# Supplementary material for: Transferable Hirshfeld atom model for rapid evaluation of aspherical atomic form factors
Source: IUCrJ. 2024 Mar 1;11(Pt 2):249–59. doi: 10.1107/S2052252524001507 (PMC10916294; doi:10.1107/S2052252524001507)
Supplement: Supplementary file 1 [file m-11-00249-sup1.zip]

Archive with 80 entries (69 files):
- cifs/
- cifs/models_comparison/
- cifs/models_comparison/carbamazepine/
- cifs/models_comparison/carbamazepine/HAR_B3LYP_631gss_mult.cif
- cifs/models_comparison/carbamazepine/HAR_B3LYP_cc-pVTZ.cif
- cifs/models_comparison/carbamazepine/HAR_B3LYP_cc-pVTZ_mult.cif
- cifs/models_comparison/carbamazepine/HAR_HF_mult.cif
- cifs/models_comparison/carbamazepine/IAM.cif
- cifs/models_comparison/carbamazepine/TAAM.cif
- cifs/models_comparison/carbamazepine/tham_B3LYP_631gss.cif
- cifs/models_comparison/carbamazepine/tham_B3LYP_cc-pVTZ.cif
- cifs/models_comparison/carbamazepine/tham_HF_cc-pVTZ.cif
- cifs/models_comparison/gly_ala/
- cifs/models_comparison/gly_ala/HAR_B3LYP_631gss_mult.cif
- cifs/models_comparison/gly_ala/HAR_B3LYP_cc-pVTZ.cif
- cifs/models_comparison/gly_ala/HAR_B3LYP_cc-pVTZ_mult.cif
- cifs/models_comparison/gly_ala/HAR_HF_mult.cif
- cifs/models_comparison/gly_ala/IAM.cif
- cifs/models_comparison/gly_ala/TAAM.cif
- cifs/models_comparison/gly_ala/tham_B3LYP_631gss.cif
- cifs/models_comparison/gly_ala/tham_B3LYP_cc-pVTZ.cif
- cifs/models_comparison/gly_ala/tham_HF_cc-pVTZ.cif
- cifs/models_comparison/nac_h2o/
- cifs/models_comparison/nac_h2o/HAR_B3LYP_631gss_mult.cif
- cifs/models_comparison/nac_h2o/HAR_B3LYP_cc-pVTZ.cif
- cifs/models_comparison/nac_h2o/HAR_B3LYP_cc-pVTZ_mult.cif
- cifs/models_comparison/nac_h2o/HAR_HF_mult.cif
- cifs/models_comparison/nac_h2o/IAM.cif
- cifs/models_comparison/nac_h2o/TAAM.cif
- cifs/models_comparison/nac_h2o/tham_B3LYP_631gss.cif
- cifs/models_comparison/nac_h2o/tham_B3LYP_cc-pVTZ.cif
- cifs/models_comparison/nac_h2o/tham_HF_cc-pVTZ.cif
- cifs/models_comparison/urea/
- cifs/models_comparison/urea/HAR_B3LYP_631gss_mult.cif
- cifs/models_comparison/urea/HAR_B3LYP_cc-pVTZ.cif
- cifs/models_comparison/urea/HAR_B3LYP_cc-pVTZ_mult.cif
- cifs/models_comparison/urea/HAR_HF_mult.cif
- cifs/models_comparison/urea/IAM.cif
- cifs/models_comparison/urea/TAAM.cif
- cifs/models_comparison/urea/tham_B3LYP_631gss.cif
- cifs/models_comparison/urea/tham_B3LYP_cc-pVTZ.cif
- cifs/models_comparison/urea/tham_HF_cc-pVTZ.cif
- cifs/models_comparison/xylitol/
- cifs/models_comparison/xylitol/HAR_B3LYP_631gss_mult.cif
- cifs/models_comparison/xylitol/HAR_B3LYP_cc-pVTZ.cif
- cifs/models_comparison/xylitol/HAR_B3LYP_cc-pVTZ_mult.cif
- cifs/models_comparison/xylitol/HAR_HF_mult.cif
- cifs/models_comparison/xylitol/IAM.cif
- cifs/models_comparison/xylitol/TAAM.cif
- cifs/models_comparison/xylitol/tham_B3LYP_631gss.cif
- cifs/models_comparison/xylitol/tham_B3LYP_cc-pVTZ.cif
- cifs/models_comparison/xylitol/tham_HF_cc-pVTZ.cif
- cifs/multipole_expansion_convergence/
- cifs/multipole_expansion_convergence/carbamazepine/
- cifs/multipole_expansion_convergence/carbamazepine/3.cif
- cifs/multipole_expansion_convergence/carbamazepine/4.cif
- cifs/multipole_expansion_convergence/carbamazepine/5.cif
- cifs/multipole_expansion_convergence/carbamazepine/6.cif
- cifs/multipole_expansion_convergence/carbamazepine/7.cif
- cifs/multipole_expansion_convergence/carbamazepine/8.cif
- cifs/multipole_expansion_convergence/carbamazepine/9.cif
- cifs/multipole_expansion_convergence/carbamazepine/all.cif
- cifs/multipole_expansion_convergence/urea/
- cifs/multipole_expansion_convergence/urea/3.cif
- cifs/multipole_expansion_convergence/urea/4.cif
- cifs/multipole_expansion_convergence/urea/5.cif
- cifs/multipole_expansion_convergence/urea/6.cif
- cifs/multipole_expansion_convergence/urea/7.cif
- cifs/multipole_expansion_convergence/urea/8.cif
- cifs/multipole_expansion_convergence/urea/9.cif
- cifs/multipole_expansion_convergence/urea/all.cif
- cifs/multipole_expansion_convergence/xylitol/
- cifs/multipole_expansion_convergence/xylitol/3.cif
- cifs/multipole_expansion_convergence/xylitol/4.cif
- cifs/multipole_expansion_convergence/xylitol/5.cif
- cifs/multipole_expansion_convergence/xylitol/6.cif
- cifs/multipole_expansion_convergence/xylitol/7.cif
- cifs/multipole_expansion_convergence/xylitol/8.cif
- cifs/multipole_expansion_convergence/xylitol/9.cif
- cifs/multipole_expansion_convergence/xylitol/all.cif
