# Supplementary material for: Transferable Hirshfeld atom model for rapid evaluation of aspherical atomic form factors
Source: IUCrJ. 2024 Mar 1;11(Pt 2):249–59. doi: 10.1107/S2052252524001507 (PMC10916294; doi:10.1107/S2052252524001507)
Supplement: Supplementary file 1 [file m-11-00249-sup1.zip › cifs/models_comparison/carbamazepine/IAM.cif]

data_formIII_XRAY_xd
_audit_creation_date               2023-11-19
_audit_creation_method
;
Olex2 1.3
(compiled 2020.07.31 svn.rc2a77460 for OlexSys, GUI svn.r6145)
;
_audit_contact_author_address      ?
_audit_contact_author_email        ?
_audit_contact_author_name         ''
_audit_contact_author_phone        ?
_publ_contact_author_id_orcid      ?
_publ_section_references
;
Bourhis, L.J., Dolomanov, O.V., Gildea, R.J., Howard, J.A.K., Puschmann, H.
 (2015). Acta Cryst. A71, 59-75.

Dolomanov, O.V., Bourhis, L.J., Gildea, R.J, Howard, J.A.K. & Puschmann, H.
 (2009), J. Appl. Cryst. 42, 339-341.
;
_chemical_formula_moiety           'C15 H12 N2 O'
_chemical_formula_sum              'C15 H12 N2 O'
_chemical_formula_weight           236.275
loop_
  _atom_type_symbol
  _atom_type_scat_dispersion_real
  _atom_type_scat_dispersion_imag
  _atom_type_scat_Cromer_Mann_a1
  _atom_type_scat_Cromer_Mann_a2
  _atom_type_scat_Cromer_Mann_a3
  _atom_type_scat_Cromer_Mann_a4
  _atom_type_scat_Cromer_Mann_b1
  _atom_type_scat_Cromer_Mann_b2
  _atom_type_scat_Cromer_Mann_b3
  _atom_type_scat_Cromer_Mann_b4
  _atom_type_scat_Cromer_Mann_c
  _atom_type_scat_source
  _atom_type_scat_dispersion_source
 H 0.00000 0.00000 0.49300 0.32291 0.14019 0.04081 10.51090 26.12570 3.14236
 57.79970 0.0030380000826
 'International Tables Volume C Table 6.1.1.4 (pp. 500-502)'
 'Henke, Gullikson and Davis, At. Data and Nucl. Data Tables, 1993, 54, 2'
 C 0.00347 0.00161 2.31000 1.02000 1.58860 0.86500 20.84390 10.20750 0.56870
 51.65120 0.215599998832
 'International Tables Volume C Table 6.1.1.4 (pp. 500-502)'
 'Henke, Gullikson and Davis, At. Data and Nucl. Data Tables, 1993, 54, 2'
 O 0.01158 0.00611 3.04850 2.28680 1.54630 0.86700 13.27710 5.70110 0.32390
 32.90890 0.250800013542
 'International Tables Volume C Table 6.1.1.4 (pp. 500-502)'
 'Henke, Gullikson and Davis, At. Data and Nucl. Data Tables, 1993, 54, 2'
 N 0.00653 0.00323 12.21260 3.13220 2.01250 1.16630 0.00570 9.89330 28.99750
 0.58260 -11.5290002823
 'International Tables Volume C Table 6.1.1.4 (pp. 500-502)'
 'Henke, Gullikson and Davis, At. Data and Nucl. Data Tables, 1993, 54, 2'

_space_group_crystal_system        'monoclinic'
_space_group_IT_number             14
_space_group_name_H-M_alt          'P 1 21/n 1'
_space_group_name_Hall             '-P 2ybc (x-z,y,z)'
loop_
  _space_group_symop_id
  _space_group_symop_operation_xyz
 1 x,y,z
 2 -x+1/2,y+1/2,-z+1/2
 3 -x,-y,-z
 4 x-1/2,-y-1/2,z-1/2

_symmetry_Int_Tables_number        14
_cell_length_a                     7.4893(4)
_cell_length_b                     11.0323(5)
_cell_length_c                     13.7640(6)
_cell_angle_alpha                  90
_cell_angle_beta                   92.953(2)
_cell_angle_gamma                  90
_cell_volume                       1135.73(9)
_cell_formula_units_Z              4
_cell_measurement_temperature      100(2)
_cell_measurement_reflns_used      9544
_cell_measurement_theta_min        6.5
_cell_measurement_theta_max        57.45
_exptl_absorpt_coefficient_mu      0.089
_exptl_crystal_density_diffrn      1.382
_exptl_crystal_F_000               496.210
_exptl_crystal_size_max            0.56
_exptl_crystal_size_mid            0.35
_exptl_crystal_size_min            0.13
_exptl_crystal_description         prism
_exptl_crystal_colour              colourless
_diffrn_measurement_device_type    'Bruker APEX-II'
_diffrn_reflns_av_R_equivalents    0.0000
_diffrn_reflns_av_unetI/netI       0.0336
_diffrn_reflns_Laue_measured_fraction_full  1.0000
_diffrn_reflns_Laue_measured_fraction_max  0.9910
_diffrn_reflns_limit_h_max         17
_diffrn_reflns_limit_h_min         -17
_diffrn_reflns_limit_k_max         26
_diffrn_reflns_limit_k_min         0
_diffrn_reflns_limit_l_max         32
_diffrn_reflns_limit_l_min         0
_diffrn_reflns_number              16012
_diffrn_reflns_point_group_measured_fraction_full  1.0000
_diffrn_reflns_point_group_measured_fraction_max  0.9910
_diffrn_reflns_theta_full          25.2417
_diffrn_reflns_theta_max           57.99
_diffrn_reflns_theta_min           2.37
_diffrn_ambient_temperature        100(2)
_diffrn_measured_fraction_theta_full  1.0000
_diffrn_measured_fraction_theta_max  0.9910
_diffrn_radiation_type             'Mo K\a'
_diffrn_radiation_wavelength       0.71073
_reflns_Friedel_coverage           0.0
_reflns_limit_h_max                15
_reflns_limit_h_min                -17
_reflns_limit_k_max                26
_reflns_limit_k_min                0
_reflns_limit_l_max                32
_reflns_limit_l_min                -14
_reflns_number_gt                  12827
_reflns_number_total               16012
_reflns_threshold_expression       I>=2u(I)
_computing_molecular_graphics      'Olex2 1.3 (Dolomanov et al., 2009)'
_computing_publication_material    'Olex2 1.3 (Dolomanov et al., 2009)'
_computing_structure_refinement    'olex2.refine 1.3 (Bourhis et al., 2015)'
_computing_data_collection         'Bruker APEX2 software'
_computing_structure_solution      'SIR-92 (Altomare et al., 1994)'
_refine_diff_density_max           0.7918
_refine_diff_density_min           -0.3611
_refine_diff_density_rms           0.0988
_refine_ls_d_res_high              0.4191
_refine_ls_d_res_low               8.6039
_refine_ls_goodness_of_fit_ref     1.0663
_refine_ls_hydrogen_treatment      refall
_refine_ls_matrix_type             full
_refine_ls_number_constraints      0
_refine_ls_number_parameters       271
_refine_ls_number_reflns           16012
_refine_ls_number_restraints       0
_refine_ls_R_factor_all            0.0543
_refine_ls_R_factor_gt             0.0407
_refine_ls_restrained_S_all        1.0663
_refine_ls_shift/su_max            0.0006
_refine_ls_shift/su_mean           0.0001
_refine_ls_structure_factor_coef   Fsqd
_refine_ls_weighting_details      
 'w=1/[\s^2^(Fo^2^)+(0.0758P)^2^+0.0355P] where P=(Fo^2^+2Fc^2^)/3'
_refine_ls_weighting_scheme        calc
_refine_ls_wR_factor_gt            0.1177
_refine_ls_wR_factor_ref           0.1253
_olex2_refinement_description
;
;
loop_
  _atom_site_label
  _atom_site_type_symbol
  _atom_site_fract_x
  _atom_site_fract_y
  _atom_site_fract_z
  _atom_site_U_iso_or_equiv
  _atom_site_adp_type
  _atom_site_occupancy
  _atom_site_refinement_flags_posn
 O(1) O -0.00994(3) 0.37543(2) 0.406135(17) 0.01315(3) Uani 1.000000 .
 N(1) N 0.18069(4) 0.39948(2) 0.53871(2) 0.01525(4) Uani 1.000000 .
 N(2) N 0.20584(3) 0.23183(2) 0.438049(16) 0.01106(3) Uani 1.000000 .
 C(1) C 0.11837(3) 0.33848(2) 0.458400(17) 0.01000(3) Uani 1.000000 .
 C(2) C 0.16902(3) 0.16933(2) 0.348159(17) 0.01022(3) Uani 1.000000 .
 C(3) C 0.00635(3) 0.10932(3) 0.33109(2) 0.01279(3) Uani 1.000000 .
 C(4) C -0.03021(4) 0.04896(3) 0.24340(2) 0.01437(4) Uani 1.000000 .
 C(5) C 0.09670(4) 0.04760(3) 0.17252(2) 0.01426(4) Uani 1.000000 .
 C(6) C 0.25875(4) 0.10677(3) 0.189860(19) 0.01307(4) Uani 1.000000 .
 C(7) C 0.29912(3) 0.16776(2) 0.278128(18) 0.01076(3) Uani 1.000000 .
 C(8) C 0.47399(4) 0.22606(3) 0.29218(2) 0.01315(4) Uani 1.000000 .
 C(9) C 0.57281(4) 0.24071(3) 0.37629(2) 0.01328(4) Uani 1.000000 .
 C(10 C 0.52682(3) 0.19751(2) 0.472253(19) 0.01144(3) Uani 1.000000 .
 C(11 C 0.66460(4) 0.16195(3) 0.53961(2) 0.01388(4) Uani 1.000000 .
 C(12 C 0.62772(4) 0.11581(3) 0.63021(2) 0.01495(4) Uani 1.000000 .
 C(13 C 0.45087(4) 0.10330(3) 0.65628(2) 0.01541(4) Uani 1.000000 .
 C(14 C 0.31222(4) 0.13799(3) 0.59084(2) 0.01359(4) Uani 1.000000 .
 C(15 C 0.34973(3) 0.18689(2) 0.500419(18) 0.01077(3) Uani 1.000000 .
 H(1A H 0.2688(15) 0.3695(10) 0.5739(8) 0.028(2) Uani 1.000000 .
 H(1B H 0.1295(13) 0.4650(9) 0.5524(7) 0.025(2) Uani 1.000000 .
 H(3) H -0.0820(13) 0.1115(10) 0.3841(8) 0.027(2) Uani 1.000000 .
 H(4) H -0.1461(15) 0.0053(11) 0.2302(9) 0.035(3) Uani 1.000000 .
 H(5) H 0.0709(13) 0.0019(9) 0.1097(7) 0.025(2) Uani 1.000000 .
 H(6) H 0.3487(14) 0.1040(9) 0.1398(7) 0.022(2) Uani 1.000000 .
 H(9) H 0.6921(15) 0.2757(9) 0.3743(7) 0.030(2) Uani 1.000000 .
 H(11 H 0.7962(13) 0.1776(10) 0.5235(7) 0.024(2) Uani 1.000000 .
 H(12 H 0.7263(13) 0.0923(9) 0.6779(7) 0.023(2) Uani 1.000000 .
 H(13 H 0.4239(14) 0.0703(11) 0.7204(8) 0.031(2) Uani 1.000000 .
 H(14 H 0.1893(13) 0.1286(9) 0.6074(7) 0.023(2) Uani 1.000000 .
 H(8) H 0.5233(15) 0.2531(9) 0.2272(8) 0.030(2) Uani 1.000000 .

loop_
  _atom_site_aniso_label
  _atom_site_aniso_U_11
  _atom_site_aniso_U_22
  _atom_site_aniso_U_33
  _atom_site_aniso_U_12
  _atom_site_aniso_U_13
  _atom_site_aniso_U_23
 O(1) 0.01212(6) 0.01241(6) 0.01461(7) 0.00389(5) -0.00243(5) -0.00226(5)
 N(1) 0.01625(8) 0.01362(8) 0.01535(8) 0.00519(6) -0.00422(6) -0.00576(6)
 N(2) 0.01185(6) 0.01113(6) 0.01008(6) 0.00397(5) -0.00072(4) -0.00239(5)
 C(1) 0.00970(6) 0.00948(6) 0.01084(7) 0.00157(5) 0.00068(5) -0.00134(5)
 C(2) 0.01102(6) 0.00995(7) 0.00969(6) 0.00191(5) 0.00065(5) -0.00121(5)
 C(3) 0.01138(7) 0.01447(8) 0.01256(8) 0.00055(6) 0.00094(6) -0.00217(6)
 C(4) 0.01410(8) 0.01502(9) 0.01380(8) -0.00038(6) -0.00097(6) -0.00247(7)
 C(5) 0.01773(9) 0.01363(8) 0.01129(7) 0.00095(7) -0.00050(6) -0.00235(6)
 C(6) 0.01627(8) 0.01302(8) 0.01005(7) 0.00141(6) 0.00194(6) -0.00089(6)
 C(7) 0.01245(7) 0.01025(7) 0.00966(6) 0.00111(5) 0.00145(5) 0.00003(5)
 C(8) 0.01367(8) 0.01356(8) 0.01238(8) -0.00071(6) 0.00210(6) 0.00166(6)
 C(9) 0.01213(7) 0.01309(8) 0.01463(8) -0.00041(6) 0.00089(6) 0.00093(6)
 C(10 0.01130(7) 0.01073(7) 0.01218(7) 0.00170(5) -0.00044(5) -0.00052(5)
 C(11 0.01253(8) 0.01394(8) 0.01486(8) 0.00261(6) -0.00232(6) -0.00113(6)
 C(12 0.01723(9) 0.01275(8) 0.01436(9) 0.00307(7) -0.00423(7) -0.00031(6)
 C(13 0.01937(10) 0.01457(9) 0.01204(8) 0.00216(7) -0.00147(7) 0.00144(6)
 C(14 0.01525(8) 0.01441(8) 0.01113(7) 0.00213(6) 0.00090(6) 0.00065(6)
 C(15 0.01153(7) 0.01050(7) 0.01021(7) 0.00267(5) -0.00015(5) -0.00070(5)
 H(1A 0.030(5) 0.032(6) 0.023(5) 0.014(4) -0.002(4) -0.013(4)
 H(1B 0.034(5) 0.014(4) 0.024(5) -0.007(4) -0.012(4) 0.003(4)
 H(3) 0.016(4) 0.042(6) 0.024(5) -0.010(4) -0.000(4) -0.025(4)
 H(4) 0.029(5) 0.037(7) 0.037(6) -0.018(5) -0.013(5) 0.010(5)
 H(5) 0.022(5) 0.032(6) 0.020(5) -0.005(4) -0.002(4) -0.018(4)
 H(6) 0.030(5) 0.024(5) 0.012(4) -0.011(4) -0.002(4) -0.001(3)
 H(9) 0.049(7) 0.021(5) 0.021(5) 0.006(5) 0.010(5) 0.011(4)
 H(11 0.016(4) 0.038(6) 0.020(5) 0.005(4) 0.002(4) 0.003(4)
 H(12 0.025(5) 0.028(5) 0.014(4) 0.008(4) -0.003(4) 0.002(4)
 H(13 0.023(5) 0.037(6) 0.033(6) -0.000(5) -0.007(5) 0.002(5)
 H(14 0.027(5) 0.030(5) 0.009(4) 0.005(4) -0.008(4) -0.002(4)
 H(8) 0.034(6) 0.020(5) 0.038(7) -0.009(4) 0.013(5) -0.002(5)

loop_
  _geom_bond_atom_site_label_1
  _geom_bond_atom_site_label_2
  _geom_bond_distance
  _geom_bond_site_symmetry_2
  _geom_bond_publ_flag
 O(1) C(1) 1.2393(3) . ?
 N(1) C(1) 1.3562(3) . ?
 N(1) H(1A 0.864(10) . ?
 N(1) H(1B 0.844(10) . ?
 N(2) C(1) 1.3823(3) . ?
 N(2) C(2) 1.4308(3) . ?
 N(2) C(15 1.4314(3) . ?
 C(2) C(3) 1.3959(4) . ?
 C(2) C(7) 1.4056(3) . ?
 C(3) C(4) 1.3931(4) . ?
 C(3) H(3) 1.010(11) . ?
 C(4) C(5) 1.3968(4) . ?
 C(4) H(4) 1.001(10) . ?
 C(5) C(6) 1.3879(4) . ?
 C(5) H(5) 1.010(9) . ?
 C(6) C(7) 1.4080(4) . ?
 C(6) H(6) 0.988(10) . ?
 C(7) C(8) 1.4629(4) . ?
 C(8) C(9) 1.3513(4) . ?
 C(8) H(8) 1.030(11) . ?
 C(9) C(10 1.4619(4) . ?
 C(9) H(9) 0.975(11) . ?
 C(10 C(11 1.4070(4) . ?
 C(10 C(15 1.4057(4) . ?
 C(11 C(12 1.3878(5) . ?
 C(11 H(11 1.036(10) . ?
 C(12 C(13 1.3968(5) . ?
 C(12 H(12 0.996(9) . ?
 C(13 C(14 1.3927(4) . ?
 C(13 H(13 0.985(11) . ?
 C(14 C(15 1.3982(4) . ?
 C(14 H(14 0.965(10) . ?

loop_
  _geom_angle_atom_site_label_1
  _geom_angle_atom_site_label_2
  _geom_angle_atom_site_label_3
  _geom_angle
  _geom_angle_site_symmetry_1
  _geom_angle_site_symmetry_3
  _geom_angle_publ_flag
 H(1A N(1) C(1) 119.2(7) . . ?
 H(1B N(1) C(1) 117.7(6) . . ?
 H(1B N(1) H(1A 123.1(9) . . ?
 C(2) N(2) C(1) 120.87(2) . . ?
 C(15 N(2) C(1) 121.56(2) . . ?
 C(15 N(2) C(2) 117.211(19) . . ?
 N(1) C(1) O(1) 122.27(2) . . ?
 N(2) C(1) O(1) 121.58(2) . . ?
 N(2) C(1) N(1) 116.15(2) . . ?
 C(3) C(2) N(2) 120.12(2) . . ?
 C(7) C(2) N(2) 119.30(2) . . ?
 C(7) C(2) C(3) 120.57(2) . . ?
 C(4) C(3) C(2) 120.23(2) . . ?
 H(3) C(3) C(2) 117.8(5) . . ?
 H(3) C(3) C(4) 122.0(5) . . ?
 C(5) C(4) C(3) 119.99(3) . . ?
 H(4) C(4) C(3) 121.1(8) . . ?
 H(4) C(4) C(5) 118.9(8) . . ?
 C(6) C(5) C(4) 119.69(2) . . ?
 H(5) C(5) C(4) 119.7(6) . . ?
 H(5) C(5) C(6) 120.6(6) . . ?
 C(7) C(6) C(5) 121.35(2) . . ?
 H(6) C(6) C(5) 119.1(5) . . ?
 H(6) C(6) C(7) 119.5(5) . . ?
 C(6) C(7) C(2) 118.16(2) . . ?
 C(8) C(7) C(2) 123.47(2) . . ?
 C(8) C(7) C(6) 118.37(2) . . ?
 C(9) C(8) C(7) 127.80(2) . . ?
 H(8) C(8) C(7) 111.8(6) . . ?
 H(8) C(8) C(9) 120.3(6) . . ?
 C(10 C(9) C(8) 126.23(2) . . ?
 H(9) C(9) C(8) 119.1(6) . . ?
 H(9) C(9) C(10 114.4(6) . . ?
 C(11 C(10 C(9) 119.16(2) . . ?
 C(15 C(10 C(9) 123.09(2) . . ?
 C(15 C(10 C(11 117.74(2) . . ?
 C(12 C(11 C(10 121.41(3) . . ?
 H(11 C(11 C(10 119.1(5) . . ?
 H(11 C(11 C(12 119.3(5) . . ?
 C(13 C(12 C(11 120.15(2) . . ?
 H(12 C(12 C(11 120.8(6) . . ?
 H(12 C(12 C(13 119.0(6) . . ?
 C(14 C(13 C(12 119.47(3) . . ?
 H(13 C(13 C(12 120.5(6) . . ?
 H(13 C(13 C(14 120.0(6) . . ?
 C(15 C(14 C(13 120.29(3) . . ?
 H(14 C(14 C(13 120.4(5) . . ?
 H(14 C(14 C(15 119.3(5) . . ?
 C(10 C(15 N(2) 119.84(2) . . ?
 C(14 C(15 N(2) 119.20(2) . . ?
 C(14 C(15 C(10 120.89(2) . . ?

loop_
  _geom_torsion_atom_site_label_1
  _geom_torsion_atom_site_label_2
  _geom_torsion_atom_site_label_3
  _geom_torsion_atom_site_label_4
  _geom_torsion
  _geom_torsion_site_symmetry_1
  _geom_torsion_site_symmetry_2
  _geom_torsion_site_symmetry_3
  _geom_torsion_site_symmetry_4
  _geom_torsion_publ_flag
 O(1) C(1) N(2) C(2) 9.40(3) . . . . ?
 O(1) C(1) N(2) C(15 -177.64(3) . . . . ?
 N(1) C(1) N(2) C(2) -170.86(2) . . . . ?
 N(1) C(1) N(2) C(15 2.10(3) . . . . ?
 N(2) C(2) C(3) C(4) 179.64(3) . . . . ?
 N(2) C(2) C(7) C(6) -179.30(2) . . . . ?
 N(2) C(2) C(7) C(8) 0.72(3) . . . . ?
 N(2) C(15 C(10 C(9) -7.03(3) . . . . ?
 N(2) C(15 C(10 C(11 174.44(2) . . . . ?
 N(2) C(15 C(14 C(13 -174.45(3) . . . . ?
 C(2) C(3) C(4) C(5) 0.49(3) . . . . ?
 C(2) C(7) C(6) C(5) -1.21(3) . . . . ?
 C(2) C(7) C(8) C(9) 32.07(3) . . . . ?
 C(3) C(4) C(5) C(6) -0.14(3) . . . . ?
 C(4) C(5) C(6) C(7) 0.51(3) . . . . ?
 C(5) C(6) C(7) C(8) 178.77(3) . . . . ?
 C(6) C(7) C(8) C(9) -147.91(3) . . . . ?
 C(7) C(8) C(9) C(10 1.86(4) . . . . ?
 C(8) C(9) C(10 C(11 147.47(3) . . . . ?
 C(8) C(9) C(10 C(15 -31.04(4) . . . . ?
 C(9) C(10 C(11 C(12 -177.43(3) . . . . ?
 C(9) C(10 C(15 C(14 175.99(3) . . . . ?
 C(10 C(11 C(12 C(13 0.23(3) . . . . ?
 C(10 C(15 C(14 C(13 2.55(3) . . . . ?
 C(11 C(12 C(13 C(14 -0.29(3) . . . . ?
 C(12 C(13 C(14 C(15 -1.09(3) . . . . ?

loop_
  _diffrn_refln_index_h
  _diffrn_refln_index_k
  _diffrn_refln_index_l
  _diffrn_refln_intensity_net
  _diffrn_refln_intensity_u
 -17 0 1 31.54 1.61
 -17 0 3 17.88 1.37
 -17 0 5 55.58 1.87
 -17 0 7 0.32 0.91
 -17 0 9 2.39 1.72
 -17 0 11 3.18 2.17
 -17 1 1 2.47 0.81
 -17 1 2 2.66 0.51
 -17 1 3 2.97 0.51
 -17 1 4 0.38 0.49
 -17 1 5 5.05 0.47
 -17 1 6 7.25 0.51
 -17 1 7 1.27 0.57
 -17 1 8 -0.27 1.83
 -17 1 9 0.56 0.64
 -17 1 10 2.73 1.18
 -17 1 11 3.19 2.26
 -17 2 1 3.05 0.6
 -17 2 2 7.12 0.66
 -17 2 3 6.24 0.64
 -17 2 4 12.93 0.79
 -17 2 5 4.02 0.46
 -17 2 6 3.47 0.56
 -17 2 7 0.87 0.97
 -17 2 8 0.99 0.63
 -17 2 9 19.01 1.69
 -17 2 10 8.95 1.41
 -17 2 11 0.67 2.28
 -17 3 1 -0.2 1.46
 -17 3 2 5.02 0.6
 -17 3 3 9.84 0.71
 -17 3 4 7.33 0.75
 -17 3 5 1.85 0.49
 -17 3 6 8.48 0.72
 -17 3 7 -0.12 1.45
 -17 3 8 31.02 1.57
 -17 3 9 4.53 0.82
 -17 3 10 0.57 2.35
 -17 4 1 2.89 0.59
 -17 4 2 0.09 0.68
 -17 4 3 2.5 0.82
 -17 4 4 -0.04 1.55
 -17 4 5 6.91 0.69
 -17 4 6 2.35 0.63
 -17 4 7 4.4 0.74
 -17 4 8 7.08 0.93
 -17 4 9 18.54 1.93
 -17 4 10 4.02 2.42
 -17 5 1 12.95 1.13
 -17 5 2 9.91 0.75
 -17 5 3 8.32 0.67
 -17 5 4 4.07 0.88
 -17 5 5 2.91 0.64
 -17 5 6 -0.9 1.83
 -17 5 7 0.17 0.77
 -17 5 8 19.57 2.36
 -17 5 9 8.53 2.59
 -17 6 1 12.96 0.83
 -17 6 2 0.62 0.62
 -17 6 3 3.61 1.02
 -17 6 4 1.18 1.19
 -17 6 5 -0.67 2.15
 -17 6 6 1.84 0.81
 -17 6 7 7.84 1.31
 -17 6 8 1.36 1.71
 -17 7 1 1.81 0.77
 -17 7 2 2.64 0.83
 -17 7 3 1.16 0.95
 -17 7 4 0.14 1.14
 -17 7 5 3 2.52
 -17 7 6 2.07 1.28
 -16 0 2 0.93 0.64
 -16 0 4 107.6 7.29
 -16 0 6 3.72 0.61
 -16 0 8 19.39 0.93
 -16 0 10 -0.24 1.55
 -16 0 12 2.42 0.68
 -16 0 14 -0.83 2.87
 -16 0 16 -0.26 2.29
 -16 1 1 1.15 0.43
 -16 1 2 0.02 0.42
 -16 1 3 38.73 1.16
 -16 1 4 9.2 0.64
 -16 1 5 6.03 0.48
 -16 1 6 0.78 0.38
 -16 1 7 -0.74 1.17
 -16 1 8 -1 1.25
 -16 1 9 1.52 0.44
 -16 1 10 0.87 0.54
 -16 1 11 -0.99 1.2
 -16 1 12 -0.87 1.25
 -16 1 13 -0.3 1.59
 -16 1 14 0.26 0.65
 -16 1 15 1.66 1.05
 -16 2 1 -0.8 1.53
 -16 2 2 12.13 0.6
 -16 2 3 3.73 0.51
 -16 2 4 28.67 1.18
 -16 2 5 19.61 0.89
 -16 2 6 2.43 0.39
 -16 2 7 6.75 0.59
 -16 2 8 0.05 0.4
 -16 2 9 10.29 0.62
 -16 2 10 1.78 0.43
 -16 2 11 -0.54 1.53
 -16 2 12 0.52 0.46
 -16 2 13 5.3 0.71
 -16 2 14 1.04 0.66
 -16 2 15 13.04 1.94
 -16 3 1 13 0.74
 -16 3 2 8.83 0.78
 -16 3 3 57.05 2.19
 -16 3 4 1.24 0.37
 -16 3 5 52.24 1.54
 -16 3 6 45.16 1.38
 -16 3 7 8 0.53
 -16 3 8 0.33 0.43
 -16 3 9 0.94 0.42
 -16 3 10 -0.7 1.5
 -16 3 11 -0.37 1.42
 -16 3 12 1.62 0.48
 -16 3 13 1.33 0.59
 -16 3 14 6.56 0.77
 -16 3 15 17.79 2.8
 -16 4 1 -0.09 1.29
 -16 4 2 18.47 0.77
 -16 4 3 0.36 0.42
 -16 4 4 0.79 0.42
 -16 4 5 13.75 0.64
 -16 4 6 4.07 0.49
 -16 4 7 27.53 1.41
 -16 4 8 15.17 0.67
 -16 4 9 1.26 0.45
 -16 4 10 -0.03 1.28
 -16 4 11 2.83 0.5
 -16 4 12 0.53 0.54
 -16 4 13 9.98 1.02
 -16 4 14 4.97 0.85
 -16 4 15 0.89 2.42
 -16 5 1 0.41 0.52
 -16 5 2 8.24 0.72
 -16 5 3 11.15 0.65
 -16 5 4 7.35 0.52
 -16 5 5 26.98 1.3
 -16 5 6 36.86 1.98
 -16 5 7 15.25 0.96
 -16 5 8 0.91 0.46
 -16 5 9 9.47 0.73
 -16 5 10 9.35 0.6
 -16 5 11 -0.1 1.31
 -16 5 12 2.63 0.88
 -16 5 13 0.36 1.06
 -16 5 14 7.5 2.55
 -16 6 1 12.82 0.96
 -16 6 2 3.82 0.67
 -16 6 3 16.85 0.74
 -16 6 4 0.87 0.43
 -16 6 5 1.18 0.45
 -16 6 6 13.72 0.67
 -16 6 7 28.26 1.35
 -16 6 8 2.37 0.48
 -16 6 9 5.75 0.55
 -16 6 10 0.52 0.48
 -16 6 11 1.35 0.65
 -16 6 12 17.81 1.24
 -16 6 13 8.55 1.18
 -16 7 1 1.87 0.57
 -16 7 2 4.56 0.7
 -16 7 3 -0 1.54
 -16 7 4 0.12 0.53
 -16 7 5 -0.6 1.23
 -16 7 6 0.25 0.45
 -16 7 7 1.1 0.47
 -16 7 8 0.15 0.46
 -16 7 9 9.64 0.72
 -16 7 10 12.17 0.79
 -16 7 11 0.73 0.66
 -16 7 12 1.95 1.05
 -16 8 1 17.55 0.88
 -16 8 2 -0.37 1.36
 -16 8 3 -0.14 1.67
 -16 8 4 -1.18 1.27
 -16 8 5 -0.46 1.26
 -16 8 6 1.81 0.52
 -16 8 7 4.33 0.65
 -16 8 8 0.13 0.57
 -16 8 9 0.56 0.8
 -16 8 10 -0.24 1.53
 -16 8 11 24.36 1.98
 -16 9 1 4.36 0.64
 -16 9 2 1.28 0.59
 -16 9 3 0.58 0.55
 -16 9 4 -0.6 1.31
 -16 9 5 1.64 0.72
 -16 9 6 5.36 0.79
 -16 9 7 27.05 1.29
 -16 9 8 15.55 1.06
 -16 9 9 0.17 1.17
 -16 9 10 4.15 1.23
 -16 10 1 6.04 0.62
 -16 10 2 7.95 0.79
 -16 10 3 2.09 0.97
 -16 10 4 1.78 0.97
 -16 10 5 6.19 0.79
 -16 10 6 -0.6 1.75
 -16 10 7 3.32 1.5
 -16 10 8 7.32 1.25
 -16 11 1 0.74 1.37
 -16 11 2 5.76 1.91
 -16 11 3 0.31 1.09
 -16 11 4 0.84 0.97
 -16 11 5 1.07 2.17
 -15 0 1 9.93 0.71
 -15 0 3 38.13 1.34
 -15 0 5 10.09 0.7
 -15 0 7 23.35 1.33
 -15 0 9 3.25 0.53
 -15 0 11 27.23 1.29
 -15 0 13 -0.69 1.56
 -15 0 15 28.44 1.76
 -15 0 17 5.93 0.8
 -15 0 19 2.4 2.31
 -15 1 1 10.89 0.68
 -15 1 2 -0.44 1.5
 -15 1 3 2.46 0.34
 -15 1 4 2.65 0.37
 -15 1 5 47.43 1.36
 -15 1 6 4.76 0.39
 -15 1 7 5.57 0.5
 -15 1 8 2.7 0.38
 -15 1 9 5.95 0.43
 -15 1 10 7.44 0.45
 -15 1 11 12.81 0.78
 -15 1 12 5.71 0.64
 -15 1 13 17.08 0.95
 -15 1 14 5.36 0.75
 -15 1 15 22.59 1.13
 -15 1 16 3.47 0.5
 -15 1 17 31.16 1.15
 -15 1 18 2.86 0.64
 -15 1 19 2.66 1.25
 -15 2 1 1.47 0.39
 -15 2 2 6.61 0.54
 -15 2 3 49.77 1.54
 -15 2 4 2.11 0.34
 -15 2 5 0.36 0.32
 -15 2 6 1.01 0.34
 -15 2 7 1.78 0.38
 -15 2 8 0.36 0.37
 -15 2 9 1.71 0.39
 -15 2 10 3.9 0.45
 -15 2 11 0.73 0.4
 -15 2 12 -0.2 1.17
 -15 2 13 0.41 0.42
 -15 2 14 0.21 0.46
 -15 2 15 2.23 0.48
 -15 2 16 0.24 0.47
 -15 2 17 10.51 0.75
 -15 2 18 33.8 2.74
 -15 3 1 5.5 0.59
 -15 3 2 1 0.33
 -15 3 3 0.4 0.32
 -15 3 4 5.76 0.4
 -15 3 5 22.65 1.14
 -15 3 6 0.14 0.46
 -15 3 7 0.35 0.37
 -15 3 8 1.59 0.44
 -15 3 9 -0.73 1.15
 -15 3 10 0.47 0.4
 -15 3 11 1.01 0.39
 -15 3 12 1.17 0.47
 -15 3 13 0.18 0.42
 -15 3 14 22.69 1.54
 -15 3 15 0.93 0.49
 -15 3 16 16.33 0.75
 -15 3 17 3.02 0.62
 -15 3 18 2.59 0.73
 -15 4 1 -0.03 1.16
 -15 4 2 4.41 0.42
 -15 4 3 1.36 0.51
 -15 4 4 41.47 1.23
 -15 4 5 0.7 0.41
 -15 4 6 1.07 0.38
 -15 4 7 10.54 0.53
 -15 4 8 0.9 0.4
 -15 4 9 5.53 0.47
 -15 4 10 -0.21 1.18
 -15 4 11 4.98 0.45
 -15 4 12 10.83 0.65
 -15 4 13 11.41 0.69
 -15 4 14 1.02 0.59
 -15 4 15 10.56 0.63
 -15 4 16 24.38 1.34
 -15 4 17 4.66 0.74
 -15 4 18 4.59 1.28
 -15 5 1 10.3 0.68
 -15 5 2 53.26 1.54
 -15 5 3 1.28 0.42
 -15 5 4 1.05 0.42
 -15 5 5 0.16 0.39
 -15 5 6 27.78 1.2
 -15 5 7 1.36 0.42
 -15 5 8 0.16 0.42
 -15 5 9 3.16 0.56
 -15 5 10 0.94 0.4
 -15 5 11 1.45 0.4
 -15 5 12 0.34 0.4
 -15 5 13 29.18 1.1
 -15 5 14 10.49 0.64
 -15 5 15 2.83 0.67
 -15 5 16 0.48 1.01
 -15 5 17 27.52 2.1
 -15 6 1 2.49 0.45
 -15 6 2 1.12 0.43
 -15 6 3 39.31 1.51
 -15 6 4 7.96 0.58
 -15 6 5 2.41 0.44
 -15 6 6 45.95 1.89
 -15 6 7 52.19 1.97
 -15 6 8 0.94 0.4
 -15 6 9 8.07 0.68
 -15 6 10 7.12 0.51
 -15 6 11 0.65 0.43
 -15 6 12 4.78 0.49
 -15 6 13 41.26 1.6
 -15 6 14 8.78 0.56
 -15 6 15 0.94 0.45
 -15 6 16 2.74 0.74
 -15 6 17 6.11 1.01
 -15 7 1 60.06 2.06
 -15 7 2 13.94 0.72
 -15 7 3 4.54 0.43
 -15 7 4 11.97 0.56
 -15 7 5 2.64 0.55
 -15 7 6 -0.24 1.17
 -15 7 7 -0.72 1.27
 -15 7 8 0.12 0.4
 -15 7 9 26.3 1.3
 -15 7 10 1.6 0.45
 -15 7 11 23.34 1.31
 -15 7 12 2 0.48
 -15 7 13 4.06 0.52
 -15 7 14 18.23 0.79
 -15 7 15 -0.42 1.42
 -15 7 16 12.73 0.9
 -15 8 1 4.64 0.56
 -15 8 2 8.48 0.56
 -15 8 3 2.89 0.45
 -15 8 4 -0.34 1.18
 -15 8 5 4.77 0.46
 -15 8 6 6.02 0.46
 -15 8 7 28.3 1.07
 -15 8 8 4.26 0.59
 -15 8 9 6.08 0.5
 -15 8 10 5.47 0.51
 -15 8 11 5.62 0.72
 -15 8 12 7.12 0.66
 -15 8 13 12.5 0.67
 -15 8 14 3.23 0.98
 -15 8 15 1.42 0.69
 -15 9 1 6.42 0.53
 -15 9 2 46.09 2.39
 -15 9 3 0.68 0.6
 -15 9 4 38.96 1.3
 -15 9 5 2.78 0.47
 -15 9 6 6.77 0.51
 -15 9 7 0.51 0.39
 -15 9 8 1.89 0.43
 -15 9 9 32.22 1.27
 -15 9 10 1.04 0.46
 -15 9 11 23.8 1.1
 -15 9 12 1.64 0.53
 -15 9 13 3.88 0.7
 -15 9 14 0.67 0.9
 -15 9 15 -0.17 2.24
 -15 10 1 0.96 0.45
 -15 10 2 1.5 0.46
 -15 10 3 1.47 0.46
 -15 10 4 11.09 0.72
 -15 10 5 0.36 0.41
 -15 10 6 1.15 0.43
 -15 10 7 0.58 0.42
 -15 10 8 0.42 0.43
 -15 10 9 1.2 0.54
 -15 10 10 0.74 0.47
 -15 10 11 0.52 0.85
 -15 10 12 11.07 1
 -15 10 13 1.36 0.93
 -15 10 14 2.98 2.4
 -15 11 1 46.43 1.65
 -15 11 2 6.63 0.55
 -15 11 3 1.14 0.51
 -15 11 4 6.56 0.51
 -15 11 5 -0.17 1.26
 -15 11 6 4.67 0.48
 -15 11 7 8.5 0.58
 -15 11 8 -0.19 1.32
 -15 11 9 4.86 0.71
 -15 11 10 1.09 0.66
 -15 11 11 0.61 0.76
 -15 11 12 4.6 1.27
 -15 12 1 1.24 0.47
 -15 12 2 1.18 0.47
 -15 12 3 11.82 0.79
 -15 12 4 -0.14 1.32
 -15 12 5 3.13 0.59
 -15 12 6 1.98 0.59
 -15 12 7 1.21 0.6
 -15 12 8 32.28 1.44
 -15 12 9 0.81 0.9
 -15 12 10 8.62 1.34
 -15 13 1 1.36 0.89
 -15 13 2 -0.25 1.46
 -15 13 3 7.27 0.75
 -15 13 4 8.34 0.78
 -15 13 5 4.31 0.75
 -15 13 6 46.42 1.97
 -15 13 7 1.8 0.95
 -15 13 8 7.58 2.48
 -15 14 1 -0.81 2.21
 -15 14 2 -2.87 2.15
 -15 14 3 -0.26 2.23
 -14 0 2 12.63 0.6
 -14 0 4 7.36 0.55
 -14 0 6 2.79 0.45
 -14 0 8 3.32 0.61
 -14 0 10 1 0.46
 -14 0 12 14.58 0.95
 -14 0 14 8.74 0.62
 -14 0 16 15.9 0.79
 -14 0 18 4.4 0.58
 -14 0 20 7.31 0.76
 -14 1 1 0.19 0.31
 -14 1 2 6.3 0.37
 -14 1 3 4.48 0.35
 -14 1 4 0.62 0.34
 -14 1 5 49.49 1.62
 -14 1 6 1.33 0.34
 -14 1 7 -0.03 1.18
 -14 1 8 1.59 0.34
 -14 1 9 8.28 0.55
 -14 1 10 34.32 1.17
 -14 1 11 0.34 0.36
 -14 1 12 1.57 0.36
 -14 1 13 1.52 0.37
 -14 1 14 3.81 0.39
 -14 1 15 3.63 0.38
 -14 1 16 76.79 2.11
 -14 1 17 42.69 1.34
 -14 1 18 11.88 0.55
 -14 1 19 7.39 0.48
 -14 1 20 6.4 0.55
 -14 1 21 2.37 0.83
 -14 2 1 34.61 1.13
 -14 2 2 0.35 0.34
 -14 2 3 2.13 0.31
 -14 2 4 6.88 0.4
 -14 2 5 0.23 0.31
 -14 2 6 1.4 0.33
 -14 2 7 5.81 0.4
 -14 2 8 1.05 0.39
 -14 2 9 14.57 0.69
 -14 2 10 1.17 0.34
 -14 2 11 9.73 0.48
 -14 2 12 1.14 0.34
 -14 2 13 1.1 0.35
 -14 2 14 8.67 0.44
 -14 2 15 54.6 1.7
 -14 2 16 44.5 1.48
 -14 2 17 49.73 1.79
 -14 2 18 2.03 0.39
 -14 2 19 6.13 0.46
 -14 2 20 0.58 0.46
 -14 2 21 0.05 1.06
 -14 3 1 9.18 0.43
 -14 3 2 3.82 0.55
 -14 3 3 4.47 0.43
 -14 3 4 14.42 0.54
 -14 3 5 4.32 0.36
 -14 3 6 42.44 1.22
 -14 3 7 1.44 0.39
 -14 3 8 4.31 0.38
 -14 3 9 15.32 0.59
 -14 3 10 7.09 0.47
 -14 3 11 0.59 0.38
 -14 3 12 34.66 1.06
 -14 3 13 1.16 0.44
 -14 3 14 53.93 1.75
 -14 3 15 1.46 0.46
 -14 3 16 3.79 0.44
 -14 3 17 46.65 1.47
 -14 3 18 -0.21 1.26
 -14 3 19 0.42 0.38
 -14 3 20 1.96 0.54
 -14 3 21 1.79 0.98
 -14 4 1 28.19 1.17
 -14 4 2 26.61 1.26
 -14 4 3 0.08 0.43
 -14 4 4 69.97 2.08
 -14 4 5 23.86 0.85
 -14 4 6 0.19 0.33
 -14 4 7 0.6 0.33
 -14 4 8 -0.01 1.23
 -14 4 9 2.85 0.39
 -14 4 10 10.06 0.59
 -14 4 11 22.41 0.99
 -14 4 12 35.24 1.33
 -14 4 13 3.01 0.54
 -14 4 14 7.19 0.47
 -14 4 15 82.33 2.19
 -14 4 16 16.19 0.71
 -14 4 17 7.35 0.56
 -14 4 18 5.4 0.56
 -14 4 19 3.73 0.45
 -14 4 20 14.79 0.77
 -14 4 21 7.81 2.61
 -14 5 1 1.77 0.45
 -14 5 2 24.38 1.23
 -14 5 3 14.6 0.64
 -14 5 4 1.93 0.36
 -14 5 5 18.79 0.67
 -14 5 6 0.25 0.34
 -14 5 7 8.07 0.43
 -14 5 8 23.89 1
 -14 5 9 2.58 0.38
 -14 5 10 9.95 0.51
 -14 5 11 0.81 0.42
 -14 5 12 4.95 0.42
 -14 5 13 4.02 0.57
 -14 5 14 31.95 1.33
 -14 5 15 0.75 0.41
 -14 5 16 0.73 0.44
 -14 5 17 7.93 0.49
 -14 5 18 6 0.47
 -14 5 19 8.28 0.58
 -14 5 20 -0.4 1.51
 -14 6 1 52.22 1.46
 -14 6 2 8.81 0.63
 -14 6 3 43.14 1.5
 -14 6 4 101.14 3.05
 -14 6 5 0.5 0.34
 -14 6 6 2.57 0.38
 -14 6 7 2.72 0.38
 -14 6 8 8.68 0.48
 -14 6 9 -0.11 1.11
 -14 6 10 16.37 0.71
 -14 6 11 9.4 0.49
 -14 6 12 25.19 1.32
 -14 6 13 22.13 0.93
 -14 6 14 2.86 0.39
 -14 6 15 0.93 0.36
 -14 6 16 3.76 0.42
 -14 6 17 0.38 0.39
 -14 6 18 0.25 0.4
 -14 6 19 10.37 0.71
 -14 6 20 11.32 2.61
 -14 7 1 35.71 1.17
 -14 7 2 80.56 2.47
 -14 7 3 -0.17 1.11
 -14 7 4 12.33 0.53
 -14 7 5 2.81 0.37
 -14 7 6 0.02 0.52
 -14 7 7 -0.83 1.09
 -14 7 8 42.58 1.26
 -14 7 9 0.15 0.36
 -14 7 10 2.17 0.39
 -14 7 11 2.41 0.4
 -14 7 12 19.01 0.95
 -14 7 13 1.34 0.42
 -14 7 14 1.48 0.45
 -14 7 15 -0.67 1.21
 -14 7 16 0.22 0.39
 -14 7 17 -0.15 1.3
 -14 7 18 -0.1 1.38
 -14 7 19 0.48 0.78
 -14 8 1 14.22 0.65
 -14 8 2 2.97 0.41
 -14 8 3 5.71 0.43
 -14 8 4 -0.55 1.11
 -14 8 5 20.06 0.71
 -14 8 6 -0.32 1.12
 -14 8 7 4.42 0.52
 -14 8 8 6.88 0.46
 -14 8 9 -0.06 1.15
 -14 8 10 11.23 0.64
 -14 8 11 0.28 0.38
 -14 8 12 1.09 0.41
 -14 8 13 0.14 0.43
 -14 8 14 -0.25 1.23
 -14 8 15 0.31 0.42
 -14 8 16 0.6 0.44
 -14 8 17 10.24 0.68
 -14 8 18 7.77 1.23
 -14 8 19 0.17 2.38
 -14 9 1 28.25 1.65
 -14 9 2 11.76 0.55
 -14 9 3 11.24 0.54
 -14 9 4 7.37 0.47
 -14 9 5 -0.64 1.32
 -14 9 6 -0.51 1.14
 -14 9 7 37.14 1.57
 -14 9 8 -0.04 1.37
 -14 9 9 35.86 1.36
 -14 9 10 2.99 0.46
 -14 9 11 1.63 0.42
 -14 9 12 1.23 0.42
 -14 9 13 19.07 0.89
 -14 9 14 1.88 0.47
 -14 9 15 11.05 0.6
 -14 9 16 2.79 0.52
 -14 9 17 -0.63 1.43
 -14 9 18 4.78 2.51
 -14 10 1 5.81 0.54
 -14 10 2 29.55 1.4
 -14 10 3 2.68 0.4
 -14 10 4 6.41 0.66
 -14 10 5 36.06 1.22
 -14 10 6 11.05 0.58
 -14 10 7 2.94 0.44
 -14 10 8 2.94 0.46
 -14 10 9 10.98 0.55
 -14 10 10 0.92 0.55
 -14 10 11 17.32 0.7
 -14 10 12 3.37 0.45
 -14 10 13 1.01 0.45
 -14 10 14 0.91 0.46
 -14 10 15 0.1 0.65
 -14 10 16 0.88 0.76
 -14 10 17 4.54 1.26
 -14 11 1 0.7 0.41
 -14 11 2 16.08 0.68
 -14 11 3 7.5 0.48
 -14 11 4 -0.2 1.18
 -14 11 5 0.41 0.4
 -14 11 6 2.05 0.52
 -14 11 7 0.49 0.44
 -14 11 8 0.32 0.44
 -14 11 9 5.43 0.65
 -14 11 10 27.19 1.13
 -14 11 11 10.86 0.7
 -14 11 12 2.06 0.5
 -14 11 13 2.51 0.51
 -14 11 14 1.38 0.64
 -14 11 15 2.2 1.08
 -14 11 16 0.41 1.19
 -14 12 1 0.16 0.48
 -14 12 2 16.02 0.68
 -14 12 3 63.29 2.29
 -14 12 4 14 0.64
 -14 12 5 -0.48 1.21
 -14 12 6 -1.09 1.35
 -14 12 7 3.63 0.49
 -14 12 8 26.31 1.09
 -14 12 9 10.87 0.79
 -14 12 10 4.51 0.62
 -14 12 11 2.69 0.74
 -14 12 12 0.56 0.55
 -14 12 13 -0.01 1.47
 -14 12 14 6.87 1.93
 -14 12 15 0.47 1.25
 -14 13 1 6.44 0.5
 -14 13 2 4.12 0.47
 -14 13 3 21.12 1.35
 -14 13 4 1.85 0.46
 -14 13 5 8.8 0.58
 -14 13 6 -0.56 1.27
 -14 13 7 -0.45 1.26
 -14 13 8 1.45 0.55
 -14 13 9 1.1 0.5
 -14 13 10 0.26 0.53
 -14 13 11 2.82 0.9
 -14 13 12 0.17 1.13
 -14 13 13 -0.24 1.67
 -14 14 1 12.72 0.8
 -14 14 2 5.47 0.57
 -14 14 3 7.44 0.72
 -14 14 4 1.6 0.54
 -14 14 5 33.82 1.33
 -14 14 6 3.81 0.88
 -14 14 7 6.16 0.64
 -14 14 8 7.36 0.86
 -14 14 9 -0.02 1.5
 -14 14 10 7.23 2.23
 -14 14 11 14.55 1.52
 -14 15 1 13.27 1.01
 -14 15 2 5.21 0.93
 -14 15 3 8.49 1.13
 -14 15 4 -0.01 2.11
 -14 15 5 1.51 1.23
 -14 15 6 1.44 0.77
 -14 15 7 1.49 0.95
 -14 15 8 10.85 1.61
 -14 15 9 7.22 2.5
 -14 16 1 3.63 2.44
 -14 16 2 2.37 2.44
 -14 16 3 -0.06 2.41
 -14 16 4 0.89 2.4
 -14 16 5 8.61 2.6
 -13 0 1 18.44 0.76
 -13 0 3 54.46 1.85
 -13 0 5 178.79 4.99
 -13 0 7 116.58 3.33
 -13 0 9 12.81 0.57
 -13 0 11 48.18 1.41
 -13 0 13 27.63 1.01
 -13 0 15 32.39 1.13
 -13 0 17 15.08 0.96
 -13 0 19 1.05 0.58
 -13 0 21 12.57 1.08
 -13 0 23 -0.67 1.56
 -13 1 1 16.07 0.54
 -13 1 2 0.07 0.34
 -13 1 3 126.61 3.14
 -13 1 4 28.68 1.04
 -13 1 5 0.09 0.32
 -13 1 6 7.88 0.38
 -13 1 7 51.15 1.55
 -13 1 8 20.1 0.62
 -13 1 9 1.04 0.3
 -13 1 10 12.1 0.45
 -13 1 11 -0.12 1.05
 -13 1 12 -0.51 1.03
 -13 1 13 7.84 0.43
 -13 1 14 5.02 0.39
 -13 1 15 48.22 1.31
 -13 1 16 16.75 0.63
 -13 1 17 33.64 1.01
 -13 1 18 30.43 1.02
 -13 1 19 5.19 0.42
 -13 1 20 2.87 0.39
 -13 1 21 -0.51 1.28
 -13 1 22 -0.41 1.4
 -13 1 23 -0.08 1.73
 -13 2 1 24.68 0.95
 -13 2 2 14.77 0.53
 -13 2 3 4.19 0.36
 -13 2 4 193.53 5.33
 -13 2 5 13.75 0.48
 -13 2 6 108.82 2.93
 -13 2 7 0.76 0.31
 -13 2 8 13.8 0.48
 -13 2 9 1.75 0.31
 -13 2 10 35.39 1.01
 -13 2 11 3.34 0.32
 -13 2 12 7.5 0.37
 -13 2 13 4.36 0.38
 -13 2 14 1.22 0.3
 -13 2 15 8.88 0.58
 -13 2 16 8.96 0.45
 -13 2 17 27.03 1.05
 -13 2 18 0.66 0.34
 -13 2 19 11.2 0.51
 -13 2 20 2.47 0.39
 -13 2 21 8.22 0.52
 -13 2 22 0.47 0.49
 -13 2 23 1.03 0.73
 -13 3 1 2.17 0.29
 -13 3 2 62.37 1.73
 -13 3 3 149.35 3.99
 -13 3 4 2.05 0.34
 -13 3 5 9.39 0.4
 -13 3 6 -0.23 1
 -13 3 7 0.41 0.3
 -13 3 8 37.71 1.08
 -13 3 9 2.96 0.34
 -13 3 10 2.79 0.34
 -13 3 11 19.42 0.89
 -13 3 12 2.94 0.3
 -13 3 13 0.04 0.28
 -13 3 14 9.68 0.43
 -13 3 15 3.98 0.34
 -13 3 16 22.85 0.76
 -13 3 17 0.34 0.33
 -13 3 18 13.11 0.64
 -13 3 19 4.32 0.41
 -13 3 20 3.25 0.41
 -13 3 21 1.9 0.42
 -13 3 22 -0.59 1.53
 -13 3 23 1.26 0.84
 -13 4 1 26.58 0.8
 -13 4 2 1.25 0.31
 -13 4 3 66.72 1.68
 -13 4 4 1.01 0.35
 -13 4 5 17.79 0.57
 -13 4 6 12.02 0.5
 -13 4 7 17.34 0.6
 -13 4 8 37.45 1.07
 -13 4 9 -0.7 1.04
 -13 4 10 12.32 0.69
 -13 4 11 118.95 4.27
 -13 4 12 1.41 0.31
 -13 4 13 6.76 0.44
 -13 4 14 6.76 0.39
 -13 4 15 2.27 0.34
 -13 4 16 2.05 0.32
 -13 4 17 -0.3 1.23
 -13 4 18 39.19 1.33
 -13 4 19 4.57 0.41
 -13 4 20 12.4 0.63
 -13 4 21 12.71 0.58
 -13 4 22 12.78 0.75
 -13 4 23 0.41 1.2
 -13 5 1 16.82 0.56
 -13 5 2 2.48 0.34
 -13 5 3 14.93 0.56
 -13 5 4 46.41 1.33
 -13 5 5 7.28 0.43
 -13 5 6 0.39 0.29
 -13 5 7 -0.79 1
 -13 5 8 -0.23 1.04
 -13 5 9 13.2 0.51
 -13 5 10 2.68 0.4
 -13 5 11 0.3 0.33
 -13 5 12 15.18 0.55
 -13 5 13 7.74 0.41
 -13 5 14 5.09 0.47
 -13 5 15 0.47 0.32
 -13 5 16 35.55 1.24
 -13 5 17 8.39 0.46
 -13 5 18 11.14 0.63
 -13 5 19 18.61 0.7
 -13 5 20 1.16 0.4
 -13 5 21 0.5 0.47
 -13 5 22 2.17 0.68
 -13 6 1 -0.07 1.03
 -13 6 2 2.55 0.32
 -13 6 3 47.96 1.44
 -13 6 4 6.88 0.44
 -13 6 5 40.52 1.27
 -13 6 6 5.77 0.41
 -13 6 7 7.01 0.43
 -13 6 8 28.75 1.24
 -13 6 9 -0.46 1.06
 -13 6 10 2.66 0.34
 -13 6 11 3.92 0.36
 -13 6 12 0.64 0.31
 -13 6 13 9.41 0.44
 -13 6 14 32.68 1.02
 -13 6 15 2.5 0.36
 -13 6 16 -0.38 1.17
 -13 6 17 -0.54 1.17
 -13 6 18 0.05 0.36
 -13 6 19 -0.25 1.6
 -13 6 20 3.81 0.51
 -13 6 21 24.16 1.17
 -13 6 22 0.46 2.32
 -13 7 1 1.85 0.35
 -13 7 2 6.99 0.41
 -13 7 3 4.89 0.37
 -13 7 4 29.56 1.49
 -13 7 5 56.84 1.52
 -13 7 6 10.67 0.51
 -13 7 7 4.13 0.45
 -13 7 8 11.81 0.6
 -13 7 9 0.77 0.36
 -13 7 10 0.5 0.33
 -13 7 11 26.57 1.05
 -13 7 12 1.09 0.31
 -13 7 13 0.04 0.31
 -13 7 14 -0.19 1.16
 -13 7 15 18.77 0.68
 -13 7 16 11.33 0.69
 -13 7 17 2.78 0.37
 -13 7 18 3.09 0.39
 -13 7 19 13.09 0.68
 -13 7 20 1.99 0.4
 -13 7 21 8 0.6
 -13 8 1 25.02 0.83
 -13 8 2 84.41 2.18
 -13 8 3 41.82 1.18
 -13 8 4 3.09 0.35
 -13 8 5 -0.16 1.05
 -13 8 6 15.43 0.6
 -13 8 7 -0.31 1.06
 -13 8 8 4.61 0.39
 -13 8 9 2.21 0.36
 -13 8 10 -0.5 1.32
 -13 8 11 13.48 0.56
 -13 8 12 1.69 0.37
 -13 8 13 -0.19 1.29
 -13 8 14 2.89 0.4
 -13 8 15 -0.7 1.16
 -13 8 16 16.67 0.72
 -13 8 17 4.74 0.55
 -13 8 18 0.05 0.39
 -13 8 19 1.53 0.47
 -13 8 20 -0.11 1.69
 -13 8 21 17.81 2.77
 -13 9 1 3.42 0.38
 -13 9 2 0.85 0.38
 -13 9 3 6.01 0.45
 -13 9 4 28.02 1.18
 -13 9 5 -0.77 1.05
 -13 9 6 7.58 0.45
 -13 9 7 9.59 0.51
 -13 9 8 34.16 1.15
 -13 9 9 0.19 0.34
 -13 9 10 -0.57 1.16
 -13 9 11 2.43 0.39
 -13 9 12 1.69 0.38
 -13 9 13 1.93 0.37
 -13 9 14 11.62 0.55
 -13 9 15 1.58 0.39
 -13 9 16 2.38 0.41
 -13 9 17 0.48 0.4
 -13 9 18 1.3 0.43
 -13 9 19 1.03 0.67
 -13 9 20 3.84 0.99
 -13 10 1 2.48 0.42
 -13 10 2 51.78 1.44
 -13 10 3 0.09 0.39
 -13 10 4 16.97 0.82
 -13 10 5 -0.47 1.26
 -13 10 6 -0.33 1.29
 -13 10 7 20.08 1.06
 -13 10 8 4.15 0.39
 -13 10 9 -0.18 1.13
 -13 10 10 12.6 0.57
 -13 10 11 0.01 0.37
 -13 10 12 -0.38 1.14
 -13 10 13 22.29 0.83
 -13 10 14 5.51 0.45
 -13 10 15 2.24 0.41
 -13 10 16 0.06 0.41
 -13 10 17 0.04 0.42
 -13 10 18 0.11 0.64
 -13 10 19 1.88 0.71
 -13 11 1 0.88 0.39
 -13 11 2 10.92 0.55
 -13 11 3 29.73 1
 -13 11 4 4.37 0.52
 -13 11 5 2.88 0.42
 -13 11 6 -0.15 1.17
 -13 11 7 6.36 0.67
 -13 11 8 33.48 1.18
 -13 11 9 0.6 0.37
 -13 11 10 5.68 0.45
 -13 11 11 7.21 0.48
 -13 11 12 0 0.5
 -13 11 13 1.68 0.44
 -13 11 14 7.14 0.51
 -13 11 15 5.31 0.62
 -13 11 16 0.85 0.44
 -13 11 17 0.27 0.53
 -13 11 18 0.77 0.75
 -13 12 1 70.27 2.2
 -13 12 2 1.63 0.38
 -13 12 3 40.63 1.29
 -13 12 4 5.05 0.45
 -13 12 5 3.36 0.46
 -13 12 6 2.97 0.43
 -13 12 7 1.28 0.41
 -13 12 8 5.36 0.48
 -13 12 9 9.13 0.62
 -13 12 10 17.73 0.78
 -13 12 11 -0.68 1.2
 -13 12 12 7.65 0.53
 -13 12 13 9.48 0.58
 -13 12 14 -0.05 1.24
 -13 12 15 3.92 0.48
 -13 12 16 16.94 0.82
 -13 12 17 0.95 1.15
 -13 13 1 8.92 0.5
 -13 13 2 1.9 0.38
 -13 13 3 4.66 0.45
 -13 13 4 38.78 1.36
 -13 13 5 -0.67 1.18
 -13 13 6 2.99 0.44
 -13 13 7 8.08 0.59
 -13 13 8 2.52 0.5
 -13 13 9 4.68 0.6
 -13 13 10 -0.21 1.22
 -13 13 11 1.24 0.5
 -13 13 12 1.94 0.54
 -13 13 13 1.53 0.49
 -13 13 14 4.45 0.55
 -13 13 15 -0.24 1.41
 -13 13 16 5.58 1.29
 -13 14 1 7.15 0.51
 -13 14 2 0.38 0.44
 -13 14 3 31.5 1.24
 -13 14 4 9.25 0.66
 -13 14 5 23.16 0.98
 -13 14 6 17.57 0.78
 -13 14 7 7.62 0.59
 -13 14 8 1.07 0.54
 -13 14 9 3.92 0.64
 -13 14 10 0.32 0.49
 -13 14 11 0.88 0.53
 -13 14 12 -0.03 1.46
 -13 14 13 3.05 0.67
 -13 14 14 3.36 1.18
 -13 14 15 2.43 1.33
 -13 15 1 0.24 0.5
 -13 15 2 8.82 0.99
 -13 15 3 4.96 0.59
 -13 15 4 3.01 0.55
 -13 15 5 1.45 0.5
 -13 15 6 3.62 0.59
 -13 15 7 4.29 0.58
 -13 15 8 42.93 1.46
 -13 15 9 11.76 0.69
 -13 15 10 20.54 0.89
 -13 15 11 18.79 1.07
 -13 15 12 -0.11 1.53
 -13 15 13 1.23 1.17
 -13 16 1 20.98 1.05
 -13 16 2 3.13 0.85
 -13 16 3 11.35 0.91
 -13 16 4 22.04 1.21
 -13 16 5 7.34 0.75
 -13 16 6 88.48 2.78
 -13 16 7 13.22 0.86
 -13 16 8 -0.47 2.13
 -13 16 9 14.43 1.26
 -13 16 10 0.12 1.15
 -13 16 11 0.69 2.34
 -13 17 1 3.65 0.8
 -13 17 2 11.36 1.09
 -13 17 3 0.3 1.11
 -13 17 4 0.77 1.58
 -13 17 5 4.99 1.24
 -13 17 6 5.48 2.46
 -13 17 7 0.72 1.29
 -13 17 8 -0.21 4.64
 -13 18 1 2.55 2.57
 -12 0 2 17.4 0.84
 -12 0 4 243.92 6.64
 -12 0 6 84.58 2.93
 -12 0 8 30.73 1.03
 -12 0 10 23.35 0.89
 -12 0 12 37 1.09
 -12 0 14 80.31 2.85
 -12 0 16 -0.88 1.17
 -12 0 18 0.71 0.43
 -12 0 20 16.44 1
 -12 0 22 -0.21 1.26
 -12 0 24 4.93 0.83
 -12 1 1 11.57 0.51
 -12 1 2 109.79 2.77
 -12 1 3 9.07 0.5
 -12 1 4 2.17 0.33
 -12 1 5 10.21 0.39
 -12 1 6 44.72 1.19
 -12 1 7 3.73 0.35
 -12 1 8 0.75 0.24
 -12 1 9 -0.45 0.97
 -12 1 10 59.5 1.6
 -12 1 11 11.7 0.44
 -12 1 12 7.3 0.33
 -12 1 13 12.56 0.47
 -12 1 14 3.77 0.31
 -12 1 15 3.44 0.32
 -12 1 16 14.05 0.52
 -12 1 17 1.56 0.32
 -12 1 18 2.43 0.37
 -12 1 19 3.7 0.37
 -12 1 20 2.55 0.37
 -12 1 21 5.67 0.44
 -12 1 22 0.15 0.41
 -12 1 23 -0.24 1.36
 -12 1 24 3.25 0.54
 -12 1 25 3.45 0.99
 -12 2 1 19.4 0.71
 -12 2 2 4.24 0.38
 -12 2 3 15.32 0.59
 -12 2 4 59.48 1.81
 -12 2 5 132.52 3.5
 -12 2 6 0.7 0.31
 -12 2 7 226.72 5.92
 -12 2 8 0.94 0.28
 -12 2 9 17.49 0.54
 -12 2 10 5.38 0.29
 -12 2 11 0.29 0.23
 -12 2 12 0.48 0.24
 -12 2 13 29.81 0.96
 -12 2 14 8.24 0.39
 -12 2 15 3.12 0.31
 -12 2 16 5.46 0.37
 -12 2 17 2.46 0.33
 -12 2 18 1.95 0.34
 -12 2 19 -0.3 1.15
 -12 2 20 12.78 0.58
 -12 2 21 -1.05 1.26
 -12 2 22 -0.67 1.44
 -12 2 23 13.28 0.68
 -12 2 24 4.27 0.55
 -12 2 25 1.2 0.85
 -12 3 1 2.72 0.31
 -12 3 2 -0.63 0.92
 -12 3 3 11.14 0.47
 -12 3 4 0.82 0.29
 -12 3 5 -0.3 1.22
 -12 3 6 46.17 1.41
 -12 3 7 69.62 1.97
 -12 3 8 24.27 0.78
 -12 3 9 59.35 1.61
 -12 3 10 9.7 0.37
 -12 3 11 0.17 0.24
 -12 3 12 88.48 2.18
 -12 3 13 53.9 1.46
 -12 3 14 10.67 0.46
 -12 3 15 7.74 0.45
 -12 3 16 0.22 0.29
 -12 3 17 8.48 0.42
 -12 3 18 1.18 0.33
 -12 3 19 36.88 1.17
 -12 3 20 2.58 0.39
 -12 3 21 2.37 0.39
 -12 3 22 -0.1 1.49
 -12 3 23 -0.37 1.36
 -12 3 24 3.98 0.55
 -12 3 25 16.64 1.43
 -12 4 1 3.2 0.27
 -12 4 2 0.01 0.33
 -12 4 3 29.77 0.9
 -12 4 4 16.77 0.65
 -12 4 5 0.76 0.31
 -12 4 6 2.04 0.27
 -12 4 7 1.91 0.27
 -12 4 8 47.51 1.43
 -12 4 9 2.01 0.28
 -12 4 10 -0.56 1.06
 -12 4 11 3.09 0.29
 -12 4 12 19.16 0.75
 -12 4 13 -0.18 1.01
 -12 4 14 0.01 0.27
 -12 4 15 -0.02 1.06
 -12 4 16 0.62 0.29
 -12 4 17 5.9 0.39
 -12 4 18 0.14 0.3
 -12 4 19 21.67 1.12
 -12 4 20 1.61 0.37
 -12 4 21 7 0.45
 -12 4 22 2.33 0.42
 -12 4 23 0.35 0.47
 -12 4 24 8.74 0.7
 -12 5 1 107.75 2.7
 -12 5 2 0.89 0.26
 -12 5 3 3.32 0.37
 -12 5 4 1.13 0.27
 -12 5 5 1.98 0.31
 -12 5 6 4.97 0.36
 -12 5 7 13.01 0.46
 -12 5 8 13.16 0.47
 -12 5 9 13.57 0.47
 -12 5 10 127.72 3.21
 -12 5 11 4.57 0.32
 -12 5 12 31.69 1.02
 -12 5 13 6.51 0.36
 -12 5 14 7.44 0.41
 -12 5 15 0.03 0.3
 -12 5 16 75.74 1.98
 -12 5 17 20.36 0.67
 -12 5 18 -0.13 1.14
 -12 5 19 3.09 0.36
 -12 5 20 37.7 1.13
 -12 5 21 12.18 0.55
 -12 5 22 -0.48 1.31
 -12 5 23 -0.46 1.42
 -12 5 24 3.32 0.64
 -12 6 1 1.09 0.33
 -12 6 2 10.65 0.45
 -12 6 3 83.03 2.33
 -12 6 4 17.94 0.59
 -12 6 5 -0.43 1.11
 -12 6 6 0.28 0.31
 -12 6 7 15.02 0.56
 -12 6 8 12.92 0.48
 -12 6 9 3.87 0.32
 -12 6 10 40.78 1.08
 -12 6 11 0.5 0.28
 -12 6 12 0.49 0.29
 -12 6 13 1.22 0.29
 -12 6 14 56.04 1.67
 -12 6 15 7.77 0.44
 -12 6 16 -0.04 1.12
 -12 6 17 0.75 0.34
 -12 6 18 3.85 0.37
 -12 6 19 7.78 0.46
 -12 6 20 43.19 1.42
 -12 6 21 7.86 0.52
 -12 6 22 5.1 0.49
 -12 6 23 -0 1.46
 -12 6 24 0.27 0.96
 -12 7 1 0.44 0.27
 -12 7 2 -0.44 0.95
 -12 7 3 8.38 0.44
 -12 7 4 3.77 0.38
 -12 7 5 19.97 0.94
 -12 7 6 12.15 0.76
 -12 7 7 33.74 1.22
 -12 7 8 2.93 0.33
 -12 7 9 5.14 0.37
 -12 7 10 -0.46 1.19
 -12 7 11 10.34 0.43
 -12 7 12 6.27 0.37
 -12 7 13 7.2 0.39
 -12 7 14 1.44 0.36
 -12 7 15 6.12 0.43
 -12 7 16 23.66 1.04
 -12 7 17 1.7 0.37
 -12 7 18 1.05 0.33
 -12 7 19 19.21 0.69
 -12 7 20 1.08 0.37
 -12 7 21 2.18 0.42
 -12 7 22 53.33 1.89
 -12 7 23 1.34 0.69
 -12 8 1 29.97 0.91
 -12 8 2 -0.29 1.2
 -12 8 3 7.48 0.5
 -12 8 4 14.98 0.67
 -12 8 5 7.93 0.49
 -12 8 6 2.25 0.32
 -12 8 7 -0.01 1.01
 -12 8 8 1.63 0.33
 -12 8 9 6.14 0.38
 -12 8 10 50.07 1.46
 -12 8 11 6.31 0.38
 -12 8 12 0.55 0.32
 -12 8 13 18.67 0.71
 -12 8 14 51.8 1.76
 -12 8 15 22.85 0.9
 -12 8 16 0.34 0.33
 -12 8 17 1.43 0.33
 -12 8 18 2.91 0.44
 -12 8 19 2.1 0.36
 -12 8 20 12.56 0.54
 -12 8 21 13.78 0.64
 -12 8 22 9.24 0.61
 -12 8 23 0.86 2.34
 -12 9 1 181.86 4.7
 -12 9 2 37.58 1.16
 -12 9 3 19.72 0.75
 -12 9 4 -0.43 1.01
 -12 9 5 24.13 0.8
 -12 9 6 6.82 0.44
 -12 9 7 -0.27 1.04
 -12 9 8 33.29 1.13
 -12 9 9 9.14 0.44
 -12 9 10 0.33 0.31
 -12 9 11 24.11 0.85
 -12 9 12 4.51 0.5
 -12 9 13 0.02 0.35
 -12 9 14 0.55 0.39
 -12 9 15 2.07 0.51
 -12 9 16 7.51 0.45
 -12 9 17 19.84 0.89
 -12 9 18 10.13 0.54
 -12 9 19 0.11 0.37
 -12 9 20 11.11 0.55
 -12 9 21 13.62 0.78
 -12 9 22 3.73 0.67
 -12 10 1 -0.03 1.2
 -12 10 2 3.71 0.38
 -12 10 3 5.67 0.41
 -12 10 4 50.6 1.69
 -12 10 5 18.96 0.85
 -12 10 6 1.15 0.32
 -12 10 7 7.06 0.45
 -12 10 8 29.06 0.95
 -12 10 9 1.39 0.35
 -12 10 10 -0.33 1.07
 -12 10 11 1.99 0.34
 -12 10 12 -0.36 1.1
 -12 10 13 0.2 0.36
 -12 10 14 4.07 0.42
 -12 10 15 34.07 1.17
 -12 10 16 1.18 0.38
 -12 10 17 0.73 0.38
 -12 10 18 1.85 0.41
 -12 10 19 5.02 0.44
 -12 10 20 4.46 0.48
 -12 10 21 26.39 1.21
 -12 11 1 14.28 0.61
 -12 11 2 22.43 0.85
 -12 11 3 22.19 0.91
 -12 11 4 24.59 1
 -12 11 5 3.89 0.41
 -12 11 6 31.67 1
 -12 11 7 5.55 0.47
 -12 11 8 -0.54 1.09
 -12 11 9 65.93 1.99
 -12 11 10 -0.2 1.09
 -12 11 11 0.48 0.4
 -12 11 12 3.27 0.41
 -12 11 13 20.42 0.99
 -12 11 14 0.63 0.39
 -12 11 15 5.7 0.44
 -12 11 16 5.47 0.45
 -12 11 17 3.34 0.43
 -12 11 18 2.34 0.43
 -12 11 19 15 1.04
 -12 11 20 2.02 0.65
 -12 12 1 106.64 3
 -12 12 2 0.86 0.38
 -12 12 3 -0.01 1.15
 -12 12 4 0.39 0.32
 -12 12 5 5.2 0.44
 -12 12 6 10.35 0.54
 -12 12 7 59.41 2.18
 -12 12 8 23.38 1.01
 -12 12 9 2.08 0.38
 -12 12 10 0.48 0.38
 -12 12 11 1.29 0.38
 -12 12 12 2.99 0.4
 -12 12 13 0.81 0.39
 -12 12 14 2.03 0.41
 -12 12 15 0.11 0.37
 -12 12 16 3.39 0.43
 -12 12 17 0.87 0.4
 -12 12 18 0.81 0.42
 -12 12 19 7.88 0.97
 -12 12 20 5.27 1.26
 -12 13 1 89.69 2.46
 -12 13 2 10.42 0.59
 -12 13 3 -0.04 1.1
 -12 13 4 13.22 0.96
 -12 13 5 8.21 0.55
 -12 13 6 47.78 2.03
 -12 13 7 47.24 1.94
 -12 13 8 14.22 0.96
 -12 13 9 0.12 0.44
 -12 13 10 1.04 0.43
 -12 13 11 3.12 0.6
 -12 13 12 0.49 0.49
 -12 13 13 24.86 1.25
 -12 13 14 0.2 0.49
 -12 13 15 7.05 0.49
 -12 13 16 1.37 0.42
 -12 13 17 18.46 1.04
 -12 13 18 6.46 0.71
 -12 13 19 3.19 1.23
 -12 14 1 33.16 1.12
 -12 14 2 15.14 0.68
 -12 14 3 5.12 0.42
 -12 14 4 1.44 0.53
 -12 14 5 29.5 1.1
 -12 14 6 22.17 1.31
 -12 14 7 -0.13 1.19
 -12 14 8 4.59 0.54
 -12 14 9 -0.55 1.18
 -12 14 10 0.34 0.44
 -12 14 11 6.16 0.53
 -12 14 12 2.31 0.47
 -12 14 13 27.75 1.06
 -12 14 14 9.09 0.59
 -12 14 15 3.49 0.47
 -12 14 16 0.44 0.58
 -12 14 17 2.02 1.14
 -12 15 1 35.43 1.57
 -12 15 2 25.91 0.92
 -12 15 3 10.99 0.56
 -12 15 4 6.99 0.5
 -12 15 5 0.61 0.49
 -12 15 6 14.38 1.15
 -12 15 7 7.12 0.58
 -12 15 8 0.85 0.48
 -12 15 9 0.77 0.48
 -12 15 10 15.92 0.8
 -12 15 11 4.63 0.55
 -12 15 12 1.52 0.47
 -12 15 13 1.62 0.51
 -12 15 14 1.85 0.66
 -12 15 15 0.31 0.67
 -12 15 16 3.04 1.22
 -12 16 1 -0.85 1.21
 -12 16 2 0.99 0.53
 -12 16 3 3.62 0.48
 -12 16 4 7.67 0.57
 -12 16 5 106.28 3.34
 -12 16 6 13.09 0.7
 -12 16 7 26.5 1.13
 -12 16 8 1.06 0.48
 -12 16 9 5.34 0.98
 -12 16 10 0.83 0.5
 -12 16 11 3.35 0.67
 -12 16 12 0.84 0.72
 -12 16 13 29.31 1.49
 -12 16 14 1.66 1.14
 -12 17 1 -0.61 1.3
 -12 17 2 -0.9 1.22
 -12 17 3 -0.97 1.25
 -12 17 4 85.37 2.43
 -12 17 5 34.83 1.27
 -12 17 6 52.51 1.68
 -12 17 7 21.78 1.64
 -12 17 8 5.64 0.66
 -12 17 9 3.18 0.58
 -12 17 10 13.28 0.99
 -12 17 11 9.92 1.32
 -12 17 12 1.91 1.5
 -12 18 1 0.52 0.84
 -12 18 2 1.82 0.73
 -12 18 3 -0.15 1.35
 -12 18 4 11.28 0.76
 -12 18 5 0.57 0.75
 -12 18 6 30.25 1.82
 -12 18 7 4.1 1.7
 -12 18 8 7.69 1.32
 -12 18 9 3.2 1.25
 -12 18 10 -0.69 2.35
 -12 19 1 1.45 0.96
 -12 19 2 3.52 1.93
 -12 19 3 5.49 1.26
 -12 19 4 9.25 1.39
 -12 19 5 -0.19 1.65
 -12 19 6 30.99 3.35
 -11 0 1 7.48 0.48
 -11 0 3 2.83 0.4
 -11 0 5 6.19 0.48
 -11 0 7 64 1.77
 -11 0 9 1.64 0.36
 -11 0 11 9.88 0.51
 -11 0 13 367.91 11.02
 -11 0 15 -0.79 0.99
 -11 0 17 4.16 0.46
 -11 0 19 43.66 1.45
 -11 0 21 0.82 0.48
 -11 0 23 -0.1 1.26
 -11 0 25 3.08 0.78
 -11 1 1 59.17 1.66
 -11 1 2 58.56 1.52
 -11 1 3 7.23 0.39
 -11 1 4 1.33 0.29
 -11 1 5 0.4 0.26
 -11 1 6 221.07 5.41
 -11 1 7 167.09 4.16
 -11 1 8 26.02 0.74
 -11 1 9 59.11 1.52
 -11 1 10 5.12 0.32
 -11 1 11 100.18 2.45
 -11 1 12 10.86 0.4
 -11 1 13 0.21 0.29
 -11 1 14 0.96 0.29
 -11 1 15 24.41 0.9
 -11 1 16 3.42 0.35
 -11 1 17 4.01 0.33
 -11 1 18 0.1 0.3
 -11 1 19 2.38 0.33
 -11 1 20 6.49 0.45
 -11 1 21 2.77 0.42
 -11 1 22 9.27 0.62
 -11 1 23 11.4 0.61
 -11 1 24 -0.33 1.32
 -11 1 25 -0.26 1.4
 -11 1 26 -0.38 1.73
 -11 2 1 63.5 1.62
 -11 2 2 5.08 0.35
 -11 2 3 0.89 0.25
 -11 2 4 5.79 0.36
 -11 2 5 2.64 0.37
 -11 2 6 8.82 0.41
 -11 2 7 58.31 1.49
 -11 2 8 1.75 0.25
 -11 2 9 5.17 0.31
 -11 2 10 18.02 0.59
 -11 2 11 8.03 0.33
 -11 2 12 0.11 0.22
 -11 2 13 94.35 2.66
 -11 2 14 12.05 0.42
 -11 2 15 27.21 0.94
 -11 2 16 57.19 1.48
 -11 2 17 3.17 0.33
 -11 2 18 0.76 0.31
 -11 2 19 1.44 0.32
 -11 2 20 24.73 1.03
 -11 2 21 3.13 0.37
 -11 2 22 0.16 0.39
 -11 2 23 -0.67 1.27
 -11 2 24 0.14 0.45
 -11 2 25 7.29 0.65
 -11 2 26 9.51 0.7
 -11 3 1 1.62 0.26
 -11 3 2 2.31 0.3
 -11 3 3 35.51 1.07
 -11 3 4 114.3 2.83
 -11 3 5 5.78 0.4
 -11 3 6 134.89 3.3
 -11 3 7 6.24 0.34
 -11 3 8 284.43 6.97
 -11 3 9 120.59 2.94
 -11 3 10 0.75 0.24
 -11 3 11 10.14 0.43
 -11 3 12 2.87 0.28
 -11 3 13 31.66 0.98
 -11 3 14 14.38 0.48
 -11 3 15 47.45 1.35
 -11 3 16 2.53 0.31
 -11 3 17 0.83 0.27
 -11 3 18 18.49 0.66
 -11 3 19 0.4 0.31
 -11 3 20 9.36 0.47
 -11 3 21 5.75 0.59
 -11 3 22 3.44 0.44
 -11 3 23 0.65 0.44
 -11 3 24 16.53 0.87
 -11 3 25 9.91 0.63
 -11 3 26 12.23 0.8
 -11 4 1 136.97 3.36
 -11 4 2 22.45 0.82
 -11 4 3 -0.29 1.42
 -11 4 4 0.37 0.29
 -11 4 5 5.35 0.33
 -11 4 6 136.19 3.49
 -11 4 7 29.67 0.98
 -11 4 8 4.39 0.32
 -11 4 9 130.44 3.42
 -11 4 10 2.44 0.24
 -11 4 11 -0.41 0.95
 -11 4 12 9.97 0.39
 -11 4 13 0.21 0.25
 -11 4 14 6.74 0.39
 -11 4 15 9.08 0.38
 -11 4 16 9.54 0.4
 -11 4 17 23.15 1.07
 -11 4 18 4.74 0.41
 -11 4 19 -0.33 1.33
 -11 4 20 3.11 0.37
 -11 4 21 -0.7 1.17
 -11 4 22 -0.58 1.24
 -11 4 23 1.77 0.44
 -11 4 24 2.06 0.48
 -11 4 25 -0.03 1.44
 -11 4 26 7.71 0.96
 -11 5 1 -0.34 1.46
 -11 5 2 202.72 5.04
 -11 5 3 77.49 2.24
 -11 5 4 27.43 0.94
 -11 5 5 40.71 1.13
 -11 5 6 21.09 0.75
 -11 5 7 62.45 1.67
 -11 5 8 123.22 3.19
 -11 5 9 27.47 0.84
 -11 5 10 7.15 0.34
 -11 5 11 9.78 0.38
 -11 5 12 26.96 0.78
 -11 5 13 0.24 0.29
 -11 5 14 9.17 0.37
 -11 5 15 37.72 1.03
 -11 5 16 12.59 0.46
 -11 5 17 0.93 0.3
 -11 5 18 6.4 0.37
 -11 5 19 23.5 0.95
 -11 5 20 1.37 0.33
 -11 5 21 3.66 0.52
 -11 5 22 4.67 0.58
 -11 5 23 33.4 1.11
 -11 5 24 4.43 0.57
 -11 5 25 0.86 0.55
 -11 5 26 0.15 1.62
 -11 6 1 -0.26 1.88
 -11 6 2 23.21 0.84
 -11 6 3 62.24 1.86
 -11 6 4 20.18 0.85
 -11 6 5 26.49 0.9
 -11 6 6 0.29 0.34
 -11 6 7 18.41 0.61
 -11 6 8 82.57 2.27
 -11 6 9 20.79 0.79
 -11 6 10 14.87 0.63
 -11 6 11 0.04 0.26
 -11 6 12 68.04 1.96
 -11 6 13 -0.27 1.01
 -11 6 14 9.03 0.56
 -11 6 15 47.87 1.31
 -11 6 16 76.34 2.03
 -11 6 17 16.59 0.57
 -11 6 18 2.13 0.31
 -11 6 19 0.31 0.31
 -11 6 20 3.13 0.34
 -11 6 21 17.57 0.64
 -11 6 22 4.57 0.5
 -11 6 23 35.46 1.24
 -11 6 24 10.61 0.61
 -11 6 25 0.16 0.6
 -11 7 1 17.55 0.63
 -11 7 2 7.33 0.46
 -11 7 3 78.42 2.32
 -11 7 4 11.41 0.58
 -11 7 5 37.27 1.3
 -11 7 6 33.61 0.99
 -11 7 7 1.19 0.34
 -11 7 8 10.47 0.41
 -11 7 9 94.35 2.6
 -11 7 10 22.99 0.92
 -11 7 11 70.47 1.95
 -11 7 12 64.78 1.77
 -11 7 13 25.37 0.93
 -11 7 14 36.26 1.03
 -11 7 15 42.24 1.21
 -11 7 16 5.4 0.39
 -11 7 17 9.67 0.45
 -11 7 18 7.65 0.43
 -11 7 19 0.86 0.32
 -11 7 20 0.47 0.33
 -11 7 21 5.05 0.46
 -11 7 22 0.63 0.42
 -11 7 23 1.99 0.51
 -11 7 24 2.6 0.55
 -11 7 25 3.34 0.96
 -11 8 1 5.64 0.35
 -11 8 2 6.54 0.37
 -11 8 3 52.24 1.83
 -11 8 4 3.55 0.35
 -11 8 5 1.08 0.35
 -11 8 6 8.42 0.42
 -11 8 7 6.04 0.35
 -11 8 8 0.08 0.3
 -11 8 9 131.58 3.31
 -11 8 10 25.3 1.02
 -11 8 11 -0.11 1.04
 -11 8 12 0.9 0.28
 -11 8 13 0.5 0.27
 -11 8 14 6.16 0.36
 -11 8 15 4.39 0.35
 -11 8 16 -0.29 1.07
 -11 8 17 7.89 0.45
 -11 8 18 13.46 0.56
 -11 8 19 1.62 0.34
 -11 8 20 40.78 1.35
 -11 8 21 23.27 1.03
 -11 8 22 46.95 1.43
 -11 8 23 43.01 1.47
 -11 8 24 10.55 1.16
 -11 9 1 91.13 2.68
 -11 9 2 352.15 9.58
 -11 9 3 41.94 1.6
 -11 9 4 -0.38 1.02
 -11 9 5 8.13 0.44
 -11 9 6 0.65 0.29
 -11 9 7 2.39 0.38
 -11 9 8 52.6 1.43
 -11 9 9 6.67 0.37
 -11 9 10 5.33 0.42
 -11 9 11 6.68 0.45
 -11 9 12 0.52 0.34
 -11 9 13 8.51 0.42
 -11 9 14 42.76 1.25
 -11 9 15 15.09 0.57
 -11 9 16 4.29 0.41
 -11 9 17 0.9 0.32
 -11 9 18 11.68 0.5
 -11 9 19 3.37 0.38
 -11 9 20 4.44 0.43
 -11 9 21 7.54 0.49
 -11 9 22 4.85 0.48
 -11 9 23 2.08 0.5
 -11 9 24 3.14 2.2
 -11 10 1 138.13 3.42
 -11 10 2 2.13 0.35
 -11 10 3 4.32 0.38
 -11 10 4 9.13 0.45
 -11 10 5 10.19 0.44
 -11 10 6 12.25 0.48
 -11 10 7 57.95 1.5
 -11 10 8 17.77 0.8
 -11 10 9 21.57 0.82
 -11 10 10 1.11 0.32
 -11 10 11 38.07 1.19
 -11 10 12 1.5 0.31
 -11 10 13 3.02 0.34
 -11 10 14 7.51 0.44
 -11 10 15 39.91 1.3
 -11 10 16 0.07 0.35
 -11 10 17 1.81 0.37
 -11 10 18 2.91 0.52
 -11 10 19 17.65 0.87
 -11 10 20 35.18 1.33
 -11 10 21 9.92 0.56
 -11 10 22 6.76 0.58
 -11 10 23 15.14 0.95
 -11 11 1 65.54 1.67
 -11 11 2 21.13 0.66
 -11 11 3 55.44 1.48
 -11 11 4 0.72 0.32
 -11 11 5 5.55 0.38
 -11 11 6 0.09 0.43
 -11 11 7 5.06 0.37
 -11 11 8 11.13 0.65
 -11 11 9 52.17 1.4
 -11 11 10 14.84 0.54
 -11 11 11 82.59 2.43
 -11 11 12 14.63 0.57
 -11 11 13 52.07 1.49
 -11 11 14 0.16 0.55
 -11 11 15 1.17 0.37
 -11 11 16 0.69 0.37
 -11 11 17 -0.51 1.13
 -11 11 18 2.38 0.38
 -11 11 19 7.26 0.47
 -11 11 20 25.25 0.97
 -11 11 21 -0.03 1.34
 -11 11 22 1.51 0.58
 -11 12 1 49.23 1.5
 -11 12 2 22.92 0.8
 -11 12 3 10.44 0.51
 -11 12 4 -1.31 1.36
 -11 12 5 19.85 0.8
 -11 12 6 0.42 0.49
 -11 12 7 40.1 1.29
 -11 12 8 35.45 1.11
 -11 12 9 8.08 0.47
 -11 12 10 13.87 0.57
 -11 12 11 1.01 0.35
 -11 12 12 3.53 0.44
 -11 12 13 0.63 0.34
 -11 12 14 10.96 0.58
 -11 12 15 0.62 0.37
 -11 12 16 29.58 0.99
 -11 12 17 0.53 0.38
 -11 12 18 1.5 0.41
 -11 12 19 -0.78 1.25
 -11 12 20 0.99 0.56
 -11 12 21 3.41 0.81
 -11 13 1 5.39 0.4
 -11 13 2 0.24 0.32
 -11 13 3 14.51 0.82
 -11 13 4 0.11 0.3
 -11 13 5 8.16 0.56
 -11 13 6 90 3.03
 -11 13 7 12.31 0.67
 -11 13 8 6.5 0.56
 -11 13 9 1.67 0.36
 -11 13 10 5.45 0.42
 -11 13 11 11.58 0.52
 -11 13 12 0.25 0.35
 -11 13 13 38.16 1.27
 -11 13 14 1.23 0.37
 -11 13 15 13.11 0.59
 -11 13 16 26.84 1.18
 -11 13 17 5.4 0.46
 -11 13 18 14.03 0.81
 -11 13 19 4.42 0.54
 -11 13 20 2.78 0.66
 -11 13 21 3.63 2.28
 -11 14 1 13.34 0.63
 -11 14 2 12.23 0.54
 -11 14 3 26.3 1.07
 -11 14 4 56.09 1.91
 -11 14 5 1.71 0.43
 -11 14 6 1.03 0.39
 -11 14 7 28.82 1.1
 -11 14 8 13.62 0.76
 -11 14 9 8.49 0.5
 -11 14 10 -0.31 1.13
 -11 14 11 -0.36 1.13
 -11 14 12 6.33 0.49
 -11 14 13 6.21 0.54
 -11 14 14 9.36 0.6
 -11 14 15 10.58 0.57
 -11 14 16 7.44 0.52
 -11 14 17 0.27 0.42
 -11 14 18 0.77 0.59
 -11 14 19 0.11 0.69
 -11 14 20 15.12 2.64
 -11 15 1 15.09 0.63
 -11 15 2 44.69 1.3
 -11 15 3 12.93 0.54
 -11 15 4 6.8 0.45
 -11 15 5 17.93 0.67
 -11 15 6 3.2 0.4
 -11 15 7 9.71 0.64
 -11 15 8 3.1 0.47
 -11 15 9 5.01 0.49
 -11 15 10 -0.36 1.15
 -11 15 11 -0.25 1.16
 -11 15 12 25.92 1.11
 -11 15 13 13.81 0.67
 -11 15 14 5 0.55
 -11 15 15 -0.25 1.24
 -11 15 16 16.34 0.74
 -11 15 17 0.55 0.67
 -11 15 18 20.61 1.18
 -11 16 1 10.2 0.62
 -11 16 2 0.1 0.37
 -11 16 3 0.72 0.51
 -11 16 4 4.12 0.42
 -11 16 5 11.62 0.55
 -11 16 6 0.51 0.42
 -11 16 7 0.18 0.43
 -11 16 8 -0.11 1.36
 -11 16 9 0.79 0.6
 -11 16 10 -0.44 1.22
 -11 16 11 8.75 0.54
 -11 16 12 34.81 1.28
 -11 16 13 0.03 0.45
 -11 16 14 1.21 0.46
 -11 16 15 5.16 0.81
 -11 16 16 1.22 0.7
 -11 16 17 2.82 2.3
 -11 17 1 39.86 1.21
 -11 17 2 31.63 1.1
 -11 17 3 3.94 0.45
 -11 17 4 8.87 0.57
 -11 17 5 3.68 0.5
 -11 17 6 2.22 0.47
 -11 17 7 6.37 0.57
 -11 17 8 4.1 0.49
 -11 17 9 -0.94 1.33
 -11 17 10 5.2 0.46
 -11 17 11 4.93 0.47
 -11 17 12 2.38 0.48
 -11 17 13 5.48 0.58
 -11 17 14 3.4 0.71
 -11 17 15 5.11 1.21
 -11 18 1 -0.28 1.24
 -11 18 2 3.8 0.5
 -11 18 3 26.99 1.04
 -11 18 4 38.43 1.29
 -11 18 5 63.71 2.07
 -11 18 6 24.02 1.35
 -11 18 7 3.63 0.54
 -11 18 8 1.59 0.47
 -11 18 9 0.96 0.44
 -11 18 10 10.29 0.6
 -11 18 11 8.02 0.7
 -11 18 12 6.02 0.75
 -11 18 13 6.08 2.35
 -11 19 1 9.51 0.73
 -11 19 2 2.42 0.54
 -11 19 3 11.14 0.84
 -11 19 4 1.9 0.5
 -11 19 5 22.52 0.93
 -11 19 6 5.28 0.59
 -11 19 7 4.28 0.71
 -11 19 8 -0.06 1.46
 -11 19 9 -0.7 1.47
 -11 19 10 -0.82 2.19
 -11 19 11 4.74 2.37
 -11 20 1 -0.59 1.65
 -11 20 2 -1.03 1.57
 -11 20 3 -0.49 1.6
 -11 20 4 23.33 1.74
 -11 20 5 43.09 2.12
 -11 20 6 8.36 1.11
 -11 20 7 7.48 2.46
 -10 0 2 28.23 1.1
 -10 0 4 230.76 6.4
 -10 0 6 1154.49 29.67
 -10 0 8 687.18 18.71
 -10 0 10 0.28 0.32
 -10 0 12 5.14 0.43
 -10 0 14 9.92 0.71
 -10 0 16 7.7 0.46
 -10 0 18 17.52 0.88
 -10 0 20 3.77 0.59
 -10 0 22 8.25 1.17
 -10 0 24 9.06 0.73
 -10 0 26 23.12 2.1
 -10 0 28 0.61 2.21
 -10 1 1 6.6 0.33
 -10 1 2 320.23 7.76
 -10 1 3 17.85 0.63
 -10 1 4 15.97 0.53
 -10 1 5 10.37 0.41
 -10 1 6 62.24 1.61
 -10 1 7 51.7 1.35
 -10 1 8 4.76 0.29
 -10 1 9 53.21 1.38
 -10 1 10 8.78 0.37
 -10 1 11 0.11 0.23
 -10 1 12 0.41 0.24
 -10 1 13 2.88 0.31
 -10 1 14 17.55 0.58
 -10 1 15 0.52 0.29
 -10 1 16 16.53 0.8
 -10 1 17 9 0.42
 -10 1 18 0.33 0.28
 -10 1 19 50.78 1.34
 -10 1 20 3.11 0.34
 -10 1 21 0.41 0.35
 -10 1 22 4.52 0.43
 -10 1 23 0.56 0.42
 -10 1 24 -1.09 1.24
 -10 1 25 1.67 0.46
 -10 1 26 9.94 0.72
 -10 1 27 -0 1.89
 -10 1 28 0.14 2.33
 -10 2 1 83.91 2.08
 -10 2 2 10.66 0.41
 -10 2 3 51.48 1.32
 -10 2 4 97.24 2.45
 -10 2 5 37.53 1.11
 -10 2 6 243.01 5.96
 -10 2 7 44.29 1.2
 -10 2 8 109.51 2.71
 -10 2 9 127.13 3.23
 -10 2 10 4.57 0.29
 -10 2 11 6.91 0.34
 -10 2 12 29.74 0.85
 -10 2 13 12.44 0.44
 -10 2 14 1.03 0.22
 -10 2 15 0.44 0.23
 -10 2 16 3.43 0.27
 -10 2 17 21.53 0.79
 -10 2 18 0.21 0.29
 -10 2 19 10.76 0.46
 -10 2 20 3.26 0.34
 -10 2 21 0.53 0.33
 -10 2 22 1.22 0.39
 -10 2 23 4.9 0.51
 -10 2 24 19.56 1.24
 -10 2 25 0.86 0.56
 -10 2 26 5.03 0.53
 -10 2 27 24.32 1.14
 -10 3 1 3.31 0.27
 -10 3 2 -0.27 1.32
 -10 3 3 47.96 1.25
 -10 3 4 346.77 8.42
 -10 3 5 24.56 0.77
 -10 3 6 0.59 0.25
 -10 3 7 65.23 1.62
 -10 3 8 27.93 0.81
 -10 3 9 3.24 0.27
 -10 3 10 23.93 0.7
 -10 3 11 -0.25 1.32
 -10 3 12 1.38 0.26
 -10 3 13 40.92 1.1
 -10 3 14 86.9 2.39
 -10 3 15 -0.09 0.94
 -10 3 16 0.74 0.32
 -10 3 17 -0.34 1.02
 -10 3 18 0.71 0.28
 -10 3 19 35.28 1
 -10 3 20 13.48 0.53
 -10 3 21 18.03 0.66
 -10 3 22 -0.56 1.23
 -10 3 23 2.12 0.44
 -10 3 24 7.13 0.53
 -10 3 25 23.18 1.1
 -10 3 26 -0.09 1.39
 -10 3 27 1.87 0.56
 -10 4 1 44.38 1.27
 -10 4 2 -0.25 1.3
 -10 4 3 3.59 0.29
 -10 4 4 7.36 0.36
 -10 4 5 24.67 0.73
 -10 4 6 247.18 6.05
 -10 4 7 28.12 0.83
 -10 4 8 0.28 0.24
 -10 4 9 2.81 0.27
 -10 4 10 0.69 0.24
 -10 4 11 116.47 2.98
 -10 4 12 -0.11 1.29
 -10 4 13 16.69 0.5
 -10 4 14 23.99 0.76
 -10 4 15 0.24 0.25
 -10 4 16 15.83 0.5
 -10 4 17 5.94 0.39
 -10 4 18 3.04 0.31
 -10 4 19 1.82 0.3
 -10 4 20 4.37 0.43
 -10 4 21 7.08 0.44
 -10 4 22 59.8 1.74
 -10 4 23 3.7 0.45
 -10 4 24 33.59 1.18
 -10 4 25 34.11 1.56
 -10 4 26 17.11 0.79
 -10 4 27 1.94 0.56
 -10 5 1 -0.19 1.39
 -10 5 2 0.22 0.26
 -10 5 3 27.33 0.79
 -10 5 4 8.87 0.39
 -10 5 5 218.75 5.72
 -10 5 6 1.58 0.26
 -10 5 7 113.67 2.91
 -10 5 8 52.87 1.41
 -10 5 9 23.87 0.71
 -10 5 10 33.86 1.02
 -10 5 11 155.1 3.99
 -10 5 12 -0.69 0.92
 -10 5 13 -0.25 0.97
 -10 5 14 2.46 0.25
 -10 5 15 0.33 0.32
 -10 5 16 2.04 0.27
 -10 5 17 42.68 1.27
 -10 5 18 6.03 0.35
 -10 5 19 5.37 0.35
 -10 5 20 9 0.46
 -10 5 21 2.61 0.35
 -10 5 22 23.51 1.55
 -10 5 23 8.59 0.53
 -10 5 24 72.56 2.08
 -10 5 25 0.37 0.42
 -10 5 26 3.61 0.52
 -10 5 27 -0.61 1.58
 -10 6 1 6.79 0.37
 -10 6 2 106.8 2.72
 -10 6 3 226.78 5.92
 -10 6 4 17.08 0.63
 -10 6 5 53.79 1.44
 -10 6 6 53.86 1.4
 -10 6 7 -0.23 1.47
 -10 6 8 0.94 0.28
 -10 6 9 169.11 4.19
 -10 6 10 44.22 1.38
 -10 6 11 5.43 0.32
 -10 6 12 61.88 1.8
 -10 6 13 7.29 0.33
 -10 6 14 45.19 1.4
 -10 6 15 15.27 0.5
 -10 6 16 6.44 0.34
 -10 6 17 12.88 0.48
 -10 6 18 5.2 0.35
 -10 6 19 11.41 0.5
 -10 6 20 0.7 0.31
 -10 6 21 3.14 0.35
 -10 6 22 50.79 1.43
 -10 6 23 -0.22 1.27
 -10 6 24 3.9 0.46
 -10 6 25 -0.92 1.33
 -10 6 26 0.41 0.52
 -10 6 27 -0.14 2.31
 -10 7 1 20.14 0.65
 -10 7 2 9.68 0.43
 -10 7 3 11.1 0.53
 -10 7 4 114.48 3.05
 -10 7 5 19.89 0.68
 -10 7 6 14.05 0.58
 -10 7 7 35.59 1.04
 -10 7 8 68.48 1.75
 -10 7 9 53.83 1.42
 -10 7 10 415.35 10.34
 -10 7 11 5.93 0.31
 -10 7 12 134.01 3.77
 -10 7 13 12.43 0.54
 -10 7 14 36.3 1.02
 -10 7 15 0.38 0.27
 -10 7 16 0.17 0.31
 -10 7 17 0.44 0.33
 -10 7 18 13.55 0.5
 -10 7 19 1.97 0.31
 -10 7 20 13.77 0.53
 -10 7 21 6.87 0.42
 -10 7 22 1.48 0.4
 -10 7 23 22.6 1.18
 -10 7 24 5.32 0.51
 -10 7 25 2.56 0.49
 -10 7 26 0.93 0.63
 -10 8 1 94.92 2.57
 -10 8 2 223.79 5.58
 -10 8 3 162.38 4.2
 -10 8 4 27.01 0.91
 -10 8 5 4.81 0.36
 -10 8 6 23.23 0.78
 -10 8 7 28.25 0.88
 -10 8 8 1.89 0.38
 -10 8 9 57.09 1.68
 -10 8 10 155.07 4.02
 -10 8 11 233.67 6.5
 -10 8 12 150.68 3.82
 -10 8 13 20.48 0.65
 -10 8 14 5.17 0.41
 -10 8 15 17.72 0.67
 -10 8 16 1.95 0.32
 -10 8 17 10.18 0.46
 -10 8 18 3.34 0.38
 -10 8 19 3.02 0.34
 -10 8 20 0.73 0.34
 -10 8 21 39.97 1.45
 -10 8 22 4.7 0.46
 -10 8 23 4.25 0.46
 -10 8 24 3.1 0.48
 -10 8 25 3.81 0.55
 -10 8 26 -0.86 2.25
 -10 9 1 32.59 0.97
 -10 9 2 0.94 0.3
 -10 9 3 1.14 0.31
 -10 9 4 24.89 0.81
 -10 9 5 19.12 0.73
 -10 9 6 1.47 0.33
 -10 9 7 6.55 0.38
 -10 9 8 14.17 0.6
 -10 9 9 202.01 4.85
 -10 9 10 0.68 0.27
 -10 9 11 201.6 4.86
 -10 9 12 0.79 0.31
 -10 9 13 98.05 2.42
 -10 9 14 -0.1 1.13
 -10 9 15 -0.15 1.02
 -10 9 16 0.15 0.31
 -10 9 17 66.36 2.01
 -10 9 18 2.08 0.4
 -10 9 19 0.21 0.33
 -10 9 20 5.41 0.46
 -10 9 21 3.33 0.44
 -10 9 22 5.14 0.47
 -10 9 23 1.37 0.42
 -10 9 24 0.54 0.43
 -10 9 25 6.26 0.7
 -10 10 1 37.8 1.1
 -10 10 2 16.18 0.67
 -10 10 3 0.3 0.25
 -10 10 4 -0.55 0.95
 -10 10 5 49.78 1.39
 -10 10 6 2.81 0.36
 -10 10 7 48.08 1.25
 -10 10 8 0.09 0.28
 -10 10 9 11.18 0.59
 -10 10 10 29.82 0.94
 -10 10 11 52.82 1.56
 -10 10 12 70.23 2.17
 -10 10 13 5.46 0.35
 -10 10 14 28.43 1.06
 -10 10 15 68.46 2.94
 -10 10 16 18.66 0.83
 -10 10 17 -0.33 1.08
 -10 10 18 0.32 0.34
 -10 10 19 6.92 0.44
 -10 10 20 -0.24 1.18
 -10 10 21 59.83 1.76
 -10 10 22 0.55 0.43
 -10 10 23 1.47 0.43
 -10 10 24 3.33 0.54
 -10 11 1 90.35 2.7
 -10 11 2 10.57 0.45
 -10 11 3 14.55 0.54
 -10 11 4 109.86 2.64
 -10 11 5 0.09 0.3
 -10 11 6 4 0.37
 -10 11 7 1.92 0.31
 -10 11 8 82.67 2.11
 -10 11 9 -0.4 1.21
 -10 11 10 91.5 2.42
 -10 11 11 6.2 0.4
 -10 11 12 7.27 0.61
 -10 11 13 13.37 0.67
 -10 11 14 9.93 0.52
 -10 11 15 7.61 0.58
 -10 11 16 -0.26 1.12
 -10 11 17 6.81 0.58
 -10 11 18 1.09 0.37
 -10 11 19 13.32 0.93
 -10 11 20 10.46 0.55
 -10 11 21 4.73 0.47
 -10 11 22 1.78 0.49
 -10 11 23 16.53 1.23
 -10 11 24 -0.33 1.47
 -10 12 1 57.7 1.47
 -10 12 2 3.78 0.35
 -10 12 3 1.35 0.36
 -10 12 4 -0.4 0.97
 -10 12 5 3.19 0.52
 -10 12 6 35.33 0.97
 -10 12 7 -0.57 0.97
 -10 12 8 16.93 0.62
 -10 12 9 10.12 0.68
 -10 12 10 3.28 0.38
 -10 12 11 38.74 1.5
 -10 12 12 52.8 1.62
 -10 12 13 19.73 0.76
 -10 12 14 22.52 0.91
 -10 12 15 16.63 0.64
 -10 12 16 3.47 0.4
 -10 12 17 25.14 0.87
 -10 12 18 15.94 0.64
 -10 12 19 2.54 0.44
 -10 12 20 -0.06 1.26
 -10 12 21 8.4 0.62
 -10 12 22 1.08 0.55
 -10 12 23 -0.37 1.5
 -10 13 1 35.78 0.97
 -10 13 2 1.19 0.41
 -10 13 3 15.47 0.53
 -10 13 4 -0.72 1.06
 -10 13 5 3.55 0.4
 -10 13 6 -0.13 1.39
 -10 13 7 0.39 0.34
 -10 13 8 -0.52 1.01
 -10 13 9 10.78 0.53
 -10 13 10 0.23 0.36
 -10 13 11 50.15 1.54
 -10 13 12 8.25 0.47
 -10 13 13 41.34 1.55
 -10 13 14 11.54 0.54
 -10 13 15 43.2 1.28
 -10 13 16 0.23 0.39
 -10 13 17 -0.07 1.17
 -10 13 18 3.33 0.44
 -10 13 19 4.23 0.51
 -10 13 20 1.14 0.68
 -10 13 21 -0.71 1.44
 -10 13 22 2.32 0.71
 -10 14 1 45.06 1.53
 -10 14 2 8.64 0.46
 -10 14 3 33.21 1.25
 -10 14 4 1.86 0.36
 -10 14 5 41.82 1.16
 -10 14 6 67.68 1.78
 -10 14 7 7.76 0.41
 -10 14 8 -0.87 1.22
 -10 14 9 6.14 0.57
 -10 14 10 0.21 0.43
 -10 14 11 19.01 0.95
 -10 14 12 17.42 0.66
 -10 14 13 5.16 0.4
 -10 14 14 12.3 0.67
 -10 14 15 28.52 1
 -10 14 16 3.07 0.44
 -10 14 17 5.19 0.48
 -10 14 18 14.27 0.75
 -10 14 19 0.39 0.47
 -10 14 20 7.34 0.64
 -10 14 21 -1.21 1.61
 -10 15 1 41.22 1.17
 -10 15 2 9.07 0.44
 -10 15 3 1.56 0.36
 -10 15 4 -0.76 1.23
 -10 15 5 5.32 0.45
 -10 15 6 1.09 0.32
 -10 15 7 0.36 0.43
 -10 15 8 5.97 0.57
 -10 15 9 49.51 1.46
 -10 15 10 0.94 0.4
 -10 15 11 33.7 1.25
 -10 15 12 -0.33 1.28
 -10 15 13 2.16 0.42
 -10 15 14 33.57 1.57
 -10 15 15 14.58 0.62
 -10 15 16 0.5 0.43
 -10 15 17 9.98 0.62
 -10 15 18 0.03 0.47
 -10 15 19 12.98 0.88
 -10 15 20 8.9 1.14
 -10 16 1 0.3 0.42
 -10 16 2 1.66 0.35
 -10 16 3 2.96 0.35
 -10 16 4 -0.3 1.08
 -10 16 5 1.42 0.38
 -10 16 6 6.42 0.43
 -10 16 7 0.2 0.33
 -10 16 8 -0.31 1.12
 -10 16 9 5.39 0.46
 -10 16 10 2.56 0.43
 -10 16 11 5.21 0.47
 -10 16 12 8.65 0.54
 -10 16 13 0.54 0.48
 -10 16 14 14.99 1.13
 -10 16 15 15.25 0.68
 -10 16 16 38.61 1.48
 -10 16 17 8.38 0.85
 -10 16 18 19.49 1.04
 -10 16 19 17.84 2.69
 -10 17 1 12.03 0.54
 -10 17 2 17.31 0.66
 -10 17 3 -0.01 1.13
 -10 17 4 17.2 0.65
 -10 17 5 -0.46 1.12
 -10 17 6 8.27 0.47
 -10 17 7 9.75 0.48
 -10 17 8 1.75 0.38
 -10 17 9 0.16 0.44
 -10 17 10 4.84 0.57
 -10 17 11 1.6 0.43
 -10 17 12 -0.7 1.22
 -10 17 13 5 0.49
 -10 17 14 -0.39 1.43
 -10 17 15 -0.1 1.34
 -10 17 16 0.04 0.61
 -10 17 17 11.66 1.65
 -10 18 1 0.86 0.38
 -10 18 2 0.21 0.38
 -10 18 3 0.12 0.37
 -10 18 4 0.56 0.41
 -10 18 5 -0.34 1.3
 -10 18 6 1.11 0.42
 -10 18 7 4.3 0.44
 -10 18 8 0.06 0.38
 -10 18 9 -0.05 1.31
 -10 18 10 3.69 0.46
 -10 18 11 -0.21 1.29
 -10 18 12 1.49 0.48
 -10 18 13 4.14 0.5
 -10 18 14 3.15 0.73
 -10 18 15 0.37 0.76
 -10 19 1 0.3 0.42
 -10 19 2 17.1 0.75
 -10 19 3 0.31 0.4
 -10 19 4 3.4 0.44
 -10 19 5 45.44 1.37
 -10 19 6 7.18 0.51
 -10 19 7 6.22 0.52
 -10 19 8 0.69 0.42
 -10 19 9 31.09 1.08
 -10 19 10 -1.02 1.32
 -10 19 11 3.28 0.5
 -10 19 12 -0.73 1.48
 -10 19 13 1.38 0.76
 -10 20 1 4.82 0.55
 -10 20 2 19.97 0.93
 -10 20 3 28.04 1.15
 -10 20 4 0.94 0.46
 -10 20 5 0.6 0.46
 -10 20 6 -1.04 1.32
 -10 20 7 -0.41 1.38
 -10 20 8 0.88 0.62
 -10 20 9 3.97 0.74
 -10 20 10 5.11 1.64
 -10 20 11 3.2 2.37
 -10 21 1 1.2 0.68
 -10 21 2 -0.08 1.81
 -10 21 3 0.03 0.59
 -10 21 4 9.91 0.89
 -10 21 5 14.7 1.07
 -10 21 6 -0 2.54
 -10 21 7 16.19 1.57
 -9 0 1 263.67 6.92
 -9 0 3 0.75 0.35
 -9 0 5 70.16 2.12
 -9 0 7 38.47 1.14
 -9 0 9 6.33 0.42
 -9 0 11 39.99 1.19
 -9 0 13 8.55 0.56
 -9 0 15 1.92 0.41
 -9 0 17 -0.76 1.39
 -9 0 19 80.65 2.17
 -9 0 21 49.14 1.65
 -9 0 23 29.86 2.17
 -9 0 25 1.37 0.6
 -9 0 27 38.36 1.74
 -9 0 29 -0.18 2.08
 -9 1 1 46.42 1.24
 -9 1 2 8.84 0.4
 -9 1 3 29.19 0.84
 -9 1 4 4.95 0.31
 -9 1 5 88.78 2.26
 -9 1 6 302.69 7.34
 -9 1 7 62.22 1.57
 -9 1 8 1.23 0.22
 -9 1 9 6.35 0.31
 -9 1 10 -0.19 1.26
 -9 1 11 10.83 0.4
 -9 1 12 22.56 0.67
 -9 1 13 -0.36 1.27
 -9 1 14 53.38 1.56
 -9 1 15 3.57 0.3
 -9 1 16 -0.17 0.96
 -9 1 17 28.44 0.91
 -9 1 18 8.47 0.45
 -9 1 19 94.04 2.4
 -9 1 20 5.24 0.36
 -9 1 21 16.18 0.81
 -9 1 22 -0.13 1.13
 -9 1 23 4.34 0.53
 -9 1 24 2.3 0.41
 -9 1 25 128.47 4.64
 -9 1 26 23.63 1.13
 -9 1 27 7.98 0.55
 -9 1 28 21.32 0.86
 -9 1 29 1.33 2.19
 -9 2 1 7.2 0.37
 -9 2 2 101.61 2.49
 -9 2 3 185.95 4.49
 -9 2 4 162.26 3.94
 -9 2 5 26.21 0.75
 -9 2 6 7.15 0.33
 -9 2 7 36.94 0.98
 -9 2 8 106.93 2.64
 -9 2 9 0.12 0.22
 -9 2 10 5.99 0.31
 -9 2 11 5.51 0.31
 -9 2 12 21.92 0.72
 -9 2 13 32.07 0.92
 -9 2 14 36.57 1.07
 -9 2 15 28.11 0.83
 -9 2 16 50.34 1.29
 -9 2 17 16.79 0.55
 -9 2 18 204.17 4.9
 -9 2 19 3.48 0.3
 -9 2 20 83.22 2.13
 -9 2 21 0.64 0.36
 -9 2 22 0.86 0.38
 -9 2 23 60.01 2.53
 -9 2 24 1.72 0.5
 -9 2 25 21.81 1.03
 -9 2 26 8.18 0.57
 -9 2 27 1.36 0.51
 -9 2 28 9.03 0.62
 -9 2 29 1.01 2.27
 -9 3 1 12.63 0.47
 -9 3 2 33.95 0.99
 -9 3 3 44.92 1.17
 -9 3 4 12.25 0.45
 -9 3 5 -0.05 1.31
 -9 3 6 181 4.37
 -9 3 7 14.03 0.46
 -9 3 8 74.53 1.94
 -9 3 9 151.35 3.71
 -9 3 10 54.22 1.37
 -9 3 11 0.43 0.22
 -9 3 12 0.47 0.24
 -9 3 13 201.94 4.92
 -9 3 14 0.7 0.25
 -9 3 15 42.26 1.14
 -9 3 16 -0.24 0.93
 -9 3 17 -0.24 1.18
 -9 3 18 21.44 0.8
 -9 3 19 0.43 0.27
 -9 3 20 0.52 0.31
 -9 3 21 53.71 1.8
 -9 3 22 -0.1 1.15
 -9 3 23 29.25 1.45
 -9 3 24 0.52 0.4
 -9 3 25 0.23 0.43
 -9 3 26 22.41 1.27
 -9 3 27 4.53 0.51
 -9 3 28 4.66 0.56
 -9 4 1 4.16 0.3
 -9 4 2 155.56 3.85
 -9 4 3 119.13 3.09
 -9 4 4 2.76 0.27
 -9 4 5 2.26 0.26
 -9 4 6 12.04 0.44
 -9 4 7 117.19 2.82
 -9 4 8 11.88 0.43
 -9 4 9 33.29 0.94
 -9 4 10 -0.13 1.3
 -9 4 11 242.04 6.06
 -9 4 12 102.13 2.51
 -9 4 13 29.86 0.87
 -9 4 14 3.21 0.3
 -9 4 15 11.19 0.5
 -9 4 16 92.23 2.94
 -9 4 17 38.68 1.43
 -9 4 18 52.65 1.69
 -9 4 19 19.05 0.75
 -9 4 20 52.43 1.81
 -9 4 21 21.58 1.01
 -9 4 22 -0.05 1.16
 -9 4 23 0.9 0.46
 -9 4 24 41.22 1.35
 -9 4 25 5.88 0.48
 -9 4 26 2.07 0.46
 -9 4 27 -0.06 1.36
 -9 4 28 2.73 0.56
 -9 5 1 134.93 3.48
 -9 5 2 76.67 1.9
 -9 5 3 152.36 3.96
 -9 5 4 95.29 2.5
 -9 5 5 18.93 0.64
 -9 5 6 89.1 2.22
 -9 5 7 1.16 0.25
 -9 5 8 25.05 0.75
 -9 5 9 158.72 3.86
 -9 5 10 186.11 4.57
 -9 5 11 10.34 0.42
 -9 5 12 16.02 0.54
 -9 5 13 2.86 0.29
 -9 5 14 72.94 2.03
 -9 5 15 4.19 0.31
 -9 5 16 63.56 1.58
 -9 5 17 4.11 0.33
 -9 5 18 -0.19 0.99
 -9 5 19 -0.5 1.01
 -9 5 20 2.24 0.43
 -9 5 21 0.19 0.32
 -9 5 22 3.25 0.39
 -9 5 23 11.8 0.57
 -9 5 24 -0.21 1.24
 -9 5 25 4.54 0.47
 -9 5 26 7.34 0.54
 -9 5 27 7.19 0.82
 -9 5 28 5.29 2.36
 -9 6 1 142.63 3.53
 -9 6 2 16.36 0.56
 -9 6 3 163.98 4.2
 -9 6 4 76.35 1.92
 -9 6 5 -0.39 1.3
 -9 6 6 -0.36 1.29
 -9 6 7 4.24 0.3
 -9 6 8 4.58 0.3
 -9 6 9 10.82 0.43
 -9 6 10 136.3 3.63
 -9 6 11 75.53 1.91
 -9 6 12 46.26 1.23
 -9 6 13 169.57 4.31
 -9 6 14 131.52 3.54
 -9 6 15 0.25 0.25
 -9 6 16 0.17 0.3
 -9 6 17 0.63 0.3
 -9 6 18 12.51 0.57
 -9 6 19 -0.03 1.02
 -9 6 20 0.15 0.35
 -9 6 21 1.7 0.34
 -9 6 22 30.02 1.32
 -9 6 23 31.42 0.99
 -9 6 24 19.78 0.75
 -9 6 25 5.06 0.5
 -9 6 26 0.78 0.45
 -9 6 27 1.85 0.49
 -9 6 28 -0.25 1.9
 -9 7 1 1.24 0.27
 -9 7 2 32.41 1.02
 -9 7 3 20.61 0.66
 -9 7 4 101.49 2.57
 -9 7 5 1.64 0.27
 -9 7 6 0.23 0.25
 -9 7 7 2.24 0.29
 -9 7 8 6.85 0.35
 -9 7 9 82.31 2.07
 -9 7 10 37.72 1.04
 -9 7 11 61.82 1.89
 -9 7 12 16.11 0.56
 -9 7 13 -0.07 1.03
 -9 7 14 18.95 0.72
 -9 7 15 0.58 0.25
 -9 7 16 1.07 0.26
 -9 7 17 49.79 1.34
 -9 7 18 2.05 0.31
 -9 7 19 6.34 0.39
 -9 7 20 4.03 0.46
 -9 7 21 74.86 2.22
 -9 7 22 5.38 0.44
 -9 7 23 0.35 0.37
 -9 7 24 -0.48 1.24
 -9 7 25 -0.37 1.29
 -9 7 26 0.43 0.51
 -9 7 27 0.72 0.56
 -9 8 1 62.77 1.67
 -9 8 2 0.62 0.26
 -9 8 3 123.92 3.09
 -9 8 4 24.01 0.76
 -9 8 5 14.13 0.57
 -9 8 6 40.39 1.11
 -9 8 7 6.8 0.35
 -9 8 8 16.07 0.62
 -9 8 9 99.42 2.52
 -9 8 10 5.22 0.35
 -9 8 11 -0.52 1.37
 -9 8 12 13.66 0.48
 -9 8 13 1.12 0.3
 -9 8 14 15.05 0.58
 -9 8 15 8.44 0.46
 -9 8 16 60.54 1.67
 -9 8 17 7.38 0.5
 -9 8 18 0.7 0.33
 -9 8 19 -0.63 1.06
 -9 8 20 -0.1 1.36
 -9 8 21 2.22 0.39
 -9 8 22 0.5 0.38
 -9 8 23 -0.62 1.19
 -9 8 24 26.52 1.03
 -9 8 25 12.09 0.6
 -9 8 26 1.67 0.48
 -9 8 27 6.9 1.43
 -9 9 1 14.68 0.53
 -9 9 2 13.78 0.53
 -9 9 3 4.68 0.34
 -9 9 4 6.09 0.35
 -9 9 5 17.12 0.63
 -9 9 6 62.63 1.62
 -9 9 7 2.04 0.29
 -9 9 8 22.95 0.78
 -9 9 9 10.08 0.45
 -9 9 10 474.86 12.44
 -9 9 11 84.19 2.12
 -9 9 12 2.25 0.29
 -9 9 13 90.73 2.52
 -9 9 14 0.47 0.38
 -9 9 15 13.18 0.49
 -9 9 16 60.74 1.69
 -9 9 17 0.53 0.32
 -9 9 18 62.99 1.9
 -9 9 19 8.43 0.47
 -9 9 20 2.6 0.39
 -9 9 21 10.99 0.57
 -9 9 22 3.81 0.46
 -9 9 23 2.79 0.43
 -9 9 24 8.09 0.52
 -9 9 25 0.38 0.42
 -9 9 26 1 0.66
 -9 10 1 121.07 2.99
 -9 10 2 7.23 0.38
 -9 10 3 10.27 0.46
 -9 10 4 -0.16 1.32
 -9 10 5 33.86 0.95
 -9 10 6 20.17 0.68
 -9 10 7 23.01 0.74
 -9 10 8 70.68 1.98
 -9 10 9 1.78 0.5
 -9 10 10 38.58 1.18
 -9 10 11 219.43 5.53
 -9 10 12 109.85 2.84
 -9 10 13 64.84 1.7
 -9 10 14 8.44 0.47
 -9 10 15 8.41 0.44
 -9 10 16 67.31 1.77
 -9 10 17 -0.17 1.06
 -9 10 18 0.43 0.33
 -9 10 19 1.1 0.36
 -9 10 20 -0.3 1.21
 -9 10 21 2.93 0.44
 -9 10 22 1.09 0.42
 -9 10 23 10.97 0.6
 -9 10 24 1.23 0.45
 -9 10 25 1.56 0.54
 -9 10 26 0.68 2.25
 -9 11 1 2.19 0.31
 -9 11 2 181.64 4.49
 -9 11 3 2.29 0.3
 -9 11 4 -0.12 1.4
 -9 11 5 0.52 0.27
 -9 11 6 22.15 0.79
 -9 11 7 8.79 0.5
 -9 11 8 -0.66 1.32
 -9 11 9 3.36 0.32
 -9 11 10 68.33 1.98
 -9 11 11 1.89 0.31
 -9 11 12 48.14 1.33
 -9 11 13 158.16 4.12
 -9 11 14 16.1 0.58
 -9 11 15 13.05 0.6
 -9 11 16 0.45 0.35
 -9 11 17 3.36 0.43
 -9 11 18 10.54 0.52
 -9 11 19 15.37 0.65
 -9 11 20 2.55 0.42
 -9 11 21 8.17 0.52
 -9 11 22 2.99 0.49
 -9 11 23 3.74 0.68
 -9 11 24 6.42 0.56
 -9 11 25 0.12 0.67
 -9 12 1 8.77 0.35
 -9 12 2 19.83 0.61
 -9 12 3 7.54 0.4
 -9 12 4 0.46 0.24
 -9 12 5 0.79 0.35
 -9 12 6 1.33 0.27
 -9 12 7 6.98 0.4
 -9 12 8 31.66 0.97
 -9 12 9 67.73 1.97
 -9 12 10 17.39 0.86
 -9 12 11 29.32 0.93
 -9 12 12 125.71 3.47
 -9 12 13 169.11 5.03
 -9 12 14 3.2 0.47
 -9 12 15 40.44 1.25
 -9 12 16 6.6 0.44
 -9 12 17 4.35 0.52
 -9 12 18 11.26 0.99
 -9 12 19 2.05 0.44
 -9 12 20 3.59 0.48
 -9 12 21 1.19 0.5
 -9 12 22 1.78 0.53
 -9 12 23 31.58 1.51
 -9 12 24 0.84 0.67
 -9 13 1 -0.11 0.95
 -9 13 2 8.78 0.36
 -9 13 3 18.89 0.76
 -9 13 4 0.72 0.29
 -9 13 5 12.3 0.7
 -9 13 6 97.06 2.52
 -9 13 7 8.64 0.48
 -9 13 8 -1.32 1.38
 -9 13 9 0.07 0.43
 -9 13 10 -0.58 1.34
 -9 13 11 54.16 1.6
 -9 13 12 72.42 2.27
 -9 13 13 3.62 0.39
 -9 13 14 0.62 0.37
 -9 13 15 16.52 0.72
 -9 13 16 2.75 0.41
 -9 13 17 -0.12 1.14
 -9 13 18 0.71 0.56
 -9 13 19 0.97 0.44
 -9 13 20 -0.65 1.21
 -9 13 21 1.56 0.52
 -9 13 22 0.49 0.58
 -9 13 23 0.16 0.86
 -9 13 24 -0.36 2.22
 -9 14 1 4.95 0.32
 -9 14 2 18.55 0.86
 -9 14 3 21.62 0.85
 -9 14 4 -0.4 0.99
 -9 14 5 23.97 0.87
 -9 14 6 3.72 0.45
 -9 14 7 0.9 0.35
 -9 14 8 16.87 0.58
 -9 14 9 0.03 0.39
 -9 14 10 36.35 1.22
 -9 14 11 4.61 0.43
 -9 14 12 1.27 0.4
 -9 14 13 3.17 0.42
 -9 14 14 20.59 1
 -9 14 15 33.01 1.31
 -9 14 16 -0.3 1.42
 -9 14 17 -1.17 1.13
 -9 14 18 2.42 0.46
 -9 14 19 -0.12 1.27
 -9 14 20 -0.07 1.28
 -9 14 21 -0.26 1.39
 -9 14 22 5.14 0.84
 -9 14 23 1.17 2.29
 -9 15 1 35.35 1.15
 -9 15 2 58.23 1.5
 -9 15 3 36.65 1.13
 -9 15 4 4.92 0.36
 -9 15 5 0.86 0.3
 -9 15 6 4.32 0.35
 -9 15 7 0.21 0.39
 -9 15 8 34.81 1.05
 -9 15 9 4.86 0.47
 -9 15 10 19.23 1.05
 -9 15 11 6.41 0.47
 -9 15 12 4.02 0.44
 -9 15 13 21.66 1.31
 -9 15 14 0.89 0.39
 -9 15 15 4.19 0.45
 -9 15 16 -0.08 1.19
 -9 15 17 10.3 0.56
 -9 15 18 -0.36 1.36
 -9 15 19 2.09 0.48
 -9 15 20 12.03 0.72
 -9 15 21 1.8 0.79
 -9 15 22 0.35 2.37
 -9 16 1 1.7 0.34
 -9 16 2 2.86 0.41
 -9 16 3 0.04 0.3
 -9 16 4 3.54 0.42
 -9 16 5 5.86 0.4
 -9 16 6 2.31 0.35
 -9 16 7 16.12 0.7
 -9 16 8 41.63 1.53
 -9 16 9 36.03 1.09
 -9 16 10 3.74 0.45
 -9 16 11 52.14 1.65
 -9 16 12 1.51 0.45
 -9 16 13 28.53 1.04
 -9 16 14 32.85 1.35
 -9 16 15 7.49 0.55
 -9 16 16 0.04 0.42
 -9 16 17 0.88 0.45
 -9 16 18 3.87 0.54
 -9 16 19 12.76 0.82
 -9 16 20 3.02 1.27
 -9 17 1 0.81 0.37
 -9 17 2 -1.02 1.04
 -9 17 3 0.68 0.34
 -9 17 4 9.05 0.49
 -9 17 5 -0.4 1.1
 -9 17 6 8.31 0.46
 -9 17 7 5.26 0.42
 -9 17 8 16.63 0.65
 -9 17 9 1.23 0.38
 -9 17 10 29.78 1.31
 -9 17 11 4.94 0.51
 -9 17 12 8 0.52
 -9 17 13 1.92 0.46
 -9 17 14 1.45 0.46
 -9 17 15 70.42 2.34
 -9 17 16 18.52 0.79
 -9 17 17 30.68 1.26
 -9 17 18 9.38 0.95
 -9 17 19 -0.08 2.11
 -9 18 1 2.29 0.38
 -9 18 2 2.26 0.49
 -9 18 3 3.12 0.4
 -9 18 4 8.6 0.5
 -9 18 5 6.85 0.46
 -9 18 6 8.52 0.53
 -9 18 7 44.47 1.57
 -9 18 8 49.85 1.53
 -9 18 9 12.66 0.6
 -9 18 10 12.91 0.83
 -9 18 11 12.58 0.83
 -9 18 12 0.1 0.44
 -9 18 13 15.91 0.86
 -9 18 14 24.27 1.1
 -9 18 15 3.55 0.5
 -9 18 16 2.71 0.65
 -9 18 17 0.73 0.94
 -9 19 1 -0.47 1.17
 -9 19 2 4.46 0.44
 -9 19 3 29.78 1
 -9 19 4 0.31 0.38
 -9 19 5 10.36 0.52
 -9 19 6 3.13 0.41
 -9 19 7 4.53 0.45
 -9 19 8 15.04 0.64
 -9 19 9 7.63 0.58
 -9 19 10 0.06 0.4
 -9 19 11 1.61 0.44
 -9 19 12 22.32 1
 -9 19 13 3.29 0.57
 -9 19 14 17.19 1.04
 -9 19 15 12.46 1.55
 -9 20 1 0.82 0.41
 -9 20 2 12.46 0.94
 -9 20 3 47.11 1.43
 -9 20 4 33.04 1.2
 -9 20 5 0.48 0.44
 -9 20 6 12.9 0.62
 -9 20 7 3.78 0.47
 -9 20 8 42.49 1.35
 -9 20 9 0.52 0.51
 -9 20 10 8.88 0.63
 -9 20 11 1.16 0.55
 -9 20 12 31.89 1.86
 -9 20 13 15.48 2.67
 -9 21 1 2.52 0.48
 -9 21 2 0.05 0.54
 -9 21 3 -0.09 1.37
 -9 21 4 -0.49 1.37
 -9 21 5 26.87 1.07
 -9 21 6 1.07 0.52
 -9 21 7 0.12 0.5
 -9 21 8 9.03 0.76
 -9 21 9 0.75 0.65
 -9 21 10 0.87 0.97
 -9 21 11 -2.49 2.41
 -9 22 1 0.37 0.67
 -9 22 2 3.25 0.72
 -9 22 3 2.96 0.71
 -9 22 4 -0.29 1.69
 -9 22 5 3.14 0.81
 -9 22 6 4.51 1.64
 -9 22 7 0.99 2.52
 -9 22 8 0.42 2.58
 -8 0 2 0.71 0.54
 -8 0 4 297.63 8.93
 -8 0 6 222.15 8.12
 -8 0 8 237.65 6.06
 -8 0 10 96.91 2.78
 -8 0 12 37.24 1.28
 -8 0 14 743.84 21.2
 -8 0 16 93.97 2.88
 -8 0 18 41.94 1.74
 -8 0 20 -0.58 1.27
 -8 0 22 8.62 0.66
 -8 0 24 19.43 1.83
 -8 0 26 1.42 0.54
 -8 0 28 0.05 0.88
 -8 1 1 25.92 0.95
 -8 1 2 2.36 0.42
 -8 1 3 4.24 0.46
 -8 1 4 152.91 4.09
 -8 1 5 46.75 1.51
 -8 1 6 180.08 4.65
 -8 1 7 22.69 0.75
 -8 1 8 13.7 0.49
 -8 1 9 0.13 0.22
 -8 1 10 195.63 4.68
 -8 1 11 55.73 1.41
 -8 1 12 18.59 0.59
 -8 1 13 -0 1.3
 -8 1 14 2.84 0.29
 -8 1 15 15.83 0.63
 -8 1 16 258.53 6.51
 -8 1 17 75.51 1.93
 -8 1 18 329.66 9.12
 -8 1 19 1.37 0.32
 -8 1 20 107.49 3.05
 -8 1 21 37.84 1.07
 -8 1 22 3.64 0.43
 -8 1 23 -0.4 1.34
 -8 1 24 15.89 0.63
 -8 1 25 18.27 0.66
 -8 1 26 48.82 1.43
 -8 1 27 15.98 0.66
 -8 1 28 4.79 0.71
 -8 1 29 16.14 0.84
 -8 2 1 54.44 1.6
 -8 2 2 162.04 4.2
 -8 2 3 154.04 4.05
 -8 2 4 41.98 1.34
 -8 2 5 154.85 4.09
 -8 2 6 59.99 1.69
 -8 2 7 19.7 0.67
 -8 2 8 23.12 0.69
 -8 2 9 226 5.86
 -8 2 10 4.7 0.28
 -8 2 11 162.53 3.89
 -8 2 12 8.11 0.36
 -8 2 13 98.44 2.42
 -8 2 14 75.46 1.91
 -8 2 15 170 4.32
 -8 2 16 59.65 1.55
 -8 2 17 0.76 0.33
 -8 2 18 -0.04 1.22
 -8 2 19 2.59 0.34
 -8 2 20 42.98 1.29
 -8 2 21 1.15 0.35
 -8 2 22 0.07 0.35
 -8 2 23 -0.48 1.11
 -8 2 24 7.46 0.45
 -8 2 25 1.3 0.38
 -8 2 26 20.54 0.82
 -8 2 27 -0.77 1.31
 -8 2 28 2.21 0.46
 -8 2 29 4.63 0.64
 -8 3 1 625.22 16.59
 -8 3 2 346.59 9.91
 -8 3 3 16.83 0.74
 -8 3 4 113.46 3.05
 -8 3 5 41.6 1.24
 -8 3 6 3.83 0.33
 -8 3 7 62.07 1.59
 -8 3 8 4.41 0.29
 -8 3 9 25.68 0.82
 -8 3 10 10.23 0.39
 -8 3 11 53.35 1.35
 -8 3 12 152 3.69
 -8 3 13 94.16 2.31
 -8 3 14 233.38 5.96
 -8 3 15 4.76 0.34
 -8 3 16 0.59 0.33
 -8 3 17 82.07 2.57
 -8 3 18 0.63 0.33
 -8 3 19 3.1 0.32
 -8 3 20 16.75 0.75
 -8 3 21 19.39 1.03
 -8 3 22 6.67 0.42
 -8 3 23 3.26 0.36
 -8 3 24 1.54 0.35
 -8 3 25 5.29 0.43
 -8 3 26 6.63 0.47
 -8 3 27 4.7 0.45
 -8 3 28 1.87 0.48
 -8 3 29 12.45 0.76
 -8 4 1 34.96 1.14
 -8 4 2 11.5 0.59
 -8 4 3 32.07 1.17
 -8 4 4 8.51 0.49
 -8 4 5 3.62 0.32
 -8 4 6 12.77 0.5
 -8 4 7 14.34 0.5
 -8 4 8 4.39 0.29
 -8 4 9 41.97 1.09
 -8 4 10 5.23 0.29
 -8 4 11 29.9 0.83
 -8 4 12 40.27 1.07
 -8 4 13 8.59 0.39
 -8 4 14 7.24 0.38
 -8 4 15 71.16 1.97
 -8 4 16 56.8 1.54
 -8 4 17 70 2.08
 -8 4 18 -0.79 1.03
 -8 4 19 32.35 1.29
 -8 4 20 169.44 6.16
 -8 4 21 5.23 0.43
 -8 4 22 -0.47 1.09
 -8 4 23 18.56 0.9
 -8 4 24 0.71 0.42
 -8 4 25 -0.94 1.6
 -8 4 26 1.26 0.39
 -8 4 27 4.39 0.45
 -8 4 28 0.05 0.43
 -8 4 29 35.35 1.7
 -8 5 1 1.5 0.34
 -8 5 2 0.45 0.32
 -8 5 3 0.28 0.3
 -8 5 4 349.76 8.85
 -8 5 5 5.76 0.34
 -8 5 6 -0.04 1.36
 -8 5 7 3.37 0.29
 -8 5 8 6.69 0.33
 -8 5 9 0.69 0.23
 -8 5 10 173.42 4.29
 -8 5 11 162.6 3.92
 -8 5 12 5.4 0.32
 -8 5 13 -0.25 1.3
 -8 5 14 3.47 0.33
 -8 5 15 1.84 0.35
 -8 5 16 19.46 0.8
 -8 5 17 23.02 0.91
 -8 5 18 0.05 0.36
 -8 5 19 -0.24 0.99
 -8 5 20 33.06 1.06
 -8 5 21 62.81 2.16
 -8 5 22 32.73 1.52
 -8 5 23 18.09 0.68
 -8 5 24 3.66 0.43
 -8 5 25 5.36 0.43
 -8 5 26 4.09 0.45
 -8 5 27 -0.67 1.3
 -8 5 28 0.73 0.56
 -8 5 29 4.59 1.17
 -8 6 1 29.03 0.93
 -8 6 2 72.42 2.01
 -8 6 3 0.4 0.27
 -8 6 4 42.35 1.15
 -8 6 5 109.26 2.88
 -8 6 6 6.43 0.34
 -8 6 7 0.49 0.23
 -8 6 8 52.88 1.35
 -8 6 9 1.7 0.26
 -8 6 10 103.11 2.64
 -8 6 11 22.86 0.75
 -8 6 12 6.65 0.35
 -8 6 13 27.3 0.86
 -8 6 14 5.01 0.36
 -8 6 15 84.75 2.52
 -8 6 16 2.59 0.39
 -8 6 17 0.91 0.33
 -8 6 18 1.13 0.43
 -8 6 19 107.14 3.41
 -8 6 20 14.77 0.63
 -8 6 21 9.9 0.59
 -8 6 22 8.07 0.55
 -8 6 23 16.2 0.63
 -8 6 24 11.4 0.6
 -8 6 25 0.96 0.41
 -8 6 26 19.56 0.74
 -8 6 27 0.36 0.44
 -8 6 28 -0.4 1.42
 -8 6 29 -0.1 1.65
 -8 7 1 378.21 9.28
 -8 7 2 0.28 0.26
 -8 7 3 0.33 0.23
 -8 7 4 0.79 0.25
 -8 7 5 0.07 0.23
 -8 7 6 22.99 0.7
 -8 7 7 92.55 2.28
 -8 7 8 3.71 0.28
 -8 7 9 5.36 0.35
 -8 7 10 2.97 0.29
 -8 7 11 4.1 0.32
 -8 7 12 37.57 1.06
 -8 7 13 12.27 0.48
 -8 7 14 101.07 2.6
 -8 7 15 50.11 1.43
 -8 7 16 49.25 1.74
 -8 7 17 83.17 2.53
 -8 7 18 47.99 1.29
 -8 7 19 7.72 0.54
 -8 7 20 37.46 1.37
 -8 7 21 58.17 1.68
 -8 7 22 21.87 1.61
 -8 7 23 21.46 0.82
 -8 7 24 39.4 1.29
 -8 7 25 15.35 0.62
 -8 7 26 -0.55 1.29
 -8 7 27 -0.55 1.33
 -8 7 28 3.58 0.73
 -8 8 1 25.47 0.76
 -8 8 2 10.06 0.43
 -8 8 3 4.75 0.32
 -8 8 4 7.18 0.34
 -8 8 5 158.99 3.94
 -8 8 6 52.01 1.35
 -8 8 7 193.23 4.7
 -8 8 8 8.07 0.38
 -8 8 9 11.22 0.46
 -8 8 10 19.57 0.63
 -8 8 11 27.58 0.83
 -8 8 12 2.53 0.3
 -8 8 13 0.34 0.28
 -8 8 14 2.75 0.33
 -8 8 15 13.65 0.56
 -8 8 16 3.82 0.33
 -8 8 17 12.6 0.66
 -8 8 18 2.37 0.37
 -8 8 19 15.18 0.9
 -8 8 20 -0.17 1.09
 -8 8 21 -0.39 1.14
 -8 8 22 2.54 0.48
 -8 8 23 0.27 0.47
 -8 8 24 7.58 0.46
 -8 8 25 10.24 0.5
 -8 8 26 2.52 0.44
 -8 8 27 2.22 0.59
 -8 8 28 4.33 1.68
 -8 9 1 19.68 0.64
 -8 9 2 1.21 0.26
 -8 9 3 -0.27 1.24
 -8 9 4 17.65 0.58
 -8 9 5 55.69 1.42
 -8 9 6 27.48 0.8
 -8 9 7 1.08 0.26
 -8 9 8 18.83 0.62
 -8 9 9 41.37 1.19
 -8 9 10 9.95 0.44
 -8 9 11 75.01 1.94
 -8 9 12 30.41 0.92
 -8 9 13 212.53 5.38
 -8 9 14 95.09 2.34
 -8 9 15 -0.63 1.14
 -8 9 16 7.82 0.43
 -8 9 17 4.72 0.47
 -8 9 18 0.34 0.37
 -8 9 19 16.87 0.67
 -8 9 20 -0.4 1.07
 -8 9 21 0.75 0.45
 -8 9 22 40.95 1.58
 -8 9 23 64.74 1.98
 -8 9 24 21.25 1
 -8 9 25 1.43 0.53
 -8 9 26 14.93 0.71
 -8 9 27 2.8 0.74
 -8 10 1 2.41 0.27
 -8 10 2 63.65 1.72
 -8 10 3 17.55 0.57
 -8 10 4 265.85 6.4
 -8 10 5 24.98 0.74
 -8 10 6 1.62 0.28
 -8 10 7 179.21 4.37
 -8 10 8 7.44 0.38
 -8 10 9 13.19 0.5
 -8 10 10 21.41 0.73
 -8 10 11 113.29 2.96
 -8 10 12 2.09 0.31
 -8 10 13 20.43 0.88
 -8 10 14 15.46 0.76
 -8 10 15 13.81 0.69
 -8 10 16 4.71 0.39
 -8 10 17 0.7 0.33
 -8 10 18 3.63 0.41
 -8 10 19 12.28 0.59
 -8 10 20 18.55 0.7
 -8 10 21 2.64 0.44
 -8 10 22 7.22 0.54
 -8 10 23 4.99 0.67
 -8 10 24 -0.54 1.26
 -8 10 25 0.16 0.44
 -8 10 26 2.03 0.58
 -8 10 27 1.02 2.3
 -8 11 1 30.02 0.85
 -8 11 2 66.22 1.66
 -8 11 3 79.72 2.03
 -8 11 4 7.28 0.35
 -8 11 5 96.44 2.47
 -8 11 6 20.24 0.7
 -8 11 7 60.03 1.58
 -8 11 8 18.95 0.79
 -8 11 9 10.19 0.46
 -8 11 10 1.93 0.33
 -8 11 11 48.21 1.53
 -8 11 12 27.71 1.05
 -8 11 13 0.07 0.54
 -8 11 14 6.92 0.49
 -8 11 15 1.51 0.39
 -8 11 16 8.66 0.47
 -8 11 17 1.12 0.36
 -8 11 18 14.64 0.67
 -8 11 19 9.59 0.52
 -8 11 20 2.67 0.43
 -8 11 21 3.32 0.52
 -8 11 22 11.87 0.66
 -8 11 23 27.18 1.13
 -8 11 24 0.09 0.49
 -8 11 25 0.38 0.47
 -8 11 26 2.48 0.89
 -8 12 1 6.56 0.34
 -8 12 2 20.96 0.67
 -8 12 3 9.06 0.4
 -8 12 4 93.64 2.34
 -8 12 5 37.56 1.07
 -8 12 6 12.07 0.49
 -8 12 7 0.17 0.32
 -8 12 8 6.64 0.41
 -8 12 9 1.26 0.27
 -8 12 10 -0.01 1.48
 -8 12 11 63.54 1.91
 -8 12 12 17.66 0.81
 -8 12 13 9.48 0.59
 -8 12 14 16.74 0.62
 -8 12 15 2.22 0.57
 -8 12 16 8.04 0.52
 -8 12 17 0.48 0.39
 -8 12 18 7.72 0.55
 -8 12 19 11.86 0.64
 -8 12 20 0.48 0.45
 -8 12 21 14.39 0.83
 -8 12 22 8.37 0.69
 -8 12 23 9.48 0.7
 -8 12 24 0.93 0.56
 -8 12 25 24.2 1.19
 -8 13 1 42.47 1.15
 -8 13 2 140.07 3.48
 -8 13 3 17.33 0.89
 -8 13 4 15.61 0.56
 -8 13 5 21.81 0.73
 -8 13 6 10.53 0.42
 -8 13 7 14.88 0.59
 -8 13 8 96.7 2.61
 -8 13 9 4.99 0.44
 -8 13 10 3.31 0.45
 -8 13 11 175.93 6.1
 -8 13 12 1.2 0.45
 -8 13 13 3.14 0.41
 -8 13 14 10.42 0.54
 -8 13 15 0.16 0.4
 -8 13 16 78.5 3.25
 -8 13 17 16.06 0.82
 -8 13 18 1.22 0.46
 -8 13 19 0.26 0.56
 -8 13 20 1.69 0.45
 -8 13 21 9.37 0.74
 -8 13 22 2.66 0.57
 -8 13 23 30.36 1.4
 -8 13 24 6.12 0.75
 -8 13 25 1.88 2.28
 -8 14 1 35.85 1.13
 -8 14 2 11.23 0.45
 -8 14 3 3.49 0.27
 -8 14 4 10.85 0.41
 -8 14 5 10.29 0.41
 -8 14 6 -0.47 1.07
 -8 14 7 1.09 0.28
 -8 14 8 8.61 0.47
 -8 14 9 13.66 0.55
 -8 14 10 48.18 1.52
 -8 14 11 2.58 0.36
 -8 14 12 61.1 1.68
 -8 14 13 18.56 0.69
 -8 14 14 56.3 1.62
 -8 14 15 3.39 0.43
 -8 14 16 11.84 0.67
 -8 14 17 3.26 0.45
 -8 14 18 -0.87 1.51
 -8 14 19 0.66 0.51
 -8 14 20 7.87 0.59
 -8 14 21 33.36 1.38
 -8 14 22 4.3 0.63
 -8 14 23 10.67 0.94
 -8 14 24 1.61 2.31
 -8 15 1 16.44 0.54
 -8 15 2 13.32 0.49
 -8 15 3 39.34 1.06
 -8 15 4 0.25 0.31
 -8 15 5 2.57 0.31
 -8 15 6 -0.66 1.05
 -8 15 7 -0.04 1
 -8 15 8 28.66 0.9
 -8 15 9 -0.64 1.4
 -8 15 10 17.12 0.85
 -8 15 11 113.44 3.18
 -8 15 12 32.29 1.18
 -8 15 13 0.39 0.38
 -8 15 14 23.19 0.85
 -8 15 15 33.98 1.21
 -8 15 16 21.07 0.93
 -8 15 17 0.5 0.43
 -8 15 18 7.04 0.65
 -8 15 19 -0.71 1.22
 -8 15 20 1.99 0.53
 -8 15 21 0.53 0.58
 -8 15 22 -0 1.5
 -8 15 23 1.23 2.31
 -8 16 1 39.83 1.18
 -8 16 2 13.45 0.6
 -8 16 3 129.15 3.21
 -8 16 4 3.01 0.38
 -8 16 5 9.16 0.45
 -8 16 6 46.25 1.46
 -8 16 7 56.74 1.52
 -8 16 8 3.06 0.4
 -8 16 9 19.16 0.67
 -8 16 10 4.89 0.4
 -8 16 11 4.19 0.42
 -8 16 12 0.57 0.37
 -8 16 13 73.22 2.14
 -8 16 14 7.34 0.53
 -8 16 15 50.64 1.53
 -8 16 16 2.41 0.45
 -8 16 17 8.61 0.57
 -8 16 18 1.04 0.58
 -8 16 19 0.31 0.54
 -8 16 20 0.42 0.51
 -8 16 21 5.81 0.86
 -8 16 22 3.64 2.47
 -8 17 1 5 0.54
 -8 17 2 11.85 0.51
 -8 17 3 0.83 0.32
 -8 17 4 0.33 0.38
 -8 17 5 10.43 0.71
 -8 17 6 7.06 0.43
 -8 17 7 2.63 0.37
 -8 17 8 101.1 2.95
 -8 17 9 0.21 0.49
 -8 17 10 25.72 1.07
 -8 17 11 3.54 0.41
 -8 17 12 -0.23 1.15
 -8 17 13 2.25 0.46
 -8 17 14 0.63 0.46
 -8 17 15 1.07 0.46
 -8 17 16 17.94 0.82
 -8 17 17 9.04 0.65
 -8 17 18 0.65 0.63
 -8 17 19 0.89 0.51
 -8 17 20 3.74 0.89
 -8 18 1 84.29 2.25
 -8 18 2 5.44 0.42
 -8 18 3 22.03 0.73
 -8 18 4 0.52 0.47
 -8 18 5 1.13 0.37
 -8 18 6 46.96 1.61
 -8 18 7 15.54 0.63
 -8 18 8 1.18 0.36
 -8 18 9 7.64 0.46
 -8 18 10 36.16 1.22
 -8 18 11 5.07 0.46
 -8 18 12 15.27 0.67
 -8 18 13 0.28 0.41
 -8 18 14 89.13 2.73
 -8 18 15 12.86 0.83
 -8 18 16 5.89 0.65
 -8 18 17 27.8 1.37
 -8 18 18 17.64 1.28
 -8 18 19 2.84 1.28
 -8 19 1 -0.02 1.17
 -8 19 2 29.43 0.98
 -8 19 3 9.8 0.58
 -8 19 4 2.07 0.42
 -8 19 5 20.56 0.78
 -8 19 6 0.79 0.39
 -8 19 7 5.66 0.46
 -8 19 8 0.12 0.49
 -8 19 9 1.29 0.42
 -8 19 10 11.52 0.75
 -8 19 11 0.57 0.42
 -8 19 12 49.19 1.54
 -8 19 13 31.59 1.16
 -8 19 14 -0.05 1.36
 -8 19 15 0.55 0.58
 -8 19 16 0.32 1.01
 -8 19 17 2.02 0.85
 -8 20 1 14.44 0.63
 -8 20 2 23.04 0.83
 -8 20 3 -0.12 1.22
 -8 20 4 3.21 0.43
 -8 20 5 0.56 0.41
 -8 20 6 -0.28 1.25
 -8 20 7 6.87 0.55
 -8 20 8 3.42 0.5
 -8 20 9 0.12 0.6
 -8 20 10 0.71 0.5
 -8 20 11 12.29 0.71
 -8 20 12 0.64 0.48
 -8 20 13 8.89 0.74
 -8 20 14 0.49 0.78
 -8 20 15 -0.76 2.12
 -8 21 1 54.36 1.56
 -8 21 2 11.73 0.66
 -8 21 3 9.84 0.78
 -8 21 4 18.94 0.77
 -8 21 5 7.61 0.55
 -8 21 6 8.94 0.58
 -8 21 7 3.97 0.51
 -8 21 8 8.78 0.63
 -8 21 9 -0.84 1.36
 -8 21 10 1.47 0.61
 -8 21 11 23.45 2.39
 -8 21 12 19.72 2.65
 -8 21 13 -1.82 2.38
 -8 22 1 -0.42 1.39
 -8 22 2 2.48 0.53
 -8 22 3 1.02 0.51
 -8 22 4 0.68 0.51
 -8 22 5 1.6 0.62
 -8 22 6 -0.32 1.45
 -8 22 7 -0.5 1.53
 -8 22 8 -0.69 1.56
 -8 22 9 1.72 0.72
 -8 22 10 3.59 1.7
 -8 22 11 0.13 2.62
 -8 23 1 0.02 0.77
 -8 23 2 1.02 0.8
 -8 23 3 1.77 0.8
 -8 23 4 21.97 1.46
 -8 23 5 0.57 1.1
 -8 23 6 12.22 2.85
 -8 23 7 4.45 2.76
 -7 0 1 228.78 6.44
 -7 0 3 135.16 3.89
 -7 0 5 8.99 0.79
 -7 0 7 34.24 1.49
 -7 0 9 21.84 1.08
 -7 0 11 15.39 0.63
 -7 0 13 577.45 16.24
 -7 0 15 751.96 21.73
 -7 0 17 -0.63 1.33
 -7 0 19 67.43 2.28
 -7 0 21 127.15 4.18
 -7 0 23 29.61 1.24
 -7 0 25 0.34 0.82
 -7 0 27 -0.6 1.25
 -7 0 29 43.69 1.67
 -7 1 1 325.67 8.91
 -7 1 2 586.65 15.15
 -7 1 3 352.86 9.16
 -7 1 4 30.83 1.09
 -7 1 5 0.95 0.36
 -7 1 6 137.03 4.26
 -7 1 7 65.37 1.88
 -7 1 8 78.07 2.23
 -7 1 9 119.5 3.6
 -7 1 10 16.12 0.58
 -7 1 11 106.97 2.75
 -7 1 12 7.86 0.36
 -7 1 13 176.1 4.41
 -7 1 14 7.1 0.38
 -7 1 15 21.46 0.7
 -7 1 16 36.94 1.18
 -7 1 17 9.81 0.45
 -7 1 18 3.45 0.38
 -7 1 19 28.35 0.99
 -7 1 20 6.49 0.36
 -7 1 21 51.18 1.62
 -7 1 22 8.71 0.6
 -7 1 23 1.89 0.38
 -7 1 24 0.58 0.41
 -7 1 25 1.78 0.43
 -7 1 26 0.72 0.37
 -7 1 27 8.06 0.5
 -7 1 28 5.97 0.47
 -7 1 29 0.53 0.55
 -7 1 30 20.48 0.94
 -7 2 1 663.25 17.98
 -7 2 2 2.43 0.41
 -7 2 3 0.16 0.35
 -7 2 4 981.12 25.09
 -7 2 5 49.45 1.5
 -7 2 6 24.11 0.91
 -7 2 7 4.9 0.46
 -7 2 8 205.04 5.65
 -7 2 9 96.01 2.6
 -7 2 10 46.89 1.25
 -7 2 11 2.25 0.25
 -7 2 12 0.66 0.24
 -7 2 13 0.48 0.25
 -7 2 14 178.69 4.38
 -7 2 15 3.76 0.32
 -7 2 16 176.22 4.53
 -7 2 17 1.5 0.29
 -7 2 18 136.88 3.82
 -7 2 19 34.28 0.97
 -7 2 20 89.78 2.87
 -7 2 21 15.96 0.66
 -7 2 22 16.36 0.69
 -7 2 23 6.29 0.43
 -7 2 24 11.9 0.52
 -7 2 25 -0.53 1.31
 -7 2 26 2.45 0.41
 -7 2 27 2.8 0.42
 -7 2 28 3.44 0.45
 -7 2 29 28.67 1.01
 -7 2 30 0.18 0.6
 -7 3 1 384.14 11.17
 -7 3 2 759.98 19.64
 -7 3 3 4.62 0.43
 -7 3 4 69.51 1.93
 -7 3 5 235.06 5.92
 -7 3 6 83.95 2.27
 -7 3 7 183.77 4.73
 -7 3 8 69.57 2.17
 -7 3 9 227.5 5.66
 -7 3 10 45 1.2
 -7 3 11 2.27 0.26
 -7 3 12 93.9 2.32
 -7 3 13 4.46 0.31
 -7 3 14 73.94 1.93
 -7 3 15 109.56 2.9
 -7 3 16 5.09 0.35
 -7 3 17 0.63 0.28
 -7 3 18 152.56 3.89
 -7 3 19 69.39 2.17
 -7 3 20 30.08 1.02
 -7 3 21 16.88 0.6
 -7 3 22 6.6 0.46
 -7 3 23 1.12 0.34
 -7 3 24 8.61 0.46
 -7 3 25 6.57 0.46
 -7 3 26 0.01 0.38
 -7 3 27 9.22 0.53
 -7 3 28 64.66 1.78
 -7 3 29 11.83 0.66
 -7 3 30 19.4 1.09
 -7 4 1 408.75 10.59
 -7 4 2 133.27 3.47
 -7 4 3 121.8 3.2
 -7 4 4 -0.07 1.53
 -7 4 5 22.13 0.82
 -7 4 6 15.34 0.68
 -7 4 7 115.12 3.18
 -7 4 8 35.59 1.12
 -7 4 9 261.95 6.38
 -7 4 10 20.29 0.65
 -7 4 11 182.61 4.46
 -7 4 12 0.21 0.24
 -7 4 13 74.65 1.9
 -7 4 14 11.74 0.49
 -7 4 15 73.35 2
 -7 4 16 3.93 0.34
 -7 4 17 13.42 0.52
 -7 4 18 1.97 0.32
 -7 4 19 0.59 0.28
 -7 4 20 16 0.71
 -7 4 21 -0.21 1.14
 -7 4 22 18.87 0.9
 -7 4 23 -0.02 1.14
 -7 4 24 2.32 0.37
 -7 4 25 0.63 0.38
 -7 4 26 0.52 0.39
 -7 4 27 0.24 0.41
 -7 4 28 38.14 1.38
 -7 4 29 0.69 0.52
 -7 4 30 6.19 0.94
 -7 5 1 38.62 1.2
 -7 5 2 107.55 2.89
 -7 5 3 3.69 0.41
 -7 5 4 17.46 0.71
 -7 5 5 1.09 0.33
 -7 5 6 32.28 1.17
 -7 5 7 309.55 8.04
 -7 5 8 145.2 3.61
 -7 5 9 7.15 0.39
 -7 5 10 1.47 0.26
 -7 5 11 1.41 0.27
 -7 5 12 51.02 1.35
 -7 5 13 49.77 1.33
 -7 5 14 -0.72 1.36
 -7 5 15 46.84 1.3
 -7 5 16 23.77 0.8
 -7 5 17 110.67 3.04
 -7 5 18 -0.51 1.1
 -7 5 19 2.63 0.39
 -7 5 20 71.45 2.33
 -7 5 21 0.64 0.34
 -7 5 22 2.97 0.37
 -7 5 23 0.76 0.35
 -7 5 24 13.03 0.57
 -7 5 25 9.85 0.59
 -7 5 26 12.73 0.59
 -7 5 27 0.15 0.46
 -7 5 28 6.98 0.58
 -7 5 29 26.87 1.06
 -7 5 30 8.98 2.56
 -7 6 1 142.38 3.74
 -7 6 2 6.21 0.49
 -7 6 3 6.06 0.47
 -7 6 4 76.43 2.07
 -7 6 5 46.75 1.36
 -7 6 6 7.39 0.45
 -7 6 7 393.42 9.69
 -7 6 8 246.92 5.98
 -7 6 9 104.74 2.59
 -7 6 10 2.23 0.29
 -7 6 11 3.02 0.3
 -7 6 12 39.87 1.12
 -7 6 13 4.98 0.34
 -7 6 14 166.48 4.16
 -7 6 15 -0.39 1.43
 -7 6 16 34.96 1.08
 -7 6 17 2.03 0.32
 -7 6 18 0.71 0.3
 -7 6 19 1.94 0.42
 -7 6 20 0.27 0.31
 -7 6 21 1.16 0.49
 -7 6 22 2.36 0.4
 -7 6 23 13.89 0.65
 -7 6 24 -0.55 1.13
 -7 6 25 -0.14 1.21
 -7 6 26 20.96 0.99
 -7 6 27 1.01 0.44
 -7 6 28 17.02 0.78
 -7 6 29 11.71 0.91
 -7 7 1 310.77 8.51
 -7 7 2 1.44 0.39
 -7 7 3 157.53 4.05
 -7 7 4 0.38 0.3
 -7 7 5 90.53 2.27
 -7 7 6 -0.03 1.37
 -7 7 7 45.31 1.27
 -7 7 8 230.12 5.65
 -7 7 9 105.29 2.63
 -7 7 10 9.82 0.43
 -7 7 11 0.2 0.26
 -7 7 12 10.17 0.45
 -7 7 13 74.81 1.95
 -7 7 14 38.82 1.14
 -7 7 15 40.73 1.3
 -7 7 16 10.16 0.5
 -7 7 17 1.4 0.31
 -7 7 18 46.96 1.26
 -7 7 19 0.58 0.31
 -7 7 20 3.42 0.37
 -7 7 21 18.43 0.68
 -7 7 22 2.22 0.52
 -7 7 23 0.12 0.38
 -7 7 24 0.65 0.4
 -7 7 25 53.33 1.83
 -7 7 26 0.96 0.43
 -7 7 27 -1.1 1.36
 -7 7 28 7.4 0.57
 -7 7 29 8.37 0.94
 -7 8 1 182.44 4.52
 -7 8 2 217.17 5.5
 -7 8 3 157.1 3.92
 -7 8 4 1.37 0.29
 -7 8 5 84.57 2.11
 -7 8 6 118.05 2.99
 -7 8 7 8.21 0.37
 -7 8 8 5.82 0.34
 -7 8 9 3.24 0.29
 -7 8 10 2.91 0.3
 -7 8 11 98.44 2.58
 -7 8 12 80.95 2.11
 -7 8 13 3.33 0.32
 -7 8 14 5.25 0.37
 -7 8 15 -0.68 1.51
 -7 8 16 17.89 0.65
 -7 8 17 6.84 0.42
 -7 8 18 48.36 1.35
 -7 8 19 9.8 0.47
 -7 8 20 15.38 0.68
 -7 8 21 2.73 0.42
 -7 8 22 78.89 2.15
 -7 8 23 80.73 2.48
 -7 8 24 11.29 0.9
 -7 8 25 8.17 0.53
 -7 8 26 1.08 0.47
 -7 8 27 6.5 0.6
 -7 8 28 -0.06 1.74
 -7 8 29 1.6 1.19
 -7 9 1 12.54 0.48
 -7 9 2 98.36 2.55
 -7 9 3 12.55 0.46
 -7 9 4 -0.23 1.24
 -7 9 5 17.71 0.57
 -7 9 6 114.42 2.78
 -7 9 7 38.45 1.05
 -7 9 8 85.33 2.1
 -7 9 9 70.83 1.88
 -7 9 10 12.66 0.49
 -7 9 11 64.68 1.79
 -7 9 12 25.58 0.87
 -7 9 13 -0.25 1.45
 -7 9 14 -0.04 1.87
 -7 9 15 5.61 0.43
 -7 9 16 13.64 0.54
 -7 9 17 1.37 0.33
 -7 9 18 2.39 0.39
 -7 9 19 30.46 0.98
 -7 9 20 8.56 0.51
 -7 9 21 24.06 1.62
 -7 9 22 1.19 0.5
 -7 9 23 3.34 0.54
 -7 9 24 17.28 0.78
 -7 9 25 1.79 0.47
 -7 9 26 12.86 0.9
 -7 9 27 2.85 0.55
 -7 9 28 7.31 0.86
 -7 10 1 19.23 0.61
 -7 10 2 3.56 0.27
 -7 10 3 9.76 0.4
 -7 10 4 54.15 1.41
 -7 10 5 8.1 0.4
 -7 10 6 213.22 5.2
 -7 10 7 58.62 1.57
 -7 10 8 58.68 1.63
 -7 10 9 12.59 0.53
 -7 10 10 79.27 2.06
 -7 10 11 83.04 2.22
 -7 10 12 2.03 0.39
 -7 10 13 5.83 0.41
 -7 10 14 19.93 0.66
 -7 10 15 -0.61 0.92
 -7 10 16 8.36 0.48
 -7 10 17 -0.44 0.97
 -7 10 18 7.22 0.49
 -7 10 19 -0.87 1.54
 -7 10 20 7.87 0.5
 -7 10 21 3.06 0.48
 -7 10 22 44.56 1.83
 -7 10 23 19 1.04
 -7 10 24 0.7 0.61
 -7 10 25 57.39 2.32
 -7 10 26 7.58 0.71
 -7 10 27 0.55 0.54
 -7 10 28 2.77 2.37
 -7 11 1 34.76 1
 -7 11 2 24.82 0.74
 -7 11 3 4.78 0.33
 -7 11 4 87.92 2.27
 -7 11 5 9.26 0.45
 -7 11 6 0.78 0.29
 -7 11 7 9.13 0.43
 -7 11 8 170.81 4.21
 -7 11 9 297.61 7.42
 -7 11 10 40.5 1.14
 -7 11 11 53.88 1.52
 -7 11 12 2.63 0.37
 -7 11 13 18.19 0.79
 -7 11 14 -0.48 1.12
 -7 11 15 0.65 0.36
 -7 11 16 19.43 0.88
 -7 11 17 36.3 1.41
 -7 11 18 41.36 1.64
 -7 11 19 1.81 0.4
 -7 11 20 18 1.29
 -7 11 21 27.39 1.36
 -7 11 22 6.27 0.6
 -7 11 23 35.55 1.44
 -7 11 24 9.61 0.71
 -7 11 25 36.28 1.36
 -7 11 26 1.18 0.5
 -7 11 27 1.19 1.03
 -7 12 1 166.21 4.07
 -7 12 2 14.61 0.52
 -7 12 3 27.11 0.81
 -7 12 4 10.44 0.44
 -7 12 5 27.95 0.86
 -7 12 6 76.82 2
 -7 12 7 37.06 1.08
 -7 12 8 59.42 1.6
 -7 12 9 6.76 0.39
 -7 12 10 117.67 3
 -7 12 11 59.36 1.52
 -7 12 12 18.76 0.82
 -7 12 13 29.63 1.05
 -7 12 14 5.97 0.39
 -7 12 15 0.04 0.44
 -7 12 16 0.73 0.39
 -7 12 17 0.58 0.4
 -7 12 18 37.32 1.36
 -7 12 19 -0.37 1.1
 -7 12 20 3.88 0.6
 -7 12 21 1.54 0.66
 -7 12 22 1.52 0.53
 -7 12 23 1.69 0.81
 -7 12 24 9.02 0.69
 -7 12 25 1.65 0.49
 -7 12 26 1.41 0.8
 -7 13 1 87.72 2.2
 -7 13 2 2.17 0.29
 -7 13 3 19.25 0.64
 -7 13 4 66.81 1.73
 -7 13 5 11.85 0.5
 -7 13 6 11.85 0.5
 -7 13 7 87.78 2.29
 -7 13 8 67.69 1.88
 -7 13 9 4.33 0.34
 -7 13 10 2.3 0.49
 -7 13 11 3.1 0.32
 -7 13 12 23.17 0.83
 -7 13 13 -0.04 1.07
 -7 13 14 22.76 1.1
 -7 13 15 0.47 0.38
 -7 13 16 13.12 0.64
 -7 13 17 35.13 1.55
 -7 13 18 10.69 0.76
 -7 13 19 11.01 0.58
 -7 13 20 9.54 0.85
 -7 13 21 6.74 0.61
 -7 13 22 37.27 1.52
 -7 13 23 14.84 1.35
 -7 13 24 9.69 0.84
 -7 13 25 -0.24 2.16
 -7 14 1 18.49 0.64
 -7 14 2 17.6 0.63
 -7 14 3 106.02 2.67
 -7 14 4 25.3 0.88
 -7 14 5 1.19 0.33
 -7 14 6 0.3 0.29
 -7 14 7 33.84 1.17
 -7 14 8 43.32 1.32
 -7 14 9 3.54 0.44
 -7 14 10 0.2 0.3
 -7 14 11 2.58 0.33
 -7 14 12 4.57 0.43
 -7 14 13 3.08 0.36
 -7 14 14 44.23 1.48
 -7 14 15 133.56 4.83
 -7 14 16 0.9 0.42
 -7 14 17 8.36 0.6
 -7 14 18 0.36 0.49
 -7 14 19 0.19 0.45
 -7 14 20 8.63 0.76
 -7 14 21 14.16 0.83
 -7 14 22 17.14 0.98
 -7 14 23 -0.09 1.36
 -7 14 24 -0.98 1.43
 -7 14 25 -1.18 2.24
 -7 15 1 101.63 2.53
 -7 15 2 234.8 5.93
 -7 15 3 5.41 0.34
 -7 15 4 39.58 1.59
 -7 15 5 -0.96 0.98
 -7 15 6 74.99 2.03
 -7 15 7 0.89 0.31
 -7 15 8 0.44 0.39
 -7 15 9 33.43 1.02
 -7 15 10 6.89 0.4
 -7 15 11 -0.72 1.01
 -7 15 12 0.13 0.42
 -7 15 13 0.6 0.47
 -7 15 14 4.54 0.52
 -7 15 15 4 0.47
 -7 15 16 5.08 0.55
 -7 15 17 38.24 1.51
 -7 15 18 34.56 1.35
 -7 15 19 0.32 0.5
 -7 15 20 2.17 0.7
 -7 15 21 5.2 0.68
 -7 15 22 7.22 1.12
 -7 15 23 3.24 0.71
 -7 15 24 6.46 2.47
 -7 16 1 6.84 0.37
 -7 16 2 34.63 1.01
 -7 16 3 3.77 0.35
 -7 16 4 34.04 1.02
 -7 16 5 30.06 0.93
 -7 16 6 3.83 0.42
 -7 16 7 81.71 2.52
 -7 16 8 25.14 0.93
 -7 16 9 4.79 0.42
 -7 16 10 -0.09 1.07
 -7 16 11 2.66 0.38
 -7 16 12 10.64 0.65
 -7 16 13 21.9 1.09
 -7 16 14 123.35 3.32
 -7 16 15 1.39 0.45
 -7 16 16 36.33 1.41
 -7 16 17 2.16 0.59
 -7 16 18 9.17 0.71
 -7 16 19 -0.21 1.41
 -7 16 20 1.49 0.62
 -7 16 21 1.48 0.72
 -7 16 22 74.7 2.59
 -7 16 23 -0.39 2.31
 -7 17 1 38.19 1.36
 -7 17 2 113.55 3.04
 -7 17 3 103.39 3.16
 -7 17 4 5.41 0.44
 -7 17 5 78.55 2.82
 -7 17 6 -0.2 1.32
 -7 17 7 12.78 0.62
 -7 17 8 2.51 0.38
 -7 17 9 1.67 0.37
 -7 17 10 -0.27 1.11
 -7 17 11 -0.43 1.19
 -7 17 12 0.96 0.37
 -7 17 13 5.89 0.47
 -7 17 14 28.43 0.99
 -7 17 15 0.49 0.79
 -7 17 16 1.32 0.57
 -7 17 17 8.7 0.72
 -7 17 18 3.48 0.55
 -7 17 19 2.03 0.52
 -7 17 20 8.89 0.72
 -7 17 21 12.81 1.63
 -7 17 22 3.32 2.5
 -7 18 1 0.38 0.33
 -7 18 2 0.73 0.35
 -7 18 3 2.25 0.41
 -7 18 4 0.19 0.38
 -7 18 5 11.63 0.69
 -7 18 6 4.72 0.5
 -7 18 7 9.31 0.66
 -7 18 8 4.84 0.56
 -7 18 9 0.36 0.39
 -7 18 10 38.42 1.33
 -7 18 11 -0.18 1.15
 -7 18 12 -0.56 1.16
 -7 18 13 20.59 0.77
 -7 18 14 19.06 1.02
 -7 18 15 139.69 5.61
 -7 18 16 0.84 0.5
 -7 18 17 4.29 0.67
 -7 18 18 0.18 0.48
 -7 18 19 4.24 0.75
 -7 18 20 0.6 0.84
 -7 19 1 29.44 0.97
 -7 19 2 10.51 0.57
 -7 19 3 5.18 0.63
 -7 19 4 0.24 0.55
 -7 19 5 0.5 0.41
 -7 19 6 24.15 1.08
 -7 19 7 0.01 0.47
 -7 19 8 20.63 0.78
 -7 19 9 2.56 0.39
 -7 19 10 -0.04 1.17
 -7 19 11 4.89 0.5
 -7 19 12 18.75 0.96
 -7 19 13 29.96 1.87
 -7 19 14 22.75 1.29
 -7 19 15 35.13 1.82
 -7 19 16 25.73 1.72
 -7 19 17 6.86 0.62
 -7 19 18 11.7 1.02
 -7 20 1 60.76 1.89
 -7 20 2 1.01 0.47
 -7 20 3 5.3 0.52
 -7 20 4 -0.47 1.24
 -7 20 5 9.13 0.7
 -7 20 6 26.26 1.41
 -7 20 7 60.85 2.27
 -7 20 8 5.91 0.49
 -7 20 9 0.01 0.41
 -7 20 10 28.28 1.07
 -7 20 11 4.12 0.5
 -7 20 12 19.91 1.16
 -7 20 13 0.29 0.51
 -7 20 14 3.01 0.72
 -7 20 15 9.33 0.7
 -7 20 16 5.09 1.02
 -7 20 17 3.72 2.43
 -7 21 1 -0.08 1.28
 -7 21 2 9 0.71
 -7 21 3 6.03 0.58
 -7 21 4 7.27 0.57
 -7 21 5 0.75 0.47
 -7 21 6 1.97 0.47
 -7 21 7 11.82 0.65
 -7 21 8 7.35 0.58
 -7 21 9 1.25 0.49
 -7 21 10 0.41 0.56
 -7 21 11 2.04 0.59
 -7 21 12 16.47 1.01
 -7 21 13 4.07 1.45
 -7 21 14 2.96 3.88
 -7 22 1 5.79 0.72
 -7 22 2 0.13 0.66
 -7 22 3 4.45 0.61
 -7 22 4 1.18 0.49
 -7 22 5 6.22 0.54
 -7 22 6 13.52 0.68
 -7 22 7 3.74 0.52
 -7 22 8 0.19 0.5
 -7 22 9 -0.78 1.63
 -7 22 10 0.18 0.91
 -7 22 11 2.21 0.96
 -7 22 12 19.74 5.88
 -7 23 1 1.3 0.8
 -7 23 2 -0.88 1.42
 -7 23 3 0.13 0.52
 -7 23 4 19.38 1.3
 -7 23 5 0.47 0.65
 -7 23 6 0.31 0.75
 -7 23 7 5.85 1.08
 -7 23 8 -0.16 2.44
 -7 23 9 3.06 1.39
 -7 23 10 9.41 2.91
 -7 24 1 7.77 2.73
 -7 24 2 -1.88 2.56
 -7 24 3 0.78 2.6
 -7 24 4 -0.72 2.52
 -6 0 2 0.53 0.47
 -6 0 4 64.14 1.95
 -6 0 6 83.11 2.48
 -6 0 8 107.18 3.09
 -6 0 10 66.43 2.13
 -6 0 12 88.56 2.56
 -6 0 14 1.07 0.41
 -6 0 16 426.44 11.72
 -6 0 18 160.51 4.52
 -6 0 20 73.85 2.38
 -6 0 22 4.92 0.55
 -6 0 24 77.23 2.99
 -6 0 26 2.27 1.38
 -6 0 28 81.46 4.1
 -6 0 30 46.98 1.92
 -6 1 1 41.9 1.23
 -6 1 2 848.62 21.49
 -6 1 3 1342.44 34.35
 -6 1 4 387.33 9.68
 -6 1 5 339.48 9.03
 -6 1 6 76.01 2.25
 -6 1 7 4.67 0.39
 -6 1 8 1.88 0.35
 -6 1 9 202.49 5.1
 -6 1 10 259.66 6.61
 -6 1 11 16.3 0.67
 -6 1 12 22.42 0.81
 -6 1 13 2.79 0.31
 -6 1 14 98.82 2.66
 -6 1 15 17.54 0.6
 -6 1 16 276.92 6.89
 -6 1 17 62.88 1.81
 -6 1 18 0.07 0.3
 -6 1 19 25.41 0.88
 -6 1 20 7.64 0.4
 -6 1 21 -0.45 0.96
 -6 1 22 -0.06 1.16
 -6 1 23 12.31 0.63
 -6 1 24 28.9 1.03
 -6 1 25 -0.14 1.11
 -6 1 26 13.07 0.71
 -6 1 27 0.59 0.62
 -6 1 28 -0.01 1.33
 -6 1 29 3.78 0.51
 -6 1 30 1.93 0.56
 -6 1 31 -0.65 1.63
 -6 2 1 12.88 0.55
 -6 2 2 2.35 0.33
 -6 2 3 2.41 0.35
 -6 2 4 168.25 4.2
 -6 2 5 1.26 0.32
 -6 2 6 245.81 6.09
 -6 2 7 151.94 3.97
 -6 2 8 202.59 5.26
 -6 2 9 144.17 3.67
 -6 2 10 40.93 1.26
 -6 2 11 3.27 0.36
 -6 2 12 11.88 0.49
 -6 2 13 155.02 4.16
 -6 2 14 64.57 1.68
 -6 2 15 6.15 0.36
 -6 2 16 65.13 1.71
 -6 2 17 -0.05 1.46
 -6 2 18 10.08 0.5
 -6 2 19 13.29 0.64
 -6 2 20 3.43 0.49
 -6 2 21 62.39 1.85
 -6 2 22 1.56 0.4
 -6 2 23 71.23 3.08
 -6 2 24 -0.18 1.11
 -6 2 25 -0.54 1.23
 -6 2 26 13 0.71
 -6 2 27 0.02 0.4
 -6 2 28 17.78 1.22
 -6 2 29 34.87 1.36
 -6 2 30 18.11 0.83
 -6 2 31 -0.7 1.91
 -6 3 1 64.81 1.71
 -6 3 2 117.2 3.01
 -6 3 3 397.55 10.03
 -6 3 4 41.94 1.26
 -6 3 5 70.5 1.91
 -6 3 6 54.35 1.56
 -6 3 7 13.37 0.62
 -6 3 8 31.03 1.04
 -6 3 9 157.49 4.01
 -6 3 10 7.95 0.48
 -6 3 11 -0.01 1.44
 -6 3 12 2.86 0.31
 -6 3 13 31.47 0.92
 -6 3 14 1.88 0.28
 -6 3 15 29.73 0.89
 -6 3 16 128.28 3.21
 -6 3 17 16.14 0.6
 -6 3 18 62.17 1.71
 -6 3 19 126.2 3.38
 -6 3 20 3.44 0.56
 -6 3 21 26.22 0.91
 -6 3 22 -0.07 1.15
 -6 3 23 6.09 0.44
 -6 3 24 19.03 0.81
 -6 3 25 0.99 0.39
 -6 3 26 3.17 0.44
 -6 3 27 14.76 0.76
 -6 3 28 7.31 0.61
 -6 3 29 1.91 0.58
 -6 3 30 10.33 0.69
 -6 3 31 0.37 1.2
 -6 4 1 477.81 11.74
 -6 4 2 147.26 3.68
 -6 4 3 172.12 4.33
 -6 4 4 2.8 0.36
 -6 4 5 150.71 3.79
 -6 4 6 47.68 1.5
 -6 4 7 329.45 8.42
 -6 4 8 44.26 1.36
 -6 4 9 178.79 4.78
 -6 4 10 -0.08 1.52
 -6 4 11 11.91 0.52
 -6 4 12 0.44 0.24
 -6 4 13 48.24 1.37
 -6 4 14 94.15 2.48
 -6 4 15 53.45 1.44
 -6 4 16 294.85 7.57
 -6 4 17 5.21 0.39
 -6 4 18 50.77 1.45
 -6 4 19 10.44 0.53
 -6 4 20 3.66 0.39
 -6 4 21 19.56 0.65
 -6 4 22 24.8 0.8
 -6 4 23 0.51 0.42
 -6 4 24 41.08 1.18
 -6 4 25 0.39 0.36
 -6 4 26 34.56 1.35
 -6 4 27 1.13 0.43
 -6 4 28 0.09 0.52
 -6 4 29 0.62 0.59
 -6 4 30 1.45 0.65
 -6 4 31 1.25 2.35
 -6 5 1 853.57 22.22
 -6 5 2 133.55 3.38
 -6 5 3 169.37 4.69
 -6 5 4 7.7 0.48
 -6 5 5 80.79 2.19
 -6 5 6 20.68 0.83
 -6 5 7 18.7 0.8
 -6 5 8 1.36 0.38
 -6 5 9 18.75 0.77
 -6 5 10 37.61 1.17
 -6 5 11 77.72 1.99
 -6 5 12 25.56 0.81
 -6 5 13 0.67 0.27
 -6 5 14 -0.79 1.31
 -6 5 15 7.32 0.39
 -6 5 16 53.94 1.46
 -6 5 17 172.58 4.62
 -6 5 18 1.03 0.32
 -6 5 19 38.78 1.34
 -6 5 20 17.5 0.64
 -6 5 21 2.08 0.32
 -6 5 22 5.29 0.39
 -6 5 23 -0.6 1.04
 -6 5 24 -0.48 1.1
 -6 5 25 37.08 1.26
 -6 5 26 5.25 0.53
 -6 5 27 19.7 0.95
 -6 5 28 14.58 0.76
 -6 5 29 9.57 0.68
 -6 5 30 9.8 1.21
 -6 6 1 522.86 13.63
 -6 6 2 212.27 5.3
 -6 6 3 60.68 1.71
 -6 6 4 35.42 1.15
 -6 6 5 86.59 2.33
 -6 6 6 92.98 2.51
 -6 6 7 9.92 0.6
 -6 6 8 78.45 2.17
 -6 6 9 147.22 3.8
 -6 6 10 5.23 0.37
 -6 6 11 12.21 0.51
 -6 6 12 110.05 2.99
 -6 6 13 42.51 1.26
 -6 6 14 4.94 0.38
 -6 6 15 11.32 0.47
 -6 6 16 27.25 0.97
 -6 6 17 68.19 1.89
 -6 6 18 4.82 0.41
 -6 6 19 196.45 4.9
 -6 6 20 16.24 0.59
 -6 6 21 6.47 0.51
 -6 6 22 3.47 0.49
 -6 6 23 7.33 0.46
 -6 6 24 -0.37 1.1
 -6 6 25 1.33 0.41
 -6 6 26 15.51 0.74
 -6 6 27 2.11 0.48
 -6 6 28 2.45 0.59
 -6 6 29 -0.27 1.46
 -6 6 30 13.58 1.26
 -6 7 1 12.63 0.58
 -6 7 2 3.54 0.38
 -6 7 3 -0.04 1.51
 -6 7 4 64.47 1.81
 -6 7 5 7.58 0.52
 -6 7 6 24.36 0.88
 -6 7 7 67 1.85
 -6 7 8 178 4.62
 -6 7 9 1.38 0.28
 -6 7 10 419.45 10.39
 -6 7 11 80.3 2.05
 -6 7 12 13.11 0.51
 -6 7 13 27.29 0.84
 -6 7 14 39.38 1.18
 -6 7 15 3.97 0.35
 -6 7 16 -0.12 1.43
 -6 7 17 -0.01 1.48
 -6 7 18 21.13 0.96
 -6 7 19 28.85 0.95
 -6 7 20 45.64 1.43
 -6 7 21 12.09 0.54
 -6 7 22 21.45 0.99
 -6 7 23 2.89 0.41
 -6 7 24 0.93 0.38
 -6 7 25 15.93 0.79
 -6 7 26 -0.28 1.51
 -6 7 27 -1.06 1.52
 -6 7 28 -0.61 1.42
 -6 7 29 10.96 0.79
 -6 8 1 0.24 0.34
 -6 8 2 106.4 2.78
 -6 8 3 106.33 2.95
 -6 8 4 96.23 2.96
 -6 8 5 14.03 0.65
 -6 8 6 18.73 0.77
 -6 8 7 24.08 0.78
 -6 8 8 95.92 2.41
 -6 8 9 18.72 0.65
 -6 8 10 13.76 0.54
 -6 8 11 30.29 0.91
 -6 8 12 160.61 4.02
 -6 8 13 88.65 2.28
 -6 8 14 0.88 0.31
 -6 8 15 8.04 0.45
 -6 8 16 79.29 2.18
 -6 8 17 5.86 0.56
 -6 8 18 0.06 0.4
 -6 8 19 2.46 0.38
 -6 8 20 6.38 0.44
 -6 8 21 39.26 1.21
 -6 8 22 13.61 0.58
 -6 8 23 39.65 1.54
 -6 8 24 0.37 0.36
 -6 8 25 3.42 0.56
 -6 8 26 44.59 1.45
 -6 8 27 5.95 0.81
 -6 8 28 10.39 1.04
 -6 8 29 12.45 0.84
 -6 9 1 903.2 23.59
 -6 9 2 186.7 4.86
 -6 9 3 84.76 2.38
 -6 9 4 60.56 1.67
 -6 9 5 52.24 1.51
 -6 9 6 1.64 0.29
 -6 9 7 0.84 0.26
 -6 9 8 27.96 0.84
 -6 9 9 25.7 0.79
 -6 9 10 79.08 2.03
 -6 9 11 332.51 8.35
 -6 9 12 1.55 0.31
 -6 9 13 7.24 0.42
 -6 9 14 47.96 1.37
 -6 9 15 38.92 1.17
 -6 9 16 16.07 0.71
 -6 9 17 14.18 0.58
 -6 9 18 10.11 0.59
 -6 9 19 146.81 3.69
 -6 9 20 2.62 0.41
 -6 9 21 6.25 0.47
 -6 9 22 9.43 0.54
 -6 9 23 32.49 1.16
 -6 9 24 3.53 0.61
 -6 9 25 5.72 0.51
 -6 9 26 0.35 0.42
 -6 9 27 1.81 0.54
 -6 9 28 2.22 0.64
 -6 9 29 12.25 2.55
 -6 10 1 97.51 2.42
 -6 10 2 16.71 0.59
 -6 10 3 61.21 1.59
 -6 10 4 15.32 0.56
 -6 10 5 15.13 0.55
 -6 10 6 33.89 0.98
 -6 10 7 -0.34 1.32
 -6 10 8 24.18 0.84
 -6 10 9 2.59 0.31
 -6 10 10 47.47 1.31
 -6 10 11 -0.11 1.37
 -6 10 12 0.88 0.31
 -6 10 13 -0.4 1.4
 -6 10 14 17.28 0.67
 -6 10 15 31.24 1.01
 -6 10 16 0.96 0.53
 -6 10 17 33.15 1.08
 -6 10 18 143.42 3.76
 -6 10 19 5.47 0.64
 -6 10 20 40.51 1.5
 -6 10 21 1.16 0.45
 -6 10 22 1.48 0.42
 -6 10 23 42.45 1.36
 -6 10 24 38.34 1.25
 -6 10 25 12.66 0.65
 -6 10 26 0.27 0.43
 -6 10 27 -0.3 1.33
 -6 10 28 0.82 0.68
 -6 11 1 0.9 0.25
 -6 11 2 253.96 6.11
 -6 11 3 128.82 3.2
 -6 11 4 341.88 8.39
 -6 11 5 8.74 0.43
 -6 11 6 13.38 0.51
 -6 11 7 -0.61 1.33
 -6 11 8 3.61 0.33
 -6 11 9 10.19 0.45
 -6 11 10 8.02 0.41
 -6 11 11 -0.21 1.49
 -6 11 12 39.48 1.19
 -6 11 13 0.79 0.37
 -6 11 14 42.99 1.31
 -6 11 15 8.07 0.45
 -6 11 16 117.21 3.27
 -6 11 17 6.24 0.48
 -6 11 18 15.16 0.73
 -6 11 19 18.02 1.16
 -6 11 20 12.88 0.68
 -6 11 21 2.63 0.53
 -6 11 22 0.11 0.44
 -6 11 23 19.96 1.17
 -6 11 24 5.47 0.55
 -6 11 25 3.14 0.52
 -6 11 26 8.33 0.58
 -6 11 27 6.93 0.67
 -6 12 1 -0.26 1.3
 -6 12 2 13.55 0.5
 -6 12 3 168.35 4.05
 -6 12 4 15.63 0.54
 -6 12 5 34.22 0.99
 -6 12 6 395.37 10.14
 -6 12 7 12.16 0.53
 -6 12 8 -0.4 1.72
 -6 12 9 293.88 7.49
 -6 12 10 0.82 0.32
 -6 12 11 46.21 1.32
 -6 12 12 0.33 0.42
 -6 12 13 12.22 0.47
 -6 12 14 21.64 0.85
 -6 12 15 3.11 0.35
 -6 12 16 43.03 1.35
 -6 12 17 138.96 3.57
 -6 12 18 2.47 0.56
 -6 12 19 1.86 0.47
 -6 12 20 14.22 0.8
 -6 12 21 13.89 0.73
 -6 12 22 16.96 0.8
 -6 12 23 2.71 0.59
 -6 12 24 0.85 0.48
 -6 12 25 7.04 0.59
 -6 12 26 9.59 0.72
 -6 12 27 -0.47 1.99
 -6 13 1 5.57 0.34
 -6 13 2 0.52 0.26
 -6 13 3 0.11 0.27
 -6 13 4 189.04 4.62
 -6 13 5 251.6 6.36
 -6 13 6 89.36 2.3
 -6 13 7 116.84 3.02
 -6 13 8 -0.5 1.45
 -6 13 9 2.92 0.34
 -6 13 10 4.44 0.38
 -6 13 11 -0.34 1.1
 -6 13 12 0.96 0.28
 -6 13 13 0.3 0.34
 -6 13 14 6.23 0.38
 -6 13 15 29.37 1.04
 -6 13 16 40.81 1.24
 -6 13 17 93.64 2.95
 -6 13 18 6.25 0.56
 -6 13 19 18.69 0.88
 -6 13 20 7.77 0.61
 -6 13 21 3.89 0.55
 -6 13 22 25.66 1.15
 -6 13 23 8.83 0.66
 -6 13 24 2.03 0.71
 -6 13 25 -0.64 1.34
 -6 13 26 9.04 1.24
 -6 14 1 31.94 0.98
 -6 14 2 1.8 0.31
 -6 14 3 18.29 0.63
 -6 14 4 133.45 3.31
 -6 14 5 260.73 7.1
 -6 14 6 94.35 2.44
 -6 14 7 -0.67 1.7
 -6 14 8 -0.02 1.46
 -6 14 9 194.01 6.09
 -6 14 10 17.74 0.6
 -6 14 11 39.8 1.15
 -6 14 12 19.21 0.68
 -6 14 13 4.78 0.34
 -6 14 14 8.52 0.51
 -6 14 15 130.41 3.5
 -6 14 16 28.89 1.04
 -6 14 17 0.88 0.46
 -6 14 18 5.8 0.55
 -6 14 19 3.69 0.52
 -6 14 20 0.37 0.49
 -6 14 21 8.03 0.64
 -6 14 22 -0.05 1.27
 -6 14 23 2.23 0.66
 -6 14 24 13.26 0.79
 -6 14 25 -0.78 1.84
 -6 15 1 12.99 0.53
 -6 15 2 147.4 3.73
 -6 15 3 237.85 5.95
 -6 15 4 0.5 0.36
 -6 15 5 34.37 1.19
 -6 15 6 11.46 0.52
 -6 15 7 81.03 2.61
 -6 15 8 0.48 0.35
 -6 15 9 112.15 3.25
 -6 15 10 6.63 0.39
 -6 15 11 80.94 2.13
 -6 15 12 9.51 0.51
 -6 15 13 36.74 1.12
 -6 15 14 67.98 1.84
 -6 15 15 26.99 1.31
 -6 15 16 25.49 1.27
 -6 15 17 0.38 0.5
 -6 15 18 0.04 0.5
 -6 15 19 3.87 0.72
 -6 15 20 -0.93 1.55
 -6 15 21 -0.14 1.74
 -6 15 22 -0.54 1.33
 -6 15 23 -0.85 1.37
 -6 15 24 9.78 0.95
 -6 15 25 1.5 2.31
 -6 16 1 17.25 0.65
 -6 16 2 4.2 0.35
 -6 16 3 3.48 0.31
 -6 16 4 1.4 0.3
 -6 16 5 12.22 0.5
 -6 16 6 26.44 0.95
 -6 16 7 15.32 0.56
 -6 16 8 0.03 0.43
 -6 16 9 20.53 0.75
 -6 16 10 -0.18 1
 -6 16 11 6.64 0.42
 -6 16 12 45.88 1.35
 -6 16 13 0.41 0.35
 -6 16 14 4.83 0.6
 -6 16 15 30.78 1.65
 -6 16 16 2.96 0.6
 -6 16 17 0.44 0.49
 -6 16 18 0.43 0.48
 -6 16 19 10.15 1.1
 -6 16 20 13.51 0.9
 -6 16 21 22.25 1.8
 -6 16 22 43.68 1.57
 -6 16 23 4.01 0.74
 -6 16 24 -0.77 2.31
 -6 17 1 0.55 0.37
 -6 17 2 91.59 2.29
 -6 17 3 74.14 1.94
 -6 17 4 369.28 9.96
 -6 17 5 158.41 4.44
 -6 17 6 90.34 2.46
 -6 17 7 25.5 1.14
 -6 17 8 17.08 0.62
 -6 17 9 14.95 0.58
 -6 17 10 13.33 0.57
 -6 17 11 14.13 0.55
 -6 17 12 1.42 0.38
 -6 17 13 45.14 1.46
 -6 17 14 0.75 0.43
 -6 17 15 10.75 0.71
 -6 17 16 6.3 0.53
 -6 17 17 4 0.59
 -6 17 18 2.84 0.55
 -6 17 19 0.75 0.52
 -6 17 20 19.44 1.27
 -6 17 21 6.55 0.7
 -6 17 22 2.31 0.96
 -6 18 1 2.54 0.54
 -6 18 2 10.71 0.54
 -6 18 3 12.97 0.73
 -6 18 4 0.48 0.33
 -6 18 5 16.2 0.65
 -6 18 6 37.75 1.33
 -6 18 7 24.08 1.19
 -6 18 8 6.96 0.71
 -6 18 9 18.33 0.67
 -6 18 10 0.05 0.36
 -6 18 11 -1.2 1.1
 -6 18 12 0.59 0.35
 -6 18 13 2.94 0.41
 -6 18 14 5.36 0.47
 -6 18 15 0.72 0.42
 -6 18 16 2 0.44
 -6 18 17 2.51 0.52
 -6 18 18 1.99 0.5
 -6 18 19 11.05 0.96
 -6 18 20 -1.14 1.49
 -6 18 21 2.58 1.22
 -6 19 1 19.56 0.76
 -6 19 2 22.02 0.83
 -6 19 3 57.78 2.15
 -6 19 4 23.65 0.91
 -6 19 5 2.01 0.45
 -6 19 6 17.4 1.11
 -6 19 7 37.79 1.22
 -6 19 8 39.58 1.62
 -6 19 9 63.31 2.25
 -6 19 10 10.13 0.58
 -6 19 11 1.57 0.43
 -6 19 12 24.36 0.87
 -6 19 13 1.64 0.42
 -6 19 14 1.95 0.43
 -6 19 15 1.64 0.44
 -6 19 16 15.85 0.69
 -6 19 17 12.12 0.66
 -6 19 18 2.98 0.63
 -6 19 19 -0.07 1.87
 -6 19 20 9.98 2.58
 -6 20 1 0.72 0.37
 -6 20 2 0.56 0.42
 -6 20 3 11.3 0.66
 -6 20 4 87.67 2.65
 -6 20 5 13.11 0.85
 -6 20 6 6.11 0.49
 -6 20 7 5.92 0.49
 -6 20 8 7.27 0.54
 -6 20 9 5.61 0.51
 -6 20 10 30.57 1.36
 -6 20 11 1.93 0.49
 -6 20 12 13.17 0.71
 -6 20 13 20.64 0.88
 -6 20 14 49.55 1.79
 -6 20 15 7.41 0.55
 -6 20 16 1.15 0.48
 -6 20 17 21.63 1.8
 -6 20 18 -1.13 3.35
 -6 21 1 1.09 0.42
 -6 21 2 2.78 0.43
 -6 21 3 -0.27 1.26
 -6 21 4 7.36 0.56
 -6 21 5 7.45 0.55
 -6 21 6 6.27 0.67
 -6 21 7 4.12 0.48
 -6 21 8 3.54 0.47
 -6 21 9 16.88 0.86
 -6 21 10 6.2 0.55
 -6 21 11 47.7 2.31
 -6 21 12 3.41 0.64
 -6 21 13 9.01 0.86
 -6 21 14 0.66 0.54
 -6 21 15 9.08 1.46
 -6 21 16 6.02 2.93
 -6 22 1 -0.36 1.31
 -6 22 2 -0.3 1.32
 -6 22 3 6.15 0.56
 -6 22 4 0.52 0.48
 -6 22 5 37.9 1.29
 -6 22 6 13.22 0.81
 -6 22 7 0.48 0.52
 -6 22 8 2.9 0.68
 -6 22 9 9.55 0.63
 -6 22 10 27.37 1.29
 -6 22 11 -0.51 1.39
 -6 22 12 7.4 0.82
 -6 22 13 22.41 1.46
 -6 22 14 6.16 1.57
 -6 23 1 12.36 0.63
 -6 23 2 9.59 0.88
 -6 23 3 1.77 0.53
 -6 23 4 0.05 0.51
 -6 23 5 -0.03 1.44
 -6 23 6 1.33 0.75
 -6 23 7 8.03 0.75
 -6 23 8 1.56 0.72
 -6 23 9 7.57 1.25
 -6 23 10 2.11 1.44
 -6 23 11 11.47 2.45
 -6 24 1 2.44 0.79
 -6 24 2 -0.37 1.57
 -6 24 3 5.38 0.73
 -6 24 4 -0.18 2.29
 -6 24 5 1.75 0.89
 -6 24 6 -1.18 1.71
 -6 24 7 1.56 2.01
 -6 24 8 1.68 2.62
 -5 0 1 1358.04 38.6
 -5 0 3 12.35 0.72
 -5 0 5 491.65 12.8
 -5 0 7 68.5 2.45
 -5 0 9 239.35 9.98
 -5 0 11 17.38 1
 -5 0 13 9.04 0.76
 -5 0 15 41.71 1.74
 -5 0 17 87.3 2.88
 -5 0 19 10.83 0.64
 -5 0 21 13.43 0.68
 -5 0 23 53.7 2.46
 -5 0 25 12.89 1.76
 -5 0 27 3.56 1.05
 -5 0 29 3.33 1.22
 -5 0 31 -0.48 1.57
 -5 1 1 353.65 8.78
 -5 1 2 46.54 1.27
 -5 1 3 241.66 5.81
 -5 1 4 33.54 1.01
 -5 1 5 119.08 2.99
 -5 1 6 85.63 2.37
 -5 1 7 684.08 16.98
 -5 1 8 537.47 13.32
 -5 1 9 309.16 8.42
 -5 1 10 119.06 3.12
 -5 1 11 702.64 18.59
 -5 1 12 1.15 0.37
 -5 1 13 77.42 2.08
 -5 1 14 0.17 0.3
 -5 1 15 3.17 0.35
 -5 1 16 158.48 4.41
 -5 1 17 4.73 0.4
 -5 1 18 1.58 0.35
 -5 1 19 8.32 0.46
 -5 1 20 0.17 0.35
 -5 1 21 -0.03 0.97
 -5 1 22 28.21 1.07
 -5 1 23 3.14 0.4
 -5 1 24 3.89 0.43
 -5 1 25 -0.42 1.51
 -5 1 26 0.93 0.55
 -5 1 27 18.47 1.02
 -5 1 28 11.21 0.87
 -5 1 29 6.36 0.83
 -5 1 30 7.15 0.71
 -5 1 31 23.02 1.21
 -5 2 1 12.6 0.53
 -5 2 2 72.73 1.89
 -5 2 3 466.34 11.14
 -5 2 4 22.66 0.81
 -5 2 5 549.26 13.98
 -5 2 6 302.39 7.4
 -5 2 7 119.83 3.06
 -5 2 8 100.74 2.68
 -5 2 9 66.83 1.81
 -5 2 10 410.51 10.9
 -5 2 11 19.12 0.75
 -5 2 12 158.97 4.28
 -5 2 13 52.95 1.48
 -5 2 14 118.68 3.03
 -5 2 15 84.22 2.19
 -5 2 16 141.72 3.57
 -5 2 17 40.93 1.3
 -5 2 18 59.22 1.62
 -5 2 19 -0.65 1.49
 -5 2 20 12.01 0.57
 -5 2 21 10.48 0.71
 -5 2 22 0.76 0.34
 -5 2 23 68.83 2.26
 -5 2 24 0.28 0.47
 -5 2 25 13.17 0.62
 -5 2 26 33.37 1.14
 -5 2 27 -0.05 1.25
 -5 2 28 0.07 0.62
 -5 2 29 4.22 0.57
 -5 2 30 10.28 0.71
 -5 2 31 0.18 0.92
 -5 3 1 67.03 1.75
 -5 3 2 121.3 3.04
 -5 3 3 268.41 6.52
 -5 3 4 269.26 7.09
 -5 3 5 46.79 1.34
 -5 3 6 479.52 11.98
 -5 3 7 161.93 4.07
 -5 3 8 160.16 4.4
 -5 3 9 56.29 1.67
 -5 3 10 74.89 2.13
 -5 3 11 44.68 1.34
 -5 3 12 6.93 0.46
 -5 3 13 560.4 15.04
 -5 3 14 -0.05 1.44
 -5 3 15 90.89 2.39
 -5 3 16 136.27 3.61
 -5 3 17 -0.1 1.54
 -5 3 18 32.85 1.11
 -5 3 19 65.51 1.82
 -5 3 20 5.83 0.48
 -5 3 21 1.94 0.48
 -5 3 22 1.21 0.37
 -5 3 23 0.71 0.34
 -5 3 24 18.32 0.7
 -5 3 25 45.72 2.05
 -5 3 26 -0.39 1.33
 -5 3 27 4.09 0.58
 -5 3 28 6.84 0.59
 -5 3 29 -0.85 1.67
 -5 3 30 -0.3 1.51
 -5 3 31 0.04 0.69
 -5 4 1 40.45 1.18
 -5 4 2 89.25 2.31
 -5 4 3 18.44 0.7
 -5 4 4 609.28 15.1
 -5 4 5 2.28 0.35
 -5 4 6 1022.58 25.29
 -5 4 7 85.42 2.25
 -5 4 8 26.98 0.93
 -5 4 9 52.96 1.52
 -5 4 10 48.59 1.5
 -5 4 11 1.42 0.38
 -5 4 12 229.91 5.7
 -5 4 13 91.32 2.37
 -5 4 14 224.59 5.57
 -5 4 15 21.16 0.72
 -5 4 16 2.05 0.33
 -5 4 17 211.03 5.69
 -5 4 18 18.97 0.72
 -5 4 19 2.87 0.44
 -5 4 20 31.4 1.2
 -5 4 21 23.71 0.98
 -5 4 22 56.02 1.71
 -5 4 23 4.33 0.45
 -5 4 24 -0.39 1.1
 -5 4 25 9.95 0.64
 -5 4 26 1.03 0.42
 -5 4 27 5.71 0.61
 -5 4 28 4.33 0.63
 -5 4 29 8.21 0.65
 -5 4 30 -0.12 1.99
 -5 4 31 -1.09 1.69
 -5 5 1 8.1 0.46
 -5 5 2 131.44 3.33
 -5 5 3 29.11 0.98
 -5 5 4 28.81 0.99
 -5 5 5 590.88 15.33
 -5 5 6 336.19 8.47
 -5 5 7 102.08 2.84
 -5 5 8 17.43 0.74
 -5 5 9 286.4 7.68
 -5 5 10 0.78 0.36
 -5 5 11 42.69 1.55
 -5 5 12 10.8 0.53
 -5 5 13 65.21 1.85
 -5 5 14 34.17 1.05
 -5 5 15 98.95 2.59
 -5 5 16 -0.04 1.46
 -5 5 17 0.44 0.33
 -5 5 18 7.06 0.47
 -5 5 19 140.45 3.77
 -5 5 20 106.17 2.71
 -5 5 21 44.44 1.64
 -5 5 22 0.97 0.45
 -5 5 23 6.8 0.45
 -5 5 24 2.54 0.39
 -5 5 25 9.12 0.55
 -5 5 26 1.15 0.51
 -5 5 27 0.27 0.57
 -5 5 28 10.88 0.67
 -5 5 29 3.48 0.7
 -5 5 30 -0.36 1.49
 -5 5 31 4.47 1.38
 -5 6 1 543.68 14.27
 -5 6 2 4.85 0.4
 -5 6 3 4.7 0.4
 -5 6 4 0.38 0.32
 -5 6 5 101.29 2.76
 -5 6 6 633.39 16.41
 -5 6 7 913 23.28
 -5 6 8 186.35 4.79
 -5 6 9 28.27 1.02
 -5 6 10 -0.35 1.57
 -5 6 11 216.6 6.03
 -5 6 12 41.62 1.22
 -5 6 13 32.34 0.99
 -5 6 14 3.43 0.32
 -5 6 15 45.55 1.29
 -5 6 16 24.59 0.79
 -5 6 17 88.81 2.55
 -5 6 18 78.87 2.21
 -5 6 19 40.52 1.23
 -5 6 20 1.2 0.36
 -5 6 21 2.86 0.37
 -5 6 22 -0.56 1.19
 -5 6 23 61.54 1.97
 -5 6 24 4.66 0.65
 -5 6 25 5.58 0.53
 -5 6 26 30.85 1.27
 -5 6 27 0.94 0.54
 -5 6 28 -0.1 1.7
 -5 6 29 5.97 0.75
 -5 6 30 6.11 0.78
 -5 6 31 8.2 2.69
 -5 7 1 357.93 8.8
 -5 7 2 11.19 0.57
 -5 7 3 49.73 1.49
 -5 7 4 0.56 0.34
 -5 7 5 42.66 1.33
 -5 7 6 510.71 13.26
 -5 7 7 351.68 8.97
 -5 7 8 10.47 0.59
 -5 7 9 143.61 3.79
 -5 7 10 17.36 0.73
 -5 7 11 8.17 0.45
 -5 7 12 219.69 5.45
 -5 7 13 530.43 13.55
 -5 7 14 58.68 1.55
 -5 7 15 17.42 0.7
 -5 7 16 0.3 0.32
 -5 7 17 116.25 3.17
 -5 7 18 3.49 0.39
 -5 7 19 459.81 23.12
 -5 7 20 0.04 0.49
 -5 7 21 63.74 1.72
 -5 7 22 2.77 0.42
 -5 7 23 2.08 0.4
 -5 7 24 4.32 0.47
 -5 7 25 15.45 0.67
 -5 7 26 7.27 0.58
 -5 7 27 3.43 0.74
 -5 7 28 9.27 0.9
 -5 7 29 1.78 0.57
 -5 7 30 6.69 0.79
 -5 8 1 134.23 3.7
 -5 8 2 342.91 8.63
 -5 8 3 62.76 1.78
 -5 8 4 29.69 1.11
 -5 8 5 272.61 7.66
 -5 8 6 73.26 2.42
 -5 8 7 227.91 5.94
 -5 8 8 27.84 1.34
 -5 8 9 13.61 0.61
 -5 8 10 -0.04 1.55
 -5 8 11 48.85 1.42
 -5 8 12 -0.28 1.52
 -5 8 13 96.28 2.46
 -5 8 14 33.88 1.03
 -5 8 15 2.3 0.36
 -5 8 16 9.99 0.5
 -5 8 17 18.59 0.78
 -5 8 18 35.4 1.13
 -5 8 19 6.25 0.42
 -5 8 20 113.76 3.65
 -5 8 21 7.86 0.53
 -5 8 22 8.56 0.54
 -5 8 23 0.23 0.42
 -5 8 24 3.37 0.48
 -5 8 25 3.18 0.48
 -5 8 26 3.31 0.48
 -5 8 27 -0.32 1.29
 -5 8 28 1.03 0.76
 -5 8 29 0.49 0.62
 -5 8 30 18.28 2.83
 -5 9 1 147.22 3.98
 -5 9 2 0.21 0.36
 -5 9 3 710.21 19.38
 -5 9 4 49.77 1.57
 -5 9 5 598.23 17.7
 -5 9 6 23.58 0.96
 -5 9 7 10.98 0.62
 -5 9 8 0.31 0.34
 -5 9 9 0.84 0.32
 -5 9 10 -0.17 1.46
 -5 9 11 21.44 0.77
 -5 9 12 35.07 1.11
 -5 9 13 20.32 0.73
 -5 9 14 -0.15 1.59
 -5 9 15 32.41 1.04
 -5 9 16 12.98 0.6
 -5 9 17 5.45 0.46
 -5 9 18 350.2 9.2
 -5 9 19 12.44 0.61
 -5 9 20 365.8 14.65
 -5 9 21 0.96 0.45
 -5 9 22 0.22 0.6
 -5 9 23 -0.13 1.12
 -5 9 24 5.93 0.55
 -5 9 25 0.94 0.5
 -5 9 26 8.15 0.56
 -5 9 27 1.69 0.52
 -5 9 28 0.3 0.54
 -5 9 29 0.05 0.64
 -5 10 1 -0.16 1.6
 -5 10 2 33.95 1.21
 -5 10 3 18.44 0.9
 -5 10 4 15.24 0.67
 -5 10 5 25.88 0.91
 -5 10 6 169.53 4.68
 -5 10 7 56.68 1.56
 -5 10 8 3.4 0.36
 -5 10 9 1.9 0.32
 -5 10 10 -0.3 1.47
 -5 10 11 41.18 1.28
 -5 10 12 -0.48 1.5
 -5 10 13 1.09 0.37
 -5 10 14 80.54 2.24
 -5 10 15 20.02 0.83
 -5 10 16 6.02 0.49
 -5 10 17 17.02 1.04
 -5 10 18 135.96 4.55
 -5 10 19 42.14 1.45
 -5 10 20 87.51 2.36
 -5 10 21 75.52 3.62
 -5 10 22 2.16 0.49
 -5 10 23 17.43 1.03
 -5 10 24 5.01 0.63
 -5 10 25 8.56 0.56
 -5 10 26 4.35 0.5
 -5 10 27 3.2 0.5
 -5 10 28 -0.22 1.42
 -5 11 1 0.19 0.27
 -5 11 2 9.91 0.45
 -5 11 3 360.54 8.87
 -5 11 4 215.49 5.37
 -5 11 5 70.46 1.89
 -5 11 6 164.7 4.09
 -5 11 7 91.54 2.49
 -5 11 8 12.15 0.54
 -5 11 9 73.95 1.99
 -5 11 10 90.96 2.41
 -5 11 11 78.26 2.16
 -5 11 12 96.39 2.85
 -5 11 13 142.87 4.15
 -5 11 14 16.12 0.81
 -5 11 15 17.66 0.83
 -5 11 16 37.27 1.14
 -5 11 17 95.42 2.55
 -5 11 18 54.94 2.23
 -5 11 19 32.23 1.29
 -5 11 20 2.72 0.45
 -5 11 21 29.72 1.05
 -5 11 22 28.69 1.33
 -5 11 23 6.25 0.54
 -5 11 24 0.24 0.47
 -5 11 25 15.89 0.68
 -5 11 26 3.71 0.5
 -5 11 27 3.77 0.53
 -5 11 28 2.75 1.11
 -5 12 1 7.07 0.36
 -5 12 2 228.88 5.77
 -5 12 3 57.78 1.49
 -5 12 4 600.32 15.02
 -5 12 5 64.55 1.71
 -5 12 6 6.62 0.41
 -5 12 7 174.7 4.38
 -5 12 8 0.07 0.32
 -5 12 9 3.16 0.38
 -5 12 10 38.82 1.19
 -5 12 11 0.87 0.35
 -5 12 12 3.18 0.4
 -5 12 13 3.84 0.52
 -5 12 14 13.96 0.67
 -5 12 15 31.24 1.25
 -5 12 16 -0.68 1.07
 -5 12 17 82.88 2.86
 -5 12 18 59.52 2.08
 -5 12 19 12.24 0.71
 -5 12 20 3.46 0.5
 -5 12 21 2.86 0.56
 -5 12 22 1.11 0.53
 -5 12 23 63.12 2.3
 -5 12 24 21.03 1.1
 -5 12 25 0.56 0.48
 -5 12 26 5.04 0.61
 -5 12 27 5.3 0.66
 -5 13 1 14.49 0.52
 -5 13 2 49.96 1.31
 -5 13 3 0.66 0.27
 -5 13 4 0.76 0.28
 -5 13 5 366.19 9.1
 -5 13 6 80.05 2.08
 -5 13 7 16.76 0.64
 -5 13 8 62.43 1.7
 -5 13 9 0.02 0.33
 -5 13 10 14.74 0.64
 -5 13 11 2 0.39
 -5 13 12 13.5 0.68
 -5 13 13 -0.66 0.92
 -5 13 14 0.93 0.37
 -5 13 15 33.94 1.42
 -5 13 16 0.21 0.41
 -5 13 17 -0.52 1.12
 -5 13 18 1.2 0.45
 -5 13 19 38.38 1.62
 -5 13 20 2.48 0.55
 -5 13 21 2.56 0.57
 -5 13 22 2.3 0.61
 -5 13 23 9.98 0.63
 -5 13 24 9.22 0.58
 -5 13 25 9.57 0.65
 -5 13 26 -0.59 1.41
 -5 13 27 8.45 2.36
 -5 14 1 194.79 4.79
 -5 14 2 228.2 5.63
 -5 14 3 50.98 1.66
 -5 14 4 1225.27 30.04
 -5 14 5 62.71 1.8
 -5 14 6 3.56 0.39
 -5 14 7 9.82 0.53
 -5 14 8 33 1.02
 -5 14 9 2.75 0.37
 -5 14 10 11.75 0.59
 -5 14 11 -0.01 0.98
 -5 14 12 4.25 0.44
 -5 14 13 15.38 0.61
 -5 14 14 45.97 1.36
 -5 14 15 7.46 0.55
 -5 14 16 7.38 0.67
 -5 14 17 6.16 0.57
 -5 14 18 7.56 0.61
 -5 14 19 -0.19 1.13
 -5 14 20 1.62 0.87
 -5 14 21 3.92 0.68
 -5 14 22 4.38 0.65
 -5 14 23 -0.29 1.29
 -5 14 24 -0.2 1.29
 -5 14 25 6.32 0.73
 -5 14 26 2.39 1.14
 -5 15 1 2.24 0.31
 -5 15 2 330.46 8.27
 -5 15 3 9.96 0.47
 -5 15 4 167.32 4.29
 -5 15 5 17.93 0.68
 -5 15 6 57.11 1.56
 -5 15 7 15.81 0.74
 -5 15 8 7.78 0.48
 -5 15 9 6.56 0.39
 -5 15 10 38.54 1.21
 -5 15 11 14.9 0.58
 -5 15 12 20.65 0.89
 -5 15 13 8.49 0.53
 -5 15 14 -0.75 1.01
 -5 15 15 5.35 0.55
 -5 15 16 -0.86 1.06
 -5 15 17 5.69 0.58
 -5 15 18 18.85 1.48
 -5 15 19 24.06 1.25
 -5 15 20 0.94 0.72
 -5 15 21 0.24 0.57
 -5 15 22 -0.03 1.27
 -5 15 23 10.08 0.72
 -5 15 24 1.98 0.66
 -5 15 25 1.03 1.38
 -5 16 1 31.08 0.93
 -5 16 2 126.39 3.22
 -5 16 3 32.53 0.98
 -5 16 4 17.67 0.61
 -5 16 5 7.87 0.39
 -5 16 6 71.91 1.97
 -5 16 7 51.11 1.35
 -5 16 8 55.38 1.64
 -5 16 9 3.38 0.33
 -5 16 10 19.11 0.68
 -5 16 11 23.12 1.07
 -5 16 12 17.88 0.87
 -5 16 13 -0.35 1.09
 -5 16 14 28.88 1.89
 -5 16 15 0.23 0.45
 -5 16 16 45.34 1.76
 -5 16 17 6.96 0.58
 -5 16 18 -0.19 1.13
 -5 16 19 10.02 0.9
 -5 16 20 0.34 0.94
 -5 16 21 -1 1.3
 -5 16 22 -0.45 2.15
 -5 16 23 6.38 0.86
 -5 16 24 2.91 1.02
 -5 17 1 0.48 0.29
 -5 17 2 71.55 1.88
 -5 17 3 0.39 0.26
 -5 17 4 26.23 0.84
 -5 17 5 2.32 0.33
 -5 17 6 21.82 0.97
 -5 17 7 12.62 0.49
 -5 17 8 3.29 0.33
 -5 17 9 117.61 2.9
 -5 17 10 38.17 1.44
 -5 17 11 14.88 0.68
 -5 17 12 3.88 0.46
 -5 17 13 28.77 1.04
 -5 17 14 6.03 0.55
 -5 17 15 0.89 0.44
 -5 17 16 11.06 0.75
 -5 17 17 16.12 0.78
 -5 17 18 1.42 0.5
 -5 17 19 12.48 1.29
 -5 17 20 8.23 0.67
 -5 17 21 10.6 0.74
 -5 17 22 6.38 0.68
 -5 17 23 -0.33 1.62
 -5 18 1 28.95 0.88
 -5 18 2 36.63 1.21
 -5 18 3 0.43 0.43
 -5 18 4 0.23 0.38
 -5 18 5 27.57 0.86
 -5 18 6 79.65 2.62
 -5 18 7 7.48 0.51
 -5 18 8 0.3 0.34
 -5 18 9 0.28 0.34
 -5 18 10 0.29 0.35
 -5 18 11 -0.1 1.12
 -5 18 12 14.56 0.67
 -5 18 13 0.89 0.44
 -5 18 14 5.78 0.48
 -5 18 15 -0.36 1.41
 -5 18 16 6.19 0.5
 -5 18 17 2.66 0.45
 -5 18 18 5.88 0.54
 -5 18 19 5.66 0.62
 -5 18 20 3.11 0.55
 -5 18 21 -0.4 1.51
 -5 18 22 -0.23 3.48
 -5 19 1 7.86 0.46
 -5 19 2 19.36 0.68
 -5 19 3 67.11 1.91
 -5 19 4 2.24 0.42
 -5 19 5 1.97 0.47
 -5 19 6 3.1 0.39
 -5 19 7 31.62 1.14
 -5 19 8 17.9 0.92
 -5 19 9 23.99 0.93
 -5 19 10 0.12 0.55
 -5 19 11 11.02 0.56
 -5 19 12 19.73 1
 -5 19 13 1.53 0.44
 -5 19 14 1.07 0.41
 -5 19 15 -0.11 1.21
 -5 19 16 2.86 0.45
 -5 19 17 0.45 0.47
 -5 19 18 32.96 1.23
 -5 19 19 5.23 0.75
 -5 19 20 1.93 0.72
 -5 19 21 0.31 2.29
 -5 20 1 0.34 0.35
 -5 20 2 3.05 0.38
 -5 20 3 23.36 0.92
 -5 20 4 1.44 0.37
 -5 20 5 74.52 2.72
 -5 20 6 33.29 1.34
 -5 20 7 -0.28 1.2
 -5 20 8 79.98 2.16
 -5 20 9 7.18 0.5
 -5 20 10 0.24 0.4
 -5 20 11 -0.06 1.19
 -5 20 12 0.16 0.7
 -5 20 13 2.05 0.46
 -5 20 14 4.5 0.47
 -5 20 15 -0.63 1.25
 -5 20 16 -0.69 1.26
 -5 20 17 1.23 0.46
 -5 20 18 7.44 0.74
 -5 20 19 3.02 2.18
 -5 21 1 -0.47 1.22
 -5 21 2 12.1 0.91
 -5 21 3 53.04 1.66
 -5 21 4 2.89 0.42
 -5 21 5 46.59 1.44
 -5 21 6 30.84 1.13
 -5 21 7 5.93 0.58
 -5 21 8 4.61 0.48
 -5 21 9 -0.04 1.25
 -5 21 10 11.68 0.64
 -5 21 11 4.4 0.49
 -5 21 12 7.13 0.56
 -5 21 13 33.92 1.16
 -5 21 14 10.41 0.81
 -5 21 15 -0.27 1.35
 -5 21 16 1.49 0.69
 -5 21 17 -0.98 1.68
 -5 22 1 -0.09 1.25
 -5 22 2 1.07 0.42
 -5 22 3 0.36 0.43
 -5 22 4 2.75 0.52
 -5 22 5 1.65 0.53
 -5 22 6 7.54 0.54
 -5 22 7 13.73 0.66
 -5 22 8 74.86 2.57
 -5 22 9 49.91 1.51
 -5 22 10 17.42 0.83
 -5 22 11 37.3 1.46
 -5 22 12 -0.04 1.36
 -5 22 13 0.17 0.42
 -5 22 14 0.08 0.64
 -5 22 15 1.52 1.52
 -5 23 1 0.19 0.43
 -5 23 2 2.5 0.48
 -5 23 3 6.12 0.54
 -5 23 4 4.19 0.59
 -5 23 5 6.26 0.7
 -5 23 6 -0.19 1.44
 -5 23 7 3.62 0.59
 -5 23 8 2.22 0.55
 -5 23 9 0.72 0.62
 -5 23 10 14.34 1.02
 -5 23 11 11.62 0.88
 -5 23 12 10.41 1.03
 -5 24 1 2.27 0.52
 -5 24 2 0.14 0.53
 -5 24 3 2.03 0.6
 -5 24 4 -0.4 1.5
 -5 24 5 0.11 0.64
 -5 24 6 -0.4 1.57
 -5 24 7 15.27 1.01
 -5 24 8 3.85 1.51
 -5 24 9 5.91 1.96
 -5 24 10 5.47 2.46
 -5 25 1 -0.38 2.23
 -5 25 2 4.24 2.43
 -5 25 4 -0.19 2.29
 -4 0 2 796.69 22.7
 -4 0 4 5.03 0.51
 -4 0 6 1186.8 34.63
 -4 0 8 1572.32 40.69
 -4 0 10 225.98 6.24
 -4 0 12 182.86 5.39
 -4 0 14 8.34 0.62
 -4 0 16 24.89 1.08
 -4 0 18 52.14 1.71
 -4 0 20 23.13 1.25
 -4 0 22 -0.65 1.21
 -4 0 24 6.9 0.81
 -4 0 26 46.13 1.83
 -4 0 28 65.5 2.85
 -4 0 30 -1.08 1.39
 -4 0 32 -0.08 2.01
 -4 1 1 231.42 5.75
 -4 1 2 403.29 9.55
 -4 1 3 39.71 1.14
 -4 1 4 178.99 4.35
 -4 1 5 1283.2 31.37
 -4 1 6 43.27 1.29
 -4 1 7 17.44 0.7
 -4 1 8 138.27 3.91
 -4 1 9 223.53 5.57
 -4 1 10 539.35 15.23
 -4 1 11 20.57 0.95
 -4 1 12 42.76 1.6
 -4 1 13 0 0.34
 -4 1 14 11.65 0.53
 -4 1 15 148.19 4.09
 -4 1 16 27.02 0.84
 -4 1 17 33.99 1.02
 -4 1 18 0.6 0.3
 -4 1 19 14.58 0.58
 -4 1 20 38.33 1.25
 -4 1 21 73.97 1.99
 -4 1 22 3.55 0.39
 -4 1 23 15.18 0.65
 -4 1 24 52.51 1.54
 -4 1 25 0.17 0.46
 -4 1 26 0.66 0.67
 -4 1 27 2.14 0.53
 -4 1 28 95.53 3.05
 -4 1 29 8.36 0.75
 -4 1 30 -0.47 1.44
 -4 1 31 4.81 0.88
 -4 1 32 -0.53 1.71
 -4 2 1 868.08 20.58
 -4 2 2 7.68 0.39
 -4 2 3 182.9 4.7
 -4 2 4 11.61 0.52
 -4 2 5 113.04 2.86
 -4 2 6 50.76 1.5
 -4 2 7 67.48 1.88
 -4 2 8 245.72 6.09
 -4 2 9 1117.49 27.4
 -4 2 10 56.84 2.04
 -4 2 11 195.69 4.97
 -4 2 12 281.49 7.79
 -4 2 13 41.05 1.47
 -4 2 14 14.57 0.62
 -4 2 15 301.6 8
 -4 2 16 0.03 0.28
 -4 2 17 26.69 0.84
 -4 2 18 22.72 0.75
 -4 2 19 27.41 0.88
 -4 2 20 11.78 0.57
 -4 2 21 18.72 0.73
 -4 2 22 22.61 0.76
 -4 2 23 27.49 0.99
 -4 2 24 30.66 1.47
 -4 2 25 4.83 1.02
 -4 2 26 32.87 1.24
 -4 2 27 0.67 0.56
 -4 2 28 5.14 0.67
 -4 2 29 1.27 0.73
 -4 2 30 2.71 0.55
 -4 2 31 14.34 0.82
 -4 2 32 6.6 2.59
 -4 3 1 177.19 4.27
 -4 3 2 72.7 1.88
 -4 3 3 617.9 15.68
 -4 3 4 0.66 0.28
 -4 3 5 0.98 0.3
 -4 3 6 995.23 26.57
 -4 3 7 46.46 1.38
 -4 3 8 358.81 10.21
 -4 3 9 315.26 7.85
 -4 3 10 46.28 1.45
 -4 3 11 526.76 13.59
 -4 3 12 55.4 1.73
 -4 3 13 31.23 1.26
 -4 3 14 219.09 6.21
 -4 3 15 34.74 1.04
 -4 3 16 19.58 0.84
 -4 3 17 5.25 0.36
 -4 3 18 25.7 0.97
 -4 3 19 24.66 1.02
 -4 3 20 -0.22 1.5
 -4 3 21 1.66 0.37
 -4 3 22 65.45 1.7
 -4 3 23 0.15 0.33
 -4 3 24 8.28 0.55
 -4 3 25 5.78 0.63
 -4 3 26 11.53 0.76
 -4 3 27 0.28 0.52
 -4 3 28 3.61 0.59
 -4 3 29 0.4 0.62
 -4 3 30 3.15 0.56
 -4 3 31 4.21 0.71
 -4 3 32 1.02 2.49
 -4 4 1 4.09 0.34
 -4 4 2 321.89 7.81
 -4 4 3 49.08 1.43
 -4 4 4 214.3 5.31
 -4 4 5 514.23 12.73
 -4 4 6 643.35 16.93
 -4 4 7 612.1 17.06
 -4 4 8 490.49 13.8
 -4 4 9 296.58 7.77
 -4 4 10 275.35 7.36
 -4 4 11 459.65 12.56
 -4 4 12 973.35 27.39
 -4 4 13 26.04 0.98
 -4 4 14 12.79 0.6
 -4 4 15 1.33 0.32
 -4 4 16 9.9 0.46
 -4 4 17 24.48 0.82
 -4 4 18 50.81 1.45
 -4 4 19 -0.11 1.52
 -4 4 20 81.14 2.13
 -4 4 21 89.42 2.32
 -4 4 22 21.88 1.15
 -4 4 23 10.5 0.53
 -4 4 24 3.5 0.43
 -4 4 25 5.51 0.62
 -4 4 26 7.65 0.69
 -4 4 27 1.5 0.67
 -4 4 28 5.5 0.57
 -4 4 29 0.21 0.52
 -4 4 30 7.56 0.8
 -4 4 31 20.68 0.98
 -4 5 1 394.71 9.54
 -4 5 2 16.73 0.68
 -4 5 3 100.92 2.84
 -4 5 4 888.36 21.78
 -4 5 5 711.55 17.77
 -4 5 6 1199.41 34.2
 -4 5 7 327.26 8.55
 -4 5 8 278.13 7.46
 -4 5 9 -0.19 1.58
 -4 5 10 268.96 6.99
 -4 5 11 393.84 11.05
 -4 5 12 59.96 2.08
 -4 5 13 353.26 10.23
 -4 5 14 183.65 4.78
 -4 5 15 42.29 1.4
 -4 5 16 -0.81 1.44
 -4 5 17 46.43 1.33
 -4 5 18 21.88 0.77
 -4 5 19 61.21 1.75
 -4 5 20 4.57 0.44
 -4 5 21 198.84 5.09
 -4 5 22 1.21 0.32
 -4 5 23 2.51 0.36
 -4 5 24 1.03 0.47
 -4 5 25 25.15 2.68
 -4 5 26 7.32 0.74
 -4 5 27 -0.43 1.42
 -4 5 28 0.31 0.59
 -4 5 29 5.61 0.72
 -4 5 30 0.31 0.61
 -4 5 31 0.83 0.78
 -4 6 1 63.33 1.68
 -4 6 2 54.76 1.49
 -4 6 3 55.97 1.58
 -4 6 4 162.3 4.36
 -4 6 5 932.95 23.19
 -4 6 6 1016.57 26.15
 -4 6 7 4.31 0.46
 -4 6 8 518.45 13.38
 -4 6 9 49.98 1.61
 -4 6 10 8.22 0.6
 -4 6 11 4.5 0.49
 -4 6 12 -0.04 1.56
 -4 6 13 15.97 0.74
 -4 6 14 55.26 1.65
 -4 6 15 149.48 3.97
 -4 6 16 1.28 0.34
 -4 6 17 -0.16 1.57
 -4 6 18 25.84 0.87
 -4 6 19 131.14 3.41
 -4 6 20 163.64 5.18
 -4 6 21 47.87 1.35
 -4 6 22 0.53 0.34
 -4 6 23 35.45 1.36
 -4 6 24 52.96 1.52
 -4 6 25 7.89 0.6
 -4 6 26 0.76 0.51
 -4 6 27 -0.95 1.33
 -4 6 28 -1.26 1.34
 -4 6 29 2.08 0.6
 -4 6 30 2.9 0.61
 -4 6 31 3.28 0.83
 -4 7 1 228.71 5.75
 -4 7 2 7.81 0.48
 -4 7 3 231.05 5.91
 -4 7 4 21.32 0.84
 -4 7 5 120.48 3.2
 -4 7 6 178.7 4.93
 -4 7 7 2.42 0.43
 -4 7 8 69.31 1.99
 -4 7 9 1.41 0.45
 -4 7 10 1.16 0.44
 -4 7 11 9.19 0.55
 -4 7 12 68.66 2.08
 -4 7 13 108.24 3.11
 -4 7 14 11.41 0.52
 -4 7 15 21.68 0.85
 -4 7 16 14.37 0.63
 -4 7 17 70.28 1.95
 -4 7 18 201.16 5.16
 -4 7 19 6.99 0.46
 -4 7 20 8.01 0.42
 -4 7 21 1.86 0.4
 -4 7 22 5.99 0.39
 -4 7 23 1.61 0.39
 -4 7 24 4.63 0.45
 -4 7 25 13.07 0.69
 -4 7 26 31.18 1.13
 -4 7 27 28.76 1.36
 -4 7 28 42.62 2.09
 -4 7 29 2.42 0.62
 -4 7 30 0.19 0.58
 -4 7 31 3.76 2.58
 -4 8 1 299.4 8
 -4 8 2 2.19 0.36
 -4 8 3 40.46 1.27
 -4 8 4 48.09 1.47
 -4 8 5 227.93 6.31
 -4 8 6 509.18 13.45
 -4 8 7 517.98 16.59
 -4 8 8 882.9 24.44
 -4 8 9 475.03 13.39
 -4 8 10 146.71 3.77
 -4 8 11 30.01 1.01
 -4 8 12 288.97 7.36
 -4 8 13 169.24 4.29
 -4 8 14 25.41 0.88
 -4 8 15 15.6 0.64
 -4 8 16 0.52 0.35
 -4 8 17 16.34 0.7
 -4 8 18 42.87 1.36
 -4 8 19 -0.15 1.03
 -4 8 20 7.79 0.55
 -4 8 21 10.9 0.65
 -4 8 22 31.59 1.01
 -4 8 23 7.38 0.54
 -4 8 24 10.69 0.6
 -4 8 25 19.52 1.37
 -4 8 26 2.96 0.51
 -4 8 27 0.35 0.8
 -4 8 28 4.46 0.67
 -4 8 29 1.5 0.63
 -4 8 30 0.71 0.74
 -4 9 1 19.48 0.78
 -4 9 2 6.55 0.5
 -4 9 3 18.01 0.78
 -4 9 4 273.72 7.35
 -4 9 5 923.32 24.15
 -4 9 6 13.34 0.7
 -4 9 7 143.3 3.98
 -4 9 8 51.57 1.76
 -4 9 9 160.77 4.11
 -4 9 10 85.95 2.27
 -4 9 11 31.27 0.97
 -4 9 12 1.72 0.36
 -4 9 13 5.42 0.43
 -4 9 14 22.1 0.85
 -4 9 15 9.19 0.53
 -4 9 16 15.68 0.67
 -4 9 17 44.84 1.45
 -4 9 18 3.58 0.52
 -4 9 19 162.97 4.43
 -4 9 20 3.11 0.41
 -4 9 21 112.16 3.44
 -4 9 22 16.68 0.74
 -4 9 23 9.29 0.57
 -4 9 24 24.18 1.38
 -4 9 25 27.06 1.15
 -4 9 26 -0.56 1.33
 -4 9 27 29.5 1.24
 -4 9 28 9.56 0.88
 -4 9 29 11.34 0.81
 -4 9 30 3.35 2.51
 -4 10 1 63.53 1.81
 -4 10 2 59.68 1.72
 -4 10 3 134.22 3.62
 -4 10 4 66.59 1.97
 -4 10 5 595.12 18.28
 -4 10 6 123.69 3.32
 -4 10 7 174.64 4.96
 -4 10 8 713.75 19.22
 -4 10 9 39.61 1.29
 -4 10 10 35.42 1.18
 -4 10 11 3.8 0.38
 -4 10 12 22.08 0.81
 -4 10 13 121.12 3.14
 -4 10 14 486.7 13.58
 -4 10 15 63.49 1.81
 -4 10 16 87.15 2.85
 -4 10 17 -0.72 1.5
 -4 10 18 33.5 1.08
 -4 10 19 2.18 0.43
 -4 10 20 15.91 0.88
 -4 10 21 84.91 2.75
 -4 10 22 -0.23 1.44
 -4 10 23 1.21 0.45
 -4 10 24 0.22 0.48
 -4 10 25 15.79 0.78
 -4 10 26 5.27 0.59
 -4 10 27 4.82 0.93
 -4 10 28 1.25 0.55
 -4 10 29 7.25 0.75
 -4 11 1 63.28 1.87
 -4 11 2 316.01 7.8
 -4 11 3 28.86 0.94
 -4 11 4 136.37 3.56
 -4 11 5 576.14 15.43
 -4 11 6 -0.39 1.45
 -4 11 7 23.65 0.8
 -4 11 8 14.97 0.6
 -4 11 9 77.99 2.07
 -4 11 10 19.64 0.75
 -4 11 11 3.75 0.39
 -4 11 12 23.03 0.81
 -4 11 13 2.2 0.4
 -4 11 14 4.46 0.49
 -4 11 15 195.36 5.5
 -4 11 16 1.51 0.42
 -4 11 17 17.51 0.81
 -4 11 18 72.05 1.96
 -4 11 19 26.49 1.02
 -4 11 20 0.03 0.5
 -4 11 21 18.65 1.06
 -4 11 22 44.54 1.39
 -4 11 23 4.96 0.51
 -4 11 24 1.55 0.47
 -4 11 25 0.82 0.51
 -4 11 26 8.52 0.66
 -4 11 27 -0.33 1.4
 -4 11 28 1.07 0.62
 -4 12 1 109.51 2.88
 -4 12 2 212.05 5.14
 -4 12 3 226.95 5.76
 -4 12 4 35.5 1.06
 -4 12 5 0.71 0.3
 -4 12 6 2.95 0.35
 -4 12 7 1.11 0.32
 -4 12 8 57.52 1.56
 -4 12 9 18.29 0.68
 -4 12 10 4.1 0.38
 -4 12 11 6.31 0.44
 -4 12 12 13.9 0.61
 -4 12 13 6.21 0.47
 -4 12 14 87.3 2.55
 -4 12 15 1.45 0.55
 -4 12 16 146.19 3.73
 -4 12 17 64.15 1.95
 -4 12 18 30.57 1.56
 -4 12 19 44.07 1.47
 -4 12 20 14.21 0.74
 -4 12 21 45.35 1.6
 -4 12 22 37.53 1.48
 -4 12 23 5.4 0.49
 -4 12 24 44.32 1.42
 -4 12 25 3.26 0.61
 -4 12 26 3.77 0.74
 -4 12 27 2.97 0.57
 -4 12 28 1.6 0.84
 -4 13 1 119.18 3
 -4 13 2 298.69 7.36
 -4 13 3 18.38 0.61
 -4 13 4 55.49 1.52
 -4 13 5 14.02 0.57
 -4 13 6 64.79 1.75
 -4 13 7 0.27 0.31
 -4 13 8 30.17 0.95
 -4 13 9 17.66 0.66
 -4 13 10 103.81 2.69
 -4 13 11 13.89 0.59
 -4 13 12 80.35 2.41
 -4 13 13 0.06 0.4
 -4 13 14 23.3 1.18
 -4 13 15 206.66 6.08
 -4 13 16 59.28 1.71
 -4 13 17 1.39 0.42
 -4 13 18 72.23 2.18
 -4 13 19 12.93 1.47
 -4 13 20 1.89 0.52
 -4 13 21 135.58 4.61
 -4 13 22 2.3 0.48
 -4 13 23 3.25 0.48
 -4 13 24 -0.45 1.22
 -4 13 25 0.1 0.59
 -4 13 26 4.19 0.69
 -4 13 27 5.49 0.81
 -4 14 1 42.91 1.21
 -4 14 2 219.73 5.34
 -4 14 3 -0.27 1.42
 -4 14 4 23.02 0.77
 -4 14 5 54.36 1.47
 -4 14 6 6.84 0.45
 -4 14 7 50.56 1.54
 -4 14 8 13.59 0.62
 -4 14 9 14.78 0.63
 -4 14 10 28.68 0.97
 -4 14 11 1.31 0.38
 -4 14 12 29.35 1
 -4 14 13 22.99 1.02
 -4 14 14 37.94 2.3
 -4 14 15 2.94 0.53
 -4 14 16 4.44 0.85
 -4 14 17 15.79 0.71
 -4 14 18 9.21 0.73
 -4 14 19 33.88 1.38
 -4 14 20 -0.09 1.95
 -4 14 21 24.01 1.38
 -4 14 22 2.19 0.53
 -4 14 23 35.12 1.42
 -4 14 24 16.88 0.9
 -4 14 25 3.9 0.75
 -4 14 26 5.98 1.27
 -4 14 27 2.37 2.34
 -4 15 1 1.43 0.3
 -4 15 2 104.49 2.62
 -4 15 3 16.38 0.59
 -4 15 4 23.54 0.81
 -4 15 5 25.42 0.83
 -4 15 6 5.01 0.39
 -4 15 7 2.57 0.38
 -4 15 8 13.18 0.58
 -4 15 9 6.07 0.6
 -4 15 10 3.63 0.36
 -4 15 11 1.58 0.36
 -4 15 12 1.76 0.46
 -4 15 13 2.35 0.4
 -4 15 14 9.65 0.59
 -4 15 15 7.13 0.68
 -4 15 16 0.3 0.43
 -4 15 17 13.8 0.85
 -4 15 18 9.83 0.75
 -4 15 19 5.75 0.81
 -4 15 20 8.72 1.3
 -4 15 21 19.03 1.13
 -4 15 22 6.72 0.62
 -4 15 23 8.95 1.18
 -4 15 24 24.36 1.43
 -4 15 25 2.61 1.34
 -4 15 26 1.92 2.35
 -4 16 1 0.85 0.35
 -4 16 2 60.05 1.58
 -4 16 3 -0.27 1.5
 -4 16 4 6.11 0.39
 -4 16 5 16.23 0.62
 -4 16 6 4.72 0.38
 -4 16 7 -0.16 0.94
 -4 16 8 2.38 0.35
 -4 16 9 52.82 1.57
 -4 16 10 22.01 0.95
 -4 16 11 23.45 1.12
 -4 16 12 0.39 0.52
 -4 16 13 35.24 1.24
 -4 16 14 17.51 0.94
 -4 16 15 9.31 0.74
 -4 16 16 82.82 4.36
 -4 16 17 68.37 3.46
 -4 16 18 62.08 2.06
 -4 16 19 6.97 0.74
 -4 16 20 5.14 0.66
 -4 16 21 0.11 0.52
 -4 16 22 -0.33 2.4
 -4 16 23 15.88 0.85
 -4 16 24 0.03 0.77
 -4 16 25 3.81 2.43
 -4 17 1 23.75 0.93
 -4 17 2 80.78 2.25
 -4 17 3 -0.22 1.09
 -4 17 4 39.14 1.41
 -4 17 5 34.08 1.08
 -4 17 6 7.66 0.38
 -4 17 7 -0.38 0.97
 -4 17 8 12.36 0.52
 -4 17 9 17.88 0.63
 -4 17 10 21.3 1.1
 -4 17 11 24.45 1.3
 -4 17 12 -0.47 1.07
 -4 17 13 0.66 0.51
 -4 17 14 -0.71 1.1
 -4 17 15 -0.98 1.81
 -4 17 16 -0.03 1.13
 -4 17 17 8.4 0.72
 -4 17 18 15.34 1.05
 -4 17 19 2.78 0.68
 -4 17 20 -0.34 1.26
 -4 17 21 1.97 0.57
 -4 17 22 2.9 0.93
 -4 17 23 -1.2 2.01
 -4 17 24 0.97 2.3
 -4 18 1 2.39 0.31
 -4 18 2 69.13 2.3
 -4 18 3 43.53 1.29
 -4 18 4 -0.27 1.27
 -4 18 5 15.83 0.54
 -4 18 6 6.62 0.54
 -4 18 7 36.14 1.04
 -4 18 8 10.52 0.51
 -4 18 9 8 0.71
 -4 18 10 39.25 1.28
 -4 18 11 5.12 0.48
 -4 18 12 40.24 1.29
 -4 18 13 4.81 0.5
 -4 18 14 0.05 0.46
 -4 18 15 -0.15 1.15
 -4 18 16 56.57 1.76
 -4 18 17 13.74 0.94
 -4 18 18 32.95 1.25
 -4 18 19 28.81 1.18
 -4 18 20 25.94 1.16
 -4 18 21 1.82 0.55
 -4 18 22 1.48 1.07
 -4 18 23 6.37 2.49
 -4 19 1 4.56 0.36
 -4 19 2 -0.49 1.06
 -4 19 3 0.23 0.39
 -4 19 4 8.92 0.43
 -4 19 5 0.21 0.3
 -4 19 6 13.66 0.53
 -4 19 7 0.24 0.32
 -4 19 8 23.83 1.09
 -4 19 9 12.44 0.57
 -4 19 10 1.58 0.4
 -4 19 11 26.76 0.95
 -4 19 12 3.39 0.7
 -4 19 13 3.22 0.54
 -4 19 14 4.65 0.57
 -4 19 15 54.77 1.82
 -4 19 16 0.22 0.42
 -4 19 17 4.28 0.49
 -4 19 18 -0.62 1.31
 -4 19 19 2.22 0.54
 -4 19 20 1.46 0.61
 -4 19 21 4.65 1.41
 -4 20 1 1.5 0.39
 -4 20 2 43.32 1.49
 -4 20 3 0.01 0.33
 -4 20 4 2.38 0.4
 -4 20 5 0.62 0.32
 -4 20 6 2.58 0.36
 -4 20 7 5.37 0.4
 -4 20 8 2.58 0.54
 -4 20 9 -0.13 1.37
 -4 20 10 27.35 1.21
 -4 20 11 0.3 0.43
 -4 20 12 3.74 0.51
 -4 20 13 -0.09 1.23
 -4 20 14 1.17 0.45
 -4 20 15 4.1 0.49
 -4 20 16 1.5 0.44
 -4 20 17 4.18 0.49
 -4 20 18 0.43 0.5
 -4 20 19 0.29 0.72
 -4 21 1 8.75 0.51
 -4 21 2 4.8 0.44
 -4 21 3 17.32 0.63
 -4 21 4 0.07 0.38
 -4 21 5 23.9 1.02
 -4 21 6 8.46 0.49
 -4 21 7 0.43 0.44
 -4 21 8 9.26 0.66
 -4 21 9 19.5 0.74
 -4 21 10 2.78 0.41
 -4 21 11 2.83 0.46
 -4 21 12 3.91 0.48
 -4 21 13 0.46 0.47
 -4 21 14 8.43 0.71
 -4 21 15 0.44 0.41
 -4 21 16 -0.42 1.33
 -4 21 17 9.2 0.78
 -4 21 18 -1.67 2.44
 -4 22 1 36.18 1.16
 -4 22 2 40.1 1.27
 -4 22 3 16.94 0.67
 -4 22 4 6.51 0.52
 -4 22 5 -0.58 1.49
 -4 22 6 1.42 0.39
 -4 22 7 21.08 0.77
 -4 22 8 0.61 0.39
 -4 22 9 7.28 0.49
 -4 22 10 26.32 0.98
 -4 22 11 8.41 0.98
 -4 22 12 36.33 1.19
 -4 22 13 -0.87 1.36
 -4 22 14 0.15 0.44
 -4 22 15 0.01 0.69
 -4 23 1 0.02 0.38
 -4 23 2 -0.38 1.91
 -4 23 3 0.04 0.44
 -4 23 4 4.91 0.48
 -4 23 5 0.56 0.48
 -4 23 6 24 1.49
 -4 23 7 0.67 0.45
 -4 23 8 22.07 1.05
 -4 23 9 35.35 1.37
 -4 23 10 2.51 0.47
 -4 23 11 0.52 0.46
 -4 23 12 4.5 0.71
 -4 23 13 -0.82 1.8
 -4 24 1 0.69 0.43
 -4 24 2 4.34 0.5
 -4 24 3 -0.18 1.4
 -4 24 4 -0.77 1.41
 -4 24 5 -0.09 1.52
 -4 24 6 48.22 1.57
 -4 24 7 56.07 2.03
 -4 24 8 68.45 2.43
 -4 24 9 1.4 1.02
 -4 24 10 1.42 1.42
 -4 24 11 0.19 2.19
 -4 25 1 0.46 0.56
 -4 25 2 2.44 0.65
 -4 25 3 -0.52 1.58
 -4 25 4 -0.71 1.63
 -4 25 5 0.81 0.96
 -4 25 6 9.25 2.51
 -4 25 7 3.36 2.37
 -3 0 1 952.88 30.28
 -3 0 3 685.38 18.61
 -3 0 5 268.98 7.28
 -3 0 7 153.06 4.43
 -3 0 9 917.45 26.69
 -3 0 11 860.99 23.68
 -3 0 13 53.49 1.87
 -3 0 15 24.55 1.12
 -3 0 17 313.28 8.12
 -3 0 19 7.27 0.52
 -3 0 21 133.73 3.62
 -3 0 23 502.69 23.36
 -3 0 25 167.96 10.71
 -3 0 27 -1.07 1.62
 -3 0 29 5.73 0.7
 -3 0 31 5.12 0.75
 -3 1 1 1021.04 25.36
 -3 1 2 294.42 7.23
 -3 1 3 705.97 17.79
 -3 1 4 810.77 21.03
 -3 1 5 297.07 7.33
 -3 1 6 47.45 1.41
 -3 1 7 397.64 10.36
 -3 1 8 412.81 10.48
 -3 1 9 272.2 6.69
 -3 1 10 117.57 3.06
 -3 1 11 5.56 0.45
 -3 1 12 130.22 3.44
 -3 1 13 126.37 3.33
 -3 1 14 5.18 0.45
 -3 1 15 5.82 0.43
 -3 1 16 3.76 0.34
 -3 1 17 81.1 2.15
 -3 1 18 20.53 0.93
 -3 1 19 153.73 3.77
 -3 1 20 18.4 0.66
 -3 1 21 23.04 0.79
 -3 1 22 0.66 0.45
 -3 1 23 4.12 0.72
 -3 1 24 79.76 2.55
 -3 1 25 43.62 2.03
 -3 1 26 1.14 0.65
 -3 1 27 18.99 0.97
 -3 1 28 7.55 0.58
 -3 1 29 1.8 0.67
 -3 1 30 11.98 0.66
 -3 1 31 0.12 0.5
 -3 1 32 -0.44 2.94
 -3 2 1 1.78 0.25
 -3 2 2 2125.78 53.08
 -3 2 3 1739.02 44.91
 -3 2 4 3336.78 87.95
 -3 2 5 39 1.24
 -3 2 6 254.43 7.11
 -3 2 7 72.3 2
 -3 2 8 8.88 0.55
 -3 2 9 308.47 8.04
 -3 2 10 156.39 4.24
 -3 2 11 9.76 0.6
 -3 2 12 31 1.1
 -3 2 13 9.03 0.58
 -3 2 14 7.61 0.55
 -3 2 15 54.14 1.57
 -3 2 16 188.47 4.6
 -3 2 17 49.66 1.92
 -3 2 18 319.24 7.89
 -3 2 19 117.75 3.14
 -3 2 20 260.72 6.61
 -3 2 21 19.62 0.85
 -3 2 22 98.66 3.75
 -3 2 23 26.69 1.33
 -3 2 24 14.01 0.61
 -3 2 25 12.86 0.86
 -3 2 26 9.48 0.6
 -3 2 27 1.25 0.49
 -3 2 28 9.89 0.65
 -3 2 29 10.2 0.56
 -3 2 30 7.86 0.62
 -3 2 31 0.53 0.52
 -3 2 32 -0.73 2.9
 -3 3 1 3066.89 76.95
 -3 3 2 177.8 4.81
 -3 3 3 14.72 0.67
 -3 3 4 1514.44 44.96
 -3 3 5 606.02 15.09
 -3 3 6 507.34 13.02
 -3 3 7 199.02 5.22
 -3 3 8 39.36 1.26
 -3 3 9 20.01 0.81
 -3 3 10 285.82 7.11
 -3 3 11 79.06 2.22
 -3 3 12 284.37 7.41
 -3 3 13 8.67 0.59
 -3 3 14 3.43 0.47
 -3 3 15 17.01 0.71
 -3 3 16 1.04 0.3
 -3 3 17 1.87 0.3
 -3 3 18 33.33 1.09
 -3 3 19 16.46 0.61
 -3 3 20 8.32 0.44
 -3 3 21 53.5 1.6
 -3 3 22 238.54 5.81
 -3 3 23 209.55 6.05
 -3 3 24 41.87 1.63
 -3 3 25 1.35 0.43
 -3 3 26 3.35 0.55
 -3 3 27 1.79 0.76
 -3 3 28 26.42 1.91
 -3 3 29 40.37 1.54
 -3 3 30 6.02 0.6
 -3 3 31 7.49 0.58
 -3 3 32 -1.23 1.72
 -3 4 1 1476.13 38.9
 -3 4 2 1025.43 25.75
 -3 4 3 2202.56 56.99
 -3 4 4 55.6 1.6
 -3 4 5 1242.07 33.66
 -3 4 6 34.15 1.14
 -3 4 7 163.88 4.41
 -3 4 8 39.8 1.29
 -3 4 9 12.87 0.66
 -3 4 10 383.52 10.95
 -3 4 11 137.78 3.73
 -3 4 12 -0.02 1.59
 -3 4 13 122.62 3.64
 -3 4 14 -0.15 1.56
 -3 4 15 40.74 1.35
 -3 4 16 20.17 0.69
 -3 4 17 9.03 0.45
 -3 4 18 -1.05 1.51
 -3 4 19 13.11 0.61
 -3 4 20 0.85 0.32
 -3 4 21 1.04 0.35
 -3 4 22 2.58 0.6
 -3 4 23 77.89 2
 -3 4 24 5.7 0.44
 -3 4 25 79.41 2.11
 -3 4 26 3.1 0.46
 -3 4 27 60.88 2.27
 -3 4 28 3.77 0.61
 -3 4 29 16.22 0.78
 -3 4 30 2.06 0.55
 -3 4 31 2.5 0.55
 -3 4 32 5.54 2.6
 -3 5 1 452.31 11.44
 -3 5 2 332.02 9.04
 -3 5 3 47.72 1.4
 -3 5 4 70.18 1.91
 -3 5 5 10.34 0.57
 -3 5 6 44.11 1.35
 -3 5 7 37.78 1.23
 -3 5 8 72.68 2.03
 -3 5 9 1618.93 45.12
 -3 5 10 281.18 7.77
 -3 5 11 13.88 0.7
 -3 5 12 339.82 9.73
 -3 5 13 228.93 6.21
 -3 5 14 0.4 0.33
 -3 5 15 22.05 0.75
 -3 5 16 5.69 0.38
 -3 5 17 77.86 2.1
 -3 5 18 198.62 5.33
 -3 5 19 218.86 5.56
 -3 5 20 0.96 0.36
 -3 5 21 1.37 0.34
 -3 5 22 45.44 1.63
 -3 5 23 14.22 0.55
 -3 5 24 4.38 0.53
 -3 5 25 6.82 0.71
 -3 5 26 3.56 0.45
 -3 5 27 12.42 0.64
 -3 5 28 0.26 0.45
 -3 5 29 2.9 0.53
 -3 5 30 12.08 0.75
 -3 5 31 -0.24 1.58
 -3 6 1 64.88 1.76
 -3 6 2 3.96 0.38
 -3 6 3 1.37 0.34
 -3 6 4 220.97 5.49
 -3 6 5 117.02 3.06
 -3 6 6 20.6 0.82
 -3 6 7 439.6 12.74
 -3 6 8 467.97 12.05
 -3 6 9 94.14 2.77
 -3 6 10 125.91 3.5
 -3 6 11 0.28 0.36
 -3 6 12 50.46 1.57
 -3 6 13 2.56 0.45
 -3 6 14 0.11 0.31
 -3 6 15 174.84 4.51
 -3 6 16 26.24 0.85
 -3 6 17 -0.7 1.57
 -3 6 18 24.76 0.84
 -3 6 19 32.78 1.02
 -3 6 20 157.99 4.06
 -3 6 21 -0.69 1.23
 -3 6 22 42.86 1.2
 -3 6 23 28.82 1.04
 -3 6 24 93.42 3.23
 -3 6 25 5.58 0.44
 -3 6 26 0.87 0.42
 -3 6 27 3.31 0.45
 -3 6 28 14.65 0.68
 -3 6 29 3.39 0.54
 -3 6 30 2.21 0.64
 -3 6 31 14.71 1
 -3 7 1 16.36 0.66
 -3 7 2 39.77 1.21
 -3 7 3 26.44 0.95
 -3 7 4 2 0.36
 -3 7 5 281.96 7.96
 -3 7 6 34.44 1.14
 -3 7 7 715.4 18.72
 -3 7 8 284.69 7.94
 -3 7 9 2.49 0.43
 -3 7 10 9.39 0.6
 -3 7 11 114.53 3.09
 -3 7 12 271.81 7.32
 -3 7 13 415.65 10.7
 -3 7 14 5 0.4
 -3 7 15 25.21 0.94
 -3 7 16 21.07 0.85
 -3 7 17 388.34 10.09
 -3 7 18 11.75 0.55
 -3 7 19 75.79 2.21
 -3 7 20 24.06 0.79
 -3 7 21 15.06 0.57
 -3 7 22 0.55 0.32
 -3 7 23 40.16 1.42
 -3 7 24 1.39 0.44
 -3 7 25 36.54 1.12
 -3 7 26 5.6 0.49
 -3 7 27 29 1.17
 -3 7 28 4.1 0.67
 -3 7 29 1.62 0.61
 -3 7 30 9.37 0.78
 -3 7 31 1.27 1.28
 -3 8 1 174.7 4.34
 -3 8 2 2.06 0.38
 -3 8 3 41.93 1.31
 -3 8 4 16.3 0.74
 -3 8 5 780.92 22.07
 -3 8 6 545.5 15.39
 -3 8 7 65.25 2.09
 -3 8 8 117.6 3.26
 -3 8 9 38.66 1.28
 -3 8 10 372.05 10.19
 -3 8 11 2.34 0.44
 -3 8 12 7.49 0.49
 -3 8 13 -0.35 1.55
 -3 8 14 228.74 5.72
 -3 8 15 476.25 12.26
 -3 8 16 230.07 5.88
 -3 8 17 107.73 2.83
 -3 8 18 -1.05 1.62
 -3 8 19 18.89 0.75
 -3 8 20 16.42 0.58
 -3 8 21 3.67 0.36
 -3 8 22 21.45 0.93
 -3 8 23 2.31 0.51
 -3 8 24 2.75 0.42
 -3 8 25 7.28 0.58
 -3 8 26 36.39 1.17
 -3 8 27 23.67 1.35
 -3 8 28 10.06 0.66
 -3 8 29 2.92 0.64
 -3 8 30 2.63 0.76
 -3 9 1 171.1 4.47
 -3 9 2 120.69 3.17
 -3 9 3 46.89 1.43
 -3 9 4 39.38 1.27
 -3 9 5 46.26 1.43
 -3 9 6 110.33 3.3
 -3 9 7 28.09 1.13
 -3 9 8 10.44 0.68
 -3 9 9 0.3 0.45
 -3 9 10 42.72 1.36
 -3 9 11 13.85 0.67
 -3 9 12 4.21 0.42
 -3 9 13 12.47 0.65
 -3 9 14 -0.07 1.64
 -3 9 15 7.95 0.46
 -3 9 16 12.09 0.62
 -3 9 17 7.08 0.45
 -3 9 18 0.5 0.36
 -3 9 19 -0.66 1.07
 -3 9 20 -0.38 1.02
 -3 9 21 1.3 0.32
 -3 9 22 11.13 0.6
 -3 9 23 1.66 0.41
 -3 9 24 30.85 1.1
 -3 9 25 3.53 0.46
 -3 9 26 3.07 0.46
 -3 9 27 0.52 0.51
 -3 9 28 12.39 0.73
 -3 9 29 0.57 0.61
 -3 9 30 4.48 0.91
 -3 10 1 7.51 0.53
 -3 10 2 334.86 9.16
 -3 10 3 70.96 1.99
 -3 10 4 1.34 0.39
 -3 10 5 34.57 1.29
 -3 10 6 18.1 0.84
 -3 10 7 706.86 21.61
 -3 10 8 411.34 11.03
 -3 10 9 8.8 0.52
 -3 10 10 9.61 0.55
 -3 10 11 7.09 0.48
 -3 10 12 0.73 0.33
 -3 10 13 326.51 8.44
 -3 10 14 12.15 0.57
 -3 10 15 123.36 3.24
 -3 10 16 189.62 4.98
 -3 10 17 57.78 1.64
 -3 10 18 10.7 0.52
 -3 10 19 1.75 0.47
 -3 10 20 1.54 0.37
 -3 10 21 1.01 0.38
 -3 10 22 1.22 0.4
 -3 10 23 -0.51 1.33
 -3 10 24 29.17 1.04
 -3 10 25 -0.03 1.2
 -3 10 26 -0.93 1.4
 -3 10 27 -0.52 1.88
 -3 10 28 21.77 1.28
 -3 10 29 9.27 0.78
 -3 11 1 74.49 2.11
 -3 11 2 44.53 1.41
 -3 11 3 4.68 0.46
 -3 11 4 106.47 3.18
 -3 11 5 4.37 0.43
 -3 11 6 24.25 0.86
 -3 11 7 128.8 3.77
 -3 11 8 132.6 3.67
 -3 11 9 1.07 0.33
 -3 11 10 283.97 7.58
 -3 11 11 6.4 0.43
 -3 11 12 76.02 2.03
 -3 11 13 95.84 2.61
 -3 11 14 163.59 4.29
 -3 11 15 0.27 0.36
 -3 11 16 32.14 1.04
 -3 11 17 30.86 0.97
 -3 11 18 -0.63 1.69
 -3 11 19 36.77 1.26
 -3 11 20 10.66 0.68
 -3 11 21 -0.09 1.08
 -3 11 22 9.75 0.51
 -3 11 23 9.32 0.66
 -3 11 24 2.09 0.45
 -3 11 25 -0.31 1.26
 -3 11 26 -0.41 1.27
 -3 11 27 17.1 0.95
 -3 11 28 17.52 1.11
 -3 11 29 2.57 0.71
 -3 12 1 -0.05 1.44
 -3 12 2 266.98 6.58
 -3 12 3 105.72 2.69
 -3 12 4 63.1 1.66
 -3 12 5 9.21 0.48
 -3 12 6 21.42 0.77
 -3 12 7 135.04 3.53
 -3 12 8 26.9 0.85
 -3 12 9 2.36 0.34
 -3 12 10 345.91 8.8
 -3 12 11 80.11 2.16
 -3 12 12 6.43 0.45
 -3 12 13 46.34 1.5
 -3 12 14 30.71 1.17
 -3 12 15 5.57 0.54
 -3 12 16 -1.05 1.58
 -3 12 17 19.41 0.93
 -3 12 18 28.06 1.31
 -3 12 19 53.96 2.01
 -3 12 20 73.61 2.21
 -3 12 21 33.37 1.15
 -3 12 22 0.43 0.38
 -3 12 23 -0.58 1.15
 -3 12 24 7.61 0.61
 -3 12 25 1.7 0.5
 -3 12 26 9.17 0.76
 -3 12 27 0.94 0.6
 -3 12 28 11.17 0.82
 -3 13 1 53.69 1.39
 -3 13 2 223.05 5.44
 -3 13 3 13.97 0.55
 -3 13 4 25.34 0.84
 -3 13 5 21.86 0.75
 -3 13 6 33.59 1.08
 -3 13 7 48.48 1.35
 -3 13 8 18.83 0.67
 -3 13 9 173.78 4.59
 -3 13 10 18.84 0.71
 -3 13 11 170.36 4.37
 -3 13 12 43.63 1.31
 -3 13 13 1.59 0.45
 -3 13 14 343.17 10.62
 -3 13 15 0.62 0.62
 -3 13 16 233.84 6.09
 -3 13 17 43.58 1.8
 -3 13 18 0.16 1.11
 -3 13 19 22 1
 -3 13 20 30.5 1.07
 -3 13 21 0.76 0.38
 -3 13 22 15.79 0.77
 -3 13 23 -0.09 1.49
 -3 13 24 2.7 0.55
 -3 13 25 3.69 0.64
 -3 13 26 2.02 0.66
 -3 13 27 1.67 0.66
 -3 14 1 42.42 1.14
 -3 14 2 6.66 0.38
 -3 14 3 3.76 0.33
 -3 14 4 29.9 0.89
 -3 14 5 45.99 1.31
 -3 14 6 15.5 0.75
 -3 14 7 -0.4 1.46
 -3 14 8 11.48 0.54
 -3 14 9 10.1 0.5
 -3 14 10 45.32 1.36
 -3 14 11 9.88 0.55
 -3 14 12 25.97 0.94
 -3 14 13 0.3 0.39
 -3 14 14 59.6 2.24
 -3 14 15 28.11 1.28
 -3 14 16 13.73 0.74
 -3 14 17 69.3 2.08
 -3 14 18 37.22 1.6
 -3 14 19 -0.26 1.13
 -3 14 20 12.85 0.68
 -3 14 21 2.08 0.44
 -3 14 22 12.99 0.67
 -3 14 23 16.26 1.08
 -3 14 24 3.32 0.89
 -3 14 25 15.97 0.83
 -3 14 26 0.72 0.66
 -3 14 27 0.78 1.02
 -3 15 1 17.33 0.6
 -3 15 2 231.13 5.92
 -3 15 3 21.47 0.71
 -3 15 4 297.31 7.47
 -3 15 5 124.22 3.18
 -3 15 6 2.71 0.36
 -3 15 7 5.04 0.41
 -3 15 8 -0.17 1.52
 -3 15 9 14.76 0.65
 -3 15 10 1.19 0.45
 -3 15 11 1.57 0.35
 -3 15 12 229.27 6.73
 -3 15 13 43.74 1.37
 -3 15 14 134.87 4.2
 -3 15 15 2.27 0.47
 -3 15 16 118.24 4.09
 -3 15 17 34.71 1.3
 -3 15 18 10.22 0.68
 -3 15 19 10.5 0.76
 -3 15 20 19.86 0.86
 -3 15 21 24.7 1.15
 -3 15 22 7.83 0.63
 -3 15 23 7.21 1.25
 -3 15 24 22.73 1.25
 -3 15 25 12.75 1.82
 -3 15 26 1.57 1.32
 -3 16 1 106.17 2.66
 -3 16 2 0.46 0.29
 -3 16 3 5.72 0.39
 -3 16 4 11.38 0.5
 -3 16 5 14.76 0.66
 -3 16 6 42.71 1.27
 -3 16 7 5.14 0.47
 -3 16 8 19.2 0.88
 -3 16 9 23.55 0.8
 -3 16 10 2.76 0.62
 -3 16 11 63.47 2.04
 -3 16 12 146.76 4.79
 -3 16 13 5.22 0.58
 -3 16 14 50.52 1.55
 -3 16 15 -0.43 1.45
 -3 16 16 92.37 3.05
 -3 16 17 7.35 0.64
 -3 16 18 1.61 0.73
 -3 16 19 7.63 0.61
 -3 16 20 -0.36 1.3
 -3 16 21 6.35 0.61
 -3 16 22 49.5 1.77
 -3 16 23 3.73 0.74
 -3 16 24 22.67 1.21
 -3 16 25 6.09 2.94
 -3 17 1 46.3 1.38
 -3 17 2 0.2 0.31
 -3 17 3 35.82 1.03
 -3 17 4 68.35 2.05
 -3 17 5 -0.18 0.97
 -3 17 6 12.4 0.5
 -3 17 7 4.53 0.38
 -3 17 8 13.23 0.55
 -3 17 9 3.82 0.39
 -3 17 10 4.6 0.45
 -3 17 11 2.77 0.57
 -3 17 12 22.25 1.18
 -3 17 13 1.9 0.54
 -3 17 14 1.46 0.48
 -3 17 15 -0.19 1.14
 -3 17 16 3.33 0.52
 -3 17 17 13.03 0.76
 -3 17 18 4.47 0.56
 -3 17 19 2.06 0.88
 -3 17 20 1.1 0.51
 -3 17 21 -1.09 1.27
 -3 17 22 1.84 0.8
 -3 17 23 11.91 0.96
 -3 17 24 2.66 5.42
 -3 18 1 2.03 0.28
 -3 18 2 50.99 1.56
 -3 18 3 21.83 0.72
 -3 18 4 48.5 1.3
 -3 18 5 6.01 0.37
 -3 18 6 7.86 0.42
 -3 18 7 -0.64 1.03
 -3 18 8 8.56 0.46
 -3 18 9 10.31 0.51
 -3 18 10 68.67 1.91
 -3 18 11 24.84 0.98
 -3 18 12 2.29 0.49
 -3 18 13 12.12 0.78
 -3 18 14 5.76 0.55
 -3 18 15 5.7 0.52
 -3 18 16 7.78 0.77
 -3 18 17 5.27 0.53
 -3 18 18 4.2 0.52
 -3 18 19 31.32 1.11
 -3 18 20 -0.13 1.41
 -3 18 21 15.09 0.83
 -3 18 22 -0.02 1.58
 -3 18 23 21.76 1.48
 -3 19 1 0.19 0.28
 -3 19 2 -0.09 1.23
 -3 19 3 0.37 0.28
 -3 19 4 6.21 0.42
 -3 19 5 12.05 0.53
 -3 19 6 9.06 0.45
 -3 19 7 11.55 0.53
 -3 19 8 7.04 0.45
 -3 19 9 53.8 2.33
 -3 19 10 50.54 1.47
 -3 19 11 20.21 0.77
 -3 19 12 34.84 1.22
 -3 19 13 4.09 0.53
 -3 19 14 -0.1 1.15
 -3 19 15 0.71 0.54
 -3 19 16 12.36 0.66
 -3 19 17 9.51 0.67
 -3 19 18 43.1 1.64
 -3 19 19 0.48 0.5
 -3 19 20 0.91 0.87
 -3 19 21 19.15 1.85
 -3 19 22 4.68 2.43
 -3 20 1 6.99 0.42
 -3 20 2 8.13 0.47
 -3 20 3 32.65 1.38
 -3 20 4 7.53 0.47
 -3 20 5 -0.08 1.12
 -3 20 6 -0.02 1.45
 -3 20 7 -0.14 1.14
 -3 20 8 2.13 0.44
 -3 20 9 5.6 0.49
 -3 20 10 9.14 0.51
 -3 20 11 12.97 0.67
 -3 20 12 8.05 0.61
 -3 20 13 4.52 0.53
 -3 20 14 18.28 1.05
 -3 20 15 29.68 1.19
 -3 20 16 -0.33 1.53
 -3 20 17 21.41 0.95
 -3 20 18 3.16 0.5
 -3 20 19 3.39 0.66
 -3 20 20 2.27 0.9
 -3 21 1 30.35 1.07
 -3 21 2 25.01 1.14
 -3 21 3 10.63 0.53
 -3 21 4 1.43 0.35
 -3 21 5 2.3 0.38
 -3 21 6 14.82 0.58
 -3 21 7 -0.46 1.67
 -3 21 8 48.31 1.59
 -3 21 9 35.53 1.1
 -3 21 10 3.14 0.42
 -3 21 11 3.73 0.48
 -3 21 12 51.49 1.5
 -3 21 13 1.16 0.43
 -3 21 14 0.39 0.39
 -3 21 15 -0.52 1.38
 -3 21 16 1.06 0.4
 -3 21 17 0.21 0.42
 -3 21 18 2.55 0.69
 -3 22 1 1.36 0.36
 -3 22 2 4.67 0.43
 -3 22 3 32.73 1.06
 -3 22 4 3 0.46
 -3 22 5 2.54 0.4
 -3 22 6 18.02 0.66
 -3 22 7 2.74 0.4
 -3 22 8 2.94 0.42
 -3 22 9 16.71 0.83
 -3 22 10 37.37 1.43
 -3 22 11 1.97 0.43
 -3 22 12 -0.15 1.33
 -3 22 13 1.22 0.48
 -3 22 14 13.28 0.69
 -3 22 15 2.45 0.45
 -3 22 16 5.12 0.66
 -3 23 1 1.93 0.44
 -3 23 2 -0.14 1.26
 -3 23 3 2.5 0.42
 -3 23 4 -0.02 1.28
 -3 23 5 0.56 0.42
 -3 23 6 1.8 0.46
 -3 23 7 32.47 1.09
 -3 23 8 3.91 0.45
 -3 23 9 163.69 4.99
 -3 23 10 1.26 0.44
 -3 23 11 -0.58 1.35
 -3 23 12 -0.48 1.79
 -3 23 13 1.32 0.6
 -3 23 14 1.03 0.89
 -3 24 1 -0.09 1.36
 -3 24 2 1.35 0.45
 -3 24 3 3.15 0.45
 -3 24 4 -1.1 1.33
 -3 24 5 -0.38 1.5
 -3 24 6 1.82 0.44
 -3 24 7 109.13 2.96
 -3 24 8 1.76 0.5
 -3 24 9 0.55 0.63
 -3 24 10 0.22 0.63
 -3 24 11 0.27 0.97
 -3 24 12 5.69 2.31
 -3 25 1 -0.1 1.68
 -3 25 2 -0.23 1.51
 -3 25 3 3.15 0.62
 -3 25 4 1.58 0.56
 -3 25 5 4.24 0.78
 -3 25 6 7.61 0.83
 -3 25 7 9.26 1.11
 -3 25 8 2.05 2.26
 -2 0 2 3204.12 94.93
 -2 0 4 1210.9 33.49
 -2 0 6 448.59 14.58
 -2 0 8 342.05 10.98
 -2 0 10 135.42 5.04
 -2 0 12 453.98 16.08
 -2 0 14 259.01 11.79
 -2 0 16 165.05 5.29
 -2 0 18 1.99 0.38
 -2 0 20 25.71 0.98
 -2 0 22 483.99 15.63
 -2 0 24 285.38 9.48
 -2 0 26 110.56 3.41
 -2 0 28 12.7 0.83
 -2 0 30 36.71 1.36
 -2 0 32 0.32 0.82
 -2 1 1 186.36 4.55
 -2 1 2 6126.08 157.08
 -2 1 3 744.13 19.2
 -2 1 4 146.28 3.75
 -2 1 5 2526.98 68.09
 -2 1 6 330.08 8.2
 -2 1 7 5.16 0.4
 -2 1 8 184.94 4.62
 -2 1 9 116.04 2.96
 -2 1 10 807.43 20.24
 -2 1 11 35.93 1.2
 -2 1 12 75.12 2.57
 -2 1 13 505.24 13.08
 -2 1 14 215.95 6.29
 -2 1 15 2.3 0.42
 -2 1 16 13.89 0.61
 -2 1 17 34.67 1.12
 -2 1 18 120.91 3
 -2 1 19 5.91 0.9
 -2 1 20 225.06 5.64
 -2 1 21 74.86 2.14
 -2 1 22 99.1 2.84
 -2 1 23 7.3 0.44
 -2 1 24 3.25 0.64
 -2 1 25 9.96 0.56
 -2 1 26 44.5 1.42
 -2 1 27 8.61 0.74
 -2 1 28 12.56 0.57
 -2 1 29 -0.51 1.67
 -2 1 30 0.34 0.41
 -2 1 31 4.27 0.5
 -2 1 32 0.56 0.62
 -2 2 1 1717.41 43.47
 -2 2 2 1564.52 41.91
 -2 2 3 1477.95 42.79
 -2 2 4 252.61 6.35
 -2 2 5 500.71 12.64
 -2 2 6 500.44 12.93
 -2 2 7 275.76 7.21
 -2 2 8 283.02 7.5
 -2 2 9 94.05 2.8
 -2 2 10 436.74 10.89
 -2 2 11 72.51 1.99
 -2 2 12 357.85 10.32
 -2 2 13 41.08 1.5
 -2 2 14 3.73 0.44
 -2 2 15 13.7 0.7
 -2 2 16 0.03 0.3
 -2 2 17 6.03 0.65
 -2 2 18 166.06 4.1
 -2 2 19 5.4 0.4
 -2 2 20 23.8 0.8
 -2 2 21 26.72 0.87
 -2 2 23 272.53 6.86
 -2 2 24 8.67 0.58
 -2 2 25 25.52 1.15
 -2 2 26 2.08 0.51
 -2 2 27 63.32 1.86
 -2 2 28 0.55 0.37
 -2 2 29 5.41 0.48
 -2 2 30 0.54 0.45
 -2 2 31 8.54 0.56
 -2 2 32 1.07 0.92
 -2 3 1 115.74 2.91
 -2 3 2 1672.97 43.09
 -2 3 3 124.34 3.27
 -2 3 4 2079.41 55.19
 -2 3 5 1604.11 44.4
 -2 3 6 1084.02 26.3
 -2 3 7 776.53 20.44
 -2 3 8 121.54 3.13
 -2 3 9 41.16 1.31
 -2 3 10 434.08 11.29
 -2 3 11 109.26 3.43
 -2 3 12 8.74 0.56
 -2 3 13 355.12 10.66
 -2 3 14 22.04 1.04
 -2 3 15 92.54 2.9
 -2 3 16 38.34 1.36
 -2 3 17 3.1 0.35
 -2 3 18 3.3 0.37
 -2 3 19 14.06 0.62
 -2 3 20 55.67 2.01
 -2 3 21 314.35 8.16
 -2 3 22 100.47 2.6
 -2 3 23 52.01 1.7
 -2 3 24 129.93 4
 -2 3 25 41.05 1.25
 -2 3 26 9.34 0.54
 -2 3 27 10.42 0.68
 -2 3 28 22.61 0.89
 -2 3 29 39.17 1.23
 -2 3 30 1.43 0.44
 -2 3 31 3.7 0.51
 -2 3 32 -0.59 1.69
 -2 4 1 3.29 0.34
 -2 4 2 892.15 23.27
 -2 4 3 27.13 0.95
 -2 4 4 60.13 1.72
 -2 4 5 0.77 0.34
 -2 4 6 46.61 1.44
 -2 4 7 633.01 16.17
 -2 4 8 31.41 1.1
 -2 4 9 625.86 17.1
 -2 4 10 103.89 2.99
 -2 4 11 331.7 8.87
 -2 4 12 281.38 7.44
 -2 4 13 15.53 0.7
 -2 4 14 133.22 4.2
 -2 4 15 48.75 1.6
 -2 4 16 17.17 0.67
 -2 4 17 12.72 0.67
 -2 4 18 431.35 11.19
 -2 4 19 109.09 2.95
 -2 4 20 0.57 0.33
 -2 4 21 81.03 2.3
 -2 4 22 64.28 1.94
 -2 4 23 94.95 2.67
 -2 4 24 4.24 0.42
 -2 4 25 16.1 0.68
 -2 4 26 29.36 1.19
 -2 4 27 0.42 0.4
 -2 4 28 10.46 0.66
 -2 4 29 4.83 0.61
 -2 4 30 2.43 0.5
 -2 4 31 0.04 0.48
 -2 4 32 2.7 1
 -2 5 1 153.36 3.86
 -2 5 2 785.99 20.98
 -2 5 3 132.17 3.69
 -2 5 4 2175.84 54.28
 -2 5 5 13.57 0.71
 -2 5 6 118.01 3.47
 -2 5 7 8.92 0.58
 -2 5 8 4.63 0.46
 -2 5 9 497.54 13.78
 -2 5 10 1188.56 34.7
 -2 5 11 39.89 1.31
 -2 5 12 52.59 1.56
 -2 5 13 -0.74 1.53
 -2 5 14 2.76 0.43
 -2 5 15 1.51 0.34
 -2 5 16 198.56 5.56
 -2 5 17 552.88 14.3
 -2 5 18 35.37 1.37
 -2 5 19 105.55 2.94
 -2 5 20 1.43 0.4
 -2 5 21 18.81 0.88
 -2 5 22 10.4 0.63
 -2 5 23 0.68 0.42
 -2 5 24 12.98 0.54
 -2 5 25 6.26 0.46
 -2 5 26 60.88 1.83
 -2 5 27 12.7 0.6
 -2 5 28 7.61 0.58
 -2 5 29 25.13 1.36
 -2 5 30 1.62 0.48
 -2 5 31 0.18 0.52
 -2 5 32 4.77 2.55
 -2 6 1 890.13 23.83
 -2 6 2 574.77 13.95
 -2 6 3 134.83 3.71
 -2 6 4 15.36 0.69
 -2 6 5 0.41 0.33
 -2 6 6 71.63 2
 -2 6 7 130.46 3.84
 -2 6 8 667.76 17.39
 -2 6 9 3.6 0.47
 -2 6 10 4.03 0.47
 -2 6 11 14.8 0.76
 -2 6 12 59.42 2.17
 -2 6 13 34.78 1.45
 -2 6 14 117.61 3.32
 -2 6 15 49.04 1.38
 -2 6 16 96.11 2.7
 -2 6 17 18.03 0.73
 -2 6 18 1.59 0.34
 -2 6 19 97.92 2.9
 -2 6 20 18.97 0.82
 -2 6 21 4.52 0.4
 -2 6 22 0.67 0.52
 -2 6 23 78.67 2.35
 -2 6 24 30.24 1.2
 -2 6 25 0.51 0.4
 -2 6 26 2.5 0.42
 -2 6 27 -0.63 1.26
 -2 6 28 -0.59 1.45
 -2 6 29 8.35 0.82
 -2 6 30 1.59 0.64
 -2 6 31 1.59 1.03
 -2 7 1 262 6.71
 -2 7 2 1116.51 30.58
 -2 7 3 207.59 5.17
 -2 7 4 216.92 6.55
 -2 7 5 134.7 3.5
 -2 7 6 83.73 2.32
 -2 7 7 472.77 12.97
 -2 7 8 23.71 1.02
 -2 7 9 0.54 0.38
 -2 7 10 58.76 1.8
 -2 7 11 3.85 0.51
 -2 7 12 1.13 0.46
 -2 7 13 0.12 0.39
 -2 7 14 155.18 4.07
 -2 7 15 2 0.33
 -2 7 16 122.64 3.42
 -2 7 17 187.11 4.91
 -2 7 18 12.61 0.64
 -2 7 19 11 0.56
 -2 7 20 98.33 2.65
 -2 7 21 25.96 0.87
 -2 7 22 3.43 0.49
 -2 7 23 44.27 1.58
 -2 7 24 36.45 1.18
 -2 7 25 0.44 0.37
 -2 7 26 1.41 0.41
 -2 7 27 -0.89 1.26
 -2 7 28 0.6 0.41
 -2 7 29 3.5 0.48
 -2 7 30 7.36 0.67
 -2 7 31 0.19 0.92
 -2 8 1 21.13 0.79
 -2 8 2 82.67 2.25
 -2 8 3 228.43 6.25
 -2 8 4 186.09 5.48
 -2 8 5 248.02 6.32
 -2 8 6 14.09 0.68
 -2 8 7 130.66 4.16
 -2 8 8 157.68 4.76
 -2 8 9 7.73 0.58
 -2 8 10 232.1 6.06
 -2 8 11 132.56 3.66
 -2 8 12 -0.22 1.6
 -2 8 13 72.08 1.92
 -2 8 14 19.08 0.68
 -2 8 15 201.25 4.99
 -2 8 16 16.3 0.66
 -2 8 17 16.89 0.65
 -2 8 18 29.35 1.03
 -2 8 19 9.23 0.51
 -2 8 20 3.99 0.36
 -2 8 21 14.85 0.57
 -2 8 22 23.17 0.95
 -2 8 23 6.39 0.58
 -2 8 24 3.49 0.41
 -2 8 25 3.95 0.43
 -2 8 26 0.36 0.4
 -2 8 27 19.03 0.74
 -2 8 28 -0.44 1.36
 -2 8 29 -0.03 1.95
 -2 8 30 2.56 0.57
 -2 8 31 5.26 2.55
 -2 9 1 242.32 6.2
 -2 9 2 144.27 3.88
 -2 9 3 1096.3 29.29
 -2 9 4 0.73 0.37
 -2 9 5 1.53 0.39
 -2 9 6 37.64 1.37
 -2 9 7 12.51 0.74
 -2 9 8 91.79 2.62
 -2 9 9 138.68 3.99
 -2 9 10 19.29 0.89
 -2 9 11 123.7 3.67
 -2 9 12 1.69 0.35
 -2 9 13 3.28 0.34
 -2 9 14 67.82 1.85
 -2 9 15 -0.24 1.59
 -2 9 16 156.38 3.96
 -2 9 17 65.17 1.77
 -2 9 18 7.36 0.46
 -2 9 19 23.8 1
 -2 9 20 1.56 0.36
 -2 9 21 1.6 0.36
 -2 9 22 5.23 0.43
 -2 9 23 9.39 0.48
 -2 9 24 51.35 1.44
 -2 9 25 56.72 1.6
 -2 9 26 44.69 1.41
 -2 9 27 0.02 0.46
 -2 9 28 11.25 0.67
 -2 9 29 3.54 0.52
 -2 9 30 0.51 0.72
 -2 10 1 262.27 7.2
 -2 10 2 213.13 5.96
 -2 10 3 129.08 3.66
 -2 10 4 43.01 1.43
 -2 10 5 71.63 2.02
 -2 10 6 0.28 0.47
 -2 10 7 -0.61 1.66
 -2 10 8 37.97 1.48
 -2 10 9 136.37 3.65
 -2 10 10 21.25 0.86
 -2 10 11 -0.19 1.47
 -2 10 12 1.71 0.32
 -2 10 13 32.85 1.01
 -2 10 14 3.48 0.37
 -2 10 15 193.97 5.16
 -2 10 16 195.36 5
 -2 10 17 37 1.39
 -2 10 18 12.69 0.6
 -2 10 19 0.39 0.4
 -2 10 20 71.65 2.17
 -2 10 21 7.25 0.44
 -2 10 22 6.35 0.44
 -2 10 23 -0.31 1.11
 -2 10 24 4.96 0.45
 -2 10 25 3.17 0.51
 -2 10 26 -0.29 1.39
 -2 10 27 -0.61 1.56
 -2 10 28 -0.45 1.42
 -2 10 29 16.36 0.76
 -2 10 30 0.68 2.42
 -2 11 1 294.11 8.33
 -2 11 2 32.06 1.16
 -2 11 3 72.41 2.09
 -2 11 4 9.91 0.64
 -2 11 5 51.43 1.73
 -2 11 6 27.45 1.23
 -2 11 7 42.77 1.39
 -2 11 8 0.45 0.36
 -2 11 9 420.59 11.2
 -2 11 10 12.23 0.55
 -2 11 11 37.23 1.14
 -2 11 12 8.36 0.46
 -2 11 13 4.01 0.39
 -2 11 14 76.43 2.18
 -2 11 15 162.57 4.31
 -2 11 16 0.51 0.35
 -2 11 17 -0.37 1.42
 -2 11 18 1.66 0.34
 -2 11 19 0.19 0.31
 -2 11 20 66.13 1.88
 -2 11 21 0.41 0.36
 -2 11 22 1.64 0.45
 -2 11 23 -0.32 1.14
 -2 11 24 0.3 0.47
 -2 11 25 4.77 0.5
 -2 11 26 72.49 2.43
 -2 11 27 27.38 1.43
 -2 11 28 5.42 0.59
 -2 11 29 3.76 0.72
 -2 12 1 388.76 10.25
 -2 12 2 90.38 2.41
 -2 12 3 19.76 0.79
 -2 12 4 5.35 0.43
 -2 12 5 -0.39 1.41
 -2 12 6 149.47 3.97
 -2 12 7 0.24 0.32
 -2 12 8 74.11 1.9
 -2 12 9 7.22 0.41
 -2 12 10 32.11 1.01
 -2 12 11 14.74 0.61
 -2 12 12 0.66 0.34
 -2 12 13 3.88 0.41
 -2 12 14 52.85 1.57
 -2 12 15 13.79 0.72
 -2 12 16 96.3 2.66
 -2 12 17 25.71 0.86
 -2 12 18 1.28 0.32
 -2 12 19 26.98 0.91
 -2 12 20 0.37 0.32
 -2 12 21 4.5 0.6
 -2 12 22 0.03 0.38
 -2 12 23 1.05 0.4
 -2 12 24 0.13 0.43
 -2 12 25 8.87 0.63
 -2 12 26 0.96 0.68
 -2 12 27 58.9 1.79
 -2 12 28 8.46 0.66
 -2 13 1 71.02 1.83
 -2 13 2 6.4 0.39
 -2 13 3 16.84 0.64
 -2 13 4 24.2 0.8
 -2 13 5 6.72 0.43
 -2 13 6 3.14 0.35
 -2 13 7 224.94 5.64
 -2 13 8 77.07 2.1
 -2 13 9 237.42 5.83
 -2 13 10 30.56 1
 -2 13 11 34.96 1.17
 -2 13 12 2.91 0.39
 -2 13 13 39.72 1.36
 -2 13 14 227.02 5.98
 -2 13 15 8.91 0.59
 -2 13 16 114.76 2.88
 -2 13 17 153.52 3.94
 -2 13 18 0.22 0.32
 -2 13 19 0.94 0.38
 -2 13 20 -0.19 1.09
 -2 13 21 0.28 0.36
 -2 13 22 -0.68 1.14
 -2 13 23 1.02 0.48
 -2 13 24 -0.27 1.27
 -2 13 25 7.02 0.61
 -2 13 26 20.35 0.9
 -2 13 27 2.98 0.58
 -2 13 28 -1.2 2.28
 -2 14 1 6.74 0.38
 -2 14 2 1.16 0.29
 -2 14 3 -0.01 1.38
 -2 14 4 18.59 0.63
 -2 14 5 72.25 2.01
 -2 14 6 13.3 0.54
 -2 14 7 3.09 0.36
 -2 14 8 0.48 0.31
 -2 14 9 182.39 4.58
 -2 14 10 9.59 0.49
 -2 14 11 237.65 5.97
 -2 14 12 124.69 3.22
 -2 14 13 13.85 0.63
 -2 14 14 30.72 1.04
 -2 14 15 13.02 0.58
 -2 14 16 14.16 0.58
 -2 14 17 20.31 0.67
 -2 14 18 9.5 0.53
 -2 14 19 0.38 0.39
 -2 14 20 25.79 0.89
 -2 14 21 0.24 0.44
 -2 14 22 22.91 1.07
 -2 14 23 0.39 0.45
 -2 14 24 53.06 1.65
 -2 14 25 16.57 0.96
 -2 14 26 15.75 0.88
 -2 14 27 3.04 0.79
 -2 15 1 0.18 0.27
 -2 15 2 10.18 0.48
 -2 15 3 163.02 4.08
 -2 15 4 118.36 2.95
 -2 15 5 71.75 1.91
 -2 15 6 2.78 0.36
 -2 15 7 -0.54 1.43
 -2 15 8 -0.49 1.71
 -2 15 9 -0.73 1.53
 -2 15 10 10.24 0.56
 -2 15 11 321.49 8.48
 -2 15 12 11.32 0.5
 -2 15 13 0.36 0.47
 -2 15 14 7.61 0.47
 -2 15 15 -1.03 1.18
 -2 15 16 1.47 0.41
 -2 15 17 35.01 1.15
 -2 15 18 -0.55 1.58
 -2 15 19 6.03 0.51
 -2 15 20 44.64 1.47
 -2 15 21 1.25 0.48
 -2 15 22 1.65 0.48
 -2 15 23 10.12 0.78
 -2 15 24 6.85 0.82
 -2 15 25 48 1.79
 -2 15 26 16.55 1.38
 -2 16 1 -0.52 1.39
 -2 16 2 42.9 1.19
 -2 16 3 117.46 3
 -2 16 4 0.64 0.31
 -2 16 5 205.92 5.41
 -2 16 6 62.34 1.75
 -2 16 7 1.49 0.35
 -2 16 8 4.56 0.41
 -2 16 9 14.09 0.59
 -2 16 10 12.58 0.66
 -2 16 11 4.54 0.43
 -2 16 12 33.82 1.47
 -2 16 13 27.48 1.31
 -2 16 14 48.7 2
 -2 16 15 1.23 0.57
 -2 16 16 6.03 0.47
 -2 16 17 2.23 0.43
 -2 16 18 9.45 0.74
 -2 16 19 -0.47 1.13
 -2 16 20 1.11 0.47
 -2 16 21 1.85 0.53
 -2 16 22 19.22 1.27
 -2 16 23 61.43 2.23
 -2 16 24 2.59 1.06
 -2 16 25 32.33 4.15
 -2 17 1 29.54 0.87
 -2 17 2 57.29 1.5
 -2 17 3 67.11 1.75
 -2 17 4 3.85 0.41
 -2 17 5 13.26 0.6
 -2 17 6 114.05 2.8
 -2 17 7 -0.35 0.99
 -2 17 8 0.7 0.35
 -2 17 9 -0.89 1.14
 -2 17 10 34.86 1.43
 -2 17 11 78.5 2.19
 -2 17 12 13.75 0.6
 -2 17 13 10.05 0.78
 -2 17 14 147.12 4.53
 -2 17 15 17.83 1
 -2 17 16 3.26 0.54
 -2 17 17 3.97 0.5
 -2 17 18 -0.78 1.15
 -2 17 19 5.91 0.54
 -2 17 20 11.5 0.86
 -2 17 21 20 1.09
 -2 17 22 23.39 1.09
 -2 17 23 8.93 1.06
 -2 17 24 7.75 2.19
 -2 18 1 16.67 0.68
 -2 18 2 1.11 0.27
 -2 18 3 70.34 1.91
 -2 18 4 7.32 0.5
 -2 18 5 69.3 1.94
 -2 18 6 -0.28 1.03
 -2 18 7 14.53 0.62
 -2 18 8 8.85 0.55
 -2 18 9 16.48 0.62
 -2 18 10 40.54 1.23
 -2 18 11 0.15 0.4
 -2 18 12 101.88 2.8
 -2 18 13 40.09 1.33
 -2 18 14 0.97 0.44
 -2 18 15 5.56 0.48
 -2 18 16 -0.12 1.14
 -2 18 17 0.15 0.53
 -2 18 18 11.77 0.62
 -2 18 19 3.94 0.49
 -2 18 20 1.54 0.47
 -2 18 21 8.4 0.73
 -2 18 22 34.78 1.4
 -2 18 23 1.86 1.31
 -2 19 1 73.37 1.94
 -2 19 2 8.34 0.43
 -2 19 3 8.74 0.42
 -2 19 4 62.14 1.72
 -2 19 5 31.72 1.02
 -2 19 6 0.99 0.31
 -2 19 7 14.03 0.58
 -2 19 8 2.86 0.39
 -2 19 9 13.19 0.59
 -2 19 10 79.09 2.12
 -2 19 11 81.27 2.16
 -2 19 12 16.37 0.77
 -2 19 13 0.61 0.48
 -2 19 14 0.87 0.42
 -2 19 15 3.84 0.44
 -2 19 16 -0.38 1.19
 -2 19 17 0.25 0.44
 -2 19 18 3.41 0.49
 -2 19 19 0.32 0.46
 -2 19 20 15.8 0.86
 -2 19 21 -0.47 1.54
 -2 19 22 -1.77 2.51
 -2 20 1 3.4 0.36
 -2 20 2 0.38 0.33
 -2 20 3 0.7 0.32
 -2 20 4 4.45 0.58
 -2 20 5 8.24 0.44
 -2 20 6 17.36 0.77
 -2 20 7 58.8 1.87
 -2 20 8 60.84 1.65
 -2 20 9 5.11 0.5
 -2 20 10 142.66 5.34
 -2 20 11 2.6 0.55
 -2 20 12 6.85 0.45
 -2 20 13 5.78 0.45
 -2 20 14 -0.08 1.37
 -2 20 15 -0.43 1.21
 -2 20 16 1.62 0.41
 -2 20 17 0.4 0.46
 -2 20 18 2.76 0.45
 -2 20 19 3.46 0.65
 -2 20 20 5.73 1.03
 -2 21 1 1.52 0.42
 -2 21 2 32.94 1.04
 -2 21 3 38.79 1.54
 -2 21 4 6.77 0.51
 -2 21 5 5.46 0.41
 -2 21 6 11.88 0.57
 -2 21 7 3.05 0.38
 -2 21 8 50.55 1.67
 -2 21 9 0.5 0.37
 -2 21 10 0.25 0.41
 -2 21 11 57.83 1.83
 -2 21 12 6.5 0.58
 -2 21 13 1.2 0.43
 -2 21 14 23.85 0.91
 -2 21 15 0.77 0.4
 -2 21 16 15.17 0.63
 -2 21 17 8.43 0.51
 -2 21 18 4.8 0.65
 -2 21 19 3.24 2.64
 -2 22 1 1.19 0.37
 -2 22 2 42.36 1.33
 -2 22 3 0.68 0.42
 -2 22 4 -0.13 1.22
 -2 22 5 0.44 0.39
 -2 22 6 1.83 0.39
 -2 22 7 67.42 2.59
 -2 22 8 7.49 0.47
 -2 22 9 15.8 0.81
 -2 22 10 -0.14 1.27
 -2 22 11 -0.09 1.29
 -2 22 12 0.4 0.41
 -2 22 13 0.09 0.43
 -2 22 14 1.56 0.43
 -2 22 15 15.54 0.74
 -2 22 16 0.68 0.51
 -2 22 17 -0.95 2.36
 -2 23 1 32.88 1.02
 -2 23 2 17.26 0.63
 -2 23 3 11.84 0.55
 -2 23 4 9.63 0.52
 -2 23 5 0.05 0.39
 -2 23 6 -0.16 1.27
 -2 23 7 5.81 0.49
 -2 23 8 23.66 0.87
 -2 23 9 2.94 0.47
 -2 23 10 4.1 0.56
 -2 23 11 -0.29 1.35
 -2 23 12 -0.34 1.38
 -2 23 13 0.39 0.49
 -2 23 14 -0.53 2.36
 -2 23 15 10.02 1.43
 -2 24 1 5.75 0.45
 -2 24 2 21.35 0.93
 -2 24 3 0.61 0.4
 -2 24 4 1.24 0.41
 -2 24 5 1.32 0.46
 -2 24 6 9.43 0.56
 -2 24 7 17.52 1
 -2 24 8 14.21 0.76
 -2 24 9 22.58 0.93
 -2 24 10 -1.02 1.48
 -2 24 11 2.64 0.68
 -2 24 12 1.77 1.02
 -2 24 13 -1.9 2.33
 -2 25 1 -0.45 1.39
 -2 25 2 -0.78 1.41
 -2 25 3 18.37 0.72
 -2 25 4 35.34 1.21
 -2 25 5 5.02 0.64
 -2 25 6 7.76 0.75
 -2 25 7 17.38 1.34
 -2 25 8 0.86 1.71
 -2 25 9 9.48 2.45
 -1 0 1 6916.99 219.5
 -1 0 3 2043.86 65.46
 -1 0 5 1336.87 58.86
 -1 0 7 3663.98 132.87
 -1 0 9 652.92 20.46
 -1 0 11 367.81 10.12
 -1 0 13 217.99 8.8
 -1 0 15 16.69 1.09
 -1 0 17 1.5 0.43
 -1 0 19 -0.73 1.44
 -1 0 21 48.54 1.66
 -1 0 23 25.23 0.96
 -1 0 25 0.36 0.9
 -1 0 27 10.07 0.66
 -1 0 29 10.82 0.67
 -1 0 31 0.62 0.59
 -1 1 1 5255.85 162.19
 -1 1 2 4036.25 124.93
 -1 1 3 4844.94 144.01
 -1 1 4 129.54 3.27
 -1 1 5 89.39 2.61
 -1 1 6 0.44 0.28
 -1 1 7 465.44 12.29
 -1 1 8 175.56 4.93
 -1 1 9 82.11 2.2
 -1 1 10 823.33 21.86
 -1 1 11 1078.48 28.3
 -1 1 12 914.76 26.18
 -1 1 13 1116.31 36.66
 -1 1 14 27.64 1.12
 -1 1 15 17.07 0.88
 -1 1 16 159.87 4
 -1 1 17 102.36 2.63
 -1 1 18 69.23 1.79
 -1 1 19 71.73 1.88
 -1 1 20 38.5 1.13
 -1 1 21 17.66 0.66
 -1 1 22 8.06 0.45
 -1 1 23 35.79 1.02
 -1 1 24 1.15 0.34
 -1 1 25 2.18 0.47
 -1 1 26 9.59 0.49
 -1 1 27 34.21 1.1
 -1 1 28 2.36 0.36
 -1 1 29 -0.89 1.79
 -1 1 30 2.14 0.48
 -1 1 31 11.53 0.79
 -1 1 32 24.06 1.54
 -1 2 1 1963.28 53.02
 -1 2 2 1551.2 40.33
 -1 2 3 823.57 21.22
 -1 2 4 2785.13 82.18
 -1 2 5 3105.14 84.03
 -1 2 6 150.54 4.04
 -1 2 7 356.54 9.54
 -1 2 8 974.71 23.95
 -1 2 9 753.25 18.67
 -1 2 10 371.58 10
 -1 2 11 92.97 2.49
 -1 2 12 177.03 4.96
 -1 2 13 459.51 12.02
 -1 2 14 183.48 4.74
 -1 2 15 115.95 3.16
 -1 2 16 2.2 0.45
 -1 2 17 192.37 4.74
 -1 2 18 20.6 0.7
 -1 2 19 2.6 0.37
 -1 2 20 76.18 1.98
 -1 2 21 1.99 0.38
 -1 2 22 -0.03 2.17
 -1 2 23 30.84 1.32
 -1 2 24 124.25 3.31
 -1 2 25 3.7 0.55
 -1 2 26 4.26 0.38
 -1 2 27 0.27 0.36
 -1 2 28 -0.01 1.33
 -1 2 29 1.44 0.44
 -1 2 30 16.92 1.13
 -1 2 31 4.04 0.52
 -1 2 32 39.22 1.48
 -1 3 1 8992.47 246.49
 -1 3 2 2513.06 62.71
 -1 3 3 1041.41 28.61
 -1 3 4 123.51 3.4
 -1 3 5 1803.43 52.09
 -1 3 6 2.14 0.34
 -1 3 7 0.95 0.33
 -1 3 8 429.19 10.51
 -1 3 9 148.33 3.92
 -1 3 10 226.76 6.2
 -1 3 11 71.07 1.99
 -1 3 12 381.26 10.57
 -1 3 13 94.16 2.59
 -1 3 14 60.49 2.15
 -1 3 15 138.57 3.77
 -1 3 16 85.24 2.53
 -1 3 17 174.81 4.33
 -1 3 18 32.75 1.01
 -1 3 19 2.85 0.36
 -1 3 20 55.72 1.54
 -1 3 21 1.91 0.33
 -1 3 22 9.67 0.44
 -1 3 23 17.18 0.81
 -1 3 24 74.48 2.05
 -1 3 25 165.31 4.14
 -1 3 26 24.31 1.26
 -1 3 27 0.42 0.38
 -1 3 28 10.29 0.76
 -1 3 29 16.22 0.73
 -1 3 30 4.06 0.49
 -1 3 31 7.71 0.58
 -1 3 32 6.13 0.85
 -1 4 1 344.85 8.49
 -1 4 2 180.75 4.98
 -1 4 3 161.9 4.48
 -1 4 4 2.03 0.36
 -1 4 5 696.25 17.43
 -1 4 6 510.47 15.6
 -1 4 7 123.79 3.29
 -1 4 8 59.5 1.72
 -1 4 9 49.91 1.56
 -1 4 10 176.83 4.69
 -1 4 11 5.53 0.46
 -1 4 12 2.92 0.39
 -1 4 13 9.14 0.63
 -1 4 14 438.18 13.23
 -1 4 15 13.51 0.63
 -1 4 16 48.43 1.42
 -1 4 17 34.08 1.03
 -1 4 18 166.72 4.18
 -1 4 19 2.37 0.34
 -1 4 20 4.28 0.37
 -1 4 21 11.12 0.52
 -1 4 22 55.72 1.67
 -1 4 23 21.88 0.8
 -1 4 24 1.85 0.54
 -1 4 25 24.91 1.57
 -1 4 26 6.39 0.53
 -1 4 27 50.82 1.69
 -1 4 28 -0.09 1.48
 -1 4 29 -0.23 1.57
 -1 4 30 2.61 0.51
 -1 4 31 2.98 0.52
 -1 4 32 7.14 1.72
 -1 5 1 646.89 15.77
 -1 5 2 365.89 10.47
 -1 5 3 421.64 13.15
 -1 5 4 273.37 7.32
 -1 5 5 37.73 1.23
 -1 5 6 670.81 17.51
 -1 5 7 62.75 1.76
 -1 5 8 249.45 6.31
 -1 5 9 63.7 1.8
 -1 5 10 13.23 0.65
 -1 5 11 419.09 12.06
 -1 5 12 80.45 2.48
 -1 5 13 2.33 0.43
 -1 5 14 0.86 0.43
 -1 5 15 15.38 0.6
 -1 5 16 25.64 0.9
 -1 5 17 99.45 2.99
 -1 5 18 9.68 0.47
 -1 5 19 20.38 0.73
 -1 5 20 10.93 0.53
 -1 5 21 1.4 0.37
 -1 5 22 30.38 1.17
 -1 5 23 28.64 1.2
 -1 5 24 13.65 0.58
 -1 5 25 14.74 0.59
 -1 5 26 16.33 0.64
 -1 5 27 48.57 1.4
 -1 5 28 40.84 1.46
 -1 5 29 14.24 0.7
 -1 5 30 3.87 0.54
 -1 5 31 1.62 0.5
 -1 5 32 10.63 2.66
 -1 6 1 179.47 4.62
 -1 6 2 86.08 2.34
 -1 6 3 926.62 22.97
 -1 6 4 1487.76 40.27
 -1 6 5 271.67 7.58
 -1 6 6 9.42 0.57
 -1 6 7 6.16 0.49
 -1 6 8 520.42 13.9
 -1 6 9 809.07 22.69
 -1 6 10 384.94 9.78
 -1 6 11 222.69 5.97
 -1 6 12 25.67 1.02
 -1 6 13 8.24 0.6
 -1 6 14 3.1 0.41
 -1 6 15 -0.6 1.47
 -1 6 16 84.94 2.34
 -1 6 17 189.44 5.23
 -1 6 18 28.43 0.9
 -1 6 19 49.9 1.74
 -1 6 20 8.19 0.46
 -1 6 21 36.36 1.22
 -1 6 22 88.99 2.38
 -1 6 23 3.97 0.37
 -1 6 24 57.19 1.74
 -1 6 25 43.97 1.52
 -1 6 26 16.33 0.63
 -1 6 27 33.26 1.04
 -1 6 28 68.21 1.94
 -1 6 29 67.01 1.98
 -1 6 30 1.27 0.47
 -1 6 31 8.75 0.62
 -1 7 1 0.25 0.31
 -1 7 2 4.7 0.44
 -1 7 3 1726.45 46.22
 -1 7 4 720.24 19.21
 -1 7 5 610.91 17.88
 -1 7 6 555.56 13.9
 -1 7 7 171.5 4.55
 -1 7 8 7.64 0.58
 -1 7 9 783.39 20.37
 -1 7 10 3.68 0.5
 -1 7 11 20.42 0.91
 -1 7 12 41.67 1.44
 -1 7 13 0.29 0.38
 -1 7 14 49.9 1.38
 -1 7 15 8.32 0.44
 -1 7 16 -0.62 1.43
 -1 7 17 33.41 1.08
 -1 7 18 4.29 0.36
 -1 7 19 32.31 1.02
 -1 7 20 11.19 0.53
 -1 7 21 26.11 1.17
 -1 7 22 19.42 0.89
 -1 7 23 5.72 0.41
 -1 7 24 -0.32 1.12
 -1 7 25 3.95 0.42
 -1 7 26 8.45 0.51
 -1 7 27 38.95 1.21
 -1 7 28 1.86 0.52
 -1 7 29 1.69 0.52
 -1 7 30 0.73 0.46
 -1 7 31 11.71 1.13
 -1 8 1 559.22 14.26
 -1 8 2 364.49 9.87
 -1 8 3 349.76 8.7
 -1 8 4 6.83 0.6
 -1 8 5 140.34 4.23
 -1 8 6 0.98 0.39
 -1 8 7 73.74 2.13
 -1 8 8 1.18 0.42
 -1 8 9 1.16 0.43
 -1 8 10 126.39 3.89
 -1 8 11 186.83 5.14
 -1 8 12 108.27 3
 -1 8 13 114.14 3
 -1 8 14 -0.67 1.43
 -1 8 15 47.33 1.38
 -1 8 16 -0.06 1.49
 -1 8 17 77.79 2.11
 -1 8 18 4.24 0.33
 -1 8 19 13.17 0.54
 -1 8 20 21.76 0.78
 -1 8 21 0.95 0.33
 -1 8 22 13.12 0.52
 -1 8 23 -0.16 1.09
 -1 8 24 -0.09 1.62
 -1 8 25 -0.27 1.31
 -1 8 26 6.65 0.69
 -1 8 27 3.46 0.46
 -1 8 28 1.55 0.46
 -1 8 29 47.67 1.54
 -1 8 30 4.38 0.57
 -1 8 31 -1 2.4
 -1 9 1 5.1 0.49
 -1 9 2 299.35 8.33
 -1 9 3 79.59 2.25
 -1 9 4 51.23 1.66
 -1 9 5 51.58 1.68
 -1 9 6 0.73 0.42
 -1 9 7 123.95 3.38
 -1 9 8 240.28 7.26
 -1 9 9 17.81 0.84
 -1 9 10 2.86 0.49
 -1 9 11 37.74 1.27
 -1 9 12 4.75 0.39
 -1 9 13 143.64 3.78
 -1 9 14 33.8 0.97
 -1 9 15 -0.19 1.48
 -1 9 16 32.22 0.94
 -1 9 17 24.01 0.77
 -1 9 18 13.38 0.52
 -1 9 19 59.3 1.65
 -1 9 20 33.81 0.99
 -1 9 21 12.94 0.5
 -1 9 22 68.35 2.13
 -1 9 23 3.4 0.43
 -1 9 24 18.76 0.72
 -1 9 25 7.98 0.52
 -1 9 26 0.83 0.42
 -1 9 27 52.92 1.83
 -1 9 28 74.27 2.84
 -1 9 29 8.4 0.58
 -1 9 30 6.08 0.61
 -1 10 1 5.74 0.48
 -1 10 2 46.42 1.47
 -1 10 3 57.11 1.69
 -1 10 4 6.94 0.58
 -1 10 5 131.22 3.68
 -1 10 6 55.25 1.77
 -1 10 7 95.21 2.96
 -1 10 8 44.22 1.49
 -1 10 9 139.83 4.31
 -1 10 10 2.96 0.42
 -1 10 11 0.04 0.31
 -1 10 12 38.81 1.14
 -1 10 13 34.81 1.04
 -1 10 14 151.12 3.77
 -1 10 15 22.4 0.76
 -1 10 16 18.42 0.64
 -1 10 17 10.36 0.47
 -1 10 18 2.03 0.37
 -1 10 19 4.54 0.32
 -1 10 20 0.41 0.31
 -1 10 21 7.41 0.41
 -1 10 22 8.49 0.47
 -1 10 23 0.87 0.39
 -1 10 24 0.45 0.43
 -1 10 25 1.17 0.47
 -1 10 26 11.6 0.93
 -1 10 27 29.46 1.36
 -1 10 28 0.83 0.49
 -1 10 29 26.77 1.03
 -1 10 30 2.86 3.84
 -1 11 1 56.97 1.78
 -1 11 2 75.21 2.14
 -1 11 3 236.1 7.04
 -1 11 4 189.96 5.29
 -1 11 5 606.79 19.72
 -1 11 6 40.07 1.46
 -1 11 7 110.84 3.37
 -1 11 8 15.83 0.73
 -1 11 9 90.48 2.52
 -1 11 10 67.04 1.93
 -1 11 11 2.06 0.32
 -1 11 12 97.04 2.5
 -1 11 13 2.87 0.34
 -1 11 14 11.28 0.56
 -1 11 15 3.51 0.35
 -1 11 16 2.99 0.35
 -1 11 17 6.37 0.48
 -1 11 18 11.59 0.52
 -1 11 19 106.8 2.73
 -1 11 20 29.79 0.93
 -1 11 21 -0.35 1.05
 -1 11 22 39.38 1.18
 -1 11 23 13.8 0.64
 -1 11 24 1.44 0.49
 -1 11 25 74.51 2.46
 -1 11 26 10.22 0.61
 -1 11 27 2.41 0.67
 -1 11 28 34.62 1.32
 -1 11 29 -0.4 1.55
 -1 12 1 20.1 0.91
 -1 12 2 65.07 2.03
 -1 12 3 1.94 0.46
 -1 12 4 121.82 3.3
 -1 12 5 2.88 0.39
 -1 12 6 120.9 3.11
 -1 12 7 3.01 0.37
 -1 12 8 119.25 2.99
 -1 12 9 95.34 2.59
 -1 12 10 38.97 1.21
 -1 12 11 9.44 0.45
 -1 12 12 1.39 0.34
 -1 12 13 3.69 0.37
 -1 12 14 -0.4 1.48
 -1 12 15 67.68 1.8
 -1 12 16 1.17 0.35
 -1 12 17 62.65 1.6
 -1 12 18 1.31 0.34
 -1 12 19 3.03 0.37
 -1 12 20 39.72 1.13
 -1 12 21 0.91 0.35
 -1 12 22 3.18 0.45
 -1 12 23 10.11 0.62
 -1 12 24 1.35 0.51
 -1 12 25 16.21 0.78
 -1 12 26 140.01 4.2
 -1 12 27 1.93 0.75
 -1 12 28 0.17 0.5
 -1 12 29 0.61 2.43
 -1 13 1 4.7 0.38
 -1 13 2 112.3 2.84
 -1 13 3 0.13 0.32
 -1 13 4 0.37 0.29
 -1 13 5 12.41 0.5
 -1 13 6 107.14 2.77
 -1 13 7 350.08 8.68
 -1 13 8 42.29 1.17
 -1 13 9 2.71 0.32
 -1 13 10 98.29 2.51
 -1 13 11 112.96 3.1
 -1 13 12 18.45 0.69
 -1 13 13 8.23 1.88
 -1 13 14 24.46 0.94
 -1 13 15 -0.66 2.08
 -1 13 16 5.05 0.37
 -1 13 17 16.14 0.55
 -1 13 18 20.52 0.68
 -1 13 19 13.82 0.62
 -1 13 20 1.72 0.37
 -1 13 21 1.61 0.39
 -1 13 22 5.16 0.54
 -1 13 23 2.18 0.44
 -1 13 24 19.95 0.81
 -1 13 25 10.19 0.74
 -1 13 26 39.95 1.35
 -1 13 27 25.95 1.37
 -1 13 28 1.21 0.87
 -1 14 1 131.12 3.21
 -1 14 2 50.19 1.32
 -1 14 3 5.28 0.34
 -1 14 4 2.84 0.32
 -1 14 5 50.63 1.37
 -1 14 6 7.73 0.42
 -1 14 7 37.33 1.15
 -1 14 8 33.51 1
 -1 14 9 4.19 0.36
 -1 14 10 60.53 1.61
 -1 14 11 4.31 0.49
 -1 14 12 10.96 0.65
 -1 14 13 18.28 0.8
 -1 14 14 560.35 15.73
 -1 14 15 68.38 1.84
 -1 14 16 -0.57 1.04
 -1 14 17 47.66 1.43
 -1 14 18 1.27 0.35
 -1 14 19 5.55 0.4
 -1 14 20 10.58 0.49
 -1 14 21 2.35 0.51
 -1 14 22 2.85 0.43
 -1 14 23 10.44 0.58
 -1 14 24 95.11 3.27
 -1 14 25 2.23 0.53
 -1 14 26 24.76 1.15
 -1 14 27 0.9 0.75
 -1 15 1 99.72 2.45
 -1 15 2 14.35 0.51
 -1 15 3 10.58 0.45
 -1 15 4 100.32 2.5
 -1 15 5 4.13 0.35
 -1 15 6 60.28 1.83
 -1 15 7 -0.41 1.37
 -1 15 8 -0.61 1.46
 -1 15 9 -0.29 1.64
 -1 15 10 -0.35 1.58
 -1 15 11 22 0.81
 -1 15 12 427.97 11.29
 -1 15 13 169.87 5.58
 -1 15 14 39.7 1.55
 -1 15 15 3.11 0.44
 -1 15 16 0.82 0.43
 -1 15 17 -0.19 1.08
 -1 15 18 6.23 0.42
 -1 15 19 28.86 0.98
 -1 15 20 7.41 0.51
 -1 15 21 4.81 0.5
 -1 15 22 -0.06 1.88
 -1 15 23 3.73 0.54
 -1 15 24 19.7 1.03
 -1 15 25 34.68 2.06
 -1 15 26 1.59 0.75
 -1 16 1 1.73 0.31
 -1 16 2 41.76 1.18
 -1 16 3 26.04 0.78
 -1 16 4 11.08 0.46
 -1 16 5 3.97 0.34
 -1 16 6 27.28 0.87
 -1 16 7 29.57 0.91
 -1 16 8 26.8 0.85
 -1 16 9 -0.41 1.3
 -1 16 10 6.29 0.48
 -1 16 11 33.91 1.24
 -1 16 12 6.57 0.67
 -1 16 13 -0.17 1.75
 -1 16 14 89 2.35
 -1 16 15 6.51 0.42
 -1 16 16 8.76 0.47
 -1 16 17 44.87 1.77
 -1 16 18 7.38 0.47
 -1 16 19 2.86 0.39
 -1 16 20 0.04 0.41
 -1 16 21 0.48 0.46
 -1 16 22 13.09 0.78
 -1 16 23 2.3 0.55
 -1 16 24 82.43 2.62
 -1 16 25 6.68 0.82
 -1 17 1 64.57 1.66
 -1 17 2 35.44 1.04
 -1 17 3 5.29 0.37
 -1 17 4 3.79 0.33
 -1 17 5 16.77 0.59
 -1 17 6 5.29 0.38
 -1 17 7 53.1 1.37
 -1 17 8 6.53 0.38
 -1 17 9 94.01 2.56
 -1 17 10 55.38 1.47
 -1 17 11 368.84 9.91
 -1 17 12 152.24 3.82
 -1 17 13 25.47 0.99
 -1 17 14 17.29 0.79
 -1 17 15 64.53 2.01
 -1 17 16 10.02 0.63
 -1 17 17 12.17 0.73
 -1 17 18 0.38 0.46
 -1 17 19 15.61 0.7
 -1 17 20 9.76 0.64
 -1 17 21 4.35 0.71
 -1 17 22 15.71 0.78
 -1 17 23 19.43 0.89
 -1 17 24 9.25 1
 -1 18 1 29.74 0.92
 -1 18 2 22.81 0.9
 -1 18 3 3.98 0.29
 -1 18 4 41.33 1.25
 -1 18 5 3.19 0.4
 -1 18 6 0.37 0.26
 -1 18 7 -1.06 0.99
 -1 18 8 0.06 0.34
 -1 18 9 14.43 0.55
 -1 18 10 21.33 0.91
 -1 18 11 1.05 0.37
 -1 18 12 4.65 0.4
 -1 18 13 0.02 0.35
 -1 18 14 0.24 0.37
 -1 18 15 17.07 0.63
 -1 18 16 8.29 0.5
 -1 18 17 3.29 0.4
 -1 18 18 36.89 1.23
 -1 18 19 1.17 0.48
 -1 18 20 8.56 0.63
 -1 18 21 10.48 0.68
 -1 18 22 0.76 0.6
 -1 18 23 0.96 0.84
 -1 19 1 0.01 0.32
 -1 19 2 15.86 0.52
 -1 19 3 37.45 1.13
 -1 19 4 25.09 0.81
 -1 19 5 6.75 0.4
 -1 19 6 4.23 0.31
 -1 19 7 -0.5 1.04
 -1 19 8 26.41 0.79
 -1 19 9 12.95 0.5
 -1 19 10 0.05 0.33
 -1 19 11 1.37 0.38
 -1 19 12 62.05 1.85
 -1 19 13 32.33 1.24
 -1 19 14 7.31 0.48
 -1 19 15 0.65 0.38
 -1 19 16 8.37 0.5
 -1 19 17 0.41 0.4
 -1 19 18 8.31 0.58
 -1 19 19 2.91 0.49
 -1 19 20 1.05 0.7
 -1 19 21 14.7 0.94
 -1 19 22 6 1.37
 -1 20 1 3.2 0.36
 -1 20 2 26.72 1.01
 -1 20 3 13.37 0.51
 -1 20 4 35.38 1.32
 -1 20 5 35.72 1.15
 -1 20 6 2.34 0.42
 -1 20 7 5.16 0.39
 -1 20 8 30.68 1
 -1 20 9 43.97 1.26
 -1 20 10 1.3 0.36
 -1 20 11 10.34 0.53
 -1 20 12 -0.15 1.24
 -1 20 13 31.66 1.33
 -1 20 14 0.47 0.37
 -1 20 15 49.69 1.46
 -1 20 16 3.89 0.43
 -1 20 17 4.73 0.45
 -1 20 18 0.36 0.43
 -1 20 19 1.48 0.46
 -1 20 20 2.42 0.83
 -1 21 1 -0.12 1.13
 -1 21 2 5.19 0.46
 -1 21 3 3.69 0.47
 -1 21 4 18.34 0.66
 -1 21 5 16.6 0.65
 -1 21 6 77.42 2.3
 -1 21 7 11.9 0.7
 -1 21 8 10.05 0.55
 -1 21 9 -0.64 1.17
 -1 21 10 0.52 0.43
 -1 21 11 14.6 0.62
 -1 21 12 1.42 0.44
 -1 21 13 9.96 0.64
 -1 21 14 -0.33 1.24
 -1 21 15 9.35 0.59
 -1 21 16 0.16 0.41
 -1 21 17 8.8 0.53
 -1 21 18 1.66 0.54
 -1 21 19 0.81 2.56
 -1 22 1 3.04 0.41
 -1 22 2 14.53 0.68
 -1 22 3 15.03 0.59
 -1 22 4 1.4 0.38
 -1 22 5 4.37 0.42
 -1 22 6 4.54 0.41
 -1 22 7 2.83 0.4
 -1 22 8 22.1 0.97
 -1 22 9 6.35 0.48
 -1 22 10 0.48 0.41
 -1 22 11 -0.28 1.23
 -1 22 12 4.53 0.48
 -1 22 13 -0.27 1.34
 -1 22 14 3.12 0.49
 -1 22 15 3.43 0.48
 -1 22 16 11.13 0.84
 -1 22 17 0.93 0.96
 -1 23 1 16.4 0.85
 -1 23 2 -0.19 1.22
 -1 23 3 1.67 0.38
 -1 23 4 19.57 0.76
 -1 23 5 6.38 0.47
 -1 23 6 7.58 0.51
 -1 23 7 0.07 0.46
 -1 23 8 8 0.69
 -1 23 9 -0.03 1.3
 -1 23 10 29.75 1.21
 -1 23 11 6.64 0.65
 -1 23 12 3.84 0.64
 -1 23 13 -0.56 1.44
 -1 23 14 6.14 0.68
 -1 23 15 3.67 0.8
 -1 24 1 0.63 0.38
 -1 24 2 2.2 0.41
 -1 24 3 0.68 0.42
 -1 24 4 2.5 0.44
 -1 24 5 0.27 0.43
 -1 24 6 0.48 0.47
 -1 24 7 -0.57 1.31
 -1 24 8 6.88 0.62
 -1 24 9 2.6 0.53
 -1 24 10 2.72 0.54
 -1 24 11 1.17 0.73
 -1 24 12 1.23 0.64
 -1 24 13 2.13 1.2
 -1 25 1 1.49 0.51
 -1 25 2 19.13 0.79
 -1 25 3 14.59 0.7
 -1 25 4 3.55 0.54
 -1 25 5 5.61 0.62
 -1 25 6 4.98 0.76
 -1 25 7 -0.22 1.58
 -1 25 8 0.92 1
 -1 25 9 1.92 1.26
 -1 25 10 2.78 2.33
 -1 26 1 0.82 1.93
 -1 26 2 49.53 3.56
 -1 26 3 19.11 2.64
 -1 26 4 4.97 2.29
 0 0 2 546.55 23.1
 0 0 4 78.52 3.69
 0 0 6 321.6 11.92
 0 0 8 76.81 2.54
 0 0 10 265.83 9.49
 0 0 12 10.91 0.9
 0 0 14 135.03 4.56
 0 0 16 179.34 5.48
 0 0 18 2.9 0.44
 0 0 20 19.98 0.89
 0 0 22 55.51 1.87
 0 0 24 136.75 4.23
 0 0 26 1.72 0.57
 0 0 28 -0.23 1.24
 0 0 30 13.68 0.94
 0 0 32 79.51 3.62
 0 1 1 162.16 3.97
 0 1 2 2311.4 58.09
 0 1 3 624.97 16.95
 0 1 4 40.97 1.25
 0 1 5 0.58 0.28
 0 1 6 200.21 5.93
 0 1 7 1049.23 29.42
 0 1 8 142.86 3.81
 0 1 9 33.89 1.15
 0 1 10 78.92 2.17
 0 1 11 74.91 2.46
 0 1 12 114.11 3.08
 0 1 13 315.06 10.06
 0 1 14 1.08 0.4
 0 1 15 47.19 1.6
 0 1 16 6.36 0.44
 0 1 17 32.22 1.02
 0 1 18 8.28 0.41
 0 1 19 86.28 2.18
 0 1 20 217.47 5.45
 0 1 21 70.15 1.89
 0 1 22 8.52 0.46
 0 1 23 0.27 0.39
 0 1 24 -0.35 1.09
 0 1 25 1.42 0.33
 0 1 26 17.79 0.81
 0 1 27 0.35 0.32
 0 1 28 9.22 0.48
 0 1 29 9.31 0.51
 0 1 30 4.94 0.44
 0 1 31 8.81 0.54
 0 1 32 6.04 0.59
 0 2 0 6271.8 224.75
 0 2 1 1679.83 54.36
 0 2 2 4235.2 137.24
 0 2 3 7431.57 204.98
 0 2 4 224.17 5.45
 0 2 5 0.18 0.31
 0 2 6 8.36 0.52
 0 2 7 2032.33 53.37
 0 2 8 0.4 0.32
 0 2 9 32.61 1.07
 0 2 10 34.44 1.15
 0 2 11 34.79 1.15
 0 2 12 493.05 13
 0 2 13 1.17 0.4
 0 2 14 319.46 8.45
 0 2 15 29.71 1.16
 0 2 16 4.74 0.4
 0 2 17 16.47 0.6
 0 2 18 31.3 1.22
 0 2 19 192.81 4.76
 0 2 20 1.26 0.31
 0 2 21 7.34 0.41
 0 2 22 0.82 0.38
 0 2 23 7.2 0.47
 0 2 24 2.81 0.39
 0 2 25 58.45 1.56
 0 2 26 6.53 0.46
 0 2 27 19.08 0.68
 0 2 28 0.01 0.4
 0 2 29 4.19 0.44
 0 2 30 0.89 0.41
 0 2 31 0.94 0.58
 0 2 32 21.4 0.97
 0 3 1 5588.19 153.9
 0 3 2 8542.49 214.7
 0 3 3 884.7 25.05
 0 3 4 52.91 1.59
 0 3 5 1521.54 37.52
 0 3 6 1035.9 28.17
 0 3 7 437.24 10.96
 0 3 8 409.78 10.66
 0 3 9 60.53 1.87
 0 3 10 207.67 6.08
 0 3 11 65.76 1.85
 0 3 12 41.63 1.31
 0 3 13 394.9 11.55
 0 3 14 230.9 6.27
 0 3 15 11.94 0.64
 0 3 16 4.84 0.39
 0 3 17 1.79 0.3
 0 3 18 23.81 0.73
 0 3 19 11.85 0.5
 0 3 20 6.56 0.39
 0 3 21 36.51 1.1
 0 3 22 1.15 0.32
 0 3 23 7.05 0.42
 0 3 24 33.22 0.95
 0 3 25 0.3 0.33
 0 3 26 1.34 0.36
 0 3 27 -0.22 1.22
 0 3 28 2.48 0.36
 0 3 29 1.61 0.42
 0 3 30 6 0.49
 0 3 31 4.8 0.51
 0 3 32 3.01 0.62
 0 4 0 7425.15 248.99
 0 4 1 1.4 0.4
 0 4 2 375.95 11.73
 0 4 3 66.7 2.02
 0 4 4 1306.55 37.96
 0 4 5 494.06 14.1
 0 4 6 213.95 6
 0 4 7 180.19 4.8
 0 4 8 53.73 1.77
 0 4 9 0.65 0.34
 0 4 10 1.47 0.35
 0 4 11 22.27 0.86
 0 4 12 79.05 2.22
 0 4 13 332.03 8.67
 0 4 14 165.39 5.79
 0 4 15 604.14 15.92
 0 4 16 545.96 14.14
 0 4 17 0.08 0.27
 0 4 18 40.42 1.14
 0 4 19 78.07 2.01
 0 4 20 50.33 1.47
 0 4 21 87 2.51
 0 4 22 238.88 6.4
 0 4 23 4.62 0.35
 0 4 24 12.15 0.61
 0 4 25 51.18 1.38
 0 4 26 39 1.36
 0 4 27 2.7 0.39
 0 4 28 8.25 0.52
 0 4 29 8.88 0.53
 0 4 30 1.13 0.44
 0 4 31 46.84 1.71
 0 4 32 5.5 1.32
 0 5 1 2530.16 74.65
 0 5 2 50.17 1.5
 0 5 3 1986.36 54.96
 0 5 4 977.88 28.03
 0 5 5 930.36 22.54
 0 5 6 57.33 1.67
 0 5 7 507.39 13.72
 0 5 8 43.46 1.35
 0 5 9 172.81 4.56
 0 5 10 27.02 1.01
 0 5 11 2 0.39
 0 5 12 6.86 0.55
 0 5 13 89.97 2.55
 0 5 14 522.92 14.27
 0 5 15 13.25 0.56
 0 5 16 152.61 3.96
 0 5 17 33.58 0.99
 0 5 18 11 0.46
 0 5 19 0.36 0.29
 0 5 20 6.02 0.37
 0 5 21 41.79 1.32
 0 5 22 0.47 0.42
 0 5 23 3.8 0.34
 0 5 24 -0.16 1.54
 0 5 25 1.14 0.35
 0 5 26 8.47 0.45
 0 5 27 44.87 1.32
 0 5 28 6.38 0.52
 0 5 29 1.06 0.5
 0 5 30 12.3 0.64
 0 5 31 10.47 0.69
 0 5 32 1.17 2.36
 0 6 0 96.83 2.87
 0 6 1 2366.86 62.64
 0 6 2 759.85 20.25
 0 6 3 978.76 24.23
 0 6 4 793.75 20.56
 0 6 5 164.8 4.37
 0 6 6 3.26 0.43
 0 6 7 365.96 10.51
 0 6 8 112.15 2.98
 0 6 9 10.72 0.63
 0 6 10 1.29 0.43
 0 6 11 -0.07 1.65
 0 6 12 1.94 0.42
 0 6 13 38.41 1.33
 0 6 14 7.78 0.47
 0 6 15 66.73 1.89
 0 6 16 302.95 7.88
 0 6 17 0.16 0.25
 0 6 18 0.57 0.28
 0 6 19 13.57 0.52
 0 6 20 27.54 0.83
 0 6 21 1.76 0.27
 0 6 22 121.22 3.01
 0 6 23 5.45 0.36
 0 6 24 0.79 0.34
 0 6 25 54.52 1.5
 0 6 26 37.32 1.13
 0 6 27 22.67 0.83
 0 6 28 20 1.31
 0 6 29 28.87 1.09
 0 6 30 8.56 0.56
 0 6 31 9.96 0.67
 0 7 1 211.73 5.72
 0 7 2 9.35 0.6
 0 7 3 194.86 5.15
 0 7 4 94.37 2.55
 0 7 5 7.41 0.52
 0 7 6 78.37 2.19
 0 7 7 70.44 2.04
 0 7 8 351.07 11.11
 0 7 9 14.35 0.75
 0 7 10 275.06 7.5
 0 7 11 -0.51 1.65
 0 7 12 30.84 1.26
 0 7 13 23.5 0.98
 0 7 14 -0.21 1.51
 0 7 15 99.55 2.51
 0 7 16 74.98 1.88
 0 7 17 -0.26 1.46
 0 7 18 140.14 3.54
 0 7 19 34.63 1.05
 0 7 20 77.18 1.97
 0 7 21 5.95 0.36
 0 7 22 5.51 0.36
 0 7 23 7.9 0.55
 0 7 24 20.14 0.84
 0 7 25 -0.07 1.21
 0 7 26 26.98 1.05
 0 7 27 3.55 0.48
 0 7 28 133.75 3.68
 0 7 29 2.47 0.48
 0 7 30 21.18 0.83
 0 7 31 0.54 0.59
 0 8 0 469.94 14.31
 0 8 1 1.38 0.4
 0 8 2 -0.27 1.67
 0 8 3 913.28 24.47
 0 8 4 2078.15 61.56
 0 8 5 1130.92 29.64
 0 8 6 421.25 11.5
 0 8 7 727.74 19.57
 0 8 8 97.33 2.71
 0 8 9 32.28 1.19
 0 8 10 73.25 2.41
 0 8 11 368.51 11.99
 0 8 12 30.65 1.06
 0 8 13 15.11 0.59
 0 8 14 -0.93 1.51
 0 8 15 158.79 3.97
 0 8 16 13.61 0.49
 0 8 17 3.61 0.31
 0 8 18 14.59 0.52
 0 8 19 77.77 2.16
 0 8 20 -1.17 1.06
 0 8 21 31.37 0.91
 0 8 22 3.69 0.42
 0 8 23 13.67 0.69
 0 8 24 -0.71 1.16
 0 8 25 4.8 0.43
 0 8 26 31.27 1.26
 0 8 27 2.39 0.5
 0 8 28 61.43 1.86
 0 8 29 3.05 0.51
 0 8 30 0.19 0.48
 0 8 31 8.99 2.65
 0 9 1 6.48 0.52
 0 9 2 43.35 1.43
 0 9 3 324.55 8.73
 0 9 4 2.71 0.51
 0 9 5 6.75 0.58
 0 9 6 9 0.66
 0 9 7 38.8 1.39
 0 9 8 1.92 0.45
 0 9 9 150.71 4.45
 0 9 10 0.12 0.44
 0 9 11 24.1 0.89
 0 9 12 16.87 0.67
 0 9 13 0.86 0.3
 0 9 14 102.79 2.63
 0 9 15 10.15 0.44
 0 9 16 -0.73 1.48
 0 9 17 124.04 3.27
 0 9 18 -0.46 1.62
 0 9 19 -0.27 1.44
 0 9 20 6.69 0.37
 0 9 21 146.07 3.71
 0 9 22 4.46 0.36
 0 9 23 -0.32 1.1
 0 9 24 1.39 0.5
 0 9 25 3.36 0.47
 0 9 26 1.61 0.43
 0 9 27 141.73 4.16
 0 9 28 4.47 0.5
 0 9 29 35.47 1.19
 0 9 30 0.22 0.54
 0 10 0 0.11 0.57
 0 10 1 6.4 0.53
 0 10 2 63.41 1.84
 0 10 3 16.71 0.79
 0 10 4 2.38 0.44
 0 10 5 197.64 5.34
 0 10 6 661.64 19.42
 0 10 7 523.44 14.54
 0 10 8 0.1 0.42
 0 10 9 0.07 0.44
 0 10 10 34.52 1.14
 0 10 11 2.72 0.37
 0 10 12 -0.05 1.47
 0 10 13 77.24 1.98
 0 10 14 2.62 0.35
 0 10 15 325.21 8.05
 0 10 16 4.13 0.33
 0 10 17 9.76 0.42
 0 10 18 5.54 0.37
 0 10 19 11.82 0.56
 0 10 20 -0.48 1.18
 0 10 21 7.44 0.4
 0 10 22 4.51 0.39
 0 10 23 24.86 1.16
 0 10 24 6.12 0.48
 0 10 25 2.1 0.47
 0 10 26 16.28 1.03
 0 10 27 3.12 0.75
 0 10 28 0.18 0.48
 0 10 29 5 0.68
 0 10 30 8.51 2.71
 0 11 1 1.97 0.45
 0 11 2 189.1 4.97
 0 11 3 25.19 0.97
 0 11 4 86.52 2.45
 0 11 5 138.39 3.85
 0 11 6 12.35 0.81
 0 11 7 323.48 8.79
 0 11 8 14.4 0.66
 0 11 9 0.55 0.3
 0 11 10 53.39 1.46
 0 11 11 50.41 1.36
 0 11 12 188.46 4.76
 0 11 13 299.7 7.69
 0 11 14 182.87 4.59
 0 11 15 131.7 3.47
 0 11 16 6.65 0.39
 0 11 17 17.77 0.66
 0 11 18 0.98 0.27
 0 11 19 6.68 0.38
 0 11 20 0.41 0.31
 0 11 21 2.4 0.4
 0 11 22 1.49 0.4
 0 11 23 0.03 0.41
 0 11 24 1.29 0.41
 0 11 25 1.55 0.49
 0 11 26 0.04 0.49
 0 11 27 6.35 0.56
 0 11 28 65.98 2.21
 0 11 29 0.39 0.54
 0 12 0 5.45 0.73
 0 12 1 20.29 0.87
 0 12 2 30.7 1.13
 0 12 3 28.51 1.13
 0 12 4 53.87 1.68
 0 12 5 75.27 2.25
 0 12 6 28.53 1.06
 0 12 7 194.58 4.77
 0 12 8 -0.3 1.41
 0 12 9 1.16 0.35
 0 12 10 158.75 3.91
 0 12 11 54.33 1.47
 0 12 12 279.79 7.25
 0 12 13 175.34 4.35
 0 12 14 54.83 1.49
 0 12 15 2.35 0.31
 0 12 16 24.85 0.79
 0 12 17 26.12 0.88
 0 12 18 31.34 1.06
 0 12 19 84.53 2.26
 0 12 20 1.61 0.4
 0 12 21 83.44 2.29
 0 12 22 0.58 0.37
 0 12 23 2.23 0.42
 0 12 24 1.46 0.44
 0 12 25 6.33 0.56
 0 12 26 99.31 2.92
 0 12 27 7.34 0.59
 0 12 28 6.01 0.6
 0 12 29 4.21 2.59
 0 13 1 8.65 0.41
 0 13 2 29.1 0.85
 0 13 3 115.16 2.94
 0 13 4 59.91 1.54
 0 13 5 18.88 0.64
 0 13 6 69.45 1.97
 0 13 7 529.5 13.23
 0 13 8 29.21 0.87
 0 13 9 -0.06 1.39
 0 13 10 -0.02 1.47
 0 13 11 -0.64 1.46
 0 13 12 91.99 2.5
 0 13 13 11.88 0.52
 0 13 14 33.31 1.07
 0 13 15 1.66 0.32
 0 13 16 15.32 0.55
 0 13 17 -0.59 1.37
 0 13 18 23.81 0.8
 0 13 19 1.57 0.38
 0 13 20 9.6 0.55
 0 13 21 6.3 0.45
 0 13 22 1.77 0.42
 0 13 23 6.42 0.48
 0 13 24 5.56 0.55
 0 13 25 15.52 0.84
 0 13 26 1.06 0.5
 0 13 27 2.3 0.53
 0 13 28 -0.56 2
 0 14 0 805.95 21.79
 0 14 1 74.93 1.86
 0 14 2 31.77 0.89
 0 14 3 53.74 1.45
 0 14 4 8.75 0.43
 0 14 5 43.01 1.23
 0 14 6 324.97 8.08
 0 14 7 250.02 6.35
 0 14 8 8.36 0.41
 0 14 9 146.61 3.65
 0 14 10 73.38 1.91
 0 14 11 6.98 0.43
 0 14 12 3.8 0.45
 0 14 13 162.96 4.18
 0 14 14 5.97 0.44
 0 14 15 87.16 2.29
 0 14 16 12.36 0.58
 0 14 17 3.58 0.35
 0 14 18 17.18 0.7
 0 14 19 6.98 0.43
 0 14 20 0.1 0.37
 0 14 21 9.93 0.52
 0 14 22 1.03 0.4
 0 14 23 17.31 0.72
 0 14 24 4.17 0.56
 0 14 25 0.24 0.47
 0 14 26 23.09 1.18
 0 14 27 -0.56 1.61
 0 15 1 4.42 2.99
 0 15 2 1.46 0.29
 0 15 3 347.67 8.46
 0 15 4 64.44 1.66
 0 15 5 16.14 0.58
 0 15 6 35.03 1.02
 0 15 7 0.18 0.29
 0 15 8 7.52 0.39
 0 15 9 -0.41 1.46
 0 15 10 0.3 0.32
 0 15 11 56.99 1.58
 0 15 12 18.77 0.75
 0 15 13 190.47 4.8
 0 15 14 42.64 1.45
 0 15 15 13.68 0.54
 0 15 16 0.83 0.36
 0 15 17 3.04 0.42
 0 15 18 12.89 0.55
 0 15 19 73.07 2.46
 0 15 20 0.15 0.59
 0 15 21 29.62 1
 0 15 22 0.73 0.42
 0 15 23 8.34 0.56
 0 15 24 -0.14 1.36
 0 15 25 3.86 0.53
 0 15 26 2.99 0.65
 0 16 0 2.32 0.4
 0 16 1 408.75 10.28
 0 16 2 9.74 0.42
 0 16 3 20.09 0.65
 0 16 4 45.81 1.25
 0 16 5 -0.78 1.36
 0 16 6 4.4 0.36
 0 16 7 -0.49 1.39
 0 16 8 159.53 4.28
 0 16 9 104.33 2.71
 0 16 10 148.91 3.8
 0 16 11 66.49 1.9
 0 16 12 128.09 3.4
 0 16 13 -0.14 1.58
 0 16 14 7.8 0.45
 0 16 15 4.24 0.36
 0 16 16 41.44 1.47
 0 16 17 0.22 0.38
 0 16 18 0.58 0.37
 0 16 19 13.05 0.59
 0 16 20 5.21 0.46
 0 16 21 2.08 0.46
 0 16 22 2.81 0.68
 0 16 23 3.32 0.59
 0 16 24 -0.67 1.41
 0 16 25 4.56 0.72
 0 17 1 34.43 1.14
 0 17 2 23.82 0.97
 0 17 3 27.41 0.89
 0 17 4 2.67 0.31
 0 17 5 5.94 0.36
 0 17 6 -0.74 1.48
 0 17 7 16.37 0.64
 0 17 8 60.94 1.74
 0 17 9 -0.11 1.06
 0 17 10 -0.01 1.07
 0 17 11 76.06 1.93
 0 17 12 70.67 2
 0 17 13 5.49 0.46
 0 17 14 0.23 0.46
 0 17 15 71.68 2.01
 0 17 16 4.87 0.43
 0 17 17 18.56 1.06
 0 17 18 11.21 0.59
 0 17 19 6.94 0.47
 0 17 20 32.77 1.13
 0 17 21 19.11 0.81
 0 17 22 -0.29 1.36
 0 17 23 0.42 0.48
 0 17 24 11.3 1.11
 0 18 0 383.1 12.48
 0 18 1 5.16 0.33
 0 18 2 146.49 3.89
 0 18 3 3.67 0.35
 0 18 4 -0.42 1.23
 0 18 5 -0.55 1.05
 0 18 6 19.28 0.59
 0 18 7 3.07 0.29
 0 18 8 65.79 1.65
 0 18 9 2.15 0.3
 0 18 10 136.3 4.3
 0 18 11 6.96 0.47
 0 18 12 27.25 0.95
 0 18 13 103.15 3.02
 0 18 14 2.01 0.38
 0 18 15 0.29 0.44
 0 18 16 8.27 0.53
 0 18 17 3.13 0.43
 0 18 18 16.93 0.69
 0 18 19 12.55 0.82
 0 18 20 3.65 0.5
 0 18 21 16.9 0.78
 0 18 22 0.07 0.51
 0 18 23 -0.54 1.98
 0 19 1 58.77 1.79
 0 19 2 62.74 1.58
 0 19 3 29.65 0.85
 0 19 4 11.1 0.42
 0 19 5 13.22 0.48
 0 19 6 27.63 0.86
 0 19 7 10.03 0.4
 0 19 8 17.9 0.61
 0 19 9 0.06 0.31
 0 19 10 19.32 0.75
 0 19 11 -0.05 1.13
 0 19 12 11.3 0.56
 0 19 13 21.26 0.7
 0 19 14 31.53 1.03
 0 19 15 21.71 0.88
 0 19 16 3.22 0.46
 0 19 17 34.54 1.08
 0 19 18 42.54 1.28
 0 19 19 1.29 0.42
 0 19 20 2.17 0.48
 0 19 21 11.46 0.74
 0 19 22 2.31 2.03
 0 20 0 6.25 0.73
 0 20 1 1.28 0.34
 0 20 2 2.46 0.34
 0 20 3 59.95 1.7
 0 20 4 11.71 0.66
 0 20 5 17.62 0.59
 0 20 6 41.1 1.16
 0 20 7 5.66 0.43
 0 20 8 -0.25 1.13
 0 20 9 56.8 1.53
 0 20 10 29.28 1.06
 0 20 11 7.83 0.45
 0 20 12 0.41 0.44
 0 20 13 13.23 0.62
 0 20 14 88.94 2.35
 0 20 15 32.82 1.1
 0 20 16 1.42 0.36
 0 20 17 3.35 0.39
 0 20 18 5.57 0.48
 0 20 19 -1.24 1.38
 0 20 20 5.46 0.72
 0 21 1 15.77 0.56
 0 21 2 22.95 0.81
 0 21 3 55.95 1.73
 0 21 4 4.73 0.37
 0 21 5 30.16 0.94
 0 21 6 7.33 0.42
 0 21 7 -0.46 1.46
 0 21 8 3.93 0.5
 0 21 9 6 0.66
 0 21 10 1.69 0.38
 0 21 11 35.98 1.3
 0 21 12 11.39 0.56
 0 21 13 0.87 0.4
 0 21 14 7.81 0.5
 0 21 15 11.8 0.65
 0 21 16 0.97 0.42
 0 21 17 -0.94 1.35
 0 21 18 5.14 0.69
 0 21 19 4.12 1.1
 0 22 0 -0.83 1.15
 0 22 1 4.4 0.38
 0 22 2 2.11 0.36
 0 22 3 50.94 1.38
 0 22 4 5.9 0.42
 0 22 5 28.3 0.9
 0 22 6 8.17 0.51
 0 22 7 6.4 0.55
 0 22 8 -0.13 1.22
 0 22 9 -0.13 1.24
 0 22 10 14.58 0.63
 0 22 11 14.08 0.66
 0 22 12 43.55 1.4
 0 22 13 9.09 0.59
 0 22 14 14.63 0.7
 0 22 15 31.39 1.31
 0 22 16 4.21 0.63
 0 22 17 4.97 0.92
 0 23 1 17.59 0.71
 0 23 2 17.97 0.69
 0 23 3 0.29 0.37
 0 23 4 -0.07 1.25
 0 23 5 3.03 0.45
 0 23 6 0.25 0.43
 0 23 7 12.82 0.66
 0 23 8 0.71 0.45
 0 23 9 0.33 0.46
 0 23 10 0.27 0.62
 0 23 11 3.36 0.58
 0 23 12 2.98 0.53
 0 23 13 0.46 0.48
 0 23 14 35.69 1.36
 0 23 15 1.01 0.78
 0 24 0 -0.35 1.34
 0 24 1 2.52 0.43
 0 24 2 3.05 0.5
 0 24 3 3.36 0.48
 0 24 4 2.52 0.5
 0 24 5 -0.25 1.3
 0 24 6 8.92 0.63
 0 24 7 0.57 0.51
 0 24 8 5.52 0.56
 0 24 9 8.38 0.67
 0 24 10 2.19 0.81
 0 24 11 -0.1 1.54
 0 24 12 0.15 0.69
 0 24 13 1.35 1.01
 0 25 1 0.7 0.45
 0 25 2 1.44 0.48
 0 25 3 0.33 0.5
 0 25 4 2.79 0.53
 0 25 5 0.76 0.69
 0 25 6 6.25 0.78
 0 25 7 0.22 0.71
 0 25 8 0.71 0.74
 0 25 9 0.25 0.97
 0 25 10 1.79 1.24
 0 26 0 6.27 2.62
 0 26 1 0.93 0.76
 0 26 2 7.16 1.11
 0 26 3 3.54 2.08
 0 26 4 1.45 2.11
 1 0 1 1422.1 38.58
 1 0 3 141.28 4.41
 1 0 5 2476.84 87.45
 1 0 7 372.62 12.3
 1 0 9 722.7 19.34
 1 0 11 35.74 1.74
 1 0 13 330.88 11.42
 1 0 15 175.72 6.45
 1 0 17 10.8 0.56
 1 0 19 146.67 4.18
 1 0 21 54.78 1.64
 1 0 23 19.38 0.69
 1 0 25 86.2 2.47
 1 0 27 0.84 0.5
 1 0 29 -0.57 1.28
 1 0 31 -0.54 1.41
 1 1 0 1517.9 40.45
 1 1 1 749.25 18.46
 1 1 2 4436.88 114.21
 1 1 3 266.89 6.53
 1 1 4 1275.12 31.29
 1 1 5 484.06 12.91
 1 1 6 416.92 10.34
 1 1 7 510.3 12.7
 1 1 8 76.88 2.16
 1 1 9 0.39 0.32
 1 1 10 121.86 3.15
 1 1 11 488.24 13.29
 1 1 12 4.75 0.46
 1 1 13 74.47 2.1
 1 1 14 66.15 1.89
 1 1 15 2.88 0.4
 1 1 16 121.96 3.15
 1 1 17 62.88 1.64
 1 1 18 30.68 4.44
 1 1 19 416.06 10.84
 1 1 20 17.18 0.61
 1 1 21 7.73 0.38
 1 1 22 76.31 1.94
 1 1 23 16.48 0.52
 1 1 24 2.23 0.28
 1 1 25 16.76 0.56
 1 1 26 31.64 1.03
 1 1 27 0.58 0.34
 1 1 28 4.68 0.45
 1 1 29 -0.75 1.3
 1 1 30 -0.39 1.36
 1 1 31 -0.63 1.44
 1 1 32 7.98 0.76
 1 2 0 1079.46 28.03
 1 2 1 140.57 3.41
 1 2 2 7068.21 182.23
 1 2 3 34.77 1.05
 1 2 4 132.72 3.3
 1 2 5 1169.86 30.11
 1 2 6 711.05 17.37
 1 2 7 97.37 2.56
 1 2 8 1395.12 39.23
 1 2 9 167.85 4.86
 1 2 10 948.34 24.96
 1 2 11 46.85 1.59
 1 2 12 1636.46 42.04
 1 2 13 1.32 0.41
 1 2 14 320.75 8.69
 1 2 15 18.34 0.79
 1 2 16 2.93 0.32
 1 2 17 0.9 0.26
 1 2 18 46.33 1.34
 1 2 19 3.74 0.32
 1 2 20 3.17 0.34
 1 2 21 101.58 2.52
 1 2 22 1.74 0.28
 1 2 23 8.46 0.45
 1 2 24 31.25 1.12
 1 2 25 22.97 0.91
 1 2 26 3.91 0.36
 1 2 27 3.09 0.37
 1 2 28 33.61 1
 1 2 29 0.31 0.38
 1 2 30 2.16 0.42
 1 2 31 7.24 0.52
 1 2 32 9.07 0.82
 1 3 0 10203.24 272.55
 1 3 1 10451.77 267.69
 1 3 2 22.01 0.85
 1 3 3 311.15 7.66
 1 3 4 1161.48 30.3
 1 3 5 126.88 3.67
 1 3 6 458.24 12.64
 1 3 7 280.99 7.77
 1 3 8 13.69 0.66
 1 3 9 8.9 0.54
 1 3 10 15.11 0.69
 1 3 11 67.17 2.24
 1 3 12 97.12 2.73
 1 3 13 183.41 4.82
 1 3 14 103.31 2.74
 1 3 15 332.59 8.34
 1 3 16 19.03 0.65
 1 3 17 65.24 1.7
 1 3 18 8.24 0.4
 1 3 19 -0.14 1.49
 1 3 20 15.81 0.55
 1 3 21 1.89 0.32
 1 3 22 85.44 2.17
 1 3 23 110.36 2.98
 1 3 24 44.47 1.29
 1 3 25 8.08 0.41
 1 3 26 12.12 0.53
 1 3 27 3.34 0.39
 1 3 28 -0.78 1.26
 1 3 29 8.01 0.52
 1 3 30 3.4 0.44
 1 3 31 2.04 0.47
 1 3 32 2.5 0.87
 1 4 0 851.29 22.47
 1 4 1 3138.08 79.49
 1 4 2 166.44 5.09
 1 4 3 2365.12 59.78
 1 4 4 174.36 5.32
 1 4 5 655.43 15.87
 1 4 6 65.83 1.89
 1 4 7 46.98 1.37
 1 4 8 476.69 12.17
 1 4 9 428.46 11.58
 1 4 10 296.66 8.05
 1 4 11 355.09 10.49
 1 4 12 98.8 3.08
 1 4 13 211.87 5.65
 1 4 14 229.46 5.97
 1 4 15 198.85 4.98
 1 4 16 16.68 0.59
 1 4 17 18.42 0.62
 1 4 18 -1.13 1.59
 1 4 19 -0.39 1.43
 1 4 20 33.86 1
 1 4 21 46.41 1.25
 1 4 22 31.68 0.88
 1 4 23 23.32 0.93
 1 4 24 11.52 0.5
 1 4 25 -0.11 1.16
 1 4 26 0.01 0.35
 1 4 27 -0.23 1.24
 1 4 28 4.33 0.41
 1 4 29 37.01 1.12
 1 4 30 6.95 0.5
 1 4 31 4.5 0.54
 1 5 0 5.53 0.44
 1 5 1 59.53 1.67
 1 5 2 122.15 3.23
 1 5 3 4351.89 136.01
 1 5 4 3276.36 96.79
 1 5 5 111.52 2.96
 1 5 6 113.58 3
 1 5 7 113.39 3.18
 1 5 8 63.82 1.9
 1 5 9 96.17 2.87
 1 5 10 318.29 9.7
 1 5 11 71.13 2.11
 1 5 12 4.53 0.51
 1 5 13 290.09 7.84
 1 5 14 32.35 1.21
 1 5 15 204.93 5.15
 1 5 16 0.73 0.27
 1 5 17 7.26 0.39
 1 5 18 17.61 0.67
 1 5 19 150.31 3.7
 1 5 20 115.48 2.88
 1 5 21 23.16 1.03
 1 5 22 107.87 3.02
 1 5 23 81.07 2.1
 1 5 24 21.84 0.98
 1 5 25 1.41 0.36
 1 5 26 4.31 0.4
 1 5 27 3.29 0.45
 1 5 28 0.25 0.36
 1 5 29 7.52 0.48
 1 5 30 41.11 1.32
 1 5 31 0.28 0.52
 1 6 0 251.95 6.28
 1 6 1 114.3 2.93
 1 6 2 2035.18 50.33
 1 6 3 655.27 18.04
 1 6 4 540.35 14.34
 1 6 5 3.86 0.49
 1 6 6 408.81 10.14
 1 6 7 286.62 7.89
 1 6 8 559.34 14.64
 1 6 9 615.2 16.69
 1 6 10 4.75 0.53
 1 6 11 8.43 0.59
 1 6 12 72.1 2.8
 1 6 13 20.59 0.86
 1 6 14 73.17 1.91
 1 6 15 78.35 2.1
 1 6 16 4.82 0.33
 1 6 17 382.79 9.37
 1 6 18 204.85 4.99
 1 6 19 13.05 0.52
 1 6 20 -0.27 1.46
 1 6 21 44.4 1.26
 1 6 22 52.81 1.41
 1 6 23 47.27 1.36
 1 6 24 -0.47 1.12
 1 6 25 2.5 0.37
 1 6 26 3.68 0.4
 1 6 27 4.81 0.55
 1 6 28 0.92 0.44
 1 6 29 13.16 0.63
 1 6 30 25.09 0.93
 1 6 31 2.13 0.57
 1 7 0 68.6 1.95
 1 7 1 3.06 0.42
 1 7 2 72.57 2.06
 1 7 3 106.96 3.09
 1 7 4 113.25 3.09
 1 7 5 19.27 0.89
 1 7 6 187.55 6.06
 1 7 7 93.17 2.64
 1 7 8 104.01 3
 1 7 9 141.37 4.16
 1 7 10 101.47 2.85
 1 7 11 5.34 0.52
 1 7 12 116.1 3.16
 1 7 13 142.72 3.93
 1 7 14 86.13 2.18
 1 7 15 544.43 13.67
 1 7 16 0.27 0.26
 1 7 17 -0.32 1.54
 1 7 18 0.87 0.27
 1 7 19 13.63 0.52
 1 7 20 1.4 0.3
 1 7 21 36.83 1.25
 1 7 22 107.42 2.71
 1 7 23 18.57 0.63
 1 7 24 3.35 0.36
 1 7 25 -0.29 1.19
 1 7 26 0.17 0.36
 1 7 27 5.87 0.45
 1 7 28 18.08 0.69
 1 7 29 111.87 3.32
 1 7 30 0.42 0.55
 1 7 31 0.81 1.45
 1 8 0 2.81 0.41
 1 8 1 73.73 2.11
 1 8 2 1.83 0.43
 1 8 3 62.93 1.92
 1 8 4 188.63 5
 1 8 5 155.75 4.18
 1 8 6 3.51 0.49
 1 8 7 42.35 1.47
 1 8 8 647.71 20.58
 1 8 9 11.82 0.73
 1 8 10 23.75 1.04
 1 8 11 210.81 6.34
 1 8 12 3.91 0.38
 1 8 13 -0.45 1.43
 1 8 14 83.35 2.07
 1 8 15 416.53 10.08
 1 8 16 482.76 11.89
 1 8 17 258.55 6.27
 1 8 18 17.29 0.58
 1 8 19 2.45 0.31
 1 8 20 34.51 0.94
 1 8 21 34.4 1.01
 1 8 22 2.21 0.46
 1 8 23 6.57 0.41
 1 8 24 4.62 0.38
 1 8 25 20.68 0.8
 1 8 26 -0.01 1.29
 1 8 27 11.88 0.6
 1 8 28 1 0.42
 1 8 29 5.82 0.51
 1 8 30 -0.61 1.74
 1 8 31 1.23 2.42
 1 9 0 627.41 16.3
 1 9 1 41.47 1.33
 1 9 2 257.64 6.86
 1 9 3 171.77 4.51
 1 9 4 1108.16 33.16
 1 9 5 694.33 18.92
 1 9 6 11.23 0.7
 1 9 7 313.53 8.54
 1 9 8 17.9 0.84
 1 9 9 18.33 1.01
 1 9 10 14.79 0.78
 1 9 11 2.33 0.37
 1 9 12 10.33 0.46
 1 9 13 114.87 2.78
 1 9 14 116.85 2.87
 1 9 15 3.95 0.31
 1 9 16 2.97 0.3
 1 9 17 6.77 0.39
 1 9 18 101.65 2.52
 1 9 19 13.72 0.46
 1 9 20 2.92 0.34
 1 9 21 25.59 1.03
 1 9 22 0.32 0.31
 1 9 23 22.52 0.78
 1 9 24 5.17 0.39
 1 9 25 21.11 0.79
 1 9 26 34.16 1.35
 1 9 27 -0.32 1.56
 1 9 28 18.17 0.75
 1 9 29 0.94 0.51
 1 9 30 17.69 0.93
 1 10 0 2.52 0.44
 1 10 1 16.92 0.78
 1 10 2 292.98 7.44
 1 10 3 362.94 9.47
 1 10 4 0.17 0.46
 1 10 5 248.04 6.69
 1 10 6 124.96 3.82
 1 10 7 626.08 17.34
 1 10 8 817.59 23.36
 1 10 9 151.76 4.47
 1 10 10 -0.72 1.48
 1 10 11 70.02 1.93
 1 10 12 9.74 0.4
 1 10 13 -0.44 1.36
 1 10 14 93.4 2.31
 1 10 15 42.68 1.17
 1 10 16 33.71 1.01
 1 10 17 467.77 12.12
 1 10 18 120.73 3.06
 1 10 19 12.69 0.45
 1 10 20 1.71 0.32
 1 10 21 -0.43 1.1
 1 10 22 0.39 0.33
 1 10 23 52.78 1.55
 1 10 24 1.36 0.38
 1 10 25 4.16 0.43
 1 10 26 2.65 0.46
 1 10 27 6.28 0.61
 1 10 28 1.05 0.47
 1 10 29 0.57 0.5
 1 10 30 2.34 2.52
 1 11 0 20.99 0.9
 1 11 1 149.44 4.3
 1 11 2 10.68 0.67
 1 11 3 143.81 3.91
 1 11 4 322.65 8.44
 1 11 5 355.87 9.36
 1 11 6 118.68 3.84
 1 11 7 350.74 9.46
 1 11 8 1.09 0.33
 1 11 9 33.22 1
 1 11 10 296.23 7.19
 1 11 11 36.39 1.01
 1 11 12 14.13 0.52
 1 11 13 12.97 0.51
 1 11 14 250.11 6.43
 1 11 15 25.65 0.79
 1 11 16 54.33 1.46
 1 11 17 0.28 0.34
 1 11 18 68.5 1.98
 1 11 19 14.44 0.56
 1 11 20 6.51 0.38
 1 11 21 1.86 0.39
 1 11 22 28.92 1.07
 1 11 23 1.44 0.49
 1 11 24 6.96 0.49
 1 11 25 -0.97 1.26
 1 11 26 2.25 0.51
 1 11 27 2.83 0.51
 1 11 28 2.21 0.52
 1 11 29 38.74 1.47
 1 12 0 5.25 0.5
 1 12 1 72.28 2.11
 1 12 2 494.19 13.26
 1 12 3 19.18 0.96
 1 12 4 441.33 11.57
 1 12 5 501.3 12.67
 1 12 6 208.52 5.23
 1 12 7 49.57 1.36
 1 12 8 -0.4 1.42
 1 12 9 17.45 0.6
 1 12 10 47.94 1.26
 1 12 11 85.96 2.13
 1 12 12 75.12 1.9
 1 12 13 4.68 0.35
 1 12 14 1.67 0.3
 1 12 15 24.82 0.76
 1 12 16 56.6 1.6
 1 12 17 100.22 2.42
 1 12 18 5.2 0.34
 1 12 19 60.1 1.6
 1 12 20 0.4 0.41
 1 12 21 0 1.15
 1 12 22 22.47 1.34
 1 12 23 0.48 0.39
 1 12 24 1.5 0.42
 1 12 25 -0.78 1.3
 1 12 26 -1.23 1.33
 1 12 27 3.89 0.56
 1 12 28 0.12 0.53
 1 13 0 3.43 0.32
 1 13 1 64.94 1.77
 1 13 2 332.63 8
 1 13 3 0.02 0.25
 1 13 4 65.54 1.8
 1 13 5 178.43 4.43
 1 13 6 131.25 3.21
 1 13 7 79.29 1.97
 1 13 8 59.01 1.54
 1 13 9 76.57 2.05
 1 13 10 12.4 0.48
 1 13 11 47.38 1.28
 1 13 12 2.02 0.31
 1 13 13 117.32 2.96
 1 13 14 43.09 1.22
 1 13 15 77.05 1.95
 1 13 16 2.06 0.32
 1 13 17 10.25 0.44
 1 13 18 0.36 0.29
 1 13 19 32.11 0.98
 1 13 20 33.43 1.06
 1 13 21 42.62 1.37
 1 13 22 15.49 0.79
 1 13 23 10.96 0.57
 1 13 24 48.51 1.65
 1 13 25 14.45 0.73
 1 13 26 8.6 0.56
 1 13 27 11.9 0.69
 1 13 28 3.33 1.35
 1 14 0 0.5 0.25
 1 14 1 77.97 1.92
 1 14 2 241.44 5.74
 1 14 3 1.01 0.29
 1 14 4 102.8 2.55
 1 14 5 10.73 0.45
 1 14 6 52.38 1.37
 1 14 7 57.91 1.5
 1 14 8 28.23 0.83
 1 14 9 103.38 2.56
 1 14 10 1.61 0.28
 1 14 11 4.21 0.34
 1 14 12 5.14 0.37
 1 14 13 -0.41 1.45
 1 14 14 -0.16 1.02
 1 14 15 0.64 0.31
 1 14 16 22.62 0.95
 1 14 17 4.59 0.39
 1 14 18 9.04 0.45
 1 14 19 0.03 0.33
 1 14 20 1.06 0.35
 1 14 21 5.89 0.44
 1 14 22 72.29 2.19
 1 14 23 8.73 0.54
 1 14 24 25.66 1.03
 1 14 25 5.81 0.54
 1 14 26 -0.23 1.49
 1 14 27 -0.75 2.63
 1 15 0 1.08 0.26
 1 15 1 218.19 5.32
 1 15 2 149.07 3.58
 1 15 3 163.22 4.02
 1 15 4 40.86 1.1
 1 15 5 79.98 2.12
 1 15 6 38.84 1.08
 1 15 7 14 0.52
 1 15 8 -0.03 1.42
 1 15 9 16.01 0.54
 1 15 10 49.65 1.33
 1 15 11 34.98 1.03
 1 15 12 16.82 0.55
 1 15 13 0.06 0.29
 1 15 14 9.76 0.54
 1 15 15 -0.23 1.07
 1 15 16 -0.15 1.1
 1 15 17 1.99 0.45
 1 15 18 44.4 1.27
 1 15 19 14.17 0.71
 1 15 20 -0.46 1.3
 1 15 21 0 0.38
 1 15 22 1.7 0.46
 1 15 23 -0.02 1.46
 1 15 24 5.37 0.48
 1 15 25 1.08 0.45
 1 15 26 38.18 1.88
 1 16 0 33.29 0.96
 1 16 1 72.89 1.98
 1 16 2 162.84 4.09
 1 16 3 67.45 1.72
 1 16 4 0.02 0.26
 1 16 5 59.96 1.54
 1 16 6 48.57 1.31
 1 16 7 91.42 2.32
 1 16 8 382.51 9.69
 1 16 9 2.14 0.37
 1 16 10 1.51 0.34
 1 16 11 15.15 0.58
 1 16 12 37.82 1.16
 1 16 13 15.53 0.54
 1 16 14 10.91 0.54
 1 16 15 0.33 0.34
 1 16 16 -0.83 1.1
 1 16 17 4.7 0.4
 1 16 18 45.57 1.29
 1 16 19 14.23 0.62
 1 16 20 4.2 0.42
 1 16 21 -0.63 1.28
 1 16 22 13.65 0.64
 1 16 23 4.5 0.56
 1 16 24 19.36 0.78
 1 16 25 8 0.79
 1 17 0 3.33 0.3
 1 17 1 55.95 2.03
 1 17 2 53.86 1.61
 1 17 3 7.25 0.4
 1 17 4 55.01 1.46
 1 17 5 2.57 0.35
 1 17 6 13.28 0.52
 1 17 7 115.45 2.91
 1 17 8 38.14 1.34
 1 17 9 225.08 6.88
 1 17 10 45.43 1.44
 1 17 11 45.72 1.25
 1 17 12 4.14 0.51
 1 17 13 11.86 0.6
 1 17 14 7.24 0.57
 1 17 15 0.38 0.36
 1 17 16 0.8 0.35
 1 17 17 1.35 0.35
 1 17 18 0.47 0.37
 1 17 19 1.25 0.36
 1 17 20 0.04 0.37
 1 17 21 5.92 0.48
 1 17 22 0.05 0.44
 1 17 23 3.74 0.51
 1 17 24 -0.82 1.6
 1 18 0 49.65 1.51
 1 18 1 338.66 9.64
 1 18 2 187.35 4.96
 1 18 3 120.46 3.11
 1 18 4 54.53 1.75
 1 18 5 -1.67 1.55
 1 18 6 30.06 0.94
 1 18 7 59.45 1.79
 1 18 8 31.04 1.05
 1 18 9 5.53 0.41
 1 18 10 8.51 0.43
 1 18 11 14.95 0.74
 1 18 12 0.62 0.34
 1 18 13 14.82 0.6
 1 18 14 3.6 0.49
 1 18 15 0.39 0.36
 1 18 16 0.08 0.37
 1 18 17 3.86 0.41
 1 18 18 5.56 0.44
 1 18 19 1.12 0.39
 1 18 20 7.01 0.48
 1 18 21 1.27 0.47
 1 18 22 -0.09 1.54
 1 18 23 2 0.78
 1 19 0 25.37 0.83
 1 19 1 4.77 0.58
 1 19 2 42.13 1.32
 1 19 3 179.54 4.84
 1 19 4 -0.18 1.15
 1 19 5 8.38 0.48
 1 19 6 8.11 0.41
 1 19 7 20.45 0.64
 1 19 8 9.37 0.44
 1 19 9 58.19 1.66
 1 19 10 149.45 4.44
 1 19 11 32.69 1.04
 1 19 12 48.55 1.42
 1 19 13 1.4 0.39
 1 19 14 4.07 0.42
 1 19 15 -0.2 1.22
 1 19 16 4.98 0.42
 1 19 17 2.84 0.38
 1 19 18 4.23 0.43
 1 19 19 17.12 0.67
 1 19 20 10.26 0.55
 1 19 21 0.56 0.67
 1 19 22 7 2.66
 1 20 0 25.85 0.96
 1 20 1 84.57 2.16
 1 20 2 250.16 6.28
 1 20 3 4.12 0.37
 1 20 4 8.17 0.47
 1 20 5 -0.31 1.14
 1 20 6 30.98 0.98
 1 20 7 8.87 0.48
 1 20 8 9.08 0.56
 1 20 9 10.46 0.55
 1 20 10 0.13 0.4
 1 20 11 1.42 0.48
 1 20 12 0.1 0.44
 1 20 13 0.79 0.4
 1 20 14 1.03 0.52
 1 20 15 7.57 0.5
 1 20 16 5.66 0.45
 1 20 17 8.12 0.61
 1 20 18 7.46 0.5
 1 20 19 2.29 0.44
 1 20 20 7.4 0.77
 1 21 0 2.66 0.37
 1 21 1 45.33 1.26
 1 21 2 62.16 2.08
 1 21 3 35.25 1.06
 1 21 4 42.79 1.22
 1 21 5 3.46 0.44
 1 21 6 1.55 0.4
 1 21 7 2.8 0.42
 1 21 8 0.83 0.38
 1 21 9 1.21 0.42
 1 21 10 9.9 0.65
 1 21 11 0.28 0.42
 1 21 12 2.13 0.45
 1 21 13 1.99 0.42
 1 21 14 34.88 1.17
 1 21 15 8.05 0.52
 1 21 16 0.09 0.4
 1 21 17 1.75 0.42
 1 21 18 0.58 0.6
 1 21 19 -0.34 1.7
 1 22 0 0.81 0.35
 1 22 1 14.6 0.61
 1 22 2 1.17 0.34
 1 22 3 2.56 0.35
 1 22 4 0.58 0.35
 1 22 5 21.57 0.79
 1 22 6 -0.38 1.21
 1 22 7 1.29 0.48
 1 22 8 -0.15 1.27
 1 22 9 2.15 0.49
 1 22 10 35.48 1.19
 1 22 11 36.35 1.42
 1 22 12 5.36 0.5
 1 22 13 3.78 0.47
 1 22 14 4.71 0.48
 1 22 15 0.9 0.42
 1 22 16 30.63 1.19
 1 22 17 -0.1 1.72
 1 23 0 18.32 0.86
 1 23 1 33.9 1.07
 1 23 2 5.27 0.43
 1 23 3 46.94 1.39
 1 23 4 10.66 0.54
 1 23 5 0.04 0.39
 1 23 6 11.53 0.59
 1 23 7 2.69 0.47
 1 23 8 8.12 0.56
 1 23 9 -0.6 1.33
 1 23 10 3.11 0.5
 1 23 11 16.7 1.03
 1 23 12 1.9 0.48
 1 23 13 3.93 0.52
 1 23 14 0.46 0.6
 1 23 15 2.68 1.32
 1 24 0 15.29 0.63
 1 24 1 21.44 0.75
 1 24 2 -0.02 1.31
 1 24 3 0.41 0.42
 1 24 4 33.67 1.18
 1 24 5 -0.3 1.36
 1 24 6 -0.74 1.47
 1 24 7 4.15 0.52
 1 24 8 -0.18 1.59
 1 24 9 38.55 1.29
 1 24 10 9.99 0.68
 1 24 11 3.64 0.6
 1 24 12 6.94 1.01
 1 24 13 1.63 1.05
 1 25 0 7.55 0.52
 1 25 1 6.03 0.54
 1 25 2 2.92 0.57
 1 25 3 14.63 0.74
 1 25 4 0.49 0.54
 1 25 5 1.87 0.76
 1 25 6 -0.95 1.46
 1 25 7 -0.79 2.07
 1 25 8 10.64 1.03
 1 25 9 3.42 1.19
 1 26 0 1.56 2.62
 1 26 1 0.37 2.94
 1 26 2 5.7 3.63
 1 26 3 8.06 2.24
 2 0 0 563.18 13.75
 2 0 2 960.58 25.2
 2 0 4 89.15 2.41
 2 0 6 158.13 4.68
 2 0 8 674.06 21.73
 2 0 10 31.58 1.36
 2 0 12 25.02 1.21
 2 0 14 21.09 1.01
 2 0 16 18.6 0.72
 2 0 18 33.04 1.03
 2 0 20 -0.63 1.51
 2 0 22 -0.04 1.02
 2 0 24 5.05 0.44
 2 0 26 44.27 1.4
 2 0 28 0.75 0.5
 2 0 30 4.51 0.7
 2 0 32 49.2 3.96
 2 1 0 2619.9 66.13
 2 1 1 14.29 0.52
 2 1 2 79.37 1.94
 2 1 3 26.03 0.76
 2 1 4 1514.54 41.47
 2 1 5 306.86 7.74
 2 1 6 21.53 0.76
 2 1 7 1175.4 29.77
 2 1 8 42.39 1.23
 2 1 9 853.13 21.8
 2 1 10 1583.88 38.9
 2 1 11 153.53 4.11
 2 1 12 3050.44 77.12
 2 1 13 7.32 0.49
 2 1 14 189.57 4.98
 2 1 15 100.02 2.75
 2 1 16 1.89 0.25
 2 1 17 47.82 1.22
 2 1 18 3.24 0.27
 2 1 19 1.76 0.25
 2 1 20 29.71 0.82
 2 1 21 9.98 0.39
 2 1 22 38.14 1.01
 2 1 23 12.09 0.46
 2 1 24 0.57 0.3
 2 1 25 3.49 0.32
 2 1 26 9.9 0.5
 2 1 27 5.07 0.36
 2 1 28 9.92 0.6
 2 1 29 2.33 0.4
 2 1 30 -0.47 1.38
 2 1 31 -0.06 1.49
 2 1 32 1.29 0.89
 2 2 0 396.93 9.33
 2 2 1 0.43 0.19
 2 2 2 2061.42 49.48
 2 2 3 126.65 3.1
 2 2 4 327.99 8.66
 2 2 5 708.07 17.55
 2 2 6 46.28 1.29
 2 2 7 118.15 3.35
 2 2 8 438.37 11.46
 2 2 9 131.47 3.38
 2 2 10 130.06 3.31
 2 2 11 63.56 2.06
 2 2 12 280.7 7.64
 2 2 13 119.93 3.34
 2 2 14 59.17 1.69
 2 2 15 201.89 5.44
 2 2 16 69.76 1.71
 2 2 17 31.93 0.86
 2 2 18 24.25 0.8
 2 2 19 180.37 4.32
 2 2 20 8.49 0.37
 2 2 21 0.39 0.27
 2 2 22 16.56 0.53
 2 2 23 0.11 0.32
 2 2 24 14.61 0.51
 2 2 25 101.39 2.53
 2 2 26 1.46 0.32
 2 2 27 1.85 0.37
 2 2 28 2.84 0.38
 2 2 29 -0.61 1.31
 2 2 30 0.99 0.43
 2 2 31 14.85 0.71
 2 2 32 1.52 2.36
 2 3 0 0.25 0.26
 2 3 1 618.95 15.99
 2 3 2 611.1 15.1
 2 3 3 66.77 1.72
 2 3 4 249.02 6.21
 2 3 5 186.27 4.72
 2 3 6 107.3 2.8
 2 3 7 0.24 0.27
 2 3 8 0.11 0.29
 2 3 9 241.73 6.2
 2 3 10 544.08 13.5
 2 3 11 192.46 5.03
 2 3 12 164.07 4.6
 2 3 13 1.77 0.38
 2 3 14 1.12 0.36
 2 3 15 127.74 3.18
 2 3 16 21.61 0.64
 2 3 17 73.16 1.81
 2 3 18 2.9 0.28
 2 3 19 98.33 2.42
 2 3 20 8.45 0.38
 2 3 21 13.82 0.5
 2 3 22 8.58 0.37
 2 3 23 16.86 0.53
 2 3 24 -0.04 1.11
 2 3 25 -0.55 1.4
 2 3 26 4.45 0.35
 2 3 27 3.92 0.43
 2 3 28 14.42 0.6
 2 3 29 1.19 0.4
 2 3 30 32.85 1.49
 2 3 31 51.97 1.57
 2 3 32 43.05 3.62
 2 4 0 375.83 8.92
 2 4 1 494.76 11.74
 2 4 2 48.67 1.41
 2 4 3 1728.8 45.06
 2 4 4 2362.09 57.45
 2 4 5 85.22 2.33
 2 4 6 6.27 0.46
 2 4 7 136.01 3.63
 2 4 8 26.03 0.91
 2 4 9 766.76 21.12
 2 4 10 710.86 18.15
 2 4 11 596.59 15.94
 2 4 12 554.75 15.42
 2 4 13 36.55 1.28
 2 4 14 319.41 8.29
 2 4 15 154.04 3.83
 2 4 16 1.41 0.24
 2 4 17 42.18 1.16
 2 4 18 0.16 0.26
 2 4 19 36.06 1.01
 2 4 20 8.4 0.39
 2 4 21 10.9 0.46
 2 4 22 1.26 0.26
 2 4 23 4.67 0.39
 2 4 24 12.67 0.48
 2 4 25 0.75 0.29
 2 4 26 14.94 0.53
 2 4 27 2.45 0.36
 2 4 28 0.27 0.36
 2 4 29 0.24 0.4
 2 4 30 17.97 0.75
 2 4 31 1.8 0.51
 2 5 0 44.35 1.29
 2 5 1 152.3 3.94
 2 5 2 278.35 6.72
 2 5 3 663.03 18.14
 2 5 4 417.42 10.42
 2 5 5 2018.5 50.91
 2 5 6 4.74 0.43
 2 5 7 379.97 10.12
 2 5 8 18.77 0.74
 2 5 9 666.44 17.26
 2 5 10 7.74 0.53
 2 5 11 11.35 0.61
 2 5 12 372.39 9.47
 2 5 13 87.13 2.36
 2 5 14 129.15 3.2
 2 5 15 4.14 0.29
 2 5 16 0.97 0.25
 2 5 17 3.12 0.29
 2 5 18 120.31 3.04
 2 5 19 1.6 0.34
 2 5 20 267.56 6.63
 2 5 21 -0.42 1.07
 2 5 22 29.98 0.88
 2 5 23 10.21 0.47
 2 5 24 0.15 0.3
 2 5 25 11.17 0.47
 2 5 26 11.26 0.46
 2 5 27 56.35 1.58
 2 5 28 53.89 1.54
 2 5 29 1.16 0.4
 2 5 30 3.08 0.47
 2 5 31 13.77 0.83
 2 6 0 683.02 16.69
 2 6 1 833.19 20.57
 2 6 2 838.92 20.33
 2 6 3 312.02 7.78
 2 6 4 64.69 1.89
 2 6 5 422.96 10.42
 2 6 6 0.91 0.37
 2 6 7 107.01 2.85
 2 6 8 1.66 0.36
 2 6 9 100.8 2.67
 2 6 10 3.83 0.43
 2 6 11 319.25 8.13
 2 6 12 0.4 0.39
 2 6 13 78.57 2.07
 2 6 14 14.51 0.5
 2 6 15 69.06 1.73
 2 6 16 146.81 3.58
 2 6 17 93.87 2.34
 2 6 18 250.76 6.37
 2 6 19 116.21 2.91
 2 6 20 41.47 1.22
 2 6 21 -0.45 1.04
 2 6 22 -0.67 1.07
 2 6 23 13.13 0.48
 2 6 24 39.64 1.1
 2 6 25 5.66 0.37
 2 6 26 0.3 0.32
 2 6 27 -0.11 1.63
 2 6 28 1.49 0.39
 2 6 29 14.81 0.61
 2 6 30 19.5 0.73
 2 6 31 0.95 1.23
 2 7 0 13.63 0.61
 2 7 1 844 20.84
 2 7 2 502.54 12.61
 2 7 3 14.4 0.69
 2 7 4 941.81 25.21
 2 7 5 60.44 1.87
 2 7 6 171.48 4.46
 2 7 7 96.95 2.85
 2 7 8 1205.41 30.59
 2 7 9 568.36 14.76
 2 7 10 120.62 3.41
 2 7 11 14.96 0.72
 2 7 12 181.78 4.72
 2 7 13 98.31 2.44
 2 7 14 51.93 1.32
 2 7 15 266.41 6.42
 2 7 16 517.26 12.99
 2 7 17 382.58 9.62
 2 7 18 9.45 0.43
 2 7 19 15.19 0.55
 2 7 20 0.19 0.32
 2 7 21 30.22 1.19
 2 7 22 31.77 0.93
 2 7 23 3.72 0.33
 2 7 24 2.21 0.38
 2 7 25 0.34 0.31
 2 7 26 18.22 0.74
 2 7 27 -0.11 1.3
 2 7 28 -0.01 1.37
 2 7 29 1.34 0.43
 2 7 30 3.99 0.61
 2 7 31 11.24 2.59
 2 8 0 35.41 1.13
 2 8 1 24.45 0.88
 2 8 2 4.11 0.42
 2 8 3 129.04 3.34
 2 8 4 433.16 11.93
 2 8 5 23.01 0.94
 2 8 6 55.59 1.7
 2 8 7 2.68 0.46
 2 8 8 0.27 0.38
 2 8 9 20.93 0.86
 2 8 10 2.12 0.42
 2 8 11 24.02 0.89
 2 8 12 20.81 0.68
 2 8 13 11.79 0.43
 2 8 14 86.22 2.16
 2 8 15 53.98 1.4
 2 8 16 146.95 3.68
 2 8 17 176.1 4.33
 2 8 18 139.34 3.42
 2 8 19 141.17 3.55
 2 8 20 34.29 0.95
 2 8 21 -0.72 1.23
 2 8 22 -0.22 1.3
 2 8 23 77.72 1.95
 2 8 24 40.45 1.12
 2 8 25 47.55 1.36
 2 8 26 -0.04 1.27
 2 8 27 1.58 0.35
 2 8 28 0.75 0.41
 2 8 29 0.04 0.44
 2 8 30 0.97 0.57
 2 9 0 118.35 3.29
 2 9 1 176.87 4.44
 2 9 2 44.85 1.36
 2 9 3 204.6 5.14
 2 9 4 0.22 0.4
 2 9 5 3539.5 102.76
 2 9 6 670.02 20.6
 2 9 7 131.75 3.5
 2 9 8 393.43 10.24
 2 9 9 8.39 0.59
 2 9 10 7.95 0.49
 2 9 11 30.47 0.9
 2 9 12 0.96 0.25
 2 9 13 6.11 0.32
 2 9 14 4.23 0.31
 2 9 15 184.3 4.42
 2 9 16 95.69 2.47
 2 9 17 118.26 3.11
 2 9 18 198.97 5.02
 2 9 19 14.69 0.49
 2 9 20 0.26 0.28
 2 9 21 22.65 0.74
 2 9 22 1.84 0.32
 2 9 23 0.16 0.3
 2 9 24 3.03 0.34
 2 9 25 21.35 0.87
 2 9 26 6.71 0.44
 2 9 27 32.27 0.99
 2 9 28 -0.15 1.5
 2 9 29 2.36 0.5
 2 9 30 5.98 0.97
 2 10 0 14.98 0.72
 2 10 1 1.08 0.39
 2 10 2 9.06 0.55
 2 10 3 423.22 11.85
 2 10 4 415.94 10.87
 2 10 5 85.47 2.65
 2 10 6 75.32 2.19
 2 10 7 4.09 0.48
 2 10 8 0.65 0.38
 2 10 9 24.11 0.86
 2 10 10 177.07 4.4
 2 10 11 59.57 1.51
 2 10 12 44.25 1.18
 2 10 13 8.71 0.37
 2 10 14 169.68 4.06
 2 10 15 0.86 0.26
 2 10 16 266.96 6.5
 2 10 17 162.09 3.98
 2 10 18 30.91 0.93
 2 10 19 22.56 0.86
 2 10 20 4.64 0.31
 2 10 21 0.69 0.31
 2 10 22 15.09 0.59
 2 10 23 80.47 2.13
 2 10 24 4.88 0.38
 2 10 25 5.7 0.44
 2 10 26 22.75 1.12
 2 10 27 -0.57 1.33
 2 10 28 3.07 0.49
 2 10 29 1.98 0.55
 2 11 0 100.99 2.93
 2 11 1 130.09 3.5
 2 11 2 401.42 10.31
 2 11 3 12.34 0.68
 2 11 4 23.41 0.94
 2 11 5 91.91 2.57
 2 11 6 330.23 8.66
 2 11 7 6.03 0.42
 2 11 8 45.34 1.34
 2 11 9 1.36 0.3
 2 11 10 70.66 1.76
 2 11 11 43.16 1.14
 2 11 12 29.48 0.84
 2 11 13 0.62 0.25
 2 11 14 12.67 0.46
 2 11 15 33.14 1
 2 11 16 14.59 0.52
 2 11 17 -0.09 1.09
 2 11 18 8.32 0.4
 2 11 19 114.43 3.11
 2 11 20 17.82 0.66
 2 11 21 68.78 2.02
 2 11 22 -0.55 1.6
 2 11 23 35.41 1.27
 2 11 24 15.06 0.82
 2 11 25 18.26 0.7
 2 11 26 2.13 0.43
 2 11 27 3.3 0.46
 2 11 28 -0.15 1.52
 2 11 29 3.09 2.46
 2 12 0 504.7 14.17
 2 12 1 41.78 1.31
 2 12 2 204.33 5.26
 2 12 3 234.47 5.86
 2 12 4 164.64 4.33
 2 12 5 54.41 1.46
 2 12 6 60.59 1.59
 2 12 7 33.68 0.94
 2 12 8 82.29 2.03
 2 12 9 7.25 0.36
 2 12 10 1.51 0.26
 2 12 11 63.89 1.61
 2 12 12 44.16 1.24
 2 12 13 14.96 0.52
 2 12 14 1.41 0.26
 2 12 15 6.36 0.4
 2 12 16 76.86 2.09
 2 12 17 45.28 1.27
 2 12 18 2.27 0.39
 2 12 19 180.63 4.52
 2 12 20 2.09 0.34
 2 12 21 3.53 0.37
 2 12 22 -0.29 1.21
 2 12 23 -0.68 1.22
 2 12 24 -0.01 1.29
 2 12 25 6.7 0.53
 2 12 26 15.09 0.77
 2 12 27 -0.05 1.44
 2 12 28 3.02 0.67
 2 13 0 86.14 2.16
 2 13 1 70.68 1.78
 2 13 2 173.11 4.31
 2 13 3 -0.43 1.38
 2 13 4 2.83 0.31
 2 13 5 249.86 6.16
 2 13 6 92.18 2.4
 2 13 7 230.4 5.55
 2 13 8 75.36 1.9
 2 13 9 230.47 5.61
 2 13 10 48.87 1.29
 2 13 11 3.19 0.3
 2 13 12 124.1 3.09
 2 13 13 14.36 0.51
 2 13 14 15.01 0.56
 2 13 15 14.62 0.52
 2 13 16 3.73 0.3
 2 13 17 81.32 2.05
 2 13 18 175.68 4.58
 2 13 19 22.62 1.04
 2 13 20 41.69 1.2
 2 13 21 26.58 0.89
 2 13 22 2.52 0.4
 2 13 23 18.53 0.78
 2 13 24 24.56 0.86
 2 13 25 1.83 0.43
 2 13 26 -0.74 1.4
 2 13 27 10.83 0.68
 2 13 28 1.26 2.46
 2 14 0 -0.13 1.43
 2 14 1 76.3 1.91
 2 14 2 3.36 0.3
 2 14 3 15.04 0.52
 2 14 4 239.17 5.8
 2 14 5 37.22 1.01
 2 14 6 29.19 0.84
 2 14 7 144.26 3.59
 2 14 8 42.36 1.13
 2 14 9 29.16 0.83
 2 14 10 39.53 1.09
 2 14 11 -0.11 1.44
 2 14 12 48.66 1.42
 2 14 13 47.95 1.39
 2 14 14 5.17 0.33
 2 14 15 12.72 0.48
 2 14 16 0.3 0.27
 2 14 17 38.57 1.13
 2 14 18 1.84 0.34
 2 14 19 54.17 1.8
 2 14 20 9.48 0.53
 2 14 21 0.23 0.36
 2 14 22 -0.39 1.27
 2 14 23 0.97 0.41
 2 14 24 2.85 0.44
 2 14 25 17.6 0.68
 2 14 26 12.04 0.7
 2 14 27 6.17 2.58
 2 15 0 3.49 0.3
 2 15 1 9.86 0.41
 2 15 2 120.4 3.09
 2 15 3 91.08 2.33
 2 15 4 235.01 5.83
 2 15 5 186.74 4.5
 2 15 6 14.87 0.5
 2 15 7 1.79 0.26
 2 15 8 0.82 0.26
 2 15 9 20.31 0.63
 2 15 10 4.92 0.35
 2 15 11 5.66 0.39
 2 15 12 62.16 1.75
 2 15 13 18.7 0.69
 2 15 14 1.99 0.34
 2 15 15 0.68 0.27
 2 15 16 -0.71 1.09
 2 15 17 -0.44 1.11
 2 15 18 6.23 0.4
 2 15 19 15.43 0.7
 2 15 20 23.28 0.96
 2 15 21 77.38 2.23
 2 15 22 2.17 0.38
 2 15 23 6.07 0.47
 2 15 24 4.37 0.45
 2 15 25 5.38 0.52
 2 15 26 6.1 1.14
 2 16 0 70.08 1.79
 2 16 1 26.87 0.78
 2 16 2 10.28 0.71
 2 16 3 16.21 0.58
 2 16 4 0.14 0.26
 2 16 5 31.98 0.91
 2 16 6 -0 1.37
 2 16 7 78.23 2.01
 2 16 8 7.12 0.35
 2 16 9 0.54 0.23
 2 16 10 4.3 0.3
 2 16 11 -0.15 1
 2 16 12 0.2 0.25
 2 16 13 -0.14 1.25
 2 16 14 30.77 0.92
 2 16 15 115.03 3.12
 2 16 16 9.47 0.5
 2 16 17 3.87 0.36
 2 16 18 1.86 0.35
 2 16 19 12.65 0.54
 2 16 20 4.59 0.43
 2 16 21 6.81 0.49
 2 16 22 0.32 0.4
 2 16 23 2.29 0.48
 2 16 24 6.63 0.53
 2 16 25 32.8 2.78
 2 17 0 148.97 3.81
 2 17 1 43.44 1.32
 2 17 2 290.88 7.59
 2 17 3 13.08 0.49
 2 17 4 37.48 1.05
 2 17 5 1.36 0.29
 2 17 6 1.35 0.26
 2 17 7 20.89 0.67
 2 17 8 47.47 1.28
 2 17 9 1.03 0.26
 2 17 10 3.53 0.28
 2 17 11 2.05 0.28
 2 17 12 12.36 0.57
 2 17 13 17.17 0.73
 2 17 14 17.44 0.6
 2 17 15 1.87 0.35
 2 17 16 -0.15 1.24
 2 17 17 -0.99 1.17
 2 17 18 1.5 0.4
 2 17 19 1.98 0.38
 2 17 20 16.72 0.66
 2 17 21 9.59 0.65
 2 17 22 54.37 1.57
 2 17 23 6.48 0.67
 2 17 24 24.11 1.34
 2 18 0 3.59 0.3
 2 18 1 47.75 1.38
 2 18 2 57.58 1.53
 2 18 3 5.83 0.36
 2 18 4 9.97 0.4
 2 18 5 1.38 0.27
 2 18 6 -0.21 1.03
 2 18 7 4.44 0.32
 2 18 8 27.92 0.82
 2 18 9 56.8 1.58
 2 18 10 4.48 0.44
 2 18 11 82.71 2.27
 2 18 12 20.46 0.85
 2 18 13 -0.13 1.27
 2 18 14 0.16 0.33
 2 18 15 1.69 0.35
 2 18 16 -0.36 1.18
 2 18 17 -0.78 1.22
 2 18 18 -0.57 1.25
 2 18 19 -0.15 1.31
 2 18 20 9.07 0.55
 2 18 21 -0.38 1.44
 2 18 22 8.77 0.64
 2 18 23 1.53 1.34
 2 19 0 17.91 0.63
 2 19 1 25.71 1.04
 2 19 2 14.68 0.58
 2 19 3 37.24 1.04
 2 19 4 -0.8 1.16
 2 19 5 44.92 1.3
 2 19 6 7.04 0.38
 2 19 7 1.91 0.44
 2 19 8 29.48 1.25
 2 19 9 44.07 1.82
 2 19 10 -0.3 1.13
 2 19 11 11.87 0.62
 2 19 12 2.22 0.56
 2 19 13 16.63 0.73
 2 19 14 12.56 0.57
 2 19 15 4.47 0.43
 2 19 16 2.6 0.45
 2 19 17 3.21 0.39
 2 19 18 -0.08 1.39
 2 19 19 8.76 0.5
 2 19 20 18.18 0.75
 2 19 21 11.25 0.69
 2 20 0 15.67 0.58
 2 20 1 48.1 1.3
 2 20 2 1.61 0.32
 2 20 3 5.52 0.47
 2 20 4 -0.48 1.2
 2 20 5 -0.42 1.13
 2 20 6 0.5 0.34
 2 20 7 7.25 0.45
 2 20 8 0.42 0.37
 2 20 9 4.46 0.51
 2 20 10 17.59 0.81
 2 20 11 61.49 1.74
 2 20 12 8.11 0.51
 2 20 13 11.14 0.55
 2 20 14 1.1 0.39
 2 20 15 10.56 0.53
 2 20 16 5.48 0.49
 2 20 17 0.38 0.39
 2 20 18 9.03 0.61
 2 20 19 7.25 0.65
 2 20 20 7.67 0.99
 2 21 0 30.71 0.98
 2 21 1 76.16 1.95
 2 21 2 8.46 0.43
 2 21 3 17.95 0.62
 2 21 4 3.45 0.42
 2 21 5 11.52 0.62
 2 21 6 17.9 0.72
 2 21 7 20.51 0.95
 2 21 8 23.37 1.25
 2 21 9 19.76 0.76
 2 21 10 0.32 0.42
 2 21 11 0.19 0.4
 2 21 12 17.94 0.98
 2 21 13 10.02 0.56
 2 21 14 1.5 0.5
 2 21 15 30.01 1
 2 21 16 2.44 0.43
 2 21 17 41.97 1.34
 2 21 18 9.94 0.83
 2 21 19 1.17 2.51
 2 22 0 2.01 0.38
 2 22 1 30.98 0.96
 2 22 2 34.48 1.02
 2 22 3 1.11 0.35
 2 22 4 17.87 0.73
 2 22 5 0.19 0.41
 2 22 6 7.07 0.53
 2 22 7 -0.46 1.28
 2 22 8 5.37 0.59
 2 22 9 0.52 0.45
 2 22 10 1.22 0.46
 2 22 11 6.84 0.55
 2 22 12 14.89 0.67
 2 22 13 28.06 1.01
 2 22 14 -0.08 1.62
 2 22 15 5.32 0.56
 2 22 16 4.61 0.62
 2 22 17 12.3 1.57
 2 23 0 34.63 1.08
 2 23 1 24.12 0.83
 2 23 2 2.99 0.41
 2 23 3 24.56 0.93
 2 23 4 12.35 0.68
 2 23 5 19.05 0.75
 2 23 6 13.48 0.66
 2 23 7 -0.62 1.33
 2 23 8 1.79 0.47
 2 23 9 -0.46 1.36
 2 23 10 1.66 0.48
 2 23 11 5.57 0.53
 2 23 12 0.44 0.47
 2 23 13 2.36 0.55
 2 23 14 0.18 0.68
 2 23 15 17.73 1.73
 2 24 0 1.59 0.42
 2 24 1 13.02 0.63
 2 24 2 12.76 0.63
 2 24 3 11.07 0.62
 2 24 4 0.75 0.51
 2 24 5 0.45 0.46
 2 24 6 13.85 0.66
 2 24 7 1.46 0.54
 2 24 8 0.54 0.46
 2 24 9 4.31 0.52
 2 24 10 8.65 0.6
 2 24 11 3.24 0.66
 2 24 12 2.2 0.95
 2 25 0 1.07 0.44
 2 25 1 5.07 0.59
 2 25 2 1.66 0.48
 2 25 3 0.29 0.5
 2 25 4 33.53 1.3
 2 25 5 11.24 0.75
 2 25 6 49.05 2.27
 2 25 7 -0.42 1.7
 2 25 8 2.25 1.01
 2 25 9 0.2 1
 3 0 1 736.7 19.34
 3 0 3 13.9 0.63
 3 0 5 979.58 25.09
 3 0 7 53.78 1.53
 3 0 9 689.69 18.19
 3 0 11 1139.53 35.48
 3 0 13 131.06 5.42
 3 0 15 17.21 0.72
 3 0 17 0.12 0.26
 3 0 19 20.06 0.78
 3 0 21 11.36 0.58
 3 0 23 312.43 7.94
 3 0 25 24.14 0.98
 3 0 27 21 1.46
 3 0 29 6.13 0.96
 3 0 31 120.04 4.89
 3 1 0 1441.8 35.22
 3 1 1 194.37 4.63
 3 1 2 23.44 0.72
 3 1 3 766.29 18.21
 3 1 4 995.06 23.5
 3 1 5 2005.45 48.41
 3 1 6 54.94 1.44
 3 1 7 430.81 10.5
 3 1 8 189.8 4.93
 3 1 9 17.58 0.67
 3 1 10 79.17 2.18
 3 1 11 161 4.5
 3 1 12 14.67 0.65
 3 1 13 148.37 3.87
 3 1 14 226.35 6.03
 3 1 15 0.66 0.23
 3 1 16 158.75 3.82
 3 1 17 -0.11 1.35
 3 1 18 20.54 0.59
 3 1 19 0.9 0.22
 3 1 20 80.5 1.99
 3 1 21 111.73 2.86
 3 1 22 161.55 4.08
 3 1 23 35.71 1.18
 3 1 24 72.39 1.82
 3 1 25 19.84 0.71
 3 1 26 7.16 0.44
 3 1 27 2.54 0.39
 3 1 28 1.61 0.39
 3 1 29 -0.36 1.34
 3 1 30 0.18 0.55
 3 1 31 13.14 1.19
 3 2 0 515.8 12.43
 3 2 1 512.41 12.2
 3 2 2 2298.4 54.65
 3 2 3 98.55 2.41
 3 2 4 1801.78 41.89
 3 2 5 58.56 1.5
 3 2 6 241.33 5.78
 3 2 7 9.03 0.44
 3 2 8 28.24 0.92
 3 2 9 118.91 3.08
 3 2 10 81.2 2.35
 3 2 11 6.34 0.48
 3 2 12 570.04 14.41
 3 2 13 46.94 1.55
 3 2 14 14.68 0.64
 3 2 15 0.42 0.23
 3 2 16 0.05 0.21
 3 2 17 14.21 0.46
 3 2 18 2.8 0.31
 3 2 19 183.55 4.62
 3 2 20 171.87 4.37
 3 2 21 158.7 3.91
 3 2 22 3.71 0.42
 3 2 23 24.89 0.91
 3 2 24 3.11 0.3
 3 2 25 13.31 0.58
 3 2 26 1.42 0.31
 3 2 27 35.96 1.16
 3 2 28 0.96 0.36
 3 2 29 6.73 0.6
 3 2 30 0.98 0.51
 3 2 31 1.84 0.63
 3 3 0 198.03 4.73
 3 3 1 1186.61 29.25
 3 3 2 400.18 9.61
 3 3 3 332.78 8.07
 3 3 4 38.6 1.1
 3 3 5 475.65 12.09
 3 3 6 61.2 1.58
 3 3 7 291.02 7.22
 3 3 8 111.36 2.78
 3 3 9 99.01 2.62
 3 3 10 84.02 2.17
 3 3 11 -0.21 1.61
 3 3 12 0.58 0.33
 3 3 13 44.05 1.35
 3 3 14 13.53 0.54
 3 3 15 15.77 0.52
 3 3 16 46.7 1.22
 3 3 17 128.75 3.07
 3 3 18 160 3.89
 3 3 19 0.71 0.25
 3 3 20 24.19 0.76
 3 3 21 31.22 1.13
 3 3 22 244.83 6.19
 3 3 23 26.89 0.99
 3 3 24 166.57 4.23
 3 3 25 5.05 0.35
 3 3 26 27.59 0.93
 3 3 27 15.07 0.56
 3 3 28 0.12 0.35
 3 3 29 7.59 0.51
 3 3 30 8.13 0.68
 3 3 31 6.81 0.67
 3 4 0 744.33 17.92
 3 4 1 775.03 19.1
 3 4 2 215.05 5.5
 3 4 3 298.72 7.43
 3 4 4 8.82 0.43
 3 4 5 17.17 0.64
 3 4 6 80.59 2.07
 3 4 7 1056.19 26.58
 3 4 8 716.95 18.21
 3 4 9 761.35 19.24
 3 4 10 2.89 0.36
 3 4 11 111.95 2.9
 3 4 12 38.47 1.22
 3 4 13 28.52 1.01
 3 4 14 103.64 2.55
 3 4 15 57.36 1.45
 3 4 16 279.82 6.87
 3 4 17 16.44 0.53
 3 4 18 144.63 3.62
 3 4 19 -0.08 1.74
 3 4 20 147.1 3.77
 3 4 21 38.28 1.16
 3 4 22 -1.19 1.76
 3 4 23 13.26 0.5
 3 4 24 10.75 0.44
 3 4 25 0.84 0.3
 3 4 26 2.44 0.32
 3 4 27 104.08 2.79
 3 4 28 5.08 0.4
 3 4 29 -0.13 1.39
 3 4 30 4.11 0.61
 3 4 31 10.9 0.99
 3 5 0 671.44 16.3
 3 5 1 157.74 3.83
 3 5 2 159.59 3.96
 3 5 3 67.61 1.78
 3 5 4 1.24 0.3
 3 5 5 29.17 0.96
 3 5 6 221.8 5.38
 3 5 7 148.81 3.69
 3 5 8 162.35 4.17
 3 5 9 31.73 1.05
 3 5 10 118.5 3.02
 3 5 11 9.97 0.54
 3 5 12 34.31 1.14
 3 5 13 5.98 0.39
 3 5 14 190.89 4.53
 3 5 15 4.3 0.28
 3 5 16 2.04 0.25
 3 5 17 107.97 2.63
 3 5 18 1.41 0.28
 3 5 19 201.67 4.98
 3 5 20 179.8 4.64
 3 5 21 28.54 1.07
 3 5 22 41.19 1.22
 3 5 23 0.19 0.29
 3 5 24 8.07 0.39
 3 5 25 -0.22 1.17
 3 5 26 32.14 0.99
 3 5 27 21.2 0.71
 3 5 28 1.85 0.38
 3 5 29 17.77 0.68
 3 5 30 4.09 0.57
 3 5 31 -1.02 2.72
 3 6 0 17.68 0.67
 3 6 1 862.05 21.02
 3 6 2 371.75 9.43
 3 6 3 1060.82 25.68
 3 6 4 504.99 12.56
 3 6 5 54.56 1.53
 3 6 6 708.67 18.18
 3 6 7 239.87 6.35
 3 6 8 70.15 1.92
 3 6 9 115.68 3.07
 3 6 10 220.46 5.5
 3 6 11 70.32 1.94
 3 6 12 90.95 2.41
 3 6 13 6.15 0.33
 3 6 14 0.02 0.22
 3 6 15 38.58 1.12
 3 6 16 11.61 0.42
 3 6 17 31.06 0.95
 3 6 18 23.91 0.72
 3 6 19 -0.78 1.68
 3 6 20 82.79 2.12
 3 6 21 25.17 0.91
 3 6 22 56.99 1.62
 3 6 23 21.1 0.86
 3 6 24 30.18 0.9
 3 6 25 -0.12 1.18
 3 6 26 5.71 0.38
 3 6 27 33.05 0.97
 3 6 28 2.74 0.39
 3 6 29 0.6 0.45
 3 6 30 4.31 0.51
 3 7 0 392.5 9.46
 3 7 1 330.15 8.28
 3 7 2 396.9 9.68
 3 7 3 2113.06 51.95
 3 7 4 84.48 2.32
 3 7 5 911 22.74
 3 7 6 53 1.53
 3 7 7 1066.01 27.93
 3 7 8 52.33 1.53
 3 7 9 311.77 8.12
 3 7 10 44.27 1.34
 3 7 11 222.55 5.61
 3 7 12 122.61 2.98
 3 7 13 145.32 3.5
 3 7 14 1.59 0.24
 3 7 15 101.49 2.54
 3 7 16 11.15 0.42
 3 7 17 125.21 3.13
 3 7 18 18.29 0.58
 3 7 19 148.11 3.64
 3 7 20 12.87 0.55
 3 7 21 -0.9 1.36
 3 7 22 0.22 0.27
 3 7 23 -0.62 1.09
 3 7 24 7.05 0.39
 3 7 25 -0.43 1.41
 3 7 26 9.17 0.48
 3 7 27 0.23 0.34
 3 7 28 9.77 0.5
 3 7 29 15.19 0.64
 3 7 30 4.93 0.67
 3 8 0 8.06 0.47
 3 8 1 12.83 0.59
 3 8 2 3.04 0.38
 3 8 3 340.01 9.4
 3 8 4 348.2 9.07
 3 8 5 112.89 3.12
 3 8 6 172.58 4.6
 3 8 7 42.4 1.37
 3 8 8 14.85 0.71
 3 8 9 36.36 1.19
 3 8 10 43.58 1.33
 3 8 11 51.54 1.36
 3 8 12 -0.05 1.32
 3 8 13 0.02 0.22
 3 8 14 120.44 2.9
 3 8 15 50.06 1.34
 3 8 16 156.35 3.82
 3 8 17 108.74 2.81
 3 8 18 14.63 0.51
 3 8 19 149.47 4.17
 3 8 20 45.83 1.31
 3 8 21 -0.99 1.3
 3 8 22 19.24 0.61
 3 8 23 0.87 0.31
 3 8 24 48.47 1.3
 3 8 25 0.86 0.33
 3 8 26 0.24 0.32
 3 8 27 62.93 1.73
 3 8 28 0.08 0.37
 3 8 29 0.24 0.49
 3 8 30 0.47 1.74
 3 9 0 338.78 8.49
 3 9 1 20.78 0.81
 3 9 2 9.03 0.55
 3 9 3 266.52 6.98
 3 9 4 1155.41 28.54
 3 9 5 50.48 1.57
 3 9 6 964.81 25.14
 3 9 7 1.9 0.41
 3 9 8 5.11 0.48
 3 9 9 12.34 0.63
 3 9 10 36.16 1.01
 3 9 11 52.08 1.31
 3 9 12 148.23 3.51
 3 9 13 91.25 2.21
 3 9 14 24.09 0.68
 3 9 15 46.69 1.21
 3 9 16 1.87 0.26
 3 9 17 64.47 1.63
 3 9 18 6.87 0.36
 3 9 19 0.33 0.28
 3 9 20 90.93 2.51
 3 9 21 3.75 0.38
 3 9 22 26.41 0.8
 3 9 23 3.13 0.34
 3 9 24 20.52 0.69
 3 9 25 1.17 0.34
 3 9 26 -0.91 1.3
 3 9 27 8.05 0.61
 3 9 28 -0.36 1.39
 3 9 29 1.63 0.51
 3 10 0 10.91 0.61
 3 10 1 121.42 3.29
 3 10 2 49.57 1.51
 3 10 3 69.04 1.94
 3 10 4 288.71 7.29
 3 10 5 19.65 0.85
 3 10 6 24.36 0.93
 3 10 7 166.36 4.63
 3 10 8 745.28 19.39
 3 10 9 103.17 2.51
 3 10 10 11.16 0.42
 3 10 11 28.37 0.8
 3 10 12 0.18 0.21
 3 10 13 -0.6 1.25
 3 10 14 37.41 0.99
 3 10 15 81.16 2
 3 10 16 65.03 1.63
 3 10 17 274.36 6.88
 3 10 18 1.68 0.28
 3 10 19 47.27 1.24
 3 10 20 -0.7 1.54
 3 10 21 2.52 0.32
 3 10 22 -0.27 1.15
 3 10 23 3.6 0.4
 3 10 24 75.56 1.95
 3 10 25 7.58 0.45
 3 10 26 4.74 0.43
 3 10 27 12.76 0.59
 3 10 28 1.05 0.45
 3 10 29 2.48 0.92
 3 11 0 158.67 4.14
 3 11 1 98.36 2.73
 3 11 2 100.17 2.75
 3 11 3 780.78 20.62
 3 11 4 39.54 1.41
 3 11 5 36.91 1.14
 3 11 6 0.19 0.28
 3 11 7 210.9 5.19
 3 11 8 17.01 0.56
 3 11 9 2.03 0.26
 3 11 10 -0.46 1.38
 3 11 11 212.39 5.07
 3 11 12 30.49 0.84
 3 11 13 1.06 0.23
 3 11 14 10.41 0.4
 3 11 15 46.23 1.22
 3 11 16 -0.58 1.36
 3 11 17 234.67 5.61
 3 11 18 286.23 8.56
 3 11 19 103.24 2.9
 3 11 20 3.8 0.35
 3 11 21 15.44 0.56
 3 11 22 10.33 0.5
 3 11 23 2.28 0.36
 3 11 24 25.27 1.12
 3 11 25 3.06 0.39
 3 11 26 0.54 0.38
 3 11 27 2.94 0.5
 3 11 28 2.78 0.56
 3 12 0 20.57 0.72
 3 12 1 279.03 6.94
 3 12 2 2.57 0.32
 3 12 3 115.99 2.88
 3 12 4 24.39 0.74
 3 12 5 652.73 16.08
 3 12 6 30.04 0.85
 3 12 7 6.43 0.33
 3 12 8 168.34 4.09
 3 12 9 71.02 1.84
 3 12 10 1.27 0.25
 3 12 11 55.48 1.5
 3 12 12 84.65 2.08
 3 12 13 2.22 0.25
 3 12 14 0.83 0.25
 3 12 15 1.71 0.27
 3 12 16 -1.14 1.41
 3 12 17 8.48 0.45
 3 12 18 27.09 0.96
 3 12 19 96.2 2.5
 3 12 20 8.6 0.44
 3 12 21 0.77 0.4
 3 12 22 5.74 0.41
 3 12 23 2.76 0.38
 3 12 24 -0.38 1.48
 3 12 25 3.85 0.42
 3 12 26 1.14 0.42
 3 12 27 7.78 0.57
 3 12 28 4.64 0.97
 3 13 0 40.76 1.08
 3 13 1 5.05 0.31
 3 13 2 0.84 0.24
 3 13 3 -0.46 1.36
 3 13 4 25.02 0.76
 3 13 5 2.31 0.27
 3 13 6 25.05 0.73
 3 13 7 7.07 0.35
 3 13 8 -0.16 1.34
 3 13 9 24.71 0.74
 3 13 10 8.28 0.39
 3 13 11 11.74 0.43
 3 13 12 -0.41 1.33
 3 13 13 -0.05 1.37
 3 13 14 0.22 0.28
 3 13 15 42.09 1.12
 3 13 16 186.09 4.43
 3 13 17 -0.08 1.5
 3 13 18 82.42 2.37
 3 13 19 8.09 0.44
 3 13 20 0.17 0.35
 3 13 21 43.4 1.28
 3 13 22 -0.6 1.24
 3 13 23 0.85 0.36
 3 13 24 11.65 0.54
 3 13 25 -0.71 1.38
 3 13 26 0.79 0.45
 3 13 27 0.28 0.74
 3 14 0 51.52 1.35
 3 14 1 77.06 1.93
 3 14 2 16.12 0.54
 3 14 3 3.23 0.29
 3 14 4 3.12 0.29
 3 14 5 84.18 2.09
 3 14 6 17.57 0.56
 3 14 7 3.69 0.29
 3 14 8 192.24 4.64
 3 14 9 85.58 2.14
 3 14 10 16.26 0.54
 3 14 11 1.32 0.26
 3 14 12 12.1 0.45
 3 14 13 2.76 0.25
 3 14 14 57.38 1.46
 3 14 15 8.47 0.39
 3 14 16 4.23 0.37
 3 14 17 38.78 1.12
 3 14 18 71.85 1.82
 3 14 19 4.23 0.36
 3 14 20 47.61 1.32
 3 14 21 38.58 1.2
 3 14 22 6.36 0.42
 3 14 23 12.7 0.58
 3 14 24 11.68 0.57
 3 14 25 -1.16 1.6
 3 14 26 1.26 0.7
 3 15 0 28.31 0.85
 3 15 1 134.29 3.27
 3 15 2 2.12 0.27
 3 15 3 20.09 0.64
 3 15 4 21.76 0.68
 3 15 5 22.16 0.69
 3 15 6 0.28 0.25
 3 15 7 6.28 0.34
 3 15 8 5.71 0.33
 3 15 9 21.88 0.67
 3 15 10 13.78 0.49
 3 15 11 37.09 0.97
 3 15 12 2.06 0.32
 3 15 13 1.69 0.31
 3 15 14 207.31 5.06
 3 15 15 1.89 0.29
 3 15 16 5.07 0.32
 3 15 17 20.81 0.76
 3 15 18 1.34 0.36
 3 15 19 20.15 0.73
 3 15 20 44.76 1.29
 3 15 21 5.16 0.4
 3 15 22 39.13 1.17
 3 15 23 18.23 0.7
 3 15 24 2.26 0.47
 3 15 25 6.29 0.61
 3 15 26 -1.18 2.43
 3 16 0 38.97 1.09
 3 16 1 105.61 2.64
 3 16 2 8.19 0.4
 3 16 3 12.2 0.52
 3 16 4 2.02 0.32
 3 16 5 34.26 0.98
 3 16 6 31.69 0.9
 3 16 7 -0.06 1.3
 3 16 8 0.16 0.24
 3 16 9 -0.08 1.08
 3 16 10 10.78 0.43
 3 16 11 -1.18 1.16
 3 16 12 -0.21 1.24
 3 16 13 3.46 0.33
 3 16 14 121.21 3.18
 3 16 15 18.78 0.59
 3 16 16 34.5 1.14
 3 16 17 0.05 0.33
 3 16 18 0.89 0.38
 3 16 19 35.29 1.07
 3 16 20 1.14 0.39
 3 16 21 36.34 1.26
 3 16 22 11.38 0.55
 3 16 23 25.15 1.22
 3 16 24 0.44 0.54
 3 17 0 2.91 0.32
 3 17 1 5.18 0.44
 3 17 2 15.95 0.6
 3 17 3 4.74 0.39
 3 17 4 14.94 0.52
 3 17 5 1.37 0.27
 3 17 6 31.15 0.99
 3 17 7 0.36 0.26
 3 17 8 43.12 1.14
 3 17 9 11.08 0.43
 3 17 10 0.9 0.27
 3 17 11 -0.83 1.06
 3 17 12 1.32 0.35
 3 17 13 82.51 2.2
 3 17 14 0.88 0.32
 3 17 15 1.85 0.3
 3 17 16 28.66 0.84
 3 17 17 24.98 1.14
 3 17 18 -0.39 1.26
 3 17 19 10.48 0.57
 3 17 20 67 2.17
 3 17 21 13.78 0.63
 3 17 22 7 0.52
 3 17 23 0.6 0.59
 3 18 0 14.51 0.63
 3 18 1 12.58 0.47
 3 18 2 53.83 2.05
 3 18 3 24.89 0.81
 3 18 4 32.48 1.1
 3 18 5 -0.34 1.03
 3 18 6 38.78 1.24
 3 18 7 12.38 0.56
 3 18 8 10.03 0.5
 3 18 9 31.46 1.01
 3 18 10 1.4 0.31
 3 18 11 0.08 0.31
 3 18 12 3.58 0.35
 3 18 13 30.9 1.29
 3 18 14 0.78 0.34
 3 18 15 25.73 0.89
 3 18 16 -0.4 1.24
 3 18 17 0.53 0.35
 3 18 18 9.49 0.52
 3 18 19 25.31 0.87
 3 18 20 37.44 1.41
 3 18 21 65.49 1.97
 3 18 22 9.69 0.73
 3 19 0 78.36 2.32
 3 19 1 12.41 0.58
 3 19 2 0.23 0.32
 3 19 3 0.63 0.32
 3 19 4 2.14 0.38
 3 19 5 -0.79 1.1
 3 19 6 52.36 1.42
 3 19 7 11.02 0.48
 3 19 8 66.4 1.76
 3 19 9 13.68 0.68
 3 19 10 23.6 0.97
 3 19 11 -0.56 1.17
 3 19 12 38.07 1.27
 3 19 13 123.3 3.52
 3 19 14 128.98 3.32
 3 19 15 19.33 0.86
 3 19 16 -0.41 1.26
 3 19 17 -0.91 1.33
 3 19 18 21.58 0.8
 3 19 19 13.63 0.65
 3 19 20 1.22 0.53
 3 19 21 4.15 0.75
 3 20 0 7.79 0.42
 3 20 1 38.6 1.23
 3 20 2 1.25 0.39
 3 20 3 5.61 0.4
 3 20 4 18.81 0.65
 3 20 5 4.83 0.4
 3 20 6 39.78 1.17
 3 20 7 1.92 0.43
 3 20 8 11.98 0.55
 3 20 9 31.25 1.03
 3 20 10 0.15 0.37
 3 20 11 1.15 0.39
 3 20 12 1.67 0.41
 3 20 13 4.76 0.44
 3 20 14 3.37 0.41
 3 20 15 18.85 0.69
 3 20 16 0.99 0.42
 3 20 17 0.11 0.43
 3 20 18 0.09 0.51
 3 20 19 33.37 1.36
 3 20 20 4.58 1.44
 3 21 0 -0.21 1.43
 3 21 1 2.29 0.38
 3 21 2 13.65 0.56
 3 21 3 -0.62 1.19
 3 21 4 0.11 0.35
 3 21 5 7.59 0.47
 3 21 6 7.33 0.46
 3 21 7 18.27 0.97
 3 21 8 -0.82 1.23
 3 21 9 1.03 0.55
 3 21 10 17.92 0.76
 3 21 11 29.35 1.15
 3 21 12 43.19 1.37
 3 21 13 4.34 0.46
 3 21 14 3.3 0.45
 3 21 15 -0.32 1.41
 3 21 16 1.73 0.46
 3 21 17 2.92 0.6
 3 21 18 15.79 1.2
 3 22 0 0.9 0.4
 3 22 1 2.44 0.48
 3 22 2 11.16 0.53
 3 22 3 0.76 0.37
 3 22 4 18.6 0.88
 3 22 5 9.24 0.53
 3 22 6 70.37 1.88
 3 22 7 15.21 0.66
 3 22 8 -0.28 1.3
 3 22 9 3.93 0.59
 3 22 10 5.62 0.64
 3 22 11 32.56 1.68
 3 22 12 2.58 0.45
 3 22 13 14.77 0.82
 3 22 14 2.33 0.47
 3 22 15 1.53 0.58
 3 22 16 20.13 1.15
 3 23 0 3.01 0.42
 3 23 1 -0.39 1.28
 3 23 2 0.56 0.4
 3 23 3 17.25 0.66
 3 23 4 58.16 1.61
 3 23 5 3.16 0.44
 3 23 6 13.7 0.67
 3 23 7 8.4 0.58
 3 23 8 2.15 0.48
 3 23 9 14.08 0.69
 3 23 10 1.92 0.47
 3 23 11 -0.23 1.44
 3 23 12 5.01 0.58
 3 23 13 3.46 0.62
 3 23 14 -0.56 1.7
 3 24 0 27.56 1.13
 3 24 1 6.92 0.5
 3 24 2 4.81 0.47
 3 24 3 2.62 0.44
 3 24 4 5.98 0.52
 3 24 5 4.68 0.56
 3 24 6 5.66 0.55
 3 24 7 5.51 0.53
 3 24 8 0.69 0.47
 3 24 9 -1.41 1.49
 3 24 10 8.53 0.66
 3 24 11 15.2 1.15
 3 25 0 2.5 0.57
 3 25 1 1.6 0.49
 3 25 2 22.16 0.98
 3 25 3 10.69 0.74
 3 25 4 0.26 0.59
 3 25 5 53.21 1.77
 3 25 6 2.74 0.73
 3 25 7 10.3 1.57
 3 25 8 -0.48 1.75
 4 0 0 522.13 13.23
 4 0 2 1644.24 45.53
 4 0 4 42.87 1.29
 4 0 6 41.27 1.31
 4 0 8 4.04 0.48
 4 0 10 2132.48 59.81
 4 0 12 159.66 4.77
 4 0 14 29.59 0.99
 4 0 16 366.82 9.07
 4 0 18 41.26 1.18
 4 0 20 34.1 1.18
 4 0 22 409.16 12.05
 4 0 24 226.46 6.82
 4 0 26 33.8 1.25
 4 0 28 1.66 0.7
 4 0 30 0.66 0.76
 4 1 0 103.19 2.54
 4 1 1 19.66 0.67
 4 1 2 839.45 20.29
 4 1 3 36.77 1.02
 4 1 4 27.78 0.82
 4 1 5 0.85 0.22
 4 1 6 38.95 1.06
 4 1 7 111.37 2.72
 4 1 8 596.18 14.29
 4 1 9 592.97 14.53
 4 1 10 364.56 9.05
 4 1 11 6.36 0.46
 4 1 12 -0.45 1.57
 4 1 13 0.07 0.34
 4 1 14 33.94 0.94
 4 1 15 58.51 1.46
 4 1 16 0.99 0.21
 4 1 17 3.38 0.25
 4 1 18 1.07 0.22
 4 1 19 185.9 4.55
 4 1 20 227.46 5.5
 4 1 21 158.82 4.06
 4 1 22 203.35 5.5
 4 1 23 10.12 0.42
 4 1 24 4.28 0.33
 4 1 25 1.87 0.35
 4 1 26 -0.34 1.22
 4 1 27 -0.6 1.37
 4 1 28 38.96 1.31
 4 1 29 0.75 0.47
 4 1 30 0.61 0.54
 4 1 31 4.41 0.96
 4 2 0 23.3 0.75
 4 2 1 99.17 2.43
 4 2 2 50.39 1.31
 4 2 3 1427.25 34.34
 4 2 4 48.93 1.26
 4 2 5 186.37 4.41
 4 2 6 138.64 3.33
 4 2 7 1133.29 27.29
 4 2 8 114.16 2.81
 4 2 9 65.43 1.8
 4 2 10 187.94 4.88
 4 2 11 10.46 0.54
 4 2 12 24.42 0.88
 4 2 13 45.31 1.39
 4 2 14 3.67 0.28
 4 2 15 48.75 1.23
 4 2 16 84.61 2.06
 4 2 17 29.92 0.88
 4 2 18 29.45 0.8
 4 2 19 46.96 1.26
 4 2 20 118.85 2.88
 4 2 21 91.96 2.39
 4 2 22 192.58 4.69
 4 2 23 133.58 3.59
 4 2 24 -0.53 1.27
 4 2 25 4.63 0.37
 4 2 26 39.71 1.13
 4 2 27 1.21 0.43
 4 2 28 2.45 0.44
 4 2 29 0.08 0.54
 4 2 30 -0.21 1.64
 4 2 31 0.45 0.9
 4 3 0 268.14 6.54
 4 3 1 65.68 1.68
 4 3 2 453.27 10.72
 4 3 3 9.22 0.39
 4 3 4 61.74 1.55
 4 3 5 604.96 14.56
 4 3 6 293.94 7.05
 4 3 7 151.44 3.68
 4 3 8 577.26 14.41
 4 3 9 2.73 0.34
 4 3 10 150.53 3.93
 4 3 11 41.41 1.54
 4 3 12 14.7 0.66
 4 3 13 31.13 0.95
 4 3 14 7.16 0.33
 4 3 15 110.2 2.75
 4 3 16 127.12 3.15
 4 3 17 13.47 0.45
 4 3 18 8.89 0.36
 4 3 19 3.93 0.29
 4 3 20 -0.65 1.51
 4 3 21 133.52 3.63
 4 3 22 66.05 1.96
 4 3 23 28.48 1.02
 4 3 24 146.18 3.96
 4 3 25 4.78 0.39
 4 3 26 100.43 2.94
 4 3 27 1.27 0.36
 4 3 28 3.69 0.4
 4 3 29 0.03 0.44
 4 3 30 -0.53 1.49
 4 3 31 3.45 1.13
 4 4 0 13.93 0.56
 4 4 1 0.91 0.25
 4 4 2 92.48 2.28
 4 4 3 500.36 11.76
 4 4 4 212.07 5.18
 4 4 5 71.74 1.84
 4 4 6 955.19 23.61
 4 4 7 189.08 4.58
 4 4 8 37.95 1.11
 4 4 9 103.02 2.63
 4 4 10 250.11 6.48
 4 4 11 12.73 0.61
 4 4 12 93.91 2.9
 4 4 13 69.09 1.77
 4 4 14 138.86 3.3
 4 4 15 1.21 0.22
 4 4 16 105.47 2.58
 4 4 17 185.06 4.4
 4 4 18 2.5 0.26
 4 4 19 2.29 0.26
 4 4 20 26.09 0.73
 4 4 21 -1 1.45
 4 4 22 -0.34 1.35
 4 4 23 54.37 1.5
 4 4 24 24.22 1.07
 4 4 25 18.38 0.63
 4 4 26 10.77 0.49
 4 4 27 4.57 0.41
 4 4 28 7.46 0.47
 4 4 29 5.64 0.45
 4 4 30 3.19 0.59
 4 4 31 1.37 2.55
 4 5 0 67.05 1.74
 4 5 1 31.93 0.96
 4 5 2 18.85 0.67
 4 5 3 2.09 0.29
 4 5 4 233.96 5.61
 4 5 5 149.71 3.81
 4 5 6 50.32 1.4
 4 5 7 264.56 7.03
 4 5 8 44.66 1.28
 4 5 9 294.13 7.27
 4 5 10 1.67 0.35
 4 5 11 109.15 2.96
 4 5 12 10.77 0.48
 4 5 13 132.59 3.2
 4 5 14 6.07 0.31
 4 5 15 1.02 0.23
 4 5 16 0.79 0.24
 4 5 17 93.09 2.29
 4 5 18 7.75 0.35
 4 5 19 131.72 3.23
 4 5 20 51.9 1.32
 4 5 21 110.84 2.99
 4 5 22 -0.09 1.4
 4 5 23 8.46 0.41
 4 5 24 16.2 0.56
 4 5 25 21.05 0.76
 4 5 26 33.43 1.01
 4 5 27 11.63 0.52
 4 5 28 2.35 0.4
 4 5 29 0.39 0.39
 4 5 30 7.88 0.7
 4 6 0 850.69 20.68
 4 6 1 16.53 0.64
 4 6 2 228.81 5.78
 4 6 3 5.77 0.4
 4 6 4 15.22 0.63
 4 6 5 286.65 7.11
 4 6 6 214.01 5.28
 4 6 7 864.39 21.51
 4 6 8 -0.32 1.53
 4 6 9 44.85 1.37
 4 6 10 33.51 1.11
 4 6 11 89.31 2.39
 4 6 12 14.82 0.51
 4 6 13 6.92 0.32
 4 6 14 19.99 0.62
 4 6 15 63.88 1.59
 4 6 16 2.69 0.26
 4 6 17 29.58 0.82
 4 6 18 1.34 0.25
 4 6 19 22.05 0.67
 4 6 20 44.32 1.22
 4 6 21 51.6 1.63
 4 6 22 8.41 0.38
 4 6 23 15.6 0.67
 4 6 24 3.02 0.33
 4 6 25 28.74 1.11
 4 6 26 80.18 2.1
 4 6 27 23.81 0.98
 4 6 28 14.77 0.6
 4 6 29 -0.51 1.47
 4 6 30 -0.14 2.29
 4 7 0 284.39 6.94
 4 7 1 71.82 1.92
 4 7 2 483.29 11.83
 4 7 3 -0.23 1.57
 4 7 4 496.12 12.72
 4 7 5 370.56 9.12
 4 7 6 9.18 0.5
 4 7 7 33.06 1.05
 4 7 8 152.33 4.05
 4 7 9 1.65 0.37
 4 7 10 9.41 0.55
 4 7 11 2.07 0.26
 4 7 12 70.38 1.77
 4 7 13 44.31 1.17
 4 7 14 32.86 0.89
 4 7 15 10.84 0.4
 4 7 16 60.41 1.56
 4 7 17 33.39 0.91
 4 7 18 16.77 0.55
 4 7 19 3.14 0.26
 4 7 20 2.28 0.28
 4 7 21 25.34 0.9
 4 7 22 1.22 0.28
 4 7 23 -0.33 1.35
 4 7 24 3.14 0.34
 4 7 25 5.89 0.41
 4 7 26 15.54 0.64
 4 7 27 1.36 0.37
 4 7 28 2.23 0.4
 4 7 29 -0.62 1.85
 4 7 30 22.53 2.61
 4 8 0 299.63 7.3
 4 8 1 15.68 0.64
 4 8 2 14.69 0.65
 4 8 3 189.39 4.77
 4 8 4 252.53 6.41
 4 8 5 290.47 7.29
 4 8 6 51.97 1.53
 4 8 7 60.3 1.67
 4 8 8 0.35 0.35
 4 8 9 1.42 0.34
 4 8 10 83.06 2.04
 4 8 11 38.09 1
 4 8 12 173.28 4.13
 4 8 13 211.5 5.01
 4 8 14 17.2 0.54
 4 8 15 102.41 2.48
 4 8 16 26.34 0.79
 4 8 17 83.89 2.1
 4 8 18 68 1.7
 4 8 19 114.76 3.05
 4 8 20 122.22 3.12
 4 8 21 2.26 0.28
 4 8 22 2.71 0.3
 4 8 23 9.18 0.41
 4 8 24 -0.61 1.2
 4 8 25 17.45 0.62
 4 8 26 11.9 0.53
 4 8 27 44.85 1.45
 4 8 28 16.77 0.67
 4 8 29 38.43 1.74
 4 9 0 22.28 0.85
 4 9 1 2.38 0.38
 4 9 2 142.08 3.71
 4 9 3 10.42 0.59
 4 9 4 149.87 3.86
 4 9 5 145.5 3.77
 4 9 6 8.12 0.51
 4 9 7 60.02 1.83
 4 9 8 53.25 1.48
 4 9 9 6 0.33
 4 9 10 53.21 1.36
 4 9 11 113.46 2.79
 4 9 12 -0.17 1.28
 4 9 13 380.32 9.07
 4 9 14 6.76 0.32
 4 9 15 3.81 0.27
 4 9 16 30.76 0.85
 4 9 17 33.28 0.91
 4 9 18 -0 1.04
 4 9 19 7.47 0.34
 4 9 20 1.44 0.25
 4 9 21 5.32 0.33
 4 9 22 -0.38 1.15
 4 9 23 40.63 1.19
 4 9 24 0.13 0.33
 4 9 25 -0.04 1.29
 4 9 26 -0.26 1.33
 4 9 27 9.03 0.56
 4 9 28 3.73 0.47
 4 9 29 4.81 1.07
 4 10 0 179.27 4.74
 4 10 1 10.01 0.57
 4 10 2 116.64 3.11
 4 10 3 29.8 1.07
 4 10 4 3.08 0.39
 4 10 5 0.83 0.35
 4 10 6 351.59 8.89
 4 10 7 30.27 0.88
 4 10 8 12.16 0.44
 4 10 9 18.88 0.56
 4 10 10 155.86 4
 4 10 11 20.3 0.6
 4 10 12 -0.5 1.24
 4 10 13 17.43 0.55
 4 10 14 10.59 0.39
 4 10 15 41.14 1.07
 4 10 16 50.55 1.36
 4 10 17 211.95 5.25
 4 10 18 52.28 1.38
 4 10 19 51.49 1.3
 4 10 20 3.74 0.31
 4 10 21 -0.53 1.1
 4 10 22 -0.03 1.46
 4 10 23 7.47 0.42
 4 10 24 0.92 0.36
 4 10 25 11.45 0.54
 4 10 26 -0.51 1.34
 4 10 27 0.69 0.42
 4 10 28 4.47 0.56
 4 11 0 5.68 0.44
 4 11 1 25.31 0.85
 4 11 2 44.05 1.25
 4 11 3 4.01 0.35
 4 11 4 4.88 0.34
 4 11 5 0.99 0.26
 4 11 6 94.57 2.29
 4 11 7 27.16 0.77
 4 11 8 103.58 2.55
 4 11 9 15.57 0.49
 4 11 10 87.33 2.12
 4 11 11 78.65 1.92
 4 11 12 4.94 0.29
 4 11 13 8.79 0.35
 4 11 14 22.48 0.66
 4 11 15 23.93 0.73
 4 11 16 13.83 0.46
 4 11 17 11.81 0.41
 4 11 18 4.11 0.29
 4 11 19 24.7 0.89
 4 11 20 21.65 0.76
 4 11 21 22.75 0.7
 4 11 22 3.99 0.35
 4 11 23 0.49 0.45
 4 11 24 21.06 0.79
 4 11 25 -0.26 1.33
 4 11 26 4.51 0.46
 4 11 27 11.26 0.87
 4 11 28 25.75 1.29
 4 12 0 198.38 4.76
 4 12 1 19.05 0.62
 4 12 2 -0.22 1.36
 4 12 3 206.84 5.06
 4 12 4 2.77 0.28
 4 12 5 507.14 12.23
 4 12 6 93.08 2.29
 4 12 7 96.56 2.33
 4 12 8 22.5 0.65
 4 12 9 11.98 0.42
 4 12 10 39.91 1.04
 4 12 11 45.57 1.16
 4 12 12 9.85 0.37
 4 12 13 130.2 3.11
 4 12 14 50.58 1.4
 4 12 15 21.62 0.74
 4 12 16 9.29 0.36
 4 12 17 2.92 0.28
 4 12 18 8.86 0.43
 4 12 19 0.56 0.31
 4 12 20 68.9 1.78
 4 12 21 9.88 0.46
 4 12 22 51.65 1.44
 4 12 23 3.81 0.39
 4 12 24 7.64 0.55
 4 12 25 0.08 0.42
 4 12 26 0.68 0.46
 4 12 27 2.99 0.71
 4 13 0 32.94 0.93
 4 13 1 5.17 0.31
 4 13 2 -0.17 1.32
 4 13 3 12.46 0.47
 4 13 4 28.75 0.82
 4 13 5 0.79 0.24
 4 13 6 58.8 1.63
 4 13 7 198.78 4.94
 4 13 8 88.56 2.24
 4 13 9 280.16 6.78
 4 13 10 44.98 1.16
 4 13 11 10.94 0.41
 4 13 12 1.33 0.24
 4 13 13 2.72 0.23
 4 13 14 15.08 0.46
 4 13 15 30.76 0.91
 4 13 16 132.96 3.5
 4 13 17 0.31 0.28
 4 13 18 -0.41 1.11
 4 13 19 -0.4 1.17
 4 13 20 28.31 1.02
 4 13 21 9.1 0.48
 4 13 22 2.51 0.41
 4 13 23 0.64 0.37
 4 13 24 -0.48 1.38
 4 13 25 2.54 0.47
 4 13 26 4.49 0.61
 4 13 27 6.41 2.65
 4 14 0 -0.34 1.39
 4 14 1 184.93 4.47
 4 14 2 0.62 0.28
 4 14 3 128.31 3.13
 4 14 4 17.02 0.57
 4 14 5 61.46 1.57
 4 14 6 4.67 0.32
 4 14 7 5.91 0.34
 4 14 8 101.18 2.62
 4 14 9 232.19 5.67
 4 14 10 14.86 0.5
 4 14 11 0.42 0.3
 4 14 12 11.8 0.38
 4 14 13 5.14 0.27
 4 14 14 12.09 0.4
 4 14 15 -0.72 1.38
 4 14 16 9.22 0.51
 4 14 17 140.24 3.46
 4 14 18 15.3 0.54
 4 14 19 0.94 0.32
 4 14 20 0.47 0.47
 4 14 21 12.03 0.54
 4 14 22 22.05 0.83
 4 14 23 6.99 0.49
 4 14 24 2.52 0.46
 4 14 25 14.06 0.74
 4 14 26 4.07 1.32
 4 15 0 22.92 0.72
 4 15 1 52.46 1.38
 4 15 2 22.07 0.69
 4 15 3 20.06 0.68
 4 15 4 0.94 0.27
 4 15 5 38.58 1.12
 4 15 6 111.56 2.77
 4 15 7 162.51 3.99
 4 15 8 27.29 0.86
 4 15 9 11.76 0.46
 4 15 10 26.7 0.86
 4 15 11 2.86 0.25
 4 15 12 27.29 0.79
 4 15 13 32.82 0.94
 4 15 14 0.74 0.25
 4 15 15 0.15 0.3
 4 15 16 26.12 0.9
 4 15 17 0.22 0.29
 4 15 18 7.58 0.41
 4 15 19 59.76 1.64
 4 15 20 5.39 0.43
 4 15 21 13.88 0.63
 4 15 22 17.54 0.75
 4 15 23 28.68 0.99
 4 15 24 6.64 0.58
 4 15 25 6.1 0.87
 4 16 0 4.67 0.34
 4 16 1 258.23 6.75
 4 16 2 26.15 0.83
 4 16 3 28.02 0.85
 4 16 4 14.22 0.54
 4 16 5 7.54 0.39
 4 16 6 94.73 2.44
 4 16 7 0.48 0.25
 4 16 8 51.73 1.34
 4 16 9 148.08 3.8
 4 16 10 13.39 0.47
 4 16 11 21.5 0.74
 4 16 12 1.67 0.28
 4 16 13 0.63 0.29
 4 16 14 139.8 3.5
 4 16 15 28.68 1.06
 4 16 16 19.06 0.76
 4 16 17 4.5 0.36
 4 16 18 0.74 0.34
 4 16 19 4.41 0.4
 4 16 20 11.31 0.54
 4 16 21 0.91 0.4
 4 16 22 12.28 0.63
 4 16 23 11.21 0.72
 4 16 24 -0.09 1.9
 4 17 0 174.59 4.5
 4 17 1 9.94 0.41
 4 17 2 40.91 1.31
 4 17 3 -0.84 1.06
 4 17 4 15.57 0.52
 4 17 5 0.21 0.32
 4 17 6 -0.14 1.15
 4 17 7 72.52 1.78
 4 17 8 0.76 0.31
 4 17 9 45.07 1.24
 4 17 10 45 1.31
 4 17 11 23.6 0.74
 4 17 12 12.39 0.47
 4 17 13 10.25 0.5
 4 17 14 2.86 0.32
 4 17 15 0.06 0.3
 4 17 16 12.06 0.49
 4 17 17 -1.23 1.65
 4 17 18 -0.45 1.28
 4 17 19 12.84 0.78
 4 17 20 101.1 2.72
 4 17 21 76.41 2.15
 4 17 22 29.7 1.14
 4 17 23 -0.03 1.78
 4 18 0 -0 1.03
 4 18 1 3.89 0.37
 4 18 2 81.75 2.06
 4 18 3 1.96 0.36
 4 18 4 26.41 0.8
 4 18 5 10.07 0.43
 4 18 6 5.76 0.36
 4 18 7 8.09 0.39
 4 18 8 30.36 1.09
 4 18 9 11.83 0.59
 4 18 10 65.46 1.66
 4 18 11 26.9 0.88
 4 18 12 25.38 0.79
 4 18 13 33.65 1.04
 4 18 14 39.49 1.1
 4 18 15 -0.55 1.23
 4 18 16 -1.16 1.24
 4 18 17 -0.43 1.45
 4 18 18 0.61 0.4
 4 18 19 17.31 0.77
 4 18 20 2.2 0.48
 4 18 21 1.27 0.55
 4 18 22 4.64 3.08
 4 19 0 39.33 1.47
 4 19 1 47.53 1.85
 4 19 2 47.55 1.52
 4 19 3 3.82 0.37
 4 19 4 27.49 1.18
 4 19 5 -1.17 1.1
 4 19 6 -0.04 1.49
 4 19 7 63.46 1.64
 4 19 8 59.09 1.87
 4 19 9 23.03 0.89
 4 19 10 -0.66 1.18
 4 19 11 0.53 0.33
 4 19 12 0.72 0.32
 4 19 13 7.09 0.4
 4 19 14 0.54 0.34
 4 19 15 2 0.36
 4 19 16 -0.42 1.29
 4 19 17 0.57 0.43
 4 19 18 -0.23 1.46
 4 19 19 30.39 1.1
 4 19 20 6.11 0.75
 4 19 21 0.74 2.69
 4 20 0 0.43 0.36
 4 20 1 94.76 2.54
 4 20 2 18.97 0.66
 4 20 3 1.09 0.41
 4 20 4 24.09 1.07
 4 20 5 5.81 0.41
 4 20 6 34.41 1.38
 4 20 7 76.72 2.12
 4 20 8 59.2 2.14
 4 20 9 3.95 0.5
 4 20 10 3.83 0.52
 4 20 11 13.92 0.61
 4 20 12 1.87 0.37
 4 20 13 2.09 0.5
 4 20 14 0.09 0.36
 4 20 15 19.72 0.72
 4 20 16 4.82 0.49
 4 20 17 12.59 0.63
 4 20 18 32.12 1.24
 4 20 19 -0.46 1.78
 4 21 0 0.84 0.54
 4 21 1 1.59 0.35
 4 21 2 0.62 0.44
 4 21 3 8.04 0.46
 4 21 4 2.27 0.5
 4 21 5 167.18 4.47
 4 21 6 4 0.52
 4 21 7 4.59 0.43
 4 21 8 30.5 0.98
 4 21 9 -0 1.29
 4 21 10 -0.03 1.3
 4 21 11 -0.2 1.3
 4 21 12 0.73 0.39
 4 21 13 0.12 0.41
 4 21 14 0.69 0.43
 4 21 15 -0.22 1.45
 4 21 16 4.36 0.61
 4 21 17 2 0.67
 4 22 0 3.13 0.41
 4 22 1 2.06 0.43
 4 22 2 12.63 0.54
 4 22 3 -0.28 1.26
 4 22 4 4.64 0.43
 4 22 5 0.79 0.37
 4 22 6 57.63 1.66
 4 22 7 14.63 0.63
 4 22 8 -0.34 1.3
 4 22 9 5.13 0.52
 4 22 10 10.17 0.56
 4 22 11 0.84 0.43
 4 22 12 30.58 1.07
 4 22 13 41.44 1.41
 4 22 14 1.27 0.58
 4 22 15 2.48 0.68
 4 23 0 5.72 0.47
 4 23 1 14.94 0.63
 4 23 2 4.54 0.43
 4 23 3 9.17 0.59
 4 23 4 6.97 0.46
 4 23 5 16.58 0.7
 4 23 6 0.69 0.42
 4 23 7 -0.71 1.37
 4 23 8 -0.27 1.39
 4 23 9 -0.49 1.41
 4 23 10 11.04 0.6
 4 23 11 0.79 0.6
 4 23 12 18.47 1.19
 4 23 13 6.01 0.97
 4 24 0 5.09 0.47
 4 24 1 6.76 0.51
 4 24 2 2.79 0.46
 4 24 3 31.05 1.13
 4 24 4 6.97 0.54
 4 24 5 0.74 0.46
 4 24 6 -0.92 1.56
 4 24 7 0.63 0.51
 4 24 8 -0.52 1.54
 4 24 9 2.47 0.66
 4 24 10 22.83 1.79
 4 25 0 0.18 0.51
 4 25 1 4.95 0.58
 4 25 2 0.23 0.59
 4 25 3 26.34 2
 4 25 4 0.83 1.01
 4 25 5 27.86 3.19
 4 25 6 3.09 1.67
 5 0 1 69.93 1.96
 5 0 3 1695.67 43.97
 5 0 5 130.71 3.66
 5 0 7 485.18 13.08
 5 0 9 2632.34 73.67
 5 0 11 355.57 11.25
 5 0 13 0.88 0.38
 5 0 15 5.26 0.38
 5 0 17 260.81 6.58
 5 0 19 22.7 0.93
 5 0 21 3.52 0.39
 5 0 23 24.53 0.85
 5 0 25 1.33 0.43
 5 0 27 46.86 1.69
 5 0 29 5.94 0.72
 5 1 0 239.6 5.86
 5 1 1 516.73 13.07
 5 1 2 597.34 14.38
 5 1 3 1340.79 32.26
 5 1 4 67.39 1.71
 5 1 5 33.2 0.94
 5 1 6 9.31 0.42
 5 1 7 7.91 0.4
 5 1 8 58.25 1.56
 5 1 9 46.05 1.3
 5 1 10 253.24 6.46
 5 1 11 81.13 2.26
 5 1 12 0.54 0.32
 5 1 13 33.54 0.99
 5 1 14 95.68 2.35
 5 1 15 1.55 0.22
 5 1 16 75.97 1.87
 5 1 17 12.83 0.46
 5 1 18 14.42 0.46
 5 1 19 0.67 0.23
 5 1 20 6.1 0.36
 5 1 21 159.86 3.99
 5 1 22 23.37 0.93
 5 1 23 18.68 0.61
 5 1 24 11.48 0.52
 5 1 25 11 0.49
 5 1 26 6.24 0.45
 5 1 27 17.66 0.93
 5 1 28 14.77 0.63
 5 1 29 35.4 1.22
 5 1 30 5.42 0.63
 5 2 0 400.24 9.59
 5 2 1 18.12 0.63
 5 2 2 103.02 2.66
 5 2 3 160.85 3.93
 5 2 4 51.65 1.37
 5 2 5 285.15 6.97
 5 2 6 86.88 2.31
 5 2 7 61.7 1.63
 5 2 8 1989.88 49.16
 5 2 9 96.19 2.45
 5 2 10 67.72 1.87
 5 2 11 77.72 2.16
 5 2 12 318.14 7.95
 5 2 13 29.4 0.85
 5 2 14 60.66 1.52
 5 2 15 206.65 4.98
 5 2 16 44.13 1.11
 5 2 17 106.28 2.59
 5 2 18 10.84 0.4
 5 2 19 0.68 0.28
 5 2 20 0.24 0.23
 5 2 21 72.57 1.99
 5 2 22 41.58 1.1
 5 2 23 51.79 1.66
 5 2 24 26.09 0.94
 5 2 25 6.79 0.42
 5 2 26 0.21 0.34
 5 2 27 12.53 0.61
 5 2 28 12.84 0.66
 5 2 29 2.58 0.48
 5 2 30 7.66 0.67
 5 3 0 102.27 2.6
 5 3 1 0.55 0.25
 5 3 2 70.59 1.78
 5 3 3 68.38 1.75
 5 3 4 80.44 2.04
 5 3 5 52.11 1.4
 5 3 6 455.74 11.59
 5 3 7 1053.62 27.18
 5 3 8 447.62 11.23
 5 3 9 158.91 4.1
 5 3 10 486.35 13.22
 5 3 11 85.11 2.31
 5 3 12 18.01 0.64
 5 3 13 30.14 0.82
 5 3 14 -0.04 1.35
 5 3 15 168.63 4.07
 5 3 16 129.36 3.08
 5 3 17 99.07 2.38
 5 3 18 36.17 0.97
 5 3 19 30.87 0.88
 5 3 20 6.6 0.31
 5 3 21 35.46 1.1
 5 3 22 16.38 0.56
 5 3 23 -0.02 1.12
 5 3 24 52.91 1.46
 5 3 25 0.85 0.33
 5 3 26 4.76 0.39
 5 3 27 0.63 0.36
 5 3 28 -0.34 1.34
 5 3 29 -1.01 1.39
 5 3 30 2.83 0.66
 5 4 0 219.72 5.29
 5 4 1 11.89 0.5
 5 4 2 96.25 2.37
 5 4 3 339.84 8.44
 5 4 4 90.39 2.24
 5 4 5 95.92 2.48
 5 4 6 119.32 3.07
 5 4 7 41 1.22
 5 4 8 28.12 0.93
 5 4 9 5.28 0.41
 5 4 10 18.21 0.76
 5 4 11 123.95 3.22
 5 4 12 0.82 0.23
 5 4 13 21.3 0.63
 5 4 14 1.9 0.23
 5 4 15 183.96 4.33
 5 4 16 -0.19 1.32
 5 4 17 0 0.22
 5 4 18 -0.27 1.37
 5 4 19 0.31 0.28
 5 4 20 7.94 0.34
 5 4 21 2.02 0.26
 5 4 22 67.41 1.89
 5 4 23 4.03 0.35
 5 4 24 23.3 0.8
 5 4 25 0.6 0.33
 5 4 26 52.9 1.45
 5 4 27 1.67 0.36
 5 4 28 -0.35 1.81
 5 4 29 4.04 0.48
 5 4 30 0.3 0.63
 5 5 0 36.94 1.12
 5 5 1 43.4 1.23
 5 5 2 563.5 13.54
 5 5 3 32.63 0.99
 5 5 4 287.24 7.13
 5 5 5 85.36 2.19
 5 5 6 57.63 1.58
 5 5 7 4.08 0.4
 5 5 8 14.21 0.65
 5 5 9 148.11 3.81
 5 5 10 3.61 0.45
 5 5 11 21.36 0.69
 5 5 12 0.54 0.23
 5 5 13 724.38 17.48
 5 5 14 127.28 3.05
 5 5 15 62.94 1.56
 5 5 16 1.15 0.23
 5 5 17 80.95 2.12
 5 5 18 12.79 0.45
 5 5 19 3.29 0.26
 5 5 20 71.32 1.91
 5 5 21 27.96 0.78
 5 5 22 19.66 0.68
 5 5 23 11.3 0.47
 5 5 24 4.81 0.43
 5 5 25 19.96 0.76
 5 5 26 19.92 0.83
 5 5 27 -1.27 1.38
 5 5 28 1.24 0.4
 5 5 29 -0.76 1.5
 5 5 30 1.58 1.63
 5 6 0 899.88 22.83
 5 6 1 864.44 21.66
 5 6 2 154.42 4.19
 5 6 3 117.44 2.93
 5 6 4 54.43 1.48
 5 6 5 208.12 5.11
 5 6 6 51.26 1.48
 5 6 7 132.13 3.6
 5 6 8 22.61 0.85
 5 6 9 16.82 0.72
 5 6 10 139.95 3.62
 5 6 11 45.8 1.19
 5 6 12 0.57 0.21
 5 6 13 78.27 1.91
 5 6 14 104.84 2.53
 5 6 15 76.46 1.86
 5 6 16 13.53 0.46
 5 6 17 1.1 0.24
 5 6 18 2.95 0.28
 5 6 19 106.04 2.55
 5 6 20 20.9 0.63
 5 6 21 11.58 0.45
 5 6 22 13.95 0.5
 5 6 23 46.06 1.24
 5 6 24 48.13 1.46
 5 6 25 12.16 0.51
 5 6 26 4.75 0.4
 5 6 27 0.36 0.38
 5 6 28 2.91 0.42
 5 6 29 9.34 0.59
 5 6 30 0.92 2.53
 5 7 0 58.96 1.63
 5 7 1 4.52 0.4
 5 7 2 0.33 0.32
 5 7 3 133.25 3.34
 5 7 4 199.57 5.07
 5 7 5 25.09 0.89
 5 7 6 316.86 8.79
 5 7 7 184.08 5.14
 5 7 8 0.17 0.36
 5 7 9 72.18 1.96
 5 7 10 46.69 1.26
 5 7 11 9.26 0.36
 5 7 12 2.39 0.24
 5 7 13 75.79 1.83
 5 7 14 -0.22 1.26
 5 7 15 5.12 0.29
 5 7 16 2.93 0.26
 5 7 17 18.71 0.58
 5 7 18 1.56 0.25
 5 7 19 4.01 0.28
 5 7 20 18.45 0.58
 5 7 21 -0.2 1.07
 5 7 22 23.72 0.78
 5 7 23 4.82 0.36
 5 7 24 12.85 0.62
 5 7 25 5.48 0.39
 5 7 26 1.81 0.37
 5 7 27 12.56 0.56
 5 7 28 11.86 0.58
 5 7 29 16.42 0.74
 5 8 0 146.93 3.73
 5 8 1 448.84 11.26
 5 8 2 194.69 5.21
 5 8 3 18.98 0.76
 5 8 4 21.38 0.81
 5 8 5 90.61 2.45
 5 8 6 3.96 0.43
 5 8 7 49.24 1.46
 5 8 8 7.84 0.4
 5 8 9 17.78 0.57
 5 8 10 -0.35 1.26
 5 8 11 92.46 2.24
 5 8 12 205.55 4.84
 5 8 13 0.11 0.21
 5 8 14 55.31 1.53
 5 8 15 4.07 0.3
 5 8 16 9.75 0.39
 5 8 17 3.05 0.3
 5 8 18 76.1 2.06
 5 8 19 84.65 2.36
 5 8 20 1.71 0.32
 5 8 21 1.01 0.28
 5 8 22 24.88 0.82
 5 8 23 -0.59 1.23
 5 8 24 0.86 0.32
 5 8 25 21.37 0.7
 5 8 26 7.49 0.5
 5 8 27 4.34 0.47
 5 8 28 1.41 0.56
 5 8 29 4.05 1.02
 5 9 0 4.2 0.44
 5 9 1 0.36 0.36
 5 9 2 137.4 3.56
 5 9 3 14.87 0.66
 5 9 4 21.35 0.91
 5 9 5 4.85 0.42
 5 9 6 66.15 1.75
 5 9 7 60.21 1.55
 5 9 8 29.38 0.81
 5 9 9 2.37 0.24
 5 9 10 49.96 1.26
 5 9 11 15.48 0.49
 5 9 12 0.4 0.21
 5 9 13 25.16 0.71
 5 9 14 76.05 1.88
 5 9 15 -0.04 1.35
 5 9 16 104.24 2.7
 5 9 17 0.51 0.23
 5 9 18 26.4 0.84
 5 9 19 10.68 0.4
 5 9 20 54.23 1.57
 5 9 21 7.4 0.38
 5 9 22 -0.16 1.15
 5 9 23 -0.5 1.24
 5 9 24 -0.28 1.24
 5 9 25 1.16 0.38
 5 9 26 49.56 1.46
 5 9 27 11.95 0.64
 5 9 28 3.47 0.58
 5 10 0 181.79 4.68
 5 10 1 151.43 3.94
 5 10 2 8.8 0.49
 5 10 3 0.24 0.31
 5 10 4 0.13 0.25
 5 10 5 90.97 2.22
 5 10 6 16.34 0.52
 5 10 7 17.63 0.55
 5 10 8 25.88 0.74
 5 10 9 10.69 0.4
 5 10 10 87.53 2.12
 5 10 11 4.79 0.28
 5 10 12 95.27 2.35
 5 10 13 6.29 0.31
 5 10 14 75.82 1.98
 5 10 15 284.81 7.61
 5 10 16 25.17 0.73
 5 10 17 6.03 0.38
 5 10 18 57.63 1.52
 5 10 19 14.68 0.51
 5 10 20 1.86 0.3
 5 10 21 14.99 0.54
 5 10 22 0.13 0.34
 5 10 23 19.43 0.76
 5 10 24 5.22 0.53
 5 10 25 14.45 0.64
 5 10 26 5.95 0.51
 5 10 27 8.79 0.6
 5 10 28 1.18 0.84
 5 11 0 0.07 0.26
 5 11 1 21.49 0.84
 5 11 2 231.75 5.93
 5 11 3 76.85 1.91
 5 11 4 98.68 2.48
 5 11 5 113.34 2.89
 5 11 6 6.86 0.32
 5 11 7 119.46 3
 5 11 8 21.16 0.62
 5 11 9 64.46 1.58
 5 11 10 112.88 2.74
 5 11 11 1.89 0.24
 5 11 12 124.13 3.05
 5 11 13 -0.21 1.23
 5 11 14 35.25 0.95
 5 11 15 -0.32 1.02
 5 11 16 86.12 2.07
 5 11 17 75.37 1.91
 5 11 18 30.98 0.92
 5 11 19 0.93 0.3
 5 11 20 18.82 0.71
 5 11 21 5.52 0.44
 5 11 22 -0.49 1.2
 5 11 23 2.31 0.38
 5 11 24 46.07 1.37
 5 11 25 4.45 0.53
 5 11 26 5.35 0.51
 5 11 27 2.74 0.62
 5 12 0 9.01 0.39
 5 12 1 52.63 1.35
 5 12 2 20.53 0.67
 5 12 3 -0.21 1.33
 5 12 4 0.41 0.21
 5 12 5 0.31 0.21
 5 12 6 23.71 0.68
 5 12 7 6.08 0.31
 5 12 8 9.73 0.39
 5 12 9 -0.17 1.27
 5 12 10 28.51 0.79
 5 12 11 0.33 0.22
 5 12 12 2.13 0.25
 5 12 13 30.76 0.87
 5 12 14 52.19 1.65
 5 12 15 31.92 1.01
 5 12 16 3.59 0.27
 5 12 17 7.6 0.47
 5 12 18 -0.84 1.14
 5 12 19 -0.32 1.25
 5 12 20 0.45 0.33
 5 12 21 2.09 0.39
 5 12 22 0.39 0.35
 5 12 23 65.19 1.77
 5 12 24 1.03 0.43
 5 12 25 11.14 0.86
 5 12 26 0.61 0.51
 5 12 27 9.81 1.48
 5 13 0 45.91 1.23
 5 13 1 0.23 0.25
 5 13 2 337.09 8.21
 5 13 3 22.4 0.68
 5 13 4 19.16 0.61
 5 13 5 77.87 1.95
 5 13 6 16.96 0.54
 5 13 7 74.4 1.9
 5 13 8 17.27 0.55
 5 13 9 34.63 0.98
 5 13 10 2.38 0.28
 5 13 11 42.64 1.19
 5 13 12 1.38 0.24
 5 13 13 9.14 0.37
 5 13 14 43.69 1.15
 5 13 15 5.22 0.31
 5 13 16 9.73 0.4
 5 13 17 35.13 1.04
 5 13 18 0.09 0.31
 5 13 19 29.74 0.94
 5 13 20 0.85 0.35
 5 13 21 44.52 1.27
 5 13 22 -0.69 1.57
 5 13 23 12.49 0.58
 5 13 24 10.4 0.56
 5 13 25 1.46 0.48
 5 13 26 -0.24 2.46
 5 14 0 99.16 2.57
 5 14 1 18.7 0.78
 5 14 2 4.1 0.32
 5 14 3 104.2 2.63
 5 14 4 2.01 0.27
 5 14 5 24.59 0.73
 5 14 6 0.91 0.25
 5 14 7 93.68 2.43
 5 14 8 114.85 2.84
 5 14 9 105.61 2.66
 5 14 10 50.33 1.26
 5 14 11 41.05 1.08
 5 14 12 2.97 0.28
 5 14 13 -0.68 1.03
 5 14 14 0.21 0.24
 5 14 15 45.37 1.21
 5 14 16 1.15 0.28
 5 14 17 -0.22 1.15
 5 14 18 1.88 0.35
 5 14 19 0.59 0.35
 5 14 20 55.16 1.5
 5 14 21 5.67 0.43
 5 14 22 6.81 0.46
 5 14 23 24.92 0.91
 5 14 24 29.27 1.02
 5 14 25 -0.43 1.65
 5 15 0 77.77 1.96
 5 15 1 44.94 1.3
 5 15 2 -0.05 1.62
 5 15 3 6.36 0.36
 5 15 4 48.11 1.31
 5 15 5 70.46 1.88
 5 15 6 3.67 0.32
 5 15 7 5.05 0.33
 5 15 8 21.8 0.81
 5 15 9 8.95 0.37
 5 15 10 0.48 0.34
 5 15 11 17.88 0.63
 5 15 12 53.2 1.37
 5 15 13 0.46 0.25
 5 15 14 5.57 0.32
 5 15 15 14.91 0.51
 5 15 16 1.74 0.3
 5 15 17 1.92 0.34
 5 15 18 2.14 0.39
 5 15 19 0.19 0.35
 5 15 20 18.48 0.67
 5 15 21 9.61 0.52
 5 15 22 12.95 0.67
 5 15 23 -0.01 1.51
 5 15 24 0.61 0.53
 5 16 0 74.34 1.94
 5 16 1 -0.2 1.41
 5 16 2 9.23 0.44
 5 16 3 6.15 0.34
 5 16 4 -0.62 1.21
 5 16 5 1.22 0.27
 5 16 6 -0.8 1.05
 5 16 7 2.25 0.37
 5 16 8 527.21 13.41
 5 16 9 34.42 0.97
 5 16 10 52.79 1.36
 5 16 11 27.14 0.84
 5 16 12 32.31 1.1
 5 16 13 -0.36 1.29
 5 16 14 -0.19 1.15
 5 16 15 -0.87 1.14
 5 16 16 4.3 0.41
 5 16 17 14.96 0.58
 5 16 18 4.76 0.42
 5 16 19 -0.52 1.3
 5 16 20 9.24 0.51
 5 16 21 5.17 0.48
 5 16 22 5.46 0.5
 5 16 23 16.18 0.77
 5 17 0 29.53 0.86
 5 17 1 119.33 2.92
 5 17 2 -0.88 1.18
 5 17 3 22.96 0.81
 5 17 4 -0.26 1.03
 5 17 5 10.84 0.43
 5 17 6 55.45 1.48
 5 17 7 2.71 0.34
 5 17 8 0.68 0.28
 5 17 9 0.9 0.36
 5 17 10 45.95 1.22
 5 17 11 42.69 1.24
 5 17 12 0.05 0.36
 5 17 13 9.35 0.42
 5 17 14 5.09 0.37
 5 17 15 -0.97 1.19
 5 17 16 9.05 0.46
 5 17 17 11.9 0.54
 5 17 18 4.09 0.44
 5 17 19 0.74 0.41
 5 17 20 2.54 0.48
 5 17 21 43.39 1.37
 5 17 22 3.24 0.63
 5 18 0 24 0.9
 5 18 1 8.75 0.4
 5 18 2 -0.71 1.06
 5 18 3 37.19 1.1
 5 18 4 -0.1 1.29
 5 18 5 3.47 0.35
 5 18 6 14.31 0.54
 5 18 7 43.22 1.35
 5 18 8 0.13 0.33
 5 18 9 139.85 3.84
 5 18 10 1.97 0.34
 5 18 11 132.03 3.34
 5 18 12 30.42 0.97
 5 18 13 1.88 0.32
 5 18 14 4.99 0.39
 5 18 15 3.06 0.38
 5 18 16 3.14 0.4
 5 18 17 6.28 0.48
 5 18 18 47.29 1.45
 5 18 19 2.52 0.45
 5 18 20 25.83 0.98
 5 18 21 0.66 0.72
 5 19 0 0.05 0.32
 5 19 1 20.18 0.82
 5 19 2 23.08 0.83
 5 19 3 10.53 0.45
 5 19 4 -0.39 1.14
 5 19 5 3.48 0.36
 5 19 6 18.9 0.69
 5 19 7 38.38 1.1
 5 19 8 -0.19 1.2
 5 19 9 6.69 0.39
 5 19 10 21.65 0.7
 5 19 11 4.41 0.36
 5 19 12 5.31 0.38
 5 19 13 71.63 1.86
 5 19 14 3.04 0.39
 5 19 15 2.07 0.4
 5 19 16 17.44 0.67
 5 19 17 0.23 0.43
 5 19 18 -0.56 1.48
 5 19 19 1.78 0.6
 5 19 20 9.65 1.5
 5 20 0 74.75 2.56
 5 20 1 4.68 0.47
 5 20 2 38.03 1.1
 5 20 3 0.12 0.35
 5 20 4 9 0.48
 5 20 5 10.14 0.54
 5 20 6 -0.43 1.29
 5 20 7 0.68 0.35
 5 20 8 22.52 0.74
 5 20 9 5.21 0.38
 5 20 10 3.39 0.37
 5 20 11 1.18 0.35
 5 20 12 15.47 0.6
 5 20 13 4.08 0.41
 5 20 14 4.86 0.48
 5 20 15 0.6 0.43
 5 20 16 16.02 0.69
 5 20 17 0.52 0.53
 5 20 18 12.87 0.87
 5 21 0 -0.34 1.23
 5 21 1 -0.09 1.62
 5 21 2 2.85 0.43
 5 21 3 33.58 1.11
 5 21 4 0.25 0.37
 5 21 5 1.42 0.38
 5 21 6 56.43 1.69
 5 21 7 11.72 0.55
 5 21 8 0.32 0.35
 5 21 9 -0.5 1.27
 5 21 10 1.56 0.37
 5 21 11 0.19 0.38
 5 21 12 6 0.51
 5 21 13 26.55 1
 5 21 14 11.81 0.66
 5 21 15 2.01 0.54
 5 21 16 5.83 0.73
 5 22 0 -0.19 1.27
 5 22 1 12.46 0.63
 5 22 2 52.9 1.5
 5 22 3 62.01 1.69
 5 22 4 6.83 0.47
 5 22 5 7.41 0.62
 5 22 6 2.38 0.42
 5 22 7 0.51 0.37
 5 22 8 -1.15 1.27
 5 22 9 2.58 0.4
 5 22 10 5.29 0.46
 5 22 11 0.18 0.41
 5 22 12 1.85 0.48
 5 22 13 8.91 0.69
 5 22 14 -0.33 1.73
 5 23 0 20.96 0.82
 5 23 1 3.07 0.46
 5 23 2 11.15 0.66
 5 23 3 10.63 0.6
 5 23 4 8.4 0.57
 5 23 5 11.66 0.57
 5 23 6 3.78 0.45
 5 23 7 -0.95 1.65
 5 23 8 -0.3 1.39
 5 23 9 4.55 0.47
 5 23 10 0.16 0.52
 5 23 11 0.19 0.71
 5 23 12 0.89 0.97
 5 24 0 3.14 0.5
 5 24 1 22.07 0.89
 5 24 2 -0.17 1.48
 5 24 3 17.22 0.79
 5 24 4 -0.28 1.49
 5 24 5 15.23 0.74
 5 24 6 2.43 0.51
 5 24 7 -0.4 1.58
 5 24 8 -0.38 1.61
 5 24 9 2.57 2.25
 5 25 0 1.18 2.34
 6 0 0 1574.65 47.15
 6 0 2 1559.91 41.75
 6 0 4 172.9 4.42
 6 0 6 429.47 11.27
 6 0 8 267.33 7.19
 6 0 10 192.35 5.86
 6 0 12 5.81 0.44
 6 0 14 5.66 0.38
 6 0 16 291.93 8.49
 6 0 18 147.56 3.75
 6 0 20 112 2.92
 6 0 22 63.71 1.76
 6 0 24 2.21 0.4
 6 0 26 1.98 0.7
 6 0 28 14 0.87
 6 0 30 6.69 1.57
 6 1 0 116.14 2.93
 6 1 1 53.24 1.49
 6 1 2 152.06 3.76
 6 1 3 144.4 3.51
 6 1 4 588.82 14.22
 6 1 5 108.03 2.67
 6 1 6 15.04 0.59
 6 1 7 126.38 3.68
 6 1 8 3.16 0.37
 6 1 9 17.17 0.72
 6 1 10 69.49 1.99
 6 1 11 100.94 2.79
 6 1 12 16.28 0.55
 6 1 13 2 0.23
 6 1 14 116.46 2.76
 6 1 15 16.18 0.49
 6 1 16 31.45 0.91
 6 1 17 0.12 0.22
 6 1 18 21.33 0.63
 6 1 19 23.01 0.69
 6 1 20 65.78 1.61
 6 1 21 24.78 0.85
 6 1 22 104.66 2.79
 6 1 23 1.48 0.28
 6 1 24 20.56 0.66
 6 1 25 -0.32 1.25
 6 1 26 11.46 0.53
 6 1 27 9.77 0.54
 6 1 28 9.84 0.58
 6 1 29 3.97 0.51
 6 1 30 21.24 1.3
 6 2 0 199.52 4.94
 6 2 1 13.8 0.58
 6 2 2 14.47 0.58
 6 2 3 694.53 16.97
 6 2 4 636.85 15.51
 6 2 5 82.58 2.24
 6 2 6 64.77 1.74
 6 2 7 187.43 4.83
 6 2 8 1.32 0.34
 6 2 9 643.14 17.12
 6 2 10 0.18 0.32
 6 2 11 304.02 7.58
 6 2 12 35.52 0.96
 6 2 13 0.45 0.2
 6 2 14 -0.23 1.23
 6 2 15 39.47 1.02
 6 2 16 7.03 0.32
 6 2 17 114.06 2.75
 6 2 18 38.33 1.01
 6 2 19 32.42 0.87
 6 2 20 20.63 0.65
 6 2 21 -0.32 1.24
 6 2 22 5.15 0.42
 6 2 23 11.65 0.51
 6 2 24 3.48 0.36
 6 2 25 16.8 0.74
 6 2 26 7.45 0.45
 6 2 27 -0.02 1.3
 6 2 28 -0.4 1.33
 6 2 29 1.27 0.56
 6 2 30 8.2 1.64
 6 3 0 935.19 23.56
 6 3 1 556.68 14.08
 6 3 2 350.95 8.87
 6 3 3 715.81 17.62
 6 3 4 618.82 15.71
 6 3 5 427.85 10.45
 6 3 6 262.12 6.52
 6 3 7 114.3 2.94
 6 3 8 15.03 0.63
 6 3 9 76.97 2.12
 6 3 10 442.35 11.56
 6 3 11 95.21 2.44
 6 3 12 195.73 4.84
 6 3 13 135.94 3.36
 6 3 14 3.31 0.26
 6 3 15 32.48 0.89
 6 3 16 9.39 0.39
 6 3 17 7.78 0.34
 6 3 18 33.61 0.9
 6 3 19 23.63 0.71
 6 3 20 3.07 0.26
 6 3 21 1.16 0.25
 6 3 22 0.12 0.28
 6 3 23 6.93 0.42
 6 3 24 1.23 0.33
 6 3 25 42.43 1.23
 6 3 26 -0.44 1.46
 6 3 27 15.29 0.6
 6 3 28 9.25 0.53
 6 3 29 3.69 0.56
 6 3 30 1.49 2.26
 6 4 0 661.02 16.83
 6 4 1 140.21 3.46
 6 4 2 234.75 5.67
 6 4 3 450.5 11.26
 6 4 4 1213.79 30.86
 6 4 5 84.74 2.21
 6 4 6 254.98 6.76
 6 4 7 53.88 1.53
 6 4 8 6.68 0.45
 6 4 9 14.86 0.65
 6 4 10 20.89 0.68
 6 4 11 5.43 0.31
 6 4 12 34.39 0.9
 6 4 13 25.27 0.72
 6 4 14 27.87 0.78
 6 4 15 11.3 0.41
 6 4 16 2.49 0.25
 6 4 17 14.59 0.48
 6 4 18 -0.98 1.04
 6 4 19 1.57 0.24
 6 4 20 4.09 0.29
 6 4 21 1.26 0.28
 6 4 22 26.93 0.9
 6 4 23 6.95 0.39
 6 4 24 33.94 1.1
 6 4 25 28.58 0.92
 6 4 26 3.05 0.39
 6 4 27 13.91 0.58
 6 4 28 0.62 0.41
 6 4 29 0.66 0.54
 6 5 0 295.76 7.35
 6 5 1 51.15 1.44
 6 5 2 358.71 8.75
 6 5 3 331 8.23
 6 5 4 172.12 4.3
 6 5 5 144.77 3.75
 6 5 6 585.63 14.66
 6 5 7 77.09 2.06
 6 5 8 102.12 2.73
 6 5 9 14.34 0.55
 6 5 10 2.2 0.24
 6 5 11 39.87 1.04
 6 5 12 175.89 4.36
 6 5 13 27.14 0.74
 6 5 14 35.79 1.06
 6 5 15 117.69 2.87
 6 5 16 -0.2 1.25
 6 5 17 10.56 0.4
 6 5 18 27.03 0.78
 6 5 19 50.01 1.32
 6 5 20 1.23 0.26
 6 5 21 27.36 0.79
 6 5 22 102.13 2.58
 6 5 23 7.82 0.4
 6 5 24 16.69 0.64
 6 5 25 4.43 0.39
 6 5 26 -1.02 1.4
 6 5 27 1.26 0.41
 6 5 28 1.05 0.43
 6 5 29 1.78 0.85
 6 6 0 296.02 7.3
 6 6 1 127.75 3.34
 6 6 2 78.05 2.12
 6 6 3 3.57 0.38
 6 6 4 24.72 0.89
 6 6 5 185.04 4.78
 6 6 6 20.07 0.81
 6 6 7 457.03 11.77
 6 6 8 24.64 0.81
 6 6 9 22.21 0.66
 6 6 10 0.03 0.21
 6 6 11 177.18 4.19
 6 6 12 137.77 3.31
 6 6 13 4.97 0.28
 6 6 14 34.59 0.99
 6 6 15 49.58 1.26
 6 6 16 39.69 1.06
 6 6 17 -0.38 1.19
 6 6 18 13.13 0.44
 6 6 19 31.14 0.85
 6 6 20 -0.73 1.05
 6 6 21 4.61 0.33
 6 6 22 1.53 0.3
 6 6 23 17.56 0.59
 6 6 24 4.35 0.39
 6 6 25 5.96 0.43
 6 6 26 19.86 0.79
 6 6 27 2.74 0.41
 6 6 28 6.6 0.51
 6 6 29 11.97 1.1
 6 7 0 10.8 0.55
 6 7 1 86.95 2.48
 6 7 2 2.78 0.41
 6 7 3 0.85 0.35
 6 7 4 175.1 5.12
 6 7 5 33.06 1.11
 6 7 6 411.55 10.66
 6 7 7 15.13 0.62
 6 7 8 -0.15 1.34
 6 7 9 52.5 1.33
 6 7 10 1.78 0.24
 6 7 11 48.91 1.27
 6 7 12 91.18 2.23
 6 7 13 3.3 0.25
 6 7 14 60.01 1.5
 6 7 15 11.39 0.42
 6 7 16 8.8 0.36
 6 7 17 5.74 0.29
 6 7 18 50.61 1.28
 6 7 19 82.79 2
 6 7 20 0.65 0.28
 6 7 21 -0.48 1.32
 6 7 22 5.73 0.36
 6 7 23 -0.78 1.56
 6 7 24 1.86 0.37
 6 7 25 73.92 1.95
 6 7 26 8.41 0.56
 6 7 27 14.04 0.62
 6 7 28 18.06 0.79
 6 8 0 4.73 0.44
 6 8 1 26.4 0.95
 6 8 2 57.92 1.67
 6 8 3 10.04 0.56
 6 8 4 69.58 2.01
 6 8 5 138.96 3.98
 6 8 6 189.81 4.65
 6 8 7 377.79 9.14
 6 8 8 150.4 3.69
 6 8 9 10.99 0.39
 6 8 10 5.83 0.3
 6 8 11 12.36 0.42
 6 8 12 -0.13 1.3
 6 8 13 -0.27 1.3
 6 8 14 149.09 3.71
 6 8 15 15.69 0.5
 6 8 16 45.41 1.2
 6 8 17 148.83 3.59
 6 8 18 9.83 0.37
 6 8 19 1.94 0.28
 6 8 20 0.48 0.27
 6 8 21 4.33 0.33
 6 8 22 2.66 0.34
 6 8 23 3.39 0.37
 6 8 24 23.99 1.1
 6 8 25 118.93 3.76
 6 8 26 46.7 1.44
 6 8 27 4.99 0.51
 6 8 28 -0.76 1.76
 6 9 0 190.99 5.12
 6 9 1 2.03 0.36
 6 9 2 6.73 0.46
 6 9 3 10.92 0.49
 6 9 4 39.24 1.1
 6 9 5 21.24 0.65
 6 9 6 9.01 0.36
 6 9 7 182.47 4.31
 6 9 8 2.01 0.24
 6 9 9 90.51 2.25
 6 9 10 -0.36 1.29
 6 9 11 4.99 0.29
 6 9 12 4.86 0.28
 6 9 13 -0.76 1.3
 6 9 14 15.35 0.5
 6 9 15 73.29 1.91
 6 9 16 40.55 1.12
 6 9 17 32.5 0.98
 6 9 18 44.5 1.17
 6 9 19 5.54 0.33
 6 9 20 1.36 0.28
 6 9 21 16.24 0.54
 6 9 22 17.21 0.63
 6 9 23 12.06 0.51
 6 9 24 32.01 1.07
 6 9 25 2.9 0.43
 6 9 26 3.24 0.45
 6 9 27 29.72 1.14
 6 9 28 -0.97 1.82
 6 10 0 43.55 1.18
 6 10 1 28.86 0.88
 6 10 2 114.63 2.8
 6 10 3 70.03 1.72
 6 10 4 17.34 0.55
 6 10 5 69.42 1.69
 6 10 6 112.13 2.68
 6 10 7 271.4 6.42
 6 10 8 91.84 2.22
 6 10 9 18.34 0.56
 6 10 10 17.18 0.54
 6 10 11 -0.48 1.43
 6 10 12 -0.14 1.3
 6 10 13 48.03 1.27
 6 10 14 6.01 0.33
 6 10 15 9.35 0.35
 6 10 16 9.79 0.37
 6 10 17 27.85 0.88
 6 10 18 4.16 0.33
 6 10 19 12 0.54
 6 10 20 31.75 1.06
 6 10 21 8.7 0.43
 6 10 22 1.92 0.35
 6 10 23 -0.47 1.5
 6 10 24 14.13 0.61
 6 10 25 46.11 1.4
 6 10 26 7.98 0.75
 6 10 27 4.12 0.61
 6 11 0 15.2 0.53
 6 11 1 69.62 1.74
 6 11 2 30.17 0.84
 6 11 3 73.9 1.83
 6 11 4 184.67 4.54
 6 11 5 1.3 0.23
 6 11 6 20.11 0.61
 6 11 7 182.67 4.43
 6 11 8 5.1 0.29
 6 11 9 225.01 5.53
 6 11 10 0.78 0.26
 6 11 11 1.91 0.26
 6 11 12 141.66 3.44
 6 11 13 69.29 1.78
 6 11 14 23.39 0.76
 6 11 15 1.47 0.25
 6 11 16 10.9 0.4
 6 11 17 -0.41 1.27
 6 11 18 -0.56 1.11
 6 11 19 9.79 0.43
 6 11 20 5.98 0.38
 6 11 21 19.27 0.67
 6 11 22 21.6 0.81
 6 11 23 61.44 1.84
 6 11 24 0.41 0.4
 6 11 25 1.03 0.49
 6 11 26 0.05 0.54
 6 11 27 3.15 2.6
 6 12 0 4.56 0.31
 6 12 1 52.96 1.39
 6 12 2 80.26 2.03
 6 12 3 49.46 1.27
 6 12 4 17.14 0.54
 6 12 5 77.87 1.91
 6 12 6 5.07 0.29
 6 12 7 27.9 0.79
 6 12 8 69.04 1.72
 6 12 9 0.97 0.25
 6 12 10 226.71 5.54
 6 12 11 150.68 3.65
 6 12 12 0.05 0.35
 6 12 13 30.96 0.98
 6 12 14 -0.16 1.04
 6 12 15 -0.34 1.06
 6 12 16 2.98 0.3
 6 12 17 1.13 0.3
 6 12 18 2.06 0.31
 6 12 19 -0.32 1.17
 6 12 20 19.04 0.68
 6 12 21 19.71 0.69
 6 12 22 11.47 0.53
 6 12 23 26.24 1.01
 6 12 24 4.62 0.45
 6 12 25 3.56 0.6
 6 12 26 12.34 1.04
 6 13 0 9.17 0.41
 6 13 1 5.41 0.35
 6 13 2 1.51 0.29
 6 13 3 58.68 1.48
 6 13 4 60.16 1.52
 6 13 5 0.16 0.24
 6 13 6 -0.41 1.26
 6 13 7 56.64 1.46
 6 13 8 10.36 0.4
 6 13 9 3.74 0.29
 6 13 10 70.75 1.91
 6 13 11 197.63 4.67
 6 13 12 95.8 2.5
 6 13 13 -0.89 1.29
 6 13 14 42.84 1.22
 6 13 15 139.41 3.57
 6 13 16 0.55 0.28
 6 13 17 47.4 1.25
 6 13 18 6.65 0.39
 6 13 19 11.44 0.58
 6 13 20 -0.43 1.26
 6 13 21 37.55 1.21
 6 13 22 19.95 0.71
 6 13 23 1.64 0.41
 6 13 24 14.55 0.65
 6 13 25 -1.18 1.63
 6 14 0 1.25 0.29
 6 14 1 27.89 0.84
 6 14 2 86.19 2.17
 6 14 3 -0.66 1.27
 6 14 4 4.35 0.31
 6 14 5 44.99 1.21
 6 14 6 -0.02 1.37
 6 14 7 0.37 0.26
 6 14 8 50.17 1.33
 6 14 9 1.93 0.25
 6 14 10 56.33 1.48
 6 14 11 0.59 0.31
 6 14 12 1.93 0.29
 6 14 13 29.14 0.91
 6 14 14 0.28 0.27
 6 14 15 0.19 0.28
 6 14 16 3.16 0.42
 6 14 17 55.33 1.72
 6 14 18 31.42 0.96
 6 14 19 3.67 0.39
 6 14 20 14.34 0.65
 6 14 21 0.13 0.41
 6 14 22 -0.35 1.39
 6 14 23 2.21 0.43
 6 14 24 -1.04 1.58
 6 15 0 2.06 0.32
 6 15 1 -0.1 1.34
 6 15 2 -0.35 1.72
 6 15 3 -1.25 1.41
 6 15 4 27.64 0.95
 6 15 5 10.62 0.42
 6 15 6 -0.29 0.98
 6 15 7 8.45 0.39
 6 15 8 21.54 0.68
 6 15 9 0.41 0.26
 6 15 10 108.8 2.96
 6 15 11 36.03 0.98
 6 15 12 46.25 1.34
 6 15 13 5.8 0.39
 6 15 14 11.33 0.44
 6 15 15 50.93 1.36
 6 15 16 0.38 0.3
 6 15 17 5.69 0.38
 6 15 18 17 0.77
 6 15 19 7.42 0.46
 6 15 20 11.19 0.54
 6 15 21 20 0.8
 6 15 22 1.68 0.42
 6 15 23 4.2 0.56
 6 16 0 0.45 0.47
 6 16 1 2.03 0.28
 6 16 2 28.18 0.85
 6 16 3 3.22 0.28
 6 16 4 0.1 0.3
 6 16 5 19.92 0.61
 6 16 6 24.54 0.75
 6 16 7 6.22 0.37
 6 16 8 15.93 0.56
 6 16 9 55.58 1.68
 6 16 10 190.79 4.74
 6 16 11 104.41 2.67
 6 16 12 59.59 1.66
 6 16 13 -1.01 1.3
 6 16 14 -0.96 1.32
 6 16 15 18.77 0.64
 6 16 16 -0.11 1.24
 6 16 17 88.83 2.4
 6 16 18 0.01 0.36
 6 16 19 3.22 0.41
 6 16 20 -0.71 1.38
 6 16 21 -0.76 1.45
 6 16 22 0.62 0.53
 6 17 0 120.83 3.32
 6 17 1 -0.3 1.4
 6 17 2 3.66 0.35
 6 17 3 8.23 0.4
 6 17 4 33.76 1.22
 6 17 5 12.57 0.56
 6 17 6 -0.67 1.17
 6 17 7 1.06 0.33
 6 17 8 1.25 0.29
 6 17 9 18.62 0.62
 6 17 10 70.99 1.78
 6 17 11 15.35 0.53
 6 17 12 16.04 0.55
 6 17 13 2.35 0.34
 6 17 14 -0.42 1.23
 6 17 15 1.87 0.38
 6 17 16 0.68 0.38
 6 17 17 12.17 0.57
 6 17 18 18.61 0.71
 6 17 19 17.01 0.69
 6 17 20 15.35 0.67
 6 17 21 -0.05 1.67
 6 18 0 14.84 0.56
 6 18 1 17.7 0.6
 6 18 2 2.72 0.34
 6 18 3 44.49 1.26
 6 18 4 22.15 0.91
 6 18 5 -0.58 1.33
 6 18 6 46.98 1.38
 6 18 7 15.76 0.56
 6 18 8 7.04 0.4
 6 18 9 -0.06 1.18
 6 18 10 129.58 3.25
 6 18 11 5.23 0.36
 6 18 12 27.64 1.13
 6 18 13 16.2 0.63
 6 18 14 -0.45 1.28
 6 18 15 3.33 0.43
 6 18 16 6.1 0.48
 6 18 17 -0.55 1.4
 6 18 18 38.55 1.25
 6 18 19 1.04 0.55
 6 18 20 3.06 0.69
 6 19 0 42.55 1.32
 6 19 1 -0.5 1.15
 6 19 2 37.17 1.07
 6 19 3 37.16 1.06
 6 19 4 3.45 0.36
 6 19 5 7.05 0.42
 6 19 6 -1.12 1.31
 6 19 7 19.21 0.84
 6 19 8 0.39 0.31
 6 19 9 0.45 0.31
 6 19 10 1.26 0.33
 6 19 11 7.53 0.47
 6 19 12 54.1 1.55
 6 19 13 17.67 0.64
 6 19 14 7.57 0.5
 6 19 15 5.22 0.47
 6 19 16 3.39 0.47
 6 19 17 7.17 0.54
 6 19 18 12.06 0.76
 6 19 19 15.05 1.35
 6 20 0 29.47 0.99
 6 20 1 26.88 0.89
 6 20 2 33.85 1.03
 6 20 3 -0.33 1.19
 6 20 4 0.55 0.34
 6 20 5 12.25 0.55
 6 20 6 0.5 0.36
 6 20 7 -0.81 1.19
 6 20 8 0.12 0.33
 6 20 9 8.26 0.44
 6 20 10 1.7 0.35
 6 20 11 16.18 0.68
 6 20 12 1.11 0.39
 6 20 13 10.84 0.55
 6 20 14 2.58 0.48
 6 20 15 22.67 0.89
 6 20 16 -0.66 1.98
 6 20 17 2.77 0.92
 6 21 0 1.25 0.41
 6 21 1 0.13 0.45
 6 21 2 1.02 0.44
 6 21 3 8.24 0.5
 6 21 4 18.84 0.68
 6 21 5 3.01 0.42
 6 21 6 -0.27 1.27
 6 21 7 -0.48 1.28
 6 21 8 -0.62 1.31
 6 21 9 1.06 0.36
 6 21 10 42.67 1.33
 6 21 11 70.3 1.96
 6 21 12 3.44 0.44
 6 21 13 0.15 0.44
 6 21 14 3.28 0.56
 6 21 15 10.75 0.75
 6 22 0 0.08 0.41
 6 22 1 9.01 0.55
 6 22 2 0.77 0.43
 6 22 3 3.88 0.45
 6 22 4 20.71 1.01
 6 22 5 1.31 0.4
 6 22 6 -0.76 1.31
 6 22 7 2.03 0.41
 6 22 8 0.19 0.41
 6 22 9 5.06 0.46
 6 22 10 0.1 0.41
 6 22 11 3.8 0.6
 6 22 12 4.81 0.64
 6 22 13 1.58 2.03
 6 23 0 10.86 0.61
 6 23 1 8.48 0.65
 6 23 2 22.21 0.85
 6 23 3 2.45 0.48
 6 23 4 7.04 0.55
 6 23 5 5.64 0.48
 6 23 6 5.04 0.48
 6 23 7 -0.77 1.47
 6 23 8 3.69 0.52
 6 23 9 11.35 0.78
 6 23 10 4.48 0.8
 6 24 0 0.07 0.55
 6 24 1 17.61 0.85
 6 24 2 23.01 1.08
 6 24 3 9.41 0.74
 6 24 4 17.37 0.97
 6 24 5 1.96 0.88
 6 24 6 11.54 1.41
 6 24 7 6.08 2.41
 7 0 1 136.97 3.77
 7 0 3 1380.06 35.72
 7 0 5 317.76 8.88
 7 0 7 13.17 0.84
 7 0 9 58.47 1.73
 7 0 11 8.9 0.45
 7 0 13 194.67 5.37
 7 0 15 93.66 2.46
 7 0 17 64.47 1.77
 7 0 19 130.14 3.22
 7 0 21 21.26 0.82
 7 0 23 26.23 1.6
 7 0 25 8.15 1.04
 7 0 27 5.77 0.78
 7 0 29 4.64 1.34
 7 1 0 10.62 0.55
 7 1 1 52.03 1.47
 7 1 2 38.38 1.15
 7 1 3 742.32 19.08
 7 1 4 0.83 0.31
 7 1 5 170.79 4.27
 7 1 6 412.47 10.76
 7 1 7 15.45 0.64
 7 1 8 4.78 0.42
 7 1 9 27.83 0.85
 7 1 10 19.84 0.61
 7 1 11 23 0.66
 7 1 12 39.39 1.06
 7 1 13 100.35 2.53
 7 1 14 -0.28 1.37
 7 1 15 95.61 2.42
 7 1 16 161.68 3.85
 7 1 17 29.91 0.85
 7 1 18 -0.84 0.99
 7 1 19 46.54 1.33
 7 1 20 35.72 0.99
 7 1 21 84.41 2.15
 7 1 22 23.01 0.7
 7 1 23 -0.15 1.34
 7 1 24 7.31 0.46
 7 1 25 6.78 0.45
 7 1 26 2.19 0.44
 7 1 27 18.73 0.8
 7 1 28 -0.52 1.42
 7 1 29 6.49 0.99
 7 2 0 88.42 2.34
 7 2 1 87.81 2.35
 7 2 2 2.07 0.34
 7 2 3 273.14 6.7
 7 2 4 46.12 1.32
 7 2 5 86.83 2.27
 7 2 6 3.73 0.43
 7 2 7 21.45 0.8
 7 2 8 4.13 0.38
 7 2 9 55.65 1.44
 7 2 10 7.03 0.34
 7 2 11 178.57 4.37
 7 2 12 233.64 5.76
 7 2 13 56.15 1.46
 7 2 14 349.79 8.67
 7 2 15 19.11 0.59
 7 2 16 22.13 0.67
 7 2 17 10.84 0.42
 7 2 18 -0.06 1.24
 7 2 19 21.49 0.68
 7 2 20 -0.09 1.31
 7 2 21 9.35 0.48
 7 2 22 64.66 1.76
 7 2 23 -0.54 1.24
 7 2 24 -0.05 1.2
 7 2 25 8.73 0.49
 7 2 26 0.87 0.43
 7 2 27 -0.51 1.33
 7 2 28 14.69 0.69
 7 2 29 4.99 0.98
 7 3 0 85.78 2.37
 7 3 1 10.45 0.54
 7 3 2 213.83 5.37
 7 3 3 104.34 2.75
 7 3 4 36.92 1.14
 7 3 5 8.49 0.49
 7 3 6 206.74 5.18
 7 3 7 12.76 0.6
 7 3 8 0.16 0.27
 7 3 9 8.88 0.39
 7 3 10 2.33 0.24
 7 3 11 2.74 0.25
 7 3 12 3.95 0.27
 7 3 13 12.11 0.43
 7 3 14 20.26 0.62
 7 3 15 84.43 2.11
 7 3 16 60.34 1.51
 7 3 17 0.07 0.23
 7 3 18 50.69 1.36
 7 3 19 39.69 1.04
 7 3 20 40.56 1.06
 7 3 21 0.45 0.28
 7 3 22 6.52 0.44
 7 3 23 2.23 0.35
 7 3 24 15.79 0.64
 7 3 25 2.06 0.39
 7 3 26 1.53 0.4
 7 3 27 17.2 0.79
 7 3 28 18.66 0.84
 7 3 29 6.48 1.02
 7 4 0 464.38 11.75
 7 4 1 4.73 0.41
 7 4 2 108.24 2.75
 7 4 3 189.12 4.74
 7 4 4 61.49 1.7
 7 4 5 6.36 0.44
 7 4 6 0.21 0.33
 7 4 7 223.85 5.75
 7 4 8 1.54 0.26
 7 4 9 -0.03 1.34
 7 4 10 64.8 1.63
 7 4 11 2.65 0.25
 7 4 12 73.98 1.86
 7 4 13 237.18 5.96
 7 4 14 2.81 0.27
 7 4 15 78.81 2.12
 7 4 16 1.38 0.24
 7 4 17 11.17 0.38
 7 4 18 27.14 0.83
 7 4 19 244.49 6.17
 7 4 20 40.1 1.07
 7 4 21 3.3 0.34
 7 4 22 1.23 0.3
 7 4 23 7.51 0.42
 7 4 24 13.04 0.54
 7 4 25 30.67 1.06
 7 4 26 1.42 0.55
 7 4 27 17.39 0.71
 7 4 28 4.27 0.57
 7 4 29 4.77 2.62
 7 5 0 124.9 3.26
 7 5 1 310.92 8.06
 7 5 2 0.07 0.35
 7 5 3 121.81 3.14
 7 5 4 311.93 8.28
 7 5 5 210.68 5.38
 7 5 6 553.8 13.89
 7 5 7 8.01 0.38
 7 5 8 29.26 0.82
 7 5 9 84.44 2.07
 7 5 10 3.14 0.25
 7 5 11 74.96 1.84
 7 5 12 415.55 10.02
 7 5 13 147.5 3.59
 7 5 14 1.39 0.24
 7 5 15 9.03 0.38
 7 5 16 -0.27 1.14
 7 5 17 8.21 0.4
 7 5 18 59.89 1.51
 7 5 19 0.93 0.24
 7 5 20 10.51 0.42
 7 5 21 0.79 0.28
 7 5 22 10.69 0.51
 7 5 23 17.87 0.61
 7 5 24 0.51 0.36
 7 5 25 8.5 0.48
 7 5 26 -0.51 1.36
 7 5 27 13.96 0.65
 7 5 28 0.97 0.67
 7 6 0 159.11 4.17
 7 6 1 49.31 1.5
 7 6 2 2.73 0.39
 7 6 3 13.96 0.65
 7 6 4 25.28 0.86
 7 6 5 40.22 1.17
 7 6 6 72.15 1.84
 7 6 7 94.84 2.3
 7 6 8 0.3 0.21
 7 6 9 45.77 1.2
 7 6 10 83.2 2.07
 7 6 11 125.67 3.01
 7 6 12 361.5 9.15
 7 6 13 2.74 0.27
 7 6 14 1.08 0.26
 7 6 15 5.18 0.3
 7 6 16 27.53 0.86
 7 6 17 31.81 0.86
 7 6 18 74.27 1.98
 7 6 19 5.61 0.32
 7 6 20 51.08 1.34
 7 6 21 -0.28 1.19
 7 6 22 3.2 0.33
 7 6 23 6.86 0.4
 7 6 24 10.82 0.49
 7 6 25 85.11 2.45
 7 6 26 12.74 0.57
 7 6 27 8.41 0.54
 7 6 28 0.04 0.68
 7 7 0 0.8 0.4
 7 7 1 112.55 3.02
 7 7 2 20.22 0.78
 7 7 3 0.07 0.3
 7 7 4 129.68 3.18
 7 7 5 368.53 9.12
 7 7 6 19.81 0.61
 7 7 7 1.8 0.23
 7 7 8 34.32 0.92
 7 7 9 41.51 1.08
 7 7 10 49.49 1.25
 7 7 11 214.4 5.19
 7 7 12 26.84 0.78
 7 7 13 603.21 15.21
 7 7 14 57.41 1.49
 7 7 15 18.47 0.58
 7 7 16 -1.19 1.19
 7 7 17 129.56 3.12
 7 7 18 0.06 0.3
 7 7 19 17.69 0.58
 7 7 20 6.13 0.36
 7 7 21 30.58 0.91
 7 7 22 7.89 0.41
 7 7 23 7.61 0.42
 7 7 24 16.8 0.64
 7 7 25 0.91 0.39
 7 7 26 12.97 0.59
 7 7 27 4.69 0.54
 7 7 28 19.12 1.49
 7 8 0 12.65 0.52
 7 8 1 42.49 1.2
 7 8 2 35.97 1.04
 7 8 3 15.31 0.54
 7 8 4 11.21 0.44
 7 8 5 18.21 0.57
 7 8 6 106.22 2.54
 7 8 7 126.17 3.03
 7 8 8 1.35 0.23
 7 8 9 140.9 3.35
 7 8 10 3.43 0.28
 7 8 11 112.29 2.74
 7 8 12 0.26 0.25
 7 8 13 28.35 0.81
 7 8 14 18.61 0.59
 7 8 15 105.9 2.55
 7 8 16 57.49 1.45
 7 8 17 2.88 0.28
 7 8 18 1.08 0.27
 7 8 19 47.71 1.25
 7 8 20 3.54 0.32
 7 8 21 17.49 0.58
 7 8 22 6.35 0.38
 7 8 23 0.21 0.45
 7 8 24 1.84 0.39
 7 8 25 14.36 0.64
 7 8 26 80.33 2.27
 7 8 27 27.08 1.49
 7 9 0 2.1 0.25
 7 9 1 9.49 0.38
 7 9 2 12.75 0.45
 7 9 3 20.36 0.61
 7 9 4 4.75 0.28
 7 9 5 2.38 0.24
 7 9 6 376.46 9.03
 7 9 7 4.15 0.26
 7 9 8 234.91 5.71
 7 9 9 12.3 0.43
 7 9 10 62.87 1.6
 7 9 11 7.67 0.34
 7 9 12 148.42 3.59
 7 9 13 0.24 0.25
 7 9 14 301.76 7.25
 7 9 15 -0.14 1.51
 7 9 16 31.93 0.94
 7 9 17 -0.13 1.07
 7 9 18 6.91 0.41
 7 9 19 2.31 0.36
 7 9 20 0.47 0.31
 7 9 21 0.37 0.31
 7 9 22 4.31 0.37
 7 9 23 -0.44 1.28
 7 9 24 47.85 1.37
 7 9 25 13.96 0.63
 7 9 26 10.32 0.72
 7 9 27 17.96 1.44
 7 10 0 14.47 0.5
 7 10 1 45.65 1.26
 7 10 2 54.86 1.38
 7 10 3 37.97 1.01
 7 10 4 0.13 0.21
 7 10 5 1.93 0.23
 7 10 6 -0.01 1.3
 7 10 7 251.69 6.15
 7 10 8 143.22 3.42
 7 10 9 279.02 6.72
 7 10 10 0.66 0.24
 7 10 11 59.54 1.49
 7 10 12 19.23 0.59
 7 10 13 81.78 2.13
 7 10 14 19.22 0.66
 7 10 15 43.38 1.22
 7 10 16 -0.34 1.13
 7 10 17 0.41 0.27
 7 10 18 63.94 1.96
 7 10 19 30.12 0.89
 7 10 20 -0.04 1.21
 7 10 21 -0.94 1.34
 7 10 22 9.69 0.54
 7 10 23 5.67 0.47
 7 10 24 12.51 0.62
 7 10 25 32.25 1.11
 7 10 26 44.12 1.79
 7 11 0 51.36 1.32
 7 11 1 40.38 1.08
 7 11 2 35.77 0.95
 7 11 3 0.49 0.23
 7 11 4 -0.26 1.25
 7 11 5 69.65 1.78
 7 11 6 11.74 0.41
 7 11 7 4.72 0.29
 7 11 8 71.56 1.79
 7 11 9 1.19 0.25
 7 11 10 6.47 0.33
 7 11 11 -0.62 1.16
 7 11 12 0.3 0.26
 7 11 13 183.68 4.42
 7 11 14 -0.28 1.22
 7 11 15 4.84 0.3
 7 11 16 13.88 0.57
 7 11 17 6.13 0.36
 7 11 18 4.83 0.35
 7 11 19 -0.25 1.44
 7 11 20 26.56 1.07
 7 11 21 5.14 0.4
 7 11 22 6.72 0.58
 7 11 23 5.59 0.47
 7 11 24 8.54 0.53
 7 11 25 0.94 0.54
 7 11 26 14.1 2.23
 7 12 0 47.46 1.32
 7 12 1 118.41 2.9
 7 12 2 80.26 1.97
 7 12 3 12.83 0.45
 7 12 4 43.65 1.16
 7 12 5 3.39 0.27
 7 12 6 2.96 0.26
 7 12 7 5.8 0.32
 7 12 8 123.54 3.03
 7 12 9 69.09 1.74
 7 12 10 2.2 0.27
 7 12 11 186.37 4.63
 7 12 12 170.43 4.04
 7 12 13 23.77 0.73
 7 12 14 18.99 0.61
 7 12 15 51.81 1.52
 7 12 16 6.34 0.35
 7 12 17 1.95 0.3
 7 12 18 12.11 0.48
 7 12 19 5.61 0.44
 7 12 20 9.05 0.47
 7 12 21 9.23 0.51
 7 12 22 2.15 0.42
 7 12 23 -0.77 1.38
 7 12 24 0.58 0.44
 7 12 25 0.83 0.71
 7 13 0 8.17 0.41
 7 13 1 7.14 0.36
 7 13 2 38.46 1.04
 7 13 3 7.1 0.35
 7 13 4 2.2 0.25
 7 13 5 11.76 0.43
 7 13 6 35.01 0.98
 7 13 7 4.14 0.32
 7 13 8 363.77 8.74
 7 13 9 10.1 0.41
 7 13 10 299.53 7.16
 7 13 11 19.17 0.63
 7 13 12 8.65 0.37
 7 13 13 12.14 0.43
 7 13 14 -0.52 1.08
 7 13 15 0.96 0.34
 7 13 16 7.31 0.37
 7 13 17 0.54 0.31
 7 13 18 25.91 0.79
 7 13 19 -0.26 1.25
 7 13 20 -0.36 1.29
 7 13 21 5.23 0.46
 7 13 22 2.24 0.44
 7 13 23 0.76 0.46
 7 13 24 -0.16 1.6
 7 14 0 97.26 2.54
 7 14 1 11.52 0.58
 7 14 2 53.6 1.4
 7 14 3 30.57 0.86
 7 14 4 20.59 0.65
 7 14 5 -0.52 1.3
 7 14 6 33.3 0.93
 7 14 7 33.22 1.02
 7 14 8 16.76 0.55
 7 14 9 29.63 1.15
 7 14 10 104.91 2.58
 7 14 11 15.62 0.54
 7 14 12 11.7 0.44
 7 14 13 5.49 0.32
 7 14 14 28.67 0.86
 7 14 15 0.19 0.28
 7 14 16 0.61 0.32
 7 14 17 4.27 0.34
 7 14 18 18.01 0.62
 7 14 19 6.46 0.42
 7 14 20 9.96 0.52
 7 14 21 14.23 0.6
 7 14 22 10.8 0.73
 7 14 23 0.85 0.54
 7 15 0 36.17 1.22
 7 15 1 3.6 0.33
 7 15 2 17.71 0.58
 7 15 3 31.88 0.9
 7 15 4 0.13 0.29
 7 15 5 77.22 2.11
 7 15 6 357.88 8.65
 7 15 7 106.4 2.55
 7 15 8 166.01 3.97
 7 15 9 4.13 0.36
 7 15 10 61.31 1.67
 7 15 11 7.07 0.36
 7 15 12 22.58 0.67
 7 15 13 -0.35 1.15
 7 15 14 -0.27 1.25
 7 15 15 1.15 0.3
 7 15 16 25.62 1.06
 7 15 17 7.19 0.42
 7 15 18 17 0.61
 7 15 19 1.97 0.39
 7 15 20 24.62 1.05
 7 15 21 3.38 0.44
 7 15 22 2.7 0.56
 7 16 0 5.42 0.34
 7 16 1 7.79 0.53
 7 16 2 11.72 0.53
 7 16 3 3.02 0.3
 7 16 4 8.6 0.48
 7 16 5 49.61 1.26
 7 16 6 81.1 2.08
 7 16 7 6.28 0.34
 7 16 8 0.58 0.27
 7 16 9 1.54 0.28
 7 16 10 55.34 1.45
 7 16 11 0.84 0.31
 7 16 12 23.8 0.79
 7 16 13 12.11 0.49
 7 16 14 17.48 0.65
 7 16 15 30.66 0.92
 7 16 16 5.52 0.38
 7 16 17 9.63 0.47
 7 16 18 1.85 0.39
 7 16 19 3.13 0.42
 7 16 20 -0.2 1.45
 7 16 21 0.17 0.63
 7 17 0 5.44 0.39
 7 17 1 5 0.53
 7 17 2 -1.16 1.25
 7 17 3 50.87 1.37
 7 17 4 -0.32 1.08
 7 17 5 3.56 0.33
 7 17 6 49.13 1.36
 7 17 7 13 0.47
 7 17 8 -0.46 1.12
 7 17 9 21.21 0.76
 7 17 10 4.4 0.38
 7 17 11 0.46 0.36
 7 17 12 2.12 0.33
 7 17 13 1.19 0.34
 7 17 14 0.63 0.35
 7 17 15 1.19 0.36
 7 17 16 2.64 0.4
 7 17 17 0.88 0.4
 7 17 18 2.06 0.46
 7 17 19 0.25 0.53
 7 17 20 4.08 0.76
 7 18 0 87.64 2.25
 7 18 1 9.05 0.6
 7 18 2 2.15 0.38
 7 18 3 6.35 0.41
 7 18 4 35.08 1.15
 7 18 5 59.73 1.79
 7 18 6 8.91 0.44
 7 18 7 4.25 0.36
 7 18 8 11.63 0.63
 7 18 9 4.2 0.35
 7 18 10 20.79 0.77
 7 18 11 10.76 0.49
 7 18 12 0.12 0.33
 7 18 13 12.59 0.53
 7 18 14 -0.67 1.31
 7 18 15 4.55 0.54
 7 18 16 -0.5 1.37
 7 18 17 3.35 0.46
 7 18 18 7.45 0.64
 7 18 19 6.17 0.98
 7 19 0 19.26 0.89
 7 19 1 9.63 0.52
 7 19 2 4.21 0.43
 7 19 3 18.67 0.75
 7 19 4 8.41 0.45
 7 19 5 23.12 0.87
 7 19 6 62.53 1.69
 7 19 7 0.78 0.37
 7 19 8 3.31 0.36
 7 19 9 -0.32 1.2
 7 19 10 5.56 0.4
 7 19 11 11.34 0.52
 7 19 12 52.86 1.55
 7 19 13 -0.41 1.3
 7 19 14 8.07 0.5
 7 19 15 -0.53 1.39
 7 19 16 10.78 0.77
 7 19 17 1.26 0.63
 7 20 0 1.36 0.43
 7 20 1 58.94 1.74
 7 20 2 19.72 0.95
 7 20 3 1.24 0.42
 7 20 4 0.6 0.35
 7 20 5 2.78 0.38
 7 20 6 -0.22 1.23
 7 20 7 15.12 0.59
 7 20 8 0.97 0.36
 7 20 9 43.41 1.24
 7 20 10 13.88 0.58
 7 20 11 0.82 0.47
 7 20 12 2.68 0.45
 7 20 13 0.3 0.43
 7 20 14 1.58 0.49
 7 20 15 6.6 0.66
 7 20 16 2.49 1.06
 7 21 0 0.07 0.46
 7 21 1 18.45 0.79
 7 21 2 1.97 0.46
 7 21 3 18.42 0.8
 7 21 4 42.46 1.31
 7 21 5 3.95 0.42
 7 21 6 14.95 0.6
 7 21 7 0.76 0.37
 7 21 8 0.61 0.38
 7 21 9 0.25 0.38
 7 21 10 1.66 0.47
 7 21 11 3.95 0.48
 7 21 12 5.41 0.55
 7 21 13 4.81 0.66
 7 21 14 30.18 3.35
 7 22 0 37.45 1.42
 7 22 1 8.72 0.62
 7 22 2 -0.15 1.34
 7 22 3 0.35 0.5
 7 22 4 7.48 0.58
 7 22 5 1.34 0.48
 7 22 6 6.17 0.5
 7 22 7 10.36 0.57
 7 22 8 3.86 0.49
 7 22 9 0.47 0.55
 7 22 10 3.06 0.59
 7 22 11 5.3 1.17
 7 23 0 1.08 0.49
 7 23 1 103.94 3.08
 7 23 2 25.74 1.34
 7 23 3 35 1.36
 7 23 4 4.66 0.66
 7 23 5 7.21 0.7
 7 23 6 3.07 0.65
 7 23 7 3.28 0.86
 7 23 8 2.16 1.2
 7 24 0 -0.5 3.72
 7 24 1 21.97 2.35
 7 24 2 8.33 1.42
 8 0 0 1.04 0.53
 8 0 2 36.55 1.46
 8 0 4 263.1 9.59
 8 0 6 0.51 0.43
 8 0 8 64.36 1.93
 8 0 10 73.97 1.93
 8 0 12 -0.68 1.29
 8 0 14 135.45 3.54
 8 0 16 17.81 0.87
 8 0 18 -0.35 1.1
 8 0 20 2.86 0.43
 8 0 22 16.5 0.78
 8 0 24 -1.19 1.33
 8 0 26 30.88 1.93
 8 0 28 -0.48 1.72
 8 1 0 22.95 0.88
 8 1 1 41.71 1.28
 8 1 2 0.3 0.32
 8 1 3 118.93 3.27
 8 1 4 86.24 2.29
 8 1 5 0.78 0.33
 8 1 6 15.69 0.58
 8 1 7 145.11 3.58
 8 1 8 31.36 0.87
 8 1 9 9.29 0.35
 8 1 10 11.75 0.41
 8 1 11 3.39 0.25
 8 1 12 260.52 6.2
 8 1 13 32.72 0.93
 8 1 14 339.08 8.49
 8 1 15 126.46 3.07
 8 1 16 32.36 0.91
 8 1 17 0.66 0.25
 8 1 18 42.78 1.13
 8 1 19 22.85 0.83
 8 1 20 -0.04 1.1
 8 1 21 19.34 0.74
 8 1 22 9.2 0.43
 8 1 23 15 0.59
 8 1 24 11.05 0.62
 8 1 25 4.88 0.5
 8 1 26 -0.38 1.37
 8 1 27 1.17 0.55
 8 1 28 0.98 1.29
 8 2 0 75.28 2.08
 8 2 1 57.73 1.66
 8 2 2 26.34 0.92
 8 2 3 39.59 1.2
 8 2 4 109.5 2.8
 8 2 5 57.71 1.58
 8 2 6 0.47 0.26
 8 2 7 77.96 1.97
 8 2 8 8.95 0.38
 8 2 9 60.55 1.55
 8 2 10 28.29 0.84
 8 2 11 -0.51 1.29
 8 2 12 16.39 0.52
 8 2 13 132.17 3.2
 8 2 14 9.98 0.44
 8 2 15 168.98 4.13
 8 2 16 -0.67 1.2
 8 2 17 46.82 1.22
 8 2 18 24.68 0.83
 8 2 19 46.33 1.4
 8 2 20 0.35 0.3
 8 2 21 32.63 0.95
 8 2 22 0.76 0.32
 8 2 23 8.1 0.46
 8 2 24 0.65 0.46
 8 2 25 -0.28 1.64
 8 2 26 1.73 0.5
 8 2 27 1.62 0.57
 8 2 28 24.18 1.37
 8 3 0 12.16 0.62
 8 3 1 0.35 0.33
 8 3 2 94.55 2.53
 8 3 3 -0.17 1.56
 8 3 4 113.52 3.2
 8 3 5 4.94 0.33
 8 3 6 -0.08 1.43
 8 3 7 134.72 3.31
 8 3 8 88.58 2.22
 8 3 9 32.82 0.89
 8 3 10 83.67 2.12
 8 3 11 4.91 0.31
 8 3 12 74.15 1.86
 8 3 13 59.4 1.51
 8 3 14 0.43 0.25
 8 3 15 134.46 3.37
 8 3 16 168.2 4.87
 8 3 17 19.93 0.65
 8 3 18 88.54 2.21
 8 3 19 10.79 0.45
 8 3 20 0.66 0.3
 8 3 21 26.64 0.9
 8 3 22 4.79 0.39
 8 3 23 -0.06 1.22
 8 3 24 -0.56 1.26
 8 3 25 -0.01 1.47
 8 3 26 0.06 0.55
 8 3 27 6.12 0.72
 8 3 28 2.45 0.94
 8 4 0 126.15 3.25
 8 4 1 188.35 4.71
 8 4 2 6.28 0.44
 8 4 3 0.1 0.31
 8 4 4 376.73 9.18
 8 4 5 39.82 1.06
 8 4 6 4.41 0.29
 8 4 7 18.23 0.56
 8 4 8 3.54 0.26
 8 4 9 33.94 0.91
 8 4 10 2.85 0.26
 8 4 11 319.92 8.1
 8 4 12 155.74 3.88
 8 4 13 89.28 2.25
 8 4 14 19.4 0.64
 8 4 15 49.03 1.38
 8 4 16 254.86 6.08
 8 4 17 245.43 6.09
 8 4 18 1.85 0.27
 8 4 19 -0.03 1.13
 8 4 20 32.77 0.98
 8 4 21 0.9 0.32
 8 4 22 7.08 0.46
 8 4 23 0.48 0.36
 8 4 24 0.89 0.5
 8 4 25 3.97 0.5
 8 4 26 19.32 0.86
 8 4 27 33.28 1.63
 8 4 28 7.69 1.31
 8 5 0 541.11 14.06
 8 5 1 143.72 3.62
 8 5 2 454.96 11.74
 8 5 3 5.68 0.37
 8 5 4 186.43 4.53
 8 5 5 -0.04 1.45
 8 5 6 2.16 0.24
 8 5 7 25.87 0.72
 8 5 8 14.38 0.47
 8 5 9 205.32 5.09
 8 5 10 44.51 1.16
 8 5 11 342.08 8.36
 8 5 12 75.71 1.88
 8 5 13 37.15 1.02
 8 5 14 2.74 0.31
 8 5 15 25.18 0.85
 8 5 16 43.27 1.34
 8 5 17 7.09 0.35
 8 5 18 15.43 0.51
 8 5 19 6.87 0.39
 8 5 20 1.69 0.3
 8 5 21 5.41 0.38
 8 5 22 3.32 0.37
 8 5 23 17.75 0.79
 8 5 24 0.52 0.53
 8 5 25 10.93 0.57
 8 5 26 28.32 1.02
 8 5 27 1.13 0.69
 8 6 0 0.38 0.29
 8 6 1 2.49 0.31
 8 6 2 402.18 10.59
 8 6 3 33.3 0.95
 8 6 4 1.55 0.26
 8 6 5 0.21 0.22
 8 6 6 -0.13 1.35
 8 6 7 86.12 2.09
 8 6 8 17.73 0.55
 8 6 9 183.54 4.49
 8 6 10 17.19 0.54
 8 6 11 98.75 2.5
 8 6 12 102.88 2.54
 8 6 13 0.26 0.25
 8 6 14 31.47 0.96
 8 6 15 86.02 2.26
 8 6 16 78.62 2.17
 8 6 17 -0.56 1.59
 8 6 18 4.57 0.33
 8 6 19 5.86 0.37
 8 6 20 28.39 0.93
 8 6 21 4.09 0.36
 8 6 22 -0.09 1.22
 8 6 23 11.01 0.51
 8 6 24 7.76 0.48
 8 6 25 1.88 0.55
 8 6 26 0.13 0.48
 8 6 27 1.79 0.78
 8 7 0 22.7 0.71
 8 7 1 7.67 0.38
 8 7 2 29.76 0.9
 8 7 3 64.08 1.71
 8 7 4 162.04 3.89
 8 7 5 0.05 0.24
 8 7 6 7.62 0.34
 8 7 7 0.08 0.22
 8 7 8 10.09 0.39
 8 7 9 86.99 2.13
 8 7 10 126.95 3.15
 8 7 11 58.91 1.57
 8 7 12 154.14 3.91
 8 7 13 4 0.32
 8 7 14 501.34 13.03
 8 7 15 77.81 2.04
 8 7 16 174.78 4.72
 8 7 17 53.5 1.5
 8 7 18 110.48 2.71
 8 7 19 0.16 0.28
 8 7 20 4.53 0.37
 8 7 21 0.87 0.32
 8 7 22 21.33 0.7
 8 7 23 7.28 0.51
 8 7 24 15.32 0.64
 8 7 25 1.15 0.43
 8 7 26 -0.74 1.49
 8 7 27 2.41 1.13
 8 8 0 12.56 0.47
 8 8 1 355.77 8.66
 8 8 2 429.46 10.75
 8 8 3 348.51 8.45
 8 8 4 24.07 0.78
 8 8 5 -0.31 1.34
 8 8 6 6.95 0.32
 8 8 7 1.25 0.23
 8 8 8 -0.59 1.26
 8 8 9 36.1 0.96
 8 8 10 0.81 0.24
 8 8 11 114.84 2.81
 8 8 12 0.46 0.31
 8 8 13 1.41 0.25
 8 8 14 4.01 0.29
 8 8 15 5.48 0.31
 8 8 16 4.64 0.32
 8 8 17 18.08 0.59
 8 8 18 12.07 0.5
 8 8 19 16.63 0.56
 8 8 20 0.47 0.31
 8 8 21 12.74 0.52
 8 8 22 1.85 0.38
 8 8 23 -0.72 1.46
 8 8 24 0.53 0.38
 8 8 25 0.05 0.45
 8 8 26 2.1 0.83
 8 9 0 68.99 1.71
 8 9 1 45.56 1.17
 8 9 2 0.2 0.22
 8 9 3 -0.03 1.29
 8 9 4 -0.15 1.31
 8 9 5 71.27 1.8
 8 9 6 17.23 0.57
 8 9 7 57.95 1.47
 8 9 8 156.23 3.75
 8 9 9 -0.16 1.33
 8 9 10 77.72 1.96
 8 9 11 257.15 6.52
 8 9 12 0.47 0.3
 8 9 13 101.99 2.45
 8 9 14 0.21 0.25
 8 9 15 155.02 4.46
 8 9 16 1.83 0.29
 8 9 17 3.22 0.34
 8 9 18 64.02 1.63
 8 9 19 11.88 0.54
 8 9 20 42.63 1.2
 8 9 21 26.32 0.98
 8 9 22 0.48 0.35
 8 9 23 25.04 0.9
 8 9 24 2.38 0.45
 8 9 25 14.27 0.76
 8 9 26 4.4 1.18
 8 10 0 74.95 1.86
 8 10 1 79.22 1.99
 8 10 2 4.67 0.29
 8 10 3 169.68 4.06
 8 10 4 10.85 0.4
 8 10 5 14.75 0.48
 8 10 6 2.97 0.27
 8 10 7 -0.02 1.31
 8 10 8 74.88 1.85
 8 10 9 38.37 1.07
 8 10 10 150.9 3.73
 8 10 11 177.56 4.37
 8 10 12 17.13 0.52
 8 10 13 -0.16 1.14
 8 10 14 0.94 0.27
 8 10 15 11.28 0.44
 8 10 16 54.47 1.54
 8 10 17 62.32 1.73
 8 10 18 6.81 0.38
 8 10 19 1.44 0.33
 8 10 20 4.4 0.39
 8 10 21 7.5 0.45
 8 10 22 -0.49 1.31
 8 10 23 14.24 0.63
 8 10 24 8.17 0.55
 8 10 25 3.56 0.66
 8 11 0 1.42 0.25
 8 11 1 519.81 13.03
 8 11 2 4.61 0.29
 8 11 3 10.02 0.44
 8 11 4 22.55 0.72
 8 11 5 31.78 0.94
 8 11 6 4.91 0.33
 8 11 7 5.87 0.35
 8 11 8 -0.6 1.2
 8 11 9 19.25 0.55
 8 11 10 5.79 0.3
 8 11 11 0.49 0.27
 8 11 12 -0.34 1.06
 8 11 13 7.26 0.34
 8 11 14 193.14 4.74
 8 11 15 8.12 0.43
 8 11 16 38.64 1.22
 8 11 17 1.08 0.31
 8 11 18 -0.1 1.21
 8 11 19 1.05 0.34
 8 11 20 82.81 2.29
 8 11 21 11.61 0.52
 8 11 22 0.48 0.39
 8 11 23 -0.63 1.4
 8 11 24 -1.05 1.57
 8 11 25 -0.35 2.19
 8 12 0 167.03 4.12
 8 12 1 20.42 0.62
 8 12 2 12.13 0.43
 8 12 3 -0.02 1.37
 8 12 4 -0.05 1.28
 8 12 5 -0.36 1.33
 8 12 6 56.85 1.44
 8 12 7 143.92 3.41
 8 12 8 152.21 3.81
 8 12 9 -0.3 1.03
 8 12 10 2.48 0.27
 8 12 11 -0.23 1.05
 8 12 12 6.54 0.32
 8 12 13 8.72 0.38
 8 12 14 -0.1 1.09
 8 12 15 26.32 0.8
 8 12 16 43.54 1.19
 8 12 17 13.7 0.52
 8 12 18 12.59 0.51
 8 12 19 24.83 1.09
 8 12 20 15.6 0.6
 8 12 21 77.87 2.15
 8 12 22 4.17 0.51
 8 12 23 4.79 0.58
 8 12 24 5.74 0.87
 8 13 0 42.72 1.27
 8 13 1 142.89 3.51
 8 13 2 13.27 0.44
 8 13 3 88.24 2.27
 8 13 4 6.21 0.3
 8 13 5 26.08 0.75
 8 13 6 57.68 1.53
 8 13 7 108.66 2.61
 8 13 8 205.72 5.11
 8 13 9 8.55 0.43
 8 13 10 6.78 0.34
 8 13 11 13.31 0.54
 8 13 12 6.13 0.35
 8 13 13 20.01 0.72
 8 13 14 -0.05 1.45
 8 13 15 3.99 0.34
 8 13 16 0.44 0.3
 8 13 17 8.97 0.47
 8 13 18 1.76 0.36
 8 13 19 0.98 0.38
 8 13 20 -0.03 1.42
 8 13 21 0.23 0.42
 8 13 22 7.88 0.63
 8 13 23 5.78 0.71
 8 14 0 2.43 0.29
 8 14 1 -0.22 1.06
 8 14 2 6.09 0.31
 8 14 3 28.34 0.87
 8 14 4 69.12 1.79
 8 14 5 58.98 1.63
 8 14 6 1.57 0.25
 8 14 7 100.98 2.45
 8 14 8 3.78 0.29
 8 14 9 17.25 0.6
 8 14 10 11.2 0.44
 8 14 11 6.25 0.35
 8 14 12 1.66 0.3
 8 14 13 0.82 0.3
 8 14 14 6.08 0.37
 8 14 15 1.71 0.32
 8 14 16 14.12 0.52
 8 14 17 6.95 0.41
 8 14 18 10.6 0.5
 8 14 19 26.83 1.08
 8 14 20 2.28 0.43
 8 14 21 4.43 0.49
 8 14 22 4.77 0.68
 8 15 0 19.24 0.59
 8 15 1 7.75 0.36
 8 15 2 2.23 0.35
 8 15 3 8 0.38
 8 15 4 11.88 0.49
 8 15 5 148.44 4.39
 8 15 6 2.93 0.3
 8 15 7 5.51 0.37
 8 15 8 9.74 0.42
 8 15 9 11.08 0.44
 8 15 10 32.33 1.01
 8 15 11 7.13 0.38
 8 15 12 44.67 1.34
 8 15 13 0.37 0.31
 8 15 14 8.29 0.44
 8 15 15 -0 1.25
 8 15 16 0.69 0.32
 8 15 17 29.12 0.89
 8 15 18 0.03 0.37
 8 15 19 3.1 0.43
 8 15 20 9.44 0.57
 8 15 21 0.66 0.76
 8 16 0 25.88 0.83
 8 16 1 -0.72 1.67
 8 16 2 1.19 0.34
 8 16 3 6.46 0.41
 8 16 4 0.92 0.29
 8 16 5 29.75 1.22
 8 16 6 45.59 1.23
 8 16 7 7.42 0.4
 8 16 8 19.5 0.65
 8 16 9 8.34 0.42
 8 16 10 4.69 0.37
 8 16 11 1.97 0.34
 8 16 12 7.49 0.41
 8 16 13 1.55 0.32
 8 16 14 0.58 0.33
 8 16 15 9.13 0.45
 8 16 16 11.93 0.66
 8 16 17 -0.09 1.34
 8 16 18 1.36 0.42
 8 16 19 0.01 0.54
 8 16 20 -0.54 1.69
 8 17 0 0.58 0.35
 8 17 1 17.55 0.79
 8 17 2 16.88 0.7
 8 17 3 3.48 0.38
 8 17 4 4.92 0.37
 8 17 5 11.16 0.48
 8 17 6 1.63 0.34
 8 17 7 4.89 0.4
 8 17 8 46.73 1.49
 8 17 9 0.67 0.34
 8 17 10 -0.1 1.19
 8 17 11 -0.34 1.37
 8 17 12 -0.08 1.24
 8 17 13 0.25 0.36
 8 17 14 19.05 0.89
 8 17 15 8.32 0.49
 8 17 16 11.13 0.56
 8 17 17 3.19 0.45
 8 17 18 16.13 0.88
 8 17 19 7.02 0.9
 8 18 0 6.02 0.45
 8 18 1 -0.04 1.15
 8 18 2 -0.54 1.12
 8 18 3 0.36 0.38
 8 18 4 111.37 3.06
 8 18 5 78.66 2.57
 8 18 6 43.16 1.25
 8 18 7 10.85 0.57
 8 18 8 4.47 0.41
 8 18 9 1.49 0.38
 8 18 10 -0.38 1.24
 8 18 11 0.32 0.35
 8 18 12 18.26 0.67
 8 18 13 -0.27 1.32
 8 18 14 -0.37 1.72
 8 18 15 -0.35 1.39
 8 18 16 0.26 0.49
 8 18 17 5.18 0.65
 8 18 18 0.28 0.94
 8 19 0 1.93 0.52
 8 19 1 8.78 0.51
 8 19 2 0.77 0.41
 8 19 3 0.43 0.4
 8 19 4 7.24 0.6
 8 19 5 43.28 1.32
 8 19 6 3.33 0.42
 8 19 7 2.64 0.42
 8 19 8 11.61 0.57
 8 19 9 0.79 0.4
 8 19 10 -1.09 1.29
 8 19 11 1.24 0.42
 8 19 12 0.38 0.4
 8 19 13 11.43 0.7
 8 19 14 0.48 0.43
 8 19 15 0.4 0.56
 8 19 16 6.1 1.13
 8 20 0 -0.05 1.22
 8 20 1 26.75 1.14
 8 20 2 1.12 0.42
 8 20 3 9.46 0.55
 8 20 4 8.22 0.53
 8 20 5 13.66 0.68
 8 20 6 14.01 0.61
 8 20 7 1.5 0.43
 8 20 8 4.09 0.48
 8 20 9 4.62 0.49
 8 20 10 1.4 0.45
 8 20 11 1.55 0.49
 8 20 12 3.16 0.53
 8 20 13 0.16 0.52
 8 20 14 9.99 1.04
 8 21 0 31.38 1.06
 8 21 1 5.19 0.48
 8 21 2 5.09 0.52
 8 21 3 19.66 0.77
 8 21 4 2.44 0.46
 8 21 5 11.65 0.85
 8 21 6 6.94 0.54
 8 21 7 0.61 0.45
 8 21 8 48.37 1.63
 8 21 9 0.66 0.46
 8 21 10 4.01 0.55
 8 21 11 4.22 0.62
 8 21 12 3.47 1.26
 8 22 0 28.06 1.21
 8 22 1 63.33 2.02
 8 22 2 8.86 0.64
 8 22 3 3.16 0.56
 8 22 4 2.54 0.55
 8 22 5 7.58 0.6
 8 22 6 -0.8 1.52
 8 22 7 -0.04 1.58
 8 22 8 12.12 1.09
 8 22 9 2.64 2.51
 8 23 0 38.47 1.86
 8 23 1 7.11 0.8
 8 23 2 -0.05 1.71
 8 23 3 2.78 0.99
 8 23 4 0.21 0.95
 8 23 5 0.55 0.99
 9 0 1 292.39 7.74
 9 0 3 130.52 3.76
 9 0 5 149.11 3.85
 9 0 7 7.67 0.47
 9 0 9 47.64 1.59
 9 0 11 342.75 8.96
 9 0 13 97.38 2.55
 9 0 15 71.62 2.33
 9 0 17 15.04 0.77
 9 0 19 4.52 0.46
 9 0 21 0.91 0.51
 9 0 23 -0.07 1.29
 9 0 25 39.54 1.74
 9 0 27 9.84 1.48
 9 1 0 8.96 0.41
 9 1 1 66.66 1.7
 9 1 2 42.16 1.14
 9 1 3 164.97 4.07
 9 1 4 1.1 0.24
 9 1 5 4.39 0.29
 9 1 6 0.22 0.23
 9 1 7 120.83 2.91
 9 1 8 110.34 2.71
 9 1 9 39.7 1.04
 9 1 10 71.76 1.78
 9 1 11 0.68 0.24
 9 1 12 13.5 0.48
 9 1 13 1.69 0.26
 9 1 14 0.34 0.24
 9 1 15 155.15 3.79
 9 1 16 7.52 0.35
 9 1 17 14.68 0.54
 9 1 18 64.13 1.69
 9 1 19 3.92 0.35
 9 1 20 7.52 0.44
 9 1 21 7 0.41
 9 1 22 2.75 0.36
 9 1 23 2.56 0.44
 9 1 24 37.63 1.54
 9 1 25 2.91 0.53
 9 1 26 20.52 0.88
 9 1 27 6.34 0.99
 9 2 0 22.85 0.73
 9 2 1 247.02 6.46
 9 2 2 176.46 4.38
 9 2 3 0.27 0.24
 9 2 4 120.36 2.98
 9 2 5 50.51 1.28
 9 2 6 240.7 5.94
 9 2 7 71.62 1.81
 9 2 8 1.67 0.24
 9 2 9 4.2 0.27
 9 2 10 114.06 2.85
 9 2 11 0.69 0.24
 9 2 12 2.42 0.28
 9 2 13 12.46 0.47
 9 2 14 50.23 1.38
 9 2 15 3 0.38
 9 2 16 1.55 0.32
 9 2 17 33.75 1.05
 9 2 18 173.95 4.82
 9 2 19 7.25 0.41
 9 2 20 -0.1 1.16
 9 2 21 -0.07 1.18
 9 2 22 -0.58 1.19
 9 2 23 -0.13 1.27
 9 2 24 0.42 0.41
 9 2 25 32.74 1.67
 9 2 26 15.93 1.39
 9 2 27 2.62 1.62
 9 3 0 10.62 0.43
 9 3 1 53.83 1.42
 9 3 2 45.88 1.22
 9 3 3 12.04 0.46
 9 3 4 81.43 2
 9 3 5 8.43 0.36
 9 3 6 135.15 3.35
 9 3 7 5.05 0.31
 9 3 8 59.51 1.5
 9 3 9 132.41 3.27
 9 3 10 14.14 0.48
 9 3 11 9.56 0.4
 9 3 12 16.71 0.54
 9 3 13 3.14 0.33
 9 3 14 6.23 0.32
 9 3 15 29.75 0.98
 9 3 16 68.58 2.06
 9 3 17 87.53 2.17
 9 3 18 -0.45 1.25
 9 3 19 3.75 0.34
 9 3 20 0.95 0.32
 9 3 21 3.18 0.37
 9 3 22 0.11 0.34
 9 3 23 30.49 1.09
 9 3 24 31.38 1.25
 9 3 25 45.14 1.95
 9 3 26 18.81 0.97
 9 3 27 0.24 1.23
 9 4 0 14.47 0.51
 9 4 1 57.91 1.49
 9 4 2 5.85 0.32
 9 4 3 12.67 0.46
 9 4 4 1.6 0.26
 9 4 5 78.46 1.94
 9 4 6 31.54 0.88
 9 4 7 34.6 0.95
 9 4 8 149.37 3.75
 9 4 9 4.19 0.28
 9 4 10 84.39 2.11
 9 4 11 35.6 0.96
 9 4 12 51.24 1.34
 9 4 13 10.34 0.42
 9 4 14 7.31 0.38
 9 4 15 280.85 7.01
 9 4 16 82.5 2.22
 9 4 17 -0.3 1.22
 9 4 18 5.26 0.36
 9 4 19 -0.03 1.17
 9 4 20 -0.49 1.15
 9 4 21 -0.25 1.21
 9 4 22 -0.87 1.22
 9 4 23 12.21 0.84
 9 4 24 15.95 0.7
 9 4 25 0.95 0.49
 9 4 26 0.8 0.61
 9 5 0 6.57 0.34
 9 5 1 0.11 0.23
 9 5 2 0.48 0.23
 9 5 3 252.44 6.31
 9 5 4 55.28 1.41
 9 5 5 3.39 0.28
 9 5 6 26.62 0.77
 9 5 7 66.13 1.64
 9 5 8 15.14 0.51
 9 5 9 65.23 1.62
 9 5 10 70.86 1.81
 9 5 11 9.15 0.38
 9 5 12 -0.68 1.27
 9 5 13 7.74 0.33
 9 5 14 9.12 0.44
 9 5 15 32.39 0.91
 9 5 16 75.11 1.94
 9 5 17 2.86 0.32
 9 5 18 22.17 0.72
 9 5 19 45.17 1.33
 9 5 20 0.29 0.46
 9 5 21 1.26 0.35
 9 5 22 26.83 1.31
 9 5 23 17.66 0.69
 9 5 24 13.47 0.82
 9 5 25 6.5 0.6
 9 5 26 1.88 0.77
 9 6 0 68.15 1.71
 9 6 1 20.64 0.64
 9 6 2 -0.03 1.45
 9 6 3 475.91 11.66
 9 6 4 319.36 7.75
 9 6 5 28.74 0.83
 9 6 6 0.3 0.24
 9 6 7 17.16 0.54
 9 6 8 126.32 3.06
 9 6 9 0.78 0.23
 9 6 10 43.22 1.18
 9 6 11 162.27 4.01
 9 6 12 19.66 0.68
 9 6 13 58.54 1.51
 9 6 14 67.35 1.69
 9 6 15 24.32 0.79
 9 6 16 2.1 0.4
 9 6 17 0.83 0.34
 9 6 18 67.66 1.97
 9 6 19 8.41 0.43
 9 6 20 9.35 0.48
 9 6 21 65.99 2.06
 9 6 22 2.19 0.44
 9 6 23 85.35 2.67
 9 6 24 18.46 0.92
 9 6 25 17.12 1.08
 9 6 26 0.3 0.89
 9 7 0 70.84 1.8
 9 7 1 219.71 5.33
 9 7 2 16.71 0.61
 9 7 3 193.09 4.67
 9 7 4 271.87 6.6
 9 7 5 0.32 0.25
 9 7 6 5.27 0.32
 9 7 7 5.75 0.33
 9 7 8 4.43 0.29
 9 7 9 0.61 0.27
 9 7 10 1.91 0.27
 9 7 11 32.81 0.93
 9 7 12 8.01 0.38
 9 7 13 6.21 0.33
 9 7 14 -0.08 1.05
 9 7 15 10.8 0.44
 9 7 16 5.11 0.34
 9 7 17 7.84 0.41
 9 7 18 5.52 0.38
 9 7 19 4.29 0.38
 9 7 20 12.61 0.57
 9 7 21 35.96 1.21
 9 7 22 -0.15 1.44
 9 7 23 1.68 0.55
 9 7 24 1.41 0.49
 9 7 25 7.11 0.75
 9 7 26 0.8 1.11
 9 8 0 252.19 6.28
 9 8 1 314.94 7.83
 9 8 2 420.21 10.31
 9 8 3 221.37 5.38
 9 8 4 7.56 0.37
 9 8 5 24.83 0.77
 9 8 6 12.35 0.46
 9 8 7 1.95 0.28
 9 8 8 53.34 1.37
 9 8 9 3.8 0.3
 9 8 10 1.59 0.34
 9 8 11 114.02 2.95
 9 8 12 0.01 0.25
 9 8 13 32.95 0.91
 9 8 14 1.93 0.28
 9 8 15 37.57 1.09
 9 8 16 -0.09 1.16
 9 8 17 1.79 0.33
 9 8 18 -0.2 1.2
 9 8 19 1.81 0.34
 9 8 20 8.72 0.52
 9 8 21 41.39 1.38
 9 8 22 16.72 0.85
 9 8 23 19.81 0.88
 9 8 24 5.23 0.62
 9 8 25 1.06 0.82
 9 9 0 42.13 1.23
 9 9 1 22.6 0.72
 9 9 2 0.8 0.27
 9 9 3 26.61 0.8
 9 9 4 17.41 0.61
 9 9 5 77.71 1.96
 9 9 6 -0.66 1.28
 9 9 7 6.98 0.37
 9 9 8 90.15 2.22
 9 9 9 5.51 0.31
 9 9 10 16.55 0.61
 9 9 11 38.92 1.02
 9 9 12 0.88 0.29
 9 9 13 57.9 1.52
 9 9 14 1.69 0.32
 9 9 15 12.18 0.47
 9 9 16 0.04 0.35
 9 9 17 3.04 0.35
 9 9 18 0.05 0.32
 9 9 19 30.97 0.95
 9 9 20 6.82 0.52
 9 9 21 33.53 1.08
 9 9 22 72.98 2.09
 9 9 23 9.22 0.58
 9 9 24 8.34 0.66
 9 9 25 0.46 1.64
 9 10 0 13.15 0.51
 9 10 1 2.64 0.31
 9 10 2 240.98 5.97
 9 10 3 393.83 10.02
 9 10 4 7.41 0.45
 9 10 5 42.7 1.24
 9 10 6 14.59 0.53
 9 10 7 36.4 1.2
 9 10 8 142.58 3.49
 9 10 9 11.23 0.4
 9 10 10 0.09 0.25
 9 10 11 17.39 0.54
 9 10 12 0.81 0.27
 9 10 13 91.72 2.43
 9 10 14 5.73 0.38
 9 10 15 27.08 0.92
 9 10 16 28.29 0.85
 9 10 17 8.12 0.47
 9 10 18 0.09 0.36
 9 10 19 16.82 0.68
 9 10 20 0.63 0.44
 9 10 21 2.97 0.43
 9 10 22 1.34 0.42
 9 10 23 1.69 0.48
 9 10 24 3.95 0.82
 9 11 0 0.11 0.26
 9 11 1 107.92 2.68
 9 11 2 64.21 1.64
 9 11 3 9.76 0.42
 9 11 4 52.15 1.46
 9 11 5 13.03 0.49
 9 11 6 7.04 0.35
 9 11 7 2.74 0.29
 9 11 8 36.44 1.01
 9 11 9 2.19 0.27
 9 11 10 6.76 0.32
 9 11 11 5.86 0.36
 9 11 12 8.97 0.39
 9 11 13 35.01 1.04
 9 11 14 28.65 0.98
 9 11 15 4.98 0.35
 9 11 16 3.18 0.34
 9 11 17 24.6 0.76
 9 11 18 6.43 0.42
 9 11 19 64.54 1.91
 9 11 20 50.44 1.45
 9 11 21 1.31 0.41
 9 11 22 19.1 0.75
 9 11 23 0.04 0.6
 9 12 0 52.41 1.6
 9 12 1 15.88 0.55
 9 12 2 13.75 0.55
 9 12 3 100.64 2.57
 9 12 4 51.06 1.63
 9 12 5 32.41 0.98
 9 12 6 -0.23 1.03
 9 12 7 8.29 0.4
 9 12 8 12.2 0.49
 9 12 9 0.56 0.29
 9 12 10 0.11 0.27
 9 12 11 33.31 0.98
 9 12 12 11.97 0.51
 9 12 13 0.97 0.3
 9 12 14 2.79 0.33
 9 12 15 4.9 0.36
 9 12 16 14.06 0.53
 9 12 17 14.35 0.54
 9 12 18 2.71 0.38
 9 12 19 15.97 0.62
 9 12 20 36.08 1.14
 9 12 21 0.02 0.41
 9 12 22 23.58 1.04
 9 12 23 0.34 1.09
 9 13 0 0.52 0.23
 9 13 1 48.99 1.36
 9 13 2 0.19 0.24
 9 13 3 1.59 0.26
 9 13 4 35.46 1.09
 9 13 5 180.84 4.32
 9 13 6 38.78 1.22
 9 13 7 19.05 0.6
 9 13 8 2.58 0.3
 9 13 9 0.09 0.27
 9 13 10 37.77 1.05
 9 13 11 1.9 0.3
 9 13 12 3.4 0.33
 9 13 13 2.55 0.4
 9 13 14 0.07 0.31
 9 13 15 28.52 0.87
 9 13 16 30.92 0.94
 9 13 17 13.31 0.53
 9 13 18 48.37 1.38
 9 13 19 0.53 0.38
 9 13 20 0.68 0.4
 9 13 21 8.58 0.62
 9 13 22 0.05 0.78
 9 14 0 13.57 0.5
 9 14 1 -0.65 0.98
 9 14 2 6.36 0.45
 9 14 3 3.93 0.3
 9 14 4 2.1 0.27
 9 14 5 -0.45 1.32
 9 14 6 53.02 1.36
 9 14 7 12.19 0.47
 9 14 8 128.17 3.88
 9 14 9 0.55 0.29
 9 14 10 15.62 0.52
 9 14 11 39.75 1.09
 9 14 12 32.29 1.02
 9 14 13 0.13 0.31
 9 14 14 31.57 1.1
 9 14 15 11.9 0.51
 9 14 16 3.96 0.37
 9 14 17 29.86 0.94
 9 14 18 102.09 2.82
 9 14 19 3.71 0.43
 9 14 20 30.93 1.23
 9 14 21 6.02 0.87
 9 15 0 9.16 0.44
 9 15 1 3.84 0.32
 9 15 2 0.03 0.28
 9 15 3 3.54 0.35
 9 15 4 18.45 0.62
 9 15 5 7.06 0.38
 9 15 6 15.65 0.55
 9 15 7 12.74 0.49
 9 15 8 1.32 0.36
 9 15 9 -0.11 1.16
 9 15 10 2.25 0.38
 9 15 11 4.24 0.34
 9 15 12 12.36 0.48
 9 15 13 2.58 0.34
 9 15 14 12.83 0.53
 9 15 15 0.97 0.35
 9 15 16 2.76 0.38
 9 15 17 27.74 0.93
 9 15 18 11.41 0.58
 9 15 19 -0.47 1.8
 9 15 20 0.75 0.81
 9 16 0 -0.17 1.05
 9 16 1 -0.29 1.06
 9 16 2 13.3 0.53
 9 16 3 1.86 0.34
 9 16 4 2.11 0.37
 9 16 5 34.4 1.14
 9 16 6 44.65 1.47
 9 16 7 19.22 0.69
 9 16 8 10.93 0.57
 9 16 9 23.14 0.75
 9 16 10 38.23 1.14
 9 16 11 4.76 0.37
 9 16 12 10.47 0.47
 9 16 13 0.01 0.37
 9 16 14 -0.1 1.29
 9 16 15 -0.66 1.3
 9 16 16 18.96 0.71
 9 16 17 8.04 0.5
 9 16 18 80.99 4.41
 9 16 19 12.75 1.15
 9 17 0 0.19 0.32
 9 17 1 6.32 0.39
 9 17 2 11.71 0.53
 9 17 3 6.89 0.65
 9 17 4 3.75 0.4
 9 17 5 18.08 0.64
 9 17 6 -0.3 1.21
 9 17 7 15.82 0.63
 9 17 8 -0.26 1.21
 9 17 9 2.88 0.41
 9 17 10 10.33 0.55
 9 17 11 1.4 0.41
 9 17 12 7.3 0.52
 9 17 13 -1.01 1.29
 9 17 14 -1.05 1.34
 9 17 15 0.9 0.47
 9 17 16 14.77 0.74
 9 17 17 13.17 0.89
 9 18 0 4.76 0.41
 9 18 1 -0.98 1.41
 9 18 2 4.04 0.51
 9 18 3 9.29 0.55
 9 18 4 -0.5 1.23
 9 18 5 -0.04 1.33
 9 18 6 7.57 0.48
 9 18 7 4.24 0.43
 9 18 8 0.83 0.38
 9 18 9 7.21 0.49
 9 18 10 1.27 0.41
 9 18 11 22.26 0.86
 9 18 12 15.54 0.71
 9 18 13 10.59 0.69
 9 18 14 1.19 0.45
 9 18 15 10.88 0.71
 9 18 16 2.48 1.06
 9 19 0 -0.19 1.2
 9 19 1 0.07 0.46
 9 19 2 15.18 0.73
 9 19 3 -0.44 1.27
 9 19 4 3.91 0.48
 9 19 5 0.05 0.44
 9 19 6 2.22 0.47
 9 19 7 1.93 0.46
 9 19 8 -0.39 1.32
 9 19 9 0.19 0.44
 9 19 10 7.82 0.55
 9 19 11 -0.89 1.39
 9 19 12 0.41 0.46
 9 19 13 14.79 0.78
 9 19 14 7.56 1.17
 9 20 0 2.83 0.44
 9 20 1 0.81 0.56
 9 20 2 1.18 0.46
 9 20 3 -0.47 1.45
 9 20 4 7.11 0.56
 9 20 5 5.05 0.53
 9 20 6 4.6 0.56
 9 20 7 5.57 0.57
 9 20 8 4.01 0.52
 9 20 9 8.32 0.64
 9 20 10 1.43 0.55
 9 20 11 4.44 0.71
 9 20 12 -1.18 1.67
 9 21 0 61.47 2.1
 9 21 1 -0.71 1.39
 9 21 2 1.25 0.49
 9 21 3 1.6 0.53
 9 21 4 27.57 1.14
 9 21 5 13.71 0.78
 9 21 6 0.01 0.54
 9 21 7 4.6 0.62
 9 21 8 4.41 0.67
 9 21 9 10.45 1.26
 9 21 10 1.26 2.65
 9 22 0 3.51 0.65
 9 22 1 6.83 0.71
 9 22 2 25.31 1.5
 9 22 3 0.68 0.7
 9 22 4 -0.33 1.63
 9 22 5 -0.21 1.67
 9 22 6 4.49 1.38
 10 0 0 55.17 1.53
 10 0 2 50.19 1.54
 10 0 4 25.5 0.9
 10 0 6 116.46 3.3
 10 0 8 26.1 0.92
 10 0 10 1.99 0.37
 10 0 12 31.43 0.95
 10 0 14 12.46 0.59
 10 0 16 292.02 8.67
 10 0 18 15.74 0.76
 10 0 20 119.82 6.44
 10 0 22 0.55 0.55
 10 0 24 29.9 1.52
 10 0 26 103.23 5.99
 10 1 0 42.32 1.11
 10 1 1 214.07 5.11
 10 1 2 -0.2 1.31
 10 1 3 2.64 0.28
 10 1 4 3.77 0.3
 10 1 5 -0.38 1.34
 10 1 6 75.36 1.88
 10 1 7 30.1 0.84
 10 1 8 1 0.25
 10 1 9 8.36 0.37
 10 1 10 0.13 0.25
 10 1 11 1.31 0.25
 10 1 12 36.28 0.98
 10 1 13 2.68 0.25
 10 1 14 0.06 0.28
 10 1 15 36.62 0.99
 10 1 16 19.23 0.68
 10 1 17 -0.46 1.15
 10 1 18 0.61 0.32
 10 1 19 1.66 0.34
 10 1 20 35.41 1.06
 10 1 21 -0.9 1.23
 10 1 22 -1.12 1.27
 10 1 23 -0.54 1.45
 10 1 24 8.95 0.6
 10 1 25 6.78 0.72
 10 1 26 3.26 1.44
 10 2 0 -0.63 1.32
 10 2 1 3.38 0.28
 10 2 2 61 1.58
 10 2 3 5.75 0.34
 10 2 4 110.8 2.81
 10 2 5 0.55 0.25
 10 2 6 17.98 0.58
 10 2 7 115.31 2.9
 10 2 8 5.46 0.32
 10 2 9 6.6 0.34
 10 2 10 23.48 0.7
 10 2 11 110.41 2.7
 10 2 12 0.86 0.24
 10 2 13 4.22 0.28
 10 2 14 9.11 0.37
 10 2 15 1.23 0.28
 10 2 16 -0.75 1.09
 10 2 17 31.42 0.91
 10 2 18 1.08 0.33
 10 2 19 211.08 5.5
 10 2 20 0.93 0.34
 10 2 21 2.66 0.36
 10 2 22 6.13 0.44
 10 2 23 29.47 1.35
 10 2 24 12.03 0.66
 10 2 25 3.29 0.85
 10 2 26 15.72 1.77
 10 3 0 0.62 0.24
 10 3 1 97.36 2.55
 10 3 2 98.29 2.4
 10 3 3 145.56 3.52
 10 3 4 4.55 0.31
 10 3 5 55.28 1.41
 10 3 6 46.91 1.32
 10 3 7 77.11 1.99
 10 3 8 16.51 0.63
 10 3 9 0.25 0.27
 10 3 10 21.66 0.67
 10 3 11 0.6 0.23
 10 3 12 62.98 1.65
 10 3 13 68.26 1.73
 10 3 14 10.04 0.39
 10 3 15 4.41 0.31
 10 3 16 7.23 0.38
 10 3 17 16.45 0.55
 10 3 18 28.63 0.93
 10 3 19 0.8 0.46
 10 3 20 0.17 0.4
 10 3 21 27.86 1
 10 3 22 0.23 0.45
 10 3 23 0.82 0.49
 10 3 24 17.43 0.71
 10 3 25 29.89 1.43
 10 4 0 2.6 0.28
 10 4 1 36.5 0.98
 10 4 2 -0.25 1.41
 10 4 3 93.82 2.33
 10 4 4 14.26 0.5
 10 4 5 164.4 4.29
 10 4 6 12.24 0.47
 10 4 7 29.13 0.93
 10 4 8 96.45 2.54
 10 4 9 29.47 0.84
 10 4 10 127.75 3.13
 10 4 11 21.42 0.7
 10 4 12 29.87 0.94
 10 4 13 47.83 1.29
 10 4 14 109.17 2.67
 10 4 15 8.08 0.45
 10 4 16 139.73 3.39
 10 4 17 5.1 0.4
 10 4 18 10.48 0.5
 10 4 19 8.4 0.45
 10 4 20 0.47 0.37
 10 4 21 13.52 0.63
 10 4 22 -0.88 1.29
 10 4 23 17.13 0.81
 10 4 24 0.17 0.6
 10 4 25 8.96 1.01
 10 5 0 57.65 1.5
 10 5 1 9.19 0.4
 10 5 2 76.38 1.92
 10 5 3 15.19 0.52
 10 5 4 47.57 1.26
 10 5 5 2.51 0.29
 10 5 6 54.69 1.42
 10 5 7 -0.7 1.34
 10 5 8 12.21 0.49
 10 5 9 40.08 1.09
 10 5 10 3.16 0.28
 10 5 11 1.91 0.24
 10 5 12 54.96 1.39
 10 5 13 3.29 0.28
 10 5 14 22.97 0.89
 10 5 15 31.31 0.95
 10 5 16 84.75 2.21
 10 5 17 -0.14 1.16
 10 5 18 -0.56 1.2
 10 5 19 -0.49 1.19
 10 5 20 -0.16 1.24
 10 5 21 42.75 1.39
 10 5 22 27.9 1.12
 10 5 23 9.9 0.63
 10 5 24 6.62 0.6
 10 5 25 17.18 1.65
 10 6 0 3.89 0.39
 10 6 1 59.19 1.51
 10 6 2 79.6 2
 10 6 3 10.01 0.43
 10 6 4 8.85 0.4
 10 6 5 2.12 0.28
 10 6 6 1.16 0.28
 10 6 7 12.42 0.49
 10 6 8 3.12 0.3
 10 6 9 38.76 1.17
 10 6 10 131.91 3.52
 10 6 11 12.3 0.47
 10 6 12 -0.5 1.3
 10 6 13 -0.91 1.06
 10 6 14 38.47 1.13
 10 6 15 10.35 0.42
 10 6 16 20.99 0.74
 10 6 17 1.98 0.34
 10 6 18 2.76 0.36
 10 6 19 -0.65 1.19
 10 6 20 6.91 0.46
 10 6 21 0.52 0.41
 10 6 22 15.92 0.7
 10 6 23 93.04 3.03
 10 6 24 1.71 0.61
 10 6 25 1.41 1.62
 10 7 0 3.11 0.38
 10 7 1 1.27 0.28
 10 7 2 302.28 7.55
 10 7 3 59.41 1.53
 10 7 4 7.5 0.39
 10 7 5 18.18 0.61
 10 7 6 18.08 0.6
 10 7 7 -0.59 1.6
 10 7 8 1.91 0.28
 10 7 9 0.7 0.24
 10 7 10 33.51 1.04
 10 7 11 19.64 0.69
 10 7 12 37.91 1.02
 10 7 13 3.15 0.3
 10 7 14 2.67 0.3
 10 7 15 7.53 0.38
 10 7 16 10.02 0.45
 10 7 17 0.16 0.36
 10 7 18 -0.54 1.19
 10 7 19 -0.67 1.51
 10 7 20 4.62 0.55
 10 7 21 0.53 0.41
 10 7 22 15.16 0.69
 10 7 23 -0.47 1.46
 10 7 24 1.49 0.68
 10 8 0 36.34 1.05
 10 8 1 82.58 2.17
 10 8 2 5.23 0.34
 10 8 3 0.93 0.27
 10 8 4 21.13 0.73
 10 8 5 16.73 0.61
 10 8 6 1.35 0.3
 10 8 7 4.01 0.29
 10 8 8 30.96 0.91
 10 8 9 167.32 4.74
 10 8 10 20.37 0.74
 10 8 11 0.22 0.26
 10 8 12 8 0.37
 10 8 13 31.39 0.97
 10 8 14 0.42 0.28
 10 8 15 33.85 0.99
 10 8 16 -0.36 1.34
 10 8 17 1.34 0.33
 10 8 18 -0.11 1.22
 10 8 19 -0.23 1.25
 10 8 20 76.93 2.11
 10 8 21 6.27 0.52
 10 8 22 23.04 0.86
 10 8 23 5.27 0.66
 10 8 24 -1.25 1.88
 10 9 0 11.25 0.49
 10 9 1 45.09 1.29
 10 9 2 2.25 0.31
 10 9 3 -0.37 1.29
 10 9 4 40.59 1.11
 10 9 5 29.21 0.88
 10 9 6 8.38 0.36
 10 9 7 -0.2 1.01
 10 9 8 20.33 0.69
 10 9 9 91.77 2.28
 10 9 10 14.17 0.49
 10 9 11 43.14 1.2
 10 9 12 1.44 0.28
 10 9 13 12.71 0.47
 10 9 14 16.36 0.6
 10 9 15 20.45 0.78
 10 9 16 0.42 0.32
 10 9 17 6.49 0.42
 10 9 18 3.06 0.38
 10 9 19 -1.12 1.28
 10 9 20 5.36 0.46
 10 9 21 14.19 0.64
 10 9 22 3.26 0.47
 10 9 23 2.77 0.71
 10 10 0 37.48 1.23
 10 10 1 97.43 2.47
 10 10 2 19.73 0.76
 10 10 3 2.52 0.29
 10 10 4 0.37 0.25
 10 10 5 0.41 0.28
 10 10 6 12.15 0.44
 10 10 7 18.01 0.57
 10 10 8 9.55 0.48
 10 10 9 73.74 1.94
 10 10 10 5.77 0.39
 10 10 11 21.71 0.85
 10 10 12 3.08 0.31
 10 10 13 12.5 0.57
 10 10 14 0.74 0.3
 10 10 15 -0.1 1.19
 10 10 16 0.21 0.32
 10 10 17 12.88 0.54
 10 10 18 12.6 0.55
 10 10 19 12.73 0.57
 10 10 20 0.3 0.42
 10 10 21 0.14 0.43
 10 10 22 6.74 0.6
 10 10 23 11.11 1.31
 10 11 0 13.41 0.46
 10 11 1 2.1 0.43
 10 11 2 61.33 1.67
 10 11 3 151.88 4.07
 10 11 4 2.49 0.3
 10 11 5 6.21 0.4
 10 11 6 117.57 3.22
 10 11 7 26.83 0.92
 10 11 8 36.28 1.12
 10 11 9 3.44 0.36
 10 11 10 12.86 0.66
 10 11 11 15.78 0.53
 10 11 12 22.46 0.84
 10 11 13 7.07 0.39
 10 11 14 3.38 0.36
 10 11 15 18.61 0.72
 10 11 16 -0.43 1.24
 10 11 17 3.06 0.43
 10 11 18 1.16 0.39
 10 11 19 3.35 0.43
 10 11 20 24.27 0.87
 10 11 21 5.91 0.58
 10 11 22 14.89 1.02
 10 12 0 5.5 0.32
 10 12 1 24.26 0.79
 10 12 2 -0.58 1.32
 10 12 3 0.1 0.41
 10 12 4 221.95 5.44
 10 12 5 90.8 2.53
 10 12 6 4.15 0.36
 10 12 7 7.52 0.58
 10 12 8 -0.52 1.08
 10 12 9 7.84 0.43
 10 12 10 3.29 0.38
 10 12 11 18.73 0.65
 10 12 12 19.1 0.65
 10 12 13 128.31 3.21
 10 12 14 0.7 0.34
 10 12 15 8.73 0.46
 10 12 16 0.66 0.35
 10 12 17 1.19 0.37
 10 12 18 6.88 0.64
 10 12 19 0.13 0.42
 10 12 20 22.61 1.09
 10 12 21 0.38 0.79
 10 13 0 9.07 0.43
 10 13 1 6.56 0.35
 10 13 2 43 1.22
 10 13 3 -1.06 1.04
 10 13 4 49.91 1.53
 10 13 5 3.8 0.39
 10 13 6 64.26 1.96
 10 13 7 7.53 0.42
 10 13 8 1.81 0.34
 10 13 9 15.16 0.58
 10 13 10 12.53 0.51
 10 13 11 1.08 0.36
 10 13 12 14.99 0.6
 10 13 13 13.59 0.55
 10 13 14 1.56 0.43
 10 13 15 2.71 0.38
 10 13 16 15.7 0.61
 10 13 17 30.55 1.02
 10 13 18 3.58 0.45
 10 13 19 9.7 0.6
 10 13 20 0.37 0.61
 10 14 0 2.3 0.38
 10 14 1 147.5 3.75
 10 14 2 1.14 0.33
 10 14 3 1.74 0.3
 10 14 4 4.39 0.5
 10 14 5 78.72 2.03
 10 14 6 35.06 1.11
 10 14 7 3.43 0.36
 10 14 8 10.62 0.46
 10 14 9 -0.37 1.16
 10 14 10 22.1 0.72
 10 14 11 18.41 0.72
 10 14 12 -0.12 1.22
 10 14 13 12.15 0.53
 10 14 14 1.61 0.36
 10 14 15 1.4 0.37
 10 14 16 16.07 0.63
 10 14 17 26.14 1.03
 10 14 18 1.75 0.51
 10 14 19 8.01 0.73
 10 15 0 4.29 0.36
 10 15 1 28.83 0.91
 10 15 2 3.38 0.35
 10 15 3 10.05 0.48
 10 15 4 -0.16 1.13
 10 15 5 1.07 0.33
 10 15 6 11.41 0.49
 10 15 7 52.15 1.53
 10 15 8 2.26 0.35
 10 15 9 2.79 0.36
 10 15 10 1.99 0.36
 10 15 11 4.87 0.4
 10 15 12 17.21 0.63
 10 15 13 1.89 0.4
 10 15 14 0.03 0.36
 10 15 15 4.93 0.43
 10 15 16 0.66 0.39
 10 15 17 23.28 1.1
 10 15 18 2.13 0.78
 10 16 0 0.98 0.37
 10 16 1 51.47 1.42
 10 16 2 27.68 0.9
 10 16 3 1.68 0.38
 10 16 4 91.21 2.48
 10 16 5 0.1 0.36
 10 16 6 1.62 0.37
 10 16 7 11.29 0.62
 10 16 8 15.69 0.68
 10 16 9 0.26 0.54
 10 16 10 1.48 0.37
 10 16 11 16.22 0.61
 10 16 12 -0.44 1.27
 10 16 13 -0.71 1.5
 10 16 14 -0.48 1.33
 10 16 15 0.21 0.41
 10 16 16 1.69 0.53
 10 16 17 67.11 2.7
 10 17 0 25.85 0.87
 10 17 1 9.33 0.58
 10 17 2 2.83 0.41
 10 17 3 1.81 0.41
 10 17 4 15.55 0.65
 10 17 5 31.1 1.16
 10 17 6 25.7 0.88
 10 17 7 6.26 0.46
 10 17 8 -0.1 1.27
 10 17 9 49.04 1.72
 10 17 10 2.44 0.45
 10 17 11 28.7 1.24
 10 17 12 5.36 0.53
 10 17 13 1.09 0.46
 10 17 14 0.42 0.49
 10 17 15 -0.49 1.67
 10 17 16 7.21 2.83
 10 18 0 7.64 0.49
 10 18 1 2.92 0.48
 10 18 2 1.26 0.61
 10 18 3 10.83 0.6
 10 18 4 31.01 1.07
 10 18 5 15.76 0.73
 10 18 6 5.97 0.53
 10 18 7 2.46 0.42
 10 18 8 0.28 0.4
 10 18 9 -0.06 1.35
 10 18 10 0.89 0.48
 10 18 11 0.95 0.45
 10 18 12 1.88 0.55
 10 18 13 17.57 1.25
 10 18 14 0.56 0.84
 10 19 0 5.06 0.54
 10 19 1 8.06 0.59
 10 19 2 19.72 0.82
 10 19 3 3.53 0.52
 10 19 4 6.24 0.62
 10 19 5 3.76 0.54
 10 19 6 13.68 0.71
 10 19 7 -0.66 1.71
 10 19 8 11.45 0.64
 10 19 9 15.88 0.77
 10 19 10 1.12 0.53
 10 19 11 17.64 1.04
 10 19 12 2.92 1.09
 10 20 0 11.15 0.67
 10 20 1 13.74 0.72
 10 20 2 11.51 0.69
 10 20 3 1.95 0.58
 10 20 4 0.3 0.56
 10 20 5 0.85 0.58
 10 20 6 40.63 1.46
 10 20 7 11.46 0.83
 10 20 8 5.36 0.79
 10 20 9 6.56 0.93
 10 21 0 3.98 0.74
 10 21 1 -0.35 1.57
 10 21 2 0.63 0.65
 10 21 3 1.07 0.72
 10 21 4 5.02 0.85
 10 21 5 30.69 1.5
 10 21 6 1.28 1.27
 11 0 1 123.82 3.43
 11 0 3 4.75 0.45
 11 0 5 0.32 0.37
 11 0 7 89.17 2.52
 11 0 9 4.91 0.44
 11 0 11 2.51 0.37
 11 0 13 79.07 2.67
 11 0 15 19.96 0.82
 11 0 17 18.5 1.02
 11 0 19 176.19 5.82
 11 0 21 -1.53 1.28
 11 0 23 -0 1.98
 11 1 0 13.61 0.47
 11 1 1 0.54 0.27
 11 1 2 11.72 0.48
 11 1 3 30.53 0.93
 11 1 4 124.42 3.06
 11 1 5 10.74 0.44
 11 1 6 135.74 3.52
 11 1 7 222.98 5.5
 11 1 8 85.6 2.32
 11 1 9 16.76 0.59
 11 1 10 9.32 0.39
 11 1 11 58.69 1.5
 11 1 12 2.56 0.28
 11 1 13 170.87 4.69
 11 1 14 9.69 0.4
 11 1 15 3.41 0.34
 11 1 16 15.88 0.65
 11 1 17 26.67 0.99
 11 1 18 58.58 1.92
 11 1 19 8.82 0.47
 11 1 20 4.95 0.46
 11 1 21 5.79 0.47
 11 1 22 -1.01 1.32
 11 1 23 -1.29 1.95
 11 1 24 0.65 0.79
 11 2 0 3.06 0.3
 11 2 1 55.87 1.44
 11 2 2 3.14 0.31
 11 2 3 7.48 0.38
 11 2 4 66.54 1.81
 11 2 5 90.14 2.44
 11 2 6 243.77 6.02
 11 2 7 9.02 0.42
 11 2 8 122.86 3.15
 11 2 9 7.63 0.36
 11 2 10 8.29 0.44
 11 2 11 16.07 0.52
 11 2 12 -0.21 1.26
 11 2 13 26.71 0.99
 11 2 14 1.86 0.28
 11 2 15 3.81 0.33
 11 2 16 2.85 0.33
 11 2 17 6.42 0.58
 11 2 18 53.67 1.55
 11 2 19 14.42 0.58
 11 2 20 0.41 0.36
 11 2 21 3.94 0.47
 11 2 22 11.95 0.67
 11 2 23 -1.04 1.77
 11 2 24 6.15 0.91
 11 3 0 6.95 0.35
 11 3 1 37.84 1.09
 11 3 2 3.98 0.31
 11 3 3 11.83 0.46
 11 3 4 54.36 1.43
 11 3 5 130.82 3.28
 11 3 6 18.3 0.68
 11 3 7 13.45 0.52
 11 3 8 81.97 2.07
 11 3 9 89.53 2.4
 11 3 10 71.84 1.77
 11 3 11 26.52 0.89
 11 3 12 1.08 0.27
 11 3 13 28.43 0.88
 11 3 14 6.15 0.34
 11 3 15 27.52 0.91
 11 3 16 38.68 1.16
 11 3 17 -0.24 1.68
 11 3 18 34.47 1.19
 11 3 19 33.62 1.05
 11 3 20 37.92 1.15
 11 3 21 11.37 0.55
 11 3 22 6.55 0.48
 11 3 23 12.21 0.68
 11 3 24 17.77 1.66
 11 4 0 2.61 0.3
 11 4 1 0.01 0.3
 11 4 2 259.16 6.55
 11 4 3 177.31 4.45
 11 4 4 5.72 0.36
 11 4 5 6.15 0.38
 11 4 6 98.99 2.69
 11 4 7 55.35 1.59
 11 4 8 30.68 0.9
 11 4 9 9.86 0.44
 11 4 10 4.66 0.31
 11 4 11 9.25 0.46
 11 4 12 16.19 0.51
 11 4 13 8.89 0.38
 11 4 14 0.04 0.27
 11 4 15 6.46 0.36
 11 4 16 1.62 0.33
 11 4 17 -0.71 1.24
 11 4 18 2.78 0.42
 11 4 19 4.09 0.4
 11 4 20 2.02 0.39
 11 4 21 16.88 0.67
 11 4 22 0.68 0.53
 11 4 23 -1.14 1.75
 11 4 24 0.84 1.27
 11 5 0 1.01 0.31
 11 5 1 29.24 1.16
 11 5 2 19.29 0.65
 11 5 3 -0.07 1.51
 11 5 4 26.35 0.82
 11 5 5 8.67 0.42
 11 5 6 18.28 0.73
 11 5 7 3.48 0.29
 11 5 8 57.16 1.53
 11 5 9 7.99 0.37
 11 5 10 5.55 0.32
 11 5 11 -0.64 1.04
 11 5 12 31.9 0.9
 11 5 13 70.92 1.75
 11 5 14 15.16 0.54
 11 5 15 87.39 2.39
 11 5 16 8.29 0.43
 11 5 17 3.4 0.4
 11 5 18 -0.82 1.29
 11 5 19 12.19 0.65
 11 5 20 65.75 2.15
 11 5 21 2.24 0.47
 11 5 22 9.52 0.57
 11 5 23 14.86 0.84
 11 6 0 5.66 0.36
 11 6 1 59.88 1.67
 11 6 2 38.35 1.12
 11 6 3 99.56 2.55
 11 6 4 25.95 0.82
 11 6 5 15.49 0.61
 11 6 6 23.54 0.75
 11 6 7 0.53 0.41
 11 6 8 5.15 0.41
 11 6 9 -0.45 1.08
 11 6 10 20.3 0.7
 11 6 11 26.12 0.89
 11 6 12 34.84 0.98
 11 6 13 21.17 0.64
 11 6 14 30.92 1.05
 11 6 15 28.14 0.91
 11 6 16 0.24 0.38
 11 6 17 0.63 0.34
 11 6 18 6.84 0.47
 11 6 19 -0.31 1.26
 11 6 20 -0.81 1.31
 11 6 21 7.04 0.51
 11 6 22 19.82 0.8
 11 6 23 1.13 0.69
 11 7 0 12.97 0.54
 11 7 1 27.62 0.89
 11 7 2 44.96 1.44
 11 7 3 2.07 0.28
 11 7 4 0.78 0.31
 11 7 5 -0.73 0.96
 11 7 6 6.58 0.33
 11 7 7 108.06 2.85
 11 7 8 0.32 0.26
 11 7 9 49.51 1.36
 11 7 10 32.34 1
 11 7 11 42.01 1.13
 11 7 12 -0.6 1.07
 11 7 13 6.81 0.4
 11 7 14 23.86 0.85
 11 7 15 43.19 1.17
 11 7 16 19.59 0.7
 11 7 17 2.06 0.36
 11 7 18 1.71 0.37
 11 7 19 0.3 0.37
 11 7 20 1.22 0.43
 11 7 21 10.93 0.64
 11 7 22 6.98 0.64
 11 7 23 33.33 3.15
 11 8 0 9.26 0.4
 11 8 1 19.36 0.79
 11 8 2 7.97 0.39
 11 8 3 5.63 0.31
 11 8 4 -0.21 1.05
 11 8 5 -0.1 1.14
 11 8 6 37.29 1.03
 11 8 7 3.63 0.35
 11 8 8 4.64 0.32
 11 8 9 32.72 1.1
 11 8 10 13.53 0.52
 11 8 11 1.6 0.31
 11 8 12 1.39 0.3
 11 8 13 25.77 0.88
 11 8 14 5.6 0.42
 11 8 15 40.29 1.25
 11 8 16 32.4 1.01
 11 8 17 6.03 0.42
 11 8 18 -1.25 1.26
 11 8 19 2.43 0.43
 11 8 20 5.29 0.49
 11 8 21 -0.81 1.46
 11 8 22 0.52 0.57
 11 9 0 1.39 0.3
 11 9 1 43.46 1.26
 11 9 2 42.52 1.38
 11 9 3 3.05 0.29
 11 9 4 5.25 0.33
 11 9 5 2.43 0.38
 11 9 6 21.69 0.75
 11 9 7 10.01 0.42
 11 9 8 66.21 1.84
 11 9 9 18.1 0.61
 11 9 10 12.07 0.5
 11 9 11 8.62 0.43
 11 9 12 -0.38 1.15
 11 9 13 16.92 0.58
 11 9 14 17.17 0.58
 11 9 15 0.25 0.31
 11 9 16 5.74 0.39
 11 9 17 16.22 0.7
 11 9 18 12.25 0.55
 11 9 19 5.91 0.45
 11 9 20 4.3 0.58
 11 9 21 -0.3 1.55
 11 9 22 5.53 1.28
 11 10 0 129.37 3.98
 11 10 1 103.53 2.83
 11 10 2 111.02 2.96
 11 10 3 5.34 0.35
 11 10 4 0.27 0.31
 11 10 5 0.06 0.28
 11 10 6 4.7 0.34
 11 10 7 1.01 0.33
 11 10 8 -0.66 1.1
 11 10 9 6.91 0.42
 11 10 10 4.69 0.43
 11 10 11 30.16 0.92
 11 10 12 4.94 0.38
 11 10 13 1.73 0.32
 11 10 14 1.81 0.32
 11 10 15 12.12 0.5
 11 10 16 -0.31 1.26
 11 10 17 0.22 0.35
 11 10 18 -1.08 1.34
 11 10 19 0.99 0.42
 11 10 20 3.18 0.53
 11 10 21 -0.33 1.65
 11 11 0 15.33 0.59
 11 11 1 125.6 3.45
 11 11 2 21.51 0.69
 11 11 3 39.98 1.26
 11 11 4 56.61 1.47
 11 11 5 3.79 0.35
 11 11 6 11.09 0.58
 11 11 7 4.21 0.39
 11 11 8 10.77 0.51
 11 11 9 4.19 0.41
 11 11 10 0.1 0.37
 11 11 11 48.33 1.36
 11 11 12 66.04 1.74
 11 11 13 0.85 0.36
 11 11 14 17.25 0.63
 11 11 15 13.35 0.58
 11 11 16 2.04 0.38
 11 11 17 -0.72 1.29
 11 11 18 -0.93 1.35
 11 11 19 -0.01 1.44
 11 11 20 8.28 0.73
 11 12 0 138.19 3.71
 11 12 1 0.49 0.31
 11 12 2 6.64 0.4
 11 12 3 0.73 0.34
 11 12 4 0.36 0.32
 11 12 5 71.98 1.88
 11 12 6 14.74 0.75
 11 12 7 6.75 0.43
 11 12 8 13.23 0.57
 11 12 9 9.26 0.5
 11 12 10 8.39 0.48
 11 12 11 15.4 0.95
 11 12 12 2.66 0.41
 11 12 13 9.88 0.6
 11 12 14 7.93 0.69
 11 12 15 -0.59 1.37
 11 12 16 -0.41 1.29
 11 12 17 -0.08 1.36
 11 12 18 -0.68 1.42
 11 12 19 0.3 0.56
 11 13 0 22.62 0.86
 11 13 1 27.05 0.91
 11 13 2 1.03 0.34
 11 13 3 28.65 1.08
 11 13 4 6.96 0.43
 11 13 5 9.69 0.48
 11 13 6 16.19 0.63
 11 13 7 8.86 0.47
 11 13 8 9.4 0.64
 11 13 9 1.12 0.39
 11 13 10 0.79 0.38
 11 13 11 -0.16 1.25
 11 13 12 7.89 0.51
 11 13 13 11.07 0.58
 11 13 14 1.73 0.44
 11 13 15 1.6 0.48
 11 13 16 -0.32 1.35
 11 13 17 5.82 0.5
 11 13 18 -0.05 1.57
 11 13 19 8.85 2.59
 11 14 0 35.69 1.1
 11 14 1 27.5 0.89
 11 14 2 15.23 0.59
 11 14 3 2.23 0.36
 11 14 4 25.5 1.2
 11 14 5 2.48 0.39
 11 14 6 3.84 0.4
 11 14 7 2.43 0.39
 11 14 8 -0.43 1.17
 11 14 9 -0.75 1.18
 11 14 10 -0.3 1.25
 11 14 11 0.32 0.41
 11 14 12 25.46 0.9
 11 14 13 4.45 0.48
 11 14 14 5.56 0.57
 11 14 15 5.24 0.51
 11 14 16 20.3 1.02
 11 14 17 8.11 0.68
 11 15 0 4.9 0.44
 11 15 1 35.94 2.27
 11 15 2 2.25 0.44
 11 15 3 14.73 0.71
 11 15 4 67.91 1.99
 11 15 5 0.09 0.38
 11 15 6 10.33 0.6
 11 15 7 13.32 0.58
 11 15 8 26.37 1.02
 11 15 9 5.82 0.59
 11 15 10 3.27 0.53
 11 15 11 0.42 0.41
 11 15 12 15.87 0.68
 11 15 13 8.82 0.56
 11 15 14 -0.2 1.42
 11 15 15 -0.12 1.49
 11 15 16 -0.19 1.64
 11 16 0 5.69 0.62
 11 16 1 0.09 0.47
 11 16 2 17.08 0.77
 11 16 3 -0.66 1.24
 11 16 4 3.44 0.53
 11 16 5 19.33 0.95
 11 16 6 6.09 0.66
 11 16 7 1.15 0.46
 11 16 8 29.42 1.17
 11 16 9 20.48 0.76
 11 16 10 -0.4 1.28
 11 16 11 2.04 0.47
 11 16 12 2.58 0.47
 11 16 13 -0.36 1.44
 11 16 14 0.47 0.55
 11 16 15 0.74 1.01
 11 17 0 0.35 0.44
 11 17 1 29.98 1.82
 11 17 2 3.58 0.53
 11 17 3 35.61 1.42
 11 17 4 0.63 0.8
 11 17 5 79.96 2.65
 11 17 6 32.25 1.23
 11 17 7 43.79 1.55
 11 17 8 6.05 0.55
 11 17 9 5.23 0.55
 11 17 10 -0.45 1.35
 11 17 11 -0.71 1.41
 11 17 12 -0.54 1.51
 11 17 13 0.72 0.82
 11 18 0 27.29 1.34
 11 18 1 13.31 0.78
 11 18 2 2.25 0.58
 11 18 3 4.18 0.63
 11 18 4 9.44 0.75
 11 18 5 2.28 0.6
 11 18 6 9.23 0.72
 11 18 7 6.41 0.68
 11 18 8 3.97 0.64
 11 18 9 1.44 0.56
 11 18 10 2.98 0.73
 11 18 11 2.49 1.01
 11 19 0 10.1 0.81
 11 19 1 -0.18 1.67
 11 19 2 15.64 0.94
 11 19 3 1.64 0.93
 11 19 4 83.28 2.65
 11 19 5 12.73 0.9
 11 19 6 0.96 0.7
 11 19 7 17.82 1.04
 11 19 8 15.5 1.01
 11 19 9 0.02 1.01
 11 20 0 1.63 1.1
 11 20 1 2.55 0.73
 11 20 2 0.01 0.7
 11 20 3 23.96 2.06
 11 20 4 19.85 1.17
 11 20 5 4.7 0.95
 12 0 0 2.63 0.39
 12 0 2 6.95 0.55
 12 0 4 -0.19 1.06
 12 0 6 66.65 3.16
 12 0 8 5.73 0.63
 12 0 10 19.3 0.72
 12 0 12 15.66 0.92
 12 0 14 7.53 0.52
 12 0 16 9.3 0.93
 12 0 18 1.21 0.57
 12 0 20 -0.61 1.33
 12 0 22 15.57 1.48
 12 1 0 0.41 0.31
 12 1 1 0.97 0.31
 12 1 2 30.46 0.87
 12 1 3 108.52 3.28
 12 1 4 205.44 5.05
 12 1 5 2 0.41
 12 1 6 812.56 20.25
 12 1 7 40.01 1.31
 12 1 8 0.46 0.27
 12 1 9 41.21 1.29
 12 1 10 5.26 0.31
 12 1 11 -0.68 1.05
 12 1 12 3.27 0.32
 12 1 13 19.98 0.77
 12 1 14 51.76 1.37
 12 1 15 2.42 0.36
 12 1 16 1.53 0.41
 12 1 17 0.23 0.42
 12 1 18 -0.51 1.28
 12 1 19 -0.89 1.28
 12 1 20 -1.55 1.32
 12 1 21 7.43 0.58
 12 1 22 1.95 0.59
 12 2 0 4.93 0.38
 12 2 1 28.53 0.98
 12 2 2 1.18 0.27
 12 2 3 -0.83 1.5
 12 2 4 -1.18 1.01
 12 2 5 125.43 3.24
 12 2 6 16.82 0.63
 12 2 7 4.88 0.5
 12 2 8 243.56 6.13
 12 2 9 5.67 0.38
 12 2 10 10.55 0.43
 12 2 11 62.74 1.58
 12 2 12 14.57 0.51
 12 2 13 56.85 1.55
 12 2 14 1.6 0.33
 12 2 15 5.34 0.37
 12 2 16 0.43 0.41
 12 2 17 1.06 0.36
 12 2 18 11.51 0.58
 12 2 19 2.07 0.4
 12 2 20 -0.79 1.48
 12 2 21 -0.86 1.4
 12 2 22 -1.03 1.5
 12 3 0 10.72 0.44
 12 3 1 23.55 0.73
 12 3 2 105.76 2.99
 12 3 3 63.52 1.64
 12 3 4 16.52 0.52
 12 3 5 22.11 0.83
 12 3 6 47.76 1.31
 12 3 7 14.69 0.53
 12 3 8 16.59 0.57
 12 3 9 52.27 1.45
 12 3 10 0.87 0.29
 12 3 11 1.89 0.29
 12 3 12 0.28 0.28
 12 3 13 10.53 0.43
 12 3 14 19.09 0.62
 12 3 15 1.78 0.39
 12 3 16 0.6 0.33
 12 3 17 0.68 0.36
 12 3 18 3.28 0.42
 12 3 19 0.83 0.41
 12 3 20 17.61 0.7
 12 3 21 0.92 0.48
 12 3 22 5.12 0.72
 12 4 0 39.8 1.24
 12 4 1 57.86 1.81
 12 4 2 21.26 0.93
 12 4 3 36.04 0.98
 12 4 4 -0.6 1.36
 12 4 5 33.37 1
 12 4 6 14.38 0.58
 12 4 7 119.43 3.1
 12 4 8 82.66 2.16
 12 4 9 14.74 0.52
 12 4 10 0.5 0.29
 12 4 11 46.9 1.25
 12 4 12 16.12 0.54
 12 4 13 1.01 0.31
 12 4 14 19.17 0.7
 12 4 15 -0.09 1.22
 12 4 16 0.44 0.4
 12 4 17 -0.6 1.21
 12 4 18 1.2 0.39
 12 4 19 7.21 0.49
 12 4 20 27.12 1.01
 12 4 21 7.5 0.56
 12 4 22 8.59 0.87
 12 5 0 0.04 0.35
 12 5 1 0.35 0.38
 12 5 2 20.66 0.75
 12 5 3 3.99 0.3
 12 5 4 56.58 1.65
 12 5 5 15.15 0.55
 12 5 6 66.9 1.9
 12 5 7 26.83 0.81
 12 5 8 16.02 0.68
 12 5 9 19.31 0.61
 12 5 10 33.59 0.97
 12 5 11 12.16 0.49
 12 5 12 2.97 0.34
 12 5 13 2.76 0.41
 12 5 14 2.55 0.34
 12 5 15 1.38 0.37
 12 5 16 -1.04 1.23
 12 5 17 1.38 0.36
 12 5 18 1.28 0.44
 12 5 19 4.54 0.46
 12 5 20 7.2 0.5
 12 5 21 54.78 1.78
 12 5 22 33.3 3.53
 12 6 0 0.44 0.33
 12 6 1 99.5 2.58
 12 6 2 78.79 2.36
 12 6 3 59.68 1.85
 12 6 4 -0.81 1.01
 12 6 5 10.42 0.43
 12 6 6 9.86 0.5
 12 6 7 39.57 1.18
 12 6 8 22.66 0.88
 12 6 9 34.27 1.01
 12 6 10 2.71 0.34
 12 6 11 14.08 0.54
 12 6 12 31.93 1.04
 12 6 13 10.85 0.48
 12 6 14 5.87 0.39
 12 6 15 1.87 0.34
 12 6 16 0.24 0.35
 12 6 17 3.65 0.39
 12 6 18 11.43 0.58
 12 6 19 2.13 0.42
 12 6 20 2.74 0.44
 12 6 21 11.81 0.7
 12 7 0 13.38 0.49
 12 7 1 81.71 2.04
 12 7 2 163.52 4.01
 12 7 3 14.68 0.68
 12 7 4 1.28 0.31
 12 7 5 1.27 0.31
 12 7 6 -0.69 1.16
 12 7 7 57.15 1.71
 12 7 8 24.18 1.07
 12 7 9 139.03 3.5
 12 7 10 87.06 2.35
 12 7 11 8.79 0.42
 12 7 12 7.55 0.44
 12 7 13 2.67 0.37
 12 7 14 18.16 0.67
 12 7 15 0.91 0.34
 12 7 16 5.64 0.41
 12 7 17 -0.79 1.42
 12 7 18 0.43 0.37
 12 7 19 0.12 0.39
 12 7 20 0.97 0.52
 12 7 21 -0.27 1.97
 12 8 0 4.05 0.38
 12 8 1 1.1 0.3
 12 8 2 17.68 0.64
 12 8 3 16.12 0.77
 12 8 4 -0.71 1.04
 12 8 5 -0.09 1.24
 12 8 6 22.67 0.77
 12 8 7 4.09 0.35
 12 8 8 0.04 0.32
 12 8 9 21.78 0.88
 12 8 10 0.96 0.31
 12 8 11 1.1 0.34
 12 8 12 2.39 0.35
 12 8 13 0.98 0.4
 12 8 14 23.89 0.84
 12 8 15 2.67 0.36
 12 8 16 9.77 0.57
 12 8 17 0.51 0.39
 12 8 18 -0.71 1.36
 12 8 19 -0.25 1.42
 12 8 20 0.22 0.53
 12 9 0 161.63 3.98
 12 9 1 97.65 3.12
 12 9 2 46.03 1.39
 12 9 3 1.01 0.34
 12 9 4 0.33 0.35
 12 9 5 54.04 1.65
 12 9 6 7.07 0.44
 12 9 7 -0.11 1.36
 12 9 8 1.58 0.38
 12 9 9 34.87 1.08
 12 9 10 28.85 1.01
 12 9 11 21.26 0.7
 12 9 12 14.87 0.6
 12 9 13 15.71 0.61
 12 9 14 -0.02 1.26
 12 9 15 5.36 0.42
 12 9 16 0.97 0.37
 12 9 17 10.19 0.56
 12 9 18 1.93 0.5
 12 9 19 9.03 0.95
 12 9 20 1.35 1.21
 12 10 0 4.19 0.4
 12 10 1 3.07 0.47
 12 10 2 0.73 0.39
 12 10 3 22.78 1.41
 12 10 4 7.98 0.46
 12 10 5 -0.3 1.1
 12 10 6 26.66 1.09
 12 10 7 8.09 0.44
 12 10 8 8.61 0.48
 12 10 9 29.54 1.05
 12 10 10 0.99 0.49
 12 10 11 21.06 0.83
 12 10 12 5.53 0.44
 12 10 13 -0.85 1.26
 12 10 14 -0.28 1.41
 12 10 15 2.56 0.46
 12 10 16 4.91 0.46
 12 10 17 0.25 0.42
 12 10 18 16.05 0.8
 12 10 19 5.55 0.85
 12 11 0 38.91 1.22
 12 11 1 18.01 0.83
 12 11 2 16.42 0.63
 12 11 3 12.41 0.65
 12 11 4 0.04 0.38
 12 11 5 0.89 0.36
 12 11 6 0.19 0.48
 12 11 7 1.84 0.38
 12 11 8 -0.09 1.17
 12 11 9 1.37 0.39
 12 11 10 0.54 0.39
 12 11 11 19.95 0.87
 12 11 12 -0.25 1.38
 12 11 13 -0.78 1.29
 12 11 14 1.39 0.54
 12 11 15 -0.48 1.32
 12 11 16 10.79 0.58
 12 11 17 4.23 0.55
 12 11 18 3.14 0.73
 12 12 0 0.73 0.36
 12 12 1 0.94 0.35
 12 12 2 -0.35 1.09
 12 12 3 2.04 0.39
 12 12 4 3.85 0.4
 12 12 5 5.5 0.43
 12 12 6 7.65 0.47
 12 12 7 -0.01 1.26
 12 12 8 20.97 0.75
 12 12 9 6.69 0.47
 12 12 10 54.72 1.75
 12 12 11 35.88 1.4
 12 12 12 -0.28 1.33
 12 12 13 12.64 0.64
 12 12 14 0.01 0.46
 12 12 15 0.88 0.44
 12 12 16 1.19 0.5
 12 12 17 -0.45 1.71
 12 13 0 35.87 1.09
 12 13 1 0.53 0.44
 12 13 2 -0.16 1.13
 12 13 3 2.44 0.36
 12 13 4 14.9 0.62
 12 13 5 0.49 0.37
 12 13 6 20.9 1.05
 12 13 7 -0.07 1.21
 12 13 8 14.33 0.72
 12 13 9 0.47 0.4
 12 13 10 6.16 0.49
 12 13 11 32.72 1.26
 12 13 12 8.32 0.65
 12 13 13 28.22 1.26
 12 13 14 7.08 0.57
 12 13 15 9.78 0.64
 12 13 16 16.79 0.83
 12 14 0 21.28 0.85
 12 14 1 33.94 1.07
 12 14 2 1.69 0.37
 12 14 3 21.86 0.94
 12 14 4 2.55 0.41
 12 14 5 1.77 0.4
 12 14 6 5.27 0.46
 12 14 7 7.97 0.48
 12 14 8 5 0.5
 12 14 9 34.38 1.2
 12 14 10 0.24 0.44
 12 14 11 0.5 0.46
 12 14 12 -0.07 1.38
 12 14 13 3.82 0.52
 12 14 14 1.52 0.55
 12 14 15 1.77 0.64
 12 15 0 3.75 0.51
 12 15 1 0.59 0.52
 12 15 2 17.59 0.87
 12 15 3 -0.53 1.46
 12 15 4 -0.59 1.2
 12 15 5 6.6 0.49
 12 15 6 43.46 1.3
 12 15 7 52.34 1.55
 12 15 8 3 0.47
 12 15 9 0.67 0.45
 12 15 10 0.18 0.46
 12 15 11 4.85 0.53
 12 15 12 4.96 0.58
 12 15 13 5.74 0.67
 12 15 14 -0.16 2.18
 12 16 0 4.89 0.54
 12 16 1 23.46 0.94
 12 16 2 0.42 0.48
 12 16 3 5.22 0.7
 12 16 4 3.09 0.79
 12 16 5 16.44 0.74
 12 16 6 0.68 0.5
 12 16 7 10.52 0.68
 12 16 8 2.34 0.56
 12 16 9 14.21 0.68
 12 16 10 13.6 0.72
 12 16 11 0.27 0.81
 12 16 12 0.23 0.82
 12 17 0 6.66 0.71
 12 17 1 4.71 0.56
 12 17 2 8 0.67
 12 17 3 -1.09 1.33
 12 17 4 1.76 0.6
 12 17 5 0.56 0.58
 12 17 6 17.04 0.88
 12 17 7 17.92 0.92
 12 17 8 23.17 1.06
 12 17 9 1.69 0.73
 12 17 10 0.95 0.97
 12 18 0 -1.5 2.18
 12 18 1 14.01 0.82
 12 18 2 -0.08 1.43
 12 18 3 15.59 1.09
 12 18 4 0.87 0.61
 12 18 5 6.91 0.79
 12 18 6 2.43 0.74
 12 18 7 2.84 1.02
 12 18 8 0.64 1.2
 12 19 0 2.83 0.99
 12 19 1 0.79 0.96
 12 19 2 4.84 1.3
 12 19 3 1.89 1.22
 12 19 4 3.92 2.47
 13 0 1 -0.99 1.03
 13 0 3 344.64 9.24
 13 0 5 159.49 4.35
 13 0 7 8.76 0.52
 13 0 9 -0.6 1.09
 13 0 11 8.38 0.53
 13 0 13 39.06 1.27
 13 0 15 15.97 0.88
 13 0 17 44.02 1.79
 13 0 19 -0.37 1.41
 13 1 0 5.95 0.35
 13 1 1 22.53 0.86
 13 1 2 4.63 0.32
 13 1 3 7.7 0.47
 13 1 4 -0.93 1.17
 13 1 5 7.36 0.48
 13 1 6 13.03 0.56
 13 1 7 1.28 0.29
 13 1 8 -0.19 1.26
 13 1 9 5.04 0.34
 13 1 10 6.71 0.37
 13 1 11 7.88 0.43
 13 1 12 14.75 0.63
 13 1 13 4.5 0.36
 13 1 14 7.61 0.42
 13 1 15 4.26 0.42
 13 1 16 32.43 1.24
 13 1 17 4.23 0.53
 13 1 18 14.43 0.73
 13 1 19 -0.18 1.42
 13 1 20 8.77 0.86
 13 1 21 1.67 1.24
 13 2 0 6.03 0.32
 13 2 1 13.69 0.55
 13 2 2 15.98 0.71
 13 2 3 13.99 0.63
 13 2 4 26.5 0.91
 13 2 5 0.08 0.28
 13 2 6 47.99 1.27
 13 2 7 39.42 1.18
 13 2 8 38.69 1.26
 13 2 9 5.36 0.5
 13 2 10 3.25 0.36
 13 2 11 4.52 0.44
 13 2 12 22.65 0.75
 13 2 13 1.37 0.4
 13 2 14 5.87 0.4
 13 2 15 2.83 0.45
 13 2 16 20.34 0.83
 13 2 17 23.67 1.07
 13 2 18 3.14 0.5
 13 2 19 16.12 0.83
 13 2 20 -0.18 1.57
 13 2 21 1.94 2.47
 13 3 0 25.73 0.91
 13 3 1 10.55 0.44
 13 3 2 -1.2 1.02
 13 3 3 1.57 0.32
 13 3 4 -0.38 1.07
 13 3 5 -0.38 1.07
 13 3 6 2.97 0.32
 13 3 7 -0.46 1.1
 13 3 8 10.55 0.5
 13 3 9 2.21 0.33
 13 3 10 62.64 1.69
 13 3 11 19.93 0.64
 13 3 12 4.06 0.35
 13 3 13 -0.31 1.31
 13 3 14 -0.24 1.36
 13 3 15 5.43 0.41
 13 3 16 44.66 1.33
 13 3 17 20.84 0.95
 13 3 18 43.45 1.61
 13 3 19 15.54 0.74
 13 3 20 5.7 0.81
 13 4 0 5.23 0.51
 13 4 1 10.67 0.51
 13 4 2 30.64 1.04
 13 4 3 117.05 2.88
 13 4 4 32.67 1.11
 13 4 5 35.28 1.18
 13 4 6 53.2 1.51
 13 4 7 41.43 1.28
 13 4 8 4.26 0.42
 13 4 9 7.94 0.43
 13 4 10 55.6 1.45
 13 4 11 1.29 0.32
 13 4 12 0.46 0.36
 13 4 13 14.34 0.67
 13 4 14 1.95 0.38
 13 4 15 -0.78 1.21
 13 4 16 -0.02 1.31
 13 4 17 5.61 0.52
 13 4 18 6.51 0.56
 13 4 19 3.06 0.62
 13 4 20 26.57 2.81
 13 5 0 6.45 0.46
 13 5 1 13.11 0.56
 13 5 2 12.24 0.6
 13 5 3 1.24 0.36
 13 5 4 8.81 0.42
 13 5 5 1.42 0.33
 13 5 6 51.45 1.57
 13 5 7 49.59 1.46
 13 5 8 19.15 0.66
 13 5 9 75.84 2.21
 13 5 10 11.04 0.58
 13 5 11 9.82 0.48
 13 5 12 11.48 0.51
 13 5 13 7.28 0.63
 13 5 14 32.43 1.15
 13 5 15 11.43 0.56
 13 5 16 -0.64 1.29
 13 5 17 2.69 0.48
 13 5 18 2.57 0.54
 13 5 19 2.2 0.62
 13 5 20 -1.19 1.92
 13 6 0 31.57 0.94
 13 6 1 20.37 0.7
 13 6 2 27.68 0.94
 13 6 3 2.8 0.48
 13 6 4 5.78 0.4
 13 6 5 4.92 0.39
 13 6 6 18.49 0.74
 13 6 7 -0.59 1.16
 13 6 8 1.27 0.37
 13 6 9 40.5 1.3
 13 6 10 15.18 0.63
 13 6 11 26.53 0.89
 13 6 12 10.72 0.5
 13 6 13 1.27 0.37
 13 6 14 11.15 0.72
 13 6 15 0.03 0.4
 13 6 16 12.18 0.61
 13 6 17 -0.89 1.65
 13 6 18 24.22 1.11
 13 6 19 10.98 1.22
 13 7 0 11.86 0.52
 13 7 1 19.25 0.71
 13 7 2 3.32 0.41
 13 7 3 11.3 0.52
 13 7 4 12.99 0.58
 13 7 5 0.19 0.33
 13 7 6 -0.59 1.49
 13 7 7 -0.41 1.15
 13 7 8 26.39 1.28
 13 7 9 9.78 0.5
 13 7 10 13.61 0.55
 13 7 11 1.88 0.37
 13 7 12 8.99 0.49
 13 7 13 95.7 2.63
 13 7 14 5.03 0.45
 13 7 15 -0.13 1.31
 13 7 16 1.14 0.5
 13 7 17 7.8 0.59
 13 7 18 -0.17 1.54
 13 7 19 -0.03 1.71
 13 8 0 2.94 0.43
 13 8 1 10.71 0.58
 13 8 2 3.67 0.49
 13 8 3 40.23 1.54
 13 8 4 60.16 1.85
 13 8 5 1.31 0.36
 13 8 6 -0.44 1.3
 13 8 7 1.64 0.36
 13 8 8 26.68 0.84
 13 8 9 2.48 0.37
 13 8 10 72.64 1.94
 13 8 11 83.12 2.33
 13 8 12 45.96 1.43
 13 8 13 8.19 0.51
 13 8 14 3.08 0.46
 13 8 15 -0.87 1.3
 13 8 16 0.33 0.44
 13 8 17 -1.2 1.48
 13 8 18 4.8 0.74
 13 9 0 -0.52 1.08
 13 9 1 2.94 0.4
 13 9 2 2.73 0.44
 13 9 3 7.59 0.49
 13 9 4 2.39 0.4
 13 9 5 16.52 0.73
 13 9 6 25.27 1
 13 9 7 9.68 0.62
 13 9 8 1.18 0.38
 13 9 9 34.46 1.18
 13 9 10 7.92 0.51
 13 9 11 1.86 0.47
 13 9 12 28.01 0.96
 13 9 13 -0.52 1.62
 13 9 14 5.83 0.52
 13 9 15 -0.88 1.36
 13 9 16 -0.32 1.75
 13 9 17 -1.58 1.56
 13 9 18 4 1.28
 13 10 0 18.57 0.83
 13 10 1 25.1 0.94
 13 10 2 13.8 0.85
 13 10 3 25.2 0.92
 13 10 4 30.52 1.05
 13 10 5 -0.74 1.17
 13 10 6 0.77 0.4
 13 10 7 1.39 0.39
 13 10 8 -0.17 1.22
 13 10 9 62.44 1.74
 13 10 10 54.48 1.59
 13 10 11 35.73 1.17
 13 10 12 12.4 0.59
 13 10 13 19.43 0.76
 13 10 14 0.08 0.49
 13 10 15 -1.04 1.39
 13 10 16 6.69 0.67
 13 10 17 0.55 1.17
 13 11 0 13.08 0.57
 13 11 1 -0.07 1.1
 13 11 2 1.55 0.38
 13 11 3 4.54 0.49
 13 11 4 -0.31 1.17
 13 11 5 1.22 0.44
 13 11 6 7.81 0.69
 13 11 7 7.6 0.52
 13 11 8 31.25 1.07
 13 11 9 6.04 0.48
 13 11 10 78.68 2.22
 13 11 11 32.98 1.52
 13 11 12 27.71 1.26
 13 11 13 29.21 1.5
 13 11 14 8.42 0.6
 13 11 15 1.91 0.55
 13 11 16 5.61 1.07
 13 12 0 3.07 0.41
 13 12 1 27.95 1.13
 13 12 2 10.64 0.63
 13 12 3 4 0.44
 13 12 4 1.92 0.54
 13 12 5 0.39 0.51
 13 12 6 -0.24 1.48
 13 12 7 3.24 0.46
 13 12 8 0.14 0.4
 13 12 9 18.99 0.73
 13 12 10 1.41 0.5
 13 12 11 0.35 0.44
 13 12 12 -0.38 1.38
 13 12 13 26.88 1.06
 13 12 14 0.99 0.58
 13 12 15 17.55 1.59
 13 13 0 1.39 0.39
 13 13 1 -0.53 1.16
 13 13 2 -0.31 1.16
 13 13 3 0.99 0.44
 13 13 4 -0.26 1.23
 13 13 5 13.27 0.67
 13 13 6 0.5 0.42
 13 13 7 9.81 0.62
 13 13 8 12.58 1.04
 13 13 9 2.05 0.44
 13 13 10 52.15 1.67
 13 13 11 11.94 0.92
 13 13 12 18.75 0.89
 13 13 13 0.61 0.55
 13 13 14 0.43 2.44
 13 14 0 3.81 0.52
 13 14 1 1.67 0.42
 13 14 2 6.69 0.5
 13 14 3 8.54 0.57
 13 14 4 3.78 0.47
 13 14 5 9.45 0.61
 13 14 6 1.92 0.45
 13 14 7 0.25 0.44
 13 14 8 19.7 0.83
 13 14 9 14.65 0.73
 13 14 10 0.41 0.51
 13 14 11 6.13 0.71
 13 14 12 1.57 0.74
 13 15 0 5.01 0.62
 13 15 1 0.32 0.5
 13 15 2 0.17 0.52
 13 15 3 3.01 0.46
 13 15 4 -0.3 1.3
 13 15 5 3.25 0.48
 13 15 6 4.77 0.51
 13 15 7 2.12 0.51
 13 15 8 35.39 1.55
 13 15 9 3.41 0.87
 13 15 10 1.73 0.74
 13 15 11 8.41 2.47
 13 16 0 0.42 0.52
 13 16 1 0.57 0.54
 13 16 2 7.03 0.67
 13 16 3 1.25 0.58
 13 16 4 0.51 0.57
 13 16 5 1.8 0.6
 13 16 6 6.34 0.77
 13 16 7 8.11 0.98
 13 16 8 5.72 1.26
 13 16 9 7.84 2.44
 13 17 0 8.89 0.79
 13 17 1 0.65 0.6
 13 17 2 7.46 0.8
 13 17 3 5.09 0.75
 13 17 4 0.96 1.26
 13 17 5 2.39 1.18
 13 17 6 1.04 1.2
 14 0 0 9.04 0.59
 14 0 2 0.95 0.64
 14 0 4 165.96 4.96
 14 0 6 20.84 0.81
 14 0 8 16.93 0.74
 14 0 10 95.56 2.94
 14 0 12 2.32 0.83
 14 0 14 33.31 1.43
 14 0 16 57.45 2.28
 14 0 18 107.19 6.8
 14 1 0 -0.42 1.09
 14 1 1 11.63 0.55
 14 1 2 52.72 1.4
 14 1 3 1.68 0.36
 14 1 4 6.73 0.38
 14 1 5 5.69 0.38
 14 1 6 14.06 0.62
 14 1 7 -0.12 1.13
 14 1 8 11.06 0.5
 14 1 9 2.15 0.35
 14 1 10 -0.11 1.22
 14 1 11 0.44 0.35
 14 1 12 0.68 0.39
 14 1 13 1.02 0.47
 14 1 14 0.7 0.43
 14 1 15 -0.38 1.4
 14 1 16 6.17 0.77
 14 1 17 7.22 0.67
 14 1 18 2.94 0.79
 14 2 0 11.56 0.49
 14 2 1 80.13 2.17
 14 2 2 0.07 0.29
 14 2 3 1.28 0.31
 14 2 4 10.23 0.49
 14 2 5 3.31 0.48
 14 2 6 23.3 0.89
 14 2 7 11.73 0.51
 14 2 8 13.32 0.55
 14 2 9 2.17 0.43
 14 2 10 -0.51 1.39
 14 2 11 -0.06 1.26
 14 2 12 6.47 0.45
 14 2 13 -0.43 1.3
 14 2 14 16.51 0.73
 14 2 15 65.59 1.89
 14 2 16 39.14 1.67
 14 2 17 12.21 1.07
 14 2 18 8.59 0.89
 14 3 0 1.57 0.34
 14 3 1 9.33 0.45
 14 3 2 14.67 0.63
 14 3 3 6.65 0.43
 14 3 4 7.72 0.42
 14 3 5 7.86 0.44
 14 3 6 6.28 0.42
 14 3 7 0.68 0.33
 14 3 8 27.68 0.96
 14 3 9 15.33 0.6
 14 3 10 -0.12 1.23
 14 3 11 -0.11 1.23
 14 3 12 0.26 0.43
 14 3 13 -0.13 1.32
 14 3 14 5.25 0.47
 14 3 15 29.18 1.03
 14 3 16 1.71 0.58
 14 3 17 11.03 0.76
 14 3 18 57.04 2.7
 14 4 0 7.97 0.48
 14 4 1 1.29 0.41
 14 4 2 14.31 0.68
 14 4 3 0.27 0.36
 14 4 4 31.34 1
 14 4 5 17.89 0.69
 14 4 6 0.75 0.35
 14 4 7 0.13 0.35
 14 4 8 2.07 0.37
 14 4 9 3.35 0.44
 14 4 10 9.5 0.58
 14 4 11 12.51 0.57
 14 4 12 0.98 0.4
 14 4 13 5.9 0.47
 14 4 14 11.89 0.64
 14 4 15 -0.47 1.37
 14 4 16 -0.89 1.53
 14 4 17 4.85 0.66
 14 4 18 20.93 1.72
 14 5 0 10.52 0.65
 14 5 1 -0.08 1.13
 14 5 2 -0.23 1.23
 14 5 3 0.49 0.41
 14 5 4 9.29 0.58
 14 5 5 15.14 0.62
 14 5 6 9.19 0.46
 14 5 7 5.64 0.41
 14 5 8 7.59 0.45
 14 5 9 39.56 1.16
 14 5 10 1.79 0.38
 14 5 11 10.06 0.51
 14 5 12 15.53 0.64
 14 5 13 31.87 1.24
 14 5 14 0.56 0.45
 14 5 15 19.63 0.8
 14 5 16 8.85 0.72
 14 5 17 0.47 0.61
 14 6 0 11 0.67
 14 6 1 3.96 0.51
 14 6 2 5.41 0.49
 14 6 3 0.94 0.42
 14 6 4 -0.8 1.17
 14 6 5 0.11 0.4
 14 6 6 0.13 0.36
 14 6 7 26.63 0.91
 14 6 8 1.48 0.37
 14 6 9 14.4 0.58
 14 6 10 7.21 0.46
 14 6 11 48.96 1.42
 14 6 12 8.92 0.5
 14 6 13 2.36 0.42
 14 6 14 12.22 0.6
 14 6 15 7.82 0.56
 14 6 16 8.02 0.71
 14 6 17 -1.35 1.71
 14 7 0 27.99 1.14
 14 7 1 1.11 0.56
 14 7 2 36.4 1.83
 14 7 3 0.34 0.45
 14 7 4 1.35 0.59
 14 7 5 15.81 0.75
 14 7 6 -0.02 1.22
 14 7 7 -0.05 1.33
 14 7 8 6.46 0.47
 14 7 9 0.05 0.39
 14 7 10 -0.22 1.28
 14 7 11 10.76 0.6
 14 7 12 7.53 0.53
 14 7 13 20.82 0.77
 14 7 14 -0.83 1.4
 14 7 15 0.12 0.5
 14 7 16 5.4 0.86
 14 8 0 36.33 1.74
 14 8 1 22.09 1.12
 14 8 2 2.97 0.61
 14 8 3 -0.71 1.22
 14 8 4 42.57 1.34
 14 8 5 36 1.41
 14 8 6 8.91 0.55
 14 8 7 41.92 1.62
 14 8 8 10.3 0.62
 14 8 9 0.42 0.44
 14 8 10 17.28 0.74
 14 8 11 128.83 4.38
 14 8 12 0.92 0.44
 14 8 13 -0.09 1.41
 14 8 14 49.07 1.54
 14 8 15 -0.53 1.56
 14 8 16 0.73 1.15
 14 9 0 3.15 0.45
 14 9 1 3.88 0.5
 14 9 2 9.7 0.61
 14 9 3 -1.01 1.18
 14 9 4 2.96 0.49
 14 9 5 1.45 0.43
 14 9 6 4.36 0.64
 14 9 7 2.07 0.55
 14 9 8 1.08 0.45
 14 9 9 6.57 0.57
 14 9 10 2.99 0.59
 14 9 11 2.03 0.49
 14 9 12 0.78 0.49
 14 9 13 -0.07 1.59
 14 9 14 0.02 0.88
 14 9 15 -0.94 1.6
 14 10 0 0.05 0.42
 14 10 1 4.83 0.53
 14 10 2 0.67 0.48
 14 10 3 0.59 0.45
 14 10 4 12.75 0.64
 14 10 5 -0.35 1.21
 14 10 6 13.01 0.68
 14 10 7 0.13 0.45
 14 10 8 15.95 0.93
 14 10 9 3.08 0.58
 14 10 10 2.94 0.55
 14 10 11 124.43 3.55
 14 10 12 83.73 3.51
 14 10 13 4.02 0.69
 14 10 14 2.03 1.16
 14 11 0 4.49 0.57
 14 11 1 4.78 0.7
 14 11 2 -0.16 1.44
 14 11 3 0.15 0.43
 14 11 4 9.59 0.59
 14 11 5 24.87 1.19
 14 11 6 1.57 0.68
 14 11 7 1.33 0.66
 14 11 8 8.22 0.69
 14 11 9 8.12 0.6
 14 11 10 2.85 0.58
 14 11 11 7.01 0.62
 14 11 12 0.49 0.63
 14 11 13 7.49 1.06
 14 12 0 -0.84 1.35
 14 12 1 0.24 0.48
 14 12 2 -0.4 1.27
 14 12 3 4.94 0.56
 14 12 4 0.77 0.49
 14 12 5 27.4 1.37
 14 12 6 7.57 0.62
 14 12 7 0.54 0.52
 14 12 8 9.29 0.67
 14 12 9 5.29 0.62
 14 12 10 3.12 0.59
 14 12 11 2.72 0.71
 14 12 12 -0.4 1.68
 14 13 0 5.2 0.48
 14 13 1 -0.26 1.26
 14 13 2 13.74 0.71
 14 13 3 2.71 0.53
 14 13 4 2.85 0.54
 14 13 5 23.02 1.62
 14 13 6 10.01 0.77
 14 13 7 8.32 0.67
 14 13 8 0.44 0.56
 14 13 9 -0.39 1.52
 14 13 10 10.55 1.49
 14 14 0 -0.18 1.34
 14 14 1 1.32 0.61
 14 14 2 11.32 0.71
 14 14 3 10.08 0.67
 14 14 4 2.71 0.8
 14 14 5 -1.05 1.38
 14 14 6 -0.04 1.65
 14 14 7 12.93 0.82
 14 14 8 0 1.2
 14 14 9 9.28 2.47
 14 15 0 0.23 0.76
 14 15 1 18.42 1.06
 14 15 2 8.94 0.86
 14 15 3 0.64 0.73
 14 15 4 0.32 0.95
 14 15 5 6.84 1.02
 14 15 6 0.49 1.87
 14 16 0 18.96 2.82
 14 16 1 1.34 2.33
 14 16 2 6.8 2.51
 15 0 1 15.04 0.82
 15 0 3 10.13 0.66
 15 0 5 4.11 0.69
 15 0 7 1.6 0.48
 15 0 9 45.47 1.63
 15 0 11 0.68 0.68
 15 0 13 2.76 0.69
 15 0 15 9.55 1.37
 15 1 0 5.09 0.48
 15 1 1 9.17 0.64
 15 1 2 31.13 0.99
 15 1 3 11.19 0.51
 15 1 4 0.82 0.34
 15 1 5 2.08 0.34
 15 1 6 7.94 0.44
 15 1 7 2.58 0.42
 15 1 8 27.21 1
 15 1 9 29.57 1.07
 15 1 10 4.76 0.45
 15 1 11 0.96 0.41
 15 1 12 2.03 0.52
 15 1 13 4.15 0.54
 15 1 14 1.01 0.59
 15 1 15 39.1 1.65
 15 1 16 1.7 1.21
 15 2 0 14.25 0.63
 15 2 1 2.15 0.43
 15 2 2 20.63 0.83
 15 2 3 8.41 0.51
 15 2 4 6.77 0.45
 15 2 5 4.18 0.39
 15 2 6 4.17 0.4
 15 2 7 21.41 0.75
 15 2 8 0.42 0.39
 15 2 9 24.91 1.12
 15 2 10 1.91 0.44
 15 2 11 2.29 0.43
 15 2 12 2.22 0.45
 15 2 13 13.37 0.69
 15 2 14 0.38 0.56
 15 2 15 1.16 0.81
 15 2 16 1.22 1.47
 15 3 0 1.01 0.47
 15 3 1 15.2 0.81
 15 3 2 37.01 1.45
 15 3 3 27.56 1.08
 15 3 4 37.2 1.32
 15 3 5 30.05 1
 15 3 6 9.72 0.52
 15 3 7 18.82 0.85
 15 3 8 18.93 0.72
 15 3 9 1.41 0.42
 15 3 10 13.83 0.61
 15 3 11 5.89 0.48
 15 3 12 -0.86 1.49
 15 3 13 2.74 0.49
 15 3 14 12.59 0.7
 15 3 15 -0.06 1.6
 15 4 0 3.48 0.58
 15 4 1 0.27 0.42
 15 4 2 9.14 0.53
 15 4 3 -0.13 1.21
 15 4 4 0 0.43
 15 4 5 14.4 0.67
 15 4 6 0.23 0.37
 15 4 7 8.11 0.49
 15 4 8 3.34 0.42
 15 4 9 7.91 0.5
 15 4 10 3.45 0.44
 15 4 11 1.57 0.43
 15 4 12 1.33 0.45
 15 4 13 0.55 0.47
 15 4 14 15.52 0.72
 15 4 15 7.21 1.3
 15 5 0 1.01 0.53
 15 5 1 18.99 0.76
 15 5 2 4.5 0.5
 15 5 3 2.71 0.53
 15 5 4 7.97 0.6
 15 5 5 16.56 0.8
 15 5 6 0.82 0.52
 15 5 7 63.07 1.94
 15 5 8 0.59 0.42
 15 5 9 1.34 0.39
 15 5 10 11.81 0.55
 15 5 11 -0.51 1.33
 15 5 12 13.25 0.73
 15 5 13 13.97 0.76
 15 5 14 14.85 0.86
 15 5 15 25.75 1.96
 15 6 0 0.87 0.52
 15 6 1 1.64 0.51
 15 6 2 6.99 0.63
 15 6 3 1.96 0.47
 15 6 4 -0.5 1.25
 15 6 5 17.05 0.74
 15 6 6 12.63 0.67
 15 6 7 8.79 0.56
 15 6 8 0.2 0.46
 15 6 9 1.48 0.44
 15 6 10 3.78 0.46
 15 6 11 0.17 0.43
 15 6 12 0.34 0.44
 15 6 13 28.37 1.2
 15 6 14 3.96 1.03
 15 7 0 10.92 0.7
 15 7 1 62.79 2.35
 15 7 2 5.53 0.56
 15 7 3 1.78 0.51
 15 7 4 17.35 1.1
 15 7 5 0.25 0.53
 15 7 6 3.57 0.52
 15 7 7 12.67 0.69
 15 7 8 2.78 0.47
 15 7 9 9.49 0.59
 15 7 10 -0.1 1.38
 15 7 11 0.76 0.49
 15 7 12 11.11 0.71
 15 7 13 6.85 0.79
 15 8 0 1.19 0.54
 15 8 1 1.01 0.53
 15 8 2 11.91 0.73
 15 8 3 -0.03 1.28
 15 8 4 -0.35 1.38
 15 8 5 3.04 0.54
 15 8 6 25.57 1.09
 15 8 7 2.14 0.6
 15 8 8 5.89 0.63
 15 8 9 -0.15 1.39
 15 8 10 2.23 0.54
 15 8 11 -0.9 1.5
 15 8 12 6.96 0.8
 15 8 13 13.1 2.8
 15 9 0 36.01 1.71
 15 9 1 1.79 0.51
 15 9 2 12.89 0.7
 15 9 3 -0.66 1.28
 15 9 4 2.01 0.71
 15 9 5 1.51 0.56
 15 9 6 1.07 0.57
 15 9 7 0.51 0.64
 15 9 8 24.73 1.08
 15 9 9 0.1 0.72
 15 9 10 52.52 1.96
 15 9 11 6.37 0.8
 15 9 12 5.09 1.33
 15 10 0 0.42 0.49
 15 10 1 0.71 0.5
 15 10 2 25.43 1.03
 15 10 3 0.05 0.5
 15 10 4 -0.29 1.83
 15 10 5 0.81 0.51
 15 10 6 15.26 0.79
 15 10 7 5.38 0.7
 15 10 8 8.06 0.73
 15 10 9 14.68 1.06
 15 10 10 -0.35 1.86
 15 10 11 -0.3 1.71
 15 11 0 1.31 0.51
 15 11 1 24.28 1.67
 15 11 2 4.29 0.56
 15 11 3 8.62 0.75
 15 11 4 13.95 0.74
 15 11 5 2.21 0.69
 15 11 6 1.74 0.55
 15 11 7 -0.28 1.48
 15 11 8 11.65 0.89
 15 11 9 6.23 1.33
 15 12 0 -0.12 1.56
 15 12 1 1.68 0.52
 15 12 2 7.81 0.74
 15 12 3 19.53 1.26
 15 12 4 -0.21 1.42
 15 12 5 -0.17 1.45
 15 12 6 6.57 0.72
 15 12 7 3.09 1.17
 15 12 8 1.03 2.19
 15 13 0 1.4 0.75
 15 13 1 4.7 0.64
 15 13 2 2.54 0.76
 15 13 3 4.01 0.8
 15 13 4 5.74 0.84
 15 13 5 2.15 2.15
 16 0 0 -1.03 1.21
 16 0 2 -0.29 1.81
 16 0 4 3.71 0.61
 16 0 6 -0.07 1.25
 16 0 8 3.2 0.64
 16 0 10 0.78 0.88
 16 0 12 0.55 1.99
 16 1 0 4.79 0.52
 16 1 1 4.28 0.47
 16 1 2 0.01 0.55
 16 1 3 5.35 0.57
 16 1 4 9.11 0.84
 16 1 5 -0.04 1.28
 16 1 6 -0.19 1.54
 16 1 7 1.1 0.42
 16 1 8 1.46 0.5
 16 1 9 2.8 0.46
 16 1 10 -0.33 1.42
 16 1 11 1.76 0.67
 16 1 12 -0.38 1.65
 16 2 0 2.48 0.44
 16 2 1 14.4 1.01
 16 2 2 3.11 0.58
 16 2 3 9.38 0.81
 16 2 4 2.55 0.5
 16 2 5 5.25 0.54
 16 2 6 6.31 0.54
 16 2 7 10.94 0.58
 16 2 8 2.39 0.45
 16 2 9 1.49 0.45
 16 2 10 1.26 0.46
 16 2 11 0.58 0.72
 16 2 12 1.18 1.8
 16 3 0 2.84 0.48
 16 3 1 27.3 1.3
 16 3 2 16.97 1.05
 16 3 3 0.23 0.78
 16 3 4 2.49 0.56
 16 3 5 -0.52 1.29
 16 3 6 1.76 0.48
 16 3 7 1.17 0.49
 16 3 8 0.08 0.44
 16 3 9 -0.29 1.36
 16 3 10 5.97 0.53
 16 3 11 5.01 0.64
 16 3 12 2.6 2.14
 16 4 0 49.81 1.89
 16 4 1 1.8 0.5
 16 4 2 20.64 0.91
 16 4 3 18.25 1.18
 16 4 4 1.86 0.49
 16 4 5 2.04 0.54
 16 4 6 0.01 0.5
 16 4 7 2.68 0.56
 16 4 8 -0.02 1.36
 16 4 9 -0.47 1.38
 16 4 10 0.51 0.51
 16 4 11 8.13 0.82
 16 5 0 47.73 1.73
 16 5 1 26.08 1.8
 16 5 2 5.68 0.61
 16 5 3 3.96 0.6
 16 5 4 0.89 0.6
 16 5 5 0.48 0.49
 16 5 6 3.57 0.54
 16 5 7 -0.55 1.38
 16 5 8 -0.54 1.79
 16 5 9 8.91 0.98
 16 5 10 1.27 0.58
 16 5 11 1.4 1.18
 16 6 0 5.23 0.63
 16 6 1 1.11 0.55
 16 6 2 23.98 1.03
 16 6 3 4.85 0.58
 16 6 4 -0.89 1.34
 16 6 5 2.91 0.56
 16 6 6 9.9 0.75
 16 6 7 10.33 0.67
 16 6 8 2.99 0.59
 16 6 9 -0.37 1.58
 16 6 10 -1.88 1.58
 16 7 0 50.18 1.88
 16 7 1 0.52 0.56
 16 7 2 -0.54 1.32
 16 7 3 -0.82 1.34
 16 7 4 -1 1.37
 16 7 5 1.49 0.56
 16 7 6 39.45 1.59
 16 7 7 -0.34 1.45
 16 7 8 0.42 0.68
 16 7 9 0.79 0.92
 16 7 10 2.24 1.24
 16 8 0 43.69 1.56
 16 8 1 2.1 0.82
 16 8 2 2.02 0.61
 16 8 3 1.08 0.58
 16 8 4 0.9 0.61
 16 8 5 0.06 0.6
 16 8 6 3.13 0.65
 16 8 7 0.15 0.63
 16 8 8 15.05 2.18
 16 9 0 1.11 0.64
 16 9 1 21.53 0.98
 16 9 2 0.36 0.59
 16 9 3 -0.09 1.43
 16 9 4 0.07 0.6
 16 9 5 6.21 0.87
 16 9 6 0.27 1.33
 16 9 7 0.52 1.18
 16 10 0 5.8 0.7
 16 10 1 31.86 1.66
 16 10 2 11.59 0.79
 16 10 3 0.69 0.85
 16 10 4 -1.21 1.53
 16 10 5 1.07 1.18
 16 11 0 6.99 1.05
 16 11 1 18.88 1.56
 16 11 2 3.75 1.22
 17 0 1 19.57 1.83
 17 0 3 29.21 2.18
 17 0 5 19.36 2.32
 17 0 7 2.54 2.43
 17 1 0 4.11 0.69
 17 1 1 16.6 0.94
 17 1 2 0.72 0.56
 17 1 3 2.01 0.55
 17 1 4 1.19 0.62
 17 1 5 6.02 0.76
 17 1 6 3.75 1.21
 17 1 7 18.81 1.63
 17 1 8 0.86 1.69
 17 2 0 2.11 0.55
 17 2 1 0.2 0.52
 17 2 2 6.71 0.66
 17 2 3 1.91 0.55
 17 2 4 14.65 0.85
 17 2 5 12.56 0.82
 17 2 6 18.68 1.95
 17 2 7 5.23 1.06
 17 3 0 3.4 0.8
 17 3 1 1.79 0.54
 17 3 2 10.07 0.99
 17 3 3 6.91 0.7
 17 3 4 1.85 0.85
 17 3 5 2.67 0.68
 17 3 6 2.73 0.83
 17 3 7 2.03 1.53
 17 4 0 0.99 0.92
 17 4 1 15.37 1.26
 17 4 2 0.83 0.63
 17 4 3 1.57 0.62
 17 4 4 3.54 0.73
 17 4 5 10.23 0.87
 17 4 6 0.39 0.82
 17 5 0 16.35 1.42
 17 5 1 9.11 0.75
 17 5 2 3.55 0.66
 17 5 3 0.01 0.63
 17 5 4 0.68 0.65
 17 5 5 8.74 1.08
 17 5 6 6.96 2.54
 17 6 0 6.98 0.8
 17 6 1 2.36 0.81
 17 6 2 0.38 0.7
 17 6 3 0.4 0.93
 17 6 4 2.16 0.97
 17 7 0 1.92 0.82
 17 7 1 1.29 0.82
 17 7 2 5.74 1.05
 17 7 3 14.45 2.54

_iucr_refine_fcf_details
;
data_formIII_XRAY_xd
_computing_structure_refinement   'olex2.refine 1.3 (Bourhis et al., 2015)'
_shelx_refln_list_code            4
loop_
  _space_group_symop_id
  _space_group_symop_operation_xyz
  1  x,y,z
  2  -x+1/2,y+1/2,-z+1/2
  3  -x,-y,-z
  4  x-1/2,-y-1/2,z-1/2

_space_group_crystal_system       monoclinic
_space_group_IT_number            14
_space_group_name_H-M_alt         'P 1 21/n 1'
_space_group_name_Hall            '-P 2ybc (x-z,y,z)'
_symmetry_space_group_name_H-M    'P 1 21/n 1'
_symmetry_space_group_name_Hall   '-P 2ybc (x-z,y,z)'
_symmetry_Int_Tables_number       14
_cell_length_a                    7.4893(4)
_cell_length_b                    11.0323(5)
_cell_length_c                    13.7640(6)
_cell_angle_alpha                 90
_cell_angle_beta                  92.953(2)
_cell_angle_gamma                 90
_cell_volume                      1135.73(9)
loop_
  _refln_index_h
  _refln_index_k
  _refln_index_l
  _refln_F_squared_calc
  _refln_F_squared_meas
  _refln_F_squared_sigma
  _refln_F_squared_weight
  _refln_observed_status
-17 0 -7 1.607 2.411 2.307 10.723 o
-17 0 -5 18.069 18.380 2.203 7.841 o
-17 0 -3 24.506 27.731 2.070 6.476 o
-17 0 -1 15.901 18.579 1.737 11.074 o
-17 0 1 27.744 29.943 1.528 7.239 o
-17 0 3 15.671 16.975 1.301 15.442 o
-17 0 5 44.758 52.766 1.775 3.263 o
-17 0 7 0.313 0.304 0.864 76.524 o
-17 0 9 4.061 2.269 1.633 20.290 o
-17 0 11 0.082 3.019 2.060 13.525 o
-17 1 -8 0.123 0.816 1.604 22.416 o
-17 1 -7 15.884 17.858 1.547 12.729 o
-17 1 -6 1.542 3.560 1.149 40.659 o
-17 1 -5 4.703 5.715 0.722 68.566 o
-17 1 -4 1.038 1.130 0.589 148.335 o
-17 1 -3 2.031 1.908 0.522 158.397 o
-17 1 -2 0.669 0.684 0.532 187.573 o
-17 1 -1 14.307 15.759 0.892 22.476 o
-17 1 0 4.208 3.902 0.655 86.304 o
-17 1 1 2.431 2.345 0.769 81.700 o
-17 1 2 2.878 2.525 0.484 154.104 o
-17 1 3 2.496 2.820 0.484 158.474 o
-17 1 4 0.546 0.361 0.465 246.860 o
-17 1 5 3.208 4.794 0.446 140.692 o
-17 1 6 6.153 6.883 0.484 83.204 o
-17 1 7 1.494 1.206 0.541 163.954 o
-17 1 8 0.651 -0.256 1.737 19.111 o
-17 1 9 0.433 0.532 0.608 149.883 o
-17 1 10 2.314 2.592 1.120 42.217 o
-17 1 11 3.798 3.028 2.146 12.080 o
-17 2 -7 4.421 4.965 1.006 44.680 o
-17 2 -6 17.842 17.734 1.851 9.858 o
-17 2 -5 11.457 11.924 0.778 32.322 o
-17 2 -4 12.632 13.908 0.807 27.673 o
-17 2 -3 1.464 1.813 0.522 169.001 o
-17 2 -2 5.560 6.370 0.627 72.927 o
-17 2 -1 0.008 0.190 0.494 235.595 o
-17 2 0 2.631 2.003 0.522 147.781 o
-17 2 1 2.974 2.896 0.570 121.021 o
-17 2 2 6.502 6.760 0.627 66.179 o
-17 2 3 6.077 5.924 0.608 73.210 o
-17 2 4 11.498 12.275 0.750 32.667 o
-17 2 5 3.193 3.816 0.437 153.389 o
-17 2 6 3.056 3.294 0.532 128.708 o
-17 2 7 0.888 0.826 0.921 65.672 o
-17 2 8 0.782 0.940 0.598 148.186 o
-17 2 9 15.238 18.047 1.604 12.463 o
-17 2 10 7.312 8.497 1.339 24.092 o
-17 2 11 0.100 0.636 2.165 12.352 o
-17 3 -7 3.500 1.927 1.453 25.590 o
-17 3 -6 2.465 2.592 0.788 77.729 o
-17 3 -5 2.917 2.535 0.646 103.443 o
-17 3 -4 1.102 1.756 0.807 81.904 o
-17 3 -3 5.961 6.560 0.665 65.989 o
-17 3 -2 9.305 9.560 0.940 33.636 o
-17 3 -1 1.886 1.699 0.513 167.253 o
-17 3 0 3.021 3.228 0.759 78.211 o
-17 3 1 0.182 -0.190 1.386 30.121 o
-17 3 2 4.064 4.766 0.570 99.403 o
-17 3 3 9.727 9.342 0.674 43.757 o
-17 3 4 6.558 6.959 0.712 57.862 o
-17 3 5 1.738 1.756 0.465 196.011 o
-17 3 6 7.982 8.051 0.684 51.768 o
-17 3 7 0.148 -0.114 1.377 30.550 o
-17 3 8 25.729 29.450 1.491 7.877 o
-17 3 9 2.484 4.301 0.778 75.252 o
-17 3 10 1.086 0.541 2.231 11.567 o
-17 4 -6 0.715 0.370 0.778 92.146 o
-17 4 -5 9.386 9.712 0.826 37.707 o
-17 4 -4 2.443 3.361 0.693 93.323 o
-17 4 -3 1.313 1.491 0.589 142.837 o
-17 4 -2 0.123 0.788 0.598 156.477 o
-17 4 -1 14.263 14.592 1.196 18.531 o
-17 4 0 0.458 0.940 0.873 73.692 o
-17 4 1 3.593 2.744 0.560 117.313 o
-17 4 2 0.009 0.085 0.646 138.758 o
-17 4 3 2.682 2.373 0.778 78.808 o
-17 4 4 0.102 -0.038 1.472 26.755 o
-17 4 5 6.449 6.560 0.655 64.327 o
-17 4 6 2.891 2.231 0.598 117.484 o
-17 4 7 4.109 4.177 0.703 78.526 o
-17 4 8 5.788 6.722 0.883 47.923 o
-17 4 9 16.095 17.601 1.832 10.485 o
-17 4 10 3.217 3.816 2.297 10.609 o
-17 5 -6 7.281 6.608 2.411 9.131 o
-17 5 -5 8.073 8.297 1.025 33.667 o
-17 5 -4 0.835 0.646 0.617 140.893 o
-17 5 -3 0.686 0.009 0.598 154.538 o
-17 5 -2 2.695 3.370 0.627 106.338 o
-17 5 -1 8.347 8.649 0.712 47.629 o
-17 5 0 14.870 15.522 1.348 15.834 o
-17 5 1 12.281 12.294 1.073 23.619 o
-17 5 2 8.968 9.408 0.712 44.316 o
-17 5 3 7.552 7.899 0.636 57.124 o
-17 5 4 4.018 3.864 0.835 62.402 o
-17 5 5 3.326 2.763 0.608 107.935 o
-17 5 6 0.000 -0.854 1.737 19.216 o
-17 5 7 0.067 0.161 0.731 107.818 o
-17 5 8 16.526 18.579 2.241 7.907 o
-17 5 9 6.135 8.098 2.459 8.852 o
-17 6 -4 1.071 2.051 0.921 63.810 o
-17 6 -3 0.693 0.380 0.883 72.278 o
-17 6 -2 0.188 0.361 0.665 128.682 o
-17 6 -1 2.752 2.241 0.769 80.396 o
-17 6 0 6.279 6.627 0.759 55.806 o
-17 6 1 11.303 12.304 0.788 31.984 o
-17 6 2 1.049 0.589 0.589 151.476 o
-17 6 3 4.090 3.427 0.968 49.941 o
-17 6 4 1.646 1.120 1.130 43.249 o
-17 6 5 0.010 -0.636 2.041 13.921 o
-17 6 6 0.741 1.747 0.769 91.157 o
-17 6 7 6.691 7.443 1.244 28.011 o
-17 6 8 0.005 1.291 1.623 21.871 o
-17 7 -3 11.372 13.718 2.411 8.173 o
-17 7 -2 4.632 5.449 0.997 44.397 o
-17 7 -1 1.334 1.225 0.778 87.633 o
-17 7 0 1.097 1.823 0.778 87.357 o
-17 7 1 1.447 1.718 0.731 96.244 o
-17 7 2 2.525 2.506 0.788 77.653 o
-17 7 3 0.575 1.101 0.902 68.774 o
-17 7 4 0.340 0.133 1.082 49.096 o
-17 7 5 2.597 2.848 2.392 9.897 o
-17 7 6 0.253 1.965 1.215 38.414 o
-16 0 -12 1.339 0.522 1.889 16.050 o
-16 0 -10 0.287 0.741 0.835 81.159 o
-16 0 -8 3.363 3.038 0.608 106.264 o
-16 0 -6 0.179 -0.066 1.187 41.059 o
-16 0 -4 3.490 3.522 0.579 109.374 o
-16 0 -2 0.601 -0.275 1.718 19.543 o
-16 0 0 0.501 -0.978 1.149 43.541 o
-16 0 2 2.173 0.883 0.608 129.290 o
-16 0 4 93.456 102.152 6.921 0.554 o
-16 0 6 3.893 3.532 0.579 105.202 o
-16 0 8 18.479 18.408 0.883 17.086 o
-16 0 10 0.468 -0.228 1.472 26.642 o
-16 0 12 3.271 2.297 0.646 101.502 o
-16 0 14 0.151 -0.788 2.725 7.809 o
-16 0 16 0.054 -0.247 2.174 12.268 o
-16 1 -12 0.135 -0.361 1.566 23.606 o
-16 1 -11 3.148 1.671 0.636 107.494 o
-16 1 -10 0.027 -0.313 1.348 31.903 o
-16 1 -9 3.150 2.658 0.437 166.586 o
-16 1 -8 1.445 1.386 0.475 201.605 o
-16 1 -7 1.039 1.044 0.399 286.808 o
-16 1 -6 0.426 -0.180 1.462 27.001 o
-16 1 -5 0.152 -0.038 1.215 39.180 o
-16 1 -4 8.553 8.649 0.797 42.490 o
-16 1 -3 4.761 5.079 0.541 96.334 o
-16 1 -2 0.007 0.009 0.522 212.512 o
-16 1 -1 3.823 4.063 0.446 136.323 o
-16 1 0 5.033 4.547 0.494 104.816 o
-16 1 1 2.317 1.092 0.408 227.050 o
-16 1 2 0.118 0.019 0.399 357.903 o
-16 1 3 32.445 36.769 1.101 6.429 o
-16 1 4 5.552 8.734 0.608 67.777 o
-16 1 5 4.578 5.725 0.456 110.370 o
-16 1 6 0.933 0.741 0.361 350.705 o
-16 1 7 0.059 -0.703 1.111 46.956 o
-16 1 8 0.024 -0.949 1.187 41.169 o
-16 1 9 1.808 1.443 0.418 231.252 o
-16 1 10 0.788 0.826 0.513 196.627 o
-16 1 11 0.001 -0.940 1.139 44.688 o
-16 1 12 0.087 -0.826 1.187 41.124 o
-16 1 13 0.615 -0.285 1.510 25.282 o
-16 1 14 1.102 0.247 0.617 140.203 o
-16 1 15 0.765 1.576 0.997 55.950 o
-16 2 -12 1.151 1.120 1.709 19.540 o
-16 2 -11 1.120 0.551 0.684 114.788 o
-16 2 -10 1.987 1.196 0.437 215.570 o
-16 2 -9 1.663 1.415 0.427 229.210 o
-16 2 -8 2.441 2.269 0.427 193.386 o
-16 2 -7 10.125 10.386 0.551 45.812 o
-16 2 -6 5.671 5.991 0.513 87.854 o
-16 2 -5 4.877 4.984 0.513 100.650 o
-16 2 -4 1.992 2.421 0.475 177.141 o
-16 2 -3 8.955 8.905 0.769 42.380 o
-16 2 -2 2.445 2.953 0.551 133.197 o
-16 2 -1 14.441 13.671 0.959 22.474 o
-16 2 0 2.745 2.354 0.418 189.081 o
-16 2 1 0.117 -0.759 1.453 27.454 o
-16 2 2 11.165 11.516 0.570 39.791 o
-16 2 3 2.180 3.541 0.484 157.628 o
-16 2 4 23.537 27.218 1.120 10.243 o
-16 2 5 16.224 18.617 0.845 19.428 o
-16 2 6 1.945 2.307 0.370 246.760 o
-16 2 7 6.411 6.408 0.560 74.556 o
-16 2 8 0.202 0.047 0.380 387.469 o
-16 2 9 8.231 9.769 0.589 52.872 o
-16 2 10 2.072 1.690 0.408 225.204 o
-16 2 11 0.258 -0.513 1.453 27.409 o
-16 2 12 0.271 0.494 0.437 284.777 o
-16 2 13 4.902 5.032 0.674 75.247 o
-16 2 14 0.093 0.987 0.627 142.371 o
-16 2 15 11.343 12.380 1.842 12.627 o
-16 3 -12 1.484 2.468 2.032 13.774 o
-16 3 -11 4.401 4.756 0.608 89.604 o
-16 3 -10 6.212 5.668 0.503 85.712 o
-16 3 -9 0.022 -0.275 1.291 34.781 o
-16 3 -8 0.148 0.076 0.418 324.050 o
-16 3 -7 1.318 1.111 0.465 215.010 o
-16 3 -6 1.881 1.671 0.456 199.379 o
-16 3 -5 0.172 -0.494 1.225 38.564 o
-16 3 -4 3.100 2.364 0.532 134.574 o
-16 3 -3 0.040 0.218 0.741 105.082 o
-16 3 -2 15.549 16.111 0.997 19.481 o
-16 3 -1 24.375 25.918 1.234 9.714 o
-16 3 0 3.125 2.696 0.456 158.991 o
-16 3 1 12.313 12.342 0.703 32.135 o
-16 3 2 7.846 8.383 0.741 48.173 o
-16 3 3 49.265 54.162 2.079 2.758 o
-16 3 4 0.005 1.177 0.351 419.242 o
-16 3 5 43.393 49.595 1.462 3.708 o
-16 3 6 39.438 42.873 1.310 4.592 o
-16 3 7 6.299 7.595 0.503 77.021 o
-16 3 8 0.069 0.313 0.408 336.946 o
-16 3 9 1.402 0.892 0.399 274.188 o
-16 3 10 0.013 -0.665 1.424 28.597 o
-16 3 11 0.028 -0.351 1.348 31.903 o
-16 3 12 1.789 1.538 0.456 203.513 o
-16 3 13 0.289 1.263 0.560 171.749 o
-16 3 14 5.463 6.228 0.731 62.656 o
-16 3 15 15.147 16.889 2.658 6.410 o
-16 4 -11 6.396 7.718 0.778 51.884 o
-16 4 -10 0.574 0.484 0.484 227.042 o
-16 4 -9 0.204 -0.446 1.310 33.694 o
-16 4 -8 0.075 -0.019 1.291 34.755 o
-16 4 -7 2.682 2.544 0.532 139.318 o
-16 4 -6 0.633 0.009 0.475 240.193 o
-16 4 -5 2.061 1.937 0.513 161.981 o
-16 4 -4 2.429 1.766 0.465 179.609 o
-16 4 -3 17.839 17.326 1.120 15.768 o
-16 4 -2 19.644 19.595 0.864 15.847 o
-16 4 -1 1.246 1.709 0.475 202.532 o
-16 4 0 43.951 47.288 1.794 3.515 o
-16 4 1 0.272 -0.085 1.225 38.500 o
-16 4 2 16.247 17.535 0.731 21.272 o
-16 4 3 0.065 0.342 0.399 352.111 o
-16 4 4 0.916 0.750 0.399 299.221 o
-16 4 5 11.645 13.054 0.608 35.282 o
-16 4 6 2.900 3.864 0.465 148.492 o
-16 4 7 21.738 26.136 1.339 10.151 o
-16 4 8 13.520 14.402 0.636 29.098 o
-16 4 9 1.592 1.196 0.427 235.118 o
-16 4 10 0.820 -0.028 1.215 38.723 o
-16 4 11 2.885 2.687 0.475 156.235 o
-16 4 12 0.260 0.503 0.513 210.436 o
-16 4 13 8.638 9.475 0.968 33.879 o
-16 4 14 3.517 4.718 0.807 66.007 o
-16 4 15 0.100 0.845 2.297 10.961 o
-16 5 -11 0.218 1.329 1.120 45.389 o
-16 5 -10 1.464 1.206 0.551 159.745 o
-16 5 -9 8.623 8.459 0.930 36.423 o
-16 5 -8 0.593 -0.513 1.699 19.981 o
-16 5 -7 0.339 -0.522 1.310 33.628 o
-16 5 -6 4.004 3.389 0.513 120.609 o
-16 5 -5 0.098 0.456 0.465 258.477 o
-16 5 -4 2.319 0.845 0.570 141.931 o
-16 5 -3 4.254 3.760 0.570 102.470 o
-16 5 -2 5.034 5.392 0.579 86.396 o
-16 5 -1 20.630 24.760 1.709 8.940 o
-16 5 0 37.955 45.313 1.642 4.288 o
-16 5 1 0.662 0.389 0.494 218.146 o
-16 5 2 8.806 7.823 0.684 49.068 o
-16 5 3 9.735 10.585 0.617 44.133 o
-16 5 4 6.751 6.978 0.494 76.878 o
-16 5 5 24.122 25.614 1.234 9.856 o
-16 5 6 32.662 34.994 1.880 5.200 o
-16 5 7 13.234 14.478 0.911 24.296 o
-16 5 8 0.745 0.864 0.437 261.089 o
-16 5 9 8.567 8.991 0.693 47.306 o
-16 5 10 8.282 8.877 0.570 55.793 o
-16 5 11 0.003 -0.095 1.244 37.497 o
-16 5 12 2.194 2.497 0.835 71.620 o
-16 5 13 0.006 0.342 1.006 57.032 o
-16 5 14 5.824 7.120 2.421 9.194 o
-16 6 -10 0.297 -1.785 1.500 25.695 o
-16 6 -9 0.163 -0.351 1.500 25.733 o
-16 6 -8 3.316 2.839 0.560 120.011 o
-16 6 -7 9.779 9.807 0.636 44.493 o
-16 6 -6 9.171 9.399 0.712 43.691 o
-16 6 -5 2.696 2.763 0.532 137.520 o
-16 6 -4 0.044 -0.845 1.272 35.816 o
-16 6 -3 5.367 4.604 0.551 91.295 o
-16 6 -2 23.597 22.766 0.978 11.805 o
-16 6 -1 0.423 1.054 0.522 194.990 o
-16 6 0 4.332 4.965 0.598 90.923 o
-16 6 1 10.305 12.171 0.911 30.434 o
-16 6 2 4.083 3.627 0.636 91.599 o
-16 6 3 16.285 15.997 0.703 22.512 o
-16 6 4 1.384 0.826 0.408 266.670 o
-16 6 5 1.486 1.120 0.427 239.974 o
-16 6 6 11.605 13.025 0.636 34.667 o
-16 6 7 23.788 26.829 1.282 9.567 o
-16 6 8 2.310 2.250 0.456 181.698 o
-16 6 9 5.593 5.459 0.522 89.657 o
-16 6 10 0.454 0.494 0.456 257.193 o
-16 6 11 1.119 1.282 0.617 134.749 o
-16 6 12 15.447 16.908 1.177 16.996 o
-16 6 13 6.868 8.117 1.120 31.885 o
-16 7 -10 2.327 2.127 1.177 38.782 o
-16 7 -9 0.312 0.750 0.873 74.327 o
-16 7 -8 0.205 0.399 0.646 135.910 o
-16 7 -7 0.059 -0.323 1.377 30.585 o
-16 7 -6 33.777 37.453 1.510 5.487 o
-16 7 -5 1.098 1.415 0.532 173.784 o
-16 7 -4 0.048 -0.949 1.301 34.263 o
-16 7 -3 0.271 -0.778 1.272 35.693 o
-16 7 -2 0.121 -0.513 1.253 36.865 o
-16 7 -1 0.093 0.494 0.532 199.318 o
-16 7 0 40.661 47.639 1.785 3.780 o
-16 7 1 0.455 1.775 0.541 176.150 o
-16 7 2 4.120 4.329 0.665 83.871 o
-16 7 3 0.042 0.000 1.462 27.122 o
-16 7 4 1.049 0.114 0.503 205.301 o
-16 7 5 0.126 -0.570 1.168 42.441 o
-16 7 6 0.259 0.237 0.427 302.371 o
-16 7 7 0.750 1.044 0.446 248.530 o
-16 7 8 0.115 0.142 0.437 297.110 o
-16 7 9 8.885 9.152 0.684 46.420 o
-16 7 10 11.399 11.554 0.750 33.648 o
-16 7 11 0.156 0.693 0.627 143.155 o
-16 7 12 0.648 1.851 0.997 55.915 o
-16 8 -8 13.377 14.288 2.070 9.921 o
-16 8 -7 0.337 0.142 0.598 157.684 o
-16 8 -6 1.939 2.972 0.617 117.904 o
-16 8 -5 0.003 0.057 0.570 178.348 o
-16 8 -4 1.099 0.854 0.579 153.643 o
-16 8 -3 1.824 1.025 0.551 155.691 o
-16 8 -2 2.817 1.918 0.579 125.730 o
-16 8 -1 1.192 1.994 0.778 86.546 o
-16 8 0 34.288 41.478 1.481 5.161 o
-16 8 1 15.286 16.661 0.835 21.615 o
-16 8 2 0.043 -0.351 1.291 34.771 o
-16 8 3 0.241 -0.133 1.585 23.021 o
-16 8 4 0.012 -1.120 1.206 39.891 o
-16 8 5 0.366 -0.437 1.196 40.280 o
-16 8 6 1.800 1.718 0.494 178.575 o
-16 8 7 3.285 4.111 0.617 99.959 o
-16 8 8 1.217 0.123 0.541 177.203 o
-16 8 9 0.860 0.532 0.759 95.593 o
-16 8 10 0.271 -0.228 1.453 27.404 o
-16 8 11 19.454 23.127 1.880 8.621 o
-16 9 -7 1.841 0.494 1.120 44.088 o
-16 9 -6 0.550 0.256 1.263 35.990 o
-16 9 -5 5.418 5.896 0.826 54.751 o
-16 9 -4 0.599 0.066 0.570 170.347 o
-16 9 -3 0.675 -0.085 1.358 31.179 o
-16 9 -2 0.144 0.342 0.560 180.426 o
-16 9 -1 19.545 20.440 0.930 15.121 o
-16 9 0 0.160 1.054 0.608 150.007 o
-16 9 1 3.372 4.139 0.608 101.081 o
-16 9 2 0.950 1.215 0.560 162.537 o
-16 9 3 1.365 0.551 0.522 182.167 o
-16 9 4 0.378 -0.570 1.244 37.275 o
-16 9 5 2.493 1.557 0.684 101.381 o
-16 9 6 4.968 5.089 0.750 65.554 o
-16 9 7 22.777 25.680 1.225 10.382 o
-16 9 8 14.048 14.763 1.006 21.526 o
-16 9 9 0.021 0.161 1.111 46.917 o
-16 9 10 2.962 3.940 1.168 37.598 o
-16 10 -5 0.127 1.016 1.120 45.633 o
-16 10 -4 0.061 -1.149 1.453 27.471 o
-16 10 -3 0.407 0.655 0.807 86.573 o
-16 10 -2 10.339 11.003 0.750 36.724 o
-16 10 -1 25.666 30.247 1.576 7.529 o
-16 10 0 4.464 5.506 0.665 77.770 o
-16 10 1 6.184 5.734 0.589 75.288 o
-16 10 2 7.302 7.547 0.750 50.941 o
-16 10 3 3.622 1.984 0.921 57.325 o
-16 10 4 2.320 1.690 0.921 61.142 o
-16 10 5 5.685 5.877 0.750 60.610 o
-16 10 6 1.100 -0.570 1.661 20.793 o
-16 10 7 2.848 3.152 1.424 26.572 o
-16 10 8 5.414 6.949 1.187 31.852 o
-16 11 -2 1.067 3.560 1.158 40.568 o
-16 11 -1 15.964 17.924 1.481 13.265 o
-16 11 0 5.289 6.636 0.997 41.817 o
-16 11 1 0.693 0.703 1.301 33.737 o
-16 11 2 4.602 5.468 1.813 16.114 o
-16 11 3 0.520 0.294 1.035 53.319 o
-16 11 4 0.266 0.797 0.921 67.059 o
-16 11 5 0.257 1.016 2.060 13.603 o
-15 0 -13 3.782 2.620 0.655 94.145 o
-15 0 -11 1.009 0.646 0.646 128.073 o
-15 0 -9 38.538 43.168 1.547 4.441 o
-15 0 -7 1.286 1.519 0.456 217.376 o
-15 0 -5 3.594 3.902 0.655 90.755 o
-15 0 -3 9.682 9.617 0.627 45.571 o
-15 0 -1 13.790 14.278 0.778 26.106 o
-15 0 1 10.334 9.427 0.674 41.733 o
-15 0 3 34.576 36.200 1.272 5.823 o
-15 0 5 9.671 9.579 0.665 43.977 o
-15 0 7 20.730 22.168 1.263 11.752 o
-15 0 9 2.845 3.085 0.503 142.720 o
-15 0 11 23.825 25.851 1.225 9.960 o
-15 0 13 0.831 -0.655 1.481 26.187 o
-15 0 15 23.809 27.000 1.671 8.017 o
-15 0 17 4.013 5.630 0.759 67.612 o
-15 0 19 1.969 2.278 2.193 11.818 o
-15 1 -14 1.202 0.959 0.560 160.754 o
-15 1 -13 4.745 3.940 0.513 107.961 o
-15 1 -12 2.087 1.927 0.494 170.683 o
-15 1 -11 2.274 0.911 0.389 246.556 o
-15 1 -10 4.431 4.519 0.427 127.330 o
-15 1 -9 25.442 28.073 1.016 9.745 o
-15 1 -8 24.674 25.832 0.949 10.732 o
-15 1 -7 2.957 2.449 0.399 191.563 o
-15 1 -6 7.932 7.538 0.418 72.342 o
-15 1 -5 2.419 1.975 0.323 270.277 o
-15 1 -4 1.299 0.778 0.323 382.848 o
-15 1 -3 11.307 10.623 0.484 43.468 o
-15 1 -2 29.804 29.554 0.940 8.262 o
-15 1 -1 8.667 8.706 0.608 52.205 o
-15 1 0 5.656 4.832 0.456 102.558 o
-15 1 1 10.348 10.339 0.646 41.427 o
-15 1 2 0.088 -0.418 1.424 28.571 o
-15 1 3 1.970 2.335 0.323 284.721 o
-15 1 4 1.815 2.516 0.351 263.233 o
-15 1 5 41.540 45.029 1.291 4.242 o
-15 1 6 4.814 4.519 0.370 134.073 o
-15 1 7 6.005 5.288 0.475 93.316 o
-15 1 8 2.844 2.563 0.361 213.687 o
-15 1 9 5.632 5.649 0.408 105.478 o
-15 1 10 6.680 7.063 0.427 83.924 o
-15 1 11 11.539 12.161 0.741 32.964 o
-15 1 12 5.595 5.421 0.608 78.135 o
-15 1 13 16.203 16.215 0.902 19.997 o
-15 1 14 4.801 5.089 0.712 70.821 o
-15 1 15 19.885 21.446 1.073 13.580 o
-15 1 16 2.457 3.294 0.475 158.630 o
-15 1 17 24.810 29.582 1.092 9.447 o
-15 1 18 1.805 2.715 0.608 123.488 o
-15 1 19 1.158 2.525 1.187 39.173 o
-15 2 -14 0.576 0.361 0.532 192.039 o
-15 2 -13 12.020 12.693 0.655 33.590 o
-15 2 -12 2.808 2.108 0.427 185.801 o
-15 2 -11 3.068 2.174 0.408 187.561 o
-15 2 -10 1.982 1.813 0.418 219.464 o
-15 2 -9 22.070 23.649 1.063 11.908 o
-15 2 -8 0.495 0.399 0.370 374.719 o
-15 2 -7 20.159 20.326 0.712 16.220 o
-15 2 -6 3.643 3.959 0.380 161.895 o
-15 2 -5 4.107 3.968 0.370 154.150 o
-15 2 -4 6.384 6.427 0.427 89.859 o
-15 2 -3 8.296 7.984 0.484 63.620 o
-15 2 -2 20.029 19.585 0.788 16.107 o
-15 2 -1 2.458 2.041 0.408 207.117 o
-15 2 0 14.239 13.528 0.598 29.246 o
-15 2 1 1.876 1.396 0.370 269.739 o
-15 2 2 6.450 6.275 0.513 80.002 o
-15 2 3 44.869 47.250 1.462 3.682 o
-15 2 4 1.329 2.003 0.323 334.683 o
-15 2 5 0.002 0.342 0.304 601.237 o
-15 2 6 1.053 0.959 0.323 395.870 o
-15 2 7 2.806 1.690 0.361 231.309 o
-15 2 8 0.758 0.342 0.351 392.932 o
-15 2 9 2.439 1.623 0.370 240.511 o
-15 2 10 4.072 3.703 0.427 140.587 o
-15 2 11 0.604 0.693 0.380 343.118 o
-15 2 12 0.005 -0.190 1.111 47.006 o
-15 2 13 0.498 0.389 0.399 328.394 o
-15 2 14 0.183 0.199 0.437 293.491 o
-15 2 15 1.546 2.117 0.456 202.298 o
-15 2 16 0.128 0.228 0.446 282.944 o
-15 2 17 7.264 9.978 0.712 49.104 o
-15 2 18 25.419 32.089 2.601 4.776 o
-15 3 -14 10.953 11.953 0.665 36.815 o
-15 3 -13 3.231 2.601 0.465 154.142 o
-15 3 -12 0.077 -0.816 1.415 28.959 o
-15 3 -11 6.174 5.592 0.456 92.662 o
-15 3 -10 13.305 13.130 0.579 31.948 o
-15 3 -9 1.587 1.339 0.399 257.228 o
-15 3 -8 18.051 17.972 0.684 19.485 o
-15 3 -7 17.765 17.867 0.807 18.673 o
-15 3 -6 8.764 9.228 0.494 56.964 o
-15 3 -5 27.513 28.529 0.949 9.130 o
-15 3 -4 32.620 35.317 1.253 6.288 o
-15 3 -3 24.606 26.165 1.025 10.403 o
-15 3 -2 33.446 35.136 1.377 5.945 o
-15 3 -1 14.634 14.430 0.769 24.899 o
-15 3 0 1.177 0.959 0.446 236.395 o
-15 3 1 5.579 5.222 0.560 85.383 o
-15 3 2 1.067 0.949 0.313 412.042 o
-15 3 3 0.008 0.380 0.304 597.453 o
-15 3 4 5.404 5.468 0.380 114.546 o
-15 3 5 20.033 21.503 1.082 13.415 o
-15 3 6 0.232 0.133 0.437 292.900 o
-15 3 7 0.785 0.332 0.351 391.233 o
-15 3 8 2.082 1.510 0.418 221.141 o
-15 3 9 0.021 -0.693 1.092 48.639 o
-15 3 10 0.640 0.446 0.380 348.207 o
-15 3 11 1.165 0.959 0.370 316.981 o
-15 3 12 1.541 1.111 0.446 223.078 o
-15 3 13 0.240 0.171 0.399 347.341 o
-15 3 14 18.324 21.541 1.462 11.621 o
-15 3 15 0.287 0.883 0.465 246.797 o
-15 3 16 14.828 15.503 0.712 24.729 o
-15 3 17 1.856 2.867 0.589 128.300 o
-15 3 18 1.954 2.459 0.693 99.720 o
-15 4 -14 14.337 14.734 0.684 26.536 o
-15 4 -13 0.109 0.522 0.446 278.545 o
-15 4 -12 2.048 1.263 0.427 219.400 o
-15 4 -11 1.660 1.491 0.408 243.254 o
-15 4 -10 3.813 3.275 0.418 152.779 o
-15 4 -9 8.566 7.510 0.475 64.066 o
-15 4 -8 3.935 3.171 0.399 157.722 o
-15 4 -7 7.937 7.699 0.465 68.169 o
-15 4 -6 0.027 0.218 0.351 457.894 o
-15 4 -5 14.107 13.671 0.636 28.684 o
-15 4 -4 0.328 0.000 0.408 332.025 o
-15 4 -3 0.248 -0.123 1.149 43.753 o
-15 4 -2 9.122 8.677 0.503 56.022 o
-15 4 -1 0.712 0.256 0.399 320.954 o
-15 4 0 2.938 3.304 0.551 124.518 o
-15 4 1 0.052 -0.028 1.101 47.775 o
-15 4 2 4.363 4.187 0.399 138.580 o
-15 4 3 1.420 1.291 0.484 197.084 o
-15 4 4 36.756 39.370 1.168 5.348 o
-15 4 5 0.126 0.665 0.389 356.015 o
-15 4 6 1.427 1.016 0.361 312.531 o
-15 4 7 10.024 10.006 0.503 48.880 o
-15 4 8 1.179 0.854 0.380 307.103 o
-15 4 9 5.078 5.250 0.446 108.748 o
-15 4 10 0.279 -0.199 1.120 45.967 o
-15 4 11 5.843 4.728 0.427 105.607 o
-15 4 12 10.452 10.282 0.617 42.279 o
-15 4 13 9.087 10.832 0.655 44.258 o
-15 4 14 0.492 0.968 0.560 170.933 o
-15 4 15 8.584 10.025 0.598 50.326 o
-15 4 16 19.157 23.146 1.272 12.184 o
-15 4 17 2.874 4.424 0.703 85.267 o
-15 4 18 3.705 4.358 1.215 34.025 o
-15 5 -14 12.582 14.098 0.816 27.398 o
-15 5 -13 11.617 13.263 0.722 32.146 o
-15 5 -12 12.204 12.579 0.693 32.351 o
-15 5 -11 0.166 -0.484 1.263 36.289 o
-15 5 -10 11.213 11.212 0.522 41.597 o
-15 5 -9 1.994 1.272 0.370 267.170 o
-15 5 -8 0.532 0.560 0.399 322.384 o
-15 5 -7 56.106 59.877 1.842 2.381 o
-15 5 -6 1.056 0.778 0.494 204.736 o
-15 5 -5 16.358 15.722 0.759 21.886 o
-15 5 -4 8.331 7.566 0.570 58.782 o
-15 5 -3 3.393 2.573 0.503 138.087 o
-15 5 -2 4.677 4.272 0.475 114.748 o
-15 5 -1 17.624 18.029 0.722 19.557 o
-15 5 0 0.862 0.959 0.503 200.295 o
-15 5 1 9.631 9.779 0.646 44.622 o
-15 5 2 46.960 50.563 1.462 3.374 o
-15 5 3 1.148 1.215 0.399 278.237 o
-15 5 4 0.986 0.997 0.399 290.295 o
-15 5 5 0.257 0.152 0.370 399.317 o
-15 5 6 25.318 26.373 1.139 9.666 o
-15 5 7 1.438 1.291 0.399 264.299 o
-15 5 8 0.361 0.152 0.399 341.513 o
-15 5 9 3.536 3.000 0.532 124.244 o
-15 5 10 1.855 0.892 0.380 273.234 o
-15 5 11 1.657 1.377 0.380 271.231 o
-15 5 12 0.064 0.323 0.380 387.515 o
-15 5 13 23.695 27.703 1.044 10.387 o
-15 5 14 8.327 9.959 0.608 51.004 o
-15 5 15 2.298 2.687 0.636 110.521 o
-15 5 16 0.022 0.456 0.959 62.669 o
-15 5 17 24.424 26.127 1.994 6.859 o
-15 6 -14 4.106 3.760 0.978 48.755 o
-15 6 -13 23.212 26.934 1.139 10.346 o
-15 6 -12 0.077 0.323 0.418 321.727 o
-15 6 -11 0.329 0.161 0.408 328.099 o
-15 6 -10 3.586 3.589 0.437 147.872 o
-15 6 -9 2.194 1.405 0.418 219.200 o
-15 6 -8 0.428 0.190 0.437 284.569 o
-15 6 -7 7.621 8.345 0.532 63.205 o
-15 6 -6 11.520 11.991 0.636 36.163 o
-15 6 -5 16.237 16.187 0.703 22.451 o
-15 6 -4 0.442 -0.475 1.187 40.867 o
-15 6 -3 3.384 1.861 0.446 166.235 o
-15 6 -2 6.049 6.636 0.598 72.137 o
-15 6 -1 0.758 1.557 0.484 209.473 o
-15 6 0 0.606 0.826 0.494 214.417 o
-15 6 1 2.113 2.364 0.427 201.156 o
-15 6 2 0.865 1.063 0.408 283.306 o
-15 6 3 34.891 37.320 1.434 5.444 o
-15 6 4 8.286 7.557 0.551 60.345 o
-15 6 5 2.567 2.288 0.418 194.865 o
-15 6 6 39.724 43.623 1.794 4.040 o
-15 6 7 46.860 49.548 1.870 3.167 o
-15 6 8 1.093 0.892 0.380 310.573 o
-15 6 9 7.317 7.661 0.646 58.080 o
-15 6 10 6.351 6.760 0.484 82.027 o
-15 6 11 0.707 0.617 0.408 299.992 o
-15 6 12 3.930 4.538 0.465 125.669 o
-15 6 13 33.993 39.171 1.519 5.314 o
-15 6 14 6.630 8.335 0.532 69.330 o
-15 6 15 0.667 0.892 0.427 273.515 o
-15 6 16 2.294 2.601 0.703 94.808 o
-15 6 17 3.980 5.801 0.959 48.193 o
-15 7 -13 6.283 6.503 0.750 56.815 o
-15 7 -12 9.421 10.547 0.674 42.818 o
-15 7 -11 1.018 0.722 0.465 228.403 o
-15 7 -10 0.027 -0.095 1.310 33.779 o
-15 7 -9 9.614 9.010 0.560 50.093 o
-15 7 -8 2.692 2.639 0.446 172.985 o
-15 7 -7 13.109 12.028 0.655 31.918 o
-15 7 -6 2.922 3.389 0.494 142.293 o
-15 7 -5 0.494 0.237 0.503 215.888 o
-15 7 -4 17.502 16.472 1.044 17.090 o
-15 7 -3 2.037 1.690 0.484 179.037 o
-15 7 -2 4.205 5.250 0.532 102.886 o
-15 7 -1 56.982 59.611 2.231 2.206 o
-15 7 0 9.104 10.367 0.665 44.545 o
-15 7 1 52.864 57.019 1.956 2.557 o
-15 7 2 12.476 13.234 0.684 31.325 o
-15 7 3 4.234 4.310 0.408 137.317 o
-15 7 4 11.784 11.364 0.532 39.287 o
-15 7 5 3.742 2.506 0.522 127.530 o
-15 7 6 0.538 -0.228 1.111 46.502 o
-15 7 7 0.024 -0.684 1.206 39.882 o
-15 7 8 0.533 0.114 0.380 364.585 o
-15 7 9 25.524 24.968 1.234 9.482 o
-15 7 10 1.756 1.519 0.427 224.553 o
-15 7 11 21.137 22.158 1.244 11.686 o
-15 7 12 0.780 1.899 0.456 226.308 o
-15 7 13 2.866 3.854 0.494 139.416 o
-15 7 14 15.654 17.307 0.750 21.895 o
-15 7 15 0.071 -0.399 1.348 31.885 o
-15 7 16 10.110 12.085 0.854 32.589 o
-15 8 -13 9.588 12.437 2.658 7.179 o
-15 8 -12 6.729 6.608 0.759 54.111 o
-15 8 -11 0.021 -0.854 1.424 28.594 o
-15 8 -10 2.109 2.117 0.513 159.542 o
-15 8 -9 0.517 -0.142 1.320 33.061 o
-15 8 -8 6.077 5.592 0.598 75.399 o
-15 8 -7 1.943 2.032 0.570 139.097 o
-15 8 -6 24.008 24.275 1.035 11.012 o
-15 8 -5 3.693 2.886 0.513 128.324 o
-15 8 -4 0.372 -0.332 1.310 33.612 o
-15 8 -3 1.232 -0.028 1.215 38.417 o
-15 8 -2 10.045 11.307 0.693 39.128 o
-15 8 -1 0.293 0.959 0.503 212.452 o
-15 8 0 0.157 1.130 0.513 206.212 o
-15 8 1 3.303 4.405 0.532 118.218 o
-15 8 2 6.995 8.051 0.532 67.894 o
-15 8 3 2.884 2.744 0.427 175.940 o
-15 8 4 0.269 -0.323 1.120 45.977 o
-15 8 5 5.310 4.528 0.437 112.221 o
-15 8 6 6.048 5.715 0.437 95.948 o
-15 8 7 25.775 26.867 1.016 9.846 o
-15 8 8 4.230 4.044 0.560 103.231 o
-15 8 9 5.982 5.772 0.475 91.122 o
-15 8 10 5.053 5.193 0.484 102.600 o
-15 8 11 4.853 5.335 0.684 73.414 o
-15 8 12 5.593 6.760 0.627 71.513 o
-15 8 13 10.075 11.867 0.636 40.303 o
-15 8 14 3.176 3.066 0.930 56.098 o
-15 8 15 0.580 1.348 0.655 125.312 o
-15 9 -12 4.464 4.832 1.263 30.878 o
-15 9 -11 5.616 6.047 0.759 59.649 o
-15 9 -10 43.466 49.861 1.861 3.403 o
-15 9 -9 0.384 0.095 0.684 121.356 o
-15 9 -8 24.756 23.478 1.025 10.901 o
-15 9 -7 0.463 0.484 0.608 149.816 o
-15 9 -6 0.433 1.016 0.541 182.747 o
-15 9 -5 1.538 1.434 0.532 166.147 o
-15 9 -4 1.902 1.908 0.674 106.840 o
-15 9 -3 0.142 -0.627 1.215 39.187 o
-15 9 -2 12.021 12.237 0.665 33.865 o
-15 9 -1 1.854 1.699 0.484 182.860 o
-15 9 0 32.990 34.187 1.623 5.667 o
-15 9 1 5.313 6.095 0.503 92.068 o
-15 9 2 41.663 43.757 2.269 3.417 o
-15 9 3 0.573 0.646 0.570 166.794 o
-15 9 4 34.401 36.987 1.234 5.842 o
-15 9 5 3.175 2.639 0.446 162.349 o
-15 9 6 7.182 6.427 0.484 76.612 o
-15 9 7 1.587 0.484 0.370 306.886 o
-15 9 8 2.088 1.794 0.408 222.924 o
-15 9 9 27.227 30.589 1.206 8.188 o
-15 9 10 1.122 0.987 0.437 246.106 o
-15 9 11 19.402 22.595 1.044 13.720 o
-15 9 12 0.918 1.557 0.503 192.870 o
-15 9 13 2.515 3.684 0.665 97.738 o
-15 9 14 0.166 0.636 0.854 78.156 o
-15 9 15 0.400 -0.161 2.127 12.797 o
-15 10 -11 0.026 -0.285 1.623 22.002 o
-15 10 -10 0.121 -0.332 1.766 18.584 o
-15 10 -9 13.297 13.937 1.006 22.810 o
-15 10 -8 6.958 7.652 0.693 56.141 o
-15 10 -7 5.725 5.108 0.665 71.335 o
-15 10 -6 14.466 14.487 0.750 25.419 o
-15 10 -5 1.172 0.769 0.484 209.004 o
-15 10 -4 0.760 -0.275 1.737 19.093 o
-15 10 -3 0.663 0.047 0.475 238.887 o
-15 10 -2 21.721 24.142 0.978 12.404 o
-15 10 -1 0.591 0.674 0.475 232.441 o
-15 10 0 0.308 0.399 0.465 253.197 o
-15 10 1 0.002 0.911 0.427 299.129 o
-15 10 2 1.214 1.424 0.437 235.931 o
-15 10 3 1.688 1.396 0.437 221.554 o
-15 10 4 10.763 10.528 0.684 38.572 o
-15 10 5 0.913 0.342 0.389 321.882 o
-15 10 6 2.045 1.092 0.408 236.528 o
-15 10 7 0.770 0.551 0.399 310.904 o
-15 10 8 0.606 0.399 0.408 309.497 o
-15 10 9 0.867 1.139 0.513 191.960 o
-15 10 10 0.210 0.703 0.446 272.037 o
-15 10 11 0.194 0.494 0.807 87.598 o
-15 10 12 9.959 10.509 0.949 31.293 o
-15 10 13 1.270 1.291 0.883 69.519 o
-15 10 14 0.814 2.829 2.278 11.033 o
-15 11 -9 5.653 5.915 1.263 29.177 o
-15 11 -8 11.124 11.060 0.845 31.910 o
-15 11 -7 0.022 -0.266 1.405 29.372 o
-15 11 -6 1.818 1.652 0.522 164.231 o
-15 11 -5 1.720 2.098 0.655 112.767 o
-15 11 -4 12.030 13.244 0.703 31.782 o
-15 11 -3 8.233 8.184 0.712 48.848 o
-15 11 -2 3.910 4.073 0.532 112.855 o
-15 11 -1 21.970 23.051 1.585 9.392 o
-15 11 0 0.837 1.244 0.484 211.332 o
-15 11 1 41.878 44.079 1.566 4.024 o
-15 11 2 5.668 6.294 0.522 85.267 o
-15 11 3 1.792 1.082 0.484 191.030 o
-15 11 4 6.211 6.228 0.484 85.582 o
-15 11 5 1.010 -0.161 1.196 39.796 o
-15 11 6 4.279 4.434 0.456 123.544 o
-15 11 7 7.124 8.070 0.551 65.469 o
-15 11 8 0.136 -0.180 1.253 36.856 o
-15 11 9 3.374 4.614 0.674 86.375 o
-15 11 10 0.668 1.035 0.627 136.702 o
-15 11 11 0.697 0.579 0.722 106.141 o
-15 11 12 3.799 4.367 1.206 34.381 o
-15 12 -8 0.062 0.978 2.079 13.375 o
-15 12 -7 2.292 2.934 1.111 42.679 o
-15 12 -6 5.669 6.237 0.684 66.447 o
-15 12 -5 0.164 -0.161 1.377 30.544 o
-15 12 -4 0.154 -0.199 1.348 31.849 o
-15 12 -3 17.193 18.541 1.196 15.072 o
-15 12 -2 7.099 7.415 0.703 55.336 o
-15 12 -1 1.161 1.595 0.494 193.382 o
-15 12 0 0.158 -0.114 1.481 26.397 o
-15 12 1 1.066 1.177 0.446 236.444 o
-15 12 2 1.127 1.120 0.446 235.442 o
-15 12 3 10.478 11.222 0.750 36.128 o
-15 12 4 0.021 -0.133 1.253 36.922 o
-15 12 5 2.535 2.972 0.560 128.785 o
-15 12 6 2.276 1.880 0.560 139.290 o
-15 12 7 1.720 1.149 0.570 147.852 o
-15 12 8 27.299 30.646 1.367 7.710 o
-15 12 9 0.003 0.769 0.854 78.418 o
-15 12 10 7.128 8.184 1.272 26.291 o
-15 13 -5 0.859 2.041 2.041 13.745 o
-15 13 -4 4.441 5.449 0.797 61.900 o
-15 13 -3 2.892 3.807 0.759 77.412 o
-15 13 -2 1.348 2.411 0.722 97.027 o
-15 13 -1 4.395 4.462 0.608 90.846 o
-15 13 0 0.763 1.329 0.712 106.221 o
-15 13 1 1.226 1.291 0.845 75.597 o
-15 13 2 0.058 -0.237 1.386 30.168 o
-15 13 3 4.920 6.902 0.712 65.577 o
-15 13 4 6.534 7.918 0.741 53.781 o
-15 13 5 3.373 4.092 0.712 81.638 o
-15 13 6 38.307 44.070 1.870 4.074 o
-15 13 7 0.763 1.709 0.902 67.564 o
-15 13 8 4.021 7.196 2.354 9.877 o
-15 14 1 0.136 -0.769 2.098 13.166 o
-15 14 2 0.399 -2.725 2.041 13.889 o
-15 14 3 0.164 -0.247 2.117 12.929 o
-14 0 -12 2.708 2.203 0.788 77.514 o
-14 0 -10 86.451 90.722 2.791 1.048 o
-14 0 -8 16.348 16.073 0.703 22.381 o
-14 0 -6 19.805 19.785 0.769 16.340 o
-14 0 -4 146.135 157.557 4.709 0.370 o
-14 0 -2 1.141 0.902 0.608 140.307 o
-14 0 0 9.172 8.582 0.560 52.911 o
-14 0 2 12.488 11.991 0.570 35.457 o
-14 0 4 7.506 6.987 0.522 68.834 o
-14 0 6 3.518 2.649 0.427 162.361 o
-14 0 8 3.764 3.152 0.579 108.448 o
-14 0 10 0.014 0.949 0.437 285.863 o
-14 0 12 14.287 13.842 0.902 23.523 o
-14 0 14 7.734 8.297 0.589 58.647 o
-14 0 16 12.852 15.095 0.750 27.493 o
-14 0 18 2.923 4.177 0.551 119.297 o
-14 0 20 8.337 6.940 0.722 50.142 o
-14 1 -13 1.362 0.968 0.446 230.570 o
-14 1 -12 0.938 0.646 0.370 339.149 o
-14 1 -11 0.767 0.418 0.332 426.543 o
-14 1 -10 0.690 -0.104 1.158 42.676 o
-14 1 -9 2.190 2.041 0.332 272.489 o
-14 1 -8 10.282 10.500 0.475 47.931 o
-14 1 -7 0.095 -0.114 1.073 50.297 o
-14 1 -6 13.920 13.348 0.589 30.230 o
-14 1 -5 5.784 5.402 0.361 112.566 o
-14 1 -4 6.587 6.389 0.361 95.623 o
-14 1 -3 1.123 1.595 0.342 337.729 o
-14 1 -2 47.891 50.051 1.329 3.395 o
-14 1 -1 10.826 11.041 0.522 43.184 o
-14 1 0 0.061 -0.399 1.035 54.090 o
-14 1 1 0.071 0.180 0.294 640.800 o
-14 1 2 6.970 5.981 0.351 94.608 o
-14 1 3 4.531 4.253 0.332 152.039 o
-14 1 4 0.353 0.589 0.323 480.892 o
-14 1 5 44.984 46.984 1.538 3.631 o
-14 1 6 1.042 1.263 0.323 384.133 o
-14 1 7 0.218 -0.028 1.120 46.022 o
-14 1 8 1.720 1.510 0.323 324.942 o
-14 1 9 7.664 7.861 0.522 65.094 o
-14 1 10 30.175 32.582 1.111 7.385 o
-14 1 11 0.543 0.323 0.342 430.331 o
-14 1 12 1.920 1.491 0.342 292.756 o
-14 1 13 1.953 1.443 0.351 282.864 o
-14 1 14 3.329 3.617 0.370 177.735 o
-14 1 15 2.221 3.446 0.361 220.221 o
-14 1 16 63.267 72.902 2.003 1.824 o
-14 1 17 33.878 40.529 1.272 5.580 o
-14 1 18 10.284 11.278 0.522 44.679 o
-14 1 19 6.369 7.016 0.456 83.929 o
-14 1 20 7.476 6.076 0.522 72.105 o
-14 1 21 1.921 2.250 0.788 80.914 o
-14 2 -13 0.501 -0.408 1.234 37.767 o
-14 2 -12 6.165 6.142 0.427 93.633 o
-14 2 -11 0.274 -0.057 1.196 40.345 o
-14 2 -10 0.029 -0.484 1.320 33.294 o
-14 2 -9 2.701 2.060 0.408 199.561 o
-14 2 -8 12.597 12.646 0.522 35.452 o
-14 2 -7 11.630 11.136 0.484 41.484 o
-14 2 -6 21.554 22.120 0.845 13.790 o
-14 2 -5 3.492 3.142 0.456 147.523 o
-14 2 -4 10.121 9.712 0.465 50.669 o
-14 2 -3 1.913 1.215 0.294 356.752 o
-14 2 -2 0.391 0.066 0.275 672.051 o
-14 2 -1 72.654 76.073 2.060 1.519 o
-14 2 0 10.300 10.975 0.465 47.244 o
-14 2 1 32.392 32.858 1.073 6.904 o
-14 2 2 0.343 0.332 0.323 496.026 o
-14 2 3 1.760 2.022 0.294 337.413 o
-14 2 4 6.713 6.532 0.380 91.305 o
-14 2 5 0.459 0.218 0.294 574.755 o
-14 2 6 1.510 1.329 0.313 358.549 o
-14 2 7 6.147 5.516 0.380 103.953 o
-14 2 8 1.041 0.997 0.370 322.885 o
-14 2 9 12.819 13.832 0.655 30.649 o
-14 2 10 0.990 1.111 0.323 394.772 o
-14 2 11 9.560 9.237 0.456 54.845 o
-14 2 12 1.079 1.082 0.323 388.480 o
-14 2 13 1.412 1.044 0.332 349.809 o
-14 2 14 7.817 8.231 0.418 70.628 o
-14 2 15 46.843 51.836 1.614 3.247 o
-14 2 16 33.442 42.247 1.405 5.332 o
-14 2 17 40.615 47.212 1.699 3.879 o
-14 2 18 1.962 1.927 0.370 254.055 o
-14 2 19 6.063 5.820 0.437 95.215 o
-14 2 20 0.902 0.551 0.437 261.061 o
-14 2 21 0.142 0.047 1.006 57.047 o
-14 3 -13 0.420 -0.123 1.253 36.690 o
-14 3 -12 1.079 0.247 0.408 291.692 o
-14 3 -11 0.022 -0.104 1.168 42.519 o
-14 3 -10 0.000 -0.114 1.168 42.535 o
-14 3 -9 14.993 14.554 0.570 27.359 o
-14 3 -8 25.284 26.279 0.911 10.516 o
-14 3 -7 0.763 0.646 0.313 457.019 o
-14 3 -6 5.384 5.962 0.399 108.193 o
-14 3 -5 8.213 7.462 0.418 70.537 o
-14 3 -4 7.606 7.329 0.399 77.249 o
-14 3 -3 6.307 6.313 0.408 93.572 o
-14 3 -2 14.581 13.927 0.598 28.227 o
-14 3 -1 9.199 8.858 0.427 59.169 o
-14 3 0 1.091 1.491 0.323 371.012 o
-14 3 1 8.787 8.715 0.408 63.057 o
-14 3 2 4.386 3.627 0.522 112.011 o
-14 3 3 4.679 4.244 0.408 130.035 o
-14 3 4 12.833 13.690 0.513 33.742 o
-14 3 5 4.329 4.101 0.342 155.896 o
-14 3 6 39.939 40.291 1.158 4.836 o
-14 3 7 1.204 1.367 0.370 303.784 o
-14 3 8 5.268 4.092 0.361 131.762 o
-14 3 9 14.487 14.544 0.560 28.435 o
-14 3 10 6.223 6.731 0.446 87.698 o
-14 3 11 0.896 0.560 0.361 359.026 o
-14 3 12 29.832 32.905 1.006 7.646 o
-14 3 13 0.903 1.101 0.418 270.582 o
-14 3 14 46.670 51.200 1.661 3.254 o
-14 3 15 0.145 1.386 0.437 273.094 o
-14 3 16 2.474 3.598 0.418 179.895 o
-14 3 17 40.094 44.288 1.396 4.353 o
-14 3 18 0.186 -0.199 1.196 40.407 o
-14 3 19 0.919 0.399 0.361 362.846 o
-14 3 20 1.859 1.861 0.513 166.282 o
-14 3 21 1.550 1.699 0.930 61.886 o
-14 4 -13 5.744 5.601 0.446 98.606 o
-14 4 -12 0.714 0.930 0.380 330.117 o
-14 4 -11 12.096 11.877 0.541 37.380 o
-14 4 -10 8.751 9.019 0.551 54.362 o
-14 4 -9 3.363 3.180 0.418 163.563 o
-14 4 -8 2.055 1.965 0.351 264.910 o
-14 4 -7 0.858 0.123 0.332 431.677 o
-14 4 -6 1.239 0.712 0.332 374.887 o
-14 4 -5 17.589 16.984 0.655 20.818 o
-14 4 -4 27.844 29.753 0.949 8.816 o
-14 4 -3 0.081 0.256 0.342 475.908 o
-14 4 -2 14.440 13.585 0.646 27.987 o
-14 4 -1 1.392 1.225 0.389 277.162 o
-14 4 0 7.534 7.566 0.456 72.209 o
-14 4 1 26.133 26.763 1.111 9.413 o
-14 4 2 24.758 25.263 1.196 9.846 o
-14 4 3 0.072 0.076 0.408 342.622 o
-14 4 4 62.110 66.427 1.975 1.974 o
-14 4 5 22.229 22.652 0.807 13.412 o
-14 4 6 0.318 0.180 0.313 535.797 o
-14 4 7 1.393 0.570 0.313 399.663 o
-14 4 8 0.336 -0.009 1.168 42.280 o
-14 4 9 2.958 2.706 0.370 202.270 o
-14 4 10 9.078 9.551 0.560 51.207 o
-14 4 11 19.984 21.275 0.940 14.478 o
-14 4 12 31.323 33.456 1.263 6.717 o
-14 4 13 2.553 2.858 0.513 145.830 o
-14 4 14 6.238 6.826 0.446 87.103 o
-14 4 15 70.933 78.162 2.079 1.532 o
-14 4 16 14.522 15.370 0.674 25.878 o
-14 4 17 7.247 6.978 0.532 69.739 o
-14 4 18 4.876 5.127 0.532 96.603 o
-14 4 19 2.703 3.541 0.427 170.750 o
-14 4 20 12.715 14.041 0.731 29.033 o
-14 4 21 5.379 7.415 2.478 8.833 o
-14 5 -13 26.982 30.256 1.177 8.385 o
-14 5 -12 15.068 14.744 0.608 26.507 o
-14 5 -11 9.724 9.551 0.484 51.997 o
-14 5 -10 2.305 1.699 0.361 251.805 o
-14 5 -9 36.536 37.557 1.101 5.606 o
-14 5 -8 7.577 7.206 0.427 75.626 o
-14 5 -7 5.588 5.354 0.389 111.116 o
-14 5 -6 8.757 8.725 0.437 61.595 o
-14 5 -5 14.623 14.373 0.589 27.895 o
-14 5 -4 9.180 8.820 0.551 52.853 o
-14 5 -3 0.372 0.465 0.389 347.759 o
-14 5 -2 0.024 -0.218 1.168 42.518 o
-14 5 -1 0.063 -0.076 1.073 50.331 o
-14 5 0 10.342 9.987 0.617 43.109 o
-14 5 1 1.319 1.680 0.427 236.157 o
-14 5 2 21.629 23.146 1.168 11.674 o
-14 5 3 13.682 13.861 0.608 29.840 o
-14 5 4 1.322 1.832 0.342 317.554 o
-14 5 5 18.290 17.839 0.636 19.715 o
-14 5 6 0.286 0.237 0.323 507.933 o
-14 5 7 7.526 7.661 0.408 75.771 o
-14 5 8 23.277 22.680 0.949 12.121 o
-14 5 9 3.172 2.449 0.361 204.409 o
-14 5 10 10.059 9.446 0.484 50.732 o
-14 5 11 0.702 0.769 0.399 308.919 o
-14 5 12 4.195 4.699 0.399 136.932 o
-14 5 13 2.680 3.816 0.541 127.371 o
-14 5 14 26.558 30.332 1.263 8.247 o
-14 5 15 0.862 0.712 0.389 314.937 o
-14 5 16 0.628 0.693 0.418 289.966 o
-14 5 17 7.197 7.529 0.465 74.045 o
-14 5 18 5.363 5.696 0.446 102.468 o
-14 5 19 7.176 7.861 0.551 65.780 o
-14 5 20 0.142 -0.380 1.434 28.177 o
-14 6 -13 2.177 2.241 0.399 218.921 o
-14 6 -12 8.440 8.468 0.475 61.947 o
-14 6 -11 43.749 46.481 1.348 3.899 o
-14 6 -10 6.235 6.845 0.437 88.145 o
-14 6 -9 14.049 13.671 0.551 30.318 o
-14 6 -8 1.955 1.405 0.351 283.748 o
-14 6 -7 23.383 25.282 0.864 11.795 o
-14 6 -6 0.080 0.123 0.342 482.489 o
-14 6 -5 0.737 0.104 0.380 352.559 o
-14 6 -4 0.232 -0.759 1.111 46.797 o
-14 6 -3 1.442 0.892 0.399 272.490 o
-14 6 -2 5.979 5.136 0.465 95.760 o
-14 6 -1 3.460 3.760 0.484 133.686 o
-14 6 0 11.019 10.443 0.636 39.627 o
-14 6 1 46.502 49.576 1.386 3.493 o
-14 6 2 8.891 8.364 0.598 52.515 o
-14 6 3 38.037 40.956 1.424 4.767 o
-14 6 4 92.651 96.019 2.896 0.931 o
-14 6 5 0.059 0.475 0.323 520.475 o
-14 6 6 3.073 2.440 0.361 207.891 o
-14 6 7 2.647 2.582 0.361 220.426 o
-14 6 8 7.871 8.241 0.456 67.490 o
-14 6 9 0.128 -0.104 1.054 52.085 o
-14 6 10 15.342 15.541 0.674 24.497 o
-14 6 11 8.584 8.924 0.465 60.378 o
-14 6 12 21.863 23.915 1.253 10.952 o
-14 6 13 17.835 21.010 0.883 16.552 o
-14 6 14 1.971 2.715 0.370 237.440 o
-14 6 15 1.317 0.883 0.342 348.561 o
-14 6 16 3.844 3.570 0.399 155.348 o
-14 6 17 0.704 0.361 0.370 362.375 o
-14 6 18 0.193 0.237 0.380 381.973 o
-14 6 19 8.795 9.845 0.674 46.016 o
-14 6 20 10.746 10.747 2.478 8.071 o
-14 7 -13 19.080 19.766 0.731 17.236 o
-14 7 -12 6.513 7.149 0.503 77.091 o
-14 7 -11 9.248 10.215 0.570 48.678 o
-14 7 -10 0.255 -0.209 1.215 39.113 o
-14 7 -9 0.291 0.047 0.370 400.559 o
-14 7 -8 6.061 6.133 0.446 92.305 o
-14 7 -7 0.631 -0.047 1.263 36.019 o
-14 7 -6 0.346 -0.019 1.158 42.963 o
-14 7 -5 14.907 15.009 0.712 24.978 o
-14 7 -4 2.024 1.282 0.560 146.820 o
-14 7 -3 0.595 0.323 0.427 287.270 o
-14 7 -2 35.155 34.557 1.737 5.138 o
-14 7 -1 1.161 1.054 0.532 175.793 o
-14 7 0 24.753 26.573 1.082 10.049 o
-14 7 1 32.184 33.902 1.111 6.768 o
-14 7 2 74.546 76.481 2.345 1.425 o
-14 7 3 0.178 -0.161 1.054 52.028 o
-14 7 4 11.594 11.706 0.503 40.146 o
-14 7 5 2.917 2.668 0.351 214.558 o
-14 7 6 0.803 0.019 0.494 219.151 o
-14 7 7 0.014 -0.788 1.035 54.147 o
-14 7 8 39.520 40.424 1.196 4.847 o
-14 7 9 0.184 0.142 0.342 471.419 o
-14 7 10 2.378 2.060 0.370 234.319 o
-14 7 11 1.800 2.288 0.380 245.625 o
-14 7 12 17.449 18.047 0.902 17.944 o
-14 7 13 0.851 1.272 0.399 290.186 o
-14 7 14 1.808 1.405 0.427 224.694 o
-14 7 15 0.486 -0.636 1.149 43.554 o
-14 7 16 0.760 0.209 0.370 363.685 o
-14 7 17 0.115 -0.142 1.234 38.009 o
-14 7 18 0.201 -0.095 1.310 33.696 o
-14 7 19 0.000 0.456 0.741 104.716 o
-14 8 -13 0.096 -0.085 1.339 32.327 o
-14 8 -12 0.004 0.873 0.418 312.766 o
-14 8 -11 109.446 122.307 4.158 0.606 o
-14 8 -10 15.704 16.405 0.703 23.006 o
-14 8 -9 0.720 0.399 0.418 292.273 o
-14 8 -8 9.106 9.779 0.589 49.202 o
-14 8 -7 39.074 39.798 1.538 4.584 o
-14 8 -6 8.401 8.459 0.522 59.200 o
-14 8 -5 31.085 34.177 1.339 6.542 o
-14 8 -4 38.745 40.415 1.272 4.874 o
-14 8 -3 0.217 -0.674 1.158 43.067 o
-14 8 -2 4.185 2.820 0.579 105.844 o
-14 8 -1 19.786 20.972 1.063 13.841 o
-14 8 0 30.818 34.491 1.652 5.935 o
-14 8 1 12.426 13.500 0.617 32.671 o
-14 8 2 2.620 2.820 0.389 201.015 o
-14 8 3 4.832 5.421 0.408 118.176 o
-14 8 4 0.282 -0.522 1.054 51.908 o
-14 8 5 19.493 19.044 0.674 17.607 o
-14 8 6 0.005 -0.304 1.063 51.295 o
-14 8 7 4.548 4.196 0.494 112.811 o
-14 8 8 6.645 6.532 0.437 85.709 o
-14 8 9 0.238 -0.057 1.092 48.424 o
-14 8 10 9.925 10.661 0.608 43.751 o
-14 8 11 0.003 0.266 0.361 434.719 o
-14 8 12 1.343 1.035 0.389 283.687 o
-14 8 13 0.135 0.133 0.408 338.135 o
-14 8 14 0.483 -0.237 1.168 42.163 o
-14 8 15 0.474 0.294 0.399 332.016 o
-14 8 16 0.775 0.570 0.418 286.433 o
-14 8 17 9.208 9.722 0.646 46.175 o
-14 8 18 6.529 7.377 1.168 30.973 o
-14 8 19 1.214 0.161 2.260 11.284 o
-14 9 -13 0.723 -0.066 1.510 25.250 o
-14 9 -12 0.048 0.741 0.465 255.783 o
-14 9 -11 0.000 1.927 0.465 240.045 o
-14 9 -10 1.228 2.839 0.560 147.067 o
-14 9 -9 7.341 6.237 0.541 70.701 o
-14 9 -8 1.459 1.025 0.427 242.495 o
-14 9 -7 2.644 1.965 0.522 147.889 o
-14 9 -6 5.120 4.139 0.608 86.348 o
-14 9 -5 1.302 1.377 0.408 258.983 o
-14 9 -4 2.956 2.810 0.465 157.447 o
-14 9 -3 0.097 -0.959 1.120 46.131 o
-14 9 -2 9.636 9.209 0.579 48.688 o
-14 9 -1 4.299 3.684 0.475 124.127 o
-14 9 0 2.155 2.991 0.427 191.374 o
-14 9 1 25.203 26.820 1.566 8.078 o
-14 9 2 10.976 11.165 0.522 42.462 o
-14 9 3 9.100 10.671 0.513 50.987 o
-14 9 4 7.174 6.997 0.446 78.041 o
-14 9 5 0.018 -0.608 1.253 36.923 o
-14 9 6 0.004 -0.484 1.082 49.513 o
-14 9 7 35.192 35.260 1.491 5.469 o
-14 9 8 0.304 -0.038 1.301 34.136 o
-14 9 9 32.205 34.044 1.291 6.424 o
-14 9 10 3.014 2.839 0.437 167.613 o
-14 9 11 1.424 1.547 0.399 259.605 o
-14 9 12 1.437 1.168 0.399 266.904 o
-14 9 13 16.917 18.105 0.845 18.996 o
-14 9 14 2.087 1.785 0.446 198.375 o
-14 9 15 9.853 10.491 0.570 45.849 o
-14 9 16 2.895 2.649 0.494 149.017 o
-14 9 17 0.320 -0.598 1.358 31.336 o
-14 9 18 3.441 4.538 2.383 9.836 o
-14 10 -13 3.360 3.816 0.655 92.811 o
-14 10 -12 70.432 79.491 3.332 1.296 o
-14 10 -11 109.576 118.130 3.370 0.659 o
-14 10 -10 1.588 2.791 0.522 158.427 o
-14 10 -9 2.043 2.924 0.551 138.868 o
-14 10 -8 15.495 15.142 0.883 21.592 o
-14 10 -7 0.739 0.123 0.427 285.552 o
-14 10 -6 12.888 12.351 0.646 32.266 o
-14 10 -5 0.041 -0.332 1.149 43.921 o
-14 10 -4 11.743 12.104 0.608 36.242 o
-14 10 -3 0.620 0.560 0.427 281.661 o
-14 10 -2 1.502 0.636 0.456 223.718 o
-14 10 -1 5.051 4.585 0.503 102.642 o
-14 10 0 0.010 0.047 0.399 362.970 o
-14 10 1 5.153 5.516 0.513 95.038 o
-14 10 2 25.099 28.054 1.329 8.779 o
-14 10 3 2.428 2.544 0.380 217.321 o
-14 10 4 6.170 6.085 0.627 70.059 o
-14 10 5 33.048 34.234 1.158 6.471 o
-14 10 6 10.752 10.491 0.551 43.399 o
-14 10 7 3.890 2.791 0.418 156.261 o
-14 10 8 3.213 2.791 0.437 163.729 o
-14 10 9 10.081 10.424 0.522 47.043 o
-14 10 10 0.615 0.873 0.522 193.078 o
-14 10 11 15.836 16.443 0.665 23.281 o
-14 10 12 3.189 3.199 0.427 163.562 o
-14 10 13 1.135 0.959 0.427 255.030 o
-14 10 14 0.604 0.864 0.437 266.050 o
-14 10 15 0.030 0.095 0.617 151.580 o
-14 10 16 0.466 0.835 0.722 106.711 o
-14 10 17 3.552 4.310 1.196 35.165 o
-14 11 -13 6.647 7.111 1.006 38.144 o
-14 11 -12 0.010 0.465 0.598 159.510 o
-14 11 -11 5.669 6.655 0.589 75.661 o
-14 11 -10 2.352 2.706 0.551 136.120 o
-14 11 -9 7.629 7.709 0.570 62.118 o
-14 11 -8 7.886 7.804 0.655 54.528 o
-14 11 -7 1.649 1.263 0.627 126.107 o
-14 11 -6 0.555 1.491 0.646 128.347 o
-14 11 -5 22.202 23.611 1.130 11.511 o
-14 11 -4 9.153 9.104 0.560 51.845 o
-14 11 -3 0.557 0.142 0.408 317.733 o
-14 11 -2 0.457 -0.152 1.367 30.846 o
-14 11 -1 5.152 4.538 0.665 76.488 o
-14 11 0 5.049 4.263 0.541 97.514 o
-14 11 1 1.050 0.665 0.389 306.620 o
-14 11 2 13.629 15.266 0.646 27.935 o
-14 11 3 6.948 7.120 0.456 78.493 o
-14 11 4 0.024 -0.190 1.120 46.195 o
-14 11 5 0.693 0.389 0.380 346.790 o
-14 11 6 2.043 1.946 0.494 171.378 o
-14 11 7 1.573 0.465 0.418 257.063 o
-14 11 8 0.335 0.304 0.418 310.780 o
-14 11 9 4.631 5.155 0.617 84.736 o
-14 11 10 22.709 25.813 1.073 11.074 o
-14 11 11 9.607 10.310 0.665 43.010 o
-14 11 12 2.381 1.956 0.475 173.785 o
-14 11 13 2.919 2.383 0.484 154.652 o
-14 11 14 1.644 1.310 0.608 132.670 o
-14 11 15 2.944 2.089 1.025 48.886 o
-14 11 16 1.619 0.389 1.130 43.685 o
-14 12 -12 0.218 -0.380 1.595 22.753 o
-14 12 -11 2.432 2.582 0.674 100.346 o
-14 12 -10 3.323 2.962 0.560 119.198 o
-14 12 -9 5.498 5.022 0.589 82.833 o
-14 12 -8 9.029 8.820 0.636 48.958 o
-14 12 -7 0.638 0.513 0.494 217.261 o
-14 12 -6 7.953 7.187 0.589 60.359 o
-14 12 -5 24.723 26.013 1.301 9.318 o
-14 12 -4 0.256 0.731 0.465 249.864 o
-14 12 -3 4.735 4.690 0.532 100.253 o
-14 12 -2 0.033 -0.380 1.206 39.877 o
-14 12 -1 0.333 0.228 0.456 265.127 o
-14 12 0 0.043 -0.797 1.282 35.288 o
-14 12 1 0.064 0.152 0.456 274.858 o
-14 12 2 13.688 15.209 0.646 27.881 o
-14 12 3 54.080 60.086 2.174 2.338 o
-14 12 4 12.161 13.291 0.608 33.742 o
-14 12 5 0.008 -0.456 1.149 43.947 o
-14 12 6 0.031 -1.035 1.282 35.294 o
-14 12 7 3.711 3.446 0.465 137.886 o
-14 12 8 23.982 24.978 1.035 10.871 o
-14 12 9 9.313 10.320 0.750 40.252 o
-14 12 10 3.687 4.282 0.589 101.504 o
-14 12 11 2.432 2.554 0.703 94.063 o
-14 12 12 1.010 0.532 0.522 188.908 o
-14 12 13 0.411 -0.009 1.396 29.625 o
-14 12 14 6.547 6.522 1.832 15.122 o
-14 12 15 0.889 0.446 1.187 40.340 o
-14 13 -10 10.826 10.016 1.415 19.224 o
-14 13 -9 0.019 -0.370 1.443 27.847 o
-14 13 -8 0.941 0.418 0.532 185.144 o
-14 13 -7 7.428 7.899 0.636 57.706 o
-14 13 -6 8.977 9.503 0.731 43.236 o
-14 13 -5 21.867 21.855 1.538 9.844 o
-14 13 -4 2.537 2.706 0.513 147.324 o
-14 13 -3 2.873 2.573 0.503 146.474 o
-14 13 -2 12.890 13.044 0.674 30.889 o
-14 13 -1 0.098 -0.247 1.196 40.468 o
-14 13 0 5.558 4.937 0.456 103.096 o
-14 13 1 5.504 6.114 0.475 94.225 o
-14 13 2 3.392 3.911 0.446 145.391 o
-14 13 3 17.634 20.051 1.282 13.635 o
-14 13 4 0.957 1.756 0.437 238.883 o
-14 13 5 7.413 8.354 0.551 62.955 o
-14 13 6 0.472 -0.532 1.206 39.578 o
-14 13 7 0.001 -0.427 1.196 40.533 o
-14 13 8 1.597 1.377 0.522 170.519 o
-14 13 9 0.617 1.044 0.475 226.889 o
-14 13 10 0.121 0.247 0.503 223.836 o
-14 13 11 2.960 2.677 0.854 65.974 o
-14 13 12 0.532 0.161 1.073 49.728 o
-14 13 13 0.392 -0.228 1.585 22.986 o
-14 14 -9 8.189 8.810 2.345 9.351 o
-14 14 -8 0.029 0.000 1.139 44.665 o
-14 14 -7 11.618 12.275 0.778 31.646 o
-14 14 -6 0.109 -0.038 1.566 23.612 o
-14 14 -5 0.290 -0.997 1.310 33.653 o
-14 14 -4 2.740 2.573 0.759 81.270 o
-14 14 -3 9.164 9.570 0.636 47.057 o
-14 14 -2 11.240 10.747 0.674 37.332 o
-14 14 -1 1.710 1.253 0.579 143.312 o
-14 14 0 0.722 -0.171 1.272 35.435 o
-14 14 1 11.417 12.076 0.759 32.781 o
-14 14 2 5.250 5.193 0.541 91.169 o
-14 14 3 5.931 7.063 0.684 63.020 o
-14 14 4 0.189 1.519 0.513 201.664 o
-14 14 5 26.402 32.108 1.263 8.047 o
-14 14 6 3.438 3.617 0.835 64.973 o
-14 14 7 4.260 5.848 0.608 86.395 o
-14 14 8 6.736 6.987 0.816 49.298 o
-14 14 9 0.037 -0.019 1.424 28.589 o
-14 14 10 6.143 6.864 2.117 11.733 o
-14 14 11 13.319 13.813 1.443 16.078 o
-14 15 -6 0.026 0.465 1.775 18.366 o
-14 15 -5 5.800 6.494 0.968 42.606 o
-14 15 -4 0.901 0.304 0.902 68.950 o
-14 15 -3 0.302 0.608 0.693 117.034 o
-14 15 -2 7.688 8.487 0.816 44.163 o
-14 15 -1 15.009 17.487 1.006 19.219 o
-14 15 0 0.103 0.218 0.722 110.321 o
-14 15 1 11.306 12.598 0.959 27.244 o
-14 15 2 5.180 4.946 0.883 52.223 o
-14 15 3 7.445 8.060 1.073 32.967 o
-14 15 4 0.004 -0.009 2.003 14.454 o
-14 15 5 1.464 1.434 1.168 40.634 o
-14 15 6 1.853 1.367 0.731 94.936 o
-14 15 7 1.385 1.415 0.902 66.346 o
-14 15 8 9.510 10.301 1.528 17.940 o
-14 15 9 5.723 6.854 2.373 9.565 o
-14 16 -2 7.183 6.456 2.383 9.352 o
-14 16 -1 0.131 1.272 2.212 11.806 o
-14 16 0 14.730 18.000 2.677 6.326 o
-14 16 1 3.059 3.446 2.316 10.474 o
-14 16 2 2.478 2.250 2.316 10.575 o
-14 16 3 0.106 -0.057 2.288 11.074 o
-14 16 4 1.085 0.845 2.278 11.084 o
-14 16 5 6.738 8.174 2.468 8.723 o
-13 0 -11 7.314 7.956 0.503 68.497 o
-13 0 -9 0.059 -0.570 1.035 54.092 o
-13 0 -7 9.355 8.316 0.494 56.270 o
-13 0 -5 145.925 151.415 4.130 0.392 o
-13 0 -3 320.384 327.191 8.772 0.084 o
-13 0 -1 0.210 -0.940 0.978 60.337 o
-13 0 1 18.177 17.506 0.722 19.252 o
-13 0 3 50.621 51.703 1.756 2.922 o
-13 0 5 165.198 169.738 4.737 0.308 o
-13 0 7 111.466 110.678 3.161 0.682 o
-13 0 9 12.765 12.161 0.541 35.208 o
-13 0 11 44.346 45.741 1.339 3.884 o
-13 0 13 26.395 26.231 0.959 9.921 o
-13 0 15 27.955 30.750 1.073 8.313 o
-13 0 17 13.689 14.316 0.911 23.813 o
-13 0 19 1.207 0.997 0.551 165.223 o
-13 0 21 12.061 11.934 1.025 25.116 o
-13 0 23 0.010 -0.636 1.481 26.440 o
-13 1 -12 14.613 14.003 0.598 28.098 o
-13 1 -11 8.113 7.481 0.408 71.895 o
-13 1 -10 6.960 6.370 0.351 92.519 o
-13 1 -9 4.997 4.785 0.323 138.454 o
-13 1 -8 0.011 -0.180 1.196 40.527 o
-13 1 -7 1.274 1.215 0.275 448.108 o
-13 1 -6 12.412 12.370 0.532 36.081 o
-13 1 -5 7.404 6.987 0.456 75.377 o
-13 1 -4 0.081 -0.883 1.111 46.937 o
-13 1 -3 7.692 7.310 0.446 72.759 o
-13 1 -2 4.541 4.396 0.304 157.587 o
-13 1 -1 23.137 21.389 0.816 13.199 o
-13 1 0 7.142 5.649 0.332 96.581 o
-13 1 1 16.777 15.256 0.513 24.537 o
-13 1 2 0.436 0.066 0.323 500.526 o
-13 1 3 120.211 120.200 2.981 0.602 o
-13 1 4 26.438 27.228 0.987 9.627 o
-13 1 5 0.129 0.085 0.304 601.389 o
-13 1 6 7.335 7.481 0.361 82.136 o
-13 1 7 45.303 48.560 1.472 3.582 o
-13 1 8 19.065 19.082 0.589 18.612 o
-13 1 9 1.168 0.987 0.285 454.746 o
-13 1 10 11.882 11.487 0.427 41.597 o
-13 1 11 0.186 -0.114 0.997 58.106 o
-13 1 12 0.015 -0.484 0.978 60.635 o
-13 1 13 7.586 7.443 0.408 76.170 o
-13 1 14 4.770 4.766 0.370 132.601 o
-13 1 15 42.353 45.779 1.244 4.151 o
-13 1 16 14.029 15.902 0.598 27.442 o
-13 1 17 28.200 31.937 0.959 8.342 o
-13 1 18 26.127 28.889 0.968 9.497 o
-13 1 19 5.099 4.927 0.399 119.731 o
-13 1 20 3.104 2.725 0.370 197.326 o
-13 1 21 0.136 -0.484 1.215 39.191 o
-13 1 22 0.336 -0.389 1.329 32.680 o
-13 1 23 0.071 -0.076 1.642 21.488 o
-13 2 -12 22.113 21.503 0.712 14.332 o
-13 2 -11 4.438 4.291 0.418 131.422 o
-13 2 -10 4.130 3.085 0.342 173.919 o
-13 2 -9 5.951 5.089 0.475 94.910 o
-13 2 -8 34.884 36.731 1.196 5.834 o
-13 2 -7 36.664 37.424 1.120 5.574 o
-13 2 -6 43.106 45.560 1.206 4.110 o
-13 2 -5 0.001 0.076 0.266 810.305 o
-13 2 -4 25.730 25.158 0.864 10.729 o
-13 2 -3 14.284 13.282 0.598 29.398 o
-13 2 -2 16.637 15.171 0.674 22.941 o
-13 2 -1 13.271 12.997 0.522 33.329 o
-13 2 0 6.274 5.725 0.304 111.064 o
-13 2 1 24.234 23.430 0.902 11.672 o
-13 2 2 16.262 14.022 0.503 26.493 o
-13 2 3 3.923 3.978 0.342 167.505 o
-13 2 4 184.688 183.732 5.060 0.255 o
-13 2 5 12.929 13.054 0.456 35.445 o
-13 2 6 102.204 103.310 2.782 0.807 o
-13 2 7 0.202 0.722 0.294 575.602 o
-13 2 8 13.456 13.101 0.456 34.017 o
-13 2 9 1.763 1.661 0.294 350.936 o
-13 2 10 32.674 33.598 0.959 6.947 o
-13 2 11 3.195 3.171 0.304 219.701 o
-13 2 12 7.033 7.120 0.351 87.706 o
-13 2 13 4.271 4.139 0.361 151.375 o
-13 2 14 0.827 1.158 0.285 485.415 o
-13 2 15 7.443 8.430 0.551 62.573 o
-13 2 16 7.849 8.506 0.427 68.745 o
-13 2 17 24.212 25.662 0.997 10.782 o
-13 2 18 0.695 0.627 0.323 443.790 o
-13 2 19 10.941 10.633 0.484 44.778 o
-13 2 20 2.448 2.345 0.370 226.232 o
-13 2 21 7.926 7.804 0.494 65.790 o
-13 2 22 0.601 0.446 0.465 244.030 o
-13 2 23 0.600 0.978 0.693 113.919 o
-13 3 -12 3.689 3.854 0.332 178.926 o
-13 3 -11 19.360 18.921 0.608 18.266 o
-13 3 -10 57.909 59.468 1.604 2.388 o
-13 3 -9 2.744 2.098 0.313 258.006 o
-13 3 -8 10.145 10.016 0.475 49.517 o
-13 3 -7 0.003 -0.437 1.044 53.180 o
-13 3 -6 3.734 2.820 0.304 205.807 o
-13 3 -5 0.081 -0.361 1.016 56.102 o
-13 3 -4 0.188 -0.361 1.016 55.961 o
-13 3 -3 2.026 1.491 0.304 326.613 o
-13 3 -2 0.005 -1.139 0.968 61.845 o
-13 3 -1 10.550 10.016 0.418 49.917 o
-13 3 0 25.909 24.427 0.864 10.811 o
-13 3 1 3.354 2.060 0.275 253.467 o
-13 3 2 57.962 59.212 1.642 2.380 o
-13 3 3 138.407 141.788 3.788 0.442 o
-13 3 4 1.697 1.946 0.323 312.368 o
-13 3 5 9.551 8.915 0.380 59.319 o
-13 3 6 0.408 -0.218 0.949 63.639 o
-13 3 7 0.249 0.389 0.285 629.573 o
-13 3 8 35.066 35.801 1.025 6.119 o
-13 3 9 2.998 2.810 0.323 224.708 o
-13 3 10 2.694 2.649 0.323 240.968 o
-13 3 11 18.247 18.437 0.845 17.613 o
-13 3 12 3.314 2.791 0.285 232.550 o
-13 3 13 0.500 0.038 0.266 693.275 o
-13 3 14 8.898 9.190 0.408 60.936 o
-13 3 15 4.571 3.778 0.323 159.358 o
-13 3 16 22.099 21.693 0.722 14.229 o
-13 3 17 0.456 0.323 0.313 509.824 o
-13 3 18 12.480 12.446 0.608 33.986 o
-13 3 19 4.203 4.101 0.389 145.109 o
-13 3 20 3.250 3.085 0.389 179.113 o
-13 3 21 2.069 1.804 0.399 230.212 o
-13 3 22 0.055 -0.560 1.453 27.473 o
-13 3 23 0.834 1.196 0.797 85.908 o
-13 4 -12 0.835 0.437 0.342 401.050 o
-13 4 -11 1.852 1.225 0.304 348.975 o
-13 4 -10 50.518 52.785 1.377 3.079 o
-13 4 -9 6.707 7.538 0.408 83.395 o
-13 4 -8 2.688 4.044 0.399 177.191 o
-13 4 -7 38.998 39.332 1.215 4.972 o
-13 4 -6 49.587 50.507 1.434 3.196 o
-13 4 -5 32.808 33.494 1.120 6.661 o
-13 4 -4 30.743 31.016 1.054 7.557 o
-13 4 -3 108.603 111.124 2.734 0.723 o
-13 4 -2 30.323 29.089 0.987 8.073 o
-13 4 -1 10.752 10.130 0.484 46.446 o
-13 4 0 5.080 4.965 0.484 103.600 o
-13 4 1 26.274 25.234 0.759 10.811 o
-13 4 2 1.768 1.187 0.294 369.805 o
-13 4 3 62.219 63.342 1.595 2.124 o
-13 4 4 0.565 0.959 0.332 420.410 o
-13 4 5 17.870 16.889 0.541 21.589 o
-13 4 6 11.946 11.411 0.475 40.273 o
-13 4 7 16.378 16.462 0.570 23.617 o
-13 4 8 35.381 35.554 1.016 6.096 o
-13 4 9 0.079 -0.665 0.987 59.382 o
-13 4 10 11.688 11.696 0.655 35.565 o
-13 4 11 107.636 112.928 4.054 0.651 o
-13 4 12 0.374 1.339 0.294 508.263 o
-13 4 13 6.279 6.418 0.418 92.145 o
-13 4 14 5.970 6.418 0.370 101.757 o
-13 4 15 2.540 2.155 0.323 259.651 o
-13 4 16 2.525 1.946 0.304 280.883 o
-13 4 17 0.037 -0.285 1.168 42.508 o
-13 4 18 35.272 37.206 1.263 5.636 o
-13 4 19 4.073 4.339 0.389 145.348 o
-13 4 20 10.610 11.772 0.598 40.158 o
-13 4 21 10.820 12.066 0.551 40.596 o
-13 4 22 12.880 12.133 0.712 30.956 o
-13 4 23 0.003 0.389 1.139 44.525 o
-13 5 -12 11.323 10.899 0.484 42.930 o
-13 5 -11 9.643 9.323 0.456 54.220 o
-13 5 -10 9.745 10.481 0.551 47.065 o
-13 5 -9 69.933 72.000 2.098 1.629 o
-13 5 -8 17.437 18.180 0.627 20.567 o
-13 5 -7 45.745 47.079 1.386 3.663 o
-13 5 -6 48.634 48.845 1.491 3.296 o
-13 5 -5 2.233 1.348 0.313 307.482 o
-13 5 -4 9.494 8.364 0.399 60.345 o
-13 5 -3 2.195 1.177 0.342 286.328 o
-13 5 -2 13.385 11.620 0.570 33.698 o
-13 5 -1 13.238 12.446 0.532 33.879 o
-13 5 0 6.277 6.123 0.437 91.347 o
-13 5 1 16.542 15.968 0.532 24.150 o
-13 5 2 2.964 2.354 0.323 235.613 o
-13 5 3 14.309 14.174 0.532 29.593 o
-13 5 4 41.612 44.060 1.263 4.310 o
-13 5 5 7.746 6.911 0.408 77.041 o
-13 5 6 1.155 0.370 0.275 517.162 o
-13 5 7 0.082 -0.750 0.949 64.212 o
-13 5 8 0.004 -0.218 0.987 59.491 o
-13 5 9 13.175 12.532 0.484 34.913 o
-13 5 10 3.419 2.544 0.380 186.105 o
-13 5 11 0.105 0.285 0.313 556.817 o
-13 5 12 13.681 14.411 0.522 30.805 o
-13 5 13 7.047 7.348 0.389 82.930 o
-13 5 14 5.108 4.832 0.446 111.085 o
-13 5 15 0.708 0.446 0.304 497.492 o
-13 5 16 31.691 33.750 1.177 6.771 o
-13 5 17 7.848 7.965 0.437 69.976 o
-13 5 18 9.768 10.576 0.598 44.824 o
-13 5 19 16.646 17.668 0.665 21.442 o
-13 5 20 0.322 1.101 0.380 347.659 o
-13 5 21 0.037 0.475 0.446 281.857 o
-13 5 22 2.275 2.060 0.646 110.901 o
-13 6 -12 10.174 10.177 0.475 49.051 o
-13 6 -11 25.457 25.187 0.845 10.909 o
-13 6 -10 14.969 14.411 0.598 27.100 o
-13 6 -9 36.610 38.450 1.234 5.363 o
-13 6 -8 1.047 1.206 0.351 342.314 o
-13 6 -7 0.016 -0.560 1.101 47.809 o
-13 6 -6 19.113 17.554 0.703 18.454 o
-13 6 -5 5.044 4.671 0.370 128.561 o
-13 6 -4 5.850 5.487 0.380 108.079 o
-13 6 -3 3.109 2.658 0.456 159.697 o
-13 6 -2 24.747 26.279 0.892 10.814 o
-13 6 -1 19.027 19.339 0.665 17.974 o
-13 6 0 29.026 29.972 0.892 8.541 o
-13 6 1 0.111 -0.066 0.978 60.490 o
-13 6 2 2.186 2.421 0.304 286.716 o
-13 6 3 46.432 45.532 1.367 3.683 o
-13 6 4 6.529 6.532 0.418 88.981 o
-13 6 5 37.629 38.468 1.206 5.241 o
-13 6 6 5.047 5.478 0.389 118.130 o
-13 6 7 6.713 6.655 0.408 87.574 o
-13 6 8 29.499 27.294 1.177 8.093 o
-13 6 9 0.041 -0.437 1.006 57.219 o
-13 6 10 3.021 2.525 0.323 229.602 o
-13 6 11 3.861 3.722 0.342 172.580 o
-13 6 12 0.828 0.608 0.294 496.899 o
-13 6 13 8.968 8.934 0.418 60.780 o
-13 6 14 30.055 31.025 0.968 7.918 o
-13 6 15 2.266 2.373 0.342 253.180 o
-13 6 16 0.102 -0.361 1.111 46.917 o
-13 6 17 0.366 -0.513 1.111 46.669 o
-13 6 18 0.478 0.047 0.342 448.403 o
-13 6 19 0.281 -0.237 1.519 25.063 o
-13 6 20 3.313 3.617 0.484 137.164 o
-13 6 21 21.473 22.937 1.111 12.113 o
-13 6 22 0.669 0.437 2.203 11.899 o
-13 7 -12 7.715 8.535 0.465 66.866 o
-13 7 -11 1.789 1.785 0.351 282.511 o
-13 7 -10 12.569 12.921 0.522 35.167 o
-13 7 -9 8.864 9.285 0.475 57.327 o
-13 7 -8 23.941 25.054 1.215 10.104 o
-13 7 -7 0.068 -0.389 1.092 48.593 o
-13 7 -6 0.001 -0.560 1.415 28.986 o
-13 7 -5 0.861 0.180 0.313 471.478 o
-13 7 -4 12.974 12.332 0.551 34.253 o
-13 7 -3 11.452 10.728 0.494 42.489 o
-13 7 -2 4.122 3.152 0.389 156.956 o
-13 7 -1 18.521 18.275 0.674 18.921 o
-13 7 0 11.737 11.259 0.494 40.667 o
-13 7 1 2.090 1.756 0.332 285.317 o
-13 7 2 6.481 6.636 0.389 92.183 o
-13 7 3 4.941 4.642 0.351 134.792 o
-13 7 4 29.610 28.063 1.415 7.338 o
-13 7 5 52.754 53.962 1.443 2.868 o
-13 7 6 10.040 10.130 0.484 49.334 o
-13 7 7 4.410 3.921 0.427 132.652 o
-13 7 8 12.181 11.212 0.570 37.306 o
-13 7 9 1.454 0.731 0.342 344.457 o
-13 7 10 0.873 0.475 0.313 454.501 o
-13 7 11 24.533 25.225 0.997 10.739 o
-13 7 12 0.812 1.035 0.294 472.897 o
-13 7 13 0.081 0.038 0.294 651.646 o
-13 7 14 0.099 -0.180 1.101 47.731 o
-13 7 15 17.359 17.820 0.646 20.690 o
-13 7 16 10.809 10.756 0.655 39.121 o
-13 7 17 3.133 2.639 0.351 207.458 o
-13 7 18 3.179 2.934 0.370 191.832 o
-13 7 19 11.480 12.427 0.646 35.444 o
-13 7 20 1.262 1.889 0.380 277.570 o
-13 7 21 6.889 7.595 0.570 66.693 o
-13 8 -12 40.153 43.633 1.358 4.418 o
-13 8 -11 73.540 78.912 2.212 1.442 o
-13 8 -10 64.992 68.962 1.842 1.868 o
-13 8 -9 1.819 2.354 0.351 266.849 o
-13 8 -8 23.632 25.329 0.797 11.925 o
-13 8 -7 2.140 1.557 0.342 279.207 o
-13 8 -6 0.543 -0.418 1.234 37.741 o
-13 8 -5 1.826 1.244 0.342 305.041 o
-13 8 -4 55.885 57.114 1.756 2.488 o
-13 8 -3 36.979 38.193 1.462 5.041 o
-13 8 -2 4.142 3.484 0.465 130.533 o
-13 8 -1 10.730 10.168 0.551 44.032 o
-13 8 0 2.762 2.791 0.408 187.483 o
-13 8 1 22.417 23.753 0.788 13.063 o
-13 8 2 78.451 80.136 2.070 1.349 o
-13 8 3 38.668 39.703 1.120 5.090 o
-13 8 4 3.340 2.934 0.332 204.659 o
-13 8 5 0.006 -0.152 0.997 58.361 o
-13 8 6 16.041 14.649 0.570 25.508 o
-13 8 7 0.020 -0.294 1.006 57.246 o
-13 8 8 5.349 4.377 0.370 125.834 o
-13 8 9 2.574 2.098 0.342 245.552 o
-13 8 10 0.126 -0.475 1.253 36.862 o
-13 8 11 12.313 12.797 0.532 35.779 o
-13 8 12 1.324 1.604 0.351 312.963 o
-13 8 13 0.403 -0.180 1.225 38.415 o
-13 8 14 2.904 2.744 0.380 198.442 o
-13 8 15 0.064 -0.665 1.101 47.764 o
-13 8 16 16.002 15.826 0.684 23.238 o
-13 8 17 4.867 4.500 0.522 101.613 o
-13 8 18 1.007 0.047 0.370 353.160 o
-13 8 19 1.710 1.453 0.446 213.246 o
-13 8 20 0.038 -0.104 1.604 22.523 o
-13 8 21 13.026 16.908 2.630 6.741 o
-13 9 -12 23.966 26.592 0.911 11.020 o
-13 9 -11 0.990 1.766 0.446 229.740 o
-13 9 -10 5.427 7.519 0.484 86.842 o
-13 9 -9 28.284 32.715 1.120 7.830 o
-13 9 -8 0.840 1.120 0.361 344.568 o
-13 9 -7 9.483 9.190 0.589 48.875 o
-13 9 -6 23.179 23.991 0.949 11.843 o
-13 9 -5 16.544 15.684 0.693 22.495 o
-13 9 -4 2.271 2.269 0.380 227.849 o
-13 9 -3 7.663 7.206 0.465 71.801 o
-13 9 -2 2.374 2.592 0.418 196.033 o
-13 9 -1 3.775 2.791 0.380 173.080 o
-13 9 0 0.082 -0.494 1.025 55.069 o
-13 9 1 3.800 3.247 0.361 173.737 o
-13 9 2 1.290 0.807 0.361 326.532 o
-13 9 3 5.805 5.706 0.427 100.118 o
-13 9 4 25.417 26.601 1.120 9.659 o
-13 9 5 0.235 -0.731 0.997 58.036 o
-13 9 6 8.089 7.196 0.427 71.723 o
-13 9 7 9.301 9.104 0.484 55.067 o
-13 9 8 31.582 32.431 1.092 7.104 o
-13 9 9 0.232 0.180 0.323 517.498 o
-13 9 10 0.348 -0.541 1.101 47.489 o
-13 9 11 2.426 2.307 0.370 227.735 o
-13 9 12 1.780 1.604 0.361 278.331 o
-13 9 13 2.487 1.832 0.351 248.234 o
-13 9 14 11.270 11.032 0.522 41.704 o
-13 9 15 1.471 1.500 0.370 286.670 o
-13 9 16 2.563 2.260 0.389 211.765 o
-13 9 17 0.972 0.456 0.380 328.973 o
-13 9 18 1.410 1.234 0.408 257.542 o
-13 9 19 1.468 0.978 0.636 125.876 o
-13 9 20 3.420 3.646 0.940 53.809 o
-13 10 -12 10.694 11.772 0.560 41.154 o
-13 10 -11 31.018 33.921 1.111 7.026 o
-13 10 -10 44.301 51.722 1.510 3.510 o
-13 10 -9 53.549 59.279 1.652 2.590 o
-13 10 -8 0.024 -0.161 1.158 43.218 o
-13 10 -7 2.392 1.320 0.370 248.694 o
-13 10 -6 1.293 0.731 0.380 304.410 o
-13 10 -5 0.018 -0.703 1.111 46.994 o
-13 10 -4 27.415 28.975 0.997 8.958 o
-13 10 -3 23.228 23.924 0.873 12.179 o
-13 10 -2 13.429 13.101 0.807 27.038 o
-13 10 -1 23.587 23.829 0.892 11.935 o
-13 10 0 17.013 17.630 0.788 19.740 o
-13 10 1 2.394 2.354 0.399 209.968 o
-13 10 2 46.028 49.158 1.367 3.561 o
-13 10 3 0.055 0.085 0.370 416.024 o
-13 10 4 15.491 16.111 0.778 22.470 o
-13 10 5 0.368 -0.446 1.196 40.279 o
-13 10 6 0.495 -0.313 1.225 38.355 o
-13 10 7 19.110 19.063 1.006 15.310 o
-13 10 8 3.843 3.940 0.370 160.571 o
-13 10 9 0.089 -0.171 1.073 50.304 o
-13 10 10 11.514 11.962 0.541 38.929 o
-13 10 11 1.164 0.009 0.351 375.233 o
-13 10 12 0.017 -0.361 1.082 49.500 o
-13 10 13 20.138 21.162 0.788 15.421 o
-13 10 14 5.126 5.231 0.427 111.715 o
-13 10 15 2.068 2.127 0.389 231.279 o
-13 10 16 0.417 0.057 0.389 356.744 o
-13 10 17 0.431 0.038 0.399 340.844 o
-13 10 18 0.306 0.104 0.608 153.447 o
-13 10 19 1.985 1.785 0.674 106.674 o
-13 11 -12 23.194 26.307 1.196 10.230 o
-13 11 -11 27.171 31.310 1.443 7.450 o
-13 11 -10 68.270 74.696 2.108 1.636 o
-13 11 -9 4.710 5.734 0.456 108.618 o
-13 11 -8 27.357 29.668 1.016 8.812 o
-13 11 -7 7.270 7.215 0.494 72.143 o
-13 11 -6 7.908 7.415 0.655 55.277 o
-13 11 -5 1.564 1.158 0.418 244.700 o
-13 11 -4 0.060 -0.294 1.111 46.956 o
-13 11 -3 4.439 4.310 0.465 119.884 o
-13 11 -2 1.434 1.472 0.361 299.573 o
-13 11 -1 0.001 -0.066 1.044 53.183 o
-13 11 0 12.284 12.418 0.541 36.129 o
-13 11 1 0.616 0.835 0.370 352.963 o
-13 11 2 10.264 10.367 0.522 46.446 o
-13 11 3 26.689 28.225 0.949 9.471 o
-13 11 4 3.566 4.149 0.494 126.439 o
-13 11 5 3.475 2.734 0.399 173.827 o
-13 11 6 0.618 -0.142 1.111 46.422 o
-13 11 7 6.272 6.038 0.636 68.603 o
-13 11 8 31.356 31.785 1.120 7.177 o
-13 11 9 0.231 0.570 0.351 425.522 o
-13 11 10 5.129 5.392 0.427 110.588 o
-13 11 11 6.943 6.845 0.456 79.673 o
-13 11 12 0.561 0.000 0.475 242.245 o
-13 11 13 2.430 1.595 0.418 208.923 o
-13 11 14 6.509 6.779 0.484 80.614 o
-13 11 15 5.299 5.041 0.589 84.297 o
-13 11 16 0.614 0.807 0.418 288.187 o
-13 11 17 0.543 0.256 0.503 214.633 o
-13 11 18 0.005 0.731 0.712 112.378 o
-13 12 -12 0.001 -0.361 1.310 33.791 o
-13 12 -11 0.454 0.332 0.418 304.995 o
-13 12 -10 0.878 1.339 0.475 216.325 o
-13 12 -9 16.267 18.029 0.693 21.376 o
-13 12 -8 0.074 0.133 0.380 392.979 o
-13 12 -7 3.695 3.076 0.437 150.750 o
-13 12 -6 0.388 -0.228 1.405 29.237 o
-13 12 -5 0.749 0.370 0.484 224.126 o
-13 12 -4 1.804 1.823 0.513 167.614 o
-13 12 -3 4.018 3.797 0.418 143.487 o
-13 12 -2 10.279 10.101 0.598 43.883 o
-13 12 -1 25.131 26.535 1.073 9.949 o
-13 12 0 3.498 2.915 0.389 174.860 o
-13 12 1 63.943 66.712 2.089 1.879 o
-13 12 2 0.518 1.547 0.361 351.457 o
-13 12 3 34.408 38.573 1.225 5.719 o
-13 12 4 4.641 4.794 0.427 121.872 o
-13 12 5 4.050 3.190 0.437 142.885 o
-13 12 6 4.064 2.820 0.408 155.506 o
-13 12 7 1.609 1.215 0.389 267.794 o
-13 12 8 4.743 5.089 0.456 112.375 o
-13 12 9 8.924 8.668 0.589 52.253 o
-13 12 10 16.209 16.832 0.741 21.625 o
-13 12 11 0.051 -0.646 1.139 44.647 o
-13 12 12 7.106 7.263 0.503 72.287 o
-13 12 13 8.295 9.000 0.551 56.590 o
-13 12 14 0.807 -0.047 1.177 41.233 o
-13 12 15 3.167 3.722 0.456 148.169 o
-13 12 16 14.951 16.082 0.778 23.179 o
-13 12 17 0.333 0.902 1.092 47.851 o
-13 13 -12 17.404 17.801 0.845 18.674 o
-13 13 -11 11.500 11.335 0.873 30.159 o
-13 13 -10 45.298 49.510 1.585 3.469 o
-13 13 -9 1.199 1.946 0.418 243.686 o
-13 13 -8 11.126 11.943 0.987 27.265 o
-13 13 -7 9.107 9.313 0.589 50.135 o
-13 13 -6 1.129 0.475 0.399 295.704 o
-13 13 -5 12.743 12.598 0.636 32.533 o
-13 13 -4 0.617 -0.247 1.168 42.055 o
-13 13 -3 1.210 0.940 0.418 261.835 o
-13 13 -2 0.260 -0.294 1.101 47.576 o
-13 13 -1 0.054 -0.503 1.101 47.774 o
-13 13 0 2.419 1.320 0.370 247.571 o
-13 13 1 9.171 8.468 0.475 57.861 o
-13 13 2 0.684 1.804 0.361 333.032 o
-13 13 3 3.512 4.424 0.427 144.316 o
-13 13 4 32.510 36.817 1.291 6.104 o
-13 13 5 0.015 -0.636 1.120 46.203 o
-13 13 6 3.435 2.839 0.418 165.826 o
-13 13 7 7.630 7.671 0.560 62.942 o
-13 13 8 2.853 2.392 0.475 159.694 o
-13 13 9 4.463 4.443 0.570 97.133 o
-13 13 10 0.139 -0.199 1.158 43.128 o
-13 13 11 1.512 1.177 0.475 202.521 o
-13 13 12 2.262 1.842 0.513 159.280 o
-13 13 13 1.547 1.453 0.465 204.591 o
-13 13 14 4.366 4.225 0.522 108.724 o
-13 13 15 0.003 -0.228 1.339 32.367 o
-13 13 16 5.200 5.297 1.225 31.465 o
-13 14 -12 0.034 1.491 0.703 112.933 o
-13 14 -11 6.907 5.820 0.674 62.143 o
-13 14 -10 0.359 0.389 0.484 233.550 o
-13 14 -9 13.496 13.908 0.693 28.516 o
-13 14 -8 18.290 18.703 0.788 17.962 o
-13 14 -7 0.326 0.237 0.418 312.629 o
-13 14 -6 2.316 1.823 0.427 203.078 o
-13 14 -5 9.232 8.972 0.579 50.810 o
-13 14 -4 3.900 3.589 0.446 139.110 o
-13 14 -3 8.081 8.108 0.541 60.615 o
-13 14 -2 6.974 6.351 0.475 79.542 o
-13 14 -1 1.411 1.585 0.399 259.356 o
-13 14 0 3.556 3.617 0.494 130.508 o
-13 14 1 6.328 6.788 0.484 82.100 o
-13 14 2 0.416 0.361 0.418 305.998 o
-13 14 3 25.943 29.905 1.177 8.748 o
-13 14 4 8.032 8.782 0.627 53.630 o
-13 14 5 20.677 21.987 0.930 13.875 o
-13 14 6 15.550 16.680 0.741 22.538 o
-13 14 7 7.770 7.234 0.560 63.386 o
-13 14 8 1.336 1.016 0.513 184.002 o
-13 14 9 4.213 3.722 0.608 95.491 o
-13 14 10 0.499 0.304 0.465 249.012 o
-13 14 11 1.135 0.835 0.503 195.865 o
-13 14 12 0.627 -0.028 1.386 29.942 o
-13 14 13 3.070 2.896 0.636 102.865 o
-13 14 14 1.824 3.190 1.120 42.464 o
-13 14 15 1.707 2.307 1.263 34.463 o
-13 15 -11 6.429 7.984 2.345 9.629 o
-13 15 -10 2.989 1.642 0.703 93.402 o
-13 15 -9 3.941 3.237 0.826 64.953 o
-13 15 -8 30.975 33.598 1.472 6.351 o
-13 15 -7 1.437 2.013 0.484 188.556 o
-13 15 -6 4.593 4.528 0.484 112.152 o
-13 15 -5 2.864 3.085 0.456 160.347 o
-13 15 -4 0.420 -0.285 1.234 37.820 o
-13 15 -3 3.553 2.858 0.437 155.830 o
-13 15 -2 0.000 0.161 0.494 236.116 o
-13 15 -1 0.671 0.304 0.475 235.231 o
-13 15 0 4.475 4.756 0.589 92.222 o
-13 15 1 0.719 0.228 0.475 234.966 o
-13 15 2 8.143 8.373 0.940 37.080 o
-13 15 3 4.527 4.709 0.560 97.015 o
-13 15 4 3.070 2.858 0.522 134.566 o
-13 15 5 0.062 1.377 0.475 237.170 o
-13 15 6 2.545 3.437 0.560 125.749 o
-13 15 7 3.313 4.073 0.551 115.280 o
-13 15 8 35.557 40.756 1.386 5.158 o
-13 15 9 11.046 11.165 0.655 37.910 o
-13 15 10 18.330 19.500 0.845 17.084 o
-13 15 11 17.288 17.839 1.016 17.016 o
-13 15 12 0.616 -0.104 1.453 27.289 o
-13 15 13 0.629 1.168 1.111 45.803 o
-13 16 -9 6.818 7.443 2.316 9.831 o
-13 16 -8 4.482 5.430 1.196 33.451 o
-13 16 -7 7.482 7.699 0.930 39.661 o
-13 16 -6 6.299 6.019 0.731 59.399 o
-13 16 -5 1.620 1.709 0.570 145.458 o
-13 16 -4 0.005 0.484 0.541 194.082 o
-13 16 -3 0.834 1.187 0.551 169.473 o
-13 16 -2 6.705 6.674 0.636 64.418 o
-13 16 -1 0.594 0.541 0.513 203.359 o
-13 16 0 0.252 0.399 0.494 227.509 o
-13 16 1 19.133 19.918 0.997 15.078 o
-13 16 2 2.758 2.972 0.807 72.703 o
-13 16 3 10.240 10.775 0.864 33.314 o
-13 16 4 19.884 20.924 1.149 13.204 o
-13 16 5 5.885 6.968 0.712 60.834 o
-13 16 6 71.950 84.000 2.639 1.353 o
-13 16 7 10.293 12.551 0.816 32.936 o
-13 16 8 0.001 -0.446 2.022 14.184 o
-13 16 9 13.357 13.699 1.196 19.637 o
-13 16 10 0.207 0.114 1.092 48.398 o
-13 16 11 0.843 0.655 2.222 11.679 o
-13 17 -6 0.451 0.987 1.139 43.855 o
-13 17 -5 1.560 2.269 1.120 43.368 o
-13 17 -4 0.656 0.911 1.196 39.715 o
-13 17 -3 3.698 4.832 0.712 77.596 o
-13 17 -2 6.002 7.082 0.759 55.995 o
-13 17 -1 0.762 0.617 0.570 164.421 o
-13 17 0 7.938 8.440 0.750 47.212 o
-13 17 1 3.680 3.465 0.759 74.363 o
-13 17 2 11.973 10.785 1.035 25.741 o
-13 17 3 0.378 0.285 1.054 51.625 o
-13 17 4 1.083 0.731 1.500 25.331 o
-13 17 5 4.658 4.737 1.177 34.554 o
-13 17 6 3.645 5.203 2.335 10.172 o
-13 17 7 0.004 0.684 1.225 38.453 o
-13 17 8 1.825 -0.199 4.405 2.981 o
-13 18 1 3.389 2.421 2.440 9.483 o
-12 0 -10 18.750 18.323 0.684 18.589 o
-12 0 -8 6.272 5.440 0.598 74.598 o
-12 0 -6 57.028 63.276 3.000 1.859 o
-12 0 -4 0.028 -0.180 1.006 57.235 o
-12 0 -2 7.930 6.598 0.522 67.359 o
-12 0 0 3.540 2.497 0.370 187.582 o
-12 0 2 17.104 16.519 0.797 20.129 o
-12 0 4 231.849 231.570 6.304 0.163 o
-12 0 6 78.803 80.298 2.782 1.241 o
-12 0 8 30.213 29.174 0.978 8.114 o
-12 0 10 22.147 22.168 0.845 13.413 o
-12 0 12 36.257 35.127 1.035 5.948 o
-12 0 14 71.883 76.244 2.706 1.419 o
-12 0 16 0.187 -0.835 1.111 46.838 o
-12 0 18 1.097 0.674 0.408 281.691 o
-12 0 20 14.712 15.608 0.949 21.239 o
-12 0 22 0.253 -0.199 1.196 40.360 o
-12 0 24 5.393 4.680 0.788 60.604 o
-12 1 -11 0.021 -0.646 0.997 58.340 o
-12 1 -10 5.912 4.994 0.294 124.292 o
-12 1 -9 39.193 39.123 1.225 4.950 o
-12 1 -8 0.901 0.437 0.256 607.806 o
-12 1 -7 35.690 37.984 1.244 5.531 o
-12 1 -6 739.506 771.420 19.225 0.016 o
-12 1 -5 0.060 1.899 0.389 325.766 o
-12 1 -4 193.211 195.039 4.794 0.236 o
-12 1 -3 102.578 103.026 3.114 0.783 o
-12 1 -2 30.651 28.918 0.826 8.342 o
-12 1 -1 1.678 0.921 0.294 389.288 o
-12 1 0 1.412 0.389 0.294 441.730 o
-12 1 1 11.623 10.984 0.484 41.764 o
-12 1 2 104.319 104.231 2.630 0.793 o
-12 1 3 7.972 8.611 0.475 64.328 o
-12 1 4 1.835 2.060 0.313 310.110 o
-12 1 5 10.197 9.693 0.370 54.098 o
-12 1 6 42.851 42.456 1.130 4.364 o
-12 1 7 3.829 3.541 0.332 179.423 o
-12 1 8 1.279 0.712 0.228 594.944 o
-12 1 9 0.422 -0.427 0.921 67.561 o
-12 1 10 57.964 56.487 1.519 2.484 o
-12 1 11 11.998 11.108 0.418 42.091 o
-12 1 12 7.763 6.930 0.313 84.480 o
-12 1 13 11.645 11.924 0.446 41.169 o
-12 1 14 3.578 3.579 0.294 201.751 o
-12 1 15 3.552 3.266 0.304 204.321 o
-12 1 16 14.032 13.339 0.494 31.698 o
-12 1 17 2.241 1.481 0.304 312.360 o
-12 1 18 3.103 2.307 0.351 214.361 o
-12 1 19 4.314 3.513 0.351 160.477 o
-12 1 20 2.446 2.421 0.351 237.477 o
-12 1 21 5.999 5.383 0.418 101.135 o
-12 1 22 0.940 0.142 0.389 325.669 o
-12 1 23 0.509 -0.228 1.291 34.529 o
-12 1 24 3.231 3.085 0.513 133.586 o
-12 1 25 2.789 3.275 0.940 55.858 o
-12 2 -11 59.157 59.563 1.500 2.360 o
-12 2 -10 11.206 10.016 0.408 47.429 o
-12 2 -9 5.212 5.383 0.361 121.564 o
-12 2 -8 225.131 231.229 5.820 0.171 o
-12 2 -7 4.939 4.633 0.475 109.052 o
-12 2 -6 15.418 15.968 0.598 25.084 o
-12 2 -5 120.648 119.079 3.076 0.600 o
-12 2 -4 0.589 -1.120 0.959 62.081 o
-12 2 -3 0.351 -0.788 1.424 28.480 o
-12 2 -2 1.686 1.120 0.256 439.998 o
-12 2 -1 27.992 27.085 0.930 9.265 o
-12 2 0 5.295 4.680 0.361 126.060 o
-12 2 1 20.392 18.418 0.674 17.080 o
-12 2 2 3.746 4.025 0.361 165.048 o
-12 2 3 15.460 14.544 0.560 26.687 o
-12 2 4 58.754 56.468 1.718 2.381 o
-12 2 5 128.585 125.810 3.323 0.531 o
-12 2 6 0.512 0.665 0.294 534.793 o
-12 2 7 211.042 215.241 5.620 0.194 o
-12 2 8 1.098 0.892 0.266 511.709 o
-12 2 9 18.088 16.605 0.513 21.735 o
-12 2 10 5.839 5.108 0.275 127.540 o
-12 2 11 0.748 0.275 0.218 820.654 o
-12 2 12 0.535 0.456 0.228 811.355 o
-12 2 13 29.091 28.301 0.911 8.741 o
-12 2 14 8.403 7.823 0.370 71.032 o
-12 2 15 3.294 2.962 0.294 224.775 o
-12 2 16 5.035 5.184 0.351 128.082 o
-12 2 17 2.860 2.335 0.313 246.746 o
-12 2 18 2.295 1.851 0.323 280.183 o
-12 2 19 0.088 -0.285 1.092 48.574 o
-12 2 20 12.177 12.133 0.551 36.563 o
-12 2 21 0.010 -0.997 1.196 40.528 o
-12 2 22 0.031 -0.636 1.367 31.022 o
-12 2 23 13.139 12.608 0.646 31.456 o
-12 2 24 2.955 4.054 0.522 127.706 o
-12 2 25 0.003 1.139 0.807 87.141 o
-12 3 -11 1.568 1.794 0.275 387.343 o
-12 3 -10 0.671 0.826 0.275 555.114 o
-12 3 -9 47.416 49.624 1.377 3.423 o
-12 3 -8 16.538 15.750 0.541 24.218 o
-12 3 -7 15.254 13.946 0.503 28.393 o
-12 3 -6 44.637 45.342 1.244 3.940 o
-12 3 -5 20.217 20.991 0.788 15.425 o
-12 3 -4 16.738 15.684 0.494 24.466 o
-12 3 -3 59.425 60.304 1.557 2.315 o
-12 3 -2 99.281 100.405 2.839 0.844 o
-12 3 -1 21.915 22.358 0.693 14.271 o
-12 3 0 11.228 10.177 0.418 46.709 o
-12 3 1 3.166 2.582 0.294 238.652 o
-12 3 2 0.009 -0.598 0.873 76.009 o
-12 3 3 10.849 10.576 0.446 46.504 o
-12 3 4 1.575 0.778 0.275 438.691 o
-12 3 5 0.022 -0.285 1.158 43.219 o
-12 3 6 44.125 43.832 1.339 3.998 o
-12 3 7 66.057 66.095 1.870 1.874 o
-12 3 8 22.839 23.041 0.741 13.240 o
-12 3 9 56.245 56.345 1.528 2.572 o
-12 3 10 10.122 9.209 0.351 56.491 o
-12 3 11 0.164 0.161 0.228 1002.200 o
-12 3 12 81.549 84.000 2.070 1.255 o
-12 3 13 51.329 51.171 1.386 3.074 o
-12 3 14 10.557 10.130 0.437 48.954 o
-12 3 15 7.964 7.348 0.427 72.088 o
-12 3 16 0.593 0.209 0.275 619.834 o
-12 3 17 7.380 8.051 0.399 76.134 o
-12 3 18 1.083 1.120 0.313 402.822 o
-12 3 19 33.490 35.013 1.111 6.380 o
-12 3 20 1.743 2.449 0.370 252.252 o
-12 3 21 2.183 2.250 0.370 238.229 o
-12 3 22 0.560 -0.095 1.415 28.784 o
-12 3 23 0.438 -0.351 1.291 34.567 o
-12 3 24 4.256 3.778 0.522 112.665 o
-12 3 25 14.315 15.797 1.358 15.974 o
-12 4 -11 44.637 44.525 1.187 4.018 o
-12 4 -10 0.543 0.475 0.275 605.162 o
-12 4 -9 14.128 13.994 0.494 30.767 o
-12 4 -8 77.599 78.475 2.051 1.385 o
-12 4 -7 112.044 113.383 2.943 0.679 o
-12 4 -6 14.340 13.652 0.551 29.743 o
-12 4 -5 33.660 31.680 0.949 6.956 o
-12 4 -4 0.144 -0.570 1.291 34.720 o
-12 4 -3 36.253 34.215 0.930 6.164 o
-12 4 -2 20.221 20.184 0.883 15.078 o
-12 4 -1 55.266 54.931 1.718 2.588 o
-12 4 0 39.531 37.785 1.177 5.045 o
-12 4 1 3.770 3.038 0.256 220.919 o
-12 4 2 0.109 0.009 0.313 574.894 o
-12 4 3 30.059 28.263 0.854 8.568 o
-12 4 4 17.500 15.921 0.617 21.959 o
-12 4 5 1.600 0.722 0.294 405.810 o
-12 4 6 2.818 1.937 0.256 301.938 o
-12 4 7 2.154 1.813 0.256 357.638 o
-12 4 8 44.891 45.105 1.358 3.849 o
-12 4 9 1.489 1.908 0.266 403.274 o
-12 4 10 0.002 -0.532 1.006 57.271 o
-12 4 11 3.552 2.934 0.275 223.849 o
-12 4 12 18.658 18.190 0.712 18.509 o
-12 4 13 0.050 -0.171 0.959 63.003 o
-12 4 14 0.036 0.009 0.256 869.820 o
-12 4 15 0.467 -0.019 1.006 56.623 o
-12 4 16 0.443 0.589 0.275 612.710 o
-12 4 17 5.509 5.601 0.370 113.606 o
-12 4 18 0.049 0.133 0.285 691.319 o
-12 4 19 20.338 20.573 1.063 13.635 o
-12 4 20 1.817 1.528 0.351 287.706 o
-12 4 21 6.070 6.646 0.427 91.973 o
-12 4 22 2.299 2.212 0.399 215.344 o
-12 4 23 0.558 0.332 0.446 266.562 o
-12 4 24 7.579 8.297 0.665 54.147 o
-12 5 -11 11.369 11.544 0.465 42.223 o
-12 5 -10 31.421 31.889 0.921 7.527 o
-12 5 -9 18.379 18.332 0.579 19.811 o
-12 5 -8 14.743 15.209 0.646 26.090 o
-12 5 -7 24.913 25.472 0.769 11.357 o
-12 5 -6 62.604 63.513 1.804 2.053 o
-12 5 -5 14.763 14.383 0.522 28.641 o
-12 5 -4 54.336 53.715 1.566 2.732 o
-12 5 -3 4.902 3.788 0.285 161.001 o
-12 5 -2 20.176 19.614 0.712 16.498 o
-12 5 -1 0.000 0.332 0.361 432.325 o
-12 5 0 1.060 0.038 0.332 417.365 o
-12 5 1 104.230 102.295 2.563 0.806 o
-12 5 2 1.665 0.845 0.247 477.173 o
-12 5 3 3.657 3.152 0.351 182.745 o
-12 5 4 1.547 1.073 0.256 459.644 o
-12 5 5 2.902 1.880 0.294 269.274 o
-12 5 6 5.741 4.718 0.342 121.729 o
-12 5 7 12.744 12.351 0.437 37.320 o
-12 5 8 12.979 12.494 0.446 36.260 o
-12 5 9 14.128 12.883 0.446 32.802 o
-12 5 10 117.303 121.254 3.047 0.614 o
-12 5 11 4.954 4.339 0.304 148.419 o
-12 5 12 30.414 30.085 0.968 7.948 o
-12 5 13 6.759 6.180 0.342 96.956 o
-12 5 14 7.432 7.063 0.389 80.711 o
-12 5 15 0.187 0.028 0.285 674.476 o
-12 5 16 68.731 71.905 1.880 1.704 o
-12 5 17 18.756 19.329 0.636 18.454 o
-12 5 18 0.009 -0.123 1.082 49.508 o
-12 5 19 2.673 2.934 0.342 224.191 o
-12 5 20 30.999 35.791 1.073 6.888 o
-12 5 21 11.220 11.563 0.522 41.006 o
-12 5 22 0.111 -0.456 1.244 37.434 o
-12 5 23 0.011 -0.437 1.348 31.910 o
-12 5 24 2.918 3.152 0.608 109.998 o
-12 6 -11 14.342 13.367 0.513 30.670 o
-12 6 -10 2.457 2.573 0.323 253.568 o
-12 6 -9 30.930 32.535 0.959 7.501 o
-12 6 -8 20.107 21.513 0.835 15.009 o
-12 6 -7 36.323 37.567 1.120 5.618 o
-12 6 -6 11.368 9.361 0.475 45.885 o
-12 6 -5 11.512 9.892 0.408 46.433 o
-12 6 -4 0.421 -0.769 0.959 62.377 o
-12 6 -3 58.110 56.658 1.756 2.393 o
-12 6 -2 72.063 74.801 2.241 1.517 o
-12 6 -1 97.649 94.462 2.449 0.919 o
-12 6 0 0.576 0.418 0.313 490.158 o
-12 6 1 1.598 1.035 0.313 363.168 o
-12 6 2 10.728 10.111 0.427 48.603 o
-12 6 3 78.847 78.826 2.212 1.335 o
-12 6 4 17.167 17.032 0.560 22.234 o
-12 6 5 0.127 -0.408 1.054 52.086 o
-12 6 6 0.695 0.266 0.294 537.059 o
-12 6 7 15.247 14.259 0.532 27.713 o
-12 6 8 13.210 12.266 0.456 35.748 o
-12 6 9 3.764 3.674 0.304 190.042 o
-12 6 10 38.368 38.715 1.025 5.303 o
-12 6 11 0.445 0.475 0.266 658.915 o
-12 6 12 0.804 0.465 0.275 562.486 o
-12 6 13 1.590 1.158 0.275 416.555 o
-12 6 14 51.888 53.203 1.585 2.882 o
-12 6 15 6.771 7.377 0.418 82.619 o
-12 6 16 0.002 -0.038 1.063 51.299 o
-12 6 17 1.553 0.712 0.323 365.401 o
-12 6 18 3.693 3.655 0.351 174.635 o
-12 6 19 7.598 7.386 0.437 73.963 o
-12 6 20 36.611 41.003 1.348 5.040 o
-12 6 21 6.351 7.462 0.494 78.117 o
-12 6 22 4.209 4.842 0.465 119.369 o
[truncated: 512,293 more chars]
