# Supplementary material for: Transferable Hirshfeld atom model for rapid evaluation of aspherical atomic form factors
Source: IUCrJ. 2024 Mar 1;11(Pt 2):249–59. doi: 10.1107/S2052252524001507 (PMC10916294; doi:10.1107/S2052252524001507)
Supplement: Supplementary file 1 [file m-11-00249-sup1.zip › cifs/models_comparison/gly_ala/tham_HF_cc-pVTZ.cif]

data_gly_ala
_audit_creation_date               2023-11-13
_audit_creation_method
;
Olex2 1.3
(compiled 2020.07.31 svn.rc2a77460 for OlexSys, GUI svn.r6145)
;
_audit_contact_author_address      ?
_audit_contact_author_email        ?
_audit_contact_author_name         ''
_audit_contact_author_phone        ?
_publ_contact_author_id_orcid      ?
_publ_section_references
;
Bourhis, L.J., Dolomanov, O.V., Gildea, R.J., Howard, J.A.K., Puschmann, H.
 (2015). Acta Cryst. A71, 59-75.

Dolomanov, O.V., Bourhis, L.J., Gildea, R.J, Howard, J.A.K. & Puschmann, H.
 (2009), J. Appl. Cryst. 42, 339-341.
;
_chemical_formula_moiety           'C5 H10 N2 O3'
_chemical_formula_sum              'C5 H10 N2 O3'
_chemical_formula_weight           146.147
_chemical_absolute_configuration   unk
loop_
  _atom_type_symbol
  _atom_type_scat_source
  _atom_type_scat_dispersion_source
 H 'DiSCaMB, J. Appl. Cryst. 2018, DOI:10.1107/S1600576717015825' custom 
 C 'DiSCaMB, J. Appl. Cryst. 2018, DOI:10.1107/S1600576717015825' custom 
 O 'DiSCaMB, J. Appl. Cryst. 2018, DOI:10.1107/S1600576717015825' custom
 N 'DiSCaMB, J. Appl. Cryst. 2018, DOI:10.1107/S1600576717015825' custom


_space_group_crystal_system        'orthorhombic'
_space_group_IT_number             19
_space_group_name_H-M_alt          'P 21 21 21'
_space_group_name_Hall             ' P 2ac 2ab'
loop_
  _space_group_symop_id
  _space_group_symop_operation_xyz
 1 x,y,z
 2 x+1/2,-y+1/2,-z
 3 -x,y+1/2,-z+1/2
 4 -x+1/2,-y,z+1/2

_symmetry_Int_Tables_number        19
_cell_length_a                     7.487(2)
_cell_length_b                     9.4960(1)
_cell_length_c                     9.7099(4)
_cell_angle_alpha                  90
_cell_angle_beta                   90
_cell_angle_gamma                  90
_cell_volume                       690.34(19)
_cell_formula_units_Z              4
_cell_measurement_temperature      150(2)
_cell_measurement_reflns_used     310
_cell_measurement_theta_min       6.04
_cell_measurement_theta_max       21.1
_exptl_absorpt_coefficient_mu      0.063
_exptl_crystal_density_diffrn      1.406
_exptl_crystal_F_000               312.039
_exptl_crystal_size_max            0.1
_exptl_crystal_size_mid            0.08
_exptl_crystal_size_min            0.05
_exptl_crystal_colour             Colourless
_exptl_crystal_description        Prismatic
_diffrn_measurement_device_type   'Bruker SMART-CCD'
_diffrn_reflns_av_R_equivalents    0.0262
_diffrn_reflns_av_unetI/netI       0.0206
_diffrn_reflns_Laue_measured_fraction_full  0.9894
_diffrn_reflns_Laue_measured_fraction_max  0.9743
_diffrn_reflns_limit_h_max         11
_diffrn_reflns_limit_h_min         -11
_diffrn_reflns_limit_k_max         13
_diffrn_reflns_limit_k_min         -13
_diffrn_reflns_limit_l_max         14
_diffrn_reflns_limit_l_min         -14
_diffrn_reflns_number              13135
_diffrn_reflns_point_group_measured_fraction_full  0.9912
_diffrn_reflns_point_group_measured_fraction_max  0.9675
_diffrn_reflns_theta_full          18.3934
_diffrn_reflns_theta_max           23.79
_diffrn_reflns_theta_min           2.22
_diffrn_ambient_temperature        150(2)
_diffrn_measured_fraction_theta_full  0.9894
_diffrn_measured_fraction_theta_max  0.9743
_diffrn_radiation_type             synchrotron
_diffrn_radiation_wavelength       0.5259
_reflns_Friedel_coverage           0.958
_reflns_limit_h_max                11
_reflns_limit_h_min                -11
_reflns_limit_k_max                13
_reflns_limit_k_min                -13
_reflns_limit_l_max                14
_reflns_limit_l_min                -14
_reflns_number_gt                  2414
_reflns_number_total               2531
_reflns_threshold_expression       I>=2u(I)
_computing_molecular_graphics      'Olex2 1.3 (Dolomanov et al., 2009)'
_computing_publication_material    'Olex2 1.3 (Dolomanov et al., 2009)'
_computing_structure_refinement    'olex2.refine 1.3 (Bourhis et al., 2015)'
_computing_data_collection        'SMART-Bruker software V5.618 (BrukerAXS, 1997-2002)'
_computing_structure_solution     'SHELXS-97 (Sheldrick, 1990)' 
_refine_diff_density_max           0.1287
_refine_diff_density_min           -0.1858
_refine_diff_density_rms           0.0386
_refine_ls_abs_structure_details  
 'Flack, H. D. (1983). Acta Cryst. A39, 876-881.'
_refine_ls_abs_structure_Flack     0.2(13)
_refine_ls_d_res_high              0.6518
_refine_ls_d_res_low               6.7890
_refine_ls_goodness_of_fit_ref     1.2944
_refine_ls_hydrogen_treatment      refall
_refine_ls_matrix_type             full
_refine_ls_number_constraints      0
_refine_ls_number_parameters       181
_refine_ls_number_reflns           2531
_refine_ls_number_restraints       0
_refine_ls_R_factor_all            0.0173
_refine_ls_R_factor_gt             0.0158
_refine_ls_restrained_S_all        1.2944
_refine_ls_shift/su_max            0.0002
_refine_ls_shift/su_mean           0.0000
_refine_ls_structure_factor_coef   Fsqd
_refine_ls_weighting_details      
 'w=1/[\s^2^(Fo^2^)+(0.0119P)^2^] where P=(Fo^2^+2Fc^2^)/3'
_refine_ls_weighting_scheme        calc
_refine_ls_wR_factor_gt            0.0315
_refine_ls_wR_factor_ref           0.0317
_refine_special_details
;
Aspherical atom refinement in Olex2
with DiSCaMB generated form factors
using Transferable Hirshfeld Atom Model 
based on HF/cc-pVTZ electron densities
;
loop_
  _atom_site_label
  _atom_site_type_symbol
  _atom_site_fract_x
  _atom_site_fract_y
  _atom_site_fract_z
  _atom_site_U_iso_or_equiv
  _atom_site_adp_type
  _atom_site_occupancy
  _atom_site_refinement_flags_posn
 O1 O 0.26868(4) 0.96308(3) 0.77787(3) 0.01699(6) Uani 1.000000 .
 O2 O 0.43051(4) 1.12563(3) 0.88347(3) 0.01513(6) Uani 1.000000 .
 O3 O 0.70919(3) 0.94924(3) 0.59978(3) 0.01534(6) Uani 1.000000 .
 N1 N 0.44369(4) 1.03574(4) 0.52535(3) 0.01106(6) Uani 1.000000 .
 N2 N 0.73451(4) 0.75564(4) 0.40077(3) 0.01164(6) Uani 1.000000 .
 C1 C 0.37379(4) 1.06558(4) 0.77661(3) 0.01001(6) Uani 1.000000 .
 C2 C 0.42703(5) 1.13417(4) 0.63905(3) 0.01133(7) Uani 1.000000 .
 C3 C 0.28601(7) 1.24456(5) 0.60354(4) 0.02420(9) Uani 1.000000 .
 C4 C 0.58953(4) 0.95477(4) 0.51353(3) 0.00994(6) Uani 1.000000 .
 C5 C 0.59937(5) 0.86687(4) 0.38161(3) 0.01233(7) Uani 1.000000 .
 H1N1 H 0.3561(9) 1.0391(9) 0.4464(7) 0.0238(17) Uani 1.000000 .
 H1N2 H 0.8630(9) 0.7999(9) 0.4076(8) 0.030(2) Uani 1.000000 .
 H2N2 H 0.7341(11) 0.6807(10) 0.3227(8) 0.0344(19) Uani 1.000000 .
 H3N2 H 0.7024(12) 0.7031(9) 0.4925(7) 0.0318(19) Uani 1.000000 .
 H2 H 0.5578(8) 1.1844(9) 0.6558(6) 0.0268(16) Uani 1.000000 .
 H3A H 0.1579(10) 1.1937(10) 0.5820(8) 0.052(3) Uani 1.000000 .
 H3B H 0.3253(14) 1.3008(9) 0.5088(8) 0.055(3) Uani 1.000000 .
 H3C H 0.2702(13) 1.3195(10) 0.6893(8) 0.054(2) Uani 1.000000 .
 H5A H 0.4690(8) 0.8183(9) 0.3598(7) 0.0356(18) Uani 1.000000 .
 H5B H 0.6368(10) 0.9344(8) 0.2937(7) 0.0374(19) Uani 1.000000 .

loop_
  _atom_site_aniso_label
  _atom_site_aniso_U_11
  _atom_site_aniso_U_22
  _atom_site_aniso_U_33
  _atom_site_aniso_U_12
  _atom_site_aniso_U_13
  _atom_site_aniso_U_23
 O1 0.02221(12) 0.01636(15) 0.01240(10) -0.00791(11) 0.00487(9) -0.00418(11)
 O2 0.01701(11) 0.01896(16) 0.00942(10) -0.00383(11) 0.00083(8) -0.00428(10)
 O3 0.01755(11) 0.01569(15) 0.01278(10) 0.00370(11) -0.00492(9) -0.00298(10)
 N1 0.01294(12) 0.01177(16) 0.00846(10) 0.00129(12) -0.00003(9) -0.00172(11)
 N2 0.01417(13) 0.00970(16) 0.01104(11) 0.00184(11) 0.00202(10) -0.00062(11)
 C1 0.01144(12) 0.00994(17) 0.00865(12) -0.00027(11) 0.00056(10) -0.00226(12)
 C2 0.01539(14) 0.00935(18) 0.00925(12) 0.00035(13) 0.00070(10) -0.00095(11)
 C3 0.0380(2) 0.0184(2) 0.01616(16) 0.01524(19) -0.00180(16) -0.00013(16)
 C4 0.01251(13) 0.00965(17) 0.00767(11) 0.00021(12) -0.00049(9) -0.00063(11)
 C5 0.01598(15) 0.01233(18) 0.00867(12) 0.00188(13) -0.00022(10) -0.00150(12)
 H1N1 0.029(4) 0.021(5) 0.021(3) 0.005(4) -0.001(3) -0.007(3)
 H1N2 0.026(4) 0.033(5) 0.031(4) 0.006(4) 0.006(3) -0.001(4)
 H2N2 0.033(5) 0.032(5) 0.038(4) 0.009(4) 0.000(4) -0.007(4)
 H3N2 0.044(5) 0.026(5) 0.025(4) 0.008(4) 0.004(3) 0.001(4)
 H2 0.025(3) 0.028(4) 0.027(3) -0.011(3) 0.003(3) -0.005(3)
 H3A 0.044(5) 0.066(7) 0.047(5) 0.016(5) -0.018(4) -0.007(5)
 H3B 0.093(7) 0.036(6) 0.037(4) 0.033(6) -0.003(4) 0.009(4)
 H3C 0.081(6) 0.044(5) 0.035(4) 0.032(5) 0.001(4) -0.022(4)
 H5A 0.034(4) 0.036(5) 0.037(4) -0.002(4) -0.008(3) -0.018(4)
 H5B 0.054(5) 0.028(5) 0.030(3) 0.009(4) 0.000(3) 0.013(3)

loop_
  _geom_bond_atom_site_label_1
  _geom_bond_atom_site_label_2
  _geom_bond_distance
  _geom_bond_site_symmetry_2
  _geom_bond_publ_flag
 O1 C1 1.2518(5) . ?
 O2 C1 1.2577(4) . ?
 O3 C4 1.2275(4) . ?
 N1 C2 1.4519(5) . ?
 N1 C4 1.3404(5) . ?
 N1 H1N1 1.010(6) . ?
 N2 C5 1.4744(5) . ?
 N2 H1N2 1.051(7) . ?
 N2 H2N2 1.039(8) . ?
 N2 H3N2 1.049(8) . ?
 C1 C2 1.5386(5) . ?
 C2 C3 1.5273(6) . ?
 C2 H2 1.101(6) . ?
 C3 H3A 1.094(8) . ?
 C3 H3B 1.104(9) . ?
 C3 H3C 1.102(7) . ?
 C4 C5 1.5306(5) . ?
 C5 H5A 1.101(6) . ?
 C5 H5B 1.104(7) . ?

loop_
  _geom_angle_atom_site_label_1
  _geom_angle_atom_site_label_2
  _geom_angle_atom_site_label_3
  _geom_angle
  _geom_angle_site_symmetry_1
  _geom_angle_site_symmetry_3
  _geom_angle_publ_flag
 C4 N1 C2 120.29(3) . . ?
 H1N1 N1 C2 120.1(4) . . ?
 H1N1 N1 C4 118.8(4) . . ?
 H1N2 N2 C5 110.5(4) . . ?
 H2N2 N2 C5 113.4(5) . . ?
 H2N2 N2 H1N2 108.8(6) . . ?
 H3N2 N2 C5 106.9(4) . . ?
 H3N2 N2 H1N2 110.3(6) . . ?
 H3N2 N2 H2N2 107.0(6) . . ?
 O2 C1 O1 123.83(3) . . ?
 C2 C1 O1 120.03(3) . . ?
 C2 C1 O2 115.90(3) . . ?
 C1 C2 N1 114.20(3) . . ?
 C3 C2 N1 109.24(3) . . ?
 C3 C2 C1 107.91(3) . . ?
 H2 C2 N1 108.3(3) . . ?
 H2 C2 C1 106.6(3) . . ?
 H2 C2 C3 110.5(4) . . ?
 H3A C3 C2 110.3(5) . . ?
 H3B C3 C2 109.6(5) . . ?
 H3B C3 H3A 106.7(6) . . ?
 H3C C3 C2 110.3(4) . . ?
 H3C C3 H3A 109.6(7) . . ?
 H3C C3 H3B 110.3(7) . . ?
 N1 C4 O3 124.10(3) . . ?
 C5 C4 O3 120.83(3) . . ?
 C5 C4 N1 115.07(3) . . ?
 C4 C5 N2 108.55(3) . . ?
 H5A C5 N2 109.4(4) . . ?
 H5A C5 C4 110.3(3) . . ?
 H5B C5 N2 109.9(4) . . ?
 H5B C5 C4 110.0(4) . . ?
 H5B C5 H5A 108.7(6) . . ?

loop_
  _geom_torsion_atom_site_label_1
  _geom_torsion_atom_site_label_2
  _geom_torsion_atom_site_label_3
  _geom_torsion_atom_site_label_4
  _geom_torsion
  _geom_torsion_site_symmetry_1
  _geom_torsion_site_symmetry_2
  _geom_torsion_site_symmetry_3
  _geom_torsion_site_symmetry_4
  _geom_torsion_publ_flag
 O1 C1 C2 N1 -35.32(4) . . . . ?
 O1 C1 C2 C3 86.34(4) . . . . ?
 O2 C1 C2 N1 150.06(3) . . . . ?
 O2 C1 C2 C3 -88.27(4) . . . . ?
 O3 C4 N1 C2 5.79(5) . . . . ?
 O3 C4 C5 N2 16.50(4) . . . . ?
 N1 C4 C5 N2 -163.73(3) . . . . ?

loop_
  _diffrn_refln_index_h
  _diffrn_refln_index_k
  _diffrn_refln_index_l
  _diffrn_refln_intensity_net
  _diffrn_refln_intensity_u
 1 0 0 -0.04 0.24
 -1 0 0 0.17 0.37
 1 0 0 0.55 0.4
 -1 0 0 0.02 0.23
 -2 0 0 4044.27 107.15
 2 0 0 3789.45 106.96
 -2 0 0 3587.42 108.86
 3 0 0 -0.67 0.7
 -3 0 0 -0.06 1.14
 -3 0 0 -0.22 0.69
 -4 0 0 469.98 13.93
 -4 0 0 469.67 13.29
 4 0 0 460.39 13.26
 -5 0 0 0.47 1.2
 5 0 0 0.23 1.13
 -5 0 0 -0.46 2.02
 -6 0 0 5672.02 169.45
 6 0 0 6222.66 168.48
 -6 0 0 6050.05 169.66
 -7 0 0 -3.07 3.72
 -7 0 0 -0.97 3.03
 -7 0 0 -1.14 1.8
 7 0 0 -0.53 1.64
 -8 0 0 85.43 5.99
 -8 0 0 91.01 5.36
 8 0 0 88.98 3.49
 -8 0 0 88.92 3.86
 -9 0 0 -2.62 4.88
 -9 0 0 1.34 5.77
 9 0 0 0.39 2.19
 -9 0 0 -4.91 3.06
 10 0 0 4.03 2.55
 -10 0 0 2.55 3.79
 -10 0 0 2.09 7.6
 -10 0 0 7.88 6.08
 -11 0 0 2.68 4.83
 -11 0 0 5.25 10.08
 11 0 0 0.97 2.97
 -11 0 0 -5.52 6.01
 -1 -1 0 1205.47 35.4
 -1 -1 0 1243.02 35.37
 3 1 0 1198.29 33.34
 -3 1 0 1203.39 33.33
 -3 -1 0 1192.95 33.34
 3 -1 0 1179.99 33.35
 -3 -1 0 1210.16 34.26
 3 1 0 1175.62 34.22
 4 1 0 384.78 11.35
 -4 -1 0 361.36 10.7
 -4 1 0 366.68 10.68
 -4 1 0 379.96 11.27
 4 -1 0 371.55 10.62
 4 1 0 371.64 10.71
 -4 -1 0 375.66 11.38
 -5 1 0 1149.2 32.69
 -5 -1 0 1159.07 33.86
 -5 1 0 1174.92 33.76
 5 1 0 1153.06 32.71
 -5 -1 0 1185.83 32.74
 5 -1 0 1177.64 32.63
 -6 -1 0 407.58 11.5
 -6 1 0 381.12 11.4
 6 -1 0 407.57 11.31
 6 1 0 356.82 11.37
 -6 -1 0 392.88 12.46
 -6 -1 0 398.96 12.57
 -6 1 0 399.81 12.33
 -6 1 0 389.77 12.58
 -7 -1 0 2.3 3.66
 7 -1 0 6.45 1.49
 7 1 0 9.4 1.78
 -7 1 0 5.98 3.15
 -7 -1 0 7.54 2.11
 -7 1 0 4.83 3.82
 -7 1 0 7.01 1.75
 -7 -1 0 4.35 3.24
 -8 1 0 703.21 21.75
 -8 -1 0 681.08 21.86
 8 1 0 717.85 20.32
 -8 -1 0 720.64 20.5
 -8 1 0 730.33 20.42
 8 -1 0 725.36 20.16
 -8 -1 0 699.42 22.08
 -8 1 0 691.41 22.2
 -9 -1 0 203.19 9.08
 -9 1 0 240.2 9.53
 -9 1 0 239.88 10.41
 9 1 0 251.02 7.55
 -9 -1 0 237.39 10.22
 -9 -1 0 239.28 7.97
 -9 1 0 234.23 7.72
 9 -1 0 227.34 7.25
 -10 -1 0 -4.93 4.52
 10 1 0 -2.42 2.66
 -10 1 0 -1.31 3.51
 -10 -1 0 0.64 7.26
 -10 1 0 -4.14 7.9
 10 -1 0 0.67 2.33
 -10 1 0 -8.68 5.85
 -10 -1 0 1.08 3.88
 -11 -1 0 226.53 10.29
 -11 1 0 229.14 11.71
 -11 -1 0 238.79 13.2
 -11 1 0 248.87 9.04
 11 1 0 233.57 7.98
 -1 2 0 2846.72 80.93
 1 2 0 2817.11 78.83
 -1 -2 0 2509.22 78.34
 2 2 0 843.36 23.23
 2 2 0 798.49 23.82
 -2 -2 0 856.62 23.73
 -2 -2 0 813.28 23.26
 -4 -2 0 343.34 9.9
 -4 2 0 350.9 9.84
 4 2 0 331.9 9.88
 4 2 0 343.89 10.53
 -5 -2 0 832.01 22.16
 5 2 0 788.56 22.11
 -5 2 0 760.02 22.03
 -5 2 0 772.98 23.11
 -5 2 0 769.16 22.9
 5 2 0 767.28 23.07
 6 2 0 157.64 5.29
 -6 -2 0 181.83 6.5
 -6 2 0 165.99 6.06
 -6 2 0 166.86 6.6
 -6 -2 0 169.07 5.43
 -6 2 0 155.56 5.23
 -7 -2 0 8.59 2.2
 -7 2 0 5.32 3.97
 -7 -2 0 8.04 2.61
 -7 -2 0 7.41 3.75
 -7 2 0 10.47 1.85
 7 2 0 10.08 1.84
 -7 2 0 7.96 3.08
 -8 2 0 29.36 5.39
 -8 -2 0 31.52 2.92
 -8 -2 0 36.05 4.91
 -8 2 0 35.2 4.23
 -8 2 0 31.16 2.48
 8 2 0 31.75 2.53
 -8 -2 0 36.97 3.49
 -9 -2 0 529.51 15.24
 -9 2 0 512.66 17.56
 -9 -2 0 496 16
 -9 -2 0 495.34 16.96
 -9 2 0 497.14 14.92
 -9 2 0 490.92 16.43
 -10 2 0 0.39 3.25
 10 2 0 4.4 2.97
 -10 -2 0 4.65 4.93
 -10 -2 0 -0.28 3.95
 -10 2 0 3.54 8.21
 -10 -2 0 9.5 7.32
 -10 2 0 3.65 6.04
 -11 2 0 52.48 8.28
 -11 -2 0 49.27 5.96
 -11 -2 0 62.55 7.52
 -11 2 0 49.42 4.74
 0 3 0 -0.32 0.5
 -1 -3 0 71.35 2.29
 1 3 0 70.21 2.31
 -1 3 0 70.4 2.31
 -3 3 0 409.75 11.94
 3 3 0 388.87 12.03
 -3 -3 0 405.38 11.42
 3 3 0 399.04 11.46
 -4 -3 0 4109.34 114.81
 -4 -3 0 4077.4 118.09
 -4 3 0 4029.43 113.93
 -4 3 0 4040.67 115.59
 4 3 0 4110.9 115.64
 -5 3 0 17.15 2.77
 -5 -3 0 17.04 1.95
 -5 -3 0 16.91 1.66
 -5 3 0 18.05 1.48
 5 3 0 17.05 2.45
 5 3 0 16 1.58
 -6 -3 0 185.05 5.73
 -6 -3 0 171.81 6.1
 -6 3 0 171.77 6.24
 -6 3 0 166.69 6.82
 6 3 0 167.16 6.6
 -6 -3 0 179.18 6.71
 -6 3 0 173.93 5.49
 6 3 0 186.45 5.65
 -7 3 0 35.31 3.34
 -7 3 0 38.75 4.53
 7 3 0 36.94 2.49
 -7 -3 0 37.54 4.02
 -7 -3 0 39.21 3.22
 -7 -3 0 40.36 2.71
 -7 3 0 37.92 2.28
 -8 -3 0 8.42 3.33
 -8 3 0 9.23 3.76
 -8 3 0 12.38 2.1
 -8 -3 0 9.66 4.5
 -8 -3 0 9.8 2.71
 8 3 0 11.43 2.28
 -8 3 0 10.17 5.22
 -9 -3 0 278.23 11.37
 -9 3 0 298.51 9.16
 -9 3 0 304.35 12.31
 -9 3 0 285.71 10.76
 9 3 0 293.13 9.21
 -9 -3 0 285.84 9.63
 -10 3 0 196.31 6.84
 -10 3 0 180.7 11.86
 -10 -3 0 193.84 10.24
 10 3 0 186.22 6.74
 -10 3 0 168.8 8.75
 -10 -3 0 193.63 7.82
 -11 3 0 11.76 4.42
 -11 -3 0 15.51 6.28
 -11 3 0 8.89 7.67
 -11 -3 0 2.78 7.46
 0 4 0 1265.23 37.46
 -1 4 0 39.9 1.59
 -1 -4 0 41.69 1.56
 -1 -4 0 47.14 1.69
 1 4 0 41.27 1.64
 -2 4 0 9078.71 252.75
 2 4 0 8577.71 251.21
 -3 4 0 554.64 17.42
 -3 -4 0 574.36 17.35
 3 4 0 653.11 17.49
 3 4 0 608.02 16.94
 -4 4 0 3342.91 95
 -4 -4 0 3499.53 94.98
 -4 -4 0 3139.54 94.75
 4 4 0 3324.01 95.13
 4 4 0 3408.02 95.08
 -5 -4 0 528.7 15.26
 5 4 0 533.11 16.32
 -5 -4 0 535.11 16.14
 -5 4 0 526.98 15.13
 -5 -4 0 533.08 15.86
 -5 4 0 521.14 16.16
 5 4 0 547.99 15.33
 -6 4 0 16.19 1.68
 6 4 0 13.13 1.96
 -6 -4 0 12.34 2.45
 -6 4 0 15.63 3.5
 -6 -4 0 13.94 2.01
 -6 -4 0 11.9 3.18
 6 4 0 14.77 3.08
 -7 -4 0 631.07 18.06
 -7 4 0 626.25 17.82
 7 4 0 606.89 19.39
 -7 -4 0 616.87 19.13
 -7 4 0 626.49 19.53
 7 4 0 636.35 17.99
 -7 -4 0 620.46 18.82
 -7 4 0 601.74 18.81
 -8 4 0 189.38 7.6
 8 4 0 205.98 6.6
 -8 -4 0 175.19 7.46
 -8 4 0 187.49 6.29
 -8 -4 0 200.41 8.23
 -8 4 0 187.54 8.96
 -8 -4 0 195.54 6.82
 -9 -4 0 163.59 6.68
 -9 4 0 158.6 5.84
 9 4 0 171 6.04
 -9 4 0 164.1 7.56
 -9 -4 0 178.18 7.77
 -9 4 0 152.14 9.86
 -9 -4 0 161.87 8.45
 -10 4 0 48.19 6.22
 -10 -4 0 48.67 7.7
 -10 4 0 52.49 10.45
 -10 -4 0 51.34 5.58
 -10 -4 0 52.34 6.77
 -10 4 0 43.91 3.74
 -11 -4 0 54.9 9.06
 -11 -4 0 45.2 7.62
 0 5 0 0.69 0.88
 1 5 0 5.65 0.97
 -1 5 0 6.93 0.99
 -2 -5 0 637.07 19.27
 2 5 0 687.47 19.3
 -2 -5 0 686.71 19.25
 -2 5 0 655.47 19.29
 -3 5 0 617.29 18.42
 3 5 0 626.29 17.9
 3 5 0 629.67 18.39
 -3 -5 0 651.34 18.37
 -3 -5 0 632.92 18.47
 -4 -5 0 825.65 23.89
 4 5 0 827.51 24.32
 -4 5 0 802.59 24
 4 5 0 834 23.29
 -5 5 0 -0.96 1.3
 -5 5 0 -0.48 2.83
 -5 -5 0 -1.52 1.48
 5 5 0 -1.24 2.72
 5 5 0 -0.23 1.69
 -5 -5 0 0.83 2.56
 -5 -5 0 0.01 1.97
 6 5 0 143.83 6.22
 -6 5 0 132.46 6.14
 6 5 0 145.84 4.93
 -6 -5 0 146.58 4.87
 -6 -5 0 146.31 5.54
 -6 5 0 147.53 4.62
 -6 -5 0 126.65 5.77
 7 5 0 8.52 2.24
 -7 -5 0 9.12 3.19
 7 5 0 6.92 4.06
 -7 5 0 5.45 1.86
 -7 -5 0 6.6 2.48
 -7 -5 0 6.31 3.83
 -7 5 0 9.48 4.5
 -8 5 0 23.69 2.43
 -8 -5 0 20.33 4.25
 -8 5 0 19.67 3.85
 8 5 0 21.01 5.12
 -8 -5 0 21.51 3.39
 -8 -5 0 17.54 4.82
 -8 5 0 20.61 6.22
 8 5 0 17.31 2.78
 -9 5 0 17.24 8.27
 -9 5 0 11.2 4.85
 -9 -5 0 16.85 5.65
 9 5 0 15.55 3.33
 -9 -5 0 14.49 5.35
 -9 5 0 17.09 2.77
 -9 -5 0 14.68 4.24
 -10 -5 0 204.33 9.17
 -10 5 0 222.26 14.11
 -10 5 0 224.59 7.66
 10 5 0 226.5 7.91
 -10 5 0 214.5 9.75
 -10 -5 0 212.79 10.6
 -10 -5 0 221.34 10.65
 0 6 0 1204.65 34.49
 -1 6 0 398.11 11.24
 1 6 0 367.86 11.24
 2 6 0 1499.75 42.86
 -2 -6 0 1452.41 42.82
 -2 6 0 1531.35 42.94
 -2 -6 0 1522.26 42.85
 -3 6 0 145.52 4.96
 -3 -6 0 144.89 4.92
 -3 -6 0 146.3 4.8
 3 6 0 143.38 4.57
 3 6 0 138.94 4.84
 4 6 0 62.46 2.7
 4 6 0 61.15 3.6
 -4 -6 0 59.41 3.25
 -4 6 0 63.87 3.39
 -4 -6 0 64.99 2.94
 5 6 0 157.98 5.2
 -5 -6 0 140.44 5.71
 5 6 0 152.02 6.28
 -5 -6 0 160.46 5.62
 -5 6 0 146.1 6.01
 -6 6 0 6.7 1.7
 -6 -6 0 7.37 3.28
 6 6 0 5.03 3.92
 -6 6 0 4.56 3.98
 -6 -6 0 7.25 2.78
 6 6 0 4.96 2.28
 -7 6 0 1026.48 28.62
 7 6 0 1013.78 30.78
 -7 -6 0 1041.13 28.7
 -7 -6 0 1043.75 30.08
 -7 -6 0 965.62 29.95
 7 6 0 982.66 28.91
 -7 6 0 1013.91 30.61
 8 6 0 105.5 7.54
 -8 -6 0 90.89 6.15
 -8 -6 0 116.76 6.19
 8 6 0 97.67 4.69
 -8 6 0 109.7 4.19
 -8 6 0 113.58 8.25
 -8 -6 0 103.26 4.9
 -8 6 0 99.54 5.4
 -9 6 0 12.05 2.85
 -9 -6 0 17.87 4.69
 -9 -6 0 14.27 5.83
 -9 6 0 14.78 5.06
 9 6 0 15.26 3.62
 -9 -6 0 10.05 5.72
 -9 6 0 18.67 9.09
 -10 6 0 -0.91 6.13
 -10 6 0 0.86 3.47
 -10 -6 0 -2.72 7.92
 -10 -6 0 2.96 6.36
 10 6 0 6.19 4.01
 -10 -6 0 2.72 7.18
 0 7 0 0.78 1.19
 -1 7 0 125.75 4.15
 1 7 0 129.12 4.23
 -2 -7 0 2.02 1.31
 2 7 0 2.51 1.46
 -2 7 0 0.81 1.57
 -2 -7 0 0.51 1.33
 3 7 0 6.38 1.84
 3 7 0 5.54 1.6
 -3 -7 0 5.07 1.69
 -3 -7 0 4.61 1.98
 -3 7 0 5.82 2.09
 4 7 0 90.74 3.53
 -4 -7 0 82.6 3.91
 -4 7 0 87.83 4.18
 -4 -7 0 84.84 3.72
 4 7 0 99.67 4.04
 -5 -7 0 456.77 13.51
 -5 -7 0 427.71 13.51
 5 7 0 467.69 13.1
 5 7 0 421.4 14.25
 -5 7 0 421.87 13.78
 -6 -7 0 58.35 4.21
 6 7 0 54.7 5.27
 -6 -7 0 64.13 4.1
 -6 7 0 59.51 2.75
 -6 7 0 60.24 4.98
 6 7 0 70.56 3.55
 -7 -7 0 92.67 5.29
 7 7 0 82.91 4.17
 -7 7 0 80.14 6.62
 -7 7 0 86.2 3.59
 7 7 0 84.25 6.55
 -7 -7 0 87.79 5.29
 -8 7 0 101.32 8.58
 8 7 0 99.24 5.02
 -8 -7 0 110.07 6.75
 -8 -7 0 99.09 6.27
 8 7 0 102.84 8
 -8 7 0 95.85 4.28
 -9 -7 0 182.43 8.86
 9 7 0 178.64 7.24
 9 7 0 170.12 11.4
 -9 7 0 190.43 12.81
 -9 7 0 188.32 6.59
 -9 -7 0 205.06 10.01
 -9 7 0 193.92 8.36
 0 8 0 170.56 5.43
 -1 8 0 1.09 1.6
 1 8 0 1.94 1.49
 -2 8 0 67.96 3.05
 2 8 0 75.97 3.12
 3 8 0 269.45 8.24
 3 8 0 274.43 8.7
 -3 -8 0 262.16 8.36
 -3 8 0 277.49 8.66
 -3 -8 0 285.89 8.41
 -4 -8 0 78.85 3.63
 4 8 0 75.07 3.47
 -4 8 0 79.18 4.07
 4 8 0 76.66 3.86
 -4 -8 0 76.85 3.59
 -5 -8 0 21.28 3.06
 -5 -8 0 23.97 3.11
 5 8 0 22.61 4.35
 5 8 0 22.79 2.79
 -5 8 0 23.15 3.94
 6 8 0 472.49 14.23
 6 8 0 460.87 15.94
 -6 -8 0 476.25 14.73
 -6 8 0 477.79 15.39
 -6 -8 0 453.62 14.58
 -7 -8 0 25.84 4.31
 7 8 0 26.21 3.69
 -7 8 0 18.08 2.54
 -7 -8 0 18.28 4.34
 -7 8 0 14.91 6.46
 7 8 0 24.99 6.5
 -8 8 0 52.46 9.08
 -8 -8 0 51.11 6.33
 -8 8 0 46.77 3.43
 -8 -8 0 53.66 5.39
 8 8 0 54.17 4.25
 8 8 0 51.62 8.35
 -9 8 0 308.04 11.53
 -9 8 0 320.29 9.93
 -9 -8 0 308.95 13.23
 9 8 0 313.65 10.76
 -9 -8 0 313.71 11.94
 0 9 0 -0.84 1.72
 1 9 0 18.67 2.06
 -1 9 0 18.66 1.96
 -2 9 0 1248.75 34.63
 2 9 0 1158.56 34.68
 3 9 0 7.46 2.07
 3 9 0 9.65 2.45
 -3 9 0 6.12 2.66
 4 9 0 609.65 18.2
 -4 -9 0 584.9 17.73
 4 9 0 598.15 17.54
 -4 9 0 626.68 18.14
 -4 -9 0 581.43 17.63
 5 9 0 98.7 6.65
 -5 -9 0 108.08 4.91
 -5 -9 0 100.8 4.56
 5 9 0 106.49 4.74
 -5 9 0 102.56 5.65
 -6 -9 0 363.46 11.7
 6 9 0 364.62 11.61
 -6 -9 0 390.87 12.16
 6 9 0 340.83 13.66
 -6 9 0 360.59 12.82
 -7 9 0 12.78 7
 7 9 0 9.29 4.28
 7 9 0 10 7.73
 -7 -9 0 7.97 4.1
 -7 9 0 6.4 2.66
 -7 -9 0 12.35 4.79
 -8 -9 0 304.71 11.96
 -8 -9 0 268.79 10.75
 -8 9 0 312.1 9.44
 8 9 0 294.09 10.34
 -8 9 0 326.46 14.3
 8 9 0 283.38 14.55
 0 10 0 4062.25 115.21
 1 10 0 83.73 3.77
 -1 10 0 85.22 3.55
 -2 10 0 333.14 10.09
 2 10 0 314.85 10.19
 3 10 0 245.76 8.33
 3 10 0 239.02 7.71
 -3 10 0 247.63 8.24
 -4 10 0 56.38 4.46
 4 10 0 59.63 3.95
 4 10 0 58.22 4.26
 -4 -10 0 59.03 3.32
 -4 -10 0 57.88 3.05
 5 10 0 1.2 5.97
 -5 -10 0 1.14 2.91
 -5 -10 0 1.96 3.23
 -5 10 0 0.66 4.83
 5 10 0 0.64 3.65
 -6 -10 0 638.26 19.26
 6 10 0 607.09 21.18
 -6 10 0 619.76 20.03
 -6 -10 0 600.16 18.71
 6 10 0 642.07 18.87
 -7 -10 0 218.46 9.23
 -7 10 0 206 11.21
 7 10 0 202.15 8.41
 7 10 0 215.63 12.47
 -7 -10 0 200.82 8.09
 -8 -10 0 11.63 7.44
 0 11 0 0.19 2.58
 1 11 0 -0.14 2.74
 -1 11 0 -1.03 2.52
 2 11 0 20.94 3.12
 -2 11 0 26.3 3.08
 3 11 0 18.67 3.14
 3 11 0 25.04 3.67
 -3 11 0 22.34 3.68
 4 11 0 510.83 16.17
 4 11 0 510.33 15.52
 -4 11 0 501.5 15.88
 5 11 0 170.82 7.29
 -5 11 0 190.4 8.34
 -5 -11 0 175.6 6.64
 -5 -11 0 165.87 6.1
 5 11 0 156.49 9.94
 6 11 0 -1.66 8.86
 -6 11 0 -6.59 7.22
 -6 -11 0 5.97 4.57
 6 11 0 1.03 5.16
 -6 -11 0 -1.9 3.52
 -7 -11 0 74.22 7.17
 0 12 0 1085.14 31.58
 1 12 0 3.38 3.33
 -1 12 0 0.06 3.08
 2 12 0 296.57 10.07
 -2 12 0 295.56 9.75
 3 12 0 -1.56 4.13
 3 12 0 -0.99 3.8
 -3 12 0 -3.18 3.84
 4 12 0 71.39 5.79
 -4 12 0 72.46 6.07
 4 12 0 80.36 6.3
 5 12 0 32.71 5.93
 5 12 0 44.29 9.56
 -5 12 0 35.8 6.51
 -6 -12 0 392.88 12.75
 -6 -12 0 429.59 13.5
 0 13 0 1.34 3.88
 1 13 0 5.14 4.08
 -1 13 0 6.64 4.15
 2 13 0 455.52 14.74
 -2 13 0 450.31 14.25
 -3 13 0 12.33 4.83
 3 13 0 13.03 5.08
 3 13 0 18.15 5.62
 -4 13 0 266.25 10.67
 0 0 -1 0.06 0.2
 0 0 -1 0.01 0.15
 0 0 1 -0.27 0.2
 0 0 -1 0.4 0.26
 0 0 1 -0.08 0.26
 -2 0 -1 2597.98 74.71
 2 0 -1 2776.69 75.07
 2 0 1 2735.03 75.28
 -2 0 1 2459.01 74.8
 -2 0 -1 2699.19 75.83
 2 0 1 2723.54 75.85
 -3 0 1 854.96 24.55
 3 0 1 867.32 23.82
 3 0 -1 838.57 23.8
 -3 0 1 841.74 23.81
 3 0 -1 848.43 24.51
 -3 0 -1 859.75 24.56
 -3 0 -1 837.66 23.82
 4 0 -1 109.31 3.39
 4 0 1 103.95 3.44
 -4 0 1 110.98 4.05
 -4 0 -1 103.94 3.45
 -4 0 -1 105.77 4.11
 4 0 -1 109.43 3.93
 -4 0 -1 104.81 3.96
 -4 0 1 113.98 3.45
 -5 0 -1 42.36 1.98
 -5 0 1 40.78 2.76
 -5 0 1 47.74 2.04
 -5 0 -1 39.79 3.01
 -5 0 -1 59.76 2.91
 5 0 1 44.01 2.02
 5 0 -1 42.82 1.92
 -6 0 -1 1.35 2.91
 -6 0 -1 6.9 2.61
 6 0 1 0.69 1.43
 6 0 -1 -0.2 1.33
 -6 0 1 3.54 2.64
 -6 0 -1 1.22 1.48
 -6 0 1 -1.71 1.48
 -7 0 1 569.51 18.26
 -7 0 -1 609.17 17.18
 7 0 -1 578.92 16.98
 -7 0 -1 607.7 18.37
 7 0 1 578.37 17.02
 -7 0 -1 603.58 18.48
 -7 0 1 612.08 17.16
 -8 0 -1 720.34 23.82
 -8 0 1 820.94 22.54
 -8 0 -1 829.17 22.54
 -8 0 -1 766.97 24.13
 8 0 1 805.14 22.34
 -8 0 1 731.37 23.72
 8 0 -1 806.79 22.26
 9 0 -1 3.67 2.12
 -9 0 1 -0.8 2.91
 9 0 1 2.35 2.3
 -9 0 -1 5.6 5
 -9 0 -1 -0.57 3.02
 -9 0 -1 2.56 5.69
 -9 0 1 0.02 3.63
 -9 0 1 1.13 6.13
 10 0 -1 40 2.85
 -10 0 -1 32.39 8.01
 -10 0 -1 21.55 6.73
 -10 0 1 36.82 4.02
 -10 0 1 30.46 4.67
 10 0 1 33.93 3.07
 -10 0 1 36.31 8.36
 -10 0 -1 36.43 4.4
 -11 0 1 76.39 5.79
 -11 0 -1 80.16 5.98
 -11 0 -1 74.48 9.52
 -11 0 1 74.72 6.69
 11 0 -1 71.01 3.83
 11 0 1 79.32 4.17
 0 -1 1 2315.6 69.78
 0 1 1 2508.95 84.27
 1 -1 1 5442.21 153.93
 -1 -1 -1 5232.68 153.88
 2 1 1 3849.79 105.42
 -2 -1 -1 3967.12 108.32
 2 1 -1 3778.6 105.53
 -2 1 -1 3419.77 105
 3 1 -1 1169.11 33.72
 -3 1 1 1205.92 33.94
 -3 1 -1 1200.52 33.73
 3 1 1 1139.42 32.81
 -3 1 1 1188.17 33.66
 3 -1 1 1167.51 32.81
 3 -1 -1 1151.16 32.87
 -4 -1 1 970.37 26.6
 4 1 -1 946.98 27.46
 4 -1 1 961.96 26.54
 -4 1 1 946.94 27.39
 -4 1 1 926.48 26.53
 -4 -1 -1 933.51 27.47
 -4 -1 -1 966.54 26.58
 4 1 1 958.29 26.59
 4 -1 -1 927.41 26.49
 -4 -1 1 936.62 27.22
 -4 -1 -1 937.69 27.46
 -4 1 -1 912.91 27.46
 -4 1 -1 984.6 26.58
 5 1 -1 49.77 1.98
 5 1 1 42.49 1.98
 -5 -1 -1 46.71 2.06
 -5 1 -1 44.95 1.98
 5 -1 -1 39.86 1.76
 -5 1 -1 42.55 2.99
 5 -1 1 43.07 1.87
 -5 -1 -1 44.16 2.98
 -5 1 -1 41.43 2.78
 -5 -1 1 44.49 2.07
 -5 -1 1 48.78 2.43
 5 1 -1 44.19 2.7
 -5 -1 -1 43.99 2.91
 -5 1 1 42.6 1.91
 -5 1 1 41.92 2.7
 -6 1 1 341.23 11.01
 6 -1 -1 333.76 10
 -6 -1 1 369.25 10.81
 -6 1 1 339.9 10.16
 -6 -1 1 350.61 10.25
 6 1 -1 336.84 11.05
 -6 1 -1 347.46 11.06
 -6 -1 -1 353.89 10.26
 -6 1 -1 352.12 10.22
 6 1 -1 343.64 10.14
 6 -1 1 352.01 10.09
 -6 -1 -1 343.14 11.17
 -6 -1 -1 324.32 11.18
 -6 1 -1 347.42 11.29
 6 1 1 361.66 10.22
 -7 -1 1 595.66 16.88
 -7 1 1 584.68 16.78
 7 1 1 550.42 16.74
 7 -1 1 570.07 16.65
 -7 1 -1 588.69 18.23
 -7 1 -1 557.93 16.79
 -7 -1 -1 601.31 16.89
 -7 -1 1 613.63 17.56
 7 1 -1 561.55 16.71
 -7 1 -1 604.02 17.98
 -7 -1 -1 588.58 18.1
 -7 -1 -1 553.27 18.04
 -7 1 1 592.52 17.94
 7 -1 -1 591.87 16.58
 -8 1 -1 106.64 4.19
 8 -1 -1 114.01 3.77
 -8 -1 -1 105.14 6.07
 -8 -1 -1 108.51 4.45
 -8 -1 -1 108 6.22
 -8 1 1 101.36 6.61
 -8 -1 1 105.81 4.93
 -8 1 -1 103.1 5.71
 -8 1 1 108.42 4.17
 -8 -1 1 109.27 4.35
 8 1 -1 109.41 4.1
 -8 1 -1 105.73 6.43
 8 1 1 112.86 4.16
 8 -1 1 100.82 3.82
 -8 1 1 103.49 5.62
 -9 -1 1 61.31 6.95
 9 1 -1 66.58 3.31
 -9 -1 -1 72.82 6.31
 -9 -1 -1 62.34 6.48
 -9 1 -1 49.8 5.34
 9 1 1 63.53 3.37
 -9 1 -1 59.36 3.7
 -9 -1 -1 61.16 3.92
 -9 1 -1 67.26 6.74
 -9 -1 1 57.72 3.89
 -9 1 1 66.89 7.3
 9 -1 -1 60.45 2.85
 9 -1 1 60.39 3.05
 -9 1 1 61.27 3.51
 -9 -1 1 60.95 4.47
 -9 1 1 57.23 5.51
 10 -1 -1 16.09 2.38
 -10 -1 1 18.78 4.76
 10 -1 1 15.58 2.6
 -10 1 1 25.88 8.25
 -10 -1 -1 20.89 7.5
 -10 -1 1 19.24 4.03
 -10 -1 1 9.87 7.42
 10 1 -1 16.64 2.81
 -10 1 -1 11.67 6.3
 -10 1 1 15.88 5.49
 -10 1 -1 11.7 8.05
 -10 1 1 12.93 3.74
 -10 -1 -1 16.14 6.77
 10 1 1 16.06 2.98
 -10 -1 -1 16.48 4.13
 -10 1 -1 12.3 3.52
 -11 -1 -1 12.51 7.12
 -11 1 -1 12.01 5.16
 11 1 -1 11.44 3.33
 -11 -1 -1 14.46 9.73
 -11 -1 1 9.96 5.02
 -11 1 1 9.13 5.59
 -11 1 -1 14.39 8.38
 -11 -1 -1 15.43 5.38
 -11 1 1 13.02 4.74
 -11 -1 1 12.2 6.24
 11 1 1 14.88 3.55
 1 2 -1 2853.25 81.23
 1 2 1 2578.95 81.25
 -1 -2 1 2945.69 80.18
 1 2 -1 2857.77 79.39
 -1 2 -1 3008.76 81.53
 1 2 1 2620.79 80.94
 2 2 -1 5253.76 153.08
 2 -2 1 5346.96 153.13
 2 2 1 5478.28 152.01
 -3 2 1 701.17 20.88
 -3 -2 -1 725.79 21.04
 -3 -2 -1 726.56 21
 3 2 -1 721.65 20.36
 3 2 1 726.58 21.04
 -3 2 -1 741.98 21.03
 -3 -2 -1 720.16 20.33
 3 2 1 757.08 20.36
 -3 2 -1 719.55 20.31
 3 2 -1 702.92 21.02
 -3 2 1 721.99 20.3
 -3 -2 1 714.8 20.36
 4 2 -1 2401.11 67.16
 -4 2 -1 2359.75 67.12
 -4 2 1 2434.72 67.13
 -4 2 1 2459.23 68.67
 5 2 1 171.63 5.5
 -5 2 -1 177.04 6.33
 5 2 -1 178.94 6.27
 -5 2 1 178.52 5.38
 -5 2 -1 176.44 5.42
 -5 -2 -1 175.99 6.3
 -5 -2 -1 171.57 5.5
 -5 -2 1 178.65 5.88
 -5 -2 -1 173.23 6.34
 -5 -2 1 180.63 5.55
 -5 2 1 182.45 6.07
 -6 2 1 313.96 9.17
 -6 -2 -1 316.39 9.32
 -6 2 1 316.99 10.05
 -6 2 -1 305.88 10.33
 -6 -2 -1 315.91 10.29
 6 2 -1 310.22 10.17
 -6 -2 1 320.73 9.34
 -6 -2 1 313.89 9.77
 -6 2 -1 301.57 9.2
 6 2 -1 293.41 9.21
 -7 -2 -1 163.34 6.81
 -7 2 -1 160.72 7.03
 -7 2 1 155.97 6.28
 -7 2 -1 161.38 5.34
 7 2 -1 167.79 6.57
 -7 -2 1 163.7 6.02
 -7 -2 -1 165.69 5.56
 -7 2 -1 168.98 6.4
 -7 2 1 155.09 5.26
 -7 -2 -1 149.21 6.79
 -7 -2 1 170.08 5.54
 7 2 -1 159.6 5.34
 7 2 1 163.47 5.38
 -8 -2 -1 191.12 8.27
 -8 2 -1 209.7 8.85
 -8 -2 1 209.17 6.81
 -8 2 1 205.82 8.98
 -8 2 -1 203.8 7.94
 -8 -2 1 199.39 7.43
 -8 2 1 188.85 7.83
 -8 2 -1 198.16 6.58
 -8 -2 -1 205.76 6.87
 8 2 1 201.14 6.6
 -8 -2 -1 198.55 8.45
 -8 2 1 196.85 6.52
 -9 2 1 239.93 10.82
 -9 -2 -1 211.24 9.52
 -9 2 -1 232.2 7.63
 -9 -2 -1 236.72 8.06
 -9 2 -1 240.85 10.7
 9 2 -1 241.75 7.56
 -9 -2 1 231.23 10.2
 -9 2 1 218.12 9.26
 -9 2 -1 224.89 9.33
 -9 -2 1 230.83 7.98
 -9 -2 -1 221.12 9.88
 -9 -2 1 230.03 8.7
 -9 2 1 240.63 7.68
 9 2 1 249.57 7.61
 -10 -2 1 -1.48 4.87
 10 2 1 2.7 3.13
 -10 -2 -1 -4.52 7.03
 10 2 -1 0.47 2.96
 -10 2 -1 1.11 8.28
 -10 2 -1 2.85 3.32
 -10 2 1 -2.27 8.84
 -10 2 1 -1.98 3.19
 -10 -2 1 -0.45 3.97
 -10 -2 -1 0.42 4.1
 -10 2 1 1.81 5.97
 -10 2 -1 -1.02 5.77
 -10 -2 -1 -3.28 5.2
 -10 -2 1 3.73 7.54
 -11 2 -1 100.99 9.27
 -11 -2 1 96.65 6.59
 -11 -2 -1 99.43 6.77
 -11 -2 1 94.13 7.98
 -11 -2 -1 108.62 8.17
 -11 2 -1 114.62 5.79
 -11 2 1 110.44 5.9
 -11 2 1 86.48 8.12
 0 -3 1 1896.14 56.76
 0 3 -1 2069.22 57.58
 -1 -3 1 2012.13 55.3
 -1 3 -1 1950.75 55.4
 -1 -3 -1 1988.2 56.78
 1 -3 1 1924.71 55.57
 1 3 -1 2118.06 56.54
 1 3 -1 1903.37 54.82
 1 3 1 1831.13 56.18
 1 3 1 1907.82 55.6
 -1 -3 -1 1814.83 56.2
 2 3 -1 587.26 16.74
 -2 -3 1 600.88 16.34
 2 3 -1 575.2 16.33
 -2 -3 1 573.13 16.72
 -2 3 -1 563.49 16.78
 2 3 1 586.59 16.32
 2 -3 1 572.3 16.77
 2 3 1 585.08 16.84
 -2 -3 -1 591.88 16.67
 -2 -3 -1 546.28 16.72
 -3 -3 1 975.44 28.32
 -3 -3 -1 1031.83 28.95
 -3 -3 -1 987.3 28.34
 -3 3 -1 1019.08 29.13
 3 3 1 999 28.31
 -3 -3 1 1005.95 29
 3 3 -1 1008.66 28.99
 3 3 -1 1021.62 28.35
 3 3 1 1048.9 29.21
 -4 3 -1 1061.33 31.14
 -4 -3 -1 1091.58 30.16
 4 3 -1 1057.9 31.26
 -4 3 -1 1113.2 30.13
 -4 -3 -1 1090.48 31.12
 -4 -3 1 1108.72 30.98
 4 3 1 1069.35 30.19
 -4 3 1 1049.44 30.07
 4 3 1 1042.94 31.18
 -5 3 1 24.98 2.3
 -5 -3 -1 35.92 2.42
 -5 -3 -1 30.07 1.84
 -5 3 -1 26.92 2.98
 5 3 1 30.53 2.67
 -5 -3 -1 24.9 2.71
 5 3 -1 29.62 1.75
 -5 -3 1 29.25 2.24
 5 3 1 27.15 1.78
 -5 -3 1 32.37 1.93
 5 3 -1 27.93 2.72
 -5 3 -1 28.62 1.78
 -6 3 1 12.14 1.51
 6 3 -1 10.98 1.71
 -6 -3 -1 9.87 1.82
 -6 -3 1 14.53 2.4
 6 3 -1 13.02 2.77
 -6 3 -1 10.88 1.61
 -6 -3 -1 12.85 2.46
 -6 3 1 12.81 2.58
 -6 3 -1 9.72 3.35
 -6 -3 -1 12.06 3.06
 -6 -3 1 15.3 1.97
 6 3 1 12.46 1.77
 -7 3 -1 215.87 8.61
 7 3 1 225.59 7.01
 -7 -3 1 210.03 7.08
 -7 3 -1 215.75 6.85
 7 3 -1 225.31 6.97
 -7 3 -1 225.52 7.95
 -7 -3 -1 229.93 8.22
 7 3 -1 217.54 8.23
 -7 3 1 210.49 6.81
 -7 3 1 214.8 7.82
 8 3 1 83.87 3.72
 -8 3 -1 96.95 6.49
 -8 3 -1 89.19 5.09
 -8 -3 1 69.78 4.62
 -8 3 1 89.97 3.63
 -8 3 1 89.52 6.75
 8 3 -1 87.73 5.62
 8 3 -1 90.52 3.76
 -8 3 -1 97.83 3.78
 -8 -3 -1 99.28 4.9
 -8 -3 1 81.56 4.19
 -8 3 1 80.85 4.92
 -8 -3 1 76.63 5.88
 -8 -3 -1 80.38 5.64
 -9 -3 -1 46.66 6.04
 -9 -3 1 44.93 6.37
 -9 3 -1 48.01 3.31
 -9 -3 1 53.57 4.91
 -9 -3 -1 46.74 4.87
 -9 3 -1 43.43 7.4
 -9 3 -1 50.75 5.26
 -9 3 1 43.32 7.27
 -9 3 1 50.6 3.2
 9 3 1 54.75 3.35
 -9 3 1 54.63 5.13
 -9 -3 1 54.5 4.15
 9 3 -1 53.9 3.24
 -10 -3 1 385.73 15.33
 -10 -3 1 428.58 14.38
 -10 3 1 401.79 16.88
 -10 3 -1 411.34 14.6
 10 3 1 438.69 12.56
 -10 3 -1 369.39 16.37
 -10 -3 1 408.79 13.27
 -10 3 1 406.66 12.52
 -10 -3 -1 396.56 15.07
 -10 3 -1 399.22 12.49
 -10 3 1 399.15 14.51
 -10 -3 -1 423.34 14.4
 -11 -3 -1 -1.68 6.23
 -11 3 1 1.52 7.46
 -11 -3 -1 15.28 7.85
 -11 3 -1 5.95 4.35
 -11 -3 1 8.76 6.28
 -11 3 1 12.48 4.09
 -11 -3 1 13.05 7.37
 -11 3 -1 8 7.55
 0 -4 1 1506.73 43.1
 0 4 -1 1498.84 42.91
 -1 4 -1 2384.94 68.38
 1 4 -1 2331.5 69.6
 1 4 1 2523.37 69.74
 -1 -4 1 2391.82 68.3
 1 -4 1 2369.73 69.42
 2 -4 1 1816.48 52.12
 -2 -4 1 1871.94 51.96
 2 4 -1 1849.69 50.93
 -2 4 -1 1828.23 52.02
 2 4 -1 1778.38 51.91
 -2 -4 -1 1760.7 51.96
 -2 -4 -1 1866.23 53.37
 -3 -4 1 412.52 11.64
 -3 -4 -1 406.61 12.01
 -3 -4 -1 390.45 12.12
 -3 -4 1 416.14 12.13
 3 4 -1 407.62 11.75
 3 4 -1 402.33 12.1
 3 4 1 418.65 11.69
 3 4 1 415.81 12.33
 -3 4 -1 407.22 12.22
 4 4 1 1689.3 47.42
 -4 4 -1 1685.59 48.66
 -4 -4 -1 1662.04 48.42
 -4 -4 1 1745.6 48.54
 -4 -4 1 1751.45 47.44
 -4 -4 -1 1711.37 48.59
 4 4 -1 1624.37 47.43
 4 4 1 1663.3 48.76
 -4 -4 -1 1746.4 47.46
 -5 4 1 547.23 15.54
 -5 -4 -1 540.88 16.26
 -5 4 -1 555.62 16.67
 -5 -4 1 556.3 15.76
 -5 -4 1 569.19 16.37
 5 4 1 566.68 15.77
 5 4 -1 541.53 15.78
 5 4 -1 544.97 16.78
 -5 -4 -1 546.15 16.51
 5 4 1 515.88 16.66
 -5 -4 -1 546.95 15.66
 -6 -4 -1 117.3 5.13
 6 4 -1 118.82 4.17
 6 4 1 117 4.19
 -6 4 1 112.77 4.66
 -6 -4 1 116 4.76
 -6 4 1 107.71 3.86
 -6 -4 -1 116.5 4.14
 6 4 1 120.82 5.4
 -6 4 -1 113.29 5.57
 -6 -4 -1 125.93 4.77
 -6 4 -1 115.87 4.03
 -6 -4 1 120.31 4.25
 6 4 -1 111.33 5.4
 7 4 1 39.26 2.67
 -7 4 -1 41.15 4.84
 -7 -4 1 37.07 3.4
 7 4 -1 41.59 4.25
 -7 -4 -1 38.31 2.81
 -7 4 1 32.39 4.96
 -7 -4 -1 35.75 3.43
 -7 -4 -1 38.18 3.96
 7 4 -1 39.74 2.62
 -7 4 -1 36.93 2.37
 -7 4 1 42.8 2.32
 -7 -4 1 39.96 2.86
 -7 4 1 38.66 3.61
 -8 4 1 53.15 4.58
 -8 -4 -1 58.86 4.5
 8 4 -1 58.98 3.29
 -8 4 -1 56.57 4.36
 -8 4 1 53.83 3
 -8 -4 -1 58.78 5.06
 -8 -4 1 53.79 3.65
 -8 -4 -1 47.89 3.65
 -8 -4 1 57.43 5.42
 -8 -4 1 56.84 4.47
 -8 4 -1 56.76 6.38
 -8 4 -1 58.66 3.03
 8 4 -1 48.49 5.24
 8 4 1 57.33 3.25
 -8 4 1 55.5 6.29
 -9 -4 1 204.97 7.97
 -9 4 -1 217.05 8.97
 -9 4 1 235.63 7.4
 -9 -4 -1 232.43 9.19
 9 4 -1 246.63 7.6
 -9 4 1 216.09 8.78
 -9 -4 1 229.35 9.12
 -9 -4 -1 227.56 8.13
 9 4 1 227.09 7.54
 -9 4 -1 213.28 7.4
 -9 -4 1 216.1 9.71
 -9 4 1 213.53 11.12
 -9 -4 -1 233.28 9.55
 -9 4 -1 201.02 10.83
 -10 -4 -1 40.39 5.36
 -10 4 -1 40.74 3.79
 -10 4 -1 36.98 10.22
 -10 -4 1 54.51 8.05
 -10 -4 -1 31.47 6.68
 -10 4 -1 33.04 6.35
 -10 4 1 44.04 10.45
 -10 -4 1 40.9 5.25
 -10 4 1 44.03 6.28
 -10 -4 1 41.91 6.54
 10 4 -1 44.21 3.76
 -10 4 1 38.23 3.52
 10 4 1 41.53 3.96
 -10 -4 -1 41.21 7.31
 -11 -4 1 4.19 8.37
 -11 -4 -1 -4.41 9.01
 -11 -4 1 0.91 6.56
 -11 -4 -1 6.31 7.17
 0 5 -1 54.09 2.13
 0 -5 1 56.05 2
 -1 5 -1 273.28 7.99
 -1 -5 1 258.51 7.92
 1 5 1 258.19 7.85
 1 5 -1 276.64 8.03
 -2 5 -1 2216.76 62.1
 2 5 -1 2182.55 62.01
 -2 -5 -1 2093.25 62.05
 -2 -5 -1 2303.06 63.36
 2 5 -1 2074.76 60.77
 -2 -5 1 2146.03 61.99
 2 5 1 2247.66 63.8
 3 5 -1 371.66 11.09
 3 5 1 363.48 11.32
 3 5 1 365.61 10.61
 -3 5 -1 368.64 11.16
 -3 -5 1 376.07 11.07
 -3 -5 -1 364.31 11.03
 -3 -5 -1 385.66 10.97
 3 5 -1 358.76 10.72
 4 5 1 345.42 10.1
 -4 5 -1 345.48 10.76
 -4 -5 -1 337.42 10.58
 -4 -5 -1 348.44 10.44
 4 5 1 332.22 10.9
 4 5 -1 350.62 10.57
 -4 -5 1 348.03 10.57
 4 5 -1 351.54 10.18
 -5 -5 1 807.8 22.41
 5 5 -1 793.2 22.54
 -5 -5 -1 778.91 23.27
 5 5 1 777.36 22.5
 -5 5 -1 796.3 23.51
 -5 -5 -1 773.01 23.12
 5 5 -1 806.12 23.77
 -5 5 1 802.57 22.22
 -5 5 -1 785.37 22.29
 5 5 1 776.92 23.63
 -5 -5 1 800.62 23.25
 -6 5 -1 51.53 2.43
 6 5 1 51.31 4.11
 6 5 -1 48.3 2.71
 -6 5 1 39.67 4.36
 6 5 -1 50.79 4.17
 -6 -5 -1 49.16 2.55
 -6 -5 -1 39.31 3.63
 -6 5 1 48.13 2.3
 -6 -5 -1 50.62 3.3
 -6 5 -1 48.7 4.23
 -6 5 1 53.21 3.28
 6 5 1 46.38 2.64
 -6 -5 1 47.76 3.34
 -6 -5 1 44.81 2.77
 -7 5 1 37.11 2.28
 -7 -5 -1 36.18 2.82
 -7 5 -1 39.92 5.08
 -7 5 1 41.06 3.47
 -7 5 -1 40.04 2.52
 -7 5 1 42.92 5.21
 -7 -5 -1 39.21 3.74
 7 5 -1 37.65 4.55
 -7 -5 1 37.8 3.74
 7 5 -1 42.71 2.8
 -7 -5 1 39.43 3.07
 -7 -5 -1 37.3 4.03
 7 5 1 41.35 4.81
 7 5 1 41.95 2.89
 8 5 -1 76.16 6.22
 -8 -5 1 75.18 5.74
 -8 5 -1 80.75 3.56
 -8 -5 -1 82.13 4.25
 8 5 -1 78.82 3.85
 -8 -5 -1 71.42 5.54
 -8 5 1 76.35 3.49
 -8 5 -1 84.16 7.31
 -8 5 1 69.76 7.07
 -8 -5 1 77.57 5.2
 -8 -5 1 83.7 4.44
 -8 5 1 75.69 4.91
 -8 -5 -1 77.14 5.33
 8 5 1 80.88 4
 9 5 -1 27.69 3.48
 -9 -5 -1 24 5.69
 -9 -5 -1 27.83 4.3
 -9 5 1 24.12 2.92
 -9 -5 1 23.12 5.99
 -9 -5 -1 24.62 5.63
 -9 5 -1 29.11 8.37
 -9 -5 1 23.42 5.35
 -9 5 1 28.93 5.05
 -9 -5 1 26.4 4.62
 -9 5 -1 21.27 4.92
 9 5 -1 30.5 6.72
 9 5 1 23.5 3.48
 -9 5 -1 22.7 2.9
 -9 5 1 22.52 8.27
 -10 -5 -1 58.24 7.99
 -10 5 -1 57.65 4.14
 -10 -5 -1 66.54 6.06
 -10 5 1 58.06 6.36
 10 5 -1 56.43 4.41
 -10 -5 1 65.86 8.41
 -10 5 -1 64.28 12.11
 -10 5 1 58.98 4.02
 -10 5 1 57.39 11.57
 10 5 1 54.68 4.32
 -10 -5 1 57.57 6.46
 -10 -5 -1 59.05 7.48
 -10 -5 1 56.94 7.43
 -10 5 -1 54.16 6.63
 0 6 -1 3588.11 103.54
 1 6 -1 1489.49 42.69
 1 6 1 1512.58 42.67
 -1 -6 1 1504.43 42.69
 -1 6 -1 1473.72 42.69
 2 6 -1 209.36 6.13
 2 6 -1 209.08 6.5
 -2 6 -1 205.8 6.48
 2 6 1 197.1 6.31
 -2 -6 1 204.23 6.37
 -3 6 -1 184.43 5.94
 -3 -6 -1 169.8 5.55
 3 6 -1 178.78 5.82
 3 6 -1 174.5 5.5
 -3 -6 -1 178.37 5.68
 3 6 1 177.15 5.35
 3 6 1 153.42 5.93
 -3 -6 1 180.99 5.78
 -3 6 1 183.62 5.76
 4 6 -1 159.83 5.32
 -4 6 -1 165.62 5.92
 -4 -6 -1 169.09 5.5
 -4 -6 1 165.18 5.62
 -4 6 1 160.56 5.76
 -4 -6 -1 154.75 5.59
 4 6 -1 167.52 5.68
 4 6 1 164.2 5.23
 4 6 1 156.18 6.03
 5 6 1 629.68 19.49
 5 6 -1 616.81 19.53
 -5 6 1 643.76 19.16
 -5 -6 -1 647.38 18.86
 5 6 1 608.55 18.29
 -5 6 -1 631.91 19.25
 -5 -6 1 670.35 19.04
 5 6 -1 638.03 18.35
 -6 -6 1 603 17.69
 -6 6 -1 611.33 17.66
 -6 6 1 636.02 17.58
 -6 6 -1 613.03 19.23
 6 6 1 601.72 19.31
 -6 -6 -1 636.15 18.65
 6 6 -1 624.36 19.47
 -6 -6 1 619.85 18.75
 -6 -6 -1 609.01 18.67
 6 6 1 610.62 17.96
 6 6 -1 629.17 18.02
 -6 6 1 624.51 19.09
 -7 6 1 37.08 5.5
 -7 6 1 36.86 3.44
 -7 6 1 37.21 2.47
 -7 6 -1 40.55 5.65
 -7 -6 1 38.17 4.08
 -7 -6 -1 31.78 4.09
 7 6 1 38.76 5.13
 7 6 1 36.03 3.1
 -7 -6 -1 41.78 4.09
 7 6 -1 36.06 5.13
 -7 6 -1 33.51 2.47
 -7 -6 1 34.48 3.16
 -7 -6 1 34.05 4.43
 7 6 -1 41.5 2.95
 8 6 -1 123.22 5.01
 -8 6 -1 113.32 8.44
 -8 6 1 121.3 4.47
 -8 -6 -1 118.4 6.39
 -8 -6 1 124.41 6.7
 -8 -6 -1 119.78 6.56
 -8 6 1 110.64 8.23
 -8 6 1 115.13 5.9
 8 6 -1 115.92 7.6
 -8 -6 1 128.78 6.81
 -8 -6 1 121.64 5.47
 -8 6 -1 125.42 4.62
 8 6 1 115.81 5.03
 -9 -6 1 46.72 6.56
 -9 -6 -1 50.97 6.12
 -9 6 1 53.77 9.37
 -9 6 -1 55.44 5.35
 -9 -6 -1 65.18 6.61
 9 6 -1 50.89 4.04
 -9 -6 1 48 5.12
 -9 6 -1 49.15 3.55
 -9 6 -1 57.9 9.85
 -9 6 1 51.01 5.59
 -9 -6 -1 51.57 4.78
 9 6 -1 59.31 8.02
 -9 -6 1 41.72 6.48
 -9 6 1 47.86 3.4
 9 6 1 49.47 4.39
 -10 6 1 27.71 3.67
 10 6 1 30.16 4.5
 -10 6 -1 31.56 6.66
 -10 -6 -1 27.23 7.37
 -10 -6 1 25.97 8.38
 -10 -6 -1 26.84 8.25
 -10 6 -1 25.1 3.79
 -10 -6 1 24.32 8
 -10 6 1 24.22 6.24
 -10 -6 1 31.29 6.7
 10 6 -1 28.1 4.52
 -10 -6 -1 31.04 6.18
 0 7 -1 93.43 3.4
 1 7 -1 47.6 2.4
 1 7 1 49.05 2.1
 -1 7 -1 52.11 2.41
 2 7 1 294.26 9.46
 -2 7 -1 315.7 9.64
 2 7 -1 316.24 9.22
 -2 -7 1 327.61 9.51
 2 7 -1 326.14 9.7
 3 7 -1 11.44 1.99
 3 7 1 11.89 1.84
 -3 -7 1 11.19 1.88
 3 7 -1 11.93 1.82
 -3 -7 -1 9.44 1.69
 -3 7 -1 10.18 2.25
 -3 -7 -1 11.38 1.57
 -3 7 1 10.29 2.05
 3 7 1 9.41 1.49
 -4 -7 -1 270.07 8.31
 4 7 -1 269.16 8.62
 -4 -7 1 277.56 8.55
 -4 7 -1 268.94 8.78
 -4 -7 -1 254.39 8.35
 4 7 -1 267.56 8.19
 -4 7 1 260.19 8.55
 4 7 1 267.05 8.07
 4 7 1 250.61 9.05
 5 7 1 200.6 6.5
 5 7 1 198.04 7.83
 -5 -7 -1 215.17 6.86
 5 7 -1 171.53 7.57
 -5 7 1 194.25 7.28
 -5 -7 -1 198.08 6.8
 -5 -7 1 201.2 6.97
 -5 7 -1 194.88 7.47
 5 7 -1 204.82 6.58
 -6 7 -1 197.46 6.22
 6 7 -1 194.02 8.46
 6 7 -1 172.06 6.67
 -6 7 1 184.53 7.89
 6 7 1 192.83 8.29
 -6 -7 1 211.37 7.47
 -6 7 1 190.13 6.04
 -6 -7 -1 199.96 7.22
 6 7 1 200.15 6.78
 -6 -7 1 199.84 7.47
 -6 -7 -1 215.64 7.38
 -6 7 -1 207.49 8.14
 -7 7 -1 44.65 2.75
 -7 7 -1 38.64 6.19
 -7 -7 1 39.73 4.44
 -7 -7 1 40.69 4.59
 7 7 1 38.29 3.29
 -7 -7 -1 46.48 4.47
 7 7 -1 49.61 6.07
 7 7 1 43.1 5.75
 -7 -7 -1 44.19 4.21
 -7 7 1 40.23 5.85
 7 7 -1 43.93 3.42
 -7 7 1 40.78 2.62
 -8 -7 1 65.58 5.96
 8 7 -1 62.63 3.97
 -8 -7 -1 59.65 5.26
 8 7 -1 65.36 7.28
 -8 7 -1 61.19 3.55
 -8 -7 -1 60.19 5.71
 8 7 1 69.99 4.22
 -8 7 1 56.92 3.25
 -8 7 -1 59.54 8.09
 8 7 1 60.03 7.48
 -8 -7 1 66.58 5.97
 -8 7 1 54.41 7.88
 -8 7 1 57.24 4.67
 -9 7 1 1.29 5.3
 -9 -7 1 1.83 6.05
 -9 -7 -1 -2.32 6.7
 -9 7 1 3.77 10.04
 9 7 -1 3.73 3.84
 -9 7 -1 3.59 3.05
 -9 -7 1 1.91 6.66
 9 7 1 6.25 3.91
 9 7 -1 -2.37 8.33
 -9 7 -1 6.38 10.24
 -9 7 1 1.76 2.97
 -9 7 -1 2.77 5.26
 -9 -7 -1 5.03 5.74
 0 8 -1 344.95 10.43
 1 8 -1 314.02 9.6
 1 8 1 316.9 9.38
 -1 8 -1 307.86 9.55
 2 8 -1 709.86 20.77
 -2 -8 1 719.15 20.49
 2 8 1 717.83 20.59
 -2 8 -1 719.47 20.71
 -2 -8 1 671.64 20.44
 -3 -8 1 781.28 22.74
 -3 -8 1 724.45 22.67
 3 8 -1 768.7 22.27
 3 8 1 807.41 22.83
 -3 8 -1 810.22 22.93
 3 8 -1 778.01 22.97
 -3 -8 -1 790.62 22.51
 -3 8 1 787.6 22.7
 4 8 1 417.56 13.36
 -4 -8 -1 408.46 12.34
 -4 -8 1 424.59 12.68
 4 8 -1 427.2 12.34
 -4 8 1 407.82 12.64
 -4 -8 -1 405.14 12.4
 4 8 1 405.13 12.15
 -4 -8 1 396.32 12.58
 4 8 -1 413.8 12.83
 -4 8 -1 411.13 12.89
 5 8 -1 144.45 5.78
 -5 -8 -1 158.48 5.9
 5 8 1 159.77 5.75
 -5 -8 1 171.64 6.29
 5 8 1 172.51 7.36
 -5 -8 1 156.15 6.16
 -5 -8 -1 159.87 5.9
 -5 8 1 162.1 6.58
 -5 8 -1 172.46 6.86
 6 8 -1 42.38 5.79
 -6 -8 -1 49.49 3.9
 -6 8 1 39.71 5.13
 -6 -8 1 47.62 4.07
 -6 -8 1 43.03 4.12
 6 8 -1 45.03 3.51
 6 8 1 44.06 3.44
 -6 -8 -1 37.8 3.72
 -6 8 -1 40.96 5.36
 6 8 1 45.8 5.73
 -7 -8 1 45.99 4.91
 -7 8 -1 46.43 3.07
 7 8 1 45.1 6.58
 -7 -8 -1 53.9 4.58
 7 8 1 46.92 4.07
 -7 -8 -1 49.01 4.82
 -7 -8 1 55.48 4.92
 7 8 -1 53.31 6.91
 -7 8 1 51.84 2.94
 -7 8 -1 47.09 6.81
 -7 8 1 58.58 6.76
 7 8 -1 52.12 4.12
 -8 8 1 121.64 9.79
 -8 8 -1 108.89 9.67
 -8 8 1 102.66 5.91
 8 8 1 125.08 9.56
 8 8 -1 116.93 9.5
 -8 -8 1 97.13 6.74
 -8 8 1 102.32 4.55
 -8 8 -1 109.57 4.63
 8 8 1 103.14 5.54
 8 8 -1 98.75 5.29
 -8 -8 -1 110.62 6.27
 -8 -8 1 117.54 7.44
 -8 -8 -1 108.42 7.13
 -9 -8 -1 384.92 14.57
 9 8 1 344.09 11.82
 -9 8 1 349.85 12.72
 -9 -8 1 376.72 14.59
 9 8 -1 352.2 11.74
 -9 8 -1 324 10.96
 -9 -8 1 339.81 13.08
 -9 8 1 351.57 10.98
 -9 -8 -1 344.95 12.8
 0 9 1 23.26 1.73
 0 9 -1 21.77 2.23
 -1 9 -1 394.87 12
 1 9 1 389.2 11.83
 1 9 -1 407.59 12.11
 -2 9 -1 38.91 3.04
 2 9 1 42.61 2.55
 2 9 -1 42.19 2.87
 3 9 1 224.38 7.36
 -3 9 1 223.54 7.15
 3 9 -1 222.79 7.58
 -3 9 -1 224.72 7.61
 -3 -9 1 208.55 7.06
 3 9 -1 222.1 7.1
 -3 -9 1 214.12 7.1
 4 9 1 39.76 2.95
 -4 9 1 38.75 3.46
 4 9 1 39.17 4.57
 4 9 -1 37.55 3.57
 -4 -9 -1 38.86 2.57
 -4 -9 1 36.55 3.16
 -4 -9 -1 37.76 2.63
 4 9 -1 40.4 3.2
 -4 9 -1 38.95 3.99
 -4 -9 1 41.71 3.23
 -5 -9 1 9.08 3.42
 -5 9 -1 7.49 4.47
 5 9 -1 8.18 3.79
 5 9 1 4.75 4.97
 -5 -9 1 7.03 3.36
 5 9 1 11.39 3.03
 -5 9 1 7.56 4.07
 5 9 -1 4.58 3.27
 -5 -9 -1 6.72 2.71
 -5 -9 -1 9.33 2.9
 6 9 1 149.06 8.71
 6 9 1 156.01 6.37
 -6 -9 1 149.36 6.97
 -6 9 -1 158.51 8.16
 6 9 -1 157.67 8.94
 -6 -9 1 154.61 6.59
 -6 -9 -1 142.83 6.03
 -6 -9 -1 169.88 6.57
 -6 9 1 153.83 7.76
 6 9 -1 159.39 6.34
 -7 9 1 359.69 10.48
 7 9 1 320.4 14.09
 7 9 1 325.62 11.49
 -7 -9 1 353 12.54
 7 9 -1 340.71 14.48
 -7 9 -1 373.19 13.87
 -7 -9 1 351.07 11.92
 7 9 -1 360.8 11.49
 -7 -9 -1 334.24 12.02
 -7 -9 -1 349.12 11.54
 -7 9 1 347.77 13.65
 -7 9 -1 365.15 10.6
 -8 9 1 112.51 4.77
 -8 9 1 113.7 11.16
 8 9 1 110.45 6.03
 -8 9 -1 115.18 4.97
 8 9 1 111.94 10.94
 -8 9 -1 109.29 11.19
 8 9 -1 118.25 6.08
 -8 -9 -1 115.79 7.72
 -8 9 1 115.13 6.15
 -8 -9 1 104.68 6.92
 8 9 -1 110.31 11.03
 -8 -9 1 111.05 8.05
 0 10 1 54.84 2.7
 0 10 -1 57.11 3.3
 1 10 -1 272.41 8.78
 1 10 1 271.14 8.48
 -1 10 -1 267.15 8.67
 -2 10 -1 253.66 8.26
 2 10 -1 246.1 8.39
 2 10 1 248.73 8.06
 -3 10 -1 151.42 6.2
 3 10 -1 152.52 5.71
 3 10 -1 160.62 6.26
 3 10 1 157.53 5.95
 -3 10 1 168.9 5.77
 -4 -10 1 32.64 3.26
 4 10 1 26.64 4.97
 -4 10 1 26.59 3.76
 -4 10 -1 29.85 4.23
 -4 -10 1 28.57 2.93
 4 10 1 27.99 3.35
 4 10 -1 33.5 3.97
 4 10 -1 30.09 3.59
 5 10 1 128.76 7.87
 -5 -10 1 148.2 5.89
 -5 -10 -1 127.25 4.97
 -5 -10 1 127.49 5.52
 5 10 -1 132.13 6.7
 -5 10 1 129.15 6.51
 -5 10 -1 124.85 7.06
 -5 -10 -1 134.89 5.26
 5 10 -1 112.55 5.71
 5 10 1 128.51 5.69
 -6 10 1 90 7.09
 -6 -10 1 94.3 5.3
 -6 10 -1 105.45 7.6
 6 10 1 94.44 5.55
 -6 -10 -1 87.33 4.75
 6 10 1 96.41 8.78
 -6 -10 -1 114.61 5.54
 -6 -10 1 98.53 6.17
 6 10 -1 99.8 8.9
 6 10 -1 95.84 5.58
 7 10 1 107.44 6.7
 -7 -10 -1 109.99 5.81
 -7 10 -1 121.31 10.08
 -7 10 1 116.3 9.41
 -7 -10 1 111.91 6.26
 7 10 -1 119.12 6.5
 -7 -10 -1 121.06 7.08
 7 10 -1 106.61 11.02
 7 10 1 115.24 10.68
 -7 -10 1 128.94 7.7
 -8 -10 1 335.05 14.37
 -8 -10 -1 368.31 13.73
 0 11 -1 43.85 3.5
 0 11 1 54.76 2.92
 1 11 -1 520.54 16.08
 1 11 1 524.48 15.73
 -1 11 -1 535.96 15.99
 2 11 1 233.75 7.66
 -2 11 -1 212.14 7.84
 2 11 -1 224.69 7.98
 -3 11 -1 9.76 4.15
 3 11 1 13.28 3.45
 3 11 -1 16.97 3.52
 -3 11 1 18.07 3.41
 3 11 -1 18.82 3.95
 4 11 1 167.35 6.47
 4 11 -1 166.04 6.79
 -4 11 1 160.35 6.6
 4 11 -1 149.92 7.11
 -4 11 -1 146.34 7.26
 4 11 1 158.96 8.43
 -5 11 1 127.64 6.9
 -5 -11 1 115.48 5.16
 -5 -11 1 123.83 5.94
 5 11 1 117.66 6.19
 5 11 -1 115.57 6.39
 -5 11 -1 114.31 7.42
 5 11 1 123.87 8.71
 5 11 -1 128.88 7.3
 -6 -11 -1 34.86 3.94
 -6 -11 1 32.09 5.27
 -6 -11 -1 31.12 4.46
 -6 -11 1 28.04 4.18
 -6 11 1 15.57 6.78
 6 11 1 28.97 5.4
 6 11 -1 29.87 5.37
 -6 11 -1 33.2 7.94
 6 11 -1 21.47 9.47
 6 11 1 26.35 9.39
 -7 -11 -1 269.61 10.75
 -7 -11 1 268.47 11.47
 0 12 -1 290.06 9.66
 0 12 1 277.72 9.08
 -1 12 -1 148.28 6.32
 1 12 -1 161.39 6.5
 1 12 1 155.04 5.86
 -2 12 -1 107.29 5.33
 2 12 -1 104.13 5.65
 2 12 1 109.27 5.21
 3 12 -1 12.63 4.36
 3 12 -1 14.8 4.57
 3 12 1 6.32 4.32
 -3 12 -1 4.77 4.43
 -4 12 -1 31.31 5.72
 -4 12 1 22.89 5.01
 4 12 1 24.01 7.42
 4 12 -1 29.68 5.59
 4 12 -1 35.15 5.36
 4 12 1 26.35 4.94
 5 12 1 56.33 9.08
 -5 12 1 59.99 6.58
 5 12 -1 48.74 6.04
 -5 12 -1 48.16 7.25
 5 12 -1 61.43 7.57
 5 12 1 55.9 6.07
 -6 -12 1 111.59 7.05
 0 13 1 169.97 6.41
 0 13 -1 155.17 7.14
 1 13 1 203.2 7.53
 -1 13 -1 190.63 8.11
 1 13 -1 205.15 8.29
 -1 13 1 208.87 7.21
 -2 13 -1 3.19 4.55
 2 13 -1 4.33 4.91
 2 13 1 1.43 4.22
 2 13 -1 1.89 5.14
 3 13 -1 1.84 5.67
 3 13 1 -4.56 5.19
 3 13 -1 4.05 5.67
 -3 13 -1 2.58 5.18
 -4 13 1 60.99 6.05
 -1 0 2 854.67 24.83
 1 0 -2 859.04 24.82
 1 0 -2 849.84 24.83
 -1 0 -2 882.5 24.36
 1 0 2 864.21 24.87
 -1 0 -2 901.44 25.08
 -1 0 2 851.11 24.33
 2 0 -2 1885.66 54.57
 2 0 2 1967.55 55.71
 -2 0 2 1961.55 55.17
 -2 0 -2 1933.67 54.51
 -2 0 2 2036.05 55.64
 -2 0 -2 1953.63 55.69
 3 0 2 24.3 1.89
 3 0 -2 25.75 1.7
 3 0 2 24.68 1.27
 -3 0 -2 23.78 1.23
 3 0 -2 26.64 1.16
 -3 0 -2 25.95 1.82
 -3 0 2 25.66 1.23
 -3 0 2 26.26 1.42
 4 0 -2 13.83 1.02
 -4 0 2 8.67 1.14
 -4 0 -2 10.27 2.01
 -4 0 2 8.5 1.32
 4 0 2 11.65 1.18
 -4 0 -2 7.97 1.1
 4 0 2 11.89 2.17
 4 0 -2 12.21 1.69
 -5 0 2 33.7 1.9
 -5 0 -2 38.87 1.87
 -5 0 -2 41.11 2.8
 5 0 -2 33.97 2.44
 5 0 -2 34.31 1.69
 -5 0 -2 37.23 2.92
 -5 0 2 34.71 2.12
 -6 0 2 114.01 3.89
 -6 0 -2 107.52 4.99
 -6 0 2 111.76 4.2
 -6 0 -2 102.3 4.75
 6 0 -2 108.13 3.65
 -6 0 -2 107.9 3.8
 6 0 -2 110.15 4.55
 7 0 -2 171.24 5.39
 7 0 2 157.52 5.47
 -7 0 2 168.53 5.59
 -7 0 -2 171.71 5.64
 -7 0 -2 169.09 7.02
 -7 0 2 175.51 6.08
 -7 0 -2 169.47 6.81
 -8 0 -2 516.83 15.83
 -8 0 -2 541.15 17.48
 -8 0 2 564.73 15.88
 8 0 -2 548.6 15.56
 -8 0 2 532.23 16.49
 8 0 2 530.11 15.67
 -8 0 -2 550.02 17.38
 -9 0 2 11.09 3.45
 -9 0 -2 8.83 6.22
 9 0 2 2.74 2.32
 -9 0 -2 5.11 3
 -9 0 -2 11.72 5.04
 -9 0 2 4.47 2.86
 9 0 -2 6.07 2.05
 -10 0 2 2.92 4.43
 -10 0 -2 7.36 4.24
 -10 0 -2 8.51 6.68
 -10 0 2 9.87 8.6
 10 0 -2 8.63 2.5
 -10 0 -2 10.46 7.62
 10 0 2 6.84 2.72
 -10 0 2 9.52 3.84
 11 0 -2 17.99 2.94
 -11 0 2 20.13 6.03
 -11 0 2 21.89 5.05
 -11 0 -2 21.55 5.49
 -11 0 -2 21.66 9.25
 11 0 2 30.53 3.54
 0 -1 2 21.63 0.92
 0 1 2 20.65 0.89
 0 -1 -2 21.31 0.86
 0 1 -2 21.95 1.03
 0 1 -2 19.94 0.93
 -1 -1 2 4312.21 124.95
 1 1 2 4452.67 123.38
 -2 1 2 777.29 21.76
 2 1 2 761.46 21.89
 2 1 -2 775.32 21.3
 -2 -1 -2 769.67 21.3
 -2 -1 2 758.02 21.31
 -2 1 -2 739.67 21.88
 2 -1 -2 740.14 21.84
 2 1 -2 784.13 21.8
 -2 -1 2 760.73 21.81
 -2 1 -2 741.6 21.28
 2 1 2 741.63 21.29
 3 -1 -2 921.48 26.54
 -3 1 -2 933.22 26.67
 3 1 2 948.74 25.89
 -3 -1 -2 917.11 26.62
 3 -1 2 932.16 26.67
 -3 1 2 919.08 25.83
 -3 -1 -2 938.3 25.86
 -3 -1 2 927.77 25.89
 -3 -1 2 969.71 26.52
 3 -1 2 880.32 25.84
 3 1 -2 921.42 25.85
 -3 1 -2 907.29 25.86
 3 -1 -2 882.82 25.92
 -4 -1 -2 419.37 12.58
 -4 1 -2 412.33 12.59
 4 1 -2 397.16 12.53
 -4 -1 2 406.64 12.29
 4 1 -2 410.51 11.86
 4 -1 -2 427.87 12.42
 -4 1 2 410.48 11.83
 4 -1 -2 419.31 11.75
 4 1 2 425.88 11.92
 -4 -1 2 423.87 11.93
 -4 -1 -2 411.1 11.88
 -4 1 2 418.81 12.49
 4 -1 2 411.86 11.86
 -5 -1 2 65.39 2.75
 -5 -1 -2 66.53 3.47
 -5 1 2 67.07 3.42
 -5 1 2 74.33 2.6
 5 -1 -2 66.98 2.39
 -5 -1 2 69.4 3.03
 5 -1 2 65.76 2.56
 -5 -1 -2 74.29 2.73
 5 1 2 84.96 2.77
 -5 1 -2 70.66 3.74
 5 1 -2 70.88 2.61
 -5 1 -2 73.15 2.68
 5 1 -2 69.36 3.39
 -5 -1 -2 69.99 3.49
 -6 -1 -2 289.54 9.54
 6 1 -2 281.85 9.34
 -6 1 -2 289.35 8.51
 6 1 -2 302.34 8.45
 6 -1 2 285.01 8.39
 6 -1 -2 272.6 8.23
 -6 -1 -2 278.16 8.53
 -6 1 -2 282.88 9.59
 -6 1 2 286.81 8.46
 -6 -1 2 287.65 8.57
 6 1 2 291.13 8.51
 -6 1 2 284.4 9.33
 -6 -1 -2 269.95 9.47
 -6 -1 2 263.95 8.92
 7 1 2 792.77 24.16
 -7 -1 -2 882.22 25.62
 -7 -1 -2 890.73 24.3
 7 1 -2 869.87 24.12
 -7 1 -2 881.39 25.72
 7 1 -2 823.14 25.36
 7 -1 2 835.77 24.08
 -7 1 2 831.6 24.17
 7 -1 -2 845.51 23.94
 -7 1 -2 806.87 24.2
 -7 -1 -2 826.43 25.58
 -7 1 -2 879.72 25.53
 -7 -1 2 868.52 24.3
 -7 -1 2 875.66 25.06
 -8 1 2 186.75 6.14
 -8 -1 2 176.8 6.8
 -8 1 -2 180.22 6.16
 -8 -1 -2 186.62 7.95
 -8 -1 2 184.34 6.37
 -8 -1 -2 173.04 7.74
 -8 1 -2 186.14 7.66
 8 1 2 184.86 6.09
 8 -1 2 188.05 5.93
 -8 -1 -2 191.21 6.41
 8 1 -2 181.33 5.97
 -8 1 -2 182.56 8.26
 8 -1 -2 181.29 5.69
 -9 1 2 148.73 6.15
 -9 -1 -2 150.18 7.9
 -9 1 -2 135.93 7.43
 9 1 2 138.47 5.27
 -9 1 2 144.29 5.58
 -9 -1 -2 148.2 8.01
 -9 -1 2 139.03 6.42
 9 1 -2 154.7 5.21
 -9 -1 2 133.48 5.62
 -9 1 -2 143.7 5.52
 -9 1 -2 133.58 8.37
 -9 -1 -2 158.8 6
 9 -1 2 145.46 5.09
 9 -1 -2 142.81 4.77
 10 1 2 -0.07 2.96
 -10 -1 2 2.22 3.86
 -10 1 2 2.08 3.59
 10 -1 2 4.95 2.69
 -10 -1 2 2.86 4.58
 -10 -1 -2 11.7 7.24
 -10 1 -2 4.57 3.56
 -10 -1 -2 -0.97 4.15
 -10 1 2 2.2 4.24
 10 1 -2 3.18 2.8
 -10 -1 2 2.78 8.08
 -10 1 -2 4.58 8.1
 -10 1 -2 2.37 6
 -10 -1 -2 1.98 7.24
 10 -1 -2 2.86 2.18
 -10 1 2 -2.72 8.58
 -11 -1 2 48.77 6.75
 11 1 -2 51.28 3.66
 -11 -1 2 49.61 5.41
 -11 -1 -2 49.03 10.01
 -11 1 -2 41.21 5.3
 -11 1 2 45.05 4.99
 -11 1 -2 44.66 8.76
 -11 1 2 43.98 6.02
 -11 -1 -2 42.86 6.12
 0 2 -2 157.33 4.81
 0 -2 2 164.03 4.83
 0 2 -2 155.44 4.64
 0 2 2 153.33 4.75
 -2 2 2 5269 150.63
 -2 -2 -2 4979.9 151.63
 -2 -2 2 5643.17 148.61
 -3 2 2 4064.73 120.71
 -3 -2 -2 4361.38 122.36
 -3 -2 2 4424.72 121.34
 3 2 -2 4082.53 120.51
 -3 2 2 4492.69 124.05
 -3 2 -2 4473.63 122.38
 -4 -2 -2 1192.69 34.57
 -4 2 2 1193.02 34.42
 4 2 2 1190.83 33.54
 4 -2 2 1232.2 34.62
 -4 2 -2 1136.5 34.54
 -4 -2 2 1199.19 34.37
 -4 -2 -2 1186.19 34.51
 4 2 -2 1189.09 33.53
 -4 -2 2 1240.58 33.59
 -4 -2 -2 1213.16 33.52
 -5 -2 -2 592.3 17.9
 -5 -2 2 593.26 17.12
 5 2 -2 581.63 17.04
 -5 2 2 612.36 16.98
 -5 2 -2 608.88 17.07
 5 2 -2 597.69 18.02
 -5 -2 2 606.52 17.68
 -5 2 2 590.05 17.79
 -5 2 -2 596.3 18.03
 5 2 2 589.48 17.1
 -5 -2 -2 618.52 18.05
 6 2 -2 274.03 9.61
 -6 -2 2 292.73 9.28
 6 2 -2 310.22 8.71
 -6 2 -2 290.94 9.9
 -6 -2 -2 308.36 8.79
 -6 2 2 278.62 9.47
 6 2 2 297.03 8.75
 -6 -2 2 272 8.75
 -6 -2 -2 291.45 9.81
 -6 2 -2 288.78 8.7
 -6 2 2 285.68 8.6
 -6 -2 -2 296.29 9.71
 -7 -2 2 189.67 7.04
 7 2 2 199.82 6.44
 -7 2 2 203.53 7.45
 -7 -2 -2 203.45 6.55
 7 2 -2 205.82 7.54
 -7 -2 -2 200.93 7.87
 -7 2 -2 195.27 6.4
 -7 2 2 187.81 6.29
 -7 -2 -2 207.03 7.71
 -7 -2 2 199.13 6.54
 -7 2 -2 208.26 8.11
 -8 2 -2 448.87 14.9
 8 2 2 468.93 13.62
 -8 -2 -2 466.25 13.77
 -8 -2 -2 459.64 15.11
 -8 2 2 453.39 14.84
 -8 2 -2 442.23 15.48
 8 2 -2 466.62 15.01
 8 2 -2 452.7 13.48
 -8 -2 2 464.42 14.51
 -8 -2 2 475.35 13.79
 -8 2 2 454.05 13.52
 -9 -2 -2 44.85 3.92
 -9 -2 -2 50.07 6.14
 -9 2 -2 45.39 3.28
 -9 -2 2 46.25 4.61
 9 2 2 52.55 3.32
 -9 2 -2 48.95 5.39
 -9 2 -2 49.8 7.08
 9 2 -2 51.31 3.12
 -9 -2 -2 52.04 6.41
 -9 2 2 51.13 3.24
 -9 2 2 41.57 5
 -9 -2 2 56.52 3.86
 -10 2 -2 5.54 6.25
 -10 -2 2 20.03 8.22
 -10 2 -2 13.3 3.48
 -10 2 2 12.77 4.38
 -10 -2 2 12.11 4.13
 -10 2 2 19.83 9.37
 -10 2 2 10 3.46
 -10 -2 -2 19.81 7.6
 -10 -2 -2 8.78 7.16
 -10 -2 -2 11.64 4.37
 -10 -2 2 18.51 5.18
 10 2 -2 14.08 3.04
 10 2 2 14.95 3.29
 -10 2 -2 13.91 8.74
 -11 -2 -2 35.91 6.33
 -11 -2 2 28.19 7.06
 -11 2 -2 21.4 8.05
 -11 -2 -2 33.9 8.12
 -11 2 2 31.21 5.6
 -11 2 2 34.78 4.99
 -11 2 -2 35.03 4.78
 -11 -2 2 34.82 5.81
 0 3 -2 2299.72 67.02
 0 -3 2 2416.32 68.38
 -1 -3 2 1741.82 48.14
 1 3 2 1614.58 48.55
 -1 -3 -2 1623.92 49.46
 1 3 -2 1663.31 48.45
 -1 3 -2 1706.15 48.39
 1 -3 2 1746.78 48.42
 -1 -3 -2 1746.34 49.75
 1 3 -2 1712.41 48.35
 1 3 2 1679.47 48.57
 -1 -3 2 1737.46 48.36
 2 3 2 232.82 6.69
 -2 -3 -2 226.27 7.06
 -2 -3 2 234.79 7.1
 2 3 2 241.12 7.14
 -2 -3 -2 231.85 7
 2 3 2 232.24 7.1
 2 3 -2 239.27 7.11
 -2 3 2 217.28 6.9
 2 3 -2 235.97 6.85
 -2 3 -2 242.11 7.18
 -2 -3 2 227.71 6.79
 2 -3 2 234.66 7.14
 -3 -3 -2 1392.62 39.84
 3 -3 2 1396.77 39.83
 3 3 -2 1391.55 38.85
 -3 -3 -2 1401.76 39.74
 3 3 2 1363.83 39.8
 4 3 -2 247.53 7.98
 -4 -3 -2 265.94 8.32
 -4 3 -2 255.19 8.29
 -4 3 -2 259.32 7.57
 4 3 2 256.29 7.61
 -4 -3 -2 245.93 7.5
 -4 3 2 252.09 7.99
 -4 -3 2 271.11 7.71
 4 3 -2 262.39 7.68
 -4 3 2 254.62 7.41
 -4 -3 2 267.76 8.07
 4 -3 2 249.73 8.25
 -4 -3 -2 259.17 8.18
 5 3 -2 849.61 24.46
 -5 -3 2 804.97 23.34
 -5 -3 -2 834.55 23.24
 -5 3 -2 833.62 23.25
 5 3 -2 824.23 23.29
 -5 -3 -2 788.61 24.3
 -5 3 2 805.16 23.13
 -5 3 2 847.79 24.07
 -5 -3 -2 791.29 24.14
 5 3 2 843.46 23.32
 -5 3 -2 827.7 24.35
 -6 -3 -2 450.67 12.59
 -6 -3 -2 426.38 13.46
 -6 3 -2 414.23 13.72
 -6 -3 2 434.02 12.66
 -6 -3 -2 429.3 13.73
 -6 3 2 433.86 12.41
 6 3 2 433.46 12.61
 6 3 -2 444.4 12.57
 -6 3 -2 414.3 12.48
 6 3 -2 428.07 13.68
 -6 3 2 418.56 13.24
 -7 3 2 487.41 16.12
 -7 -3 2 527.04 16.1
 -7 -3 2 531.98 15.43
 -7 3 -2 541.57 15.25
 7 3 2 513.86 15.31
 -7 -3 -2 523.22 16.78
 -7 -3 -2 541.9 15.37
 7 3 -2 504.81 16.52
 -7 3 -2 540.8 16.89
 -7 3 2 526.91 15.15
 7 3 -2 527.51 15.26
 -7 -3 -2 525.04 16.43
 -8 3 -2 100.96 7.02
 -8 3 -2 103.66 5.64
 -8 -3 -2 100.28 6.01
 8 3 -2 113.27 6.08
 -8 -3 -2 109.52 4.69
 -8 -3 2 112.61 4.68
 -8 3 -2 92.87 4.12
 -8 3 2 106.51 4.03
 -8 -3 2 110.82 5.3
 -8 -3 -2 97.87 6.37
 -8 3 2 107.75 5.63
 8 3 2 102.55 4.26
 8 3 -2 102.47 4.16
 -9 -3 -2 94.61 4.98
 -9 3 -2 88.29 5.93
 -9 -3 -2 91.99 6.8
 -9 3 -2 98.33 8.46
 -9 3 2 87.28 8.41
 -9 -3 2 98.25 5.87
 -9 3 2 102.67 4.25
 -9 -3 2 97.52 5.09
 -9 3 2 90.75 6.14
 9 3 -2 98.47 4.22
 9 3 2 96.93 4.4
 -9 -3 -2 93.76 6.58
 -9 3 -2 102.62 4.36
 -10 3 2 107.61 4.82
 -10 3 2 103.18 11.2
 -10 -3 -2 108.89 5.98
 -10 3 2 98.77 7.13
 -10 3 -2 94.21 4.88
 -10 3 -2 110.67 10.6
 -10 -3 -2 97.61 8.41
 -10 -3 2 106.42 6.09
 -10 -3 -2 100.16 7.45
 -10 3 -2 108.18 7.54
 -10 -3 2 93.08 8.9
 10 3 2 108.94 5.12
 10 3 -2 105.48 4.78
 -10 -3 2 94.24 6.93
 -11 3 2 77.72 5.17
 -11 3 -2 92.92 5.53
 -11 -3 2 87.33 8.55
 -11 -3 -2 84.08 7.37
 -11 -3 2 71.12 7.27
 -11 -3 -2 82.36 9.11
 -11 3 2 90.65 6.64
 -11 3 -2 88.87 9.07
 0 -4 2 910.72 25.96
 0 4 -2 897.11 25.96
 1 4 -2 651.83 18.34
 1 4 -2 628.39 17.85
 1 4 2 596.45 18.23
 -1 -4 2 639.22 18.31
 1 4 2 649.04 18.33
 -1 4 -2 642.35 18.33
 1 -4 2 617.81 18.28
 -2 4 -2 465.86 13.83
 2 4 -2 480.15 13.82
 2 -4 2 483.54 13.82
 -2 -4 2 466.91 13.79
 2 4 2 450.31 13.74
 2 4 2 459.53 13.81
 2 4 -2 477.65 13.42
 -2 -4 -2 487.09 13.61
 -2 -4 -2 463.58 13.64
 -2 -4 2 460.91 13.31
 3 4 2 840.91 23.53
 3 4 -2 868.33 24.26
 -3 -4 -2 829.17 24.16
 -3 4 -2 836.8 24.33
 3 4 -2 847.5 23.64
 3 4 2 858.83 24.37
 -3 -4 2 848.79 24.25
 -3 -4 -2 805.8 24.04
 -3 -4 2 811.14 23.56
 3 -4 2 819.27 24.27
 3 4 2 843.11 24.3
 -4 4 2 231.32 7.18
 -4 -4 2 229.74 7.37
 -4 -4 -2 241 7.19
 4 4 -2 224 6.98
 -4 -4 2 227.21 6.95
 4 4 2 241.28 6.9
 4 4 2 229.07 7.63
 -4 4 -2 229.59 7.59
 4 4 -2 212.63 7.27
 -5 4 2 653.94 19.38
 -5 -4 2 692.91 19.56
 -5 -4 -2 678.24 19.39
 5 4 -2 669.81 18.85
 -5 -4 -2 659.33 18.65
 -5 4 2 648.38 18.56
 -5 4 -2 651.42 19.77
 5 4 2 649.35 18.79
 -5 -4 2 662.5 18.85
 -5 -4 -2 658.66 19.56
 -5 4 -2 630.09 18.68
 5 4 -2 645.44 19.91
 -6 4 2 408.15 12.8
 -6 4 -2 413.37 13.37
 -6 -4 -2 415.44 13
 6 4 -2 408.46 12.16
 6 4 2 405.43 12.19
 -6 -4 -2 412.82 12.07
 -6 4 2 426.26 11.94
 -6 -4 -2 425.58 12.78
 -6 4 -2 417.51 12.08
 6 4 -2 389.14 13.32
 -6 -4 2 422.06 12.88
 7 4 2 105.95 4.43
 -7 4 2 120.66 4.09
 -7 4 -2 109.15 4.18
 -7 -4 -2 114.9 4.47
 -7 -4 -2 118.38 5.19
 -7 -4 2 117.67 5.2
 -7 4 2 107.93 5.13
 7 4 -2 117.78 4.36
 -7 -4 -2 117.66 5.64
 -7 4 -2 115.4 6.45
 7 4 -2 125.36 6.06
 -8 4 2 161.43 5.62
 8 4 -2 166.96 5.84
 -8 4 -2 171.23 5.77
 8 4 -2 160.22 7.78
 -8 -4 -2 176.05 7.06
 -8 -4 2 162.66 6.97
 -8 4 2 163.48 6.91
 -8 4 -2 158.91 8.49
 -8 -4 -2 171.42 7.47
 -8 -4 -2 173.79 6.2
 8 4 2 171.05 5.95
 -9 -4 -2 145.32 7.6
 -9 4 2 152.86 5.58
 -9 -4 2 141.44 6.44
 -9 4 -2 144.56 5.68
 -9 -4 -2 160.43 6.56
 9 4 -2 161.76 5.78
 -9 4 2 152.81 7.48
 9 4 2 146.18 5.89
 -9 -4 -2 170.47 8.17
 -9 4 -2 164.94 7.59
 -9 4 -2 151.93 9.82
 -9 -4 2 162.46 7.51
 9 4 -2 156.09 8.35
 -9 4 2 155 10.23
 -10 4 2 2.44 3.15
 -10 4 2 6.98 10.35
 -10 -4 2 -0.46 7.66
 -10 4 2 -0.74 6.02
 10 4 -2 1.44 3.28
 -10 -4 2 -0.28 4.99
 10 4 2 2.34 3.6
 -10 4 -2 2.85 3.48
 -10 -4 2 0.26 6.09
 -10 -4 -2 0.92 6.93
 -10 -4 -2 -5.03 6.56
 -10 -4 -2 4.3 5.22
 -10 4 -2 7.08 10.26
 -10 4 -2 -1.52 5.96
 0 -5 2 506.44 14.84
 0 5 -2 512.68 14.91
 1 5 -2 136.59 4.61
 1 -5 2 137.83 4.55
 -1 -5 2 145.03 4.59
 -1 5 -2 143.08 4.66
 1 5 -2 140.3 4.32
 1 5 2 138 4.38
 1 5 2 144.53 4.29
 2 5 2 800.4 23.65
 -2 5 -2 846.77 23.78
 2 -5 2 828.62 23.71
 -2 -5 -2 828.58 23.56
 2 5 -2 836.28 23.76
 -2 -5 2 818.98 23.71
 -2 -5 -2 814.47 23.56
 2 5 -2 840.06 23.15
 2 5 2 768.3 23.71
 -3 -5 -2 390.2 11.02
 -3 -5 -2 371.6 11.07
 -3 -5 2 384.17 11.27
 -3 5 -2 365.63 11.32
 3 5 -2 386.98 10.91
 3 5 2 365.76 10.67
 3 -5 2 361.67 11.23
 3 5 2 362.41 11.37
 3 5 -2 362.7 11.24
 -4 -5 -2 132.54 4.71
 -4 -5 -2 116.69 4.46
 -4 5 -2 127.08 5.04
 4 5 -2 130.7 4.71
 4 5 2 130.79 4.27
 4 5 -2 134.4 4.43
 -4 -5 2 130.46 4.75
 -4 -5 2 127.43 4.21
 4 5 2 138.77 5.1
 -5 5 -2 180.99 7.03
 5 5 -2 196.95 6.18
 -5 -5 2 183.13 6.07
 -5 -5 -2 199.12 6.68
 -5 5 2 188.48 6.35
 5 5 2 185.4 6.07
 -5 -5 -2 194.24 6.47
 5 5 2 191.82 7.07
 -5 -5 2 201.39 6.7
 6 5 2 879.22 25.19
 -6 5 -2 900.73 25.01
 -6 -5 -2 845.44 26.03
 -6 5 -2 887.4 26.52
 6 5 -2 877.68 26.69
 -6 -5 -2 907.52 25.98
 -6 -5 2 917.87 26.17
 6 5 -2 897.42 25.21
 -6 5 2 857.88 24.86
 -6 5 2 874.09 25.88
 -6 -5 2 869.45 25.19
 -7 5 -2 29.11 5.14
 7 5 -2 34.35 4.81
 -7 5 -2 31.95 2.45
 7 5 2 29.27 2.64
 -7 -5 -2 30.81 3.59
 -7 5 2 30.86 2.13
 -7 -5 -2 29.63 3.92
 -7 -5 -2 30.21 2.6
 -7 -5 2 30.25 3.77
 -7 -5 2 28.13 3.07
 -7 5 2 27.18 3.51
 7 5 -2 29.72 2.55
 -8 5 -2 271.86 11.29
 -8 -5 -2 268.79 8.6
 -8 5 2 257.81 9.44
 -8 5 2 250.77 11.19
 8 5 -2 281.1 8.59
 -8 -5 2 263.11 8.95
 -8 5 -2 272.08 8.39
 -8 -5 -2 271.26 9.89
 -8 -5 -2 260.7 9.75
 8 5 2 266.48 8.69
 8 5 -2 249.08 10.47
 9 5 -2 11.1 3.2
 -9 5 2 9.46 2.83
 -9 -5 2 11.89 4.61
 -9 5 -2 6.64 4.99
 -9 -5 -2 12.24 5.53
 -9 -5 -2 10.92 3.97
 9 5 2 11.95 3.26
 -9 5 2 12.94 8.45
 9 5 -2 9.16 6.43
 -9 -5 -2 10.22 5.63
 -9 -5 2 9.2 5.37
 -9 5 2 9.84 4.87
 -9 5 -2 9.35 2.85
 -9 5 -2 18.91 8.41
 -9 -5 2 11.9 6.27
 -10 -5 2 13.97 6.03
 -10 -5 -2 13.02 5.52
 -10 5 -2 11.17 6.03
 -10 -5 2 20.9 7.21
 -10 5 -2 11.75 3.68
 -10 5 2 11.1 6.25
 10 5 2 14.01 3.97
 10 5 -2 13.41 8.03
 10 5 -2 14.71 3.71
 -10 5 -2 4.09 10.97
 -10 -5 -2 7.79 7.7
 -10 5 2 13.08 3.36
 -10 -5 2 10.41 7.93
 -10 -5 -2 13.64 7.05
 0 -6 2 13.26 1.5
 0 6 -2 13.05 1.6
 1 6 2 234.84 7.45
 1 6 2 254.35 7.37
 1 -6 2 244.77 7.55
 -1 -6 2 249.53 7.61
 1 6 -2 240.22 7.3
 1 6 -2 256.83 7.74
 -1 6 -2 260.27 7.73
 2 6 -2 1096.01 32.97
 -2 -6 2 1162.96 32.93
 2 -6 2 1161.69 32.91
 -2 6 -2 1158.08 33
 2 6 2 1152.06 33
 2 6 -2 1145.69 32.2
 -3 -6 -2 848.51 24.24
 3 6 -2 860.99 23.9
 -3 -6 -2 841.22 24.23
 -3 -6 2 836.74 24.49
 3 6 -2 825.54 24.53
 -3 6 -2 829.35 24.57
 3 6 2 853 24.67
 4 6 -2 346.86 10.77
 -4 -6 2 335.71 10.73
 4 6 2 350.01 10.17
 4 6 -2 351.61 10.33
 -4 -6 -2 353.56 10.47
 -4 6 -2 344.16 10.98
 4 6 2 343.09 11.06
 -4 -6 -2 336.72 10.51
 -5 -6 -2 270.38 9.03
 5 6 2 268.74 9.65
 5 6 -2 291.89 9.26
 5 6 2 274.58 8.63
 -5 -6 2 276.46 8.39
 -5 6 -2 276.32 9.59
 5 6 -2 283.79 8.74
 -5 -6 -2 294.82 9.02
 -5 -6 2 300.18 9.28
 -6 -6 2 243.11 7.55
 -6 6 -2 242.48 7.37
 6 6 2 243.86 9.19
 -6 -6 2 243.54 8.43
 6 6 -2 228.57 9.22
 -6 -6 -2 261.75 8.28
 -6 -6 -2 235.43 8.24
 -6 6 -2 232.53 9.02
 6 6 2 227.22 7.63
 6 6 -2 231.23 7.66
 -6 6 2 241.64 7.16
 -6 6 2 238.64 7.96
 7 6 -2 90.27 4.19
 -7 -6 2 96.93 5.42
 -7 6 2 89.68 4.8
 -7 6 -2 100.84 6.73
 7 6 2 100.63 4.26
 -7 -6 -2 99.17 5.18
 7 6 -2 95.18 6.5
 -7 6 2 96.17 3.62
 -7 -6 -2 93.37 5.13
 -7 6 -2 91.82 3.8
 -7 -6 2 93.61 4.44
 -8 -6 -2 235.8 8.76
 -8 -6 2 236.56 9.2
 8 6 -2 213.55 7.49
 -8 6 -2 229.07 7.25
 8 6 2 225.82 7.66
 -8 6 -2 219.46 10.55
 -8 6 2 221.99 8.45
 -8 6 2 214.4 7.06
 8 6 -2 218.81 10.12
 -8 -6 -2 182.2 8.76
 -8 -6 2 219.96 7.96
 -8 6 2 227.55 10.77
 -9 -6 2 101.77 6.36
 -9 6 2 95.65 6.26
 -9 -6 -2 93.45 6.8
 -9 6 2 100.6 10.38
 9 6 -2 98.22 8.64
 9 6 2 99.07 4.99
 9 6 -2 98.63 4.89
 -9 -6 2 88.32 7.45
 -9 6 -2 93.04 10.13
 -9 -6 -2 92.1 7.33
 -9 6 -2 93.11 4.46
 -9 -6 2 102.33 7.75
 -9 6 2 92.56 4.3
 -10 6 -2 0.58 3.69
 -10 -6 -2 3.37 6.98
 -10 -6 2 1.42 8.42
 -10 -6 -2 8.69 8.37
 10 6 -2 3.95 4.26
 -10 6 2 -2.86 6.54
 -10 -6 2 5.89 6.91
 -10 6 -2 0.58 6.14
 0 -7 2 321.55 9.62
 0 7 -2 323.92 9.85
 -1 -7 2 200.56 6.24
 1 7 2 202.67 5.98
 1 7 -2 197.76 5.97
 1 7 -2 186.23 6.39
 -1 7 -2 197.43 6.4
 2 7 -2 419.37 12.23
 2 -7 2 417.83 12.41
 -2 -7 2 416.4 12.56
 2 7 -2 433.82 12.75
 -2 7 -2 417.14 12.71
 -3 7 -2 620.11 18.7
 -3 -7 -2 622.24 18.19
 -3 -7 -2 640.29 18.23
 3 7 -2 625.89 18.1
 3 7 2 626.55 18.8
 -3 -7 2 648.59 18.61
 3 7 -2 624.57 18.67
 -4 7 -2 190.97 6.97
 4 7 2 196.17 7.18
 4 7 -2 192.98 6.7
 4 7 2 181.86 6.04
 -4 -7 -2 178.07 6.22
 -4 -7 -2 192.74 6.22
 -4 -7 2 201.38 6.7
 4 7 -2 193.65 6.3
 -5 -7 -2 175.83 6.53
 -5 -7 2 183.91 6.93
 5 7 -2 195.81 6.99
 5 7 2 188.58 7.53
 5 7 -2 186.45 6.44
 5 7 2 201.19 6.36
 -5 -7 -2 191.74 6.57
 -5 7 -2 201.12 7.55
 -6 -7 2 175.68 7
 6 7 2 191.94 8.01
 -6 7 -2 180.08 5.79
 6 7 2 181.81 6.29
 -6 7 2 174.78 6.35
 -6 -7 -2 170.42 6.56
 6 7 -2 168.97 6.28
 -6 7 2 181.49 7.55
 -6 -7 -2 194.13 6.74
 -6 7 -2 168.88 7.86
 6 7 -2 164.53 8.03
 7 7 2 126.81 5.37
 -7 -7 -2 127.72 5.92
 -7 7 -2 139.05 4.82
 -7 7 -2 126.02 7.87
 -7 7 2 135.04 7.84
 -7 7 2 128.43 5.69
 -7 -7 2 126.34 6.46
 7 7 -2 134.61 7.83
 -7 7 2 133.12 4.62
 -7 -7 -2 131.97 6.22
 7 7 -2 137.46 5.42
 8 7 -2 68.46 4.16
 -8 -7 2 70.6 6.23
 -8 -7 -2 74.21 5.45
 -8 7 2 70.29 5.28
 8 7 2 71.07 4.49
 -8 -7 2 69.92 6.22
 -8 7 2 66.69 8.25
 -8 -7 -2 76.69 5.87
 -8 7 -2 74.87 3.88
 -8 7 -2 72.34 8.49
 8 7 -2 77.27 7.94
 -8 7 2 75.18 3.49
 -9 7 2 251.53 14.28
 -9 -7 -2 250.33 10.27
 9 7 -2 272.99 9.16
 -9 7 -2 247.71 8.52
 -9 -7 2 257.16 11.11
 -9 -7 -2 265.81 11.39
 -9 -7 2 252.44 9.57
 -9 7 2 262.35 10.14
 -9 7 -2 269.33 14.27
 9 7 2 254.61 9.39
 -9 7 2 268.2 8.51
 9 7 -2 262.13 13.04
 -9 -7 2 277.16 11.81
 0 8 -2 63.66 3.12
 1 8 2 1600.4 46.08
 -1 8 -2 1628.37 46.33
 -1 -8 2 1589.15 46.14
 1 8 -2 1662.04 46.39
 1 8 -2 1602.32 45.24
 2 8 2 211.93 6.38
 2 8 -2 194.07 6.76
 2 8 -2 201.73 6.38
 -2 8 -2 204.1 6.84
 -2 -8 2 191.72 6.52
 3 8 -2 245.84 8.29
 -3 -8 2 253.71 8.17
 -3 8 -2 256.37 8.47
 3 8 2 249.63 8.53
 4 8 -2 1.68 2.56
 -4 -8 -2 2.25 1.95
 -4 8 2 3.46 2.8
 4 8 2 2.76 2.02
 -4 8 -2 6.24 3.4
 -4 -8 2 2.72 2.58
 -4 -8 -2 3.42 2.03
 4 8 -2 4.54 2.51
 4 8 2 4.16 3.57
 5 8 2 114.74 6.17
 -5 8 2 114.11 5.57
 5 8 -2 122.86 4.91
 5 8 2 118.86 4.67
 -5 -8 -2 107.51 4.65
 -5 -8 2 118.27 5.4
 -5 8 -2 120.31 6.02
 -5 -8 -2 118.76 4.71
 5 8 -2 115.78 5.37
 -6 8 2 122.38 6.66
 -6 8 -2 127.52 7.35
 6 8 2 137.88 7.35
 -6 -8 -2 139.31 5.66
 6 8 -2 109.64 7.36
 6 8 -2 121.51 5.2
 -6 -8 -2 130.3 5.36
 -6 -8 2 136.91 6.25
 6 8 2 124.4 5.31
 -7 8 2 182.66 6.98
 -7 -8 2 171.45 7.91
 7 8 2 180.19 9.67
 -7 8 2 177.09 9.09
 7 8 -2 167.44 9.66
 -7 -8 -2 197.1 7.74
 -7 -8 -2 189.63 7.23
 -7 8 -2 175.83 6.14
 -7 8 -2 173.12 9.47
 7 8 2 170.43 6.83
 7 8 -2 200.94 7.04
 -7 8 2 185.7 5.94
 -8 8 2 123.32 6.46
 8 8 -2 119.09 5.72
 -8 8 2 118.22 4.82
 -8 -8 -2 128.38 7.6
 -8 -8 -2 116.77 6.38
 -8 -8 2 119.01 7.68
 -8 8 2 130.2 9.83
 8 8 -2 126.69 9.93
 -8 -8 2 115.36 7.06
 -8 8 -2 134.15 10.52
 8 8 2 113.25 5.87
 -8 8 -2 107.58 4.91
 -9 -8 -2 31.04 5.92
 9 8 -2 25.97 4.66
 -9 -8 2 24.74 6.96
 -9 8 2 27.35 5.93
 -9 8 -2 26.37 3.75
 -9 8 2 23.8 3.43
 -9 -8 -2 21.98 8.05
 -9 -8 2 36.13 8.07
 0 9 -2 348.94 10.86
 1 9 -2 502.56 15.2
 -1 9 -2 491.73 15.11
 1 9 2 512.72 14.71
 2 9 -2 419.23 12.49
 2 9 2 415.69 12.6
 2 9 -2 434.97 13.1
 -2 9 -2 409.42 12.98
 -2 -9 2 428.8 12.64
 -3 -9 2 81.21 3.89
 3 9 2 81.09 4.66
 3 9 -2 75.59 4.04
 3 9 -2 73.18 3.72
 -3 9 -2 78.95 4.36
 4 9 -2 31.94 3.53
 4 9 -2 36.15 3.34
 4 9 2 32.47 2.7
 -4 -9 2 35.56 3.43
 -4 9 -2 31.72 4.13
 4 9 2 28.69 4.29
 -4 9 2 34.56 3.4
 -5 9 -2 7.41 4.8
 -5 -9 -2 6.38 2.72
 5 9 2 6.79 5.11
 5 9 -2 5.45 3.75
 5 9 2 5.34 3.04
 -5 9 2 4.53 4.04
 5 9 -2 3.88 3.3
 -5 -9 -2 5.27 2.75
 -5 -9 2 5.51 3.58
 -6 9 2 51.16 5.77
 6 9 2 57.54 4.24
 6 9 -2 45.88 6.67
 -6 -9 -2 63.8 4.22
 6 9 2 52.6 6.52
 -6 -9 -2 59.01 3.91
 -6 9 -2 58.32 6.43
 6 9 -2 58.96 4.38
 -6 -9 2 62.1 5.34
 -7 9 2 245.58 11.14
 -7 9 -2 245.26 11.9
 -7 9 2 250.17 7.83
 7 9 -2 260.54 12.53
 -7 9 -2 241.86 8.07
 7 9 2 249.8 9.15
 7 9 -2 252.34 9.04
 -7 -9 2 233.36 9.39
 -7 -9 -2 263.23 9.48
 -7 -9 2 266.07 10.46
 -7 9 2 258.87 8.91
 -7 -9 -2 230.59 8.82
 7 9 2 264.46 12.09
 -8 -9 2 109.09 7.08
 -8 -9 -2 112.23 6.23
 8 9 -2 105.9 11.2
 -8 -9 2 115.77 8.64
 -8 9 2 112.69 6.5
 -8 9 2 105.43 4.71
 -8 -9 -2 117.1 7.7
 8 9 2 102.69 6.22
 -8 9 -2 106.32 4.92
 -8 9 2 99.53 11.03
 8 9 -2 105 6.05
 0 10 -2 111.69 4.82
 1 10 -2 110.3 4.88
 -1 10 -2 103.56 4.74
 1 10 2 118.49 4.09
 -2 10 -2 59.74 3.92
 2 10 2 58.17 3.18
 2 10 -2 65.85 3.88
 2 10 -2 59.33 3.66
 3 10 -2 17.21 3.34
 -3 -10 2 14.34 2.83
 -3 10 -2 12.78 3.93
 3 10 2 16.26 4.16
 3 10 -2 20.44 3.21
 -3 -10 2 17.27 2.65
 -4 -10 2 4.73 2.96
 -4 10 2 5.99 3.44
 -4 -10 2 9.77 3.38
 4 10 2 6.58 2.91
 -4 10 -2 9.68 4.31
 4 10 -2 5.14 3.7
 4 10 2 2.04 4.8
 4 10 -2 8.91 3.55
 -5 -10 2 106.05 5.25
 5 10 2 109.6 5.24
 5 10 2 108.8 7.59
 -5 -10 -2 106.72 4.32
 -5 -10 -2 114.06 4.49
 -5 -10 2 113.62 5.72
 5 10 -2 112.06 5.6
 -5 10 2 108.2 5.93
 -5 10 -2 118.07 6.87
 5 10 -2 101.24 6.24
 6 10 -2 73.69 5.2
 -6 10 2 77.59 6.64
 6 10 -2 58.46 7.93
 -6 -10 2 76.32 5.89
 -6 10 -2 65.34 7.7
 -6 -10 -2 73.79 4.34
 6 10 2 70.8 5.35
 6 10 2 71.24 7.94
 -6 -10 2 67.59 5
 -6 -10 -2 79.1 4.8
 -7 10 2 4.36 7.72
 -7 -10 -2 10.6 4.94
 7 10 -2 16.25 5.07
 -7 10 -2 20.32 9.22
 7 10 2 9.11 9.03
 -7 -10 -2 10.71 4.38
 -7 10 -2 13.01 3.32
 -7 -10 2 23.84 6.92
 -7 10 2 14.83 4.11
 7 10 2 11.07 5.11
 -7 -10 2 11.46 5.15
 7 10 -2 8.14 9.79
 -8 -10 -2 67.25 7.33
 -8 -10 2 59.94 9.55
 0 11 -2 -2.15 3.41
 1 11 -2 187.15 7.28
 1 11 2 204.66 6.51
 -1 11 -2 193.33 7.3
 2 11 2 109.77 4.73
 -2 11 -2 107.33 5.34
 2 11 -2 117.56 5.56
 2 11 -2 114.18 5.19
 3 11 -2 8.09 3.83
 -3 11 -2 10.77 4.23
 3 11 2 12.94 4.81
 3 11 -2 11.71 3.96
 4 11 -2 80.82 5.46
 4 11 2 86.97 6.81
 -4 11 2 83.07 4.79
 -4 -11 2 76.5 4.69
 4 11 -2 91.54 5.85
 -4 -11 2 88.15 4.43
 -4 11 -2 92.89 6.41
 4 11 2 80.2 4.71
 5 11 -2 55.12 5.17
 5 11 2 58.24 5.03
 5 11 2 64.98 8.03
 -5 11 -2 60.32 7.11
 -5 11 2 58.78 5.46
 5 11 -2 51.89 6.16
 -5 -11 2 48.89 4.42
 -5 -11 2 55.16 5.27
 -6 -11 -2 24.51 3.32
 -6 -11 2 14.41 5.79
 -6 11 2 23.63 6.61
 -6 11 -2 31.13 8.18
 -6 -11 2 24.78 4.73
 6 11 2 31.11 9.11
 6 11 -2 30.22 5.64
 6 11 2 21.9 5.58
 6 11 -2 30.36 9.47
 -7 -11 2 180.79 10.13
 -7 -11 -2 182.32 8.36
 0 12 -2 58.68 4.73
 1 12 -2 359.47 11.81
 1 12 -2 384.79 12.61
 -1 12 -2 375.21 12.49
 1 12 2 395.24 11.72
 2 12 2 263.94 8.83
 2 12 -2 248.38 9.19
 -2 12 -2 257.19 9.56
 2 12 -2 273 9.78
 3 12 -2 438.75 14.35
 -3 12 -2 467.01 14.95
 3 12 -2 434.1 14.96
 3 12 2 457.74 15.46
 -4 12 -2 142.56 8.34
 4 12 -2 137.28 7.57
 4 12 2 142.76 6.78
 4 12 2 161.77 9.25
 4 12 -2 137.3 7.95
 -5 -12 2 117.64 5.46
 5 12 2 128.07 10.61
 -5 12 2 117.03 7.16
 -5 12 -2 121.8 9.19
 5 12 -2 119.92 7.4
 -5 -12 2 132.81 6.57
 -6 -12 2 75.35 7.43
 0 13 -2 6.36 5.2
 1 13 2 25.87 3.62
 1 13 -2 23.33 5.31
 -1 13 -2 29.1 5.34
 2 13 -2 9.89 5.61
 -2 13 -2 6.36 5.43
 2 13 -2 6.33 5.64
 2 13 2 13.47 4.26
 3 13 -2 146.61 8.28
 3 13 2 135.34 9.22
 -3 13 -2 126.56 7.78
 0 0 -3 0.05 0.55
 0 0 -3 0.21 0.73
 0 0 -3 0.36 0.58
 0 0 3 0.27 0.78
 0 0 3 -0.11 0.62
 1 0 3 1516.67 43.15
 -1 0 -3 1535.56 42.91
 1 0 3 1520.04 42.92
 1 0 -3 1435.78 42.61
 -1 0 3 1477.08 42
 -1 0 -3 1540.38 42.05
 1 0 3 1509.6 42.03
 -1 0 3 1500.73 42.87
 -2 0 3 1531.83 43.22
 -2 0 -3 1574.18 43.33
 -2 0 -3 1507.26 42.32
 2 0 -3 1429.25 43.07
 -2 0 3 1497.42 42.31
 2 0 3 1546.67 43.6
 2 0 3 1534.34 43.33
 -3 0 3 235.59 7.32
 3 0 -3 249.96 7.31
 3 0 3 245.87 7.63
 -3 0 -3 245.16 7.07
 3 0 3 245.08 7.08
 -3 0 3 241.84 7.05
 3 0 -3 232.05 6.95
 -3 0 -3 236.22 7.52
 -4 0 -3 4.07 1.17
 4 0 -3 1.86 1.67
 4 0 3 8.56 2.15
 -4 0 3 2.12 1.05
 4 0 3 2.13 1.13
 -4 0 -3 4.58 1.98
 4 0 -3 3.54 0.92
 -4 0 3 4.4 1.39
 -5 0 -3 102.23 3.45
 -5 0 3 91.8 3.66
 5 0 3 104.72 3.43
 5 0 -3 91 3.17
 -5 0 3 96.15 3.37
 -5 0 -3 96.03 4.31
 5 0 3 94.8 4.4
 5 0 -3 96.53 4.02
 -6 0 3 160.48 5.22
 6 0 -3 164.2 5.04
 -6 0 3 159.01 5.64
 -6 0 -3 161.79 6.32
 6 0 -3 160.21 5.93
 -6 0 -3 151.65 5.23
 6 0 3 172.25 5.27
 -7 0 -3 777.26 22.86
 7 0 -3 768.91 21.24
 -7 0 -3 735.82 21.48
 7 0 -3 725.74 22.44
 -7 0 3 795.36 22.23
 -7 0 -3 729.39 22.78
 -7 0 3 714.12 21.43
 -8 0 -3 1.52 2.41
 -8 0 -3 0.72 4.25
 8 0 3 1.91 2.14
 8 0 -3 -0.07 1.85
 -8 0 3 -1.81 2.89
 -8 0 3 1.68 2.32
 -8 0 -3 -2.63 4.57
 -9 0 -3 392.39 14.85
 -9 0 -3 439.99 12.89
 9 0 -3 416.12 12.24
 -9 0 -3 389.64 14.64
 9 0 3 418.31 12.51
 -9 0 3 435.87 13.57
 -9 0 3 433.27 12.84
 -10 0 -3 99.91 5.8
 10 0 -3 102.16 4.19
 -10 0 3 112.78 6.23
 10 0 3 112.21 4.68
 -10 0 3 108.17 5.42
 -10 0 -3 113.69 8.43
 -10 0 -3 94.16 8.75
 -11 0 3 36.26 6.38
 -11 0 3 40.72 5.18
 -11 0 -3 44.73 6.34
 11 0 -3 44.5 3.18
 -11 0 -3 35.75 9.92
 0 -1 -3 372.9 10.73
 0 1 -3 368.96 10.8
 0 1 3 364.25 10.47
 0 -1 3 373.26 10.82
 0 1 -3 376.47 10.51
 0 1 3 369.04 10.74
 0 -1 3 354.64 10.5
 1 1 -3 2203.7 62.79
 1 1 -3 2221.72 62.36
 1 -1 -3 2126.94 62.88
 -1 -1 3 2281.88 61.59
 1 1 3 2283.89 62.89
 -1 -1 -3 2111.87 62.08
 1 1 3 2228.76 62.21
 1 1 3 2231.02 62.4
 -1 1 -3 2195.62 62.82
 -1 1 3 2218.67 64.02
 -1 -1 3 2118.45 62.76
 -1 -1 -3 2295.39 64.28
 2 1 -3 132.22 4.16
 -2 -1 -3 131.72 4.23
 -2 -1 3 132.09 4.19
 -2 -1 -3 135.16 3.87
 2 -1 3 127.06 4.33
 2 -1 -3 130.03 4
 -2 1 -3 128.71 3.94
 -2 -1 3 125.02 3.96
 2 1 3 123.56 3.9
 -2 1 3 135.4 4.07
 -2 -1 -3 124.36 3.92
 2 1 -3 132.18 3.93
 3 1 -3 157.64 5.03
 3 1 3 162.79 5.33
 -3 1 -3 151.67 5.27
 -3 -1 3 163.34 4.85
 3 1 -3 159.75 4.76
 -3 -1 -3 156.06 5.22
 -3 1 -3 163.61 4.83
 3 -1 -3 153.99 5.12
 -4 1 -3 3199.54 95.8
 -4 -1 3 3533.09 97.81
 -4 1 3 3479.01 96.86
 4 -1 -3 3516.39 97.89
 -4 1 -3 3568.76 98.04
 4 1 -3 3251.6 97.93
 4 1 -3 3532.71 97.2
 -4 -1 -3 3516.66 97.97
 5 -1 -3 318.71 9.82
 -5 -1 -3 302.8 9.25
 -5 -1 3 306.85 9.29
 5 -1 3 313.39 9.22
 5 -1 3 316.02 10.23
 -5 -1 3 310.58 9.71
 5 1 -3 322.38 10.07
 -5 -1 -3 322.35 10.08
 -5 1 3 315.16 9.2
 -5 1 3 314.42 9.59
 -5 1 -3 322.03 10.14
 5 1 3 317.34 10.21
 -5 1 -3 304.89 9.27
 5 -1 -3 317.65 9.01
 -6 1 -3 8.33 3.22
 -6 1 3 11.42 2.03
 -6 -1 -3 12.81 3.02
 -6 -1 3 7.67 2.15
 -6 -1 3 8.07 1.82
 -6 1 3 6.15 1.55
 6 -1 3 9.35 1.6
 6 1 -3 11.54 2.63
 -6 -1 -3 7.33 1.77
 6 -1 -3 9.29 1.19
 6 1 -3 10.87 1.46
 -6 -1 -3 7.37 2.86
 6 1 3 9.76 1.75
 -6 1 -3 8.32 1.71
 -7 -1 -3 319.19 11.02
 -7 1 -3 313.42 9.82
 -7 -1 3 329.75 10.42
 7 -1 -3 319.06 9.41
 -7 1 -3 309.39 11.13
 -7 1 3 335.04 10.3
 -7 1 3 338.69 9.79
 -7 -1 -3 326.12 9.88
 7 1 3 315.4 9.79
 -7 -1 -3 322.15 11.16
 7 1 -3 319.9 10.8
 7 -1 3 339.66 9.7
 -7 -1 3 332.09 9.9
 7 1 -3 330.5 9.65
 -8 1 -3 86.37 6.09
 -8 -1 3 76.23 4.4
 -8 -1 -3 79.24 5.87
 8 1 3 82.53 3.64
 -8 1 -3 86.16 5.43
 8 1 -3 81.75 3.45
 -8 1 3 77.28 3.77
 8 -1 -3 83.52 3.05
 8 1 -3 90.77 5.1
 -8 1 3 82.31 4.24
 -8 -1 -3 78.66 5.87
 -8 1 -3 89.27 3.82
 8 -1 3 88.26 3.53
 -8 -1 -3 88.25 4.08
 -8 -1 3 76.5 3.89
 -9 1 3 180.4 6.11
 -9 1 3 171.34 6.74
 -9 -1 -3 160.37 8.52
 -9 1 -3 173.71 6.2
 9 1 -3 155.71 5.63
 9 -1 3 160.59 5.71
 -9 1 -3 164.89 9.01
 -9 -1 -3 174.67 8.58
 9 1 3 159.11 5.87
 -9 -1 3 160.87 6.16
 -9 -1 3 151.83 6.91
 -9 1 -3 161.88 8.1
 -9 -1 -3 173.26 6.6
 -10 -1 3 364.22 11.57
 -10 1 -3 361.96 11.52
 -10 1 3 372.39 11.36
 10 1 3 347.9 11.03
 -10 1 -3 349.05 13.93
 -10 -1 -3 349.19 14.03
 -10 1 -3 329.2 14.62
 -10 1 3 359.94 12.22
 -10 -1 -3 336.59 14.44
 10 -1 3 333.28 10.79
 10 1 -3 356.5 10.78
 -10 -1 -3 363.44 11.81
 -10 -1 3 376.28 12.59
 -11 1 3 34.53 6.04
 -11 -1 3 30.04 5.21
 -11 -1 3 33.57 6.62
 -11 1 -3 19.32 8.73
 -11 -1 -3 29.67 6.29
 -11 1 3 32.06 5.13
 -11 -1 -3 36.43 10.58
 11 1 -3 31.15 3.39
 0 -2 -3 2703.82 80.9
 0 2 -3 2752.64 77.99
 0 -2 3 2894.29 79.58
 0 -2 3 2857.55 79.22
 -1 2 -3 152.36 4.76
 1 2 -3 148.95 4.72
 1 2 -3 153.15 4.51
 1 -2 -3 145.33 4.44
 -1 2 3 145.89 4.5
 2 2 3 1595.23 44.62
 -2 -2 3 1615.15 44.61
 -2 2 -3 1602.32 44.67
 2 2 3 1595.33 44.91
 2 2 3 1489.33 43.63
 -2 2 3 1520.31 44.48
 2 -2 -3 1530.07 44.65
 2 2 -3 1555.83 43.63
 -2 -2 3 1576.87 43.65
 2 2 -3 1561.69 44.57
 -2 -2 -3 1544.28 44.55
 2 -2 3 1572.63 44.66
 3 2 3 541.73 16.46
 3 2 3 555.67 15.84
 3 2 -3 551.89 16.33
 -3 -2 3 577.6 15.93
 -3 2 3 561.66 15.74
 -3 -2 -3 532.03 15.76
 3 -2 3 572.58 16.55
 -3 -2 -3 562.02 16.38
 -3 -2 -3 563.55 16.49
 -3 2 -3 545.14 16.5
 -3 2 3 568.79 16.17
 -3 -2 3 573.23 16.4
 3 2 -3 566.27 15.89
 3 -2 -3 537.29 16.23
 -3 2 -3 577.29 15.86
 -3 -2 -3 561.8 15.82
 -4 -2 3 56.89 2.37
 -4 2 -3 59.43 2.31
 -4 -2 -3 54.86 2.86
 -4 -2 -3 54.86 2.96
 4 2 -3 55.36 2.51
 4 2 -3 52.91 2.21
 4 2 3 52.93 3.03
 4 -2 3 59.37 3.17
 -4 2 3 57.13 2.07
 -4 -2 3 52.62 2.61
 -4 -2 -3 60.78 2.2
 -4 2 -3 54.6 3.01
 4 2 3 58.5 2.26
 -4 2 3 58.93 2.36
 -5 2 3 80.52 3.07
 -5 2 3 70.65 2.62
 -5 -2 -3 68.82 3.76
 5 2 -3 66.14 3.71
 5 2 3 73.1 2.83
 -5 -2 -3 64.48 3.58
 -5 -2 3 74.24 3.26
 5 -2 3 67.24 3.94
 -5 2 -3 75.41 3.86
 -5 -2 -3 69.22 2.79
 -5 2 -3 79.32 2.81
 -5 -2 3 71.26 2.92
 5 2 -3 75.36 2.75
 5 2 3 72.6 3.86
 -6 2 -3 886.91 25.74
 -6 2 -3 919.68 27.06
 -6 -2 -3 921.36 26.87
 -6 2 3 898.53 25.64
 -6 -2 3 907.9 25.83
 6 2 -3 911.18 26.97
 -6 -2 -3 914.23 27.05
 7 2 -3 189.51 6.13
 -7 -2 3 193.97 6.4
 -7 -2 3 184.82 6.9
 -7 2 -3 191.38 6.23
 7 2 3 192.13 6.29
 -7 -2 -3 181.32 7.48
 -7 2 -3 202.35 7.96
 -7 2 3 191.27 6.13
 -7 -2 -3 183.29 7.76
 -7 -2 -3 189 6.35
 -7 2 3 208.59 6.66
 7 2 -3 193 7.4
 -8 2 3 138.58 5.53
 -8 -2 3 129.46 5.32
 -8 2 -3 142.81 5.13
 -8 -2 -3 131.73 7.15
 -8 -2 -3 138.69 6.87
 -8 -2 -3 151.33 5.44
 -8 -2 3 138.95 5.96
 8 2 -3 137.98 4.92
 -8 2 -3 139.37 7.53
 -8 2 3 146.76 5
 8 2 3 134.67 5.17
 8 2 -3 140.33 6.57
 -8 2 -3 140.75 6.64
 -9 -2 -3 15.01 5.65
 9 2 3 15.65 3.02
 -9 -2 3 16.54 4.18
 -9 -2 -3 19.01 6.36
 -9 2 -3 11.46 2.84
 9 2 -3 12.94 2.6
 -9 2 -3 11.29 5
 -9 2 -3 19.77 6.78
 -9 -2 3 16.24 3.5
 -9 2 3 15.2 3.51
 9 2 -3 15.82 4.86
 -9 -2 -3 13.82 3.64
 -9 2 3 12.22 2.78
 -10 2 -3 40.08 4.08
 -10 2 -3 33.78 8.6
 -10 -2 3 33.88 5.59
 -10 2 3 39.13 4.02
 -10 -2 3 40 4.75
 -10 -2 -3 43.96 7.62
 -10 -2 -3 36.79 5.01
 -10 2 3 36.1 4.65
 10 2 -3 38.34 3.45
 10 2 3 36.2 3.6
 -10 -2 -3 26.42 8.61
 -10 2 -3 31.08 6.56
 -11 -2 -3 3.93 6.23
 -11 -2 3 6.7 6.96
 -11 -2 -3 0.93 11.01
 -11 2 3 5.41 5.62
 -11 2 -3 1.98 8.64
 -11 2 3 5.66 4.47
 -11 2 -3 0.37 4.93
 -11 -2 3 9.71 5.94
 0 3 -3 467.22 13.17
 0 -3 3 467.52 13.54
 0 3 3 434.23 13.38
 0 3 -3 477.8 13.56
 1 3 3 4618.56 137.8
 -1 -3 -3 5101.83 140.08
 -1 -3 3 4826.53 138.39
 1 -3 3 5027.55 138.74
 -1 -3 -3 4745.1 138.4
 -1 3 3 4613.65 139.19
 1 3 -3 5052.7 139.54
 1 3 -3 4713.27 135.07
 2 -3 3 2072.71 58.77
 2 3 3 2067.14 58.69
 -2 3 3 2084.85 58.71
 -2 -3 -3 2018.4 58.64
 2 3 3 2049.3 57.59
 2 3 3 2082.79 58.32
 3 3 -3 774.01 21.94
 -3 3 3 734.9 21.81
 -3 -3 3 767.02 21.38
 -3 -3 -3 717.79 21.84
 3 3 3 760.64 21.26
 3 3 3 748.78 21.98
 -3 3 -3 761.21 22.07
 3 -3 3 753.13 22.07
 -3 -3 3 783.31 21.97
 -3 -3 -3 757.06 22
 3 3 -3 749.55 21.35
 4 -3 3 74.9 3.6
 -4 -3 3 70.24 2.74
 -4 3 -3 67.64 2.57
 -4 3 3 69.14 2.28
 4 3 3 63.98 3.41
 4 3 3 67.63 2.56
 -4 -3 -3 71.64 2.42
 -4 -3 -3 64.49 3.32
 -4 3 -3 61.06 3.39
 4 3 -3 64.12 2.92
 -4 -3 -3 71.49 2.47
 4 3 -3 73.93 2.71
 -4 3 3 67.2 3.02
 -5 -3 -3 2032.93 57.01
 -5 -3 -3 2079.41 58.74
 -5 3 -3 2131.04 57.06
 -5 3 3 1997.8 58.42
 5 -3 3 2065.37 58.76
 -5 3 3 2063.87 56.93
 -5 3 -3 2030.04 58.72
 -5 -3 -3 2026.46 58.5
 -5 -3 3 2090.3 58.49
 5 3 -3 2026.59 57.07
 5 3 3 1947.34 57.06
 -5 -3 3 2042.97 57.15
 -6 3 3 89.98 4.36
 -6 -3 -3 100.77 3.62
 6 3 3 94.85 3.62
 -6 -3 3 93.32 4.19
 -6 3 -3 88.76 4.98
 -6 -3 -3 90.22 4.56
 6 3 -3 96.58 3.52
 -6 -3 -3 93.11 4.96
 -6 -3 3 102.44 3.81
 -6 3 -3 88.83 3.49
 6 3 -3 92.05 4.78
 -7 3 -3 141.48 6.87
 -7 -3 3 134.55 5.18
 7 3 -3 135.09 6.33
 -7 3 -3 144.54 4.93
 7 3 3 144.35 5.04
 -7 3 3 132.48 5.86
 -7 3 3 147.41 4.74
 -7 -3 -3 142.17 5.12
 -7 -3 -3 128.76 6.74
 -7 -3 3 143.43 5.73
 -7 -3 -3 140.82 6.15
 7 3 -3 142.46 4.86
 8 3 -3 382.64 11.75
 -8 -3 -3 411.83 13.31
 8 3 -3 387.12 13.39
 -8 -3 3 402.57 12.13
 -8 3 3 393.87 11.69
 -8 3 -3 397.15 13.95
 -8 -3 -3 390.85 13.99
 -8 3 -3 405.1 11.86
 -8 3 3 342.91 12.55
 -8 -3 3 403.34 12.89
 8 3 3 390.76 11.91
 -8 -3 -3 400.85 12.02
 -9 3 -3 20.26 3.05
 9 3 -3 23.21 2.89
 -9 3 3 25.66 3.64
 -9 -3 -3 24.84 7.06
 -9 -3 -3 18.07 5.68
 -9 -3 -3 24.51 3.99
 9 3 3 23.65 3.1
 -9 3 -3 29.46 7.27
 9 3 -3 21.59 5.45
 -9 3 -3 24.99 4.91
 -9 -3 3 21.13 4.46
 -9 3 3 23.16 2.94
 -9 -3 3 29.67 3.94
 -10 -3 -3 6.88 7.19
 10 3 3 10.37 3.68
 -10 3 3 12.15 3.3
 -10 -3 3 15.46 5.84
 -10 3 -3 14.33 3.6
 -10 3 3 14.77 4.17
 -10 3 -3 13.75 9.33
 -10 -3 -3 10.04 4.9
 -10 3 -3 17.26 6.2
 10 3 -3 11.54 3.18
 -10 -3 -3 19.56 8.71
 -10 -3 3 17.88 4.86
 0 4 -3 1646.8 46.58
 0 -4 3 1661.85 47.56
 0 4 -3 1694.43 47.6
 1 4 -3 50.76 2.25
 -1 -4 3 47.57 2.23
 -1 4 -3 47.6 2.3
 1 4 -3 47.31 2.01
 1 -4 3 48.28 2.23
 2 4 3 171.02 5.54
 2 -4 3 175.22 5.73
 -2 -4 -3 191.67 5.32
 -2 -4 -3 174.35 5.34
 -2 4 3 165.55 5.28
 -2 -4 3 176.76 5.3
 -2 4 -3 180.47 5.75
 2 4 -3 174.18 5.65
 -2 -4 3 166.64 5.65
 2 4 -3 170.55 5.38
 3 4 3 2131.84 60.68
 3 4 -3 2090.53 59.39
 -3 4 -3 2159.39 60.8
 -3 -4 -3 2099.53 60.7
 3 4 3 2167.69 60.86
 -3 -4 3 2194.54 59.41
 -3 4 3 2024.73 60.54
 3 -4 3 2172.75 60.8
 3 4 -3 2110.58 60.67
 -3 -4 3 2157.02 60.71
 -3 -4 -3 2114.39 60.55
 -4 -4 -3 285.64 9.29
 -4 -4 3 305.74 9.17
 -4 -4 -3 286.89 9.06
 4 4 3 291.58 8.59
 -4 -4 3 292.58 8.72
 -4 4 -3 288.07 8.56
 4 4 -3 294.58 9.11
 -4 4 3 290.42 8.94
 4 4 -3 287.35 8.68
 -4 4 -3 279.65 9.34
 4 4 3 289.77 9.29
 4 -4 3 297.16 9.42
 5 4 3 9.19 1.65
 -5 4 3 8.9 1.18
 -5 -4 3 1.18 1.8
 -5 4 -3 9.69 1.59
 -5 -4 3 7.96 2.23
 -5 4 3 9.76 2.22
 -5 -4 -3 9.26 3.04
 5 4 -3 12.15 2.14
 -5 -4 -3 11.15 2.37
 5 -4 3 6.5 3.03
 5 4 -3 10.69 1.75
 -5 4 -3 11.04 3.02
 6 4 3 135.08 4.73
 -6 -4 3 130.08 5.36
 -6 -4 -3 132.79 6.02
 -6 4 -3 128.68 4.56
 -6 4 3 131.75 5.3
 -6 -4 -3 118.46 5.41
 -6 4 -3 134.03 6.12
 6 4 -3 122.22 5.95
 -6 -4 -3 135.22 4.45
 -6 4 3 133.54 4.27
 -6 -4 -3 134.25 4.42
 -6 -4 3 134.74 4.85
 6 4 -3 132.39 4.63
 -7 -4 3 89.65 4.19
 -7 4 -3 88.03 5.98
 -7 4 3 97.2 4.92
 -7 -4 3 92.63 4.79
 -7 -4 -3 101.41 5.98
 7 4 -3 94.55 5.66
 -7 -4 -3 92.77 3.92
 -7 4 -3 96.93 3.75
 -7 -4 -3 88.7 5.11
 -7 4 3 90.28 3.54
 7 4 -3 98.61 3.88
 7 4 3 95.39 3.97
 -8 4 3 42.05 2.73
 -8 4 -3 43.36 3.02
 8 4 -3 49.18 5.34
 8 4 3 43.47 3.1
 -8 -4 3 45.28 3.69
 8 4 -3 49.94 3
 -8 -4 -3 39.23 5.58
 -8 4 3 44.5 4.48
 -8 4 -3 44.78 6.29
 -8 -4 -3 38.86 4.92
 -8 -4 -3 43.05 3.46
 -8 -4 3 33.91 4.33
 -9 4 -3 33.73 7.73
 -9 -4 3 33.64 4.23
 -9 4 -3 32.54 3.27
 9 4 3 36.77 3.51
 -9 -4 -3 34.11 5.76
 9 4 -3 40.12 6.16
 -9 -4 -3 28.92 4.17
 -9 -4 3 4.28 4.9
 -9 4 3 39.29 3.08
 -9 -4 -3 33.4 5.74
 9 4 -3 39.21 3.34
 -9 4 3 24.75 4.91
 10 4 -3 74.62 8.06
 -10 4 3 67.23 11.92
 -10 -4 -3 62.37 7.63
 -10 -4 3 24.53 6.79
 -10 4 -3 56.57 10.52
 -10 -4 -3 66.38 6.16
 -10 4 3 71.26 5.12
 -10 -4 -3 73.68 7.61
 10 4 3 70.58 4.63
 -10 4 3 68.74 4.27
 10 4 -3 69.63 4.22
 -10 4 -3 67.2 4.37
 0 5 -3 -0.07 1.21
 0 5 -3 -1.55 1.47
 0 -5 3 0.07 1.45
 1 -5 3 863.09 25.85
 -1 5 -3 880.36 25.92
 1 5 3 898.63 25.79
 1 5 -3 900.75 25.28
 1 5 3 959.97 25.76
 -1 -5 3 906.36 25.89
 1 5 -3 864.17 25.9
 2 5 -3 231.1 6.72
 -2 5 -3 227.26 7.1
 -2 -5 3 223.5 6.99
 -2 -5 -3 211.71 6.53
 -2 -5 -3 235.43 6.54
 2 5 3 216.91 6.9
 2 5 3 207.62 6.81
 2 5 -3 206.51 6.96
 2 -5 3 215.75 7.01
 -3 5 -3 768.53 22.75
 3 -5 3 773.76 22.7
 -3 -5 3 804.67 22.69
 -3 -5 3 764.87 21.89
 3 5 3 790.36 22.61
 3 5 -3 803.91 22.69
 3 5 3 790.63 21.84
 -3 -5 -3 761.58 22.35
 -3 -5 -3 766.17 22.32
 -3 5 3 755.83 22.32
 3 5 -3 749.23 22.04
 -4 -5 3 125.56 4.69
 -4 -5 3 113.22 4.1
 -4 -5 -3 114.39 4.44
 4 5 -3 118.62 4.25
 -4 -5 -3 118.81 4.25
 4 -5 3 122.89 4.98
 4 5 -3 119.03 4.57
 4 5 3 127.74 4.08
 -4 5 3 123.53 4.3
 -4 5 -3 123.86 5.04
 -5 5 3 88.13 3.92
 5 5 3 98.83 3.62
 -5 5 -3 90.64 4.79
 5 5 -3 97.23 3.71
 -5 -5 -3 85.54 4.07
 -5 -5 -3 95.95 3.95
 -5 -5 3 97.71 3.72
 -5 -5 3 90.21 4.2
 -5 5 -3 96.25 3.47
 5 5 -3 90.94 4.08
 -6 -5 -3 108.82 4.82
 6 5 3 113.27 4.16
 6 5 -3 98.15 5.56
 -6 5 -3 109.4 5.84
 -6 5 -3 107.53 3.93
 -6 5 3 104.72 3.61
 6 5 -3 106.1 4.15
 -6 5 3 98.41 4.54
 -6 -5 -3 108.28 4.68
 -6 -5 3 112.53 4.45
 -6 -5 3 108.22 4.96
 -7 -5 3 56.39 3.74
 -7 5 -3 51.97 2.93
 -7 5 3 44.58 3.9
 7 5 3 50.35 3.35
 -7 5 3 46.39 2.48
 -7 5 -3 46.96 5.51
 -7 -5 -3 42.43 4.12
 -7 -5 3 49.04 4.25
 7 5 -3 52.98 3.01
 7 5 -3 42.89 5.04
 -7 -5 -3 46.87 4.04
 -8 -5 -3 60.44 5.09
 8 5 3 54.19 3.58
 -8 5 3 52.85 2.95
 -8 -5 3 51.9 4.23
 -8 5 -3 41.76 6.86
 -8 -5 -3 49.12 3.52
 -8 5 3 54.44 4.73
 -8 -5 -3 53.1 3.25
 -8 5 -3 48.24 3.15
 8 5 -3 57.15 3.39
 -8 -5 -3 53.28 5.02
 -8 -5 3 43.01 5.01
 8 5 -3 46.25 6.13
 -9 -5 3 109.07 7.33
 9 5 -3 113.4 4.95
 9 5 -3 106.04 8.11
 -9 5 3 109.32 6.63
 -9 5 3 114.52 4.63
 -9 -5 -3 109.46 5.49
 -9 5 -3 117.93 9.74
 -9 -5 -3 107.71 7.38
 -9 -5 -3 119.56 7.08
 -9 -5 3 95.84 6.13
 -9 5 -3 114.23 4.87
 9 5 3 112.1 5.09
 -10 -5 -3 145.64 7.57
 -10 5 -3 165.78 8.72
 -10 -5 3 159.81 8.47
 -10 5 3 153.42 6.09
 10 5 -3 137.09 10.51
 -10 5 3 121.53 8.03
 -10 -5 -3 162.93 10.14
 -10 -5 3 180.86 9.86
 -10 -5 -3 145.82 9
 -10 5 -3 163.3 6.4
 10 5 3 169.12 6.75
 10 5 -3 162.86 6.33
 0 -6 3 1013.33 28.76
 0 6 -3 981.39 28.82
 -1 -6 3 25.65 2.04
 -1 6 -3 24.48 2.13
 1 -6 3 25.15 2.04
 1 6 -3 24.66 2.08
 1 6 3 25.23 1.58
 1 6 3 25.83 1.71
 1 6 -3 28.05 1.86
 2 6 3 361.01 10.96
 -2 -6 3 357.22 11.05
 2 -6 3 370.82 11.04
 2 6 3 357.12 10.86
 2 6 -3 353.47 10.65
 -2 6 -3 367.54 11.16
 2 6 -3 373.31 11.12
 3 6 -3 1937.62 58.37
 3 6 3 2000.98 58.27
 3 6 3 2093.9 58.49
 -3 -6 -3 2066.92 58.12
 3 6 -3 2077.24 57.16
 3 -6 3 2060.25 58.39
 -3 -6 3 2043.15 58.39
 -3 6 -3 2120.92 58.52
 -3 -6 -3 1984.5 58.05
 -4 -6 -3 752.45 21.85
 4 -6 3 753.35 22.25
 4 6 3 794.83 21.39
 -4 -6 3 744.35 22.23
 -4 6 -3 757.55 22.4
 -4 -6 -3 745.69 21.84
 4 6 3 757.34 22.46
 4 6 -3 742.55 21.55
 -4 -6 3 766.98 21.3
 4 6 -3 703.06 22.16
 -5 6 -3 124.23 5.73
 5 6 3 134.2 4.52
 -5 -6 -3 126.74 4.91
 -5 -6 3 127.56 5.24
 -5 -6 3 122.56 4.42
 -5 -6 -3 123.02 4.78
 5 6 -3 118.17 4.57
 -5 6 3 122.53 4.75
 5 6 -3 118.46 5.07
 -6 6 3 46.65 2.21
 6 6 -3 48.01 4.51
 6 6 3 43.71 2.99
 -6 -6 3 47.49 3.86
 6 6 -3 43.39 3.02
 -6 -6 3 41.39 3.06
 -6 -6 -3 43.88 3.49
 -6 6 -3 47.73 2.61
 -6 6 -3 41.25 5.07
 -6 6 3 45.65 3.41
 -6 -6 -3 39.35 3.47
 7 6 -3 51.65 5.85
 -7 -6 -3 66.75 4.58
 7 6 3 51.76 3.46
 -7 6 3 48.47 4
 -7 6 -3 61.15 6.46
 -7 6 -3 54.07 3.06
 -7 6 3 53.11 2.68
 -7 -6 3 65.69 4.81
 7 6 -3 50.4 3.37
 -7 -6 3 53.41 3.93
 -7 -6 -3 48.92 4.24
 -8 6 -3 83.25 3.96
 8 6 -3 82.57 4.16
 -8 -6 3 85.4 5.32
 -8 -6 -3 73.91 5.87
 -8 -6 -3 76.73 5.43
 -8 6 -3 74.55 7.99
 8 6 3 80.72 4.64
 -8 -6 3 79.23 6.12
 8 6 -3 78.76 7.25
 -8 6 3 80.39 5.42
 -8 6 3 86.48 3.6
 -9 -6 -3 72.47 6.18
 -9 6 3 70.68 3.78
 -9 6 3 67.39 6.04
 -9 6 3 60.39 10.51
 9 6 3 69.44 4.59
 -9 -6 3 73.17 6.17
 -9 -6 3 63.92 7.39
 9 6 -3 60.56 8.26
 9 6 -3 65.31 4.3
 -9 -6 -3 62.4 7.31
 -9 6 -3 70.55 4.02
 -9 6 -3 55.52 9.99
 -10 6 3 143.62 8.82
 -10 -6 3 160.15 9.48
 -10 -6 -3 166.09 11.4
 -10 -6 3 182.37 11.29
 -10 6 -3 154.54 9.33
 0 -7 3 37.14 2.36
 0 7 -3 34.29 2.48
 1 7 3 1121.14 32.44
 1 7 -3 1155.97 31.94
 -1 -7 3 1100.85 32.61
 1 7 3 1140.85 32.57
 -1 7 -3 1125.64 32.77
 1 7 -3 1105.61 32.76
 1 -7 3 1183.47 32.64
 -2 7 -3 1468.24 42.22
 2 -7 3 1449.52 42.03
 -2 -7 3 1418.64 42.06
 2 7 3 1498.63 42.11
 2 7 -3 1496.45 41.22
 -3 7 -3 648.64 19.03
 3 7 -3 620.54 18.3
 3 7 3 644.86 18.94
 3 -7 3 639.49 18.76
 -3 -7 3 609.57 18.81
 3 7 -3 641.14 18.95
 4 7 3 87.21 3.29
 4 7 3 79.78 4.37
 -4 7 -3 80.38 4.51
 -4 -7 -3 81.22 3.3
 -4 -7 -3 76.09 3.34
 -4 -7 3 75.28 4.06
 4 7 -3 75.16 3.59
 4 7 -3 82.57 3.99
 -5 -7 3 551.44 16.69
 5 7 3 516.68 15.75
 5 7 -3 550.99 16.66
 5 7 -3 548.32 15.97
 5 7 3 552.27 17.13
 -5 -7 -3 522.96 16.11
 -5 -7 -3 517.58 16.07
 -5 7 -3 557.86 17.08
 6 7 3 119.03 4.68
 -6 7 -3 113.68 6.53
 6 7 -3 119.77 5.74
 -6 7 -3 110.42 4.21
 6 7 -3 111.42 4.72
 -6 -7 -3 119.8 5.04
 -6 7 3 106.35 4.88
 -6 -7 -3 105.64 4.99
 -6 -7 3 98.43 5.53
 -7 -7 3 136.51 6.78
 7 7 -3 144.96 8.35
 -7 -7 3 142.77 5.49
 7 7 -3 137.29 5.59
 -7 7 3 138.52 4.8
 -7 -7 -3 137.68 6.45
 -7 -7 -3 137.97 6.03
 -7 7 3 139.79 6.01
 7 7 3 132.2 5.62
 -7 7 -3 139.94 8.42
 -7 7 -3 132.4 5.03
 -8 7 3 186.39 7.58
 -8 -7 -3 208.39 8.63
 -8 7 -3 191.6 6.55
 -8 7 3 175.61 6.08
 -8 -7 3 172.16 7.23
 -8 -7 3 173.97 8.7
 8 7 3 162.38 6.93
 -8 7 -3 184.04 10.89
 -8 -7 -3 187.65 7.68
 8 7 -3 181.92 6.81
 8 7 -3 185.46 10.3
 -9 7 -3 38.93 3.6
 9 7 3 39.21 4.58
 -9 -7 3 32.94 7.55
 -9 7 3 30.19 5.8
 -9 -7 -3 38.67 5.79
 -9 -7 -3 36.46 7.59
 9 7 -3 36.04 4.32
 -9 7 3 31.1 3.36
 -9 -7 3 44.25 5.89
 9 7 -3 35.35 9.02
 0 -8 3 72.85 3.21
 0 8 -3 73.82 3.61
 1 8 3 115.02 4.12
 -1 -8 3 117.04 4.46
 1 -8 3 125.56 4.39
 1 8 -3 129.52 4.32
 -1 8 -3 117.53 4.79
 1 8 3 112.81 4.13
 1 8 -3 117.47 4.71
 2 8 -3 56.44 2.97
 2 8 -3 61.82 3.31
 -2 -8 3 58.6 3.22
 -2 8 -3 53.46 3.42
 2 -8 3 57.9 3.05
 2 8 3 53.94 3.15
 3 -8 3 246.55 8.21
 -3 8 -3 247.49 8.68
 -3 -8 3 277.73 8.54
 3 8 -3 248.28 8.1
 3 8 3 246.81 8.61
 3 8 -3 258.58 8.61
 4 8 -3 97.64 4.73
 -4 -8 -3 95.7 3.63
 -4 -8 -3 98.73 3.67
 4 8 -3 100.83 4.37
 4 8 3 94.42 3.8
 -4 -8 3 95.27 4.69
 -4 8 -3 96.23 5.28
 4 8 3 101.48 5.12
 -5 8 3 82.24 3.82
 -5 -8 -3 90.92 4.03
 -5 -8 -3 85.23 3.98
 5 8 3 91.8 5.61
 5 8 3 92.47 4.11
 5 8 -3 92.94 5.02
 -5 8 -3 88.83 5.74
 -5 -8 3 88.27 5.09
 5 8 -3 90.88 4.49
 -6 -8 3 74.2 5.23
 -6 8 -3 71.75 6.49
 -6 -8 -3 63.07 4.17
 6 8 3 71.73 4.18
 6 8 -3 77.61 5.16
 -6 -8 -3 64.48 4.34
 -6 8 3 67.91 4.09
 6 8 -3 68.52 4.14
 7 8 -3 13.6 7.06
 -7 8 3 12.66 3.85
 7 8 -3 11 3.55
 7 8 3 13.2 3.7
 -7 -8 -3 12.72 4.42
 -7 8 -3 11.43 2.77
 -7 -8 3 8.1 5.25
 -7 -8 -3 9.53 4.12
 -7 8 -3 14.24 7.13
 -7 8 3 10.12 2.29
 -8 8 3 20.53 4.57
 -8 8 -3 23.38 3.32
 -8 8 3 24.98 9.24
 -8 -8 3 23.59 6.54
 -8 -8 -3 24.8 4.8
 -8 8 -3 25.97 9.6
 8 8 3 20.25 4.31
 8 8 -3 28.06 8.81
 -8 -8 -3 29.34 5.94
 8 8 -3 20.96 4.05
 -8 8 3 21.07 2.74
 -9 -8 -3 49.24 8.32
 -9 -8 3 52.89 8.89
 0 9 -3 0.09 2.52
 0 -9 3 0.09 2.1
 1 9 -3 421.6 13.03
 1 9 -3 411.71 12.39
 -1 9 -3 392.62 12.91
 1 9 3 450.9 12.31
 -1 -9 3 409.37 12.57
 2 9 3 588.66 17.53
 -2 9 -3 610.37 17.79
 2 9 -3 575.26 17.07
 -2 -9 3 581.22 17.41
 2 9 -3 568.55 17.73
 -3 9 -3 49.03 4.24
 3 9 -3 45.83 3.75
 3 9 -3 46.31 3.28
 -3 -9 3 49.77 3.64
 3 9 3 53.36 4.09
 4 9 -3 16.77 3.29
 4 9 -3 16.33 3.56
 -4 -9 3 16.6 3.6
 4 9 3 22.41 4.15
 4 9 3 17.98 2.45
 -4 9 -3 16.83 4.3
 5 9 -3 187.78 7.9
 -5 -9 3 200.1 7.86
 -5 9 -3 204.96 8.6
 -5 -9 -3 192.1 6.47
 -5 -9 -3 199.92 6.67
 5 9 3 184.78 8.63
 5 9 3 192.07 6.94
 5 9 -3 203.93 7.25
 6 9 -3 33.26 4.05
 6 9 -3 31 5.18
 -6 -9 -3 33.53 3.67
 -6 9 3 29.12 3.46
 6 9 3 35.29 4.13
 -6 9 3 33.67 5.99
 -6 -9 3 33.25 5.27
 -6 -9 -3 34.81 3.6
 -6 9 -3 25.26 6.6
 6 9 3 36.75 6.77
 -7 9 3 38.73 7.52
 -7 -9 -3 35.24 4.28
 -7 -9 3 31.12 6.53
 7 9 3 34.88 4.5
 7 9 -3 33.82 4.55
 -7 9 -3 40.95 9.02
 -7 -9 -3 28.38 4.87
 -7 9 3 36.87 4.63
 7 9 -3 24.92 8.57
 -7 9 -3 33.95 3.34
 -8 9 3 189.47 6.78
 -8 9 3 183.73 8.23
 -8 -9 3 215.54 10.94
 -8 9 -3 179.37 6.97
 -8 -9 -3 205.28 8.37
 8 9 -3 193.74 8.03
 -8 -9 -3 209.97 9.51
 -8 -9 3 178.46 8.98
 8 9 3 199.26 8.27
 0 10 -3 1477.73 42.83
 1 10 3 68.18 2.87
 -1 10 -3 59.19 4.07
 -1 -10 3 67.68 3.37
 1 10 -3 62.12 4.22
 1 10 -3 66.97 3.67
 2 10 -3 2.06 3.25
 -2 -10 3 -0.73 2.68
 2 10 3 4.3 3.2
 2 10 -3 2.73 2.94
 -2 10 -3 2.03 3.49
 -3 10 -3 27.02 4.33
 3 10 3 27.98 4.4
 -3 -10 3 23.04 3.39
 3 10 -3 24.49 3.95
 3 10 -3 33.28 3.58
 4 10 3 46.14 3.21
 4 10 3 44.49 5.15
 -4 -10 3 40.78 4.32
 4 10 -3 43.75 4.74
 -4 10 -3 43.79 5.36
 4 10 -3 42.44 4.19
 -5 -10 3 50.25 5.19
 5 10 -3 40.19 5.28
 5 10 -3 44.2 4.61
 5 10 3 51.95 4.33
 -5 10 -3 46.12 6.3
 5 10 3 43.28 6.4
 -5 10 3 47.12 4.98
 6 10 3 396.81 15.68
 6 10 -3 383.39 14.29
 -6 -10 3 393.79 14.03
 6 10 -3 415.47 13.07
 -6 -10 -3 413.25 12.61
 6 10 3 397.84 13.01
 -6 10 3 411.67 13.94
 -6 -10 -3 400.85 12.24
 -6 10 -3 391.18 15.14
 -6 10 3 385.49 12.48
 -7 10 3 152.93 6.9
 7 10 -3 143.16 12.2
 -7 -10 -3 149.86 7.11
 -7 10 3 145.23 9.88
 -7 10 -3 147.99 5.84
 -7 -10 3 141.79 7.38
 -7 -10 -3 143.94 6.32
 7 10 3 149.6 7.42
 7 10 -3 141.87 7.16
 -7 -10 3 161.59 9.56
 0 11 -3 3.21 3.39
 0 11 -3 3.25 3.88
 1 11 3 172.69 5.64
 -1 11 -3 179.62 7.01
 1 11 -3 149.84 6.9
 1 11 -3 161.47 6.34
 2 11 -3 96.67 5.63
 -2 -11 3 103.4 4.5
 -2 11 -3 105.83 5.79
 2 11 3 109.04 5.43
 2 11 -3 99.95 5.23
 3 11 3 29.39 5.15
 -3 11 -3 25.85 4.88
 -3 -11 3 30.27 3.83
 3 11 -3 25.18 4.26
 3 11 -3 19.38 4.5
 4 11 3 373.5 11.58
 4 11 -3 373.33 13.14
 4 11 3 375.98 13.49
 -4 -11 3 390.55 12.34
 4 11 -3 351.44 12.34
 -4 11 -3 364.12 13.39
 5 11 3 93.46 8.15
 -5 -11 3 98.27 6.52
 5 11 3 94.12 5.7
 5 11 -3 101.18 7.36
 -5 11 -3 98.17 8.34
 5 11 -3 97.76 6.12
 -5 11 3 91.38 5.98
 -6 11 3 10.31 3.68
 -6 -11 3 8.89 6.61
 6 11 -3 11.66 5.59
 6 11 3 9.57 5.73
 -6 -11 3 12.99 4.66
 -6 11 -3 13.43 9
 -6 11 3 10.66 6.84
 -7 -11 3 90.05 9.4
 -7 -11 -3 106.34 6.39
 0 12 -3 22.17 4.49
 0 12 -3 17.55 4.66
 1 12 3 109.49 4.5
 1 12 -3 93.72 6.15
 -1 12 -3 103.43 6.21
 1 12 -3 100.13 5.53
 2 12 3 4.23 4.77
 -2 12 -3 5.21 4.93
 2 12 -3 4.34 4.99
 2 12 -3 8.22 4.42
 3 12 -3 16.57 5.4
 3 12 -3 16.44 5.11
 -3 12 -3 11.56 5.73
 3 12 3 14.02 5.96
 4 12 -3 20.89 5.97
 4 12 -3 21.35 6.34
 -4 12 -3 23.37 6.89
 -4 -12 3 20.84 3.77
 4 12 3 19.74 4.59
 -4 -12 3 22.51 4.55
 4 12 3 23.49 7.3
 -5 -12 3 63.15 6.43
 -5 -12 3 63.71 5.09
 -5 12 3 66.53 6.23
 -6 -12 3 79.87 8.26
 0 13 -3 -1.13 5.76
 0 13 -3 3.69 5.56
 1 13 -3 114.27 7.18
 1 13 -3 119.86 7.6
 -1 13 -3 114.49 7.32
 1 13 3 103.73 6.02
 2 13 -3 31.78 6.51
 2 13 -3 34.05 6.19
 -2 13 -3 25.26 6.46
 2 13 3 35.46 5.85
 3 13 3 57.09 7.86
 -3 13 -3 46.73 7.47
 0 0 -4 4122.44 115.28
 1 0 4 1222.09 34.63
 1 0 4 1256.84 35.48
 2 0 4 221.82 6.98
 2 0 4 223.53 6.57
 -2 0 4 220.44 6.54
 2 0 -4 227.77 6.78
 -2 0 -4 217.91 6.52
 2 0 -4 225.27 6.44
 -2 0 -4 222.59 6.61
 -2 0 4 226.67 6.85
 3 0 4 249.02 7.42
 3 0 4 259.97 8.03
 3 0 -4 254.26 7.64
 -3 0 -4 259.39 7.41
 -3 0 4 239.87 7.7
 -3 0 -4 247.38 7.9
 3 0 -4 245.45 7.26
 -3 0 -4 257.34 7.53
 -3 0 4 255.3 7.4
 -4 0 -4 198.17 6.97
 4 0 4 212.4 7.1
 -4 0 4 217.67 6.36
 4 0 4 218.46 6.4
 -4 0 -4 209.44 6.35
 -4 0 4 214.03 6.69
 4 0 -4 214.2 6.2
 4 0 -4 198.66 6.88
 -5 0 4 133.29 4.29
 5 0 4 123.9 5.35
 -5 0 -4 124.34 4.25
 5 0 -4 125.09 4.01
 5 0 -4 136.67 5.01
 5 0 4 127.37 4.27
 -5 0 4 129.18 4.63
 -5 0 -4 121.05 5.12
 6 0 -4 230.72 8.05
 -6 0 4 233.78 7.76
 -6 0 -4 242.95 7.36
 6 0 4 233.64 8.65
 -6 0 4 239.51 7.35
 6 0 -4 233.68 7.05
 -6 0 -4 242.82 8.36
 -7 0 4 60.6 3.43
 -7 0 -4 56.58 4.57
 -7 0 4 53.74 3.02
 7 0 -4 55.42 2.53
 -7 0 -4 50.96 2.96
 -7 0 -4 56.56 4.54
 7 0 4 62.68 2.88
 7 0 -4 53.18 3.82
 8 0 -4 229.34 6.88
 -8 0 4 230.67 7.96
 8 0 -4 231.06 8.41
 -8 0 -4 219.09 9.1
 -8 0 -4 222.3 9.11
 -8 0 4 231.25 7.39
 -8 0 -4 223.59 7.48
 8 0 4 197.21 7.11
 -9 0 4 184.77 6.82
 -9 0 -4 194.24 9.19
 9 0 4 192.25 6.54
 -9 0 -4 191.34 6.98
 -9 0 4 191.05 7.56
 9 0 -4 194.5 6.09
 -9 0 -4 185.02 9.07
 -10 0 4 75.99 4.71
 10 0 -4 72.4 3.42
 -10 0 -4 71.47 5.36
 -10 0 4 71.9 5.69
 -10 0 -4 68.28 8.19
 -10 0 -4 71.97 8.43
 -11 0 -4 -2.12 6.4
 -11 0 4 -0.08 6.08
 -11 0 -4 -0.09 9.92
 -11 0 4 4.55 4.9
 0 -1 -4 4696.04 132.02
 0 1 -4 4665.53 129.1
 0 1 -4 4498.38 131.35
 0 1 4 4661.24 131.63
 0 1 4 4515.78 128.75
 0 -1 4 4706.71 132.25
 0 1 4 4449.44 129.07
 1 1 -4 2950.46 82.65
 -1 -1 4 2836.41 81.01
 -1 -1 4 3009.11 82.68
 -1 -1 -4 2891.77 82.65
 1 1 4 2908.12 81.07
 -1 -1 -4 2832.84 81.71
 -1 1 4 2901.18 83.97
 1 1 4 2838.32 81.79
 1 -1 4 2930.19 81.07
 -1 1 -4 2901.39 82.67
 1 -1 -4 2954.65 83.56
 1 -1 4 3001.49 82.72
 1 1 -4 2950.76 81.98
 1 1 4 2924.4 82.67
 -1 1 -4 2753.15 80.95
 -1 -1 -4 3029.46 82.26
 -2 -1 -4 2223.3 62.77
 -2 -1 4 2246.66 64.06
 2 1 4 2313.67 62.81
 -2 -1 4 2297.95 62.77
 2 1 -4 2284.46 62.73
 -2 1 -4 2263.36 62.81
 -2 1 -4 2254.78 62.72
 2 -1 4 2240.63 64.15
 -2 -1 -4 2379 64.12
 2 -1 -4 2123.09 63.91
 2 1 4 2252.49 64.11
 -2 1 -4 2257.42 64.13
 2 1 4 2230.88 62.72
 2 1 -4 2235.87 64.02
 -2 1 4 2218.23 63.55
 -2 1 4 2237.8 63.99
 -3 1 -4 1840.44 52.79
 3 -1 4 1687.54 52.76
 3 1 4 1853.01 51.52
 3 1 -4 1857.9 52.61
 3 1 4 1917.46 52.83
 3 1 -4 1789.23 51.45
 -3 1 -4 1836.29 51.51
 -3 1 4 1836.12 51.45
 -3 -1 4 1866.33 52.67
 -3 -1 -4 1890.54 51.5
 -3 1 4 1920.23 52.59
 -3 -1 -4 1850.06 51.54
 -3 -1 -4 1873.33 52.73
 4 1 4 182.76 6.46
 -4 -1 4 182.75 5.76
 -4 1 4 190.08 5.99
 -4 -1 -4 193.81 6.34
 4 -1 4 186.88 6.53
 4 1 4 180.52 5.75
 -4 -1 4 190.25 6.14
 4 -1 -4 191.29 6.19
 -4 1 -4 190.78 5.75
 4 1 -4 183.38 5.62
 4 1 -4 183.03 6
 -4 1 4 184.46 5.62
 5 -1 4 8.42 2.96
 -5 -1 -4 10.17 2.55
 -5 -1 4 12.21 1.92
 5 1 -4 7.77 2.46
 5 1 4 11.22 1.67
 -5 1 -4 12.68 1.66
 5 -1 4 10.96 1.56
 -5 -1 4 11.01 1.65
 5 1 -4 11.58 1.34
 -5 -1 -4 11.53 1.61
 5 -1 -4 10.9 2.16
 -5 1 -4 11.45 2.75
 -5 1 4 12.07 1.82
 -5 1 4 11.32 1.47
 5 1 4 9.67 2.83
 6 1 -4 540.12 16.19
 -6 -1 -4 540.58 15.22
 -6 -1 4 491.63 15.19
 -6 1 -4 535.43 15.25
 6 -1 -4 528.37 15.92
 -6 -1 -4 504.13 16.33
 6 1 4 506.72 16.41
 6 -1 4 494.53 15.11
 6 1 -4 510.63 15.04
 -6 1 4 513.47 15.69
 -6 -1 -4 545.22 16.24
 -6 1 -4 523.26 16.3
 -6 1 4 552.22 15.16
 -6 -1 4 528.26 15.85
 6 1 4 558.65 15.26
 7 -1 4 10.79 1.98
 7 1 -4 9.6 1.79
 -7 -1 -4 12.29 2.32
 7 1 4 10.73 2.17
 -7 1 -4 11.4 2.15
 -7 -1 4 12.85 2.75
 -7 1 -4 14.86 3.98
 7 1 -4 9.88 3.16
 -7 1 4 7.6 2.53
 -7 1 4 9.02 2
 -7 -1 -4 11.43 3.74
 -7 -1 4 9.32 2.23
 -7 -1 -4 2.16 3.65
 -8 -1 -4 471.97 15.53
 8 1 -4 441.47 14.75
 -8 -1 -4 463.43 13.79
 8 -1 4 473.54 13.48
 -8 1 4 448.76 13.57
 -8 1 -4 463.5 15.3
 -8 1 -4 454.7 15.36
 -8 1 -4 459.94 13.68
 8 1 -4 460.99 13.36
 -8 1 4 466.02 14.28
 -8 -1 4 440.85 13.69
 -8 -1 -4 461.05 15.12
 8 1 4 434.63 13.54
 -8 -1 4 461.64 14.46
 -9 -1 -4 200.68 9.8
 9 1 -4 211.31 6.7
 -9 -1 4 203.74 7.25
 9 -1 4 197.62 6.79
 -9 1 4 210.25 7.1
 -9 1 4 216.7 7.92
 9 1 4 213.91 7.07
 -9 1 -4 195.49 9.24
 -9 1 -4 202.62 7.3
 -9 1 -4 202.71 9.86
 -9 -1 4 211.78 8.18
 -9 -1 -4 190.52 9.21
 -9 -1 -4 204.2 7.6
 -10 1 4 6.06 4.6
 10 1 -4 4.04 2.79
 -10 -1 4 0.05 5.03
 -10 -1 4 0.65 3.87
 -10 1 -4 3.34 4.18
 -10 1 -4 6.64 6.79
 -10 -1 -4 0.21 7.23
 10 1 4 2.82 3.23
 -10 1 4 5.11 3.82
 -10 -1 -4 2.39 4.89
 -10 -1 -4 2.1 7.89
 -10 1 -4 7.8 8.01
 -11 1 -4 125.42 6.99
 -11 -1 -4 123.14 12.47
 -11 1 -4 79.07 10.84
 -11 -1 -4 109.9 7.9
 0 2 -4 9999.99 278.69
 -1 2 -4 755.09 21.45
 -1 -2 4 768.67 21.98
 1 2 -4 762.57 21.97
 -1 -2 -4 759.35 21.82
 1 -2 -4 770.22 21.78
 1 2 -4 747.24 21.4
 1 2 4 752.77 21.33
 2 2 -4 132.05 4.17
 -2 2 -4 132.09 4.59
 2 2 4 132.57 4.13
 -2 2 4 129.2 4.22
 2 -2 -4 149.06 4.16
 2 2 4 128.13 4.45
 -2 2 -4 128.93 4.15
 2 2 -4 138.8 4.48
 2 2 4 128.76 4.04
 -2 -2 -4 136.46 4.37
 -2 -2 4 130.03 4.21
 -2 -2 4 136.17 4.51
 2 -2 4 128.9 4.59
 -3 2 4 859.08 24.49
 3 2 -4 822.65 24.63
 -3 2 -4 823.52 23.99
 3 2 -4 887.32 24.02
 3 -2 4 853.55 24.87
 3 -2 -4 830.09 24.56
 -3 -2 4 863.5 24.72
 -3 -2 4 839.93 24.06
 -3 -2 -4 837.56 24.65
 -3 2 4 849.03 23.87
 -3 -2 -4 867.56 23.94
 3 2 4 871.35 24.78
 -3 -2 -4 847.08 23.9
 3 2 4 880.3 24
 -4 -2 -4 161.91 5.1
 -4 2 4 174.42 5.39
 -4 -2 4 172.63 5.68
 4 2 4 166.53 5.97
 -4 -2 -4 160.79 5.73
 4 2 -4 168.34 5.55
 -4 -2 4 166.32 5.31
 4 -2 4 166.45 6.05
 4 -2 -4 162.04 5.5
 -4 2 4 166.07 5.04
 -4 2 -4 169.46 6.01
 4 2 4 170.04 5.25
 -4 2 -4 163.1 5.24
 -4 -2 -4 169.78 5.2
 5 2 4 124.43 5.23
 5 -2 -4 130.5 4.63
 -5 2 -4 126.47 4.27
 -5 -2 -4 113.98 4.95
 -5 -2 -4 130.03 4.22
 5 2 -4 126.93 4.15
 -5 -2 4 123.58 4.76
 -5 -2 -4 124.92 5.24
 -5 -2 4 123.92 4.34
 5 2 4 131.92 4.31
 -5 2 4 130.68 4.1
 -5 2 4 129.46 4.48
 5 2 -4 109.53 4.78
 5 -2 4 124.87 5.42
 -5 2 -4 134.53 5.29
 -6 -2 -4 897.39 25.84
 6 2 -4 847.78 24.39
 6 2 -4 847.49 25.7
 -6 2 -4 825.79 25.72
 -6 2 4 832.81 25.05
 6 2 4 866.54 25.81
 -6 -2 -4 923.18 24.53
 -6 -2 4 851.9 24.56
 -6 -2 -4 858.81 25.54
 -6 2 -4 842.15 24.48
 6 -2 4 872.29 25.93
 -6 -2 4 856.94 25.35
 6 2 4 867.53 24.53
 -6 2 4 868.13 24.37
 -7 2 4 335.85 10.22
 7 2 -4 340.65 10.21
 -7 -2 4 350.66 11.14
 -7 2 4 344.1 10.78
 7 2 -4 325.94 11.51
 7 2 4 351.86 10.45
 -7 2 -4 350.04 11.9
 -7 -2 -4 350.48 10.46
 -7 -2 -4 342.21 11.9
 -7 -2 -4 328.26 11.46
 -7 -2 4 340.72 10.5
 -7 2 -4 351.62 10.4
 -8 -2 4 49.02 3.62
 8 2 -4 60.38 2.98
 -8 2 -4 49.25 3.22
 -8 -2 -4 57.1 5.15
 -8 2 -4 53.7 5.84
 -8 2 4 58.1 3.17
 8 2 -4 57.59 4.87
 -8 -2 -4 52.87 3.58
 -8 2 4 55.55 3.76
 8 2 4 56.21 3.43
 -8 -2 4 52 4.16
 -8 -2 -4 59.55 5.91
 -9 -2 4 198.19 8.02
 9 2 -4 190.4 8.57
 -9 2 -4 204.59 8.94
 9 2 4 186.23 6.71
 9 2 -4 201.84 6.42
 -9 2 -4 181.31 6.78
 -9 -2 -4 184.46 8.67
 -9 2 -4 177.63 9.7
 -9 -2 -4 189.93 9.85
 -9 2 4 180.59 7.36
 -9 2 4 190.97 6.65
 -9 -2 -4 181 7.2
 -9 -2 4 200.11 7.21
 -10 -2 4 75.63 5.52
 -10 2 -4 77.56 7.82
 -10 -2 -4 70.85 5.79
 -10 -2 4 87.07 6.56
 10 2 4 80.89 4.59
 -10 -2 -4 79.59 7.69
 -10 -2 -4 75 10.05
 -10 2 4 76.13 5.58
 -10 2 -4 79.13 4.96
 10 2 -4 75.73 4.07
 -10 2 -4 62.94 9.38
 -10 2 4 74.94 4.53
 0 3 -4 3426.49 98.45
 0 -3 -4 3408.74 100.14
 0 3 -4 3617.4 98.35
 0 3 4 3489.83 99.62
 0 -3 4 3418.7 98.45
 -1 3 -4 1753.47 49.48
 -1 3 -4 1747.35 48.42
 1 -3 4 1749.93 49.48
 1 3 -4 1665.4 48.36
 1 3 4 1712.92 49.32
 1 3 -4 1756.56 49.44
 -1 -3 -4 1730.49 49.36
 -1 -3 4 1693.57 48.36
 -1 -3 4 1781.75 49.47
 -2 3 4 37.89 1.61
 -2 -3 4 34.25 1.85
 -2 -3 4 36.27 2.14
 2 -3 4 37.34 2.35
 2 3 4 33.87 2.02
 2 3 -4 38.05 1.88
 2 3 4 37.06 1.62
 2 3 4 38.58 1.51
 -2 3 -4 38.98 2.31
 -2 -3 -4 38.58 2.06
 2 3 -4 39.05 2.07
 -2 -3 -4 38.87 1.86
 2 -3 -4 37.77 1.57
 -3 -3 -4 278.45 8.71
 -3 3 -4 296.83 8.42
 -3 3 4 292.94 8.52
 -3 -3 4 280.82 8.51
 -3 -3 -4 295.87 8.93
 3 3 -4 284.39 8.83
 3 3 -4 278.53 8.45
 3 -3 4 281.71 9.07
 3 3 4 278.51 8.33
 -3 3 -4 284.22 9.02
 3 3 4 290.34 8.92
 -4 -3 -4 60.69 3.27
 4 -3 4 57.54 3.47
 4 3 -4 60.81 2.88
 -4 -3 4 61.37 2.97
 -4 3 -4 59.52 3.4
 -4 -3 -4 56.1 2.19
 4 3 4 62.61 3.34
 -4 3 4 59.74 2.13
 -4 3 -4 61.34 2.53
 4 3 -4 57.42 2.52
 4 3 4 62.48 2.46
 -4 3 4 61.8 2.52
 -4 -3 4 59.28 2.67
 -4 -3 -4 61.21 3.06
 -5 3 -4 1122.46 33.68
 -5 3 -4 1124.9 32.43
 -5 -3 4 1171.27 32.59
 5 3 -4 1147.32 33.35
 5 3 4 1114.62 33.62
 5 -3 4 1164.53 33.8
 -5 -3 -4 1175.55 33.44
 -5 3 4 1156.67 32.27
 -5 -3 4 1157.28 33.47
 5 3 -4 1178.06 32.46
 -5 3 4 1145.96 33.08
 -5 -3 -4 1176.62 32.35
 5 3 4 1148.25 32.49
 -5 -3 -4 1138.99 32.34
 -5 -3 -4 1167.23 33.72
 -6 3 4 331.68 10.17
 -6 -3 4 343.42 10.67
 -6 -3 -4 329.17 10.76
 -6 -3 -4 323.43 11.15
 6 3 -4 327.86 9.85
 -6 -3 -4 326.6 9.84
 -6 -3 4 321.95 10.05
 -6 -3 -4 332.87 9.85
 -6 3 -4 324.89 11.17
 -6 3 -4 330.63 9.9
 6 3 4 329.63 9.97
 6 3 -4 327.23 11.11
 6 -3 4 338.69 11.39
 7 3 -4 484.18 15.43
 -7 -3 -4 484.49 15.06
 -7 3 4 465.24 14.38
 7 3 -4 478.89 13.92
 -7 -3 4 489.97 14.21
 -7 -3 -4 483.26 14.02
 -7 -3 -4 485.39 15.64
 -7 -3 4 466.23 14.88
 7 3 4 485.23 14.09
 -7 3 4 462.3 13.81
 -7 3 -4 468.27 15.6
 -7 3 -4 447.08 13.95
 -8 -3 4 31.21 3.39
 -8 3 4 27.35 3.24
 -8 -3 4 32.04 4.17
 -8 3 4 34.1 2.62
 -8 3 -4 30.63 5.85
 8 3 -4 22.12 4.67
 -8 -3 -4 32.94 3.39
 -8 -3 -4 32.44 4.59
 -8 -3 -4 29.27 5.91
 -8 3 -4 32.33 2.83
 8 3 -4 28.21 2.66
 8 3 4 29 2.91
 9 3 -4 83.26 3.93
 9 3 4 76.11 4.29
 9 3 -4 67.92 6.35
 -9 3 -4 78.19 4.21
 -9 3 4 73.86 4.65
 -9 3 4 81.92 3.85
 -9 -3 4 75.73 5.8
 -9 -3 -4 74.88 4.94
 -9 -3 4 78.6 4.87
 -9 3 -4 65.65 7.99
 -9 -3 -4 73.42 8.47
 -9 -3 -4 78.09 6.35
 10 3 -4 81.23 7.64
 -10 -3 -4 83.22 10.9
 -10 -3 4 84.5 5.98
 -10 3 -4 86.85 10.16
 -10 3 4 78.67 5.53
 10 3 4 92.03 5.04
 -10 3 4 85.6 4.8
 -10 -3 4 95.31 7.14
 -10 -3 -4 84.5 7.87
 10 3 -4 95.4 4.52
 -10 3 -4 91.53 7.98
 -10 -3 -4 87.4 6.34
 0 4 -4 2902.98 79.86
 0 4 -4 2733.2 78.2
 0 -4 4 2791.57 79.81
 -1 -4 4 1258.01 35.2
 1 4 4 1265.21 35.02
 1 4 -4 1208.26 34.39
 -1 4 -4 1246.4 34.43
 -1 4 4 1152.22 34.98
 1 -4 4 1187.6 35.19
 1 4 -4 1244.55 35.22
 -1 4 -4 1253.61 35.26
 -1 -4 4 1208.57 34.34
 -2 -4 4 3710.82 103.04
 -2 4 -4 3672.13 105.18
 2 4 4 3809.65 105.06
 -2 -4 -4 3752.47 106.15
 2 4 -4 3465.88 102.98
 2 4 -4 3605.14 105.09
 -2 -4 4 3835.42 105.17
 -2 -4 -4 3799.87 107.12
 -3 -4 4 162.09 5.55
 -3 -4 -4 162.77 5.49
 3 4 -4 156.93 5.45
 -3 4 4 162.55 4.96
 3 4 4 164.8 5.52
 -3 4 -4 161.15 5.73
 3 4 -4 163.71 5.14
 -3 -4 4 148.14 5.11
 3 -4 4 161.27 5.73
 3 4 4 152.44 4.88
 -3 -4 -4 159.2 5.22
 -4 4 4 706.72 19.86
 -4 -4 -4 704.72 20.13
 4 -4 4 683.6 20.54
 4 4 4 686.15 20.35
 4 4 4 691.45 19.52
 4 4 -4 653.6 20.22
 4 4 -4 664.01 19.6
 -4 4 -4 684.34 20.52
 -4 -4 4 686.27 19.68
 -4 4 -4 678.31 19.53
 -4 -4 -4 713.59 20.43
 -4 -4 4 690.65 20.34
 -5 4 -4 502.1 14.13
 5 4 -4 492.98 14.8
 -5 -4 4 487.06 14.91
 -5 -4 -4 507.18 14.78
 -5 4 -4 497.72 15.26
 -5 4 4 499.61 14.39
 5 -4 4 481.92 15.27
 -5 4 4 471.17 13.85
 -5 -4 -4 476.31 15.14
 5 4 4 490.06 15.08
 -5 -4 4 491.96 14.31
 5 4 4 482.3 14.2
 5 4 -4 457.62 14.16
 -6 -4 -4 780.59 23.6
 6 4 4 718.67 22.2
 -6 -4 -4 774.5 21.95
 -6 -4 -4 777.68 21.91
 6 4 -4 770.19 22.17
 -6 4 4 783.07 21.93
 -6 4 -4 787.46 23.59
 -6 -4 -4 748.39 23.03
 6 -4 4 784.65 23.69
 -6 4 4 829.51 22.65
 -6 -4 4 774.35 22.34
 -6 4 -4 774.3 22.14
 -7 -4 4 2.8 2.78
 -7 4 -4 6.26 2.15
 -7 -4 -4 5.01 3.47
 7 4 4 6.53 2.29
 -7 -4 -4 1.4 4.81
 7 4 -4 7.05 4.27
 -7 4 4 4.92 1.86
 -7 -4 4 -1.54 3.23
 -7 -4 -4 4.38 2.42
 -7 -4 -4 5.71 2.36
 7 4 -4 6.11 2.16
 -7 4 -4 6.08 4.93
 -7 4 4 5.65 2.45
 -8 -4 -4 276.15 9.91
 -8 4 -4 278.55 11.37
 8 4 -4 272.81 10.66
 -8 -4 -4 258.3 11.36
 8 4 4 256.62 8.73
 -8 -4 -4 268.17 8.74
 8 4 -4 263.16 8.53
 -8 4 4 286.3 8.99
 -8 4 -4 266.58 8.59
 -8 -4 4 264.21 9.96
 -8 -4 -4 271.91 8.52
 -8 4 4 272.06 8.38
 -8 -4 4 260.78 9.07
 -9 4 4 17.99 3.71
 -9 -4 -4 16.79 7.94
 -9 4 4 19.34 2.97
 9 4 4 24.42 3.65
 -9 -4 4 20.48 5.48
 9 4 -4 20.29 6.21
 -9 -4 4 12.2 4.27
 -9 -4 -4 19.37 5.6
 -9 4 -4 17.02 3.28
 -9 4 -4 11.87 8.02
 9 4 -4 19.17 3.15
 -9 -4 -4 13.59 4.12
 10 4 4 -2.16 4.26
 -10 4 4 -0.26 4.43
 10 4 -4 5.28 7.5
 -10 -4 -4 -7.06 8.4
 -10 -4 -4 0.81 5.56
 -10 -4 4 2.67 5.49
 -10 4 -4 6.84 10.61
 -10 -4 -4 4.05 6.86
 -10 4 -4 0.9 3.73
 -10 -4 4 -2.82 6.78
 10 4 -4 4.62 3.51
 -10 4 4 0.78 3.41
 -10 4 -4 -3.47 6.51
 0 5 -4 188.67 5.78
 0 5 -4 181.45 6.09
 0 5 4 183.8 5.52
 0 -5 4 182.19 6.07
 1 -5 4 260.84 8.21
 -1 -5 4 264.57 8.2
 1 5 -4 259.65 8.22
 1 5 -4 248.17 7.83
 1 5 4 266.97 7.82
 -1 5 -4 261.05 8.26
 2 5 -4 1792.18 50.66
 -2 -5 -4 1717.07 50.4
 -2 5 4 1737.01 50.4
 -2 -5 4 1672.3 49.4
 2 -5 4 1764.24 50.65
 -2 -5 4 1800.81 50.65
 2 5 4 1820.96 50.46
 -2 5 -4 1849.28 50.74
 -2 -5 -4 1723.15 50.4
 2 5 -4 1815.42 49.55
 -3 -5 4 105.03 4.14
 -3 5 -4 97.19 4.28
 -3 -5 -4 102.58 3.49
 -3 5 4 106.56 3.33
 -3 -5 -4 96.38 3.52
 3 5 -4 106.45 4.09
 3 5 4 99.29 3.31
 3 -5 4 95.08 4.32
 3 5 4 93.4 4.04
 -3 -5 4 97.43 3.58
 3 5 -4 100.33 3.75
 -4 -5 4 4495.44 126.76
 4 5 4 4516.55 126.67
 4 5 -4 4473.73 126.71
 -4 -5 4 4541.73 124.16
 -4 -5 -4 4454.29 126.45
 4 -5 4 4611.19 126.92
 -4 5 4 4232.44 126.41
 -4 5 -4 4497.64 126.9
 4 5 -4 4373.97 124.12
 -5 5 4 465.43 14.5
 5 5 4 481.24 14.95
 5 -5 4 482.19 15.23
 5 5 -4 484.54 14.79
 -5 5 -4 493.89 14
 5 5 -4 482.62 14.14
 -5 -5 4 488.47 14.9
 -5 -5 -4 440.8 14.82
 -5 -5 4 492.03 14.2
 -5 5 -4 498.73 15.28
 5 5 4 492.44 14.09
 -6 -5 4 573.85 18.29
 6 5 4 590.26 17.41
 -6 5 4 580.99 17.92
 -6 5 -4 633.94 18.86
 -6 -5 -4 535.04 18.33
 -6 5 4 593 16.97
 -6 -5 4 607.78 17.57
 6 5 -4 621.42 17.42
 -6 -5 -4 628.07 18.09
 -6 5 -4 607.02 17.26
 -7 5 4 38.79 3.64
 -7 5 4 45.19 2.54
 7 5 4 45.87 3.27
 -7 5 -4 34.65 5.68
 7 5 -4 42.17 5.29
 -7 -5 -4 42.62 4.33
 -7 -5 4 37.96 3.71
 7 5 -4 48.02 2.95
 -7 -5 4 42.13 4.36
 -7 5 -4 44.55 3
 -7 -5 -4 63.85 4.83
 -8 5 4 30.84 3.33
 -8 -5 -4 33.85 4.74
 -8 5 -4 27.63 2.81
 -8 5 4 29.48 2.65
 -8 -5 4 25.26 4.94
 -8 -5 4 28.3 4.18
 8 5 4 30.24 3.19
 -8 -5 -4 31.36 5.07
 -8 5 -4 26.88 7.05
 8 5 -4 31.06 3.07
 8 5 -4 27.08 6.03
 -9 5 4 45.17 4.24
 -9 5 4 48.91 3.44
 -9 -5 -4 42.96 6.7
 9 5 -4 52.88 3.79
 -9 5 -4 54.43 3.9
 9 5 4 50.77 4.29
 -9 -5 4 43.81 6.73
 -9 -5 4 46.52 5.34
 -9 -5 -4 54.46 5.93
 -9 5 -4 51.63 9.32
 9 5 -4 63.28 7.51
 -10 -5 -4 376.47 13.48
 -10 -5 -4 421.48 16.21
 -10 5 -4 405.62 12.93
 -10 5 4 405.51 13.54
 -10 -5 4 417.85 16.07
 -10 -5 -4 432.18 12.76
 0 6 -4 139.93 4.99
 0 -6 4 137.93 4.93
 0 6 -4 132.18 4.58
 -1 6 -4 739.9 22.25
 1 6 4 755.76 21.84
 1 6 -4 774.49 22.29
 1 -6 4 749.26 22.2
 -1 -6 4 744.42 22.19
 1 6 -4 787.54 21.65
 -2 -6 4 1486.06 42.39
 2 -6 4 1472.29 42.37
 2 6 4 1460.27 42.1
 -2 6 -4 1496.41 42.46
 2 6 -4 1453.23 42.41
 2 6 -4 1471.25 41.41
 -3 -6 -4 104.29 3.59
 -3 6 -4 102.77 4.61
 -3 6 4 100.55 3.67
 3 6 4 102.32 3.49
 3 6 4 110.02 3.47
 3 -6 4 103.74 4.57
 -3 -6 -4 100.95 3.58
 -3 -6 4 108.87 4.4
 3 6 -4 99.09 4.31
 3 6 -4 114.79 4.07
 3 6 4 97.82 4.18
 -3 -6 4 106.57 3.68
 4 6 -4 996.31 27.69
 -4 -6 -4 1006.96 28.04
 -4 6 -4 985.36 28.72
 4 -6 4 998.6 28.63
 4 6 4 958.14 28.37
 -4 6 4 946.58 28.02
 4 6 -4 932.49 28.46
 4 6 4 1016.94 27.46
 -4 -6 4 982.31 28.55
 -4 -6 -4 901.17 27.96
 -4 -6 4 962.84 27.48
 5 6 -4 27.14 2.57
 -5 6 4 33.6 2.83
 -5 -6 4 31.54 3.37
 5 6 4 29.13 2.42
 -5 -6 -4 28.3 2.86
 -5 6 -4 29.53 4.2
 -5 -6 4 27.75 2.67
 5 -6 4 31.32 4.27
 -5 -6 -4 34.72 2.76
 5 6 -4 26.58 3.14
 6 6 -4 22.4 3.37
 -6 6 -4 19.54 2.32
 -6 -6 -4 20.59 3.3
 -6 6 4 20.2 3.24
 -6 -6 4 21.05 3.82
 6 6 4 24.5 2.75
 -6 -6 4 24.28 3.07
 -6 6 -4 25.6 4.99
 6 6 -4 24.08 2.72
 -6 6 4 23.48 1.82
 -7 6 -4 175.68 6.08
 7 6 -4 168.87 6.28
 7 6 4 173.62 6.59
 -7 -6 -4 194.35 7.38
 -7 6 4 159.73 6.97
 -7 -6 4 171.94 7.63
 -7 6 -4 180.37 8.87
 -7 6 4 169.95 5.69
 -7 -6 4 179.58 6.71
 -7 -6 -4 195.48 7.16
 7 6 -4 180.49 8.74
 -8 6 -4 10.35 2.99
 -8 -6 4 10.36 5.42
 8 6 -4 11.1 3.05
 8 6 -4 13.04 6.55
 -8 6 4 11.99 4.3
 -8 -6 -4 10.39 5.23
 -8 6 -4 11.54 7.61
 -8 6 4 12.31 2.51
 -8 -6 -4 18.25 4.79
 8 6 4 14.72 3.58
 -8 -6 4 12.8 4.74
 -9 6 4 330.75 10.54
 -9 -6 -4 304.55 11.46
 -9 -6 -4 314.03 12.46
 -9 6 4 290.48 9.63
 9 6 -4 296.76 10.04
 -9 -6 4 306.59 12.62
 -9 6 -4 301.65 9.95
 -9 -6 4 338.45 11.65
 9 6 -4 297.81 13.54
 9 6 4 309.02 10.3
 -9 6 -4 281.43 14.96
 -10 -6 4 8.26 9.22
 0 -7 4 496.47 14.74
 0 7 -4 495.09 14.31
 0 7 -4 480.09 14.85
 1 7 4 257.9 7.81
 1 7 -4 269.35 8.08
 1 7 -4 256.35 8.47
 -1 7 -4 249.27 8.47
 -1 -7 4 267.8 8.35
 1 -7 4 252.63 8.32
 2 7 -4 978.09 27.37
 -2 7 -4 964.72 28.19
 2 7 -4 942.71 28.14
 3 7 -4 289.75 9.08
 3 7 4 279.84 9.3
 3 7 -4 300.15 9.63
 3 -7 4 293.34 9.57
 -3 -7 4 303.32 9.6
 -3 7 -4 297.28 9.82
 4 -7 4 922.46 27.36
 -4 -7 4 955.36 27.4
 -4 -7 -4 927.69 26.71
 4 7 -4 957.58 26.57
 -4 -7 -4 908.69 26.65
 -4 7 4 885.73 26.69
 4 7 -4 885.65 27.33
 -4 7 -4 965.61 27.64
 4 7 4 928.03 26.24
 -5 7 4 314.22 9.03
 5 7 4 283.77 8.79
 5 7 -4 289.24 9.01
 -5 -7 -4 271.38 8.87
 -5 7 -4 266.77 10.05
 -5 -7 -4 279.56 8.99
 5 7 -4 281.18 9.65
 -5 -7 4 275.84 9.76
 -5 -7 4 274.03 8.58
 5 -7 4 272.09 10.01
 -6 -7 -4 44.13 3.67
 6 7 -4 38.4 3.33
 6 7 -4 45.18 4.31
 -6 -7 -4 43.52 3.76
 -6 7 4 42.25 3.57
 -6 7 -4 47.6 5.8
 -6 -7 4 41.08 3.32
 6 7 4 39.3 3.31
 -6 -7 4 47.96 4.62
 -6 7 -4 44.19 2.89
 7 7 -4 118.81 8.09
 7 7 4 113.27 5.23
 -7 7 -4 129.92 8.45
 -7 7 4 114.95 5.74
 -7 -7 4 119.81 5.42
 -7 7 4 122.23 4.26
 7 7 -4 109.03 5.16
 -7 -7 -4 127.98 6.21
 -7 -7 4 111.43 6.81
 -7 -7 -4 114.01 5.68
 -7 7 -4 119 4.73
 -8 7 4 54.84 3.26
 -8 -7 -4 67.85 6.39
 -8 -7 4 63.95 5.24
 -8 -7 4 63.37 6.54
 8 7 4 63.3 5
 -8 7 -4 53.61 3.88
 -8 -7 -4 52.37 5.31
 8 7 -4 67.11 8.57
 -8 7 -4 51.74 9.28
 -8 7 4 59.43 5.31
 8 7 -4 57.06 4.11
 -9 7 4 204.63 7.3
 9 7 -4 224.81 8.08
 -9 7 -4 196.73 7.59
 -9 -7 4 232.84 11.46
 9 7 4 202.06 8.35
 -9 -7 -4 235.45 11.14
 -9 -7 4 208.69 9.38
 -9 -7 -4 221.57 9.45
 -9 7 4 194.97 8.98
 0 8 -4 3174.81 90.93
 0 -8 4 3224.85 90.75
 0 8 -4 3173.36 88.97
 -1 -8 4 97.29 4.19
 -1 8 -4 87.41 4.28
 1 8 4 94.76 3.52
 1 -8 4 84.46 4.08
 1 8 -4 93.99 3.97
 1 8 4 96.1 3.6
 1 8 -4 98.99 4.35
 2 8 4 115.91 4.49
 2 8 4 125.21 4.7
 2 8 -4 111.69 5.02
 2 8 -4 122.07 4.63
 2 -8 4 116.64 4.99
 -2 -8 4 133.6 5.05
 -2 8 -4 118.74 5.21
 3 -8 4 360.12 11.63
 3 8 -4 364.8 11.25
 -3 -8 4 392.07 11.82
 3 8 -4 342.37 11.73
 -3 8 -4 371.63 12.02
 3 8 4 370.62 11.43
 4 8 -4 194.49 7.22
 4 8 4 185.76 6.12
 -4 -8 4 193.11 7.16
 4 -8 4 187.19 7.21
 -4 8 -4 191.3 7.69
 4 8 -4 183.11 6.68
 -4 8 4 184.93 6.17
 -5 -8 4 68.25 4.94
 5 8 -4 63.39 4.16
 5 8 4 65.75 3.72
 5 8 -4 60.51 4.52
 -5 -8 -4 69.03 3.52
 -5 8 4 64.72 3.44
 -5 8 -4 63.75 5.8
 -5 -8 -4 60.14 3.32
 -6 -8 -4 917.9 26.79
 -6 -8 -4 947.88 27.07
 6 8 -4 917.34 26.6
 6 8 4 866.87 26.48
 6 8 -4 930.54 27.78
 -6 -8 4 930.27 27.92
 -6 8 -4 911.29 28.33
 7 8 4 3.01 3.77
 -7 -8 -4 7.7 4.42
 -7 8 -4 3.22 2.81
 -7 -8 -4 4.56 3.99
 7 8 -4 -1.67 7.11
 -7 -8 4 6 5.61
 -7 8 -4 3.84 7.61
 -7 8 4 6.03 4.03
 7 8 -4 4.12 3.57
 -7 8 4 4.85 2.39
 -8 8 4 3.67 2.65
 -8 -8 -4 6.57 4.76
 8 8 4 1.74 4.33
 -8 8 4 1.48 5.04
 -8 8 -4 4.81 3.34
 8 8 -4 -2.19 3.97
 8 8 -4 5.45 9.19
 -8 8 -4 8.23 10.41
 -8 -8 -4 4.35 5.9
 -8 -8 4 2.16 7.29
 0 -9 4 646.96 19.18
 0 9 -4 635.85 18.81
 0 9 -4 656.7 19.58
 -1 -9 4 248.1 8
 -1 9 -4 231.42 8.31
 1 -9 4 239.15 7.92
 1 9 4 225.22 7.37
 1 9 -4 239.74 8.39
 1 9 -4 241.97 7.86
 2 9 4 529.92 15.93
 -2 9 -4 521.53 16.41
 2 9 -4 524.67 16.37
 -2 -9 4 537.37 16.09
 2 -9 4 539.25 15.93
 2 9 -4 514.13 15.68
 -3 9 -4 11.65 3.92
 3 -9 4 8.22 3.41
 3 9 4 15.68 3.33
 3 9 -4 13.53 3.04
 -3 -9 4 11.5 3.38
 3 9 -4 11.46 3.34
 -4 -9 4 3.72 3.91
 4 9 -4 4.64 3.33
 -4 9 4 3.31 2.24
 4 9 4 6.45 2.51
 -4 9 -4 -0.12 4.59
 4 9 -4 6.95 3.57
 5 9 -4 86 5.45
 5 9 -4 75.26 4.68
 -5 -9 -4 76.18 3.38
 -5 9 -4 80.99 6.48
 -5 -9 4 78.02 5.42
 5 9 4 81.05 4.31
 -5 9 4 79.18 4.01
 -5 -9 -4 76.24 3.63
 6 9 -4 75.91 4.81
 6 9 -4 80 6.28
 -6 -9 -4 76.39 4.47
 -6 -9 -4 69.39 4.01
 -6 -9 4 82.4 6.44
 -6 9 4 69.02 4.32
 -6 9 -4 72.09 7.83
 6 9 4 82 5.03
 7 9 4 45.95 5.24
 -7 -9 -4 39.63 5.04
 -7 -9 4 41.52 7.15
 7 9 -4 46.3 4.78
 -7 -9 -4 42.47 4.23
 -7 9 -4 34.23 8.84
 7 9 -4 34.18 8.63
 -7 9 4 45.44 4.79
 -7 9 -4 30.92 3.59
 -8 9 4 266.54 8.46
 -8 -9 4 281.92 13.26
 -8 -9 -4 254.6 11.16
 0 -10 4 69.09 3.81
 0 10 -4 64.54 4.42
 0 10 -4 66.45 4
 1 10 4 192.65 6.3
 1 -10 4 172.65 6.38
 1 10 -4 173.92 7.22
 1 10 -4 170.11 6.66
 -1 10 -4 190.99 7.36
 -1 -10 4 179.92 6.58
 -2 10 -4 316.18 10.73
 2 10 4 305.9 10
 2 10 -4 302.47 10.01
 2 10 -4 302.79 10.64
 -2 -10 4 305.41 10.15
 -3 -10 4 34.94 4.12
 3 10 -4 34.76 4.41
 3 10 4 36.94 4.27
 -3 10 -4 29.76 4.88
 3 10 -4 34.88 3.93
 -4 10 -4 134.22 7.69
 4 10 -4 128.9 6.67
 -4 -10 4 130.98 6.55
 4 10 4 126.18 5.12
 4 10 -4 133.11 6.14
 -5 10 -4 51.53 6.89
 5 10 -4 33.82 5.49
 5 10 -4 47.41 4.87
 5 10 4 45.57 4.42
 -5 10 4 37.57 3.49
 -5 -10 4 46.9 5.9
 6 10 -4 16.22 6.39
 -6 10 4 18.28 3.66
 -6 -10 4 16.88 6.18
 -6 -10 -4 14.5 2.78
 6 10 -4 15.99 4.68
 6 10 4 19.01 4.87
 -6 -10 -4 17.67 3.44
 -6 10 -4 18.52 7.94
 -7 -10 4 46.37 8
 -7 10 4 26.99 9.21
 -7 10 -4 32.43 3.88
 7 10 -4 34.36 5.27
 -7 -10 -4 39.06 4.96
 -7 -10 -4 37.1 3.95
 -7 10 4 30.81 4.95
 0 11 -4 111.64 6.41
 0 11 -4 133.72 5.79
 -1 -11 4 88.24 4.37
 1 11 -4 80.93 5.53
 -1 11 -4 83.88 5.59
 1 11 -4 71.49 5.04
 -2 11 -4 61.91 5.36
 2 11 -4 60.57 5.38
 2 11 -4 60.48 4.86
 -2 -11 4 64.68 4.36
 2 11 4 65.52 4.51
 3 11 4 344.35 11.59
 3 11 -4 331.93 11.87
 3 11 -4 306.71 10.98
 -3 -11 4 316.59 10.99
 -3 11 -4 325.96 12.02
 4 11 -4 121.99 6.69
 -4 11 -4 125.5 8.02
 -4 -11 4 124.74 6.82
 4 11 -4 125.28 7.37
 4 11 4 133.93 8.06
 -5 11 4 2.33 3.44
 -5 11 4 0.69 5.25
 -5 -11 4 -0.09 5.98
 5 11 -4 2.83 5.1
 5 11 -4 1.64 6.2
 5 11 4 2.93 4.76
 -5 11 -4 2.66 7.95
 -6 -11 4 189.07 10.34
 -6 11 4 173.68 7.14
 6 11 -4 173.5 8.49
 -6 11 4 193.9 9.76
 0 12 -4 22.72 4.82
 0 12 -4 21.55 5.67
 1 12 -4 56.6 5.83
 -1 12 -4 53.04 5.48
 -1 12 -4 46.51 5.92
 1 12 -4 53.3 6.09
 2 12 -4 149.53 7.15
 2 12 4 145.05 6.88
 -2 12 -4 143.75 7.98
 -2 -12 4 157.34 6.14
 2 12 -4 135.49 7.87
 3 12 -4 85.57 7.05
 3 12 4 69.22 6.5
 -3 12 -4 74.1 7.02
 -3 -12 4 80.51 5.39
 3 12 -4 77.65 6.3
 4 12 4 193.63 10.14
 -4 12 -4 164.69 10.28
 4 12 -4 195.34 9.03
 4 12 -4 188.51 9.81
 -4 -12 4 187.07 8.25
 -5 -12 4 7.58 6.76
 0 13 -4 79.86 6.81
 0 13 -4 74.25 7.68
 1 13 -4 17.62 6.89
 -1 13 -4 14.73 6.79
 1 13 -4 11.54 6.85
 -2 13 -4 67.93 7.98
 2 13 4 59.17 6.08
 2 13 -4 58.15 6.91
 0 0 5 0.22 1.05
 0 0 -5 0.1 0.89
 0 0 5 -0.51 1.3
 0 0 -5 -0.57 1.12
 0 0 -5 1.15 0.9
 -1 0 5 94.24 3.08
 -1 0 -5 95.28 3.03
 1 0 5 94.88 3.17
 -1 0 -5 93.33 3.4
 -1 0 5 91.62 3.34
 1 0 -5 88.76 2.89
 1 0 5 92.13 3.44
 1 0 -5 88.54 3.24
 -1 0 -5 90.88 2.98
 -2 0 5 224.28 6.54
 -2 0 5 220.35 6.88
 2 0 -5 210.65 6.76
 -2 0 -5 223.74 6.58
 -2 0 -5 219.7 6.97
 2 0 -5 219.59 6.38
 2 0 5 219.76 6.55
 3 0 -5 136.15 4.11
 -3 0 -5 142.7 4.87
 -3 0 5 140.24 4.66
 3 0 5 126.5 4.94
 3 0 -5 137.55 4.53
 -3 0 -5 133.68 4.42
 -3 0 5 140.28 4.32
 -3 0 -5 130.89 4.3
 3 0 5 134.32 4.36
 -4 0 -5 194.04 6.66
 4 0 -5 192.57 5.8
 4 0 5 201.59 6.9
 -4 0 5 198.02 6.02
 -4 0 -5 195.23 6.03
 -4 0 5 189.06 6.41
 4 0 -5 201.06 6.27
 4 0 5 195.11 6.06
 -4 0 -5 195.59 6.19
 -5 0 -5 0.09 2.6
 5 0 5 -0.08 2.98
 5 0 -5 0.98 1.19
 -5 0 -5 2.52 1.56
 -5 0 5 0.28 1.89
 5 0 -5 4.07 2.39
 5 0 5 2.04 1.64
 -5 0 5 1.81 1.58
 6 0 -5 497.2 14.4
 -6 0 -5 512.81 14.74
 6 0 5 496.8 15.99
 6 0 -5 491.36 15.53
 6 0 5 511.86 14.7
 -6 0 5 512.61 14.69
 -6 0 5 493.04 15.25
 -6 0 -5 521.26 15.78
 7 0 -5 23.42 3.39
 -7 0 5 25.57 2.37
 -7 0 -5 19.74 3.96
 -7 0 -5 25.84 2.65
 -7 0 5 25 2.91
 7 0 5 24.29 2.36
 7 0 5 22.94 4.89
 7 0 -5 24.11 1.95
 8 0 -5 10.52 1.9
 -8 0 -5 15.4 4.72
 -8 0 5 7 3.31
 8 0 -5 5.91 3.94
 -8 0 5 12.56 2.63
 -8 0 -5 10.68 4.98
 -8 0 -5 12.78 2.96
 8 0 5 7.18 2.49
 -9 0 -5 118.79 7.86
 9 0 -5 113.43 4.19
 -9 0 -5 121.53 5.58
 -9 0 5 111.77 5.14
 -9 0 5 127.44 6.07
 -9 0 -5 110.05 7.97
 9 0 5 119.49 4.86
 -10 0 -5 16.42 8.08
 -10 0 -5 19.01 4.9
 -10 0 -5 11.52 7.77
 -10 0 5 12.63 3.97
 -10 0 5 13.89 5.06
 10 0 5 14.3 3.45
 0 1 5 1868.49 52.22
 0 1 -5 1912.92 53.4
 0 -1 5 1885.95 52.29
 0 1 -5 1798.41 52.23
 0 -1 5 1949.9 53.45
 0 -1 -5 1819.02 53.27
 0 1 5 1883.63 52.23
 0 1 5 1871.83 53.33
 -1 -1 5 359.57 10.73
 1 1 -5 364.91 10.7
 1 -1 -5 358.08 10.54
 1 1 5 358.15 10.32
 -1 1 -5 350.64 10.29
 -1 1 5 354.06 10.22
 1 1 -5 361.6 10.29
 1 1 5 361.74 10.27
 -1 1 -5 351.29 10.34
 1 1 5 360.81 10.71
 -1 -1 5 359.8 10.36
 -1 -1 -5 337.99 10.14
 -1 1 -5 360.2 10.76
 -1 -1 -5 362.43 10.17
 1 -1 5 359.81 10.41
 -2 1 5 54.14 2
 -2 -1 -5 52 2.46
 -2 -1 -5 52.37 1.98
 -2 1 -5 52.77 2.63
 -2 1 5 51.56 2.31
 2 1 5 53.47 2.13
 -2 -1 -5 53.14 1.95
 2 -1 -5 52.5 2.16
 2 1 -5 53.26 2.06
 -2 -1 5 51.68 2.18
 -2 1 -5 60.56 2.19
 -2 -1 5 54.47 2.53
 2 1 -5 55.5 2.42
 -3 1 -5 1579.58 43.23
 3 1 5 1601.71 43.14
 -3 1 5 1589.83 44.06
 -3 -1 -5 1529.63 43.08
 3 1 -5 1509.76 44.05
 -3 -1 -5 1514.37 43.04
 3 1 -5 1507.02 43.02
 -3 1 -5 1515.47 44.26
 3 -1 5 1526.56 44.32
 -3 -1 -5 1504.97 44.15
 -3 1 5 1536.2 43.03
 3 1 5 1555.57 44.27
 -3 1 -5 1546.83 43.11
 -3 -1 5 1523.3 43.14
 -3 -1 5 1589.15 44.17
 4 1 -5 344.32 10.65
 -4 1 -5 358.22 11.04
 -4 -1 5 364.46 10.82
 4 1 5 354.52 10.33
 -4 1 5 351.29 10.21
 4 -1 5 342.8 11.14
 -4 1 -5 346.93 10.3
 -4 -1 -5 351.29 10.24
 4 1 -5 343.09 10.15
 -4 -1 -5 352.25 10.91
 -4 -1 5 361.14 10.35
 -4 1 5 360.06 10.68
 4 -1 -5 324.94 10.78
 -4 -1 -5 355.19 10.33
 4 1 5 359.08 11.11
 5 1 -5 810.48 22.47
 -5 -1 5 827.39 23.41
 -5 1 5 797.6 22.53
 -5 -1 -5 799.65 23.55
 5 1 5 814.92 23.77
 -5 1 -5 803.84 22.64
 -5 -1 -5 796.94 22.67
 5 1 5 793.21 22.65
 -5 1 5 819.43 23.24
 5 -1 -5 786.06 23.38
 -5 1 -5 803.82 23.67
 -5 -1 5 789.95 22.65
 5 1 -5 698.09 23.33
 -6 -1 -5 303.14 9.5
 -6 -1 -5 307.24 10.42
 6 -1 -5 293.91 10.07
 6 -1 5 327.06 10.98
 -6 -1 5 332.59 9.61
 -6 1 -5 304.88 10.57
 6 1 -5 310.88 9.28
 -6 1 -5 316.56 9.53
 6 1 5 321.33 9.56
 6 1 5 331.11 10.85
 6 1 -5 299.9 10.42
 -6 1 5 306.13 9.4
 -6 -1 5 327.2 10.14
 -6 1 5 319.52 9.94
 7 1 -5 13.57 3.5
 7 1 -5 12.71 1.84
 -7 1 5 13.4 2.73
 -7 -1 -5 8.45 3.9
 -7 -1 5 10.42 2.46
 -7 1 5 15.03 2.32
 7 1 5 12.49 2.37
 -7 -1 -5 12.04 3.9
 7 -1 -5 15.65 3.23
 -7 1 -5 14.12 2.32
 7 -1 5 13.56 2.2
 7 1 5 11.64 4.7
 -7 -1 -5 13.65 2.5
 -7 1 -5 10.35 4.18
 7 -1 5 -0.28 4.68
 -7 -1 5 12.29 2.81
 -8 -1 -5 55.38 5.96
 -8 -1 5 63.16 3.77
 -8 1 5 63.19 3.52
 8 -1 5 59.17 3.31
 8 1 -5 63.56 3.04
 -8 -1 -5 63.09 5.47
 -8 -1 5 56.42 4.26
 -8 1 -5 64.31 3.66
 -8 -1 -5 60.27 3.84
 8 1 -5 61.76 4.81
 -8 1 -5 64.4 5.85
 8 1 5 67.52 3.55
 -8 1 5 61.39 4.03
 -9 -1 -5 499.06 15.22
 -9 -1 5 496.97 15.94
 -9 1 5 502.55 14.89
 -9 1 -5 441.81 16.75
 9 1 5 519.06 14.79
 -9 1 -5 500.65 15.06
 9 1 -5 493.6 14.4
 9 1 -5 500.7 16.28
 -9 1 5 484.93 15.62
 -9 -1 5 469.4 15
 -9 -1 -5 486.52 16.71
 -9 1 -5 513.83 17.21
 -10 -1 5 145.74 7.51
 -10 1 -5 140.76 6.6
 -10 1 5 126.34 6.83
 -10 1 -5 131.8 9.64
 -10 -1 -5 141.46 7.25
 -10 1 5 124.83 5.99
 -10 -1 -5 133.35 9.44
 -10 -1 5 123.28 6.31
 10 1 5 129.61 5.59
 -10 1 -5 133.19 10.03
 10 1 -5 131.04 5.11
 0 -2 -5 1680.23 47.94
 0 -2 5 1695.11 48.15
 0 2 5 1674.61 47.03
 0 2 5 1667.37 47.97
 0 2 -5 1701.2 48.12
 0 2 5 1676.88 47.01
 0 2 -5 1674.97 47.06
 0 -2 5 1707.92 47.11
 1 -2 -5 963.62 27.69
 -1 -2 5 991.7 27.29
 -1 2 5 919.57 27.74
 1 -2 5 950.85 28
 1 2 5 946.33 27.13
 1 2 -5 978.84 27.95
 1 2 5 1003.21 27.17
 1 2 -5 995.79 27.25
 -1 2 5 1004.17 27.16
 -1 2 5 935.69 27.09
 -1 2 -5 935.33 27.96
 -1 -2 -5 967.45 27.77
 1 2 5 998.91 27.87
 -1 -2 5 945.88 27.96
 -1 2 -5 987.9 27.3
 2 -2 -5 205.62 6.21
 -2 -2 -5 197.8 6.43
 2 -2 5 187.95 6.7
 -2 2 -5 215.83 6.22
 -2 2 -5 205.98 6.35
 -2 2 5 200.26 6.33
 -2 -2 5 213.21 6.64
 -2 -2 5 208.59 6.31
 2 2 5 202.23 6.1
 2 2 5 206.9 6.19
 2 2 -5 211.33 6.57
 -2 2 -5 207.14 6.71
 -3 2 -5 278.89 8.28
 -3 -2 -5 285.24 8.06
 -3 2 5 292.09 8.51
 -3 2 -5 279.16 8.91
 3 2 5 272.59 8.23
 3 2 -5 285.08 8.68
 3 2 -5 275.57 8.24
 3 -2 -5 263.56 8.54
 -3 -2 -5 274.21 8.64
 -3 -2 -5 279.28 8.08
 -3 -2 5 280.65 8.77
 -3 2 5 285.86 8.07
 3 2 5 286.71 8.85
 -3 2 -5 275.15 8.44
 -3 -2 5 274.22 8.33
 4 -2 -5 44.56 2.55
 4 -2 5 49 3.33
 -4 -2 5 47.64 2.4
 4 2 5 46.61 2.24
 -4 2 -5 46.94 2.31
 -4 -2 -5 45.66 2.06
 -4 2 5 47.17 2.34
 4 2 -5 46.86 2.55
 -4 2 5 44.51 1.98
 -4 2 -5 42.74 3.05
 4 2 -5 46.57 2.14
 4 2 5 48.86 3.18
 -4 -2 -5 43.17 2.12
 -4 -2 -5 43.57 2.74
 -4 -2 5 40.88 2.6
 -5 2 5 341.96 10.03
 -5 -2 -5 349.47 10.1
 5 2 -5 350.27 10.09
 -5 2 -5 348.7 11.19
 -5 2 5 342.92 10.53
 -5 -2 -5 350.63 10.16
 5 2 5 345 11.17
 -5 2 -5 335.22 10.21
 -5 -2 5 359.21 10.86
 -5 -2 5 336.04 10.3
 5 2 5 343.72 10.27
 5 2 -5 339.08 10.65
 5 -2 5 336.47 11.33
 -5 -2 -5 330.95 10.84
 5 -2 -5 341.73 10.61
 -6 2 -5 743.92 22.63
 6 2 -5 744.03 21.2
 -6 2 5 741.03 21.19
 -6 -2 -5 730.87 22.68
 6 2 5 748.22 22.65
 -6 -2 -5 767.99 21.35
 -6 -2 5 743.81 21.44
 -6 -2 -5 727.12 21.29
 -6 2 -5 712.74 21.33
 -6 -2 -5 735.25 22.3
 6 -2 5 749.07 22.83
 6 2 5 789.5 21.43
 -6 -2 5 788.85 22.27
 6 2 -5 723.34 22.52
 -6 2 5 733.16 21.88
 -7 -2 5 130.86 5.13
 7 2 -5 148.07 6.46
 7 2 5 134.37 5.04
 7 -2 5 135.99 7.41
 -7 2 5 142.88 5.36
 -7 -2 5 128.99 5.69
 -7 -2 -5 139.56 5.14
 -7 2 5 137.89 4.77
 -7 2 -5 129.02 6.63
 7 2 -5 138.74 4.72
 -7 2 -5 124.7 4.94
 7 2 5 136.36 6.96
 -7 -2 -5 139.19 6.24
 -7 -2 -5 134.95 6.89
 8 2 -5 136.46 4.7
 -8 -2 -5 127.36 7.78
 -8 -2 -5 122.79 6.72
 8 2 5 130.32 5.1
 -8 2 5 125.16 5.42
 -8 -2 5 120.27 5.28
 -8 2 -5 121.19 5.07
 -8 2 -5 133.22 7.47
 8 2 -5 124.2 6.56
 -8 -2 5 132.55 6.11
 -8 2 5 125.37 4.84
 -8 -2 -5 131.91 5.34
 9 2 -5 11.98 5.18
 -9 -2 -5 2.76 5.84
 -9 -2 -5 9.67 7.26
 -9 -2 -5 6.57 3.96
 -9 2 5 9.18 2.94
 -9 2 5 7.82 3.77
 -9 2 -5 4.54 6.91
 9 2 5 6.44 3.23
 -9 2 -5 7.17 3.38
 -9 -2 5 7.71 4.56
 -9 -2 5 9.99 3.88
 9 2 -5 6.95 2.64
 -10 2 -5 41.34 4.64
 -10 2 -5 45.86 9.35
 10 2 5 41.01 4.26
 -10 2 5 36.25 5.03
 -10 -2 -5 43.53 5.89
 -10 2 5 39.12 4.22
 -10 -2 -5 39.21 7.51
 10 2 -5 41.16 3.55
 -10 -2 5 40.67 5.22
 -10 2 -5 49.02 7.95
 -10 -2 5 42.3 6.24
 -10 -2 -5 60.06 10.41
 10 2 -5 46.3 6.66
 0 3 5 1260.94 35.28
 0 -3 5 1253.22 35.54
 0 -3 5 1233.84 34.69
 0 3 -5 1213.88 35.5
 0 3 -5 1259.71 34.69
 0 -3 -5 1188.06 35.22
 1 3 -5 118.77 3.84
 -1 3 -5 111.86 3.84
 1 3 5 110.13 3.43
 -1 -3 5 116.08 3.86
 1 3 -5 112.79 4.12
 -1 3 -5 115.16 4.18
 -1 3 5 113.95 3.73
 1 -3 -5 110.33 3.5
 -1 -3 -5 109 3.66
 2 3 5 997.88 28.58
 -2 -3 -5 996.97 28.45
 -2 3 5 985.46 28.39
 -2 3 -5 993.74 28.78
 2 -3 -5 962.14 28.41
 2 3 -5 983.83 28.67
 -2 -3 5 1006.75 27.98
 -2 3 -5 998.21 28.03
 2 3 5 1019.19 27.83
 2 3 -5 995.98 27.96
 2 -3 5 1016.09 28.82
 2 3 5 988.42 27.79
 -2 -3 5 941.73 28.68
 3 -3 5 290.12 9.63
 3 -3 -5 291.13 9.03
 -3 -3 5 309.6 9.06
 -3 3 -5 306.05 9.62
 -3 3 -5 306.27 8.93
 -3 -3 -5 300.84 9.23
 -3 -3 5 308.38 9.5
 -3 3 5 310.88 9.07
 3 3 -5 303.96 9.41
 3 3 -5 291.19 8.94
 3 3 5 302.08 8.84
 3 3 5 298.84 9.43
 -4 3 -5 670.41 19.34
 4 3 -5 645.72 19
 4 3 5 623.32 18.33
 -4 -3 -5 651.36 18.95
 4 -3 5 670.97 19.41
 -4 3 5 650.57 18.71
 -4 3 -5 631.42 18.34
 -4 -3 -5 643.96 19.23
 -4 -3 5 665.54 19.15
 -4 3 5 607.75 18.08
 4 3 5 635.83 19.16
 4 3 -5 627.77 18.35
 -4 -3 5 623.72 18.45
 4 -3 -5 640.86 18.71
 5 3 5 520.06 14.38
 5 3 -5 509.21 14.27
 -5 -3 -5 477.61 14.06
 5 3 -5 497.96 14.9
 -5 -3 5 471.07 14.42
 -5 -3 -5 497.33 14.1
 -5 -3 -5 501.84 15.35
 -5 3 5 496.25 14.07
 -5 3 -5 486.04 15.35
 -5 -3 5 465.37 14.99
 -5 3 5 502.97 14.62
 -5 3 -5 478.05 14.29
 5 3 5 493.32 15.26
 -5 -3 -5 488.92 14.94
 -6 3 5 89.64 3.86
 -6 -3 5 91.22 3.9
 -6 3 5 95.96 3.41
 6 3 -5 95.43 3.51
 -6 -3 -5 93.73 5.34
 6 3 5 87.45 5.09
 6 -3 5 97.69 5.75
 6 3 5 88.68 3.73
 -6 -3 5 90.71 4.46
 -6 -3 -5 82.16 3.51
 -6 3 -5 91.49 5.37
 -6 -3 -5 89.05 4.6
 6 3 -5 76.19 4.66
 -6 -3 -5 90.83 3.53
 -6 3 -5 91.09 3.63
 -7 3 -5 14.2 2.41
 -7 -3 -5 17.59 2.68
 -7 3 5 18.25 2.16
 7 -3 5 19.99 5.55
 7 3 -5 13.85 4.25
 -7 -3 -5 26.18 5.09
 7 3 -5 24.3 2.29
 -7 -3 5 20.45 2.86
 -7 -3 5 15.49 3.55
 7 3 5 17.85 2.49
 -7 -3 -5 18.86 2.58
 -7 3 -5 16.56 4.84
 -7 -3 -5 11.04 3.75
 -7 3 5 17.55 2.73
 -8 -3 -5 397.28 11.81
 -8 3 5 402.75 12.38
 -8 -3 -5 383.48 12.02
 -8 3 5 385.31 11.65
 -8 3 -5 390.67 11.89
 8 3 -5 392.82 11.67
 -8 3 -5 377.95 14
 8 3 -5 392.9 13.54
 -8 -3 -5 387.59 13.11
 -8 -3 5 373.24 12.18
 -8 -3 5 390.19 13.1
 8 3 5 382.48 11.94
 -9 -3 5 26.01 4.34
 9 3 5 33.08 3.85
 -9 3 5 28.54 3.32
 -9 -3 -5 35.29 3.85
 9 3 -5 31.95 5.89
 -9 -3 5 24.37 5.31
 -9 3 5 32.23 4.11
 -9 -3 -5 25.2 8.07
 -9 -3 -5 34.07 4.56
 -9 3 -5 31.76 7.75
 -9 3 -5 30.59 3.73
 -9 -3 -5 32.71 5.85
 9 3 -5 28.47 3.1
 -10 3 -5 30.99 4.51
 -10 3 -5 32.21 7.33
 -10 3 5 30.23 4.88
 -10 -3 -5 34.34 11.07
 -10 3 -5 36.06 10
 -10 -3 -5 31.79 7.43
 -10 -3 -5 32 4.52
 -10 -3 -5 33.01 6.16
 -10 -3 5 35.8 5.56
 -10 -3 5 25.02 6.87
 -10 3 5 26.18 3.93
 10 3 -5 30.47 7.34
 10 3 -5 29.37 3.58
 10 3 5 32.59 4.31
 0 4 -5 125.82 4.48
 0 -4 5 123.18 4.48
 0 4 5 117.13 3.93
 0 4 -5 117.43 4.14
 1 4 -5 775.35 22.72
 -1 -4 5 808.11 23.39
 -1 -4 -5 832.02 23.12
 -1 4 -5 772.6 23.39
 1 4 -5 827.97 23.42
 1 4 5 795.4 23.09
 1 -4 5 816.46 23.46
 -1 4 5 805.09 22.99
 -1 -4 5 813.18 22.72
 -1 -4 -5 788.86 22.96
 -1 4 -5 775.92 22.76
 -2 4 -5 959.53 27.93
 -2 -4 -5 946.88 27.46
 -2 4 5 936.71 27.43
 -2 4 -5 970.04 27.19
 2 4 5 972.98 26.87
 -2 -4 -5 972.35 27.65
 2 4 -5 945.23 27.84
 2 -4 5 963.25 27.94
 -3 4 5 233.31 6.92
 -3 4 -5 229.61 7.66
 3 4 5 226.26 6.83
 -3 -4 5 219.97 7.48
 3 4 -5 227.63 6.99
 3 -4 5 230 7.71
 -3 -4 -5 230.04 7.38
 -3 -4 -5 229.69 7.08
 -3 -4 5 223.5 7.01
 3 4 -5 211.6 7.39
 3 4 5 228.77 7.39
 3 4 5 219.64 6.75
 -4 -4 5 289.53 9.05
 -4 4 5 267.91 8.37
 -4 -4 5 266.01 8.46
 4 4 5 275.28 9
 -4 4 -5 283.51 8.32
 -4 -4 -5 272.01 8.65
 4 4 -5 272.3 8.36
 -4 -4 -5 274.23 9.07
 -4 4 -5 277.62 9.25
 4 4 5 272.31 8.28
 4 -4 5 275.9 9.3
 4 4 -5 270.88 8.89
 -5 -4 5 447.28 13.26
 -5 -4 -5 437.17 13.6
 -5 4 5 450.1 13.28
 -5 4 5 439.67 12.73
 -5 4 -5 446.73 14.21
 -5 4 -5 452.14 13.05
 5 4 5 447.46 13.98
 5 4 -5 434.06 13.71
 5 4 -5 447.21 13.09
 5 -4 5 457.72 14.35
 5 4 5 440.94 13.07
 -5 -4 -5 443.41 14.1
 6 4 5 22.09 4.08
 6 -4 5 21.81 4.92
 -6 -4 -5 31.93 4.45
 -6 4 5 23.25 1.88
 6 4 -5 23.13 2.22
 -6 4 5 22.54 2.43
 6 4 -5 23.66 3.03
 -6 -4 5 21.96 3.31
 -6 -4 5 21.86 2.89
 -6 4 -5 23.03 2.51
 6 4 5 25.01 2.39
 -6 4 -5 17.81 4.44
 -6 -4 -5 19.05 3.2
 -7 4 5 314.88 9.96
 7 4 -5 298.23 11.4
 -7 -4 -5 326.13 9.36
 7 -4 5 320.18 12.04
 -7 4 5 318.28 9.38
 7 4 5 327.91 9.84
 -7 4 -5 308.27 9.63
 -7 -4 -5 307.25 9.46
 -7 -4 5 287.64 10.67
 -7 -4 -5 311.56 11.69
 7 4 -5 317.98 9.61
 -7 4 -5 324.48 11.72
 -7 -4 -5 289.84 10.52
 -8 -4 5 86.43 5.02
 -8 -4 -5 92.88 7.97
 -8 4 -5 85.95 4.25
 8 4 -5 94.93 4.1
 -8 -4 -5 88.52 5.69
 -8 4 5 85.03 3.86
 8 4 -5 82.55 6.66
 8 4 5 89.93 4.5
 -8 -4 -5 84.17 4.39
 -8 -4 5 92.22 5.89
 -8 -4 -5 85.63 4.07
 -8 4 -5 95.11 7.56
 -8 4 5 87.36 4.56
 -9 4 5 100 4.51
 -9 -4 -5 109.64 7
 -9 -4 -5 103.62 4.93
 -9 4 5 94.73 5.45
 9 4 5 107.79 5.42
 -9 -4 -5 112.89 10.34
 9 4 -5 112.84 7.8
 -9 4 -5 101.34 9.19
 -9 -4 5 106.3 6.13
 -9 4 -5 98.56 4.93
 -9 -4 5 95.62 7.08
 9 4 -5 105.18 4.68
 -9 -4 -5 93.12 5.59
 -10 4 5 49.51 5.37
 -10 -4 5 43.36 6.52
 -10 -4 -5 57.79 12.5
 -10 4 -5 48.62 4.76
 -10 -4 -5 55.26 4.84
 -10 -4 5 37.55 7.76
 -10 -4 -5 42.79 6.28
 0 5 -5 83.88 3.36
 0 -5 5 88.76 3.75
 0 5 5 82.16 2.97
 0 5 -5 87.59 3.69
 -1 -5 5 18.43 2.24
 1 -5 5 17.77 2.35
 1 5 -5 20.27 1.88
 -1 5 -5 19.84 2.4
 -1 5 -5 17.77 1.98
 1 5 -5 18.19 2.19
 1 5 5 18.02 1.7
 -1 5 5 19.22 1.29
 2 -5 5 1483.54 44.19
 2 5 5 1573.13 43.9
 -2 -5 5 1538.74 43.05
 -2 -5 -5 1480.86 43.71
 -2 -5 -5 1467.48 43.85
 -2 -5 5 1574.7 44.22
 -2 5 -5 1557.15 44.25
 -2 5 5 1548.66 43.71
 2 5 -5 1535.56 43.12
 2 5 -5 1594.87 44.22
 -3 -5 -5 1300.87 37.76
 3 -5 5 1356.07 38.38
 -3 -5 5 1343.41 38.29
 -3 -5 5 1295.38 37.18
 3 5 5 1321.1 37.01
 3 5 5 1327.93 37.01
 -3 -5 -5 1317.71 38.02
 3 5 5 1326.55 38.05
 -3 5 -5 1293.38 38.34
 3 5 -5 1300.09 38.22
 3 5 -5 1357.11 37.28
 -4 5 -5 2198.59 60.6
 4 -5 5 2102.03 60.55
 -4 -5 5 2036.53 58.9
 4 5 -5 2138.38 58.91
 -4 -5 5 2114.69 60.41
 -4 -5 -5 2193.89 60.36
 -4 -5 -5 1971.31 59.9
 4 5 5 2097.64 60.25
 4 5 -5 2156.34 60.36
 -4 5 5 2071.03 59.77
 4 5 5 2069.39 58.77
 -5 5 5 107.9 3.97
 5 5 -5 98.38 4.05
 -5 5 -5 110.34 4
 5 -5 5 102.54 5.73
 5 5 5 106.7 4.1
 -5 5 -5 107.23 5.46
 5 5 5 101.77 5.1
 5 5 -5 104.5 4.73
 -5 -5 5 106.3 4.99
 -5 -5 -5 100.55 4.36
 -5 -5 5 105 4.31
 -5 -5 -5 109.24 5.31
 -6 5 -5 65.23 3.3
 6 5 -5 70.24 4.16
 -6 5 -5 64.13 5.4
 -6 -5 5 70.63 4.51
 -6 -5 -5 59.72 3.99
 6 5 5 67.5 4.89
 6 5 5 73.75 3.5
 -6 -5 -5 66.2 5.4
 -6 5 5 64.68 2.72
 -6 5 5 72.2 3.34
 6 5 -5 62.25 3.31
 -6 -5 5 46.84 3.79
 6 -5 5 76.66 6.03
 7 5 5 54.82 3.43
 -7 5 5 49.28 2.75
 7 5 -5 44.02 5.73
 -7 5 -5 49.97 3.32
 -7 -5 5 51.39 4.79
 7 5 -5 53.76 3.23
 -7 -5 -5 54.17 6.14
 -7 -5 -5 51.44 4.36
 -7 5 -5 58.83 6.41
 -7 5 5 51.47 3.37
 -8 -5 5 10.6 4.38
 8 5 -5 15.51 3.03
 -8 5 5 17.32 2.53
 -8 5 5 16.01 3.3
 -8 5 -5 15.29 7.35
 8 5 5 15.3 3.48
 -8 -5 -5 16.5 4.63
 -8 -5 -5 21.84 7.12
 -8 -5 5 15.01 5.1
 -8 5 -5 16.91 2.88
 8 5 -5 13.58 6.02
 9 5 -5 30.08 3.52
 -9 -5 -5 44.97 8.1
 -9 5 -5 40.6 9.53
 -9 5 5 27.4 4.26
 9 5 -5 37.85 7.47
 -9 -5 -5 29.07 5.85
 -9 -5 5 2.67 5.62
 9 5 5 31.27 4.12
 -9 5 -5 25.8 3.83
 -9 5 5 26.79 3.27
 -9 -5 5 32.74 6.7
 -10 -5 5 157.73 9.37
 0 6 -5 485.48 14.47
 0 -6 5 502.94 15.01
 0 6 -5 504.48 15.07
 0 6 5 488.29 14.36
 -1 6 -5 62.91 3.08
 1 6 -5 63.8 3.36
 -1 -6 5 59.92 3.33
 1 -6 5 60.03 3.34
 1 6 -5 62.18 2.93
 1 6 5 65 2.61
 -1 6 -5 60.27 3.42
 -2 6 5 827.28 23.81
 2 6 5 816.84 24.08
 2 6 -5 848.99 23.78
 2 6 -5 840.26 24.52
 2 -6 5 807.16 24.46
 -2 6 -5 845.2 24.6
 -2 -6 5 833.09 24.46
 3 6 -5 382.34 11.19
 3 6 -5 364.08 11.68
 3 6 5 365.51 10.69
 3 6 5 367.41 10.7
 -3 -6 -5 376.07 10.93
 -3 6 -5 383.73 11.95
 -3 -6 5 362.55 11.69
 3 -6 5 386.35 11.91
 -3 6 5 369.61 10.85
 -3 -6 5 350.32 10.92
 3 6 5 369.37 11.42
 -3 -6 -5 360.76 10.9
 4 6 5 231.41 7.96
 -4 -6 -5 241.33 7.39
 -4 -6 -5 215.11 7.3
 4 6 -5 236.06 8.06
 4 -6 5 238.03 8.51
 4 6 -5 230.76 7.51
 -4 6 -5 242.97 8.5
 -4 -6 5 231.12 7.38
 -4 -6 5 218.57 8.1
 4 6 5 237.36 7.22
 -5 6 -5 79.76 3.41
 5 6 5 81.13 4.6
 -5 -6 -5 70.08 3.66
 -5 -6 5 65.74 3.74
 -5 -6 -5 79.18 3.79
 -5 -6 5 76.11 4.52
 -5 6 5 76.41 3.19
 -5 6 -5 78.39 5.31
 5 -6 5 74.62 5.41
 5 6 -5 71.38 4.22
 5 6 5 78.75 3.53
 5 6 -5 70.8 3.6
 6 6 -5 152.52 5.6
 6 6 5 142.73 5.61
 -6 -6 5 157.94 5.98
 6 6 -5 150.66 6.41
 6 -6 5 150.27 7.8
 -6 6 5 155.19 5.36
 -6 6 -5 150.83 7.58
 -6 -6 -5 144.52 6.07
 -6 6 -5 151.8 5.31
 -6 -6 5 148.22 6.85
 -6 6 5 146.43 4.8
 -6 -6 -5 153.65 5.92
 -7 -6 5 59.76 5.53
 7 6 5 59.14 3.96
 -7 6 5 62.03 2.98
 -7 -6 -5 61.3 4.53
 -7 6 -5 56.92 3.41
 -7 -6 5 56.21 4.55
 -7 6 5 61.21 3.59
 7 6 -5 60.5 3.64
 -7 6 -5 63.44 7.01
 7 6 -5 51.5 5.93
 -7 -6 -5 62.96 4.98
 -8 6 -5 142.44 5.74
 -8 -6 -5 145.86 7.02
 -8 6 -5 146.76 10.33
 8 6 -5 147.79 9.3
 -8 -6 5 144.34 8.19
 -8 -6 5 153.76 7.11
 8 6 5 141.58 6.08
 8 6 -5 128 5.66
 -8 -6 -5 154.11 7.9
 -8 6 5 143.18 5.98
 -8 6 5 147.76 5.28
 9 6 5 16.23 4.43
 9 6 -5 33.11 8.5
 -9 -6 5 26.11 6.74
 -9 6 5 20.9 3.31
 -9 6 5 22.68 4.35
 -9 6 -5 25.06 10.85
 -9 -6 -5 27.2 5.82
 -9 -6 -5 19.03 7.58
 9 6 -5 22.47 3.92
 -9 -6 5 21.8 7.48
 -9 6 -5 22.28 3.83
 0 7 -5 34.61 2.55
 0 -7 5 37.93 3.07
 0 7 -5 39.49 3.09
 1 7 -5 7.51 2.61
 -1 -7 5 10.11 2.7
 1 7 -5 5.76 2.23
 1 7 5 7.37 1.76
 1 -7 5 11.65 2.66
 -1 7 -5 8.52 2.37
 -1 7 -5 5.84 2.55
 2 7 -5 789.92 23.17
 -2 -7 5 778.19 23.1
 2 7 -5 777.49 22.41
 -2 7 -5 770.06 23.22
 2 7 5 780.88 22.62
 2 -7 5 771.09 23.08
 3 7 -5 566.27 16.65
 3 7 5 557.32 16.9
 3 7 -5 570.87 17.34
 3 -7 5 573.22 17.4
 -3 -7 5 565.52 17.35
 -3 7 5 558.88 16.34
 -3 7 -5 572.8 17.52
 -4 7 5 515.61 14.95
 4 -7 5 515.74 16.19
 4 7 5 522.55 14.94
 -4 -7 5 491.91 16
 4 7 5 512.61 15.71
 -4 -7 5 550.37 14.97
 -4 -7 -5 495.82 15.1
 -4 7 -5 515.26 16.3
 4 7 -5 511.89 15.24
 4 7 -5 492.86 15.91
 -4 -7 -5 522.46 15.07
 -5 -7 5 215.63 8.07
 5 7 5 214.65 6.9
 -5 -7 -5 200.42 6.95
 -5 -7 5 204.46 6.88
 5 7 5 198.74 7.72
 5 -7 5 198.06 8.52
 5 7 -5 183.59 7.62
 5 7 -5 214.69 7.08
 -5 -7 -5 199.22 6.78
 -5 7 -5 201.85 8.57
 -6 7 5 93.14 4.05
 -6 7 -5 94.8 6.94
 6 7 -5 97.91 5.64
 -6 -7 5 104.62 6.1
 -6 -7 -5 105.3 5.07
 6 7 5 108.19 4.69
 -6 7 -5 106.1 4.25
 6 7 -5 91.17 4.55
 -6 -7 5 89.54 4.72
 -6 -7 -5 96.11 4.63
 6 -7 5 102.53 7.18
 7 7 -5 45.26 5.55
 -7 7 5 35.14 3.21
 7 7 -5 34.72 3.63
 -7 -7 5 30.9 4.38
 -7 7 -5 37.37 7.2
 -7 -7 5 32.38 5.89
 -7 7 5 30.29 2.45
 -7 7 -5 32.9 3.14
 -7 -7 -5 32.61 4.05
 7 7 5 36.04 4.3
 -7 -7 -5 33.47 4.91
 -8 -7 -5 86 5.83
 8 7 -5 90.05 9.14
 -8 7 -5 78.58 10.14
 -8 -7 5 82.87 6
 8 7 -5 83.79 4.78
 -8 7 -5 84.45 4.64
 8 7 5 87.92 5.41
 -8 -7 -5 86.59 7.04
 -8 7 5 79.55 3.94
 -8 7 5 83.95 4.73
 -9 -7 5 37.4 9.05
 -9 7 -5 33.16 4.08
 -9 -7 5 35.32 7.37
 -9 -7 -5 19.13 8.71
 -9 7 5 35.72 3.68
 0 -8 5 170.53 6.29
 0 8 -5 164.14 6.46
 0 8 -5 171.41 5.97
 1 8 -5 457.73 14.46
 -1 8 -5 445.27 14.46
 -1 -8 5 459.72 14.28
 1 8 -5 457.87 13.83
 1 8 5 455.44 13.59
 1 -8 5 483 14.31
 -1 8 -5 473.87 13.87
 2 -8 5 403 12.36
 -2 -8 5 361.12 12.28
 2 8 -5 367 12.41
 2 8 -5 394.64 11.82
 2 8 5 376.04 11.71
 -2 8 -5 418.57 12.66
 3 -8 5 0.28 3.66
 3 8 -5 0.32 3.1
 3 8 5 -1.76 2.7
 3 8 -5 1.06 2.69
 -3 8 -5 -1.76 3.62
 -3 -8 5 1.45 3.32
 4 8 -5 344.17 12.19
 4 -8 5 370.42 12.49
 4 8 5 376.54 11.93
 4 8 -5 365.72 11.59
 4 8 5 388.34 11.13
 -4 8 -5 377.62 12.71
 -4 -8 5 382.07 12.39
 -4 8 5 367.13 10.97
 -5 8 5 250.74 7.43
 -5 -8 -5 234.38 7.53
 -5 -8 -5 237.29 7.73
 -5 8 -5 224.36 9.7
 -5 -8 5 233.62 9.11
 5 -8 5 229.94 9.52
 5 8 5 236.34 7.91
 5 8 -5 230 8.93
 5 8 -5 242.18 8.26
 -6 -8 -5 276.2 8.93
 -6 -8 -5 268.9 8.61
 -6 8 -5 262.39 8.37
 -6 8 -5 253.43 11.34
 6 8 -5 259.24 8.87
 6 8 -5 241.69 9.87
 -6 -8 5 258.68 10.43
 6 8 5 250.72 8.83
 -7 -8 -5 107.01 5.4
 -7 8 5 117.06 4.89
 7 8 -5 111.14 7.16
 -7 8 -5 103.71 9.44
 -7 -8 -5 117.46 6.37
 7 8 -5 108.06 5.41
 -7 -8 5 114.86 7.98
 -7 8 -5 116.7 4.84
 7 8 5 97.38 5.69
 -7 8 5 104.96 4.12
 -8 -8 5 81.56 6.2
 -8 8 5 83.14 4.04
 8 8 5 84.55 6.39
 -8 8 5 87.74 4.88
 8 8 -5 86.52 10.75
 -8 8 -5 80.85 4.69
 -8 -8 -5 90.51 7.52
 -8 -8 5 87.95 8.95
 -8 -8 -5 82.07 5.65
 8 8 -5 92.97 5.34
 0 -9 5 777.27 22.55
 0 9 -5 766.31 22.85
 0 9 -5 724.79 21.98
 -1 9 -5 82.33 4.96
 1 9 -5 87.97 4.95
 -1 -9 5 85.64 4.68
 1 -9 5 88.64 4.6
 1 9 -5 88.6 4.45
 1 9 5 81.62 3.59
 -1 9 -5 87.39 4.49
 2 9 -5 135.29 6.09
 -2 -9 5 141.02 5.95
 2 9 5 128.05 5.11
 2 -9 5 137.54 5.95
 -2 9 -5 143.42 6.21
 2 9 -5 126.78 5.39
 -3 9 -5 107.59 6.21
 3 -9 5 112.43 5.74
 3 9 -5 108.41 5.66
 3 9 5 112 5.01
 -3 -9 5 116.85 5.71
 3 9 -5 112.79 5.13
 -4 9 -5 35.99 5.72
 -4 9 5 44.87 2.29
 4 9 -5 44.05 4.53
 4 9 5 45.97 3.29
 4 -9 5 42.48 5.27
 -4 -9 5 47.64 5.05
 4 9 -5 46.06 4.06
 -5 9 -5 137.39 8.31
 5 9 -5 122.52 6.94
 5 9 5 141.13 5.83
 -5 9 5 131.65 5.05
 -5 -9 5 153.93 7.36
 5 9 -5 150.52 6.24
 6 9 -5 206.87 8.34
 -6 -9 -5 252.13 8.2
 -6 -9 5 237.35 10.26
 6 9 5 240.07 8.63
 -6 9 -5 232.19 11.44
 6 9 -5 220.7 9.87
 -6 -9 -5 227.15 7.67
 7 9 5 16.05 5.01
 7 9 -5 9.17 6.82
 7 9 -5 20.91 4.59
 -7 -9 -5 20.56 3.91
 -7 -9 -5 22.53 5.01
 -7 9 -5 24.88 9.93
 -7 9 5 6.95 3.45
 -7 9 -5 19.42 3.54
 -7 -9 5 29.44 8.06
 -8 -9 -5 42.91 7.27
 0 10 -5 443.68 13.54
 0 -10 5 441.96 13.72
 0 10 -5 420.49 14.24
 1 10 -5 47.34 4.75
 -1 10 -5 46.85 4.31
 1 -10 5 52.79 4.29
 1 10 -5 53.64 4.36
 -1 10 -5 50.89 4.91
 -1 -10 5 51.89 4.13
 2 -10 5 21.08 4.02
 -2 -10 5 24.53 4.15
 2 10 -5 19.82 3.66
 -2 10 -5 19.09 4.49
 2 10 -5 18.3 4.35
 2 10 5 21.22 3.17
 3 -10 5 111.9 6.03
 -3 10 -5 119.34 7.03
 -3 -10 5 121.08 6.26
 3 10 -5 117.23 6.48
 3 10 -5 123.18 5.84
 -4 -10 5 52.77 5.74
 4 -10 5 53.2 5.4
 4 10 5 52.08 3.92
 -4 10 -5 56.79 6.48
 4 10 -5 50.83 5.43
 4 10 -5 59.46 4.94
 -5 -10 5 12.55 6.3
 5 10 -5 15.01 4.59
 5 10 5 8.59 4.31
 -5 10 -5 2.41 7.38
 -5 10 5 9.62 3.01
 5 10 -5 13.48 5.59
 6 10 -5 188.46 7.81
 -6 -10 5 201.5 9.96
 6 10 -5 172.35 9.49
 -6 10 -5 172.92 11.36
 6 10 5 182.52 8.16
 -6 10 5 161.72 6.71
 -7 -10 -5 20.24 4.78
 -7 -10 5 12.19 8.75
 -7 -10 -5 16.75 3.62
 0 -11 5 172.86 6.81
 0 11 -5 153.25 7.73
 0 11 -5 158.51 6.93
 1 11 -5 34.34 5.33
 1 -11 5 40.48 4.34
 1 11 -5 38.17 4.88
 -1 -11 5 39.95 4.35
 -1 11 -5 35.5 4.88
 -1 11 -5 40.94 5.53
 -2 11 -5 162.93 8.29
 2 -11 5 177.66 6.88
 2 11 -5 168.37 7.22
 -2 -11 5 176.56 7.3
 2 11 -5 161.67 8.06
 3 -11 5 143.45 6.42
 3 11 -5 146.17 7.82
 -3 -11 5 141.46 7.17
 3 11 -5 134.03 6.85
 -3 11 -5 141.67 8.02
 4 11 -5 195.17 8.68
 4 11 -5 214.62 9.75
 -4 -11 5 226.85 9.46
 -4 11 -5 209.82 10.53
 -5 11 -5 136.68 10.71
 -5 -11 5 141.24 8.95
 5 11 -5 131.13 7.33
 5 11 5 136.03 7.1
 5 11 -5 140.46 9.04
 -6 -11 5 16.01 9.15
 0 12 -5 12.07 5.13
 0 -12 5 15.66 4.15
 0 12 -5 12.5 6.27
 -1 12 -5 271.88 10.43
 1 12 -5 256.74 11.25
 -1 12 -5 272.19 11.21
 -1 -12 5 295.52 9.68
 1 12 -5 260.2 10.42
 2 12 -5 103.98 6.81
 -2 12 -5 98.97 8.07
 -2 -12 5 116.95 6.26
 2 12 -5 98.48 7.76
 3 12 -5 1.72 6.79
 -3 -12 5 10.7 5.6
 3 12 -5 0.96 5.84
 -3 12 -5 6.07 7.37
 -4 -12 5 14.93 6.59
 -5 -12 5 46.46 8.4
 -2 -13 5 9.03 5.05
 -3 -13 5 32.57 6.1
 0 0 -6 1680.54 47.4
 0 0 -6 1686.89 48.49
 0 0 6 1706.55 47.49
 0 0 6 1737.37 48.59
 0 0 -6 1687.54 47.39
 -1 0 6 1504.44 42.22
 1 0 -6 1456.05 41.16
 1 0 -6 1405.41 42.11
 -1 0 -6 1453.13 41.19
 -1 0 -6 1428.77 42.18
 1 0 -6 1469.51 41.13
 -1 0 -6 1493.65 41.19
 1 0 6 1462.09 42.27
 -1 0 6 1529.93 41.28
 1 0 6 1542.09 41.33
 -2 0 6 4156.43 113.04
 2 0 6 3955.02 113.12
 2 0 6 3981.11 110.86
 -2 0 -6 3898.2 113.03
 2 0 -6 4032.35 112.93
 -2 0 6 4021.96 112.61
 -2 0 -6 3891.57 110.74
 -2 0 -6 3968.46 110.77
 3 0 -6 275.79 8.46
 -3 0 6 287.52 8.63
 -3 0 -6 250.03 8.67
 3 0 6 267.84 8.83
 -3 0 6 277.83 8.18
 3 0 6 287.33 8.23
 -3 0 -6 278.65 8.22
 3 0 -6 269.93 7.92
 4 0 6 582.47 17.52
 4 0 -6 570.98 16.29
 -4 0 6 586.9 17.14
 -4 0 6 564.97 16.53
 -4 0 -6 572.57 16.53
 -4 0 -6 564.32 17.32
 4 0 -6 573.35 16.95
 -4 0 -6 586.84 16.63
 4 0 6 587.14 16.6
 -5 0 6 29.35 2.52
 5 0 -6 27.29 1.62
 -5 0 6 30.46 2.18
 -5 0 -6 31.21 3.09
 -5 0 -6 27.88 2.14
 -5 0 -6 28.93 2.51
 5 0 6 29.46 3.65
 5 0 -6 26.91 2.9
 5 0 6 33.61 2.25
 6 0 -6 7.08 1.5
 -6 0 6 5.79 2.07
 6 0 6 4.63 4.04
 -6 0 6 6.37 2.5
 6 0 -6 8.67 3.01
 -6 0 -6 7.32 2.45
 -6 0 -6 10.06 3.4
 6 0 6 8.35 2.14
 -6 0 -6 10.29 2.25
 -7 0 6 1055.39 30.05
 7 0 -6 1109.69 29.69
 -7 0 6 1048.82 31.05
 7 0 6 1039.54 30.02
 7 0 -6 1051.04 31.23
 7 0 6 1045.24 31.96
 -7 0 -6 1073.76 30.15
 -7 0 -6 1029.15 31.48
 -8 0 -6 229.19 9.64
 -8 0 -6 224.32 7.98
 -8 0 6 234.04 8.53
 8 0 -6 230.56 7.07
 8 0 6 234.61 7.67
 8 0 6 222.63 10.4
 -8 0 6 248.86 7.8
 8 0 -6 231.12 8.76
 -9 0 -6 30.92 4.35
 -9 0 -6 32.28 6.66
 9 0 -6 32.06 4.96
 -9 0 6 25.1 3.78
 9 0 6 20.89 3.37
 -9 0 -6 35.51 7.34
 -9 0 6 41.58 4.77
 -10 0 -6 -0.02 9.14
 -10 0 -6 0.37 5.27
 -10 0 6 1.8 4.29
 -10 0 -6 -2.43 8.22
 -10 0 6 -1.47 5.26
 0 1 -6 49.54 2.1
 0 -1 6 50.97 2.34
 0 -1 6 49.39 2.64
 0 1 -6 49.48 2.13
 0 1 6 51.96 2.44
 0 1 6 49.27 2.09
 0 1 -6 51.34 2.45
 1 1 -6 41.55 1.94
 -1 1 -6 46.6 2.45
 -1 1 6 46.65 2.24
 1 1 6 46.39 2.04
 1 -1 6 46.55 2.23
 -1 -1 -6 45.1 2.33
 1 -1 6 47.37 2.62
 1 -1 -6 53.84 2.21
 -1 -1 -6 44.41 1.72
 -1 1 -6 44.83 2.02
 -1 1 6 47.84 1.95
 1 1 -6 46.27 2.36
 1 1 6 46.87 2.48
 -1 1 -6 43.03 2.07
 -1 -1 6 45.43 2.46
 -1 -1 -6 44.04 1.72
 -1 -1 6 45.75 2.13
 -2 -1 6 2683.52 78.22
 2 1 -6 2796.68 78.19
 2 1 6 2748.77 76.63
 -2 -1 -6 2820.46 78.21
 -2 1 6 2835.29 78.17
 -2 -1 -6 2736.52 77.62
 2 1 -6 2641.17 76.48
 -2 1 -6 2708.07 76.61
 -2 1 -6 2583.8 78.23
 -2 1 -6 2804.92 78.44
 2 -1 6 2907.48 78.41
 -2 -1 6 2761.28 76.62
 2 1 6 2834 78.3
 -2 -1 -6 2746.83 77.6
 -2 1 6 2666.38 76.5
 3 -1 6 175.68 6.15
 3 1 -6 169.94 5.28
 -3 -1 6 170.11 5.5
 -3 1 6 165.94 5.7
 -3 1 -6 163.8 6.04
 -3 -1 -6 166.9 5.87
 3 1 -6 174.44 5.75
 -3 -1 -6 179.26 5.33
 -3 -1 6 173.44 5.9
 -3 -1 -6 165.99 5.34
 -3 1 6 170.26 5.34
 3 1 6 174.55 5.47
 -3 1 -6 172.58 5.45
 3 1 6 174.72 6.07
 3 -1 -6 195.53 5.61
 4 1 -6 318.98 9.92
 4 1 -6 328 9.38
 -4 -1 -6 323.77 9.54
 4 1 6 303.83 10.37
 -4 -1 6 331.49 10.13
 4 -1 6 318.3 10.52
 -4 1 6 314.94 9.94
 -4 1 -6 300.9 10.27
 -4 -1 -6 319.84 9.47
 -4 1 -6 322.77 9.74
 -4 -1 6 331.54 9.65
 -4 1 -6 327.33 9.59
 4 1 6 312.89 9.59
 -4 -1 -6 328.62 10.19
 4 -1 -6 348.25 9.82
 -4 1 6 317.47 9.47
 -5 1 6 56.88 2.62
 -5 1 -6 55.2 3.84
 5 1 6 56.7 2.84
 -5 1 6 58.97 3.1
 -5 -1 -6 56.49 2.89
 5 -1 -6 56.37 3.42
 5 1 -6 55.8 2.45
 5 1 6 52.85 4
 -5 -1 -6 55.76 3.54
 -5 1 -6 61.34 3.09
 -5 -1 6 58.82 3.25
 5 -1 6 66.34 4.34
 -5 -1 6 62.75 2.9
 -5 -1 -6 59.18 2.79
 -5 1 -6 57.69 2.87
 5 1 -6 59.5 3
 6 -1 6 138.17 6.76
 -6 -1 -6 149.24 5.04
 -6 -1 6 148.69 5.1
 -6 1 -6 136.23 4.97
 6 1 6 138.04 6.54
 -6 -1 6 142.37 5.59
 6 -1 -6 138.4 5.68
 -6 -1 -6 146.03 5.14
 6 1 -6 143.84 4.65
 -6 1 -6 135.39 6.21
 -6 -1 -6 127.14 5.9
 -6 1 6 147.73 4.92
 -6 1 6 139.56 5.34
 6 1 6 140.8 5.05
 6 1 -6 147.35 6.06
 -7 -1 -6 188.22 6.43
 7 -1 -6 187.14 7.04
 -7 -1 6 177.2 6.37
 -7 -1 6 169.87 6.97
 7 1 6 182.81 6.27
 -7 -1 -6 191.73 7.64
 -7 1 -6 172.89 6.29
 -7 1 -6 180.13 7.87
 7 -1 6 189.49 8.63
 7 1 6 192.12 8.46
 -7 1 6 175.49 6.7
 7 1 -6 194.51 7.54
 7 1 -6 185.05 5.85
 -7 1 6 178.24 6.15
 8 1 6 275.06 8.6
 8 1 -6 269.33 9.89
 -8 -1 6 262.2 8.73
 -8 1 -6 277.74 8.76
 -8 -1 -6 259.48 10.89
 -8 1 6 261.61 9.21
 -8 1 6 262.26 8.51
 -8 -1 6 251.98 9.5
 8 1 -6 257.16 8.1
 8 -1 -6 268.88 9.39
 -8 1 -6 271.71 10.65
 -8 -1 -6 252.72 10.22
 -9 1 6 131.37 6.43
 -9 1 -6 134.62 6.06
 -9 1 -6 146 8.85
 -9 -1 -6 120.39 9.32
 9 1 -6 137.9 4.93
 9 1 6 129.69 5.45
 -9 1 -6 122.95 8.69
 -9 -1 -6 138.25 8.1
 -9 1 6 138.3 5.56
 9 1 -6 127.3 7.12
 -9 -1 6 141.39 6.99
 -9 -1 6 144.56 6.13
 -10 -1 -6 75.65 8.71
 -10 1 -6 83.56 9.43
 10 1 -6 68.52 7.04
 -10 1 6 75.62 5.05
 -10 -1 6 81.69 6.91
 -10 -1 -6 77.71 6.79
 -10 -1 -6 92.77 10.89
 10 1 6 85.93 4.78
 -10 1 -6 78.9 5.99
 -10 -1 6 78.44 5.69
 10 1 -6 81.11 3.98
 -10 1 -6 70.49 9.67
 -10 1 6 74.46 6.08
 0 2 -6 154.57 5.35
 0 -2 6 159.4 5.45
 0 -2 -6 151.89 4.99
 0 2 -6 161.12 5
 0 -2 6 154.03 5.06
 0 2 6 156.16 4.76
 0 2 6 162.23 4.79
 0 2 6 154.22 5.14
 -1 -2 6 53.25 2.78
 -1 2 6 54.55 2.07
 1 -2 6 56.84 2.53
 1 2 -6 54.59 2.7
 -1 2 -6 59.06 2.91
 -1 -2 -6 53.92 2.39
 1 2 6 57.62 2.66
 1 -2 -6 57.57 2.29
 1 2 6 54.59 2.19
 1 -2 6 58.71 3.01
 -1 -2 6 57.7 2.55
 -1 2 6 57.71 2.49
 -1 2 -6 58.17 2.46
 -2 2 6 325.64 10.05
 -2 2 -6 342.8 9.93
 2 -2 -6 339.08 9.89
 -2 2 -6 339.48 9.81
 -2 -2 6 355.73 10.39
 -2 2 -6 333.26 10.4
 2 2 -6 334.24 10.25
 2 2 -6 319.62 9.76
 -2 -2 6 339.31 9.91
 -2 2 6 328.38 9.6
 2 2 6 337.99 9.81
 2 2 6 321.83 10.24
 2 2 6 321.4 9.73
 -3 -2 -6 21.06 2.19
 -3 2 6 20.06 1.47
 3 2 -6 18.32 2
 3 2 6 17.18 2.3
 -3 2 -6 15.88 1.99
 -3 -2 6 18.53 2.2
 -3 -2 6 17.81 1.86
 3 2 -6 18.05 1.64
 -3 2 -6 20.96 2.49
 -3 2 -6 16.05 1.74
 -3 2 6 16.24 1.73
 -3 -2 -6 17.73 1.29
 3 -2 -6 19.26 1.51
 3 -2 6 17.37 2.61
 3 2 6 17.61 1.7
 -3 -2 -6 17.54 1.35
 -4 -2 6 474.75 13.9
 4 2 -6 465.03 14.29
 4 2 -6 481.22 13.7
 4 2 6 456.96 14.59
 -4 -2 -6 491.11 13.61
 -4 2 -6 486.23 14.01
 4 -2 6 440.78 14.74
 -4 -2 6 481.01 14.47
 -4 2 -6 501.48 13.85
 -4 2 -6 490.52 14.72
 -4 2 6 473.33 14.16
 4 -2 -6 451.72 14.21
 -4 -2 -6 492.64 14.41
 -4 -2 -6 481.12 13.62
 4 2 6 456.24 13.79
 -5 -2 6 322.22 9.7
 -5 2 -6 311.47 10.56
 -5 -2 6 329.64 10.26
 5 2 6 311.73 9.61
 5 2 6 322.47 10.59
 5 2 -6 322.03 10.01
 -5 2 -6 317.94 9.59
 -5 2 6 318.67 9.38
 -5 -2 -6 321.28 9.44
 5 -2 -6 296.67 9.97
 5 2 -6 312.86 9.39
 -5 2 6 334.28 9.94
 -5 -2 -6 309.22 9.42
 -5 -2 -6 308.48 10.21
 -6 -2 6 164.99 5.76
 -6 -2 -6 167.43 5.52
 -6 -2 -6 166.41 5.6
 6 -2 -6 183.41 6.14
 -6 2 6 155.76 5.83
 -6 -2 6 163.28 6.3
 6 2 -6 139.51 6.37
 6 -2 6 167.55 7.41
 6 2 6 162.29 7.05
 -6 2 -6 159.99 5.62
 6 2 6 169.52 5.72
 -6 -2 -6 158.45 6.43
 -6 2 -6 157.51 6.89
 -6 2 6 158.41 5.33
 6 2 -6 167.37 5.34
 -7 -2 -6 224.1 8.5
 -7 -2 -6 236.45 9.51
 7 2 -6 220.9 7.06
 -7 2 6 217.07 7.14
 -7 2 -6 221.89 9.08
 7 2 6 228.33 7.48
 -7 -2 6 215.33 7.53
 -7 -2 -6 229.56 7.44
 -7 -2 -6 238.69 7.59
 7 2 -6 225.84 8.76
 7 2 6 221.17 9.14
 -7 -2 6 215.28 8.25
 -7 2 6 215.25 7.74
 7 -2 -6 227.07 7.96
 7 -2 6 236.21 9.94
 -8 -2 6 67.77 5.16
 -8 2 -6 75.29 6.71
 8 2 -6 75.2 5.84
 -8 -2 -6 84.59 4.28
 8 2 -6 76.74 3.47
 -8 -2 6 67.71 4.24
 -8 2 6 72.32 3.86
 -8 2 -6 76.48 4.18
 -8 -2 -6 75.86 4.44
 -8 -2 -6 80.17 5.93
 -8 2 6 71.4 4.43
 8 2 6 78.95 4.17
 -9 -2 6 29.62 5.28
 -9 2 -6 22.57 7.65
 -9 2 6 25.86 4.24
 9 2 6 25.83 3.77
 -9 -2 6 23.22 4.18
 -9 -2 -6 26.45 8.49
 9 2 -6 30.53 5.7
 -9 2 -6 23.16 3.99
 9 2 -6 25.64 2.89
 -9 -2 -6 30.37 3.97
 -9 2 6 22.14 3.59
 -9 -2 -6 26.71 6.19
 -9 -2 -6 27.05 4.62
 -10 -2 -6 31.18 6.31
 -10 2 -6 33.18 8.24
 -10 -2 6 29.31 5.15
 -10 -2 -6 39.95 11.51
 10 2 -6 31.81 3.5
 -10 -2 6 33.27 6.6
 -10 2 6 28.24 4.4
 -10 2 -6 24.14 4.91
 -10 2 6 17.76 5.25
 10 2 6 30.26 4.28
 0 3 -6 679.81 20.09
 0 3 -6 673.58 19.46
 0 -3 -6 686.55 19.64
 0 3 6 682.82 19.18
 0 -3 6 687.75 19.5
 -1 -3 -6 50.77 2.24
 1 3 6 53.13 2.07
 1 3 -6 55.81 2.46
 -1 -3 6 51.21 2.87
 -1 3 6 53.8 2.38
 -1 3 -6 58.35 2.58
 1 -3 -6 51.87 2.03
 -1 -3 6 51.56 2.54
 1 3 6 56.42 2.62
 1 3 -6 51.5 2.73
 -1 3 -6 49.88 2.91
 1 3 6 53.96 2.04
 2 3 6 506.23 14.62
 -2 -3 6 485.75 14.76
 2 3 -6 498.27 14.17
 -2 3 -6 498.88 14.85
 2 -3 6 488.25 14.88
 2 3 6 485.74 14
 2 -3 -6 471.58 14.15
 -2 -3 -6 462.1 14.37
 2 3 -6 499.85 14.72
 -2 3 -6 489.05 14.27
 2 3 6 489.62 14.04
 -2 -3 6 491.34 14.24
 -2 3 6 498.26 14.4
 3 3 6 22.15 1.75
 -3 3 -6 22.9 2.74
 -3 -3 6 25.04 2.12
 3 3 -6 23.36 2.26
 3 3 -6 22.06 1.89
 -3 3 -6 23.95 2.28
 3 -3 -6 21.88 1.96
 3 -3 6 20.63 2.83
 3 3 6 25.72 1.91
 -3 -3 -6 26.41 2.17
 -3 3 -6 25.66 1.96
 3 3 6 23.63 2.46
 -3 3 6 22.93 1.4
 -3 -3 6 25.41 2.53
 -3 3 6 21.26 1.84
 4 3 -6 60.93 3.39
 -4 -3 -6 66.72 3.23
 -4 3 -6 64.84 2.91
 -4 -3 6 65.67 3.51
 4 -3 6 67.48 4.2
 4 3 6 62.25 2.86
 -4 3 -6 64.25 3.86
 4 -3 -6 64.15 3.03
 -4 -3 6 66.49 3.15
 4 3 6 58.23 3.7
 -4 3 6 68.55 2.98
 -4 3 6 63.97 2.44
 4 3 -6 67.34 2.86
 -5 -3 -6 909.44 25.02
 -5 3 -6 863.3 26.49
 5 -3 -6 888.67 25.79
 5 3 -6 889.32 26.08
 -5 -3 -6 906.86 26.54
 -5 3 6 918.78 25.82
 5 3 6 925.97 26.45
 -5 3 -6 878.24 25.27
 5 -3 6 916.65 26.75
 -5 -3 6 887.93 26.27
 -5 -3 6 858.54 25.37
 -5 3 6 868.51 25.01
 -5 -3 -6 897.76 24.97
 5 3 6 860.13 25.28
 -5 -3 -6 845.19 26.02
 -6 -3 -6 123.19 6.26
 6 3 6 120.73 5.99
 -6 -3 6 122.86 4.8
 -6 3 -6 106.18 4.42
 6 3 6 122.18 4.69
 -6 -3 -6 118.67 5.27
 -6 3 -6 118.27 5.97
 6 3 -6 117.23 5.09
 -6 3 6 123.59 4.74
 -6 -3 -6 117.64 4.27
 -6 3 6 119.3 4.23
 -6 -3 -6 122.2 4.2
 6 -3 6 115.92 6.66
 6 3 -6 123.8 4.32
 -6 -3 6 115.3 5.3
 -7 3 -6 662.34 20.81
 -7 3 6 678.24 19.69
 -7 3 6 644.1 18.88
 7 3 -6 632.05 20.61
 -7 -3 6 609.9 20.14
 7 3 6 660.84 20.75
 -7 -3 -6 672.74 21.08
 -7 -3 6 642.78 19.34
 7 3 6 682.64 19.24
 7 3 -6 656.41 18.93
 -7 3 -6 631.22 19.11
 -7 -3 -6 663.84 20.13
 7 -3 6 651.65 21.27
 -7 -3 -6 699.81 18.94
 -7 -3 -6 658.96 19.02
 8 3 -6 135.56 7.59
 -8 -3 -6 143.97 5.83
 -8 -3 -6 137.34 5.43
 8 3 -6 143.23 5.17
 -8 3 6 139.24 5.99
 -8 -3 6 134.25 5.97
 -8 3 -6 138.5 8.23
 -8 3 -6 133.85 5.54
 8 3 6 150.4 5.77
 -8 -3 6 145.5 6.95
 -8 -3 -6 153.26 8.96
 -8 3 6 131.71 5.24
 -8 -3 -6 139.08 7.01
 -9 3 6 5.37 3.99
 -9 -3 -6 5.37 4.76
 9 3 -6 9.5 2.86
 -9 -3 6 8.24 4.4
 -9 -3 -6 5.25 5.91
 -9 3 6 6.88 3.11
 9 3 6 3.75 3.77
 -9 3 -6 -1.75 7.88
 -9 -3 -6 1.65 8.46
 -9 3 -6 6.92 3.81
 -9 -3 6 2.13 5.5
 -9 -3 -6 6.04 3.85
 9 3 -6 5.7 5.94
 -10 -3 -6 39.13 5.03
 -10 -3 6 33.32 6.02
 -10 3 6 33.85 5.43
 -10 -3 -6 35.49 6.81
 -10 -3 6 41.12 7.46
 -10 3 -6 32.12 5.08
 -10 -3 -6 38.85 12.36
 0 -4 6 361.12 11.5
 0 4 6 375.35 11.04
 0 4 -6 369.45 10.99
 0 4 -6 378.32 11.52
 1 -4 6 383.37 11.55
 -1 -4 6 369.8 11.47
 -1 4 -6 363.49 11.44
 -1 4 -6 366.53 10.96
 -1 4 6 370.75 10.93
 1 4 -6 364.54 11.4
 1 4 6 351.05 11.04
 -1 -4 6 368.18 10.92
 1 4 -6 383.17 10.96
 -1 -4 -6 364.1 10.79
 -2 4 -6 1287.2 36.46
 2 -4 6 1235.31 36.44
 -2 -4 6 1286.02 36.41
 -2 4 6 1278.45 35.91
 2 4 -6 1264.7 35.4
 -2 4 -6 1219.64 35.45
 2 4 -6 1158.62 36.26
 2 4 6 1295.99 35.17
 -2 -4 -6 1273.87 35.9
 -2 -4 6 1234.65 35.39
 2 4 6 1261.32 35.16
 2 4 6 1276.09 36.12
 -3 -4 6 682.71 19.29
 -3 4 -6 652.62 19.34
 3 4 6 664.48 19.07
 3 -4 6 666.28 20.11
 3 4 6 677.12 19.79
 3 4 -6 698.17 19.23
 -3 -4 -6 652.12 19.48
 3 4 -6 639.79 19.84
 -3 -4 -6 690.19 19.83
 -3 4 6 661.13 19.41
 3 4 6 671.11 19.04
 -3 4 -6 666.32 20.09
 -4 4 -6 690.96 19.59
 -4 4 6 672.77 19.9
 4 4 -6 664.5 20.35
 4 4 -6 669.88 19.6
 -4 4 -6 695.52 20.69
 -4 -4 -6 650.55 20.04
 4 4 6 705.04 20.45
 -4 -4 6 694.71 19.76
 -4 4 6 664.19 19.22
 4 4 6 690.23 19.58
 4 -4 6 681.97 20.78
 -4 -4 -6 718.84 20.55
 5 4 -6 572.18 17.5
 -5 -4 6 570.22 17.72
 -5 -4 -6 560.63 17.87
 -5 4 -6 557.27 16.73
 5 4 -6 604.14 16.77
 -5 -4 6 586.23 17.01
 5 -4 6 602.5 18.23
 5 4 6 560.22 17.71
 -5 4 6 580.96 16.41
 -5 -4 -6 558.6 17.3
 5 4 6 596.07 16.82
 -5 4 6 584.1 17.06
 -5 4 -6 569.98 17.98
 -6 4 6 181.34 6.36
 -6 4 6 180.47 5.81
 -6 4 -6 183.57 7.82
 -6 -4 6 175.45 6.57
 -6 -4 -6 188 6.85
 6 4 -6 175.06 6.04
 -6 -4 -6 169.02 7.87
 -6 -4 6 196.6 7.31
 6 -4 6 183.09 8.4
 6 4 6 189.56 6.32
 6 4 6 181.34 7.56
 6 4 -6 175.92 6.83
 -6 4 -6 190.48 6.26
 -7 -4 -6 87.69 5.1
 -7 4 -6 89.78 6.54
 -7 -4 6 93.92 5.53
 7 4 -6 80.14 6.07
 -7 4 6 88.18 4.25
 7 4 6 89.41 6.23
 7 -4 6 82.87 7.54
 -7 -4 6 88.71 4.82
 -7 4 6 91.24 3.67
 7 4 6 84.51 4.23
 -7 -4 -6 96.65 6.91
 7 4 -6 98.47 3.93
 -7 4 -6 87.97 4.07
 -8 4 -6 51.18 7.03
 -8 -4 -6 47.6 3.21
 -8 4 6 51.49 3.97
 -8 -4 -6 53.66 8.05
 -8 -4 6 43.48 5.39
 8 4 6 49.94 4.13
 8 4 -6 43.87 6.34
 -8 4 6 44.3 3.1
 -8 4 -6 47.89 3.7
 -8 -4 6 42.72 4.59
 -8 -4 -6 50.77 5.25
 -8 -4 -6 47.52 3.8
 8 4 -6 45.76 3.32
 9 4 -6 35.02 7.08
 9 4 -6 36.04 3.48
 -9 4 6 30.42 4.42
 -9 4 6 29.18 3.57
 -9 4 -6 35.95 9
 -9 -4 -6 34.46 4.71
 -9 -4 6 30.37 6.4
 -9 -4 -6 38.85 3.73
 -9 -4 -6 35.91 6.07
 -9 -4 6 32.17 5.32
 9 4 6 39.54 4.61
 -9 -4 -6 40.28 10.51
 -9 4 -6 33 3.93
 -10 -4 6 45.16 7.07
 -10 -4 6 33.91 8.42
 0 5 6 33.07 1.97
 0 5 -6 29.08 2.71
 0 5 -6 33 2.35
 0 -5 6 29.62 2.79
 -1 5 -6 40.14 2.99
 -1 -5 6 48.6 3.1
 1 5 6 49.45 2.43
 1 5 -6 47.27 3.01
 1 5 -6 44.6 2.49
 1 -5 6 43.97 3.08
 -1 5 -6 41.68 2.58
 -2 -5 6 17.09 2.09
 2 5 -6 16.97 2.37
 -2 5 -6 15.76 2.76
 2 5 -6 15.05 2.1
 2 -5 6 17.3 2.83
 -2 -5 -6 15.46 2.13
 2 5 6 18.29 2.2
 -2 5 -6 17.58 2.32
 -2 -5 6 16.58 2.7
 -2 -5 -6 16.71 1.44
 -3 5 6 44.2 2.22
 -3 5 -6 40.94 2.91
 -3 5 -6 46.81 3.73
 3 5 6 44.24 2.97
 3 5 -6 42.02 2.73
 -3 -5 6 43.94 2.78
 3 5 6 44.15 2.36
 -3 -5 -6 48.72 3.15
 -3 -5 6 48.15 3.31
 3 5 -6 45.42 3.17
 3 5 6 45.23 2.22
 -3 -5 -6 42.73 2.45
 3 -5 6 44.31 3.74
 4 -5 6 781.22 23.2
 4 5 6 776.66 21.85
 -4 5 -6 747.93 23.06
 -4 5 6 763.79 22.14
 4 5 -6 745.89 21.94
 4 5 -6 788.62 22.81
 -4 -5 6 771.01 22.93
 -4 -5 -6 747.22 22.71
 -4 5 -6 765.62 21.85
 -4 -5 -6 752.56 22.27
 4 5 6 767.48 22.71
 -5 5 6 33.57 2.52
 5 -5 6 29.93 4.73
 5 5 -6 28.94 3.25
 -5 -5 -6 37.76 4.3
 -5 5 6 31.83 1.82
 5 5 6 28.09 3.83
 -5 5 -6 35.98 4.33
 5 5 -6 31.21 2.6
 -5 5 -6 35.48 2.58
 -5 -5 -6 32.79 2.87
 -5 -5 6 28.7 3.06
 5 5 6 35.99 2.65
 -5 -5 6 30.16 3.67
 6 5 6 106.63 4.47
 -6 -5 -6 115.73 5.04
 -6 -5 6 109.92 5.8
 6 -5 6 108.85 7.12
 -6 -5 -6 96.98 6.49
 -6 5 -6 110.02 6.6
 6 5 -6 104.1 4.39
 -6 -5 6 106.88 4.94
 -6 5 -6 111.8 4.41
 -6 5 6 108.12 4.42
 6 5 6 118.78 6.04
 6 5 -6 104.19 5.23
 -6 5 6 104.6 3.83
 -7 -5 -6 161.21 8.75
 7 5 -6 155.29 5.62
 -7 5 -6 141.46 8.18
 -7 -5 -6 155.75 6.5
 7 5 6 143.7 5.92
 -7 5 6 152.24 5.24
 -7 5 6 164.19 5.89
 7 5 -6 147.7 7.26
 7 -5 6 151.74 9.36
 -7 5 -6 161.92 5.84
 -7 -5 6 158.49 7.37
 -7 -5 6 148.49 6.61
 -8 5 6 20.66 2.82
 -8 5 -6 15.1 3.15
 8 5 -6 16.74 6.62
 -8 -5 -6 20.28 4.72
 -8 5 6 16.61 3.62
 -8 -5 6 25.62 5.68
 -8 5 -6 12.76 7.57
 -8 -5 6 24.11 4.85
 8 5 6 21.75 3.68
 -8 -5 -6 19.93 8.45
 8 5 -6 20.72 3.07
 -9 5 -6 11.46 4.03
 -9 -5 -6 10.06 10.7
 9 5 6 7.56 4.08
 -9 5 -6 8.77 9.75
 -9 5 6 10.9 3.23
 9 5 -6 17.09 3.58
 9 5 -6 22.23 7.91
 -9 -5 6 16.69 5.74
 -9 -5 6 8.14 6.91
 -9 5 6 18.54 4.31
 -9 -5 -6 13.07 5.77
 0 6 -6 758.15 21.64
 0 6 -6 729.78 22.36
 0 -6 6 745.03 22.34
 0 6 6 772.42 21.68
 -1 6 -6 117.38 5.04
 -1 6 6 121.1 4.01
 -1 -6 6 123.12 5.08
 1 6 -6 121.37 4.51
 1 -6 6 122.77 5.12
 1 6 6 122.06 4.3
 -1 6 -6 127.37 4.6
 1 6 -6 114.01 5.04
 -2 6 -6 301.59 9.63
 2 -6 6 288.9 9.54
 2 6 -6 286.02 8.86
 -2 6 6 281.22 8.48
 2 6 -6 273.57 9.36
 -2 6 -6 277.13 8.94
 2 6 6 280.1 8.86
 -2 -6 6 278.69 9.42
 -3 -6 6 26.34 2.59
 3 -6 6 25.72 3.64
 3 6 -6 26.88 3.08
 3 6 6 28.06 2.83
 3 6 -6 29.33 2.74
 -3 6 6 25.54 1.86
 3 6 6 27.29 2.02
 -3 -6 -6 29.92 2.02
 -3 6 -6 27.49 3.72
 3 6 6 30.45 2.04
 -3 -6 6 32.53 3.32
 -3 -6 -6 26 2.01
 4 -6 6 97.33 5.65
 -4 -6 6 101.62 5.06
 4 6 -6 94.33 4.17
 4 6 -6 100.35 4.77
 -4 6 -6 100.43 5.35
 -4 -6 -6 90.37 4.37
 4 6 6 100.2 3.86
 -4 -6 -6 98.08 3.89
 4 6 6 102.25 4.78
 -4 -6 6 96.27 4.25
 -4 6 6 93.72 3.66
 -5 -6 -6 399.05 13.53
 5 -6 6 431.67 14.41
 -5 6 -6 429.84 14.24
 5 6 6 390.34 13.5
 5 6 6 453.76 12.85
 -5 6 6 420.49 12.73
 -5 -6 6 428.39 13.92
 5 6 -6 430.57 12.79
 5 6 -6 429.51 13.65
 -5 6 -6 431.15 12.64
 -5 -6 -6 432.82 12.94
 -5 -6 6 415.22 12.95
 6 6 6 178.22 7.61
 6 6 -6 178.5 7.28
 -6 -6 6 180.05 7.78
 -6 6 -6 166.77 8.58
 6 6 -6 168.52 6.28
 -6 6 6 174.81 5.58
 6 6 6 177.7 6.46
 6 -6 6 189.84 9.05
 -6 -6 6 172.32 6.72
 -6 6 -6 170.78 6.08
 -6 -6 -6 188.83 6.62
 -6 6 6 173.35 6.14
 -6 -6 -6 171.87 7.8
 7 -6 6 73.8 8.51
 7 6 -6 73.21 5.57
 -7 -6 -6 110.37 6.65
 -7 -6 6 83.68 5.35
 7 6 6 69.5 4.39
 7 6 -6 74.38 4.13
 -7 6 6 72.5 3.47
 -7 6 -6 79.82 7.47
 -7 6 6 75.66 4.15
 -7 -6 -6 75.18 4.85
 -7 6 -6 81.01 4.08
 -8 6 -6 4.24 8.26
 -8 6 6 8.18 3.63
 -8 -6 6 9.43 5.34
 -8 6 6 8.02 2.75
 8 6 -6 7.39 7.44
 -8 -6 6 8.42 6.57
 8 6 -6 8.34 3.25
 -8 -6 -6 9.09 4.47
 8 6 6 9.89 4.01
 -8 -6 -6 9.04 6.21
 -8 6 -6 8.78 3.46
 -9 6 6 18.84 4.5
 -9 6 -6 31.99 4.28
 -9 -6 -6 26.47 8.27
 -9 -6 -6 24.7 5.82
 -9 6 6 28.48 3.68
 -9 -6 6 19.89 8.35
 -9 -6 6 32.14 7.26
 0 7 -6 516.48 15.64
 0 7 -6 544.03 16.34
 0 7 6 528.95 15.39
 0 -7 6 522.96 16.24
 -1 7 -6 25.24 2.7
 -1 7 6 22.41 1.55
 1 7 -6 21.95 2.64
 1 7 -6 19.21 3.19
 1 7 6 22.27 2.08
 -1 -7 6 19.28 3.18
 -1 7 -6 21.28 3.2
 1 -7 6 24.27 3.27
 -2 -7 6 208.84 7.41
 -2 7 6 196.34 6.1
 2 7 -6 208.86 6.77
 -2 7 -6 187.48 7.38
 2 7 -6 201.39 7.34
 -2 7 -6 197.87 6.88
 2 7 6 198.98 6.63
 2 -7 6 189.94 7.33
 -3 -7 6 356.31 11.23
 -3 7 -6 326.97 11.3
 3 -7 6 299.92 11.11
 3 7 -6 333.54 11.03
 3 7 -6 334.67 10.38
 -3 7 6 338.35 9.9
 3 7 6 329.64 10.53
 3 7 6 332.99 9.75
 -4 7 -6 184.56 7.91
 4 -7 6 182.97 7.84
 -4 -7 6 185.45 6.37
 4 7 6 186.94 6.9
 4 7 -6 185.2 6.48
 4 7 6 184.94 6.1
 -4 7 6 180.62 5.87
 4 7 -6 169.97 7.03
 -4 -7 6 174.89 7.29
 -4 -7 -6 184.15 5.98
 -4 -7 -6 168.81 5.85
 5 7 -6 264.87 8.84
 5 7 6 264.28 8.66
 5 7 -6 265.21 9.68
 -5 -7 -6 270.49 8.57
 -5 7 -6 267.59 10.44
 5 7 6 265.13 9.52
 -5 -7 -6 278.17 8.78
 -5 -7 6 268.43 8.86
 -5 -7 6 258.4 9.93
 5 -7 6 282.76 10.79
 -6 -7 -6 65.94 4.53
 6 7 -6 71.17 5.45
 -6 -7 -6 71.08 4.01
 6 7 -6 75.49 4.13
 -6 -7 6 69.25 4.59
 -6 7 -6 72.19 6.78
 -6 7 -6 72.93 3.84
 6 7 6 73.44 4.69
 -6 7 6 70.21 3.63
 6 -7 6 72.43 7.6
 -6 -7 6 66.9 6.03
 7 7 6 275.03 9.6
 -7 -7 -6 281.7 10.23
 -7 -7 6 289.9 11.49
 7 7 -6 248.19 10.6
 -7 7 6 279.84 9.16
 -7 7 -6 290.15 9.06
 -7 -7 6 279.9 9.95
 -7 7 -6 282.02 12.62
 -7 7 6 267.24 8.48
 -7 -7 -6 269.45 9.51
 7 7 -6 280.15 9.28
 -8 -7 -6 98.52 5.9
 8 7 6 88.49 5.55
 -8 -7 -6 84.71 7.41
 -8 -7 6 89.26 8.6
 -8 7 6 88.49 5.13
 8 7 -6 88.86 5.03
 -8 7 6 84.62 4.19
 8 7 -6 84.65 9.96
 -8 7 -6 85.86 5
 -8 7 -6 89.23 10.82
 -8 -7 6 93.61 6.91
 0 -8 6 90.84 4.81
 0 8 -6 90.79 4.81
 0 8 -6 89.51 4.41
 0 8 6 93.33 3.4
 -1 -8 6 135.58 6.01
 -1 8 -6 135.66 5.4
 -1 8 -6 128.15 6.09
 1 8 6 134.01 4.79
 1 8 -6 146.39 6.09
 1 8 -6 138.28 5.36
 1 -8 6 135.59 5.96
 -2 8 -6 111.56 5.01
 -2 -8 6 109.57 5.49
 2 8 -6 115.07 4.8
 2 8 6 122.61 4.53
 -2 8 -6 93.56 5.49
 2 8 -6 111.23 5.36
 2 -8 6 102.46 5.58
 -3 8 -6 115.91 6.34
 3 -8 6 133.1 6.42
 -3 8 6 130.49 4.24
 3 8 6 121.8 5.2
 3 8 -6 135.76 6.03
 3 8 -6 120.34 5.28
 -3 -8 6 120.97 6.09
 4 8 -6 126.53 6.28
 -4 -8 6 137.79 6.7
 4 8 6 118.5 5.65
 -4 8 6 126.9 4.51
 -4 8 -6 134.19 7.28
 4 8 6 125.19 4.97
 4 8 -6 131.44 5.58
 4 -8 6 126.49 6.91
 5 8 -6 105.33 5.09
 -5 -8 -6 104.42 4.34
 5 8 6 102.72 5.92
 -5 8 6 99.13 4.08
 -5 8 -6 103.54 7.2
 -5 -8 -6 103.46 4.18
 5 8 6 111.77 4.93
 5 -8 6 101.92 7.47
 -5 -8 6 103.48 6.45
 5 8 -6 99.15 6
 -6 8 -6 106.24 4.91
 6 8 -6 118.7 5.55
 -6 -8 -6 118.17 5.57
 -6 -8 6 116.26 5.67
 6 8 -6 110.65 6.87
 -6 8 6 143.19 4.9
 6 8 6 111.77 5.64
 -6 8 -6 121.66 8.53
 6 -8 6 120.52 9.02
 -6 -8 -6 111.64 4.94
 -6 -8 6 113.78 7.47
 7 8 -6 33.8 6.38
 -7 8 -6 47.26 9.18
 7 8 -6 40.33 4.33
 -7 8 6 46.01 3.85
 -7 -8 6 48.77 5.37
 -7 8 -6 40.31 3.72
 -7 8 6 38.53 2.84
 -7 -8 -6 46.35 4.15
 -7 -8 -6 34.71 5.47
 7 8 6 43.92 5.44
 -7 -8 6 47.88 7.95
 -8 -8 6 12.17 6.21
 -8 -8 6 26.21 9.23
 -8 8 6 17.98 3.19
 -8 8 -6 13.01 3.99
 -8 -8 -6 16.27 7.05
 0 -9 6 288.99 10.43
 0 9 -6 311.26 10.76
 0 9 -6 322.69 10.13
 1 9 6 0.6 2.21
 1 -9 6 -0.92 3.9
 -1 9 -6 -2.84 3.94
 -1 9 -6 1.71 3.25
 1 9 -6 -4.63 3.09
 1 9 -6 1.29 3.88
 -1 -9 6 2.4 3.97
 -2 -9 6 133.06 6.21
 -2 9 -6 120.1 5.79
 2 9 -6 133.54 6.31
 2 9 -6 127.35 5.58
 2 -9 6 128.68 6.31
 2 9 6 124.18 5.03
 -2 9 -6 124.96 6.49
 3 9 6 102.73 4.97
 3 9 -6 103 5.87
 3 9 -6 91.78 5.02
 3 -9 6 113.95 6.32
 -3 9 -6 93.12 6.44
 -3 -9 6 101.95 5.99
 -4 -9 6 238.49 9.56
 4 9 -6 246.6 8.53
 4 9 6 224.62 8.61
 4 -9 6 231.07 9.83
 -4 9 -6 227.49 9.97
 4 9 6 239 7.79
 -4 9 6 233.53 7.33
 4 9 -6 235.92 9.35
 5 9 -6 38.18 4.57
 -5 9 6 34.71 2.83
 5 9 6 36.59 4.32
 5 9 -6 32.91 5.59
 -5 -9 6 46.18 6.33
 5 -9 6 35.78 7.26
 -5 9 -6 37.99 7.45
 -6 -9 6 18.34 6.71
 -6 -9 -6 20.63 3.16
 6 9 -6 21.78 4.23
 -6 9 -6 25.3 3.64
 -6 9 -6 27.88 8.62
 -6 -9 -6 22.57 3.83
 -6 9 6 23.61 3.17
 6 9 6 17.62 4.9
 6 9 -6 27.92 6.27
 7 9 -6 85.09 5.67
 -7 9 -6 73.87 4.74
 -7 -9 -6 77.45 4.75
 -7 -9 -6 82.27 6.04
 -7 9 6 92.34 4.71
 -7 -9 6 70.29 9.17
 0 10 -6 113.17 6.61
 0 -10 6 113.97 6.1
 0 10 -6 121.91 5.86
 -1 -10 6 334.69 11.14
 1 10 -6 305.47 11.46
 -1 10 -6 310.57 11.63
 1 10 6 304.91 9.82
 1 -10 6 329.02 11.08
 1 10 -6 308.87 10.5
 -1 10 -6 320.33 10.67
 2 -10 6 1066.93 30.55
 -2 10 -6 1028.93 31.09
 2 10 6 955.76 29.69
 2 10 -6 995.69 30.94
 2 10 -6 1039.07 29.82
 -2 -10 6 1068.47 30.73
 -2 10 -6 1015.38 29.9
 3 10 6 3.06 3.82
 -3 10 -6 2.22 5.38
 -3 -10 6 8.68 5.15
 3 10 -6 9.25 4.19
 3 10 -6 2.49 5
 3 -10 6 5.42 5.2
 4 10 -6 231.09 10.34
 -4 -10 6 259.36 10.61
 -4 10 -6 257.03 11.37
 4 10 -6 269.21 9.51
 4 10 6 252.72 8.62
 4 -10 6 265.8 10.56
 5 10 -6 29.64 6.53
 5 10 6 19.53 5.11
 5 -10 6 20.92 7.26
 5 10 -6 28 5.02
 -5 10 -6 28.06 8.57
 -5 10 6 22.97 2.75
 -5 -10 6 25.26 7.35
 -6 -10 6 2.52 8.39
 6 10 -6 3.41 5.09
 -6 10 6 0.28 3.12
 0 11 -6 8.65 5.85
 0 11 -6 15.27 5.08
 0 -11 6 8.52 4.81
 -1 -11 6 133.03 6.9
 -1 11 -6 133.1 6.82
 1 11 6 120.33 5.13
 1 11 -6 131.49 6.57
 1 -11 6 133.12 6.84
 1 11 -6 134.48 7.82
 -1 11 -6 127.18 7.8
 -2 -11 6 299.19 11.22
 2 11 -6 305.81 11.83
 -2 11 -6 304.55 11.1
 2 11 6 307.88 9.88
 2 -11 6 306.21 10.94
 2 11 -6 271.92 10.53
 -2 11 -6 294.46 12.06
 -3 11 -6 2.31 6.86
 -3 -11 6 1.93 5.8
 3 11 -6 11.52 5.13
 3 -11 6 13.32 5.8
 3 11 -6 10.52 6.26
 4 -11 6 143.21 8.16
 4 11 -6 142.26 7.61
 -4 -11 6 162.18 9.03
 -4 11 -6 130.23 9.9
 4 11 -6 136.14 8.86
 -5 -11 6 16.16 8.59
 5 11 -6 11 6.1
 0 12 -6 140.99 9.22
 0 12 -6 151.47 8.44
 0 -12 6 156.01 7.68
 -1 12 -6 2.45 5.91
 1 -12 6 1.02 5.35
 -1 12 -6 2.53 7
 1 12 -6 -0.1 5.61
 -1 -12 6 5.33 5.6
 1 12 -6 4.93 7.27
 -2 -12 6 70.12 6.38
 2 12 -6 58.89 8.12
 -2 12 -6 56.64 8.34
 -2 12 -6 64.66 7.44
 2 12 -6 52.72 6.4
 2 -12 6 62.1 5.81
 -3 -12 6 20.75 6.94
 3 12 -6 16.41 6.37
 3 -12 6 19.77 5.68
 -4 -12 6 4.28 7.76
 -1 -13 6 90.95 7.1
 -2 -13 6 164.62 8.83
 0 0 7 -0.52 1.53
 0 0 -7 0.19 1.21
 0 0 7 10.78 2.03
 0 0 -7 0.09 1.65
 0 0 -7 0.15 1.09
 1 0 7 1.04 1.65
 -1 0 7 1.67 1.55
 -1 0 7 -1.13 1.82
 1 0 7 0.34 2.03
 -1 0 -7 -0.76 1.79
 1 0 -7 0.4 1.13
 -1 0 -7 0.77 1.28
 1 0 -7 -0.43 1.2
 1 0 -7 -0.39 1.54
 -1 0 -7 1.27 1.32
 -2 0 7 135.5 4.97
 2 0 -7 136.85 4.24
 2 0 -7 142.94 4.37
 -2 0 -7 133.21 4.98
 2 0 7 137.84 4.79
 2 0 7 144.14 5.24
 2 0 -7 141.06 4.82
 -2 0 7 138.75 4.56
 -2 0 -7 137.42 4.48
 -2 0 -7 139.86 4.48
 -3 0 -7 338.14 10.49
 3 0 -7 331.62 10.17
 -3 0 -7 345.49 9.88
 3 0 -7 333.03 9.56
 -3 0 7 339.19 9.89
 3 0 7 321.62 10.65
 -3 0 7 328.13 10.36
 -3 0 -7 324.43 9.82
 4 0 -7 147.76 5
 -4 0 -7 133.55 5.44
 4 0 -7 139.08 4.31
 4 0 7 138.17 5.82
 4 0 7 135.79 4.79
 -4 0 -7 136.34 4.8
 -4 0 7 141 5.21
 -4 0 7 140.64 4.73
 5 0 7 362.93 10.86
 5 0 7 366.62 12.07
 -5 0 7 340.75 10.78
 5 0 -7 366.72 11.14
 -5 0 -7 376.78 10.86
 -5 0 7 366.13 11.41
 -5 0 -7 369.12 10.92
 -5 0 -7 369.82 11.74
 5 0 -7 335.82 10.39
 -6 0 -7 91.07 5.22
 6 0 -7 94.5 3.31
 6 0 7 100.73 5.99
 6 0 7 96.99 4.01
 -6 0 -7 90.84 4.07
 -6 0 7 89.98 4.5
 -6 0 7 95.28 4
 6 0 -7 94.83 4.96
 -6 0 -7 99.08 4.33
 -7 0 7 25.64 2.91
 -7 0 -7 21.94 4.29
 -7 0 -7 26.44 3.36
 7 0 7 27.23 2.91
 -7 0 -7 24.05 3
 -7 0 7 29.71 3.57
 7 0 -7 29.89 4.06
 7 0 7 22.1 5.61
 8 0 -7 1.93 4.16
 -8 0 -7 4.99 5.09
 -8 0 -7 2.14 3.53
 8 0 7 -5.69 6.84
 8 0 7 1.47 2.97
 -8 0 -7 2.27 3.8
 -8 0 7 0.16 3.87
 -8 0 7 1.44 3.13
 -9 0 7 0 4.83
 -9 0 7 -0.46 3.86
 -9 0 -7 2.17 4.61
 -9 0 -7 2.27 4.15
 9 0 7 0.18 3.51
 9 0 -7 -0.3 5.13
 -9 0 -7 -3.16 6.41
 -9 0 -7 -8.52 7.34
 -10 0 -7 114.16 12.13
 -10 0 7 135.76 6.72
 -10 0 7 124.34 7.92
 -10 0 -7 126.77 7.81
 0 1 7 9.86 1.49
 0 -1 -7 8.31 1.62
 0 -1 7 12.95 2.18
 0 -1 7 9.5 1.76
 0 1 -7 -0.44 1.36
 0 1 -7 10.05 1.53
 0 1 7 10.46 1.91
 0 1 -7 11.09 1.81
 1 1 -7 935.88 27.69
 1 -1 7 971.93 27.88
 -1 1 -7 950.45 26.96
 -1 -1 -7 955.76 26.79
 -1 -1 7 978.11 27.82
 -1 -1 -7 927.41 27.59
 -1 -1 -7 932.01 26.75
 -1 -1 7 978.73 27.07
 -1 1 7 951.89 26.93
 -1 1 -7 960.82 26.94
 -1 1 7 936.61 27.66
 1 1 -7 965.6 26.89
 1 1 7 976 27.01
 1 -1 7 943.49 27.08
 1 1 7 963.33 27.76
 -1 1 -7 960.44 27.79
 2 1 7 153.31 4.93
 2 1 7 153.93 5.48
 -2 -1 -7 156.93 4.65
 -2 1 7 155.01 5.23
 -2 1 -7 152.31 4.91
 2 1 7 148.49 5.01
 -2 1 -7 151.9 5.44
 -2 -1 7 146.33 4.99
 2 -1 7 153.83 5.63
 -2 1 -7 143.21 4.86
 -2 -1 -7 146.04 5.23
 -2 -1 -7 151.45 4.66
 2 1 -7 154.96 4.75
 -2 1 7 146.61 4.8
 2 1 -7 150.59 5.22
 -2 -1 7 139.58 5.34
 -3 -1 7 80.24 3.6
 3 -1 7 74.44 4.07
 -3 1 -7 74.87 3.11
 -3 1 7 76.55 3.39
 3 1 -7 72.38 2.78
 -3 1 7 74.65 2.95
 -3 -1 -7 78.66 3.61
 3 1 -7 75.55 3.35
 -3 1 -7 82.53 3.22
 3 1 7 76.72 3.14
 3 1 7 77.45 3.86
 -3 -1 -7 74.16 2.87
 -3 -1 7 78.22 3.14
 3 -1 -7 71.17 3.07
 -3 1 -7 76.53 3.75
 -3 -1 -7 74.54 2.85
 -4 -1 -7 274.32 8.37
 -4 -1 7 294.36 9.13
 -4 1 -7 265.26 8.45
 -4 -1 -7 272.66 9.07
 -4 1 -7 273.75 9.25
 4 -1 -7 285.18 8.63
 4 1 7 279.24 8.52
 4 -1 7 279.99 9.53
 -4 1 7 276.88 8.39
 -4 1 7 284.59 8.91
 -4 -1 7 277.76 8.55
 -4 -1 -7 281.45 8.35
 4 1 -7 274.31 8.82
 4 1 -7 278.63 8.21
 4 1 7 273.84 9.4
 -5 -1 -7 220.8 7.08
 5 1 -7 217.24 7.45
 -5 -1 7 224.81 7.23
 5 -1 -7 222.23 7.77
 -5 1 7 214.23 7.53
 -5 1 -7 236.27 7.24
 -5 -1 -7 242.83 7.15
 5 1 7 227.1 8.39
 5 1 -7 228.28 6.84
 -5 1 -7 218.85 8.1
 -5 -1 7 225.53 7.78
 -5 1 7 224.93 7.06
 5 -1 7 227.45 8.53
 5 1 7 227.05 7.25
 -5 -1 -7 221.86 7.92
 6 -1 7 341.95 12.19
 6 1 7 342.51 10.61
 -6 -1 -7 364.62 10.6
 -6 -1 7 338.32 10.61
 -6 1 7 338.37 10.44
 -6 1 -7 357.1 11.81
 6 1 -7 329.14 11.48
 6 -1 -7 350.64 11.31
 -6 -1 7 337.35 11.27
 -6 -1 -7 356.13 10.59
 6 1 7 350.66 12.06
 -6 1 -7 361.26 10.66
 -6 -1 -7 352.86 11.54
 -6 1 7 356.76 11.14
 6 1 -7 337.01 10.19
 -6 1 -7 341.1 10.78
 7 1 -7 198.2 7.92
 7 -1 -7 184.34 7.36
 -7 -1 7 182.15 6.73
 -7 1 7 180.15 7.14
 7 1 7 185.02 6.63
 7 1 7 209.54 8.93
 -7 1 7 182.96 6.47
 -7 1 -7 208.13 7.02
 7 -1 7 199.43 9.34
 -7 1 -7 190.38 6.7
 -7 -1 -7 186.66 7.79
 -7 -1 7 201.73 7.53
 -7 -1 -7 196.61 6.72
 -7 -1 -7 189.89 6.77
 7 1 -7 200.9 6.12
 -7 1 -7 180.99 8.15
 8 1 7 42.51 7.24
 -8 1 7 55.12 4.45
 -8 1 -7 45.69 5.81
 8 -1 7 43.97 7.81
 8 1 -7 37.94 5.15
 -8 1 -7 48.29 3.9
 8 1 -7 49.81 2.85
 -8 -1 7 42.26 3.83
 -8 -1 -7 48.05 4.2
 -8 -1 7 47.7 4.67
 -8 -1 -7 42.35 3.91
 8 -1 -7 42.04 4.76
 -8 -1 -7 49.78 6.9
 -8 -1 -7 49.44 5.47
 -8 1 7 45.42 3.48
 8 1 7 53.97 3.69
 -9 -1 7 62.58 4.88
 9 1 7 82.69 4.57
 -9 1 7 69.12 5.52
 -9 -1 -7 69.71 7.1
 -9 -1 -7 69.08 9.21
 -9 -1 -7 77.13 5.02
 -9 1 -7 69.15 5.13
 -9 -1 -7 70.85 5.84
 -9 1 7 73.98 4.52
 9 1 -7 58.29 6.27
 9 1 -7 74.18 3.53
 -9 1 -7 67.35 7.85
 -9 -1 7 70.43 6.12
 -10 -1 7 27.8 6.95
 -10 -1 -7 32.43 6.89
 -10 1 -7 26.7 6.09
 -10 1 7 31.24 6.11
 -10 -1 -7 37.18 11.94
 -10 1 -7 22.09 9.82
 -10 -1 7 25.28 5.52
 -10 1 7 29.07 4.8
 0 2 -7 624.4 17.57
 0 2 7 611.86 18.04
 0 2 -7 596.63 18.18
 0 -2 -7 607.9 17.87
 0 2 7 617.66 17.45
 0 -2 7 617.27 18.29
 0 -2 7 617.94 17.68
 1 2 7 114.73 3.96
 -1 2 7 115.15 4.25
 -1 2 -7 134.65 4.15
 1 2 7 122.57 4.46
 -1 -2 7 113.72 4.54
 1 2 -7 119.8 4.5
 -1 2 -7 119.5 4.08
 -1 2 7 114.03 3.84
 1 2 -7 114.9 4.04
 -1 -2 -7 111.85 4.13
 -1 2 -7 119.19 4.6
 -1 -2 7 115.72 4.26
 1 2 7 116.91 4.02
 1 -2 7 118.54 4.77
 1 -2 -7 116.41 4.03
 1 -2 7 116.24 4.27
 2 2 7 437.6 13.56
 -2 2 7 437.15 12.82
 -2 -2 -7 458.47 13.39
 2 2 7 453.13 13.03
 -2 2 -7 443.43 13.09
 2 -2 7 449.01 13.81
 2 2 -7 436.79 13.51
 2 2 -7 448.03 12.95
 -2 -2 7 448.09 13.64
 2 -2 -7 439.03 13.14
 -2 2 7 460.43 13.39
 -2 2 -7 444.23 13.7
 -2 2 -7 456.77 13.02
 2 2 7 452.48 12.98
 -2 -2 7 442.94 13.11
 3 2 -7 1149.45 32.03
 3 -2 7 1124 33.32
 3 -2 -7 1105.36 32.59
 -3 2 -7 1142.2 32.13
 -3 -2 7 1160.76 32.26
 -3 2 7 1149.28 32.86
 -3 -2 7 1143.24 33.13
 3 2 7 1170.11 33.14
 3 2 7 1137.69 32.13
 3 2 -7 1119.44 32.98
 -3 2 -7 1144.84 33.2
 -3 2 7 1110.09 31.95
 -3 -2 -7 1169.59 32.93
 -3 2 -7 1121.04 32.21
 4 2 7 492.09 14.84
 -4 -2 -7 480.73 13.69
 -4 2 -7 496.52 14.9
 4 -2 7 488.65 15.1
 -4 -2 7 485.8 14.07
 -4 2 7 474.82 14.34
 -4 2 -7 484.48 14.13
 4 2 -7 451.99 13.76
 -4 -2 -7 474.81 14.51
 4 2 -7 483.89 14.51
 -4 2 -7 462.78 13.95
 -4 -2 7 497.69 14.73
 4 2 7 482.5 13.98
 4 -2 -7 435.18 14.33
 -4 -2 -7 465.98 13.65
 5 2 7 165.94 6.7
 5 2 -7 160.31 5.25
 -5 -2 7 166.82 6.31
 -5 -2 -7 163.92 6.17
 -5 -2 -7 164.28 5.3
 -5 2 7 151.34 5.79
 -5 -2 -7 166.5 5.39
 -5 2 7 155.4 5.31
 -5 -2 7 155.12 5.64
 5 2 -7 159.47 5.97
 5 -2 -7 166.94 6.03
 -5 2 -7 165.46 5.55
 -5 2 -7 161.69 6.64
 5 2 7 170.25 5.66
 -5 2 -7 172.72 5.91
 5 -2 7 158.59 7.05
 -6 2 -7 285.79 9.33
 6 -2 -7 296.03 9.57
 -6 -2 -7 286.69 8.99
 6 2 -7 298.23 8.76
 6 2 7 287.2 9.15
 -6 -2 7 274.19 9.82
 -6 -2 -7 291.43 9.87
 -6 2 7 295.46 9.46
 6 2 -7 293.97 9.53
 -6 2 -7 290.76 10.36
 -6 -2 7 286.46 9.21
 6 2 7 291.07 10.45
 -6 2 -7 285.36 9.11
 -6 -2 -7 295.2 8.87
 -6 2 7 286.28 8.86
 -7 2 7 48.42 3.08
 -7 -2 -7 44.2 3.26
 -7 2 7 48.36 3.66
 7 2 7 45.27 5.77
 7 2 -7 43.75 4.94
 -7 -2 -7 49.46 3.79
 7 2 7 51.53 3.47
 -7 -2 -7 53.29 5.99
 -7 2 -7 38.79 5.35
 7 -2 -7 56.9 4.01
 -7 -2 -7 47.6 4.52
 7 -2 7 36.61 6.58
 7 2 -7 48.47 2.75
 -7 -2 7 51.66 4.32
 -7 -2 7 46.05 3.62
 -7 2 -7 49.89 3.45
 -8 -2 7 0.61 3.51
 8 2 7 1.76 3.22
 8 2 -7 0.78 2.36
 -8 2 7 -1.7 2.84
 8 -2 7 9.05 7.83
 -8 2 -7 5.06 5.71
 -8 2 -7 4.03 3.45
 -8 -2 7 -0.92 4.36
 8 2 7 8.38 6.62
 -8 2 7 -0.6 3.49
 8 2 -7 -0.06 5.02
 -8 -2 -7 1.16 4.66
 -8 -2 -7 -0.73 7.01
 -8 -2 -7 1.05 3.17
 -8 -2 -7 -3.85 3.68
 -9 2 -7 176.35 10.24
 -9 2 -7 174.01 7.39
 9 2 -7 178.4 8.96
 -9 -2 -7 191.11 11.86
 -9 2 7 182.73 6.88
 9 2 7 176.28 7.01
 9 2 -7 170.08 6.23
 -9 2 7 180.35 7.68
 -9 -2 7 182.89 8.73
 -9 -2 7 177.22 7.49
 -9 -2 -7 176.83 9.09
 -9 -2 -7 195.81 7.03
 -9 -2 -7 178.99 7.82
 -10 -2 -7 91.7 13.16
 0 3 7 9.3 1.28
 0 3 -7 8.85 2.08
 0 3 7 8.53 1.36
 0 3 7 10.67 1.85
 0 -3 7 8.34 2.38
 0 -3 -7 9.82 1.43
 0 -3 7 11.55 1.96
 0 3 -7 11.1 1.74
 1 3 -7 206.74 6.59
 1 -3 -7 196.95 6.4
 -1 3 -7 204.85 6.62
 1 3 7 207.89 6.37
 -1 3 7 206.66 6.23
 1 3 7 214.02 6.38
 1 3 -7 216.39 7.1
 -1 3 -7 209.87 7.16
 -1 3 7 212.63 6.31
 -1 3 7 214.74 6.72
 -1 -3 7 203.99 6.7
 -1 -3 -7 218.96 6.59
 -1 -3 7 220.42 7.22
 1 3 7 210.52 6.87
 2 -3 -7 583.84 17.27
 -2 3 -7 594.41 18
 -2 3 7 600.24 16.91
 2 3 -7 583.56 17.83
 -2 3 7 613.44 17.56
 -2 3 -7 617.14 17.21
 2 3 7 576.39 17.08
 -2 3 -7 615.38 17.33
 -2 -3 7 629.92 18.02
 -2 -3 7 593.18 17.33
 2 3 -7 584.73 17.18
 -2 -3 -7 582.73 17.5
 2 3 7 597.01 17.75
 -3 3 -7 156.53 5.12
 3 3 -7 149.93 5.55
 -3 3 -7 156.74 5.31
 -3 3 7 151.43 4.72
 -3 3 -7 142.33 5.84
 3 -3 7 160.97 6.14
 3 3 7 149.33 5.02
 -3 -3 7 150.78 5.74
 3 -3 -7 143.94 5.12
 3 3 7 149.1 5.65
 -3 3 7 154.67 5.21
 3 3 7 152.93 5.1
 3 3 -7 141.31 5.01
 -3 -3 7 149.72 5.26
 4 -3 7 300.65 10.34
 -4 -3 7 279.2 9.82
 -4 3 -7 300.77 9.15
 4 -3 -7 277.39 9.31
 -4 3 7 292.73 8.8
 -4 3 7 305.19 9.37
 4 3 7 306.08 9.16
 4 3 7 304.74 9.97
 4 3 -7 304.9 9.7
 -4 -3 -7 293.33 9.54
 -4 3 -7 298.77 9.4
 -4 -3 7 321.72 9.4
 -4 3 -7 307.41 10.15
 5 -3 -7 5.86 2.38
 -5 3 7 5.46 1.69
 -5 -3 7 7.57 3.08
 -5 3 -7 6.79 2.4
 -5 3 -7 7.67 3.51
 5 3 7 6.01 3.54
 -5 3 -7 8.84 2.69
 5 3 -7 8.77 2.6
 -5 -3 7 9.9 2.65
 5 -3 7 7.31 4.17
 5 3 7 10.91 2.41
 -5 3 7 9.36 2.21
 5 3 -7 6.96 1.86
 -5 -3 -7 6.61 2.7
 -6 -3 -7 310.21 10.9
 6 -3 7 290.05 11.14
 -6 3 -7 273.94 10.51
 -6 -3 -7 291.86 8.82
 -6 -3 7 284.14 9.34
 6 3 -7 297.02 8.89
 -6 -3 7 274.64 10.08
 6 -3 -7 296.53 9.41
 -6 3 7 294.9 9.47
 -6 -3 -7 291.48 9.83
 -6 3 -7 296.86 9.17
 6 3 -7 305.12 9.75
 6 3 7 280.48 10.49
 6 3 7 288.37 9.25
 -6 -3 -7 289.85 8.7
 -7 -3 -7 4.48 2.49
 7 3 -7 4.96 4.52
 7 3 -7 5.91 2.31
 -7 -3 -7 8.11 5.94
 7 -3 7 3.31 6.68
 -7 3 7 4.66 2.3
 -7 -3 7 6.03 3.32
 -7 -3 -7 5.6 2.81
 7 3 7 0.91 5.26
 -7 -3 7 3.82 4.08
 7 3 7 3.01 3.02
 -7 3 7 4.61 2.97
 -7 -3 -7 4.4 3.91
 -7 3 -7 3.89 2.9
 -7 3 -7 1.9 5.38
 8 3 7 54.04 4.09
 -8 -3 -7 52.82 3.6
 -8 -3 -7 49.69 8.09
 8 3 -7 46.42 3.2
 -8 3 7 47.77 4.13
 8 3 7 46.85 7.29
 8 -3 7 47.81 9.16
 -8 -3 7 44.61 5.4
 -8 3 -7 44.57 3.93
 -8 -3 -7 36.15 5.08
 -8 3 7 48.03 3.46
 -8 -3 -7 55.98 4.34
 -8 3 -7 57.21 7.03
 -8 -3 7 49.18 4.5
 8 3 -7 45.67 6.19
 -9 -3 -7 10.1 9.95
 9 3 -7 16.57 3.07
 -9 -3 -7 15.64 5.26
 9 3 7 17.34 4.32
 9 3 -7 16.75 6.73
 -9 3 7 14.76 3.69
 -9 -3 -7 18.27 6.06
 -9 -3 7 12.65 4.96
 -9 3 -7 16.98 8.17
 -9 3 -7 21.67 4.4
 -9 -3 -7 14.97 3.85
 -9 -3 7 21.65 6.14
 -9 3 7 21.59 4.44
 0 4 -7 891.87 25.8
 0 4 -7 892.4 24.98
 0 -4 -7 865.25 25.08
 0 -4 7 862.1 25.82
 0 4 7 869 25.34
 1 4 -7 257.28 7.77
 1 4 -7 252.03 8.27
 -1 4 -7 249.98 7.82
 1 -4 -7 240.81 7.33
 1 4 7 246.76 7.88
 -1 -4 7 244.73 8.34
 -1 -4 -7 250.51 7.52
 1 4 7 253.11 7.35
 -1 4 -7 242.95 8.36
 -1 4 7 254.69 7.72
 1 4 7 240.78 7.31
 -1 -4 7 244.1 7.79
 2 4 -7 253.1 8.57
 2 4 7 272.48 7.87
 -2 -4 7 259.04 8.18
 -2 4 -7 257.02 8.18
 2 4 7 276.58 8.39
 -2 -4 -7 254.77 7.98
 2 4 7 265.68 7.81
 2 -4 -7 242.06 7.83
 -2 4 -7 263.42 8.76
 2 -4 7 256.67 8.85
 3 4 -7 1022.05 27.57
 3 4 7 948.31 27.43
 3 -4 -7 911.35 27.8
 -3 4 -7 950.45 27.7
 -3 4 -7 947 28.62
 -3 -4 -7 941.24 27.99
 -3 -4 7 968.04 28.57
 3 -4 7 971.19 28.72
 3 4 7 987.68 28.33
 -3 4 7 977.4 27.99
 3 4 7 976.44 27.45
 3 4 -7 992.94 28.49
 -3 -4 7 1002.38 27.7
 -3 4 -7 987.51 27.52
 -3 4 7 959.03 27.14
 4 4 -7 365.39 11.62
 -4 4 7 368.22 11.14
 -4 -4 -7 354.49 11.27
 4 4 -7 374.04 10.96
 -4 4 -7 369.77 10.97
 -4 -4 -7 357.3 11.8
 -4 4 -7 356.69 12.06
 4 -4 -7 355.1 10.93
 4 4 7 339.23 11.64
 -4 4 7 366.98 10.55
 -4 4 -7 362.88 11.27
 4 4 7 377.57 10.98
 -4 -4 7 365.83 11.18
 4 -4 7 372.02 12.29
 -4 -4 7 394.05 11.96
 5 4 7 141.91 5.04
 -5 -4 -7 133.27 6.35
 -5 -4 7 132.8 5.96
 -5 4 -7 130.59 4.93
 5 -4 7 136.13 6.93
 5 4 -7 129.62 5.51
 -5 4 7 131.97 4.99
 -5 4 7 130.2 4.43
 -5 -4 7 128.99 5.31
 -5 4 -7 133.02 6.32
 5 4 7 128.86 5.95
 -5 -4 -7 130.53 5.3
 5 4 -7 142.59 4.83
 -6 -4 7 53.07 4.58
 -6 -4 -7 47.54 5.66
 6 4 7 48.63 3.35
 -6 4 -7 47.81 5.36
 6 4 -7 52.06 2.98
 -6 4 7 51.99 3.27
 -6 -4 7 51.44 3.81
 6 4 -7 48.14 4.01
 6 4 7 47.51 4.89
 -6 4 -7 48.14 3.33
 -6 4 7 51.74 2.79
 6 -4 7 54.83 6.16
 -6 -4 -7 52.73 3.83
 7 4 7 85.64 4.53
 -7 4 7 86.74 3.91
 -7 -4 7 89.11 6
 7 4 -7 91.68 4.02
 -7 -4 -7 87.88 7.54
 -7 -4 -7 90.73 5.3
 -7 4 7 91.21 4.43
 -7 4 -7 98.91 4.33
 7 -4 7 82.45 8.23
 -7 4 -7 81.74 6.81
 7 4 -7 113.54 5.76
 -7 -4 7 84.32 5.07
 7 4 7 98.58 6.58
 -8 4 7 57.57 3.53
 -8 4 -7 45.11 7.27
 8 -4 7 51.89 9.72
 -8 4 -7 64.61 4.26
 -8 -4 -7 51.1 8.83
 -8 -4 7 54.5 5.29
 -8 -4 -7 57.51 5.4
 8 4 -7 43.54 6.81
 -8 4 7 57.37 4.27
 8 4 -7 55.23 3.58
 -8 -4 7 61.28 6.16
 8 4 7 57.61 4.54
 -9 -4 7 121.22 8.59
 -9 -4 -7 117.45 7.44
 -9 4 -7 121.35 10.18
 -9 4 7 120.27 5.29
 -9 -4 -7 134.47 12.64
 -9 4 7 110.81 6.09
 9 4 7 119.3 6.21
 9 4 -7 110.03 8.86
 -9 4 -7 112.49 5.91
 -9 -4 7 114.34 7.16
 9 4 -7 118.26 5.19
 0 5 -7 0.15 2.5
 0 -5 7 1.6 2.77
 0 5 7 -0.12 1.78
 0 5 -7 1.69 1.99
 -1 -5 7 10.37 2.82
 1 5 7 10.99 2.05
 1 5 -7 13.79 2.2
 1 -5 7 12.05 2.91
 -1 5 -7 12.14 2.39
 -1 -5 7 9.87 2.24
 -1 5 7 11.42 1.71
 -1 5 -7 8.32 2.82
 1 5 -7 8.6 2.65
 -2 5 -7 189.93 6.5
 2 5 -7 202.35 6.48
 -2 5 7 197.7 6.2
 2 5 -7 190.36 6.92
 -2 -5 -7 186.1 6.01
 2 5 7 178.37 5.89
 2 5 7 192.99 5.95
 -2 -5 -7 206.65 6.47
 2 5 7 205.01 6.6
 -2 5 -7 181.24 7.03
 -2 -5 7 195.85 6.43
 2 -5 7 190.83 7.24
 -2 -5 7 187.58 7.03
 3 5 -7 240.53 7.69
 -3 -5 -7 231.37 7.54
 3 -5 7 242.39 8.75
 -3 5 -7 248.23 7.96
 3 5 7 239.8 7.4
 -3 -5 7 249.37 8.49
 3 5 7 244.59 7.43
 -3 5 7 234.07 7.54
 3 5 -7 239.31 8.31
 -3 -5 -7 256.07 8.13
 -3 5 -7 222.08 8.55
 3 5 7 238.13 8.05
 -4 -5 7 311.17 9.61
 4 5 -7 307.16 9.36
 -4 -5 -7 305.98 9.43
 4 -5 7 318.96 10.78
 -4 5 -7 290.44 9.62
 -4 5 -7 289.68 10.57
 4 5 -7 292.69 10.01
 4 5 7 315.19 9.28
 -4 5 7 287.67 9.29
 -4 5 -7 281.46 9.23
 4 5 7 304.44 10.02
 -4 -5 7 298.07 10.29
 -4 -5 -7 307.89 10.18
 -5 5 7 551.43 16.68
 -5 5 -7 557.8 16.44
 -5 -5 7 567.26 16.8
 -5 -5 -7 536.95 16.83
 5 5 -7 577.17 16.48
 -5 5 7 558.95 16.02
 5 -5 7 572.01 18.26
 5 5 7 581.09 16.57
 -5 -5 -7 554.14 17.69
 5 5 -7 556.24 17.39
 5 5 7 581.41 17.52
 -5 5 -7 535.93 17.87
 -5 -5 7 569 17.67
 -6 -5 -7 55.57 3.95
 -6 5 7 63.47 2.9
 6 5 7 60.01 5.2
 -6 5 -7 58.33 3.49
 6 -5 7 62.59 6.98
 6 5 -7 61.96 3.4
 -6 -5 -7 64.93 5.98
 6 5 7 58.67 3.69
 -6 5 -7 64.34 5.97
 -6 5 7 61.47 3.5
 -6 -5 7 58.75 4.34
 -6 -5 7 33.62 4.8
 6 5 -7 58.73 4.55
 -7 -5 7 10.15 4.44
 7 5 -7 11.56 2.84
 -7 5 7 9.25 2.39
 -7 5 7 7.01 3.14
 -7 -5 -7 9.49 3.91
 -7 5 -7 11.62 6.51
 7 5 7 7.07 3.57
 7 -5 7 -0.13 8.02
 7 5 7 9.28 5.62
 -7 5 -7 13.35 3.19
 7 5 -7 10.13 4.26
 -7 -5 7 5.22 5.11
 -7 -5 -7 10.95 7.02
 -8 -5 -7 38.79 9.51
 -8 5 7 46.32 4.25
 -8 -5 7 48.93 6.65
 8 5 7 44.23 4.51
 -8 5 -7 48.02 8.61
 -8 5 -7 41.71 3.87
 -8 5 7 48.4 3.44
 8 5 -7 42.52 7.6
 -8 -5 -7 49.54 5.23
 8 5 -7 45.26 3.62
 8 -5 7 53.41 10.67
 -8 -5 7 49.04 5.93
 -9 -5 7 17.42 6.65
 -9 5 7 18.02 4.68
 -9 -5 -7 15.84 12.83
 -9 5 -7 19.9 4.7
 -9 -5 7 17.54 7.92
 0 6 -7 1014.89 29.39
 0 -6 7 1038.61 30.41
 0 6 -7 1038.11 30.39
 -1 6 7 221.08 7.29
 1 6 -7 241.2 8.29
 1 -6 7 238.42 8.4
 1 6 7 240.89 7.55
 -1 -6 7 234 8.33
 -1 6 -7 231.32 7.69
 1 6 -7 238.91 7.67
 -1 6 -7 240 8.43
 -2 6 -7 90.63 4.85
 2 -6 7 93.28 5.1
 -2 6 -7 95.67 4.25
 -2 6 7 94.49 3.59
 -2 -6 7 94.95 4.92
 2 6 7 96.29 4.15
 2 6 -7 102.8 4.71
 -2 -6 7 90.74 4.07
 2 6 -7 95.91 4.07
 -3 -6 7 502.92 14.88
 -3 6 -7 499.52 15.89
 3 6 7 499.29 14.47
 3 -6 7 475.01 15.9
 3 6 7 523.85 14.53
 -3 -6 7 478.08 15.76
 -3 -6 -7 504.98 14.65
 3 6 -7 509.96 14.92
 3 6 7 489.34 15.2
 3 6 -7 506.46 15.7
 -3 -6 -7 491.87 15.03
 -3 6 -7 521.72 15.09
 4 6 7 22.42 3.58
 -4 -6 7 20.84 3.2
 -4 -6 -7 18.9 2.39
 -4 6 -7 18.43 3.22
 4 6 7 20.15 2.62
 -4 -6 -7 22.13 3.74
 -4 6 -7 20.94 4.6
 4 6 -7 13.27 3.4
 -4 6 7 19.58 2.2
 -4 -6 7 18.63 3.88
 4 6 -7 18.56 2.85
 4 -6 7 21.82 4.78
 5 -6 7 95.29 6.95
 -5 -6 -7 91.28 4.31
 -5 -6 7 92.6 4.84
 -5 6 -7 90.19 4.15
 5 6 7 95.88 4.27
 5 6 -7 94.92 4.28
 -5 -6 7 90.57 5.63
 -5 6 -7 88.36 6.17
 5 6 7 97.17 5.47
 -5 6 7 93.63 3.99
 5 6 -7 87.12 5.19
 -5 -6 -7 97.98 5.85
 -6 6 7 182.64 6.49
 6 6 7 175.5 8.01
 -6 -6 -7 204.89 9.04
 6 6 -7 174.79 7.74
 -6 6 7 173.05 5.84
 -6 6 -7 188.5 9.01
 -6 6 -7 177.02 6.5
 6 -6 7 180.75 10.04
 -6 -6 7 182.5 7.28
 6 6 7 189.63 6.82
 -6 -6 7 186.63 8.44
 6 6 -7 182.68 6.57
 -6 -6 -7 194.14 6.87
 -7 -6 7 16.41 4.96
 7 6 -7 17.84 3.24
 -7 6 7 21.3 3.41
 -7 -6 -7 19.41 3.84
 7 6 7 12.55 5.86
 7 -6 7 14.41 8.84
 -7 6 7 10.35 2.59
 7 6 -7 12.28 4.75
 -7 -6 -7 22.68 7.53
 -7 6 -7 17.27 7.13
 -7 6 -7 15.29 3.3
 -7 -6 7 13.81 6.02
 7 6 7 13.79 3.96
 -8 -6 7 204.9 10.76
 -8 -6 -7 194.83 8.38
 -8 6 -7 195.15 12.23
 -8 -6 7 216.25 9.33
 -8 6 7 206.02 6.96
 8 6 -7 214.75 7.4
 -8 6 -7 186.89 7.4
 8 6 -7 187.53 11.14
 8 6 7 217.39 8.17
 -8 -6 -7 192.35 11.92
 -8 6 7 222.36 7.82
 0 7 -7 85.21 4.7
 0 7 7 79.23 3.41
 0 7 -7 81.89 4.1
 0 -7 7 82.56 4.85
 1 7 -7 0.29 2.44
 -1 -7 7 1.48 3.46
 -1 7 -7 1.62 2.8
 -1 7 7 0.67 1.66
 -1 7 -7 4.1 3.48
 1 -7 7 1.68 3.42
 1 7 7 0.05 2.07
 1 7 -7 0.04 3.14
 -2 7 -7 226.46 7.86
 -2 7 -7 233.2 8.74
 2 -7 7 236.23 8.67
 2 7 7 221.54 7.6
 -2 -7 7 232.33 8.59
 2 7 -7 234.21 7.75
 2 7 -7 231.26 8.46
 -2 7 7 233.72 7.2
 -3 7 -7 476.34 15.9
 3 7 7 514.33 15.05
 3 -7 7 483.1 15.9
 -3 7 -7 480.74 14.95
 -3 7 7 479.38 14.44
 3 7 7 485.84 14.26
 3 7 -7 508.04 15.68
 3 7 -7 518.33 14.85
 -3 -7 7 482.02 15.71
 3 7 7 484.17 14.23
 -4 7 -7 84.5 4.85
 -4 -7 7 84.64 4.53
 4 -7 7 88.78 6.5
 -4 7 7 84.27 3.56
 4 7 -7 86.45 4.41
 -4 -7 -7 81.98 3.66
 4 7 7 87.05 3.98
 -4 -7 7 91.47 5.66
 4 7 7 90.31 4.83
 -4 -7 -7 83.04 3.6
 4 7 -7 78.03 5.06
 -4 7 -7 93.04 6.08
 -5 7 -7 103.14 7.32
 -5 -7 7 119.67 6.61
 -5 -7 7 104.74 5.43
 -5 7 -7 99.52 4.7
 5 7 7 115.35 5.21
 5 -7 7 111.74 7.77
 5 7 -7 119.11 6.24
 -5 -7 -7 115.33 4.92
 5 7 -7 114.28 5.07
 5 7 7 104.11 5.89
 -5 -7 -7 116.07 4.59
 6 7 7 126.65 6.11
 6 7 7 154.46 7.5
 -6 -7 7 143.52 6.65
 6 7 -7 146.52 7.44
 -6 7 -7 148.03 8.81
 6 7 -7 153.33 6.02
 -6 7 -7 154.56 5.76
 6 -7 7 160.53 9.97
 -6 -7 7 153.02 8.26
 -6 7 7 146.55 4.99
 -6 7 7 155.61 5.66
 -6 -7 -7 151.69 5.95
 -6 -7 -7 142.96 6.53
 -7 7 -7 91.23 9.37
 -7 -7 -7 99.49 6.77
 -7 -7 7 104.12 6.68
 7 7 -7 96.45 5.09
 7 7 -7 89.08 7.08
 -7 7 -7 105.63 5.02
 7 7 7 105.61 5.61
 -7 7 7 107.07 5.04
 -7 -7 7 106.57 8.47
 -7 7 7 103.38 4.19
 -7 -7 -7 98.87 5.36
 7 -7 7 100.55 11.08
 -8 7 7 46.37 4.75
 8 7 -7 48.1 4.58
 -8 -7 -7 50.92 7.77
 -8 -7 7 49.78 7.36
 -8 7 7 49.67 3.69
 -8 -7 7 59.58 9.26
 -8 7 -7 41.31 4.77
 0 8 -7 230.37 7.81
 0 8 -7 218.33 8.43
 0 -8 7 227.45 8.57
 0 8 7 216.36 7.07
 1 -8 7 27.43 4.3
 1 8 -7 31.1 4.15
 -1 8 -7 27.84 3.53
 -1 -8 7 31.72 4.46
 1 8 -7 29.64 3.29
 -1 8 7 26.87 2.07
 -1 8 -7 30.63 4.22
 1 8 7 29.19 2.79
 -2 8 -7 148.05 6.09
 -2 8 -7 147.19 6.94
 2 8 -7 147.14 5.94
 2 8 7 160.64 5.62
 2 8 -7 149.36 6.72
 2 -8 7 149.01 6.86
 -2 -8 7 149.31 6.94
 -2 8 7 147.55 4.93
 3 8 -7 545.57 15.85
 3 -8 7 523.53 16.91
 -3 8 7 494.14 15.21
 3 8 -7 504.41 16.67
 -3 8 -7 512.06 15.95
 3 8 7 527.29 15.93
 -3 -8 7 513.79 16.82
 3 8 7 517.03 15.01
 -3 8 -7 541.27 17.13
 -4 8 -7 299.7 11.63
 -4 8 7 288.96 9.25
 -4 -8 7 308.72 11.41
 4 -8 7 314.64 11.78
 4 8 -7 286.33 10.85
 4 8 7 294.26 10.34
 4 8 -7 307.82 9.96
 4 8 7 309.73 9.62
 5 -8 7 30.2 7.27
 5 8 7 29.71 3.87
 -5 8 -7 24.74 6.95
 -5 -8 -7 30.65 3.21
 -5 8 7 26.49 2.66
 5 8 -7 24.34 5.27
 5 8 -7 25.25 3.84
 -5 -8 7 27.79 4.25
 -5 -8 7 26.66 5.86
 -5 -8 -7 27.81 2.68
 5 8 7 25.65 4.83
 -6 8 -7 30.92 7.86
 -6 -8 -7 23.64 3.51
 -6 -8 7 29.72 6.89
 6 8 -7 25.9 4.14
 6 8 -7 32.93 5.85
 6 8 7 33.54 5.79
 6 -8 7 15.55 8.95
 -6 -8 7 29.26 5.08
 6 8 7 33.27 4.98
 -6 8 -7 29.74 3.63
 -6 8 7 6.96 3.07
 -6 -8 -7 29.76 4.27
 -7 8 7 18.09 2.87
 7 -8 7 24.32 11.02
 -7 8 7 23.56 3.79
 7 8 -7 19 6.64
 -7 8 -7 15.76 9.83
 -7 -8 -7 19.79 4
 -7 -8 7 19.53 5.94
 7 8 7 23.25 5.12
 -7 -8 -7 25.32 5.71
 -7 -8 7 20.32 8.29
 7 8 -7 15.35 4.19
 -7 8 -7 17.83 3.81
 0 9 -7 43.8 4.98
 0 -9 7 45.36 4.89
 0 9 7 49.43 2.86
 0 9 -7 48.28 4.25
 -1 9 -7 192.67 7.38
 -1 -9 7 210.51 8.31
 -1 9 -7 200.17 8.35
 1 9 -7 181.07 8.19
 1 9 -7 173.98 7.12
 1 -9 7 188.19 8.09
 1 9 7 183.15 6.43
 -2 9 -7 67 4.79
 -2 -9 7 75.35 5.76
 -2 9 -7 66.44 5.93
 2 9 -7 73.5 4.48
 2 9 7 69.46 4.03
 2 9 -7 73.22 5.65
 2 -9 7 75.67 6.11
 3 9 -7 43.57 5.25
 3 9 -7 41.89 4.37
 3 9 7 39.76 4.1
 3 -9 7 40.17 6.02
 -3 -9 7 49.55 5.6
 -3 9 -7 47.8 4.86
 -3 9 -7 45.12 5.79
 4 9 7 22.02 4.3
 4 -9 7 25.7 6.96
 -4 9 7 26.58 2.47
 -4 -9 7 25.38 6.02
 4 9 -7 19.97 5.16
 4 9 -7 19.53 4.36
 4 9 7 25.82 4
 -4 9 -7 19.26 6.54
 5 9 7 78.46 6.07
 5 -9 7 85.48 8.91
 -5 9 -7 67.53 8.35
 5 9 7 74.76 5.35
 -5 9 7 78.94 3.76
 5 9 -7 82.52 7.05
 -5 -9 7 84.97 7.97
 5 9 -7 80.91 5.59
 6 9 -7 175.22 7.31
 6 -9 7 168.09 11.8
 -6 -9 -7 190.53 6.87
 6 9 -7 170.26 9.51
 6 9 7 172.76 7.88
 -6 -9 7 170.08 10.41
 -6 9 7 173.5 6.49
 -6 -9 -7 177.47 6.27
 -6 9 -7 170.9 6.76
 -6 9 -7 178.86 12.34
 -7 -9 -7 91.19 6.28
 0 10 -7 93 5.78
 0 10 -7 93.21 6.85
 0 -10 7 91.87 6.31
 -1 -10 7 66.07 5.89
 1 -10 7 57.05 5.85
 -1 10 -7 57.12 5.2
 1 10 -7 60.38 6.18
 -1 10 -7 56.14 6.44
 1 10 7 52.55 3.58
 1 10 -7 54.68 4.9
 2 -10 7 9.29 5.7
 2 10 -7 13.45 4.47
 -2 10 -7 15.34 6.05
 2 10 7 14.78 3.47
 2 10 -7 16.07 5.48
 -2 10 -7 14.04 4.62
 -2 -10 7 18.17 5.78
 3 10 -7 217.75 10.02
 3 10 7 208.5 8.33
 -3 -10 7 228.45 10.19
 3 10 -7 237.43 8.86
 -3 10 -7 242.49 9.42
 3 -10 7 252.42 10.47
 -3 10 -7 232 10.62
 4 10 7 25.55 5.12
 4 10 7 27.56 4.71
 4 10 -7 21.63 6.37
 -4 10 7 28.16 2.64
 -4 10 -7 26.4 8.05
 4 -10 7 16.38 7.16
 4 10 -7 23.73 5.19
 -4 10 -7 26.31 5.99
 -4 -10 7 32.23 7.04
 5 10 7 176.28 8.05
 -5 10 7 166.04 5.98
 -5 -10 7 181.12 10.54
 5 10 -7 150.87 9.61
 5 10 -7 174.4 7.9
 5 -10 7 155.81 11
 -6 -10 7 149.29 11.71
 6 -10 7 121.82 11.74
 0 -11 7 128.98 7.63
 0 11 -7 112.07 7.13
 0 11 -7 138.86 8.57
 1 11 7 266.06 8.77
 -1 11 -7 269.01 10.37
 1 11 -7 275.87 11.62
 -1 11 -7 249.97 11.47
 -1 -11 7 268.7 10.82
 1 11 -7 269.62 10.18
 1 -11 7 264.24 10.92
 -2 -11 7 101.42 7.95
 2 11 -7 108.4 8.14
 2 11 -7 102.04 6.62
 -2 11 -7 102.24 8.71
 -2 11 -7 100.3 7.04
 2 11 7 103.17 5.32
 2 -11 7 105.53 7.67
 3 11 7 7.59 4.8
 -3 -11 7 9.37 7.16
 3 11 -7 1.22 7.02
 3 -11 7 7.18 6.77
 3 11 -7 4.04 5.31
 -3 11 -7 6.58 7.76
 -3 11 -7 6.01 6.48
 4 11 -7 79.46 7.02
 4 -11 7 82.16 9.01
 -4 -11 7 93.29 9.12
 5 -11 7 107.03 10.5
 0 12 -7 154.03 8.9
 0 -12 7 150.43 8.62
 -1 12 -7 62.95 7.6
 1 -12 7 81.01 7.45
 -1 -12 7 78.82 7.63
 1 12 -7 76.35 7.24
 -2 -12 7 7.49 7.21
 2 12 7 -0.46 4.66
 2 -12 7 6.71 7.14
 -3 -12 7 76.89 9.26
 3 -12 7 67.05 8.33
 0 0 -8 4526.17 131.76
 0 0 -8 4619.34 131.53
 0 0 -8 4673.49 133.28
 0 0 8 4789.47 130.75
 0 0 8 4923.32 133.47
 -1 0 -8 493.51 13.95
 1 0 -8 494.83 13.91
 -1 0 8 486.34 14.14
 1 0 8 485.32 14.82
 -1 0 -8 475.4 14.61
 1 0 -8 496.7 14.56
 -1 0 8 467.9 14.65
 1 0 -8 491.05 13.83
 1 0 8 491.77 14.23
 -1 0 -8 475.61 13.95
 2 0 -8 139.93 4.52
 2 0 8 138.19 5.01
 -2 0 -8 149.38 4.76
 -2 0 8 146.24 4.91
 -2 0 8 139.73 5.28
 2 0 -8 146.04 5.12
 -2 0 -8 144.89 4.7
 2 0 -8 140.82 4.39
 2 0 8 139.58 5.54
 -2 0 -8 146.4 5.37
 -3 0 -8 137.19 5.42
 3 0 -8 141.69 4.35
 -3 0 8 139.48 4.83
 -3 0 -8 137.79 4.73
 3 0 8 137.9 5.8
 3 0 -8 134.28 5
 -3 0 -8 141.12 4.79
 3 0 -8 145.2 4.53
 -3 0 8 153.08 5.38
 4 0 -8 56.28 2.31
 -4 0 -8 66.83 2.99
 -4 0 8 57.88 3.49
 -4 0 8 58.52 2.98
 4 0 -8 56.68 3.14
 -4 0 -8 65.23 3
 4 0 8 63.15 4.37
 -4 0 -8 62.15 3.97
 5 0 8 137.87 6.53
 -5 0 -8 135.25 5.03
 -5 0 -8 142.28 5.03
 -5 0 8 142.27 5.69
 5 0 -8 138 5.19
 -5 0 8 134.17 5
 -5 0 -8 146.02 6.03
 -6 0 8 893.46 26.07
 6 0 8 943.13 26.1
 6 0 -8 878.18 27.12
 -6 0 -8 913.59 26.08
 -6 0 -8 895.88 27.27
 6 0 8 889.58 27.77
 -6 0 -8 921.82 26.12
 -6 0 8 941.38 27.06
 -7 0 8 57.02 4.43
 7 0 8 54.35 6.85
 7 0 8 55.96 3.67
 7 0 -8 62.62 4.97
 -7 0 8 52.08 3.71
 -7 0 -8 58.01 5.38
 -7 0 -8 62.76 3.91
 8 0 -8 103.74 6.34
 -8 0 8 105.67 6.03
 -8 0 -8 119.69 5.41
 -8 0 8 106.02 5.14
 -8 0 -8 107.87 7.29
 8 0 8 104.99 9.08
 -9 0 8 -3.22 5.22
 -9 0 -8 -0.43 7.04
 -9 0 -8 1.89 5.32
 9 0 -8 4.98 5.57
 -9 0 -8 -1.91 4.64
 9 0 8 -3.05 10.42
 -9 0 8 -0.33 4.24
 0 -1 8 2084.36 58.03
 0 1 8 2037.17 57.88
 0 -1 8 2054.02 56.67
 0 1 -8 2027.53 57.88
 0 1 8 1998.79 56.56
 0 1 -8 2074.79 56.5
 0 -1 -8 1928.49 57.68
 0 1 -8 1986.56 56.51
 -1 1 -8 126.35 4.71
 -1 1 8 117.32 4.65
 1 1 8 117.96 4.83
 -1 1 -8 121.17 4.21
 1 1 8 118.76 4.38
 -1 -1 8 123.25 4.83
 -1 -1 8 123.3 4.4
 -1 -1 -8 121.6 3.84
 -1 -1 -8 119.85 3.8
 -1 1 -8 115.21 4.18
 -1 -1 -8 121.78 4.51
 1 1 -8 123.23 4.6
 1 -1 8 120.1 4.44
 1 -1 -8 122.98 4.4
 1 1 -8 121.14 4.07
 1 1 -8 122.43 4.21
 -1 1 8 129.16 4.24
 1 -1 8 126.46 5.02
 -2 1 8 1050.23 29.76
 2 -1 -8 1044.07 30.4
 -2 -1 8 1053.41 29.88
 -2 1 -8 1064.96 29.78
 -2 1 -8 1082.93 30.77
 2 1 8 1059.17 29.84
 -2 -1 -8 1073.66 29.58
 2 1 8 1094.77 30.83
 -2 1 8 1104.84 30.66
 2 -1 8 1042.6 30.9
 2 1 -8 1068.23 29.63
 -2 -1 -8 1048.01 29.6
 -2 -1 -8 1028.99 30.56
 2 1 8 1073.5 29.91
 -2 -1 8 1021.43 30.71
 2 1 -8 1057.7 30.59
 -2 1 -8 960.76 29.73
 -3 -1 8 74.07 3.31
 -3 1 8 73.34 3.02
 3 -1 8 76.42 4.36
 -3 1 -8 69.64 3.21
 3 1 8 76.98 3.28
 -3 1 -8 71.17 3.91
 -3 -1 8 68.58 3.72
 3 1 -8 70.43 3.39
 -3 -1 -8 73.68 3.67
 3 1 8 70.45 4.06
 -3 1 -8 76.11 3.14
 3 -1 -8 70.39 3.18
 -3 -1 -8 73.33 2.89
 -3 1 8 73 3.55
 3 1 -8 70.52 2.77
 -3 -1 -8 76.43 2.95
 4 1 8 289.82 8.95
 4 1 8 293.27 9.9
 -4 -1 8 294.14 8.96
 -4 1 8 289.43 9.36
 -4 1 -8 296.98 9.77
 -4 -1 8 304.43 9.61
 4 -1 -8 271.25 8.94
 -4 1 8 281.17 8.78
 -4 -1 -8 294.81 8.69
 -4 -1 -8 282.84 9.51
 -4 -1 -8 280.72 8.69
 -4 1 -8 292.16 8.92
 4 -1 8 287.86 10.06
 4 1 -8 293.21 9.26
 -4 1 -8 283.25 8.9
 4 1 -8 279.01 8.5
 5 1 8 218.81 8.33
 5 1 8 227.91 7.19
 -5 1 -8 200.93 8.03
 5 1 -8 216.53 7.39
 -5 1 8 214.51 7.53
 -5 1 8 215.47 6.97
 -5 1 -8 216.95 7.17
 -5 -1 -8 216.21 6.9
 5 -1 8 204.17 8.53
 -5 -1 8 207.76 7.13
 -5 -1 -8 221.89 7.86
 5 1 -8 216.39 6.61
 -5 -1 8 229.19 7.86
 -5 -1 -8 224.72 6.99
 -5 1 -8 214.98 7.13
 -6 1 -8 522.04 15.54
 -6 1 -8 519.74 16.62
 -6 -1 8 514.68 16.3
 -6 -1 8 501.92 15.47
 -6 -1 -8 537.58 15.43
 -6 -1 -8 501.9 16.35
 -6 1 8 504.53 16.05
 -6 1 8 523.44 15.35
 6 1 8 521.68 17.02
 6 1 -8 572.8 16.08
 6 -1 -8 512.02 16.17
 6 1 -8 531.21 15
 -6 -1 -8 527.64 15.29
 -6 1 -8 535.09 15.5
 6 1 8 508.91 15.45
 6 -1 8 507.08 17.22
 -7 1 -8 50.08 5.47
 -7 1 -8 49.14 4.09
 7 1 8 49.07 3.69
 -7 -1 8 49.01 4.52
 7 1 -8 52.28 5.11
 7 -1 8 53.28 7.05
 7 -1 -8 47.54 4.51
 7 1 -8 45.67 2.64
 7 1 8 52.22 6.63
 -7 -1 -8 44.87 5.14
 -7 -1 8 54.15 3.78
 -7 1 8 56.18 4.17
 -7 1 8 47.29 3.43
 -7 -1 -8 55.68 3.62
 -7 -1 -8 42.95 3.87
 -7 1 -8 46.74 3.68
 -8 1 -8 190.99 6.92
 8 1 -8 166.81 5.52
 -8 1 8 160.02 7.19
 -8 -1 -8 171.77 6.45
 -8 -1 -8 143.28 7.99
 8 -1 -8 144.39 7.19
 8 -1 8 160.18 10.76
 -8 -1 -8 151.85 6.82
 -8 -1 8 162.28 6.57
 -8 1 -8 164.07 6.67
 -8 1 8 161.15 6.27
 8 1 8 161.35 9.96
 8 1 -8 155.74 7.86
 8 1 8 164.1 6.41
 -8 1 -8 167.04 8.61
 -8 -1 8 171.14 7.71
 -9 -1 -8 141.95 7.85
 -9 -1 8 129.29 7.85
 9 -1 8 151.39 12.6
 -9 -1 -8 151.89 6.45
 9 -1 -8 138.16 7.32
 -9 1 8 153.74 6.4
 9 1 8 134.79 6.25
 9 1 8 143.29 11.61
 -9 -1 8 124.23 6.52
 -9 -1 -8 154.78 11.6
 9 1 -8 134.62 8.06
 -9 -1 -8 138.43 8.93
 -9 1 -8 153.38 6.89
 -9 1 8 141.26 7.3
 9 1 -8 146.01 5.21
 -9 1 -8 147.79 9.61
 -9 1 -8 141.96 7.15
 0 -2 -8 39.58 2.34
 0 2 8 39.17 2.21
 0 2 -8 38.17 2.3
 0 -2 8 40.25 3.07
 0 2 8 38.57 2.76
 0 -2 8 43.93 2.68
 0 2 -8 42.53 2.83
 1 2 8 2811.57 80.44
 1 2 8 2905.32 82.2
 -1 2 -8 2942.5 82.35
 1 2 8 2830 80.42
 -1 2 8 2881.25 82.11
 1 -2 8 3016.06 80.68
 -1 -2 8 2873.99 82.35
 1 -2 -8 2803.81 81.91
 -1 2 -8 2881.21 80.47
 1 2 -8 2878.86 80.42
 1 2 -8 2864.31 82.26
 -1 2 -8 2835.56 80.46
 -1 -2 8 2900.99 80.59
 1 -2 8 3007.85 82.49
 -2 -2 8 522.95 15.45
 2 -2 -8 479.94 14.79
 2 2 -8 489.26 15.21
 2 2 8 508.83 14.66
 2 2 8 510.01 15.32
 2 2 8 515.85 14.7
 -2 -2 -8 514.84 15.08
 2 2 -8 502 14.54
 -2 2 8 512.84 15.13
 -2 2 -8 492.9 14.65
 -2 -2 8 495.81 14.78
 -2 2 -8 509.7 15.44
 2 -2 8 492.04 15.56
 3 -2 -8 775.31 22.84
 -3 2 -8 814.87 23.56
 -3 2 -8 819.48 22.59
 -3 2 8 806.67 23.16
 3 2 8 814.63 22.6
 -3 2 -8 754.13 22.59
 3 2 -8 797.51 23.28
 -3 -2 8 771.48 23.44
 -3 -2 8 805.13 22.69
 3 -2 8 745.49 23.65
 3 2 -8 764.68 22.39
 -3 -2 -8 771.2 23.16
 3 2 8 818.15 23.49
 -4 -2 8 833.12 23.31
 -4 2 8 790.42 23.75
 4 2 -8 802.05 22.93
 4 -2 -8 838.62 23.46
 -4 2 -8 814.76 23.17
 -4 -2 -8 778.12 23.82
 4 2 -8 810.07 23.86
 -4 2 8 821.88 22.99
 4 2 8 837.53 24.24
 -4 -2 -8 791.15 22.83
 -4 -2 8 774.13 24.04
 -4 -2 -8 811.19 22.81
 4 -2 8 816.34 24.51
 4 2 8 793.93 23.19
 -4 2 -8 818.73 24.26
 -4 2 -8 802.56 23.23
 5 2 -8 523.97 16.47
 -5 2 8 537.4 16.46
 5 -2 8 565.3 17.52
 -5 2 8 537.06 15.74
 5 2 8 555.21 17.14
 -5 2 -8 527.87 17.04
 -5 2 -8 552.8 16.09
 5 2 -8 540.16 15.63
 -5 -2 8 532.31 16.84
 5 2 8 537.86 16.01
 -5 -2 -8 559.2 15.61
 -5 -2 -8 566.7 16.69
 -5 -2 -8 556.29 15.7
 -5 2 -8 525.86 15.92
 -5 -2 8 526.86 16.04
 5 -2 -8 539.47 16.47
 6 2 8 88.29 6
 6 2 -8 91.61 3.51
 6 -2 -8 80.25 4.65
 -6 -2 8 83.38 4.24
 -6 2 8 84.87 3.76
 -6 -2 8 89.14 5.14
 6 2 -8 81.54 4.44
 -6 2 -8 80.25 5.54
 -6 -2 -8 88.45 3.76
 -6 -2 -8 81.81 4.89
 -6 2 8 81.13 4.34
 6 -2 8 85 6.61
 -6 -2 -8 90.57 4.13
 6 2 8 85.03 4.2
 -6 2 -8 86.52 4.23
 -6 2 -8 92.72 4.55
 7 2 -8 73.14 3.45
 -7 -2 8 71.44 4.39
 -7 2 -8 78.27 4.32
 -7 2 -8 81.81 4.69
 -7 -2 -8 72.53 4.28
 -7 -2 -8 74.59 3.95
 -7 2 8 81.08 4.68
 7 2 -8 79.11 5.85
 -7 2 -8 71.64 6.09
 -7 -2 8 83.27 5.46
 -7 2 8 72.32 3.82
 7 2 8 73.53 6.78
 7 2 8 70.28 4.21
 -7 -2 -8 78.63 5.36
 -8 2 -8 0.4 4.03
 8 -2 8 0.18 8.89
 8 -2 -8 4.71 4.09
 -8 2 8 4.06 3.18
 -8 -2 8 7.93 5.01
 -8 -2 8 2.17 3.91
 -8 -2 -8 3.24 5.23
 8 2 -8 7.38 2.61
 8 2 -8 9.57 5.46
 -8 -2 -8 10.83 4.24
 8 2 8 6.07 3.69
 -8 -2 -8 2.68 3.4
 -8 2 -8 5.68 3.89
 8 2 8 6.63 7.22
 -8 2 8 3.98 4.11
 -8 -2 -8 -2.52 7.74
 -8 2 -8 2.41 6.49
 9 -2 8 215.61 14.67
 -9 2 8 196.33 8.67
 -9 2 -8 202.45 11.33
 9 2 8 198.57 7.86
 -9 -2 -8 206.28 7.65
 -9 2 -8 213.94 8.44
 -9 -2 -8 209.1 10.03
 -9 -2 8 218.85 9.87
 9 2 -8 193.09 9.96
 -9 -2 -8 199.63 13.5
 -9 -2 -8 202.39 8.84
 -9 2 8 208.71 7.66
 9 2 -8 214.11 7
 0 3 8 54.19 3.04
 0 3 8 57.23 2.63
 0 3 8 61.48 2.55
 0 -3 8 57.69 3.07
 0 3 -8 54.91 3.33
 0 -3 8 56.62 3.62
 0 3 -8 57.72 2.84
 0 -3 -8 56.82 2.56
 1 3 8 409.77 12.44
 1 -3 8 402.23 12.84
 -1 3 8 395.27 12.27
 -1 -3 -8 414.97 12.13
 1 3 8 405.99 11.84
 -1 3 8 393.56 11.72
 -1 3 -8 384.97 12
 1 -3 -8 399.35 11.97
 1 3 -8 406.12 12.64
 1 3 8 423.34 11.89
 -1 -3 8 405.51 12.76
 -1 -3 8 405.1 12.15
 -1 3 -8 412.37 12.75
 1 3 -8 417.38 12.02
 -2 -3 8 534.5 16.59
 -2 3 -8 525.1 16.57
 -2 -3 8 559.17 15.97
 2 3 -8 531.84 16.41
 -2 3 8 541.14 16.12
 2 -3 -8 522.07 15.78
 2 3 8 550.77 15.71
 -2 3 -8 549.25 15.86
 2 -3 8 549.21 16.77
 -2 3 -8 573.81 15.81
 -2 3 8 522.48 15.47
 2 3 8 567.44 16.4
 2 3 8 551.48 15.7
 -2 -3 -8 512.02 16.01
 3 3 8 221.18 7.9
 3 3 8 225.12 7.25
 -3 3 8 224.29 6.91
 -3 3 -8 227.68 8.17
 -3 -3 8 245.2 7.52
 -3 3 8 230.57 7.47
 -3 3 -8 230 7.43
 3 3 8 232.26 7.29
 3 3 -8 229.17 7.15
 -3 3 -8 239.14 7.32
 3 3 -8 221.52 7.78
 -3 -3 8 222.3 8
 3 -3 -8 231.55 7.05
 3 -3 8 210.73 8.32
 -4 3 8 458.7 13.66
 -4 3 8 458.91 14.3
 4 3 8 488.65 14.86
 -4 3 -8 478.07 14.16
 -4 -3 8 487.46 14.91
 4 3 -8 470.93 13.8
 -4 -3 -8 467.2 14.41
 -4 -3 8 473.81 14.14
 -4 3 -8 466.25 15.04
 4 3 8 479.14 14.03
 4 3 -8 472.78 14.61
 -4 3 -8 480.43 14
 4 -3 -8 463.06 14.24
 5 3 8 125.62 5.02
 -5 3 -8 122.7 4.94
 -5 3 -8 122.76 6.29
 -5 3 -8 125.58 5.27
 5 3 -8 124.34 4.52
 -5 -3 8 137.53 5.21
 5 3 -8 128.54 5.4
 -5 -3 8 134.14 6
 -5 -3 -8 126.56 5.38
 5 -3 8 127.14 6.91
 -5 3 8 128.42 4.5
 5 3 8 128.61 6.11
 -5 3 8 120.44 5.04
 5 -3 -8 125.94 5.1
 -6 -3 8 9.46 3.36
 -6 3 8 9.67 2.3
 6 -3 8 8.53 5.91
 -6 3 -8 7.46 2.64
 -6 -3 8 11.56 4.01
 6 3 -8 9.15 2.2
 6 -3 -8 7.09 3.04
 -6 -3 -8 8.14 5.22
 6 3 8 10.99 4.86
 6 3 -8 7.66 3.3
 -6 3 -8 7.89 3.35
 -6 -3 -8 8.68 3.45
 6 3 8 4.68 3
 -6 3 -8 6.96 4.71
 -6 3 8 7.09 2.93
 7 3 8 144.62 8.08
 -7 3 -8 145.16 6.29
 7 -3 8 165.12 9.83
 -7 3 8 151.32 6.18
 -7 -3 8 157.11 7.36
 -7 -3 -8 153.19 6.81
 7 3 -8 152.29 5.32
 -7 3 -8 146.88 5.96
 7 -3 -8 148.36 6.18
 -7 3 -8 153.28 8.06
 -7 -3 -8 137.6 8.85
 -7 -3 -8 147.44 5.14
 -7 -3 8 143.65 6.34
 -7 3 8 146.65 5.45
 7 3 8 159.54 6.13
 7 3 -8 113.55 6.87
 -8 3 -8 76.79 7.88
 -8 3 -8 68.42 5.26
 8 -3 8 72.57 10.4
 8 3 -8 75.85 3.87
 -8 -3 -8 80.48 6.1
 8 3 8 73.93 7.91
 -8 -3 -8 77.69 9.43
 -8 -3 8 64.17 5.24
 -8 3 -8 72.57 4.81
 8 3 -8 69.63 7.03
 -8 -3 8 74.85 6.53
 8 3 8 69.02 4.89
 -8 -3 -8 78.3 4.11
 -8 -3 -8 68.45 5.03
 -8 3 8 67.53 4.17
 -8 3 8 72.11 4.96
 -9 -3 -8 77.93 6.41
 9 -3 8 83.49 13.63
 -9 -3 -8 67.36 11.85
 -9 3 -8 73.16 5.73
 -9 3 8 79.05 5.9
 -9 -3 8 68.63 6.17
 9 3 -8 80.28 4.23
 -9 -3 -8 79 4.77
 -9 -3 8 68.31 7.72
 0 -4 8 197.67 6.74
 0 4 -8 208.77 6.65
 0 4 8 209.75 6.25
 0 4 8 198.11 6.16
 0 4 8 204.59 6.74
 0 -4 -8 193.72 6.27
 0 4 -8 210.86 7.28
 1 4 -8 117.84 4.89
 -1 4 8 116.32 3.72
 1 4 8 114.89 3.93
 1 4 -8 109 4.25
 -1 4 -8 115.18 5.12
 -1 -4 -8 112.43 3.97
 1 4 8 126.75 4.57
 -1 4 8 115.41 3.87
 1 -4 8 110.08 5.25
 -1 4 -8 113.99 4.35
 -1 -4 8 97.98 5.05
 1 -4 -8 115.45 3.76
 -1 4 8 114.91 4.29
 1 4 8 114.78 3.98
 -1 -4 8 106.54 4.41
 2 4 8 599.49 16.86
 2 4 -8 593.69 17.01
 -2 -4 8 575.42 17.85
 -2 -4 8 580.53 17.14
 2 4 8 611.32 17.53
 -2 4 8 588.04 17.27
 -2 4 -8 579.16 17.92
 2 4 8 602.83 16.83
 2 -4 8 571.72 18.01
 2 4 -8 577.81 17.74
 -2 4 -8 574.29 17.11
 -2 -4 -8 587.45 17.13
 -2 4 8 571.17 16.57
 2 -4 -8 568.34 16.84
 3 4 8 9.86 2.12
 -3 -4 -8 6.83 2.3
 -3 4 -8 6.02 2.32
 3 4 -8 9.51 2.29
 -3 4 -8 9.4 3.39
 -3 4 8 9.73 2.16
 -3 -4 8 9.58 3.1
 3 -4 -8 9.44 1.97
 3 4 8 6.21 2.2
 3 -4 8 9.26 3.81
 3 4 -8 9.2 2.87
 3 4 8 7.98 2.83
 -3 4 8 8.66 1.61
 -3 4 -8 7.63 2.41
 -3 -4 8 8.16 2.78
 4 -4 8 757.98 23.39
 4 4 8 774.54 21.9
 4 4 8 762.84 22.79
 -4 4 -8 759.46 21.86
 -4 4 8 746.06 21.48
 -4 -4 8 798.62 23.06
 4 4 -8 758.86 21.79
 -4 4 -8 773.05 22.08
 -4 4 8 785.89 22.3
 -4 4 -8 732.85 23.08
 -4 -4 -8 775.53 22.33
 -4 -4 8 771.13 22.1
 4 -4 -8 726.93 22.02
 4 4 -8 698.66 22.63
 -5 4 -8 41.99 4.98
 -5 -4 8 37.89 4.3
 -5 -4 -8 33.39 4.77
 5 -4 8 36.42 5.58
 5 -4 -8 32.82 2.77
 5 4 8 41.61 3.29
 5 4 -8 44.03 2.77
 -5 -4 8 36.83 3.54
 -5 4 -8 38.68 3.64
 -5 4 8 32.81 2.34
 -5 4 -8 38.99 3.17
 -5 -4 -8 37.19 3.5
 5 4 -8 39.89 3.77
 -5 4 8 36.72 2.98
 5 4 8 35.02 4.42
 -6 -4 -8 371.69 13.41
 6 4 8 376.49 12.81
 -6 -4 -8 352.33 11.87
 6 4 -8 329.49 12.04
 6 4 -8 370.57 11.15
 -6 4 -8 373.66 11.43
 -6 4 8 369.49 10.99
 -6 4 8 385.22 11.72
 -6 -4 8 385.33 12.75
 -6 -4 8 367.19 11.86
 6 -4 8 381.43 13.89
 -6 4 -8 368.1 11.8
 -6 4 -8 352.32 13.02
 6 4 8 368.81 11.6
 -7 4 8 70.15 4.29
 7 4 -8 68.68 3.69
 -7 4 8 61.17 3.49
 7 4 -8 61.53 4.97
 7 -4 8 66.5 9.04
 -7 4 -8 69.1 4.93
 7 4 8 71.01 4.58
 -7 -4 -8 66.07 4.93
 -7 4 -8 67.7 4.03
 7 4 8 61.23 6.53
 -7 -4 8 64.48 5.03
 -7 -4 -8 77.74 8.04
 -7 4 -8 60.45 7.1
 8 4 8 149.35 6.57
 -8 -4 8 146.73 8.53
 -8 -4 -8 137.2 11.11
 -8 4 8 151.64 6.48
 -8 -4 8 131.35 7.02
 -8 4 8 136.64 5.56
 -8 4 -8 144.32 9.63
 8 4 -8 133.6 5.43
 8 -4 8 136.7 12.53
 8 4 8 132.61 9.13
 -8 -4 -8 135.71 7.19
 8 4 -8 125.46 8.74
 -8 4 -8 133.5 6.27
 -9 -4 8 16.58 6.49
 -9 4 -8 10.3 4.91
 -9 4 8 5.15 4.97
 -9 -4 8 5.61 7.87
 0 5 -8 -0.2 2.66
 0 5 8 -0.7 2.13
 0 -5 8 -0.2 3.29
 0 5 -8 -0.15 2.2
 1 5 8 4.89 1.54
 1 5 -8 1.77 2.21
 -1 -5 8 0.69 3.22
 1 5 -8 4.13 2.78
 -1 5 8 4.45 1.91
 1 -5 8 4 3.33
 1 5 8 3.83 2.28
 -1 -5 8 1.21 2.55
 1 5 8 1.8 1.69
 -1 5 -8 2.73 2.95
 -1 -5 -8 2.49 1.36
 -1 5 -8 2.13 2.43
 -2 5 -8 61.33 3.56
 2 5 8 63.68 2.95
 2 -5 8 63.65 4.5
 2 5 8 63.21 3.52
 -2 5 -8 59.19 4.34
 2 5 8 64.53 2.96
 -2 -5 -8 61.01 3.46
 2 5 -8 68.79 3.41
 -2 -5 8 61.43 3.51
 -2 5 8 60.2 3.03
 -2 -5 -8 60.5 2.72
 -2 -5 8 56.39 4.17
 2 5 -8 62.72 3.91
 3 5 -8 71.11 4.29
 3 5 8 74.97 3.38
 -3 5 -8 68.58 4.77
 -3 -5 8 72.97 4.73
 -3 -5 -8 73.57 3.28
 -3 5 8 75.7 3.37
 3 5 -8 70.78 3.49
 3 5 8 72.8 3.39
 3 5 8 77.6 4.17
 3 -5 8 66.78 5.01
 -3 5 -8 71.91 3.82
 -3 -5 8 67.91 3.93
 -3 -5 -8 75.12 4.25
 -4 5 -8 373.96 12.61
 4 -5 8 355.29 12.8
 -4 5 -8 373.32 11.22
 -4 -5 -8 374.82 12.2
 4 5 -8 362.69 12.03
 -4 -5 -8 363.94 11.29
 4 5 8 360.93 11.94
 -4 -5 8 375.73 11.55
 -4 -5 8 361.7 12.33
 -4 5 8 356.96 10.64
 -4 5 -8 367.52 11.53
 -4 5 8 366.9 11.28
 4 5 8 365.97 11.2
 4 5 -8 370.67 11.22
 -5 5 8 35.59 2.9
 -5 5 -8 39.09 5.64
 5 5 -8 32.46 2.98
 -5 -5 -8 30.88 3.22
 5 5 8 30.17 3.31
 5 5 -8 32.39 4.01
 -5 5 -8 32.59 3.08
 5 -5 8 31.97 6.03
 5 5 8 39.39 4.52
 -5 -5 -8 39.13 5.3
 -5 5 8 32.32 2.42
 -5 -5 8 34.23 3.74
 -5 5 -8 33.2 3.78
 6 5 -8 20.42 2.93
 -6 5 8 21.11 2.53
 6 5 8 16.61 5.11
 -6 -5 -8 25.42 3.68
 -6 5 8 22.13 3.09
 -6 5 -8 22.65 5.87
 6 5 8 12.7 3.33
 -6 -5 8 22.96 5.14
 6 -5 8 10.79 7.19
 -6 -5 -8 33.93 6.29
 -6 5 -8 21.12 4.01
 -6 -5 8 18.53 4.14
 -6 5 -8 21.48 3.13
 6 5 -8 17.67 4.25
 7 5 -8 177.09 8.02
 -7 5 8 178.05 7
 -7 -5 -8 191.92 10.5
 -7 5 -8 173.97 6.96
 -7 5 8 176.41 6.24
 7 5 8 186.69 9.09
 7 5 8 180.4 7.24
 -7 5 -8 193.48 10.02
 7 5 -8 173.3 6.49
 -7 -5 8 182.74 7.83
 -7 -5 8 200.93 9.12
 7 -5 8 187.12 11.79
 -7 -5 -8 179.44 7.35
 8 5 8 0.96 7.42
 8 5 -8 2.29 3.33
 -8 -5 -8 0.75 4.93
 -8 5 -8 -4.64 8.54
 -8 5 -8 -2.34 3.75
 -8 5 8 -1.57 3.15
 8 -5 8 8.22 12.17
 -8 -5 8 -0.25 6.06
 8 5 8 2.22 4.84
 8 5 -8 0.28 7.46
 -8 -5 -8 -1.71 10.12
 -8 5 8 -0.94 4.02
 -8 -5 8 5.41 6.99
 0 6 8 2.05 2.24
 0 6 -8 1.65 2.54
 0 6 -8 2.73 3.12
 0 -6 8 5.49 3.63
 1 6 -8 267.13 9.55
 1 6 8 285.88 8.78
 -1 6 -8 264.39 8.87
 -1 6 8 270.12 8.54
 -1 6 -8 279.84 9.67
 -1 -6 8 287.26 9.81
 1 -6 8 273.19 9.76
 1 6 -8 266.19 8.77
 -2 6 8 89.5 3.65
 -2 6 -8 82.93 4.35
 2 6 8 87.65 3.45
 -2 -6 8 88.1 4.32
 2 -6 8 78.47 5.37
 2 6 8 86.54 3.45
 2 6 -8 86.98 4.15
 2 6 -8 85.42 4.79
 -2 -6 8 93.08 5.2
 2 6 8 88.97 4.19
 -2 6 -8 93.39 5.21
 3 6 8 230.93 7.93
 -3 6 -8 216.43 8.78
 -3 6 8 231.42 7.3
 3 6 -8 218.79 8.37
 3 6 8 217.83 7.18
 3 6 8 216.37 7.2
 -3 -6 8 225.59 7.77
 3 -6 8 227.52 9.04
 -3 -6 -8 242.49 7.79
 -3 -6 -8 223.6 7.07
 3 6 -8 225.05 7.63
 -3 6 -8 222.67 7.79
 -3 -6 8 230.89 8.76
 -4 -6 -8 188.28 7.11
 4 -6 8 168.61 8.11
 -4 -6 8 175.23 6.64
 -4 6 -8 178.74 6.18
 -4 6 8 147.51 5.88
 4 6 -8 162.86 6.28
 4 6 8 182.56 6.97
 -4 6 -8 173.78 6.75
 4 6 -8 172.79 7.19
 -4 -6 -8 170.29 5.97
 4 6 8 172.24 6.13
 -4 -6 8 164.82 7.53
 -4 6 -8 175.52 7.93
 -5 -6 8 291.48 10.98
 -5 -6 8 276.24 9.84
 -5 6 -8 260.91 9.82
 5 6 -8 288.22 9.29
 -5 6 8 290.47 9.23
 -5 -6 -8 304.62 10.75
 -5 6 8 277.75 8.58
 -5 6 -8 303.34 9.3
 5 6 8 284.47 9.45
 5 6 8 298.15 10.36
 5 6 -8 278.85 10.42
 5 -6 8 295.01 11.94
 -5 -6 -8 295.53 9.34
 -5 6 -8 278.11 11.38
 -6 -6 8 172.7 7.67
 -6 6 8 183.5 5.95
 -6 6 -8 177.46 6.66
 -6 6 -8 178.14 7.51
 -6 -6 -8 186.75 6.95
 -6 6 -8 183.55 9.57
 6 6 -8 184.62 7.95
 6 6 8 181.58 8.26
 6 6 -8 179.62 6.55
 6 -6 8 167.93 10.42
 -6 -6 -8 179.41 9.29
 -6 6 8 184.8 6.64
 6 6 8 175.19 7.08
 -6 -6 8 178.9 8.77
 -7 -6 8 200.46 10.03
 -7 6 -8 179.37 10.78
 7 -6 8 185.92 12.76
 -7 6 -8 187.82 7.22
 -7 -6 -8 206.51 7.56
 -7 6 8 178.82 6.33
 -7 -6 8 176.9 8.39
 7 6 8 161.71 9.1
 -7 -6 -8 197.48 11.21
 -7 6 8 182.67 7.11
 7 6 -8 193.84 8.65
 7 6 8 192.76 7.69
 7 6 -8 181.55 6.85
 -8 -6 8 131.48 10.26
 -8 -6 -8 154.16 12.89
 -8 6 8 153.97 6.64
 -8 -6 8 161.14 8.79
 -8 6 -8 145.02 6.45
 8 -6 8 139.67 15.04
 -8 6 8 139.56 5.85
 0 7 8 20.79 2.71
 0 7 -8 27.47 3.97
 0 7 -8 24.62 3.23
 0 -7 8 26.2 4.44
 1 7 8 41.51 3.06
 -1 -7 8 35.86 4.44
 1 7 -8 40.16 4.22
 -1 7 8 40.69 2.59
 1 7 -8 39.58 3.35
 -1 7 -8 45.15 4.44
 -1 7 -8 39.48 3.65
 1 -7 8 43.12 4.68
 2 -7 8 9.27 4.66
 -2 7 -8 6.28 4.04
 2 7 -8 5.35 3.73
 -2 7 -8 7.24 3.29
 2 7 -8 8.4 2.97
 -2 -7 8 9.53 4.37
 2 7 8 7.75 2.92
 -2 7 8 6.68 2.1
 -3 -7 8 58.69 5.21
 -3 -7 8 58.51 4.18
 3 7 -8 64.1 4.9
 3 7 -8 57.89 4.04
 3 -7 8 63.79 5.96
 3 7 8 65.37 4.13
 -3 7 8 62.91 3.1
 3 7 8 63.72 3.62
 -3 7 -8 59.82 5.28
 -3 7 -8 55.48 4.22
 3 7 8 58.23 3.22
 -4 7 -8 52.6 4.63
 4 7 8 57.32 3.73
 -4 -7 -8 56.14 3.02
 -4 -7 8 49.84 5.8
 -4 7 -8 55.5 5.94
 -4 -7 -8 57.19 3.34
 4 7 8 50.18 4.58
 -4 7 8 72.12 3.28
 4 -7 8 54.94 6.6
 4 7 -8 60.26 5.17
 4 7 -8 55.99 3.99
 -4 -7 8 55.54 4.45
 -5 7 -8 261.49 8.72
 5 7 8 250.97 9.75
 -5 7 -8 256.25 9.54
 -5 -7 -8 259.93 8.91
 5 7 8 248.62 8.93
 5 7 -8 267.15 8.84
 -5 -7 -8 272.13 8.52
 5 7 -8 249.86 10.09
 -5 7 8 266.63 8.55
 -5 -7 8 260.05 10.73
 -5 7 -8 283.42 11.47
 5 -7 8 267.27 11.91
 -5 -7 8 259.25 9.47
 -6 -7 -8 41.45 5.06
 -6 7 8 45.3 2.88
 6 7 8 47.96 5.88
 -6 7 -8 46.44 8.29
 6 7 -8 46.03 4.06
 6 7 8 42.11 4.62
 6 -7 8 38.43 9.77
 -6 7 8 46.08 3.65
 -6 -7 8 41.56 7
 -6 -7 8 46.56 5.56
 6 7 -8 40.99 5.77
 -6 -7 -8 39.05 3.95
 -6 7 -8 45.2 3.84
 7 7 8 42.7 5.44
 -7 7 8 39.65 3.38
 7 7 -8 46.56 4.39
 -7 -7 8 45.33 6.67
 7 7 -8 36.33 6.57
 -7 -7 -8 44.62 4.63
 -7 7 -8 41.66 4.31
 7 7 8 48.99 7.29
 7 -7 8 33.12 12.07
 -7 -7 -8 34.54 6.48
 -7 7 -8 35.27 9.83
 -7 -7 8 46.8 8.37
 -7 7 8 45.36 4.1
 0 8 8 300.01 9.42
 0 8 -8 300.25 10.97
 0 8 -8 289.16 9.91
 0 -8 8 317.19 11.17
 1 8 -8 597.3 19.91
 -1 8 -8 629.57 18.94
 -1 8 -8 618.42 20.01
 1 -8 8 638.21 20
 1 8 -8 663.86 18.91
 1 8 8 651.76 18.72
 -1 8 8 619.47 18.49
 -1 -8 8 639.57 20.02
 -2 8 8 57.83 2.98
 -2 8 -8 61.34 5.63
 2 -8 8 65.34 5.91
 -2 8 -8 62.97 4.45
 2 8 -8 62.32 5.32
 2 8 8 59.44 3.91
 -2 -8 8 62.29 5.73
 2 8 -8 66.89 4.23
 3 8 8 494.32 14.34
 -3 8 -8 481.99 15.1
 3 8 8 461.96 14.99
 -3 -8 8 494.29 16.27
 3 8 -8 501.47 16.1
 -3 8 -8 477.91 16.28
 3 8 -8 472.91 14.87
 -3 8 8 480.35 14.36
 3 -8 8 487.57 16.52
 3 8 8 482.73 14.18
 4 8 -8 357.9 13.03
 -4 -8 8 389.02 13.51
 4 8 8 369.34 11.55
 4 8 -8 368.91 11.74
 -4 8 -8 351.36 13.73
 4 -8 8 368.71 13.96
 4 8 8 371.91 12.19
 -4 8 8 360.59 11.19
 -4 8 -8 350.62 12.21
 -5 -8 8 15.29 6.73
 -5 8 8 9.63 2.86
 -5 8 -8 7.76 5.04
 -5 -8 -8 9.24 2.67
 5 8 -8 11.4 5.56
 5 8 8 9.05 5.06
 -5 -8 -8 6.19 3.15
 -5 8 -8 6.98 3.64
 5 8 8 7.94 4.09
 5 8 -8 8.91 3.96
 5 -8 8 9.04 8.29
 -5 -8 8 6.56 5.13
 -5 8 -8 12.81 7.34
 -6 8 -8 161.39 11.6
 -6 -8 -8 156.91 6.27
 6 8 8 152.22 8.38
 -6 -8 8 170.1 8.04
 -6 -8 -8 155.94 7.06
 6 -8 8 180.27 12.63
 6 8 -8 164.52 8.88
 -6 8 8 197.53 6.47
 6 8 8 144.83 7.32
 6 8 -8 166.4 6.92
 -6 -8 8 181.32 10.16
 -6 8 -8 154.9 6.6
 -7 8 -8 31.89 4.59
 -7 -8 -8 34.86 6.33
 7 -8 8 43.85 13.78
 -7 -8 8 36.28 9.8
 -7 -8 8 35.12 7.39
 0 9 -8 21.46 3.95
 0 9 8 18.36 2.76
 0 9 -8 21.78 5.41
 0 -9 8 24.51 5.36
 1 9 -8 31.1 5.35
 1 -9 8 35.88 5.83
 -1 9 8 30.5 2.79
 -1 -9 8 32.76 5.91
 -1 9 -8 30.76 4.65
 -1 9 -8 35.38 5.86
 1 9 -8 34.16 4.1
 1 9 8 31.23 3.34
 -2 9 -8 378.9 14.51
 -2 -9 8 402.38 14.36
 -2 9 8 406.01 12.22
 2 9 8 422.61 12.79
 -2 9 -8 397.36 13.23
 2 -9 8 451.6 14.71
 2 9 -8 400.1 13.06
 3 9 -8 211.8 9.62
 -3 9 -8 203.94 10.22
 3 -9 8 228.56 10.4
 3 9 8 232.12 7.29
 -3 9 -8 217.57 8.71
 -3 -9 8 215.87 10.13
 -3 9 8 215.61 7.23
 3 9 8 245.59 7.62
 3 9 8 227.65 8.36
 3 9 -8 229.11 8.43
 4 9 8 292.4 10.67
 -4 -9 8 301.43 12.64
 4 9 -8 303.42 11.92
 4 9 -8 317.88 10.48
 -4 9 -8 292.46 10.95
 -4 9 8 285.49 9.36
 4 -9 8 310.09 13.11
 -4 9 -8 282.28 12.79
 4 9 8 302.31 10.06
 5 9 -8 67.84 7.37
 -5 9 8 64.85 3.91
 -5 9 -8 69.39 9.34
 5 -9 8 71.86 9.84
 5 9 -8 70.08 5.78
 5 9 8 65.04 6.27
 -5 9 -8 69.77 6.72
 -5 -9 8 70.1 8.86
 5 9 8 63.46 5.84
 -6 -9 -8 30.78 3.53
 6 -9 8 44.51 12.38
 -6 -9 -8 25.2 3.97
 -6 9 8 28.19 3.79
 -6 -9 8 44.41 10.12
 -6 9 -8 32.16 4.42
 6 9 8 25.64 6.79
 0 10 8 421.6 13.99
 0 10 -8 476.12 16.58
 0 -10 8 466.21 16.17
 0 10 -8 509.71 15.09
 1 10 -8 22.51 4.68
 -1 10 -8 18.6 5.23
 -1 -10 8 15.18 6.53
 1 -10 8 17.29 6.25
 1 10 8 18.69 3.31
 1 10 -8 17.81 6.24
 -1 10 -8 25.42 6.39
 -2 -10 8 41.35 7
 2 -10 8 45.35 7.49
 -2 10 -8 40.01 7.31
 -2 10 -8 42.45 5.45
 2 10 -8 38.24 6.7
 2 10 8 45.33 4.18
 2 10 -8 41.52 5.24
 -3 10 -8 41.38 5.92
 3 10 -8 47 5.49
 -3 -10 8 40.42 7.58
 3 -10 8 34.74 8.02
 3 10 -8 49.37 6.98
 3 10 8 33.28 4.91
 -3 10 -8 41.24 7.67
 4 10 -8 214.14 10.69
 -4 10 8 208.6 7.04
 4 -10 8 213.52 12.13
 4 10 -8 209.07 8.9
 -4 -10 8 225.81 11.55
 4 10 8 202.26 8.52
 -4 10 -8 200.2 11.61
 -4 10 -8 205.71 9.65
 -5 10 8 5.34 3.17
 -5 -10 8 6.22 9.48
 5 -10 8 -0.17 11.05
 0 11 -8 381.17 15.18
 0 -11 8 357.48 14.19
 0 11 -8 384.66 13.08
 1 11 -8 15.39 5.48
 1 11 8 17.42 3.84
 -1 -11 8 11.63 7.32
 1 11 -8 19.6 7.79
 1 -11 8 16.16 7.73
 -1 11 -8 20.3 7.72
 -1 11 -8 14.99 6.42
 2 11 -8 82.6 8.59
 -2 11 -8 67.45 6.79
 -2 -11 8 75.28 8.95
 2 11 8 70.28 5.11
 2 -11 8 87.34 8.45
 2 11 -8 75.79 6.57
 3 11 8 14.53 5.03
 -3 -11 8 19.59 8.75
 3 -11 8 17.6 9.2
 3 11 -8 19.47 6.28
 4 -11 8 81.6 10.56
 0 -12 8 297.17 13.25
 1 -12 8 377.39 15.29
 -1 -12 8 383.31 15.26
 -2 -12 8 166.05 11.35
 2 -12 8 170.92 11.18
 0 0 9 -1.84 2.61
 0 0 -9 0.67 1.46
 0 0 -9 -0.75 2.03
 0 0 -9 1.19 1.63
 0 0 9 2.54 2.26
 1 0 -9 650.57 18.91
 -1 0 -9 666.89 18.99
 1 0 9 686.73 20.06
 -1 0 9 668 19.91
 1 0 9 683.23 19.31
 1 0 -9 672.99 18.82
 1 0 -9 656.23 19.69
 -1 0 -9 667.12 18.93
 -1 0 9 645.46 19.21
 -1 0 -9 665.27 19.79
 -2 0 -9 1705.97 47.42
 2 0 -9 1671.28 48.54
 -2 0 -9 1638.85 48.69
 2 0 9 1697.91 47.69
 -2 0 -9 1740.92 47.35
 2 0 9 1692.69 48.93
 -2 0 9 1748.63 48.81
 2 0 -9 1696.93 47.3
 2 0 -9 1650.62 47.17
 -2 0 9 1687.37 47.56
 -3 0 9 205.84 7.17
 -3 0 9 200.25 6.65
 -3 0 -9 203.07 6.49
 -3 0 -9 191.27 6.37
 3 0 9 214.85 7.76
 -3 0 -9 193.33 7.16
 3 0 -9 198.28 6.8
 -4 0 9 71.93 4.11
 -4 0 -9 73.46 4.28
 4 0 -9 70.68 3.58
 -4 0 -9 69.22 3.23
 -4 0 9 73.46 3.43
 4 0 9 73.09 4.95
 -4 0 -9 59.95 3.27
 -5 0 -9 307.66 9.51
 -5 0 9 318.87 10.39
 5 0 -9 302.73 9.82
 -5 0 -9 280.52 9.52
 -5 0 -9 320.18 10.63
 5 0 9 304.12 11.21
 -5 0 9 313.38 9.65
 -6 0 -9 5.76 3.15
 -6 0 9 5.94 2.74
 6 0 9 6.63 5.63
 -6 0 -9 7.13 2.97
 -6 0 9 6.75 3.6
 6 0 -9 4.39 3.84
 -6 0 -9 5.07 4.25
 -7 0 -9 161.88 6.19
 -7 0 -9 154.64 7.63
 -7 0 9 160 7.06
 7 0 9 156.16 9.32
 -7 0 -9 165.43 6.5
 7 0 -9 153.37 7.29
 -7 0 9 159.86 6.21
 8 0 9 480.71 18.55
 -8 0 9 487.91 15.18
 -8 0 -9 524.19 15.64
 -8 0 -9 501.05 15.13
 8 0 -9 483.24 16.28
 -8 0 9 532.35 16.38
 -8 0 -9 445.98 16.69
 -9 0 9 145.96 6.99
 9 0 9 143.27 13.46
 -9 0 9 162.98 8.53
 -9 0 -9 171.33 8.48
 0 1 -9 606.28 17.95
 0 -1 9 650.26 19.02
 0 1 -9 628.88 18.05
 0 1 9 635.34 18.15
 0 1 -9 643.69 18.8
 0 -1 9 633.46 18.28
 0 -1 -9 600.3 18.55
 0 1 9 628.73 18.82
 -1 -1 9 40.06 2.89
 -1 1 -9 45.47 2.56
 1 1 -9 40.29 2.25
 -1 1 9 40.26 2.52
 -1 -1 -9 41.57 2.78
 1 1 9 41.61 2.79
 1 1 -9 41.68 2.91
 1 -1 -9 39.27 2.66
 -1 1 -9 41.12 2.47
 -1 -1 9 42.15 3.35
 1 -1 9 40.18 3.52
 1 -1 9 43.04 2.79
 -1 1 9 46.74 3.12
 1 1 9 42.88 3.31
 1 1 -9 46.37 2.51
 -1 1 -9 40.91 3.06
 2 -1 9 229.16 8.12
 -2 -1 9 234.26 7.95
 -2 -1 -9 223.41 6.78
 -2 -1 9 217.64 7.31
 2 1 -9 228.29 7.14
 2 1 -9 213.74 7.59
 2 1 -9 229.9 6.92
 -2 1 -9 223.15 7.86
 2 1 9 222.7 7.34
 -2 -1 -9 231.9 7.68
 -2 1 -9 238.15 7.19
 2 -1 -9 207.52 7.33
 2 1 9 241.61 8.04
 -2 1 9 230.55 7.22
 -2 1 9 225.9 7.69
 -2 1 -9 240.38 7.23
 -2 -1 -9 227.87 6.86
 3 -1 -9 86.85 3.75
 -3 1 -9 80.08 4.4
 3 1 9 93.41 4.84
 -3 -1 9 87.78 4.41
 -3 1 9 78.45 3.53
 3 -1 9 92.39 5.1
 -3 -1 -9 83.33 4.22
 -3 1 -9 83.36 3.58
 -3 -1 -9 82.1 3.26
 3 1 -9 88.15 3.17
 -3 1 9 90.96 4.13
 -3 -1 -9 86.03 3.36
 -3 -1 9 89.25 3.89
 4 1 9 172.55 7.25
 4 1 9 172.49 6.25
 -4 -1 9 185.66 6.92
 -4 -1 -9 182.54 5.96
 -4 1 9 181.76 6.69
 -4 1 9 181.22 6.07
 -4 1 -9 153.35 6.1
 -4 -1 9 174.25 6.31
 -4 1 -9 173.7 6.15
 -4 -1 -9 197.27 5.88
 -4 -1 -9 185.74 6.81
 4 -1 -9 189.06 6.24
 4 1 -9 183.98 5.65
 4 -1 9 184.93 7.65
 -4 1 -9 184.86 7.16
 4 1 -9 182.66 6.56
 -5 1 -9 136.96 6.39
 5 -1 9 132.71 7.09
 -5 -1 9 143.18 6.12
 5 1 -9 142.01 4.63
 -5 1 9 137.4 5.77
 -5 -1 -9 144.1 4.96
 -5 -1 9 131.01 5.33
 5 1 9 144.94 5.41
 -5 1 -9 128.87 5.3
 5 -1 -9 147.05 5.24
 -5 -1 -9 143.45 5.19
 -5 1 -9 146.19 5.39
 -5 1 9 137.05 5.09
 -5 -1 -9 141.44 6.15
 5 1 9 127.37 6.76
 5 1 -9 135.45 5.49
 -6 1 -9 364.25 11.29
 -6 -1 -9 355.14 10.95
 6 -1 9 363.82 13.33
 6 1 9 336.31 12.92
 -6 -1 9 361.13 12.15
 6 1 -9 362.4 10.57
 6 1 -9 342.16 11.48
 -6 1 -9 364.5 11.21
 -6 1 -9 355.62 12.43
 -6 -1 -9 360.51 12.17
 -6 1 9 365.18 11.11
 6 1 9 358.38 11.23
 -6 -1 -9 373.95 11.19
 6 -1 -9 359.14 11.92
 -6 -1 9 350.06 11.25
 -6 1 9 377.97 11.92
 7 1 -9 43.65 2.69
 7 -1 -9 40 4.87
 -7 1 9 46.59 3.7
 -7 1 -9 47.1 4.13
 7 1 -9 41.71 5.41
 -7 -1 9 42.43 3.99
 -7 -1 9 50.89 5.09
 -7 1 -9 41.2 4.02
 7 -1 9 60.71 7.79
 7 1 9 40.68 7.03
 -7 1 -9 41.22 5.65
 -7 1 9 47.47 4.53
 7 1 9 42.22 3.95
 -7 -1 -9 38.51 4.14
 -7 -1 -9 41.13 3.74
 -7 -1 -9 46.66 5.15
 8 -1 -9 -0.4 4.85
 -8 1 -9 0.53 6.26
 -8 -1 -9 -1.33 5.59
 -8 1 9 0.47 3.77
 -8 -1 -9 4.79 4.87
 8 -1 9 5.31 9.3
 8 1 -9 5.17 5.83
 -8 -1 9 2.65 4
 -8 1 9 3.39 4.64
 -8 -1 -9 2.3 3.67
 8 1 9 3.6 3.97
 -8 1 -9 2.01 4.14
 -8 -1 9 2.06 5.2
 -8 1 -9 0.56 4.52
 8 1 9 2.41 8.33
 -9 -1 9 4.35 6.53
 -9 -1 -9 -10.97 10.48
 9 1 9 2.65 10.94
 -9 1 9 -0.77 5.89
 -9 -1 9 7.14 4.97
 -9 1 -9 2.62 6.08
 9 -1 9 10.41 12.48
 -9 -1 -9 4.37 7.19
 0 2 -9 585.52 16.68
 0 2 -9 593.99 17.48
 0 2 9 585.43 16.67
 0 -2 9 577.62 16.91
 0 -2 -9 544.71 16.99
 0 2 9 562.93 17.29
 0 2 -9 573.89 16.72
 0 -2 9 587 17.65
 1 2 -9 306.45 9.86
 1 -2 -9 302.71 9.41
 1 -2 9 309.22 10.29
 -1 -2 9 297.2 9.47
 -1 2 9 290.66 9.67
 -1 2 -9 301 9.27
 1 2 9 306.46 9.33
 -1 -2 9 300.62 10.07
 -1 2 9 296.74 9.18
 1 2 -9 298.44 9.14
 1 -2 9 306.22 9.53
 -1 2 -9 290.88 9.91
 -1 -2 -9 341.19 9.6
 1 2 9 305.3 9.9
 -1 2 -9 313.61 9.33
 2 -2 -9 473.63 14.03
 -2 2 9 476.15 14.37
 2 2 9 450.18 13.9
 2 2 9 469.05 13.93
 -2 2 -9 475.24 13.88
 -2 2 -9 484.74 13.94
 -2 -2 9 493.12 14.79
 -2 2 -9 455.79 14.66
 -2 -2 -9 467.53 14.25
 2 -2 9 460.84 14.9
 2 2 -9 476.48 13.73
 2 2 -9 458.03 14.46
 -2 2 9 475.64 13.77
 -2 -2 9 474.85 14.06
 2 2 9 488.27 14.66
 -3 -2 9 253.56 8.69
 3 -2 9 246.33 9.17
 3 2 -9 246.52 8.39
 3 2 9 250.7 8.75
 -3 2 -9 244.58 7.89
 -3 2 9 248.49 7.7
 -3 -2 -9 258.65 8.34
 -3 -2 9 245.66 8.08
 -3 2 -9 245.07 7.93
 3 -2 -9 251.8 7.86
 3 2 9 250.18 8
 -3 2 9 248.73 8.29
 -3 2 -9 253.89 8.78
 3 2 -9 245.35 7.62
 3 2 9 240.1 7.96
 -4 -2 9 90.86 4.93
 4 -2 -9 93.86 3.83
 4 2 -9 91.01 3.57
 -4 2 -9 87.14 5.21
 -4 -2 9 100.04 4.37
 4 2 -9 96.85 4.48
 -4 -2 -9 92.22 4.58
 4 -2 9 103.26 5.83
 4 2 9 98.4 4.27
 -4 2 9 94.47 3.84
 -4 2 -9 89.78 4.08
 -4 2 9 93.64 4.44
 4 2 9 97.81 5.27
 5 -2 -9 117.04 5.27
 -5 -2 9 113.47 5.05
 5 2 -9 117.3 4.24
 5 -2 9 126.45 7.04
 -5 2 -9 121.24 4.99
 -5 -2 -9 121.43 4.31
 -5 -2 -9 119.22 4.5
 5 2 9 111.65 6.26
 -5 2 -9 119.34 6.39
 -5 2 9 116.61 5.26
 5 2 -9 120.7 5.25
 5 2 9 118.47 5.04
 -5 2 -9 126.89 4.94
 -5 -2 9 116.57 5.85
 -5 -2 -9 123.35 5.59
 -5 2 9 120.23 4.61
 6 2 9 121.54 5.35
 -6 2 -9 125.78 5.45
 6 2 -9 114.91 5.53
 -6 2 -9 124.24 5.46
 -6 -2 -9 120.88 4.53
 6 2 -9 130.14 4.49
 -6 2 -9 123.31 6.86
 6 2 9 113.12 7.18
 -6 -2 9 121.52 5.48
 -6 -2 9 134.7 6.38
 -6 2 9 121.6 4.88
 -6 2 9 124.47 5.61
 -6 -2 -9 125.81 5.09
 -6 -2 -9 128.21 6.06
 6 -2 -9 120.88 5.73
 6 -2 9 125.29 8.17
 -7 -2 -9 46.9 5.1
 -7 -2 -9 45.26 3.25
 -7 -2 9 48.41 5.45
 -7 2 -9 44.38 6.09
 -7 2 9 45.03 4.44
 7 2 -9 44.32 2.92
 -7 2 -9 44.51 4.24
 7 -2 -9 40.27 4.44
 -7 2 -9 40.24 4.19
 -7 2 9 41.71 3.51
 7 -2 9 42.67 8.22
 -7 -2 9 43.13 4.3
 7 2 -9 37.95 5.39
 -7 -2 -9 41.74 4.08
 7 2 9 40.68 6.93
 7 2 9 43.87 4.12
 -8 2 -9 185.12 7.5
 -8 -2 -9 184.18 11.49
 -8 2 9 181.25 7.77
 8 2 9 159.85 7.16
 8 2 -9 172.89 6.13
 8 2 -9 170.55 9.18
 -8 2 9 174.36 6.85
 -8 -2 -9 200.32 7.66
 -8 2 -9 188.78 7.53
 -8 2 -9 161.37 9.48
 -8 -2 9 181.5 8.83
 -8 -2 -9 187.25 8.59
 -8 -2 -9 184.71 6.7
 8 2 9 158.8 10.51
 9 -2 9 90.64 14.5
 0 3 9 746.3 21.32
 0 -3 -9 751.22 21.74
 0 3 9 756.6 22.08
 0 3 9 734.93 21.4
 0 3 -9 757.59 22.38
 0 -3 9 743.98 22.53
 0 -3 9 746.64 21.69
 1 3 9 32.58 2.54
 -1 3 -9 34.8 2.55
 1 -3 9 33.74 3.72
 -1 3 -9 28.09 2.65
 -1 3 -9 30.68 3.26
 -1 3 9 25.66 2.11
 -1 -3 9 31.57 2.88
 1 3 -9 36.37 2.59
 1 -3 -9 29.38 2.16
 -1 -3 -9 31 2.38
 -1 -3 9 29.64 3.49
 1 3 -9 26.46 3.01
 1 3 9 33.32 3.15
 -1 3 9 29.66 2.73
 -2 3 9 180.07 6.03
 -2 3 -9 186.3 7.14
 2 3 9 197.91 6.99
 2 3 -9 184.94 6.88
 2 3 9 192.23 6.39
 -2 3 9 195.45 6.6
 2 -3 -9 185.02 6.1
 2 3 -9 187.79 6.25
 -2 -3 9 200.67 6.7
 -2 3 -9 194.14 6.41
 -2 3 -9 196.65 6.44
 -2 -3 9 190.89 7.19
 2 3 9 192.83 6.36
 -2 -3 -9 191.55 6.42
 2 -3 9 188.27 7.46
 -3 3 9 527.92 16.39
 3 3 9 567.95 16.73
 3 3 9 584.87 17.54
 -3 3 -9 572.24 16.79
 -3 3 9 582.38 17.15
 3 3 9 565.34 16.72
 3 3 -9 572.51 16.53
 -3 -3 9 573.22 16.89
 -3 3 -9 587.74 16.75
 3 -3 -9 563.31 16.67
 -3 3 -9 583.41 17.72
 3 3 -9 548.11 17.39
 -3 -3 9 584.16 17.69
 3 -3 9 578.94 18.06
 4 3 9 535.95 16.01
 -4 3 -9 559.92 16.03
 -4 3 -9 542.49 17.15
 4 3 9 550.24 16.94
 -4 3 9 547.02 16.4
 4 -3 -9 527.04 16.23
 -4 -3 9 543.77 16.14
 -4 3 -9 548.94 16.08
 4 3 -9 552.83 15.73
 4 -3 9 516.68 17.4
 -4 -3 -9 555.69 16.42
 4 3 -9 509.03 16.56
 -4 -3 9 545.47 17.03
 -4 3 9 533.62 15.67
 -5 3 -9 24.26 3.32
 5 3 -9 28.01 2.39
 -5 -3 9 21.25 4.2
 5 3 9 25.81 3.32
 -5 -3 -9 25.08 3.57
 5 -3 -9 22.4 3.29
 -5 3 9 24.37 2.56
 5 -3 9 -1.17 5.39
 -5 3 -9 22.82 4.74
 -5 -3 9 27.17 3.66
 5 3 9 25.85 4.49
 -5 3 -9 23.58 3.23
 5 3 -9 22.17 3.47
 -5 3 9 22.27 3.22
 6 3 -9 65.3 4.64
 -6 3 9 74.31 4.39
 -6 3 9 66.5 3.57
 6 3 9 80.27 6.13
 -6 3 -9 67.44 6.1
 6 3 9 76.16 4.38
 6 -3 9 65.63 7.54
 -6 -3 9 62.8 4.48
 -6 3 -9 63.92 4.42
 -6 -3 9 65.85 5.51
 6 3 -9 67.66 3.36
 -6 -3 -9 70.48 4.82
 6 -3 -9 67.59 4.27
 -6 3 -9 65.07 4.11
 -7 -3 9 90.03 6.55
 -7 -3 -9 95.98 8.55
 -7 3 9 83.3 4.28
 -7 3 -9 78.81 7.19
 7 3 -9 93.42 4.06
 7 3 9 88.28 5.08
 -7 -3 -9 92.49 5.78
 -7 3 -9 87.63 5.45
 7 -3 9 84.73 9.6
 7 3 9 85.07 7.52
 -7 3 -9 88.86 5.23
 -7 3 9 87.05 5.13
 7 -3 -9 89.49 5.05
 7 3 -9 83.6 5.5
 -7 -3 9 84.78 5.58
 -8 3 9 75.48 4.61
 8 3 -9 76.19 7.73
 -8 3 -9 81.83 6.02
 8 3 -9 81.71 4.13
 8 3 9 79.22 8.9
 -8 -3 -9 78.84 6.41
 8 -3 9 78.81 12.12
 -8 3 -9 74.6 5.51
 -8 3 -9 82.66 8.37
 -8 -3 -9 92.89 10.93
 -8 3 9 69.24 5.54
 8 3 9 68.89 5.32
 -8 -3 9 80.81 6.35
 -8 -3 9 74.16 7.43
 0 4 9 47.9 2.8
 0 4 -9 48.8 2.98
 0 -4 9 46.37 4.2
 0 -4 -9 44.08 2.4
 0 4 9 49.87 2.55
 0 4 9 46.37 3.23
 0 4 -9 48.01 3.81
 -1 -4 9 110.75 4.6
 1 4 9 105.11 4.01
 1 4 9 105.55 4.6
 1 4 -9 111.41 4.39
 1 4 -9 101.9 5.01
 1 -4 -9 99.71 3.68
 1 4 9 107.4 4.16
 -1 4 -9 106 5.16
 -1 4 9 104.06 4.37
 -1 4 -9 110.23 4.34
 -1 4 9 107.2 4.03
 -1 -4 9 102.11 5.29
 -1 4 9 104.58 3.78
 -1 -4 -9 103.48 3.92
 -2 4 -9 251.41 8
 2 4 9 240.14 7.74
 -2 4 -9 228.82 8.79
 -2 4 9 241.82 7.99
 2 4 9 245.73 8.3
 2 4 9 241.16 7.8
 2 -4 -9 239.11 7.44
 -2 -4 -9 245.17 7.78
 -2 -4 9 235.63 8.11
 -2 -4 9 249.49 8.86
 2 4 -9 249.17 7.85
 -2 4 -9 262.35 7.98
 2 -4 9 248.74 9.1
 2 4 -9 253.48 8.6
 -2 4 9 242.45 7.43
 -3 -4 9 154.25 6.6
 3 -4 -9 143.14 5.29
 -3 4 9 149.58 5.6
 3 4 9 158.04 6.26
 -3 4 -9 144.16 5.55
 -3 4 -9 150.66 5.77
 -3 4 9 151.67 5.01
 3 4 9 152.15 5.53
 3 -4 9 151.82 7.09
 -3 -4 -9 156.79 5.53
 3 4 -9 161.77 5.41
 3 4 -9 148.65 6.2
 -3 4 -9 152.12 6.6
 3 4 9 138.65 5.4
 -4 4 -9 338.19 11.71
 -4 -4 9 334.09 11.52
 -4 4 9 344.26 10.66
 -4 -4 -9 336.61 10.61
 4 4 9 336.08 10.49
 -4 -4 9 327.57 10.7
 4 4 9 313.39 11.2
 4 4 -9 346.97 11.21
 -4 4 9 334.36 9.97
 4 -4 -9 326.65 10.35
 4 -4 9 336.69 12.22
 -4 4 -9 332.94 10.61
 -4 4 -9 335.29 10.44
 -5 4 9 190.25 6.73
 5 4 -9 176.66 7.26
 -5 4 -9 178.15 6.53
 5 -4 9 194.07 9.17
 -5 -4 9 173.39 6.94
 -5 4 -9 202.12 6.95
 5 4 9 173.49 6.74
 -5 -4 -9 183.3 6.82
 -5 4 -9 166.14 8.24
 5 4 9 182.41 7.74
 -5 4 9 175.66 5.97
 -5 -4 -9 184.63 8.52
 5 4 -9 180.19 6.21
 5 -4 -9 169.85 6.36
 -5 -4 9 176.4 7.86
 -6 -4 -9 17.97 3.94
 -6 -4 -9 5.36 6.48
 6 4 -9 9.61 4.13
 -6 4 9 12.57 2.64
 -6 4 -9 14.19 3.61
 6 4 9 11.53 5.33
 6 -4 9 12.12 7.69
 -6 -4 9 10.39 4.15
 6 4 9 12.97 3.77
 -6 4 9 14.46 3.3
 6 4 -9 13.78 2.76
 -6 -4 9 12.23 5.1
 -6 4 -9 10.7 3.98
 -6 4 -9 12.88 6.07
 -7 -4 9 18.34 5.24
 7 4 -9 19.75 3.09
 -7 4 -9 18.01 4.85
 -7 4 9 17.6 3.14
 7 4 9 19.99 6.49
 7 4 9 23.56 4.35
 -7 -4 -9 27.42 8.61
 -7 4 -9 17.99 3.79
 -7 -4 9 15.92 6.06
 -7 -4 -9 19.01 4.65
 7 -4 9 21.83 9.26
 -7 4 -9 13.43 6.85
 -7 4 9 22.93 3.88
 7 4 -9 19.3 4.81
 8 4 9 2.15 8.09
 -8 4 -9 7.97 5.47
 -8 -4 9 6.51 7.23
 8 -4 9 17.1 12.36
 -8 -4 -9 5.42 5.34
 -8 4 9 4.75 3.63
 -8 -4 -9 19.76 11.25
 8 4 -9 8.08 7.64
 8 4 -9 7.22 3.32
 -8 4 -9 6.89 4.99
 -8 4 9 4.54 4.66
 -8 -4 9 5.76 5.94
 8 4 9 6.93 4.86
 0 5 9 4.8 1.76
 0 -5 9 4.69 3.75
 0 5 9 7.96 2.09
 0 5 -9 6.59 3.4
 0 5 9 7.46 2.64
 0 5 -9 6.37 2.49
 1 5 -9 56.24 4.22
 -1 5 -9 59.47 4.33
 -1 5 9 59.81 2.93
 -1 5 9 54.74 3.28
 -1 -5 -9 59.88 2.58
 -1 -5 9 51.17 4.58
 1 5 9 61.52 3.02
 -1 5 9 55.3 2.5
 1 5 -9 58.98 3.38
 1 -5 9 57.27 4.76
 1 5 9 58.85 3.52
 -1 5 -9 57.81 3.5
 1 5 9 62.98 2.93
 -1 -5 9 60.15 3.83
 2 5 9 54.71 3.12
 -2 5 9 51.87 3.07
 -2 -5 -9 52.3 2.73
 -2 5 -9 52.7 3.59
 2 5 -9 57.9 4.11
 2 5 -9 54.63 3.42
 -2 5 9 56.53 2.5
 -2 5 9 49.41 2.89
 2 -5 9 50.79 4.87
 -2 -5 9 52.54 4.62
 2 5 9 49.06 3.61
 2 5 9 55.44 3.11
 -2 5 -9 49.28 4.47
 -2 -5 9 52.66 3.72
 3 5 -9 49.12 3.45
 3 5 9 51.66 3.25
 -3 5 -9 53.24 3.74
 3 5 -9 54.8 4.31
 3 5 9 50.19 3.98
 -3 5 9 59.64 3.31
 -3 5 -9 49.66 4.71
 -3 -5 9 53.82 3.94
 3 5 9 53.47 3.36
 -3 -5 -9 54.48 4.28
 -3 -5 -9 50.62 2.96
 -3 5 -9 54.54 3.53
 3 -5 9 61.58 5.45
 -3 5 9 51.16 2.57
 -4 5 9 45.16 3.38
 -4 -5 9 45.32 4.22
 -4 -5 9 36.72 4.81
 4 5 -9 45.75 4.26
 -4 -5 -9 42.98 4.97
 4 5 -9 46.15 3.19
 -4 5 -9 43.33 5.14
 4 -5 9 41.32 6.09
 -4 5 -9 39.64 3.41
 -4 5 -9 46.1 3.76
 -4 -5 -9 43.59 3.35
 -4 5 9 47.51 2.66
 4 5 9 45.05 3.5
 4 5 9 44.4 4.31
 5 5 -9 21.11 3.02
 -5 5 -9 28.18 3.43
 -5 5 -9 26.61 3.82
 5 5 9 17.56 4.67
 -5 -5 9 32.11 4.45
 -5 -5 9 28.16 5.23
 5 5 -9 27.77 4.63
 -5 -5 -9 24.73 3.49
 -5 5 9 23.16 2.6
 -5 -5 -9 32.75 5.97
 -5 5 -9 22.32 5.67
 5 -5 9 23.96 6.95
 -5 5 9 26.28 3.32
 5 5 9 31.83 3.8
 -6 5 -9 41.55 4.02
 -6 5 -9 47.2 4.9
 -6 -5 9 47.43 6.21
 6 5 -9 46.14 3.49
 -6 -5 -9 35.44 4.18
 6 -5 9 45.2 8.76
 -6 -5 9 47.94 5.11
 -6 -5 -9 55.64 7.67
 -6 5 -9 45.86 7.34
 -6 5 9 44.73 3.87
 -6 5 9 43.65 3.16
 6 5 -9 38.02 5.02
 6 5 9 42.93 5.89
 6 5 9 45.51 4.56
 -7 5 -9 19.78 5.18
 7 5 -9 21.82 5.33
 -7 5 9 16.83 4.01
 -7 -5 -9 30.71 9.13
 7 -5 9 5.56 10.72
 -7 -5 9 22.48 6.93
 -7 5 -9 16.5 7.43
 7 5 9 26.79 4.8
 -7 5 -9 18.87 3.96
 7 5 9 19.33 6.59
 -7 -5 9 23.3 5.73
 -7 -5 -9 21.66 4.73
 -7 5 9 22.71 3.34
 7 5 -9 22.95 3.32
 8 -5 9 65.91 14.94
 -8 -5 9 67.84 9.17
 -8 5 -9 55.45 5.38
 8 5 9 51.38 9.04
 -8 -5 -9 52.32 12.7
 -8 -5 9 55.93 7.31
 0 -6 9 64.61 5.35
 0 6 -9 68.41 4.92
 0 6 9 74.72 3.75
 0 6 -9 73.07 3.89
 1 -6 9 470.8 15.16
 -1 -6 9 467.68 15.04
 -1 6 -9 469.09 15
 -1 6 9 457.26 13.79
 1 6 9 444.3 13.24
 1 6 -9 444.1 13.84
 -1 6 -9 461.76 13.92
 1 6 9 452.05 13.36
 1 6 -9 439.38 14.83
 1 6 9 468.93 13.99
 2 6 9 61.78 3.33
 2 6 -9 63.07 3.89
 2 6 -9 62.02 4.65
 -2 6 -9 67.09 4.13
 -2 -6 9 58.08 4.35
 -2 -6 -9 71.48 3.75
 -2 6 9 51.21 3.23
 2 6 9 59.8 3.26
 -2 6 -9 63.28 5.27
 -2 -6 -9 62.03 2.66
 2 6 9 58.09 3.98
 -2 -6 9 58.35 5.19
 2 -6 9 64.01 5.61
 -3 -6 9 111.85 5.4
 -3 -6 -9 119.45 5.48
 -3 6 9 107.89 4.6
 -3 6 -9 111.93 5.33
 -3 -6 9 114.89 6.47
 -3 -6 -9 110.71 4.18
 3 6 9 119.55 4.65
 3 6 -9 113.7 5.92
 3 -6 9 110.27 6.92
 3 6 9 109.27 5.31
 3 6 -9 112.82 4.94
 -3 6 -9 115.92 6.59
 3 6 9 104.5 4.7
 -4 -6 9 129.55 6.09
 -4 6 -9 122.06 7.46
 -4 -6 -9 132.43 4.99
 -4 -6 -9 124.21 6.59
 -4 6 -9 137.82 5.44
 -4 6 9 134.76 5.21
 4 6 -9 126.01 6.56
 4 6 9 127.01 5.49
 4 -6 9 126 8.05
 -4 -6 9 135.41 7.36
 -4 6 -9 131.78 5.87
 4 6 -9 127.85 5.32
 4 6 9 130.79 6.21
 -4 6 9 124.21 4.44
 -5 6 -9 542.6 18.81
 -5 6 -9 567.65 16.73
 5 6 -9 571.51 17.98
 -5 -6 9 555.84 18.5
 -5 -6 9 553.61 17.29
 -5 6 -9 568.94 17.19
 -5 -6 -9 560.86 16.82
 5 -6 9 575.4 19.6
 -5 6 9 578.3 16.93
 5 6 9 553.17 17.8
 -5 -6 -9 574.52 18.24
 5 6 9 521.31 16.84
 -5 6 9 547.49 16.1
 5 6 -9 552.18 16.65
 -6 6 9 134.14 5.84
 -6 -6 -9 150.35 9.24
 -6 6 9 133.14 5.17
 6 6 9 134.15 6.52
 -6 6 -9 129.89 9.65
 -6 -6 -9 138.06 6.07
 -6 -6 9 148.17 8.67
 -6 6 -9 137.33 6.86
 -6 6 -9 143.43 6.13
 6 -6 9 144.89 10.94
 6 6 -9 139.54 7.38
 6 6 -9 140.28 5.72
 -6 -6 9 136.1 7.43
 6 6 9 145.03 7.87
 -7 6 -9 21.6 4.58
 -7 6 9 21.22 4.18
 -7 -6 9 22.92 6.86
 7 -6 9 22.11 12.33
 -7 -6 -9 25.05 9.88
 -7 6 -9 19.97 9.11
 7 6 9 23.12 5.13
 -7 -6 -9 20.62 4.62
 -7 -6 9 11.6 7.99
 -7 6 9 21.54 3.26
 7 6 -9 21.79 6.11
 7 6 -9 21.97 3.74
 -7 6 -9 19.39 5.59
 7 6 9 32.76 7.33
 0 7 -9 46.35 4.95
 0 -7 9 53.77 5.64
 0 7 -9 41.61 3.67
 0 7 9 43.28 3.43
 1 7 -9 4.14 3.15
 -1 7 -9 5.02 3.12
 -1 7 -9 10.82 4.51
 1 7 -9 4.9 4.33
 -1 7 9 4.26 2.51
 1 -7 9 9.99 4.99
 1 7 9 6.76 3.03
 -1 -7 9 3.92 4.83
 2 7 -9 137.02 5.99
 -2 -7 9 140.51 7.51
 2 7 9 138.85 5.27
 2 7 -9 146.49 6.94
 -2 7 -9 147.34 7.48
 -2 7 9 168.77 5.41
 2 -7 9 130.88 7.73
 2 7 9 143.87 5.14
 -2 7 -9 152.47 6.25
 2 7 9 145.84 5.98
 3 7 -9 341.94 10.67
 3 7 9 325.75 10.31
 3 7 9 321.66 10.12
 3 -7 9 347.35 12.7
 3 7 9 320.54 10.89
 -3 7 -9 330.15 10.88
 -3 -7 9 332.72 10.94
 3 7 -9 308.08 11.68
 -3 -7 9 318.57 12.24
 -3 7 -9 328.96 12.3
 -4 7 -9 310.99 9.63
 4 7 9 295.24 9.75
 -4 -7 9 313.39 11.85
 -4 7 9 285.3 9.36
 -4 7 -9 287.23 10.08
 -4 -7 -9 272.59 9.71
 4 7 -9 257.65 10.82
 -4 7 -9 292.25 11.79
 -4 -7 9 280.65 10.2
 4 7 -9 293.39 9.7
 4 -7 9 282.89 12.16
 -4 -7 -9 299.07 9.02
 4 7 9 302.06 10.3
 -5 -7 -9 81.47 6.29
 -5 -7 -9 77.79 4.26
 -5 -7 9 76.87 6.09
 -5 7 -9 83.63 4.87
 5 -7 9 79.3 9.49
 5 7 -9 83.38 4.7
 -5 -7 9 87.71 7.59
 -5 7 -9 85.98 8.31
 -5 7 9 83.97 3.63
 -5 7 -9 75.09 5.72
 5 7 9 79.42 6.32
 5 7 9 84.52 5.44
 -5 7 9 82.45 4.39
 5 7 -9 90.25 6.52
 -6 7 -9 121.02 5.59
 -6 7 9 110.68 5.16
 6 7 9 104.77 7.31
 -6 7 -9 102.36 6.76
 -6 7 9 107.53 4.45
 -6 -7 9 105.1 7.37
 6 7 -9 94.23 5.26
 -6 -7 -9 106.61 8.04
 -6 7 -9 106.44 9.99
 6 7 9 101.81 6.32
 6 7 -9 107 7.34
 -6 -7 -9 103.41 5.19
 -6 -7 9 112.62 8.75
 6 -7 9 112.24 11.58
 7 -7 9 160.58 15.63
 -7 -7 9 154.34 11.48
 7 7 9 147.17 9.42
 -7 -7 9 141.68 9.31
 -7 -7 -9 208.06 10.48
 -7 7 -9 154.57 7.05
 0 8 9 224.55 7.82
 0 8 -9 223.87 8.32
 0 -8 9 242.15 10.14
 0 8 -9 244.71 9.84
 -1 8 -9 164.8 7.92
 1 -8 9 140.59 8.04
 -1 8 -9 157.58 6.6
 1 8 -9 153.04 7.81
 -1 8 9 158.75 5.67
 1 8 -9 159.84 6.47
 -1 -8 9 150.86 8.14
 -2 -8 9 19.52 6
 2 8 9 16.82 2.6
 -2 8 9 17.21 2.65
 2 8 9 20.03 3.65
 2 -8 9 16.6 6
 2 8 -9 21.13 3.87
 2 8 -9 20.2 5.06
 2 8 9 19.71 3.23
 -2 8 -9 23.77 6.08
 -2 8 -9 15.46 4.41
 3 8 9 9.65 4.11
 -3 8 -9 13.71 6.22
 -3 8 -9 9.4 4.21
 3 8 9 9.99 3.06
 -3 8 9 9.57 2.71
 3 8 -9 8.5 4.11
 3 -8 9 13.3 7.04
 3 8 9 10.91 3.4
 -3 -8 9 12.56 6.32
 3 8 -9 10.45 5.34
 -4 8 -9 320.06 11.01
 4 -8 9 325.04 13.69
 4 8 -9 323.13 10.54
 4 8 9 285.13 10.33
 -4 -8 9 309.24 12.75
 4 8 -9 312.26 12.05
 -4 8 -9 285.38 12.72
 4 8 9 320.15 11.12
 -4 8 9 310.69 9.9
 -5 8 -9 42.95 5.97
 -5 8 -9 40.44 8.6
 -5 -8 -9 45.42 3.13
 5 8 9 48.5 6.08
 5 8 9 41.08 5.29
 -5 8 -9 44.87 4.39
 5 8 -9 42.52 6.63
 -5 -8 9 56.15 8.57
 5 -8 9 34.08 10.07
 5 8 -9 43.69 4.78
 -5 -8 9 50.37 6.51
 -5 8 9 40.6 3.85
 -6 8 -9 36.37 4.54
 -6 -8 9 33.2 9.51
 6 8 9 33.05 6.72
 -6 -8 9 32.59 7.14
 6 8 -9 35.34 4.61
 -6 -8 -9 41.24 5.22
 6 -8 9 48.76 12.85
 -6 -8 -9 39.91 4.16
 -6 8 9 36.84 3.38
 0 9 -9 26.68 4.58
 0 9 -9 26.62 6.38
 0 9 9 34 3.29
 0 -9 9 39.38 6.56
 1 9 -9 68.97 5.08
 -1 -9 9 71.31 7.52
 -1 9 -9 59.18 6.77
 -1 9 9 65.48 3.77
 1 9 9 65.24 4.22
 -1 9 -9 66.58 5.36
 1 9 -9 60.75 6.61
 1 -9 9 64.02 7.35
 2 -9 9 98.87 8.31
 2 9 -9 88.55 7.15
 2 9 -9 89.91 5.49
 -2 -9 9 85.52 7.94
 -2 9 9 94.33 4.22
 2 9 9 89.76 5.01
 -2 9 -9 90.5 7.76
 -2 9 -9 96.65 6.15
 3 9 9 197.45 7.99
 -3 9 -9 195.17 10.53
 3 9 -9 203.53 9.85
 -3 9 -9 192.4 8.44
 -3 9 9 194.73 6.91
 3 9 9 213.38 7.07
 3 -9 9 205.04 10.99
 -3 -9 9 209.68 10.68
 3 9 -9 205.58 8.23
 3 9 9 201.19 7.58
 4 -9 9 67.94 10.03
 -4 -9 9 49.56 8.7
 -4 9 -9 67.15 6.23
 4 9 9 64.94 5.77
 4 9 -9 62.32 5.45
 4 9 9 65.34 5.72
 -4 9 9 64.81 3.91
 -4 9 -9 59.56 8.67
 4 9 -9 58.98 7.34
 -5 9 -9 221.97 8.6
 5 9 9 239.03 9.89
 5 -9 9 234.3 14.35
 5 9 -9 229.97 8.98
 -5 9 9 214.48 8.01
 -5 -9 9 234.38 12.95
 0 10 -9 111.27 8.96
 0 10 9 117.86 5.01
 0 -10 9 110.63 8.78
 0 10 -9 103.46 6.49
 1 10 9 280.31 9.44
 1 10 -9 273.21 12.41
 1 -10 9 296.54 12.76
 1 10 -9 287.67 10.45
 -1 10 -9 264.42 12.38
 -1 10 -9 271.36 10.6
 -1 10 9 276.65 9.1
 -1 -10 9 300.63 12.81
 -2 10 9 300.89 9.79
 2 10 -9 313.89 13.09
 -2 10 -9 329.48 11.67
 2 10 9 316.84 10.63
 -2 10 -9 289.54 13.77
 2 -10 9 317.18 13.78
 -2 -10 9 303.22 13.7
 2 10 -9 320.88 11.17
 3 10 9 45.14 4.07
 3 10 -9 47.83 5.83
 -3 10 -9 42.09 6.31
 3 10 9 47.89 5.52
 -3 10 9 43.65 3.42
 3 -10 9 41.76 9.68
 -3 -10 9 42.66 9.02
 -4 -10 9 12.92 9.92
 4 -10 9 21.85 11.42
 0 -11 9 39.54 9.34
 0 11 9 43.67 4.28
 -1 -11 9 23.7 8.93
 1 -11 9 43.79 9.34
 1 11 9 30.42 4.47
 2 -11 9 165.78 11.58
 -2 -11 9 152.79 12.03
 0 0 -10 1842.52 52.54
 0 0 10 1950.33 54.39
 0 0 -10 1809.93 52.68
 0 0 10 1922 53
 0 0 -10 1902.96 54.1
 1 0 -10 208.07 6.94
 1 0 -10 196.17 6.04
 1 0 10 189.23 6.76
 -1 0 -10 188.76 6.35
 -1 0 10 204.62 6.72
 -1 0 10 198.23 7.34
 -1 0 -10 202.06 7.06
 1 0 10 201.66 7.5
 -1 0 -10 201.01 6.2
 1 0 -10 208.65 6.22
 -2 0 10 637.5 19.95
 2 0 10 652.89 19.33
 2 0 10 648.39 20.14
 -2 0 -10 691.43 18.89
 -2 0 -10 658.44 19.83
 -2 0 10 659.77 19.18
 2 0 -10 665.45 19.64
 -2 0 -10 664.66 18.98
 3 0 -10 69.18 3.6
 -3 0 10 63.97 3.53
 -3 0 -10 67.69 3.23
 -3 0 -10 67.96 3.4
 -3 0 -10 71.07 4.31
 3 0 10 66.52 4.97
 -3 0 10 69.87 4.16
 4 0 -10 134.09 5.3
 -4 0 -10 128.49 4.86
 -4 0 10 137.05 5.86
 -4 0 10 131.42 5.28
 -4 0 -10 130.03 5.11
 -4 0 -10 137.97 5.96
 4 0 10 130.06 6.75
 5 0 -10 18.83 3.15
 -5 0 10 18.54 3.78
 5 0 10 17.34 5.34
 -5 0 10 17.69 2.95
 -5 0 -10 20.35 4.3
 -5 0 -10 17.83 2.74
 -5 0 -10 14.15 3.18
 -6 0 10 198.88 7.08
 -6 0 -10 192.58 8.33
 -6 0 -10 205.69 6.82
 6 0 10 187.98 9.58
 -6 0 -10 184.59 7.24
 6 0 -10 180.61 7.35
 -6 0 10 187.56 7.85
 -7 0 10 103.87 6.44
 7 0 10 109.07 9.25
 7 0 -10 97.27 6.64
 -7 0 -10 107.98 5.95
 -7 0 10 97.07 5.23
 -7 0 -10 97.81 5.14
 -7 0 -10 95.79 7.05
 -8 0 10 2.04 5.64
 8 0 10 -1.12 9.92
 -8 0 -10 2.39 4.18
 -8 0 -10 -1.31 5.77
 8 0 -10 1.61 6.06
 -8 0 10 1.11 4.29
 0 1 -10 134.03 4.82
 0 1 -10 135.82 4.56
 0 1 10 130.18 5.61
 0 1 10 133.27 5
 0 -1 10 128.85 5.8
 0 1 -10 132.21 5.34
 0 -1 -10 125.2 5.01
 0 -1 10 132.38 5.12
 1 -1 10 192.36 7.42
 1 1 10 191.73 7.17
 1 1 -10 183.96 6.23
 -1 -1 10 189.45 7.19
 1 1 -10 185.93 5.95
 1 1 10 186.45 6.43
 1 1 -10 182.95 6.72
 1 -1 10 190.43 6.56
 -1 1 -10 180.54 6.87
 -1 1 10 197.93 6.39
 -1 1 -10 188.97 6.3
 -1 -1 -10 192.97 6.65
 1 -1 -10 191.51 6.53
 -1 1 -10 189.96 6.14
 -1 -1 10 196.79 6.69
 -1 1 10 175.79 6.87
 2 1 -10 445.76 13.32
 2 -1 10 412.29 13.77
 -2 -1 10 424.41 12.9
 -2 1 10 433.46 12.78
 -2 1 -10 418.52 12.71
 2 1 10 432.89 12.91
 -2 1 -10 439.04 13.55
 2 1 -10 417.3 12.61
 2 1 10 430.58 13.68
 2 1 -10 422.87 12.38
 -2 1 -10 439.84 12.63
 2 -1 -10 419.14 13.01
 -2 -1 10 411.89 13.56
 -2 1 10 432.97 13.43
 -2 -1 -10 425.69 13.23
 -3 1 10 7.69 2.54
 -3 -1 10 6 3.14
 -3 -1 -10 3.23 2.1
 -3 1 -10 5.64 2.44
 3 -1 10 10.37 4.24
 -3 -1 10 2.72 2.73
 3 1 -10 4.46 1.67
 -3 1 -10 4.72 3.5
 -3 -1 -10 5.14 1.94
 -3 1 10 7 3.03
 3 1 -10 5.22 2.4
 3 1 10 5.99 3.89
 3 -1 -10 5.19 2.37
 -3 1 -10 4.86 2.45
 -3 -1 -10 3.84 2.89
 3 1 -10 2.56 2.63
 -4 1 -10 63.49 3.49
 4 -1 -10 64.5 3.63
 4 1 10 60.82 5.11
 -4 -1 -10 62.85 3.19
 -4 1 10 60.51 4.19
 -4 1 -10 69.03 4.74
 4 1 -10 66.84 2.84
 -4 1 -10 70.01 3.95
 -4 -1 -10 69.26 3.45
 4 1 -10 68.17 4.09
 -4 -1 10 61.11 4.48
 4 -1 10 71.3 5.54
 -4 -1 10 65.42 3.79
 -4 -1 -10 73.36 4.42
 4 1 -10 69.53 3.56
 -4 1 10 66.21 3.51
 -5 1 10 22.07 3.8
 -5 1 -10 22.9 4.57
 -5 -1 10 19.84 4.11
 -5 -1 -10 20.15 2.71
 -5 -1 10 23.3 3.55
 5 -1 10 19.74 5.62
 5 1 10 19.97 5.24
 5 -1 -10 19.38 2.87
 -5 1 -10 23.96 3.09
 5 1 -10 18.01 3.35
 -5 1 10 18.7 3.02
 -5 1 -10 19.25 3.26
 5 1 -10 20.39 2.09
 -5 -1 -10 23.17 3.07
 -5 -1 -10 24.16 4.12
 -6 1 -10 88.18 4.64
 -6 -1 10 75.14 4.65
 -6 1 10 92.06 5.33
 6 1 -10 82.14 4.78
 -6 -1 -10 88.82 5.89
 -6 1 -10 81.46 6.32
 6 1 10 77.57 7.08
 6 -1 10 77.41 7.69
 6 -1 -10 81.76 5.53
 -6 -1 -10 85.11 4.64
 -6 -1 -10 90.73 4.07
 6 1 -10 86.89 3.43
 -6 -1 10 87.99 5.77
 -6 1 10 81.81 4.38
 -6 1 -10 91 4.94
 -7 -1 -10 22.49 5.73
 7 1 10 28.62 7.74
 -7 1 -10 36.2 6.32
 -7 1 10 25.64 3.8
 7 -1 10 28.65 8.53
 -7 -1 10 25.08 5.39
 -7 1 -10 27.9 4.75
 -7 -1 -10 32.88 4.66
 7 -1 -10 22.68 5.08
 -7 1 -10 30.15 4
 -7 -1 -10 32.35 3.5
 -7 1 10 26.16 4.85
 -7 -1 10 24.83 4.19
 7 1 -10 32.14 5.75
 -8 -1 10 372.07 12.61
 8 1 -10 374.06 13.88
 8 1 10 377.52 16.24
 -8 -1 -10 394.21 12.11
 -8 -1 10 383.47 14.03
 8 -1 10 364.96 17.21
 -8 1 -10 409.27 13.15
 -8 1 10 358.79 12.29
 -8 -1 -10 392.37 13.25
 -8 1 10 389.2 13.58
 0 2 10 0.46 2.99
 0 2 -10 -0.38 2.78
 0 -2 -10 -1.02 2.12
 0 2 -10 -0.1 2.48
 0 2 -10 2.25 2.23
 0 -2 10 1.23 2.56
 0 2 10 -0.2 2.24
 0 -2 10 0.61 3.42
 -1 2 10 334.69 10.46
 1 -2 10 346.22 10.85
 -1 -2 10 360.68 11.58
 1 2 10 366.43 10.63
 -1 2 -10 331.86 11.27
 1 -2 -10 358.14 10.71
 -1 2 -10 352.24 10.45
 1 2 10 352.99 11.29
 1 2 -10 346.46 10.6
 1 -2 10 348.03 11.68
 -1 2 10 338.57 11.1
 1 2 -10 355.34 10.37
 -1 -2 -10 334.81 10.76
 -1 -2 10 344.92 10.82
 1 2 -10 317.93 11.09
 2 2 -10 209.19 7.25
 2 2 -10 207.84 6.42
 -2 2 10 198.2 6.62
 -2 -2 10 194.7 7.62
 2 2 10 203.56 6.81
 -2 -2 10 199.58 7.05
 2 -2 10 214.15 8.01
 2 2 10 204.22 7.52
 -2 -2 -10 191.83 6.91
 2 -2 -10 187.88 6.6
 -2 2 -10 203.46 6.68
 -2 2 -10 193.18 7.57
 -2 2 -10 204.52 6.81
 -2 2 10 194.4 7.17
 -3 2 -10 70.08 4.74
 -3 -2 10 75.87 3.98
 -3 2 10 67.96 3.36
 -3 -2 10 65.41 4.62
 3 2 10 73.95 4.83
 3 2 10 63.39 3.72
 -3 2 10 77.45 4.14
 -3 -2 -10 68.75 4.02
 -3 2 -10 72.78 3.86
 -3 2 -10 72.27 3.56
 3 2 -10 75.89 3.2
 3 -2 10 70.42 5.47
 3 -2 -10 71.28 3.47
 3 2 -10 69.13 4.12
 3 2 10 74.95 3.89
 -4 2 -10 111.94 4.73
 -4 2 10 105.51 5.07
 -4 -2 10 112.15 4.9
 4 2 10 104.56 5.86
 4 2 -10 107.34 4.01
 -4 2 -10 112 4.63
 4 2 10 106.14 4.83
 4 -2 10 105.55 6.5
 4 -2 -10 99.68 4.28
 -4 2 -10 103.64 5.79
 -4 -2 10 115.66 5.76
 -4 2 10 103.8 4.38
 4 2 -10 109.78 5.04
 -4 -2 -10 109.65 5.07
 -5 2 10 19.85 2.86
 5 2 10 25.82 5.11
 -5 -2 -10 18.07 3.88
 -5 2 -10 18.98 3.36
 -5 2 -10 18.38 4.76
 5 2 -10 19.63 2.33
 5 -2 10 20.07 5.91
 -5 -2 10 20.09 3.56
 -5 2 -10 19.28 3.47
 -5 -2 10 18.04 4.28
 5 -2 -10 17.98 3.67
 5 2 10 19.57 3.41
 -5 2 10 15.24 3.59
 5 2 -10 18.94 3.47
 6 2 10 149.48 8.25
 6 -2 10 133.17 9.11
 -6 2 -10 143.41 7.75
 -6 2 -10 131.05 6.26
 6 2 -10 148.19 5.05
 -6 -2 -10 137.23 6.71
 6 2 10 144.15 6.17
 -6 -2 -10 147.54 5.57
 -6 2 -10 143.32 5.87
 6 2 -10 129.25 6.2
 -6 2 10 144.67 6.49
 -6 2 10 143.97 5.6
 -6 -2 10 131.13 6.15
 -6 -2 10 147.57 7.32
 6 -2 -10 124.88 6.26
 -6 -2 -10 151.09 5.16
 7 -2 10 244.88 12.85
 7 2 -10 249.22 7.78
 -7 2 -10 225.44 8.86
 -7 2 -10 225.15 10.85
 -7 -2 10 238.22 9.14
 -7 2 10 244.47 9.34
 -7 -2 -10 249.61 8.56
 -7 -2 -10 253.8 9.87
 -7 -2 10 261.61 10.28
 7 2 10 240.29 11.41
 -7 2 -10 254.76 8.71
 -7 2 10 235.61 8.35
 -7 -2 -10 233.79 7.87
 7 2 -10 238.75 9.56
 7 2 10 222.2 8.66
 7 -2 -10 264.29 9.24
 8 2 -10 48.64 3.38
 8 2 10 31.32 9.44
 -8 2 10 42.69 5.68
 -8 -2 -10 46.73 5.65
 -8 2 -10 34.76 5.61
 -8 -2 10 38.85 5.67
 -8 -2 -10 46.17 3.96
 -8 -2 -10 38.4 11.65
 8 -2 10 33.9 11.77
 -8 -2 10 41.71 7.09
 0 3 10 127.68 5.31
 0 -3 10 125.21 5.13
 0 3 -10 115.82 5.45
 0 -3 -10 121.27 4.57
 0 -3 10 126.72 6
 0 3 -10 123.56 4.97
 0 3 -10 122.52 4.8
 -1 3 10 29.01 3.1
 1 3 -10 33.29 2.7
 1 -3 -10 28.03 2.35
 -1 3 -10 28.62 3.05
 1 3 -10 28.27 3.4
 -1 3 -10 24.47 3.7
 1 3 10 29 2.93
 -1 3 10 30.83 2.54
 -1 3 -10 36.1 2.88
 -1 -3 -10 24.77 2.49
 1 -3 10 32.95 4.23
 1 3 10 26.61 3.33
 1 3 10 28.41 2.9
 -1 -3 10 26.1 3.12
 -1 -3 10 27.44 4.02
 -2 3 10 488.69 14.61
 -2 3 10 455.86 13.88
 -2 3 -10 492.87 14.13
 -2 -3 10 491.5 15.21
 2 3 -10 479.03 13.95
 2 3 -10 456.74 14.79
 2 3 10 468.07 14.2
 -2 -3 10 460.33 14.34
 -2 3 -10 461.13 15.08
 -2 -3 -10 479.13 14.35
 2 3 10 485.01 14.13
 -2 3 -10 467.04 14.18
 2 -3 -10 470.69 14.05
 2 3 10 466.46 14.82
 2 -3 10 482.35 15.46
 3 3 10 59.47 3.58
 -3 3 -10 64.84 3.77
 -3 3 10 53.73 3.04
 3 3 -10 55.41 4.04
 3 3 10 51.75 4.46
 -3 -3 -10 60.58 3.64
 3 3 -10 53.78 3.11
 -3 -3 10 56.8 4.7
 3 -3 10 54.08 5.51
 -3 3 -10 58.67 3.47
 -3 3 10 53.38 3.72
 3 3 10 53.84 3.7
 -3 -3 10 53.12 4.1
 -3 3 -10 59.84 4.9
 3 -3 -10 59.36 2.91
 4 3 -10 156.87 6.43
 -4 3 -10 155.75 6.01
 4 3 -10 157.7 5.42
 -4 -3 10 155.95 6.23
 -4 3 10 159.38 5.5
 -4 3 -10 162.48 7.25
 -4 -3 -10 164.59 6.27
 -4 3 10 160.72 6.21
 4 3 10 147.05 6.06
 4 3 10 159.33 6.99
 4 -3 10 143.94 7.88
 4 -3 -10 142.43 5.92
 -4 3 -10 163.8 6.09
 -4 -3 10 148.85 7.01
 -5 3 -10 47.32 5.53
 -5 3 10 40.75 3.13
 -5 -3 10 46.77 5.18
 -5 -3 -10 41.42 4.13
 5 3 10 43.2 4.02
 -5 3 -10 40.12 3.68
 5 3 -10 44.08 2.88
 5 -3 10 37.75 6.72
 5 -3 -10 37.9 3.81
 -5 3 10 38.61 3.85
 5 3 10 46.4 5.47
 5 3 -10 45.22 4.31
 -5 -3 10 45.2 4.17
 -5 3 -10 41.73 3.84
 6 3 10 79.19 6.73
 -6 -3 -10 70.19 5.17
 -6 -3 10 72.75 5.23
 6 -3 -10 68.51 4.65
 -6 3 -10 72.73 4.63
 -6 3 -10 68.32 6.91
 -6 3 10 65.81 3.95
 6 3 -10 72.53 5.06
 -6 -3 10 67.67 6.04
 -6 3 -10 74.08 4.81
 6 3 -10 74.55 3.6
 6 3 10 74.98 4.77
 -6 3 10 74.64 4.92
 6 -3 10 16.01 7.98
 7 -3 -10 48.6 4.68
 -7 3 10 47.19 4.97
 -7 -3 -10 51.34 5.69
 -7 -3 10 58.12 6.86
 7 3 -10 56.37 5.29
 -7 3 -10 47.06 5.22
 -7 3 -10 44.58 7.74
 7 3 10 46.89 4.92
 -7 3 -10 44.48 4.84
 7 3 10 38.66 7.49
 -7 3 10 47.72 4.04
 -7 -3 10 47.68 5.48
 -7 -3 -10 36.93 9.41
 7 -3 10 42.41 10.2
 7 3 -10 50.18 3.49
 8 3 10 117.2 10.6
 -8 3 -10 118.71 7.07
 -8 -3 10 124.93 7.45
 -8 3 10 122.14 7.03
 8 -3 10 123.75 14.35
 -8 -3 10 121.08 8.99
 0 4 10 423.46 13.05
 0 4 10 402.9 12.34
 0 -4 10 424.23 12.98
 0 4 10 409.21 12.55
 0 4 -10 407.63 12.58
 0 -4 -10 417.4 12.46
 0 -4 10 432.71 13.94
 0 4 -10 425.73 13.63
 -1 -4 10 60.21 3.96
 -1 -4 -10 62.85 3.11
 -1 4 10 61.95 3.62
 -1 4 -10 65.84 4.61
 1 4 10 60.08 4.01
 1 4 -10 71.75 3.64
 1 -4 10 65.25 5.2
 -1 4 10 59.33 3.1
 1 -4 -10 58.76 2.74
 -1 -4 10 62.18 4.83
 1 4 -10 56.79 4.36
 1 4 10 63.32 3.37
 1 4 10 60.93 3.63
 -1 4 -10 58.21 3.58
 -1 4 -10 63.7 3.85
 -2 4 -10 355.14 11.9
 2 -4 -10 332.27 10.36
 -2 4 -10 344.7 10.82
 -2 4 10 354.61 11.02
 -2 4 10 347.96 10.38
 2 4 10 363.76 10.67
 -2 -4 -10 341.66 10.69
 2 4 10 358.6 11.32
 2 4 -10 339.7 11.53
 2 4 10 344.05 10.78
 -2 -4 10 346.65 11.08
 -2 -4 10 333.86 11.92
 -2 4 -10 340.48 10.77
 3 4 -10 75.16 3.76
 3 4 10 74.15 3.9
 -3 4 10 71.49 4.1
 3 -4 10 81.44 6.2
 -3 4 -10 72.39 5.52
 -3 4 -10 70.39 4.09
 -3 -4 10 70.39 5.32
 -3 -4 -10 71.73 3.71
 -3 4 10 71.4 3.39
 -3 -4 10 78.02 4.59
 -3 4 -10 68.73 4.09
 3 4 -10 70.21 4.73
 3 4 10 76.2 4.13
 3 4 10 73.26 4.83
 3 -4 -10 70.89 3.63
 4 -4 -10 230.92 7.87
 4 4 10 235.62 9
 -4 -4 10 233.6 8.61
 -4 4 -10 228.09 8.11
 4 4 -10 249.33 7.74
 4 -4 10 242.75 10.21
 4 4 10 238.88 8.22
 -4 -4 -10 234.87 8.15
 -4 -4 10 229.33 9.3
 -4 4 -10 253.66 8.27
 4 4 -10 238.45 8.8
 -4 4 10 226.53 7.52
 -4 4 10 228.26 8.19
 -4 4 -10 237.54 9.45
 5 -4 -10 48.11 3.68
 -5 4 -10 57.49 6.24
 -5 -4 10 51.51 4.75
 -5 -4 -10 55.79 4.19
 -5 4 10 51.9 3.34
 -5 4 -10 50.97 4.33
 5 -4 10 51.37 7.52
 5 4 -10 55.06 4.83
 -5 -4 10 45.54 5.55
 -5 4 -10 51.67 4.25
 -5 4 10 47.65 3.98
 5 4 -10 54.84 3.36
 5 4 10 51.2 4.4
 5 4 10 52 5.62
 -6 -4 -10 261.67 11.89
 -6 -4 10 237.76 9.28
 6 4 10 235.24 10.33
 -6 4 -10 228.74 8.62
 6 4 -10 248.67 9.53
 -6 4 10 234.48 8.09
 -6 -4 -10 258.01 9.05
 6 -4 10 261.45 12.65
 6 4 10 235.88 8.96
 -6 4 -10 258.86 8.96
 -6 4 10 260.61 9.02
 6 4 -10 244.14 8.03
 -6 4 -10 250.4 11.03
 -6 -4 10 246.72 10.49
 6 -4 -10 240.75 8.44
 -7 -4 -10 247.85 13.25
 -7 -4 10 207.27 9.34
 -7 4 10 229.5 7.97
 -7 4 10 230.6 8.95
 -7 4 -10 232.36 8.96
 -7 4 -10 248.76 8.87
 -7 -4 10 222.08 10.91
 -7 -4 -10 241.84 9.28
 7 4 -10 233.29 9.5
 7 4 10 235.71 11.22
 7 4 10 210.92 8.84
 -7 4 -10 224.29 11.78
 7 -4 10 218.97 14.29
 7 4 -10 241.91 7.77
 0 5 -10 157.83 5.85
 0 5 10 150.87 5.96
 0 5 -10 148.52 6.95
 0 -5 10 154.83 7.39
 0 5 10 150.7 5.67
 0 5 10 160.05 5.27
 0 -5 -10 147.3 4.92
 -1 5 10 36.05 2.43
 1 5 10 37.28 3.43
 -1 5 10 32.09 3.2
 -1 -5 -10 31.08 2.28
 -1 -5 10 31.36 3.91
 -1 5 -10 32.69 4.48
 1 5 10 32.03 2.8
 -1 -5 10 31.54 4.73
 1 5 10 30.27 3.18
 1 5 -10 35.88 3.37
 1 5 -10 31.13 4.05
 1 -5 10 25.8 4.88
 -1 5 -10 29.52 3.16
 -1 5 10 32.44 3.11
 -2 5 10 284.29 8.7
 -2 5 -10 286.51 9.42
 2 5 -10 295.49 9.29
 -2 -5 10 287.44 9.67
 -2 -5 -10 279.92 8.91
 2 5 10 288.12 9.09
 -2 5 -10 274.17 10.55
 2 -5 10 309.47 11.06
 2 5 10 292.28 9.73
 -2 5 -10 303.7 9.41
 -2 5 10 284.1 9.34
 2 5 -10 259.28 10.08
 2 5 10 291.3 9.26
 -3 5 10 87.39 3.74
 -3 -5 10 82.45 5.12
 3 5 10 80.39 5.15
 3 5 10 93.11 4.69
 3 -5 10 85.66 6.82
 3 5 10 89.11 4.35
 -3 5 -10 99.96 6.33
 -3 5 10 99.25 4.54
 -3 -5 10 94.51 6.19
 -3 5 -10 89.88 4.67
 -3 5 -10 81.83 4.72
 -3 -5 -10 93.48 4.05
 3 5 -10 95.27 5.56
 3 5 -10 94.8 4.4
 4 -5 10 162.46 9.01
 -4 5 -10 151.39 7.99
 -4 -5 -10 154.03 6
 4 5 -10 154.62 7.08
 -4 5 -10 159.87 6.47
 -4 5 10 157.8 6.25
 -4 -5 10 144.92 6.77
 -4 -5 -10 157.11 7.8
 -4 5 10 154.53 5.44
 -4 5 -10 158.17 6.22
 4 5 10 153.93 6.4
 4 5 -10 162.79 5.87
 4 5 10 158.62 7.19
 -4 -5 10 175.91 8.05
 -5 -5 10 341.05 11.37
 5 5 -10 319.89 11.58
 -5 5 10 301.75 9.88
 -5 5 -10 338.3 10.81
 5 5 10 316.1 10.88
 -5 5 -10 314.26 12.62
 -5 -5 -10 331.56 12.67
 -5 5 -10 298.91 10.55
 -5 -5 10 325.58 12.37
 5 5 10 331.36 11.84
 -5 5 10 326.28 10.7
 -5 -5 -10 316.56 10.55
 5 -5 10 338.91 13.89
 -6 5 -10 185.19 7.62
 -6 5 10 199.66 7.67
 -6 5 -10 193.7 10.44
 -6 -5 -10 209.56 11.23
 -6 5 -10 185.7 7.92
 6 5 10 193.33 9.3
 6 5 -10 192.49 6.85
 -6 5 10 183.14 6.69
 6 5 10 194.71 8.02
 6 -5 10 199.19 12.7
 -6 -5 10 189 8.51
 -6 -5 10 196.76 9.96
 6 5 -10 190.07 8.51
 7 -5 10 81.74 13.12
 -7 5 10 91.71 4.71
 -7 -5 10 88.36 8.9
 -7 -5 -10 102.87 11.67
 -7 5 -10 94.06 5.74
 7 5 10 89.45 8.48
 -7 5 -10 81.64 6.23
 -7 5 10 100.38 5.9
 -7 -5 10 102.24 7.47
 0 6 -10 537.98 17.05
 0 6 10 504.45 15.16
 0 6 -10 537.04 15.82
 0 6 10 522.82 15.96
 0 -6 10 541.98 17.39
 0 6 10 498.6 15.37
 -1 6 10 34.36 3.37
 1 6 10 31.72 3.48
 1 6 -10 33.26 4.64
 1 6 -10 38.54 3.54
 -1 -6 10 41.33 5.51
 -1 6 -10 30.58 3.56
 1 6 10 36.62 3.29
 1 6 10 35.21 2.81
 -1 6 10 36.12 2.48
 1 -6 10 42.79 5.53
 -1 6 10 34.46 3.21
 -1 6 -10 45.74 4.91
 2 6 10 486.13 14.4
 2 -6 10 476.71 16.35
 -2 -6 10 481.06 16.18
 -2 6 10 459.43 13.8
 -2 -6 -10 472.66 14
 -2 6 10 484.81 14.56
 -2 -6 10 476.68 14.95
 2 6 -10 500.49 14.59
 -2 6 10 474.06 14.16
 -2 6 -10 468.85 14.59
 2 6 -10 434.85 15.5
 2 6 10 490.29 14.19
 -2 -6 -10 513.82 14.69
 -2 6 -10 485.56 16.02
 2 6 10 454.98 14.85
 3 6 -10 175.01 6.75
 -3 6 -10 178.47 7.08
 -3 -6 10 180.01 7.49
 3 6 10 181.45 6.51
 3 -6 10 189.69 9.39
 3 6 10 184.18 7.35
 -3 6 -10 192.49 6.93
 -3 6 -10 173.5 8.54
 3 6 -10 178.12 8
 -3 -6 -10 181.7 6.15
 -3 -6 -10 198.18 7.57
 -3 6 10 172.88 5.95
 3 6 10 178.17 6.88
 -3 -6 10 184.09 8.78
 -3 6 10 180.52 6.65
 -4 6 10 377.91 11.77
 4 -6 10 386.48 14.57
 -4 -6 -10 376.94 12.88
 -4 6 10 360.71 10.97
 4 6 -10 344.37 12.89
 -4 -6 10 379.93 13.81
 4 6 -10 371.75 11.61
 -4 6 -10 377.34 12.06
 4 6 10 369.06 12.55
 -4 -6 -10 324.29 11.3
 4 6 10 371.16 11.96
 -4 6 -10 377.97 11.79
 -5 6 -10 66.07 4.83
 -5 6 -10 68.87 7.74
 5 6 -10 58.84 5.97
 -5 -6 -10 66.82 7.38
 5 6 -10 64.44 4.14
 -5 6 -10 59.99 5.2
 -5 -6 10 67.7 7.37
 5 -6 10 67.13 9.74
 -5 -6 -10 59.63 4.36
 5 6 10 61.67 6.18
 -5 6 10 68.01 4.54
 -5 6 10 67.72 3.58
 5 6 10 67.03 5.43
 -6 -6 -10 187.27 11.2
 -6 -6 -10 180.1 7.22
 6 6 -10 190.21 8.97
 -6 -6 10 154.1 8.9
 -6 6 -10 166.18 8.03
 -6 6 10 210.74 7.54
 6 -6 10 187.82 13.66
 -6 -6 10 185.41 10.52
 6 6 -10 184.12 6.95
 6 6 10 168.64 8.18
 -6 6 -10 184.54 11.09
 -6 6 10 181.93 6.58
 6 6 10 197.69 9.49
 -6 6 -10 191.15 7.57
 -7 -6 10 68.24 9.81
 -7 -6 -10 70.57 12.16
 -7 -6 10 45.39 8.29
 0 7 10 8.16 3.24
 0 7 -10 4.57 3.53
 0 -7 10 7.5 6.04
 0 7 -10 2.74 4.8
 1 7 10 12.54 3
 -1 -7 10 16.19 6.04
 -1 7 -10 13.62 3.58
 1 7 -10 12.05 3.57
 -1 7 10 11.12 3.16
 1 7 10 13.18 2.51
 1 -7 10 13.98 6.07
 1 7 10 15.07 3.61
 1 7 -10 5.55 4.94
 -1 7 -10 11.4 5.17
 2 -7 10 15.81 6.46
 -2 -7 10 10.27 6.2
 2 7 10 12.57 3.21
 -2 7 10 11.77 2.92
 2 7 -10 12.74 4.92
 2 7 10 15.78 3.57
 2 7 -10 12.95 3.77
 2 7 10 13.07 3.86
 -2 7 -10 13.25 3.94
 -2 7 -10 14.95 5.54
 3 7 -10 88.63 5.07
 -3 -7 10 95.42 7.64
 3 7 10 105.19 5.55
 3 7 10 101.29 5.29
 -3 -7 10 99.82 6.19
 3 7 10 91.67 4.59
 -3 7 -10 93.18 7.28
 -3 7 10 91.1 4.51
 3 7 -10 102.19 6.74
 3 -7 10 87.64 8.05
 -3 7 -10 95.95 5.75
 -4 7 -10 21.61 4.71
 4 7 -10 23.22 5.67
 4 7 10 24.9 4.54
 -4 7 10 23.99 2.59
 -4 7 -10 22.86 6.86
 -4 -7 10 24.35 6.92
 -4 7 10 20.7 3.65
 4 7 -10 27.25 4.05
 -4 -7 10 25.21 5.78
 4 7 10 13.08 4.98
 -4 -7 -10 21.7 2.68
 -4 -7 -10 25.11 5.19
 -4 7 -10 24.33 4.17
 4 -7 10 13.77 8.26
 -5 -7 -10 69.15 7.19
 -5 7 -10 64.86 8.84
 5 7 10 76.67 5.76
 5 7 -10 61.25 6.79
 -5 -7 10 70.62 6.75
 -5 7 10 66.49 4.56
 5 7 -10 70.35 4.67
 5 7 10 68.63 6.65
 -5 7 -10 59.52 5.75
 -5 7 10 61.97 3.61
 5 -7 10 72.89 11.22
 -5 -7 -10 65.79 4.05
 -5 -7 10 67.13 8.75
 -5 7 -10 67.66 4.88
 -6 -7 10 68.18 7.88
 -6 7 -10 69.89 5.65
 6 7 10 63.47 7.64
 -6 -7 -10 67.72 9.28
 6 -7 10 57.38 13.19
 -6 -7 10 71.75 9.69
 0 8 -10 5.96 6.02
 0 -8 10 6.83 6.81
 0 8 10 3.29 3.45
 0 8 -10 0.31 3.98
 1 -8 10 237.17 10.79
 1 8 -10 226.22 10.15
 -1 8 10 224.69 8.01
 1 8 -10 224.71 8.55
 -1 8 -10 235.3 10.3
 -1 8 -10 240.33 8.65
 -1 -8 10 238.57 11.12
 1 8 10 229.41 8.17
 2 8 -10 135.78 7.95
 -2 -8 10 132.22 8.9
 2 8 -10 155.86 6.68
 2 8 10 140.25 5.42
 2 8 10 130.77 5.89
 2 -8 10 139.9 9.37
 -2 8 10 132.68 5.59
 -2 8 -10 137.2 6.61
 -2 8 -10 126.72 8.51
 2 8 10 139.16 6.24
 -3 8 -10 78.65 5.93
 -3 -8 10 80.34 8.58
 3 8 -10 75.98 7.16
 3 8 10 73.45 5.46
 3 8 10 74.83 4.46
 -3 8 10 68.26 4.07
 3 8 10 79.51 5.44
 3 8 -10 72.06 5.34
 -3 8 -10 79.45 8.2
 3 -8 10 70.29 9.14
 -4 8 -10 89.17 9.53
 4 8 10 88.75 6.41
 4 8 10 86.98 6.45
 4 8 -10 83.03 5.62
 -4 8 10 85.29 4.67
 4 -8 10 96.55 10.54
 -4 8 -10 94.26 5.5
 4 8 -10 80.08 7.61
 -4 8 -10 91.83 6.33
 -4 -8 10 84.76 9.32
 -5 -8 10 50.55 7.94
 -5 8 -10 44.98 5.09
 -5 -8 -10 46.75 3.41
 5 -8 10 39.61 12.35
 -5 -8 10 56.95 9.78
 5 8 10 52.67 6.71
 5 8 -10 40.64 4.94
 0 9 -10 10.11 7.1
 0 -9 10 4.47 7.65
 0 9 10 6.27 3.65
 0 9 -10 8.74 4.6
 -1 9 -10 152.09 7.21
 1 -9 10 160.54 10.41
 1 9 10 154.46 6.66
 -1 9 10 147.79 6.28
 1 9 -10 162.48 9.38
 1 9 -10 155.9 7.21
 -1 -9 10 161.77 10.5
 -1 9 -10 151.58 9.37
 2 9 10 147.09 6.15
 -2 -9 10 135.51 10.11
 -2 9 -10 123.2 9.51
 2 9 -10 127.75 6.87
 2 9 10 134.93 6.45
 2 9 10 141.05 5.42
 -2 9 -10 127.89 7.13
 -2 9 10 133.98 5.54
 2 -9 10 137.79 10.31
 2 9 -10 121.02 8.73
 3 9 10 8.03 5.07
 -3 9 10 11.06 3.35
 -3 9 -10 11.51 8.69
 3 -9 10 18.62 10
 3 9 -10 9.69 5.23
 3 9 -10 9.21 7.53
 3 9 10 12.89 3.93
 -3 -9 10 12.01 8.72
 -3 9 -10 11.18 5.69
 -4 -9 10 33.52 10.22
 4 -9 10 48.31 11.41
 0 10 -10 450.66 15.27
 0 10 10 444.97 14.38
 0 -10 10 497.46 18.38
 1 10 10 40.29 4.64
 -1 -10 10 43.76 9.96
 -1 10 10 39.99 4.16
 -1 10 -10 39.36 6.05
 1 -10 10 36.3 9.72
 2 -10 10 270.99 14.51
 -2 10 10 236.43 8.71
 -2 -10 10 267.25 14.18
 0 0 -11 -2.63 1.73
 0 0 -11 0.03 2.1
 0 0 11 -1.4 3.03
 0 0 -11 2.08 2.77
 0 0 11 -0.45 3.68
 1 0 11 449.01 14.16
 -1 0 11 475.33 14.96
 -1 0 -11 473.25 13.56
 -1 0 -11 468.54 14.59
 -1 0 11 475.76 14.19
 -1 0 -11 465.02 13.75
 1 0 11 480.34 15.11
 1 0 -11 467.46 14.47
 2 0 11 1.88 3.14
 2 0 -11 2.42 2.82
 2 0 11 3.9 3.89
 -2 0 11 1.54 2.81
 -2 0 -11 0.81 2.46
 -2 0 -11 -0.15 2.1
 -2 0 11 1.97 3.28
 -2 0 -11 3.09 3.09
 3 0 11 2.83 4.49
 -3 0 11 2.67 2.97
 -3 0 -11 -0.67 3.62
 3 0 -11 3.01 2.73
 -3 0 -11 1.29 2.57
 -3 0 11 -2.76 3.61
 -3 0 -11 0.19 2.66
 4 0 -11 72.77 4.17
 -4 0 -11 75.38 4.06
 -4 0 11 70.74 4.08
 -4 0 -11 66.67 5.29
 -4 0 11 73.26 4.93
 -4 0 -11 77.56 3.73
 4 0 11 75.86 6.2
 -5 0 -11 1.2 4.43
 -5 0 11 7.01 3.71
 -5 0 11 4.97 4.22
 5 0 11 3.98 6.16
 -5 0 -11 3.84 2.96
 -5 0 -11 13.27 3.79
 5 0 -11 5.08 3.32
 6 0 11 147.33 9.67
 -6 0 -11 149.98 7.8
 6 0 -11 162.94 6.44
 -6 0 -11 157.57 6.94
 -6 0 -11 149.4 5.87
 -6 0 11 162.7 7.59
 -6 0 11 140.76 6.3
 7 0 11 310.5 14.11
 -7 0 -11 244.79 11.56
 -7 0 -11 323.37 11
 -7 0 11 296.87 10.2
 -7 0 11 304.28 11.54
 7 0 -11 290.21 11.36
 -7 0 -11 295.02 9.73
 0 1 -11 83.18 3.49
 0 -1 11 80.23 4.25
 0 -1 11 77.45 5.04
 0 -1 -11 82.96 4.12
 0 1 11 85.33 4.28
 0 1 -11 83.1 4.42
 0 1 11 83.79 4.86
 0 1 -11 85.74 3.8
 1 -1 -11 33.11 3.09
 -1 1 11 29.72 3.83
 -1 1 -11 33.73 2.59
 1 -1 11 28.57 4.43
 -1 -1 11 30.39 3.58
 1 1 11 35.6 3.26
 -1 1 11 30.94 3.09
 1 1 11 31 4.18
 -1 -1 -11 32.08 3.2
 1 1 -11 30.79 2.38
 1 1 -11 34.16 2.9
 1 1 -11 34.21 3.33
 -1 -1 11 33.13 4.09
 -1 1 -11 32.85 3.56
 1 -1 11 27.1 3.39
 -1 1 -11 31.37 2.91
 2 1 -11 129.15 4.9
 2 1 11 120.15 6.07
 2 1 11 118.74 5.25
 -2 -1 11 131.53 6.06
 -2 -1 11 126.8 5.32
 -2 -1 -11 130.11 5.45
 2 1 -11 126.04 4.37
 -2 1 -11 126.65 5.01
 2 1 -11 131.41 5.46
 -2 1 11 130.8 5.08
 -2 1 -11 125.12 5.75
 -2 1 11 124.23 5.7
 2 -1 -11 129.81 5.08
 2 -1 11 132.03 6.43
 -2 1 -11 123.99 4.88
 -3 1 -11 217.24 7.14
 -3 -1 -11 227.7 7.94
 3 1 -11 208.11 6.66
 3 -1 -11 224.1 7.42
 -3 -1 11 205.33 7.51
 -3 1 -11 208.54 7.43
 -3 1 11 216.89 8.05
 3 1 -11 215.31 7.71
 3 1 -11 210.44 7.1
 -3 1 11 210.23 7.34
 3 -1 11 217.68 8.96
 -3 1 -11 210.41 8.21
 -3 -1 11 228.12 8.48
 3 1 11 223.8 8.76
 -4 1 -11 293.94 9.29
 4 1 -11 286.12 9.2
 -4 -1 11 297.2 9.73
 -4 1 -11 299.57 9.73
 4 1 -11 298.32 9.93
 4 1 -11 293.43 8.74
 -4 -1 -11 301.48 9.16
 -4 -1 -11 303.78 10.22
 4 -1 -11 301.78 9.58
 -4 1 11 280.99 10.2
 -4 -1 -11 302.67 8.94
 4 1 11 281.61 11.01
 -4 1 -11 292.52 10.63
 -4 -1 11 294.76 10.53
 -4 1 11 294.04 9.53
 4 -1 11 278.83 11.33
 5 -1 -11 37.56 3.57
 -5 1 -11 38.48 3.52
 -5 1 -11 39.27 5.25
 -5 -1 -11 47.07 3.29
 -5 -1 11 38.34 5.05
 5 1 -11 40.32 4.08
 -5 -1 -11 36.74 4.68
 -5 -1 -11 43.3 3.73
 -5 -1 11 40.78 4
 5 1 11 45.21 6.17
 -5 1 11 46.57 4.7
 -5 1 11 45.13 3.69
 5 -1 11 50.16 6.89
 -5 1 -11 39.46 4.21
 6 -1 -11 97.34 6.27
 -6 1 11 117.03 6.45
 -6 1 -11 111.25 5.1
 6 1 -11 100.14 5.54
 -6 1 -11 113.08 5.91
 -6 -1 11 109.02 6.91
 -6 -1 -11 112.59 5.6
 6 1 11 103.53 8.4
 -6 -1 11 113.31 5.79
 -6 1 -11 115.89 7.27
 -6 -1 -11 117.42 4.86
 6 -1 11 101.15 9.03
 -6 -1 -11 114.59 6.64
 -6 1 11 101.55 5.31
 7 -1 11 52.38 10.02
 -7 1 -11 45.63 4.63
 -7 1 11 40.93 4.72
 -7 -1 11 46.24 5.37
 -7 -1 -11 45.24 5.6
 7 -1 -11 44.67 5.78
 7 1 -11 47.49 6.63
 -7 1 -11 35.72 7.35
 -7 -1 -11 51.44 4.08
 -7 -1 -11 55.82 6.72
 -7 -1 11 43.16 6.58
 -7 1 -11 57.87 6.11
 -7 1 11 46.63 5.96
 7 1 11 52.81 9.05
 0 2 -11 209.02 6.9
 0 2 11 214.98 7.89
 0 2 -11 205.48 7.83
 0 -2 11 206.4 7.49
 0 2 11 220.69 7.28
 0 -2 11 211.81 8.48
 0 2 -11 223.42 7.34
 -1 2 -11 295.45 9.48
 1 2 -11 294.81 9.03
 -1 2 -11 306.26 9.25
 1 2 11 295.53 10.19
 1 -2 11 286.83 10.67
 -1 -2 11 297.41 9.66
 -1 2 -11 292.53 10.11
 -1 2 11 284.83 9.27
 1 -2 11 302.79 9.79
 1 2 -11 281.23 9.94
 -1 -2 -11 280.79 9.51
 1 -2 -11 289.65 9.41
 -1 2 11 303.92 10.02
 -1 -2 11 308.84 10.55
 1 2 11 299.06 9.47
 1 2 -11 297.69 9.44
 -2 2 -11 172.74 7.09
 -2 2 -11 174.62 6.07
 -2 -2 -11 168.14 6.4
 2 2 -11 167.34 6.74
 2 2 11 167.4 7.1
 2 2 -11 173.17 5.79
 -2 2 11 176 6.75
 2 2 11 175.71 6.36
 -2 2 -11 174.67 6.39
 -2 -2 11 177.86 6.77
 2 -2 11 168.95 7.69
 -2 -2 11 166.64 7.4
 2 -2 -11 170.19 6.05
 -2 2 11 179.72 6.15
 2 2 -11 181.28 6.4
 -3 -2 11 11.05 3.37
 -3 2 -11 6.33 2.79
 3 2 -11 9.47 3.54
 3 2 -11 13.04 3.39
 -3 2 -11 9.73 3.17
 3 2 -11 12.58 2.27
 3 -2 -11 8.98 2.67
 -3 -2 -11 11.55 3.18
 -3 2 11 12.71 3.34
 -3 2 11 10.39 3.01
 3 2 11 10.62 4.37
 -3 -2 11 13.51 4.22
 -3 2 -11 7 4.02
 3 -2 11 5.17 5.2
 -4 2 11 63.21 3.69
 4 2 -11 57.66 3.06
 -4 -2 -11 60.1 4.54
 -4 2 -11 64.62 5.54
 -4 -2 11 56.22 5.11
 -4 -2 11 58.07 4.33
 4 2 -11 60.92 4.29
 -4 2 -11 58.04 3.77
 4 -2 -11 57.36 3.56
 4 -2 11 59.55 6.5
 4 2 11 57.57 5.53
 -4 2 11 61.48 4.56
 -5 2 -11 74.97 5.13
 -5 2 -11 69.67 6.01
 -5 -2 -11 75.33 5.09
 5 -2 -11 58.42 4.56
 5 2 11 76.57 4.86
 -5 -2 11 65.1 5.94
 5 -2 11 70.41 7.77
 -5 -2 11 75.56 4.86
 5 2 -11 72.76 3.37
 -5 2 11 63.49 4.15
 -5 2 -11 77.39 4.26
 -5 2 11 69.86 5.09
 5 2 11 72.11 6.59
 5 2 -11 64.49 4.75
 6 2 -11 129.36 4.8
 -6 2 -11 128.78 7.96
 -6 2 11 127.95 5.57
 -6 -2 -11 115.97 6.69
 6 -2 11 126.1 9.97
 6 2 11 130.54 8.65
 -6 -2 11 126.33 6.43
 -6 2 -11 139.65 5.93
 -6 -2 11 124.59 7.51
 6 2 11 129.68 6.23
 6 2 -11 130.23 6.41
 6 -2 -11 122.34 6.45
 -6 2 11 123.71 6.69
 7 -2 11 136.73 12.08
 -7 2 11 146.26 7.51
 7 2 -11 145.32 7.08
 -7 2 -11 136.22 7.26
 7 2 11 118.37 9.93
 -7 -2 11 124.12 6.89
 -7 2 11 132.84 6.18
 7 2 -11 134.55 5.08
 7 2 11 133.24 6.86
 -7 -2 -11 127.35 7.71
 -7 -2 11 137 8.55
 0 -3 -11 66.85 3.5
 0 3 -11 69.91 4.6
 0 3 -11 64.08 4.07
 0 3 -11 68.9 3.72
 0 -3 11 66.85 4.31
 0 -3 11 63 5.38
 0 3 11 64.57 3.64
 0 3 11 67.21 4.46
 -1 -3 11 197.78 8.25
 -1 -3 -11 197.2 6.84
 1 3 11 196.68 6.9
 -1 3 -11 198.06 7.78
 -1 3 -11 200.2 7.07
 1 3 -11 197.83 6.67
 1 -3 -11 200.41 6.61
 -1 3 -11 204.63 6.79
 1 -3 11 192.16 8.43
 1 3 11 193.72 7.65
 -1 3 11 204.96 6.74
 1 3 -11 201.62 7.66
 -1 -3 11 187.1 7.24
 -1 3 11 201.48 7.42
 2 3 11 107.11 5.17
 2 3 11 121.47 5.8
 2 3 -11 116.33 5.49
 -2 -3 11 107.07 6.21
 -2 -3 -11 108.3 4.75
 2 3 11 112.01 4.91
 -2 3 -11 106.59 5.84
 2 3 -11 116.09 4.54
 2 -3 -11 111.26 4.38
 -2 -3 11 115.27 5.39
 -2 3 -11 118.81 4.85
 -2 3 -11 115.32 5.16
 2 -3 11 110.53 6.74
 -2 3 11 102.78 5.17
 3 3 11 171.01 6.42
 -3 3 -11 168.96 7.5
 3 3 -11 162.07 6.9
 3 3 11 166.89 7.46
 -3 3 -11 170.66 6.22
 3 -3 11 162.94 8.44
 -3 -3 11 172.27 7.66
 -3 3 -11 158.26 6.49
 -3 3 11 172.96 6.63
 3 3 -11 167.91 5.82
 -3 -3 11 173.24 6.99
 -3 -3 -11 171.86 6.35
 3 -3 -11 161.28 5.82
 3 3 11 163.04 6.56
 -4 3 11 84.28 4.21
 -4 3 -11 94.19 4.55
 -4 -3 -11 86.85 4.78
 -4 3 -11 87.05 4.9
 -4 3 -11 83.71 6.46
 -4 3 11 85.11 4.97
 4 3 11 86.43 6.07
 4 -3 11 92.23 7.54
 4 -3 -11 96.25 4.19
 4 3 11 85.24 4.98
 4 3 -11 90.8 3.93
 -4 -3 11 87.9 6.1
 4 3 -11 83.87 5.15
 -4 -3 11 93.1 5.24
 5 3 -11 106.15 4.38
 -5 -3 -11 105.04 5.64
 -5 3 11 109.45 4.89
 5 3 -11 99.17 5.86
 5 -3 11 97.38 8.99
 5 -3 -11 110.68 5.5
 5 3 11 115.55 7.21
 -5 -3 11 102.97 7
 5 3 11 109.26 5.82
 -5 -3 11 101.56 5.8
 -5 3 -11 113.46 7.3
 -5 3 -11 105 5.47
 -5 3 11 116.55 5.81
 -6 3 -11 43.05 7.14
 -6 3 -11 38.18 4.56
 -6 -3 11 37.83 6.45
 -6 3 11 37.57 3.83
 6 3 -11 34.37 5.1
 -6 -3 -11 38.23 5.13
 -6 3 11 35.47 4.9
 6 -3 -11 41.67 4.73
 6 3 11 48.88 6.98
 6 3 -11 39.67 3.25
 6 -3 11 34.23 9.59
 6 3 11 41.9 5.07
 -6 3 -11 39.61 5.12
 -6 -3 11 32.73 5.15
 7 3 -11 66.71 4.1
 7 3 11 70.44 9.21
 -7 -3 11 80.02 8.2
 7 -3 11 79.21 12.05
 -7 3 -11 69.6 6.47
 -7 -3 11 74.03 6.61
 -7 3 11 79.18 6.19
 0 -4 -11 69.2 3.31
 0 -4 11 65.99 4.59
 0 4 11 66 4.46
 0 4 -11 88.17 4.14
 0 -4 11 61.91 5.86
 0 4 -11 67.66 4.93
 0 4 11 66.79 3.67
 1 4 -11 117.95 4.83
 1 -4 -11 105.86 4.12
 1 4 11 115.03 5.44
 1 4 11 111.3 4.86
 -1 -4 11 107.82 5.48
 1 -4 11 120.08 6.84
 1 4 11 104.35 5.16
 -1 4 11 110.4 5.31
 -1 4 -11 101.36 5.87
 1 4 -11 100.87 5.74
 -1 -4 -11 108.57 4.47
 -1 4 11 109.01 4.5
 -1 4 -11 115.77 4.85
 -1 -4 11 118.63 6.7
 -1 4 -11 118.83 5.2
 -2 4 -11 117.59 6.39
 2 4 -11 116.87 5.97
 -2 4 11 116.36 4.67
 2 -4 11 110.91 7.13
 -2 4 -11 120.13 5.43
 2 -4 -11 116.68 4.41
 2 4 11 124.67 5.53
 -2 4 11 116.68 5.3
 -2 4 -11 119.26 5.15
 -2 -4 11 110.32 6.79
 -2 -4 11 121.55 5.79
 -2 -4 -11 117.32 4.83
 2 4 -11 124.38 4.97
 2 4 11 128.24 5.86
 2 4 11 124.32 5.1
 3 -4 11 144.15 8.66
 3 4 11 157.3 7.14
 -3 -4 11 148.71 7.76
 -3 4 -11 162.21 7.82
 -3 4 -11 160.86 6.23
 3 4 -11 165.17 5.88
 -3 -4 11 166.57 6.89
 -3 4 11 164.39 6.41
 -3 -4 -11 150.4 6.07
 -3 4 -11 161.73 6.53
 -3 4 11 160.56 5.77
 3 4 11 170.48 6.64
 3 4 11 170.86 6.29
 3 4 -11 169.99 7.17
 -4 4 -11 -0.35 5.68
 4 -4 11 7.3 6.71
 -4 -4 11 0.05 4.68
 4 4 -11 -0.55 4.24
 -4 -4 11 6.78 5.49
 -4 4 -11 3.46 3.97
 -4 4 11 0.77 2.8
 -4 4 -11 2.39 3.62
 4 4 11 2.43 4.86
 4 4 11 1.59 4.12
 -4 -4 -11 4.32 3.35
 -4 4 11 0.94 3.49
 4 4 -11 -1.01 2.83
 4 -4 -11 0.48 3.09
 5 4 -11 61.09 5.74
 -5 -4 11 73.53 6.75
 -5 4 -11 60.31 6.84
 -5 -4 -11 61.98 4.79
 5 -4 11 70.35 8.6
 -5 4 11 67.33 4.96
 -5 4 -11 53.56 4.72
 5 4 -11 56.82 3.75
 -5 -4 11 55.98 5.84
 5 4 11 56.85 5.18
 5 -4 -11 61.4 4.36
 -5 4 11 58.56 3.86
 -5 4 -11 64.23 5.01
 5 4 11 56.06 6.3
 6 -4 -11 19.77 4.24
 -6 -4 11 21.54 5.61
 -6 4 -11 29.38 4.71
 6 4 -11 20.46 5.33
 6 -4 11 31.35 10.73
 -6 -4 -11 17.61 9.09
 6 4 11 22.31 7.06
 6 4 -11 28.93 3.31
 -6 -4 -11 29.9 4.76
 -6 4 11 24.55 4.81
 -6 4 -11 27.46 7.63
 -6 4 -11 31.21 4.78
 6 4 11 24.06 5.3
 -6 -4 11 28.93 7.17
 -6 4 11 32.26 3.93
 -7 -4 11 3.26 8.12
 -7 -4 11 16 6.59
 7 -4 11 21.89 13.02
 -7 4 -11 13.01 5.95
 0 5 11 197.02 7.12
 0 -5 -11 170.82 5.77
 0 5 11 178.92 6.21
 0 5 -11 177.12 7.83
 0 5 11 182.68 6.82
 0 5 -11 168.36 6.58
 -1 5 -11 123.16 6.58
 -1 5 11 123.86 5.48
 1 5 -11 110.06 6.37
 1 -5 -11 120.11 4.24
 -1 5 11 125.02 4.82
 1 5 11 127.24 5.6
 -1 -5 11 114.46 7.3
 1 5 11 126.43 5.68
 1 5 -11 127.26 5.36
 -1 5 -11 129.83 5.38
 1 5 11 120.31 5
 -1 -5 -11 123.61 4.53
 -1 -5 11 116.8 6.11
 1 -5 11 115.55 7.46
 -2 -5 11 245.42 10.64
 2 5 11 267.69 9.51
 2 -5 11 276.62 11.14
 2 5 11 274.72 8.77
 -2 5 -11 280.46 9.03
 -2 -5 11 251.82 9.49
 -2 5 -11 275.14 9.17
 -2 5 11 259.64 8.43
 2 5 -11 255.76 9.94
 -2 5 -11 273.13 10.35
 2 5 -11 279.59 8.83
 2 5 11 260.37 9.16
 -2 5 11 272.5 9.11
 -2 -5 -11 273.16 8.54
 -3 5 11 220.38 8
 -3 5 -11 232.48 8.15
 -3 5 -11 223.77 7.99
 3 5 11 201.08 7.7
 -3 5 11 224.23 7.32
 3 5 11 222.17 8.31
 -3 -5 11 232.83 9.97
 3 5 11 215.25 8.7
 3 5 -11 234.64 7.74
 3 -5 11 216.76 10.51
 -3 -5 -11 226.45 7.58
 -3 -5 11 222.67 8.68
 -3 5 -11 239.63 9.82
 3 5 -11 224.77 9.08
 -4 -5 11 313.01 12.17
 4 5 11 305.55 10.46
 -4 5 -11 297.51 10.16
 4 5 11 316.2 11.08
 4 -5 11 290.01 12.99
 -4 5 11 278.02 9.3
 -4 -5 -11 306.73 11.88
 -4 -5 11 300.6 10.76
 4 5 -11 279.75 9.57
 -4 5 11 299.19 10.12
 4 5 -11 281.76 10.94
 -4 5 -11 296.06 12.05
 -4 5 -11 308.4 10.14
 -4 -5 -11 290.86 9.7
 5 -5 11 1.75 9.17
 5 5 -11 0.86 5.19
 -5 -5 -11 -7.8 7.54
 -5 5 11 -0.5 3.19
 5 5 11 2.96 5.75
 -5 5 11 -2.06 4.15
 5 5 -11 2.37 3.18
 -5 5 -11 1.97 4.67
 -5 -5 11 4.04 6.96
 -5 -5 -11 3.71 3.67
 -5 5 -11 0.24 6.71
 -5 5 -11 7.86 4.55
 5 5 11 5.63 4.98
 -5 -5 11 -0.25 5.67
 -6 -5 11 143.99 9.82
 -6 5 -11 145.58 7.26
 6 5 11 142.3 8.82
 6 -5 11 129.86 13.37
 -6 -5 -11 164.71 11.99
 -6 5 11 140.84 5.97
 -6 5 11 139.81 6.94
 -6 5 -11 139.56 7.15
 -6 -5 11 149.65 8.69
 0 -6 11 254.1 10.96
 0 6 -11 251.55 10.11
 0 6 11 245.19 8.71
 0 6 11 244.93 8.05
 0 6 11 262.43 8.93
 0 6 -11 255.31 8.74
 1 6 -11 115.57 5.59
 -1 -6 11 122.7 7.9
 -1 6 11 116.8 5.47
 1 6 11 113.64 4.82
 -1 6 11 112.84 4.51
 -1 6 -11 125.66 5.56
 1 6 11 119.87 5.74
 1 6 -11 106.82 6.72
 1 6 11 119.79 5.56
 -1 6 -11 113.36 7.04
 -1 6 11 113.92 5.39
 1 -6 11 110.03 7.86
 -2 6 11 35.49 3.02
 -2 -6 -11 38.39 4.5
 2 6 11 44.88 4.42
 -2 6 -11 35.27 5.93
 2 -6 11 39.36 7.32
 -2 6 11 37.68 3.9
 -2 -6 11 43.44 5.34
 2 6 -11 40.81 4.04
 2 6 11 38.59 4.47
 -2 -6 -11 34.95 2.62
 2 6 11 34.97 3.74
 -2 6 -11 38.28 4.51
 -2 -6 11 38.18 6.52
 2 6 -11 29.09 5.17
 -2 6 -11 37.18 4.04
 3 6 11 189.42 7.09
 -3 6 -11 201.82 7.59
 3 6 -11 215.5 7.28
 3 6 11 193.95 8.09
 3 -6 11 200.79 10.77
 -3 6 -11 184.44 7.52
 3 6 11 200.14 7.88
 -3 6 11 190.58 7.23
 -3 -6 -11 198.05 8.37
 -3 -6 11 199.26 10
 -3 -6 -11 172.1 6.48
 3 6 -11 187.26 8.8
 -3 6 -11 195.37 9.69
 -3 6 11 181.7 6.5
 -4 -6 11 51.52 6.01
 4 6 -11 62.6 4.29
 4 6 11 60.14 5.79
 -4 6 -11 53.15 4.96
 4 -6 11 64.87 9.39
 4 6 -11 61.25 6.17
 -4 6 -11 62.69 5.35
 4 6 11 58.52 5.62
 -4 -6 -11 64.28 3.9
 -4 -6 11 64.12 7.72
 -4 6 -11 59 7.81
 -4 6 11 59.85 3.73
 -4 -6 -11 62.62 6.99
 -4 6 11 61.42 4.67
 -5 6 -11 1.31 4.84
 -5 6 -11 2.58 4.93
 5 6 -11 2.1 6.11
 -5 -6 -11 0.96 8.21
 -5 -6 -11 -2.73 3.67
 5 6 11 1.74 6.03
 -5 -6 11 0.14 8.11
 -5 6 11 5.55 3.31
 -5 6 -11 4 7.77
 5 6 11 4.03 5.65
 -5 6 11 -0.07 4.39
 5 -6 11 4.11 10.35
 5 6 -11 0.59 3.8
 -5 -6 11 1.27 6.5
 -6 -6 -11 113.13 11.58
 6 -6 11 96.13 14.65
 -6 6 -11 113.8 6.74
 0 7 11 130.31 5.22
 0 7 -11 132.57 8.04
 0 -7 11 143.43 9.23
 0 7 11 145.2 6.13
 0 7 11 130.91 5.99
 0 7 -11 139.66 6.24
 1 7 -11 239.27 8.62
 -1 -7 11 236.68 11.27
 1 7 -11 227.13 10.06
 -1 7 11 234.32 8.36
 -1 7 11 234.89 8.33
 1 7 11 239.61 7.83
 1 7 11 234.37 8.42
 1 -7 11 228.59 11.27
 -1 7 -11 219.53 10.27
 -1 7 11 228.44 7.51
 1 7 11 246.84 8.63
 -1 7 -11 235.88 8.51
 2 7 11 153.26 6.76
 -2 7 -11 142.62 8.64
 -2 7 -11 154.66 6.68
 2 -7 11 146.18 10.01
 -2 7 11 133.92 6.41
 2 7 11 146.9 6.01
 -2 7 11 143.11 5.34
 2 7 -11 141.25 8.07
 2 7 -11 154.53 6.66
 -2 -7 11 150.37 9.33
 2 7 11 157.02 6.82
 -2 7 11 148.47 6.14
 3 7 11 154.94 7.21
 -3 7 -11 150.98 9.55
 3 7 11 145.26 6.16
 3 7 -11 143.24 6.54
 -3 -7 11 135.87 7.92
 3 7 11 155.08 7.21
 -3 7 11 151.51 6.18
 3 -7 11 152.32 10.4
 -3 -7 11 143.68 9.63
 3 7 -11 148.94 8.37
 -3 7 -11 142.49 6.76
 -3 7 11 147.67 5.48
 -3 7 -11 154.67 6.98
 -4 -7 11 65.93 7.43
 4 7 -11 64.5 4.9
 -4 7 -11 65.21 5.92
 -4 7 11 65.62 3.91
 -4 7 11 74.68 4.91
 -4 7 -11 55.52 8.67
 4 7 11 64.33 6.24
 4 7 11 61.48 6.32
 -4 -7 -11 65.46 6.46
 -4 -7 11 77.48 9.13
 -4 7 -11 65.78 5.41
 4 -7 11 67.84 10.84
 -4 -7 -11 68.2 3.78
 4 7 -11 64.63 7.11
 -5 -7 11 57.16 10.09
 -5 7 -11 55.62 5.58
 5 7 11 46.83 7.08
 -5 -7 11 57.31 7.92
 5 -7 11 50.21 13.18
 -5 -7 -11 56.41 8.24
 0 8 11 1.48 3.06
 0 8 11 -0.37 3.83
 0 8 -11 -5.24 6.8
 0 8 -11 3.06 4.29
 0 -8 11 -2.67 8.25
 1 8 -11 66.19 7.55
 1 8 -11 79.51 5.47
 1 8 11 80.98 5.29
 1 -8 11 75.43 9.14
 -1 -8 11 90.22 9.72
 1 8 11 72.75 4.95
 -1 8 -11 74.56 5.43
 1 8 11 69.27 4.26
 -1 8 11 82.78 4.97
 -1 8 -11 69.73 7.96
 2 8 11 113.68 6.13
 -2 -8 11 121.23 10.12
 -2 8 -11 109.54 6.27
 2 -8 11 105.13 10.66
 2 8 -11 113.07 6.31
 2 8 -11 99.52 8.09
 2 8 11 103.51 5.38
 -2 8 -11 119.36 9.1
 3 -8 11 64.04 10.86
 3 8 11 60.01 4.77
 -3 8 11 81.72 4.64
 -3 -8 11 61.05 9.83
 3 8 -11 55.08 5.39
 3 8 -11 51.26 7.7
 3 8 11 47.52 5.77
 -3 8 -11 59.67 5.85
 -4 -8 11 25.64 10.4
 4 -8 11 32.43 11.71
 -4 8 -11 31.53 5.34
 0 9 -11 326.07 12.13
 0 9 11 345.74 11.48
 0 -9 11 369.32 15.77
 1 -9 11 108.12 11.08
 -1 9 11 108.69 5.69
 1 9 -11 99.39 6.52
 1 9 11 92.17 5.81
 1 9 11 104.08 4.91
 -1 -9 11 91.52 11.53
 2 -9 11 58.5 11.18
 -2 -9 11 79.56 11.29
 0 0 -12 397.64 12.98
 0 0 12 420.65 12.75
 0 0 12 407.14 13.68
 1 0 12 226.52 9.11
 -1 0 -12 224.52 8.24
 -1 0 12 232.37 8.16
 1 0 -12 234.89 8.13
 1 0 12 223.68 8.05
 -1 0 12 235.98 8.87
 -2 0 12 137.01 6.46
 2 0 12 128.93 5.85
 -2 0 -12 137.08 4.72
 -2 0 -12 129.16 5.94
 2 0 12 121.39 6.83
 -2 0 -12 135.98 5.11
 2 0 -12 127.99 5.62
 -2 0 12 129.26 5.52
 -3 0 -12 251.18 9.18
 3 0 12 248.33 10.23
 -3 0 12 264.97 9.58
 -3 0 -12 268.19 8.01
 -3 0 12 256.78 8.7
 -3 0 -12 238.23 8.27
 3 0 -12 235.42 8.63
 -4 0 -12 96.6 4.3
 4 0 -12 88.22 4.87
 -4 0 -12 91.19 5.82
 4 0 12 85.75 7.22
 -4 0 -12 95.42 5.13
 -4 0 12 80.48 5.8
 -4 0 12 80.76 5.05
 -5 0 -12 5.5 5.37
 -5 0 -12 7.73 3.33
 5 0 -12 8.21 3.81
 -5 0 12 8.56 4.02
 5 0 12 19.76 7.16
 -5 0 -12 9.56 4.44
 -5 0 12 8.98 5.18
 -6 0 12 55.28 6.36
 -6 0 -12 70.65 6.22
 -6 0 -12 69.69 4.5
 6 0 12 66 9.42
 -6 0 -12 67.96 6.77
 6 0 -12 68.78 4.84
 -6 0 12 65.55 5.42
 0 1 -12 652.64 20.22
 0 1 12 688.12 19.66
 0 1 12 665.8 20.54
 0 1 -12 662.75 19.05
 0 -1 -12 662.16 19.96
 0 -1 12 681.27 20.87
 0 -1 12 647.12 19.73
 0 1 -12 659.36 19.38
 1 1 -12 178.03 5.87
 -1 -1 12 175.3 7.78
 1 -1 12 171.96 6.91
 -1 1 12 186.84 6.81
 -1 -1 -12 171.23 6.79
 1 -1 12 179.9 8.17
 1 1 -12 181.86 7.02
 -1 1 -12 179.24 6.52
 -1 1 -12 182.83 6.04
 1 1 12 174.17 7.76
 1 1 12 180.32 6.72
 -1 1 12 180.24 7.46
 -1 -1 12 185.1 7
 1 1 -12 176.24 6.38
 1 -1 -12 185.54 6.71
 -1 1 -12 184.59 7.31
 -2 1 12 257.1 9.12
 -2 -1 12 239.92 9.33
 2 1 -12 242.57 8.67
 2 1 -12 236.75 7.39
 -2 -1 12 240.01 8.63
 -2 1 12 243.24 8.27
 2 1 12 246.29 9.48
 2 1 12 240.57 8.43
 -2 -1 -12 242.48 8.56
 -2 1 -12 245.7 7.83
 -2 1 -12 241.96 8.95
 2 1 -12 243.16 7.92
 -2 1 -12 234.04 8.26
 2 -1 -12 227.19 8.21
 2 -1 12 247.37 9.77
 3 -1 12 80.13 6.89
 -3 -1 12 90.15 4.99
 -3 1 -12 98.18 5.74
 -3 1 12 88.84 4.69
 -3 -1 12 91.61 6
 -3 1 -12 99.39 5.13
 3 1 -12 89.41 3.49
 -3 1 -12 90 4.34
 3 -1 -12 86.14 4.39
 3 1 -12 94.54 4.94
 3 1 -12 96.65 4.48
 3 1 12 79.65 6.4
 -3 1 12 83.14 5.56
 -3 -1 -12 88.24 5.06
 4 1 12 153.41 8.27
 -4 -1 12 162.47 7.67
 4 -1 -12 161.6 6.15
 -4 1 -12 154.21 6.58
 -4 -1 -12 152.32 7
 -4 1 12 144.52 6.17
 -4 1 12 141.75 6.94
 -4 1 -12 164.85 5.97
 -4 -1 12 155.2 6.57
 -4 1 -12 150.79 7.39
 4 1 -12 141.76 6.57
 5 1 12 182.2 9.34
 -5 -1 -12 140.37 7.45
 5 -1 12 162.71 9.96
 -5 -1 12 161.19 8
 -5 -1 12 144.66 6.77
 -5 1 -12 160 7.14
 -5 1 -12 148.7 7.97
 -5 1 12 158.64 6.69
 -5 1 12 141.04 7.39
 5 -1 -12 138.36 6.17
 5 1 -12 140.3 6.71
 -5 1 -12 157.88 6.12
 -6 -1 12 28.91 6.24
 -6 1 12 26.53 5.67
 -6 -1 -12 24.67 3.71
 -6 1 -12 31.92 4.17
 6 1 12 26.18 8.43
 -6 1 -12 20.54 6.72
 -6 -1 -12 20.35 5.85
 -6 1 -12 24.62 5.8
 -6 1 12 19.08 4.39
 6 1 -12 25.32 4.68
 6 -1 -12 28.93 5.49
 -6 -1 -12 28.35 5.02
 -6 -1 12 24.08 4.98
 6 -1 12 19.34 9.37
 0 2 -12 29.17 4.07
 0 -2 12 22.31 5.38
 0 -2 12 20.25 3.73
 0 2 -12 27.84 3.92
 0 2 12 30.02 4.48
 0 -2 -12 26.34 3.18
 0 2 -12 24.92 2.85
 0 2 12 24.41 3.75
 1 2 12 207.72 8.24
 1 2 12 199.6 7.35
 -1 2 12 191.6 7.96
 1 -2 12 208.54 7.71
 1 2 -12 200.27 7.81
 1 2 -12 203.99 7.4
 1 -2 12 200.23 8.93
 -1 -2 12 194.44 8.69
 1 2 -12 201.83 6.7
 -1 2 -12 217.23 7.47
 -1 -2 -12 194.47 7.27
 -1 2 -12 208.34 8.13
 -1 2 12 214.76 7.29
 -1 2 -12 202.15 6.93
 -1 -2 12 208.62 7.67
 -2 -2 12 21.49 4.12
 -2 2 -12 27.53 4.49
 -2 2 -12 26.98 3.84
 2 2 -12 24.09 3.91
 -2 2 -12 26.26 3.41
 2 2 -12 23.86 2.69
 2 2 12 24.39 3.75
 -2 -2 12 28.9 5.11
 2 -2 -12 23.88 2.99
 2 2 -12 25.96 3.7
 -2 2 12 27.18 3.49
 -2 -2 -12 23.95 3.53
 -2 2 12 23.89 4.25
 2 -2 12 25.96 5.64
 2 2 12 24.31 4.64
 -3 -2 12 189.51 7.71
 3 2 -12 186.49 7.59
 3 2 -12 201.8 7.3
 -3 2 12 180.92 7.73
 -3 2 12 193.89 6.98
 -3 2 -12 183.6 6.79
 3 -2 12 197.37 9.44
 3 2 12 192.81 8.55
 -3 2 -12 200.85 8.32
 3 2 -12 191.93 6.32
 3 -2 -12 194.2 6.8
 -3 -2 -12 193.86 7.34
 -3 -2 12 185.99 8.46
 -4 2 12 114.56 5.46
 -4 2 12 107.24 6.06
 -4 2 -12 112.61 6.84
 4 2 -12 116.56 4.44
 4 -2 -12 113.07 5.02
 -4 -2 12 114.99 6.09
 -4 -2 12 127.98 7.19
 -4 2 -12 122.9 6.1
 -4 2 -12 113.48 5.19
 4 2 -12 117.73 5.87
 4 2 12 115.85 7.42
 -4 -2 -12 113.75 5.93
 4 -2 12 107.73 8.43
 4 2 -12 119.24 5.88
 5 2 -12 20.74 4.82
 -5 -2 12 18.9 5.85
 5 2 -12 21.17 2.75
 5 -2 -12 20.09 4.05
 -5 2 12 23.06 4.92
 5 2 -12 21.36 4.49
 -5 2 -12 22.85 6.1
 5 -2 12 23.39 8.28
 -5 2 12 18.67 3.86
 -5 -2 12 16.69 4.75
 5 2 12 23.13 6.74
 -5 2 -12 27.88 5.47
 -5 -2 -12 15.82 5.01
 -5 2 -12 22.33 3.84
 6 2 -12 7.72 3.01
 -6 -2 12 11.14 6.65
 6 2 12 15.38 7.78
 -6 -2 12 6.96 5.19
 -6 -2 -12 10.49 5.56
 -6 2 12 6.94 4.23
 6 -2 12 3.63 9.77
 -6 2 12 8.66 5.48
 -6 2 -12 6.59 5.58
 6 2 -12 7.99 5.41
 6 2 -12 7.71 4.8
 0 3 -12 1340.82 40.43
 0 3 12 1439.09 40.31
 0 3 -12 1351.45 39.27
 0 -3 12 1349.53 39.51
 0 -3 12 1418.37 41.07
 0 3 -12 1397.55 38.97
 0 3 12 1373.55 39.09
 0 -3 -12 1347.69 39.65
 1 -3 -12 69.55 3.7
 1 3 12 72.98 4.49
 -1 3 -12 83.26 4.34
 -1 -3 12 74.87 4.94
 1 -3 12 63.03 6.32
 -1 3 12 80.98 5.11
 -1 3 -12 70.55 5.46
 1 3 -12 74.25 4.94
 -1 3 -12 63.06 4.79
 1 3 12 79.89 5.3
 1 3 -12 73.94 3.81
 -1 -3 -12 76.24 4.12
 1 3 -12 74.59 5.13
 -1 3 12 71.95 4.14
 -1 -3 12 83.61 6.23
 2 -3 -12 93.15 4.36
 2 3 -12 97.88 5.58
 2 3 12 105.33 5.02
 -2 3 -12 101.72 4.8
 -2 3 -12 85.49 5.36
 -2 3 12 96.77 4.68
 2 3 12 101.91 6
 -2 3 -12 100.1 6.12
 2 3 -12 105.77 5.66
 2 3 -12 104.08 4.33
 -2 -3 12 96.34 5.5
 -2 -3 -12 105.97 4.86
 -2 3 12 99.15 5.43
 -2 -3 12 104.71 6.77
 2 -3 12 96.51 7.23
 -3 -3 12 57.78 5.91
 3 -3 12 51.42 7.29
 -3 3 -12 52.46 4.06
 3 3 12 39.5 5.58
 -3 3 -12 57.97 4.8
 3 3 -12 51.19 3.39
 3 3 12 57.11 4.29
 -3 -3 -12 47.67 4.08
 -3 3 -12 56.08 5.84
 -3 -3 12 48.73 5.13
 -3 3 12 52.16 4.03
 3 -3 -12 51.61 3.4
 3 3 -12 49.23 4.82
 -3 3 12 52.29 4.54
 4 3 12 79.24 6.67
 -4 3 12 73.73 5.22
 -4 -3 12 88.52 6.11
 4 3 -12 77.08 5.51
 4 3 -12 82.15 3.9
 -4 -3 12 81.4 7.06
 -4 3 -12 65.36 6.52
 -4 3 12 78.98 4.49
 4 -3 12 77.93 8.42
 -4 3 -12 84.8 4.75
 -4 3 -12 82.19 5.32
 4 -3 -12 90.64 4.03
 -4 -3 -12 83.55 4.98
 4 3 12 72.22 5.45
 5 -3 -12 145.21 6.61
 -5 3 -12 140.7 7.11
 -5 3 -12 144.97 6.11
 -5 -3 12 131.45 7.12
 -5 3 12 132.8 6.88
 5 3 -12 137.54 5.33
 -5 -3 -12 150.19 6.76
 5 3 -12 110.64 6.89
 5 3 12 134.82 7.05
 -5 -3 12 132.99 8.42
 -5 3 -12 142.32 8.46
 5 3 12 159.68 8.77
 5 -3 12 157.23 11.17
 -5 3 12 135.65 6.01
 -6 -3 12 289.92 12.89
 6 3 -12 304.2 9.6
 6 3 12 301.65 13.15
 -6 3 12 312.49 11.4
 -6 -3 12 282.18 11.29
 -6 3 -12 314.56 11.64
 6 -3 12 325.67 15.72
 0 4 12 346.12 11.23
 0 -4 -12 350.24 11.1
 0 -4 12 368.41 13.47
 0 4 -12 366.12 11.83
 0 4 12 359.75 12.12
 0 4 -12 387.57 11.42
 0 4 -12 350.44 12.54
 -1 4 -12 380.9 12.27
 1 4 -12 376.64 12.91
 -1 -4 12 377.6 12.51
 -1 4 -12 388.11 11.77
 1 4 -12 377.9 11.66
 -1 -4 12 394.57 13.86
 -1 4 -12 356.49 13.07
 -1 4 12 381.44 11.67
 1 4 12 373.23 11.81
 -1 -4 -12 373.85 11.69
 1 -4 12 364.27 13.95
 -1 4 12 394.83 12.49
 1 -4 -12 375.83 11.47
 1 4 12 371.18 12.56
 -2 4 12 456.03 14.32
 2 4 12 439.28 14.66
 -2 4 -12 449.53 14.18
 -2 -4 12 441.27 14.39
 2 4 -12 457.28 14.83
 -2 4 12 457.64 13.59
 2 -4 -12 447.22 13.44
 2 4 12 429.78 14.18
 2 4 -12 445.42 13.53
 -2 -4 12 459.05 15.76
 -2 -4 -12 424.13 13.7
 -2 4 -12 451.99 15.23
 2 -4 12 464.64 16.05
 2 4 12 458.71 13.84
 3 4 -12 23.29 4.91
 -3 4 12 20.19 3.29
 3 -4 -12 19.1 2.6
 3 4 12 21.29 3.96
 -3 4 12 18.23 4.14
 3 -4 12 18.91 7.6
 -3 -4 12 16.61 6.38
 -3 4 -12 21 3.7
 3 4 12 19.62 5.39
 -3 -4 -12 17.45 3.39
 3 4 -12 19.1 3.26
 3 4 12 16.79 4.64
 -3 4 -12 17.93 4.73
 -3 4 -12 18.87 6.03
 -3 -4 12 18.69 4.98
 -4 4 -12 77.64 7.18
 -4 4 12 78.02 5.33
 -4 -4 12 86 7.6
 -4 4 -12 91.85 5.93
 4 -4 -12 83.33 4.84
 -4 4 12 78.74 4.6
 4 4 12 87.78 5.99
 4 4 -12 80.5 6.12
 -4 -4 12 85.18 6.32
 -4 -4 -12 80.01 4.79
 -4 4 -12 85.11 4.98
 4 4 12 92.45 6.72
 4 -4 12 68.7 8.92
 4 4 -12 82.17 4.24
 -5 4 12 442.15 14.75
 5 4 -12 473.84 15.49
 5 4 12 434.19 15.89
 -5 4 -12 464.22 14.68
 -5 4 -12 440.57 16.34
 5 -4 12 455.47 18.38
 -5 -4 12 418.96 16.53
 -5 4 -12 476.21 14.27
 5 -4 -12 440.07 14.18
 5 4 12 435.27 14.8
 5 4 -12 457.89 13.62
 -5 -4 12 483.4 15.4
 -5 -4 -12 451.21 14.49
 -6 -4 12 116.66 10.02
 6 -4 12 154.81 13.98
 -6 4 -12 129.74 7.54
 0 5 -12 159.76 6.37
 0 5 12 152.66 5.9
 0 -5 12 153.6 9.14
 0 5 -12 148.75 7.69
 0 -5 -12 146.42 5.23
 0 5 12 150.26 6.74
 1 5 12 101.65 6.07
 1 5 12 99.22 5.2
 -1 5 -12 117.13 5.32
 -1 -5 12 118.92 8.16
 -1 -5 12 115.06 6.53
 -1 5 -12 96.52 7.01
 -1 5 -12 107.95 5.89
 -1 5 12 110.69 5.83
 1 5 12 108.93 5.9
 -1 5 12 106.42 4.79
 -1 -5 -12 110.28 4.44
 1 5 -12 96.59 6.57
 1 -5 -12 106.87 4.12
 1 5 -12 116.62 5.32
 2 5 -12 208.26 7.41
 2 -5 12 203.99 10.58
 2 5 12 215.58 8.37
 -2 -5 -12 207.84 7.05
 -2 5 12 197.36 7.21
 2 5 12 209.17 7.52
 -2 5 12 196.09 7.76
 -2 5 -12 208.77 7.66
 2 5 -12 200.09 8.75
 -2 -5 12 211 8.66
 -2 -5 12 212.97 10.13
 2 5 12 201.46 8.28
 -2 5 -12 197.37 8.09
 -2 5 -12 194.68 9.37
 -3 -5 12 19.19 5.41
 3 5 12 17.16 4.02
 3 5 12 16.14 5.23
 -3 5 12 19.12 3.39
 3 5 -12 17.18 5.46
 -3 5 -12 23.35 4.23
 -3 5 12 23.85 4.21
 -3 -5 -12 20.28 3.44
 -3 5 -12 8.05 4.93
 -3 5 -12 22.6 6.75
 3 5 12 16.79 5.4
 3 -5 12 19.44 8.2
 -3 -5 12 21.83 7.12
 3 5 -12 19.83 3.63
 -4 -5 12 47.28 6.47
 -4 -5 12 53.35 7.97
 4 5 12 51.42 6.42
 4 -5 12 57.57 10.12
 -4 5 -12 53.64 7.56
 -4 5 -12 51.87 4.78
 4 5 -12 49.74 6.13
 -4 5 12 53.86 4.81
 -4 -5 -12 54.15 4.3
 -4 5 -12 53.1 5.6
 4 5 -12 53.45 4.07
 -4 5 12 52.08 3.98
 4 5 12 49.88 5.89
 -5 -5 12 0.21 8.32
 -5 5 -12 9.56 5.69
 -5 -5 12 4.32 6.67
 5 5 12 10.42 6.93
 5 -5 12 7.9 10.99
 -5 -5 -12 0.82 9.4
 0 6 -12 43.09 6.3
 0 6 12 40.94 5.24
 0 -6 12 49.35 8.45
 0 6 -12 39 4.51
 0 6 12 40.17 4.77
 0 6 12 41.68 3.85
 1 6 -12 111.71 5.78
 1 -6 12 107.26 9.07
 1 6 12 104.5 6.51
 1 6 -12 105.71 7.23
 -1 6 12 104.96 5.98
 -1 6 12 114.38 5.03
 -1 -6 12 127.31 9.27
 1 6 12 112.55 5.25
 1 6 12 107.06 5.93
 -1 6 -12 115.83 7.93
 -1 6 -12 112.07 5.7
 -2 6 -12 710.72 21.03
 2 6 12 705.53 21.67
 2 6 -12 694.01 22.43
 -2 6 12 683.78 20.44
 -2 6 -12 689.29 21.17
 -2 -6 -12 666.37 20.49
 2 6 12 683.56 21.4
 2 6 -12 703.11 20.83
 -2 -6 -12 752.92 21.52
 2 -6 12 752.57 24.01
 -2 6 12 717.06 21.32
 2 6 12 716.32 20.76
 -2 6 -12 681.19 22.81
 3 6 -12 33.08 6.45
 -3 6 -12 40.94 4.86
 3 6 12 41.06 5.71
 -3 6 12 42.12 4.56
 3 -6 12 46.44 9.56
 -3 6 -12 41.19 5.34
 -3 -6 -12 46.16 6.66
 -3 -6 12 52.78 6.72
 3 6 -12 38.72 4.28
 3 6 12 38.27 4.45
 -3 6 -12 39.08 7.5
 -3 6 12 42.26 3.76
 -3 -6 12 44.13 8.48
 -3 -6 -12 42.18 3.48
 3 6 12 37.71 5.9
 4 -6 12 334.82 16.63
 4 6 12 343.06 12.9
 -4 6 -12 373.98 12.29
 -4 -6 12 367.75 13.23
 -4 6 12 341.23 11.06
 -4 6 -12 346.35 11.91
 -4 6 12 339.12 11.85
 -4 -6 -12 374.76 13.99
 0 7 -12 507.21 18.37
 0 7 -12 530.99 16.45
 0 -7 12 557.98 19.84
 0 7 12 524.31 15.81
 0 7 12 540.33 16.73
 -1 7 -12 36.32 7.67
 -1 7 12 28.81 3.87
 1 7 12 38.44 4.18
 -1 -7 12 35.07 9.33
 1 -7 12 32.21 9.08
 -1 7 12 35.03 4.71
 1 7 -12 29.77 5.03
 -1 7 -12 33.06 4.85
 1 7 12 33.76 5.05
 1 7 -12 32.17 6.98
 2 7 12 54.95 5.86
 -2 7 -12 64.11 5.98
 -2 -7 12 68.86 9.58
 -2 7 12 55.61 4.97
 2 -7 12 69.34 10.38
 -2 7 -12 56.55 5.3
 2 7 12 63.99 4.84
 2 7 -12 61.39 5.29
 -2 7 12 59.19 4.13
 -2 7 -12 60.75 8.17
 2 7 -12 66.47 7.26
 3 7 12 184.56 8.71
 -3 7 12 182.51 6.77
 -3 7 -12 191.84 8.3
 3 -7 12 205.05 13.19
 -3 -7 12 190.36 12.24
 3 7 12 175.34 7.53
 0 -8 12 74.95 11.21
 1 -8 12 97.94 11.65
 -1 -8 12 101.88 11.87
 -2 -8 12 120.12 12.08
 0 0 -13 -2.34 3.68
 0 0 13 -1.38 3.83
 0 0 13 1.83 5.33
 1 0 13 33.92 4.46
 1 0 -13 33.4 4.08
 1 0 13 37.78 5.83
 -1 0 -13 33.38 4.28
 -1 0 13 37.14 4.53
 -1 0 13 36.71 5.55
 2 0 13 13.42 5.89
 -2 0 -13 11.78 4.26
 -2 0 13 9.59 5.16
 2 0 -13 12.05 3.66
 -2 0 13 6.09 4.37
 2 0 13 9.64 4.38
 -3 0 -13 0.27 2.81
 3 0 13 -0.93 6.43
 3 0 -13 1.23 3.63
 -3 0 13 2.25 5.13
 -3 0 13 0.26 4.06
 -3 0 -13 0.53 4
 -3 0 -13 -1.62 4.45
 4 0 -13 68.64 4.92
 -4 0 13 68.58 5.24
 -4 0 -13 64.36 5.19
 -4 0 -13 76.48 4.12
 4 0 13 70.37 8.12
 -4 0 13 70.87 6.56
 -4 0 -13 74.7 6.07
 -5 0 -13 5.78 5.55
 -5 0 13 2.05 5.89
 5 0 13 -0.18 8.49
 -5 0 -13 1.63 3.92
 -5 0 13 4.42 5.1
 0 -1 -13 110.55 5.39
 0 1 13 105.31 5.53
 0 -1 13 114.53 7.23
 0 1 -13 110.84 5.84
 0 1 13 114.81 6.76
 0 1 -13 103.5 5.15
 0 1 -13 113.54 4.39
 0 -1 13 103.97 5.72
 -1 1 13 12.37 4.34
 -1 -1 13 7.91 4.04
 -1 1 13 12.57 4.91
 1 -1 -13 10.56 3.54
 -1 1 -13 11.06 2.76
 1 1 -13 9.87 4.01
 -1 -1 -13 6.02 3.69
 1 -1 13 14.25 5.78
 1 1 -13 10.54 3.32
 1 1 -13 11.09 2.45
 1 -1 13 8.76 4.27
 -1 1 -13 10.84 3.99
 -1 1 -13 9.55 4.32
 1 1 13 8.32 3.91
 -1 -1 13 7.63 5.55
 -2 -1 -13 260.42 9.14
 2 -1 -13 238.36 8.64
 2 1 13 242.74 9.01
 2 1 13 227.3 10.06
 2 1 -13 254.58 9.19
 -2 1 -13 272.06 9.01
 -2 1 13 261.53 9.81
 -2 -1 13 241.76 10.14
 -2 1 -13 235.5 9.34
 -2 -1 13 274.46 9.42
 -2 1 13 247.14 8.76
 -2 1 -13 251.66 8
 2 -1 13 234.59 10.61
 -3 -1 13 77.23 6.52
 -3 1 -13 80.42 5.39
 3 1 -13 82.76 5.09
 -3 1 13 75.78 5
 3 -1 13 64.65 7.56
 -3 1 -13 81.44 4.4
 -3 -1 13 66.09 5.58
 -3 -1 -13 80.66 5.47
 -3 1 -13 79.49 5.92
 -3 1 13 72.35 5.89
 3 1 13 72.73 7.18
 3 -1 -13 75.91 4.51
 -4 1 13 19.59 4.61
 4 -1 13 20.47 7.77
 4 -1 -13 15.39 3.98
 -4 -1 13 22.83 4.68
 -4 1 -13 27.6 3.82
 -4 -1 13 11 6.15
 -4 1 13 25.61 5.69
 -4 1 -13 21.47 5.75
 -4 1 -13 15.61 5.12
 4 1 13 10.92 7.12
 4 1 -13 24.83 4.74
 -4 -1 -13 20.08 4.91
 -5 -1 13 18.88 6.44
 -5 1 13 19.03 4.65
 -5 1 -13 16.29 5.82
 5 1 13 13.88 8.03
 -5 1 13 7.36 5.79
 -5 1 -13 22 4.22
 5 -1 13 22.6 9.14
 -5 -1 13 20.03 5.43
 0 -2 13 202.34 9.36
 0 2 -13 180.59 7.84
 0 2 13 186.7 8.36
 0 -2 13 188.19 7.79
 0 2 13 178.59 7.34
 0 -2 -13 185.93 7.13
 0 2 -13 199.24 6.58
 0 2 -13 202.68 7.55
 1 -2 13 115.18 7.61
 -1 2 -13 106.73 4.73
 -1 2 13 110.22 5.57
 1 2 13 107.25 5.62
 -1 -2 13 113.78 5.97
 -1 2 -13 107.16 5.82
 1 2 -13 116.59 4.63
 1 -2 13 103.79 6.19
 -1 -2 -13 109.01 5.36
 1 2 -13 114.88 5.78
 -1 2 -13 96.94 6.27
 1 2 -13 108.7 6
 1 -2 -13 130.72 5.22
 1 2 13 125 6.77
 -1 -2 13 113.54 7.59
 -1 2 13 107.86 6.64
 -2 -2 13 80.39 5.79
 2 2 -13 94.99 4.02
 2 2 -13 89.91 5.74
 2 2 -13 94.48 5.56
 -2 -2 13 79.5 7.01
 2 -2 13 89.25 7.66
 2 2 13 95.27 5.32
 -2 -2 -13 86.69 5.13
 2 2 13 89.18 6.57
 -2 2 -13 89.56 4.68
 -2 2 -13 89.21 6
 -2 2 13 78.74 5.94
 2 -2 -13 88.83 4.58
 -2 2 -13 96.82 5.67
 -2 2 13 88.31 4.96
 3 2 -13 18.75 4.77
 -3 2 -13 15.41 5
 -3 2 13 15.53 4.89
 3 -2 -13 15.83 3.49
 -3 2 -13 10.74 3.74
 -3 2 13 12.59 4.07
 -3 -2 13 7.21 6.12
 -3 2 -13 11.36 5.28
 3 -2 13 8.23 7.49
 -3 -2 -13 12.2 4.15
 3 2 -13 11.93 4.44
 3 2 13 12.6 6.19
 3 2 -13 12.72 2.63
 -3 -2 13 12.23 5.28
 4 2 13 112.22 8.31
 -4 2 13 114.73 5.83
 4 -2 13 124.53 9.74
 -4 2 13 109.06 6.92
 -4 2 -13 118.36 7.35
 4 2 -13 117.32 4.67
 4 2 -13 123.02 6.42
 4 2 -13 109.79 6.38
 -4 -2 -13 123 6.32
 -4 -2 13 121.59 8.06
 -4 -2 13 132.55 7.05
 4 -2 -13 116.72 5.42
 -4 2 -13 123.21 7.71
 -4 2 -13 114.64 5.57
 5 2 -13 134.68 4.91
 5 2 -13 121.88 6.65
 -5 2 13 117.65 7.25
 5 2 13 130.65 9.61
 -5 2 -13 135.47 7.75
 -5 -2 13 127.72 8.95
 -5 -2 13 118.44 7.15
 5 -2 13 100.57 11.29
 0 -3 13 74.73 7.44
 0 -3 -13 63.73 4.16
 0 3 -13 68.83 5.8
 0 3 13 64.02 4.92
 0 3 -13 58.99 4.03
 0 3 13 71.46 5.88
 0 -3 13 67.32 5.79
 0 3 -13 61.21 5.37
 -1 3 -13 207.03 8.04
 1 3 -13 201.83 6.72
 -1 -3 13 183.54 7.89
 -1 -3 13 189.02 9.6
 1 -3 13 182.75 9.87
 -1 3 13 187.11 7.13
 -1 -3 -13 184.58 7.03
 -1 3 13 189.75 8.25
 1 3 13 184.25 7.33
 1 -3 -13 174.93 6.7
 1 3 -13 184.4 8.11
 1 3 13 178.36 8.21
 -1 3 -13 183.74 8.35
 1 3 -13 201.77 7.97
 -1 3 -13 192.74 7
 -2 3 13 7.12 3.92
 -2 3 -13 12.58 4.01
 2 3 -13 8.43 4.91
 2 3 -13 5.7 3.14
 2 3 -13 5.05 4.73
 -2 -3 -13 7.01 3.45
 -2 -3 13 16.82 6.65
 -2 3 -13 6.59 4.93
 -2 -3 13 10.06 4.8
 2 3 13 5.7 5.14
 -2 3 -13 10.6 5.29
 -2 3 13 6.44 4.65
 2 3 13 11.26 4.2
 2 -3 -13 6.69 3.06
 -3 3 -13 50.18 6.37
 -3 -3 13 47.04 5.8
 3 3 -13 48.82 6.05
 -3 -3 13 51.66 7.27
 -3 3 -13 50.67 4.39
 -3 -3 -13 47.99 4.43
 -3 3 13 48.06 5.29
 3 -3 -13 43.55 3.71
 3 3 -13 47.54 5.47
 3 3 13 47.07 4.82
 -3 3 -13 46.67 5.62
 3 3 13 48.24 6.59
 3 3 -13 48.13 3.55
 3 -3 13 47.75 8.84
 -3 3 13 42.71 4.22
 4 3 -13 191.2 8.78
 -4 3 -13 182.87 8.29
 4 -3 13 196.66 11.96
 4 3 13 183.12 9.51
 -4 3 -13 184.8 9.69
 -4 3 13 191.16 7.52
 -4 3 13 190.48 8.29
 4 3 -13 186.9 6.49
 -4 -3 13 180.41 9.93
 4 3 -13 169.08 8.31
 -4 -3 13 188.09 8.8
 -4 -3 -13 182.77 7.59
 5 -3 13 132.66 12.77
 -5 -3 13 162.55 10.3
 -5 3 -13 171.38 8.85
 0 -4 13 34.3 7.66
 0 -4 -13 32.69 3.19
 0 4 -13 31.35 4.01
 0 4 -13 40.29 5.8
 0 4 13 33.92 4.21
 0 4 -13 22.56 5.42
 0 4 13 32.61 5.2
 1 -4 13 135.22 9.21
 1 4 -13 133.59 7.27
 -1 4 -13 121.88 5.99
 1 4 -13 124.48 5.66
 1 -4 -13 112.81 5.01
 -1 -4 -13 130.81 5.54
 1 4 -13 120.94 7.14
 -1 4 13 149.08 5.9
 1 4 13 131.74 6.12
 1 4 13 123.42 6.96
 -1 4 -13 128.77 7.77
 -1 4 13 137.34 6.98
 -1 -4 13 126.53 8.85
 -1 4 -13 143.99 7.17
 -1 -4 13 143.22 7.32
 -2 -4 13 335.29 12.1
 -2 4 -13 345.16 12.05
 -2 4 -13 344.27 12.83
 2 -4 -13 353.11 10.67
 2 -4 13 352.83 14.28
 -2 4 13 346.12 11.93
 2 4 13 351.93 12.38
 2 4 -13 358.68 12.28
 2 4 -13 326.78 12.3
 -2 4 13 298.96 11.04
 -2 -4 13 323.88 13.67
 -2 4 -13 356.57 11.14
 -2 -4 -13 345.57 11.05
 2 4 13 347.34 11.29
 2 4 -13 346.31 10.81
 -3 4 13 38.72 4.36
 -3 -4 -13 42.14 4.28
 -3 4 -13 28.09 6.61
 -3 -4 13 35.01 6.03
 -3 4 13 33.5 5.06
 3 4 13 38.29 6.44
 3 -4 -13 28.35 3.09
 3 4 -13 38.84 5.77
 -3 -4 13 33.68 7.88
 3 -4 13 34.06 9.51
 -3 4 -13 34.57 5.91
 -3 4 -13 34.02 4.38
 3 4 -13 36.53 3.76
 3 4 13 35.68 4.89
 4 4 13 241.53 10.8
 -4 -4 13 244.8 11.87
 -4 4 13 240.09 9.46
 4 -4 13 223.26 13.43
 -4 4 -13 228.78 9.73
 -4 -4 13 232.84 10.24
 0 5 -13 343.76 11.37
 0 5 13 332.95 12.16
 0 5 -13 341.91 13.06
 0 -5 13 377.74 14.96
 0 5 -13 363.56 12.24
 0 5 13 356.93 11.28
 0 -5 -13 315.8 10.58
 -1 5 13 179.74 7.88
 -1 5 -13 157.2 9.34
 1 5 13 180.43 7.1
 1 5 -13 178.87 6.81
 -1 5 -13 175.05 8.2
 -1 5 13 167.51 6.85
 1 -5 13 169.21 10.66
 1 5 -13 166.07 8.65
 1 5 13 163.15 7.76
 -1 -5 -13 168.59 6.2
 -1 -5 13 191.46 10.84
 1 -5 -13 177.73 5.97
 -2 5 -13 258.7 9.85
 -2 -5 13 229.09 12.17
 2 5 13 251.31 8.96
 2 5 13 242.47 9.93
 -2 5 -13 251.35 8.93
 -2 5 13 246.43 9.48
 -2 -5 -13 249.75 8.35
 -2 5 13 234.29 8.56
 -2 -5 13 258.87 10.43
 -2 5 -13 236.27 11.02
 2 5 -13 240.67 10.32
 2 -5 -13 256 7.87
 2 5 -13 259.22 8.63
 -3 5 13 86.61 5.43
 -3 5 13 83.97 6.13
 3 5 13 94.07 7.52
 -3 -5 13 86.44 7.56
 3 -5 13 107.65 11.29
 -3 5 -13 108.93 7.25
 -3 -5 13 115.16 9.94
 0 6 -13 40.93 4.98
 0 6 13 30.13 5.47
 0 -6 13 23.44 9.71
 0 6 13 32.65 4.43
 1 6 13 3.66 5.35
 1 -6 13 1.66 9.63
 1 6 13 -1.26 4.67
 -1 6 -13 0.34 5.75
 -1 -6 13 -0.12 9.48
 -1 6 13 3.98 4.07
 -1 6 13 1.93 5.09
 -2 6 -13 63.76 6.57
 -2 -6 -13 58.51 6.59
 -2 -6 13 65.93 10.13
 -2 -6 -13 60.22 3.69
 2 -6 13 58.93 11.18
 3 -6 13 57.29 12.43
 0 -7 13 72.87 12.01
 -1 -7 13 224.39 14.66
 1 -7 13 233.93 14.79
 0 0 14 100.87 7.7
 0 0 -14 105.21 5.97
 0 0 14 109.41 6.14
 1 0 14 81.47 5.77
 1 0 -14 86.12 5.5
 1 0 14 78.57 7.59
 -1 0 14 76.4 5.8
 -1 0 -14 82.27 5.64
 -1 0 14 75.45 7.18
 2 0 -14 25.77 4.48
 -2 0 14 32.13 6.56
 2 0 14 26.83 6.89
 -2 0 -14 30.34 5.17
 -2 0 14 33.38 5.66
 3 0 14 29.57 8.1
 -3 0 14 19.53 6.48
 -3 0 14 16.11 5.45
 0 -1 14 177.99 9.84
 0 1 14 200.01 9.25
 0 -1 14 193.03 8.1
 0 1 -14 191.4 8.07
 0 1 14 184.66 7.84
 0 -1 -14 178.58 7.54
 -1 -1 14 136.62 7.09
 -1 -1 14 149.04 8.85
 1 -1 -14 143.51 6.45
 -1 1 -14 146.23 7.16
 -1 -1 -14 150.65 6.78
 -1 1 -14 159.69 6.86
 1 1 -14 132.35 6.93
 -1 1 -14 147.48 5.43
 -1 1 14 138.38 8.18
 1 -1 14 152.81 7.39
 1 1 14 133.25 8.34
 -1 1 14 146.85 7.07
 1 1 14 144.19 6.83
 1 -1 14 144.93 9.02
 2 -1 14 116.11 9
 2 1 14 131.53 6.89
 -2 1 -14 125.85 7.36
 -2 -1 14 138.48 7.16
 -2 -1 14 128.07 8.36
 2 -1 -14 133.76 6.04
 -2 1 14 149.38 8.11
 -2 1 -14 130.65 5.36
 -2 1 14 122.56 6.79
 2 1 -14 132.27 6.73
 -2 -1 -14 134.34 6.66
 2 1 14 120.72 8.23
 -2 1 -14 138.98 6.83
 -3 1 14 74.14 5.61
 -3 -1 14 67.13 6.79
 -3 1 -14 69.88 6.27
 3 1 14 79.17 8.63
 -3 1 14 65.66 7.09
 -3 1 -14 72.42 4.31
 3 -1 14 72.64 9.32
 -3 -1 14 64.82 7.4
 0 2 14 113.49 7.61
 0 2 14 118.44 6.37
 0 2 -14 106.78 6.72
 0 -2 14 132.52 9.06
 0 2 -14 119.22 4.97
 0 2 -14 119.75 6.71
 0 -2 -14 118.07 5.87
 0 -2 14 112.32 6.86
 1 2 -14 256.17 9.83
 -1 2 -14 255.25 9.9
 -1 -2 14 284.93 11.91
 1 2 14 227.47 9.46
 1 2 -14 257.32 10.05
 -1 2 -14 256.81 10.31
 1 2 14 254.55 10.8
 -1 -2 -14 272.25 9.43
 1 -2 14 267.23 12.13
 -1 2 -14 274.8 8.66
 -1 -2 14 260.74 10.01
 1 -2 -14 273.63 9.13
 -1 2 14 277.01 9.84
 -1 2 14 261.96 10.75
 1 2 -14 265.11 8.49
 -2 2 14 258.85 10.44
 -2 -2 14 249.49 9.79
 -2 2 14 250.8 9.11
 2 2 14 247.97 9.44
 2 2 -14 272.51 9.52
 -2 -2 14 249.4 11.41
 -2 2 -14 226.02 10.28
 -2 2 -14 249.19 8.37
 2 -2 14 237.73 11.91
 2 2 -14 246.24 8
 2 2 -14 240.57 9.87
 -2 2 -14 247.45 10
 3 2 -14 103.51 4.49
 -3 -2 14 92.87 7.16
 -3 2 -14 115.79 7.9
 -3 -2 14 109.62 8.83
 -3 2 14 97.28 7.33
 3 2 -14 103.85 6.53
 3 -2 14 104.13 10.31
 3 2 14 99.87 8.84
 0 -3 14 1.15 5.91
 0 3 -14 2.94 5.54
 0 -3 14 -1.39 8.24
 0 3 -14 1.22 3.58
 0 3 14 2.59 5.89
 0 3 14 1.7 4.76
 0 3 -14 0.35 5.92
 -1 3 14 32.46 5.01
 -1 3 -14 39.32 6.29
 1 3 -14 30.66 5.76
 -1 3 -14 34.28 6.24
 1 3 -14 36.93 3.74
 1 -3 14 37.28 8.34
 1 3 -14 35.3 6.29
 -1 -3 14 27.13 6.08
 -1 3 -14 35.56 4
 -1 3 14 33.08 6.16
 1 3 14 34.69 6.26
 1 3 14 32.15 5.08
 -1 -3 14 31.11 8.39
 -2 3 14 8.27 5.69
 -2 3 -14 12.96 6.3
 2 3 -14 7.7 3.56
 2 -3 14 16.35 8.72
 -2 -3 14 12.01 5.86
 2 3 -14 10.08 6.4
 -2 -3 14 13.82 8.02
 2 3 14 6.6 6.41
 -3 3 -14 261.68 10.54
 -3 -3 14 256.71 12.24
 3 -3 14 215.93 13.7
 0 4 14 49.32 6.65
 0 4 -14 60.87 7.35
 0 -4 14 64.67 9.74
 1 4 14 22.6 5.88
 -1 4 -14 21.92 6.91
 -1 -4 14 19.16 6.92
 1 4 -14 16.88 6.64
 1 -4 14 20.21 8.96
 -1 -4 14 19.38 9.44
 -1 4 14 25.95 6.17
 2 4 -14 55.52 7.51
 2 -4 14 41.28 10.28
 -2 -4 14 35.58 9.28
 -2 -4 14 43.4 7.03
 -2 4 -14 57.76 7.19

_iucr_refine_fcf_details
;
data_gly_ala
_computing_structure_refinement   'olex2.refine 1.3 (Bourhis et al., 2015)'
_shelx_refln_list_code            4
loop_
  _space_group_symop_id
  _space_group_symop_operation_xyz
  1  x,y,z
  2  x+1/2,-y+1/2,-z
  3  -x,y+1/2,-z+1/2
  4  -x+1/2,-y,z+1/2

_space_group_crystal_system       orthorhombic
_space_group_IT_number            19
_space_group_name_H-M_alt         'P 21 21 21'
_space_group_name_Hall            ' P 2ac 2ab'
_symmetry_space_group_name_H-M    'P 21 21 21'
_symmetry_space_group_name_Hall   ' P 2ac 2ab'
_symmetry_Int_Tables_number       19
_cell_length_a                    7.487(2)
_cell_length_b                    9.4960(1)
_cell_length_c                    9.7099(4)
_cell_angle_alpha                 90
_cell_angle_beta                  90
_cell_angle_gamma                 90
_cell_volume                      690.34(19)
loop_
  _refln_index_h
  _refln_index_k
  _refln_index_l
  _refln_F_squared_calc
  _refln_F_squared_meas
  _refln_F_squared_sigma
  _refln_F_squared_weight
  _refln_observed_status
-11 -4 -1 0.317 0.497 1.787 18.347 o
-11 -3 -2 28.596 26.502 1.059 47.591 o
-11 -3 -1 2.860 2.368 1.284 35.538 o
-11 -2 -3 1.561 1.436 0.936 66.805 o
-11 -2 -2 10.394 10.829 0.951 63.666 o
-11 -2 -1 34.907 32.942 1.524 23.533 o
-11 -1 -4 43.136 36.320 2.126 12.319 o
-11 -1 -3 10.095 10.187 0.737 104.964 o
-11 -1 -2 16.134 15.178 0.753 97.308 o
-11 -1 -1 4.450 3.952 0.662 132.915 o
-10 -6 -3 51.210 48.682 3.579 4.450 o
-10 -6 -2 1.173 0.985 0.947 65.408 o
-10 -6 -1 8.863 8.855 0.698 117.519 o
-10 -5 -4 129.274 130.537 3.296 4.421 o
-10 -5 -3 51.872 47.761 1.469 23.257 o
-10 -5 -2 4.473 4.099 0.611 156.036 o
-10 -5 -1 18.944 18.886 0.701 107.932 o
-10 -4 -5 15.618 16.310 0.964 60.685 o
-10 -4 -4 0.179 0.481 0.578 175.363 o
-10 -4 -3 23.186 22.130 0.661 114.706 o
-10 -4 -2 0.588 0.453 0.571 179.821 o
-10 -4 -1 13.287 13.022 0.623 142.144 o
-10 -3 -6 12.165 11.701 1.000 57.464 o
-10 -3 -5 10.176 9.580 0.577 168.890 o
-10 -3 -4 27.698 27.704 0.728 91.743 o
-10 -3 -3 4.038 3.913 0.561 184.850 o
-10 -3 -2 32.163 33.339 0.762 80.045 o
-10 -3 -1 130.072 129.398 2.062 8.810 o
-10 -2 -7 31.188 29.213 4.192 3.310 o
-10 -2 -6 9.795 9.457 0.868 76.383 o
-10 -2 -5 14.432 13.294 0.667 124.046 o
-10 -2 -4 22.648 23.964 0.716 99.540 o
-10 -2 -3 11.921 12.082 0.622 144.094 o
-10 -2 -2 3.583 4.210 0.543 197.540 o
-10 -2 -1 0.282 -0.335 0.524 213.649 o
-10 -1 -7 10.330 9.913 1.016 55.949 o
-10 -1 -6 25.056 24.793 0.725 95.312 o
-10 -1 -5 41.924 41.688 0.928 52.783 o
-10 -1 -4 0.688 1.191 0.562 185.471 o
-10 -1 -3 112.140 112.844 1.468 14.832 o
-10 -1 -2 0.983 0.919 0.447 293.618 o
-10 -1 -1 5.171 5.244 0.454 279.023 o
-9 -8 -3 19.105 15.687 2.651 8.288 o
-9 -8 -2 9.178 8.254 0.706 114.913 o
-9 -8 -1 115.549 113.227 1.766 11.737 o
-9 -7 -5 11.693 10.769 2.643 8.371 o
-9 -7 -4 69.795 68.508 2.140 11.130 o
-9 -7 -3 11.305 10.834 0.662 128.434 o
-9 -7 -2 83.522 83.982 1.265 22.571 o
-9 -7 -1 1.043 0.582 0.588 169.581 o
-9 -6 -6 9.643 8.113 0.779 94.799 o
-9 -6 -5 7.789 7.392 0.613 152.519 o
-9 -6 -4 98.191 97.430 1.587 15.089 o
-9 -6 -3 22.197 21.530 0.679 110.614 o
-9 -6 -2 29.699 30.368 0.742 86.445 o
-9 -6 -1 17.148 16.625 0.582 154.549 o
-9 -5 -7 6.707 5.587 1.401 29.788 o
-9 -5 -6 4.647 4.946 0.599 161.678 o
-9 -5 -5 9.692 9.668 0.717 111.248 o
-9 -5 -4 16.555 16.135 0.797 86.941 o
-9 -5 -3 36.557 35.738 0.718 83.393 o
-9 -5 -2 3.179 3.366 0.486 247.086 o
-9 -5 -1 8.318 8.402 0.509 218.220 o
-9 -4 -8 3.640 1.641 1.583 23.368 o
-9 -4 -7 39.356 37.412 0.861 61.392 o
-9 -4 -6 10.308 11.039 0.513 209.893 o
-9 -4 -5 32.610 32.638 0.774 78.105 o
-9 -4 -4 5.599 5.868 0.492 237.675 o
-9 -4 -3 10.875 11.501 0.623 144.415 o
-9 -4 -2 49.246 50.068 0.798 59.447 o
-9 -4 -1 72.579 73.775 1.100 29.776 o
-9 -3 -8 24.687 25.174 0.783 83.554 o
-9 -3 -7 5.394 5.296 0.508 223.579 o
-9 -3 -6 1.854 2.024 0.464 271.350 o
-9 -3 -5 9.845 9.968 0.479 241.155 o
-9 -3 -4 24.604 24.919 0.599 131.546 o
-9 -3 -3 7.496 7.494 0.471 255.516 o
-9 -3 -2 30.954 30.723 0.654 104.007 o
-9 -3 -1 16.604 16.252 0.564 164.437 o
-9 -2 -9 32.345 28.876 4.619 2.729 o
-9 -2 -8 66.640 65.563 0.957 38.026 o
-9 -2 -7 58.662 57.778 0.877 46.769 o
-9 -2 -6 7.824 8.471 0.484 241.145 o
-9 -2 -5 2.475 2.496 0.460 275.403 o
-9 -2 -4 60.785 60.345 0.913 43.215 o
-9 -2 -3 4.602 4.484 0.437 302.726 o
-9 -2 -2 15.709 15.672 0.535 182.120 o
-9 -2 -1 75.635 73.933 1.421 20.776 o
-9 -1 -9 1.019 0.174 1.262 36.782 o
-9 -1 -8 45.335 46.609 0.792 63.381 o
-9 -1 -7 23.309 22.954 0.594 136.671 o
-9 -1 -6 42.388 42.793 0.840 60.828 o
-9 -1 -5 153.391 157.657 2.011 7.863 o
-9 -1 -4 64.147 65.516 0.946 39.384 o
-9 -1 -3 53.497 53.468 1.025 40.206 o
-9 -1 -2 44.459 47.841 0.724 71.423 o
-9 -1 -1 19.431 20.069 0.477 207.354 o
-8 -10 -2 20.168 21.424 2.335 10.631 o
-8 -10 -1 117.898 117.335 4.374 2.777 o
-8 -9 -5 13.236 13.670 2.316 10.875 o
-8 -9 -4 91.758 83.565 2.148 10.209 o
-8 -9 -3 61.414 62.285 1.396 23.529 o
-8 -9 -2 36.215 34.656 0.809 70.058 o
-8 -9 -1 36.458 36.521 0.882 60.592 o
-8 -8 -6 6.397 5.622 0.926 67.945 o
-8 -8 -5 28.767 27.624 0.720 92.662 o
-8 -8 -4 0.666 0.929 0.555 190.477 o
-8 -8 -3 6.950 7.295 0.548 190.896 o
-8 -8 -2 39.184 38.707 0.797 68.846 o
-8 -8 -1 33.610 33.745 0.891 61.367 o
-8 -7 -7 16.567 15.488 0.747 98.501 o
-8 -7 -6 27.687 28.227 0.728 91.507 o
-8 -7 -5 26.710 26.624 0.688 102.004 o
-8 -7 -4 19.527 18.430 0.715 103.960 o
-8 -7 -3 59.198 59.301 0.979 40.188 o
-8 -7 -2 23.092 23.239 0.614 129.237 o
-8 -7 -1 19.318 18.902 0.576 152.519 o
-8 -6 -8 48.049 46.695 1.329 28.064 o
-8 -6 -7 66.326 65.928 1.669 17.198 o
-8 -6 -6 2.691 2.655 0.506 228.263 o
-8 -6 -5 46.960 45.714 0.887 53.526 o
-8 -6 -4 4.391 4.050 0.489 242.089 o
-8 -6 -3 24.639 26.003 0.636 118.632 o
-8 -6 -2 72.384 68.991 1.439 20.987 o
-8 -6 -1 38.270 37.944 0.715 81.542 o
-8 -5 -9 19.408 18.731 3.083 6.134 o
-8 -5 -8 0.116 0.150 0.556 189.690 o
-8 -5 -7 14.878 14.944 0.592 153.552 o
-8 -5 -6 6.277 6.280 0.510 220.400 o
-8 -5 -5 5.377 5.285 0.474 255.796 o
-8 -5 -4 9.876 9.764 0.475 244.704 o
-8 -5 -3 16.843 17.088 0.439 251.127 o
-8 -5 -2 84.804 84.347 1.255 22.584 o
-8 -5 -1 24.771 24.536 0.531 158.980 o
-8 -4 -9 2.184 2.408 0.603 160.981 o
-8 -4 -8 43.856 43.873 0.861 57.760 o
-8 -4 -7 17.524 17.723 0.589 149.841 o
-8 -4 -6 14.984 15.116 0.450 249.755 o
-8 -4 -5 27.281 27.922 0.534 149.296 o
-8 -4 -4 85.384 86.544 1.039 27.551 o
-8 -4 -3 13.797 14.229 0.472 233.766 o
-8 -4 -2 51.821 53.408 0.790 57.753 o
-8 -4 -1 17.325 17.442 0.462 228.977 o
-8 -3 -10 40.146 39.011 2.011 13.726 o
-8 -3 -9 25.926 24.857 0.722 95.329 o
-8 -3 -8 23.210 23.493 0.554 152.756 o
-8 -3 -7 14.819 15.541 0.469 232.670 o
-8 -3 -6 45.263 44.508 0.687 77.121 o
-8 -3 -5 120.771 124.812 1.476 13.629 o
-8 -3 -4 9.877 9.734 0.429 296.411 o
-8 -3 -3 125.639 123.584 1.799 10.740 o
-8 -3 -2 34.176 33.689 0.607 110.020 o
-8 -3 -1 28.097 28.437 0.577 131.279 o
-8 -2 -10 14.244 14.751 0.667 123.574 o
-8 -2 -9 58.256 57.908 0.864 47.736 o
-8 -2 -8 1.514 1.600 0.431 315.008 o
-8 -2 -7 0.240 0.018 0.386 393.485 o
-8 -2 -6 23.399 24.406 0.528 163.327 o
-8 -2 -5 41.146 40.978 0.681 83.276 o
-8 -2 -4 17.710 18.308 0.465 223.810 o
-8 -2 -3 45.392 45.191 0.692 75.942 o
-8 -2 -2 146.949 146.117 1.851 9.031 o
-8 -2 -1 66.647 63.119 0.997 36.526 o
-8 -1 -10 123.238 121.181 1.851 10.531 o
-8 -1 -9 0.642 0.829 0.576 176.793 o
-8 -1 -8 52.340 51.167 0.788 58.354 o
-8 -1 -7 15.155 15.190 0.457 242.973 o
-8 -1 -6 83.588 82.988 1.212 23.834 o
-8 -1 -5 19.056 19.585 0.444 234.482 o
-8 -1 -4 145.460 146.901 1.597 10.503 o
-8 -1 -3 26.198 26.705 0.537 151.246 o
-8 -1 -2 58.420 59.004 0.852 48.255 o
-8 -1 -1 34.930 33.764 0.544 125.982 o
-7 -11 -3 32.397 33.877 2.036 13.637 o
-7 -11 -2 55.385 58.083 2.663 7.769 o
-7 -11 -1 85.833 85.891 3.425 4.587 o
-7 -10 -5 6.683 5.791 0.919 68.871 o
-7 -10 -4 13.106 11.280 0.725 107.121 o
-7 -10 -3 49.077 46.745 0.996 44.260 o
-7 -10 -2 4.972 3.758 0.682 125.335 o
-7 -10 -1 37.577 36.764 1.046 45.361 o
-7 -9 -7 29.019 29.051 2.001 14.217 o
-7 -9 -6 26.555 27.046 0.828 74.402 o
-7 -9 -5 5.942 5.517 0.974 61.521 o
-7 -9 -4 13.202 13.735 0.720 107.899 o
-7 -9 -3 11.143 10.847 0.675 124.053 o
-7 -9 -2 80.238 80.072 1.129 26.752 o
-7 -9 -1 114.841 111.573 1.569 13.623 o
-7 -8 -8 11.723 11.706 1.832 17.353 o
-7 -8 -7 6.268 6.465 0.522 210.464 o
-7 -8 -6 13.492 13.136 0.652 130.097 o
-7 -8 -5 34.832 35.170 0.690 90.236 o
-7 -8 -4 1.669 1.493 0.475 258.808 o
-7 -8 -3 3.597 3.558 0.466 267.820 o
-7 -8 -2 57.820 59.838 1.163 31.851 o
-7 -8 -1 15.848 16.721 0.574 159.950 o
-7 -7 -9 49.669 62.386 7.563 1.017 o
-7 -7 -8 14.730 13.488 0.655 128.014 o
-7 -7 -7 32.761 32.039 0.680 95.676 o
-7 -7 -6 87.786 86.668 1.349 20.160 o
-7 -7 -5 10.669 10.834 0.463 254.517 o
-7 -7 -4 38.508 37.614 0.737 78.073 o
-7 -7 -3 43.331 44.238 0.775 67.243 o
-7 -7 -2 42.511 42.234 0.715 76.436 o
-7 -7 -1 13.192 13.830 0.508 206.986 o
-7 -6 -10 24.209 22.482 3.874 3.885 o
-7 -6 -9 6.409 6.897 0.569 177.549 o
-7 -6 -8 60.603 60.035 1.065 35.444 o
-7 -6 -7 4.825 5.442 0.504 227.796 o
-7 -6 -6 23.230 24.809 1.022 52.095 o
-7 -6 -5 20.097 19.404 0.515 182.558 o
-7 -6 -4 55.312 56.558 1.704 17.515 o
-7 -6 -3 17.657 16.973 0.648 126.401 o
-7 -6 -2 29.728 29.939 0.607 118.494 o
-7 -6 -1 11.548 12.139 0.428 288.937 o
-7 -5 -10 31.734 30.325 1.370 29.061 o
-7 -5 -9 6.360 6.846 0.613 153.540 o
-7 -5 -8 57.705 56.891 0.919 44.598 o
-7 -5 -7 3.213 2.906 0.427 319.156 o
-7 -5 -6 48.656 49.621 0.787 61.040 o
-7 -5 -5 15.327 16.270 0.488 214.520 o
-7 -5 -4 13.933 14.941 0.876 73.569 o
-7 -5 -3 16.027 15.035 0.451 245.480 o
-7 -5 -2 9.889 9.650 0.359 411.887 o
-7 -5 -1 12.243 12.439 0.369 372.269 o
-7 -4 -11 5.333 6.974 4.148 3.406 o
-7 -4 -10 74.835 75.054 1.140 27.929 o
-7 -4 -9 5.598 6.435 0.512 219.494 o
-7 -4 -8 21.381 21.157 0.564 153.209 o
-7 -4 -7 27.890 29.513 0.856 69.177 o
-7 -4 -6 28.387 28.994 0.715 93.363 o
-7 -4 -5 99.272 99.588 1.088 22.643 o
-7 -4 -4 1.817 1.648 0.291 690.202 o
-7 -4 -3 28.974 30.076 0.538 142.107 o
-7 -4 -2 37.260 37.447 0.585 108.361 o
-7 -4 -1 12.761 12.586 0.361 382.712 o
-7 -3 -11 23.978 22.830 1.503 25.062 o
-7 -3 -10 15.092 15.813 0.618 140.998 o
-7 -3 -9 27.753 28.243 0.649 110.078 o
-7 -3 -8 45.972 46.839 1.167 35.188 o
-7 -3 -7 1.436 1.619 0.328 542.885 o
-7 -3 -6 204.226 211.187 2.100 5.591 o
-7 -3 -5 6.031 6.249 0.403 350.019 o
-7 -3 -4 147.560 152.066 1.753 9.399 o
-7 -3 -3 44.909 44.609 0.678 78.591 o
-7 -3 -2 167.112 165.874 1.916 7.686 o
-7 -3 -1 67.538 69.907 1.074 32.257 o
-7 -2 -11 44.759 43.644 0.896 54.065 o
-7 -2 -10 78.917 77.576 1.011 30.886 o
-7 -2 -9 13.277 13.905 0.454 252.262 o
-7 -2 -8 23.624 23.954 0.516 169.091 o
-7 -2 -7 14.966 15.132 0.406 298.071 o
-7 -2 -6 68.889 72.134 0.852 41.200 o
-7 -2 -5 43.291 44.535 0.637 86.551 o
-7 -2 -4 107.253 107.932 1.310 17.441 o
-7 -2 -3 60.601 61.059 0.814 49.362 o
-7 -2 -2 64.424 63.986 0.931 40.300 o
-7 -2 -1 52.590 50.890 0.721 64.778 o
-7 -1 -11 16.517 15.390 0.679 117.524 o
-7 -1 -10 9.496 9.381 0.569 174.406 o
-7 -1 -9 14.421 14.200 0.548 177.634 o
-7 -1 -8 15.189 15.730 0.551 173.532 o
-7 -1 -7 60.699 61.144 0.835 47.873 o
-7 -1 -6 57.954 59.074 0.822 50.543 o
-7 -1 -5 4.094 4.068 0.294 658.334 o
-7 -1 -4 3.410 3.090 0.269 794.801 o
-7 -1 -3 103.537 105.053 1.153 20.416 o
-7 -1 -2 271.429 271.560 3.313 2.731 o
-7 -1 -1 184.856 184.543 2.079 6.384 o
-6 -11 -4 59.931 56.983 1.921 14.000 o
-6 -11 -3 4.486 3.441 0.893 73.245 o
-6 -11 -2 8.257 8.353 0.806 88.867 o
-6 -11 -1 8.531 9.753 0.946 64.715 o
-6 -10 -7 38.031 38.809 3.740 4.128 o
-6 -10 -6 0.776 0.468 0.847 81.609 o
-6 -10 -5 59.830 55.336 2.109 11.882 o
-6 -10 -4 5.384 5.252 0.532 204.218 o
-6 -10 -3 128.141 128.148 1.696 11.241 o
-6 -10 -2 23.470 23.767 0.808 80.125 o
-6 -10 -1 31.236 31.267 1.255 34.206 o
-6 -9 -8 10.073 9.301 1.007 57.026 o
-6 -9 -7 58.505 56.606 0.972 41.206 o
-6 -9 -6 6.997 7.242 0.539 196.807 o
-6 -9 -5 73.390 72.829 2.512 8.288 o
-6 -9 -4 24.798 23.375 0.658 113.324 o
-6 -9 -3 10.774 10.393 0.530 197.183 o
-6 -9 -2 18.955 18.590 0.840 77.465 o
-6 -9 -1 48.438 49.972 1.065 39.749 o
-6 -8 -9 12.500 12.259 0.657 129.213 o
-6 -8 -8 51.459 54.525 1.813 15.938 o
-6 -8 -7 9.370 7.676 1.008 57.093 o
-6 -8 -6 35.803 39.197 1.322 30.194 o
-6 -8 -5 80.353 83.832 2.031 11.558 o
-6 -8 -4 288.029 295.766 4.309 1.916 o
-6 -8 -3 22.445 21.660 0.617 129.904 o
-6 -8 -2 39.895 40.388 1.365 28.010 o
-6 -8 -1 13.744 13.919 0.595 153.940 o
-6 -7 -10 23.312 20.601 2.418 9.904 o
-6 -7 -9 34.843 33.559 0.707 87.610 o
-6 -7 -8 14.025 13.972 0.504 208.072 o
-6 -7 -7 46.844 47.934 0.753 66.238 o
-6 -7 -6 21.971 22.648 0.585 142.080 o
-6 -7 -5 30.433 30.851 0.643 107.310 o
-6 -7 -4 13.735 13.539 0.526 193.564 o
-6 -7 -3 34.377 35.824 0.911 58.396 o
-6 -7 -2 55.559 56.185 1.179 31.988 o
-6 -7 -1 63.096 61.458 1.494 21.025 o
-6 -6 -11 35.319 34.162 2.894 6.855 o
-6 -6 -10 58.869 60.221 0.977 40.273 o
-6 -6 -9 43.852 44.029 0.789 65.297 o
-6 -6 -8 57.581 58.093 0.878 47.032 o
-6 -6 -7 57.384 58.546 1.049 37.220 o
-6 -6 -6 55.167 56.458 0.852 50.296 o
-6 -6 -5 47.508 47.942 0.701 71.952 o
-6 -6 -4 7.110 7.244 0.377 391.287 o
-6 -6 -3 14.650 14.281 0.406 300.350 o
-6 -6 -2 73.142 76.522 1.185 26.759 o
-6 -6 -1 195.311 199.731 2.412 5.173 o
-6 -5 -11 45.996 45.466 1.822 16.189 o
-6 -5 -10 61.089 61.627 1.070 34.889 o
-6 -5 -9 14.277 13.901 0.576 162.757 o
-6 -5 -8 6.146 7.044 0.624 148.134 o
-6 -5 -7 19.585 19.544 0.476 208.507 o
-6 -5 -6 33.872 33.916 0.591 114.331 o
-6 -5 -5 21.030 21.256 0.613 133.608 o
-6 -5 -4 194.254 189.303 4.291 2.474 o
-6 -5 -3 33.782 33.304 0.577 118.558 o
-6 -5 -2 278.946 279.431 3.350 2.627 o
-6 -5 -1 15.438 15.406 0.427 271.081 o
-6 -4 -12 54.017 49.319 4.454 2.898 o
-6 -4 -11 8.934 9.006 0.586 165.080 o
-6 -4 -10 79.734 79.933 1.181 25.480 o
-6 -4 -9 3.670 4.224 0.437 302.930 o
-6 -4 -8 115.994 116.658 1.821 11.187 o
-6 -4 -7 15.859 16.413 0.441 253.868 o
-6 -4 -6 56.706 57.109 0.810 52.547 o
-6 -4 -5 7.174 7.445 0.326 514.384 o
-6 -4 -4 241.994 249.004 2.544 3.916 o
-6 -4 -3 41.842 41.788 0.556 105.101 o
-6 -4 -2 133.986 131.588 1.512 12.186 o
-6 -4 -1 36.549 36.866 0.576 111.985 o
-6 -3 -12 100.415 99.098 2.120 9.909 o
-6 -3 -11 12.577 11.977 0.590 158.580 o
-6 -3 -10 22.655 22.472 1.655 20.838 o
-6 -3 -9 20.415 21.821 0.558 156.969 o
-6 -3 -8 2.949 2.755 0.367 431.243 o
-6 -3 -7 91.651 94.298 1.079 24.601 o
-6 -3 -6 36.682 38.375 0.511 127.716 o
-6 -3 -5 28.526 28.834 0.577 130.421 o
-6 -3 -4 103.511 105.030 1.178 20.015 o
-6 -3 -3 30.335 30.197 0.545 137.188 o
-6 -3 -2 137.224 138.211 1.573 11.340 o
-6 -3 -1 4.131 3.752 0.249 910.750 o
-6 -2 -12 2.774 2.485 0.563 184.182 o
-6 -2 -11 40.417 40.273 0.810 66.009 o
-6 -2 -10 44.920 45.835 0.723 71.971 o
-6 -2 -9 38.775 39.527 0.596 102.444 o
-6 -2 -8 26.155 27.552 0.475 179.506 o
-6 -2 -7 90.715 93.189 1.104 24.309 o
-6 -2 -6 50.696 51.285 0.852 53.518 o
-6 -2 -5 235.419 235.601 2.324 4.408 o
-6 -2 -4 270.091 276.987 2.832 3.154 o
-6 -2 -3 291.121 290.250 4.239 1.953 o
-6 -2 -2 91.919 93.450 1.457 17.552 o
-6 -2 -1 101.257 99.092 1.257 19.412 o
-6 -1 -12 8.935 7.701 0.600 158.086 o
-6 -1 -11 34.736 35.105 0.903 59.313 o
-6 -1 -10 26.449 27.526 0.525 155.218 o
-6 -1 -9 111.874 115.574 1.296 16.738 o
-6 -1 -8 160.851 167.958 1.991 7.557 o
-6 -1 -7 111.234 110.743 1.263 17.492 o
-6 -1 -6 45.414 45.684 0.640 83.224 o
-6 -1 -5 101.675 98.876 1.197 20.371 o
-6 -1 -4 170.284 167.488 2.339 6.136 o
-6 -1 -3 2.555 3.087 0.247 940.918 o
-6 -1 -2 90.053 90.922 1.002 27.054 o
-6 -1 -1 109.549 109.136 1.194 18.728 o
-5 -12 -3 21.267 21.195 1.985 14.640 o
-5 -12 -2 41.073 37.734 1.639 20.110 o
-5 -12 -1 17.209 17.979 1.222 38.137 o
-5 -11 -7 36.133 34.097 3.345 5.156 o
-5 -11 -6 4.799 3.504 1.943 15.509 o
-5 -11 -5 44.751 43.003 1.814 16.428 o
-5 -11 -4 0.838 0.619 0.740 106.964 o
-5 -11 -3 31.297 30.695 1.178 38.419 o
-5 -11 -2 17.396 17.725 1.021 53.941 o
-5 -11 -1 38.868 39.411 1.295 30.964 o
-5 -10 -8 0.826 1.310 0.971 62.189 o
-5 -10 -7 51.722 52.447 1.552 20.976 o
-5 -10 -6 8.034 7.886 0.688 121.452 o
-5 -10 -5 4.100 3.880 0.731 109.162 o
-5 -10 -4 14.541 12.763 1.208 39.445 o
-5 -10 -3 14.347 14.067 0.907 68.760 o
-5 -10 -2 35.273 34.785 0.732 82.330 o
-5 -10 -1 40.815 40.648 0.917 54.421 o
-5 -9 -9 74.195 71.227 1.968 12.642 o
-5 -9 -8 21.419 21.421 0.904 66.359 o
-5 -9 -7 25.613 25.677 0.866 69.542 o
-5 -9 -6 11.256 11.267 0.674 124.254 o
-5 -9 -5 44.727 43.309 2.425 9.515 o
-5 -9 -4 25.417 24.812 0.577 138.453 o
-5 -9 -3 62.789 62.556 1.117 32.447 o
-5 -9 -2 1.562 1.648 0.454 283.405 o
-5 -9 -1 2.380 2.326 0.461 275.346 o
-5 -8 -10 15.605 14.249 0.872 73.936 o
-5 -8 -9 14.031 13.774 0.642 133.090 o
-5 -8 -8 3.155 2.843 0.463 272.038 o
-5 -8 -7 8.971 8.800 0.450 273.692 o
-5 -8 -6 33.817 32.623 0.631 105.142 o
-5 -8 -5 73.724 75.989 1.058 30.713 o
-5 -8 -4 20.975 20.366 0.529 171.748 o
-5 -8 -3 28.106 28.037 0.614 119.899 o
-5 -8 -2 37.334 36.950 0.713 83.111 o
-5 -8 -1 53.068 49.734 1.093 37.117 o
-5 -7 -11 17.625 17.461 2.226 11.726 o
-5 -7 -10 21.465 20.983 0.601 137.498 o
-5 -7 -9 26.157 26.333 0.594 130.201 o
-5 -7 -8 81.862 84.259 1.207 24.137 o
-5 -7 -7 36.591 36.812 0.773 74.322 o
-5 -7 -6 84.426 86.642 1.316 21.213 o
-5 -7 -5 63.655 63.785 1.098 32.877 o
-5 -7 -4 88.288 91.037 1.681 14.811 o
-5 -7 -3 169.118 170.485 2.702 5.143 o
-5 -7 -2 59.160 59.720 1.162 31.656 o
-5 -7 -1 62.439 63.363 1.753 16.131 o
-5 -6 -11 0.018 0.425 0.548 194.971 o
-5 -6 -10 20.592 20.689 0.587 144.638 o
-5 -6 -9 174.706 179.986 2.092 6.654 o
-5 -6 -8 90.555 92.213 1.177 22.832 o
-5 -6 -7 29.727 29.693 0.627 113.011 o
-5 -6 -6 133.600 135.192 1.730 10.552 o
-5 -6 -5 23.254 23.572 0.498 180.232 o
-5 -6 -4 9.590 9.742 0.418 311.294 o
-5 -6 -3 38.560 38.809 0.685 85.984 o
-5 -6 -2 87.007 90.931 1.496 17.501 o
-5 -6 -1 200.267 202.935 3.020 3.939 o
-5 -5 -12 2.946 1.301 2.276 11.315 o
-5 -5 -11 0.528 0.086 0.506 228.713 o
-5 -5 -10 102.100 102.126 1.472 16.053 o
-5 -5 -9 8.075 7.900 0.439 289.915 o
-5 -5 -8 10.980 10.595 0.403 326.692 o
-5 -5 -7 177.027 177.856 2.048 6.762 o
-5 -5 -6 10.476 10.267 0.332 467.120 o
-5 -5 -5 32.761 33.055 0.594 115.712 o
-5 -5 -4 154.059 150.293 2.273 6.903 o
-5 -5 -3 29.953 29.308 0.655 105.576 o
-5 -5 -2 60.735 62.029 1.021 37.194 o
-5 -5 -1 251.566 252.011 3.272 2.972 o
-5 -4 -12 147.804 145.294 2.154 7.599 o
-5 -4 -11 19.771 19.483 0.617 134.375 o
-5 -4 -10 16.513 16.884 0.532 181.901 o
-5 -4 -9 58.079 58.186 0.845 49.071 o
-5 -4 -8 11.737 12.007 0.394 334.566 o
-5 -4 -7 43.237 42.548 0.640 87.183 o
-5 -4 -6 178.125 185.111 2.080 6.540 o
-5 -4 -5 138.703 141.490 1.628 10.802 o
-5 -4 -4 153.500 154.185 1.797 8.889 o
-5 -4 -3 2.981 3.163 0.234 1049.460 o
-5 -4 -2 214.416 210.049 2.308 4.974 o
-5 -4 -1 175.242 173.515 2.090 6.729 o
-5 -3 -13 54.946 42.262 4.068 3.465 o
-5 -3 -12 46.459 43.526 1.564 21.384 o
-5 -3 -11 34.341 34.069 0.763 78.185 o
-5 -3 -10 13.429 13.378 0.489 221.531 o
-5 -3 -9 7.794 7.689 0.812 87.784 o
-5 -3 -8 40.356 40.091 0.668 86.581 o
-5 -3 -7 2.613 2.357 0.292 678.013 o
-5 -3 -6 283.267 284.958 2.900 2.948 o
-5 -3 -5 158.087 158.188 1.635 9.404 o
-5 -3 -4 361.514 369.975 3.500 1.882 o
-5 -3 -3 648.936 650.540 6.972 0.539 o
-5 -3 -2 262.436 261.495 2.864 3.259 o
-5 -3 -1 9.901 9.422 0.423 305.021 o
-5 -2 -13 40.663 40.095 2.129 12.301 o
-5 -2 -12 7.012 6.581 0.512 218.315 o
-5 -2 -11 22.778 22.196 0.598 136.396 o
-5 -2 -10 6.030 6.032 0.425 315.593 o
-5 -2 -9 38.020 38.285 0.554 114.074 o
-5 -2 -8 170.939 174.691 1.824 7.767 o
-5 -2 -7 50.102 51.050 0.642 75.694 o
-5 -2 -6 103.722 101.378 1.164 20.468 o
-5 -2 -5 109.196 109.354 1.176 19.018 o
-5 -2 -4 40.366 39.805 0.659 88.217 o
-5 -2 -3 23.390 22.744 0.525 166.316 o
-5 -2 -2 192.824 190.804 2.291 5.581 o
-5 -2 -1 55.929 56.321 0.772 56.171 o
-5 -1 -13 6.191 5.163 1.356 31.774 o
-5 -1 -12 48.752 47.163 1.519 22.213 o
-5 -1 -11 13.249 14.119 0.498 214.089 o
-5 -1 -10 6.655 6.615 0.350 455.794 o
-5 -1 -9 44.289 44.559 0.610 89.799 o
-5 -1 -8 66.734 69.057 0.820 44.348 o
-5 -1 -7 70.380 71.751 0.833 41.627 o
-5 -1 -6 17.940 18.503 0.334 369.822 o
-5 -1 -5 250.461 251.542 3.982 2.363 o
-5 -1 -4 3.702 3.543 0.199 1406.450 o
-5 -1 -3 100.759 100.343 1.160 21.029 o
-5 -1 -2 23.222 22.385 0.332 316.229 o
-5 -1 -1 13.469 14.316 0.255 636.058 o
-4 -13 -1 19.369 19.430 1.927 15.553 o
-4 -12 -4 59.772 61.252 2.117 11.730 o
-4 -12 -3 6.470 6.725 1.385 30.473 o
-4 -12 -2 46.887 43.737 1.746 17.499 o
-4 -12 -1 9.689 9.507 0.976 60.748 o
-4 -11 -8 29.085 25.996 3.364 5.128 o
-4 -11 -7 28.127 25.646 1.764 18.212 o
-4 -11 -6 44.095 44.890 1.501 23.128 o
-4 -11 -5 65.655 65.062 3.098 5.741 o
-4 -11 -4 38.719 39.343 1.578 21.659 o
-4 -11 -3 118.482 115.333 3.487 4.151 o
-4 -11 -2 27.638 27.050 0.977 55.215 o
-4 -11 -1 51.643 50.759 1.287 28.851 o
-4 -10 -9 6.027 6.961 3.638 4.426 o
-4 -10 -8 69.934 67.042 1.449 21.112 o
-4 -10 -7 8.642 8.303 0.853 79.469 o
-4 -10 -6 82.479 81.930 3.510 4.412 o
-4 -10 -5 16.734 17.543 0.964 60.382 o
-4 -10 -4 40.800 41.801 1.439 25.351 o
-4 -10 -3 13.327 13.707 1.000 57.127 o
-4 -10 -2 1.978 2.132 0.655 136.623 o
-4 -10 -1 9.976 9.619 0.692 118.868 o
-4 -9 -10 13.010 15.390 3.635 4.427 o
-4 -9 -9 21.447 20.274 0.892 68.262 o
-4 -9 -8 95.759 96.519 1.837 12.501 o
-4 -9 -7 7.994 7.862 0.608 154.877 o
-4 -9 -6 71.920 75.511 1.369 22.239 o
-4 -9 -5 14.258 14.250 0.550 177.127 o
-4 -9 -4 1.614 1.495 0.525 212.214 o
-4 -9 -3 5.441 5.279 0.770 98.235 o
-4 -9 -2 10.543 10.953 0.629 142.236 o
-4 -9 -1 11.829 12.318 0.427 288.539 o
-4 -8 -11 7.956 10.331 3.731 4.208 o
-4 -8 -10 29.206 27.050 0.989 53.603 o
-4 -8 -9 99.610 101.039 1.797 12.590 o
-4 -8 -8 115.712 115.941 1.966 10.153 o
-4 -8 -7 93.975 95.200 2.169 9.813 o
-4 -8 -6 39.039 40.757 0.892 57.526 o
-4 -8 -5 115.864 115.461 1.874 10.816 o
-4 -8 -4 59.213 59.625 1.079 35.167 o
-4 -8 -3 29.891 31.247 0.641 108.214 o
-4 -8 -2 0.919 0.968 0.328 544.826 o
-4 -8 -1 126.026 131.469 1.782 10.655 o
-4 -7 -11 21.799 21.552 0.612 132.623 o
-4 -7 -10 6.993 7.378 0.447 282.718 o
-4 -7 -9 92.839 90.397 1.535 16.461 o
-4 -7 -8 16.889 19.410 0.743 98.116 o
-4 -7 -7 27.747 26.606 0.542 146.200 o
-4 -7 -6 57.554 56.938 0.872 47.735 o
-4 -7 -5 162.605 162.297 2.002 7.548 o
-4 -7 -4 293.816 291.672 3.496 2.397 o
-4 -7 -3 24.999 25.077 0.577 139.009 o
-4 -7 -2 60.339 60.349 1.032 37.038 o
-4 -7 -1 83.408 84.240 1.197 24.131 o
-4 -6 -12 115.686 110.671 2.500 7.234 o
-4 -6 -11 19.683 19.795 0.586 147.130 o
-4 -6 -10 117.686 115.559 2.248 8.373 o
-4 -6 -9 39.909 40.910 0.672 85.930 o
-4 -6 -8 54.141 53.456 1.282 28.479 o
-4 -6 -7 6.128 6.103 0.379 393.436 o
-4 -6 -6 32.413 30.430 0.558 128.833 o
-4 -6 -5 72.927 73.951 1.192 26.822 o
-4 -6 -4 308.059 307.519 5.263 1.423 o
-4 -6 -3 234.116 235.747 3.124 3.331 o
-4 -6 -2 105.295 110.662 1.675 13.206 o
-4 -6 -1 51.423 51.769 0.793 58.238 o
-4 -5 -12 17.871 16.932 0.628 133.659 o
-4 -5 -11 94.930 91.986 1.257 20.665 o
-4 -5 -10 50.393 50.125 0.785 60.073 o
-4 -5 -9 14.236 14.486 0.434 269.409 o
-4 -5 -8 115.639 116.141 1.394 15.213 o
-4 -5 -7 94.281 96.561 1.274 20.141 o
-4 -5 -6 241.878 243.119 2.926 3.464 o
-4 -5 -5 662.635 671.476 8.174 0.451 o
-4 -5 -4 1458.310 1411.880 17.967 0.095 o
-4 -5 -3 38.190 38.079 0.578 108.272 o
-4 -5 -2 41.120 41.044 1.071 42.276 o
-4 -5 -1 109.078 110.608 1.663 13.100 o
-4 -4 -13 76.971 74.794 2.681 7.313 o
-4 -4 -12 26.792 25.325 0.678 105.066 o
-4 -4 -11 0.505 0.462 0.450 289.541 o
-4 -4 -10 74.212 75.347 1.081 29.895 o
-4 -4 -9 104.339 108.218 1.547 14.719 o
-4 -4 -8 240.438 240.515 2.935 3.480 o
-4 -4 -7 115.022 116.496 1.365 15.575 o
-4 -4 -6 217.625 214.958 2.413 4.685 o
-4 -4 -5 86.157 86.677 1.138 24.870 o
-4 -4 -4 216.799 219.267 2.940 3.809 o
-4 -4 -3 94.221 92.483 1.180 22.194 o
-4 -4 -2 74.546 72.551 1.641 16.890 o
-4 -4 -1 540.151 537.525 7.880 0.566 o
-4 -3 -13 62.026 59.410 0.970 39.764 o
-4 -3 -12 25.936 25.368 0.651 113.089 o
-4 -3 -11 28.108 27.729 0.624 117.051 o
-4 -3 -10 49.083 50.433 0.800 59.292 o
-4 -3 -9 170.691 171.084 2.285 6.253 o
-4 -3 -8 148.017 148.348 2.015 8.160 o
-4 -3 -7 95.442 95.318 1.355 18.715 o
-4 -3 -6 20.813 20.968 0.397 266.469 o
-4 -3 -5 203.721 204.635 2.264 5.304 o
-4 -3 -4 18.677 18.886 0.297 423.354 o
-4 -3 -3 21.891 22.287 0.407 250.146 o
-4 -3 -2 82.454 81.137 0.889 33.532 o
-4 -3 -1 346.668 341.713 4.880 1.438 o
-4 -2 -13 38.324 37.316 0.750 76.367 o
-4 -2 -12 37.124 36.554 0.692 87.089 o
-4 -2 -11 18.389 19.227 0.535 174.637 o
-4 -2 -10 33.301 34.071 0.631 105.029 o
-4 -2 -9 30.000 30.092 0.560 132.698 o
-4 -2 -8 251.367 255.793 2.637 3.651 o
-4 -2 -7 152.237 151.054 1.709 9.448 o
-4 -2 -6 151.990 151.708 1.693 9.531 o
-4 -2 -5 14.608 14.530 0.261 596.128 o
-4 -2 -4 53.233 53.191 0.651 70.874 o
-4 -2 -3 18.010 18.147 0.277 475.144 o
-4 -2 -2 387.929 382.689 4.446 1.430 o
-4 -2 -1 836.334 774.622 12.441 0.235 o
-4 -1 -13 6.825 7.133 0.750 102.983 o
-4 -1 -12 49.114 46.211 1.058 40.419 o
-4 -1 -11 91.814 93.711 1.020 25.959 o
-4 -1 -10 20.451 21.431 0.390 274.338 o
-4 -1 -9 56.071 59.045 0.713 60.331 o
-4 -1 -8 91.805 91.130 1.021 26.204 o
-4 -1 -7 87.224 88.529 0.977 28.609 o
-4 -1 -6 103.002 102.379 1.102 21.564 o
-4 -1 -5 110.933 111.555 1.185 18.531 o
-4 -1 -4 60.153 59.498 0.779 52.428 o
-4 -1 -3 1178.870 1098.830 17.399 0.119 o
-4 -1 -2 133.992 131.065 1.461 12.597 o
-4 -1 -1 308.702 301.402 3.257 2.446 o
-3 -13 -2 46.836 46.706 2.638 8.062 o
-3 -13 -1 2.162 0.938 1.277 35.917 o
-3 -12 -7 25.299 21.360 2.654 8.227 o
-3 -12 -6 5.789 5.833 1.351 32.048 o
-3 -12 -5 1.317 0.418 1.411 29.456 o
-3 -12 -4 26.716 25.919 1.497 25.055 o
-3 -12 -3 4.252 5.257 1.182 41.831 o
-3 -12 -2 146.311 139.069 3.299 4.237 o
-3 -12 -1 3.043 4.374 1.005 57.932 o
-3 -11 -8 7.081 5.966 1.652 21.416 o
-3 -11 -7 1.927 1.328 1.144 44.786 o
-3 -11 -6 3.620 3.761 1.043 53.753 o
-3 -11 -5 44.005 44.955 1.280 30.550 o
-3 -11 -4 101.907 101.573 4.017 3.328 o
-3 -11 -3 8.063 7.268 0.986 59.808 o
-3 -11 -2 3.420 3.144 0.877 76.040 o
-3 -11 -1 5.383 5.710 0.663 131.997 o
-3 -10 -9 16.137 14.193 0.899 69.587 o
-3 -10 -8 14.487 14.541 1.211 39.191 o
-3 -10 -7 76.095 75.292 2.685 7.300 o
-3 -10 -6 1.516 1.892 0.870 77.312 o
-3 -10 -5 36.552 37.518 1.122 40.362 o
-3 -10 -4 11.098 11.095 0.935 65.766 o
-3 -10 -3 8.227 9.547 1.400 29.735 o
-3 -10 -2 4.999 6.062 0.737 107.010 o
-3 -10 -1 48.513 51.264 1.252 30.591 o
-3 -9 -10 3.892 3.629 0.814 88.257 o
-3 -9 -9 66.012 64.048 1.367 23.659 o
-3 -9 -8 70.479 70.374 1.391 22.181 o
-3 -9 -7 14.255 13.394 0.934 65.059 o
-3 -9 -6 32.136 32.490 1.741 18.437 o
-3 -9 -5 36.581 35.471 1.010 48.600 o
-3 -9 -4 4.115 3.668 0.598 162.901 o
-3 -9 -3 15.239 14.687 0.787 90.049 o
-3 -9 -2 24.575 23.672 0.872 69.451 o
-3 -9 -1 68.072 70.981 1.337 23.775 o
-3 -8 -11 20.125 22.155 2.319 10.777 o
-3 -8 -10 23.703 22.554 0.894 66.824 o
-3 -8 -9 2.980 3.186 0.636 144.255 o
-3 -8 -8 151.215 154.500 2.451 6.296 o
-3 -8 -7 166.428 164.797 3.244 4.059 o
-3 -8 -6 41.019 41.301 0.907 55.126 o
-3 -8 -5 0.212 0.189 0.566 183.009 o
-3 -8 -4 115.972 113.509 2.121 9.179 o
-3 -8 -3 78.608 79.959 1.526 18.207 o
-3 -8 -2 77.434 78.319 2.641 7.481 o
-3 -8 -1 239.567 248.892 3.601 2.745 o
-3 -7 -12 62.099 59.783 3.590 4.365 o
-3 -7 -11 48.675 47.239 0.977 45.624 o
-3 -7 -10 31.455 29.347 0.899 62.139 o
-3 -7 -9 101.470 106.149 3.605 4.040 o
-3 -7 -8 19.019 19.756 0.657 120.980 o
-3 -7 -7 152.170 158.549 2.938 4.876 o
-3 -7 -6 104.818 104.585 2.302 8.544 o
-3 -7 -5 179.662 180.658 2.694 4.938 o
-3 -7 -4 90.350 93.753 1.732 13.984 o
-3 -7 -3 198.362 201.848 3.433 3.359 o
-3 -7 -2 198.092 200.179 2.914 4.152 o
-3 -7 -1 3.037 3.495 0.256 874.757 o
-3 -6 -13 18.206 18.251 3.960 3.727 o
-3 -6 -12 13.439 13.238 0.569 167.857 o
-3 -6 -11 61.718 60.965 1.376 24.105 o
-3 -6 -10 57.133 57.770 0.841 49.901 o
-3 -6 -9 36.413 35.753 0.667 92.852 o
-3 -6 -8 71.099 72.799 1.013 33.361 o
-3 -6 -7 157.267 158.789 2.168 7.110 o
-3 -6 -6 8.705 8.713 0.304 566.747 o
-3 -6 -5 118.189 118.881 1.459 14.205 o
-3 -6 -4 32.674 33.131 0.540 131.704 o
-3 -6 -3 639.902 645.817 8.265 0.462 o
-3 -6 -2 259.964 269.034 3.858 2.370 o
-3 -6 -1 54.718 56.382 0.806 54.035 o
-3 -5 -13 32.492 28.220 1.926 15.232 o
-3 -5 -12 6.450 6.465 0.537 199.320 o
-3 -5 -11 71.324 71.799 1.064 31.504 o
-3 -5 -10 28.431 29.628 0.595 124.023 o
-3 -5 -9 16.800 17.086 0.482 214.356 o
-3 -5 -8 22.396 23.192 0.496 183.705 o
-3 -5 -7 77.131 76.599 1.035 30.623 o
-3 -5 -6 14.641 14.130 0.362 364.758 o
-3 -5 -5 414.135 422.744 5.403 1.086 o
-3 -5 -4 30.889 32.395 0.565 127.515 o
-3 -5 -3 249.136 244.829 2.913 3.404 o
-3 -5 -2 119.297 119.548 1.799 11.133 o
-3 -5 -1 114.386 117.952 1.744 11.856 o
-3 -4 -13 12.060 12.132 0.627 141.558 o
-3 -4 -12 6.418 6.193 0.510 220.726 o
-3 -4 -11 53.369 51.088 1.065 38.378 o
-3 -4 -10 22.820 23.227 0.531 164.426 o
-3 -4 -9 46.535 49.002 0.742 67.422 o
-3 -4 -8 2.722 2.834 0.295 667.417 o
-3 -4 -7 307.914 311.562 3.638 2.184 o
-3 -4 -6 207.846 213.050 2.555 4.587 o
-3 -4 -5 71.251 72.448 0.940 36.295 o
-3 -4 -4 50.629 51.346 0.691 69.288 o
-3 -4 -3 684.530 669.901 7.860 0.460 o
-3 -4 -2 254.071 265.889 3.429 2.760 o
-3 -4 -1 131.065 128.062 1.910 9.677 o
-3 -3 -14 84.444 68.790 4.364 2.939 o
-3 -3 -13 15.371 15.019 0.586 155.754 o
-3 -3 -12 16.048 16.148 0.564 165.136 o
-3 -3 -11 52.692 53.584 0.951 44.916 o
-3 -3 -10 18.336 17.584 0.473 216.813 o
-3 -3 -9 178.919 179.049 3.051 4.227 o
-3 -3 -8 73.324 71.396 1.066 31.056 o
-3 -3 -7 48.956 48.183 0.783 61.627 o
-3 -3 -6 7.291 7.302 0.250 833.959 o
-3 -3 -5 94.058 95.476 1.317 19.489 o
-3 -3 -4 92.751 90.931 1.137 23.429 o
-3 -3 -3 237.488 238.321 2.839 3.639 o
-3 -3 -2 468.356 444.618 6.301 0.839 o
-3 -3 -1 324.369 322.545 4.564 1.639 o
-3 -2 -14 33.681 32.673 1.002 50.423 o
-3 -2 -13 4.267 4.269 0.493 238.464 o
-3 -2 -12 61.199 61.315 0.890 44.221 o
-3 -2 -11 3.811 3.632 0.382 396.923 o
-3 -2 -10 22.381 22.936 0.504 179.248 o
-3 -2 -9 78.597 79.338 1.067 28.962 o
-3 -2 -8 251.173 247.782 3.293 2.968 o
-3 -2 -7 361.856 362.304 4.249 1.597 o
-3 -2 -6 5.681 5.830 0.186 1488.010 o
-3 -2 -5 89.865 90.030 1.001 27.222 o
-3 -2 -4 268.779 271.942 2.736 3.284 o
-3 -2 -3 184.621 178.438 1.711 7.639 o
-3 -2 -2 1499.890 1355.210 32.501 0.043 o
-3 -2 -1 232.047 228.545 2.492 4.248 o
-3 -1 -14 24.543 22.746 1.267 34.722 o
-3 -1 -13 24.551 24.554 0.883 67.732 o
-3 -1 -12 27.571 28.665 0.583 130.032 o
-3 -1 -11 68.065 68.379 0.914 39.161 o
-3 -1 -10 1.189 1.650 0.251 925.137 o
-3 -1 -9 26.094 27.239 0.523 157.011 o
-3 -1 -8 23.075 23.339 0.364 281.042 o
-3 -1 -7 24.352 23.863 0.356 279.335 o
-3 -1 -6 53.863 54.522 0.628 72.344 o
-3 -1 -5 492.273 486.658 4.909 1.005 o
-3 -1 -4 608.920 586.401 5.987 0.671 o
-3 -1 -3 52.310 50.318 0.918 47.928 o
-3 -1 -2 309.074 292.548 3.395 2.378 o
-3 -1 -1 391.615 376.749 5.340 1.177 o
-2 -13 -4 21.067 18.525 2.201 11.951 o
-2 -13 -3 10.501 10.517 1.429 28.480 o
-2 -13 -2 4.019 2.585 1.267 36.464 o
-2 -13 -1 1.247 1.000 1.131 45.806 o
-2 -12 -8 55.740 54.451 3.562 4.467 o
-2 -12 -7 1.522 2.138 2.275 11.327 o
-2 -12 -6 19.563 18.600 1.211 38.579 o
-2 -12 -5 36.075 32.386 1.631 20.697 o
-2 -12 -4 47.775 45.723 2.236 11.023 o
-2 -12 -3 1.856 2.038 1.054 52.728 o
-2 -12 -2 83.296 82.991 3.922 3.582 o
-2 -12 -1 33.522 33.173 1.800 17.245 o
-2 -11 -9 51.397 52.813 3.689 4.189 o
-2 -11 -8 25.183 25.836 1.415 28.008 o
-2 -11 -7 34.084 33.429 1.360 29.137 o
-2 -11 -6 97.060 93.790 3.431 4.479 o
-2 -11 -5 54.660 54.251 1.350 26.106 o
-2 -11 -4 19.784 19.280 1.149 42.633 o
-2 -11 -3 31.143 31.366 1.221 35.983 o
-2 -11 -2 36.196 36.884 1.209 35.528 o
-2 -11 -1 68.881 71.581 2.542 8.190 o
-2 -10 -10 87.954 78.539 5.505 1.871 o
-2 -10 -9 103.932 99.398 1.853 11.894 o
-2 -10 -8 13.450 13.258 1.152 43.358 o
-2 -10 -7 4.590 4.147 0.943 65.700 o
-2 -10 -6 323.462 329.761 5.647 1.248 o
-2 -10 -5 6.568 6.329 0.732 108.156 o
-2 -10 -4 96.117 96.407 2.323 8.732 o
-2 -10 -3 0.491 0.768 0.695 121.475 o
-2 -10 -2 19.614 19.933 1.039 51.687 o
-2 -10 -1 76.090 78.401 2.673 7.340 o
-2 -9 -11 22.620 18.637 3.562 4.597 o
-2 -9 -10 44.582 41.643 1.153 36.614 o
-2 -9 -9 32.563 29.587 0.907 60.768 o
-2 -9 -8 134.717 132.966 4.721 2.359 o
-2 -9 -7 23.510 23.565 0.970 57.514 o
-2 -9 -6 39.772 41.318 1.110 40.048 o
-2 -9 -5 42.240 42.340 1.064 42.267 o
-2 -9 -4 164.015 167.609 2.940 4.678 o
-2 -9 -3 178.860 182.242 3.918 2.937 o
-2 -9 -2 131.197 135.990 2.880 5.425 o
-2 -9 -1 12.539 13.441 0.914 68.197 o
-2 -8 -11 36.134 34.337 1.436 26.133 o
-2 -8 -10 44.325 45.019 1.385 26.618 o
-2 -8 -9 6.173 5.952 0.606 157.129 o
-2 -8 -8 19.987 19.709 0.661 118.902 o
-2 -8 -7 48.660 47.175 0.948 47.678 o
-2 -8 -6 33.886 35.181 1.007 49.627 o
-2 -8 -5 124.057 123.944 3.123 4.909 o
-2 -8 -4 35.904 37.352 0.896 59.154 o
-2 -8 -3 16.761 18.668 0.570 159.171 o
-2 -8 -2 62.012 63.140 1.478 21.399 o
-2 -8 -1 217.349 226.144 6.617 1.156 o
-2 -7 -12 20.211 19.261 0.789 86.371 o
-2 -7 -11 49.106 46.109 0.871 53.877 o
-2 -7 -10 4.621 4.085 0.633 145.043 o
-2 -7 -9 44.520 47.918 2.538 8.695 o
-2 -7 -8 2.332 2.315 0.471 263.607 o
-2 -7 -7 72.970 74.497 1.267 24.689 o
-2 -7 -6 64.025 63.542 1.102 32.645 o
-2 -7 -5 244.141 248.333 4.208 2.229 o
-2 -7 -4 316.417 306.220 6.250 1.106 o
-2 -7 -3 447.177 469.522 9.375 0.500 o
-2 -7 -2 131.142 134.939 2.291 7.567 o
-2 -7 -1 95.270 102.268 2.129 9.953 o
-2 -6 -13 19.782 19.036 0.986 57.137 o
-2 -6 -12 226.934 225.925 3.427 3.076 o
-2 -6 -11 12.241 11.619 0.456 256.311 o
-2 -6 -10 152.760 152.393 2.079 7.673 o
-2 -6 -9 19.853 19.799 0.553 161.864 o
-2 -6 -8 28.434 27.499 0.693 98.889 o
-2 -6 -7 31.374 30.735 0.677 98.267 o
-2 -6 -6 91.567 90.003 1.438 18.039 o
-2 -6 -5 260.074 264.868 3.844 2.390 o
-2 -6 -4 461.889 466.948 7.735 0.648 o
-2 -6 -3 112.953 116.518 2.010 9.940 o
-2 -6 -2 357.787 361.696 6.012 1.075 o
-2 -6 -1 65.046 66.655 1.421 22.280 o
-2 -5 -13 79.450 78.602 1.280 23.159 o
-2 -5 -12 66.152 64.515 1.027 35.139 o
-2 -5 -11 85.221 85.923 1.197 23.708 o
-2 -5 -10 91.021 90.939 1.621 15.394 o
-2 -5 -9 16.965 17.047 0.379 317.367 o
-2 -5 -8 19.346 19.937 0.438 237.839 o
-2 -5 -7 60.793 62.437 0.936 41.529 o
-2 -5 -6 5.575 5.199 0.287 676.917 o
-2 -5 -5 496.423 484.170 5.870 0.850 o
-2 -5 -4 564.875 560.436 6.547 0.666 o
-2 -5 -3 67.877 70.407 1.707 16.352 o
-2 -5 -2 267.577 264.338 3.354 2.744 o
-2 -5 -1 680.175 689.640 14.604 0.210 o
-2 -4 -14 17.383 16.399 2.268 11.301 o
-2 -4 -13 109.982 108.067 1.972 10.487 o
-2 -4 -12 143.040 143.462 1.854 9.220 o
-2 -4 -11 38.237 37.532 0.691 85.802 o
-2 -4 -10 110.848 110.293 1.733 12.347 o
-2 -4 -9 78.212 78.537 1.050 29.680 o
-2 -4 -8 186.154 185.369 2.246 5.883 o
-2 -4 -7 83.422 81.178 1.553 17.318 o
-2 -4 -6 398.636 396.391 5.697 1.066 o
-2 -4 -5 307.764 303.593 3.941 2.029 o
-2 -4 -4 1211.760 1164.960 22.132 0.085 o
-2 -4 -3 58.170 55.960 0.818 51.486 o
-2 -4 -2 149.549 152.440 1.946 8.359 o
-2 -4 -1 577.433 578.188 7.414 0.572 o
-2 -3 -14 3.929 3.094 0.830 84.864 o
-2 -3 -13 2.205 2.097 0.515 220.591 o
-2 -3 -12 31.359 32.324 0.628 109.211 o
-2 -3 -11 36.018 35.417 0.740 80.300 o
-2 -3 -10 148.629 150.907 1.883 8.719 o
-2 -3 -9 59.815 59.875 0.853 47.359 o
-2 -3 -8 170.045 169.221 2.299 6.242 o
-2 -3 -7 192.397 189.000 2.477 5.167 o
-2 -3 -6 154.221 156.015 2.066 7.632 o
-2 -3 -5 322.230 317.213 4.054 1.887 o
-2 -3 -4 12.525 12.205 0.251 688.952 o
-2 -3 -3 684.432 655.953 10.798 0.323 o
-2 -3 -2 75.157 73.601 0.911 36.099 o
-2 -3 -1 185.979 183.195 2.371 5.584 o
-2 -2 -14 80.591 80.281 1.425 19.846 o
-2 -2 -13 28.434 28.665 0.639 111.866 o
-2 -2 -12 8.140 7.935 0.439 289.731 o
-2 -2 -11 55.346 55.430 0.782 55.929 o
-2 -2 -10 63.890 64.505 1.110 32.256 o
-2 -2 -9 146.784 149.588 1.851 8.974 o
-2 -2 -8 159.197 160.103 2.150 7.109 o
-2 -2 -7 141.410 142.837 1.730 10.007 o
-2 -2 -6 106.952 104.146 1.578 14.333 o
-2 -2 -5 66.540 63.644 1.188 28.960 o
-2 -2 -4 43.660 42.416 0.621 89.946 o
-2 -2 -3 516.301 494.159 6.322 0.763 o
-2 -2 -2 1987.500 1634.130 46.050 0.022 o
-2 -2 -1 1940.940 1688.690 34.489 0.035 o
-2 -1 -14 42.610 42.038 1.445 24.999 o
-2 -1 -13 78.401 80.461 1.346 21.702 o
-2 -1 -12 76.704 77.762 1.016 31.220 o
-2 -1 -11 39.978 41.070 0.631 93.070 o
-2 -1 -10 133.523 136.151 1.571 11.629 o
-2 -1 -9 71.004 72.280 0.775 44.185 o
-2 -1 -8 345.588 337.615 3.395 2.073 o
-2 -1 -7 47.620 48.452 0.562 91.248 o
-2 -1 -6 874.393 882.422 8.745 0.315 o
-2 -1 -5 17.226 16.937 0.258 541.559 o
-2 -1 -4 750.745 720.272 7.659 0.429 o
-2 -1 -3 42.853 41.835 0.489 118.014 o
-2 -1 -2 247.203 247.388 3.430 2.863 o
-2 -1 -1 1427.720 1233.750 30.029 0.050 o
-1 -13 -4 4.961 4.642 1.548 24.438 o
-1 -13 -3 40.083 37.265 1.663 19.650 o
-1 -13 -2 8.023 7.432 1.692 20.419 o
-1 -13 -1 66.800 66.036 1.733 16.128 o
-1 -12 -8 121.460 120.227 4.871 2.271 o
-1 -12 -7 24.308 25.066 1.654 20.770 o
-1 -12 -6 1.302 0.539 1.089 49.446 o
-1 -12 -5 91.098 82.388 2.435 8.327 o
-1 -12 -4 17.209 17.544 1.342 31.807 o
-1 -12 -3 31.950 31.019 1.310 31.535 o
-1 -12 -2 126.781 118.425 4.033 3.176 o
-1 -12 -1 47.794 51.415 2.071 12.660 o
-1 -11 -9 10.327 13.950 2.975 6.606 o
-1 -11 -8 6.122 5.366 1.235 38.289 o
-1 -11 -7 85.401 85.934 1.997 11.649 o
-1 -11 -6 42.787 42.331 1.291 30.441 o
-1 -11 -5 12.147 12.181 0.883 73.259 o
-1 -11 -4 27.860 24.232 1.504 24.812 o
-1 -11 -3 52.050 49.813 1.853 15.398 o
-1 -11 -2 61.467 59.621 2.319 9.924 o
-1 -11 -1 161.116 165.831 5.123 1.953 o
-1 -10 -10 13.819 12.572 1.218 38.815 o
-1 -10 -9 92.237 90.103 1.731 13.992 o
-1 -10 -8 7.410 6.408 1.023 55.604 o
-1 -10 -7 19.914 18.167 1.023 53.335 o
-1 -10 -6 98.228 100.279 2.212 9.327 o
-1 -10 -5 15.989 16.448 0.819 82.778 o
-1 -10 -4 56.325 54.849 1.237 29.683 o
-1 -10 -3 19.792 20.698 0.882 70.127 o
-1 -10 -2 34.957 35.139 1.555 22.617 o
-1 -10 -1 83.938 86.783 2.797 6.623 o
-1 -9 -11 33.410 33.548 1.274 32.896 o
-1 -9 -10 50.562 49.307 1.248 30.609 o
-1 -9 -9 21.250 20.893 0.821 79.431 o
-1 -9 -8 11.232 10.259 0.634 139.824 o
-1 -9 -7 60.878 57.548 1.426 23.059 o
-1 -9 -6 0.229 -0.533 0.655 136.811 o
-1 -9 -5 27.144 28.171 0.856 69.778 o
-1 -9 -4 74.708 76.561 1.480 19.550 o
-1 -9 -3 127.412 132.676 2.860 5.552 o
-1 -9 -2 151.563 160.103 4.842 2.184 o
-1 -9 -1 124.281 129.848 3.858 3.418 o
-1 -8 -12 31.858 31.201 3.711 4.211 o
-1 -8 -11 25.099 25.007 0.991 54.735 o
-1 -8 -10 70.931 72.431 1.461 20.492 o
-1 -8 -9 52.292 49.397 1.148 34.635 o
-1 -8 -8 205.681 201.061 3.922 2.750 o
-1 -8 -7 9.134 8.976 0.481 240.702 o
-1 -8 -6 41.757 44.603 1.062 42.219 o
-1 -8 -5 146.392 148.573 2.610 5.923 o
-1 -8 -4 28.910 29.508 1.193 37.935 o
-1 -8 -3 38.985 39.739 0.966 50.838 o
-1 -8 -2 501.329 519.908 10.318 0.409 o
-1 -8 -1 95.775 100.039 3.058 5.479 o
-1 -7 -13 78.493 74.525 4.712 2.543 o
-1 -7 -12 10.739 9.984 0.743 103.341 o
-1 -7 -11 74.743 74.077 1.143 27.946 o
-1 -7 -10 4.190 3.433 0.641 141.723 o
-1 -7 -9 2.084 1.706 0.536 203.474 o
-1 -7 -8 12.893 12.955 0.546 181.881 o
-1 -7 -7 0.205 0.201 0.376 414.502 o
-1 -7 -6 6.680 7.077 0.367 413.755 o
-1 -7 -5 3.003 2.736 0.523 213.183 o
-1 -7 -4 79.146 82.791 1.524 18.081 o
-1 -7 -3 355.183 366.189 6.336 1.002 o
-1 -7 -2 63.023 61.344 1.837 14.920 o
-1 -7 -1 15.788 15.164 0.765 94.665 o
-1 -6 -13 0.590 0.892 0.962 63.376 o
-1 -6 -12 35.227 35.009 0.888 60.771 o
-1 -6 -11 38.772 36.106 0.736 78.564 o
-1 -6 -10 11.765 11.533 0.448 266.698 o
-1 -6 -9 145.148 144.274 2.289 7.127 o
-1 -6 -8 87.082 85.721 1.451 18.461 o
-1 -6 -7 73.836 74.682 1.315 23.334 o
-1 -6 -6 38.351 38.265 0.733 78.524 o
-1 -6 -5 20.091 19.767 0.587 146.080 o
-1 -6 -4 242.754 245.634 4.054 2.355 o
-1 -6 -3 7.954 8.345 0.365 410.561 o
-1 -6 -2 77.617 78.737 1.426 20.212 o
-1 -6 -1 457.583 474.516 13.600 0.272 o
-1 -5 -13 57.112 54.805 0.973 41.896 o
-1 -5 -12 34.155 34.794 0.808 71.394 o
-1 -5 -11 39.422 39.010 0.708 81.306 o
-1 -5 -10 10.681 10.515 0.367 388.886 o
-1 -5 -9 19.058 18.373 0.379 302.240 o
-1 -5 -8 1.040 1.028 0.286 714.243 o
-1 -5 -7 3.601 3.780 0.354 460.247 o
-1 -5 -6 13.867 14.414 0.519 197.177 o
-1 -5 -5 5.816 6.090 0.282 692.268 o
-1 -5 -4 83.729 81.584 1.486 18.375 o
-1 -5 -3 282.287 279.310 4.722 1.747 o
-1 -5 -2 43.323 44.073 0.825 61.588 o
-1 -5 -1 84.040 88.131 2.558 7.730 o
-1 -4 -14 7.279 6.961 1.286 35.305 o
-1 -4 -13 42.910 42.592 0.846 60.060 o
-1 -4 -12 119.000 120.673 1.602 12.742 o
-1 -4 -11 34.859 35.377 0.743 80.724 o
-1 -4 -10 19.955 20.134 0.534 171.379 o
-1 -4 -9 32.347 33.633 0.546 130.024 o
-1 -4 -8 37.794 36.303 0.510 127.958 o
-1 -4 -7 80.017 80.807 1.243 23.793 o
-1 -4 -6 116.601 118.907 1.583 13.117 o
-1 -4 -5 262.357 257.338 3.005 3.134 o
-1 -4 -4 387.486 381.987 5.566 1.124 o
-1 -4 -3 14.035 15.518 0.396 313.224 o
-1 -4 -2 194.830 201.621 3.339 3.514 o
-1 -4 -1 772.507 748.914 15.658 0.178 o
-1 -3 -14 11.642 11.044 0.699 115.421 o
-1 -3 -13 59.136 60.945 0.928 42.832 o
-1 -3 -12 23.693 23.678 0.556 150.723 o
-1 -3 -11 64.527 63.586 0.939 39.916 o
-1 -3 -10 9.034 9.500 0.381 373.259 o
-1 -3 -9 9.918 9.710 0.459 261.093 o
-1 -3 -8 129.779 129.056 1.594 11.894 o
-1 -3 -7 66.634 67.720 0.855 42.798 o
-1 -3 -6 17.926 16.890 0.388 301.663 o
-1 -3 -5 36.022 36.208 0.609 105.275 o
-1 -3 -4 575.767 549.762 7.830 0.547 o
-1 -3 -3 1625.590 1554.880 26.359 0.055 o
-1 -3 -2 552.726 541.591 6.963 0.641 o
-1 -3 -1 637.154 622.446 13.291 0.251 o
-1 -2 -14 87.478 84.611 1.194 23.519 o
-1 -2 -13 35.257 35.453 0.654 96.875 o
-1 -2 -12 62.844 64.486 0.852 45.159 o
-1 -2 -11 93.283 92.987 1.090 24.186 o
-1 -2 -10 107.390 108.552 1.221 18.637 o
-1 -2 -9 94.273 97.956 1.381 18.282 o
-1 -2 -8 913.702 933.845 11.623 0.229 o
-1 -2 -7 36.456 36.825 0.509 130.288 o
-1 -2 -6 17.587 17.795 0.323 394.349 o
-1 -2 -5 309.514 307.648 3.318 2.383 o
-1 -2 -4 252.892 240.938 3.996 2.365 o
-1 -2 -3 50.320 47.594 0.841 55.550 o
-1 -2 -1 950.192 909.714 18.088 0.130 o
-1 -1 -14 47.475 46.135 0.969 46.761 o
-1 -1 -13 2.518 3.359 0.421 328.439 o
-1 -1 -12 56.665 56.789 0.770 55.761 o
-1 -1 -11 10.009 9.997 0.357 412.622 o
-1 -1 -10 58.230 59.891 0.739 56.468 o
-1 -1 -9 13.106 13.564 0.308 490.066 o
-1 -1 -8 38.260 38.954 0.433 147.284 o
-1 -1 -7 298.791 301.688 2.893 2.770 o
-1 -1 -6 14.248 14.443 0.219 759.628 o
-1 -1 -5 114.386 113.681 1.342 16.036 o
-1 -1 -4 973.362 935.696 9.277 0.270 o
-1 -1 -3 725.166 704.228 8.988 0.380 o
-1 -1 -1 2114.420 1701.030 34.670 0.033 o
0 0 4 1560.420 1313.310 36.725 0.035 o
0 0 6 562.464 541.504 6.819 0.648 o
0 0 8 1492.120 1500.370 19.223 0.085 o
0 0 10 602.272 600.780 7.597 0.536 o
0 0 12 120.179 130.266 2.413 7.331 o
0 0 14 35.449 33.720 1.192 36.780 o
0 1 1 832.121 763.950 30.798 0.056 o
0 1 2 6.765 6.719 0.131 2472.870 o
0 1 3 120.246 117.410 1.282 15.969 o
0 1 4 1526.590 1465.410 15.722 0.103 o
0 1 5 615.765 597.161 5.946 0.664 o
0 1 6 16.517 15.996 0.276 514.397 o
0 1 7 3.401 2.975 0.281 727.355 o
0 1 8 644.939 645.140 6.443 0.582 o
0 1 9 196.596 200.214 2.077 5.930 o
0 1 10 39.459 41.995 0.576 104.063 o
0 1 11 25.889 26.460 0.473 182.706 o
0 1 12 209.966 211.846 2.242 5.170 o
0 1 13 33.540 34.897 0.628 104.956 o
0 1 14 61.345 59.791 1.083 34.470 o
0 2 2 50.724 50.193 0.758 62.516 o
0 2 3 926.646 893.469 13.582 0.193 o
0 2 4 3400.200 3185.760 88.784 0.006 o
0 2 5 543.676 536.750 5.355 0.833 o
0 2 6 47.303 49.966 0.569 89.564 o
0 2 7 194.688 195.494 2.151 5.840 o
0 2 8 11.750 12.805 0.307 509.643 o
0 2 9 180.139 183.718 1.919 7.008 o
0 2 10 0.153 0.109 0.283 730.402 o
0 2 11 67.999 67.998 0.910 39.432 o
0 2 12 8.417 8.251 0.420 314.241 o
0 2 13 59.960 60.789 0.992 39.073 o
0 2 14 38.080 37.399 0.732 79.166 o
0 3 1 632.894 632.442 27.570 0.072 o
0 3 2 747.370 751.294 18.573 0.138 o
0 3 3 145.723 147.239 2.481 6.372 o
0 3 4 1135.490 1106.860 14.104 0.154 o
0 3 5 405.239 393.639 4.571 1.337 o
0 3 6 226.627 217.317 2.788 3.938 o
0 3 7 2.382 3.123 0.186 1645.620 o
0 3 8 18.128 18.296 0.326 382.435 o
0 3 9 237.779 238.328 2.633 3.910 o
0 3 10 38.726 39.253 0.617 98.344 o
0 3 11 20.491 21.209 0.462 213.485 o
0 3 12 435.420 438.891 4.479 1.242 o
0 3 13 19.855 20.737 0.580 148.769 o
0 3 14 0.023 0.430 0.630 147.526 o
0 4 0 379.669 403.072 11.934 0.358 o
0 4 1 459.990 478.749 9.688 0.470 o
0 4 2 289.242 287.982 5.848 1.272 o
0 4 3 522.077 531.265 8.689 0.511 o
0 4 4 912.894 895.179 14.582 0.178 o
0 4 5 37.255 38.426 0.675 89.161 o
0 4 6 119.761 118.261 1.793 11.189 o
0 4 7 283.577 279.189 3.618 2.400 o
0 4 8 64.330 64.743 0.789 48.255 o
0 4 9 14.590 15.092 0.359 367.160 o
0 4 10 134.072 132.984 1.454 12.581 o
0 4 11 21.991 22.597 0.841 75.359 o
0 4 12 114.561 115.173 1.432 14.931 o
0 4 13 11.487 10.470 0.551 182.620 o
0 4 14 16.936 18.270 1.417 28.581 o
0 5 1 17.546 17.569 0.464 225.769 o
0 5 2 160.363 162.335 3.351 3.929 o
0 5 3 0.009 -0.154 0.250 936.361 o
0 5 4 60.587 58.673 0.932 42.469 o
0 5 5 26.755 27.140 0.541 148.091 o
0 5 6 8.922 10.115 0.380 374.143 o
0 5 7 0.032 0.248 0.344 495.756 o
0 5 8 0.057 -0.106 0.392 381.578 o
0 5 9 1.921 2.042 0.316 582.481 o
0 5 10 48.937 48.740 0.704 70.150 o
0 5 11 56.656 56.964 1.005 39.915 o
0 5 12 46.961 48.313 0.849 56.322 o
0 5 13 114.451 110.191 2.038 9.814 o
0 6 0 366.616 383.772 10.988 0.417 o
0 6 1 1093.470 1143.090 32.985 0.046 o
0 6 2 4.995 4.193 0.349 469.950 o
0 6 3 296.647 317.827 6.485 1.062 o
0 6 4 43.934 43.489 0.887 55.305 o
0 6 5 150.743 157.724 2.344 6.637 o
0 6 6 249.445 239.604 3.504 2.804 o
0 6 7 322.473 328.229 5.527 1.287 o
0 6 8 0.626 0.877 0.436 307.643 o
0 6 9 23.065 22.787 0.690 106.448 o
0 6 10 159.222 166.596 2.164 6.975 o
0 6 11 78.816 80.281 1.184 25.506 o
0 6 12 14.365 13.210 0.656 128.111 o
0 6 13 11.511 10.971 1.085 49.061 o
0 7 1 29.845 29.765 1.083 45.093 o
0 7 2 95.592 102.808 2.193 9.493 o
0 7 3 11.355 11.418 0.545 186.031 o
0 7 4 151.069 156.358 2.690 5.549 o
0 7 5 11.124 11.819 0.528 197.542 o
0 7 6 170.069 168.226 2.531 5.586 o
0 7 7 25.683 26.039 0.660 110.621 o
0 7 8 7.192 7.698 0.541 194.800 o
0 7 9 14.814 14.354 0.700 112.490 o
0 7 10 2.361 1.856 0.642 142.016 o
0 7 11 43.533 43.462 0.839 60.182 o
0 7 12 169.270 169.394 2.460 5.785 o
0 7 13 22.303 23.215 3.826 3.984 o
0 8 0 52.350 54.336 1.730 17.277 o
0 8 1 104.250 109.893 3.323 4.635 o
0 8 2 19.554 20.280 0.994 56.155 o
0 8 3 20.867 23.346 0.764 90.032 o
0 8 4 997.075 1016.570 16.591 0.140 o
0 8 5 56.372 53.817 1.146 33.458 o
0 8 6 29.116 29.153 0.673 102.269 o
0 8 7 74.178 71.010 1.258 24.997 o
0 8 8 95.902 95.922 1.639 14.668 o
0 8 9 73.341 73.974 1.768 15.050 o
0 8 10 0.978 1.128 0.719 113.331 o
0 8 11 0.275 0.002 0.618 153.395 o
0 8 12 29.652 23.877 3.571 4.556 o
0 9 1 7.254 7.239 0.435 297.357 o
0 9 2 108.774 111.164 3.460 4.285 o
0 9 3 0.117 0.029 0.514 221.890 o
0 9 4 205.141 205.907 3.528 3.176 o
0 9 5 240.678 240.902 4.701 1.931 o
0 9 6 102.300 98.289 2.736 6.559 o
0 9 7 16.507 15.213 0.625 137.103 o
0 9 8 6.019 6.563 0.620 150.512 o
0 9 9 10.024 10.341 0.923 67.591 o
0 9 10 2.771 2.349 0.798 91.822 o
0 9 11 121.189 109.713 3.349 4.447 o
0 10 0 1333.450 1294.130 36.703 0.037 o
0 10 1 15.063 17.768 0.666 122.242 o
0 10 2 35.757 35.582 1.536 23.082 o
0 10 3 483.485 470.769 13.645 0.268 o
0 10 4 22.817 21.332 0.746 93.507 o
0 10 5 141.267 138.919 2.543 6.320 o
0 10 6 36.823 37.212 1.134 39.576 o
0 10 7 30.004 29.529 1.153 40.257 o
0 10 8 154.117 149.266 4.507 2.481 o
0 10 9 37.110 35.794 1.068 44.014 o
0 10 10 153.046 146.818 4.707 2.307 o
0 11 1 16.881 16.201 1.738 19.157 o
0 11 2 0.575 -0.685 1.086 49.663 o
0 11 3 0.007 1.029 0.813 88.610 o
0 11 4 41.399 39.750 3.517 4.649 o
0 11 5 51.647 51.826 1.786 16.423 o
0 11 6 3.072 3.463 0.955 64.111 o
0 11 7 41.245 40.151 2.233 11.220 o
0 11 8 121.975 119.512 2.588 6.670 o
0 11 9 17.242 13.702 1.240 37.255 o
0 12 0 346.332 345.699 10.061 0.496 o
0 12 1 87.028 90.362 2.108 10.564 o
0 12 2 19.787 18.694 1.507 25.216 o
0 12 3 6.883 6.439 1.030 54.905 o
0 12 4 6.210 7.086 1.170 42.633 o
0 12 5 4.576 4.406 0.914 69.922 o
0 12 6 48.639 47.989 1.541 21.648 o
0 12 7 50.790 48.485 1.973 13.800 o
0 12 8 97.883 94.671 4.221 3.060 o
0 13 1 50.059 52.150 2.357 9.893 o
0 13 2 1.318 2.026 1.657 21.355 o
0 13 3 0.001 0.421 1.274 36.087 o
0 13 4 25.810 24.687 1.623 21.492 o
1 0 2 269.490 276.007 2.977 3.026 o
1 0 3 497.507 479.483 4.794 1.022 o
1 0 4 405.176 394.807 7.895 0.687 o
1 0 5 27.866 29.374 0.335 258.131 o
1 0 6 466.697 470.218 4.191 1.203 o
1 0 7 0.088 0.101 0.147 2727.790 o
1 0 8 150.142 154.888 1.436 10.979 o
1 0 9 208.964 212.271 1.949 5.815 o
1 0 10 63.294 63.699 0.671 57.282 o
1 0 11 150.918 149.503 1.613 10.064 o
1 0 12 70.191 73.177 1.092 30.616 o
1 0 13 11.954 11.183 0.607 151.140 o
1 0 14 27.377 25.734 0.794 79.984 o
1 1 0 390.438 390.112 7.971 0.688 o
1 1 2 1959.790 1396.780 27.969 0.048 o
1 1 3 725.010 704.602 7.526 0.451 o
1 1 4 973.489 921.127 9.240 0.272 o
1 1 5 114.434 113.983 1.112 18.929 o
1 1 6 14.262 14.874 0.249 638.923 o
1 1 7 298.861 308.034 3.290 2.462 o
1 1 8 38.228 38.570 0.504 126.577 o
1 1 9 13.069 13.310 0.320 462.245 o
1 1 10 58.343 60.379 0.747 55.584 o
1 1 11 10.008 10.472 0.370 385.948 o
1 1 12 56.685 57.761 0.778 54.831 o
1 1 13 2.518 3.087 0.457 279.620 o
1 1 14 47.589 46.462 0.779 63.408 o
1 2 0 912.097 869.701 31.886 0.052 o
1 2 1 950.064 892.612 34.703 0.044 o
1 2 3 50.334 47.367 1.120 36.620 o
1 2 4 252.664 242.625 3.445 2.829 o
1 2 5 309.684 309.821 3.102 2.518 o
1 2 6 17.597 18.107 0.303 429.035 o
1 2 7 36.359 38.090 0.486 136.091 o
1 2 8 913.397 912.807 8.626 0.304 o
1 2 9 94.343 96.376 1.078 23.945 o
1 2 10 107.533 112.438 1.318 17.073 o
1 2 11 93.301 94.973 1.097 23.857 o
1 2 12 62.743 65.574 0.930 40.641 o
1 2 13 35.339 36.165 0.978 51.571 o
1 2 14 87.296 83.373 1.534 17.203 o
1 3 0 22.300 22.511 0.424 233.785 o
1 3 1 637.199 614.363 10.297 0.361 o
1 3 2 552.979 540.753 6.896 0.648 o
1 3 3 1623.920 1505.080 33.127 0.040 o
1 3 4 575.746 553.691 6.981 0.619 o
1 3 5 36.093 35.831 0.532 125.400 o
1 3 6 17.844 17.028 0.271 500.092 o
1 3 7 66.595 66.404 0.754 48.911 o
1 3 8 129.794 129.336 1.375 13.683 o
1 3 9 9.944 9.993 0.309 534.815 o
1 3 10 9.018 9.222 0.323 504.718 o
1 3 11 64.393 62.976 0.815 47.075 o
1 3 12 23.720 23.775 0.685 106.759 o
1 3 13 59.112 59.480 0.874 46.394 o
1 3 14 11.725 10.874 0.681 121.575 o
1 4 0 12.716 13.553 0.431 279.722 o
1 4 1 772.643 775.355 13.548 0.218 o
1 4 2 194.757 201.453 3.194 3.728 o
1 4 3 14.114 15.159 0.510 202.161 o
1 4 4 387.443 397.054 4.964 1.264 o
1 4 5 262.084 252.772 3.286 2.881 o
1 4 6 116.763 115.923 1.590 13.146 o
1 4 7 79.820 78.205 0.872 35.411 o
1 4 8 37.766 36.345 0.608 103.351 o
1 4 9 32.364 33.694 0.495 147.290 o
1 4 10 19.933 19.478 0.393 279.337 o
1 4 11 34.915 35.338 0.616 105.657 o
1 4 12 118.924 120.242 1.391 14.785 o
1 4 13 42.946 40.739 0.949 50.744 o
1 4 14 7.311 6.717 1.113 47.064 o
1 5 0 2.240 2.020 0.221 1186.720 o
1 5 1 84.105 83.921 1.502 17.969 o
1 5 2 43.230 45.451 0.712 74.882 o
1 5 3 282.122 290.672 4.573 1.805 o
1 5 4 83.626 84.207 1.487 18.247 o
1 5 5 5.806 5.859 0.323 537.582 o
1 5 6 13.874 14.505 0.746 100.156 o
1 5 7 3.594 3.382 0.343 491.462 o
1 5 8 1.038 0.864 0.260 863.723 o
1 5 9 19.101 19.054 0.427 250.639 o
1 5 10 10.652 10.255 0.421 303.156 o
1 5 11 39.416 39.103 0.623 96.436 o
1 5 12 34.147 34.403 0.699 89.508 o
1 5 13 57.044 55.674 1.301 27.271 o
1 6 0 120.033 122.200 4.818 2.317 o
1 6 1 457.461 476.941 7.851 0.635 o
1 6 2 77.661 79.625 1.391 20.874 o
1 6 3 7.893 8.078 0.290 627.840 o
1 6 4 243.002 237.932 4.063 2.364 o
1 6 5 20.114 19.925 0.487 199.076 o
1 6 6 38.247 39.108 0.752 75.443 o
1 6 7 73.729 75.379 1.270 24.442 o
1 6 8 87.172 88.970 1.473 17.942 o
1 6 9 145.267 146.556 1.826 9.222 o
1 6 10 11.818 11.469 0.622 144.383 o
1 6 11 38.782 37.933 0.763 73.884 o
1 6 12 35.298 35.655 0.832 67.315 o
1 6 13 0.590 0.216 0.911 70.546 o
1 7 0 39.741 40.595 0.944 52.393 o
1 7 1 15.851 16.061 0.504 201.768 o
1 7 2 63.122 63.830 1.140 31.317 o
1 7 3 355.692 357.538 5.192 1.302 o
1 7 4 79.127 82.383 1.507 18.388 o
1 7 5 3.028 2.533 0.358 453.153 o
1 7 6 6.719 7.159 0.424 314.462 o
1 7 7 0.201 0.497 0.439 304.341 o
1 7 8 12.859 13.004 0.599 153.454 o
1 7 9 2.117 2.081 0.578 175.044 o
1 7 10 4.196 4.303 0.455 279.208 o
1 7 11 74.760 75.386 1.163 27.222 o
1 7 12 10.765 11.367 0.779 94.043 o
1 7 13 78.526 71.485 4.670 2.589 o
1 8 0 0.462 0.487 0.347 485.581 o
1 8 1 95.691 99.563 2.132 9.961 o
1 8 2 501.213 511.657 8.494 0.541 o
1 8 3 38.910 36.775 0.693 85.217 o
1 8 4 28.881 30.049 0.614 117.539 o
1 8 5 146.419 146.234 2.236 7.282 o
1 8 6 41.803 42.572 0.875 57.596 o
1 8 7 9.171 9.419 0.567 175.358 o
1 8 8 205.743 202.453 3.089 3.780 o
1 8 9 52.273 50.338 1.371 25.944 o
1 8 10 70.983 75.026 1.488 19.816 o
1 8 11 25.172 23.812 0.816 77.787 o
1 8 12 31.841 32.456 3.781 4.057 o
1 9 0 6.098 5.946 0.452 279.310 o
1 9 1 124.231 124.887 2.684 6.230 o
1 9 2 151.341 160.156 3.358 3.997 o
1 9 3 127.618 133.798 5.173 2.010 o
1 9 4 74.686 74.816 1.975 12.480 o
1 9 5 27.074 26.768 0.689 101.242 o
1 9 6 0.230 0.171 0.487 246.751 o
1 9 7 60.888 62.154 1.603 18.879 o
1 9 8 11.239 10.209 0.724 108.334 o
1 9 9 21.198 20.893 0.882 69.669 o
1 9 10 50.454 49.168 1.277 29.500 o
1 9 11 33.414 31.462 1.438 26.399 o
1 10 0 25.987 26.928 0.823 75.492 o
1 10 1 83.992 85.762 1.931 12.344 o
1 10 2 35.074 35.873 2.378 10.047 o
1 10 3 19.772 21.093 0.786 86.809 o
1 10 4 56.264 59.880 1.233 29.445 o
1 10 5 15.941 15.916 0.812 84.281 o
1 10 6 98.257 101.107 1.818 12.453 o
1 10 7 19.976 18.096 0.777 89.128 o
1 10 8 7.375 6.185 0.760 100.306 o
1 10 9 92.229 88.888 2.077 10.668 o
1 10 10 13.768 12.885 1.100 47.410 o
1 11 0 0.183 -0.192 0.591 167.860 o
1 11 1 161.024 168.905 3.572 3.536 o
1 11 2 61.408 63.651 1.805 15.396 o
1 11 3 52.035 55.903 1.400 24.788 o
1 11 4 27.813 27.601 1.097 44.655 o
1 11 5 12.151 12.385 0.892 71.735 o
1 11 6 42.826 40.567 1.023 45.123 o
1 11 7 85.430 84.223 1.625 15.974 o
1 11 8 6.140 5.239 0.892 73.197 o
1 11 9 10.313 9.304 1.273 35.831 o
1 12 0 0.011 0.527 0.720 112.954 o
1 12 1 47.731 48.420 1.369 26.624 o
1 12 2 126.958 123.009 3.191 4.717 o
1 12 3 31.966 34.241 1.161 39.074 o
1 12 4 17.210 16.005 1.281 34.855 o
1 12 5 91.068 89.679 2.474 8.039 o
1 12 6 1.297 1.122 1.120 46.727 o
1 12 7 24.357 22.855 2.528 9.057 o
1 12 8 121.466 122.113 4.861 2.277 o
1 13 0 0.883 1.874 0.927 68.207 o
1 13 1 66.686 62.944 2.002 12.690 o
1 13 2 8.080 8.592 0.955 63.644 o
1 13 3 39.975 34.511 1.714 18.637 o
1 13 4 4.983 4.693 2.163 12.517 o
1 13 6 28.629 28.974 2.262 11.199 o
2 0 0 1277.320 1216.470 36.482 0.038 o
2 0 1 880.997 850.231 12.817 0.215 o
2 0 2 648.924 623.381 7.180 0.533 o
2 0 3 503.806 483.626 5.180 0.945 o
2 0 4 66.936 71.119 0.750 47.793 o
2 0 5 74.520 70.045 0.802 41.815 o
2 0 6 1305.100 1270.840 12.629 0.147 o
2 0 7 43.494 44.226 0.470 118.856 o
2 0 8 45.195 45.626 0.496 108.856 o
2 0 9 539.066 539.601 4.829 0.906 o
2 0 10 208.518 210.463 2.194 5.309 o
2 0 11 0.405 0.554 0.317 582.865 o
2 0 12 41.855 41.965 0.636 89.517 o
2 0 13 3.866 3.317 0.581 172.625 o
2 0 14 10.343 9.442 0.790 91.876 o
2 1 1 1427.580 1161.730 68.497 0.012 o
2 1 2 247.299 238.649 2.602 3.837 o
2 1 3 42.889 40.725 0.569 101.590 o
2 1 4 750.534 716.954 6.725 0.476 o
2 1 5 17.198 17.351 0.321 402.286 o
2 1 6 874.266 871.065 9.340 0.299 o
2 1 7 47.589 47.386 0.575 89.907 o
2 1 8 345.623 334.987 3.207 2.176 o
2 1 9 70.967 72.803 1.255 25.432 o
2 1 10 133.522 136.125 1.476 12.343 o
2 1 11 39.905 39.972 0.606 98.746 o
2 1 12 76.532 76.263 0.968 33.151 o
2 1 13 78.395 79.480 1.678 15.846 o
2 1 14 42.560 41.992 0.769 69.245 o
2 2 0 269.086 263.987 4.056 2.201 o
2 2 1 1940.820 1745.250 48.427 0.021 o
2 2 2 1987.550 1797.780 47.344 0.021 o
2 2 3 516.311 501.007 5.344 0.891 o
2 2 4 43.636 42.552 0.587 95.920 o
2 2 5 66.593 66.323 0.713 51.499 o
2 2 6 106.984 107.342 1.062 21.227 o
2 2 7 141.348 142.280 1.406 12.124 o
2 2 8 159.142 160.732 1.685 9.060 o
2 2 9 146.851 151.012 1.507 10.855 o
2 2 10 64.026 63.435 0.794 48.422 o
2 2 11 55.354 55.049 0.744 59.343 o
2 2 12 8.149 8.083 0.438 291.773 o
2 2 13 28.406 28.505 0.624 116.260 o
2 2 14 80.652 78.231 1.268 23.290 o
2 3 1 185.942 185.523 2.364 5.580 o
2 3 2 75.196 74.880 0.909 35.967 o
2 3 3 684.641 658.290 10.704 0.326 o
2 3 4 12.530 11.766 0.216 858.724 o
2 3 5 322.320 315.197 3.182 2.373 o
2 3 6 154.121 156.021 1.617 9.730 o
2 3 7 192.364 191.502 1.970 6.419 o
2 3 8 170.099 174.863 1.702 8.262 o
2 3 9 59.692 61.489 0.701 58.059 o
2 3 10 148.678 151.005 1.534 10.596 o
2 3 11 36.121 36.035 0.554 119.003 o
2 3 12 31.265 31.369 0.630 109.275 o
2 3 13 2.211 3.098 0.500 233.869 o
2 3 14 3.897 3.582 1.038 54.298 o
2 4 0 3114.450 2814.230 79.803 0.008 o
2 4 1 577.775 589.483 11.712 0.316 o
2 4 2 149.499 146.788 1.951 8.436 o
2 4 3 58.190 55.399 0.900 45.917 o
2 4 4 1211.810 1197.130 16.662 0.121 o
2 4 5 307.754 308.297 5.025 1.513 o
2 4 6 398.562 403.343 4.302 1.419 o
2 4 7 83.528 83.639 1.068 27.448 o
2 4 8 185.898 186.969 1.942 6.729 o
2 4 9 78.215 77.785 0.858 36.554 o
2 4 10 110.900 110.475 1.172 18.791 o
2 4 11 38.276 38.435 0.582 106.919 o
2 4 12 143.118 142.430 1.623 10.578 o
2 4 13 109.947 110.247 1.342 16.629 o
2 4 14 17.375 15.521 2.065 13.618 o
2 5 0 201.092 212.608 3.754 2.920 o
2 5 1 680.720 701.965 11.517 0.293 o
2 5 2 267.445 257.903 4.463 1.963 o
2 5 3 67.859 69.722 1.206 27.618 o
2 5 4 564.894 569.308 10.331 0.385 o
2 5 5 496.489 497.237 6.984 0.699 o
2 5 6 5.569 5.491 0.338 494.876 o
2 5 7 60.684 60.661 0.876 45.391 o
2 5 8 19.329 19.787 0.418 256.077 o
2 5 9 16.994 16.838 0.438 252.101 o
2 5 10 90.885 92.297 1.151 23.319 o
2 5 11 85.269 85.172 1.186 24.003 o
2 5 12 66.182 65.833 0.946 38.642 o
2 5 13 79.527 79.642 1.088 28.119 o
2 6 0 474.140 478.506 6.828 0.744 o
2 6 1 65.121 64.472 1.174 29.616 o
2 6 2 357.654 368.823 6.065 1.058 o
2 6 3 112.957 114.913 1.753 11.936 o
2 6 4 461.850 471.798 7.783 0.641 o
2 6 5 260.336 264.949 4.484 1.963 o
2 6 6 91.501 90.542 1.567 16.102 o
2 6 7 31.405 29.874 0.628 110.625 o
2 6 8 28.529 28.088 0.500 160.532 o
2 6 9 19.843 19.450 0.485 201.944 o
2 6 10 152.690 152.246 1.803 8.929 o
2 6 11 12.213 12.412 0.524 198.264 o
2 6 12 226.959 222.549 2.789 3.903 o
2 6 13 19.819 20.522 1.756 18.660 o
2 7 0 0.156 0.467 0.224 1167.980 o
2 7 1 95.266 99.729 2.703 6.783 o
2 7 2 131.170 132.772 2.846 5.545 o
2 7 3 447.053 465.929 7.749 0.656 o
2 7 4 316.335 307.337 8.981 0.619 o
2 7 5 243.868 247.371 4.226 2.220 o
2 7 6 64.011 63.256 1.123 31.850 o
2 7 7 73.019 72.614 1.299 23.985 o
2 7 8 2.317 2.437 0.560 186.237 o
2 7 9 44.554 46.067 0.789 64.299 o
2 7 10 4.632 4.320 0.527 208.961 o
2 7 11 49.020 48.226 0.926 49.014 o
2 7 12 20.172 19.458 0.793 85.443 o
2 8 0 20.738 22.968 1.276 34.607 o
2 8 1 217.514 225.387 3.274 3.326 o
2 8 2 62.052 64.680 1.598 18.804 o
2 8 3 16.741 17.675 0.599 146.394 o
2 8 4 35.876 39.316 1.111 41.007 o
2 8 5 124.253 122.895 5.044 2.122 o
2 8 6 33.801 35.594 1.443 26.044 o
2 8 7 48.643 48.531 1.007 43.426 o
2 8 8 20.058 19.530 0.755 93.521 o
2 8 9 6.182 5.972 0.489 240.140 o
2 8 10 44.447 43.209 0.858 57.908 o
2 8 11 36.062 35.399 0.967 52.388 o
2 8 12 40.065 38.267 3.848 3.899 o
2 9 0 362.134 384.014 14.366 0.260 o
2 9 1 12.564 13.113 0.622 142.777 o
2 9 2 131.144 133.251 2.343 7.361 o
2 9 3 178.734 189.059 3.232 3.863 o
2 9 4 164.174 168.779 2.969 4.607 o
2 9 5 42.170 43.544 1.480 23.938 o
2 9 6 39.827 39.953 0.923 54.323 o
2 9 7 23.461 22.142 0.787 84.298 o
2 9 8 134.762 128.137 2.241 7.792 o
2 9 9 32.619 29.055 1.014 50.164 o
2 9 10 44.606 43.799 0.987 46.722 o
2 9 11 22.556 25.346 3.597 4.503 o
2 10 0 102.096 103.328 2.913 5.871 o
2 10 1 76.152 80.013 1.838 13.853 o
2 10 2 19.572 18.733 0.787 87.224 o
2 10 3 0.484 0.542 0.564 184.193 o
2 10 4 96.153 98.425 1.891 11.934 o
2 10 5 6.597 6.952 0.700 118.099 o
2 10 6 323.454 324.186 5.806 1.205 o
2 10 7 4.612 4.887 0.736 107.457 o
2 10 8 13.476 13.791 0.883 72.644 o
2 10 9 103.926 99.677 2.463 7.752 o
2 10 10 88.094 85.139 4.517 2.728 o
2 11 0 6.094 7.632 0.854 79.725 o
2 11 1 68.773 71.271 3.442 4.674 o
2 11 2 36.116 34.633 1.128 40.338 o
2 11 3 31.213 33.701 0.947 56.180 o
2 11 4 19.817 20.487 0.862 73.239 o
2 11 5 54.564 54.437 2.171 11.410 o
2 11 6 97.214 96.302 1.749 13.334 o
2 11 7 34.029 32.503 1.096 43.070 o
2 11 8 25.161 22.424 1.183 39.491 o
2 11 9 51.327 48.675 3.832 3.894 o
2 12 0 94.390 94.314 2.232 9.382 o
2 12 1 33.533 34.505 1.187 37.285 o
2 12 2 83.243 83.109 2.066 11.152 o
2 12 3 1.849 1.501 1.092 49.124 o
2 12 4 47.764 47.832 1.403 25.560 o
2 12 5 36.105 35.325 2.864 6.990 o
2 12 6 19.523 20.846 1.334 31.906 o
2 12 7 1.527 0.848 1.266 36.544 o
2 12 8 55.829 52.900 3.616 4.341 o
2 13 0 142.904 144.265 3.264 4.317 o
2 13 1 1.239 0.725 0.986 60.313 o
2 13 2 3.998 3.325 1.133 45.623 o
2 13 3 10.497 10.098 1.625 22.075 o
2 13 4 21.030 19.966 1.541 24.074 o
2 13 5 3.358 2.877 1.609 22.632 o
2 13 6 58.249 52.444 2.813 7.007 o
3 0 1 275.532 270.721 2.904 3.067 o
3 0 2 8.316 8.103 0.157 1704.990 o
3 0 3 74.119 76.951 0.814 40.000 o
3 0 4 77.346 80.323 0.805 38.538 o
3 0 5 42.911 43.317 0.476 119.614 o
3 0 6 90.742 87.619 1.042 26.261 o
3 0 7 108.308 106.100 1.136 19.955 o
3 0 8 47.251 44.944 0.523 100.869 o
3 0 9 63.075 63.915 0.828 46.658 o
3 0 10 21.624 21.651 0.454 214.733 o
3 0 11 0.174 0.320 0.370 429.015 o
3 0 12 80.142 80.420 1.286 22.804 o
3 0 13 0.067 0.105 0.481 253.166 o
3 0 14 5.995 6.796 1.181 41.831 o
3 1 0 411.753 380.229 4.374 1.394 o
3 1 1 391.449 370.706 6.093 1.007 o
3 1 2 309.236 295.551 3.152 2.532 o
3 1 3 52.297 50.805 0.784 58.824 o
3 1 4 608.764 593.441 7.445 0.546 o
3 1 5 492.331 496.824 5.251 0.941 o
3 1 6 53.868 55.953 0.827 52.914 o
3 1 7 24.292 24.592 0.374 260.687 o
3 1 8 23.009 23.111 0.386 260.673 o
3 1 9 26.040 27.605 0.530 153.601 o
3 1 10 1.204 1.586 0.337 516.240 o
3 1 11 68.183 69.004 0.973 36.310 o
3 1 12 27.565 29.030 0.638 112.786 o
3 1 13 24.549 24.547 0.652 114.752 o
3 1 14 24.584 22.594 0.875 69.234 o
3 2 1 232.567 233.282 2.937 3.587 o
3 2 2 1500.030 1417.380 27.450 0.055 o
3 2 3 184.858 178.099 1.994 6.719 o
3 2 4 268.835 271.373 3.166 2.876 o
3 2 5 89.839 88.032 0.961 28.491 o
3 2 6 5.647 5.717 0.214 1162.250 o
3 2 7 361.570 363.436 3.671 1.823 o
3 2 8 251.161 253.987 2.661 3.634 o
3 2 9 78.541 79.077 0.870 35.770 o
3 2 10 22.429 22.738 0.424 232.616 o
3 2 11 3.790 3.007 0.402 358.001 o
3 2 12 61.232 60.841 0.996 38.456 o
3 2 13 4.302 4.072 0.565 182.269 o
3 2 14 33.639 33.349 1.502 24.250 o
3 3 0 128.092 127.755 1.864 10.094 o
3 3 1 324.523 321.664 4.101 1.848 o
3 3 2 468.212 434.483 12.679 0.308 o
3 3 3 237.545 243.502 3.095 3.303 o
3 3 4 92.744 91.192 1.229 21.538 o
3 3 5 94.103 96.605 1.106 23.380 o
3 3 6 7.324 7.673 0.226 995.770 o
3 3 7 48.974 47.935 0.566 89.249 o
3 3 8 73.260 73.593 0.799 41.735 o
3 3 9 178.845 183.386 1.810 7.415 o
3 3 10 18.325 18.515 0.405 276.435 o
3 3 11 52.670 53.210 0.713 64.738 o
3 3 12 15.972 16.970 0.551 171.392 o
3 3 13 15.345 15.162 0.586 155.620 o
3 3 14 84.429 82.698 2.544 7.841 o
3 4 0 188.177 191.088 6.076 1.395 o
3 4 1 131.222 131.940 1.709 10.896 o
3 4 2 254.371 267.569 3.128 3.035 o
3 4 3 684.517 688.940 8.617 0.415 o
3 4 4 50.605 50.130 0.959 45.722 o
3 4 5 71.271 71.528 0.932 36.805 o
3 4 6 208.056 213.182 2.526 4.635 o
3 4 7 308.001 307.465 2.962 2.633 o
3 4 8 2.695 2.676 0.261 847.711 o
3 4 9 46.527 47.352 0.662 78.122 o
3 4 10 22.961 23.178 0.461 203.719 o
3 4 11 53.408 52.005 0.771 59.018 o
3 4 12 6.415 6.147 0.449 282.345 o
3 4 13 12.054 10.438 0.565 173.346 o
3 5 0 196.588 201.231 2.608 4.730 o
3 5 1 114.360 117.396 1.757 11.765 o
3 5 2 119.409 117.752 1.775 11.352 o
3 5 3 249.172 249.748 3.184 3.087 o
3 5 4 30.887 31.407 0.544 135.428 o
3 5 5 414.098 419.933 4.894 1.206 o
3 5 6 14.557 14.224 0.335 413.715 o
3 5 7 77.092 76.775 1.033 30.681 o
3 5 8 22.404 23.169 0.473 197.583 o
3 5 9 16.826 16.763 0.447 244.077 o
3 5 10 28.471 28.233 0.672 103.456 o
3 5 11 71.305 71.045 1.017 33.390 o
3 5 12 6.446 5.899 0.576 173.568 o
3 5 13 32.439 32.146 2.004 14.074 o
3 6 0 45.432 45.820 0.686 76.567 o
3 6 1 54.723 55.764 1.796 16.021 o
3 6 2 259.991 267.530 4.520 1.938 o
3 6 3 639.846 658.056 9.305 0.402 o
3 6 4 32.665 33.500 0.535 132.848 o
3 6 5 118.163 116.688 1.456 14.325 o
3 6 6 8.667 9.152 0.332 483.837 o
3 6 7 157.159 160.281 1.817 8.538 o
3 6 8 71.119 70.959 0.945 36.360 o
3 6 9 36.404 35.835 0.646 97.093 o
3 6 10 57.049 57.963 0.827 50.896 o
3 6 11 61.688 61.986 0.974 39.278 o
3 6 12 13.436 13.246 0.649 131.312 o
3 7 0 2.232 1.756 0.258 869.904 o
3 7 1 3.049 3.389 0.288 696.192 o
3 7 2 198.204 201.359 3.440 3.352 o
3 7 3 198.411 202.196 3.698 3.030 o
3 7 4 90.356 93.495 2.049 10.882 o
3 7 5 179.636 180.026 3.173 3.996 o
3 7 6 104.692 107.171 1.817 11.993 o
3 7 7 152.046 155.372 1.948 8.218 o
3 7 8 19.038 19.196 0.493 198.694 o
3 7 9 101.569 103.716 1.326 18.043 o
3 7 10 31.461 31.142 0.699 93.352 o
3 7 11 48.767 47.257 0.837 56.801 o
3 7 12 62.213 58.767 1.397 23.613 o
3 8 0 84.251 87.291 1.207 23.534 o
3 8 1 239.323 249.160 5.145 1.682 o
3 8 2 77.374 80.693 1.542 18.004 o
3 8 3 78.490 82.295 3.135 5.460 o
3 8 4 115.988 120.506 2.161 8.834 o
3 8 5 0.211 -0.236 0.578 175.679 o
3 8 6 41.053 38.214 1.069 42.733 o
3 8 7 166.530 166.303 2.296 6.360 o
3 8 8 151.260 153.698 1.967 8.184 o
3 8 9 2.989 3.415 0.531 206.764 o
3 8 10 23.636 24.532 0.763 88.383 o
3 8 11 20.129 18.239 0.945 61.834 o
3 9 0 3.223 2.520 0.433 310.498 o
3 9 1 68.085 69.381 1.215 27.322 o
3 9 2 24.507 25.635 0.785 83.230 o
3 9 3 15.230 16.166 0.729 103.537 o
3 9 4 4.127 4.266 0.647 139.384 o
3 9 5 36.592 35.830 1.026 47.256 o
3 9 6 32.143 31.907 1.048 47.117 o
3 9 7 14.295 14.363 0.788 90.205 o
3 9 8 70.443 72.446 1.614 17.625 o
3 9 9 66.059 64.498 1.093 32.439 o
3 9 10 3.890 3.557 0.794 92.638 o
3 10 0 75.691 77.717 1.486 19.291 o
3 10 1 48.368 49.271 1.368 26.550 o
3 10 2 5.018 4.977 0.510 222.064 o
3 10 3 8.217 8.179 0.727 108.909 o
3 10 4 11.091 10.986 0.807 87.606 o
3 10 5 36.564 38.330 1.489 24.272 o
3 10 6 1.531 1.439 0.849 81.265 o
3 10 7 76.162 72.324 1.858 13.795 o
3 10 8 14.552 12.222 0.986 58.670 o
3 10 9 16.219 14.370 0.882 72.199 o
3 11 0 6.803 7.003 0.638 141.751 o
3 11 1 5.356 3.790 0.845 81.671 o
3 11 2 3.440 3.755 1.012 57.136 o
3 11 3 8.049 9.211 0.828 84.151 o
3 11 4 101.782 104.810 2.312 8.555 o
3 11 5 44.041 45.096 1.703 18.429 o
3 11 6 3.639 0.670 1.411 29.424 o
3 11 7 1.938 2.355 0.991 59.636 o
3 11 8 7.121 5.217 1.389 30.274 o
3 12 0 0.059 -0.610 0.720 113.014 o
3 12 1 3.019 1.770 0.985 60.311 o
3 12 2 146.321 147.366 3.424 3.964 o
3 12 3 4.251 4.067 1.316 33.798 o
3 12 4 26.719 24.133 1.138 42.166 o
3 12 5 1.308 2.772 1.420 29.041 o
3 12 6 5.776 6.610 2.211 11.978 o
3 12 7 25.242 24.495 2.950 6.667 o
3 13 0 3.909 4.598 0.947 65.240 o
3 13 1 2.159 -0.314 1.168 42.953 o
3 13 2 46.774 41.528 1.894 15.119 o
3 13 3 17.760 16.618 1.725 19.416 o
3 13 5 10.719 10.376 1.943 15.454 o
4 0 0 152.510 148.651 2.480 6.232 o
4 0 1 36.206 34.375 0.415 166.093 o
4 0 2 3.283 3.510 0.213 1244.590 o
4 0 3 1.419 1.185 0.180 1794.540 o
4 0 4 66.214 67.233 0.743 49.564 o
4 0 5 62.599 62.367 0.662 58.914 o
4 0 6 178.621 183.721 1.786 7.496 o
4 0 7 44.060 44.355 0.558 99.478 o
4 0 8 19.322 19.305 0.421 254.035 o
4 0 9 22.718 22.256 0.447 214.966 o
4 0 10 43.542 42.220 0.662 83.354 o
4 0 11 22.668 23.466 0.536 161.748 o
4 0 12 27.407 28.554 0.699 97.890 o
4 0 13 22.796 22.670 0.651 117.743 o
4 1 0 121.027 118.792 1.318 15.441 o
4 1 1 308.780 302.475 3.488 2.294 o
4 1 2 133.977 133.671 1.579 11.621 o
4 1 3 1178.790 1101.670 23.104 0.081 o
4 1 4 60.187 59.392 0.779 52.424 o
4 1 5 110.946 112.500 1.284 17.156 o
4 1 6 103.154 103.045 1.478 15.845 o
4 1 7 87.246 88.759 1.063 26.341 o
4 1 8 91.666 92.547 1.038 25.688 o
4 1 9 56.097 56.016 0.977 41.812 o
4 1 10 20.369 20.764 0.489 196.023 o
4 1 11 91.774 94.009 1.206 21.919 o
4 1 12 49.257 50.410 0.821 57.222 o
4 1 13 6.796 6.528 0.733 107.701 o
4 2 0 105.911 109.151 1.597 14.023 o
4 2 1 836.622 751.759 21.383 0.107 o
4 2 2 387.875 380.252 5.416 1.161 o
4 2 3 18.021 17.984 0.348 349.903 o
4 2 4 53.223 53.240 0.667 69.076 o
4 2 5 14.623 14.560 0.308 467.612 o
4 2 6 151.863 151.485 1.800 8.995 o
4 2 7 152.256 152.914 1.823 8.835 o
4 2 8 251.507 259.540 2.658 3.604 o
4 2 9 30.022 30.056 0.539 139.942 o
4 2 10 33.171 34.489 0.568 121.275 o
4 2 11 18.402 18.598 0.576 154.231 o
4 2 12 37.120 37.201 0.732 80.079 o
4 2 13 38.330 38.124 0.818 66.767 o
4 3 0 1306.110 1297.760 16.468 0.114 o
4 3 1 346.568 344.129 4.376 1.621 o
4 3 2 82.483 83.505 1.116 26.372 o
4 3 3 21.851 21.307 0.433 230.545 o
4 3 4 18.734 19.490 0.368 314.434 o
4 3 5 203.723 204.347 2.260 5.315 o
4 3 6 20.870 20.361 0.389 276.257 o
4 3 7 95.450 95.620 1.280 19.953 o
4 3 8 147.919 152.018 1.623 10.097 o
4 3 9 170.702 173.421 1.851 7.694 o
4 3 10 49.176 49.185 0.756 64.048 o
4 3 11 28.106 28.799 0.580 130.026 o
4 3 12 26.044 26.406 0.742 90.372 o
4 3 13 62.059 58.622 1.308 26.174 o
4 4 0 1077.410 1066.220 14.269 0.159 o
4 4 1 540.446 544.162 6.860 0.660 o
4 4 2 74.533 73.820 1.035 31.547 o
4 4 3 94.352 92.850 1.161 22.528 o
4 4 4 216.788 218.605 2.598 4.349 o
4 4 5 86.100 88.356 1.132 24.894 o
4 4 6 217.588 221.461 2.849 3.924 o
4 4 7 114.929 116.506 1.405 15.144 o
4 4 8 240.262 243.060 2.517 4.010 o
4 4 9 104.228 105.348 1.222 19.219 o
4 4 10 74.286 75.271 0.963 34.068 o
4 4 11 0.500 0.639 0.472 263.042 o
4 4 12 26.760 27.496 0.674 104.944 o
4 4 13 77.047 75.270 1.684 15.973 o
4 5 0 259.109 262.112 3.802 2.434 o
4 5 1 108.966 109.301 1.684 12.944 o
4 5 2 41.197 41.645 0.659 86.426 o
4 5 3 38.169 39.049 0.864 61.211 o
4 5 4 1458.310 1437.810 20.087 0.083 o
4 5 5 662.542 670.154 8.516 0.433 o
4 5 6 241.909 244.065 3.200 3.148 o
4 5 7 94.292 95.329 1.308 19.635 o
4 5 8 115.617 117.430 1.413 14.952 o
4 5 9 14.235 13.802 0.486 221.505 o
4 5 10 50.477 50.141 0.835 55.388 o
4 5 11 94.977 97.277 1.312 19.371 o
4 5 12 17.847 16.404 0.739 99.516 o
4 6 0 19.975 19.933 0.445 229.803 o
4 6 1 51.346 51.955 0.904 49.046 o
4 6 2 105.321 109.432 1.707 12.925 o
4 6 3 234.046 243.763 3.126 3.296 o
4 6 4 308.095 312.774 4.003 1.975 o
4 6 5 72.983 74.087 1.110 29.344 o
4 6 6 32.499 31.851 0.650 102.683 o
4 6 7 6.149 6.455 0.437 298.248 o
4 6 8 54.192 55.767 0.818 53.484 o
4 6 9 39.953 41.780 0.740 74.964 o
4 6 10 117.701 119.468 1.763 11.493 o
4 6 11 19.708 18.558 0.716 103.570 o
4 6 12 115.676 114.078 2.406 7.637 o
4 7 0 26.854 28.480 0.782 81.651 o
4 7 1 83.410 84.992 1.368 20.388 o
4 7 2 60.331 61.229 1.137 32.287 o
4 7 3 25.036 26.056 0.706 99.398 o
4 7 4 293.996 302.396 4.979 1.570 o
4 7 5 162.696 165.720 2.336 6.321 o
4 7 6 57.468 58.529 0.972 41.230 o
4 7 7 27.699 28.033 0.630 115.534 o
4 7 8 16.833 17.238 0.608 142.830 o
4 7 9 92.768 94.795 1.275 20.431 o
4 7 10 6.999 7.280 0.621 149.388 o
4 7 11 21.861 20.749 0.804 82.219 o
4 8 0 24.073 24.608 0.528 161.675 o
4 8 1 125.994 130.902 1.811 10.467 o
4 8 2 0.918 1.185 0.426 323.299 o
4 8 3 29.947 30.732 0.733 87.787 o
4 8 4 59.179 60.393 1.268 27.733 o
4 8 5 115.733 121.557 1.911 10.427 o
4 8 6 39.073 40.694 1.301 30.597 o
4 8 7 94.063 96.669 1.697 14.078 o
4 8 8 115.694 116.863 1.958 10.190 o
4 8 9 99.676 97.148 2.357 8.436 o
4 8 10 29.186 28.741 0.887 64.599 o
4 8 11 7.969 9.656 1.513 25.476 o
4 9 0 188.386 191.218 2.542 5.068 o
4 9 1 11.843 12.531 0.491 224.156 o
4 9 2 10.572 10.404 0.550 183.978 o
4 9 3 5.419 5.873 0.534 202.400 o
4 9 4 1.632 1.277 0.611 156.714 o
4 9 5 14.278 14.298 0.957 62.083 o
4 9 6 71.811 74.227 1.411 21.377 o
4 9 7 7.997 7.595 0.778 95.378 o
4 9 8 95.800 93.956 1.605 15.156 o
4 9 9 21.431 20.254 0.948 60.919 o
4 9 10 13.039 10.679 3.256 5.518 o
4 10 0 19.692 18.583 0.525 178.059 o
4 10 1 10.000 9.406 0.506 217.135 o
4 10 2 1.973 2.117 0.493 240.239 o
4 10 3 13.376 14.116 0.674 121.792 o
4 10 4 40.778 41.232 1.138 38.219 o
4 10 5 16.679 16.967 0.923 65.768 o
4 10 6 82.442 81.499 1.837 13.522 o
4 10 7 8.650 8.755 0.832 83.426 o
4 10 8 69.887 66.167 1.604 18.063 o
4 10 9 5.976 4.116 3.160 5.866 o
4 11 0 158.668 161.707 2.915 4.833 o
4 11 1 51.684 50.588 1.590 20.188 o
4 11 2 27.636 26.851 0.861 69.126 o
4 11 3 118.405 119.993 2.011 9.676 o
4 11 4 38.683 40.711 1.391 27.187 o
4 11 5 65.626 69.950 2.713 7.327 o
4 11 6 44.092 47.590 5.089 2.238 o
4 11 7 28.198 29.720 2.905 6.848 o
4 12 0 23.106 23.798 1.111 44.648 o
4 12 1 9.704 8.874 1.064 51.231 o
4 12 2 46.829 47.086 1.821 16.147 o
4 12 3 6.464 6.869 0.702 117.463 o
4 12 4 59.779 58.437 2.446 9.037 o
4 12 5 2.680 4.756 2.099 13.293 o
4 12 6 1.455 1.363 2.472 9.590 o
4 13 0 94.001 84.821 3.399 4.604 o
5 0 1 14.477 14.469 0.632 136.742 o
5 0 2 10.891 11.473 0.307 523.988 o
5 0 3 29.792 30.890 0.429 187.030 o
5 0 4 41.306 40.717 0.513 116.460 o
5 0 5 0.570 0.485 0.197 1502.780 o
5 0 6 9.534 9.361 0.250 777.911 o
5 0 7 112.507 115.162 1.179 18.207 o
5 0 8 44.748 44.342 0.653 82.586 o
5 0 9 97.270 97.710 1.226 20.529 o
5 0 10 5.664 5.676 0.409 341.163 o
5 0 11 1.930 1.885 0.460 276.857 o
5 0 12 2.591 2.924 0.529 208.929 o
5 0 13 0.930 0.919 0.754 103.169 o
5 1 0 379.927 371.708 4.299 1.513 o
5 1 1 13.496 13.844 0.285 544.417 o
5 1 2 23.279 23.012 0.716 99.489 o
5 1 3 100.787 99.981 1.157 21.110 o
5 1 4 3.678 3.679 0.235 1022.150 o
5 1 5 250.623 255.723 2.788 3.482 o
5 1 6 17.936 18.581 0.361 330.960 o
5 1 7 70.356 72.113 0.921 37.481 o
5 1 8 66.829 69.160 0.973 36.684 o
5 1 9 44.375 44.301 0.860 57.468 o
5 1 10 6.626 6.819 0.432 303.290 o
5 1 11 13.271 12.562 0.517 201.156 o
5 1 12 48.834 49.264 1.392 25.722 o
5 1 13 6.227 6.154 0.798 91.161 o
5 2 0 246.481 249.395 2.933 3.385 o
5 2 1 55.817 56.343 0.813 52.913 o
5 2 2 192.654 190.810 2.477 5.148 o
5 2 3 23.392 23.749 0.412 235.717 o
5 2 4 40.369 40.752 0.559 107.374 o
5 2 5 109.106 109.604 1.281 17.547 o
5 2 6 103.570 100.736 1.206 19.843 o
5 2 7 50.154 52.810 0.677 70.670 o
5 2 8 171.138 171.187 1.850 7.720 o
5 2 9 38.105 37.797 0.608 101.988 o
5 2 10 6.081 6.263 0.430 307.442 o
5 2 11 22.848 22.973 0.590 138.720 o
5 2 12 7.052 6.961 0.597 161.203 o
5 2 13 40.586 40.694 1.306 30.212 o
5 3 0 5.603 5.440 0.239 954.546 o
5 3 1 9.888 9.333 0.274 662.462 o
5 3 2 262.284 263.684 3.752 2.452 o
5 3 3 649.361 653.093 8.218 0.459 o
5 3 4 361.603 363.317 4.296 1.579 o
5 3 5 158.065 154.973 2.036 7.655 o
5 3 6 283.226 280.495 3.110 2.789 o
5 3 7 2.625 2.633 0.308 611.193 o
5 3 8 40.346 40.755 0.611 96.608 o
5 3 9 7.769 7.753 0.413 327.230 o
5 3 10 13.445 13.687 0.484 225.207 o
5 3 11 34.481 34.434 0.742 81.376 o
5 3 12 46.451 45.121 0.822 60.041 o
5 3 13 54.999 53.439 2.138 11.733 o
5 4 0 165.064 169.640 1.893 7.779 o
5 4 1 175.155 176.451 2.312 6.020 o
5 4 2 214.599 209.422 2.723 4.227 o
5 4 3 2.969 2.623 0.400 364.296 o
5 4 4 153.473 156.724 1.902 8.350 o
5 4 5 138.706 142.382 1.922 9.045 o
5 4 6 177.905 182.846 2.251 6.070 o
5 4 7 43.214 42.404 0.717 75.471 o
5 4 8 11.719 12.042 0.404 320.642 o
5 4 9 58.060 56.857 0.918 44.535 o
5 4 10 16.515 16.186 0.525 186.745 o
5 4 11 19.845 19.178 0.610 137.154 o
5 4 12 147.889 143.740 2.365 6.775 o
5 5 0 0.037 -0.192 0.221 1194.650 o
5 5 1 251.659 251.975 2.980 3.274 o
5 5 2 60.852 60.063 1.027 37.178 o
5 5 3 30.003 30.429 0.553 134.695 o
5 5 4 153.902 156.496 1.892 8.387 o
5 5 5 32.795 33.955 0.594 115.115 o
5 5 6 10.434 10.600 0.487 232.017 o
5 5 7 176.921 180.362 2.226 6.189 o
5 5 8 10.945 10.831 0.492 225.935 o
5 5 9 8.055 8.945 0.512 215.230 o
5 5 10 102.202 103.208 1.543 15.115 o
5 5 11 0.530 1.089 0.652 137.815 o
5 5 12 2.943 2.082 1.070 51.141 o
5 6 0 48.697 48.483 1.022 42.465 o
5 6 1 200.359 202.439 3.270 3.564 o
5 6 2 87.001 89.068 1.364 19.828 o
5 6 3 38.657 40.632 0.780 70.811 o
5 6 4 9.590 9.328 0.472 248.842 o
5 6 5 23.228 24.456 0.538 158.995 o
5 6 6 133.608 135.725 2.030 8.761 o
5 6 7 29.740 29.553 0.641 109.240 o
5 6 8 90.530 90.954 1.463 17.704 o
5 6 9 174.717 175.975 2.113 6.637 o
5 6 10 20.577 20.678 0.761 91.544 o
5 6 11 0.018 0.694 0.716 114.399 o
5 7 0 134.945 140.435 3.004 5.015 o
5 7 1 62.400 63.381 1.137 31.627 o
5 7 2 59.257 61.889 1.371 24.473 o
5 7 3 168.887 173.301 2.650 5.256 o
5 7 4 88.240 87.837 1.471 17.936 o
5 7 5 63.683 66.127 1.075 33.549 o
5 7 6 84.458 84.394 1.341 20.832 o
5 7 7 36.607 34.285 0.920 56.944 o
5 7 8 81.822 82.560 1.166 25.280 o
5 7 9 26.133 26.020 0.730 93.020 o
5 7 10 21.430 21.811 0.766 89.689 o
5 7 11 17.605 17.279 1.142 43.494 o
5 8 0 6.623 7.255 0.472 255.659 o
5 8 1 53.244 52.856 1.108 35.978 o
5 8 2 37.279 37.665 0.870 61.275 o
5 8 3 28.176 28.886 0.797 78.197 o
5 8 4 20.974 21.054 0.843 75.855 o
5 8 5 73.750 74.007 1.620 17.232 o
5 8 6 33.918 33.921 0.948 55.196 o
5 8 7 8.897 8.800 0.687 121.190 o
5 8 8 3.141 2.851 0.589 168.173 o
5 8 9 14.047 14.642 0.724 105.895 o
5 8 10 15.548 15.854 1.079 48.853 o
5 9 0 33.887 33.101 0.735 83.643 o
5 9 1 2.371 2.696 0.521 215.019 o
5 9 2 1.552 1.941 0.615 154.565 o
5 9 3 62.638 62.303 1.297 26.176 o
5 9 4 25.500 25.530 0.953 58.533 o
5 9 5 44.752 45.987 1.484 23.519 o
5 9 6 11.280 12.664 1.025 54.740 o
5 9 7 25.593 24.474 1.049 49.181 o
5 9 8 21.413 21.303 1.002 54.834 o
5 9 9 74.197 73.463 1.848 13.972 o
5 10 0 0.454 0.370 0.531 207.837 o
5 10 1 40.907 42.274 1.168 36.431 o
5 10 2 35.292 35.321 0.846 65.629 o
5 10 3 14.328 15.662 0.851 77.566 o
5 10 4 14.534 15.070 1.003 56.581 o
5 10 5 4.135 2.610 1.021 56.141 o
5 10 6 8.012 7.406 1.200 40.426 o
5 10 7 51.583 56.736 2.038 12.858 o
5 10 8 0.822 1.982 3.020 6.426 o
5 11 0 58.164 54.975 1.446 22.944 o
5 11 1 38.778 37.819 0.907 56.719 o
5 11 2 17.437 17.837 0.791 87.427 o
5 11 3 31.289 30.555 1.101 43.440 o
5 11 4 0.837 0.592 1.074 50.771 o
5 11 5 44.842 43.897 1.573 21.273 o
5 11 6 4.812 5.148 2.737 7.823 o
5 12 0 11.063 11.580 1.269 35.967 o
5 12 1 17.167 17.113 1.319 32.875 o
5 12 2 40.963 39.618 1.145 37.953 o
5 12 3 21.264 20.228 1.271 34.913 o
5 12 4 2.125 2.415 2.154 12.636 o
5 12 5 14.740 14.801 2.676 8.149 o
6 0 0 1903.960 1908.680 45.759 0.022 o
6 0 1 0.108 0.363 0.243 990.567 o
6 0 2 34.351 34.793 0.504 138.492 o
6 0 3 51.612 51.504 0.659 72.074 o
6 0 4 77.478 75.469 0.932 34.303 o
6 0 5 158.845 160.863 1.701 8.994 o
6 0 6 2.732 2.463 0.246 953.634 o
6 0 7 30.006 30.182 0.458 173.284 o
6 0 8 289.865 290.113 3.005 2.792 o
6 0 9 1.828 1.906 0.419 333.577 o
6 0 10 60.954 61.215 0.917 42.716 o
6 0 11 48.890 48.829 0.911 50.128 o
6 0 12 22.446 21.403 0.696 105.924 o
6 1 0 126.297 124.932 1.427 13.665 o
6 1 1 109.692 112.102 1.267 17.535 o
6 1 2 89.931 89.741 1.213 22.370 o
6 1 3 2.566 2.818 0.226 1126.780 o
6 1 4 170.232 167.460 1.922 7.539 o
6 1 5 101.671 101.590 1.449 16.416 o
6 1 6 45.443 44.746 0.664 80.142 o
6 1 7 111.167 110.649 1.250 17.669 o
6 1 8 160.802 164.736 1.800 8.397 o
6 1 9 111.907 113.698 1.324 16.491 o
6 1 10 26.335 26.790 0.656 110.421 o
6 1 11 34.777 34.983 0.759 78.331 o
6 1 12 8.949 8.837 0.675 125.459 o
6 2 0 51.632 52.696 0.943 45.985 o
6 2 1 101.157 99.006 1.534 15.467 o
6 2 2 92.052 91.858 1.288 20.464 o
6 2 3 291.187 288.164 4.817 1.666 o
6 2 4 270.163 271.473 3.259 2.785 o
6 2 5 235.473 240.622 3.331 3.068 o
6 2 6 50.776 53.049 0.825 55.323 o
6 2 7 90.584 91.470 1.080 25.029 o
6 2 8 26.140 27.352 0.530 153.650 o
6 2 9 38.674 39.350 0.663 89.550 o
6 2 10 44.954 44.228 0.951 49.270 o
6 2 11 40.469 41.250 0.824 63.994 o
6 2 12 2.767 3.022 0.968 62.510 o
6 3 0 58.183 56.132 0.778 54.446 o
6 3 1 4.125 4.120 0.309 598.363 o
6 3 2 137.292 135.250 2.045 8.569 o
6 3 3 30.220 30.005 0.655 104.924 o
6 3 4 103.624 105.180 1.470 15.820 o
6 3 5 28.586 28.733 0.549 140.279 o
6 3 6 36.536 37.403 0.662 92.845 o
6 3 7 91.665 91.125 1.169 22.922 o
6 3 8 2.923 2.559 0.383 395.518 o
6 3 9 20.448 21.802 0.565 153.892 o
6 3 10 22.598 23.078 0.595 137.174 o
6 3 11 12.562 12.826 0.611 147.899 o
6 3 12 100.419 94.765 2.028 10.664 o
6 4 0 4.796 4.576 0.278 729.231 o
6 4 1 36.531 37.380 0.597 106.650 o
6 4 2 134.129 132.065 2.007 8.933 o
6 4 3 41.796 42.203 0.718 76.520 o
6 4 4 242.125 243.361 4.121 2.311 o
6 4 5 7.188 7.283 0.393 361.291 o
6 4 6 56.742 59.427 0.896 45.914 o
6 4 7 15.898 15.760 0.522 190.143 o
6 4 8 116.045 118.042 1.461 14.385 o
6 4 9 3.681 3.912 0.524 211.593 o
6 4 10 79.813 76.988 1.058 29.241 o
6 4 11 8.944 8.316 0.615 150.747 o
6 4 12 54.109 39.926 2.083 12.502 o
6 5 0 45.744 45.466 0.796 63.030 o
6 5 1 15.471 15.417 0.396 307.444 o
6 5 2 278.991 283.834 3.647 2.392 o
6 5 3 33.777 35.148 0.646 100.279 o
6 5 4 194.228 192.031 2.608 4.833 o
6 5 5 21.070 20.969 0.847 75.066 o
6 5 6 33.917 35.135 0.675 93.966 o
6 5 7 19.622 18.246 0.888 69.743 o
6 5 8 6.154 6.247 0.493 236.075 o
6 5 9 14.296 14.420 0.621 141.295 o
6 5 10 61.085 60.727 1.043 36.260 o
6 5 11 45.931 45.884 1.163 35.451 o
6 6 0 2.428 1.957 0.338 510.081 o
6 6 1 195.159 194.311 2.392 5.267 o
6 6 2 73.060 76.113 1.054 30.974 o
6 6 3 14.663 14.318 0.464 238.847 o
6 6 4 7.112 7.206 0.436 296.397 o
6 6 5 47.450 47.919 0.871 54.248 o
6 6 6 55.138 55.570 0.918 45.897 o
6 6 7 57.293 58.333 0.979 40.971 o
6 6 8 57.560 56.639 0.936 43.642 o
6 6 9 43.781 44.442 0.885 55.389 o
6 6 10 58.801 56.884 1.697 17.444 o
6 6 11 35.317 36.254 2.147 12.233 o
6 7 0 20.124 19.826 0.626 130.633 o
6 7 1 63.189 64.184 0.947 39.823 o
6 7 2 55.572 57.320 0.973 42.020 o
6 7 3 34.502 35.484 1.097 42.583 o
6 7 4 13.720 13.768 0.518 198.590 o
6 7 5 30.403 32.456 1.041 47.958 o
6 7 6 22.008 22.752 0.695 105.835 o
6 7 7 46.768 46.670 1.114 37.777 o
6 7 8 14.032 14.316 0.694 115.005 o
6 7 9 34.874 34.727 0.854 64.971 o
6 7 10 23.351 21.804 1.162 41.171 o
6 8 0 144.596 149.237 2.128 7.744 o
6 8 1 13.773 14.187 0.614 144.803 o
6 8 2 39.838 41.757 1.052 43.768 o
6 8 3 22.473 23.103 0.929 62.569 o
6 8 4 288.010 287.432 5.440 1.416 o
6 8 5 80.273 81.788 1.518 18.136 o
6 8 6 35.773 35.868 0.865 62.991 o
6 8 7 9.313 9.873 0.676 124.725 o
6 8 8 51.353 50.738 1.445 23.818 o
6 8 9 12.526 11.040 1.001 57.340 o
6 9 0 115.469 116.530 1.871 10.835 o
6 9 1 48.422 48.989 1.026 42.210 o
6 9 2 18.963 18.526 0.856 74.788 o
6 9 3 10.806 10.757 0.853 78.717 o
6 9 4 24.774 25.583 1.127 43.136 o
6 9 5 73.444 75.597 1.822 14.285 o
6 9 6 6.965 7.345 0.815 87.296 o
6 9 7 58.575 54.900 1.374 24.886 o
6 9 8 10.086 10.449 1.457 27.401 o
6 10 0 202.281 198.275 2.785 4.340 o
6 10 1 31.319 30.948 0.902 61.506 o
6 10 2 23.502 22.487 0.862 71.481 o
6 10 3 128.038 125.865 2.286 7.780 o
6 10 4 5.382 5.823 1.098 48.456 o
6 10 5 59.861 59.485 2.462 8.924 o
6 10 6 0.762 0.803 2.673 8.204 o
6 10 7 38.096 47.560 3.731 4.139 o
6 11 0 0.022 -0.045 0.716 114.385 o
6 11 1 8.546 9.472 0.810 87.865 o
6 11 2 8.212 7.686 0.871 76.252 o
6 11 3 4.482 3.567 0.953 64.354 o
6 11 4 59.891 60.233 3.294 5.158 o
6 11 5 5.096 5.100 2.915 6.895 o
6 12 0 130.740 130.936 5.847 1.600 o
6 12 1 32.714 35.550 2.246 11.259 o
6 12 2 24.847 24.005 2.367 10.303 o
6 12 3 29.674 25.445 2.631 8.328 o
7 0 1 188.128 189.404 2.119 6.136 o
7 0 2 55.038 53.819 0.712 62.900 o
7 0 3 237.276 239.033 3.470 2.917 o
7 0 4 17.751 17.986 0.368 324.750 o
7 0 5 7.800 7.783 0.307 568.072 o
7 0 6 336.317 337.012 3.455 2.089 o
7 0 7 7.858 8.408 0.392 360.194 o
7 0 8 17.775 18.374 0.531 178.574 o
7 0 9 51.627 50.810 0.842 54.080 o
7 0 10 30.346 32.084 0.748 84.204 o
7 0 11 95.856 94.438 2.017 10.928 o
7 1 0 1.983 2.170 0.248 947.367 o
7 1 1 184.920 186.704 2.366 5.584 o
7 1 2 271.805 270.828 3.902 2.279 o
7 1 3 103.423 102.014 1.305 18.247 o
7 1 4 3.400 3.642 0.351 469.934 o
7 1 5 4.074 4.068 0.345 483.619 o
7 1 6 57.792 57.273 0.833 50.242 o
7 1 7 60.677 61.352 1.229 28.737 o
7 1 8 15.185 15.828 0.485 217.845 o
7 1 9 14.395 13.880 0.517 197.969 o
7 1 10 9.505 8.919 0.603 155.665 o
7 1 11 16.423 15.047 0.727 103.689 o
7 2 0 2.381 2.889 0.293 674.721 o
7 2 1 52.448 52.517 0.763 60.195 o
7 2 2 64.461 63.102 0.973 38.329 o
7 2 3 60.598 61.345 0.951 40.952 o
7 2 4 107.217 111.170 1.544 14.438 o
7 2 5 43.362 41.558 0.726 74.459 o
7 2 6 68.864 70.643 1.061 32.323 o
7 2 7 15.029 15.923 0.559 169.597 o
7 2 8 23.611 24.204 0.603 132.042 o
7 2 9 13.313 13.759 0.533 189.385 o
7 2 10 78.951 77.215 1.718 15.327 o
7 2 11 44.715 41.674 1.092 40.026 o
7 3 0 12.164 12.132 0.359 390.577 o
7 3 1 67.628 69.638 1.057 32.924 o
7 3 2 167.241 169.156 2.245 6.474 o
7 3 3 44.870 45.182 0.774 66.083 o
7 3 4 147.691 150.350 2.089 7.810 o
7 3 5 5.954 5.483 0.419 324.808 o
7 3 6 204.114 206.769 2.895 4.081 o
7 3 7 1.425 1.120 0.475 259.611 o
7 3 8 45.979 47.754 0.750 67.238 o
7 3 9 27.739 27.806 0.649 110.284 o
7 3 10 15.081 15.130 0.630 136.372 o
7 3 11 23.999 23.393 1.176 40.073 o
7 4 0 197.868 197.961 2.102 5.865 o
7 4 1 12.775 12.281 0.422 291.940 o
7 4 2 37.296 35.403 0.826 67.051 o
7 4 3 29.053 29.767 0.621 115.394 o
7 4 4 1.799 1.352 0.426 322.519 o
7 4 5 99.298 99.654 2.597 7.190 o
7 4 6 28.355 28.203 0.649 109.574 o
7 4 7 27.809 28.886 0.903 63.142 o
7 4 8 21.366 21.343 0.660 117.190 o
7 4 9 5.584 6.036 0.609 156.080 o
7 4 10 74.755 72.255 1.469 19.961 o
7 4 11 5.336 3.607 1.236 38.288 o
7 5 0 2.723 2.340 0.331 530.938 o
7 5 1 12.281 12.802 0.435 277.568 o
7 5 2 9.911 9.583 0.440 282.848 o
7 5 3 16.043 16.469 0.527 186.036 o
7 5 4 13.992 13.598 0.585 158.555 o
7 5 5 15.334 16.872 0.645 129.585 o
7 5 6 48.672 48.383 1.231 31.672 o
7 5 7 3.204 3.156 0.562 184.540 o
7 5 8 57.726 58.869 1.061 36.477 o
7 5 9 6.384 6.877 0.655 134.866 o
7 5 10 31.752 29.156 1.005 51.190 o
7 6 0 328.275 322.838 3.568 2.101 o
7 6 1 11.533 11.348 0.430 287.623 o
7 6 2 29.693 30.606 0.663 103.360 o
7 6 3 17.684 17.780 0.746 97.534 o
7 6 4 55.389 56.092 0.997 40.881 o
7 6 5 20.108 18.578 0.636 127.743 o
7 6 6 23.169 24.928 0.851 72.828 o
7 6 7 4.818 4.734 0.610 156.074 o
7 6 8 60.544 58.759 1.497 21.285 o
7 6 9 6.425 7.111 0.740 105.764 o
7 6 10 24.285 18.229 3.640 4.401 o
7 7 0 27.831 27.400 0.634 114.755 o
7 7 1 13.148 13.248 0.517 200.443 o
7 7 2 42.495 41.847 1.039 43.942 o
7 7 3 43.422 43.437 0.851 59.071 o
7 7 4 38.475 37.574 0.831 65.267 o
7 7 5 10.603 10.691 0.630 141.939 o
7 7 6 87.840 90.304 1.470 17.875 o
7 7 7 32.801 33.211 0.923 58.268 o
7 7 8 14.720 13.899 0.813 84.856 o
7 7 9 49.656 47.828 1.417 24.924 o
7 8 0 6.553 6.904 0.612 153.926 o
7 8 1 15.818 15.259 0.588 154.207 o
7 8 2 57.726 55.405 1.088 35.636 o
7 8 3 3.608 3.732 0.626 149.039 o
7 8 4 1.666 1.204 0.642 141.979 o
7 8 5 34.837 34.952 1.401 27.437 o
7 8 6 13.501 14.102 0.776 93.133 o
7 8 7 6.300 6.255 0.796 91.745 o
7 8 8 11.727 10.629 1.154 43.400 o
7 9 0 2.858 2.917 0.549 193.364 o
7 9 1 114.933 111.404 2.303 8.200 o
7 9 2 80.168 79.273 1.421 20.020 o
7 9 3 11.145 10.978 0.762 97.975 o
7 9 4 13.168 11.958 1.026 54.443 o
7 9 5 5.877 6.623 0.867 77.463 o
7 9 6 26.686 23.302 1.341 30.971 o
7 10 0 69.872 66.136 1.352 23.467 o
7 10 1 37.648 37.006 1.104 41.325 o
7 10 2 4.996 4.548 0.692 121.373 o
7 10 3 49.092 47.488 1.150 35.364 o
7 10 4 13.093 11.449 2.220 11.834 o
7 10 5 6.666 3.883 2.788 7.538 o
7 11 0 20.124 23.645 2.284 11.096 o
7 11 1 85.802 85.528 3.654 4.071 o
7 11 2 55.387 57.595 3.227 5.395 o
7 11 3 32.351 28.688 2.995 6.437 o
8 0 0 26.825 28.307 0.692 100.155 o
8 0 1 248.821 250.775 4.760 1.860 o
8 0 2 170.970 172.272 1.960 7.305 o
8 0 3 0.323 0.141 0.305 630.264 o
8 0 4 72.213 71.145 0.913 37.364 o
8 0 5 3.033 3.344 0.329 534.719 o
8 0 6 74.114 74.186 0.936 35.354 o
8 0 7 0.134 0.438 0.430 317.304 o
8 0 8 33.160 34.746 0.808 71.927 o
8 0 9 156.645 158.056 2.896 4.925 o
8 0 10 0.959 0.327 0.694 121.506 o
8 1 0 223.805 226.247 2.378 4.566 o
8 1 1 34.994 34.827 0.551 122.705 o
8 1 2 58.463 58.059 0.791 52.799 o
8 1 3 26.302 26.421 0.504 166.144 o
8 1 4 145.490 144.029 1.857 9.099 o
8 1 5 19.099 20.288 0.573 153.077 o
8 1 6 83.599 85.519 1.196 24.008 o
8 1 7 15.133 15.071 0.542 179.904 o
8 1 8 52.373 53.141 1.002 41.895 o
8 1 9 0.652 0.556 0.536 203.624 o
8 1 10 123.284 123.184 2.278 7.971 o
8 2 0 10.656 10.457 0.395 340.556 o
8 2 1 66.564 64.734 0.942 38.902 o
8 2 2 146.885 146.987 2.053 8.042 o
8 2 3 45.332 43.784 0.753 68.776 o
8 2 4 17.724 16.541 0.542 173.898 o
8 2 5 41.144 40.376 0.889 57.040 o
8 2 6 23.382 23.498 0.684 107.276 o
8 2 7 0.234 0.847 0.525 212.340 o
8 2 8 1.532 1.402 0.498 235.929 o
8 2 9 58.285 55.736 1.790 15.956 o
8 2 10 14.242 11.940 1.039 53.013 o
8 3 0 3.718 3.439 0.356 456.567 o
8 3 1 28.013 27.507 1.086 45.413 o
8 3 2 34.116 33.066 0.736 83.327 o
8 3 3 125.816 127.395 1.778 10.789 o
8 3 4 9.838 9.893 0.494 227.714 o
8 3 5 120.766 122.063 1.788 11.087 o
8 3 6 45.250 44.817 0.955 48.775 o
8 3 7 14.807 15.737 0.641 132.304 o
8 3 8 23.241 22.497 0.690 106.293 o
8 3 9 25.811 24.480 0.783 83.233 o
8 3 10 40.185 38.528 1.308 30.287 o
8 4 0 60.387 61.324 1.019 37.522 o
8 4 1 17.291 18.136 0.480 213.395 o
8 4 2 51.782 53.386 1.046 39.497 o
8 4 3 13.823 13.637 0.527 192.523 o
8 4 4 85.389 84.235 1.339 20.782 o
8 4 5 27.232 28.344 0.729 91.506 o
8 4 6 15.002 15.034 0.659 125.724 o
8 4 7 17.479 18.771 0.879 71.627 o
8 4 8 43.824 44.509 1.020 44.542 o
8 4 9 2.198 2.000 0.754 103.065 o
8 5 0 6.988 6.644 0.406 341.592 o
8 5 1 24.802 25.678 0.604 128.964 o
8 5 2 84.662 85.442 1.457 18.602 o
8 5 3 16.835 15.828 0.725 103.801 o
8 5 4 9.808 8.999 0.544 189.906 o
8 5 5 5.397 4.867 0.570 178.180 o
8 5 6 6.256 6.441 0.746 104.375 o
8 5 7 14.870 14.379 0.750 98.814 o
8 5 8 0.114 0.047 0.724 111.671 o
8 5 9 19.401 18.240 1.145 43.006 o
8 6 0 32.593 33.309 0.815 71.613 o
8 6 1 38.291 38.896 0.756 74.938 o
8 6 2 72.475 72.160 1.182 27.357 o
8 6 3 24.613 26.072 0.735 93.068 o
8 6 4 4.387 3.875 0.596 163.823 o
8 6 5 47.008 46.269 1.000 44.690 o
8 6 6 2.683 2.731 0.681 125.967 o
8 6 7 66.345 65.138 1.658 17.408 o
8 6 8 48.100 46.980 2.411 9.550 o
8 7 0 33.721 31.927 0.771 78.133 o
8 7 1 19.287 20.594 0.672 115.669 o
8 7 2 23.166 23.059 0.748 92.259 o
8 7 3 59.225 56.468 1.414 23.604 o
8 7 4 19.562 18.958 0.821 80.627 o
8 7 5 26.683 26.977 0.927 60.969 o
8 7 6 27.603 28.268 0.938 59.255 o
8 7 7 16.599 15.063 1.560 23.740 o
8 8 0 16.982 16.223 0.670 119.984 o
8 8 1 33.620 34.680 1.023 48.389 o
8 8 2 39.251 36.475 1.058 44.152 o
8 8 3 6.930 7.254 0.753 101.983 o
8 8 4 0.670 1.222 0.770 98.748 o
8 8 5 28.810 26.360 0.967 55.961 o
8 8 6 6.405 4.906 1.234 38.383 o
8 9 0 102.233 95.189 2.304 8.714 o
8 9 1 36.467 35.444 0.917 57.069 o
8 9 2 36.254 34.198 1.005 49.258 o
8 9 3 61.345 60.775 2.620 7.926 o
8 9 4 91.701 89.813 4.224 3.081 o
8 10 0 1.724 3.705 2.370 10.431 o
8 10 1 117.909 106.739 4.578 2.569 o
8 10 2 20.160 19.095 3.042 6.294 o
9 0 1 0.596 0.538 0.353 469.132 o
9 0 2 1.640 2.047 0.366 437.080 o
9 0 3 133.253 133.912 2.100 8.439 o
9 0 4 59.252 60.782 0.871 46.276 o
9 0 5 37.321 37.423 0.667 91.138 o
9 0 6 9.635 9.730 0.645 136.358 o
9 0 7 0.623 -0.143 0.519 217.792 o
9 0 8 0.067 -0.054 0.656 136.130 o
9 0 9 52.091 50.157 2.073 12.541 o
9 1 0 75.893 74.891 1.096 29.089 o
9 1 1 19.410 19.216 0.461 220.729 o
9 1 2 44.496 44.308 0.710 74.594 o
9 1 3 53.530 51.731 0.884 49.665 o
9 1 4 64.123 65.620 1.035 35.188 o
9 1 5 153.349 156.865 3.194 4.310 o
9 1 6 42.333 43.559 1.061 42.284 o
9 1 7 23.278 22.991 0.946 60.375 o
9 1 8 45.306 44.170 0.902 53.210 o
9 1 9 1.018 1.449 1.011 57.360 o
9 2 0 160.295 160.645 2.095 7.280 o
9 2 1 75.772 74.854 1.044 30.853 o
9 2 2 15.698 16.061 0.537 181.027 o
9 2 3 4.607 4.733 0.483 247.520 o
9 2 4 60.797 60.992 1.371 24.363 o
9 2 5 2.480 2.346 0.564 183.645 o
9 2 6 7.860 7.987 0.646 137.609 o
9 2 7 58.566 56.425 1.132 33.325 o
9 2 8 66.690 66.364 1.461 21.197 o
9 3 0 94.350 92.790 1.329 19.412 o
9 3 1 16.543 16.400 0.532 182.329 o
9 3 2 30.930 31.138 0.688 96.021 o
9 3 3 7.489 7.744 0.512 216.552 o
9 3 4 24.541 24.369 0.715 98.159 o
9 3 5 9.818 9.501 0.644 136.800 o
9 3 6 1.838 1.452 0.650 138.500 o
9 3 7 5.373 5.910 0.736 107.349 o
9 3 8 24.654 22.462 1.175 40.084 o
9 4 0 52.975 52.597 0.859 51.608 o
9 4 1 72.603 69.003 1.033 32.706 o
9 4 2 49.288 47.984 1.120 36.788 o
9 4 3 10.890 10.299 1.128 45.451 o
9 4 4 5.592 6.076 0.729 109.337 o
9 4 5 32.510 32.646 0.872 64.365 o
9 4 6 10.347 11.047 0.743 103.218 o
9 4 7 39.377 37.236 1.021 46.658 o
9 4 8 3.643 3.526 1.117 46.920 o
9 5 0 4.603 4.990 0.504 227.870 o
9 5 1 8.298 7.541 0.526 204.958 o
9 5 2 3.169 3.464 0.518 217.453 o
9 5 3 36.530 35.071 0.932 55.610 o
9 5 4 16.587 16.172 0.733 101.714 o
9 5 5 9.697 8.784 1.547 24.354 o
9 5 6 4.656 3.372 0.744 105.463 o
9 5 7 6.719 5.969 1.100 48.172 o
9 6 0 4.137 4.565 0.534 203.745 o
9 6 1 17.201 15.809 0.623 137.033 o
9 6 2 29.748 30.771 0.798 76.625 o
9 6 3 22.213 22.060 0.787 85.070 o
9 6 4 98.180 98.763 2.224 9.271 o
9 6 5 7.767 6.901 0.778 95.481 o
9 6 6 9.616 9.692 1.075 50.190 o
9 7 0 60.687 59.659 1.101 33.858 o
9 7 1 1.041 1.212 0.615 154.962 o
9 7 2 83.461 81.996 1.344 21.044 o
9 7 3 11.312 12.584 0.770 95.704 o
9 7 4 69.930 65.958 1.965 12.932 o
9 7 5 11.697 10.907 1.058 51.519 o
9 8 0 104.871 99.932 1.613 14.236 o
9 8 1 115.462 109.442 2.621 6.735 o
9 8 2 9.174 8.897 0.973 61.099 o
9 8 3 19.093 16.849 2.832 7.264 o
10 0 0 1.345 1.280 0.616 154.535 o
10 0 1 10.784 11.441 0.480 236.724 o
10 0 2 2.479 2.480 0.441 300.513 o
10 0 3 34.479 33.999 0.816 70.369 o
10 0 4 22.392 23.148 0.671 111.947 o
10 0 5 4.093 4.699 0.625 149.176 o
10 0 6 0.001 -0.033 0.814 88.505 o
10 0 7 44.601 40.891 1.287 30.464 o
10 1 0 0.044 -0.592 0.416 338.580 o
10 1 1 5.169 4.979 0.436 302.676 o
10 1 2 0.989 0.821 0.420 332.742 o
10 1 3 112.136 113.636 1.812 11.517 o
10 1 4 0.685 0.948 0.585 171.275 o
10 1 5 41.928 42.620 0.925 52.831 o
10 1 6 24.988 25.896 0.835 74.283 o
10 1 7 10.296 8.250 1.057 51.858 o
10 2 0 0.859 1.005 0.521 216.000 o
10 2 1 0.279 0.372 0.531 208.248 o
10 2 2 3.546 4.485 0.559 186.049 o
10 2 3 11.882 11.835 0.637 137.748 o
10 2 4 22.597 25.222 0.768 87.627 o
10 2 5 14.405 13.471 0.729 104.831 o
10 2 6 9.812 9.421 0.769 96.834 o
10 3 0 60.929 59.977 1.141 32.111 o
10 3 1 130.014 130.500 2.325 7.499 o
10 3 2 32.202 32.594 0.936 57.204 o
10 3 3 4.047 4.666 0.625 149.259 o
10 3 4 27.709 28.792 0.950 57.711 o
10 3 5 10.185 10.290 0.740 104.097 o
10 3 6 12.149 11.084 1.097 47.903 o
10 4 0 15.039 15.313 0.757 96.875 o
10 4 1 13.263 13.216 0.646 132.337 o
10 4 2 0.591 0.440 0.600 162.577 o
10 4 3 23.245 20.718 2.606 8.539 o
10 4 4 0.174 -0.025 0.688 123.810 o
10 4 5 15.652 14.458 1.097 47.361 o
10 4 6 13.634 13.146 1.792 18.106 o
10 5 0 69.969 69.753 1.139 29.399 o
10 5 1 18.930 18.273 0.716 104.075 o
10 5 2 4.470 4.079 0.656 135.299 o
10 5 3 51.841 53.207 1.101 36.602 o
10 5 4 129.249 130.780 3.209 4.616 o
10 5 5 49.432 50.249 2.985 6.328 o
10 6 0 0.903 0.608 0.662 133.901 o
10 6 1 8.876 8.969 0.724 109.495 o
10 6 2 1.176 0.581 0.867 77.958 o
10 6 3 51.219 52.414 2.418 9.411 o
10 6 4 7.241 2.631 2.937 6.790 o
11 0 1 25.373 24.169 0.684 105.267 o
11 0 2 7.266 7.506 0.575 173.305 o
11 0 3 14.901 13.561 0.720 106.921 o
11 0 4 0.241 0.293 0.991 59.642 o
11 1 0 74.132 75.248 1.419 20.909 o
11 1 1 4.463 4.136 0.719 112.895 o
11 1 2 16.153 14.739 0.984 58.382 o
11 1 3 10.103 9.429 1.181 41.616 o
11 1 4 43.168 36.889 7.383 1.071 o
11 2 0 18.050 16.716 0.983 57.953 o
11 2 1 34.836 33.202 1.439 26.195 o
11 2 2 10.400 10.326 0.965 61.864 o
11 2 3 1.557 1.466 0.990 59.765 o
11 3 0 3.844 3.266 0.954 64.263 o
11 3 1 2.863 2.711 0.943 65.842 o
11 3 2 28.595 27.670 1.145 41.154 o
11 4 0 16.897 15.828 1.858 16.792 o
11 4 1 0.323 0.749 1.645 21.663 o
;
_iucr_refine_instructions_details
;
TITL GA_150K_HF_CC-PVDZ OLEX2: imported from CIF
CELL 0.5259 7.487 9.496 9.7099 90 90 90
ZERR 4 0.002 0.0001 0.0004 0 0 0
LATT -1
SYMM 0.5-X,-Y,0.5+Z
SYMM 0.5+X,0.5-Y,-Z
SYMM -X,0.5+Y,0.5-Z
SFAC C H N O
DISP C 0.0012 0.0008 6.7872
DISP H -0 0 0.6107
DISP N 0.0026 0.0016 10.392
DISP O 0.0052 0.0031 15.8584
UNIT 20 40 8 12

SIZE 0.1 0.08 0.05
TEMP -123(2)
CONF
MORE -1
BOND $H
ACTA 
WGHT 0.011931 0
FVAR 1.771714
REM <olex2.extras>
REM <HklSrc "%.\\gly_ala.hkl">
REM </olex2.extras>

O1    4     0.26868  0.96308  0.77787  11.00000  0.02221  0.01636  0.01240 =
 -0.00418  0.00487 -0.00791 
O2    4     0.43051  1.12563  0.88347  11.00000  0.01701  0.01896  0.00942 =
 -0.00428  0.00083 -0.00383 
O3    4     0.70919  0.94924  0.59978  11.00000  0.01755  0.01569  0.01278 =
 -0.00298 -0.00492  0.00370 
N1    3     0.44369  1.03574  0.52535  11.00000  0.01294  0.01177  0.00846 =
 -0.00172 -0.00003  0.00129 
N2    3     0.73451  0.75564  0.40077  11.00000  0.01417  0.00970  0.01104 =
 -0.00062  0.00202  0.00184 
C1    1     0.37379  1.06558  0.77661  11.00000  0.01144  0.00994  0.00865 =
 -0.00226  0.00056 -0.00027 
C2    1     0.42703  1.13417  0.63905  11.00000  0.01539  0.00935  0.00925 =
 -0.00095  0.00070  0.00035 
C3    1     0.28601  1.24456  0.60354  11.00000  0.03803  0.01840  0.01616 =
 -0.00013 -0.00180  0.01524 
C4    1     0.58953  0.95477  0.51353  11.00000  0.01251  0.00965  0.00767 =
 -0.00063 -0.00049  0.00021 
C5    1     0.59937  0.86687  0.38161  11.00000  0.01598  0.01233  0.00867 =
 -0.00150 -0.00022  0.00188 
H1N1  2     0.35609  1.03915  0.44637  11.00000  0.02870  0.02113  0.02143 =
 -0.00666 -0.00085  0.00452 
H1N2  2     0.86295  0.79986  0.40760  11.00000  0.02623  0.03345  0.03104 =
 -0.00079  0.00650  0.00632 
H2N2  2     0.73413  0.68070  0.32274  11.00000  0.03344  0.03216  0.03758 =
 -0.00689  0.00042  0.00912 
H3N2  2     0.70238  0.70311  0.49247  11.00000  0.04401  0.02635  0.02493 =
 0.00057  0.00412  0.00779 
H2    2     0.55776  1.18436  0.65579  11.00000  0.02511  0.02841  0.02675 =
 -0.00500  0.00322 -0.01104 
H3A   2     0.15787  1.19374  0.58197  11.00000  0.04401  0.06618  0.04689 =
 -0.00666 -0.01839  0.01594 
H3B   2     0.32535  1.30080  0.50877  11.00000  0.09287  0.03633  0.03696 =
 0.00941 -0.00275  0.03269 
H3C   2     0.27022  1.31951  0.68933  11.00000  0.08149  0.04396  0.03519 =
 -0.02188  0.00103  0.03226 
H5A   2     0.46895  0.81826  0.35983  11.00000  0.03392  0.03571  0.03713 =
 -0.01805 -0.00824 -0.00196 
H5B   2     0.63677  0.93439  0.29369  11.00000  0.05410  0.02809  0.02988 =
 0.01279  0.00036  0.00924 
HKLF 4

END
Q1 1 0.366667 1.425 0.725 11 0.05 0.13
Q2 1 0.433333 1.225 0.475 11 0.05 0.11
Q4 1 0.8 0.825 0.25 11 0.05 0.1
Q3 1 0.566667 0.975 0.625 11 0.05 0.11
Q5 1 0.466667 1.025 0.35 11 0.05 0.1

  REM The information below was added by Olex2.
  REM
  REM R1 = 0.0158 for 2414 Fo > 4sig(Fo) and 0.0173 for all 2531 data
  REM 181 parameters refined using 0 restraints
  REM Highest difference peak 0.1287, deepest hole -0.1858
  REM Mean Shift 0.0000, Max Shift 0.0002.

  REM +++ Tabular Listing of Refinement Information +++
  REM R1_all = 0.0173
  REM R1_gt = 0.0158
  REM wR_ref = 0.0317
  REM GOOF = 1.2944
  REM Shift_max = 0.0002
  REM Shift_mean = 0.0000
  REM Reflections_all = 2531
  REM Reflections_gt = 2414
  REM Parameters = 181
  REM Hole = -0.1858
  REM Peak = 0.1287
  REM Flack = 0.2(13)

  
;
_olex2_submission_special_instructions  'No special instructions were received'
