# Supplementary material for: Transferable Hirshfeld atom model for rapid evaluation of aspherical atomic form factors
Source: IUCrJ. 2024 Mar 1;11(Pt 2):249–59. doi: 10.1107/S2052252524001507 (PMC10916294; doi:10.1107/S2052252524001507)
Supplement: Supplementary file 1 [file m-11-00249-sup1.zip › cifs/models_comparison/nac_h2o/HAR_B3LYP_631gss_mult.cif]

data_9K
_audit_creation_date               2024-02-01
_audit_creation_method
;
Olex2 1.3
(compiled 2020.07.31 svn.rc2a77460 for OlexSys, GUI svn.r6145)
;
_audit_contact_author_address      ?
_audit_contact_author_email        ?
_audit_contact_author_name         ''
_audit_contact_author_phone        ?
_publ_contact_author_id_orcid      ?
_publ_section_references
;
Bourhis, L.J., Dolomanov, O.V., Gildea, R.J., Howard, J.A.K., Puschmann, H.
 (2015). Acta Cryst. A71, 59-75.

Dolomanov, O.V., Bourhis, L.J., Gildea, R.J, Howard, J.A.K. & Puschmann, H.
 (2009), J. Appl. Cryst. 42, 339-341.
;
_chemical_formula_moiety           'C7 H11 N O4, H2 O'
_chemical_formula_sum              'C7 H13 N O5'
_chemical_formula_weight           191.185
_chemical_absolute_configuration   unk
loop_
  _atom_type_symbol
  _atom_type_scat_source
  _atom_type_scat_dispersion_source
 H 'DiSCaMB, J. Appl. Cryst. 2018, DOI:10.1107/S1600576717015825' custom 
 C 'DiSCaMB, J. Appl. Cryst. 2018, DOI:10.1107/S1600576717015825' custom 
 O 'DiSCaMB, J. Appl. Cryst. 2018, DOI:10.1107/S1600576717015825' custom
 N 'DiSCaMB, J. Appl. Cryst. 2018, DOI:10.1107/S1600576717015825' custom


_space_group_crystal_system        'orthorhombic'
_space_group_IT_number             19
_space_group_name_H-M_alt          'P 21 21 21'
_space_group_name_Hall             ' P 2ac 2ab'
loop_
  _space_group_symop_id
  _space_group_symop_operation_xyz
 1 x,y,z
 2 x+1/2,-y+1/2,-z
 3 -x,y+1/2,-z+1/2
 4 -x+1/2,-y,z+1/2

_symmetry_Int_Tables_number        19
_cell_length_a                     9.854(3)
_cell_length_b                     9.249(3)
_cell_length_c                     10.144(2)
_cell_angle_alpha                  90
_cell_angle_beta                   90
_cell_angle_gamma                  90
_cell_volume                       924.5(5)
_cell_formula_units_Z              4
_cell_measurement_temperature      9(2)
_exptl_absorpt_coefficient_mu      0.061
_exptl_crystal_density_diffrn      1.374
_exptl_crystal_F_000               408.077
_exptl_crystal_size_max            0.34
_exptl_crystal_size_mid            0.28
_exptl_crystal_size_min            0.28
_exptl_crystal_description        rectangular      
_exptl_crystal_colour             colourless            
_diffrn_measurement_device_type   'Huber type 512 four-circle diffractometer and a 165 mm MAR CCD detector'
_diffrn_reflns_av_R_equivalents    0.0000
_diffrn_reflns_av_unetI/netI       0.0258
_diffrn_reflns_Laue_measured_fraction_full  1.0000
_diffrn_reflns_Laue_measured_fraction_max  0.9991
_diffrn_reflns_limit_h_max         20
_diffrn_reflns_limit_h_min         -20
_diffrn_reflns_limit_k_max         18
_diffrn_reflns_limit_k_min         0
_diffrn_reflns_limit_l_max         20
_diffrn_reflns_limit_l_min         0
_diffrn_reflns_number              8275
_diffrn_reflns_point_group_measured_fraction_full  1.0000
_diffrn_reflns_point_group_measured_fraction_max  0.9984
_diffrn_reflns_theta_full          18.0568
_diffrn_reflns_theta_max           31.88
_diffrn_reflns_theta_min           2.09
_diffrn_ambient_temperature        9(2)
_diffrn_measured_fraction_theta_full  1.0000
_diffrn_measured_fraction_theta_max  0.9991
_diffrn_radiation_type             synchrotron
_diffrn_radiation_wavelength       0.5166
_reflns_Friedel_coverage           0.998
_reflns_limit_h_max                20
_reflns_limit_h_min                -20
_reflns_limit_k_max                18
_reflns_limit_k_min                -18
_reflns_limit_l_max                20
_reflns_limit_l_min                -20
_reflns_number_gt                  7877
_reflns_number_total               8275
_reflns_threshold_expression       I>=2u(I)
_computing_molecular_graphics      'Olex2 1.3 (Dolomanov et al., 2009)'
_computing_publication_material    'Olex2 1.3 (Dolomanov et al., 2009)'
_computing_structure_refinement    'olex2.refine 1.3 (Bourhis et al., 2015)'
_computing_data_collection        'XDS (Kabsch, 1991)'   
_refine_diff_density_max           0.2340
_refine_diff_density_min           -0.1871
_refine_diff_density_rms           0.0516
_refine_ls_abs_structure_details  
 'Flack, H. D. (1983). Acta Cryst. A39, 876-881.'
_refine_ls_abs_structure_Flack     0.5(6)
_refine_ls_d_res_high              0.4890
_refine_ls_d_res_low               7.0681
_refine_ls_goodness_of_fit_ref     1.0797
_refine_ls_hydrogen_treatment      refall
_refine_ls_matrix_type             full
_refine_ls_number_constraints      0
_refine_ls_number_parameters       235
_refine_ls_number_reflns           8275
_refine_ls_number_restraints       0
_refine_ls_R_factor_all            0.0264
_refine_ls_R_factor_gt             0.0239
_refine_ls_restrained_S_all        1.0797
_refine_ls_shift/su_max            0.0008
_refine_ls_shift/su_mean           0.0001
_refine_ls_structure_factor_coef   Fsqd
_refine_ls_weighting_details      
 'w=1/[\s^2^(Fo^2^)+(0.0143P)^2^+0.0509P] where P=(Fo^2^+2Fc^2^)/3'
_refine_ls_weighting_scheme        calc
_refine_ls_wR_factor_gt            0.0468
_refine_ls_wR_factor_ref           0.0474
_refine_special_details
;
Aspherical atom refinement in Olex2
with DiSCaMB generated form factors 
Hirshfeld Atom Refinement using
Orca5 generated wavefunction calculated
with B3LYP functional using cc-pVTZ basis set
and surrounding point multipoles to mimic 
crystal field
;

loop_
  _atom_site_label
  _atom_site_type_symbol
  _atom_site_fract_x
  _atom_site_fract_y
  _atom_site_fract_z
  _atom_site_U_iso_or_equiv
  _atom_site_adp_type
  _atom_site_occupancy
  _atom_site_refinement_flags_posn
 O1 O 0.57875(2) 1.11471(3) 0.77183(2) 0.00740(3) Uani 1.000000 .
 O2 O 0.79420(2) 1.11861(3) 0.84045(2) 0.00645(3) Uani 1.000000 .
 O3 O 0.84075(2) 1.20547(2) 0.55092(2) 0.00691(3) Uani 1.000000 .
 O4 O 0.78345(2) 0.69405(3) 0.51517(2) 0.00633(3) Uani 1.000000 .
 O5 O 0.90010(3) 0.45968(3) 0.43047(3) 0.01065(4) Uani 1.000000 .
 N1 N 0.87822(2) 0.97796(3) 0.61459(3) 0.00485(3) Uani 1.000000 .
 C1 C 0.69670(3) 1.07607(3) 0.76142(3) 0.00468(4) Uani 1.000000 .
 C2 C 0.73844(3) 0.96432(3) 0.66018(3) 0.00473(4) Uani 1.000000 .
 C3 C 0.73468(3) 0.81112(3) 0.71984(3) 0.00644(4) Uani 1.000000 .
 C4 C 0.84128(3) 0.73016(3) 0.63963(3) 0.00554(4) Uani 1.000000 .
 C5 C 0.95444(3) 0.84209(3) 0.62490(3) 0.00642(4) Uani 1.000000 .
 C6 C 0.91992(3) 1.10151(3) 0.55825(3) 0.00500(4) Uani 1.000000 .
 C7 C 1.06211(3) 1.10712(3) 0.50530(3) 0.00814(4) Uani 1.000000 .
 H1 H 0.7569(11) 1.1864(12) 0.9051(10) 0.023(2) Uani 1.000000 .
 H2 H 0.8314(10) 0.6132(11) 0.4783(9) 0.021(2) Uani 1.000000 .
 H3 H 0.6701(8) 0.9752(9) 0.5774(7) 0.0187(17) Uani 1.000000 .
 H4 H 0.7656(9) 0.8145(9) 0.8218(8) 0.0214(19) Uani 1.000000 .
 H5 H 0.6362(9) 0.7617(9) 0.7132(9) 0.0227(19) Uani 1.000000 .
 H6 H 0.8760(8) 0.6316(9) 0.6885(8) 0.0192(17) Uani 1.000000 .
 H7 H 1.0191(9) 0.8436(9) 0.7119(10) 0.028(2) Uani 1.000000 .
 H8 H 1.0141(8) 0.8252(8) 0.5384(8) 0.0178(18) Uani 1.000000 .
 H9 H 1.1341(10) 1.0661(12) 0.5747(10) 0.034(2) Uani 1.000000 .
 H10 H 1.0887(8) 1.2154(10) 0.4784(11) 0.032(2) Uani 1.000000 .
 H11 H 1.0704(10) 1.0423(11) 0.4192(10) 0.035(3) Uani 1.000000 .
 H12 H 0.8813(11) 0.3700(12) 0.4749(11) 0.026(2) Uani 1.000000 .
 H13 H 0.9566(10) 0.4413(10) 0.3584(9) 0.020(2) Uani 1.000000 .

loop_
  _atom_site_aniso_label
  _atom_site_aniso_U_11
  _atom_site_aniso_U_22
  _atom_site_aniso_U_33
  _atom_site_aniso_U_12
  _atom_site_aniso_U_13
  _atom_site_aniso_U_23
 O1 0.00539(7) 0.00939(8) 0.00742(8) 0.00174(6) -0.00016(6) -0.00246(7)
 O2 0.00586(7) 0.00784(7) 0.00565(7) -0.00000(6) -0.00065(6) -0.00156(6)
 O3 0.00707(7) 0.00504(7) 0.00863(8) 0.00100(6) 0.00103(6) 0.00184(6)
 O4 0.00835(8) 0.00519(7) 0.00546(7) 0.00051(6) -0.00043(6) -0.00021(6)
 O5 0.01303(10) 0.00625(8) 0.01267(10) 0.00113(7) 0.00555(8) -0.00009(7)
 N1 0.00497(7) 0.00396(7) 0.00562(8) 0.00028(6) 0.00087(6) 0.00047(6)
 C1 0.00501(8) 0.00478(8) 0.00427(8) 0.00028(7) 0.00017(7) -0.00030(7)
 C2 0.00512(8) 0.00479(8) 0.00428(8) -0.00002(7) 0.00036(7) -0.00033(7)
 C3 0.00867(9) 0.00506(9) 0.00560(9) -0.00033(7) 0.00222(8) 0.00022(7)
 C4 0.00749(9) 0.00413(8) 0.00501(8) 0.00070(7) 0.00014(7) 0.00035(7)
 C5 0.00579(9) 0.00554(9) 0.00794(10) 0.00099(7) -0.00022(8) 0.00012(8)
 C6 0.00504(8) 0.00481(8) 0.00513(8) -0.00028(7) 0.00045(7) 0.00044(7)
 C7 0.00590(9) 0.00891(10) 0.00961(10) -0.00119(8) 0.00186(8) 0.00011(8)
 H1 0.027(6) 0.025(6) 0.018(5) -0.007(5) -0.010(4) -0.001(4)
 H2 0.019(5) 0.032(5) 0.013(5) -0.009(5) -0.004(4) -0.001(4)
 H3 0.021(4) 0.023(4) 0.012(4) -0.004(4) 0.002(3) 0.003(3)
 H4 0.028(5) 0.015(4) 0.021(4) 0.006(4) 0.002(4) -0.003(4)
 H5 0.020(4) 0.016(4) 0.032(5) -0.010(3) 0.002(4) 0.006(4)
 H6 0.020(4) 0.013(4) 0.024(4) 0.003(3) -0.009(4) 0.001(3)
 H7 0.027(5) 0.017(4) 0.040(6) -0.002(4) -0.013(4) 0.008(4)
 H8 0.019(4) 0.016(4) 0.019(4) 0.003(3) 0.004(3) -0.003(3)
 H9 0.019(5) 0.049(6) 0.035(6) -0.001(5) -0.001(4) 0.011(5)
 H10 0.011(4) 0.023(5) 0.062(7) 0.003(4) 0.010(4) 0.008(5)
 H11 0.030(6) 0.039(6) 0.035(6) -0.014(5) 0.020(5) -0.015(5)
 H12 0.022(6) 0.033(6) 0.022(5) 0.002(5) 0.008(5) 0.006(5)
 H13 0.026(5) 0.018(5) 0.015(4) -0.007(4) 0.006(4) -0.000(4)

loop_
  _geom_bond_atom_site_label_1
  _geom_bond_atom_site_label_2
  _geom_bond_distance
  _geom_bond_site_symmetry_2
  _geom_bond_publ_flag
 O1 C1 1.2206(5) . ?
 O2 C1 1.3117(4) . ?
 O2 H1 0.979(11) . ?
 O3 C6 1.2404(5) . ?
 O4 C4 1.4248(4) . ?
 O4 H2 0.960(10) . ?
 O5 H12 0.962(10) . ?
 O5 H13 0.935(9) . ?
 N1 C2 1.4584(5) . ?
 N1 C5 1.4678(5) . ?
 N1 C6 1.3421(5) . ?
 C1 C2 1.5139(5) . ?
 C2 C3 1.5412(6) . ?
 C2 H3 1.081(8) . ?
 C3 C4 1.5253(5) . ?
 C3 H4 1.079(8) . ?
 C3 H5 1.075(8) . ?
 C4 C5 1.5288(5) . ?
 C4 H6 1.092(8) . ?
 C5 H7 1.088(9) . ?
 C5 H8 1.068(8) . ?
 C6 C7 1.5015(6) . ?
 C7 H9 1.069(9) . ?
 C7 H10 1.071(9) . ?
 C7 H11 1.063(9) . ?

loop_
  _geom_angle_atom_site_label_1
  _geom_angle_atom_site_label_2
  _geom_angle_atom_site_label_3
  _geom_angle
  _geom_angle_site_symmetry_1
  _geom_angle_site_symmetry_3
  _geom_angle_publ_flag
 H1 O2 C1 109.1(6) . . ?
 H2 O4 C4 109.3(6) . . ?
 H13 O5 H12 109.0(8) . . ?
 C5 N1 C2 112.74(2) . . ?
 C6 N1 C2 119.86(2) . . ?
 C6 N1 C5 127.06(2) . . ?
 O2 C1 O1 123.83(3) . . ?
 C2 C1 O1 121.15(3) . . ?
 C2 C1 O2 114.86(2) . . ?
 C1 C2 N1 114.37(2) . . ?
 C3 C2 N1 103.11(2) . . ?
 C3 C2 C1 110.78(2) . . ?
 H3 C2 N1 109.5(4) . . ?
 H3 C2 C1 107.1(4) . . ?
 H3 C2 C3 112.1(4) . . ?
 C4 C3 C2 103.02(2) . . ?
 H4 C3 C2 110.1(4) . . ?
 H4 C3 C4 109.4(4) . . ?
 H5 C3 C2 112.8(5) . . ?
 H5 C3 C4 112.3(5) . . ?
 H5 C3 H4 109.1(7) . . ?
 C3 C4 O4 108.20(2) . . ?
 C5 C4 O4 111.34(2) . . ?
 C5 C4 C3 102.83(2) . . ?
 H6 C4 O4 109.4(4) . . ?
 H6 C4 C3 112.6(4) . . ?
 H6 C4 C5 112.4(4) . . ?
 C4 C5 N1 102.33(2) . . ?
 H7 C5 N1 110.2(5) . . ?
 H7 C5 C4 110.9(5) . . ?
 H8 C5 N1 110.4(4) . . ?
 H8 C5 C4 112.5(4) . . ?
 H8 C5 H7 110.2(6) . . ?
 N1 C6 O3 119.53(3) . . ?
 C7 C6 O3 122.60(3) . . ?
 C7 C6 N1 117.87(2) . . ?
 H9 C7 C6 111.8(5) . . ?
 H10 C7 C6 110.6(4) . . ?
 H10 C7 H9 109.7(8) . . ?
 H11 C7 C6 110.2(5) . . ?
 H11 C7 H9 106.9(8) . . ?
 H11 C7 H10 107.4(8) . . ?

loop_
  _geom_torsion_atom_site_label_1
  _geom_torsion_atom_site_label_2
  _geom_torsion_atom_site_label_3
  _geom_torsion_atom_site_label_4
  _geom_torsion
  _geom_torsion_site_symmetry_1
  _geom_torsion_site_symmetry_2
  _geom_torsion_site_symmetry_3
  _geom_torsion_site_symmetry_4
  _geom_torsion_publ_flag
 O1 C1 C2 N1 151.95(3) . . . . ?
 O1 C1 C2 C3 -92.06(3) . . . . ?
 O2 C1 C2 N1 -32.47(3) . . . . ?
 O2 C1 C2 C3 83.52(3) . . . . ?
 O3 C6 N1 C2 3.28(3) . . . . ?
 O3 C6 N1 C5 176.11(3) . . . . ?
 O4 C4 C3 C2 -77.95(2) . . . . ?
 O4 C4 C5 N1 80.84(2) . . . . ?
 N1 C2 C3 C4 -29.20(2) . . . . ?
 N1 C5 C4 C3 -34.80(2) . . . . ?
 C1 C2 C3 C4 -151.99(2) . . . . ?
 C2 C3 C4 C5 39.93(2) . . . . ?

loop_
  _diffrn_refln_index_h
  _diffrn_refln_index_k
  _diffrn_refln_index_l
  _diffrn_refln_intensity_net
  _diffrn_refln_intensity_u
 1 0 0 0.23 0.05
 2 0 0 3358.72 71.09
 3 0 0 0.32 0.12
 4 0 0 293.9 6.25
 5 0 0 0.14 0.19
 6 0 0 1508.37 31.78
 7 0 0 0.4 0.31
 8 0 0 233.61 5.17
 9 0 0 0.05 0.36
 10 0 0 0.44 0.35
 11 0 0 0.99 0.47
 12 0 0 6.04 0.78
 13 0 0 1.92 0.65
 14 0 0 94.05 2.35
 15 0 0 1.13 0.77
 16 0 0 16.93 2.04
 17 0 0 2.82 1.94
 18 0 0 0.56 1.86
 19 0 0 2.65 2.38
 20 0 0 9.13 3.57
 0 1 0 1.21 0.12
 1 1 0 5952.39 89.25
 2 1 0 308.28 4.7
 3 1 0 730.95 10.87
 4 1 0 772.23 11.5
 5 1 0 140.24 2.19
 6 1 0 247.33 3.78
 7 1 0 0.75 0.23
 8 1 0 0.41 0.21
 9 1 0 6.31 0.46
 10 1 0 10.87 0.52
 11 1 0 0.68 0.35
 12 1 0 14.73 0.75
 13 1 0 8.86 0.59
 14 1 0 96.49 1.77
 15 1 0 0.98 0.58
 16 1 0 1.73 0.95
 17 1 0 118.45 3.26
 18 1 0 3.91 1.4
 19 1 0 20.35 1.96
 20 1 0 18.03 2.74
 0 2 0 4.67 0.24
 1 2 0 34.13 0.59
 2 2 0 1178.89 17.55
 3 2 0 2010.36 30.04
 4 2 0 555.35 8.32
 5 2 0 1227.55 18.3
 6 2 0 1120.4 16.74
 7 2 0 171.67 2.7
 8 2 0 61.13 1.15
 9 2 0 18.63 0.64
 10 2 0 346.22 5.34
 11 2 0 94.76 1.69
 12 2 0 33.06 0.9
 13 2 0 263.07 4.15
 14 2 0 46.81 1.2
 15 2 0 1.01 0.61
 16 2 0 216.88 5.03
 17 2 0 1.88 1.25
 18 2 0 70.47 2.46
 19 2 0 17.47 1.98
 20 2 0 11.55 4.34
 0 3 0 3.35 0.39
 1 3 0 160 2.45
 2 3 0 53.84 0.9
 3 3 0 670.92 10.03
 4 3 0 256.6 3.9
 5 3 0 138.38 2.19
 6 3 0 14.44 0.49
 7 3 0 50.96 1
 8 3 0 236.22 3.69
 9 3 0 84.35 1.53
 10 3 0 76.12 1.44
 11 3 0 56.79 1.17
 12 3 0 10.94 0.63
 13 3 0 48.69 1.15
 14 3 0 113.48 2.03
 15 3 0 27.35 1.08
 16 3 0 1.74 0.95
 17 3 0 22.69 1.6
 18 3 0 58.3 2.39
 19 3 0 71.1 2.67
 0 4 0 390.96 8.37
 1 4 0 555.16 8.32
 2 4 0 846.74 12.61
 3 4 0 3463.44 51.78
 4 4 0 517.25 7.77
 5 4 0 63.46 1.1
 6 4 0 427.57 6.48
 7 4 0 0.43 0.26
 8 4 0 1116.55 16.72
 9 4 0 170.82 2.88
 10 4 0 72.67 1.4
 11 4 0 5.29 0.57
 12 4 0 15.59 0.72
 13 4 0 7.4 0.59
 14 4 0 174.31 3.3
 15 4 0 20.09 1.01
 16 4 0 17.22 1.27
 17 4 0 13.07 1.62
 18 4 0 74.83 2.47
 19 4 0 27.49 2.18
 0 5 0 0.15 0.2
 1 5 0 140.43 2.24
 2 5 0 58.5 1.02
 3 5 0 2.39 0.3
 4 5 0 1115.14 16.62
 5 5 0 185.54 2.89
 6 5 0 3.86 0.38
 7 5 0 8.84 0.49
 8 5 0 17.35 0.62
 9 5 0 1099.28 16.5
 10 5 0 5.16 0.59
 11 5 0 160.55 2.76
 12 5 0 18.16 0.74
 13 5 0 12.01 0.7
 14 5 0 51.57 1.31
 15 5 0 326.24 5.87
 16 5 0 74.4 2.32
 17 5 0 16.92 1.65
 18 5 0 1.21 2.02
 19 5 0 51.18 2.73
 0 6 0 3.49 0.6
 1 6 0 10.5 0.39
 2 6 0 31.12 0.68
 3 6 0 72.3 1.26
 4 6 0 168.03 2.64
 5 6 0 302.35 4.82
 6 6 0 12.44 0.58
 7 6 0 21.05 0.66
 8 6 0 423.02 6.43
 9 6 0 95 1.74
 10 6 0 54.82 1.12
 11 6 0 107.87 1.91
 12 6 0 115.6 2.01
 13 6 0 483.01 8.54
 14 6 0 98.55 2.18
 15 6 0 247.15 5.1
 16 6 0 2.42 1.12
 17 6 0 5.67 1.6
 18 6 0 63.06 2.62
 19 6 0 12.69 2.66
 0 7 0 0.89 0.35
 1 7 0 24.63 0.64
 2 7 0 117.92 1.94
 3 7 0 94.06 1.6
 4 7 0 143.53 2.36
 5 7 0 82.07 1.48
 6 7 0 29.94 0.76
 7 7 0 15.45 0.64
 8 7 0 0.8 0.34
 9 7 0 2.06 0.33
 10 7 0 139.64 2.38
 11 7 0 43.08 1.02
 12 7 0 70.47 1.62
 13 7 0 43.74 1.23
 14 7 0 266.44 4.92
 15 7 0 1.24 1.01
 16 7 0 68.24 2.29
 17 7 0 26.24 1.85
 18 7 0 41.43 2.62
 0 8 0 13.34 0.81
 1 8 0 1101.43 16.49
 2 8 0 415.56 6.32
 3 8 0 137.89 2.42
 4 8 0 231.82 3.78
 5 8 0 119.01 2
 6 8 0 3.59 0.52
 7 8 0 9.14 0.59
 8 8 0 91.23 1.64
 9 8 0 66.25 1.33
 10 8 0 1.79 0.46
 11 8 0 7.9 0.72
 12 8 0 0.41 0.57
 13 8 0 0.46 0.7
 14 8 0 49.69 1.41
 15 8 0 5.61 1.33
 16 8 0 21.86 1.93
 17 8 0 1.34 1.69
 18 8 0 19.05 2.43
 0 9 0 0.34 0.62
 1 9 0 59.99 1.2
 2 9 0 22.68 0.69
 3 9 0 131.61 2.2
 4 9 0 72.82 1.45
 5 9 0 31.92 0.87
 6 9 0 242.54 3.83
 7 9 0 128.63 2.15
 8 9 0 327.75 5.44
 9 9 0 232.88 3.68
 10 9 0 18.86 0.99
 11 9 0 41.04 1.32
 12 9 0 32.91 1.24
 13 9 0 11.55 1.03
 14 9 0 21.89 1.29
 15 9 0 145.2 3.94
 16 9 0 28.71 1.94
 17 9 0 21.99 2.01
 0 10 0 438.99 9.46
 1 10 0 0.63 0.39
 2 10 0 103.81 1.89
 3 10 0 69.7 1.36
 4 10 0 1.01 0.43
 5 10 0 514.02 8.01
 6 10 0 26.72 0.82
 7 10 0 4.34 0.64
 8 10 0 103.6 1.84
 9 10 0 160.82 3.04
 10 10 0 2.33 0.81
 11 10 0 3.49 0.89
 12 10 0 28.79 1.14
 13 10 0 2.68 1.01
 14 10 0 249.04 5.85
 15 10 0 5.83 1.6
 16 10 0 3.91 1.97
 17 10 0 25.17 3.34
 0 11 0 1.12 0.7
 1 11 0 34.58 0.94
 2 11 0 36.69 0.99
 3 11 0 107.59 1.89
 4 11 0 197.49 3.24
 5 11 0 42.51 1.02
 6 11 0 123.2 2.26
 7 11 0 5.08 0.65
 8 11 0 26.19 1.09
 9 11 0 15.1 0.96
 10 11 0 3.08 0.71
 11 11 0 9.01 0.82
 12 11 0 4.81 1.01
 13 11 0 58.23 1.77
 14 11 0 27.56 1.88
 15 11 0 1.41 1.89
 16 11 0 7.04 2.09
 0 12 0 403.65 8.76
 1 12 0 20.36 0.76
 2 12 0 104.66 1.91
 3 12 0 6.16 0.59
 4 12 0 14.73 0.76
 5 12 0 192.42 3.14
 6 12 0 61.93 1.35
 7 12 0 514.5 9.08
 8 12 0 27.74 1.22
 9 12 0 7.6 0.72
 10 12 0 5.11 1.08
 11 12 0 37.8 1.5
 12 12 0 61.25 1.97
 13 12 0 15.59 1.84
 14 12 0 10.79 2.14
 15 12 0 1.69 2.36
 0 13 0 0.69 0.92
 1 13 0 77.06 1.52
 2 13 0 79.86 1.54
 3 13 0 60.92 1.29
 4 13 0 3.89 0.67
 5 13 0 13.72 0.79
 6 13 0 23.62 1.04
 7 13 0 45.67 1.35
 8 13 0 58.54 1.59
 9 13 0 40.77 1.41
 10 13 0 11.33 1.3
 11 13 0 197.58 4.06
 12 13 0 0.66 1.39
 13 13 0 57.34 2.72
 14 13 0 33.91 2.75
 0 14 0 334.03 7.36
 1 14 0 18.48 0.92
 2 14 0 5.06 0.72
 3 14 0 51.93 1.24
 4 14 0 4.36 0.84
 5 14 0 178.23 3.49
 6 14 0 531.47 9.41
 7 14 0 36 1.31
 8 14 0 9.39 1.33
 9 14 0 65.15 1.89
 10 14 0 1.67 1.55
 11 14 0 162.26 4.48
 12 14 0 29.28 2.05
 13 14 0 54.59 2.85
 0 15 0 0.56 1.38
 1 15 0 7.36 1.03
 2 15 0 52.53 1.57
 3 15 0 4.21 0.89
 4 15 0 41.14 1.49
 5 15 0 158.61 3.23
 6 15 0 7.79 1.34
 7 15 0 58.56 2.23
 8 15 0 17.43 1.64
 9 15 0 4.55 1.53
 10 15 0 92.65 3.23
 11 15 0 12.32 2.43
 12 15 0 35.27 2.8
 0 16 0 35.25 2.29
 1 16 0 4.52 1.6
 2 16 0 111.52 3.18
 3 16 0 12.59 1.41
 4 16 0 83.68 2.55
 5 16 0 11.88 1.59
 6 16 0 1.24 1.47
 7 16 0 4.54 1.47
 8 16 0 5.33 1.53
 9 16 0 1.42 1.91
 10 16 0 50.04 2.98
 0 17 0 0.32 2.04
 1 17 0 30.27 2.02
 2 17 0 40.59 2.12
 3 17 0 6.13 1.54
 4 17 0 16.47 1.99
 5 17 0 47.87 2.17
 6 17 0 14.42 1.99
 7 17 0 16.78 2.33
 8 17 0 132.15 4.07
 0 18 0 11.33 2.72
 1 18 0 3.2 1.8
 2 18 0 148.68 4.28
 3 18 0 6.71 3.21
 4 18 0 22.46 2.4
 5 18 0 7.46 2.62
 6 18 0 8.25 2.92
 0 0 1 0.27 0.07
 1 0 1 96.59 1.46
 2 0 1 8097.05 126.13
 3 0 1 207.05 3.14
 4 0 1 26.06 0.52
 5 0 1 205.65 3.16
 6 0 1 409.44 6.19
 7 0 1 554.28 8.34
 8 0 1 0.54 0.23
 9 0 1 84.91 1.5
 10 0 1 0.54 0.3
 11 0 1 42.63 0.94
 12 0 1 10.9 0.63
 13 0 1 94.01 1.71
 14 0 1 94.02 1.71
 15 0 1 8.84 0.66
 16 0 1 2.46 0.86
 17 0 1 15.5 1.36
 18 0 1 73.34 2.58
 19 0 1 169.59 4.79
 20 0 1 7.35 2.94
 0 1 1 386.2 5.79
 -1 1 1 1002.57 16.7
 1 1 1 994.03 14.88
 -2 1 1 1709.17 25.56
 2 1 1 1693.9 25.31
 -3 1 1 586.33 8.76
 3 1 1 580.55 8.66
 -4 1 1 1628.55 24.32
 4 1 1 1575.7 23.46
 -5 1 1 404.39 6.1
 5 1 1 400.11 6.03
 -6 1 1 159.93 2.54
 6 1 1 162.27 2.53
 -7 1 1 89.82 1.51
 7 1 1 88.05 1.53
 -8 1 1 27.7 0.71
 8 1 1 28.71 0.7
 -9 1 1 755.12 11.4
 9 1 1 741.3 11.15
 -10 1 1 68.2 1.28
 10 1 1 66.2 1.27
 -11 1 1 38.29 0.94
 11 1 1 40.39 0.98
 -12 1 1 245.16 3.87
 12 1 1 245.56 3.94
 -13 1 1 12.39 0.69
 13 1 1 13.09 0.66
 -14 1 1 63.07 1.28
 14 1 1 63.86 1.35
 -15 1 1 118.24 2.25
 15 1 1 117.44 2.24
 -16 1 1 15.85 1.2
 16 1 1 14.81 1.33
 -17 1 1 83.18 2.49
 17 1 1 85.24 2.48
 -18 1 1 44.98 1.87
 18 1 1 44.84 1.97
 -19 1 1 17.21 1.76
 19 1 1 19.88 2.03
 -20 1 1 44.42 3.02
 20 1 1 43.06 3.06
 0 2 1 2849.5 42.81
 -1 2 1 544.99 8.37
 1 2 1 535.57 8.03
 -2 2 1 85.21 1.34
 2 2 1 85.46 1.34
 -3 2 1 746.7 11.15
 3 2 1 760.53 11.37
 -4 2 1 2263.35 33.78
 4 2 1 2295.47 34.26
 -5 2 1 607.63 9.09
 5 2 1 592.4 9.06
 -6 2 1 633.34 9.51
 6 2 1 630.5 9.47
 -7 2 1 24.42 0.61
 7 2 1 24.62 0.6
 -8 2 1 717.8 10.8
 8 2 1 706.44 10.62
 -9 2 1 73.23 1.32
 9 2 1 74.11 1.35
 -10 2 1 376.21 5.78
 10 2 1 377.57 5.81
 -11 2 1 30.55 0.83
 11 2 1 28.74 0.81
 -12 2 1 210.37 3.39
 12 2 1 206.25 3.3
 -13 2 1 57.67 1.24
 13 2 1 57.93 1.2
 -14 2 1 203.9 3.3
 14 2 1 201.74 3.27
 -15 2 1 150.17 2.98
 15 2 1 152.49 2.97
 -16 2 1 11.13 1.15
 16 2 1 9.99 1.04
 -17 2 1 17.22 1.49
 17 2 1 18.66 1.54
 -18 2 1 91.85 2.77
 18 2 1 94.26 2.84
 -19 2 1 19.96 2.06
 19 2 1 21.36 2.27
 -20 2 1 23.05 5.01
 20 2 1 17.02 7.63
 0 3 1 701.61 11.59
 -1 3 1 2403.18 36.88
 1 3 1 2483.37 37.14
 -2 3 1 993.74 14.84
 2 3 1 993.16 14.85
 -3 3 1 405.34 6.1
 3 3 1 408.6 6.14
 -4 3 1 296.97 4.51
 4 3 1 294.36 4.48
 -5 3 1 385.88 5.81
 5 3 1 384.97 5.88
 -6 3 1 911.43 13.77
 6 3 1 903.58 13.51
 -7 3 1 140.91 2.28
 7 3 1 136.22 2.18
 -8 3 1 104.19 1.83
 8 3 1 102.67 1.74
 -9 3 1 728.94 11
 9 3 1 719.81 10.84
 -10 3 1 9.08 0.55
 10 3 1 9.14 0.59
 -11 3 1 39.07 0.98
 11 3 1 36.82 0.91
 -12 3 1 28.4 0.87
 12 3 1 28.16 0.84
 -13 3 1 42.52 1.01
 13 3 1 43.55 1
 -14 3 1 53.13 1.29
 14 3 1 51.88 1.23
 -15 3 1 133.84 2.69
 15 3 1 131.53 2.66
 -16 3 1 3.04 0.93
 16 3 1 2.67 0.87
 -17 3 1 33.92 1.64
 17 3 1 32.81 1.74
 -18 3 1 42.33 1.97
 18 3 1 44.48 1.97
 -19 3 1 15.28 2.04
 19 3 1 18.49 2.64
 0 4 1 833.03 12.42
 -1 4 1 3538.94 53.24
 1 4 1 3637.78 60.52
 -2 4 1 897.54 13.43
 2 4 1 887.14 13.24
 -3 4 1 40.18 0.8
 3 4 1 41.91 0.78
 -4 4 1 385.61 5.84
 4 4 1 382.92 5.8
 -5 4 1 533.37 8.02
 5 4 1 530.76 8.15
 -6 4 1 161.02 2.57
 6 4 1 159.71 2.53
 -7 4 1 109.22 1.86
 7 4 1 110.07 1.83
 -8 4 1 104.39 1.79
 8 4 1 107.3 1.81
 -9 4 1 60.49 1.21
 9 4 1 61.88 1.21
 -10 4 1 79.71 1.47
 10 4 1 76.47 1.48
 -11 4 1 39.14 0.95
 11 4 1 38.95 0.94
 -12 4 1 22.95 0.78
 12 4 1 21.34 0.75
 -13 4 1 30.66 0.92
 13 4 1 31.17 0.88
 -14 4 1 20.43 0.9
 14 4 1 22.76 0.97
 -15 4 1 24.9 1.03
 15 4 1 23.89 1.12
 -16 4 1 2.88 0.85
 16 4 1 2.57 0.78
 -17 4 1 43.16 1.88
 17 4 1 41.98 1.79
 -18 4 1 30.23 2.13
 18 4 1 30.4 2.14
 -19 4 1 34.16 2.33
 19 4 1 35.18 2.41
 0 5 1 350.39 5.29
 -1 5 1 498.33 7.5
 1 5 1 518.38 7.81
 -2 5 1 361.54 5.47
 2 5 1 363.93 5.51
 -3 5 1 203.1 3.15
 3 5 1 200.83 3.11
 -4 5 1 347.26 5.27
 4 5 1 351.2 5.33
 -5 5 1 35.03 0.74
 5 5 1 35.63 0.8
 -6 5 1 165.59 2.62
 6 5 1 167.57 2.72
 -7 5 1 908.6 13.63
 7 5 1 897.32 13.46
 -8 5 1 46.61 0.97
 8 5 1 47.27 0.98
 -9 5 1 13.58 0.55
 9 5 1 13.8 0.63
 -10 5 1 121 2.06
 10 5 1 122.14 2.09
 -11 5 1 13.2 0.62
 11 5 1 13.99 0.65
 -12 5 1 60.58 1.26
 12 5 1 59.67 1.22
 -13 5 1 138.51 2.55
 13 5 1 136.72 2.49
 -14 5 1 54.5 1.45
 14 5 1 55.95 1.49
 -15 5 1 27.02 1.16
 15 5 1 25.15 1.07
 -16 5 1 57.83 1.95
 16 5 1 61.77 2.22
 -17 5 1 1.69 1.3
 17 5 1 2.02 1.42
 -18 5 1 1.15 1.59
 18 5 1 1.67 1.35
 -19 5 1 21.59 2.4
 19 5 1 15.82 2.52
 0 6 1 804.13 12.01
 -1 6 1 390.11 6.4
 1 6 1 384.02 5.81
 -2 6 1 216.14 3.36
 2 6 1 222.28 3.45
 -3 6 1 372.86 5.64
 3 6 1 365.62 5.58
 -4 6 1 133.31 2.16
 4 6 1 130.54 2.15
 -5 6 1 13.65 0.48
 5 6 1 14.24 0.52
 -6 6 1 535.24 8.12
 6 6 1 538.43 8.2
 -7 6 1 661.85 9.95
 7 6 1 649 9.79
 -8 6 1 9.09 0.57
 8 6 1 8.73 0.53
 -9 6 1 3.89 0.49
 9 6 1 3.65 0.52
 -10 6 1 81.66 1.51
 10 6 1 78.74 1.49
 -11 6 1 38.69 0.96
 11 6 1 39.94 1.01
 -12 6 1 3.64 0.54
 12 6 1 4.61 0.61
 -13 6 1 258.07 4.7
 13 6 1 269.25 4.94
 -14 6 1 129.02 2.65
 14 6 1 126.55 2.6
 -15 6 1 119.06 2.81
 15 6 1 110.83 2.67
 -16 6 1 52.29 2
 16 6 1 53.31 1.94
 -17 6 1 60.17 2.35
 17 6 1 63.84 2.38
 -18 6 1 36.58 2.37
 18 6 1 34.17 2.11
 -19 6 1 11.92 3.46
 19 6 1 7.77 3.06
 0 7 1 185.72 2.93
 -1 7 1 1115.18 16.67
 1 7 1 1127.46 16.84
 -2 7 1 95.3 1.61
 2 7 1 93.76 1.58
 -3 7 1 30.63 0.73
 3 7 1 31.23 0.76
 -4 7 1 378.89 5.77
 4 7 1 377.52 5.75
 -5 7 1 484.39 7.34
 5 7 1 495.26 7.54
 -6 7 1 325.43 5.16
 6 7 1 327.7 5.05
 -7 7 1 221.1 3.51
 7 7 1 221.8 3.5
 -8 7 1 1.32 0.34
 8 7 1 1.63 0.42
 -9 7 1 79.67 1.5
 9 7 1 76.91 1.47
 -10 7 1 105.44 1.85
 10 7 1 103.46 1.85
 -11 7 1 51.52 1.14
 11 7 1 51.8 1.14
 -12 7 1 24.96 0.94
 12 7 1 25.05 1.02
 -13 7 1 28.22 1.02
 13 7 1 29.16 1.1
 -14 7 1 87.67 1.98
 14 7 1 88.14 1.95
 -15 7 1 0.71 1.18
 15 7 1 2.38 1.08
 -16 7 1 63.02 2.47
 16 7 1 64.98 2.21
 -17 7 1 40.57 2.14
 17 7 1 35.01 2.15
 -18 7 1 9.76 2.13
 18 7 1 4.36 1.9
 0 8 1 1046.29 15.66
 -1 8 1 587.13 8.98
 1 8 1 599.74 9.17
 -2 8 1 105.53 1.82
 2 8 1 112.26 1.9
 -3 8 1 328.71 5.09
 3 8 1 333.93 5.13
 -4 8 1 85.99 1.57
 4 8 1 86.71 1.56
 -5 8 1 253.36 4.24
 5 8 1 255.32 3.99
 -6 8 1 163.51 2.66
 6 8 1 163.54 2.66
 -7 8 1 51.36 1.1
 7 8 1 50.81 1.08
 -8 8 1 47.63 1.04
 8 8 1 49.34 1.08
 -9 8 1 114.09 2
 9 8 1 115.31 2.02
 -10 8 1 40.75 0.97
 10 8 1 39.29 1
 -11 8 1 34.27 1.15
 11 8 1 30.54 1.04
 -12 8 1 7.31 0.79
 12 8 1 6.6 0.76
 -13 8 1 68.24 1.76
 13 8 1 66.81 1.68
 -14 8 1 5.77 0.94
 14 8 1 6.07 0.86
 -15 8 1 6.21 1.18
 15 8 1 5.5 1.27
 -16 8 1 5.38 1.52
 16 8 1 6.18 1.75
 -17 8 1 40.41 2.42
 17 8 1 45.92 2.72
 -18 8 1 41.19 3.13
 18 8 1 35.9 2.6
 0 9 1 88.02 1.58
 -1 9 1 216.31 3.43
 1 9 1 220.53 3.62
 -2 9 1 36.06 0.9
 2 9 1 35.53 0.88
 -3 9 1 60.03 1.2
 3 9 1 58.14 1.17
 -4 9 1 344.36 5.31
 4 9 1 327.32 5.13
 -5 9 1 270.21 4.21
 5 9 1 269.28 4.24
 -6 9 1 69.23 1.4
 6 9 1 71.36 1.36
 -7 9 1 38.19 0.96
 7 9 1 40.91 0.98
 -8 9 1 55.61 1.23
 8 9 1 55.7 1.23
 -9 9 1 0.99 0.4
 9 9 1 1.14 0.38
 -10 9 1 198.43 3.73
 10 9 1 189.41 3.55
 -11 9 1 20.63 0.96
 11 9 1 22.53 0.98
 -12 9 1 27.22 1.08
 12 9 1 27.37 1.05
 -13 9 1 62.3 1.63
 13 9 1 66.21 1.7
 -14 9 1 20.28 1.32
 14 9 1 22.09 1.3
 -15 9 1 29.63 1.82
 15 9 1 29.77 1.74
 -16 9 1 22.13 2.09
 16 9 1 23.73 2.12
 -17 9 1 12.37 2.17
 17 9 1 15.09 2.12
 0 10 1 89.74 1.74
 -1 10 1 76.96 1.43
 1 10 1 74.05 1.47
 -2 10 1 21.83 0.72
 2 10 1 22.07 0.69
 -3 10 1 35.88 0.94
 3 10 1 35.31 1
 -4 10 1 171.26 2.79
 4 10 1 169.88 2.92
 -5 10 1 39.04 0.97
 5 10 1 39.93 1.05
 -6 10 1 9.84 0.64
 6 10 1 9.53 0.65
 -7 10 1 119.78 2.11
 7 10 1 118.48 2.07
 -8 10 1 53.11 1.11
 8 10 1 52.41 1.17
 -9 10 1 35.61 1.05
 9 10 1 38.44 1.24
 -10 10 1 11.38 0.85
 10 10 1 11.68 0.87
 -11 10 1 87.58 1.98
 11 10 1 88.74 1.96
 -12 10 1 64.14 1.93
 12 10 1 66.37 1.66
 -13 10 1 18.85 1.16
 13 10 1 18.82 1.2
 -14 10 1 111.8 2.95
 14 10 1 107.15 2.79
 -15 10 1 5.7 1.66
 15 10 1 8.26 1.55
 -16 10 1 92.4 3.28
 16 10 1 98.23 3.43
 -17 10 1 10.59 3.19
 17 10 1 12.36 2.99
 0 11 1 28.69 0.92
 -1 11 1 128.42 2.2
 1 11 1 124.42 2.15
 -2 11 1 212.74 3.48
 2 11 1 217.83 3.51
 -3 11 1 125.15 2.18
 3 11 1 130.29 2.23
 -4 11 1 57.59 1.21
 4 11 1 57.85 1.26
 -5 11 1 105.26 1.93
 5 11 1 106.11 1.93
 -6 11 1 35.51 0.98
 6 11 1 36.3 1
 -7 11 1 83.92 1.6
 7 11 1 83.56 1.59
 -8 11 1 159.04 3.06
 8 11 1 164.88 3.18
 -9 11 1 52.39 1.4
 9 11 1 55.61 1.49
 -10 11 1 125.98 2.58
 10 11 1 130.8 2.75
 -11 11 1 76.35 1.85
 11 11 1 74.97 1.85
 -12 11 1 111.15 2.45
 12 11 1 113.24 2.49
 -13 11 1 15.39 1.37
 13 11 1 17.01 1.52
 -14 11 1 27.02 1.7
 14 11 1 23.09 1.85
 -15 11 1 65.32 2.65
 15 11 1 67.1 3
 -16 11 1 10.17 2.56
 16 11 1 9.28 2.43
 0 12 1 40.89 1.05
 -1 12 1 32.04 0.94
 1 12 1 30.38 0.87
 -2 12 1 215.24 3.47
 2 12 1 217.05 3.58
 -3 12 1 99.25 1.81
 3 12 1 94.71 1.73
 -4 12 1 16.27 0.77
 4 12 1 16.38 0.79
 -5 12 1 166.42 2.89
 5 12 1 165.68 2.78
 -6 12 1 89.96 1.81
 6 12 1 88.24 1.73
 -7 12 1 9.85 0.75
 7 12 1 8.4 0.72
 -8 12 1 114.07 2.37
 8 12 1 117.76 2.45
 -9 12 1 29.55 1.18
 9 12 1 29.43 1.22
 -10 12 1 20.54 1.05
 10 12 1 21.44 1.1
 -11 12 1 10.4 1.05
 11 12 1 11 1.21
 -12 12 1 5.58 1.17
 12 12 1 5.64 1.2
 -13 12 1 43.51 1.92
 13 12 1 44.85 1.97
 -14 12 1 62.35 2.75
 14 12 1 61.6 2.64
 -15 12 1 80.58 3.24
 15 12 1 80.85 3.02
 0 13 1 13.23 0.76
 -1 13 1 43.24 1.24
 1 13 1 40.46 1.09
 -2 13 1 45.92 1.1
 2 13 1 47.36 1.13
 -3 13 1 2.22 0.53
 3 13 1 2.55 0.56
 -4 13 1 192.45 3.13
 4 13 1 200.82 3.28
 -5 13 1 42.89 1.21
 5 13 1 43.25 1.18
 -6 13 1 66.97 1.62
 6 13 1 67.1 1.65
 -7 13 1 114.42 2.41
 7 13 1 109.63 2.46
 -8 13 1 73.67 1.81
 8 13 1 73.67 1.81
 -9 13 1 209.47 4.02
 9 13 1 210.42 4.08
 -10 13 1 28.72 1.55
 10 13 1 23.96 1.23
 -11 13 1 30.48 1.86
 11 13 1 31.2 1.66
 -12 13 1 94.53 2.71
 12 13 1 95.81 3.11
 -13 13 1 32.57 2.18
 13 13 1 27.69 1.98
 -14 13 1 73.5 3.27
 14 13 1 60.48 2.83
 0 14 1 29.35 1
 -1 14 1 25.08 0.92
 1 14 1 25.42 0.94
 -2 14 1 43.18 1.15
 2 14 1 42.69 1.13
 -3 14 1 7.8 0.84
 3 14 1 8.36 0.77
 -4 14 1 56.92 1.52
 4 14 1 56.61 1.5
 -5 14 1 26.72 1.15
 5 14 1 26.49 1.1
 -6 14 1 55.05 1.5
 6 14 1 55.94 1.57
 -7 14 1 3.73 1.11
 7 14 1 4.32 1.06
 -8 14 1 77.15 2.18
 8 14 1 79.86 2.24
 -9 14 1 27.87 1.64
 9 14 1 24.74 1.42
 -10 14 1 17.92 1.48
 10 14 1 15.86 1.45
 -11 14 1 22.39 1.92
 11 14 1 27.67 1.89
 -12 14 1 82.61 2.91
 12 14 1 83.83 3.06
 -13 14 1 97.17 3.58
 13 14 1 97.86 3.62
 0 15 1 8.02 0.89
 -1 15 1 14.64 1.08
 1 15 1 14.16 1
 -2 15 1 96.23 2.32
 2 15 1 100.45 2.46
 -3 15 1 143.57 3.23
 3 15 1 135.04 3.2
 -4 15 1 65.95 1.98
 4 15 1 60.7 1.83
 -5 15 1 4.67 1.08
 5 15 1 2.13 1.31
 -6 15 1 17.11 1.33
 6 15 1 17.05 1.32
 -7 15 1 135.13 3.21
 7 15 1 134.47 3.27
 -8 15 1 27.77 1.6
 8 15 1 28.13 1.54
 -9 15 1 15.17 1.56
 9 15 1 14.4 1.61
 -10 15 1 6.13 1.89
 10 15 1 5.2 1.83
 -11 15 1 21.58 2.69
 11 15 1 16.62 2.05
 -12 15 1 24.99 2.85
 12 15 1 26.22 2.86
 0 16 1 34.91 1.56
 -1 16 1 72.3 2.51
 1 16 1 70.74 2.36
 -2 16 1 83.12 2.84
 2 16 1 91.19 2.86
 -3 16 1 4.15 1.34
 3 16 1 5.06 1.18
 -4 16 1 74.82 2.47
 4 16 1 69.99 2.37
 -5 16 1 26.43 1.85
 5 16 1 24.02 1.8
 -6 16 1 27.66 2.02
 6 16 1 31.73 2.02
 -7 16 1 6.17 1.42
 7 16 1 5.26 1.49
 -8 16 1 8.19 1.65
 8 16 1 5.82 2.13
 -9 16 1 18.78 2.53
 9 16 1 16.86 2.24
 -10 16 1 6.01 2.47
 10 16 1 7.95 2.28
 0 17 1 108.81 3.6
 -1 17 1 19.18 1.82
 1 17 1 21.99 1.73
 -2 17 1 45.84 1.96
 2 17 1 46.1 2.22
 -3 17 1 53.53 2.48
 3 17 1 51.37 2.18
 -4 17 1 44.56 2.42
 4 17 1 42.51 2.38
 -5 17 1 4.02 1.81
 5 17 1 5.34 1.79
 -6 17 1 98.1 3.38
 6 17 1 97.34 3.27
 -7 17 1 78.07 3.1
 7 17 1 76.48 3
 -8 17 1 17.98 2.31
 8 17 1 14.9 2.46
 0 18 1 25.74 2.35
 -1 18 1 2.68 1.99
 1 18 1 0.62 1.82
 -2 18 1 25.11 2.19
 2 18 1 23.82 2.41
 -3 18 1 12.96 2.11
 3 18 1 12.86 2.4
 -4 18 1 29.29 2.61
 4 18 1 29.02 2.64
 -5 18 1 78.65 3.33
 5 18 1 74.57 3.19
 -6 18 1 13.73 5.13
 6 18 1 18.88 6.3
 0 0 2 665.89 14.14
 1 0 2 1884.24 28.51
 2 0 2 891.22 13.35
 3 0 2 173.6 2.66
 4 0 2 964.27 14.38
 5 0 2 81.87 1.34
 6 0 2 23.26 0.55
 7 0 2 9.41 0.42
 8 0 2 3.41 0.4
 9 0 2 633.28 9.56
 10 0 2 12.95 0.59
 11 0 2 314.42 4.91
 12 0 2 1.13 0.45
 13 0 2 8.18 0.57
 14 0 2 17.86 0.79
 15 0 2 29.29 1.08
 16 0 2 51.11 1.83
 17 0 2 20.74 1.46
 18 0 2 134.55 3.47
 19 0 2 21.26 2.16
 20 0 2 6.77 3.82
 0 1 2 4420.12 67.03
 -1 1 2 4582.16 80.33
 1 1 2 4718.44 82.7
 -2 1 2 864.5 12.95
 2 1 2 878.4 13.29
 -3 1 2 22.71 0.44
 3 1 2 22.37 0.44
 -4 1 2 831.16 12.4
 4 1 2 787.48 11.77
 -5 1 2 1013.66 15.14
 5 1 2 974.5 14.54
 -6 1 2 935.84 13.98
 6 1 2 931.66 13.93
 -7 1 2 54.78 1.03
 7 1 2 54.36 0.98
 -8 1 2 515.24 7.81
 8 1 2 516.26 7.8
 -9 1 2 198.79 3.16
 9 1 2 197.34 3.13
 -10 1 2 408.67 6.26
 10 1 2 400.24 6.11
 -11 1 2 38.19 0.95
 11 1 2 38.86 0.89
 -12 1 2 64.78 1.31
 12 1 2 67.66 1.39
 -13 1 2 102.31 1.84
 13 1 2 102.87 1.85
 -14 1 2 111.77 2.06
 14 1 2 109.77 2.02
 -15 1 2 1.12 0.59
 15 1 2 1.12 0.58
 -16 1 2 49.7 1.56
 16 1 2 52.91 1.69
 -17 1 2 17.33 1.32
 17 1 2 18.56 1.33
 -18 1 2 12.39 1.77
 18 1 2 12.98 1.55
 -19 1 2 66.81 2.76
 19 1 2 68.92 3.01
 -20 1 2 15.42 4.2
 20 1 2 21.79 5.6
 0 2 2 198.1 3
 -1 2 2 3059.01 46.06
 1 2 2 3007.49 46.51
 -2 2 2 1177 17.57
 2 2 2 1195.78 17.86
 -3 2 2 224.8 3.43
 3 2 2 228.22 3.47
 -4 2 2 305.81 4.62
 4 2 2 303.9 4.59
 -5 2 2 194.31 3
 5 2 2 193.4 2.98
 -6 2 2 456.37 6.89
 6 2 2 469.21 7.09
 -7 2 2 761.65 11.43
 7 2 2 766 11.47
 -8 2 2 78.98 1.39
 8 2 2 79.76 1.5
 -9 2 2 226.76 3.54
 9 2 2 224.77 3.54
 -10 2 2 85.85 1.55
 10 2 2 84.83 1.52
 -11 2 2 90.94 1.64
 11 2 2 91.43 1.65
 -12 2 2 27.17 0.83
 12 2 2 26.6 0.81
 -13 2 2 81.46 1.52
 13 2 2 81.74 1.63
 -14 2 2 260.75 4.41
 14 2 2 264.99 4.49
 -15 2 2 171.54 3.29
 15 2 2 170.59 3.3
 -16 2 2 10.19 1
 16 2 2 7.92 1
 -17 2 2 142.6 3.76
 17 2 2 140.31 3.57
 -18 2 2 31.29 2.01
 18 2 2 34.38 1.85
 -19 2 2 16.59 2.38
 19 2 2 17.12 2.39
 0 3 2 1436.07 21.51
 -1 3 2 637.63 9.57
 1 3 2 613.97 9.2
 -2 3 2 1308.61 20.32
 2 3 2 1283.88 19.2
 -3 3 2 482.24 7.25
 3 3 2 477.11 7.14
 -4 3 2 298.88 4.53
 4 3 2 302.02 4.56
 -5 3 2 701.19 10.5
 5 3 2 691.21 10.36
 -6 3 2 188.37 2.95
 6 3 2 189.98 2.98
 -7 3 2 19.56 0.56
 7 3 2 18.56 0.54
 -8 3 2 736.6 11.07
 8 3 2 753.91 11.34
 -9 3 2 100.7 1.73
 9 3 2 103.83 1.79
 -10 3 2 175.19 2.83
 10 3 2 169.21 2.75
 -11 3 2 14.73 0.65
 11 3 2 13.96 0.64
 -12 3 2 59.36 1.26
 12 3 2 57.15 1.2
 -13 3 2 253.85 4.29
 13 3 2 253.26 4
 -14 3 2 9 0.76
 14 3 2 11.37 0.73
 -15 3 2 15.98 1
 15 3 2 15.38 0.97
 -16 3 2 83.51 2.19
 16 3 2 83.32 2.19
 -17 3 2 5.03 1.19
 17 3 2 4.29 1.08
 -18 3 2 1.18 1.36
 18 3 2 0.95 1.29
 -19 3 2 48.5 2.55
 19 3 2 50.67 2.55
 0 4 2 678.22 10.15
 -1 4 2 1926.2 28.73
 1 4 2 1931.21 30.76
 -2 4 2 91.89 1.47
 2 4 2 92.52 1.5
 -3 4 2 641.18 9.63
 3 4 2 622.99 9.34
 -4 4 2 876.5 13.1
 4 4 2 905.46 13.52
 -5 4 2 247.79 3.82
 5 4 2 248.31 3.82
 -6 4 2 72.01 1.26
 6 4 2 74.27 1.28
 -7 4 2 59.47 1.14
 7 4 2 57.11 1.07
 -8 4 2 95.79 1.67
 8 4 2 97.1 1.67
 -9 4 2 48.9 1.03
 9 4 2 48.14 1
 -10 4 2 124.76 2.11
 10 4 2 120.95 2.07
 -11 4 2 13.95 0.6
 11 4 2 14.61 0.62
 -12 4 2 11.61 0.61
 12 4 2 12.25 0.62
 -13 4 2 18.25 0.73
 13 4 2 18.24 0.74
 -14 4 2 3.27 0.6
 14 4 2 3.97 0.68
 -15 4 2 73.57 1.96
 15 4 2 72.24 1.86
 -16 4 2 31.27 1.49
 16 4 2 32.62 1.35
 -17 4 2 6.41 1.37
 17 4 2 9.19 1.38
 -18 4 2 9.97 1.6
 18 4 2 11.89 1.62
 -19 4 2 78.05 3.11
 19 4 2 73.85 2.99
 0 5 2 1317.51 19.65
 -1 5 2 64 1.09
 1 5 2 61.9 1.07
 -2 5 2 326.55 4.95
 2 5 2 324.57 4.92
 -3 5 2 848.25 13.56
 3 5 2 846.23 13.05
 -4 5 2 161.97 2.65
 4 5 2 158.56 2.53
 -5 5 2 750.23 11.26
 5 5 2 749.05 11.55
 -6 5 2 55.93 1.06
 6 5 2 56.88 1.07
 -7 5 2 497.09 7.56
 7 5 2 499.2 7.72
 -8 5 2 41.78 1
 8 5 2 41.61 0.93
 -9 5 2 72.04 1.35
 9 5 2 73.14 1.37
 -10 5 2 8.82 0.58
 10 5 2 7.82 0.54
 -11 5 2 132.97 2.25
 11 5 2 132.29 2.27
 -12 5 2 79.13 1.49
 12 5 2 78.41 1.53
 -13 5 2 17.08 0.8
 13 5 2 18.89 0.81
 -14 5 2 19.3 0.99
 14 5 2 16.58 0.92
 -15 5 2 8.88 1.03
 15 5 2 6.76 0.97
 -16 5 2 10.08 1.17
 16 5 2 8.74 1.18
 -17 5 2 25.61 1.75
 17 5 2 25.42 1.79
 -18 5 2 26.12 2.2
 18 5 2 27.95 2.29
 -19 5 2 3.32 2.3
 19 5 2 1.2 2
 0 6 2 77.34 1.32
 -1 6 2 421.95 6.39
 1 6 2 427.05 6.47
 -2 6 2 508.79 7.64
 2 6 2 498.12 7.53
 -3 6 2 419.5 6.36
 3 6 2 411.57 6.21
 -4 6 2 406.23 6.16
 4 6 2 409.48 6.25
 -5 6 2 965.28 14.42
 5 6 2 975.65 14.59
 -6 6 2 317.45 4.91
 6 6 2 310.93 4.79
 -7 6 2 126.59 2.12
 7 6 2 122.55 2.05
 -8 6 2 26.8 0.78
 8 6 2 27.54 0.75
 -9 6 2 30.15 0.81
 9 6 2 28.98 0.78
 -10 6 2 101.05 1.77
 10 6 2 104 1.82
 -11 6 2 89.8 1.66
 11 6 2 89.87 1.65
 -12 6 2 66.75 1.58
 12 6 2 65.69 1.43
 -13 6 2 109.22 2.25
 13 6 2 111.17 2.27
 -14 6 2 72.1 1.77
 14 6 2 73.81 1.75
 -15 6 2 80.59 2.08
 15 6 2 84.48 2.1
 -16 6 2 32.24 1.42
 16 6 2 35.7 1.6
 -17 6 2 38.2 2.12
 17 6 2 40.83 2.03
 -18 6 2 76.26 3.06
 18 6 2 69.14 2.76
 -19 6 2 78.99 7.29
 19 6 2 75.27 7.01
 0 7 2 6.23 0.43
 -1 7 2 398.41 6.06
 1 7 2 402.79 6.11
 -2 7 2 56.29 1.04
 2 7 2 54.9 1.04
 -3 7 2 316.79 4.85
 3 7 2 305.54 4.68
 -4 7 2 2.03 0.28
 4 7 2 1.62 0.25
 -5 7 2 746.96 11.23
 5 7 2 743.72 11.17
 -6 7 2 65.92 1.24
 6 7 2 63.8 1.23
 -7 7 2 14.69 0.61
 7 7 2 15.5 0.64
 -8 7 2 181.61 3
 8 7 2 177.96 2.86
 -9 7 2 13.37 0.65
 9 7 2 12.84 0.62
 -10 7 2 44.7 1.05
 10 7 2 45.95 1.03
 -11 7 2 144.67 2.42
 11 7 2 145.49 2.47
 -12 7 2 79.69 1.73
 12 7 2 85.88 1.87
 -13 7 2 82.32 1.83
 13 7 2 85.63 1.89
 -14 7 2 108.12 2.56
 14 7 2 107.69 2.4
 -15 7 2 31.51 1.45
 15 7 2 29.5 1.4
 -16 7 2 18.12 1.38
 16 7 2 18.1 1.58
 -17 7 2 6.33 1.7
 17 7 2 8.88 1.76
 -18 7 2 39.55 2.38
 18 7 2 41.29 2.49
 0 8 2 122.56 2.02
 -1 8 2 548.85 8.3
 1 8 2 557.68 8.42
 -2 8 2 224.72 3.51
 2 8 2 220.23 3.46
 -3 8 2 253.24 3.94
 3 8 2 254.47 4.12
 -4 8 2 53.65 1.09
 4 8 2 53.43 1.08
 -5 8 2 102.36 1.77
 5 8 2 99.51 1.73
 -6 8 2 8.65 0.55
 6 8 2 8.4 0.56
 -7 8 2 198.32 3.25
 7 8 2 199.65 3.19
 -8 8 2 227.01 3.6
 8 8 2 224.16 3.57
 -9 8 2 17.15 0.7
 9 8 2 16.89 0.67
 -10 8 2 42.85 1.02
 10 8 2 43.45 1.03
 -11 8 2 12.39 0.89
 11 8 2 12.81 0.74
 -12 8 2 19.91 0.96
 12 8 2 19.66 0.97
 -13 8 2 64.51 1.59
 13 8 2 60.13 1.51
 -14 8 2 46.79 1.65
 14 8 2 46.92 1.54
 -15 8 2 15.22 1.33
 15 8 2 16.97 1.26
 -16 8 2 100.64 2.7
 16 8 2 102.91 2.76
 -17 8 2 1.46 1.82
 17 8 2 1.34 1.79
 -18 8 2 6.64 2.49
 18 8 2 12.53 2.88
 0 9 2 294.91 4.57
 -1 9 2 311.1 4.79
 1 9 2 306.84 4.72
 -2 9 2 15.04 0.61
 2 9 2 15.22 0.62
 -3 9 2 170.46 2.79
 3 9 2 170.93 2.76
 -4 9 2 71.21 1.45
 4 9 2 72.65 1.38
 -5 9 2 116.97 2.01
 5 9 2 117.22 2.02
 -6 9 2 6.63 0.56
 6 9 2 6.56 0.56
 -7 9 2 22.86 0.74
 7 9 2 22.14 0.76
 -8 9 2 129.8 2.19
 8 9 2 127.62 2.19
 -9 9 2 29.68 0.83
 9 9 2 27.57 0.87
 -10 9 2 65.07 1.53
 10 9 2 64.59 1.55
 -11 9 2 2.61 0.66
 11 9 2 3.77 0.67
 -12 9 2 37.72 1.32
 12 9 2 39.73 1.26
 -13 9 2 77.12 2.17
 13 9 2 72.46 1.87
 -14 9 2 29.41 1.42
 14 9 2 29.52 1.48
 -15 9 2 1.34 1.24
 15 9 2 1.53 1.21
 -16 9 2 29.36 1.9
 16 9 2 27.13 2.1
 -17 9 2 18.26 2.37
 17 9 2 17.55 2.4
 0 10 2 106.34 1.92
 -1 10 2 8.12 0.59
 1 10 2 9.17 0.61
 -2 10 2 13.71 0.65
 2 10 2 12.63 0.6
 -3 10 2 122.16 2.08
 3 10 2 124.03 2.11
 -4 10 2 32.43 0.9
 4 10 2 31.09 0.84
 -5 10 2 157.76 2.62
 5 10 2 156.39 2.78
 -6 10 2 15.61 0.7
 6 10 2 16.34 0.8
 -7 10 2 54.37 1.23
 7 10 2 55.73 1.2
 -8 10 2 105.98 1.89
 8 10 2 103.86 1.85
 -9 10 2 79 1.67
 9 10 2 83.83 1.79
 -10 10 2 99.3 2.12
 10 10 2 97.67 2.24
 -11 10 2 1.47 0.63
 11 10 2 0.92 0.74
 -12 10 2 28.94 1.26
 12 10 2 31.02 1.15
 -13 10 2 101.82 2.62
 13 10 2 104.73 2.58
 -14 10 2 177.28 3.9
 14 10 2 177.07 3.98
 -15 10 2 30.36 1.7
 15 10 2 30.23 1.9
 -16 10 2 39.77 2.43
 16 10 2 36.09 2.51
 0 11 2 0.63 0.35
 -1 11 2 66.04 1.34
 1 11 2 64.47 1.34
 -2 11 2 6.72 0.6
 2 11 2 7.6 0.62
 -3 11 2 185.43 3.01
 3 11 2 188.16 3.04
 -4 11 2 144.59 2.43
 4 11 2 141.25 2.37
 -5 11 2 6.8 0.59
 5 11 2 6.14 0.63
 -6 11 2 239.31 3.85
 6 11 2 241.01 4.1
 -7 11 2 26.61 0.97
 7 11 2 23.51 0.95
 -8 11 2 75.29 1.62
 8 11 2 74.27 1.55
 -9 11 2 194.25 3.7
 9 11 2 200.54 3.86
 -10 11 2 139.79 2.82
 10 11 2 136.02 2.75
 -11 11 2 7.9 0.94
 11 11 2 4.68 0.87
 -12 11 2 9.23 1.17
 12 11 2 7.92 1.15
 -13 11 2 139.57 3.34
 13 11 2 141.41 3.53
 -14 11 2 133.54 3.35
 14 11 2 133.42 3.31
 -15 11 2 67.31 2.67
 15 11 2 66.86 2.49
 -16 11 2 10.93 2.48
 16 11 2 6.71 2.2
 0 12 2 64.44 1.38
 -1 12 2 95.13 1.75
 1 12 2 96.2 1.86
 -2 12 2 40.55 1.02
 2 12 2 42.13 1.06
 -3 12 2 103.81 1.85
 3 12 2 104.14 1.92
 -4 12 2 106.59 1.9
 4 12 2 113.77 1.99
 -5 12 2 63.77 1.32
 5 12 2 63.78 1.31
 -6 12 2 147.43 2.64
 6 12 2 146.6 2.66
 -7 12 2 59.7 1.39
 7 12 2 59.1 1.4
 -8 12 2 34.37 1.25
 8 12 2 34.88 1.2
 -9 12 2 108.53 2.32
 9 12 2 110.88 2.33
 -10 12 2 14.52 1.07
 10 12 2 15.43 1.05
 -11 12 2 58.67 1.82
 11 12 2 59.09 1.83
 -12 12 2 20.92 1.48
 12 12 2 20.34 1.34
 -13 12 2 70.69 2.41
 13 12 2 69.46 2.31
 -14 12 2 32.93 1.99
 14 12 2 30.27 2.06
 -15 12 2 16.23 2.32
 15 12 2 15.21 1.98
 0 13 2 71.86 1.44
 -1 13 2 156.52 2.66
 1 13 2 162.94 2.94
 -2 13 2 54.39 1.33
 2 13 2 53.7 1.23
 -3 13 2 14.39 0.77
 3 13 2 15.71 0.81
 -4 13 2 58.99 1.33
 4 13 2 62.11 1.43
 -5 13 2 201.81 3.53
 5 13 2 203.04 3.55
 -6 13 2 4.4 0.76
 6 13 2 3.9 0.77
 -7 13 2 164.06 3.18
 7 13 2 165.43 3.2
 -8 13 2 107.85 2.48
 8 13 2 114.29 2.79
 -9 13 2 3.13 1.15
 9 13 2 1.94 1.04
 -10 13 2 19.16 1.44
 10 13 2 16.22 1.37
 -11 13 2 33.7 1.68
 11 13 2 32.25 1.69
 -12 13 2 144.67 3.52
 12 13 2 147.28 3.5
 -13 13 2 26 1.91
 13 13 2 25.03 2.19
 -14 13 2 12.88 2.26
 14 13 2 14.08 2.09
 0 14 2 15.31 0.83
 -1 14 2 4.32 0.73
 1 14 2 4.07 0.72
 -2 14 2 47.84 1.32
 2 14 2 50.72 1.35
 -3 14 2 41.64 1.22
 3 14 2 38.35 1.19
 -4 14 2 74.44 1.69
 4 14 2 73.76 1.69
 -5 14 2 30.88 1.24
 5 14 2 31.56 1.3
 -6 14 2 12.82 1.13
 6 14 2 11.73 0.91
 -7 14 2 41.57 1.56
 7 14 2 41.97 1.53
 -8 14 2 47.62 1.72
 8 14 2 49.15 1.76
 -9 14 2 22.59 1.47
 9 14 2 19.72 1.47
 -10 14 2 88.39 2.44
 10 14 2 94.74 2.54
 -11 14 2 7.23 1.58
 11 14 2 7.17 1.59
 -12 14 2 22.57 1.95
 12 14 2 19.82 2.07
 -13 14 2 14.03 2.22
 13 14 2 10.82 2.19
 0 15 2 75.29 1.88
 -1 15 2 32.5 1.37
 1 15 2 31.52 1.35
 -2 15 2 13.89 1.1
 2 15 2 14.83 1.21
 -3 15 2 60.98 1.83
 3 15 2 63.08 2.01
 -4 15 2 142.53 3.22
 4 15 2 140.3 3.23
 -5 15 2 36.59 1.62
 5 15 2 34.57 1.73
 -6 15 2 248.83 5.19
 6 15 2 246.86 5.13
 -7 15 2 9.49 1.31
 7 15 2 8.79 1.37
 -8 15 2 5.87 1.4
 8 15 2 3.02 1.13
 -9 15 2 21.91 1.61
 9 15 2 23.83 1.7
 -10 15 2 43.45 2.49
 10 15 2 44.49 2.27
 -11 15 2 61.12 2.59
 11 15 2 63.31 2.55
 -12 15 2 33.78 4.27
 12 15 2 32.92 3.73
 0 16 2 62.23 2.24
 -1 16 2 75.44 2.47
 1 16 2 76.69 2.44
 -2 16 2 59.8 2.05
 2 16 2 56.02 1.86
 -3 16 2 126.75 3.04
 3 16 2 128.38 3.13
 -4 16 2 37.67 1.72
 4 16 2 39.03 1.72
 -5 16 2 118.29 3.04
 5 16 2 118.4 3.09
 -6 16 2 77.42 2.41
 6 16 2 82.39 2.36
 -7 16 2 18.88 1.8
 7 16 2 16.66 1.64
 -8 16 2 10.36 1.77
 8 16 2 14.4 1.84
 -9 16 2 27.94 2.69
 9 16 2 27.13 2.51
 -10 16 2 5.04 2.61
 10 16 2 3.76 2.15
 0 17 2 265.46 6.18
 -1 17 2 10.67 1.59
 1 17 2 9.98 1.8
 -2 17 2 35.03 2.04
 2 17 2 36.68 2.28
 -3 17 2 23.78 2.1
 3 17 2 24.23 2.04
 -4 17 2 17.76 1.86
 4 17 2 18.53 1.97
 -5 17 2 3.8 1.87
 5 17 2 5.5 1.69
 -6 17 2 3.78 1.95
 6 17 2 2.77 1.61
 -7 17 2 6.39 1.96
 7 17 2 4.18 2.01
 -8 17 2 49.89 2.98
 8 17 2 51.82 2.89
 0 18 2 2.73 2.04
 -1 18 2 29.87 2.34
 1 18 2 29.82 2.3
 -2 18 2 33.33 2.64
 2 18 2 27.52 2.22
 -3 18 2 21.08 2.33
 3 18 2 16.29 2.47
 -4 18 2 6.84 2.73
 4 18 2 6.86 1.98
 -5 18 2 2.78 2.13
 5 18 2 2.31 2.2
 0 0 3 0.21 0.12
 1 0 3 3813.06 57.98
 2 0 3 1.83 0.18
 3 0 3 1511.07 22.6
 4 0 3 3416.36 51.19
 5 0 3 128.51 2.03
 6 0 3 576.5 8.67
 7 0 3 183.21 2.91
 8 0 3 717.21 10.77
 9 0 3 74.9 1.37
 10 0 3 229.73 3.64
 11 0 3 32.44 0.84
 12 0 3 3.18 0.49
 13 0 3 85.3 1.6
 14 0 3 162.79 3.12
 15 0 3 29.1 1.08
 16 0 3 5.68 0.78
 17 0 3 3.75 1.07
 18 0 3 11.62 1.66
 19 0 3 24.15 2.21
 0 1 3 6137.22 93.19
 -1 1 3 19.74 0.39
 1 1 3 19.12 0.37
 -2 1 3 6039.5 91.1
 2 1 3 6066.46 93.72
 -3 1 3 563.06 8.5
 3 1 3 552.52 8.83
 -4 1 3 905.35 13.57
 4 1 3 897.32 13.81
 -5 1 3 403.37 6.08
 5 1 3 406.57 6.13
 -6 1 3 15.03 0.48
 6 1 3 14.38 0.47
 -7 1 3 136.18 2.19
 7 1 3 136.18 2.17
 -8 1 3 435.8 6.62
 8 1 3 423.81 6.45
 -9 1 3 69.33 1.28
 9 1 3 70.13 1.32
 -10 1 3 152.56 2.51
 10 1 3 152.26 2.51
 -11 1 3 66.56 1.35
 11 1 3 68.35 1.32
 -12 1 3 78.7 1.48
 12 1 3 80.4 1.5
 -13 1 3 109.77 1.94
 13 1 3 108.97 1.91
 -14 1 3 1.54 0.57
 14 1 3 1.99 0.57
 -15 1 3 8.05 0.79
 15 1 3 7.16 0.87
 -16 1 3 15.43 1.1
 16 1 3 14.94 1.06
 -17 1 3 6.67 1.47
 17 1 3 6.14 1.47
 -18 1 3 2.97 1.65
 18 1 3 2.39 1.43
 -19 1 3 7.75 2.03
 19 1 3 2.55 1.71
 0 2 3 55.53 0.9
 -1 2 3 3603.59 62.88
 1 2 3 3744.93 65.11
 -2 2 3 521.15 9.12
 2 2 3 543.66 9.41
 -3 2 3 1038.06 15.52
 3 2 3 1020.69 17.08
 -4 2 3 139.02 2.19
 4 2 3 138.87 2.17
 -5 2 3 229.49 3.63
 5 2 3 234.85 3.6
 -6 2 3 7.75 0.39
 6 2 3 7.26 0.39
 -7 2 3 5.52 0.4
 7 2 3 5.66 0.39
 -8 2 3 151.61 2.45
 8 2 3 147.08 2.4
 -9 2 3 59.83 1.18
 9 2 3 61 1.22
 -10 2 3 35.88 0.88
 10 2 3 36.14 0.87
 -11 2 3 68.8 1.34
 11 2 3 69.35 1.42
 -12 2 3 72.4 1.4
 12 2 3 72.75 1.41
 -13 2 3 121.05 2.1
 13 2 3 122.97 2.12
 -14 2 3 37.43 1.06
 14 2 3 36.52 1.02
 -15 2 3 241.01 4.45
 15 2 3 229.32 4.28
 -16 2 3 53.19 1.77
 16 2 3 53.3 1.66
 -17 2 3 3.68 1.14
 17 2 3 4.44 1.18
 -18 2 3 22.92 1.82
 18 2 3 22.3 1.69
 -19 2 3 62.53 2.65
 19 2 3 57.97 2.67
 0 3 3 2411.76 36.12
 -1 3 3 1500.88 22.5
 1 3 3 1527.51 22.94
 -2 3 3 29.53 0.55
 2 3 3 29.18 0.56
 -3 3 3 639.2 9.6
 3 3 3 650.73 9.75
 -4 3 3 297.05 4.5
 4 3 3 300.16 4.58
 -5 3 3 70.2 1.2
 5 3 3 70.95 1.22
 -6 3 3 1080.5 16.16
 6 3 3 1087.75 16.47
 -7 3 3 124.89 2.08
 7 3 3 121.28 1.99
 -8 3 3 155.84 2.53
 8 3 3 160.05 2.58
 -9 3 3 26.13 0.73
 9 3 3 27.27 0.75
 -10 3 3 174.99 2.87
 10 3 3 168.44 2.73
 -11 3 3 54.16 1.13
 11 3 3 52.7 1.1
 -12 3 3 177.74 2.86
 12 3 3 175.64 2.87
 -13 3 3 1.51 0.43
 13 3 3 2.68 0.48
 -14 3 3 109.06 2.08
 14 3 3 115.31 2.15
 -15 3 3 31.55 1.27
 15 3 3 35.78 1.3
 -16 3 3 41.33 1.64
 16 3 3 40.52 1.47
 -17 3 3 4.46 1.12
 17 3 3 7.34 1.34
 -18 3 3 11.12 1.61
 18 3 3 15.24 1.84
 -19 3 3 5.25 2.37
 19 3 3 13.73 2.04
 0 4 3 769.18 11.52
 -1 4 3 644.41 9.65
 1 4 3 651.89 9.76
 -2 4 3 1603.47 23.9
 2 4 3 1643.09 24.46
 -3 4 3 248.66 3.8
 3 4 3 243.96 3.73
 -4 4 3 706.71 10.6
 4 4 3 697 10.45
 -5 4 3 181.18 2.85
 5 4 3 179.36 2.79
 -6 4 3 212.5 3.3
 6 4 3 213.14 3.33
 -7 4 3 777.21 11.66
 7 4 3 783.55 11.77
 -8 4 3 6.95 0.43
 8 4 3 6.83 0.49
 -9 4 3 3.01 0.43
 9 4 3 2.59 0.42
 -10 4 3 44.22 1.01
 10 4 3 41.9 0.94
 -11 4 3 88.36 1.63
 11 4 3 88.46 1.76
 -12 4 3 68.8 1.36
 12 4 3 71.49 1.39
 -13 4 3 53.98 1.25
 13 4 3 55.02 1.27
 -14 4 3 16.51 0.82
 14 4 3 15.87 0.8
 -15 4 3 18.56 1.1
 15 4 3 20.86 1.15
 -16 4 3 45.62 1.64
 16 4 3 46.51 1.57
 -17 4 3 106.34 2.99
 17 4 3 108.63 3.09
 -18 4 3 23.07 1.83
 18 4 3 23.05 1.66
 -19 4 3 32.29 2.44
 19 4 3 28.91 2.41
 0 5 3 44.18 0.91
 -1 5 3 562.11 8.44
 1 5 3 561.07 8.45
 -2 5 3 214.42 3.31
 2 5 3 213.57 3.3
 -3 5 3 2.26 0.26
 3 5 3 2.28 0.25
 -4 5 3 142.08 2.26
 4 5 3 140.12 2.23
 -5 5 3 140.81 2.37
 5 5 3 139.15 2.23
 -6 5 3 238.94 3.71
 6 5 3 238.18 3.72
 -7 5 3 576.58 8.7
 7 5 3 560.27 8.45
 -8 5 3 311.9 4.97
 8 5 3 309.4 4.79
 -9 5 3 92.33 1.7
 9 5 3 92.62 1.64
 -10 5 3 183.5 2.97
 10 5 3 180.2 2.94
 -11 5 3 88.52 1.6
 11 5 3 92.5 1.8
 -12 5 3 80.47 1.55
 12 5 3 80.44 1.56
 -13 5 3 84.67 1.7
 13 5 3 84.83 1.71
 -14 5 3 8.34 0.82
 14 5 3 9.09 0.88
 -15 5 3 162.05 3.5
 15 5 3 162.27 3.52
 -16 5 3 200.94 4.37
 16 5 3 195 4.14
 -17 5 3 4.03 1.8
 17 5 3 8.07 1.45
 -18 5 3 2.37 2.08
 18 5 3 0.76 1.42
 -19 5 3 22.41 2.46
 19 5 3 25.78 2.54
 0 6 3 895.25 13.38
 -1 6 3 153.27 2.43
 1 6 3 155.3 2.45
 -2 6 3 20.17 0.53
 2 6 3 19.84 0.54
 -3 6 3 184.61 3.12
 3 6 3 187.58 2.94
 -4 6 3 148.73 2.4
 4 6 3 143.58 2.32
 -5 6 3 38.67 0.82
 5 6 3 36.32 0.78
 -6 6 3 58.19 1.1
 6 6 3 56.95 1.09
 -7 6 3 120.33 2.01
 7 6 3 121.22 2.03
 -8 6 3 13.84 0.6
 8 6 3 14.12 0.56
 -9 6 3 209.87 3.33
 9 6 3 211.55 3.4
 -10 6 3 28.69 0.8
 10 6 3 28.61 0.83
 -11 6 3 218.77 3.48
 11 6 3 216.25 3.46
 -12 6 3 166.8 3.04
 12 6 3 171.88 3.01
 -13 6 3 26.74 1.13
 13 6 3 23.86 0.99
 -14 6 3 45.56 1.44
 14 6 3 47.58 1.51
 -15 6 3 74.87 1.96
 15 6 3 76.99 2.06
 -16 6 3 105.12 2.74
 16 6 3 105.98 2.75
 -17 6 3 62.04 2.42
 17 6 3 61.48 2.45
 -18 6 3 13.01 2.12
 18 6 3 11.8 1.96
 0 7 3 214.48 3.34
 -1 7 3 126.53 2.04
 1 7 3 123.8 2.02
 -2 7 3 12.85 0.49
 2 7 3 12.46 0.51
 -3 7 3 175.22 2.78
 3 7 3 178.19 2.81
 -4 7 3 156.88 2.5
 4 7 3 156.36 2.59
 -5 7 3 84.26 1.5
 5 7 3 85.04 1.49
 -6 7 3 13.24 0.59
 6 7 3 13.52 0.55
 -7 7 3 203.22 3.25
 7 7 3 206.16 3.73
 -8 7 3 392.71 6.05
 8 7 3 393.68 6.04
 -9 7 3 153.33 2.55
 9 7 3 155.03 2.53
 -10 7 3 99.77 1.9
 10 7 3 95.45 1.69
 -11 7 3 135.74 2.31
 11 7 3 141.44 2.4
 -12 7 3 15 0.84
 12 7 3 13.82 0.8
 -13 7 3 22.23 1.01
 13 7 3 23.92 1.16
 -14 7 3 249.18 5.08
 14 7 3 252.39 5.05
 -15 7 3 60.77 1.8
 15 7 3 60.17 1.97
 -16 7 3 20.23 1.43
 16 7 3 23.66 1.72
 -17 7 3 18.15 1.97
 17 7 3 18.17 1.76
 -18 7 3 0 1.83
 18 7 3 1.6 2.16
 0 8 3 158.47 2.55
 -1 8 3 86.53 1.54
 1 8 3 89.04 1.59
 -2 8 3 110.21 1.9
 2 8 3 107.41 1.82
 -3 8 3 60.21 1.18
 3 8 3 56.34 1.09
 -4 8 3 11.99 0.54
 4 8 3 10.68 0.51
 -5 8 3 434.02 6.61
 5 8 3 433.19 6.65
 -6 8 3 51.23 1.07
 6 8 3 50.65 1.06
 -7 8 3 0.31 0.29
 7 8 3 0.44 0.34
 -8 8 3 2.61 0.45
 8 8 3 2.56 0.47
 -9 8 3 170.53 2.78
 9 8 3 171.97 2.84
 -10 8 3 177.04 2.9
 10 8 3 174.49 2.85
 -11 8 3 77.29 1.92
 11 8 3 76.07 1.64
 -12 8 3 114.02 2.46
 12 8 3 105.06 2.14
 -13 8 3 5.49 1.06
 13 8 3 5.03 0.83
 -14 8 3 63.17 1.98
 14 8 3 69.35 1.9
 -15 8 3 117.39 2.82
 15 8 3 114.49 2.8
 -16 8 3 36.96 1.99
 16 8 3 39.62 1.73
 -17 8 3 5.94 1.77
 17 8 3 7.85 1.94
 -18 8 3 23.91 2.85
 18 8 3 30.8 5.08
 0 9 3 267.89 4.17
 -1 9 3 365.83 5.61
 1 9 3 375.76 5.94
 -2 9 3 109.13 1.87
 2 9 3 109.7 1.86
 -3 9 3 238.44 3.74
 3 9 3 238.31 3.76
 -4 9 3 51.69 1.06
 4 9 3 50.78 1.08
 -5 9 3 37 0.89
 5 9 3 37.49 0.9
 -6 9 3 42.51 1
 6 9 3 41.97 0.98
 -7 9 3 140.67 2.37
 7 9 3 138.04 2.35
 -8 9 3 45.6 1.05
 8 9 3 46.59 1.05
 -9 9 3 157.38 2.7
 9 9 3 156.93 2.58
 -10 9 3 62.2 1.48
 10 9 3 61.25 1.44
 -11 9 3 53.97 1.44
 11 9 3 52.25 1.36
 -12 9 3 78.48 1.92
 12 9 3 78.98 1.79
 -13 9 3 38.83 1.31
 13 9 3 42.86 1.47
 -14 9 3 23.73 1.43
 14 9 3 27.03 1.54
 -15 9 3 7.8 1.16
 15 9 3 11.27 1.35
 -16 9 3 72.07 2.34
 16 9 3 68.84 2.42
 -17 9 3 31.65 2.58
 17 9 3 29.6 2.36
 0 10 3 9.3 0.6
 -1 10 3 201.06 3.21
 1 10 3 198.56 3.19
 -2 10 3 44.95 0.99
 2 10 3 43.06 0.98
 -3 10 3 130.64 2.2
 3 10 3 129.01 2.25
 -4 10 3 145.14 2.49
 4 10 3 148.24 2.54
 -5 10 3 49.58 1.1
 5 10 3 47.98 1.06
 -6 10 3 162.08 2.69
 6 10 3 163.55 2.83
 -7 10 3 124.71 2.13
 7 10 3 127.14 2.18
 -8 10 3 92.57 1.79
 8 10 3 91.24 1.74
 -9 10 3 21.77 0.84
 9 10 3 22.07 0.8
 -10 10 3 26.28 1.05
 10 10 3 23 0.94
 -11 10 3 66.82 1.72
 11 10 3 65.64 1.66
 -12 10 3 3.42 0.96
 12 10 3 3.23 0.85
 -13 10 3 111.65 2.64
 13 10 3 110.81 2.74
 -14 10 3 13.76 1.54
 14 10 3 13.24 1.57
 -15 10 3 4.17 1.47
 15 10 3 4.32 1.32
 -16 10 3 18.22 1.96
 16 10 3 18.94 1.84
 0 11 3 262.48 4.15
 -1 11 3 30.54 0.91
 1 11 3 30.98 0.99
 -2 11 3 11.1 0.64
 2 11 3 10.53 0.65
 -3 11 3 160.09 2.66
 3 11 3 156.3 2.78
 -4 11 3 55.43 1.19
 4 11 3 54.78 1.19
 -5 11 3 96.97 1.81
 5 11 3 94.66 1.72
 -6 11 3 79.6 1.55
 6 11 3 77.25 1.49
 -7 11 3 178.02 3.1
 7 11 3 175.85 3.06
 -8 11 3 1.86 0.62
 8 11 3 0.96 0.52
 -9 11 3 7.87 0.87
 9 11 3 7.02 0.76
 -10 11 3 6.29 0.86
 10 11 3 4.3 0.78
 -11 11 3 33.2 1.52
 11 11 3 32.1 1.2
 -12 11 3 54.68 1.71
 12 11 3 58.65 1.95
 -13 11 3 5.57 1.15
 13 11 3 4.92 1.28
 -14 11 3 11.83 1.38
 14 11 3 12.61 1.69
 -15 11 3 3.26 2.06
 15 11 3 5.58 1.67
 -16 11 3 19.35 2.82
 16 11 3 23.26 2.85
 0 12 3 39.66 1.06
 -1 12 3 305.33 4.76
 1 12 3 304.75 4.75
 -2 12 3 92.45 1.76
 2 12 3 94.09 1.77
 -3 12 3 78.75 1.51
 3 12 3 77.15 1.5
 -4 12 3 210.09 3.42
 4 12 3 215.42 3.47
 -5 12 3 12.3 0.7
 5 12 3 10.54 0.69
 -6 12 3 119.26 2.27
 6 12 3 117.9 2.18
 -7 12 3 71.68 1.6
 7 12 3 73.29 1.6
 -8 12 3 44.92 1.35
 8 12 3 46.59 1.35
 -9 12 3 21.26 1.08
 9 12 3 21.5 1.04
 -10 12 3 34.27 1.37
 10 12 3 33.43 1.32
 -11 12 3 1.89 0.93
 11 12 3 2.04 0.9
 -12 12 3 8.83 1.48
 12 12 3 9.82 1.3
 -13 12 3 88.27 2.71
 13 12 3 86.03 2.62
 -14 12 3 2.2 1.56
 14 12 3 2.41 1.47
 -15 12 3 42.72 2.69
 15 12 3 41.09 2.55
 0 13 3 47.39 1.18
 -1 13 3 19.76 0.79
 1 13 3 18.68 0.79
 -2 13 3 119.99 2.28
 2 13 3 119.58 2.18
 -3 13 3 16.52 0.84
 3 13 3 15.59 0.76
 -4 13 3 32.24 1.02
 4 13 3 30.97 1
 -5 13 3 82.38 1.72
 5 13 3 83.76 1.75
 -6 13 3 149.79 3.03
 6 13 3 151.21 3.03
 -7 13 3 66.3 1.83
 7 13 3 64.9 1.63
 -8 13 3 30.65 1.32
 8 13 3 30.01 1.28
 -9 13 3 48.91 1.61
 9 13 3 48.35 1.62
 -10 13 3 25.04 1.47
 10 13 3 23.54 1.46
 -11 13 3 29.64 1.76
 11 13 3 29.38 1.54
 -12 13 3 14.61 1.62
 12 13 3 14.45 1.82
 -13 13 3 17.87 2.2
 13 13 3 16.47 1.87
 -14 13 3 116.72 3.62
 14 13 3 115.26 3.6
 0 14 3 124.67 2.57
 -1 14 3 137.53 2.81
 1 14 3 132.56 2.71
 -2 14 3 30.19 1.1
 2 14 3 30.95 1.15
 -3 14 3 159.79 3.12
 3 14 3 162.07 3.17
 -4 14 3 41.27 1.3
 4 14 3 42.7 1.27
 -5 14 3 36.46 1.42
 5 14 3 31.93 1.41
 -6 14 3 28.27 1.3
 6 14 3 31.12 1.38
 -7 14 3 34.67 1.49
 7 14 3 36.12 1.53
 -8 14 3 75.22 2.17
 8 14 3 76.91 2.16
 -9 14 3 12.79 1.41
 9 14 3 12.78 1.46
 -10 14 3 33.67 1.91
 10 14 3 37.28 1.96
 -11 14 3 11.3 1.87
 11 14 3 10.17 1.49
 -12 14 3 69.95 2.63
 12 14 3 65.74 2.47
 -13 14 3 39.87 3.24
 13 14 3 37.91 2.76
 0 15 3 2.31 0.86
 -1 15 3 24.44 1.22
 1 15 3 23.25 1.21
 -2 15 3 14.32 1.1
 2 15 3 14.63 1.08
 -3 15 3 48.99 1.74
 3 15 3 47.54 1.75
 -4 15 3 189.68 4.1
 4 15 3 196.19 4.23
 -5 15 3 13.58 1.27
 5 15 3 15.11 1.25
 -6 15 3 43.08 1.75
 6 15 3 43.17 1.76
 -7 15 3 41.67 1.83
 7 15 3 43.62 1.88
 -8 15 3 63.14 2.17
 8 15 3 64.91 2.37
 -9 15 3 18.11 1.58
 9 15 3 21.93 1.82
 -10 15 3 10.4 1.67
 10 15 3 5.8 1.84
 -11 15 3 32.81 2.29
 11 15 3 33.33 2.3
 0 16 3 44.88 2.18
 -1 16 3 48.14 1.82
 1 16 3 45.17 1.76
 -2 16 3 24.04 1.58
 2 16 3 22.88 1.58
 -3 16 3 12.28 1.47
 3 16 3 12.19 1.39
 -4 16 3 41.61 1.74
 4 16 3 40.56 1.95
 -5 16 3 41.7 2.04
 5 16 3 43.8 1.83
 -6 16 3 48.03 1.99
 6 16 3 45.26 1.97
 -7 16 3 41.4 2.03
 7 16 3 39.71 1.91
 -8 16 3 2.68 1.59
 8 16 3 2.05 1.76
 -9 16 3 42.77 2.28
 9 16 3 44.5 2.76
 -10 16 3 73.48 3.78
 10 16 3 73.19 3.41
 0 17 3 101.08 3.01
 -1 17 3 14.36 1.78
 1 17 3 15.57 1.88
 -2 17 3 48.75 2.22
 2 17 3 48.02 2.17
 -3 17 3 12.46 1.6
 3 17 3 13.91 1.91
 -4 17 3 18.44 2
 4 17 3 20.06 2.3
 -5 17 3 29.46 2.46
 5 17 3 23.02 2.23
 -6 17 3 38.23 2.28
 6 17 3 37.36 2.49
 -7 17 3 4.74 1.81
 7 17 3 6.14 1.96
 -8 17 3 53.02 3.41
 8 17 3 52.53 3.13
 0 18 3 77.4 3.16
 -1 18 3 8 2.29
 1 18 3 7.09 2.24
 -2 18 3 17.79 2.9
 2 18 3 15.72 2.18
 -3 18 3 25.04 2.53
 3 18 3 29.51 2.48
 -4 18 3 72.65 3.25
 4 18 3 71.36 3.14
 -5 18 3 24.73 2.85
 5 18 3 22.47 3.08
 0 0 4 288.11 6.18
 1 0 4 483.33 7.24
 2 0 4 29.47 0.55
 3 0 4 37.4 0.66
 4 0 4 279.35 4.24
 5 0 4 54.88 0.97
 6 0 4 279.68 4.28
 7 0 4 478.14 7.31
 8 0 4 344.24 5.26
 9 0 4 285.63 4.44
 10 0 4 59.14 1.2
 11 0 4 1.24 0.33
 12 0 4 88.54 1.62
 13 0 4 88.44 1.61
 14 0 4 189.01 3.57
 15 0 4 131.87 2.62
 16 0 4 1 0.73
 17 0 4 17.05 1.52
 18 0 4 21.52 1.89
 19 0 4 0.94 1.94
 0 1 4 3338.75 50.3
 -1 1 4 475.32 7.14
 1 1 4 476.24 7.15
 -2 1 4 262.73 4.06
 2 1 4 264.25 4.02
 -3 1 4 406.92 6.51
 3 1 4 402.61 6.36
 -4 1 4 1264.33 20.2
 4 1 4 1321.02 20.19
 -5 1 4 91.41 1.51
 5 1 4 91.55 1.5
 -6 1 4 437.81 6.62
 6 1 4 448.99 6.8
 -7 1 4 160.26 2.55
 7 1 4 158.85 2.51
 -8 1 4 806.49 12.09
 8 1 4 821.21 12.35
 -9 1 4 334.19 5.28
 9 1 4 326.29 5.09
 -10 1 4 234.2 3.69
 10 1 4 231.57 3.68
 -11 1 4 39.45 0.93
 11 1 4 39.64 0.94
 -12 1 4 4.87 0.52
 12 1 4 5.23 0.6
 -13 1 4 91.3 1.67
 13 1 4 89.11 1.68
 -14 1 4 67.78 1.54
 14 1 4 65.9 1.55
 -15 1 4 62.9 1.58
 15 1 4 65.66 1.73
 -16 1 4 155.76 3.47
 16 1 4 153.8 3.36
 -17 1 4 44.1 1.86
 17 1 4 41.54 1.84
 -18 1 4 19.61 1.9
 18 1 4 15.45 1.6
 -19 1 4 65.15 2.78
 19 1 4 63.22 2.91
 0 2 4 924.14 13.83
 -1 2 4 448.52 6.74
 1 2 4 440.28 6.79
 -2 2 4 991.5 17.14
 2 2 4 983.77 17.25
 -3 2 4 205.28 3.67
 3 2 4 207.41 3.69
 -4 2 4 96.9 1.6
 4 2 4 97.09 1.63
 -5 2 4 26.87 0.59
 5 2 4 25.04 0.59
 -6 2 4 197.17 3.07
 6 2 4 200.83 3.12
 -7 2 4 34.38 0.77
 7 2 4 34.15 0.82
 -8 2 4 389.82 5.95
 8 2 4 385.38 5.88
 -9 2 4 24.44 0.69
 9 2 4 25.53 0.7
 -10 2 4 27.73 0.75
 10 2 4 28.84 0.77
 -11 2 4 249.87 3.94
 11 2 4 249.78 3.93
 -12 2 4 47.17 1.08
 12 2 4 47.5 1.07
 -13 2 4 34.2 0.9
 13 2 4 34.17 0.99
 -14 2 4 3.02 0.65
 14 2 4 2.31 0.62
 -15 2 4 33.51 1.18
 15 2 4 35.71 1.15
 -16 2 4 34.51 1.63
 16 2 4 33.12 1.39
 -17 2 4 136.6 3.61
 17 2 4 143.11 3.74
 -18 2 4 72.59 2.53
 18 2 4 70.61 2.49
 -19 2 4 24.01 2.24
 19 2 4 26.33 2.15
 0 3 4 159.93 2.47
 -1 3 4 120.24 1.88
 1 3 4 115.86 1.87
 -2 3 4 1149.56 19.86
 2 3 4 1192.7 20.63
 -3 3 4 167.09 3.03
 3 3 4 165.55 2.99
 -4 3 4 34.52 0.69
 4 3 4 35.7 0.69
 -5 3 4 411.74 6.23
 5 3 4 403.94 6.1
 -6 3 4 313.03 4.82
 6 3 4 311.45 4.75
 -7 3 4 459.43 6.96
 7 3 4 459.17 6.96
 -8 3 4 87.25 1.53
 8 3 4 84.91 1.48
 -9 3 4 93.24 1.63
 9 3 4 94.54 1.67
 -10 3 4 212.41 3.36
 10 3 4 216.46 3.46
 -11 3 4 90.44 1.73
 11 3 4 92.53 1.69
 -12 3 4 78.26 1.47
 12 3 4 83.16 1.55
 -13 3 4 131.65 2.44
 13 3 4 125.95 2.31
 -14 3 4 23.82 1.01
 14 3 4 25.18 1.08
 -15 3 4 60.42 1.64
 15 3 4 59.32 1.72
 -16 3 4 25.84 1.41
 16 3 4 24.55 1.3
 -17 3 4 60.89 2
 17 3 4 61.34 2.21
 -18 3 4 7.53 1.61
 18 3 4 7.56 1.85
 -19 3 4 15.64 2.46
 19 3 4 16.59 2.39
 0 4 4 991.58 14.84
 -1 4 4 586.53 8.8
 1 4 4 581.13 8.71
 -2 4 4 122.05 1.95
 2 4 4 122.77 2
 -3 4 4 178.07 3.22
 3 4 4 178.03 3.21
 -4 4 4 807.73 12.28
 4 4 4 807.87 12.07
 -5 4 4 923.44 13.81
 5 4 4 891.75 14.75
 -6 4 4 130.74 2.11
 6 4 4 133.19 2.14
 -7 4 4 543.89 8.21
 7 4 4 529.84 8.01
 -8 4 4 128.34 2.11
 8 4 4 129.91 2.15
 -9 4 4 244.63 3.91
 9 4 4 246.76 3.89
 -10 4 4 20.33 0.67
 10 4 4 20.22 0.65
 -11 4 4 55.13 1.15
 11 4 4 55.65 1.15
 -12 4 4 130.88 2.22
 12 4 4 131.6 2.24
 -13 4 4 10.74 0.82
 13 4 4 8.97 0.81
 -14 4 4 11.76 0.88
 14 4 4 10.42 0.86
 -15 4 4 49.35 1.61
 15 4 4 47.57 1.51
 -16 4 4 47.55 1.73
 16 4 4 46.62 1.67
 -17 4 4 22.3 1.38
 17 4 4 23.34 1.41
 -18 4 4 0.34 1.57
 18 4 4 1.17 1.64
 -19 4 4 20.46 2.15
 19 4 4 18.88 2.26
 0 5 4 447.7 6.74
 -1 5 4 186.43 2.9
 1 5 4 190.61 2.95
 -2 5 4 166.17 2.79
 2 5 4 170.77 2.71
 -3 5 4 53.21 1.05
 3 5 4 50.65 0.93
 -4 5 4 382.36 5.82
 4 5 4 381.09 5.8
 -5 5 4 50.67 0.95
 5 5 4 50.45 0.94
 -6 5 4 737.02 11.08
 6 5 4 724.94 10.86
 -7 5 4 124.41 2.06
 7 5 4 127.13 2.11
 -8 5 4 59.91 1.23
 8 5 4 55.64 1.19
 -9 5 4 150.39 2.49
 9 5 4 153.38 2.51
 -10 5 4 97.1 1.74
 10 5 4 96.18 1.69
 -11 5 4 138.67 2.38
 11 5 4 135.7 2.32
 -12 5 4 5.53 0.6
 12 5 4 6.35 0.62
 -13 5 4 33.69 1.05
 13 5 4 34.89 0.98
 -14 5 4 76.27 1.95
 14 5 4 75.43 1.89
 -15 5 4 3.02 0.93
 15 5 4 0.75 0.87
 -16 5 4 47.22 1.75
 16 5 4 47.33 1.78
 -17 5 4 22.99 1.58
 17 5 4 21.84 1.53
 -18 5 4 57.13 2.51
 18 5 4 54.51 2.6
 -19 5 4 8.7 3.15
 19 5 4 3.53 3.65
 0 6 4 199.85 3.11
 -1 6 4 128.8 2.21
 1 6 4 135.5 2.2
 -2 6 4 482.63 7.54
 2 6 4 479.92 7.23
 -3 6 4 232.72 3.58
 3 6 4 230.72 3.55
 -4 6 4 101.63 1.68
 4 6 4 99.94 1.67
 -5 6 4 106.54 1.78
 5 6 4 106.11 1.77
 -6 6 4 166.05 2.67
 6 6 4 166.76 2.69
 -7 6 4 90.4 1.58
 7 6 4 87.44 1.52
 -8 6 4 113.31 1.94
 8 6 4 111.95 1.9
 -9 6 4 319.6 4.95
 9 6 4 322.08 4.97
 -10 6 4 73.53 1.4
 10 6 4 77.72 1.47
 -11 6 4 5.75 0.55
 11 6 4 6.55 0.56
 -12 6 4 88.4 1.81
 12 6 4 88.64 1.73
 -13 6 4 3.92 0.69
 13 6 4 3.84 0.72
 -14 6 4 26.3 1.2
 14 6 4 29.62 1.23
 -15 6 4 16.53 1.16
 15 6 4 17.39 1.18
 -16 6 4 111.68 2.78
 16 6 4 112.43 2.79
 -17 6 4 43.04 2.24
 17 6 4 40.44 2.03
 -18 6 4 43.12 2.58
 18 6 4 41.26 2.47
 0 7 4 20.84 0.6
 -1 7 4 434.16 6.58
 1 7 4 436.24 6.62
 -2 7 4 229.89 3.57
 2 7 4 227.54 3.51
 -3 7 4 83.65 1.47
 3 7 4 81.99 1.5
 -4 7 4 323.88 4.98
 4 7 4 319.89 4.97
 -5 7 4 43.6 0.92
 5 7 4 43.85 0.95
 -6 7 4 123.18 2.1
 6 7 4 122.47 2.02
 -7 7 4 321.05 4.96
 7 7 4 318.33 4.89
 -8 7 4 9.51 0.55
 8 7 4 9.51 0.55
 -9 7 4 224.76 3.57
 9 7 4 215.41 3.43
 -10 7 4 44.59 1.03
 10 7 4 43.91 1.01
 -11 7 4 9.9 0.61
 11 7 4 8.69 0.63
 -12 7 4 56.77 1.43
 12 7 4 57.18 1.36
 -13 7 4 18.41 1.03
 13 7 4 18.61 1.09
 -14 7 4 116.22 2.85
 14 7 4 116.94 2.63
 -15 7 4 56.75 1.85
 15 7 4 57.72 1.76
 -16 7 4 19.75 1.55
 16 7 4 18.56 1.34
 -17 7 4 3.5 1.57
 17 7 4 0.31 1.42
 -18 7 4 23.25 2.55
 18 7 4 20.55 2.31
 0 8 4 286.12 4.43
 -1 8 4 180.22 2.93
 1 8 4 174.3 2.79
 -2 8 4 748.36 11.25
 2 8 4 725.91 11.01
 -3 8 4 59.76 1.13
 3 8 4 57.76 1.1
 -4 8 4 114.97 2.05
 4 8 4 113.59 1.92
 -5 8 4 129.56 2.15
 5 8 4 130.25 2.16
 -6 8 4 100.09 1.76
 6 8 4 100.89 1.77
 -7 8 4 121.91 2.06
 7 8 4 129.32 2.17
 -8 8 4 22.28 0.73
 8 8 4 23.05 0.76
 -9 8 4 35.06 0.86
 9 8 4 34.13 0.83
 -10 8 4 42.95 1.02
 10 8 4 43.02 1.03
 -11 8 4 9.81 0.77
 11 8 4 8.97 0.71
 -12 8 4 145.13 3.04
 12 8 4 140.99 2.79
 -13 8 4 107.96 2.47
 13 8 4 110.15 2.64
 -14 8 4 18.69 1.42
 14 8 4 18.93 1.29
 -15 8 4 6.22 1.16
 15 8 4 4.67 1.24
 -16 8 4 19.8 1.53
 16 8 4 19.63 1.65
 -17 8 4 24.53 1.99
 17 8 4 23.8 1.92
 0 9 4 373.62 5.75
 -1 9 4 93.66 1.64
 1 9 4 90.62 1.6
 -2 9 4 142.68 2.36
 2 9 4 142.37 2.36
 -3 9 4 56.3 1.14
 3 9 4 57.38 1.17
 -4 9 4 17.51 0.67
 4 9 4 17.8 0.67
 -5 9 4 192.58 3.22
 5 9 4 188.57 3.02
 -6 9 4 16.35 0.65
 6 9 4 16.08 0.66
 -7 9 4 31.57 0.87
 7 9 4 30.4 0.91
 -8 9 4 42.33 0.97
 8 9 4 41.46 0.96
 -9 9 4 39.6 0.95
 9 9 4 39.33 0.96
 -10 9 4 34.27 1.06
 10 9 4 30.98 1
 -11 9 4 138.13 2.8
 11 9 4 135.65 2.91
 -12 9 4 47.35 1.52
 12 9 4 52 1.47
 -13 9 4 61.17 1.84
 13 9 4 68.02 1.99
 -14 9 4 187.36 4.09
 14 9 4 187.64 4.07
 -15 9 4 42.11 1.8
 15 9 4 43.94 1.96
 -16 9 4 14.84 1.81
 16 9 4 12.45 1.79
 -17 9 4 14.43 2.06
 17 9 4 15.59 1.96
 0 10 4 719.26 11.09
 -1 10 4 281.89 4.79
 1 10 4 278.06 4.45
 -2 10 4 20.58 0.72
 2 10 4 20.19 0.71
 -3 10 4 91.89 1.67
 3 10 4 88.79 1.61
 -4 10 4 72.4 1.36
 4 10 4 73.45 1.41
 -5 10 4 36.91 0.93
 5 10 4 35.76 0.92
 -6 10 4 106.59 1.88
 6 10 4 109.31 1.98
 -7 10 4 58.95 1.21
 7 10 4 56.28 1.17
 -8 10 4 49.94 1.18
 8 10 4 50.3 1.19
 -9 10 4 59.68 1.36
 9 10 4 55.47 1.29
 -10 10 4 78.96 1.8
 10 10 4 83.84 1.85
 -11 10 4 33.41 1.29
 11 10 4 31.5 1.16
 -12 10 4 21.93 1.25
 12 10 4 22.02 1.24
 -13 10 4 181.9 3.98
 13 10 4 185.03 4.19
 -14 10 4 17.67 1.5
 14 10 4 14.5 1.41
 -15 10 4 109.15 3
 15 10 4 113.35 3.13
 -16 10 4 9.83 2.08
 16 10 4 7.19 2.14
 0 11 4 41.31 1.05
 -1 11 4 4.11 0.56
 1 11 4 4.17 0.59
 -2 11 4 34.48 0.91
 2 11 4 35.46 0.97
 -3 11 4 104.83 1.86
 3 11 4 103.02 1.85
 -4 11 4 116.5 2.02
 4 11 4 114.23 2
 -5 11 4 80.25 1.57
 5 11 4 80.57 1.53
 -6 11 4 257.75 4.35
 6 11 4 255.23 4.28
 -7 11 4 15.87 0.74
 7 11 4 17.02 0.76
 -8 11 4 22.03 0.97
 8 11 4 22.02 0.89
 -9 11 4 62.8 1.8
 9 11 4 61.67 1.52
 -10 11 4 24.95 1.27
 10 11 4 25.33 1.16
 -11 11 4 21.3 1.18
 11 11 4 19.35 1.13
 -12 11 4 95.1 2.44
 12 11 4 93.51 2.59
 -13 11 4 4.06 1.51
 13 11 4 6.8 1.42
 -14 11 4 6.03 1.49
 14 11 4 6.58 1.76
 -15 11 4 27.6 2.1
 15 11 4 25.26 1.87
 0 12 4 2.53 0.59
 -1 12 4 49.7 1.11
 1 12 4 53.4 1.21
 -2 12 4 125.57 2.19
 2 12 4 127.65 2.23
 -3 12 4 170.01 2.79
 3 12 4 174.71 3.06
 -4 12 4 10.37 0.69
 4 12 4 10.83 0.67
 -5 12 4 57.97 1.34
 5 12 4 60.01 1.39
 -6 12 4 9.49 0.75
 6 12 4 8.08 0.74
 -7 12 4 102.05 2.01
 7 12 4 106.85 2.09
 -8 12 4 12.47 0.96
 8 12 4 13.24 0.98
 -9 12 4 16.01 1.01
 9 12 4 15.98 1.05
 -10 12 4 83.42 2.15
 10 12 4 85.96 2.14
 -11 12 4 27.66 1.59
 11 12 4 26.21 1.42
 -12 12 4 10.89 1.3
 12 12 4 12.34 1.55
 -13 12 4 32.64 1.74
 13 12 4 29.48 1.83
 -14 12 4 5.54 1.8
 14 12 4 4.56 1.67
 -15 12 4 33.32 3.43
 15 12 4 31.95 3.71
 0 13 4 23.95 0.94
 -1 13 4 154.79 3
 1 13 4 156.96 3.3
 -2 13 4 113.51 2.33
 2 13 4 114.81 2.5
 -3 13 4 179.91 3.23
 3 13 4 174.88 3.15
 -4 13 4 138.46 2.53
 4 13 4 143.73 2.63
 -5 13 4 56.02 1.54
 5 13 4 54.8 1.36
 -6 13 4 9.78 0.9
 6 13 4 13.85 1.04
 -7 13 4 49.93 1.53
 7 13 4 54.09 1.72
 -8 13 4 54.61 1.73
 8 13 4 51.98 1.63
 -9 13 4 18.46 1.21
 9 13 4 17.25 1.14
 -10 13 4 110.11 2.75
 10 13 4 108 2.68
 -11 13 4 47.99 1.93
 11 13 4 45.42 1.83
 -12 13 4 9.09 1.64
 12 13 4 11.68 1.71
 -13 13 4 38.79 2.16
 13 13 4 41.04 2.18
 -14 13 4 22.87 3.82
 14 13 4 22.68 2.87
 0 14 4 1.84 0.67
 -1 14 4 66.86 1.72
 1 14 4 66.09 1.61
 -2 14 4 129.3 2.7
 2 14 4 130.27 2.75
 -3 14 4 85.15 1.94
 3 14 4 88.07 2
 -4 14 4 81.16 1.91
 4 14 4 79.84 1.89
 -5 14 4 101.46 2.76
 5 14 4 110.07 3
 -6 14 4 36.52 1.59
 6 14 4 33.01 1.38
 -7 14 4 10.59 1.2
 7 14 4 9.25 1.16
 -8 14 4 25.54 1.43
 8 14 4 27.37 1.5
 -9 14 4 44.85 1.92
 9 14 4 44.68 1.73
 -10 14 4 42.5 1.91
 10 14 4 40.35 1.83
 -11 14 4 2.72 1.54
 11 14 4 3.84 1.71
 -12 14 4 21.41 2.17
 12 14 4 21.01 1.9
 0 15 4 25.75 1.25
 -1 15 4 17.52 1.16
 1 15 4 19.34 1.2
 -2 15 4 166.43 3.43
 2 15 4 161.88 3.3
 -3 15 4 6.43 0.99
 3 15 4 8.33 1.13
 -4 15 4 59.51 1.91
 4 15 4 58.45 1.93
 -5 15 4 54.66 1.86
 5 15 4 52.68 1.9
 -6 15 4 69.84 2.11
 6 15 4 70 2.22
 -7 15 4 0.65 1.34
 7 15 4 1.23 1.27
 -8 15 4 2.91 1.38
 8 15 4 4.22 1.29
 -9 15 4 8.57 1.61
 9 15 4 10.13 1.66
 -10 15 4 29.87 2.09
 10 15 4 28.66 1.96
 -11 15 4 2.76 1.78
 11 15 4 3.83 2.1
 0 16 4 216.94 4.19
 -1 16 4 22.1 1.42
 1 16 4 24.38 1.61
 -2 16 4 18.51 1.75
 2 16 4 19.83 1.79
 -3 16 4 66.07 2.25
 3 16 4 65.53 2.16
 -4 16 4 35.72 1.72
 4 16 4 32.34 1.52
 -5 16 4 2.51 1.39
 5 16 4 3.51 1.67
 -6 16 4 23.41 1.81
 6 16 4 25.53 1.81
 -7 16 4 12.05 1.78
 7 16 4 15.23 1.65
 -8 16 4 72.66 2.62
 8 16 4 72.06 2.43
 -9 16 4 22.64 2.11
 9 16 4 16.68 1.94
 -10 16 4 14.11 3.51
 10 16 4 7.84 4.25
 0 17 4 0.91 1.47
 -1 17 4 28.16 2.12
 1 17 4 25.96 2.05
 -2 17 4 6.09 1.69
 2 17 4 9.79 1.74
 -3 17 4 12.78 1.87
 3 17 4 16.25 1.83
 -4 17 4 66.14 2.46
 4 17 4 70.64 2.61
 -5 17 4 7.22 1.61
 5 17 4 7.27 1.87
 -6 17 4 68.59 2.63
 6 17 4 70.18 2.75
 -7 17 4 20.7 2.36
 7 17 4 22.03 2.29
 0 18 4 19.51 2.51
 -1 18 4 35.31 2.55
 1 18 4 36.71 2.64
 -2 18 4 145.09 4.12
 2 18 4 154.18 4.59
 -3 18 4 6.65 2.39
 3 18 4 3.96 2.23
 -4 18 4 47.43 3.2
 4 18 4 49.6 3.58
 0 0 5 0.09 0.16
 1 0 5 888.63 13.33
 2 0 5 629.9 9.47
 3 0 5 264.48 4.05
 4 0 5 332.26 5.04
 5 0 5 7.46 0.34
 6 0 5 58.89 1.06
 7 0 5 223.05 3.49
 8 0 5 22.37 0.61
 9 0 5 34.18 0.85
 10 0 5 39.96 0.95
 11 0 5 15.57 0.65
 12 0 5 18.88 0.71
 13 0 5 231.39 4.24
 14 0 5 19.83 0.88
 15 0 5 42.88 1.23
 16 0 5 128.54 2.7
 17 0 5 30 1.81
 18 0 5 18.71 1.83
 19 0 5 18.04 2.1
 0 1 5 776.03 11.64
 -1 1 5 250.73 3.81
 1 1 5 251.32 3.81
 -2 1 5 857.63 13.11
 2 1 5 854.77 12.83
 -3 1 5 1243.31 18.88
 3 1 5 1218.23 18.25
 -4 1 5 346.6 5.25
 4 1 5 341.24 5.17
 -5 1 5 302.03 4.62
 5 1 5 299.05 4.66
 -6 1 5 465.78 7.06
 6 1 5 463.84 7.01
 -7 1 5 219.85 3.45
 7 1 5 229.97 3.57
 -8 1 5 19.08 0.63
 8 1 5 18.03 0.62
 -9 1 5 119.65 2
 9 1 5 120.55 1.99
 -10 1 5 131.69 2.28
 10 1 5 127.38 2.14
 -11 1 5 431.15 6.62
 11 1 5 424.47 6.5
 -12 1 5 13.26 0.65
 12 1 5 11.42 0.64
 -13 1 5 60.34 1.45
 13 1 5 58.17 1.33
 -14 1 5 270.16 4.9
 14 1 5 287.46 5.22
 -15 1 5 18.72 1.05
 15 1 5 21.16 1.07
 -16 1 5 80.31 2.25
 16 1 5 81.34 2.19
 -17 1 5 9.42 1.33
 17 1 5 13.44 1.6
 -18 1 5 14.07 1.95
 18 1 5 10.04 1.69
 -19 1 5 6.84 2.06
 19 1 5 8.15 1.94
 0 2 5 1824.71 27.83
 -1 2 5 262.17 3.98
 1 2 5 251.1 3.83
 -2 2 5 573.6 9.96
 2 2 5 565.94 9.87
 -3 2 5 335.11 5.91
 3 2 5 336.38 5.93
 -4 2 5 279.49 4.25
 4 2 5 284.79 4.35
 -5 2 5 122.92 1.98
 5 2 5 121.52 1.95
 -6 2 5 319.24 4.87
 6 2 5 323.97 4.95
 -7 2 5 1.08 0.22
 7 2 5 1.89 0.31
 -8 2 5 222.59 3.51
 8 2 5 225.74 3.55
 -9 2 5 127.86 2.15
 9 2 5 127.44 2.23
 -10 2 5 77.49 1.42
 10 2 5 79.38 1.45
 -11 2 5 204.96 3.28
 11 2 5 205.3 3.42
 -12 2 5 97.13 1.81
 12 2 5 99.38 1.79
 -13 2 5 74.42 1.76
 13 2 5 75.72 1.69
 -14 2 5 18.39 0.82
 14 2 5 19.85 0.94
 -15 2 5 40.65 1.26
 15 2 5 37.04 1.27
 -16 2 5 1.67 0.86
 16 2 5 0.46 0.86
 -17 2 5 98.28 2.61
 17 2 5 97.82 2.59
 -18 2 5 24.61 1.91
 18 2 5 22.78 1.83
 -19 2 5 29.78 2.56
 19 2 5 27.82 2.36
 0 3 5 33.95 0.66
 -1 3 5 7.56 0.27
 1 3 5 7.7 0.27
 -2 3 5 17.16 0.62
 2 3 5 17.75 0.62
 -3 3 5 47.35 1.11
 3 3 5 50.19 1.09
 -4 3 5 163.5 2.99
 4 3 5 161.5 2.97
 -5 3 5 1021.97 15.25
 5 3 5 998.43 14.91
 -6 3 5 489.38 7.4
 6 3 5 480.63 7.24
 -7 3 5 243.72 3.79
 7 3 5 235.19 3.66
 -8 3 5 440.05 6.7
 8 3 5 431.28 6.56
 -9 3 5 93.91 1.63
 9 3 5 96.53 1.68
 -10 3 5 137.36 2.29
 10 3 5 129.76 2.18
 -11 3 5 29.83 0.86
 11 3 5 27.07 0.82
 -12 3 5 66.49 1.3
 12 3 5 67.11 1.32
 -13 3 5 0.61 0.43
 13 3 5 1.16 0.43
 -14 3 5 3.25 0.67
 14 3 5 1.69 0.63
 -15 3 5 50.85 1.61
 15 3 5 47.55 1.44
 -16 3 5 17 1.35
 16 3 5 21.7 1.38
 -17 3 5 182.54 4.02
 17 3 5 178.69 4.19
 -18 3 5 44.12 2.11
 18 3 5 45.44 2.41
 -19 3 5 19.89 2.22
 19 3 5 26.11 2.56
 0 4 5 357.02 5.39
 -1 4 5 34.04 0.65
 1 4 5 33.69 0.66
 -2 4 5 166.7 3.05
 2 4 5 173 3.13
 -3 4 5 105 2.02
 3 4 5 104.97 1.98
 -4 4 5 4.5 0.48
 4 4 5 4.7 0.48
 -5 4 5 597.4 10.41
 5 4 5 600.08 10.4
 -6 4 5 720.59 10.8
 6 4 5 711.72 10.68
 -7 4 5 311.69 4.8
 7 4 5 311.58 4.99
 -8 4 5 44.68 0.95
 8 4 5 44.76 0.98
 -9 4 5 48.41 1
 9 4 5 48.72 1.03
 -10 4 5 74.73 1.42
 10 4 5 75.94 1.4
 -11 4 5 30.82 0.83
 11 4 5 30.07 0.83
 -12 4 5 72.35 1.54
 12 4 5 67.78 1.4
 -13 4 5 65.74 1.53
 13 4 5 68.26 1.62
 -14 4 5 29.85 1.02
 14 4 5 30.6 1.02
 -15 4 5 26.42 1.26
 15 4 5 24.71 1.14
 -16 4 5 39.58 1.69
 16 4 5 36.55 1.84
 -17 4 5 7.59 1.45
 17 4 5 10.36 1.6
 -18 4 5 69.62 2.58
 18 4 5 67.12 2.76
 -19 4 5 10.9 2.92
 19 4 5 4.05 2.63
 0 5 5 0.2 0.19
 -1 5 5 703.19 10.56
 1 5 5 690.84 10.37
 -2 5 5 462.1 7.08
 2 5 5 461.59 6.96
 -3 5 5 785.31 13.73
 3 5 5 813.8 14.07
 -4 5 5 291.64 5.22
 4 5 5 292.77 5.22
 -5 5 5 36.77 0.97
 5 5 5 35.32 0.97
 -6 5 5 32.21 0.79
 6 5 5 33.19 0.72
 -7 5 5 243.44 3.8
 7 5 5 247.41 3.85
 -8 5 5 59.79 1.16
 8 5 5 59.25 1.2
 -9 5 5 52.57 1.12
 9 5 5 51.64 1.06
 -10 5 5 94.13 1.67
 10 5 5 96.32 1.78
 -11 5 5 119.02 2.1
 11 5 5 115.74 2.15
 -12 5 5 1.26 0.45
 12 5 5 2.09 0.49
 -13 5 5 23.54 1.02
 13 5 5 23.14 0.93
 -14 5 5 32.24 1.28
 14 5 5 32.08 1.27
 -15 5 5 14.19 1.28
 15 5 5 13.09 1.13
 -16 5 5 17.04 1.33
 16 5 5 17.59 1.57
 -17 5 5 49.54 1.97
 17 5 5 47.75 1.88
 -18 5 5 40.43 2.24
 18 5 5 42.35 2.45
 0 6 5 471.91 7.12
 -1 6 5 277.94 4.26
 1 6 5 272.65 4.19
 -2 6 5 696.86 10.45
 2 6 5 675.63 10.2
 -3 6 5 470.06 7.1
 3 6 5 469 7.08
 -4 6 5 13.78 0.45
 4 6 5 12.59 0.39
 -5 6 5 235.16 3.65
 5 6 5 233.42 3.65
 -6 6 5 40.82 0.85
 6 6 5 40.72 0.88
 -7 6 5 31.26 0.76
 7 6 5 30.91 0.75
 -8 6 5 42.98 0.93
 8 6 5 43.59 0.94
 -9 6 5 142.06 2.46
 9 6 5 138.79 2.28
 -10 6 5 91.9 1.71
 10 6 5 94.26 1.7
 -11 6 5 51.9 1.13
 11 6 5 51.9 1.16
 -12 6 5 84.39 1.79
 12 6 5 88.06 1.98
 -13 6 5 60.49 1.71
 13 6 5 60.12 1.6
 -14 6 5 24.2 1.2
 14 6 5 21.71 1.17
 -15 6 5 16.78 1.19
 15 6 5 16.78 1.28
 -16 6 5 23.18 1.49
 16 6 5 22.2 1.42
 -17 6 5 19.6 1.66
 17 6 5 20.05 1.81
 -18 6 5 21.41 2.09
 18 6 5 19.49 1.98
 0 7 5 33.53 0.78
 -1 7 5 35 0.78
 1 7 5 33.91 0.77
 -2 7 5 341.61 5.22
 2 7 5 339.84 5.2
 -3 7 5 308.66 4.76
 3 7 5 301.14 4.62
 -4 7 5 115.63 1.91
 4 7 5 113.09 1.92
 -5 7 5 14.44 0.51
 5 7 5 12.4 0.48
 -6 7 5 71.26 1.31
 6 7 5 67.56 1.25
 -7 7 5 86.03 1.55
 7 7 5 87.04 1.51
 -8 7 5 123.91 2.09
 8 7 5 121.15 2.04
 -9 7 5 153.35 2.52
 9 7 5 159.02 2.58
 -10 7 5 43.47 1.01
 10 7 5 42.8 0.96
 -11 7 5 42.62 1.15
 11 7 5 40.37 1
 -12 7 5 36.37 1.23
 12 7 5 36.53 1.22
 -13 7 5 111.27 2.58
 13 7 5 113.47 2.54
 -14 7 5 48.18 1.52
 14 7 5 48.5 1.55
 -15 7 5 106.04 2.58
 15 7 5 112.86 2.75
 -16 7 5 16.11 1.46
 16 7 5 14.3 1.52
 -17 7 5 3.5 1.49
 17 7 5 2.79 1.87
 -18 7 5 50.64 3.05
 18 7 5 67.42 4.4
 0 8 5 28.03 0.7
 -1 8 5 190.83 3.11
 1 8 5 191.63 3.03
 -2 8 5 32.33 0.8
 2 8 5 31.91 0.76
 -3 8 5 538.22 8.16
 3 8 5 533.94 8.24
 -4 8 5 81.16 1.46
 4 8 5 79.77 1.54
 -5 8 5 38.92 0.91
 5 8 5 37.76 0.88
 -6 8 5 51.7 1.06
 6 8 5 50.57 1.01
 -7 8 5 1.51 0.34
 7 8 5 1.51 0.43
 -8 8 5 138.01 2.35
 8 8 5 137.05 2.28
 -9 8 5 10.02 0.55
 9 8 5 9.33 0.6
 -10 8 5 30.78 0.87
 10 8 5 32.3 0.87
 -11 8 5 7.06 0.74
 11 8 5 7.78 0.69
 -12 8 5 35.05 1.2
 12 8 5 34.39 1.13
 -13 8 5 47.27 1.67
 13 8 5 48.5 1.49
 -14 8 5 150.6 3.3
 14 8 5 146.71 3.47
 -15 8 5 21.14 1.55
 15 8 5 22.05 1.51
 -16 8 5 8.53 1.6
 16 8 5 8.57 1.63
 -17 8 5 17.57 2.09
 17 8 5 18.96 1.97
 0 9 5 187.81 3.01
 -1 9 5 52.5 1.13
 1 9 5 51.52 1.18
 -2 9 5 105.55 2
 2 9 5 105.45 1.84
 -3 9 5 121.42 2.06
 3 9 5 119.94 2.1
 -4 9 5 27.44 0.73
 4 9 5 27.14 0.76
 -5 9 5 110.1 1.92
 5 9 5 107.62 1.85
 -6 9 5 1.83 0.4
 6 9 5 1.74 0.43
 -7 9 5 128.74 2.18
 7 9 5 128.92 2.2
 -8 9 5 245.24 3.85
 8 9 5 239.85 4.06
 -9 9 5 286.5 5
 9 9 5 292.98 4.88
 -10 9 5 25.24 0.91
 10 9 5 26.26 0.9
 -11 9 5 37.15 1.22
 11 9 5 37.57 1.24
 -12 9 5 81.22 2.15
 12 9 5 84.29 2.06
 -13 9 5 41.86 1.63
 13 9 5 39.56 1.51
 -14 9 5 22.66 1.48
 14 9 5 23.21 1.43
 -15 9 5 18.99 1.53
 15 9 5 19.5 1.54
 -16 9 5 12.81 2.09
 16 9 5 14.1 1.78
 -17 9 5 13.15 2.91
 17 9 5 6.93 2.82
 0 10 5 0.71 0.4
 -1 10 5 154.12 2.54
 1 10 5 152.27 2.5
 -2 10 5 66.91 1.42
 2 10 5 63.01 1.26
 -3 10 5 17.66 0.65
 3 10 5 17.58 0.65
 -4 10 5 21.23 0.73
 4 10 5 19.68 0.71
 -5 10 5 87.54 1.61
 5 10 5 82.8 1.53
 -6 10 5 240.69 3.8
 6 10 5 242.68 3.84
 -7 10 5 58.18 1.17
 7 10 5 60.13 1.24
 -8 10 5 157.48 2.8
 8 10 5 159.24 2.8
 -9 10 5 83.21 1.69
 9 10 5 80.01 1.6
 -10 10 5 38.24 1.21
 10 10 5 39.86 1.21
 -11 10 5 72.15 1.86
 11 10 5 66.51 1.67
 -12 10 5 105.14 2.45
 12 10 5 110.43 2.56
 -13 10 5 13.99 1.29
 13 10 5 12.97 1.18
 -14 10 5 13.77 1.36
 14 10 5 14.96 1.59
 -15 10 5 42.12 1.99
 15 10 5 44.71 1.99
 -16 10 5 2.84 2.42
 16 10 5 3.63 1.97
 0 11 5 55.28 1.13
 -1 11 5 11.4 0.62
 1 11 5 10.59 0.67
 -2 11 5 88.66 1.62
 2 11 5 85.58 1.71
 -3 11 5 127.95 2.18
 3 11 5 125.35 2.13
 -4 11 5 148.12 2.47
 4 11 5 152.09 2.53
 -5 11 5 30.72 0.88
 5 11 5 27.42 0.94
 -6 11 5 34.15 1
 6 11 5 31.85 0.89
 -7 11 5 76.83 1.67
 7 11 5 74.11 1.53
 -8 11 5 15.12 0.77
 8 11 5 14.43 0.73
 -9 11 5 65.8 1.73
 9 11 5 61.15 1.58
 -10 11 5 23.03 1.17
 10 11 5 23.74 1.08
 -11 11 5 196.04 4.11
 11 11 5 189.99 4.11
 -12 11 5 21.6 1.38
 12 11 5 21.45 1.3
 -13 11 5 77.18 2.28
 13 11 5 77.3 2.35
 -14 11 5 30.46 1.8
 14 11 5 32.02 2
 -15 11 5 34.94 2.24
 15 11 5 37.53 2.2
 0 12 5 131.98 2.35
 -1 12 5 3.48 0.49
 1 12 5 4.89 0.66
 -2 12 5 10.43 0.66
 2 12 5 13.22 0.69
 -3 12 5 37.17 1.05
 3 12 5 36.93 1.03
 -4 12 5 114.11 2.11
 4 12 5 115.48 2.17
 -5 12 5 291 4.9
 5 12 5 277.93 5.02
 -6 12 5 27.34 0.96
 6 12 5 25.96 0.9
 -7 12 5 35.21 1.13
 7 12 5 34.15 1.13
 -8 12 5 7.72 0.99
 8 12 5 6.64 0.76
 -9 12 5 51.95 1.64
 9 12 5 51.98 1.5
 -10 12 5 9.46 1.17
 10 12 5 11.4 1.09
 -11 12 5 150.93 3.34
 11 12 5 153.45 3.44
 -12 12 5 105.05 2.67
 12 12 5 103.26 2.7
 -13 12 5 7.9 1.7
 13 12 5 3.48 1.6
 -14 12 5 18.58 1.92
 14 12 5 18.75 1.86
 0 13 5 58.17 1.45
 -1 13 5 36.59 1.29
 1 13 5 38.65 1.24
 -2 13 5 4.26 0.72
 2 13 5 4.9 0.69
 -3 13 5 135.88 2.71
 3 13 5 128.67 2.58
 -4 13 5 52.8 1.46
 4 13 5 51.5 1.49
 -5 13 5 197.98 3.74
 5 13 5 203.56 3.86
 -6 13 5 0.5 0.69
 6 13 5 0.88 0.71
 -7 13 5 31.51 1.34
 7 13 5 32.9 1.31
 -8 13 5 2.27 0.75
 8 13 5 2.85 0.82
 -9 13 5 108.79 2.67
 9 13 5 105.23 2.54
 -10 13 5 3.06 1.14
 10 13 5 0.8 1.24
 -11 13 5 35.33 1.81
 11 13 5 36.64 1.66
 -12 13 5 59.93 2.2
 12 13 5 60.94 2.15
 -13 13 5 14.27 1.84
 13 13 5 13.89 1.79
 0 14 5 1.35 0.71
 -1 14 5 6.69 0.93
 1 14 5 6.6 0.87
 -2 14 5 37.88 1.18
 2 14 5 36.96 1.29
 -3 14 5 34.69 1.29
 3 14 5 35.95 1.21
 -4 14 5 51.97 1.51
 4 14 5 55.45 1.68
 -5 14 5 26.6 1.3
 5 14 5 25.91 1.31
 -6 14 5 40.96 1.65
 6 14 5 40.41 1.62
 -7 14 5 28.75 1.52
 7 14 5 26.41 1.33
 -8 14 5 20.51 1.39
 8 14 5 19.8 1.34
 -9 14 5 20.85 1.38
 9 14 5 20.67 1.38
 -10 14 5 19.94 1.58
 10 14 5 17.99 1.55
 -11 14 5 2.83 1.57
 11 14 5 1.26 1.52
 -12 14 5 77.96 2.89
 12 14 5 78.2 2.61
 0 15 5 159.45 3.25
 -1 15 5 165.37 3.33
 1 15 5 162.56 3.25
 -2 15 5 50.53 1.55
 2 15 5 47.72 1.53
 -3 15 5 22.14 1.19
 3 15 5 21.09 1.28
 -4 15 5 5.94 1.11
 4 15 5 9.29 1.32
 -5 15 5 9.14 1.24
 5 15 5 10.76 1.35
 -6 15 5 50.06 1.91
 6 15 5 44.74 1.76
 -7 15 5 38.64 1.78
 7 15 5 36.59 1.7
 -8 15 5 129.63 3.15
 8 15 5 130.62 3.34
 -9 15 5 2.09 1.59
 9 15 5 3.16 1.6
 -10 15 5 4.56 1.74
 10 15 5 2.73 1.58
 -11 15 5 36.71 2.99
 11 15 5 33.73 2.66
 0 16 5 38.8 1.56
 -1 16 5 33.28 1.61
 1 16 5 33.75 1.62
 -2 16 5 162.6 3.78
 2 16 5 163.84 3.7
 -3 16 5 21.95 1.47
 3 16 5 22.95 1.55
 -4 16 5 16.74 1.53
 4 16 5 18.11 1.51
 -5 16 5 11.18 1.51
 5 16 5 14.35 1.83
 -6 16 5 223.52 5.01
 6 16 5 223.12 4.92
 -7 16 5 37.54 2.15
 7 16 5 42.28 2.26
 -8 16 5 3.91 1.82
 8 16 5 5.32 2
 -9 16 5 6.75 2.02
 9 16 5 4.25 2.15
 0 17 5 33.19 2.47
 -1 17 5 35.35 1.86
 1 17 5 41.57 2.25
 -2 17 5 38 1.89
 2 17 5 38.95 1.96
 -3 17 5 5.22 1.56
 3 17 5 6.86 1.8
 -4 17 5 82.96 2.78
 4 17 5 83.21 2.86
 -5 17 5 63.13 2.65
 5 17 5 62.63 2.48
 -6 17 5 15.07 2.15
 6 17 5 8.94 1.9
 -7 17 5 1.35 2.98
 7 17 5 4.86 2.3
 0 18 5 177.29 4.79
 -1 18 5 9.38 2.61
 1 18 5 8.09 2.6
 -2 18 5 4.62 2.22
 2 18 5 6.52 2.57
 -3 18 5 7.15 2.38
 3 18 5 9.85 3.09
 0 0 6 1.22 0.29
 1 0 6 14.16 0.39
 2 0 6 859.13 12.88
 3 0 6 1401.66 20.89
 4 0 6 1193.26 17.86
 5 0 6 0.2 0.19
 6 0 6 20.14 0.54
 7 0 6 1.5 0.3
 8 0 6 6.01 0.48
 9 0 6 0.38 0.33
 10 0 6 95.3 1.68
 11 0 6 24.29 0.85
 12 0 6 73.61 1.4
 13 0 6 2.29 0.52
 14 0 6 44.56 1.26
 15 0 6 110.29 2.32
 16 0 6 1.8 0.84
 17 0 6 8.48 1.32
 18 0 6 67.58 2.8
 19 0 6 5.25 2.52
 0 1 6 35.57 0.67
 -1 1 6 914.62 13.68
 1 1 6 918.5 13.75
 -2 1 6 137.8 2.18
 2 1 6 135.77 2.15
 -3 1 6 619.02 9.33
 3 1 6 618.46 9.29
 -4 1 6 1.93 0.27
 4 1 6 1.38 0.24
 -5 1 6 1.1 0.19
 5 1 6 1 0.21
 -6 1 6 3.57 0.37
 6 1 6 3.53 0.39
 -7 1 6 109.57 1.81
 7 1 6 105.39 1.75
 -8 1 6 15.18 0.58
 8 1 6 15.36 0.57
 -9 1 6 292.26 4.53
 9 1 6 288.65 4.64
 -10 1 6 2.09 0.43
 10 1 6 2.83 0.41
 -11 1 6 39.68 0.97
 11 1 6 40.44 0.95
 -12 1 6 193.01 3.12
 12 1 6 192.48 3.12
 -13 1 6 136.79 2.66
 13 1 6 139.6 2.74
 -14 1 6 59.49 1.47
 14 1 6 57.79 1.48
 -15 1 6 32.19 1.21
 15 1 6 32.4 1.17
 -16 1 6 81.09 2.32
 16 1 6 76.84 2
 -17 1 6 48.42 2.18
 17 1 6 47.15 1.94
 -18 1 6 4.47 2.4
 18 1 6 1.11 2.04
 -19 1 6 12.57 2.34
 19 1 6 14.63 2.46
 0 2 6 538.62 8.11
 -1 2 6 1521.64 22.71
 1 2 6 1488.56 24.2
 -2 2 6 1356.88 20.32
 2 2 6 1342.6 20.07
 -3 2 6 309.45 5.48
 3 2 6 308.51 5.84
 -4 2 6 322.59 4.92
 4 2 6 321.72 4.9
 -5 2 6 146.48 2.32
 5 2 6 143.96 2.29
 -6 2 6 167.77 2.64
 6 2 6 168.93 2.7
 -7 2 6 756.02 11.35
 7 2 6 741.62 11.13
 -8 2 6 137.9 2.29
 8 2 6 141.62 2.33
 -9 2 6 37.47 0.86
 9 2 6 36.47 0.81
 -10 2 6 197.9 3.17
 10 2 6 193.1 3.37
 -11 2 6 27.38 0.81
 11 2 6 26.85 0.8
 -12 2 6 60.84 1.3
 12 2 6 61.48 1.32
 -13 2 6 9.17 0.69
 13 2 6 9.93 0.71
 -14 2 6 18.49 0.88
 14 2 6 18.91 0.97
 -15 2 6 82.1 1.89
 15 2 6 84.37 1.94
 -16 2 6 20.75 1.36
 16 2 6 20.33 1.34
 -17 2 6 6.96 1.37
 17 2 6 7.98 1.43
 -18 2 6 3.5 1.82
 18 2 6 5.32 1.71
 -19 2 6 28.09 2.73
 19 2 6 29.26 3.15
 0 3 6 166.48 2.58
 -1 3 6 596.16 8.92
 1 3 6 597.27 8.97
 -2 3 6 428.61 7.51
 2 3 6 435.52 7.61
 -3 3 6 135.52 2.54
 3 3 6 132.16 2.5
 -4 3 6 1034.53 18.46
 4 3 6 1016.05 17.55
 -5 3 6 226.88 4.11
 5 3 6 231.93 4.16
 -6 3 6 345.63 5.26
 6 3 6 351.09 5.36
 -7 3 6 500.47 7.58
 7 3 6 496.21 7.67
 -8 3 6 166.11 2.69
 8 3 6 174.3 2.8
 -9 3 6 31.77 0.83
 9 3 6 32.75 0.81
 -10 3 6 62.43 1.27
 10 3 6 61.22 1.2
 -11 3 6 131.11 2.22
 11 3 6 135.07 2.26
 -12 3 6 32.5 1.03
 12 3 6 30.17 0.95
 -13 3 6 49.81 1.3
 13 3 6 49.88 1.41
 -14 3 6 0.76 0.7
 14 3 6 0.78 0.56
 -15 3 6 155.93 3.38
 15 3 6 161.89 3.49
 -16 3 6 31.86 1.56
 16 3 6 33.77 1.47
 -17 3 6 16.23 1.6
 17 3 6 18.86 1.55
 -18 3 6 11.52 1.92
 18 3 6 12.71 1.76
 -19 3 6 33.03 3.12
 19 3 6 39.52 5.39
 0 4 6 45.21 0.83
 -1 4 6 158.43 2.49
 1 4 6 161.36 2.53
 -2 4 6 2.06 0.39
 2 4 6 1.38 0.26
 -3 4 6 52.69 1.16
 3 4 6 54.91 1.2
 -4 4 6 123.78 2.36
 4 4 6 120.17 2.31
 -5 4 6 112.58 2.19
 5 4 6 113.27 2.22
 -6 4 6 202.28 3.73
 6 4 6 208.5 3.8
 -7 4 6 108.47 1.81
 7 4 6 107.06 1.81
 -8 4 6 44.54 0.92
 8 4 6 42.51 0.9
 -9 4 6 8.79 0.51
 9 4 6 7.23 0.49
 -10 4 6 84.32 1.52
 10 4 6 84.65 1.55
 -11 4 6 26.87 0.81
 11 4 6 27.09 0.79
 -12 4 6 285.75 5.17
 12 4 6 286.65 5.16
 -13 4 6 9.68 0.75
 13 4 6 11.69 0.77
 -14 4 6 30.17 1.23
 14 4 6 30.43 1.07
 -15 4 6 1.29 0.85
 15 4 6 0.99 0.78
 -16 4 6 88.4 2.45
 16 4 6 85.02 2.24
 -17 4 6 22.94 1.56
 17 4 6 22.34 1.68
 -18 4 6 37.27 1.98
 18 4 6 36.24 2.01
 0 5 6 34.66 0.71
 -1 5 6 135.15 2.17
 1 5 6 136.11 2.19
 -2 5 6 120.56 2.31
 2 5 6 120.37 2.34
 -3 5 6 812.31 14.11
 3 5 6 824.05 14.25
 -4 5 6 25.93 0.8
 4 5 6 26.56 0.78
 -5 5 6 146.99 2.77
 5 5 6 145.41 2.75
 -6 5 6 131.31 2.52
 6 5 6 131.76 2.53
 -7 5 6 212.58 3.92
 7 5 6 217.84 4.18
 -8 5 6 3.99 0.39
 8 5 6 4.03 0.36
 -9 5 6 85.34 1.55
 9 5 6 84.13 1.58
 -10 5 6 110.96 1.9
 10 5 6 108.36 1.86
 -11 5 6 116.59 2.03
 11 5 6 117.69 2.01
 -12 5 6 195.44 3.72
 12 5 6 196.07 3.67
 -13 5 6 17.19 0.9
 13 5 6 18.81 0.89
 -14 5 6 12.6 1.06
 14 5 6 13.89 1.01
 -15 5 6 28.9 1.42
 15 5 6 26.45 1.24
 -16 5 6 40.78 1.71
 16 5 6 40.66 1.76
 -17 5 6 94.69 2.66
 17 5 6 86.41 2.49
 -18 5 6 56.27 2.35
 18 5 6 54.31 2.26
 0 6 6 15 0.46
 -1 6 6 49.64 0.94
 1 6 6 48.52 0.94
 -2 6 6 67.27 1.2
 2 6 6 70.6 1.35
 -3 6 6 243.83 4.44
 3 6 6 242.86 4.38
 -4 6 6 164.59 3.08
 4 6 6 158.35 3.01
 -5 6 6 38.14 1.06
 5 6 6 37.78 0.99
 -6 6 6 42.06 1.15
 6 6 6 41.47 1.09
 -7 6 6 15.64 0.81
 7 6 6 16.05 0.8
 -8 6 6 22.37 0.65
 8 6 6 22.26 0.66
 -9 6 6 168.85 2.76
 9 6 6 165.28 2.74
 -10 6 6 145.12 2.41
 10 6 6 147.22 2.48
 -11 6 6 26.56 0.85
 11 6 6 27.2 0.82
 -12 6 6 0.15 0.51
 12 6 6 0.74 0.51
 -13 6 6 8.99 0.99
 13 6 6 8.83 0.81
 -14 6 6 5.72 0.89
 14 6 6 4.75 0.87
 -15 6 6 117.37 2.83
 15 6 6 122.19 2.94
 -16 6 6 43.31 1.74
 16 6 6 42.73 1.71
 -17 6 6 12.07 1.71
 17 6 6 9.98 1.71
 -18 6 6 24.65 2.43
 18 6 6 32.19 2.67
 0 7 6 382.41 5.84
 -1 7 6 347.24 5.3
 1 7 6 342.96 5.25
 -2 7 6 67.45 1.24
 2 7 6 70.78 1.26
 -3 7 6 158.46 2.53
 3 7 6 157.64 2.56
 -4 7 6 225.95 4.14
 4 7 6 218.25 4.01
 -5 7 6 20.48 0.89
 5 7 6 19.48 0.83
 -6 7 6 41.67 1.19
 6 7 6 38.05 1.08
 -7 7 6 258.51 4.79
 7 7 6 246.16 4.65
 -8 7 6 157.32 3.08
 8 7 6 157.92 3.01
 -9 7 6 30.22 0.83
 9 7 6 31.73 0.78
 -10 7 6 160.11 2.64
 10 7 6 156.56 2.62
 -11 7 6 138 2.78
 11 7 6 143.45 2.8
 -12 7 6 98.08 2.24
 12 7 6 102.66 2.31
 -13 7 6 125.16 2.79
 13 7 6 119.01 2.67
 -14 7 6 8.47 1.05
 14 7 6 9.91 0.98
 -15 7 6 27.55 1.44
 15 7 6 30.84 1.54
 -16 7 6 41.83 2
 16 7 6 46 1.97
 -17 7 6 80.73 2.73
 17 7 6 83.29 2.75
 0 8 6 87.67 1.53
 -1 8 6 193.34 3.09
 1 8 6 200.62 3.17
 -2 8 6 43.51 0.92
 2 8 6 44.03 0.92
 -3 8 6 2.11 0.34
 3 8 6 2.27 0.34
 -4 8 6 46.3 0.95
 4 8 6 43.95 0.9
 -5 8 6 118.24 2.36
 5 8 6 114.56 2.28
 -6 8 6 79.03 1.78
 6 8 6 73.12 1.65
 -7 8 6 39.28 1.17
 7 8 6 37.53 1.1
 -8 8 6 80.28 1.83
 8 8 6 77.85 1.72
 -9 8 6 96.13 1.68
 9 8 6 100 1.79
 -10 8 6 65.78 1.58
 10 8 6 64.02 1.27
 -11 8 6 52.43 1.46
 11 8 6 54.58 1.45
 -12 8 6 27.09 1.13
 12 8 6 28.36 1.07
 -13 8 6 8.86 0.95
 13 8 6 7.34 0.95
 -14 8 6 66.56 1.96
 14 8 6 69.78 2
 -15 8 6 96.14 2.51
 15 8 6 101.1 2.56
 -16 8 6 70.9 2.47
 16 8 6 77.13 2.54
 -17 8 6 23.41 2.39
 17 8 6 22.39 2.15
 0 9 6 134.73 2.24
 -1 9 6 30.29 0.79
 1 9 6 31.93 0.86
 -2 9 6 13.05 0.56
 2 9 6 13.08 0.53
 -3 9 6 361.35 5.58
 3 9 6 351.75 5.56
 -4 9 6 11.08 0.51
 4 9 6 9.57 0.49
 -5 9 6 25.48 0.69
 5 9 6 23.89 0.67
 -6 9 6 124.77 2.09
 6 9 6 121.67 2.11
 -7 9 6 48.09 1.27
 7 9 6 46.38 1.07
 -8 9 6 98.22 1.7
 8 9 6 99.99 1.72
 -9 9 6 7.22 0.54
 9 9 6 8.48 0.5
 -10 9 6 123.81 2.66
 10 9 6 126.52 2.72
 -11 9 6 218.41 4.48
 11 9 6 218.22 4.39
 -12 9 6 124.01 2.8
 12 9 6 123.48 2.71
 -13 9 6 94.71 2.36
 13 9 6 100.4 2.51
 -14 9 6 26 1.42
 14 9 6 28.45 1.66
 -15 9 6 26.78 1.58
 15 9 6 26.39 1.74
 -16 9 6 17.37 2.14
 16 9 6 20.84 1.93
 0 10 6 5.34 0.48
 -1 10 6 355.65 5.71
 1 10 6 352.76 5.55
 -2 10 6 23.64 0.75
 2 10 6 24.54 0.76
 -3 10 6 11.53 0.55
 3 10 6 10.33 0.55
 -4 10 6 54.93 1.12
 4 10 6 52.64 1.09
 -5 10 6 49.11 1.08
 5 10 6 49.98 1.11
 -6 10 6 113.73 2.05
 6 10 6 116.16 2.12
 -7 10 6 26.61 0.78
 7 10 6 25.88 0.74
 -8 10 6 32.92 0.97
 8 10 6 33.47 0.95
 -9 10 6 16.8 0.78
 9 10 6 18.28 0.79
 -10 10 6 50.09 1.38
 10 10 6 51.79 1.4
 -11 10 6 29.71 1.13
 11 10 6 29.98 1.13
 -12 10 6 121.35 2.87
 12 10 6 123.5 3.2
 -13 10 6 30.68 1.34
 13 10 6 28.49 1.4
 -14 10 6 14.62 1.45
 14 10 6 13.94 1.55
 -15 10 6 19.31 1.78
 15 10 6 19.84 1.68
 -16 10 6 21.91 3.33
 16 10 6 18.14 3.05
 0 11 6 4.76 0.56
 -1 11 6 241.6 4.02
 1 11 6 240.53 4.07
 -2 11 6 13.44 0.62
 2 11 6 14.7 0.67
 -3 11 6 80.44 1.54
 3 11 6 83.95 1.58
 -4 11 6 41.94 1.02
 4 11 6 40.1 1.01
 -5 11 6 200.01 3.44
 5 11 6 206.59 3.64
 -6 11 6 82.67 1.72
 6 11 6 78.92 1.67
 -7 11 6 63.78 1.45
 7 11 6 63.94 1.42
 -8 11 6 2.96 0.64
 8 11 6 3.39 0.55
 -9 11 6 25.57 0.97
 9 11 6 23.88 0.9
 -10 11 6 17.8 0.95
 10 11 6 18.09 0.86
 -11 11 6 25.29 1.15
 11 11 6 25.72 1.27
 -12 11 6 2.9 0.99
 12 11 6 3.36 1.07
 -13 11 6 55.71 1.8
 13 11 6 59.79 2
 -14 11 6 0.89 1.42
 14 11 6 1.2 1.3
 -15 11 6 3.96 2.69
 15 11 6 4.31 2.01
 0 12 6 41.46 1.15
 -1 12 6 49.08 1.28
 1 12 6 47.33 1.24
 -2 12 6 375.63 6.8
 2 12 6 370.1 6.76
 -3 12 6 23.1 0.93
 3 12 6 19.9 0.81
 -4 12 6 195.73 3.99
 4 12 6 186.84 3.64
 -5 12 6 10.51 0.77
 5 12 6 9.2 0.68
 -6 12 6 13.08 0.78
 6 12 6 12.38 0.78
 -7 12 6 155.7 3.3
 7 12 6 152.93 2.95
 -8 12 6 58.86 1.56
 8 12 6 59.95 1.59
 -9 12 6 33.45 1.19
 9 12 6 34.58 1.2
 -10 12 6 3.71 0.84
 10 12 6 3.74 0.89
 -11 12 6 28.4 2
 11 12 6 35.33 2.36
 -12 12 6 77.48 3.09
 12 12 6 76.03 3.19
 -13 12 6 14.48 2.35
 13 12 6 19.6 2.74
 -14 12 6 47.02 2.95
 14 12 6 53.08 3.14
 0 13 6 33.82 1.23
 -1 13 6 83.75 1.87
 1 13 6 81.64 2
 -2 13 6 2.05 0.69
 2 13 6 2.62 0.68
 -3 13 6 50.74 1.41
 3 13 6 48.46 1.35
 -4 13 6 40.61 1.35
 4 13 6 38.55 1.37
 -5 13 6 82.44 1.87
 5 13 6 79.23 1.81
 -6 13 6 31.43 1.12
 6 13 6 30.35 1.13
 -7 13 6 27.63 1.2
 7 13 6 24.69 1.11
 -8 13 6 16.14 1.11
 8 13 6 15.53 1.09
 -9 13 6 26.21 1.25
 9 13 6 29.15 1.4
 -10 13 6 18.63 2
 10 13 6 16.79 2.01
 -11 13 6 47.36 2.51
 11 13 6 46.21 2.65
 -12 13 6 6.97 2.6
 12 13 6 7.29 2.12
 -13 13 6 24.02 3.13
 13 13 6 20.51 2.66
 0 14 6 29.95 1.19
 -1 14 6 5.48 0.76
 1 14 6 4.25 0.82
 -2 14 6 95.34 2.24
 2 14 6 90.72 2.1
 -3 14 6 35.38 1.28
 3 14 6 36.27 1.28
 -4 14 6 203.73 4.3
 4 14 6 215.33 4.07
 -5 14 6 25.7 1.39
 5 14 6 26.99 1.42
 -6 14 6 21.39 1.31
 6 14 6 19.55 1.27
 -7 14 6 107.77 2.7
 7 14 6 105.25 2.55
 -8 14 6 11.03 1.19
 8 14 6 10.52 1.32
 -9 14 6 34.52 1.86
 9 14 6 32.84 1.53
 -10 14 6 20.82 2.11
 10 14 6 30.56 2.73
 -11 14 6 10.65 2.25
 11 14 6 9.28 2.25
 -12 14 6 39.51 3.4
 12 14 6 45.34 3.87
 0 15 6 0.61 1
 -1 15 6 79.43 2.12
 1 15 6 80.56 2.15
 -2 15 6 6.63 1.1
 2 15 6 3.59 0.9
 -3 15 6 115.46 2.53
 3 15 6 117.11 2.7
 -4 15 6 7.69 1.22
 4 15 6 8.16 1.35
 -5 15 6 7.18 1.32
 5 15 6 7.42 1.31
 -6 15 6 5.07 1.27
 6 15 6 3.7 1.04
 -7 15 6 55.3 2
 7 15 6 54.68 2.05
 -8 15 6 19.94 1.67
 8 15 6 20.73 1.59
 -9 15 6 2.53 1.52
 9 15 6 3.75 1.53
 -10 15 6 49.03 3.17
 10 15 6 50.92 3.13
 0 16 6 9.9 1.51
 -1 16 6 84.76 2.25
 1 16 6 87.27 2.34
 -2 16 6 31.61 1.83
 2 16 6 31.62 1.79
 -3 16 6 10.94 1.56
 3 16 6 12.55 1.58
 -4 16 6 130.22 3.66
 4 16 6 127.27 3.32
 -5 16 6 34.45 1.94
 5 16 6 33.27 1.94
 -6 16 6 14.12 1.88
 6 16 6 7.58 1.58
 -7 16 6 2.46 1.8
 7 16 6 2.32 1.58
 -8 16 6 48.49 2.49
 8 16 6 48.5 2.46
 -9 16 6 42.51 5.46
 0 17 6 8.38 2.12
 -1 17 6 14.54 1.74
 1 17 6 14.66 2.04
 -2 17 6 61.67 2.52
 2 17 6 61.56 2.6
 -3 17 6 26.98 2.06
 3 17 6 25.24 2.06
 -4 17 6 24.36 2.09
 4 17 6 22.46 1.93
 -5 17 6 19.9 2.15
 5 17 6 16.58 2.16
 -6 17 6 13.67 2.79
 6 17 6 11.57 2.19
 0 18 6 8.66 3.01
 -1 18 6 16.92 4.05
 1 18 6 21.77 3.62
 -2 18 6 30.3 6.81
 2 18 6 24.85 6.22
 0 0 7 0.46 0.29
 1 0 7 142.83 2.27
 2 0 7 573.84 8.63
 3 0 7 378.83 5.76
 4 0 7 373.54 5.86
 5 0 7 368.92 5.64
 6 0 7 0.27 0.21
 7 0 7 307.16 4.72
 8 0 7 284.16 4.57
 9 0 7 8.36 0.54
 10 0 7 352.93 5.44
 11 0 7 108.44 1.89
 12 0 7 18.31 0.82
 13 0 7 73.33 1.68
 14 0 7 0.72 0.81
 15 0 7 56.63 1.6
 16 0 7 141.18 3.01
 17 0 7 131.9 3.55
 18 0 7 7.02 1.94
 0 1 7 586.34 8.8
 -1 1 7 14.56 0.41
 1 1 7 13.93 0.42
 -2 1 7 238.4 3.74
 2 1 7 234.3 3.87
 -3 1 7 147.85 2.33
 3 1 7 147.84 2.33
 -4 1 7 92.45 1.55
 4 1 7 88.48 1.48
 -5 1 7 306.41 4.92
 5 1 7 301.49 4.64
 -6 1 7 305.84 4.72
 6 1 7 305.21 4.7
 -7 1 7 167.5 2.74
 7 1 7 167.38 2.67
 -8 1 7 36.71 0.85
 8 1 7 34.82 0.84
 -9 1 7 42.58 0.91
 9 1 7 41.65 0.96
 -10 1 7 223.36 3.56
 10 1 7 225.35 3.6
 -11 1 7 30.76 0.92
 11 1 7 31.58 0.86
 -12 1 7 30.16 1.01
 12 1 7 30.12 0.97
 -13 1 7 81.55 1.8
 13 1 7 83.86 1.82
 -14 1 7 12.54 0.86
 14 1 7 11.38 0.87
 -15 1 7 20.18 1.05
 15 1 7 21.77 1.15
 -16 1 7 257.37 4.86
 16 1 7 264.7 5.07
 -17 1 7 81.33 2.4
 17 1 7 77.54 2.3
 -18 1 7 52.68 2.51
 18 1 7 54.77 2.54
 0 2 7 345.26 5.35
 -1 2 7 52.18 0.93
 1 2 7 53.06 0.94
 -2 2 7 348.52 5.29
 2 2 7 347.67 5.27
 -3 2 7 221.57 3.46
 3 2 7 219.59 3.38
 -4 2 7 3.18 0.24
 4 2 7 3.13 0.25
 -5 2 7 24.36 0.58
 5 2 7 23.45 0.55
 -6 2 7 123.49 2.01
 6 2 7 123.96 2.18
 -7 2 7 165.34 2.66
 7 2 7 165.02 2.71
 -8 2 7 191.81 3.33
 8 2 7 192.95 3.09
 -9 2 7 73.75 1.39
 9 2 7 73.53 1.39
 -10 2 7 22.35 0.69
 10 2 7 22.45 0.68
 -11 2 7 62.82 1.25
 11 2 7 62.92 1.34
 -12 2 7 64.26 1.45
 12 2 7 64.86 1.51
 -13 2 7 71.41 1.62
 13 2 7 70.94 1.62
 -14 2 7 66.12 1.63
 14 2 7 65.62 1.53
 -15 2 7 41.53 1.3
 15 2 7 43.77 1.39
 -16 2 7 36.17 1.7
 16 2 7 34.18 1.57
 -17 2 7 29.85 1.67
 17 2 7 28.87 1.83
 -18 2 7 22.42 2.07
 18 2 7 25.93 2.31
 0 3 7 17.02 0.45
 -1 3 7 214.68 3.32
 1 3 7 212.3 3.29
 -2 3 7 228.02 4.07
 2 3 7 228.95 4.11
 -3 3 7 394.06 6.95
 3 3 7 382.93 6.72
 -4 3 7 62.63 1.37
 4 3 7 63.07 1.35
 -5 3 7 20.54 0.74
 5 3 7 18.64 0.73
 -6 3 7 289.13 5.2
 6 3 7 288.01 5.13
 -7 3 7 13.45 0.46
 7 3 7 13.4 0.48
 -8 3 7 139.36 2.27
 8 3 7 141.83 2.37
 -9 3 7 29.26 0.78
 9 3 7 28.01 0.76
 -10 3 7 97.13 1.73
 10 3 7 95.96 1.69
 -11 3 7 199.56 3.21
 11 3 7 200.08 3.32
 -12 3 7 12.26 0.71
 12 3 7 11.53 0.67
 -13 3 7 30.42 1.1
 13 3 7 30.11 1.06
 -14 3 7 58.75 1.54
 14 3 7 58.57 1.55
 -15 3 7 10.65 1.02
 15 3 7 12.19 1.01
 -16 3 7 2.24 1.3
 16 3 7 1.99 1.12
 -17 3 7 103.48 2.81
 17 3 7 101.44 2.77
 -18 3 7 44.36 2.33
 18 3 7 43.11 2.2
 0 4 7 405.35 6.13
 -1 4 7 310.16 4.73
 1 4 7 311.75 4.73
 -2 4 7 631.98 11.34
 2 4 7 657.29 11.77
 -3 4 7 546.82 9.53
 3 4 7 555.55 9.71
 -4 4 7 108.28 2.12
 4 4 7 108.77 2.15
 -5 4 7 206.2 3.81
 5 4 7 207.19 3.77
 -6 4 7 89.71 1.88
 6 4 7 89.43 2
 -7 4 7 173.09 3.26
 7 4 7 168.82 3.17
 -8 4 7 77.4 1.4
 8 4 7 77.61 1.4
 -9 4 7 94.99 1.65
 9 4 7 94.1 1.73
 -10 4 7 129.36 2.16
 10 4 7 130.19 2.16
 -11 4 7 37.36 0.93
 11 4 7 36.94 0.9
 -12 4 7 36.84 1.06
 12 4 7 37.09 1.11
 -13 4 7 18.72 0.96
 13 4 7 19.77 0.87
 -14 4 7 3.77 0.72
 14 4 7 3.29 0.75
 -15 4 7 67.03 1.95
 15 4 7 66.81 1.85
 -16 4 7 145.49 3.34
 16 4 7 142.01 3.33
 -17 4 7 1.59 1.33
 17 4 7 3.15 1.37
 -18 4 7 3.92 1.91
 18 4 7 6.16 1.79
 0 5 7 293.63 4.49
 -1 5 7 83.68 1.41
 1 5 7 85.69 1.49
 -2 5 7 168.01 3.1
 2 5 7 167.76 3.12
 -3 5 7 103.52 2.04
 3 5 7 103.44 2.06
 -4 5 7 119.48 2.32
 4 5 7 116.15 2.28
 -5 5 7 202.06 3.77
 5 5 7 199.11 3.64
 -6 5 7 174.1 3.27
 6 5 7 175.65 3.29
 -7 5 7 201.55 3.78
 7 5 7 204.94 3.83
 -8 5 7 392.98 7.01
 8 5 7 384.22 6.85
 -9 5 7 109.91 2.11
 9 5 7 108.34 1.84
 -10 5 7 48.77 1.05
 10 5 7 48.9 1.03
 -11 5 7 61.83 1.34
 11 5 7 62.26 1.44
 -12 5 7 174.92 3.33
 12 5 7 175.48 3.43
 -13 5 7 7.95 0.85
 13 5 7 7.69 0.73
 -14 5 7 64.82 1.77
 14 5 7 67.13 1.82
 -15 5 7 17.91 1.32
 15 5 7 20.9 1.23
 -16 5 7 57.19 2.02
 16 5 7 55.25 2.07
 -17 5 7 21.12 1.8
 17 5 7 21.71 1.97
 -18 5 7 11.89 2.38
 18 5 7 11.03 2.48
 0 6 7 26.73 0.64
 -1 6 7 397.44 6.04
 1 6 7 393.34 5.95
 -2 6 7 131.53 2.51
 2 6 7 133.85 2.57
 -3 6 7 4.93 0.55
 3 6 7 4.83 0.59
 -4 6 7 207.67 3.81
 4 6 7 206.84 3.8
 -5 6 7 65.69 1.47
 5 6 7 65.26 1.51
 -6 6 7 230.89 4.24
 6 6 7 232.82 4.28
 -7 6 7 41.12 1.17
 7 6 7 41.1 1.14
 -8 6 7 141.68 2.75
 8 6 7 145.35 3.15
 -9 6 7 69.06 1.64
 9 6 7 67.32 1.61
 -10 6 7 3.98 0.69
 10 6 7 5.05 0.5
 -11 6 7 53.73 1.3
 11 6 7 55.57 1.25
 -12 6 7 22.19 0.89
 12 6 7 22.04 0.84
 -13 6 7 83 2.03
 13 6 7 83.78 2.08
 -14 6 7 32.94 1.48
 14 6 7 33.29 1.37
 -15 6 7 41.89 1.63
 15 6 7 45.31 1.73
 -16 6 7 16.93 1.52
 16 6 7 17.4 1.52
 -17 6 7 33.25 2.09
 17 6 7 31.8 2.11
 0 7 7 242.39 3.75
 -1 7 7 77.37 1.35
 1 7 7 76.37 1.37
 -2 7 7 199.3 3.26
 2 7 7 195.69 3.07
 -3 7 7 320.52 5.73
 3 7 7 321.3 5.74
 -4 7 7 24.13 0.92
 4 7 7 25.75 0.91
 -5 7 7 81.14 1.76
 5 7 7 78.92 1.72
 -6 7 7 164.04 3.11
 6 7 7 163.84 3.13
 -7 7 7 22.71 0.89
 7 7 7 24.01 0.94
 -8 7 7 70.48 1.61
 8 7 7 71.02 1.62
 -9 7 7 79.85 1.84
 9 7 7 81 1.75
 -10 7 7 4.13 0.67
 10 7 7 1.48 0.61
 -11 7 7 11.42 1.03
 11 7 7 9.98 0.91
 -12 7 7 3.67 0.65
 12 7 7 5.77 0.73
 -13 7 7 1.55 0.72
 13 7 7 1.82 0.76
 -14 7 7 13.93 1.25
 14 7 7 12.46 1.15
 -15 7 7 45.51 1.7
 15 7 7 47.49 1.79
 -16 7 7 20.68 1.7
 16 7 7 19.19 1.67
 -17 7 7 3.86 1.98
 17 7 7 5.92 1.9
 0 8 7 0.51 0.31
 -1 8 7 17.77 0.61
 1 8 7 17.97 0.59
 -2 8 7 63.85 1.2
 2 8 7 64.41 1.33
 -3 8 7 216.71 4
 3 8 7 217.71 4.02
 -4 8 7 47.55 1.19
 4 8 7 45.55 1.21
 -5 8 7 42.21 1.28
 5 8 7 43.01 1.18
 -6 8 7 254.31 4.62
 6 8 7 258.53 4.74
 -7 8 7 48.67 1.3
 7 8 7 47.41 1.36
 -8 8 7 205.43 3.83
 8 8 7 209.34 4.09
 -9 8 7 108.15 2.53
 9 8 7 108.46 2.56
 -10 8 7 18.84 1.01
 10 8 7 16.33 1.03
 -11 8 7 12.34 1.32
 11 8 7 13.76 1.34
 -12 8 7 176.02 4.84
 12 8 7 173.19 4.8
 -13 8 7 8.93 1.08
 13 8 7 9.24 0.88
 -14 8 7 11.23 1.09
 14 8 7 12.54 1.2
 -15 8 7 21.47 1.45
 15 8 7 22.24 1.63
 -16 8 7 40.06 1.93
 16 8 7 44.62 2.11
 0 9 7 163.64 2.66
 -1 9 7 215.44 3.46
 1 9 7 215.01 3.39
 -2 9 7 99.41 1.94
 2 9 7 97.83 1.72
 -3 9 7 92.64 1.68
 3 9 7 89.85 1.74
 -4 9 7 13.81 0.83
 4 9 7 12.58 0.83
 -5 9 7 11.43 0.83
 5 9 7 9.85 0.76
 -6 9 7 77.12 1.74
 6 9 7 77.75 1.74
 -7 9 7 27.26 1.06
 7 9 7 26.92 0.99
 -8 9 7 34.29 1.24
 8 9 7 34.48 1.3
 -9 9 7 17.31 1.18
 9 9 7 19.55 1.14
 -10 9 7 13.85 1.23
 10 9 7 14.52 1.35
 -11 9 7 241.01 6.46
 11 9 7 254.04 6.54
 -12 9 7 16.92 1.51
 12 9 7 19.76 1.65
 -13 9 7 147.72 4.41
 13 9 7 144.43 4.66
 -14 9 7 67.84 2.83
 14 9 7 69.2 2.72
 -15 9 7 31.07 2.51
 15 9 7 33.37 2.63
 -16 9 7 20.19 3.07
 16 9 7 17.61 2.68
 0 10 7 40.61 1
 -1 10 7 206.44 3.3
 1 10 7 202.53 3.21
 -2 10 7 86.67 1.55
 2 10 7 83.97 1.52
 -3 10 7 266.63 4.16
 3 10 7 259.53 4.52
 -4 10 7 143.36 2.36
 4 10 7 141.72 2.39
 -5 10 7 52.59 1.55
 5 10 7 54.52 1.35
 -6 10 7 66.73 1.97
 6 10 7 68.15 2.01
 -7 10 7 83.89 2.21
 7 10 7 83.22 2.22
 -8 10 7 119.73 3.04
 8 10 7 114.07 3.34
 -9 10 7 12.36 1.2
 9 10 7 10.87 1.25
 -10 10 7 276.92 7.3
 10 10 7 275.55 7.08
 -11 10 7 38.95 1.88
 11 10 7 38.29 1.95
 -12 10 7 97.34 3.34
 12 10 7 99.9 3.66
 -13 10 7 86.29 2.91
 13 10 7 83.03 3.16
 -14 10 7 8.87 2.09
 14 10 7 12.62 2.04
 -15 10 7 13.47 2.59
 15 10 7 15.54 2.53
 0 11 7 56.6 1.35
 -1 11 7 69.07 1.52
 1 11 7 66.67 1.48
 -2 11 7 196.03 3.64
 2 11 7 199.95 3.68
 -3 11 7 13.14 0.71
 3 11 7 13.12 0.7
 -4 11 7 3.12 0.56
 4 11 7 3.21 0.45
 -5 11 7 232.34 5.28
 5 11 7 229.34 5.22
 -6 11 7 19.05 1.2
 6 11 7 18.52 1.15
 -7 11 7 24.18 1.44
 7 11 7 21.41 1.26
 -8 11 7 14.71 1.29
 8 11 7 13.48 1.28
 -9 11 7 27.33 1.52
 9 11 7 25.52 1.58
 -10 11 7 93.65 2.96
 10 11 7 98.9 3.22
 -11 11 7 90.95 3.22
 11 11 7 86.52 3.06
 -12 11 7 8.45 1.61
 12 11 7 7.8 2
 -13 11 7 38.99 2.58
 13 11 7 35.75 2.43
 -14 11 7 2.58 2.11
 14 11 7 0.08 1.8
 0 12 7 148.09 2.84
 -1 12 7 35.52 1.16
 1 12 7 34.02 1.09
 -2 12 7 163.28 3.13
 2 12 7 162.82 3.1
 -3 12 7 64.65 1.56
 3 12 7 64.17 1.43
 -4 12 7 38.74 1.21
 4 12 7 37.05 1.03
 -5 12 7 54.73 1.36
 5 12 7 56.53 1.39
 -6 12 7 0.86 1.02
 6 12 7 0.4 0.8
 -7 12 7 23.02 1.41
 7 12 7 22.6 1.32
 -8 12 7 1.91 1.17
 8 12 7 2.06 1.38
 -9 12 7 27.43 1.78
 9 12 7 29.47 1.88
 -10 12 7 26.5 1.81
 10 12 7 28.79 1.94
 -11 12 7 20.2 2.2
 11 12 7 22.09 1.86
 -12 12 7 20.87 2.2
 12 12 7 17.03 2.55
 -13 12 7 3.96 2.41
 13 12 7 3.37 2.56
 -14 12 7 20.97 4.14
 0 13 7 4.76 0.84
 -1 13 7 0.1 0.68
 1 13 7 0.58 0.64
 -2 13 7 13.2 0.97
 2 13 7 16.41 0.84
 -3 13 7 46.09 1.36
 3 13 7 47.17 1.31
 -4 13 7 63.25 1.62
 4 13 7 63.19 1.6
 -5 13 7 24.84 1.02
 5 13 7 24.09 0.98
 -6 13 7 13.38 1.31
 6 13 7 13.83 1.21
 -7 13 7 84.91 2.79
 7 13 7 89.42 2.96
 -8 13 7 16.54 1.96
 8 13 7 14.96 1.81
 -9 13 7 7.41 1.63
 9 13 7 7.01 2.11
 -10 13 7 34.51 2.03
 10 13 7 36.9 2.23
 -11 13 7 31.18 2.57
 11 13 7 28.48 2.65
 -12 13 7 1.82 2.43
 12 13 7 2.1 2.21
 0 14 7 2.28 0.95
 -1 14 7 10.35 1.02
 1 14 7 10.76 1.01
 -2 14 7 198.24 3.84
 2 14 7 191.03 3.68
 -3 14 7 46.91 1.47
 3 14 7 50.81 1.56
 -4 14 7 183.09 3.55
 4 14 7 170.5 3.36
 -5 14 7 159.43 3.44
 5 14 7 155.68 3.46
 -6 14 7 29.28 1.37
 6 14 7 26.64 1.37
 -7 14 7 91.03 3.13
 7 14 7 87.57 3.17
 -8 14 7 63.91 2.6
 8 14 7 60.24 2.76
 -9 14 7 2.33 1.92
 9 14 7 1.95 1.75
 -10 14 7 32.4 2.57
 10 14 7 33.51 2.58
 -11 14 7 7.98 2.84
 11 14 7 3.69 2.3
 0 15 7 15.84 1.28
 -1 15 7 16.54 1.34
 1 15 7 17.08 1.37
 -2 15 7 50.12 1.8
 2 15 7 48.31 1.67
 -3 15 7 70.05 2.02
 3 15 7 70.76 1.99
 -4 15 7 16.96 1.52
 4 15 7 17.86 1.48
 -5 15 7 0.54 1.19
 5 15 7 0.88 1.45
 -6 15 7 3.75 1.19
 6 15 7 5.03 1.14
 -7 15 7 16.62 2.13
 7 15 7 21.39 2.6
 -8 15 7 14.4 2.38
 8 15 7 14.18 2.59
 -9 15 7 26.08 2.63
 9 15 7 23.6 2.39
 -10 15 7 95.96 4.79
 10 15 7 96.73 4.4
 0 16 7 17.44 1.54
 -1 16 7 25.58 1.62
 1 16 7 29.15 1.7
 -2 16 7 3.61 1.34
 2 16 7 5.83 1.61
 -3 16 7 64.32 2.3
 3 16 7 63.96 2.24
 -4 16 7 20.25 1.72
 4 16 7 17.7 1.61
 -5 16 7 116.65 3.17
 5 16 7 107.49 2.97
 -6 16 7 2.46 1.52
 6 16 7 3.07 1.58
 -7 16 7 25.49 2.71
 7 16 7 23.53 2.55
 -8 16 7 80.82 3.72
 8 16 7 94.26 4.27
 0 17 7 76.09 2.63
 -1 17 7 12.56 1.89
 1 17 7 15.07 1.76
 -2 17 7 12.98 2.2
 2 17 7 9.75 1.89
 -3 17 7 4.19 2.08
 3 17 7 5.47 2.02
 -4 17 7 0.89 1.97
 4 17 7 1.8 1.78
 -5 17 7 13.95 2.73
 5 17 7 14.08 2.23
 0 0 8 221.77 4.85
 1 0 8 166.84 2.62
 2 0 8 1.23 0.24
 3 0 8 72.9 1.26
 4 0 8 90.62 1.53
 5 0 8 0.42 0.25
 6 0 8 1.77 0.35
 7 0 8 0.74 0.26
 8 0 8 78.37 1.42
 9 0 8 8.56 0.58
 10 0 8 34.8 0.86
 11 0 8 145.66 2.6
 12 0 8 301.01 5.4
 13 0 8 66.48 1.57
 14 0 8 7.88 0.83
 15 0 8 49.44 1.66
 16 0 8 78.12 2.18
 17 0 8 4.61 1.77
 18 0 8 22.58 2.16
 0 1 8 0.43 0.21
 -1 1 8 94.65 1.56
 1 1 8 94.4 1.55
 -2 1 8 1203.26 17.94
 2 1 8 1195.88 17.89
 -3 1 8 266.78 4.1
 3 1 8 259.01 3.98
 -4 1 8 13.53 0.47
 4 1 8 12.15 0.46
 -5 1 8 184.32 2.9
 5 1 8 180.74 2.83
 -6 1 8 189.95 3
 6 1 8 190.73 3.01
 -7 1 8 284.62 4.64
 7 1 8 291.52 4.51
 -8 1 8 32.32 0.8
 8 1 8 29.3 0.75
 -9 1 8 71.51 1.33
 9 1 8 70.9 1.35
 -10 1 8 84.24 1.54
 10 1 8 84.27 1.55
 -11 1 8 199.91 3.46
 11 1 8 197.81 3.49
 -12 1 8 234.04 4.99
 12 1 8 224.49 4.14
 -13 1 8 20.61 0.97
 13 1 8 21.8 0.92
 -14 1 8 10.31 1
 14 1 8 9.54 0.91
 -15 1 8 62.24 1.74
 15 1 8 62.14 1.74
 -16 1 8 7.19 1.26
 16 1 8 6.04 1.1
 -17 1 8 16.36 1.68
 17 1 8 17.54 1.8
 -18 1 8 56.51 2.57
 18 1 8 53.15 2.69
 0 2 8 27.74 0.62
 -1 2 8 146.59 2.33
 1 2 8 146.73 2.32
 -2 2 8 103.72 1.69
 2 2 8 102.54 1.68
 -3 2 8 75.61 1.3
 3 2 8 75.21 1.35
 -4 2 8 30.48 0.65
 4 2 8 30.79 0.67
 -5 2 8 246.22 3.95
 5 2 8 250.52 3.97
 -6 2 8 240.72 3.75
 6 2 8 241.53 3.77
 -7 2 8 116.72 1.94
 7 2 8 115.14 1.94
 -8 2 8 138.5 2.29
 8 2 8 138.5 2.28
 -9 2 8 29.68 0.78
 9 2 8 29 0.75
 -10 2 8 17.15 0.66
 10 2 8 16.92 0.6
 -11 2 8 15.7 0.71
 11 2 8 15.69 0.72
 -12 2 8 26.27 0.93
 12 2 8 23.3 0.93
 -13 2 8 33.95 1.2
 13 2 8 32.47 1.11
 -14 2 8 21.4 1.05
 14 2 8 20.96 1.2
 -15 2 8 29.85 1.52
 15 2 8 32.69 1.29
 -16 2 8 120.68 2.96
 16 2 8 119.75 3
 -17 2 8 54.23 2.33
 17 2 8 52.99 2.17
 -18 2 8 2.32 1.5
 18 2 8 2.87 2.12
 0 3 8 74.58 1.28
 -1 3 8 478.87 7.23
 1 3 8 465.56 7.04
 -2 3 8 779.86 11.65
 2 3 8 738.14 11.06
 -3 3 8 19.21 0.67
 3 3 8 18.96 0.69
 -4 3 8 950.13 16.45
 4 3 8 958.4 16.58
 -5 3 8 151.13 2.85
 5 3 8 150.51 3.09
 -6 3 8 75.71 1.66
 6 3 8 71.44 1.53
 -7 3 8 87.88 1.85
 7 3 8 88.15 1.9
 -8 3 8 263.06 4.08
 8 3 8 266.15 4.12
 -9 3 8 40.77 0.91
 9 3 8 40.88 0.96
 -10 3 8 42.13 1
 10 3 8 40.44 0.95
 -11 3 8 75.66 1.53
 11 3 8 76.22 1.6
 -12 3 8 30.44 1
 12 3 8 29.44 1.05
 -13 3 8 28.31 1.14
 13 3 8 27.15 1.02
 -14 3 8 61.81 1.59
 14 3 8 64.53 1.66
 -15 3 8 106.23 2.62
 15 3 8 109.63 2.67
 -16 3 8 36.98 1.64
 16 3 8 40.41 1.71
 -17 3 8 70.56 2.39
 17 3 8 74.21 2.5
 -18 3 8 26.01 2.07
 18 3 8 30.42 2.32
 0 4 8 29.26 0.67
 -1 4 8 154.25 2.43
 1 4 8 153.52 2.42
 -2 4 8 201.81 3.68
 2 4 8 204.27 3.75
 -3 4 8 317.19 5.66
 3 4 8 317.1 5.66
 -4 4 8 76.36 1.62
 4 4 8 75.77 1.61
 -5 4 8 93.19 1.94
 5 4 8 94.54 1.96
 -6 4 8 34.87 1.04
 6 4 8 34.52 1.04
 -7 4 8 80.23 1.7
 7 4 8 84.6 1.81
 -8 4 8 94.69 1.97
 8 4 8 92.98 1.94
 -9 4 8 117.19 2.32
 9 4 8 118.5 2.37
 -10 4 8 75.84 1.42
 10 4 8 80.48 1.47
 -11 4 8 1.26 0.49
 11 4 8 1.75 0.42
 -12 4 8 21.58 0.87
 12 4 8 20.53 0.8
 -13 4 8 2 0.66
 13 4 8 2.08 0.63
 -14 4 8 16.15 1.1
 14 4 8 15.16 1.06
 -15 4 8 52.75 1.8
 15 4 8 52.62 1.89
 -16 4 8 48.29 2
 16 4 8 47.16 1.92
 -17 4 8 43.28 2.1
 17 4 8 45.08 2.32
 -18 4 8 62.6 3.46
 18 4 8 68.9 3.57
 0 5 8 281.94 4.36
 -1 5 8 103.5 1.73
 1 5 8 104.4 1.75
 -2 5 8 116.65 2.26
 2 5 8 116.75 2.28
 -3 5 8 377.89 6.67
 3 5 8 375.92 6.67
 -4 5 8 94.36 1.94
 4 5 8 94.69 1.96
 -5 5 8 120.96 2.41
 5 5 8 124.1 2.46
 -6 5 8 328.69 5.88
 6 5 8 326.93 5.85
 -7 5 8 160.27 3.13
 7 5 8 162.89 3.1
 -8 5 8 21.38 0.91
 8 5 8 19.88 0.9
 -9 5 8 128.1 2.65
 9 5 8 137.2 2.75
 -10 5 8 1.42 0.6
 10 5 8 2.18 0.68
 -11 5 8 22.89 0.74
 11 5 8 23.48 0.77
 -12 5 8 39.48 1.11
 12 5 8 38.71 1.06
 -13 5 8 12.52 0.87
 13 5 8 11.31 0.86
 -14 5 8 28.38 1.35
 14 5 8 29.86 1.34
 -15 5 8 58.54 1.82
 15 5 8 61.33 2.28
 -16 5 8 2.49 1.35
 16 5 8 4.3 1.49
 -17 5 8 45.26 2.36
 17 5 8 44.2 2.17
 0 6 8 6.37 0.39
 -1 6 8 58.14 1.09
 1 6 8 58.33 1.1
 -2 6 8 302.71 5.43
 2 6 8 306.14 5.68
 -3 6 8 18.13 0.7
 3 6 8 17.73 0.75
 -4 6 8 76.11 1.67
 4 6 8 76.01 1.61
 -5 6 8 19.35 0.87
 5 6 8 20.07 0.87
 -6 6 8 149.24 3.09
 6 6 8 141.9 2.77
 -7 6 8 144.89 2.78
 7 6 8 145.76 2.83
 -8 6 8 43.43 1.36
 8 6 8 43.91 1.25
 -9 6 8 41.87 1.23
 9 6 8 45.38 1.23
 -10 6 8 5.17 0.86
 10 6 8 2.68 0.56
 -11 6 8 45.25 1.67
 11 6 8 44.59 1.61
 -12 6 8 68.12 2.03
 12 6 8 67.84 1.94
 -13 6 8 16.81 0.92
 13 6 8 15.82 0.87
 -14 6 8 10.94 1.08
 14 6 8 9.75 1.02
 -15 6 8 11.97 1.27
 15 6 8 14 1.33
 -16 6 8 25.39 1.66
 16 6 8 27.91 1.8
 -17 6 8 68.25 2.66
 17 6 8 64.96 2.61
 0 7 8 1.57 0.29
 -1 7 8 180.9 2.84
 1 7 8 179.55 2.83
 -2 7 8 5.32 0.63
 2 7 8 4.75 0.72
 -3 7 8 162.32 3.04
 3 7 8 163.06 3.13
 -4 7 8 46.23 1.21
 4 7 8 46.17 1.27
 -5 7 8 10.31 0.69
 5 7 8 11.2 0.72
 -6 7 8 66.84 1.56
 6 7 8 68.16 1.63
 -7 7 8 4.38 0.66
 7 7 8 6.03 0.64
 -8 7 8 12.85 0.82
 8 7 8 13.15 0.78
 -9 7 8 62.56 1.66
 9 7 8 60.54 1.61
 -10 7 8 236.55 5.34
 10 7 8 226.92 5.12
 -11 7 8 67.04 2.24
 11 7 8 65.84 2.29
 -12 7 8 57.77 2.29
 12 7 8 57.23 2.14
 -13 7 8 2.18 1.3
 13 7 8 4.47 1.55
 -14 7 8 7.71 1.51
 14 7 8 4.95 1.49
 -15 7 8 16.6 2.14
 15 7 8 11.56 1.96
 -16 7 8 89.37 3.92
 16 7 8 88.05 3.68
 -17 7 8 49.19 3.56
 17 7 8 39.28 5.19
 0 8 8 15.02 0.54
 -1 8 8 69.9 1.36
 1 8 8 72.05 1.32
 -2 8 8 71.4 1.43
 2 8 8 73.99 1.59
 -3 8 8 78.57 1.67
 3 8 8 81.93 1.79
 -4 8 8 133.5 2.63
 4 8 8 135.89 2.69
 -5 8 8 33.44 1.11
 5 8 8 32.57 1.03
 -6 8 8 35.65 1.14
 6 8 8 33.63 1.11
 -7 8 8 43.13 1.23
 7 8 8 44.26 1.23
 -8 8 8 78.16 1.9
 8 8 8 75.87 1.89
 -9 8 8 30.23 1.28
 9 8 8 26.34 1.12
 -10 8 8 73.52 2.51
 10 8 8 77.15 2.71
 -11 8 8 321.3 8.36
 11 8 8 326.18 8.39
 -12 8 8 46.65 2.23
 12 8 8 45.02 1.93
 -13 8 8 98.14 3.26
 13 8 8 93.68 3.34
 -14 8 8 24.78 2.09
 14 8 8 23.57 2.27
 -15 8 8 7.28 2.03
 15 8 8 5.55 1.88
 -16 8 8 4.53 2.66
 16 8 8 3.35 2.27
 0 9 8 0.72 0.33
 -1 9 8 157.41 2.53
 1 9 8 153.22 2.53
 -2 9 8 118.59 2
 2 9 8 112.59 1.99
 -3 9 8 122.84 2.45
 3 9 8 120.25 2.45
 -4 9 8 119.52 2.36
 4 9 8 116.34 2.34
 -5 9 8 32.21 1.06
 5 9 8 30.5 1.03
 -6 9 8 172.42 3.6
 6 9 8 176.14 3.83
 -7 9 8 117.9 2.63
 7 9 8 126.2 3.06
 -8 9 8 6.25 0.98
 8 9 8 4.5 1.04
 -9 9 8 190.14 4.41
 9 9 8 193.65 4.48
 -10 9 8 35.38 1.75
 10 9 8 33.02 1.59
 -11 9 8 108.32 3.41
 11 9 8 103.36 3.26
 -12 9 8 60.76 2.29
 12 9 8 58.97 2.39
 -13 9 8 2.95 1.89
 13 9 8 3.84 1.99
 -14 9 8 5.58 1.99
 14 9 8 3.99 1.63
 -15 9 8 8.89 2.45
 15 9 8 9.59 2.31
 0 10 8 0.54 0.4
 -1 10 8 15.29 0.63
 1 10 8 13.54 0.61
 -2 10 8 16.54 0.62
 2 10 8 15.57 0.63
 -3 10 8 37.26 1.1
 3 10 8 39.15 1.18
 -4 10 8 41.41 1.31
 4 10 8 40.72 1.22
 -5 10 8 34.45 1.33
 5 10 8 34.86 1.28
 -6 10 8 82.93 2.28
 6 10 8 78.52 2.6
 -7 10 8 41.93 1.59
 7 10 8 38.44 1.54
 -8 10 8 45.77 1.63
 8 10 8 45.34 1.61
 -9 10 8 79.97 2.65
 9 10 8 78.07 2.52
 -10 10 8 76.14 2.73
 10 10 8 75.34 2.68
 -11 10 8 9.45 1.48
 11 10 8 7.84 1.61
 -12 10 8 30.44 2.24
 12 10 8 31.94 2.06
 -13 10 8 7.93 1.66
 13 10 8 5.43 1.69
 -14 10 8 14.56 2.51
 14 10 8 11.77 2.56
 -15 10 8 32.39 3.21
 15 10 8 36.57 3.28
 0 11 8 1.17 0.51
 -1 11 8 0.94 0.38
 1 11 8 1.49 0.52
 -2 11 8 222.03 4.04
 2 11 8 218.55 3.98
 -3 11 8 84.13 1.77
 3 11 8 84.89 1.76
 -4 11 8 128.04 3.21
 4 11 8 128.8 3.16
 -5 11 8 72.91 2.21
 5 11 8 74.76 2.13
 -6 11 8 105.47 2.88
 6 11 8 101.6 2.69
 -7 11 8 153.22 3.87
 7 11 8 152.39 3.64
 -8 11 8 94.28 3.04
 8 11 8 93.81 3
 -9 11 8 54.23 2.15
 9 11 8 53.94 2.17
 -10 11 8 22.37 1.76
 10 11 8 25.96 2.37
 -11 11 8 2.84 1.42
 11 11 8 1.72 1.4
 -12 11 8 30.86 2.21
 12 11 8 32.09 2.31
 -13 11 8 4.26 2.21
 13 11 8 6.84 2.27
 -14 11 8 22.35 2.83
 14 11 8 26.74 2.8
 0 12 8 133.32 2.62
 -1 12 8 15 0.84
 1 12 8 14.94 0.83
 -2 12 8 6.76 0.72
 2 12 8 6.22 0.65
 -3 12 8 41.89 1.11
 3 12 8 40.05 1.05
 -4 12 8 13.08 1.1
 4 12 8 11.68 1.09
 -5 12 8 83.02 2.39
 5 12 8 87.37 2.51
 -6 12 8 23.68 1.55
 6 12 8 21.17 1.31
 -7 12 8 102.96 3.35
 7 12 8 98.01 3.19
 -8 12 8 6.44 1.57
 8 12 8 7.34 2.11
 -9 12 8 23.14 1.75
 9 12 8 23 1.78
 -10 12 8 23.12 1.85
 10 12 8 23.87 2.24
 -11 12 8 70.61 2.95
 11 12 8 72.94 2.91
 -12 12 8 13.13 2.35
 12 12 8 9.99 2.03
 -13 12 8 48.8 3.16
 13 12 8 47.69 3.05
 0 13 8 9.14 0.9
 -1 13 8 36.41 1.19
 1 13 8 34.92 1.13
 -2 13 8 97.02 2.14
 2 13 8 94.96 2.04
 -3 13 8 30.11 1.07
 3 13 8 27.52 1.03
 -4 13 8 140.34 3.06
 4 13 8 135.37 3.05
 -5 13 8 83.04 2.58
 5 13 8 82.93 2.48
 -6 13 8 2.17 1.37
 6 13 8 1.43 1.25
 -7 13 8 74.37 2.65
 7 13 8 80.13 3.01
 -8 13 8 15.87 1.95
 8 13 8 18.23 1.96
 -9 13 8 13.99 1.78
 9 13 8 19.13 2.46
 -10 13 8 89.84 3.28
 10 13 8 98.28 3.53
 -11 13 8 0.29 2.14
 11 13 8 4.69 2.42
 -12 13 8 147.18 5.09
 12 13 8 141.32 5.08
 0 14 8 10.35 1.02
 -1 14 8 34.56 1.33
 1 14 8 34.89 1.39
 -2 14 8 38.87 1.52
 2 14 8 35.6 1.35
 -3 14 8 16.28 1.12
 3 14 8 15.61 1.11
 -4 14 8 0.45 0.84
 4 14 8 1.66 0.74
 -5 14 8 30.42 1.82
 5 14 8 32.62 2
 -6 14 8 20.35 2.12
 6 14 8 14.96 2.23
 -7 14 8 80.42 3.12
 7 14 8 83.44 3.41
 -8 14 8 9.11 1.95
 8 14 8 10.62 2.06
 -9 14 8 52.75 3.07
 9 14 8 49.56 2.87
 -10 14 8 56.8 3.11
 10 14 8 59.52 3.41
 -11 14 8 33.4 3.19
 11 14 8 28.42 4.53
 0 15 8 6.46 1.36
 -1 15 8 19.5 1.44
 1 15 8 20.33 1.32
 -2 15 8 27.8 1.55
 2 15 8 24.47 1.47
 -3 15 8 20.39 1.54
 3 15 8 17.28 1.3
 -4 15 8 121.37 2.93
 4 15 8 120.24 2.94
 -5 15 8 7.17 1.7
 5 15 8 6.42 1.87
 -6 15 8 107.83 3.56
 6 15 8 105.65 3.64
 -7 15 8 32.8 2.59
 7 15 8 34.26 2.62
 -8 15 8 51.8 2.97
 8 15 8 47.13 2.7
 -9 15 8 32.16 3.71
 9 15 8 33.22 3.13
 0 16 8 4.8 1.47
 -1 16 8 73.23 2.32
 1 16 8 76.11 2.41
 -2 16 8 32.16 1.84
 2 16 8 37.2 1.94
 -3 16 8 112.21 3.3
 3 16 8 103.51 3
 -4 16 8 5.44 1.56
 4 16 8 3.34 1.43
 -5 16 8 16.65 2.52
 5 16 8 18.12 2.61
 -6 16 8 23.67 3.04
 6 16 8 20.29 2.78
 -7 16 8 28.43 2.89
 7 16 8 37.24 3.23
 0 17 8 31.26 2.23
 -1 17 8 3.39 1.67
 1 17 8 1.98 1.95
 -2 17 8 77.7 3.1
 2 17 8 73.73 2.86
 -3 17 8 18.62 2.97
 3 17 8 19.75 2.54
 -4 17 8 124.71 5.17
 4 17 8 117.91 6.36
 0 0 9 0.14 0.29
 1 0 9 173.89 2.75
 2 0 9 7.64 0.44
 3 0 9 108.71 1.95
 4 0 9 120.01 1.98
 5 0 9 5.9 0.42
 6 0 9 161.46 2.62
 7 0 9 1.63 0.34
 8 0 9 108.45 1.85
 9 0 9 0.87 0.47
 10 0 9 228.52 3.65
 11 0 9 60.39 1.43
 12 0 9 30.35 1.01
 13 0 9 2.07 0.63
 14 0 9 193.43 3.64
 15 0 9 47.37 1.64
 16 0 9 22.24 1.54
 17 0 9 1 1.53
 18 0 9 3.67 2.46
 0 1 9 781.93 11.77
 -1 1 9 364.61 5.56
 1 1 9 368.87 5.62
 -2 1 9 78.09 1.38
 2 1 9 77.17 1.35
 -3 1 9 50.31 1
 3 1 9 48.91 0.96
 -4 1 9 14.49 0.49
 4 1 9 13.08 0.48
 -5 1 9 28.14 0.68
 5 1 9 28.74 0.69
 -6 1 9 35.15 0.79
 6 1 9 34.84 0.78
 -7 1 9 119.18 2
 7 1 9 116.71 2.02
 -8 1 9 74.92 1.38
 8 1 9 75.31 1.41
 -9 1 9 69.03 1.33
 9 1 9 71.03 1.49
 -10 1 9 23.22 0.78
 10 1 9 23.37 0.76
 -11 1 9 32.81 1
 11 1 9 31.32 0.93
 -12 1 9 54.54 1.38
 12 1 9 54.87 1.42
 -13 1 9 57.06 1.49
 13 1 9 57.62 1.51
 -14 1 9 6.85 0.86
 14 1 9 7.66 0.8
 -15 1 9 31.31 1.32
 15 1 9 32.52 1.47
 -16 1 9 48.62 1.71
 16 1 9 51.88 1.83
 -17 1 9 45.23 2.08
 17 1 9 43.69 2.33
 -18 1 9 3.45 2.62
 18 1 9 3.99 2.89
 0 2 9 145.83 2.32
 -1 2 9 61.08 1.15
 1 2 9 62.58 1.14
 -2 2 9 235.46 3.66
 2 2 9 233.26 3.63
 -3 2 9 827.8 12.41
 3 2 9 835.54 12.52
 -4 2 9 200.54 3.13
 4 2 9 197.45 3.1
 -5 2 9 279.57 4.33
 5 2 9 274.58 4.24
 -6 2 9 36.24 0.78
 6 2 9 38.91 0.83
 -7 2 9 11.57 0.51
 7 2 9 11.17 0.48
 -8 2 9 68.22 1.27
 8 2 9 68.34 1.27
 -9 2 9 38.92 0.91
 9 2 9 38.85 0.91
 -10 2 9 79.76 1.56
 10 2 9 78.6 1.45
 -11 2 9 297.56 5.75
 11 2 9 290.02 5.2
 -12 2 9 23.13 0.95
 12 2 9 26.06 0.98
 -13 2 9 41.75 1.36
 13 2 9 41.47 1.29
 -14 2 9 71.02 1.73
 14 2 9 72.88 1.91
 -15 2 9 4.31 1.05
 15 2 9 4.31 1.03
 -16 2 9 25.99 1.7
 16 2 9 28.33 1.69
 -17 2 9 34.13 2.07
 17 2 9 34.19 1.99
 -18 2 9 29.36 3.01
 18 2 9 31.14 3.22
 0 3 9 2.86 0.33
 -1 3 9 215.92 3.37
 1 3 9 215.82 3.35
 -2 3 9 358.75 5.49
 2 3 9 351.46 5.38
 -3 3 9 274.41 4.92
 3 3 9 275.65 4.95
 -4 3 9 272.44 4.92
 4 3 9 269.76 4.85
 -5 3 9 38.03 1.06
 5 3 9 40.04 1.08
 -6 3 9 66.05 1.47
 6 3 9 65.17 1.46
 -7 3 9 36.77 1.04
 7 3 9 37.87 1.03
 -8 3 9 18.22 0.86
 8 3 9 15.38 0.83
 -9 3 9 223.76 3.51
 9 3 9 222.44 3.51
 -10 3 9 121.53 2.19
 10 3 9 123.86 2.21
 -11 3 9 45.86 1.21
 11 3 9 47.56 1.22
 -12 3 9 31.24 1.05
 12 3 9 33.17 1.02
 -13 3 9 54.59 1.53
 13 3 9 58.56 1.48
 -14 3 9 4.81 0.9
 14 3 9 2.9 0.88
 -15 3 9 100.15 2.52
 15 3 9 103.09 2.66
 -16 3 9 23.09 1.74
 16 3 9 23.03 1.8
 -17 3 9 42.97 2.09
 17 3 9 41.45 2.08
 0 4 9 85.49 1.45
 -1 4 9 86.4 1.55
 1 4 9 86.01 1.72
 -2 4 9 88.99 1.84
 2 4 9 86.74 1.8
 -3 4 9 146.42 2.78
 3 4 9 145.68 2.73
 -4 4 9 74.25 1.6
 4 4 9 76.53 1.66
 -5 4 9 27.39 0.91
 5 4 9 26.94 0.97
 -6 4 9 78.52 1.72
 6 4 9 79.16 1.89
 -7 4 9 37.02 1.05
 7 4 9 38.63 1.09
 -8 4 9 79.13 1.74
 8 4 9 81.03 1.82
 -9 4 9 170.27 3.26
 9 4 9 169.29 3.26
 -10 4 9 22.4 1.03
 10 4 9 21.88 1.01
 -11 4 9 109.76 2.5
 11 4 9 113.41 2.83
 -12 4 9 43.08 1.14
 12 4 9 46.75 1.24
 -13 4 9 117.56 2.4
 13 4 9 115.54 2.36
 -14 4 9 6.5 1.1
 14 4 9 5.9 1.03
 -15 4 9 12.32 1.29
 15 4 9 13.77 1.34
 -16 4 9 73.56 2.22
 16 4 9 77.58 2.43
 -17 4 9 59.42 2.43
 17 4 9 60.01 2.3
 0 5 9 8.22 0.45
 -1 5 9 50.83 0.98
 1 5 9 52.04 0.99
 -2 5 9 0.63 0.34
 2 5 9 1.55 0.43
 -3 5 9 174.17 3.55
 3 5 9 174.83 3.42
 -4 5 9 242.21 4.42
 4 5 9 245.66 4.49
 -5 5 9 355.37 6.33
 5 5 9 367.23 6.56
 -6 5 9 57.4 1.42
 6 5 9 54.86 1.42
 -7 5 9 173.6 3.28
 7 5 9 174.06 3.29
 -8 5 9 10.04 0.76
 8 5 9 10.01 0.74
 -9 5 9 30.66 1.18
 9 5 9 30.6 1.14
 -10 5 9 172.28 3.61
 10 5 9 175.04 3.64
 -11 5 9 69.85 2.11
 11 5 9 67.49 1.98
 -12 5 9 50.55 1.68
 12 5 9 45.63 1.63
 -13 5 9 59.76 2.46
 13 5 9 58.16 2.41
 -14 5 9 18.85 1.16
 14 5 9 19.76 1.2
 -15 5 9 28.45 1.54
 15 5 9 29.14 1.52
 -16 5 9 4.61 1.44
 16 5 9 2.25 1.44
 -17 5 9 11.95 2.14
 17 5 9 9.2 1.94
 0 6 9 0.7 0.27
 -1 6 9 24.24 0.63
 1 6 9 23.88 0.61
 -2 6 9 77.56 1.66
 2 6 9 76.94 1.81
 -3 6 9 184.15 3.43
 3 6 9 184.32 3.43
 -4 6 9 147.13 2.84
 4 6 9 147.24 2.93
 -5 6 9 457.44 8.08
 5 6 9 447.44 7.92
 -6 6 9 103.89 2.13
 6 6 9 108.2 2.2
 -7 6 9 139.65 2.7
 7 6 9 135.03 2.66
 -8 6 9 16.03 0.81
 8 6 9 15.56 0.77
 -9 6 9 90.49 2.17
 9 6 9 91.62 2.12
 -10 6 9 30.5 1.21
 10 6 9 30.71 1.2
 -11 6 9 82.28 2.37
 11 6 9 82.74 2.37
 -12 6 9 14.37 1.4
 12 6 9 13.07 1.24
 -13 6 9 50.44 2.09
 13 6 9 47.27 2.2
 -14 6 9 17.82 1.78
 14 6 9 19.33 1.97
 -15 6 9 21.5 2.08
 15 6 9 21.59 2.57
 -16 6 9 25.5 2.66
 16 6 9 22.58 2.57
 0 7 9 219.51 3.45
 -1 7 9 136.69 2.21
 1 7 9 137.49 2.24
 -2 7 9 139.05 2.68
 2 7 9 138.99 2.71
 -3 7 9 131.18 2.55
 3 7 9 130.08 2.58
 -4 7 9 46.78 1.27
 4 7 9 43.9 1.18
 -5 7 9 85.52 1.88
 5 7 9 80.58 1.81
 -6 7 9 72.08 1.9
 6 7 9 74.8 1.77
 -7 7 9 5.47 0.66
 7 7 9 5.84 0.72
 -8 7 9 1.35 0.55
 8 7 9 2.72 0.73
 -9 7 9 1.79 0.73
 9 7 9 1.23 0.69
 -10 7 9 7.89 1.1
 10 7 9 5.12 1.02
 -11 7 9 61.22 2.71
 11 7 9 66.09 2.25
 -12 7 9 221.84 6.01
 12 7 9 234.09 6.19
 -13 7 9 52.31 2.32
 13 7 9 53.88 2.41
 -14 7 9 10.26 1.83
 14 7 9 16.31 2.02
 -15 7 9 6.43 2.1
 15 7 9 9.24 2.22
 -16 7 9 0.59 2.3
 16 7 9 0.45 2.01
 0 8 9 473.28 7.17
 -1 8 9 113.32 1.93
 1 8 9 112.71 2.09
 -2 8 9 72.98 1.68
 2 8 9 70.65 1.59
 -3 8 9 30.61 0.97
 3 8 9 30.35 1.01
 -4 8 9 16.76 0.9
 4 8 9 14.24 0.83
 -5 8 9 56.65 1.38
 5 8 9 59.84 1.64
 -6 8 9 14.32 0.97
 6 8 9 13.91 0.82
 -7 8 9 21.4 1.04
 7 8 9 22.18 1.1
 -8 8 9 15.89 0.98
 8 8 9 16.74 0.96
 -9 8 9 77.16 2.22
 9 8 9 75.49 2.16
 -10 8 9 6.28 1.3
 10 8 9 2.01 1.14
 -11 8 9 225.14 5.98
 11 8 9 222.18 5.94
 -12 8 9 2.95 1.24
 12 8 9 3.23 1.35
 -13 8 9 79.47 2.94
 13 8 9 81.96 3.19
 -14 8 9 26.47 2.23
 14 8 9 27.38 2.43
 -15 8 9 61.49 3.16
 15 8 9 60.33 3.22
 -16 8 9 17.85 4.18
 16 8 9 2.58 4.06
 0 9 9 188.77 3.06
 -1 9 9 6.58 0.52
 1 9 9 6.83 0.48
 -2 9 9 414.57 7.37
 2 9 9 415.38 7.34
 -3 9 9 3.5 0.61
 3 9 9 2.07 0.59
 -4 9 9 250.53 5
 4 9 9 242 4.83
 -5 9 9 14.27 0.92
 5 9 9 12.91 0.9
 -6 9 9 2.91 0.8
 6 9 9 1.79 0.8
 -7 9 9 73.78 2.08
 7 9 9 73.37 2.03
 -8 9 9 66.14 1.96
 8 9 9 67.92 2.01
 -9 9 9 21.46 1.47
 9 9 9 21.51 1.38
 -10 9 9 32.6 1.85
 10 9 9 33.48 1.89
 -11 9 9 15.01 1.45
 11 9 9 13.64 1.63
 -12 9 9 66.93 2.6
 12 9 9 66.89 2.86
 -13 9 9 2.04 1.45
 13 9 9 2.2 1.6
 -14 9 9 23.72 2.26
 14 9 9 27.78 2.67
 -15 9 9 70.7 3.86
 15 9 9 71.98 3.15
 0 10 9 0.35 0.39
 -1 10 9 54.73 1.25
 1 10 9 55.99 1.44
 -2 10 9 44.26 1.46
 2 10 9 41.94 1.43
 -3 10 9 268.71 6.01
 3 10 9 263.49 5.81
 -4 10 9 29.16 1.26
 4 10 9 27.59 1.25
 -5 10 9 122.29 3.6
 5 10 9 118.82 3
 -6 10 9 32.89 1.43
 6 10 9 33.53 1.43
 -7 10 9 13.1 1.13
 7 10 9 15.19 1.28
 -8 10 9 63.82 2.05
 8 10 9 67.47 2.01
 -9 10 9 20.94 1.47
 9 10 9 19.82 1.59
 -10 10 9 69.92 2.49
 10 10 9 67.09 2.94
 -11 10 9 22.7 1.84
 11 10 9 20.03 1.93
 -12 10 9 93.16 3.33
 12 10 9 87.47 3.34
 -13 10 9 14.56 2.25
 13 10 9 17.44 2.26
 -14 10 9 25.74 2.58
 14 10 9 25.05 2.41
 0 11 9 62.31 1.51
 -1 11 9 29.45 0.96
 1 11 9 28.94 0.9
 -2 11 9 26.77 0.83
 2 11 9 23.41 0.76
 -3 11 9 51.79 1.93
 3 11 9 50.36 1.61
 -4 11 9 193.51 4.7
 4 11 9 185.38 4.34
 -5 11 9 1.68 0.78
 5 11 9 1.04 1.01
 -6 11 9 57.98 2
 6 11 9 54.87 1.8
 -7 11 9 86.02 2.57
 7 11 9 85.22 2.41
 -8 11 9 55.55 2.13
 8 11 9 61.77 2.42
 -9 11 9 77.43 2.75
 9 11 9 74.43 2.79
 -10 11 9 5.24 1.56
 10 11 9 1.01 1.52
 -11 11 9 14.92 2.25
 11 11 9 13.05 2.39
 -12 11 9 78.69 3.34
 12 11 9 81.92 3.28
 -13 11 9 40.26 2.91
 13 11 9 46.14 3.35
 0 12 9 0.44 0.62
 -1 12 9 21.77 1.02
 1 12 9 19.94 0.9
 -2 12 9 13.33 0.8
 2 12 9 11.71 0.8
 -3 12 9 230.5 5.29
 3 12 9 215.49 5.8
 -4 12 9 39.53 1.5
 4 12 9 41.86 1.5
 -5 12 9 17.84 1.4
 5 12 9 14.04 1.29
 -6 12 9 43.86 1.96
 6 12 9 38.97 1.7
 -7 12 9 62.68 2.47
 7 12 9 60.56 2.53
 -8 12 9 95.77 3.15
 8 12 9 94.11 3.21
 -9 12 9 23.94 1.92
 9 12 9 24.31 1.95
 -10 12 9 13.8 1.87
 10 12 9 19.93 2.27
 -11 12 9 71.9 3.38
 11 12 9 68.57 3.01
 -12 12 9 27.15 2.55
 12 12 9 27.27 2.38
 0 13 9 11.68 0.98
 -1 13 9 16.27 1.03
 1 13 9 16.78 0.96
 -2 13 9 6.51 0.79
 2 13 9 9.33 0.88
 -3 13 9 17.46 1.51
 3 13 9 12.69 1.5
 -4 13 9 125.56 3.32
 4 13 9 127.5 3.81
 -5 13 9 69.06 2.51
 5 13 9 70.12 2.46
 -6 13 9 42.1 2.18
 6 13 9 38.45 2.18
 -7 13 9 12.32 1.52
 7 13 9 9.4 1.64
 -8 13 9 45.87 2.42
 8 13 9 44.33 2.67
 -9 13 9 2.11 1.83
 9 13 9 1.91 2.07
 -10 13 9 36.61 2.99
 10 13 9 38.2 2.68
 -11 13 9 14.33 2.39
 11 13 9 15.74 2.51
 0 14 9 17.48 1.29
 -1 14 9 36.11 1.44
 1 14 9 33.76 1.28
 -2 14 9 1.37 0.94
 2 14 9 1.05 1.04
 -3 14 9 22.09 1.78
 3 14 9 23.38 1.92
 -4 14 9 68.23 2.74
 4 14 9 75.12 2.62
 -5 14 9 3.35 1.86
 5 14 9 8.57 2.02
 -6 14 9 36.84 2.27
 6 14 9 37.39 2.78
 -7 14 9 12.23 1.98
 7 14 9 15.66 2.62
 -8 14 9 16.96 2.87
 8 14 9 9.89 2.29
 -9 14 9 26.98 2.75
 9 14 9 25.73 2.54
 -10 14 9 14.45 2.79
 10 14 9 16.77 2.91
 0 15 9 31.79 1.65
 -1 15 9 38.64 1.6
 1 15 9 39.88 1.8
 -2 15 9 14.42 1.36
 2 15 9 15.45 1.4
 -3 15 9 46.25 2.38
 3 15 9 46.58 2.22
 -4 15 9 4.74 1.86
 4 15 9 7.68 2.03
 -5 15 9 2.04 2.03
 5 15 9 1.55 1.86
 -6 15 9 82.08 3.57
 6 15 9 87.8 3.38
 -7 15 9 0.86 2.06
 7 15 9 3.54 1.93
 -8 15 9 14.96 2.79
 8 15 9 16.39 2.56
 0 16 9 4.98 1.83
 -1 16 9 52.23 2.1
 1 16 9 53.1 2.35
 -2 16 9 20.34 1.79
 2 16 9 19.43 1.78
 -3 16 9 27.4 2.6
 3 16 9 29.8 2.76
 -4 16 9 4.9 2.4
 4 16 9 6.16 2.53
 -5 16 9 79.67 3.74
 5 16 9 83.66 4.03
 -6 16 9 9.35 3.02
 6 16 9 13.08 3.72
 0 17 9 25.09 3.56
 -1 17 9 11.14 4.67
 1 17 9 6.36 4.57
 0 0 10 495.09 10.57
 1 0 10 225.36 3.52
 2 0 10 122.87 2.04
 3 0 10 30.18 0.76
 4 0 10 28.07 0.73
 5 0 10 10.05 0.58
 6 0 10 46.35 0.97
 7 0 10 8.18 0.55
 8 0 10 66.76 1.28
 9 0 10 129.8 2.21
 10 0 10 4.7 0.53
 11 0 10 160.08 3.04
 12 0 10 178.89 3.41
 13 0 10 20.02 1.23
 14 0 10 2.09 0.99
 15 0 10 26.96 1.46
 16 0 10 65.18 2.12
 17 0 10 186.01 3.98
 0 1 10 78.87 1.4
 -1 1 10 241.53 3.75
 1 1 10 242.9 3.77
 -2 1 10 113.76 1.89
 2 1 10 112.28 1.89
 -3 1 10 41.32 0.84
 3 1 10 42.72 0.87
 -4 1 10 5.53 0.43
 4 1 10 5.77 0.45
 -5 1 10 139.46 2.28
 5 1 10 135.57 2.24
 -6 1 10 131.07 2.16
 6 1 10 133.78 2.22
 -7 1 10 63.99 1.25
 7 1 10 64.51 1.22
 -8 1 10 39.66 0.97
 8 1 10 39.62 0.96
 -9 1 10 102.47 1.79
 9 1 10 103.25 1.83
 -10 1 10 46.01 1.11
 10 1 10 45.5 1.14
 -11 1 10 62.98 1.48
 11 1 10 63.85 1.53
 -12 1 10 150.81 3.05
 12 1 10 151.41 2.96
 -13 1 10 16.57 1.12
 13 1 10 18.84 1.04
 -14 1 10 3.47 0.92
 14 1 10 3.9 1.07
 -15 1 10 27.01 1.47
 15 1 10 25.74 1.35
 -16 1 10 24.59 1.57
 16 1 10 25.06 1.65
 -17 1 10 9.47 2.23
 17 1 10 12.33 2.02
 0 2 10 0.91 0.26
 -1 2 10 134.01 2.18
 1 2 10 134.79 2.21
 -2 2 10 43.88 0.89
 2 2 10 46.28 0.9
 -3 2 10 302.02 4.65
 3 2 10 301.26 4.63
 -4 2 10 508.84 7.69
 4 2 10 508.03 7.68
 -5 2 10 146.62 2.4
 5 2 10 144.74 2.36
 -6 2 10 329.96 5.04
 6 2 10 329.02 5.03
 -7 2 10 68.18 1.27
 7 2 10 65.57 1.24
 -8 2 10 109.44 1.87
 8 2 10 111.3 1.89
 -9 2 10 5.46 0.51
 9 2 10 4.19 0.5
 -10 2 10 78.58 1.58
 10 2 10 78.18 1.55
 -11 2 10 80.79 1.76
 11 2 10 81.21 1.76
 -12 2 10 5.29 0.77
 12 2 10 6.32 0.72
 -13 2 10 16.29 0.99
 13 2 10 14.68 0.96
 -14 2 10 8.83 1.17
 14 2 10 7.2 1.02
 -15 2 10 26.26 1.39
 15 2 10 28.23 1.45
 -16 2 10 70.75 2.47
 16 2 10 75.25 2.6
 -17 2 10 16.85 2.01
 17 2 10 9.9 1.91
 0 3 10 32.58 0.75
 -1 3 10 209.43 3.3
 1 3 10 209.09 3.28
 -2 3 10 79.94 1.38
 2 3 10 83.04 1.43
 -3 3 10 180.1 3.36
 3 3 10 184.49 3.44
 -4 3 10 186.97 3.48
 4 3 10 188.96 3.52
 -5 3 10 23.37 0.87
 5 3 10 21.86 0.87
 -6 3 10 20.79 0.84
 6 3 10 21.02 0.84
 -7 3 10 71.92 1.69
 7 3 10 72.75 1.7
 -8 3 10 31.12 1.01
 8 3 10 29.83 0.98
 -9 3 10 54.19 1.56
 9 3 10 50.04 1.32
 -10 3 10 34.95 1.22
 10 3 10 34.24 1.22
 -11 3 10 53.36 1.29
 11 3 10 53.1 1.31
 -12 3 10 42.03 1.23
 12 3 10 41.81 1.18
 -13 3 10 31.52 1.14
 13 3 10 30.98 1.19
 -14 3 10 71.57 1.84
 14 3 10 73.04 1.84
 -15 3 10 40.23 1.7
 15 3 10 43.14 1.72
 -16 3 10 1.01 1.6
 16 3 10 0.84 1.39
 -17 3 10 48.24 2.53
 17 3 10 46.65 2.49
 0 4 10 1.44 0.3
 -1 4 10 75.81 1.35
 1 4 10 77.31 1.37
 -2 4 10 71.87 1.61
 2 4 10 70.89 1.55
 -3 4 10 324.85 5.9
 3 4 10 319.22 5.96
 -4 4 10 17.8 0.75
 4 4 10 16.66 0.75
 -5 4 10 20.23 0.84
 5 4 10 19.8 0.89
 -6 4 10 29.9 0.97
 6 4 10 29.68 1.05
 -7 4 10 127.39 2.52
 7 4 10 123.16 2.45
 -8 4 10 152.6 2.96
 8 4 10 151.39 2.97
 -9 4 10 233.4 4.73
 9 4 10 238.13 4.79
 -10 4 10 280.95 5.56
 10 4 10 277.34 5.56
 -11 4 10 64.87 1.91
 11 4 10 63.43 1.9
 -12 4 10 102.47 2.66
 12 4 10 98.32 2.54
 -13 4 10 10.04 1.36
 13 4 10 13.82 1.33
 -14 4 10 108.09 2.55
 14 4 10 104.33 2.98
 -15 4 10 25.72 1.44
 15 4 10 27.47 1.65
 -16 4 10 32.16 1.9
 16 4 10 32.86 2.05
 -17 4 10 27.5 3.32
 17 4 10 35.34 3.58
 0 5 10 27.81 0.69
 -1 5 10 57.65 1.07
 1 5 10 55.7 1.06
 -2 5 10 58.09 1.4
 2 5 10 59.17 1.38
 -3 5 10 154.94 2.96
 3 5 10 157.61 2.99
 -4 5 10 76.98 1.67
 4 5 10 75.38 1.66
 -5 5 10 55.01 1.37
 5 5 10 56.97 1.41
 -6 5 10 100.51 2.06
 6 5 10 99.52 2.1
 -7 5 10 7.2 0.72
 7 5 10 7.54 0.72
 -8 5 10 9.98 0.81
 8 5 10 11.3 0.92
 -9 5 10 126.55 2.8
 9 5 10 130.67 3.25
 -10 5 10 17.49 1.12
 10 5 10 20.03 1.16
 -11 5 10 8.95 1.25
 11 5 10 7.95 1.27
 -12 5 10 24.2 1.37
 12 5 10 20.56 1.26
 -13 5 10 109.69 3.52
 13 5 10 106.75 3.59
 -14 5 10 22.01 1.9
 14 5 10 26.7 1.98
 -15 5 10 3.62 1.63
 15 5 10 3.54 2.1
 -16 5 10 54.38 3.05
 16 5 10 53.38 3.1
 0 6 10 183.47 2.9
 -1 6 10 177.69 2.8
 1 6 10 175.07 2.77
 -2 6 10 109.35 2.19
 2 6 10 110.71 2.2
 -3 6 10 31 0.98
 3 6 10 31.55 1
 -4 6 10 52.66 1.31
 4 6 10 52.13 1.28
 -5 6 10 156.48 3.09
 5 6 10 153.71 2.94
 -6 6 10 85.03 1.89
 6 6 10 85.11 1.85
 -7 6 10 188.56 3.93
 7 6 10 185.4 3.75
 -8 6 10 52.49 1.48
 8 6 10 52.96 1.52
 -9 6 10 136.51 2.99
 9 6 10 135.99 2.94
 -10 6 10 35.34 1.33
 10 6 10 35.27 1.4
 -11 6 10 28.58 1.46
 11 6 10 32.18 1.5
 -12 6 10 47.08 1.96
 12 6 10 50.24 2.09
 -13 6 10 52.26 2.42
 13 6 10 53.95 2.46
 -14 6 10 11.13 1.75
 14 6 10 15.45 2.27
 -15 6 10 34.63 2.46
 15 6 10 31.63 2.65
 -16 6 10 7.02 2.94
 16 6 10 9.78 2.42
 0 7 10 246.39 3.93
 -1 7 10 78.36 1.51
 1 7 10 80.54 1.43
 -2 7 10 17.77 0.81
 2 7 10 18.97 0.8
 -3 7 10 1.56 0.64
 3 7 10 0.67 0.46
 -4 7 10 73.31 1.64
 4 7 10 70.96 1.65
 -5 7 10 34.55 1.16
 5 7 10 35.73 1.15
 -6 7 10 76.66 1.91
 6 7 10 70.49 1.72
 -7 7 10 73.95 1.89
 7 7 10 71.02 1.8
 -8 7 10 35.37 1.23
 8 7 10 35.03 1.24
 -9 7 10 3.19 0.85
 9 7 10 1.92 0.73
 -10 7 10 38.58 1.68
 10 7 10 38.74 1.82
 -11 7 10 42.21 1.96
 11 7 10 38.31 1.83
 -12 7 10 77.96 2.8
 12 7 10 76.88 2.87
 -13 7 10 12.71 1.6
 13 7 10 11.51 2.01
 -14 7 10 27.7 2.02
 14 7 10 36 2.92
 -15 7 10 55.82 3.59
 15 7 10 53.87 3.01
 -16 7 10 29.63 5.74
 0 8 10 5.62 0.46
 -1 8 10 31.4 0.73
 1 8 10 33 0.78
 -2 8 10 246.45 4.5
 2 8 10 239.28 4.41
 -3 8 10 28.39 1.08
 3 8 10 26.41 1.03
 -4 8 10 26.89 0.97
 4 8 10 25.17 0.95
 -5 8 10 138.77 2.97
 5 8 10 142.31 3.04
 -6 8 10 19.89 0.99
 6 8 10 17.57 1.01
 -7 8 10 90.8 2.21
 7 8 10 85.42 2.09
 -8 8 10 7.97 0.87
 8 8 10 8.68 0.92
 -9 8 10 61.38 2.22
 9 8 10 58.38 2.17
 -10 8 10 55.14 2.1
 10 8 10 53.33 2.14
 -11 8 10 94.45 3.1
 11 8 10 90.66 3.17
 -12 8 10 3.99 1.73
 12 8 10 5.3 1.95
 -13 8 10 51.21 2.75
 13 8 10 52.24 2.73
 -14 8 10 26.94 2.58
 14 8 10 30.95 2.51
 -15 8 10 39.26 2.81
 15 8 10 40.9 2.67
 0 9 10 16.75 0.7
 -1 9 10 23.97 0.71
 1 9 10 24.77 0.71
 -2 9 10 56.66 1.52
 2 9 10 54.23 1.42
 -3 9 10 53.07 1.47
 3 9 10 54.99 1.6
 -4 9 10 1.52 0.55
 4 9 10 2.32 0.63
 -5 9 10 49.66 1.57
 5 9 10 50.77 1.69
 -6 9 10 4.7 1.03
 6 9 10 4.96 0.82
 -7 9 10 21.82 1.27
 7 9 10 23.87 1.29
 -8 9 10 76.35 2.27
 8 9 10 73.69 2.23
 -9 9 10 71.64 2.35
 9 9 10 71.53 2.52
 -10 9 10 121.57 3.65
 10 9 10 121.29 3.81
 -11 9 10 45.9 2.24
 11 9 10 45.37 2.27
 -12 9 10 58.68 2.62
 12 9 10 62.2 2.79
 -13 9 10 20.36 2.05
 13 9 10 22.17 2.35
 -14 9 10 40.54 2.78
 14 9 10 42.43 2.86
 0 10 10 1.83 0.59
 -1 10 10 32.03 1.02
 1 10 10 34.81 1.09
 -2 10 10 12.82 1
 2 10 10 12.84 1.12
 -3 10 10 535.99 11.57
 3 10 10 557.41 11.98
 -4 10 10 61.68 1.88
 4 10 10 61.32 1.85
 -5 10 10 93.35 2.51
 5 10 10 94.27 2.57
 -6 10 10 50.15 1.84
 6 10 10 48.92 1.88
 -7 10 10 17.61 1.33
 7 10 10 17.63 1.16
 -8 10 10 55.72 2.17
 8 10 10 54.73 2.05
 -9 10 10 51.46 2.3
 9 10 10 50.51 2.44
 -10 10 10 80.8 2.81
 10 10 10 78.96 3.04
 -11 10 10 27.46 2.11
 11 10 10 30.33 2.18
 -12 10 10 18.41 2.38
 12 10 10 18.73 2.55
 -13 10 10 3.82 2.63
 13 10 10 4.7 2.32
 -14 10 10 11.48 3.18
 14 10 10 3.28 3.42
 0 11 10 36.34 1.04
 -1 11 10 39.51 1.11
 1 11 10 38.49 1.1
 -2 11 10 275.6 6.18
 2 11 10 266.65 5.98
 -3 11 10 97.36 2.5
 3 11 10 100.03 2.7
 -4 11 10 56.17 1.83
 4 11 10 54.78 1.81
 -5 11 10 13.53 1.34
 5 11 10 14 1.23
 -6 11 10 54.78 1.94
 6 11 10 48.95 1.74
 -7 11 10 41.95 1.82
 7 11 10 43.5 1.98
 -8 11 10 61.45 2.54
 8 11 10 65.53 2.88
 -9 11 10 90.74 3.05
 9 11 10 88.9 3.3
 -10 11 10 24.75 2.05
 10 11 10 26.32 2.22
 -11 11 10 2.51 1.68
 11 11 10 2.51 1.7
 -12 11 10 58.15 3.2
 12 11 10 54.52 3.09
 -13 11 10 6.39 2.94
 13 11 10 15.1 2.92
 0 12 10 40.46 1.19
 -1 12 10 18.49 0.93
 1 12 10 20.33 0.93
 -2 12 10 26.56 1.49
 2 12 10 25.14 1.29
 -3 12 10 18.87 1.27
 3 12 10 19.24 1.3
 -4 12 10 1.48 1.12
 4 12 10 1.28 1.07
 -5 12 10 30.58 1.65
 5 12 10 32.95 1.74
 -6 12 10 89.79 2.56
 6 12 10 88.61 2.69
 -7 12 10 5.34 1.83
 7 12 10 3.93 1.83
 -8 12 10 20.84 1.81
 8 12 10 25.77 1.99
 -9 12 10 59.78 2.6
 9 12 10 61.78 3.05
 -10 12 10 22.11 2.27
 10 12 10 22.47 2.21
 -11 12 10 87.42 3.63
 11 12 10 87.24 3.69
 -12 12 10 39.93 3.85
 12 12 10 47.88 4.13
 0 13 10 25.42 1.08
 -1 13 10 113.92 2.41
 1 13 10 110.55 2.38
 -2 13 10 77.58 2.39
 2 13 10 75.75 2.37
 -3 13 10 4.87 1.29
 3 13 10 5.34 1.26
 -4 13 10 66 2.21
 4 13 10 66.6 2.31
 -5 13 10 19.27 1.69
 5 13 10 19.86 2.01
 -6 13 10 102.79 3.47
 6 13 10 100.54 3.55
 -7 13 10 6.95 2.14
 7 13 10 5.32 2.11
 -8 13 10 22.3 2.05
 8 13 10 26.51 2.8
 -9 13 10 9.57 2.35
 9 13 10 11.11 2.42
 -10 13 10 5.91 2.72
 10 13 10 2.66 3.01
 0 14 10 3.27 1.11
 -1 14 10 26.13 1.38
 1 14 10 25.28 1.39
 -2 14 10 41.99 2.17
 2 14 10 42 2.07
 -3 14 10 20.42 1.92
 3 14 10 17.14 1.94
 -4 14 10 18.76 1.78
 4 14 10 19.92 1.97
 -5 14 10 43.49 2.68
 5 14 10 41.87 2.6
 -6 14 10 99.55 3.6
 6 14 10 101.05 4.01
 -7 14 10 3.01 2.5
 7 14 10 3.14 2.15
 -8 14 10 44.88 2.82
 8 14 10 44.15 2.93
 -9 14 10 7.54 2.65
 9 14 10 8.4 2.78
 0 15 10 7.09 1.44
 -1 15 10 103.35 2.77
 1 15 10 98.92 2.51
 -2 15 10 4.22 1.85
 2 15 10 4.32 1.86
 -3 15 10 5.88 1.95
 3 15 10 6.05 1.74
 -4 15 10 11.66 2.25
 4 15 10 12.7 2.22
 -5 15 10 138.42 5.15
 5 15 10 138.38 4.87
 -6 15 10 80.72 3.97
 6 15 10 72.38 3.5
 -7 15 10 27.83 3.2
 7 15 10 37.08 3.35
 0 16 10 20.29 1.89
 -1 16 10 21.29 1.91
 1 16 10 23.23 2.03
 -2 16 10 11.38 2.72
 2 16 10 15.44 2.35
 -3 16 10 127.73 4.56
 3 16 10 136 4.63
 -4 16 10 11.24 2.9
 4 16 10 8.1 2.8
 0 0 11 0.59 0.52
 1 0 11 90.15 1.56
 2 0 11 649.36 10.45
 3 0 11 0.66 0.45
 4 0 11 89.48 1.6
 5 0 11 29.92 0.77
 6 0 11 16.74 0.67
 7 0 11 10.25 0.55
 8 0 11 83.18 1.52
 9 0 11 89.69 1.68
 10 0 11 397.13 7.17
 11 0 11 50.54 1.37
 12 0 11 22.11 1.06
 13 0 11 67.29 1.76
 14 0 11 3.56 1.08
 15 0 11 8.61 1.33
 16 0 11 31.97 1.75
 17 0 11 53.05 3.11
 0 1 11 100.52 1.75
 -1 1 11 364.57 5.6
 1 1 11 358.98 5.61
 -2 1 11 30.66 0.8
 2 1 11 30.57 0.77
 -3 1 11 43.26 0.95
 3 1 11 44.47 0.93
 -4 1 11 18.04 0.63
 4 1 11 18.29 0.64
 -5 1 11 68.57 1.3
 5 1 11 68.11 1.3
 -6 1 11 55.26 1.11
 6 1 11 56.59 1.14
 -7 1 11 46.67 1
 7 1 11 47.38 1.05
 -8 1 11 83.61 1.53
 8 1 11 79.6 1.47
 -9 1 11 32.58 0.86
 9 1 11 33.14 0.88
 -10 1 11 93.31 2
 10 1 11 90.2 1.92
 -11 1 11 46.46 1.34
 11 1 11 46.34 1.31
 -12 1 11 2.04 0.76
 12 1 11 3.47 0.71
 -13 1 11 76.15 1.86
 13 1 11 76.22 1.86
 -14 1 11 35.09 1.49
 14 1 11 35.65 1.54
 -15 1 11 22.57 1.5
 15 1 11 21.99 1.56
 -16 1 11 55.25 2.22
 16 1 11 58.84 2.19
 -17 1 11 23.52 2.55
 17 1 11 23.59 2.67
 0 2 11 341.98 5.26
 -1 2 11 105.29 1.85
 1 2 11 105.06 1.8
 -2 2 11 22.69 0.63
 2 2 11 21.61 0.64
 -3 2 11 135.42 2.24
 3 2 11 134.91 2.23
 -4 2 11 40.88 0.89
 4 2 11 38.8 0.87
 -5 2 11 117.41 1.97
 5 2 11 119.14 1.99
 -6 2 11 80.54 1.46
 6 2 11 79.54 1.45
 -7 2 11 26.48 0.7
 7 2 11 26.32 0.72
 -8 2 11 285.94 4.44
 8 2 11 296.24 4.59
 -9 2 11 43.48 1.01
 9 2 11 44.05 1.02
 -10 2 11 73.29 1.6
 10 2 11 73.56 1.57
 -11 2 11 35.75 1.1
 11 2 11 35.46 1.09
 -12 2 11 18.63 0.93
 12 2 11 20.74 0.98
 -13 2 11 3.22 0.9
 13 2 11 2.09 0.98
 -14 2 11 16.68 1.32
 14 2 11 17.3 1.3
 -15 2 11 20.11 1.44
 15 2 11 19.76 1.51
 -16 2 11 13.31 1.85
 16 2 11 12.64 1.96
 0 3 11 88.95 1.56
 -1 3 11 64.11 1.22
 1 3 11 64.56 1.21
 -2 3 11 64.74 1.19
 2 3 11 62.81 1.16
 -3 3 11 30.98 0.72
 3 3 11 29.46 0.72
 -4 3 11 206.09 4.18
 4 3 11 198.11 3.84
 -5 3 11 3.45 0.69
 5 3 11 1.49 0.46
 -6 3 11 41.55 1.18
 6 3 11 38.74 1.13
 -7 3 11 78.99 1.74
 7 3 11 79.66 1.74
 -8 3 11 175.91 3.42
 8 3 11 178.16 3.36
 -9 3 11 122.71 2.72
 9 3 11 121.94 2.67
 -10 3 11 107.63 2.72
 10 3 11 105.88 2.67
 -11 3 11 21.53 1.1
 11 3 11 23.64 1.29
 -12 3 11 65.48 2.02
 12 3 11 62.96 2.15
 -13 3 11 53.29 1.98
 13 3 11 53.71 2.14
 -14 3 11 13.38 1.08
 14 3 11 12.09 1.09
 -15 3 11 2 1.3
 15 3 11 1.61 1.32
 -16 3 11 15.03 1.83
 16 3 11 14.86 1.64
 0 4 11 59.23 1.13
 -1 4 11 31.92 0.77
 1 4 11 31.78 0.77
 -2 4 11 40.15 0.85
 2 4 11 39.89 0.83
 -3 4 11 85.52 1.81
 3 4 11 83.13 1.77
 -4 4 11 330.34 5.91
 4 4 11 336.94 6
 -5 4 11 268.26 4.87
 5 4 11 265.79 4.84
 -6 4 11 95.1 1.97
 6 4 11 97.72 2.04
 -7 4 11 111.01 2.24
 7 4 11 114.79 2.36
 -8 4 11 117.22 2.6
 8 4 11 113.73 2.51
 -9 4 11 193.1 4
 9 4 11 196.49 4.04
 -10 4 11 282.87 6.36
 10 4 11 280.02 6.24
 -11 4 11 3.45 0.95
 11 4 11 2.92 1.01
 -12 4 11 56.55 1.94
 12 4 11 57.75 1.99
 -13 4 11 16.52 1.44
 13 4 11 15.49 1.57
 -14 4 11 40.51 2.31
 14 4 11 39.32 2.42
 -15 4 11 15.11 2.02
 15 4 11 15.33 2.44
 -16 4 11 23.77 2.65
 16 4 11 19.82 2.44
 0 5 11 0.97 0.33
 -1 5 11 103.75 1.77
 1 5 11 103.43 1.77
 -2 5 11 73.97 1.63
 2 5 11 76.12 1.66
 -3 5 11 4.55 0.83
 3 5 11 2.59 0.58
 -4 5 11 89.23 1.89
 4 5 11 86.84 1.83
 -5 5 11 150.05 2.88
 5 5 11 149.38 3
 -6 5 11 84.07 1.76
 6 5 11 80.43 1.76
 -7 5 11 51.48 1.48
 7 5 11 53.94 1.56
 -8 5 11 2.42 0.71
 8 5 11 2.3 0.78
 -9 5 11 13.07 0.88
 9 5 11 13.64 1.02
 -10 5 11 25.55 1.2
 10 5 11 23.44 1.25
 -11 5 11 52.7 1.77
 11 5 11 50.23 1.83
 -12 5 11 2.88 1.45
 12 5 11 1.3 1.45
 -13 5 11 26.6 1.85
 13 5 11 25.43 2.1
 -14 5 11 27.51 2.67
 14 5 11 26.94 2.53
 -15 5 11 4.56 1.95
 15 5 11 2.05 2.05
 -16 5 11 6.88 2.65
 16 5 11 11.46 2.63
 0 6 11 11.05 0.51
 -1 6 11 67.68 1.24
 1 6 11 69.45 1.27
 -2 6 11 204.02 3.79
 2 6 11 197.74 3.7
 -3 6 11 62.19 1.48
 3 6 11 58.71 1.46
 -4 6 11 297.09 5.33
 4 6 11 304.38 5.46
 -5 6 11 154.09 2.96
 5 6 11 152.7 2.95
 -6 6 11 35.77 1.25
 6 6 11 38.4 1.28
 -7 6 11 24.33 1.08
 7 6 11 23.89 1.15
 -8 6 11 68.31 1.79
 8 6 11 64.58 1.72
 -9 6 11 12.1 1.08
 9 6 11 14.44 0.94
 -10 6 11 25.11 1.26
 10 6 11 24.37 1.44
 -11 6 11 56.58 2.19
 11 6 11 57.87 2.11
 -12 6 11 22.68 1.71
 12 6 11 19.13 1.79
 -13 6 11 33.17 2.06
 13 6 11 33.58 2.42
 -14 6 11 45.78 2.54
 14 6 11 46.54 2.46
 -15 6 11 11.36 2.64
 15 6 11 17.2 2.43
 0 7 11 63.87 1.18
 -1 7 11 32.92 1.05
 1 7 11 31.16 1.05
 -2 7 11 29 0.97
 2 7 11 27.12 0.95
 -3 7 11 35.84 1.06
 3 7 11 32.39 1.01
 -4 7 11 61.68 1.53
 4 7 11 61.46 1.51
 -5 7 11 71.66 1.85
 5 7 11 68.6 1.77
 -6 7 11 19.53 1.03
 6 7 11 18.98 1
 -7 7 11 16.64 1.02
 7 7 11 18.16 1.08
 -8 7 11 62.43 1.7
 8 7 11 67.33 1.83
 -9 7 11 96.76 3.01
 9 7 11 94.93 3.01
 -10 7 11 20.49 1.55
 10 7 11 20.97 1.68
 -11 7 11 15.78 1.56
 11 7 11 15.65 1.62
 -12 7 11 32.55 1.95
 12 7 11 29.68 2.05
 -13 7 11 32.57 2.42
 13 7 11 28.75 2.52
 -14 7 11 53.54 3.27
 14 7 11 54.51 3.06
 -15 7 11 19.68 2.94
 15 7 11 19.52 2.78
 0 8 11 0.77 0.36
 -1 8 11 31.51 1.01
 1 8 11 29.42 1.01
 -2 8 11 155.01 3.17
 2 8 11 151.2 2.93
 -3 8 11 127.74 2.76
 3 8 11 133.08 2.87
 -4 8 11 108.17 2.77
 4 8 11 105.75 2.49
 -5 8 11 90.51 2.17
 5 8 11 91.04 2.19
 -6 8 11 15.71 1.03
 6 8 11 14.18 1.04
 -7 8 11 155.6 3.66
 7 8 11 155.71 3.68
 -8 8 11 64 1.97
 8 8 11 64.39 1.98
 -9 8 11 47.46 1.98
 9 8 11 46.77 2
 -10 8 11 7.8 1.55
 10 8 11 4.07 1.23
 -11 8 11 95.8 3.33
 11 8 11 89.59 3.21
 -12 8 11 119.83 3.74
 12 8 11 123.85 4.16
 -13 8 11 5.02 1.79
 13 8 11 3.92 2.16
 -14 8 11 32.84 2.89
 14 8 11 31.32 2.71
 0 9 11 23.14 0.79
 -1 9 11 147.83 3.53
 1 9 11 149.76 3.59
 -2 9 11 36.97 1.41
 2 9 11 32.26 1.75
 -3 9 11 84.87 2.26
 3 9 11 79.98 2.47
 -4 9 11 57.02 1.81
 4 9 11 54.26 1.72
 -5 9 11 89.71 2.47
 5 9 11 85.09 2.31
 -6 9 11 147.59 3.6
 6 9 11 148.92 3.64
 -7 9 11 25.15 1.33
 7 9 11 25.76 1.44
 -8 9 11 7.99 1.29
 8 9 11 6.79 1.2
 -9 9 11 32.85 1.83
 9 9 11 32.54 2.04
 -10 9 11 13.82 1.7
 10 9 11 13.89 1.87
 -11 9 11 54.59 2.47
 11 9 11 55.09 2.58
 -12 9 11 16.27 2.04
 12 9 11 16.87 2.37
 -13 9 11 59.71 3.19
 13 9 11 61 3.36
 -14 9 11 10.76 2.99
 14 9 11 20.51 3.78
 0 10 11 37.07 1
 -1 10 11 163.71 3.86
 1 10 11 161.58 3.78
 -2 10 11 49.53 1.66
 2 10 11 46.94 1.69
 -3 10 11 27.78 1.35
 3 10 11 28.13 1.43
 -4 10 11 140.02 3.44
 4 10 11 139 3.41
 -5 10 11 23.78 1.4
 5 10 11 20.35 1.37
 -6 10 11 24.75 1.41
 6 10 11 24.39 1.33
 -7 10 11 47.41 1.73
 7 10 11 45.64 1.73
 -8 10 11 7.6 1.5
 8 10 11 5.6 1.76
 -9 10 11 15.79 1.96
 9 10 11 12.01 1.78
 -10 10 11 143.57 4.24
 10 10 11 151.56 4.76
 -11 10 11 7.65 2.12
 11 10 11 4.43 1.91
 -12 10 11 29.33 2.96
 12 10 11 23.06 2.53
 -13 10 11 5.23 2.44
 13 10 11 8.12 2.51
 0 11 11 29.64 1.02
 -1 11 11 69.39 2.02
 1 11 11 69.03 1.96
 -2 11 11 30.75 1.33
 2 11 11 31.41 1.38
 -3 11 11 26.73 1.26
 3 11 11 25.17 1.34
 -4 11 11 0.38 1.08
 4 11 11 0.95 1.09
 -5 11 11 17.11 1.49
 5 11 11 18.36 1.38
 -6 11 11 116.45 3.13
 6 11 11 115.62 3.18
 -7 11 11 11.28 1.72
 7 11 11 9.78 1.88
 -8 11 11 8 1.49
 8 11 11 5.88 1.74
 -9 11 11 21.28 1.89
 9 11 11 22.54 2.16
 -10 11 11 4.97 1.92
 10 11 11 2.29 1.77
 -11 11 11 23.75 2.57
 11 11 11 23.86 2.33
 -12 11 11 66.37 3.32
 12 11 11 72.07 3.43
 0 12 11 1.53 0.78
 -1 12 11 29.32 1.33
 1 12 11 28.59 1.49
 -2 12 11 13.14 1.3
 2 12 11 11.59 1.38
 -3 12 11 51.58 1.88
 3 12 11 49.05 1.92
 -4 12 11 55.7 2.05
 4 12 11 55.52 2.18
 -5 12 11 71.96 2.36
 5 12 11 70.97 2.44
 -6 12 11 23.28 1.87
 6 12 11 22.06 1.75
 -7 12 11 16.68 1.84
 7 12 11 19.51 2.26
 -8 12 11 21.24 2.16
 8 12 11 19.89 2.36
 -9 12 11 43.37 2.4
 9 12 11 42.98 2.68
 -10 12 11 37.61 2.81
 10 12 11 39.33 2.81
 -11 12 11 3.44 2.92
 11 12 11 7.32 2.95
 0 13 11 30.08 1.37
 -1 13 11 8.99 1.42
 1 13 11 6.04 1.29
 -2 13 11 121.88 3.33
 2 13 11 120.84 3.32
 -3 13 11 93.25 2.76
 3 13 11 92.4 2.9
 -4 13 11 12.82 1.58
 4 13 11 11.62 1.77
 -5 13 11 15.04 1.71
 5 13 11 15.43 1.76
 -6 13 11 102.56 3.55
 6 13 11 95.38 3.85
 -7 13 11 33.24 2.57
 7 13 11 35.25 2.76
 -8 13 11 53.05 3.09
 8 13 11 49.71 2.7
 -9 13 11 3.61 2.43
 9 13 11 6.05 2.47
 -10 13 11 5.53 5.06
 0 14 11 29.36 1.43
 -1 14 11 18.81 1.81
 1 14 11 23.08 1.94
 -2 14 11 4.33 1.83
 2 14 11 5.77 1.81
 -3 14 11 4.4 1.83
 3 14 11 5.49 1.79
 -4 14 11 127.48 3.85
 4 14 11 124.15 3.94
 -5 14 11 32.37 2.9
 5 14 11 29.4 2.67
 -6 14 11 0.91 2.44
 6 14 11 0.8 2.22
 -7 14 11 30.47 2.68
 7 14 11 29.86 2.46
 -8 14 11 17.76 3.39
 8 14 11 22.19 3.19
 0 15 11 10.71 1.68
 -1 15 11 7.68 2.2
 1 15 11 5.46 2.4
 -2 15 11 2.14 1.95
 2 15 11 5.43 2.16
 -3 15 11 112.55 3.68
 3 15 11 114.09 3.48
 -4 15 11 42.89 2.97
 4 15 11 43.09 2.9
 -5 15 11 46.64 3.21
 5 15 11 50.52 3.12
 -6 15 11 28.75 3.79
 6 15 11 20.32 3.74
 0 16 11 0 2.51
 1 16 11 7.62 4.85
 0 0 12 4.73 0.66
 1 0 12 21.15 0.67
 2 0 12 122.37 2.06
 3 0 12 7.04 0.52
 4 0 12 129.45 2.19
 5 0 12 6.79 0.57
 6 0 12 50.91 1.09
 7 0 12 15.96 0.65
 8 0 12 30.02 0.94
 9 0 12 178.85 3.39
 10 0 12 140.48 2.75
 11 0 12 429.32 7.62
 12 0 12 27.13 1.26
 13 0 12 73.03 1.96
 14 0 12 19.62 1.58
 15 0 12 1.45 1.67
 16 0 12 18.73 1.96
 0 1 12 1.12 0.4
 -1 1 12 38.24 0.91
 1 1 12 36.65 0.9
 -2 1 12 5.61 0.52
 2 1 12 5.52 0.49
 -3 1 12 363.83 5.59
 3 1 12 357.68 5.48
 -4 1 12 25.05 0.72
 4 1 12 26.08 0.75
 -5 1 12 2.09 0.42
 5 1 12 1.18 0.37
 -6 1 12 46.82 1.02
 6 1 12 50.04 1.07
 -7 1 12 126.46 2.15
 7 1 12 122.76 2.07
 -8 1 12 35.81 0.88
 8 1 12 38.73 0.95
 -9 1 12 40.88 1.08
 9 1 12 40.9 1.02
 -10 1 12 13.29 0.82
 10 1 12 14.7 0.84
 -11 1 12 5.99 0.86
 11 1 12 7.38 0.86
 -12 1 12 83.72 1.98
 12 1 12 83.38 2.02
 -13 1 12 49.08 1.68
 13 1 12 47.13 1.56
 -14 1 12 29.53 1.55
 14 1 12 31.98 1.44
 -15 1 12 9.78 1.45
 15 1 12 7.06 1.61
 -16 1 12 41.7 2.3
 16 1 12 42.84 2.45
 0 2 12 201.47 3.2
 -1 2 12 143.65 2.36
 1 2 12 144.28 2.39
 -2 2 12 293.76 4.58
 2 2 12 292.54 4.51
 -3 2 12 93.13 1.6
 3 2 12 91.28 1.61
 -4 2 12 143.87 2.43
 4 2 12 141.46 2.36
 -5 2 12 140.99 2.31
 5 2 12 142.16 2.37
 -6 2 12 3.04 0.56
 6 2 12 4.17 0.67
 -7 2 12 82.58 1.87
 7 2 12 79.91 1.79
 -8 2 12 17.38 0.87
 8 2 12 18.57 0.93
 -9 2 12 8.09 0.88
 9 2 12 8.05 0.99
 -10 2 12 187.16 4.35
 10 2 12 193 4.48
 -11 2 12 65.6 1.54
 11 2 12 66.53 1.57
 -12 2 12 48.03 1.4
 12 2 12 48.72 1.44
 -13 2 12 32.47 1.27
 13 2 12 31.52 1.27
 -14 2 12 53.79 1.78
 14 2 12 52.21 1.75
 -15 2 12 24.36 1.64
 15 2 12 26.76 1.67
 -16 2 12 18.59 2.71
 16 2 12 15.06 2.13
 0 3 12 19.7 0.65
 -1 3 12 98.05 1.7
 1 3 12 95.83 1.71
 -2 3 12 70.14 1.39
 2 3 12 70.25 1.32
 -3 3 12 21.53 0.63
 3 3 12 21.89 0.62
 -4 3 12 54.32 1.38
 4 3 12 55.78 1.54
 -5 3 12 183.89 3.47
 5 3 12 189.6 3.55
 -6 3 12 4.84 0.83
 6 3 12 6.07 0.82
 -7 3 12 20.59 0.88
 7 3 12 19.63 0.89
 -8 3 12 45.95 1.42
 8 3 12 44.77 1.45
 -9 3 12 58.13 1.6
 9 3 12 60.09 1.72
 -10 3 12 85.53 2.32
 10 3 12 93.38 2.6
 -11 3 12 142.85 3.59
 11 3 12 148.6 3.77
 -12 3 12 27.45 1.53
 12 3 12 27.93 1.56
 -13 3 12 14.84 1.67
 13 3 12 11.14 1.58
 -14 3 12 10.93 1.47
 14 3 12 11.5 1.67
 -15 3 12 15.15 2.42
 15 3 12 12.73 2.32
 -16 3 12 13.88 2.68
 16 3 12 14.56 3.17
 0 4 12 59.99 1.19
 -1 4 12 42.35 0.93
 1 4 12 41.45 0.91
 -2 4 12 94 1.63
 2 4 12 92.12 1.59
 -3 4 12 80.38 1.77
 3 4 12 75.86 1.67
 -4 4 12 52.13 1.32
 4 4 12 54.91 1.33
 -5 4 12 7.45 0.72
 5 4 12 6.09 0.73
 -6 4 12 72.12 1.71
 6 4 12 72.3 1.77
 -7 4 12 73.62 1.89
 7 4 12 71.62 1.81
 -8 4 12 221.06 4.53
 8 4 12 227.16 4.75
 -9 4 12 1.9 0.87
 9 4 12 0.12 0.76
 -10 4 12 13.58 1.14
 10 4 12 13.1 1.29
 -11 4 12 37.91 1.54
 11 4 12 35.9 1.63
 -12 4 12 33.84 1.84
 12 4 12 37.55 1.99
 -13 4 12 95.29 3.34
 13 4 12 98.62 3.66
 -14 4 12 44.94 2.67
 14 4 12 45.99 2.48
 -15 4 12 36.56 2.7
 15 4 12 39.61 2.74
 0 5 12 294.11 4.89
 -1 5 12 172.74 2.93
 1 5 12 181.54 2.9
 -2 5 12 164.63 3.11
 2 5 12 167.58 3.18
 -3 5 12 69.53 1.58
 3 5 12 68.37 1.58
 -4 5 12 115.57 2.56
 4 5 12 108.96 2.37
 -5 5 12 72.9 1.66
 5 5 12 71.64 1.68
 -6 5 12 118.85 2.66
 6 5 12 121.01 2.72
 -7 5 12 3.67 0.79
 7 5 12 1.67 0.71
 -8 5 12 39.06 1.33
 8 5 12 40.6 1.35
 -9 5 12 4.41 1
 9 5 12 6.56 0.98
 -10 5 12 18.73 1.24
 10 5 12 18.19 1.3
 -11 5 12 123.82 3.22
 11 5 12 115.82 3.16
 -12 5 12 9.63 1.74
 12 5 12 8.65 1.4
 -13 5 12 50.47 2.51
 13 5 12 50.8 2.38
 -14 5 12 63.27 3.04
 14 5 12 66.28 2.95
 -15 5 12 25.91 2.64
 15 5 12 25.99 2.5
 0 6 12 102.7 1.76
 -1 6 12 57.19 1.36
 1 6 12 57.68 1.37
 -2 6 12 37.03 1.04
 2 6 12 37.01 1.08
 -3 6 12 102.63 2.12
 3 6 12 94.57 1.99
 -4 6 12 136.34 2.7
 4 6 12 136.22 2.73
 -5 6 12 30.21 1.23
 5 6 12 32.88 1.25
 -6 6 12 39.54 1.31
 6 6 12 38.83 1.31
 -7 6 12 5.91 0.86
 7 6 12 8.8 0.97
 -8 6 12 50.15 1.58
 8 6 12 49.34 1.59
 -9 6 12 56.59 1.8
 9 6 12 53.21 1.78
 -10 6 12 49.28 2.06
 10 6 12 47.24 2.25
 -11 6 12 10.57 1.75
 11 6 12 13.34 1.77
 -12 6 12 69.19 3.15
 12 6 12 73.06 2.88
 -13 6 12 2.49 1.64
 13 6 12 1.21 1.67
 -14 6 12 10.17 2.49
 14 6 12 7.99 2.07
 -15 6 12 11.8 2.62
 15 6 12 13.37 2.74
 0 7 12 54.83 1.09
 -1 7 12 20.31 0.82
 1 7 12 19.78 0.87
 -2 7 12 25.59 1.01
 2 7 12 25.4 0.98
 -3 7 12 121.45 2.66
 3 7 12 113.73 2.44
 -4 7 12 191.18 3.93
 4 7 12 189.5 3.89
 -5 7 12 232.78 4.72
 5 7 12 222.51 4.53
 -6 7 12 54.71 1.6
 6 7 12 55.96 1.72
 -7 7 12 26.58 1.28
 7 7 12 23.12 1.2
 -8 7 12 12.3 1.28
 8 7 12 11.71 1.26
 -9 7 12 28.32 1.74
 9 7 12 30.65 1.89
 -10 7 12 0.28 1.56
 10 7 12 1.06 1.56
 -11 7 12 202.86 5.56
 11 7 12 197.07 5.41
 -12 7 12 0.65 1.55
 12 7 12 1.75 1.59
 -13 7 12 3.1 1.76
 13 7 12 1.23 1.79
 -14 7 12 23.33 3.1
 14 7 12 24.41 3.01
 0 8 12 5.41 0.49
 -1 8 12 38.35 1.27
 1 8 12 35.24 1.21
 -2 8 12 26.87 1.18
 2 8 12 27.33 1.09
 -3 8 12 26.23 1.12
 3 8 12 25.35 1.14
 -4 8 12 14.64 0.96
 4 8 12 15.37 1.06
 -5 8 12 11.38 1.07
 5 8 12 11.7 1
 -6 8 12 11.02 1.2
 6 8 12 8.89 1.35
 -7 8 12 29.51 1.42
 7 8 12 29.41 1.54
 -8 8 12 47.21 1.76
 8 8 12 50.21 1.96
 -9 8 12 23.78 1.82
 9 8 12 19.31 1.94
 -10 8 12 167.75 4.79
 10 8 12 167.98 4.8
 -11 8 12 32.98 1.94
 11 8 12 32.68 2.18
 -12 8 12 20.03 2.45
 12 8 12 22.41 2.52
 -13 8 12 5.59 2.25
 13 8 12 3.47 1.96
 -14 8 12 24.1 3.24
 14 8 12 29.6 5.11
 0 9 12 98.45 2.02
 -1 9 12 30.53 1.23
 1 9 12 30.27 1.29
 -2 9 12 201.73 4.62
 2 9 12 211.83 4.83
 -3 9 12 74.3 2.07
 3 9 12 74.4 2.1
 -4 9 12 48.66 1.65
 4 9 12 49.41 1.72
 -5 9 12 63.23 1.93
 5 9 12 61.05 1.97
 -6 9 12 54.48 1.91
 6 9 12 53.47 1.99
 -7 9 12 79.68 2.38
 7 9 12 77.86 2.38
 -8 9 12 25.64 1.79
 8 9 12 27.26 1.77
 -9 9 12 2.59 1.49
 9 9 12 0.83 1.45
 -10 9 12 34.2 2.24
 10 9 12 38.99 2.49
 -11 9 12 35.71 2.38
 11 9 12 38.88 2.75
 -12 9 12 6.75 2.23
 12 9 12 10.05 2.06
 -13 9 12 20.68 3.2
 13 9 12 21.39 3.28
 0 10 12 1.63 0.51
 -1 10 12 3.14 0.89
 1 10 12 3.2 0.97
 -2 10 12 140.47 3.38
 2 10 12 139.34 3.47
 -3 10 12 94.69 2.57
 3 10 12 92.07 2.52
 -4 10 12 45.65 1.71
 4 10 12 49.6 2.07
 -5 10 12 21.46 1.27
 5 10 12 24.64 1.43
 -6 10 12 54.45 1.96
 6 10 12 63.62 2.26
 -7 10 12 53.79 2.02
 7 10 12 55.82 2.06
 -8 10 12 65.25 2.49
 8 10 12 64.72 2.62
 -9 10 12 56.24 2.42
 9 10 12 52.78 2.78
 -10 10 12 5.88 2.13
 10 10 12 6.56 2
 -11 10 12 33.7 2.75
 11 10 12 31.47 2.59
 -12 10 12 73.87 3.87
 12 10 12 75.85 3.59
 0 11 12 27.29 1.02
 -1 11 12 109.21 2.82
 1 11 12 108.91 2.88
 -2 11 12 16.98 1.31
 2 11 12 17.06 1.58
 -3 11 12 37.13 1.66
 3 11 12 38.36 1.89
 -4 11 12 51.74 1.99
 4 11 12 52.01 2.15
 -5 11 12 58.15 2.19
 5 11 12 61.62 2.29
 -6 11 12 14.84 1.49
 6 11 12 13.3 1.52
 -7 11 12 4.17 1.58
 7 11 12 4.31 1.84
 -8 11 12 65.61 2.88
 8 11 12 63.6 3.07
 -9 11 12 7.74 2.31
 9 11 12 3.9 2.37
 -10 11 12 36.37 2.65
 10 11 12 34.62 2.52
 -11 11 12 32.25 2.78
 11 11 12 34.27 2.75
 0 12 12 48.23 1.56
 -1 12 12 11.65 1.38
 1 12 12 9.7 1.36
 -2 12 12 14.1 1.54
 2 12 12 14.71 1.62
 -3 12 12 64.96 2.78
 3 12 12 64.79 2.61
 -4 12 12 192.53 4.75
 4 12 12 183.68 4.61
 -5 12 12 12.18 1.54
 5 12 12 12.7 1.69
 -6 12 12 73.51 2.95
 6 12 12 71.83 2.81
 -7 12 12 22.25 2.16
 7 12 12 29.49 2.58
 -8 12 12 22.67 2.69
 8 12 12 22.43 2.57
 -9 12 12 33.56 2.84
 9 12 12 33.08 2.48
 -10 12 12 8.21 2.91
 10 12 12 14.43 3.82
 0 13 12 133.23 5.33
 -1 13 12 24.61 1.67
 1 13 12 27.47 1.8
 -2 13 12 113.55 3.33
 2 13 12 112.2 3.31
 -3 13 12 13.42 1.85
 3 13 12 9.93 1.75
 -4 13 12 16.58 2
 4 13 12 11.69 2.09
 -5 13 12 50.69 2.4
 5 13 12 53.26 2.6
 -6 13 12 11.69 2.25
 6 13 12 14.12 2.46
 -7 13 12 5.2 2.34
 7 13 12 5.33 2.29
 -8 13 12 19.15 2.93
 8 13 12 13.24 2.81
 0 14 12 31.92 3.2
 -1 14 12 16.48 2.12
 1 14 12 13.55 2.07
 -2 14 12 20.75 2.29
 2 14 12 29.07 2.24
 -3 14 12 32.84 2.53
 3 14 12 28.53 2.47
 -4 14 12 35.06 2.47
 4 14 12 35.31 2.35
 -5 14 12 52.95 3.27
 5 14 12 51.47 2.96
 -6 14 12 6.75 2.72
 6 14 12 9.04 2.51
 0 15 12 8.66 4.13
 -1 15 12 11.39 2.26
 1 15 12 8.78 2.17
 -2 15 12 13.43 2.62
 2 15 12 24.46 2.72
 -3 15 12 84.78 3.8
 3 15 12 81.89 4.19
 0 0 13 1.23 0.74
 1 0 13 37.68 0.9
 2 0 13 7.73 0.63
 3 0 13 11.55 0.64
 4 0 13 3.78 0.55
 5 0 13 5.9 0.63
 6 0 13 22.42 0.74
 7 0 13 117.22 2.06
 8 0 13 18.64 0.75
 9 0 13 243.92 4.44
 10 0 13 127.8 2.81
 11 0 13 18.06 1.15
 12 0 13 80.33 2.03
 13 0 13 3.54 1.19
 14 0 13 23.89 1.68
 15 0 13 9.34 1.71
 0 1 13 166.9 2.7
 -1 1 13 10.49 0.64
 1 1 13 9.13 0.62
 -2 1 13 286.75 4.5
 2 1 13 293.95 4.58
 -3 1 13 64.58 1.27
 3 1 13 64.66 1.26
 -4 1 13 31.62 0.83
 4 1 13 32.44 0.83
 -5 1 13 0.82 0.37
 5 1 13 2.33 0.53
 -6 1 13 22.44 0.77
 6 1 13 20.87 0.76
 -7 1 13 28.82 0.84
 7 1 13 31.18 0.85
 -8 1 13 24.91 0.96
 8 1 13 24.84 0.84
 -9 1 13 173.61 3.3
 9 1 13 175.8 3.34
 -10 1 13 26.47 1.12
 10 1 13 29.31 1.21
 -11 1 13 67.47 1.67
 11 1 13 65.69 1.68
 -12 1 13 24.71 1.4
 12 1 13 23.2 1.31
 -13 1 13 17.06 1.33
 13 1 13 19.39 1.44
 -14 1 13 27.55 1.72
 14 1 13 27.78 1.74
 -15 1 13 84.29 2.66
 15 1 13 82.78 2.66
 0 2 13 16.98 0.65
 -1 2 13 258.78 4.05
 1 2 13 262.87 4.15
 -2 2 13 55.99 1.13
 2 2 13 57.69 1.13
 -3 2 13 8.21 0.54
 3 2 13 7.64 0.55
 -4 2 13 141.62 2.34
 4 2 13 141.98 2.41
 -5 2 13 86.61 1.54
 5 2 13 84.64 1.53
 -6 2 13 9.11 0.78
 6 2 13 10.49 0.8
 -7 2 13 141.06 2.79
 7 2 13 142.73 2.76
 -8 2 13 7.19 0.9
 8 2 13 8.68 0.95
 -9 2 13 252.04 5.64
 9 2 13 243.6 5.57
 -10 2 13 43.21 1.85
 10 2 13 40.29 1.77
 -11 2 13 26.96 1.59
 11 2 13 27.19 1.7
 -12 2 13 180.71 4.36
 12 2 13 183.06 4.46
 -13 2 13 2.17 1.93
 13 2 13 2.07 1.65
 -14 2 13 2.37 1.75
 14 2 13 2.52 1.49
 -15 2 13 23.79 2.2
 15 2 13 21.52 2.41
 0 3 13 0.55 0.37
 -1 3 13 16.2 0.64
 1 3 13 17.33 0.69
 -2 3 13 55.55 1.11
 2 3 13 56.46 1.15
 -3 3 13 55.95 1.1
 3 3 13 53.83 1.12
 -4 3 13 65.34 1.48
 4 3 13 68.01 1.55
 -5 3 13 229.46 4.28
 5 3 13 234.26 4.32
 -6 3 13 11.95 0.85
 6 3 13 13.47 0.93
 -7 3 13 27.59 1.17
 7 3 13 28.24 1.19
 -8 3 13 53.99 1.66
 8 3 13 51.86 1.68
 -9 3 13 35.65 1.49
 9 3 13 33.39 1.59
 -10 3 13 68.28 2.15
 10 3 13 65.88 2.19
 -11 3 13 131.81 3.53
 11 3 13 128.31 3.38
 -12 3 13 5.64 1.29
 12 3 13 9.08 1.61
 -13 3 13 10.46 1.86
 13 3 13 13.35 1.86
 -14 3 13 22.9 2.75
 14 3 13 19.8 2.53
 -15 3 13 2.73 2.3
 15 3 13 2.72 2.59
 0 4 13 89.95 1.61
 -1 4 13 58.62 1.24
 1 4 13 57.09 1.14
 -2 4 13 4.52 0.48
 2 4 13 3.95 0.46
 -3 4 13 49.01 1.27
 3 4 13 47.58 1.24
 -4 4 13 93.9 1.97
 4 4 13 92 1.98
 -5 4 13 90.43 1.97
 5 4 13 88.41 1.96
 -6 4 13 352.07 6.94
 6 4 13 343.19 7.65
 -7 4 13 34.83 1.33
 7 4 13 36.68 1.43
 -8 4 13 24.98 1.26
 8 4 13 20.66 1.29
 -9 4 13 59.01 1.86
 9 4 13 57.58 1.91
 -10 4 13 4.99 1.34
 10 4 13 3.29 1.09
 -11 4 13 11.1 1.4
 11 4 13 12.14 1.57
 -12 4 13 3.4 1.34
 12 4 13 4.48 1.42
 -13 4 13 18.71 2.02
 13 4 13 13.69 2.23
 -14 4 13 17.12 2.49
 14 4 13 21.15 2.78
 -15 4 13 5.14 2.69
 15 4 13 5.38 2.93
 0 5 13 1.14 0.44
 -1 5 13 199.24 3.45
 1 5 13 195.98 3.33
 -2 5 13 6.05 0.68
 2 5 13 4.59 0.64
 -3 5 13 47.78 1.28
 3 5 13 48.28 1.33
 -4 5 13 125.49 2.5
 4 5 13 124.19 2.59
 -5 5 13 70.47 1.81
 5 5 13 71.09 1.82
 -6 5 13 21.16 1.11
 6 5 13 19.72 1.13
 -7 5 13 21.74 1.1
 7 5 13 24.83 1.09
 -8 5 13 15.66 1.12
 8 5 13 19 1.17
 -9 5 13 34.49 1.62
 9 5 13 35.8 1.71
 -10 5 13 103.13 2.87
 10 5 13 102.6 2.83
 -11 5 13 2.86 1.91
 11 5 13 8.2 1.61
 -12 5 13 4.62 2
 12 5 13 1.89 1.81
 -13 5 13 30.96 2.39
 13 5 13 31.69 2.55
 -14 5 13 5.33 2.26
 14 5 13 4.3 2.34
 0 6 13 28.97 0.85
 -1 6 13 8.7 0.78
 1 6 13 7.78 0.77
 -2 6 13 62.96 1.56
 2 6 13 64.19 1.54
 -3 6 13 130.12 2.62
 3 6 13 126.57 2.51
 -4 6 13 46.45 1.41
 4 6 13 49.25 1.45
 -5 6 13 13.9 0.94
 5 6 13 14.33 1
 -6 6 13 63.09 1.87
 6 6 13 63.08 1.81
 -7 6 13 28.99 1.3
 7 6 13 27.78 1.35
 -8 6 13 2.03 0.99
 8 6 13 1.73 1.12
 -9 6 13 85.14 2.95
 9 6 13 88.95 3.08
 -10 6 13 40.62 2.29
 10 6 13 44.09 2.4
 -11 6 13 20.45 2
 11 6 13 17.86 2.07
 -12 6 13 14.76 2.2
 12 6 13 11.89 2.19
 -13 6 13 120.42 4.51
 13 6 13 121.04 4.66
 -14 6 13 8.88 2.75
 14 6 13 16.37 2.99
 0 7 13 49.98 1.06
 -1 7 13 20.49 0.92
 1 7 13 20.3 0.92
 -2 7 13 53.1 1.56
 2 7 13 52.33 1.57
 -3 7 13 174.18 3.64
 3 7 13 172.59 3.61
 -4 7 13 184.61 3.85
 4 7 13 187.34 4.03
 -5 7 13 85.09 2.06
 5 7 13 82.11 2.04
 -6 7 13 11.72 0.99
 6 7 13 12.67 0.98
 -7 7 13 34.17 1.61
 7 7 13 27.95 1.65
 -8 7 13 37.37 1.91
 8 7 13 40.97 1.94
 -9 7 13 32.71 2.04
 9 7 13 33.31 2.07
 -10 7 13 125.16 4.15
 10 7 13 118.72 4.02
 -11 7 13 24.82 2.16
 11 7 13 22.36 2.3
 -12 7 13 41.92 2.97
 12 7 13 38.6 2.51
 -13 7 13 86.77 3.73
 13 7 13 86.92 3.74
 0 8 13 21.3 0.73
 -1 8 13 11.48 0.94
 1 8 13 12.67 1.07
 -2 8 13 45.74 1.57
 2 8 13 41.58 1.55
 -3 8 13 68.23 2.09
 3 8 13 66.28 2.12
 -4 8 13 69.76 2.03
 4 8 13 72.15 2.16
 -5 8 13 2.18 1.09
 5 8 13 1.76 0.95
 -6 8 13 43.87 1.65
 6 8 13 43.22 1.76
 -7 8 13 58.11 2.13
 7 8 13 57.27 2.15
 -8 8 13 37.97 2.02
 8 8 13 37.64 2.06
 -9 8 13 45.46 2.44
 9 8 13 40.75 2.23
 -10 8 13 71.84 3.05
 10 8 13 69.03 3.34
 -11 8 13 20.91 2.35
 11 8 13 18.58 2.28
 -12 8 13 56.55 3.3
 12 8 13 53.25 3.12
 -13 8 13 84.61 4.36
 13 8 13 85.95 4.31
 0 9 13 102.88 4.14
 -1 9 13 64.88 1.9
 1 9 13 64.88 1.93
 -2 9 13 5.53 1.05
 2 9 13 5.49 1.15
 -3 9 13 131.43 3.36
 3 9 13 125.82 3.21
 -4 9 13 47.91 1.66
 4 9 13 44.79 1.81
 -5 9 13 88.26 2.45
 5 9 13 86.61 2.53
 -6 9 13 8.87 1.37
 6 9 13 10.4 1.46
 -7 9 13 55.04 2.1
 7 9 13 55.69 2.32
 -8 9 13 9.08 1.57
 8 9 13 4.98 1.57
 -9 9 13 30.12 1.99
 9 9 13 29.48 2.09
 -10 9 13 18.97 2.05
 10 9 13 18.47 2
 -11 9 13 1.77 2.38
 11 9 13 6.21 2.32
 -12 9 13 34.68 3.72
 12 9 13 34.95 3.55
 0 10 13 162 5.86
 -1 10 13 1.99 0.91
 1 10 13 4.4 1.25
 -2 10 13 53.07 1.85
 2 10 13 51.57 1.83
 -3 10 13 3.78 1.35
 3 10 13 4.5 1.48
 -4 10 13 8.19 1.47
 4 10 13 10.58 1.56
 -5 10 13 145.02 3.69
 5 10 13 139.7 3.58
 -6 10 13 13.72 1.51
 6 10 13 14.93 1.61
 -7 10 13 30.14 2.12
 7 10 13 32.35 2.07
 -8 10 13 0.32 1.78
 8 10 13 2.11 1.68
 -9 10 13 36.24 2.38
 9 10 13 39.26 2.81
 -10 10 13 16.71 2.7
 10 10 13 14.91 2.46
 -11 10 13 82.29 3.64
 11 10 13 82.53 3.54
 0 11 13 28 2.28
 -1 11 13 97.57 2.82
 1 11 13 94.19 2.7
 -2 11 13 46.83 1.96
 2 11 13 45.28 2.02
 -3 11 13 25.97 1.68
 3 11 13 26.41 1.61
 -4 11 13 79.65 2.64
 4 11 13 76.28 2.74
 -5 11 13 3.14 1.51
 5 11 13 6.97 1.73
 -6 11 13 15.58 1.69
 6 11 13 15.91 1.84
 -7 11 13 20.03 2.32
 7 11 13 18.44 2.1
 -8 11 13 10.58 2.35
 8 11 13 16.69 2.44
 -9 11 13 0.91 2.72
 9 11 13 2.47 2.44
 -10 11 13 18.9 2.94
 10 11 13 20.17 2.82
 0 12 13 10.78 2.48
 -1 12 13 39.8 1.85
 1 12 13 38.33 1.77
 -2 12 13 71.14 2.52
 2 12 13 71.32 2.47
 -3 12 13 0.82 1.51
 3 12 13 0.65 1.78
 -4 12 13 133.74 3.64
 4 12 13 129.78 3.71
 -5 12 13 65.39 2.61
 5 12 13 65.07 2.6
 -6 12 13 32.09 2.32
 6 12 13 30.21 2.23
 -7 12 13 72.62 3.66
 7 12 13 72.33 3.65
 -8 12 13 10.23 2.37
 8 12 13 5.65 2.13
 -9 12 13 10.72 3.07
 9 12 13 24.66 5.76
 0 13 13 41.3 3.02
 -1 13 13 5.64 1.61
 1 13 13 3.94 1.6
 -2 13 13 25.01 2.17
 2 13 13 23.5 2.12
 -3 13 13 108.15 3.53
 3 13 13 109.39 3.43
 -4 13 13 24.46 2.32
 4 13 13 22.86 2.26
 -5 13 13 77.58 3.22
 5 13 13 73.69 2.95
 -6 13 13 14.67 2.95
 6 13 13 10.95 2.44
 -7 13 13 14.69 3.23
 7 13 13 15.13 2.93
 0 14 13 39 3.64
 -1 14 13 70.71 4.04
 1 14 13 72.26 4.02
 -2 14 13 42.91 2.73
 2 14 13 45.28 2.5
 -3 14 13 49.43 2.77
 3 14 13 48.26 2.66
 -4 14 13 40.39 3.23
 4 14 13 40.02 3.75
 0 0 14 212.17 4.79
 1 0 14 104.6 1.85
 2 0 14 2.57 0.58
 3 0 14 445.26 6.8
 4 0 14 1.59 0.47
 5 0 14 33.42 0.95
 6 0 14 99.6 1.96
 7 0 14 164.4 2.72
 8 0 14 16.1 0.87
 9 0 14 163.03 3.28
 10 0 14 16.13 1.05
 11 0 14 1.79 1
 12 0 14 73.53 2.01
 13 0 14 31.83 1.76
 14 0 14 13.89 1.87
 0 1 14 286.68 4.53
 -1 1 14 41.49 1.03
 1 1 14 42.57 1.06
 -2 1 14 22.96 0.84
 2 1 14 23.34 0.78
 -3 1 14 130.44 2.24
 3 1 14 133.46 2.25
 -4 1 14 51.12 1.15
 4 1 14 50.44 1.18
 -5 1 14 61.21 1.29
 5 1 14 61.7 1.3
 -6 1 14 1.71 0.57
 6 1 14 2 0.58
 -7 1 14 1.54 0.46
 7 1 14 0.91 0.51
 -8 1 14 192.37 3.57
 8 1 14 187.64 3.5
 -9 1 14 25.59 1.05
 9 1 14 24.91 1
 -10 1 14 147.86 2.93
 10 1 14 148.77 3.01
 -11 1 14 31.41 1.27
 11 1 14 27.14 1.25
 -12 1 14 38.96 1.45
 12 1 14 37.24 1.67
 -13 1 14 13.4 1.93
 13 1 14 12.71 1.92
 -14 1 14 37.01 2.45
 14 1 14 41.03 2.52
 0 2 14 48.96 1.1
 -1 2 14 19.39 0.76
 1 2 14 21.3 0.8
 -2 2 14 63.41 1.28
 2 2 14 63.16 1.3
 -3 2 14 8.22 0.59
 3 2 14 8.41 0.63
 -4 2 14 6.3 0.56
 4 2 14 5.06 0.6
 -5 2 14 23.25 0.74
 5 2 14 23.37 0.75
 -6 2 14 48.64 1.38
 6 2 14 48.74 1.34
 -7 2 14 41.26 1.32
 7 2 14 44.79 1.49
 -8 2 14 17.75 1.19
 8 2 14 18.16 1.24
 -9 2 14 48.89 1.71
 9 2 14 56.43 2.03
 -10 2 14 47.96 1.82
 10 2 14 48.23 1.92
 -11 2 14 124.63 3.36
 11 2 14 123.89 3.29
 -12 2 14 10.86 1.99
 12 2 14 10.97 1.75
 -13 2 14 46.71 2.45
 13 2 14 46 2.29
 -14 2 14 4.08 2.5
 14 2 14 2.05 2.37
 0 3 14 271.73 4.25
 -1 3 14 53.49 1.17
 1 3 14 54.22 1.2
 -2 3 14 100.41 1.81
 2 3 14 98.44 1.8
 -3 3 14 20.08 0.7
 3 3 14 19.26 0.69
 -4 3 14 105.28 2.22
 4 3 14 103.8 2.2
 -5 3 14 7.29 0.82
 5 3 14 6.58 0.88
 -6 3 14 23.6 1.07
 6 3 14 24.04 1.16
 -7 3 14 101.14 2.4
 7 3 14 102.51 2.45
 -8 3 14 42.2 1.63
 8 3 14 47.43 1.75
 -9 3 14 2.63 0.97
 9 3 14 3.64 1.08
 -10 3 14 4.43 0.99
 10 3 14 6.62 1.36
 -11 3 14 20.91 1.82
 11 3 14 20.67 1.95
 -12 3 14 20.34 1.72
 12 3 14 23.76 1.94
 -13 3 14 5.46 1.84
 13 3 14 6.91 2
 -14 3 14 19.66 2.61
 14 3 14 18.21 2.73
 0 4 14 6.76 0.65
 -1 4 14 123.78 2.11
 1 4 14 123.14 2.11
 -2 4 14 34.73 0.87
 2 4 14 35.11 0.88
 -3 4 14 3.71 0.73
 3 4 14 3.41 0.69
 -4 4 14 61.67 1.54
 4 4 14 61.83 1.64
 -5 4 14 263.7 5.34
 5 4 14 267.85 5.43
 -6 4 14 95.9 2.23
 6 4 14 96.37 2.36
 -7 4 14 2.76 0.78
 7 4 14 1.94 0.82
 -8 4 14 45.49 1.84
 8 4 14 45.63 1.89
 -9 4 14 144.36 4.28
 9 4 14 146.34 3.69
 -10 4 14 6.48 1.22
 10 4 14 9.28 1.54
 -11 4 14 4.28 1.24
 11 4 14 6.08 1.37
 -12 4 14 19.29 2.22
 12 4 14 15.39 2.14
 -13 4 14 31.48 2.95
 13 4 14 29.94 2.55
 -14 4 14 8.2 2.69
 14 4 14 10.26 2.84
 0 5 14 26.38 0.82
 -1 5 14 10.31 0.62
 1 5 14 11.01 0.6
 -2 5 14 22.94 0.97
 2 5 14 22.41 1.04
 -3 5 14 133.84 2.96
 3 5 14 134.59 2.73
 -4 5 14 34.94 1.26
 4 5 14 33.58 1.2
 -5 5 14 104.34 2.66
 5 5 14 102.51 2.44
 -6 5 14 77.94 1.99
 6 5 14 78.59 2.02
 -7 5 14 13.42 1.31
 7 5 14 12.45 1.46
 -8 5 14 62.42 2.03
 8 5 14 63.87 2.17
 -9 5 14 74.11 2.39
 9 5 14 72.69 2.47
 -10 5 14 43.1 2.46
 10 5 14 44.52 2.62
 -11 5 14 5.53 1.92
 11 5 14 2.03 1.88
 -12 5 14 54.24 2.92
 12 5 14 56.37 2.89
 -13 5 14 3 2.32
 13 5 14 4.11 2.17
 0 6 14 24.6 0.77
 -1 6 14 104.78 2.6
 1 6 14 105.83 2.24
 -2 6 14 35.92 1.25
 2 6 14 33.03 1.25
 -3 6 14 60.38 1.71
 3 6 14 60.19 1.74
 -4 6 14 120.96 2.79
 4 6 14 122.97 2.86
 -5 6 14 42.69 1.42
 5 6 14 41.25 1.55
 -6 6 14 92 2.24
 6 6 14 92.85 2.36
 -7 6 14 14.18 1.17
 7 6 14 12.8 1.17
 -8 6 14 190.54 5.25
 8 6 14 185.54 5.21
 -9 6 14 89.16 3.14
 9 6 14 94.32 3.36
 -10 6 14 136.72 4.05
 10 6 14 145.11 4.58
 -11 6 14 23.35 2.29
 11 6 14 25.18 2.21
 -12 6 14 4.32 2.15
 12 6 14 6.67 2.2
 -13 6 14 3.5 2.32
 13 6 14 1.73 2.58
 0 7 14 4.71 0.59
 -1 7 14 21.66 1.05
 1 7 14 21.61 1.25
 -2 7 14 145.49 3.69
 2 7 14 136.06 3.36
 -3 7 14 1.75 1.08
 3 7 14 0.1 1.09
 -4 7 14 15.37 1.4
 4 7 14 14.91 1.53
 -5 7 14 15.34 1.28
 5 7 14 16.76 1.45
 -6 7 14 30.89 1.54
 6 7 14 33.66 1.63
 -7 7 14 43.44 2.07
 7 7 14 36.12 1.85
 -8 7 14 11.47 1.81
 8 7 14 11.49 1.79
 -9 7 14 35.83 2.33
 9 7 14 36.54 2.41
 -10 7 14 10.7 2.17
 10 7 14 9.84 2.3
 -11 7 14 14.32 2.14
 11 7 14 10.52 2.34
 -12 7 14 15.52 2.47
 12 7 14 13.21 2.7
 0 8 14 2.6 1.83
 -1 8 14 141.34 3.42
 1 8 14 132.72 3.28
 -2 8 14 94.58 2.53
 2 8 14 94.43 2.58
 -3 8 14 8.92 1.06
 3 8 14 11.57 1.22
 -4 8 14 18.74 1.28
 4 8 14 18.08 1.42
 -5 8 14 101.81 2.89
 5 8 14 97.51 2.85
 -6 8 14 21.58 1.46
 6 8 14 21.3 1.57
 -7 8 14 63.15 2.37
 7 8 14 64.8 2.59
 -8 8 14 73.64 2.84
 8 8 14 73.22 2.97
 -9 8 14 29.34 2.42
 9 8 14 28.24 2.37
 -10 8 14 4.55 2.27
 10 8 14 4.15 2.47
 -11 8 14 9.19 2.35
 11 8 14 7.33 2.52
 -12 8 14 29.38 3.27
 12 8 14 35.97 3.35
 0 9 14 79.98 3.28
 -1 9 14 60.11 1.93
 1 9 14 59.97 1.9
 -2 9 14 41.45 1.86
 2 9 14 38.08 1.8
 -3 9 14 8.39 1.56
 3 9 14 11.8 1.73
 -4 9 14 25.08 1.66
 4 9 14 24.42 1.71
 -5 9 14 18.19 1.63
 5 9 14 16.72 1.73
 -6 9 14 66.66 2.47
 6 9 14 61.33 2.42
 -7 9 14 13.4 1.94
 7 9 14 18.01 1.94
 -8 9 14 0.95 1.37
 8 9 14 2.05 1.49
 -9 9 14 31.33 2.62
 9 9 14 30.91 2.9
 -10 9 14 18.23 2.45
 10 9 14 20.12 2.57
 -11 9 14 35.5 3.1
 11 9 14 36.95 3.27
 0 10 14 11.59 2.05
 -1 10 14 27.24 1.33
 1 10 14 28.09 1.54
 -2 10 14 15.89 1.31
 2 10 14 12.71 1.59
 -3 10 14 48.49 1.95
 3 10 14 49.1 2.08
 -4 10 14 112.72 3.35
 4 10 14 109.99 3.3
 -5 10 14 10.59 1.67
 5 10 14 11.05 1.73
 -6 10 14 120.62 3.61
 6 10 14 120.54 3.45
 -7 10 14 48.08 2.53
 7 10 14 48.55 2.63
 -8 10 14 14.84 2.37
 8 10 14 11.37 2.24
 -9 10 14 38.9 2.94
 9 10 14 43.39 3.08
 -10 10 14 4.73 2.62
 10 10 14 7.41 2.68
 0 11 14 38.21 3.02
 -1 11 14 45.54 3.13
 1 11 14 49.37 3.65
 -2 11 14 20.49 1.67
 2 11 14 21.94 1.91
 -3 11 14 51.12 2.36
 3 11 14 48.85 2.13
 -4 11 14 5.55 1.59
 4 11 14 4.15 1.63
 -5 11 14 140.35 4.05
 5 11 14 140.73 4.18
 -6 11 14 33.34 2.46
 6 11 14 36.37 2.29
 -7 11 14 25.94 2.46
 7 11 14 25.84 2.57
 -8 11 14 1.47 2.32
 8 11 14 2.84 2.43
 -9 11 14 8.37 3.17
 9 11 14 7.07 5.27
 0 12 14 23.26 3.67
 -1 12 14 8.53 3.57
 1 12 14 6.18 3.71
 -2 12 14 0 1.56
 2 12 14 2.19 1.78
 -3 12 14 17.19 2.06
 3 12 14 18.98 1.95
 -4 12 14 15.07 2.03
 4 12 14 13.75 2.03
 -5 12 14 57.61 2.96
 5 12 14 60.52 2.83
 -6 12 14 22.09 2.71
 6 12 14 23.9 2.71
 -7 12 14 26.3 2.83
 7 12 14 31.62 3.2
 0 13 14 12.3 3.93
 -1 13 14 19.55 3.41
 1 13 14 26.77 3.86
 -2 13 14 7.23 2.12
 2 13 14 5.02 1.96
 -3 13 14 50.15 2.89
 3 13 14 49.51 3.36
 -4 13 14 35.93 3.04
 4 13 14 35.24 3.02
 -5 13 14 8.42 2.69
 5 13 14 4.26 3.56
 0 0 15 0.51 0.75
 1 0 15 82.31 1.58
 2 0 15 29.57 0.94
 3 0 15 1.59 0.62
 4 0 15 17.49 0.86
 5 0 15 167.25 2.77
 6 0 15 1.88 0.6
 7 0 15 29.6 1.1
 8 0 15 1.82 0.85
 9 0 15 0.79 0.86
 10 0 15 28.43 1.25
 11 0 15 9.55 1.21
 12 0 15 4.63 1.31
 13 0 15 13.71 1.7
 0 1 15 67.17 1.42
 -1 1 15 180.67 2.99
 1 1 15 180.38 2.95
 -2 1 15 88.9 1.7
 2 1 15 87.48 1.67
 -3 1 15 63.32 1.39
 3 1 15 62.82 1.37
 -4 1 15 48.47 1.21
 4 1 15 51.4 1.2
 -5 1 15 19.56 0.89
 5 1 15 19.46 0.81
 -6 1 15 87.4 1.81
 6 1 15 84.22 1.74
 -7 1 15 14.4 0.9
 7 1 15 16.93 0.96
 -8 1 15 18.28 0.95
 8 1 15 17.4 0.88
 -9 1 15 9.64 1.31
 9 1 15 10.12 1.52
 -10 1 15 43.85 2.02
 10 1 15 40.64 2
 -11 1 15 90.36 2.96
 11 1 15 88.99 3.17
 -12 1 15 57.47 2.45
 12 1 15 58.4 2.49
 -13 1 15 18.29 2.26
 13 1 15 17.01 2.3
 0 2 15 18.56 0.75
 -1 2 15 138.19 2.36
 1 2 15 138.33 2.38
 -2 2 15 21.81 0.9
 2 2 15 22.27 0.86
 -3 2 15 50.86 1.16
 3 2 15 48.71 1.13
 -4 2 15 30.56 0.95
 4 2 15 30.36 0.95
 -5 2 15 20.43 1.09
 5 2 15 19.33 1.08
 -6 2 15 5.46 1
 6 2 15 7.97 1.31
 -7 2 15 5.07 1.19
 7 2 15 3.76 1.24
 -8 2 15 67.82 2.32
 8 2 15 65.6 2.39
 -9 2 15 131.35 3.38
 9 2 15 134.99 3.59
 -10 2 15 13.2 1.8
 10 2 15 10.92 1.72
 -11 2 15 7.05 1.43
 11 2 15 10.12 1.79
 -12 2 15 78.31 2.92
 12 2 15 84.34 2.96
 -13 2 15 5.9 2.34
 13 2 15 4.94 2.18
 0 3 15 547.88 8.32
 -1 3 15 81.24 1.72
 1 3 15 83.59 1.6
 -2 3 15 43.09 1.07
 2 3 15 44.87 1.1
 -3 3 15 9.88 0.63
 3 3 15 12.26 0.65
 -4 3 15 7.7 0.89
 4 3 15 8.9 0.87
 -5 3 15 27.17 1.25
 5 3 15 27.26 1.3
 -6 3 15 110.52 2.72
 6 3 15 118.12 2.83
 -7 3 15 15.85 1.18
 7 3 15 14.61 1.26
 -8 3 15 80.87 2.42
 8 3 15 77.97 2.41
 -9 3 15 10.78 1.7
 9 3 15 15.32 1.69
 -10 3 15 27.05 2.11
 10 3 15 25.19 1.95
 -11 3 15 1.66 1.5
 11 3 15 1.45 1.57
 -12 3 15 49.24 3.07
 12 3 15 55.71 3.06
 -13 3 15 35.09 2.52
 13 3 15 34.16 2.53
 0 4 15 1.41 0.51
 -1 4 15 9.88 0.72
 1 4 15 10.31 0.69
 -2 4 15 30.58 1.06
 2 4 15 29.3 0.95
 -3 4 15 49.95 1.41
 3 4 15 51.13 1.53
 -4 4 15 55.61 1.75
 4 4 15 55.96 1.95
 -5 4 15 25.37 1.27
 5 4 15 28.37 1.34
 -6 4 15 8.1 1.16
 6 4 15 10.89 1.3
 -7 4 15 10.93 1.14
 7 4 15 11.96 1.12
 -8 4 15 35.21 1.8
 8 4 15 36.86 1.8
 -9 4 15 44.43 2.08
 9 4 15 44.81 2.26
 -10 4 15 32.31 1.88
 10 4 15 36.75 1.92
 -11 4 15 10.18 1.78
 11 4 15 15.67 2.07
 -12 4 15 23.06 2.77
 12 4 15 23.48 2.87
 -13 4 15 28.07 3.26
 13 4 15 36.17 3.66
 0 5 15 20.47 0.86
 -1 5 15 37.1 1
 1 5 15 36.29 0.97
 -2 5 15 68.69 1.89
 2 5 15 69.06 1.93
 -3 5 15 3.78 1.02
 3 5 15 4.73 0.97
 -4 5 15 316.29 6.32
 4 5 15 331.66 6.66
 -5 5 15 5.13 1
 5 5 15 7.04 1.04
 -6 5 15 48.18 1.73
 6 5 15 51.61 1.88
 -7 5 15 23.23 1.43
 7 5 15 24.96 1.45
 -8 5 15 10.23 1.4
 8 5 15 13.53 1.6
 -9 5 15 2.45 1.78
 9 5 15 2.95 1.75
 -10 5 15 125.86 4.02
 10 5 15 118.41 5.02
 -11 5 15 1.5 2.04
 11 5 15 5.37 2.17
 -12 5 15 17.82 2.6
 12 5 15 16.19 2.71
 0 6 15 22.57 0.9
 -1 6 15 23.37 1.29
 1 6 15 22.72 1.41
 -2 6 15 16.41 1.25
 2 6 15 15.12 1.26
 -3 6 15 76.97 2.33
 3 6 15 77.53 2.41
 -4 6 15 44.04 2.01
 4 6 15 41.78 1.95
 -5 6 15 9.69 1.26
 5 6 15 9.61 1.28
 -6 6 15 57.03 2.19
 6 6 15 58.8 2.27
 -7 6 15 15.77 1.82
 7 6 15 14.54 1.67
 -8 6 15 18.81 1.77
 8 6 15 17.34 1.85
 -9 6 15 128.08 4.02
 9 6 15 132.09 4.19
 -10 6 15 40.53 2.59
 10 6 15 36.59 2.45
 -11 6 15 49.78 2.89
 11 6 15 47.52 2.94
 -12 6 15 28.09 3.42
 12 6 15 38.24 3.67
 0 7 15 15.06 1.78
 -1 7 15 80.84 2.32
 1 7 15 82.81 2.57
 -2 7 15 57.32 1.96
 2 7 15 59.59 2.27
 -3 7 15 243.99 5.67
 3 7 15 249.12 5.81
 -4 7 15 53.33 1.89
 4 7 15 55.15 2.06
 -5 7 15 86.32 2.75
 5 7 15 83.42 2.75
 -6 7 15 10.54 1.37
 6 7 15 10.57 1.48
 -7 7 15 13.22 1.81
 7 7 15 12.83 1.82
 -8 7 15 175.77 5.11
 8 7 15 174.66 5.3
 -9 7 15 1.38 1.85
 9 7 15 1.21 1.82
 -10 7 15 14.78 2.42
 10 7 15 18.57 2.49
 -11 7 15 0.26 2.69
 11 7 15 1.52 2.75
 0 8 15 26.38 2.41
 -1 8 15 37.39 1.66
 1 8 15 33.29 1.59
 -2 8 15 26.04 1.43
 2 8 15 26.08 1.63
 -3 8 15 59.01 2.16
 3 8 15 57.86 2.12
 -4 8 15 153.45 3.98
 4 8 15 160.44 4.18
 -5 8 15 13.2 1.5
 5 8 15 13.47 1.63
 -6 8 15 17.02 1.99
 6 8 15 12.38 1.79
 -7 8 15 29.17 2.34
 7 8 15 25.73 2.59
 -8 8 15 5.93 2.17
 8 8 15 3.62 1.91
 -9 8 15 59.07 3.03
 9 8 15 62.65 3.12
 -10 8 15 2.7 2.2
 10 8 15 3.02 2.25
 0 9 15 3.47 2.09
 -1 9 15 149.45 3.97
 1 9 15 149.62 3.68
 -2 9 15 59.54 2.23
 2 9 15 58.45 2.11
 -3 9 15 3.36 1.35
 3 9 15 4.08 1.51
 -4 9 15 6.98 1.56
 4 9 15 8.13 1.43
 -5 9 15 2.87 1.34
 5 9 15 1.77 1.74
 -6 9 15 56.59 2.37
 6 9 15 64.38 2.58
 -7 9 15 23.46 2.25
 7 9 15 26.59 2.61
 -8 9 15 33.63 3.35
 8 9 15 28.75 2.91
 -9 9 15 13.36 2.62
 9 9 15 10.98 2.6
 -10 9 15 48.04 3.97
 10 9 15 35.63 6.61
 0 10 15 57.95 3.48
 -1 10 15 24.83 2.99
 1 10 15 29.83 2.68
 -2 10 15 23.03 1.76
 2 10 15 22.16 1.63
 -3 10 15 4.45 1.81
 3 10 15 8.87 1.79
 -4 10 15 43.1 2.42
 4 10 15 51.7 2.57
 -5 10 15 30.36 2.51
 5 10 15 28.01 2.06
 -6 10 15 3 1.82
 6 10 15 1.7 1.87
 -7 10 15 28 2.92
 7 10 15 30.33 3.18
 -8 10 15 2.63 2.78
 8 10 15 2.76 2.62
 0 11 15 145.46 5.65
 -1 11 15 38.85 3.07
 1 11 15 35.98 2.89
 -2 11 15 19.65 2.02
 2 11 15 16.96 1.84
 -3 11 15 3.04 1.95
 3 11 15 8.05 1.78
 -4 11 15 7.25 2.37
 4 11 15 5.71 1.94
 -5 11 15 82.97 3.17
 5 11 15 75.68 3.02
 -6 11 15 63.12 3.42
 6 11 15 60.68 3.29
 -7 11 15 8.22 2.55
 7 11 15 15.12 2.92
 0 12 15 11.07 3.15
 -1 12 15 4.37 3.01
 1 12 15 3.22 2.71
 -2 12 15 6.49 2.58
 2 12 15 6.76 1.78
 -3 12 15 20.39 2.41
 3 12 15 15.84 2.41
 -4 12 15 61.27 3.11
 4 12 15 61.61 3.11
 -5 12 15 35.27 3.58
 5 12 15 42.85 4.24
 0 13 15 9.55 3.71
 -1 13 15 5.72 4.05
 1 13 15 25.67 7.62
 0 0 16 19.12 1.49
 1 0 16 21.46 0.92
 2 0 16 254.52 4.1
 3 0 16 91.61 1.83
 4 0 16 167.25 2.84
 5 0 16 4.76 0.74
 6 0 16 6.45 0.96
 7 0 16 72.93 1.81
 8 0 16 61.43 1.74
 9 0 16 88.15 2.14
 10 0 16 0.88 1.08
 11 0 16 13.54 1.33
 12 0 16 8.01 3.71
 0 1 16 1.45 0.74
 -1 1 16 101.58 1.89
 1 1 16 105.77 1.96
 -2 1 16 8.14 0.89
 2 1 16 10.34 0.87
 -3 1 16 164.19 2.81
 3 1 16 163.49 2.87
 -4 1 16 18.17 0.89
 4 1 16 17.13 0.91
 -5 1 16 69.05 1.68
 5 1 16 69.89 1.69
 -6 1 16 97.72 2.23
 6 1 16 101.78 2.25
 -7 1 16 23.04 1.43
 7 1 16 24.88 1.24
 -8 1 16 82.83 2.69
 8 1 16 85.46 2.75
 -9 1 16 6.02 1.62
 9 1 16 5.72 1.27
 -10 1 16 88.8 3.09
 10 1 16 86.53 2.95
 -11 1 16 5.94 2.04
 11 1 16 7.34 2.2
 -12 1 16 8.16 2.25
 12 1 16 9.47 2.19
 0 2 16 4.7 0.81
 -1 2 16 60.3 1.41
 1 2 16 58.45 1.36
 -2 2 16 24.18 0.97
 2 2 16 22.92 0.98
 -3 2 16 27.32 1
 3 2 16 29.52 1.05
 -4 2 16 45.07 1.28
 4 2 16 47.15 1.32
 -5 2 16 127.76 2.98
 5 2 16 131.04 3.07
 -6 2 16 15.95 1.65
 6 2 16 13.56 1.17
 -7 2 16 50.61 1.93
 7 2 16 49.92 1.88
 -8 2 16 1.6 1.45
 8 2 16 1.97 1.45
 -9 2 16 79.65 2.88
 9 2 16 69.07 2.85
 -10 2 16 110.79 3.25
 10 2 16 118.08 3.45
 -11 2 16 51.31 2.77
 11 2 16 47.5 2.46
 -12 2 16 2.89 2.35
 12 2 16 2.44 2.09
 0 3 16 12.31 0.88
 -1 3 16 7.3 0.87
 1 3 16 7.27 0.75
 -2 3 16 28.3 0.99
 2 3 16 28.99 0.99
 -3 3 16 47.66 1.59
 3 3 16 47.09 1.36
 -4 3 16 69.61 1.95
 4 3 16 71.83 2
 -5 3 16 18.37 1.33
 5 3 16 20.19 1.34
 -6 3 16 55.91 1.88
 6 3 16 53.97 1.94
 -7 3 16 62.36 2.33
 7 3 16 58.9 2.31
 -8 3 16 14.5 1.66
 8 3 16 16.46 1.8
 -9 3 16 23.58 1.8
 9 3 16 19.62 1.8
 -10 3 16 26.98 2.05
 10 3 16 26.49 2.01
 -11 3 16 49.1 2.69
 11 3 16 51.33 2.51
 -12 3 16 1.67 2.51
 12 3 16 2.28 2.83
 0 4 16 0.31 0.57
 -1 4 16 22.98 0.95
 1 4 16 22.47 0.89
 -2 4 16 24.5 1.28
 2 4 16 25.87 1.36
 -3 4 16 46.99 1.77
 3 4 16 45.97 1.81
 -4 4 16 45.45 1.68
 4 4 16 46.74 1.78
 -5 4 16 2.66 1.16
 5 4 16 4.79 1.21
 -6 4 16 147.8 3.47
 6 4 16 149.65 3.53
 -7 4 16 39.67 1.92
 7 4 16 37.96 2.04
 -8 4 16 50.45 2.49
 8 4 16 54.56 2.54
 -9 4 16 18.74 1.83
 9 4 16 19.61 1.83
 -10 4 16 60.52 2.89
 10 4 16 59.54 2.57
 -11 4 16 33.6 2.81
 11 4 16 35.96 2.92
 -12 4 16 17.24 3.6
 12 4 16 22.13 6.89
 0 5 16 390.11 6.96
 -1 5 16 5.02 1.13
 1 5 16 6.25 1.09
 -2 5 16 81.65 2.38
 2 5 16 86.58 2.32
 -3 5 16 66.03 2.27
 3 5 16 61.39 1.96
 -4 5 16 13.89 1.24
 4 5 16 15.96 1.48
 -5 5 16 39.16 1.66
 5 5 16 42.19 1.72
 -6 5 16 22.72 1.67
 6 5 16 21.32 1.46
 -7 5 16 42.34 2.36
 7 5 16 39.87 2.43
 -8 5 16 13.56 1.8
 8 5 16 8.49 1.64
 -9 5 16 6.79 2.26
 9 5 16 7.6 2.23
 -10 5 16 2.49 2.13
 10 5 16 0.31 2.41
 -11 5 16 8.04 2.7
 11 5 16 8.95 2.43
 0 6 16 7.07 0.82
 -1 6 16 68.71 2.14
 1 6 16 64.87 2.14
 -2 6 16 85.18 2.53
 2 6 16 81.76 2.46
 -3 6 16 4.94 1.33
 3 6 16 5.47 1.55
 -4 6 16 40.73 1.85
 4 6 16 47.69 2.18
 -5 6 16 116.03 3.16
 5 6 16 113.42 3.2
 -6 6 16 14.86 1.55
 6 6 16 18.53 1.72
 -7 6 16 41.35 2.34
 7 6 16 43.74 2.41
 -8 6 16 42.19 2.41
 8 6 16 40.66 2.51
 -9 6 16 13.93 2.21
 9 6 16 12.79 2.47
 -10 6 16 2.2 2.15
 10 6 16 1.58 2.63
 -11 6 16 6.91 3.52
 11 6 16 3.87 4.95
 0 7 16 34.91 3.26
 -1 7 16 11.44 1.43
 1 7 16 9.82 1.3
 -2 7 16 14.32 1.62
 2 7 16 11.37 1.5
 -3 7 16 7.7 1.31
 3 7 16 7.58 1.84
 -4 7 16 23.32 1.59
 4 7 16 20.58 1.84
 -5 7 16 54.84 2.25
 5 7 16 53.6 2.35
 -6 7 16 2.92 1.61
 6 7 16 5.04 1.84
 -7 7 16 20.73 2.51
 7 7 16 20.5 2.61
 -8 7 16 6.38 2.66
 8 7 16 9.85 2.82
 -9 7 16 34.48 2.87
 9 7 16 35.17 2.9
 -10 7 16 31.29 3.79
 10 7 16 40.59 4.13
 0 8 16 0.21 2.24
 -1 8 16 127.54 3.27
 1 8 16 125.13 3.67
 -2 8 16 62.45 2.33
 2 8 16 60.38 2.35
 -3 8 16 23.53 1.86
 3 8 16 28.34 2.12
 -4 8 16 24.19 1.98
 4 8 16 19.71 1.89
 -5 8 16 63.57 2.57
 5 8 16 63.32 2.76
 -6 8 16 25.67 2.2
 6 8 16 28.37 2.23
 -7 8 16 30.99 2.98
 7 8 16 27.85 2.82
 -8 8 16 30.09 2.89
 8 8 16 34.93 2.91
 -9 8 16 9.66 2.81
 9 8 16 12.64 3.1
 0 9 16 12.48 2.34
 -1 9 16 13.17 2.73
 1 9 16 14.45 2.87
 -2 9 16 16.28 1.75
 2 9 16 12.3 1.92
 -3 9 16 64.93 2.65
 3 9 16 63.54 2.51
 -4 9 16 33.62 2.34
 4 9 16 33.02 2.55
 -5 9 16 49 2.51
 5 9 16 54.74 2.55
 -6 9 16 47.48 2.99
 6 9 16 47.49 2.94
 -7 9 16 63.6 3.33
 7 9 16 62.82 3.34
 -8 9 16 11.51 3.03
 8 9 16 16.28 3.36
 0 10 16 1.8 2.52
 -1 10 16 3.96 2.45
 1 10 16 1.33 2.85
 -2 10 16 30.94 2.11
 2 10 16 34.32 2.16
 -3 10 16 25.77 2.24
 3 10 16 29.65 2.34
 -4 10 16 45.43 2.6
 4 10 16 50.03 2.55
 -5 10 16 25.56 2.9
 5 10 16 24.09 2.65
 -6 10 16 6.26 2.76
 6 10 16 10.57 2.92
 -7 10 16 19.37 3.86
 7 10 16 10.89 6.91
 0 11 16 4.8 3.26
 -1 11 16 7.02 2.79
 1 11 16 7.79 2.94
 -2 11 16 6.41 3.07
 2 11 16 3.99 2.8
 -3 11 16 5.16 2.92
 3 11 16 3.77 2.39
 -4 11 16 41.5 2.95
 4 11 16 39.34 2.9
 -5 11 16 6.28 3.4
 5 11 16 11.82 5.3
 0 12 16 37.69 6.28
 -1 12 16 32.35 5.74
 1 12 16 20.35 5.96
 0 0 17 0.44 1.02
 1 0 17 9.24 1.05
 2 0 17 170.35 3
 3 0 17 18.74 1.1
 4 0 17 7.49 0.96
 5 0 17 5.55 1.15
 6 0 17 6.42 1.16
 7 0 17 69.53 1.91
 8 0 17 62.76 1.86
 9 0 17 1.61 1.14
 10 0 17 0.25 2.4
 11 0 17 71.84 4.2
 0 1 17 21.43 1.16
 -1 1 17 203.69 3.43
 1 1 17 210.75 3.6
 -2 1 17 3.52 0.79
 2 1 17 5.4 0.88
 -3 1 17 48.44 1.38
 3 1 17 49.92 1.41
 -4 1 17 69.82 1.75
 4 1 17 66.4 1.74
 -5 1 17 8.02 1.01
 5 1 17 7.64 1.14
 -6 1 17 12.57 1.13
 6 1 17 12.02 1.16
 -7 1 17 91.03 2.74
 7 1 17 93.94 2.87
 -8 1 17 5.74 1.63
 8 1 17 1.05 1.58
 -9 1 17 25.3 2.08
 9 1 17 23.23 2.01
 -10 1 17 13.51 2.31
 10 1 17 15.18 2.17
 -11 1 17 2.84 2.32
 11 1 17 4.71 2.34
 0 2 17 3.03 0.89
 -1 2 17 31.11 1.2
 1 2 17 30.58 1.19
 -2 2 17 78.19 1.77
 2 2 17 80.64 1.8
 -3 2 17 35.29 1.26
 3 2 17 36.94 1.35
 -4 2 17 16.02 1.03
 4 2 17 13.41 0.99
 -5 2 17 13.98 1.52
 5 2 17 15.58 1.54
 -6 2 17 24.53 1.69
 6 2 17 23.31 1.8
 -7 2 17 20.71 1.93
 7 2 17 25.31 2.13
 -8 2 17 64.63 2.64
 8 2 17 68.78 2.75
 -9 2 17 24.52 2.15
 9 2 17 27.71 2.22
 -10 2 17 2.21 2.5
 10 2 17 4.47 2.37
 -11 2 17 5.29 3.23
 11 2 17 10 3.24
 0 3 17 20.68 1.06
 -1 3 17 36.75 1.27
 1 3 17 38.35 1.33
 -2 3 17 58.25 1.66
 2 3 17 55.11 1.57
 -3 3 17 44.94 1.87
 3 3 17 44.65 1.95
 -4 3 17 77.77 2.22
 4 3 17 79.93 2.35
 -5 3 17 33.82 2
 5 3 17 38.04 1.89
 -6 3 17 86.47 2.95
 6 3 17 87.12 3.06
 -7 3 17 31.17 1.79
 7 3 17 36.16 1.95
 -8 3 17 16.49 1.77
 8 3 17 18.69 2.04
 -9 3 17 82.41 3.23
 9 3 17 84.34 3.41
 -10 3 17 0.05 2.27
 10 3 17 5.69 2.44
 -11 3 17 3.96 3.63
 11 3 17 6.62 4.77
 0 4 17 1.88 0.98
 -1 4 17 38.54 1.45
 1 4 17 39.56 1.67
 -2 4 17 38.13 1.77
 2 4 17 38.79 1.84
 -3 4 17 40.96 1.8
 3 4 17 40.3 1.78
 -4 4 17 32.39 1.71
 4 4 17 34.15 1.7
 -5 4 17 119.15 3.08
 5 4 17 122.66 3.15
 -6 4 17 29.59 1.9
 6 4 17 35.26 2.12
 -7 4 17 3.63 1.67
 7 4 17 3.69 1.74
 -8 4 17 2.51 1.99
 8 4 17 4.89 1.92
 -9 4 17 21.33 2.78
 9 4 17 22.11 2.87
 -10 4 17 36.2 3.2
 10 4 17 32.16 3.06
 0 5 17 4.37 1.06
 -1 5 17 37.05 1.93
 1 5 17 37.37 2
 -2 5 17 24.46 1.74
 2 5 17 21.93 1.67
 -3 5 17 35.51 2.13
 3 5 17 37.84 2.26
 -4 5 17 1.83 2.07
 4 5 17 2.88 1.9
 -5 5 17 55.78 2.25
 5 5 17 58.9 2.47
 -6 5 17 23.92 2.56
 6 5 17 28.37 2.67
 -7 5 17 162.29 5.12
 7 5 17 159.45 5.13
 -8 5 17 26.31 2.58
 8 5 17 24.63 2.42
 -9 5 17 5.44 2.77
 9 5 17 3.15 2.9
 -10 5 17 26.76 3.7
 10 5 17 36.23 4.49
 0 6 17 313.06 10.09
 -1 6 17 5.14 1.52
 1 6 17 3.7 1.59
 -2 6 17 115.57 3.51
 2 6 17 119.64 3.42
 -3 6 17 0.56 1.5
 3 6 17 2.28 1.53
 -4 6 17 49.31 2.36
 4 6 17 48.75 2.25
 -5 6 17 50.36 2.39
 5 6 17 52.88 2.43
 -6 6 17 96.9 3.62
 6 6 17 96.45 3.72
 -7 6 17 46.17 3.17
 7 6 17 51.8 3.4
 -8 6 17 45.26 3.26
 8 6 17 49.33 3.38
 -9 6 17 20.04 2.88
 9 6 17 21.06 3.1
 0 7 17 37.83 3.03
 -1 7 17 54.85 2.28
 1 7 17 50.82 2
 -2 7 17 39.02 2.41
 2 7 17 35.94 2.2
 -3 7 17 60.85 2.57
 3 7 17 60.56 2.52
 -4 7 17 18.95 1.89
 4 7 17 17.37 2.03
 -5 7 17 61.22 2.94
 5 7 17 65.09 2.88
 -6 7 17 6.2 2.24
 6 7 17 7.82 2.33
 -7 7 17 17.62 2.92
 7 7 17 11.95 2.73
 -8 7 17 14.06 2.82
 8 7 17 17.61 2.89
 0 8 17 16.8 3.73
 -1 8 17 10.69 2.5
 1 8 17 12.2 2.73
 -2 8 17 12.99 1.9
 2 8 17 9.78 1.81
 -3 8 17 44.28 2.63
 3 8 17 51.94 2.58
 -4 8 17 37.95 2.96
 4 8 17 27.98 2.42
 -5 8 17 73.99 2.9
 5 8 17 76.78 3.05
 -6 8 17 33.59 2.9
 6 8 17 31.07 3.01
 -7 8 17 54.95 3.48
 7 8 17 53.28 3.36
 0 9 17 17.59 3.12
 -1 9 17 59.06 4.07
 1 9 17 58.54 4.31
 -2 9 17 56.79 2.45
 2 9 17 55.02 2.39
 -3 9 17 21.72 2.54
 3 9 17 22.93 2.48
 -4 9 17 33.75 2.92
 4 9 17 32.45 2.59
 -5 9 17 35.33 2.88
 5 9 17 28.5 3.01
 -6 9 17 19.8 3.71
 6 9 17 22.62 3.83
 0 10 17 3.72 3.41
 -1 10 17 0.43 2.7
 1 10 17 1.74 2.83
 -2 10 17 32.43 4.14
 2 10 17 39.52 4.13
 -3 10 17 43.11 3.1
 3 10 17 51.48 3.09
 -4 10 17 27.75 4.01
 4 10 17 19.88 4.51
 0 0 18 332.84 7.56
 1 0 18 7.67 1.32
 2 0 18 2.71 1.07
 3 0 18 6.57 1.3
 4 0 18 3.62 1.5
 5 0 18 3.86 1.4
 6 0 18 171.85 3.61
 7 0 18 7.16 1.59
 8 0 18 1.29 1.36
 9 0 18 2.27 3.19
 0 1 18 1.71 1.11
 -1 1 18 115.05 2.36
 1 1 18 116.12 2.45
 -2 1 18 100.24 2.28
 2 1 18 102.58 2.33
 -3 1 18 2.19 1.08
 3 1 18 2.42 1.2
 -4 1 18 128.82 2.94
 4 1 18 122.46 2.81
 -5 1 18 7.91 1.34
 5 1 18 9.01 1.29
 -6 1 18 8.68 1.93
 6 1 18 5.86 2.05
 -7 1 18 55.26 2.64
 7 1 18 54.31 2.58
 -8 1 18 2.49 1.96
 8 1 18 1.28 2.05
 -9 1 18 6.93 2.44
 9 1 18 5.65 2.25
 0 2 18 42.56 1.54
 -1 2 18 44.9 1.56
 1 2 18 46.08 1.58
 -2 2 18 18.85 1.34
 2 2 18 21.06 1.41
 -3 2 18 17.91 1.23
 3 2 18 16.83 1.25
 -4 2 18 56.03 2.14
 4 2 18 52.34 2.09
 -5 2 18 61.58 2.74
 5 2 18 60.79 2.72
 -6 2 18 18.13 2.11
 6 2 18 21.13 2.09
 -7 2 18 40.02 2.65
 7 2 18 44.04 2.66
 -8 2 18 97.42 3.67
 8 2 18 106.15 3.76
 -9 2 18 6.88 2.28
 9 2 18 5.78 2.44
 0 3 18 5.42 1.22
 -1 3 18 45.03 1.88
 1 3 18 43.45 1.69
 -2 3 18 34.07 1.38
 2 3 18 35.75 1.44
 -3 3 18 37.84 2
 3 3 18 42.86 2.1
 -4 3 18 24.37 1.85
 4 3 18 23.02 1.81
 -5 3 18 47.66 2.54
 5 3 18 45.27 2.48
 -6 3 18 20.71 2.07
 6 3 18 20.48 2.12
 -7 3 18 82.37 3.11
 7 3 18 81.39 3.1
 -8 3 18 52.1 2.86
 8 3 18 52.28 2.9
 -9 3 18 15.11 2.69
 9 3 18 21.6 3.02
 0 4 18 51.88 1.74
 -1 4 18 9.62 1.31
 1 4 18 8.1 1.36
 -2 4 18 34.55 1.91
 2 4 18 41.05 2.25
 -3 4 18 13.21 2.16
 3 4 18 13.43 2.11
 -4 4 18 4.24 2.37
 4 4 18 4.92 2.34
 -5 4 18 3.44 2.04
 5 4 18 2.36 1.94
 -6 4 18 6.44 2.11
 6 4 18 8.06 2.86
 -7 4 18 8.64 2.53
 7 4 18 8.81 2.31
 -8 4 18 93.45 3.88
 8 4 18 82.44 3.67
 -9 4 18 12.15 7.81
 9 4 18 13.72 6.52
 0 5 18 31.05 1.55
 -1 5 18 56.45 2.65
 1 5 18 56.1 2.58
 -2 5 18 46.73 2.27
 2 5 18 48.22 2.37
 -3 5 18 28.62 2.25
 3 5 18 27.84 2.41
 -4 5 18 34.84 2.56
 4 5 18 33.58 2.5
 -5 5 18 42.62 3.12
 5 5 18 45.35 2.87
 -6 5 18 1.64 2.77
 6 5 18 1.8 2.96
 -7 5 18 2.61 3.02
 7 5 18 1.99 3.3
 -8 5 18 13.1 3.73
 8 5 18 18.83 4.07
 0 6 18 5.55 2.33
 -1 6 18 28.51 2.07
 1 6 18 29.55 1.93
 -2 6 18 43.84 2.47
 2 6 18 42.97 2.3
 -3 6 18 3.41 2.06
 3 6 18 4.73 2.23
 -4 6 18 4.69 2.1
 4 6 18 6.1 2.11
 -5 6 18 8 2.09
 5 6 18 6.44 2.15
 -6 6 18 24.42 3.01
 6 6 18 21.83 3.01
 -7 6 18 15.63 3.02
 7 6 18 18.69 3.11
 0 7 18 91.28 5.1
 -1 7 18 105.27 5.12
 1 7 18 105.72 4.82
 -2 7 18 41.22 2.49
 2 7 18 40.67 2.42
 -3 7 18 33.05 2.44
 3 7 18 32.41 2.42
 -4 7 18 19.56 2.34
 4 7 18 16.62 2.24
 -5 7 18 8.08 2.8
 5 7 18 6.35 2.79
 -6 7 18 27.9 3.47
 6 7 18 38.95 3.55
 0 8 18 10.13 3.41
 -1 8 18 28.15 4.47
 1 8 18 31.01 4.29
 -2 8 18 22.3 2.35
 2 8 18 24.48 2.29
 -3 8 18 3.72 2.39
 3 8 18 7.91 2.35
 -4 8 18 14.3 2.81
 4 8 18 11.01 2.58
 -5 8 18 19.44 3.41
 5 8 18 24.31 5.97
 0 9 18 9.95 5.29
 -1 9 18 45.43 5.04
 1 9 18 46.08 4.89
 -2 9 18 54.55 5.3
 2 9 18 54.47 5.74
 0 0 19 0.93 1.67
 1 0 19 4.63 1.46
 2 0 19 30.96 1.73
 3 0 19 3.19 1.63
 4 0 19 27.93 2.02
 5 0 19 4.43 1.91
 6 0 19 161.58 3.87
 7 0 19 12.06 2.43
 8 0 19 50.95 6.59
 0 1 19 61.7 2.04
 -1 1 19 22.83 1.65
 1 1 19 26.56 1.74
 -2 1 19 39.7 1.89
 2 1 19 34.02 1.74
 -3 1 19 49.19 1.99
 3 1 19 45.18 1.93
 -4 1 19 30.69 1.88
 4 1 19 27.19 1.95
 -5 1 19 127.66 4.16
 5 1 19 127.91 4.03
 -6 1 19 24.8 2.72
 6 1 19 27.38 2.66
 -7 1 19 38.47 2.78
 7 1 19 44.33 2.75
 0 2 19 19.54 1.98
 -1 2 19 7.86 1.7
 1 2 19 4.6 1.83
 -2 2 19 12.02 1.55
 2 2 19 11.71 1.5
 -3 2 19 70.91 2.03
 3 2 19 74.67 2.2
 -4 2 19 17.06 2.54
 4 2 19 18.54 2.42
 -5 2 19 4.91 2.3
 5 2 19 5.68 2.33
 -6 2 19 35.35 2.87
 6 2 19 39.06 2.95
 -7 2 19 36.23 3.05
 7 2 19 41.9 3.24
 0 3 19 2.22 1.58
 -1 3 19 1.83 1.57
 1 3 19 2.85 1.55
 -2 3 19 75.12 3.07
 2 3 19 71.88 2.57
 -3 3 19 8.04 2
 3 3 19 6.65 2.02
 -4 3 19 2.26 2.28
 4 3 19 2.91 2.63
 -5 3 19 30.07 2.62
 5 3 19 31.21 2.61
 -6 3 19 22.83 2.76
 6 3 19 25.69 2.7
 -7 3 19 9.59 3.35
 7 3 19 15.54 3.89
 0 4 19 11.48 1.62
 -1 4 19 4.78 2.57
 1 4 19 5.84 2.14
 -2 4 19 40.95 2.8
 2 4 19 36.73 2.51
 -3 4 19 2.32 2.01
 3 4 19 2.42 2.1
 -4 4 19 3.38 2.11
 4 4 19 9.87 2.47
 -5 4 19 7.43 2.67
 5 4 19 6.42 2.49
 -6 4 19 28.74 3.43
 6 4 19 35.04 3.64
 0 5 19 1.04 4.11
 -1 5 19 6.1 2.6
 1 5 19 5.14 2.4
 -2 5 19 24.4 2.56
 2 5 19 25.16 2.51
 -3 5 19 91.45 3.64
 3 5 19 98.02 3.77
 -4 5 19 44.52 2.72
 4 5 19 37.5 2.67
 -5 5 19 32.31 3.17
 5 5 19 36.94 3.41
 6 5 19 78.25 8.17
 0 6 19 54.34 4.84
 -1 6 19 11.16 2.25
 1 6 19 6.75 1.92
 -2 6 19 5.4 2.57
 2 6 19 6.69 2.38
 -3 6 19 3.44 2.95
 3 6 19 3.5 2.59
 -4 6 19 32.69 3.08
 4 6 19 37.85 3.97
 0 7 19 48.4 4.46
 -1 7 19 148.77 7.39
 1 7 19 151.07 7.61
 -2 7 19 7.08 3.96
 2 7 19 13.77 5.61
 3 7 19 15 8.75
 0 0 20 2.65 3
 1 0 20 71.66 2.81
 2 0 20 5.74 1.86
 3 0 20 17.54 2.23
 4 0 20 5.28 2.22
 5 0 20 30.77 7.65
 0 1 20 127.79 3.45
 -1 1 20 3.2 1.68
 1 1 20 2.65 2.01
 -2 1 20 20.4 2.05
 2 1 20 22.04 2.22
 -3 1 20 15.24 2.08
 3 1 20 13.56 2.14
 -4 1 20 13.57 3.26
 4 1 20 13.64 2.35
 -5 1 20 32.73 5.19
 5 1 20 29.85 7.54
 0 2 20 0.97 1.81
 -1 2 20 93.03 3.06
 1 2 20 90.8 2.92
 -2 2 20 11.99 2.18
 2 2 20 8.58 2.03
 -3 2 20 3.47 3.34
 3 2 20 3.25 2.61
 -4 2 20 58.71 3.73
 4 2 20 70.95 4.72
 0 3 20 44.14 2.52
 -1 3 20 5.8 2.23
 1 3 20 7.98 2.15
 -2 3 20 32.32 3.26
 2 3 20 35.47 3.29
 -3 3 20 55.26 4.04
 3 3 20 63.49 4.58
 -4 3 20 7.16 4.92
 4 3 20 13.41 7.82
 0 4 20 7.11 2.99
 -1 4 20 8.51 2.8
 1 4 20 16.26 3.23
 -2 4 20 12.02 3.88
 2 4 20 10.09 3.97
 -3 4 20 24.54 5.42
 3 4 20 24.33 8.65

_iucr_refine_fcf_details
;
data_9K
_computing_structure_refinement   'olex2.refine 1.3 (Bourhis et al., 2015)'
_shelx_refln_list_code            4
loop_
  _space_group_symop_id
  _space_group_symop_operation_xyz
  1  x,y,z
  2  x+1/2,-y+1/2,-z
  3  -x,y+1/2,-z+1/2
  4  -x+1/2,-y,z+1/2

_space_group_crystal_system       orthorhombic
_space_group_IT_number            19
_space_group_name_H-M_alt         'P 21 21 21'
_space_group_name_Hall            ' P 2ac 2ab'
_symmetry_space_group_name_H-M    'P 21 21 21'
_symmetry_space_group_name_Hall   ' P 2ac 2ab'
_symmetry_Int_Tables_number       19
_cell_length_a                    9.854(3)
_cell_length_b                    9.249(3)
_cell_length_c                    10.144(2)
_cell_angle_alpha                 90
_cell_angle_beta                  90
_cell_angle_gamma                 90
_cell_volume                      924.5(5)
loop_
  _refln_index_h
  _refln_index_k
  _refln_index_l
  _refln_F_squared_calc
  _refln_F_squared_meas
  _refln_F_squared_sigma
  _refln_F_squared_weight
  _refln_observed_status
-20 -2 -1 17.679 22.642 4.921 11.240 o
-20 -1 -2 12.370 15.147 4.126 16.023 o
-20 -1 -1 41.788 43.633 2.967 25.087 o
-19 -6 -2 104.413 77.591 7.161 4.899 o
-19 -6 -1 5.769 11.709 3.399 23.762 o
-19 -5 -4 0.352 8.546 3.094 29.194 o
-19 -5 -3 21.904 22.013 2.416 40.278 o
-19 -5 -2 1.024 3.261 2.259 54.696 o
-19 -5 -1 19.871 21.208 2.357 42.559 o
-19 -4 -5 1.855 10.707 2.868 33.522 o
-19 -4 -4 17.384 20.098 2.112 52.045 o
-19 -4 -3 29.264 31.718 2.397 38.084 o
-19 -4 -2 75.398 76.668 3.055 19.776 o
-19 -4 -1 31.337 33.555 2.289 40.124 o
-19 -3 -6 41.958 32.445 3.065 24.338 o
-19 -3 -5 23.008 19.538 2.181 47.632 o
-19 -3 -4 16.644 15.363 2.416 42.293 o
-19 -3 -3 10.253 5.157 2.328 48.405 o
-19 -3 -2 48.253 47.641 2.505 30.911 o
-19 -3 -1 15.643 15.009 2.004 58.589 o
-19 -2 -6 28.463 27.593 2.682 32.334 o
-19 -2 -5 26.906 29.253 2.515 36.014 o
-19 -2 -4 22.951 23.585 2.200 46.351 o
-19 -2 -3 62.389 61.422 2.603 26.498 o
-19 -2 -2 15.755 16.296 2.338 44.898 o
-19 -2 -1 16.562 19.607 2.024 56.237 o
-19 -1 -6 14.566 12.347 2.299 47.151 o
-19 -1 -5 6.320 6.719 2.024 64.118 o
-19 -1 -4 63.884 63.996 2.731 24.608 o
-19 -1 -3 4.630 7.613 1.994 66.560 o
-19 -1 -2 66.921 65.627 2.711 24.413 o
-19 -1 -1 14.791 16.905 1.729 74.251 o
-18 -8 -3 26.487 23.486 2.800 30.660 o
-18 -8 -2 7.829 6.522 2.446 44.607 o
-18 -8 -1 39.956 40.461 3.075 24.030 o
-18 -7 -5 58.774 49.743 2.996 22.822 o
-18 -7 -4 19.744 22.838 2.505 38.294 o
-18 -7 -3 0.944 0.000 1.798 87.070 o
-18 -7 -2 36.977 38.849 2.338 37.052 o
-18 -7 -1 5.968 9.587 2.092 59.778 o
-18 -6 -6 26.229 24.213 2.387 39.840 o
-18 -6 -5 19.156 21.031 2.053 53.594 o
-18 -6 -4 39.946 42.356 2.534 32.155 o
-18 -6 -3 11.376 12.780 2.082 57.192 o
-18 -6 -2 76.888 74.909 3.006 20.147 o
-18 -6 -1 34.419 35.932 2.328 38.156 o
-18 -5 -7 5.860 11.679 2.338 48.365 o
-18 -5 -6 54.593 55.273 2.308 32.533 o
-18 -5 -5 43.328 39.714 2.200 38.666 o
-18 -5 -4 52.999 56.118 2.466 30.141 o
-18 -5 -3 0.750 2.328 2.043 67.019 o
-18 -5 -2 24.231 25.657 2.161 46.946 o
-18 -5 -1 1.620 1.130 1.562 113.030 o
-18 -4 -8 74.363 61.491 3.399 17.624 o
-18 -4 -7 3.555 3.851 1.876 76.616 o
-18 -4 -6 36.488 36.610 1.945 48.036 o
-18 -4 -5 69.518 68.387 2.534 26.020 o
-18 -4 -4 0.161 0.334 1.542 118.915 o
-18 -4 -3 23.367 22.661 1.798 62.887 o
-18 -4 -2 12.631 9.793 1.572 91.870 o
-18 -4 -1 26.387 29.695 2.092 47.904 o
-18 -3 -8 28.263 25.549 2.033 50.023 o
-18 -3 -7 43.254 43.574 2.289 36.288 o
-18 -3 -6 12.242 11.316 1.886 67.757 o
-18 -3 -5 44.021 43.339 2.073 41.077 o
-18 -3 -4 7.816 7.397 1.581 97.849 o
-18 -3 -3 11.381 10.923 1.581 91.705 o
-18 -3 -2 1.029 1.159 1.336 154.471 o
-18 -3 -1 43.347 41.580 1.935 45.136 o
-18 -2 -9 49.226 28.840 2.957 25.212 o
-18 -2 -8 0.457 2.279 1.473 127.683 o
-18 -2 -7 24.417 22.023 2.033 52.128 o
-18 -2 -6 4.447 3.438 1.788 83.356 o
-18 -2 -5 21.598 24.174 1.876 59.614 o
-18 -2 -4 72.953 71.304 2.485 25.987 o
-18 -2 -3 20.962 22.514 1.788 64.815 o
-18 -2 -2 31.311 30.736 1.974 50.021 o
-18 -2 -1 93.758 90.223 2.721 20.488 o
-18 -1 -9 1.636 3.389 2.574 42.174 o
-18 -1 -8 57.966 55.509 2.524 28.557 o
-18 -1 -7 52.969 51.747 2.466 30.489 o
-18 -1 -6 0.216 4.391 2.357 50.380 o
-18 -1 -5 12.501 13.821 1.915 65.141 o
-18 -1 -4 14.584 19.263 1.866 65.195 o
-18 -1 -3 0.696 2.917 1.621 105.222 o
-18 -1 -2 11.638 12.171 1.739 77.785 o
-18 -1 -1 41.064 44.183 1.837 48.323 o
-17 -10 -1 9.485 10.402 3.134 27.489 o
-17 -9 -5 9.334 12.917 2.858 32.550 o
-17 -9 -4 15.925 14.174 2.024 57.709 o
-17 -9 -3 29.413 31.089 2.534 34.941 o
-17 -9 -2 16.779 17.937 2.328 44.721 o
-17 -9 -1 10.857 12.151 2.132 55.235 o
-17 -8 -6 18.831 22.995 2.348 42.893 o
-17 -8 -5 17.299 17.259 2.053 55.111 o
-17 -8 -4 23.045 24.096 1.955 55.454 o
-17 -8 -3 5.022 5.835 1.739 86.155 o
-17 -8 -2 1.110 1.434 1.788 87.204 o
-17 -8 -1 38.977 39.694 2.377 35.689 o
-17 -7 -8 52.140 48.319 3.497 18.515 o
-17 -7 -7 3.412 3.792 1.945 71.655 o
-17 -7 -6 84.164 79.300 2.682 22.222 o
-17 -7 -5 3.165 3.438 1.464 123.004 o
-17 -7 -4 1.323 3.438 1.542 114.462 o
-17 -7 -3 16.545 17.828 1.935 60.876 o
-17 -7 -2 6.065 6.218 1.670 91.438 o
-17 -7 -1 35.666 39.852 2.102 43.141 o
-17 -6 -8 68.755 67.041 2.613 25.260 o
-17 -6 -7 31.441 32.661 2.053 47.017 o
-17 -6 -6 9.338 11.856 1.680 84.549 o
-17 -6 -5 17.983 19.253 1.631 77.526 o
-17 -6 -4 39.623 42.278 2.200 39.251 o
-17 -6 -3 62.284 60.941 2.377 29.658 o
-17 -6 -2 37.477 37.523 2.082 43.495 o
-17 -6 -1 58.238 59.104 2.308 31.542 o
-17 -5 -9 11.906 11.738 2.102 56.257 o
-17 -5 -8 42.371 44.458 2.318 35.760 o
-17 -5 -7 17.723 20.746 1.768 68.443 o
-17 -5 -6 91.300 93.013 2.613 21.477 o
-17 -5 -5 48.341 48.663 1.935 42.466 o
-17 -5 -4 20.281 22.583 1.552 79.573 o
-17 -5 -3 5.130 3.959 1.768 84.263 o
-17 -5 -2 21.729 25.156 1.719 67.232 o
-17 -5 -1 0.795 1.660 1.277 168.529 o
-17 -4 -10 27.279 27.013 3.261 23.347 o
-17 -4 -9 59.199 58.368 2.387 30.205 o
-17 -4 -8 41.276 42.514 2.063 42.203 o
-17 -4 -7 4.010 1.562 1.306 151.829 o
-17 -4 -6 20.245 22.534 1.532 81.002 o
-17 -4 -5 9.308 7.456 1.424 114.273 o
-17 -4 -4 19.793 21.905 1.356 95.771 o
-17 -4 -3 109.989 104.457 2.937 17.197 o
-17 -4 -2 7.387 6.296 1.346 130.423 o
-17 -4 -1 42.584 42.396 1.847 47.798 o
-17 -3 -10 48.732 47.386 2.485 31.187 o
-17 -3 -9 39.498 42.209 2.053 43.017 o
-17 -3 -8 71.784 69.310 2.348 27.985 o
-17 -3 -7 104.052 101.647 2.760 18.874 o
-17 -3 -6 16.443 15.943 1.572 84.746 o
-17 -3 -5 181.330 179.307 3.949 9.031 o
-17 -3 -4 59.432 59.812 1.965 37.304 o
-17 -3 -3 4.278 4.381 1.100 198.191 o
-17 -3 -2 3.571 4.941 1.169 180.439 o
-17 -3 -1 30.623 33.319 1.611 64.533 o
-17 -2 -10 16.809 16.552 1.974 59.113 o
-17 -2 -9 31.738 33.526 2.033 47.403 o
-17 -2 -8 51.999 53.270 2.289 33.551 o
-17 -2 -7 25.936 29.321 1.640 67.356 o
-17 -2 -6 6.948 6.837 1.346 130.785 o
-17 -2 -5 99.688 96.539 2.564 20.918 o
-17 -2 -4 137.226 134.181 3.546 12.194 o
-17 -2 -3 3.676 3.615 1.120 196.939 o
-17 -2 -2 141.011 140.074 3.693 11.434 o
-17 -2 -1 16.158 16.915 1.464 93.695 o
-17 -1 -11 26.209 23.103 2.505 36.972 o
-17 -1 -10 11.860 9.302 2.191 52.781 o
-17 -1 -9 41.999 44.429 2.043 42.229 o
-17 -1 -8 15.343 16.070 1.650 79.672 o
-17 -1 -7 81.082 79.889 2.357 25.840 o
-17 -1 -6 42.292 47.562 2.141 39.329 o
-17 -1 -5 10.399 9.253 1.306 127.004 o
-17 -1 -4 41.213 43.319 1.827 48.728 o
-17 -1 -3 4.530 6.552 1.444 120.631 o
-17 -1 -2 17.279 17.023 1.297 108.577 o
-17 -1 -1 81.013 81.707 2.446 24.777 o
-16 -11 -3 19.027 19.007 2.770 32.602 o
-16 -11 -2 6.249 10.736 2.436 44.811 o
-16 -11 -1 6.946 9.990 2.515 42.148 o
-16 -10 -6 18.741 21.522 3.271 24.121 o
-16 -10 -5 3.876 2.790 2.377 48.721 o
-16 -10 -4 8.720 9.656 2.043 61.094 o
-16 -10 -3 15.886 17.897 1.925 61.695 o
-16 -10 -2 32.309 39.066 2.387 36.896 o
-16 -10 -1 94.522 90.763 3.222 16.806 o
-16 -9 -7 20.401 19.832 3.016 27.840 o
-16 -9 -6 17.253 17.062 2.102 53.068 o
-16 -9 -5 12.236 12.583 2.053 58.290 o
-16 -9 -4 13.100 14.577 1.778 73.029 o
-16 -9 -3 68.564 70.794 2.299 29.012 o
-16 -9 -2 26.417 28.840 1.866 56.594 o
-16 -9 -1 20.958 21.738 2.053 52.747 o
-16 -8 -9 4.859 17.534 4.106 16.388 o
-16 -8 -8 1.815 4.450 2.613 40.792 o
-16 -8 -7 41.101 39.350 1.896 47.417 o
-16 -8 -6 69.439 69.644 2.426 27.287 o
-16 -8 -5 8.894 8.379 1.572 96.987 o
-16 -8 -4 17.424 19.449 1.503 87.507 o
-16 -8 -3 36.330 36.305 1.955 47.836 o
-16 -8 -2 101.714 98.858 2.652 19.954 o
-16 -8 -1 4.163 5.285 1.493 115.298 o
-16 -7 -10 33.213 29.105 5.638 8.452 o
-16 -7 -9 0.208 0.580 2.259 55.485 o
-16 -7 -8 85.192 87.787 3.851 13.712 o
-16 -7 -7 17.366 20.314 1.670 74.943 o
-16 -7 -6 40.977 41.089 1.965 45.163 o
-16 -7 -5 14.064 15.825 1.434 99.822 o
-16 -7 -4 17.222 19.400 1.523 86.164 o
-16 -7 -3 18.936 19.872 1.405 93.816 o
-16 -7 -2 16.391 17.799 1.356 103.174 o
-16 -7 -1 62.916 61.904 2.426 28.779 o
-16 -6 -10 8.353 6.896 2.888 32.462 o
-16 -6 -9 23.614 25.048 2.613 34.769 o
-16 -6 -8 26.058 24.940 1.631 69.280 o
-16 -6 -7 15.106 16.630 1.493 92.434 o
-16 -6 -6 39.955 42.543 1.709 53.211 o
-16 -6 -5 20.314 22.770 1.464 85.862 o
-16 -6 -4 105.935 109.702 2.731 18.616 o
-16 -6 -3 102.436 103.258 2.691 19.422 o
-16 -6 -2 32.480 31.669 1.395 74.824 o
-16 -6 -1 49.556 51.364 1.965 41.017 o
-16 -5 -11 6.231 6.758 2.603 39.962 o
-16 -5 -10 54.962 53.417 2.996 23.000 o
-16 -5 -9 2.587 4.528 1.415 131.089 o
-16 -5 -8 1.580 2.446 1.326 153.233 o
-16 -5 -7 51.754 56.177 1.984 39.321 o
-16 -5 -6 37.352 40.058 1.680 56.065 o
-16 -5 -5 15.652 16.738 1.306 110.369 o
-16 -5 -4 45.590 46.384 1.719 49.681 o
-16 -5 -3 199.337 197.381 4.293 7.761 o
-16 -5 -2 8.534 9.901 1.149 158.294 o
-16 -5 -1 55.425 56.806 1.915 39.726 o
-16 -4 -11 24.796 23.349 2.603 34.931 o
-16 -4 -10 27.933 31.590 1.866 55.269 o
-16 -4 -9 73.993 72.257 2.181 29.614 o
-16 -4 -8 44.063 47.435 1.965 43.200 o
-16 -4 -7 139.960 142.913 3.281 12.915 o
-16 -4 -6 83.410 86.834 2.407 24.584 o
-16 -4 -5 38.707 38.879 1.660 56.416 o
-16 -4 -4 45.227 46.708 1.699 50.355 o
-16 -4 -3 43.956 44.812 1.611 54.147 o
-16 -4 -2 29.583 30.716 1.464 73.785 o
-16 -4 -1 2.757 2.829 0.835 338.154 o
-16 -3 -12 11.867 13.634 2.633 37.407 o
-16 -3 -11 14.560 14.764 1.798 70.687 o
-16 -3 -10 0.262 0.992 1.572 113.845 o
-16 -3 -9 19.606 22.681 1.709 70.010 o
-16 -3 -8 36.248 36.325 1.611 60.317 o
-16 -3 -7 0.393 2.200 1.277 168.981 o
-16 -3 -6 31.365 31.296 1.532 68.558 o
-16 -3 -5 18.573 16.699 1.326 103.774 o
-16 -3 -4 22.353 25.382 1.385 88.263 o
-16 -3 -3 37.814 40.598 1.611 58.293 o
-16 -3 -2 80.391 82.031 2.151 28.168 o
-16 -3 -1 2.010 2.986 0.914 297.673 o
-16 -2 -12 14.729 18.261 2.662 35.752 o
-16 -2 -11 11.728 13.074 1.817 71.889 o
-16 -2 -10 67.093 69.497 2.426 27.625 o
-16 -2 -9 23.850 25.530 1.670 68.418 o
-16 -2 -8 116.950 118.543 2.908 16.466 o
-16 -2 -7 29.066 35.529 1.670 62.078 o
-16 -2 -6 20.457 20.383 1.336 97.637 o
-16 -2 -5 0.138 1.640 0.845 380.765 o
-16 -2 -4 29.699 33.899 1.601 65.402 o
-16 -2 -3 51.346 52.248 1.739 45.847 o
-16 -2 -2 7.947 10.009 0.982 200.145 o
-16 -2 -1 9.731 10.933 1.130 156.740 o
-16 -1 -12 39.819 40.961 2.259 37.981 o
-16 -1 -11 55.254 54.272 2.181 34.785 o
-16 -1 -10 22.201 24.154 1.542 77.879 o
-16 -1 -9 46.345 47.759 1.680 50.264 o
-16 -1 -8 6.469 7.063 1.238 151.113 o
-16 -1 -7 267.168 252.812 4.774 5.657 o
-16 -1 -6 74.985 79.654 2.279 27.619 o
-16 -1 -5 77.540 78.888 2.210 28.137 o
-16 -1 -4 155.645 153.001 3.409 11.648 o
-16 -1 -3 14.577 15.157 1.081 144.672 o
-16 -1 -2 49.026 48.820 1.532 53.304 o
-16 -1 -1 14.697 15.569 1.179 129.252 o
-15 -12 -4 29.459 32.730 3.369 21.694 o
-15 -12 -3 46.341 41.963 2.642 29.357 o
-15 -12 -2 13.659 15.943 2.279 47.595 o
-15 -12 -1 85.492 79.153 3.183 17.989 o
-15 -11 -6 2.910 3.890 2.642 39.747 o
-15 -11 -5 36.448 34.321 2.200 41.049 o
-15 -11 -4 26.598 27.111 2.063 49.293 o
-15 -11 -3 3.513 3.202 2.024 66.536 o
-15 -11 -2 65.124 66.118 2.623 25.629 o
-15 -11 -1 66.760 64.163 2.603 25.788 o
-15 -10 -8 35.123 31.816 3.153 23.856 o
-15 -10 -7 13.797 13.231 2.544 39.447 o
-15 -10 -6 19.121 18.968 1.748 69.264 o
-15 -10 -5 42.733 41.374 1.955 44.825 o
-15 -10 -4 110.829 107.217 2.947 16.992 o
-15 -10 -3 5.245 4.096 1.444 121.566 o
-15 -10 -2 26.084 29.822 1.670 65.583 o
-15 -10 -1 6.151 5.599 1.631 95.675 o
-15 -9 -9 78.938 69.448 3.792 14.640 o
-15 -9 -8 7.976 8.733 2.407 45.650 o
-15 -9 -7 30.238 30.520 2.466 36.377 o
-15 -9 -6 22.857 26.306 1.552 75.797 o
-15 -9 -5 18.657 18.654 1.503 86.639 o
-15 -9 -4 41.767 41.364 1.768 50.739 o
-15 -9 -3 9.129 7.662 1.139 162.048 o
-15 -9 -2 0.359 1.316 1.218 187.157 o
-15 -9 -1 25.141 29.105 1.788 60.631 o
-15 -8 -10 41.752 38.565 2.760 28.333 o
-15 -8 -9 63.539 60.401 3.104 20.870 o
-15 -8 -8 1.152 7.151 1.994 68.656 o
-15 -8 -7 20.357 21.090 1.424 89.798 o
-15 -8 -6 95.536 94.437 2.466 22.241 o
-15 -8 -5 17.506 20.766 1.523 85.191 o
-15 -8 -4 4.077 6.110 1.139 183.909 o
-15 -8 -3 109.264 115.311 2.770 17.904 o
-15 -8 -2 14.533 14.950 1.306 113.761 o
-15 -8 -1 5.541 6.100 1.159 173.072 o
-15 -7 -11 16.530 19.331 2.888 30.581 o
-15 -7 -10 56.880 54.831 3.526 17.823 o
-15 -7 -9 7.084 6.316 2.063 61.606 o
-15 -7 -8 12.426 16.306 2.102 55.113 o
-15 -7 -7 41.479 44.704 1.670 53.358 o
-15 -7 -6 26.533 27.062 1.415 81.036 o
-15 -7 -5 106.470 104.162 2.534 20.169 o
-15 -7 -4 54.736 55.745 1.817 42.245 o
-15 -7 -3 57.879 59.694 1.768 41.768 o
-15 -7 -2 28.015 30.952 1.424 77.283 o
-15 -7 -1 0.855 0.697 1.159 205.233 o
-15 -6 -12 10.142 11.591 2.574 39.534 o
-15 -6 -11 13.809 11.159 2.593 38.310 o
-15 -6 -10 30.284 34.017 2.416 37.156 o
-15 -6 -9 16.543 21.119 2.043 55.056 o
-15 -6 -8 11.211 11.758 1.248 131.377 o
-15 -6 -7 39.399 41.148 1.601 57.683 o
-15 -6 -6 117.685 115.291 2.780 17.250 o
-15 -6 -5 15.613 16.483 1.169 127.551 o
-15 -6 -4 14.698 16.237 1.139 134.028 o
-15 -6 -3 75.251 73.544 1.925 32.852 o
-15 -6 -2 80.088 79.163 2.043 29.793 o
-15 -6 -1 111.672 116.951 2.760 17.732 o
-15 -5 -12 29.051 25.451 2.593 34.229 o
-15 -5 -11 2.705 4.479 1.915 74.015 o
-15 -5 -10 1.684 3.556 1.601 105.938 o
-15 -5 -9 27.190 27.946 1.513 74.008 o
-15 -5 -8 55.999 57.503 1.788 42.251 o
-15 -5 -7 18.638 17.593 1.297 105.995 o
-15 -5 -6 25.494 28.388 1.395 82.703 o
-15 -5 -5 11.599 13.939 1.257 126.713 o
-15 -5 -4 0.985 2.967 0.914 309.238 o
-15 -5 -3 162.120 159.180 3.438 11.216 o
-15 -5 -2 5.491 8.723 1.012 207.884 o
-15 -5 -1 25.415 26.541 1.139 103.425 o
-15 -4 -13 0.819 5.049 2.642 40.040 o
-15 -4 -12 37.349 35.913 2.652 30.922 o
-15 -4 -11 13.241 14.842 1.984 60.751 o
-15 -4 -10 21.859 25.265 1.415 86.642 o
-15 -4 -9 11.025 12.102 1.267 128.471 o
-15 -4 -8 50.141 51.816 1.768 45.588 o
-15 -4 -7 62.704 65.843 1.915 36.685 o
-15 -4 -6 0.710 1.267 0.835 382.479 o
-15 -4 -5 23.619 25.952 1.238 98.130 o
-15 -4 -4 45.564 48.476 1.581 53.482 o
-15 -4 -3 16.886 18.231 1.081 134.573 o
-15 -4 -2 70.925 72.267 1.925 33.900 o
-15 -4 -1 22.322 24.459 1.012 123.284 o
-15 -3 -13 3.079 2.682 2.259 54.061 o
-15 -3 -12 11.632 14.882 2.377 44.880 o
-15 -3 -11 0.875 1.965 1.277 167.737 o
-15 -3 -10 37.880 39.517 1.670 56.303 o
-15 -3 -9 96.813 98.376 2.475 21.824 o
-15 -3 -8 104.087 104.349 2.574 20.087 o
-15 -3 -7 8.073 10.461 1.002 193.103 o
-15 -3 -6 163.386 153.168 3.320 11.645 o
-15 -3 -5 46.491 49.949 1.581 52.709 o
-15 -3 -4 59.246 59.350 1.611 44.877 o
-15 -3 -3 31.143 30.991 1.248 85.154 o
-15 -3 -2 13.317 15.697 0.982 164.823 o
-15 -3 -1 132.321 131.470 2.642 16.454 o
-15 -2 -13 21.294 23.369 2.161 48.257 o
-15 -2 -12 22.415 23.929 1.611 73.434 o
-15 -2 -11 16.273 19.754 1.415 96.306 o
-15 -2 -10 25.401 25.795 1.365 86.173 o
-15 -2 -9 3.040 4.234 1.031 228.923 o
-15 -2 -8 29.148 29.321 1.493 73.035 o
-15 -2 -7 40.675 40.794 1.277 70.291 o
-15 -2 -6 81.853 80.646 1.857 31.749 o
-15 -2 -5 36.966 39.930 1.238 75.598 o
-15 -2 -4 34.451 32.916 1.159 85.925 o
-15 -2 -3 241.940 236.741 4.371 6.588 o
-15 -2 -2 172.527 168.502 3.232 11.298 o
-15 -2 -1 154.488 147.510 2.927 13.499 o
-15 -1 -13 79.215 82.797 2.613 23.209 o
-15 -1 -12 7.660 9.607 1.424 115.235 o
-15 -1 -11 19.717 22.170 1.473 86.036 o
-15 -1 -10 22.366 26.532 1.444 83.333 o
-15 -1 -9 28.598 30.756 1.297 84.832 o
-15 -1 -8 57.541 61.138 1.709 42.940 o
-15 -1 -7 19.692 19.823 1.031 132.272 o
-15 -1 -6 29.445 31.620 1.189 90.643 o
-15 -1 -5 17.795 18.388 1.031 138.878 o
-15 -1 -4 61.711 61.786 1.552 44.881 o
-15 -1 -3 6.231 7.907 0.776 296.822 o
-15 -1 -2 0.731 1.100 0.580 748.743 o
-15 -1 -1 117.022 116.146 2.210 20.872 o
-14 -13 -4 19.334 22.465 3.752 18.691 o
-14 -13 -3 129.959 114.653 3.556 12.806 o
-14 -13 -2 13.936 12.652 2.220 50.263 o
-14 -13 -1 67.308 72.198 3.212 19.201 o
-14 -12 -7 23.590 20.599 4.067 15.970 o
-14 -12 -6 53.189 46.187 2.898 24.677 o
-14 -12 -5 20.404 18.251 1.886 61.259 o
-14 -12 -4 4.298 5.442 1.768 84.343 o
-14 -12 -3 2.064 2.161 1.532 115.705 o
-14 -12 -2 30.563 32.347 1.955 50.688 o
-14 -12 -1 61.008 61.246 2.701 25.438 o
-14 -11 -8 26.315 21.954 2.780 31.157 o
-14 -11 -7 1.858 2.534 2.073 64.539 o
-14 -11 -6 0.769 0.874 1.395 143.026 o
-14 -11 -5 29.367 29.921 1.768 59.083 o
-14 -11 -4 6.552 5.923 1.464 114.886 o
-14 -11 -3 10.036 11.620 1.356 118.485 o
-14 -11 -2 134.238 131.175 3.291 13.378 o
-14 -11 -1 21.628 26.541 1.670 69.581 o
-14 -10 -10 2.751 11.277 3.124 28.278 o
-14 -10 -9 26.771 25.284 2.534 35.961 o
-14 -10 -8 10.256 14.302 2.466 42.427 o
-14 -10 -7 9.759 8.713 2.053 60.304 o
-14 -10 -6 11.248 14.361 1.424 105.827 o
-14 -10 -5 13.691 13.526 1.336 112.895 o
-14 -10 -4 12.883 17.357 1.473 96.483 o
-14 -10 -3 10.842 13.516 1.513 97.516 o
-14 -10 -2 179.954 174.140 3.831 9.403 o
-14 -10 -1 105.926 109.820 2.898 17.533 o
-14 -9 -11 8.204 10.569 2.937 31.223 o
-14 -9 -10 41.953 39.822 2.731 28.689 o
-14 -9 -9 24.904 23.300 2.220 45.172 o
-14 -9 -8 4.923 5.481 1.955 69.533 o
-14 -9 -7 66.992 66.638 2.780 23.587 o
-14 -9 -6 23.886 25.540 1.395 85.797 o
-14 -9 -5 20.380 22.259 1.454 86.811 o
-14 -9 -4 189.118 184.042 4.018 8.646 o
-14 -9 -3 23.437 23.310 1.405 86.735 o
-14 -9 -2 26.524 28.889 1.395 81.450 o
-14 -9 -1 18.616 19.921 1.297 104.262 o
-14 -8 -12 23.151 23.673 3.183 24.865 o
-14 -8 -11 29.393 32.258 2.839 29.018 o
-14 -8 -10 29.724 26.463 2.534 35.305 o
-14 -8 -9 23.562 26.001 2.191 46.122 o
-14 -8 -8 21.171 24.341 2.053 52.162 o
-14 -8 -7 10.335 11.031 1.071 166.442 o
-14 -8 -6 62.975 65.381 1.925 36.498 o
-14 -8 -5 151.538 147.933 3.242 12.472 o
-14 -8 -4 14.399 18.359 1.395 101.611 o
-14 -8 -3 66.110 62.051 1.945 35.800 o
-14 -8 -2 45.456 45.961 1.621 52.861 o
-14 -8 -1 5.428 5.668 0.923 249.429 o
-14 -7 -12 23.482 22.917 3.045 26.884 o
-14 -7 -11 51.894 52.592 3.212 21.006 o
-14 -7 -10 30.114 27.209 1.984 50.789 o
-14 -7 -9 12.761 10.078 1.798 73.532 o
-14 -7 -8 4.196 7.573 1.483 114.724 o
-14 -7 -7 11.409 13.683 1.228 131.711 o
-14 -7 -6 7.685 8.320 1.031 192.175 o
-14 -7 -5 46.445 47.327 1.493 56.206 o
-14 -7 -4 115.718 114.162 2.800 17.309 o
-14 -7 -3 254.766 244.767 4.990 5.613 o
-14 -7 -2 105.367 106.205 2.515 20.319 o
-14 -7 -1 86.413 86.117 1.945 29.292 o
-14 -6 -13 13.348 8.723 2.701 35.848 o
-14 -6 -12 5.321 9.990 2.446 44.802 o
-14 -6 -11 47.365 44.969 2.495 31.435 o
-14 -6 -10 8.497 10.933 1.719 82.443 o
-14 -6 -9 16.711 17.504 1.748 71.388 o
-14 -6 -8 9.558 10.746 1.061 171.951 o
-14 -6 -7 29.068 32.357 1.454 74.089 o
-14 -6 -6 3.464 5.619 0.874 289.717 o
-14 -6 -5 21.278 23.771 1.179 108.661 o
-14 -6 -4 25.190 25.834 1.179 100.948 o
-14 -6 -3 44.262 44.753 1.415 60.896 o
-14 -6 -2 70.173 70.823 1.739 37.292 o
-14 -6 -1 124.026 126.735 2.603 17.403 o
-14 -5 -13 3.447 5.236 2.220 55.309 o
-14 -5 -12 64.681 62.149 2.986 21.857 o
-14 -5 -11 20.967 27.023 2.623 34.836 o
-14 -5 -10 22.374 21.620 1.866 60.334 o
-14 -5 -9 17.104 18.516 1.139 125.938 o
-14 -5 -8 24.508 27.877 1.326 88.859 o
-14 -5 -7 61.639 63.672 1.739 40.654 o
-14 -5 -6 12.593 12.377 1.041 162.030 o
-14 -5 -5 28.993 31.669 1.257 86.499 o
-14 -5 -4 73.879 74.919 1.915 33.139 o
-14 -5 -3 7.595 8.192 0.805 268.567 o
-14 -5 -2 16.315 18.958 0.972 151.012 o
-14 -5 -1 52.899 53.535 1.424 53.518 o
-14 -4 -14 9.052 8.055 2.642 38.184 o
-14 -4 -13 16.086 16.817 2.446 41.371 o
-14 -4 -12 45.189 44.144 2.623 29.683 o
-14 -4 -11 36.634 39.792 2.269 38.618 o
-14 -4 -10 103.664 106.176 2.505 20.550 o
-14 -4 -9 5.138 6.385 1.081 195.079 o
-14 -4 -8 13.629 15.864 1.081 146.350 o
-14 -4 -7 2.772 3.703 0.707 431.123 o
-14 -4 -6 26.887 29.636 1.208 93.675 o
-14 -4 -5 28.939 29.321 1.002 106.966 o
-14 -4 -4 9.998 11.552 0.864 217.704 o
-14 -4 -3 15.065 16.218 0.805 191.459 o
-14 -4 -2 3.028 3.212 0.589 560.895 o
-14 -4 -1 22.004 20.068 0.884 144.808 o
-14 -3 -14 20.244 19.312 2.564 37.051 o
-14 -3 -13 18.697 22.494 2.701 33.848 o
-14 -3 -12 11.502 10.736 1.444 105.888 o
-14 -3 -11 11.108 13.143 1.061 162.007 o
-14 -3 -10 70.603 70.302 1.807 36.094 o
-14 -3 -9 3.516 4.725 0.884 288.699 o
-14 -3 -8 59.253 60.715 1.562 45.753 o
-14 -3 -7 55.292 57.709 1.513 49.094 o
-14 -3 -6 0.192 0.747 0.688 577.529 o
-14 -3 -5 1.994 3.192 0.658 510.910 o
-14 -3 -4 21.813 23.398 0.992 127.777 o
-14 -3 -3 114.706 107.128 2.043 22.807 o
-14 -3 -2 9.328 8.841 0.747 272.924 o
-14 -3 -1 51.291 52.189 1.267 59.490 o
-14 -2 -14 2.857 4.008 2.456 45.847 o
-14 -2 -13 3.281 2.328 1.719 91.435 o
-14 -2 -12 49.758 52.837 1.748 46.053 o
-14 -2 -11 14.090 16.385 1.297 114.455 o
-14 -2 -10 7.322 8.674 1.149 164.350 o
-14 -2 -9 68.373 69.762 1.699 38.601 o
-14 -2 -8 18.496 21.021 1.031 133.733 o
-14 -2 -7 61.907 64.949 1.601 43.207 o
-14 -2 -6 17.024 18.163 0.864 167.620 o
-14 -2 -5 17.545 18.064 0.805 175.941 o
-14 -2 -4 2.072 2.967 0.638 536.664 o
-14 -2 -3 35.902 36.767 1.041 88.951 o
-14 -2 -2 273.305 256.132 4.332 6.042 o
-14 -2 -1 207.167 200.289 3.242 9.626 o
-14 -1 -14 39.419 36.355 2.407 35.306 o
-14 -1 -13 25.382 27.062 1.690 65.883 o
-14 -1 -12 30.011 29.007 1.523 70.876 o
-14 -1 -11 32.083 34.468 1.464 70.385 o
-14 -1 -10 3.523 3.409 0.904 285.119 o
-14 -1 -9 7.542 6.729 0.845 259.584 o
-14 -1 -8 8.445 10.127 0.982 197.327 o
-14 -1 -7 10.312 12.318 0.845 219.025 o
-14 -1 -6 56.905 58.436 1.444 50.007 o
-14 -1 -5 293.960 265.375 4.813 5.244 o
-14 -1 -4 68.326 66.579 1.513 42.565 o
-14 -1 -3 2.524 1.513 0.560 667.306 o
-14 -1 -2 113.569 109.790 2.024 22.931 o
-14 -1 -1 63.123 61.953 1.257 50.928 o
-13 -14 -3 38.510 39.164 3.183 22.901 o
-13 -14 -2 13.088 13.781 2.181 51.949 o
-13 -14 -1 103.286 95.449 3.517 14.524 o
-13 -13 -6 23.586 23.595 3.075 26.389 o
-13 -13 -5 13.339 14.017 1.807 71.126 o
-13 -13 -4 39.766 38.103 2.122 41.710 o
-13 -13 -3 12.740 17.553 2.161 52.210 o
-13 -13 -2 23.636 25.540 1.876 58.274 o
-13 -13 -1 28.020 31.993 2.141 45.423 o
-13 -12 -8 50.037 47.936 3.104 22.472 o
-13 -12 -7 3.736 3.890 2.367 48.992 o
-13 -12 -6 14.244 14.223 2.308 46.621 o
-13 -12 -5 4.251 7.760 1.670 92.541 o
-13 -12 -4 27.879 32.062 1.709 61.948 o
-13 -12 -3 81.701 86.707 2.662 22.283 o
-13 -12 -2 66.744 69.438 2.367 28.462 o
-13 -12 -1 40.151 42.739 1.886 47.445 o
-13 -11 -10 7.465 6.277 2.888 32.622 o
-13 -11 -9 42.089 39.547 2.858 26.760 o
-13 -11 -8 4.250 4.185 2.171 57.619 o
-13 -11 -7 38.252 38.299 2.534 32.772 o
-13 -11 -6 57.403 54.723 1.768 42.690 o
-13 -11 -5 79.614 75.813 2.240 27.695 o
-13 -11 -4 3.439 3.988 1.483 119.032 o
-13 -11 -3 4.203 5.471 1.130 187.438 o
-13 -11 -2 139.491 137.098 3.281 13.059 o
-13 -11 -1 13.299 15.117 1.346 111.062 o
-13 -10 -11 6.595 5.137 2.397 46.864 o
-13 -10 -10 3.565 3.752 2.583 41.412 o
-13 -10 -9 13.805 14.302 2.210 50.417 o
-13 -10 -8 7.446 7.790 1.631 92.997 o
-13 -10 -7 87.893 84.762 2.858 20.103 o
-13 -10 -6 29.736 30.137 1.316 82.705 o
-13 -10 -5 10.493 13.742 1.267 127.854 o
-13 -10 -4 184.793 178.678 3.910 9.044 o
-13 -10 -3 110.645 109.673 2.593 19.160 o
-13 -10 -2 104.731 100.017 2.574 20.222 o
-13 -10 -1 15.689 18.516 1.139 129.062 o
-13 -9 -12 22.380 20.314 3.143 25.643 o
-13 -9 -11 58.379 58.653 3.134 21.056 o
-13 -9 -10 17.923 19.999 2.014 56.006 o
-13 -9 -9 1.809 2.004 1.424 133.729 o
-13 -9 -8 0.809 2.898 1.857 80.637 o
-13 -9 -7 149.423 145.104 4.332 9.232 o
-13 -9 -6 93.874 93.033 2.318 23.818 o
-13 -9 -5 36.240 41.119 1.601 59.388 o
-13 -9 -4 62.238 60.087 1.807 39.615 o
-13 -9 -3 38.609 38.142 1.287 72.563 o
-13 -9 -2 71.246 75.754 2.132 30.457 o
-13 -9 -1 59.462 61.197 1.601 44.696 o
-13 -8 -13 86.915 83.112 4.283 11.741 o
-13 -8 -12 4.685 5.491 2.210 55.261 o
-13 -8 -11 3.857 4.931 1.758 85.850 o
-13 -8 -10 51.459 50.303 2.701 27.242 o
-13 -8 -9 78.469 78.062 2.888 20.920 o
-13 -8 -8 93.040 96.402 3.202 16.852 o
-13 -8 -7 8.536 8.772 1.061 179.933 o
-13 -8 -6 6.312 8.703 0.933 228.585 o
-13 -8 -5 43.262 46.433 1.640 53.122 o
-13 -8 -4 105.930 106.048 2.426 20.927 o
-13 -8 -3 3.758 5.393 1.041 217.406 o
-13 -8 -2 60.319 63.367 1.562 44.881 o
-13 -8 -1 63.032 67.031 1.729 39.949 o
-13 -7 -13 94.318 85.233 3.664 14.368 o
-13 -7 -12 2.374 3.045 1.729 91.001 o
-13 -7 -11 28.867 31.993 2.377 38.626 o
-13 -7 -10 7.753 12.485 1.572 95.901 o
-13 -7 -9 55.320 51.383 2.279 33.275 o
-13 -7 -8 1.336 2.141 1.277 165.888 o
-13 -7 -7 1.262 1.523 0.707 499.180 o
-13 -7 -6 119.579 122.943 2.741 17.082 o
-13 -7 -5 110.433 109.299 2.534 19.593 o
-13 -7 -4 16.220 18.084 1.012 146.541 o
-13 -7 -3 20.799 21.836 0.992 132.026 o
-13 -7 -2 82.847 80.862 1.798 32.302 o
-13 -7 -1 27.060 27.720 1.002 111.654 o
-13 -6 -14 2.385 3.438 2.279 53.269 o
-13 -6 -13 126.421 118.287 4.430 9.780 o
-13 -6 -12 1.112 2.446 1.611 106.226 o
-13 -6 -11 29.385 32.583 2.024 48.701 o
-13 -6 -10 53.826 51.334 2.377 31.844 o
-13 -6 -9 46.788 49.547 2.053 39.971 o
-13 -6 -8 14.788 16.512 0.904 172.516 o
-13 -6 -7 79.914 81.530 1.994 30.243 o
-13 -6 -6 7.510 8.831 0.972 208.417 o
-13 -6 -5 58.058 59.419 1.680 43.713 o
-13 -6 -4 2.197 3.851 0.678 472.918 o
-13 -6 -3 22.541 26.266 1.110 111.059 o
-13 -6 -2 107.794 107.286 2.210 22.317 o
-13 -6 -1 268.455 253.499 4.617 5.808 o
-13 -5 -14 3.034 2.947 2.279 53.129 o
-13 -5 -13 31.579 30.412 2.348 38.933 o
-13 -5 -12 47.794 49.576 2.466 31.498 o
-13 -5 -11 24.476 26.129 1.817 60.399 o
-13 -5 -10 105.966 107.747 3.458 14.422 o
-13 -5 -9 54.825 58.702 2.416 30.423 o
-13 -5 -8 10.755 12.298 0.855 213.638 o
-13 -5 -7 6.854 7.809 0.835 264.863 o
-13 -5 -6 16.771 16.886 0.884 167.628 o
-13 -5 -5 21.124 23.123 1.002 128.554 o
-13 -5 -4 32.286 33.093 1.031 96.718 o
-13 -5 -3 83.072 83.170 1.670 33.700 o
-13 -5 -2 17.276 16.777 0.786 183.501 o
-13 -5 -1 136.998 136.057 2.505 16.663 o
-13 -4 -15 28.283 27.573 3.202 23.992 o
-13 -4 -14 29.904 30.922 2.898 28.067 o
-13 -4 -13 15.858 18.379 1.984 58.657 o
-13 -4 -12 95.376 93.602 3.281 16.305 o
-13 -4 -11 13.586 16.227 1.415 102.207 o
-13 -4 -10 9.525 9.862 1.336 123.849 o
-13 -4 -9 117.819 115.478 2.357 19.847 o
-13 -4 -8 2.173 1.965 0.648 537.836 o
-13 -4 -7 17.315 18.388 0.943 153.356 o
-13 -4 -6 9.759 9.509 0.737 269.470 o
-13 -4 -5 67.915 64.576 1.503 43.235 o
-13 -4 -4 8.029 10.550 0.805 254.513 o
-13 -4 -3 51.899 53.024 1.228 60.103 o
-13 -4 -2 16.518 17.927 0.717 197.590 o
-13 -4 -1 29.613 30.117 0.904 113.017 o
-13 -3 -15 36.222 34.468 2.475 34.646 o
-13 -3 -14 5.718 5.363 1.807 79.857 o
-13 -3 -13 10.973 10.275 1.827 72.700 o
-13 -3 -12 11.399 14.577 1.640 84.644 o
-13 -3 -11 50.141 52.346 1.945 41.168 o
-13 -3 -10 30.976 30.962 1.120 93.875 o
-13 -3 -9 51.333 53.623 1.503 51.985 o
-13 -3 -8 25.933 27.809 1.120 103.316 o
-13 -3 -7 29.296 29.881 1.081 99.815 o
-13 -3 -6 48.750 48.928 1.277 61.735 o
-13 -3 -5 0.707 0.599 0.422 1336.130 o
-13 -3 -4 128.206 129.318 2.397 18.132 o
-13 -3 -3 1.645 1.483 0.422 1093.240 o
-13 -3 -2 258.456 249.354 4.214 6.443 o
-13 -3 -1 42.306 41.767 0.992 81.375 o
-13 -2 -15 3.208 5.795 2.299 51.720 o
-13 -2 -14 43.960 45.883 2.407 33.551 o
-13 -2 -13 1.586 2.132 1.896 77.114 o
-13 -2 -12 30.489 31.895 1.248 85.373 o
-13 -2 -11 1.263 3.163 0.884 323.326 o
-13 -2 -10 13.746 16.002 0.972 164.555 o
-13 -2 -9 39.578 41.011 1.336 68.437 o
-13 -2 -8 30.735 33.349 1.179 88.718 o
-13 -2 -7 71.065 70.145 1.591 39.695 o
-13 -2 -6 8.836 9.008 0.678 306.084 o
-13 -2 -5 75.457 73.102 1.729 35.829 o
-13 -2 -4 32.663 33.594 0.884 105.922 o
-13 -2 -3 124.235 118.906 2.063 20.961 o
-13 -2 -2 82.764 80.017 1.493 36.589 o
-13 -2 -1 57.119 56.649 1.218 56.300 o
-13 -1 -15 13.161 17.966 2.220 49.638 o
-13 -1 -14 10.625 13.163 1.896 67.573 o
-13 -1 -13 17.206 16.758 1.306 107.851 o
-13 -1 -12 42.888 48.211 1.650 52.572 o
-13 -1 -11 72.442 74.801 1.827 34.810 o
-13 -1 -10 14.586 16.276 1.100 140.073 o
-13 -1 -9 56.731 56.049 1.464 50.100 o
-13 -1 -8 19.413 20.245 0.953 142.816 o
-13 -1 -7 79.444 80.106 1.768 33.509 o
-13 -1 -6 144.868 134.367 2.613 15.690 o
-13 -1 -5 58.057 59.271 1.424 49.817 o
-13 -1 -4 91.590 89.683 1.640 31.526 o
-13 -1 -3 112.884 107.826 1.906 24.038 o
-13 -1 -2 102.216 100.498 1.807 26.923 o
-13 -1 -1 11.258 12.171 0.678 264.235 o
-12 -15 -2 33.716 33.182 4.194 14.549 o
-12 -15 -1 23.323 24.547 2.800 31.018 o
-12 -14 -6 40.685 38.810 3.340 21.014 o
-12 -14 -5 88.866 76.579 2.839 20.525 o
-12 -14 -4 20.301 21.031 2.132 50.063 o
-12 -14 -3 65.130 68.711 2.583 25.949 o
-12 -14 -2 19.407 22.170 1.915 59.341 o
-12 -14 -1 85.029 81.147 2.858 20.490 o
-12 -13 -8 159.541 144.573 5.000 7.527 o
-12 -13 -7 0.453 1.788 2.387 49.473 o
-12 -13 -6 7.668 6.847 2.554 41.120 o
-12 -13 -5 62.047 58.869 2.161 33.290 o
-12 -13 -4 9.493 8.929 1.611 92.058 o
-12 -13 -3 11.142 14.351 1.591 89.229 o
-12 -13 -2 146.797 142.108 3.458 12.008 o
-12 -13 -1 94.890 92.856 2.662 20.744 o
-12 -12 -10 40.911 39.223 3.782 17.026 o
-12 -12 -9 27.770 26.669 2.505 36.323 o
-12 -12 -8 10.355 12.898 2.308 47.961 o
-12 -12 -7 16.159 20.500 2.161 50.472 o
-12 -12 -6 78.047 76.108 3.035 19.762 o
-12 -12 -5 103.510 103.189 2.623 19.830 o
-12 -12 -4 10.072 10.697 1.277 130.604 o
-12 -12 -3 8.524 8.674 1.454 110.778 o
-12 -12 -2 19.404 20.549 1.454 88.772 o
-12 -12 -1 5.344 5.481 1.149 177.461 o
-12 -11 -11 75.724 65.195 3.261 18.477 o
-12 -11 -10 54.406 57.120 3.143 21.329 o
-12 -11 -9 80.699 77.296 3.281 17.639 o
-12 -11 -8 28.090 30.313 2.171 44.745 o
-12 -11 -7 7.602 8.300 1.581 97.560 o
-12 -11 -6 4.711 2.849 0.972 245.519 o
-12 -11 -5 17.954 21.217 1.356 98.624 o
-12 -11 -4 91.236 93.416 2.397 23.376 o
-12 -11 -3 51.800 53.712 1.680 46.941 o
-12 -11 -2 6.165 9.067 1.149 167.705 o
-12 -11 -1 113.396 109.181 2.407 20.213 o
-12 -10 -12 84.648 72.562 3.801 14.290 o
-12 -10 -11 21.983 28.811 2.908 28.967 o
-12 -10 -10 16.583 18.084 2.338 44.433 o
-12 -10 -9 91.700 91.510 3.271 16.634 o
-12 -10 -8 30.742 29.901 2.200 43.170 o
-12 -10 -7 97.539 95.616 3.281 16.129 o
-12 -10 -6 124.255 119.201 2.819 16.463 o
-12 -10 -5 107.849 103.278 2.407 21.022 o
-12 -10 -4 19.277 21.542 1.228 108.888 o
-12 -10 -3 2.670 3.359 0.943 273.588 o
-12 -10 -2 27.772 28.427 1.238 91.158 o
-12 -10 -1 61.411 63.004 1.896 37.724 o
-12 -9 -13 34.900 34.066 3.654 18.499 o
-12 -9 -12 9.352 6.630 2.191 54.197 o
-12 -9 -11 17.017 15.982 2.004 57.741 o
-12 -9 -10 61.003 57.641 2.574 27.308 o
-12 -9 -9 64.777 65.745 2.554 26.547 o
-12 -9 -8 60.733 59.684 2.249 32.000 o
-12 -9 -7 17.740 16.620 1.483 90.324 o
-12 -9 -6 124.453 121.814 2.750 16.736 o
-12 -9 -5 81.296 79.781 2.112 28.679 o
-12 -9 -4 47.813 46.511 1.493 55.711 o
-12 -9 -3 77.220 77.090 1.886 32.646 o
-12 -9 -2 36.996 37.052 1.297 73.885 o
-12 -9 -1 25.875 26.738 1.061 109.399 o
-12 -8 -14 34.130 28.860 3.212 23.329 o
-12 -8 -13 52.719 55.548 3.242 20.548 o
-12 -8 -12 18.206 19.675 2.407 41.694 o
-12 -8 -11 121.699 117.708 3.674 12.580 o
-12 -8 -10 4.674 3.919 1.699 91.161 o
-12 -8 -9 2.339 2.898 1.218 176.108 o
-12 -8 -8 44.122 45.824 2.191 37.978 o
-12 -8 -7 176.230 172.902 4.754 7.519 o
-12 -8 -6 25.826 26.610 1.110 105.264 o
-12 -8 -5 31.355 34.429 1.179 87.368 o
-12 -8 -4 143.734 142.560 2.986 13.918 o
-12 -8 -3 108.071 112.001 2.416 20.510 o
-12 -8 -2 18.117 19.557 0.943 149.021 o
-12 -8 -1 6.075 7.181 0.776 302.693 o
-12 -7 -14 13.060 15.245 2.426 42.873 o
-12 -7 -13 39.813 41.178 2.917 26.086 o
-12 -7 -12 0.154 0.638 1.523 121.730 o
-12 -7 -11 31.264 31.974 1.915 51.894 o
-12 -7 -10 77.492 76.579 2.750 22.352 o
-12 -7 -9 232.068 217.911 5.904 4.985 o
-12 -7 -8 54.154 56.747 2.249 33.508 o
-12 -7 -7 4.117 3.605 0.638 464.474 o
-12 -7 -6 99.273 96.343 2.200 24.037 o
-12 -7 -5 35.627 35.726 1.208 80.375 o
-12 -7 -4 55.451 55.764 1.405 52.305 o
-12 -7 -3 13.133 14.734 0.825 200.841 o
-12 -7 -2 82.881 78.279 1.699 33.898 o
-12 -7 -1 24.744 24.518 0.923 127.255 o
-12 -6 -15 33.997 27.593 3.359 21.665 o
-12 -6 -14 5.310 4.243 2.112 60.233 o
-12 -6 -13 12.335 14.499 2.161 52.918 o
-12 -6 -12 66.893 67.965 3.094 20.409 o
-12 -6 -11 20.647 22.278 1.680 71.177 o
-12 -6 -10 47.074 46.246 1.925 43.467 o
-12 -6 -9 11.943 14.116 1.375 110.611 o
-12 -6 -8 71.194 66.913 1.994 33.337 o
-12 -6 -7 20.545 21.797 0.874 147.888 o
-12 -6 -6 0.182 0.147 0.501 1094.340 o
-12 -6 -5 81.429 82.895 1.758 32.910 o
-12 -6 -4 86.136 86.834 1.778 31.282 o
-12 -6 -3 175.617 163.846 2.986 11.997 o
-12 -6 -2 65.830 65.568 1.552 42.796 o
-12 -6 -1 3.496 3.576 0.530 613.408 o
-12 -5 -15 17.467 17.504 2.554 38.013 o
-12 -5 -14 51.209 53.279 2.868 24.882 o
-12 -5 -13 2.514 4.538 1.965 70.614 o
-12 -5 -12 8.550 9.459 1.709 83.868 o
-12 -5 -11 0.565 2.829 1.424 135.552 o
-12 -5 -10 22.223 23.771 1.346 92.424 o
-12 -5 -9 45.791 49.655 1.650 50.983 o
-12 -5 -8 36.678 38.781 1.090 84.129 o
-12 -5 -7 176.636 171.822 3.271 10.982 o
-12 -5 -6 199.409 191.979 3.654 9.076 o
-12 -5 -5 2.127 1.238 0.442 982.312 o
-12 -5 -4 5.416 5.432 0.589 451.480 o
-12 -5 -3 78.428 79.045 1.523 37.458 o
-12 -5 -2 79.207 77.728 1.464 38.313 o
-12 -5 -1 57.107 59.507 1.238 55.008 o
-12 -4 -16 13.655 16.935 3.536 21.364 o
-12 -4 -15 23.400 22.652 2.721 32.692 o
-12 -4 -14 14.465 18.948 2.181 50.560 o
-12 -4 -13 3.309 3.340 1.316 149.252 o
-12 -4 -12 31.727 33.241 1.807 55.497 o
-12 -4 -11 52.014 55.548 1.906 41.073 o
-12 -4 -10 102.335 100.655 2.613 20.114 o
-12 -4 -9 42.848 42.317 1.120 74.802 o
-12 -4 -8 19.221 21.198 0.855 155.847 o
-12 -4 -7 34.075 36.188 1.041 91.597 o
-12 -4 -6 286.794 280.689 5.078 4.997 o
-12 -4 -5 67.184 71.069 1.513 42.199 o
-12 -4 -4 130.518 128.562 2.181 19.179 o
-12 -4 -3 67.364 67.582 1.336 46.219 o
-12 -4 -2 10.956 11.404 0.599 299.219 o
-12 -4 -1 20.965 22.544 0.766 160.029 o
-12 -3 -16 3.853 1.640 2.466 45.540 o
-12 -3 -15 44.955 48.368 3.016 23.928 o
-12 -3 -14 20.540 19.980 1.690 71.476 o
-12 -3 -13 6.068 5.540 1.267 148.556 o
-12 -3 -12 28.223 26.964 1.503 74.146 o
-12 -3 -11 62.279 64.320 1.984 35.729 o
-12 -3 -10 38.292 41.286 1.208 75.257 o
-12 -3 -9 29.486 30.687 1.031 102.656 o
-12 -3 -8 26.769 29.901 0.982 111.911 o
-12 -3 -7 10.661 12.043 0.697 263.614 o
-12 -3 -6 27.840 31.924 1.012 105.840 o
-12 -3 -5 66.548 65.312 1.277 48.226 o
-12 -3 -4 77.654 76.874 1.444 39.193 o
-12 -3 -3 178.532 174.592 2.809 12.176 o
-12 -3 -2 57.598 58.309 1.238 55.065 o
-12 -3 -1 26.694 27.897 0.855 125.737 o
-12 -2 -16 2.828 2.839 2.308 51.905 o
-12 -2 -15 81.134 76.923 2.868 20.915 o
-12 -2 -14 8.573 10.668 1.955 65.917 o
-12 -2 -13 185.620 177.509 4.283 8.237 o
-12 -2 -12 46.908 47.179 1.375 60.003 o
-12 -2 -11 18.163 18.300 0.914 155.326 o
-12 -2 -10 5.467 5.196 0.756 333.611 o
-12 -2 -9 22.355 22.720 0.933 134.131 o
-12 -2 -8 23.376 25.805 0.914 130.018 o
-12 -2 -7 64.206 63.122 1.424 46.486 o
-12 -2 -6 62.807 59.762 1.277 51.131 o
-12 -2 -5 95.186 95.410 1.778 28.800 o
-12 -2 -4 45.834 46.335 1.061 72.857 o
-12 -2 -3 71.613 71.118 1.375 43.233 o
-12 -2 -2 26.702 26.689 0.815 130.965 o
-12 -2 -1 208.779 206.644 3.330 9.306 o
-12 -1 -16 6.731 8.015 2.210 54.023 o
-12 -1 -15 52.114 56.452 2.407 31.207 o
-12 -1 -14 36.726 38.270 1.424 67.522 o
-12 -1 -13 21.392 24.272 1.375 90.744 o
-12 -1 -12 77.381 82.237 1.945 31.291 o
-12 -1 -11 1.785 2.004 0.747 435.406 o
-12 -1 -10 145.793 148.139 2.996 13.641 o
-12 -1 -9 53.520 53.574 1.356 55.182 o
-12 -1 -8 225.133 229.895 4.902 6.167 o
-12 -1 -7 29.387 29.626 0.992 106.742 o
-12 -1 -6 200.651 189.592 3.065 10.388 o
-12 -1 -5 11.411 13.025 0.638 271.860 o
-12 -1 -4 4.533 4.784 0.511 567.956 o
-12 -1 -3 77.983 77.306 1.454 38.879 o
-12 -1 -2 62.199 63.633 1.287 50.291 o
-12 -1 -1 240.323 240.818 3.801 7.377 o
-11 -15 -5 38.095 36.060 2.937 26.268 o
-11 -15 -4 0.923 2.711 1.748 90.638 o
-11 -15 -3 30.815 32.229 2.249 41.464 o
-11 -15 -2 63.089 60.038 2.544 27.268 o
-11 -15 -1 16.495 21.198 2.642 35.660 o
-11 -14 -8 32.938 32.808 3.134 24.256 o
-11 -14 -7 7.071 7.839 2.790 34.795 o
-11 -14 -6 8.752 10.461 2.210 52.844 o
-11 -14 -5 1.232 2.780 1.542 115.134 o
-11 -14 -4 2.445 2.672 1.513 117.516 o
-11 -14 -3 6.943 11.100 1.837 74.534 o
-11 -14 -2 7.026 7.102 1.552 102.288 o
-11 -14 -1 20.562 21.993 1.886 60.219 o
-11 -13 -9 14.450 14.076 2.348 45.226 o
-11 -13 -8 4.006 0.285 2.102 62.297 o
-11 -13 -7 27.084 30.628 2.524 35.628 o
-11 -13 -6 45.049 46.521 2.466 32.211 o
-11 -13 -5 35.314 34.704 1.778 54.637 o
-11 -13 -4 43.021 47.140 1.896 45.411 o
-11 -13 -3 25.924 29.115 1.729 62.979 o
-11 -13 -2 28.634 33.103 1.650 63.962 o
-11 -13 -1 26.164 29.940 1.827 58.132 o
-11 -12 -11 2.303 3.379 2.868 33.973 o
-11 -12 -10 91.695 85.872 3.566 15.010 o
-11 -12 -9 69.725 70.627 3.320 18.225 o
-11 -12 -8 76.404 69.359 2.898 21.383 o
-11 -12 -7 20.632 19.842 2.161 49.059 o
-11 -12 -6 29.192 27.897 1.965 51.730 o
-11 -12 -5 155.956 148.257 3.281 12.151 o
-11 -12 -4 25.366 27.170 1.562 72.873 o
-11 -12 -3 2.440 1.857 0.914 299.142 o
-11 -12 -2 57.637 57.631 1.788 41.728 o
-11 -12 -1 8.492 10.216 1.031 184.250 o
-11 -11 -12 34.191 31.679 2.731 30.285 o
-11 -11 -11 22.210 23.329 2.524 37.255 o
-11 -11 -10 3.480 2.466 1.650 98.482 o
-11 -11 -9 12.127 14.656 2.210 50.927 o
-11 -11 -8 1.752 2.790 1.395 138.385 o
-11 -11 -7 86.970 89.339 3.163 17.707 o
-11 -11 -6 24.930 24.842 1.130 106.399 o
-11 -11 -5 197.327 192.568 4.037 8.333 o
-11 -11 -4 17.696 20.923 1.159 119.831 o
-11 -11 -3 32.840 32.612 1.493 69.021 o
-11 -11 -2 4.358 7.760 0.923 249.611 o
-11 -11 -1 73.548 74.998 1.817 34.686 o
-11 -10 -13 96.038 80.832 3.576 14.871 o
-11 -10 -12 31.950 33.103 2.701 31.031 o
-11 -10 -11 4.803 7.515 2.082 61.320 o
-11 -10 -10 27.219 26.974 2.073 48.756 o
-11 -10 -9 20.608 22.298 1.807 64.051 o
-11 -10 -8 8.424 9.283 1.454 110.457 o
-11 -10 -7 38.008 38.260 1.847 50.325 o
-11 -10 -6 27.516 29.184 1.110 100.677 o
-11 -10 -5 66.578 70.872 1.827 36.682 o
-11 -10 -4 29.157 32.818 1.267 85.051 o
-11 -10 -3 63.392 65.636 1.690 40.819 o
-11 -10 -2 0.729 1.444 0.619 657.133 o
-11 -10 -1 85.250 86.029 1.945 29.503 o
-11 -9 -14 37.015 34.871 3.045 24.947 o
-11 -9 -13 2.122 1.739 2.338 51.033 o
-11 -9 -12 34.915 35.078 2.338 37.907 o
-11 -9 -11 51.705 53.623 2.426 31.184 o
-11 -9 -10 44.506 45.087 2.200 37.757 o
-11 -9 -9 12.239 14.744 1.424 104.112 o
-11 -9 -8 109.353 106.402 3.350 14.847 o
-11 -9 -7 264.776 236.741 6.346 4.266 o
-11 -9 -6 224.810 214.542 4.401 6.989 o
-11 -9 -5 35.022 36.492 1.198 81.140 o
-11 -9 -4 137.665 135.684 2.750 15.461 o
-11 -9 -3 53.225 53.014 1.415 53.768 o
-11 -9 -2 2.951 2.564 0.648 502.382 o
-11 -9 -1 20.931 20.265 0.943 139.888 o
-11 -8 -14 9.538 9.027 2.308 48.794 o
-11 -8 -13 17.460 20.540 2.308 44.821 o
-11 -8 -12 34.944 32.396 1.906 50.696 o
-11 -8 -11 96.397 94.103 3.271 16.294 o
-11 -8 -10 92.117 92.777 3.045 18.079 o
-11 -8 -9 239.070 221.152 5.874 4.943 o
-11 -8 -8 351.548 315.609 8.212 2.624 o
-11 -8 -7 13.109 12.121 1.297 120.134 o
-11 -8 -6 52.019 51.501 1.434 54.165 o
-11 -8 -5 5.991 6.935 0.727 331.358 o
-11 -8 -4 8.004 9.636 0.756 277.969 o
-11 -8 -3 75.397 75.921 1.886 33.148 o
-11 -8 -2 11.250 12.171 0.874 205.908 o
-11 -8 -1 31.205 33.663 1.130 91.186 o
-11 -7 -15 1.681 0.255 2.642 40.340 o
-11 -7 -14 11.178 14.066 2.102 56.078 o
-11 -7 -13 19.487 24.380 2.122 50.131 o
-11 -7 -12 211.422 199.267 5.462 5.778 o
-11 -7 -11 16.241 15.501 1.532 88.389 o
-11 -7 -10 36.835 41.462 1.925 47.662 o
-11 -7 -9 64.364 60.136 2.662 25.595 o
-11 -7 -8 67.258 65.853 2.200 31.041 o
-11 -7 -7 9.364 11.218 1.012 183.060 o
-11 -7 -6 139.221 135.556 2.731 15.463 o
-11 -7 -5 40.260 41.865 1.130 76.937 o
-11 -7 -4 8.815 9.725 0.599 338.172 o
-11 -7 -3 137.848 133.336 2.269 17.881 o
-11 -7 -2 149.984 142.108 2.377 16.151 o
-11 -7 -1 50.673 50.608 1.120 65.213 o
-11 -6 -16 0.697 6.788 3.458 23.491 o
-11 -6 -15 48.700 48.898 2.839 25.766 o
-11 -6 -14 22.094 22.936 2.249 45.092 o
-11 -6 -13 18.759 20.088 1.965 57.841 o
-11 -6 -12 8.304 10.383 1.719 82.853 o
-11 -6 -11 58.445 55.578 2.151 34.525 o
-11 -6 -10 29.362 28.074 1.434 76.778 o
-11 -6 -9 80.075 80.823 2.328 26.241 o
-11 -6 -8 41.609 44.449 1.640 54.353 o
-11 -6 -7 52.893 52.778 1.277 58.075 o
-11 -6 -6 25.349 26.090 0.835 133.139 o
-11 -6 -5 50.976 50.981 1.110 65.190 o
-11 -6 -4 5.349 5.648 0.540 493.870 o
-11 -6 -3 215.202 214.895 3.418 8.853 o
-11 -6 -2 88.949 88.210 1.631 32.350 o
-11 -6 -1 37.955 38.005 0.943 91.155 o
-11 -5 -16 9.379 7.898 2.652 37.873 o
-11 -5 -15 3.627 1.473 2.004 68.218 o
-11 -5 -14 1.488 5.432 1.886 76.770 o
-11 -5 -13 5.429 2.809 1.876 75.647 o
-11 -5 -12 116.748 121.627 3.163 15.037 o
-11 -5 -11 50.153 51.767 1.739 46.361 o
-11 -5 -10 8.464 8.791 1.228 145.036 o
-11 -5 -9 67.079 68.613 2.073 32.770 o
-11 -5 -8 21.590 22.485 0.727 163.241 o
-11 -5 -7 63.566 60.735 1.316 49.654 o
-11 -5 -6 115.408 114.525 1.994 22.648 o
-11 -5 -5 115.223 116.912 2.063 22.042 o
-11 -5 -4 136.932 136.214 2.338 17.491 o
-11 -5 -3 87.773 86.952 1.572 33.468 o
-11 -5 -2 131.058 130.615 2.210 18.876 o
-11 -5 -1 12.528 12.966 0.609 270.875 o
-11 -4 -16 34.053 33.005 2.760 29.701 o
-11 -4 -15 14.466 10.000 1.748 75.727 o
-11 -4 -14 3.432 4.204 1.218 169.717 o
-11 -4 -13 11.374 10.903 1.375 114.208 o
-11 -4 -12 36.315 37.239 1.513 64.184 o
-11 -4 -11 2.785 3.389 0.933 277.302 o
-11 -4 -10 63.520 63.721 1.876 37.467 o
-11 -4 -9 111.379 107.816 2.456 20.119 o
-11 -4 -8 1.900 1.238 0.481 894.257 o
-11 -4 -7 36.460 36.698 0.914 95.744 o
-11 -4 -6 24.245 26.394 0.796 139.886 o
-11 -4 -5 27.585 30.274 0.815 124.593 o
-11 -4 -4 52.934 54.154 1.130 62.130 o
-11 -4 -3 86.360 86.795 1.601 33.438 o
-11 -4 -2 12.548 13.703 0.589 273.217 o
-11 -4 -1 37.015 38.447 0.933 92.647 o
-11 -3 -17 8.755 3.890 3.566 21.711 o
-11 -3 -16 49.514 48.230 2.642 28.490 o
-11 -3 -15 0.799 1.631 1.473 127.647 o
-11 -3 -14 20.163 20.540 1.788 65.879 o
-11 -3 -13 130.488 129.475 3.467 12.850 o
-11 -3 -12 146.070 140.320 3.526 11.828 o
-11 -3 -11 21.215 21.149 1.081 121.520 o
-11 -3 -10 51.023 52.415 1.267 59.583 o
-11 -3 -9 45.466 45.048 1.189 68.628 o
-11 -3 -8 77.700 74.320 1.503 38.628 o
-11 -3 -7 204.932 196.026 3.153 9.948 o
-11 -3 -6 135.316 128.788 2.181 18.746 o
-11 -3 -5 26.977 29.302 0.845 124.408 o
-11 -3 -4 90.122 88.838 1.699 31.228 o
-11 -3 -3 51.683 53.201 1.110 63.911 o
-11 -3 -2 13.034 14.469 0.638 250.811 o
-11 -3 -1 37.214 38.378 0.963 90.778 o
-11 -2 -17 3.585 5.196 3.173 27.641 o
-11 -2 -16 47.817 50.401 2.721 27.411 o
-11 -2 -15 6.176 6.925 1.405 123.077 o
-11 -2 -14 126.338 122.423 3.300 13.891 o
-11 -2 -13 23.010 26.483 1.562 74.990 o
-11 -2 -12 64.703 64.438 1.513 44.180 o
-11 -2 -11 33.711 35.117 1.081 90.306 o
-11 -2 -10 79.801 79.359 1.729 34.065 o
-11 -2 -9 297.218 292.290 5.648 4.384 o
-11 -2 -8 14.068 15.422 0.697 223.967 o
-11 -2 -7 62.771 61.707 1.228 51.834 o
-11 -2 -6 24.465 26.895 0.796 138.579 o
-11 -2 -5 206.292 201.330 3.222 9.678 o
-11 -2 -4 252.866 245.444 3.870 7.008 o
-11 -2 -3 67.292 67.582 1.316 46.644 o
-11 -2 -2 91.069 89.329 1.611 32.012 o
-11 -2 -1 28.089 30.009 0.815 123.753 o
-11 -1 -17 1.164 2.790 2.279 53.807 o
-11 -1 -16 7.104 5.835 2.004 65.100 o
-11 -1 -15 91.168 88.760 2.908 19.298 o
-11 -1 -14 27.521 30.854 1.248 89.311 o
-11 -1 -13 62.922 66.275 1.640 41.849 o
-11 -1 -12 5.181 5.884 0.845 285.483 o
-11 -1 -11 43.907 45.637 1.316 64.552 o
-11 -1 -10 60.698 61.864 1.454 47.465 o
-11 -1 -9 30.742 32.229 0.982 103.148 o
-11 -1 -8 205.241 196.369 3.399 9.404 o
-11 -1 -7 30.703 30.215 0.904 110.898 o
-11 -1 -6 40.647 38.977 0.953 86.696 o
-11 -1 -5 440.668 423.514 6.503 2.756 o
-11 -1 -4 37.239 38.751 0.914 93.244 o
-11 -1 -3 63.477 65.381 1.326 48.465 o
-11 -1 -2 36.496 37.514 0.933 93.978 o
-11 -1 -1 36.472 37.612 0.923 94.514 o
-10 -16 -4 19.761 13.860 3.448 22.099 o
-10 -16 -3 77.046 72.179 3.713 15.122 o
-10 -16 -2 2.160 4.951 2.564 42.207 o
-10 -16 -1 5.624 5.904 2.426 45.946 o
-10 -15 -7 100.288 94.260 4.705 9.759 o
-10 -15 -6 51.938 48.162 3.114 22.197 o
-10 -15 -5 2.035 4.479 1.709 92.615 o
-10 -15 -4 30.932 29.341 2.053 47.744 o
-10 -15 -3 7.911 10.216 1.640 90.256 o
-10 -15 -2 40.193 42.680 2.446 33.767 o
-10 -15 -1 4.707 6.021 1.857 76.506 o
-10 -14 -9 13.401 14.194 2.741 34.464 o
-10 -14 -8 57.224 55.794 3.055 22.061 o
-10 -14 -7 32.108 31.826 2.524 34.600 o
-10 -14 -6 20.339 20.451 2.073 52.444 o
-10 -14 -5 19.267 19.587 1.552 81.844 o
-10 -14 -4 38.268 41.747 1.876 48.612 o
-10 -14 -3 34.556 33.074 1.876 51.744 o
-10 -14 -2 89.104 86.825 2.397 24.003 o
-10 -14 -1 13.525 17.603 1.454 97.425 o
-10 -13 -11 17.203 5.432 4.970 11.180 o
-10 -13 -10 0.841 5.805 2.672 39.101 o
-10 -13 -9 34.227 35.962 2.937 26.691 o
-10 -13 -8 101.639 88.249 3.222 16.464 o
-10 -13 -7 34.610 33.899 1.994 47.614 o
-10 -13 -6 18.349 18.300 1.965 58.447 o
-10 -13 -5 0.421 3.006 1.120 215.326 o
-10 -13 -4 107.772 108.160 2.701 18.730 o
-10 -13 -3 20.358 24.596 1.444 86.359 o
-10 -13 -2 15.615 18.821 1.415 97.743 o
-10 -13 -1 25.751 28.211 1.523 74.477 o
-10 -12 -12 6.473 8.065 2.858 33.283 o
-10 -12 -11 36.508 36.944 2.760 29.115 o
-10 -12 -10 20.518 21.718 2.230 46.381 o
-10 -12 -9 15.385 13.556 1.837 68.125 o
-10 -12 -8 21.166 22.710 1.817 63.112 o
-10 -12 -7 26.805 26.031 1.778 61.019 o
-10 -12 -6 4.140 3.644 0.825 320.552 o
-10 -12 -5 9.399 9.292 1.149 156.514 o
-10 -12 -4 84.965 81.942 2.112 27.924 o
-10 -12 -3 32.087 33.663 1.346 77.030 o
-10 -12 -2 12.916 14.263 1.051 155.985 o
-10 -12 -1 18.996 20.176 1.031 133.540 o
-10 -11 -13 18.968 18.565 2.888 30.320 o
-10 -11 -12 34.136 35.726 2.603 32.339 o
-10 -11 -11 4.085 4.882 1.886 75.125 o
-10 -11 -10 24.293 24.312 2.014 52.496 o
-10 -11 -9 3.651 5.147 1.532 110.868 o
-10 -11 -8 20.663 21.974 1.729 68.402 o
-10 -11 -7 96.098 91.991 2.908 18.803 o
-10 -11 -6 17.587 17.485 0.933 155.488 o
-10 -11 -5 21.433 22.622 1.149 112.329 o
-10 -11 -4 22.570 24.508 1.248 99.756 o
-10 -11 -3 4.778 6.179 0.845 288.104 o
-10 -11 -2 137.515 137.314 2.770 15.332 o
-10 -11 -1 127.694 123.749 2.534 17.624 o
-10 -10 -14 3.379 4.646 2.574 41.664 o
-10 -10 -13 13.013 16.414 2.652 36.452 o
-10 -10 -12 4.703 5.776 2.092 61.232 o
-10 -10 -11 149.693 141.027 4.165 9.722 o
-10 -10 -10 76.352 79.369 2.760 22.232 o
-10 -10 -9 67.292 68.682 2.446 27.399 o
-10 -10 -8 73.934 74.791 2.682 23.491 o
-10 -10 -7 295.218 272.015 7.171 3.425 o
-10 -10 -6 51.054 49.203 1.356 57.690 o
-10 -10 -5 38.508 37.563 1.189 77.734 o
-10 -10 -4 77.260 77.561 1.768 34.282 o
-10 -10 -3 22.240 25.814 1.031 119.946 o
-10 -10 -2 98.415 97.541 2.082 25.144 o
-10 -10 -1 10.401 11.178 0.835 224.960 o
-10 -9 -15 46.208 47.189 3.900 15.769 o
-10 -9 -14 18.140 17.907 2.407 41.922 o
-10 -9 -13 17.393 18.634 2.014 56.532 o
-10 -9 -12 34.931 33.594 2.200 41.540 o
-10 -9 -11 13.236 13.575 1.670 81.079 o
-10 -9 -10 124.531 119.417 3.585 12.804 o
-10 -9 -9 34.700 32.023 1.817 54.049 o
-10 -9 -8 34.195 34.753 1.719 57.438 o
-10 -9 -7 13.580 13.605 1.208 129.787 o
-10 -9 -6 123.779 121.617 2.613 17.552 o
-10 -9 -5 24.593 24.793 0.894 130.415 o
-10 -9 -4 31.979 33.663 1.041 96.083 o
-10 -9 -3 57.096 61.098 1.454 49.107 o
-10 -9 -2 63.600 63.917 1.503 44.876 o
-10 -9 -1 192.612 194.916 3.664 9.191 o
-10 -8 -15 0.514 2.652 2.161 60.038 o
-10 -8 -14 5.213 4.469 2.230 54.332 o
-10 -8 -13 72.047 70.568 2.996 20.793 o
-10 -8 -12 172.282 164.779 4.705 7.747 o
-10 -8 -11 5.623 7.662 1.523 107.342 o
-10 -8 -10 53.714 54.163 2.063 37.434 o
-10 -8 -9 4.274 6.169 1.277 150.713 o
-10 -8 -8 75.701 72.218 2.466 25.808 o
-10 -8 -7 18.108 18.506 0.992 143.440 o
-10 -8 -6 68.151 64.615 1.552 42.187 o
-10 -8 -5 30.297 30.235 0.855 115.546 o
-10 -8 -4 39.873 42.189 1.002 83.305 o
-10 -8 -3 179.070 173.904 2.849 12.053 o
-10 -8 -2 42.242 42.091 1.002 80.818 o
-10 -8 -1 37.573 40.028 0.953 89.813 o
-10 -7 -16 29.700 30.736 3.723 18.245 o
-10 -7 -15 12.889 14.518 2.377 44.596 o
-10 -7 -14 9.107 10.511 2.132 56.269 o
-10 -7 -13 117.435 122.943 4.077 11.100 o
-10 -7 -12 0.208 0.275 1.532 120.407 o
-10 -7 -11 20.073 20.127 1.523 82.999 o
-10 -7 -10 36.845 37.897 1.650 57.991 o
-10 -7 -9 5.118 7.750 1.081 191.979 o
-10 -7 -8 242.853 232.360 5.245 5.527 o
-10 -7 -7 2.008 4.057 0.658 497.081 o
-10 -7 -6 160.202 157.274 2.593 14.197 o
-10 -7 -5 42.938 42.700 0.992 80.226 o
-10 -7 -4 41.567 43.800 1.012 80.181 o
-10 -7 -3 94.159 98.003 1.866 27.845 o
-10 -7 -2 44.989 43.908 1.031 75.912 o
-10 -7 -1 103.398 103.573 1.817 26.413 o
-10 -6 -16 1.249 2.161 2.112 62.591 o
-10 -6 -15 35.117 39.812 2.544 32.982 o
-10 -6 -14 147.887 134.299 3.978 10.398 o
-10 -6 -13 40.667 39.901 2.249 38.134 o
-10 -6 -12 43.936 48.407 2.024 41.607 o
-10 -6 -11 22.758 24.665 1.238 100.238 o
-10 -6 -10 36.257 34.714 1.306 75.018 o
-10 -6 -9 29.908 29.960 1.189 91.093 o
-10 -6 -8 2.881 5.078 0.845 315.621 o
-10 -6 -7 4.163 3.910 0.678 423.821 o
-10 -6 -6 149.224 142.550 2.367 16.231 o
-10 -6 -5 88.856 90.272 1.680 31.569 o
-10 -6 -4 73.876 72.228 1.375 42.261 o
-10 -6 -3 27.770 28.182 0.786 129.303 o
-10 -6 -2 101.137 99.260 1.739 27.842 o
-10 -6 -1 76.180 80.214 1.483 38.525 o
-10 -5 -17 31.136 26.286 3.634 19.083 o
-10 -5 -16 0.613 2.446 2.092 63.994 o
-10 -5 -15 133.686 123.631 3.949 11.056 o
-10 -5 -14 40.780 42.337 2.416 34.274 o
-10 -5 -13 106.330 101.303 2.819 18.314 o
-10 -5 -12 18.244 18.398 1.218 114.415 o
-10 -5 -11 22.351 25.098 1.179 105.842 o
-10 -5 -10 16.234 17.180 1.100 134.738 o
-10 -5 -9 182.444 169.229 3.546 10.105 o
-10 -5 -8 1.104 1.395 0.589 695.058 o
-10 -5 -7 47.374 47.906 1.031 71.991 o
-10 -5 -6 106.605 108.995 1.866 25.124 o
-10 -5 -5 93.338 92.463 1.640 30.892 o
-10 -5 -4 94.234 95.380 1.709 29.695 o
-10 -5 -3 181.863 180.250 2.917 11.614 o
-10 -5 -2 6.849 8.664 0.570 397.176 o
-10 -5 -1 121.889 118.857 2.024 21.467 o
-10 -4 -17 37.307 35.559 3.143 23.628 o
-10 -4 -16 61.388 59.448 2.839 23.867 o
-10 -4 -15 34.528 31.738 1.847 53.096 o
-10 -4 -14 6.931 6.365 1.198 158.857 o
-10 -4 -13 2.813 4.902 1.316 148.477 o
-10 -4 -12 11.294 13.339 1.120 150.103 o
-10 -4 -11 302.873 277.860 6.247 3.960 o
-10 -4 -10 291.897 275.974 5.462 4.642 o
-10 -4 -9 21.944 22.003 1.012 126.824 o
-10 -4 -8 77.123 74.497 1.395 40.499 o
-10 -4 -7 128.552 127.069 2.122 19.768 o
-10 -4 -6 82.030 82.827 1.493 36.411 o
-10 -4 -5 72.447 73.406 1.395 42.203 o
-10 -4 -4 19.370 19.970 0.658 188.453 o
-10 -4 -3 39.541 43.437 0.992 83.462 o
-10 -4 -2 120.314 122.550 2.073 21.117 o
-10 -4 -1 75.312 78.298 1.444 39.683 o
-10 -3 -17 0.947 0.049 2.230 56.772 o
-10 -3 -16 25.081 26.502 2.014 51.762 o
-10 -3 -15 24.163 26.571 2.073 49.901 o
-10 -3 -14 4.235 4.352 0.972 243.486 o
-10 -3 -13 63.814 67.071 2.112 32.943 o
-10 -3 -12 88.090 84.015 2.279 25.491 o
-10 -3 -11 106.322 105.724 2.672 19.142 o
-10 -3 -10 33.754 34.331 1.198 83.573 o
-10 -3 -9 122.526 119.378 2.151 20.547 o
-10 -3 -8 38.632 41.384 0.982 86.152 o
-10 -3 -7 95.165 95.410 1.699 29.624 o
-10 -3 -6 59.608 61.324 1.248 53.006 o
-10 -3 -5 134.702 134.927 2.249 18.173 o
-10 -3 -4 210.997 208.648 3.300 9.277 o
-10 -3 -3 177.960 171.891 2.819 12.230 o
-10 -3 -2 166.819 172.087 2.780 12.845 o
-10 -3 -1 7.455 8.919 0.540 400.679 o
-10 -2 -17 3.788 2.171 2.456 45.844 o
-10 -2 -16 115.834 108.828 3.192 15.274 o
-10 -2 -15 9.769 12.966 1.768 76.758 o
-10 -2 -14 46.552 47.111 1.788 47.183 o
-10 -2 -13 39.062 42.445 1.817 50.038 o
-10 -2 -12 190.287 183.845 4.273 8.101 o
-10 -2 -11 73.432 71.992 1.572 39.072 o
-10 -2 -10 79.294 77.188 1.552 37.032 o
-10 -2 -9 78.310 78.347 1.532 37.437 o
-10 -2 -8 15.364 16.846 0.648 222.151 o
-10 -2 -7 20.650 21.954 0.678 174.998 o
-10 -2 -6 193.178 194.395 3.114 10.441 o
-10 -2 -5 76.812 76.118 1.395 40.342 o
-10 -2 -4 25.833 27.239 0.737 140.442 o
-10 -2 -3 35.414 35.245 0.864 101.376 o
-10 -2 -2 83.196 84.329 1.523 35.514 o
-10 -2 -1 378.229 369.547 5.678 3.545 o
-10 -1 -17 11.737 13.271 2.269 48.965 o
-10 -1 -16 83.145 87.227 3.035 18.974 o
-10 -1 -15 37.831 43.073 1.984 45.301 o
-10 -1 -14 144.857 145.241 2.878 14.234 o
-10 -1 -13 23.455 26.001 1.100 110.630 o
-10 -1 -12 13.463 13.055 0.805 208.382 o
-10 -1 -11 90.374 91.657 1.965 27.945 o
-10 -1 -10 44.669 45.195 1.090 73.175 o
-10 -1 -9 22.666 22.809 0.766 153.685 o
-10 -1 -8 84.982 82.748 1.513 35.395 o
-10 -1 -7 223.854 219.404 3.497 8.442 o
-10 -1 -6 1.894 2.053 0.422 1020.930 o
-10 -1 -5 129.650 129.358 2.240 18.889 o
-10 -1 -4 230.567 230.052 3.625 7.955 o
-10 -1 -3 149.692 149.858 2.466 15.538 o
-10 -1 -2 404.738 401.432 6.149 3.100 o
-10 -1 -1 65.126 66.992 1.257 48.890 o
-9 -16 -6 47.177 41.757 5.363 9.022 o
-9 -16 -5 7.051 6.630 1.984 66.100 o
-9 -16 -4 17.235 22.239 2.073 53.299 o
-9 -16 -3 43.859 42.013 2.240 37.389 o
-9 -16 -2 22.104 27.445 2.642 34.174 o
-9 -16 -1 15.885 18.447 2.485 40.102 o
-9 -15 -8 35.274 31.590 3.644 18.631 o
-9 -15 -7 23.937 25.618 2.583 35.324 o
-9 -15 -6 2.600 2.485 1.493 120.348 o
-9 -15 -5 2.234 2.053 1.562 111.387 o
-9 -15 -4 7.389 8.418 1.581 97.747 o
-9 -15 -3 18.285 17.789 1.552 83.612 o
-9 -15 -2 19.905 21.522 1.581 78.334 o
-9 -15 -1 13.317 14.901 1.532 91.891 o
-9 -14 -10 6.362 7.406 2.603 39.870 o
-9 -14 -9 25.300 26.502 2.701 32.509 o
-9 -14 -8 49.599 51.816 3.016 23.339 o
-9 -14 -7 2.058 2.289 1.886 77.496 o
-9 -14 -6 32.901 33.909 1.827 54.060 o
-9 -14 -5 18.348 20.481 1.356 98.590 o
-9 -14 -4 42.684 44.056 1.886 46.324 o
-9 -14 -3 10.229 12.563 1.385 113.502 o
-9 -14 -2 18.620 22.190 1.444 89.528 o
-9 -14 -1 23.370 27.376 1.611 71.435 o
-9 -13 -11 2.810 3.546 2.387 48.530 o
-9 -13 -10 7.622 9.400 2.308 49.326 o
-9 -13 -9 3.891 2.073 1.798 83.554 o
-9 -13 -8 14.328 13.742 1.748 74.433 o
-9 -13 -7 4.432 7.279 1.601 99.929 o
-9 -13 -6 26.880 25.746 1.228 94.700 o
-9 -13 -5 104.877 106.863 2.623 19.557 o
-9 -13 -4 16.369 18.133 1.189 121.701 o
-9 -13 -3 46.004 48.044 1.581 53.377 o
-9 -13 -2 0.527 3.075 1.130 211.026 o
-9 -13 -1 214.266 205.760 3.949 8.005 o
-9 -12 -13 11.656 10.530 3.016 29.311 o
-9 -12 -12 35.372 32.966 2.790 29.034 o
-9 -12 -11 39.461 42.602 2.357 35.717 o
-9 -12 -10 55.485 58.721 2.554 28.255 o
-9 -12 -9 21.730 23.516 1.886 59.253 o
-9 -12 -8 20.633 22.730 1.719 68.733 o
-9 -12 -7 26.826 26.944 1.748 62.143 o
-9 -12 -6 34.627 32.858 1.169 85.173 o
-9 -12 -5 51.229 51.030 1.611 49.545 o
-9 -12 -4 14.722 15.726 0.992 158.105 o
-9 -12 -3 20.222 20.884 1.061 126.196 o
-9 -12 -2 106.060 106.608 2.279 22.009 o
-9 -12 -1 26.945 29.027 1.159 97.751 o
-9 -11 -14 7.207 8.222 3.114 28.156 o
-9 -11 -13 1.071 0.894 2.672 39.518 o
-9 -11 -12 3.554 7.603 2.269 52.587 o
-9 -11 -11 19.407 20.903 1.857 62.572 o
-9 -11 -10 88.494 89.133 2.996 18.816 o
-9 -11 -9 76.788 76.059 2.701 22.930 o
-9 -11 -8 56.369 53.270 2.112 35.952 o
-9 -11 -7 26.181 26.846 1.493 76.466 o
-9 -11 -6 25.362 25.117 0.953 122.182 o
-9 -11 -5 62.115 64.635 1.699 41.161 o
-9 -11 -4 60.888 61.688 1.768 40.567 o
-9 -11 -3 5.893 7.731 0.855 265.514 o
-9 -11 -2 200.153 190.810 3.634 9.113 o
-9 -11 -1 51.460 51.462 1.375 56.238 o
-9 -10 -14 36.995 38.211 2.888 26.984 o
-9 -10 -13 34.773 35.598 2.338 37.881 o
-9 -10 -12 58.312 55.244 2.377 30.757 o
-9 -10 -11 12.264 15.510 1.925 64.249 o
-9 -10 -10 50.976 50.549 2.259 34.565 o
-9 -10 -9 19.913 20.569 1.444 88.996 o
-9 -10 -8 80.063 78.554 2.603 23.443 o
-9 -10 -7 10.552 12.141 1.179 143.602 o
-9 -10 -6 16.925 16.503 0.766 189.542 o
-9 -10 -5 83.288 81.736 1.660 33.946 o
-9 -10 -4 56.245 58.623 1.336 53.075 o
-9 -10 -3 21.857 21.384 0.825 150.994 o
-9 -10 -2 80.739 77.601 1.640 35.312 o
-9 -10 -1 35.282 34.979 1.031 91.425 o
-9 -9 -15 11.572 13.123 2.574 39.092 o
-9 -9 -14 30.368 30.775 2.574 33.962 o
-9 -9 -13 27.617 29.587 1.955 52.388 o
-9 -9 -12 1.355 2.544 1.464 127.309 o
-9 -9 -11 32.420 32.268 1.798 55.786 o
-9 -9 -10 70.900 70.371 2.308 28.552 o
-9 -9 -9 19.940 21.080 1.444 88.686 o
-9 -9 -8 197.763 186.772 4.332 7.817 o
-9 -9 -7 17.232 17.003 1.159 124.784 o
-9 -9 -6 7.330 7.092 0.530 429.715 o
-9 -9 -5 304.178 281.426 4.911 4.967 o
-9 -9 -4 38.679 38.899 0.933 90.183 o
-9 -9 -3 162.249 154.593 2.652 13.943 o
-9 -9 -2 28.612 29.154 0.815 123.537 o
-9 -9 -1 1.145 0.972 0.393 1353.120 o
-9 -8 -16 9.348 9.489 2.760 35.014 o
-9 -8 -15 61.472 58.024 2.976 22.420 o
-9 -8 -14 30.101 28.820 2.377 38.704 o
-9 -8 -13 38.587 44.655 2.397 34.868 o
-9 -8 -12 18.719 23.359 1.788 65.900 o
-9 -8 -11 46.126 46.619 1.945 43.199 o
-9 -8 -10 59.550 60.293 2.181 33.308 o
-9 -8 -9 80.221 75.793 2.181 28.323 o
-9 -8 -8 27.717 29.695 1.257 89.070 o
-9 -8 -7 105.280 106.235 2.485 20.542 o
-9 -8 -6 101.386 94.427 1.650 29.073 o
-9 -8 -5 8.588 9.843 0.540 370.484 o
-9 -8 -4 33.419 34.439 0.845 106.608 o
-9 -8 -3 170.255 167.510 2.731 12.950 o
-9 -8 -2 16.028 16.846 0.688 209.392 o
-9 -8 -1 115.318 112.069 1.965 23.020 o
-9 -7 -16 37.075 33.869 2.819 28.285 o
-9 -7 -15 0.896 1.356 1.817 84.669 o
-9 -7 -14 33.286 35.195 2.289 39.462 o
-9 -7 -13 32.128 32.131 2.004 48.471 o
-9 -7 -12 27.064 27.818 1.709 63.646 o
-9 -7 -11 99.028 95.046 2.957 18.136 o
-9 -7 -10 2.077 3.134 0.835 345.666 o
-9 -7 -9 0.840 1.758 0.717 496.064 o
-9 -7 -8 62.270 61.452 1.631 43.046 o
-9 -7 -7 81.683 78.436 1.807 32.666 o
-9 -7 -6 28.987 29.685 0.815 122.114 o
-9 -7 -5 152.512 150.634 2.475 15.296 o
-9 -7 -4 220.880 220.779 3.507 8.479 o
-9 -7 -3 148.858 150.614 2.505 15.402 o
-9 -7 -2 11.812 13.133 0.638 267.521 o
-9 -7 -1 75.368 78.259 1.473 39.201 o
-9 -6 -17 23.828 19.685 2.829 30.722 o
-9 -6 -16 12.095 13.683 2.171 52.738 o
-9 -6 -15 134.954 125.812 3.949 10.985 o
-9 -6 -14 88.812 87.581 3.084 18.201 o
-9 -6 -13 84.149 83.632 2.898 20.132 o
-9 -6 -12 52.719 55.588 1.768 44.068 o
-9 -6 -11 10.733 11.886 1.061 165.519 o
-9 -6 -10 141.059 134.092 2.937 14.479 o
-9 -6 -9 92.025 88.887 2.132 26.146 o
-9 -6 -8 42.309 41.128 1.208 71.882 o
-9 -6 -7 66.013 67.837 1.611 41.214 o
-9 -6 -6 162.136 165.859 2.711 13.450 o
-9 -6 -5 135.632 139.544 2.416 17.071 o
-9 -6 -4 322.916 313.939 4.862 4.669 o
-9 -6 -3 208.726 206.153 3.271 9.435 o
-9 -6 -2 28.803 29.616 0.796 124.295 o
-9 -6 -1 3.294 3.821 0.481 691.729 o
-9 -5 -17 2.390 5.344 2.721 37.498 o
-9 -5 -16 6.335 6.670 2.220 53.969 o
-9 -5 -15 2.249 2.407 1.748 89.484 o
-9 -5 -14 71.770 72.797 2.348 27.732 o
-9 -5 -13 32.112 33.879 1.591 64.349 o
-9 -5 -12 5.023 4.332 0.982 234.138 o
-9 -5 -11 12.878 12.838 0.864 197.874 o
-9 -5 -10 126.449 124.309 2.750 16.522 o
-9 -5 -9 29.414 30.117 1.159 93.696 o
-9 -5 -8 130.003 125.831 2.603 17.009 o
-9 -5 -7 108.091 107.963 2.073 23.322 o
-9 -5 -6 84.019 83.829 1.523 35.370 o
-9 -5 -5 49.156 51.639 1.100 66.609 o
-9 -5 -4 147.501 147.726 2.446 15.831 o
-9 -5 -3 90.785 90.695 1.670 31.249 o
-9 -5 -2 71.868 70.764 1.326 44.095 o
-9 -5 -1 11.881 13.339 0.540 298.234 o
-9 -4 -18 4.854 11.935 7.672 4.797 o
-9 -4 -17 22.201 20.952 2.731 32.800 o
-9 -4 -16 17.162 18.408 1.798 67.826 o
-9 -4 -15 42.062 43.643 2.043 42.324 o
-9 -4 -14 146.135 141.803 4.204 9.691 o
-9 -4 -13 56.800 57.965 1.827 41.072 o
-9 -4 -12 0.695 1.866 0.855 361.586 o
-9 -4 -11 201.668 189.680 3.929 8.484 o
-9 -4 -10 241.119 229.266 4.646 6.292 o
-9 -4 -9 176.000 167.254 3.202 11.279 o
-9 -4 -8 118.320 115.114 2.279 20.334 o
-9 -4 -7 92.529 93.308 1.621 31.186 o
-9 -4 -6 6.854 8.634 0.501 442.974 o
-9 -4 -5 46.872 47.553 0.982 74.456 o
-9 -4 -4 245.720 240.297 3.841 7.224 o
-9 -4 -3 2.353 2.957 0.422 917.297 o
-9 -4 -2 45.565 48.034 1.012 74.281 o
-9 -4 -1 59.414 59.419 1.189 55.074 o
-9 -3 -18 16.443 14.842 2.642 36.226 o
-9 -3 -17 83.606 80.950 3.173 18.125 o
-9 -3 -16 19.310 23.162 1.768 66.679 o
-9 -3 -15 12.232 10.589 1.670 83.296 o
-9 -3 -14 1.612 2.583 0.953 282.116 o
-9 -3 -13 31.632 35.019 1.464 70.517 o
-9 -3 -12 58.001 57.100 1.572 46.670 o
-9 -3 -11 123.155 120.537 2.672 17.303 o
-9 -3 -10 49.928 53.230 1.532 51.866 o
-9 -3 -9 230.255 219.797 3.448 8.370 o
-9 -3 -8 39.568 40.048 0.894 90.369 o
-9 -3 -7 27.407 28.742 0.766 131.329 o
-9 -3 -6 30.671 31.207 0.815 116.937 o
-9 -3 -5 91.838 92.247 1.601 31.657 o
-9 -3 -4 93.453 91.589 1.601 31.391 o
-9 -3 -3 25.543 25.667 0.717 145.677 o
-9 -3 -2 97.302 98.916 1.699 28.917 o
-9 -3 -1 719.493 716.030 10.805 1.098 o
-9 -2 -18 7.723 6.758 2.240 52.582 o
-9 -2 -17 24.183 24.086 2.112 48.915 o
-9 -2 -16 66.753 78.239 2.829 22.524 o
-9 -2 -15 133.653 129.024 3.320 13.329 o
-9 -2 -14 49.936 48.024 1.680 48.754 o
-9 -2 -13 252.999 247.576 5.540 5.040 o
-9 -2 -12 7.444 7.947 0.864 247.828 o
-9 -2 -11 42.479 42.710 0.992 80.698 o
-9 -2 -10 4.224 5.363 0.501 580.286 o
-9 -2 -9 37.531 38.231 0.894 94.300 o
-9 -2 -8 27.922 29.154 0.766 129.534 o
-9 -2 -7 68.816 72.444 1.365 44.178 o
-9 -2 -6 35.396 36.806 0.845 101.387 o
-9 -2 -5 124.372 125.595 2.112 20.301 o
-9 -2 -4 23.990 24.007 0.678 157.969 o
-9 -2 -3 56.899 58.770 1.159 57.420 o
-9 -2 -2 224.512 222.744 3.477 8.421 o
-9 -2 -1 71.765 71.933 1.297 44.451 o
-9 -1 -18 3.743 6.807 2.397 47.423 o
-9 -1 -17 22.287 24.852 2.043 52.021 o
-9 -1 -16 5.091 5.913 1.591 101.074 o
-9 -1 -15 7.715 9.469 1.287 135.794 o
-9 -1 -14 22.998 25.137 1.031 119.095 o
-9 -1 -13 169.163 170.535 3.242 11.354 o
-9 -1 -12 39.343 40.156 1.061 82.050 o
-9 -1 -11 31.787 32.003 0.845 111.731 o
-9 -1 -10 101.151 100.655 1.758 27.539 o
-9 -1 -9 66.846 67.807 1.306 46.977 o
-9 -1 -8 69.216 70.243 1.306 45.556 o
-9 -1 -7 39.678 41.826 0.894 89.098 o
-9 -1 -6 291.567 287.084 4.450 5.488 o
-9 -1 -5 114.631 117.531 1.965 22.774 o
-9 -1 -4 321.173 328.271 5.186 4.387 o
-9 -1 -3 68.235 68.102 1.257 47.332 o
-9 -1 -2 197.981 195.269 3.104 10.291 o
-9 -1 -1 766.630 741.746 11.198 1.009 o
-8 -17 -3 55.071 52.081 3.350 19.501 o
-8 -17 -2 51.385 49.006 2.927 24.354 o
-8 -17 -1 16.219 17.662 2.269 46.920 o
-8 -16 -7 97.761 79.389 3.654 14.398 o
-8 -16 -6 55.188 47.631 2.446 30.782 o
-8 -16 -5 4.344 3.841 1.788 83.272 o
-8 -16 -4 72.665 71.373 2.574 24.996 o
-8 -16 -3 1.421 2.633 1.562 112.181 o
-8 -16 -2 8.264 10.177 1.739 81.364 o
-8 -16 -1 7.096 8.045 1.621 94.228 o
-8 -15 -9 12.936 14.695 2.741 34.498 o
-8 -15 -8 52.129 50.883 2.917 24.305 o
-8 -15 -7 13.901 14.145 2.338 45.702 o
-8 -15 -6 19.955 19.587 1.640 75.150 o
-8 -15 -5 134.204 127.334 3.094 14.316 o
-8 -15 -4 3.802 2.858 1.356 140.836 o
-8 -15 -3 62.886 62.022 2.132 33.305 o
-8 -15 -2 3.686 5.766 1.375 134.155 o
-8 -15 -1 24.524 27.278 1.572 72.900 o
-8 -14 -11 12.196 17.445 3.330 24.002 o
-8 -14 -10 47.136 44.085 2.770 27.175 o
-8 -14 -9 11.703 16.660 2.819 32.796 o
-8 -14 -8 9.078 8.949 1.915 68.541 o
-8 -14 -7 60.475 62.778 2.554 27.302 o
-8 -14 -6 12.788 10.835 1.169 141.058 o
-8 -14 -5 17.354 20.147 1.365 99.229 o
-8 -14 -4 23.443 25.088 1.405 85.788 o
-8 -14 -3 73.729 73.888 2.132 30.187 o
-8 -14 -2 46.827 46.777 1.690 49.976 o
-8 -14 -1 73.586 75.784 2.141 29.915 o
-8 -13 -12 15.603 18.811 2.878 30.922 o
-8 -13 -11 49.877 52.110 3.035 23.075 o
-8 -13 -10 23.662 21.905 2.014 53.224 o
-8 -13 -9 45.503 45.058 2.377 33.906 o
-8 -13 -8 15.291 15.589 1.915 63.130 o
-8 -13 -7 13.498 16.247 1.925 63.383 o
-8 -13 -6 15.725 15.854 1.090 139.122 o
-8 -13 -5 2.117 2.230 0.737 434.890 o
-8 -13 -4 51.433 53.643 1.699 46.579 o
-8 -13 -3 27.556 30.107 1.297 86.304 o
-8 -13 -2 104.620 105.940 2.436 20.986 o
-8 -13 -1 70.607 72.365 1.778 36.327 o
-8 -12 -13 9.761 10.049 2.328 47.825 o
-8 -12 -12 20.614 22.268 2.642 34.860 o
-8 -12 -11 20.627 20.864 2.122 50.349 o
-8 -12 -10 21.135 20.471 1.778 65.847 o
-8 -12 -9 99.257 94.074 3.094 17.238 o
-8 -12 -8 3.703 6.326 1.542 108.632 o
-8 -12 -7 1.854 1.876 1.149 200.624 o
-8 -12 -6 60.273 57.818 1.532 46.598 o
-8 -12 -5 5.665 7.583 0.972 222.901 o
-8 -12 -4 10.125 12.249 0.943 193.988 o
-8 -12 -3 44.574 44.124 1.326 64.233 o
-8 -12 -2 32.347 33.761 1.228 83.605 o
-8 -12 -1 112.847 112.050 2.328 20.676 o
-8 -11 -14 2.219 1.444 2.279 53.673 o
-8 -11 -13 11.727 10.393 2.308 47.925 o
-8 -11 -12 66.870 64.448 2.829 23.179 o
-8 -11 -11 6.882 7.858 1.464 112.770 o
-8 -11 -10 61.969 60.362 2.495 28.066 o
-8 -11 -9 59.559 54.566 2.092 35.472 o
-8 -11 -8 92.849 92.610 2.986 18.451 o
-8 -11 -7 13.206 14.450 1.267 121.585 o
-8 -11 -6 3.407 2.908 0.629 505.291 o
-8 -11 -5 12.242 14.852 0.756 222.898 o
-8 -11 -4 20.348 21.640 0.953 138.339 o
-8 -11 -3 1.159 1.827 0.609 643.383 o
-8 -11 -2 74.484 73.957 1.591 38.169 o
-8 -11 -1 165.890 156.223 3.006 12.503 o
-8 -10 -15 1.853 2.583 2.731 37.562 o
-8 -10 -14 11.360 14.577 2.328 46.702 o
-8 -10 -13 0.679 0.314 1.748 92.088 o
-8 -10 -12 64.783 64.094 2.446 28.075 o
-8 -10 -11 5.656 7.465 1.473 113.765 o
-8 -10 -10 54.009 54.733 2.132 35.935 o
-8 -10 -9 64.169 62.690 2.014 34.969 o
-8 -10 -8 45.581 44.959 1.601 53.668 o
-8 -10 -7 115.133 117.609 2.986 16.172 o
-8 -10 -6 33.672 32.337 0.953 100.576 o
-8 -10 -5 155.324 154.691 2.750 13.942 o
-8 -10 -4 47.740 49.056 1.159 66.531 o
-8 -10 -3 91.506 90.930 1.758 30.083 o
-8 -10 -2 101.800 104.103 1.857 26.262 o
-8 -10 -1 51.625 52.169 1.090 64.946 o
-8 -9 -16 7.822 11.306 2.976 30.447 o
-8 -9 -15 26.936 33.034 3.291 22.778 o
-8 -9 -14 1.019 0.933 1.346 152.633 o
-8 -9 -13 6.244 8.919 1.542 103.249 o
-8 -9 -12 23.003 25.186 1.758 64.361 o
-8 -9 -11 4.651 7.848 1.267 149.283 o
-8 -9 -10 75.122 74.998 2.230 28.566 o
-8 -9 -9 66.617 64.969 1.925 35.684 o
-8 -9 -8 3.928 6.139 0.963 243.143 o
-8 -9 -7 32.547 33.683 1.218 84.029 o
-8 -9 -6 101.884 96.480 1.670 28.610 o
-8 -9 -5 243.643 240.896 3.782 7.341 o
-8 -9 -4 39.986 41.580 0.953 85.941 o
-8 -9 -3 45.460 44.792 1.031 75.066 o
-8 -9 -2 126.353 127.501 2.151 19.782 o
-8 -9 -1 52.228 54.625 1.208 60.018 o
-8 -8 -16 35.811 29.557 2.839 28.391 o
-8 -8 -15 3.915 5.825 2.132 59.451 o
-8 -8 -14 74.678 72.336 2.790 22.442 o
-8 -8 -13 35.020 37.297 1.984 47.197 o
-8 -8 -12 48.264 46.374 1.729 48.342 o
-8 -8 -11 63.768 62.867 1.935 36.432 o
-8 -8 -10 7.883 7.829 0.855 248.512 o
-8 -8 -9 15.123 15.609 0.963 162.127 o
-8 -8 -8 76.591 76.776 1.866 33.090 o
-8 -8 -7 219.531 201.792 3.762 8.270 o
-8 -8 -6 78.265 78.858 1.798 33.489 o
-8 -8 -5 134.771 135.566 2.308 17.835 o
-8 -8 -4 20.838 21.885 0.717 168.672 o
-8 -8 -3 2.771 2.564 0.442 849.636 o
-8 -8 -2 226.756 222.989 3.536 8.264 o
-8 -8 -1 46.512 46.786 1.022 73.607 o
-8 -7 -17 15.649 13.811 2.770 33.489 o
-8 -7 -16 7.842 6.267 2.613 39.407 o
-8 -7 -15 177.693 172.657 5.019 7.018 o
-8 -7 -14 9.214 11.267 1.778 77.109 o
-8 -7 -13 37.103 36.708 1.876 50.011 o
-8 -7 -12 11.072 12.082 1.257 129.848 o
-8 -7 -11 65.174 61.324 1.670 41.325 o
-8 -7 -10 34.462 34.744 1.208 82.047 o
-8 -7 -9 2.334 1.326 0.540 720.415 o
-8 -7 -8 12.534 12.622 0.805 215.154 o
-8 -7 -7 67.862 69.232 1.581 40.981 o
-8 -7 -6 157.939 154.534 3.025 12.820 o
-8 -7 -5 123.505 121.715 2.053 20.953 o
-8 -7 -4 8.137 9.342 0.540 383.202 o
-8 -7 -3 394.855 385.755 5.943 3.279 o
-8 -7 -2 176.990 178.393 2.947 11.762 o
-8 -7 -1 1.241 1.297 0.334 1614.590 o
-8 -6 -17 45.812 44.458 3.202 21.884 o
-8 -6 -16 42.552 41.443 2.367 35.013 o
-8 -6 -15 17.535 18.477 1.739 71.095 o
-8 -6 -14 194.514 187.165 5.157 6.470 o
-8 -6 -13 0.460 1.994 0.972 285.477 o
-8 -6 -12 47.672 49.262 1.552 53.233 o
-8 -6 -11 65.388 67.100 1.758 38.717 o
-8 -6 -10 49.109 51.560 1.454 55.015 o
-8 -6 -9 15.088 15.746 0.796 194.584 o
-8 -6 -8 43.670 42.661 1.336 64.951 o
-8 -6 -7 145.516 139.171 2.701 15.112 o
-8 -6 -6 20.792 21.974 0.638 180.065 o
-8 -6 -5 42.845 42.219 0.914 84.145 o
-8 -6 -4 109.634 111.303 1.906 24.236 o
-8 -6 -3 13.351 13.595 0.589 266.028 o
-8 -6 -2 27.338 26.325 0.766 134.621 o
-8 -6 -1 7.957 8.929 0.560 379.311 o
-8 -5 -18 8.660 12.868 3.664 20.358 o
-8 -5 -17 22.308 25.844 2.534 36.753 o
-8 -5 -16 10.850 13.320 1.768 75.805 o
-8 -5 -15 9.241 10.049 1.375 118.699 o
-8 -5 -14 62.889 61.315 1.994 35.758 o
-8 -5 -13 16.274 15.383 1.100 136.876 o
-8 -5 -12 38.429 38.368 1.306 71.685 o
-8 -5 -11 1.586 2.377 0.697 488.842 o
-8 -5 -10 10.377 9.803 0.796 242.275 o
-8 -5 -9 8.535 9.862 0.747 275.645 o
-8 -5 -8 17.851 21.001 0.894 154.904 o
-8 -5 -7 392.295 386.020 6.886 2.887 o
-8 -5 -6 3.156 3.919 0.383 880.380 o
-8 -5 -5 56.407 58.731 1.139 58.250 o
-8 -5 -4 55.057 58.849 1.208 57.107 o
-8 -5 -3 303.730 306.376 4.882 4.873 o
-8 -5 -2 38.979 41.040 0.982 85.949 o
-8 -5 -1 44.605 45.785 0.953 78.650 o
-8 -4 -18 98.236 91.795 3.811 13.337 o
-8 -4 -17 3.658 2.466 1.955 71.229 o
-8 -4 -16 47.839 49.556 2.446 31.833 o
-8 -4 -15 34.774 34.586 1.768 55.284 o
-8 -4 -14 40.413 44.684 1.807 49.378 o
-8 -4 -13 21.209 24.538 1.238 102.581 o
-8 -4 -12 226.492 217.145 4.450 6.868 o
-8 -4 -11 120.005 115.144 2.554 18.433 o
-8 -4 -10 155.691 149.897 2.908 13.456 o
-8 -4 -9 78.687 77.728 1.709 34.793 o
-8 -4 -8 93.522 93.013 1.935 27.643 o
-8 -4 -7 73.947 76.029 1.375 41.600 o
-8 -4 -6 40.356 43.751 0.904 86.609 o
-8 -4 -5 42.347 43.889 0.933 82.878 o
-8 -4 -4 125.043 126.067 2.073 20.451 o
-8 -4 -3 5.214 6.827 0.422 594.447 o
-8 -4 -2 92.423 94.093 1.640 30.911 o
-8 -4 -1 102.850 102.541 1.758 27.110 o
-8 -3 -18 53.676 51.177 2.809 25.476 o
-8 -3 -17 16.765 16.198 1.739 72.432 o
-8 -3 -16 12.001 14.243 1.631 85.046 o
-8 -3 -15 76.899 79.438 2.377 26.201 o
-8 -3 -14 42.205 41.453 1.601 56.162 o
-8 -3 -13 49.683 53.034 1.631 49.222 o
-8 -3 -12 46.027 45.136 1.395 60.439 o
-8 -3 -11 184.628 172.794 3.359 10.462 o
-8 -3 -10 28.953 30.569 0.992 106.679 o
-8 -3 -9 14.437 17.897 0.845 182.490 o
-8 -3 -8 271.327 258.401 4.008 6.424 o
-8 -3 -7 136.698 136.892 2.230 18.031 o
-8 -3 -6 169.887 163.168 2.642 13.363 o
-8 -3 -5 436.299 432.256 6.581 2.729 o
-8 -3 -4 85.006 85.705 1.503 35.150 o
-8 -3 -3 152.997 153.080 2.485 15.151 o
-8 -3 -2 733.450 723.554 10.874 1.075 o
-8 -3 -1 103.312 102.345 1.798 26.697 o
-8 -2 -18 102.997 95.695 3.605 14.078 o
-8 -2 -17 58.747 63.485 2.593 26.958 o
-8 -2 -16 0.525 1.572 1.424 137.050 o
-8 -2 -15 59.174 66.619 2.279 31.192 o
-8 -2 -14 15.442 17.436 1.169 126.885 o
-8 -2 -13 6.579 7.063 0.884 250.570 o
-8 -2 -12 18.587 17.072 0.855 165.416 o
-8 -2 -11 296.611 280.876 4.361 5.548 o
-8 -2 -10 110.119 107.502 1.837 24.977 o
-8 -2 -9 66.484 67.012 1.248 48.502 o
-8 -2 -8 134.570 136.047 2.249 18.138 o
-8 -2 -7 186.426 188.413 3.271 10.377 o
-8 -2 -6 139.143 135.458 2.249 17.792 o
-8 -2 -5 219.831 218.648 3.448 8.635 o
-8 -2 -4 385.997 382.916 5.845 3.380 o
-8 -2 -3 151.816 148.925 2.407 15.677 o
-8 -2 -2 77.122 77.581 1.365 40.480 o
-8 -2 -1 722.534 705.087 10.609 1.118 o
-8 -1 -18 1.290 2.446 1.925 74.921 o
-8 -1 -17 3.481 5.638 1.601 102.173 o
-8 -1 -16 74.270 81.363 2.642 23.514 o
-8 -1 -15 16.500 17.956 0.933 158.339 o
-8 -1 -14 189.191 188.963 3.507 9.718 o
-8 -1 -13 23.335 24.469 0.943 128.489 o
-8 -1 -12 35.833 35.176 0.864 100.773 o
-8 -1 -11 80.720 82.129 1.503 36.712 o
-8 -1 -10 36.435 38.958 0.953 91.966 o
-8 -1 -9 73.247 73.593 1.356 42.582 o
-8 -1 -8 30.232 31.748 0.786 119.613 o
-8 -1 -7 36.227 36.060 0.835 101.257 o
-8 -1 -6 13.868 14.911 0.570 260.772 o
-8 -1 -5 16.391 18.742 0.619 215.644 o
-8 -1 -4 819.560 792.206 11.876 0.898 o
-8 -1 -3 424.087 428.081 6.503 2.815 o
-8 -1 -2 512.648 506.114 7.672 2.057 o
-8 -1 -1 27.024 27.209 0.697 140.989 o
-7 -17 -5 0.216 1.326 2.927 33.046 o
-7 -17 -4 22.978 20.333 2.318 43.060 o
-7 -17 -3 6.610 4.656 1.778 81.847 o
-7 -17 -2 4.490 6.277 1.925 71.557 o
-7 -17 -1 78.723 76.687 3.045 19.608 o
-7 -16 -8 37.014 27.927 2.839 28.343 o
-7 -16 -7 24.659 25.038 2.662 33.533 o
-7 -16 -6 1.336 2.416 1.768 88.432 o
-7 -16 -5 38.112 36.875 2.112 42.600 o
-7 -16 -4 12.713 11.837 1.748 76.362 o
-7 -16 -3 35.869 40.667 1.994 46.047 o
-7 -16 -2 14.934 18.546 1.768 71.017 o
-7 -16 -1 5.635 6.061 1.395 126.483 o
-7 -15 -10 33.756 27.337 3.143 24.298 o
-7 -15 -9 1.206 0.845 2.024 68.468 o
-7 -15 -8 32.904 32.219 2.544 34.011 o
-7 -15 -7 14.943 16.326 2.092 54.535 o
-7 -15 -6 55.933 54.321 1.965 38.886 o
-7 -15 -5 36.104 37.956 1.748 54.619 o
-7 -15 -4 0.496 0.638 1.316 161.420 o
-7 -15 -3 39.466 40.932 1.798 50.815 o
-7 -15 -2 7.708 9.322 1.287 135.984 o
-7 -15 -1 132.400 132.737 3.153 14.012 o
-7 -14 -11 33.834 29.930 2.633 32.279 o
-7 -14 -10 1.967 2.957 2.456 46.213 o
-7 -14 -9 12.166 12.013 1.945 64.148 o
-7 -14 -8 80.936 78.996 3.065 19.201 o
-7 -14 -7 90.908 89.418 3.075 18.067 o
-7 -14 -6 106.796 105.861 2.652 19.233 o
-7 -14 -5 25.784 28.241 1.493 76.213 o
-7 -14 -4 8.438 10.402 1.179 152.009 o
-7 -14 -3 31.842 34.056 1.464 70.721 o
-7 -14 -2 39.289 40.834 1.532 60.475 o
-7 -14 -1 3.118 3.664 1.090 209.076 o
-7 -13 -13 14.999 14.430 3.173 26.152 o
-7 -13 -12 5.770 5.108 2.299 50.994 o
-7 -13 -11 32.573 32.651 2.524 34.442 o
-7 -13 -10 3.785 6.827 2.102 60.873 o
-7 -13 -9 9.223 12.102 1.493 102.621 o
-7 -13 -8 77.682 73.053 2.603 24.004 o
-7 -13 -7 91.742 83.406 2.741 20.804 o
-7 -13 -6 27.369 27.141 1.179 96.937 o
-7 -13 -5 29.631 30.952 1.316 82.399 o
-7 -13 -4 49.403 49.046 1.503 53.975 o
-7 -13 -3 62.525 65.126 1.798 39.029 o
-7 -13 -2 166.901 161.154 3.124 11.978 o
-7 -13 -1 108.627 112.393 2.367 20.791 o
-7 -12 -14 26.852 25.834 2.780 30.814 o
-7 -12 -13 71.021 71.334 3.595 16.162 o
-7 -12 -12 24.887 21.856 2.122 48.706 o
-7 -12 -11 16.663 16.385 1.807 68.198 o
-7 -12 -10 2.143 5.245 1.798 83.692 o
-7 -12 -9 60.171 61.570 2.426 29.216 o
-7 -12 -8 99.020 101.136 3.291 15.840 o
-7 -12 -7 20.618 22.612 1.385 91.826 o
-7 -12 -6 158.294 152.942 3.242 12.100 o
-7 -12 -5 32.701 34.586 1.110 90.032 o
-7 -12 -4 101.907 100.243 1.974 25.465 o
-7 -12 -3 70.944 70.410 1.572 40.039 o
-7 -12 -2 59.547 58.643 1.365 50.757 o
-7 -12 -1 7.331 9.676 0.737 293.170 o
-7 -11 -15 6.609 8.074 2.505 42.756 o
-7 -11 -14 25.261 25.481 2.416 39.138 o
-7 -11 -13 18.458 19.675 2.279 45.635 o
-7 -11 -12 3.285 4.096 1.552 109.610 o
-7 -11 -11 9.911 11.080 1.690 83.556 o
-7 -11 -10 41.176 41.207 1.788 50.383 o
-7 -11 -9 83.537 84.496 2.524 23.522 o
-7 -11 -8 159.620 150.506 3.801 10.357 o
-7 -11 -7 21.953 23.752 1.415 87.351 o
-7 -11 -6 63.825 62.650 1.424 46.728 o
-7 -11 -5 71.796 75.469 1.640 37.893 o
-7 -11 -4 14.178 15.589 0.727 215.590 o
-7 -11 -3 179.070 174.867 3.045 11.470 o
-7 -11 -2 22.875 26.139 0.953 126.555 o
-7 -11 -1 81.260 82.434 1.572 35.562 o
-7 -10 -16 14.418 19.027 3.792 18.644 o
-7 -10 -15 24.309 27.504 2.868 29.444 o
-7 -10 -14 47.125 47.228 2.485 31.461 o
-7 -10 -13 29.565 29.606 2.082 47.190 o
-7 -10 -12 53.230 52.837 1.984 39.372 o
-7 -10 -11 45.760 46.570 1.699 50.163 o
-7 -10 -10 15.871 17.298 1.306 109.555 o
-7 -10 -9 14.273 12.868 1.110 143.958 o
-7 -10 -8 38.525 41.187 1.562 59.651 o
-7 -10 -7 86.862 82.404 2.171 26.934 o
-7 -10 -6 26.153 26.139 0.766 138.064 o
-7 -10 -5 59.908 57.150 1.149 56.429 o
-7 -10 -4 56.950 57.906 1.189 56.842 o
-7 -10 -3 123.994 122.501 2.092 20.615 o
-7 -10 -2 53.431 53.407 1.208 59.655 o
-7 -10 -1 117.299 117.659 2.073 21.703 o
-7 -9 -16 64.855 62.474 3.271 19.199 o
-7 -9 -15 22.329 23.044 2.210 46.294 o
-7 -9 -14 14.424 13.163 1.906 64.808 o
-7 -9 -13 54.393 54.065 2.063 37.283 o
-7 -9 -12 75.338 78.269 2.338 26.955 o
-7 -9 -11 22.142 24.705 1.306 95.171 o
-7 -9 -10 21.088 21.433 1.248 104.173 o
-7 -9 -9 75.763 72.473 2.043 31.171 o
-7 -9 -8 125.356 115.812 2.583 17.819 o
-7 -9 -7 25.450 26.777 1.041 111.893 o
-7 -9 -6 47.122 47.238 1.248 64.403 o
-7 -9 -5 127.031 126.460 2.141 19.825 o
-7 -9 -4 28.991 31.011 0.855 117.392 o
-7 -9 -3 136.679 138.179 2.328 17.485 o
-7 -9 -2 21.151 22.455 0.727 164.953 o
-7 -9 -1 35.929 37.514 0.943 94.180 o
-7 -8 -17 61.238 53.977 3.418 18.467 o
-7 -8 -16 23.948 30.441 2.927 28.309 o
-7 -8 -15 25.150 28.653 2.299 42.004 o
-7 -8 -14 64.162 62.032 2.328 29.994 o
-7 -8 -13 57.331 57.081 2.092 35.687 o
-7 -8 -12 28.325 28.987 1.395 79.693 o
-7 -8 -11 163.300 152.844 3.595 10.811 o
-7 -8 -10 89.322 89.192 2.171 26.098 o
-7 -8 -9 21.123 21.021 1.022 128.677 o
-7 -8 -8 45.267 42.366 1.208 69.028 o
-7 -8 -7 44.714 47.808 1.277 64.763 o
-7 -8 -6 38.374 38.584 1.149 79.365 o
-7 -8 -5 1.472 1.483 0.334 1518.500 o
-7 -8 -4 128.006 119.751 2.024 20.772 o
-7 -8 -3 0.562 0.305 0.285 2695.250 o
-7 -8 -2 193.483 194.808 3.192 10.238 o
-7 -8 -1 49.233 50.450 1.081 67.678 o
-7 -7 -17 11.709 17.308 2.868 31.728 o
-7 -7 -16 19.499 20.363 2.466 39.650 o
-7 -7 -15 14.996 12.986 1.778 72.258 o
-7 -7 -14 36.325 42.671 2.033 44.442 o
-7 -7 -13 28.806 33.565 1.581 67.059 o
-7 -7 -12 24.175 26.109 1.257 95.659 o
-7 -7 -11 15.278 16.345 1.002 153.612 o
-7 -7 -10 74.238 72.640 1.857 34.194 o
-7 -7 -9 4.425 5.373 0.648 426.462 o
-7 -7 -8 6.124 4.302 0.648 401.691 o
-7 -7 -7 21.252 22.308 0.874 145.004 o
-7 -7 -6 248.361 253.931 4.705 5.960 o
-7 -7 -5 85.956 84.506 1.523 34.807 o
-7 -7 -4 314.380 315.364 4.872 4.735 o
-7 -7 -3 202.523 199.621 3.192 9.880 o
-7 -7 -2 13.869 14.430 0.599 254.832 o
-7 -7 -1 213.522 217.184 3.448 8.811 o
-7 -6 -18 14.057 15.353 2.967 29.658 o
-7 -6 -17 46.940 45.352 3.114 22.733 o
-7 -6 -16 41.299 40.618 2.299 36.810 o
-7 -6 -15 14.333 15.491 1.788 71.219 o
-7 -6 -14 11.160 13.929 1.149 144.543 o
-7 -6 -13 26.487 28.477 1.277 89.817 o
-7 -6 -12 6.779 5.805 0.845 270.423 o
-7 -6 -11 23.048 23.899 1.061 117.194 o
-7 -6 -10 192.863 185.220 3.860 8.880 o
-7 -6 -9 140.172 137.177 2.652 15.716 o
-7 -6 -8 142.016 142.324 2.731 15.096 o
-7 -6 -7 39.779 40.392 1.149 77.145 o
-7 -6 -6 15.017 15.363 0.796 195.926 o
-7 -6 -5 28.766 30.706 0.747 127.326 o
-7 -6 -4 85.485 88.799 1.552 34.029 o
-7 -6 -3 115.965 118.199 1.974 22.506 o
-7 -6 -2 121.841 124.348 2.082 20.802 o
-7 -6 -1 641.094 650.128 9.774 1.333 o
-7 -5 -18 0.259 2.564 2.967 32.097 o
-7 -5 -17 164.023 159.416 5.029 7.292 o
-7 -5 -16 36.257 41.590 2.318 37.357 o
-7 -5 -15 23.793 22.819 1.405 86.617 o
-7 -5 -14 10.983 13.182 1.287 124.605 o
-7 -5 -13 22.633 21.355 1.081 118.447 o
-7 -5 -12 2.319 3.605 0.776 382.118 o
-7 -5 -11 51.478 50.568 1.454 54.079 o
-7 -5 -10 6.798 7.072 0.707 330.158 o
-7 -5 -9 174.567 170.525 3.222 11.216 o
-7 -5 -8 159.841 157.431 3.075 12.506 o
-7 -5 -7 204.952 197.980 3.713 8.744 o
-7 -5 -6 218.013 208.815 3.851 8.069 o
-7 -5 -5 247.838 239.128 3.733 7.348 o
-7 -5 -4 119.771 122.207 2.024 21.515 o
-7 -5 -3 563.098 566.368 8.546 1.703 o
-7 -5 -2 493.224 488.286 7.426 2.193 o
-7 -5 -1 890.146 892.508 13.389 0.734 o
-7 -4 -18 11.132 8.487 2.485 42.287 o
-7 -4 -17 1.843 3.566 1.640 100.931 o
-7 -4 -16 35.189 38.967 1.886 49.989 o
-7 -4 -15 10.974 10.736 1.120 155.025 o
-7 -4 -14 1.391 2.711 0.766 417.282 o
-7 -4 -13 33.608 34.213 1.306 77.597 o
-7 -4 -12 70.827 72.316 1.857 35.002 o
-7 -4 -11 114.133 109.044 2.200 21.607 o
-7 -4 -10 126.886 125.134 2.475 17.962 o
-7 -4 -9 38.425 36.364 1.031 86.728 o
-7 -4 -8 80.929 78.809 1.670 34.700 o
-7 -4 -7 173.069 170.024 3.202 11.336 o
-7 -4 -6 105.029 106.549 1.778 26.282 o
-7 -4 -5 308.515 306.170 4.715 4.962 o
-7 -4 -4 532.751 534.257 8.065 1.890 o
-7 -4 -3 786.788 763.445 11.454 0.963 o
-7 -4 -2 53.773 58.417 1.120 60.506 o
-7 -4 -1 104.564 107.286 1.827 25.873 o
-7 -3 -19 5.864 9.420 3.291 25.376 o
-7 -3 -18 81.113 80.911 3.055 19.197 o
-7 -3 -17 33.513 30.618 1.758 57.227 o
-7 -3 -16 58.042 61.255 2.289 31.705 o
-7 -3 -15 14.178 15.569 1.159 133.230 o
-7 -3 -14 98.760 99.349 2.357 22.555 o
-7 -3 -13 26.187 27.101 1.149 101.010 o
-7 -3 -12 19.474 20.225 0.864 155.191 o
-7 -3 -11 78.624 77.591 1.709 34.824 o
-7 -3 -10 70.181 70.646 1.660 38.669 o
-7 -3 -9 37.472 36.119 1.022 88.557 o
-7 -3 -8 87.263 86.323 1.817 30.636 o
-7 -3 -7 12.098 13.212 0.452 326.309 o
-7 -3 -6 497.149 491.606 7.446 2.172 o
-7 -3 -5 238.559 239.403 3.723 7.540 o
-7 -3 -4 444.012 451.293 6.837 2.578 o
-7 -3 -3 116.212 122.678 2.043 21.748 o
-7 -3 -2 18.279 19.214 0.550 215.307 o
-7 -3 -1 136.418 138.414 2.240 17.942 o
-7 -2 -19 39.422 35.588 2.996 25.336 o
-7 -2 -18 37.430 39.311 2.603 31.538 o
-7 -2 -17 19.009 20.343 1.896 60.951 o
-7 -2 -16 46.121 49.714 1.896 43.979 o
-7 -2 -15 4.117 4.980 1.169 178.195 o
-7 -2 -14 42.235 40.529 1.297 68.346 o
-7 -2 -13 145.087 138.562 2.741 14.985 o
-7 -2 -12 79.970 81.117 1.837 32.344 o
-7 -2 -11 26.705 26.011 0.688 144.685 o
-7 -2 -10 67.022 66.972 1.248 48.278 o
-7 -2 -9 11.109 11.365 0.501 335.671 o
-7 -2 -8 115.698 114.653 1.906 23.244 o
-7 -2 -7 160.945 162.412 2.613 13.946 o
-7 -2 -6 735.356 742.630 11.149 1.040 o
-7 -2 -5 1.044 1.061 0.216 2830.720 o
-7 -2 -4 35.703 33.771 0.756 108.941 o
-7 -2 -3 5.153 5.422 0.393 665.570 o
-7 -2 -2 772.480 748.160 11.228 0.999 o
-7 -2 -1 23.404 23.988 0.599 169.711 o
-7 -1 -19 43.146 37.789 2.731 28.665 o
-7 -1 -18 50.618 54.281 2.593 28.663 o
-7 -1 -17 89.399 89.418 2.691 21.157 o
-7 -1 -16 22.960 22.632 1.405 87.613 o
-7 -1 -15 12.620 14.145 0.884 191.323 o
-7 -1 -14 1.012 1.513 0.452 1074.320 o
-7 -1 -13 29.173 28.310 0.825 122.373 o
-7 -1 -12 126.950 124.220 2.112 20.116 o
-7 -1 -11 45.850 45.843 0.982 76.202 o
-7 -1 -10 62.555 62.857 1.228 51.661 o
-7 -1 -9 118.587 117.069 1.965 22.335 o
-7 -1 -8 287.384 279.579 4.558 5.480 o
-7 -1 -7 168.438 164.533 2.691 13.238 o
-7 -1 -6 107.422 107.629 1.778 25.841 o
-7 -1 -5 222.757 215.956 3.389 8.703 o
-7 -1 -4 155.328 157.422 2.505 14.803 o
-7 -1 -3 132.563 133.768 2.151 18.928 o
-7 -1 -2 51.565 53.810 1.012 66.913 o
-7 -1 -1 89.938 88.229 1.483 33.896 o
-6 -18 -1 8.785 13.487 5.039 10.953 o
-6 -17 -6 7.252 13.428 2.741 35.507 o
-6 -17 -5 9.422 14.803 2.112 56.190 o
-6 -17 -4 70.441 67.375 2.583 25.385 o
-6 -17 -3 38.154 37.553 2.240 39.232 o
-6 -17 -2 1.439 3.713 1.915 75.135 o
-6 -17 -1 101.698 96.362 3.320 15.654 o
-6 -16 -9 7.000 9.184 2.967 30.866 o
-6 -16 -8 22.931 23.251 2.986 27.862 o
-6 -16 -7 1.259 2.416 1.493 122.818 o
-6 -16 -6 9.585 13.870 1.847 71.111 o
-6 -16 -5 228.944 219.561 4.921 6.158 o
-6 -16 -4 23.412 22.995 1.778 63.758 o
-6 -16 -3 43.561 47.179 1.955 43.648 o
-6 -16 -2 77.648 76.049 2.367 26.442 o
-6 -16 -1 26.495 27.170 1.984 52.200 o
-6 -15 -11 30.178 28.241 3.723 18.283 o
-6 -15 -10 75.354 79.290 3.900 13.989 o
-6 -15 -9 90.584 80.626 3.507 15.530 o
-6 -15 -8 108.001 105.920 3.497 14.175 o
-6 -15 -7 2.705 3.684 1.169 186.624 o
-6 -15 -6 3.324 4.980 1.248 161.752 o
-6 -15 -5 45.063 49.173 1.876 44.926 o
-6 -15 -4 67.022 68.603 2.073 32.782 o
-6 -15 -3 38.709 42.317 1.719 53.486 o
-6 -15 -2 252.923 244.423 5.098 5.516 o
-6 -15 -1 13.528 16.807 1.306 113.893 o
-6 -14 -12 5.738 6.630 2.672 38.123 o
-6 -14 -11 0.124 0.894 2.397 49.297 o
-6 -14 -10 102.387 97.787 3.536 14.410 o
-6 -14 -9 32.157 36.188 2.230 41.139 o
-6 -14 -8 13.750 19.990 2.082 54.710 o
-6 -14 -7 32.477 28.761 1.346 78.910 o
-6 -14 -6 17.810 21.011 1.287 105.641 o
-6 -14 -5 36.628 40.234 1.621 58.641 o
-6 -14 -4 31.535 35.873 1.562 65.459 o
-6 -14 -3 26.714 27.769 1.277 89.965 o
-6 -14 -2 11.312 12.593 1.110 152.940 o
-6 -14 -1 51.519 54.075 1.473 52.639 o
-6 -13 -13 10.799 14.410 2.898 31.441 o
-6 -13 -12 12.931 11.483 2.210 51.196 o
-6 -13 -11 99.264 100.744 3.487 14.743 o
-6 -13 -10 101.080 100.969 3.409 15.074 o
-6 -13 -9 39.018 41.354 2.141 40.970 o
-6 -13 -8 0.375 2.132 1.346 152.760 o
-6 -13 -7 13.239 13.143 1.287 120.203 o
-6 -13 -6 28.781 30.873 1.100 98.362 o
-6 -13 -5 0.758 0.491 0.678 575.749 o
-6 -13 -4 10.625 9.607 0.884 214.153 o
-6 -13 -3 152.998 147.137 2.976 13.395 o
-6 -13 -2 4.770 4.322 0.747 356.551 o
-6 -13 -1 65.055 65.784 1.591 42.231 o
-6 -12 -14 19.750 21.699 2.662 34.610 o
-6 -12 -13 29.675 31.522 2.279 41.043 o
-6 -12 -12 76.061 72.208 2.898 21.289 o
-6 -12 -11 21.021 22.868 1.837 62.158 o
-6 -12 -10 94.696 88.200 2.515 22.225 o
-6 -12 -9 41.089 43.083 1.925 45.912 o
-6 -12 -8 19.714 23.261 1.523 81.857 o
-6 -12 -7 0.034 0.845 1.002 278.746 o
-6 -12 -6 11.904 12.848 0.766 229.216 o
-6 -12 -5 24.069 26.856 0.943 124.099 o
-6 -12 -4 7.578 9.322 0.737 292.405 o
-6 -12 -3 116.737 117.148 2.230 20.718 o
-6 -12 -2 150.279 144.819 2.593 15.123 o
-6 -12 -1 87.355 88.367 1.778 30.892 o
-6 -11 -15 70.282 62.002 3.359 18.150 o
-6 -11 -14 36.022 32.749 2.416 36.119 o
-6 -11 -13 14.000 15.304 1.660 80.420 o
-6 -11 -12 12.039 14.577 1.464 100.332 o
-6 -11 -11 116.638 114.388 3.075 15.700 o
-6 -11 -10 49.082 53.810 1.906 42.188 o
-6 -11 -9 55.803 56.953 1.965 38.578 o
-6 -11 -8 107.071 103.602 2.829 18.111 o
-6 -11 -7 19.546 18.713 1.179 116.153 o
-6 -11 -6 84.969 81.206 1.690 33.236 o
-6 -11 -5 31.275 33.545 0.982 101.285 o
-6 -11 -4 264.733 253.185 4.273 6.251 o
-6 -11 -3 76.256 78.190 1.523 38.179 o
-6 -11 -2 244.079 235.072 3.782 7.388 o
-6 -11 -1 33.192 34.881 0.963 98.726 o
-6 -10 -16 6.643 6.149 2.711 36.957 o
-6 -10 -15 1.139 2.947 1.788 86.488 o
-6 -10 -14 126.366 118.484 3.546 12.913 o
-6 -10 -13 13.305 13.477 1.483 97.416 o
-6 -10 -12 58.938 53.486 1.925 39.021 o
-6 -10 -11 20.741 24.312 1.385 90.689 o
-6 -10 -10 45.474 49.262 1.807 46.637 o
-6 -10 -9 31.493 32.307 1.405 74.843 o
-6 -10 -8 80.111 81.461 2.240 27.206 o
-6 -10 -7 67.507 65.548 1.935 35.245 o
-6 -10 -6 120.788 111.716 2.014 22.051 o
-6 -10 -5 242.296 236.427 3.733 7.482 o
-6 -10 -4 106.206 104.702 1.847 25.653 o
-6 -10 -3 158.930 159.209 2.642 14.033 o
-6 -10 -2 13.643 15.334 0.688 229.642 o
-6 -10 -1 8.263 9.666 0.629 332.227 o
-6 -9 -17 16.994 19.449 3.644 19.937 o
-6 -9 -16 45.564 46.639 2.937 24.935 o
-6 -9 -15 57.043 55.588 2.328 31.737 o
-6 -9 -14 62.260 65.479 2.426 28.612 o
-6 -9 -13 10.442 8.713 1.346 121.785 o
-6 -9 -12 49.852 53.515 1.876 42.706 o
-6 -9 -11 153.885 144.976 3.536 11.437 o
-6 -9 -10 4.183 4.617 1.012 227.720 o
-6 -9 -9 1.983 2.858 0.786 386.910 o
-6 -9 -8 178.428 169.366 3.536 10.248 o
-6 -9 -7 75.627 75.754 1.709 35.767 o
-6 -9 -6 123.204 122.560 2.053 20.941 o
-6 -9 -5 1.291 1.798 0.393 1240.080 o
-6 -9 -4 15.252 16.060 0.638 227.840 o
-6 -9 -3 41.325 41.757 0.982 82.896 o
-6 -9 -2 5.547 6.513 0.550 467.015 o
-6 -9 -1 67.431 68.004 1.375 45.327 o
-6 -8 -17 28.613 32.995 2.849 28.904 o
-6 -8 -16 24.872 25.215 2.161 46.813 o
-6 -8 -15 13.249 16.719 1.955 61.813 o
-6 -8 -14 19.791 21.198 1.434 89.576 o
-6 -8 -13 42.373 43.093 1.621 54.986 o
-6 -8 -12 8.664 10.825 1.179 150.724 o
-6 -8 -11 14.262 15.432 1.012 156.685 o
-6 -8 -10 16.588 19.538 0.972 149.284 o
-6 -8 -9 13.861 14.066 0.953 171.516 o
-6 -8 -8 34.125 35.019 1.120 87.463 o
-6 -8 -7 256.051 249.806 4.538 6.083 o
-6 -8 -6 74.054 77.630 1.748 35.317 o
-6 -8 -5 47.485 50.784 1.041 70.328 o
-6 -8 -4 94.080 98.317 1.729 29.248 o
-6 -8 -3 47.661 50.323 1.051 70.017 o
-6 -8 -2 7.335 8.497 0.540 407.547 o
-6 -8 -1 162.759 160.614 2.613 13.898 o
-6 -7 -18 31.950 27.406 3.409 21.273 o
-6 -7 -17 4.514 6.090 2.200 55.680 o
-6 -7 -16 3.784 2.868 1.581 105.998 o
-6 -7 -15 9.549 10.353 1.346 121.926 o
-6 -7 -14 30.722 30.343 1.513 70.379 o
-6 -7 -13 11.891 11.512 0.972 180.647 o
-6 -7 -12 53.749 53.741 1.572 49.016 o
-6 -7 -11 18.262 19.184 1.012 139.319 o
-6 -7 -10 76.476 75.302 1.876 33.128 o
-6 -7 -9 72.575 70.803 1.866 34.620 o
-6 -7 -8 68.316 65.656 1.532 42.342 o
-6 -7 -7 161.694 161.135 3.055 12.414 o
-6 -7 -6 38.532 40.932 1.169 77.107 o
-6 -7 -5 67.741 69.998 1.287 46.565 o
-6 -7 -4 119.006 120.998 2.063 21.403 o
-6 -7 -3 11.280 13.005 0.580 293.482 o
-6 -7 -2 62.539 64.752 1.218 51.441 o
-6 -7 -1 316.534 319.666 5.069 4.548 o
-6 -6 -18 21.110 23.988 2.957 28.514 o
-6 -6 -17 97.391 95.184 3.556 14.590 o
-6 -6 -16 14.027 14.597 1.523 92.157 o
-6 -6 -15 56.922 56.020 2.151 34.797 o
-6 -6 -14 91.987 90.371 2.200 25.354 o
-6 -6 -13 59.879 61.973 1.837 39.419 o
-6 -6 -12 39.352 38.840 1.287 71.673 o
-6 -6 -11 35.240 35.136 1.228 79.965 o
-6 -6 -10 85.145 83.524 1.857 30.827 o
-6 -6 -9 107.854 102.050 2.092 23.553 o
-6 -6 -8 142.335 146.597 3.035 13.689 o
-6 -6 -7 235.332 226.801 4.165 7.062 o
-6 -6 -6 41.663 41.315 1.130 75.890 o
-6 -6 -5 39.461 40.097 0.835 93.509 o
-6 -6 -4 160.580 163.109 2.623 13.912 o
-6 -6 -3 58.296 57.159 1.081 59.173 o
-6 -6 -2 310.291 311.828 4.823 4.829 o
-6 -6 -1 525.569 525.760 7.976 1.935 o
-6 -5 -18 2.659 1.611 2.721 37.775 o
-6 -5 -17 22.599 23.496 2.515 37.405 o
-6 -5 -16 19.633 22.318 1.640 74.341 o
-6 -5 -15 42.988 47.327 1.699 51.164 o
-6 -5 -14 78.868 76.560 1.955 31.418 o
-6 -5 -13 18.244 20.785 1.090 127.117 o
-6 -5 -12 117.567 116.745 2.613 18.201 o
-6 -5 -11 86.435 82.581 1.729 32.266 o
-6 -5 -10 102.404 98.730 2.024 25.059 o
-6 -5 -9 51.409 56.383 1.395 54.402 o
-6 -5 -8 324.716 322.868 5.776 3.983 o
-6 -5 -7 171.678 171.016 3.212 11.340 o
-6 -5 -6 129.080 128.984 2.475 17.646 o
-6 -5 -5 34.234 31.640 0.776 112.368 o
-6 -5 -4 723.043 723.966 10.884 1.083 o
-6 -5 -3 234.444 234.708 3.644 7.792 o
-6 -5 -2 52.484 54.939 1.041 64.892 o
-6 -5 -1 161.449 162.657 2.574 14.053 o
-6 -4 -19 32.369 28.231 3.369 21.648 o
-6 -4 -18 6.393 6.326 2.073 61.392 o
-6 -4 -17 28.096 29.066 1.866 55.767 o
-6 -4 -16 149.129 145.182 3.409 12.035 o
-6 -4 -15 8.025 7.957 1.139 165.314 o
-6 -4 -14 96.650 94.201 2.191 24.590 o
-6 -4 -13 349.377 345.834 6.817 3.193 o
-6 -4 -12 69.587 70.843 1.680 38.463 o
-6 -4 -11 97.251 93.416 1.935 27.026 o
-6 -4 -10 29.347 29.370 0.953 110.197 o
-6 -4 -9 76.383 77.129 1.690 35.712 o
-6 -4 -8 33.936 34.252 1.022 94.287 o
-6 -4 -7 85.661 88.121 1.847 30.415 o
-6 -4 -6 203.748 198.697 3.664 8.863 o
-6 -4 -5 714.114 707.827 10.609 1.126 o
-6 -4 -4 126.205 128.424 2.073 20.219 o
-6 -4 -3 206.657 208.736 3.242 9.518 o
-6 -4 -2 71.089 70.735 1.238 46.016 o
-6 -4 -1 156.643 158.168 2.524 14.629 o
-6 -3 -19 24.975 22.426 2.711 32.670 o
-6 -3 -18 19.036 20.343 2.033 54.609 o
-6 -3 -17 77.473 84.939 2.898 20.627 o
-6 -3 -16 53.536 54.920 1.847 42.062 o
-6 -3 -15 110.805 108.563 2.672 18.671 o
-6 -3 -14 22.285 23.182 1.051 120.464 o
-6 -3 -13 11.414 11.738 0.835 216.764 o
-6 -3 -12 5.545 4.754 0.815 302.510 o
-6 -3 -11 39.248 40.814 1.159 76.971 o
-6 -3 -10 20.290 20.422 0.825 157.807 o
-6 -3 -9 65.071 64.880 1.444 45.401 o
-6 -3 -8 71.529 74.369 1.631 38.281 o
-6 -3 -7 286.269 284.009 5.108 4.959 o
-6 -3 -6 347.224 339.508 5.167 4.146 o
-6 -3 -5 480.937 480.712 7.269 2.281 o
-6 -3 -4 308.470 307.486 4.735 4.940 o
-6 -3 -3 1066.050 1061.360 15.874 0.528 o
-6 -3 -2 189.688 185.034 2.898 11.270 o
-6 -3 -1 879.199 895.287 13.526 0.732 o
-6 -2 -19 35.385 34.724 2.819 28.441 o
-6 -2 -18 18.417 17.809 2.073 53.705 o
-6 -2 -17 22.195 24.096 1.660 70.603 o
-6 -2 -16 15.297 15.668 1.621 82.109 o
-6 -2 -15 6.346 5.363 0.982 222.217 o
-6 -2 -14 46.344 47.779 1.356 60.851 o
-6 -2 -13 8.643 8.949 0.766 271.162 o
-6 -2 -12 3.239 2.986 0.550 610.771 o
-6 -2 -11 79.533 79.114 1.434 38.463 o
-6 -2 -10 330.311 324.116 4.951 4.492 o
-6 -2 -9 36.372 35.598 0.766 105.541 o
-6 -2 -8 239.210 236.457 3.684 7.616 o
-6 -2 -7 123.277 121.303 1.974 21.502 o
-6 -2 -6 166.214 164.799 2.593 13.674 o
-6 -2 -5 323.065 313.586 4.784 4.728 o
-6 -2 -4 197.709 193.678 3.016 10.534 o
-6 -2 -3 6.468 7.613 0.383 562.590 o
-6 -2 -2 447.487 448.287 6.768 2.593 o
-6 -2 -1 626.354 622.123 9.342 1.428 o
-6 -1 -19 27.968 24.361 2.672 32.858 o
-6 -1 -18 6.621 8.526 1.896 71.496 o
-6 -1 -17 10.888 12.347 1.110 154.630 o
-6 -1 -16 94.073 95.989 2.191 24.807 o
-6 -1 -15 85.286 85.852 1.778 31.549 o
-6 -1 -14 1.104 1.680 0.560 748.106 o
-6 -1 -13 20.787 22.043 0.756 162.965 o
-6 -1 -12 47.546 45.991 1.002 73.799 o
-6 -1 -11 53.085 54.281 1.090 63.191 o
-6 -1 -10 128.753 128.749 2.122 19.669 o
-6 -1 -9 33.538 34.527 0.776 110.953 o
-6 -1 -8 192.209 186.586 2.947 11.021 o
-6 -1 -7 302.383 300.423 4.636 5.122 o
-6 -1 -6 3.240 3.507 0.363 935.241 o
-6 -1 -5 458.833 457.530 6.935 2.484 o
-6 -1 -4 439.017 430.056 6.503 2.749 o
-6 -1 -3 12.145 14.764 0.471 308.951 o
-6 -1 -2 905.794 919.265 13.732 0.703 o
-6 -1 -1 156.585 157.097 2.495 14.776 o
-5 -18 -3 22.298 24.292 2.800 31.176 o
-5 -18 -2 1.184 2.731 2.092 63.643 o
-5 -18 -1 84.601 77.257 3.271 17.473 o
-5 -17 -7 11.651 13.703 2.682 36.196 o
-5 -17 -6 16.369 19.547 2.112 52.526 o
-5 -17 -5 61.564 62.012 2.603 26.564 o
-5 -17 -4 6.197 7.092 1.581 100.038 o
-5 -17 -3 24.378 28.938 2.416 38.952 o
-5 -17 -2 5.211 3.733 1.837 78.518 o
-5 -17 -1 4.708 3.949 1.778 83.771 o
-5 -16 -9 91.605 78.259 3.674 14.582 o
-5 -16 -8 14.935 16.355 2.475 40.823 o
-5 -16 -7 116.492 114.584 3.114 15.494 o
-5 -16 -6 33.257 33.840 1.906 51.075 o
-5 -16 -5 11.556 10.982 1.483 101.298 o
-5 -16 -4 2.328 2.466 1.365 143.055 o
-5 -16 -3 39.258 40.961 2.004 44.626 o
-5 -16 -2 116.357 116.195 2.986 16.141 o
-5 -16 -1 23.049 25.962 1.817 61.197 o
-5 -15 -11 48.367 45.814 3.153 22.159 o
-5 -15 -10 144.079 135.968 5.059 7.706 o
-5 -15 -9 1.164 2.004 1.994 70.157 o
-5 -15 -8 6.409 7.043 1.670 90.651 o
-5 -15 -7 0.496 0.530 1.169 204.092 o
-5 -15 -6 7.236 7.053 1.297 138.135 o
-5 -15 -5 7.975 8.978 1.218 147.934 o
-5 -15 -4 50.149 53.692 1.827 43.782 o
-5 -15 -3 12.514 13.339 1.248 126.804 o
-5 -15 -2 32.084 35.942 1.591 63.727 o
-5 -15 -1 0.902 4.587 1.061 230.112 o
-5 -14 -12 54.759 52.012 3.212 20.814 o
-5 -14 -11 26.438 31.797 2.849 29.250 o
-5 -14 -10 42.763 42.720 2.633 29.973 o
-5 -14 -9 4.362 3.291 1.827 80.147 o
-5 -14 -8 29.849 29.881 1.788 58.006 o
-5 -14 -7 160.814 156.606 3.379 11.490 o
-5 -14 -6 23.369 25.245 1.365 88.698 o
-5 -14 -5 24.500 26.129 1.277 93.658 o
-5 -14 -4 100.385 99.663 2.711 19.598 o
-5 -14 -3 32.010 35.814 1.395 73.494 o
-5 -14 -2 27.475 30.333 1.218 91.775 o
-5 -14 -1 23.643 26.247 1.130 107.355 o
-5 -13 -14 6.005 8.271 2.642 38.736 o
-5 -13 -13 77.447 76.206 3.163 18.768 o
-5 -13 -12 49.984 49.792 2.357 33.007 o
-5 -13 -11 12.809 14.774 1.680 80.178 o
-5 -13 -10 18.076 18.929 1.660 75.581 o
-5 -13 -9 65.251 67.837 2.466 27.485 o
-5 -13 -8 80.564 81.569 2.534 23.919 o
-5 -13 -7 22.456 24.400 1.002 124.121 o
-5 -13 -6 79.347 80.980 1.837 32.487 o
-5 -13 -5 198.271 194.474 3.674 9.031 o
-5 -13 -4 54.681 55.028 1.513 49.920 o
-5 -13 -3 78.783 80.921 1.690 34.678 o
-5 -13 -2 207.245 198.236 3.467 9.181 o
-5 -13 -1 41.028 42.130 1.189 73.413 o
-5 -12 -15 37.825 34.645 3.517 19.577 o
-5 -12 -14 57.669 56.590 2.908 23.594 o
-5 -12 -13 65.242 64.232 2.564 26.460 o
-5 -12 -12 11.646 11.964 1.513 97.482 o
-5 -12 -11 71.902 70.686 2.318 28.248 o
-5 -12 -10 29.714 30.038 1.621 65.668 o
-5 -12 -9 14.965 17.524 1.375 103.415 o
-5 -12 -8 84.549 81.550 2.348 25.388 o
-5 -12 -7 55.764 53.761 1.336 54.535 o
-5 -12 -6 9.923 10.324 0.756 257.208 o
-5 -12 -5 286.973 285.846 4.813 5.209 o
-5 -12 -4 56.667 56.943 1.316 53.806 o
-5 -12 -3 10.379 12.082 0.688 269.434 o
-5 -12 -2 64.103 62.641 1.297 49.439 o
-5 -12 -1 164.692 163.472 2.839 12.950 o
-5 -11 -16 0.239 6.169 3.340 25.217 o
-5 -11 -15 78.894 81.501 3.114 18.870 o
-5 -11 -14 138.688 137.864 3.978 10.606 o
-5 -11 -13 2.888 3.084 1.483 120.801 o
-5 -11 -12 59.201 57.120 2.151 34.209 o
-5 -11 -11 16.962 16.807 1.464 92.812 o
-5 -11 -10 13.527 13.290 1.316 115.781 o
-5 -11 -9 0.196 1.650 0.766 456.981 o
-5 -11 -8 77.137 71.619 2.171 29.277 o
-5 -11 -7 239.740 228.225 5.186 5.650 o
-5 -11 -6 208.514 196.468 3.379 9.353 o
-5 -11 -5 29.725 30.176 0.864 115.947 o
-5 -11 -4 77.000 78.829 1.542 37.580 o
-5 -11 -3 93.474 95.252 1.778 29.115 o
-5 -11 -2 5.694 6.680 0.580 437.213 o
-5 -11 -1 100.357 103.396 1.896 26.174 o
-5 -10 -16 25.154 25.107 2.849 29.836 o
-5 -10 -15 26.720 29.822 2.466 37.146 o
-5 -10 -14 9.888 10.402 1.640 88.140 o
-5 -10 -13 149.711 142.452 3.625 11.333 o
-5 -10 -12 22.898 21.080 1.248 101.743 o
-5 -10 -11 20.370 23.359 1.375 92.486 o
-5 -10 -10 93.205 91.697 2.466 22.631 o
-5 -10 -9 119.695 120.124 3.536 13.190 o
-5 -10 -8 34.605 33.840 1.306 76.863 o
-5 -10 -7 57.220 51.659 1.523 49.300 o
-5 -10 -6 48.556 48.240 1.061 69.779 o
-5 -10 -5 82.330 85.990 1.581 34.728 o
-5 -10 -4 33.356 36.256 0.914 100.661 o
-5 -10 -3 46.653 48.702 1.081 70.410 o
-5 -10 -2 150.304 154.966 2.574 14.900 o
-5 -10 -1 39.150 38.349 0.953 88.891 o
-5 -9 -17 31.379 34.704 2.829 28.780 o
-5 -9 -16 49.745 48.132 2.466 31.297 o
-5 -9 -15 1.322 2.819 1.316 155.617 o
-5 -9 -14 15.833 17.868 1.601 82.124 o
-5 -9 -13 87.812 86.697 2.407 24.067 o
-5 -9 -12 62.136 62.110 1.896 37.654 o
-5 -9 -11 91.013 88.121 2.426 23.427 o
-5 -9 -10 51.037 48.781 1.542 52.085 o
-5 -9 -9 12.124 14.017 0.904 189.518 o
-5 -9 -8 29.662 31.640 1.041 100.912 o
-5 -9 -7 9.760 11.228 0.815 235.222 o
-5 -9 -6 25.035 25.029 0.678 152.608 o
-5 -9 -5 106.149 108.150 1.886 25.084 o
-5 -9 -4 190.538 189.169 3.163 10.497 o
-5 -9 -3 34.512 36.345 0.874 101.313 o
-5 -9 -2 115.364 114.898 1.974 22.773 o
-5 -9 -1 268.605 265.424 4.135 6.264 o
-5 -8 -18 22.699 19.096 3.350 22.899 o
-5 -8 -17 74.275 72.680 2.849 21.890 o
-5 -8 -16 60.540 62.444 2.524 27.715 o
-5 -8 -15 11.620 12.966 1.473 100.933 o
-5 -8 -14 96.831 100.007 2.839 18.941 o
-5 -8 -13 0.108 2.141 1.071 239.480 o
-5 -8 -12 11.921 11.178 1.051 164.542 o
-5 -8 -11 91.476 88.907 2.132 26.222 o
-5 -8 -10 146.080 136.312 2.917 14.241 o
-5 -8 -9 57.211 55.647 1.356 52.808 o
-5 -8 -8 30.986 32.848 1.090 94.646 o
-5 -8 -7 41.250 41.462 1.257 70.444 o
-5 -8 -6 120.579 116.146 2.318 19.818 o
-5 -8 -5 35.045 38.231 0.894 97.852 o
-5 -8 -4 126.254 127.265 2.112 20.036 o
-5 -8 -3 441.290 426.333 6.493 2.751 o
-5 -8 -2 100.955 100.547 1.739 27.765 o
-5 -8 -1 250.275 248.873 4.165 6.635 o
-5 -7 -18 7.091 7.937 2.750 35.736 o
-5 -7 -17 59.475 60.136 2.888 23.468 o
-5 -7 -16 48.077 53.869 2.210 35.778 o
-5 -7 -15 83.513 84.791 2.701 21.839 o
-5 -7 -14 13.155 15.068 1.257 122.373 o
-5 -7 -13 83.821 83.583 2.024 29.019 o
-5 -7 -12 233.805 228.657 4.636 6.410 o
-5 -7 -11 68.306 70.391 1.817 36.482 o
-5 -7 -10 34.398 33.938 1.139 86.589 o
-5 -7 -9 81.694 84.005 1.847 31.575 o
-5 -7 -8 9.952 10.127 0.678 287.157 o
-5 -7 -7 76.875 79.703 1.729 34.700 o
-5 -7 -6 18.863 20.117 0.874 155.961 o
-5 -7 -5 11.486 14.184 0.501 311.269 o
-5 -7 -4 40.825 42.828 0.904 86.600 o
-5 -7 -3 83.635 82.768 1.473 36.268 o
-5 -7 -2 752.644 733.730 11.031 1.039 o
-5 -7 -1 486.483 475.811 7.210 2.287 o
-5 -6 -18 6.302 7.858 2.053 62.156 o
-5 -6 -17 49.249 49.468 2.348 33.351 o
-5 -6 -16 114.303 113.975 3.104 15.686 o
-5 -6 -15 8.163 9.518 1.238 143.104 o
-5 -6 -14 40.647 41.934 1.395 64.847 o
-5 -6 -13 13.407 13.654 0.923 180.234 o
-5 -6 -12 31.709 29.675 1.208 87.795 o
-5 -6 -11 159.871 151.361 2.908 13.222 o
-5 -6 -10 156.679 153.709 3.035 12.860 o
-5 -6 -9 457.500 449.338 7.937 2.212 o
-5 -6 -8 17.469 19.007 0.855 165.982 o
-5 -6 -7 66.088 64.526 1.444 45.087 o
-5 -6 -6 36.147 37.465 1.041 88.231 o
-5 -6 -5 237.247 230.995 3.585 7.864 o
-5 -6 -4 100.746 104.653 1.748 27.370 o
-5 -6 -3 36.912 37.985 0.805 100.396 o
-5 -6 -2 951.783 948.184 14.165 0.655 o
-5 -6 -1 12.204 13.408 0.471 316.939 o
-5 -5 -19 35.325 31.738 3.114 24.345 o
-5 -5 -18 44.569 41.865 3.065 23.668 o
-5 -5 -17 54.773 54.792 2.210 34.288 o
-5 -5 -16 36.528 38.466 1.631 58.781 o
-5 -5 -15 4.461 5.039 0.982 235.567 o
-5 -5 -14 99.466 102.492 2.613 20.287 o
-5 -5 -13 69.300 69.222 1.778 37.051 o
-5 -5 -12 72.594 71.609 1.631 38.369 o
-5 -5 -11 151.896 147.392 2.829 14.008 o
-5 -5 -10 55.310 54.036 1.346 54.422 o
-5 -5 -9 362.988 349.076 6.218 3.417 o
-5 -5 -8 120.518 118.818 2.367 19.392 o
-5 -5 -7 205.003 198.481 3.703 8.756 o
-5 -5 -6 145.956 144.387 2.721 14.852 o
-5 -5 -5 35.152 36.119 0.953 95.634 o
-5 -5 -4 49.516 49.773 0.933 72.875 o
-5 -5 -3 136.941 138.316 2.328 17.459 o
-5 -5 -2 741.859 736.942 11.061 1.044 o
-5 -5 -1 33.918 34.410 0.727 113.613 o
-5 -4 -19 6.808 7.298 2.623 39.228 o
-5 -4 -18 3.412 3.379 2.004 67.799 o
-5 -4 -17 117.862 117.040 3.025 15.815 o
-5 -4 -16 2.489 2.613 1.139 198.916 o
-5 -4 -15 25.125 24.921 1.248 95.985 o
-5 -4 -14 272.205 259.030 5.245 5.091 o
-5 -4 -13 89.188 88.828 1.935 28.698 o
-5 -4 -12 5.518 7.318 0.707 346.807 o
-5 -4 -11 267.680 263.509 4.784 5.578 o
-5 -4 -10 19.026 19.872 0.825 163.298 o
-5 -4 -9 25.858 26.905 0.894 124.974 o
-5 -4 -8 94.205 91.540 1.906 27.960 o
-5 -4 -7 204.321 202.548 3.743 8.646 o
-5 -4 -6 111.713 110.586 2.151 22.146 o
-5 -4 -5 590.229 586.819 10.226 1.383 o
-5 -4 -4 912.206 907.085 13.565 0.711 o
-5 -4 -3 177.349 177.971 2.800 12.183 o
-5 -4 -2 247.667 243.401 3.752 7.283 o
-5 -4 -1 514.663 523.923 7.878 1.984 o
-5 -3 -19 27.448 29.537 2.574 34.575 o
-5 -3 -18 44.662 46.816 2.495 31.725 o
-5 -3 -17 33.719 33.221 1.965 49.008 o
-5 -3 -16 16.644 18.045 1.306 107.722 o
-5 -3 -15 24.956 26.689 1.228 96.620 o
-5 -3 -14 6.131 7.161 0.805 287.900 o
-5 -3 -13 229.737 225.396 4.204 7.112 o
-5 -3 -12 190.778 180.633 3.409 10.027 o
-5 -3 -11 2.542 3.389 0.678 469.812 o
-5 -3 -10 22.608 22.956 0.855 142.587 o
-5 -3 -9 37.419 37.356 1.041 86.787 o
-5 -3 -8 148.801 148.453 2.800 14.259 o
-5 -3 -7 18.059 20.176 0.727 182.649 o
-5 -3 -6 226.768 222.862 4.037 7.444 o
-5 -3 -5 1023.630 1003.870 14.980 0.583 o
-5 -3 -4 398.602 404.448 6.120 3.135 o
-5 -3 -3 68.135 68.957 1.179 48.747 o
-5 -3 -2 683.798 688.771 10.314 1.197 o
-5 -3 -1 374.303 379.046 5.707 3.526 o
-5 -2 -19 6.061 4.823 2.259 52.636 o
-5 -2 -18 58.771 60.489 2.691 25.866 o
-5 -2 -17 11.604 13.732 1.493 98.417 o
-5 -2 -16 125.693 125.497 2.927 15.620 o
-5 -2 -15 17.732 20.068 1.071 131.621 o
-5 -2 -14 22.694 22.838 0.727 158.570 o
-5 -2 -13 86.179 85.076 1.513 34.811 o
-5 -2 -12 143.835 138.493 2.269 17.214 o
-5 -2 -11 117.816 115.331 1.935 22.734 o
-5 -2 -10 141.895 144.023 2.357 16.738 o
-5 -2 -9 281.138 274.618 4.253 5.895 o
-5 -2 -8 243.852 241.859 3.880 7.189 o
-5 -2 -7 23.669 23.929 0.570 172.273 o
-5 -2 -6 143.639 143.886 2.279 16.980 o
-5 -2 -5 121.017 120.743 1.945 21.977 o
-5 -2 -4 25.610 26.394 0.580 158.752 o
-5 -2 -3 223.566 225.425 3.566 8.259 o
-5 -2 -2 185.802 190.869 2.947 11.179 o
-5 -2 -1 574.150 596.868 8.929 1.592 o
-5 -1 -20 31.334 32.150 5.098 10.220 o
-5 -1 -19 128.829 125.399 4.086 10.710 o
-5 -1 -18 8.802 7.770 1.316 130.476 o
-5 -1 -17 6.781 7.878 0.992 209.151 o
-5 -1 -16 64.682 67.827 1.650 40.866 o
-5 -1 -15 17.497 19.214 0.874 162.282 o
-5 -1 -14 58.605 60.126 1.267 53.315 o
-5 -1 -13 0.622 0.805 0.363 1701.910 o
-5 -1 -12 1.894 2.053 0.413 1052.020 o
-5 -1 -11 67.307 67.356 1.277 47.478 o
-5 -1 -10 134.592 136.990 2.240 18.148 o
-5 -1 -9 27.830 27.642 0.668 140.844 o
-5 -1 -8 182.628 181.055 2.849 11.758 o
-5 -1 -7 304.829 300.983 4.833 4.929 o
-5 -1 -6 1.098 1.081 0.187 3132.980 o
-5 -1 -5 295.275 296.681 4.538 5.308 o
-5 -1 -4 90.981 89.791 1.483 33.470 o
-5 -1 -3 396.685 396.226 5.972 3.229 o
-5 -1 -2 971.713 995.707 14.872 0.608 o
-5 -1 -1 384.923 397.228 5.992 3.279 o
-4 -18 -4 45.891 46.590 3.143 22.438 o
-4 -18 -3 80.286 71.363 3.192 18.512 o
-4 -18 -2 6.703 6.719 2.682 37.676 o
-4 -18 -1 30.696 28.771 2.564 34.285 o
-4 -17 -8 145.364 122.501 5.078 7.746 o
-4 -17 -7 2.067 0.874 1.935 74.186 o
-4 -17 -6 21.488 23.929 2.053 52.120 o
-4 -17 -5 82.762 81.491 2.731 21.799 o
-4 -17 -4 67.219 64.969 2.416 28.060 o
-4 -17 -3 17.806 18.113 1.965 58.746 o
-4 -17 -2 15.857 17.445 1.827 67.218 o
-4 -17 -1 41.688 43.771 2.377 34.755 o
-4 -16 -10 5.542 11.041 2.849 33.424 o
-4 -16 -9 5.268 4.813 2.357 48.792 o
-4 -16 -8 3.837 5.344 1.532 110.437 o
-4 -16 -7 17.720 19.891 1.690 73.555 o
-4 -16 -6 131.020 127.914 3.595 12.355 o
-4 -16 -5 15.663 16.444 1.503 91.037 o
-4 -16 -4 29.381 35.087 1.690 61.143 o
-4 -16 -3 37.223 40.873 1.709 54.850 o
-4 -16 -2 36.170 37.003 1.690 57.038 o
-4 -16 -1 69.690 73.495 2.426 26.988 o
-4 -15 -11 45.329 42.130 2.917 25.449 o
-4 -15 -10 10.353 11.454 2.210 52.099 o
-4 -15 -9 5.759 4.656 1.827 78.525 o
-4 -15 -8 129.160 119.220 2.878 15.849 o
-4 -15 -7 15.458 16.660 1.493 92.014 o
-4 -15 -6 5.101 7.554 1.198 162.872 o
-4 -15 -5 6.294 5.835 1.090 188.277 o
-4 -15 -4 55.619 58.456 1.876 40.282 o
-4 -15 -3 186.424 186.321 4.027 8.660 o
-4 -15 -2 137.851 140.006 3.163 13.540 o
-4 -15 -1 60.283 64.782 1.945 36.861 o
-4 -14 -13 38.520 39.675 3.173 22.995 o
-4 -14 -12 34.489 34.439 2.426 36.038 o
-4 -14 -11 126.474 125.222 3.782 11.855 o
-4 -14 -10 14.987 18.428 1.748 72.270 o
-4 -14 -9 73.742 67.022 2.691 23.819 o
-4 -14 -8 1.060 0.442 0.825 392.214 o
-4 -14 -7 176.324 179.847 3.487 10.281 o
-4 -14 -6 201.896 200.122 4.224 7.812 o
-4 -14 -5 49.012 51.050 1.483 54.281 o
-4 -14 -4 75.939 79.723 1.876 32.778 o
-4 -14 -3 38.710 40.539 1.277 71.962 o
-4 -14 -2 69.139 73.122 1.660 38.614 o
-4 -14 -1 53.843 55.912 1.493 50.617 o
-4 -13 -14 33.478 35.294 2.986 26.093 o
-4 -13 -13 22.389 24.027 2.279 43.927 o
-4 -13 -12 11.039 16.286 1.965 62.532 o
-4 -13 -11 11.575 12.593 1.552 93.337 o
-4 -13 -10 63.312 64.831 2.171 32.310 o
-4 -13 -9 125.789 123.336 3.261 14.073 o
-4 -13 -8 139.976 137.854 3.006 14.143 o
-4 -13 -7 59.166 62.130 1.591 44.856 o
-4 -13 -6 34.982 39.891 1.326 72.915 o
-4 -13 -5 47.158 51.865 1.434 56.569 o
-4 -13 -4 141.331 136.008 2.485 16.460 o
-4 -13 -3 30.678 31.669 1.002 102.243 o
-4 -13 -2 57.129 57.945 1.306 53.584 o
-4 -13 -1 198.874 189.041 3.075 10.434 o
-4 -12 -15 66.166 60.185 3.055 21.139 o
-4 -12 -14 13.646 14.803 1.994 60.063 o
-4 -12 -13 132.446 131.371 3.576 12.313 o
-4 -12 -12 188.157 189.120 4.666 7.356 o
-4 -12 -11 53.501 54.714 2.014 38.432 o
-4 -12 -10 0.464 1.454 1.100 227.155 o
-4 -12 -9 39.541 38.830 1.473 63.314 o
-4 -12 -8 10.690 12.848 1.081 160.082 o
-4 -12 -7 37.971 38.054 1.189 78.009 o
-4 -12 -6 194.673 192.263 3.919 8.632 o
-4 -12 -5 114.997 112.089 2.073 22.269 o
-4 -12 -4 8.544 10.186 0.678 302.560 o
-4 -12 -3 211.446 206.369 3.359 9.178 o
-4 -12 -2 106.523 104.702 1.866 25.440 o
-4 -12 -1 14.329 15.982 0.756 206.664 o
-4 -11 -16 38.000 40.765 2.898 26.585 o
-4 -11 -15 3.617 7.122 2.328 50.132 o
-4 -11 -14 2.491 5.452 1.562 108.499 o
-4 -11 -13 71.980 78.239 2.593 24.459 o
-4 -11 -12 48.036 50.824 1.955 41.761 o
-4 -11 -11 0.404 0.373 1.061 248.051 o
-4 -11 -10 54.174 55.175 1.798 42.962 o
-4 -11 -9 188.651 190.083 4.617 7.427 o
-4 -11 -8 129.180 125.772 3.153 14.341 o
-4 -11 -7 2.397 3.065 0.550 649.690 o
-4 -11 -6 40.225 41.197 1.002 83.463 o
-4 -11 -5 151.576 145.497 2.426 15.722 o
-4 -11 -4 115.538 114.437 1.984 22.709 o
-4 -11 -3 52.572 54.448 1.169 61.063 o
-4 -11 -2 137.337 142.029 2.387 17.000 o
-4 -11 -1 54.803 56.570 1.189 58.465 o
-4 -10 -17 22.685 27.259 3.939 16.846 o
-4 -10 -16 44.620 44.625 2.554 30.881 o
-4 -10 -15 40.709 42.337 2.377 35.085 o
-4 -10 -14 110.186 110.724 3.291 15.004 o
-4 -10 -13 6.673 8.045 1.444 115.581 o
-4 -10 -12 43.653 44.842 1.680 52.035 o
-4 -10 -11 140.138 137.540 3.379 12.643 o
-4 -10 -10 60.657 60.588 1.847 39.198 o
-4 -10 -9 27.849 28.643 1.238 90.934 o
-4 -10 -8 43.283 40.677 1.287 67.929 o
-4 -10 -7 146.184 140.821 2.318 16.726 o
-4 -10 -6 52.662 53.957 1.100 63.288 o
-4 -10 -5 18.772 20.854 0.717 179.534 o
-4 -10 -4 68.074 71.118 1.336 45.261 o
-4 -10 -3 139.909 142.569 2.446 16.517 o
-4 -10 -2 28.995 31.856 0.884 114.131 o
-4 -10 -1 165.865 168.227 2.741 13.110 o
-4 -9 -17 34.503 33.152 2.868 27.864 o
-4 -9 -16 29.988 33.025 2.299 40.258 o
-4 -9 -15 6.117 6.856 1.532 106.009 o
-4 -9 -14 23.039 24.636 1.631 71.529 o
-4 -9 -13 45.296 47.062 1.631 52.374 o
-4 -9 -12 48.269 47.798 1.621 51.201 o
-4 -9 -11 55.915 56.010 1.778 42.733 o
-4 -9 -10 2.380 1.493 0.540 712.369 o
-4 -9 -9 252.922 246.093 4.911 5.714 o
-4 -9 -8 120.112 117.403 2.318 19.803 o
-4 -9 -7 12.603 13.565 0.815 209.418 o
-4 -9 -6 8.994 10.884 0.501 373.947 o
-4 -9 -5 26.248 26.954 0.717 141.657 o
-4 -9 -4 16.259 17.200 0.658 213.157 o
-4 -9 -3 48.239 50.775 1.041 69.718 o
-4 -9 -2 71.249 69.949 1.424 42.669 o
-4 -9 -1 332.260 338.261 5.216 4.237 o
-4 -8 -18 7.033 14.047 2.760 35.020 o
-4 -8 -17 28.831 37.278 2.908 27.668 o
-4 -8 -16 19.939 23.762 1.945 57.348 o
-4 -8 -15 155.702 150.732 3.910 10.156 o
-4 -8 -14 16.089 18.408 1.257 113.774 o
-4 -8 -13 71.116 68.525 1.994 33.187 o
-4 -8 -12 14.279 14.381 0.943 171.193 o
-4 -8 -11 104.672 106.254 2.721 18.915 o
-4 -8 -10 24.874 26.414 0.953 121.840 o
-4 -8 -9 14.387 16.463 0.884 178.067 o
-4 -8 -8 134.171 131.136 2.583 16.637 o
-4 -8 -7 45.368 46.708 1.169 68.834 o
-4 -8 -6 44.957 45.480 0.933 79.261 o
-4 -8 -5 78.211 79.723 1.434 38.759 o
-4 -8 -4 109.037 112.934 2.014 23.364 o
-4 -8 -3 11.246 11.778 0.530 319.412 o
-4 -8 -2 50.020 52.700 1.071 66.569 o
-4 -8 -1 83.386 84.467 1.542 35.184 o
-4 -7 -18 16.241 19.214 2.299 45.673 o
-4 -7 -17 15.229 18.614 1.857 65.560 o
-4 -7 -16 19.083 22.907 1.562 79.805 o
-4 -7 -15 52.094 52.386 1.857 42.660 o
-4 -7 -14 14.101 15.098 1.375 106.478 o
-4 -7 -13 188.561 181.340 3.782 9.206 o
-4 -7 -12 192.468 187.794 3.860 8.859 o
-4 -7 -11 61.447 60.588 1.503 46.299 o
-4 -7 -10 71.427 72.012 1.611 38.976 o
-4 -7 -9 42.678 45.952 1.248 68.038 o
-4 -7 -8 44.468 45.411 1.189 69.259 o
-4 -7 -7 23.660 23.703 0.904 132.993 o
-4 -7 -6 215.735 221.948 4.067 7.612 o
-4 -7 -5 110.780 113.582 1.876 24.164 o
-4 -7 -4 326.545 318.144 4.892 4.595 o
-4 -7 -3 155.647 154.101 2.456 15.075 o
-4 -7 -2 1.872 1.994 0.275 1635.330 o
-4 -7 -1 369.984 372.179 5.668 3.592 o
-4 -6 -19 38.006 32.111 3.025 25.249 o
-4 -6 -18 3.740 4.607 2.063 63.659 o
-4 -6 -17 47.026 48.437 2.318 34.428 o
-4 -6 -16 41.432 40.009 1.817 49.585 o
-4 -6 -15 39.451 43.260 1.974 45.028 o
-4 -6 -14 120.526 118.818 2.741 17.159 o
-4 -6 -13 47.185 45.627 1.385 59.955 o
-4 -6 -12 137.453 133.925 2.652 15.991 o
-4 -6 -11 309.980 291.828 5.236 4.600 o
-4 -6 -10 49.887 51.727 1.287 59.842 o
-4 -6 -9 146.979 144.524 2.790 14.504 o
-4 -6 -8 72.741 74.762 1.640 37.732 o
-4 -6 -7 209.922 203.992 3.743 8.499 o
-4 -6 -6 163.149 161.675 3.025 12.438 o
-4 -6 -5 11.657 13.536 0.442 333.665 o
-4 -6 -4 102.856 99.830 1.650 28.331 o
-4 -6 -3 140.394 146.096 2.357 16.772 o
-4 -6 -2 394.514 399.035 6.051 3.198 o
-4 -6 -1 129.544 130.949 2.122 19.493 o
-4 -5 -19 44.601 43.731 2.672 29.006 o
-4 -5 -18 29.207 34.223 2.515 35.121 o
-4 -5 -17 1.130 1.798 2.033 67.594 o
-4 -5 -16 13.030 13.644 1.218 129.557 o
-4 -5 -15 322.199 310.688 6.208 3.765 o
-4 -5 -14 33.830 34.321 1.238 81.214 o
-4 -5 -13 125.045 123.267 2.456 18.293 o
-4 -5 -12 114.154 113.523 2.515 19.226 o
-4 -5 -11 88.192 87.650 1.857 29.875 o
-4 -5 -10 72.408 75.617 1.640 37.707 o
-4 -5 -9 239.331 237.920 4.342 6.658 o
-4 -5 -8 97.514 92.689 1.906 27.336 o
-4 -5 -7 118.967 117.364 2.279 20.165 o
-4 -5 -6 26.200 25.471 0.786 136.822 o
-4 -5 -5 283.759 286.475 5.128 4.954 o
-4 -5 -4 373.585 375.588 5.717 3.535 o
-4 -5 -3 135.059 139.564 2.220 18.106 o
-4 -5 -2 153.707 159.101 2.603 14.470 o
-4 -5 -1 342.297 341.110 5.177 4.172 o
-4 -4 -19 4.730 3.320 2.073 62.915 o
-4 -4 -18 2.543 4.165 2.328 50.935 o
-4 -4 -17 31.225 31.816 1.680 61.463 o
-4 -4 -16 42.778 44.645 1.650 53.431 o
-4 -4 -15 51.962 54.625 1.719 45.707 o
-4 -4 -14 62.790 60.578 1.513 45.575 o
-4 -4 -13 95.476 92.237 1.935 27.395 o
-4 -4 -12 51.473 51.207 1.297 58.743 o
-4 -4 -11 337.813 324.489 5.805 3.871 o
-4 -4 -10 16.418 17.485 0.737 195.392 o
-4 -4 -9 75.593 72.935 1.572 38.322 o
-4 -4 -8 73.098 75.008 1.591 38.410 o
-4 -4 -7 106.151 106.362 2.082 23.578 o
-4 -4 -6 117.333 121.588 2.318 19.866 o
-4 -4 -5 3.971 4.420 0.471 652.353 o
-4 -4 -4 802.280 793.424 12.062 0.897 o
-4 -4 -3 694.656 694.193 10.412 1.172 o
-4 -4 -2 872.569 860.976 12.868 0.780 o
-4 -4 -1 366.780 378.780 5.737 3.557 o
-4 -3 -20 7.683 7.033 4.833 11.965 o
-4 -3 -19 1.989 2.220 2.240 55.477 o
-4 -3 -18 21.627 23.938 1.817 62.516 o
-4 -3 -17 77.070 76.393 2.181 28.774 o
-4 -3 -16 69.607 68.377 1.915 34.776 o
-4 -3 -15 7.914 7.564 0.874 242.102 o
-4 -3 -14 103.972 103.415 2.181 23.212 o
-4 -3 -13 68.775 64.183 1.454 43.975 o
-4 -3 -12 53.649 53.358 1.356 55.171 o
-4 -3 -11 202.144 202.440 4.106 8.000 o
-4 -3 -10 186.678 183.659 3.418 10.081 o
-4 -3 -9 270.661 267.615 4.833 5.470 o
-4 -3 -8 976.363 933.302 16.159 0.569 o
-4 -3 -7 62.812 61.521 1.346 49.138 o
-4 -3 -6 1029.010 1016.210 18.133 0.477 o
-4 -3 -5 164.291 160.604 2.937 12.705 o
-4 -3 -4 34.501 33.909 0.678 116.148 o
-4 -3 -3 292.995 291.789 4.420 5.471 o
-4 -3 -2 289.639 293.586 4.450 5.473 o
-4 -3 -1 288.909 291.710 4.430 5.511 o
-4 -2 -20 66.583 57.670 3.664 16.246 o
-4 -2 -19 15.528 16.758 2.495 40.086 o
-4 -2 -18 48.819 55.038 2.102 37.688 o
-4 -2 -17 13.988 15.736 1.012 157.086 o
-4 -2 -16 42.931 44.272 1.257 68.075 o
-4 -2 -15 27.382 30.019 0.933 114.904 o
-4 -2 -14 4.978 6.188 0.550 487.816 o
-4 -2 -13 142.112 139.112 2.299 17.180 o
-4 -2 -12 142.134 141.322 2.387 16.680 o
-4 -2 -11 40.356 40.156 0.874 90.281 o
-4 -2 -10 504.306 499.828 7.554 2.115 o
-4 -2 -9 196.192 196.988 3.075 10.391 o
-4 -2 -8 29.294 29.940 0.638 136.081 o
-4 -2 -7 3.554 3.124 0.236 1226.970 o
-4 -2 -6 319.734 316.877 4.833 4.707 o
-4 -2 -5 271.875 274.540 4.175 6.107 o
-4 -2 -4 95.180 95.184 1.572 30.992 o
-4 -2 -3 133.453 136.558 2.151 18.727 o
-4 -2 -2 294.909 300.394 4.538 5.291 o
-4 -2 -1 2244.890 2223.260 33.182 0.127 o
-4 -1 -20 11.235 13.330 3.202 26.090 o
-4 -1 -19 26.389 30.146 1.847 57.129 o
-4 -1 -18 121.001 126.538 2.888 16.072 o
-4 -1 -17 65.368 68.583 1.719 39.246 o
-4 -1 -16 15.591 17.848 0.874 172.111 o
-4 -1 -15 47.609 47.611 1.189 66.081 o
-4 -1 -14 48.215 50.215 1.130 66.808 o
-4 -1 -13 30.933 31.060 0.815 116.554 o
-4 -1 -12 24.160 24.606 0.707 152.884 o
-4 -1 -11 17.586 17.721 0.619 211.398 o
-4 -1 -10 4.987 5.432 0.422 638.172 o
-4 -1 -9 13.489 14.233 0.481 293.047 o
-4 -1 -8 12.505 13.290 0.462 316.977 o
-4 -1 -7 85.247 90.813 1.523 34.219 o
-4 -1 -6 1.941 1.896 0.265 1679.850 o
-4 -1 -5 333.252 340.461 5.157 4.259 o
-4 -1 -4 1250.690 1241.940 19.842 0.366 o
-4 -1 -3 872.960 889.315 13.330 0.747 o
-4 -1 -2 777.508 816.439 12.180 0.898 o
-4 -1 -1 1599.750 1599.710 23.889 0.242 o
-3 -18 -5 5.489 7.023 2.338 49.174 o
-3 -18 -4 4.872 6.532 2.348 49.044 o
-3 -18 -3 26.385 24.596 2.485 37.265 o
-3 -18 -2 17.883 20.707 2.289 45.325 o
-3 -18 -1 11.174 12.730 2.073 57.765 o
-3 -17 -8 13.871 18.290 2.917 30.421 o
-3 -17 -7 1.661 4.116 2.043 66.050 o
-3 -17 -6 25.353 26.502 2.024 51.287 o
-3 -17 -5 4.538 5.128 1.532 109.550 o
-3 -17 -4 12.076 12.554 1.837 70.549 o
-3 -17 -3 10.988 12.239 1.572 92.335 o
-3 -17 -2 23.737 23.359 2.063 51.003 o
-3 -17 -1 49.359 52.582 2.436 31.494 o
-3 -16 -10 149.200 125.468 4.479 9.067 o
-3 -16 -9 26.583 26.915 2.554 35.398 o
-3 -16 -8 110.880 110.223 3.242 15.239 o
-3 -16 -7 60.141 63.181 2.259 31.634 o
-3 -16 -6 9.667 10.746 1.532 98.690 o
-3 -16 -5 19.910 21.561 1.444 88.457 o
-3 -16 -4 61.685 64.900 2.210 31.980 o
-3 -16 -3 11.473 12.062 1.444 104.968 o
-3 -16 -2 126.002 124.505 2.986 15.337 o
-3 -16 -1 2.714 4.077 1.316 149.874 o
-3 -15 -12 89.958 83.278 3.733 14.226 o
-3 -15 -11 120.027 110.557 3.615 13.028 o
-3 -15 -10 2.759 5.776 1.915 73.546 o
-3 -15 -9 43.301 45.431 2.338 35.070 o
-3 -15 -8 14.535 20.029 1.513 89.458 o
-3 -15 -7 68.602 68.809 1.984 33.837 o
-3 -15 -6 115.255 113.415 2.485 19.330 o
-3 -15 -5 19.942 21.748 1.169 113.722 o
-3 -15 -4 5.416 6.316 0.972 228.532 o
-3 -15 -3 41.083 48.122 1.709 51.495 o
-3 -15 -2 58.855 59.900 1.798 40.814 o
-3 -15 -1 135.003 141.027 3.173 13.608 o
-3 -14 -13 50.526 48.554 2.721 27.189 o
-3 -14 -12 28.218 32.258 2.485 36.151 o
-3 -14 -11 3.187 4.322 1.798 83.195 o
-3 -14 -10 16.459 20.058 1.886 62.868 o
-3 -14 -9 20.042 21.699 1.748 67.777 o
-3 -14 -8 14.351 15.992 1.100 141.071 o
-3 -14 -7 45.834 46.079 1.444 58.542 o
-3 -14 -6 34.265 34.753 1.257 79.460 o
-3 -14 -5 32.532 34.076 1.267 80.922 o
-3 -14 -4 80.835 83.642 1.906 31.015 o
-3 -14 -3 161.465 156.960 3.065 12.480 o
-3 -14 -2 36.369 40.903 1.198 77.677 o
-3 -14 -1 7.649 7.662 0.825 262.505 o
-3 -13 -14 49.535 49.262 2.839 25.654 o
-3 -13 -13 107.238 106.235 3.467 14.349 o
-3 -13 -12 7.769 13.182 1.817 74.609 o
-3 -13 -11 94.447 91.598 2.711 20.446 o
-3 -13 -10 5.322 4.784 1.267 151.716 o
-3 -13 -9 10.992 17.151 1.483 98.017 o
-3 -13 -8 27.272 29.577 1.051 105.513 o
-3 -13 -7 43.633 45.274 1.336 64.098 o
-3 -13 -6 47.419 49.841 1.385 58.598 o
-3 -13 -5 127.239 133.473 2.662 16.627 o
-3 -13 -4 175.098 176.724 3.173 11.224 o
-3 -13 -3 14.144 16.227 0.825 191.825 o
-3 -13 -2 15.151 14.135 0.756 207.246 o
-3 -13 -1 2.269 2.181 0.521 735.960 o
-3 -12 -15 18.635 20.029 2.367 42.722 o
-3 -12 -14 16.317 16.886 2.024 56.935 o
-3 -12 -13 0.022 0.805 1.483 128.313 o
-3 -12 -12 67.005 63.809 2.731 24.279 o
-3 -12 -11 46.779 50.666 1.847 44.886 o
-3 -12 -10 16.798 18.536 1.248 113.536 o
-3 -12 -9 223.790 226.418 5.196 5.827 o
-3 -12 -8 41.420 41.148 1.090 78.015 o
-3 -12 -7 62.096 63.505 1.532 44.862 o
-3 -12 -6 19.385 22.691 0.914 144.725 o
-3 -12 -5 35.267 36.512 1.031 90.471 o
-3 -12 -4 173.218 166.999 2.741 12.792 o
-3 -12 -3 77.180 77.355 1.483 38.648 o
-3 -12 -2 101.960 101.971 1.817 26.758 o
-3 -12 -1 94.044 97.492 1.778 28.817 o
-3 -11 -16 3.836 5.069 2.868 33.639 o
-3 -11 -15 4.975 2.986 1.915 73.002 o
-3 -11 -14 46.634 50.215 2.318 34.331 o
-3 -11 -13 23.161 25.510 1.650 69.995 o
-3 -11 -12 34.051 36.472 1.631 60.690 o
-3 -11 -11 24.190 26.257 1.238 97.143 o
-3 -11 -10 98.508 95.636 2.456 21.954 o
-3 -11 -9 50.130 50.873 1.896 42.551 o
-3 -11 -8 83.951 82.640 1.739 32.658 o
-3 -11 -7 11.884 12.907 0.697 249.392 o
-3 -11 -6 80.755 79.015 1.513 36.977 o
-3 -11 -5 124.608 125.684 2.141 20.094 o
-3 -11 -4 101.712 102.973 1.827 26.629 o
-3 -11 -3 156.620 157.255 2.613 14.321 o
-3 -11 -2 181.886 182.146 2.957 11.468 o
-3 -11 -1 125.026 122.933 2.141 20.187 o
-3 -10 -17 50.004 42.346 3.045 23.389 o
-3 -10 -16 24.121 25.314 2.200 45.737 o
-3 -10 -15 6.161 4.371 1.778 82.345 o
-3 -10 -14 45.004 47.631 1.915 44.155 o
-3 -10 -13 1.752 3.713 1.326 150.969 o
-3 -10 -12 89.595 93.013 2.524 22.417 o
-3 -10 -11 26.047 27.288 1.326 87.462 o
-3 -10 -10 589.726 526.497 11.365 1.267 o
-3 -10 -9 271.031 263.951 5.904 4.490 o
-3 -10 -8 39.100 36.600 1.081 83.203 o
-3 -10 -7 261.839 261.908 4.086 6.451 o
-3 -10 -6 10.147 11.326 0.540 333.822 o
-3 -10 -5 16.925 17.347 0.638 212.680 o
-3 -10 -4 86.288 90.263 1.640 32.582 o
-3 -10 -3 126.637 128.326 2.161 19.658 o
-3 -10 -2 119.573 119.996 2.043 21.527 o
-3 -10 -1 34.376 35.245 0.923 99.244 o
-3 -9 -17 19.173 21.335 2.495 38.824 o
-3 -9 -16 61.735 63.780 2.603 26.432 o
-3 -9 -15 2.933 3.300 1.326 148.305 o
-3 -9 -14 10.020 8.241 1.532 99.831 o
-3 -9 -13 127.140 129.102 3.300 13.701 o
-3 -9 -12 73.089 72.984 2.033 31.766 o
-3 -9 -11 85.370 83.367 2.220 26.537 o
-3 -9 -10 53.606 52.130 1.444 52.954 o
-3 -9 -9 2.270 3.438 0.599 573.038 o
-3 -9 -8 122.563 120.664 2.407 18.894 o
-3 -9 -7 88.079 90.999 1.650 32.004 o
-3 -9 -6 360.890 354.950 5.481 3.806 o
-3 -9 -5 118.076 119.270 2.024 21.864 o
-3 -9 -4 55.888 55.303 1.120 60.155 o
-3 -9 -3 244.168 234.217 3.674 7.553 o
-3 -9 -2 168.720 167.441 2.741 12.993 o
-3 -9 -1 59.266 58.967 1.179 55.525 o
-3 -8 -18 4.540 3.654 2.348 49.578 o
-3 -8 -17 46.624 43.496 2.583 30.166 o
-3 -8 -16 20.933 23.113 1.827 62.632 o
-3 -8 -15 55.690 57.965 2.122 35.398 o
-3 -8 -14 7.753 8.762 1.041 188.257 o
-3 -8 -13 66.311 67.022 2.053 33.397 o
-3 -8 -12 25.031 25.765 1.100 108.131 o
-3 -8 -11 131.883 125.478 2.711 16.332 o
-3 -8 -10 25.550 27.887 1.061 108.968 o
-3 -8 -9 28.760 30.068 0.953 110.626 o
-3 -8 -8 76.759 77.178 1.640 36.359 o
-3 -8 -7 213.959 212.872 3.929 7.972 o
-3 -8 -6 1.339 2.073 0.334 1474.630 o
-3 -8 -5 538.917 528.687 8.015 1.892 o
-3 -8 -4 56.543 58.702 1.110 58.978 o
-3 -8 -3 54.606 59.144 1.159 58.654 o
-3 -8 -2 249.964 248.755 3.870 7.030 o
-3 -8 -1 331.413 322.888 5.000 4.454 o
-3 -7 -18 29.747 32.465 2.397 37.900 o
-3 -7 -17 56.983 59.772 2.524 28.394 o
-3 -7 -16 4.691 7.564 1.287 145.722 o
-3 -7 -15 245.374 239.669 5.570 5.116 o
-3 -7 -14 0.601 1.719 1.061 241.782 o
-3 -7 -13 175.901 171.095 3.576 10.195 o
-3 -7 -12 118.964 119.299 2.613 17.997 o
-3 -7 -11 34.674 35.205 1.041 91.460 o
-3 -7 -10 0.335 1.532 0.629 656.686 o
-3 -7 -9 129.073 128.857 2.505 17.492 o
-3 -7 -8 161.235 159.445 2.986 12.701 o
-3 -7 -7 322.950 314.843 5.629 4.121 o
-3 -7 -6 158.738 155.653 2.485 14.730 o
-3 -7 -5 302.974 303.193 4.676 5.068 o
-3 -7 -4 85.692 82.168 1.444 36.204 o
-3 -7 -3 174.573 172.117 2.731 12.642 o
-3 -7 -2 301.703 311.179 4.764 4.966 o
-3 -7 -1 30.607 30.087 0.717 126.121 o
-3 -6 -19 4.324 3.379 2.898 33.024 o
-3 -6 -18 3.313 3.350 2.024 66.605 o
-3 -6 -17 0.071 0.550 1.473 130.177 o
-3 -6 -16 4.089 4.853 1.306 147.090 o
-3 -6 -15 74.588 75.607 2.289 27.855 o
-3 -6 -14 57.581 59.311 1.680 43.891 o
-3 -6 -13 131.679 127.815 2.574 16.976 o
-3 -6 -12 98.144 100.812 2.082 24.961 o
-3 -6 -11 59.606 61.089 1.454 48.064 o
-3 -6 -10 30.026 30.451 0.963 107.281 o
-3 -6 -9 189.614 180.888 3.369 10.154 o
-3 -6 -8 17.686 17.809 0.688 197.388 o
-3 -6 -7 4.092 4.843 0.540 549.803 o
-3 -6 -6 243.723 239.511 4.361 6.553 o
-3 -6 -5 469.229 461.735 6.974 2.430 o
-3 -6 -4 230.077 228.598 3.517 8.158 o
-3 -6 -3 181.565 181.340 3.065 11.201 o
-3 -6 -2 397.612 412.070 6.247 3.068 o
-3 -6 -1 365.172 366.256 5.540 3.708 o
-3 -5 -19 97.692 89.830 3.576 14.592 o
-3 -5 -18 22.872 28.113 2.210 45.376 o
-3 -5 -17 31.769 34.881 2.092 45.334 o
-3 -5 -16 60.678 64.861 2.230 31.855 o
-3 -5 -15 3.168 3.713 1.002 241.480 o
-3 -5 -14 134.357 131.470 2.908 15.047 o
-3 -5 -13 47.143 46.934 1.257 64.134 o
-3 -5 -12 68.129 68.299 1.552 41.598 o
-3 -5 -11 2.935 4.469 0.815 337.231 o
-3 -5 -10 155.170 152.196 2.908 13.426 o
-3 -5 -9 170.843 171.085 3.487 10.588 o
-3 -5 -8 385.217 371.197 6.552 3.092 o
-3 -5 -7 103.361 101.687 2.004 24.903 o
-3 -5 -6 810.884 797.923 13.860 0.776 o
-3 -5 -5 778.628 771.401 13.487 0.825 o
-3 -5 -4 51.594 52.268 1.031 66.843 o
-3 -5 -3 1.830 2.220 0.255 1713.950 o
-3 -5 -2 832.666 833.226 13.320 0.786 o
-3 -5 -1 196.580 199.503 3.094 10.291 o
-3 -4 -20 25.646 24.105 5.324 9.550 o
-3 -4 -19 1.162 2.279 1.974 71.450 o
-3 -4 -18 9.897 12.976 2.122 55.909 o
-3 -4 -17 35.469 40.234 1.768 53.677 o
-3 -4 -16 44.116 46.158 1.739 49.730 o
-3 -4 -15 47.730 49.065 1.385 58.642 o
-3 -4 -14 3.579 3.644 0.717 405.832 o
-3 -4 -13 49.879 48.142 1.248 62.270 o
-3 -4 -12 78.857 78.956 1.739 34.186 o
-3 -4 -11 83.428 84.005 1.778 32.114 o
-3 -4 -10 321.573 319.097 5.795 4.005 o
-3 -4 -9 147.530 143.827 2.731 14.737 o
-3 -4 -8 314.606 311.572 5.560 4.242 o
-3 -4 -7 542.137 537.135 9.361 1.625 o
-3 -4 -6 54.486 51.757 1.139 61.599 o
-3 -4 -5 106.231 103.140 1.984 24.589 o
-3 -4 -4 173.475 174.916 3.163 11.344 o
-3 -4 -3 240.971 244.256 3.733 7.431 o
-3 -4 -2 604.293 629.824 9.459 1.439 o
-3 -4 -1 38.707 39.468 0.786 97.597 o
-3 -3 -20 62.712 54.281 3.968 14.548 o
-3 -3 -19 5.500 7.898 1.965 67.842 o
-3 -3 -18 32.986 37.170 1.965 48.559 o
-3 -3 -17 37.800 44.144 1.837 49.572 o
-3 -3 -16 45.583 46.816 1.562 54.503 o
-3 -3 -15 10.477 9.705 0.619 307.319 o
-3 -3 -14 19.986 19.724 0.688 181.350 o
-3 -3 -13 53.653 54.959 1.081 62.873 o
-3 -3 -12 21.414 21.149 0.619 181.951 o
-3 -3 -11 29.497 30.431 0.707 129.191 o
-3 -3 -10 183.587 176.910 3.300 10.582 o
-3 -3 -9 272.099 269.550 4.833 5.442 o
-3 -3 -8 17.979 18.870 0.658 198.443 o
-3 -3 -7 394.126 387.081 6.827 2.901 o
-3 -3 -6 131.953 133.120 2.495 17.175 o
-3 -3 -5 50.839 46.511 1.090 67.613 o
-3 -3 -4 162.114 164.131 2.976 12.593 o
-3 -3 -3 633.403 627.879 9.430 1.402 o
-3 -3 -2 471.207 473.699 7.122 2.362 o
-3 -3 -1 393.690 398.161 5.992 3.231 o
-3 -2 -20 2.990 3.409 3.281 26.008 o
-3 -2 -19 74.751 69.654 1.994 32.339 o
-3 -2 -18 16.577 17.593 1.208 119.416 o
-3 -2 -17 32.849 34.665 1.238 82.031 o
-3 -2 -16 26.051 26.836 0.982 116.165 o
-3 -2 -15 48.101 49.959 1.139 66.637 o
-3 -2 -14 7.574 8.074 0.580 382.829 o
-3 -2 -13 8.033 8.065 0.530 403.568 o
-3 -2 -12 90.336 91.481 1.572 32.395 o
-3 -2 -11 133.775 133.022 2.200 18.590 o
-3 -2 -10 299.542 296.671 4.568 5.234 o
-3 -2 -9 795.286 813.139 12.190 0.886 o
-3 -2 -8 70.608 74.271 1.277 44.801 o
-3 -2 -7 218.817 217.646 3.399 8.763 o
-3 -2 -6 307.614 303.969 5.383 4.456 o
-3 -2 -5 318.067 329.175 5.805 3.988 o
-3 -2 -4 200.577 201.644 3.605 9.026 o
-3 -2 -3 1008.040 1019.670 15.245 0.576 o
-3 -2 -2 224.774 220.819 3.369 8.627 o
-3 -2 -1 728.044 733.475 10.953 1.068 o
-3 -1 -20 14.581 14.970 2.043 57.199 o
-3 -1 -19 42.020 48.319 1.955 43.950 o
-3 -1 -18 1.451 2.151 1.061 234.490 o
-3 -1 -17 45.182 47.582 1.356 61.626 o
-3 -1 -16 157.313 161.282 2.760 13.634 o
-3 -1 -15 58.913 62.199 1.365 50.242 o
-3 -1 -14 129.232 128.130 2.200 19.202 o
-3 -1 -13 65.253 63.436 1.248 49.833 o
-3 -1 -12 365.325 357.386 5.491 3.763 o
-3 -1 -11 45.167 42.494 0.933 80.592 o
-3 -1 -10 44.485 40.588 0.825 87.141 o
-3 -1 -9 49.089 49.419 0.982 71.671 o
-3 -1 -8 259.003 262.055 4.027 6.565 o
-3 -1 -7 145.139 145.231 2.289 16.776 o
-3 -1 -6 596.827 608.056 9.165 1.509 o
-3 -1 -5 1221.860 1221.290 18.546 0.399 o
-3 -1 -4 397.500 399.713 6.395 3.036 o
-3 -1 -3 540.618 553.088 8.349 1.797 o
-3 -1 -2 23.530 22.308 0.432 192.860 o
-3 -1 -1 568.275 575.945 8.605 1.674 o
-2 -18 -6 27.051 29.763 6.689 6.133 o
-2 -18 -5 5.788 4.538 2.181 56.438 o
-2 -18 -4 165.729 142.520 4.047 9.624 o
-2 -18 -3 15.521 17.475 2.849 31.602 o
-2 -18 -2 30.256 32.740 2.593 33.410 o
-2 -18 -1 24.618 24.665 2.151 47.311 o
-2 -17 -8 83.302 76.324 3.045 19.283 o
-2 -17 -7 9.503 12.750 2.161 54.310 o
-2 -17 -6 61.499 60.578 2.475 28.391 o
-2 -17 -5 37.208 37.327 1.857 50.500 o
-2 -17 -4 6.451 5.982 1.660 92.124 o
-2 -17 -3 46.166 47.887 2.181 37.479 o
-2 -17 -2 34.645 34.410 2.004 47.204 o
-2 -17 -1 43.461 45.028 1.925 44.808 o
-2 -16 -10 7.399 11.178 2.672 37.413 o
-2 -16 -9 18.000 19.980 1.758 69.089 o
-2 -16 -8 31.777 31.590 1.807 55.857 o
-2 -16 -7 3.518 3.546 1.316 148.404 o
-2 -16 -6 29.595 31.050 1.798 57.430 o
-2 -16 -5 166.054 159.720 3.713 10.284 o
-2 -16 -4 14.556 18.182 1.719 74.611 o
-2 -16 -3 20.219 23.614 1.552 79.173 o
-2 -16 -2 51.640 58.741 2.014 38.394 o
-2 -16 -1 81.624 81.648 2.790 21.363 o
-2 -15 -12 18.165 13.192 2.574 37.788 o
-2 -15 -11 0.957 2.102 1.915 76.026 o
-2 -15 -10 3.629 4.145 1.817 81.213 o
-2 -15 -9 13.847 14.165 1.336 112.098 o
-2 -15 -8 22.471 27.308 1.523 77.575 o
-2 -15 -7 45.113 49.232 1.768 47.879 o
-2 -15 -6 4.544 6.513 1.081 197.625 o
-2 -15 -5 44.459 49.635 1.523 55.655 o
-2 -15 -4 160.189 163.482 3.369 11.420 o
-2 -15 -3 12.469 14.066 1.081 152.441 o
-2 -15 -2 12.609 13.644 1.081 152.658 o
-2 -15 -1 93.954 94.526 2.279 24.083 o
-2 -14 -13 45.275 42.150 2.682 28.867 o
-2 -14 -12 22.876 20.383 2.249 45.234 o
-2 -14 -11 3.584 4.253 1.798 82.888 o
-2 -14 -10 37.942 41.246 2.132 41.524 o
-2 -14 -9 0.676 1.346 0.923 316.233 o
-2 -14 -8 32.312 38.182 1.493 67.429 o
-2 -14 -7 193.816 194.729 3.772 8.931 o
-2 -14 -6 91.349 93.651 2.200 25.221 o
-2 -14 -5 34.784 37.209 1.159 83.216 o
-2 -14 -4 124.970 127.010 2.652 17.056 o
-2 -14 -3 27.766 29.655 1.081 102.284 o
-2 -14 -2 46.806 46.993 1.297 62.914 o
-2 -14 -1 39.901 42.415 1.130 77.015 o
-2 -13 -14 8.678 7.102 2.082 59.629 o
-2 -13 -13 22.323 24.567 2.132 48.764 o
-2 -13 -12 111.740 111.539 3.271 15.007 o
-2 -13 -11 118.886 119.721 3.271 14.446 o
-2 -13 -10 74.812 76.206 2.348 27.055 o
-2 -13 -9 6.692 6.395 0.776 300.137 o
-2 -13 -8 92.486 95.302 2.102 25.926 o
-2 -13 -7 13.873 12.966 0.953 173.641 o
-2 -13 -6 2.247 2.014 0.678 497.807 o
-2 -13 -5 3.898 4.185 0.707 402.042 o
-2 -13 -4 113.048 111.500 2.289 20.960 o
-2 -13 -3 117.080 117.865 2.240 20.583 o
-2 -13 -2 51.794 53.427 1.306 57.619 o
-2 -13 -1 44.797 45.107 1.081 73.506 o
-2 -12 -15 6.738 6.375 2.534 41.981 o
-2 -12 -14 0.229 0.000 1.532 120.609 o
-2 -12 -13 68.887 69.880 2.475 26.728 o
-2 -12 -12 13.040 13.850 1.513 94.646 o
-2 -12 -11 11.246 12.907 1.277 125.736 o
-2 -12 -10 23.961 26.090 1.464 80.664 o
-2 -12 -9 11.263 13.094 0.786 227.164 o
-2 -12 -8 6.206 6.640 0.707 341.622 o
-2 -12 -7 157.794 160.388 3.075 12.530 o
-2 -12 -6 376.239 368.977 6.680 3.081 o
-2 -12 -5 11.003 10.245 0.648 286.654 o
-2 -12 -4 122.962 123.346 2.151 20.308 o
-2 -12 -3 90.649 90.813 1.729 30.590 o
-2 -12 -2 39.379 39.832 1.002 85.180 o
-2 -12 -1 212.890 211.428 3.409 8.976 o
-2 -11 -16 4.011 6.296 3.016 30.417 o
-2 -11 -15 17.482 19.302 1.984 57.696 o
-2 -11 -14 17.826 20.127 1.640 76.625 o
-2 -11 -13 41.966 46.001 1.925 45.137 o
-2 -11 -12 15.279 16.679 1.287 113.288 o
-2 -11 -11 28.799 30.205 1.306 84.267 o
-2 -11 -10 271.687 270.719 6.071 4.323 o
-2 -11 -9 23.952 26.296 0.815 138.678 o
-2 -11 -8 224.708 218.098 3.968 7.639 o
-2 -11 -7 197.180 192.558 3.576 9.295 o
-2 -11 -6 13.571 13.202 0.609 260.080 o
-2 -11 -5 83.898 87.090 1.591 34.096 o
-2 -11 -4 30.948 33.869 0.894 107.937 o
-2 -11 -3 9.213 10.903 0.629 311.396 o
-2 -11 -2 6.648 6.601 0.589 409.427 o
-2 -11 -1 212.078 208.972 3.418 9.010 o
-2 -10 -17 33.427 31.856 4.067 15.414 o
-2 -10 -16 30.819 30.392 2.073 46.967 o
-2 -10 -15 21.111 22.622 1.729 67.900 o
-2 -10 -14 12.150 15.609 1.287 119.929 o
-2 -10 -13 48.824 52.130 1.817 44.721 o
-2 -10 -12 136.151 137.982 3.320 13.028 o
-2 -10 -11 45.835 48.653 1.631 51.781 o
-2 -10 -10 11.197 12.593 0.982 179.111 o
-2 -10 -9 43.151 43.476 1.434 61.215 o
-2 -10 -8 15.289 16.247 0.609 233.802 o
-2 -10 -7 84.397 85.135 1.523 35.113 o
-2 -10 -6 21.779 23.221 0.737 159.875 o
-2 -10 -5 64.510 65.725 1.395 46.489 o
-2 -10 -4 17.813 20.215 0.707 187.102 o
-2 -10 -3 41.912 44.154 0.972 81.427 o
-2 -10 -2 12.694 13.467 0.638 258.002 o
-2 -10 -1 20.485 21.443 0.707 172.431 o
-2 -9 -18 55.157 53.584 5.206 9.318 o
-2 -9 -17 57.648 55.784 2.407 30.358 o
-2 -9 -16 12.961 15.992 1.719 76.668 o
-2 -9 -15 55.312 58.486 2.191 34.161 o
-2 -9 -14 35.369 40.716 1.827 51.553 o
-2 -9 -13 4.850 5.432 1.031 214.320 o
-2 -9 -12 210.765 198.157 4.538 7.133 o
-2 -9 -11 32.199 36.315 1.385 73.654 o
-2 -9 -10 56.345 55.657 1.493 49.589 o
-2 -9 -9 423.821 407.227 7.239 2.595 o
-2 -9 -8 116.130 116.490 1.965 22.657 o
-2 -9 -7 94.538 97.649 1.906 27.414 o
-2 -9 -6 11.883 12.819 0.550 297.900 o
-2 -9 -5 100.739 103.681 1.965 25.475 o
-2 -9 -4 139.259 140.153 2.318 17.262 o
-2 -9 -3 105.527 107.197 1.837 25.654 o
-2 -9 -2 13.585 14.774 0.599 255.801 o
-2 -9 -1 35.303 35.421 0.884 100.183 o
-2 -8 -18 21.418 21.905 2.308 43.564 o
-2 -8 -17 8.443 12.760 1.866 70.925 o
-2 -8 -16 58.296 61.344 2.289 31.652 o
-2 -8 -15 22.836 25.579 1.405 86.168 o
-2 -8 -14 93.362 92.905 2.485 22.377 o
-2 -8 -13 41.529 44.930 1.542 57.724 o
-2 -8 -12 26.817 26.394 1.159 99.801 o
-2 -8 -11 157.080 152.265 3.114 12.599 o
-2 -8 -10 243.711 242.085 4.420 6.457 o
-2 -8 -9 70.978 71.687 1.650 38.472 o
-2 -8 -8 72.633 70.135 1.405 42.520 o
-2 -8 -7 62.202 62.719 1.179 53.008 o
-2 -8 -6 42.473 42.739 0.904 84.721 o
-2 -8 -5 31.253 31.757 0.786 117.460 o
-2 -8 -4 729.348 735.106 11.051 1.058 o
-2 -8 -3 103.918 108.258 1.866 25.559 o
-2 -8 -2 218.578 220.740 3.448 8.641 o
-2 -8 -1 103.605 103.661 1.788 26.637 o
-2 -7 -19 2.028 6.955 3.890 18.547 o
-2 -7 -18 38.010 40.490 2.446 34.367 o
-2 -7 -17 30.515 38.329 2.367 37.813 o
-2 -7 -16 10.753 14.066 1.591 89.787 o
-2 -7 -15 53.890 56.305 1.925 40.004 o
-2 -7 -14 140.155 142.913 3.625 11.650 o
-2 -7 -13 50.190 52.160 1.532 51.990 o
-2 -7 -12 22.777 25.137 0.992 123.680 o
-2 -7 -11 27.227 28.486 0.953 114.961 o
-2 -7 -10 17.019 17.455 0.796 181.314 o
-2 -7 -9 135.846 136.587 2.633 16.103 o
-2 -7 -8 3.333 5.226 0.619 483.263 o
-2 -7 -7 200.736 195.770 3.202 9.972 o
-2 -7 -6 65.739 66.255 1.218 49.611 o
-2 -7 -5 334.874 335.560 5.128 4.285 o
-2 -7 -4 222.315 225.818 3.507 8.385 o
-2 -7 -3 11.436 12.622 0.481 329.397 o
-2 -7 -2 56.614 55.293 1.022 62.468 o
-2 -7 -1 94.364 93.612 1.581 31.213 o
-2 -6 -19 6.886 5.304 2.524 42.378 o
-2 -6 -18 40.175 43.063 2.426 34.123 o
-2 -6 -17 111.760 113.523 3.448 14.075 o
-2 -6 -16 80.933 83.671 2.485 24.260 o
-2 -6 -15 15.539 16.119 1.228 120.443 o
-2 -6 -14 32.573 35.284 1.228 82.574 o
-2 -6 -13 61.710 61.845 1.532 45.305 o
-2 -6 -12 37.622 36.374 1.022 88.221 o
-2 -6 -11 202.218 200.407 3.723 8.760 o
-2 -6 -10 108.057 107.413 2.151 22.739 o
-2 -6 -9 75.242 76.186 1.631 37.033 o
-2 -6 -8 304.049 297.349 5.334 4.551 o
-2 -6 -7 127.594 129.200 2.466 17.805 o
-2 -6 -6 67.174 66.079 1.179 49.821 o
-2 -6 -5 687.524 684.518 10.265 1.201 o
-2 -6 -4 462.482 474.082 7.406 2.309 o
-2 -6 -3 17.280 19.813 0.521 225.345 o
-2 -6 -2 500.839 499.779 7.505 2.136 o
-2 -6 -1 218.135 212.312 3.300 9.033 o
-2 -5 -19 23.101 23.968 2.515 37.259 o
-2 -5 -18 45.532 45.902 2.230 36.794 o
-2 -5 -17 18.230 24.027 1.709 70.492 o
-2 -5 -16 83.051 80.204 2.338 25.776 o
-2 -5 -15 68.955 67.473 1.857 36.011 o
-2 -5 -14 21.718 22.534 0.953 133.638 o
-2 -5 -13 5.782 5.943 0.668 378.757 o
-2 -5 -12 166.765 161.714 3.055 12.190 o
-2 -5 -11 76.530 72.660 1.601 37.627 o
-2 -5 -10 55.750 57.061 1.375 52.647 o
-2 -5 -9 0.750 0.619 0.334 1925.260 o
-2 -5 -8 114.922 114.584 2.220 21.097 o
-2 -5 -7 162.490 165.034 3.045 12.331 o
-2 -5 -6 114.745 118.425 2.269 20.586 o
-2 -5 -5 463.898 453.916 6.955 2.467 o
-2 -5 -4 157.833 163.227 2.741 13.630 o
-2 -5 -3 208.963 210.622 3.251 9.405 o
-2 -5 -2 321.502 320.766 4.862 4.651 o
-2 -5 -1 355.377 355.137 5.373 3.905 o
-2 -4 -20 6.247 11.807 3.811 19.004 o
-2 -4 -19 35.148 40.225 2.750 29.240 o
-2 -4 -18 34.042 33.938 1.876 51.778 o
-2 -4 -17 34.597 37.455 1.739 55.812 o
-2 -4 -16 23.138 24.066 1.257 98.422 o
-2 -4 -15 29.010 30.038 1.041 103.150 o
-2 -4 -14 34.729 34.115 0.855 104.018 o
-2 -4 -13 3.669 4.440 0.471 668.026 o
-2 -4 -12 92.090 92.335 1.601 31.596 o
-2 -4 -11 38.846 39.439 0.835 94.824 o
-2 -4 -10 68.407 70.597 1.581 40.603 o
-2 -4 -9 86.376 87.414 1.807 30.820 o
-2 -4 -8 200.732 198.236 3.615 9.045 o
-2 -4 -7 630.414 620.787 11.139 1.202 o
-2 -4 -6 2.246 2.024 0.383 1100.130 o
-2 -4 -5 163.190 163.748 2.996 12.489 o
-2 -4 -4 121.298 119.888 1.915 22.189 o
-2 -4 -3 1634.980 1575.070 23.477 0.244 o
-2 -4 -2 86.590 90.263 1.444 34.940 o
-2 -4 -1 883.010 881.643 13.192 0.751 o
-2 -3 -20 35.346 31.748 3.202 23.231 o
-2 -3 -19 72.615 73.790 3.016 20.441 o
-2 -3 -18 33.011 33.467 1.356 75.757 o
-2 -3 -17 52.416 57.218 1.631 47.315 o
-2 -3 -16 27.197 27.799 0.972 113.932 o
-2 -3 -15 41.410 42.327 1.051 79.275 o
-2 -3 -14 99.013 98.632 1.778 27.872 o
-2 -3 -13 55.931 54.566 1.090 61.207 o
-2 -3 -12 70.568 68.898 1.365 44.185 o
-2 -3 -11 63.350 63.593 1.169 52.441 o
-2 -3 -10 78.361 78.524 1.356 40.094 o
-2 -3 -9 355.403 352.396 5.393 3.903 o
-2 -3 -8 754.567 766.048 11.444 0.989 o
-2 -3 -7 222.641 223.981 3.998 7.574 o
-2 -3 -6 431.470 421.019 7.377 2.500 o
-2 -3 -5 18.481 16.856 0.609 210.475 o
-2 -3 -4 1150.860 1129.200 19.508 0.402 o
-2 -3 -3 28.578 29.007 0.540 147.781 o
-2 -3 -2 1271.360 1285.430 19.960 0.357 o
-2 -3 -1 936.790 976.140 14.577 0.638 o
-2 -2 -20 9.730 11.778 2.141 55.305 o
-2 -2 -19 8.192 11.807 1.523 100.954 o
-2 -2 -18 18.444 18.516 1.316 103.608 o
-2 -2 -17 75.567 76.805 1.739 35.204 o
-2 -2 -16 20.561 23.752 0.953 135.025 o
-2 -2 -15 21.137 21.424 0.884 145.366 o
-2 -2 -14 63.593 62.287 1.257 50.633 o
-2 -2 -13 58.042 54.998 1.110 59.193 o
-2 -2 -12 298.792 288.557 4.499 5.349 o
-2 -2 -11 22.152 22.288 0.619 176.074 o
-2 -2 -10 45.020 43.103 0.874 82.927 o
-2 -2 -9 233.227 231.290 3.595 7.931 o
-2 -2 -8 102.900 101.883 1.660 28.055 o
-2 -2 -7 349.523 342.347 5.196 4.099 o
-2 -2 -6 1335.720 1332.850 19.960 0.342 o
-2 -2 -5 569.852 563.441 9.784 1.491 o
-2 -2 -4 941.478 973.939 16.836 0.549 o
-2 -2 -3 507.730 511.920 8.958 1.785 o
-2 -2 -2 1136.150 1156.150 17.259 0.456 o
-2 -2 -1 77.984 83.701 1.316 39.994 o
-2 -1 -20 20.852 20.039 2.014 54.756 o
-2 -1 -19 32.275 38.997 1.857 52.161 o
-2 -1 -18 99.540 98.465 2.240 23.529 o
-2 -1 -17 5.010 3.458 0.776 340.289 o
-2 -1 -16 6.501 7.996 0.874 251.312 o
-2 -1 -15 85.441 87.326 1.670 32.717 o
-2 -1 -14 21.921 22.553 0.825 148.946 o
-2 -1 -13 290.027 281.671 4.420 5.568 o
-2 -1 -12 4.561 5.511 0.511 552.716 o
-2 -1 -11 29.846 30.117 0.786 122.221 o
-2 -1 -10 110.849 111.745 1.857 24.430 o
-2 -1 -9 78.374 76.707 1.356 40.376 o
-2 -1 -8 1187.050 1181.950 17.622 0.432 o
-2 -1 -7 242.224 234.178 3.674 7.593 o
-2 -1 -6 136.884 135.359 2.141 18.534 o
-2 -1 -5 845.669 842.440 12.878 0.801 o
-2 -1 -4 258.239 258.077 3.988 6.658 o
-2 -1 -3 5802.810 5932.530 89.487 0.019 o
-2 -1 -2 818.580 849.189 12.721 0.825 o
-2 -1 -1 1641.070 1678.900 25.107 0.223 o
-1 -18 -6 15.628 16.620 3.978 17.024 o
-1 -18 -5 8.339 9.214 2.564 40.433 o
-1 -18 -4 37.889 34.685 2.505 33.723 o
-1 -18 -3 6.363 7.858 2.249 52.436 o
-1 -18 -2 28.542 29.341 2.299 41.063 o
-1 -18 -1 2.336 2.633 1.955 72.005 o
-1 -17 -9 8.163 10.943 4.587 13.202 o
-1 -17 -8 1.592 3.330 1.640 101.391 o
-1 -17 -7 13.732 12.338 1.857 68.336 o
-1 -17 -6 11.190 14.283 1.709 79.504 o
-1 -17 -5 38.963 34.724 1.827 51.307 o
-1 -17 -4 23.250 27.661 2.082 49.675 o
-1 -17 -3 11.976 14.106 1.748 76.059 o
-1 -17 -2 10.395 10.481 1.562 94.961 o
-1 -17 -1 17.900 18.840 1.788 67.796 o
-1 -16 -10 22.015 20.913 1.876 60.227 o
-1 -16 -9 53.626 51.305 2.063 37.800 o
-1 -16 -8 74.873 71.933 2.279 28.212 o
-1 -16 -7 23.433 25.127 1.591 73.390 o
-1 -16 -6 83.750 83.259 2.210 26.886 o
-1 -16 -5 30.730 32.691 1.581 66.077 o
-1 -16 -4 21.363 21.709 1.395 90.684 o
-1 -16 -3 43.728 47.287 1.788 48.200 o
-1 -16 -2 70.609 74.104 2.426 26.821 o
-1 -16 -1 68.575 71.019 2.466 26.816 o
-1 -15 -12 9.797 11.188 2.220 51.926 o
-1 -15 -11 3.728 7.544 2.161 57.640 o
-1 -15 -10 99.987 101.520 2.721 19.482 o
-1 -15 -9 35.147 37.956 1.572 62.131 o
-1 -15 -8 17.449 19.155 1.415 95.209 o
-1 -15 -7 13.506 16.247 1.316 113.243 o
-1 -15 -6 73.363 78.023 2.082 30.559 o
-1 -15 -5 164.864 162.441 3.271 11.572 o
-1 -15 -4 16.531 17.210 1.139 128.637 o
-1 -15 -3 20.687 24.007 1.198 107.517 o
-1 -15 -2 29.668 31.924 1.346 80.066 o
-1 -15 -1 12.290 14.381 1.061 156.031 o
-1 -14 -13 76.381 69.458 3.968 13.766 o
-1 -14 -12 14.529 16.188 2.082 55.164 o
-1 -14 -11 18.698 18.477 1.778 67.975 o
-1 -14 -10 25.381 25.667 1.356 86.968 o
-1 -14 -9 31.946 35.470 1.415 72.647 o
-1 -14 -8 33.029 33.948 1.306 78.252 o
-1 -14 -7 8.810 10.167 1.002 190.326 o
-1 -14 -6 4.112 5.383 0.747 358.568 o
-1 -14 -5 4.642 6.572 0.914 256.144 o
-1 -14 -4 64.590 65.676 1.690 40.454 o
-1 -14 -3 135.433 135.094 2.760 15.568 o
-1 -14 -2 4.153 4.243 0.717 388.855 o
-1 -14 -1 24.290 24.636 0.904 130.285 o
-1 -13 -15 9.920 5.619 3.978 17.461 o
-1 -13 -14 21.214 19.204 3.350 23.004 o
-1 -13 -13 2.020 5.540 1.581 106.591 o
-1 -13 -12 27.059 24.174 1.640 68.323 o
-1 -13 -11 7.221 8.831 1.395 120.767 o
-1 -13 -10 111.695 111.902 2.367 20.519 o
-1 -13 -9 14.195 15.982 1.012 156.005 o
-1 -13 -8 33.535 35.765 1.169 84.775 o
-1 -13 -7 0.452 0.098 0.668 613.458 o
-1 -13 -6 79.054 82.267 1.837 32.415 o
-1 -13 -5 34.566 35.942 1.267 78.071 o
-1 -13 -4 159.536 152.048 2.947 13.081 o
-1 -13 -3 18.939 19.410 0.776 172.322 o
-1 -13 -2 153.696 153.748 2.613 14.584 o
-1 -13 -1 40.768 42.474 1.218 72.165 o
-1 -12 -16 29.220 31.777 5.638 8.480 o
-1 -12 -15 1.941 4.293 2.957 31.990 o
-1 -12 -14 6.355 8.379 3.507 22.435 o
-1 -12 -13 33.273 39.095 1.817 53.125 o
-1 -12 -12 10.947 11.444 1.356 117.003 o
-1 -12 -11 26.638 28.801 1.306 87.357 o
-1 -12 -10 18.628 18.163 0.914 154.027 o
-1 -12 -9 20.059 21.384 1.002 133.181 o
-1 -12 -8 14.806 14.734 0.825 192.241 o
-1 -12 -7 34.242 34.891 1.139 86.225 o
-1 -12 -6 46.514 48.211 1.257 64.128 o
-1 -12 -5 3.143 3.418 0.481 713.048 o
-1 -12 -4 48.312 48.820 1.090 68.674 o
-1 -12 -3 305.982 299.922 4.676 5.053 o
-1 -12 -2 91.035 93.445 1.719 30.373 o
-1 -12 -1 31.154 31.473 0.923 107.474 o
-1 -11 -16 8.853 6.896 2.741 35.778 o
-1 -11 -15 34.010 38.162 3.016 25.479 o
-1 -11 -14 42.932 44.733 3.075 23.568 o
-1 -11 -13 95.056 95.842 2.770 19.755 o
-1 -11 -12 107.488 107.276 2.770 18.331 o
-1 -11 -11 64.822 68.161 1.984 34.725 o
-1 -11 -10 37.152 38.810 1.090 83.595 o
-1 -11 -9 28.262 28.928 0.943 113.419 o
-1 -11 -8 0.748 0.923 0.373 1574.120 o
-1 -11 -7 66.006 67.847 1.493 43.525 o
-1 -11 -6 244.446 237.321 3.949 7.122 o
-1 -11 -5 10.248 11.198 0.609 305.016 o
-1 -11 -4 3.829 4.037 0.550 563.584 o
-1 -11 -3 26.922 29.999 0.894 119.310 o
-1 -11 -2 61.794 64.870 1.316 49.523 o
-1 -11 -1 121.843 126.146 2.161 20.219 o
-1 -10 -17 0.745 0.422 2.652 40.210 o
-1 -10 -16 3.300 3.890 2.407 47.578 o
-1 -10 -15 26.548 24.390 2.937 28.196 o
-1 -10 -14 24.475 26.758 1.306 91.020 o
-1 -10 -13 2.545 1.955 0.894 308.960 o
-1 -10 -12 2.646 3.084 0.874 312.923 o
-1 -10 -11 159.684 160.810 3.792 10.235 o
-1 -10 -10 33.619 31.463 1.002 97.977 o
-1 -10 -9 52.915 53.761 1.228 59.265 o
-1 -10 -8 14.590 15.019 0.619 241.332 o
-1 -10 -7 199.396 202.784 3.242 9.819 o
-1 -10 -6 348.954 349.351 5.609 3.832 o
-1 -10 -5 150.319 151.390 2.495 15.328 o
-1 -10 -4 274.652 276.897 4.705 5.500 o
-1 -10 -3 197.133 197.499 3.153 10.170 o
-1 -10 -2 7.800 7.976 0.580 379.571 o
-1 -10 -1 69.634 75.597 1.405 42.612 o
-1 -9 -18 41.767 44.625 4.951 10.502 o
-1 -9 -17 57.942 58.014 3.998 14.482 o
-1 -9 -16 12.418 12.937 2.682 36.130 o
-1 -9 -15 156.654 146.803 3.900 10.212 o
-1 -9 -14 56.113 59.045 1.896 39.646 o
-1 -9 -13 62.076 63.731 1.866 38.020 o
-1 -9 -12 26.439 29.989 1.208 94.024 o
-1 -9 -11 149.302 145.212 3.467 11.825 o
-1 -9 -10 23.811 23.546 0.697 157.056 o
-1 -9 -9 6.564 6.463 0.511 471.929 o
-1 -9 -8 155.794 154.622 2.485 14.935 o
-1 -9 -7 212.253 211.624 3.399 9.009 o
-1 -9 -6 27.623 29.753 0.776 128.643 o
-1 -9 -5 50.669 51.570 1.110 65.199 o
-1 -9 -4 89.891 92.001 1.611 31.979 o
-1 -9 -3 368.034 359.351 5.511 3.728 o
-1 -9 -2 312.503 305.590 4.705 4.933 o
-1 -9 -1 208.672 212.479 3.369 9.151 o
-1 -8 -18 29.340 27.651 4.391 13.587 o
-1 -8 -17 9.506 10.501 2.456 43.373 o
-1 -8 -16 133.297 125.281 3.212 13.890 o
-1 -8 -15 31.190 36.728 1.631 62.260 o
-1 -8 -14 134.284 138.837 3.359 12.933 o
-1 -8 -13 10.777 11.277 0.923 198.122 o
-1 -8 -12 35.152 37.671 1.248 77.773 o
-1 -8 -11 29.380 30.952 0.992 105.649 o
-1 -8 -10 31.346 30.844 0.717 123.526 o
-1 -8 -9 109.897 111.313 1.896 24.278 o
-1 -8 -8 67.712 68.662 1.336 45.872 o
-1 -8 -7 15.823 17.455 0.599 227.852 o
-1 -8 -6 196.849 189.916 3.035 10.581 o
-1 -8 -5 190.175 187.450 3.055 10.807 o
-1 -8 -4 175.153 177.028 2.878 12.066 o
-1 -8 -3 87.128 84.997 1.513 34.589 o
-1 -8 -2 550.121 539.129 8.153 1.829 o
-1 -8 -1 595.158 576.731 8.821 1.590 o
-1 -7 -19 162.039 146.135 7.259 4.325 o
-1 -7 -18 106.037 103.406 5.029 8.634 o
-1 -7 -17 51.312 53.879 2.240 34.533 o
-1 -7 -16 8.572 11.237 1.405 114.898 o
-1 -7 -15 75.143 79.408 2.279 27.614 o
-1 -7 -14 18.746 21.276 1.031 132.807 o
-1 -7 -13 18.623 20.127 0.904 152.348 o
-1 -7 -12 18.259 19.950 0.805 169.185 o
-1 -7 -11 30.068 32.337 1.031 100.499 o
-1 -7 -10 78.347 76.972 1.483 38.368 o
-1 -7 -9 139.107 134.269 2.171 18.240 o
-1 -7 -8 178.911 177.696 2.790 12.150 o
-1 -7 -7 78.863 76.000 1.326 40.791 o
-1 -7 -6 340.043 341.090 5.206 4.171 o
-1 -7 -5 33.668 34.380 0.766 111.507 o
-1 -7 -4 434.563 426.470 6.463 2.789 o
-1 -7 -3 127.156 124.289 2.004 20.745 o
-1 -7 -2 397.540 391.354 5.953 3.246 o
-1 -7 -1 1090.460 1095.430 16.375 0.501 o
-1 -6 -19 8.404 10.962 2.210 52.879 o
-1 -6 -18 28.397 28.005 2.033 49.530 o
-1 -6 -17 3.672 5.049 1.493 116.306 o
-1 -6 -16 65.855 67.493 2.102 32.657 o
-1 -6 -15 20.509 22.956 1.267 102.053 o
-1 -6 -14 102.155 102.924 2.554 20.470 o
-1 -6 -13 6.329 8.546 0.766 296.888 o
-1 -6 -12 55.812 56.177 1.336 53.898 o
-1 -6 -11 68.079 66.481 1.218 48.528 o
-1 -6 -10 176.863 174.543 2.750 12.425 o
-1 -6 -9 22.514 23.811 0.619 171.293 o
-1 -6 -8 56.749 57.110 1.071 60.419 o
-1 -6 -7 402.090 390.401 5.933 3.233 o
-1 -6 -6 45.111 48.761 0.923 77.848 o
-1 -6 -5 271.628 273.017 4.185 6.111 o
-1 -6 -4 131.814 126.519 2.171 19.210 o
-1 -6 -3 153.003 150.555 2.387 15.629 o
-1 -6 -2 408.033 414.477 6.277 3.001 o
-1 -6 -1 374.290 383.201 6.287 3.235 o
-1 -5 -19 3.426 5.992 2.554 42.131 o
-1 -5 -18 48.839 55.450 2.603 28.681 o
-1 -5 -17 33.070 36.394 1.896 50.987 o
-1 -5 -16 4.322 4.931 1.110 193.743 o
-1 -5 -15 34.941 36.443 0.982 93.899 o
-1 -5 -14 8.894 10.127 0.609 329.514 o
-1 -5 -13 204.622 195.711 3.389 9.451 o
-1 -5 -12 178.804 169.681 2.878 12.067 o
-1 -5 -11 101.560 101.912 1.739 27.552 o
-1 -5 -10 55.694 56.629 1.051 61.807 o
-1 -5 -9 49.416 49.930 0.963 71.863 o
-1 -5 -8 107.986 101.667 1.699 26.881 o
-1 -5 -7 83.613 82.198 1.385 37.563 o
-1 -5 -6 133.395 132.756 2.132 19.006 o
-1 -5 -5 685.838 690.736 10.373 1.188 o
-1 -5 -4 185.559 183.128 2.849 11.598 o
-1 -5 -3 546.770 552.154 8.291 1.796 o
-1 -5 -2 62.375 62.867 1.071 55.390 o
-1 -5 -1 494.896 489.504 7.367 2.201 o
-1 -4 -20 9.710 8.359 2.750 35.282 o
-1 -4 -19 4.232 4.695 2.524 43.051 o
-1 -4 -18 7.026 9.450 1.287 137.454 o
-1 -4 -17 36.520 37.857 1.424 67.815 o
-1 -4 -16 21.503 22.573 0.933 136.516 o
-1 -4 -15 9.201 9.705 0.707 285.534 o
-1 -4 -14 121.873 121.588 2.073 21.005 o
-1 -4 -13 55.176 57.582 1.218 57.124 o
-1 -4 -12 40.509 41.600 0.914 87.243 o
-1 -4 -11 31.948 31.355 0.756 118.659 o
-1 -4 -10 76.114 74.467 1.326 41.952 o
-1 -4 -9 85.946 84.870 1.523 34.766 o
-1 -4 -8 156.717 151.518 2.387 15.360 o
-1 -4 -7 310.684 304.667 4.646 5.004 o
-1 -4 -6 157.126 155.624 2.446 14.977 o
-1 -4 -5 32.788 33.437 0.638 122.972 o
-1 -4 -4 568.006 576.142 8.644 1.668 o
-1 -4 -3 645.767 632.997 9.479 1.375 o
-1 -4 -2 1833.800 1892.080 28.221 0.178 o
-1 -4 -1 3424.540 3476.260 52.297 0.053 o
-1 -3 -20 6.307 5.697 2.191 55.534 o
-1 -3 -19 2.013 1.798 1.542 114.669 o
-1 -3 -18 38.474 44.233 1.847 48.988 o
-1 -3 -17 34.489 36.099 1.248 79.143 o
-1 -3 -16 6.191 7.171 0.855 265.358 o
-1 -3 -15 79.925 79.801 1.690 34.541 o
-1 -3 -14 51.173 52.543 1.149 63.223 o
-1 -3 -13 15.734 15.913 0.629 227.262 o
-1 -3 -12 95.078 96.313 1.670 29.865 o
-1 -3 -11 62.071 62.974 1.198 52.552 o
-1 -3 -10 204.184 205.721 3.242 9.633 o
-1 -3 -9 220.983 212.096 3.310 8.942 o
-1 -3 -8 465.841 470.389 7.102 2.390 o
-1 -3 -7 216.702 210.878 3.261 9.166 o
-1 -3 -6 592.780 585.601 8.762 1.595 o
-1 -3 -5 8.553 7.426 0.265 567.904 o
-1 -3 -4 117.334 118.110 1.847 23.244 o
-1 -3 -3 1453.840 1474.300 22.102 0.284 o
-1 -3 -2 599.723 626.337 9.400 1.457 o
-1 -3 -1 2302.460 2360.620 36.227 0.112 o
-1 -2 -20 97.639 91.382 3.006 18.022 o
-1 -2 -19 4.258 7.721 1.670 92.555 o
-1 -2 -18 43.341 44.105 1.532 57.331 o
-1 -2 -17 28.092 30.559 1.179 93.702 o
-1 -2 -16 55.515 59.232 1.385 51.982 o
-1 -2 -15 139.117 135.742 2.318 17.440 o
-1 -2 -14 19.074 19.047 0.747 177.344 o
-1 -2 -13 257.923 254.197 3.978 6.707 o
-1 -2 -12 142.895 141.106 2.318 16.955 o
-1 -2 -11 102.893 103.425 1.817 26.502 o
-1 -2 -10 135.987 131.637 2.141 18.773 o
-1 -2 -9 59.751 59.998 1.130 56.219 o
-1 -2 -8 141.197 143.994 2.289 17.113 o
-1 -2 -7 53.002 51.256 0.914 69.899 o
-1 -2 -6 1460.300 1494.690 22.308 0.280 o
-1 -2 -5 249.537 257.527 3.910 6.909 o
-1 -2 -4 437.003 440.576 6.621 2.696 o
-1 -2 -3 3648.840 3539.770 61.766 0.043 o
-1 -2 -2 2937.510 3004.830 45.244 0.071 o
-1 -2 -1 521.754 535.338 8.222 1.881 o
-1 -1 -20 3.221 3.143 1.650 98.387 o
-1 -1 -19 21.119 22.426 1.621 74.398 o
-1 -1 -18 111.842 113.012 2.318 20.796 o
-1 -1 -17 205.087 200.082 3.369 9.419 o
-1 -1 -16 97.284 99.781 1.857 27.295 o
-1 -1 -15 183.567 177.470 2.937 11.548 o
-1 -1 -14 41.122 40.755 1.012 82.250 o
-1 -1 -13 8.356 10.304 0.629 326.505 o
-1 -1 -12 35.491 37.563 0.894 97.688 o
-1 -1 -11 364.402 358.113 5.501 3.761 o
-1 -1 -10 242.095 237.252 3.684 7.550 o
-1 -1 -9 368.647 358.152 5.462 3.755 o
-1 -1 -8 98.023 92.974 1.532 31.052 o
-1 -1 -7 14.726 14.302 0.403 299.670 o
-1 -1 -6 911.645 898.421 13.438 0.719 o
-1 -1 -5 241.627 246.289 3.743 7.385 o
-1 -1 -4 455.848 466.901 7.014 2.455 o
-1 -1 -3 18.603 19.390 0.383 240.808 o
-1 -1 -2 4505.840 4501.000 78.907 0.027 o
-1 -1 -1 954.425 984.813 16.404 0.559 o
0 0 2 684.750 654.096 13.890 0.887 o
0 0 4 282.250 283.007 6.071 4.206 o
0 0 6 1.525 1.198 0.285 1849.230 o
0 0 8 217.051 217.842 4.764 6.545 o
0 0 10 490.388 486.321 10.383 1.565 o
0 0 12 5.012 4.646 0.648 421.477 o
0 0 14 217.588 208.412 4.705 6.690 o
0 0 16 15.943 18.781 1.464 92.849 o
0 0 18 349.505 326.945 7.426 2.945 o
0 0 20 3.129 2.603 2.947 32.157 o
0 1 1 372.273 379.360 5.687 3.547 o
0 1 2 4276.880 4341.830 65.843 0.034 o
0 1 3 5853.210 6028.520 91.540 0.018 o
0 1 4 3234.050 3279.620 49.409 0.060 o
0 1 5 735.897 762.286 11.434 1.007 o
0 1 6 35.333 34.940 0.658 114.636 o
0 1 7 583.968 575.955 8.644 1.639 o
0 1 8 0.415 0.422 0.206 4450.380 o
0 1 9 778.894 768.081 11.562 0.960 o
0 1 10 80.156 77.473 1.375 39.405 o
0 1 11 103.329 98.740 1.719 27.704 o
0 1 12 0.662 1.100 0.393 1452.210 o
0 1 13 165.460 163.944 2.652 13.534 o
0 1 14 289.878 281.603 4.450 5.542 o
0 1 15 63.253 65.980 1.395 46.936 o
0 1 16 0.374 1.424 0.727 502.601 o
0 1 17 20.093 21.050 1.139 117.283 o
0 1 18 0.133 1.680 1.090 232.538 o
0 1 19 58.271 60.607 2.004 36.737 o
0 1 20 134.797 125.527 3.389 13.072 o
0 2 0 4.601 4.587 0.236 966.751 o
0 2 1 2745.140 2799.030 42.052 0.082 o
0 2 2 191.231 194.591 2.947 10.911 o
0 2 3 53.372 54.547 0.884 69.140 o
0 2 4 901.113 907.772 13.585 0.715 o
0 2 5 1832.790 1792.390 27.337 0.187 o
0 2 6 541.861 529.080 7.966 1.895 o
0 2 7 333.256 339.145 5.255 4.200 o
0 2 8 29.785 27.249 0.609 140.983 o
0 2 9 145.615 143.247 2.279 16.858 o
0 2 10 1.303 0.894 0.255 2274.930 o
0 2 11 347.085 335.923 5.167 4.161 o
0 2 12 197.385 197.902 3.143 10.178 o
0 2 13 17.177 16.679 0.638 213.181 o
0 2 14 47.847 48.093 1.081 69.689 o
0 2 15 15.854 18.231 0.737 196.387 o
0 2 16 4.489 4.617 0.796 327.368 o
0 2 17 2.034 2.976 0.874 321.087 o
0 2 18 37.862 41.806 1.513 61.816 o
0 2 19 14.540 19.194 1.945 61.042 o
0 2 20 0.050 0.953 1.778 89.384 o
0 3 1 673.104 689.184 11.385 1.100 o
0 3 2 1372.110 1410.640 21.129 0.313 o
0 3 3 2358.750 2369.040 35.480 0.113 o
0 3 4 153.429 157.097 2.426 15.235 o
0 3 5 32.306 33.349 0.648 123.502 o
0 3 6 160.746 163.531 2.534 14.209 o
0 3 7 18.306 16.719 0.442 243.896 o
0 3 8 73.680 73.259 1.257 44.187 o
0 3 9 2.907 2.809 0.324 1122.660 o
0 3 10 31.705 32.003 0.737 119.955 o
0 3 11 89.503 87.375 1.532 33.505 o
0 3 12 18.755 19.351 0.638 196.495 o
0 3 13 0.209 0.540 0.363 1915.110 o
0 3 14 268.929 266.917 4.175 6.204 o
0 3 15 559.651 538.176 8.173 1.806 o
0 3 16 9.997 12.092 0.864 216.065 o
0 3 17 18.842 20.314 1.041 132.482 o
0 3 18 5.352 5.324 1.198 165.781 o
0 3 19 0.894 2.181 1.552 114.740 o
0 3 20 43.147 43.358 2.475 32.625 o
0 4 0 357.723 384.036 8.222 2.499 o
0 4 1 783.117 818.276 12.200 0.892 o
0 4 2 633.845 666.208 9.970 1.308 o
0 4 3 733.918 755.557 11.316 1.022 o
0 4 4 947.657 974.018 14.577 0.634 o
0 4 5 350.026 350.697 5.295 4.005 o
0 4 6 44.529 44.409 0.815 85.218 o
0 4 7 391.847 398.171 6.021 3.227 o
0 4 8 29.467 28.742 0.658 135.588 o
0 4 9 83.374 83.976 1.424 36.846 o
0 4 10 1.875 1.415 0.295 1623.010 o
0 4 11 60.467 58.181 1.110 56.823 o
0 4 12 58.102 58.928 1.169 56.432 o
0 4 13 87.168 88.357 1.581 33.324 o
0 4 14 5.377 6.640 0.638 400.367 o
0 4 15 0.376 1.385 0.501 988.896 o
0 4 16 0.024 0.305 0.560 889.416 o
0 4 17 1.241 1.847 0.963 283.989 o
0 4 18 45.528 50.961 1.709 49.079 o
0 4 19 11.817 11.277 1.591 90.137 o
0 4 20 0.774 6.984 2.937 32.390 o
0 5 1 343.039 344.184 5.196 4.142 o
0 5 2 1257.160 1294.180 19.302 0.371 o
0 5 3 45.174 43.398 0.894 81.766 o
0 5 4 421.049 439.771 6.621 2.761 o
0 5 5 0.033 0.196 0.187 7235.090 o
0 5 6 33.936 34.046 0.697 115.886 o
0 5 7 290.682 288.429 4.410 5.528 o
0 5 8 270.567 276.946 4.283 5.991 o
0 5 9 7.955 8.074 0.442 461.668 o
0 5 10 25.284 27.317 0.678 148.076 o
0 5 11 1.677 0.953 0.324 1591.070 o
0 5 12 289.106 288.901 4.803 5.179 o
0 5 13 0.214 1.120 0.432 1333.170 o
0 5 14 25.278 25.913 0.805 136.652 o
0 5 15 18.573 20.108 0.845 161.472 o
0 5 16 397.399 383.201 6.837 2.892 o
0 5 17 3.552 4.293 1.041 221.904 o
0 5 18 28.421 30.500 1.523 71.507 o
0 5 19 2.429 1.022 4.037 17.326 o
0 6 0 0.017 3.428 0.589 699.227 o
0 6 1 767.161 789.888 11.797 0.943 o
0 6 2 73.516 75.970 1.297 43.082 o
0 6 3 865.179 879.394 13.143 0.764 o
0 6 4 191.684 196.310 3.055 10.601 o
0 6 5 467.030 463.552 6.994 2.428 o
0 6 6 13.721 14.734 0.452 295.885 o
0 6 7 24.973 26.257 0.629 156.099 o
0 6 8 6.995 6.257 0.383 568.666 o
0 6 9 0.366 0.688 0.265 3007.550 o
0 6 10 187.529 180.221 2.849 11.578 o
0 6 11 10.512 10.854 0.501 348.632 o
0 6 12 105.645 100.881 1.729 27.061 o
0 6 13 26.343 28.457 0.835 127.778 o
0 6 14 23.794 24.164 0.756 149.024 o
0 6 15 22.305 22.170 0.884 140.935 o
0 6 16 6.288 6.945 0.805 287.384 o
0 6 17 334.414 307.515 9.911 2.082 o
0 6 18 7.126 5.452 2.289 50.909 o
0 6 19 48.785 53.378 4.754 11.064 o
0 7 1 182.996 182.431 2.878 11.634 o
0 7 2 6.515 6.120 0.422 555.271 o
0 7 3 211.413 210.681 3.281 9.276 o
0 7 4 18.097 20.471 0.589 205.617 o
0 7 5 33.925 32.936 0.766 112.392 o
0 7 6 386.953 375.637 5.737 3.447 o
0 7 7 240.834 238.097 3.684 7.567 o
0 7 8 0.706 1.542 0.285 2160.940 o
0 7 9 223.878 215.622 3.389 8.679 o
0 7 10 241.354 242.026 3.860 7.261 o
0 7 11 61.599 62.739 1.159 53.771 o
0 7 12 53.674 53.859 1.071 63.532 o
0 7 13 47.462 49.095 1.041 71.047 o
0 7 14 2.946 4.627 0.580 549.732 o
0 7 15 15.622 14.793 1.748 73.110 o
0 7 16 33.411 34.292 3.202 23.286 o
0 7 17 40.123 37.160 2.976 25.452 o
0 7 18 88.928 89.663 5.010 9.089 o
0 7 19 53.148 47.543 4.381 12.718 o
0 8 0 13.462 13.104 0.796 210.673 o
0 8 1 1010.490 1027.760 15.383 0.569 o
0 8 2 119.060 120.389 1.984 21.957 o
0 8 3 153.504 155.663 2.505 14.964 o
0 8 4 288.364 281.052 4.352 5.659 o
0 8 5 27.325 27.534 0.688 140.604 o
0 8 6 87.498 86.117 1.503 34.489 o
0 8 7 0.356 0.501 0.305 2507.300 o
0 8 8 13.954 14.754 0.530 271.473 o
0 8 9 480.106 464.898 7.043 2.369 o
0 8 10 4.809 5.520 0.452 609.412 o
0 8 11 0.056 0.756 0.354 2032.390 o
0 8 12 5.512 5.314 0.481 551.753 o
0 8 13 21.191 20.923 0.717 169.184 o
0 8 14 1.199 2.554 1.798 85.692 o
0 8 15 23.130 25.913 2.367 40.900 o
0 8 16 0.198 0.206 2.200 58.567 o
0 8 17 13.988 16.503 3.664 19.976 o
0 8 18 6.240 9.951 3.350 24.470 o
0 9 1 89.794 86.461 1.552 33.305 o
0 9 2 287.450 289.687 4.489 5.485 o
0 9 3 261.498 263.145 4.096 6.434 o
0 9 4 370.603 367.003 5.648 3.615 o
0 9 5 183.137 184.484 2.957 11.375 o
0 9 6 133.679 132.344 2.200 18.628 o
0 9 7 161.892 160.742 2.613 13.940 o
0 9 8 0.302 0.707 0.324 2231.110 o
0 9 9 183.360 185.427 3.006 11.217 o
0 9 10 16.773 16.453 0.688 206.189 o
0 9 11 20.763 22.730 0.776 159.057 o
0 9 12 98.998 96.706 1.984 26.041 o
0 9 13 93.589 101.058 4.067 12.186 o
0 9 14 76.854 78.564 3.222 18.275 o
0 9 15 0.273 3.409 2.053 66.355 o
0 9 16 13.187 12.259 2.299 47.573 o
0 9 17 13.361 17.279 3.065 27.903 o
0 9 18 1.810 9.774 5.196 10.434 o
0 10 0 432.787 431.215 9.292 1.939 o
0 10 1 87.501 88.151 1.709 31.712 o
0 10 2 104.344 104.457 1.886 25.601 o
0 10 3 8.531 9.135 0.589 351.869 o
0 10 4 710.196 706.521 10.894 1.103 o
0 10 5 0.393 0.697 0.393 1582.040 o
0 10 6 4.734 5.245 0.471 595.774 o
0 10 7 39.661 39.891 0.982 85.824 o
0 10 8 0.171 0.530 0.393 1679.170 o
0 10 9 0.209 0.344 0.383 1779.330 o
0 10 10 1.489 1.798 0.580 680.717 o
0 10 11 35.194 36.413 0.982 93.578 o
0 10 12 2.762 1.601 0.501 761.701 o
0 10 13 168.638 159.131 5.756 6.026 o
0 10 14 10.679 11.385 2.014 61.305 o
0 10 15 58.469 56.924 3.418 18.545 o
0 10 16 0.706 1.768 2.475 45.966 o
0 10 17 1.257 3.654 3.350 25.089 o
0 11 1 26.011 28.182 0.904 122.271 o
0 11 2 1.018 0.619 0.344 1739.000 o
0 11 3 247.598 257.831 4.077 6.721 o
0 11 4 37.282 40.578 1.031 85.613 o
0 11 5 50.503 54.301 1.110 64.350 o
0 11 6 4.049 4.676 0.550 543.213 o
0 11 7 52.273 55.597 1.326 56.168 o
0 11 8 2.036 1.149 0.501 835.217 o
0 11 9 57.263 61.206 1.483 48.293 o
0 11 10 34.284 35.696 1.022 92.859 o
0 11 11 25.936 29.115 1.002 112.433 o
0 11 12 27.528 26.807 1.002 111.633 o
0 11 13 27.304 27.504 2.240 43.298 o
0 11 14 35.773 37.533 2.967 26.017 o
0 11 15 149.157 142.884 5.550 6.653 o
0 11 16 0.413 4.715 3.202 27.456 o
0 12 0 414.192 396.501 8.605 2.204 o
0 12 1 38.014 40.166 1.031 85.014 o
0 12 2 61.776 63.299 1.356 48.977 o
0 12 3 38.093 38.958 1.041 85.090 o
0 12 4 1.854 2.485 0.580 643.101 o
0 12 5 127.443 129.642 2.308 18.677 o
0 12 6 39.524 40.726 1.130 78.179 o
0 12 7 151.913 145.467 2.790 14.212 o
0 12 8 125.514 130.959 2.574 17.304 o
0 12 9 0.140 0.432 0.609 741.870 o
0 12 10 38.356 39.743 1.169 77.832 o
0 12 11 1.241 1.503 0.766 433.794 o
0 12 12 49.574 47.376 1.532 53.386 o
0 12 13 6.712 10.589 2.436 44.712 o
0 12 14 24.479 22.848 3.605 19.826 o
0 12 15 2.809 10.874 3.094 28.818 o
0 12 16 36.159 37.023 6.169 7.072 o
0 13 1 10.976 12.996 0.747 241.181 o
0 13 2 68.186 70.587 1.415 43.809 o
0 13 3 43.477 46.551 1.159 70.788 o
0 13 4 21.615 23.526 0.923 136.171 o
0 13 5 53.672 57.140 1.424 52.284 o
0 13 6 30.932 33.221 1.208 86.662 o
0 13 7 3.496 4.676 0.825 322.187 o
0 13 8 8.353 8.978 0.884 230.564 o
0 13 9 12.103 11.473 0.963 182.021 o
0 13 10 24.197 24.970 1.061 113.991 o
0 13 11 28.395 29.547 1.346 82.468 o
0 13 12 140.327 130.870 5.236 7.430 o
0 13 13 43.669 40.569 2.967 25.052 o
0 13 14 12.284 12.082 3.860 18.267 o
0 13 15 4.238 9.381 3.644 20.907 o
0 14 0 328.801 328.114 7.230 3.120 o
0 14 1 26.719 28.830 0.982 112.991 o
0 14 2 11.216 15.039 0.815 213.243 o
0 14 3 126.322 122.462 2.524 17.831 o
0 14 4 0.282 1.807 0.658 600.084 o
0 14 5 0.402 1.326 0.697 543.673 o
0 14 6 24.875 29.419 1.169 99.621 o
0 14 7 2.205 2.240 0.933 288.574 o
0 14 8 9.781 10.167 1.002 185.904 o
0 14 9 16.785 17.170 1.267 112.522 o
0 14 10 2.483 3.212 1.090 213.782 o
0 14 11 28.443 28.840 1.405 79.043 o
0 14 12 30.384 31.355 3.143 24.418 o
0 14 13 36.061 38.309 3.576 19.025 o
0 15 1 6.867 7.878 0.874 248.886 o
0 15 2 71.949 73.957 1.847 34.713 o
0 15 3 1.574 2.269 0.845 352.435 o
0 15 4 21.973 25.294 1.228 101.788 o
0 15 5 158.886 156.626 3.192 12.166 o
0 15 6 0.043 0.599 0.982 290.975 o
0 15 7 14.855 15.559 1.257 118.609 o
0 15 8 5.411 6.346 1.336 136.432 o
0 15 9 24.949 31.227 1.621 68.417 o
0 15 10 6.643 6.964 1.415 120.720 o
0 15 11 6.064 10.520 1.650 91.093 o
0 15 12 9.592 8.507 4.057 16.768 o
0 16 0 30.380 34.626 2.249 41.268 o
0 16 1 32.447 34.292 1.532 66.782 o
0 16 2 57.117 61.128 2.200 33.366 o
0 16 3 40.697 44.085 2.141 40.175 o
0 16 4 221.014 213.098 4.116 7.516 o
0 16 5 34.319 38.113 1.532 64.306 o
0 16 6 7.686 9.725 1.483 107.621 o
0 16 7 15.479 17.131 1.513 90.007 o
0 16 8 5.640 4.715 1.444 120.284 o
0 16 9 5.267 4.892 1.798 81.220 o
0 16 10 17.611 19.931 1.857 63.828 o
0 16 11 0.079 0.000 2.466 46.723 o
0 17 1 120.129 106.883 3.536 13.445 o
0 17 2 277.157 260.758 6.071 4.320 o
0 17 3 99.009 99.290 2.957 17.989 o
0 17 4 0.087 0.894 1.444 135.104 o
0 17 5 26.941 32.602 2.426 37.764 o
0 17 6 7.594 8.232 2.082 59.864 o
0 17 7 69.656 74.742 2.583 25.040 o
0 17 8 29.481 30.706 2.191 43.697 o
0 17 9 23.097 24.646 3.497 20.978 o
0 18 0 11.625 11.129 2.672 36.669 o
0 18 1 17.962 25.284 2.308 44.037 o
0 18 2 0.431 2.682 2.004 69.714 o
0 18 3 78.158 76.029 3.104 19.193 o
0 18 4 17.616 19.165 2.466 40.195 o
0 18 5 195.023 174.150 4.705 7.296 o
0 18 6 3.775 8.507 2.957 31.501 o
1 0 1 84.941 94.879 1.434 34.897 o
1 0 2 1837.410 1850.870 28.005 0.181 o
1 0 3 3723.330 3745.530 56.953 0.045 o
1 0 4 445.168 474.770 7.112 2.448 o
1 0 5 879.003 872.891 13.094 0.761 o
1 0 6 14.746 13.909 0.383 306.822 o
1 0 7 138.632 140.300 2.230 17.738 o
1 0 8 165.346 163.885 2.574 13.811 o
1 0 9 171.482 170.810 2.701 12.908 o
1 0 10 227.435 221.369 3.458 8.402 o
1 0 11 89.801 88.553 1.532 33.302 o
1 0 12 18.331 20.775 0.658 191.627 o
1 0 13 38.138 37.013 0.884 94.853 o
1 0 14 103.760 102.747 1.817 26.421 o
1 0 15 79.942 80.852 1.552 36.379 o
1 0 16 19.996 21.080 0.904 146.633 o
1 0 17 6.767 9.076 1.031 194.742 o
1 0 18 5.882 7.534 1.297 140.864 o
1 0 19 4.170 4.548 1.434 124.666 o
1 0 20 72.761 70.391 2.760 23.023 o
1 1 0 5724.200 5846.970 87.669 0.019 o
1 1 1 953.588 976.424 14.617 0.629 o
1 1 2 4504.900 4634.870 81.235 0.026 o
1 1 3 18.549 18.781 0.363 246.801 o
1 1 4 455.926 467.805 7.023 2.450 o
1 1 5 241.857 246.869 3.743 7.375 o
1 1 6 911.201 902.232 13.507 0.715 o
1 1 7 14.726 13.683 0.413 300.845 o
1 1 8 98.025 92.728 1.523 31.179 o
1 1 9 368.533 362.337 5.520 3.710 o
1 1 10 241.818 238.598 3.703 7.513 o
1 1 11 364.428 352.622 5.511 3.774 o
1 1 12 35.435 36.001 0.884 99.538 o
1 1 13 8.265 8.968 0.609 347.201 o
1 1 14 41.198 41.816 1.041 80.209 o
1 1 15 183.892 177.185 2.898 11.649 o
1 1 16 97.273 103.897 1.925 26.322 o
1 1 17 205.590 207.017 3.536 8.970 o
1 1 18 111.845 114.063 2.407 20.131 o
1 1 19 21.150 26.090 1.709 67.846 o
1 1 20 3.191 2.603 1.974 70.115 o
1 2 0 35.342 33.526 0.580 120.860 o
1 2 1 521.528 526.084 7.888 1.963 o
1 2 2 2936.580 2954.220 45.686 0.071 o
1 2 3 3648.910 3678.600 63.957 0.041 o
1 2 4 436.401 432.482 6.670 2.697 o
1 2 5 249.337 246.653 3.762 7.208 o
1 2 6 1460.260 1462.200 23.771 0.264 o
1 2 7 53.019 52.120 0.923 69.222 o
1 2 8 141.421 144.131 2.279 17.137 o
1 2 9 59.748 61.472 1.120 56.055 o
1 2 10 135.929 132.403 2.171 18.589 o
1 2 11 102.843 103.199 1.768 26.970 o
1 2 12 142.956 141.725 2.348 16.790 o
1 2 13 257.956 258.214 4.077 6.552 o
1 2 14 19.016 20.923 0.786 167.443 o
1 2 15 139.096 135.880 2.338 17.339 o
1 2 16 55.498 57.415 1.336 53.744 o
1 2 17 28.072 30.038 1.169 94.790 o
1 2 18 43.253 45.264 1.552 56.385 o
1 2 19 4.231 4.519 1.798 82.232 o
1 2 20 97.392 89.192 2.868 19.098 o
1 3 0 153.679 157.166 2.407 15.296 o
1 3 1 2302.530 2439.390 36.482 0.110 o
1 3 2 599.417 603.096 9.037 1.528 o
1 3 3 1453.830 1500.460 22.534 0.277 o
1 3 4 117.550 113.808 1.837 23.559 o
1 3 5 8.543 7.564 0.265 565.508 o
1 3 6 592.672 586.692 8.811 1.587 o
1 3 7 216.423 208.540 3.232 9.263 o
1 3 8 465.504 457.314 6.915 2.467 o
1 3 9 221.094 211.998 3.291 8.977 o
1 3 10 204.053 205.387 3.222 9.684 o
1 3 11 61.976 63.417 1.189 52.718 o
1 3 12 95.075 94.133 1.680 29.968 o
1 3 13 15.852 17.023 0.678 212.013 o
1 3 14 51.085 53.260 1.179 62.096 o
1 3 15 80.112 82.109 1.572 35.892 o
1 3 16 6.173 7.141 0.737 322.129 o
1 3 17 34.413 37.671 1.306 75.336 o
1 3 18 38.514 42.680 1.660 55.575 o
1 3 19 1.994 2.800 1.523 116.722 o
1 3 20 6.263 7.839 2.112 59.010 o
1 4 0 526.454 545.327 8.173 1.870 o
1 4 1 3425.230 3573.350 59.448 0.046 o
1 4 2 1834.840 1897.010 30.215 0.166 o
1 4 3 646.246 640.344 9.587 1.356 o
1 4 4 567.976 570.837 8.556 1.688 o
1 4 5 32.884 33.093 0.648 122.475 o
1 4 6 157.276 158.502 2.485 14.732 o
1 4 7 310.465 306.229 4.646 4.998 o
1 4 8 156.551 150.801 2.377 15.432 o
1 4 9 85.880 84.487 1.690 32.680 o
1 4 10 76.060 75.941 1.346 41.404 o
1 4 11 31.992 31.217 0.756 118.712 o
1 4 12 40.549 40.716 0.894 88.704 o
1 4 13 55.119 56.079 1.120 60.394 o
1 4 14 122.001 120.959 2.073 21.024 o
1 4 15 9.220 10.127 0.678 295.151 o
1 4 16 21.402 22.072 0.874 144.908 o
1 4 17 36.510 38.859 1.640 58.299 o
1 4 18 6.986 7.957 1.336 131.080 o
1 4 19 4.242 5.737 2.102 60.914 o
1 4 20 9.710 15.972 3.173 26.567 o
1 5 0 134.427 137.943 2.200 18.327 o
1 5 1 494.623 509.199 7.672 2.100 o
1 5 2 62.398 60.804 1.051 56.412 o
1 5 3 546.699 551.133 8.300 1.796 o
1 5 4 185.543 187.234 2.898 11.387 o
1 5 5 685.538 678.604 10.186 1.214 o
1 5 6 133.377 133.699 2.151 18.859 o
1 5 7 83.531 84.172 1.464 36.245 o
1 5 8 107.951 102.551 1.719 26.648 o
1 5 9 49.458 51.118 0.972 70.980 o
1 5 10 55.740 54.714 1.041 62.698 o
1 5 11 101.551 101.598 1.739 27.579 o
1 5 12 178.777 178.325 2.849 11.973 o
1 5 13 204.592 192.509 3.271 9.753 o
1 5 14 8.859 10.815 0.589 334.258 o
1 5 15 34.888 35.647 0.953 96.341 o
1 5 16 4.377 6.139 1.071 202.357 o
1 5 17 33.100 36.708 1.965 48.601 o
1 5 18 48.704 55.106 2.534 29.787 o
1 5 19 3.425 5.049 2.357 49.306 o
1 6 0 10.127 10.314 0.383 413.766 o
1 6 1 374.767 377.219 5.707 3.528 o
1 6 2 407.970 419.486 6.355 2.959 o
1 6 3 153.005 152.549 2.407 15.484 o
1 6 4 131.999 133.100 2.161 18.954 o
1 6 5 271.360 267.821 4.116 6.229 o
1 6 6 45.108 47.661 0.923 78.402 o
1 6 7 401.864 386.373 5.845 3.284 o
1 6 8 56.900 57.297 1.081 59.996 o
1 6 9 22.467 23.457 0.599 174.761 o
1 6 10 176.869 171.969 2.721 12.571 o
1 6 11 67.932 68.220 1.248 47.629 o
1 6 12 55.773 56.658 1.346 53.529 o
1 6 13 6.384 7.642 0.756 306.225 o
1 6 14 102.209 103.956 2.200 23.224 o
1 6 15 20.639 22.318 1.385 91.974 o
1 6 16 65.777 63.721 2.102 33.044 o
1 6 17 3.661 3.634 1.562 108.123 o
1 6 18 28.325 29.027 1.896 54.488 o
1 6 19 8.482 6.630 1.886 71.573 o
1 7 0 24.991 24.194 0.629 159.722 o
1 7 1 1090.620 1107.490 16.542 0.494 o
1 7 2 397.242 395.656 6.002 3.214 o
1 7 3 127.049 121.607 1.984 21.017 o
1 7 4 434.767 428.514 6.503 2.770 o
1 7 5 33.677 33.309 0.756 113.180 o
1 7 6 339.983 336.886 5.157 4.219 o
1 7 7 78.934 75.017 1.346 40.620 o
1 7 8 178.970 176.370 2.780 12.205 o
1 7 9 139.192 135.055 2.200 18.052 o
1 7 10 78.373 79.114 1.405 39.249 o
1 7 11 30.117 30.608 1.031 101.739 o
1 7 12 18.188 19.430 0.855 162.544 o
1 7 13 18.546 19.941 0.904 152.897 o
1 7 14 18.680 21.227 1.228 110.141 o
1 7 15 75.298 81.343 2.524 24.642 o
1 7 16 8.607 9.646 1.277 135.122 o
1 7 17 51.336 49.920 1.965 40.720 o
1 7 18 106.091 103.848 4.735 9.456 o
1 7 19 162.089 148.394 7.475 4.120 o
1 8 0 1097.770 1081.920 16.198 0.506 o
1 8 1 594.845 589.118 9.008 1.551 o
1 8 2 550.557 547.803 8.271 1.797 o
1 8 3 86.844 87.463 1.562 33.744 o
1 8 4 175.177 171.213 2.741 12.605 o
1 8 5 190.426 188.236 2.976 10.982 o
1 8 6 197.003 197.067 3.114 10.271 o
1 8 7 15.842 17.652 0.580 231.314 o
1 8 8 67.938 70.774 1.297 46.140 o
1 8 9 110.072 110.714 2.053 23.071 o
1 8 10 31.348 32.416 0.766 118.068 o
1 8 11 29.419 28.899 0.992 107.303 o
1 8 12 35.173 34.616 1.189 82.499 o
1 8 13 10.759 12.446 1.051 166.431 o
1 8 14 134.466 130.369 3.222 13.675 o
1 8 15 31.189 32.700 1.562 66.729 o
1 8 16 133.241 122.914 3.605 12.328 o
1 8 17 9.478 11.984 2.682 36.721 o
1 8 18 29.361 30.461 4.214 14.608 o
1 9 0 58.799 58.928 1.179 55.791 o
1 9 1 208.455 216.624 3.556 8.739 o
1 9 2 312.372 301.405 4.636 5.011 o
1 9 3 368.302 369.105 5.835 3.526 o
1 9 4 89.855 89.015 1.572 32.770 o
1 9 5 50.819 50.608 1.159 63.800 o
1 9 6 27.658 31.364 0.845 120.641 o
1 9 7 212.189 211.202 3.330 9.151 o
1 9 8 155.814 150.506 2.485 15.058 o
1 9 9 6.535 6.709 0.471 501.261 o
1 9 10 23.688 24.331 0.697 156.117 o
1 9 11 148.973 147.108 3.526 11.603 o
1 9 12 26.384 29.734 1.267 89.909 o
1 9 13 61.866 63.731 1.896 37.517 o
1 9 14 55.997 58.908 1.866 40.321 o
1 9 15 156.601 146.970 3.615 11.062 o
1 9 16 12.455 14.194 2.819 32.864 o
1 9 17 57.847 57.503 4.234 13.189 o
1 9 18 41.854 45.264 4.803 11.083 o
1 10 0 0.257 0.619 0.383 1711.610 o
1 10 1 69.707 72.739 1.444 42.360 o
1 10 2 7.819 9.008 0.599 359.197 o
1 10 3 197.241 195.043 3.134 10.251 o
1 10 4 274.734 273.135 4.371 5.866 o
1 10 5 150.180 149.573 2.456 15.557 o
1 10 6 348.845 346.512 5.452 3.935 o
1 10 7 199.405 198.943 3.153 10.075 o
1 10 8 14.599 13.300 0.599 253.416 o
1 10 9 52.952 54.998 1.415 53.416 o
1 10 10 33.605 34.194 1.071 91.635 o
1 10 11 159.539 158.718 3.713 10.492 o
1 10 12 2.666 3.143 0.953 269.765 o
1 10 13 2.562 4.322 1.228 170.150 o
1 10 14 24.425 27.593 1.513 76.418 o
1 10 15 26.561 29.302 2.633 33.495 o
1 10 16 3.325 1.306 2.800 35.635 o
1 10 17 0.745 1.709 2.780 36.512 o
1 11 0 33.754 33.968 0.923 101.171 o
1 11 1 121.487 122.216 2.112 20.760 o
1 11 2 61.848 63.328 1.316 49.841 o
1 11 3 26.919 30.431 0.972 111.998 o
1 11 4 3.859 4.096 0.580 526.641 o
1 11 5 10.270 10.402 0.658 289.946 o
1 11 6 244.208 236.270 3.998 7.066 o
1 11 7 65.906 65.489 1.454 44.775 o
1 11 8 0.770 1.464 0.511 910.489 o
1 11 9 28.319 28.427 0.884 118.912 o
1 11 10 37.115 37.808 1.081 84.718 o
1 11 11 64.700 67.807 1.925 35.800 o
1 11 12 107.618 106.981 2.829 17.950 o
1 11 13 95.076 92.522 2.652 20.822 o
1 11 14 42.956 48.496 3.585 18.278 o
1 11 15 34.033 35.343 2.839 28.255 o
1 11 16 8.801 7.652 2.888 32.351 o
1 12 0 18.709 19.999 0.747 176.860 o
1 12 1 31.261 29.842 0.855 114.042 o
1 12 2 91.193 94.496 1.827 29.058 o
1 12 3 306.259 299.352 4.666 5.062 o
1 12 4 48.100 52.454 1.189 64.034 o
1 12 5 3.122 4.803 0.648 465.386 o
1 12 6 46.546 46.492 1.218 66.157 o
1 12 7 34.110 33.417 1.071 91.486 o
1 12 8 14.811 14.675 0.815 194.486 o
1 12 9 19.993 19.587 0.884 151.694 o
1 12 10 18.632 19.970 0.914 151.124 o
1 12 11 26.688 28.084 1.464 77.313 o
1 12 12 10.877 9.528 1.336 121.546 o
1 12 13 33.286 37.651 1.739 56.396 o
1 12 14 6.416 6.071 3.644 20.878 o
1 12 15 1.937 3.163 2.662 39.428 o
1 12 16 29.208 19.990 5.854 7.949 o
1 13 0 75.737 75.695 1.493 39.156 o
1 13 1 40.670 39.743 1.071 80.397 o
1 13 2 153.711 160.054 2.888 13.379 o
1 13 3 18.855 18.349 0.776 174.869 o
1 13 4 159.361 154.180 3.242 12.033 o
1 13 5 34.509 37.965 1.218 79.835 o
1 13 6 79.071 80.194 1.965 30.903 o
1 13 7 0.456 0.570 0.629 675.857 o
1 13 8 33.501 34.301 1.110 89.231 o
1 13 9 14.244 16.483 0.943 167.309 o
1 13 10 111.810 108.592 2.338 20.877 o
1 13 11 7.166 5.933 1.267 145.054 o
1 13 12 27.086 26.983 1.768 61.066 o
1 13 13 2.034 3.870 1.572 109.024 o
1 13 14 21.127 26.296 3.792 18.160 o
1 13 15 9.965 25.215 7.485 4.999 o
1 14 0 17.720 18.153 0.904 158.617 o
1 14 1 24.306 24.970 0.923 127.748 o
1 14 2 4.086 3.998 0.707 400.160 o
1 14 3 135.548 130.212 2.662 16.186 o
1 14 4 64.584 64.919 1.581 42.725 o
1 14 5 4.578 6.483 0.855 283.787 o
1 14 6 4.069 4.175 0.805 329.946 o
1 14 7 8.821 10.569 0.992 191.845 o
1 14 8 33.007 34.272 1.365 74.881 o
1 14 9 31.943 33.162 1.257 82.558 o
1 14 10 25.434 24.832 1.365 86.654 o
1 14 11 18.633 22.671 1.906 60.071 o
1 14 12 14.397 13.310 2.033 58.117 o
1 14 13 76.450 70.980 3.949 13.840 o
1 15 0 6.515 7.230 1.012 206.382 o
1 15 1 12.219 13.909 0.982 172.307 o
1 15 2 29.640 30.962 1.326 81.770 o
1 15 3 20.675 22.838 1.189 109.472 o
1 15 4 16.634 18.997 1.179 121.510 o
1 15 5 164.760 159.681 3.192 11.874 o
1 15 6 73.453 79.133 2.112 30.047 o
1 15 7 13.502 16.777 1.346 109.390 o
1 15 8 17.563 19.970 1.297 105.820 o
1 15 9 35.123 39.174 1.768 54.070 o
1 15 10 99.839 97.168 2.466 21.660 o
1 15 11 3.752 5.363 2.357 49.161 o
1 15 12 9.790 8.624 2.132 56.375 o
1 16 0 6.366 4.440 1.572 102.645 o
1 16 1 68.331 69.487 2.318 28.883 o
1 16 2 70.701 75.332 2.397 27.088 o
1 16 3 43.602 44.370 1.729 50.605 o
1 16 4 21.354 23.948 1.581 76.113 o
1 16 5 30.748 33.152 1.591 65.442 o
1 16 6 83.866 85.724 2.299 25.729 o
1 16 7 23.387 28.634 1.670 67.696 o
1 16 8 74.769 74.762 2.367 26.924 o
1 16 9 53.664 52.160 2.308 32.990 o
1 16 10 22.062 22.819 1.994 54.496 o
1 16 11 20.122 7.485 4.764 12.061 o
1 17 0 25.513 29.734 1.984 52.081 o
1 17 1 17.882 21.601 1.699 72.191 o
1 17 2 10.413 9.803 1.768 77.480 o
1 17 3 11.964 15.294 1.847 69.121 o
1 17 4 23.324 25.500 2.014 52.643 o
1 17 5 38.933 40.834 2.210 39.360 o
1 17 6 11.263 14.400 2.004 60.805 o
1 17 7 13.739 14.803 1.729 75.834 o
1 17 8 1.604 1.945 1.915 75.631 o
1 17 9 8.243 6.247 4.489 13.828 o
1 18 0 2.087 3.143 1.768 87.386 o
1 18 1 2.312 0.609 1.788 86.484 o
1 18 2 28.604 29.292 2.259 42.145 o
1 18 3 6.393 6.964 2.200 54.797 o
1 18 4 37.912 36.060 2.593 31.898 o
1 18 5 8.320 7.947 2.554 40.863 o
1 18 6 15.604 21.384 3.556 20.894 o
2 0 0 3280.330 3299.230 69.831 0.039 o
2 0 1 7960.320 7953.640 123.896 0.010 o
2 0 2 793.265 875.435 13.114 0.809 o
2 0 3 0.697 1.798 0.177 3317.900 o
2 0 4 31.324 28.948 0.540 139.500 o
2 0 5 617.851 618.744 9.302 1.449 o
2 0 6 849.237 843.914 12.652 0.812 o
2 0 7 560.212 563.677 8.477 1.723 o
2 0 8 1.411 1.208 0.236 2285.470 o
2 0 9 6.190 7.505 0.432 532.884 o
2 0 10 118.321 120.694 2.004 21.890 o
2 0 11 643.207 637.859 10.265 1.279 o
2 0 12 118.566 120.203 2.024 21.758 o
2 0 13 7.048 7.593 0.619 373.024 o
2 0 14 0.092 2.524 0.570 766.476 o
2 0 15 29.525 29.046 0.923 112.581 o
2 0 16 253.216 250.012 4.027 6.756 o
2 0 17 168.385 167.333 2.947 12.348 o
2 0 18 2.173 2.662 1.051 232.004 o
2 0 19 28.255 30.412 1.699 62.663 o
2 0 20 6.330 5.638 1.827 77.715 o
2 1 0 279.251 302.820 4.617 5.383 o
2 1 1 1641.290 1663.900 24.862 0.226 o
2 1 2 818.657 862.842 13.055 0.801 o
2 1 3 5802.950 5959.020 92.060 0.018 o
2 1 4 257.931 259.570 3.949 6.700 o
2 1 5 845.692 839.631 12.603 0.818 o
2 1 6 136.802 133.365 2.112 18.781 o
2 1 7 242.182 230.150 3.801 7.443 o
2 1 8 1187.650 1174.700 17.573 0.434 o
2 1 9 78.282 75.803 1.326 41.011 o
2 1 10 110.582 110.291 1.857 24.564 o
2 1 11 29.839 30.029 0.756 124.777 o
2 1 12 4.566 5.422 0.481 587.735 o
2 1 13 290.039 288.744 4.499 5.450 o
2 1 14 21.992 22.927 0.766 155.760 o
2 1 15 85.458 85.931 1.640 33.239 o
2 1 16 6.540 10.157 0.855 249.922 o
2 1 17 4.990 5.304 0.864 280.803 o
2 1 18 99.641 100.763 2.289 22.961 o
2 1 19 32.274 33.417 1.709 59.175 o
2 1 20 20.747 21.650 2.181 48.018 o
2 2 0 1120.580 1158.010 17.239 0.460 o
2 2 1 78.011 83.946 1.316 39.947 o
2 2 2 1136.430 1174.600 17.544 0.447 o
2 2 3 507.554 534.031 9.243 1.709 o
2 2 4 941.283 966.346 16.945 0.547 o
2 2 5 570.011 555.916 9.695 1.510 o
2 2 6 1335.870 1318.820 19.715 0.347 o
2 2 7 350.147 341.512 5.177 4.110 o
2 2 8 102.872 100.724 1.650 28.251 o
2 2 9 233.187 229.129 3.566 8.003 o
2 2 10 44.879 45.460 0.884 81.379 o
2 2 11 22.183 21.227 0.629 176.919 o
2 2 12 298.600 287.359 4.430 5.421 o
2 2 13 58.161 56.668 1.110 58.616 o
2 2 14 63.580 62.041 1.277 50.249 o
2 2 15 21.165 21.876 0.845 149.797 o
2 2 16 20.538 22.514 0.963 135.456 o
2 2 17 75.608 79.212 1.768 34.471 o
2 2 18 18.444 20.687 1.385 95.650 o
2 2 19 8.237 11.503 1.473 106.680 o
2 2 20 9.726 8.428 1.994 63.611 o
2 3 0 50.761 52.886 0.884 72.053 o
2 3 1 936.989 975.570 14.587 0.638 o
2 3 2 1270.910 1261.140 18.860 0.379 o
2 3 3 28.538 28.663 0.550 147.637 o
2 3 4 1151.170 1171.580 20.265 0.382 o
2 3 5 18.498 17.436 0.609 208.632 o
2 3 6 431.601 427.806 7.475 2.457 o
2 3 7 222.623 224.895 4.037 7.502 o
2 3 8 754.383 725.067 10.864 1.055 o
2 3 9 355.392 345.235 5.285 3.992 o
2 3 10 78.312 81.569 1.405 38.902 o
2 3 11 63.383 61.698 1.139 53.577 o
2 3 12 70.352 69.006 1.297 45.542 o
2 3 13 55.996 55.460 1.130 59.760 o
2 3 14 99.236 96.697 1.768 28.093 o
2 3 15 41.352 44.075 1.081 77.127 o
2 3 16 27.187 28.477 0.972 113.313 o
2 3 17 52.595 54.134 1.542 50.213 o
2 3 18 33.030 35.117 1.415 71.929 o
2 3 19 72.680 70.607 2.524 25.604 o
2 3 20 35.379 34.842 3.232 22.751 o
2 4 0 831.147 831.743 12.387 0.843 o
2 4 1 883.066 871.428 13.005 0.764 o
2 4 2 86.566 90.881 1.473 34.505 o
2 4 3 1634.850 1613.990 24.027 0.236 o
2 4 4 121.201 120.596 1.965 21.835 o
2 4 5 162.778 169.936 3.075 12.123 o
2 4 6 2.264 1.356 0.255 1713.130 o
2 4 7 630.646 645.649 11.562 1.143 o
2 4 8 200.636 200.652 3.684 8.875 o
2 4 9 86.639 85.204 1.768 31.465 o
2 4 10 68.487 69.634 1.523 41.822 o
2 4 11 38.924 39.184 0.815 95.933 o
2 4 12 91.992 90.488 1.562 32.258 o
2 4 13 3.679 3.880 0.452 714.358 o
2 4 14 34.793 34.488 0.864 102.973 o
2 4 15 29.073 28.781 0.933 112.861 o
2 4 16 23.228 25.412 1.336 91.025 o
2 4 17 34.547 38.103 1.807 53.142 o
2 4 18 34.093 40.323 2.210 40.629 o
2 4 19 35.139 36.080 2.466 34.904 o
2 4 20 6.227 9.911 3.900 18.216 o
2 5 0 57.994 57.464 1.002 61.359 o
2 5 1 355.768 357.484 5.412 3.871 o
2 5 2 321.412 318.821 4.833 4.682 o
2 5 3 208.832 209.787 3.242 9.440 o
2 5 4 157.881 167.745 2.662 13.792 o
2 5 5 463.681 453.415 6.837 2.504 o
2 5 6 115.113 118.238 2.299 20.361 o
2 5 7 162.193 164.789 3.065 12.285 o
2 5 8 114.753 114.682 2.240 20.973 o
2 5 9 0.740 1.523 0.422 1237.780 o
2 5 10 55.593 58.122 1.356 52.993 o
2 5 11 76.605 74.772 1.631 36.861 o
2 5 12 166.809 164.612 3.124 11.913 o
2 5 13 5.689 4.509 0.629 423.755 o
2 5 14 21.581 22.013 1.022 126.503 o
2 5 15 69.033 67.837 1.896 35.291 o
2 5 16 83.104 85.047 2.279 26.089 o
2 5 17 18.183 21.542 1.640 75.775 o
2 5 18 45.458 47.366 2.328 34.649 o
2 5 19 23.109 24.714 2.466 38.414 o
2 6 0 31.786 30.569 0.668 126.563 o
2 6 1 217.979 218.343 3.389 8.793 o
2 6 2 501.066 489.298 7.397 2.176 o
2 6 3 17.322 19.489 0.530 224.342 o
2 6 4 462.917 471.420 7.102 2.398 o
2 6 5 687.540 663.664 10.019 1.239 o
2 6 6 67.265 69.350 1.326 46.107 o
2 6 7 127.598 131.479 2.524 17.398 o
2 6 8 303.602 300.718 5.579 4.354 o
2 6 9 75.104 75.577 1.778 34.861 o
2 6 10 107.796 108.749 2.161 22.616 o
2 6 11 201.883 194.238 3.634 9.026 o
2 6 12 37.589 36.355 1.061 86.085 o
2 6 13 61.730 63.053 1.513 45.509 o
2 6 14 32.488 32.445 1.228 84.154 o
2 6 15 15.527 14.852 1.238 120.464 o
2 6 16 80.855 80.312 2.416 25.197 o
2 6 17 111.748 117.521 3.359 14.413 o
2 6 18 40.134 42.209 2.259 37.768 o
2 6 19 6.848 6.572 2.338 48.833 o
2 7 0 110.796 115.831 1.906 23.790 o
2 7 1 94.247 92.099 1.552 31.716 o
2 7 2 56.647 53.928 1.022 62.911 o
2 7 3 11.526 12.239 0.501 323.573 o
2 7 4 222.329 223.510 3.448 8.515 o
2 7 5 334.855 333.821 5.108 4.305 o
2 7 6 65.858 69.526 1.238 48.431 o
2 7 7 200.631 192.224 3.016 10.459 o
2 7 8 3.312 4.666 0.707 409.024 o
2 7 9 135.488 136.528 2.662 15.986 o
2 7 10 17.030 18.634 0.786 180.430 o
2 7 11 27.208 26.640 0.933 118.611 o
2 7 12 22.870 24.950 0.963 126.860 o
2 7 13 50.325 51.403 1.542 51.814 o
2 7 14 140.155 133.650 3.300 13.027 o
2 7 15 53.722 58.535 2.230 33.769 o
2 7 16 10.688 11.169 1.473 103.426 o
2 7 17 30.430 35.303 2.161 43.634 o
2 7 18 37.907 39.950 2.377 35.878 o
2 7 19 2.043 13.526 5.511 9.264 o
2 8 0 405.223 408.200 6.208 3.057 o
2 8 1 103.772 110.272 1.866 25.435 o
2 8 2 218.212 216.329 3.399 8.795 o
2 8 3 103.703 105.508 1.788 26.480 o
2 8 4 729.203 713.053 10.815 1.089 o
2 8 5 31.214 31.345 0.747 120.993 o
2 8 6 42.393 43.250 0.904 84.519 o
2 8 7 62.217 63.269 1.306 49.915 o
2 8 8 72.646 72.680 1.562 39.368 o
2 8 9 70.836 69.399 1.562 40.400 o
2 8 10 243.576 235.042 4.332 6.628 o
2 8 11 157.029 148.522 2.878 13.534 o
2 8 12 26.736 26.846 1.071 106.985 o
2 8 13 41.528 40.844 1.523 59.576 o
2 8 14 93.344 92.757 2.534 21.960 o
2 8 15 22.901 25.618 1.601 73.017 o
2 8 16 58.370 59.311 2.308 31.500 o
2 8 17 8.463 9.607 1.778 78.335 o
2 8 18 21.409 24.046 2.249 45.130 o
2 9 0 21.853 22.278 0.678 169.330 o
2 9 1 35.306 34.901 0.864 101.819 o
2 9 2 13.617 14.950 0.609 252.083 o
2 9 3 105.456 107.757 1.827 25.707 o
2 9 4 139.461 139.848 2.318 17.258 o
2 9 5 101.078 103.582 1.807 26.860 o
2 9 6 11.938 12.848 0.521 307.220 o
2 9 7 94.851 96.097 1.690 29.721 o
2 9 8 116.125 110.596 1.955 23.083 o
2 9 9 423.478 408.023 7.210 2.605 o
2 9 10 56.284 53.270 1.395 52.769 o
2 9 11 32.127 31.689 1.719 59.293 o
2 9 12 210.571 208.078 4.744 6.736 o
2 9 13 4.851 5.393 1.130 184.824 o
2 9 14 35.459 37.406 1.768 54.319 o
2 9 15 55.312 57.415 2.073 36.481 o
2 9 16 12.965 12.082 1.886 67.097 o
2 9 17 57.726 54.045 2.348 31.430 o
2 9 18 55.156 53.505 5.638 8.077 o
2 10 0 97.479 101.971 1.857 27.091 o
2 10 1 20.414 21.679 0.678 176.609 o
2 10 2 12.570 12.406 0.589 279.518 o
2 10 3 41.873 42.297 0.963 82.924 o
2 10 4 17.788 19.832 0.697 189.883 o
2 10 5 64.433 61.894 1.238 50.778 o
2 10 6 21.636 24.105 0.747 157.522 o
2 10 7 84.529 82.483 1.493 35.807 o
2 10 8 15.199 15.294 0.619 235.650 o
2 10 9 43.077 41.197 1.405 63.105 o
2 10 10 11.175 12.613 1.100 155.147 o
2 10 11 45.665 46.109 1.660 51.501 o
2 10 12 136.454 136.872 3.409 12.692 o
2 10 13 48.916 50.657 1.798 45.448 o
2 10 14 12.165 12.485 1.562 91.812 o
2 10 15 21.065 21.767 1.601 75.960 o
2 10 16 30.795 33.712 2.122 44.921 o
2 10 17 33.459 38.820 4.057 15.354 o
2 11 0 35.493 36.040 0.972 94.020 o
2 11 1 211.890 213.972 3.448 8.893 o
2 11 2 6.668 7.465 0.609 387.261 o
2 11 3 9.297 10.344 0.638 309.612 o
2 11 4 30.905 34.832 0.953 102.949 o
2 11 5 83.928 84.064 1.680 33.279 o
2 11 6 13.601 14.440 0.658 240.967 o
2 11 7 197.005 196.409 3.615 9.164 o
2 11 8 224.422 214.679 3.910 7.775 o
2 11 9 23.985 22.995 0.747 151.460 o
2 11 10 272.113 261.927 5.874 4.514 o
2 11 11 28.879 30.854 1.356 80.731 o
2 11 12 15.303 16.758 1.552 87.068 o
2 11 13 42.073 44.478 1.984 43.743 o
2 11 14 17.819 21.551 1.876 62.247 o
2 11 15 17.438 16.660 1.807 67.628 o
2 11 16 3.984 3.919 2.750 36.571 o
2 12 0 103.085 102.806 1.876 25.991 o
2 12 1 213.495 213.206 3.517 8.732 o
2 12 2 39.329 41.384 1.041 82.393 o
2 12 3 90.662 92.424 1.739 30.322 o
2 12 4 122.978 125.389 2.191 19.964 o
2 12 5 10.991 12.986 0.678 262.957 o
2 12 6 376.330 363.545 6.640 3.111 o
2 12 7 157.837 159.936 3.045 12.638 o
2 12 8 6.202 6.110 0.638 389.440 o
2 12 9 11.190 11.503 0.786 233.176 o
2 12 10 24.053 24.695 1.267 95.946 o
2 12 11 11.302 11.385 1.356 116.426 o
2 12 12 13.009 14.450 1.591 87.263 o
2 12 13 68.814 70.057 2.426 27.345 o
2 12 14 0.223 2.151 1.748 91.620 o
2 12 15 6.772 6.640 1.748 83.354 o
2 13 0 78.912 78.446 1.513 37.555 o
2 13 1 44.785 46.521 1.110 71.712 o
2 13 2 51.612 52.749 1.208 60.984 o
2 13 3 116.982 117.462 2.141 21.276 o
2 13 4 112.990 112.777 2.456 19.751 o
2 13 5 3.896 4.813 0.678 419.781 o
2 13 6 2.230 2.574 0.668 501.439 o
2 13 7 13.923 16.119 0.825 193.187 o
2 13 8 92.182 93.278 2.004 27.117 o
2 13 9 6.646 9.165 0.864 249.306 o
2 13 10 74.955 74.408 2.328 27.402 o
2 13 11 118.919 118.700 3.261 14.517 o
2 13 12 111.623 110.213 3.251 15.149 o
2 13 13 22.380 23.084 2.082 50.809 o
2 13 14 8.752 4.931 1.925 69.323 o
2 14 0 4.423 4.970 0.707 384.507 o
2 14 1 39.849 41.934 1.110 78.228 o
2 14 2 46.697 49.822 1.326 61.043 o
2 14 3 27.745 30.402 1.130 97.938 o
2 14 4 124.738 127.963 2.701 16.775 o
2 14 5 34.750 36.305 1.267 77.731 o
2 14 6 91.533 89.113 2.063 26.915 o
2 14 7 193.856 187.647 3.615 9.362 o
2 14 8 32.380 34.969 1.326 77.279 o
2 14 9 0.690 1.031 1.022 261.965 o
2 14 10 37.922 41.256 2.033 44.169 o
2 14 11 3.577 5.668 1.778 84.008 o
2 14 12 22.814 28.555 2.200 45.643 o
2 14 13 45.419 44.478 2.456 32.500 o
2 15 0 48.580 51.600 1.542 52.565 o
2 15 1 93.901 98.671 2.416 22.614 o
2 15 2 12.634 14.567 1.189 133.732 o
2 15 3 12.449 14.371 1.061 155.536 o
2 15 4 160.086 159.013 3.242 11.911 o
2 15 5 44.411 46.875 1.503 57.059 o
2 15 6 4.543 3.526 0.884 284.369 o
2 15 7 45.149 47.454 1.640 52.044 o
2 15 8 22.525 24.037 1.444 84.420 o
2 15 9 13.771 15.176 1.375 106.919 o
2 15 10 3.609 4.243 1.827 80.367 o
2 15 11 0.957 5.334 2.122 61.424 o
2 15 12 18.097 24.027 2.672 34.471 o
2 16 0 106.824 109.545 3.124 16.131 o
2 16 1 81.610 89.575 2.809 20.841 o
2 16 2 51.748 55.028 1.827 43.057 o
2 16 3 20.183 22.475 1.552 79.707 o
2 16 4 14.583 19.479 1.758 71.558 o
2 16 5 166.000 160.938 3.634 10.487 o
2 16 6 29.436 31.060 1.758 59.179 o
2 16 7 3.520 5.727 1.581 104.410 o
2 16 8 31.876 36.541 1.906 51.087 o
2 16 9 18.036 19.086 1.748 69.947 o
2 16 10 7.391 15.166 2.308 48.512 o
2 17 0 40.303 39.871 2.082 42.341 o
2 17 1 43.556 45.283 2.181 38.396 o
2 17 2 34.587 36.030 2.240 40.289 o
2 17 3 46.272 47.169 2.132 38.617 o
2 17 4 6.437 9.617 1.709 85.730 o
2 17 5 37.124 38.260 1.925 48.131 o
2 17 6 61.518 60.470 2.554 27.317 o
2 17 7 9.450 9.577 1.857 71.965 o
2 17 8 83.237 72.424 2.809 21.456 o
2 18 0 148.408 146.047 4.204 9.585 o
2 18 1 24.570 23.398 2.367 40.857 o
2 18 2 30.177 27.033 2.181 44.316 o
2 18 3 15.524 15.442 2.141 52.391 o
2 18 4 165.705 151.449 4.509 8.402 o
2 18 5 5.770 6.405 2.524 42.506 o
2 18 6 27.042 24.410 6.110 7.323 o
3 0 1 198.395 203.383 3.084 10.191 o
3 0 2 157.339 170.525 2.613 13.922 o
3 0 3 1432.530 1484.310 22.200 0.285 o
3 0 4 35.111 36.738 0.648 113.871 o
3 0 5 263.340 259.796 3.978 6.574 o
3 0 6 1373.300 1376.830 20.520 0.324 o
3 0 7 371.039 372.120 5.658 3.591 o
3 0 8 69.627 71.609 1.238 46.426 o
3 0 9 109.559 106.785 1.915 24.469 o
3 0 10 29.639 29.645 0.747 126.512 o
3 0 11 0.355 0.648 0.442 1300.500 o
3 0 12 5.847 6.915 0.511 486.074 o
3 0 13 10.635 11.345 0.629 292.064 o
3 0 14 453.923 437.374 6.680 2.617 o
3 0 15 1.366 1.562 0.609 639.677 o
3 0 16 86.796 89.987 1.798 30.610 o
3 0 17 16.289 18.408 1.081 135.838 o
3 0 18 5.120 6.454 1.277 147.972 o
3 0 19 0.654 3.134 1.601 107.654 o
3 0 20 12.853 17.229 2.191 51.025 o
3 1 0 695.494 718.004 10.678 1.133 o
3 1 1 568.199 570.268 8.507 1.696 o
3 1 2 23.570 21.974 0.432 193.536 o
3 1 3 540.741 542.734 8.674 1.746 o
3 1 4 398.004 395.479 6.247 3.105 o
3 1 5 1221.750 1196.650 17.927 0.415 o
3 1 6 596.996 607.506 9.125 1.515 o
3 1 7 145.264 145.222 2.289 16.767 o
3 1 8 258.614 254.423 3.910 6.780 o
3 1 9 49.247 48.044 0.943 73.540 o
3 1 10 44.546 41.963 0.855 84.957 o
3 1 11 45.039 43.682 0.914 80.931 o
3 1 12 365.032 351.345 5.383 3.845 o
3 1 13 65.097 63.515 1.238 50.100 o
3 1 14 129.057 131.096 2.210 19.030 o
3 1 15 58.816 61.707 1.346 50.876 o
3 1 16 157.561 160.594 2.819 13.427 o
3 1 17 45.297 49.036 1.385 60.063 o
3 1 18 1.462 2.377 1.179 191.985 o
3 1 19 41.966 44.380 1.896 46.235 o
3 1 20 14.532 13.320 2.102 54.867 o
3 2 0 1915.170 1974.750 29.508 0.164 o
3 2 1 728.049 747.060 11.169 1.043 o
3 2 2 224.683 224.178 3.409 8.519 o
3 2 3 1008.430 1002.610 16.777 0.526 o
3 2 4 200.334 203.737 3.625 8.965 o
3 2 5 318.055 330.422 5.825 3.971 o
3 2 6 307.884 303.046 5.737 4.198 o
3 2 7 219.451 215.701 3.320 8.917 o
3 2 8 70.703 73.878 1.326 43.952 o
3 2 9 795.056 820.742 12.298 0.876 o
3 2 10 299.387 295.924 4.548 5.257 o
3 2 11 133.564 132.521 2.191 18.683 o
3 2 12 90.608 89.663 1.581 32.418 o
3 2 13 8.093 7.505 0.540 402.091 o
3 2 14 7.531 8.261 0.619 359.163 o
3 2 15 48.093 47.847 1.110 68.507 o
3 2 16 26.104 28.997 1.031 109.638 o
3 2 17 32.770 36.286 1.326 76.341 o
3 2 18 16.627 16.532 1.228 117.961 o
3 2 19 74.602 73.347 2.161 29.685 o
3 2 20 3.014 3.192 2.564 42.213 o
3 3 0 667.346 659.037 9.852 1.285 o
3 3 1 393.665 401.363 6.031 3.205 o
3 3 2 470.801 468.660 7.014 2.402 o
3 3 3 634.083 639.205 9.577 1.374 o
3 3 4 162.431 162.618 2.937 12.743 o
3 3 5 50.883 49.301 1.071 67.198 o
3 3 6 131.827 129.819 2.456 17.513 o
3 3 7 393.657 376.148 6.601 3.021 o
3 3 8 18.020 18.624 0.678 195.298 o
3 3 9 272.221 270.768 4.862 5.405 o
3 3 10 183.364 181.222 3.379 10.318 o
3 3 11 29.625 28.938 0.707 130.736 o
3 3 12 21.558 21.502 0.609 181.871 o
3 3 13 53.754 52.877 1.100 62.913 o
3 3 14 19.912 18.919 0.678 185.151 o
3 3 15 10.430 12.043 0.638 286.831 o
3 3 16 45.632 46.256 1.336 62.477 o
3 3 17 37.734 43.859 1.915 47.220 o
3 3 18 32.964 42.101 2.063 44.722 o
3 3 19 5.506 6.532 1.984 66.986 o
3 3 20 62.584 62.365 4.499 11.731 o
3 4 0 3442.890 3402.100 50.863 0.055 o
3 4 1 38.692 41.168 0.766 97.370 o
3 4 2 604.818 611.956 9.175 1.492 o
3 4 3 240.779 239.639 3.664 7.581 o
3 4 4 173.396 174.877 3.153 11.376 o
3 4 5 106.284 103.111 1.945 24.917 o
3 4 6 54.419 53.938 1.179 59.774 o
3 4 7 542.322 545.711 9.538 1.587 o
3 4 8 314.151 311.484 5.560 4.246 o
3 4 9 147.365 143.100 2.682 14.974 o
3 4 10 321.513 313.566 5.854 3.985 o
3 4 11 83.329 81.658 1.739 32.896 o
3 4 12 78.969 74.516 1.640 36.135 o
3 4 13 49.849 46.737 1.218 63.770 o
3 4 14 3.578 3.350 0.678 443.869 o
3 4 15 47.759 50.224 1.503 54.491 o
3 4 16 43.965 45.156 1.778 48.806 o
3 4 17 35.566 39.586 1.748 54.491 o
3 4 18 9.885 13.192 2.073 58.229 o
3 4 19 1.163 2.377 2.063 65.540 o
3 4 20 25.675 23.899 8.497 3.861 o
3 5 0 2.037 2.348 0.295 1444.060 o
3 5 1 196.547 197.273 3.055 10.420 o
3 5 2 832.240 831.242 12.819 0.816 o
3 5 3 1.836 2.240 0.246 1760.270 o
3 5 4 51.602 49.753 0.914 71.722 o
3 5 5 778.479 799.387 13.821 0.796 o
3 5 6 811.422 809.455 13.998 0.765 o
3 5 7 103.503 101.608 2.024 24.718 o
3 5 8 384.864 369.262 6.552 3.098 o
3 5 9 170.916 171.734 3.359 10.932 o
3 5 10 155.147 154.819 2.937 13.257 o
3 5 11 2.879 2.544 0.570 608.408 o
3 5 12 68.161 67.159 1.552 41.771 o
3 5 13 47.107 47.425 1.306 62.228 o
3 5 14 134.331 132.206 2.682 16.104 o
3 5 15 3.181 4.646 0.953 258.922 o
3 5 16 60.707 60.303 1.925 37.682 o
3 5 17 31.754 37.170 2.220 41.378 o
3 5 18 22.836 27.347 2.367 40.800 o
3 5 19 97.580 96.284 3.703 13.801 o
3 6 0 69.617 71.019 1.238 46.549 o
3 6 1 365.083 359.144 5.481 3.764 o
3 6 2 397.671 404.281 6.100 3.148 o
3 6 3 181.355 184.258 2.888 11.636 o
3 6 4 230.089 226.634 3.487 8.229 o
3 6 5 469.175 460.693 6.955 2.437 o
3 6 6 243.778 238.559 4.302 6.637 o
3 6 7 4.035 4.744 0.580 510.072 o
3 6 8 17.674 17.416 0.737 189.252 o
3 6 9 189.720 181.055 3.369 10.148 o
3 6 10 30.038 30.991 0.982 105.288 o
3 6 11 59.516 57.670 1.434 49.290 o
3 6 12 97.831 92.895 1.955 26.782 o
3 6 13 131.809 124.328 2.466 17.669 o
3 6 14 57.668 59.124 1.709 43.227 o
3 6 15 74.515 76.157 2.367 26.863 o
3 6 16 4.114 5.373 1.523 111.292 o
3 6 17 0.069 2.240 1.503 123.586 o
3 6 18 3.310 4.646 2.191 56.916 o
3 6 19 4.349 3.438 2.544 42.525 o
3 7 0 89.596 92.394 1.572 32.456 o
3 7 1 30.695 30.677 0.747 122.885 o
3 7 2 301.583 300.129 4.597 5.166 o
3 7 3 174.602 175.034 2.760 12.485 o
3 7 4 85.676 80.538 1.473 36.027 o
3 7 5 303.104 295.806 4.538 5.225 o
3 7 6 158.805 154.848 2.515 14.637 o
3 7 7 323.049 315.609 5.638 4.111 o
3 7 8 161.078 160.172 3.075 12.396 o
3 7 9 128.901 127.776 2.534 17.386 o
3 7 10 0.333 0.658 0.452 1253.460 o
3 7 11 34.707 31.816 0.992 96.813 o
3 7 12 118.931 111.716 2.397 19.660 o
3 7 13 175.849 169.533 3.546 10.298 o
3 7 14 0.602 0.098 1.071 243.165 o
3 7 15 245.346 244.708 5.707 4.956 o
3 7 16 4.741 7.446 1.807 79.805 o
3 7 17 56.925 59.487 2.475 29.139 o
3 7 18 29.758 31.836 2.377 38.447 o
3 7 19 7.280 14.734 8.595 3.820 o
3 8 0 138.180 135.448 2.377 17.229 o
3 8 1 331.601 328.016 5.039 4.403 o
3 8 2 249.865 249.963 4.047 6.786 o
3 8 3 54.590 55.342 1.071 62.405 o
3 8 4 56.436 56.737 1.081 60.465 o
3 8 5 538.502 524.483 8.094 1.882 o
3 8 6 1.348 2.230 0.334 1452.110 o
3 8 7 213.876 213.854 3.949 7.930 o
3 8 8 76.672 80.479 1.758 34.227 o
3 8 9 28.618 29.812 0.992 107.890 o
3 8 10 25.585 25.942 1.012 115.162 o
3 8 11 131.597 130.723 2.819 15.649 o
3 8 12 24.907 24.901 1.120 107.276 o
3 8 13 66.351 65.106 2.082 33.108 o
3 8 14 7.785 11.365 1.198 148.790 o
3 8 15 55.652 56.835 2.082 36.279 o
3 8 16 20.878 27.838 2.082 50.491 o
3 8 17 46.715 51.020 2.534 30.396 o
3 8 18 4.576 7.770 2.308 50.539 o
3 9 0 130.820 129.279 2.161 19.230 o
3 9 1 59.346 57.110 1.149 56.757 o
3 9 2 168.593 167.903 2.711 13.084 o
3 9 3 244.305 234.089 3.693 7.523 o
3 9 4 55.956 56.364 1.149 58.953 o
3 9 5 118.054 117.816 2.063 21.679 o
3 9 6 360.888 345.520 5.462 3.849 o
3 9 7 88.248 88.259 1.709 31.548 o
3 9 8 122.519 118.120 2.407 19.005 o
3 9 9 2.273 2.033 0.580 633.547 o
3 9 10 53.731 54.016 1.572 48.967 o
3 9 11 85.285 78.564 2.426 24.655 o
3 9 12 73.053 73.082 2.063 31.341 o
3 9 13 127.367 123.592 3.153 14.487 o
3 9 14 10.027 11.591 1.699 82.418 o
3 9 15 2.928 4.008 1.483 119.912 o
3 9 16 61.843 62.415 2.466 28.347 o
3 9 17 19.145 22.524 2.436 40.302 o
3 10 0 66.319 68.466 1.336 46.458 o
3 10 1 34.373 34.685 0.982 95.893 o
3 10 2 119.659 121.833 2.073 21.224 o
3 10 3 126.492 126.725 2.210 19.457 o
3 10 4 86.210 87.217 1.581 33.672 o
3 10 5 16.858 17.269 0.638 213.330 o
3 10 6 10.175 10.147 0.540 342.116 o
3 10 7 262.111 254.933 4.440 6.081 o
3 10 8 38.998 38.457 1.159 78.325 o
3 10 9 270.858 258.823 5.707 4.680 o
3 10 10 589.593 547.538 11.768 1.206 o
3 10 11 26.018 27.632 1.405 81.904 o
3 10 12 89.641 90.439 2.475 22.994 o
3 10 13 1.755 4.420 1.454 126.316 o
3 10 14 45.054 48.230 2.043 40.844 o
3 10 15 6.157 8.713 1.758 82.160 o
3 10 16 24.162 29.125 2.299 42.196 o
3 10 17 50.021 50.568 3.035 23.131 o
3 11 0 104.082 105.684 1.857 25.807 o
3 11 1 125.048 127.982 2.191 19.648 o
3 11 2 181.786 184.827 2.986 11.340 o
3 11 3 156.807 153.532 2.731 13.968 o
3 11 4 101.995 101.195 1.817 26.813 o
3 11 5 124.532 123.130 2.092 20.529 o
3 11 6 80.679 82.463 1.552 35.981 o
3 11 7 11.864 12.888 0.688 252.662 o
3 11 8 83.881 83.386 1.729 32.721 o
3 11 9 50.165 49.468 1.581 51.170 o
3 11 10 98.460 98.258 2.652 20.263 o
3 11 11 24.073 24.724 1.316 91.963 o
3 11 12 34.072 37.681 1.857 51.692 o
3 11 13 23.187 25.942 1.581 73.859 o
3 11 14 46.587 47.985 2.092 39.324 o
3 11 15 4.986 7.907 1.748 84.371 o
3 11 16 3.871 3.703 2.348 49.774 o
3 12 0 6.509 6.051 0.580 425.532 o
3 12 1 93.897 93.033 1.699 30.084 o
3 12 2 102.101 102.296 1.886 26.086 o
3 12 3 77.299 75.784 1.473 38.996 o
3 12 4 172.909 171.616 3.006 11.890 o
3 12 5 35.220 36.276 1.012 91.857 o
3 12 6 19.495 19.547 0.796 166.722 o
3 12 7 62.359 63.033 1.405 47.675 o
3 12 8 41.255 39.341 1.031 81.912 o
3 12 9 223.806 211.673 5.697 5.309 o
3 12 10 16.788 18.899 1.277 109.975 o
3 12 11 46.699 48.181 1.886 44.294 o
3 12 12 67.023 63.642 2.564 26.272 o
3 12 13 0.023 0.638 1.748 92.593 o
3 12 14 16.353 18.644 1.915 61.767 o
3 12 15 18.627 15.559 2.367 43.290 o
3 13 0 58.420 59.841 1.267 53.480 o
3 13 1 2.247 2.505 0.550 672.598 o
3 13 2 15.117 15.432 0.796 195.238 o
3 13 3 14.107 15.314 0.747 212.200 o
3 13 4 175.134 171.783 3.094 11.539 o
3 13 5 127.145 126.391 2.534 17.567 o
3 13 6 47.523 47.602 1.326 61.218 o
3 13 7 43.488 46.335 1.287 65.746 o
3 13 8 27.249 27.033 1.012 111.070 o
3 13 9 10.987 12.465 1.473 102.123 o
3 13 10 5.356 5.245 1.238 157.122 o
3 13 11 94.523 90.763 2.849 19.407 o
3 13 12 7.751 9.754 1.719 83.621 o
3 13 13 107.323 107.453 3.369 14.819 o
3 13 14 49.438 48.633 3.300 20.456 o
3 14 0 50.793 51.010 1.218 61.741 o
3 14 1 7.686 8.212 0.756 288.492 o
3 14 2 36.295 37.671 1.169 80.867 o
3 14 3 161.477 159.200 3.114 12.269 o
3 14 4 81.018 86.510 1.965 29.970 o
3 14 5 32.618 35.313 1.189 84.853 o
3 14 6 34.131 35.628 1.257 79.169 o
3 14 7 45.878 49.910 1.532 54.557 o
3 14 8 14.411 15.334 1.090 143.331 o
3 14 9 20.149 22.966 1.886 60.182 o
3 14 10 16.518 16.836 1.906 62.666 o
3 14 11 3.174 5.393 1.758 86.263 o
3 14 12 28.166 28.025 2.426 37.988 o
3 14 13 50.514 47.405 2.613 28.857 o
3 15 0 2.847 4.135 0.874 304.458 o
3 15 1 135.052 132.648 3.143 13.928 o
3 15 2 58.805 61.963 1.974 37.007 o
3 15 3 40.976 46.698 1.719 51.530 o
3 15 4 5.422 8.182 1.110 181.774 o
3 15 5 19.942 20.716 1.257 105.525 o
3 15 6 115.077 115.036 2.652 18.216 o
3 15 7 68.831 69.507 1.955 34.186 o
3 15 8 14.504 16.974 1.277 115.554 o
3 15 9 43.235 45.755 2.181 38.416 o
3 15 10 2.772 5.943 1.709 91.095 o
3 15 11 120.144 112.069 3.418 13.871 o
3 15 12 90.052 80.440 4.116 12.406 o
3 16 0 10.037 12.367 1.385 113.989 o
3 16 1 2.700 4.970 1.159 186.699 o
3 16 2 125.818 126.106 3.075 14.873 o
3 16 3 11.474 11.974 1.365 114.364 o
3 16 4 61.618 64.369 2.122 33.488 o
3 16 5 19.870 22.544 1.523 82.046 o
3 16 6 9.700 12.328 1.552 95.671 o
3 16 7 60.202 62.827 2.200 32.609 o
3 16 8 110.799 101.677 2.947 17.175 o
3 16 9 26.633 29.272 2.711 31.907 o
3 16 10 149.420 133.591 4.548 8.805 o
3 17 0 4.520 6.021 1.513 111.470 o
3 17 1 49.342 50.460 2.141 37.280 o
3 17 2 23.742 23.801 2.004 53.204 o
3 17 3 11.054 13.664 1.876 68.368 o
3 17 4 12.045 15.962 1.798 71.982 o
3 17 5 4.554 6.739 1.768 83.551 o
3 17 6 25.246 24.793 2.024 51.654 o
3 17 7 1.641 5.373 1.984 69.546 o
3 17 8 13.850 19.400 2.495 40.163 o
3 18 0 7.836 6.591 3.153 27.503 o
3 18 1 11.130 12.632 2.357 45.997 o
3 18 2 17.822 16.002 2.426 41.641 o
3 18 3 26.378 28.987 2.436 38.021 o
3 18 4 4.895 3.890 2.191 56.438 o
3 18 5 5.460 9.676 3.035 29.685 o
4 0 0 282.359 288.695 6.139 4.135 o
4 0 1 25.573 25.598 0.511 167.432 o
4 0 2 932.107 947.192 14.125 0.666 o
4 0 3 3451.280 3355.850 50.283 0.056 o
4 0 4 266.429 274.402 4.165 6.197 o
4 0 5 327.572 326.375 4.951 4.506 o
4 0 6 1164.960 1172.130 17.544 0.440 o
4 0 7 366.009 366.924 5.756 3.587 o
4 0 8 94.083 89.015 1.503 32.631 o
4 0 9 118.382 117.884 1.945 22.447 o
4 0 10 26.647 27.573 0.717 139.625 o
4 0 11 88.951 87.895 1.572 33.095 o
4 0 12 124.650 127.157 2.151 19.960 o
4 0 13 3.194 3.713 0.540 610.268 o
4 0 14 1.213 1.562 0.462 1010.520 o
4 0 15 15.065 17.180 0.845 181.291 o
4 0 16 168.828 164.288 2.790 12.902 o
4 0 17 4.910 7.357 0.943 239.292 o
4 0 18 0.902 3.556 1.473 125.583 o
4 0 19 22.822 27.435 1.984 53.627 o
4 0 20 3.425 5.186 2.181 57.254 o
4 1 0 743.334 758.553 11.296 1.014 o
4 1 1 1601.140 1547.790 23.044 0.253 o
4 1 2 777.324 773.533 11.562 0.959 o
4 1 3 872.932 881.427 13.565 0.737 o
4 1 4 1250.480 1297.620 19.832 0.362 o
4 1 5 333.296 335.196 5.078 4.332 o
4 1 6 1.956 1.356 0.236 1951.700 o
4 1 7 85.194 86.913 1.454 35.589 o
4 1 8 12.589 11.935 0.452 328.392 o
4 1 9 13.428 12.848 0.471 304.904 o
4 1 10 5.070 5.668 0.442 605.422 o
4 1 11 17.617 17.966 0.629 208.570 o
4 1 12 24.122 25.618 0.737 147.980 o
4 1 13 30.919 31.865 0.815 115.772 o
4 1 14 48.246 49.547 1.159 65.983 o
4 1 15 47.548 50.490 1.179 65.447 o
4 1 16 15.630 16.827 0.894 170.394 o
4 1 17 65.240 65.224 1.709 39.950 o
4 1 18 121.096 120.291 2.760 16.959 o
4 1 19 26.406 26.708 1.915 55.044 o
4 1 20 11.295 13.398 2.308 47.606 o
4 2 0 554.999 545.514 8.173 1.808 o
4 2 1 2245.920 2254.810 33.653 0.125 o
4 2 2 295.117 298.518 4.509 5.326 o
4 2 3 133.466 136.410 2.132 18.837 o
4 2 4 95.020 95.370 1.601 30.693 o
4 2 5 272.043 279.746 4.273 5.962 o
4 2 6 319.789 316.022 4.813 4.726 o
4 2 7 3.566 3.075 0.246 1204.600 o
4 2 8 29.223 30.245 0.658 134.224 o
4 2 9 196.059 193.953 3.045 10.515 o
4 2 10 504.534 499.032 7.544 2.118 o
4 2 11 40.365 38.113 0.855 92.617 o
4 2 12 142.502 138.955 2.318 17.064 o
4 2 13 142.065 139.465 2.367 16.844 o
4 2 14 4.970 4.970 0.589 469.327 o
4 2 15 27.462 29.822 0.933 114.940 o
4 2 16 42.872 46.315 1.297 65.798 o
4 2 17 13.934 13.172 0.972 169.091 o
4 2 18 48.773 51.413 2.053 39.210 o
4 2 19 15.555 18.212 2.377 43.427 o
4 2 20 66.637 69.693 4.636 10.981 o
4 3 0 250.660 252.055 3.831 7.041 o
4 3 1 288.647 289.147 4.401 5.558 o
4 3 2 289.219 296.671 4.479 5.432 o
4 3 3 293.099 294.844 4.499 5.379 o
4 3 4 34.511 35.068 0.678 114.947 o
4 3 5 164.255 158.640 2.917 12.817 o
4 3 6 1029.320 998.054 17.239 0.506 o
4 3 7 62.805 61.953 1.326 49.497 o
4 3 8 976.332 941.426 16.286 0.563 o
4 3 9 270.691 264.982 4.764 5.555 o
4 3 10 186.771 185.613 3.458 9.953 o
4 3 11 201.896 194.601 3.772 8.738 o
4 3 12 53.660 54.792 1.513 50.412 o
4 3 13 69.038 66.805 1.523 42.104 o
4 3 14 104.015 101.962 2.161 23.456 o
4 3 15 7.945 8.742 0.855 244.502 o
4 3 16 69.605 70.558 1.965 33.751 o
4 3 17 77.074 78.514 2.308 27.044 o
4 3 18 21.686 22.612 1.778 64.877 o
4 3 19 1.990 2.858 2.583 41.841 o
4 3 20 7.692 13.172 7.681 4.775 o
4 4 0 527.915 508.089 7.632 2.024 o
4 4 1 367.074 376.138 5.697 3.583 o
4 4 2 872.351 889.423 13.280 0.750 o
4 4 3 694.855 684.655 10.265 1.192 o
4 4 4 802.124 793.562 11.856 0.911 o
4 4 5 3.913 4.617 0.471 650.266 o
4 4 6 117.194 118.042 2.269 20.367 o
4 4 7 106.126 106.844 2.112 23.312 o
4 4 8 73.310 74.428 1.581 38.594 o
4 4 9 75.633 75.175 1.631 37.063 o
4 4 10 16.471 16.365 0.737 198.049 o
4 4 11 337.551 330.972 5.894 3.799 o
4 4 12 51.550 53.938 1.306 57.613 o
4 4 13 95.176 90.371 1.945 27.488 o
4 4 14 62.774 60.735 1.611 43.416 o
4 4 15 52.141 54.969 1.915 40.898 o
4 4 16 42.771 45.912 1.748 50.021 o
4 4 17 31.203 33.545 1.670 61.424 o
4 4 18 2.515 4.833 2.299 52.109 o
4 4 19 4.725 9.695 2.426 45.683 o
4 5 0 1114.590 1095.390 16.326 0.495 o
4 5 1 342.525 344.980 5.236 4.118 o
4 5 2 153.532 155.752 2.485 15.037 o
4 5 3 135.124 137.638 2.191 18.332 o
4 5 4 373.467 374.340 5.697 3.550 o
4 5 5 283.942 287.585 5.128 4.947 o
4 5 6 26.088 26.090 0.766 138.311 o
4 5 7 118.952 114.093 2.240 20.584 o
4 5 8 97.476 93.013 1.925 27.120 o
4 5 9 239.518 241.309 4.410 6.537 o
4 5 10 72.285 74.045 1.631 38.117 o
4 5 11 88.135 85.302 1.798 30.803 o
4 5 12 113.969 107.030 2.328 20.812 o
4 5 13 124.874 121.990 2.544 17.848 o
4 5 14 33.856 32.985 1.179 85.364 o
4 5 15 322.603 325.786 6.542 3.521 o
4 5 16 13.009 15.677 1.454 99.332 o
4 5 17 1.136 2.829 1.866 79.584 o
4 5 18 29.135 32.985 2.456 36.577 o
4 5 19 44.496 36.836 2.623 30.313 o
4 6 0 175.471 165.054 2.593 13.197 o
4 6 1 129.347 128.228 2.112 19.695 o
4 6 2 394.396 402.228 6.139 3.153 o
4 6 3 140.693 141.037 2.279 17.309 o
4 6 4 102.899 98.170 1.640 28.562 o
4 6 5 11.727 12.367 0.383 362.528 o
4 6 6 163.155 155.545 2.957 12.803 o
4 6 7 209.685 203.177 3.733 8.532 o
4 6 8 72.716 74.664 1.581 38.730 o
4 6 9 147.267 144.632 2.878 14.124 o
4 6 10 49.761 51.207 1.257 61.042 o
4 6 11 309.674 298.989 5.363 4.474 o
4 6 12 137.568 133.807 2.682 15.847 o
4 6 13 47.328 48.378 1.424 57.744 o
4 6 14 120.789 120.792 2.809 16.690 o
4 6 15 39.532 41.040 1.915 47.084 o
4 6 16 41.475 46.845 2.141 39.625 o
4 6 17 47.060 47.887 2.210 36.651 o
4 6 18 3.731 5.992 2.073 62.750 o
4 6 19 37.941 37.180 3.900 16.315 o
4 7 0 142.912 140.988 2.318 16.958 o
4 7 1 369.783 370.834 5.648 3.608 o
4 7 2 1.875 1.591 0.246 1874.250 o
4 7 3 156.039 153.591 2.544 14.722 o
4 7 4 326.284 314.224 4.882 4.622 o
4 7 5 110.597 111.087 1.886 24.277 o
4 7 6 215.511 214.385 3.939 7.908 o
4 7 7 23.592 25.294 0.894 132.265 o
4 7 8 44.436 45.352 1.248 66.962 o
4 7 9 42.672 43.123 1.159 72.885 o
4 7 10 71.387 69.703 1.621 39.148 o
4 7 11 61.415 60.371 1.483 46.800 o
4 7 12 192.568 186.144 3.821 8.961 o
4 7 13 188.782 184.022 3.959 8.779 o
4 7 14 14.101 14.646 1.503 93.854 o
4 7 15 51.994 54.173 2.024 38.675 o
4 7 16 19.113 20.215 1.807 65.531 o
4 7 17 15.184 17.062 1.994 58.803 o
4 7 18 16.276 16.326 2.200 49.631 o
4 8 0 228.671 227.714 3.713 7.877 o
4 8 1 83.480 85.174 1.532 35.205 o
4 8 2 49.956 52.484 1.061 67.028 o
4 8 3 11.273 10.491 0.501 339.730 o
4 8 4 109.216 111.578 1.886 24.429 o
4 8 5 78.050 78.357 1.513 37.806 o
4 8 6 44.911 43.172 0.884 82.593 o
4 8 7 45.477 44.743 1.189 68.736 o
4 8 8 134.266 133.483 2.642 16.259 o
4 8 9 14.343 13.988 0.815 198.666 o
4 8 10 24.788 24.724 0.933 125.890 o
4 8 11 104.722 103.877 2.446 21.002 o
4 8 12 14.277 15.098 1.041 152.095 o
4 8 13 71.268 70.872 2.122 31.027 o
4 8 14 16.027 17.760 1.395 99.794 o
4 8 15 155.722 157.598 4.106 9.530 o
4 8 16 19.922 19.361 1.857 62.712 o
4 8 17 28.729 27.484 2.377 39.159 o
4 8 18 7.060 10.815 2.534 41.421 o
4 9 0 68.251 71.530 1.424 43.432 o
4 9 1 332.211 321.523 5.039 4.425 o
4 9 2 71.227 71.363 1.356 43.683 o
4 9 3 48.149 49.881 1.061 69.446 o
4 9 4 16.272 17.485 0.658 212.208 o
4 9 5 26.227 26.659 0.747 139.145 o
4 9 6 9.026 9.400 0.481 397.586 o
4 9 7 12.601 12.357 0.815 212.982 o
4 9 8 120.049 114.279 2.299 20.081 o
4 9 9 252.874 237.714 4.744 5.959 o
4 9 10 2.362 2.279 0.619 564.996 o
4 9 11 55.684 53.299 1.690 45.355 o
4 9 12 48.248 48.535 1.690 49.045 o
4 9 13 45.162 43.997 1.778 48.569 o
4 9 14 23.007 23.988 1.680 68.956 o
4 9 15 6.098 7.986 1.405 122.222 o
4 9 16 30.079 32.435 2.505 35.340 o
4 9 17 34.578 31.875 2.544 33.751 o
4 10 0 0.764 0.992 0.422 1283.840 o
4 10 1 165.828 166.871 2.868 12.723 o
4 10 2 29.086 30.539 0.825 120.143 o
4 10 3 139.869 145.614 2.495 16.187 o
4 10 4 68.197 72.149 1.385 44.086 o
4 10 5 18.847 19.331 0.697 185.958 o
4 10 6 52.753 51.708 1.071 64.935 o
4 10 7 146.259 139.210 2.348 16.643 o
4 10 8 43.224 39.999 1.198 72.023 o
4 10 9 27.890 27.101 1.228 92.550 o
4 10 10 60.688 60.234 1.817 39.832 o
4 10 11 140.154 136.538 3.350 12.776 o
4 10 12 43.570 48.721 2.033 41.424 o
4 10 13 6.692 10.393 1.532 102.784 o
4 10 14 110.096 108.042 3.242 15.338 o
4 10 15 40.642 50.784 2.524 31.535 o
4 10 16 44.597 49.144 2.505 31.375 o
4 10 17 22.691 19.528 4.430 13.646 o
4 11 0 190.546 193.992 3.183 10.370 o
4 11 1 54.847 56.825 1.238 56.969 o
4 11 2 137.044 138.748 2.328 17.435 o
4 11 3 52.487 53.810 1.169 61.321 o
4 11 4 115.674 112.207 1.965 22.968 o
4 11 5 151.773 149.396 2.485 15.340 o
4 11 6 40.284 39.390 0.992 84.898 o
4 11 7 2.413 3.153 0.442 855.254 o
4 11 8 128.993 126.519 3.104 14.557 o
4 11 9 188.902 182.097 4.263 8.166 o
4 11 10 54.267 53.810 1.778 43.615 o
4 11 11 0.410 0.933 1.071 241.579 o
4 11 12 47.869 51.089 2.112 38.183 o
4 11 13 71.844 74.929 2.691 23.601 o
4 11 14 2.486 4.077 1.601 104.503 o
4 11 15 3.597 5.609 1.906 73.758 o
4 11 16 37.988 38.643 2.849 27.432 o
4 12 0 13.206 14.469 0.747 220.429 o
4 12 1 14.348 16.090 0.776 201.837 o
4 12 2 106.629 111.755 1.955 24.211 o
4 12 3 211.162 211.605 3.409 9.019 o
4 12 4 8.596 10.638 0.658 307.849 o
4 12 5 115.042 113.435 2.132 21.767 o
4 12 6 194.785 183.531 3.576 9.480 o
4 12 7 38.010 36.394 1.012 88.288 o
4 12 8 10.680 11.473 1.071 164.432 o
4 12 9 39.542 41.119 1.473 62.599 o
4 12 10 0.460 1.257 1.051 248.866 o
4 12 11 53.513 54.537 2.141 35.876 o
4 12 12 188.138 180.427 4.528 7.681 o
4 12 13 132.383 127.481 3.644 12.126 o
4 12 14 13.613 13.507 1.994 60.391 o
4 12 15 66.261 60.519 3.055 21.118 o
4 13 0 2.536 3.821 0.658 485.004 o
4 13 1 198.666 197.263 3.222 9.969 o
4 13 2 57.098 61.010 1.405 50.347 o
4 13 3 30.691 30.422 0.982 104.685 o
4 13 4 141.337 141.184 2.583 15.831 o
4 13 5 47.180 50.588 1.464 55.943 o
4 13 6 35.048 37.867 1.346 72.710 o
4 13 7 59.113 62.071 1.572 45.331 o
4 13 8 140.129 132.972 2.996 14.302 o
4 13 9 125.901 125.242 3.743 12.023 o
4 13 10 63.233 65.420 2.269 30.746 o
4 13 11 11.538 11.414 1.739 78.165 o
4 13 12 11.036 11.483 2.053 59.077 o
4 13 13 22.422 22.455 2.220 46.029 o
4 13 14 33.536 34.616 2.967 26.406 o
4 14 0 3.382 4.283 0.825 326.208 o
4 14 1 53.884 55.607 1.473 51.198 o
4 14 2 69.215 72.454 1.660 38.686 o
4 14 3 38.803 41.944 1.248 72.676 o
4 14 4 75.911 78.426 1.857 33.201 o
4 14 5 49.041 54.468 1.650 48.649 o
4 14 6 201.808 211.516 3.998 8.114 o
4 14 7 176.267 167.480 3.300 10.987 o
4 14 8 1.053 1.631 0.727 479.894 o
4 14 9 73.748 73.790 2.574 24.728 o
4 14 10 14.910 19.567 1.935 61.263 o
4 14 11 126.347 121.951 3.870 11.586 o
4 14 12 34.553 34.685 2.308 38.740 o
4 14 13 38.609 39.311 3.684 17.922 o
4 15 0 35.710 40.411 1.464 65.712 o
4 15 1 60.327 59.625 1.798 40.425 o
4 15 2 138.022 137.815 3.173 13.543 o
4 15 3 186.464 192.715 4.155 8.325 o
4 15 4 55.596 57.415 1.896 40.013 o
4 15 5 6.319 9.125 1.297 137.847 o
4 15 6 5.138 8.015 1.326 136.838 o
4 15 7 15.507 17.544 1.454 94.998 o
4 15 8 129.144 118.110 2.888 15.833 o
4 15 9 5.784 7.544 1.994 65.945 o
4 15 10 10.331 12.475 2.181 53.185 o
4 15 11 45.248 42.327 2.849 26.384 o
4 16 0 80.082 82.198 2.505 24.241 o
4 16 1 69.711 68.750 2.328 28.595 o
4 16 2 36.175 38.339 1.690 56.701 o
4 16 3 37.338 39.842 1.915 48.076 o
4 16 4 29.438 31.767 1.493 71.860 o
4 16 5 15.687 17.789 1.483 91.978 o
4 16 6 130.821 125.016 3.261 13.798 o
4 16 7 17.718 17.387 1.581 82.103 o
4 16 8 3.831 3.281 1.405 131.458 o
4 16 9 5.299 6.051 2.485 43.952 o
4 16 10 5.564 7.957 2.750 35.982 o
4 17 0 16.646 16.178 1.955 60.249 o
4 17 1 41.603 41.757 2.338 35.782 o
4 17 2 15.889 18.202 1.935 61.113 o
4 17 3 17.799 19.705 2.259 46.488 o
4 17 4 67.183 69.389 2.564 25.893 o
4 17 5 82.654 81.736 2.809 21.093 o
4 17 6 21.446 22.062 1.896 59.293 o
4 17 7 2.094 1.768 1.748 89.947 o
4 17 8 145.377 115.822 6.247 5.719 o
4 18 0 18.354 22.062 2.357 42.835 o
4 18 1 30.634 28.506 2.593 33.701 o
4 18 2 6.670 6.739 1.945 68.757 o
4 18 3 80.262 70.096 3.084 19.415 o
4 18 4 45.903 48.721 3.517 18.694 o
5 0 1 194.608 202.008 3.104 10.292 o
5 0 2 75.872 80.420 1.316 41.199 o
5 0 3 131.790 126.234 1.994 20.233 o
5 0 4 49.202 53.908 0.953 70.689 o
5 0 5 7.012 7.328 0.334 586.764 o
5 0 6 0.161 0.196 0.187 6513.120 o
5 0 7 361.521 362.386 5.540 3.745 o
5 0 8 0.018 0.413 0.246 4183.610 o
5 0 9 4.549 5.795 0.413 663.892 o
5 0 10 8.542 9.872 0.570 355.823 o
5 0 11 28.829 29.390 0.756 127.909 o
5 0 12 5.927 6.670 0.560 447.023 o
5 0 13 3.982 5.795 0.619 457.725 o
5 0 14 32.086 32.828 0.933 104.056 o
5 0 15 169.444 164.288 2.721 13.098 o
5 0 16 5.109 4.676 0.727 361.439 o
5 0 17 4.884 5.452 1.130 184.559 o
5 0 18 3.530 3.792 1.375 136.739 o
5 0 19 4.635 4.352 1.876 75.664 o
5 0 20 35.814 30.225 7.515 4.863 o
5 1 0 137.365 137.756 2.151 18.340 o
5 1 1 384.970 393.024 5.923 3.322 o
5 1 2 971.820 957.240 14.283 0.639 o
5 1 3 396.999 399.369 6.021 3.198 o
5 1 4 90.775 89.928 1.473 33.617 o
5 1 5 295.494 293.753 4.577 5.286 o
5 1 6 1.097 0.982 0.206 2939.050 o
5 1 7 304.668 296.150 4.558 5.188 o
5 1 8 182.807 177.539 2.780 12.016 o
5 1 9 27.854 28.231 0.678 139.020 o
5 1 10 134.884 133.169 2.200 18.490 o
5 1 11 67.214 66.904 1.277 47.610 o
5 1 12 1.908 1.159 0.363 1309.000 o
5 1 13 0.632 2.289 0.521 856.890 o
5 1 14 58.447 60.607 1.277 53.025 o
5 1 15 17.507 19.115 0.796 175.591 o
5 1 16 64.671 68.652 1.660 40.555 o
5 1 17 6.764 7.505 1.120 175.295 o
5 1 18 8.778 8.850 1.267 137.293 o
5 1 19 128.924 125.645 3.959 11.134 o
5 1 20 31.354 29.321 7.406 5.019 o
5 2 0 1194.090 1205.810 17.976 0.419 o
5 2 1 574.416 581.908 8.900 1.609 o
5 2 2 185.861 189.975 2.927 11.245 o
5 2 3 223.452 230.691 3.536 8.252 o
5 2 4 25.501 24.596 0.580 162.494 o
5 2 5 121.076 119.368 1.915 22.245 o
5 2 6 143.757 141.410 2.249 17.202 o
5 2 7 23.673 23.035 0.540 177.724 o
5 2 8 243.844 246.083 3.900 7.123 o
5 2 9 280.694 269.717 4.165 6.027 o
5 2 10 141.609 142.176 2.318 17.010 o
5 2 11 117.947 117.030 1.955 22.480 o
5 2 12 144.097 139.642 2.328 16.875 o
5 2 13 86.100 83.141 1.503 35.196 o
5 2 14 22.617 22.956 0.737 157.370 o
5 2 15 17.796 18.988 1.061 134.073 o
5 2 16 125.877 128.719 3.016 15.082 o
5 2 17 11.620 15.304 1.513 95.474 o
5 2 18 58.879 59.713 2.672 26.150 o
5 2 19 6.064 5.579 2.289 51.236 o
5 3 0 140.620 135.929 2.151 18.144 o
5 3 1 374.137 378.152 5.776 3.495 o
5 3 2 683.681 678.968 10.177 1.217 o
5 3 3 68.112 69.693 1.198 48.210 o
5 3 4 399.157 396.786 5.992 3.206 o
5 3 5 1023.880 980.747 14.646 0.599 o
5 3 6 226.802 227.822 4.086 7.321 o
5 3 7 18.085 18.310 0.717 188.657 o
5 3 8 148.820 147.844 3.035 13.352 o
5 3 9 37.459 39.331 1.061 84.547 o
5 3 10 22.663 21.473 0.855 144.581 o
5 3 11 2.551 1.464 0.452 897.605 o
5 3 12 191.180 186.242 3.487 9.746 o
5 3 13 229.643 230.111 4.243 7.015 o
5 3 14 6.175 6.463 0.864 264.439 o
5 3 15 24.981 26.777 1.277 92.655 o
5 3 16 16.545 19.832 1.316 105.462 o
5 3 17 33.712 37.366 1.857 51.904 o
5 3 18 44.657 44.468 2.436 32.997 o
5 3 19 27.433 30.657 2.564 34.692 o
5 4 0 59.660 62.336 1.081 56.830 o
5 4 1 514.891 521.360 8.006 1.959 o
5 4 2 247.366 243.912 3.752 7.284 o
5 4 3 177.522 176.183 2.741 12.388 o
5 4 4 912.251 875.956 14.489 0.674 o
5 4 5 590.304 589.452 10.216 1.382 o
5 4 6 112.072 111.264 2.181 21.852 o
5 4 7 204.296 203.520 3.703 8.712 o
5 4 8 94.239 92.866 1.925 27.642 o
5 4 9 26.035 26.463 0.953 119.355 o
5 4 10 18.971 19.449 0.874 156.723 o
5 4 11 267.922 261.083 4.754 5.620 o
5 4 12 5.513 5.982 0.717 351.065 o
5 4 13 89.203 86.844 1.925 28.975 o
5 4 14 271.989 263.106 5.334 4.990 o
5 4 15 25.175 27.867 1.316 88.826 o
5 4 16 2.485 4.705 1.189 179.952 o
5 4 17 117.807 120.488 3.094 15.361 o
5 4 18 3.430 2.318 1.906 74.990 o
5 4 19 6.763 6.306 2.446 44.904 o
5 5 0 181.187 182.254 2.839 11.820 o
5 5 1 33.961 34.999 0.786 109.086 o
5 5 2 741.636 735.783 11.345 1.021 o
5 5 3 136.555 136.685 2.191 18.252 o
5 5 4 49.561 49.556 0.923 73.274 o
5 5 5 35.135 34.694 0.953 96.668 o
5 5 6 146.093 142.835 2.701 14.972 o
5 5 7 205.302 195.584 3.576 9.044 o
5 5 8 120.518 121.902 2.416 18.955 o
5 5 9 362.770 360.726 6.444 3.275 o
5 5 10 55.237 55.961 1.385 52.894 o
5 5 11 151.546 146.734 2.947 13.586 o
5 5 12 72.531 70.371 1.650 38.224 o
5 5 13 69.037 69.831 1.788 36.872 o
5 5 14 99.615 100.694 2.397 22.064 o
5 5 15 4.498 6.915 1.022 215.359 o
5 5 16 36.539 41.443 1.690 55.760 o
5 5 17 54.802 57.857 2.426 30.339 o
5 5 18 44.652 44.547 2.819 26.740 o
5 5 19 35.340 36.286 3.350 21.372 o
5 6 0 300.910 296.995 4.735 5.072 o
5 6 1 12.159 13.988 0.511 300.903 o
5 6 2 951.214 958.370 14.332 0.646 o
5 6 3 36.872 35.677 0.766 104.621 o
5 6 4 100.881 104.231 1.739 27.473 o
5 6 5 237.423 229.286 3.585 7.878 o
5 6 6 36.028 37.111 0.972 92.586 o
5 6 7 66.044 64.104 1.483 44.370 o
5 6 8 17.500 19.715 0.855 164.547 o
5 6 9 457.595 439.515 7.780 2.269 o
5 6 10 156.431 150.988 2.888 13.467 o
5 6 11 159.698 149.995 2.898 13.298 o
5 6 12 31.680 32.298 1.228 85.103 o
5 6 13 13.516 14.076 0.982 167.058 o
5 6 14 40.695 40.519 1.523 60.142 o
5 6 15 8.210 9.440 1.257 139.635 o
5 6 16 114.102 111.411 3.143 15.558 o
5 6 17 49.155 51.943 2.387 32.436 o
5 6 18 6.351 6.326 2.112 59.304 o
5 7 0 79.303 80.616 1.454 38.022 o
5 7 1 486.676 486.488 7.406 2.219 o
5 7 2 752.517 730.548 10.972 1.045 o
5 7 3 83.618 83.534 1.464 36.306 o
5 7 4 40.783 43.073 0.933 85.102 o
5 7 5 11.529 12.180 0.471 334.871 o
5 7 6 18.862 19.135 0.815 166.842 o
5 7 7 76.864 77.522 1.690 35.546 o
5 7 8 9.949 11.002 0.707 271.583 o
5 7 9 81.519 79.153 1.778 33.026 o
5 7 10 34.354 35.097 1.130 86.565 o
5 7 11 68.416 67.385 1.739 38.212 o
5 7 12 233.757 218.569 4.450 6.743 o
5 7 13 83.760 80.656 2.004 29.517 o
5 7 14 13.115 16.463 1.424 101.676 o
5 7 15 83.529 81.942 2.701 21.974 o
5 7 16 48.006 52.651 2.308 34.015 o
5 7 17 59.462 63.937 2.829 23.946 o
5 7 18 7.097 6.238 2.741 36.119 o
5 8 0 116.515 116.902 1.965 22.587 o
5 8 1 250.452 250.798 3.919 6.938 o
5 8 2 101.063 97.748 1.699 28.359 o
5 8 3 441.558 425.518 6.532 2.738 o
5 8 4 126.448 127.943 2.122 19.927 o
5 8 5 35.138 37.091 0.864 100.364 o
5 8 6 120.541 112.531 2.240 20.505 o
5 8 7 41.358 42.248 1.159 74.404 o
5 8 8 31.022 31.993 1.012 100.748 o
5 8 9 57.160 58.780 1.611 45.731 o
5 8 10 146.195 139.790 2.986 13.864 o
5 8 11 91.641 89.428 2.151 25.961 o
5 8 12 11.899 11.493 0.982 178.475 o
5 8 13 0.106 1.729 0.933 314.374 o
5 8 14 96.907 95.783 2.800 19.386 o
5 8 15 11.596 13.231 1.601 88.468 o
5 8 16 60.539 62.199 2.711 25.317 o
5 8 17 74.149 75.420 2.996 20.428 o
5 8 18 22.607 23.879 5.864 7.966 o
5 9 0 30.832 31.355 0.855 113.411 o
5 9 1 268.631 264.511 4.165 6.237 o
5 9 2 115.434 115.144 1.984 22.679 o
5 9 3 34.383 36.826 0.884 100.520 o
5 9 4 190.401 185.230 2.967 11.063 o
5 9 5 106.099 105.714 1.817 25.847 o
5 9 6 25.000 23.467 0.658 157.638 o
5 9 7 9.697 9.676 0.747 265.599 o
5 9 8 29.603 29.960 1.012 104.564 o
5 9 9 12.126 12.681 0.884 197.416 o
5 9 10 50.979 49.871 1.660 48.521 o
5 9 11 91.078 83.583 2.269 25.229 o
5 9 12 62.045 59.969 1.935 37.203 o
5 9 13 87.921 85.076 2.485 23.385 o
5 9 14 15.868 16.424 1.699 75.615 o
5 9 15 1.344 1.739 1.709 94.814 o
5 9 16 49.731 53.770 2.505 30.203 o
5 9 17 31.364 27.995 2.957 27.143 o
5 10 0 516.596 504.916 7.868 2.004 o
5 10 1 39.251 39.223 1.031 84.155 o
5 10 2 150.333 153.620 2.731 14.311 o
5 10 3 46.687 47.130 1.041 72.541 o
5 10 4 33.408 35.127 0.904 102.108 o
5 10 5 82.411 81.334 1.503 36.370 o
5 10 6 48.722 49.095 1.090 68.247 o
5 10 7 57.383 53.554 1.326 54.035 o
5 10 8 34.588 34.243 1.257 79.395 o
5 10 9 119.430 116.716 2.947 16.153 o
5 10 10 93.181 92.600 2.524 22.070 o
5 10 11 20.380 19.990 1.346 97.118 o
5 10 12 23.038 24.204 1.405 86.684 o
5 10 13 149.758 137.226 3.517 11.785 o
5 10 14 9.831 10.854 1.699 82.918 o
5 10 15 26.748 27.514 2.024 50.574 o
5 10 16 25.210 23.663 2.603 34.831 o
5 11 0 41.506 41.757 1.002 81.771 o
5 11 1 100.359 104.231 1.896 26.112 o
5 11 2 5.725 6.031 0.619 413.876 o
5 11 3 93.156 92.984 1.690 30.337 o
5 11 4 77.286 79.143 1.503 38.059 o
5 11 5 29.720 26.934 0.923 114.214 o
5 11 6 208.589 202.931 3.576 8.867 o
5 11 7 239.786 225.278 5.128 5.736 o
5 11 8 77.257 73.436 2.092 30.143 o
5 11 9 0.196 1.022 0.992 281.801 o
5 11 10 13.465 13.752 1.208 129.881 o
5 11 11 16.933 18.035 1.356 102.230 o
5 11 12 59.200 60.529 2.249 32.202 o
5 11 13 2.906 6.847 1.699 91.475 o
5 11 14 138.758 138.237 4.106 10.206 o
5 11 15 79.122 74.340 2.967 20.331 o
5 11 16 0.237 11.611 5.206 10.404 o
5 12 0 189.993 189.012 3.084 10.713 o
5 12 1 164.856 162.746 2.731 13.325 o
5 12 2 63.936 62.650 1.287 49.730 o
5 12 3 10.303 10.353 0.678 282.296 o
5 12 4 56.602 58.947 1.365 52.051 o
5 12 5 286.711 273.008 4.931 5.170 o
5 12 6 9.870 9.037 0.668 298.060 o
5 12 7 55.902 55.529 1.365 53.210 o
5 12 8 84.642 85.823 2.466 23.905 o
5 12 9 14.918 13.791 1.267 118.925 o
5 12 10 29.704 32.366 1.709 60.844 o
5 12 11 72.136 69.713 2.397 27.279 o
5 12 12 11.656 12.475 1.660 83.764 o
5 12 13 65.231 63.917 2.554 26.606 o
5 12 14 57.750 59.448 2.780 24.943 o
5 12 15 37.932 42.091 4.165 14.450 o
5 13 0 14.257 13.477 0.776 209.725 o
5 13 1 40.976 42.484 1.159 74.638 o
5 13 2 207.265 199.444 3.487 9.124 o
5 13 3 78.765 82.276 1.719 34.107 o
5 13 4 54.770 53.829 1.336 55.031 o
5 13 5 198.314 199.955 3.792 8.720 o
5 13 6 79.358 77.827 1.778 33.641 o
5 13 7 22.479 23.663 0.963 129.265 o
5 13 8 80.585 81.461 2.436 24.948 o
5 13 9 65.190 68.878 2.416 28.070 o
5 13 10 18.085 19.508 1.974 57.829 o
5 13 11 12.817 15.157 1.729 76.407 o
5 13 12 49.965 52.317 2.554 29.497 o
5 13 13 77.481 72.385 2.898 21.159 o
5 13 14 6.025 4.185 3.497 22.713 o
5 14 0 175.507 175.073 3.428 10.536 o
5 14 1 23.586 26.021 1.081 112.253 o
5 14 2 27.415 31.001 1.277 87.306 o
5 14 3 31.971 31.364 1.385 75.934 o
5 14 4 100.581 108.121 2.947 17.642 o
5 14 5 24.571 25.451 1.287 93.221 o
5 14 6 23.287 26.512 1.395 85.917 o
5 14 7 160.704 152.923 3.399 11.498 o
5 14 8 29.816 32.042 1.965 50.684 o
5 14 9 4.385 8.418 1.984 67.086 o
5 14 10 42.738 41.128 2.554 31.449 o
5 14 11 26.364 28.879 2.623 33.767 o
5 14 12 54.901 50.558 2.908 24.163 o
5 15 0 158.619 155.801 3.173 12.259 o
5 15 1 0.907 2.092 1.287 164.963 o
5 15 2 32.138 33.958 1.699 59.518 o
5 15 3 12.552 14.842 1.228 127.892 o
5 15 4 49.911 51.747 1.866 43.201 o
5 15 5 7.961 10.569 1.326 127.764 o
5 15 6 7.232 7.289 1.287 139.579 o
5 15 7 0.493 0.864 1.424 137.924 o
5 15 8 6.422 6.306 1.837 76.643 o
5 15 9 1.164 1.523 1.827 83.479 o
5 15 10 144.279 135.929 4.784 8.313 o
5 15 11 48.397 49.625 3.065 22.981 o
5 16 0 8.267 11.670 1.562 96.779 o
5 16 1 22.951 23.595 1.768 64.354 o
5 16 2 116.472 116.303 3.035 15.865 o
5 16 3 39.161 43.024 1.798 50.514 o
5 16 4 2.306 3.448 1.640 100.432 o
5 16 5 11.558 14.096 1.798 72.965 o
5 16 6 33.211 32.681 1.906 51.323 o
5 16 7 116.442 105.586 2.917 16.855 o
5 16 8 15.005 17.799 2.564 38.211 o
5 16 9 91.504 82.178 3.959 13.053 o
5 17 0 48.800 47.022 2.132 38.023 o
5 17 1 4.719 5.245 1.758 84.930 o
5 17 2 5.182 5.403 1.660 93.808 o
5 17 3 24.447 22.612 2.191 46.369 o
5 17 4 6.210 7.141 1.837 76.491 o
5 17 5 61.592 61.521 2.436 28.865 o
5 17 6 16.438 16.286 2.122 52.708 o
5 17 7 11.644 13.831 2.191 52.046 o
5 18 0 4.613 7.328 2.574 41.118 o
5 18 1 84.669 73.249 3.134 18.605 o
5 18 2 1.162 2.269 2.161 59.839 o
5 18 3 22.250 22.072 3.025 27.365 o
6 0 0 1535.540 1481.650 31.217 0.187 o
6 0 1 394.035 402.188 6.080 3.180 o
6 0 2 21.114 22.848 0.540 190.387 o
6 0 3 575.294 566.289 8.516 1.685 o
6 0 4 280.335 274.727 4.204 5.956 o
6 0 5 58.709 57.847 1.041 59.741 o
6 0 6 18.648 19.783 0.530 214.605 o
6 0 7 0.260 0.265 0.206 5084.170 o
6 0 8 0.991 1.739 0.344 1564.190 o
6 0 9 159.821 158.600 2.574 14.253 o
6 0 10 44.739 45.529 0.953 78.644 o
6 0 11 16.142 16.444 0.658 216.245 o
6 0 12 47.967 50.008 1.071 69.186 o
6 0 13 21.436 22.023 0.727 164.692 o
6 0 14 92.407 97.836 1.925 27.538 o
6 0 15 0.634 1.847 0.589 709.596 o
6 0 16 6.084 6.336 0.943 234.633 o
6 0 17 5.111 6.306 1.139 179.265 o
6 0 18 166.679 168.806 3.546 10.592 o
6 0 19 175.455 158.718 3.801 9.798 o
6 1 0 249.147 242.949 3.713 7.314 o
6 1 1 156.971 159.396 2.485 14.723 o
6 1 2 906.166 915.159 13.683 0.706 o
6 1 3 12.151 14.125 0.462 316.137 o
6 1 4 438.765 441.038 6.680 2.668 o
6 1 5 458.971 455.625 6.886 2.502 o
6 1 6 3.231 3.467 0.383 894.965 o
6 1 7 302.368 299.804 4.617 5.143 o
6 1 8 192.209 187.352 2.957 10.983 o
6 1 9 33.588 34.223 0.766 111.807 o
6 1 10 128.816 131.411 2.181 19.204 o
6 1 11 53.106 55.588 1.120 61.845 o
6 1 12 47.599 49.154 1.051 70.547 o
6 1 13 20.789 20.500 0.747 167.306 o
6 1 14 1.085 1.965 0.570 719.071 o
6 1 15 85.238 82.728 1.709 32.755 o
6 1 16 93.882 99.977 2.210 24.393 o
6 1 17 10.879 11.807 1.139 150.059 o
6 1 18 6.613 5.756 2.014 64.796 o
6 1 19 27.955 26.895 2.613 33.875 o
6 2 0 1070.460 1100.560 16.444 0.504 o
6 2 1 626.821 619.333 9.302 1.435 o
6 2 2 447.441 460.900 6.964 2.509 o
6 2 3 6.398 7.131 0.383 575.239 o
6 2 4 197.552 197.273 3.065 10.364 o
6 2 5 322.933 318.232 4.862 4.649 o
6 2 6 166.590 165.938 2.652 13.426 o
6 2 7 123.035 121.765 2.141 20.440 o
6 2 8 239.021 237.252 3.703 7.582 o
6 2 9 36.434 38.221 0.815 100.395 o
6 2 10 329.904 323.193 4.941 4.507 o
6 2 11 79.532 78.131 1.424 38.754 o
6 2 12 3.246 4.096 0.658 461.761 o
6 2 13 8.645 10.304 0.786 257.591 o
6 2 14 46.282 47.877 1.316 62.259 o
6 2 15 6.397 7.829 1.287 140.981 o
6 2 16 15.379 13.320 1.149 134.477 o
6 2 17 22.197 22.897 1.768 65.006 o
6 2 18 18.413 20.756 2.053 53.946 o
6 2 19 35.471 38.368 2.898 27.001 o
6 3 0 12.926 14.184 0.481 299.888 o
6 3 1 878.951 887.576 13.271 0.748 o
6 3 2 189.745 186.615 2.927 11.162 o
6 3 3 1065.980 1068.480 16.178 0.518 o
6 3 4 308.086 305.934 4.666 5.008 o
6 3 5 480.637 472.117 7.112 2.337 o
6 3 6 347.388 344.872 5.265 4.064 o
6 3 7 286.422 282.909 5.039 5.024 o
6 3 8 71.485 70.175 1.503 41.133 o
6 3 9 65.247 64.016 1.434 45.704 o
6 3 10 20.232 20.648 0.825 157.618 o
6 3 11 39.216 38.054 1.110 80.790 o
6 3 12 5.593 5.962 0.805 300.209 o
6 3 13 11.389 13.231 0.914 192.633 o
6 3 14 22.313 23.614 1.139 110.900 o
6 3 15 110.958 116.028 2.780 17.696 o
6 3 16 53.539 53.014 1.906 40.999 o
6 3 17 77.272 85.577 3.006 19.706 o
6 3 18 19.089 20.117 2.082 52.590 o
6 3 19 24.936 25.235 2.652 33.679 o
6 4 0 423.398 419.997 6.365 2.886 o
6 4 1 156.732 156.881 2.485 14.812 o
6 4 2 70.916 72.955 1.257 45.290 o
6 4 3 206.275 209.365 3.271 9.459 o
6 4 4 126.228 130.831 2.102 19.925 o
6 4 5 713.716 699.115 10.491 1.142 o
6 4 6 203.869 204.807 3.733 8.649 o
6 4 7 85.650 87.846 1.965 29.045 o
6 4 8 33.990 33.909 1.022 94.446 o
6 4 9 76.390 77.758 1.857 33.170 o
6 4 10 29.295 29.154 1.031 104.169 o
6 4 11 97.516 95.989 2.004 26.121 o
6 4 12 69.563 71.019 1.739 37.425 o
6 4 13 349.288 337.112 7.515 2.887 o
6 4 14 96.886 94.663 2.318 23.369 o
6 4 15 8.022 10.697 1.277 135.263 o
6 4 16 149.424 147.000 3.467 11.788 o
6 4 17 28.046 34.636 2.082 46.864 o
6 4 18 6.460 7.917 2.809 34.418 o
6 4 19 32.402 34.419 3.576 19.340 o
6 5 0 3.428 3.792 0.373 880.836 o
6 5 1 161.450 164.602 2.672 13.654 o
6 5 2 52.457 55.873 1.051 64.278 o
6 5 3 234.361 233.962 3.654 7.786 o
6 5 4 723.722 712.100 10.668 1.108 o
6 5 5 34.263 32.602 0.707 116.040 o
6 5 6 129.034 129.426 2.485 17.580 o
6 5 7 171.634 172.539 3.232 11.257 o
6 5 8 324.460 321.140 5.746 4.010 o
6 5 9 51.595 53.888 1.395 54.941 o
6 5 10 102.311 97.757 2.063 24.786 o
6 5 11 86.451 79.005 1.729 32.640 o
6 5 12 117.624 118.867 2.672 17.763 o
6 5 13 18.303 19.371 1.110 126.109 o
6 5 14 78.942 77.198 1.984 30.946 o
6 5 15 43.065 50.696 1.847 46.146 o
6 5 16 19.611 20.942 1.434 89.920 o
6 5 17 22.648 27.867 2.623 34.476 o
6 5 18 2.676 1.768 2.908 33.133 o
6 5 19 89.450 76.864 8.025 4.046 o
6 6 0 13.600 12.220 0.570 276.182 o
6 6 1 525.426 528.894 8.055 1.915 o
6 6 2 309.968 305.423 4.705 4.959 o
6 6 3 58.207 55.941 1.071 59.869 o
6 6 4 160.669 163.806 2.642 13.819 o
6 6 5 39.386 39.999 0.864 92.159 o
6 6 6 41.674 40.736 1.071 78.888 o
6 6 7 235.207 228.696 4.204 6.991 o
6 6 8 142.677 139.387 2.721 15.187 o
6 6 9 107.868 106.284 2.161 22.749 o
6 6 10 85.065 83.603 1.817 31.325 o
6 6 11 35.292 37.720 1.257 77.103 o
6 6 12 39.285 38.142 1.287 72.010 o
6 6 13 59.995 61.963 1.778 40.587 o
6 6 14 92.035 91.206 2.318 24.148 o
6 6 15 56.767 57.759 2.230 33.251 o
6 6 16 14.023 18.202 1.690 77.048 o
6 6 17 97.446 94.742 3.654 14.085 o
6 6 18 21.129 21.443 2.957 28.658 o
6 7 0 27.416 29.410 0.747 132.275 o
6 7 1 316.735 321.896 4.961 4.616 o
6 7 2 62.378 62.670 1.208 52.247 o
6 7 3 11.312 13.280 0.540 305.384 o
6 7 4 119.192 120.301 1.984 21.947 o
6 7 5 67.782 66.363 1.228 48.483 o
6 7 6 38.554 37.376 1.061 84.416 o
6 7 7 162.007 160.938 3.075 12.341 o
6 7 8 68.383 66.953 1.601 40.804 o
6 7 9 72.615 73.475 1.739 36.331 o
6 7 10 76.532 69.242 1.690 36.665 o
6 7 11 18.344 18.644 0.982 143.987 o
6 7 12 53.989 54.969 1.690 45.661 o
6 7 13 12.017 12.446 0.963 180.298 o
6 7 14 30.689 33.064 1.601 65.038 o
6 7 15 9.592 10.383 1.454 107.830 o
6 7 16 3.809 4.951 1.807 81.567 o
6 7 17 4.546 7.681 2.289 51.389 o
6 7 18 31.895 38.260 3.487 20.112 o
6 8 0 3.733 3.526 0.511 631.152 o
6 8 1 162.765 160.644 2.613 13.896 o
6 8 2 7.392 8.251 0.550 402.719 o
6 8 3 47.707 49.753 1.041 70.570 o
6 8 4 94.048 99.103 1.739 29.082 o
6 8 5 47.516 49.674 0.992 72.566 o
6 8 6 74.064 71.825 1.621 38.096 o
6 8 7 256.521 253.951 4.656 5.912 o
6 8 8 34.108 33.034 1.090 90.493 o
6 8 9 13.819 13.664 0.805 204.648 o
6 8 10 16.532 17.259 0.992 149.881 o
6 8 11 14.188 13.929 1.022 157.668 o
6 8 12 8.721 8.733 1.326 128.094 o
6 8 13 42.371 42.455 1.729 51.523 o
6 8 14 19.845 20.923 1.542 81.407 o
6 8 15 13.276 12.161 1.758 75.119 o
6 8 16 24.759 27.867 2.191 45.481 o
6 8 17 28.653 30.520 2.957 27.302 o
6 9 0 244.145 238.244 3.762 7.385 o
6 9 1 67.503 70.096 1.336 45.675 o
6 9 2 5.502 6.444 0.550 469.199 o
6 9 3 41.170 41.227 0.963 84.304 o
6 9 4 15.172 15.795 0.648 227.014 o
6 9 5 1.293 1.709 0.422 1128.840 o
6 9 6 123.231 119.515 2.073 20.971 o
6 9 7 75.638 76.373 1.709 35.688 o
6 9 8 178.409 173.020 3.762 9.625 o
6 9 9 2.015 1.758 0.786 396.558 o
6 9 10 4.209 4.872 0.805 323.510 o
6 9 11 153.869 146.282 3.576 11.288 o
6 9 12 50.062 52.523 1.955 40.938 o
6 9 13 10.456 10.216 1.434 108.994 o
6 9 14 62.225 60.244 2.377 29.722 o
6 9 15 57.037 63.240 2.534 28.006 o
6 9 16 45.607 46.649 2.888 25.572 o
6 9 17 16.955 22.219 3.762 18.721 o
6 10 0 26.370 26.247 0.805 133.342 o
6 10 1 8.329 9.361 0.638 328.650 o
6 10 2 13.699 16.051 0.786 203.290 o
6 10 3 158.728 160.653 2.780 13.509 o
6 10 4 106.211 107.374 1.945 24.637 o
6 10 5 242.486 238.382 3.772 7.401 o
6 10 6 120.968 114.103 2.082 21.431 o
6 10 7 67.444 66.943 1.974 34.447 o
6 10 8 80.034 77.129 2.554 24.027 o
6 10 9 31.381 32.936 1.405 74.674 o
6 10 10 45.532 48.054 1.847 45.750 o
6 10 11 20.806 23.958 1.306 97.404 o
6 10 12 58.850 62.493 2.220 32.571 o
6 10 13 13.324 14.666 1.581 87.674 o
6 10 14 126.229 118.405 3.389 13.594 o
6 10 15 1.149 1.670 1.837 82.557 o
6 10 16 6.592 10.383 2.868 32.889 o
6 11 0 124.191 121.018 2.220 19.874 o
6 11 1 33.327 35.657 0.982 96.684 o
6 11 2 244.074 236.741 4.027 7.023 o
6 11 3 76.138 75.882 1.464 39.483 o
6 11 4 265.086 250.710 4.204 6.345 o
6 11 5 31.345 31.286 0.874 111.007 o
6 11 6 84.918 77.522 1.640 34.322 o
6 11 7 19.627 18.192 1.130 122.167 o
6 11 8 107.059 99.800 2.642 19.532 o
6 11 9 55.802 53.898 1.768 43.334 o
6 11 10 49.080 48.083 1.709 48.251 o
6 11 11 116.620 113.572 3.124 15.463 o
6 11 12 12.024 13.064 1.493 98.308 o
6 11 13 13.946 15.628 1.807 70.189 o
6 11 14 36.008 35.726 2.249 39.729 o
6 11 15 70.334 59.605 3.232 19.259 o
6 12 0 60.362 60.833 1.326 50.845 o
6 12 1 87.303 86.677 1.699 32.024 o
6 12 2 150.130 144.004 2.613 15.074 o
6 12 3 116.456 115.812 2.141 21.419 o
6 12 4 7.564 7.937 0.727 304.916 o
6 12 5 24.047 25.500 0.884 131.944 o
6 12 6 11.968 12.161 0.766 231.160 o
6 12 7 0.033 0.393 0.786 454.412 o
6 12 8 19.702 20.795 1.287 102.961 o
6 12 9 40.907 38.280 1.670 55.129 o
6 12 10 94.824 87.041 2.642 21.178 o
6 12 11 21.049 21.669 1.719 68.809 o
6 12 12 75.950 70.558 2.760 22.698 o
6 12 13 29.616 29.675 2.191 43.805 o
6 12 14 19.674 23.477 2.662 34.475 o
6 13 0 23.058 23.202 1.022 121.996 o
6 13 1 65.143 65.912 1.621 41.597 o
6 13 2 4.792 3.831 0.756 353.490 o
6 13 3 152.994 148.532 2.976 13.362 o
6 13 4 10.661 13.605 1.022 170.754 o
6 13 5 0.748 0.864 0.697 539.607 o
6 13 6 28.655 29.812 1.110 98.560 o
6 13 7 13.229 13.585 1.189 133.487 o
6 13 8 0.374 1.405 1.228 184.002 o
6 13 9 38.998 37.769 2.141 41.454 o
6 13 10 101.058 98.759 3.487 14.705 o
6 13 11 99.189 93.691 3.782 13.405 o
6 13 12 12.939 13.870 2.416 43.384 o
6 13 13 10.829 10.756 2.397 44.971 o
6 14 0 552.112 522.057 9.243 1.641 o
6 14 1 51.562 54.949 1.542 50.483 o
6 14 2 11.286 11.522 0.894 202.378 o
6 14 3 26.785 30.569 1.356 82.933 o
6 14 4 31.593 32.425 1.356 77.471 o
6 14 5 36.554 39.694 1.591 60.002 o
6 14 6 17.797 19.204 1.248 111.237 o
6 14 7 32.451 26.168 1.346 80.156 o
6 14 8 13.770 14.695 2.191 51.146 o
6 14 9 32.227 36.728 2.731 30.207 o
6 14 10 102.319 99.260 3.939 12.479 o
6 14 11 0.121 0.786 2.181 59.534 o
6 14 12 5.784 8.880 2.466 44.154 o
6 15 0 4.952 7.652 1.316 139.459 o
6 15 1 13.583 16.748 1.297 115.027 o
6 15 2 252.975 242.488 5.039 5.591 o
6 15 3 38.697 42.405 1.729 53.132 o
6 15 4 67.124 68.760 2.181 31.099 o
6 15 5 45.042 43.948 1.729 50.100 o
6 15 6 3.300 3.634 1.022 232.970 o
6 15 7 2.680 4.941 1.120 198.539 o
6 15 8 108.133 103.779 3.576 13.832 o
6 15 9 90.523 86.245 3.320 16.537 o
6 15 10 75.323 71.098 3.438 17.015 o
6 15 11 30.113 19.960 3.674 18.939 o
6 16 0 1.439 1.218 1.444 131.860 o
6 16 1 26.498 31.168 1.984 51.417 o
6 16 2 77.585 80.931 2.318 26.688 o
6 16 3 43.601 44.458 1.935 44.588 o
6 16 4 23.426 25.078 1.778 63.154 o
6 16 5 228.947 219.168 4.833 6.278 o
6 16 6 9.600 7.446 1.552 98.763 o
6 16 7 1.267 3.016 1.552 113.494 o
6 16 8 22.991 19.931 2.731 32.757 o
6 16 9 7.045 12.848 3.654 20.551 o
6 17 0 12.193 14.165 1.955 63.017 o
6 17 1 101.756 95.616 3.212 16.305 o
6 17 2 1.456 2.721 1.581 109.396 o
6 17 3 38.194 36.698 2.446 34.686 o
6 17 4 70.376 68.937 2.701 23.970 o
6 17 5 9.404 8.782 1.866 71.596 o
6 17 6 7.229 11.365 2.151 55.923 o
6 18 0 0.012 8.104 2.868 33.963 o
6 18 1 8.837 18.546 6.188 7.297 o
7 0 1 564.346 544.463 8.192 1.786 o
7 0 2 8.279 9.243 0.413 455.957 o
7 0 3 179.255 179.965 2.858 11.891 o
7 0 4 466.550 469.672 7.181 2.366 o
7 0 5 221.098 219.100 3.428 8.634 o
7 0 6 1.465 1.473 0.295 1753.830 o
7 0 7 303.104 301.720 4.636 5.108 o
7 0 8 0.213 0.727 0.255 3349.970 o
7 0 9 1.016 1.601 0.334 1637.720 o
7 0 10 7.074 8.035 0.540 418.164 o
7 0 11 10.583 10.069 0.540 336.632 o
7 0 12 13.844 15.677 0.638 239.518 o
7 0 13 111.354 115.144 2.024 22.876 o
7 0 14 166.680 161.488 2.672 13.467 o
7 0 15 27.747 29.076 1.081 102.760 o
7 0 16 69.990 71.638 1.778 36.571 o
7 0 17 63.974 68.299 1.876 36.781 o
7 0 18 8.178 7.033 1.562 99.747 o
7 0 19 11.845 11.846 2.387 44.894 o
7 1 0 0.022 0.737 0.226 4418.820 o
7 1 1 90.090 86.490 1.503 33.828 o
7 1 2 51.676 53.397 0.963 68.553 o
7 1 3 132.860 133.768 2.132 19.008 o
7 1 4 155.477 156.037 2.466 14.988 o
7 1 5 222.712 225.897 3.507 8.375 o
7 1 6 107.243 103.523 1.719 26.682 o
7 1 7 168.474 164.415 2.623 13.468 o
7 1 8 287.562 286.357 4.430 5.560 o
7 1 9 118.732 114.643 1.984 22.323 o
7 1 10 62.510 63.367 1.198 52.239 o
7 1 11 45.850 46.541 1.031 73.920 o
7 1 12 126.778 120.586 2.033 20.795 o
7 1 13 29.125 30.628 0.835 119.146 o
7 1 14 1.022 0.894 0.501 943.992 o
7 1 15 12.597 16.630 0.943 173.391 o
7 1 16 23.022 24.439 1.218 101.750 o
7 1 17 89.376 92.276 2.819 19.988 o
7 1 18 50.636 53.348 2.534 29.630 o
7 1 19 43.188 43.545 2.701 28.745 o
7 2 0 171.773 168.630 2.652 13.103 o
7 2 1 23.456 24.184 0.589 170.281 o
7 2 2 772.199 752.433 11.267 0.994 o
7 2 3 5.138 5.560 0.383 674.609 o
7 2 4 35.569 33.545 0.805 106.253 o
7 2 5 1.051 1.857 0.305 1773.210 o
7 2 6 736.055 728.485 10.933 1.065 o
7 2 7 161.042 162.097 2.662 13.774 o
7 2 8 115.552 113.101 1.906 23.359 o
7 2 9 11.138 10.972 0.471 350.081 o
7 2 10 67.081 64.409 1.218 49.424 o
7 2 11 26.692 25.854 0.707 142.965 o
7 2 12 80.083 78.495 1.758 33.684 o
7 2 13 145.059 140.202 2.711 15.066 o
7 2 14 42.133 43.997 1.464 60.553 o
7 2 15 4.169 3.693 1.218 168.028 o
[truncated: 88,718 more chars]
