# Supplementary material for: Transferable Hirshfeld atom model for rapid evaluation of aspherical atomic form factors
Source: IUCrJ. 2024 Mar 1;11(Pt 2):249–59. doi: 10.1107/S2052252524001507 (PMC10916294; doi:10.1107/S2052252524001507)
Supplement: Supplementary file 1 [file m-11-00249-sup1.zip › cifs/models_comparison/nac_h2o/HAR_B3LYP_cc-pVTZ.cif]

data_9K
_audit_creation_date               2023-11-08
_audit_creation_method
;
Olex2 1.3
(compiled 2020.07.31 svn.rc2a77460 for OlexSys, GUI svn.r6145)
;
_audit_contact_author_address      ?
_audit_contact_author_email        ?
_audit_contact_author_name         ''
_audit_contact_author_phone        ?
_publ_contact_author_id_orcid      ?
_publ_section_references
;
Bourhis, L.J., Dolomanov, O.V., Gildea, R.J., Howard, J.A.K., Puschmann, H.
 (2015). Acta Cryst. A71, 59-75.

Dolomanov, O.V., Bourhis, L.J., Gildea, R.J, Howard, J.A.K. & Puschmann, H.
 (2009), J. Appl. Cryst. 42, 339-341.
;
_chemical_formula_moiety           'C7 H11 N O4, H2 O'
_chemical_formula_sum              'C7 H13 N O5'
_chemical_formula_weight           191.185
_chemical_absolute_configuration   unk
loop_
  _atom_type_symbol
  _atom_type_scat_source
  _atom_type_scat_dispersion_source
 H 'DiSCaMB, J. Appl. Cryst. 2018, DOI:10.1107/S1600576717015825' custom 
 C 'DiSCaMB, J. Appl. Cryst. 2018, DOI:10.1107/S1600576717015825' custom 
 O 'DiSCaMB, J. Appl. Cryst. 2018, DOI:10.1107/S1600576717015825' custom
 N 'DiSCaMB, J. Appl. Cryst. 2018, DOI:10.1107/S1600576717015825' custom


_space_group_crystal_system        'orthorhombic'
_space_group_IT_number             19
_space_group_name_H-M_alt          'P 21 21 21'
_space_group_name_Hall             ' P 2ac 2ab'
loop_
  _space_group_symop_id
  _space_group_symop_operation_xyz
 1 x,y,z
 2 x+1/2,-y+1/2,-z
 3 -x,y+1/2,-z+1/2
 4 -x+1/2,-y,z+1/2

_symmetry_Int_Tables_number        19
_cell_length_a                     9.854(3)
_cell_length_b                     9.249(3)
_cell_length_c                     10.144(2)
_cell_angle_alpha                  90
_cell_angle_beta                   90
_cell_angle_gamma                  90
_cell_volume                       924.5(5)
_cell_formula_units_Z              4
_cell_measurement_temperature      9(2)
_exptl_absorpt_coefficient_mu      0.061
_exptl_crystal_density_diffrn      1.374
_exptl_crystal_F_000               408.077
_exptl_crystal_size_max            0.34
_exptl_crystal_size_mid            0.28
_exptl_crystal_size_min            0.28
_exptl_crystal_description        rectangular      
_exptl_crystal_colour             colourless            
_diffrn_measurement_device_type   'Huber type 512 four-circle diffractometer and a 165 mm MAR CCD detector'
_diffrn_reflns_av_R_equivalents    0.0000
_diffrn_reflns_av_unetI/netI       0.0258
_diffrn_reflns_Laue_measured_fraction_full  1.0000
_diffrn_reflns_Laue_measured_fraction_max  0.9991
_diffrn_reflns_limit_h_max         20
_diffrn_reflns_limit_h_min         -20
_diffrn_reflns_limit_k_max         18
_diffrn_reflns_limit_k_min         0
_diffrn_reflns_limit_l_max         20
_diffrn_reflns_limit_l_min         0
_diffrn_reflns_number              8275
_diffrn_reflns_point_group_measured_fraction_full  1.0000
_diffrn_reflns_point_group_measured_fraction_max  0.9984
_diffrn_reflns_theta_full          18.0568
_diffrn_reflns_theta_max           31.88
_diffrn_reflns_theta_min           2.09
_diffrn_ambient_temperature        9(2)
_diffrn_measured_fraction_theta_full  1.0000
_diffrn_measured_fraction_theta_max  0.9991
_diffrn_radiation_type             synchrotron
_diffrn_radiation_wavelength       0.5166
_reflns_Friedel_coverage           0.998
_reflns_limit_h_max                20
_reflns_limit_h_min                -20
_reflns_limit_k_max                18
_reflns_limit_k_min                -18
_reflns_limit_l_max                20
_reflns_limit_l_min                -20
_reflns_number_gt                  7877
_reflns_number_total               8275
_reflns_threshold_expression       I>=2u(I)
_computing_molecular_graphics      'Olex2 1.3 (Dolomanov et al., 2009)'
_computing_publication_material    'Olex2 1.3 (Dolomanov et al., 2009)'
_computing_structure_refinement    'olex2.refine 1.3 (Bourhis et al., 2015)'
_computing_data_collection        'XDS (Kabsch, 1991)'   
_refine_diff_density_max           0.2590
_refine_diff_density_min           -0.1927
_refine_diff_density_rms           0.0546
_refine_ls_abs_structure_details  
 'Flack, H. D. (1983). Acta Cryst. A39, 876-881.'
_refine_ls_abs_structure_Flack     0.5(6)
_refine_ls_d_res_high              0.4890
_refine_ls_d_res_low               7.0681
_refine_ls_goodness_of_fit_ref     1.1014
_refine_ls_hydrogen_treatment      refall
_refine_ls_matrix_type             full
_refine_ls_number_constraints      0
_refine_ls_number_parameters       235
_refine_ls_number_reflns           8275
_refine_ls_number_restraints       0
_refine_ls_R_factor_all            0.0273
_refine_ls_R_factor_gt             0.0248
_refine_ls_restrained_S_all        1.1014
_refine_ls_shift/su_max            0.0010
_refine_ls_shift/su_mean           0.0001
_refine_ls_structure_factor_coef   Fsqd
_refine_ls_weighting_details      
 'w=1/[\s^2^(Fo^2^)+(0.0168P)^2^+0.0473P] where P=(Fo^2^+2Fc^2^)/3'
_refine_ls_weighting_scheme        calc
_refine_ls_wR_factor_gt            0.0489
_refine_ls_wR_factor_ref           0.0495
_refine_special_details
;
Aspherical atom refinement in Olex2
with DiSCaMB generated form factors
Hirshfeld Atom Refinement using
Orca5 generated wavefunction calculated
with B3LYP functional using cc-pVTZ basis set
;
loop_
  _atom_site_label
  _atom_site_type_symbol
  _atom_site_fract_x
  _atom_site_fract_y
  _atom_site_fract_z
  _atom_site_U_iso_or_equiv
  _atom_site_adp_type
  _atom_site_occupancy
  _atom_site_refinement_flags_posn
 O1 O 0.57871(2) 1.11474(3) 0.77184(2) 0.00740(3) Uani 1.000000 .
 O2 O 0.79425(2) 1.11861(3) 0.84046(2) 0.00641(3) Uani 1.000000 .
 O3 O 0.84070(2) 1.20550(3) 0.55092(2) 0.00690(3) Uani 1.000000 .
 O4 O 0.78343(2) 0.69406(3) 0.51518(2) 0.00632(3) Uani 1.000000 .
 O5 O 0.90010(3) 0.45969(3) 0.43047(3) 0.01069(4) Uani 1.000000 .
 N1 N 0.87822(3) 0.97793(3) 0.61459(3) 0.00473(3) Uani 1.000000 .
 C1 C 0.69672(3) 1.07605(3) 0.76141(3) 0.00451(4) Uani 1.000000 .
 C2 C 0.73843(3) 0.96432(3) 0.66018(3) 0.00454(4) Uani 1.000000 .
 C3 C 0.73468(3) 0.81112(3) 0.71985(3) 0.00627(4) Uani 1.000000 .
 C4 C 0.84128(3) 0.73016(3) 0.63964(3) 0.00536(4) Uani 1.000000 .
 C5 C 0.95445(3) 0.84209(3) 0.62490(3) 0.00624(4) Uani 1.000000 .
 C6 C 0.91994(3) 1.10151(3) 0.55824(3) 0.00482(4) Uani 1.000000 .
 C7 C 1.06211(3) 1.10713(4) 0.50528(3) 0.00796(4) Uani 1.000000 .
 H1 H 0.7577(12) 1.1859(13) 0.9041(11) 0.029(3) Uani 1.000000 .
 H2 H 0.8304(11) 0.6168(13) 0.4794(10) 0.032(3) Uani 1.000000 .
 H3 H 0.6699(9) 0.9753(9) 0.5767(7) 0.0195(18) Uani 1.000000 .
 H4 H 0.7647(9) 0.8145(9) 0.8215(8) 0.023(2) Uani 1.000000 .
 H5 H 0.6357(9) 0.7616(9) 0.7127(9) 0.023(2) Uani 1.000000 .
 H6 H 0.8754(9) 0.6316(9) 0.6894(8) 0.0195(18) Uani 1.000000 .
 H7 H 1.0184(10) 0.8440(9) 0.7114(10) 0.028(2) Uani 1.000000 .
 H8 H 1.0135(8) 0.8256(9) 0.5384(8) 0.0181(18) Uani 1.000000 .
 H9 H 1.1335(10) 1.0654(13) 0.5746(10) 0.036(3) Uani 1.000000 .
 H10 H 1.0883(9) 1.2155(10) 0.4787(11) 0.032(2) Uani 1.000000 .
 H11 H 1.0705(11) 1.0421(12) 0.4201(11) 0.037(3) Uani 1.000000 .
 H12 H 0.8818(11) 0.3730(13) 0.4749(11) 0.032(3) Uani 1.000000 .
 H13 H 0.9560(11) 0.4424(11) 0.3591(10) 0.024(2) Uani 1.000000 .

loop_
  _atom_site_aniso_label
  _atom_site_aniso_U_11
  _atom_site_aniso_U_22
  _atom_site_aniso_U_33
  _atom_site_aniso_U_12
  _atom_site_aniso_U_13
  _atom_site_aniso_U_23
 O1 0.00520(7) 0.00951(8) 0.00750(8) 0.00181(6) -0.00019(6) -0.00251(7)
 O2 0.00580(7) 0.00783(8) 0.00560(7) -0.00005(6) -0.00072(6) -0.00160(6)
 O3 0.00707(8) 0.00490(7) 0.00873(8) 0.00108(6) 0.00108(6) 0.00191(6)
 O4 0.00842(8) 0.00516(7) 0.00537(7) 0.00055(6) -0.00048(6) -0.00025(6)
 O5 0.01315(10) 0.00623(8) 0.01270(10) 0.00113(7) 0.00575(8) -0.00003(7)
 N1 0.00484(7) 0.00382(7) 0.00553(8) 0.00024(6) 0.00091(6) 0.00050(6)
 C1 0.00479(8) 0.00462(8) 0.00414(8) 0.00032(7) 0.00017(7) -0.00033(7)
 C2 0.00494(8) 0.00463(8) 0.00406(8) -0.00001(7) 0.00036(7) -0.00035(7)
 C3 0.00852(9) 0.00484(9) 0.00545(9) -0.00031(8) 0.00222(8) 0.00023(8)
 C4 0.00728(9) 0.00398(8) 0.00482(9) 0.00067(7) 0.00014(7) 0.00032(7)
 C5 0.00560(9) 0.00534(9) 0.00779(10) 0.00100(7) -0.00022(8) 0.00015(8)
 C6 0.00488(8) 0.00461(8) 0.00496(8) -0.00022(7) 0.00044(7) 0.00044(7)
 C7 0.00569(9) 0.00875(10) 0.00945(10) -0.00119(8) 0.00188(8) 0.00012(9)
 H1 0.033(6) 0.027(6) 0.027(6) -0.009(5) -0.014(5) 0.006(5)
 H2 0.026(6) 0.051(7) 0.018(5) -0.012(6) -0.003(5) -0.002(5)
 H3 0.022(4) 0.026(5) 0.011(4) -0.005(4) 0.001(3) 0.003(4)
 H4 0.029(5) 0.017(4) 0.022(4) 0.007(4) 0.000(4) -0.006(4)
 H5 0.020(4) 0.016(4) 0.032(5) -0.009(3) 0.004(4) 0.008(4)
 H6 0.021(4) 0.013(4) 0.025(5) 0.004(3) -0.008(4) -0.001(3)
 H7 0.030(5) 0.018(5) 0.038(6) -0.003(4) -0.012(5) 0.007(4)
 H8 0.018(4) 0.017(4) 0.020(4) 0.001(3) 0.005(3) -0.003(3)
 H9 0.019(5) 0.051(7) 0.038(6) -0.001(5) -0.003(5) 0.011(6)
 H10 0.013(4) 0.023(5) 0.059(7) 0.000(4) 0.008(5) 0.009(5)
 H11 0.032(6) 0.039(6) 0.039(6) -0.011(5) 0.021(5) -0.014(5)
 H12 0.024(6) 0.045(7) 0.026(6) 0.003(6) 0.008(5) 0.001(5)
 H13 0.030(6) 0.018(5) 0.023(5) -0.007(4) 0.003(5) -0.002(4)

loop_
  _geom_bond_atom_site_label_1
  _geom_bond_atom_site_label_2
  _geom_bond_distance
  _geom_bond_site_symmetry_2
  _geom_bond_publ_flag
 O1 C1 1.2213(5) . ?
 O2 C1 1.3121(4) . ?
 O2 H1 0.966(12) . ?
 O3 C6 1.2411(5) . ?
 O4 C4 1.4249(4) . ?
 O4 H2 0.926(12) . ?
 O5 H12 0.937(12) . ?
 O5 H13 0.924(10) . ?
 N1 C2 1.4585(5) . ?
 N1 C5 1.4675(5) . ?
 N1 C6 1.3424(5) . ?
 C1 C2 1.5137(5) . ?
 C2 C3 1.5412(6) . ?
 C2 H3 1.087(8) . ?
 C3 C4 1.5252(5) . ?
 C3 H4 1.074(8) . ?
 C3 H5 1.080(9) . ?
 C4 C5 1.5289(5) . ?
 C4 H6 1.095(8) . ?
 C5 H7 1.080(9) . ?
 C5 H8 1.064(8) . ?
 C6 C7 1.5014(6) . ?
 C7 H9 1.067(10) . ?
 C7 H10 1.069(9) . ?
 C7 H11 1.056(10) . ?

loop_
  _geom_angle_atom_site_label_1
  _geom_angle_atom_site_label_2
  _geom_angle_atom_site_label_3
  _geom_angle
  _geom_angle_site_symmetry_1
  _geom_angle_site_symmetry_3
  _geom_angle_publ_flag
 H1 O2 C1 109.2(7) . . ?
 H2 O4 C4 109.2(6) . . ?
 H13 O5 H12 110.1(9) . . ?
 C5 N1 C2 112.76(2) . . ?
 C6 N1 C2 119.85(2) . . ?
 C6 N1 C5 127.05(3) . . ?
 O2 C1 O1 123.82(3) . . ?
 C2 C1 O1 121.16(3) . . ?
 C2 C1 O2 114.86(2) . . ?
 C1 C2 N1 114.37(2) . . ?
 C3 C2 N1 103.10(2) . . ?
 C3 C2 C1 110.77(2) . . ?
 H3 C2 N1 109.3(4) . . ?
 H3 C2 C1 107.2(5) . . ?
 H3 C2 C3 112.1(4) . . ?
 C4 C3 C2 103.02(2) . . ?
 H4 C3 C2 110.1(5) . . ?
 H4 C3 C4 109.7(5) . . ?
 H5 C3 C2 112.6(5) . . ?
 H5 C3 C4 112.2(5) . . ?
 H5 C3 H4 109.0(7) . . ?
 C3 C4 O4 108.19(2) . . ?
 C5 C4 O4 111.34(2) . . ?
 C5 C4 C3 102.83(2) . . ?
 H6 C4 O4 109.6(4) . . ?
 H6 C4 C3 112.0(5) . . ?
 H6 C4 C5 112.6(4) . . ?
 C4 C5 N1 102.32(2) . . ?
 H7 C5 N1 110.0(5) . . ?
 H7 C5 C4 110.9(5) . . ?
 H8 C5 N1 110.1(4) . . ?
 H8 C5 C4 112.5(4) . . ?
 H8 C5 H7 110.7(7) . . ?
 N1 C6 O3 119.52(3) . . ?
 C7 C6 O3 122.61(3) . . ?
 C7 C6 N1 117.88(3) . . ?
 H9 C7 C6 111.5(6) . . ?
 H10 C7 C6 110.3(5) . . ?
 H10 C7 H9 110.3(8) . . ?
 H11 C7 C6 110.3(6) . . ?
 H11 C7 H9 106.4(8) . . ?
 H11 C7 H10 108.0(8) . . ?

loop_
  _geom_torsion_atom_site_label_1
  _geom_torsion_atom_site_label_2
  _geom_torsion_atom_site_label_3
  _geom_torsion_atom_site_label_4
  _geom_torsion
  _geom_torsion_site_symmetry_1
  _geom_torsion_site_symmetry_2
  _geom_torsion_site_symmetry_3
  _geom_torsion_site_symmetry_4
  _geom_torsion_publ_flag
 O1 C1 C2 N1 151.95(3) . . . . ?
 O1 C1 C2 C3 -92.08(3) . . . . ?
 O2 C1 C2 N1 -32.45(3) . . . . ?
 O2 C1 C2 C3 83.52(3) . . . . ?
 O3 C6 N1 C2 3.28(3) . . . . ?
 O3 C6 N1 C5 176.11(3) . . . . ?
 O4 C4 C3 C2 -77.95(2) . . . . ?
 O4 C4 C5 N1 80.84(3) . . . . ?
 N1 C2 C3 C4 -29.20(2) . . . . ?
 N1 C5 C4 C3 -34.80(2) . . . . ?
 C1 C2 C3 C4 -151.98(3) . . . . ?
 C2 C3 C4 C5 39.93(2) . . . . ?

loop_
  _diffrn_refln_index_h
  _diffrn_refln_index_k
  _diffrn_refln_index_l
  _diffrn_refln_intensity_net
  _diffrn_refln_intensity_u
 1 0 0 0.23 0.05
 2 0 0 3358.72 71.09
 3 0 0 0.32 0.12
 4 0 0 293.9 6.25
 5 0 0 0.14 0.19
 6 0 0 1508.37 31.78
 7 0 0 0.4 0.31
 8 0 0 233.61 5.17
 9 0 0 0.05 0.36
 10 0 0 0.44 0.35
 11 0 0 0.99 0.47
 12 0 0 6.04 0.78
 13 0 0 1.92 0.65
 14 0 0 94.05 2.35
 15 0 0 1.13 0.77
 16 0 0 16.93 2.04
 17 0 0 2.82 1.94
 18 0 0 0.56 1.86
 19 0 0 2.65 2.38
 20 0 0 9.13 3.57
 0 1 0 1.21 0.12
 1 1 0 5952.39 89.25
 2 1 0 308.28 4.7
 3 1 0 730.95 10.87
 4 1 0 772.23 11.5
 5 1 0 140.24 2.19
 6 1 0 247.33 3.78
 7 1 0 0.75 0.23
 8 1 0 0.41 0.21
 9 1 0 6.31 0.46
 10 1 0 10.87 0.52
 11 1 0 0.68 0.35
 12 1 0 14.73 0.75
 13 1 0 8.86 0.59
 14 1 0 96.49 1.77
 15 1 0 0.98 0.58
 16 1 0 1.73 0.95
 17 1 0 118.45 3.26
 18 1 0 3.91 1.4
 19 1 0 20.35 1.96
 20 1 0 18.03 2.74
 0 2 0 4.67 0.24
 1 2 0 34.13 0.59
 2 2 0 1178.89 17.55
 3 2 0 2010.36 30.04
 4 2 0 555.35 8.32
 5 2 0 1227.55 18.3
 6 2 0 1120.4 16.74
 7 2 0 171.67 2.7
 8 2 0 61.13 1.15
 9 2 0 18.63 0.64
 10 2 0 346.22 5.34
 11 2 0 94.76 1.69
 12 2 0 33.06 0.9
 13 2 0 263.07 4.15
 14 2 0 46.81 1.2
 15 2 0 1.01 0.61
 16 2 0 216.88 5.03
 17 2 0 1.88 1.25
 18 2 0 70.47 2.46
 19 2 0 17.47 1.98
 20 2 0 11.55 4.34
 0 3 0 3.35 0.39
 1 3 0 160 2.45
 2 3 0 53.84 0.9
 3 3 0 670.92 10.03
 4 3 0 256.6 3.9
 5 3 0 138.38 2.19
 6 3 0 14.44 0.49
 7 3 0 50.96 1
 8 3 0 236.22 3.69
 9 3 0 84.35 1.53
 10 3 0 76.12 1.44
 11 3 0 56.79 1.17
 12 3 0 10.94 0.63
 13 3 0 48.69 1.15
 14 3 0 113.48 2.03
 15 3 0 27.35 1.08
 16 3 0 1.74 0.95
 17 3 0 22.69 1.6
 18 3 0 58.3 2.39
 19 3 0 71.1 2.67
 0 4 0 390.96 8.37
 1 4 0 555.16 8.32
 2 4 0 846.74 12.61
 3 4 0 3463.44 51.78
 4 4 0 517.25 7.77
 5 4 0 63.46 1.1
 6 4 0 427.57 6.48
 7 4 0 0.43 0.26
 8 4 0 1116.55 16.72
 9 4 0 170.82 2.88
 10 4 0 72.67 1.4
 11 4 0 5.29 0.57
 12 4 0 15.59 0.72
 13 4 0 7.4 0.59
 14 4 0 174.31 3.3
 15 4 0 20.09 1.01
 16 4 0 17.22 1.27
 17 4 0 13.07 1.62
 18 4 0 74.83 2.47
 19 4 0 27.49 2.18
 0 5 0 0.15 0.2
 1 5 0 140.43 2.24
 2 5 0 58.5 1.02
 3 5 0 2.39 0.3
 4 5 0 1115.14 16.62
 5 5 0 185.54 2.89
 6 5 0 3.86 0.38
 7 5 0 8.84 0.49
 8 5 0 17.35 0.62
 9 5 0 1099.28 16.5
 10 5 0 5.16 0.59
 11 5 0 160.55 2.76
 12 5 0 18.16 0.74
 13 5 0 12.01 0.7
 14 5 0 51.57 1.31
 15 5 0 326.24 5.87
 16 5 0 74.4 2.32
 17 5 0 16.92 1.65
 18 5 0 1.21 2.02
 19 5 0 51.18 2.73
 0 6 0 3.49 0.6
 1 6 0 10.5 0.39
 2 6 0 31.12 0.68
 3 6 0 72.3 1.26
 4 6 0 168.03 2.64
 5 6 0 302.35 4.82
 6 6 0 12.44 0.58
 7 6 0 21.05 0.66
 8 6 0 423.02 6.43
 9 6 0 95 1.74
 10 6 0 54.82 1.12
 11 6 0 107.87 1.91
 12 6 0 115.6 2.01
 13 6 0 483.01 8.54
 14 6 0 98.55 2.18
 15 6 0 247.15 5.1
 16 6 0 2.42 1.12
 17 6 0 5.67 1.6
 18 6 0 63.06 2.62
 19 6 0 12.69 2.66
 0 7 0 0.89 0.35
 1 7 0 24.63 0.64
 2 7 0 117.92 1.94
 3 7 0 94.06 1.6
 4 7 0 143.53 2.36
 5 7 0 82.07 1.48
 6 7 0 29.94 0.76
 7 7 0 15.45 0.64
 8 7 0 0.8 0.34
 9 7 0 2.06 0.33
 10 7 0 139.64 2.38
 11 7 0 43.08 1.02
 12 7 0 70.47 1.62
 13 7 0 43.74 1.23
 14 7 0 266.44 4.92
 15 7 0 1.24 1.01
 16 7 0 68.24 2.29
 17 7 0 26.24 1.85
 18 7 0 41.43 2.62
 0 8 0 13.34 0.81
 1 8 0 1101.43 16.49
 2 8 0 415.56 6.32
 3 8 0 137.89 2.42
 4 8 0 231.82 3.78
 5 8 0 119.01 2
 6 8 0 3.59 0.52
 7 8 0 9.14 0.59
 8 8 0 91.23 1.64
 9 8 0 66.25 1.33
 10 8 0 1.79 0.46
 11 8 0 7.9 0.72
 12 8 0 0.41 0.57
 13 8 0 0.46 0.7
 14 8 0 49.69 1.41
 15 8 0 5.61 1.33
 16 8 0 21.86 1.93
 17 8 0 1.34 1.69
 18 8 0 19.05 2.43
 0 9 0 0.34 0.62
 1 9 0 59.99 1.2
 2 9 0 22.68 0.69
 3 9 0 131.61 2.2
 4 9 0 72.82 1.45
 5 9 0 31.92 0.87
 6 9 0 242.54 3.83
 7 9 0 128.63 2.15
 8 9 0 327.75 5.44
 9 9 0 232.88 3.68
 10 9 0 18.86 0.99
 11 9 0 41.04 1.32
 12 9 0 32.91 1.24
 13 9 0 11.55 1.03
 14 9 0 21.89 1.29
 15 9 0 145.2 3.94
 16 9 0 28.71 1.94
 17 9 0 21.99 2.01
 0 10 0 438.99 9.46
 1 10 0 0.63 0.39
 2 10 0 103.81 1.89
 3 10 0 69.7 1.36
 4 10 0 1.01 0.43
 5 10 0 514.02 8.01
 6 10 0 26.72 0.82
 7 10 0 4.34 0.64
 8 10 0 103.6 1.84
 9 10 0 160.82 3.04
 10 10 0 2.33 0.81
 11 10 0 3.49 0.89
 12 10 0 28.79 1.14
 13 10 0 2.68 1.01
 14 10 0 249.04 5.85
 15 10 0 5.83 1.6
 16 10 0 3.91 1.97
 17 10 0 25.17 3.34
 0 11 0 1.12 0.7
 1 11 0 34.58 0.94
 2 11 0 36.69 0.99
 3 11 0 107.59 1.89
 4 11 0 197.49 3.24
 5 11 0 42.51 1.02
 6 11 0 123.2 2.26
 7 11 0 5.08 0.65
 8 11 0 26.19 1.09
 9 11 0 15.1 0.96
 10 11 0 3.08 0.71
 11 11 0 9.01 0.82
 12 11 0 4.81 1.01
 13 11 0 58.23 1.77
 14 11 0 27.56 1.88
 15 11 0 1.41 1.89
 16 11 0 7.04 2.09
 0 12 0 403.65 8.76
 1 12 0 20.36 0.76
 2 12 0 104.66 1.91
 3 12 0 6.16 0.59
 4 12 0 14.73 0.76
 5 12 0 192.42 3.14
 6 12 0 61.93 1.35
 7 12 0 514.5 9.08
 8 12 0 27.74 1.22
 9 12 0 7.6 0.72
 10 12 0 5.11 1.08
 11 12 0 37.8 1.5
 12 12 0 61.25 1.97
 13 12 0 15.59 1.84
 14 12 0 10.79 2.14
 15 12 0 1.69 2.36
 0 13 0 0.69 0.92
 1 13 0 77.06 1.52
 2 13 0 79.86 1.54
 3 13 0 60.92 1.29
 4 13 0 3.89 0.67
 5 13 0 13.72 0.79
 6 13 0 23.62 1.04
 7 13 0 45.67 1.35
 8 13 0 58.54 1.59
 9 13 0 40.77 1.41
 10 13 0 11.33 1.3
 11 13 0 197.58 4.06
 12 13 0 0.66 1.39
 13 13 0 57.34 2.72
 14 13 0 33.91 2.75
 0 14 0 334.03 7.36
 1 14 0 18.48 0.92
 2 14 0 5.06 0.72
 3 14 0 51.93 1.24
 4 14 0 4.36 0.84
 5 14 0 178.23 3.49
 6 14 0 531.47 9.41
 7 14 0 36 1.31
 8 14 0 9.39 1.33
 9 14 0 65.15 1.89
 10 14 0 1.67 1.55
 11 14 0 162.26 4.48
 12 14 0 29.28 2.05
 13 14 0 54.59 2.85
 0 15 0 0.56 1.38
 1 15 0 7.36 1.03
 2 15 0 52.53 1.57
 3 15 0 4.21 0.89
 4 15 0 41.14 1.49
 5 15 0 158.61 3.23
 6 15 0 7.79 1.34
 7 15 0 58.56 2.23
 8 15 0 17.43 1.64
 9 15 0 4.55 1.53
 10 15 0 92.65 3.23
 11 15 0 12.32 2.43
 12 15 0 35.27 2.8
 0 16 0 35.25 2.29
 1 16 0 4.52 1.6
 2 16 0 111.52 3.18
 3 16 0 12.59 1.41
 4 16 0 83.68 2.55
 5 16 0 11.88 1.59
 6 16 0 1.24 1.47
 7 16 0 4.54 1.47
 8 16 0 5.33 1.53
 9 16 0 1.42 1.91
 10 16 0 50.04 2.98
 0 17 0 0.32 2.04
 1 17 0 30.27 2.02
 2 17 0 40.59 2.12
 3 17 0 6.13 1.54
 4 17 0 16.47 1.99
 5 17 0 47.87 2.17
 6 17 0 14.42 1.99
 7 17 0 16.78 2.33
 8 17 0 132.15 4.07
 0 18 0 11.33 2.72
 1 18 0 3.2 1.8
 2 18 0 148.68 4.28
 3 18 0 6.71 3.21
 4 18 0 22.46 2.4
 5 18 0 7.46 2.62
 6 18 0 8.25 2.92
 0 0 1 0.27 0.07
 1 0 1 96.59 1.46
 2 0 1 8097.05 126.13
 3 0 1 207.05 3.14
 4 0 1 26.06 0.52
 5 0 1 205.65 3.16
 6 0 1 409.44 6.19
 7 0 1 554.28 8.34
 8 0 1 0.54 0.23
 9 0 1 84.91 1.5
 10 0 1 0.54 0.3
 11 0 1 42.63 0.94
 12 0 1 10.9 0.63
 13 0 1 94.01 1.71
 14 0 1 94.02 1.71
 15 0 1 8.84 0.66
 16 0 1 2.46 0.86
 17 0 1 15.5 1.36
 18 0 1 73.34 2.58
 19 0 1 169.59 4.79
 20 0 1 7.35 2.94
 0 1 1 386.2 5.79
 -1 1 1 1002.57 16.7
 1 1 1 994.03 14.88
 -2 1 1 1709.17 25.56
 2 1 1 1693.9 25.31
 -3 1 1 586.33 8.76
 3 1 1 580.55 8.66
 -4 1 1 1628.55 24.32
 4 1 1 1575.7 23.46
 -5 1 1 404.39 6.1
 5 1 1 400.11 6.03
 -6 1 1 159.93 2.54
 6 1 1 162.27 2.53
 -7 1 1 89.82 1.51
 7 1 1 88.05 1.53
 -8 1 1 27.7 0.71
 8 1 1 28.71 0.7
 -9 1 1 755.12 11.4
 9 1 1 741.3 11.15
 -10 1 1 68.2 1.28
 10 1 1 66.2 1.27
 -11 1 1 38.29 0.94
 11 1 1 40.39 0.98
 -12 1 1 245.16 3.87
 12 1 1 245.56 3.94
 -13 1 1 12.39 0.69
 13 1 1 13.09 0.66
 -14 1 1 63.07 1.28
 14 1 1 63.86 1.35
 -15 1 1 118.24 2.25
 15 1 1 117.44 2.24
 -16 1 1 15.85 1.2
 16 1 1 14.81 1.33
 -17 1 1 83.18 2.49
 17 1 1 85.24 2.48
 -18 1 1 44.98 1.87
 18 1 1 44.84 1.97
 -19 1 1 17.21 1.76
 19 1 1 19.88 2.03
 -20 1 1 44.42 3.02
 20 1 1 43.06 3.06
 0 2 1 2849.5 42.81
 -1 2 1 544.99 8.37
 1 2 1 535.57 8.03
 -2 2 1 85.21 1.34
 2 2 1 85.46 1.34
 -3 2 1 746.7 11.15
 3 2 1 760.53 11.37
 -4 2 1 2263.35 33.78
 4 2 1 2295.47 34.26
 -5 2 1 607.63 9.09
 5 2 1 592.4 9.06
 -6 2 1 633.34 9.51
 6 2 1 630.5 9.47
 -7 2 1 24.42 0.61
 7 2 1 24.62 0.6
 -8 2 1 717.8 10.8
 8 2 1 706.44 10.62
 -9 2 1 73.23 1.32
 9 2 1 74.11 1.35
 -10 2 1 376.21 5.78
 10 2 1 377.57 5.81
 -11 2 1 30.55 0.83
 11 2 1 28.74 0.81
 -12 2 1 210.37 3.39
 12 2 1 206.25 3.3
 -13 2 1 57.67 1.24
 13 2 1 57.93 1.2
 -14 2 1 203.9 3.3
 14 2 1 201.74 3.27
 -15 2 1 150.17 2.98
 15 2 1 152.49 2.97
 -16 2 1 11.13 1.15
 16 2 1 9.99 1.04
 -17 2 1 17.22 1.49
 17 2 1 18.66 1.54
 -18 2 1 91.85 2.77
 18 2 1 94.26 2.84
 -19 2 1 19.96 2.06
 19 2 1 21.36 2.27
 -20 2 1 23.05 5.01
 20 2 1 17.02 7.63
 0 3 1 701.61 11.59
 -1 3 1 2403.18 36.88
 1 3 1 2483.37 37.14
 -2 3 1 993.74 14.84
 2 3 1 993.16 14.85
 -3 3 1 405.34 6.1
 3 3 1 408.6 6.14
 -4 3 1 296.97 4.51
 4 3 1 294.36 4.48
 -5 3 1 385.88 5.81
 5 3 1 384.97 5.88
 -6 3 1 911.43 13.77
 6 3 1 903.58 13.51
 -7 3 1 140.91 2.28
 7 3 1 136.22 2.18
 -8 3 1 104.19 1.83
 8 3 1 102.67 1.74
 -9 3 1 728.94 11
 9 3 1 719.81 10.84
 -10 3 1 9.08 0.55
 10 3 1 9.14 0.59
 -11 3 1 39.07 0.98
 11 3 1 36.82 0.91
 -12 3 1 28.4 0.87
 12 3 1 28.16 0.84
 -13 3 1 42.52 1.01
 13 3 1 43.55 1
 -14 3 1 53.13 1.29
 14 3 1 51.88 1.23
 -15 3 1 133.84 2.69
 15 3 1 131.53 2.66
 -16 3 1 3.04 0.93
 16 3 1 2.67 0.87
 -17 3 1 33.92 1.64
 17 3 1 32.81 1.74
 -18 3 1 42.33 1.97
 18 3 1 44.48 1.97
 -19 3 1 15.28 2.04
 19 3 1 18.49 2.64
 0 4 1 833.03 12.42
 -1 4 1 3538.94 53.24
 1 4 1 3637.78 60.52
 -2 4 1 897.54 13.43
 2 4 1 887.14 13.24
 -3 4 1 40.18 0.8
 3 4 1 41.91 0.78
 -4 4 1 385.61 5.84
 4 4 1 382.92 5.8
 -5 4 1 533.37 8.02
 5 4 1 530.76 8.15
 -6 4 1 161.02 2.57
 6 4 1 159.71 2.53
 -7 4 1 109.22 1.86
 7 4 1 110.07 1.83
 -8 4 1 104.39 1.79
 8 4 1 107.3 1.81
 -9 4 1 60.49 1.21
 9 4 1 61.88 1.21
 -10 4 1 79.71 1.47
 10 4 1 76.47 1.48
 -11 4 1 39.14 0.95
 11 4 1 38.95 0.94
 -12 4 1 22.95 0.78
 12 4 1 21.34 0.75
 -13 4 1 30.66 0.92
 13 4 1 31.17 0.88
 -14 4 1 20.43 0.9
 14 4 1 22.76 0.97
 -15 4 1 24.9 1.03
 15 4 1 23.89 1.12
 -16 4 1 2.88 0.85
 16 4 1 2.57 0.78
 -17 4 1 43.16 1.88
 17 4 1 41.98 1.79
 -18 4 1 30.23 2.13
 18 4 1 30.4 2.14
 -19 4 1 34.16 2.33
 19 4 1 35.18 2.41
 0 5 1 350.39 5.29
 -1 5 1 498.33 7.5
 1 5 1 518.38 7.81
 -2 5 1 361.54 5.47
 2 5 1 363.93 5.51
 -3 5 1 203.1 3.15
 3 5 1 200.83 3.11
 -4 5 1 347.26 5.27
 4 5 1 351.2 5.33
 -5 5 1 35.03 0.74
 5 5 1 35.63 0.8
 -6 5 1 165.59 2.62
 6 5 1 167.57 2.72
 -7 5 1 908.6 13.63
 7 5 1 897.32 13.46
 -8 5 1 46.61 0.97
 8 5 1 47.27 0.98
 -9 5 1 13.58 0.55
 9 5 1 13.8 0.63
 -10 5 1 121 2.06
 10 5 1 122.14 2.09
 -11 5 1 13.2 0.62
 11 5 1 13.99 0.65
 -12 5 1 60.58 1.26
 12 5 1 59.67 1.22
 -13 5 1 138.51 2.55
 13 5 1 136.72 2.49
 -14 5 1 54.5 1.45
 14 5 1 55.95 1.49
 -15 5 1 27.02 1.16
 15 5 1 25.15 1.07
 -16 5 1 57.83 1.95
 16 5 1 61.77 2.22
 -17 5 1 1.69 1.3
 17 5 1 2.02 1.42
 -18 5 1 1.15 1.59
 18 5 1 1.67 1.35
 -19 5 1 21.59 2.4
 19 5 1 15.82 2.52
 0 6 1 804.13 12.01
 -1 6 1 390.11 6.4
 1 6 1 384.02 5.81
 -2 6 1 216.14 3.36
 2 6 1 222.28 3.45
 -3 6 1 372.86 5.64
 3 6 1 365.62 5.58
 -4 6 1 133.31 2.16
 4 6 1 130.54 2.15
 -5 6 1 13.65 0.48
 5 6 1 14.24 0.52
 -6 6 1 535.24 8.12
 6 6 1 538.43 8.2
 -7 6 1 661.85 9.95
 7 6 1 649 9.79
 -8 6 1 9.09 0.57
 8 6 1 8.73 0.53
 -9 6 1 3.89 0.49
 9 6 1 3.65 0.52
 -10 6 1 81.66 1.51
 10 6 1 78.74 1.49
 -11 6 1 38.69 0.96
 11 6 1 39.94 1.01
 -12 6 1 3.64 0.54
 12 6 1 4.61 0.61
 -13 6 1 258.07 4.7
 13 6 1 269.25 4.94
 -14 6 1 129.02 2.65
 14 6 1 126.55 2.6
 -15 6 1 119.06 2.81
 15 6 1 110.83 2.67
 -16 6 1 52.29 2
 16 6 1 53.31 1.94
 -17 6 1 60.17 2.35
 17 6 1 63.84 2.38
 -18 6 1 36.58 2.37
 18 6 1 34.17 2.11
 -19 6 1 11.92 3.46
 19 6 1 7.77 3.06
 0 7 1 185.72 2.93
 -1 7 1 1115.18 16.67
 1 7 1 1127.46 16.84
 -2 7 1 95.3 1.61
 2 7 1 93.76 1.58
 -3 7 1 30.63 0.73
 3 7 1 31.23 0.76
 -4 7 1 378.89 5.77
 4 7 1 377.52 5.75
 -5 7 1 484.39 7.34
 5 7 1 495.26 7.54
 -6 7 1 325.43 5.16
 6 7 1 327.7 5.05
 -7 7 1 221.1 3.51
 7 7 1 221.8 3.5
 -8 7 1 1.32 0.34
 8 7 1 1.63 0.42
 -9 7 1 79.67 1.5
 9 7 1 76.91 1.47
 -10 7 1 105.44 1.85
 10 7 1 103.46 1.85
 -11 7 1 51.52 1.14
 11 7 1 51.8 1.14
 -12 7 1 24.96 0.94
 12 7 1 25.05 1.02
 -13 7 1 28.22 1.02
 13 7 1 29.16 1.1
 -14 7 1 87.67 1.98
 14 7 1 88.14 1.95
 -15 7 1 0.71 1.18
 15 7 1 2.38 1.08
 -16 7 1 63.02 2.47
 16 7 1 64.98 2.21
 -17 7 1 40.57 2.14
 17 7 1 35.01 2.15
 -18 7 1 9.76 2.13
 18 7 1 4.36 1.9
 0 8 1 1046.29 15.66
 -1 8 1 587.13 8.98
 1 8 1 599.74 9.17
 -2 8 1 105.53 1.82
 2 8 1 112.26 1.9
 -3 8 1 328.71 5.09
 3 8 1 333.93 5.13
 -4 8 1 85.99 1.57
 4 8 1 86.71 1.56
 -5 8 1 253.36 4.24
 5 8 1 255.32 3.99
 -6 8 1 163.51 2.66
 6 8 1 163.54 2.66
 -7 8 1 51.36 1.1
 7 8 1 50.81 1.08
 -8 8 1 47.63 1.04
 8 8 1 49.34 1.08
 -9 8 1 114.09 2
 9 8 1 115.31 2.02
 -10 8 1 40.75 0.97
 10 8 1 39.29 1
 -11 8 1 34.27 1.15
 11 8 1 30.54 1.04
 -12 8 1 7.31 0.79
 12 8 1 6.6 0.76
 -13 8 1 68.24 1.76
 13 8 1 66.81 1.68
 -14 8 1 5.77 0.94
 14 8 1 6.07 0.86
 -15 8 1 6.21 1.18
 15 8 1 5.5 1.27
 -16 8 1 5.38 1.52
 16 8 1 6.18 1.75
 -17 8 1 40.41 2.42
 17 8 1 45.92 2.72
 -18 8 1 41.19 3.13
 18 8 1 35.9 2.6
 0 9 1 88.02 1.58
 -1 9 1 216.31 3.43
 1 9 1 220.53 3.62
 -2 9 1 36.06 0.9
 2 9 1 35.53 0.88
 -3 9 1 60.03 1.2
 3 9 1 58.14 1.17
 -4 9 1 344.36 5.31
 4 9 1 327.32 5.13
 -5 9 1 270.21 4.21
 5 9 1 269.28 4.24
 -6 9 1 69.23 1.4
 6 9 1 71.36 1.36
 -7 9 1 38.19 0.96
 7 9 1 40.91 0.98
 -8 9 1 55.61 1.23
 8 9 1 55.7 1.23
 -9 9 1 0.99 0.4
 9 9 1 1.14 0.38
 -10 9 1 198.43 3.73
 10 9 1 189.41 3.55
 -11 9 1 20.63 0.96
 11 9 1 22.53 0.98
 -12 9 1 27.22 1.08
 12 9 1 27.37 1.05
 -13 9 1 62.3 1.63
 13 9 1 66.21 1.7
 -14 9 1 20.28 1.32
 14 9 1 22.09 1.3
 -15 9 1 29.63 1.82
 15 9 1 29.77 1.74
 -16 9 1 22.13 2.09
 16 9 1 23.73 2.12
 -17 9 1 12.37 2.17
 17 9 1 15.09 2.12
 0 10 1 89.74 1.74
 -1 10 1 76.96 1.43
 1 10 1 74.05 1.47
 -2 10 1 21.83 0.72
 2 10 1 22.07 0.69
 -3 10 1 35.88 0.94
 3 10 1 35.31 1
 -4 10 1 171.26 2.79
 4 10 1 169.88 2.92
 -5 10 1 39.04 0.97
 5 10 1 39.93 1.05
 -6 10 1 9.84 0.64
 6 10 1 9.53 0.65
 -7 10 1 119.78 2.11
 7 10 1 118.48 2.07
 -8 10 1 53.11 1.11
 8 10 1 52.41 1.17
 -9 10 1 35.61 1.05
 9 10 1 38.44 1.24
 -10 10 1 11.38 0.85
 10 10 1 11.68 0.87
 -11 10 1 87.58 1.98
 11 10 1 88.74 1.96
 -12 10 1 64.14 1.93
 12 10 1 66.37 1.66
 -13 10 1 18.85 1.16
 13 10 1 18.82 1.2
 -14 10 1 111.8 2.95
 14 10 1 107.15 2.79
 -15 10 1 5.7 1.66
 15 10 1 8.26 1.55
 -16 10 1 92.4 3.28
 16 10 1 98.23 3.43
 -17 10 1 10.59 3.19
 17 10 1 12.36 2.99
 0 11 1 28.69 0.92
 -1 11 1 128.42 2.2
 1 11 1 124.42 2.15
 -2 11 1 212.74 3.48
 2 11 1 217.83 3.51
 -3 11 1 125.15 2.18
 3 11 1 130.29 2.23
 -4 11 1 57.59 1.21
 4 11 1 57.85 1.26
 -5 11 1 105.26 1.93
 5 11 1 106.11 1.93
 -6 11 1 35.51 0.98
 6 11 1 36.3 1
 -7 11 1 83.92 1.6
 7 11 1 83.56 1.59
 -8 11 1 159.04 3.06
 8 11 1 164.88 3.18
 -9 11 1 52.39 1.4
 9 11 1 55.61 1.49
 -10 11 1 125.98 2.58
 10 11 1 130.8 2.75
 -11 11 1 76.35 1.85
 11 11 1 74.97 1.85
 -12 11 1 111.15 2.45
 12 11 1 113.24 2.49
 -13 11 1 15.39 1.37
 13 11 1 17.01 1.52
 -14 11 1 27.02 1.7
 14 11 1 23.09 1.85
 -15 11 1 65.32 2.65
 15 11 1 67.1 3
 -16 11 1 10.17 2.56
 16 11 1 9.28 2.43
 0 12 1 40.89 1.05
 -1 12 1 32.04 0.94
 1 12 1 30.38 0.87
 -2 12 1 215.24 3.47
 2 12 1 217.05 3.58
 -3 12 1 99.25 1.81
 3 12 1 94.71 1.73
 -4 12 1 16.27 0.77
 4 12 1 16.38 0.79
 -5 12 1 166.42 2.89
 5 12 1 165.68 2.78
 -6 12 1 89.96 1.81
 6 12 1 88.24 1.73
 -7 12 1 9.85 0.75
 7 12 1 8.4 0.72
 -8 12 1 114.07 2.37
 8 12 1 117.76 2.45
 -9 12 1 29.55 1.18
 9 12 1 29.43 1.22
 -10 12 1 20.54 1.05
 10 12 1 21.44 1.1
 -11 12 1 10.4 1.05
 11 12 1 11 1.21
 -12 12 1 5.58 1.17
 12 12 1 5.64 1.2
 -13 12 1 43.51 1.92
 13 12 1 44.85 1.97
 -14 12 1 62.35 2.75
 14 12 1 61.6 2.64
 -15 12 1 80.58 3.24
 15 12 1 80.85 3.02
 0 13 1 13.23 0.76
 -1 13 1 43.24 1.24
 1 13 1 40.46 1.09
 -2 13 1 45.92 1.1
 2 13 1 47.36 1.13
 -3 13 1 2.22 0.53
 3 13 1 2.55 0.56
 -4 13 1 192.45 3.13
 4 13 1 200.82 3.28
 -5 13 1 42.89 1.21
 5 13 1 43.25 1.18
 -6 13 1 66.97 1.62
 6 13 1 67.1 1.65
 -7 13 1 114.42 2.41
 7 13 1 109.63 2.46
 -8 13 1 73.67 1.81
 8 13 1 73.67 1.81
 -9 13 1 209.47 4.02
 9 13 1 210.42 4.08
 -10 13 1 28.72 1.55
 10 13 1 23.96 1.23
 -11 13 1 30.48 1.86
 11 13 1 31.2 1.66
 -12 13 1 94.53 2.71
 12 13 1 95.81 3.11
 -13 13 1 32.57 2.18
 13 13 1 27.69 1.98
 -14 13 1 73.5 3.27
 14 13 1 60.48 2.83
 0 14 1 29.35 1
 -1 14 1 25.08 0.92
 1 14 1 25.42 0.94
 -2 14 1 43.18 1.15
 2 14 1 42.69 1.13
 -3 14 1 7.8 0.84
 3 14 1 8.36 0.77
 -4 14 1 56.92 1.52
 4 14 1 56.61 1.5
 -5 14 1 26.72 1.15
 5 14 1 26.49 1.1
 -6 14 1 55.05 1.5
 6 14 1 55.94 1.57
 -7 14 1 3.73 1.11
 7 14 1 4.32 1.06
 -8 14 1 77.15 2.18
 8 14 1 79.86 2.24
 -9 14 1 27.87 1.64
 9 14 1 24.74 1.42
 -10 14 1 17.92 1.48
 10 14 1 15.86 1.45
 -11 14 1 22.39 1.92
 11 14 1 27.67 1.89
 -12 14 1 82.61 2.91
 12 14 1 83.83 3.06
 -13 14 1 97.17 3.58
 13 14 1 97.86 3.62
 0 15 1 8.02 0.89
 -1 15 1 14.64 1.08
 1 15 1 14.16 1
 -2 15 1 96.23 2.32
 2 15 1 100.45 2.46
 -3 15 1 143.57 3.23
 3 15 1 135.04 3.2
 -4 15 1 65.95 1.98
 4 15 1 60.7 1.83
 -5 15 1 4.67 1.08
 5 15 1 2.13 1.31
 -6 15 1 17.11 1.33
 6 15 1 17.05 1.32
 -7 15 1 135.13 3.21
 7 15 1 134.47 3.27
 -8 15 1 27.77 1.6
 8 15 1 28.13 1.54
 -9 15 1 15.17 1.56
 9 15 1 14.4 1.61
 -10 15 1 6.13 1.89
 10 15 1 5.2 1.83
 -11 15 1 21.58 2.69
 11 15 1 16.62 2.05
 -12 15 1 24.99 2.85
 12 15 1 26.22 2.86
 0 16 1 34.91 1.56
 -1 16 1 72.3 2.51
 1 16 1 70.74 2.36
 -2 16 1 83.12 2.84
 2 16 1 91.19 2.86
 -3 16 1 4.15 1.34
 3 16 1 5.06 1.18
 -4 16 1 74.82 2.47
 4 16 1 69.99 2.37
 -5 16 1 26.43 1.85
 5 16 1 24.02 1.8
 -6 16 1 27.66 2.02
 6 16 1 31.73 2.02
 -7 16 1 6.17 1.42
 7 16 1 5.26 1.49
 -8 16 1 8.19 1.65
 8 16 1 5.82 2.13
 -9 16 1 18.78 2.53
 9 16 1 16.86 2.24
 -10 16 1 6.01 2.47
 10 16 1 7.95 2.28
 0 17 1 108.81 3.6
 -1 17 1 19.18 1.82
 1 17 1 21.99 1.73
 -2 17 1 45.84 1.96
 2 17 1 46.1 2.22
 -3 17 1 53.53 2.48
 3 17 1 51.37 2.18
 -4 17 1 44.56 2.42
 4 17 1 42.51 2.38
 -5 17 1 4.02 1.81
 5 17 1 5.34 1.79
 -6 17 1 98.1 3.38
 6 17 1 97.34 3.27
 -7 17 1 78.07 3.1
 7 17 1 76.48 3
 -8 17 1 17.98 2.31
 8 17 1 14.9 2.46
 0 18 1 25.74 2.35
 -1 18 1 2.68 1.99
 1 18 1 0.62 1.82
 -2 18 1 25.11 2.19
 2 18 1 23.82 2.41
 -3 18 1 12.96 2.11
 3 18 1 12.86 2.4
 -4 18 1 29.29 2.61
 4 18 1 29.02 2.64
 -5 18 1 78.65 3.33
 5 18 1 74.57 3.19
 -6 18 1 13.73 5.13
 6 18 1 18.88 6.3
 0 0 2 665.89 14.14
 1 0 2 1884.24 28.51
 2 0 2 891.22 13.35
 3 0 2 173.6 2.66
 4 0 2 964.27 14.38
 5 0 2 81.87 1.34
 6 0 2 23.26 0.55
 7 0 2 9.41 0.42
 8 0 2 3.41 0.4
 9 0 2 633.28 9.56
 10 0 2 12.95 0.59
 11 0 2 314.42 4.91
 12 0 2 1.13 0.45
 13 0 2 8.18 0.57
 14 0 2 17.86 0.79
 15 0 2 29.29 1.08
 16 0 2 51.11 1.83
 17 0 2 20.74 1.46
 18 0 2 134.55 3.47
 19 0 2 21.26 2.16
 20 0 2 6.77 3.82
 0 1 2 4420.12 67.03
 -1 1 2 4582.16 80.33
 1 1 2 4718.44 82.7
 -2 1 2 864.5 12.95
 2 1 2 878.4 13.29
 -3 1 2 22.71 0.44
 3 1 2 22.37 0.44
 -4 1 2 831.16 12.4
 4 1 2 787.48 11.77
 -5 1 2 1013.66 15.14
 5 1 2 974.5 14.54
 -6 1 2 935.84 13.98
 6 1 2 931.66 13.93
 -7 1 2 54.78 1.03
 7 1 2 54.36 0.98
 -8 1 2 515.24 7.81
 8 1 2 516.26 7.8
 -9 1 2 198.79 3.16
 9 1 2 197.34 3.13
 -10 1 2 408.67 6.26
 10 1 2 400.24 6.11
 -11 1 2 38.19 0.95
 11 1 2 38.86 0.89
 -12 1 2 64.78 1.31
 12 1 2 67.66 1.39
 -13 1 2 102.31 1.84
 13 1 2 102.87 1.85
 -14 1 2 111.77 2.06
 14 1 2 109.77 2.02
 -15 1 2 1.12 0.59
 15 1 2 1.12 0.58
 -16 1 2 49.7 1.56
 16 1 2 52.91 1.69
 -17 1 2 17.33 1.32
 17 1 2 18.56 1.33
 -18 1 2 12.39 1.77
 18 1 2 12.98 1.55
 -19 1 2 66.81 2.76
 19 1 2 68.92 3.01
 -20 1 2 15.42 4.2
 20 1 2 21.79 5.6
 0 2 2 198.1 3
 -1 2 2 3059.01 46.06
 1 2 2 3007.49 46.51
 -2 2 2 1177 17.57
 2 2 2 1195.78 17.86
 -3 2 2 224.8 3.43
 3 2 2 228.22 3.47
 -4 2 2 305.81 4.62
 4 2 2 303.9 4.59
 -5 2 2 194.31 3
 5 2 2 193.4 2.98
 -6 2 2 456.37 6.89
 6 2 2 469.21 7.09
 -7 2 2 761.65 11.43
 7 2 2 766 11.47
 -8 2 2 78.98 1.39
 8 2 2 79.76 1.5
 -9 2 2 226.76 3.54
 9 2 2 224.77 3.54
 -10 2 2 85.85 1.55
 10 2 2 84.83 1.52
 -11 2 2 90.94 1.64
 11 2 2 91.43 1.65
 -12 2 2 27.17 0.83
 12 2 2 26.6 0.81
 -13 2 2 81.46 1.52
 13 2 2 81.74 1.63
 -14 2 2 260.75 4.41
 14 2 2 264.99 4.49
 -15 2 2 171.54 3.29
 15 2 2 170.59 3.3
 -16 2 2 10.19 1
 16 2 2 7.92 1
 -17 2 2 142.6 3.76
 17 2 2 140.31 3.57
 -18 2 2 31.29 2.01
 18 2 2 34.38 1.85
 -19 2 2 16.59 2.38
 19 2 2 17.12 2.39
 0 3 2 1436.07 21.51
 -1 3 2 637.63 9.57
 1 3 2 613.97 9.2
 -2 3 2 1308.61 20.32
 2 3 2 1283.88 19.2
 -3 3 2 482.24 7.25
 3 3 2 477.11 7.14
 -4 3 2 298.88 4.53
 4 3 2 302.02 4.56
 -5 3 2 701.19 10.5
 5 3 2 691.21 10.36
 -6 3 2 188.37 2.95
 6 3 2 189.98 2.98
 -7 3 2 19.56 0.56
 7 3 2 18.56 0.54
 -8 3 2 736.6 11.07
 8 3 2 753.91 11.34
 -9 3 2 100.7 1.73
 9 3 2 103.83 1.79
 -10 3 2 175.19 2.83
 10 3 2 169.21 2.75
 -11 3 2 14.73 0.65
 11 3 2 13.96 0.64
 -12 3 2 59.36 1.26
 12 3 2 57.15 1.2
 -13 3 2 253.85 4.29
 13 3 2 253.26 4
 -14 3 2 9 0.76
 14 3 2 11.37 0.73
 -15 3 2 15.98 1
 15 3 2 15.38 0.97
 -16 3 2 83.51 2.19
 16 3 2 83.32 2.19
 -17 3 2 5.03 1.19
 17 3 2 4.29 1.08
 -18 3 2 1.18 1.36
 18 3 2 0.95 1.29
 -19 3 2 48.5 2.55
 19 3 2 50.67 2.55
 0 4 2 678.22 10.15
 -1 4 2 1926.2 28.73
 1 4 2 1931.21 30.76
 -2 4 2 91.89 1.47
 2 4 2 92.52 1.5
 -3 4 2 641.18 9.63
 3 4 2 622.99 9.34
 -4 4 2 876.5 13.1
 4 4 2 905.46 13.52
 -5 4 2 247.79 3.82
 5 4 2 248.31 3.82
 -6 4 2 72.01 1.26
 6 4 2 74.27 1.28
 -7 4 2 59.47 1.14
 7 4 2 57.11 1.07
 -8 4 2 95.79 1.67
 8 4 2 97.1 1.67
 -9 4 2 48.9 1.03
 9 4 2 48.14 1
 -10 4 2 124.76 2.11
 10 4 2 120.95 2.07
 -11 4 2 13.95 0.6
 11 4 2 14.61 0.62
 -12 4 2 11.61 0.61
 12 4 2 12.25 0.62
 -13 4 2 18.25 0.73
 13 4 2 18.24 0.74
 -14 4 2 3.27 0.6
 14 4 2 3.97 0.68
 -15 4 2 73.57 1.96
 15 4 2 72.24 1.86
 -16 4 2 31.27 1.49
 16 4 2 32.62 1.35
 -17 4 2 6.41 1.37
 17 4 2 9.19 1.38
 -18 4 2 9.97 1.6
 18 4 2 11.89 1.62
 -19 4 2 78.05 3.11
 19 4 2 73.85 2.99
 0 5 2 1317.51 19.65
 -1 5 2 64 1.09
 1 5 2 61.9 1.07
 -2 5 2 326.55 4.95
 2 5 2 324.57 4.92
 -3 5 2 848.25 13.56
 3 5 2 846.23 13.05
 -4 5 2 161.97 2.65
 4 5 2 158.56 2.53
 -5 5 2 750.23 11.26
 5 5 2 749.05 11.55
 -6 5 2 55.93 1.06
 6 5 2 56.88 1.07
 -7 5 2 497.09 7.56
 7 5 2 499.2 7.72
 -8 5 2 41.78 1
 8 5 2 41.61 0.93
 -9 5 2 72.04 1.35
 9 5 2 73.14 1.37
 -10 5 2 8.82 0.58
 10 5 2 7.82 0.54
 -11 5 2 132.97 2.25
 11 5 2 132.29 2.27
 -12 5 2 79.13 1.49
 12 5 2 78.41 1.53
 -13 5 2 17.08 0.8
 13 5 2 18.89 0.81
 -14 5 2 19.3 0.99
 14 5 2 16.58 0.92
 -15 5 2 8.88 1.03
 15 5 2 6.76 0.97
 -16 5 2 10.08 1.17
 16 5 2 8.74 1.18
 -17 5 2 25.61 1.75
 17 5 2 25.42 1.79
 -18 5 2 26.12 2.2
 18 5 2 27.95 2.29
 -19 5 2 3.32 2.3
 19 5 2 1.2 2
 0 6 2 77.34 1.32
 -1 6 2 421.95 6.39
 1 6 2 427.05 6.47
 -2 6 2 508.79 7.64
 2 6 2 498.12 7.53
 -3 6 2 419.5 6.36
 3 6 2 411.57 6.21
 -4 6 2 406.23 6.16
 4 6 2 409.48 6.25
 -5 6 2 965.28 14.42
 5 6 2 975.65 14.59
 -6 6 2 317.45 4.91
 6 6 2 310.93 4.79
 -7 6 2 126.59 2.12
 7 6 2 122.55 2.05
 -8 6 2 26.8 0.78
 8 6 2 27.54 0.75
 -9 6 2 30.15 0.81
 9 6 2 28.98 0.78
 -10 6 2 101.05 1.77
 10 6 2 104 1.82
 -11 6 2 89.8 1.66
 11 6 2 89.87 1.65
 -12 6 2 66.75 1.58
 12 6 2 65.69 1.43
 -13 6 2 109.22 2.25
 13 6 2 111.17 2.27
 -14 6 2 72.1 1.77
 14 6 2 73.81 1.75
 -15 6 2 80.59 2.08
 15 6 2 84.48 2.1
 -16 6 2 32.24 1.42
 16 6 2 35.7 1.6
 -17 6 2 38.2 2.12
 17 6 2 40.83 2.03
 -18 6 2 76.26 3.06
 18 6 2 69.14 2.76
 -19 6 2 78.99 7.29
 19 6 2 75.27 7.01
 0 7 2 6.23 0.43
 -1 7 2 398.41 6.06
 1 7 2 402.79 6.11
 -2 7 2 56.29 1.04
 2 7 2 54.9 1.04
 -3 7 2 316.79 4.85
 3 7 2 305.54 4.68
 -4 7 2 2.03 0.28
 4 7 2 1.62 0.25
 -5 7 2 746.96 11.23
 5 7 2 743.72 11.17
 -6 7 2 65.92 1.24
 6 7 2 63.8 1.23
 -7 7 2 14.69 0.61
 7 7 2 15.5 0.64
 -8 7 2 181.61 3
 8 7 2 177.96 2.86
 -9 7 2 13.37 0.65
 9 7 2 12.84 0.62
 -10 7 2 44.7 1.05
 10 7 2 45.95 1.03
 -11 7 2 144.67 2.42
 11 7 2 145.49 2.47
 -12 7 2 79.69 1.73
 12 7 2 85.88 1.87
 -13 7 2 82.32 1.83
 13 7 2 85.63 1.89
 -14 7 2 108.12 2.56
 14 7 2 107.69 2.4
 -15 7 2 31.51 1.45
 15 7 2 29.5 1.4
 -16 7 2 18.12 1.38
 16 7 2 18.1 1.58
 -17 7 2 6.33 1.7
 17 7 2 8.88 1.76
 -18 7 2 39.55 2.38
 18 7 2 41.29 2.49
 0 8 2 122.56 2.02
 -1 8 2 548.85 8.3
 1 8 2 557.68 8.42
 -2 8 2 224.72 3.51
 2 8 2 220.23 3.46
 -3 8 2 253.24 3.94
 3 8 2 254.47 4.12
 -4 8 2 53.65 1.09
 4 8 2 53.43 1.08
 -5 8 2 102.36 1.77
 5 8 2 99.51 1.73
 -6 8 2 8.65 0.55
 6 8 2 8.4 0.56
 -7 8 2 198.32 3.25
 7 8 2 199.65 3.19
 -8 8 2 227.01 3.6
 8 8 2 224.16 3.57
 -9 8 2 17.15 0.7
 9 8 2 16.89 0.67
 -10 8 2 42.85 1.02
 10 8 2 43.45 1.03
 -11 8 2 12.39 0.89
 11 8 2 12.81 0.74
 -12 8 2 19.91 0.96
 12 8 2 19.66 0.97
 -13 8 2 64.51 1.59
 13 8 2 60.13 1.51
 -14 8 2 46.79 1.65
 14 8 2 46.92 1.54
 -15 8 2 15.22 1.33
 15 8 2 16.97 1.26
 -16 8 2 100.64 2.7
 16 8 2 102.91 2.76
 -17 8 2 1.46 1.82
 17 8 2 1.34 1.79
 -18 8 2 6.64 2.49
 18 8 2 12.53 2.88
 0 9 2 294.91 4.57
 -1 9 2 311.1 4.79
 1 9 2 306.84 4.72
 -2 9 2 15.04 0.61
 2 9 2 15.22 0.62
 -3 9 2 170.46 2.79
 3 9 2 170.93 2.76
 -4 9 2 71.21 1.45
 4 9 2 72.65 1.38
 -5 9 2 116.97 2.01
 5 9 2 117.22 2.02
 -6 9 2 6.63 0.56
 6 9 2 6.56 0.56
 -7 9 2 22.86 0.74
 7 9 2 22.14 0.76
 -8 9 2 129.8 2.19
 8 9 2 127.62 2.19
 -9 9 2 29.68 0.83
 9 9 2 27.57 0.87
 -10 9 2 65.07 1.53
 10 9 2 64.59 1.55
 -11 9 2 2.61 0.66
 11 9 2 3.77 0.67
 -12 9 2 37.72 1.32
 12 9 2 39.73 1.26
 -13 9 2 77.12 2.17
 13 9 2 72.46 1.87
 -14 9 2 29.41 1.42
 14 9 2 29.52 1.48
 -15 9 2 1.34 1.24
 15 9 2 1.53 1.21
 -16 9 2 29.36 1.9
 16 9 2 27.13 2.1
 -17 9 2 18.26 2.37
 17 9 2 17.55 2.4
 0 10 2 106.34 1.92
 -1 10 2 8.12 0.59
 1 10 2 9.17 0.61
 -2 10 2 13.71 0.65
 2 10 2 12.63 0.6
 -3 10 2 122.16 2.08
 3 10 2 124.03 2.11
 -4 10 2 32.43 0.9
 4 10 2 31.09 0.84
 -5 10 2 157.76 2.62
 5 10 2 156.39 2.78
 -6 10 2 15.61 0.7
 6 10 2 16.34 0.8
 -7 10 2 54.37 1.23
 7 10 2 55.73 1.2
 -8 10 2 105.98 1.89
 8 10 2 103.86 1.85
 -9 10 2 79 1.67
 9 10 2 83.83 1.79
 -10 10 2 99.3 2.12
 10 10 2 97.67 2.24
 -11 10 2 1.47 0.63
 11 10 2 0.92 0.74
 -12 10 2 28.94 1.26
 12 10 2 31.02 1.15
 -13 10 2 101.82 2.62
 13 10 2 104.73 2.58
 -14 10 2 177.28 3.9
 14 10 2 177.07 3.98
 -15 10 2 30.36 1.7
 15 10 2 30.23 1.9
 -16 10 2 39.77 2.43
 16 10 2 36.09 2.51
 0 11 2 0.63 0.35
 -1 11 2 66.04 1.34
 1 11 2 64.47 1.34
 -2 11 2 6.72 0.6
 2 11 2 7.6 0.62
 -3 11 2 185.43 3.01
 3 11 2 188.16 3.04
 -4 11 2 144.59 2.43
 4 11 2 141.25 2.37
 -5 11 2 6.8 0.59
 5 11 2 6.14 0.63
 -6 11 2 239.31 3.85
 6 11 2 241.01 4.1
 -7 11 2 26.61 0.97
 7 11 2 23.51 0.95
 -8 11 2 75.29 1.62
 8 11 2 74.27 1.55
 -9 11 2 194.25 3.7
 9 11 2 200.54 3.86
 -10 11 2 139.79 2.82
 10 11 2 136.02 2.75
 -11 11 2 7.9 0.94
 11 11 2 4.68 0.87
 -12 11 2 9.23 1.17
 12 11 2 7.92 1.15
 -13 11 2 139.57 3.34
 13 11 2 141.41 3.53
 -14 11 2 133.54 3.35
 14 11 2 133.42 3.31
 -15 11 2 67.31 2.67
 15 11 2 66.86 2.49
 -16 11 2 10.93 2.48
 16 11 2 6.71 2.2
 0 12 2 64.44 1.38
 -1 12 2 95.13 1.75
 1 12 2 96.2 1.86
 -2 12 2 40.55 1.02
 2 12 2 42.13 1.06
 -3 12 2 103.81 1.85
 3 12 2 104.14 1.92
 -4 12 2 106.59 1.9
 4 12 2 113.77 1.99
 -5 12 2 63.77 1.32
 5 12 2 63.78 1.31
 -6 12 2 147.43 2.64
 6 12 2 146.6 2.66
 -7 12 2 59.7 1.39
 7 12 2 59.1 1.4
 -8 12 2 34.37 1.25
 8 12 2 34.88 1.2
 -9 12 2 108.53 2.32
 9 12 2 110.88 2.33
 -10 12 2 14.52 1.07
 10 12 2 15.43 1.05
 -11 12 2 58.67 1.82
 11 12 2 59.09 1.83
 -12 12 2 20.92 1.48
 12 12 2 20.34 1.34
 -13 12 2 70.69 2.41
 13 12 2 69.46 2.31
 -14 12 2 32.93 1.99
 14 12 2 30.27 2.06
 -15 12 2 16.23 2.32
 15 12 2 15.21 1.98
 0 13 2 71.86 1.44
 -1 13 2 156.52 2.66
 1 13 2 162.94 2.94
 -2 13 2 54.39 1.33
 2 13 2 53.7 1.23
 -3 13 2 14.39 0.77
 3 13 2 15.71 0.81
 -4 13 2 58.99 1.33
 4 13 2 62.11 1.43
 -5 13 2 201.81 3.53
 5 13 2 203.04 3.55
 -6 13 2 4.4 0.76
 6 13 2 3.9 0.77
 -7 13 2 164.06 3.18
 7 13 2 165.43 3.2
 -8 13 2 107.85 2.48
 8 13 2 114.29 2.79
 -9 13 2 3.13 1.15
 9 13 2 1.94 1.04
 -10 13 2 19.16 1.44
 10 13 2 16.22 1.37
 -11 13 2 33.7 1.68
 11 13 2 32.25 1.69
 -12 13 2 144.67 3.52
 12 13 2 147.28 3.5
 -13 13 2 26 1.91
 13 13 2 25.03 2.19
 -14 13 2 12.88 2.26
 14 13 2 14.08 2.09
 0 14 2 15.31 0.83
 -1 14 2 4.32 0.73
 1 14 2 4.07 0.72
 -2 14 2 47.84 1.32
 2 14 2 50.72 1.35
 -3 14 2 41.64 1.22
 3 14 2 38.35 1.19
 -4 14 2 74.44 1.69
 4 14 2 73.76 1.69
 -5 14 2 30.88 1.24
 5 14 2 31.56 1.3
 -6 14 2 12.82 1.13
 6 14 2 11.73 0.91
 -7 14 2 41.57 1.56
 7 14 2 41.97 1.53
 -8 14 2 47.62 1.72
 8 14 2 49.15 1.76
 -9 14 2 22.59 1.47
 9 14 2 19.72 1.47
 -10 14 2 88.39 2.44
 10 14 2 94.74 2.54
 -11 14 2 7.23 1.58
 11 14 2 7.17 1.59
 -12 14 2 22.57 1.95
 12 14 2 19.82 2.07
 -13 14 2 14.03 2.22
 13 14 2 10.82 2.19
 0 15 2 75.29 1.88
 -1 15 2 32.5 1.37
 1 15 2 31.52 1.35
 -2 15 2 13.89 1.1
 2 15 2 14.83 1.21
 -3 15 2 60.98 1.83
 3 15 2 63.08 2.01
 -4 15 2 142.53 3.22
 4 15 2 140.3 3.23
 -5 15 2 36.59 1.62
 5 15 2 34.57 1.73
 -6 15 2 248.83 5.19
 6 15 2 246.86 5.13
 -7 15 2 9.49 1.31
 7 15 2 8.79 1.37
 -8 15 2 5.87 1.4
 8 15 2 3.02 1.13
 -9 15 2 21.91 1.61
 9 15 2 23.83 1.7
 -10 15 2 43.45 2.49
 10 15 2 44.49 2.27
 -11 15 2 61.12 2.59
 11 15 2 63.31 2.55
 -12 15 2 33.78 4.27
 12 15 2 32.92 3.73
 0 16 2 62.23 2.24
 -1 16 2 75.44 2.47
 1 16 2 76.69 2.44
 -2 16 2 59.8 2.05
 2 16 2 56.02 1.86
 -3 16 2 126.75 3.04
 3 16 2 128.38 3.13
 -4 16 2 37.67 1.72
 4 16 2 39.03 1.72
 -5 16 2 118.29 3.04
 5 16 2 118.4 3.09
 -6 16 2 77.42 2.41
 6 16 2 82.39 2.36
 -7 16 2 18.88 1.8
 7 16 2 16.66 1.64
 -8 16 2 10.36 1.77
 8 16 2 14.4 1.84
 -9 16 2 27.94 2.69
 9 16 2 27.13 2.51
 -10 16 2 5.04 2.61
 10 16 2 3.76 2.15
 0 17 2 265.46 6.18
 -1 17 2 10.67 1.59
 1 17 2 9.98 1.8
 -2 17 2 35.03 2.04
 2 17 2 36.68 2.28
 -3 17 2 23.78 2.1
 3 17 2 24.23 2.04
 -4 17 2 17.76 1.86
 4 17 2 18.53 1.97
 -5 17 2 3.8 1.87
 5 17 2 5.5 1.69
 -6 17 2 3.78 1.95
 6 17 2 2.77 1.61
 -7 17 2 6.39 1.96
 7 17 2 4.18 2.01
 -8 17 2 49.89 2.98
 8 17 2 51.82 2.89
 0 18 2 2.73 2.04
 -1 18 2 29.87 2.34
 1 18 2 29.82 2.3
 -2 18 2 33.33 2.64
 2 18 2 27.52 2.22
 -3 18 2 21.08 2.33
 3 18 2 16.29 2.47
 -4 18 2 6.84 2.73
 4 18 2 6.86 1.98
 -5 18 2 2.78 2.13
 5 18 2 2.31 2.2
 0 0 3 0.21 0.12
 1 0 3 3813.06 57.98
 2 0 3 1.83 0.18
 3 0 3 1511.07 22.6
 4 0 3 3416.36 51.19
 5 0 3 128.51 2.03
 6 0 3 576.5 8.67
 7 0 3 183.21 2.91
 8 0 3 717.21 10.77
 9 0 3 74.9 1.37
 10 0 3 229.73 3.64
 11 0 3 32.44 0.84
 12 0 3 3.18 0.49
 13 0 3 85.3 1.6
 14 0 3 162.79 3.12
 15 0 3 29.1 1.08
 16 0 3 5.68 0.78
 17 0 3 3.75 1.07
 18 0 3 11.62 1.66
 19 0 3 24.15 2.21
 0 1 3 6137.22 93.19
 -1 1 3 19.74 0.39
 1 1 3 19.12 0.37
 -2 1 3 6039.5 91.1
 2 1 3 6066.46 93.72
 -3 1 3 563.06 8.5
 3 1 3 552.52 8.83
 -4 1 3 905.35 13.57
 4 1 3 897.32 13.81
 -5 1 3 403.37 6.08
 5 1 3 406.57 6.13
 -6 1 3 15.03 0.48
 6 1 3 14.38 0.47
 -7 1 3 136.18 2.19
 7 1 3 136.18 2.17
 -8 1 3 435.8 6.62
 8 1 3 423.81 6.45
 -9 1 3 69.33 1.28
 9 1 3 70.13 1.32
 -10 1 3 152.56 2.51
 10 1 3 152.26 2.51
 -11 1 3 66.56 1.35
 11 1 3 68.35 1.32
 -12 1 3 78.7 1.48
 12 1 3 80.4 1.5
 -13 1 3 109.77 1.94
 13 1 3 108.97 1.91
 -14 1 3 1.54 0.57
 14 1 3 1.99 0.57
 -15 1 3 8.05 0.79
 15 1 3 7.16 0.87
 -16 1 3 15.43 1.1
 16 1 3 14.94 1.06
 -17 1 3 6.67 1.47
 17 1 3 6.14 1.47
 -18 1 3 2.97 1.65
 18 1 3 2.39 1.43
 -19 1 3 7.75 2.03
 19 1 3 2.55 1.71
 0 2 3 55.53 0.9
 -1 2 3 3603.59 62.88
 1 2 3 3744.93 65.11
 -2 2 3 521.15 9.12
 2 2 3 543.66 9.41
 -3 2 3 1038.06 15.52
 3 2 3 1020.69 17.08
 -4 2 3 139.02 2.19
 4 2 3 138.87 2.17
 -5 2 3 229.49 3.63
 5 2 3 234.85 3.6
 -6 2 3 7.75 0.39
 6 2 3 7.26 0.39
 -7 2 3 5.52 0.4
 7 2 3 5.66 0.39
 -8 2 3 151.61 2.45
 8 2 3 147.08 2.4
 -9 2 3 59.83 1.18
 9 2 3 61 1.22
 -10 2 3 35.88 0.88
 10 2 3 36.14 0.87
 -11 2 3 68.8 1.34
 11 2 3 69.35 1.42
 -12 2 3 72.4 1.4
 12 2 3 72.75 1.41
 -13 2 3 121.05 2.1
 13 2 3 122.97 2.12
 -14 2 3 37.43 1.06
 14 2 3 36.52 1.02
 -15 2 3 241.01 4.45
 15 2 3 229.32 4.28
 -16 2 3 53.19 1.77
 16 2 3 53.3 1.66
 -17 2 3 3.68 1.14
 17 2 3 4.44 1.18
 -18 2 3 22.92 1.82
 18 2 3 22.3 1.69
 -19 2 3 62.53 2.65
 19 2 3 57.97 2.67
 0 3 3 2411.76 36.12
 -1 3 3 1500.88 22.5
 1 3 3 1527.51 22.94
 -2 3 3 29.53 0.55
 2 3 3 29.18 0.56
 -3 3 3 639.2 9.6
 3 3 3 650.73 9.75
 -4 3 3 297.05 4.5
 4 3 3 300.16 4.58
 -5 3 3 70.2 1.2
 5 3 3 70.95 1.22
 -6 3 3 1080.5 16.16
 6 3 3 1087.75 16.47
 -7 3 3 124.89 2.08
 7 3 3 121.28 1.99
 -8 3 3 155.84 2.53
 8 3 3 160.05 2.58
 -9 3 3 26.13 0.73
 9 3 3 27.27 0.75
 -10 3 3 174.99 2.87
 10 3 3 168.44 2.73
 -11 3 3 54.16 1.13
 11 3 3 52.7 1.1
 -12 3 3 177.74 2.86
 12 3 3 175.64 2.87
 -13 3 3 1.51 0.43
 13 3 3 2.68 0.48
 -14 3 3 109.06 2.08
 14 3 3 115.31 2.15
 -15 3 3 31.55 1.27
 15 3 3 35.78 1.3
 -16 3 3 41.33 1.64
 16 3 3 40.52 1.47
 -17 3 3 4.46 1.12
 17 3 3 7.34 1.34
 -18 3 3 11.12 1.61
 18 3 3 15.24 1.84
 -19 3 3 5.25 2.37
 19 3 3 13.73 2.04
 0 4 3 769.18 11.52
 -1 4 3 644.41 9.65
 1 4 3 651.89 9.76
 -2 4 3 1603.47 23.9
 2 4 3 1643.09 24.46
 -3 4 3 248.66 3.8
 3 4 3 243.96 3.73
 -4 4 3 706.71 10.6
 4 4 3 697 10.45
 -5 4 3 181.18 2.85
 5 4 3 179.36 2.79
 -6 4 3 212.5 3.3
 6 4 3 213.14 3.33
 -7 4 3 777.21 11.66
 7 4 3 783.55 11.77
 -8 4 3 6.95 0.43
 8 4 3 6.83 0.49
 -9 4 3 3.01 0.43
 9 4 3 2.59 0.42
 -10 4 3 44.22 1.01
 10 4 3 41.9 0.94
 -11 4 3 88.36 1.63
 11 4 3 88.46 1.76
 -12 4 3 68.8 1.36
 12 4 3 71.49 1.39
 -13 4 3 53.98 1.25
 13 4 3 55.02 1.27
 -14 4 3 16.51 0.82
 14 4 3 15.87 0.8
 -15 4 3 18.56 1.1
 15 4 3 20.86 1.15
 -16 4 3 45.62 1.64
 16 4 3 46.51 1.57
 -17 4 3 106.34 2.99
 17 4 3 108.63 3.09
 -18 4 3 23.07 1.83
 18 4 3 23.05 1.66
 -19 4 3 32.29 2.44
 19 4 3 28.91 2.41
 0 5 3 44.18 0.91
 -1 5 3 562.11 8.44
 1 5 3 561.07 8.45
 -2 5 3 214.42 3.31
 2 5 3 213.57 3.3
 -3 5 3 2.26 0.26
 3 5 3 2.28 0.25
 -4 5 3 142.08 2.26
 4 5 3 140.12 2.23
 -5 5 3 140.81 2.37
 5 5 3 139.15 2.23
 -6 5 3 238.94 3.71
 6 5 3 238.18 3.72
 -7 5 3 576.58 8.7
 7 5 3 560.27 8.45
 -8 5 3 311.9 4.97
 8 5 3 309.4 4.79
 -9 5 3 92.33 1.7
 9 5 3 92.62 1.64
 -10 5 3 183.5 2.97
 10 5 3 180.2 2.94
 -11 5 3 88.52 1.6
 11 5 3 92.5 1.8
 -12 5 3 80.47 1.55
 12 5 3 80.44 1.56
 -13 5 3 84.67 1.7
 13 5 3 84.83 1.71
 -14 5 3 8.34 0.82
 14 5 3 9.09 0.88
 -15 5 3 162.05 3.5
 15 5 3 162.27 3.52
 -16 5 3 200.94 4.37
 16 5 3 195 4.14
 -17 5 3 4.03 1.8
 17 5 3 8.07 1.45
 -18 5 3 2.37 2.08
 18 5 3 0.76 1.42
 -19 5 3 22.41 2.46
 19 5 3 25.78 2.54
 0 6 3 895.25 13.38
 -1 6 3 153.27 2.43
 1 6 3 155.3 2.45
 -2 6 3 20.17 0.53
 2 6 3 19.84 0.54
 -3 6 3 184.61 3.12
 3 6 3 187.58 2.94
 -4 6 3 148.73 2.4
 4 6 3 143.58 2.32
 -5 6 3 38.67 0.82
 5 6 3 36.32 0.78
 -6 6 3 58.19 1.1
 6 6 3 56.95 1.09
 -7 6 3 120.33 2.01
 7 6 3 121.22 2.03
 -8 6 3 13.84 0.6
 8 6 3 14.12 0.56
 -9 6 3 209.87 3.33
 9 6 3 211.55 3.4
 -10 6 3 28.69 0.8
 10 6 3 28.61 0.83
 -11 6 3 218.77 3.48
 11 6 3 216.25 3.46
 -12 6 3 166.8 3.04
 12 6 3 171.88 3.01
 -13 6 3 26.74 1.13
 13 6 3 23.86 0.99
 -14 6 3 45.56 1.44
 14 6 3 47.58 1.51
 -15 6 3 74.87 1.96
 15 6 3 76.99 2.06
 -16 6 3 105.12 2.74
 16 6 3 105.98 2.75
 -17 6 3 62.04 2.42
 17 6 3 61.48 2.45
 -18 6 3 13.01 2.12
 18 6 3 11.8 1.96
 0 7 3 214.48 3.34
 -1 7 3 126.53 2.04
 1 7 3 123.8 2.02
 -2 7 3 12.85 0.49
 2 7 3 12.46 0.51
 -3 7 3 175.22 2.78
 3 7 3 178.19 2.81
 -4 7 3 156.88 2.5
 4 7 3 156.36 2.59
 -5 7 3 84.26 1.5
 5 7 3 85.04 1.49
 -6 7 3 13.24 0.59
 6 7 3 13.52 0.55
 -7 7 3 203.22 3.25
 7 7 3 206.16 3.73
 -8 7 3 392.71 6.05
 8 7 3 393.68 6.04
 -9 7 3 153.33 2.55
 9 7 3 155.03 2.53
 -10 7 3 99.77 1.9
 10 7 3 95.45 1.69
 -11 7 3 135.74 2.31
 11 7 3 141.44 2.4
 -12 7 3 15 0.84
 12 7 3 13.82 0.8
 -13 7 3 22.23 1.01
 13 7 3 23.92 1.16
 -14 7 3 249.18 5.08
 14 7 3 252.39 5.05
 -15 7 3 60.77 1.8
 15 7 3 60.17 1.97
 -16 7 3 20.23 1.43
 16 7 3 23.66 1.72
 -17 7 3 18.15 1.97
 17 7 3 18.17 1.76
 -18 7 3 0 1.83
 18 7 3 1.6 2.16
 0 8 3 158.47 2.55
 -1 8 3 86.53 1.54
 1 8 3 89.04 1.59
 -2 8 3 110.21 1.9
 2 8 3 107.41 1.82
 -3 8 3 60.21 1.18
 3 8 3 56.34 1.09
 -4 8 3 11.99 0.54
 4 8 3 10.68 0.51
 -5 8 3 434.02 6.61
 5 8 3 433.19 6.65
 -6 8 3 51.23 1.07
 6 8 3 50.65 1.06
 -7 8 3 0.31 0.29
 7 8 3 0.44 0.34
 -8 8 3 2.61 0.45
 8 8 3 2.56 0.47
 -9 8 3 170.53 2.78
 9 8 3 171.97 2.84
 -10 8 3 177.04 2.9
 10 8 3 174.49 2.85
 -11 8 3 77.29 1.92
 11 8 3 76.07 1.64
 -12 8 3 114.02 2.46
 12 8 3 105.06 2.14
 -13 8 3 5.49 1.06
 13 8 3 5.03 0.83
 -14 8 3 63.17 1.98
 14 8 3 69.35 1.9
 -15 8 3 117.39 2.82
 15 8 3 114.49 2.8
 -16 8 3 36.96 1.99
 16 8 3 39.62 1.73
 -17 8 3 5.94 1.77
 17 8 3 7.85 1.94
 -18 8 3 23.91 2.85
 18 8 3 30.8 5.08
 0 9 3 267.89 4.17
 -1 9 3 365.83 5.61
 1 9 3 375.76 5.94
 -2 9 3 109.13 1.87
 2 9 3 109.7 1.86
 -3 9 3 238.44 3.74
 3 9 3 238.31 3.76
 -4 9 3 51.69 1.06
 4 9 3 50.78 1.08
 -5 9 3 37 0.89
 5 9 3 37.49 0.9
 -6 9 3 42.51 1
 6 9 3 41.97 0.98
 -7 9 3 140.67 2.37
 7 9 3 138.04 2.35
 -8 9 3 45.6 1.05
 8 9 3 46.59 1.05
 -9 9 3 157.38 2.7
 9 9 3 156.93 2.58
 -10 9 3 62.2 1.48
 10 9 3 61.25 1.44
 -11 9 3 53.97 1.44
 11 9 3 52.25 1.36
 -12 9 3 78.48 1.92
 12 9 3 78.98 1.79
 -13 9 3 38.83 1.31
 13 9 3 42.86 1.47
 -14 9 3 23.73 1.43
 14 9 3 27.03 1.54
 -15 9 3 7.8 1.16
 15 9 3 11.27 1.35
 -16 9 3 72.07 2.34
 16 9 3 68.84 2.42
 -17 9 3 31.65 2.58
 17 9 3 29.6 2.36
 0 10 3 9.3 0.6
 -1 10 3 201.06 3.21
 1 10 3 198.56 3.19
 -2 10 3 44.95 0.99
 2 10 3 43.06 0.98
 -3 10 3 130.64 2.2
 3 10 3 129.01 2.25
 -4 10 3 145.14 2.49
 4 10 3 148.24 2.54
 -5 10 3 49.58 1.1
 5 10 3 47.98 1.06
 -6 10 3 162.08 2.69
 6 10 3 163.55 2.83
 -7 10 3 124.71 2.13
 7 10 3 127.14 2.18
 -8 10 3 92.57 1.79
 8 10 3 91.24 1.74
 -9 10 3 21.77 0.84
 9 10 3 22.07 0.8
 -10 10 3 26.28 1.05
 10 10 3 23 0.94
 -11 10 3 66.82 1.72
 11 10 3 65.64 1.66
 -12 10 3 3.42 0.96
 12 10 3 3.23 0.85
 -13 10 3 111.65 2.64
 13 10 3 110.81 2.74
 -14 10 3 13.76 1.54
 14 10 3 13.24 1.57
 -15 10 3 4.17 1.47
 15 10 3 4.32 1.32
 -16 10 3 18.22 1.96
 16 10 3 18.94 1.84
 0 11 3 262.48 4.15
 -1 11 3 30.54 0.91
 1 11 3 30.98 0.99
 -2 11 3 11.1 0.64
 2 11 3 10.53 0.65
 -3 11 3 160.09 2.66
 3 11 3 156.3 2.78
 -4 11 3 55.43 1.19
 4 11 3 54.78 1.19
 -5 11 3 96.97 1.81
 5 11 3 94.66 1.72
 -6 11 3 79.6 1.55
 6 11 3 77.25 1.49
 -7 11 3 178.02 3.1
 7 11 3 175.85 3.06
 -8 11 3 1.86 0.62
 8 11 3 0.96 0.52
 -9 11 3 7.87 0.87
 9 11 3 7.02 0.76
 -10 11 3 6.29 0.86
 10 11 3 4.3 0.78
 -11 11 3 33.2 1.52
 11 11 3 32.1 1.2
 -12 11 3 54.68 1.71
 12 11 3 58.65 1.95
 -13 11 3 5.57 1.15
 13 11 3 4.92 1.28
 -14 11 3 11.83 1.38
 14 11 3 12.61 1.69
 -15 11 3 3.26 2.06
 15 11 3 5.58 1.67
 -16 11 3 19.35 2.82
 16 11 3 23.26 2.85
 0 12 3 39.66 1.06
 -1 12 3 305.33 4.76
 1 12 3 304.75 4.75
 -2 12 3 92.45 1.76
 2 12 3 94.09 1.77
 -3 12 3 78.75 1.51
 3 12 3 77.15 1.5
 -4 12 3 210.09 3.42
 4 12 3 215.42 3.47
 -5 12 3 12.3 0.7
 5 12 3 10.54 0.69
 -6 12 3 119.26 2.27
 6 12 3 117.9 2.18
 -7 12 3 71.68 1.6
 7 12 3 73.29 1.6
 -8 12 3 44.92 1.35
 8 12 3 46.59 1.35
 -9 12 3 21.26 1.08
 9 12 3 21.5 1.04
 -10 12 3 34.27 1.37
 10 12 3 33.43 1.32
 -11 12 3 1.89 0.93
 11 12 3 2.04 0.9
 -12 12 3 8.83 1.48
 12 12 3 9.82 1.3
 -13 12 3 88.27 2.71
 13 12 3 86.03 2.62
 -14 12 3 2.2 1.56
 14 12 3 2.41 1.47
 -15 12 3 42.72 2.69
 15 12 3 41.09 2.55
 0 13 3 47.39 1.18
 -1 13 3 19.76 0.79
 1 13 3 18.68 0.79
 -2 13 3 119.99 2.28
 2 13 3 119.58 2.18
 -3 13 3 16.52 0.84
 3 13 3 15.59 0.76
 -4 13 3 32.24 1.02
 4 13 3 30.97 1
 -5 13 3 82.38 1.72
 5 13 3 83.76 1.75
 -6 13 3 149.79 3.03
 6 13 3 151.21 3.03
 -7 13 3 66.3 1.83
 7 13 3 64.9 1.63
 -8 13 3 30.65 1.32
 8 13 3 30.01 1.28
 -9 13 3 48.91 1.61
 9 13 3 48.35 1.62
 -10 13 3 25.04 1.47
 10 13 3 23.54 1.46
 -11 13 3 29.64 1.76
 11 13 3 29.38 1.54
 -12 13 3 14.61 1.62
 12 13 3 14.45 1.82
 -13 13 3 17.87 2.2
 13 13 3 16.47 1.87
 -14 13 3 116.72 3.62
 14 13 3 115.26 3.6
 0 14 3 124.67 2.57
 -1 14 3 137.53 2.81
 1 14 3 132.56 2.71
 -2 14 3 30.19 1.1
 2 14 3 30.95 1.15
 -3 14 3 159.79 3.12
 3 14 3 162.07 3.17
 -4 14 3 41.27 1.3
 4 14 3 42.7 1.27
 -5 14 3 36.46 1.42
 5 14 3 31.93 1.41
 -6 14 3 28.27 1.3
 6 14 3 31.12 1.38
 -7 14 3 34.67 1.49
 7 14 3 36.12 1.53
 -8 14 3 75.22 2.17
 8 14 3 76.91 2.16
 -9 14 3 12.79 1.41
 9 14 3 12.78 1.46
 -10 14 3 33.67 1.91
 10 14 3 37.28 1.96
 -11 14 3 11.3 1.87
 11 14 3 10.17 1.49
 -12 14 3 69.95 2.63
 12 14 3 65.74 2.47
 -13 14 3 39.87 3.24
 13 14 3 37.91 2.76
 0 15 3 2.31 0.86
 -1 15 3 24.44 1.22
 1 15 3 23.25 1.21
 -2 15 3 14.32 1.1
 2 15 3 14.63 1.08
 -3 15 3 48.99 1.74
 3 15 3 47.54 1.75
 -4 15 3 189.68 4.1
 4 15 3 196.19 4.23
 -5 15 3 13.58 1.27
 5 15 3 15.11 1.25
 -6 15 3 43.08 1.75
 6 15 3 43.17 1.76
 -7 15 3 41.67 1.83
 7 15 3 43.62 1.88
 -8 15 3 63.14 2.17
 8 15 3 64.91 2.37
 -9 15 3 18.11 1.58
 9 15 3 21.93 1.82
 -10 15 3 10.4 1.67
 10 15 3 5.8 1.84
 -11 15 3 32.81 2.29
 11 15 3 33.33 2.3
 0 16 3 44.88 2.18
 -1 16 3 48.14 1.82
 1 16 3 45.17 1.76
 -2 16 3 24.04 1.58
 2 16 3 22.88 1.58
 -3 16 3 12.28 1.47
 3 16 3 12.19 1.39
 -4 16 3 41.61 1.74
 4 16 3 40.56 1.95
 -5 16 3 41.7 2.04
 5 16 3 43.8 1.83
 -6 16 3 48.03 1.99
 6 16 3 45.26 1.97
 -7 16 3 41.4 2.03
 7 16 3 39.71 1.91
 -8 16 3 2.68 1.59
 8 16 3 2.05 1.76
 -9 16 3 42.77 2.28
 9 16 3 44.5 2.76
 -10 16 3 73.48 3.78
 10 16 3 73.19 3.41
 0 17 3 101.08 3.01
 -1 17 3 14.36 1.78
 1 17 3 15.57 1.88
 -2 17 3 48.75 2.22
 2 17 3 48.02 2.17
 -3 17 3 12.46 1.6
 3 17 3 13.91 1.91
 -4 17 3 18.44 2
 4 17 3 20.06 2.3
 -5 17 3 29.46 2.46
 5 17 3 23.02 2.23
 -6 17 3 38.23 2.28
 6 17 3 37.36 2.49
 -7 17 3 4.74 1.81
 7 17 3 6.14 1.96
 -8 17 3 53.02 3.41
 8 17 3 52.53 3.13
 0 18 3 77.4 3.16
 -1 18 3 8 2.29
 1 18 3 7.09 2.24
 -2 18 3 17.79 2.9
 2 18 3 15.72 2.18
 -3 18 3 25.04 2.53
 3 18 3 29.51 2.48
 -4 18 3 72.65 3.25
 4 18 3 71.36 3.14
 -5 18 3 24.73 2.85
 5 18 3 22.47 3.08
 0 0 4 288.11 6.18
 1 0 4 483.33 7.24
 2 0 4 29.47 0.55
 3 0 4 37.4 0.66
 4 0 4 279.35 4.24
 5 0 4 54.88 0.97
 6 0 4 279.68 4.28
 7 0 4 478.14 7.31
 8 0 4 344.24 5.26
 9 0 4 285.63 4.44
 10 0 4 59.14 1.2
 11 0 4 1.24 0.33
 12 0 4 88.54 1.62
 13 0 4 88.44 1.61
 14 0 4 189.01 3.57
 15 0 4 131.87 2.62
 16 0 4 1 0.73
 17 0 4 17.05 1.52
 18 0 4 21.52 1.89
 19 0 4 0.94 1.94
 0 1 4 3338.75 50.3
 -1 1 4 475.32 7.14
 1 1 4 476.24 7.15
 -2 1 4 262.73 4.06
 2 1 4 264.25 4.02
 -3 1 4 406.92 6.51
 3 1 4 402.61 6.36
 -4 1 4 1264.33 20.2
 4 1 4 1321.02 20.19
 -5 1 4 91.41 1.51
 5 1 4 91.55 1.5
 -6 1 4 437.81 6.62
 6 1 4 448.99 6.8
 -7 1 4 160.26 2.55
 7 1 4 158.85 2.51
 -8 1 4 806.49 12.09
 8 1 4 821.21 12.35
 -9 1 4 334.19 5.28
 9 1 4 326.29 5.09
 -10 1 4 234.2 3.69
 10 1 4 231.57 3.68
 -11 1 4 39.45 0.93
 11 1 4 39.64 0.94
 -12 1 4 4.87 0.52
 12 1 4 5.23 0.6
 -13 1 4 91.3 1.67
 13 1 4 89.11 1.68
 -14 1 4 67.78 1.54
 14 1 4 65.9 1.55
 -15 1 4 62.9 1.58
 15 1 4 65.66 1.73
 -16 1 4 155.76 3.47
 16 1 4 153.8 3.36
 -17 1 4 44.1 1.86
 17 1 4 41.54 1.84
 -18 1 4 19.61 1.9
 18 1 4 15.45 1.6
 -19 1 4 65.15 2.78
 19 1 4 63.22 2.91
 0 2 4 924.14 13.83
 -1 2 4 448.52 6.74
 1 2 4 440.28 6.79
 -2 2 4 991.5 17.14
 2 2 4 983.77 17.25
 -3 2 4 205.28 3.67
 3 2 4 207.41 3.69
 -4 2 4 96.9 1.6
 4 2 4 97.09 1.63
 -5 2 4 26.87 0.59
 5 2 4 25.04 0.59
 -6 2 4 197.17 3.07
 6 2 4 200.83 3.12
 -7 2 4 34.38 0.77
 7 2 4 34.15 0.82
 -8 2 4 389.82 5.95
 8 2 4 385.38 5.88
 -9 2 4 24.44 0.69
 9 2 4 25.53 0.7
 -10 2 4 27.73 0.75
 10 2 4 28.84 0.77
 -11 2 4 249.87 3.94
 11 2 4 249.78 3.93
 -12 2 4 47.17 1.08
 12 2 4 47.5 1.07
 -13 2 4 34.2 0.9
 13 2 4 34.17 0.99
 -14 2 4 3.02 0.65
 14 2 4 2.31 0.62
 -15 2 4 33.51 1.18
 15 2 4 35.71 1.15
 -16 2 4 34.51 1.63
 16 2 4 33.12 1.39
 -17 2 4 136.6 3.61
 17 2 4 143.11 3.74
 -18 2 4 72.59 2.53
 18 2 4 70.61 2.49
 -19 2 4 24.01 2.24
 19 2 4 26.33 2.15
 0 3 4 159.93 2.47
 -1 3 4 120.24 1.88
 1 3 4 115.86 1.87
 -2 3 4 1149.56 19.86
 2 3 4 1192.7 20.63
 -3 3 4 167.09 3.03
 3 3 4 165.55 2.99
 -4 3 4 34.52 0.69
 4 3 4 35.7 0.69
 -5 3 4 411.74 6.23
 5 3 4 403.94 6.1
 -6 3 4 313.03 4.82
 6 3 4 311.45 4.75
 -7 3 4 459.43 6.96
 7 3 4 459.17 6.96
 -8 3 4 87.25 1.53
 8 3 4 84.91 1.48
 -9 3 4 93.24 1.63
 9 3 4 94.54 1.67
 -10 3 4 212.41 3.36
 10 3 4 216.46 3.46
 -11 3 4 90.44 1.73
 11 3 4 92.53 1.69
 -12 3 4 78.26 1.47
 12 3 4 83.16 1.55
 -13 3 4 131.65 2.44
 13 3 4 125.95 2.31
 -14 3 4 23.82 1.01
 14 3 4 25.18 1.08
 -15 3 4 60.42 1.64
 15 3 4 59.32 1.72
 -16 3 4 25.84 1.41
 16 3 4 24.55 1.3
 -17 3 4 60.89 2
 17 3 4 61.34 2.21
 -18 3 4 7.53 1.61
 18 3 4 7.56 1.85
 -19 3 4 15.64 2.46
 19 3 4 16.59 2.39
 0 4 4 991.58 14.84
 -1 4 4 586.53 8.8
 1 4 4 581.13 8.71
 -2 4 4 122.05 1.95
 2 4 4 122.77 2
 -3 4 4 178.07 3.22
 3 4 4 178.03 3.21
 -4 4 4 807.73 12.28
 4 4 4 807.87 12.07
 -5 4 4 923.44 13.81
 5 4 4 891.75 14.75
 -6 4 4 130.74 2.11
 6 4 4 133.19 2.14
 -7 4 4 543.89 8.21
 7 4 4 529.84 8.01
 -8 4 4 128.34 2.11
 8 4 4 129.91 2.15
 -9 4 4 244.63 3.91
 9 4 4 246.76 3.89
 -10 4 4 20.33 0.67
 10 4 4 20.22 0.65
 -11 4 4 55.13 1.15
 11 4 4 55.65 1.15
 -12 4 4 130.88 2.22
 12 4 4 131.6 2.24
 -13 4 4 10.74 0.82
 13 4 4 8.97 0.81
 -14 4 4 11.76 0.88
 14 4 4 10.42 0.86
 -15 4 4 49.35 1.61
 15 4 4 47.57 1.51
 -16 4 4 47.55 1.73
 16 4 4 46.62 1.67
 -17 4 4 22.3 1.38
 17 4 4 23.34 1.41
 -18 4 4 0.34 1.57
 18 4 4 1.17 1.64
 -19 4 4 20.46 2.15
 19 4 4 18.88 2.26
 0 5 4 447.7 6.74
 -1 5 4 186.43 2.9
 1 5 4 190.61 2.95
 -2 5 4 166.17 2.79
 2 5 4 170.77 2.71
 -3 5 4 53.21 1.05
 3 5 4 50.65 0.93
 -4 5 4 382.36 5.82
 4 5 4 381.09 5.8
 -5 5 4 50.67 0.95
 5 5 4 50.45 0.94
 -6 5 4 737.02 11.08
 6 5 4 724.94 10.86
 -7 5 4 124.41 2.06
 7 5 4 127.13 2.11
 -8 5 4 59.91 1.23
 8 5 4 55.64 1.19
 -9 5 4 150.39 2.49
 9 5 4 153.38 2.51
 -10 5 4 97.1 1.74
 10 5 4 96.18 1.69
 -11 5 4 138.67 2.38
 11 5 4 135.7 2.32
 -12 5 4 5.53 0.6
 12 5 4 6.35 0.62
 -13 5 4 33.69 1.05
 13 5 4 34.89 0.98
 -14 5 4 76.27 1.95
 14 5 4 75.43 1.89
 -15 5 4 3.02 0.93
 15 5 4 0.75 0.87
 -16 5 4 47.22 1.75
 16 5 4 47.33 1.78
 -17 5 4 22.99 1.58
 17 5 4 21.84 1.53
 -18 5 4 57.13 2.51
 18 5 4 54.51 2.6
 -19 5 4 8.7 3.15
 19 5 4 3.53 3.65
 0 6 4 199.85 3.11
 -1 6 4 128.8 2.21
 1 6 4 135.5 2.2
 -2 6 4 482.63 7.54
 2 6 4 479.92 7.23
 -3 6 4 232.72 3.58
 3 6 4 230.72 3.55
 -4 6 4 101.63 1.68
 4 6 4 99.94 1.67
 -5 6 4 106.54 1.78
 5 6 4 106.11 1.77
 -6 6 4 166.05 2.67
 6 6 4 166.76 2.69
 -7 6 4 90.4 1.58
 7 6 4 87.44 1.52
 -8 6 4 113.31 1.94
 8 6 4 111.95 1.9
 -9 6 4 319.6 4.95
 9 6 4 322.08 4.97
 -10 6 4 73.53 1.4
 10 6 4 77.72 1.47
 -11 6 4 5.75 0.55
 11 6 4 6.55 0.56
 -12 6 4 88.4 1.81
 12 6 4 88.64 1.73
 -13 6 4 3.92 0.69
 13 6 4 3.84 0.72
 -14 6 4 26.3 1.2
 14 6 4 29.62 1.23
 -15 6 4 16.53 1.16
 15 6 4 17.39 1.18
 -16 6 4 111.68 2.78
 16 6 4 112.43 2.79
 -17 6 4 43.04 2.24
 17 6 4 40.44 2.03
 -18 6 4 43.12 2.58
 18 6 4 41.26 2.47
 0 7 4 20.84 0.6
 -1 7 4 434.16 6.58
 1 7 4 436.24 6.62
 -2 7 4 229.89 3.57
 2 7 4 227.54 3.51
 -3 7 4 83.65 1.47
 3 7 4 81.99 1.5
 -4 7 4 323.88 4.98
 4 7 4 319.89 4.97
 -5 7 4 43.6 0.92
 5 7 4 43.85 0.95
 -6 7 4 123.18 2.1
 6 7 4 122.47 2.02
 -7 7 4 321.05 4.96
 7 7 4 318.33 4.89
 -8 7 4 9.51 0.55
 8 7 4 9.51 0.55
 -9 7 4 224.76 3.57
 9 7 4 215.41 3.43
 -10 7 4 44.59 1.03
 10 7 4 43.91 1.01
 -11 7 4 9.9 0.61
 11 7 4 8.69 0.63
 -12 7 4 56.77 1.43
 12 7 4 57.18 1.36
 -13 7 4 18.41 1.03
 13 7 4 18.61 1.09
 -14 7 4 116.22 2.85
 14 7 4 116.94 2.63
 -15 7 4 56.75 1.85
 15 7 4 57.72 1.76
 -16 7 4 19.75 1.55
 16 7 4 18.56 1.34
 -17 7 4 3.5 1.57
 17 7 4 0.31 1.42
 -18 7 4 23.25 2.55
 18 7 4 20.55 2.31
 0 8 4 286.12 4.43
 -1 8 4 180.22 2.93
 1 8 4 174.3 2.79
 -2 8 4 748.36 11.25
 2 8 4 725.91 11.01
 -3 8 4 59.76 1.13
 3 8 4 57.76 1.1
 -4 8 4 114.97 2.05
 4 8 4 113.59 1.92
 -5 8 4 129.56 2.15
 5 8 4 130.25 2.16
 -6 8 4 100.09 1.76
 6 8 4 100.89 1.77
 -7 8 4 121.91 2.06
 7 8 4 129.32 2.17
 -8 8 4 22.28 0.73
 8 8 4 23.05 0.76
 -9 8 4 35.06 0.86
 9 8 4 34.13 0.83
 -10 8 4 42.95 1.02
 10 8 4 43.02 1.03
 -11 8 4 9.81 0.77
 11 8 4 8.97 0.71
 -12 8 4 145.13 3.04
 12 8 4 140.99 2.79
 -13 8 4 107.96 2.47
 13 8 4 110.15 2.64
 -14 8 4 18.69 1.42
 14 8 4 18.93 1.29
 -15 8 4 6.22 1.16
 15 8 4 4.67 1.24
 -16 8 4 19.8 1.53
 16 8 4 19.63 1.65
 -17 8 4 24.53 1.99
 17 8 4 23.8 1.92
 0 9 4 373.62 5.75
 -1 9 4 93.66 1.64
 1 9 4 90.62 1.6
 -2 9 4 142.68 2.36
 2 9 4 142.37 2.36
 -3 9 4 56.3 1.14
 3 9 4 57.38 1.17
 -4 9 4 17.51 0.67
 4 9 4 17.8 0.67
 -5 9 4 192.58 3.22
 5 9 4 188.57 3.02
 -6 9 4 16.35 0.65
 6 9 4 16.08 0.66
 -7 9 4 31.57 0.87
 7 9 4 30.4 0.91
 -8 9 4 42.33 0.97
 8 9 4 41.46 0.96
 -9 9 4 39.6 0.95
 9 9 4 39.33 0.96
 -10 9 4 34.27 1.06
 10 9 4 30.98 1
 -11 9 4 138.13 2.8
 11 9 4 135.65 2.91
 -12 9 4 47.35 1.52
 12 9 4 52 1.47
 -13 9 4 61.17 1.84
 13 9 4 68.02 1.99
 -14 9 4 187.36 4.09
 14 9 4 187.64 4.07
 -15 9 4 42.11 1.8
 15 9 4 43.94 1.96
 -16 9 4 14.84 1.81
 16 9 4 12.45 1.79
 -17 9 4 14.43 2.06
 17 9 4 15.59 1.96
 0 10 4 719.26 11.09
 -1 10 4 281.89 4.79
 1 10 4 278.06 4.45
 -2 10 4 20.58 0.72
 2 10 4 20.19 0.71
 -3 10 4 91.89 1.67
 3 10 4 88.79 1.61
 -4 10 4 72.4 1.36
 4 10 4 73.45 1.41
 -5 10 4 36.91 0.93
 5 10 4 35.76 0.92
 -6 10 4 106.59 1.88
 6 10 4 109.31 1.98
 -7 10 4 58.95 1.21
 7 10 4 56.28 1.17
 -8 10 4 49.94 1.18
 8 10 4 50.3 1.19
 -9 10 4 59.68 1.36
 9 10 4 55.47 1.29
 -10 10 4 78.96 1.8
 10 10 4 83.84 1.85
 -11 10 4 33.41 1.29
 11 10 4 31.5 1.16
 -12 10 4 21.93 1.25
 12 10 4 22.02 1.24
 -13 10 4 181.9 3.98
 13 10 4 185.03 4.19
 -14 10 4 17.67 1.5
 14 10 4 14.5 1.41
 -15 10 4 109.15 3
 15 10 4 113.35 3.13
 -16 10 4 9.83 2.08
 16 10 4 7.19 2.14
 0 11 4 41.31 1.05
 -1 11 4 4.11 0.56
 1 11 4 4.17 0.59
 -2 11 4 34.48 0.91
 2 11 4 35.46 0.97
 -3 11 4 104.83 1.86
 3 11 4 103.02 1.85
 -4 11 4 116.5 2.02
 4 11 4 114.23 2
 -5 11 4 80.25 1.57
 5 11 4 80.57 1.53
 -6 11 4 257.75 4.35
 6 11 4 255.23 4.28
 -7 11 4 15.87 0.74
 7 11 4 17.02 0.76
 -8 11 4 22.03 0.97
 8 11 4 22.02 0.89
 -9 11 4 62.8 1.8
 9 11 4 61.67 1.52
 -10 11 4 24.95 1.27
 10 11 4 25.33 1.16
 -11 11 4 21.3 1.18
 11 11 4 19.35 1.13
 -12 11 4 95.1 2.44
 12 11 4 93.51 2.59
 -13 11 4 4.06 1.51
 13 11 4 6.8 1.42
 -14 11 4 6.03 1.49
 14 11 4 6.58 1.76
 -15 11 4 27.6 2.1
 15 11 4 25.26 1.87
 0 12 4 2.53 0.59
 -1 12 4 49.7 1.11
 1 12 4 53.4 1.21
 -2 12 4 125.57 2.19
 2 12 4 127.65 2.23
 -3 12 4 170.01 2.79
 3 12 4 174.71 3.06
 -4 12 4 10.37 0.69
 4 12 4 10.83 0.67
 -5 12 4 57.97 1.34
 5 12 4 60.01 1.39
 -6 12 4 9.49 0.75
 6 12 4 8.08 0.74
 -7 12 4 102.05 2.01
 7 12 4 106.85 2.09
 -8 12 4 12.47 0.96
 8 12 4 13.24 0.98
 -9 12 4 16.01 1.01
 9 12 4 15.98 1.05
 -10 12 4 83.42 2.15
 10 12 4 85.96 2.14
 -11 12 4 27.66 1.59
 11 12 4 26.21 1.42
 -12 12 4 10.89 1.3
 12 12 4 12.34 1.55
 -13 12 4 32.64 1.74
 13 12 4 29.48 1.83
 -14 12 4 5.54 1.8
 14 12 4 4.56 1.67
 -15 12 4 33.32 3.43
 15 12 4 31.95 3.71
 0 13 4 23.95 0.94
 -1 13 4 154.79 3
 1 13 4 156.96 3.3
 -2 13 4 113.51 2.33
 2 13 4 114.81 2.5
 -3 13 4 179.91 3.23
 3 13 4 174.88 3.15
 -4 13 4 138.46 2.53
 4 13 4 143.73 2.63
 -5 13 4 56.02 1.54
 5 13 4 54.8 1.36
 -6 13 4 9.78 0.9
 6 13 4 13.85 1.04
 -7 13 4 49.93 1.53
 7 13 4 54.09 1.72
 -8 13 4 54.61 1.73
 8 13 4 51.98 1.63
 -9 13 4 18.46 1.21
 9 13 4 17.25 1.14
 -10 13 4 110.11 2.75
 10 13 4 108 2.68
 -11 13 4 47.99 1.93
 11 13 4 45.42 1.83
 -12 13 4 9.09 1.64
 12 13 4 11.68 1.71
 -13 13 4 38.79 2.16
 13 13 4 41.04 2.18
 -14 13 4 22.87 3.82
 14 13 4 22.68 2.87
 0 14 4 1.84 0.67
 -1 14 4 66.86 1.72
 1 14 4 66.09 1.61
 -2 14 4 129.3 2.7
 2 14 4 130.27 2.75
 -3 14 4 85.15 1.94
 3 14 4 88.07 2
 -4 14 4 81.16 1.91
 4 14 4 79.84 1.89
 -5 14 4 101.46 2.76
 5 14 4 110.07 3
 -6 14 4 36.52 1.59
 6 14 4 33.01 1.38
 -7 14 4 10.59 1.2
 7 14 4 9.25 1.16
 -8 14 4 25.54 1.43
 8 14 4 27.37 1.5
 -9 14 4 44.85 1.92
 9 14 4 44.68 1.73
 -10 14 4 42.5 1.91
 10 14 4 40.35 1.83
 -11 14 4 2.72 1.54
 11 14 4 3.84 1.71
 -12 14 4 21.41 2.17
 12 14 4 21.01 1.9
 0 15 4 25.75 1.25
 -1 15 4 17.52 1.16
 1 15 4 19.34 1.2
 -2 15 4 166.43 3.43
 2 15 4 161.88 3.3
 -3 15 4 6.43 0.99
 3 15 4 8.33 1.13
 -4 15 4 59.51 1.91
 4 15 4 58.45 1.93
 -5 15 4 54.66 1.86
 5 15 4 52.68 1.9
 -6 15 4 69.84 2.11
 6 15 4 70 2.22
 -7 15 4 0.65 1.34
 7 15 4 1.23 1.27
 -8 15 4 2.91 1.38
 8 15 4 4.22 1.29
 -9 15 4 8.57 1.61
 9 15 4 10.13 1.66
 -10 15 4 29.87 2.09
 10 15 4 28.66 1.96
 -11 15 4 2.76 1.78
 11 15 4 3.83 2.1
 0 16 4 216.94 4.19
 -1 16 4 22.1 1.42
 1 16 4 24.38 1.61
 -2 16 4 18.51 1.75
 2 16 4 19.83 1.79
 -3 16 4 66.07 2.25
 3 16 4 65.53 2.16
 -4 16 4 35.72 1.72
 4 16 4 32.34 1.52
 -5 16 4 2.51 1.39
 5 16 4 3.51 1.67
 -6 16 4 23.41 1.81
 6 16 4 25.53 1.81
 -7 16 4 12.05 1.78
 7 16 4 15.23 1.65
 -8 16 4 72.66 2.62
 8 16 4 72.06 2.43
 -9 16 4 22.64 2.11
 9 16 4 16.68 1.94
 -10 16 4 14.11 3.51
 10 16 4 7.84 4.25
 0 17 4 0.91 1.47
 -1 17 4 28.16 2.12
 1 17 4 25.96 2.05
 -2 17 4 6.09 1.69
 2 17 4 9.79 1.74
 -3 17 4 12.78 1.87
 3 17 4 16.25 1.83
 -4 17 4 66.14 2.46
 4 17 4 70.64 2.61
 -5 17 4 7.22 1.61
 5 17 4 7.27 1.87
 -6 17 4 68.59 2.63
 6 17 4 70.18 2.75
 -7 17 4 20.7 2.36
 7 17 4 22.03 2.29
 0 18 4 19.51 2.51
 -1 18 4 35.31 2.55
 1 18 4 36.71 2.64
 -2 18 4 145.09 4.12
 2 18 4 154.18 4.59
 -3 18 4 6.65 2.39
 3 18 4 3.96 2.23
 -4 18 4 47.43 3.2
 4 18 4 49.6 3.58
 0 0 5 0.09 0.16
 1 0 5 888.63 13.33
 2 0 5 629.9 9.47
 3 0 5 264.48 4.05
 4 0 5 332.26 5.04
 5 0 5 7.46 0.34
 6 0 5 58.89 1.06
 7 0 5 223.05 3.49
 8 0 5 22.37 0.61
 9 0 5 34.18 0.85
 10 0 5 39.96 0.95
 11 0 5 15.57 0.65
 12 0 5 18.88 0.71
 13 0 5 231.39 4.24
 14 0 5 19.83 0.88
 15 0 5 42.88 1.23
 16 0 5 128.54 2.7
 17 0 5 30 1.81
 18 0 5 18.71 1.83
 19 0 5 18.04 2.1
 0 1 5 776.03 11.64
 -1 1 5 250.73 3.81
 1 1 5 251.32 3.81
 -2 1 5 857.63 13.11
 2 1 5 854.77 12.83
 -3 1 5 1243.31 18.88
 3 1 5 1218.23 18.25
 -4 1 5 346.6 5.25
 4 1 5 341.24 5.17
 -5 1 5 302.03 4.62
 5 1 5 299.05 4.66
 -6 1 5 465.78 7.06
 6 1 5 463.84 7.01
 -7 1 5 219.85 3.45
 7 1 5 229.97 3.57
 -8 1 5 19.08 0.63
 8 1 5 18.03 0.62
 -9 1 5 119.65 2
 9 1 5 120.55 1.99
 -10 1 5 131.69 2.28
 10 1 5 127.38 2.14
 -11 1 5 431.15 6.62
 11 1 5 424.47 6.5
 -12 1 5 13.26 0.65
 12 1 5 11.42 0.64
 -13 1 5 60.34 1.45
 13 1 5 58.17 1.33
 -14 1 5 270.16 4.9
 14 1 5 287.46 5.22
 -15 1 5 18.72 1.05
 15 1 5 21.16 1.07
 -16 1 5 80.31 2.25
 16 1 5 81.34 2.19
 -17 1 5 9.42 1.33
 17 1 5 13.44 1.6
 -18 1 5 14.07 1.95
 18 1 5 10.04 1.69
 -19 1 5 6.84 2.06
 19 1 5 8.15 1.94
 0 2 5 1824.71 27.83
 -1 2 5 262.17 3.98
 1 2 5 251.1 3.83
 -2 2 5 573.6 9.96
 2 2 5 565.94 9.87
 -3 2 5 335.11 5.91
 3 2 5 336.38 5.93
 -4 2 5 279.49 4.25
 4 2 5 284.79 4.35
 -5 2 5 122.92 1.98
 5 2 5 121.52 1.95
 -6 2 5 319.24 4.87
 6 2 5 323.97 4.95
 -7 2 5 1.08 0.22
 7 2 5 1.89 0.31
 -8 2 5 222.59 3.51
 8 2 5 225.74 3.55
 -9 2 5 127.86 2.15
 9 2 5 127.44 2.23
 -10 2 5 77.49 1.42
 10 2 5 79.38 1.45
 -11 2 5 204.96 3.28
 11 2 5 205.3 3.42
 -12 2 5 97.13 1.81
 12 2 5 99.38 1.79
 -13 2 5 74.42 1.76
 13 2 5 75.72 1.69
 -14 2 5 18.39 0.82
 14 2 5 19.85 0.94
 -15 2 5 40.65 1.26
 15 2 5 37.04 1.27
 -16 2 5 1.67 0.86
 16 2 5 0.46 0.86
 -17 2 5 98.28 2.61
 17 2 5 97.82 2.59
 -18 2 5 24.61 1.91
 18 2 5 22.78 1.83
 -19 2 5 29.78 2.56
 19 2 5 27.82 2.36
 0 3 5 33.95 0.66
 -1 3 5 7.56 0.27
 1 3 5 7.7 0.27
 -2 3 5 17.16 0.62
 2 3 5 17.75 0.62
 -3 3 5 47.35 1.11
 3 3 5 50.19 1.09
 -4 3 5 163.5 2.99
 4 3 5 161.5 2.97
 -5 3 5 1021.97 15.25
 5 3 5 998.43 14.91
 -6 3 5 489.38 7.4
 6 3 5 480.63 7.24
 -7 3 5 243.72 3.79
 7 3 5 235.19 3.66
 -8 3 5 440.05 6.7
 8 3 5 431.28 6.56
 -9 3 5 93.91 1.63
 9 3 5 96.53 1.68
 -10 3 5 137.36 2.29
 10 3 5 129.76 2.18
 -11 3 5 29.83 0.86
 11 3 5 27.07 0.82
 -12 3 5 66.49 1.3
 12 3 5 67.11 1.32
 -13 3 5 0.61 0.43
 13 3 5 1.16 0.43
 -14 3 5 3.25 0.67
 14 3 5 1.69 0.63
 -15 3 5 50.85 1.61
 15 3 5 47.55 1.44
 -16 3 5 17 1.35
 16 3 5 21.7 1.38
 -17 3 5 182.54 4.02
 17 3 5 178.69 4.19
 -18 3 5 44.12 2.11
 18 3 5 45.44 2.41
 -19 3 5 19.89 2.22
 19 3 5 26.11 2.56
 0 4 5 357.02 5.39
 -1 4 5 34.04 0.65
 1 4 5 33.69 0.66
 -2 4 5 166.7 3.05
 2 4 5 173 3.13
 -3 4 5 105 2.02
 3 4 5 104.97 1.98
 -4 4 5 4.5 0.48
 4 4 5 4.7 0.48
 -5 4 5 597.4 10.41
 5 4 5 600.08 10.4
 -6 4 5 720.59 10.8
 6 4 5 711.72 10.68
 -7 4 5 311.69 4.8
 7 4 5 311.58 4.99
 -8 4 5 44.68 0.95
 8 4 5 44.76 0.98
 -9 4 5 48.41 1
 9 4 5 48.72 1.03
 -10 4 5 74.73 1.42
 10 4 5 75.94 1.4
 -11 4 5 30.82 0.83
 11 4 5 30.07 0.83
 -12 4 5 72.35 1.54
 12 4 5 67.78 1.4
 -13 4 5 65.74 1.53
 13 4 5 68.26 1.62
 -14 4 5 29.85 1.02
 14 4 5 30.6 1.02
 -15 4 5 26.42 1.26
 15 4 5 24.71 1.14
 -16 4 5 39.58 1.69
 16 4 5 36.55 1.84
 -17 4 5 7.59 1.45
 17 4 5 10.36 1.6
 -18 4 5 69.62 2.58
 18 4 5 67.12 2.76
 -19 4 5 10.9 2.92
 19 4 5 4.05 2.63
 0 5 5 0.2 0.19
 -1 5 5 703.19 10.56
 1 5 5 690.84 10.37
 -2 5 5 462.1 7.08
 2 5 5 461.59 6.96
 -3 5 5 785.31 13.73
 3 5 5 813.8 14.07
 -4 5 5 291.64 5.22
 4 5 5 292.77 5.22
 -5 5 5 36.77 0.97
 5 5 5 35.32 0.97
 -6 5 5 32.21 0.79
 6 5 5 33.19 0.72
 -7 5 5 243.44 3.8
 7 5 5 247.41 3.85
 -8 5 5 59.79 1.16
 8 5 5 59.25 1.2
 -9 5 5 52.57 1.12
 9 5 5 51.64 1.06
 -10 5 5 94.13 1.67
 10 5 5 96.32 1.78
 -11 5 5 119.02 2.1
 11 5 5 115.74 2.15
 -12 5 5 1.26 0.45
 12 5 5 2.09 0.49
 -13 5 5 23.54 1.02
 13 5 5 23.14 0.93
 -14 5 5 32.24 1.28
 14 5 5 32.08 1.27
 -15 5 5 14.19 1.28
 15 5 5 13.09 1.13
 -16 5 5 17.04 1.33
 16 5 5 17.59 1.57
 -17 5 5 49.54 1.97
 17 5 5 47.75 1.88
 -18 5 5 40.43 2.24
 18 5 5 42.35 2.45
 0 6 5 471.91 7.12
 -1 6 5 277.94 4.26
 1 6 5 272.65 4.19
 -2 6 5 696.86 10.45
 2 6 5 675.63 10.2
 -3 6 5 470.06 7.1
 3 6 5 469 7.08
 -4 6 5 13.78 0.45
 4 6 5 12.59 0.39
 -5 6 5 235.16 3.65
 5 6 5 233.42 3.65
 -6 6 5 40.82 0.85
 6 6 5 40.72 0.88
 -7 6 5 31.26 0.76
 7 6 5 30.91 0.75
 -8 6 5 42.98 0.93
 8 6 5 43.59 0.94
 -9 6 5 142.06 2.46
 9 6 5 138.79 2.28
 -10 6 5 91.9 1.71
 10 6 5 94.26 1.7
 -11 6 5 51.9 1.13
 11 6 5 51.9 1.16
 -12 6 5 84.39 1.79
 12 6 5 88.06 1.98
 -13 6 5 60.49 1.71
 13 6 5 60.12 1.6
 -14 6 5 24.2 1.2
 14 6 5 21.71 1.17
 -15 6 5 16.78 1.19
 15 6 5 16.78 1.28
 -16 6 5 23.18 1.49
 16 6 5 22.2 1.42
 -17 6 5 19.6 1.66
 17 6 5 20.05 1.81
 -18 6 5 21.41 2.09
 18 6 5 19.49 1.98
 0 7 5 33.53 0.78
 -1 7 5 35 0.78
 1 7 5 33.91 0.77
 -2 7 5 341.61 5.22
 2 7 5 339.84 5.2
 -3 7 5 308.66 4.76
 3 7 5 301.14 4.62
 -4 7 5 115.63 1.91
 4 7 5 113.09 1.92
 -5 7 5 14.44 0.51
 5 7 5 12.4 0.48
 -6 7 5 71.26 1.31
 6 7 5 67.56 1.25
 -7 7 5 86.03 1.55
 7 7 5 87.04 1.51
 -8 7 5 123.91 2.09
 8 7 5 121.15 2.04
 -9 7 5 153.35 2.52
 9 7 5 159.02 2.58
 -10 7 5 43.47 1.01
 10 7 5 42.8 0.96
 -11 7 5 42.62 1.15
 11 7 5 40.37 1
 -12 7 5 36.37 1.23
 12 7 5 36.53 1.22
 -13 7 5 111.27 2.58
 13 7 5 113.47 2.54
 -14 7 5 48.18 1.52
 14 7 5 48.5 1.55
 -15 7 5 106.04 2.58
 15 7 5 112.86 2.75
 -16 7 5 16.11 1.46
 16 7 5 14.3 1.52
 -17 7 5 3.5 1.49
 17 7 5 2.79 1.87
 -18 7 5 50.64 3.05
 18 7 5 67.42 4.4
 0 8 5 28.03 0.7
 -1 8 5 190.83 3.11
 1 8 5 191.63 3.03
 -2 8 5 32.33 0.8
 2 8 5 31.91 0.76
 -3 8 5 538.22 8.16
 3 8 5 533.94 8.24
 -4 8 5 81.16 1.46
 4 8 5 79.77 1.54
 -5 8 5 38.92 0.91
 5 8 5 37.76 0.88
 -6 8 5 51.7 1.06
 6 8 5 50.57 1.01
 -7 8 5 1.51 0.34
 7 8 5 1.51 0.43
 -8 8 5 138.01 2.35
 8 8 5 137.05 2.28
 -9 8 5 10.02 0.55
 9 8 5 9.33 0.6
 -10 8 5 30.78 0.87
 10 8 5 32.3 0.87
 -11 8 5 7.06 0.74
 11 8 5 7.78 0.69
 -12 8 5 35.05 1.2
 12 8 5 34.39 1.13
 -13 8 5 47.27 1.67
 13 8 5 48.5 1.49
 -14 8 5 150.6 3.3
 14 8 5 146.71 3.47
 -15 8 5 21.14 1.55
 15 8 5 22.05 1.51
 -16 8 5 8.53 1.6
 16 8 5 8.57 1.63
 -17 8 5 17.57 2.09
 17 8 5 18.96 1.97
 0 9 5 187.81 3.01
 -1 9 5 52.5 1.13
 1 9 5 51.52 1.18
 -2 9 5 105.55 2
 2 9 5 105.45 1.84
 -3 9 5 121.42 2.06
 3 9 5 119.94 2.1
 -4 9 5 27.44 0.73
 4 9 5 27.14 0.76
 -5 9 5 110.1 1.92
 5 9 5 107.62 1.85
 -6 9 5 1.83 0.4
 6 9 5 1.74 0.43
 -7 9 5 128.74 2.18
 7 9 5 128.92 2.2
 -8 9 5 245.24 3.85
 8 9 5 239.85 4.06
 -9 9 5 286.5 5
 9 9 5 292.98 4.88
 -10 9 5 25.24 0.91
 10 9 5 26.26 0.9
 -11 9 5 37.15 1.22
 11 9 5 37.57 1.24
 -12 9 5 81.22 2.15
 12 9 5 84.29 2.06
 -13 9 5 41.86 1.63
 13 9 5 39.56 1.51
 -14 9 5 22.66 1.48
 14 9 5 23.21 1.43
 -15 9 5 18.99 1.53
 15 9 5 19.5 1.54
 -16 9 5 12.81 2.09
 16 9 5 14.1 1.78
 -17 9 5 13.15 2.91
 17 9 5 6.93 2.82
 0 10 5 0.71 0.4
 -1 10 5 154.12 2.54
 1 10 5 152.27 2.5
 -2 10 5 66.91 1.42
 2 10 5 63.01 1.26
 -3 10 5 17.66 0.65
 3 10 5 17.58 0.65
 -4 10 5 21.23 0.73
 4 10 5 19.68 0.71
 -5 10 5 87.54 1.61
 5 10 5 82.8 1.53
 -6 10 5 240.69 3.8
 6 10 5 242.68 3.84
 -7 10 5 58.18 1.17
 7 10 5 60.13 1.24
 -8 10 5 157.48 2.8
 8 10 5 159.24 2.8
 -9 10 5 83.21 1.69
 9 10 5 80.01 1.6
 -10 10 5 38.24 1.21
 10 10 5 39.86 1.21
 -11 10 5 72.15 1.86
 11 10 5 66.51 1.67
 -12 10 5 105.14 2.45
 12 10 5 110.43 2.56
 -13 10 5 13.99 1.29
 13 10 5 12.97 1.18
 -14 10 5 13.77 1.36
 14 10 5 14.96 1.59
 -15 10 5 42.12 1.99
 15 10 5 44.71 1.99
 -16 10 5 2.84 2.42
 16 10 5 3.63 1.97
 0 11 5 55.28 1.13
 -1 11 5 11.4 0.62
 1 11 5 10.59 0.67
 -2 11 5 88.66 1.62
 2 11 5 85.58 1.71
 -3 11 5 127.95 2.18
 3 11 5 125.35 2.13
 -4 11 5 148.12 2.47
 4 11 5 152.09 2.53
 -5 11 5 30.72 0.88
 5 11 5 27.42 0.94
 -6 11 5 34.15 1
 6 11 5 31.85 0.89
 -7 11 5 76.83 1.67
 7 11 5 74.11 1.53
 -8 11 5 15.12 0.77
 8 11 5 14.43 0.73
 -9 11 5 65.8 1.73
 9 11 5 61.15 1.58
 -10 11 5 23.03 1.17
 10 11 5 23.74 1.08
 -11 11 5 196.04 4.11
 11 11 5 189.99 4.11
 -12 11 5 21.6 1.38
 12 11 5 21.45 1.3
 -13 11 5 77.18 2.28
 13 11 5 77.3 2.35
 -14 11 5 30.46 1.8
 14 11 5 32.02 2
 -15 11 5 34.94 2.24
 15 11 5 37.53 2.2
 0 12 5 131.98 2.35
 -1 12 5 3.48 0.49
 1 12 5 4.89 0.66
 -2 12 5 10.43 0.66
 2 12 5 13.22 0.69
 -3 12 5 37.17 1.05
 3 12 5 36.93 1.03
 -4 12 5 114.11 2.11
 4 12 5 115.48 2.17
 -5 12 5 291 4.9
 5 12 5 277.93 5.02
 -6 12 5 27.34 0.96
 6 12 5 25.96 0.9
 -7 12 5 35.21 1.13
 7 12 5 34.15 1.13
 -8 12 5 7.72 0.99
 8 12 5 6.64 0.76
 -9 12 5 51.95 1.64
 9 12 5 51.98 1.5
 -10 12 5 9.46 1.17
 10 12 5 11.4 1.09
 -11 12 5 150.93 3.34
 11 12 5 153.45 3.44
 -12 12 5 105.05 2.67
 12 12 5 103.26 2.7
 -13 12 5 7.9 1.7
 13 12 5 3.48 1.6
 -14 12 5 18.58 1.92
 14 12 5 18.75 1.86
 0 13 5 58.17 1.45
 -1 13 5 36.59 1.29
 1 13 5 38.65 1.24
 -2 13 5 4.26 0.72
 2 13 5 4.9 0.69
 -3 13 5 135.88 2.71
 3 13 5 128.67 2.58
 -4 13 5 52.8 1.46
 4 13 5 51.5 1.49
 -5 13 5 197.98 3.74
 5 13 5 203.56 3.86
 -6 13 5 0.5 0.69
 6 13 5 0.88 0.71
 -7 13 5 31.51 1.34
 7 13 5 32.9 1.31
 -8 13 5 2.27 0.75
 8 13 5 2.85 0.82
 -9 13 5 108.79 2.67
 9 13 5 105.23 2.54
 -10 13 5 3.06 1.14
 10 13 5 0.8 1.24
 -11 13 5 35.33 1.81
 11 13 5 36.64 1.66
 -12 13 5 59.93 2.2
 12 13 5 60.94 2.15
 -13 13 5 14.27 1.84
 13 13 5 13.89 1.79
 0 14 5 1.35 0.71
 -1 14 5 6.69 0.93
 1 14 5 6.6 0.87
 -2 14 5 37.88 1.18
 2 14 5 36.96 1.29
 -3 14 5 34.69 1.29
 3 14 5 35.95 1.21
 -4 14 5 51.97 1.51
 4 14 5 55.45 1.68
 -5 14 5 26.6 1.3
 5 14 5 25.91 1.31
 -6 14 5 40.96 1.65
 6 14 5 40.41 1.62
 -7 14 5 28.75 1.52
 7 14 5 26.41 1.33
 -8 14 5 20.51 1.39
 8 14 5 19.8 1.34
 -9 14 5 20.85 1.38
 9 14 5 20.67 1.38
 -10 14 5 19.94 1.58
 10 14 5 17.99 1.55
 -11 14 5 2.83 1.57
 11 14 5 1.26 1.52
 -12 14 5 77.96 2.89
 12 14 5 78.2 2.61
 0 15 5 159.45 3.25
 -1 15 5 165.37 3.33
 1 15 5 162.56 3.25
 -2 15 5 50.53 1.55
 2 15 5 47.72 1.53
 -3 15 5 22.14 1.19
 3 15 5 21.09 1.28
 -4 15 5 5.94 1.11
 4 15 5 9.29 1.32
 -5 15 5 9.14 1.24
 5 15 5 10.76 1.35
 -6 15 5 50.06 1.91
 6 15 5 44.74 1.76
 -7 15 5 38.64 1.78
 7 15 5 36.59 1.7
 -8 15 5 129.63 3.15
 8 15 5 130.62 3.34
 -9 15 5 2.09 1.59
 9 15 5 3.16 1.6
 -10 15 5 4.56 1.74
 10 15 5 2.73 1.58
 -11 15 5 36.71 2.99
 11 15 5 33.73 2.66
 0 16 5 38.8 1.56
 -1 16 5 33.28 1.61
 1 16 5 33.75 1.62
 -2 16 5 162.6 3.78
 2 16 5 163.84 3.7
 -3 16 5 21.95 1.47
 3 16 5 22.95 1.55
 -4 16 5 16.74 1.53
 4 16 5 18.11 1.51
 -5 16 5 11.18 1.51
 5 16 5 14.35 1.83
 -6 16 5 223.52 5.01
 6 16 5 223.12 4.92
 -7 16 5 37.54 2.15
 7 16 5 42.28 2.26
 -8 16 5 3.91 1.82
 8 16 5 5.32 2
 -9 16 5 6.75 2.02
 9 16 5 4.25 2.15
 0 17 5 33.19 2.47
 -1 17 5 35.35 1.86
 1 17 5 41.57 2.25
 -2 17 5 38 1.89
 2 17 5 38.95 1.96
 -3 17 5 5.22 1.56
 3 17 5 6.86 1.8
 -4 17 5 82.96 2.78
 4 17 5 83.21 2.86
 -5 17 5 63.13 2.65
 5 17 5 62.63 2.48
 -6 17 5 15.07 2.15
 6 17 5 8.94 1.9
 -7 17 5 1.35 2.98
 7 17 5 4.86 2.3
 0 18 5 177.29 4.79
 -1 18 5 9.38 2.61
 1 18 5 8.09 2.6
 -2 18 5 4.62 2.22
 2 18 5 6.52 2.57
 -3 18 5 7.15 2.38
 3 18 5 9.85 3.09
 0 0 6 1.22 0.29
 1 0 6 14.16 0.39
 2 0 6 859.13 12.88
 3 0 6 1401.66 20.89
 4 0 6 1193.26 17.86
 5 0 6 0.2 0.19
 6 0 6 20.14 0.54
 7 0 6 1.5 0.3
 8 0 6 6.01 0.48
 9 0 6 0.38 0.33
 10 0 6 95.3 1.68
 11 0 6 24.29 0.85
 12 0 6 73.61 1.4
 13 0 6 2.29 0.52
 14 0 6 44.56 1.26
 15 0 6 110.29 2.32
 16 0 6 1.8 0.84
 17 0 6 8.48 1.32
 18 0 6 67.58 2.8
 19 0 6 5.25 2.52
 0 1 6 35.57 0.67
 -1 1 6 914.62 13.68
 1 1 6 918.5 13.75
 -2 1 6 137.8 2.18
 2 1 6 135.77 2.15
 -3 1 6 619.02 9.33
 3 1 6 618.46 9.29
 -4 1 6 1.93 0.27
 4 1 6 1.38 0.24
 -5 1 6 1.1 0.19
 5 1 6 1 0.21
 -6 1 6 3.57 0.37
 6 1 6 3.53 0.39
 -7 1 6 109.57 1.81
 7 1 6 105.39 1.75
 -8 1 6 15.18 0.58
 8 1 6 15.36 0.57
 -9 1 6 292.26 4.53
 9 1 6 288.65 4.64
 -10 1 6 2.09 0.43
 10 1 6 2.83 0.41
 -11 1 6 39.68 0.97
 11 1 6 40.44 0.95
 -12 1 6 193.01 3.12
 12 1 6 192.48 3.12
 -13 1 6 136.79 2.66
 13 1 6 139.6 2.74
 -14 1 6 59.49 1.47
 14 1 6 57.79 1.48
 -15 1 6 32.19 1.21
 15 1 6 32.4 1.17
 -16 1 6 81.09 2.32
 16 1 6 76.84 2
 -17 1 6 48.42 2.18
 17 1 6 47.15 1.94
 -18 1 6 4.47 2.4
 18 1 6 1.11 2.04
 -19 1 6 12.57 2.34
 19 1 6 14.63 2.46
 0 2 6 538.62 8.11
 -1 2 6 1521.64 22.71
 1 2 6 1488.56 24.2
 -2 2 6 1356.88 20.32
 2 2 6 1342.6 20.07
 -3 2 6 309.45 5.48
 3 2 6 308.51 5.84
 -4 2 6 322.59 4.92
 4 2 6 321.72 4.9
 -5 2 6 146.48 2.32
 5 2 6 143.96 2.29
 -6 2 6 167.77 2.64
 6 2 6 168.93 2.7
 -7 2 6 756.02 11.35
 7 2 6 741.62 11.13
 -8 2 6 137.9 2.29
 8 2 6 141.62 2.33
 -9 2 6 37.47 0.86
 9 2 6 36.47 0.81
 -10 2 6 197.9 3.17
 10 2 6 193.1 3.37
 -11 2 6 27.38 0.81
 11 2 6 26.85 0.8
 -12 2 6 60.84 1.3
 12 2 6 61.48 1.32
 -13 2 6 9.17 0.69
 13 2 6 9.93 0.71
 -14 2 6 18.49 0.88
 14 2 6 18.91 0.97
 -15 2 6 82.1 1.89
 15 2 6 84.37 1.94
 -16 2 6 20.75 1.36
 16 2 6 20.33 1.34
 -17 2 6 6.96 1.37
 17 2 6 7.98 1.43
 -18 2 6 3.5 1.82
 18 2 6 5.32 1.71
 -19 2 6 28.09 2.73
 19 2 6 29.26 3.15
 0 3 6 166.48 2.58
 -1 3 6 596.16 8.92
 1 3 6 597.27 8.97
 -2 3 6 428.61 7.51
 2 3 6 435.52 7.61
 -3 3 6 135.52 2.54
 3 3 6 132.16 2.5
 -4 3 6 1034.53 18.46
 4 3 6 1016.05 17.55
 -5 3 6 226.88 4.11
 5 3 6 231.93 4.16
 -6 3 6 345.63 5.26
 6 3 6 351.09 5.36
 -7 3 6 500.47 7.58
 7 3 6 496.21 7.67
 -8 3 6 166.11 2.69
 8 3 6 174.3 2.8
 -9 3 6 31.77 0.83
 9 3 6 32.75 0.81
 -10 3 6 62.43 1.27
 10 3 6 61.22 1.2
 -11 3 6 131.11 2.22
 11 3 6 135.07 2.26
 -12 3 6 32.5 1.03
 12 3 6 30.17 0.95
 -13 3 6 49.81 1.3
 13 3 6 49.88 1.41
 -14 3 6 0.76 0.7
 14 3 6 0.78 0.56
 -15 3 6 155.93 3.38
 15 3 6 161.89 3.49
 -16 3 6 31.86 1.56
 16 3 6 33.77 1.47
 -17 3 6 16.23 1.6
 17 3 6 18.86 1.55
 -18 3 6 11.52 1.92
 18 3 6 12.71 1.76
 -19 3 6 33.03 3.12
 19 3 6 39.52 5.39
 0 4 6 45.21 0.83
 -1 4 6 158.43 2.49
 1 4 6 161.36 2.53
 -2 4 6 2.06 0.39
 2 4 6 1.38 0.26
 -3 4 6 52.69 1.16
 3 4 6 54.91 1.2
 -4 4 6 123.78 2.36
 4 4 6 120.17 2.31
 -5 4 6 112.58 2.19
 5 4 6 113.27 2.22
 -6 4 6 202.28 3.73
 6 4 6 208.5 3.8
 -7 4 6 108.47 1.81
 7 4 6 107.06 1.81
 -8 4 6 44.54 0.92
 8 4 6 42.51 0.9
 -9 4 6 8.79 0.51
 9 4 6 7.23 0.49
 -10 4 6 84.32 1.52
 10 4 6 84.65 1.55
 -11 4 6 26.87 0.81
 11 4 6 27.09 0.79
 -12 4 6 285.75 5.17
 12 4 6 286.65 5.16
 -13 4 6 9.68 0.75
 13 4 6 11.69 0.77
 -14 4 6 30.17 1.23
 14 4 6 30.43 1.07
 -15 4 6 1.29 0.85
 15 4 6 0.99 0.78
 -16 4 6 88.4 2.45
 16 4 6 85.02 2.24
 -17 4 6 22.94 1.56
 17 4 6 22.34 1.68
 -18 4 6 37.27 1.98
 18 4 6 36.24 2.01
 0 5 6 34.66 0.71
 -1 5 6 135.15 2.17
 1 5 6 136.11 2.19
 -2 5 6 120.56 2.31
 2 5 6 120.37 2.34
 -3 5 6 812.31 14.11
 3 5 6 824.05 14.25
 -4 5 6 25.93 0.8
 4 5 6 26.56 0.78
 -5 5 6 146.99 2.77
 5 5 6 145.41 2.75
 -6 5 6 131.31 2.52
 6 5 6 131.76 2.53
 -7 5 6 212.58 3.92
 7 5 6 217.84 4.18
 -8 5 6 3.99 0.39
 8 5 6 4.03 0.36
 -9 5 6 85.34 1.55
 9 5 6 84.13 1.58
 -10 5 6 110.96 1.9
 10 5 6 108.36 1.86
 -11 5 6 116.59 2.03
 11 5 6 117.69 2.01
 -12 5 6 195.44 3.72
 12 5 6 196.07 3.67
 -13 5 6 17.19 0.9
 13 5 6 18.81 0.89
 -14 5 6 12.6 1.06
 14 5 6 13.89 1.01
 -15 5 6 28.9 1.42
 15 5 6 26.45 1.24
 -16 5 6 40.78 1.71
 16 5 6 40.66 1.76
 -17 5 6 94.69 2.66
 17 5 6 86.41 2.49
 -18 5 6 56.27 2.35
 18 5 6 54.31 2.26
 0 6 6 15 0.46
 -1 6 6 49.64 0.94
 1 6 6 48.52 0.94
 -2 6 6 67.27 1.2
 2 6 6 70.6 1.35
 -3 6 6 243.83 4.44
 3 6 6 242.86 4.38
 -4 6 6 164.59 3.08
 4 6 6 158.35 3.01
 -5 6 6 38.14 1.06
 5 6 6 37.78 0.99
 -6 6 6 42.06 1.15
 6 6 6 41.47 1.09
 -7 6 6 15.64 0.81
 7 6 6 16.05 0.8
 -8 6 6 22.37 0.65
 8 6 6 22.26 0.66
 -9 6 6 168.85 2.76
 9 6 6 165.28 2.74
 -10 6 6 145.12 2.41
 10 6 6 147.22 2.48
 -11 6 6 26.56 0.85
 11 6 6 27.2 0.82
 -12 6 6 0.15 0.51
 12 6 6 0.74 0.51
 -13 6 6 8.99 0.99
 13 6 6 8.83 0.81
 -14 6 6 5.72 0.89
 14 6 6 4.75 0.87
 -15 6 6 117.37 2.83
 15 6 6 122.19 2.94
 -16 6 6 43.31 1.74
 16 6 6 42.73 1.71
 -17 6 6 12.07 1.71
 17 6 6 9.98 1.71
 -18 6 6 24.65 2.43
 18 6 6 32.19 2.67
 0 7 6 382.41 5.84
 -1 7 6 347.24 5.3
 1 7 6 342.96 5.25
 -2 7 6 67.45 1.24
 2 7 6 70.78 1.26
 -3 7 6 158.46 2.53
 3 7 6 157.64 2.56
 -4 7 6 225.95 4.14
 4 7 6 218.25 4.01
 -5 7 6 20.48 0.89
 5 7 6 19.48 0.83
 -6 7 6 41.67 1.19
 6 7 6 38.05 1.08
 -7 7 6 258.51 4.79
 7 7 6 246.16 4.65
 -8 7 6 157.32 3.08
 8 7 6 157.92 3.01
 -9 7 6 30.22 0.83
 9 7 6 31.73 0.78
 -10 7 6 160.11 2.64
 10 7 6 156.56 2.62
 -11 7 6 138 2.78
 11 7 6 143.45 2.8
 -12 7 6 98.08 2.24
 12 7 6 102.66 2.31
 -13 7 6 125.16 2.79
 13 7 6 119.01 2.67
 -14 7 6 8.47 1.05
 14 7 6 9.91 0.98
 -15 7 6 27.55 1.44
 15 7 6 30.84 1.54
 -16 7 6 41.83 2
 16 7 6 46 1.97
 -17 7 6 80.73 2.73
 17 7 6 83.29 2.75
 0 8 6 87.67 1.53
 -1 8 6 193.34 3.09
 1 8 6 200.62 3.17
 -2 8 6 43.51 0.92
 2 8 6 44.03 0.92
 -3 8 6 2.11 0.34
 3 8 6 2.27 0.34
 -4 8 6 46.3 0.95
 4 8 6 43.95 0.9
 -5 8 6 118.24 2.36
 5 8 6 114.56 2.28
 -6 8 6 79.03 1.78
 6 8 6 73.12 1.65
 -7 8 6 39.28 1.17
 7 8 6 37.53 1.1
 -8 8 6 80.28 1.83
 8 8 6 77.85 1.72
 -9 8 6 96.13 1.68
 9 8 6 100 1.79
 -10 8 6 65.78 1.58
 10 8 6 64.02 1.27
 -11 8 6 52.43 1.46
 11 8 6 54.58 1.45
 -12 8 6 27.09 1.13
 12 8 6 28.36 1.07
 -13 8 6 8.86 0.95
 13 8 6 7.34 0.95
 -14 8 6 66.56 1.96
 14 8 6 69.78 2
 -15 8 6 96.14 2.51
 15 8 6 101.1 2.56
 -16 8 6 70.9 2.47
 16 8 6 77.13 2.54
 -17 8 6 23.41 2.39
 17 8 6 22.39 2.15
 0 9 6 134.73 2.24
 -1 9 6 30.29 0.79
 1 9 6 31.93 0.86
 -2 9 6 13.05 0.56
 2 9 6 13.08 0.53
 -3 9 6 361.35 5.58
 3 9 6 351.75 5.56
 -4 9 6 11.08 0.51
 4 9 6 9.57 0.49
 -5 9 6 25.48 0.69
 5 9 6 23.89 0.67
 -6 9 6 124.77 2.09
 6 9 6 121.67 2.11
 -7 9 6 48.09 1.27
 7 9 6 46.38 1.07
 -8 9 6 98.22 1.7
 8 9 6 99.99 1.72
 -9 9 6 7.22 0.54
 9 9 6 8.48 0.5
 -10 9 6 123.81 2.66
 10 9 6 126.52 2.72
 -11 9 6 218.41 4.48
 11 9 6 218.22 4.39
 -12 9 6 124.01 2.8
 12 9 6 123.48 2.71
 -13 9 6 94.71 2.36
 13 9 6 100.4 2.51
 -14 9 6 26 1.42
 14 9 6 28.45 1.66
 -15 9 6 26.78 1.58
 15 9 6 26.39 1.74
 -16 9 6 17.37 2.14
 16 9 6 20.84 1.93
 0 10 6 5.34 0.48
 -1 10 6 355.65 5.71
 1 10 6 352.76 5.55
 -2 10 6 23.64 0.75
 2 10 6 24.54 0.76
 -3 10 6 11.53 0.55
 3 10 6 10.33 0.55
 -4 10 6 54.93 1.12
 4 10 6 52.64 1.09
 -5 10 6 49.11 1.08
 5 10 6 49.98 1.11
 -6 10 6 113.73 2.05
 6 10 6 116.16 2.12
 -7 10 6 26.61 0.78
 7 10 6 25.88 0.74
 -8 10 6 32.92 0.97
 8 10 6 33.47 0.95
 -9 10 6 16.8 0.78
 9 10 6 18.28 0.79
 -10 10 6 50.09 1.38
 10 10 6 51.79 1.4
 -11 10 6 29.71 1.13
 11 10 6 29.98 1.13
 -12 10 6 121.35 2.87
 12 10 6 123.5 3.2
 -13 10 6 30.68 1.34
 13 10 6 28.49 1.4
 -14 10 6 14.62 1.45
 14 10 6 13.94 1.55
 -15 10 6 19.31 1.78
 15 10 6 19.84 1.68
 -16 10 6 21.91 3.33
 16 10 6 18.14 3.05
 0 11 6 4.76 0.56
 -1 11 6 241.6 4.02
 1 11 6 240.53 4.07
 -2 11 6 13.44 0.62
 2 11 6 14.7 0.67
 -3 11 6 80.44 1.54
 3 11 6 83.95 1.58
 -4 11 6 41.94 1.02
 4 11 6 40.1 1.01
 -5 11 6 200.01 3.44
 5 11 6 206.59 3.64
 -6 11 6 82.67 1.72
 6 11 6 78.92 1.67
 -7 11 6 63.78 1.45
 7 11 6 63.94 1.42
 -8 11 6 2.96 0.64
 8 11 6 3.39 0.55
 -9 11 6 25.57 0.97
 9 11 6 23.88 0.9
 -10 11 6 17.8 0.95
 10 11 6 18.09 0.86
 -11 11 6 25.29 1.15
 11 11 6 25.72 1.27
 -12 11 6 2.9 0.99
 12 11 6 3.36 1.07
 -13 11 6 55.71 1.8
 13 11 6 59.79 2
 -14 11 6 0.89 1.42
 14 11 6 1.2 1.3
 -15 11 6 3.96 2.69
 15 11 6 4.31 2.01
 0 12 6 41.46 1.15
 -1 12 6 49.08 1.28
 1 12 6 47.33 1.24
 -2 12 6 375.63 6.8
 2 12 6 370.1 6.76
 -3 12 6 23.1 0.93
 3 12 6 19.9 0.81
 -4 12 6 195.73 3.99
 4 12 6 186.84 3.64
 -5 12 6 10.51 0.77
 5 12 6 9.2 0.68
 -6 12 6 13.08 0.78
 6 12 6 12.38 0.78
 -7 12 6 155.7 3.3
 7 12 6 152.93 2.95
 -8 12 6 58.86 1.56
 8 12 6 59.95 1.59
 -9 12 6 33.45 1.19
 9 12 6 34.58 1.2
 -10 12 6 3.71 0.84
 10 12 6 3.74 0.89
 -11 12 6 28.4 2
 11 12 6 35.33 2.36
 -12 12 6 77.48 3.09
 12 12 6 76.03 3.19
 -13 12 6 14.48 2.35
 13 12 6 19.6 2.74
 -14 12 6 47.02 2.95
 14 12 6 53.08 3.14
 0 13 6 33.82 1.23
 -1 13 6 83.75 1.87
 1 13 6 81.64 2
 -2 13 6 2.05 0.69
 2 13 6 2.62 0.68
 -3 13 6 50.74 1.41
 3 13 6 48.46 1.35
 -4 13 6 40.61 1.35
 4 13 6 38.55 1.37
 -5 13 6 82.44 1.87
 5 13 6 79.23 1.81
 -6 13 6 31.43 1.12
 6 13 6 30.35 1.13
 -7 13 6 27.63 1.2
 7 13 6 24.69 1.11
 -8 13 6 16.14 1.11
 8 13 6 15.53 1.09
 -9 13 6 26.21 1.25
 9 13 6 29.15 1.4
 -10 13 6 18.63 2
 10 13 6 16.79 2.01
 -11 13 6 47.36 2.51
 11 13 6 46.21 2.65
 -12 13 6 6.97 2.6
 12 13 6 7.29 2.12
 -13 13 6 24.02 3.13
 13 13 6 20.51 2.66
 0 14 6 29.95 1.19
 -1 14 6 5.48 0.76
 1 14 6 4.25 0.82
 -2 14 6 95.34 2.24
 2 14 6 90.72 2.1
 -3 14 6 35.38 1.28
 3 14 6 36.27 1.28
 -4 14 6 203.73 4.3
 4 14 6 215.33 4.07
 -5 14 6 25.7 1.39
 5 14 6 26.99 1.42
 -6 14 6 21.39 1.31
 6 14 6 19.55 1.27
 -7 14 6 107.77 2.7
 7 14 6 105.25 2.55
 -8 14 6 11.03 1.19
 8 14 6 10.52 1.32
 -9 14 6 34.52 1.86
 9 14 6 32.84 1.53
 -10 14 6 20.82 2.11
 10 14 6 30.56 2.73
 -11 14 6 10.65 2.25
 11 14 6 9.28 2.25
 -12 14 6 39.51 3.4
 12 14 6 45.34 3.87
 0 15 6 0.61 1
 -1 15 6 79.43 2.12
 1 15 6 80.56 2.15
 -2 15 6 6.63 1.1
 2 15 6 3.59 0.9
 -3 15 6 115.46 2.53
 3 15 6 117.11 2.7
 -4 15 6 7.69 1.22
 4 15 6 8.16 1.35
 -5 15 6 7.18 1.32
 5 15 6 7.42 1.31
 -6 15 6 5.07 1.27
 6 15 6 3.7 1.04
 -7 15 6 55.3 2
 7 15 6 54.68 2.05
 -8 15 6 19.94 1.67
 8 15 6 20.73 1.59
 -9 15 6 2.53 1.52
 9 15 6 3.75 1.53
 -10 15 6 49.03 3.17
 10 15 6 50.92 3.13
 0 16 6 9.9 1.51
 -1 16 6 84.76 2.25
 1 16 6 87.27 2.34
 -2 16 6 31.61 1.83
 2 16 6 31.62 1.79
 -3 16 6 10.94 1.56
 3 16 6 12.55 1.58
 -4 16 6 130.22 3.66
 4 16 6 127.27 3.32
 -5 16 6 34.45 1.94
 5 16 6 33.27 1.94
 -6 16 6 14.12 1.88
 6 16 6 7.58 1.58
 -7 16 6 2.46 1.8
 7 16 6 2.32 1.58
 -8 16 6 48.49 2.49
 8 16 6 48.5 2.46
 -9 16 6 42.51 5.46
 0 17 6 8.38 2.12
 -1 17 6 14.54 1.74
 1 17 6 14.66 2.04
 -2 17 6 61.67 2.52
 2 17 6 61.56 2.6
 -3 17 6 26.98 2.06
 3 17 6 25.24 2.06
 -4 17 6 24.36 2.09
 4 17 6 22.46 1.93
 -5 17 6 19.9 2.15
 5 17 6 16.58 2.16
 -6 17 6 13.67 2.79
 6 17 6 11.57 2.19
 0 18 6 8.66 3.01
 -1 18 6 16.92 4.05
 1 18 6 21.77 3.62
 -2 18 6 30.3 6.81
 2 18 6 24.85 6.22
 0 0 7 0.46 0.29
 1 0 7 142.83 2.27
 2 0 7 573.84 8.63
 3 0 7 378.83 5.76
 4 0 7 373.54 5.86
 5 0 7 368.92 5.64
 6 0 7 0.27 0.21
 7 0 7 307.16 4.72
 8 0 7 284.16 4.57
 9 0 7 8.36 0.54
 10 0 7 352.93 5.44
 11 0 7 108.44 1.89
 12 0 7 18.31 0.82
 13 0 7 73.33 1.68
 14 0 7 0.72 0.81
 15 0 7 56.63 1.6
 16 0 7 141.18 3.01
 17 0 7 131.9 3.55
 18 0 7 7.02 1.94
 0 1 7 586.34 8.8
 -1 1 7 14.56 0.41
 1 1 7 13.93 0.42
 -2 1 7 238.4 3.74
 2 1 7 234.3 3.87
 -3 1 7 147.85 2.33
 3 1 7 147.84 2.33
 -4 1 7 92.45 1.55
 4 1 7 88.48 1.48
 -5 1 7 306.41 4.92
 5 1 7 301.49 4.64
 -6 1 7 305.84 4.72
 6 1 7 305.21 4.7
 -7 1 7 167.5 2.74
 7 1 7 167.38 2.67
 -8 1 7 36.71 0.85
 8 1 7 34.82 0.84
 -9 1 7 42.58 0.91
 9 1 7 41.65 0.96
 -10 1 7 223.36 3.56
 10 1 7 225.35 3.6
 -11 1 7 30.76 0.92
 11 1 7 31.58 0.86
 -12 1 7 30.16 1.01
 12 1 7 30.12 0.97
 -13 1 7 81.55 1.8
 13 1 7 83.86 1.82
 -14 1 7 12.54 0.86
 14 1 7 11.38 0.87
 -15 1 7 20.18 1.05
 15 1 7 21.77 1.15
 -16 1 7 257.37 4.86
 16 1 7 264.7 5.07
 -17 1 7 81.33 2.4
 17 1 7 77.54 2.3
 -18 1 7 52.68 2.51
 18 1 7 54.77 2.54
 0 2 7 345.26 5.35
 -1 2 7 52.18 0.93
 1 2 7 53.06 0.94
 -2 2 7 348.52 5.29
 2 2 7 347.67 5.27
 -3 2 7 221.57 3.46
 3 2 7 219.59 3.38
 -4 2 7 3.18 0.24
 4 2 7 3.13 0.25
 -5 2 7 24.36 0.58
 5 2 7 23.45 0.55
 -6 2 7 123.49 2.01
 6 2 7 123.96 2.18
 -7 2 7 165.34 2.66
 7 2 7 165.02 2.71
 -8 2 7 191.81 3.33
 8 2 7 192.95 3.09
 -9 2 7 73.75 1.39
 9 2 7 73.53 1.39
 -10 2 7 22.35 0.69
 10 2 7 22.45 0.68
 -11 2 7 62.82 1.25
 11 2 7 62.92 1.34
 -12 2 7 64.26 1.45
 12 2 7 64.86 1.51
 -13 2 7 71.41 1.62
 13 2 7 70.94 1.62
 -14 2 7 66.12 1.63
 14 2 7 65.62 1.53
 -15 2 7 41.53 1.3
 15 2 7 43.77 1.39
 -16 2 7 36.17 1.7
 16 2 7 34.18 1.57
 -17 2 7 29.85 1.67
 17 2 7 28.87 1.83
 -18 2 7 22.42 2.07
 18 2 7 25.93 2.31
 0 3 7 17.02 0.45
 -1 3 7 214.68 3.32
 1 3 7 212.3 3.29
 -2 3 7 228.02 4.07
 2 3 7 228.95 4.11
 -3 3 7 394.06 6.95
 3 3 7 382.93 6.72
 -4 3 7 62.63 1.37
 4 3 7 63.07 1.35
 -5 3 7 20.54 0.74
 5 3 7 18.64 0.73
 -6 3 7 289.13 5.2
 6 3 7 288.01 5.13
 -7 3 7 13.45 0.46
 7 3 7 13.4 0.48
 -8 3 7 139.36 2.27
 8 3 7 141.83 2.37
 -9 3 7 29.26 0.78
 9 3 7 28.01 0.76
 -10 3 7 97.13 1.73
 10 3 7 95.96 1.69
 -11 3 7 199.56 3.21
 11 3 7 200.08 3.32
 -12 3 7 12.26 0.71
 12 3 7 11.53 0.67
 -13 3 7 30.42 1.1
 13 3 7 30.11 1.06
 -14 3 7 58.75 1.54
 14 3 7 58.57 1.55
 -15 3 7 10.65 1.02
 15 3 7 12.19 1.01
 -16 3 7 2.24 1.3
 16 3 7 1.99 1.12
 -17 3 7 103.48 2.81
 17 3 7 101.44 2.77
 -18 3 7 44.36 2.33
 18 3 7 43.11 2.2
 0 4 7 405.35 6.13
 -1 4 7 310.16 4.73
 1 4 7 311.75 4.73
 -2 4 7 631.98 11.34
 2 4 7 657.29 11.77
 -3 4 7 546.82 9.53
 3 4 7 555.55 9.71
 -4 4 7 108.28 2.12
 4 4 7 108.77 2.15
 -5 4 7 206.2 3.81
 5 4 7 207.19 3.77
 -6 4 7 89.71 1.88
 6 4 7 89.43 2
 -7 4 7 173.09 3.26
 7 4 7 168.82 3.17
 -8 4 7 77.4 1.4
 8 4 7 77.61 1.4
 -9 4 7 94.99 1.65
 9 4 7 94.1 1.73
 -10 4 7 129.36 2.16
 10 4 7 130.19 2.16
 -11 4 7 37.36 0.93
 11 4 7 36.94 0.9
 -12 4 7 36.84 1.06
 12 4 7 37.09 1.11
 -13 4 7 18.72 0.96
 13 4 7 19.77 0.87
 -14 4 7 3.77 0.72
 14 4 7 3.29 0.75
 -15 4 7 67.03 1.95
 15 4 7 66.81 1.85
 -16 4 7 145.49 3.34
 16 4 7 142.01 3.33
 -17 4 7 1.59 1.33
 17 4 7 3.15 1.37
 -18 4 7 3.92 1.91
 18 4 7 6.16 1.79
 0 5 7 293.63 4.49
 -1 5 7 83.68 1.41
 1 5 7 85.69 1.49
 -2 5 7 168.01 3.1
 2 5 7 167.76 3.12
 -3 5 7 103.52 2.04
 3 5 7 103.44 2.06
 -4 5 7 119.48 2.32
 4 5 7 116.15 2.28
 -5 5 7 202.06 3.77
 5 5 7 199.11 3.64
 -6 5 7 174.1 3.27
 6 5 7 175.65 3.29
 -7 5 7 201.55 3.78
 7 5 7 204.94 3.83
 -8 5 7 392.98 7.01
 8 5 7 384.22 6.85
 -9 5 7 109.91 2.11
 9 5 7 108.34 1.84
 -10 5 7 48.77 1.05
 10 5 7 48.9 1.03
 -11 5 7 61.83 1.34
 11 5 7 62.26 1.44
 -12 5 7 174.92 3.33
 12 5 7 175.48 3.43
 -13 5 7 7.95 0.85
 13 5 7 7.69 0.73
 -14 5 7 64.82 1.77
 14 5 7 67.13 1.82
 -15 5 7 17.91 1.32
 15 5 7 20.9 1.23
 -16 5 7 57.19 2.02
 16 5 7 55.25 2.07
 -17 5 7 21.12 1.8
 17 5 7 21.71 1.97
 -18 5 7 11.89 2.38
 18 5 7 11.03 2.48
 0 6 7 26.73 0.64
 -1 6 7 397.44 6.04
 1 6 7 393.34 5.95
 -2 6 7 131.53 2.51
 2 6 7 133.85 2.57
 -3 6 7 4.93 0.55
 3 6 7 4.83 0.59
 -4 6 7 207.67 3.81
 4 6 7 206.84 3.8
 -5 6 7 65.69 1.47
 5 6 7 65.26 1.51
 -6 6 7 230.89 4.24
 6 6 7 232.82 4.28
 -7 6 7 41.12 1.17
 7 6 7 41.1 1.14
 -8 6 7 141.68 2.75
 8 6 7 145.35 3.15
 -9 6 7 69.06 1.64
 9 6 7 67.32 1.61
 -10 6 7 3.98 0.69
 10 6 7 5.05 0.5
 -11 6 7 53.73 1.3
 11 6 7 55.57 1.25
 -12 6 7 22.19 0.89
 12 6 7 22.04 0.84
 -13 6 7 83 2.03
 13 6 7 83.78 2.08
 -14 6 7 32.94 1.48
 14 6 7 33.29 1.37
 -15 6 7 41.89 1.63
 15 6 7 45.31 1.73
 -16 6 7 16.93 1.52
 16 6 7 17.4 1.52
 -17 6 7 33.25 2.09
 17 6 7 31.8 2.11
 0 7 7 242.39 3.75
 -1 7 7 77.37 1.35
 1 7 7 76.37 1.37
 -2 7 7 199.3 3.26
 2 7 7 195.69 3.07
 -3 7 7 320.52 5.73
 3 7 7 321.3 5.74
 -4 7 7 24.13 0.92
 4 7 7 25.75 0.91
 -5 7 7 81.14 1.76
 5 7 7 78.92 1.72
 -6 7 7 164.04 3.11
 6 7 7 163.84 3.13
 -7 7 7 22.71 0.89
 7 7 7 24.01 0.94
 -8 7 7 70.48 1.61
 8 7 7 71.02 1.62
 -9 7 7 79.85 1.84
 9 7 7 81 1.75
 -10 7 7 4.13 0.67
 10 7 7 1.48 0.61
 -11 7 7 11.42 1.03
 11 7 7 9.98 0.91
 -12 7 7 3.67 0.65
 12 7 7 5.77 0.73
 -13 7 7 1.55 0.72
 13 7 7 1.82 0.76
 -14 7 7 13.93 1.25
 14 7 7 12.46 1.15
 -15 7 7 45.51 1.7
 15 7 7 47.49 1.79
 -16 7 7 20.68 1.7
 16 7 7 19.19 1.67
 -17 7 7 3.86 1.98
 17 7 7 5.92 1.9
 0 8 7 0.51 0.31
 -1 8 7 17.77 0.61
 1 8 7 17.97 0.59
 -2 8 7 63.85 1.2
 2 8 7 64.41 1.33
 -3 8 7 216.71 4
 3 8 7 217.71 4.02
 -4 8 7 47.55 1.19
 4 8 7 45.55 1.21
 -5 8 7 42.21 1.28
 5 8 7 43.01 1.18
 -6 8 7 254.31 4.62
 6 8 7 258.53 4.74
 -7 8 7 48.67 1.3
 7 8 7 47.41 1.36
 -8 8 7 205.43 3.83
 8 8 7 209.34 4.09
 -9 8 7 108.15 2.53
 9 8 7 108.46 2.56
 -10 8 7 18.84 1.01
 10 8 7 16.33 1.03
 -11 8 7 12.34 1.32
 11 8 7 13.76 1.34
 -12 8 7 176.02 4.84
 12 8 7 173.19 4.8
 -13 8 7 8.93 1.08
 13 8 7 9.24 0.88
 -14 8 7 11.23 1.09
 14 8 7 12.54 1.2
 -15 8 7 21.47 1.45
 15 8 7 22.24 1.63
 -16 8 7 40.06 1.93
 16 8 7 44.62 2.11
 0 9 7 163.64 2.66
 -1 9 7 215.44 3.46
 1 9 7 215.01 3.39
 -2 9 7 99.41 1.94
 2 9 7 97.83 1.72
 -3 9 7 92.64 1.68
 3 9 7 89.85 1.74
 -4 9 7 13.81 0.83
 4 9 7 12.58 0.83
 -5 9 7 11.43 0.83
 5 9 7 9.85 0.76
 -6 9 7 77.12 1.74
 6 9 7 77.75 1.74
 -7 9 7 27.26 1.06
 7 9 7 26.92 0.99
 -8 9 7 34.29 1.24
 8 9 7 34.48 1.3
 -9 9 7 17.31 1.18
 9 9 7 19.55 1.14
 -10 9 7 13.85 1.23
 10 9 7 14.52 1.35
 -11 9 7 241.01 6.46
 11 9 7 254.04 6.54
 -12 9 7 16.92 1.51
 12 9 7 19.76 1.65
 -13 9 7 147.72 4.41
 13 9 7 144.43 4.66
 -14 9 7 67.84 2.83
 14 9 7 69.2 2.72
 -15 9 7 31.07 2.51
 15 9 7 33.37 2.63
 -16 9 7 20.19 3.07
 16 9 7 17.61 2.68
 0 10 7 40.61 1
 -1 10 7 206.44 3.3
 1 10 7 202.53 3.21
 -2 10 7 86.67 1.55
 2 10 7 83.97 1.52
 -3 10 7 266.63 4.16
 3 10 7 259.53 4.52
 -4 10 7 143.36 2.36
 4 10 7 141.72 2.39
 -5 10 7 52.59 1.55
 5 10 7 54.52 1.35
 -6 10 7 66.73 1.97
 6 10 7 68.15 2.01
 -7 10 7 83.89 2.21
 7 10 7 83.22 2.22
 -8 10 7 119.73 3.04
 8 10 7 114.07 3.34
 -9 10 7 12.36 1.2
 9 10 7 10.87 1.25
 -10 10 7 276.92 7.3
 10 10 7 275.55 7.08
 -11 10 7 38.95 1.88
 11 10 7 38.29 1.95
 -12 10 7 97.34 3.34
 12 10 7 99.9 3.66
 -13 10 7 86.29 2.91
 13 10 7 83.03 3.16
 -14 10 7 8.87 2.09
 14 10 7 12.62 2.04
 -15 10 7 13.47 2.59
 15 10 7 15.54 2.53
 0 11 7 56.6 1.35
 -1 11 7 69.07 1.52
 1 11 7 66.67 1.48
 -2 11 7 196.03 3.64
 2 11 7 199.95 3.68
 -3 11 7 13.14 0.71
 3 11 7 13.12 0.7
 -4 11 7 3.12 0.56
 4 11 7 3.21 0.45
 -5 11 7 232.34 5.28
 5 11 7 229.34 5.22
 -6 11 7 19.05 1.2
 6 11 7 18.52 1.15
 -7 11 7 24.18 1.44
 7 11 7 21.41 1.26
 -8 11 7 14.71 1.29
 8 11 7 13.48 1.28
 -9 11 7 27.33 1.52
 9 11 7 25.52 1.58
 -10 11 7 93.65 2.96
 10 11 7 98.9 3.22
 -11 11 7 90.95 3.22
 11 11 7 86.52 3.06
 -12 11 7 8.45 1.61
 12 11 7 7.8 2
 -13 11 7 38.99 2.58
 13 11 7 35.75 2.43
 -14 11 7 2.58 2.11
 14 11 7 0.08 1.8
 0 12 7 148.09 2.84
 -1 12 7 35.52 1.16
 1 12 7 34.02 1.09
 -2 12 7 163.28 3.13
 2 12 7 162.82 3.1
 -3 12 7 64.65 1.56
 3 12 7 64.17 1.43
 -4 12 7 38.74 1.21
 4 12 7 37.05 1.03
 -5 12 7 54.73 1.36
 5 12 7 56.53 1.39
 -6 12 7 0.86 1.02
 6 12 7 0.4 0.8
 -7 12 7 23.02 1.41
 7 12 7 22.6 1.32
 -8 12 7 1.91 1.17
 8 12 7 2.06 1.38
 -9 12 7 27.43 1.78
 9 12 7 29.47 1.88
 -10 12 7 26.5 1.81
 10 12 7 28.79 1.94
 -11 12 7 20.2 2.2
 11 12 7 22.09 1.86
 -12 12 7 20.87 2.2
 12 12 7 17.03 2.55
 -13 12 7 3.96 2.41
 13 12 7 3.37 2.56
 -14 12 7 20.97 4.14
 0 13 7 4.76 0.84
 -1 13 7 0.1 0.68
 1 13 7 0.58 0.64
 -2 13 7 13.2 0.97
 2 13 7 16.41 0.84
 -3 13 7 46.09 1.36
 3 13 7 47.17 1.31
 -4 13 7 63.25 1.62
 4 13 7 63.19 1.6
 -5 13 7 24.84 1.02
 5 13 7 24.09 0.98
 -6 13 7 13.38 1.31
 6 13 7 13.83 1.21
 -7 13 7 84.91 2.79
 7 13 7 89.42 2.96
 -8 13 7 16.54 1.96
 8 13 7 14.96 1.81
 -9 13 7 7.41 1.63
 9 13 7 7.01 2.11
 -10 13 7 34.51 2.03
 10 13 7 36.9 2.23
 -11 13 7 31.18 2.57
 11 13 7 28.48 2.65
 -12 13 7 1.82 2.43
 12 13 7 2.1 2.21
 0 14 7 2.28 0.95
 -1 14 7 10.35 1.02
 1 14 7 10.76 1.01
 -2 14 7 198.24 3.84
 2 14 7 191.03 3.68
 -3 14 7 46.91 1.47
 3 14 7 50.81 1.56
 -4 14 7 183.09 3.55
 4 14 7 170.5 3.36
 -5 14 7 159.43 3.44
 5 14 7 155.68 3.46
 -6 14 7 29.28 1.37
 6 14 7 26.64 1.37
 -7 14 7 91.03 3.13
 7 14 7 87.57 3.17
 -8 14 7 63.91 2.6
 8 14 7 60.24 2.76
 -9 14 7 2.33 1.92
 9 14 7 1.95 1.75
 -10 14 7 32.4 2.57
 10 14 7 33.51 2.58
 -11 14 7 7.98 2.84
 11 14 7 3.69 2.3
 0 15 7 15.84 1.28
 -1 15 7 16.54 1.34
 1 15 7 17.08 1.37
 -2 15 7 50.12 1.8
 2 15 7 48.31 1.67
 -3 15 7 70.05 2.02
 3 15 7 70.76 1.99
 -4 15 7 16.96 1.52
 4 15 7 17.86 1.48
 -5 15 7 0.54 1.19
 5 15 7 0.88 1.45
 -6 15 7 3.75 1.19
 6 15 7 5.03 1.14
 -7 15 7 16.62 2.13
 7 15 7 21.39 2.6
 -8 15 7 14.4 2.38
 8 15 7 14.18 2.59
 -9 15 7 26.08 2.63
 9 15 7 23.6 2.39
 -10 15 7 95.96 4.79
 10 15 7 96.73 4.4
 0 16 7 17.44 1.54
 -1 16 7 25.58 1.62
 1 16 7 29.15 1.7
 -2 16 7 3.61 1.34
 2 16 7 5.83 1.61
 -3 16 7 64.32 2.3
 3 16 7 63.96 2.24
 -4 16 7 20.25 1.72
 4 16 7 17.7 1.61
 -5 16 7 116.65 3.17
 5 16 7 107.49 2.97
 -6 16 7 2.46 1.52
 6 16 7 3.07 1.58
 -7 16 7 25.49 2.71
 7 16 7 23.53 2.55
 -8 16 7 80.82 3.72
 8 16 7 94.26 4.27
 0 17 7 76.09 2.63
 -1 17 7 12.56 1.89
 1 17 7 15.07 1.76
 -2 17 7 12.98 2.2
 2 17 7 9.75 1.89
 -3 17 7 4.19 2.08
 3 17 7 5.47 2.02
 -4 17 7 0.89 1.97
 4 17 7 1.8 1.78
 -5 17 7 13.95 2.73
 5 17 7 14.08 2.23
 0 0 8 221.77 4.85
 1 0 8 166.84 2.62
 2 0 8 1.23 0.24
 3 0 8 72.9 1.26
 4 0 8 90.62 1.53
 5 0 8 0.42 0.25
 6 0 8 1.77 0.35
 7 0 8 0.74 0.26
 8 0 8 78.37 1.42
 9 0 8 8.56 0.58
 10 0 8 34.8 0.86
 11 0 8 145.66 2.6
 12 0 8 301.01 5.4
 13 0 8 66.48 1.57
 14 0 8 7.88 0.83
 15 0 8 49.44 1.66
 16 0 8 78.12 2.18
 17 0 8 4.61 1.77
 18 0 8 22.58 2.16
 0 1 8 0.43 0.21
 -1 1 8 94.65 1.56
 1 1 8 94.4 1.55
 -2 1 8 1203.26 17.94
 2 1 8 1195.88 17.89
 -3 1 8 266.78 4.1
 3 1 8 259.01 3.98
 -4 1 8 13.53 0.47
 4 1 8 12.15 0.46
 -5 1 8 184.32 2.9
 5 1 8 180.74 2.83
 -6 1 8 189.95 3
 6 1 8 190.73 3.01
 -7 1 8 284.62 4.64
 7 1 8 291.52 4.51
 -8 1 8 32.32 0.8
 8 1 8 29.3 0.75
 -9 1 8 71.51 1.33
 9 1 8 70.9 1.35
 -10 1 8 84.24 1.54
 10 1 8 84.27 1.55
 -11 1 8 199.91 3.46
 11 1 8 197.81 3.49
 -12 1 8 234.04 4.99
 12 1 8 224.49 4.14
 -13 1 8 20.61 0.97
 13 1 8 21.8 0.92
 -14 1 8 10.31 1
 14 1 8 9.54 0.91
 -15 1 8 62.24 1.74
 15 1 8 62.14 1.74
 -16 1 8 7.19 1.26
 16 1 8 6.04 1.1
 -17 1 8 16.36 1.68
 17 1 8 17.54 1.8
 -18 1 8 56.51 2.57
 18 1 8 53.15 2.69
 0 2 8 27.74 0.62
 -1 2 8 146.59 2.33
 1 2 8 146.73 2.32
 -2 2 8 103.72 1.69
 2 2 8 102.54 1.68
 -3 2 8 75.61 1.3
 3 2 8 75.21 1.35
 -4 2 8 30.48 0.65
 4 2 8 30.79 0.67
 -5 2 8 246.22 3.95
 5 2 8 250.52 3.97
 -6 2 8 240.72 3.75
 6 2 8 241.53 3.77
 -7 2 8 116.72 1.94
 7 2 8 115.14 1.94
 -8 2 8 138.5 2.29
 8 2 8 138.5 2.28
 -9 2 8 29.68 0.78
 9 2 8 29 0.75
 -10 2 8 17.15 0.66
 10 2 8 16.92 0.6
 -11 2 8 15.7 0.71
 11 2 8 15.69 0.72
 -12 2 8 26.27 0.93
 12 2 8 23.3 0.93
 -13 2 8 33.95 1.2
 13 2 8 32.47 1.11
 -14 2 8 21.4 1.05
 14 2 8 20.96 1.2
 -15 2 8 29.85 1.52
 15 2 8 32.69 1.29
 -16 2 8 120.68 2.96
 16 2 8 119.75 3
 -17 2 8 54.23 2.33
 17 2 8 52.99 2.17
 -18 2 8 2.32 1.5
 18 2 8 2.87 2.12
 0 3 8 74.58 1.28
 -1 3 8 478.87 7.23
 1 3 8 465.56 7.04
 -2 3 8 779.86 11.65
 2 3 8 738.14 11.06
 -3 3 8 19.21 0.67
 3 3 8 18.96 0.69
 -4 3 8 950.13 16.45
 4 3 8 958.4 16.58
 -5 3 8 151.13 2.85
 5 3 8 150.51 3.09
 -6 3 8 75.71 1.66
 6 3 8 71.44 1.53
 -7 3 8 87.88 1.85
 7 3 8 88.15 1.9
 -8 3 8 263.06 4.08
 8 3 8 266.15 4.12
 -9 3 8 40.77 0.91
 9 3 8 40.88 0.96
 -10 3 8 42.13 1
 10 3 8 40.44 0.95
 -11 3 8 75.66 1.53
 11 3 8 76.22 1.6
 -12 3 8 30.44 1
 12 3 8 29.44 1.05
 -13 3 8 28.31 1.14
 13 3 8 27.15 1.02
 -14 3 8 61.81 1.59
 14 3 8 64.53 1.66
 -15 3 8 106.23 2.62
 15 3 8 109.63 2.67
 -16 3 8 36.98 1.64
 16 3 8 40.41 1.71
 -17 3 8 70.56 2.39
 17 3 8 74.21 2.5
 -18 3 8 26.01 2.07
 18 3 8 30.42 2.32
 0 4 8 29.26 0.67
 -1 4 8 154.25 2.43
 1 4 8 153.52 2.42
 -2 4 8 201.81 3.68
 2 4 8 204.27 3.75
 -3 4 8 317.19 5.66
 3 4 8 317.1 5.66
 -4 4 8 76.36 1.62
 4 4 8 75.77 1.61
 -5 4 8 93.19 1.94
 5 4 8 94.54 1.96
 -6 4 8 34.87 1.04
 6 4 8 34.52 1.04
 -7 4 8 80.23 1.7
 7 4 8 84.6 1.81
 -8 4 8 94.69 1.97
 8 4 8 92.98 1.94
 -9 4 8 117.19 2.32
 9 4 8 118.5 2.37
 -10 4 8 75.84 1.42
 10 4 8 80.48 1.47
 -11 4 8 1.26 0.49
 11 4 8 1.75 0.42
 -12 4 8 21.58 0.87
 12 4 8 20.53 0.8
 -13 4 8 2 0.66
 13 4 8 2.08 0.63
 -14 4 8 16.15 1.1
 14 4 8 15.16 1.06
 -15 4 8 52.75 1.8
 15 4 8 52.62 1.89
 -16 4 8 48.29 2
 16 4 8 47.16 1.92
 -17 4 8 43.28 2.1
 17 4 8 45.08 2.32
 -18 4 8 62.6 3.46
 18 4 8 68.9 3.57
 0 5 8 281.94 4.36
 -1 5 8 103.5 1.73
 1 5 8 104.4 1.75
 -2 5 8 116.65 2.26
 2 5 8 116.75 2.28
 -3 5 8 377.89 6.67
 3 5 8 375.92 6.67
 -4 5 8 94.36 1.94
 4 5 8 94.69 1.96
 -5 5 8 120.96 2.41
 5 5 8 124.1 2.46
 -6 5 8 328.69 5.88
 6 5 8 326.93 5.85
 -7 5 8 160.27 3.13
 7 5 8 162.89 3.1
 -8 5 8 21.38 0.91
 8 5 8 19.88 0.9
 -9 5 8 128.1 2.65
 9 5 8 137.2 2.75
 -10 5 8 1.42 0.6
 10 5 8 2.18 0.68
 -11 5 8 22.89 0.74
 11 5 8 23.48 0.77
 -12 5 8 39.48 1.11
 12 5 8 38.71 1.06
 -13 5 8 12.52 0.87
 13 5 8 11.31 0.86
 -14 5 8 28.38 1.35
 14 5 8 29.86 1.34
 -15 5 8 58.54 1.82
 15 5 8 61.33 2.28
 -16 5 8 2.49 1.35
 16 5 8 4.3 1.49
 -17 5 8 45.26 2.36
 17 5 8 44.2 2.17
 0 6 8 6.37 0.39
 -1 6 8 58.14 1.09
 1 6 8 58.33 1.1
 -2 6 8 302.71 5.43
 2 6 8 306.14 5.68
 -3 6 8 18.13 0.7
 3 6 8 17.73 0.75
 -4 6 8 76.11 1.67
 4 6 8 76.01 1.61
 -5 6 8 19.35 0.87
 5 6 8 20.07 0.87
 -6 6 8 149.24 3.09
 6 6 8 141.9 2.77
 -7 6 8 144.89 2.78
 7 6 8 145.76 2.83
 -8 6 8 43.43 1.36
 8 6 8 43.91 1.25
 -9 6 8 41.87 1.23
 9 6 8 45.38 1.23
 -10 6 8 5.17 0.86
 10 6 8 2.68 0.56
 -11 6 8 45.25 1.67
 11 6 8 44.59 1.61
 -12 6 8 68.12 2.03
 12 6 8 67.84 1.94
 -13 6 8 16.81 0.92
 13 6 8 15.82 0.87
 -14 6 8 10.94 1.08
 14 6 8 9.75 1.02
 -15 6 8 11.97 1.27
 15 6 8 14 1.33
 -16 6 8 25.39 1.66
 16 6 8 27.91 1.8
 -17 6 8 68.25 2.66
 17 6 8 64.96 2.61
 0 7 8 1.57 0.29
 -1 7 8 180.9 2.84
 1 7 8 179.55 2.83
 -2 7 8 5.32 0.63
 2 7 8 4.75 0.72
 -3 7 8 162.32 3.04
 3 7 8 163.06 3.13
 -4 7 8 46.23 1.21
 4 7 8 46.17 1.27
 -5 7 8 10.31 0.69
 5 7 8 11.2 0.72
 -6 7 8 66.84 1.56
 6 7 8 68.16 1.63
 -7 7 8 4.38 0.66
 7 7 8 6.03 0.64
 -8 7 8 12.85 0.82
 8 7 8 13.15 0.78
 -9 7 8 62.56 1.66
 9 7 8 60.54 1.61
 -10 7 8 236.55 5.34
 10 7 8 226.92 5.12
 -11 7 8 67.04 2.24
 11 7 8 65.84 2.29
 -12 7 8 57.77 2.29
 12 7 8 57.23 2.14
 -13 7 8 2.18 1.3
 13 7 8 4.47 1.55
 -14 7 8 7.71 1.51
 14 7 8 4.95 1.49
 -15 7 8 16.6 2.14
 15 7 8 11.56 1.96
 -16 7 8 89.37 3.92
 16 7 8 88.05 3.68
 -17 7 8 49.19 3.56
 17 7 8 39.28 5.19
 0 8 8 15.02 0.54
 -1 8 8 69.9 1.36
 1 8 8 72.05 1.32
 -2 8 8 71.4 1.43
 2 8 8 73.99 1.59
 -3 8 8 78.57 1.67
 3 8 8 81.93 1.79
 -4 8 8 133.5 2.63
 4 8 8 135.89 2.69
 -5 8 8 33.44 1.11
 5 8 8 32.57 1.03
 -6 8 8 35.65 1.14
 6 8 8 33.63 1.11
 -7 8 8 43.13 1.23
 7 8 8 44.26 1.23
 -8 8 8 78.16 1.9
 8 8 8 75.87 1.89
 -9 8 8 30.23 1.28
 9 8 8 26.34 1.12
 -10 8 8 73.52 2.51
 10 8 8 77.15 2.71
 -11 8 8 321.3 8.36
 11 8 8 326.18 8.39
 -12 8 8 46.65 2.23
 12 8 8 45.02 1.93
 -13 8 8 98.14 3.26
 13 8 8 93.68 3.34
 -14 8 8 24.78 2.09
 14 8 8 23.57 2.27
 -15 8 8 7.28 2.03
 15 8 8 5.55 1.88
 -16 8 8 4.53 2.66
 16 8 8 3.35 2.27
 0 9 8 0.72 0.33
 -1 9 8 157.41 2.53
 1 9 8 153.22 2.53
 -2 9 8 118.59 2
 2 9 8 112.59 1.99
 -3 9 8 122.84 2.45
 3 9 8 120.25 2.45
 -4 9 8 119.52 2.36
 4 9 8 116.34 2.34
 -5 9 8 32.21 1.06
 5 9 8 30.5 1.03
 -6 9 8 172.42 3.6
 6 9 8 176.14 3.83
 -7 9 8 117.9 2.63
 7 9 8 126.2 3.06
 -8 9 8 6.25 0.98
 8 9 8 4.5 1.04
 -9 9 8 190.14 4.41
 9 9 8 193.65 4.48
 -10 9 8 35.38 1.75
 10 9 8 33.02 1.59
 -11 9 8 108.32 3.41
 11 9 8 103.36 3.26
 -12 9 8 60.76 2.29
 12 9 8 58.97 2.39
 -13 9 8 2.95 1.89
 13 9 8 3.84 1.99
 -14 9 8 5.58 1.99
 14 9 8 3.99 1.63
 -15 9 8 8.89 2.45
 15 9 8 9.59 2.31
 0 10 8 0.54 0.4
 -1 10 8 15.29 0.63
 1 10 8 13.54 0.61
 -2 10 8 16.54 0.62
 2 10 8 15.57 0.63
 -3 10 8 37.26 1.1
 3 10 8 39.15 1.18
 -4 10 8 41.41 1.31
 4 10 8 40.72 1.22
 -5 10 8 34.45 1.33
 5 10 8 34.86 1.28
 -6 10 8 82.93 2.28
 6 10 8 78.52 2.6
 -7 10 8 41.93 1.59
 7 10 8 38.44 1.54
 -8 10 8 45.77 1.63
 8 10 8 45.34 1.61
 -9 10 8 79.97 2.65
 9 10 8 78.07 2.52
 -10 10 8 76.14 2.73
 10 10 8 75.34 2.68
 -11 10 8 9.45 1.48
 11 10 8 7.84 1.61
 -12 10 8 30.44 2.24
 12 10 8 31.94 2.06
 -13 10 8 7.93 1.66
 13 10 8 5.43 1.69
 -14 10 8 14.56 2.51
 14 10 8 11.77 2.56
 -15 10 8 32.39 3.21
 15 10 8 36.57 3.28
 0 11 8 1.17 0.51
 -1 11 8 0.94 0.38
 1 11 8 1.49 0.52
 -2 11 8 222.03 4.04
 2 11 8 218.55 3.98
 -3 11 8 84.13 1.77
 3 11 8 84.89 1.76
 -4 11 8 128.04 3.21
 4 11 8 128.8 3.16
 -5 11 8 72.91 2.21
 5 11 8 74.76 2.13
 -6 11 8 105.47 2.88
 6 11 8 101.6 2.69
 -7 11 8 153.22 3.87
 7 11 8 152.39 3.64
 -8 11 8 94.28 3.04
 8 11 8 93.81 3
 -9 11 8 54.23 2.15
 9 11 8 53.94 2.17
 -10 11 8 22.37 1.76
 10 11 8 25.96 2.37
 -11 11 8 2.84 1.42
 11 11 8 1.72 1.4
 -12 11 8 30.86 2.21
 12 11 8 32.09 2.31
 -13 11 8 4.26 2.21
 13 11 8 6.84 2.27
 -14 11 8 22.35 2.83
 14 11 8 26.74 2.8
 0 12 8 133.32 2.62
 -1 12 8 15 0.84
 1 12 8 14.94 0.83
 -2 12 8 6.76 0.72
 2 12 8 6.22 0.65
 -3 12 8 41.89 1.11
 3 12 8 40.05 1.05
 -4 12 8 13.08 1.1
 4 12 8 11.68 1.09
 -5 12 8 83.02 2.39
 5 12 8 87.37 2.51
 -6 12 8 23.68 1.55
 6 12 8 21.17 1.31
 -7 12 8 102.96 3.35
 7 12 8 98.01 3.19
 -8 12 8 6.44 1.57
 8 12 8 7.34 2.11
 -9 12 8 23.14 1.75
 9 12 8 23 1.78
 -10 12 8 23.12 1.85
 10 12 8 23.87 2.24
 -11 12 8 70.61 2.95
 11 12 8 72.94 2.91
 -12 12 8 13.13 2.35
 12 12 8 9.99 2.03
 -13 12 8 48.8 3.16
 13 12 8 47.69 3.05
 0 13 8 9.14 0.9
 -1 13 8 36.41 1.19
 1 13 8 34.92 1.13
 -2 13 8 97.02 2.14
 2 13 8 94.96 2.04
 -3 13 8 30.11 1.07
 3 13 8 27.52 1.03
 -4 13 8 140.34 3.06
 4 13 8 135.37 3.05
 -5 13 8 83.04 2.58
 5 13 8 82.93 2.48
 -6 13 8 2.17 1.37
 6 13 8 1.43 1.25
 -7 13 8 74.37 2.65
 7 13 8 80.13 3.01
 -8 13 8 15.87 1.95
 8 13 8 18.23 1.96
 -9 13 8 13.99 1.78
 9 13 8 19.13 2.46
 -10 13 8 89.84 3.28
 10 13 8 98.28 3.53
 -11 13 8 0.29 2.14
 11 13 8 4.69 2.42
 -12 13 8 147.18 5.09
 12 13 8 141.32 5.08
 0 14 8 10.35 1.02
 -1 14 8 34.56 1.33
 1 14 8 34.89 1.39
 -2 14 8 38.87 1.52
 2 14 8 35.6 1.35
 -3 14 8 16.28 1.12
 3 14 8 15.61 1.11
 -4 14 8 0.45 0.84
 4 14 8 1.66 0.74
 -5 14 8 30.42 1.82
 5 14 8 32.62 2
 -6 14 8 20.35 2.12
 6 14 8 14.96 2.23
 -7 14 8 80.42 3.12
 7 14 8 83.44 3.41
 -8 14 8 9.11 1.95
 8 14 8 10.62 2.06
 -9 14 8 52.75 3.07
 9 14 8 49.56 2.87
 -10 14 8 56.8 3.11
 10 14 8 59.52 3.41
 -11 14 8 33.4 3.19
 11 14 8 28.42 4.53
 0 15 8 6.46 1.36
 -1 15 8 19.5 1.44
 1 15 8 20.33 1.32
 -2 15 8 27.8 1.55
 2 15 8 24.47 1.47
 -3 15 8 20.39 1.54
 3 15 8 17.28 1.3
 -4 15 8 121.37 2.93
 4 15 8 120.24 2.94
 -5 15 8 7.17 1.7
 5 15 8 6.42 1.87
 -6 15 8 107.83 3.56
 6 15 8 105.65 3.64
 -7 15 8 32.8 2.59
 7 15 8 34.26 2.62
 -8 15 8 51.8 2.97
 8 15 8 47.13 2.7
 -9 15 8 32.16 3.71
 9 15 8 33.22 3.13
 0 16 8 4.8 1.47
 -1 16 8 73.23 2.32
 1 16 8 76.11 2.41
 -2 16 8 32.16 1.84
 2 16 8 37.2 1.94
 -3 16 8 112.21 3.3
 3 16 8 103.51 3
 -4 16 8 5.44 1.56
 4 16 8 3.34 1.43
 -5 16 8 16.65 2.52
 5 16 8 18.12 2.61
 -6 16 8 23.67 3.04
 6 16 8 20.29 2.78
 -7 16 8 28.43 2.89
 7 16 8 37.24 3.23
 0 17 8 31.26 2.23
 -1 17 8 3.39 1.67
 1 17 8 1.98 1.95
 -2 17 8 77.7 3.1
 2 17 8 73.73 2.86
 -3 17 8 18.62 2.97
 3 17 8 19.75 2.54
 -4 17 8 124.71 5.17
 4 17 8 117.91 6.36
 0 0 9 0.14 0.29
 1 0 9 173.89 2.75
 2 0 9 7.64 0.44
 3 0 9 108.71 1.95
 4 0 9 120.01 1.98
 5 0 9 5.9 0.42
 6 0 9 161.46 2.62
 7 0 9 1.63 0.34
 8 0 9 108.45 1.85
 9 0 9 0.87 0.47
 10 0 9 228.52 3.65
 11 0 9 60.39 1.43
 12 0 9 30.35 1.01
 13 0 9 2.07 0.63
 14 0 9 193.43 3.64
 15 0 9 47.37 1.64
 16 0 9 22.24 1.54
 17 0 9 1 1.53
 18 0 9 3.67 2.46
 0 1 9 781.93 11.77
 -1 1 9 364.61 5.56
 1 1 9 368.87 5.62
 -2 1 9 78.09 1.38
 2 1 9 77.17 1.35
 -3 1 9 50.31 1
 3 1 9 48.91 0.96
 -4 1 9 14.49 0.49
 4 1 9 13.08 0.48
 -5 1 9 28.14 0.68
 5 1 9 28.74 0.69
 -6 1 9 35.15 0.79
 6 1 9 34.84 0.78
 -7 1 9 119.18 2
 7 1 9 116.71 2.02
 -8 1 9 74.92 1.38
 8 1 9 75.31 1.41
 -9 1 9 69.03 1.33
 9 1 9 71.03 1.49
 -10 1 9 23.22 0.78
 10 1 9 23.37 0.76
 -11 1 9 32.81 1
 11 1 9 31.32 0.93
 -12 1 9 54.54 1.38
 12 1 9 54.87 1.42
 -13 1 9 57.06 1.49
 13 1 9 57.62 1.51
 -14 1 9 6.85 0.86
 14 1 9 7.66 0.8
 -15 1 9 31.31 1.32
 15 1 9 32.52 1.47
 -16 1 9 48.62 1.71
 16 1 9 51.88 1.83
 -17 1 9 45.23 2.08
 17 1 9 43.69 2.33
 -18 1 9 3.45 2.62
 18 1 9 3.99 2.89
 0 2 9 145.83 2.32
 -1 2 9 61.08 1.15
 1 2 9 62.58 1.14
 -2 2 9 235.46 3.66
 2 2 9 233.26 3.63
 -3 2 9 827.8 12.41
 3 2 9 835.54 12.52
 -4 2 9 200.54 3.13
 4 2 9 197.45 3.1
 -5 2 9 279.57 4.33
 5 2 9 274.58 4.24
 -6 2 9 36.24 0.78
 6 2 9 38.91 0.83
 -7 2 9 11.57 0.51
 7 2 9 11.17 0.48
 -8 2 9 68.22 1.27
 8 2 9 68.34 1.27
 -9 2 9 38.92 0.91
 9 2 9 38.85 0.91
 -10 2 9 79.76 1.56
 10 2 9 78.6 1.45
 -11 2 9 297.56 5.75
 11 2 9 290.02 5.2
 -12 2 9 23.13 0.95
 12 2 9 26.06 0.98
 -13 2 9 41.75 1.36
 13 2 9 41.47 1.29
 -14 2 9 71.02 1.73
 14 2 9 72.88 1.91
 -15 2 9 4.31 1.05
 15 2 9 4.31 1.03
 -16 2 9 25.99 1.7
 16 2 9 28.33 1.69
 -17 2 9 34.13 2.07
 17 2 9 34.19 1.99
 -18 2 9 29.36 3.01
 18 2 9 31.14 3.22
 0 3 9 2.86 0.33
 -1 3 9 215.92 3.37
 1 3 9 215.82 3.35
 -2 3 9 358.75 5.49
 2 3 9 351.46 5.38
 -3 3 9 274.41 4.92
 3 3 9 275.65 4.95
 -4 3 9 272.44 4.92
 4 3 9 269.76 4.85
 -5 3 9 38.03 1.06
 5 3 9 40.04 1.08
 -6 3 9 66.05 1.47
 6 3 9 65.17 1.46
 -7 3 9 36.77 1.04
 7 3 9 37.87 1.03
 -8 3 9 18.22 0.86
 8 3 9 15.38 0.83
 -9 3 9 223.76 3.51
 9 3 9 222.44 3.51
 -10 3 9 121.53 2.19
 10 3 9 123.86 2.21
 -11 3 9 45.86 1.21
 11 3 9 47.56 1.22
 -12 3 9 31.24 1.05
 12 3 9 33.17 1.02
 -13 3 9 54.59 1.53
 13 3 9 58.56 1.48
 -14 3 9 4.81 0.9
 14 3 9 2.9 0.88
 -15 3 9 100.15 2.52
 15 3 9 103.09 2.66
 -16 3 9 23.09 1.74
 16 3 9 23.03 1.8
 -17 3 9 42.97 2.09
 17 3 9 41.45 2.08
 0 4 9 85.49 1.45
 -1 4 9 86.4 1.55
 1 4 9 86.01 1.72
 -2 4 9 88.99 1.84
 2 4 9 86.74 1.8
 -3 4 9 146.42 2.78
 3 4 9 145.68 2.73
 -4 4 9 74.25 1.6
 4 4 9 76.53 1.66
 -5 4 9 27.39 0.91
 5 4 9 26.94 0.97
 -6 4 9 78.52 1.72
 6 4 9 79.16 1.89
 -7 4 9 37.02 1.05
 7 4 9 38.63 1.09
 -8 4 9 79.13 1.74
 8 4 9 81.03 1.82
 -9 4 9 170.27 3.26
 9 4 9 169.29 3.26
 -10 4 9 22.4 1.03
 10 4 9 21.88 1.01
 -11 4 9 109.76 2.5
 11 4 9 113.41 2.83
 -12 4 9 43.08 1.14
 12 4 9 46.75 1.24
 -13 4 9 117.56 2.4
 13 4 9 115.54 2.36
 -14 4 9 6.5 1.1
 14 4 9 5.9 1.03
 -15 4 9 12.32 1.29
 15 4 9 13.77 1.34
 -16 4 9 73.56 2.22
 16 4 9 77.58 2.43
 -17 4 9 59.42 2.43
 17 4 9 60.01 2.3
 0 5 9 8.22 0.45
 -1 5 9 50.83 0.98
 1 5 9 52.04 0.99
 -2 5 9 0.63 0.34
 2 5 9 1.55 0.43
 -3 5 9 174.17 3.55
 3 5 9 174.83 3.42
 -4 5 9 242.21 4.42
 4 5 9 245.66 4.49
 -5 5 9 355.37 6.33
 5 5 9 367.23 6.56
 -6 5 9 57.4 1.42
 6 5 9 54.86 1.42
 -7 5 9 173.6 3.28
 7 5 9 174.06 3.29
 -8 5 9 10.04 0.76
 8 5 9 10.01 0.74
 -9 5 9 30.66 1.18
 9 5 9 30.6 1.14
 -10 5 9 172.28 3.61
 10 5 9 175.04 3.64
 -11 5 9 69.85 2.11
 11 5 9 67.49 1.98
 -12 5 9 50.55 1.68
 12 5 9 45.63 1.63
 -13 5 9 59.76 2.46
 13 5 9 58.16 2.41
 -14 5 9 18.85 1.16
 14 5 9 19.76 1.2
 -15 5 9 28.45 1.54
 15 5 9 29.14 1.52
 -16 5 9 4.61 1.44
 16 5 9 2.25 1.44
 -17 5 9 11.95 2.14
 17 5 9 9.2 1.94
 0 6 9 0.7 0.27
 -1 6 9 24.24 0.63
 1 6 9 23.88 0.61
 -2 6 9 77.56 1.66
 2 6 9 76.94 1.81
 -3 6 9 184.15 3.43
 3 6 9 184.32 3.43
 -4 6 9 147.13 2.84
 4 6 9 147.24 2.93
 -5 6 9 457.44 8.08
 5 6 9 447.44 7.92
 -6 6 9 103.89 2.13
 6 6 9 108.2 2.2
 -7 6 9 139.65 2.7
 7 6 9 135.03 2.66
 -8 6 9 16.03 0.81
 8 6 9 15.56 0.77
 -9 6 9 90.49 2.17
 9 6 9 91.62 2.12
 -10 6 9 30.5 1.21
 10 6 9 30.71 1.2
 -11 6 9 82.28 2.37
 11 6 9 82.74 2.37
 -12 6 9 14.37 1.4
 12 6 9 13.07 1.24
 -13 6 9 50.44 2.09
 13 6 9 47.27 2.2
 -14 6 9 17.82 1.78
 14 6 9 19.33 1.97
 -15 6 9 21.5 2.08
 15 6 9 21.59 2.57
 -16 6 9 25.5 2.66
 16 6 9 22.58 2.57
 0 7 9 219.51 3.45
 -1 7 9 136.69 2.21
 1 7 9 137.49 2.24
 -2 7 9 139.05 2.68
 2 7 9 138.99 2.71
 -3 7 9 131.18 2.55
 3 7 9 130.08 2.58
 -4 7 9 46.78 1.27
 4 7 9 43.9 1.18
 -5 7 9 85.52 1.88
 5 7 9 80.58 1.81
 -6 7 9 72.08 1.9
 6 7 9 74.8 1.77
 -7 7 9 5.47 0.66
 7 7 9 5.84 0.72
 -8 7 9 1.35 0.55
 8 7 9 2.72 0.73
 -9 7 9 1.79 0.73
 9 7 9 1.23 0.69
 -10 7 9 7.89 1.1
 10 7 9 5.12 1.02
 -11 7 9 61.22 2.71
 11 7 9 66.09 2.25
 -12 7 9 221.84 6.01
 12 7 9 234.09 6.19
 -13 7 9 52.31 2.32
 13 7 9 53.88 2.41
 -14 7 9 10.26 1.83
 14 7 9 16.31 2.02
 -15 7 9 6.43 2.1
 15 7 9 9.24 2.22
 -16 7 9 0.59 2.3
 16 7 9 0.45 2.01
 0 8 9 473.28 7.17
 -1 8 9 113.32 1.93
 1 8 9 112.71 2.09
 -2 8 9 72.98 1.68
 2 8 9 70.65 1.59
 -3 8 9 30.61 0.97
 3 8 9 30.35 1.01
 -4 8 9 16.76 0.9
 4 8 9 14.24 0.83
 -5 8 9 56.65 1.38
 5 8 9 59.84 1.64
 -6 8 9 14.32 0.97
 6 8 9 13.91 0.82
 -7 8 9 21.4 1.04
 7 8 9 22.18 1.1
 -8 8 9 15.89 0.98
 8 8 9 16.74 0.96
 -9 8 9 77.16 2.22
 9 8 9 75.49 2.16
 -10 8 9 6.28 1.3
 10 8 9 2.01 1.14
 -11 8 9 225.14 5.98
 11 8 9 222.18 5.94
 -12 8 9 2.95 1.24
 12 8 9 3.23 1.35
 -13 8 9 79.47 2.94
 13 8 9 81.96 3.19
 -14 8 9 26.47 2.23
 14 8 9 27.38 2.43
 -15 8 9 61.49 3.16
 15 8 9 60.33 3.22
 -16 8 9 17.85 4.18
 16 8 9 2.58 4.06
 0 9 9 188.77 3.06
 -1 9 9 6.58 0.52
 1 9 9 6.83 0.48
 -2 9 9 414.57 7.37
 2 9 9 415.38 7.34
 -3 9 9 3.5 0.61
 3 9 9 2.07 0.59
 -4 9 9 250.53 5
 4 9 9 242 4.83
 -5 9 9 14.27 0.92
 5 9 9 12.91 0.9
 -6 9 9 2.91 0.8
 6 9 9 1.79 0.8
 -7 9 9 73.78 2.08
 7 9 9 73.37 2.03
 -8 9 9 66.14 1.96
 8 9 9 67.92 2.01
 -9 9 9 21.46 1.47
 9 9 9 21.51 1.38
 -10 9 9 32.6 1.85
 10 9 9 33.48 1.89
 -11 9 9 15.01 1.45
 11 9 9 13.64 1.63
 -12 9 9 66.93 2.6
 12 9 9 66.89 2.86
 -13 9 9 2.04 1.45
 13 9 9 2.2 1.6
 -14 9 9 23.72 2.26
 14 9 9 27.78 2.67
 -15 9 9 70.7 3.86
 15 9 9 71.98 3.15
 0 10 9 0.35 0.39
 -1 10 9 54.73 1.25
 1 10 9 55.99 1.44
 -2 10 9 44.26 1.46
 2 10 9 41.94 1.43
 -3 10 9 268.71 6.01
 3 10 9 263.49 5.81
 -4 10 9 29.16 1.26
 4 10 9 27.59 1.25
 -5 10 9 122.29 3.6
 5 10 9 118.82 3
 -6 10 9 32.89 1.43
 6 10 9 33.53 1.43
 -7 10 9 13.1 1.13
 7 10 9 15.19 1.28
 -8 10 9 63.82 2.05
 8 10 9 67.47 2.01
 -9 10 9 20.94 1.47
 9 10 9 19.82 1.59
 -10 10 9 69.92 2.49
 10 10 9 67.09 2.94
 -11 10 9 22.7 1.84
 11 10 9 20.03 1.93
 -12 10 9 93.16 3.33
 12 10 9 87.47 3.34
 -13 10 9 14.56 2.25
 13 10 9 17.44 2.26
 -14 10 9 25.74 2.58
 14 10 9 25.05 2.41
 0 11 9 62.31 1.51
 -1 11 9 29.45 0.96
 1 11 9 28.94 0.9
 -2 11 9 26.77 0.83
 2 11 9 23.41 0.76
 -3 11 9 51.79 1.93
 3 11 9 50.36 1.61
 -4 11 9 193.51 4.7
 4 11 9 185.38 4.34
 -5 11 9 1.68 0.78
 5 11 9 1.04 1.01
 -6 11 9 57.98 2
 6 11 9 54.87 1.8
 -7 11 9 86.02 2.57
 7 11 9 85.22 2.41
 -8 11 9 55.55 2.13
 8 11 9 61.77 2.42
 -9 11 9 77.43 2.75
 9 11 9 74.43 2.79
 -10 11 9 5.24 1.56
 10 11 9 1.01 1.52
 -11 11 9 14.92 2.25
 11 11 9 13.05 2.39
 -12 11 9 78.69 3.34
 12 11 9 81.92 3.28
 -13 11 9 40.26 2.91
 13 11 9 46.14 3.35
 0 12 9 0.44 0.62
 -1 12 9 21.77 1.02
 1 12 9 19.94 0.9
 -2 12 9 13.33 0.8
 2 12 9 11.71 0.8
 -3 12 9 230.5 5.29
 3 12 9 215.49 5.8
 -4 12 9 39.53 1.5
 4 12 9 41.86 1.5
 -5 12 9 17.84 1.4
 5 12 9 14.04 1.29
 -6 12 9 43.86 1.96
 6 12 9 38.97 1.7
 -7 12 9 62.68 2.47
 7 12 9 60.56 2.53
 -8 12 9 95.77 3.15
 8 12 9 94.11 3.21
 -9 12 9 23.94 1.92
 9 12 9 24.31 1.95
 -10 12 9 13.8 1.87
 10 12 9 19.93 2.27
 -11 12 9 71.9 3.38
 11 12 9 68.57 3.01
 -12 12 9 27.15 2.55
 12 12 9 27.27 2.38
 0 13 9 11.68 0.98
 -1 13 9 16.27 1.03
 1 13 9 16.78 0.96
 -2 13 9 6.51 0.79
 2 13 9 9.33 0.88
 -3 13 9 17.46 1.51
 3 13 9 12.69 1.5
 -4 13 9 125.56 3.32
 4 13 9 127.5 3.81
 -5 13 9 69.06 2.51
 5 13 9 70.12 2.46
 -6 13 9 42.1 2.18
 6 13 9 38.45 2.18
 -7 13 9 12.32 1.52
 7 13 9 9.4 1.64
 -8 13 9 45.87 2.42
 8 13 9 44.33 2.67
 -9 13 9 2.11 1.83
 9 13 9 1.91 2.07
 -10 13 9 36.61 2.99
 10 13 9 38.2 2.68
 -11 13 9 14.33 2.39
 11 13 9 15.74 2.51
 0 14 9 17.48 1.29
 -1 14 9 36.11 1.44
 1 14 9 33.76 1.28
 -2 14 9 1.37 0.94
 2 14 9 1.05 1.04
 -3 14 9 22.09 1.78
 3 14 9 23.38 1.92
 -4 14 9 68.23 2.74
 4 14 9 75.12 2.62
 -5 14 9 3.35 1.86
 5 14 9 8.57 2.02
 -6 14 9 36.84 2.27
 6 14 9 37.39 2.78
 -7 14 9 12.23 1.98
 7 14 9 15.66 2.62
 -8 14 9 16.96 2.87
 8 14 9 9.89 2.29
 -9 14 9 26.98 2.75
 9 14 9 25.73 2.54
 -10 14 9 14.45 2.79
 10 14 9 16.77 2.91
 0 15 9 31.79 1.65
 -1 15 9 38.64 1.6
 1 15 9 39.88 1.8
 -2 15 9 14.42 1.36
 2 15 9 15.45 1.4
 -3 15 9 46.25 2.38
 3 15 9 46.58 2.22
 -4 15 9 4.74 1.86
 4 15 9 7.68 2.03
 -5 15 9 2.04 2.03
 5 15 9 1.55 1.86
 -6 15 9 82.08 3.57
 6 15 9 87.8 3.38
 -7 15 9 0.86 2.06
 7 15 9 3.54 1.93
 -8 15 9 14.96 2.79
 8 15 9 16.39 2.56
 0 16 9 4.98 1.83
 -1 16 9 52.23 2.1
 1 16 9 53.1 2.35
 -2 16 9 20.34 1.79
 2 16 9 19.43 1.78
 -3 16 9 27.4 2.6
 3 16 9 29.8 2.76
 -4 16 9 4.9 2.4
 4 16 9 6.16 2.53
 -5 16 9 79.67 3.74
 5 16 9 83.66 4.03
 -6 16 9 9.35 3.02
 6 16 9 13.08 3.72
 0 17 9 25.09 3.56
 -1 17 9 11.14 4.67
 1 17 9 6.36 4.57
 0 0 10 495.09 10.57
 1 0 10 225.36 3.52
 2 0 10 122.87 2.04
 3 0 10 30.18 0.76
 4 0 10 28.07 0.73
 5 0 10 10.05 0.58
 6 0 10 46.35 0.97
 7 0 10 8.18 0.55
 8 0 10 66.76 1.28
 9 0 10 129.8 2.21
 10 0 10 4.7 0.53
 11 0 10 160.08 3.04
 12 0 10 178.89 3.41
 13 0 10 20.02 1.23
 14 0 10 2.09 0.99
 15 0 10 26.96 1.46
 16 0 10 65.18 2.12
 17 0 10 186.01 3.98
 0 1 10 78.87 1.4
 -1 1 10 241.53 3.75
 1 1 10 242.9 3.77
 -2 1 10 113.76 1.89
 2 1 10 112.28 1.89
 -3 1 10 41.32 0.84
 3 1 10 42.72 0.87
 -4 1 10 5.53 0.43
 4 1 10 5.77 0.45
 -5 1 10 139.46 2.28
 5 1 10 135.57 2.24
 -6 1 10 131.07 2.16
 6 1 10 133.78 2.22
 -7 1 10 63.99 1.25
 7 1 10 64.51 1.22
 -8 1 10 39.66 0.97
 8 1 10 39.62 0.96
 -9 1 10 102.47 1.79
 9 1 10 103.25 1.83
 -10 1 10 46.01 1.11
 10 1 10 45.5 1.14
 -11 1 10 62.98 1.48
 11 1 10 63.85 1.53
 -12 1 10 150.81 3.05
 12 1 10 151.41 2.96
 -13 1 10 16.57 1.12
 13 1 10 18.84 1.04
 -14 1 10 3.47 0.92
 14 1 10 3.9 1.07
 -15 1 10 27.01 1.47
 15 1 10 25.74 1.35
 -16 1 10 24.59 1.57
 16 1 10 25.06 1.65
 -17 1 10 9.47 2.23
 17 1 10 12.33 2.02
 0 2 10 0.91 0.26
 -1 2 10 134.01 2.18
 1 2 10 134.79 2.21
 -2 2 10 43.88 0.89
 2 2 10 46.28 0.9
 -3 2 10 302.02 4.65
 3 2 10 301.26 4.63
 -4 2 10 508.84 7.69
 4 2 10 508.03 7.68
 -5 2 10 146.62 2.4
 5 2 10 144.74 2.36
 -6 2 10 329.96 5.04
 6 2 10 329.02 5.03
 -7 2 10 68.18 1.27
 7 2 10 65.57 1.24
 -8 2 10 109.44 1.87
 8 2 10 111.3 1.89
 -9 2 10 5.46 0.51
 9 2 10 4.19 0.5
 -10 2 10 78.58 1.58
 10 2 10 78.18 1.55
 -11 2 10 80.79 1.76
 11 2 10 81.21 1.76
 -12 2 10 5.29 0.77
 12 2 10 6.32 0.72
 -13 2 10 16.29 0.99
 13 2 10 14.68 0.96
 -14 2 10 8.83 1.17
 14 2 10 7.2 1.02
 -15 2 10 26.26 1.39
 15 2 10 28.23 1.45
 -16 2 10 70.75 2.47
 16 2 10 75.25 2.6
 -17 2 10 16.85 2.01
 17 2 10 9.9 1.91
 0 3 10 32.58 0.75
 -1 3 10 209.43 3.3
 1 3 10 209.09 3.28
 -2 3 10 79.94 1.38
 2 3 10 83.04 1.43
 -3 3 10 180.1 3.36
 3 3 10 184.49 3.44
 -4 3 10 186.97 3.48
 4 3 10 188.96 3.52
 -5 3 10 23.37 0.87
 5 3 10 21.86 0.87
 -6 3 10 20.79 0.84
 6 3 10 21.02 0.84
 -7 3 10 71.92 1.69
 7 3 10 72.75 1.7
 -8 3 10 31.12 1.01
 8 3 10 29.83 0.98
 -9 3 10 54.19 1.56
 9 3 10 50.04 1.32
 -10 3 10 34.95 1.22
 10 3 10 34.24 1.22
 -11 3 10 53.36 1.29
 11 3 10 53.1 1.31
 -12 3 10 42.03 1.23
 12 3 10 41.81 1.18
 -13 3 10 31.52 1.14
 13 3 10 30.98 1.19
 -14 3 10 71.57 1.84
 14 3 10 73.04 1.84
 -15 3 10 40.23 1.7
 15 3 10 43.14 1.72
 -16 3 10 1.01 1.6
 16 3 10 0.84 1.39
 -17 3 10 48.24 2.53
 17 3 10 46.65 2.49
 0 4 10 1.44 0.3
 -1 4 10 75.81 1.35
 1 4 10 77.31 1.37
 -2 4 10 71.87 1.61
 2 4 10 70.89 1.55
 -3 4 10 324.85 5.9
 3 4 10 319.22 5.96
 -4 4 10 17.8 0.75
 4 4 10 16.66 0.75
 -5 4 10 20.23 0.84
 5 4 10 19.8 0.89
 -6 4 10 29.9 0.97
 6 4 10 29.68 1.05
 -7 4 10 127.39 2.52
 7 4 10 123.16 2.45
 -8 4 10 152.6 2.96
 8 4 10 151.39 2.97
 -9 4 10 233.4 4.73
 9 4 10 238.13 4.79
 -10 4 10 280.95 5.56
 10 4 10 277.34 5.56
 -11 4 10 64.87 1.91
 11 4 10 63.43 1.9
 -12 4 10 102.47 2.66
 12 4 10 98.32 2.54
 -13 4 10 10.04 1.36
 13 4 10 13.82 1.33
 -14 4 10 108.09 2.55
 14 4 10 104.33 2.98
 -15 4 10 25.72 1.44
 15 4 10 27.47 1.65
 -16 4 10 32.16 1.9
 16 4 10 32.86 2.05
 -17 4 10 27.5 3.32
 17 4 10 35.34 3.58
 0 5 10 27.81 0.69
 -1 5 10 57.65 1.07
 1 5 10 55.7 1.06
 -2 5 10 58.09 1.4
 2 5 10 59.17 1.38
 -3 5 10 154.94 2.96
 3 5 10 157.61 2.99
 -4 5 10 76.98 1.67
 4 5 10 75.38 1.66
 -5 5 10 55.01 1.37
 5 5 10 56.97 1.41
 -6 5 10 100.51 2.06
 6 5 10 99.52 2.1
 -7 5 10 7.2 0.72
 7 5 10 7.54 0.72
 -8 5 10 9.98 0.81
 8 5 10 11.3 0.92
 -9 5 10 126.55 2.8
 9 5 10 130.67 3.25
 -10 5 10 17.49 1.12
 10 5 10 20.03 1.16
 -11 5 10 8.95 1.25
 11 5 10 7.95 1.27
 -12 5 10 24.2 1.37
 12 5 10 20.56 1.26
 -13 5 10 109.69 3.52
 13 5 10 106.75 3.59
 -14 5 10 22.01 1.9
 14 5 10 26.7 1.98
 -15 5 10 3.62 1.63
 15 5 10 3.54 2.1
 -16 5 10 54.38 3.05
 16 5 10 53.38 3.1
 0 6 10 183.47 2.9
 -1 6 10 177.69 2.8
 1 6 10 175.07 2.77
 -2 6 10 109.35 2.19
 2 6 10 110.71 2.2
 -3 6 10 31 0.98
 3 6 10 31.55 1
 -4 6 10 52.66 1.31
 4 6 10 52.13 1.28
 -5 6 10 156.48 3.09
 5 6 10 153.71 2.94
 -6 6 10 85.03 1.89
 6 6 10 85.11 1.85
 -7 6 10 188.56 3.93
 7 6 10 185.4 3.75
 -8 6 10 52.49 1.48
 8 6 10 52.96 1.52
 -9 6 10 136.51 2.99
 9 6 10 135.99 2.94
 -10 6 10 35.34 1.33
 10 6 10 35.27 1.4
 -11 6 10 28.58 1.46
 11 6 10 32.18 1.5
 -12 6 10 47.08 1.96
 12 6 10 50.24 2.09
 -13 6 10 52.26 2.42
 13 6 10 53.95 2.46
 -14 6 10 11.13 1.75
 14 6 10 15.45 2.27
 -15 6 10 34.63 2.46
 15 6 10 31.63 2.65
 -16 6 10 7.02 2.94
 16 6 10 9.78 2.42
 0 7 10 246.39 3.93
 -1 7 10 78.36 1.51
 1 7 10 80.54 1.43
 -2 7 10 17.77 0.81
 2 7 10 18.97 0.8
 -3 7 10 1.56 0.64
 3 7 10 0.67 0.46
 -4 7 10 73.31 1.64
 4 7 10 70.96 1.65
 -5 7 10 34.55 1.16
 5 7 10 35.73 1.15
 -6 7 10 76.66 1.91
 6 7 10 70.49 1.72
 -7 7 10 73.95 1.89
 7 7 10 71.02 1.8
 -8 7 10 35.37 1.23
 8 7 10 35.03 1.24
 -9 7 10 3.19 0.85
 9 7 10 1.92 0.73
 -10 7 10 38.58 1.68
 10 7 10 38.74 1.82
 -11 7 10 42.21 1.96
 11 7 10 38.31 1.83
 -12 7 10 77.96 2.8
 12 7 10 76.88 2.87
 -13 7 10 12.71 1.6
 13 7 10 11.51 2.01
 -14 7 10 27.7 2.02
 14 7 10 36 2.92
 -15 7 10 55.82 3.59
 15 7 10 53.87 3.01
 -16 7 10 29.63 5.74
 0 8 10 5.62 0.46
 -1 8 10 31.4 0.73
 1 8 10 33 0.78
 -2 8 10 246.45 4.5
 2 8 10 239.28 4.41
 -3 8 10 28.39 1.08
 3 8 10 26.41 1.03
 -4 8 10 26.89 0.97
 4 8 10 25.17 0.95
 -5 8 10 138.77 2.97
 5 8 10 142.31 3.04
 -6 8 10 19.89 0.99
 6 8 10 17.57 1.01
 -7 8 10 90.8 2.21
 7 8 10 85.42 2.09
 -8 8 10 7.97 0.87
 8 8 10 8.68 0.92
 -9 8 10 61.38 2.22
 9 8 10 58.38 2.17
 -10 8 10 55.14 2.1
 10 8 10 53.33 2.14
 -11 8 10 94.45 3.1
 11 8 10 90.66 3.17
 -12 8 10 3.99 1.73
 12 8 10 5.3 1.95
 -13 8 10 51.21 2.75
 13 8 10 52.24 2.73
 -14 8 10 26.94 2.58
 14 8 10 30.95 2.51
 -15 8 10 39.26 2.81
 15 8 10 40.9 2.67
 0 9 10 16.75 0.7
 -1 9 10 23.97 0.71
 1 9 10 24.77 0.71
 -2 9 10 56.66 1.52
 2 9 10 54.23 1.42
 -3 9 10 53.07 1.47
 3 9 10 54.99 1.6
 -4 9 10 1.52 0.55
 4 9 10 2.32 0.63
 -5 9 10 49.66 1.57
 5 9 10 50.77 1.69
 -6 9 10 4.7 1.03
 6 9 10 4.96 0.82
 -7 9 10 21.82 1.27
 7 9 10 23.87 1.29
 -8 9 10 76.35 2.27
 8 9 10 73.69 2.23
 -9 9 10 71.64 2.35
 9 9 10 71.53 2.52
 -10 9 10 121.57 3.65
 10 9 10 121.29 3.81
 -11 9 10 45.9 2.24
 11 9 10 45.37 2.27
 -12 9 10 58.68 2.62
 12 9 10 62.2 2.79
 -13 9 10 20.36 2.05
 13 9 10 22.17 2.35
 -14 9 10 40.54 2.78
 14 9 10 42.43 2.86
 0 10 10 1.83 0.59
 -1 10 10 32.03 1.02
 1 10 10 34.81 1.09
 -2 10 10 12.82 1
 2 10 10 12.84 1.12
 -3 10 10 535.99 11.57
 3 10 10 557.41 11.98
 -4 10 10 61.68 1.88
 4 10 10 61.32 1.85
 -5 10 10 93.35 2.51
 5 10 10 94.27 2.57
 -6 10 10 50.15 1.84
 6 10 10 48.92 1.88
 -7 10 10 17.61 1.33
 7 10 10 17.63 1.16
 -8 10 10 55.72 2.17
 8 10 10 54.73 2.05
 -9 10 10 51.46 2.3
 9 10 10 50.51 2.44
 -10 10 10 80.8 2.81
 10 10 10 78.96 3.04
 -11 10 10 27.46 2.11
 11 10 10 30.33 2.18
 -12 10 10 18.41 2.38
 12 10 10 18.73 2.55
 -13 10 10 3.82 2.63
 13 10 10 4.7 2.32
 -14 10 10 11.48 3.18
 14 10 10 3.28 3.42
 0 11 10 36.34 1.04
 -1 11 10 39.51 1.11
 1 11 10 38.49 1.1
 -2 11 10 275.6 6.18
 2 11 10 266.65 5.98
 -3 11 10 97.36 2.5
 3 11 10 100.03 2.7
 -4 11 10 56.17 1.83
 4 11 10 54.78 1.81
 -5 11 10 13.53 1.34
 5 11 10 14 1.23
 -6 11 10 54.78 1.94
 6 11 10 48.95 1.74
 -7 11 10 41.95 1.82
 7 11 10 43.5 1.98
 -8 11 10 61.45 2.54
 8 11 10 65.53 2.88
 -9 11 10 90.74 3.05
 9 11 10 88.9 3.3
 -10 11 10 24.75 2.05
 10 11 10 26.32 2.22
 -11 11 10 2.51 1.68
 11 11 10 2.51 1.7
 -12 11 10 58.15 3.2
 12 11 10 54.52 3.09
 -13 11 10 6.39 2.94
 13 11 10 15.1 2.92
 0 12 10 40.46 1.19
 -1 12 10 18.49 0.93
 1 12 10 20.33 0.93
 -2 12 10 26.56 1.49
 2 12 10 25.14 1.29
 -3 12 10 18.87 1.27
 3 12 10 19.24 1.3
 -4 12 10 1.48 1.12
 4 12 10 1.28 1.07
 -5 12 10 30.58 1.65
 5 12 10 32.95 1.74
 -6 12 10 89.79 2.56
 6 12 10 88.61 2.69
 -7 12 10 5.34 1.83
 7 12 10 3.93 1.83
 -8 12 10 20.84 1.81
 8 12 10 25.77 1.99
 -9 12 10 59.78 2.6
 9 12 10 61.78 3.05
 -10 12 10 22.11 2.27
 10 12 10 22.47 2.21
 -11 12 10 87.42 3.63
 11 12 10 87.24 3.69
 -12 12 10 39.93 3.85
 12 12 10 47.88 4.13
 0 13 10 25.42 1.08
 -1 13 10 113.92 2.41
 1 13 10 110.55 2.38
 -2 13 10 77.58 2.39
 2 13 10 75.75 2.37
 -3 13 10 4.87 1.29
 3 13 10 5.34 1.26
 -4 13 10 66 2.21
 4 13 10 66.6 2.31
 -5 13 10 19.27 1.69
 5 13 10 19.86 2.01
 -6 13 10 102.79 3.47
 6 13 10 100.54 3.55
 -7 13 10 6.95 2.14
 7 13 10 5.32 2.11
 -8 13 10 22.3 2.05
 8 13 10 26.51 2.8
 -9 13 10 9.57 2.35
 9 13 10 11.11 2.42
 -10 13 10 5.91 2.72
 10 13 10 2.66 3.01
 0 14 10 3.27 1.11
 -1 14 10 26.13 1.38
 1 14 10 25.28 1.39
 -2 14 10 41.99 2.17
 2 14 10 42 2.07
 -3 14 10 20.42 1.92
 3 14 10 17.14 1.94
 -4 14 10 18.76 1.78
 4 14 10 19.92 1.97
 -5 14 10 43.49 2.68
 5 14 10 41.87 2.6
 -6 14 10 99.55 3.6
 6 14 10 101.05 4.01
 -7 14 10 3.01 2.5
 7 14 10 3.14 2.15
 -8 14 10 44.88 2.82
 8 14 10 44.15 2.93
 -9 14 10 7.54 2.65
 9 14 10 8.4 2.78
 0 15 10 7.09 1.44
 -1 15 10 103.35 2.77
 1 15 10 98.92 2.51
 -2 15 10 4.22 1.85
 2 15 10 4.32 1.86
 -3 15 10 5.88 1.95
 3 15 10 6.05 1.74
 -4 15 10 11.66 2.25
 4 15 10 12.7 2.22
 -5 15 10 138.42 5.15
 5 15 10 138.38 4.87
 -6 15 10 80.72 3.97
 6 15 10 72.38 3.5
 -7 15 10 27.83 3.2
 7 15 10 37.08 3.35
 0 16 10 20.29 1.89
 -1 16 10 21.29 1.91
 1 16 10 23.23 2.03
 -2 16 10 11.38 2.72
 2 16 10 15.44 2.35
 -3 16 10 127.73 4.56
 3 16 10 136 4.63
 -4 16 10 11.24 2.9
 4 16 10 8.1 2.8
 0 0 11 0.59 0.52
 1 0 11 90.15 1.56
 2 0 11 649.36 10.45
 3 0 11 0.66 0.45
 4 0 11 89.48 1.6
 5 0 11 29.92 0.77
 6 0 11 16.74 0.67
 7 0 11 10.25 0.55
 8 0 11 83.18 1.52
 9 0 11 89.69 1.68
 10 0 11 397.13 7.17
 11 0 11 50.54 1.37
 12 0 11 22.11 1.06
 13 0 11 67.29 1.76
 14 0 11 3.56 1.08
 15 0 11 8.61 1.33
 16 0 11 31.97 1.75
 17 0 11 53.05 3.11
 0 1 11 100.52 1.75
 -1 1 11 364.57 5.6
 1 1 11 358.98 5.61
 -2 1 11 30.66 0.8
 2 1 11 30.57 0.77
 -3 1 11 43.26 0.95
 3 1 11 44.47 0.93
 -4 1 11 18.04 0.63
 4 1 11 18.29 0.64
 -5 1 11 68.57 1.3
 5 1 11 68.11 1.3
 -6 1 11 55.26 1.11
 6 1 11 56.59 1.14
 -7 1 11 46.67 1
 7 1 11 47.38 1.05
 -8 1 11 83.61 1.53
 8 1 11 79.6 1.47
 -9 1 11 32.58 0.86
 9 1 11 33.14 0.88
 -10 1 11 93.31 2
 10 1 11 90.2 1.92
 -11 1 11 46.46 1.34
 11 1 11 46.34 1.31
 -12 1 11 2.04 0.76
 12 1 11 3.47 0.71
 -13 1 11 76.15 1.86
 13 1 11 76.22 1.86
 -14 1 11 35.09 1.49
 14 1 11 35.65 1.54
 -15 1 11 22.57 1.5
 15 1 11 21.99 1.56
 -16 1 11 55.25 2.22
 16 1 11 58.84 2.19
 -17 1 11 23.52 2.55
 17 1 11 23.59 2.67
 0 2 11 341.98 5.26
 -1 2 11 105.29 1.85
 1 2 11 105.06 1.8
 -2 2 11 22.69 0.63
 2 2 11 21.61 0.64
 -3 2 11 135.42 2.24
 3 2 11 134.91 2.23
 -4 2 11 40.88 0.89
 4 2 11 38.8 0.87
 -5 2 11 117.41 1.97
 5 2 11 119.14 1.99
 -6 2 11 80.54 1.46
 6 2 11 79.54 1.45
 -7 2 11 26.48 0.7
 7 2 11 26.32 0.72
 -8 2 11 285.94 4.44
 8 2 11 296.24 4.59
 -9 2 11 43.48 1.01
 9 2 11 44.05 1.02
 -10 2 11 73.29 1.6
 10 2 11 73.56 1.57
 -11 2 11 35.75 1.1
 11 2 11 35.46 1.09
 -12 2 11 18.63 0.93
 12 2 11 20.74 0.98
 -13 2 11 3.22 0.9
 13 2 11 2.09 0.98
 -14 2 11 16.68 1.32
 14 2 11 17.3 1.3
 -15 2 11 20.11 1.44
 15 2 11 19.76 1.51
 -16 2 11 13.31 1.85
 16 2 11 12.64 1.96
 0 3 11 88.95 1.56
 -1 3 11 64.11 1.22
 1 3 11 64.56 1.21
 -2 3 11 64.74 1.19
 2 3 11 62.81 1.16
 -3 3 11 30.98 0.72
 3 3 11 29.46 0.72
 -4 3 11 206.09 4.18
 4 3 11 198.11 3.84
 -5 3 11 3.45 0.69
 5 3 11 1.49 0.46
 -6 3 11 41.55 1.18
 6 3 11 38.74 1.13
 -7 3 11 78.99 1.74
 7 3 11 79.66 1.74
 -8 3 11 175.91 3.42
 8 3 11 178.16 3.36
 -9 3 11 122.71 2.72
 9 3 11 121.94 2.67
 -10 3 11 107.63 2.72
 10 3 11 105.88 2.67
 -11 3 11 21.53 1.1
 11 3 11 23.64 1.29
 -12 3 11 65.48 2.02
 12 3 11 62.96 2.15
 -13 3 11 53.29 1.98
 13 3 11 53.71 2.14
 -14 3 11 13.38 1.08
 14 3 11 12.09 1.09
 -15 3 11 2 1.3
 15 3 11 1.61 1.32
 -16 3 11 15.03 1.83
 16 3 11 14.86 1.64
 0 4 11 59.23 1.13
 -1 4 11 31.92 0.77
 1 4 11 31.78 0.77
 -2 4 11 40.15 0.85
 2 4 11 39.89 0.83
 -3 4 11 85.52 1.81
 3 4 11 83.13 1.77
 -4 4 11 330.34 5.91
 4 4 11 336.94 6
 -5 4 11 268.26 4.87
 5 4 11 265.79 4.84
 -6 4 11 95.1 1.97
 6 4 11 97.72 2.04
 -7 4 11 111.01 2.24
 7 4 11 114.79 2.36
 -8 4 11 117.22 2.6
 8 4 11 113.73 2.51
 -9 4 11 193.1 4
 9 4 11 196.49 4.04
 -10 4 11 282.87 6.36
 10 4 11 280.02 6.24
 -11 4 11 3.45 0.95
 11 4 11 2.92 1.01
 -12 4 11 56.55 1.94
 12 4 11 57.75 1.99
 -13 4 11 16.52 1.44
 13 4 11 15.49 1.57
 -14 4 11 40.51 2.31
 14 4 11 39.32 2.42
 -15 4 11 15.11 2.02
 15 4 11 15.33 2.44
 -16 4 11 23.77 2.65
 16 4 11 19.82 2.44
 0 5 11 0.97 0.33
 -1 5 11 103.75 1.77
 1 5 11 103.43 1.77
 -2 5 11 73.97 1.63
 2 5 11 76.12 1.66
 -3 5 11 4.55 0.83
 3 5 11 2.59 0.58
 -4 5 11 89.23 1.89
 4 5 11 86.84 1.83
 -5 5 11 150.05 2.88
 5 5 11 149.38 3
 -6 5 11 84.07 1.76
 6 5 11 80.43 1.76
 -7 5 11 51.48 1.48
 7 5 11 53.94 1.56
 -8 5 11 2.42 0.71
 8 5 11 2.3 0.78
 -9 5 11 13.07 0.88
 9 5 11 13.64 1.02
 -10 5 11 25.55 1.2
 10 5 11 23.44 1.25
 -11 5 11 52.7 1.77
 11 5 11 50.23 1.83
 -12 5 11 2.88 1.45
 12 5 11 1.3 1.45
 -13 5 11 26.6 1.85
 13 5 11 25.43 2.1
 -14 5 11 27.51 2.67
 14 5 11 26.94 2.53
 -15 5 11 4.56 1.95
 15 5 11 2.05 2.05
 -16 5 11 6.88 2.65
 16 5 11 11.46 2.63
 0 6 11 11.05 0.51
 -1 6 11 67.68 1.24
 1 6 11 69.45 1.27
 -2 6 11 204.02 3.79
 2 6 11 197.74 3.7
 -3 6 11 62.19 1.48
 3 6 11 58.71 1.46
 -4 6 11 297.09 5.33
 4 6 11 304.38 5.46
 -5 6 11 154.09 2.96
 5 6 11 152.7 2.95
 -6 6 11 35.77 1.25
 6 6 11 38.4 1.28
 -7 6 11 24.33 1.08
 7 6 11 23.89 1.15
 -8 6 11 68.31 1.79
 8 6 11 64.58 1.72
 -9 6 11 12.1 1.08
 9 6 11 14.44 0.94
 -10 6 11 25.11 1.26
 10 6 11 24.37 1.44
 -11 6 11 56.58 2.19
 11 6 11 57.87 2.11
 -12 6 11 22.68 1.71
 12 6 11 19.13 1.79
 -13 6 11 33.17 2.06
 13 6 11 33.58 2.42
 -14 6 11 45.78 2.54
 14 6 11 46.54 2.46
 -15 6 11 11.36 2.64
 15 6 11 17.2 2.43
 0 7 11 63.87 1.18
 -1 7 11 32.92 1.05
 1 7 11 31.16 1.05
 -2 7 11 29 0.97
 2 7 11 27.12 0.95
 -3 7 11 35.84 1.06
 3 7 11 32.39 1.01
 -4 7 11 61.68 1.53
 4 7 11 61.46 1.51
 -5 7 11 71.66 1.85
 5 7 11 68.6 1.77
 -6 7 11 19.53 1.03
 6 7 11 18.98 1
 -7 7 11 16.64 1.02
 7 7 11 18.16 1.08
 -8 7 11 62.43 1.7
 8 7 11 67.33 1.83
 -9 7 11 96.76 3.01
 9 7 11 94.93 3.01
 -10 7 11 20.49 1.55
 10 7 11 20.97 1.68
 -11 7 11 15.78 1.56
 11 7 11 15.65 1.62
 -12 7 11 32.55 1.95
 12 7 11 29.68 2.05
 -13 7 11 32.57 2.42
 13 7 11 28.75 2.52
 -14 7 11 53.54 3.27
 14 7 11 54.51 3.06
 -15 7 11 19.68 2.94
 15 7 11 19.52 2.78
 0 8 11 0.77 0.36
 -1 8 11 31.51 1.01
 1 8 11 29.42 1.01
 -2 8 11 155.01 3.17
 2 8 11 151.2 2.93
 -3 8 11 127.74 2.76
 3 8 11 133.08 2.87
 -4 8 11 108.17 2.77
 4 8 11 105.75 2.49
 -5 8 11 90.51 2.17
 5 8 11 91.04 2.19
 -6 8 11 15.71 1.03
 6 8 11 14.18 1.04
 -7 8 11 155.6 3.66
 7 8 11 155.71 3.68
 -8 8 11 64 1.97
 8 8 11 64.39 1.98
 -9 8 11 47.46 1.98
 9 8 11 46.77 2
 -10 8 11 7.8 1.55
 10 8 11 4.07 1.23
 -11 8 11 95.8 3.33
 11 8 11 89.59 3.21
 -12 8 11 119.83 3.74
 12 8 11 123.85 4.16
 -13 8 11 5.02 1.79
 13 8 11 3.92 2.16
 -14 8 11 32.84 2.89
 14 8 11 31.32 2.71
 0 9 11 23.14 0.79
 -1 9 11 147.83 3.53
 1 9 11 149.76 3.59
 -2 9 11 36.97 1.41
 2 9 11 32.26 1.75
 -3 9 11 84.87 2.26
 3 9 11 79.98 2.47
 -4 9 11 57.02 1.81
 4 9 11 54.26 1.72
 -5 9 11 89.71 2.47
 5 9 11 85.09 2.31
 -6 9 11 147.59 3.6
 6 9 11 148.92 3.64
 -7 9 11 25.15 1.33
 7 9 11 25.76 1.44
 -8 9 11 7.99 1.29
 8 9 11 6.79 1.2
 -9 9 11 32.85 1.83
 9 9 11 32.54 2.04
 -10 9 11 13.82 1.7
 10 9 11 13.89 1.87
 -11 9 11 54.59 2.47
 11 9 11 55.09 2.58
 -12 9 11 16.27 2.04
 12 9 11 16.87 2.37
 -13 9 11 59.71 3.19
 13 9 11 61 3.36
 -14 9 11 10.76 2.99
 14 9 11 20.51 3.78
 0 10 11 37.07 1
 -1 10 11 163.71 3.86
 1 10 11 161.58 3.78
 -2 10 11 49.53 1.66
 2 10 11 46.94 1.69
 -3 10 11 27.78 1.35
 3 10 11 28.13 1.43
 -4 10 11 140.02 3.44
 4 10 11 139 3.41
 -5 10 11 23.78 1.4
 5 10 11 20.35 1.37
 -6 10 11 24.75 1.41
 6 10 11 24.39 1.33
 -7 10 11 47.41 1.73
 7 10 11 45.64 1.73
 -8 10 11 7.6 1.5
 8 10 11 5.6 1.76
 -9 10 11 15.79 1.96
 9 10 11 12.01 1.78
 -10 10 11 143.57 4.24
 10 10 11 151.56 4.76
 -11 10 11 7.65 2.12
 11 10 11 4.43 1.91
 -12 10 11 29.33 2.96
 12 10 11 23.06 2.53
 -13 10 11 5.23 2.44
 13 10 11 8.12 2.51
 0 11 11 29.64 1.02
 -1 11 11 69.39 2.02
 1 11 11 69.03 1.96
 -2 11 11 30.75 1.33
 2 11 11 31.41 1.38
 -3 11 11 26.73 1.26
 3 11 11 25.17 1.34
 -4 11 11 0.38 1.08
 4 11 11 0.95 1.09
 -5 11 11 17.11 1.49
 5 11 11 18.36 1.38
 -6 11 11 116.45 3.13
 6 11 11 115.62 3.18
 -7 11 11 11.28 1.72
 7 11 11 9.78 1.88
 -8 11 11 8 1.49
 8 11 11 5.88 1.74
 -9 11 11 21.28 1.89
 9 11 11 22.54 2.16
 -10 11 11 4.97 1.92
 10 11 11 2.29 1.77
 -11 11 11 23.75 2.57
 11 11 11 23.86 2.33
 -12 11 11 66.37 3.32
 12 11 11 72.07 3.43
 0 12 11 1.53 0.78
 -1 12 11 29.32 1.33
 1 12 11 28.59 1.49
 -2 12 11 13.14 1.3
 2 12 11 11.59 1.38
 -3 12 11 51.58 1.88
 3 12 11 49.05 1.92
 -4 12 11 55.7 2.05
 4 12 11 55.52 2.18
 -5 12 11 71.96 2.36
 5 12 11 70.97 2.44
 -6 12 11 23.28 1.87
 6 12 11 22.06 1.75
 -7 12 11 16.68 1.84
 7 12 11 19.51 2.26
 -8 12 11 21.24 2.16
 8 12 11 19.89 2.36
 -9 12 11 43.37 2.4
 9 12 11 42.98 2.68
 -10 12 11 37.61 2.81
 10 12 11 39.33 2.81
 -11 12 11 3.44 2.92
 11 12 11 7.32 2.95
 0 13 11 30.08 1.37
 -1 13 11 8.99 1.42
 1 13 11 6.04 1.29
 -2 13 11 121.88 3.33
 2 13 11 120.84 3.32
 -3 13 11 93.25 2.76
 3 13 11 92.4 2.9
 -4 13 11 12.82 1.58
 4 13 11 11.62 1.77
 -5 13 11 15.04 1.71
 5 13 11 15.43 1.76
 -6 13 11 102.56 3.55
 6 13 11 95.38 3.85
 -7 13 11 33.24 2.57
 7 13 11 35.25 2.76
 -8 13 11 53.05 3.09
 8 13 11 49.71 2.7
 -9 13 11 3.61 2.43
 9 13 11 6.05 2.47
 -10 13 11 5.53 5.06
 0 14 11 29.36 1.43
 -1 14 11 18.81 1.81
 1 14 11 23.08 1.94
 -2 14 11 4.33 1.83
 2 14 11 5.77 1.81
 -3 14 11 4.4 1.83
 3 14 11 5.49 1.79
 -4 14 11 127.48 3.85
 4 14 11 124.15 3.94
 -5 14 11 32.37 2.9
 5 14 11 29.4 2.67
 -6 14 11 0.91 2.44
 6 14 11 0.8 2.22
 -7 14 11 30.47 2.68
 7 14 11 29.86 2.46
 -8 14 11 17.76 3.39
 8 14 11 22.19 3.19
 0 15 11 10.71 1.68
 -1 15 11 7.68 2.2
 1 15 11 5.46 2.4
 -2 15 11 2.14 1.95
 2 15 11 5.43 2.16
 -3 15 11 112.55 3.68
 3 15 11 114.09 3.48
 -4 15 11 42.89 2.97
 4 15 11 43.09 2.9
 -5 15 11 46.64 3.21
 5 15 11 50.52 3.12
 -6 15 11 28.75 3.79
 6 15 11 20.32 3.74
 0 16 11 0 2.51
 1 16 11 7.62 4.85
 0 0 12 4.73 0.66
 1 0 12 21.15 0.67
 2 0 12 122.37 2.06
 3 0 12 7.04 0.52
 4 0 12 129.45 2.19
 5 0 12 6.79 0.57
 6 0 12 50.91 1.09
 7 0 12 15.96 0.65
 8 0 12 30.02 0.94
 9 0 12 178.85 3.39
 10 0 12 140.48 2.75
 11 0 12 429.32 7.62
 12 0 12 27.13 1.26
 13 0 12 73.03 1.96
 14 0 12 19.62 1.58
 15 0 12 1.45 1.67
 16 0 12 18.73 1.96
 0 1 12 1.12 0.4
 -1 1 12 38.24 0.91
 1 1 12 36.65 0.9
 -2 1 12 5.61 0.52
 2 1 12 5.52 0.49
 -3 1 12 363.83 5.59
 3 1 12 357.68 5.48
 -4 1 12 25.05 0.72
 4 1 12 26.08 0.75
 -5 1 12 2.09 0.42
 5 1 12 1.18 0.37
 -6 1 12 46.82 1.02
 6 1 12 50.04 1.07
 -7 1 12 126.46 2.15
 7 1 12 122.76 2.07
 -8 1 12 35.81 0.88
 8 1 12 38.73 0.95
 -9 1 12 40.88 1.08
 9 1 12 40.9 1.02
 -10 1 12 13.29 0.82
 10 1 12 14.7 0.84
 -11 1 12 5.99 0.86
 11 1 12 7.38 0.86
 -12 1 12 83.72 1.98
 12 1 12 83.38 2.02
 -13 1 12 49.08 1.68
 13 1 12 47.13 1.56
 -14 1 12 29.53 1.55
 14 1 12 31.98 1.44
 -15 1 12 9.78 1.45
 15 1 12 7.06 1.61
 -16 1 12 41.7 2.3
 16 1 12 42.84 2.45
 0 2 12 201.47 3.2
 -1 2 12 143.65 2.36
 1 2 12 144.28 2.39
 -2 2 12 293.76 4.58
 2 2 12 292.54 4.51
 -3 2 12 93.13 1.6
 3 2 12 91.28 1.61
 -4 2 12 143.87 2.43
 4 2 12 141.46 2.36
 -5 2 12 140.99 2.31
 5 2 12 142.16 2.37
 -6 2 12 3.04 0.56
 6 2 12 4.17 0.67
 -7 2 12 82.58 1.87
 7 2 12 79.91 1.79
 -8 2 12 17.38 0.87
 8 2 12 18.57 0.93
 -9 2 12 8.09 0.88
 9 2 12 8.05 0.99
 -10 2 12 187.16 4.35
 10 2 12 193 4.48
 -11 2 12 65.6 1.54
 11 2 12 66.53 1.57
 -12 2 12 48.03 1.4
 12 2 12 48.72 1.44
 -13 2 12 32.47 1.27
 13 2 12 31.52 1.27
 -14 2 12 53.79 1.78
 14 2 12 52.21 1.75
 -15 2 12 24.36 1.64
 15 2 12 26.76 1.67
 -16 2 12 18.59 2.71
 16 2 12 15.06 2.13
 0 3 12 19.7 0.65
 -1 3 12 98.05 1.7
 1 3 12 95.83 1.71
 -2 3 12 70.14 1.39
 2 3 12 70.25 1.32
 -3 3 12 21.53 0.63
 3 3 12 21.89 0.62
 -4 3 12 54.32 1.38
 4 3 12 55.78 1.54
 -5 3 12 183.89 3.47
 5 3 12 189.6 3.55
 -6 3 12 4.84 0.83
 6 3 12 6.07 0.82
 -7 3 12 20.59 0.88
 7 3 12 19.63 0.89
 -8 3 12 45.95 1.42
 8 3 12 44.77 1.45
 -9 3 12 58.13 1.6
 9 3 12 60.09 1.72
 -10 3 12 85.53 2.32
 10 3 12 93.38 2.6
 -11 3 12 142.85 3.59
 11 3 12 148.6 3.77
 -12 3 12 27.45 1.53
 12 3 12 27.93 1.56
 -13 3 12 14.84 1.67
 13 3 12 11.14 1.58
 -14 3 12 10.93 1.47
 14 3 12 11.5 1.67
 -15 3 12 15.15 2.42
 15 3 12 12.73 2.32
 -16 3 12 13.88 2.68
 16 3 12 14.56 3.17
 0 4 12 59.99 1.19
 -1 4 12 42.35 0.93
 1 4 12 41.45 0.91
 -2 4 12 94 1.63
 2 4 12 92.12 1.59
 -3 4 12 80.38 1.77
 3 4 12 75.86 1.67
 -4 4 12 52.13 1.32
 4 4 12 54.91 1.33
 -5 4 12 7.45 0.72
 5 4 12 6.09 0.73
 -6 4 12 72.12 1.71
 6 4 12 72.3 1.77
 -7 4 12 73.62 1.89
 7 4 12 71.62 1.81
 -8 4 12 221.06 4.53
 8 4 12 227.16 4.75
 -9 4 12 1.9 0.87
 9 4 12 0.12 0.76
 -10 4 12 13.58 1.14
 10 4 12 13.1 1.29
 -11 4 12 37.91 1.54
 11 4 12 35.9 1.63
 -12 4 12 33.84 1.84
 12 4 12 37.55 1.99
 -13 4 12 95.29 3.34
 13 4 12 98.62 3.66
 -14 4 12 44.94 2.67
 14 4 12 45.99 2.48
 -15 4 12 36.56 2.7
 15 4 12 39.61 2.74
 0 5 12 294.11 4.89
 -1 5 12 172.74 2.93
 1 5 12 181.54 2.9
 -2 5 12 164.63 3.11
 2 5 12 167.58 3.18
 -3 5 12 69.53 1.58
 3 5 12 68.37 1.58
 -4 5 12 115.57 2.56
 4 5 12 108.96 2.37
 -5 5 12 72.9 1.66
 5 5 12 71.64 1.68
 -6 5 12 118.85 2.66
 6 5 12 121.01 2.72
 -7 5 12 3.67 0.79
 7 5 12 1.67 0.71
 -8 5 12 39.06 1.33
 8 5 12 40.6 1.35
 -9 5 12 4.41 1
 9 5 12 6.56 0.98
 -10 5 12 18.73 1.24
 10 5 12 18.19 1.3
 -11 5 12 123.82 3.22
 11 5 12 115.82 3.16
 -12 5 12 9.63 1.74
 12 5 12 8.65 1.4
 -13 5 12 50.47 2.51
 13 5 12 50.8 2.38
 -14 5 12 63.27 3.04
 14 5 12 66.28 2.95
 -15 5 12 25.91 2.64
 15 5 12 25.99 2.5
 0 6 12 102.7 1.76
 -1 6 12 57.19 1.36
 1 6 12 57.68 1.37
 -2 6 12 37.03 1.04
 2 6 12 37.01 1.08
 -3 6 12 102.63 2.12
 3 6 12 94.57 1.99
 -4 6 12 136.34 2.7
 4 6 12 136.22 2.73
 -5 6 12 30.21 1.23
 5 6 12 32.88 1.25
 -6 6 12 39.54 1.31
 6 6 12 38.83 1.31
 -7 6 12 5.91 0.86
 7 6 12 8.8 0.97
 -8 6 12 50.15 1.58
 8 6 12 49.34 1.59
 -9 6 12 56.59 1.8
 9 6 12 53.21 1.78
 -10 6 12 49.28 2.06
 10 6 12 47.24 2.25
 -11 6 12 10.57 1.75
 11 6 12 13.34 1.77
 -12 6 12 69.19 3.15
 12 6 12 73.06 2.88
 -13 6 12 2.49 1.64
 13 6 12 1.21 1.67
 -14 6 12 10.17 2.49
 14 6 12 7.99 2.07
 -15 6 12 11.8 2.62
 15 6 12 13.37 2.74
 0 7 12 54.83 1.09
 -1 7 12 20.31 0.82
 1 7 12 19.78 0.87
 -2 7 12 25.59 1.01
 2 7 12 25.4 0.98
 -3 7 12 121.45 2.66
 3 7 12 113.73 2.44
 -4 7 12 191.18 3.93
 4 7 12 189.5 3.89
 -5 7 12 232.78 4.72
 5 7 12 222.51 4.53
 -6 7 12 54.71 1.6
 6 7 12 55.96 1.72
 -7 7 12 26.58 1.28
 7 7 12 23.12 1.2
 -8 7 12 12.3 1.28
 8 7 12 11.71 1.26
 -9 7 12 28.32 1.74
 9 7 12 30.65 1.89
 -10 7 12 0.28 1.56
 10 7 12 1.06 1.56
 -11 7 12 202.86 5.56
 11 7 12 197.07 5.41
 -12 7 12 0.65 1.55
 12 7 12 1.75 1.59
 -13 7 12 3.1 1.76
 13 7 12 1.23 1.79
 -14 7 12 23.33 3.1
 14 7 12 24.41 3.01
 0 8 12 5.41 0.49
 -1 8 12 38.35 1.27
 1 8 12 35.24 1.21
 -2 8 12 26.87 1.18
 2 8 12 27.33 1.09
 -3 8 12 26.23 1.12
 3 8 12 25.35 1.14
 -4 8 12 14.64 0.96
 4 8 12 15.37 1.06
 -5 8 12 11.38 1.07
 5 8 12 11.7 1
 -6 8 12 11.02 1.2
 6 8 12 8.89 1.35
 -7 8 12 29.51 1.42
 7 8 12 29.41 1.54
 -8 8 12 47.21 1.76
 8 8 12 50.21 1.96
 -9 8 12 23.78 1.82
 9 8 12 19.31 1.94
 -10 8 12 167.75 4.79
 10 8 12 167.98 4.8
 -11 8 12 32.98 1.94
 11 8 12 32.68 2.18
 -12 8 12 20.03 2.45
 12 8 12 22.41 2.52
 -13 8 12 5.59 2.25
 13 8 12 3.47 1.96
 -14 8 12 24.1 3.24
 14 8 12 29.6 5.11
 0 9 12 98.45 2.02
 -1 9 12 30.53 1.23
 1 9 12 30.27 1.29
 -2 9 12 201.73 4.62
 2 9 12 211.83 4.83
 -3 9 12 74.3 2.07
 3 9 12 74.4 2.1
 -4 9 12 48.66 1.65
 4 9 12 49.41 1.72
 -5 9 12 63.23 1.93
 5 9 12 61.05 1.97
 -6 9 12 54.48 1.91
 6 9 12 53.47 1.99
 -7 9 12 79.68 2.38
 7 9 12 77.86 2.38
 -8 9 12 25.64 1.79
 8 9 12 27.26 1.77
 -9 9 12 2.59 1.49
 9 9 12 0.83 1.45
 -10 9 12 34.2 2.24
 10 9 12 38.99 2.49
 -11 9 12 35.71 2.38
 11 9 12 38.88 2.75
 -12 9 12 6.75 2.23
 12 9 12 10.05 2.06
 -13 9 12 20.68 3.2
 13 9 12 21.39 3.28
 0 10 12 1.63 0.51
 -1 10 12 3.14 0.89
 1 10 12 3.2 0.97
 -2 10 12 140.47 3.38
 2 10 12 139.34 3.47
 -3 10 12 94.69 2.57
 3 10 12 92.07 2.52
 -4 10 12 45.65 1.71
 4 10 12 49.6 2.07
 -5 10 12 21.46 1.27
 5 10 12 24.64 1.43
 -6 10 12 54.45 1.96
 6 10 12 63.62 2.26
 -7 10 12 53.79 2.02
 7 10 12 55.82 2.06
 -8 10 12 65.25 2.49
 8 10 12 64.72 2.62
 -9 10 12 56.24 2.42
 9 10 12 52.78 2.78
 -10 10 12 5.88 2.13
 10 10 12 6.56 2
 -11 10 12 33.7 2.75
 11 10 12 31.47 2.59
 -12 10 12 73.87 3.87
 12 10 12 75.85 3.59
 0 11 12 27.29 1.02
 -1 11 12 109.21 2.82
 1 11 12 108.91 2.88
 -2 11 12 16.98 1.31
 2 11 12 17.06 1.58
 -3 11 12 37.13 1.66
 3 11 12 38.36 1.89
 -4 11 12 51.74 1.99
 4 11 12 52.01 2.15
 -5 11 12 58.15 2.19
 5 11 12 61.62 2.29
 -6 11 12 14.84 1.49
 6 11 12 13.3 1.52
 -7 11 12 4.17 1.58
 7 11 12 4.31 1.84
 -8 11 12 65.61 2.88
 8 11 12 63.6 3.07
 -9 11 12 7.74 2.31
 9 11 12 3.9 2.37
 -10 11 12 36.37 2.65
 10 11 12 34.62 2.52
 -11 11 12 32.25 2.78
 11 11 12 34.27 2.75
 0 12 12 48.23 1.56
 -1 12 12 11.65 1.38
 1 12 12 9.7 1.36
 -2 12 12 14.1 1.54
 2 12 12 14.71 1.62
 -3 12 12 64.96 2.78
 3 12 12 64.79 2.61
 -4 12 12 192.53 4.75
 4 12 12 183.68 4.61
 -5 12 12 12.18 1.54
 5 12 12 12.7 1.69
 -6 12 12 73.51 2.95
 6 12 12 71.83 2.81
 -7 12 12 22.25 2.16
 7 12 12 29.49 2.58
 -8 12 12 22.67 2.69
 8 12 12 22.43 2.57
 -9 12 12 33.56 2.84
 9 12 12 33.08 2.48
 -10 12 12 8.21 2.91
 10 12 12 14.43 3.82
 0 13 12 133.23 5.33
 -1 13 12 24.61 1.67
 1 13 12 27.47 1.8
 -2 13 12 113.55 3.33
 2 13 12 112.2 3.31
 -3 13 12 13.42 1.85
 3 13 12 9.93 1.75
 -4 13 12 16.58 2
 4 13 12 11.69 2.09
 -5 13 12 50.69 2.4
 5 13 12 53.26 2.6
 -6 13 12 11.69 2.25
 6 13 12 14.12 2.46
 -7 13 12 5.2 2.34
 7 13 12 5.33 2.29
 -8 13 12 19.15 2.93
 8 13 12 13.24 2.81
 0 14 12 31.92 3.2
 -1 14 12 16.48 2.12
 1 14 12 13.55 2.07
 -2 14 12 20.75 2.29
 2 14 12 29.07 2.24
 -3 14 12 32.84 2.53
 3 14 12 28.53 2.47
 -4 14 12 35.06 2.47
 4 14 12 35.31 2.35
 -5 14 12 52.95 3.27
 5 14 12 51.47 2.96
 -6 14 12 6.75 2.72
 6 14 12 9.04 2.51
 0 15 12 8.66 4.13
 -1 15 12 11.39 2.26
 1 15 12 8.78 2.17
 -2 15 12 13.43 2.62
 2 15 12 24.46 2.72
 -3 15 12 84.78 3.8
 3 15 12 81.89 4.19
 0 0 13 1.23 0.74
 1 0 13 37.68 0.9
 2 0 13 7.73 0.63
 3 0 13 11.55 0.64
 4 0 13 3.78 0.55
 5 0 13 5.9 0.63
 6 0 13 22.42 0.74
 7 0 13 117.22 2.06
 8 0 13 18.64 0.75
 9 0 13 243.92 4.44
 10 0 13 127.8 2.81
 11 0 13 18.06 1.15
 12 0 13 80.33 2.03
 13 0 13 3.54 1.19
 14 0 13 23.89 1.68
 15 0 13 9.34 1.71
 0 1 13 166.9 2.7
 -1 1 13 10.49 0.64
 1 1 13 9.13 0.62
 -2 1 13 286.75 4.5
 2 1 13 293.95 4.58
 -3 1 13 64.58 1.27
 3 1 13 64.66 1.26
 -4 1 13 31.62 0.83
 4 1 13 32.44 0.83
 -5 1 13 0.82 0.37
 5 1 13 2.33 0.53
 -6 1 13 22.44 0.77
 6 1 13 20.87 0.76
 -7 1 13 28.82 0.84
 7 1 13 31.18 0.85
 -8 1 13 24.91 0.96
 8 1 13 24.84 0.84
 -9 1 13 173.61 3.3
 9 1 13 175.8 3.34
 -10 1 13 26.47 1.12
 10 1 13 29.31 1.21
 -11 1 13 67.47 1.67
 11 1 13 65.69 1.68
 -12 1 13 24.71 1.4
 12 1 13 23.2 1.31
 -13 1 13 17.06 1.33
 13 1 13 19.39 1.44
 -14 1 13 27.55 1.72
 14 1 13 27.78 1.74
 -15 1 13 84.29 2.66
 15 1 13 82.78 2.66
 0 2 13 16.98 0.65
 -1 2 13 258.78 4.05
 1 2 13 262.87 4.15
 -2 2 13 55.99 1.13
 2 2 13 57.69 1.13
 -3 2 13 8.21 0.54
 3 2 13 7.64 0.55
 -4 2 13 141.62 2.34
 4 2 13 141.98 2.41
 -5 2 13 86.61 1.54
 5 2 13 84.64 1.53
 -6 2 13 9.11 0.78
 6 2 13 10.49 0.8
 -7 2 13 141.06 2.79
 7 2 13 142.73 2.76
 -8 2 13 7.19 0.9
 8 2 13 8.68 0.95
 -9 2 13 252.04 5.64
 9 2 13 243.6 5.57
 -10 2 13 43.21 1.85
 10 2 13 40.29 1.77
 -11 2 13 26.96 1.59
 11 2 13 27.19 1.7
 -12 2 13 180.71 4.36
 12 2 13 183.06 4.46
 -13 2 13 2.17 1.93
 13 2 13 2.07 1.65
 -14 2 13 2.37 1.75
 14 2 13 2.52 1.49
 -15 2 13 23.79 2.2
 15 2 13 21.52 2.41
 0 3 13 0.55 0.37
 -1 3 13 16.2 0.64
 1 3 13 17.33 0.69
 -2 3 13 55.55 1.11
 2 3 13 56.46 1.15
 -3 3 13 55.95 1.1
 3 3 13 53.83 1.12
 -4 3 13 65.34 1.48
 4 3 13 68.01 1.55
 -5 3 13 229.46 4.28
 5 3 13 234.26 4.32
 -6 3 13 11.95 0.85
 6 3 13 13.47 0.93
 -7 3 13 27.59 1.17
 7 3 13 28.24 1.19
 -8 3 13 53.99 1.66
 8 3 13 51.86 1.68
 -9 3 13 35.65 1.49
 9 3 13 33.39 1.59
 -10 3 13 68.28 2.15
 10 3 13 65.88 2.19
 -11 3 13 131.81 3.53
 11 3 13 128.31 3.38
 -12 3 13 5.64 1.29
 12 3 13 9.08 1.61
 -13 3 13 10.46 1.86
 13 3 13 13.35 1.86
 -14 3 13 22.9 2.75
 14 3 13 19.8 2.53
 -15 3 13 2.73 2.3
 15 3 13 2.72 2.59
 0 4 13 89.95 1.61
 -1 4 13 58.62 1.24
 1 4 13 57.09 1.14
 -2 4 13 4.52 0.48
 2 4 13 3.95 0.46
 -3 4 13 49.01 1.27
 3 4 13 47.58 1.24
 -4 4 13 93.9 1.97
 4 4 13 92 1.98
 -5 4 13 90.43 1.97
 5 4 13 88.41 1.96
 -6 4 13 352.07 6.94
 6 4 13 343.19 7.65
 -7 4 13 34.83 1.33
 7 4 13 36.68 1.43
 -8 4 13 24.98 1.26
 8 4 13 20.66 1.29
 -9 4 13 59.01 1.86
 9 4 13 57.58 1.91
 -10 4 13 4.99 1.34
 10 4 13 3.29 1.09
 -11 4 13 11.1 1.4
 11 4 13 12.14 1.57
 -12 4 13 3.4 1.34
 12 4 13 4.48 1.42
 -13 4 13 18.71 2.02
 13 4 13 13.69 2.23
 -14 4 13 17.12 2.49
 14 4 13 21.15 2.78
 -15 4 13 5.14 2.69
 15 4 13 5.38 2.93
 0 5 13 1.14 0.44
 -1 5 13 199.24 3.45
 1 5 13 195.98 3.33
 -2 5 13 6.05 0.68
 2 5 13 4.59 0.64
 -3 5 13 47.78 1.28
 3 5 13 48.28 1.33
 -4 5 13 125.49 2.5
 4 5 13 124.19 2.59
 -5 5 13 70.47 1.81
 5 5 13 71.09 1.82
 -6 5 13 21.16 1.11
 6 5 13 19.72 1.13
 -7 5 13 21.74 1.1
 7 5 13 24.83 1.09
 -8 5 13 15.66 1.12
 8 5 13 19 1.17
 -9 5 13 34.49 1.62
 9 5 13 35.8 1.71
 -10 5 13 103.13 2.87
 10 5 13 102.6 2.83
 -11 5 13 2.86 1.91
 11 5 13 8.2 1.61
 -12 5 13 4.62 2
 12 5 13 1.89 1.81
 -13 5 13 30.96 2.39
 13 5 13 31.69 2.55
 -14 5 13 5.33 2.26
 14 5 13 4.3 2.34
 0 6 13 28.97 0.85
 -1 6 13 8.7 0.78
 1 6 13 7.78 0.77
 -2 6 13 62.96 1.56
 2 6 13 64.19 1.54
 -3 6 13 130.12 2.62
 3 6 13 126.57 2.51
 -4 6 13 46.45 1.41
 4 6 13 49.25 1.45
 -5 6 13 13.9 0.94
 5 6 13 14.33 1
 -6 6 13 63.09 1.87
 6 6 13 63.08 1.81
 -7 6 13 28.99 1.3
 7 6 13 27.78 1.35
 -8 6 13 2.03 0.99
 8 6 13 1.73 1.12
 -9 6 13 85.14 2.95
 9 6 13 88.95 3.08
 -10 6 13 40.62 2.29
 10 6 13 44.09 2.4
 -11 6 13 20.45 2
 11 6 13 17.86 2.07
 -12 6 13 14.76 2.2
 12 6 13 11.89 2.19
 -13 6 13 120.42 4.51
 13 6 13 121.04 4.66
 -14 6 13 8.88 2.75
 14 6 13 16.37 2.99
 0 7 13 49.98 1.06
 -1 7 13 20.49 0.92
 1 7 13 20.3 0.92
 -2 7 13 53.1 1.56
 2 7 13 52.33 1.57
 -3 7 13 174.18 3.64
 3 7 13 172.59 3.61
 -4 7 13 184.61 3.85
 4 7 13 187.34 4.03
 -5 7 13 85.09 2.06
 5 7 13 82.11 2.04
 -6 7 13 11.72 0.99
 6 7 13 12.67 0.98
 -7 7 13 34.17 1.61
 7 7 13 27.95 1.65
 -8 7 13 37.37 1.91
 8 7 13 40.97 1.94
 -9 7 13 32.71 2.04
 9 7 13 33.31 2.07
 -10 7 13 125.16 4.15
 10 7 13 118.72 4.02
 -11 7 13 24.82 2.16
 11 7 13 22.36 2.3
 -12 7 13 41.92 2.97
 12 7 13 38.6 2.51
 -13 7 13 86.77 3.73
 13 7 13 86.92 3.74
 0 8 13 21.3 0.73
 -1 8 13 11.48 0.94
 1 8 13 12.67 1.07
 -2 8 13 45.74 1.57
 2 8 13 41.58 1.55
 -3 8 13 68.23 2.09
 3 8 13 66.28 2.12
 -4 8 13 69.76 2.03
 4 8 13 72.15 2.16
 -5 8 13 2.18 1.09
 5 8 13 1.76 0.95
 -6 8 13 43.87 1.65
 6 8 13 43.22 1.76
 -7 8 13 58.11 2.13
 7 8 13 57.27 2.15
 -8 8 13 37.97 2.02
 8 8 13 37.64 2.06
 -9 8 13 45.46 2.44
 9 8 13 40.75 2.23
 -10 8 13 71.84 3.05
 10 8 13 69.03 3.34
 -11 8 13 20.91 2.35
 11 8 13 18.58 2.28
 -12 8 13 56.55 3.3
 12 8 13 53.25 3.12
 -13 8 13 84.61 4.36
 13 8 13 85.95 4.31
 0 9 13 102.88 4.14
 -1 9 13 64.88 1.9
 1 9 13 64.88 1.93
 -2 9 13 5.53 1.05
 2 9 13 5.49 1.15
 -3 9 13 131.43 3.36
 3 9 13 125.82 3.21
 -4 9 13 47.91 1.66
 4 9 13 44.79 1.81
 -5 9 13 88.26 2.45
 5 9 13 86.61 2.53
 -6 9 13 8.87 1.37
 6 9 13 10.4 1.46
 -7 9 13 55.04 2.1
 7 9 13 55.69 2.32
 -8 9 13 9.08 1.57
 8 9 13 4.98 1.57
 -9 9 13 30.12 1.99
 9 9 13 29.48 2.09
 -10 9 13 18.97 2.05
 10 9 13 18.47 2
 -11 9 13 1.77 2.38
 11 9 13 6.21 2.32
 -12 9 13 34.68 3.72
 12 9 13 34.95 3.55
 0 10 13 162 5.86
 -1 10 13 1.99 0.91
 1 10 13 4.4 1.25
 -2 10 13 53.07 1.85
 2 10 13 51.57 1.83
 -3 10 13 3.78 1.35
 3 10 13 4.5 1.48
 -4 10 13 8.19 1.47
 4 10 13 10.58 1.56
 -5 10 13 145.02 3.69
 5 10 13 139.7 3.58
 -6 10 13 13.72 1.51
 6 10 13 14.93 1.61
 -7 10 13 30.14 2.12
 7 10 13 32.35 2.07
 -8 10 13 0.32 1.78
 8 10 13 2.11 1.68
 -9 10 13 36.24 2.38
 9 10 13 39.26 2.81
 -10 10 13 16.71 2.7
 10 10 13 14.91 2.46
 -11 10 13 82.29 3.64
 11 10 13 82.53 3.54
 0 11 13 28 2.28
 -1 11 13 97.57 2.82
 1 11 13 94.19 2.7
 -2 11 13 46.83 1.96
 2 11 13 45.28 2.02
 -3 11 13 25.97 1.68
 3 11 13 26.41 1.61
 -4 11 13 79.65 2.64
 4 11 13 76.28 2.74
 -5 11 13 3.14 1.51
 5 11 13 6.97 1.73
 -6 11 13 15.58 1.69
 6 11 13 15.91 1.84
 -7 11 13 20.03 2.32
 7 11 13 18.44 2.1
 -8 11 13 10.58 2.35
 8 11 13 16.69 2.44
 -9 11 13 0.91 2.72
 9 11 13 2.47 2.44
 -10 11 13 18.9 2.94
 10 11 13 20.17 2.82
 0 12 13 10.78 2.48
 -1 12 13 39.8 1.85
 1 12 13 38.33 1.77
 -2 12 13 71.14 2.52
 2 12 13 71.32 2.47
 -3 12 13 0.82 1.51
 3 12 13 0.65 1.78
 -4 12 13 133.74 3.64
 4 12 13 129.78 3.71
 -5 12 13 65.39 2.61
 5 12 13 65.07 2.6
 -6 12 13 32.09 2.32
 6 12 13 30.21 2.23
 -7 12 13 72.62 3.66
 7 12 13 72.33 3.65
 -8 12 13 10.23 2.37
 8 12 13 5.65 2.13
 -9 12 13 10.72 3.07
 9 12 13 24.66 5.76
 0 13 13 41.3 3.02
 -1 13 13 5.64 1.61
 1 13 13 3.94 1.6
 -2 13 13 25.01 2.17
 2 13 13 23.5 2.12
 -3 13 13 108.15 3.53
 3 13 13 109.39 3.43
 -4 13 13 24.46 2.32
 4 13 13 22.86 2.26
 -5 13 13 77.58 3.22
 5 13 13 73.69 2.95
 -6 13 13 14.67 2.95
 6 13 13 10.95 2.44
 -7 13 13 14.69 3.23
 7 13 13 15.13 2.93
 0 14 13 39 3.64
 -1 14 13 70.71 4.04
 1 14 13 72.26 4.02
 -2 14 13 42.91 2.73
 2 14 13 45.28 2.5
 -3 14 13 49.43 2.77
 3 14 13 48.26 2.66
 -4 14 13 40.39 3.23
 4 14 13 40.02 3.75
 0 0 14 212.17 4.79
 1 0 14 104.6 1.85
 2 0 14 2.57 0.58
 3 0 14 445.26 6.8
 4 0 14 1.59 0.47
 5 0 14 33.42 0.95
 6 0 14 99.6 1.96
 7 0 14 164.4 2.72
 8 0 14 16.1 0.87
 9 0 14 163.03 3.28
 10 0 14 16.13 1.05
 11 0 14 1.79 1
 12 0 14 73.53 2.01
 13 0 14 31.83 1.76
 14 0 14 13.89 1.87
 0 1 14 286.68 4.53
 -1 1 14 41.49 1.03
 1 1 14 42.57 1.06
 -2 1 14 22.96 0.84
 2 1 14 23.34 0.78
 -3 1 14 130.44 2.24
 3 1 14 133.46 2.25
 -4 1 14 51.12 1.15
 4 1 14 50.44 1.18
 -5 1 14 61.21 1.29
 5 1 14 61.7 1.3
 -6 1 14 1.71 0.57
 6 1 14 2 0.58
 -7 1 14 1.54 0.46
 7 1 14 0.91 0.51
 -8 1 14 192.37 3.57
 8 1 14 187.64 3.5
 -9 1 14 25.59 1.05
 9 1 14 24.91 1
 -10 1 14 147.86 2.93
 10 1 14 148.77 3.01
 -11 1 14 31.41 1.27
 11 1 14 27.14 1.25
 -12 1 14 38.96 1.45
 12 1 14 37.24 1.67
 -13 1 14 13.4 1.93
 13 1 14 12.71 1.92
 -14 1 14 37.01 2.45
 14 1 14 41.03 2.52
 0 2 14 48.96 1.1
 -1 2 14 19.39 0.76
 1 2 14 21.3 0.8
 -2 2 14 63.41 1.28
 2 2 14 63.16 1.3
 -3 2 14 8.22 0.59
 3 2 14 8.41 0.63
 -4 2 14 6.3 0.56
 4 2 14 5.06 0.6
 -5 2 14 23.25 0.74
 5 2 14 23.37 0.75
 -6 2 14 48.64 1.38
 6 2 14 48.74 1.34
 -7 2 14 41.26 1.32
 7 2 14 44.79 1.49
 -8 2 14 17.75 1.19
 8 2 14 18.16 1.24
 -9 2 14 48.89 1.71
 9 2 14 56.43 2.03
 -10 2 14 47.96 1.82
 10 2 14 48.23 1.92
 -11 2 14 124.63 3.36
 11 2 14 123.89 3.29
 -12 2 14 10.86 1.99
 12 2 14 10.97 1.75
 -13 2 14 46.71 2.45
 13 2 14 46 2.29
 -14 2 14 4.08 2.5
 14 2 14 2.05 2.37
 0 3 14 271.73 4.25
 -1 3 14 53.49 1.17
 1 3 14 54.22 1.2
 -2 3 14 100.41 1.81
 2 3 14 98.44 1.8
 -3 3 14 20.08 0.7
 3 3 14 19.26 0.69
 -4 3 14 105.28 2.22
 4 3 14 103.8 2.2
 -5 3 14 7.29 0.82
 5 3 14 6.58 0.88
 -6 3 14 23.6 1.07
 6 3 14 24.04 1.16
 -7 3 14 101.14 2.4
 7 3 14 102.51 2.45
 -8 3 14 42.2 1.63
 8 3 14 47.43 1.75
 -9 3 14 2.63 0.97
 9 3 14 3.64 1.08
 -10 3 14 4.43 0.99
 10 3 14 6.62 1.36
 -11 3 14 20.91 1.82
 11 3 14 20.67 1.95
 -12 3 14 20.34 1.72
 12 3 14 23.76 1.94
 -13 3 14 5.46 1.84
 13 3 14 6.91 2
 -14 3 14 19.66 2.61
 14 3 14 18.21 2.73
 0 4 14 6.76 0.65
 -1 4 14 123.78 2.11
 1 4 14 123.14 2.11
 -2 4 14 34.73 0.87
 2 4 14 35.11 0.88
 -3 4 14 3.71 0.73
 3 4 14 3.41 0.69
 -4 4 14 61.67 1.54
 4 4 14 61.83 1.64
 -5 4 14 263.7 5.34
 5 4 14 267.85 5.43
 -6 4 14 95.9 2.23
 6 4 14 96.37 2.36
 -7 4 14 2.76 0.78
 7 4 14 1.94 0.82
 -8 4 14 45.49 1.84
 8 4 14 45.63 1.89
 -9 4 14 144.36 4.28
 9 4 14 146.34 3.69
 -10 4 14 6.48 1.22
 10 4 14 9.28 1.54
 -11 4 14 4.28 1.24
 11 4 14 6.08 1.37
 -12 4 14 19.29 2.22
 12 4 14 15.39 2.14
 -13 4 14 31.48 2.95
 13 4 14 29.94 2.55
 -14 4 14 8.2 2.69
 14 4 14 10.26 2.84
 0 5 14 26.38 0.82
 -1 5 14 10.31 0.62
 1 5 14 11.01 0.6
 -2 5 14 22.94 0.97
 2 5 14 22.41 1.04
 -3 5 14 133.84 2.96
 3 5 14 134.59 2.73
 -4 5 14 34.94 1.26
 4 5 14 33.58 1.2
 -5 5 14 104.34 2.66
 5 5 14 102.51 2.44
 -6 5 14 77.94 1.99
 6 5 14 78.59 2.02
 -7 5 14 13.42 1.31
 7 5 14 12.45 1.46
 -8 5 14 62.42 2.03
 8 5 14 63.87 2.17
 -9 5 14 74.11 2.39
 9 5 14 72.69 2.47
 -10 5 14 43.1 2.46
 10 5 14 44.52 2.62
 -11 5 14 5.53 1.92
 11 5 14 2.03 1.88
 -12 5 14 54.24 2.92
 12 5 14 56.37 2.89
 -13 5 14 3 2.32
 13 5 14 4.11 2.17
 0 6 14 24.6 0.77
 -1 6 14 104.78 2.6
 1 6 14 105.83 2.24
 -2 6 14 35.92 1.25
 2 6 14 33.03 1.25
 -3 6 14 60.38 1.71
 3 6 14 60.19 1.74
 -4 6 14 120.96 2.79
 4 6 14 122.97 2.86
 -5 6 14 42.69 1.42
 5 6 14 41.25 1.55
 -6 6 14 92 2.24
 6 6 14 92.85 2.36
 -7 6 14 14.18 1.17
 7 6 14 12.8 1.17
 -8 6 14 190.54 5.25
 8 6 14 185.54 5.21
 -9 6 14 89.16 3.14
 9 6 14 94.32 3.36
 -10 6 14 136.72 4.05
 10 6 14 145.11 4.58
 -11 6 14 23.35 2.29
 11 6 14 25.18 2.21
 -12 6 14 4.32 2.15
 12 6 14 6.67 2.2
 -13 6 14 3.5 2.32
 13 6 14 1.73 2.58
 0 7 14 4.71 0.59
 -1 7 14 21.66 1.05
 1 7 14 21.61 1.25
 -2 7 14 145.49 3.69
 2 7 14 136.06 3.36
 -3 7 14 1.75 1.08
 3 7 14 0.1 1.09
 -4 7 14 15.37 1.4
 4 7 14 14.91 1.53
 -5 7 14 15.34 1.28
 5 7 14 16.76 1.45
 -6 7 14 30.89 1.54
 6 7 14 33.66 1.63
 -7 7 14 43.44 2.07
 7 7 14 36.12 1.85
 -8 7 14 11.47 1.81
 8 7 14 11.49 1.79
 -9 7 14 35.83 2.33
 9 7 14 36.54 2.41
 -10 7 14 10.7 2.17
 10 7 14 9.84 2.3
 -11 7 14 14.32 2.14
 11 7 14 10.52 2.34
 -12 7 14 15.52 2.47
 12 7 14 13.21 2.7
 0 8 14 2.6 1.83
 -1 8 14 141.34 3.42
 1 8 14 132.72 3.28
 -2 8 14 94.58 2.53
 2 8 14 94.43 2.58
 -3 8 14 8.92 1.06
 3 8 14 11.57 1.22
 -4 8 14 18.74 1.28
 4 8 14 18.08 1.42
 -5 8 14 101.81 2.89
 5 8 14 97.51 2.85
 -6 8 14 21.58 1.46
 6 8 14 21.3 1.57
 -7 8 14 63.15 2.37
 7 8 14 64.8 2.59
 -8 8 14 73.64 2.84
 8 8 14 73.22 2.97
 -9 8 14 29.34 2.42
 9 8 14 28.24 2.37
 -10 8 14 4.55 2.27
 10 8 14 4.15 2.47
 -11 8 14 9.19 2.35
 11 8 14 7.33 2.52
 -12 8 14 29.38 3.27
 12 8 14 35.97 3.35
 0 9 14 79.98 3.28
 -1 9 14 60.11 1.93
 1 9 14 59.97 1.9
 -2 9 14 41.45 1.86
 2 9 14 38.08 1.8
 -3 9 14 8.39 1.56
 3 9 14 11.8 1.73
 -4 9 14 25.08 1.66
 4 9 14 24.42 1.71
 -5 9 14 18.19 1.63
 5 9 14 16.72 1.73
 -6 9 14 66.66 2.47
 6 9 14 61.33 2.42
 -7 9 14 13.4 1.94
 7 9 14 18.01 1.94
 -8 9 14 0.95 1.37
 8 9 14 2.05 1.49
 -9 9 14 31.33 2.62
 9 9 14 30.91 2.9
 -10 9 14 18.23 2.45
 10 9 14 20.12 2.57
 -11 9 14 35.5 3.1
 11 9 14 36.95 3.27
 0 10 14 11.59 2.05
 -1 10 14 27.24 1.33
 1 10 14 28.09 1.54
 -2 10 14 15.89 1.31
 2 10 14 12.71 1.59
 -3 10 14 48.49 1.95
 3 10 14 49.1 2.08
 -4 10 14 112.72 3.35
 4 10 14 109.99 3.3
 -5 10 14 10.59 1.67
 5 10 14 11.05 1.73
 -6 10 14 120.62 3.61
 6 10 14 120.54 3.45
 -7 10 14 48.08 2.53
 7 10 14 48.55 2.63
 -8 10 14 14.84 2.37
 8 10 14 11.37 2.24
 -9 10 14 38.9 2.94
 9 10 14 43.39 3.08
 -10 10 14 4.73 2.62
 10 10 14 7.41 2.68
 0 11 14 38.21 3.02
 -1 11 14 45.54 3.13
 1 11 14 49.37 3.65
 -2 11 14 20.49 1.67
 2 11 14 21.94 1.91
 -3 11 14 51.12 2.36
 3 11 14 48.85 2.13
 -4 11 14 5.55 1.59
 4 11 14 4.15 1.63
 -5 11 14 140.35 4.05
 5 11 14 140.73 4.18
 -6 11 14 33.34 2.46
 6 11 14 36.37 2.29
 -7 11 14 25.94 2.46
 7 11 14 25.84 2.57
 -8 11 14 1.47 2.32
 8 11 14 2.84 2.43
 -9 11 14 8.37 3.17
 9 11 14 7.07 5.27
 0 12 14 23.26 3.67
 -1 12 14 8.53 3.57
 1 12 14 6.18 3.71
 -2 12 14 0 1.56
 2 12 14 2.19 1.78
 -3 12 14 17.19 2.06
 3 12 14 18.98 1.95
 -4 12 14 15.07 2.03
 4 12 14 13.75 2.03
 -5 12 14 57.61 2.96
 5 12 14 60.52 2.83
 -6 12 14 22.09 2.71
 6 12 14 23.9 2.71
 -7 12 14 26.3 2.83
 7 12 14 31.62 3.2
 0 13 14 12.3 3.93
 -1 13 14 19.55 3.41
 1 13 14 26.77 3.86
 -2 13 14 7.23 2.12
 2 13 14 5.02 1.96
 -3 13 14 50.15 2.89
 3 13 14 49.51 3.36
 -4 13 14 35.93 3.04
 4 13 14 35.24 3.02
 -5 13 14 8.42 2.69
 5 13 14 4.26 3.56
 0 0 15 0.51 0.75
 1 0 15 82.31 1.58
 2 0 15 29.57 0.94
 3 0 15 1.59 0.62
 4 0 15 17.49 0.86
 5 0 15 167.25 2.77
 6 0 15 1.88 0.6
 7 0 15 29.6 1.1
 8 0 15 1.82 0.85
 9 0 15 0.79 0.86
 10 0 15 28.43 1.25
 11 0 15 9.55 1.21
 12 0 15 4.63 1.31
 13 0 15 13.71 1.7
 0 1 15 67.17 1.42
 -1 1 15 180.67 2.99
 1 1 15 180.38 2.95
 -2 1 15 88.9 1.7
 2 1 15 87.48 1.67
 -3 1 15 63.32 1.39
 3 1 15 62.82 1.37
 -4 1 15 48.47 1.21
 4 1 15 51.4 1.2
 -5 1 15 19.56 0.89
 5 1 15 19.46 0.81
 -6 1 15 87.4 1.81
 6 1 15 84.22 1.74
 -7 1 15 14.4 0.9
 7 1 15 16.93 0.96
 -8 1 15 18.28 0.95
 8 1 15 17.4 0.88
 -9 1 15 9.64 1.31
 9 1 15 10.12 1.52
 -10 1 15 43.85 2.02
 10 1 15 40.64 2
 -11 1 15 90.36 2.96
 11 1 15 88.99 3.17
 -12 1 15 57.47 2.45
 12 1 15 58.4 2.49
 -13 1 15 18.29 2.26
 13 1 15 17.01 2.3
 0 2 15 18.56 0.75
 -1 2 15 138.19 2.36
 1 2 15 138.33 2.38
 -2 2 15 21.81 0.9
 2 2 15 22.27 0.86
 -3 2 15 50.86 1.16
 3 2 15 48.71 1.13
 -4 2 15 30.56 0.95
 4 2 15 30.36 0.95
 -5 2 15 20.43 1.09
 5 2 15 19.33 1.08
 -6 2 15 5.46 1
 6 2 15 7.97 1.31
 -7 2 15 5.07 1.19
 7 2 15 3.76 1.24
 -8 2 15 67.82 2.32
 8 2 15 65.6 2.39
 -9 2 15 131.35 3.38
 9 2 15 134.99 3.59
 -10 2 15 13.2 1.8
 10 2 15 10.92 1.72
 -11 2 15 7.05 1.43
 11 2 15 10.12 1.79
 -12 2 15 78.31 2.92
 12 2 15 84.34 2.96
 -13 2 15 5.9 2.34
 13 2 15 4.94 2.18
 0 3 15 547.88 8.32
 -1 3 15 81.24 1.72
 1 3 15 83.59 1.6
 -2 3 15 43.09 1.07
 2 3 15 44.87 1.1
 -3 3 15 9.88 0.63
 3 3 15 12.26 0.65
 -4 3 15 7.7 0.89
 4 3 15 8.9 0.87
 -5 3 15 27.17 1.25
 5 3 15 27.26 1.3
 -6 3 15 110.52 2.72
 6 3 15 118.12 2.83
 -7 3 15 15.85 1.18
 7 3 15 14.61 1.26
 -8 3 15 80.87 2.42
 8 3 15 77.97 2.41
 -9 3 15 10.78 1.7
 9 3 15 15.32 1.69
 -10 3 15 27.05 2.11
 10 3 15 25.19 1.95
 -11 3 15 1.66 1.5
 11 3 15 1.45 1.57
 -12 3 15 49.24 3.07
 12 3 15 55.71 3.06
 -13 3 15 35.09 2.52
 13 3 15 34.16 2.53
 0 4 15 1.41 0.51
 -1 4 15 9.88 0.72
 1 4 15 10.31 0.69
 -2 4 15 30.58 1.06
 2 4 15 29.3 0.95
 -3 4 15 49.95 1.41
 3 4 15 51.13 1.53
 -4 4 15 55.61 1.75
 4 4 15 55.96 1.95
 -5 4 15 25.37 1.27
 5 4 15 28.37 1.34
 -6 4 15 8.1 1.16
 6 4 15 10.89 1.3
 -7 4 15 10.93 1.14
 7 4 15 11.96 1.12
 -8 4 15 35.21 1.8
 8 4 15 36.86 1.8
 -9 4 15 44.43 2.08
 9 4 15 44.81 2.26
 -10 4 15 32.31 1.88
 10 4 15 36.75 1.92
 -11 4 15 10.18 1.78
 11 4 15 15.67 2.07
 -12 4 15 23.06 2.77
 12 4 15 23.48 2.87
 -13 4 15 28.07 3.26
 13 4 15 36.17 3.66
 0 5 15 20.47 0.86
 -1 5 15 37.1 1
 1 5 15 36.29 0.97
 -2 5 15 68.69 1.89
 2 5 15 69.06 1.93
 -3 5 15 3.78 1.02
 3 5 15 4.73 0.97
 -4 5 15 316.29 6.32
 4 5 15 331.66 6.66
 -5 5 15 5.13 1
 5 5 15 7.04 1.04
 -6 5 15 48.18 1.73
 6 5 15 51.61 1.88
 -7 5 15 23.23 1.43
 7 5 15 24.96 1.45
 -8 5 15 10.23 1.4
 8 5 15 13.53 1.6
 -9 5 15 2.45 1.78
 9 5 15 2.95 1.75
 -10 5 15 125.86 4.02
 10 5 15 118.41 5.02
 -11 5 15 1.5 2.04
 11 5 15 5.37 2.17
 -12 5 15 17.82 2.6
 12 5 15 16.19 2.71
 0 6 15 22.57 0.9
 -1 6 15 23.37 1.29
 1 6 15 22.72 1.41
 -2 6 15 16.41 1.25
 2 6 15 15.12 1.26
 -3 6 15 76.97 2.33
 3 6 15 77.53 2.41
 -4 6 15 44.04 2.01
 4 6 15 41.78 1.95
 -5 6 15 9.69 1.26
 5 6 15 9.61 1.28
 -6 6 15 57.03 2.19
 6 6 15 58.8 2.27
 -7 6 15 15.77 1.82
 7 6 15 14.54 1.67
 -8 6 15 18.81 1.77
 8 6 15 17.34 1.85
 -9 6 15 128.08 4.02
 9 6 15 132.09 4.19
 -10 6 15 40.53 2.59
 10 6 15 36.59 2.45
 -11 6 15 49.78 2.89
 11 6 15 47.52 2.94
 -12 6 15 28.09 3.42
 12 6 15 38.24 3.67
 0 7 15 15.06 1.78
 -1 7 15 80.84 2.32
 1 7 15 82.81 2.57
 -2 7 15 57.32 1.96
 2 7 15 59.59 2.27
 -3 7 15 243.99 5.67
 3 7 15 249.12 5.81
 -4 7 15 53.33 1.89
 4 7 15 55.15 2.06
 -5 7 15 86.32 2.75
 5 7 15 83.42 2.75
 -6 7 15 10.54 1.37
 6 7 15 10.57 1.48
 -7 7 15 13.22 1.81
 7 7 15 12.83 1.82
 -8 7 15 175.77 5.11
 8 7 15 174.66 5.3
 -9 7 15 1.38 1.85
 9 7 15 1.21 1.82
 -10 7 15 14.78 2.42
 10 7 15 18.57 2.49
 -11 7 15 0.26 2.69
 11 7 15 1.52 2.75
 0 8 15 26.38 2.41
 -1 8 15 37.39 1.66
 1 8 15 33.29 1.59
 -2 8 15 26.04 1.43
 2 8 15 26.08 1.63
 -3 8 15 59.01 2.16
 3 8 15 57.86 2.12
 -4 8 15 153.45 3.98
 4 8 15 160.44 4.18
 -5 8 15 13.2 1.5
 5 8 15 13.47 1.63
 -6 8 15 17.02 1.99
 6 8 15 12.38 1.79
 -7 8 15 29.17 2.34
 7 8 15 25.73 2.59
 -8 8 15 5.93 2.17
 8 8 15 3.62 1.91
 -9 8 15 59.07 3.03
 9 8 15 62.65 3.12
 -10 8 15 2.7 2.2
 10 8 15 3.02 2.25
 0 9 15 3.47 2.09
 -1 9 15 149.45 3.97
 1 9 15 149.62 3.68
 -2 9 15 59.54 2.23
 2 9 15 58.45 2.11
 -3 9 15 3.36 1.35
 3 9 15 4.08 1.51
 -4 9 15 6.98 1.56
 4 9 15 8.13 1.43
 -5 9 15 2.87 1.34
 5 9 15 1.77 1.74
 -6 9 15 56.59 2.37
 6 9 15 64.38 2.58
 -7 9 15 23.46 2.25
 7 9 15 26.59 2.61
 -8 9 15 33.63 3.35
 8 9 15 28.75 2.91
 -9 9 15 13.36 2.62
 9 9 15 10.98 2.6
 -10 9 15 48.04 3.97
 10 9 15 35.63 6.61
 0 10 15 57.95 3.48
 -1 10 15 24.83 2.99
 1 10 15 29.83 2.68
 -2 10 15 23.03 1.76
 2 10 15 22.16 1.63
 -3 10 15 4.45 1.81
 3 10 15 8.87 1.79
 -4 10 15 43.1 2.42
 4 10 15 51.7 2.57
 -5 10 15 30.36 2.51
 5 10 15 28.01 2.06
 -6 10 15 3 1.82
 6 10 15 1.7 1.87
 -7 10 15 28 2.92
 7 10 15 30.33 3.18
 -8 10 15 2.63 2.78
 8 10 15 2.76 2.62
 0 11 15 145.46 5.65
 -1 11 15 38.85 3.07
 1 11 15 35.98 2.89
 -2 11 15 19.65 2.02
 2 11 15 16.96 1.84
 -3 11 15 3.04 1.95
 3 11 15 8.05 1.78
 -4 11 15 7.25 2.37
 4 11 15 5.71 1.94
 -5 11 15 82.97 3.17
 5 11 15 75.68 3.02
 -6 11 15 63.12 3.42
 6 11 15 60.68 3.29
 -7 11 15 8.22 2.55
 7 11 15 15.12 2.92
 0 12 15 11.07 3.15
 -1 12 15 4.37 3.01
 1 12 15 3.22 2.71
 -2 12 15 6.49 2.58
 2 12 15 6.76 1.78
 -3 12 15 20.39 2.41
 3 12 15 15.84 2.41
 -4 12 15 61.27 3.11
 4 12 15 61.61 3.11
 -5 12 15 35.27 3.58
 5 12 15 42.85 4.24
 0 13 15 9.55 3.71
 -1 13 15 5.72 4.05
 1 13 15 25.67 7.62
 0 0 16 19.12 1.49
 1 0 16 21.46 0.92
 2 0 16 254.52 4.1
 3 0 16 91.61 1.83
 4 0 16 167.25 2.84
 5 0 16 4.76 0.74
 6 0 16 6.45 0.96
 7 0 16 72.93 1.81
 8 0 16 61.43 1.74
 9 0 16 88.15 2.14
 10 0 16 0.88 1.08
 11 0 16 13.54 1.33
 12 0 16 8.01 3.71
 0 1 16 1.45 0.74
 -1 1 16 101.58 1.89
 1 1 16 105.77 1.96
 -2 1 16 8.14 0.89
 2 1 16 10.34 0.87
 -3 1 16 164.19 2.81
 3 1 16 163.49 2.87
 -4 1 16 18.17 0.89
 4 1 16 17.13 0.91
 -5 1 16 69.05 1.68
 5 1 16 69.89 1.69
 -6 1 16 97.72 2.23
 6 1 16 101.78 2.25
 -7 1 16 23.04 1.43
 7 1 16 24.88 1.24
 -8 1 16 82.83 2.69
 8 1 16 85.46 2.75
 -9 1 16 6.02 1.62
 9 1 16 5.72 1.27
 -10 1 16 88.8 3.09
 10 1 16 86.53 2.95
 -11 1 16 5.94 2.04
 11 1 16 7.34 2.2
 -12 1 16 8.16 2.25
 12 1 16 9.47 2.19
 0 2 16 4.7 0.81
 -1 2 16 60.3 1.41
 1 2 16 58.45 1.36
 -2 2 16 24.18 0.97
 2 2 16 22.92 0.98
 -3 2 16 27.32 1
 3 2 16 29.52 1.05
 -4 2 16 45.07 1.28
 4 2 16 47.15 1.32
 -5 2 16 127.76 2.98
 5 2 16 131.04 3.07
 -6 2 16 15.95 1.65
 6 2 16 13.56 1.17
 -7 2 16 50.61 1.93
 7 2 16 49.92 1.88
 -8 2 16 1.6 1.45
 8 2 16 1.97 1.45
 -9 2 16 79.65 2.88
 9 2 16 69.07 2.85
 -10 2 16 110.79 3.25
 10 2 16 118.08 3.45
 -11 2 16 51.31 2.77
 11 2 16 47.5 2.46
 -12 2 16 2.89 2.35
 12 2 16 2.44 2.09
 0 3 16 12.31 0.88
 -1 3 16 7.3 0.87
 1 3 16 7.27 0.75
 -2 3 16 28.3 0.99
 2 3 16 28.99 0.99
 -3 3 16 47.66 1.59
 3 3 16 47.09 1.36
 -4 3 16 69.61 1.95
 4 3 16 71.83 2
 -5 3 16 18.37 1.33
 5 3 16 20.19 1.34
 -6 3 16 55.91 1.88
 6 3 16 53.97 1.94
 -7 3 16 62.36 2.33
 7 3 16 58.9 2.31
 -8 3 16 14.5 1.66
 8 3 16 16.46 1.8
 -9 3 16 23.58 1.8
 9 3 16 19.62 1.8
 -10 3 16 26.98 2.05
 10 3 16 26.49 2.01
 -11 3 16 49.1 2.69
 11 3 16 51.33 2.51
 -12 3 16 1.67 2.51
 12 3 16 2.28 2.83
 0 4 16 0.31 0.57
 -1 4 16 22.98 0.95
 1 4 16 22.47 0.89
 -2 4 16 24.5 1.28
 2 4 16 25.87 1.36
 -3 4 16 46.99 1.77
 3 4 16 45.97 1.81
 -4 4 16 45.45 1.68
 4 4 16 46.74 1.78
 -5 4 16 2.66 1.16
 5 4 16 4.79 1.21
 -6 4 16 147.8 3.47
 6 4 16 149.65 3.53
 -7 4 16 39.67 1.92
 7 4 16 37.96 2.04
 -8 4 16 50.45 2.49
 8 4 16 54.56 2.54
 -9 4 16 18.74 1.83
 9 4 16 19.61 1.83
 -10 4 16 60.52 2.89
 10 4 16 59.54 2.57
 -11 4 16 33.6 2.81
 11 4 16 35.96 2.92
 -12 4 16 17.24 3.6
 12 4 16 22.13 6.89
 0 5 16 390.11 6.96
 -1 5 16 5.02 1.13
 1 5 16 6.25 1.09
 -2 5 16 81.65 2.38
 2 5 16 86.58 2.32
 -3 5 16 66.03 2.27
 3 5 16 61.39 1.96
 -4 5 16 13.89 1.24
 4 5 16 15.96 1.48
 -5 5 16 39.16 1.66
 5 5 16 42.19 1.72
 -6 5 16 22.72 1.67
 6 5 16 21.32 1.46
 -7 5 16 42.34 2.36
 7 5 16 39.87 2.43
 -8 5 16 13.56 1.8
 8 5 16 8.49 1.64
 -9 5 16 6.79 2.26
 9 5 16 7.6 2.23
 -10 5 16 2.49 2.13
 10 5 16 0.31 2.41
 -11 5 16 8.04 2.7
 11 5 16 8.95 2.43
 0 6 16 7.07 0.82
 -1 6 16 68.71 2.14
 1 6 16 64.87 2.14
 -2 6 16 85.18 2.53
 2 6 16 81.76 2.46
 -3 6 16 4.94 1.33
 3 6 16 5.47 1.55
 -4 6 16 40.73 1.85
 4 6 16 47.69 2.18
 -5 6 16 116.03 3.16
 5 6 16 113.42 3.2
 -6 6 16 14.86 1.55
 6 6 16 18.53 1.72
 -7 6 16 41.35 2.34
 7 6 16 43.74 2.41
 -8 6 16 42.19 2.41
 8 6 16 40.66 2.51
 -9 6 16 13.93 2.21
 9 6 16 12.79 2.47
 -10 6 16 2.2 2.15
 10 6 16 1.58 2.63
 -11 6 16 6.91 3.52
 11 6 16 3.87 4.95
 0 7 16 34.91 3.26
 -1 7 16 11.44 1.43
 1 7 16 9.82 1.3
 -2 7 16 14.32 1.62
 2 7 16 11.37 1.5
 -3 7 16 7.7 1.31
 3 7 16 7.58 1.84
 -4 7 16 23.32 1.59
 4 7 16 20.58 1.84
 -5 7 16 54.84 2.25
 5 7 16 53.6 2.35
 -6 7 16 2.92 1.61
 6 7 16 5.04 1.84
 -7 7 16 20.73 2.51
 7 7 16 20.5 2.61
 -8 7 16 6.38 2.66
 8 7 16 9.85 2.82
 -9 7 16 34.48 2.87
 9 7 16 35.17 2.9
 -10 7 16 31.29 3.79
 10 7 16 40.59 4.13
 0 8 16 0.21 2.24
 -1 8 16 127.54 3.27
 1 8 16 125.13 3.67
 -2 8 16 62.45 2.33
 2 8 16 60.38 2.35
 -3 8 16 23.53 1.86
 3 8 16 28.34 2.12
 -4 8 16 24.19 1.98
 4 8 16 19.71 1.89
 -5 8 16 63.57 2.57
 5 8 16 63.32 2.76
 -6 8 16 25.67 2.2
 6 8 16 28.37 2.23
 -7 8 16 30.99 2.98
 7 8 16 27.85 2.82
 -8 8 16 30.09 2.89
 8 8 16 34.93 2.91
 -9 8 16 9.66 2.81
 9 8 16 12.64 3.1
 0 9 16 12.48 2.34
 -1 9 16 13.17 2.73
 1 9 16 14.45 2.87
 -2 9 16 16.28 1.75
 2 9 16 12.3 1.92
 -3 9 16 64.93 2.65
 3 9 16 63.54 2.51
 -4 9 16 33.62 2.34
 4 9 16 33.02 2.55
 -5 9 16 49 2.51
 5 9 16 54.74 2.55
 -6 9 16 47.48 2.99
 6 9 16 47.49 2.94
 -7 9 16 63.6 3.33
 7 9 16 62.82 3.34
 -8 9 16 11.51 3.03
 8 9 16 16.28 3.36
 0 10 16 1.8 2.52
 -1 10 16 3.96 2.45
 1 10 16 1.33 2.85
 -2 10 16 30.94 2.11
 2 10 16 34.32 2.16
 -3 10 16 25.77 2.24
 3 10 16 29.65 2.34
 -4 10 16 45.43 2.6
 4 10 16 50.03 2.55
 -5 10 16 25.56 2.9
 5 10 16 24.09 2.65
 -6 10 16 6.26 2.76
 6 10 16 10.57 2.92
 -7 10 16 19.37 3.86
 7 10 16 10.89 6.91
 0 11 16 4.8 3.26
 -1 11 16 7.02 2.79
 1 11 16 7.79 2.94
 -2 11 16 6.41 3.07
 2 11 16 3.99 2.8
 -3 11 16 5.16 2.92
 3 11 16 3.77 2.39
 -4 11 16 41.5 2.95
 4 11 16 39.34 2.9
 -5 11 16 6.28 3.4
 5 11 16 11.82 5.3
 0 12 16 37.69 6.28
 -1 12 16 32.35 5.74
 1 12 16 20.35 5.96
 0 0 17 0.44 1.02
 1 0 17 9.24 1.05
 2 0 17 170.35 3
 3 0 17 18.74 1.1
 4 0 17 7.49 0.96
 5 0 17 5.55 1.15
 6 0 17 6.42 1.16
 7 0 17 69.53 1.91
 8 0 17 62.76 1.86
 9 0 17 1.61 1.14
 10 0 17 0.25 2.4
 11 0 17 71.84 4.2
 0 1 17 21.43 1.16
 -1 1 17 203.69 3.43
 1 1 17 210.75 3.6
 -2 1 17 3.52 0.79
 2 1 17 5.4 0.88
 -3 1 17 48.44 1.38
 3 1 17 49.92 1.41
 -4 1 17 69.82 1.75
 4 1 17 66.4 1.74
 -5 1 17 8.02 1.01
 5 1 17 7.64 1.14
 -6 1 17 12.57 1.13
 6 1 17 12.02 1.16
 -7 1 17 91.03 2.74
 7 1 17 93.94 2.87
 -8 1 17 5.74 1.63
 8 1 17 1.05 1.58
 -9 1 17 25.3 2.08
 9 1 17 23.23 2.01
 -10 1 17 13.51 2.31
 10 1 17 15.18 2.17
 -11 1 17 2.84 2.32
 11 1 17 4.71 2.34
 0 2 17 3.03 0.89
 -1 2 17 31.11 1.2
 1 2 17 30.58 1.19
 -2 2 17 78.19 1.77
 2 2 17 80.64 1.8
 -3 2 17 35.29 1.26
 3 2 17 36.94 1.35
 -4 2 17 16.02 1.03
 4 2 17 13.41 0.99
 -5 2 17 13.98 1.52
 5 2 17 15.58 1.54
 -6 2 17 24.53 1.69
 6 2 17 23.31 1.8
 -7 2 17 20.71 1.93
 7 2 17 25.31 2.13
 -8 2 17 64.63 2.64
 8 2 17 68.78 2.75
 -9 2 17 24.52 2.15
 9 2 17 27.71 2.22
 -10 2 17 2.21 2.5
 10 2 17 4.47 2.37
 -11 2 17 5.29 3.23
 11 2 17 10 3.24
 0 3 17 20.68 1.06
 -1 3 17 36.75 1.27
 1 3 17 38.35 1.33
 -2 3 17 58.25 1.66
 2 3 17 55.11 1.57
 -3 3 17 44.94 1.87
 3 3 17 44.65 1.95
 -4 3 17 77.77 2.22
 4 3 17 79.93 2.35
 -5 3 17 33.82 2
 5 3 17 38.04 1.89
 -6 3 17 86.47 2.95
 6 3 17 87.12 3.06
 -7 3 17 31.17 1.79
 7 3 17 36.16 1.95
 -8 3 17 16.49 1.77
 8 3 17 18.69 2.04
 -9 3 17 82.41 3.23
 9 3 17 84.34 3.41
 -10 3 17 0.05 2.27
 10 3 17 5.69 2.44
 -11 3 17 3.96 3.63
 11 3 17 6.62 4.77
 0 4 17 1.88 0.98
 -1 4 17 38.54 1.45
 1 4 17 39.56 1.67
 -2 4 17 38.13 1.77
 2 4 17 38.79 1.84
 -3 4 17 40.96 1.8
 3 4 17 40.3 1.78
 -4 4 17 32.39 1.71
 4 4 17 34.15 1.7
 -5 4 17 119.15 3.08
 5 4 17 122.66 3.15
 -6 4 17 29.59 1.9
 6 4 17 35.26 2.12
 -7 4 17 3.63 1.67
 7 4 17 3.69 1.74
 -8 4 17 2.51 1.99
 8 4 17 4.89 1.92
 -9 4 17 21.33 2.78
 9 4 17 22.11 2.87
 -10 4 17 36.2 3.2
 10 4 17 32.16 3.06
 0 5 17 4.37 1.06
 -1 5 17 37.05 1.93
 1 5 17 37.37 2
 -2 5 17 24.46 1.74
 2 5 17 21.93 1.67
 -3 5 17 35.51 2.13
 3 5 17 37.84 2.26
 -4 5 17 1.83 2.07
 4 5 17 2.88 1.9
 -5 5 17 55.78 2.25
 5 5 17 58.9 2.47
 -6 5 17 23.92 2.56
 6 5 17 28.37 2.67
 -7 5 17 162.29 5.12
 7 5 17 159.45 5.13
 -8 5 17 26.31 2.58
 8 5 17 24.63 2.42
 -9 5 17 5.44 2.77
 9 5 17 3.15 2.9
 -10 5 17 26.76 3.7
 10 5 17 36.23 4.49
 0 6 17 313.06 10.09
 -1 6 17 5.14 1.52
 1 6 17 3.7 1.59
 -2 6 17 115.57 3.51
 2 6 17 119.64 3.42
 -3 6 17 0.56 1.5
 3 6 17 2.28 1.53
 -4 6 17 49.31 2.36
 4 6 17 48.75 2.25
 -5 6 17 50.36 2.39
 5 6 17 52.88 2.43
 -6 6 17 96.9 3.62
 6 6 17 96.45 3.72
 -7 6 17 46.17 3.17
 7 6 17 51.8 3.4
 -8 6 17 45.26 3.26
 8 6 17 49.33 3.38
 -9 6 17 20.04 2.88
 9 6 17 21.06 3.1
 0 7 17 37.83 3.03
 -1 7 17 54.85 2.28
 1 7 17 50.82 2
 -2 7 17 39.02 2.41
 2 7 17 35.94 2.2
 -3 7 17 60.85 2.57
 3 7 17 60.56 2.52
 -4 7 17 18.95 1.89
 4 7 17 17.37 2.03
 -5 7 17 61.22 2.94
 5 7 17 65.09 2.88
 -6 7 17 6.2 2.24
 6 7 17 7.82 2.33
 -7 7 17 17.62 2.92
 7 7 17 11.95 2.73
 -8 7 17 14.06 2.82
 8 7 17 17.61 2.89
 0 8 17 16.8 3.73
 -1 8 17 10.69 2.5
 1 8 17 12.2 2.73
 -2 8 17 12.99 1.9
 2 8 17 9.78 1.81
 -3 8 17 44.28 2.63
 3 8 17 51.94 2.58
 -4 8 17 37.95 2.96
 4 8 17 27.98 2.42
 -5 8 17 73.99 2.9
 5 8 17 76.78 3.05
 -6 8 17 33.59 2.9
 6 8 17 31.07 3.01
 -7 8 17 54.95 3.48
 7 8 17 53.28 3.36
 0 9 17 17.59 3.12
 -1 9 17 59.06 4.07
 1 9 17 58.54 4.31
 -2 9 17 56.79 2.45
 2 9 17 55.02 2.39
 -3 9 17 21.72 2.54
 3 9 17 22.93 2.48
 -4 9 17 33.75 2.92
 4 9 17 32.45 2.59
 -5 9 17 35.33 2.88
 5 9 17 28.5 3.01
 -6 9 17 19.8 3.71
 6 9 17 22.62 3.83
 0 10 17 3.72 3.41
 -1 10 17 0.43 2.7
 1 10 17 1.74 2.83
 -2 10 17 32.43 4.14
 2 10 17 39.52 4.13
 -3 10 17 43.11 3.1
 3 10 17 51.48 3.09
 -4 10 17 27.75 4.01
 4 10 17 19.88 4.51
 0 0 18 332.84 7.56
 1 0 18 7.67 1.32
 2 0 18 2.71 1.07
 3 0 18 6.57 1.3
 4 0 18 3.62 1.5
 5 0 18 3.86 1.4
 6 0 18 171.85 3.61
 7 0 18 7.16 1.59
 8 0 18 1.29 1.36
 9 0 18 2.27 3.19
 0 1 18 1.71 1.11
 -1 1 18 115.05 2.36
 1 1 18 116.12 2.45
 -2 1 18 100.24 2.28
 2 1 18 102.58 2.33
 -3 1 18 2.19 1.08
 3 1 18 2.42 1.2
 -4 1 18 128.82 2.94
 4 1 18 122.46 2.81
 -5 1 18 7.91 1.34
 5 1 18 9.01 1.29
 -6 1 18 8.68 1.93
 6 1 18 5.86 2.05
 -7 1 18 55.26 2.64
 7 1 18 54.31 2.58
 -8 1 18 2.49 1.96
 8 1 18 1.28 2.05
 -9 1 18 6.93 2.44
 9 1 18 5.65 2.25
 0 2 18 42.56 1.54
 -1 2 18 44.9 1.56
 1 2 18 46.08 1.58
 -2 2 18 18.85 1.34
 2 2 18 21.06 1.41
 -3 2 18 17.91 1.23
 3 2 18 16.83 1.25
 -4 2 18 56.03 2.14
 4 2 18 52.34 2.09
 -5 2 18 61.58 2.74
 5 2 18 60.79 2.72
 -6 2 18 18.13 2.11
 6 2 18 21.13 2.09
 -7 2 18 40.02 2.65
 7 2 18 44.04 2.66
 -8 2 18 97.42 3.67
 8 2 18 106.15 3.76
 -9 2 18 6.88 2.28
 9 2 18 5.78 2.44
 0 3 18 5.42 1.22
 -1 3 18 45.03 1.88
 1 3 18 43.45 1.69
 -2 3 18 34.07 1.38
 2 3 18 35.75 1.44
 -3 3 18 37.84 2
 3 3 18 42.86 2.1
 -4 3 18 24.37 1.85
 4 3 18 23.02 1.81
 -5 3 18 47.66 2.54
 5 3 18 45.27 2.48
 -6 3 18 20.71 2.07
 6 3 18 20.48 2.12
 -7 3 18 82.37 3.11
 7 3 18 81.39 3.1
 -8 3 18 52.1 2.86
 8 3 18 52.28 2.9
 -9 3 18 15.11 2.69
 9 3 18 21.6 3.02
 0 4 18 51.88 1.74
 -1 4 18 9.62 1.31
 1 4 18 8.1 1.36
 -2 4 18 34.55 1.91
 2 4 18 41.05 2.25
 -3 4 18 13.21 2.16
 3 4 18 13.43 2.11
 -4 4 18 4.24 2.37
 4 4 18 4.92 2.34
 -5 4 18 3.44 2.04
 5 4 18 2.36 1.94
 -6 4 18 6.44 2.11
 6 4 18 8.06 2.86
 -7 4 18 8.64 2.53
 7 4 18 8.81 2.31
 -8 4 18 93.45 3.88
 8 4 18 82.44 3.67
 -9 4 18 12.15 7.81
 9 4 18 13.72 6.52
 0 5 18 31.05 1.55
 -1 5 18 56.45 2.65
 1 5 18 56.1 2.58
 -2 5 18 46.73 2.27
 2 5 18 48.22 2.37
 -3 5 18 28.62 2.25
 3 5 18 27.84 2.41
 -4 5 18 34.84 2.56
 4 5 18 33.58 2.5
 -5 5 18 42.62 3.12
 5 5 18 45.35 2.87
 -6 5 18 1.64 2.77
 6 5 18 1.8 2.96
 -7 5 18 2.61 3.02
 7 5 18 1.99 3.3
 -8 5 18 13.1 3.73
 8 5 18 18.83 4.07
 0 6 18 5.55 2.33
 -1 6 18 28.51 2.07
 1 6 18 29.55 1.93
 -2 6 18 43.84 2.47
 2 6 18 42.97 2.3
 -3 6 18 3.41 2.06
 3 6 18 4.73 2.23
 -4 6 18 4.69 2.1
 4 6 18 6.1 2.11
 -5 6 18 8 2.09
 5 6 18 6.44 2.15
 -6 6 18 24.42 3.01
 6 6 18 21.83 3.01
 -7 6 18 15.63 3.02
 7 6 18 18.69 3.11
 0 7 18 91.28 5.1
 -1 7 18 105.27 5.12
 1 7 18 105.72 4.82
 -2 7 18 41.22 2.49
 2 7 18 40.67 2.42
 -3 7 18 33.05 2.44
 3 7 18 32.41 2.42
 -4 7 18 19.56 2.34
 4 7 18 16.62 2.24
 -5 7 18 8.08 2.8
 5 7 18 6.35 2.79
 -6 7 18 27.9 3.47
 6 7 18 38.95 3.55
 0 8 18 10.13 3.41
 -1 8 18 28.15 4.47
 1 8 18 31.01 4.29
 -2 8 18 22.3 2.35
 2 8 18 24.48 2.29
 -3 8 18 3.72 2.39
 3 8 18 7.91 2.35
 -4 8 18 14.3 2.81
 4 8 18 11.01 2.58
 -5 8 18 19.44 3.41
 5 8 18 24.31 5.97
 0 9 18 9.95 5.29
 -1 9 18 45.43 5.04
 1 9 18 46.08 4.89
 -2 9 18 54.55 5.3
 2 9 18 54.47 5.74
 0 0 19 0.93 1.67
 1 0 19 4.63 1.46
 2 0 19 30.96 1.73
 3 0 19 3.19 1.63
 4 0 19 27.93 2.02
 5 0 19 4.43 1.91
 6 0 19 161.58 3.87
 7 0 19 12.06 2.43
 8 0 19 50.95 6.59
 0 1 19 61.7 2.04
 -1 1 19 22.83 1.65
 1 1 19 26.56 1.74
 -2 1 19 39.7 1.89
 2 1 19 34.02 1.74
 -3 1 19 49.19 1.99
 3 1 19 45.18 1.93
 -4 1 19 30.69 1.88
 4 1 19 27.19 1.95
 -5 1 19 127.66 4.16
 5 1 19 127.91 4.03
 -6 1 19 24.8 2.72
 6 1 19 27.38 2.66
 -7 1 19 38.47 2.78
 7 1 19 44.33 2.75
 0 2 19 19.54 1.98
 -1 2 19 7.86 1.7
 1 2 19 4.6 1.83
 -2 2 19 12.02 1.55
 2 2 19 11.71 1.5
 -3 2 19 70.91 2.03
 3 2 19 74.67 2.2
 -4 2 19 17.06 2.54
 4 2 19 18.54 2.42
 -5 2 19 4.91 2.3
 5 2 19 5.68 2.33
 -6 2 19 35.35 2.87
 6 2 19 39.06 2.95
 -7 2 19 36.23 3.05
 7 2 19 41.9 3.24
 0 3 19 2.22 1.58
 -1 3 19 1.83 1.57
 1 3 19 2.85 1.55
 -2 3 19 75.12 3.07
 2 3 19 71.88 2.57
 -3 3 19 8.04 2
 3 3 19 6.65 2.02
 -4 3 19 2.26 2.28
 4 3 19 2.91 2.63
 -5 3 19 30.07 2.62
 5 3 19 31.21 2.61
 -6 3 19 22.83 2.76
 6 3 19 25.69 2.7
 -7 3 19 9.59 3.35
 7 3 19 15.54 3.89
 0 4 19 11.48 1.62
 -1 4 19 4.78 2.57
 1 4 19 5.84 2.14
 -2 4 19 40.95 2.8
 2 4 19 36.73 2.51
 -3 4 19 2.32 2.01
 3 4 19 2.42 2.1
 -4 4 19 3.38 2.11
 4 4 19 9.87 2.47
 -5 4 19 7.43 2.67
 5 4 19 6.42 2.49
 -6 4 19 28.74 3.43
 6 4 19 35.04 3.64
 0 5 19 1.04 4.11
 -1 5 19 6.1 2.6
 1 5 19 5.14 2.4
 -2 5 19 24.4 2.56
 2 5 19 25.16 2.51
 -3 5 19 91.45 3.64
 3 5 19 98.02 3.77
 -4 5 19 44.52 2.72
 4 5 19 37.5 2.67
 -5 5 19 32.31 3.17
 5 5 19 36.94 3.41
 6 5 19 78.25 8.17
 0 6 19 54.34 4.84
 -1 6 19 11.16 2.25
 1 6 19 6.75 1.92
 -2 6 19 5.4 2.57
 2 6 19 6.69 2.38
 -3 6 19 3.44 2.95
 3 6 19 3.5 2.59
 -4 6 19 32.69 3.08
 4 6 19 37.85 3.97
 0 7 19 48.4 4.46
 -1 7 19 148.77 7.39
 1 7 19 151.07 7.61
 -2 7 19 7.08 3.96
 2 7 19 13.77 5.61
 3 7 19 15 8.75
 0 0 20 2.65 3
 1 0 20 71.66 2.81
 2 0 20 5.74 1.86
 3 0 20 17.54 2.23
 4 0 20 5.28 2.22
 5 0 20 30.77 7.65
 0 1 20 127.79 3.45
 -1 1 20 3.2 1.68
 1 1 20 2.65 2.01
 -2 1 20 20.4 2.05
 2 1 20 22.04 2.22
 -3 1 20 15.24 2.08
 3 1 20 13.56 2.14
 -4 1 20 13.57 3.26
 4 1 20 13.64 2.35
 -5 1 20 32.73 5.19
 5 1 20 29.85 7.54
 0 2 20 0.97 1.81
 -1 2 20 93.03 3.06
 1 2 20 90.8 2.92
 -2 2 20 11.99 2.18
 2 2 20 8.58 2.03
 -3 2 20 3.47 3.34
 3 2 20 3.25 2.61
 -4 2 20 58.71 3.73
 4 2 20 70.95 4.72
 0 3 20 44.14 2.52
 -1 3 20 5.8 2.23
 1 3 20 7.98 2.15
 -2 3 20 32.32 3.26
 2 3 20 35.47 3.29
 -3 3 20 55.26 4.04
 3 3 20 63.49 4.58
 -4 3 20 7.16 4.92
 4 3 20 13.41 7.82
 0 4 20 7.11 2.99
 -1 4 20 8.51 2.8
 1 4 20 16.26 3.23
 -2 4 20 12.02 3.88
 2 4 20 10.09 3.97
 -3 4 20 24.54 5.42
 3 4 20 24.33 8.65

_iucr_refine_fcf_details
;
data_9K
_computing_structure_refinement   'olex2.refine 1.3 (Bourhis et al., 2015)'
_computing_data_collection        'XDS (Kabsch, 1991)'   
_shelx_refln_list_code            4
loop_
  _space_group_symop_id
  _space_group_symop_operation_xyz
  1  x,y,z
  2  x+1/2,-y+1/2,-z
  3  -x,y+1/2,-z+1/2
  4  -x+1/2,-y,z+1/2

_space_group_crystal_system       orthorhombic
_space_group_IT_number            19
_space_group_name_H-M_alt         'P 21 21 21'
_space_group_name_Hall            ' P 2ac 2ab'
_symmetry_space_group_name_H-M    'P 21 21 21'
_symmetry_space_group_name_Hall   ' P 2ac 2ab'
_symmetry_Int_Tables_number       19
_cell_length_a                    9.854(3)
_cell_length_b                    9.249(3)
_cell_length_c                    10.144(2)
_cell_angle_alpha                 90
_cell_angle_beta                  90
_cell_angle_gamma                 90
_cell_volume                      924.5(5)
loop_
  _refln_index_h
  _refln_index_k
  _refln_index_l
  _refln_F_squared_calc
  _refln_F_squared_meas
  _refln_F_squared_sigma
  _refln_F_squared_weight
  _refln_observed_status
-20 -2 -1 17.587 22.980 4.995 11.083 o
-20 -1 -2 12.605 15.373 4.187 15.794 o
-20 -1 -1 42.378 44.285 3.011 24.766 o
-19 -6 -2 105.753 78.751 7.268 4.794 o
-19 -6 -1 5.718 11.884 3.450 23.432 o
-19 -5 -4 0.371 8.674 3.140 28.745 o
-19 -5 -3 21.980 22.342 2.453 39.985 o
-19 -5 -2 0.951 3.310 2.293 53.892 o
-19 -5 -1 20.454 21.525 2.393 42.130 o
-19 -4 -5 1.916 10.867 2.911 33.034 o
-19 -4 -4 17.539 20.398 2.143 51.712 o
-19 -4 -3 29.878 32.192 2.433 37.710 o
-19 -4 -2 75.297 77.814 3.101 19.383 o
-19 -4 -1 31.787 34.057 2.323 39.785 o
-19 -3 -6 42.708 32.930 3.111 24.024 o
-19 -3 -5 23.064 19.830 2.213 47.377 o
-19 -3 -4 17.199 15.593 2.453 41.825 o
-19 -3 -3 10.357 5.234 2.363 47.867 o
-19 -3 -2 48.461 48.353 2.542 30.569 o
-19 -3 -1 15.941 15.234 2.034 58.157 o
-19 -2 -6 28.801 28.005 2.722 32.025 o
-19 -2 -5 26.969 29.690 2.552 35.746 o
-19 -2 -4 23.234 23.937 2.233 46.030 o
-19 -2 -3 62.989 62.341 2.642 26.022 o
-19 -2 -2 15.992 16.540 2.373 44.492 o
-19 -2 -1 16.726 19.900 2.054 55.904 o
-19 -1 -6 14.793 12.532 2.333 46.708 o
-19 -1 -5 6.409 6.819 2.054 63.403 o
-19 -1 -4 64.561 64.953 2.772 24.142 o
-19 -1 -3 4.784 7.727 2.024 65.744 o
-19 -1 -2 68.462 66.608 2.752 23.829 o
-19 -1 -1 14.664 17.158 1.755 74.186 o
-18 -8 -3 27.173 23.838 2.841 30.304 o
-18 -8 -2 8.048 6.620 2.482 44.032 o
-18 -8 -1 39.736 41.065 3.121 23.800 o
-18 -7 -5 59.404 50.487 3.041 22.462 o
-18 -7 -4 20.164 23.180 2.542 37.916 o
-18 -7 -3 0.930 0.000 1.824 85.716 o
-18 -7 -2 37.576 39.430 2.373 36.672 o
-18 -7 -1 6.194 9.730 2.124 59.059 o
-18 -6 -6 26.948 24.575 2.423 39.430 o
-18 -6 -5 19.006 21.345 2.084 53.417 o
-18 -6 -4 40.091 42.989 2.572 31.860 o
-18 -6 -3 11.587 12.971 2.114 56.679 o
-18 -6 -2 77.334 76.029 3.051 19.698 o
-18 -6 -1 34.790 36.469 2.363 37.833 o
-18 -5 -7 6.056 11.854 2.373 47.765 o
-18 -5 -6 55.408 56.100 2.343 32.001 o
-18 -5 -5 43.579 40.308 2.233 38.343 o
-18 -5 -4 54.181 56.957 2.502 29.595 o
-18 -5 -3 0.788 2.363 2.074 65.976 o
-18 -5 -2 24.625 26.041 2.193 46.605 o
-18 -5 -1 1.618 1.147 1.585 111.456 o
-18 -4 -8 75.195 62.410 3.450 17.263 o
-18 -4 -7 3.626 3.908 1.904 75.628 o
-18 -4 -6 36.840 37.157 1.974 47.734 o
-18 -4 -5 70.627 69.409 2.572 25.407 o
-18 -4 -4 0.141 0.339 1.565 117.019 o
-18 -4 -3 23.778 23.000 1.824 62.604 o
-18 -4 -2 12.962 9.940 1.595 91.358 o
-18 -4 -1 26.815 30.139 2.124 47.570 o
-18 -3 -8 28.986 25.931 2.064 49.600 o
-18 -3 -7 44.733 44.226 2.323 35.690 o
-18 -3 -6 12.447 11.485 1.914 67.259 o
-18 -3 -5 44.799 43.986 2.104 40.590 o
-18 -3 -4 7.966 7.507 1.605 97.130 o
-18 -3 -3 11.695 11.086 1.605 91.157 o
-18 -3 -2 1.037 1.176 1.356 152.295 o
-18 -3 -1 44.015 42.202 1.964 44.673 o
-18 -2 -9 50.539 29.271 3.001 24.827 o
-18 -2 -8 0.435 2.313 1.495 125.864 o
-18 -2 -7 24.479 22.352 2.064 51.925 o
-18 -2 -6 4.319 3.489 1.814 82.516 o
-18 -2 -5 22.185 24.535 1.904 59.203 o
-18 -2 -4 73.092 72.370 2.522 25.460 o
-18 -2 -3 21.145 22.851 1.814 64.639 o
-18 -2 -2 32.188 31.195 2.004 49.546 o
-18 -2 -1 95.352 91.572 2.762 19.750 o
-18 -1 -9 1.763 3.440 2.612 41.510 o
-18 -1 -8 58.390 56.339 2.562 28.124 o
-18 -1 -7 53.513 52.520 2.502 30.058 o
-18 -1 -6 0.227 4.456 2.393 49.599 o
-18 -1 -5 13.134 14.027 1.944 64.450 o
-18 -1 -4 15.162 19.551 1.894 64.640 o
-18 -1 -3 0.792 2.961 1.645 103.601 o
-18 -1 -2 11.899 12.352 1.765 77.267 o
-18 -1 -1 41.456 44.844 1.864 47.953 o
-17 -10 -1 9.933 10.558 3.180 27.095 o
-17 -9 -5 9.754 13.110 2.901 32.108 o
-17 -9 -4 16.630 14.386 2.054 57.102 o
-17 -9 -3 29.567 31.554 2.572 34.661 o
-17 -9 -2 16.848 18.205 2.363 44.378 o
-17 -9 -1 11.227 12.333 2.163 54.648 o
-17 -8 -6 19.151 23.339 2.383 42.523 o
-17 -8 -5 17.059 17.517 2.084 54.933 o
-17 -8 -4 23.580 24.456 1.984 55.071 o
-17 -8 -3 5.224 5.922 1.765 85.144 o
-17 -8 -2 1.055 1.456 1.814 85.948 o
-17 -8 -1 39.267 40.288 2.413 35.371 o
-17 -7 -8 52.977 49.041 3.549 18.224 o
-17 -7 -7 3.398 3.848 1.974 70.755 o
-17 -7 -6 85.780 80.486 2.722 21.524 o
-17 -7 -5 3.232 3.489 1.485 121.615 o
-17 -7 -4 1.426 3.489 1.565 112.822 o
-17 -7 -3 16.624 18.095 1.964 60.597 o
-17 -7 -2 6.214 6.311 1.695 90.539 o
-17 -7 -1 36.628 40.447 2.134 42.639 o
-17 -6 -8 70.019 68.043 2.652 24.663 o
-17 -6 -7 31.534 33.149 2.084 46.806 o
-17 -6 -6 9.420 12.034 1.705 84.080 o
-17 -6 -5 18.214 19.541 1.655 77.374 o
-17 -6 -4 39.874 42.910 2.233 38.931 o
-17 -6 -3 63.640 61.852 2.413 29.002 o
-17 -6 -2 38.080 38.084 2.114 43.100 o
-17 -6 -1 59.017 59.988 2.343 30.984 o
-17 -5 -9 11.526 11.914 2.134 55.980 o
-17 -5 -8 43.181 45.123 2.353 35.310 o
-17 -5 -7 18.050 21.056 1.795 68.136 o
-17 -5 -6 92.324 94.403 2.652 20.748 o
-17 -5 -5 49.382 49.390 1.964 41.824 o
-17 -5 -4 20.764 22.920 1.575 79.333 o
-17 -5 -3 5.205 4.018 1.795 83.322 o
-17 -5 -2 22.005 25.532 1.745 67.054 o
-17 -5 -1 0.831 1.685 1.296 166.100 o
-17 -4 -10 27.820 27.417 3.310 23.060 o
-17 -4 -9 60.007 59.240 2.423 29.664 o
-17 -4 -8 41.718 43.149 2.094 41.824 o
-17 -4 -7 3.986 1.585 1.326 150.555 o
-17 -4 -6 20.817 22.871 1.555 80.696 o
-17 -4 -5 9.264 7.567 1.446 114.093 o
-17 -4 -4 20.233 22.233 1.376 95.778 o
-17 -4 -3 110.652 106.018 2.981 16.539 o
-17 -4 -2 7.235 6.391 1.366 130.342 o
-17 -4 -1 42.138 43.029 1.874 47.742 o
-17 -3 -10 49.084 48.094 2.522 30.820 o
-17 -3 -9 40.376 42.840 2.084 42.518 o
-17 -3 -8 72.547 70.346 2.383 27.336 o
-17 -3 -7 105.102 103.167 2.801 18.142 o
-17 -3 -6 16.402 16.181 1.595 84.844 o
-17 -3 -5 183.856 181.987 4.008 8.418 o
-17 -3 -4 59.960 60.706 1.994 36.682 o
-17 -3 -3 4.448 4.447 1.117 196.757 o
-17 -3 -2 3.662 5.015 1.186 179.118 o
-17 -3 -1 31.288 33.817 1.635 64.176 o
-17 -2 -10 16.895 16.799 2.004 58.815 o
-17 -2 -9 32.133 34.027 2.064 47.092 o
-17 -2 -8 52.748 54.066 2.323 33.045 o
-17 -2 -7 26.654 29.760 1.665 66.959 o
-17 -2 -6 6.826 6.939 1.366 130.615 o
-17 -2 -5 101.322 97.983 2.602 20.069 o
-17 -2 -4 139.160 136.187 3.599 11.574 o
-17 -2 -3 3.532 3.669 1.137 196.520 o
-17 -2 -2 141.929 142.168 3.749 10.881 o
-17 -2 -1 16.306 17.168 1.485 93.767 o
-17 -1 -11 26.229 23.449 2.542 36.709 o
-17 -1 -10 12.286 9.441 2.223 52.186 o
-17 -1 -9 43.115 45.093 2.074 41.643 o
-17 -1 -8 15.505 16.311 1.675 79.468 o
-17 -1 -7 82.191 81.084 2.393 25.064 o
-17 -1 -6 42.883 48.273 2.173 38.892 o
-17 -1 -5 10.541 9.391 1.326 126.906 o
-17 -1 -4 41.928 43.967 1.854 48.239 o
-17 -1 -3 4.729 6.650 1.466 119.430 o
-17 -1 -2 17.896 17.277 1.316 108.316 o
-17 -1 -1 82.700 82.928 2.482 23.965 o
-16 -11 -3 19.715 19.291 2.811 32.201 o
-16 -11 -2 6.408 10.897 2.472 44.250 o
-16 -11 -1 7.029 10.139 2.552 41.631 o
-16 -10 -6 19.114 21.844 3.320 23.823 o
-16 -10 -5 4.031 2.831 2.413 48.001 o
-16 -10 -4 8.729 9.800 2.074 60.553 o
-16 -10 -3 16.127 18.165 1.954 61.327 o
-16 -10 -2 32.532 39.650 2.423 36.599 o
-16 -10 -1 95.667 92.120 3.270 16.280 o
-16 -9 -7 20.440 20.129 3.061 27.552 o
-16 -9 -6 17.871 17.317 2.134 52.552 o
-16 -9 -5 12.366 12.771 2.084 57.829 o
-16 -9 -4 13.255 14.795 1.805 72.661 o
-16 -9 -3 69.421 71.852 2.333 28.341 o
-16 -9 -2 26.702 29.271 1.894 56.366 o
-16 -9 -1 21.121 22.063 2.084 52.470 o
-16 -8 -9 4.819 17.796 4.167 16.150 o
-16 -8 -8 1.815 4.516 2.652 40.182 o
-16 -8 -7 41.269 39.939 1.924 47.153 o
-16 -8 -6 70.844 70.685 2.463 26.587 o
-16 -8 -5 8.972 8.504 1.595 96.469 o
-16 -8 -4 17.455 19.740 1.525 87.688 o
-16 -8 -3 37.240 36.848 1.984 47.337 o
-16 -8 -2 102.040 100.335 2.692 19.254 o
-16 -8 -1 4.278 5.364 1.515 114.127 o
-16 -7 -10 33.995 29.540 5.723 8.323 o
-16 -7 -9 0.160 0.588 2.293 54.595 o
-16 -7 -8 86.887 89.100 3.908 13.336 o
-16 -7 -7 18.054 20.617 1.695 74.410 o
-16 -7 -6 41.511 41.703 1.994 44.760 o
-16 -7 -5 14.246 16.061 1.456 99.810 o
-16 -7 -4 17.475 19.690 1.545 86.087 o
-16 -7 -3 18.935 20.169 1.426 94.257 o
-16 -7 -2 16.328 18.065 1.376 103.772 o
-16 -7 -1 63.703 62.829 2.463 28.224 o
-16 -6 -10 8.411 6.999 2.931 32.036 o
-16 -6 -9 23.898 25.423 2.652 34.447 o
-16 -6 -8 26.195 25.313 1.655 69.292 o
-16 -6 -7 15.286 16.879 1.515 92.386 o
-16 -6 -6 40.557 43.179 1.735 52.776 o
-16 -6 -5 20.294 23.110 1.485 86.211 o
-16 -6 -4 107.305 111.342 2.772 17.823 o
-16 -6 -3 102.717 104.802 2.732 18.728 o
-16 -6 -2 32.959 32.142 1.416 74.715 o
-16 -6 -1 50.788 52.132 1.994 40.310 o
-16 -5 -11 6.334 6.859 2.642 39.430 o
-16 -5 -10 55.414 54.215 3.041 22.659 o
-16 -5 -9 2.650 4.596 1.436 129.642 o
-16 -5 -8 1.631 2.482 1.346 151.246 o
-16 -5 -7 52.389 57.017 2.014 38.751 o
-16 -5 -6 37.733 40.657 1.705 55.774 o
-16 -5 -5 15.759 16.988 1.326 110.824 o
-16 -5 -4 46.080 47.077 1.745 49.222 o
-16 -5 -3 203.208 200.332 4.357 7.182 o
-16 -5 -2 8.927 10.050 1.166 157.696 o
-16 -5 -1 56.012 57.655 1.944 39.120 o
-16 -4 -11 25.075 23.698 2.642 34.613 o
-16 -4 -10 28.549 32.063 1.894 54.891 o
-16 -4 -9 74.731 73.337 2.213 28.877 o
-16 -4 -8 44.772 48.144 1.994 42.695 o
-16 -4 -7 141.585 145.050 3.330 12.205 o
-16 -4 -6 85.482 88.132 2.443 23.680 o
-16 -4 -5 38.759 39.460 1.685 56.297 o
-16 -4 -4 46.125 47.406 1.725 49.723 o
-16 -4 -3 44.395 45.482 1.635 53.739 o
-16 -4 -2 29.651 31.175 1.485 73.984 o
-16 -4 -1 2.905 2.871 0.847 335.689 o
-16 -3 -12 12.388 13.838 2.672 36.927 o
-16 -3 -11 15.095 14.985 1.824 70.114 o
-16 -3 -10 0.288 1.007 1.595 112.019 o
-16 -3 -9 19.838 23.020 1.735 69.836 o
-16 -3 -8 36.992 36.868 1.635 59.878 o
-16 -3 -7 0.360 2.233 1.296 166.706 o
-16 -3 -6 31.554 31.764 1.555 68.573 o
-16 -3 -5 18.759 16.948 1.346 104.147 o
-16 -3 -4 22.801 25.762 1.406 88.252 o
-16 -3 -3 38.814 41.205 1.635 57.679 o
-16 -3 -2 82.019 83.257 2.183 27.198 o
-16 -3 -1 2.022 3.031 0.927 295.864 o
-16 -2 -12 14.931 18.534 2.702 35.376 o
-16 -2 -11 11.900 13.270 1.844 71.429 o
-16 -2 -10 67.794 70.536 2.463 27.037 o
-16 -2 -9 24.510 25.911 1.695 68.037 o
-16 -2 -8 118.807 120.315 2.951 15.673 o
-16 -2 -7 29.340 36.060 1.695 61.923 o
-16 -2 -6 20.394 20.687 1.356 98.349 o
-16 -2 -5 0.141 1.665 0.857 375.794 o
-16 -2 -4 30.191 34.406 1.625 65.156 o
-16 -2 -3 51.903 53.029 1.765 45.269 o
-16 -2 -2 7.905 10.159 0.997 202.013 o
-16 -2 -1 9.744 11.096 1.147 157.602 o
-16 -1 -12 40.519 41.574 2.293 37.561 o
-16 -1 -11 56.053 55.083 2.213 34.220 o
-16 -1 -10 22.215 24.516 1.565 78.075 o
-16 -1 -9 46.604 48.473 1.705 49.883 o
-16 -1 -8 6.442 7.168 1.256 150.938 o
-16 -1 -7 271.708 256.591 4.845 5.128 o
-16 -1 -6 75.860 80.844 2.313 26.870 o
-16 -1 -5 77.936 80.067 2.243 27.421 o
-16 -1 -4 158.058 155.289 3.459 10.919 o
-16 -1 -3 14.834 15.383 1.097 145.587 o
-16 -1 -2 49.961 49.550 1.555 52.558 o
-16 -1 -1 15.093 15.802 1.196 129.474 o
-15 -12 -4 29.311 33.219 3.420 21.470 o
-15 -12 -3 46.427 42.591 2.682 29.064 o
-15 -12 -2 14.019 16.181 2.313 47.119 o
-15 -12 -1 86.736 80.336 3.230 17.493 o
-15 -11 -6 3.096 3.948 2.682 39.133 o
-15 -11 -5 37.127 34.834 2.233 40.650 o
-15 -11 -4 27.050 27.517 2.094 48.955 o
-15 -11 -3 3.694 3.250 2.054 65.578 o
-15 -11 -2 66.433 67.106 2.662 25.046 o
-15 -11 -1 66.894 65.122 2.642 25.345 o
-15 -10 -8 35.347 32.292 3.200 23.596 o
-15 -10 -7 14.280 13.429 2.582 38.975 o
-15 -10 -6 19.154 19.252 1.775 69.172 o
-15 -10 -5 42.986 41.992 1.984 44.503 o
-15 -10 -4 112.775 108.820 2.991 16.244 o
-15 -10 -3 5.109 4.157 1.466 120.884 o
-15 -10 -2 26.673 30.268 1.695 65.259 o
-15 -10 -1 6.500 5.683 1.655 94.540 o
-15 -9 -9 80.007 70.486 3.848 14.314 o
-15 -9 -8 8.048 8.863 2.443 45.120 o
-15 -9 -7 30.671 30.976 2.502 36.046 o
-15 -9 -6 22.981 26.699 1.575 75.885 o
-15 -9 -5 18.927 18.933 1.525 86.602 o
-15 -9 -4 42.119 41.983 1.795 50.404 o
-15 -9 -3 9.231 7.776 1.156 162.342 o
-15 -9 -2 0.394 1.336 1.236 184.283 o
-15 -9 -1 25.719 29.540 1.814 60.276 o
-15 -8 -10 42.410 39.141 2.801 27.986 o
-15 -8 -9 64.743 61.304 3.150 20.451 o
-15 -8 -8 1.130 7.258 2.024 67.744 o
-15 -8 -7 20.625 21.405 1.446 89.913 o
-15 -8 -6 96.643 95.849 2.502 21.416 o
-15 -8 -5 18.011 21.076 1.545 84.884 o
-15 -8 -4 4.143 6.201 1.156 183.030 o
-15 -8 -3 110.716 117.035 2.811 17.103 o
-15 -8 -2 14.751 15.174 1.326 113.967 o
-15 -8 -1 5.660 6.191 1.176 172.370 o
-15 -7 -11 16.967 19.620 2.931 30.216 o
-15 -7 -10 57.352 55.651 3.579 17.544 o
-15 -7 -9 7.282 6.411 2.094 60.880 o
-15 -7 -8 12.556 16.550 2.134 54.685 o
-15 -7 -7 42.373 45.372 1.695 52.761 o
-15 -7 -6 26.981 27.467 1.436 81.002 o
-15 -7 -5 108.895 105.719 2.572 19.194 o
-15 -7 -4 55.374 56.578 1.844 41.605 o
-15 -7 -3 58.657 60.586 1.795 41.014 o
-15 -7 -2 28.755 31.415 1.446 76.953 o
-15 -7 -1 0.888 0.708 1.176 202.229 o
-15 -6 -12 10.579 11.764 2.612 39.023 o
-15 -6 -11 13.918 11.326 2.632 37.907 o
-15 -6 -10 30.956 34.525 2.453 36.772 o
-15 -6 -9 17.030 21.435 2.074 54.595 o
-15 -6 -8 11.305 11.934 1.266 131.701 o
-15 -6 -7 39.978 41.763 1.625 57.280 o
-15 -6 -6 118.909 117.015 2.821 16.448 o
-15 -6 -5 15.686 16.729 1.186 128.559 o
-15 -6 -4 15.017 16.480 1.156 134.559 o
-15 -6 -3 76.864 74.643 1.954 31.791 o
-15 -6 -2 81.658 80.346 2.074 28.775 o
-15 -6 -1 113.001 118.700 2.801 16.926 o
-15 -5 -12 29.392 25.832 2.632 33.917 o
-15 -5 -11 2.649 4.546 1.944 73.096 o
-15 -5 -10 1.577 3.609 1.625 104.709 o
-15 -5 -9 28.028 28.364 1.535 73.571 o
-15 -5 -8 56.328 58.363 1.814 41.678 o
-15 -5 -7 19.157 17.856 1.316 105.942 o
-15 -5 -6 25.453 28.812 1.416 83.166 o
-15 -5 -5 11.846 14.147 1.276 126.780 o
-15 -5 -4 0.932 3.011 0.927 307.082 o
-15 -5 -3 163.959 161.559 3.489 10.506 o
-15 -5 -2 5.566 8.853 1.027 208.227 o
-15 -5 -1 25.767 26.938 1.156 103.972 o
-15 -4 -13 0.875 5.124 2.682 39.418 o
-15 -4 -12 38.093 36.449 2.692 30.555 o
-15 -4 -11 13.522 15.064 2.014 60.273 o
-15 -4 -10 22.463 25.642 1.436 86.427 o
-15 -4 -9 11.132 12.283 1.286 128.700 o
-15 -4 -8 50.332 52.590 1.795 45.161 o
-15 -4 -7 63.572 66.827 1.944 35.901 o
-15 -4 -6 0.660 1.286 0.847 379.006 o
-15 -4 -5 23.848 26.340 1.256 98.650 o
-15 -4 -4 45.990 49.201 1.605 53.029 o
-15 -4 -3 17.202 18.504 1.097 135.444 o
-15 -4 -2 72.115 73.347 1.954 32.960 o
-15 -4 -1 22.272 24.825 1.027 125.164 o
-15 -3 -13 3.265 2.722 2.293 53.239 o
-15 -3 -12 11.765 15.104 2.413 44.438 o
-15 -3 -11 0.925 1.994 1.296 165.343 o
-15 -3 -10 38.404 40.108 1.695 55.943 o
-15 -3 -9 98.201 99.847 2.512 20.960 o
-15 -3 -8 105.447 105.908 2.612 19.237 o
-15 -3 -7 8.294 10.618 1.017 193.628 o
-15 -3 -6 166.021 155.458 3.370 10.868 o
-15 -3 -5 46.804 50.696 1.605 52.285 o
-15 -3 -4 59.801 60.237 1.635 44.125 o
-15 -3 -3 31.672 31.454 1.266 85.152 o
-15 -3 -2 13.412 15.932 0.997 166.781 o
-15 -3 -1 133.511 133.435 2.682 15.534 o
-15 -2 -13 21.223 23.718 2.193 48.040 o
-15 -2 -12 22.571 24.286 1.635 73.434 o
-15 -2 -11 16.435 20.049 1.436 96.470 o
-15 -2 -10 25.709 26.180 1.386 86.352 o
-15 -2 -9 3.135 4.297 1.047 227.352 o
-15 -2 -8 29.577 29.760 1.515 72.928 o
-15 -2 -7 41.443 41.404 1.296 69.788 o
-15 -2 -6 83.567 81.852 1.884 30.558 o
-15 -2 -5 37.860 40.527 1.256 75.051 o
-15 -2 -4 34.921 33.409 1.176 86.002 o
-15 -2 -3 243.931 240.280 4.437 6.026 o
-15 -2 -2 175.679 171.021 3.280 10.452 o
-15 -2 -1 155.751 149.715 2.971 12.646 o
-15 -1 -13 80.540 84.035 2.652 22.521 o
-15 -1 -12 7.842 9.750 1.446 114.614 o
-15 -1 -11 19.564 22.502 1.495 86.497 o
-15 -1 -10 22.569 26.928 1.466 83.491 o
-15 -1 -9 28.956 31.215 1.316 84.987 o
-15 -1 -8 58.001 62.052 1.735 42.261 o
-15 -1 -7 20.105 20.119 1.047 133.152 o
-15 -1 -6 29.884 32.093 1.206 90.833 o
-15 -1 -5 18.442 18.663 1.047 139.124 o
-15 -1 -4 62.481 62.710 1.575 43.980 o
-15 -1 -3 6.281 8.026 0.788 300.311 o
-15 -1 -2 0.732 1.117 0.588 743.907 o
-15 -1 -1 118.151 117.882 2.243 19.788 o
-14 -13 -4 19.583 22.801 3.808 18.449 o
-14 -13 -3 131.417 116.367 3.609 12.244 o
-14 -13 -2 13.903 12.841 2.253 49.888 o
-14 -13 -1 68.834 73.278 3.260 18.753 o
-14 -12 -7 23.675 20.907 4.127 15.765 o
-14 -12 -6 53.806 46.878 2.941 24.322 o
-14 -12 -5 20.752 18.524 1.914 60.931 o
-14 -12 -4 4.316 5.523 1.795 83.432 o
-14 -12 -3 2.073 2.193 1.555 114.216 o
-14 -12 -2 30.768 32.830 1.984 50.464 o
-14 -12 -1 61.168 62.161 2.742 25.044 o
-14 -11 -8 26.452 22.282 2.821 30.872 o
-14 -11 -7 1.804 2.572 2.104 63.627 o
-14 -11 -6 0.871 0.887 1.416 140.693 o
-14 -11 -5 29.804 30.368 1.795 58.821 o
-14 -11 -4 6.433 6.012 1.485 114.417 o
-14 -11 -3 10.164 11.794 1.376 118.354 o
-14 -11 -2 135.759 133.136 3.340 12.700 o
-14 -11 -1 22.208 26.938 1.695 69.229 o
-14 -10 -10 2.742 11.445 3.170 27.872 o
-14 -10 -9 27.245 25.662 2.572 35.615 o
-14 -10 -8 10.683 14.516 2.502 41.908 o
-14 -10 -7 10.251 8.843 2.084 59.574 o
-14 -10 -6 11.494 14.576 1.446 105.565 o
-14 -10 -5 13.650 13.728 1.356 113.390 o
-14 -10 -4 12.957 17.616 1.495 96.507 o
-14 -10 -3 10.889 13.718 1.535 97.348 o
-14 -10 -2 181.889 176.743 3.888 8.778 o
-14 -10 -1 107.198 111.462 2.941 16.819 o
-14 -9 -11 8.274 10.727 2.981 30.819 o
-14 -9 -10 42.279 40.417 2.772 28.380 o
-14 -9 -9 24.859 23.648 2.253 44.955 o
-14 -9 -8 5.018 5.563 1.984 68.699 o
-14 -9 -7 67.470 67.635 2.821 23.136 o
-14 -9 -6 24.531 25.921 1.416 85.580 o
-14 -9 -5 20.742 22.591 1.476 86.784 o
-14 -9 -4 192.003 186.793 4.078 8.034 o
-14 -9 -3 23.630 23.658 1.426 86.987 o
-14 -9 -2 27.392 29.321 1.416 81.019 o
-14 -9 -1 18.814 20.219 1.316 104.693 o
-14 -8 -12 23.454 24.027 3.230 24.579 o
-14 -8 -11 29.881 32.741 2.881 28.701 o
-14 -8 -10 30.002 26.858 2.572 35.005 o
-14 -8 -9 23.871 26.390 2.223 45.801 o
-14 -8 -8 21.373 24.705 2.084 51.878 o
-14 -8 -7 10.333 11.196 1.087 167.793 o
-14 -8 -6 63.066 66.359 1.954 35.911 o
-14 -8 -5 153.730 150.144 3.290 11.702 o
-14 -8 -4 14.571 18.633 1.416 101.728 o
-14 -8 -3 66.871 62.979 1.974 35.051 o
-14 -8 -2 45.388 46.648 1.645 52.664 o
-14 -8 -1 5.493 5.753 0.937 250.044 o
-14 -7 -12 23.920 23.259 3.091 26.573 o
-14 -7 -11 52.686 53.378 3.260 20.675 o
-14 -7 -10 30.656 27.616 2.014 50.441 o
-14 -7 -9 13.006 10.229 1.824 73.027 o
-14 -7 -8 4.316 7.687 1.505 113.676 o
-14 -7 -7 11.687 13.888 1.246 131.765 o
-14 -7 -6 7.868 8.444 1.047 192.444 o
-14 -7 -5 47.340 48.034 1.515 55.505 o
-14 -7 -4 117.985 115.868 2.841 16.449 o
-14 -7 -3 257.371 248.426 5.065 5.148 o
-14 -7 -2 107.168 107.793 2.552 19.391 o
-14 -7 -1 87.759 87.405 1.974 28.195 o
-14 -6 -13 13.635 8.853 2.742 35.416 o
-14 -6 -12 5.473 10.139 2.482 44.221 o
-14 -6 -11 47.370 45.641 2.532 31.137 o
-14 -6 -10 8.703 11.096 1.745 81.793 o
-14 -6 -9 16.733 17.766 1.775 71.251 o
-14 -6 -8 9.839 10.907 1.077 172.230 o
-14 -6 -7 29.745 32.840 1.476 73.788 o
-14 -6 -6 3.531 5.703 0.887 289.628 o
-14 -6 -5 21.960 24.127 1.196 108.620 o
-14 -6 -4 25.062 26.220 1.196 102.130 o
-14 -6 -3 44.663 45.422 1.436 60.527 o
-14 -6 -2 70.857 71.882 1.765 36.380 o
-14 -6 -1 125.704 128.629 2.642 16.451 o
-14 -5 -13 3.449 5.314 2.253 54.577 o
-14 -5 -12 65.488 63.078 3.031 21.439 o
-14 -5 -11 20.983 27.427 2.662 34.549 o
-14 -5 -10 22.797 21.943 1.894 60.009 o
-14 -5 -9 17.457 18.793 1.156 126.511 o
-14 -5 -8 25.231 28.294 1.346 88.612 o
-14 -5 -7 62.593 64.624 1.765 39.776 o
-14 -5 -6 12.650 12.562 1.057 163.628 o
-14 -5 -5 29.257 32.142 1.276 86.797 o
-14 -5 -4 75.141 76.039 1.944 32.148 o
-14 -5 -3 7.807 8.315 0.818 270.569 o
-14 -5 -2 16.628 19.242 0.987 152.392 o
-14 -5 -1 53.692 54.335 1.446 52.717 o
-14 -4 -14 9.259 8.175 2.682 37.696 o
-14 -4 -13 16.435 17.068 2.482 40.953 o
-14 -4 -12 45.529 44.804 2.662 29.350 o
-14 -4 -11 37.727 40.387 2.303 38.116 o
-14 -4 -10 105.736 107.763 2.542 19.595 o
-14 -4 -9 5.045 6.480 1.097 195.447 o
-14 -4 -8 14.152 16.101 1.097 146.476 o
-14 -4 -7 2.799 3.759 0.718 432.429 o
-14 -4 -6 27.077 30.079 1.226 94.220 o
-14 -4 -5 29.122 29.760 1.017 108.001 o
-14 -4 -4 10.141 11.724 0.877 220.256 o
-14 -4 -3 15.438 16.460 0.818 193.778 o
-14 -4 -2 3.115 3.260 0.598 563.938 o
-14 -4 -1 22.020 20.368 0.897 147.514 o
-14 -3 -14 20.087 19.601 2.602 36.781 o
-14 -3 -13 19.083 22.831 2.742 33.487 o
-14 -3 -12 11.523 10.897 1.466 105.844 o
-14 -3 -11 11.243 13.339 1.077 163.097 o
-14 -3 -10 71.878 71.353 1.834 35.070 o
-14 -3 -9 3.679 4.795 0.897 287.413 o
-14 -3 -8 60.219 61.623 1.585 44.814 o
-14 -3 -7 56.108 58.572 1.535 48.255 o
-14 -3 -6 0.199 0.758 0.698 569.626 o
-14 -3 -5 2.005 3.240 0.668 511.947 o
-14 -3 -4 22.142 23.748 1.007 128.942 o
-14 -3 -3 116.075 108.730 2.074 21.617 o
-14 -3 -2 9.343 8.973 0.758 278.239 o
-14 -3 -1 51.851 52.969 1.286 58.810 o
-14 -2 -14 2.901 4.068 2.492 45.180 o
-14 -2 -13 3.087 2.363 1.745 90.489 o
-14 -2 -12 50.065 53.627 1.775 45.578 o
-14 -2 -11 14.007 16.630 1.316 115.197 o
-14 -2 -10 7.373 8.803 1.166 164.519 o
-14 -2 -9 69.287 70.805 1.725 37.623 o
-14 -2 -8 19.020 21.335 1.047 134.310 o
-14 -2 -7 62.207 65.920 1.625 42.467 o
-14 -2 -6 17.137 18.434 0.877 170.483 o
-14 -2 -5 17.616 18.334 0.818 179.515 o
-14 -2 -4 2.150 3.011 0.648 536.051 o
-14 -2 -3 36.361 37.317 1.057 89.056 o
-14 -2 -2 277.229 259.961 4.397 5.437 o
-14 -2 -1 211.316 203.283 3.290 8.733 o
-14 -1 -14 39.742 36.898 2.443 34.989 o
-14 -1 -13 25.583 27.467 1.715 65.795 o
-14 -1 -12 30.235 29.441 1.545 70.902 o
-14 -1 -11 32.310 34.984 1.485 70.396 o
-14 -1 -10 3.669 3.459 0.917 283.498 o
-14 -1 -9 7.438 6.829 0.857 263.497 o
-14 -1 -8 8.397 10.279 0.997 199.324 o
-14 -1 -7 10.194 12.502 0.857 223.479 o
-14 -1 -6 57.540 59.310 1.466 49.192 o
-14 -1 -5 297.596 269.342 4.885 4.727 o
-14 -1 -4 69.275 67.575 1.535 41.479 o
-14 -1 -3 2.576 1.535 0.568 669.608 o
-14 -1 -2 116.176 111.432 2.054 21.575 o
-14 -1 -1 63.989 62.879 1.276 49.799 o
-13 -14 -3 38.916 39.749 3.230 22.625 o
-13 -14 -2 12.885 13.988 2.213 51.627 o
-13 -14 -1 105.102 96.876 3.569 14.017 o
-13 -13 -6 23.980 23.947 3.121 26.087 o
-13 -13 -5 13.740 14.227 1.834 70.589 o
-13 -13 -4 39.792 38.673 2.153 41.469 o
-13 -13 -3 13.181 17.816 2.193 51.687 o
-13 -13 -2 24.170 25.921 1.904 57.910 o
-13 -13 -1 28.052 32.471 2.173 45.209 o
-13 -12 -8 50.993 48.652 3.150 22.121 o
-13 -12 -7 3.603 3.948 2.403 48.354 o
-13 -12 -6 14.336 14.436 2.343 46.221 o
-13 -12 -5 4.126 7.876 1.695 91.811 o
-13 -12 -4 27.934 32.541 1.735 61.915 o
-13 -12 -3 82.476 88.003 2.702 21.653 o
-13 -12 -2 67.502 70.476 2.403 27.847 o
-13 -12 -1 41.130 43.378 1.914 46.875 o
-13 -11 -10 7.530 6.371 2.931 32.183 o
-13 -11 -9 42.843 40.138 2.901 26.413 o
-13 -11 -8 4.264 4.247 2.203 56.872 o
-13 -11 -7 39.401 38.872 2.572 32.319 o
-13 -11 -6 58.239 55.541 1.795 41.954 o
-13 -11 -5 80.447 76.946 2.273 26.926 o
-13 -11 -4 3.387 4.048 1.505 117.932 o
-13 -11 -3 4.355 5.553 1.147 186.190 o
-13 -11 -2 141.139 139.148 3.330 12.356 o
-13 -11 -1 13.562 15.343 1.366 111.044 o
-13 -10 -11 6.725 5.214 2.433 46.255 o
-13 -10 -10 3.306 3.808 2.622 40.870 o
-13 -10 -9 14.127 14.516 2.243 49.938 o
-13 -10 -8 7.536 7.906 1.655 92.315 o
-13 -10 -7 88.430 86.029 2.901 19.544 o
-13 -10 -6 30.361 30.587 1.336 82.558 o
-13 -10 -5 10.438 13.948 1.286 128.415 o
-13 -10 -4 188.046 181.349 3.968 8.401 o
-13 -10 -3 112.268 111.312 2.632 18.268 o
-13 -10 -2 106.116 101.512 2.612 19.378 o
-13 -10 -1 15.818 18.793 1.156 130.079 o
-13 -9 -12 22.598 20.617 3.190 25.356 o
-13 -9 -11 59.423 59.529 3.180 20.671 o
-13 -9 -10 18.330 20.298 2.044 55.596 o
-13 -9 -9 1.860 2.034 1.446 131.941 o
-13 -9 -8 0.866 2.941 1.884 79.407 o
-13 -9 -7 152.115 147.273 4.397 8.767 o
-13 -9 -6 94.382 94.423 2.353 23.001 o
-13 -9 -5 36.552 41.733 1.625 59.158 o
-13 -9 -4 63.251 60.985 1.834 38.773 o
-13 -9 -3 39.070 38.712 1.306 72.377 o
-13 -9 -2 72.865 76.887 2.163 29.540 o
-13 -9 -1 60.815 62.111 1.625 43.634 o
-13 -8 -13 89.251 84.354 4.347 11.420 o
-13 -8 -12 4.710 5.573 2.243 54.562 o
-13 -8 -11 3.958 5.005 1.785 84.814 o
-13 -8 -10 52.208 51.055 2.742 26.835 o
-13 -8 -9 79.002 79.229 2.931 20.420 o
-13 -8 -8 93.968 97.843 3.250 16.328 o
-13 -8 -7 8.700 8.903 1.077 180.345 o
-13 -8 -6 6.471 8.833 0.947 229.267 o
-13 -8 -5 43.853 47.127 1.665 52.635 o
-13 -8 -4 107.995 107.633 2.463 19.923 o
-13 -8 -3 3.881 5.473 1.057 216.239 o
-13 -8 -2 61.096 64.315 1.585 43.983 o
-13 -8 -1 63.639 68.033 1.755 39.138 o
-13 -7 -13 95.740 86.507 3.719 13.950 o
-13 -7 -12 2.473 3.091 1.755 89.735 o
-13 -7 -11 29.286 32.471 2.413 38.292 o
-13 -7 -10 7.973 12.671 1.595 95.258 o
-13 -7 -9 55.650 52.152 2.313 32.840 o
-13 -7 -8 1.413 2.173 1.296 163.597 o
-13 -7 -7 1.349 1.545 0.718 493.917 o
-13 -7 -6 121.932 124.781 2.782 16.165 o
-13 -7 -5 111.395 110.933 2.572 18.731 o
-13 -7 -4 16.690 18.354 1.027 147.262 o
-13 -7 -3 21.234 22.163 1.007 132.980 o
-13 -7 -2 83.907 82.071 1.824 31.200 o
-13 -7 -1 27.432 28.135 1.017 112.463 o
-13 -6 -14 2.423 3.489 2.313 52.492 o
-13 -6 -13 128.619 120.055 4.496 9.399 o
-13 -6 -12 1.124 2.482 1.635 104.721 o
-13 -6 -11 29.387 33.070 2.054 48.530 o
-13 -6 -10 54.456 52.102 2.413 31.379 o
-13 -6 -9 47.252 50.287 2.084 39.525 o
-13 -6 -8 15.068 16.759 0.917 174.436 o
-13 -6 -7 81.190 82.749 2.024 29.239 o
-13 -6 -6 7.553 8.963 0.987 209.780 o
-13 -6 -5 59.063 60.307 1.705 42.844 o
-13 -6 -4 2.200 3.908 0.688 474.609 o
-13 -6 -3 22.715 26.659 1.127 112.028 o
-13 -6 -2 109.332 108.889 2.243 21.230 o
-13 -6 -1 271.152 257.289 4.686 5.274 o
-13 -5 -14 3.032 2.991 2.313 52.380 o
-13 -5 -13 31.762 30.866 2.383 38.658 o
-13 -5 -12 48.638 50.317 2.502 31.042 o
-13 -5 -11 25.261 26.520 1.844 59.926 o
-13 -5 -10 108.059 109.358 3.509 13.861 o
-13 -5 -9 55.055 59.579 2.453 30.003 o
-13 -5 -8 11.013 12.482 0.867 215.751 o
-13 -5 -7 6.943 7.926 0.847 267.213 o
-13 -5 -6 16.734 17.138 0.897 170.946 o
-13 -5 -5 21.387 23.469 1.017 129.847 o
-13 -5 -4 33.020 33.588 1.047 96.636 o
-13 -5 -3 83.852 84.414 1.695 32.561 o
-13 -5 -2 17.390 17.028 0.798 187.191 o
-13 -5 -1 138.580 138.091 2.542 15.634 o
-13 -4 -15 28.881 27.985 3.250 23.698 o
-13 -4 -14 30.553 31.385 2.941 27.738 o
-13 -4 -13 16.211 18.653 2.014 58.228 o
-13 -4 -12 97.137 95.001 3.330 15.754 o
-13 -4 -11 13.666 16.470 1.436 102.351 o
-13 -4 -10 9.472 10.010 1.356 123.987 o
-13 -4 -9 119.318 117.204 2.393 18.810 o
-13 -4 -8 2.166 1.994 0.658 538.995 o
-13 -4 -7 17.302 18.663 0.957 155.979 o
-13 -4 -6 9.953 9.651 0.748 273.394 o
-13 -4 -5 68.647 65.541 1.525 42.237 o
-13 -4 -4 7.995 10.707 0.818 258.869 o
-13 -4 -3 52.560 53.817 1.246 59.329 o
-13 -4 -2 16.967 18.195 0.728 200.263 o
-13 -4 -1 30.244 30.567 0.917 113.431 o
-13 -3 -15 36.813 34.984 2.512 34.287 o
-13 -3 -14 5.655 5.443 1.834 79.115 o
-13 -3 -13 10.999 10.428 1.854 72.263 o
-13 -3 -12 11.608 14.795 1.665 84.236 o
-13 -3 -11 50.571 53.129 1.974 40.679 o
-13 -3 -10 31.175 31.425 1.137 94.476 o
-13 -3 -9 52.118 54.425 1.525 51.234 o
-13 -3 -8 26.172 28.224 1.137 104.054 o
-13 -3 -7 29.884 30.328 1.097 100.000 o
-13 -3 -6 49.249 49.659 1.296 61.182 o
-13 -3 -5 0.759 0.608 0.429 1323.520 o
-13 -3 -4 131.232 131.251 2.433 16.951 o
-13 -3 -3 1.706 1.505 0.429 1098.020 o
-13 -3 -2 261.517 253.082 4.277 5.828 o
-13 -3 -1 43.652 42.391 1.007 80.247 o
-13 -2 -15 3.170 5.882 2.333 51.036 o
-13 -2 -14 44.490 46.569 2.443 33.161 o
-13 -2 -13 1.661 2.163 1.924 75.951 o
-13 -2 -12 30.609 32.372 1.266 85.818 o
-13 -2 -11 1.285 3.210 0.897 320.763 o
-13 -2 -10 13.823 16.241 0.987 166.674 o
-13 -2 -9 40.195 41.624 1.356 68.053 o
-13 -2 -8 30.930 33.847 1.196 89.164 o
-13 -2 -7 72.176 71.194 1.615 38.566 o
-13 -2 -6 8.808 9.142 0.688 313.597 o
-13 -2 -5 76.096 74.195 1.755 34.869 o
-13 -2 -4 33.266 34.096 0.897 106.218 o
-13 -2 -3 126.736 120.684 2.094 19.624 o
-13 -2 -2 84.519 81.213 1.515 35.081 o
-13 -2 -1 57.824 57.495 1.236 55.368 o
-13 -1 -15 13.581 18.235 2.253 49.141 o
-13 -1 -14 10.666 13.359 1.924 67.136 o
-13 -1 -13 17.428 17.008 1.326 108.178 o
-13 -1 -12 43.271 48.931 1.675 52.169 o
-13 -1 -11 73.025 75.919 1.854 33.931 o
-13 -1 -10 14.932 16.520 1.117 140.679 o
-13 -1 -9 57.212 56.887 1.485 49.386 o
-13 -1 -8 19.803 20.548 0.967 144.089 o
-13 -1 -7 80.542 81.303 1.795 32.401 o
-13 -1 -6 146.950 136.376 2.652 14.674 o
-13 -1 -5 59.064 60.157 1.446 48.805 o
-13 -1 -4 92.908 91.024 1.665 30.176 o
-13 -1 -3 114.809 109.438 1.934 22.685 o
-13 -1 -2 103.562 102.000 1.834 25.624 o
-13 -1 -1 11.725 12.352 0.688 266.935 o
-12 -15 -2 34.459 33.678 4.257 14.341 o
-12 -15 -1 23.978 24.914 2.841 30.656 o
-12 -14 -6 40.672 39.390 3.390 20.781 o
-12 -14 -5 90.594 77.724 2.881 19.872 o
-12 -14 -4 20.748 21.345 2.163 49.665 o
-12 -14 -3 66.415 69.738 2.622 25.348 o
-12 -14 -2 19.641 22.502 1.944 59.058 o
-12 -14 -1 86.160 82.360 2.901 19.899 o
-12 -13 -8 161.686 146.734 5.075 7.181 o
-12 -13 -7 0.433 1.814 2.423 48.690 o
-12 -13 -6 7.841 6.949 2.592 40.586 o
-12 -13 -5 62.987 59.749 2.193 32.632 o
-12 -13 -4 9.650 9.062 1.635 91.493 o
-12 -13 -3 11.497 14.566 1.615 88.693 o
-12 -13 -2 148.801 144.232 3.509 11.334 o
-12 -13 -1 96.967 94.244 2.702 19.926 o
-12 -12 -10 42.038 39.809 3.838 16.766 o
-12 -12 -9 28.079 27.068 2.542 36.011 o
-12 -12 -8 10.720 13.090 2.343 47.411 o
-12 -12 -7 16.039 20.807 2.193 50.210 o
-12 -12 -6 78.632 77.246 3.081 19.303 o
-12 -12 -5 105.038 104.732 2.662 18.994 o
-12 -12 -4 10.353 10.857 1.296 130.303 o
-12 -12 -3 8.668 8.803 1.476 110.242 o
-12 -12 -2 19.786 20.857 1.476 88.704 o
-12 -12 -1 5.368 5.563 1.166 177.012 o
-12 -11 -11 76.631 66.169 3.310 18.075 o
-12 -11 -10 55.353 57.974 3.190 20.964 o
-12 -11 -9 81.216 78.452 3.330 17.231 o
-12 -11 -8 28.624 30.767 2.203 44.380 o
-12 -11 -7 7.543 8.424 1.605 97.090 o
-12 -11 -6 4.708 2.891 0.987 245.366 o
-12 -11 -5 18.592 21.535 1.376 98.328 o
-12 -11 -4 92.468 94.812 2.433 22.521 o
-12 -11 -3 52.506 54.514 1.705 46.276 o
-12 -11 -2 6.362 9.202 1.166 167.188 o
-12 -11 -1 114.295 110.814 2.443 19.284 o
-12 -10 -12 86.098 73.646 3.858 13.934 o
-12 -10 -11 22.209 29.241 2.951 28.668 o
-12 -10 -10 16.425 18.354 2.373 44.146 o
-12 -10 -9 92.829 92.878 3.320 16.130 o
-12 -10 -8 31.314 30.348 2.233 42.802 o
-12 -10 -7 98.287 97.045 3.330 15.627 o
-12 -10 -6 125.384 120.983 2.861 15.662 o
-12 -10 -5 109.320 104.822 2.443 20.067 o
-12 -10 -4 19.520 21.864 1.246 109.438 o
-12 -10 -3 2.545 3.410 0.957 273.505 o
-12 -10 -2 28.207 28.852 1.256 91.348 o
-12 -10 -1 62.454 63.946 1.924 36.910 o
-12 -9 -13 35.996 34.575 3.709 18.227 o
-12 -9 -12 9.368 6.730 2.223 53.652 o
-12 -9 -11 17.068 16.221 2.034 57.449 o
-12 -9 -10 60.804 58.502 2.612 26.951 o
-12 -9 -9 65.894 66.727 2.592 25.967 o
-12 -9 -8 60.648 60.576 2.283 31.570 o
-12 -9 -7 18.228 16.869 1.505 90.041 o
-12 -9 -6 125.978 123.635 2.792 15.873 o
-12 -9 -5 82.165 80.974 2.143 27.815 o
-12 -9 -4 48.600 47.207 1.515 55.060 o
-12 -9 -3 77.925 78.242 1.914 31.725 o
-12 -9 -2 37.569 37.606 1.316 73.640 o
-12 -9 -1 26.134 27.138 1.077 110.297 o
-12 -8 -14 34.554 29.291 3.260 23.057 o
-12 -8 -13 53.319 56.379 3.290 20.231 o
-12 -8 -12 18.657 19.969 2.443 41.281 o
-12 -8 -11 124.224 119.467 3.729 12.021 o
-12 -8 -10 4.564 3.978 1.725 90.319 o
-12 -8 -9 2.449 2.941 1.236 174.036 o
-12 -8 -8 44.425 46.509 2.223 37.616 o
-12 -8 -7 179.720 175.487 4.825 7.076 o
-12 -8 -6 26.107 27.008 1.127 105.992 o
-12 -8 -5 31.619 34.944 1.196 87.695 o
-12 -8 -4 145.688 144.691 3.031 13.074 o
-12 -8 -3 109.635 113.675 2.453 19.531 o
-12 -8 -2 18.417 19.850 0.957 150.620 o
-12 -8 -1 6.186 7.288 0.788 305.350 o
-12 -7 -14 13.502 15.473 2.463 42.387 o
-12 -7 -13 41.278 41.793 2.961 25.669 o
-12 -7 -12 0.204 0.648 1.545 119.702 o
-12 -7 -11 31.546 32.452 1.944 51.651 o
-12 -7 -10 78.503 77.724 2.792 21.772 o
-12 -7 -9 233.975 221.168 5.992 4.670 o
-12 -7 -8 55.513 57.595 2.283 32.848 o
-12 -7 -7 4.128 3.659 0.648 470.026 o
-12 -7 -6 100.824 97.783 2.233 22.994 o
-12 -7 -5 36.380 36.260 1.226 80.045 o
-12 -7 -4 56.557 56.598 1.426 51.291 o
-12 -7 -3 13.244 14.955 0.837 204.279 o
-12 -7 -2 84.427 79.449 1.725 32.626 o
-12 -7 -1 25.128 24.884 0.937 128.463 o
-12 -6 -15 34.365 28.005 3.410 21.409 o
-12 -6 -14 5.424 4.307 2.143 59.461 o
-12 -6 -13 12.542 14.715 2.193 52.446 o
-12 -6 -12 68.069 68.981 3.140 19.967 o
-12 -6 -11 21.041 22.611 1.705 70.927 o
-12 -6 -10 47.729 46.938 1.954 42.962 o
-12 -6 -9 11.970 14.326 1.396 110.802 o
-12 -6 -8 71.833 67.914 2.024 32.578 o
-12 -6 -7 21.036 22.123 0.887 149.197 o
-12 -6 -6 0.182 0.150 0.508 1079.520 o
-12 -6 -5 82.646 84.135 1.785 31.744 o
-12 -6 -4 87.679 88.132 1.805 30.025 o
-12 -6 -3 179.386 166.295 3.031 11.029 o
-12 -6 -2 66.457 66.548 1.575 41.875 o
-12 -6 -1 3.475 3.629 0.538 625.385 o
-12 -5 -15 17.538 17.766 2.592 37.674 o
-12 -5 -14 52.048 54.076 2.911 24.490 o
-12 -5 -13 2.582 4.606 1.994 69.646 o
-12 -5 -12 8.878 9.601 1.735 83.086 o
-12 -5 -11 0.575 2.871 1.446 133.648 o
-12 -5 -10 22.291 24.127 1.366 92.926 o
-12 -5 -9 46.235 50.397 1.675 50.512 o
-12 -5 -8 36.811 39.361 1.107 84.485 o
-12 -5 -7 179.049 174.391 3.320 10.172 o
-12 -5 -6 203.365 194.848 3.709 8.326 o
-12 -5 -5 2.160 1.256 0.449 991.684 o
-12 -5 -4 5.488 5.513 0.598 459.422 o
-12 -5 -3 79.564 80.226 1.545 36.171 o
-12 -5 -2 80.390 78.891 1.485 36.968 o
-12 -5 -1 57.411 60.397 1.256 54.272 o
-12 -4 -16 14.003 17.188 3.589 21.074 o
-12 -4 -15 23.681 22.990 2.762 32.373 o
-12 -4 -14 14.928 19.232 2.213 50.072 o
-12 -4 -13 3.181 3.390 1.336 148.250 o
-12 -4 -12 31.645 33.738 1.834 55.452 o
-12 -4 -11 52.618 56.379 1.934 40.493 o
-12 -4 -10 104.196 102.160 2.652 19.252 o
-12 -4 -9 43.752 42.950 1.137 74.131 o
-12 -4 -8 19.370 21.515 0.867 158.435 o
-12 -4 -7 34.735 36.728 1.057 91.507 o
-12 -4 -6 291.680 284.885 5.154 4.508 o
-12 -4 -5 68.022 72.131 1.535 41.130 o
-12 -4 -4 133.126 130.484 2.213 17.896 o
-12 -4 -3 68.456 68.592 1.356 44.955 o
-12 -4 -2 11.158 11.575 0.608 306.024 o
-12 -4 -1 20.814 22.881 0.778 164.206 o
-12 -3 -16 3.819 1.665 2.502 44.895 o
-12 -3 -15 45.552 49.091 3.061 23.603 o
-12 -3 -14 20.894 20.278 1.715 71.240 o
-12 -3 -13 6.149 5.623 1.286 147.849 o
-12 -3 -12 28.515 27.367 1.525 74.159 o
-12 -3 -11 63.503 65.282 2.014 34.902 o
-12 -3 -10 38.737 41.903 1.226 75.086 o
-12 -3 -9 29.801 31.145 1.047 103.334 o
-12 -3 -8 27.203 30.348 0.997 112.606 o
-12 -3 -7 10.977 12.223 0.708 267.278 o
-12 -3 -6 28.193 32.402 1.027 106.518 o
-12 -3 -5 67.848 66.289 1.296 46.851 o
-12 -3 -4 79.028 78.023 1.466 37.788 o
-12 -3 -3 182.818 177.202 2.851 11.106 o
-12 -3 -2 58.956 59.180 1.256 53.763 o
-12 -3 -1 26.802 28.314 0.867 127.646 o
-12 -2 -16 2.833 2.881 2.343 51.161 o
-12 -2 -15 82.206 78.073 2.911 20.355 o
-12 -2 -14 8.614 10.827 1.984 65.367 o
-12 -2 -13 187.598 180.163 4.347 7.715 o
-12 -2 -12 46.989 47.885 1.396 59.761 o
-12 -2 -11 18.652 18.574 0.927 156.508 o
-12 -2 -10 5.493 5.274 0.768 336.983 o
-12 -2 -9 22.769 23.060 0.947 135.340 o
-12 -2 -8 23.583 26.191 0.927 131.696 o
-12 -2 -7 64.930 64.066 1.446 45.496 o
-12 -2 -6 64.561 60.656 1.296 49.615 o
-12 -2 -5 97.353 96.836 1.805 27.370 o
-12 -2 -4 46.870 47.027 1.077 71.947 o
-12 -2 -3 71.892 72.181 1.396 42.233 o
-12 -2 -2 27.273 27.088 0.827 131.947 o
-12 -2 -1 213.869 209.733 3.380 8.417 o
-12 -1 -16 6.793 8.135 2.243 53.409 o
-12 -1 -15 53.171 57.296 2.443 30.666 o
-12 -1 -14 37.133 38.842 1.446 67.332 o
-12 -1 -13 21.698 24.635 1.396 90.901 o
-12 -1 -12 79.061 83.467 1.974 30.187 o
-12 -1 -11 1.806 2.034 0.758 433.376 o
-12 -1 -10 146.740 150.353 3.041 12.842 o
-12 -1 -9 54.024 54.375 1.376 54.500 o
-12 -1 -8 229.263 233.332 4.975 5.684 o
-12 -1 -7 30.041 30.069 1.007 106.970 o
-12 -1 -6 202.969 192.426 3.111 9.493 o
-12 -1 -5 11.335 13.220 0.648 280.382 o
-12 -1 -4 4.422 4.855 0.518 586.440 o
-12 -1 -3 79.776 78.462 1.476 37.354 o
-12 -1 -2 63.177 64.584 1.306 49.123 o
-12 -1 -1 247.620 244.418 3.858 6.590 o
-11 -15 -5 38.111 36.599 2.981 26.015 o
-11 -15 -4 0.888 2.752 1.775 89.355 o
-11 -15 -3 31.377 32.711 2.283 41.097 o
-11 -15 -2 64.354 60.935 2.582 26.688 o
-11 -15 -1 16.817 21.515 2.682 35.285 o
-11 -14 -8 33.874 33.299 3.180 23.930 o
-11 -14 -7 7.072 7.956 2.831 34.345 o
-11 -14 -6 8.858 10.618 2.243 52.296 o
-11 -14 -5 1.256 2.821 1.565 113.546 o
-11 -14 -4 2.495 2.712 1.535 116.036 o
-11 -14 -3 7.212 11.266 1.864 73.772 o
-11 -14 -2 6.958 7.208 1.575 101.761 o
-11 -14 -1 21.573 22.322 1.914 59.579 o
-11 -13 -9 14.426 14.287 2.383 44.860 o
-11 -13 -8 4.035 0.289 2.134 61.426 o
-11 -13 -7 27.097 31.086 2.562 35.369 o
-11 -13 -6 45.511 47.217 2.502 31.836 o
-11 -13 -5 35.209 35.223 1.805 54.593 o
-11 -13 -4 43.415 47.845 1.924 45.010 o
-11 -13 -3 26.340 29.550 1.755 62.737 o
-11 -13 -2 29.660 33.598 1.675 63.377 o
-11 -13 -1 26.794 30.388 1.854 57.747 o
-11 -12 -11 2.340 3.430 2.911 33.451 o
-11 -12 -10 93.311 87.155 3.619 14.565 o
-11 -12 -9 70.636 71.682 3.370 17.840 o
-11 -12 -8 77.445 70.396 2.941 20.869 o
-11 -12 -7 20.842 20.139 2.193 48.738 o
-11 -12 -6 29.897 28.314 1.994 51.317 o
-11 -12 -5 157.878 150.473 3.330 11.401 o
-11 -12 -4 25.443 27.576 1.585 72.989 o
-11 -12 -3 2.303 1.884 0.927 298.776 o
-11 -12 -2 57.940 58.492 1.814 41.147 o
-11 -12 -1 8.748 10.368 1.047 184.532 o
-11 -11 -12 35.434 32.152 2.772 29.861 o
-11 -11 -11 22.520 23.678 2.562 36.917 o
-11 -11 -10 3.461 2.502 1.675 97.349 o
-11 -11 -9 12.070 14.875 2.243 50.541 o
-11 -11 -8 1.708 2.831 1.416 136.807 o
-11 -11 -7 88.485 90.675 3.210 17.163 o
-11 -11 -6 24.985 25.213 1.147 107.492 o
-11 -11 -5 199.709 195.447 4.098 7.727 o
-11 -11 -4 18.264 21.235 1.176 119.938 o
-11 -11 -3 33.226 33.099 1.515 68.903 o
-11 -11 -2 4.417 7.876 0.937 250.148 o
-11 -11 -1 74.387 76.119 1.844 33.732 o
-11 -10 -13 98.013 82.041 3.629 14.409 o
-11 -10 -12 32.281 33.598 2.742 30.729 o
-11 -10 -11 4.877 7.627 2.114 60.587 o
-11 -10 -10 27.275 27.377 2.104 48.556 o
-11 -10 -9 20.596 22.631 1.834 63.969 o
-11 -10 -8 8.444 9.421 1.476 110.117 o
-11 -10 -7 38.200 38.832 1.874 50.086 o
-11 -10 -6 27.956 29.620 1.127 101.074 o
-11 -10 -5 68.185 71.932 1.854 35.609 o
-11 -10 -4 29.666 33.309 1.286 85.048 o
-11 -10 -3 64.373 66.618 1.715 39.880 o
-11 -10 -2 0.798 1.466 0.628 649.584 o
-11 -10 -1 86.137 87.315 1.974 28.494 o
-11 -9 -14 37.473 35.392 3.091 24.657 o
-11 -9 -13 2.262 1.765 2.373 50.229 o
-11 -9 -12 35.432 35.602 2.373 37.553 o
-11 -9 -11 52.129 54.425 2.463 30.766 o
-11 -9 -10 45.581 45.761 2.233 37.215 o
-11 -9 -9 12.164 14.965 1.446 104.361 o
-11 -9 -8 112.293 107.992 3.400 14.203 o
-11 -9 -7 268.437 240.280 6.440 3.962 o
-11 -9 -6 228.487 217.749 4.466 6.419 o
-11 -9 -5 35.561 37.038 1.216 81.030 o
-11 -9 -4 140.042 137.712 2.792 14.503 o
-11 -9 -3 53.979 53.807 1.436 52.984 o
-11 -9 -2 2.866 2.602 0.658 507.975 o
-11 -9 -1 21.073 20.568 0.957 141.882 o
-11 -8 -14 9.394 9.162 2.343 48.340 o
-11 -8 -13 18.087 20.847 2.343 44.347 o
-11 -8 -12 34.774 32.880 1.934 50.628 o
-11 -8 -11 98.774 95.510 3.320 15.700 o
-11 -8 -10 94.510 94.164 3.091 17.413 o
-11 -8 -9 242.694 224.458 5.962 4.605 o
-11 -8 -8 356.448 320.327 8.335 2.415 o
-11 -8 -7 13.374 12.303 1.316 120.144 o
-11 -8 -6 52.639 52.271 1.456 53.486 o
-11 -8 -5 6.005 7.039 0.738 336.167 o
-11 -8 -4 8.089 9.780 0.768 282.190 o
-11 -8 -3 76.121 77.056 1.914 32.241 o
-11 -8 -2 11.239 12.352 0.887 209.352 o
-11 -8 -1 31.719 34.166 1.147 91.296 o
-11 -7 -15 1.750 0.259 2.682 39.691 o
-11 -7 -14 11.085 14.277 2.134 55.691 o
-11 -7 -13 19.773 24.745 2.153 49.789 o
-11 -7 -12 213.409 202.246 5.543 5.427 o
-11 -7 -11 16.595 15.732 1.555 88.139 o
-11 -7 -10 37.390 42.082 1.954 47.266 o
-11 -7 -9 64.940 61.035 2.702 25.133 o
-11 -7 -8 68.584 66.837 2.233 30.271 o
-11 -7 -7 9.574 11.385 1.027 183.866 o
-11 -7 -6 140.931 137.582 2.772 14.533 o
-11 -7 -5 41.224 42.491 1.147 76.259 o
-11 -7 -4 8.839 9.870 0.608 347.501 o
-11 -7 -3 140.573 135.329 2.303 16.635 o
-11 -7 -2 153.062 144.232 2.413 14.934 o
-11 -7 -1 51.481 51.364 1.137 64.361 o
-11 -6 -16 0.685 6.889 3.509 23.124 o
-11 -6 -15 49.482 49.629 2.881 25.389 o
-11 -6 -14 22.483 23.279 2.283 44.730 o
-11 -6 -13 18.900 20.388 1.994 57.569 o
-11 -6 -12 8.709 10.538 1.745 82.016 o
-11 -6 -11 58.679 56.409 2.183 34.048 o
-11 -6 -10 30.181 28.494 1.456 76.392 o
-11 -6 -9 81.808 82.031 2.363 25.366 o
-11 -6 -8 41.857 45.113 1.665 54.062 o
-11 -6 -7 54.019 53.567 1.296 57.030 o
-11 -6 -6 25.485 26.480 0.847 135.264 o
-11 -6 -5 51.780 51.743 1.127 64.328 o
-11 -6 -4 5.627 5.733 0.548 498.219 o
-11 -6 -3 218.721 218.108 3.469 8.034 o
-11 -6 -2 91.514 89.528 1.655 30.738 o
-11 -6 -1 38.857 38.573 0.957 90.681 o
-11 -5 -16 9.575 8.016 2.692 37.394 o
-11 -5 -15 3.612 1.495 2.034 67.310 o
-11 -5 -14 1.590 5.513 1.914 75.676 o
-11 -5 -13 5.817 2.851 1.904 74.548 o
-11 -5 -12 118.913 123.445 3.210 14.327 o
-11 -5 -11 50.567 52.541 1.765 45.849 o
-11 -5 -10 8.374 8.923 1.246 145.465 o
-11 -5 -9 68.105 69.639 2.104 31.984 o
-11 -5 -8 22.223 22.821 0.738 164.728 o
-11 -5 -7 65.154 61.643 1.336 48.241 o
-11 -5 -6 117.648 116.237 2.024 21.306 o
-11 -5 -5 116.815 118.660 2.094 20.819 o
-11 -5 -4 138.816 138.250 2.373 16.350 o
-11 -5 -3 90.935 88.252 1.595 31.665 o
-11 -5 -2 133.981 132.567 2.243 17.581 o
-11 -5 -1 12.380 13.160 0.618 280.694 o
-11 -4 -16 35.173 33.498 2.801 29.299 o
-11 -4 -15 14.692 10.149 1.775 75.312 o
-11 -4 -14 3.620 4.267 1.236 167.933 o
-11 -4 -13 11.450 11.066 1.396 114.212 o
-11 -4 -12 36.479 37.795 1.535 64.124 o
-11 -4 -11 2.743 3.440 0.947 276.667 o
-11 -4 -10 64.394 64.674 1.904 36.667 o
-11 -4 -9 112.652 109.428 2.492 19.189 o
-11 -4 -8 2.030 1.256 0.489 890.026 o
-11 -4 -7 36.686 37.247 0.927 96.326 o
-11 -4 -6 25.260 26.789 0.808 139.789 o
-11 -4 -5 28.065 30.727 0.827 125.617 o
-11 -4 -4 53.637 54.963 1.147 61.265 o
-11 -4 -3 88.348 88.093 1.625 31.936 o
-11 -4 -2 13.118 13.908 0.598 276.313 o
-11 -4 -1 38.036 39.022 0.947 92.028 o
-11 -3 -17 8.756 3.948 3.619 21.401 o
-11 -3 -16 49.701 48.951 2.682 28.159 o
-11 -3 -15 0.790 1.655 1.495 125.818 o
-11 -3 -14 20.520 20.847 1.814 65.586 o
-11 -3 -13 132.605 131.411 3.519 12.214 o
-11 -3 -12 147.831 142.418 3.579 11.188 o
-11 -3 -11 21.568 21.465 1.097 122.345 o
-11 -3 -10 51.157 53.199 1.286 59.168 o
-11 -3 -9 46.238 45.721 1.206 67.989 o
-11 -3 -8 79.352 75.431 1.525 37.204 o
-11 -3 -7 207.714 198.956 3.200 9.066 o
-11 -3 -6 137.723 130.713 2.213 17.477 o
-11 -3 -5 27.560 29.740 0.857 125.171 o
-11 -3 -4 92.839 90.166 1.725 29.648 o
-11 -3 -3 52.310 53.996 1.127 63.130 o
-11 -3 -2 13.492 14.685 0.648 254.312 o
-11 -3 -1 38.854 38.952 0.977 89.353 o
-11 -2 -17 3.659 5.274 3.220 27.223 o
-11 -2 -16 48.050 51.155 2.762 27.081 o
-11 -2 -15 6.375 7.029 1.426 122.128 o
-11 -2 -14 127.852 124.253 3.350 13.244 o
-11 -2 -13 23.190 26.878 1.585 75.022 o
-11 -2 -12 64.963 65.401 1.535 43.392 o
-11 -2 -11 34.200 35.642 1.097 90.424 o
-11 -2 -10 80.964 80.545 1.755 32.916 o
-11 -2 -9 302.835 296.659 5.733 3.966 o
-11 -2 -8 14.269 15.652 0.708 228.537 o
-11 -2 -7 63.087 62.630 1.246 50.965 o
-11 -2 -6 25.255 27.297 0.808 139.094 o
-11 -2 -5 210.470 204.340 3.270 8.777 o
-11 -2 -4 256.813 249.114 3.928 6.303 o
-11 -2 -3 69.104 68.592 1.336 45.071 o
-11 -2 -2 92.879 90.665 1.635 30.536 o
-11 -2 -1 29.074 30.457 0.827 123.610 o
-11 -1 -17 1.263 2.831 2.313 52.959 o
-11 -1 -16 7.407 5.922 2.034 64.293 o
-11 -1 -15 92.123 90.087 2.951 18.700 o
-11 -1 -14 27.867 31.315 1.266 89.561 o
-11 -1 -13 63.503 67.266 1.665 41.011 o
-11 -1 -12 5.265 5.972 0.857 286.679 o
-11 -1 -11 44.158 46.319 1.336 64.300 o
-11 -1 -10 61.670 62.789 1.476 46.438 o
-11 -1 -9 30.837 32.711 0.997 104.209 o
-11 -1 -8 208.852 199.305 3.450 8.580 o
-11 -1 -7 31.334 30.667 0.917 111.275 o
-11 -1 -6 41.563 39.560 0.967 86.122 o
-11 -1 -5 452.958 429.845 6.600 2.389 o
-11 -1 -4 38.425 39.331 0.927 92.392 o
-11 -1 -3 65.516 66.359 1.346 46.837 o
-11 -1 -2 37.281 38.074 0.947 93.714 o
-11 -1 -1 36.979 38.174 0.937 94.648 o
-10 -16 -4 20.280 14.067 3.499 21.805 o
-10 -16 -3 77.853 73.258 3.769 14.795 o
-10 -16 -2 2.238 5.025 2.602 41.574 o
-10 -16 -1 5.528 5.992 2.463 45.386 o
-10 -15 -7 102.056 95.669 4.776 9.485 o
-10 -15 -6 52.631 48.882 3.160 21.866 o
-10 -15 -5 1.876 4.546 1.735 91.600 o
-10 -15 -4 30.784 29.780 2.084 47.622 o
-10 -15 -3 8.080 10.368 1.665 89.596 o
-10 -15 -2 40.425 43.319 2.482 33.453 o
-10 -15 -1 4.788 6.111 1.884 75.634 o
-10 -14 -9 13.867 14.406 2.782 34.034 o
-10 -14 -8 58.017 56.628 3.101 21.689 o
-10 -14 -7 32.564 32.302 2.562 34.269 o
-10 -14 -6 20.701 20.757 2.104 52.080 o
-10 -14 -5 19.437 19.880 1.575 81.855 o
-10 -14 -4 39.398 42.371 1.904 47.994 o
-10 -14 -3 34.943 33.568 1.904 51.460 o
-10 -14 -2 90.817 88.122 2.433 23.117 o
-10 -14 -1 13.601 17.866 1.476 97.511 o
-10 -13 -11 17.500 5.513 5.045 11.012 o
-10 -13 -10 0.777 5.892 2.712 38.518 o
-10 -13 -9 34.652 36.499 2.981 26.393 o
-10 -13 -8 102.877 89.568 3.270 15.918 o
-10 -13 -7 35.442 34.406 2.024 47.153 o
-10 -13 -6 18.764 18.574 1.994 58.038 o
-10 -13 -5 0.430 3.051 1.137 212.598 o
-10 -13 -4 108.963 109.777 2.742 17.936 o
-10 -13 -3 20.518 24.964 1.466 86.553 o
-10 -13 -2 15.756 19.102 1.436 97.907 o
-10 -13 -1 26.737 28.633 1.545 73.908 o
-10 -12 -12 6.295 8.185 2.901 32.866 o
-10 -12 -11 37.469 37.496 2.801 28.732 o
-10 -12 -10 21.283 22.043 2.263 45.894 o
-10 -12 -9 15.751 13.758 1.864 67.663 o
-10 -12 -8 21.150 23.050 1.844 63.031 o
-10 -12 -7 27.299 26.420 1.805 60.724 o
-10 -12 -6 4.190 3.699 0.837 321.067 o
-10 -12 -5 9.537 9.431 1.166 156.789 o
-10 -12 -4 86.398 83.168 2.143 26.942 o
-10 -12 -3 32.415 34.166 1.366 77.078 o
-10 -12 -2 12.829 14.476 1.067 158.006 o
-10 -12 -1 19.329 20.478 1.047 134.604 o
-10 -11 -13 19.485 18.843 2.931 29.958 o
-10 -11 -12 34.641 36.260 2.642 32.004 o
-10 -11 -11 4.129 4.955 1.914 74.223 o
-10 -11 -10 24.921 24.675 2.044 52.082 o
-10 -11 -9 3.756 5.224 1.555 109.658 o
-10 -11 -8 21.122 22.302 1.755 68.083 o
-10 -11 -7 97.924 93.367 2.951 18.115 o
-10 -11 -6 17.401 17.746 0.947 158.795 o
-10 -11 -5 21.833 22.960 1.166 112.839 o
-10 -11 -4 22.437 24.875 1.266 100.784 o
-10 -11 -3 4.775 6.271 0.857 289.987 o
-10 -11 -2 139.750 139.367 2.811 14.389 o
-10 -11 -1 129.329 125.599 2.572 16.638 o
-10 -10 -14 3.487 4.716 2.612 41.052 o
-10 -10 -13 13.539 16.659 2.692 35.999 o
-10 -10 -12 4.681 5.862 2.124 60.510 o
-10 -10 -11 150.750 143.135 4.227 9.264 o
-10 -10 -10 78.135 80.555 2.801 21.576 o
-10 -10 -9 68.455 69.708 2.482 26.754 o
-10 -10 -8 74.230 75.909 2.722 22.984 o
-10 -10 -7 299.636 276.082 7.278 3.172 o
-10 -10 -6 51.416 49.938 1.376 57.180 o
-10 -10 -5 39.378 38.124 1.206 77.228 o
-10 -10 -4 78.584 78.721 1.795 33.146 o
-10 -10 -3 22.666 26.200 1.047 120.702 o
-10 -10 -2 99.470 98.999 2.114 24.094 o
-10 -10 -1 10.469 11.346 0.847 228.411 o
-10 -9 -15 46.995 47.895 3.958 15.530 o
-10 -9 -14 18.353 18.175 2.443 41.557 o
-10 -9 -13 17.718 18.913 2.044 56.141 o
-10 -9 -12 35.564 34.096 2.233 41.155 o
-10 -9 -11 13.525 13.778 1.695 80.651 o
-10 -9 -10 126.355 121.202 3.639 12.240 o
-10 -9 -9 35.113 32.501 1.844 53.771 o
-10 -9 -8 34.562 35.273 1.745 57.198 o
-10 -9 -7 13.662 13.808 1.226 130.495 o
-10 -9 -6 125.019 123.435 2.652 16.647 o
-10 -9 -5 24.853 25.164 0.907 132.039 o
-10 -9 -4 32.695 34.166 1.057 96.011 o
-10 -9 -3 57.994 62.012 1.476 48.154 o
-10 -9 -2 64.488 64.873 1.525 43.868 o
-10 -9 -1 195.665 197.829 3.719 8.469 o
-10 -8 -15 0.474 2.692 2.193 59.123 o
-10 -8 -14 5.306 4.536 2.263 53.623 o
-10 -8 -13 72.240 71.623 3.041 20.389 o
-10 -8 -12 173.722 167.242 4.776 7.340 o
-10 -8 -11 5.622 7.776 1.545 106.631 o
-10 -8 -10 54.503 54.973 2.094 36.844 o
-10 -8 -9 4.335 6.261 1.296 149.735 o
-10 -8 -8 76.748 73.297 2.502 25.138 o
-10 -8 -7 18.164 18.783 1.007 145.474 o
-10 -8 -6 69.528 65.581 1.575 40.998 o
-10 -8 -5 30.562 30.687 0.867 116.777 o
-10 -8 -4 40.323 42.820 1.017 83.204 o
-10 -8 -3 181.461 176.504 2.891 11.081 o
-10 -8 -2 43.262 42.720 1.017 80.038 o
-10 -8 -1 38.231 40.627 0.967 89.617 o
-10 -7 -16 30.351 31.195 3.779 18.000 o
-10 -7 -15 13.115 14.735 2.413 44.148 o
-10 -7 -14 9.485 10.668 2.163 55.615 o
-10 -7 -13 118.678 124.781 4.137 10.686 o
-10 -7 -12 0.253 0.279 1.555 118.391 o
-10 -7 -11 20.285 20.428 1.545 83.024 o
-10 -7 -10 37.384 38.463 1.675 57.645 o
-10 -7 -9 5.288 7.866 1.097 191.340 o
-10 -7 -8 244.992 235.834 5.324 5.114 o
-10 -7 -7 2.006 4.117 0.668 499.247 o
-10 -7 -6 162.627 159.625 2.632 13.122 o
-10 -7 -5 43.549 43.338 1.007 79.853 o
-10 -7 -4 42.857 44.455 1.027 79.104 o
-10 -7 -3 96.139 99.468 1.894 26.516 o
-10 -7 -2 45.200 44.565 1.047 75.835 o
-10 -7 -1 105.676 105.121 1.844 24.965 o
-10 -6 -16 1.342 2.193 2.143 61.607 o
-10 -6 -15 35.261 40.407 2.582 32.698 o
-10 -6 -14 148.996 136.306 4.038 9.906 o
-10 -6 -13 41.253 40.497 2.283 37.741 o
-10 -6 -12 44.490 49.131 2.054 41.154 o
-10 -6 -11 22.861 25.034 1.256 100.954 o
-10 -6 -10 36.816 35.233 1.326 74.823 o
-10 -6 -9 30.444 30.408 1.206 91.183 o
-10 -6 -8 2.999 5.154 0.857 314.576 o
-10 -6 -7 4.249 3.968 0.688 426.565 o
-10 -6 -6 150.980 144.681 2.403 15.099 o
-10 -6 -5 90.567 91.622 1.705 30.177 o
-10 -6 -4 75.408 73.307 1.396 40.790 o
-10 -6 -3 28.177 28.603 0.798 130.680 o
-10 -6 -2 103.438 100.744 1.765 26.337 o
-10 -6 -1 78.217 81.413 1.505 36.951 o
-10 -5 -17 31.783 26.679 3.689 18.830 o
-10 -5 -16 0.676 2.482 2.124 62.980 o
-10 -5 -15 135.498 125.479 4.008 10.568 o
-10 -5 -14 40.773 42.969 2.453 34.004 o
-10 -5 -13 107.718 102.818 2.861 17.574 o
-10 -5 -12 18.759 18.673 1.236 114.503 o
-10 -5 -11 22.907 25.473 1.196 106.010 o
-10 -5 -10 16.586 17.437 1.117 135.418 o
-10 -5 -9 185.742 171.758 3.599 9.358 o
-10 -5 -8 1.235 1.416 0.598 685.953 o
-10 -5 -7 48.611 48.622 1.047 70.847 o
-10 -5 -6 109.796 110.624 1.894 23.572 o
-10 -5 -5 95.650 93.845 1.665 29.324 o
-10 -5 -4 96.645 96.806 1.735 28.163 o
-10 -5 -3 185.186 182.945 2.961 10.630 o
-10 -5 -2 6.997 8.793 0.578 405.298 o
-10 -5 -1 125.607 120.634 2.054 19.972 o
-10 -4 -17 37.526 36.090 3.190 23.367 o
-10 -4 -16 62.638 60.337 2.881 23.385 o
-10 -4 -15 33.991 32.212 1.874 53.223 o
-10 -4 -14 6.736 6.460 1.216 159.349 o
-10 -4 -13 2.710 4.975 1.336 147.448 o
-10 -4 -12 11.542 13.539 1.137 150.575 o
-10 -4 -11 307.021 282.014 6.341 3.622 o
-10 -4 -10 296.518 280.100 5.543 4.211 o
-10 -4 -9 22.761 22.332 1.027 126.841 o
-10 -4 -8 77.750 75.610 1.416 39.309 o
-10 -4 -7 130.273 128.968 2.153 18.533 o
-10 -4 -6 83.954 84.065 1.515 34.850 o
-10 -4 -5 74.951 74.504 1.416 40.421 o
-10 -4 -4 19.463 20.268 0.668 193.191 o
-10 -4 -3 41.543 44.086 1.007 81.614 o
-10 -4 -2 121.895 124.382 2.104 19.883 o
-10 -4 -1 77.308 79.469 1.466 38.092 o
-10 -3 -17 0.927 0.050 2.263 55.871 o
-10 -3 -16 25.331 26.898 2.044 51.499 o
-10 -3 -15 23.929 26.968 2.104 49.790 o
-10 -3 -14 4.464 4.417 0.987 241.820 o
-10 -3 -13 64.673 68.073 2.143 32.235 o
-10 -3 -12 89.507 85.271 2.313 24.589 o
-10 -3 -11 107.068 107.304 2.712 18.382 o
-10 -3 -10 34.105 34.844 1.216 83.725 o
-10 -3 -9 124.415 121.162 2.183 19.332 o
-10 -3 -8 38.938 42.002 0.997 86.300 o
-10 -3 -7 97.766 96.836 1.725 28.046 o
-10 -3 -6 60.879 62.241 1.266 51.713 o
-10 -3 -5 136.580 136.944 2.283 16.985 o
-10 -3 -4 217.628 211.767 3.350 8.336 o
-10 -3 -3 182.803 174.460 2.861 11.141 o
-10 -3 -2 171.377 174.660 2.821 11.747 o
-10 -3 -1 8.253 9.053 0.548 397.335 o
-10 -2 -17 3.840 2.203 2.492 45.179 o
-10 -2 -16 116.702 110.455 3.240 14.667 o
-10 -2 -15 9.667 13.160 1.795 76.428 o
-10 -2 -14 48.080 47.815 1.814 46.329 o
-10 -2 -13 39.173 43.079 1.844 49.806 o
-10 -2 -12 192.423 186.593 4.337 7.566 o
-10 -2 -11 74.637 73.068 1.595 37.874 o
-10 -2 -10 81.228 78.342 1.575 35.556 o
-10 -2 -9 78.969 79.519 1.555 36.296 o
-10 -2 -8 15.800 17.098 0.658 225.643 o
-10 -2 -7 21.327 22.282 0.688 176.600 o
-10 -2 -6 198.861 197.301 3.160 9.451 o
-10 -2 -5 79.389 77.255 1.416 38.522 o
-10 -2 -4 26.208 27.646 0.748 142.279 o
-10 -2 -3 35.943 35.771 0.877 101.666 o
-10 -2 -2 85.946 85.590 1.545 33.762 o
-10 -2 -1 386.271 375.071 5.763 3.111 o
-10 -1 -17 11.986 13.469 2.303 48.471 o
-10 -1 -16 84.075 88.531 3.081 18.448 o
-10 -1 -15 38.113 43.717 2.014 44.985 o
-10 -1 -14 147.355 147.412 2.921 13.310 o
-10 -1 -13 23.923 26.390 1.117 111.105 o
-10 -1 -12 13.584 13.250 0.818 212.075 o
-10 -1 -11 91.230 93.028 1.994 26.907 o
-10 -1 -10 45.096 45.871 1.107 72.851 o
-10 -1 -9 22.968 23.150 0.778 156.074 o
-10 -1 -8 86.471 83.985 1.535 33.955 o
-10 -1 -7 227.959 222.684 3.549 7.632 o
-10 -1 -6 2.069 2.084 0.429 1016.470 o
-10 -1 -5 132.600 131.291 2.273 17.613 o
-10 -1 -4 236.846 233.491 3.679 7.135 o
-10 -1 -3 153.872 152.098 2.502 14.296 o
-10 -1 -2 412.449 407.433 6.241 2.718 o
-10 -1 -1 66.912 67.994 1.276 47.282 o
-9 -16 -6 48.667 42.381 5.443 8.871 o
-9 -16 -5 7.156 6.730 2.014 65.395 o
-9 -16 -4 17.313 22.572 2.104 53.008 o
-9 -16 -3 44.462 42.641 2.273 36.975 o
-9 -16 -2 22.490 27.855 2.682 33.833 o
-9 -16 -1 16.032 18.723 2.522 39.734 o
-9 -15 -8 35.757 32.063 3.699 18.391 o
-9 -15 -7 24.740 26.001 2.622 34.913 o
-9 -15 -6 2.691 2.522 1.515 118.791 o
-9 -15 -5 2.180 2.084 1.585 110.040 o
-9 -15 -4 7.270 8.544 1.605 97.330 o
-9 -15 -3 18.340 18.055 1.575 83.704 o
-9 -15 -2 20.215 21.844 1.605 78.208 o
-9 -15 -1 13.191 15.124 1.555 92.029 o
-9 -14 -10 6.260 7.517 2.642 39.383 o
-9 -14 -9 25.414 26.898 2.742 32.225 o
-9 -14 -8 49.909 52.590 3.061 23.028 o
-9 -14 -7 2.091 2.323 1.914 76.390 o
-9 -14 -6 33.047 34.416 1.854 53.894 o
-9 -14 -5 18.687 20.787 1.376 98.693 o
-9 -14 -4 43.113 44.714 1.914 45.931 o
-9 -14 -3 10.444 12.751 1.406 113.220 o
-9 -14 -2 18.776 22.522 1.466 89.706 o
-9 -14 -1 23.762 27.786 1.635 71.262 o
-9 -13 -11 2.935 3.599 2.423 47.803 o
-9 -13 -10 7.747 9.541 2.343 48.756 o
-9 -13 -9 3.875 2.104 1.824 82.544 o
-9 -13 -8 14.390 13.948 1.775 74.174 o
-9 -13 -7 4.421 7.388 1.625 99.079 o
-9 -13 -6 26.872 26.131 1.246 95.528 o
-9 -13 -5 106.422 108.461 2.662 18.707 o
-9 -13 -4 16.686 18.404 1.206 122.166 o
-9 -13 -3 47.269 48.762 1.605 52.523 o
-9 -13 -2 0.458 3.121 1.147 208.777 o
-9 -13 -1 216.298 208.836 4.008 7.369 o
-9 -12 -13 11.466 10.688 3.061 28.976 o
-9 -12 -12 35.319 33.458 2.831 28.788 o
-9 -12 -11 40.535 43.239 2.393 35.230 o
-9 -12 -10 56.586 59.599 2.592 27.732 o
-9 -12 -9 21.844 23.867 1.914 59.070 o
-9 -12 -8 21.034 23.070 1.745 68.458 o
-9 -12 -7 28.038 27.347 1.775 61.460 o
-9 -12 -6 34.802 33.349 1.186 85.570 o
-9 -12 -5 51.654 51.793 1.635 49.006 o
-9 -12 -4 14.866 15.961 1.007 159.885 o
-9 -12 -3 20.603 21.196 1.077 127.031 o
-9 -12 -2 107.351 108.201 2.313 20.998 o
-9 -12 -1 27.333 29.460 1.176 98.139 o
-9 -11 -14 7.679 8.345 3.160 27.731 o
-9 -11 -13 1.107 0.907 2.712 38.881 o
-9 -11 -12 3.577 7.717 2.303 51.907 o
-9 -11 -11 19.971 21.216 1.884 62.134 o
-9 -11 -10 90.067 90.465 3.041 18.209 o
-9 -11 -9 77.617 77.196 2.742 22.357 o
-9 -11 -8 56.671 54.066 2.143 35.478 o
-9 -11 -7 26.279 27.247 1.515 76.654 o
-9 -11 -6 25.408 25.493 0.967 123.984 o
-9 -11 -5 63.124 65.601 1.725 40.235 o
-9 -11 -4 61.775 62.610 1.795 39.744 o
-9 -11 -3 5.905 7.846 0.867 267.862 o
-9 -11 -2 202.666 193.662 3.689 8.395 o
-9 -11 -1 52.201 52.231 1.396 55.487 o
-9 -10 -14 37.781 38.782 2.931 26.640 o
-9 -10 -13 34.495 36.130 2.373 37.702 o
-9 -10 -12 59.445 56.070 2.413 30.173 o
-9 -10 -11 12.521 15.742 1.954 63.767 o
-9 -10 -10 51.197 51.304 2.293 34.175 o
-9 -10 -9 20.137 20.877 1.466 89.120 o
-9 -10 -8 80.397 79.728 2.642 22.870 o
-9 -10 -7 10.855 12.323 1.196 143.593 o
-9 -10 -6 16.960 16.749 0.778 193.881 o
-9 -10 -5 85.130 82.958 1.685 32.557 o
-9 -10 -4 56.918 59.499 1.356 52.203 o
-9 -10 -3 21.792 21.704 0.837 154.339 o
-9 -10 -2 81.961 78.761 1.665 34.086 o
-9 -10 -1 35.445 35.502 1.047 91.993 o
-9 -9 -15 11.469 13.320 2.612 38.709 o
-9 -9 -14 30.731 31.235 2.612 33.648 o
-9 -9 -13 28.246 30.029 1.984 51.998 o
-9 -9 -12 1.391 2.582 1.485 125.574 o
-9 -9 -11 33.177 32.751 1.824 55.356 o
-9 -9 -10 71.889 71.423 2.343 27.853 o
-9 -9 -9 19.834 21.395 1.466 89.168 o
-9 -9 -8 200.710 189.564 4.397 7.271 o
-9 -9 -7 17.276 17.258 1.176 125.939 o
-9 -9 -6 7.566 7.198 0.538 437.579 o
-9 -9 -5 308.686 285.633 4.985 4.455 o
-9 -9 -4 39.153 39.480 0.947 90.235 o
-9 -9 -3 164.636 156.904 2.692 12.899 o
-9 -9 -2 29.129 29.590 0.827 124.471 o
-9 -9 -1 1.255 0.987 0.399 1341.240 o
-9 -8 -16 9.536 9.631 2.801 34.567 o
-9 -8 -15 61.886 58.891 3.021 22.054 o
-9 -8 -14 29.779 29.251 2.413 38.537 o
-9 -8 -13 38.958 45.322 2.433 34.523 o
-9 -8 -12 18.988 23.708 1.814 65.645 o
-9 -8 -11 46.133 47.316 1.974 42.904 o
-9 -8 -10 60.781 61.194 2.213 32.607 o
-9 -8 -9 81.576 76.926 2.213 27.438 o
-9 -8 -8 28.148 30.139 1.276 89.220 o
-9 -8 -7 107.141 107.823 2.522 19.592 o
-9 -8 -6 101.523 95.839 1.675 27.899 o
-9 -8 -5 8.546 9.990 0.548 383.284 o
-9 -8 -4 34.451 34.954 0.857 106.155 o
-9 -8 -3 172.911 170.014 2.772 11.920 o
-9 -8 -2 16.449 17.098 0.698 212.555 o
-9 -8 -1 117.630 113.745 1.994 21.651 o
-9 -7 -16 37.741 34.376 2.861 27.951 o
-9 -7 -15 0.964 1.376 1.844 83.330 o
-9 -7 -14 33.292 35.721 2.323 39.226 o
-9 -7 -13 32.931 32.611 2.034 48.023 o
-9 -7 -12 27.625 28.234 1.735 63.334 o
-9 -7 -11 100.590 96.467 3.001 17.472 o
-9 -7 -10 2.146 3.180 0.847 343.574 o
-9 -7 -9 0.892 1.785 0.728 490.886 o
-9 -7 -8 63.404 62.371 1.655 42.057 o
-9 -7 -7 82.320 79.608 1.834 31.679 o
-9 -7 -6 29.166 30.128 0.827 123.773 o
-9 -7 -5 155.563 152.886 2.512 14.130 o
-9 -7 -4 226.114 224.080 3.559 7.645 o
-9 -7 -3 153.956 152.866 2.542 14.125 o
-9 -7 -2 12.008 13.329 0.648 273.373 o
-9 -7 -1 78.458 79.429 1.495 37.315 o
-9 -6 -17 24.358 19.979 2.871 30.376 o
-9 -6 -16 12.258 13.888 2.203 52.271 o
-9 -6 -15 136.646 127.692 4.008 10.497 o
-9 -6 -14 89.639 88.890 3.130 17.679 o
-9 -6 -13 85.219 84.882 2.941 19.556 o
-9 -6 -12 53.944 56.419 1.795 43.233 o
-9 -6 -11 11.071 12.063 1.077 165.832 o
-9 -6 -10 143.565 136.097 2.981 13.597 o
-9 -6 -9 93.290 90.216 2.163 25.148 o
-9 -6 -8 43.510 41.743 1.226 70.993 o
-9 -6 -7 67.124 68.851 1.635 40.151 o
-9 -6 -6 165.632 168.339 2.752 12.372 o
-9 -6 -5 137.929 141.630 2.453 15.941 o
-9 -6 -4 328.817 318.633 4.935 4.137 o
-9 -6 -3 213.561 209.235 3.320 8.532 o
-9 -6 -2 29.997 30.059 0.808 123.699 o
-9 -6 -1 3.197 3.878 0.489 712.401 o
-9 -5 -17 2.420 5.424 2.762 36.942 o
-9 -5 -16 6.431 6.769 2.253 53.319 o
-9 -5 -15 2.410 2.443 1.775 88.147 o
-9 -5 -14 72.392 73.886 2.383 27.092 o
-9 -5 -13 32.647 34.386 1.615 64.073 o
-9 -5 -12 5.099 4.397 0.997 233.841 o
-9 -5 -11 12.996 13.030 0.877 200.843 o
-9 -5 -10 128.933 126.167 2.792 15.586 o
-9 -5 -9 29.430 30.567 1.176 94.516 o
-9 -5 -8 132.180 127.712 2.642 16.012 o
-9 -5 -7 109.287 109.577 2.104 22.188 o
-9 -5 -6 85.430 85.082 1.545 33.957 o
-9 -5 -5 50.387 52.411 1.117 65.443 o
-9 -5 -4 151.946 149.935 2.482 14.560 o
-9 -5 -3 94.510 92.050 1.695 29.432 o
-9 -5 -2 72.232 71.822 1.346 43.036 o
-9 -5 -1 12.273 13.539 0.548 303.934 o
-9 -4 -18 4.997 12.113 7.786 4.719 o
-9 -4 -17 22.468 21.265 2.772 32.475 o
-9 -4 -16 17.435 18.683 1.824 67.513 o
-9 -4 -15 42.818 44.295 2.074 41.844 o
-9 -4 -14 147.776 143.923 4.267 9.230 o
-9 -4 -13 57.089 58.831 1.854 40.510 o
-9 -4 -12 0.694 1.894 0.867 357.811 o
-9 -4 -11 204.425 192.515 3.988 7.841 o
-9 -4 -10 243.946 232.693 4.716 5.773 o
-9 -4 -9 178.384 169.755 3.250 10.449 o
-9 -4 -8 121.020 116.835 2.313 19.134 o
-9 -4 -7 94.896 94.703 1.645 29.589 o
-9 -4 -6 6.914 8.763 0.508 456.174 o
-9 -4 -5 47.331 48.264 0.997 74.022 o
-9 -4 -4 251.579 243.889 3.898 6.476 o
-9 -4 -3 2.513 3.001 0.429 921.173 o
-9 -4 -2 46.860 48.752 1.027 73.095 o
-9 -4 -1 61.379 60.307 1.206 53.376 o
-9 -3 -18 16.770 15.064 2.682 35.831 o
-9 -3 -17 84.762 82.160 3.220 17.634 o
-9 -3 -16 19.825 23.509 1.795 66.294 o
-9 -3 -15 12.404 10.747 1.695 82.876 o
-9 -3 -14 1.582 2.622 0.967 280.119 o
-9 -3 -13 32.226 35.542 1.485 70.248 o
-9 -3 -12 59.117 57.954 1.595 45.717 o
-9 -3 -11 125.381 122.339 2.712 16.357 o
-9 -3 -10 50.671 54.026 1.555 51.163 o
-9 -3 -9 235.413 223.083 3.499 7.523 o
-9 -3 -8 40.108 40.647 0.907 90.305 o
-9 -3 -7 28.673 29.171 0.778 130.587 o
-9 -3 -6 31.416 31.674 0.827 117.221 o
-9 -3 -5 94.477 93.626 1.625 29.988 o
-9 -3 -4 97.557 92.958 1.625 29.421 o
-9 -3 -3 26.123 26.051 0.728 147.078 o
-9 -3 -2 99.186 100.395 1.725 27.459 o
-9 -3 -1 731.665 726.733 10.967 0.944 o
-9 -2 -18 7.618 6.859 2.273 52.043 o
-9 -2 -17 23.970 24.446 2.143 48.781 o
-9 -2 -16 67.902 79.409 2.871 21.990 o
-9 -2 -15 134.595 130.952 3.370 12.691 o
-9 -2 -14 50.407 48.742 1.705 48.244 o
-9 -2 -13 255.664 251.277 5.623 4.654 o
-9 -2 -12 7.531 8.066 0.877 249.987 o
-9 -2 -11 43.265 43.348 1.007 80.150 o
-9 -2 -10 4.181 5.443 0.508 596.758 o
-9 -2 -9 37.494 38.802 0.907 95.188 o
-9 -2 -8 29.175 29.590 0.778 128.819 o
-9 -2 -7 70.381 73.527 1.386 42.714 o
-9 -2 -6 36.542 37.357 0.857 100.658 o
-9 -2 -5 125.568 127.473 2.143 19.120 o
-9 -2 -4 24.725 24.366 0.688 159.154 o
-9 -2 -3 57.973 59.649 1.176 56.222 o
-9 -2 -2 229.649 226.074 3.529 7.581 o
-9 -2 -1 72.837 73.008 1.316 43.095 o
-9 -1 -18 3.903 6.909 2.433 46.754 o
-9 -1 -17 22.561 25.223 2.074 51.722 o
-9 -1 -16 5.012 6.002 1.615 100.313 o
-9 -1 -15 7.959 9.611 1.306 135.202 o
-9 -1 -14 23.142 25.512 1.047 120.430 o
-9 -1 -13 171.099 173.084 3.290 10.558 o
-9 -1 -12 39.876 40.756 1.077 81.880 o
-9 -1 -11 32.233 32.481 0.857 112.478 o
-9 -1 -10 102.574 102.160 1.785 26.193 o
-9 -1 -9 68.390 68.821 1.326 45.506 o
-9 -1 -8 71.478 71.293 1.326 43.775 o
-9 -1 -7 40.762 42.451 0.907 88.284 o
-9 -1 -6 299.458 291.375 4.516 4.858 o
-9 -1 -5 118.804 119.288 1.994 21.175 o
-9 -1 -4 327.910 333.178 5.264 3.894 o
-9 -1 -3 69.590 69.120 1.276 45.884 o
-9 -1 -2 200.613 198.188 3.150 9.398 o
-9 -1 -1 783.972 752.834 11.366 0.861 o
-8 -17 -3 55.718 52.859 3.400 19.196 o
-8 -17 -2 51.273 49.739 2.971 24.076 o
-8 -17 -1 16.665 17.926 2.303 46.465 o
-8 -16 -7 99.746 80.575 3.709 13.954 o
-8 -16 -6 55.593 48.343 2.482 30.375 o
-8 -16 -5 4.372 3.898 1.814 82.315 o
-8 -16 -4 73.696 72.440 2.612 24.385 o
-8 -16 -3 1.320 2.672 1.585 110.815 o
-8 -16 -2 8.265 10.329 1.765 80.846 o
-8 -16 -1 7.343 8.165 1.645 93.365 o
-8 -15 -9 13.305 14.915 2.782 34.080 o
-8 -15 -8 52.379 51.643 2.961 23.985 o
-8 -15 -7 13.887 14.356 2.373 45.326 o
-8 -15 -6 20.611 19.880 1.665 74.705 o
-8 -15 -5 136.036 129.238 3.140 13.555 o
-8 -15 -4 3.639 2.901 1.376 139.951 o
-8 -15 -3 62.905 62.949 2.163 32.806 o
-8 -15 -2 3.847 5.852 1.396 132.791 o
-8 -15 -1 24.884 27.686 1.595 72.789 o
-8 -14 -11 12.321 17.706 3.380 23.697 o
-8 -14 -10 47.347 44.744 2.811 26.868 o
-8 -14 -9 12.176 16.909 2.861 32.373 o
-8 -14 -8 9.219 9.082 1.944 67.928 o
-8 -14 -7 60.769 63.717 2.592 26.860 o
-8 -14 -6 13.047 10.997 1.186 141.385 o
-8 -14 -5 17.648 20.448 1.386 99.348 o
-8 -14 -4 23.674 25.463 1.426 85.990 o
-8 -14 -3 74.470 74.992 2.163 29.422 o
-8 -14 -2 47.935 47.476 1.715 49.241 o
-8 -14 -1 74.372 76.916 2.173 29.140 o
-8 -13 -12 15.655 19.092 2.921 30.596 o
-8 -13 -11 49.876 52.889 3.081 22.794 o
-8 -13 -10 23.918 22.233 2.044 52.947 o
-8 -13 -9 45.704 45.731 2.413 33.573 o
-8 -13 -8 15.363 15.822 1.944 62.822 o
-8 -13 -7 13.750 16.490 1.954 62.943 o
-8 -13 -6 16.317 16.091 1.107 139.198 o
-8 -13 -5 1.953 2.263 0.748 437.697 o
-8 -13 -4 52.538 54.445 1.725 45.774 o
-8 -13 -3 27.794 30.557 1.316 86.609 o
-8 -13 -2 105.961 107.524 2.472 20.062 o
-8 -13 -1 71.445 73.447 1.805 35.385 o
-8 -12 -13 10.116 10.199 2.363 47.248 o
-8 -12 -12 21.173 22.601 2.682 34.475 o
-8 -12 -11 20.889 21.176 2.153 50.018 o
-8 -12 -10 21.066 20.777 1.805 65.825 o
-8 -12 -9 100.739 95.480 3.140 16.631 o
-8 -12 -8 3.980 6.421 1.565 107.269 o
-8 -12 -7 1.784 1.904 1.166 198.800 o
-8 -12 -6 61.107 58.682 1.555 45.708 o
-8 -12 -5 5.717 7.697 0.987 223.565 o
-8 -12 -4 10.397 12.432 0.957 195.162 o
-8 -12 -3 45.212 44.784 1.346 63.722 o
-8 -12 -2 33.016 34.266 1.246 83.419 o
-8 -12 -1 113.986 113.725 2.363 19.677 o
-8 -11 -14 2.238 1.466 2.313 52.867 o
-8 -11 -13 11.656 10.548 2.343 47.505 o
-8 -11 -12 67.176 65.411 2.871 22.763 o
-8 -11 -11 7.271 7.976 1.485 111.659 o
-8 -11 -10 63.045 61.264 2.532 27.499 o
-8 -11 -9 60.627 55.382 2.124 34.792 o
-8 -11 -8 94.309 93.995 3.031 17.829 o
-8 -11 -7 13.384 14.665 1.286 121.885 o
-8 -11 -6 3.321 2.951 0.638 512.736 o
-8 -11 -5 12.111 15.074 0.768 228.857 o
-8 -11 -4 20.673 21.963 0.967 139.751 o
-8 -11 -3 1.181 1.854 0.618 640.852 o
-8 -11 -2 75.868 75.062 1.615 36.917 o
-8 -11 -1 167.911 158.559 3.051 11.627 o
-8 -10 -15 1.989 2.622 2.772 36.964 o
-8 -10 -14 11.473 14.795 2.363 46.254 o
-8 -10 -13 0.682 0.319 1.775 90.634 o
-8 -10 -12 65.909 65.052 2.482 27.460 o
-8 -10 -11 5.774 7.577 1.495 112.895 o
-8 -10 -10 55.133 55.551 2.163 35.286 o
-8 -10 -9 64.547 63.627 2.044 34.347 o
-8 -10 -8 46.392 45.632 1.625 53.063 o
-8 -10 -7 117.216 119.368 3.031 15.405 o
-8 -10 -6 33.617 32.820 0.967 101.806 o
-8 -10 -5 157.172 157.003 2.792 12.976 o
-8 -10 -4 47.768 49.789 1.176 66.352 o
-8 -10 -3 92.644 92.290 1.785 28.854 o
-8 -10 -2 102.846 105.659 1.884 25.036 o
-8 -10 -1 52.843 52.949 1.107 63.746 o
-8 -9 -16 7.785 11.475 3.021 30.062 o
-8 -9 -15 27.540 33.528 3.340 22.490 o
-8 -9 -14 1.048 0.947 1.366 150.399 o
-8 -9 -13 6.458 9.053 1.565 102.371 o
-8 -9 -12 23.309 25.562 1.785 64.153 o
-8 -9 -11 4.658 7.966 1.286 148.672 o
-8 -9 -10 75.946 76.119 2.263 27.820 o
-8 -9 -9 67.529 65.940 1.954 34.871 o
-8 -9 -8 3.939 6.231 0.977 243.220 o
-8 -9 -7 32.997 34.186 1.236 84.085 o
-8 -9 -6 103.135 97.923 1.695 27.236 o
-8 -9 -5 248.581 244.498 3.838 6.595 o
-8 -9 -4 40.744 42.202 0.967 85.519 o
-8 -9 -3 45.886 45.462 1.047 74.749 o
-8 -9 -2 130.863 129.407 2.183 18.303 o
-8 -9 -1 52.687 55.442 1.226 59.340 o
-8 -8 -16 36.615 29.999 2.881 28.044 o
-8 -8 -15 3.971 5.912 2.163 58.683 o
-8 -8 -14 75.405 73.417 2.831 21.925 o
-8 -8 -13 35.315 37.855 2.014 46.911 o
-8 -8 -12 48.921 47.067 1.755 47.793 o
-8 -8 -11 64.113 63.806 1.964 35.794 o
-8 -8 -10 7.840 7.946 0.867 251.917 o
-8 -8 -9 15.419 15.842 0.977 163.601 o
-8 -8 -8 77.468 77.923 1.894 32.127 o
-8 -8 -7 223.860 204.808 3.818 7.535 o
-8 -8 -6 78.601 80.037 1.824 32.585 o
-8 -8 -5 136.575 137.592 2.343 16.687 o
-8 -8 -4 21.780 22.213 0.728 169.022 o
-8 -8 -3 2.716 2.602 0.449 872.086 o
-8 -8 -2 233.010 226.323 3.589 7.417 o
-8 -8 -1 47.222 47.486 1.037 72.962 o
-8 -7 -17 15.825 14.017 2.811 33.123 o
-8 -7 -16 7.974 6.361 2.652 38.896 o
-8 -7 -15 180.754 175.238 5.095 6.626 o
-8 -7 -14 9.222 11.435 1.805 76.641 o
-8 -7 -13 37.705 37.257 1.904 49.618 o
-8 -7 -12 11.208 12.263 1.276 130.048 o
-8 -7 -11 66.296 62.241 1.695 40.343 o
-8 -7 -10 35.215 35.263 1.226 81.746 o
-8 -7 -9 2.288 1.346 0.548 728.284 o
-8 -7 -8 12.506 12.811 0.818 219.733 o
-8 -7 -7 69.653 70.267 1.605 39.659 o
-8 -7 -6 163.629 156.844 3.071 11.796 o
-8 -7 -5 125.730 123.535 2.084 19.635 o
-8 -7 -4 7.928 9.481 0.548 399.452 o
-8 -7 -3 403.506 391.521 6.032 2.871 o
-8 -7 -2 180.839 181.060 2.991 10.770 o
-8 -7 -1 1.355 1.316 0.339 1608.550 o
-8 -6 -17 46.984 45.123 3.250 21.539 o
-8 -6 -16 42.164 42.062 2.403 34.817 o
-8 -6 -15 17.855 18.753 1.765 70.789 o
-8 -6 -14 196.520 189.963 5.234 6.094 o
-8 -6 -13 0.482 2.024 0.987 281.756 o
-8 -6 -12 48.397 49.998 1.575 52.603 o
-8 -6 -11 66.446 68.103 1.785 37.771 o
-8 -6 -10 49.923 52.331 1.476 54.277 o
-8 -6 -9 15.387 15.982 0.808 197.371 o
-8 -6 -8 44.643 43.298 1.356 64.240 o
-8 -6 -7 147.490 141.251 2.742 14.141 o
-8 -6 -6 21.436 22.302 0.648 182.025 o
-8 -6 -5 43.959 42.850 0.927 83.231 o
-8 -6 -4 110.340 112.967 1.934 23.047 o
-8 -6 -3 13.663 13.798 0.598 271.628 o
-8 -6 -2 27.956 26.719 0.778 135.625 o
-8 -6 -1 8.168 9.062 0.568 386.919 o
-8 -5 -18 8.843 13.060 3.719 20.068 o
-8 -5 -17 22.763 26.230 2.572 36.392 o
-8 -5 -16 10.978 13.519 1.795 75.360 o
-8 -5 -15 9.435 10.199 1.396 118.294 o
-8 -5 -14 63.529 62.231 2.024 35.085 o
-8 -5 -13 16.644 15.613 1.117 137.505 o
-8 -5 -12 38.778 38.942 1.326 71.580 o
-8 -5 -11 1.544 2.413 0.708 488.875 o
-8 -5 -10 10.414 9.950 0.808 246.557 o
-8 -5 -9 8.801 10.010 0.758 278.462 o
-8 -5 -8 18.164 21.315 0.907 156.718 o
-8 -5 -7 404.692 391.790 6.989 2.549 o
-8 -5 -6 3.520 3.978 0.389 875.332 o
-8 -5 -5 57.745 59.609 1.156 56.886 o
-8 -5 -4 56.313 59.729 1.226 55.858 o
-8 -5 -3 309.301 310.956 4.955 4.344 o
-8 -5 -2 40.704 41.654 0.997 84.416 o
-8 -5 -1 46.258 46.469 0.967 77.109 o
-8 -4 -18 99.983 93.167 3.868 12.921 o
-8 -4 -17 3.511 2.502 1.984 70.390 o
-8 -4 -16 48.255 50.297 2.482 31.446 o
-8 -4 -15 35.252 35.103 1.795 54.975 o
-8 -4 -14 40.829 45.352 1.834 49.001 o
-8 -4 -13 21.585 24.904 1.256 102.901 o
-8 -4 -12 230.434 220.391 4.516 6.303 o
-8 -4 -11 121.972 116.865 2.592 17.459 o
-8 -4 -10 158.198 152.138 2.951 12.530 o
-8 -4 -9 79.892 78.891 1.735 33.633 o
-8 -4 -8 95.957 94.403 1.964 26.309 o
-8 -4 -7 76.260 77.166 1.396 39.848 o
-8 -4 -6 40.801 44.405 0.917 86.529 o
-8 -4 -5 43.617 44.545 0.947 81.774 o
-8 -4 -4 129.124 127.952 2.104 18.954 o
-8 -4 -3 5.435 6.929 0.429 606.537 o
-8 -4 -2 95.480 95.500 1.665 29.192 o
-8 -4 -1 103.478 104.074 1.785 25.885 o
-8 -3 -18 54.901 51.942 2.851 25.027 o
-8 -3 -17 17.111 16.440 1.765 72.074 o
-8 -3 -16 12.089 14.456 1.655 84.777 o
-8 -3 -15 77.645 80.625 2.413 25.506 o
-8 -3 -14 42.237 42.072 1.625 56.012 o
-8 -3 -13 50.535 53.827 1.655 48.507 o
-8 -3 -12 46.507 45.811 1.416 59.992 o
-8 -3 -11 187.137 175.378 3.410 9.674 o
-8 -3 -10 29.548 31.026 1.007 106.995 o
-8 -3 -9 14.489 18.165 0.857 185.873 o
-8 -3 -8 277.136 262.264 4.068 5.723 o
-8 -3 -7 138.622 138.938 2.263 16.824 o
-8 -3 -6 173.801 165.607 2.682 12.232 o
-8 -3 -5 447.658 438.718 6.680 2.372 o
-8 -3 -4 85.684 86.986 1.525 33.895 o
-8 -3 -3 154.889 155.368 2.522 14.060 o
-8 -3 -2 747.198 734.370 11.037 0.921 o
-8 -3 -1 104.359 103.875 1.824 25.430 o
-8 -2 -18 103.552 97.125 3.659 13.652 o
-8 -2 -17 59.725 64.434 2.632 26.439 o
-8 -2 -16 0.470 1.595 1.446 135.138 o
-8 -2 -15 59.977 67.615 2.313 30.587 o
-8 -2 -14 15.555 17.696 1.186 127.802 o
-8 -2 -13 6.777 7.168 0.897 251.271 o
-8 -2 -12 18.691 17.327 0.867 168.397 o
-8 -2 -11 302.493 285.074 4.427 4.926 o
-8 -2 -10 112.860 109.109 1.864 23.464 o
-8 -2 -9 68.097 68.013 1.266 46.953 o
-8 -2 -8 138.167 138.081 2.283 16.807 o
-8 -2 -7 191.621 191.229 3.320 9.464 o
-8 -2 -6 142.726 137.483 2.283 16.464 o
-8 -2 -5 226.356 221.916 3.499 7.752 o
-8 -2 -4 393.838 388.640 5.932 2.966 o
-8 -2 -3 154.375 151.151 2.443 14.507 o
-8 -2 -2 79.733 78.741 1.386 38.611 o
-8 -2 -1 733.053 715.627 10.767 0.962 o
-8 -1 -18 1.250 2.482 1.954 73.849 o
-8 -1 -17 3.513 5.723 1.625 101.100 o
-8 -1 -16 74.907 82.579 2.682 22.937 o
-8 -1 -15 16.835 18.225 0.947 159.890 o
-8 -1 -14 192.743 191.788 3.559 8.938 o
-8 -1 -13 23.985 24.835 0.957 129.033 o
-8 -1 -12 36.454 35.702 0.877 100.901 o
-8 -1 -11 82.161 83.357 1.525 35.297 o
-8 -1 -10 36.839 39.540 0.967 92.170 o
-8 -1 -9 74.725 74.693 1.376 41.108 o
-8 -1 -8 30.305 32.222 0.798 121.416 o
-8 -1 -7 37.118 36.599 0.847 100.943 o
-8 -1 -6 13.959 15.134 0.578 268.570 o
-8 -1 -5 16.872 19.022 0.628 219.009 o
-8 -1 -4 835.756 804.049 12.053 0.765 o
-8 -1 -3 434.885 434.481 6.600 2.452 o
-8 -1 -2 521.807 513.680 7.786 1.787 o
-8 -1 -1 27.266 27.616 0.708 143.308 o
-7 -17 -5 0.253 1.346 2.971 32.503 o
-7 -17 -4 23.284 20.637 2.353 42.721 o
-7 -17 -3 6.551 4.726 1.805 81.138 o
-7 -17 -2 4.543 6.371 1.954 70.728 o
-7 -17 -1 80.342 77.834 3.091 19.067 o
-7 -16 -8 37.329 28.344 2.881 28.058 o
-7 -16 -7 24.939 25.413 2.702 33.218 o
-7 -16 -6 1.432 2.453 1.795 87.089 o
-7 -16 -5 38.480 37.426 2.143 42.274 o
-7 -16 -4 13.325 12.014 1.775 75.626 o
-7 -16 -3 36.676 41.275 2.024 45.574 o
-7 -16 -2 15.042 18.823 1.795 70.775 o
-7 -16 -1 5.857 6.151 1.416 125.361 o
-7 -15 -10 34.192 27.746 3.190 24.019 o
-7 -15 -9 1.192 0.857 2.054 67.420 o
-7 -15 -8 32.834 32.701 2.582 33.774 o
-7 -15 -7 14.983 16.570 2.124 54.192 o
-7 -15 -6 56.736 55.133 1.994 38.246 o
-7 -15 -5 36.522 38.523 1.775 54.317 o
-7 -15 -4 0.520 0.648 1.336 158.902 o
-7 -15 -3 39.842 41.544 1.824 50.485 o
-7 -15 -2 7.786 9.461 1.306 135.751 o
-7 -15 -1 133.715 134.721 3.200 13.296 o
-7 -14 -11 34.351 30.378 2.672 31.948 o
-7 -14 -10 1.993 3.001 2.492 45.516 o
-7 -14 -9 12.435 12.193 1.974 63.618 o
-7 -14 -8 81.731 80.177 3.111 18.718 o
-7 -14 -7 91.925 90.754 3.121 17.519 o
-7 -14 -6 107.202 107.444 2.692 18.492 o
-7 -14 -5 26.497 28.663 1.515 75.875 o
-7 -14 -4 8.514 10.558 1.196 152.265 o
-7 -14 -3 31.930 34.565 1.485 70.845 o
-7 -14 -2 40.381 41.444 1.555 59.784 o
-7 -14 -1 3.105 3.719 1.107 207.918 o
-7 -13 -13 15.186 14.646 3.220 25.830 o
-7 -13 -12 5.774 5.184 2.333 50.364 o
-7 -13 -11 33.489 33.139 2.562 34.030 o
-7 -13 -10 3.825 6.929 2.134 60.110 o
-7 -13 -9 8.957 12.283 1.515 102.747 o
-7 -13 -8 78.500 74.145 2.642 23.403 o
-7 -13 -7 92.132 84.653 2.782 20.209 o
-7 -13 -6 27.588 27.546 1.196 97.547 o
-7 -13 -5 29.622 31.415 1.336 82.891 o
-7 -13 -4 50.114 49.779 1.525 53.324 o
-7 -13 -3 63.645 66.099 1.824 38.121 o
-7 -13 -2 169.840 163.563 3.170 11.106 o
-7 -13 -1 109.626 114.074 2.403 19.838 o
-7 -12 -14 27.587 26.220 2.821 30.453 o
-7 -12 -13 71.796 72.400 3.649 15.831 o
-7 -12 -12 24.966 22.183 2.153 48.474 o
-7 -12 -11 17.097 16.630 1.834 67.760 o
-7 -12 -10 2.211 5.324 1.824 82.585 o
-7 -12 -9 60.373 62.490 2.463 28.767 o
-7 -12 -8 100.228 102.648 3.340 15.301 o
-7 -12 -7 21.366 22.950 1.406 91.449 o
-7 -12 -6 159.830 155.229 3.290 11.344 o
-7 -12 -5 33.019 35.103 1.127 90.365 o
-7 -12 -4 103.596 101.741 2.004 24.235 o
-7 -12 -3 71.998 71.463 1.595 38.913 o
-7 -12 -2 60.279 59.519 1.386 49.827 o
-7 -12 -1 7.403 9.820 0.748 297.758 o
-7 -11 -15 6.695 8.195 2.542 42.216 o
-7 -11 -14 25.866 25.861 2.453 38.752 o
-7 -11 -13 18.876 19.969 2.313 45.223 o
-7 -11 -12 3.335 4.157 1.575 108.381 o
-7 -11 -11 10.039 11.246 1.715 83.059 o
-7 -11 -10 41.725 41.823 1.814 49.970 o
-7 -11 -9 84.684 85.760 2.562 22.794 o
-7 -11 -8 161.370 152.756 3.858 9.769 o
-7 -11 -7 22.226 24.107 1.436 87.489 o
-7 -11 -6 65.141 63.587 1.446 45.507 o
-7 -11 -5 72.413 76.597 1.665 36.901 o
-7 -11 -4 14.302 15.822 0.738 220.213 o
-7 -11 -3 182.675 177.481 3.091 10.529 o
-7 -11 -2 22.517 26.529 0.967 129.380 o
-7 -11 -1 82.520 83.666 1.595 34.248 o
-7 -10 -16 14.751 19.311 3.848 18.387 o
-7 -10 -15 24.196 27.915 2.911 29.189 o
-7 -10 -14 47.781 47.934 2.522 31.048 o
-7 -10 -13 29.284 30.049 2.114 47.100 o
-7 -10 -12 54.601 53.627 2.014 38.611 o
-7 -10 -11 46.657 47.267 1.725 49.529 o
-7 -10 -10 16.259 17.557 1.326 109.577 o
-7 -10 -9 14.423 13.060 1.127 144.977 o
-7 -10 -8 39.411 41.803 1.585 59.085 o
-7 -10 -7 87.746 83.636 2.203 26.061 o
-7 -10 -6 27.204 26.529 0.778 137.925 o
-7 -10 -5 61.045 58.004 1.166 55.169 o
-7 -10 -4 58.504 58.772 1.206 55.397 o
-7 -10 -3 125.929 124.332 2.124 19.352 o
-7 -10 -2 53.913 54.205 1.226 58.957 o
-7 -10 -1 119.150 119.417 2.104 20.452 o
-7 -9 -16 66.406 63.407 3.320 18.785 o
-7 -9 -15 22.780 23.389 2.243 45.918 o
-7 -9 -14 14.619 13.359 1.934 64.397 o
-7 -9 -13 54.736 54.873 2.094 36.799 o
-7 -9 -12 76.452 79.439 2.373 26.201 o
-7 -9 -11 22.726 25.074 1.326 95.099 o
-7 -9 -10 21.433 21.754 1.266 104.535 o
-7 -9 -9 77.535 73.557 2.074 30.161 o
-7 -9 -8 126.539 117.543 2.622 16.910 o
-7 -9 -7 26.040 27.177 1.057 112.260 o
-7 -9 -6 47.800 47.944 1.266 63.779 o
-7 -9 -5 128.203 128.350 2.173 18.658 o
-7 -9 -4 29.849 31.474 0.867 117.430 o
-7 -9 -3 138.515 140.244 2.363 16.340 o
-7 -9 -2 21.524 22.791 0.738 167.457 o
-7 -9 -1 36.067 38.074 0.957 94.834 o
-7 -8 -17 62.141 54.784 3.469 18.142 o
-7 -8 -16 24.717 30.896 2.971 27.956 o
-7 -8 -15 25.490 29.082 2.333 41.678 o
-7 -8 -14 65.041 62.959 2.363 29.386 o
-7 -8 -13 58.441 57.934 2.124 34.999 o
-7 -8 -12 28.588 29.421 1.416 79.837 o
-7 -8 -11 165.546 155.129 3.649 10.141 o
-7 -8 -10 90.709 90.525 2.203 25.117 o
-7 -8 -9 21.192 21.335 1.037 130.386 o
-7 -8 -8 45.863 42.999 1.226 68.571 o
-7 -8 -7 45.359 48.523 1.296 64.197 o
-7 -8 -6 39.312 39.161 1.166 78.786 o
-7 -8 -5 1.325 1.505 0.339 1590.170 o
-7 -8 -4 130.922 121.541 2.054 19.361 o
-7 -8 -3 0.664 0.309 0.289 2628.120 o
-7 -8 -2 196.926 197.720 3.240 9.350 o
-7 -8 -1 50.264 51.205 1.097 66.669 o
-7 -7 -17 11.910 17.567 2.911 31.350 o
-7 -7 -16 19.694 20.667 2.502 39.309 o
-7 -7 -15 15.423 13.180 1.805 71.751 o
-7 -7 -14 36.997 43.309 2.064 44.008 o
-7 -7 -13 28.758 34.067 1.605 67.189 o
-7 -7 -12 24.368 26.500 1.276 96.176 o
-7 -7 -11 15.396 16.590 1.017 155.416 o
-7 -7 -10 76.212 73.726 1.884 33.011 o
-7 -7 -9 4.692 5.453 0.658 427.061 o
-7 -7 -8 6.105 4.367 0.658 409.351 o
-7 -7 -7 21.445 22.641 0.887 147.173 o
-7 -7 -6 254.751 257.727 4.776 5.397 o
-7 -7 -5 88.527 85.770 1.545 33.097 o
-7 -7 -4 322.871 320.078 4.945 4.179 o
-7 -7 -3 207.851 202.605 3.240 8.934 o
-7 -7 -2 14.706 14.646 0.608 255.671 o
-7 -7 -1 218.913 220.431 3.499 7.953 o
-7 -6 -18 14.318 15.583 3.011 29.299 o
-7 -6 -17 47.771 46.030 3.160 22.401 o
-7 -6 -16 42.230 41.225 2.333 36.343 o
-7 -6 -15 14.176 15.722 1.814 71.096 o
-7 -6 -14 11.411 14.137 1.166 144.893 o
-7 -6 -13 26.941 28.902 1.296 89.934 o
-7 -6 -12 6.785 5.892 0.857 273.068 o
-7 -6 -11 23.581 24.256 1.077 117.681 o
-7 -6 -10 197.138 187.989 3.918 8.189 o
-7 -6 -9 144.363 139.227 2.692 14.589 o
-7 -6 -8 147.052 144.451 2.772 13.959 o
-7 -6 -7 41.294 40.995 1.166 75.973 o
-7 -6 -6 15.160 15.593 0.808 199.528 o
-7 -6 -5 29.968 31.165 0.758 126.722 o
-7 -6 -4 87.328 90.126 1.575 32.512 o
-7 -6 -3 117.609 119.966 2.004 21.215 o
-7 -6 -2 123.799 126.207 2.114 19.530 o
-7 -6 -1 658.052 659.847 9.920 1.143 o
-7 -5 -18 0.246 2.602 3.011 31.581 o
-7 -5 -17 166.470 161.799 5.104 6.932 o
-7 -5 -16 37.169 42.212 2.353 36.902 o
-7 -5 -15 24.273 23.160 1.426 86.570 o
-7 -5 -14 11.171 13.379 1.306 124.642 o
-7 -5 -13 22.951 21.674 1.097 119.340 o
-7 -5 -12 2.318 3.659 0.788 382.068 o
-7 -5 -11 52.608 51.324 1.476 53.164 o
-7 -5 -10 6.827 7.178 0.718 335.637 o
-7 -5 -9 178.199 173.074 3.270 10.346 o
-7 -5 -8 162.981 159.785 3.121 11.613 o
-7 -5 -7 209.178 200.940 3.769 8.001 o
-7 -5 -6 225.118 211.937 3.908 7.298 o
-7 -5 -5 252.356 242.703 3.788 6.598 o
-7 -5 -4 122.072 124.033 2.054 20.172 o
-7 -5 -3 578.274 574.835 8.674 1.466 o
-7 -5 -2 500.615 495.585 7.537 1.912 o
-7 -5 -1 912.227 905.850 13.589 0.624 o
-7 -4 -18 11.106 8.614 2.522 41.848 o
-7 -4 -17 1.864 3.619 1.665 99.612 o
-7 -4 -16 35.292 39.550 1.914 49.786 o
-7 -4 -15 10.996 10.897 1.137 156.048 o
-7 -4 -14 1.375 2.752 0.778 415.663 o
-7 -4 -13 34.408 34.725 1.326 77.219 o
-7 -4 -12 72.089 73.397 1.884 34.003 o
-7 -4 -11 116.107 110.674 2.233 20.448 o
-7 -4 -10 131.056 127.004 2.512 16.745 o
-7 -4 -9 38.824 36.908 1.047 86.851 o
-7 -4 -8 84.737 79.987 1.695 32.872 o
-7 -4 -7 174.395 172.566 3.250 10.545 o
-7 -4 -6 107.493 108.142 1.805 24.766 o
-7 -4 -5 316.410 310.746 4.785 4.385 o
-7 -4 -4 544.819 542.244 8.185 1.635 o
-7 -4 -3 798.574 774.857 11.625 0.826 o
-7 -4 -2 54.541 59.290 1.137 59.523 o
-7 -4 -1 108.253 108.889 1.854 24.215 o
-7 -3 -19 5.699 9.561 3.340 25.032 o
-7 -3 -18 82.022 82.121 3.101 18.698 o
-7 -3 -17 33.839 31.076 1.785 57.018 o
-7 -3 -16 58.507 62.171 2.323 31.191 o
-7 -3 -15 14.371 15.802 1.176 133.943 o
-7 -3 -14 100.345 100.834 2.393 21.596 o
-7 -3 -13 26.258 27.506 1.166 101.935 o
-7 -3 -12 19.499 20.528 0.877 158.161 o
-7 -3 -11 80.276 78.751 1.735 33.558 o
-7 -3 -10 71.706 71.702 1.685 37.473 o
-7 -3 -9 38.879 36.659 1.037 87.484 o
-7 -3 -8 89.460 87.614 1.844 29.280 o
-7 -3 -7 12.554 13.409 0.459 332.937 o
-7 -3 -6 508.493 498.955 7.557 1.882 o
-7 -3 -5 244.357 242.982 3.779 6.761 o
-7 -3 -4 453.997 458.039 6.939 2.247 o
-7 -3 -3 119.425 124.512 2.074 20.320 o
-7 -3 -2 18.062 19.501 0.558 223.774 o
-7 -3 -1 137.370 140.483 2.273 16.819 o
-7 -2 -19 39.998 36.120 3.041 25.029 o
-7 -2 -18 38.479 39.899 2.642 31.113 o
-7 -2 -17 19.140 20.647 1.924 60.715 o
-7 -2 -16 46.539 50.457 1.924 43.533 o
-7 -2 -15 4.091 5.055 1.186 177.475 o
-7 -2 -14 42.942 41.135 1.316 67.869 o
-7 -2 -13 147.022 140.633 2.782 14.035 o
-7 -2 -12 82.017 82.330 1.864 31.075 o
-7 -2 -11 28.011 26.400 0.698 143.902 o
-7 -2 -10 68.680 67.974 1.266 46.707 o
-7 -2 -9 11.491 11.535 0.508 342.467 o
-7 -2 -8 117.099 116.367 1.934 21.942 o
-7 -2 -7 164.624 164.840 2.652 12.811 o
-7 -2 -6 753.142 753.731 11.316 0.890 o
-7 -2 -5 1.109 1.077 0.219 2865.940 o
-7 -2 -4 35.711 34.276 0.768 110.417 o
-7 -2 -3 5.023 5.503 0.399 698.680 o
-7 -2 -2 778.015 759.344 11.395 0.861 o
-7 -2 -1 23.737 24.346 0.608 172.918 o
-7 -1 -19 43.738 38.353 2.772 28.323 o
-7 -1 -18 51.535 55.093 2.632 28.203 o
-7 -1 -17 90.930 90.754 2.732 20.429 o
-7 -1 -16 23.106 22.970 1.426 87.917 o
-7 -1 -15 13.011 14.356 0.897 192.754 o
-7 -1 -14 1.036 1.535 0.459 1075.370 o
-7 -1 -13 29.755 28.733 0.837 123.141 o
-7 -1 -12 128.839 126.077 2.143 18.864 o
-7 -1 -11 46.736 46.529 0.997 75.419 o
-7 -1 -10 64.115 63.796 1.246 50.171 o
-7 -1 -9 120.392 118.819 1.994 21.015 o
-7 -1 -8 295.435 283.758 4.626 4.867 o
-7 -1 -7 171.169 166.993 2.732 12.188 o
-7 -1 -6 109.807 109.238 1.805 24.332 o
-7 -1 -5 226.932 219.184 3.440 7.859 o
-7 -1 -4 157.273 159.775 2.542 13.715 o
-7 -1 -3 137.000 135.768 2.183 17.458 o
-7 -1 -2 52.093 54.614 1.027 66.178 o
-7 -1 -1 90.281 89.548 1.505 32.666 o
-6 -18 -1 8.866 13.688 5.114 10.787 o
-6 -17 -6 7.179 13.629 2.782 35.089 o
-6 -17 -5 9.552 15.024 2.143 55.681 o
-6 -17 -4 70.838 68.382 2.622 24.877 o
-6 -17 -3 38.623 38.114 2.273 38.878 o
-6 -17 -2 1.549 3.769 1.944 74.008 o
-6 -17 -1 102.907 97.803 3.370 15.125 o
-6 -16 -9 7.001 9.322 3.011 30.459 o
-6 -16 -8 23.110 23.598 3.031 27.571 o
-6 -16 -7 1.310 2.453 1.515 121.081 o
-6 -16 -6 9.870 14.077 1.874 70.508 o
-6 -16 -5 231.832 222.843 4.995 5.697 o
-6 -16 -4 23.691 23.339 1.805 63.558 o
-6 -16 -3 43.718 47.885 1.984 43.320 o
-6 -16 -2 78.339 77.186 2.403 25.758 o
-6 -16 -1 26.383 27.576 2.014 52.093 o
-6 -15 -11 30.379 28.663 3.779 18.060 o
-6 -15 -10 76.296 80.476 3.958 13.679 o
-6 -15 -9 91.449 81.832 3.559 15.119 o
-6 -15 -8 110.236 107.504 3.549 13.617 o
-6 -15 -7 2.739 3.739 1.186 185.033 o
-6 -15 -6 3.283 5.055 1.266 160.740 o
-6 -15 -5 45.478 49.908 1.904 44.490 o
-6 -15 -4 67.567 69.629 2.104 32.095 o
-6 -15 -3 39.178 42.950 1.745 53.121 o
-6 -15 -2 255.582 248.077 5.174 5.068 o
-6 -15 -1 13.606 17.058 1.326 114.309 o
-6 -14 -12 5.537 6.730 2.712 37.654 o
-6 -14 -11 0.126 0.907 2.433 48.492 o
-6 -14 -10 103.835 99.249 3.589 13.924 o
-6 -14 -9 33.051 36.728 2.263 40.683 o
-6 -14 -8 14.033 20.288 2.114 54.275 o
-6 -14 -7 33.070 29.191 1.366 78.768 o
-6 -14 -6 17.759 21.325 1.306 106.457 o
-6 -14 -5 37.493 40.836 1.645 58.109 o
-6 -14 -4 32.180 36.410 1.585 65.112 o
-6 -14 -3 26.943 28.184 1.296 90.356 o
-6 -14 -2 11.240 12.781 1.127 154.380 o
-6 -14 -1 52.225 54.883 1.495 51.909 o
-6 -13 -13 10.881 14.626 2.941 31.066 o
-6 -13 -12 12.977 11.655 2.243 50.770 o
-6 -13 -11 101.193 102.250 3.539 14.223 o
-6 -13 -10 101.541 102.479 3.459 14.603 o
-6 -13 -9 39.587 41.973 2.173 40.572 o
-6 -13 -8 0.437 2.163 1.366 150.408 o
-6 -13 -7 13.327 13.339 1.306 120.593 o
-6 -13 -6 29.014 31.335 1.117 99.021 o
-6 -13 -5 0.676 0.498 0.688 572.790 o
-6 -13 -4 10.683 9.750 0.897 217.007 o
-6 -13 -3 155.191 149.337 3.021 12.519 o
-6 -13 -2 4.918 4.387 0.758 357.629 o
-6 -13 -1 66.368 66.767 1.615 41.107 o
-6 -12 -14 20.212 22.023 2.702 34.238 o
-6 -12 -13 29.955 31.993 2.313 40.746 o
-6 -12 -12 76.746 73.287 2.941 20.801 o
-6 -12 -11 21.197 23.209 1.864 61.959 o
-6 -12 -10 95.835 89.518 2.552 21.440 o
-6 -12 -9 41.232 43.727 1.954 45.631 o
-6 -12 -8 20.028 23.608 1.545 81.786 o
-6 -12 -7 0.037 0.857 1.017 274.440 o
-6 -12 -6 12.005 13.040 0.778 233.574 o
-6 -12 -5 24.552 27.257 0.957 124.958 o
-6 -12 -4 7.621 9.461 0.748 297.348 o
-6 -12 -3 119.032 118.899 2.263 19.525 o
-6 -12 -2 151.699 146.984 2.632 14.123 o
-6 -12 -1 88.211 89.688 1.805 29.762 o
-6 -11 -15 70.664 62.929 3.410 17.818 o
-6 -11 -14 36.751 33.239 2.453 35.731 o
-6 -11 -13 14.027 15.533 1.685 80.266 o
-6 -11 -12 12.542 14.795 1.485 99.747 o
-6 -11 -11 116.900 116.097 3.121 15.078 o
-6 -11 -10 50.126 54.614 1.934 41.505 o
-6 -11 -9 56.425 57.804 1.994 37.974 o
-6 -11 -8 108.245 105.151 2.871 17.385 o
-6 -11 -7 19.727 18.992 1.196 116.986 o
-6 -11 -6 85.833 82.420 1.715 32.089 o
-6 -11 -5 32.284 34.047 0.997 100.840 o
-6 -11 -4 268.652 256.970 4.337 5.635 o
-6 -11 -3 76.474 79.359 1.545 37.177 o
-6 -11 -2 249.010 238.586 3.838 6.642 o
-6 -11 -1 34.045 35.403 0.977 98.479 o
-6 -10 -16 6.720 6.241 2.752 36.463 o
-6 -10 -15 1.234 2.991 1.814 85.175 o
-6 -10 -14 128.288 120.255 3.599 12.331 o
-6 -10 -13 13.263 13.678 1.505 97.530 o
-6 -10 -12 59.709 54.285 1.954 38.360 o
-6 -10 -11 21.220 24.675 1.406 90.627 o
-6 -10 -10 46.108 49.998 1.834 46.113 o
-6 -10 -9 32.055 32.790 1.426 74.658 o
-6 -10 -8 80.976 82.679 2.273 26.408 o
-6 -10 -7 69.142 66.528 1.964 34.259 o
-6 -10 -6 122.590 113.386 2.044 20.770 o
-6 -10 -5 245.732 239.961 3.788 6.751 o
-6 -10 -4 109.036 106.267 1.874 24.142 o
-6 -10 -3 162.813 161.589 2.682 12.903 o
-6 -10 -2 14.251 15.563 0.698 231.544 o
-6 -10 -1 8.745 9.810 0.638 334.211 o
-6 -9 -17 17.422 19.740 3.699 19.668 o
-6 -9 -16 46.095 47.336 2.981 24.608 o
-6 -9 -15 57.845 56.419 2.363 31.200 o
-6 -9 -14 63.209 66.458 2.463 28.023 o
-6 -9 -13 10.628 8.843 1.366 121.510 o
-6 -9 -12 50.212 54.315 1.904 42.224 o
-6 -9 -11 155.988 147.143 3.589 10.771 o
-6 -9 -10 4.177 4.686 1.027 227.442 o
-6 -9 -9 1.970 2.901 0.798 386.078 o
-6 -9 -8 182.171 171.898 3.589 9.487 o
-6 -9 -7 76.621 76.887 1.735 34.688 o
-6 -9 -6 126.515 124.392 2.084 19.508 o
-6 -9 -5 1.352 1.824 0.399 1245.370 o
-6 -9 -4 15.515 16.300 0.648 232.704 o
-6 -9 -3 42.352 42.381 0.997 82.128 o
-6 -9 -2 5.927 6.610 0.558 468.987 o
-6 -9 -1 70.129 69.020 1.396 43.473 o
-6 -8 -17 29.279 33.488 2.891 28.565 o
-6 -8 -16 25.370 25.592 2.193 46.444 o
-6 -8 -15 13.188 16.968 1.984 61.519 o
-6 -8 -14 19.992 21.515 1.456 89.739 o
-6 -8 -13 42.743 43.737 1.645 54.642 o
-6 -8 -12 8.667 10.987 1.196 151.234 o
-6 -8 -11 14.490 15.662 1.027 158.041 o
-6 -8 -10 16.791 19.830 0.987 150.995 o
-6 -8 -9 14.160 14.277 0.967 172.962 o
-6 -8 -8 34.586 35.542 1.137 87.562 o
-6 -8 -7 261.399 253.540 4.606 5.501 o
-6 -8 -6 76.433 78.791 1.775 33.927 o
-6 -8 -5 48.834 51.544 1.057 69.058 o
-6 -8 -4 96.600 99.787 1.755 27.708 o
-6 -8 -3 50.436 51.075 1.067 67.597 o
-6 -8 -2 7.300 8.624 0.548 420.812 o
-6 -8 -1 166.834 163.015 2.652 12.742 o
-6 -7 -18 32.752 27.816 3.459 20.990 o
-6 -7 -17 4.611 6.181 2.233 54.956 o
-6 -7 -16 3.819 2.911 1.605 104.808 o
-6 -7 -15 9.478 10.508 1.366 122.088 o
-6 -7 -14 30.853 30.797 1.535 70.468 o
-6 -7 -13 12.283 11.684 0.987 181.337 o
-6 -7 -12 54.186 54.544 1.595 48.410 o
-6 -7 -11 18.434 19.471 1.027 140.901 o
-6 -7 -10 77.952 76.428 1.904 32.049 o
-6 -7 -9 74.565 71.862 1.894 33.456 o
-6 -7 -8 70.251 66.638 1.555 40.944 o
-6 -7 -7 166.824 163.543 3.101 11.425 o
-6 -7 -6 39.699 41.544 1.186 76.275 o
-6 -7 -5 69.040 71.044 1.306 45.157 o
-6 -7 -4 120.681 122.807 2.094 20.157 o
-6 -7 -3 11.345 13.200 0.588 302.149 o
-6 -7 -2 65.014 65.721 1.236 49.489 o
-6 -7 -1 320.733 324.445 5.144 4.060 o
-6 -6 -18 21.415 24.346 3.001 28.202 o
-6 -6 -17 98.021 96.607 3.609 14.163 o
-6 -6 -16 14.543 14.815 1.545 91.639 o
-6 -6 -15 57.623 56.857 2.183 34.227 o
-6 -6 -14 92.820 91.722 2.233 24.453 o
-6 -6 -13 60.794 62.899 1.864 38.626 o
-6 -6 -12 39.966 39.420 1.306 71.338 o
-6 -6 -11 35.566 35.662 1.246 80.064 o
-6 -6 -10 87.111 84.773 1.884 29.563 o
-6 -6 -9 110.376 103.576 2.124 22.281 o
-6 -6 -8 146.053 148.788 3.081 12.776 o
-6 -6 -7 240.656 230.191 4.227 6.405 o
-6 -6 -6 42.799 41.933 1.147 75.039 o
-6 -6 -5 40.457 40.696 0.847 92.854 o
-6 -6 -4 164.008 165.547 2.662 12.795 o
-6 -6 -3 60.591 58.014 1.097 57.165 o
-6 -6 -2 319.559 316.489 4.895 4.257 o
-6 -6 -1 535.664 533.620 8.095 1.679 o
-6 -5 -18 2.863 1.635 2.762 37.168 o
-6 -5 -17 22.814 23.848 2.552 37.087 o
-6 -5 -16 19.805 22.651 1.665 74.266 o
-6 -5 -15 43.800 48.034 1.725 50.580 o
-6 -5 -14 79.105 77.704 1.984 30.620 o
-6 -5 -13 18.125 21.096 1.107 128.932 o
-6 -5 -12 119.525 118.490 2.652 17.262 o
-6 -5 -11 88.419 83.816 1.755 30.891 o
-6 -5 -10 104.200 100.206 2.054 23.852 o
-6 -5 -9 52.931 57.226 1.416 53.205 o
-6 -5 -8 335.113 327.695 5.862 3.542 o
-6 -5 -7 175.449 173.573 3.260 10.463 o
-6 -5 -6 133.254 130.913 2.512 16.424 o
-6 -5 -5 34.910 32.112 0.788 112.702 o
-6 -5 -4 738.777 734.789 11.046 0.928 o
-6 -5 -3 236.049 238.217 3.699 7.076 o
-6 -5 -2 54.325 55.761 1.057 63.163 o
-6 -5 -1 164.106 165.089 2.612 12.953 o
-6 -4 -19 32.873 28.653 3.420 21.381 o
-6 -4 -18 6.175 6.421 2.104 60.824 o
-6 -4 -17 28.148 29.500 1.894 55.650 o
-6 -4 -16 151.453 147.353 3.459 11.325 o
-6 -4 -15 8.177 8.075 1.156 165.272 o
-6 -4 -14 97.754 95.610 2.223 23.616 o
-6 -4 -13 354.083 351.004 6.919 2.887 o
-6 -4 -12 70.860 71.902 1.705 37.356 o
-6 -4 -11 98.673 94.812 1.964 25.842 o
-6 -4 -10 30.109 29.809 0.967 110.306 o
-6 -4 -9 78.894 78.282 1.715 34.228 o
-6 -4 -8 34.609 34.764 1.037 94.242 o
-6 -4 -7 86.950 89.438 1.874 29.257 o
-6 -4 -6 209.649 201.668 3.719 8.064 o
-6 -4 -5 727.435 718.409 10.767 0.966 o
-6 -4 -4 128.749 130.344 2.104 18.872 o
-6 -4 -3 211.034 211.857 3.290 8.617 o
-6 -4 -2 72.998 71.792 1.256 44.291 o
-6 -4 -1 158.973 160.533 2.562 13.527 o
-6 -3 -19 25.289 22.761 2.752 32.352 o
-6 -3 -18 19.408 20.647 2.064 54.228 o
-6 -3 -17 79.141 86.208 2.941 20.019 o
-6 -3 -16 53.933 55.741 1.874 41.521 o
-6 -3 -15 111.696 110.185 2.712 17.879 o
-6 -3 -14 22.574 23.529 1.067 121.487 o
-6 -3 -13 11.612 11.914 0.847 219.518 o
-6 -3 -12 5.754 4.825 0.827 302.726 o
-6 -3 -11 40.012 41.424 1.176 76.513 o
-6 -3 -10 20.117 20.727 0.837 161.742 o
-6 -3 -9 67.431 65.850 1.466 43.773 o
-6 -3 -8 72.532 75.481 1.655 37.183 o
-6 -3 -7 295.788 288.255 5.184 4.430 o
-6 -3 -6 353.321 344.584 5.244 3.659 o
-6 -3 -5 492.012 487.899 7.378 1.979 o
-6 -3 -4 312.981 312.082 4.805 4.399 o
-6 -3 -3 1077.570 1077.230 16.111 0.452 o
-6 -3 -2 189.413 187.800 2.941 10.415 o
-6 -3 -1 884.873 908.671 13.728 0.632 o
-6 -2 -19 35.506 35.243 2.861 28.173 o
-6 -2 -18 18.408 18.075 2.104 53.446 o
-6 -2 -17 22.748 24.456 1.685 70.277 o
-6 -2 -16 15.524 15.902 1.645 81.869 o
-6 -2 -15 6.394 5.443 0.997 222.778 o
-6 -2 -14 46.484 48.493 1.376 60.581 o
-6 -2 -13 8.501 9.082 0.778 277.398 o
-6 -2 -12 3.610 3.031 0.558 603.755 o
-6 -2 -11 81.497 80.296 1.456 36.855 o
-6 -2 -10 338.490 328.961 5.025 3.955 o
-6 -2 -9 37.540 36.130 0.778 104.796 o
-6 -2 -8 247.367 239.991 3.739 6.779 o
-6 -2 -7 125.685 123.116 2.004 20.110 o
-6 -2 -6 168.725 167.262 2.632 12.590 o
-6 -2 -5 326.312 318.274 4.855 4.209 o
-6 -2 -4 202.210 196.573 3.061 9.546 o
-6 -2 -3 6.787 7.727 0.389 573.956 o
-6 -2 -2 456.227 454.989 6.869 2.262 o
-6 -2 -1 630.282 631.423 9.481 1.242 o
-6 -1 -19 28.117 24.725 2.712 32.575 o
-6 -1 -18 6.643 8.654 1.924 70.834 o
-6 -1 -17 10.821 12.532 1.127 156.013 o
-6 -1 -16 95.608 97.424 2.223 23.779 o
-6 -1 -15 85.988 87.135 1.805 30.472 o
-6 -1 -14 1.082 1.705 0.568 748.711 o
-6 -1 -13 20.943 22.372 0.768 166.140 o
-6 -1 -12 47.889 46.678 1.017 73.482 o
-6 -1 -11 55.044 55.093 1.107 61.438 o
-6 -1 -10 132.218 130.673 2.153 18.267 o
-6 -1 -9 34.137 35.044 0.788 111.362 o
-6 -1 -8 194.341 189.375 2.991 10.091 o
-6 -1 -7 307.853 304.914 4.706 4.555 o
-6 -1 -6 3.166 3.559 0.369 975.059 o
-6 -1 -5 466.017 464.370 7.039 2.171 o
-6 -1 -4 443.534 436.485 6.600 2.414 o
-6 -1 -3 12.265 14.985 0.479 319.315 o
-6 -1 -2 920.750 933.007 13.938 0.601 o
-6 -1 -1 154.296 159.446 2.532 13.937 o
-5 -18 -3 22.324 24.655 2.841 30.893 o
-5 -18 -2 1.143 2.772 2.124 62.710 o
-5 -18 -1 85.805 78.412 3.320 17.009 o
-5 -17 -7 11.752 13.908 2.722 35.792 o
-5 -17 -6 16.637 19.840 2.143 52.136 o
-5 -17 -5 62.656 62.939 2.642 26.026 o
-5 -17 -4 6.046 7.198 1.605 99.515 o
-5 -17 -3 24.792 29.371 2.453 38.606 o
-5 -17 -2 5.429 3.788 1.864 77.511 o
-5 -17 -1 4.646 4.008 1.805 82.911 o
-5 -16 -9 92.376 79.429 3.729 14.210 o
-5 -16 -8 15.334 16.600 2.512 40.383 o
-5 -16 -7 118.823 116.297 3.160 14.766 o
-5 -16 -6 33.965 34.346 1.934 50.658 o
-5 -16 -5 11.609 11.146 1.505 101.156 o
-5 -16 -4 2.283 2.502 1.386 141.549 o
-5 -16 -3 40.015 41.574 2.034 44.160 o
-5 -16 -2 117.968 117.932 3.031 15.402 o
-5 -16 -1 23.344 26.350 1.844 60.967 o
-5 -15 -11 49.121 46.499 3.200 21.837 o
-5 -15 -10 146.176 138.001 5.134 7.390 o
-5 -15 -9 1.210 2.034 2.024 69.079 o
-5 -15 -8 6.589 7.148 1.695 89.777 o
-5 -15 -7 0.480 0.538 1.186 201.113 o
-5 -15 -6 7.411 7.158 1.316 137.471 o
-5 -15 -5 8.099 9.112 1.236 147.782 o
-5 -15 -4 51.060 54.495 1.854 43.105 o
-5 -15 -3 12.720 13.539 1.266 127.039 o
-5 -15 -2 32.160 36.479 1.615 63.723 o
-5 -15 -1 1.003 4.656 1.077 227.390 o
-5 -14 -12 55.958 52.790 3.260 20.449 o
-5 -14 -11 26.546 32.272 2.891 28.975 o
-5 -14 -10 43.052 43.358 2.672 29.655 o
-5 -14 -9 4.429 3.340 1.854 79.169 o
-5 -14 -8 30.390 30.328 1.814 57.686 o
-5 -14 -7 163.189 158.947 3.430 10.744 o
-5 -14 -6 23.887 25.622 1.386 88.643 o
-5 -14 -5 24.749 26.520 1.296 94.060 o
-5 -14 -4 100.945 101.153 2.752 18.903 o
-5 -14 -3 32.411 36.350 1.416 73.410 o
-5 -14 -2 27.952 30.787 1.236 91.919 o
-5 -14 -1 23.873 26.639 1.147 108.151 o
-5 -13 -14 5.991 8.395 2.682 38.242 o
-5 -13 -13 78.187 77.345 3.210 18.330 o
-5 -13 -12 50.766 50.537 2.393 32.530 o
-5 -13 -11 12.938 14.995 1.705 79.876 o
-5 -13 -10 18.271 19.212 1.685 75.432 o
-5 -13 -9 65.704 68.851 2.502 26.959 o
-5 -13 -8 82.685 82.789 2.572 23.103 o
-5 -13 -7 22.646 24.765 1.017 125.520 o
-5 -13 -6 80.095 82.190 1.864 31.496 o
-5 -13 -5 200.225 197.381 3.729 8.338 o
-5 -13 -4 55.334 55.850 1.535 49.181 o
-5 -13 -3 80.359 82.131 1.715 33.399 o
-5 -13 -2 210.141 201.199 3.519 8.397 o
-5 -13 -1 41.499 42.760 1.206 73.156 o
-5 -12 -15 38.345 35.163 3.569 19.324 o
-5 -12 -14 58.843 57.436 2.951 23.154 o
-5 -12 -13 66.561 65.192 2.602 25.860 o
-5 -12 -12 11.363 12.143 1.535 97.722 o
-5 -12 -11 72.939 71.742 2.353 27.540 o
-5 -12 -10 30.051 30.487 1.645 65.533 o
-5 -12 -9 15.093 17.786 1.396 103.646 o
-5 -12 -8 84.649 82.769 2.383 24.721 o
-5 -12 -7 56.552 54.564 1.356 53.662 o
-5 -12 -6 10.234 10.478 0.768 259.871 o
-5 -12 -5 291.038 290.119 4.885 4.686 o
-5 -12 -4 57.886 57.794 1.336 52.657 o
-5 -12 -3 10.312 12.263 0.698 276.812 o
-5 -12 -2 65.232 63.577 1.316 48.198 o
-5 -12 -1 168.151 165.916 2.881 11.934 o
-5 -11 -16 0.238 6.261 3.390 24.819 o
-5 -11 -15 80.522 82.719 3.160 18.341 o
-5 -11 -14 140.109 139.925 4.038 10.115 o
-5 -11 -13 3.011 3.130 1.505 119.272 o
-5 -11 -12 59.749 57.974 2.183 33.653 o
-5 -11 -11 17.215 17.058 1.485 92.788 o
-5 -11 -10 13.631 13.489 1.336 116.076 o
-5 -11 -9 0.222 1.675 0.778 450.963 o
-5 -11 -8 78.277 72.689 2.203 28.453 o
-5 -11 -7 243.117 231.637 5.264 5.218 o
-5 -11 -6 211.077 199.405 3.430 8.552 o
-5 -11 -5 30.250 30.627 0.877 116.649 o
-5 -11 -4 78.799 80.007 1.565 36.133 o
-5 -11 -3 94.918 96.677 1.805 27.821 o
-5 -11 -2 5.817 6.779 0.588 444.776 o
-5 -11 -1 102.361 104.941 1.924 24.836 o
-5 -10 -16 24.975 25.483 2.891 29.591 o
-5 -10 -15 26.957 30.268 2.502 36.846 o
-5 -10 -14 9.842 10.558 1.665 87.814 o
-5 -10 -13 151.056 144.581 3.679 10.730 o
-5 -10 -12 23.296 21.395 1.266 102.048 o
-5 -10 -11 20.553 23.708 1.396 92.781 o
-5 -10 -10 94.399 93.067 2.502 21.813 o
-5 -10 -9 122.071 121.920 3.589 12.596 o
-5 -10 -8 34.641 34.346 1.326 77.179 o
-5 -10 -7 57.675 52.431 1.545 48.651 o
-5 -10 -6 48.727 48.961 1.077 69.516 o
-5 -10 -5 83.212 87.275 1.605 33.494 o
-5 -10 -4 33.997 36.798 0.927 100.751 o
-5 -10 -3 47.701 49.430 1.097 69.450 o
-5 -10 -2 153.241 157.282 2.612 13.791 o
-5 -10 -1 39.644 38.922 0.967 88.898 o
-5 -9 -17 31.648 35.223 2.871 28.492 o
-5 -9 -16 50.018 48.852 2.502 30.934 o
-5 -9 -15 1.382 2.861 1.336 153.559 o
-5 -9 -14 16.100 18.135 1.625 81.903 o
-5 -9 -13 88.995 87.993 2.443 23.256 o
-5 -9 -12 62.260 63.039 1.924 37.079 o
-5 -9 -11 92.157 89.438 2.463 22.613 o
-5 -9 -10 51.618 49.510 1.565 51.488 o
-5 -9 -9 12.377 14.227 0.917 191.389 o
-5 -9 -8 29.926 32.112 1.057 101.615 o
-5 -9 -7 10.074 11.395 0.827 237.175 o
-5 -9 -6 25.685 25.403 0.688 153.996 o
-5 -9 -5 107.909 109.767 1.914 23.751 o
-5 -9 -4 195.079 191.997 3.210 9.564 o
-5 -9 -3 36.408 36.888 0.887 99.424 o
-5 -9 -2 118.807 116.616 2.004 21.271 o
-5 -9 -1 274.271 269.392 4.197 5.594 o
-5 -8 -18 23.145 19.381 3.400 22.613 o
-5 -8 -17 74.908 73.766 2.891 21.398 o
-5 -8 -16 61.444 63.378 2.562 27.181 o
-5 -8 -15 11.767 13.160 1.495 100.730 o
-5 -8 -14 97.750 101.502 2.881 18.277 o
-5 -8 -13 0.116 2.173 1.087 236.119 o
-5 -8 -12 11.932 11.346 1.067 166.152 o
-5 -8 -11 93.122 90.236 2.163 25.171 o
-5 -8 -10 148.762 138.350 2.961 13.332 o
-5 -8 -9 57.642 56.478 1.376 52.084 o
-5 -8 -8 31.196 33.339 1.107 95.246 o
-5 -8 -7 41.815 42.082 1.276 70.090 o
-5 -8 -6 123.047 117.882 2.353 18.661 o
-5 -8 -5 36.106 38.802 0.907 97.225 o
-5 -8 -4 129.003 129.168 2.143 18.697 o
-5 -8 -3 452.449 432.706 6.590 2.388 o
-5 -8 -2 103.545 102.050 1.765 26.209 o
-5 -8 -1 257.066 252.593 4.227 5.952 o
-5 -7 -18 7.196 8.056 2.792 35.264 o
-5 -7 -17 59.977 61.035 2.931 23.078 o
-5 -7 -16 48.525 54.674 2.243 35.333 o
-5 -7 -15 84.791 86.059 2.742 21.171 o
-5 -7 -14 13.297 15.294 1.276 122.780 o
-5 -7 -13 84.740 84.832 2.054 28.069 o
-5 -7 -12 237.177 232.075 4.706 5.886 o
-5 -7 -11 68.752 71.443 1.844 35.690 o
-5 -7 -10 34.678 34.445 1.156 86.891 o
-5 -7 -9 82.951 85.261 1.874 30.458 o
-5 -7 -8 10.121 10.279 0.688 292.525 o
-5 -7 -7 79.032 80.894 1.755 33.329 o
-5 -7 -6 19.619 20.418 0.887 156.430 o
-5 -7 -5 11.898 14.396 0.508 317.407 o
-5 -7 -4 42.490 43.468 0.917 85.047 o
-5 -7 -3 84.213 84.005 1.495 35.044 o
-5 -7 -2 765.653 744.699 11.196 0.890 o
-5 -7 -1 497.870 482.924 7.318 1.981 o
-5 -6 -18 6.529 7.976 2.084 61.407 o
-5 -6 -17 49.650 50.208 2.383 32.948 o
-5 -6 -16 115.513 115.679 3.150 15.025 o
-5 -6 -15 8.529 9.661 1.256 142.358 o
-5 -6 -14 41.454 42.561 1.416 64.297 o
-5 -6 -13 13.403 13.858 0.937 183.140 o
-5 -6 -12 31.951 30.119 1.226 88.185 o
-5 -6 -11 162.724 153.624 2.951 12.275 o
-5 -6 -10 158.987 156.006 3.081 11.994 o
-5 -6 -9 470.095 456.055 8.056 1.946 o
-5 -6 -8 17.905 19.291 0.867 167.655 o
-5 -6 -7 67.578 65.491 1.466 43.786 o
-5 -6 -6 37.064 38.025 1.057 87.751 o
-5 -6 -5 239.223 234.448 3.639 7.126 o
-5 -6 -4 104.053 106.217 1.775 25.698 o
-5 -6 -3 37.809 38.553 0.818 100.018 o
-5 -6 -2 968.252 962.358 14.376 0.559 o
-5 -6 -1 12.154 13.609 0.479 329.967 o
-5 -5 -19 36.102 32.212 3.160 24.033 o
-5 -5 -18 44.646 42.491 3.111 23.405 o
-5 -5 -17 55.798 55.611 2.243 33.684 o
-5 -5 -16 37.413 39.041 1.655 58.250 o
-5 -5 -15 4.469 5.114 0.997 235.576 o
-5 -5 -14 100.475 104.024 2.652 19.507 o
-5 -5 -13 70.345 70.257 1.805 36.082 o
-5 -5 -12 74.150 72.679 1.655 37.121 o
-5 -5 -11 154.584 149.596 2.871 13.043 o
-5 -5 -10 56.570 54.843 1.366 53.310 o
-5 -5 -9 372.426 354.294 6.311 3.031 o
-5 -5 -8 123.063 120.594 2.403 18.255 o
-5 -5 -7 209.278 201.448 3.759 8.009 o
-5 -5 -6 148.497 146.545 2.762 13.851 o
-5 -5 -5 35.653 36.659 0.967 95.830 o
-5 -5 -4 49.966 50.517 0.947 72.332 o
-5 -5 -3 139.451 140.384 2.363 16.262 o
-5 -5 -2 752.798 747.959 11.226 0.898 o
-5 -5 -1 34.059 34.924 0.738 115.018 o
-5 -4 -19 6.818 7.408 2.662 38.732 o
-5 -4 -18 3.497 3.430 2.034 66.874 o
-5 -4 -17 118.468 118.789 3.071 15.148 o
-5 -4 -16 2.566 2.652 1.156 196.858 o
-5 -4 -15 25.541 25.293 1.266 96.239 o
-5 -4 -14 275.276 262.902 5.324 4.651 o
-5 -4 -13 90.680 90.156 1.964 27.548 o
-5 -4 -12 5.629 7.427 0.718 350.573 o
-5 -4 -11 273.771 267.448 4.855 5.031 o
-5 -4 -10 18.967 20.169 0.837 166.975 o
-5 -4 -9 26.338 27.307 0.907 125.946 o
-5 -4 -8 97.317 92.908 1.934 26.491 o
-5 -4 -7 209.513 205.576 3.798 7.888 o
-5 -4 -6 115.593 112.239 2.183 20.742 o
-5 -4 -5 599.533 595.592 10.379 1.215 o
-5 -4 -4 921.488 920.645 13.768 0.610 o
-5 -4 -3 179.530 180.632 2.841 11.198 o
-5 -4 -2 248.010 247.040 3.808 6.616 o
-5 -4 -1 515.894 531.755 7.996 1.743 o
-5 -3 -19 27.669 29.979 2.612 34.279 o
-5 -3 -18 45.271 47.516 2.532 31.329 o
-5 -3 -17 33.703 33.718 1.994 48.857 o
-5 -3 -16 16.704 18.314 1.326 108.288 o
-5 -3 -15 25.307 27.088 1.246 96.977 o
-5 -3 -14 6.081 7.268 0.818 291.703 o
-5 -3 -13 233.778 228.765 4.267 6.488 o
-5 -3 -12 193.915 183.333 3.459 9.229 o
-5 -3 -11 2.588 3.440 0.688 470.716 o
-5 -3 -10 23.306 23.299 0.867 143.313 o
-5 -3 -9 37.450 37.915 1.057 87.349 o
-5 -3 -8 151.909 150.673 2.841 13.259 o
-5 -3 -7 18.651 20.478 0.738 184.448 o
-5 -3 -6 231.992 226.193 4.098 6.759 o
-5 -3 -5 1033.550 1018.880 15.204 0.498 o
-5 -3 -4 403.621 410.494 6.211 2.763 o
-5 -3 -3 69.602 69.987 1.196 47.174 o
-5 -3 -2 686.573 699.067 10.468 1.040 o
-5 -3 -1 376.768 384.712 5.792 3.127 o
-5 -2 -19 6.170 4.895 2.293 51.964 o
-5 -2 -18 59.303 61.394 2.732 25.436 o
-5 -2 -17 11.768 13.938 1.515 98.182 o
-5 -2 -16 126.944 127.373 2.971 14.844 o
-5 -2 -15 17.746 20.368 1.087 133.257 o
-5 -2 -14 23.122 23.180 0.738 160.749 o
-5 -2 -13 87.457 86.348 1.535 33.408 o
-5 -2 -12 148.397 140.563 2.303 15.823 o
-5 -2 -11 121.295 117.055 1.964 21.196 o
-5 -2 -10 144.733 146.176 2.393 15.527 o
-5 -2 -9 286.426 278.724 4.317 5.256 o
-5 -2 -8 251.897 245.475 3.938 6.411 o
-5 -2 -7 24.372 24.286 0.578 174.059 o
-5 -2 -6 146.588 146.037 2.313 15.714 o
-5 -2 -5 122.769 122.548 1.974 20.642 o
-5 -2 -4 25.758 26.789 0.588 162.298 o
-5 -2 -3 224.895 228.795 3.619 7.532 o
-5 -2 -2 185.461 193.722 2.991 10.342 o
-5 -2 -1 580.645 605.791 9.062 1.386 o
-5 -1 -20 31.747 32.631 5.174 10.072 o
-5 -1 -19 131.782 127.274 4.147 10.226 o
-5 -1 -18 8.845 7.886 1.336 130.316 o
-5 -1 -17 6.902 7.996 1.007 209.676 o
-5 -1 -16 65.282 68.841 1.675 39.999 o
-5 -1 -15 17.664 19.501 0.887 164.800 o
-5 -1 -14 59.946 61.025 1.286 52.021 o
-5 -1 -13 0.647 0.818 0.369 1697.790 o
-5 -1 -12 1.878 2.084 0.419 1071.860 o
-5 -1 -11 68.543 68.362 1.296 46.109 o
-5 -1 -10 137.413 139.038 2.273 16.875 o
-5 -1 -9 28.842 28.055 0.678 140.917 o
-5 -1 -8 188.157 183.762 2.891 10.656 o
-5 -1 -7 306.976 305.482 4.905 4.427 o
-5 -1 -6 1.003 1.097 0.189 3380.570 o
-5 -1 -5 298.479 301.116 4.606 4.748 o
-5 -1 -4 90.767 91.133 1.505 32.358 o
-5 -1 -3 393.178 402.149 6.062 2.887 o
-5 -1 -2 968.942 1010.590 15.094 0.527 o
-5 -1 -1 388.723 403.166 6.082 2.901 o
-4 -18 -4 46.491 47.286 3.190 22.130 o
-4 -18 -3 81.460 72.430 3.240 18.051 o
-4 -18 -2 6.879 6.819 2.722 37.161 o
-4 -18 -1 30.916 29.201 2.602 33.997 o
-4 -17 -8 148.047 124.332 5.154 7.432 o
-4 -17 -7 2.022 0.887 1.964 73.131 o
-4 -17 -6 21.538 24.286 2.084 51.895 o
-4 -17 -5 83.862 82.709 2.772 21.171 o
-4 -17 -4 67.484 65.940 2.453 27.549 o
-4 -17 -3 17.888 18.384 1.994 58.478 o
-4 -17 -2 16.179 17.706 1.854 66.829 o
-4 -17 -1 41.907 44.425 2.413 34.434 o
-4 -16 -10 5.555 11.206 2.891 32.984 o
-4 -16 -9 5.376 4.885 2.393 48.138 o
-4 -16 -8 3.859 5.424 1.555 109.377 o
-4 -16 -7 17.898 20.189 1.715 73.391 o
-4 -16 -6 132.802 129.826 3.649 11.774 o
-4 -16 -5 16.157 16.689 1.525 90.654 o
-4 -16 -4 30.002 35.612 1.715 60.785 o
-4 -16 -3 37.291 41.484 1.735 54.698 o
-4 -16 -2 36.302 37.556 1.715 56.902 o
-4 -16 -1 70.425 74.594 2.463 26.368 o
-4 -15 -11 45.523 42.760 2.961 25.163 o
-4 -15 -10 10.129 11.625 2.243 51.707 o
-4 -15 -9 6.024 4.726 1.854 77.540 o
-4 -15 -8 131.200 121.003 2.921 15.005 o
-4 -15 -7 15.818 16.909 1.515 91.780 o
-4 -15 -6 5.431 7.667 1.216 161.481 o
-4 -15 -5 6.341 5.922 1.107 188.250 o
-4 -15 -4 56.840 59.330 1.904 39.469 o
-4 -15 -3 189.358 189.106 4.088 8.050 o
-4 -15 -2 138.213 142.099 3.210 12.855 o
-4 -15 -1 60.347 65.750 1.974 36.313 o
-4 -14 -13 38.663 40.268 3.220 22.740 o
-4 -14 -12 34.420 34.954 2.463 35.806 o
-4 -14 -11 128.299 127.094 3.838 11.335 o
-4 -14 -10 15.396 18.703 1.775 71.836 o
-4 -14 -9 74.941 68.023 2.732 23.238 o
-4 -14 -8 1.066 0.449 0.837 387.787 o
-4 -14 -7 178.140 182.536 3.539 9.559 o
-4 -14 -6 204.708 203.113 4.287 7.235 o
-4 -14 -5 48.996 51.813 1.505 53.979 o
-4 -14 -4 76.964 80.914 1.904 31.779 o
-4 -14 -3 38.817 41.145 1.296 72.039 o
-4 -14 -2 69.826 74.215 1.685 37.651 o
-4 -14 -1 55.088 56.748 1.515 49.607 o
-4 -13 -14 34.238 35.821 3.031 25.765 o
-4 -13 -13 22.589 24.386 2.313 43.619 o
-4 -13 -12 11.547 16.530 1.994 61.899 o
-4 -13 -11 11.569 12.781 1.575 93.199 o
-4 -13 -10 64.523 65.800 2.203 31.571 o
-4 -13 -9 127.395 125.180 3.310 13.407 o
-4 -13 -8 142.319 139.915 3.051 13.297 o
-4 -13 -7 60.063 63.059 1.615 43.950 o
-4 -13 -6 35.842 40.487 1.346 72.407 o
-4 -13 -5 47.773 52.640 1.456 55.954 o
-4 -13 -4 142.669 138.041 2.522 15.432 o
-4 -13 -3 31.205 32.142 1.017 102.583 o
-4 -13 -2 58.163 58.811 1.326 52.509 o
-4 -13 -1 201.457 191.867 3.121 9.533 o
-4 -12 -15 67.270 61.084 3.101 20.711 o
-4 -12 -14 14.221 15.024 2.024 59.459 o
-4 -12 -13 133.038 133.335 3.629 11.766 o
-4 -12 -12 191.225 191.947 4.736 6.884 o
-4 -12 -11 54.190 55.531 2.044 37.852 o
-4 -12 -10 0.418 1.476 1.117 224.273 o
-4 -12 -9 40.179 39.410 1.495 62.913 o
-4 -12 -8 10.637 13.040 1.097 161.618 o
-4 -12 -7 38.115 38.623 1.206 78.208 o
-4 -12 -6 198.144 195.138 3.978 7.973 o
-4 -12 -5 117.042 113.765 2.104 21.009 o
-4 -12 -4 8.534 10.339 0.688 309.772 o
-4 -12 -3 215.610 209.454 3.410 8.324 o
-4 -12 -2 108.419 106.267 1.894 24.080 o
-4 -12 -1 14.492 16.221 0.768 210.622 o
-4 -11 -16 38.729 41.374 2.941 26.246 o
-4 -11 -15 3.798 7.228 2.363 49.426 o
-4 -11 -14 2.523 5.533 1.585 107.274 o
-4 -11 -13 73.386 79.409 2.632 23.794 o
-4 -11 -12 48.892 51.583 1.984 41.171 o
-4 -11 -11 0.390 0.379 1.077 244.416 o
-4 -11 -10 54.483 56.000 1.824 42.433 o
-4 -11 -9 190.500 192.924 4.686 6.966 o
-4 -11 -8 131.859 127.652 3.200 13.571 o
-4 -11 -7 2.552 3.111 0.558 649.129 o
-4 -11 -6 40.212 41.813 1.017 83.904 o
-4 -11 -5 153.850 147.672 2.463 14.583 o
-4 -11 -4 117.494 116.147 2.014 21.393 o
-4 -11 -3 54.002 55.262 1.186 59.742 o
-4 -11 -2 140.597 144.152 2.423 15.779 o
-4 -11 -1 56.472 57.416 1.206 56.979 o
-4 -10 -17 23.117 27.666 3.998 16.619 o
-4 -10 -16 45.668 45.292 2.592 30.430 o
-4 -10 -15 41.067 42.969 2.413 34.743 o
-4 -10 -14 110.655 112.379 3.340 14.461 o
-4 -10 -13 6.761 8.165 1.466 114.918 o
-4 -10 -12 43.947 45.512 1.705 51.691 o
-4 -10 -11 142.420 139.596 3.430 11.945 o
-4 -10 -10 61.779 61.493 1.874 38.355 o
-4 -10 -9 28.154 29.072 1.256 91.279 o
-4 -10 -8 43.959 41.285 1.306 67.459 o
-4 -10 -7 147.219 142.926 2.353 15.624 o
-4 -10 -6 53.242 54.764 1.117 62.507 o
-4 -10 -5 19.478 21.166 0.728 180.858 o
-4 -10 -4 69.795 72.181 1.356 43.721 o
-4 -10 -3 143.309 144.701 2.482 15.319 o
-4 -10 -2 30.003 32.332 0.897 113.815 o
-4 -10 -1 169.701 170.742 2.782 12.028 o
-4 -9 -17 34.752 33.648 2.911 27.583 o
-4 -9 -16 30.589 33.518 2.333 39.882 o
-4 -9 -15 6.114 6.959 1.555 105.314 o
-4 -9 -14 23.499 25.004 1.655 71.294 o
-4 -9 -13 45.960 47.765 1.655 51.828 o
-4 -9 -12 48.746 48.513 1.645 50.702 o
-4 -9 -11 56.843 56.847 1.805 41.975 o
-4 -9 -10 2.372 1.515 0.548 718.375 o
-4 -9 -9 255.910 249.772 4.985 5.232 o
-4 -9 -8 123.135 119.158 2.353 18.593 o
-4 -9 -7 12.316 13.768 0.827 215.316 o
-4 -9 -6 9.498 11.046 0.508 378.323 o
-4 -9 -5 27.228 27.357 0.728 141.782 o
-4 -9 -4 17.018 17.457 0.668 214.529 o
-4 -9 -3 50.096 51.533 1.057 68.024 o
-4 -9 -2 73.367 70.994 1.446 41.067 o
-4 -9 -1 341.122 343.318 5.294 3.732 o
-4 -8 -18 7.269 14.257 2.801 34.560 o
-4 -8 -17 28.916 37.835 2.951 27.401 o
-4 -8 -16 20.095 24.117 1.974 57.102 o
-4 -8 -15 157.237 152.985 3.968 9.608 o
-4 -8 -14 16.678 18.683 1.276 113.573 o
-4 -8 -13 71.757 69.549 2.024 32.419 o
-4 -8 -12 14.358 14.596 0.957 173.587 o
-4 -8 -11 106.708 107.843 2.762 18.074 o
-4 -8 -10 25.391 26.809 0.967 122.590 o
-4 -8 -9 15.317 16.709 0.897 177.424 o
-4 -8 -8 138.339 133.096 2.622 15.479 o
-4 -8 -7 46.759 47.406 1.186 67.683 o
-4 -8 -6 45.971 46.160 0.947 78.364 o
-4 -8 -5 80.770 80.914 1.456 36.978 o
-4 -8 -4 112.001 114.622 2.044 21.958 o
-4 -8 -3 10.866 11.954 0.538 335.903 o
-4 -8 -2 51.847 53.488 1.087 64.911 o
-4 -8 -1 85.675 85.730 1.565 33.568 o
-4 -7 -18 16.408 19.501 2.333 45.303 o
-4 -7 -17 15.589 18.893 1.884 65.136 o
-4 -7 -16 19.261 23.249 1.585 79.801 o
-4 -7 -15 52.313 53.169 1.884 42.208 o
-4 -7 -14 14.162 15.323 1.396 106.746 o
-4 -7 -13 191.761 184.051 3.838 8.524 o
-4 -7 -12 195.855 190.601 3.918 8.189 o
-4 -7 -11 61.964 61.493 1.525 45.483 o
-4 -7 -10 72.325 73.088 1.635 37.910 o
-4 -7 -9 43.777 46.638 1.266 67.186 o
-4 -7 -8 46.084 46.090 1.206 67.965 o
-4 -7 -7 24.616 24.057 0.917 132.897 o
-4 -7 -6 223.237 225.266 4.127 6.893 o
-4 -7 -5 113.084 115.280 1.904 22.732 o
-4 -7 -4 334.878 322.900 4.965 4.046 o
-4 -7 -3 159.395 156.405 2.492 13.854 o
-4 -7 -2 2.169 2.024 0.279 1602.700 o
-4 -7 -1 382.765 377.743 5.753 3.128 o
-4 -6 -19 38.780 32.591 3.071 24.928 o
-4 -6 -18 3.809 4.676 2.094 62.820 o
-4 -6 -17 47.960 49.161 2.353 33.928 o
-4 -6 -16 41.498 40.607 1.844 49.370 o
-4 -6 -15 40.325 43.907 2.004 44.512 o
-4 -6 -14 121.814 120.594 2.782 16.322 o
-4 -6 -13 47.783 46.309 1.406 59.413 o
-4 -6 -12 140.212 135.927 2.692 14.960 o
-4 -6 -11 316.286 296.191 5.314 4.119 o
-4 -6 -10 51.418 52.501 1.306 58.599 o
-4 -6 -9 148.018 146.685 2.831 13.618 o
-4 -6 -8 74.512 75.880 1.665 36.418 o
-4 -6 -7 214.215 207.041 3.798 7.760 o
-4 -6 -6 167.598 164.092 3.071 11.464 o
-4 -6 -5 12.316 13.738 0.449 337.508 o
-4 -6 -4 104.263 101.322 1.675 26.904 o
-4 -6 -3 145.069 148.280 2.393 15.427 o
-4 -6 -2 397.153 405.000 6.141 2.832 o
-4 -6 -1 131.702 132.906 2.153 18.211 o
-4 -5 -19 44.782 44.385 2.712 28.701 o
-4 -5 -18 29.733 34.734 2.552 34.771 o
-4 -5 -17 1.123 1.824 2.064 66.573 o
-4 -5 -16 13.246 13.848 1.236 129.904 o
-4 -5 -15 325.868 315.333 6.301 3.418 o
-4 -5 -14 33.852 34.834 1.256 81.655 o
-4 -5 -13 127.194 125.110 2.492 17.229 o
-4 -5 -12 114.596 115.220 2.552 18.380 o
-4 -5 -11 88.547 88.960 1.884 28.889 o
-4 -5 -10 74.582 76.747 1.665 36.280 o
-4 -5 -9 244.287 241.477 4.407 6.045 o
-4 -5 -8 100.433 94.074 1.934 25.892 o
-4 -5 -7 122.620 119.118 2.313 18.870 o
-4 -5 -6 26.876 25.852 0.798 137.683 o
-4 -5 -5 289.762 290.757 5.204 4.462 o
-4 -5 -4 379.972 381.203 5.802 3.114 o
-4 -5 -3 135.619 141.650 2.253 17.005 o
-4 -5 -2 156.284 161.480 2.642 13.393 o
-4 -5 -1 343.291 346.209 5.254 3.725 o
-4 -4 -19 4.715 3.370 2.104 62.139 o
-4 -4 -18 2.607 4.227 2.363 50.193 o
-4 -4 -17 31.320 32.292 1.705 61.420 o
-4 -4 -16 43.199 45.312 1.675 53.043 o
-4 -4 -15 52.435 55.442 1.745 45.131 o
-4 -4 -14 63.688 61.483 1.535 44.602 o
-4 -4 -13 96.823 93.616 1.964 26.233 o
-4 -4 -12 52.513 51.972 1.316 57.792 o
-4 -4 -11 345.090 329.340 5.892 3.454 o
-4 -4 -10 16.649 17.746 0.748 199.045 o
-4 -4 -9 77.215 74.025 1.595 36.984 o
-4 -4 -8 73.729 76.129 1.615 37.377 o
-4 -4 -7 107.956 107.952 2.114 22.383 o
-4 -4 -6 117.977 123.405 2.353 18.878 o
-4 -4 -5 4.421 4.486 0.479 646.981 o
-4 -4 -4 811.394 805.285 12.243 0.772 o
-4 -4 -3 701.058 704.571 10.568 1.014 o
-4 -4 -2 870.927 873.847 13.060 0.676 o
-4 -4 -1 366.161 384.443 5.822 3.179 o
-4 -3 -20 7.679 7.138 4.905 11.782 o
-4 -3 -19 2.038 2.253 2.273 54.639 o
-4 -3 -18 21.690 24.296 1.844 62.397 o
-4 -3 -17 77.756 77.535 2.213 28.012 o
-4 -3 -16 70.104 69.399 1.944 34.016 o
-4 -3 -15 7.984 7.677 0.887 244.366 o
-4 -3 -14 105.278 104.961 2.213 22.154 o
-4 -3 -13 68.806 65.142 1.476 43.200 o
-4 -3 -12 55.029 54.156 1.376 54.024 o
-4 -3 -11 206.997 205.466 4.167 7.352 o
-4 -3 -10 188.579 186.404 3.469 9.325 o
-4 -3 -9 278.771 271.615 4.905 4.907 o
-4 -3 -8 995.864 947.254 16.400 0.492 o
-4 -3 -7 63.683 62.440 1.366 48.069 o
-4 -3 -6 1049.250 1031.400 18.404 0.414 o
-4 -3 -5 164.235 163.005 2.981 11.894 o
-4 -3 -4 35.158 34.416 0.688 116.575 o
-4 -3 -3 289.663 296.151 4.486 4.969 o
-4 -3 -2 283.785 297.975 4.516 5.006 o
-4 -3 -1 288.767 296.071 4.496 4.973 o
-4 -2 -20 67.537 58.532 3.719 15.941 o
-4 -2 -19 15.809 17.008 2.532 39.681 o
-4 -2 -18 49.987 55.860 2.134 37.041 o
-4 -2 -17 14.340 15.972 1.027 158.026 o
-4 -2 -16 43.714 44.934 1.276 67.482 o
-4 -2 -15 27.720 30.468 0.947 115.896 o
-4 -2 -14 5.214 6.281 0.558 492.797 o
-4 -2 -13 145.151 141.191 2.333 15.923 o
-4 -2 -12 145.160 143.434 2.423 15.474 o
-4 -2 -11 41.260 40.756 0.887 89.720 o
-4 -2 -10 514.400 507.300 7.667 1.835 o
-4 -2 -9 200.899 199.933 3.121 9.418 o
-4 -2 -8 30.175 30.388 0.648 136.451 o
-4 -2 -7 3.572 3.170 0.239 1288.700 o
-4 -2 -6 325.517 321.613 4.905 4.171 o
-4 -2 -5 278.157 278.644 4.237 5.437 o
-4 -2 -4 94.897 96.607 1.595 29.888 o
-4 -2 -3 131.500 138.599 2.183 17.822 o
-4 -2 -2 291.786 304.884 4.606 4.803 o
-4 -2 -1 2238.150 2256.500 33.678 0.108 o
-4 -1 -20 11.126 13.529 3.250 25.774 o
-4 -1 -19 26.570 30.597 1.874 56.955 o
-4 -1 -18 122.045 128.430 2.931 15.301 o
-4 -1 -17 65.611 69.609 1.745 38.506 o
-4 -1 -16 15.820 18.115 0.887 174.459 o
-4 -1 -15 48.549 48.323 1.206 65.244 o
-4 -1 -14 49.258 50.965 1.147 65.829 o
-4 -1 -13 31.263 31.524 0.827 117.695 o
-4 -1 -12 24.895 24.974 0.718 153.927 o
-4 -1 -11 17.555 17.985 0.628 217.967 o
-4 -1 -10 5.257 5.513 0.429 647.216 o
-4 -1 -9 14.401 14.446 0.489 293.822 o
-4 -1 -8 12.424 13.489 0.469 330.655 o
-4 -1 -7 88.679 92.170 1.545 32.290 o
-4 -1 -6 1.915 1.924 0.269 1752.060 o
-4 -1 -5 339.344 345.551 5.234 3.768 o
-4 -1 -4 1250.970 1260.500 20.139 0.317 o
-4 -1 -3 866.190 902.609 13.529 0.651 o
-4 -1 -2 773.404 828.644 12.363 0.785 o
-4 -1 -1 1584.410 1623.620 24.246 0.208 o
-3 -18 -5 5.481 7.128 2.373 48.574 o
-3 -18 -4 4.973 6.630 2.383 48.396 o
-3 -18 -3 26.828 24.964 2.522 36.921 o
-3 -18 -2 18.253 21.016 2.323 44.924 o
-3 -18 -1 11.297 12.921 2.104 57.282 o
-3 -17 -8 14.384 18.564 2.961 30.032 o
-3 -17 -7 1.609 4.177 2.074 65.143 o
-3 -17 -6 25.346 26.898 2.054 51.120 o
-3 -17 -5 4.514 5.204 1.555 108.629 o
-3 -17 -4 12.167 12.741 1.864 70.140 o
-3 -17 -3 11.072 12.422 1.595 92.040 o
-3 -17 -2 23.835 23.708 2.094 50.774 o
-3 -17 -1 49.901 53.368 2.472 31.070 o
-3 -16 -10 151.879 127.343 4.546 8.648 o
-3 -16 -9 27.191 27.317 2.592 35.029 o
-3 -16 -8 112.601 111.870 3.290 14.612 o
-3 -16 -7 60.238 64.125 2.293 31.160 o
-3 -16 -6 9.732 10.907 1.555 98.340 o
-3 -16 -5 20.162 21.884 1.466 88.551 o
-3 -16 -4 62.952 65.870 2.243 31.257 o
-3 -16 -3 11.557 12.243 1.466 104.865 o
-3 -16 -2 127.846 126.366 3.031 14.550 o
-3 -16 -1 2.802 4.137 1.336 148.263 o
-3 -15 -12 91.779 84.523 3.788 13.817 o
-3 -15 -11 121.803 112.209 3.669 12.495 o
-3 -15 -10 2.768 5.862 1.944 72.625 o
-3 -15 -9 43.851 46.110 2.373 34.671 o
-3 -15 -8 14.696 20.328 1.535 89.414 o
-3 -15 -7 68.724 69.838 2.014 33.195 o
-3 -15 -6 117.802 115.110 2.522 18.281 o
-3 -15 -5 20.160 22.073 1.186 114.499 o
-3 -15 -4 5.483 6.411 0.987 228.839 o
-3 -15 -3 41.443 48.842 1.735 51.117 o
-3 -15 -2 59.459 60.795 1.824 40.116 o
-3 -15 -1 136.800 143.135 3.220 12.861 o
-3 -14 -13 51.001 49.280 2.762 26.826 o
-3 -14 -12 28.442 32.741 2.522 35.856 o
-3 -14 -11 3.355 4.387 1.824 82.063 o
-3 -14 -10 16.656 20.358 1.914 62.558 o
-3 -14 -9 20.676 22.023 1.775 67.331 o
-3 -14 -8 14.351 16.231 1.117 142.563 o
-3 -14 -7 46.436 46.768 1.466 58.014 o
-3 -14 -6 34.530 35.273 1.276 79.612 o
-3 -14 -5 32.556 34.585 1.286 81.350 o
-3 -14 -4 81.945 84.892 1.934 29.973 o
-3 -14 -3 163.045 159.306 3.111 11.650 o
-3 -14 -2 36.887 41.514 1.216 77.489 o
-3 -14 -1 7.853 7.776 0.837 264.285 o
-3 -13 -14 50.477 49.998 2.881 25.257 o
-3 -13 -13 108.705 107.823 3.519 13.820 o
-3 -13 -12 7.830 13.379 1.844 74.063 o
-3 -13 -11 95.313 92.968 2.752 19.765 o
-3 -13 -10 5.494 4.855 1.286 150.553 o
-3 -13 -9 11.092 17.407 1.505 97.902 o
-3 -13 -8 27.318 30.019 1.067 106.683 o
-3 -13 -7 43.993 45.950 1.356 63.776 o
-3 -13 -6 47.852 50.586 1.406 58.100 o
-3 -13 -5 128.431 135.469 2.702 15.723 o
-3 -13 -4 177.786 179.365 3.220 10.367 o
-3 -13 -3 14.244 16.470 0.837 195.276 o
-3 -13 -2 15.755 14.346 0.768 208.768 o
-3 -13 -1 2.248 2.213 0.528 744.798 o
-3 -12 -15 19.007 20.328 2.403 42.329 o
-3 -12 -14 16.464 17.138 2.054 56.590 o
-3 -12 -13 0.034 0.818 1.505 126.231 o
-3 -12 -12 67.943 64.763 2.772 23.773 o
-3 -12 -11 47.431 51.424 1.874 44.344 o
-3 -12 -10 16.877 18.813 1.266 114.262 o
-3 -12 -9 224.935 229.802 5.274 5.431 o
-3 -12 -8 41.974 41.763 1.107 77.734 o
-3 -12 -7 62.487 64.454 1.555 44.074 o
-3 -12 -6 19.511 23.030 0.927 146.906 o
-3 -12 -5 36.040 37.057 1.047 90.210 o
-3 -12 -4 174.932 169.495 2.782 11.810 o
-3 -12 -3 78.863 78.512 1.505 37.186 o
-3 -12 -2 103.667 103.496 1.844 25.405 o
-3 -12 -1 96.088 98.950 1.805 27.407 o
-3 -11 -16 3.851 5.144 2.911 33.151 o
-3 -11 -15 5.030 3.031 1.944 72.115 o
-3 -11 -14 46.569 50.965 2.353 34.025 o
-3 -11 -13 23.397 25.891 1.675 69.904 o
-3 -11 -12 34.403 37.018 1.655 60.480 o
-3 -11 -11 24.097 26.649 1.256 98.094 o
-3 -11 -10 99.591 97.065 2.492 21.113 o
-3 -11 -9 50.976 51.633 1.924 41.934 o
-3 -11 -8 84.916 83.875 1.765 31.521 o
-3 -11 -7 12.098 13.100 0.708 254.022 o
-3 -11 -6 81.643 80.197 1.535 35.736 o
-3 -11 -5 126.976 127.563 2.173 18.815 o
-3 -11 -4 103.489 104.513 1.854 25.271 o
-3 -11 -3 160.181 159.605 2.652 13.194 o
-3 -11 -2 185.901 184.869 3.001 10.472 o
-3 -11 -1 126.964 124.771 2.173 18.953 o
-3 -10 -17 50.863 42.980 3.091 23.045 o
-3 -10 -16 24.475 25.692 2.233 45.405 o
-3 -10 -15 5.991 4.437 1.805 81.685 o
-3 -10 -14 44.939 48.343 1.944 43.888 o
-3 -10 -13 1.797 3.769 1.346 149.193 o
-3 -10 -12 90.863 94.403 2.562 21.629 o
-3 -10 -11 26.286 27.696 1.346 87.763 o
-3 -10 -10 598.179 534.368 11.535 1.133 o
-3 -10 -9 274.182 267.897 5.992 4.134 o
-3 -10 -8 39.536 37.147 1.097 83.207 o
-3 -10 -7 266.338 265.823 4.147 5.785 o
-3 -10 -6 10.552 11.495 0.548 339.293 o
-3 -10 -5 17.618 17.607 0.648 214.617 o
-3 -10 -4 87.896 91.612 1.665 31.188 o
-3 -10 -3 129.720 130.245 2.193 18.320 o
-3 -10 -2 122.938 121.790 2.074 20.084 o
-3 -10 -1 34.881 35.771 0.937 99.526 o
-3 -9 -17 19.269 21.654 2.532 38.503 o
-3 -9 -16 62.156 64.734 2.642 25.975 o
-3 -9 -15 2.864 3.350 1.346 147.060 o
-3 -9 -14 9.978 8.365 1.555 99.569 o
-3 -9 -13 129.338 131.032 3.350 13.011 o
-3 -9 -12 73.719 74.075 2.064 30.984 o
-3 -9 -11 86.295 84.613 2.253 25.688 o
-3 -9 -10 53.991 52.909 1.466 52.366 o
-3 -9 -9 2.278 3.489 0.608 577.049 o
-3 -9 -8 122.192 122.468 2.443 18.028 o
-3 -9 -7 89.513 92.360 1.675 30.646 o
-3 -9 -6 370.090 360.256 5.563 3.339 o
-3 -9 -5 119.991 121.052 2.054 20.569 o
-3 -9 -4 57.511 56.130 1.137 58.633 o
-3 -9 -3 250.103 237.718 3.729 6.759 o
-3 -9 -2 172.429 169.944 2.782 11.917 o
-3 -9 -1 61.005 59.848 1.196 53.944 o
-3 -8 -18 4.519 3.709 2.383 48.922 o
-3 -8 -17 47.331 44.146 2.622 29.771 o
-3 -8 -16 21.001 23.459 1.854 62.496 o
-3 -8 -15 56.288 58.831 2.153 34.841 o
-3 -8 -14 8.111 8.893 1.057 187.779 o
-3 -8 -13 67.373 68.023 2.084 32.606 o
-3 -8 -12 25.300 26.151 1.117 108.936 o
-3 -8 -11 133.306 127.353 2.752 15.438 o
-3 -8 -10 26.174 28.304 1.077 109.212 o
-3 -8 -9 29.877 30.517 0.967 110.085 o
-3 -8 -8 78.758 78.332 1.665 34.956 o
-3 -8 -7 218.035 216.054 3.988 7.287 o
-3 -8 -6 1.229 2.104 0.339 1534.740 o
-3 -8 -5 549.209 536.591 8.135 1.639 o
-3 -8 -4 58.515 59.579 1.127 57.201 o
-3 -8 -3 55.022 60.028 1.176 57.882 o
-3 -8 -2 254.647 252.473 3.928 6.311 o
-3 -8 -1 338.753 327.715 5.075 3.931 o
-3 -7 -18 29.929 32.950 2.433 37.618 o
-3 -7 -17 58.111 60.666 2.562 27.850 o
-3 -7 -16 4.565 7.677 1.306 145.392 o
-3 -7 -15 250.107 243.251 5.653 4.720 o
-3 -7 -14 0.627 1.745 1.077 238.492 o
-3 -7 -13 178.112 173.653 3.629 9.495 o
-3 -7 -12 120.664 121.082 2.652 17.071 o
-3 -7 -11 35.218 35.731 1.057 91.528 o
-3 -7 -10 0.371 1.555 0.638 648.987 o
-3 -7 -9 131.860 130.783 2.542 16.393 o
-3 -7 -8 164.609 161.829 3.031 11.758 o
-3 -7 -7 331.596 319.550 5.713 3.673 o
-3 -7 -6 163.310 157.980 2.522 13.477 o
-3 -7 -5 309.424 307.726 4.746 4.497 o
-3 -7 -4 85.873 83.397 1.466 35.055 o
-3 -7 -3 178.286 174.690 2.772 11.562 o
-3 -7 -2 304.838 315.831 4.835 4.443 o
-3 -7 -1 30.018 30.537 0.728 129.911 o
-3 -6 -19 4.362 3.430 2.941 32.538 o
-3 -6 -18 3.408 3.400 2.054 65.681 o
-3 -6 -17 0.096 0.558 1.495 128.031 o
-3 -6 -16 4.084 4.925 1.326 146.101 o
-3 -6 -15 75.539 76.737 2.323 27.116 o
-3 -6 -14 58.199 60.197 1.705 43.161 o
-3 -6 -13 133.061 129.726 2.612 16.015 o
-3 -6 -12 99.499 102.319 2.114 23.861 o
-3 -6 -11 61.498 62.002 1.476 46.671 o
-3 -6 -10 31.575 30.906 0.977 105.993 o
-3 -6 -9 193.496 183.593 3.420 9.320 o
-3 -6 -8 17.884 18.075 0.698 201.654 o
-3 -6 -7 4.607 4.915 0.548 543.237 o
-3 -6 -6 246.281 243.092 4.427 5.980 o
-3 -6 -5 478.639 468.637 7.079 2.113 o
-3 -6 -4 232.359 232.016 3.569 7.395 o
-3 -6 -3 184.726 184.051 3.111 10.281 o
-3 -6 -2 399.772 418.230 6.341 2.720 o
-3 -6 -1 368.209 371.731 5.623 3.289 o
-3 -5 -19 98.239 91.173 3.629 14.181 o
-3 -5 -18 23.328 28.533 2.243 45.008 o
-3 -5 -17 31.914 35.403 2.124 45.092 o
-3 -5 -16 61.893 65.830 2.263 31.155 o
-3 -5 -15 3.197 3.769 1.017 240.326 o
-3 -5 -14 135.963 133.435 2.951 14.216 o
-3 -5 -13 47.841 47.635 1.276 63.502 o
-3 -5 -12 69.299 69.320 1.575 40.455 o
-3 -5 -11 2.931 4.536 0.827 337.764 o
-3 -5 -10 158.551 154.471 2.951 12.456 o
-3 -5 -9 176.684 173.643 3.539 9.746 o
-3 -5 -8 392.125 376.746 6.650 2.749 o
-3 -5 -7 105.805 103.207 2.034 23.583 o
-3 -5 -6 824.497 809.851 14.067 0.676 o
-3 -5 -5 794.512 782.933 13.688 0.718 o
-3 -5 -4 52.124 53.049 1.047 66.136 o
-3 -5 -3 1.951 2.253 0.259 1739.280 o
-3 -5 -2 842.788 845.682 13.519 0.680 o
-3 -5 -1 197.026 202.485 3.140 9.465 o
-3 -4 -20 25.989 24.466 5.404 9.410 o
-3 -4 -19 1.179 2.313 2.004 70.377 o
-3 -4 -18 9.842 13.170 2.153 55.465 o
-3 -4 -17 36.156 40.836 1.795 53.240 o
-3 -4 -16 44.543 46.848 1.765 49.311 o
-3 -4 -15 48.139 49.799 1.406 58.162 o
-3 -4 -14 3.708 3.699 0.728 406.011 o
-3 -4 -13 50.605 48.862 1.266 61.557 o
-3 -4 -12 79.530 80.137 1.765 33.166 o
-3 -4 -11 86.024 85.261 1.805 30.659 o
-3 -4 -10 330.420 323.867 5.882 3.577 o
-3 -4 -9 150.151 145.977 2.772 13.736 o
-3 -4 -8 322.615 316.230 5.643 3.790 o
-3 -4 -7 554.317 545.165 9.501 1.425 o
-3 -4 -6 55.210 52.531 1.156 60.729 o
-3 -4 -5 106.153 104.682 2.014 23.590 o
-3 -4 -4 176.198 177.531 3.210 10.484 o
-3 -4 -3 241.735 247.907 3.788 6.752 o
-3 -4 -2 608.649 639.239 9.601 1.255 o
-3 -4 -1 38.765 40.058 0.798 98.427 o
-3 -3 -20 63.624 55.093 4.028 14.292 o
-3 -3 -19 5.514 8.016 1.994 67.133 o
-3 -3 -18 33.269 37.725 1.994 48.285 o
-3 -3 -17 38.235 44.804 1.864 49.206 o
-3 -3 -16 45.998 47.516 1.585 54.071 o
-3 -3 -15 10.587 9.850 0.628 314.860 o
-3 -3 -14 20.159 20.019 0.698 185.332 o
-3 -3 -13 54.711 55.781 1.097 61.720 o
-3 -3 -12 21.776 21.465 0.628 185.371 o
-3 -3 -11 30.361 30.886 0.718 129.454 o
-3 -3 -10 187.781 179.555 3.350 9.717 o
-3 -3 -9 281.857 273.579 4.905 4.861 o
-3 -3 -8 18.362 19.152 0.668 201.907 o
-3 -3 -7 400.004 392.867 6.929 2.585 o
-3 -3 -6 133.241 135.110 2.532 16.174 o
-3 -3 -5 50.661 47.207 1.107 67.587 o
-3 -3 -4 160.376 166.584 3.021 11.871 o
-3 -3 -3 630.013 637.265 9.571 1.229 o
-3 -3 -2 466.240 480.780 7.228 2.100 o
-3 -3 -1 401.073 404.113 6.082 2.834 o
-3 -2 -20 2.976 3.459 3.330 25.610 o
-3 -2 -19 75.348 70.695 2.024 31.550 o
-3 -2 -18 16.845 17.856 1.226 119.920 o
-3 -2 -17 33.346 35.183 1.256 81.998 o
-3 -2 -16 26.226 27.237 0.997 117.477 o
-3 -2 -15 48.660 50.706 1.156 66.034 o
-3 -2 -14 7.713 8.195 0.588 390.986 o
-3 -2 -13 8.180 8.185 0.538 413.554 o
-3 -2 -12 92.825 92.848 1.595 30.732 o
-3 -2 -11 136.728 135.010 2.233 17.284 o
-3 -2 -10 305.835 301.106 4.636 4.645 o
-3 -2 -9 820.251 825.294 12.372 0.753 o
-3 -2 -8 72.924 75.381 1.296 42.946 o
-3 -2 -7 223.751 220.899 3.450 7.902 o
-3 -2 -6 310.675 308.513 5.463 4.021 o
-3 -2 -5 320.076 334.096 5.892 3.607 o
-3 -2 -4 201.592 204.659 3.659 8.333 o
-3 -2 -3 1002.120 1034.920 15.473 0.499 o
-3 -2 -2 225.949 224.120 3.420 7.851 o
-3 -2 -1 723.813 744.440 11.116 0.933 o
-3 -1 -20 14.720 15.194 2.074 56.809 o
-3 -1 -19 42.692 49.041 1.984 43.462 o
-3 -1 -18 1.336 2.183 1.077 232.750 o
-3 -1 -17 45.745 48.293 1.376 61.111 o
-3 -1 -16 159.164 163.693 2.801 12.666 o
-3 -1 -15 60.203 63.128 1.386 49.030 o
-3 -1 -14 131.911 130.045 2.233 17.926 o
-3 -1 -13 66.962 64.385 1.266 48.271 o
-3 -1 -12 370.003 362.729 5.573 3.327 o
-3 -1 -11 46.318 43.129 0.947 79.597 o
-3 -1 -10 45.271 41.195 0.837 86.615 o
-3 -1 -9 50.228 50.158 0.997 70.540 o
-3 -1 -8 263.899 265.972 4.088 5.880 o
-3 -1 -7 148.914 147.402 2.323 15.455 o
-3 -1 -6 604.419 617.146 9.302 1.310 o
-3 -1 -5 1231.480 1239.550 18.823 0.342 o
-3 -1 -4 390.636 405.688 6.490 2.743 o
-3 -1 -3 533.888 561.356 8.474 1.594 o
-3 -1 -2 23.243 22.641 0.439 200.890 o
-3 -1 -1 558.807 584.555 8.733 1.485 o
-2 -18 -6 27.674 30.208 6.789 6.038 o
-2 -18 -5 5.758 4.606 2.213 55.771 o
-2 -18 -4 167.674 144.651 4.108 9.093 o
-2 -18 -3 15.593 17.736 2.891 31.267 o
-2 -18 -2 30.311 33.229 2.632 33.146 o
-2 -18 -1 24.816 25.034 2.183 47.035 o
-2 -17 -8 84.374 77.465 3.091 18.771 o
-2 -17 -7 9.751 12.941 2.193 53.746 o
-2 -17 -6 62.629 61.483 2.512 27.811 o
-2 -17 -5 37.153 37.885 1.884 50.368 o
-2 -17 -4 6.502 6.072 1.685 91.343 o
-2 -17 -3 47.516 48.602 2.213 36.852 o
-2 -17 -2 34.929 34.924 2.034 46.930 o
-2 -17 -1 44.103 45.701 1.954 44.334 o
-2 -16 -10 7.494 11.346 2.712 36.946 o
-2 -16 -9 18.078 20.278 1.785 68.945 o
-2 -16 -8 31.665 32.063 1.834 55.835 o
-2 -16 -7 3.616 3.599 1.336 146.909 o
-2 -16 -6 30.335 31.514 1.824 57.007 o
-2 -16 -5 167.717 162.108 3.769 9.659 o
-2 -16 -4 14.933 18.454 1.745 74.195 o
-2 -16 -3 20.270 23.967 1.575 79.307 o
-2 -16 -2 52.175 59.619 2.044 37.845 o
-2 -16 -1 83.560 82.868 2.831 20.682 o
-2 -15 -12 18.405 13.389 2.612 37.412 o
-2 -15 -11 0.861 2.134 1.944 74.944 o
-2 -15 -10 3.782 4.207 1.844 80.137 o
-2 -15 -9 13.880 14.376 1.356 112.487 o
-2 -15 -8 23.020 27.716 1.545 77.334 o
-2 -15 -7 45.280 49.968 1.795 47.531 o
-2 -15 -6 4.544 6.610 1.097 197.406 o
-2 -15 -5 45.377 50.377 1.545 54.949 o
-2 -15 -4 161.887 165.926 3.420 10.691 o
-2 -15 -3 12.907 14.277 1.097 152.652 o
-2 -15 -2 13.016 13.848 1.097 152.964 o
-2 -15 -1 95.072 95.939 2.313 23.166 o
-2 -14 -13 46.016 42.780 2.722 28.488 o
-2 -14 -12 23.558 20.687 2.283 44.792 o
-2 -14 -11 3.672 4.317 1.824 81.846 o
-2 -14 -10 38.516 41.863 2.163 41.127 o
-2 -14 -9 0.759 1.366 0.937 311.512 o
-2 -14 -8 32.928 38.752 1.515 67.102 o
-2 -14 -7 196.678 197.640 3.828 8.245 o
-2 -14 -6 91.764 95.051 2.233 24.369 o
-2 -14 -5 35.769 37.765 1.176 82.650 o
-2 -14 -4 126.967 128.909 2.692 16.104 o
-2 -14 -3 28.061 30.099 1.097 102.952 o
-2 -14 -2 47.762 47.695 1.316 62.118 o
-2 -14 -1 40.483 43.049 1.147 76.701 o
-2 -13 -14 8.910 7.208 2.114 58.963 o
-2 -13 -13 22.362 24.934 2.163 48.528 o
-2 -13 -12 113.161 113.206 3.320 14.402 o
-2 -13 -11 120.047 121.511 3.320 13.825 o
-2 -13 -10 76.195 77.345 2.383 26.277 o
-2 -13 -9 6.968 6.490 0.788 301.180 o
-2 -13 -8 93.755 96.726 2.134 24.889 o
-2 -13 -7 13.803 13.160 0.967 176.536 o
-2 -13 -6 2.393 2.044 0.688 494.185 o
-2 -13 -5 3.785 4.247 0.718 407.647 o
-2 -13 -4 114.524 113.166 2.323 19.905 o
-2 -13 -3 119.058 119.627 2.273 19.427 o
-2 -13 -2 51.858 54.225 1.326 57.212 o
-2 -13 -1 45.520 45.781 1.097 72.916 o
-2 -12 -15 6.796 6.470 2.572 41.444 o
-2 -12 -14 0.259 0.000 1.555 118.597 o
-2 -12 -13 70.233 70.925 2.512 26.058 o
-2 -12 -12 12.967 14.057 1.535 94.736 o
-2 -12 -11 11.174 13.100 1.296 126.331 o
-2 -12 -10 24.241 26.480 1.485 80.731 o
-2 -12 -9 11.269 13.290 0.798 231.815 o
-2 -12 -8 6.224 6.740 0.718 346.975 o
-2 -12 -7 160.131 162.786 3.121 11.672 o
-2 -12 -6 382.682 374.493 6.779 2.752 o
-2 -12 -5 11.422 10.398 0.658 290.129 o
-2 -12 -4 123.998 125.190 2.183 19.172 o
-2 -12 -3 92.339 92.170 1.755 29.235 o
-2 -12 -2 40.410 40.427 1.017 84.474 o
-2 -12 -1 216.317 214.588 3.459 8.157 o
-2 -11 -16 4.011 6.391 3.061 29.978 o
-2 -11 -15 17.738 19.590 2.014 57.344 o
-2 -11 -14 18.075 20.428 1.665 76.452 o
-2 -11 -13 43.158 46.688 1.954 44.483 o
-2 -11 -12 15.383 16.929 1.306 113.793 o
-2 -11 -11 29.014 30.657 1.326 84.565 o
-2 -11 -10 275.525 274.766 6.161 3.979 o
-2 -11 -9 24.607 26.689 0.827 139.541 o
-2 -11 -8 229.187 221.358 4.028 6.952 o
-2 -11 -7 200.402 195.437 3.629 8.541 o
-2 -11 -6 13.559 13.399 0.618 268.299 o
-2 -11 -5 85.145 88.392 1.615 32.767 o
-2 -11 -4 31.486 34.376 0.907 108.382 o
-2 -11 -3 9.290 11.066 0.638 318.954 o
-2 -11 -2 7.246 6.700 0.598 407.551 o
-2 -11 -1 216.635 212.096 3.469 8.165 o
-2 -10 -17 33.599 32.332 4.127 15.216 o
-2 -10 -16 31.697 30.846 2.104 46.499 o
-2 -10 -15 21.163 22.960 1.755 67.848 o
-2 -10 -14 12.485 15.842 1.306 119.842 o
-2 -10 -13 49.453 52.909 1.844 44.156 o
-2 -10 -12 137.668 140.045 3.370 12.349 o
-2 -10 -11 46.729 49.380 1.655 51.114 o
-2 -10 -10 11.268 12.781 0.997 180.997 o
-2 -10 -9 44.016 44.126 1.456 60.589 o
-2 -10 -8 15.072 16.490 0.618 242.695 o
-2 -10 -7 86.325 86.408 1.545 33.564 o
-2 -10 -6 22.764 23.568 0.748 160.012 o
-2 -10 -5 66.115 66.707 1.416 45.103 o
-2 -10 -4 18.661 20.518 0.718 187.803 o
-2 -10 -3 42.996 44.814 0.987 80.544 o
-2 -10 -2 13.047 13.668 0.648 262.413 o
-2 -10 -1 20.885 21.764 0.718 175.069 o
-2 -9 -18 55.597 54.385 5.284 9.170 o
-2 -9 -17 58.648 56.618 2.443 29.806 o
-2 -9 -16 13.055 16.231 1.745 76.387 o
-2 -9 -15 55.876 59.360 2.223 33.630 o
-2 -9 -14 35.809 41.325 1.854 51.217 o
-2 -9 -13 4.799 5.513 1.047 214.580 o
-2 -9 -12 214.089 201.119 4.606 6.611 o
-2 -9 -11 32.846 36.858 1.406 73.365 o
-2 -9 -10 57.446 56.489 1.515 48.622 o
-2 -9 -9 429.793 413.315 7.348 2.307 o
-2 -9 -8 120.099 118.231 1.994 21.084 o
-2 -9 -7 96.709 99.109 1.934 26.085 o
-2 -9 -6 11.901 13.011 0.558 307.842 o
-2 -9 -5 103.190 105.230 1.994 24.125 o
-2 -9 -4 141.323 142.248 2.353 16.090 o
-2 -9 -3 109.496 108.800 1.864 23.966 o
-2 -9 -2 13.925 14.995 0.608 260.868 o
-2 -9 -1 36.741 35.951 0.897 99.026 o
-2 -8 -18 21.943 22.233 2.343 43.160 o
-2 -8 -17 8.683 12.951 1.894 70.286 o
-2 -8 -16 58.465 62.261 2.323 31.191 o
-2 -8 -15 23.524 25.961 1.426 85.887 o
-2 -8 -14 94.740 94.294 2.522 21.545 o
-2 -8 -13 41.986 45.602 1.565 57.338 o
-2 -8 -12 26.970 26.789 1.176 100.580 o
-2 -8 -11 159.537 154.541 3.160 11.758 o
-2 -8 -10 250.473 245.704 4.486 5.832 o
-2 -8 -9 73.259 72.759 1.675 37.044 o
-2 -8 -8 75.006 71.184 1.426 40.805 o
-2 -8 -7 64.026 63.657 1.196 51.340 o
-2 -8 -6 43.286 43.378 0.917 84.155 o
-2 -8 -5 32.224 32.232 0.798 117.283 o
-2 -8 -4 749.267 746.095 11.216 0.903 o
-2 -8 -3 107.000 109.876 1.894 24.024 o
-2 -8 -2 223.662 224.040 3.499 7.791 o
-2 -8 -1 106.935 105.211 1.814 25.000 o
-2 -7 -19 1.966 7.059 3.948 18.260 o
-2 -7 -18 38.563 41.095 2.482 34.002 o
-2 -7 -17 31.051 38.902 2.403 37.450 o
-2 -7 -16 10.845 14.277 1.615 89.488 o
-2 -7 -15 54.964 57.147 1.954 39.278 o
-2 -7 -14 142.221 145.050 3.679 11.036 o
-2 -7 -13 50.646 52.939 1.555 51.427 o
-2 -7 -12 23.156 25.512 1.007 124.673 o
-2 -7 -11 27.586 28.912 0.967 115.909 o
-2 -7 -10 17.755 17.716 0.808 182.095 o
-2 -7 -9 138.979 138.629 2.672 15.036 o
-2 -7 -8 3.516 5.304 0.628 484.643 o
-2 -7 -7 205.785 198.697 3.250 9.038 o
-2 -7 -6 68.390 67.246 1.236 47.574 o
-2 -7 -5 341.435 340.576 5.204 3.787 o
-2 -7 -4 225.996 229.194 3.559 7.587 o
-2 -7 -3 11.570 12.811 0.489 340.074 o
-2 -7 -2 57.092 56.120 1.037 61.636 o
-2 -7 -1 96.743 95.011 1.605 29.573 o
-2 -6 -19 6.925 5.384 2.562 41.837 o
-2 -6 -18 40.880 43.707 2.463 33.719 o
-2 -6 -17 114.083 115.220 3.499 13.480 o
-2 -6 -16 81.751 84.922 2.522 23.567 o
-2 -6 -15 15.729 16.360 1.246 120.983 o
-2 -6 -14 32.852 35.811 1.246 82.774 o
-2 -6 -13 62.052 62.769 1.555 44.553 o
-2 -6 -12 38.030 36.918 1.037 88.368 o
-2 -6 -11 206.350 203.402 3.779 8.023 o
-2 -6 -10 111.819 109.019 2.183 21.354 o
-2 -6 -9 77.038 77.325 1.655 35.685 o
-2 -6 -8 310.849 301.794 5.414 4.079 o
-2 -6 -7 131.164 131.132 2.502 16.624 o
-2 -6 -6 69.478 67.066 1.196 47.889 o
-2 -6 -5 703.132 694.751 10.418 1.029 o
-2 -6 -4 471.642 481.169 7.517 2.020 o
-2 -6 -3 18.313 20.109 0.528 225.717 o
-2 -6 -2 509.505 507.250 7.617 1.857 o
-2 -6 -1 220.981 215.486 3.350 8.196 o
-2 -5 -19 23.041 24.326 2.552 36.997 o
-2 -5 -18 45.910 46.589 2.263 36.411 o
-2 -5 -17 18.095 24.386 1.735 70.550 o
-2 -5 -16 84.100 81.403 2.373 24.990 o
-2 -5 -15 69.546 68.482 1.884 35.213 o
-2 -5 -14 21.991 22.871 0.967 135.136 o
-2 -5 -13 5.783 6.032 0.678 385.341 o
-2 -5 -12 168.368 164.132 3.101 11.347 o
-2 -5 -11 77.462 73.746 1.625 36.502 o
-2 -5 -10 57.208 57.914 1.396 51.429 o
-2 -5 -9 0.914 0.628 0.339 1870.900 o
-2 -5 -8 117.990 116.297 2.253 19.825 o
-2 -5 -7 167.179 167.501 3.091 11.354 o
-2 -5 -6 117.918 120.195 2.303 19.333 o
-2 -5 -5 469.139 460.701 7.059 2.162 o
-2 -5 -4 160.899 165.667 2.782 12.589 o
-2 -5 -3 212.685 213.771 3.300 8.527 o
-2 -5 -2 322.495 325.562 4.935 4.163 o
-2 -5 -1 352.668 360.446 5.453 3.506 o
-2 -4 -20 6.263 11.984 3.868 18.729 o
-2 -4 -19 35.334 40.826 2.792 28.955 o
-2 -4 -18 34.490 34.445 1.904 51.466 o
-2 -4 -17 34.977 38.015 1.765 55.541 o
-2 -4 -16 23.494 24.426 1.276 98.744 o
-2 -4 -15 29.309 30.487 1.057 103.862 o
-2 -4 -14 35.294 34.625 0.867 104.328 o
-2 -4 -13 3.834 4.506 0.479 676.064 o
-2 -4 -12 93.976 93.716 1.625 30.083 o
-2 -4 -11 39.908 40.029 0.847 94.104 o
-2 -4 -10 69.367 71.652 1.605 39.531 o
-2 -4 -9 88.123 88.721 1.834 29.543 o
-2 -4 -8 203.603 201.199 3.669 8.309 o
-2 -4 -7 643.447 630.067 11.306 1.054 o
-2 -4 -6 2.245 2.054 0.389 1125.390 o
-2 -4 -5 165.825 166.195 3.041 11.579 o
-2 -4 -4 120.644 121.681 1.944 21.119 o
-2 -4 -3 1651.420 1598.620 23.828 0.206 o
-2 -4 -2 86.482 91.612 1.466 33.811 o
-2 -4 -1 857.458 894.823 13.389 0.664 o
-2 -3 -20 35.929 32.222 3.250 22.945 o
-2 -3 -19 73.044 74.893 3.061 20.013 o
-2 -3 -18 33.200 33.967 1.376 75.909 o
-2 -3 -17 53.151 58.074 1.655 46.589 o
-2 -3 -16 27.507 28.214 0.987 114.939 o
-2 -3 -15 42.294 42.960 1.067 78.650 o
-2 -3 -14 100.362 100.106 1.805 26.565 o
-2 -3 -13 56.057 55.382 1.107 60.654 o
-2 -3 -12 72.439 69.928 1.386 42.618 o
-2 -3 -11 64.689 64.544 1.186 50.996 o
-2 -3 -10 79.535 79.698 1.376 38.664 o
-2 -3 -9 362.916 357.664 5.473 3.435 o
-2 -3 -8 772.612 777.499 11.615 0.846 o
-2 -3 -7 227.220 227.330 4.058 6.891 o
-2 -3 -6 433.852 427.313 7.487 2.232 o
-2 -3 -5 17.650 17.108 0.618 222.265 o
-2 -3 -4 1150.080 1146.080 19.800 0.352 o
-2 -3 -3 28.452 29.441 0.548 151.773 o
-2 -3 -2 1278.220 1304.650 20.259 0.307 o
-2 -3 -1 939.517 990.732 14.795 0.552 o
-2 -2 -20 9.814 11.954 2.173 54.794 o
-2 -2 -19 8.260 11.984 1.545 100.532 o
-2 -2 -18 18.404 18.793 1.336 104.334 o
-2 -2 -17 77.114 77.953 1.765 34.005 o
-2 -2 -16 20.826 24.107 0.967 136.532 o
-2 -2 -15 21.347 21.744 0.897 147.469 o
-2 -2 -14 64.553 63.218 1.276 49.450 o
-2 -2 -13 58.943 55.821 1.127 58.097 o
-2 -2 -12 305.650 292.871 4.566 4.742 o
-2 -2 -11 22.953 22.621 0.628 177.369 o
-2 -2 -10 45.936 43.747 0.887 82.171 o
-2 -2 -9 240.559 234.747 3.649 7.082 o
-2 -2 -8 105.775 103.406 1.685 26.376 o
-2 -2 -7 353.741 347.465 5.274 3.630 o
-2 -2 -6 1361.090 1352.770 20.259 0.289 o
-2 -2 -5 570.894 571.864 9.930 1.323 o
-2 -2 -4 933.873 988.499 17.088 0.486 o
-2 -2 -3 502.176 519.572 9.092 1.605 o
-2 -2 -2 1125.280 1173.440 17.517 0.396 o
-2 -2 -1 80.300 84.952 1.336 38.143 o
-2 -1 -20 20.577 20.338 2.044 54.663 o
-2 -1 -19 32.986 39.580 1.884 51.726 o
-2 -1 -18 101.276 99.937 2.273 22.482 o
-2 -1 -17 4.929 3.509 0.788 343.956 o
-2 -1 -16 6.572 8.115 0.887 253.171 o
-2 -1 -15 86.643 88.631 1.695 31.450 o
-2 -1 -14 22.325 22.890 0.837 150.711 o
-2 -1 -13 295.341 285.882 4.486 4.963 o
-2 -1 -12 4.955 5.593 0.518 552.566 o
-2 -1 -11 31.036 30.567 0.798 121.628 o
-2 -1 -10 113.776 113.416 1.884 22.901 o
-2 -1 -9 80.195 77.854 1.376 38.748 o
-2 -1 -8 1212.630 1199.620 17.886 0.365 o
-2 -1 -7 243.129 237.678 3.729 6.898 o
-2 -1 -6 139.135 137.383 2.173 17.247 o
-2 -1 -5 844.352 855.034 13.070 0.696 o
-2 -1 -4 260.919 261.935 4.048 6.000 o
-2 -1 -3 5771.650 6021.220 90.824 0.016 o
-2 -1 -2 813.320 861.883 12.911 0.720 o
-2 -1 -1 1628.310 1704.000 25.483 0.192 o
-1 -18 -6 15.641 16.869 4.038 16.798 o
-1 -18 -5 8.390 9.352 2.602 39.953 o
-1 -18 -4 38.843 35.203 2.542 33.302 o
-1 -18 -3 6.506 7.976 2.283 51.795 o
-1 -18 -2 29.053 29.780 2.333 40.707 o
-1 -18 -1 2.417 2.672 1.984 70.961 o
-1 -17 -9 8.105 11.106 4.656 13.006 o
-1 -17 -8 1.704 3.380 1.665 99.925 o
-1 -17 -7 13.843 12.522 1.884 67.958 o
-1 -17 -6 11.636 14.496 1.735 78.863 o
-1 -17 -5 39.939 35.243 1.854 50.766 o
-1 -17 -4 24.175 28.075 2.114 49.153 o
-1 -17 -3 12.444 14.316 1.775 75.431 o
-1 -17 -2 10.395 10.638 1.585 94.696 o
-1 -17 -1 18.240 19.122 1.814 67.465 o
-1 -16 -10 22.383 21.226 1.904 59.921 o
-1 -16 -9 54.169 52.072 2.094 37.286 o
-1 -16 -8 75.892 73.008 2.313 27.470 o
-1 -16 -7 23.883 25.503 1.615 73.192 o
-1 -16 -6 84.884 84.503 2.243 26.008 o
-1 -16 -5 31.020 33.179 1.605 65.978 o
-1 -16 -4 21.176 22.033 1.416 91.380 o
-1 -16 -3 44.704 47.994 1.814 47.566 o
-1 -16 -2 71.747 75.212 2.463 26.139 o
-1 -16 -1 69.576 72.081 2.502 26.188 o
-1 -15 -12 9.994 11.355 2.253 51.382 o
-1 -15 -11 3.864 7.657 2.193 56.876 o
-1 -15 -10 100.737 103.037 2.762 18.772 o
-1 -15 -9 35.468 38.523 1.595 61.945 o
-1 -15 -8 17.242 19.441 1.436 95.852 o
-1 -15 -7 13.503 16.490 1.336 113.758 o
-1 -15 -6 74.431 79.190 2.114 29.695 o
-1 -15 -5 167.319 164.869 3.320 10.776 o
-1 -15 -4 16.904 17.467 1.156 129.143 o
-1 -15 -3 21.041 24.366 1.216 107.962 o
-1 -15 -2 30.241 32.402 1.366 79.929 o
-1 -15 -1 12.655 14.596 1.077 156.530 o
-1 -14 -13 77.386 70.496 4.028 13.472 o
-1 -14 -12 14.810 16.430 2.114 54.721 o
-1 -14 -11 18.858 18.753 1.805 67.773 o
-1 -14 -10 25.840 26.051 1.376 86.999 o
-1 -14 -9 32.104 36.001 1.436 72.750 o
-1 -14 -8 33.503 34.455 1.326 78.188 o
-1 -14 -7 9.060 10.319 1.017 190.854 o
-1 -14 -6 4.135 5.463 0.758 361.281 o
-1 -14 -5 4.685 6.670 0.927 256.811 o
-1 -14 -4 65.259 66.658 1.715 39.601 o
-1 -14 -3 137.405 137.114 2.801 14.642 o
-1 -14 -2 4.208 4.307 0.728 391.354 o
-1 -14 -1 24.708 25.004 0.917 131.496 o
-1 -13 -15 9.931 5.703 4.038 17.208 o
-1 -13 -14 21.720 19.491 3.400 22.710 o
-1 -13 -13 2.023 5.623 1.605 105.363 o
-1 -13 -12 27.257 24.535 1.665 68.290 o
-1 -13 -11 7.112 8.963 1.416 120.591 o
-1 -13 -10 112.805 113.575 2.403 19.547 o
-1 -13 -9 14.373 16.221 1.027 157.519 o
-1 -13 -8 33.531 36.300 1.186 85.338 o
-1 -13 -7 0.413 0.100 0.678 606.960 o
-1 -13 -6 80.105 83.496 1.864 31.355 o
-1 -13 -5 35.178 36.479 1.286 77.856 o
-1 -13 -4 161.017 154.321 2.991 12.216 o
-1 -13 -3 19.533 19.700 0.788 173.846 o
-1 -13 -2 156.352 156.046 2.652 13.510 o
-1 -13 -1 41.300 43.109 1.236 71.843 o
-1 -12 -16 29.661 32.252 5.723 8.354 o
-1 -12 -15 1.800 4.357 3.001 31.517 o
-1 -12 -14 6.633 8.504 3.559 22.097 o
-1 -12 -13 34.026 39.679 1.844 52.670 o
-1 -12 -12 11.063 11.615 1.376 116.964 o
-1 -12 -11 27.155 29.231 1.326 87.360 o
-1 -12 -10 19.180 18.434 0.927 155.017 o
-1 -12 -9 20.193 21.704 1.017 134.848 o
-1 -12 -8 14.943 14.955 0.837 195.564 o
-1 -12 -7 35.158 35.413 1.156 85.777 o
-1 -12 -6 47.650 48.931 1.276 63.186 o
-1 -12 -5 3.213 3.469 0.489 723.450 o
-1 -12 -4 48.656 49.550 1.107 68.257 o
-1 -12 -3 310.629 304.406 4.746 4.502 o
-1 -12 -2 92.351 94.842 1.745 29.073 o
-1 -12 -1 32.051 31.943 0.937 107.302 o
-1 -11 -16 8.913 6.999 2.782 35.327 o
-1 -11 -15 34.474 38.732 3.061 25.183 o
-1 -11 -14 44.261 45.402 3.121 23.190 o
-1 -11 -13 95.721 97.275 2.811 19.102 o
-1 -11 -12 107.877 108.879 2.811 17.632 o
-1 -11 -11 65.307 69.180 2.014 34.033 o
-1 -11 -10 37.504 39.390 1.107 83.689 o
-1 -11 -9 28.533 29.361 0.957 114.513 o
-1 -11 -8 0.705 0.937 0.379 1592.560 o
-1 -11 -7 67.729 68.861 1.515 42.163 o
-1 -11 -6 248.850 240.869 4.008 6.427 o
-1 -11 -5 10.493 11.366 0.618 311.068 o
-1 -11 -4 3.785 4.098 0.558 575.605 o
-1 -11 -3 26.620 30.448 0.907 121.818 o
-1 -11 -2 62.938 65.840 1.336 48.294 o
-1 -11 -1 123.890 128.031 2.193 18.986 o
-1 -10 -17 0.708 0.429 2.692 39.566 o
-1 -10 -16 3.309 3.948 2.443 46.907 o
-1 -10 -15 26.812 24.755 2.981 27.905 o
-1 -10 -14 24.553 27.157 1.326 91.563 o
-1 -10 -13 2.440 1.984 0.907 308.554 o
-1 -10 -12 2.756 3.130 0.887 310.835 o
-1 -10 -11 161.539 163.214 3.848 9.632 o
-1 -10 -10 33.846 31.933 1.017 98.683 o
-1 -10 -9 53.550 54.564 1.246 58.481 o
-1 -10 -8 14.482 15.244 0.628 249.585 o
-1 -10 -7 202.516 205.815 3.290 8.956 o
-1 -10 -6 355.625 354.573 5.693 3.396 o
-1 -10 -5 152.517 153.653 2.532 14.226 o
-1 -10 -4 282.739 281.037 4.776 4.913 o
-1 -10 -3 203.893 200.451 3.200 9.162 o
-1 -10 -2 7.932 8.095 0.588 387.898 o
-1 -10 -1 71.509 76.727 1.426 41.055 o
-1 -9 -18 41.555 45.292 5.025 10.358 o
-1 -9 -17 58.148 58.881 4.058 14.257 o
-1 -9 -16 12.625 13.130 2.722 35.715 o
-1 -9 -15 157.809 148.998 3.958 9.675 o
-1 -9 -14 57.049 59.928 1.924 38.918 o
-1 -9 -13 62.845 64.684 1.894 37.254 o
-1 -9 -12 27.070 30.438 1.226 93.997 o
-1 -9 -11 151.708 147.383 3.519 11.132 o
-1 -9 -10 24.518 23.897 0.708 158.291 o
-1 -9 -9 6.486 6.560 0.518 488.764 o
-1 -9 -8 158.770 156.934 2.522 13.776 o
-1 -9 -7 215.922 214.788 3.450 8.180 o
-1 -9 -6 27.672 30.198 0.788 130.885 o
-1 -9 -5 51.948 52.341 1.127 63.986 o
-1 -9 -4 91.126 93.376 1.635 30.621 o
-1 -9 -3 376.689 364.723 5.593 3.269 o
-1 -9 -2 320.472 310.158 4.776 4.353 o
-1 -9 -1 215.554 215.655 3.420 8.227 o
-1 -8 -18 30.115 28.065 4.456 13.390 o
-1 -8 -17 9.666 10.658 2.492 42.875 o
-1 -8 -16 135.095 127.154 3.260 13.180 o
-1 -8 -15 31.531 37.277 1.655 62.071 o
-1 -8 -14 136.029 140.912 3.410 12.260 o
-1 -8 -13 10.837 11.445 0.937 200.555 o
-1 -8 -12 35.527 38.234 1.266 77.763 o
-1 -8 -11 29.522 31.415 1.007 106.708 o
-1 -8 -10 31.594 31.305 0.728 125.137 o
-1 -8 -9 111.242 112.977 1.924 22.995 o
-1 -8 -8 69.672 69.688 1.356 44.254 o
-1 -8 -7 16.727 17.716 0.608 228.578 o
-1 -8 -6 199.116 192.755 3.081 9.677 o
-1 -8 -5 195.798 190.252 3.101 9.794 o
-1 -8 -4 180.069 179.674 2.921 10.999 o
-1 -8 -3 90.535 86.268 1.535 32.663 o
-1 -8 -2 558.939 547.189 8.275 1.586 o
-1 -8 -1 604.644 585.353 8.953 1.376 o
-1 -7 -19 164.043 148.320 7.368 4.178 o
-1 -7 -18 106.801 104.951 5.104 8.402 o
-1 -7 -17 52.601 54.684 2.273 33.904 o
-1 -7 -16 8.692 11.405 1.426 114.552 o
-1 -7 -15 75.944 80.595 2.313 26.877 o
-1 -7 -14 19.014 21.594 1.047 134.008 o
-1 -7 -13 18.983 20.428 0.917 153.970 o
-1 -7 -12 18.730 20.248 0.818 171.007 o
-1 -7 -11 30.581 32.820 1.047 100.809 o
-1 -7 -10 80.349 78.123 1.505 36.810 o
-1 -7 -9 141.843 136.276 2.203 16.931 o
-1 -7 -8 184.168 180.352 2.831 11.030 o
-1 -7 -7 79.350 77.136 1.346 39.575 o
-1 -7 -6 347.807 346.189 5.284 3.675 o
-1 -7 -5 34.725 34.894 0.778 111.050 o
-1 -7 -4 444.247 432.846 6.560 2.429 o
-1 -7 -3 127.429 126.147 2.034 19.593 o
-1 -7 -2 405.974 397.204 6.042 2.841 o
-1 -7 -1 1104.810 1111.800 16.619 0.427 o
-1 -6 -19 8.515 11.126 2.243 52.326 o
-1 -6 -18 28.981 28.424 2.064 49.156 o
-1 -6 -17 3.772 5.124 1.515 115.075 o
-1 -6 -16 66.582 68.502 2.134 31.958 o
-1 -6 -15 20.906 23.299 1.286 102.283 o
-1 -6 -14 103.717 104.463 2.592 19.601 o
-1 -6 -13 6.456 8.674 0.778 299.859 o
-1 -6 -12 56.876 57.017 1.356 52.856 o
-1 -6 -11 68.932 67.475 1.236 47.280 o
-1 -6 -10 179.638 177.152 2.792 11.394 o
-1 -6 -9 22.835 24.167 0.628 174.536 o
-1 -6 -8 58.849 57.964 1.087 58.522 o
-1 -6 -7 411.216 396.237 6.022 2.823 o
-1 -6 -6 46.462 49.490 0.937 76.549 o
-1 -6 -5 273.988 277.099 4.247 5.497 o
-1 -6 -4 132.213 128.410 2.203 18.123 o
-1 -6 -3 152.235 152.806 2.423 14.665 o
-1 -6 -2 412.080 420.673 6.371 2.648 o
-1 -6 -1 375.422 388.929 6.381 2.897 o
-1 -5 -19 3.218 6.082 2.592 41.587 o
-1 -5 -18 49.507 56.279 2.642 28.261 o
-1 -5 -17 33.657 36.938 1.924 50.609 o
-1 -5 -16 4.451 5.005 1.127 192.578 o
-1 -5 -15 35.253 36.988 0.997 94.318 o
-1 -5 -14 8.938 10.279 0.618 338.166 o
-1 -5 -13 207.931 198.637 3.440 8.633 o
-1 -5 -12 185.382 172.217 2.921 10.933 o
-1 -5 -11 103.447 103.436 1.765 26.109 o
-1 -5 -10 55.629 57.475 1.067 61.353 o
-1 -5 -9 51.038 50.676 0.977 70.287 o
-1 -5 -8 110.334 103.187 1.725 25.322 o
-1 -5 -7 86.173 83.427 1.406 35.715 o
-1 -5 -6 135.006 134.741 2.163 17.775 o
-1 -5 -5 695.113 701.061 10.528 1.025 o
-1 -5 -4 188.498 185.866 2.891 10.600 o
-1 -5 -3 559.224 560.408 8.414 1.552 o
-1 -5 -2 63.567 63.806 1.087 53.955 o
-1 -5 -1 495.994 496.822 7.477 1.935 o
-1 -4 -20 9.814 8.484 2.792 34.844 o
-1 -4 -19 4.476 4.766 2.562 42.409 o
-1 -4 -18 7.149 9.591 1.306 137.033 o
-1 -4 -17 36.434 38.423 1.446 67.990 o
-1 -4 -16 21.576 22.910 0.947 138.647 o
-1 -4 -15 9.436 9.850 0.718 289.481 o
-1 -4 -14 123.735 123.405 2.104 19.740 o
-1 -4 -13 55.995 58.443 1.236 56.145 o
-1 -4 -12 41.119 42.222 0.927 87.003 o
-1 -4 -11 32.653 31.823 0.768 119.077 o
-1 -4 -10 79.110 75.581 1.346 39.915 o
-1 -4 -9 88.456 86.138 1.545 33.069 o
-1 -4 -8 160.129 153.783 2.423 14.123 o
-1 -4 -7 316.546 309.221 4.716 4.436 o
-1 -4 -6 158.840 157.950 2.482 13.874 o
-1 -4 -5 33.307 33.937 0.648 123.906 o
-1 -4 -4 568.873 584.755 8.773 1.461 o
-1 -4 -3 641.401 642.459 9.621 1.205 o
-1 -4 -2 1832.050 1920.370 28.643 0.153 o
-1 -4 -1 3413.570 3528.230 53.079 0.045 o
-1 -3 -20 6.394 5.782 2.223 54.862 o
-1 -3 -19 1.987 1.824 1.565 113.210 o
-1 -3 -18 38.614 44.894 1.874 48.730 o
-1 -3 -17 35.100 36.639 1.266 78.941 o
-1 -3 -16 6.214 7.278 0.867 267.647 o
-1 -3 -15 81.277 80.994 1.715 33.316 o
-1 -3 -14 51.887 53.328 1.166 62.410 o
-1 -3 -13 16.153 16.151 0.638 231.148 o
-1 -3 -12 98.113 97.753 1.695 28.176 o
-1 -3 -11 63.972 63.916 1.216 50.866 o
-1 -3 -10 212.764 208.796 3.290 8.612 o
-1 -3 -9 226.465 215.266 3.360 8.039 o
-1 -3 -8 475.827 477.420 7.208 2.080 o
-1 -3 -7 218.377 214.030 3.310 8.349 o
-1 -3 -6 597.604 594.355 8.893 1.387 o
-1 -3 -5 7.929 7.537 0.269 627.401 o
-1 -3 -4 115.810 119.876 1.874 22.269 o
-1 -3 -3 1439.460 1496.340 22.432 0.246 o
-1 -3 -2 600.604 635.700 9.541 1.276 o
-1 -3 -1 2269.900 2395.910 36.768 0.097 o
-1 -2 -20 99.002 92.748 3.051 17.402 o
-1 -2 -19 4.368 7.836 1.695 91.593 o
-1 -2 -18 44.133 44.764 1.555 56.752 o
-1 -2 -17 28.394 31.016 1.196 94.124 o
-1 -2 -16 56.187 60.117 1.406 51.135 o
-1 -2 -15 141.232 137.772 2.353 16.268 o
-1 -2 -14 19.356 19.331 0.758 180.411 o
-1 -2 -13 262.107 257.997 4.038 6.023 o
-1 -2 -12 145.299 143.215 2.353 15.755 o
-1 -2 -11 106.840 104.971 1.844 24.798 o
-1 -2 -10 139.039 133.604 2.173 17.420 o
-1 -2 -9 61.823 60.895 1.147 54.389 o
-1 -2 -8 143.978 146.146 2.323 15.865 o
-1 -2 -7 52.863 52.022 0.927 69.735 o
-1 -2 -6 1470.920 1517.030 22.641 0.239 o
-1 -2 -5 248.164 261.376 3.968 6.303 o
-1 -2 -4 435.154 447.162 6.720 2.394 o
-1 -2 -3 3639.480 3592.680 62.690 0.037 o
-1 -2 -2 2900.030 3049.750 45.921 0.061 o
-1 -2 -1 518.222 543.340 8.345 1.667 o
-1 -1 -20 3.295 3.190 1.675 97.157 o
-1 -1 -19 21.424 22.761 1.645 74.262 o
-1 -1 -18 112.815 114.702 2.353 19.809 o
-1 -1 -17 206.417 203.073 3.420 8.648 o
-1 -1 -16 98.576 101.273 1.884 26.058 o
-1 -1 -15 186.822 180.123 2.981 10.575 o
-1 -1 -14 41.801 41.364 1.027 81.885 o
-1 -1 -13 8.593 10.458 0.638 331.892 o
-1 -1 -12 36.916 38.124 0.907 96.526 o
-1 -1 -11 376.373 363.466 5.583 3.279 o
-1 -1 -10 248.090 240.799 3.739 6.756 o
-1 -1 -9 375.355 363.506 5.543 3.303 o
-1 -1 -8 99.693 94.364 1.555 29.509 o
-1 -1 -7 14.661 14.516 0.409 313.210 o
-1 -1 -6 917.455 911.851 13.639 0.618 o
-1 -1 -5 239.758 249.971 3.798 6.758 o
-1 -1 -4 459.407 473.881 7.118 2.159 o
-1 -1 -3 18.503 19.680 0.389 251.116 o
-1 -1 -2 4500.030 4568.290 80.087 0.023 o
-1 -1 -1 962.923 999.535 16.649 0.487 o
0 0 2 680.858 663.874 14.097 0.802 o
0 0 4 269.665 287.238 6.161 3.977 o
0 0 6 1.537 1.216 0.289 1895.220 o
0 0 8 222.416 221.099 4.835 6.026 o
0 0 10 500.130 493.591 10.538 1.408 o
0 0 12 5.087 4.716 0.658 426.521 o
0 0 14 221.292 211.528 4.776 6.188 o
0 0 16 16.459 19.062 1.485 92.510 o
0 0 18 353.982 331.832 7.537 2.689 o
0 0 20 3.044 2.642 2.991 31.681 o
0 1 1 378.442 385.031 5.772 3.124 o
0 1 2 4237.890 4406.740 66.827 0.029 o
0 1 3 5853.770 6118.640 92.908 0.015 o
0 1 4 3204.520 3328.640 50.148 0.051 o
0 1 5 731.839 773.681 11.605 0.881 o
0 1 6 36.926 35.462 0.668 113.094 o
0 1 7 584.755 584.565 8.773 1.433 o
0 1 8 0.571 0.429 0.209 4190.650 o
0 1 9 797.866 779.563 11.734 0.818 o
0 1 10 82.785 78.631 1.396 37.539 o
0 1 11 103.889 100.216 1.745 26.474 o
0 1 12 0.814 1.117 0.399 1420.890 o
0 1 13 171.064 166.395 2.692 12.321 o
0 1 14 296.229 285.812 4.516 4.929 o
0 1 15 63.546 66.967 1.416 46.092 o
0 1 16 0.342 1.446 0.738 497.975 o
0 1 17 20.233 21.365 1.156 118.316 o
0 1 18 0.127 1.705 1.107 229.236 o
0 1 19 58.587 61.513 2.034 36.183 o
0 1 20 137.421 127.403 3.440 12.385 o
0 2 0 5.296 4.656 0.239 943.335 o
0 2 1 2725.820 2840.870 42.680 0.070 o
0 2 2 182.445 197.500 2.991 10.385 o
0 2 3 57.533 55.362 0.897 65.368 o
0 2 4 882.225 921.343 13.788 0.628 o
0 2 5 1847.570 1819.190 27.746 0.159 o
0 2 6 542.092 536.990 8.085 1.662 o
0 2 7 334.886 344.215 5.334 3.757 o
0 2 8 29.233 27.656 0.618 145.876 o
0 2 9 148.828 145.389 2.313 15.573 o
0 2 10 1.236 0.907 0.259 2381.080 o
0 2 11 357.766 340.945 5.244 3.639 o
0 2 12 200.242 200.860 3.190 9.290 o
0 2 13 17.545 16.929 0.648 217.160 o
0 2 14 48.929 48.812 1.097 68.692 o
0 2 15 15.881 18.504 0.748 201.092 o
0 2 16 4.409 4.686 0.808 330.504 o
0 2 17 2.148 3.021 0.887 318.249 o
0 2 18 38.720 42.431 1.535 61.262 o
0 2 19 14.283 19.481 1.974 60.892 o
0 2 20 0.028 0.967 1.805 87.960 o
0 3 1 677.463 699.486 11.555 0.966 o
0 3 2 1360.440 1431.720 21.445 0.270 o
0 3 3 2363.450 2404.460 36.011 0.096 o
0 3 4 155.764 159.446 2.463 14.084 o
0 3 5 32.838 33.847 0.658 124.422 o
0 3 6 165.194 165.976 2.572 12.990 o
0 3 7 18.314 16.968 0.449 253.176 o
0 3 8 73.595 74.354 1.276 43.217 o
0 3 9 2.454 2.851 0.329 1237.740 o
0 3 10 32.207 32.481 0.748 120.844 o
0 3 11 92.388 88.681 1.555 31.721 o
0 3 12 19.216 19.640 0.648 199.631 o
0 3 13 0.262 0.548 0.369 1881.050 o
0 3 14 274.703 270.907 4.237 5.540 o
0 3 15 567.190 546.222 8.295 1.567 o
0 3 16 10.162 12.273 0.877 218.499 o
0 3 17 18.690 20.617 1.057 134.676 o
0 3 18 5.193 5.404 1.216 165.772 o
0 3 19 0.840 2.213 1.575 113.181 o
0 3 20 43.783 44.006 2.512 32.233 o
0 4 0 377.407 389.777 8.345 2.237 o
0 4 1 781.637 830.508 12.382 0.777 o
0 4 2 604.361 676.167 10.119 1.183 o
0 4 3 733.825 766.852 11.485 0.890 o
0 4 4 964.782 988.578 14.795 0.542 o
0 4 5 359.559 355.939 5.374 3.510 o
0 4 6 45.602 45.073 0.827 84.254 o
0 4 7 395.812 404.123 6.111 2.851 o
0 4 8 30.632 29.171 0.668 135.187 o
0 4 9 85.258 85.231 1.446 35.222 o
0 4 10 2.004 1.436 0.299 1632.930 o
0 4 11 61.412 59.051 1.127 55.629 o
0 4 12 59.509 59.808 1.186 55.035 o
0 4 13 88.157 89.678 1.605 32.026 o
0 4 14 5.304 6.740 0.648 409.388 o
0 4 15 0.378 1.406 0.508 983.114 o
0 4 16 0.011 0.309 0.568 877.177 o
0 4 17 1.204 1.874 0.977 281.445 o
0 4 18 46.059 51.723 1.735 48.568 o
0 4 19 11.864 11.445 1.615 89.887 o
0 4 20 0.716 7.088 2.981 31.902 o
0 5 1 347.729 349.329 5.274 3.669 o
0 5 2 1246.270 1313.520 19.590 0.321 o
0 5 3 45.320 44.046 0.907 81.863 o
0 5 4 432.812 446.345 6.720 2.404 o
0 5 5 0.024 0.199 0.189 7236.210 o
0 5 6 34.433 34.555 0.708 116.639 o
0 5 7 294.695 292.741 4.476 4.937 o
0 5 8 280.463 281.087 4.347 5.294 o
0 5 9 8.398 8.195 0.449 467.893 o
0 5 10 26.025 27.726 0.688 149.042 o
0 5 11 1.709 0.967 0.329 1616.730 o
0 5 12 297.467 293.220 4.875 4.608 o
0 5 13 0.222 1.137 0.439 1323.770 o
0 5 14 25.664 26.300 0.818 138.258 o
0 5 15 18.621 20.408 0.857 164.587 o
0 5 16 399.569 388.929 6.939 2.592 o
0 5 17 3.593 4.357 1.057 220.886 o
0 5 18 28.820 30.956 1.545 71.396 o
0 5 19 2.504 1.037 4.098 17.046 o
0 6 0 0.009 3.479 0.598 696.303 o
0 6 1 768.212 801.696 11.974 0.819 o
0 6 2 75.287 77.106 1.316 41.435 o
0 6 3 877.547 892.540 13.339 0.656 o
0 6 4 195.748 199.245 3.101 9.641 o
0 6 5 471.120 470.481 7.098 2.130 o
0 6 6 14.597 14.955 0.459 297.358 o
0 6 7 25.934 26.649 0.638 156.516 o
0 6 8 7.586 6.351 0.389 569.629 o
0 6 9 0.267 0.698 0.269 3130.670 o
0 6 10 193.397 182.915 2.891 10.465 o
0 6 11 10.553 11.017 0.508 360.835 o
0 6 12 106.629 102.389 1.755 25.752 o
0 6 13 26.752 28.882 0.847 129.043 o
0 6 14 23.673 24.526 0.768 152.691 o
0 6 15 22.365 22.502 0.897 143.384 o
0 6 16 6.401 7.049 0.818 289.601 o
0 6 17 338.611 312.112 10.059 1.952 o
0 6 18 7.307 5.533 2.323 50.264 o
0 6 19 49.582 54.175 4.825 10.887 o
0 7 1 187.374 185.158 2.921 10.591 o
0 7 2 7.194 6.211 0.429 551.301 o
0 7 3 217.269 213.831 3.330 8.350 o
0 7 4 18.491 20.777 0.598 209.544 o
0 7 5 34.809 33.428 0.778 112.302 o
0 7 6 394.439 381.252 5.822 3.023 o
0 7 7 250.920 241.656 3.739 6.693 o
0 7 8 0.827 1.565 0.289 2136.870 o
0 7 9 229.130 218.846 3.440 7.809 o
0 7 10 244.212 245.644 3.918 6.572 o
0 7 11 63.120 63.677 1.176 52.244 o
0 7 12 54.202 54.664 1.087 62.762 o
0 7 13 48.460 49.829 1.057 70.096 o
0 7 14 2.984 4.696 0.588 555.850 o
0 7 15 15.568 15.014 1.775 72.980 o
0 7 16 33.992 34.804 3.250 22.998 o
0 7 17 41.622 37.715 3.021 25.047 o
0 7 18 90.240 91.004 5.085 8.872 o
0 7 19 54.432 48.254 4.447 12.502 o
0 8 0 14.553 13.300 0.808 208.949 o
0 8 1 1034.360 1043.120 15.613 0.483 o
0 8 2 122.512 122.189 2.014 20.458 o
0 8 3 157.467 157.990 2.542 13.756 o
0 8 4 297.946 285.254 4.417 4.988 o
0 8 5 26.304 27.945 0.698 146.766 o
0 8 6 88.397 87.405 1.525 33.161 o
0 8 7 0.236 0.508 0.309 2593.050 o
0 8 8 14.296 14.975 0.538 277.641 o
0 8 9 492.098 471.847 7.148 2.050 o
0 8 10 4.974 5.603 0.459 621.298 o
0 8 11 0.030 0.768 0.359 2028.420 o
0 8 12 5.742 5.394 0.489 560.125 o
0 8 13 21.423 21.235 0.728 172.420 o
0 8 14 1.274 2.592 1.824 84.397 o
0 8 15 23.201 26.300 2.403 40.623 o
0 8 16 0.126 0.209 2.233 57.632 o
0 8 17 13.826 16.749 3.719 19.727 o
0 8 18 6.116 10.099 3.400 24.136 o
0 9 1 91.927 87.754 1.575 31.716 o
0 9 2 295.740 294.017 4.556 4.857 o
0 9 3 267.985 267.079 4.157 5.741 o
0 9 4 377.864 372.489 5.733 3.181 o
0 9 5 185.330 187.241 3.001 10.448 o
0 9 6 134.708 134.322 2.233 17.488 o
0 9 7 165.297 163.145 2.652 12.820 o
0 9 8 0.277 0.718 0.329 2242.460 o
0 9 9 186.599 188.199 3.051 10.270 o
0 9 10 16.656 16.699 0.698 212.507 o
0 9 11 21.447 23.070 0.788 160.142 o
0 9 12 99.124 98.152 2.014 25.069 o
0 9 13 95.553 102.569 4.127 11.812 o
0 9 14 77.927 79.738 3.270 17.826 o
0 9 15 0.258 3.459 2.084 65.346 o
0 9 16 13.586 12.442 2.333 47.059 o
0 9 17 13.444 17.537 3.111 27.576 o
0 9 18 2.004 9.920 5.274 10.265 o
0 10 0 443.104 437.661 9.431 1.748 o
0 10 1 90.090 89.468 1.735 30.173 o
0 10 2 106.244 106.018 1.914 24.261 o
0 10 3 8.879 9.272 0.598 356.582 o
0 10 4 729.543 717.083 11.056 0.944 o
0 10 5 0.573 0.708 0.399 1527.840 o
0 10 6 4.875 5.324 0.479 607.263 o
0 10 7 40.946 40.487 0.997 84.814 o
0 10 8 0.192 0.538 0.399 1657.940 o
0 10 9 0.258 0.349 0.389 1746.170 o
0 10 10 1.343 1.824 0.588 688.912 o
0 10 11 35.941 36.958 0.997 93.389 o
0 10 12 2.772 1.625 0.508 771.172 o
0 10 13 170.569 161.510 5.842 5.760 o
0 10 14 11.181 11.555 2.044 60.620 o
0 10 15 59.032 57.775 3.469 18.242 o
0 10 16 0.654 1.795 2.512 45.250 o
0 10 17 1.187 3.709 3.400 24.697 o
0 11 1 26.509 28.603 0.917 123.128 o
0 11 2 0.890 0.628 0.349 1799.730 o
0 11 3 253.543 261.685 4.137 6.029 o
0 11 4 37.935 41.185 1.047 85.368 o
0 11 5 51.765 55.113 1.127 63.121 o
0 11 6 4.108 4.746 0.558 551.946 o
0 11 7 53.592 56.429 1.346 55.026 o
0 11 8 1.948 1.166 0.508 848.579 o
0 11 9 58.663 62.121 1.505 47.143 o
0 11 10 34.463 36.230 1.037 93.441 o
0 11 11 26.532 29.550 1.017 112.819 o
0 11 12 28.064 27.207 1.017 112.154 o
0 11 13 27.473 27.915 2.273 43.030 o
0 11 14 36.562 38.094 3.011 25.683 o
0 11 15 149.967 145.020 5.633 6.404 o
0 11 16 0.385 4.785 3.250 27.023 o
0 12 0 426.733 402.428 8.733 1.979 o
0 12 1 37.433 40.766 1.047 86.207 o
0 12 2 62.970 64.245 1.376 47.767 o
0 12 3 38.413 39.540 1.057 85.240 o
0 12 4 1.950 2.522 0.588 641.593 o
0 12 5 130.566 131.580 2.343 17.432 o
0 12 6 39.749 41.334 1.147 78.257 o
0 12 7 155.793 147.642 2.831 13.166 o
0 12 8 126.536 132.916 2.612 16.377 o
0 12 9 0.151 0.439 0.618 730.983 o
0 12 10 38.099 40.337 1.186 78.400 o
0 12 11 1.275 1.525 0.778 429.912 o
0 12 12 50.890 48.084 1.555 52.463 o
0 12 13 6.751 10.747 2.472 44.187 o
0 12 14 24.709 23.190 3.659 19.584 o
0 12 15 2.652 11.037 3.140 28.419 o
0 12 16 36.991 37.576 6.261 6.961 o
0 13 1 11.018 13.190 0.758 246.266 o
0 13 2 68.939 71.642 1.436 42.700 o
0 13 3 44.912 47.246 1.176 69.613 o
0 13 4 22.089 23.878 0.937 137.255 o
0 13 5 55.221 57.994 1.446 51.076 o
0 13 6 30.753 33.718 1.226 87.485 o
0 13 7 3.376 4.746 0.837 324.548 o
0 13 8 8.702 9.112 0.897 231.100 o
0 13 9 12.270 11.645 0.977 183.740 o
0 13 10 23.872 25.343 1.077 116.072 o
0 13 11 28.781 29.989 1.366 82.547 o
0 13 12 143.045 132.827 5.314 7.136 o
0 13 13 44.519 41.175 3.011 24.706 o
0 13 14 11.614 12.263 3.918 18.046 o
0 13 15 4.388 9.521 3.699 20.590 o
0 14 0 332.588 333.019 7.338 2.856 o
0 14 1 26.941 29.261 0.997 114.119 o
0 14 2 11.116 15.264 0.827 217.990 o
0 14 3 127.664 124.293 2.562 16.867 o
0 14 4 0.363 1.834 0.668 591.293 o
0 14 5 0.488 1.346 0.708 535.158 o
0 14 6 25.034 29.859 1.186 100.338 o
0 14 7 2.155 2.273 0.947 287.189 o
0 14 8 9.989 10.319 1.017 186.799 o
0 14 9 16.612 17.427 1.286 113.610 o
0 14 10 2.451 3.260 1.107 212.345 o
0 14 11 29.440 29.271 1.426 78.501 o
0 14 12 30.216 31.823 3.190 24.188 o
0 14 13 37.010 38.882 3.629 18.752 o
0 15 1 7.013 7.996 0.887 250.297 o
0 15 2 73.380 75.062 1.874 33.653 o
0 15 3 1.567 2.303 0.857 350.232 o
0 15 4 22.560 25.672 1.246 101.819 o
0 15 5 160.046 158.967 3.240 11.404 o
0 15 6 0.054 0.608 0.997 286.335 o
0 15 7 15.636 15.792 1.276 117.944 o
0 15 8 5.445 6.440 1.356 135.692 o
0 15 9 26.016 31.694 1.645 67.782 o
0 15 10 6.744 7.069 1.436 120.000 o
0 15 11 6.149 10.678 1.675 90.391 o
0 15 12 9.616 8.634 4.117 16.526 o
0 16 0 32.047 35.143 2.283 40.618 o
0 16 1 32.603 34.804 1.555 66.784 o
0 16 2 58.872 62.042 2.233 32.577 o
0 16 3 41.732 44.744 2.173 39.641 o
0 16 4 224.641 216.283 4.177 6.884 o
0 16 5 35.072 38.682 1.555 63.868 o
0 16 6 7.465 9.870 1.505 107.529 o
0 16 7 15.405 17.387 1.535 90.218 o
0 16 8 5.474 4.785 1.466 119.743 o
0 16 9 5.184 4.965 1.824 80.449 o
0 16 10 18.217 20.229 1.884 63.330 o
0 16 11 0.059 0.000 2.502 45.953 o
0 17 1 121.337 108.481 3.589 12.918 o
0 17 2 281.512 264.656 6.161 3.973 o
0 17 3 100.369 100.774 3.001 17.332 o
0 17 4 0.072 0.907 1.466 132.987 o
0 17 5 27.779 33.090 2.463 37.340 o
0 17 6 7.897 8.355 2.114 59.148 o
0 17 7 72.192 75.860 2.622 24.253 o
0 17 8 30.413 31.165 2.223 43.224 o
0 17 9 23.668 25.014 3.549 20.704 o
0 18 0 11.991 11.296 2.712 36.210 o
0 18 1 18.315 25.662 2.343 43.656 o
0 18 2 0.311 2.722 2.034 68.705 o
0 18 3 78.678 77.166 3.150 18.756 o
0 18 4 18.017 19.451 2.502 39.791 o
0 18 5 198.253 176.753 4.776 6.832 o
0 18 6 3.982 8.634 3.001 31.032 o
1 0 1 89.293 96.298 1.456 32.632 o
1 0 2 1821.140 1878.540 28.424 0.156 o
1 0 3 3698.910 3801.520 57.804 0.039 o
1 0 4 448.449 481.867 7.218 2.159 o
1 0 5 871.914 885.940 13.290 0.662 o
1 0 6 14.797 14.117 0.389 319.553 o
1 0 7 140.075 142.398 2.263 16.565 o
1 0 8 168.439 166.335 2.612 12.687 o
1 0 9 174.468 173.364 2.742 11.848 o
1 0 10 230.613 224.678 3.509 7.603 o
1 0 11 92.261 89.877 1.555 31.613 o
1 0 12 19.698 21.086 0.668 189.985 o
1 0 13 38.748 37.566 0.897 94.838 o
1 0 14 105.308 104.283 1.844 25.087 o
1 0 15 80.533 82.061 1.575 35.242 o
1 0 16 20.450 21.395 0.917 147.935 o
1 0 17 6.958 9.212 1.047 194.813 o
1 0 18 5.999 7.647 1.316 140.142 o
1 0 19 4.367 4.616 1.456 123.277 o
1 0 20 74.269 71.443 2.801 22.428 o
1 1 0 5687.320 5934.370 88.980 0.016 o
1 1 1 962.083 991.021 14.835 0.541 o
1 1 2 4499.080 4704.160 82.450 0.022 o
1 1 3 18.449 19.062 0.369 257.659 o
1 1 4 459.481 474.798 7.128 2.155 o
1 1 5 239.986 250.559 3.798 6.748 o
1 1 6 917.000 915.720 13.708 0.615 o
1 1 7 14.661 13.888 0.419 314.363 o
1 1 8 99.695 94.114 1.545 29.628 o
1 1 9 375.245 367.753 5.603 3.265 o
1 1 10 247.811 242.165 3.759 6.725 o
1 1 11 376.393 357.893 5.593 3.293 o
1 1 12 36.861 36.539 0.897 98.391 o
1 1 13 8.503 9.102 0.618 353.011 o
1 1 14 41.878 42.441 1.057 79.810 o
1 1 15 187.147 179.834 2.941 10.660 o
1 1 16 98.564 105.450 1.954 25.122 o
1 1 17 206.924 210.112 3.589 8.245 o
1 1 18 112.818 115.768 2.443 19.188 o
1 1 19 21.455 26.480 1.735 67.649 o
1 1 20 3.266 2.642 2.004 69.142 o
1 2 0 35.038 34.027 0.588 123.648 o
1 2 1 517.995 533.949 8.006 1.734 o
1 2 2 2899.100 2998.390 46.369 0.061 o
1 2 3 3639.570 3733.590 64.913 0.035 o
1 2 4 434.540 438.947 6.769 2.399 o
1 2 5 247.958 250.340 3.818 6.574 o
1 2 6 1470.880 1484.050 24.127 0.228 o
1 2 7 52.879 52.899 0.937 69.033 o
1 2 8 144.206 146.286 2.313 15.883 o
1 2 9 61.819 62.391 1.137 54.205 o
1 2 10 138.980 134.382 2.203 17.255 o
1 2 11 106.788 104.742 1.795 25.218 o
1 2 12 145.358 143.843 2.383 15.606 o
1 2 13 262.137 262.074 4.137 5.889 o
1 2 14 19.297 21.235 0.798 170.090 o
1 2 15 141.214 137.911 2.373 16.178 o
1 2 16 56.169 58.273 1.356 52.897 o
1 2 17 28.373 30.487 1.186 95.241 o
1 2 18 44.043 45.941 1.575 55.801 o
1 2 19 4.340 4.586 1.824 81.231 o
1 2 20 98.753 90.525 2.911 18.433 o
1 3 0 148.463 159.516 2.443 14.620 o
1 3 1 2269.950 2475.850 37.028 0.095 o
1 3 2 600.298 612.111 9.172 1.335 o
1 3 3 1439.460 1522.890 22.871 0.240 o
1 3 4 116.020 115.509 1.864 22.594 o
1 3 5 7.917 7.677 0.269 624.686 o
1 3 6 597.494 595.462 8.943 1.380 o
1 3 7 218.094 211.657 3.280 8.437 o
1 3 8 475.485 464.151 7.019 2.144 o
1 3 9 226.573 215.167 3.340 8.068 o
1 3 10 212.636 208.457 3.270 8.654 o
1 3 11 63.876 64.365 1.206 51.019 o
1 3 12 98.110 95.540 1.705 28.291 o
1 3 13 16.270 17.277 0.688 215.288 o
1 3 14 51.801 54.056 1.196 61.282 o
1 3 15 81.465 83.337 1.595 34.561 o
1 3 16 6.197 7.248 0.748 326.672 o
1 3 17 35.024 38.234 1.326 75.080 o
1 3 18 38.655 43.319 1.685 55.379 o
1 3 19 1.968 2.841 1.545 115.305 o
1 3 20 6.349 7.956 2.143 58.341 o
1 4 0 529.877 553.479 8.295 1.638 o
1 4 1 3414.260 3626.770 60.337 0.040 o
1 4 2 1833.090 1925.360 30.667 0.143 o
1 4 3 641.875 649.917 9.730 1.188 o
1 4 4 568.844 579.371 8.684 1.478 o
1 4 5 33.404 33.588 0.658 123.397 o
1 4 6 158.988 160.872 2.522 13.646 o
1 4 7 316.329 310.806 4.716 4.430 o
1 4 8 159.960 153.055 2.413 14.190 o
1 4 9 88.391 85.750 1.715 31.152 o
1 4 10 79.054 77.076 1.366 39.389 o
1 4 11 32.696 31.684 0.768 119.135 o
1 4 12 41.159 41.325 0.907 88.496 o
1 4 13 55.938 56.917 1.137 59.387 o
1 4 14 123.864 122.767 2.104 19.760 o
1 4 15 9.455 10.279 0.688 299.682 o
1 4 16 21.474 22.402 0.887 147.444 o
1 4 17 36.423 39.440 1.665 58.285 o
1 4 18 7.109 8.075 1.356 130.496 o
1 4 19 4.486 5.822 2.134 60.065 o
1 4 20 9.813 16.211 3.220 26.226 o
1 5 0 135.948 140.005 2.233 17.137 o
1 5 1 495.725 516.811 7.786 1.850 o
1 5 2 63.590 61.713 1.067 54.981 o
1 5 3 559.158 559.372 8.424 1.552 o
1 5 4 188.478 190.033 2.941 10.408 o
1 5 5 694.815 688.749 10.339 1.047 o
1 5 6 134.982 135.698 2.183 17.640 o
1 5 7 86.088 85.431 1.485 34.479 o
1 5 8 110.295 104.084 1.745 25.104 o
1 5 9 51.085 51.883 0.987 69.396 o
1 5 10 55.674 55.531 1.057 62.281 o
1 5 11 103.436 103.117 1.765 26.138 o
1 5 12 185.353 180.990 2.891 10.826 o
1 5 13 207.902 195.387 3.320 8.896 o
1 5 14 8.904 10.977 0.598 343.492 o
1 5 15 35.200 36.180 0.967 96.833 o
1 5 16 4.507 6.231 1.087 201.464 o
1 5 17 33.688 37.257 1.994 48.219 o
1 5 18 49.372 55.930 2.572 29.355 o
1 5 19 3.216 5.124 2.393 48.691 o
1 6 0 10.613 10.468 0.389 421.592 o
1 6 1 375.903 382.858 5.792 3.137 o
1 6 2 412.015 425.757 6.450 2.612 o
1 6 3 152.236 154.830 2.443 14.526 o
1 6 4 132.403 135.090 2.193 17.850 o
1 6 5 273.723 271.825 4.177 5.602 o
1 6 6 46.458 48.373 0.937 77.117 o
1 6 7 410.987 392.149 5.932 2.865 o
1 6 8 59.003 58.153 1.097 58.108 o
1 6 9 22.789 23.808 0.608 178.184 o
1 6 10 179.641 174.540 2.762 11.529 o
1 6 11 68.786 69.240 1.266 46.388 o
1 6 12 56.835 57.505 1.366 52.491 o
1 6 13 6.511 7.756 0.768 309.271 o
1 6 14 103.770 105.510 2.233 22.152 o
1 6 15 21.036 22.651 1.406 92.006 o
1 6 16 66.502 64.674 2.134 32.363 o
1 6 17 3.760 3.689 1.585 106.861 o
1 6 18 28.910 29.460 1.924 54.126 o
1 6 19 8.594 6.730 1.914 70.907 o
1 7 0 25.680 24.555 0.638 161.215 o
1 7 1 1104.990 1124.050 16.789 0.422 o
1 7 2 405.665 401.571 6.091 2.814 o
1 7 3 127.318 123.425 2.014 19.859 o
1 7 4 444.459 434.919 6.600 2.413 o
1 7 5 34.733 33.807 0.768 112.757 o
1 7 6 347.748 341.922 5.234 3.717 o
1 7 7 79.423 76.139 1.366 39.422 o
1 7 8 184.225 179.006 2.821 11.080 o
1 7 9 141.930 137.074 2.233 16.760 o
1 7 10 80.374 80.296 1.426 37.605 o
1 7 11 30.630 31.066 1.047 102.090 o
1 7 12 18.659 19.720 0.867 164.087 o
1 7 13 18.905 20.239 0.917 154.524 o
1 7 14 18.949 21.545 1.246 110.638 o
1 7 15 76.101 82.559 2.562 23.999 o
1 7 16 8.728 9.790 1.296 134.949 o
1 7 17 52.626 50.666 1.994 39.995 o
1 7 18 106.856 105.400 4.805 9.192 o
1 7 19 164.093 150.613 7.587 3.982 o
1 8 0 1118.060 1098.100 16.440 0.429 o
1 8 1 604.325 597.925 9.142 1.344 o
1 8 2 559.387 555.992 8.395 1.559 o
1 8 3 90.244 88.770 1.585 31.875 o
1 8 4 180.091 173.772 2.782 11.475 o
1 8 5 196.057 191.050 3.021 9.936 o
1 8 6 199.274 200.013 3.160 9.393 o
1 8 7 16.747 17.916 0.588 232.140 o
1 8 8 69.895 71.832 1.316 44.470 o
1 8 9 111.417 112.369 2.084 21.894 o
1 8 10 31.595 32.900 0.778 119.437 o
1 8 11 29.562 29.331 1.007 108.430 o
1 8 12 35.547 35.133 1.206 82.603 o
1 8 13 10.820 12.632 1.067 167.783 o
1 8 14 136.214 132.318 3.270 12.962 o
1 8 15 31.528 33.189 1.585 66.608 o
1 8 16 135.041 124.751 3.659 11.751 o
1 8 17 9.638 12.163 2.722 36.276 o
1 8 18 30.136 30.916 4.277 14.398 o
1 9 0 62.237 59.808 1.196 53.284 o
1 9 1 215.333 219.862 3.609 7.879 o
1 9 2 320.340 305.911 4.706 4.420 o
1 9 3 376.963 374.623 5.922 3.104 o
1 9 4 91.085 90.346 1.595 31.394 o
1 9 5 52.098 51.364 1.176 62.629 o
1 9 6 27.706 31.833 0.857 122.481 o
1 9 7 215.857 214.359 3.380 8.300 o
1 9 8 158.791 152.756 2.522 13.901 o
1 9 9 6.457 6.809 0.479 521.069 o
1 9 10 24.395 24.695 0.708 157.322 o
1 9 11 151.379 149.307 3.579 10.928 o
1 9 12 27.015 30.178 1.286 89.817 o
1 9 13 62.634 64.684 1.924 36.767 o
1 9 14 56.930 59.788 1.894 39.583 o
1 9 15 157.758 149.167 3.669 10.448 o
1 9 16 12.662 14.406 2.861 32.475 o
1 9 17 58.052 58.363 4.297 12.984 o
1 9 18 41.643 45.941 4.875 10.932 o
1 10 0 0.225 0.628 0.389 1711.080 o
1 10 1 71.586 73.826 1.466 40.854 o
1 10 2 7.951 9.142 0.608 366.819 o
1 10 3 203.999 197.959 3.180 9.236 o
1 10 4 282.823 277.218 4.437 5.213 o
1 10 5 152.378 151.809 2.492 14.436 o
1 10 6 355.520 351.692 5.533 3.479 o
1 10 7 202.523 201.917 3.200 9.182 o
1 10 8 14.491 13.499 0.608 262.464 o
1 10 9 53.587 55.821 1.436 52.675 o
1 10 10 33.834 34.705 1.087 92.129 o
1 10 11 161.391 161.091 3.769 9.870 o
1 10 12 2.776 3.190 0.967 267.625 o
1 10 13 2.458 4.387 1.246 169.067 o
1 10 14 24.504 28.005 1.535 76.592 o
1 10 15 26.826 29.740 2.672 33.190 o
1 10 16 3.334 1.326 2.841 35.096 o
1 10 17 0.708 1.735 2.821 35.933 o
1 11 0 33.817 34.475 0.937 102.223 o
1 11 1 123.535 124.043 2.143 19.501 o
1 11 2 62.991 64.275 1.336 48.624 o
1 11 3 26.617 30.886 0.987 114.085 o
1 11 4 3.814 4.157 0.588 536.690 o
1 11 5 10.515 10.558 0.668 294.957 o
1 11 6 248.612 239.802 4.058 6.383 o
1 11 7 67.629 66.468 1.476 43.390 o
1 11 8 0.727 1.485 0.518 912.611 o
1 11 9 28.591 28.852 0.897 120.215 o
1 11 10 37.469 38.373 1.097 84.846 o
1 11 11 65.186 68.821 1.954 35.089 o
1 11 12 108.006 108.580 2.871 17.274 o
1 11 13 95.743 93.905 2.692 20.132 o
1 11 14 44.284 49.221 3.639 17.979 o
1 11 15 34.498 35.871 2.881 27.945 o
1 11 16 8.861 7.766 2.931 31.933 o
1 12 0 18.358 20.298 0.758 182.696 o
1 12 1 32.159 30.288 0.867 113.982 o
1 12 2 92.508 95.909 1.854 27.834 o
1 12 3 310.908 303.827 4.736 4.509 o
1 12 4 48.444 53.238 1.206 63.547 o
1 12 5 3.192 4.875 0.658 468.332 o
1 12 6 47.681 47.187 1.236 65.217 o
1 12 7 35.024 33.917 1.087 91.096 o
1 12 8 14.948 14.895 0.827 197.923 o
1 12 9 20.127 19.880 0.897 154.158 o
1 12 10 19.182 20.268 0.927 152.097 o
1 12 11 27.205 28.503 1.485 77.165 o
1 12 12 10.992 9.671 1.356 121.489 o
1 12 13 34.039 38.214 1.765 55.948 o
1 12 14 6.694 6.161 3.699 20.558 o
1 12 15 1.796 3.210 2.702 38.853 o
1 12 16 29.649 20.288 5.942 7.830 o
1 13 0 77.156 76.827 1.515 37.796 o
1 13 1 41.202 40.337 1.087 80.195 o
1 13 2 156.366 162.447 2.931 12.431 o
1 13 3 19.448 18.623 0.788 176.425 o
1 13 4 160.842 156.485 3.290 11.277 o
1 13 5 35.120 38.533 1.236 79.624 o
1 13 6 80.122 81.393 1.994 29.934 o
1 13 7 0.417 0.578 0.638 670.234 o
1 13 8 33.498 34.814 1.127 89.948 o
1 13 9 14.421 16.729 0.957 169.303 o
1 13 10 112.920 110.215 2.373 19.896 o
1 13 11 7.057 6.022 1.286 145.049 o
1 13 12 27.285 27.387 1.795 60.934 o
1 13 13 2.037 3.928 1.595 107.694 o
1 13 14 21.631 26.689 3.848 17.916 o
1 13 15 9.976 25.592 7.597 4.921 o
1 14 0 18.008 18.424 0.917 160.527 o
1 14 1 24.724 25.343 0.937 128.874 o
1 14 2 4.140 4.058 0.718 402.727 o
1 14 3 137.522 132.159 2.702 15.219 o
1 14 4 65.254 65.890 1.605 41.822 o
1 14 5 4.620 6.580 0.867 285.052 o
1 14 6 4.092 4.237 0.818 331.172 o
1 14 7 9.072 10.727 1.007 192.457 o
1 14 8 33.480 34.784 1.386 74.766 o
1 14 9 32.100 33.658 1.276 82.894 o
1 14 10 25.894 25.203 1.386 86.677 o
1 14 11 18.792 23.010 1.934 59.819 o
1 14 12 14.676 13.509 2.064 57.651 o
1 14 13 77.457 72.041 4.008 13.542 o
1 15 0 6.534 7.338 1.027 207.154 o
1 15 1 12.585 14.117 0.997 173.169 o
1 15 2 30.212 31.425 1.346 81.661 o
1 15 3 21.029 23.180 1.206 109.952 o
1 15 4 17.008 19.282 1.196 121.904 o
1 15 5 167.215 162.068 3.240 11.051 o
1 15 6 74.521 80.316 2.143 29.193 o
1 15 7 13.500 17.028 1.366 109.822 o
1 15 8 17.356 20.268 1.316 106.843 o
1 15 9 35.444 39.759 1.795 53.807 o
1 15 10 100.587 98.621 2.502 20.850 o
1 15 11 3.889 5.443 2.393 48.465 o
1 15 12 9.988 8.753 2.163 55.788 o
1 16 0 6.735 4.506 1.595 101.414 o
1 16 1 69.328 70.526 2.353 28.203 o
1 16 2 71.842 76.458 2.433 26.388 o
1 16 3 44.577 45.033 1.755 49.974 o
1 16 4 21.168 24.306 1.605 76.411 o
1 16 5 31.038 33.648 1.615 65.332 o
1 16 6 85.001 87.006 2.333 24.889 o
1 16 7 23.836 29.062 1.695 67.447 o
1 16 8 75.785 75.880 2.403 26.213 o
1 16 9 54.209 52.939 2.343 32.524 o
1 16 10 22.432 23.160 2.024 54.165 o
1 16 11 20.930 7.597 4.835 11.876 o
1 17 0 26.402 30.178 2.014 51.578 o
1 17 1 18.222 21.923 1.725 71.917 o
1 17 2 10.413 9.950 1.795 77.052 o
1 17 3 12.434 15.523 1.874 68.511 o
1 17 4 24.250 25.881 2.044 52.108 o
1 17 5 39.909 41.444 2.243 38.868 o
1 17 6 11.710 14.616 2.034 60.194 o
1 17 7 13.850 15.024 1.755 75.546 o
1 17 8 1.716 1.974 1.944 74.461 o
1 17 9 8.184 6.341 4.556 13.620 o
1 18 0 2.151 3.190 1.795 86.171 o
1 18 1 2.392 0.618 1.814 85.198 o
1 18 2 29.116 29.730 2.293 41.788 o
1 18 3 6.536 7.069 2.233 54.129 o
1 18 4 38.867 36.599 2.632 31.490 o
1 18 5 8.370 8.066 2.592 40.372 o
1 18 6 15.617 21.704 3.609 20.637 o
2 0 0 3247.280 3348.550 70.875 0.035 o
2 0 1 7910.160 8072.540 125.748 0.008 o
2 0 2 817.168 888.522 13.310 0.692 o
2 0 3 1.255 1.824 0.179 2844.400 o
2 0 4 31.310 29.381 0.548 142.683 o
2 0 5 620.383 627.993 9.441 1.263 o
2 0 6 843.265 856.529 12.841 0.707 o
2 0 7 569.925 572.103 8.604 1.493 o
2 0 8 1.373 1.226 0.239 2390.110 o
2 0 9 6.436 7.617 0.439 544.224 o
2 0 10 121.204 122.498 2.034 20.470 o
2 0 11 658.760 647.394 10.418 1.106 o
2 0 12 121.077 122.000 2.054 20.394 o
2 0 13 6.920 7.707 0.628 384.279 o
2 0 14 0.065 2.562 0.578 763.380 o
2 0 15 30.067 29.480 0.937 113.159 o
2 0 16 256.537 253.750 4.088 6.097 o
2 0 17 169.852 169.834 2.991 11.463 o
2 0 18 2.190 2.702 1.067 230.037 o
2 0 19 28.647 30.866 1.725 62.450 o
2 0 20 6.225 5.723 1.854 77.051 o
2 1 0 283.249 307.347 4.686 4.826 o
2 1 1 1628.530 1688.770 25.233 0.194 o
2 1 2 813.410 875.741 13.250 0.700 o
2 1 3 5771.780 6048.100 93.436 0.015 o
2 1 4 260.612 263.450 4.008 6.033 o
2 1 5 844.382 852.183 12.791 0.709 o
2 1 6 139.053 135.359 2.143 17.478 o
2 1 7 243.082 233.591 3.858 6.780 o
2 1 8 1213.250 1192.260 17.836 0.367 o
2 1 9 80.102 76.936 1.346 39.359 o
2 1 10 113.510 111.940 1.884 23.037 o
2 1 11 31.024 30.477 0.768 124.215 o
2 1 12 4.959 5.503 0.489 588.084 o
2 1 13 295.354 293.060 4.566 4.859 o
2 1 14 22.397 23.269 0.778 157.829 o
2 1 15 86.659 87.215 1.665 31.956 o
2 1 16 6.612 10.309 0.867 252.273 o
2 1 17 4.910 5.384 0.877 283.070 o
2 1 18 101.377 102.269 2.323 21.938 o
2 1 19 32.986 33.917 1.735 58.770 o
2 1 20 20.471 21.973 2.213 47.852 o
2 2 0 1100.290 1175.320 17.497 0.402 o
2 2 1 80.327 85.201 1.336 38.095 o
2 2 2 1125.560 1192.160 17.806 0.388 o
2 2 3 502.005 542.014 9.382 1.538 o
2 2 4 933.702 980.792 17.198 0.484 o
2 2 5 571.056 564.227 9.840 1.340 o
2 2 6 1361.250 1338.540 20.009 0.294 o
2 2 7 354.370 346.618 5.254 3.639 o
2 2 8 105.743 102.230 1.675 26.565 o
2 2 9 240.512 232.554 3.619 7.144 o
2 2 10 45.795 46.140 0.897 80.580 o
2 2 11 22.983 21.545 0.638 178.219 o
2 2 12 305.460 291.654 4.496 4.801 o
2 2 13 59.059 57.515 1.127 57.500 o
2 2 14 64.540 62.969 1.296 49.082 o
2 2 15 21.376 22.203 0.857 152.123 o
2 2 16 20.803 22.851 0.977 136.952 o
2 2 17 77.156 80.396 1.795 33.285 o
2 2 18 18.403 20.996 1.406 96.179 o
2 2 19 8.305 11.675 1.495 106.303 o
2 2 20 9.809 8.554 2.024 63.049 o
2 3 0 48.124 53.677 0.897 74.294 o
2 3 1 939.724 990.154 14.805 0.551 o
2 3 2 1277.780 1279.990 19.142 0.324 o
2 3 3 28.409 29.092 0.558 151.627 o
2 3 4 1150.390 1189.090 20.568 0.335 o
2 3 5 17.668 17.696 0.618 220.236 o
2 3 6 433.986 434.202 7.587 2.194 o
2 3 7 227.201 228.257 4.098 6.830 o
2 3 8 772.418 735.906 11.027 0.899 o
2 3 9 362.899 350.396 5.364 3.511 o
2 3 10 79.485 82.789 1.426 37.497 o
2 3 11 64.723 62.620 1.156 52.120 o
2 3 12 72.225 70.037 1.316 43.904 o
2 3 13 56.121 56.289 1.147 59.193 o
2 3 14 100.588 98.142 1.795 26.783 o
2 3 15 42.235 44.734 1.097 76.473 o
2 3 16 27.497 28.902 0.987 114.298 o
2 3 17 53.332 54.943 1.565 49.479 o
2 3 18 33.219 35.642 1.436 71.997 o
2 3 19 73.111 71.662 2.562 25.054 o
2 3 20 35.962 35.363 3.280 22.467 o
2 4 0 812.649 844.177 12.572 0.742 o
2 4 1 857.511 884.455 13.200 0.675 o
2 4 2 86.458 92.240 1.495 33.390 o
2 4 3 1651.280 1638.120 24.386 0.200 o
2 4 4 120.546 122.398 1.994 20.788 o
2 4 5 165.404 172.476 3.121 11.241 o
2 4 6 2.265 1.376 0.259 1782.540 o
2 4 7 643.689 655.300 11.734 1.005 o
2 4 8 203.510 203.652 3.739 8.158 o
2 4 9 88.387 86.477 1.795 30.162 o
2 4 10 69.450 70.675 1.545 40.716 o
2 4 11 39.988 39.769 0.827 95.216 o
2 4 12 93.878 91.841 1.585 30.716 o
2 4 13 3.844 3.938 0.459 723.206 o
2 4 14 35.356 35.004 0.877 103.255 o
2 4 15 29.374 29.211 0.947 113.898 o
2 4 16 23.585 25.792 1.356 91.195 o
2 4 17 34.926 38.673 1.834 52.852 o
2 4 18 34.541 40.926 2.243 40.277 o
2 4 19 35.325 36.619 2.502 34.618 o
2 4 20 6.243 10.059 3.958 17.948 o
2 5 0 56.895 58.323 1.017 61.543 o
2 5 1 353.057 362.828 5.493 3.476 o
2 5 2 322.407 323.588 4.905 4.191 o
2 5 3 212.551 212.924 3.290 8.559 o
2 5 4 160.948 170.253 2.702 12.711 o
2 5 5 468.912 460.193 6.939 2.191 o
2 5 6 118.297 120.006 2.333 19.127 o
2 5 7 166.881 167.252 3.111 11.316 o
2 5 8 117.822 116.397 2.273 19.715 o
2 5 9 0.903 1.545 0.429 1214.370 o
2 5 10 57.047 58.991 1.376 51.754 o
2 5 11 77.537 75.890 1.655 35.744 o
2 5 12 168.410 167.073 3.170 11.093 o
2 5 13 5.690 4.576 0.638 431.627 o
2 5 14 21.854 22.342 1.037 127.710 o
2 5 15 69.624 68.851 1.924 34.508 o
2 5 16 84.154 86.318 2.313 25.257 o
2 5 17 18.047 21.864 1.665 75.913 o
2 5 18 45.835 48.074 2.363 34.270 o
2 5 19 23.049 25.084 2.502 38.156 o
2 6 0 32.169 31.026 0.678 127.983 o
2 6 1 220.824 221.607 3.440 7.982 o
2 6 2 509.742 496.612 7.507 1.891 o
2 6 3 18.355 19.780 0.538 224.675 o
2 6 4 472.083 478.467 7.208 2.090 o
2 6 5 703.147 673.585 10.169 1.060 o
2 6 6 69.573 70.386 1.346 44.339 o
2 6 7 131.170 133.445 2.562 16.251 o
2 6 8 310.407 305.213 5.663 3.916 o
2 6 9 76.901 76.707 1.805 33.640 o
2 6 10 111.559 110.375 2.193 21.238 o
2 6 11 206.010 197.141 3.689 8.264 o
2 6 12 37.998 36.898 1.077 86.189 o
2 6 13 62.074 63.996 1.535 44.739 o
2 6 14 32.768 32.930 1.246 84.404 o
2 6 15 15.718 15.074 1.256 120.961 o
2 6 16 81.672 81.513 2.453 24.487 o
2 6 17 114.071 119.278 3.410 13.782 o
2 6 18 40.839 42.840 2.293 37.343 o
2 6 19 6.886 6.670 2.373 48.249 o
2 7 0 113.281 117.563 1.934 22.354 o
2 7 1 96.626 93.476 1.575 30.051 o
2 7 2 57.127 54.734 1.037 62.097 o
2 7 3 11.661 12.422 0.508 333.705 o
2 7 4 226.008 226.851 3.499 7.701 o
2 7 5 341.421 338.811 5.184 3.804 o
2 7 6 68.510 70.566 1.256 46.410 o
2 7 7 205.672 195.098 3.061 9.454 o
2 7 8 3.495 4.736 0.718 408.518 o
2 7 9 138.624 138.569 2.702 14.936 o
2 7 10 17.765 18.913 0.798 181.261 o
2 7 11 27.566 27.038 0.947 119.685 o
2 7 12 23.250 25.323 0.977 127.963 o
2 7 13 50.781 52.172 1.565 51.258 o
2 7 14 142.222 135.648 3.350 12.315 o
2 7 15 54.795 59.410 2.263 33.153 o
2 7 16 10.779 11.336 1.495 103.194 o
2 7 17 30.966 35.831 2.193 43.268 o
2 7 18 38.459 40.547 2.413 35.508 o
2 7 19 1.981 13.728 5.593 9.117 o
2 8 0 415.052 414.302 6.301 2.670 o
2 8 1 107.106 111.920 1.894 23.862 o
2 8 2 223.292 219.563 3.450 7.930 o
2 8 3 106.783 107.085 1.814 24.879 o
2 8 4 749.124 723.713 10.977 0.928 o
2 8 5 32.184 31.813 0.758 120.872 o
2 8 6 43.208 43.897 0.917 83.943 o
2 8 7 64.041 64.215 1.326 48.378 o
2 8 8 75.018 73.766 1.585 37.815 o
2 8 9 73.119 70.436 1.585 38.892 o
2 8 10 250.332 238.556 4.397 5.985 o
2 8 11 159.488 150.742 2.921 12.598 o
2 8 12 26.888 27.247 1.087 108.012 o
2 8 13 41.986 41.454 1.545 59.233 o
2 8 14 94.720 94.144 2.572 21.153 o
2 8 15 23.588 26.001 1.625 72.629 o
2 8 16 58.540 60.197 2.343 31.051 o
2 8 17 8.704 9.750 1.805 77.629 o
2 8 18 21.935 24.406 2.283 44.726 o
2 9 0 21.950 22.611 0.688 173.271 o
2 9 1 36.743 35.422 0.877 100.663 o
2 9 2 13.957 15.174 0.618 256.977 o
2 9 3 109.422 109.368 1.854 24.009 o
2 9 4 141.527 141.939 2.353 16.086 o
2 9 5 103.526 105.131 1.834 25.381 o
2 9 6 11.956 13.040 0.528 318.036 o
2 9 7 97.024 97.534 1.715 28.214 o
2 9 8 120.094 112.249 1.984 21.506 o
2 9 9 429.447 414.123 7.318 2.315 o
2 9 10 57.386 54.066 1.416 51.765 o
2 9 11 32.772 32.162 1.745 58.929 o
2 9 12 213.895 211.189 4.815 6.251 o
2 9 13 4.799 5.473 1.147 184.582 o
2 9 14 35.901 37.965 1.795 54.008 o
2 9 15 55.877 58.273 2.104 35.922 o
2 9 16 13.058 12.263 1.914 66.695 o
2 9 17 58.726 54.853 2.383 30.866 o
2 9 18 55.596 54.305 5.723 7.948 o
2 10 0 101.121 103.496 1.884 25.473 o
2 10 1 20.812 22.003 0.688 179.455 o
2 10 2 12.923 12.592 0.598 284.818 o
2 10 3 42.956 42.930 0.977 82.071 o
2 10 4 18.635 20.129 0.708 190.633 o
2 10 5 66.039 62.819 1.256 49.270 o
2 10 6 22.621 24.466 0.758 157.620 o
2 10 7 86.457 83.716 1.515 34.239 o
2 10 8 14.983 15.523 0.628 244.536 o
2 10 9 43.941 41.813 1.426 62.499 o
2 10 10 11.246 12.801 1.117 156.203 o
2 10 11 46.556 46.798 1.685 50.863 o
2 10 12 137.973 138.918 3.459 12.043 o
2 10 13 49.546 51.414 1.824 44.888 o
2 10 14 12.500 12.671 1.585 91.330 o
2 10 15 21.117 22.093 1.625 76.040 o
2 10 16 31.673 34.216 2.153 44.456 o
2 10 17 33.632 39.400 4.117 15.155 o
2 11 0 36.463 36.579 0.987 93.533 o
2 11 1 216.448 217.171 3.499 8.057 o
2 11 2 7.266 7.577 0.618 385.718 o
2 11 3 9.374 10.498 0.648 316.927 o
2 11 4 31.443 35.353 0.967 103.263 o
2 11 5 85.174 85.321 1.705 32.031 o
2 11 6 13.588 14.655 0.668 247.910 o
2 11 7 200.225 199.345 3.669 8.421 o
2 11 8 228.899 217.888 3.968 7.073 o
2 11 9 24.640 23.339 0.758 152.694 o
2 11 10 275.953 265.843 5.962 4.149 o
2 11 11 29.095 31.315 1.376 80.946 o
2 11 12 15.408 17.008 1.575 87.026 o
2 11 13 43.267 45.143 2.014 43.115 o
2 11 14 18.067 21.874 1.904 61.946 o
2 11 15 17.693 16.909 1.834 67.317 o
2 11 16 3.984 3.978 2.792 36.046 o
2 12 0 105.670 104.343 1.904 24.547 o
2 12 1 216.925 216.393 3.569 7.945 o
2 12 2 40.361 42.002 1.057 81.663 o
2 12 3 92.352 93.805 1.765 28.969 o
2 12 4 124.013 127.264 2.223 18.848 o
2 12 5 11.410 13.180 0.688 266.061 o
2 12 6 382.774 368.980 6.740 2.778 o
2 12 7 160.176 162.327 3.091 11.768 o
2 12 8 6.220 6.201 0.648 397.024 o
2 12 9 11.195 11.675 0.798 237.888 o
2 12 10 24.333 25.064 1.286 96.345 o
2 12 11 11.230 11.555 1.376 116.731 o
2 12 12 12.936 14.665 1.615 87.235 o
2 12 13 70.159 71.104 2.463 26.654 o
2 12 14 0.253 2.183 1.775 90.180 o
2 12 15 6.830 6.740 1.775 82.615 o
2 13 0 80.246 79.618 1.535 36.205 o
2 13 1 45.509 47.217 1.127 71.098 o
2 13 2 51.675 53.537 1.226 60.602 o
2 13 3 118.961 119.218 2.173 20.058 o
2 13 4 114.464 114.462 2.492 18.788 o
2 13 5 3.783 4.885 0.688 426.721 o
2 13 6 2.375 2.612 0.678 498.440 o
2 13 7 13.852 16.360 0.837 197.497 o
2 13 8 93.448 94.672 2.034 26.024 o
2 13 9 6.921 9.302 0.877 249.929 o
2 13 10 76.338 75.521 2.363 26.619 o
2 13 11 120.079 120.474 3.310 13.895 o
2 13 12 113.041 111.860 3.300 14.540 o
2 13 13 22.419 23.429 2.114 50.585 o
2 13 14 8.985 5.005 1.954 68.576 o
2 14 0 4.588 5.045 0.718 385.847 o
2 14 1 40.431 42.561 1.127 77.931 o
2 14 2 47.652 50.566 1.346 60.228 o
2 14 3 28.041 30.856 1.147 98.478 o
2 14 4 126.730 129.876 2.742 15.847 o
2 14 5 35.734 36.848 1.286 77.160 o
2 14 6 91.950 90.445 2.094 26.007 o
2 14 7 196.720 190.452 3.669 8.633 o
2 14 8 32.998 35.492 1.346 77.060 o
2 14 9 0.773 1.047 1.037 257.884 o
2 14 10 38.495 41.873 2.064 43.767 o
2 14 11 3.665 5.753 1.805 82.998 o
2 14 12 23.495 28.982 2.233 45.210 o
2 14 13 46.161 45.143 2.492 32.080 o
2 15 0 49.353 52.371 1.565 51.880 o
2 15 1 95.019 100.146 2.453 21.758 o
2 15 2 13.040 14.785 1.206 133.733 o
2 15 3 12.887 14.586 1.077 155.826 o
2 15 4 161.783 161.390 3.290 11.141 o
2 15 5 45.329 47.575 1.525 56.373 o
2 15 6 4.543 3.579 0.897 284.994 o
2 15 7 45.315 48.164 1.665 51.723 o
2 15 8 23.073 24.396 1.466 84.245 o
2 15 9 13.805 15.403 1.396 107.212 o
2 15 10 3.763 4.307 1.854 79.301 o
2 15 11 0.861 5.414 2.153 60.579 o
2 15 12 18.337 24.386 2.712 34.130 o
2 16 0 108.296 111.182 3.170 15.488 o
2 16 1 83.546 90.914 2.851 20.151 o
2 16 2 52.284 55.850 1.854 42.483 o
2 16 3 20.233 22.811 1.575 79.843 o
2 16 4 14.961 19.770 1.785 71.140 o
2 16 5 167.664 163.344 3.689 9.838 o
2 16 6 30.173 31.524 1.785 58.760 o
2 16 7 3.619 5.812 1.605 103.256 o
2 16 8 31.765 37.087 1.934 50.987 o
2 16 9 18.115 19.371 1.775 69.807 o
2 16 10 7.486 15.393 2.343 47.997 o
2 17 0 40.914 40.467 2.114 41.929 o
2 17 1 44.199 45.961 2.213 37.955 o
2 17 2 34.871 36.569 2.273 39.988 o
2 17 3 47.625 47.875 2.163 37.974 o
2 17 4 6.488 9.760 1.735 85.053 o
2 17 5 37.067 38.832 1.954 47.971 o
2 17 6 62.647 61.374 2.592 26.763 o
2 17 7 9.697 9.720 1.884 71.311 o
2 17 8 84.309 73.507 2.851 20.880 o
2 18 0 151.076 148.230 4.267 9.091 o
2 18 1 24.767 23.748 2.403 40.556 o
2 18 2 30.231 27.437 2.213 44.098 o
2 18 3 15.595 15.672 2.173 52.033 o
2 18 4 167.650 153.713 4.576 7.965 o
2 18 5 5.741 6.500 2.562 41.967 o
2 18 6 27.664 24.775 6.201 7.211 o
3 0 1 195.685 206.423 3.130 9.464 o
3 0 2 160.161 173.074 2.652 12.829 o
3 0 3 1444.300 1506.500 22.532 0.244 o
3 0 4 36.025 37.287 0.658 113.663 o
3 0 5 267.596 263.679 4.038 5.889 o
3 0 6 1379.030 1397.420 20.827 0.277 o
3 0 7 374.129 377.683 5.743 3.184 o
3 0 8 71.577 72.679 1.256 44.685 o
3 0 9 110.795 108.381 1.944 23.225 o
3 0 10 30.324 30.089 0.758 127.161 o
3 0 11 0.354 0.658 0.449 1291.330 o
3 0 12 6.136 7.019 0.518 492.192 o
3 0 13 10.608 11.515 0.638 300.721 o
3 0 14 461.459 443.912 6.779 2.285 o
3 0 15 1.393 1.585 0.618 637.298 o
3 0 16 87.274 91.333 1.824 29.563 o
3 0 17 16.404 18.683 1.097 137.185 o
3 0 18 4.854 6.550 1.296 148.021 o
3 0 19 0.703 3.180 1.625 106.064 o
3 0 20 13.526 17.487 2.223 50.431 o
3 1 0 698.549 728.737 10.837 0.984 o
3 1 1 558.729 578.793 8.634 1.504 o
3 1 2 23.288 22.302 0.439 201.596 o
3 1 3 534.017 550.847 8.803 1.555 o
3 1 4 391.144 401.391 6.341 2.802 o
3 1 5 1231.370 1214.540 18.195 0.354 o
3 1 6 604.591 616.588 9.262 1.315 o
3 1 7 149.040 147.392 2.323 15.446 o
3 1 8 263.504 258.226 3.968 6.069 o
3 1 9 50.387 48.762 0.957 72.404 o
3 1 10 45.333 42.591 0.867 84.391 o
3 1 11 46.189 44.335 0.927 79.913 o
3 1 12 369.713 356.597 5.463 3.397 o
3 1 13 66.805 64.464 1.256 48.529 o
3 1 14 131.739 133.056 2.243 17.758 o
3 1 15 60.104 62.630 1.366 49.655 o
3 1 16 159.412 162.995 2.861 12.485 o
3 1 17 45.862 49.769 1.406 59.529 o
3 1 18 1.347 2.413 1.196 190.284 o
3 1 19 42.638 45.043 1.924 45.760 o
3 1 20 14.670 13.519 2.134 54.457 o
3 2 0 1914.080 2004.270 29.949 0.140 o
3 2 1 723.820 758.228 11.336 0.912 o
3 2 2 225.865 227.529 3.459 7.753 o
3 2 3 1002.520 1017.600 17.028 0.462 o
3 2 4 201.346 206.782 3.679 8.277 o
3 2 5 320.063 335.362 5.912 3.593 o
3 2 6 310.951 307.576 5.822 3.807 o
3 2 7 224.397 218.925 3.370 8.031 o
3 2 8 73.021 74.982 1.346 42.156 o
3 2 9 820.014 833.011 12.482 0.745 o
3 2 10 305.678 300.348 4.616 4.665 o
3 2 11 136.517 134.502 2.223 17.370 o
3 2 12 93.098 91.004 1.605 30.768 o
3 2 13 8.240 7.617 0.548 411.741 o
3 2 14 7.670 8.385 0.628 365.984 o
3 2 15 48.653 48.563 1.127 67.937 o
3 2 16 26.279 29.431 1.047 110.709 o
3 2 17 33.266 36.828 1.346 76.212 o
3 2 18 16.894 16.779 1.246 118.403 o
3 2 19 75.197 74.444 2.193 28.956 o
3 2 20 3.000 3.240 2.602 41.600 o
3 3 0 655.229 668.889 10.000 1.134 o
3 3 1 401.050 407.363 6.121 2.813 o
3 3 2 465.831 475.666 7.118 2.134 o
3 3 3 630.689 648.760 9.720 1.205 o
3 3 4 160.696 165.049 2.981 12.010 o
3 3 5 50.706 50.038 1.087 67.118 o
3 3 6 133.115 131.760 2.492 16.496 o
3 3 7 399.532 381.771 6.700 2.686 o
3 3 8 18.403 18.903 0.688 198.589 o
3 3 9 281.979 274.816 4.935 4.829 o
3 3 10 187.554 183.932 3.430 9.480 o
3 3 11 30.491 29.371 0.718 131.044 o
3 3 12 21.920 21.824 0.618 185.319 o
3 3 13 54.811 53.667 1.117 61.796 o
3 3 14 20.084 19.202 0.688 189.318 o
3 3 15 10.540 12.223 0.648 293.657 o
3 3 16 46.048 46.947 1.356 62.068 o
3 3 17 38.169 44.515 1.944 46.852 o
3 3 18 33.248 42.730 2.094 44.418 o
3 3 19 5.521 6.630 2.014 66.257 o
3 3 20 63.495 63.298 4.566 11.521 o
3 4 0 3474.590 3452.960 51.623 0.046 o
3 4 1 38.751 41.783 0.778 98.161 o
3 4 2 609.178 621.104 9.312 1.299 o
3 4 3 241.540 243.222 3.719 6.887 o
3 4 4 176.118 177.491 3.200 10.512 o
3 4 5 106.205 104.652 1.974 23.896 o
3 4 6 55.141 54.744 1.196 58.892 o
3 4 7 554.500 553.868 9.681 1.394 o
3 4 8 322.156 316.140 5.643 3.794 o
3 4 9 149.986 145.239 2.722 13.949 o
3 4 10 330.352 318.254 5.942 3.565 o
3 4 11 85.930 82.878 1.765 31.409 o
3 4 12 79.640 75.630 1.665 35.078 o
3 4 13 50.574 47.436 1.236 63.070 o
3 4 14 3.707 3.400 0.688 444.530 o
3 4 15 48.168 50.975 1.525 54.000 o
3 4 16 44.391 45.831 1.805 48.397 o
3 4 17 36.254 40.178 1.775 54.057 o
3 4 18 9.830 13.389 2.104 57.789 o
3 4 19 1.179 2.413 2.094 64.549 o
3 4 20 26.017 24.256 8.624 3.800 o
3 5 0 2.218 2.383 0.299 1449.900 o
3 5 1 196.996 200.222 3.101 9.582 o
3 5 2 842.356 843.668 13.011 0.703 o
3 5 3 1.957 2.273 0.249 1788.500 o
3 5 4 52.134 50.497 0.927 71.047 o
3 5 5 794.363 811.337 14.027 0.694 o
3 5 6 825.030 821.556 14.207 0.666 o
3 5 7 105.948 103.127 2.054 23.412 o
3 5 8 391.765 374.782 6.650 2.755 o
3 5 9 176.761 174.301 3.410 10.039 o
3 5 10 158.529 157.133 2.981 12.298 o
3 5 11 2.875 2.582 0.578 615.026 o
3 5 12 69.332 68.163 1.575 40.635 o
3 5 13 47.804 48.134 1.326 61.596 o
3 5 14 135.937 134.183 2.722 15.170 o
3 5 15 3.211 4.716 0.967 258.194 o
3 5 16 61.922 61.204 1.954 36.856 o
3 5 17 31.899 37.725 2.253 41.113 o
3 5 18 23.292 27.756 2.403 40.433 o
3 5 19 98.125 97.723 3.759 13.407 o
3 6 0 70.656 72.081 1.256 45.185 o
3 6 1 368.126 364.513 5.563 3.338 o
3 6 2 399.836 410.324 6.191 2.788 o
3 6 3 184.514 187.012 2.931 10.645 o
3 6 4 232.384 230.022 3.539 7.458 o
3 6 5 478.580 467.580 7.059 2.119 o
3 6 6 246.337 242.125 4.367 6.052 o
3 6 7 4.546 4.815 0.588 503.662 o
3 6 8 17.871 17.676 0.748 193.006 o
3 6 9 193.602 183.762 3.420 9.314 o
3 6 10 31.586 31.454 0.997 104.012 o
3 6 11 61.406 58.532 1.456 47.898 o
3 6 12 99.186 94.284 1.984 25.622 o
3 6 13 133.192 126.187 2.502 16.658 o
3 6 14 58.286 60.008 1.735 42.508 o
3 6 15 75.466 77.295 2.403 26.157 o
3 6 16 4.108 5.453 1.545 110.304 o
3 6 17 0.093 2.273 1.525 121.673 o
3 6 18 3.406 4.716 2.223 56.122 o
3 6 19 4.388 3.489 2.582 41.925 o
3 7 0 93.945 93.775 1.595 30.389 o
3 7 1 30.106 31.136 0.758 126.427 o
3 7 2 304.711 304.615 4.666 4.618 o
3 7 3 178.313 177.651 2.801 11.417 o
3 7 4 85.859 81.742 1.495 34.906 o
3 7 5 309.561 300.228 4.606 4.630 o
3 7 6 163.374 157.163 2.552 13.402 o
3 7 7 331.690 320.327 5.723 3.664 o
3 7 8 164.453 162.566 3.121 11.490 o
3 7 9 131.691 129.686 2.572 16.305 o
3 7 10 0.368 0.668 0.459 1237.770 o
3 7 11 35.249 32.292 1.007 97.026 o
3 7 12 120.630 113.386 2.433 18.631 o
3 7 13 178.061 172.068 3.599 9.589 o
3 7 14 0.628 0.100 1.087 239.400 o
3 7 15 250.080 248.366 5.792 4.576 o
3 7 16 4.615 7.557 1.834 79.103 o
3 7 17 58.051 60.377 2.512 28.580 o
3 7 18 29.940 32.312 2.413 38.166 o
3 7 19 7.145 14.955 8.724 3.758 o
3 8 0 137.206 137.473 2.413 16.328 o
3 8 1 338.948 332.919 5.114 3.886 o
3 8 2 254.545 253.700 4.108 6.109 o
3 8 3 55.006 56.169 1.087 61.670 o
3 8 4 58.405 57.585 1.097 58.666 o
3 8 5 548.788 532.324 8.215 1.632 o
3 8 6 1.238 2.263 0.339 1511.920 o
3 8 7 217.950 217.051 4.008 7.249 o
3 8 8 78.671 81.682 1.785 32.917 o
3 8 9 29.734 30.258 1.007 107.332 o
3 8 10 26.209 26.330 1.027 115.542 o
3 8 11 133.022 132.677 2.861 14.796 o
3 8 12 25.177 25.273 1.137 108.043 o
3 8 13 67.413 66.079 2.114 32.340 o
3 8 14 8.144 11.535 1.216 148.167 o
3 8 15 56.251 57.685 2.114 35.716 o
3 8 16 20.946 28.254 2.114 50.251 o
3 8 17 47.424 51.783 2.572 29.975 o
3 8 18 4.555 7.886 2.343 49.918 o
3 9 0 135.141 131.212 2.193 17.778 o
3 9 1 61.084 57.964 1.166 55.158 o
3 9 2 172.300 170.413 2.752 11.994 o
3 9 3 250.235 237.589 3.749 6.734 o
3 9 4 57.581 57.206 1.166 57.449 o
3 9 5 119.967 119.577 2.094 20.413 o
3 9 6 370.085 350.685 5.543 3.379 o
3 9 7 89.682 89.578 1.735 30.246 o
3 9 8 122.148 119.886 2.443 18.145 o
3 9 9 2.281 2.064 0.588 636.946 o
3 9 10 54.117 54.824 1.595 48.380 o
3 9 11 86.211 79.738 2.463 23.921 o
3 9 12 73.683 74.175 2.094 30.572 o
3 9 13 129.568 125.439 3.200 13.747 o
3 9 14 9.985 11.764 1.725 82.075 o
3 9 15 2.859 4.068 1.505 118.761 o
3 9 16 62.265 63.348 2.502 27.861 o
3 9 17 19.241 22.861 2.472 39.984 o
3 10 0 67.256 69.489 1.356 45.259 o
3 10 1 34.878 35.203 0.997 96.108 o
3 10 2 123.025 123.655 2.104 19.802 o
3 10 3 129.575 128.619 2.243 18.153 o
3 10 4 87.817 88.521 1.605 32.239 o
3 10 5 17.552 17.527 0.648 215.263 o
3 10 6 10.579 10.299 0.548 347.615 o
3 10 7 266.606 258.744 4.506 5.490 o
3 10 8 39.433 39.032 1.176 78.231 o
3 10 9 274.008 262.692 5.792 4.302 o
3 10 10 598.052 555.723 11.944 1.081 o
3 10 11 26.256 28.045 1.426 82.080 o
3 10 12 90.909 91.791 2.512 22.189 o
3 10 13 1.800 4.486 1.476 124.780 o
3 10 14 44.989 48.951 2.074 40.561 o
3 10 15 5.986 8.843 1.785 81.617 o
3 10 16 24.515 29.560 2.333 41.862 o
3 10 17 50.880 51.324 3.081 22.773 o
3 11 0 106.701 107.264 1.884 24.335 o
3 11 1 126.985 129.896 2.223 18.438 o
3 11 2 185.797 187.590 3.031 10.356 o
3 11 3 160.367 155.827 2.772 12.903 o
3 11 4 103.775 102.708 1.844 25.451 o
3 11 5 126.903 124.971 2.124 19.220 o
3 11 6 81.569 83.696 1.575 34.751 o
3 11 7 12.078 13.080 0.698 257.456 o
3 11 8 84.847 84.633 1.755 31.575 o
3 11 9 51.012 50.208 1.605 50.464 o
3 11 10 99.542 99.727 2.692 19.508 o
3 11 11 23.980 25.094 1.336 92.716 o
3 11 12 34.424 38.244 1.884 51.407 o
3 11 13 23.424 26.330 1.605 73.829 o
3 11 14 46.522 48.702 2.124 39.030 o
3 11 15 5.041 8.026 1.775 83.548 o
3 11 16 3.886 3.759 2.383 49.089 o
3 12 0 6.915 6.141 0.588 427.289 o
3 12 1 95.940 94.423 1.725 28.619 o
3 12 2 103.808 103.825 1.914 24.784 o
3 12 3 78.983 76.916 1.495 37.532 o
3 12 4 174.624 174.181 3.051 11.012 o
3 12 5 35.993 36.818 1.027 91.614 o
3 12 6 19.622 19.840 0.808 169.947 o
3 12 7 62.749 63.976 1.426 46.835 o
3 12 8 41.809 39.929 1.047 81.702 o
3 12 9 224.951 214.838 5.782 4.984 o
3 12 10 16.867 19.182 1.296 110.606 o
3 12 11 47.350 48.901 1.914 43.775 o
3 12 12 67.961 64.594 2.602 25.716 o
3 12 13 0.034 0.648 1.775 91.074 o
3 12 14 16.501 18.922 1.944 61.462 o
3 12 15 18.999 15.792 2.403 42.883 o
3 13 0 59.155 60.736 1.286 52.501 o
3 13 1 2.225 2.542 0.558 679.570 o
3 13 2 15.721 15.662 0.808 196.496 o
3 13 3 14.207 15.543 0.758 216.711 o
3 13 4 177.820 174.351 3.140 10.655 o
3 13 5 128.336 128.281 2.572 16.612 o
3 13 6 47.958 48.313 1.346 60.747 o
3 13 7 43.847 47.027 1.306 65.425 o
3 13 8 27.296 27.437 1.027 112.461 o
3 13 9 11.087 12.652 1.495 101.931 o
3 13 10 5.529 5.324 1.256 156.019 o
3 13 11 95.390 92.120 2.891 18.779 o
3 13 12 7.812 9.900 1.745 83.020 o
3 13 13 108.791 109.059 3.420 14.259 o
3 13 14 50.378 49.360 3.350 20.135 o
3 14 0 51.450 51.773 1.236 61.013 o
3 14 1 7.890 8.335 0.768 291.325 o
3 14 2 36.812 38.234 1.186 80.758 o
3 14 3 163.057 161.579 3.160 11.456 o
3 14 4 82.129 87.803 1.994 28.953 o
3 14 5 32.641 35.841 1.206 85.388 o
3 14 6 34.394 36.160 1.276 79.311 o
3 14 7 46.480 50.656 1.555 53.998 o
3 14 8 14.411 15.563 1.107 144.885 o
3 14 9 20.784 23.309 1.914 59.723 o
3 14 10 16.715 17.088 1.934 62.332 o
3 14 11 3.341 5.473 1.785 85.131 o
3 14 12 28.389 28.444 2.463 37.695 o
3 14 13 50.989 48.114 2.652 28.482 o
3 15 0 2.812 4.197 0.887 304.491 o
3 15 1 136.851 134.631 3.190 13.180 o
3 15 2 59.408 62.889 2.004 36.361 o
3 15 3 41.336 47.396 1.745 51.164 o
3 15 4 5.490 8.305 1.127 181.587 o
3 15 5 20.158 21.026 1.276 106.049 o
3 15 6 117.621 116.755 2.692 17.259 o
3 15 7 68.955 70.546 1.984 33.527 o
3 15 8 14.663 17.228 1.296 115.961 o
3 15 9 43.784 46.439 2.213 37.998 o
3 15 10 2.782 6.032 1.735 90.050 o
3 15 11 121.922 113.745 3.469 13.276 o
3 15 12 91.876 81.642 4.177 12.073 o
3 16 0 10.306 12.552 1.406 113.600 o
3 16 1 2.788 5.045 1.176 185.094 o
3 16 2 127.660 127.991 3.121 14.121 o
3 16 3 11.557 12.153 1.386 114.411 o
3 16 4 62.885 65.332 2.153 32.725 o
3 16 5 20.121 22.881 1.545 82.036 o
3 16 6 9.766 12.512 1.575 95.341 o
3 16 7 60.300 63.766 2.233 32.124 o
3 16 8 112.518 103.197 2.991 16.451 o
3 16 9 27.243 29.710 2.752 31.555 o
3 16 10 152.104 135.588 4.616 8.392 o
3 17 0 4.742 6.111 1.535 110.244 o
3 17 1 49.884 51.215 2.173 36.811 o
3 17 2 23.840 24.157 2.034 52.995 o
3 17 3 11.138 13.868 1.904 67.931 o
3 17 4 12.136 16.201 1.824 71.628 o
3 17 5 4.531 6.839 1.795 82.732 o
3 17 6 25.238 25.164 2.054 51.487 o
3 17 7 1.589 5.453 2.014 68.628 o
3 17 8 14.364 19.690 2.532 39.703 o
3 18 0 8.247 6.690 3.200 27.093 o
3 18 1 11.252 12.821 2.393 45.533 o
3 18 2 18.190 16.241 2.463 41.232 o
3 18 3 26.821 29.421 2.472 37.676 o
3 18 4 4.997 3.948 2.223 55.688 o
3 18 5 5.451 9.820 3.081 29.280 o
4 0 0 284.839 293.010 6.231 3.801 o
4 0 1 24.582 25.981 0.518 176.449 o
4 0 2 930.450 961.351 14.336 0.576 o
4 0 3 3434.390 3406.020 51.035 0.047 o
4 0 4 264.680 278.504 4.227 5.640 o
4 0 5 336.169 331.254 5.025 3.965 o
4 0 6 1175.840 1189.650 17.806 0.376 o
4 0 7 375.515 372.409 5.842 3.151 o
4 0 8 93.806 90.346 1.525 31.525 o
4 0 9 118.899 119.647 1.974 21.266 o
4 0 10 28.174 27.985 0.728 138.185 o
4 0 11 91.205 89.209 1.595 31.495 o
4 0 12 128.123 129.058 2.183 18.579 o
4 0 13 3.363 3.769 0.548 612.794 o
4 0 14 1.256 1.585 0.469 1010.830 o
4 0 15 15.511 17.437 0.857 182.951 o
4 0 16 170.294 166.744 2.831 11.955 o
4 0 17 4.964 7.467 0.957 239.868 o
4 0 18 1.041 3.609 1.495 123.686 o
4 0 19 23.658 27.846 2.014 53.122 o
4 0 20 3.526 5.264 2.213 56.466 o
4 1 0 719.794 769.892 11.465 0.902 o
4 1 1 1585.800 1570.930 23.389 0.217 o
4 1 2 773.227 785.096 11.734 0.835 o
4 1 3 866.166 894.604 13.768 0.644 o
4 1 4 1250.770 1317.020 20.129 0.312 o
4 1 5 339.391 340.207 5.154 3.831 o
4 1 6 1.930 1.376 0.239 2045.310 o
4 1 7 88.625 88.212 1.476 33.582 o
4 1 8 12.508 12.113 0.459 342.927 o
4 1 9 14.339 13.040 0.479 305.624 o
4 1 10 5.340 5.753 0.449 613.699 o
4 1 11 17.586 18.235 0.638 214.943 o
4 1 12 24.858 26.001 0.748 148.882 o
4 1 13 31.247 32.342 0.827 116.879 o
4 1 14 49.290 50.287 1.176 65.025 o
4 1 15 48.489 51.244 1.196 64.571 o
4 1 16 15.858 17.078 0.907 172.608 o
4 1 17 65.480 66.199 1.735 39.232 o
4 1 18 122.141 122.089 2.801 16.144 o
4 1 19 26.588 27.108 1.944 54.847 o
4 1 20 11.186 13.599 2.343 47.209 o
4 2 0 546.838 553.669 8.295 1.602 o
4 2 1 2239.190 2288.520 34.156 0.106 o
4 2 2 291.991 302.980 4.576 4.833 o
4 2 3 131.513 138.450 2.163 17.924 o
4 2 4 94.735 96.796 1.625 29.606 o
4 2 5 278.330 283.928 4.337 5.312 o
4 2 6 325.571 320.746 4.885 4.186 o
4 2 7 3.584 3.121 0.249 1263.640 o
4 2 8 30.103 30.697 0.668 134.553 o
4 2 9 200.762 196.852 3.091 9.532 o
4 2 10 514.626 506.492 7.657 1.837 o
4 2 11 41.270 38.682 0.867 92.106 o
4 2 12 145.525 141.032 2.353 15.819 o
4 2 13 145.104 141.550 2.403 15.627 o
4 2 14 5.207 5.045 0.598 472.465 o
4 2 15 27.800 30.268 0.947 115.935 o
4 2 16 43.654 47.007 1.316 65.183 o
4 2 17 14.287 13.369 0.987 170.211 o
4 2 18 49.940 52.182 2.084 38.560 o
4 2 19 15.836 18.484 2.413 43.018 o
4 2 20 67.591 70.735 4.706 10.773 o
4 3 0 249.587 255.823 3.888 6.415 o
4 3 1 288.491 293.469 4.466 5.015 o
4 3 2 283.366 301.106 4.546 4.969 o
4 3 3 289.765 299.251 4.566 4.888 o
4 3 4 35.168 35.592 0.688 115.324 o
4 3 5 164.199 161.011 2.961 12.001 o
4 3 6 1049.560 1012.970 17.497 0.437 o
4 3 7 63.673 62.879 1.346 48.412 o
4 3 8 995.829 955.499 16.530 0.487 o
4 3 9 278.800 268.943 4.835 4.980 o
4 3 10 188.675 188.388 3.509 9.209 o
4 3 11 206.751 197.510 3.828 8.000 o
4 3 12 55.042 55.611 1.535 49.363 o
4 3 13 69.068 67.804 1.545 41.328 o
4 3 14 105.324 103.486 2.193 22.390 o
4 3 15 8.015 8.873 0.867 247.133 o
4 3 16 70.100 71.613 1.994 33.001 o
4 3 17 77.760 79.688 2.343 26.331 o
4 3 18 21.750 22.950 1.805 64.785 o
4 3 19 2.039 2.901 2.622 41.199 o
4 3 20 7.688 13.369 7.796 4.699 o
4 4 0 517.144 515.684 7.746 1.803 o
4 4 1 366.456 381.761 5.782 3.202 o
4 4 2 870.703 902.719 13.479 0.651 o
4 4 3 701.261 694.890 10.418 1.031 o
4 4 4 811.236 805.425 12.034 0.783 o
4 4 5 4.360 4.686 0.479 645.138 o
4 4 6 117.844 119.806 2.303 19.360 o
4 4 7 107.930 108.441 2.143 22.136 o
4 4 8 73.942 75.541 1.605 37.557 o
4 4 9 77.256 76.298 1.655 35.765 o
4 4 10 16.703 16.610 0.748 201.764 o
4 4 11 344.829 335.920 5.982 3.391 o
4 4 12 52.590 54.744 1.326 56.638 o
4 4 13 96.521 91.722 1.974 26.340 o
4 4 14 63.673 61.643 1.635 42.497 o
4 4 15 52.614 55.791 1.944 40.361 o
4 4 16 43.193 46.599 1.775 49.618 o
4 4 17 31.297 34.047 1.695 61.377 o
4 4 18 2.577 4.905 2.333 51.360 o
4 4 19 4.710 9.840 2.463 45.120 o
4 5 0 1125.400 1111.760 16.570 0.422 o
4 5 1 343.526 350.137 5.314 3.678 o
4 5 2 156.104 158.080 2.522 13.903 o
4 5 3 135.688 139.696 2.223 17.218 o
4 5 4 379.844 379.936 5.782 3.127 o
4 5 5 289.943 291.884 5.204 4.454 o
4 5 6 26.762 26.480 0.778 139.223 o
4 5 7 122.609 115.798 2.273 19.264 o
4 5 8 100.396 94.403 1.954 25.692 o
4 5 9 244.478 244.916 4.476 5.938 o
4 5 10 74.461 75.152 1.655 36.687 o
4 5 11 88.491 86.577 1.824 29.793 o
4 5 12 114.411 108.630 2.363 19.890 o
4 5 13 127.023 123.814 2.582 16.835 o
4 5 14 33.879 33.478 1.196 85.935 o
4 5 15 326.277 330.656 6.640 3.204 o
4 5 16 13.226 15.912 1.476 99.194 o
4 5 17 1.129 2.871 1.894 78.433 o
4 5 18 29.660 33.478 2.492 36.225 o
4 5 19 44.675 37.386 2.662 30.020 o
4 6 0 179.587 167.521 2.632 12.034 o
4 6 1 131.504 130.145 2.143 18.410 o
4 6 2 397.026 408.240 6.231 2.794 o
4 6 3 145.374 143.145 2.313 15.914 o
4 6 4 104.304 99.638 1.665 27.131 o
4 6 5 12.387 12.552 0.389 367.232 o
4 6 6 167.602 157.871 3.001 11.800 o
4 6 7 213.978 206.214 3.788 7.791 o
4 6 8 74.488 75.780 1.605 37.364 o
4 6 9 148.306 146.794 2.921 13.275 o
4 6 10 51.291 51.972 1.276 59.782 o
4 6 11 315.980 303.459 5.443 4.010 o
4 6 12 140.330 135.808 2.722 14.832 o
4 6 13 47.926 49.101 1.446 57.172 o
4 6 14 122.078 122.598 2.851 15.880 o
4 6 15 40.406 41.654 1.944 46.566 o
4 6 16 41.541 47.546 2.173 39.328 o
4 6 17 47.993 48.602 2.243 36.126 o
4 6 18 3.800 6.082 2.104 61.943 o
4 6 19 38.714 37.735 3.958 16.083 o
4 7 0 146.518 143.096 2.353 15.669 o
4 7 1 382.565 376.377 5.733 3.141 o
4 7 2 2.172 1.615 0.249 1830.060 o
4 7 3 159.788 155.887 2.582 13.549 o
4 7 4 334.613 318.922 4.955 4.071 o
4 7 5 112.898 112.748 1.914 22.858 o
4 7 6 223.017 217.589 3.998 7.154 o
4 7 7 24.548 25.672 0.907 132.166 o
4 7 8 46.053 46.030 1.266 65.716 o
4 7 9 43.772 43.767 1.176 72.039 o
4 7 10 72.285 70.745 1.645 38.102 o
4 7 11 61.934 61.274 1.505 45.977 o
4 7 12 195.956 188.926 3.878 8.280 o
4 7 13 191.984 186.773 4.018 8.144 o
4 7 14 14.161 14.865 1.525 93.864 o
4 7 15 52.214 54.983 2.054 38.233 o
4 7 16 19.291 20.518 1.834 65.314 o
4 7 17 15.543 17.317 2.024 58.349 o
4 7 18 16.444 16.570 2.233 49.252 o
4 8 0 232.156 231.118 3.769 7.141 o
4 8 1 85.773 86.448 1.555 33.576 o
4 8 2 51.783 53.268 1.077 65.360 o
4 8 3 10.892 10.648 0.508 358.354 o
4 8 4 112.177 113.246 1.914 22.921 o
4 8 5 80.610 79.528 1.535 36.116 o
4 8 6 45.922 43.817 0.897 81.732 o
4 8 7 46.869 45.412 1.206 67.617 o
4 8 8 138.433 135.479 2.682 15.134 o
4 8 9 15.273 14.197 0.827 198.040 o
4 8 10 25.304 25.094 0.947 126.748 o
4 8 11 106.758 105.430 2.482 20.018 o
4 8 12 14.356 15.323 1.057 153.729 o
4 8 13 71.910 71.932 2.153 30.304 o
4 8 14 16.616 18.025 1.416 99.418 o
4 8 15 157.257 159.954 4.167 9.024 o
4 8 16 20.077 19.650 1.884 62.491 o
4 8 17 28.813 27.895 2.413 38.901 o
4 8 18 7.297 10.977 2.572 40.886 o
4 9 0 69.418 72.600 1.446 42.173 o
4 9 1 341.071 326.329 5.114 3.895 o
4 9 2 73.344 72.430 1.376 42.002 o
4 9 3 50.006 50.626 1.077 67.783 o
4 9 4 17.030 17.746 0.668 213.580 o
4 9 5 27.206 27.058 0.758 139.226 o
4 9 6 9.530 9.541 0.489 402.247 o
4 9 7 12.313 12.542 0.827 218.978 o
4 9 8 123.075 115.988 2.333 18.862 o
4 9 9 255.863 241.267 4.815 5.450 o
4 9 10 2.354 2.313 0.628 567.933 o
4 9 11 56.611 54.096 1.715 44.579 o
4 9 12 48.727 49.260 1.715 48.546 o
4 9 13 45.825 44.654 1.805 48.065 o
4 9 14 23.466 24.346 1.705 68.694 o
4 9 15 6.095 8.105 1.426 121.675 o
4 9 16 30.680 32.920 2.542 34.979 o
4 9 17 34.827 32.352 2.582 33.459 o
4 10 0 0.837 1.007 0.429 1271.870 o
4 10 1 169.665 169.366 2.911 11.701 o
4 10 2 30.093 30.996 0.837 119.915 o
4 10 3 143.270 147.791 2.532 15.016 o
4 10 4 69.918 73.228 1.406 42.588 o
4 10 5 19.551 19.620 0.708 187.441 o
4 10 6 53.331 52.481 1.087 64.182 o
4 10 7 147.297 141.291 2.383 15.558 o
4 10 8 43.898 40.597 1.216 71.579 o
4 10 9 28.195 27.506 1.246 92.936 o
4 10 10 61.809 61.134 1.844 38.975 o
4 10 11 142.434 138.579 3.400 12.069 o
4 10 12 43.864 49.450 2.064 41.047 o
4 10 13 6.780 10.548 1.555 102.162 o
4 10 14 110.563 109.657 3.290 14.786 o
4 10 15 40.999 51.544 2.562 31.184 o
4 10 16 45.645 49.879 2.542 30.903 o
4 10 17 23.123 19.820 4.496 13.453 o
4 11 0 195.387 196.892 3.230 9.433 o
4 11 1 56.514 57.675 1.256 55.529 o
4 11 2 140.304 140.822 2.363 16.179 o
4 11 3 53.917 54.614 1.186 60.007 o
4 11 4 117.632 113.884 1.994 21.642 o
4 11 5 154.046 151.630 2.522 14.229 o
4 11 6 40.271 39.979 1.007 85.405 o
4 11 7 2.567 3.200 0.449 859.278 o
4 11 8 131.669 128.410 3.150 13.766 o
4 11 9 190.753 184.819 4.327 7.636 o
4 11 10 54.576 54.614 1.805 43.091 o
4 11 11 0.396 0.947 1.087 238.191 o
4 11 12 48.723 51.853 2.143 37.636 o
4 11 13 73.249 76.049 2.732 22.984 o
4 11 14 2.517 4.137 1.625 103.236 o
4 11 15 3.778 5.693 1.934 72.773 o
4 11 16 38.717 39.221 2.891 27.089 o
4 12 0 13.424 14.685 0.758 224.266 o
4 12 1 14.512 16.330 0.788 205.540 o
4 12 2 108.527 113.426 1.984 22.901 o
4 12 3 215.327 214.768 3.459 8.180 o
4 12 4 8.584 10.797 0.668 315.629 o
4 12 5 117.087 115.130 2.163 20.545 o
4 12 6 198.255 186.274 3.629 8.724 o
4 12 7 38.152 36.938 1.027 88.764 o
4 12 8 10.626 11.645 1.087 166.009 o
4 12 9 40.181 41.733 1.495 62.175 o
4 12 10 0.414 1.276 1.067 245.741 o
4 12 11 54.201 55.352 2.173 35.332 o
4 12 12 191.206 183.124 4.596 7.186 o
4 12 13 132.974 129.387 3.699 11.602 o
4 12 14 14.187 13.708 2.024 59.775 o
4 12 15 67.366 61.423 3.101 20.689 o
4 13 0 2.626 3.878 0.668 485.504 o
4 13 1 201.246 200.212 3.270 9.117 o
4 13 2 58.132 61.922 1.426 49.306 o
4 13 3 31.218 30.876 0.997 105.094 o
4 13 4 142.676 143.295 2.622 14.846 o
4 13 5 47.794 51.344 1.485 55.345 o
4 13 6 35.909 38.433 1.366 72.218 o
4 13 7 60.009 62.999 1.595 44.415 o
4 13 8 142.473 134.960 3.041 13.457 o
4 13 9 127.509 127.114 3.798 11.501 o
4 13 10 64.445 66.398 2.303 30.050 o
4 13 11 11.530 11.585 1.765 77.832 o
4 13 12 11.544 11.655 2.084 58.413 o
4 13 13 22.622 22.791 2.253 45.725 o
4 13 14 34.298 35.133 3.011 26.076 o
4 14 0 3.422 4.347 0.837 326.411 o
4 14 1 55.128 56.439 1.495 50.178 o
4 14 2 69.902 73.537 1.685 37.727 o
4 14 3 38.911 42.571 1.266 72.751 o
4 14 4 76.935 79.598 1.884 32.196 o
4 14 5 49.023 55.282 1.675 48.291 o
4 14 6 204.622 214.678 4.058 7.478 o
4 14 7 178.084 169.984 3.350 10.212 o
4 14 8 1.059 1.655 0.738 476.357 o
4 14 9 74.947 74.893 2.612 24.085 o
4 14 10 15.318 19.860 1.964 60.803 o
4 14 11 128.170 123.774 3.928 11.092 o
4 14 12 34.485 35.203 2.343 38.520 o
4 14 13 38.753 39.899 3.739 17.701 o
4 15 0 36.185 41.016 1.485 65.445 o
4 15 1 60.391 60.516 1.824 39.878 o
4 15 2 138.384 139.875 3.220 12.864 o
4 15 3 189.398 195.596 4.217 7.743 o
4 15 4 56.817 58.273 1.924 39.216 o
4 15 5 6.366 9.262 1.316 137.457 o
4 15 6 5.470 8.135 1.346 135.528 o
4 15 7 15.868 17.806 1.476 94.818 o
4 15 8 131.184 119.876 2.931 14.995 o
4 15 9 6.049 7.657 2.024 65.124 o
4 15 10 10.107 12.662 2.213 52.804 o
4 15 11 45.441 42.960 2.891 26.092 o
4 16 0 81.494 83.427 2.542 23.494 o
4 16 1 70.447 69.778 2.363 27.956 o
4 16 2 36.307 38.912 1.715 56.555 o
4 16 3 37.407 40.437 1.944 47.863 o
4 16 4 30.061 32.242 1.515 71.587 o
4 16 5 16.180 18.055 1.505 91.628 o
4 16 6 132.601 126.885 3.310 13.111 o
4 16 7 17.895 17.646 1.605 82.029 o
4 16 8 3.852 3.330 1.426 130.219 o
4 16 9 5.408 6.141 2.522 43.358 o
4 16 10 5.576 8.075 2.792 35.503 o
4 17 0 16.944 16.420 1.984 59.852 o
4 17 1 41.822 42.381 2.373 35.467 o
4 17 2 16.212 18.474 1.964 60.705 o
4 17 3 17.881 19.999 2.293 46.164 o
4 17 4 67.448 70.426 2.602 25.405 o
4 17 5 83.752 82.958 2.851 20.494 o
4 17 6 21.495 22.392 1.924 59.131 o
4 17 7 2.049 1.795 1.775 88.750 o
4 17 8 148.059 117.553 6.341 5.526 o
4 18 0 18.626 22.392 2.393 42.469 o
4 18 1 30.854 28.932 2.632 33.413 o
4 18 2 6.845 6.839 1.974 67.986 o
4 18 3 81.435 71.144 3.130 18.929 o
4 18 4 46.503 49.450 3.569 18.426 o
5 0 1 196.598 205.027 3.150 9.418 o
5 0 2 76.635 81.622 1.336 39.879 o
5 0 3 134.214 128.121 2.024 18.845 o
5 0 4 49.613 54.714 0.967 70.103 o
5 0 5 6.445 7.437 0.339 641.610 o
5 0 6 0.127 0.199 0.189 6687.300 o
5 0 7 370.536 367.803 5.623 3.286 o
5 0 8 0.006 0.419 0.249 4176.370 o
5 0 9 4.937 5.882 0.419 666.714 o
5 0 10 8.526 10.020 0.578 366.903 o
5 0 11 30.022 29.829 0.768 127.346 o
5 0 12 6.291 6.769 0.568 449.726 o
5 0 13 4.103 5.882 0.628 461.994 o
5 0 14 32.906 33.319 0.947 103.956 o
5 0 15 170.785 166.744 2.762 12.128 o
5 0 16 4.966 4.746 0.738 367.788 o
5 0 17 5.013 5.533 1.147 183.619 o
5 0 18 3.561 3.848 1.396 135.455 o
5 0 19 4.459 4.417 1.904 74.920 o
5 0 20 36.955 30.677 7.627 4.785 o
5 1 0 136.408 139.815 2.183 17.333 o
5 1 1 388.773 398.899 6.012 2.937 o
5 1 2 969.036 971.550 14.496 0.553 o
5 1 3 393.492 405.339 6.111 2.860 o
5 1 4 90.561 91.273 1.495 32.500 o
5 1 5 298.702 298.145 4.646 4.733 o
5 1 6 1.000 0.997 0.209 3148.430 o
5 1 7 306.810 300.577 4.626 4.644 o
5 1 8 188.341 180.193 2.821 10.882 o
5 1 9 28.866 28.653 0.688 139.058 o
5 1 10 137.708 135.160 2.233 17.194 o
5 1 11 68.451 67.904 1.296 46.246 o
5 1 12 1.891 1.176 0.369 1338.160 o
5 1 13 0.657 2.323 0.528 854.077 o
5 1 14 59.787 61.513 1.296 51.737 o
5 1 15 17.675 19.401 0.808 178.792 o
5 1 16 65.271 69.678 1.685 39.687 o
5 1 17 6.885 7.617 1.137 175.136 o
5 1 18 8.821 8.983 1.286 137.306 o
5 1 19 131.878 127.523 4.018 10.618 o
5 1 20 31.768 29.760 7.517 4.941 o
5 2 0 1197.490 1223.830 18.245 0.360 o
5 2 1 580.908 590.607 9.033 1.402 o
5 2 2 185.518 192.815 2.971 10.402 o
5 2 3 224.778 234.139 3.589 7.516 o
5 2 4 25.649 24.964 0.588 166.246 o
5 2 5 122.829 121.152 1.944 20.891 o
5 2 6 146.702 143.524 2.283 15.920 o
5 2 7 24.376 23.379 0.548 179.707 o
5 2 8 251.894 249.762 3.958 6.351 o
5 2 9 285.981 273.749 4.227 5.371 o
5 2 10 144.444 144.302 2.353 15.778 o
5 2 11 121.424 118.779 1.984 20.957 o
5 2 12 148.662 141.730 2.363 15.523 o
5 2 13 87.381 84.384 1.525 33.794 o
5 2 14 23.046 23.299 0.748 159.487 o
5 2 15 17.809 19.271 1.077 135.786 o
5 2 16 127.127 130.643 3.061 14.337 o
5 2 17 11.784 15.533 1.535 95.246 o
5 2 18 59.412 60.606 2.712 25.717 o
5 2 19 6.172 5.663 2.323 50.584 o
5 3 0 141.432 137.961 2.183 16.983 o
5 3 1 376.586 383.805 5.862 3.103 o
5 3 2 686.448 689.118 10.329 1.057 o
5 3 3 69.578 70.735 1.216 46.651 o
5 3 4 404.182 402.717 6.082 2.822 o
5 3 5 1033.800 995.408 14.865 0.511 o
5 3 6 232.025 231.228 4.147 6.648 o
5 3 7 18.676 18.584 0.728 190.591 o
5 3 8 151.932 150.054 3.081 12.460 o
5 3 9 37.490 39.919 1.077 85.020 o
5 3 10 23.361 21.794 0.867 145.343 o
5 3 11 2.597 1.485 0.459 907.695 o
5 3 12 194.316 189.026 3.539 8.972 o
5 3 13 233.682 233.551 4.307 6.399 o
5 3 14 6.125 6.560 0.877 267.106 o
5 3 15 25.332 27.177 1.296 92.919 o
5 3 16 16.605 20.129 1.336 106.001 o
5 3 17 33.697 37.925 1.884 51.774 o
5 3 18 45.268 45.133 2.472 32.598 o
5 3 19 27.654 31.116 2.602 34.396 o
5 4 0 59.733 63.268 1.097 56.097 o
5 4 1 516.126 529.153 8.125 1.724 o
5 4 2 247.705 247.558 3.808 6.617 o
5 4 3 179.703 178.817 2.782 11.380 o
5 4 4 921.535 889.051 14.705 0.584 o
5 4 5 599.605 598.264 10.368 1.215 o
5 4 6 115.959 112.927 2.213 20.470 o
5 4 7 209.484 206.563 3.759 7.942 o
5 4 8 97.356 94.254 1.954 26.189 o
5 4 9 26.513 26.858 0.967 120.158 o
5 4 10 18.912 19.740 0.887 159.968 o
5 4 11 274.015 264.985 4.825 5.068 o
5 4 12 5.624 6.072 0.728 354.322 o
5 4 13 90.695 88.142 1.954 27.824 o
5 4 14 275.059 267.039 5.414 4.562 o
5 4 15 25.591 28.284 1.336 88.940 o
5 4 16 2.562 4.776 1.206 178.283 o
5 4 17 118.413 122.289 3.140 14.712 o
5 4 18 3.515 2.353 1.934 73.965 o
5 4 19 6.773 6.401 2.482 44.353 o
5 5 0 176.645 184.978 2.881 11.130 o
5 5 1 34.104 35.522 0.798 110.296 o
5 5 2 752.577 746.783 11.515 0.881 o
5 5 3 139.063 138.729 2.223 16.974 o
5 5 4 50.016 50.297 0.937 72.730 o
5 5 5 35.634 35.213 0.967 96.906 o
5 5 6 148.634 144.970 2.742 13.963 o
5 5 7 209.575 198.507 3.629 8.259 o
5 5 8 123.063 123.724 2.453 17.843 o
5 5 9 372.207 366.118 6.540 2.911 o
5 5 10 56.497 56.797 1.406 51.793 o
5 5 11 154.234 148.928 2.991 12.675 o
5 5 12 74.089 71.423 1.675 36.999 o
5 5 13 70.081 70.875 1.814 35.908 o
5 5 14 100.626 102.200 2.433 21.184 o
5 5 15 4.506 7.019 1.037 215.440 o
5 5 16 37.424 42.062 1.715 55.215 o
5 5 17 55.827 58.722 2.463 29.795 o
5 5 18 44.729 45.213 2.861 26.457 o
5 5 19 36.117 36.828 3.400 21.086 o
5 6 0 310.756 301.435 4.805 4.476 o
5 6 1 12.110 14.197 0.518 312.468 o
5 6 2 967.680 972.697 14.546 0.551 o
5 6 3 37.770 36.210 0.778 104.331 o
5 6 4 104.190 105.789 1.765 25.792 o
5 6 5 239.393 232.713 3.639 7.141 o
5 6 6 36.942 37.666 0.987 92.143 o
5 6 7 67.531 65.062 1.505 43.106 o
5 6 8 17.935 20.009 0.867 166.206 o
5 6 9 470.184 446.086 7.896 1.994 o
5 6 10 158.740 153.245 2.931 12.540 o
5 6 11 162.550 152.238 2.941 12.347 o
5 6 12 31.923 32.781 1.246 85.412 o
5 6 13 13.511 14.287 0.997 169.397 o
5 6 14 41.503 41.125 1.545 59.608 o
5 6 15 8.578 9.581 1.276 138.869 o
5 6 16 115.310 113.077 3.190 14.916 o
5 6 17 49.554 52.720 2.423 32.031 o
5 6 18 6.578 6.421 2.143 58.559 o
5 7 0 80.324 81.822 1.476 36.700 o
5 7 1 498.064 493.761 7.517 1.926 o
5 7 2 765.517 741.469 11.136 0.895 o
5 7 3 84.195 84.783 1.485 35.071 o
5 7 4 42.447 43.717 0.947 83.573 o
5 7 5 11.942 12.363 0.479 341.816 o
5 7 6 19.619 19.421 0.827 167.537 o
5 7 7 79.019 78.681 1.715 34.147 o
5 7 8 10.116 11.166 0.718 276.346 o
5 7 9 82.775 80.336 1.805 31.882 o
5 7 10 34.634 35.622 1.147 86.857 o
5 7 11 68.862 68.392 1.765 37.402 o
5 7 12 237.131 221.836 4.516 6.184 o
5 7 13 84.680 81.861 2.034 28.568 o
5 7 14 13.258 16.709 1.446 101.699 o
5 7 15 84.807 83.168 2.742 21.314 o
5 7 16 48.453 53.438 2.343 33.592 o
5 7 17 59.964 64.893 2.871 23.537 o
5 7 18 7.201 6.331 2.782 35.635 o
5 8 0 117.747 118.650 1.994 21.339 o
5 8 1 257.251 254.547 3.978 6.195 o
5 8 2 103.652 99.209 1.725 26.772 o
5 8 3 452.717 431.879 6.630 2.378 o
5 8 4 129.195 129.856 2.153 18.594 o
5 8 5 36.199 37.646 0.877 99.765 o
5 8 6 123.009 114.213 2.273 19.303 o
5 8 7 41.922 42.880 1.176 74.067 o
5 8 8 31.231 32.471 1.027 101.546 o
5 8 9 57.592 59.659 1.635 45.053 o
5 8 10 148.876 141.879 3.031 12.983 o
5 8 11 93.288 90.764 2.183 24.920 o
5 8 12 11.910 11.665 0.997 180.656 o
5 8 13 0.115 1.755 0.947 310.017 o
5 8 14 97.826 97.215 2.841 18.717 o
5 8 15 11.743 13.429 1.625 88.133 o
5 8 16 61.443 63.128 2.752 24.836 o
5 8 17 74.778 76.548 3.041 19.970 o
5 8 18 23.052 24.236 5.952 7.845 o
5 9 0 31.758 31.823 0.867 113.269 o
5 9 1 274.295 268.465 4.227 5.573 o
5 9 2 118.876 116.865 2.014 21.186 o
5 9 3 36.276 37.377 0.897 98.645 o
5 9 4 194.936 187.999 3.011 10.053 o
5 9 5 107.859 107.294 1.844 24.468 o
5 9 6 25.651 23.818 0.668 159.188 o
5 9 7 10.010 9.820 0.758 268.293 o
5 9 8 29.866 30.408 1.027 105.391 o
5 9 9 12.380 12.871 0.897 199.440 o
5 9 10 51.560 50.616 1.685 47.939 o
5 9 11 92.221 84.832 2.303 24.348 o
5 9 12 62.170 60.865 1.964 36.652 o
5 9 13 89.105 86.348 2.522 22.616 o
5 9 14 16.136 16.669 1.725 75.311 o
5 9 15 1.404 1.765 1.735 93.392 o
5 9 16 50.003 54.574 2.542 29.828 o
5 9 17 31.633 28.414 3.001 26.863 o
5 10 0 531.772 512.464 7.986 1.730 o
5 10 1 39.744 39.809 1.047 84.072 o
5 10 2 153.271 155.917 2.772 13.282 o
5 10 3 47.736 47.835 1.057 71.587 o
5 10 4 34.049 35.652 0.917 102.241 o
5 10 5 83.290 82.549 1.525 35.102 o
5 10 6 48.892 49.829 1.107 67.954 o
5 10 7 57.838 54.355 1.346 53.311 o
5 10 8 34.625 34.755 1.276 79.774 o
5 10 9 121.807 118.460 2.991 15.342 o
5 10 10 94.375 93.985 2.562 21.277 o
5 10 11 20.562 20.288 1.366 97.485 o
5 10 12 23.437 24.565 1.426 86.710 o
5 10 13 151.103 139.277 3.569 11.155 o
5 10 14 9.784 11.017 1.725 82.555 o
5 10 15 26.984 27.925 2.054 50.321 o
5 10 16 25.032 24.017 2.642 34.593 o
5 11 0 41.640 42.381 1.017 81.978 o
5 11 1 102.361 105.789 1.924 24.773 o
5 11 2 5.847 6.121 0.628 419.860 o
5 11 3 94.599 94.374 1.715 28.982 o
5 11 4 79.086 80.326 1.525 36.574 o
5 11 5 30.246 27.337 0.937 114.879 o
5 11 6 211.149 205.965 3.629 8.123 o
5 11 7 243.165 228.646 5.204 5.295 o
5 11 8 78.398 74.534 2.124 29.269 o
5 11 9 0.222 1.037 1.007 277.477 o
5 11 10 13.569 13.958 1.226 130.534 o
5 11 11 17.186 18.304 1.376 102.400 o
5 11 12 59.747 61.434 2.283 31.660 o
5 11 13 3.029 6.949 1.725 90.365 o
5 11 14 140.182 140.304 4.167 9.743 o
5 11 15 80.753 75.451 3.011 19.767 o
5 11 16 0.236 11.784 5.284 10.237 o
5 12 0 194.457 191.838 3.130 9.751 o
5 12 1 168.317 165.178 2.772 12.259 o
5 12 2 65.063 63.587 1.306 48.484 o
5 12 3 10.237 10.508 0.688 290.118 o
5 12 4 57.822 59.828 1.386 50.919 o
5 12 5 290.775 277.089 5.005 4.668 o
5 12 6 10.180 9.172 0.678 302.063 o
5 12 7 56.691 56.359 1.386 52.329 o
5 12 8 84.742 87.106 2.502 23.267 o
5 12 9 15.046 13.998 1.286 119.406 o
5 12 10 30.040 32.850 1.735 60.650 o
5 12 11 73.177 70.755 2.433 26.606 o
5 12 12 11.374 12.662 1.685 83.752 o
5 12 13 66.549 64.873 2.592 26.003 o
5 12 14 58.924 60.337 2.821 24.464 o
5 12 15 38.454 42.720 4.227 14.246 o
5 13 0 14.637 13.678 0.788 212.292 o
5 13 1 41.447 43.119 1.176 74.389 o
5 13 2 210.162 202.425 3.539 8.346 o
5 13 3 80.342 83.507 1.745 32.846 o
5 13 4 55.425 54.634 1.356 54.241 o
5 13 5 200.264 202.944 3.848 8.056 o
5 13 6 80.106 78.990 1.805 32.630 o
5 13 7 22.669 24.017 0.977 130.863 o
5 13 8 82.706 82.679 2.472 24.079 o
5 13 9 65.643 69.908 2.453 27.527 o
5 13 10 18.281 19.800 2.004 57.517 o
5 13 11 12.946 15.383 1.755 76.079 o
5 13 12 50.748 53.099 2.592 29.056 o
5 13 13 78.222 73.467 2.941 20.661 o
5 13 14 6.011 4.247 3.549 22.379 o
5 14 0 177.811 177.690 3.479 9.783 o
5 14 1 23.815 26.410 1.097 113.208 o
5 14 2 27.890 31.465 1.296 87.365 o
5 14 3 32.373 31.833 1.406 75.908 o
5 14 4 101.141 109.737 2.991 17.016 o
5 14 5 24.820 25.832 1.306 93.610 o
5 14 6 23.804 26.908 1.416 85.825 o
5 14 7 163.076 155.209 3.450 10.762 o
5 14 8 30.357 32.521 1.994 50.330 o
5 14 9 4.452 8.544 2.014 66.314 o
5 14 10 43.026 41.743 2.592 31.129 o
5 14 11 26.471 29.311 2.662 33.488 o
5 14 12 56.102 51.314 2.951 23.738 o
5 15 0 160.573 158.130 3.220 11.458 o
5 15 1 1.008 2.124 1.306 162.478 o
5 15 2 32.215 34.465 1.725 59.454 o
5 15 3 12.757 15.064 1.246 128.219 o
5 15 4 50.821 52.520 1.894 42.551 o
5 15 5 8.085 10.727 1.346 127.446 o
5 15 6 7.408 7.398 1.306 138.941 o
5 15 7 0.478 0.877 1.446 135.851 o
5 15 8 6.602 6.401 1.864 75.805 o
5 15 9 1.210 1.545 1.854 82.200 o
5 15 10 146.377 137.961 4.855 7.957 o
5 15 11 49.153 50.367 3.111 22.641 o
5 16 0 8.088 11.844 1.585 96.606 o
5 16 1 23.245 23.947 1.795 64.148 o
5 16 2 118.086 118.042 3.081 15.145 o
5 16 3 39.917 43.667 1.824 50.018 o
5 16 4 2.262 3.499 1.665 99.234 o
5 16 5 11.610 14.307 1.824 72.598 o
5 16 6 33.919 33.169 1.934 50.909 o
5 16 7 118.773 107.165 2.961 16.058 o
5 16 8 15.405 18.065 2.602 37.790 o
5 16 9 92.274 83.407 4.018 12.726 o
5 17 0 48.859 47.725 2.163 37.688 o
5 17 1 4.657 5.324 1.785 84.105 o
5 17 2 5.398 5.483 1.685 92.733 o
5 17 3 24.862 22.950 2.223 46.019 o
5 17 4 6.059 7.248 1.864 75.886 o
5 17 5 62.685 62.440 2.472 28.273 o
5 17 6 16.707 16.530 2.153 52.301 o
5 17 7 11.745 14.037 2.223 51.593 o
5 18 0 4.632 7.437 2.612 40.569 o
5 18 1 85.876 74.344 3.180 18.111 o
5 18 2 1.122 2.303 2.193 58.947 o
5 18 3 22.274 22.402 3.071 27.089 o
6 0 0 1539.220 1503.800 31.684 0.166 o
6 0 1 391.604 408.201 6.171 2.841 o
6 0 2 20.479 23.190 0.548 199.654 o
6 0 3 574.274 574.755 8.644 1.477 o
6 0 4 281.630 278.833 4.267 5.362 o
6 0 5 57.865 58.712 1.057 59.696 o
6 0 6 19.557 20.079 0.538 215.845 o
6 0 7 0.281 0.269 0.209 5052.330 o
6 0 8 0.957 1.765 0.349 1597.160 o
6 0 9 163.783 160.971 2.612 13.084 o
6 0 10 46.539 46.210 0.967 76.957 o
6 0 11 15.546 16.689 0.668 226.356 o
6 0 12 48.416 50.756 1.087 68.673 o
6 0 13 22.041 22.352 0.738 166.309 o
6 0 14 93.304 99.299 1.954 26.437 o
6 0 15 0.616 1.874 0.598 706.973 o
6 0 16 5.923 6.430 0.957 236.927 o
6 0 17 5.425 6.401 1.156 177.791 o
6 0 18 170.417 171.330 3.599 9.843 o
6 0 19 177.378 161.091 3.858 9.181 o
6 1 0 249.614 246.581 3.769 6.636 o
6 1 1 154.684 161.779 2.522 13.877 o
6 1 2 921.122 928.840 13.888 0.604 o
6 1 3 12.274 14.336 0.469 326.908 o
6 1 4 443.291 447.631 6.779 2.346 o
6 1 5 466.160 462.436 6.989 2.185 o
6 1 6 3.158 3.519 0.389 930.305 o
6 1 7 307.834 304.286 4.686 4.572 o
6 1 8 194.337 190.153 3.001 10.056 o
6 1 9 34.188 34.734 0.778 112.240 o
6 1 10 132.279 133.375 2.213 17.842 o
6 1 11 55.068 56.419 1.137 60.116 o
6 1 12 47.942 49.889 1.067 70.150 o
6 1 13 20.945 20.807 0.758 170.675 o
6 1 14 1.063 1.994 0.578 719.753 o
6 1 15 85.941 83.965 1.735 31.649 o
6 1 16 95.416 101.472 2.243 23.367 o
6 1 17 10.812 11.984 1.156 151.245 o
6 1 18 6.636 5.842 2.044 64.106 o
6 1 19 28.102 27.297 2.652 33.593 o
6 2 0 1081.680 1117.010 16.689 0.432 o
6 2 1 630.758 628.591 9.441 1.247 o
6 2 2 456.186 467.790 7.069 2.191 o
6 2 3 6.715 7.238 0.389 586.585 o
6 2 4 202.048 200.222 3.111 9.395 o
6 2 5 326.183 322.989 4.935 4.141 o
6 2 6 169.102 168.419 2.692 12.369 o
6 2 7 125.440 123.585 2.173 19.163 o
6 2 8 247.175 240.799 3.759 6.751 o
6 2 9 37.604 38.792 0.827 99.586 o
6 2 10 338.078 328.024 5.015 3.968 o
6 2 11 81.497 79.299 1.446 37.140 o
6 2 12 3.616 4.157 0.668 456.909 o
6 2 13 8.503 10.458 0.798 263.315 o
6 2 14 46.420 48.593 1.336 62.001 o
6 2 15 6.447 7.946 1.306 140.537 o
6 2 16 15.606 13.519 1.166 135.194 o
6 2 17 22.751 23.239 1.795 64.640 o
6 2 18 18.404 21.066 2.084 53.704 o
6 2 19 35.592 38.942 2.941 26.733 o
6 3 0 12.637 14.396 0.489 314.954 o
6 3 1 884.626 900.845 13.469 0.644 o
6 3 2 189.463 189.405 2.971 10.316 o
6 3 3 1077.520 1084.460 16.420 0.443 o
6 3 4 312.594 310.507 4.736 4.457 o
6 3 5 491.712 479.175 7.218 2.025 o
6 3 6 353.483 350.027 5.344 3.589 o
6 3 7 295.944 287.138 5.114 4.483 o
6 3 8 72.487 71.224 1.525 39.972 o
6 3 9 67.610 64.973 1.456 44.067 o
6 3 10 20.059 20.956 0.837 161.543 o
6 3 11 39.980 38.623 1.127 80.392 o
6 3 12 5.802 6.052 0.818 300.869 o
6 3 13 11.588 13.429 0.927 194.590 o
6 3 14 22.601 23.967 1.156 111.623 o
6 3 15 111.847 117.762 2.821 16.935 o
6 3 16 53.936 53.807 1.934 40.483 o
6 3 17 78.936 86.856 3.051 19.135 o
6 3 18 19.462 20.418 2.114 52.204 o
6 3 19 25.249 25.612 2.692 33.361 o
6 4 0 425.204 426.276 6.460 2.550 o
6 4 1 159.059 159.227 2.522 13.691 o
6 4 2 72.823 74.045 1.276 43.576 o
6 4 3 210.648 212.495 3.320 8.569 o
6 4 4 128.772 132.787 2.134 18.596 o
6 4 5 727.030 709.566 10.648 0.979 o
6 4 6 209.776 207.869 3.788 7.871 o
6 4 7 86.936 89.159 1.994 27.969 o
6 4 8 34.665 34.416 1.037 94.406 o
6 4 9 78.902 78.920 1.884 31.842 o
6 4 10 30.057 29.590 1.047 104.169 o
6 4 11 98.937 97.424 2.034 24.976 o
6 4 12 70.835 72.081 1.765 36.359 o
6 4 13 353.993 342.151 7.627 2.635 o
6 4 14 97.989 96.078 2.353 22.464 o
6 4 15 8.174 10.857 1.296 134.995 o
6 4 16 151.750 149.197 3.519 11.096 o
6 4 17 28.100 35.153 2.114 46.653 o
6 4 18 6.241 8.036 2.851 33.996 o
6 4 19 32.907 34.934 3.629 19.092 o
6 5 0 3.895 3.848 0.379 868.496 o
6 5 1 164.103 167.063 2.712 12.600 o
6 5 2 54.296 56.708 1.067 62.554 o
6 5 3 235.961 237.459 3.709 7.073 o
6 5 4 739.462 722.746 10.827 0.948 o
6 5 5 34.942 33.090 0.718 116.439 o
6 5 6 133.208 131.361 2.522 16.364 o
6 5 7 175.403 175.118 3.280 10.387 o
6 5 8 334.855 325.940 5.832 3.565 o
6 5 9 53.118 54.694 1.416 53.760 o
6 5 10 104.110 99.219 2.094 23.608 o
6 5 11 88.436 80.186 1.755 31.277 o
6 5 12 119.582 120.644 2.712 16.850 o
6 5 13 18.183 19.660 1.127 127.842 o
6 5 14 79.181 78.352 2.014 30.158 o
6 5 15 43.878 51.454 1.874 45.572 o
6 5 16 19.784 21.256 1.456 90.112 o
6 5 17 22.863 28.284 2.662 34.165 o
6 5 18 2.880 1.795 2.951 32.600 o
6 5 19 90.938 78.013 8.145 3.967 o
6 6 0 13.462 12.402 0.578 286.883 o
6 6 1 535.519 536.800 8.175 1.663 o
6 6 2 319.229 309.989 4.776 4.367 o
6 6 3 60.500 56.778 1.087 57.855 o
6 6 4 164.097 166.255 2.682 12.711 o
6 6 5 40.384 40.597 0.877 91.500 o
6 6 6 42.811 41.344 1.087 78.028 o
6 6 7 240.525 232.115 4.267 6.343 o
6 6 8 146.400 141.470 2.762 14.123 o
6 6 9 110.392 107.872 2.193 21.518 o
6 6 10 87.032 84.852 1.844 30.029 o
6 6 11 35.618 38.284 1.276 77.126 o
6 6 12 39.897 38.712 1.306 71.688 o
6 6 13 60.910 62.889 1.805 39.765 o
6 6 14 92.870 92.569 2.353 23.304 o
6 6 15 57.468 58.622 2.263 32.698 o
6 6 16 14.539 18.474 1.715 76.520 o
6 6 17 98.076 96.158 3.709 13.680 o
6 6 18 21.434 21.764 3.001 28.342 o
6 7 0 28.495 29.849 0.758 132.011 o
6 7 1 320.931 326.708 5.035 4.113 o
6 7 2 64.850 63.607 1.226 50.291 o
6 7 3 11.375 13.479 0.548 315.108 o
6 7 4 120.863 122.099 2.014 20.650 o
6 7 5 69.080 67.356 1.246 47.050 o
6 7 6 39.724 37.935 1.077 83.605 o
6 7 7 167.134 163.344 3.121 11.360 o
6 7 8 70.319 67.954 1.625 39.463 o
6 7 9 74.605 74.574 1.765 35.050 o
6 7 10 78.008 70.277 1.715 35.475 o
6 7 11 18.516 18.922 0.997 145.749 o
6 7 12 54.428 55.791 1.715 45.067 o
6 7 13 12.411 12.632 0.977 181.089 o
6 7 14 30.820 33.558 1.625 65.025 o
6 7 15 9.523 10.538 1.476 107.751 o
6 7 16 3.844 5.025 1.834 80.610 o
6 7 17 4.643 7.796 2.323 50.723 o
6 7 18 32.697 38.832 3.539 19.836 o
6 8 0 3.788 3.579 0.518 641.529 o
6 8 1 166.839 163.045 2.652 12.741 o
6 8 2 7.357 8.375 0.558 415.519 o
6 8 3 50.480 50.497 1.057 68.133 o
6 8 4 96.571 100.585 1.765 27.548 o
6 8 5 48.866 50.417 1.007 71.273 o
6 8 6 76.443 72.899 1.645 36.602 o
6 8 7 261.870 257.747 4.726 5.353 o
6 8 8 34.568 33.528 1.107 90.672 o
6 8 9 14.119 13.868 0.818 207.338 o
6 8 10 16.735 17.517 1.007 151.506 o
6 8 11 14.414 14.137 1.037 158.958 o
6 8 12 8.724 8.863 1.346 128.025 o
6 8 13 42.741 43.089 1.755 51.172 o
6 8 14 20.047 21.235 1.565 81.415 o
6 8 15 13.216 12.342 1.785 74.888 o
6 8 16 25.256 28.284 2.223 45.113 o
6 8 17 29.319 30.976 3.001 26.975 o
6 9 0 250.275 241.806 3.818 6.611 o
6 9 1 70.201 71.144 1.356 43.765 o
6 9 2 5.881 6.540 0.558 471.095 o
6 9 3 42.194 41.843 0.977 83.549 o
6 9 4 15.434 16.031 0.658 231.777 o
6 9 5 1.354 1.735 0.429 1130.950 o
6 9 6 126.541 121.302 2.104 19.556 o
6 9 7 76.631 77.515 1.735 34.607 o
6 9 8 182.150 175.607 3.818 8.933 o
6 9 9 2.003 1.785 0.798 395.090 o
6 9 10 4.203 4.945 0.818 325.399 o
6 9 11 155.973 148.469 3.629 10.634 o
6 9 12 50.423 53.308 1.984 40.471 o
6 9 13 10.641 10.368 1.456 108.640 o
6 9 14 63.172 61.144 2.413 29.135 o
6 9 15 57.839 64.185 2.572 27.501 o
6 9 16 46.138 47.346 2.931 25.239 o
6 9 17 17.383 22.552 3.818 18.466 o
6 10 0 27.137 26.639 0.818 133.878 o
6 10 1 8.812 9.501 0.648 330.467 o
6 10 2 14.307 16.291 0.798 204.458 o
6 10 3 162.610 163.055 2.821 12.447 o
6 10 4 109.041 108.979 1.974 23.204 o
6 10 5 245.923 241.945 3.828 6.681 o
6 10 6 122.768 115.808 2.114 20.192 o
6 10 7 69.079 67.944 2.004 33.481 o
6 10 8 80.898 78.282 2.592 23.381 o
6 10 9 31.942 33.428 1.426 74.484 o
6 10 10 46.165 48.772 1.874 45.239 o
6 10 11 21.285 24.316 1.326 97.452 o
6 10 12 59.621 63.427 2.253 31.970 o
6 10 13 13.281 14.885 1.605 87.644 o
6 10 14 128.150 120.175 3.440 12.962 o
6 10 15 1.243 1.695 1.864 81.260 o
6 10 16 6.669 10.538 2.911 32.453 o
6 11 0 126.118 122.827 2.253 18.695 o
6 11 1 34.179 36.190 0.997 96.403 o
6 11 2 249.004 240.280 4.088 6.338 o
6 11 3 76.355 77.016 1.485 38.465 o
6 11 4 269.006 254.457 4.267 5.715 o
6 11 5 32.355 31.754 0.887 110.679 o
6 11 6 85.783 78.681 1.665 33.159 o
6 11 7 19.807 18.464 1.147 123.192 o
6 11 8 108.232 101.292 2.682 18.732 o
6 11 9 56.423 54.704 1.795 42.688 o
6 11 10 50.124 48.802 1.735 47.526 o
6 11 11 116.882 115.270 3.170 14.859 o
6 11 12 12.528 13.260 1.515 97.674 o
6 11 13 13.973 15.862 1.834 69.925 o
6 11 14 36.736 36.260 2.283 39.319 o
6 11 15 70.717 60.496 3.280 18.911 o
6 12 0 61.343 61.742 1.346 49.747 o
6 12 1 88.161 87.973 1.725 30.847 o
6 12 2 151.550 146.156 2.652 14.084 o
6 12 3 118.751 117.543 2.173 20.170 o
6 12 4 7.608 8.056 0.738 310.023 o
6 12 5 24.530 25.881 0.897 133.047 o
6 12 6 12.069 12.342 0.778 235.544 o
6 12 7 0.036 0.399 0.798 447.274 o
6 12 8 20.016 21.106 1.306 103.264 o
6 12 9 41.047 38.852 1.695 54.944 o
6 12 10 95.964 88.342 2.682 20.453 o
6 12 11 21.224 21.993 1.745 68.684 o
6 12 12 76.633 71.613 2.801 22.177 o
6 12 13 29.896 30.119 2.223 43.516 o
6 12 14 20.134 23.828 2.702 34.106 o
6 13 0 23.265 23.549 1.037 123.295 o
6 13 1 66.456 66.897 1.645 40.493 o
6 13 2 4.940 3.888 0.768 354.255 o
6 13 3 155.188 150.752 3.021 12.485 o
6 13 4 10.719 13.808 1.037 172.349 o
6 13 5 0.667 0.877 0.708 536.922 o
6 13 6 28.888 30.258 1.127 99.225 o
6 13 7 13.317 13.788 1.206 134.240 o
6 13 8 0.435 1.426 1.246 181.097 o
6 13 9 39.566 38.334 2.173 41.067 o
6 13 10 101.518 100.236 3.539 14.257 o
6 13 11 101.116 95.091 3.838 12.971 o
6 13 12 12.984 14.077 2.453 42.980 o
6 13 13 10.912 10.917 2.433 44.504 o
6 14 0 560.419 529.861 9.382 1.444 o
6 14 1 52.269 55.771 1.565 49.766 o
6 14 2 11.213 11.694 0.907 205.903 o
6 14 3 27.014 31.026 1.376 83.157 o
6 14 4 32.238 32.910 1.376 77.243 o
6 14 5 37.417 40.288 1.615 59.473 o
6 14 6 17.746 19.491 1.266 112.201 o
6 14 7 33.044 26.559 1.366 80.042 o
6 14 8 14.054 14.915 2.223 50.680 o
6 14 9 33.120 37.277 2.772 29.827 o
6 14 10 103.765 100.744 3.998 12.084 o
6 14 11 0.123 0.798 2.213 58.563 o
6 14 12 5.582 9.013 2.502 43.658 o
6 15 0 5.363 7.766 1.336 137.905 o
6 15 1 13.662 16.998 1.316 115.472 o
6 15 2 255.632 246.113 5.114 5.135 o
6 15 3 39.166 43.039 1.755 52.766 o
6 15 4 67.670 69.788 2.213 30.452 o
6 15 5 45.457 44.605 1.755 49.696 o
6 15 6 3.258 3.689 1.037 232.252 o
6 15 7 2.714 5.015 1.137 197.159 o
6 15 8 110.372 105.330 3.629 13.300 o
6 15 9 91.386 87.534 3.370 16.074 o
6 15 10 76.263 72.161 3.489 16.637 o
6 15 11 30.312 20.259 3.729 18.710 o
6 16 0 1.446 1.236 1.466 130.039 o
6 16 1 26.386 31.634 2.014 51.303 o
6 16 2 78.275 82.141 2.353 25.966 o
6 16 3 43.760 45.123 1.964 44.276 o
6 16 4 23.705 25.453 1.805 62.955 o
6 16 5 231.835 222.445 4.905 5.801 o
6 16 6 9.885 7.557 1.575 98.043 o
6 16 7 1.319 3.061 1.575 111.904 o
6 16 8 23.171 20.229 2.772 32.448 o
6 16 9 7.047 13.040 3.709 20.262 o
6 17 0 12.613 14.376 1.984 62.437 o
6 17 1 102.966 97.045 3.260 15.745 o
6 17 2 1.568 2.762 1.605 107.784 o
6 17 3 38.664 37.247 2.482 34.343 o
6 17 4 70.772 69.968 2.742 23.489 o
6 17 5 9.534 8.913 1.894 70.998 o
6 17 6 7.156 11.535 2.183 55.398 o
6 18 0 0.030 8.225 2.911 33.440 o
6 18 1 8.919 18.823 6.281 7.183 o
7 0 1 567.368 552.602 8.315 1.557 o
7 0 2 8.889 9.382 0.419 459.071 o
7 0 3 181.447 182.655 2.901 10.928 o
7 0 4 469.427 476.693 7.288 2.084 o
7 0 5 222.594 222.375 3.479 7.868 o
7 0 6 1.422 1.495 0.299 1815.910 o
7 0 7 309.169 306.230 4.706 4.534 o
7 0 8 0.152 0.738 0.259 3440.090 o
7 0 9 1.010 1.625 0.339 1665.290 o
7 0 10 7.246 8.155 0.548 426.997 o
7 0 11 10.740 10.219 0.548 345.825 o
7 0 12 14.662 15.912 0.648 240.307 o
7 0 13 113.082 116.865 2.054 21.621 o
7 0 14 170.142 163.902 2.712 12.373 o
7 0 15 27.953 29.510 1.097 103.581 o
7 0 16 71.434 72.709 1.805 35.482 o
7 0 17 64.822 69.320 1.904 35.960 o
7 0 18 8.352 7.138 1.585 99.022 o
7 0 19 12.186 12.024 2.423 44.386 o
7 1 0 0.028 0.748 0.229 4409.670 o
7 1 1 90.430 87.784 1.525 32.619 o
7 1 2 52.205 54.195 0.977 67.814 o
7 1 3 137.302 135.768 2.163 17.524 o
7 1 4 157.422 158.369 2.502 13.881 o
7 1 5 226.886 229.274 3.559 7.566 o
7 1 6 109.627 105.071 1.745 25.132 o
7 1 7 171.203 166.873 2.662 12.387 o
7 1 8 295.617 290.638 4.496 4.923 o
7 1 9 120.538 116.357 2.014 21.020 o
7 1 10 64.073 64.315 1.216 50.716 o
7 1 11 46.737 47.237 1.047 73.133 o
7 1 12 128.664 122.388 2.064 19.498 o
7 1 13 29.707 31.086 0.847 119.806 o
7 1 14 1.046 0.907 0.508 940.237 o
7 1 15 12.989 16.879 0.957 174.472 o
7 1 16 23.170 24.805 1.236 102.458 o
7 1 17 90.906 93.656 2.861 19.307 o
7 1 18 51.553 54.146 2.572 29.159 o
7 1 19 43.780 44.196 2.742 28.389 o
7 2 0 178.896 171.150 2.692 11.822 o
7 2 1 23.790 24.546 0.598 173.528 o
7 2 2 777.732 763.681 11.435 0.858 o
7 2 3 5.009 5.643 0.389 709.010 o
7 2 4 35.574 34.047 0.818 107.620 o
7 2 5 1.115 1.884 0.309 1788.110 o
7 2 6 753.846 739.375 11.096 0.909 o
7 2 7 164.729 164.520 2.702 12.663 o
7 2 8 116.952 114.791 1.934 22.060 o
7 2 9 11.521 11.136 0.479 357.611 o
7 2 10 68.739 65.371 1.236 47.839 o
7 2 11 27.997 26.240 0.718 142.173 o
7 2 12 82.129 79.668 1.785 32.357 o
7 2 13 146.994 142.298 2.752 14.101 o
7 2 14 42.839 44.654 1.485 60.031 o
7 2 15 4.142 3.749 1.236 167.088 o
[truncated: 88,729 more chars]
