# Supplementary material for: Transferable Hirshfeld atom model for rapid evaluation of aspherical atomic form factors
Source: IUCrJ. 2024 Mar 1;11(Pt 2):249–59. doi: 10.1107/S2052252524001507 (PMC10916294; doi:10.1107/S2052252524001507)
Supplement: Supplementary file 1 [file m-11-00249-sup1.zip › cifs/models_comparison/nac_h2o/HAR_B3LYP_cc-pVTZ_mult.cif]

data_9K
_audit_creation_date               2023-11-08
_audit_creation_method
;
Olex2 1.3
(compiled 2020.07.31 svn.rc2a77460 for OlexSys, GUI svn.r6145)
;
_audit_contact_author_address      ?
_audit_contact_author_email        ?
_audit_contact_author_name         ''
_audit_contact_author_phone        ?
_publ_contact_author_id_orcid      ?
_publ_section_references
;
Bourhis, L.J., Dolomanov, O.V., Gildea, R.J., Howard, J.A.K., Puschmann, H.
 (2015). Acta Cryst. A71, 59-75.

Dolomanov, O.V., Bourhis, L.J., Gildea, R.J, Howard, J.A.K. & Puschmann, H.
 (2009), J. Appl. Cryst. 42, 339-341.
;
_chemical_formula_moiety           'C7 H11 N O4, H2 O'
_chemical_formula_sum              'C7 H13 N O5'
_chemical_formula_weight           191.185
_chemical_absolute_configuration   unk
loop_
  _atom_type_symbol
  _atom_type_scat_source
  _atom_type_scat_dispersion_source
 H 'DiSCaMB, J. Appl. Cryst. 2018, DOI:10.1107/S1600576717015825' custom 
 C 'DiSCaMB, J. Appl. Cryst. 2018, DOI:10.1107/S1600576717015825' custom 
 O 'DiSCaMB, J. Appl. Cryst. 2018, DOI:10.1107/S1600576717015825' custom
 N 'DiSCaMB, J. Appl. Cryst. 2018, DOI:10.1107/S1600576717015825' custom


_space_group_crystal_system        'orthorhombic'
_space_group_IT_number             19
_space_group_name_H-M_alt          'P 21 21 21'
_space_group_name_Hall             ' P 2ac 2ab'
loop_
  _space_group_symop_id
  _space_group_symop_operation_xyz
 1 x,y,z
 2 x+1/2,-y+1/2,-z
 3 -x,y+1/2,-z+1/2
 4 -x+1/2,-y,z+1/2

_symmetry_Int_Tables_number        19
_cell_length_a                     9.854(3)
_cell_length_b                     9.249(3)
_cell_length_c                     10.144(2)
_cell_angle_alpha                  90
_cell_angle_beta                   90
_cell_angle_gamma                  90
_cell_volume                       924.5(5)
_cell_formula_units_Z              4
_cell_measurement_temperature      9(2)
_exptl_absorpt_coefficient_mu      0.061
_exptl_crystal_density_diffrn      1.374
_exptl_crystal_F_000               408.077
_exptl_crystal_size_max            0.34
_exptl_crystal_size_mid            0.28
_exptl_crystal_size_min            0.28
_exptl_crystal_description        rectangular      
_exptl_crystal_colour             colourless            
_diffrn_measurement_device_type   'Huber type 512 four-circle diffractometer and a 165 mm MAR CCD detector'
_diffrn_reflns_av_R_equivalents    0.0000
_diffrn_reflns_av_unetI/netI       0.0258
_diffrn_reflns_Laue_measured_fraction_full  1.0000
_diffrn_reflns_Laue_measured_fraction_max  0.9991
_diffrn_reflns_limit_h_max         20
_diffrn_reflns_limit_h_min         -20
_diffrn_reflns_limit_k_max         18
_diffrn_reflns_limit_k_min         0
_diffrn_reflns_limit_l_max         20
_diffrn_reflns_limit_l_min         0
_diffrn_reflns_number              8275
_diffrn_reflns_point_group_measured_fraction_full  1.0000
_diffrn_reflns_point_group_measured_fraction_max  0.9984
_diffrn_reflns_theta_full          18.0568
_diffrn_reflns_theta_max           31.88
_diffrn_reflns_theta_min           2.09
_diffrn_ambient_temperature        9(2)
_diffrn_measured_fraction_theta_full  1.0000
_diffrn_measured_fraction_theta_max  0.9991
_diffrn_radiation_type             synchrotron
_diffrn_radiation_wavelength       0.5166
_reflns_Friedel_coverage           0.998
_reflns_limit_h_max                20
_reflns_limit_h_min                -20
_reflns_limit_k_max                18
_reflns_limit_k_min                -18
_reflns_limit_l_max                20
_reflns_limit_l_min                -20
_reflns_number_gt                  7877
_reflns_number_total               8275
_reflns_threshold_expression       I>=2u(I)
_computing_molecular_graphics      'Olex2 1.3 (Dolomanov et al., 2009)'
_computing_publication_material    'Olex2 1.3 (Dolomanov et al., 2009)'
_computing_structure_refinement    'olex2.refine 1.3 (Bourhis et al., 2015)'
_computing_data_collection        'XDS (Kabsch, 1991)'   
_refine_diff_density_max           0.2620
_refine_diff_density_min           -0.1895
_refine_diff_density_rms           0.0542
_refine_ls_abs_structure_details  
 'Flack, H. D. (1983). Acta Cryst. A39, 876-881.'
_refine_ls_abs_structure_Flack     0.5(6)
_refine_ls_d_res_high              0.4890
_refine_ls_d_res_low               7.0681
_refine_ls_goodness_of_fit_ref     1.1007
_refine_ls_hydrogen_treatment      refall
_refine_ls_matrix_type             full
_refine_ls_number_constraints      0
_refine_ls_number_parameters       235
_refine_ls_number_reflns           8275
_refine_ls_number_restraints       0
_refine_ls_R_factor_all            0.0271
_refine_ls_R_factor_gt             0.0246
_refine_ls_restrained_S_all        1.1007
_refine_ls_shift/su_max            0.0003
_refine_ls_shift/su_mean           0.0000
_refine_ls_structure_factor_coef   Fsqd
_refine_ls_weighting_details      
 'w=1/[\s^2^(Fo^2^)+(0.0165P)^2^+0.0460P] where P=(Fo^2^+2Fc^2^)/3'
_refine_ls_weighting_scheme        calc
_refine_ls_wR_factor_gt            0.0484
_refine_ls_wR_factor_ref           0.0490
_refine_special_details
;
Aspherical atom refinement in Olex2
with DiSCaMB generated form factors 
Hirshfeld Atom Refinement using
Orca5 generated wavefunction calculated
with B3LYP functional using cc-pVTZ basis set
and surrounding point multipoles to mimic 
crystal field
;

loop_
  _atom_site_label
  _atom_site_type_symbol
  _atom_site_fract_x
  _atom_site_fract_y
  _atom_site_fract_z
  _atom_site_U_iso_or_equiv
  _atom_site_adp_type
  _atom_site_occupancy
  _atom_site_refinement_flags_posn
 O1 O 0.57868(2) 1.11473(3) 0.77182(2) 0.00741(3) Uani 1.000000 .
 O2 O 0.79425(2) 1.11860(3) 0.84044(2) 0.00641(3) Uani 1.000000 .
 O3 O 0.84071(2) 1.20553(3) 0.55091(2) 0.00691(3) Uani 1.000000 .
 O4 O 0.78341(2) 0.69410(3) 0.51515(2) 0.00632(3) Uani 1.000000 .
 O5 O 0.90008(3) 0.45975(3) 0.43048(3) 0.01070(4) Uani 1.000000 .
 N1 N 0.87821(3) 0.97795(3) 0.61459(3) 0.00473(3) Uani 1.000000 .
 C1 C 0.69671(3) 1.07605(3) 0.76141(3) 0.00451(4) Uani 1.000000 .
 C2 C 0.73844(3) 0.96432(3) 0.66018(3) 0.00454(4) Uani 1.000000 .
 C3 C 0.73468(3) 0.81113(3) 0.71984(3) 0.00626(4) Uani 1.000000 .
 C4 C 0.84128(3) 0.73016(3) 0.63964(3) 0.00536(4) Uani 1.000000 .
 C5 C 0.95444(3) 0.84209(3) 0.62490(3) 0.00624(4) Uani 1.000000 .
 C6 C 0.91993(3) 1.10151(3) 0.55823(3) 0.00482(4) Uani 1.000000 .
 C7 C 1.06211(3) 1.10712(4) 0.50530(3) 0.00796(4) Uani 1.000000 .
 H1 H 0.7574(12) 1.1858(13) 0.9048(11) 0.026(3) Uani 1.000000 .
 H2 H 0.8313(11) 0.6145(12) 0.4795(10) 0.025(2) Uani 1.000000 .
 H3 H 0.6698(8) 0.9754(9) 0.5767(7) 0.0196(18) Uani 1.000000 .
 H4 H 0.7653(9) 0.8145(9) 0.8219(8) 0.0218(19) Uani 1.000000 .
 H5 H 0.6358(9) 0.7615(9) 0.7131(9) 0.023(2) Uani 1.000000 .
 H6 H 0.8760(8) 0.6311(9) 0.6890(8) 0.0186(18) Uani 1.000000 .
 H7 H 1.0190(9) 0.8439(9) 0.7119(10) 0.027(2) Uani 1.000000 .
 H8 H 1.0139(8) 0.8254(9) 0.5380(8) 0.0179(18) Uani 1.000000 .
 H9 H 1.1340(10) 1.0659(12) 0.5747(10) 0.035(2) Uani 1.000000 .
 H10 H 1.0889(9) 1.2154(10) 0.4785(11) 0.031(2) Uani 1.000000 .
 H11 H 1.0710(11) 1.0415(12) 0.4197(10) 0.036(3) Uani 1.000000 .
 H12 H 0.8811(11) 0.3713(12) 0.4749(11) 0.027(2) Uani 1.000000 .
 H13 H 0.9563(11) 0.4415(11) 0.3588(9) 0.021(2) Uani 1.000000 .

loop_
  _atom_site_aniso_label
  _atom_site_aniso_U_11
  _atom_site_aniso_U_22
  _atom_site_aniso_U_33
  _atom_site_aniso_U_12
  _atom_site_aniso_U_13
  _atom_site_aniso_U_23
 O1 0.00525(7) 0.00946(8) 0.00751(8) 0.00182(6) -0.00015(6) -0.00242(7)
 O2 0.00583(7) 0.00781(8) 0.00559(7) 0.00000(6) -0.00068(6) -0.00172(6)
 O3 0.00709(7) 0.00499(7) 0.00866(8) 0.00110(6) 0.00102(6) 0.00182(6)
 O4 0.00840(8) 0.00517(7) 0.00540(7) 0.00061(6) -0.00045(6) -0.00033(6)
 O5 0.01319(10) 0.00620(8) 0.01269(10) 0.00112(7) 0.00582(8) 0.00003(7)
 N1 0.00483(7) 0.00378(7) 0.00559(8) 0.00028(6) 0.00092(6) 0.00053(6)
 C1 0.00478(8) 0.00463(8) 0.00412(8) 0.00032(7) 0.00015(7) -0.00038(7)
 C2 0.00494(8) 0.00460(8) 0.00407(8) -0.00001(7) 0.00038(7) -0.00033(7)
 C3 0.00849(9) 0.00487(9) 0.00543(9) -0.00031(7) 0.00221(8) 0.00020(7)
 C4 0.00728(9) 0.00395(8) 0.00484(8) 0.00068(7) 0.00014(7) 0.00034(7)
 C5 0.00559(9) 0.00540(9) 0.00773(10) 0.00098(7) -0.00020(8) 0.00014(8)
 C6 0.00485(8) 0.00462(8) 0.00499(8) -0.00025(7) 0.00049(7) 0.00047(7)
 C7 0.00574(9) 0.00871(10) 0.00942(10) -0.00119(8) 0.00186(8) 0.00011(9)
 H1 0.030(6) 0.026(6) 0.021(5) -0.008(5) -0.012(5) 0.001(5)
 H2 0.022(5) 0.036(6) 0.016(5) -0.007(5) -0.005(4) -0.005(5)
 H3 0.021(4) 0.027(5) 0.011(4) -0.005(4) 0.002(3) 0.002(4)
 H4 0.028(5) 0.017(4) 0.020(4) 0.007(4) -0.001(4) -0.006(4)
 H5 0.021(4) 0.016(4) 0.032(5) -0.009(3) 0.005(4) 0.008(4)
 H6 0.019(4) 0.014(4) 0.023(4) 0.004(3) -0.008(4) 0.001(3)
 H7 0.027(5) 0.019(5) 0.036(6) -0.002(4) -0.011(4) 0.008(4)
 H8 0.016(4) 0.018(4) 0.019(4) 0.002(3) 0.005(3) -0.003(3)
 H9 0.018(5) 0.049(6) 0.038(6) -0.001(5) -0.003(4) 0.011(5)
 H10 0.012(4) 0.023(5) 0.059(7) 0.000(4) 0.007(4) 0.007(5)
 H11 0.032(6) 0.037(6) 0.037(6) -0.012(5) 0.021(5) -0.015(5)
 H12 0.023(6) 0.034(6) 0.024(6) 0.003(5) 0.008(5) 0.003(5)
 H13 0.028(5) 0.016(5) 0.019(5) -0.006(4) 0.003(4) -0.003(4)

loop_
  _geom_bond_atom_site_label_1
  _geom_bond_atom_site_label_2
  _geom_bond_distance
  _geom_bond_site_symmetry_2
  _geom_bond_publ_flag
 O1 C1 1.2214(5) . ?
 O2 C1 1.3120(4) . ?
 O2 H1 0.972(12) . ?
 O3 C6 1.2412(5) . ?
 O4 C4 1.4252(4) . ?
 O4 H2 0.946(11) . ?
 O5 H12 0.952(11) . ?
 O5 H13 0.930(9) . ?
 N1 C2 1.4584(5) . ?
 N1 C5 1.4677(5) . ?
 N1 C6 1.3424(5) . ?
 C1 C2 1.5137(5) . ?
 C2 C3 1.5412(6) . ?
 C2 H3 1.088(8) . ?
 C3 C4 1.5252(5) . ?
 C3 H4 1.079(8) . ?
 C3 H5 1.079(8) . ?
 C4 C5 1.5289(5) . ?
 C4 H6 1.099(8) . ?
 C5 H7 1.087(9) . ?
 C5 H8 1.069(8) . ?
 C6 C7 1.5014(6) . ?
 C7 H9 1.069(10) . ?
 C7 H10 1.071(9) . ?
 C7 H11 1.063(10) . ?

loop_
  _geom_angle_atom_site_label_1
  _geom_angle_atom_site_label_2
  _geom_angle_atom_site_label_3
  _geom_angle
  _geom_angle_site_symmetry_1
  _geom_angle_site_symmetry_3
  _geom_angle_publ_flag
 H1 O2 C1 109.2(7) . . ?
 H2 O4 C4 108.7(6) . . ?
 H13 O5 H12 109.3(9) . . ?
 C5 N1 C2 112.76(2) . . ?
 C6 N1 C2 119.86(2) . . ?
 C6 N1 C5 127.05(2) . . ?
 O2 C1 O1 123.84(3) . . ?
 C2 C1 O1 121.15(3) . . ?
 C2 C1 O2 114.85(2) . . ?
 C1 C2 N1 114.37(2) . . ?
 C3 C2 N1 103.10(2) . . ?
 C3 C2 C1 110.77(2) . . ?
 H3 C2 N1 109.4(4) . . ?
 H3 C2 C1 107.2(5) . . ?
 H3 C2 C3 112.2(4) . . ?
 C4 C3 C2 103.02(2) . . ?
 H4 C3 C2 110.1(5) . . ?
 H4 C3 C4 109.5(5) . . ?
 H5 C3 C2 112.8(5) . . ?
 H5 C3 C4 112.3(5) . . ?
 H5 C3 H4 109.0(7) . . ?
 C3 C4 O4 108.18(2) . . ?
 C5 C4 O4 111.33(2) . . ?
 C5 C4 C3 102.83(2) . . ?
 H6 C4 O4 109.5(4) . . ?
 H6 C4 C3 112.4(4) . . ?
 H6 C4 C5 112.4(4) . . ?
 C4 C5 N1 102.32(2) . . ?
 H7 C5 N1 110.1(5) . . ?
 H7 C5 C4 110.9(5) . . ?
 H8 C5 N1 110.2(4) . . ?
 H8 C5 C4 112.5(4) . . ?
 H8 C5 H7 110.5(7) . . ?
 N1 C6 O3 119.53(3) . . ?
 C7 C6 O3 122.60(3) . . ?
 C7 C6 N1 117.87(3) . . ?
 H9 C7 C6 111.8(5) . . ?
 H10 C7 C6 110.7(5) . . ?
 H10 C7 H9 109.7(8) . . ?
 H11 C7 C6 110.5(5) . . ?
 H11 C7 H9 106.2(8) . . ?
 H11 C7 H10 107.8(8) . . ?

loop_
  _geom_torsion_atom_site_label_1
  _geom_torsion_atom_site_label_2
  _geom_torsion_atom_site_label_3
  _geom_torsion_atom_site_label_4
  _geom_torsion
  _geom_torsion_site_symmetry_1
  _geom_torsion_site_symmetry_2
  _geom_torsion_site_symmetry_3
  _geom_torsion_site_symmetry_4
  _geom_torsion_publ_flag
 O1 C1 C2 N1 151.95(3) . . . . ?
 O1 C1 C2 C3 -92.08(3) . . . . ?
 O2 C1 C2 N1 -32.45(3) . . . . ?
 O2 C1 C2 C3 83.52(3) . . . . ?
 O3 C6 N1 C2 3.29(3) . . . . ?
 O3 C6 N1 C5 176.11(3) . . . . ?
 O4 C4 C3 C2 -77.93(2) . . . . ?
 O4 C4 C5 N1 80.82(2) . . . . ?
 N1 C2 C3 C4 -29.20(2) . . . . ?
 N1 C5 C4 C3 -34.80(2) . . . . ?
 C1 C2 C3 C4 -151.99(3) . . . . ?
 C2 C3 C4 C5 39.93(2) . . . . ?

loop_
  _diffrn_refln_index_h
  _diffrn_refln_index_k
  _diffrn_refln_index_l
  _diffrn_refln_intensity_net
  _diffrn_refln_intensity_u
 1 0 0 0.23 0.05
 2 0 0 3358.72 71.09
 3 0 0 0.32 0.12
 4 0 0 293.9 6.25
 5 0 0 0.14 0.19
 6 0 0 1508.37 31.78
 7 0 0 0.4 0.31
 8 0 0 233.61 5.17
 9 0 0 0.05 0.36
 10 0 0 0.44 0.35
 11 0 0 0.99 0.47
 12 0 0 6.04 0.78
 13 0 0 1.92 0.65
 14 0 0 94.05 2.35
 15 0 0 1.13 0.77
 16 0 0 16.93 2.04
 17 0 0 2.82 1.94
 18 0 0 0.56 1.86
 19 0 0 2.65 2.38
 20 0 0 9.13 3.57
 0 1 0 1.21 0.12
 1 1 0 5952.39 89.25
 2 1 0 308.28 4.7
 3 1 0 730.95 10.87
 4 1 0 772.23 11.5
 5 1 0 140.24 2.19
 6 1 0 247.33 3.78
 7 1 0 0.75 0.23
 8 1 0 0.41 0.21
 9 1 0 6.31 0.46
 10 1 0 10.87 0.52
 11 1 0 0.68 0.35
 12 1 0 14.73 0.75
 13 1 0 8.86 0.59
 14 1 0 96.49 1.77
 15 1 0 0.98 0.58
 16 1 0 1.73 0.95
 17 1 0 118.45 3.26
 18 1 0 3.91 1.4
 19 1 0 20.35 1.96
 20 1 0 18.03 2.74
 0 2 0 4.67 0.24
 1 2 0 34.13 0.59
 2 2 0 1178.89 17.55
 3 2 0 2010.36 30.04
 4 2 0 555.35 8.32
 5 2 0 1227.55 18.3
 6 2 0 1120.4 16.74
 7 2 0 171.67 2.7
 8 2 0 61.13 1.15
 9 2 0 18.63 0.64
 10 2 0 346.22 5.34
 11 2 0 94.76 1.69
 12 2 0 33.06 0.9
 13 2 0 263.07 4.15
 14 2 0 46.81 1.2
 15 2 0 1.01 0.61
 16 2 0 216.88 5.03
 17 2 0 1.88 1.25
 18 2 0 70.47 2.46
 19 2 0 17.47 1.98
 20 2 0 11.55 4.34
 0 3 0 3.35 0.39
 1 3 0 160 2.45
 2 3 0 53.84 0.9
 3 3 0 670.92 10.03
 4 3 0 256.6 3.9
 5 3 0 138.38 2.19
 6 3 0 14.44 0.49
 7 3 0 50.96 1
 8 3 0 236.22 3.69
 9 3 0 84.35 1.53
 10 3 0 76.12 1.44
 11 3 0 56.79 1.17
 12 3 0 10.94 0.63
 13 3 0 48.69 1.15
 14 3 0 113.48 2.03
 15 3 0 27.35 1.08
 16 3 0 1.74 0.95
 17 3 0 22.69 1.6
 18 3 0 58.3 2.39
 19 3 0 71.1 2.67
 0 4 0 390.96 8.37
 1 4 0 555.16 8.32
 2 4 0 846.74 12.61
 3 4 0 3463.44 51.78
 4 4 0 517.25 7.77
 5 4 0 63.46 1.1
 6 4 0 427.57 6.48
 7 4 0 0.43 0.26
 8 4 0 1116.55 16.72
 9 4 0 170.82 2.88
 10 4 0 72.67 1.4
 11 4 0 5.29 0.57
 12 4 0 15.59 0.72
 13 4 0 7.4 0.59
 14 4 0 174.31 3.3
 15 4 0 20.09 1.01
 16 4 0 17.22 1.27
 17 4 0 13.07 1.62
 18 4 0 74.83 2.47
 19 4 0 27.49 2.18
 0 5 0 0.15 0.2
 1 5 0 140.43 2.24
 2 5 0 58.5 1.02
 3 5 0 2.39 0.3
 4 5 0 1115.14 16.62
 5 5 0 185.54 2.89
 6 5 0 3.86 0.38
 7 5 0 8.84 0.49
 8 5 0 17.35 0.62
 9 5 0 1099.28 16.5
 10 5 0 5.16 0.59
 11 5 0 160.55 2.76
 12 5 0 18.16 0.74
 13 5 0 12.01 0.7
 14 5 0 51.57 1.31
 15 5 0 326.24 5.87
 16 5 0 74.4 2.32
 17 5 0 16.92 1.65
 18 5 0 1.21 2.02
 19 5 0 51.18 2.73
 0 6 0 3.49 0.6
 1 6 0 10.5 0.39
 2 6 0 31.12 0.68
 3 6 0 72.3 1.26
 4 6 0 168.03 2.64
 5 6 0 302.35 4.82
 6 6 0 12.44 0.58
 7 6 0 21.05 0.66
 8 6 0 423.02 6.43
 9 6 0 95 1.74
 10 6 0 54.82 1.12
 11 6 0 107.87 1.91
 12 6 0 115.6 2.01
 13 6 0 483.01 8.54
 14 6 0 98.55 2.18
 15 6 0 247.15 5.1
 16 6 0 2.42 1.12
 17 6 0 5.67 1.6
 18 6 0 63.06 2.62
 19 6 0 12.69 2.66
 0 7 0 0.89 0.35
 1 7 0 24.63 0.64
 2 7 0 117.92 1.94
 3 7 0 94.06 1.6
 4 7 0 143.53 2.36
 5 7 0 82.07 1.48
 6 7 0 29.94 0.76
 7 7 0 15.45 0.64
 8 7 0 0.8 0.34
 9 7 0 2.06 0.33
 10 7 0 139.64 2.38
 11 7 0 43.08 1.02
 12 7 0 70.47 1.62
 13 7 0 43.74 1.23
 14 7 0 266.44 4.92
 15 7 0 1.24 1.01
 16 7 0 68.24 2.29
 17 7 0 26.24 1.85
 18 7 0 41.43 2.62
 0 8 0 13.34 0.81
 1 8 0 1101.43 16.49
 2 8 0 415.56 6.32
 3 8 0 137.89 2.42
 4 8 0 231.82 3.78
 5 8 0 119.01 2
 6 8 0 3.59 0.52
 7 8 0 9.14 0.59
 8 8 0 91.23 1.64
 9 8 0 66.25 1.33
 10 8 0 1.79 0.46
 11 8 0 7.9 0.72
 12 8 0 0.41 0.57
 13 8 0 0.46 0.7
 14 8 0 49.69 1.41
 15 8 0 5.61 1.33
 16 8 0 21.86 1.93
 17 8 0 1.34 1.69
 18 8 0 19.05 2.43
 0 9 0 0.34 0.62
 1 9 0 59.99 1.2
 2 9 0 22.68 0.69
 3 9 0 131.61 2.2
 4 9 0 72.82 1.45
 5 9 0 31.92 0.87
 6 9 0 242.54 3.83
 7 9 0 128.63 2.15
 8 9 0 327.75 5.44
 9 9 0 232.88 3.68
 10 9 0 18.86 0.99
 11 9 0 41.04 1.32
 12 9 0 32.91 1.24
 13 9 0 11.55 1.03
 14 9 0 21.89 1.29
 15 9 0 145.2 3.94
 16 9 0 28.71 1.94
 17 9 0 21.99 2.01
 0 10 0 438.99 9.46
 1 10 0 0.63 0.39
 2 10 0 103.81 1.89
 3 10 0 69.7 1.36
 4 10 0 1.01 0.43
 5 10 0 514.02 8.01
 6 10 0 26.72 0.82
 7 10 0 4.34 0.64
 8 10 0 103.6 1.84
 9 10 0 160.82 3.04
 10 10 0 2.33 0.81
 11 10 0 3.49 0.89
 12 10 0 28.79 1.14
 13 10 0 2.68 1.01
 14 10 0 249.04 5.85
 15 10 0 5.83 1.6
 16 10 0 3.91 1.97
 17 10 0 25.17 3.34
 0 11 0 1.12 0.7
 1 11 0 34.58 0.94
 2 11 0 36.69 0.99
 3 11 0 107.59 1.89
 4 11 0 197.49 3.24
 5 11 0 42.51 1.02
 6 11 0 123.2 2.26
 7 11 0 5.08 0.65
 8 11 0 26.19 1.09
 9 11 0 15.1 0.96
 10 11 0 3.08 0.71
 11 11 0 9.01 0.82
 12 11 0 4.81 1.01
 13 11 0 58.23 1.77
 14 11 0 27.56 1.88
 15 11 0 1.41 1.89
 16 11 0 7.04 2.09
 0 12 0 403.65 8.76
 1 12 0 20.36 0.76
 2 12 0 104.66 1.91
 3 12 0 6.16 0.59
 4 12 0 14.73 0.76
 5 12 0 192.42 3.14
 6 12 0 61.93 1.35
 7 12 0 514.5 9.08
 8 12 0 27.74 1.22
 9 12 0 7.6 0.72
 10 12 0 5.11 1.08
 11 12 0 37.8 1.5
 12 12 0 61.25 1.97
 13 12 0 15.59 1.84
 14 12 0 10.79 2.14
 15 12 0 1.69 2.36
 0 13 0 0.69 0.92
 1 13 0 77.06 1.52
 2 13 0 79.86 1.54
 3 13 0 60.92 1.29
 4 13 0 3.89 0.67
 5 13 0 13.72 0.79
 6 13 0 23.62 1.04
 7 13 0 45.67 1.35
 8 13 0 58.54 1.59
 9 13 0 40.77 1.41
 10 13 0 11.33 1.3
 11 13 0 197.58 4.06
 12 13 0 0.66 1.39
 13 13 0 57.34 2.72
 14 13 0 33.91 2.75
 0 14 0 334.03 7.36
 1 14 0 18.48 0.92
 2 14 0 5.06 0.72
 3 14 0 51.93 1.24
 4 14 0 4.36 0.84
 5 14 0 178.23 3.49
 6 14 0 531.47 9.41
 7 14 0 36 1.31
 8 14 0 9.39 1.33
 9 14 0 65.15 1.89
 10 14 0 1.67 1.55
 11 14 0 162.26 4.48
 12 14 0 29.28 2.05
 13 14 0 54.59 2.85
 0 15 0 0.56 1.38
 1 15 0 7.36 1.03
 2 15 0 52.53 1.57
 3 15 0 4.21 0.89
 4 15 0 41.14 1.49
 5 15 0 158.61 3.23
 6 15 0 7.79 1.34
 7 15 0 58.56 2.23
 8 15 0 17.43 1.64
 9 15 0 4.55 1.53
 10 15 0 92.65 3.23
 11 15 0 12.32 2.43
 12 15 0 35.27 2.8
 0 16 0 35.25 2.29
 1 16 0 4.52 1.6
 2 16 0 111.52 3.18
 3 16 0 12.59 1.41
 4 16 0 83.68 2.55
 5 16 0 11.88 1.59
 6 16 0 1.24 1.47
 7 16 0 4.54 1.47
 8 16 0 5.33 1.53
 9 16 0 1.42 1.91
 10 16 0 50.04 2.98
 0 17 0 0.32 2.04
 1 17 0 30.27 2.02
 2 17 0 40.59 2.12
 3 17 0 6.13 1.54
 4 17 0 16.47 1.99
 5 17 0 47.87 2.17
 6 17 0 14.42 1.99
 7 17 0 16.78 2.33
 8 17 0 132.15 4.07
 0 18 0 11.33 2.72
 1 18 0 3.2 1.8
 2 18 0 148.68 4.28
 3 18 0 6.71 3.21
 4 18 0 22.46 2.4
 5 18 0 7.46 2.62
 6 18 0 8.25 2.92
 0 0 1 0.27 0.07
 1 0 1 96.59 1.46
 2 0 1 8097.05 126.13
 3 0 1 207.05 3.14
 4 0 1 26.06 0.52
 5 0 1 205.65 3.16
 6 0 1 409.44 6.19
 7 0 1 554.28 8.34
 8 0 1 0.54 0.23
 9 0 1 84.91 1.5
 10 0 1 0.54 0.3
 11 0 1 42.63 0.94
 12 0 1 10.9 0.63
 13 0 1 94.01 1.71
 14 0 1 94.02 1.71
 15 0 1 8.84 0.66
 16 0 1 2.46 0.86
 17 0 1 15.5 1.36
 18 0 1 73.34 2.58
 19 0 1 169.59 4.79
 20 0 1 7.35 2.94
 0 1 1 386.2 5.79
 -1 1 1 1002.57 16.7
 1 1 1 994.03 14.88
 -2 1 1 1709.17 25.56
 2 1 1 1693.9 25.31
 -3 1 1 586.33 8.76
 3 1 1 580.55 8.66
 -4 1 1 1628.55 24.32
 4 1 1 1575.7 23.46
 -5 1 1 404.39 6.1
 5 1 1 400.11 6.03
 -6 1 1 159.93 2.54
 6 1 1 162.27 2.53
 -7 1 1 89.82 1.51
 7 1 1 88.05 1.53
 -8 1 1 27.7 0.71
 8 1 1 28.71 0.7
 -9 1 1 755.12 11.4
 9 1 1 741.3 11.15
 -10 1 1 68.2 1.28
 10 1 1 66.2 1.27
 -11 1 1 38.29 0.94
 11 1 1 40.39 0.98
 -12 1 1 245.16 3.87
 12 1 1 245.56 3.94
 -13 1 1 12.39 0.69
 13 1 1 13.09 0.66
 -14 1 1 63.07 1.28
 14 1 1 63.86 1.35
 -15 1 1 118.24 2.25
 15 1 1 117.44 2.24
 -16 1 1 15.85 1.2
 16 1 1 14.81 1.33
 -17 1 1 83.18 2.49
 17 1 1 85.24 2.48
 -18 1 1 44.98 1.87
 18 1 1 44.84 1.97
 -19 1 1 17.21 1.76
 19 1 1 19.88 2.03
 -20 1 1 44.42 3.02
 20 1 1 43.06 3.06
 0 2 1 2849.5 42.81
 -1 2 1 544.99 8.37
 1 2 1 535.57 8.03
 -2 2 1 85.21 1.34
 2 2 1 85.46 1.34
 -3 2 1 746.7 11.15
 3 2 1 760.53 11.37
 -4 2 1 2263.35 33.78
 4 2 1 2295.47 34.26
 -5 2 1 607.63 9.09
 5 2 1 592.4 9.06
 -6 2 1 633.34 9.51
 6 2 1 630.5 9.47
 -7 2 1 24.42 0.61
 7 2 1 24.62 0.6
 -8 2 1 717.8 10.8
 8 2 1 706.44 10.62
 -9 2 1 73.23 1.32
 9 2 1 74.11 1.35
 -10 2 1 376.21 5.78
 10 2 1 377.57 5.81
 -11 2 1 30.55 0.83
 11 2 1 28.74 0.81
 -12 2 1 210.37 3.39
 12 2 1 206.25 3.3
 -13 2 1 57.67 1.24
 13 2 1 57.93 1.2
 -14 2 1 203.9 3.3
 14 2 1 201.74 3.27
 -15 2 1 150.17 2.98
 15 2 1 152.49 2.97
 -16 2 1 11.13 1.15
 16 2 1 9.99 1.04
 -17 2 1 17.22 1.49
 17 2 1 18.66 1.54
 -18 2 1 91.85 2.77
 18 2 1 94.26 2.84
 -19 2 1 19.96 2.06
 19 2 1 21.36 2.27
 -20 2 1 23.05 5.01
 20 2 1 17.02 7.63
 0 3 1 701.61 11.59
 -1 3 1 2403.18 36.88
 1 3 1 2483.37 37.14
 -2 3 1 993.74 14.84
 2 3 1 993.16 14.85
 -3 3 1 405.34 6.1
 3 3 1 408.6 6.14
 -4 3 1 296.97 4.51
 4 3 1 294.36 4.48
 -5 3 1 385.88 5.81
 5 3 1 384.97 5.88
 -6 3 1 911.43 13.77
 6 3 1 903.58 13.51
 -7 3 1 140.91 2.28
 7 3 1 136.22 2.18
 -8 3 1 104.19 1.83
 8 3 1 102.67 1.74
 -9 3 1 728.94 11
 9 3 1 719.81 10.84
 -10 3 1 9.08 0.55
 10 3 1 9.14 0.59
 -11 3 1 39.07 0.98
 11 3 1 36.82 0.91
 -12 3 1 28.4 0.87
 12 3 1 28.16 0.84
 -13 3 1 42.52 1.01
 13 3 1 43.55 1
 -14 3 1 53.13 1.29
 14 3 1 51.88 1.23
 -15 3 1 133.84 2.69
 15 3 1 131.53 2.66
 -16 3 1 3.04 0.93
 16 3 1 2.67 0.87
 -17 3 1 33.92 1.64
 17 3 1 32.81 1.74
 -18 3 1 42.33 1.97
 18 3 1 44.48 1.97
 -19 3 1 15.28 2.04
 19 3 1 18.49 2.64
 0 4 1 833.03 12.42
 -1 4 1 3538.94 53.24
 1 4 1 3637.78 60.52
 -2 4 1 897.54 13.43
 2 4 1 887.14 13.24
 -3 4 1 40.18 0.8
 3 4 1 41.91 0.78
 -4 4 1 385.61 5.84
 4 4 1 382.92 5.8
 -5 4 1 533.37 8.02
 5 4 1 530.76 8.15
 -6 4 1 161.02 2.57
 6 4 1 159.71 2.53
 -7 4 1 109.22 1.86
 7 4 1 110.07 1.83
 -8 4 1 104.39 1.79
 8 4 1 107.3 1.81
 -9 4 1 60.49 1.21
 9 4 1 61.88 1.21
 -10 4 1 79.71 1.47
 10 4 1 76.47 1.48
 -11 4 1 39.14 0.95
 11 4 1 38.95 0.94
 -12 4 1 22.95 0.78
 12 4 1 21.34 0.75
 -13 4 1 30.66 0.92
 13 4 1 31.17 0.88
 -14 4 1 20.43 0.9
 14 4 1 22.76 0.97
 -15 4 1 24.9 1.03
 15 4 1 23.89 1.12
 -16 4 1 2.88 0.85
 16 4 1 2.57 0.78
 -17 4 1 43.16 1.88
 17 4 1 41.98 1.79
 -18 4 1 30.23 2.13
 18 4 1 30.4 2.14
 -19 4 1 34.16 2.33
 19 4 1 35.18 2.41
 0 5 1 350.39 5.29
 -1 5 1 498.33 7.5
 1 5 1 518.38 7.81
 -2 5 1 361.54 5.47
 2 5 1 363.93 5.51
 -3 5 1 203.1 3.15
 3 5 1 200.83 3.11
 -4 5 1 347.26 5.27
 4 5 1 351.2 5.33
 -5 5 1 35.03 0.74
 5 5 1 35.63 0.8
 -6 5 1 165.59 2.62
 6 5 1 167.57 2.72
 -7 5 1 908.6 13.63
 7 5 1 897.32 13.46
 -8 5 1 46.61 0.97
 8 5 1 47.27 0.98
 -9 5 1 13.58 0.55
 9 5 1 13.8 0.63
 -10 5 1 121 2.06
 10 5 1 122.14 2.09
 -11 5 1 13.2 0.62
 11 5 1 13.99 0.65
 -12 5 1 60.58 1.26
 12 5 1 59.67 1.22
 -13 5 1 138.51 2.55
 13 5 1 136.72 2.49
 -14 5 1 54.5 1.45
 14 5 1 55.95 1.49
 -15 5 1 27.02 1.16
 15 5 1 25.15 1.07
 -16 5 1 57.83 1.95
 16 5 1 61.77 2.22
 -17 5 1 1.69 1.3
 17 5 1 2.02 1.42
 -18 5 1 1.15 1.59
 18 5 1 1.67 1.35
 -19 5 1 21.59 2.4
 19 5 1 15.82 2.52
 0 6 1 804.13 12.01
 -1 6 1 390.11 6.4
 1 6 1 384.02 5.81
 -2 6 1 216.14 3.36
 2 6 1 222.28 3.45
 -3 6 1 372.86 5.64
 3 6 1 365.62 5.58
 -4 6 1 133.31 2.16
 4 6 1 130.54 2.15
 -5 6 1 13.65 0.48
 5 6 1 14.24 0.52
 -6 6 1 535.24 8.12
 6 6 1 538.43 8.2
 -7 6 1 661.85 9.95
 7 6 1 649 9.79
 -8 6 1 9.09 0.57
 8 6 1 8.73 0.53
 -9 6 1 3.89 0.49
 9 6 1 3.65 0.52
 -10 6 1 81.66 1.51
 10 6 1 78.74 1.49
 -11 6 1 38.69 0.96
 11 6 1 39.94 1.01
 -12 6 1 3.64 0.54
 12 6 1 4.61 0.61
 -13 6 1 258.07 4.7
 13 6 1 269.25 4.94
 -14 6 1 129.02 2.65
 14 6 1 126.55 2.6
 -15 6 1 119.06 2.81
 15 6 1 110.83 2.67
 -16 6 1 52.29 2
 16 6 1 53.31 1.94
 -17 6 1 60.17 2.35
 17 6 1 63.84 2.38
 -18 6 1 36.58 2.37
 18 6 1 34.17 2.11
 -19 6 1 11.92 3.46
 19 6 1 7.77 3.06
 0 7 1 185.72 2.93
 -1 7 1 1115.18 16.67
 1 7 1 1127.46 16.84
 -2 7 1 95.3 1.61
 2 7 1 93.76 1.58
 -3 7 1 30.63 0.73
 3 7 1 31.23 0.76
 -4 7 1 378.89 5.77
 4 7 1 377.52 5.75
 -5 7 1 484.39 7.34
 5 7 1 495.26 7.54
 -6 7 1 325.43 5.16
 6 7 1 327.7 5.05
 -7 7 1 221.1 3.51
 7 7 1 221.8 3.5
 -8 7 1 1.32 0.34
 8 7 1 1.63 0.42
 -9 7 1 79.67 1.5
 9 7 1 76.91 1.47
 -10 7 1 105.44 1.85
 10 7 1 103.46 1.85
 -11 7 1 51.52 1.14
 11 7 1 51.8 1.14
 -12 7 1 24.96 0.94
 12 7 1 25.05 1.02
 -13 7 1 28.22 1.02
 13 7 1 29.16 1.1
 -14 7 1 87.67 1.98
 14 7 1 88.14 1.95
 -15 7 1 0.71 1.18
 15 7 1 2.38 1.08
 -16 7 1 63.02 2.47
 16 7 1 64.98 2.21
 -17 7 1 40.57 2.14
 17 7 1 35.01 2.15
 -18 7 1 9.76 2.13
 18 7 1 4.36 1.9
 0 8 1 1046.29 15.66
 -1 8 1 587.13 8.98
 1 8 1 599.74 9.17
 -2 8 1 105.53 1.82
 2 8 1 112.26 1.9
 -3 8 1 328.71 5.09
 3 8 1 333.93 5.13
 -4 8 1 85.99 1.57
 4 8 1 86.71 1.56
 -5 8 1 253.36 4.24
 5 8 1 255.32 3.99
 -6 8 1 163.51 2.66
 6 8 1 163.54 2.66
 -7 8 1 51.36 1.1
 7 8 1 50.81 1.08
 -8 8 1 47.63 1.04
 8 8 1 49.34 1.08
 -9 8 1 114.09 2
 9 8 1 115.31 2.02
 -10 8 1 40.75 0.97
 10 8 1 39.29 1
 -11 8 1 34.27 1.15
 11 8 1 30.54 1.04
 -12 8 1 7.31 0.79
 12 8 1 6.6 0.76
 -13 8 1 68.24 1.76
 13 8 1 66.81 1.68
 -14 8 1 5.77 0.94
 14 8 1 6.07 0.86
 -15 8 1 6.21 1.18
 15 8 1 5.5 1.27
 -16 8 1 5.38 1.52
 16 8 1 6.18 1.75
 -17 8 1 40.41 2.42
 17 8 1 45.92 2.72
 -18 8 1 41.19 3.13
 18 8 1 35.9 2.6
 0 9 1 88.02 1.58
 -1 9 1 216.31 3.43
 1 9 1 220.53 3.62
 -2 9 1 36.06 0.9
 2 9 1 35.53 0.88
 -3 9 1 60.03 1.2
 3 9 1 58.14 1.17
 -4 9 1 344.36 5.31
 4 9 1 327.32 5.13
 -5 9 1 270.21 4.21
 5 9 1 269.28 4.24
 -6 9 1 69.23 1.4
 6 9 1 71.36 1.36
 -7 9 1 38.19 0.96
 7 9 1 40.91 0.98
 -8 9 1 55.61 1.23
 8 9 1 55.7 1.23
 -9 9 1 0.99 0.4
 9 9 1 1.14 0.38
 -10 9 1 198.43 3.73
 10 9 1 189.41 3.55
 -11 9 1 20.63 0.96
 11 9 1 22.53 0.98
 -12 9 1 27.22 1.08
 12 9 1 27.37 1.05
 -13 9 1 62.3 1.63
 13 9 1 66.21 1.7
 -14 9 1 20.28 1.32
 14 9 1 22.09 1.3
 -15 9 1 29.63 1.82
 15 9 1 29.77 1.74
 -16 9 1 22.13 2.09
 16 9 1 23.73 2.12
 -17 9 1 12.37 2.17
 17 9 1 15.09 2.12
 0 10 1 89.74 1.74
 -1 10 1 76.96 1.43
 1 10 1 74.05 1.47
 -2 10 1 21.83 0.72
 2 10 1 22.07 0.69
 -3 10 1 35.88 0.94
 3 10 1 35.31 1
 -4 10 1 171.26 2.79
 4 10 1 169.88 2.92
 -5 10 1 39.04 0.97
 5 10 1 39.93 1.05
 -6 10 1 9.84 0.64
 6 10 1 9.53 0.65
 -7 10 1 119.78 2.11
 7 10 1 118.48 2.07
 -8 10 1 53.11 1.11
 8 10 1 52.41 1.17
 -9 10 1 35.61 1.05
 9 10 1 38.44 1.24
 -10 10 1 11.38 0.85
 10 10 1 11.68 0.87
 -11 10 1 87.58 1.98
 11 10 1 88.74 1.96
 -12 10 1 64.14 1.93
 12 10 1 66.37 1.66
 -13 10 1 18.85 1.16
 13 10 1 18.82 1.2
 -14 10 1 111.8 2.95
 14 10 1 107.15 2.79
 -15 10 1 5.7 1.66
 15 10 1 8.26 1.55
 -16 10 1 92.4 3.28
 16 10 1 98.23 3.43
 -17 10 1 10.59 3.19
 17 10 1 12.36 2.99
 0 11 1 28.69 0.92
 -1 11 1 128.42 2.2
 1 11 1 124.42 2.15
 -2 11 1 212.74 3.48
 2 11 1 217.83 3.51
 -3 11 1 125.15 2.18
 3 11 1 130.29 2.23
 -4 11 1 57.59 1.21
 4 11 1 57.85 1.26
 -5 11 1 105.26 1.93
 5 11 1 106.11 1.93
 -6 11 1 35.51 0.98
 6 11 1 36.3 1
 -7 11 1 83.92 1.6
 7 11 1 83.56 1.59
 -8 11 1 159.04 3.06
 8 11 1 164.88 3.18
 -9 11 1 52.39 1.4
 9 11 1 55.61 1.49
 -10 11 1 125.98 2.58
 10 11 1 130.8 2.75
 -11 11 1 76.35 1.85
 11 11 1 74.97 1.85
 -12 11 1 111.15 2.45
 12 11 1 113.24 2.49
 -13 11 1 15.39 1.37
 13 11 1 17.01 1.52
 -14 11 1 27.02 1.7
 14 11 1 23.09 1.85
 -15 11 1 65.32 2.65
 15 11 1 67.1 3
 -16 11 1 10.17 2.56
 16 11 1 9.28 2.43
 0 12 1 40.89 1.05
 -1 12 1 32.04 0.94
 1 12 1 30.38 0.87
 -2 12 1 215.24 3.47
 2 12 1 217.05 3.58
 -3 12 1 99.25 1.81
 3 12 1 94.71 1.73
 -4 12 1 16.27 0.77
 4 12 1 16.38 0.79
 -5 12 1 166.42 2.89
 5 12 1 165.68 2.78
 -6 12 1 89.96 1.81
 6 12 1 88.24 1.73
 -7 12 1 9.85 0.75
 7 12 1 8.4 0.72
 -8 12 1 114.07 2.37
 8 12 1 117.76 2.45
 -9 12 1 29.55 1.18
 9 12 1 29.43 1.22
 -10 12 1 20.54 1.05
 10 12 1 21.44 1.1
 -11 12 1 10.4 1.05
 11 12 1 11 1.21
 -12 12 1 5.58 1.17
 12 12 1 5.64 1.2
 -13 12 1 43.51 1.92
 13 12 1 44.85 1.97
 -14 12 1 62.35 2.75
 14 12 1 61.6 2.64
 -15 12 1 80.58 3.24
 15 12 1 80.85 3.02
 0 13 1 13.23 0.76
 -1 13 1 43.24 1.24
 1 13 1 40.46 1.09
 -2 13 1 45.92 1.1
 2 13 1 47.36 1.13
 -3 13 1 2.22 0.53
 3 13 1 2.55 0.56
 -4 13 1 192.45 3.13
 4 13 1 200.82 3.28
 -5 13 1 42.89 1.21
 5 13 1 43.25 1.18
 -6 13 1 66.97 1.62
 6 13 1 67.1 1.65
 -7 13 1 114.42 2.41
 7 13 1 109.63 2.46
 -8 13 1 73.67 1.81
 8 13 1 73.67 1.81
 -9 13 1 209.47 4.02
 9 13 1 210.42 4.08
 -10 13 1 28.72 1.55
 10 13 1 23.96 1.23
 -11 13 1 30.48 1.86
 11 13 1 31.2 1.66
 -12 13 1 94.53 2.71
 12 13 1 95.81 3.11
 -13 13 1 32.57 2.18
 13 13 1 27.69 1.98
 -14 13 1 73.5 3.27
 14 13 1 60.48 2.83
 0 14 1 29.35 1
 -1 14 1 25.08 0.92
 1 14 1 25.42 0.94
 -2 14 1 43.18 1.15
 2 14 1 42.69 1.13
 -3 14 1 7.8 0.84
 3 14 1 8.36 0.77
 -4 14 1 56.92 1.52
 4 14 1 56.61 1.5
 -5 14 1 26.72 1.15
 5 14 1 26.49 1.1
 -6 14 1 55.05 1.5
 6 14 1 55.94 1.57
 -7 14 1 3.73 1.11
 7 14 1 4.32 1.06
 -8 14 1 77.15 2.18
 8 14 1 79.86 2.24
 -9 14 1 27.87 1.64
 9 14 1 24.74 1.42
 -10 14 1 17.92 1.48
 10 14 1 15.86 1.45
 -11 14 1 22.39 1.92
 11 14 1 27.67 1.89
 -12 14 1 82.61 2.91
 12 14 1 83.83 3.06
 -13 14 1 97.17 3.58
 13 14 1 97.86 3.62
 0 15 1 8.02 0.89
 -1 15 1 14.64 1.08
 1 15 1 14.16 1
 -2 15 1 96.23 2.32
 2 15 1 100.45 2.46
 -3 15 1 143.57 3.23
 3 15 1 135.04 3.2
 -4 15 1 65.95 1.98
 4 15 1 60.7 1.83
 -5 15 1 4.67 1.08
 5 15 1 2.13 1.31
 -6 15 1 17.11 1.33
 6 15 1 17.05 1.32
 -7 15 1 135.13 3.21
 7 15 1 134.47 3.27
 -8 15 1 27.77 1.6
 8 15 1 28.13 1.54
 -9 15 1 15.17 1.56
 9 15 1 14.4 1.61
 -10 15 1 6.13 1.89
 10 15 1 5.2 1.83
 -11 15 1 21.58 2.69
 11 15 1 16.62 2.05
 -12 15 1 24.99 2.85
 12 15 1 26.22 2.86
 0 16 1 34.91 1.56
 -1 16 1 72.3 2.51
 1 16 1 70.74 2.36
 -2 16 1 83.12 2.84
 2 16 1 91.19 2.86
 -3 16 1 4.15 1.34
 3 16 1 5.06 1.18
 -4 16 1 74.82 2.47
 4 16 1 69.99 2.37
 -5 16 1 26.43 1.85
 5 16 1 24.02 1.8
 -6 16 1 27.66 2.02
 6 16 1 31.73 2.02
 -7 16 1 6.17 1.42
 7 16 1 5.26 1.49
 -8 16 1 8.19 1.65
 8 16 1 5.82 2.13
 -9 16 1 18.78 2.53
 9 16 1 16.86 2.24
 -10 16 1 6.01 2.47
 10 16 1 7.95 2.28
 0 17 1 108.81 3.6
 -1 17 1 19.18 1.82
 1 17 1 21.99 1.73
 -2 17 1 45.84 1.96
 2 17 1 46.1 2.22
 -3 17 1 53.53 2.48
 3 17 1 51.37 2.18
 -4 17 1 44.56 2.42
 4 17 1 42.51 2.38
 -5 17 1 4.02 1.81
 5 17 1 5.34 1.79
 -6 17 1 98.1 3.38
 6 17 1 97.34 3.27
 -7 17 1 78.07 3.1
 7 17 1 76.48 3
 -8 17 1 17.98 2.31
 8 17 1 14.9 2.46
 0 18 1 25.74 2.35
 -1 18 1 2.68 1.99
 1 18 1 0.62 1.82
 -2 18 1 25.11 2.19
 2 18 1 23.82 2.41
 -3 18 1 12.96 2.11
 3 18 1 12.86 2.4
 -4 18 1 29.29 2.61
 4 18 1 29.02 2.64
 -5 18 1 78.65 3.33
 5 18 1 74.57 3.19
 -6 18 1 13.73 5.13
 6 18 1 18.88 6.3
 0 0 2 665.89 14.14
 1 0 2 1884.24 28.51
 2 0 2 891.22 13.35
 3 0 2 173.6 2.66
 4 0 2 964.27 14.38
 5 0 2 81.87 1.34
 6 0 2 23.26 0.55
 7 0 2 9.41 0.42
 8 0 2 3.41 0.4
 9 0 2 633.28 9.56
 10 0 2 12.95 0.59
 11 0 2 314.42 4.91
 12 0 2 1.13 0.45
 13 0 2 8.18 0.57
 14 0 2 17.86 0.79
 15 0 2 29.29 1.08
 16 0 2 51.11 1.83
 17 0 2 20.74 1.46
 18 0 2 134.55 3.47
 19 0 2 21.26 2.16
 20 0 2 6.77 3.82
 0 1 2 4420.12 67.03
 -1 1 2 4582.16 80.33
 1 1 2 4718.44 82.7
 -2 1 2 864.5 12.95
 2 1 2 878.4 13.29
 -3 1 2 22.71 0.44
 3 1 2 22.37 0.44
 -4 1 2 831.16 12.4
 4 1 2 787.48 11.77
 -5 1 2 1013.66 15.14
 5 1 2 974.5 14.54
 -6 1 2 935.84 13.98
 6 1 2 931.66 13.93
 -7 1 2 54.78 1.03
 7 1 2 54.36 0.98
 -8 1 2 515.24 7.81
 8 1 2 516.26 7.8
 -9 1 2 198.79 3.16
 9 1 2 197.34 3.13
 -10 1 2 408.67 6.26
 10 1 2 400.24 6.11
 -11 1 2 38.19 0.95
 11 1 2 38.86 0.89
 -12 1 2 64.78 1.31
 12 1 2 67.66 1.39
 -13 1 2 102.31 1.84
 13 1 2 102.87 1.85
 -14 1 2 111.77 2.06
 14 1 2 109.77 2.02
 -15 1 2 1.12 0.59
 15 1 2 1.12 0.58
 -16 1 2 49.7 1.56
 16 1 2 52.91 1.69
 -17 1 2 17.33 1.32
 17 1 2 18.56 1.33
 -18 1 2 12.39 1.77
 18 1 2 12.98 1.55
 -19 1 2 66.81 2.76
 19 1 2 68.92 3.01
 -20 1 2 15.42 4.2
 20 1 2 21.79 5.6
 0 2 2 198.1 3
 -1 2 2 3059.01 46.06
 1 2 2 3007.49 46.51
 -2 2 2 1177 17.57
 2 2 2 1195.78 17.86
 -3 2 2 224.8 3.43
 3 2 2 228.22 3.47
 -4 2 2 305.81 4.62
 4 2 2 303.9 4.59
 -5 2 2 194.31 3
 5 2 2 193.4 2.98
 -6 2 2 456.37 6.89
 6 2 2 469.21 7.09
 -7 2 2 761.65 11.43
 7 2 2 766 11.47
 -8 2 2 78.98 1.39
 8 2 2 79.76 1.5
 -9 2 2 226.76 3.54
 9 2 2 224.77 3.54
 -10 2 2 85.85 1.55
 10 2 2 84.83 1.52
 -11 2 2 90.94 1.64
 11 2 2 91.43 1.65
 -12 2 2 27.17 0.83
 12 2 2 26.6 0.81
 -13 2 2 81.46 1.52
 13 2 2 81.74 1.63
 -14 2 2 260.75 4.41
 14 2 2 264.99 4.49
 -15 2 2 171.54 3.29
 15 2 2 170.59 3.3
 -16 2 2 10.19 1
 16 2 2 7.92 1
 -17 2 2 142.6 3.76
 17 2 2 140.31 3.57
 -18 2 2 31.29 2.01
 18 2 2 34.38 1.85
 -19 2 2 16.59 2.38
 19 2 2 17.12 2.39
 0 3 2 1436.07 21.51
 -1 3 2 637.63 9.57
 1 3 2 613.97 9.2
 -2 3 2 1308.61 20.32
 2 3 2 1283.88 19.2
 -3 3 2 482.24 7.25
 3 3 2 477.11 7.14
 -4 3 2 298.88 4.53
 4 3 2 302.02 4.56
 -5 3 2 701.19 10.5
 5 3 2 691.21 10.36
 -6 3 2 188.37 2.95
 6 3 2 189.98 2.98
 -7 3 2 19.56 0.56
 7 3 2 18.56 0.54
 -8 3 2 736.6 11.07
 8 3 2 753.91 11.34
 -9 3 2 100.7 1.73
 9 3 2 103.83 1.79
 -10 3 2 175.19 2.83
 10 3 2 169.21 2.75
 -11 3 2 14.73 0.65
 11 3 2 13.96 0.64
 -12 3 2 59.36 1.26
 12 3 2 57.15 1.2
 -13 3 2 253.85 4.29
 13 3 2 253.26 4
 -14 3 2 9 0.76
 14 3 2 11.37 0.73
 -15 3 2 15.98 1
 15 3 2 15.38 0.97
 -16 3 2 83.51 2.19
 16 3 2 83.32 2.19
 -17 3 2 5.03 1.19
 17 3 2 4.29 1.08
 -18 3 2 1.18 1.36
 18 3 2 0.95 1.29
 -19 3 2 48.5 2.55
 19 3 2 50.67 2.55
 0 4 2 678.22 10.15
 -1 4 2 1926.2 28.73
 1 4 2 1931.21 30.76
 -2 4 2 91.89 1.47
 2 4 2 92.52 1.5
 -3 4 2 641.18 9.63
 3 4 2 622.99 9.34
 -4 4 2 876.5 13.1
 4 4 2 905.46 13.52
 -5 4 2 247.79 3.82
 5 4 2 248.31 3.82
 -6 4 2 72.01 1.26
 6 4 2 74.27 1.28
 -7 4 2 59.47 1.14
 7 4 2 57.11 1.07
 -8 4 2 95.79 1.67
 8 4 2 97.1 1.67
 -9 4 2 48.9 1.03
 9 4 2 48.14 1
 -10 4 2 124.76 2.11
 10 4 2 120.95 2.07
 -11 4 2 13.95 0.6
 11 4 2 14.61 0.62
 -12 4 2 11.61 0.61
 12 4 2 12.25 0.62
 -13 4 2 18.25 0.73
 13 4 2 18.24 0.74
 -14 4 2 3.27 0.6
 14 4 2 3.97 0.68
 -15 4 2 73.57 1.96
 15 4 2 72.24 1.86
 -16 4 2 31.27 1.49
 16 4 2 32.62 1.35
 -17 4 2 6.41 1.37
 17 4 2 9.19 1.38
 -18 4 2 9.97 1.6
 18 4 2 11.89 1.62
 -19 4 2 78.05 3.11
 19 4 2 73.85 2.99
 0 5 2 1317.51 19.65
 -1 5 2 64 1.09
 1 5 2 61.9 1.07
 -2 5 2 326.55 4.95
 2 5 2 324.57 4.92
 -3 5 2 848.25 13.56
 3 5 2 846.23 13.05
 -4 5 2 161.97 2.65
 4 5 2 158.56 2.53
 -5 5 2 750.23 11.26
 5 5 2 749.05 11.55
 -6 5 2 55.93 1.06
 6 5 2 56.88 1.07
 -7 5 2 497.09 7.56
 7 5 2 499.2 7.72
 -8 5 2 41.78 1
 8 5 2 41.61 0.93
 -9 5 2 72.04 1.35
 9 5 2 73.14 1.37
 -10 5 2 8.82 0.58
 10 5 2 7.82 0.54
 -11 5 2 132.97 2.25
 11 5 2 132.29 2.27
 -12 5 2 79.13 1.49
 12 5 2 78.41 1.53
 -13 5 2 17.08 0.8
 13 5 2 18.89 0.81
 -14 5 2 19.3 0.99
 14 5 2 16.58 0.92
 -15 5 2 8.88 1.03
 15 5 2 6.76 0.97
 -16 5 2 10.08 1.17
 16 5 2 8.74 1.18
 -17 5 2 25.61 1.75
 17 5 2 25.42 1.79
 -18 5 2 26.12 2.2
 18 5 2 27.95 2.29
 -19 5 2 3.32 2.3
 19 5 2 1.2 2
 0 6 2 77.34 1.32
 -1 6 2 421.95 6.39
 1 6 2 427.05 6.47
 -2 6 2 508.79 7.64
 2 6 2 498.12 7.53
 -3 6 2 419.5 6.36
 3 6 2 411.57 6.21
 -4 6 2 406.23 6.16
 4 6 2 409.48 6.25
 -5 6 2 965.28 14.42
 5 6 2 975.65 14.59
 -6 6 2 317.45 4.91
 6 6 2 310.93 4.79
 -7 6 2 126.59 2.12
 7 6 2 122.55 2.05
 -8 6 2 26.8 0.78
 8 6 2 27.54 0.75
 -9 6 2 30.15 0.81
 9 6 2 28.98 0.78
 -10 6 2 101.05 1.77
 10 6 2 104 1.82
 -11 6 2 89.8 1.66
 11 6 2 89.87 1.65
 -12 6 2 66.75 1.58
 12 6 2 65.69 1.43
 -13 6 2 109.22 2.25
 13 6 2 111.17 2.27
 -14 6 2 72.1 1.77
 14 6 2 73.81 1.75
 -15 6 2 80.59 2.08
 15 6 2 84.48 2.1
 -16 6 2 32.24 1.42
 16 6 2 35.7 1.6
 -17 6 2 38.2 2.12
 17 6 2 40.83 2.03
 -18 6 2 76.26 3.06
 18 6 2 69.14 2.76
 -19 6 2 78.99 7.29
 19 6 2 75.27 7.01
 0 7 2 6.23 0.43
 -1 7 2 398.41 6.06
 1 7 2 402.79 6.11
 -2 7 2 56.29 1.04
 2 7 2 54.9 1.04
 -3 7 2 316.79 4.85
 3 7 2 305.54 4.68
 -4 7 2 2.03 0.28
 4 7 2 1.62 0.25
 -5 7 2 746.96 11.23
 5 7 2 743.72 11.17
 -6 7 2 65.92 1.24
 6 7 2 63.8 1.23
 -7 7 2 14.69 0.61
 7 7 2 15.5 0.64
 -8 7 2 181.61 3
 8 7 2 177.96 2.86
 -9 7 2 13.37 0.65
 9 7 2 12.84 0.62
 -10 7 2 44.7 1.05
 10 7 2 45.95 1.03
 -11 7 2 144.67 2.42
 11 7 2 145.49 2.47
 -12 7 2 79.69 1.73
 12 7 2 85.88 1.87
 -13 7 2 82.32 1.83
 13 7 2 85.63 1.89
 -14 7 2 108.12 2.56
 14 7 2 107.69 2.4
 -15 7 2 31.51 1.45
 15 7 2 29.5 1.4
 -16 7 2 18.12 1.38
 16 7 2 18.1 1.58
 -17 7 2 6.33 1.7
 17 7 2 8.88 1.76
 -18 7 2 39.55 2.38
 18 7 2 41.29 2.49
 0 8 2 122.56 2.02
 -1 8 2 548.85 8.3
 1 8 2 557.68 8.42
 -2 8 2 224.72 3.51
 2 8 2 220.23 3.46
 -3 8 2 253.24 3.94
 3 8 2 254.47 4.12
 -4 8 2 53.65 1.09
 4 8 2 53.43 1.08
 -5 8 2 102.36 1.77
 5 8 2 99.51 1.73
 -6 8 2 8.65 0.55
 6 8 2 8.4 0.56
 -7 8 2 198.32 3.25
 7 8 2 199.65 3.19
 -8 8 2 227.01 3.6
 8 8 2 224.16 3.57
 -9 8 2 17.15 0.7
 9 8 2 16.89 0.67
 -10 8 2 42.85 1.02
 10 8 2 43.45 1.03
 -11 8 2 12.39 0.89
 11 8 2 12.81 0.74
 -12 8 2 19.91 0.96
 12 8 2 19.66 0.97
 -13 8 2 64.51 1.59
 13 8 2 60.13 1.51
 -14 8 2 46.79 1.65
 14 8 2 46.92 1.54
 -15 8 2 15.22 1.33
 15 8 2 16.97 1.26
 -16 8 2 100.64 2.7
 16 8 2 102.91 2.76
 -17 8 2 1.46 1.82
 17 8 2 1.34 1.79
 -18 8 2 6.64 2.49
 18 8 2 12.53 2.88
 0 9 2 294.91 4.57
 -1 9 2 311.1 4.79
 1 9 2 306.84 4.72
 -2 9 2 15.04 0.61
 2 9 2 15.22 0.62
 -3 9 2 170.46 2.79
 3 9 2 170.93 2.76
 -4 9 2 71.21 1.45
 4 9 2 72.65 1.38
 -5 9 2 116.97 2.01
 5 9 2 117.22 2.02
 -6 9 2 6.63 0.56
 6 9 2 6.56 0.56
 -7 9 2 22.86 0.74
 7 9 2 22.14 0.76
 -8 9 2 129.8 2.19
 8 9 2 127.62 2.19
 -9 9 2 29.68 0.83
 9 9 2 27.57 0.87
 -10 9 2 65.07 1.53
 10 9 2 64.59 1.55
 -11 9 2 2.61 0.66
 11 9 2 3.77 0.67
 -12 9 2 37.72 1.32
 12 9 2 39.73 1.26
 -13 9 2 77.12 2.17
 13 9 2 72.46 1.87
 -14 9 2 29.41 1.42
 14 9 2 29.52 1.48
 -15 9 2 1.34 1.24
 15 9 2 1.53 1.21
 -16 9 2 29.36 1.9
 16 9 2 27.13 2.1
 -17 9 2 18.26 2.37
 17 9 2 17.55 2.4
 0 10 2 106.34 1.92
 -1 10 2 8.12 0.59
 1 10 2 9.17 0.61
 -2 10 2 13.71 0.65
 2 10 2 12.63 0.6
 -3 10 2 122.16 2.08
 3 10 2 124.03 2.11
 -4 10 2 32.43 0.9
 4 10 2 31.09 0.84
 -5 10 2 157.76 2.62
 5 10 2 156.39 2.78
 -6 10 2 15.61 0.7
 6 10 2 16.34 0.8
 -7 10 2 54.37 1.23
 7 10 2 55.73 1.2
 -8 10 2 105.98 1.89
 8 10 2 103.86 1.85
 -9 10 2 79 1.67
 9 10 2 83.83 1.79
 -10 10 2 99.3 2.12
 10 10 2 97.67 2.24
 -11 10 2 1.47 0.63
 11 10 2 0.92 0.74
 -12 10 2 28.94 1.26
 12 10 2 31.02 1.15
 -13 10 2 101.82 2.62
 13 10 2 104.73 2.58
 -14 10 2 177.28 3.9
 14 10 2 177.07 3.98
 -15 10 2 30.36 1.7
 15 10 2 30.23 1.9
 -16 10 2 39.77 2.43
 16 10 2 36.09 2.51
 0 11 2 0.63 0.35
 -1 11 2 66.04 1.34
 1 11 2 64.47 1.34
 -2 11 2 6.72 0.6
 2 11 2 7.6 0.62
 -3 11 2 185.43 3.01
 3 11 2 188.16 3.04
 -4 11 2 144.59 2.43
 4 11 2 141.25 2.37
 -5 11 2 6.8 0.59
 5 11 2 6.14 0.63
 -6 11 2 239.31 3.85
 6 11 2 241.01 4.1
 -7 11 2 26.61 0.97
 7 11 2 23.51 0.95
 -8 11 2 75.29 1.62
 8 11 2 74.27 1.55
 -9 11 2 194.25 3.7
 9 11 2 200.54 3.86
 -10 11 2 139.79 2.82
 10 11 2 136.02 2.75
 -11 11 2 7.9 0.94
 11 11 2 4.68 0.87
 -12 11 2 9.23 1.17
 12 11 2 7.92 1.15
 -13 11 2 139.57 3.34
 13 11 2 141.41 3.53
 -14 11 2 133.54 3.35
 14 11 2 133.42 3.31
 -15 11 2 67.31 2.67
 15 11 2 66.86 2.49
 -16 11 2 10.93 2.48
 16 11 2 6.71 2.2
 0 12 2 64.44 1.38
 -1 12 2 95.13 1.75
 1 12 2 96.2 1.86
 -2 12 2 40.55 1.02
 2 12 2 42.13 1.06
 -3 12 2 103.81 1.85
 3 12 2 104.14 1.92
 -4 12 2 106.59 1.9
 4 12 2 113.77 1.99
 -5 12 2 63.77 1.32
 5 12 2 63.78 1.31
 -6 12 2 147.43 2.64
 6 12 2 146.6 2.66
 -7 12 2 59.7 1.39
 7 12 2 59.1 1.4
 -8 12 2 34.37 1.25
 8 12 2 34.88 1.2
 -9 12 2 108.53 2.32
 9 12 2 110.88 2.33
 -10 12 2 14.52 1.07
 10 12 2 15.43 1.05
 -11 12 2 58.67 1.82
 11 12 2 59.09 1.83
 -12 12 2 20.92 1.48
 12 12 2 20.34 1.34
 -13 12 2 70.69 2.41
 13 12 2 69.46 2.31
 -14 12 2 32.93 1.99
 14 12 2 30.27 2.06
 -15 12 2 16.23 2.32
 15 12 2 15.21 1.98
 0 13 2 71.86 1.44
 -1 13 2 156.52 2.66
 1 13 2 162.94 2.94
 -2 13 2 54.39 1.33
 2 13 2 53.7 1.23
 -3 13 2 14.39 0.77
 3 13 2 15.71 0.81
 -4 13 2 58.99 1.33
 4 13 2 62.11 1.43
 -5 13 2 201.81 3.53
 5 13 2 203.04 3.55
 -6 13 2 4.4 0.76
 6 13 2 3.9 0.77
 -7 13 2 164.06 3.18
 7 13 2 165.43 3.2
 -8 13 2 107.85 2.48
 8 13 2 114.29 2.79
 -9 13 2 3.13 1.15
 9 13 2 1.94 1.04
 -10 13 2 19.16 1.44
 10 13 2 16.22 1.37
 -11 13 2 33.7 1.68
 11 13 2 32.25 1.69
 -12 13 2 144.67 3.52
 12 13 2 147.28 3.5
 -13 13 2 26 1.91
 13 13 2 25.03 2.19
 -14 13 2 12.88 2.26
 14 13 2 14.08 2.09
 0 14 2 15.31 0.83
 -1 14 2 4.32 0.73
 1 14 2 4.07 0.72
 -2 14 2 47.84 1.32
 2 14 2 50.72 1.35
 -3 14 2 41.64 1.22
 3 14 2 38.35 1.19
 -4 14 2 74.44 1.69
 4 14 2 73.76 1.69
 -5 14 2 30.88 1.24
 5 14 2 31.56 1.3
 -6 14 2 12.82 1.13
 6 14 2 11.73 0.91
 -7 14 2 41.57 1.56
 7 14 2 41.97 1.53
 -8 14 2 47.62 1.72
 8 14 2 49.15 1.76
 -9 14 2 22.59 1.47
 9 14 2 19.72 1.47
 -10 14 2 88.39 2.44
 10 14 2 94.74 2.54
 -11 14 2 7.23 1.58
 11 14 2 7.17 1.59
 -12 14 2 22.57 1.95
 12 14 2 19.82 2.07
 -13 14 2 14.03 2.22
 13 14 2 10.82 2.19
 0 15 2 75.29 1.88
 -1 15 2 32.5 1.37
 1 15 2 31.52 1.35
 -2 15 2 13.89 1.1
 2 15 2 14.83 1.21
 -3 15 2 60.98 1.83
 3 15 2 63.08 2.01
 -4 15 2 142.53 3.22
 4 15 2 140.3 3.23
 -5 15 2 36.59 1.62
 5 15 2 34.57 1.73
 -6 15 2 248.83 5.19
 6 15 2 246.86 5.13
 -7 15 2 9.49 1.31
 7 15 2 8.79 1.37
 -8 15 2 5.87 1.4
 8 15 2 3.02 1.13
 -9 15 2 21.91 1.61
 9 15 2 23.83 1.7
 -10 15 2 43.45 2.49
 10 15 2 44.49 2.27
 -11 15 2 61.12 2.59
 11 15 2 63.31 2.55
 -12 15 2 33.78 4.27
 12 15 2 32.92 3.73
 0 16 2 62.23 2.24
 -1 16 2 75.44 2.47
 1 16 2 76.69 2.44
 -2 16 2 59.8 2.05
 2 16 2 56.02 1.86
 -3 16 2 126.75 3.04
 3 16 2 128.38 3.13
 -4 16 2 37.67 1.72
 4 16 2 39.03 1.72
 -5 16 2 118.29 3.04
 5 16 2 118.4 3.09
 -6 16 2 77.42 2.41
 6 16 2 82.39 2.36
 -7 16 2 18.88 1.8
 7 16 2 16.66 1.64
 -8 16 2 10.36 1.77
 8 16 2 14.4 1.84
 -9 16 2 27.94 2.69
 9 16 2 27.13 2.51
 -10 16 2 5.04 2.61
 10 16 2 3.76 2.15
 0 17 2 265.46 6.18
 -1 17 2 10.67 1.59
 1 17 2 9.98 1.8
 -2 17 2 35.03 2.04
 2 17 2 36.68 2.28
 -3 17 2 23.78 2.1
 3 17 2 24.23 2.04
 -4 17 2 17.76 1.86
 4 17 2 18.53 1.97
 -5 17 2 3.8 1.87
 5 17 2 5.5 1.69
 -6 17 2 3.78 1.95
 6 17 2 2.77 1.61
 -7 17 2 6.39 1.96
 7 17 2 4.18 2.01
 -8 17 2 49.89 2.98
 8 17 2 51.82 2.89
 0 18 2 2.73 2.04
 -1 18 2 29.87 2.34
 1 18 2 29.82 2.3
 -2 18 2 33.33 2.64
 2 18 2 27.52 2.22
 -3 18 2 21.08 2.33
 3 18 2 16.29 2.47
 -4 18 2 6.84 2.73
 4 18 2 6.86 1.98
 -5 18 2 2.78 2.13
 5 18 2 2.31 2.2
 0 0 3 0.21 0.12
 1 0 3 3813.06 57.98
 2 0 3 1.83 0.18
 3 0 3 1511.07 22.6
 4 0 3 3416.36 51.19
 5 0 3 128.51 2.03
 6 0 3 576.5 8.67
 7 0 3 183.21 2.91
 8 0 3 717.21 10.77
 9 0 3 74.9 1.37
 10 0 3 229.73 3.64
 11 0 3 32.44 0.84
 12 0 3 3.18 0.49
 13 0 3 85.3 1.6
 14 0 3 162.79 3.12
 15 0 3 29.1 1.08
 16 0 3 5.68 0.78
 17 0 3 3.75 1.07
 18 0 3 11.62 1.66
 19 0 3 24.15 2.21
 0 1 3 6137.22 93.19
 -1 1 3 19.74 0.39
 1 1 3 19.12 0.37
 -2 1 3 6039.5 91.1
 2 1 3 6066.46 93.72
 -3 1 3 563.06 8.5
 3 1 3 552.52 8.83
 -4 1 3 905.35 13.57
 4 1 3 897.32 13.81
 -5 1 3 403.37 6.08
 5 1 3 406.57 6.13
 -6 1 3 15.03 0.48
 6 1 3 14.38 0.47
 -7 1 3 136.18 2.19
 7 1 3 136.18 2.17
 -8 1 3 435.8 6.62
 8 1 3 423.81 6.45
 -9 1 3 69.33 1.28
 9 1 3 70.13 1.32
 -10 1 3 152.56 2.51
 10 1 3 152.26 2.51
 -11 1 3 66.56 1.35
 11 1 3 68.35 1.32
 -12 1 3 78.7 1.48
 12 1 3 80.4 1.5
 -13 1 3 109.77 1.94
 13 1 3 108.97 1.91
 -14 1 3 1.54 0.57
 14 1 3 1.99 0.57
 -15 1 3 8.05 0.79
 15 1 3 7.16 0.87
 -16 1 3 15.43 1.1
 16 1 3 14.94 1.06
 -17 1 3 6.67 1.47
 17 1 3 6.14 1.47
 -18 1 3 2.97 1.65
 18 1 3 2.39 1.43
 -19 1 3 7.75 2.03
 19 1 3 2.55 1.71
 0 2 3 55.53 0.9
 -1 2 3 3603.59 62.88
 1 2 3 3744.93 65.11
 -2 2 3 521.15 9.12
 2 2 3 543.66 9.41
 -3 2 3 1038.06 15.52
 3 2 3 1020.69 17.08
 -4 2 3 139.02 2.19
 4 2 3 138.87 2.17
 -5 2 3 229.49 3.63
 5 2 3 234.85 3.6
 -6 2 3 7.75 0.39
 6 2 3 7.26 0.39
 -7 2 3 5.52 0.4
 7 2 3 5.66 0.39
 -8 2 3 151.61 2.45
 8 2 3 147.08 2.4
 -9 2 3 59.83 1.18
 9 2 3 61 1.22
 -10 2 3 35.88 0.88
 10 2 3 36.14 0.87
 -11 2 3 68.8 1.34
 11 2 3 69.35 1.42
 -12 2 3 72.4 1.4
 12 2 3 72.75 1.41
 -13 2 3 121.05 2.1
 13 2 3 122.97 2.12
 -14 2 3 37.43 1.06
 14 2 3 36.52 1.02
 -15 2 3 241.01 4.45
 15 2 3 229.32 4.28
 -16 2 3 53.19 1.77
 16 2 3 53.3 1.66
 -17 2 3 3.68 1.14
 17 2 3 4.44 1.18
 -18 2 3 22.92 1.82
 18 2 3 22.3 1.69
 -19 2 3 62.53 2.65
 19 2 3 57.97 2.67
 0 3 3 2411.76 36.12
 -1 3 3 1500.88 22.5
 1 3 3 1527.51 22.94
 -2 3 3 29.53 0.55
 2 3 3 29.18 0.56
 -3 3 3 639.2 9.6
 3 3 3 650.73 9.75
 -4 3 3 297.05 4.5
 4 3 3 300.16 4.58
 -5 3 3 70.2 1.2
 5 3 3 70.95 1.22
 -6 3 3 1080.5 16.16
 6 3 3 1087.75 16.47
 -7 3 3 124.89 2.08
 7 3 3 121.28 1.99
 -8 3 3 155.84 2.53
 8 3 3 160.05 2.58
 -9 3 3 26.13 0.73
 9 3 3 27.27 0.75
 -10 3 3 174.99 2.87
 10 3 3 168.44 2.73
 -11 3 3 54.16 1.13
 11 3 3 52.7 1.1
 -12 3 3 177.74 2.86
 12 3 3 175.64 2.87
 -13 3 3 1.51 0.43
 13 3 3 2.68 0.48
 -14 3 3 109.06 2.08
 14 3 3 115.31 2.15
 -15 3 3 31.55 1.27
 15 3 3 35.78 1.3
 -16 3 3 41.33 1.64
 16 3 3 40.52 1.47
 -17 3 3 4.46 1.12
 17 3 3 7.34 1.34
 -18 3 3 11.12 1.61
 18 3 3 15.24 1.84
 -19 3 3 5.25 2.37
 19 3 3 13.73 2.04
 0 4 3 769.18 11.52
 -1 4 3 644.41 9.65
 1 4 3 651.89 9.76
 -2 4 3 1603.47 23.9
 2 4 3 1643.09 24.46
 -3 4 3 248.66 3.8
 3 4 3 243.96 3.73
 -4 4 3 706.71 10.6
 4 4 3 697 10.45
 -5 4 3 181.18 2.85
 5 4 3 179.36 2.79
 -6 4 3 212.5 3.3
 6 4 3 213.14 3.33
 -7 4 3 777.21 11.66
 7 4 3 783.55 11.77
 -8 4 3 6.95 0.43
 8 4 3 6.83 0.49
 -9 4 3 3.01 0.43
 9 4 3 2.59 0.42
 -10 4 3 44.22 1.01
 10 4 3 41.9 0.94
 -11 4 3 88.36 1.63
 11 4 3 88.46 1.76
 -12 4 3 68.8 1.36
 12 4 3 71.49 1.39
 -13 4 3 53.98 1.25
 13 4 3 55.02 1.27
 -14 4 3 16.51 0.82
 14 4 3 15.87 0.8
 -15 4 3 18.56 1.1
 15 4 3 20.86 1.15
 -16 4 3 45.62 1.64
 16 4 3 46.51 1.57
 -17 4 3 106.34 2.99
 17 4 3 108.63 3.09
 -18 4 3 23.07 1.83
 18 4 3 23.05 1.66
 -19 4 3 32.29 2.44
 19 4 3 28.91 2.41
 0 5 3 44.18 0.91
 -1 5 3 562.11 8.44
 1 5 3 561.07 8.45
 -2 5 3 214.42 3.31
 2 5 3 213.57 3.3
 -3 5 3 2.26 0.26
 3 5 3 2.28 0.25
 -4 5 3 142.08 2.26
 4 5 3 140.12 2.23
 -5 5 3 140.81 2.37
 5 5 3 139.15 2.23
 -6 5 3 238.94 3.71
 6 5 3 238.18 3.72
 -7 5 3 576.58 8.7
 7 5 3 560.27 8.45
 -8 5 3 311.9 4.97
 8 5 3 309.4 4.79
 -9 5 3 92.33 1.7
 9 5 3 92.62 1.64
 -10 5 3 183.5 2.97
 10 5 3 180.2 2.94
 -11 5 3 88.52 1.6
 11 5 3 92.5 1.8
 -12 5 3 80.47 1.55
 12 5 3 80.44 1.56
 -13 5 3 84.67 1.7
 13 5 3 84.83 1.71
 -14 5 3 8.34 0.82
 14 5 3 9.09 0.88
 -15 5 3 162.05 3.5
 15 5 3 162.27 3.52
 -16 5 3 200.94 4.37
 16 5 3 195 4.14
 -17 5 3 4.03 1.8
 17 5 3 8.07 1.45
 -18 5 3 2.37 2.08
 18 5 3 0.76 1.42
 -19 5 3 22.41 2.46
 19 5 3 25.78 2.54
 0 6 3 895.25 13.38
 -1 6 3 153.27 2.43
 1 6 3 155.3 2.45
 -2 6 3 20.17 0.53
 2 6 3 19.84 0.54
 -3 6 3 184.61 3.12
 3 6 3 187.58 2.94
 -4 6 3 148.73 2.4
 4 6 3 143.58 2.32
 -5 6 3 38.67 0.82
 5 6 3 36.32 0.78
 -6 6 3 58.19 1.1
 6 6 3 56.95 1.09
 -7 6 3 120.33 2.01
 7 6 3 121.22 2.03
 -8 6 3 13.84 0.6
 8 6 3 14.12 0.56
 -9 6 3 209.87 3.33
 9 6 3 211.55 3.4
 -10 6 3 28.69 0.8
 10 6 3 28.61 0.83
 -11 6 3 218.77 3.48
 11 6 3 216.25 3.46
 -12 6 3 166.8 3.04
 12 6 3 171.88 3.01
 -13 6 3 26.74 1.13
 13 6 3 23.86 0.99
 -14 6 3 45.56 1.44
 14 6 3 47.58 1.51
 -15 6 3 74.87 1.96
 15 6 3 76.99 2.06
 -16 6 3 105.12 2.74
 16 6 3 105.98 2.75
 -17 6 3 62.04 2.42
 17 6 3 61.48 2.45
 -18 6 3 13.01 2.12
 18 6 3 11.8 1.96
 0 7 3 214.48 3.34
 -1 7 3 126.53 2.04
 1 7 3 123.8 2.02
 -2 7 3 12.85 0.49
 2 7 3 12.46 0.51
 -3 7 3 175.22 2.78
 3 7 3 178.19 2.81
 -4 7 3 156.88 2.5
 4 7 3 156.36 2.59
 -5 7 3 84.26 1.5
 5 7 3 85.04 1.49
 -6 7 3 13.24 0.59
 6 7 3 13.52 0.55
 -7 7 3 203.22 3.25
 7 7 3 206.16 3.73
 -8 7 3 392.71 6.05
 8 7 3 393.68 6.04
 -9 7 3 153.33 2.55
 9 7 3 155.03 2.53
 -10 7 3 99.77 1.9
 10 7 3 95.45 1.69
 -11 7 3 135.74 2.31
 11 7 3 141.44 2.4
 -12 7 3 15 0.84
 12 7 3 13.82 0.8
 -13 7 3 22.23 1.01
 13 7 3 23.92 1.16
 -14 7 3 249.18 5.08
 14 7 3 252.39 5.05
 -15 7 3 60.77 1.8
 15 7 3 60.17 1.97
 -16 7 3 20.23 1.43
 16 7 3 23.66 1.72
 -17 7 3 18.15 1.97
 17 7 3 18.17 1.76
 -18 7 3 0 1.83
 18 7 3 1.6 2.16
 0 8 3 158.47 2.55
 -1 8 3 86.53 1.54
 1 8 3 89.04 1.59
 -2 8 3 110.21 1.9
 2 8 3 107.41 1.82
 -3 8 3 60.21 1.18
 3 8 3 56.34 1.09
 -4 8 3 11.99 0.54
 4 8 3 10.68 0.51
 -5 8 3 434.02 6.61
 5 8 3 433.19 6.65
 -6 8 3 51.23 1.07
 6 8 3 50.65 1.06
 -7 8 3 0.31 0.29
 7 8 3 0.44 0.34
 -8 8 3 2.61 0.45
 8 8 3 2.56 0.47
 -9 8 3 170.53 2.78
 9 8 3 171.97 2.84
 -10 8 3 177.04 2.9
 10 8 3 174.49 2.85
 -11 8 3 77.29 1.92
 11 8 3 76.07 1.64
 -12 8 3 114.02 2.46
 12 8 3 105.06 2.14
 -13 8 3 5.49 1.06
 13 8 3 5.03 0.83
 -14 8 3 63.17 1.98
 14 8 3 69.35 1.9
 -15 8 3 117.39 2.82
 15 8 3 114.49 2.8
 -16 8 3 36.96 1.99
 16 8 3 39.62 1.73
 -17 8 3 5.94 1.77
 17 8 3 7.85 1.94
 -18 8 3 23.91 2.85
 18 8 3 30.8 5.08
 0 9 3 267.89 4.17
 -1 9 3 365.83 5.61
 1 9 3 375.76 5.94
 -2 9 3 109.13 1.87
 2 9 3 109.7 1.86
 -3 9 3 238.44 3.74
 3 9 3 238.31 3.76
 -4 9 3 51.69 1.06
 4 9 3 50.78 1.08
 -5 9 3 37 0.89
 5 9 3 37.49 0.9
 -6 9 3 42.51 1
 6 9 3 41.97 0.98
 -7 9 3 140.67 2.37
 7 9 3 138.04 2.35
 -8 9 3 45.6 1.05
 8 9 3 46.59 1.05
 -9 9 3 157.38 2.7
 9 9 3 156.93 2.58
 -10 9 3 62.2 1.48
 10 9 3 61.25 1.44
 -11 9 3 53.97 1.44
 11 9 3 52.25 1.36
 -12 9 3 78.48 1.92
 12 9 3 78.98 1.79
 -13 9 3 38.83 1.31
 13 9 3 42.86 1.47
 -14 9 3 23.73 1.43
 14 9 3 27.03 1.54
 -15 9 3 7.8 1.16
 15 9 3 11.27 1.35
 -16 9 3 72.07 2.34
 16 9 3 68.84 2.42
 -17 9 3 31.65 2.58
 17 9 3 29.6 2.36
 0 10 3 9.3 0.6
 -1 10 3 201.06 3.21
 1 10 3 198.56 3.19
 -2 10 3 44.95 0.99
 2 10 3 43.06 0.98
 -3 10 3 130.64 2.2
 3 10 3 129.01 2.25
 -4 10 3 145.14 2.49
 4 10 3 148.24 2.54
 -5 10 3 49.58 1.1
 5 10 3 47.98 1.06
 -6 10 3 162.08 2.69
 6 10 3 163.55 2.83
 -7 10 3 124.71 2.13
 7 10 3 127.14 2.18
 -8 10 3 92.57 1.79
 8 10 3 91.24 1.74
 -9 10 3 21.77 0.84
 9 10 3 22.07 0.8
 -10 10 3 26.28 1.05
 10 10 3 23 0.94
 -11 10 3 66.82 1.72
 11 10 3 65.64 1.66
 -12 10 3 3.42 0.96
 12 10 3 3.23 0.85
 -13 10 3 111.65 2.64
 13 10 3 110.81 2.74
 -14 10 3 13.76 1.54
 14 10 3 13.24 1.57
 -15 10 3 4.17 1.47
 15 10 3 4.32 1.32
 -16 10 3 18.22 1.96
 16 10 3 18.94 1.84
 0 11 3 262.48 4.15
 -1 11 3 30.54 0.91
 1 11 3 30.98 0.99
 -2 11 3 11.1 0.64
 2 11 3 10.53 0.65
 -3 11 3 160.09 2.66
 3 11 3 156.3 2.78
 -4 11 3 55.43 1.19
 4 11 3 54.78 1.19
 -5 11 3 96.97 1.81
 5 11 3 94.66 1.72
 -6 11 3 79.6 1.55
 6 11 3 77.25 1.49
 -7 11 3 178.02 3.1
 7 11 3 175.85 3.06
 -8 11 3 1.86 0.62
 8 11 3 0.96 0.52
 -9 11 3 7.87 0.87
 9 11 3 7.02 0.76
 -10 11 3 6.29 0.86
 10 11 3 4.3 0.78
 -11 11 3 33.2 1.52
 11 11 3 32.1 1.2
 -12 11 3 54.68 1.71
 12 11 3 58.65 1.95
 -13 11 3 5.57 1.15
 13 11 3 4.92 1.28
 -14 11 3 11.83 1.38
 14 11 3 12.61 1.69
 -15 11 3 3.26 2.06
 15 11 3 5.58 1.67
 -16 11 3 19.35 2.82
 16 11 3 23.26 2.85
 0 12 3 39.66 1.06
 -1 12 3 305.33 4.76
 1 12 3 304.75 4.75
 -2 12 3 92.45 1.76
 2 12 3 94.09 1.77
 -3 12 3 78.75 1.51
 3 12 3 77.15 1.5
 -4 12 3 210.09 3.42
 4 12 3 215.42 3.47
 -5 12 3 12.3 0.7
 5 12 3 10.54 0.69
 -6 12 3 119.26 2.27
 6 12 3 117.9 2.18
 -7 12 3 71.68 1.6
 7 12 3 73.29 1.6
 -8 12 3 44.92 1.35
 8 12 3 46.59 1.35
 -9 12 3 21.26 1.08
 9 12 3 21.5 1.04
 -10 12 3 34.27 1.37
 10 12 3 33.43 1.32
 -11 12 3 1.89 0.93
 11 12 3 2.04 0.9
 -12 12 3 8.83 1.48
 12 12 3 9.82 1.3
 -13 12 3 88.27 2.71
 13 12 3 86.03 2.62
 -14 12 3 2.2 1.56
 14 12 3 2.41 1.47
 -15 12 3 42.72 2.69
 15 12 3 41.09 2.55
 0 13 3 47.39 1.18
 -1 13 3 19.76 0.79
 1 13 3 18.68 0.79
 -2 13 3 119.99 2.28
 2 13 3 119.58 2.18
 -3 13 3 16.52 0.84
 3 13 3 15.59 0.76
 -4 13 3 32.24 1.02
 4 13 3 30.97 1
 -5 13 3 82.38 1.72
 5 13 3 83.76 1.75
 -6 13 3 149.79 3.03
 6 13 3 151.21 3.03
 -7 13 3 66.3 1.83
 7 13 3 64.9 1.63
 -8 13 3 30.65 1.32
 8 13 3 30.01 1.28
 -9 13 3 48.91 1.61
 9 13 3 48.35 1.62
 -10 13 3 25.04 1.47
 10 13 3 23.54 1.46
 -11 13 3 29.64 1.76
 11 13 3 29.38 1.54
 -12 13 3 14.61 1.62
 12 13 3 14.45 1.82
 -13 13 3 17.87 2.2
 13 13 3 16.47 1.87
 -14 13 3 116.72 3.62
 14 13 3 115.26 3.6
 0 14 3 124.67 2.57
 -1 14 3 137.53 2.81
 1 14 3 132.56 2.71
 -2 14 3 30.19 1.1
 2 14 3 30.95 1.15
 -3 14 3 159.79 3.12
 3 14 3 162.07 3.17
 -4 14 3 41.27 1.3
 4 14 3 42.7 1.27
 -5 14 3 36.46 1.42
 5 14 3 31.93 1.41
 -6 14 3 28.27 1.3
 6 14 3 31.12 1.38
 -7 14 3 34.67 1.49
 7 14 3 36.12 1.53
 -8 14 3 75.22 2.17
 8 14 3 76.91 2.16
 -9 14 3 12.79 1.41
 9 14 3 12.78 1.46
 -10 14 3 33.67 1.91
 10 14 3 37.28 1.96
 -11 14 3 11.3 1.87
 11 14 3 10.17 1.49
 -12 14 3 69.95 2.63
 12 14 3 65.74 2.47
 -13 14 3 39.87 3.24
 13 14 3 37.91 2.76
 0 15 3 2.31 0.86
 -1 15 3 24.44 1.22
 1 15 3 23.25 1.21
 -2 15 3 14.32 1.1
 2 15 3 14.63 1.08
 -3 15 3 48.99 1.74
 3 15 3 47.54 1.75
 -4 15 3 189.68 4.1
 4 15 3 196.19 4.23
 -5 15 3 13.58 1.27
 5 15 3 15.11 1.25
 -6 15 3 43.08 1.75
 6 15 3 43.17 1.76
 -7 15 3 41.67 1.83
 7 15 3 43.62 1.88
 -8 15 3 63.14 2.17
 8 15 3 64.91 2.37
 -9 15 3 18.11 1.58
 9 15 3 21.93 1.82
 -10 15 3 10.4 1.67
 10 15 3 5.8 1.84
 -11 15 3 32.81 2.29
 11 15 3 33.33 2.3
 0 16 3 44.88 2.18
 -1 16 3 48.14 1.82
 1 16 3 45.17 1.76
 -2 16 3 24.04 1.58
 2 16 3 22.88 1.58
 -3 16 3 12.28 1.47
 3 16 3 12.19 1.39
 -4 16 3 41.61 1.74
 4 16 3 40.56 1.95
 -5 16 3 41.7 2.04
 5 16 3 43.8 1.83
 -6 16 3 48.03 1.99
 6 16 3 45.26 1.97
 -7 16 3 41.4 2.03
 7 16 3 39.71 1.91
 -8 16 3 2.68 1.59
 8 16 3 2.05 1.76
 -9 16 3 42.77 2.28
 9 16 3 44.5 2.76
 -10 16 3 73.48 3.78
 10 16 3 73.19 3.41
 0 17 3 101.08 3.01
 -1 17 3 14.36 1.78
 1 17 3 15.57 1.88
 -2 17 3 48.75 2.22
 2 17 3 48.02 2.17
 -3 17 3 12.46 1.6
 3 17 3 13.91 1.91
 -4 17 3 18.44 2
 4 17 3 20.06 2.3
 -5 17 3 29.46 2.46
 5 17 3 23.02 2.23
 -6 17 3 38.23 2.28
 6 17 3 37.36 2.49
 -7 17 3 4.74 1.81
 7 17 3 6.14 1.96
 -8 17 3 53.02 3.41
 8 17 3 52.53 3.13
 0 18 3 77.4 3.16
 -1 18 3 8 2.29
 1 18 3 7.09 2.24
 -2 18 3 17.79 2.9
 2 18 3 15.72 2.18
 -3 18 3 25.04 2.53
 3 18 3 29.51 2.48
 -4 18 3 72.65 3.25
 4 18 3 71.36 3.14
 -5 18 3 24.73 2.85
 5 18 3 22.47 3.08
 0 0 4 288.11 6.18
 1 0 4 483.33 7.24
 2 0 4 29.47 0.55
 3 0 4 37.4 0.66
 4 0 4 279.35 4.24
 5 0 4 54.88 0.97
 6 0 4 279.68 4.28
 7 0 4 478.14 7.31
 8 0 4 344.24 5.26
 9 0 4 285.63 4.44
 10 0 4 59.14 1.2
 11 0 4 1.24 0.33
 12 0 4 88.54 1.62
 13 0 4 88.44 1.61
 14 0 4 189.01 3.57
 15 0 4 131.87 2.62
 16 0 4 1 0.73
 17 0 4 17.05 1.52
 18 0 4 21.52 1.89
 19 0 4 0.94 1.94
 0 1 4 3338.75 50.3
 -1 1 4 475.32 7.14
 1 1 4 476.24 7.15
 -2 1 4 262.73 4.06
 2 1 4 264.25 4.02
 -3 1 4 406.92 6.51
 3 1 4 402.61 6.36
 -4 1 4 1264.33 20.2
 4 1 4 1321.02 20.19
 -5 1 4 91.41 1.51
 5 1 4 91.55 1.5
 -6 1 4 437.81 6.62
 6 1 4 448.99 6.8
 -7 1 4 160.26 2.55
 7 1 4 158.85 2.51
 -8 1 4 806.49 12.09
 8 1 4 821.21 12.35
 -9 1 4 334.19 5.28
 9 1 4 326.29 5.09
 -10 1 4 234.2 3.69
 10 1 4 231.57 3.68
 -11 1 4 39.45 0.93
 11 1 4 39.64 0.94
 -12 1 4 4.87 0.52
 12 1 4 5.23 0.6
 -13 1 4 91.3 1.67
 13 1 4 89.11 1.68
 -14 1 4 67.78 1.54
 14 1 4 65.9 1.55
 -15 1 4 62.9 1.58
 15 1 4 65.66 1.73
 -16 1 4 155.76 3.47
 16 1 4 153.8 3.36
 -17 1 4 44.1 1.86
 17 1 4 41.54 1.84
 -18 1 4 19.61 1.9
 18 1 4 15.45 1.6
 -19 1 4 65.15 2.78
 19 1 4 63.22 2.91
 0 2 4 924.14 13.83
 -1 2 4 448.52 6.74
 1 2 4 440.28 6.79
 -2 2 4 991.5 17.14
 2 2 4 983.77 17.25
 -3 2 4 205.28 3.67
 3 2 4 207.41 3.69
 -4 2 4 96.9 1.6
 4 2 4 97.09 1.63
 -5 2 4 26.87 0.59
 5 2 4 25.04 0.59
 -6 2 4 197.17 3.07
 6 2 4 200.83 3.12
 -7 2 4 34.38 0.77
 7 2 4 34.15 0.82
 -8 2 4 389.82 5.95
 8 2 4 385.38 5.88
 -9 2 4 24.44 0.69
 9 2 4 25.53 0.7
 -10 2 4 27.73 0.75
 10 2 4 28.84 0.77
 -11 2 4 249.87 3.94
 11 2 4 249.78 3.93
 -12 2 4 47.17 1.08
 12 2 4 47.5 1.07
 -13 2 4 34.2 0.9
 13 2 4 34.17 0.99
 -14 2 4 3.02 0.65
 14 2 4 2.31 0.62
 -15 2 4 33.51 1.18
 15 2 4 35.71 1.15
 -16 2 4 34.51 1.63
 16 2 4 33.12 1.39
 -17 2 4 136.6 3.61
 17 2 4 143.11 3.74
 -18 2 4 72.59 2.53
 18 2 4 70.61 2.49
 -19 2 4 24.01 2.24
 19 2 4 26.33 2.15
 0 3 4 159.93 2.47
 -1 3 4 120.24 1.88
 1 3 4 115.86 1.87
 -2 3 4 1149.56 19.86
 2 3 4 1192.7 20.63
 -3 3 4 167.09 3.03
 3 3 4 165.55 2.99
 -4 3 4 34.52 0.69
 4 3 4 35.7 0.69
 -5 3 4 411.74 6.23
 5 3 4 403.94 6.1
 -6 3 4 313.03 4.82
 6 3 4 311.45 4.75
 -7 3 4 459.43 6.96
 7 3 4 459.17 6.96
 -8 3 4 87.25 1.53
 8 3 4 84.91 1.48
 -9 3 4 93.24 1.63
 9 3 4 94.54 1.67
 -10 3 4 212.41 3.36
 10 3 4 216.46 3.46
 -11 3 4 90.44 1.73
 11 3 4 92.53 1.69
 -12 3 4 78.26 1.47
 12 3 4 83.16 1.55
 -13 3 4 131.65 2.44
 13 3 4 125.95 2.31
 -14 3 4 23.82 1.01
 14 3 4 25.18 1.08
 -15 3 4 60.42 1.64
 15 3 4 59.32 1.72
 -16 3 4 25.84 1.41
 16 3 4 24.55 1.3
 -17 3 4 60.89 2
 17 3 4 61.34 2.21
 -18 3 4 7.53 1.61
 18 3 4 7.56 1.85
 -19 3 4 15.64 2.46
 19 3 4 16.59 2.39
 0 4 4 991.58 14.84
 -1 4 4 586.53 8.8
 1 4 4 581.13 8.71
 -2 4 4 122.05 1.95
 2 4 4 122.77 2
 -3 4 4 178.07 3.22
 3 4 4 178.03 3.21
 -4 4 4 807.73 12.28
 4 4 4 807.87 12.07
 -5 4 4 923.44 13.81
 5 4 4 891.75 14.75
 -6 4 4 130.74 2.11
 6 4 4 133.19 2.14
 -7 4 4 543.89 8.21
 7 4 4 529.84 8.01
 -8 4 4 128.34 2.11
 8 4 4 129.91 2.15
 -9 4 4 244.63 3.91
 9 4 4 246.76 3.89
 -10 4 4 20.33 0.67
 10 4 4 20.22 0.65
 -11 4 4 55.13 1.15
 11 4 4 55.65 1.15
 -12 4 4 130.88 2.22
 12 4 4 131.6 2.24
 -13 4 4 10.74 0.82
 13 4 4 8.97 0.81
 -14 4 4 11.76 0.88
 14 4 4 10.42 0.86
 -15 4 4 49.35 1.61
 15 4 4 47.57 1.51
 -16 4 4 47.55 1.73
 16 4 4 46.62 1.67
 -17 4 4 22.3 1.38
 17 4 4 23.34 1.41
 -18 4 4 0.34 1.57
 18 4 4 1.17 1.64
 -19 4 4 20.46 2.15
 19 4 4 18.88 2.26
 0 5 4 447.7 6.74
 -1 5 4 186.43 2.9
 1 5 4 190.61 2.95
 -2 5 4 166.17 2.79
 2 5 4 170.77 2.71
 -3 5 4 53.21 1.05
 3 5 4 50.65 0.93
 -4 5 4 382.36 5.82
 4 5 4 381.09 5.8
 -5 5 4 50.67 0.95
 5 5 4 50.45 0.94
 -6 5 4 737.02 11.08
 6 5 4 724.94 10.86
 -7 5 4 124.41 2.06
 7 5 4 127.13 2.11
 -8 5 4 59.91 1.23
 8 5 4 55.64 1.19
 -9 5 4 150.39 2.49
 9 5 4 153.38 2.51
 -10 5 4 97.1 1.74
 10 5 4 96.18 1.69
 -11 5 4 138.67 2.38
 11 5 4 135.7 2.32
 -12 5 4 5.53 0.6
 12 5 4 6.35 0.62
 -13 5 4 33.69 1.05
 13 5 4 34.89 0.98
 -14 5 4 76.27 1.95
 14 5 4 75.43 1.89
 -15 5 4 3.02 0.93
 15 5 4 0.75 0.87
 -16 5 4 47.22 1.75
 16 5 4 47.33 1.78
 -17 5 4 22.99 1.58
 17 5 4 21.84 1.53
 -18 5 4 57.13 2.51
 18 5 4 54.51 2.6
 -19 5 4 8.7 3.15
 19 5 4 3.53 3.65
 0 6 4 199.85 3.11
 -1 6 4 128.8 2.21
 1 6 4 135.5 2.2
 -2 6 4 482.63 7.54
 2 6 4 479.92 7.23
 -3 6 4 232.72 3.58
 3 6 4 230.72 3.55
 -4 6 4 101.63 1.68
 4 6 4 99.94 1.67
 -5 6 4 106.54 1.78
 5 6 4 106.11 1.77
 -6 6 4 166.05 2.67
 6 6 4 166.76 2.69
 -7 6 4 90.4 1.58
 7 6 4 87.44 1.52
 -8 6 4 113.31 1.94
 8 6 4 111.95 1.9
 -9 6 4 319.6 4.95
 9 6 4 322.08 4.97
 -10 6 4 73.53 1.4
 10 6 4 77.72 1.47
 -11 6 4 5.75 0.55
 11 6 4 6.55 0.56
 -12 6 4 88.4 1.81
 12 6 4 88.64 1.73
 -13 6 4 3.92 0.69
 13 6 4 3.84 0.72
 -14 6 4 26.3 1.2
 14 6 4 29.62 1.23
 -15 6 4 16.53 1.16
 15 6 4 17.39 1.18
 -16 6 4 111.68 2.78
 16 6 4 112.43 2.79
 -17 6 4 43.04 2.24
 17 6 4 40.44 2.03
 -18 6 4 43.12 2.58
 18 6 4 41.26 2.47
 0 7 4 20.84 0.6
 -1 7 4 434.16 6.58
 1 7 4 436.24 6.62
 -2 7 4 229.89 3.57
 2 7 4 227.54 3.51
 -3 7 4 83.65 1.47
 3 7 4 81.99 1.5
 -4 7 4 323.88 4.98
 4 7 4 319.89 4.97
 -5 7 4 43.6 0.92
 5 7 4 43.85 0.95
 -6 7 4 123.18 2.1
 6 7 4 122.47 2.02
 -7 7 4 321.05 4.96
 7 7 4 318.33 4.89
 -8 7 4 9.51 0.55
 8 7 4 9.51 0.55
 -9 7 4 224.76 3.57
 9 7 4 215.41 3.43
 -10 7 4 44.59 1.03
 10 7 4 43.91 1.01
 -11 7 4 9.9 0.61
 11 7 4 8.69 0.63
 -12 7 4 56.77 1.43
 12 7 4 57.18 1.36
 -13 7 4 18.41 1.03
 13 7 4 18.61 1.09
 -14 7 4 116.22 2.85
 14 7 4 116.94 2.63
 -15 7 4 56.75 1.85
 15 7 4 57.72 1.76
 -16 7 4 19.75 1.55
 16 7 4 18.56 1.34
 -17 7 4 3.5 1.57
 17 7 4 0.31 1.42
 -18 7 4 23.25 2.55
 18 7 4 20.55 2.31
 0 8 4 286.12 4.43
 -1 8 4 180.22 2.93
 1 8 4 174.3 2.79
 -2 8 4 748.36 11.25
 2 8 4 725.91 11.01
 -3 8 4 59.76 1.13
 3 8 4 57.76 1.1
 -4 8 4 114.97 2.05
 4 8 4 113.59 1.92
 -5 8 4 129.56 2.15
 5 8 4 130.25 2.16
 -6 8 4 100.09 1.76
 6 8 4 100.89 1.77
 -7 8 4 121.91 2.06
 7 8 4 129.32 2.17
 -8 8 4 22.28 0.73
 8 8 4 23.05 0.76
 -9 8 4 35.06 0.86
 9 8 4 34.13 0.83
 -10 8 4 42.95 1.02
 10 8 4 43.02 1.03
 -11 8 4 9.81 0.77
 11 8 4 8.97 0.71
 -12 8 4 145.13 3.04
 12 8 4 140.99 2.79
 -13 8 4 107.96 2.47
 13 8 4 110.15 2.64
 -14 8 4 18.69 1.42
 14 8 4 18.93 1.29
 -15 8 4 6.22 1.16
 15 8 4 4.67 1.24
 -16 8 4 19.8 1.53
 16 8 4 19.63 1.65
 -17 8 4 24.53 1.99
 17 8 4 23.8 1.92
 0 9 4 373.62 5.75
 -1 9 4 93.66 1.64
 1 9 4 90.62 1.6
 -2 9 4 142.68 2.36
 2 9 4 142.37 2.36
 -3 9 4 56.3 1.14
 3 9 4 57.38 1.17
 -4 9 4 17.51 0.67
 4 9 4 17.8 0.67
 -5 9 4 192.58 3.22
 5 9 4 188.57 3.02
 -6 9 4 16.35 0.65
 6 9 4 16.08 0.66
 -7 9 4 31.57 0.87
 7 9 4 30.4 0.91
 -8 9 4 42.33 0.97
 8 9 4 41.46 0.96
 -9 9 4 39.6 0.95
 9 9 4 39.33 0.96
 -10 9 4 34.27 1.06
 10 9 4 30.98 1
 -11 9 4 138.13 2.8
 11 9 4 135.65 2.91
 -12 9 4 47.35 1.52
 12 9 4 52 1.47
 -13 9 4 61.17 1.84
 13 9 4 68.02 1.99
 -14 9 4 187.36 4.09
 14 9 4 187.64 4.07
 -15 9 4 42.11 1.8
 15 9 4 43.94 1.96
 -16 9 4 14.84 1.81
 16 9 4 12.45 1.79
 -17 9 4 14.43 2.06
 17 9 4 15.59 1.96
 0 10 4 719.26 11.09
 -1 10 4 281.89 4.79
 1 10 4 278.06 4.45
 -2 10 4 20.58 0.72
 2 10 4 20.19 0.71
 -3 10 4 91.89 1.67
 3 10 4 88.79 1.61
 -4 10 4 72.4 1.36
 4 10 4 73.45 1.41
 -5 10 4 36.91 0.93
 5 10 4 35.76 0.92
 -6 10 4 106.59 1.88
 6 10 4 109.31 1.98
 -7 10 4 58.95 1.21
 7 10 4 56.28 1.17
 -8 10 4 49.94 1.18
 8 10 4 50.3 1.19
 -9 10 4 59.68 1.36
 9 10 4 55.47 1.29
 -10 10 4 78.96 1.8
 10 10 4 83.84 1.85
 -11 10 4 33.41 1.29
 11 10 4 31.5 1.16
 -12 10 4 21.93 1.25
 12 10 4 22.02 1.24
 -13 10 4 181.9 3.98
 13 10 4 185.03 4.19
 -14 10 4 17.67 1.5
 14 10 4 14.5 1.41
 -15 10 4 109.15 3
 15 10 4 113.35 3.13
 -16 10 4 9.83 2.08
 16 10 4 7.19 2.14
 0 11 4 41.31 1.05
 -1 11 4 4.11 0.56
 1 11 4 4.17 0.59
 -2 11 4 34.48 0.91
 2 11 4 35.46 0.97
 -3 11 4 104.83 1.86
 3 11 4 103.02 1.85
 -4 11 4 116.5 2.02
 4 11 4 114.23 2
 -5 11 4 80.25 1.57
 5 11 4 80.57 1.53
 -6 11 4 257.75 4.35
 6 11 4 255.23 4.28
 -7 11 4 15.87 0.74
 7 11 4 17.02 0.76
 -8 11 4 22.03 0.97
 8 11 4 22.02 0.89
 -9 11 4 62.8 1.8
 9 11 4 61.67 1.52
 -10 11 4 24.95 1.27
 10 11 4 25.33 1.16
 -11 11 4 21.3 1.18
 11 11 4 19.35 1.13
 -12 11 4 95.1 2.44
 12 11 4 93.51 2.59
 -13 11 4 4.06 1.51
 13 11 4 6.8 1.42
 -14 11 4 6.03 1.49
 14 11 4 6.58 1.76
 -15 11 4 27.6 2.1
 15 11 4 25.26 1.87
 0 12 4 2.53 0.59
 -1 12 4 49.7 1.11
 1 12 4 53.4 1.21
 -2 12 4 125.57 2.19
 2 12 4 127.65 2.23
 -3 12 4 170.01 2.79
 3 12 4 174.71 3.06
 -4 12 4 10.37 0.69
 4 12 4 10.83 0.67
 -5 12 4 57.97 1.34
 5 12 4 60.01 1.39
 -6 12 4 9.49 0.75
 6 12 4 8.08 0.74
 -7 12 4 102.05 2.01
 7 12 4 106.85 2.09
 -8 12 4 12.47 0.96
 8 12 4 13.24 0.98
 -9 12 4 16.01 1.01
 9 12 4 15.98 1.05
 -10 12 4 83.42 2.15
 10 12 4 85.96 2.14
 -11 12 4 27.66 1.59
 11 12 4 26.21 1.42
 -12 12 4 10.89 1.3
 12 12 4 12.34 1.55
 -13 12 4 32.64 1.74
 13 12 4 29.48 1.83
 -14 12 4 5.54 1.8
 14 12 4 4.56 1.67
 -15 12 4 33.32 3.43
 15 12 4 31.95 3.71
 0 13 4 23.95 0.94
 -1 13 4 154.79 3
 1 13 4 156.96 3.3
 -2 13 4 113.51 2.33
 2 13 4 114.81 2.5
 -3 13 4 179.91 3.23
 3 13 4 174.88 3.15
 -4 13 4 138.46 2.53
 4 13 4 143.73 2.63
 -5 13 4 56.02 1.54
 5 13 4 54.8 1.36
 -6 13 4 9.78 0.9
 6 13 4 13.85 1.04
 -7 13 4 49.93 1.53
 7 13 4 54.09 1.72
 -8 13 4 54.61 1.73
 8 13 4 51.98 1.63
 -9 13 4 18.46 1.21
 9 13 4 17.25 1.14
 -10 13 4 110.11 2.75
 10 13 4 108 2.68
 -11 13 4 47.99 1.93
 11 13 4 45.42 1.83
 -12 13 4 9.09 1.64
 12 13 4 11.68 1.71
 -13 13 4 38.79 2.16
 13 13 4 41.04 2.18
 -14 13 4 22.87 3.82
 14 13 4 22.68 2.87
 0 14 4 1.84 0.67
 -1 14 4 66.86 1.72
 1 14 4 66.09 1.61
 -2 14 4 129.3 2.7
 2 14 4 130.27 2.75
 -3 14 4 85.15 1.94
 3 14 4 88.07 2
 -4 14 4 81.16 1.91
 4 14 4 79.84 1.89
 -5 14 4 101.46 2.76
 5 14 4 110.07 3
 -6 14 4 36.52 1.59
 6 14 4 33.01 1.38
 -7 14 4 10.59 1.2
 7 14 4 9.25 1.16
 -8 14 4 25.54 1.43
 8 14 4 27.37 1.5
 -9 14 4 44.85 1.92
 9 14 4 44.68 1.73
 -10 14 4 42.5 1.91
 10 14 4 40.35 1.83
 -11 14 4 2.72 1.54
 11 14 4 3.84 1.71
 -12 14 4 21.41 2.17
 12 14 4 21.01 1.9
 0 15 4 25.75 1.25
 -1 15 4 17.52 1.16
 1 15 4 19.34 1.2
 -2 15 4 166.43 3.43
 2 15 4 161.88 3.3
 -3 15 4 6.43 0.99
 3 15 4 8.33 1.13
 -4 15 4 59.51 1.91
 4 15 4 58.45 1.93
 -5 15 4 54.66 1.86
 5 15 4 52.68 1.9
 -6 15 4 69.84 2.11
 6 15 4 70 2.22
 -7 15 4 0.65 1.34
 7 15 4 1.23 1.27
 -8 15 4 2.91 1.38
 8 15 4 4.22 1.29
 -9 15 4 8.57 1.61
 9 15 4 10.13 1.66
 -10 15 4 29.87 2.09
 10 15 4 28.66 1.96
 -11 15 4 2.76 1.78
 11 15 4 3.83 2.1
 0 16 4 216.94 4.19
 -1 16 4 22.1 1.42
 1 16 4 24.38 1.61
 -2 16 4 18.51 1.75
 2 16 4 19.83 1.79
 -3 16 4 66.07 2.25
 3 16 4 65.53 2.16
 -4 16 4 35.72 1.72
 4 16 4 32.34 1.52
 -5 16 4 2.51 1.39
 5 16 4 3.51 1.67
 -6 16 4 23.41 1.81
 6 16 4 25.53 1.81
 -7 16 4 12.05 1.78
 7 16 4 15.23 1.65
 -8 16 4 72.66 2.62
 8 16 4 72.06 2.43
 -9 16 4 22.64 2.11
 9 16 4 16.68 1.94
 -10 16 4 14.11 3.51
 10 16 4 7.84 4.25
 0 17 4 0.91 1.47
 -1 17 4 28.16 2.12
 1 17 4 25.96 2.05
 -2 17 4 6.09 1.69
 2 17 4 9.79 1.74
 -3 17 4 12.78 1.87
 3 17 4 16.25 1.83
 -4 17 4 66.14 2.46
 4 17 4 70.64 2.61
 -5 17 4 7.22 1.61
 5 17 4 7.27 1.87
 -6 17 4 68.59 2.63
 6 17 4 70.18 2.75
 -7 17 4 20.7 2.36
 7 17 4 22.03 2.29
 0 18 4 19.51 2.51
 -1 18 4 35.31 2.55
 1 18 4 36.71 2.64
 -2 18 4 145.09 4.12
 2 18 4 154.18 4.59
 -3 18 4 6.65 2.39
 3 18 4 3.96 2.23
 -4 18 4 47.43 3.2
 4 18 4 49.6 3.58
 0 0 5 0.09 0.16
 1 0 5 888.63 13.33
 2 0 5 629.9 9.47
 3 0 5 264.48 4.05
 4 0 5 332.26 5.04
 5 0 5 7.46 0.34
 6 0 5 58.89 1.06
 7 0 5 223.05 3.49
 8 0 5 22.37 0.61
 9 0 5 34.18 0.85
 10 0 5 39.96 0.95
 11 0 5 15.57 0.65
 12 0 5 18.88 0.71
 13 0 5 231.39 4.24
 14 0 5 19.83 0.88
 15 0 5 42.88 1.23
 16 0 5 128.54 2.7
 17 0 5 30 1.81
 18 0 5 18.71 1.83
 19 0 5 18.04 2.1
 0 1 5 776.03 11.64
 -1 1 5 250.73 3.81
 1 1 5 251.32 3.81
 -2 1 5 857.63 13.11
 2 1 5 854.77 12.83
 -3 1 5 1243.31 18.88
 3 1 5 1218.23 18.25
 -4 1 5 346.6 5.25
 4 1 5 341.24 5.17
 -5 1 5 302.03 4.62
 5 1 5 299.05 4.66
 -6 1 5 465.78 7.06
 6 1 5 463.84 7.01
 -7 1 5 219.85 3.45
 7 1 5 229.97 3.57
 -8 1 5 19.08 0.63
 8 1 5 18.03 0.62
 -9 1 5 119.65 2
 9 1 5 120.55 1.99
 -10 1 5 131.69 2.28
 10 1 5 127.38 2.14
 -11 1 5 431.15 6.62
 11 1 5 424.47 6.5
 -12 1 5 13.26 0.65
 12 1 5 11.42 0.64
 -13 1 5 60.34 1.45
 13 1 5 58.17 1.33
 -14 1 5 270.16 4.9
 14 1 5 287.46 5.22
 -15 1 5 18.72 1.05
 15 1 5 21.16 1.07
 -16 1 5 80.31 2.25
 16 1 5 81.34 2.19
 -17 1 5 9.42 1.33
 17 1 5 13.44 1.6
 -18 1 5 14.07 1.95
 18 1 5 10.04 1.69
 -19 1 5 6.84 2.06
 19 1 5 8.15 1.94
 0 2 5 1824.71 27.83
 -1 2 5 262.17 3.98
 1 2 5 251.1 3.83
 -2 2 5 573.6 9.96
 2 2 5 565.94 9.87
 -3 2 5 335.11 5.91
 3 2 5 336.38 5.93
 -4 2 5 279.49 4.25
 4 2 5 284.79 4.35
 -5 2 5 122.92 1.98
 5 2 5 121.52 1.95
 -6 2 5 319.24 4.87
 6 2 5 323.97 4.95
 -7 2 5 1.08 0.22
 7 2 5 1.89 0.31
 -8 2 5 222.59 3.51
 8 2 5 225.74 3.55
 -9 2 5 127.86 2.15
 9 2 5 127.44 2.23
 -10 2 5 77.49 1.42
 10 2 5 79.38 1.45
 -11 2 5 204.96 3.28
 11 2 5 205.3 3.42
 -12 2 5 97.13 1.81
 12 2 5 99.38 1.79
 -13 2 5 74.42 1.76
 13 2 5 75.72 1.69
 -14 2 5 18.39 0.82
 14 2 5 19.85 0.94
 -15 2 5 40.65 1.26
 15 2 5 37.04 1.27
 -16 2 5 1.67 0.86
 16 2 5 0.46 0.86
 -17 2 5 98.28 2.61
 17 2 5 97.82 2.59
 -18 2 5 24.61 1.91
 18 2 5 22.78 1.83
 -19 2 5 29.78 2.56
 19 2 5 27.82 2.36
 0 3 5 33.95 0.66
 -1 3 5 7.56 0.27
 1 3 5 7.7 0.27
 -2 3 5 17.16 0.62
 2 3 5 17.75 0.62
 -3 3 5 47.35 1.11
 3 3 5 50.19 1.09
 -4 3 5 163.5 2.99
 4 3 5 161.5 2.97
 -5 3 5 1021.97 15.25
 5 3 5 998.43 14.91
 -6 3 5 489.38 7.4
 6 3 5 480.63 7.24
 -7 3 5 243.72 3.79
 7 3 5 235.19 3.66
 -8 3 5 440.05 6.7
 8 3 5 431.28 6.56
 -9 3 5 93.91 1.63
 9 3 5 96.53 1.68
 -10 3 5 137.36 2.29
 10 3 5 129.76 2.18
 -11 3 5 29.83 0.86
 11 3 5 27.07 0.82
 -12 3 5 66.49 1.3
 12 3 5 67.11 1.32
 -13 3 5 0.61 0.43
 13 3 5 1.16 0.43
 -14 3 5 3.25 0.67
 14 3 5 1.69 0.63
 -15 3 5 50.85 1.61
 15 3 5 47.55 1.44
 -16 3 5 17 1.35
 16 3 5 21.7 1.38
 -17 3 5 182.54 4.02
 17 3 5 178.69 4.19
 -18 3 5 44.12 2.11
 18 3 5 45.44 2.41
 -19 3 5 19.89 2.22
 19 3 5 26.11 2.56
 0 4 5 357.02 5.39
 -1 4 5 34.04 0.65
 1 4 5 33.69 0.66
 -2 4 5 166.7 3.05
 2 4 5 173 3.13
 -3 4 5 105 2.02
 3 4 5 104.97 1.98
 -4 4 5 4.5 0.48
 4 4 5 4.7 0.48
 -5 4 5 597.4 10.41
 5 4 5 600.08 10.4
 -6 4 5 720.59 10.8
 6 4 5 711.72 10.68
 -7 4 5 311.69 4.8
 7 4 5 311.58 4.99
 -8 4 5 44.68 0.95
 8 4 5 44.76 0.98
 -9 4 5 48.41 1
 9 4 5 48.72 1.03
 -10 4 5 74.73 1.42
 10 4 5 75.94 1.4
 -11 4 5 30.82 0.83
 11 4 5 30.07 0.83
 -12 4 5 72.35 1.54
 12 4 5 67.78 1.4
 -13 4 5 65.74 1.53
 13 4 5 68.26 1.62
 -14 4 5 29.85 1.02
 14 4 5 30.6 1.02
 -15 4 5 26.42 1.26
 15 4 5 24.71 1.14
 -16 4 5 39.58 1.69
 16 4 5 36.55 1.84
 -17 4 5 7.59 1.45
 17 4 5 10.36 1.6
 -18 4 5 69.62 2.58
 18 4 5 67.12 2.76
 -19 4 5 10.9 2.92
 19 4 5 4.05 2.63
 0 5 5 0.2 0.19
 -1 5 5 703.19 10.56
 1 5 5 690.84 10.37
 -2 5 5 462.1 7.08
 2 5 5 461.59 6.96
 -3 5 5 785.31 13.73
 3 5 5 813.8 14.07
 -4 5 5 291.64 5.22
 4 5 5 292.77 5.22
 -5 5 5 36.77 0.97
 5 5 5 35.32 0.97
 -6 5 5 32.21 0.79
 6 5 5 33.19 0.72
 -7 5 5 243.44 3.8
 7 5 5 247.41 3.85
 -8 5 5 59.79 1.16
 8 5 5 59.25 1.2
 -9 5 5 52.57 1.12
 9 5 5 51.64 1.06
 -10 5 5 94.13 1.67
 10 5 5 96.32 1.78
 -11 5 5 119.02 2.1
 11 5 5 115.74 2.15
 -12 5 5 1.26 0.45
 12 5 5 2.09 0.49
 -13 5 5 23.54 1.02
 13 5 5 23.14 0.93
 -14 5 5 32.24 1.28
 14 5 5 32.08 1.27
 -15 5 5 14.19 1.28
 15 5 5 13.09 1.13
 -16 5 5 17.04 1.33
 16 5 5 17.59 1.57
 -17 5 5 49.54 1.97
 17 5 5 47.75 1.88
 -18 5 5 40.43 2.24
 18 5 5 42.35 2.45
 0 6 5 471.91 7.12
 -1 6 5 277.94 4.26
 1 6 5 272.65 4.19
 -2 6 5 696.86 10.45
 2 6 5 675.63 10.2
 -3 6 5 470.06 7.1
 3 6 5 469 7.08
 -4 6 5 13.78 0.45
 4 6 5 12.59 0.39
 -5 6 5 235.16 3.65
 5 6 5 233.42 3.65
 -6 6 5 40.82 0.85
 6 6 5 40.72 0.88
 -7 6 5 31.26 0.76
 7 6 5 30.91 0.75
 -8 6 5 42.98 0.93
 8 6 5 43.59 0.94
 -9 6 5 142.06 2.46
 9 6 5 138.79 2.28
 -10 6 5 91.9 1.71
 10 6 5 94.26 1.7
 -11 6 5 51.9 1.13
 11 6 5 51.9 1.16
 -12 6 5 84.39 1.79
 12 6 5 88.06 1.98
 -13 6 5 60.49 1.71
 13 6 5 60.12 1.6
 -14 6 5 24.2 1.2
 14 6 5 21.71 1.17
 -15 6 5 16.78 1.19
 15 6 5 16.78 1.28
 -16 6 5 23.18 1.49
 16 6 5 22.2 1.42
 -17 6 5 19.6 1.66
 17 6 5 20.05 1.81
 -18 6 5 21.41 2.09
 18 6 5 19.49 1.98
 0 7 5 33.53 0.78
 -1 7 5 35 0.78
 1 7 5 33.91 0.77
 -2 7 5 341.61 5.22
 2 7 5 339.84 5.2
 -3 7 5 308.66 4.76
 3 7 5 301.14 4.62
 -4 7 5 115.63 1.91
 4 7 5 113.09 1.92
 -5 7 5 14.44 0.51
 5 7 5 12.4 0.48
 -6 7 5 71.26 1.31
 6 7 5 67.56 1.25
 -7 7 5 86.03 1.55
 7 7 5 87.04 1.51
 -8 7 5 123.91 2.09
 8 7 5 121.15 2.04
 -9 7 5 153.35 2.52
 9 7 5 159.02 2.58
 -10 7 5 43.47 1.01
 10 7 5 42.8 0.96
 -11 7 5 42.62 1.15
 11 7 5 40.37 1
 -12 7 5 36.37 1.23
 12 7 5 36.53 1.22
 -13 7 5 111.27 2.58
 13 7 5 113.47 2.54
 -14 7 5 48.18 1.52
 14 7 5 48.5 1.55
 -15 7 5 106.04 2.58
 15 7 5 112.86 2.75
 -16 7 5 16.11 1.46
 16 7 5 14.3 1.52
 -17 7 5 3.5 1.49
 17 7 5 2.79 1.87
 -18 7 5 50.64 3.05
 18 7 5 67.42 4.4
 0 8 5 28.03 0.7
 -1 8 5 190.83 3.11
 1 8 5 191.63 3.03
 -2 8 5 32.33 0.8
 2 8 5 31.91 0.76
 -3 8 5 538.22 8.16
 3 8 5 533.94 8.24
 -4 8 5 81.16 1.46
 4 8 5 79.77 1.54
 -5 8 5 38.92 0.91
 5 8 5 37.76 0.88
 -6 8 5 51.7 1.06
 6 8 5 50.57 1.01
 -7 8 5 1.51 0.34
 7 8 5 1.51 0.43
 -8 8 5 138.01 2.35
 8 8 5 137.05 2.28
 -9 8 5 10.02 0.55
 9 8 5 9.33 0.6
 -10 8 5 30.78 0.87
 10 8 5 32.3 0.87
 -11 8 5 7.06 0.74
 11 8 5 7.78 0.69
 -12 8 5 35.05 1.2
 12 8 5 34.39 1.13
 -13 8 5 47.27 1.67
 13 8 5 48.5 1.49
 -14 8 5 150.6 3.3
 14 8 5 146.71 3.47
 -15 8 5 21.14 1.55
 15 8 5 22.05 1.51
 -16 8 5 8.53 1.6
 16 8 5 8.57 1.63
 -17 8 5 17.57 2.09
 17 8 5 18.96 1.97
 0 9 5 187.81 3.01
 -1 9 5 52.5 1.13
 1 9 5 51.52 1.18
 -2 9 5 105.55 2
 2 9 5 105.45 1.84
 -3 9 5 121.42 2.06
 3 9 5 119.94 2.1
 -4 9 5 27.44 0.73
 4 9 5 27.14 0.76
 -5 9 5 110.1 1.92
 5 9 5 107.62 1.85
 -6 9 5 1.83 0.4
 6 9 5 1.74 0.43
 -7 9 5 128.74 2.18
 7 9 5 128.92 2.2
 -8 9 5 245.24 3.85
 8 9 5 239.85 4.06
 -9 9 5 286.5 5
 9 9 5 292.98 4.88
 -10 9 5 25.24 0.91
 10 9 5 26.26 0.9
 -11 9 5 37.15 1.22
 11 9 5 37.57 1.24
 -12 9 5 81.22 2.15
 12 9 5 84.29 2.06
 -13 9 5 41.86 1.63
 13 9 5 39.56 1.51
 -14 9 5 22.66 1.48
 14 9 5 23.21 1.43
 -15 9 5 18.99 1.53
 15 9 5 19.5 1.54
 -16 9 5 12.81 2.09
 16 9 5 14.1 1.78
 -17 9 5 13.15 2.91
 17 9 5 6.93 2.82
 0 10 5 0.71 0.4
 -1 10 5 154.12 2.54
 1 10 5 152.27 2.5
 -2 10 5 66.91 1.42
 2 10 5 63.01 1.26
 -3 10 5 17.66 0.65
 3 10 5 17.58 0.65
 -4 10 5 21.23 0.73
 4 10 5 19.68 0.71
 -5 10 5 87.54 1.61
 5 10 5 82.8 1.53
 -6 10 5 240.69 3.8
 6 10 5 242.68 3.84
 -7 10 5 58.18 1.17
 7 10 5 60.13 1.24
 -8 10 5 157.48 2.8
 8 10 5 159.24 2.8
 -9 10 5 83.21 1.69
 9 10 5 80.01 1.6
 -10 10 5 38.24 1.21
 10 10 5 39.86 1.21
 -11 10 5 72.15 1.86
 11 10 5 66.51 1.67
 -12 10 5 105.14 2.45
 12 10 5 110.43 2.56
 -13 10 5 13.99 1.29
 13 10 5 12.97 1.18
 -14 10 5 13.77 1.36
 14 10 5 14.96 1.59
 -15 10 5 42.12 1.99
 15 10 5 44.71 1.99
 -16 10 5 2.84 2.42
 16 10 5 3.63 1.97
 0 11 5 55.28 1.13
 -1 11 5 11.4 0.62
 1 11 5 10.59 0.67
 -2 11 5 88.66 1.62
 2 11 5 85.58 1.71
 -3 11 5 127.95 2.18
 3 11 5 125.35 2.13
 -4 11 5 148.12 2.47
 4 11 5 152.09 2.53
 -5 11 5 30.72 0.88
 5 11 5 27.42 0.94
 -6 11 5 34.15 1
 6 11 5 31.85 0.89
 -7 11 5 76.83 1.67
 7 11 5 74.11 1.53
 -8 11 5 15.12 0.77
 8 11 5 14.43 0.73
 -9 11 5 65.8 1.73
 9 11 5 61.15 1.58
 -10 11 5 23.03 1.17
 10 11 5 23.74 1.08
 -11 11 5 196.04 4.11
 11 11 5 189.99 4.11
 -12 11 5 21.6 1.38
 12 11 5 21.45 1.3
 -13 11 5 77.18 2.28
 13 11 5 77.3 2.35
 -14 11 5 30.46 1.8
 14 11 5 32.02 2
 -15 11 5 34.94 2.24
 15 11 5 37.53 2.2
 0 12 5 131.98 2.35
 -1 12 5 3.48 0.49
 1 12 5 4.89 0.66
 -2 12 5 10.43 0.66
 2 12 5 13.22 0.69
 -3 12 5 37.17 1.05
 3 12 5 36.93 1.03
 -4 12 5 114.11 2.11
 4 12 5 115.48 2.17
 -5 12 5 291 4.9
 5 12 5 277.93 5.02
 -6 12 5 27.34 0.96
 6 12 5 25.96 0.9
 -7 12 5 35.21 1.13
 7 12 5 34.15 1.13
 -8 12 5 7.72 0.99
 8 12 5 6.64 0.76
 -9 12 5 51.95 1.64
 9 12 5 51.98 1.5
 -10 12 5 9.46 1.17
 10 12 5 11.4 1.09
 -11 12 5 150.93 3.34
 11 12 5 153.45 3.44
 -12 12 5 105.05 2.67
 12 12 5 103.26 2.7
 -13 12 5 7.9 1.7
 13 12 5 3.48 1.6
 -14 12 5 18.58 1.92
 14 12 5 18.75 1.86
 0 13 5 58.17 1.45
 -1 13 5 36.59 1.29
 1 13 5 38.65 1.24
 -2 13 5 4.26 0.72
 2 13 5 4.9 0.69
 -3 13 5 135.88 2.71
 3 13 5 128.67 2.58
 -4 13 5 52.8 1.46
 4 13 5 51.5 1.49
 -5 13 5 197.98 3.74
 5 13 5 203.56 3.86
 -6 13 5 0.5 0.69
 6 13 5 0.88 0.71
 -7 13 5 31.51 1.34
 7 13 5 32.9 1.31
 -8 13 5 2.27 0.75
 8 13 5 2.85 0.82
 -9 13 5 108.79 2.67
 9 13 5 105.23 2.54
 -10 13 5 3.06 1.14
 10 13 5 0.8 1.24
 -11 13 5 35.33 1.81
 11 13 5 36.64 1.66
 -12 13 5 59.93 2.2
 12 13 5 60.94 2.15
 -13 13 5 14.27 1.84
 13 13 5 13.89 1.79
 0 14 5 1.35 0.71
 -1 14 5 6.69 0.93
 1 14 5 6.6 0.87
 -2 14 5 37.88 1.18
 2 14 5 36.96 1.29
 -3 14 5 34.69 1.29
 3 14 5 35.95 1.21
 -4 14 5 51.97 1.51
 4 14 5 55.45 1.68
 -5 14 5 26.6 1.3
 5 14 5 25.91 1.31
 -6 14 5 40.96 1.65
 6 14 5 40.41 1.62
 -7 14 5 28.75 1.52
 7 14 5 26.41 1.33
 -8 14 5 20.51 1.39
 8 14 5 19.8 1.34
 -9 14 5 20.85 1.38
 9 14 5 20.67 1.38
 -10 14 5 19.94 1.58
 10 14 5 17.99 1.55
 -11 14 5 2.83 1.57
 11 14 5 1.26 1.52
 -12 14 5 77.96 2.89
 12 14 5 78.2 2.61
 0 15 5 159.45 3.25
 -1 15 5 165.37 3.33
 1 15 5 162.56 3.25
 -2 15 5 50.53 1.55
 2 15 5 47.72 1.53
 -3 15 5 22.14 1.19
 3 15 5 21.09 1.28
 -4 15 5 5.94 1.11
 4 15 5 9.29 1.32
 -5 15 5 9.14 1.24
 5 15 5 10.76 1.35
 -6 15 5 50.06 1.91
 6 15 5 44.74 1.76
 -7 15 5 38.64 1.78
 7 15 5 36.59 1.7
 -8 15 5 129.63 3.15
 8 15 5 130.62 3.34
 -9 15 5 2.09 1.59
 9 15 5 3.16 1.6
 -10 15 5 4.56 1.74
 10 15 5 2.73 1.58
 -11 15 5 36.71 2.99
 11 15 5 33.73 2.66
 0 16 5 38.8 1.56
 -1 16 5 33.28 1.61
 1 16 5 33.75 1.62
 -2 16 5 162.6 3.78
 2 16 5 163.84 3.7
 -3 16 5 21.95 1.47
 3 16 5 22.95 1.55
 -4 16 5 16.74 1.53
 4 16 5 18.11 1.51
 -5 16 5 11.18 1.51
 5 16 5 14.35 1.83
 -6 16 5 223.52 5.01
 6 16 5 223.12 4.92
 -7 16 5 37.54 2.15
 7 16 5 42.28 2.26
 -8 16 5 3.91 1.82
 8 16 5 5.32 2
 -9 16 5 6.75 2.02
 9 16 5 4.25 2.15
 0 17 5 33.19 2.47
 -1 17 5 35.35 1.86
 1 17 5 41.57 2.25
 -2 17 5 38 1.89
 2 17 5 38.95 1.96
 -3 17 5 5.22 1.56
 3 17 5 6.86 1.8
 -4 17 5 82.96 2.78
 4 17 5 83.21 2.86
 -5 17 5 63.13 2.65
 5 17 5 62.63 2.48
 -6 17 5 15.07 2.15
 6 17 5 8.94 1.9
 -7 17 5 1.35 2.98
 7 17 5 4.86 2.3
 0 18 5 177.29 4.79
 -1 18 5 9.38 2.61
 1 18 5 8.09 2.6
 -2 18 5 4.62 2.22
 2 18 5 6.52 2.57
 -3 18 5 7.15 2.38
 3 18 5 9.85 3.09
 0 0 6 1.22 0.29
 1 0 6 14.16 0.39
 2 0 6 859.13 12.88
 3 0 6 1401.66 20.89
 4 0 6 1193.26 17.86
 5 0 6 0.2 0.19
 6 0 6 20.14 0.54
 7 0 6 1.5 0.3
 8 0 6 6.01 0.48
 9 0 6 0.38 0.33
 10 0 6 95.3 1.68
 11 0 6 24.29 0.85
 12 0 6 73.61 1.4
 13 0 6 2.29 0.52
 14 0 6 44.56 1.26
 15 0 6 110.29 2.32
 16 0 6 1.8 0.84
 17 0 6 8.48 1.32
 18 0 6 67.58 2.8
 19 0 6 5.25 2.52
 0 1 6 35.57 0.67
 -1 1 6 914.62 13.68
 1 1 6 918.5 13.75
 -2 1 6 137.8 2.18
 2 1 6 135.77 2.15
 -3 1 6 619.02 9.33
 3 1 6 618.46 9.29
 -4 1 6 1.93 0.27
 4 1 6 1.38 0.24
 -5 1 6 1.1 0.19
 5 1 6 1 0.21
 -6 1 6 3.57 0.37
 6 1 6 3.53 0.39
 -7 1 6 109.57 1.81
 7 1 6 105.39 1.75
 -8 1 6 15.18 0.58
 8 1 6 15.36 0.57
 -9 1 6 292.26 4.53
 9 1 6 288.65 4.64
 -10 1 6 2.09 0.43
 10 1 6 2.83 0.41
 -11 1 6 39.68 0.97
 11 1 6 40.44 0.95
 -12 1 6 193.01 3.12
 12 1 6 192.48 3.12
 -13 1 6 136.79 2.66
 13 1 6 139.6 2.74
 -14 1 6 59.49 1.47
 14 1 6 57.79 1.48
 -15 1 6 32.19 1.21
 15 1 6 32.4 1.17
 -16 1 6 81.09 2.32
 16 1 6 76.84 2
 -17 1 6 48.42 2.18
 17 1 6 47.15 1.94
 -18 1 6 4.47 2.4
 18 1 6 1.11 2.04
 -19 1 6 12.57 2.34
 19 1 6 14.63 2.46
 0 2 6 538.62 8.11
 -1 2 6 1521.64 22.71
 1 2 6 1488.56 24.2
 -2 2 6 1356.88 20.32
 2 2 6 1342.6 20.07
 -3 2 6 309.45 5.48
 3 2 6 308.51 5.84
 -4 2 6 322.59 4.92
 4 2 6 321.72 4.9
 -5 2 6 146.48 2.32
 5 2 6 143.96 2.29
 -6 2 6 167.77 2.64
 6 2 6 168.93 2.7
 -7 2 6 756.02 11.35
 7 2 6 741.62 11.13
 -8 2 6 137.9 2.29
 8 2 6 141.62 2.33
 -9 2 6 37.47 0.86
 9 2 6 36.47 0.81
 -10 2 6 197.9 3.17
 10 2 6 193.1 3.37
 -11 2 6 27.38 0.81
 11 2 6 26.85 0.8
 -12 2 6 60.84 1.3
 12 2 6 61.48 1.32
 -13 2 6 9.17 0.69
 13 2 6 9.93 0.71
 -14 2 6 18.49 0.88
 14 2 6 18.91 0.97
 -15 2 6 82.1 1.89
 15 2 6 84.37 1.94
 -16 2 6 20.75 1.36
 16 2 6 20.33 1.34
 -17 2 6 6.96 1.37
 17 2 6 7.98 1.43
 -18 2 6 3.5 1.82
 18 2 6 5.32 1.71
 -19 2 6 28.09 2.73
 19 2 6 29.26 3.15
 0 3 6 166.48 2.58
 -1 3 6 596.16 8.92
 1 3 6 597.27 8.97
 -2 3 6 428.61 7.51
 2 3 6 435.52 7.61
 -3 3 6 135.52 2.54
 3 3 6 132.16 2.5
 -4 3 6 1034.53 18.46
 4 3 6 1016.05 17.55
 -5 3 6 226.88 4.11
 5 3 6 231.93 4.16
 -6 3 6 345.63 5.26
 6 3 6 351.09 5.36
 -7 3 6 500.47 7.58
 7 3 6 496.21 7.67
 -8 3 6 166.11 2.69
 8 3 6 174.3 2.8
 -9 3 6 31.77 0.83
 9 3 6 32.75 0.81
 -10 3 6 62.43 1.27
 10 3 6 61.22 1.2
 -11 3 6 131.11 2.22
 11 3 6 135.07 2.26
 -12 3 6 32.5 1.03
 12 3 6 30.17 0.95
 -13 3 6 49.81 1.3
 13 3 6 49.88 1.41
 -14 3 6 0.76 0.7
 14 3 6 0.78 0.56
 -15 3 6 155.93 3.38
 15 3 6 161.89 3.49
 -16 3 6 31.86 1.56
 16 3 6 33.77 1.47
 -17 3 6 16.23 1.6
 17 3 6 18.86 1.55
 -18 3 6 11.52 1.92
 18 3 6 12.71 1.76
 -19 3 6 33.03 3.12
 19 3 6 39.52 5.39
 0 4 6 45.21 0.83
 -1 4 6 158.43 2.49
 1 4 6 161.36 2.53
 -2 4 6 2.06 0.39
 2 4 6 1.38 0.26
 -3 4 6 52.69 1.16
 3 4 6 54.91 1.2
 -4 4 6 123.78 2.36
 4 4 6 120.17 2.31
 -5 4 6 112.58 2.19
 5 4 6 113.27 2.22
 -6 4 6 202.28 3.73
 6 4 6 208.5 3.8
 -7 4 6 108.47 1.81
 7 4 6 107.06 1.81
 -8 4 6 44.54 0.92
 8 4 6 42.51 0.9
 -9 4 6 8.79 0.51
 9 4 6 7.23 0.49
 -10 4 6 84.32 1.52
 10 4 6 84.65 1.55
 -11 4 6 26.87 0.81
 11 4 6 27.09 0.79
 -12 4 6 285.75 5.17
 12 4 6 286.65 5.16
 -13 4 6 9.68 0.75
 13 4 6 11.69 0.77
 -14 4 6 30.17 1.23
 14 4 6 30.43 1.07
 -15 4 6 1.29 0.85
 15 4 6 0.99 0.78
 -16 4 6 88.4 2.45
 16 4 6 85.02 2.24
 -17 4 6 22.94 1.56
 17 4 6 22.34 1.68
 -18 4 6 37.27 1.98
 18 4 6 36.24 2.01
 0 5 6 34.66 0.71
 -1 5 6 135.15 2.17
 1 5 6 136.11 2.19
 -2 5 6 120.56 2.31
 2 5 6 120.37 2.34
 -3 5 6 812.31 14.11
 3 5 6 824.05 14.25
 -4 5 6 25.93 0.8
 4 5 6 26.56 0.78
 -5 5 6 146.99 2.77
 5 5 6 145.41 2.75
 -6 5 6 131.31 2.52
 6 5 6 131.76 2.53
 -7 5 6 212.58 3.92
 7 5 6 217.84 4.18
 -8 5 6 3.99 0.39
 8 5 6 4.03 0.36
 -9 5 6 85.34 1.55
 9 5 6 84.13 1.58
 -10 5 6 110.96 1.9
 10 5 6 108.36 1.86
 -11 5 6 116.59 2.03
 11 5 6 117.69 2.01
 -12 5 6 195.44 3.72
 12 5 6 196.07 3.67
 -13 5 6 17.19 0.9
 13 5 6 18.81 0.89
 -14 5 6 12.6 1.06
 14 5 6 13.89 1.01
 -15 5 6 28.9 1.42
 15 5 6 26.45 1.24
 -16 5 6 40.78 1.71
 16 5 6 40.66 1.76
 -17 5 6 94.69 2.66
 17 5 6 86.41 2.49
 -18 5 6 56.27 2.35
 18 5 6 54.31 2.26
 0 6 6 15 0.46
 -1 6 6 49.64 0.94
 1 6 6 48.52 0.94
 -2 6 6 67.27 1.2
 2 6 6 70.6 1.35
 -3 6 6 243.83 4.44
 3 6 6 242.86 4.38
 -4 6 6 164.59 3.08
 4 6 6 158.35 3.01
 -5 6 6 38.14 1.06
 5 6 6 37.78 0.99
 -6 6 6 42.06 1.15
 6 6 6 41.47 1.09
 -7 6 6 15.64 0.81
 7 6 6 16.05 0.8
 -8 6 6 22.37 0.65
 8 6 6 22.26 0.66
 -9 6 6 168.85 2.76
 9 6 6 165.28 2.74
 -10 6 6 145.12 2.41
 10 6 6 147.22 2.48
 -11 6 6 26.56 0.85
 11 6 6 27.2 0.82
 -12 6 6 0.15 0.51
 12 6 6 0.74 0.51
 -13 6 6 8.99 0.99
 13 6 6 8.83 0.81
 -14 6 6 5.72 0.89
 14 6 6 4.75 0.87
 -15 6 6 117.37 2.83
 15 6 6 122.19 2.94
 -16 6 6 43.31 1.74
 16 6 6 42.73 1.71
 -17 6 6 12.07 1.71
 17 6 6 9.98 1.71
 -18 6 6 24.65 2.43
 18 6 6 32.19 2.67
 0 7 6 382.41 5.84
 -1 7 6 347.24 5.3
 1 7 6 342.96 5.25
 -2 7 6 67.45 1.24
 2 7 6 70.78 1.26
 -3 7 6 158.46 2.53
 3 7 6 157.64 2.56
 -4 7 6 225.95 4.14
 4 7 6 218.25 4.01
 -5 7 6 20.48 0.89
 5 7 6 19.48 0.83
 -6 7 6 41.67 1.19
 6 7 6 38.05 1.08
 -7 7 6 258.51 4.79
 7 7 6 246.16 4.65
 -8 7 6 157.32 3.08
 8 7 6 157.92 3.01
 -9 7 6 30.22 0.83
 9 7 6 31.73 0.78
 -10 7 6 160.11 2.64
 10 7 6 156.56 2.62
 -11 7 6 138 2.78
 11 7 6 143.45 2.8
 -12 7 6 98.08 2.24
 12 7 6 102.66 2.31
 -13 7 6 125.16 2.79
 13 7 6 119.01 2.67
 -14 7 6 8.47 1.05
 14 7 6 9.91 0.98
 -15 7 6 27.55 1.44
 15 7 6 30.84 1.54
 -16 7 6 41.83 2
 16 7 6 46 1.97
 -17 7 6 80.73 2.73
 17 7 6 83.29 2.75
 0 8 6 87.67 1.53
 -1 8 6 193.34 3.09
 1 8 6 200.62 3.17
 -2 8 6 43.51 0.92
 2 8 6 44.03 0.92
 -3 8 6 2.11 0.34
 3 8 6 2.27 0.34
 -4 8 6 46.3 0.95
 4 8 6 43.95 0.9
 -5 8 6 118.24 2.36
 5 8 6 114.56 2.28
 -6 8 6 79.03 1.78
 6 8 6 73.12 1.65
 -7 8 6 39.28 1.17
 7 8 6 37.53 1.1
 -8 8 6 80.28 1.83
 8 8 6 77.85 1.72
 -9 8 6 96.13 1.68
 9 8 6 100 1.79
 -10 8 6 65.78 1.58
 10 8 6 64.02 1.27
 -11 8 6 52.43 1.46
 11 8 6 54.58 1.45
 -12 8 6 27.09 1.13
 12 8 6 28.36 1.07
 -13 8 6 8.86 0.95
 13 8 6 7.34 0.95
 -14 8 6 66.56 1.96
 14 8 6 69.78 2
 -15 8 6 96.14 2.51
 15 8 6 101.1 2.56
 -16 8 6 70.9 2.47
 16 8 6 77.13 2.54
 -17 8 6 23.41 2.39
 17 8 6 22.39 2.15
 0 9 6 134.73 2.24
 -1 9 6 30.29 0.79
 1 9 6 31.93 0.86
 -2 9 6 13.05 0.56
 2 9 6 13.08 0.53
 -3 9 6 361.35 5.58
 3 9 6 351.75 5.56
 -4 9 6 11.08 0.51
 4 9 6 9.57 0.49
 -5 9 6 25.48 0.69
 5 9 6 23.89 0.67
 -6 9 6 124.77 2.09
 6 9 6 121.67 2.11
 -7 9 6 48.09 1.27
 7 9 6 46.38 1.07
 -8 9 6 98.22 1.7
 8 9 6 99.99 1.72
 -9 9 6 7.22 0.54
 9 9 6 8.48 0.5
 -10 9 6 123.81 2.66
 10 9 6 126.52 2.72
 -11 9 6 218.41 4.48
 11 9 6 218.22 4.39
 -12 9 6 124.01 2.8
 12 9 6 123.48 2.71
 -13 9 6 94.71 2.36
 13 9 6 100.4 2.51
 -14 9 6 26 1.42
 14 9 6 28.45 1.66
 -15 9 6 26.78 1.58
 15 9 6 26.39 1.74
 -16 9 6 17.37 2.14
 16 9 6 20.84 1.93
 0 10 6 5.34 0.48
 -1 10 6 355.65 5.71
 1 10 6 352.76 5.55
 -2 10 6 23.64 0.75
 2 10 6 24.54 0.76
 -3 10 6 11.53 0.55
 3 10 6 10.33 0.55
 -4 10 6 54.93 1.12
 4 10 6 52.64 1.09
 -5 10 6 49.11 1.08
 5 10 6 49.98 1.11
 -6 10 6 113.73 2.05
 6 10 6 116.16 2.12
 -7 10 6 26.61 0.78
 7 10 6 25.88 0.74
 -8 10 6 32.92 0.97
 8 10 6 33.47 0.95
 -9 10 6 16.8 0.78
 9 10 6 18.28 0.79
 -10 10 6 50.09 1.38
 10 10 6 51.79 1.4
 -11 10 6 29.71 1.13
 11 10 6 29.98 1.13
 -12 10 6 121.35 2.87
 12 10 6 123.5 3.2
 -13 10 6 30.68 1.34
 13 10 6 28.49 1.4
 -14 10 6 14.62 1.45
 14 10 6 13.94 1.55
 -15 10 6 19.31 1.78
 15 10 6 19.84 1.68
 -16 10 6 21.91 3.33
 16 10 6 18.14 3.05
 0 11 6 4.76 0.56
 -1 11 6 241.6 4.02
 1 11 6 240.53 4.07
 -2 11 6 13.44 0.62
 2 11 6 14.7 0.67
 -3 11 6 80.44 1.54
 3 11 6 83.95 1.58
 -4 11 6 41.94 1.02
 4 11 6 40.1 1.01
 -5 11 6 200.01 3.44
 5 11 6 206.59 3.64
 -6 11 6 82.67 1.72
 6 11 6 78.92 1.67
 -7 11 6 63.78 1.45
 7 11 6 63.94 1.42
 -8 11 6 2.96 0.64
 8 11 6 3.39 0.55
 -9 11 6 25.57 0.97
 9 11 6 23.88 0.9
 -10 11 6 17.8 0.95
 10 11 6 18.09 0.86
 -11 11 6 25.29 1.15
 11 11 6 25.72 1.27
 -12 11 6 2.9 0.99
 12 11 6 3.36 1.07
 -13 11 6 55.71 1.8
 13 11 6 59.79 2
 -14 11 6 0.89 1.42
 14 11 6 1.2 1.3
 -15 11 6 3.96 2.69
 15 11 6 4.31 2.01
 0 12 6 41.46 1.15
 -1 12 6 49.08 1.28
 1 12 6 47.33 1.24
 -2 12 6 375.63 6.8
 2 12 6 370.1 6.76
 -3 12 6 23.1 0.93
 3 12 6 19.9 0.81
 -4 12 6 195.73 3.99
 4 12 6 186.84 3.64
 -5 12 6 10.51 0.77
 5 12 6 9.2 0.68
 -6 12 6 13.08 0.78
 6 12 6 12.38 0.78
 -7 12 6 155.7 3.3
 7 12 6 152.93 2.95
 -8 12 6 58.86 1.56
 8 12 6 59.95 1.59
 -9 12 6 33.45 1.19
 9 12 6 34.58 1.2
 -10 12 6 3.71 0.84
 10 12 6 3.74 0.89
 -11 12 6 28.4 2
 11 12 6 35.33 2.36
 -12 12 6 77.48 3.09
 12 12 6 76.03 3.19
 -13 12 6 14.48 2.35
 13 12 6 19.6 2.74
 -14 12 6 47.02 2.95
 14 12 6 53.08 3.14
 0 13 6 33.82 1.23
 -1 13 6 83.75 1.87
 1 13 6 81.64 2
 -2 13 6 2.05 0.69
 2 13 6 2.62 0.68
 -3 13 6 50.74 1.41
 3 13 6 48.46 1.35
 -4 13 6 40.61 1.35
 4 13 6 38.55 1.37
 -5 13 6 82.44 1.87
 5 13 6 79.23 1.81
 -6 13 6 31.43 1.12
 6 13 6 30.35 1.13
 -7 13 6 27.63 1.2
 7 13 6 24.69 1.11
 -8 13 6 16.14 1.11
 8 13 6 15.53 1.09
 -9 13 6 26.21 1.25
 9 13 6 29.15 1.4
 -10 13 6 18.63 2
 10 13 6 16.79 2.01
 -11 13 6 47.36 2.51
 11 13 6 46.21 2.65
 -12 13 6 6.97 2.6
 12 13 6 7.29 2.12
 -13 13 6 24.02 3.13
 13 13 6 20.51 2.66
 0 14 6 29.95 1.19
 -1 14 6 5.48 0.76
 1 14 6 4.25 0.82
 -2 14 6 95.34 2.24
 2 14 6 90.72 2.1
 -3 14 6 35.38 1.28
 3 14 6 36.27 1.28
 -4 14 6 203.73 4.3
 4 14 6 215.33 4.07
 -5 14 6 25.7 1.39
 5 14 6 26.99 1.42
 -6 14 6 21.39 1.31
 6 14 6 19.55 1.27
 -7 14 6 107.77 2.7
 7 14 6 105.25 2.55
 -8 14 6 11.03 1.19
 8 14 6 10.52 1.32
 -9 14 6 34.52 1.86
 9 14 6 32.84 1.53
 -10 14 6 20.82 2.11
 10 14 6 30.56 2.73
 -11 14 6 10.65 2.25
 11 14 6 9.28 2.25
 -12 14 6 39.51 3.4
 12 14 6 45.34 3.87
 0 15 6 0.61 1
 -1 15 6 79.43 2.12
 1 15 6 80.56 2.15
 -2 15 6 6.63 1.1
 2 15 6 3.59 0.9
 -3 15 6 115.46 2.53
 3 15 6 117.11 2.7
 -4 15 6 7.69 1.22
 4 15 6 8.16 1.35
 -5 15 6 7.18 1.32
 5 15 6 7.42 1.31
 -6 15 6 5.07 1.27
 6 15 6 3.7 1.04
 -7 15 6 55.3 2
 7 15 6 54.68 2.05
 -8 15 6 19.94 1.67
 8 15 6 20.73 1.59
 -9 15 6 2.53 1.52
 9 15 6 3.75 1.53
 -10 15 6 49.03 3.17
 10 15 6 50.92 3.13
 0 16 6 9.9 1.51
 -1 16 6 84.76 2.25
 1 16 6 87.27 2.34
 -2 16 6 31.61 1.83
 2 16 6 31.62 1.79
 -3 16 6 10.94 1.56
 3 16 6 12.55 1.58
 -4 16 6 130.22 3.66
 4 16 6 127.27 3.32
 -5 16 6 34.45 1.94
 5 16 6 33.27 1.94
 -6 16 6 14.12 1.88
 6 16 6 7.58 1.58
 -7 16 6 2.46 1.8
 7 16 6 2.32 1.58
 -8 16 6 48.49 2.49
 8 16 6 48.5 2.46
 -9 16 6 42.51 5.46
 0 17 6 8.38 2.12
 -1 17 6 14.54 1.74
 1 17 6 14.66 2.04
 -2 17 6 61.67 2.52
 2 17 6 61.56 2.6
 -3 17 6 26.98 2.06
 3 17 6 25.24 2.06
 -4 17 6 24.36 2.09
 4 17 6 22.46 1.93
 -5 17 6 19.9 2.15
 5 17 6 16.58 2.16
 -6 17 6 13.67 2.79
 6 17 6 11.57 2.19
 0 18 6 8.66 3.01
 -1 18 6 16.92 4.05
 1 18 6 21.77 3.62
 -2 18 6 30.3 6.81
 2 18 6 24.85 6.22
 0 0 7 0.46 0.29
 1 0 7 142.83 2.27
 2 0 7 573.84 8.63
 3 0 7 378.83 5.76
 4 0 7 373.54 5.86
 5 0 7 368.92 5.64
 6 0 7 0.27 0.21
 7 0 7 307.16 4.72
 8 0 7 284.16 4.57
 9 0 7 8.36 0.54
 10 0 7 352.93 5.44
 11 0 7 108.44 1.89
 12 0 7 18.31 0.82
 13 0 7 73.33 1.68
 14 0 7 0.72 0.81
 15 0 7 56.63 1.6
 16 0 7 141.18 3.01
 17 0 7 131.9 3.55
 18 0 7 7.02 1.94
 0 1 7 586.34 8.8
 -1 1 7 14.56 0.41
 1 1 7 13.93 0.42
 -2 1 7 238.4 3.74
 2 1 7 234.3 3.87
 -3 1 7 147.85 2.33
 3 1 7 147.84 2.33
 -4 1 7 92.45 1.55
 4 1 7 88.48 1.48
 -5 1 7 306.41 4.92
 5 1 7 301.49 4.64
 -6 1 7 305.84 4.72
 6 1 7 305.21 4.7
 -7 1 7 167.5 2.74
 7 1 7 167.38 2.67
 -8 1 7 36.71 0.85
 8 1 7 34.82 0.84
 -9 1 7 42.58 0.91
 9 1 7 41.65 0.96
 -10 1 7 223.36 3.56
 10 1 7 225.35 3.6
 -11 1 7 30.76 0.92
 11 1 7 31.58 0.86
 -12 1 7 30.16 1.01
 12 1 7 30.12 0.97
 -13 1 7 81.55 1.8
 13 1 7 83.86 1.82
 -14 1 7 12.54 0.86
 14 1 7 11.38 0.87
 -15 1 7 20.18 1.05
 15 1 7 21.77 1.15
 -16 1 7 257.37 4.86
 16 1 7 264.7 5.07
 -17 1 7 81.33 2.4
 17 1 7 77.54 2.3
 -18 1 7 52.68 2.51
 18 1 7 54.77 2.54
 0 2 7 345.26 5.35
 -1 2 7 52.18 0.93
 1 2 7 53.06 0.94
 -2 2 7 348.52 5.29
 2 2 7 347.67 5.27
 -3 2 7 221.57 3.46
 3 2 7 219.59 3.38
 -4 2 7 3.18 0.24
 4 2 7 3.13 0.25
 -5 2 7 24.36 0.58
 5 2 7 23.45 0.55
 -6 2 7 123.49 2.01
 6 2 7 123.96 2.18
 -7 2 7 165.34 2.66
 7 2 7 165.02 2.71
 -8 2 7 191.81 3.33
 8 2 7 192.95 3.09
 -9 2 7 73.75 1.39
 9 2 7 73.53 1.39
 -10 2 7 22.35 0.69
 10 2 7 22.45 0.68
 -11 2 7 62.82 1.25
 11 2 7 62.92 1.34
 -12 2 7 64.26 1.45
 12 2 7 64.86 1.51
 -13 2 7 71.41 1.62
 13 2 7 70.94 1.62
 -14 2 7 66.12 1.63
 14 2 7 65.62 1.53
 -15 2 7 41.53 1.3
 15 2 7 43.77 1.39
 -16 2 7 36.17 1.7
 16 2 7 34.18 1.57
 -17 2 7 29.85 1.67
 17 2 7 28.87 1.83
 -18 2 7 22.42 2.07
 18 2 7 25.93 2.31
 0 3 7 17.02 0.45
 -1 3 7 214.68 3.32
 1 3 7 212.3 3.29
 -2 3 7 228.02 4.07
 2 3 7 228.95 4.11
 -3 3 7 394.06 6.95
 3 3 7 382.93 6.72
 -4 3 7 62.63 1.37
 4 3 7 63.07 1.35
 -5 3 7 20.54 0.74
 5 3 7 18.64 0.73
 -6 3 7 289.13 5.2
 6 3 7 288.01 5.13
 -7 3 7 13.45 0.46
 7 3 7 13.4 0.48
 -8 3 7 139.36 2.27
 8 3 7 141.83 2.37
 -9 3 7 29.26 0.78
 9 3 7 28.01 0.76
 -10 3 7 97.13 1.73
 10 3 7 95.96 1.69
 -11 3 7 199.56 3.21
 11 3 7 200.08 3.32
 -12 3 7 12.26 0.71
 12 3 7 11.53 0.67
 -13 3 7 30.42 1.1
 13 3 7 30.11 1.06
 -14 3 7 58.75 1.54
 14 3 7 58.57 1.55
 -15 3 7 10.65 1.02
 15 3 7 12.19 1.01
 -16 3 7 2.24 1.3
 16 3 7 1.99 1.12
 -17 3 7 103.48 2.81
 17 3 7 101.44 2.77
 -18 3 7 44.36 2.33
 18 3 7 43.11 2.2
 0 4 7 405.35 6.13
 -1 4 7 310.16 4.73
 1 4 7 311.75 4.73
 -2 4 7 631.98 11.34
 2 4 7 657.29 11.77
 -3 4 7 546.82 9.53
 3 4 7 555.55 9.71
 -4 4 7 108.28 2.12
 4 4 7 108.77 2.15
 -5 4 7 206.2 3.81
 5 4 7 207.19 3.77
 -6 4 7 89.71 1.88
 6 4 7 89.43 2
 -7 4 7 173.09 3.26
 7 4 7 168.82 3.17
 -8 4 7 77.4 1.4
 8 4 7 77.61 1.4
 -9 4 7 94.99 1.65
 9 4 7 94.1 1.73
 -10 4 7 129.36 2.16
 10 4 7 130.19 2.16
 -11 4 7 37.36 0.93
 11 4 7 36.94 0.9
 -12 4 7 36.84 1.06
 12 4 7 37.09 1.11
 -13 4 7 18.72 0.96
 13 4 7 19.77 0.87
 -14 4 7 3.77 0.72
 14 4 7 3.29 0.75
 -15 4 7 67.03 1.95
 15 4 7 66.81 1.85
 -16 4 7 145.49 3.34
 16 4 7 142.01 3.33
 -17 4 7 1.59 1.33
 17 4 7 3.15 1.37
 -18 4 7 3.92 1.91
 18 4 7 6.16 1.79
 0 5 7 293.63 4.49
 -1 5 7 83.68 1.41
 1 5 7 85.69 1.49
 -2 5 7 168.01 3.1
 2 5 7 167.76 3.12
 -3 5 7 103.52 2.04
 3 5 7 103.44 2.06
 -4 5 7 119.48 2.32
 4 5 7 116.15 2.28
 -5 5 7 202.06 3.77
 5 5 7 199.11 3.64
 -6 5 7 174.1 3.27
 6 5 7 175.65 3.29
 -7 5 7 201.55 3.78
 7 5 7 204.94 3.83
 -8 5 7 392.98 7.01
 8 5 7 384.22 6.85
 -9 5 7 109.91 2.11
 9 5 7 108.34 1.84
 -10 5 7 48.77 1.05
 10 5 7 48.9 1.03
 -11 5 7 61.83 1.34
 11 5 7 62.26 1.44
 -12 5 7 174.92 3.33
 12 5 7 175.48 3.43
 -13 5 7 7.95 0.85
 13 5 7 7.69 0.73
 -14 5 7 64.82 1.77
 14 5 7 67.13 1.82
 -15 5 7 17.91 1.32
 15 5 7 20.9 1.23
 -16 5 7 57.19 2.02
 16 5 7 55.25 2.07
 -17 5 7 21.12 1.8
 17 5 7 21.71 1.97
 -18 5 7 11.89 2.38
 18 5 7 11.03 2.48
 0 6 7 26.73 0.64
 -1 6 7 397.44 6.04
 1 6 7 393.34 5.95
 -2 6 7 131.53 2.51
 2 6 7 133.85 2.57
 -3 6 7 4.93 0.55
 3 6 7 4.83 0.59
 -4 6 7 207.67 3.81
 4 6 7 206.84 3.8
 -5 6 7 65.69 1.47
 5 6 7 65.26 1.51
 -6 6 7 230.89 4.24
 6 6 7 232.82 4.28
 -7 6 7 41.12 1.17
 7 6 7 41.1 1.14
 -8 6 7 141.68 2.75
 8 6 7 145.35 3.15
 -9 6 7 69.06 1.64
 9 6 7 67.32 1.61
 -10 6 7 3.98 0.69
 10 6 7 5.05 0.5
 -11 6 7 53.73 1.3
 11 6 7 55.57 1.25
 -12 6 7 22.19 0.89
 12 6 7 22.04 0.84
 -13 6 7 83 2.03
 13 6 7 83.78 2.08
 -14 6 7 32.94 1.48
 14 6 7 33.29 1.37
 -15 6 7 41.89 1.63
 15 6 7 45.31 1.73
 -16 6 7 16.93 1.52
 16 6 7 17.4 1.52
 -17 6 7 33.25 2.09
 17 6 7 31.8 2.11
 0 7 7 242.39 3.75
 -1 7 7 77.37 1.35
 1 7 7 76.37 1.37
 -2 7 7 199.3 3.26
 2 7 7 195.69 3.07
 -3 7 7 320.52 5.73
 3 7 7 321.3 5.74
 -4 7 7 24.13 0.92
 4 7 7 25.75 0.91
 -5 7 7 81.14 1.76
 5 7 7 78.92 1.72
 -6 7 7 164.04 3.11
 6 7 7 163.84 3.13
 -7 7 7 22.71 0.89
 7 7 7 24.01 0.94
 -8 7 7 70.48 1.61
 8 7 7 71.02 1.62
 -9 7 7 79.85 1.84
 9 7 7 81 1.75
 -10 7 7 4.13 0.67
 10 7 7 1.48 0.61
 -11 7 7 11.42 1.03
 11 7 7 9.98 0.91
 -12 7 7 3.67 0.65
 12 7 7 5.77 0.73
 -13 7 7 1.55 0.72
 13 7 7 1.82 0.76
 -14 7 7 13.93 1.25
 14 7 7 12.46 1.15
 -15 7 7 45.51 1.7
 15 7 7 47.49 1.79
 -16 7 7 20.68 1.7
 16 7 7 19.19 1.67
 -17 7 7 3.86 1.98
 17 7 7 5.92 1.9
 0 8 7 0.51 0.31
 -1 8 7 17.77 0.61
 1 8 7 17.97 0.59
 -2 8 7 63.85 1.2
 2 8 7 64.41 1.33
 -3 8 7 216.71 4
 3 8 7 217.71 4.02
 -4 8 7 47.55 1.19
 4 8 7 45.55 1.21
 -5 8 7 42.21 1.28
 5 8 7 43.01 1.18
 -6 8 7 254.31 4.62
 6 8 7 258.53 4.74
 -7 8 7 48.67 1.3
 7 8 7 47.41 1.36
 -8 8 7 205.43 3.83
 8 8 7 209.34 4.09
 -9 8 7 108.15 2.53
 9 8 7 108.46 2.56
 -10 8 7 18.84 1.01
 10 8 7 16.33 1.03
 -11 8 7 12.34 1.32
 11 8 7 13.76 1.34
 -12 8 7 176.02 4.84
 12 8 7 173.19 4.8
 -13 8 7 8.93 1.08
 13 8 7 9.24 0.88
 -14 8 7 11.23 1.09
 14 8 7 12.54 1.2
 -15 8 7 21.47 1.45
 15 8 7 22.24 1.63
 -16 8 7 40.06 1.93
 16 8 7 44.62 2.11
 0 9 7 163.64 2.66
 -1 9 7 215.44 3.46
 1 9 7 215.01 3.39
 -2 9 7 99.41 1.94
 2 9 7 97.83 1.72
 -3 9 7 92.64 1.68
 3 9 7 89.85 1.74
 -4 9 7 13.81 0.83
 4 9 7 12.58 0.83
 -5 9 7 11.43 0.83
 5 9 7 9.85 0.76
 -6 9 7 77.12 1.74
 6 9 7 77.75 1.74
 -7 9 7 27.26 1.06
 7 9 7 26.92 0.99
 -8 9 7 34.29 1.24
 8 9 7 34.48 1.3
 -9 9 7 17.31 1.18
 9 9 7 19.55 1.14
 -10 9 7 13.85 1.23
 10 9 7 14.52 1.35
 -11 9 7 241.01 6.46
 11 9 7 254.04 6.54
 -12 9 7 16.92 1.51
 12 9 7 19.76 1.65
 -13 9 7 147.72 4.41
 13 9 7 144.43 4.66
 -14 9 7 67.84 2.83
 14 9 7 69.2 2.72
 -15 9 7 31.07 2.51
 15 9 7 33.37 2.63
 -16 9 7 20.19 3.07
 16 9 7 17.61 2.68
 0 10 7 40.61 1
 -1 10 7 206.44 3.3
 1 10 7 202.53 3.21
 -2 10 7 86.67 1.55
 2 10 7 83.97 1.52
 -3 10 7 266.63 4.16
 3 10 7 259.53 4.52
 -4 10 7 143.36 2.36
 4 10 7 141.72 2.39
 -5 10 7 52.59 1.55
 5 10 7 54.52 1.35
 -6 10 7 66.73 1.97
 6 10 7 68.15 2.01
 -7 10 7 83.89 2.21
 7 10 7 83.22 2.22
 -8 10 7 119.73 3.04
 8 10 7 114.07 3.34
 -9 10 7 12.36 1.2
 9 10 7 10.87 1.25
 -10 10 7 276.92 7.3
 10 10 7 275.55 7.08
 -11 10 7 38.95 1.88
 11 10 7 38.29 1.95
 -12 10 7 97.34 3.34
 12 10 7 99.9 3.66
 -13 10 7 86.29 2.91
 13 10 7 83.03 3.16
 -14 10 7 8.87 2.09
 14 10 7 12.62 2.04
 -15 10 7 13.47 2.59
 15 10 7 15.54 2.53
 0 11 7 56.6 1.35
 -1 11 7 69.07 1.52
 1 11 7 66.67 1.48
 -2 11 7 196.03 3.64
 2 11 7 199.95 3.68
 -3 11 7 13.14 0.71
 3 11 7 13.12 0.7
 -4 11 7 3.12 0.56
 4 11 7 3.21 0.45
 -5 11 7 232.34 5.28
 5 11 7 229.34 5.22
 -6 11 7 19.05 1.2
 6 11 7 18.52 1.15
 -7 11 7 24.18 1.44
 7 11 7 21.41 1.26
 -8 11 7 14.71 1.29
 8 11 7 13.48 1.28
 -9 11 7 27.33 1.52
 9 11 7 25.52 1.58
 -10 11 7 93.65 2.96
 10 11 7 98.9 3.22
 -11 11 7 90.95 3.22
 11 11 7 86.52 3.06
 -12 11 7 8.45 1.61
 12 11 7 7.8 2
 -13 11 7 38.99 2.58
 13 11 7 35.75 2.43
 -14 11 7 2.58 2.11
 14 11 7 0.08 1.8
 0 12 7 148.09 2.84
 -1 12 7 35.52 1.16
 1 12 7 34.02 1.09
 -2 12 7 163.28 3.13
 2 12 7 162.82 3.1
 -3 12 7 64.65 1.56
 3 12 7 64.17 1.43
 -4 12 7 38.74 1.21
 4 12 7 37.05 1.03
 -5 12 7 54.73 1.36
 5 12 7 56.53 1.39
 -6 12 7 0.86 1.02
 6 12 7 0.4 0.8
 -7 12 7 23.02 1.41
 7 12 7 22.6 1.32
 -8 12 7 1.91 1.17
 8 12 7 2.06 1.38
 -9 12 7 27.43 1.78
 9 12 7 29.47 1.88
 -10 12 7 26.5 1.81
 10 12 7 28.79 1.94
 -11 12 7 20.2 2.2
 11 12 7 22.09 1.86
 -12 12 7 20.87 2.2
 12 12 7 17.03 2.55
 -13 12 7 3.96 2.41
 13 12 7 3.37 2.56
 -14 12 7 20.97 4.14
 0 13 7 4.76 0.84
 -1 13 7 0.1 0.68
 1 13 7 0.58 0.64
 -2 13 7 13.2 0.97
 2 13 7 16.41 0.84
 -3 13 7 46.09 1.36
 3 13 7 47.17 1.31
 -4 13 7 63.25 1.62
 4 13 7 63.19 1.6
 -5 13 7 24.84 1.02
 5 13 7 24.09 0.98
 -6 13 7 13.38 1.31
 6 13 7 13.83 1.21
 -7 13 7 84.91 2.79
 7 13 7 89.42 2.96
 -8 13 7 16.54 1.96
 8 13 7 14.96 1.81
 -9 13 7 7.41 1.63
 9 13 7 7.01 2.11
 -10 13 7 34.51 2.03
 10 13 7 36.9 2.23
 -11 13 7 31.18 2.57
 11 13 7 28.48 2.65
 -12 13 7 1.82 2.43
 12 13 7 2.1 2.21
 0 14 7 2.28 0.95
 -1 14 7 10.35 1.02
 1 14 7 10.76 1.01
 -2 14 7 198.24 3.84
 2 14 7 191.03 3.68
 -3 14 7 46.91 1.47
 3 14 7 50.81 1.56
 -4 14 7 183.09 3.55
 4 14 7 170.5 3.36
 -5 14 7 159.43 3.44
 5 14 7 155.68 3.46
 -6 14 7 29.28 1.37
 6 14 7 26.64 1.37
 -7 14 7 91.03 3.13
 7 14 7 87.57 3.17
 -8 14 7 63.91 2.6
 8 14 7 60.24 2.76
 -9 14 7 2.33 1.92
 9 14 7 1.95 1.75
 -10 14 7 32.4 2.57
 10 14 7 33.51 2.58
 -11 14 7 7.98 2.84
 11 14 7 3.69 2.3
 0 15 7 15.84 1.28
 -1 15 7 16.54 1.34
 1 15 7 17.08 1.37
 -2 15 7 50.12 1.8
 2 15 7 48.31 1.67
 -3 15 7 70.05 2.02
 3 15 7 70.76 1.99
 -4 15 7 16.96 1.52
 4 15 7 17.86 1.48
 -5 15 7 0.54 1.19
 5 15 7 0.88 1.45
 -6 15 7 3.75 1.19
 6 15 7 5.03 1.14
 -7 15 7 16.62 2.13
 7 15 7 21.39 2.6
 -8 15 7 14.4 2.38
 8 15 7 14.18 2.59
 -9 15 7 26.08 2.63
 9 15 7 23.6 2.39
 -10 15 7 95.96 4.79
 10 15 7 96.73 4.4
 0 16 7 17.44 1.54
 -1 16 7 25.58 1.62
 1 16 7 29.15 1.7
 -2 16 7 3.61 1.34
 2 16 7 5.83 1.61
 -3 16 7 64.32 2.3
 3 16 7 63.96 2.24
 -4 16 7 20.25 1.72
 4 16 7 17.7 1.61
 -5 16 7 116.65 3.17
 5 16 7 107.49 2.97
 -6 16 7 2.46 1.52
 6 16 7 3.07 1.58
 -7 16 7 25.49 2.71
 7 16 7 23.53 2.55
 -8 16 7 80.82 3.72
 8 16 7 94.26 4.27
 0 17 7 76.09 2.63
 -1 17 7 12.56 1.89
 1 17 7 15.07 1.76
 -2 17 7 12.98 2.2
 2 17 7 9.75 1.89
 -3 17 7 4.19 2.08
 3 17 7 5.47 2.02
 -4 17 7 0.89 1.97
 4 17 7 1.8 1.78
 -5 17 7 13.95 2.73
 5 17 7 14.08 2.23
 0 0 8 221.77 4.85
 1 0 8 166.84 2.62
 2 0 8 1.23 0.24
 3 0 8 72.9 1.26
 4 0 8 90.62 1.53
 5 0 8 0.42 0.25
 6 0 8 1.77 0.35
 7 0 8 0.74 0.26
 8 0 8 78.37 1.42
 9 0 8 8.56 0.58
 10 0 8 34.8 0.86
 11 0 8 145.66 2.6
 12 0 8 301.01 5.4
 13 0 8 66.48 1.57
 14 0 8 7.88 0.83
 15 0 8 49.44 1.66
 16 0 8 78.12 2.18
 17 0 8 4.61 1.77
 18 0 8 22.58 2.16
 0 1 8 0.43 0.21
 -1 1 8 94.65 1.56
 1 1 8 94.4 1.55
 -2 1 8 1203.26 17.94
 2 1 8 1195.88 17.89
 -3 1 8 266.78 4.1
 3 1 8 259.01 3.98
 -4 1 8 13.53 0.47
 4 1 8 12.15 0.46
 -5 1 8 184.32 2.9
 5 1 8 180.74 2.83
 -6 1 8 189.95 3
 6 1 8 190.73 3.01
 -7 1 8 284.62 4.64
 7 1 8 291.52 4.51
 -8 1 8 32.32 0.8
 8 1 8 29.3 0.75
 -9 1 8 71.51 1.33
 9 1 8 70.9 1.35
 -10 1 8 84.24 1.54
 10 1 8 84.27 1.55
 -11 1 8 199.91 3.46
 11 1 8 197.81 3.49
 -12 1 8 234.04 4.99
 12 1 8 224.49 4.14
 -13 1 8 20.61 0.97
 13 1 8 21.8 0.92
 -14 1 8 10.31 1
 14 1 8 9.54 0.91
 -15 1 8 62.24 1.74
 15 1 8 62.14 1.74
 -16 1 8 7.19 1.26
 16 1 8 6.04 1.1
 -17 1 8 16.36 1.68
 17 1 8 17.54 1.8
 -18 1 8 56.51 2.57
 18 1 8 53.15 2.69
 0 2 8 27.74 0.62
 -1 2 8 146.59 2.33
 1 2 8 146.73 2.32
 -2 2 8 103.72 1.69
 2 2 8 102.54 1.68
 -3 2 8 75.61 1.3
 3 2 8 75.21 1.35
 -4 2 8 30.48 0.65
 4 2 8 30.79 0.67
 -5 2 8 246.22 3.95
 5 2 8 250.52 3.97
 -6 2 8 240.72 3.75
 6 2 8 241.53 3.77
 -7 2 8 116.72 1.94
 7 2 8 115.14 1.94
 -8 2 8 138.5 2.29
 8 2 8 138.5 2.28
 -9 2 8 29.68 0.78
 9 2 8 29 0.75
 -10 2 8 17.15 0.66
 10 2 8 16.92 0.6
 -11 2 8 15.7 0.71
 11 2 8 15.69 0.72
 -12 2 8 26.27 0.93
 12 2 8 23.3 0.93
 -13 2 8 33.95 1.2
 13 2 8 32.47 1.11
 -14 2 8 21.4 1.05
 14 2 8 20.96 1.2
 -15 2 8 29.85 1.52
 15 2 8 32.69 1.29
 -16 2 8 120.68 2.96
 16 2 8 119.75 3
 -17 2 8 54.23 2.33
 17 2 8 52.99 2.17
 -18 2 8 2.32 1.5
 18 2 8 2.87 2.12
 0 3 8 74.58 1.28
 -1 3 8 478.87 7.23
 1 3 8 465.56 7.04
 -2 3 8 779.86 11.65
 2 3 8 738.14 11.06
 -3 3 8 19.21 0.67
 3 3 8 18.96 0.69
 -4 3 8 950.13 16.45
 4 3 8 958.4 16.58
 -5 3 8 151.13 2.85
 5 3 8 150.51 3.09
 -6 3 8 75.71 1.66
 6 3 8 71.44 1.53
 -7 3 8 87.88 1.85
 7 3 8 88.15 1.9
 -8 3 8 263.06 4.08
 8 3 8 266.15 4.12
 -9 3 8 40.77 0.91
 9 3 8 40.88 0.96
 -10 3 8 42.13 1
 10 3 8 40.44 0.95
 -11 3 8 75.66 1.53
 11 3 8 76.22 1.6
 -12 3 8 30.44 1
 12 3 8 29.44 1.05
 -13 3 8 28.31 1.14
 13 3 8 27.15 1.02
 -14 3 8 61.81 1.59
 14 3 8 64.53 1.66
 -15 3 8 106.23 2.62
 15 3 8 109.63 2.67
 -16 3 8 36.98 1.64
 16 3 8 40.41 1.71
 -17 3 8 70.56 2.39
 17 3 8 74.21 2.5
 -18 3 8 26.01 2.07
 18 3 8 30.42 2.32
 0 4 8 29.26 0.67
 -1 4 8 154.25 2.43
 1 4 8 153.52 2.42
 -2 4 8 201.81 3.68
 2 4 8 204.27 3.75
 -3 4 8 317.19 5.66
 3 4 8 317.1 5.66
 -4 4 8 76.36 1.62
 4 4 8 75.77 1.61
 -5 4 8 93.19 1.94
 5 4 8 94.54 1.96
 -6 4 8 34.87 1.04
 6 4 8 34.52 1.04
 -7 4 8 80.23 1.7
 7 4 8 84.6 1.81
 -8 4 8 94.69 1.97
 8 4 8 92.98 1.94
 -9 4 8 117.19 2.32
 9 4 8 118.5 2.37
 -10 4 8 75.84 1.42
 10 4 8 80.48 1.47
 -11 4 8 1.26 0.49
 11 4 8 1.75 0.42
 -12 4 8 21.58 0.87
 12 4 8 20.53 0.8
 -13 4 8 2 0.66
 13 4 8 2.08 0.63
 -14 4 8 16.15 1.1
 14 4 8 15.16 1.06
 -15 4 8 52.75 1.8
 15 4 8 52.62 1.89
 -16 4 8 48.29 2
 16 4 8 47.16 1.92
 -17 4 8 43.28 2.1
 17 4 8 45.08 2.32
 -18 4 8 62.6 3.46
 18 4 8 68.9 3.57
 0 5 8 281.94 4.36
 -1 5 8 103.5 1.73
 1 5 8 104.4 1.75
 -2 5 8 116.65 2.26
 2 5 8 116.75 2.28
 -3 5 8 377.89 6.67
 3 5 8 375.92 6.67
 -4 5 8 94.36 1.94
 4 5 8 94.69 1.96
 -5 5 8 120.96 2.41
 5 5 8 124.1 2.46
 -6 5 8 328.69 5.88
 6 5 8 326.93 5.85
 -7 5 8 160.27 3.13
 7 5 8 162.89 3.1
 -8 5 8 21.38 0.91
 8 5 8 19.88 0.9
 -9 5 8 128.1 2.65
 9 5 8 137.2 2.75
 -10 5 8 1.42 0.6
 10 5 8 2.18 0.68
 -11 5 8 22.89 0.74
 11 5 8 23.48 0.77
 -12 5 8 39.48 1.11
 12 5 8 38.71 1.06
 -13 5 8 12.52 0.87
 13 5 8 11.31 0.86
 -14 5 8 28.38 1.35
 14 5 8 29.86 1.34
 -15 5 8 58.54 1.82
 15 5 8 61.33 2.28
 -16 5 8 2.49 1.35
 16 5 8 4.3 1.49
 -17 5 8 45.26 2.36
 17 5 8 44.2 2.17
 0 6 8 6.37 0.39
 -1 6 8 58.14 1.09
 1 6 8 58.33 1.1
 -2 6 8 302.71 5.43
 2 6 8 306.14 5.68
 -3 6 8 18.13 0.7
 3 6 8 17.73 0.75
 -4 6 8 76.11 1.67
 4 6 8 76.01 1.61
 -5 6 8 19.35 0.87
 5 6 8 20.07 0.87
 -6 6 8 149.24 3.09
 6 6 8 141.9 2.77
 -7 6 8 144.89 2.78
 7 6 8 145.76 2.83
 -8 6 8 43.43 1.36
 8 6 8 43.91 1.25
 -9 6 8 41.87 1.23
 9 6 8 45.38 1.23
 -10 6 8 5.17 0.86
 10 6 8 2.68 0.56
 -11 6 8 45.25 1.67
 11 6 8 44.59 1.61
 -12 6 8 68.12 2.03
 12 6 8 67.84 1.94
 -13 6 8 16.81 0.92
 13 6 8 15.82 0.87
 -14 6 8 10.94 1.08
 14 6 8 9.75 1.02
 -15 6 8 11.97 1.27
 15 6 8 14 1.33
 -16 6 8 25.39 1.66
 16 6 8 27.91 1.8
 -17 6 8 68.25 2.66
 17 6 8 64.96 2.61
 0 7 8 1.57 0.29
 -1 7 8 180.9 2.84
 1 7 8 179.55 2.83
 -2 7 8 5.32 0.63
 2 7 8 4.75 0.72
 -3 7 8 162.32 3.04
 3 7 8 163.06 3.13
 -4 7 8 46.23 1.21
 4 7 8 46.17 1.27
 -5 7 8 10.31 0.69
 5 7 8 11.2 0.72
 -6 7 8 66.84 1.56
 6 7 8 68.16 1.63
 -7 7 8 4.38 0.66
 7 7 8 6.03 0.64
 -8 7 8 12.85 0.82
 8 7 8 13.15 0.78
 -9 7 8 62.56 1.66
 9 7 8 60.54 1.61
 -10 7 8 236.55 5.34
 10 7 8 226.92 5.12
 -11 7 8 67.04 2.24
 11 7 8 65.84 2.29
 -12 7 8 57.77 2.29
 12 7 8 57.23 2.14
 -13 7 8 2.18 1.3
 13 7 8 4.47 1.55
 -14 7 8 7.71 1.51
 14 7 8 4.95 1.49
 -15 7 8 16.6 2.14
 15 7 8 11.56 1.96
 -16 7 8 89.37 3.92
 16 7 8 88.05 3.68
 -17 7 8 49.19 3.56
 17 7 8 39.28 5.19
 0 8 8 15.02 0.54
 -1 8 8 69.9 1.36
 1 8 8 72.05 1.32
 -2 8 8 71.4 1.43
 2 8 8 73.99 1.59
 -3 8 8 78.57 1.67
 3 8 8 81.93 1.79
 -4 8 8 133.5 2.63
 4 8 8 135.89 2.69
 -5 8 8 33.44 1.11
 5 8 8 32.57 1.03
 -6 8 8 35.65 1.14
 6 8 8 33.63 1.11
 -7 8 8 43.13 1.23
 7 8 8 44.26 1.23
 -8 8 8 78.16 1.9
 8 8 8 75.87 1.89
 -9 8 8 30.23 1.28
 9 8 8 26.34 1.12
 -10 8 8 73.52 2.51
 10 8 8 77.15 2.71
 -11 8 8 321.3 8.36
 11 8 8 326.18 8.39
 -12 8 8 46.65 2.23
 12 8 8 45.02 1.93
 -13 8 8 98.14 3.26
 13 8 8 93.68 3.34
 -14 8 8 24.78 2.09
 14 8 8 23.57 2.27
 -15 8 8 7.28 2.03
 15 8 8 5.55 1.88
 -16 8 8 4.53 2.66
 16 8 8 3.35 2.27
 0 9 8 0.72 0.33
 -1 9 8 157.41 2.53
 1 9 8 153.22 2.53
 -2 9 8 118.59 2
 2 9 8 112.59 1.99
 -3 9 8 122.84 2.45
 3 9 8 120.25 2.45
 -4 9 8 119.52 2.36
 4 9 8 116.34 2.34
 -5 9 8 32.21 1.06
 5 9 8 30.5 1.03
 -6 9 8 172.42 3.6
 6 9 8 176.14 3.83
 -7 9 8 117.9 2.63
 7 9 8 126.2 3.06
 -8 9 8 6.25 0.98
 8 9 8 4.5 1.04
 -9 9 8 190.14 4.41
 9 9 8 193.65 4.48
 -10 9 8 35.38 1.75
 10 9 8 33.02 1.59
 -11 9 8 108.32 3.41
 11 9 8 103.36 3.26
 -12 9 8 60.76 2.29
 12 9 8 58.97 2.39
 -13 9 8 2.95 1.89
 13 9 8 3.84 1.99
 -14 9 8 5.58 1.99
 14 9 8 3.99 1.63
 -15 9 8 8.89 2.45
 15 9 8 9.59 2.31
 0 10 8 0.54 0.4
 -1 10 8 15.29 0.63
 1 10 8 13.54 0.61
 -2 10 8 16.54 0.62
 2 10 8 15.57 0.63
 -3 10 8 37.26 1.1
 3 10 8 39.15 1.18
 -4 10 8 41.41 1.31
 4 10 8 40.72 1.22
 -5 10 8 34.45 1.33
 5 10 8 34.86 1.28
 -6 10 8 82.93 2.28
 6 10 8 78.52 2.6
 -7 10 8 41.93 1.59
 7 10 8 38.44 1.54
 -8 10 8 45.77 1.63
 8 10 8 45.34 1.61
 -9 10 8 79.97 2.65
 9 10 8 78.07 2.52
 -10 10 8 76.14 2.73
 10 10 8 75.34 2.68
 -11 10 8 9.45 1.48
 11 10 8 7.84 1.61
 -12 10 8 30.44 2.24
 12 10 8 31.94 2.06
 -13 10 8 7.93 1.66
 13 10 8 5.43 1.69
 -14 10 8 14.56 2.51
 14 10 8 11.77 2.56
 -15 10 8 32.39 3.21
 15 10 8 36.57 3.28
 0 11 8 1.17 0.51
 -1 11 8 0.94 0.38
 1 11 8 1.49 0.52
 -2 11 8 222.03 4.04
 2 11 8 218.55 3.98
 -3 11 8 84.13 1.77
 3 11 8 84.89 1.76
 -4 11 8 128.04 3.21
 4 11 8 128.8 3.16
 -5 11 8 72.91 2.21
 5 11 8 74.76 2.13
 -6 11 8 105.47 2.88
 6 11 8 101.6 2.69
 -7 11 8 153.22 3.87
 7 11 8 152.39 3.64
 -8 11 8 94.28 3.04
 8 11 8 93.81 3
 -9 11 8 54.23 2.15
 9 11 8 53.94 2.17
 -10 11 8 22.37 1.76
 10 11 8 25.96 2.37
 -11 11 8 2.84 1.42
 11 11 8 1.72 1.4
 -12 11 8 30.86 2.21
 12 11 8 32.09 2.31
 -13 11 8 4.26 2.21
 13 11 8 6.84 2.27
 -14 11 8 22.35 2.83
 14 11 8 26.74 2.8
 0 12 8 133.32 2.62
 -1 12 8 15 0.84
 1 12 8 14.94 0.83
 -2 12 8 6.76 0.72
 2 12 8 6.22 0.65
 -3 12 8 41.89 1.11
 3 12 8 40.05 1.05
 -4 12 8 13.08 1.1
 4 12 8 11.68 1.09
 -5 12 8 83.02 2.39
 5 12 8 87.37 2.51
 -6 12 8 23.68 1.55
 6 12 8 21.17 1.31
 -7 12 8 102.96 3.35
 7 12 8 98.01 3.19
 -8 12 8 6.44 1.57
 8 12 8 7.34 2.11
 -9 12 8 23.14 1.75
 9 12 8 23 1.78
 -10 12 8 23.12 1.85
 10 12 8 23.87 2.24
 -11 12 8 70.61 2.95
 11 12 8 72.94 2.91
 -12 12 8 13.13 2.35
 12 12 8 9.99 2.03
 -13 12 8 48.8 3.16
 13 12 8 47.69 3.05
 0 13 8 9.14 0.9
 -1 13 8 36.41 1.19
 1 13 8 34.92 1.13
 -2 13 8 97.02 2.14
 2 13 8 94.96 2.04
 -3 13 8 30.11 1.07
 3 13 8 27.52 1.03
 -4 13 8 140.34 3.06
 4 13 8 135.37 3.05
 -5 13 8 83.04 2.58
 5 13 8 82.93 2.48
 -6 13 8 2.17 1.37
 6 13 8 1.43 1.25
 -7 13 8 74.37 2.65
 7 13 8 80.13 3.01
 -8 13 8 15.87 1.95
 8 13 8 18.23 1.96
 -9 13 8 13.99 1.78
 9 13 8 19.13 2.46
 -10 13 8 89.84 3.28
 10 13 8 98.28 3.53
 -11 13 8 0.29 2.14
 11 13 8 4.69 2.42
 -12 13 8 147.18 5.09
 12 13 8 141.32 5.08
 0 14 8 10.35 1.02
 -1 14 8 34.56 1.33
 1 14 8 34.89 1.39
 -2 14 8 38.87 1.52
 2 14 8 35.6 1.35
 -3 14 8 16.28 1.12
 3 14 8 15.61 1.11
 -4 14 8 0.45 0.84
 4 14 8 1.66 0.74
 -5 14 8 30.42 1.82
 5 14 8 32.62 2
 -6 14 8 20.35 2.12
 6 14 8 14.96 2.23
 -7 14 8 80.42 3.12
 7 14 8 83.44 3.41
 -8 14 8 9.11 1.95
 8 14 8 10.62 2.06
 -9 14 8 52.75 3.07
 9 14 8 49.56 2.87
 -10 14 8 56.8 3.11
 10 14 8 59.52 3.41
 -11 14 8 33.4 3.19
 11 14 8 28.42 4.53
 0 15 8 6.46 1.36
 -1 15 8 19.5 1.44
 1 15 8 20.33 1.32
 -2 15 8 27.8 1.55
 2 15 8 24.47 1.47
 -3 15 8 20.39 1.54
 3 15 8 17.28 1.3
 -4 15 8 121.37 2.93
 4 15 8 120.24 2.94
 -5 15 8 7.17 1.7
 5 15 8 6.42 1.87
 -6 15 8 107.83 3.56
 6 15 8 105.65 3.64
 -7 15 8 32.8 2.59
 7 15 8 34.26 2.62
 -8 15 8 51.8 2.97
 8 15 8 47.13 2.7
 -9 15 8 32.16 3.71
 9 15 8 33.22 3.13
 0 16 8 4.8 1.47
 -1 16 8 73.23 2.32
 1 16 8 76.11 2.41
 -2 16 8 32.16 1.84
 2 16 8 37.2 1.94
 -3 16 8 112.21 3.3
 3 16 8 103.51 3
 -4 16 8 5.44 1.56
 4 16 8 3.34 1.43
 -5 16 8 16.65 2.52
 5 16 8 18.12 2.61
 -6 16 8 23.67 3.04
 6 16 8 20.29 2.78
 -7 16 8 28.43 2.89
 7 16 8 37.24 3.23
 0 17 8 31.26 2.23
 -1 17 8 3.39 1.67
 1 17 8 1.98 1.95
 -2 17 8 77.7 3.1
 2 17 8 73.73 2.86
 -3 17 8 18.62 2.97
 3 17 8 19.75 2.54
 -4 17 8 124.71 5.17
 4 17 8 117.91 6.36
 0 0 9 0.14 0.29
 1 0 9 173.89 2.75
 2 0 9 7.64 0.44
 3 0 9 108.71 1.95
 4 0 9 120.01 1.98
 5 0 9 5.9 0.42
 6 0 9 161.46 2.62
 7 0 9 1.63 0.34
 8 0 9 108.45 1.85
 9 0 9 0.87 0.47
 10 0 9 228.52 3.65
 11 0 9 60.39 1.43
 12 0 9 30.35 1.01
 13 0 9 2.07 0.63
 14 0 9 193.43 3.64
 15 0 9 47.37 1.64
 16 0 9 22.24 1.54
 17 0 9 1 1.53
 18 0 9 3.67 2.46
 0 1 9 781.93 11.77
 -1 1 9 364.61 5.56
 1 1 9 368.87 5.62
 -2 1 9 78.09 1.38
 2 1 9 77.17 1.35
 -3 1 9 50.31 1
 3 1 9 48.91 0.96
 -4 1 9 14.49 0.49
 4 1 9 13.08 0.48
 -5 1 9 28.14 0.68
 5 1 9 28.74 0.69
 -6 1 9 35.15 0.79
 6 1 9 34.84 0.78
 -7 1 9 119.18 2
 7 1 9 116.71 2.02
 -8 1 9 74.92 1.38
 8 1 9 75.31 1.41
 -9 1 9 69.03 1.33
 9 1 9 71.03 1.49
 -10 1 9 23.22 0.78
 10 1 9 23.37 0.76
 -11 1 9 32.81 1
 11 1 9 31.32 0.93
 -12 1 9 54.54 1.38
 12 1 9 54.87 1.42
 -13 1 9 57.06 1.49
 13 1 9 57.62 1.51
 -14 1 9 6.85 0.86
 14 1 9 7.66 0.8
 -15 1 9 31.31 1.32
 15 1 9 32.52 1.47
 -16 1 9 48.62 1.71
 16 1 9 51.88 1.83
 -17 1 9 45.23 2.08
 17 1 9 43.69 2.33
 -18 1 9 3.45 2.62
 18 1 9 3.99 2.89
 0 2 9 145.83 2.32
 -1 2 9 61.08 1.15
 1 2 9 62.58 1.14
 -2 2 9 235.46 3.66
 2 2 9 233.26 3.63
 -3 2 9 827.8 12.41
 3 2 9 835.54 12.52
 -4 2 9 200.54 3.13
 4 2 9 197.45 3.1
 -5 2 9 279.57 4.33
 5 2 9 274.58 4.24
 -6 2 9 36.24 0.78
 6 2 9 38.91 0.83
 -7 2 9 11.57 0.51
 7 2 9 11.17 0.48
 -8 2 9 68.22 1.27
 8 2 9 68.34 1.27
 -9 2 9 38.92 0.91
 9 2 9 38.85 0.91
 -10 2 9 79.76 1.56
 10 2 9 78.6 1.45
 -11 2 9 297.56 5.75
 11 2 9 290.02 5.2
 -12 2 9 23.13 0.95
 12 2 9 26.06 0.98
 -13 2 9 41.75 1.36
 13 2 9 41.47 1.29
 -14 2 9 71.02 1.73
 14 2 9 72.88 1.91
 -15 2 9 4.31 1.05
 15 2 9 4.31 1.03
 -16 2 9 25.99 1.7
 16 2 9 28.33 1.69
 -17 2 9 34.13 2.07
 17 2 9 34.19 1.99
 -18 2 9 29.36 3.01
 18 2 9 31.14 3.22
 0 3 9 2.86 0.33
 -1 3 9 215.92 3.37
 1 3 9 215.82 3.35
 -2 3 9 358.75 5.49
 2 3 9 351.46 5.38
 -3 3 9 274.41 4.92
 3 3 9 275.65 4.95
 -4 3 9 272.44 4.92
 4 3 9 269.76 4.85
 -5 3 9 38.03 1.06
 5 3 9 40.04 1.08
 -6 3 9 66.05 1.47
 6 3 9 65.17 1.46
 -7 3 9 36.77 1.04
 7 3 9 37.87 1.03
 -8 3 9 18.22 0.86
 8 3 9 15.38 0.83
 -9 3 9 223.76 3.51
 9 3 9 222.44 3.51
 -10 3 9 121.53 2.19
 10 3 9 123.86 2.21
 -11 3 9 45.86 1.21
 11 3 9 47.56 1.22
 -12 3 9 31.24 1.05
 12 3 9 33.17 1.02
 -13 3 9 54.59 1.53
 13 3 9 58.56 1.48
 -14 3 9 4.81 0.9
 14 3 9 2.9 0.88
 -15 3 9 100.15 2.52
 15 3 9 103.09 2.66
 -16 3 9 23.09 1.74
 16 3 9 23.03 1.8
 -17 3 9 42.97 2.09
 17 3 9 41.45 2.08
 0 4 9 85.49 1.45
 -1 4 9 86.4 1.55
 1 4 9 86.01 1.72
 -2 4 9 88.99 1.84
 2 4 9 86.74 1.8
 -3 4 9 146.42 2.78
 3 4 9 145.68 2.73
 -4 4 9 74.25 1.6
 4 4 9 76.53 1.66
 -5 4 9 27.39 0.91
 5 4 9 26.94 0.97
 -6 4 9 78.52 1.72
 6 4 9 79.16 1.89
 -7 4 9 37.02 1.05
 7 4 9 38.63 1.09
 -8 4 9 79.13 1.74
 8 4 9 81.03 1.82
 -9 4 9 170.27 3.26
 9 4 9 169.29 3.26
 -10 4 9 22.4 1.03
 10 4 9 21.88 1.01
 -11 4 9 109.76 2.5
 11 4 9 113.41 2.83
 -12 4 9 43.08 1.14
 12 4 9 46.75 1.24
 -13 4 9 117.56 2.4
 13 4 9 115.54 2.36
 -14 4 9 6.5 1.1
 14 4 9 5.9 1.03
 -15 4 9 12.32 1.29
 15 4 9 13.77 1.34
 -16 4 9 73.56 2.22
 16 4 9 77.58 2.43
 -17 4 9 59.42 2.43
 17 4 9 60.01 2.3
 0 5 9 8.22 0.45
 -1 5 9 50.83 0.98
 1 5 9 52.04 0.99
 -2 5 9 0.63 0.34
 2 5 9 1.55 0.43
 -3 5 9 174.17 3.55
 3 5 9 174.83 3.42
 -4 5 9 242.21 4.42
 4 5 9 245.66 4.49
 -5 5 9 355.37 6.33
 5 5 9 367.23 6.56
 -6 5 9 57.4 1.42
 6 5 9 54.86 1.42
 -7 5 9 173.6 3.28
 7 5 9 174.06 3.29
 -8 5 9 10.04 0.76
 8 5 9 10.01 0.74
 -9 5 9 30.66 1.18
 9 5 9 30.6 1.14
 -10 5 9 172.28 3.61
 10 5 9 175.04 3.64
 -11 5 9 69.85 2.11
 11 5 9 67.49 1.98
 -12 5 9 50.55 1.68
 12 5 9 45.63 1.63
 -13 5 9 59.76 2.46
 13 5 9 58.16 2.41
 -14 5 9 18.85 1.16
 14 5 9 19.76 1.2
 -15 5 9 28.45 1.54
 15 5 9 29.14 1.52
 -16 5 9 4.61 1.44
 16 5 9 2.25 1.44
 -17 5 9 11.95 2.14
 17 5 9 9.2 1.94
 0 6 9 0.7 0.27
 -1 6 9 24.24 0.63
 1 6 9 23.88 0.61
 -2 6 9 77.56 1.66
 2 6 9 76.94 1.81
 -3 6 9 184.15 3.43
 3 6 9 184.32 3.43
 -4 6 9 147.13 2.84
 4 6 9 147.24 2.93
 -5 6 9 457.44 8.08
 5 6 9 447.44 7.92
 -6 6 9 103.89 2.13
 6 6 9 108.2 2.2
 -7 6 9 139.65 2.7
 7 6 9 135.03 2.66
 -8 6 9 16.03 0.81
 8 6 9 15.56 0.77
 -9 6 9 90.49 2.17
 9 6 9 91.62 2.12
 -10 6 9 30.5 1.21
 10 6 9 30.71 1.2
 -11 6 9 82.28 2.37
 11 6 9 82.74 2.37
 -12 6 9 14.37 1.4
 12 6 9 13.07 1.24
 -13 6 9 50.44 2.09
 13 6 9 47.27 2.2
 -14 6 9 17.82 1.78
 14 6 9 19.33 1.97
 -15 6 9 21.5 2.08
 15 6 9 21.59 2.57
 -16 6 9 25.5 2.66
 16 6 9 22.58 2.57
 0 7 9 219.51 3.45
 -1 7 9 136.69 2.21
 1 7 9 137.49 2.24
 -2 7 9 139.05 2.68
 2 7 9 138.99 2.71
 -3 7 9 131.18 2.55
 3 7 9 130.08 2.58
 -4 7 9 46.78 1.27
 4 7 9 43.9 1.18
 -5 7 9 85.52 1.88
 5 7 9 80.58 1.81
 -6 7 9 72.08 1.9
 6 7 9 74.8 1.77
 -7 7 9 5.47 0.66
 7 7 9 5.84 0.72
 -8 7 9 1.35 0.55
 8 7 9 2.72 0.73
 -9 7 9 1.79 0.73
 9 7 9 1.23 0.69
 -10 7 9 7.89 1.1
 10 7 9 5.12 1.02
 -11 7 9 61.22 2.71
 11 7 9 66.09 2.25
 -12 7 9 221.84 6.01
 12 7 9 234.09 6.19
 -13 7 9 52.31 2.32
 13 7 9 53.88 2.41
 -14 7 9 10.26 1.83
 14 7 9 16.31 2.02
 -15 7 9 6.43 2.1
 15 7 9 9.24 2.22
 -16 7 9 0.59 2.3
 16 7 9 0.45 2.01
 0 8 9 473.28 7.17
 -1 8 9 113.32 1.93
 1 8 9 112.71 2.09
 -2 8 9 72.98 1.68
 2 8 9 70.65 1.59
 -3 8 9 30.61 0.97
 3 8 9 30.35 1.01
 -4 8 9 16.76 0.9
 4 8 9 14.24 0.83
 -5 8 9 56.65 1.38
 5 8 9 59.84 1.64
 -6 8 9 14.32 0.97
 6 8 9 13.91 0.82
 -7 8 9 21.4 1.04
 7 8 9 22.18 1.1
 -8 8 9 15.89 0.98
 8 8 9 16.74 0.96
 -9 8 9 77.16 2.22
 9 8 9 75.49 2.16
 -10 8 9 6.28 1.3
 10 8 9 2.01 1.14
 -11 8 9 225.14 5.98
 11 8 9 222.18 5.94
 -12 8 9 2.95 1.24
 12 8 9 3.23 1.35
 -13 8 9 79.47 2.94
 13 8 9 81.96 3.19
 -14 8 9 26.47 2.23
 14 8 9 27.38 2.43
 -15 8 9 61.49 3.16
 15 8 9 60.33 3.22
 -16 8 9 17.85 4.18
 16 8 9 2.58 4.06
 0 9 9 188.77 3.06
 -1 9 9 6.58 0.52
 1 9 9 6.83 0.48
 -2 9 9 414.57 7.37
 2 9 9 415.38 7.34
 -3 9 9 3.5 0.61
 3 9 9 2.07 0.59
 -4 9 9 250.53 5
 4 9 9 242 4.83
 -5 9 9 14.27 0.92
 5 9 9 12.91 0.9
 -6 9 9 2.91 0.8
 6 9 9 1.79 0.8
 -7 9 9 73.78 2.08
 7 9 9 73.37 2.03
 -8 9 9 66.14 1.96
 8 9 9 67.92 2.01
 -9 9 9 21.46 1.47
 9 9 9 21.51 1.38
 -10 9 9 32.6 1.85
 10 9 9 33.48 1.89
 -11 9 9 15.01 1.45
 11 9 9 13.64 1.63
 -12 9 9 66.93 2.6
 12 9 9 66.89 2.86
 -13 9 9 2.04 1.45
 13 9 9 2.2 1.6
 -14 9 9 23.72 2.26
 14 9 9 27.78 2.67
 -15 9 9 70.7 3.86
 15 9 9 71.98 3.15
 0 10 9 0.35 0.39
 -1 10 9 54.73 1.25
 1 10 9 55.99 1.44
 -2 10 9 44.26 1.46
 2 10 9 41.94 1.43
 -3 10 9 268.71 6.01
 3 10 9 263.49 5.81
 -4 10 9 29.16 1.26
 4 10 9 27.59 1.25
 -5 10 9 122.29 3.6
 5 10 9 118.82 3
 -6 10 9 32.89 1.43
 6 10 9 33.53 1.43
 -7 10 9 13.1 1.13
 7 10 9 15.19 1.28
 -8 10 9 63.82 2.05
 8 10 9 67.47 2.01
 -9 10 9 20.94 1.47
 9 10 9 19.82 1.59
 -10 10 9 69.92 2.49
 10 10 9 67.09 2.94
 -11 10 9 22.7 1.84
 11 10 9 20.03 1.93
 -12 10 9 93.16 3.33
 12 10 9 87.47 3.34
 -13 10 9 14.56 2.25
 13 10 9 17.44 2.26
 -14 10 9 25.74 2.58
 14 10 9 25.05 2.41
 0 11 9 62.31 1.51
 -1 11 9 29.45 0.96
 1 11 9 28.94 0.9
 -2 11 9 26.77 0.83
 2 11 9 23.41 0.76
 -3 11 9 51.79 1.93
 3 11 9 50.36 1.61
 -4 11 9 193.51 4.7
 4 11 9 185.38 4.34
 -5 11 9 1.68 0.78
 5 11 9 1.04 1.01
 -6 11 9 57.98 2
 6 11 9 54.87 1.8
 -7 11 9 86.02 2.57
 7 11 9 85.22 2.41
 -8 11 9 55.55 2.13
 8 11 9 61.77 2.42
 -9 11 9 77.43 2.75
 9 11 9 74.43 2.79
 -10 11 9 5.24 1.56
 10 11 9 1.01 1.52
 -11 11 9 14.92 2.25
 11 11 9 13.05 2.39
 -12 11 9 78.69 3.34
 12 11 9 81.92 3.28
 -13 11 9 40.26 2.91
 13 11 9 46.14 3.35
 0 12 9 0.44 0.62
 -1 12 9 21.77 1.02
 1 12 9 19.94 0.9
 -2 12 9 13.33 0.8
 2 12 9 11.71 0.8
 -3 12 9 230.5 5.29
 3 12 9 215.49 5.8
 -4 12 9 39.53 1.5
 4 12 9 41.86 1.5
 -5 12 9 17.84 1.4
 5 12 9 14.04 1.29
 -6 12 9 43.86 1.96
 6 12 9 38.97 1.7
 -7 12 9 62.68 2.47
 7 12 9 60.56 2.53
 -8 12 9 95.77 3.15
 8 12 9 94.11 3.21
 -9 12 9 23.94 1.92
 9 12 9 24.31 1.95
 -10 12 9 13.8 1.87
 10 12 9 19.93 2.27
 -11 12 9 71.9 3.38
 11 12 9 68.57 3.01
 -12 12 9 27.15 2.55
 12 12 9 27.27 2.38
 0 13 9 11.68 0.98
 -1 13 9 16.27 1.03
 1 13 9 16.78 0.96
 -2 13 9 6.51 0.79
 2 13 9 9.33 0.88
 -3 13 9 17.46 1.51
 3 13 9 12.69 1.5
 -4 13 9 125.56 3.32
 4 13 9 127.5 3.81
 -5 13 9 69.06 2.51
 5 13 9 70.12 2.46
 -6 13 9 42.1 2.18
 6 13 9 38.45 2.18
 -7 13 9 12.32 1.52
 7 13 9 9.4 1.64
 -8 13 9 45.87 2.42
 8 13 9 44.33 2.67
 -9 13 9 2.11 1.83
 9 13 9 1.91 2.07
 -10 13 9 36.61 2.99
 10 13 9 38.2 2.68
 -11 13 9 14.33 2.39
 11 13 9 15.74 2.51
 0 14 9 17.48 1.29
 -1 14 9 36.11 1.44
 1 14 9 33.76 1.28
 -2 14 9 1.37 0.94
 2 14 9 1.05 1.04
 -3 14 9 22.09 1.78
 3 14 9 23.38 1.92
 -4 14 9 68.23 2.74
 4 14 9 75.12 2.62
 -5 14 9 3.35 1.86
 5 14 9 8.57 2.02
 -6 14 9 36.84 2.27
 6 14 9 37.39 2.78
 -7 14 9 12.23 1.98
 7 14 9 15.66 2.62
 -8 14 9 16.96 2.87
 8 14 9 9.89 2.29
 -9 14 9 26.98 2.75
 9 14 9 25.73 2.54
 -10 14 9 14.45 2.79
 10 14 9 16.77 2.91
 0 15 9 31.79 1.65
 -1 15 9 38.64 1.6
 1 15 9 39.88 1.8
 -2 15 9 14.42 1.36
 2 15 9 15.45 1.4
 -3 15 9 46.25 2.38
 3 15 9 46.58 2.22
 -4 15 9 4.74 1.86
 4 15 9 7.68 2.03
 -5 15 9 2.04 2.03
 5 15 9 1.55 1.86
 -6 15 9 82.08 3.57
 6 15 9 87.8 3.38
 -7 15 9 0.86 2.06
 7 15 9 3.54 1.93
 -8 15 9 14.96 2.79
 8 15 9 16.39 2.56
 0 16 9 4.98 1.83
 -1 16 9 52.23 2.1
 1 16 9 53.1 2.35
 -2 16 9 20.34 1.79
 2 16 9 19.43 1.78
 -3 16 9 27.4 2.6
 3 16 9 29.8 2.76
 -4 16 9 4.9 2.4
 4 16 9 6.16 2.53
 -5 16 9 79.67 3.74
 5 16 9 83.66 4.03
 -6 16 9 9.35 3.02
 6 16 9 13.08 3.72
 0 17 9 25.09 3.56
 -1 17 9 11.14 4.67
 1 17 9 6.36 4.57
 0 0 10 495.09 10.57
 1 0 10 225.36 3.52
 2 0 10 122.87 2.04
 3 0 10 30.18 0.76
 4 0 10 28.07 0.73
 5 0 10 10.05 0.58
 6 0 10 46.35 0.97
 7 0 10 8.18 0.55
 8 0 10 66.76 1.28
 9 0 10 129.8 2.21
 10 0 10 4.7 0.53
 11 0 10 160.08 3.04
 12 0 10 178.89 3.41
 13 0 10 20.02 1.23
 14 0 10 2.09 0.99
 15 0 10 26.96 1.46
 16 0 10 65.18 2.12
 17 0 10 186.01 3.98
 0 1 10 78.87 1.4
 -1 1 10 241.53 3.75
 1 1 10 242.9 3.77
 -2 1 10 113.76 1.89
 2 1 10 112.28 1.89
 -3 1 10 41.32 0.84
 3 1 10 42.72 0.87
 -4 1 10 5.53 0.43
 4 1 10 5.77 0.45
 -5 1 10 139.46 2.28
 5 1 10 135.57 2.24
 -6 1 10 131.07 2.16
 6 1 10 133.78 2.22
 -7 1 10 63.99 1.25
 7 1 10 64.51 1.22
 -8 1 10 39.66 0.97
 8 1 10 39.62 0.96
 -9 1 10 102.47 1.79
 9 1 10 103.25 1.83
 -10 1 10 46.01 1.11
 10 1 10 45.5 1.14
 -11 1 10 62.98 1.48
 11 1 10 63.85 1.53
 -12 1 10 150.81 3.05
 12 1 10 151.41 2.96
 -13 1 10 16.57 1.12
 13 1 10 18.84 1.04
 -14 1 10 3.47 0.92
 14 1 10 3.9 1.07
 -15 1 10 27.01 1.47
 15 1 10 25.74 1.35
 -16 1 10 24.59 1.57
 16 1 10 25.06 1.65
 -17 1 10 9.47 2.23
 17 1 10 12.33 2.02
 0 2 10 0.91 0.26
 -1 2 10 134.01 2.18
 1 2 10 134.79 2.21
 -2 2 10 43.88 0.89
 2 2 10 46.28 0.9
 -3 2 10 302.02 4.65
 3 2 10 301.26 4.63
 -4 2 10 508.84 7.69
 4 2 10 508.03 7.68
 -5 2 10 146.62 2.4
 5 2 10 144.74 2.36
 -6 2 10 329.96 5.04
 6 2 10 329.02 5.03
 -7 2 10 68.18 1.27
 7 2 10 65.57 1.24
 -8 2 10 109.44 1.87
 8 2 10 111.3 1.89
 -9 2 10 5.46 0.51
 9 2 10 4.19 0.5
 -10 2 10 78.58 1.58
 10 2 10 78.18 1.55
 -11 2 10 80.79 1.76
 11 2 10 81.21 1.76
 -12 2 10 5.29 0.77
 12 2 10 6.32 0.72
 -13 2 10 16.29 0.99
 13 2 10 14.68 0.96
 -14 2 10 8.83 1.17
 14 2 10 7.2 1.02
 -15 2 10 26.26 1.39
 15 2 10 28.23 1.45
 -16 2 10 70.75 2.47
 16 2 10 75.25 2.6
 -17 2 10 16.85 2.01
 17 2 10 9.9 1.91
 0 3 10 32.58 0.75
 -1 3 10 209.43 3.3
 1 3 10 209.09 3.28
 -2 3 10 79.94 1.38
 2 3 10 83.04 1.43
 -3 3 10 180.1 3.36
 3 3 10 184.49 3.44
 -4 3 10 186.97 3.48
 4 3 10 188.96 3.52
 -5 3 10 23.37 0.87
 5 3 10 21.86 0.87
 -6 3 10 20.79 0.84
 6 3 10 21.02 0.84
 -7 3 10 71.92 1.69
 7 3 10 72.75 1.7
 -8 3 10 31.12 1.01
 8 3 10 29.83 0.98
 -9 3 10 54.19 1.56
 9 3 10 50.04 1.32
 -10 3 10 34.95 1.22
 10 3 10 34.24 1.22
 -11 3 10 53.36 1.29
 11 3 10 53.1 1.31
 -12 3 10 42.03 1.23
 12 3 10 41.81 1.18
 -13 3 10 31.52 1.14
 13 3 10 30.98 1.19
 -14 3 10 71.57 1.84
 14 3 10 73.04 1.84
 -15 3 10 40.23 1.7
 15 3 10 43.14 1.72
 -16 3 10 1.01 1.6
 16 3 10 0.84 1.39
 -17 3 10 48.24 2.53
 17 3 10 46.65 2.49
 0 4 10 1.44 0.3
 -1 4 10 75.81 1.35
 1 4 10 77.31 1.37
 -2 4 10 71.87 1.61
 2 4 10 70.89 1.55
 -3 4 10 324.85 5.9
 3 4 10 319.22 5.96
 -4 4 10 17.8 0.75
 4 4 10 16.66 0.75
 -5 4 10 20.23 0.84
 5 4 10 19.8 0.89
 -6 4 10 29.9 0.97
 6 4 10 29.68 1.05
 -7 4 10 127.39 2.52
 7 4 10 123.16 2.45
 -8 4 10 152.6 2.96
 8 4 10 151.39 2.97
 -9 4 10 233.4 4.73
 9 4 10 238.13 4.79
 -10 4 10 280.95 5.56
 10 4 10 277.34 5.56
 -11 4 10 64.87 1.91
 11 4 10 63.43 1.9
 -12 4 10 102.47 2.66
 12 4 10 98.32 2.54
 -13 4 10 10.04 1.36
 13 4 10 13.82 1.33
 -14 4 10 108.09 2.55
 14 4 10 104.33 2.98
 -15 4 10 25.72 1.44
 15 4 10 27.47 1.65
 -16 4 10 32.16 1.9
 16 4 10 32.86 2.05
 -17 4 10 27.5 3.32
 17 4 10 35.34 3.58
 0 5 10 27.81 0.69
 -1 5 10 57.65 1.07
 1 5 10 55.7 1.06
 -2 5 10 58.09 1.4
 2 5 10 59.17 1.38
 -3 5 10 154.94 2.96
 3 5 10 157.61 2.99
 -4 5 10 76.98 1.67
 4 5 10 75.38 1.66
 -5 5 10 55.01 1.37
 5 5 10 56.97 1.41
 -6 5 10 100.51 2.06
 6 5 10 99.52 2.1
 -7 5 10 7.2 0.72
 7 5 10 7.54 0.72
 -8 5 10 9.98 0.81
 8 5 10 11.3 0.92
 -9 5 10 126.55 2.8
 9 5 10 130.67 3.25
 -10 5 10 17.49 1.12
 10 5 10 20.03 1.16
 -11 5 10 8.95 1.25
 11 5 10 7.95 1.27
 -12 5 10 24.2 1.37
 12 5 10 20.56 1.26
 -13 5 10 109.69 3.52
 13 5 10 106.75 3.59
 -14 5 10 22.01 1.9
 14 5 10 26.7 1.98
 -15 5 10 3.62 1.63
 15 5 10 3.54 2.1
 -16 5 10 54.38 3.05
 16 5 10 53.38 3.1
 0 6 10 183.47 2.9
 -1 6 10 177.69 2.8
 1 6 10 175.07 2.77
 -2 6 10 109.35 2.19
 2 6 10 110.71 2.2
 -3 6 10 31 0.98
 3 6 10 31.55 1
 -4 6 10 52.66 1.31
 4 6 10 52.13 1.28
 -5 6 10 156.48 3.09
 5 6 10 153.71 2.94
 -6 6 10 85.03 1.89
 6 6 10 85.11 1.85
 -7 6 10 188.56 3.93
 7 6 10 185.4 3.75
 -8 6 10 52.49 1.48
 8 6 10 52.96 1.52
 -9 6 10 136.51 2.99
 9 6 10 135.99 2.94
 -10 6 10 35.34 1.33
 10 6 10 35.27 1.4
 -11 6 10 28.58 1.46
 11 6 10 32.18 1.5
 -12 6 10 47.08 1.96
 12 6 10 50.24 2.09
 -13 6 10 52.26 2.42
 13 6 10 53.95 2.46
 -14 6 10 11.13 1.75
 14 6 10 15.45 2.27
 -15 6 10 34.63 2.46
 15 6 10 31.63 2.65
 -16 6 10 7.02 2.94
 16 6 10 9.78 2.42
 0 7 10 246.39 3.93
 -1 7 10 78.36 1.51
 1 7 10 80.54 1.43
 -2 7 10 17.77 0.81
 2 7 10 18.97 0.8
 -3 7 10 1.56 0.64
 3 7 10 0.67 0.46
 -4 7 10 73.31 1.64
 4 7 10 70.96 1.65
 -5 7 10 34.55 1.16
 5 7 10 35.73 1.15
 -6 7 10 76.66 1.91
 6 7 10 70.49 1.72
 -7 7 10 73.95 1.89
 7 7 10 71.02 1.8
 -8 7 10 35.37 1.23
 8 7 10 35.03 1.24
 -9 7 10 3.19 0.85
 9 7 10 1.92 0.73
 -10 7 10 38.58 1.68
 10 7 10 38.74 1.82
 -11 7 10 42.21 1.96
 11 7 10 38.31 1.83
 -12 7 10 77.96 2.8
 12 7 10 76.88 2.87
 -13 7 10 12.71 1.6
 13 7 10 11.51 2.01
 -14 7 10 27.7 2.02
 14 7 10 36 2.92
 -15 7 10 55.82 3.59
 15 7 10 53.87 3.01
 -16 7 10 29.63 5.74
 0 8 10 5.62 0.46
 -1 8 10 31.4 0.73
 1 8 10 33 0.78
 -2 8 10 246.45 4.5
 2 8 10 239.28 4.41
 -3 8 10 28.39 1.08
 3 8 10 26.41 1.03
 -4 8 10 26.89 0.97
 4 8 10 25.17 0.95
 -5 8 10 138.77 2.97
 5 8 10 142.31 3.04
 -6 8 10 19.89 0.99
 6 8 10 17.57 1.01
 -7 8 10 90.8 2.21
 7 8 10 85.42 2.09
 -8 8 10 7.97 0.87
 8 8 10 8.68 0.92
 -9 8 10 61.38 2.22
 9 8 10 58.38 2.17
 -10 8 10 55.14 2.1
 10 8 10 53.33 2.14
 -11 8 10 94.45 3.1
 11 8 10 90.66 3.17
 -12 8 10 3.99 1.73
 12 8 10 5.3 1.95
 -13 8 10 51.21 2.75
 13 8 10 52.24 2.73
 -14 8 10 26.94 2.58
 14 8 10 30.95 2.51
 -15 8 10 39.26 2.81
 15 8 10 40.9 2.67
 0 9 10 16.75 0.7
 -1 9 10 23.97 0.71
 1 9 10 24.77 0.71
 -2 9 10 56.66 1.52
 2 9 10 54.23 1.42
 -3 9 10 53.07 1.47
 3 9 10 54.99 1.6
 -4 9 10 1.52 0.55
 4 9 10 2.32 0.63
 -5 9 10 49.66 1.57
 5 9 10 50.77 1.69
 -6 9 10 4.7 1.03
 6 9 10 4.96 0.82
 -7 9 10 21.82 1.27
 7 9 10 23.87 1.29
 -8 9 10 76.35 2.27
 8 9 10 73.69 2.23
 -9 9 10 71.64 2.35
 9 9 10 71.53 2.52
 -10 9 10 121.57 3.65
 10 9 10 121.29 3.81
 -11 9 10 45.9 2.24
 11 9 10 45.37 2.27
 -12 9 10 58.68 2.62
 12 9 10 62.2 2.79
 -13 9 10 20.36 2.05
 13 9 10 22.17 2.35
 -14 9 10 40.54 2.78
 14 9 10 42.43 2.86
 0 10 10 1.83 0.59
 -1 10 10 32.03 1.02
 1 10 10 34.81 1.09
 -2 10 10 12.82 1
 2 10 10 12.84 1.12
 -3 10 10 535.99 11.57
 3 10 10 557.41 11.98
 -4 10 10 61.68 1.88
 4 10 10 61.32 1.85
 -5 10 10 93.35 2.51
 5 10 10 94.27 2.57
 -6 10 10 50.15 1.84
 6 10 10 48.92 1.88
 -7 10 10 17.61 1.33
 7 10 10 17.63 1.16
 -8 10 10 55.72 2.17
 8 10 10 54.73 2.05
 -9 10 10 51.46 2.3
 9 10 10 50.51 2.44
 -10 10 10 80.8 2.81
 10 10 10 78.96 3.04
 -11 10 10 27.46 2.11
 11 10 10 30.33 2.18
 -12 10 10 18.41 2.38
 12 10 10 18.73 2.55
 -13 10 10 3.82 2.63
 13 10 10 4.7 2.32
 -14 10 10 11.48 3.18
 14 10 10 3.28 3.42
 0 11 10 36.34 1.04
 -1 11 10 39.51 1.11
 1 11 10 38.49 1.1
 -2 11 10 275.6 6.18
 2 11 10 266.65 5.98
 -3 11 10 97.36 2.5
 3 11 10 100.03 2.7
 -4 11 10 56.17 1.83
 4 11 10 54.78 1.81
 -5 11 10 13.53 1.34
 5 11 10 14 1.23
 -6 11 10 54.78 1.94
 6 11 10 48.95 1.74
 -7 11 10 41.95 1.82
 7 11 10 43.5 1.98
 -8 11 10 61.45 2.54
 8 11 10 65.53 2.88
 -9 11 10 90.74 3.05
 9 11 10 88.9 3.3
 -10 11 10 24.75 2.05
 10 11 10 26.32 2.22
 -11 11 10 2.51 1.68
 11 11 10 2.51 1.7
 -12 11 10 58.15 3.2
 12 11 10 54.52 3.09
 -13 11 10 6.39 2.94
 13 11 10 15.1 2.92
 0 12 10 40.46 1.19
 -1 12 10 18.49 0.93
 1 12 10 20.33 0.93
 -2 12 10 26.56 1.49
 2 12 10 25.14 1.29
 -3 12 10 18.87 1.27
 3 12 10 19.24 1.3
 -4 12 10 1.48 1.12
 4 12 10 1.28 1.07
 -5 12 10 30.58 1.65
 5 12 10 32.95 1.74
 -6 12 10 89.79 2.56
 6 12 10 88.61 2.69
 -7 12 10 5.34 1.83
 7 12 10 3.93 1.83
 -8 12 10 20.84 1.81
 8 12 10 25.77 1.99
 -9 12 10 59.78 2.6
 9 12 10 61.78 3.05
 -10 12 10 22.11 2.27
 10 12 10 22.47 2.21
 -11 12 10 87.42 3.63
 11 12 10 87.24 3.69
 -12 12 10 39.93 3.85
 12 12 10 47.88 4.13
 0 13 10 25.42 1.08
 -1 13 10 113.92 2.41
 1 13 10 110.55 2.38
 -2 13 10 77.58 2.39
 2 13 10 75.75 2.37
 -3 13 10 4.87 1.29
 3 13 10 5.34 1.26
 -4 13 10 66 2.21
 4 13 10 66.6 2.31
 -5 13 10 19.27 1.69
 5 13 10 19.86 2.01
 -6 13 10 102.79 3.47
 6 13 10 100.54 3.55
 -7 13 10 6.95 2.14
 7 13 10 5.32 2.11
 -8 13 10 22.3 2.05
 8 13 10 26.51 2.8
 -9 13 10 9.57 2.35
 9 13 10 11.11 2.42
 -10 13 10 5.91 2.72
 10 13 10 2.66 3.01
 0 14 10 3.27 1.11
 -1 14 10 26.13 1.38
 1 14 10 25.28 1.39
 -2 14 10 41.99 2.17
 2 14 10 42 2.07
 -3 14 10 20.42 1.92
 3 14 10 17.14 1.94
 -4 14 10 18.76 1.78
 4 14 10 19.92 1.97
 -5 14 10 43.49 2.68
 5 14 10 41.87 2.6
 -6 14 10 99.55 3.6
 6 14 10 101.05 4.01
 -7 14 10 3.01 2.5
 7 14 10 3.14 2.15
 -8 14 10 44.88 2.82
 8 14 10 44.15 2.93
 -9 14 10 7.54 2.65
 9 14 10 8.4 2.78
 0 15 10 7.09 1.44
 -1 15 10 103.35 2.77
 1 15 10 98.92 2.51
 -2 15 10 4.22 1.85
 2 15 10 4.32 1.86
 -3 15 10 5.88 1.95
 3 15 10 6.05 1.74
 -4 15 10 11.66 2.25
 4 15 10 12.7 2.22
 -5 15 10 138.42 5.15
 5 15 10 138.38 4.87
 -6 15 10 80.72 3.97
 6 15 10 72.38 3.5
 -7 15 10 27.83 3.2
 7 15 10 37.08 3.35
 0 16 10 20.29 1.89
 -1 16 10 21.29 1.91
 1 16 10 23.23 2.03
 -2 16 10 11.38 2.72
 2 16 10 15.44 2.35
 -3 16 10 127.73 4.56
 3 16 10 136 4.63
 -4 16 10 11.24 2.9
 4 16 10 8.1 2.8
 0 0 11 0.59 0.52
 1 0 11 90.15 1.56
 2 0 11 649.36 10.45
 3 0 11 0.66 0.45
 4 0 11 89.48 1.6
 5 0 11 29.92 0.77
 6 0 11 16.74 0.67
 7 0 11 10.25 0.55
 8 0 11 83.18 1.52
 9 0 11 89.69 1.68
 10 0 11 397.13 7.17
 11 0 11 50.54 1.37
 12 0 11 22.11 1.06
 13 0 11 67.29 1.76
 14 0 11 3.56 1.08
 15 0 11 8.61 1.33
 16 0 11 31.97 1.75
 17 0 11 53.05 3.11
 0 1 11 100.52 1.75
 -1 1 11 364.57 5.6
 1 1 11 358.98 5.61
 -2 1 11 30.66 0.8
 2 1 11 30.57 0.77
 -3 1 11 43.26 0.95
 3 1 11 44.47 0.93
 -4 1 11 18.04 0.63
 4 1 11 18.29 0.64
 -5 1 11 68.57 1.3
 5 1 11 68.11 1.3
 -6 1 11 55.26 1.11
 6 1 11 56.59 1.14
 -7 1 11 46.67 1
 7 1 11 47.38 1.05
 -8 1 11 83.61 1.53
 8 1 11 79.6 1.47
 -9 1 11 32.58 0.86
 9 1 11 33.14 0.88
 -10 1 11 93.31 2
 10 1 11 90.2 1.92
 -11 1 11 46.46 1.34
 11 1 11 46.34 1.31
 -12 1 11 2.04 0.76
 12 1 11 3.47 0.71
 -13 1 11 76.15 1.86
 13 1 11 76.22 1.86
 -14 1 11 35.09 1.49
 14 1 11 35.65 1.54
 -15 1 11 22.57 1.5
 15 1 11 21.99 1.56
 -16 1 11 55.25 2.22
 16 1 11 58.84 2.19
 -17 1 11 23.52 2.55
 17 1 11 23.59 2.67
 0 2 11 341.98 5.26
 -1 2 11 105.29 1.85
 1 2 11 105.06 1.8
 -2 2 11 22.69 0.63
 2 2 11 21.61 0.64
 -3 2 11 135.42 2.24
 3 2 11 134.91 2.23
 -4 2 11 40.88 0.89
 4 2 11 38.8 0.87
 -5 2 11 117.41 1.97
 5 2 11 119.14 1.99
 -6 2 11 80.54 1.46
 6 2 11 79.54 1.45
 -7 2 11 26.48 0.7
 7 2 11 26.32 0.72
 -8 2 11 285.94 4.44
 8 2 11 296.24 4.59
 -9 2 11 43.48 1.01
 9 2 11 44.05 1.02
 -10 2 11 73.29 1.6
 10 2 11 73.56 1.57
 -11 2 11 35.75 1.1
 11 2 11 35.46 1.09
 -12 2 11 18.63 0.93
 12 2 11 20.74 0.98
 -13 2 11 3.22 0.9
 13 2 11 2.09 0.98
 -14 2 11 16.68 1.32
 14 2 11 17.3 1.3
 -15 2 11 20.11 1.44
 15 2 11 19.76 1.51
 -16 2 11 13.31 1.85
 16 2 11 12.64 1.96
 0 3 11 88.95 1.56
 -1 3 11 64.11 1.22
 1 3 11 64.56 1.21
 -2 3 11 64.74 1.19
 2 3 11 62.81 1.16
 -3 3 11 30.98 0.72
 3 3 11 29.46 0.72
 -4 3 11 206.09 4.18
 4 3 11 198.11 3.84
 -5 3 11 3.45 0.69
 5 3 11 1.49 0.46
 -6 3 11 41.55 1.18
 6 3 11 38.74 1.13
 -7 3 11 78.99 1.74
 7 3 11 79.66 1.74
 -8 3 11 175.91 3.42
 8 3 11 178.16 3.36
 -9 3 11 122.71 2.72
 9 3 11 121.94 2.67
 -10 3 11 107.63 2.72
 10 3 11 105.88 2.67
 -11 3 11 21.53 1.1
 11 3 11 23.64 1.29
 -12 3 11 65.48 2.02
 12 3 11 62.96 2.15
 -13 3 11 53.29 1.98
 13 3 11 53.71 2.14
 -14 3 11 13.38 1.08
 14 3 11 12.09 1.09
 -15 3 11 2 1.3
 15 3 11 1.61 1.32
 -16 3 11 15.03 1.83
 16 3 11 14.86 1.64
 0 4 11 59.23 1.13
 -1 4 11 31.92 0.77
 1 4 11 31.78 0.77
 -2 4 11 40.15 0.85
 2 4 11 39.89 0.83
 -3 4 11 85.52 1.81
 3 4 11 83.13 1.77
 -4 4 11 330.34 5.91
 4 4 11 336.94 6
 -5 4 11 268.26 4.87
 5 4 11 265.79 4.84
 -6 4 11 95.1 1.97
 6 4 11 97.72 2.04
 -7 4 11 111.01 2.24
 7 4 11 114.79 2.36
 -8 4 11 117.22 2.6
 8 4 11 113.73 2.51
 -9 4 11 193.1 4
 9 4 11 196.49 4.04
 -10 4 11 282.87 6.36
 10 4 11 280.02 6.24
 -11 4 11 3.45 0.95
 11 4 11 2.92 1.01
 -12 4 11 56.55 1.94
 12 4 11 57.75 1.99
 -13 4 11 16.52 1.44
 13 4 11 15.49 1.57
 -14 4 11 40.51 2.31
 14 4 11 39.32 2.42
 -15 4 11 15.11 2.02
 15 4 11 15.33 2.44
 -16 4 11 23.77 2.65
 16 4 11 19.82 2.44
 0 5 11 0.97 0.33
 -1 5 11 103.75 1.77
 1 5 11 103.43 1.77
 -2 5 11 73.97 1.63
 2 5 11 76.12 1.66
 -3 5 11 4.55 0.83
 3 5 11 2.59 0.58
 -4 5 11 89.23 1.89
 4 5 11 86.84 1.83
 -5 5 11 150.05 2.88
 5 5 11 149.38 3
 -6 5 11 84.07 1.76
 6 5 11 80.43 1.76
 -7 5 11 51.48 1.48
 7 5 11 53.94 1.56
 -8 5 11 2.42 0.71
 8 5 11 2.3 0.78
 -9 5 11 13.07 0.88
 9 5 11 13.64 1.02
 -10 5 11 25.55 1.2
 10 5 11 23.44 1.25
 -11 5 11 52.7 1.77
 11 5 11 50.23 1.83
 -12 5 11 2.88 1.45
 12 5 11 1.3 1.45
 -13 5 11 26.6 1.85
 13 5 11 25.43 2.1
 -14 5 11 27.51 2.67
 14 5 11 26.94 2.53
 -15 5 11 4.56 1.95
 15 5 11 2.05 2.05
 -16 5 11 6.88 2.65
 16 5 11 11.46 2.63
 0 6 11 11.05 0.51
 -1 6 11 67.68 1.24
 1 6 11 69.45 1.27
 -2 6 11 204.02 3.79
 2 6 11 197.74 3.7
 -3 6 11 62.19 1.48
 3 6 11 58.71 1.46
 -4 6 11 297.09 5.33
 4 6 11 304.38 5.46
 -5 6 11 154.09 2.96
 5 6 11 152.7 2.95
 -6 6 11 35.77 1.25
 6 6 11 38.4 1.28
 -7 6 11 24.33 1.08
 7 6 11 23.89 1.15
 -8 6 11 68.31 1.79
 8 6 11 64.58 1.72
 -9 6 11 12.1 1.08
 9 6 11 14.44 0.94
 -10 6 11 25.11 1.26
 10 6 11 24.37 1.44
 -11 6 11 56.58 2.19
 11 6 11 57.87 2.11
 -12 6 11 22.68 1.71
 12 6 11 19.13 1.79
 -13 6 11 33.17 2.06
 13 6 11 33.58 2.42
 -14 6 11 45.78 2.54
 14 6 11 46.54 2.46
 -15 6 11 11.36 2.64
 15 6 11 17.2 2.43
 0 7 11 63.87 1.18
 -1 7 11 32.92 1.05
 1 7 11 31.16 1.05
 -2 7 11 29 0.97
 2 7 11 27.12 0.95
 -3 7 11 35.84 1.06
 3 7 11 32.39 1.01
 -4 7 11 61.68 1.53
 4 7 11 61.46 1.51
 -5 7 11 71.66 1.85
 5 7 11 68.6 1.77
 -6 7 11 19.53 1.03
 6 7 11 18.98 1
 -7 7 11 16.64 1.02
 7 7 11 18.16 1.08
 -8 7 11 62.43 1.7
 8 7 11 67.33 1.83
 -9 7 11 96.76 3.01
 9 7 11 94.93 3.01
 -10 7 11 20.49 1.55
 10 7 11 20.97 1.68
 -11 7 11 15.78 1.56
 11 7 11 15.65 1.62
 -12 7 11 32.55 1.95
 12 7 11 29.68 2.05
 -13 7 11 32.57 2.42
 13 7 11 28.75 2.52
 -14 7 11 53.54 3.27
 14 7 11 54.51 3.06
 -15 7 11 19.68 2.94
 15 7 11 19.52 2.78
 0 8 11 0.77 0.36
 -1 8 11 31.51 1.01
 1 8 11 29.42 1.01
 -2 8 11 155.01 3.17
 2 8 11 151.2 2.93
 -3 8 11 127.74 2.76
 3 8 11 133.08 2.87
 -4 8 11 108.17 2.77
 4 8 11 105.75 2.49
 -5 8 11 90.51 2.17
 5 8 11 91.04 2.19
 -6 8 11 15.71 1.03
 6 8 11 14.18 1.04
 -7 8 11 155.6 3.66
 7 8 11 155.71 3.68
 -8 8 11 64 1.97
 8 8 11 64.39 1.98
 -9 8 11 47.46 1.98
 9 8 11 46.77 2
 -10 8 11 7.8 1.55
 10 8 11 4.07 1.23
 -11 8 11 95.8 3.33
 11 8 11 89.59 3.21
 -12 8 11 119.83 3.74
 12 8 11 123.85 4.16
 -13 8 11 5.02 1.79
 13 8 11 3.92 2.16
 -14 8 11 32.84 2.89
 14 8 11 31.32 2.71
 0 9 11 23.14 0.79
 -1 9 11 147.83 3.53
 1 9 11 149.76 3.59
 -2 9 11 36.97 1.41
 2 9 11 32.26 1.75
 -3 9 11 84.87 2.26
 3 9 11 79.98 2.47
 -4 9 11 57.02 1.81
 4 9 11 54.26 1.72
 -5 9 11 89.71 2.47
 5 9 11 85.09 2.31
 -6 9 11 147.59 3.6
 6 9 11 148.92 3.64
 -7 9 11 25.15 1.33
 7 9 11 25.76 1.44
 -8 9 11 7.99 1.29
 8 9 11 6.79 1.2
 -9 9 11 32.85 1.83
 9 9 11 32.54 2.04
 -10 9 11 13.82 1.7
 10 9 11 13.89 1.87
 -11 9 11 54.59 2.47
 11 9 11 55.09 2.58
 -12 9 11 16.27 2.04
 12 9 11 16.87 2.37
 -13 9 11 59.71 3.19
 13 9 11 61 3.36
 -14 9 11 10.76 2.99
 14 9 11 20.51 3.78
 0 10 11 37.07 1
 -1 10 11 163.71 3.86
 1 10 11 161.58 3.78
 -2 10 11 49.53 1.66
 2 10 11 46.94 1.69
 -3 10 11 27.78 1.35
 3 10 11 28.13 1.43
 -4 10 11 140.02 3.44
 4 10 11 139 3.41
 -5 10 11 23.78 1.4
 5 10 11 20.35 1.37
 -6 10 11 24.75 1.41
 6 10 11 24.39 1.33
 -7 10 11 47.41 1.73
 7 10 11 45.64 1.73
 -8 10 11 7.6 1.5
 8 10 11 5.6 1.76
 -9 10 11 15.79 1.96
 9 10 11 12.01 1.78
 -10 10 11 143.57 4.24
 10 10 11 151.56 4.76
 -11 10 11 7.65 2.12
 11 10 11 4.43 1.91
 -12 10 11 29.33 2.96
 12 10 11 23.06 2.53
 -13 10 11 5.23 2.44
 13 10 11 8.12 2.51
 0 11 11 29.64 1.02
 -1 11 11 69.39 2.02
 1 11 11 69.03 1.96
 -2 11 11 30.75 1.33
 2 11 11 31.41 1.38
 -3 11 11 26.73 1.26
 3 11 11 25.17 1.34
 -4 11 11 0.38 1.08
 4 11 11 0.95 1.09
 -5 11 11 17.11 1.49
 5 11 11 18.36 1.38
 -6 11 11 116.45 3.13
 6 11 11 115.62 3.18
 -7 11 11 11.28 1.72
 7 11 11 9.78 1.88
 -8 11 11 8 1.49
 8 11 11 5.88 1.74
 -9 11 11 21.28 1.89
 9 11 11 22.54 2.16
 -10 11 11 4.97 1.92
 10 11 11 2.29 1.77
 -11 11 11 23.75 2.57
 11 11 11 23.86 2.33
 -12 11 11 66.37 3.32
 12 11 11 72.07 3.43
 0 12 11 1.53 0.78
 -1 12 11 29.32 1.33
 1 12 11 28.59 1.49
 -2 12 11 13.14 1.3
 2 12 11 11.59 1.38
 -3 12 11 51.58 1.88
 3 12 11 49.05 1.92
 -4 12 11 55.7 2.05
 4 12 11 55.52 2.18
 -5 12 11 71.96 2.36
 5 12 11 70.97 2.44
 -6 12 11 23.28 1.87
 6 12 11 22.06 1.75
 -7 12 11 16.68 1.84
 7 12 11 19.51 2.26
 -8 12 11 21.24 2.16
 8 12 11 19.89 2.36
 -9 12 11 43.37 2.4
 9 12 11 42.98 2.68
 -10 12 11 37.61 2.81
 10 12 11 39.33 2.81
 -11 12 11 3.44 2.92
 11 12 11 7.32 2.95
 0 13 11 30.08 1.37
 -1 13 11 8.99 1.42
 1 13 11 6.04 1.29
 -2 13 11 121.88 3.33
 2 13 11 120.84 3.32
 -3 13 11 93.25 2.76
 3 13 11 92.4 2.9
 -4 13 11 12.82 1.58
 4 13 11 11.62 1.77
 -5 13 11 15.04 1.71
 5 13 11 15.43 1.76
 -6 13 11 102.56 3.55
 6 13 11 95.38 3.85
 -7 13 11 33.24 2.57
 7 13 11 35.25 2.76
 -8 13 11 53.05 3.09
 8 13 11 49.71 2.7
 -9 13 11 3.61 2.43
 9 13 11 6.05 2.47
 -10 13 11 5.53 5.06
 0 14 11 29.36 1.43
 -1 14 11 18.81 1.81
 1 14 11 23.08 1.94
 -2 14 11 4.33 1.83
 2 14 11 5.77 1.81
 -3 14 11 4.4 1.83
 3 14 11 5.49 1.79
 -4 14 11 127.48 3.85
 4 14 11 124.15 3.94
 -5 14 11 32.37 2.9
 5 14 11 29.4 2.67
 -6 14 11 0.91 2.44
 6 14 11 0.8 2.22
 -7 14 11 30.47 2.68
 7 14 11 29.86 2.46
 -8 14 11 17.76 3.39
 8 14 11 22.19 3.19
 0 15 11 10.71 1.68
 -1 15 11 7.68 2.2
 1 15 11 5.46 2.4
 -2 15 11 2.14 1.95
 2 15 11 5.43 2.16
 -3 15 11 112.55 3.68
 3 15 11 114.09 3.48
 -4 15 11 42.89 2.97
 4 15 11 43.09 2.9
 -5 15 11 46.64 3.21
 5 15 11 50.52 3.12
 -6 15 11 28.75 3.79
 6 15 11 20.32 3.74
 0 16 11 0 2.51
 1 16 11 7.62 4.85
 0 0 12 4.73 0.66
 1 0 12 21.15 0.67
 2 0 12 122.37 2.06
 3 0 12 7.04 0.52
 4 0 12 129.45 2.19
 5 0 12 6.79 0.57
 6 0 12 50.91 1.09
 7 0 12 15.96 0.65
 8 0 12 30.02 0.94
 9 0 12 178.85 3.39
 10 0 12 140.48 2.75
 11 0 12 429.32 7.62
 12 0 12 27.13 1.26
 13 0 12 73.03 1.96
 14 0 12 19.62 1.58
 15 0 12 1.45 1.67
 16 0 12 18.73 1.96
 0 1 12 1.12 0.4
 -1 1 12 38.24 0.91
 1 1 12 36.65 0.9
 -2 1 12 5.61 0.52
 2 1 12 5.52 0.49
 -3 1 12 363.83 5.59
 3 1 12 357.68 5.48
 -4 1 12 25.05 0.72
 4 1 12 26.08 0.75
 -5 1 12 2.09 0.42
 5 1 12 1.18 0.37
 -6 1 12 46.82 1.02
 6 1 12 50.04 1.07
 -7 1 12 126.46 2.15
 7 1 12 122.76 2.07
 -8 1 12 35.81 0.88
 8 1 12 38.73 0.95
 -9 1 12 40.88 1.08
 9 1 12 40.9 1.02
 -10 1 12 13.29 0.82
 10 1 12 14.7 0.84
 -11 1 12 5.99 0.86
 11 1 12 7.38 0.86
 -12 1 12 83.72 1.98
 12 1 12 83.38 2.02
 -13 1 12 49.08 1.68
 13 1 12 47.13 1.56
 -14 1 12 29.53 1.55
 14 1 12 31.98 1.44
 -15 1 12 9.78 1.45
 15 1 12 7.06 1.61
 -16 1 12 41.7 2.3
 16 1 12 42.84 2.45
 0 2 12 201.47 3.2
 -1 2 12 143.65 2.36
 1 2 12 144.28 2.39
 -2 2 12 293.76 4.58
 2 2 12 292.54 4.51
 -3 2 12 93.13 1.6
 3 2 12 91.28 1.61
 -4 2 12 143.87 2.43
 4 2 12 141.46 2.36
 -5 2 12 140.99 2.31
 5 2 12 142.16 2.37
 -6 2 12 3.04 0.56
 6 2 12 4.17 0.67
 -7 2 12 82.58 1.87
 7 2 12 79.91 1.79
 -8 2 12 17.38 0.87
 8 2 12 18.57 0.93
 -9 2 12 8.09 0.88
 9 2 12 8.05 0.99
 -10 2 12 187.16 4.35
 10 2 12 193 4.48
 -11 2 12 65.6 1.54
 11 2 12 66.53 1.57
 -12 2 12 48.03 1.4
 12 2 12 48.72 1.44
 -13 2 12 32.47 1.27
 13 2 12 31.52 1.27
 -14 2 12 53.79 1.78
 14 2 12 52.21 1.75
 -15 2 12 24.36 1.64
 15 2 12 26.76 1.67
 -16 2 12 18.59 2.71
 16 2 12 15.06 2.13
 0 3 12 19.7 0.65
 -1 3 12 98.05 1.7
 1 3 12 95.83 1.71
 -2 3 12 70.14 1.39
 2 3 12 70.25 1.32
 -3 3 12 21.53 0.63
 3 3 12 21.89 0.62
 -4 3 12 54.32 1.38
 4 3 12 55.78 1.54
 -5 3 12 183.89 3.47
 5 3 12 189.6 3.55
 -6 3 12 4.84 0.83
 6 3 12 6.07 0.82
 -7 3 12 20.59 0.88
 7 3 12 19.63 0.89
 -8 3 12 45.95 1.42
 8 3 12 44.77 1.45
 -9 3 12 58.13 1.6
 9 3 12 60.09 1.72
 -10 3 12 85.53 2.32
 10 3 12 93.38 2.6
 -11 3 12 142.85 3.59
 11 3 12 148.6 3.77
 -12 3 12 27.45 1.53
 12 3 12 27.93 1.56
 -13 3 12 14.84 1.67
 13 3 12 11.14 1.58
 -14 3 12 10.93 1.47
 14 3 12 11.5 1.67
 -15 3 12 15.15 2.42
 15 3 12 12.73 2.32
 -16 3 12 13.88 2.68
 16 3 12 14.56 3.17
 0 4 12 59.99 1.19
 -1 4 12 42.35 0.93
 1 4 12 41.45 0.91
 -2 4 12 94 1.63
 2 4 12 92.12 1.59
 -3 4 12 80.38 1.77
 3 4 12 75.86 1.67
 -4 4 12 52.13 1.32
 4 4 12 54.91 1.33
 -5 4 12 7.45 0.72
 5 4 12 6.09 0.73
 -6 4 12 72.12 1.71
 6 4 12 72.3 1.77
 -7 4 12 73.62 1.89
 7 4 12 71.62 1.81
 -8 4 12 221.06 4.53
 8 4 12 227.16 4.75
 -9 4 12 1.9 0.87
 9 4 12 0.12 0.76
 -10 4 12 13.58 1.14
 10 4 12 13.1 1.29
 -11 4 12 37.91 1.54
 11 4 12 35.9 1.63
 -12 4 12 33.84 1.84
 12 4 12 37.55 1.99
 -13 4 12 95.29 3.34
 13 4 12 98.62 3.66
 -14 4 12 44.94 2.67
 14 4 12 45.99 2.48
 -15 4 12 36.56 2.7
 15 4 12 39.61 2.74
 0 5 12 294.11 4.89
 -1 5 12 172.74 2.93
 1 5 12 181.54 2.9
 -2 5 12 164.63 3.11
 2 5 12 167.58 3.18
 -3 5 12 69.53 1.58
 3 5 12 68.37 1.58
 -4 5 12 115.57 2.56
 4 5 12 108.96 2.37
 -5 5 12 72.9 1.66
 5 5 12 71.64 1.68
 -6 5 12 118.85 2.66
 6 5 12 121.01 2.72
 -7 5 12 3.67 0.79
 7 5 12 1.67 0.71
 -8 5 12 39.06 1.33
 8 5 12 40.6 1.35
 -9 5 12 4.41 1
 9 5 12 6.56 0.98
 -10 5 12 18.73 1.24
 10 5 12 18.19 1.3
 -11 5 12 123.82 3.22
 11 5 12 115.82 3.16
 -12 5 12 9.63 1.74
 12 5 12 8.65 1.4
 -13 5 12 50.47 2.51
 13 5 12 50.8 2.38
 -14 5 12 63.27 3.04
 14 5 12 66.28 2.95
 -15 5 12 25.91 2.64
 15 5 12 25.99 2.5
 0 6 12 102.7 1.76
 -1 6 12 57.19 1.36
 1 6 12 57.68 1.37
 -2 6 12 37.03 1.04
 2 6 12 37.01 1.08
 -3 6 12 102.63 2.12
 3 6 12 94.57 1.99
 -4 6 12 136.34 2.7
 4 6 12 136.22 2.73
 -5 6 12 30.21 1.23
 5 6 12 32.88 1.25
 -6 6 12 39.54 1.31
 6 6 12 38.83 1.31
 -7 6 12 5.91 0.86
 7 6 12 8.8 0.97
 -8 6 12 50.15 1.58
 8 6 12 49.34 1.59
 -9 6 12 56.59 1.8
 9 6 12 53.21 1.78
 -10 6 12 49.28 2.06
 10 6 12 47.24 2.25
 -11 6 12 10.57 1.75
 11 6 12 13.34 1.77
 -12 6 12 69.19 3.15
 12 6 12 73.06 2.88
 -13 6 12 2.49 1.64
 13 6 12 1.21 1.67
 -14 6 12 10.17 2.49
 14 6 12 7.99 2.07
 -15 6 12 11.8 2.62
 15 6 12 13.37 2.74
 0 7 12 54.83 1.09
 -1 7 12 20.31 0.82
 1 7 12 19.78 0.87
 -2 7 12 25.59 1.01
 2 7 12 25.4 0.98
 -3 7 12 121.45 2.66
 3 7 12 113.73 2.44
 -4 7 12 191.18 3.93
 4 7 12 189.5 3.89
 -5 7 12 232.78 4.72
 5 7 12 222.51 4.53
 -6 7 12 54.71 1.6
 6 7 12 55.96 1.72
 -7 7 12 26.58 1.28
 7 7 12 23.12 1.2
 -8 7 12 12.3 1.28
 8 7 12 11.71 1.26
 -9 7 12 28.32 1.74
 9 7 12 30.65 1.89
 -10 7 12 0.28 1.56
 10 7 12 1.06 1.56
 -11 7 12 202.86 5.56
 11 7 12 197.07 5.41
 -12 7 12 0.65 1.55
 12 7 12 1.75 1.59
 -13 7 12 3.1 1.76
 13 7 12 1.23 1.79
 -14 7 12 23.33 3.1
 14 7 12 24.41 3.01
 0 8 12 5.41 0.49
 -1 8 12 38.35 1.27
 1 8 12 35.24 1.21
 -2 8 12 26.87 1.18
 2 8 12 27.33 1.09
 -3 8 12 26.23 1.12
 3 8 12 25.35 1.14
 -4 8 12 14.64 0.96
 4 8 12 15.37 1.06
 -5 8 12 11.38 1.07
 5 8 12 11.7 1
 -6 8 12 11.02 1.2
 6 8 12 8.89 1.35
 -7 8 12 29.51 1.42
 7 8 12 29.41 1.54
 -8 8 12 47.21 1.76
 8 8 12 50.21 1.96
 -9 8 12 23.78 1.82
 9 8 12 19.31 1.94
 -10 8 12 167.75 4.79
 10 8 12 167.98 4.8
 -11 8 12 32.98 1.94
 11 8 12 32.68 2.18
 -12 8 12 20.03 2.45
 12 8 12 22.41 2.52
 -13 8 12 5.59 2.25
 13 8 12 3.47 1.96
 -14 8 12 24.1 3.24
 14 8 12 29.6 5.11
 0 9 12 98.45 2.02
 -1 9 12 30.53 1.23
 1 9 12 30.27 1.29
 -2 9 12 201.73 4.62
 2 9 12 211.83 4.83
 -3 9 12 74.3 2.07
 3 9 12 74.4 2.1
 -4 9 12 48.66 1.65
 4 9 12 49.41 1.72
 -5 9 12 63.23 1.93
 5 9 12 61.05 1.97
 -6 9 12 54.48 1.91
 6 9 12 53.47 1.99
 -7 9 12 79.68 2.38
 7 9 12 77.86 2.38
 -8 9 12 25.64 1.79
 8 9 12 27.26 1.77
 -9 9 12 2.59 1.49
 9 9 12 0.83 1.45
 -10 9 12 34.2 2.24
 10 9 12 38.99 2.49
 -11 9 12 35.71 2.38
 11 9 12 38.88 2.75
 -12 9 12 6.75 2.23
 12 9 12 10.05 2.06
 -13 9 12 20.68 3.2
 13 9 12 21.39 3.28
 0 10 12 1.63 0.51
 -1 10 12 3.14 0.89
 1 10 12 3.2 0.97
 -2 10 12 140.47 3.38
 2 10 12 139.34 3.47
 -3 10 12 94.69 2.57
 3 10 12 92.07 2.52
 -4 10 12 45.65 1.71
 4 10 12 49.6 2.07
 -5 10 12 21.46 1.27
 5 10 12 24.64 1.43
 -6 10 12 54.45 1.96
 6 10 12 63.62 2.26
 -7 10 12 53.79 2.02
 7 10 12 55.82 2.06
 -8 10 12 65.25 2.49
 8 10 12 64.72 2.62
 -9 10 12 56.24 2.42
 9 10 12 52.78 2.78
 -10 10 12 5.88 2.13
 10 10 12 6.56 2
 -11 10 12 33.7 2.75
 11 10 12 31.47 2.59
 -12 10 12 73.87 3.87
 12 10 12 75.85 3.59
 0 11 12 27.29 1.02
 -1 11 12 109.21 2.82
 1 11 12 108.91 2.88
 -2 11 12 16.98 1.31
 2 11 12 17.06 1.58
 -3 11 12 37.13 1.66
 3 11 12 38.36 1.89
 -4 11 12 51.74 1.99
 4 11 12 52.01 2.15
 -5 11 12 58.15 2.19
 5 11 12 61.62 2.29
 -6 11 12 14.84 1.49
 6 11 12 13.3 1.52
 -7 11 12 4.17 1.58
 7 11 12 4.31 1.84
 -8 11 12 65.61 2.88
 8 11 12 63.6 3.07
 -9 11 12 7.74 2.31
 9 11 12 3.9 2.37
 -10 11 12 36.37 2.65
 10 11 12 34.62 2.52
 -11 11 12 32.25 2.78
 11 11 12 34.27 2.75
 0 12 12 48.23 1.56
 -1 12 12 11.65 1.38
 1 12 12 9.7 1.36
 -2 12 12 14.1 1.54
 2 12 12 14.71 1.62
 -3 12 12 64.96 2.78
 3 12 12 64.79 2.61
 -4 12 12 192.53 4.75
 4 12 12 183.68 4.61
 -5 12 12 12.18 1.54
 5 12 12 12.7 1.69
 -6 12 12 73.51 2.95
 6 12 12 71.83 2.81
 -7 12 12 22.25 2.16
 7 12 12 29.49 2.58
 -8 12 12 22.67 2.69
 8 12 12 22.43 2.57
 -9 12 12 33.56 2.84
 9 12 12 33.08 2.48
 -10 12 12 8.21 2.91
 10 12 12 14.43 3.82
 0 13 12 133.23 5.33
 -1 13 12 24.61 1.67
 1 13 12 27.47 1.8
 -2 13 12 113.55 3.33
 2 13 12 112.2 3.31
 -3 13 12 13.42 1.85
 3 13 12 9.93 1.75
 -4 13 12 16.58 2
 4 13 12 11.69 2.09
 -5 13 12 50.69 2.4
 5 13 12 53.26 2.6
 -6 13 12 11.69 2.25
 6 13 12 14.12 2.46
 -7 13 12 5.2 2.34
 7 13 12 5.33 2.29
 -8 13 12 19.15 2.93
 8 13 12 13.24 2.81
 0 14 12 31.92 3.2
 -1 14 12 16.48 2.12
 1 14 12 13.55 2.07
 -2 14 12 20.75 2.29
 2 14 12 29.07 2.24
 -3 14 12 32.84 2.53
 3 14 12 28.53 2.47
 -4 14 12 35.06 2.47
 4 14 12 35.31 2.35
 -5 14 12 52.95 3.27
 5 14 12 51.47 2.96
 -6 14 12 6.75 2.72
 6 14 12 9.04 2.51
 0 15 12 8.66 4.13
 -1 15 12 11.39 2.26
 1 15 12 8.78 2.17
 -2 15 12 13.43 2.62
 2 15 12 24.46 2.72
 -3 15 12 84.78 3.8
 3 15 12 81.89 4.19
 0 0 13 1.23 0.74
 1 0 13 37.68 0.9
 2 0 13 7.73 0.63
 3 0 13 11.55 0.64
 4 0 13 3.78 0.55
 5 0 13 5.9 0.63
 6 0 13 22.42 0.74
 7 0 13 117.22 2.06
 8 0 13 18.64 0.75
 9 0 13 243.92 4.44
 10 0 13 127.8 2.81
 11 0 13 18.06 1.15
 12 0 13 80.33 2.03
 13 0 13 3.54 1.19
 14 0 13 23.89 1.68
 15 0 13 9.34 1.71
 0 1 13 166.9 2.7
 -1 1 13 10.49 0.64
 1 1 13 9.13 0.62
 -2 1 13 286.75 4.5
 2 1 13 293.95 4.58
 -3 1 13 64.58 1.27
 3 1 13 64.66 1.26
 -4 1 13 31.62 0.83
 4 1 13 32.44 0.83
 -5 1 13 0.82 0.37
 5 1 13 2.33 0.53
 -6 1 13 22.44 0.77
 6 1 13 20.87 0.76
 -7 1 13 28.82 0.84
 7 1 13 31.18 0.85
 -8 1 13 24.91 0.96
 8 1 13 24.84 0.84
 -9 1 13 173.61 3.3
 9 1 13 175.8 3.34
 -10 1 13 26.47 1.12
 10 1 13 29.31 1.21
 -11 1 13 67.47 1.67
 11 1 13 65.69 1.68
 -12 1 13 24.71 1.4
 12 1 13 23.2 1.31
 -13 1 13 17.06 1.33
 13 1 13 19.39 1.44
 -14 1 13 27.55 1.72
 14 1 13 27.78 1.74
 -15 1 13 84.29 2.66
 15 1 13 82.78 2.66
 0 2 13 16.98 0.65
 -1 2 13 258.78 4.05
 1 2 13 262.87 4.15
 -2 2 13 55.99 1.13
 2 2 13 57.69 1.13
 -3 2 13 8.21 0.54
 3 2 13 7.64 0.55
 -4 2 13 141.62 2.34
 4 2 13 141.98 2.41
 -5 2 13 86.61 1.54
 5 2 13 84.64 1.53
 -6 2 13 9.11 0.78
 6 2 13 10.49 0.8
 -7 2 13 141.06 2.79
 7 2 13 142.73 2.76
 -8 2 13 7.19 0.9
 8 2 13 8.68 0.95
 -9 2 13 252.04 5.64
 9 2 13 243.6 5.57
 -10 2 13 43.21 1.85
 10 2 13 40.29 1.77
 -11 2 13 26.96 1.59
 11 2 13 27.19 1.7
 -12 2 13 180.71 4.36
 12 2 13 183.06 4.46
 -13 2 13 2.17 1.93
 13 2 13 2.07 1.65
 -14 2 13 2.37 1.75
 14 2 13 2.52 1.49
 -15 2 13 23.79 2.2
 15 2 13 21.52 2.41
 0 3 13 0.55 0.37
 -1 3 13 16.2 0.64
 1 3 13 17.33 0.69
 -2 3 13 55.55 1.11
 2 3 13 56.46 1.15
 -3 3 13 55.95 1.1
 3 3 13 53.83 1.12
 -4 3 13 65.34 1.48
 4 3 13 68.01 1.55
 -5 3 13 229.46 4.28
 5 3 13 234.26 4.32
 -6 3 13 11.95 0.85
 6 3 13 13.47 0.93
 -7 3 13 27.59 1.17
 7 3 13 28.24 1.19
 -8 3 13 53.99 1.66
 8 3 13 51.86 1.68
 -9 3 13 35.65 1.49
 9 3 13 33.39 1.59
 -10 3 13 68.28 2.15
 10 3 13 65.88 2.19
 -11 3 13 131.81 3.53
 11 3 13 128.31 3.38
 -12 3 13 5.64 1.29
 12 3 13 9.08 1.61
 -13 3 13 10.46 1.86
 13 3 13 13.35 1.86
 -14 3 13 22.9 2.75
 14 3 13 19.8 2.53
 -15 3 13 2.73 2.3
 15 3 13 2.72 2.59
 0 4 13 89.95 1.61
 -1 4 13 58.62 1.24
 1 4 13 57.09 1.14
 -2 4 13 4.52 0.48
 2 4 13 3.95 0.46
 -3 4 13 49.01 1.27
 3 4 13 47.58 1.24
 -4 4 13 93.9 1.97
 4 4 13 92 1.98
 -5 4 13 90.43 1.97
 5 4 13 88.41 1.96
 -6 4 13 352.07 6.94
 6 4 13 343.19 7.65
 -7 4 13 34.83 1.33
 7 4 13 36.68 1.43
 -8 4 13 24.98 1.26
 8 4 13 20.66 1.29
 -9 4 13 59.01 1.86
 9 4 13 57.58 1.91
 -10 4 13 4.99 1.34
 10 4 13 3.29 1.09
 -11 4 13 11.1 1.4
 11 4 13 12.14 1.57
 -12 4 13 3.4 1.34
 12 4 13 4.48 1.42
 -13 4 13 18.71 2.02
 13 4 13 13.69 2.23
 -14 4 13 17.12 2.49
 14 4 13 21.15 2.78
 -15 4 13 5.14 2.69
 15 4 13 5.38 2.93
 0 5 13 1.14 0.44
 -1 5 13 199.24 3.45
 1 5 13 195.98 3.33
 -2 5 13 6.05 0.68
 2 5 13 4.59 0.64
 -3 5 13 47.78 1.28
 3 5 13 48.28 1.33
 -4 5 13 125.49 2.5
 4 5 13 124.19 2.59
 -5 5 13 70.47 1.81
 5 5 13 71.09 1.82
 -6 5 13 21.16 1.11
 6 5 13 19.72 1.13
 -7 5 13 21.74 1.1
 7 5 13 24.83 1.09
 -8 5 13 15.66 1.12
 8 5 13 19 1.17
 -9 5 13 34.49 1.62
 9 5 13 35.8 1.71
 -10 5 13 103.13 2.87
 10 5 13 102.6 2.83
 -11 5 13 2.86 1.91
 11 5 13 8.2 1.61
 -12 5 13 4.62 2
 12 5 13 1.89 1.81
 -13 5 13 30.96 2.39
 13 5 13 31.69 2.55
 -14 5 13 5.33 2.26
 14 5 13 4.3 2.34
 0 6 13 28.97 0.85
 -1 6 13 8.7 0.78
 1 6 13 7.78 0.77
 -2 6 13 62.96 1.56
 2 6 13 64.19 1.54
 -3 6 13 130.12 2.62
 3 6 13 126.57 2.51
 -4 6 13 46.45 1.41
 4 6 13 49.25 1.45
 -5 6 13 13.9 0.94
 5 6 13 14.33 1
 -6 6 13 63.09 1.87
 6 6 13 63.08 1.81
 -7 6 13 28.99 1.3
 7 6 13 27.78 1.35
 -8 6 13 2.03 0.99
 8 6 13 1.73 1.12
 -9 6 13 85.14 2.95
 9 6 13 88.95 3.08
 -10 6 13 40.62 2.29
 10 6 13 44.09 2.4
 -11 6 13 20.45 2
 11 6 13 17.86 2.07
 -12 6 13 14.76 2.2
 12 6 13 11.89 2.19
 -13 6 13 120.42 4.51
 13 6 13 121.04 4.66
 -14 6 13 8.88 2.75
 14 6 13 16.37 2.99
 0 7 13 49.98 1.06
 -1 7 13 20.49 0.92
 1 7 13 20.3 0.92
 -2 7 13 53.1 1.56
 2 7 13 52.33 1.57
 -3 7 13 174.18 3.64
 3 7 13 172.59 3.61
 -4 7 13 184.61 3.85
 4 7 13 187.34 4.03
 -5 7 13 85.09 2.06
 5 7 13 82.11 2.04
 -6 7 13 11.72 0.99
 6 7 13 12.67 0.98
 -7 7 13 34.17 1.61
 7 7 13 27.95 1.65
 -8 7 13 37.37 1.91
 8 7 13 40.97 1.94
 -9 7 13 32.71 2.04
 9 7 13 33.31 2.07
 -10 7 13 125.16 4.15
 10 7 13 118.72 4.02
 -11 7 13 24.82 2.16
 11 7 13 22.36 2.3
 -12 7 13 41.92 2.97
 12 7 13 38.6 2.51
 -13 7 13 86.77 3.73
 13 7 13 86.92 3.74
 0 8 13 21.3 0.73
 -1 8 13 11.48 0.94
 1 8 13 12.67 1.07
 -2 8 13 45.74 1.57
 2 8 13 41.58 1.55
 -3 8 13 68.23 2.09
 3 8 13 66.28 2.12
 -4 8 13 69.76 2.03
 4 8 13 72.15 2.16
 -5 8 13 2.18 1.09
 5 8 13 1.76 0.95
 -6 8 13 43.87 1.65
 6 8 13 43.22 1.76
 -7 8 13 58.11 2.13
 7 8 13 57.27 2.15
 -8 8 13 37.97 2.02
 8 8 13 37.64 2.06
 -9 8 13 45.46 2.44
 9 8 13 40.75 2.23
 -10 8 13 71.84 3.05
 10 8 13 69.03 3.34
 -11 8 13 20.91 2.35
 11 8 13 18.58 2.28
 -12 8 13 56.55 3.3
 12 8 13 53.25 3.12
 -13 8 13 84.61 4.36
 13 8 13 85.95 4.31
 0 9 13 102.88 4.14
 -1 9 13 64.88 1.9
 1 9 13 64.88 1.93
 -2 9 13 5.53 1.05
 2 9 13 5.49 1.15
 -3 9 13 131.43 3.36
 3 9 13 125.82 3.21
 -4 9 13 47.91 1.66
 4 9 13 44.79 1.81
 -5 9 13 88.26 2.45
 5 9 13 86.61 2.53
 -6 9 13 8.87 1.37
 6 9 13 10.4 1.46
 -7 9 13 55.04 2.1
 7 9 13 55.69 2.32
 -8 9 13 9.08 1.57
 8 9 13 4.98 1.57
 -9 9 13 30.12 1.99
 9 9 13 29.48 2.09
 -10 9 13 18.97 2.05
 10 9 13 18.47 2
 -11 9 13 1.77 2.38
 11 9 13 6.21 2.32
 -12 9 13 34.68 3.72
 12 9 13 34.95 3.55
 0 10 13 162 5.86
 -1 10 13 1.99 0.91
 1 10 13 4.4 1.25
 -2 10 13 53.07 1.85
 2 10 13 51.57 1.83
 -3 10 13 3.78 1.35
 3 10 13 4.5 1.48
 -4 10 13 8.19 1.47
 4 10 13 10.58 1.56
 -5 10 13 145.02 3.69
 5 10 13 139.7 3.58
 -6 10 13 13.72 1.51
 6 10 13 14.93 1.61
 -7 10 13 30.14 2.12
 7 10 13 32.35 2.07
 -8 10 13 0.32 1.78
 8 10 13 2.11 1.68
 -9 10 13 36.24 2.38
 9 10 13 39.26 2.81
 -10 10 13 16.71 2.7
 10 10 13 14.91 2.46
 -11 10 13 82.29 3.64
 11 10 13 82.53 3.54
 0 11 13 28 2.28
 -1 11 13 97.57 2.82
 1 11 13 94.19 2.7
 -2 11 13 46.83 1.96
 2 11 13 45.28 2.02
 -3 11 13 25.97 1.68
 3 11 13 26.41 1.61
 -4 11 13 79.65 2.64
 4 11 13 76.28 2.74
 -5 11 13 3.14 1.51
 5 11 13 6.97 1.73
 -6 11 13 15.58 1.69
 6 11 13 15.91 1.84
 -7 11 13 20.03 2.32
 7 11 13 18.44 2.1
 -8 11 13 10.58 2.35
 8 11 13 16.69 2.44
 -9 11 13 0.91 2.72
 9 11 13 2.47 2.44
 -10 11 13 18.9 2.94
 10 11 13 20.17 2.82
 0 12 13 10.78 2.48
 -1 12 13 39.8 1.85
 1 12 13 38.33 1.77
 -2 12 13 71.14 2.52
 2 12 13 71.32 2.47
 -3 12 13 0.82 1.51
 3 12 13 0.65 1.78
 -4 12 13 133.74 3.64
 4 12 13 129.78 3.71
 -5 12 13 65.39 2.61
 5 12 13 65.07 2.6
 -6 12 13 32.09 2.32
 6 12 13 30.21 2.23
 -7 12 13 72.62 3.66
 7 12 13 72.33 3.65
 -8 12 13 10.23 2.37
 8 12 13 5.65 2.13
 -9 12 13 10.72 3.07
 9 12 13 24.66 5.76
 0 13 13 41.3 3.02
 -1 13 13 5.64 1.61
 1 13 13 3.94 1.6
 -2 13 13 25.01 2.17
 2 13 13 23.5 2.12
 -3 13 13 108.15 3.53
 3 13 13 109.39 3.43
 -4 13 13 24.46 2.32
 4 13 13 22.86 2.26
 -5 13 13 77.58 3.22
 5 13 13 73.69 2.95
 -6 13 13 14.67 2.95
 6 13 13 10.95 2.44
 -7 13 13 14.69 3.23
 7 13 13 15.13 2.93
 0 14 13 39 3.64
 -1 14 13 70.71 4.04
 1 14 13 72.26 4.02
 -2 14 13 42.91 2.73
 2 14 13 45.28 2.5
 -3 14 13 49.43 2.77
 3 14 13 48.26 2.66
 -4 14 13 40.39 3.23
 4 14 13 40.02 3.75
 0 0 14 212.17 4.79
 1 0 14 104.6 1.85
 2 0 14 2.57 0.58
 3 0 14 445.26 6.8
 4 0 14 1.59 0.47
 5 0 14 33.42 0.95
 6 0 14 99.6 1.96
 7 0 14 164.4 2.72
 8 0 14 16.1 0.87
 9 0 14 163.03 3.28
 10 0 14 16.13 1.05
 11 0 14 1.79 1
 12 0 14 73.53 2.01
 13 0 14 31.83 1.76
 14 0 14 13.89 1.87
 0 1 14 286.68 4.53
 -1 1 14 41.49 1.03
 1 1 14 42.57 1.06
 -2 1 14 22.96 0.84
 2 1 14 23.34 0.78
 -3 1 14 130.44 2.24
 3 1 14 133.46 2.25
 -4 1 14 51.12 1.15
 4 1 14 50.44 1.18
 -5 1 14 61.21 1.29
 5 1 14 61.7 1.3
 -6 1 14 1.71 0.57
 6 1 14 2 0.58
 -7 1 14 1.54 0.46
 7 1 14 0.91 0.51
 -8 1 14 192.37 3.57
 8 1 14 187.64 3.5
 -9 1 14 25.59 1.05
 9 1 14 24.91 1
 -10 1 14 147.86 2.93
 10 1 14 148.77 3.01
 -11 1 14 31.41 1.27
 11 1 14 27.14 1.25
 -12 1 14 38.96 1.45
 12 1 14 37.24 1.67
 -13 1 14 13.4 1.93
 13 1 14 12.71 1.92
 -14 1 14 37.01 2.45
 14 1 14 41.03 2.52
 0 2 14 48.96 1.1
 -1 2 14 19.39 0.76
 1 2 14 21.3 0.8
 -2 2 14 63.41 1.28
 2 2 14 63.16 1.3
 -3 2 14 8.22 0.59
 3 2 14 8.41 0.63
 -4 2 14 6.3 0.56
 4 2 14 5.06 0.6
 -5 2 14 23.25 0.74
 5 2 14 23.37 0.75
 -6 2 14 48.64 1.38
 6 2 14 48.74 1.34
 -7 2 14 41.26 1.32
 7 2 14 44.79 1.49
 -8 2 14 17.75 1.19
 8 2 14 18.16 1.24
 -9 2 14 48.89 1.71
 9 2 14 56.43 2.03
 -10 2 14 47.96 1.82
 10 2 14 48.23 1.92
 -11 2 14 124.63 3.36
 11 2 14 123.89 3.29
 -12 2 14 10.86 1.99
 12 2 14 10.97 1.75
 -13 2 14 46.71 2.45
 13 2 14 46 2.29
 -14 2 14 4.08 2.5
 14 2 14 2.05 2.37
 0 3 14 271.73 4.25
 -1 3 14 53.49 1.17
 1 3 14 54.22 1.2
 -2 3 14 100.41 1.81
 2 3 14 98.44 1.8
 -3 3 14 20.08 0.7
 3 3 14 19.26 0.69
 -4 3 14 105.28 2.22
 4 3 14 103.8 2.2
 -5 3 14 7.29 0.82
 5 3 14 6.58 0.88
 -6 3 14 23.6 1.07
 6 3 14 24.04 1.16
 -7 3 14 101.14 2.4
 7 3 14 102.51 2.45
 -8 3 14 42.2 1.63
 8 3 14 47.43 1.75
 -9 3 14 2.63 0.97
 9 3 14 3.64 1.08
 -10 3 14 4.43 0.99
 10 3 14 6.62 1.36
 -11 3 14 20.91 1.82
 11 3 14 20.67 1.95
 -12 3 14 20.34 1.72
 12 3 14 23.76 1.94
 -13 3 14 5.46 1.84
 13 3 14 6.91 2
 -14 3 14 19.66 2.61
 14 3 14 18.21 2.73
 0 4 14 6.76 0.65
 -1 4 14 123.78 2.11
 1 4 14 123.14 2.11
 -2 4 14 34.73 0.87
 2 4 14 35.11 0.88
 -3 4 14 3.71 0.73
 3 4 14 3.41 0.69
 -4 4 14 61.67 1.54
 4 4 14 61.83 1.64
 -5 4 14 263.7 5.34
 5 4 14 267.85 5.43
 -6 4 14 95.9 2.23
 6 4 14 96.37 2.36
 -7 4 14 2.76 0.78
 7 4 14 1.94 0.82
 -8 4 14 45.49 1.84
 8 4 14 45.63 1.89
 -9 4 14 144.36 4.28
 9 4 14 146.34 3.69
 -10 4 14 6.48 1.22
 10 4 14 9.28 1.54
 -11 4 14 4.28 1.24
 11 4 14 6.08 1.37
 -12 4 14 19.29 2.22
 12 4 14 15.39 2.14
 -13 4 14 31.48 2.95
 13 4 14 29.94 2.55
 -14 4 14 8.2 2.69
 14 4 14 10.26 2.84
 0 5 14 26.38 0.82
 -1 5 14 10.31 0.62
 1 5 14 11.01 0.6
 -2 5 14 22.94 0.97
 2 5 14 22.41 1.04
 -3 5 14 133.84 2.96
 3 5 14 134.59 2.73
 -4 5 14 34.94 1.26
 4 5 14 33.58 1.2
 -5 5 14 104.34 2.66
 5 5 14 102.51 2.44
 -6 5 14 77.94 1.99
 6 5 14 78.59 2.02
 -7 5 14 13.42 1.31
 7 5 14 12.45 1.46
 -8 5 14 62.42 2.03
 8 5 14 63.87 2.17
 -9 5 14 74.11 2.39
 9 5 14 72.69 2.47
 -10 5 14 43.1 2.46
 10 5 14 44.52 2.62
 -11 5 14 5.53 1.92
 11 5 14 2.03 1.88
 -12 5 14 54.24 2.92
 12 5 14 56.37 2.89
 -13 5 14 3 2.32
 13 5 14 4.11 2.17
 0 6 14 24.6 0.77
 -1 6 14 104.78 2.6
 1 6 14 105.83 2.24
 -2 6 14 35.92 1.25
 2 6 14 33.03 1.25
 -3 6 14 60.38 1.71
 3 6 14 60.19 1.74
 -4 6 14 120.96 2.79
 4 6 14 122.97 2.86
 -5 6 14 42.69 1.42
 5 6 14 41.25 1.55
 -6 6 14 92 2.24
 6 6 14 92.85 2.36
 -7 6 14 14.18 1.17
 7 6 14 12.8 1.17
 -8 6 14 190.54 5.25
 8 6 14 185.54 5.21
 -9 6 14 89.16 3.14
 9 6 14 94.32 3.36
 -10 6 14 136.72 4.05
 10 6 14 145.11 4.58
 -11 6 14 23.35 2.29
 11 6 14 25.18 2.21
 -12 6 14 4.32 2.15
 12 6 14 6.67 2.2
 -13 6 14 3.5 2.32
 13 6 14 1.73 2.58
 0 7 14 4.71 0.59
 -1 7 14 21.66 1.05
 1 7 14 21.61 1.25
 -2 7 14 145.49 3.69
 2 7 14 136.06 3.36
 -3 7 14 1.75 1.08
 3 7 14 0.1 1.09
 -4 7 14 15.37 1.4
 4 7 14 14.91 1.53
 -5 7 14 15.34 1.28
 5 7 14 16.76 1.45
 -6 7 14 30.89 1.54
 6 7 14 33.66 1.63
 -7 7 14 43.44 2.07
 7 7 14 36.12 1.85
 -8 7 14 11.47 1.81
 8 7 14 11.49 1.79
 -9 7 14 35.83 2.33
 9 7 14 36.54 2.41
 -10 7 14 10.7 2.17
 10 7 14 9.84 2.3
 -11 7 14 14.32 2.14
 11 7 14 10.52 2.34
 -12 7 14 15.52 2.47
 12 7 14 13.21 2.7
 0 8 14 2.6 1.83
 -1 8 14 141.34 3.42
 1 8 14 132.72 3.28
 -2 8 14 94.58 2.53
 2 8 14 94.43 2.58
 -3 8 14 8.92 1.06
 3 8 14 11.57 1.22
 -4 8 14 18.74 1.28
 4 8 14 18.08 1.42
 -5 8 14 101.81 2.89
 5 8 14 97.51 2.85
 -6 8 14 21.58 1.46
 6 8 14 21.3 1.57
 -7 8 14 63.15 2.37
 7 8 14 64.8 2.59
 -8 8 14 73.64 2.84
 8 8 14 73.22 2.97
 -9 8 14 29.34 2.42
 9 8 14 28.24 2.37
 -10 8 14 4.55 2.27
 10 8 14 4.15 2.47
 -11 8 14 9.19 2.35
 11 8 14 7.33 2.52
 -12 8 14 29.38 3.27
 12 8 14 35.97 3.35
 0 9 14 79.98 3.28
 -1 9 14 60.11 1.93
 1 9 14 59.97 1.9
 -2 9 14 41.45 1.86
 2 9 14 38.08 1.8
 -3 9 14 8.39 1.56
 3 9 14 11.8 1.73
 -4 9 14 25.08 1.66
 4 9 14 24.42 1.71
 -5 9 14 18.19 1.63
 5 9 14 16.72 1.73
 -6 9 14 66.66 2.47
 6 9 14 61.33 2.42
 -7 9 14 13.4 1.94
 7 9 14 18.01 1.94
 -8 9 14 0.95 1.37
 8 9 14 2.05 1.49
 -9 9 14 31.33 2.62
 9 9 14 30.91 2.9
 -10 9 14 18.23 2.45
 10 9 14 20.12 2.57
 -11 9 14 35.5 3.1
 11 9 14 36.95 3.27
 0 10 14 11.59 2.05
 -1 10 14 27.24 1.33
 1 10 14 28.09 1.54
 -2 10 14 15.89 1.31
 2 10 14 12.71 1.59
 -3 10 14 48.49 1.95
 3 10 14 49.1 2.08
 -4 10 14 112.72 3.35
 4 10 14 109.99 3.3
 -5 10 14 10.59 1.67
 5 10 14 11.05 1.73
 -6 10 14 120.62 3.61
 6 10 14 120.54 3.45
 -7 10 14 48.08 2.53
 7 10 14 48.55 2.63
 -8 10 14 14.84 2.37
 8 10 14 11.37 2.24
 -9 10 14 38.9 2.94
 9 10 14 43.39 3.08
 -10 10 14 4.73 2.62
 10 10 14 7.41 2.68
 0 11 14 38.21 3.02
 -1 11 14 45.54 3.13
 1 11 14 49.37 3.65
 -2 11 14 20.49 1.67
 2 11 14 21.94 1.91
 -3 11 14 51.12 2.36
 3 11 14 48.85 2.13
 -4 11 14 5.55 1.59
 4 11 14 4.15 1.63
 -5 11 14 140.35 4.05
 5 11 14 140.73 4.18
 -6 11 14 33.34 2.46
 6 11 14 36.37 2.29
 -7 11 14 25.94 2.46
 7 11 14 25.84 2.57
 -8 11 14 1.47 2.32
 8 11 14 2.84 2.43
 -9 11 14 8.37 3.17
 9 11 14 7.07 5.27
 0 12 14 23.26 3.67
 -1 12 14 8.53 3.57
 1 12 14 6.18 3.71
 -2 12 14 0 1.56
 2 12 14 2.19 1.78
 -3 12 14 17.19 2.06
 3 12 14 18.98 1.95
 -4 12 14 15.07 2.03
 4 12 14 13.75 2.03
 -5 12 14 57.61 2.96
 5 12 14 60.52 2.83
 -6 12 14 22.09 2.71
 6 12 14 23.9 2.71
 -7 12 14 26.3 2.83
 7 12 14 31.62 3.2
 0 13 14 12.3 3.93
 -1 13 14 19.55 3.41
 1 13 14 26.77 3.86
 -2 13 14 7.23 2.12
 2 13 14 5.02 1.96
 -3 13 14 50.15 2.89
 3 13 14 49.51 3.36
 -4 13 14 35.93 3.04
 4 13 14 35.24 3.02
 -5 13 14 8.42 2.69
 5 13 14 4.26 3.56
 0 0 15 0.51 0.75
 1 0 15 82.31 1.58
 2 0 15 29.57 0.94
 3 0 15 1.59 0.62
 4 0 15 17.49 0.86
 5 0 15 167.25 2.77
 6 0 15 1.88 0.6
 7 0 15 29.6 1.1
 8 0 15 1.82 0.85
 9 0 15 0.79 0.86
 10 0 15 28.43 1.25
 11 0 15 9.55 1.21
 12 0 15 4.63 1.31
 13 0 15 13.71 1.7
 0 1 15 67.17 1.42
 -1 1 15 180.67 2.99
 1 1 15 180.38 2.95
 -2 1 15 88.9 1.7
 2 1 15 87.48 1.67
 -3 1 15 63.32 1.39
 3 1 15 62.82 1.37
 -4 1 15 48.47 1.21
 4 1 15 51.4 1.2
 -5 1 15 19.56 0.89
 5 1 15 19.46 0.81
 -6 1 15 87.4 1.81
 6 1 15 84.22 1.74
 -7 1 15 14.4 0.9
 7 1 15 16.93 0.96
 -8 1 15 18.28 0.95
 8 1 15 17.4 0.88
 -9 1 15 9.64 1.31
 9 1 15 10.12 1.52
 -10 1 15 43.85 2.02
 10 1 15 40.64 2
 -11 1 15 90.36 2.96
 11 1 15 88.99 3.17
 -12 1 15 57.47 2.45
 12 1 15 58.4 2.49
 -13 1 15 18.29 2.26
 13 1 15 17.01 2.3
 0 2 15 18.56 0.75
 -1 2 15 138.19 2.36
 1 2 15 138.33 2.38
 -2 2 15 21.81 0.9
 2 2 15 22.27 0.86
 -3 2 15 50.86 1.16
 3 2 15 48.71 1.13
 -4 2 15 30.56 0.95
 4 2 15 30.36 0.95
 -5 2 15 20.43 1.09
 5 2 15 19.33 1.08
 -6 2 15 5.46 1
 6 2 15 7.97 1.31
 -7 2 15 5.07 1.19
 7 2 15 3.76 1.24
 -8 2 15 67.82 2.32
 8 2 15 65.6 2.39
 -9 2 15 131.35 3.38
 9 2 15 134.99 3.59
 -10 2 15 13.2 1.8
 10 2 15 10.92 1.72
 -11 2 15 7.05 1.43
 11 2 15 10.12 1.79
 -12 2 15 78.31 2.92
 12 2 15 84.34 2.96
 -13 2 15 5.9 2.34
 13 2 15 4.94 2.18
 0 3 15 547.88 8.32
 -1 3 15 81.24 1.72
 1 3 15 83.59 1.6
 -2 3 15 43.09 1.07
 2 3 15 44.87 1.1
 -3 3 15 9.88 0.63
 3 3 15 12.26 0.65
 -4 3 15 7.7 0.89
 4 3 15 8.9 0.87
 -5 3 15 27.17 1.25
 5 3 15 27.26 1.3
 -6 3 15 110.52 2.72
 6 3 15 118.12 2.83
 -7 3 15 15.85 1.18
 7 3 15 14.61 1.26
 -8 3 15 80.87 2.42
 8 3 15 77.97 2.41
 -9 3 15 10.78 1.7
 9 3 15 15.32 1.69
 -10 3 15 27.05 2.11
 10 3 15 25.19 1.95
 -11 3 15 1.66 1.5
 11 3 15 1.45 1.57
 -12 3 15 49.24 3.07
 12 3 15 55.71 3.06
 -13 3 15 35.09 2.52
 13 3 15 34.16 2.53
 0 4 15 1.41 0.51
 -1 4 15 9.88 0.72
 1 4 15 10.31 0.69
 -2 4 15 30.58 1.06
 2 4 15 29.3 0.95
 -3 4 15 49.95 1.41
 3 4 15 51.13 1.53
 -4 4 15 55.61 1.75
 4 4 15 55.96 1.95
 -5 4 15 25.37 1.27
 5 4 15 28.37 1.34
 -6 4 15 8.1 1.16
 6 4 15 10.89 1.3
 -7 4 15 10.93 1.14
 7 4 15 11.96 1.12
 -8 4 15 35.21 1.8
 8 4 15 36.86 1.8
 -9 4 15 44.43 2.08
 9 4 15 44.81 2.26
 -10 4 15 32.31 1.88
 10 4 15 36.75 1.92
 -11 4 15 10.18 1.78
 11 4 15 15.67 2.07
 -12 4 15 23.06 2.77
 12 4 15 23.48 2.87
 -13 4 15 28.07 3.26
 13 4 15 36.17 3.66
 0 5 15 20.47 0.86
 -1 5 15 37.1 1
 1 5 15 36.29 0.97
 -2 5 15 68.69 1.89
 2 5 15 69.06 1.93
 -3 5 15 3.78 1.02
 3 5 15 4.73 0.97
 -4 5 15 316.29 6.32
 4 5 15 331.66 6.66
 -5 5 15 5.13 1
 5 5 15 7.04 1.04
 -6 5 15 48.18 1.73
 6 5 15 51.61 1.88
 -7 5 15 23.23 1.43
 7 5 15 24.96 1.45
 -8 5 15 10.23 1.4
 8 5 15 13.53 1.6
 -9 5 15 2.45 1.78
 9 5 15 2.95 1.75
 -10 5 15 125.86 4.02
 10 5 15 118.41 5.02
 -11 5 15 1.5 2.04
 11 5 15 5.37 2.17
 -12 5 15 17.82 2.6
 12 5 15 16.19 2.71
 0 6 15 22.57 0.9
 -1 6 15 23.37 1.29
 1 6 15 22.72 1.41
 -2 6 15 16.41 1.25
 2 6 15 15.12 1.26
 -3 6 15 76.97 2.33
 3 6 15 77.53 2.41
 -4 6 15 44.04 2.01
 4 6 15 41.78 1.95
 -5 6 15 9.69 1.26
 5 6 15 9.61 1.28
 -6 6 15 57.03 2.19
 6 6 15 58.8 2.27
 -7 6 15 15.77 1.82
 7 6 15 14.54 1.67
 -8 6 15 18.81 1.77
 8 6 15 17.34 1.85
 -9 6 15 128.08 4.02
 9 6 15 132.09 4.19
 -10 6 15 40.53 2.59
 10 6 15 36.59 2.45
 -11 6 15 49.78 2.89
 11 6 15 47.52 2.94
 -12 6 15 28.09 3.42
 12 6 15 38.24 3.67
 0 7 15 15.06 1.78
 -1 7 15 80.84 2.32
 1 7 15 82.81 2.57
 -2 7 15 57.32 1.96
 2 7 15 59.59 2.27
 -3 7 15 243.99 5.67
 3 7 15 249.12 5.81
 -4 7 15 53.33 1.89
 4 7 15 55.15 2.06
 -5 7 15 86.32 2.75
 5 7 15 83.42 2.75
 -6 7 15 10.54 1.37
 6 7 15 10.57 1.48
 -7 7 15 13.22 1.81
 7 7 15 12.83 1.82
 -8 7 15 175.77 5.11
 8 7 15 174.66 5.3
 -9 7 15 1.38 1.85
 9 7 15 1.21 1.82
 -10 7 15 14.78 2.42
 10 7 15 18.57 2.49
 -11 7 15 0.26 2.69
 11 7 15 1.52 2.75
 0 8 15 26.38 2.41
 -1 8 15 37.39 1.66
 1 8 15 33.29 1.59
 -2 8 15 26.04 1.43
 2 8 15 26.08 1.63
 -3 8 15 59.01 2.16
 3 8 15 57.86 2.12
 -4 8 15 153.45 3.98
 4 8 15 160.44 4.18
 -5 8 15 13.2 1.5
 5 8 15 13.47 1.63
 -6 8 15 17.02 1.99
 6 8 15 12.38 1.79
 -7 8 15 29.17 2.34
 7 8 15 25.73 2.59
 -8 8 15 5.93 2.17
 8 8 15 3.62 1.91
 -9 8 15 59.07 3.03
 9 8 15 62.65 3.12
 -10 8 15 2.7 2.2
 10 8 15 3.02 2.25
 0 9 15 3.47 2.09
 -1 9 15 149.45 3.97
 1 9 15 149.62 3.68
 -2 9 15 59.54 2.23
 2 9 15 58.45 2.11
 -3 9 15 3.36 1.35
 3 9 15 4.08 1.51
 -4 9 15 6.98 1.56
 4 9 15 8.13 1.43
 -5 9 15 2.87 1.34
 5 9 15 1.77 1.74
 -6 9 15 56.59 2.37
 6 9 15 64.38 2.58
 -7 9 15 23.46 2.25
 7 9 15 26.59 2.61
 -8 9 15 33.63 3.35
 8 9 15 28.75 2.91
 -9 9 15 13.36 2.62
 9 9 15 10.98 2.6
 -10 9 15 48.04 3.97
 10 9 15 35.63 6.61
 0 10 15 57.95 3.48
 -1 10 15 24.83 2.99
 1 10 15 29.83 2.68
 -2 10 15 23.03 1.76
 2 10 15 22.16 1.63
 -3 10 15 4.45 1.81
 3 10 15 8.87 1.79
 -4 10 15 43.1 2.42
 4 10 15 51.7 2.57
 -5 10 15 30.36 2.51
 5 10 15 28.01 2.06
 -6 10 15 3 1.82
 6 10 15 1.7 1.87
 -7 10 15 28 2.92
 7 10 15 30.33 3.18
 -8 10 15 2.63 2.78
 8 10 15 2.76 2.62
 0 11 15 145.46 5.65
 -1 11 15 38.85 3.07
 1 11 15 35.98 2.89
 -2 11 15 19.65 2.02
 2 11 15 16.96 1.84
 -3 11 15 3.04 1.95
 3 11 15 8.05 1.78
 -4 11 15 7.25 2.37
 4 11 15 5.71 1.94
 -5 11 15 82.97 3.17
 5 11 15 75.68 3.02
 -6 11 15 63.12 3.42
 6 11 15 60.68 3.29
 -7 11 15 8.22 2.55
 7 11 15 15.12 2.92
 0 12 15 11.07 3.15
 -1 12 15 4.37 3.01
 1 12 15 3.22 2.71
 -2 12 15 6.49 2.58
 2 12 15 6.76 1.78
 -3 12 15 20.39 2.41
 3 12 15 15.84 2.41
 -4 12 15 61.27 3.11
 4 12 15 61.61 3.11
 -5 12 15 35.27 3.58
 5 12 15 42.85 4.24
 0 13 15 9.55 3.71
 -1 13 15 5.72 4.05
 1 13 15 25.67 7.62
 0 0 16 19.12 1.49
 1 0 16 21.46 0.92
 2 0 16 254.52 4.1
 3 0 16 91.61 1.83
 4 0 16 167.25 2.84
 5 0 16 4.76 0.74
 6 0 16 6.45 0.96
 7 0 16 72.93 1.81
 8 0 16 61.43 1.74
 9 0 16 88.15 2.14
 10 0 16 0.88 1.08
 11 0 16 13.54 1.33
 12 0 16 8.01 3.71
 0 1 16 1.45 0.74
 -1 1 16 101.58 1.89
 1 1 16 105.77 1.96
 -2 1 16 8.14 0.89
 2 1 16 10.34 0.87
 -3 1 16 164.19 2.81
 3 1 16 163.49 2.87
 -4 1 16 18.17 0.89
 4 1 16 17.13 0.91
 -5 1 16 69.05 1.68
 5 1 16 69.89 1.69
 -6 1 16 97.72 2.23
 6 1 16 101.78 2.25
 -7 1 16 23.04 1.43
 7 1 16 24.88 1.24
 -8 1 16 82.83 2.69
 8 1 16 85.46 2.75
 -9 1 16 6.02 1.62
 9 1 16 5.72 1.27
 -10 1 16 88.8 3.09
 10 1 16 86.53 2.95
 -11 1 16 5.94 2.04
 11 1 16 7.34 2.2
 -12 1 16 8.16 2.25
 12 1 16 9.47 2.19
 0 2 16 4.7 0.81
 -1 2 16 60.3 1.41
 1 2 16 58.45 1.36
 -2 2 16 24.18 0.97
 2 2 16 22.92 0.98
 -3 2 16 27.32 1
 3 2 16 29.52 1.05
 -4 2 16 45.07 1.28
 4 2 16 47.15 1.32
 -5 2 16 127.76 2.98
 5 2 16 131.04 3.07
 -6 2 16 15.95 1.65
 6 2 16 13.56 1.17
 -7 2 16 50.61 1.93
 7 2 16 49.92 1.88
 -8 2 16 1.6 1.45
 8 2 16 1.97 1.45
 -9 2 16 79.65 2.88
 9 2 16 69.07 2.85
 -10 2 16 110.79 3.25
 10 2 16 118.08 3.45
 -11 2 16 51.31 2.77
 11 2 16 47.5 2.46
 -12 2 16 2.89 2.35
 12 2 16 2.44 2.09
 0 3 16 12.31 0.88
 -1 3 16 7.3 0.87
 1 3 16 7.27 0.75
 -2 3 16 28.3 0.99
 2 3 16 28.99 0.99
 -3 3 16 47.66 1.59
 3 3 16 47.09 1.36
 -4 3 16 69.61 1.95
 4 3 16 71.83 2
 -5 3 16 18.37 1.33
 5 3 16 20.19 1.34
 -6 3 16 55.91 1.88
 6 3 16 53.97 1.94
 -7 3 16 62.36 2.33
 7 3 16 58.9 2.31
 -8 3 16 14.5 1.66
 8 3 16 16.46 1.8
 -9 3 16 23.58 1.8
 9 3 16 19.62 1.8
 -10 3 16 26.98 2.05
 10 3 16 26.49 2.01
 -11 3 16 49.1 2.69
 11 3 16 51.33 2.51
 -12 3 16 1.67 2.51
 12 3 16 2.28 2.83
 0 4 16 0.31 0.57
 -1 4 16 22.98 0.95
 1 4 16 22.47 0.89
 -2 4 16 24.5 1.28
 2 4 16 25.87 1.36
 -3 4 16 46.99 1.77
 3 4 16 45.97 1.81
 -4 4 16 45.45 1.68
 4 4 16 46.74 1.78
 -5 4 16 2.66 1.16
 5 4 16 4.79 1.21
 -6 4 16 147.8 3.47
 6 4 16 149.65 3.53
 -7 4 16 39.67 1.92
 7 4 16 37.96 2.04
 -8 4 16 50.45 2.49
 8 4 16 54.56 2.54
 -9 4 16 18.74 1.83
 9 4 16 19.61 1.83
 -10 4 16 60.52 2.89
 10 4 16 59.54 2.57
 -11 4 16 33.6 2.81
 11 4 16 35.96 2.92
 -12 4 16 17.24 3.6
 12 4 16 22.13 6.89
 0 5 16 390.11 6.96
 -1 5 16 5.02 1.13
 1 5 16 6.25 1.09
 -2 5 16 81.65 2.38
 2 5 16 86.58 2.32
 -3 5 16 66.03 2.27
 3 5 16 61.39 1.96
 -4 5 16 13.89 1.24
 4 5 16 15.96 1.48
 -5 5 16 39.16 1.66
 5 5 16 42.19 1.72
 -6 5 16 22.72 1.67
 6 5 16 21.32 1.46
 -7 5 16 42.34 2.36
 7 5 16 39.87 2.43
 -8 5 16 13.56 1.8
 8 5 16 8.49 1.64
 -9 5 16 6.79 2.26
 9 5 16 7.6 2.23
 -10 5 16 2.49 2.13
 10 5 16 0.31 2.41
 -11 5 16 8.04 2.7
 11 5 16 8.95 2.43
 0 6 16 7.07 0.82
 -1 6 16 68.71 2.14
 1 6 16 64.87 2.14
 -2 6 16 85.18 2.53
 2 6 16 81.76 2.46
 -3 6 16 4.94 1.33
 3 6 16 5.47 1.55
 -4 6 16 40.73 1.85
 4 6 16 47.69 2.18
 -5 6 16 116.03 3.16
 5 6 16 113.42 3.2
 -6 6 16 14.86 1.55
 6 6 16 18.53 1.72
 -7 6 16 41.35 2.34
 7 6 16 43.74 2.41
 -8 6 16 42.19 2.41
 8 6 16 40.66 2.51
 -9 6 16 13.93 2.21
 9 6 16 12.79 2.47
 -10 6 16 2.2 2.15
 10 6 16 1.58 2.63
 -11 6 16 6.91 3.52
 11 6 16 3.87 4.95
 0 7 16 34.91 3.26
 -1 7 16 11.44 1.43
 1 7 16 9.82 1.3
 -2 7 16 14.32 1.62
 2 7 16 11.37 1.5
 -3 7 16 7.7 1.31
 3 7 16 7.58 1.84
 -4 7 16 23.32 1.59
 4 7 16 20.58 1.84
 -5 7 16 54.84 2.25
 5 7 16 53.6 2.35
 -6 7 16 2.92 1.61
 6 7 16 5.04 1.84
 -7 7 16 20.73 2.51
 7 7 16 20.5 2.61
 -8 7 16 6.38 2.66
 8 7 16 9.85 2.82
 -9 7 16 34.48 2.87
 9 7 16 35.17 2.9
 -10 7 16 31.29 3.79
 10 7 16 40.59 4.13
 0 8 16 0.21 2.24
 -1 8 16 127.54 3.27
 1 8 16 125.13 3.67
 -2 8 16 62.45 2.33
 2 8 16 60.38 2.35
 -3 8 16 23.53 1.86
 3 8 16 28.34 2.12
 -4 8 16 24.19 1.98
 4 8 16 19.71 1.89
 -5 8 16 63.57 2.57
 5 8 16 63.32 2.76
 -6 8 16 25.67 2.2
 6 8 16 28.37 2.23
 -7 8 16 30.99 2.98
 7 8 16 27.85 2.82
 -8 8 16 30.09 2.89
 8 8 16 34.93 2.91
 -9 8 16 9.66 2.81
 9 8 16 12.64 3.1
 0 9 16 12.48 2.34
 -1 9 16 13.17 2.73
 1 9 16 14.45 2.87
 -2 9 16 16.28 1.75
 2 9 16 12.3 1.92
 -3 9 16 64.93 2.65
 3 9 16 63.54 2.51
 -4 9 16 33.62 2.34
 4 9 16 33.02 2.55
 -5 9 16 49 2.51
 5 9 16 54.74 2.55
 -6 9 16 47.48 2.99
 6 9 16 47.49 2.94
 -7 9 16 63.6 3.33
 7 9 16 62.82 3.34
 -8 9 16 11.51 3.03
 8 9 16 16.28 3.36
 0 10 16 1.8 2.52
 -1 10 16 3.96 2.45
 1 10 16 1.33 2.85
 -2 10 16 30.94 2.11
 2 10 16 34.32 2.16
 -3 10 16 25.77 2.24
 3 10 16 29.65 2.34
 -4 10 16 45.43 2.6
 4 10 16 50.03 2.55
 -5 10 16 25.56 2.9
 5 10 16 24.09 2.65
 -6 10 16 6.26 2.76
 6 10 16 10.57 2.92
 -7 10 16 19.37 3.86
 7 10 16 10.89 6.91
 0 11 16 4.8 3.26
 -1 11 16 7.02 2.79
 1 11 16 7.79 2.94
 -2 11 16 6.41 3.07
 2 11 16 3.99 2.8
 -3 11 16 5.16 2.92
 3 11 16 3.77 2.39
 -4 11 16 41.5 2.95
 4 11 16 39.34 2.9
 -5 11 16 6.28 3.4
 5 11 16 11.82 5.3
 0 12 16 37.69 6.28
 -1 12 16 32.35 5.74
 1 12 16 20.35 5.96
 0 0 17 0.44 1.02
 1 0 17 9.24 1.05
 2 0 17 170.35 3
 3 0 17 18.74 1.1
 4 0 17 7.49 0.96
 5 0 17 5.55 1.15
 6 0 17 6.42 1.16
 7 0 17 69.53 1.91
 8 0 17 62.76 1.86
 9 0 17 1.61 1.14
 10 0 17 0.25 2.4
 11 0 17 71.84 4.2
 0 1 17 21.43 1.16
 -1 1 17 203.69 3.43
 1 1 17 210.75 3.6
 -2 1 17 3.52 0.79
 2 1 17 5.4 0.88
 -3 1 17 48.44 1.38
 3 1 17 49.92 1.41
 -4 1 17 69.82 1.75
 4 1 17 66.4 1.74
 -5 1 17 8.02 1.01
 5 1 17 7.64 1.14
 -6 1 17 12.57 1.13
 6 1 17 12.02 1.16
 -7 1 17 91.03 2.74
 7 1 17 93.94 2.87
 -8 1 17 5.74 1.63
 8 1 17 1.05 1.58
 -9 1 17 25.3 2.08
 9 1 17 23.23 2.01
 -10 1 17 13.51 2.31
 10 1 17 15.18 2.17
 -11 1 17 2.84 2.32
 11 1 17 4.71 2.34
 0 2 17 3.03 0.89
 -1 2 17 31.11 1.2
 1 2 17 30.58 1.19
 -2 2 17 78.19 1.77
 2 2 17 80.64 1.8
 -3 2 17 35.29 1.26
 3 2 17 36.94 1.35
 -4 2 17 16.02 1.03
 4 2 17 13.41 0.99
 -5 2 17 13.98 1.52
 5 2 17 15.58 1.54
 -6 2 17 24.53 1.69
 6 2 17 23.31 1.8
 -7 2 17 20.71 1.93
 7 2 17 25.31 2.13
 -8 2 17 64.63 2.64
 8 2 17 68.78 2.75
 -9 2 17 24.52 2.15
 9 2 17 27.71 2.22
 -10 2 17 2.21 2.5
 10 2 17 4.47 2.37
 -11 2 17 5.29 3.23
 11 2 17 10 3.24
 0 3 17 20.68 1.06
 -1 3 17 36.75 1.27
 1 3 17 38.35 1.33
 -2 3 17 58.25 1.66
 2 3 17 55.11 1.57
 -3 3 17 44.94 1.87
 3 3 17 44.65 1.95
 -4 3 17 77.77 2.22
 4 3 17 79.93 2.35
 -5 3 17 33.82 2
 5 3 17 38.04 1.89
 -6 3 17 86.47 2.95
 6 3 17 87.12 3.06
 -7 3 17 31.17 1.79
 7 3 17 36.16 1.95
 -8 3 17 16.49 1.77
 8 3 17 18.69 2.04
 -9 3 17 82.41 3.23
 9 3 17 84.34 3.41
 -10 3 17 0.05 2.27
 10 3 17 5.69 2.44
 -11 3 17 3.96 3.63
 11 3 17 6.62 4.77
 0 4 17 1.88 0.98
 -1 4 17 38.54 1.45
 1 4 17 39.56 1.67
 -2 4 17 38.13 1.77
 2 4 17 38.79 1.84
 -3 4 17 40.96 1.8
 3 4 17 40.3 1.78
 -4 4 17 32.39 1.71
 4 4 17 34.15 1.7
 -5 4 17 119.15 3.08
 5 4 17 122.66 3.15
 -6 4 17 29.59 1.9
 6 4 17 35.26 2.12
 -7 4 17 3.63 1.67
 7 4 17 3.69 1.74
 -8 4 17 2.51 1.99
 8 4 17 4.89 1.92
 -9 4 17 21.33 2.78
 9 4 17 22.11 2.87
 -10 4 17 36.2 3.2
 10 4 17 32.16 3.06
 0 5 17 4.37 1.06
 -1 5 17 37.05 1.93
 1 5 17 37.37 2
 -2 5 17 24.46 1.74
 2 5 17 21.93 1.67
 -3 5 17 35.51 2.13
 3 5 17 37.84 2.26
 -4 5 17 1.83 2.07
 4 5 17 2.88 1.9
 -5 5 17 55.78 2.25
 5 5 17 58.9 2.47
 -6 5 17 23.92 2.56
 6 5 17 28.37 2.67
 -7 5 17 162.29 5.12
 7 5 17 159.45 5.13
 -8 5 17 26.31 2.58
 8 5 17 24.63 2.42
 -9 5 17 5.44 2.77
 9 5 17 3.15 2.9
 -10 5 17 26.76 3.7
 10 5 17 36.23 4.49
 0 6 17 313.06 10.09
 -1 6 17 5.14 1.52
 1 6 17 3.7 1.59
 -2 6 17 115.57 3.51
 2 6 17 119.64 3.42
 -3 6 17 0.56 1.5
 3 6 17 2.28 1.53
 -4 6 17 49.31 2.36
 4 6 17 48.75 2.25
 -5 6 17 50.36 2.39
 5 6 17 52.88 2.43
 -6 6 17 96.9 3.62
 6 6 17 96.45 3.72
 -7 6 17 46.17 3.17
 7 6 17 51.8 3.4
 -8 6 17 45.26 3.26
 8 6 17 49.33 3.38
 -9 6 17 20.04 2.88
 9 6 17 21.06 3.1
 0 7 17 37.83 3.03
 -1 7 17 54.85 2.28
 1 7 17 50.82 2
 -2 7 17 39.02 2.41
 2 7 17 35.94 2.2
 -3 7 17 60.85 2.57
 3 7 17 60.56 2.52
 -4 7 17 18.95 1.89
 4 7 17 17.37 2.03
 -5 7 17 61.22 2.94
 5 7 17 65.09 2.88
 -6 7 17 6.2 2.24
 6 7 17 7.82 2.33
 -7 7 17 17.62 2.92
 7 7 17 11.95 2.73
 -8 7 17 14.06 2.82
 8 7 17 17.61 2.89
 0 8 17 16.8 3.73
 -1 8 17 10.69 2.5
 1 8 17 12.2 2.73
 -2 8 17 12.99 1.9
 2 8 17 9.78 1.81
 -3 8 17 44.28 2.63
 3 8 17 51.94 2.58
 -4 8 17 37.95 2.96
 4 8 17 27.98 2.42
 -5 8 17 73.99 2.9
 5 8 17 76.78 3.05
 -6 8 17 33.59 2.9
 6 8 17 31.07 3.01
 -7 8 17 54.95 3.48
 7 8 17 53.28 3.36
 0 9 17 17.59 3.12
 -1 9 17 59.06 4.07
 1 9 17 58.54 4.31
 -2 9 17 56.79 2.45
 2 9 17 55.02 2.39
 -3 9 17 21.72 2.54
 3 9 17 22.93 2.48
 -4 9 17 33.75 2.92
 4 9 17 32.45 2.59
 -5 9 17 35.33 2.88
 5 9 17 28.5 3.01
 -6 9 17 19.8 3.71
 6 9 17 22.62 3.83
 0 10 17 3.72 3.41
 -1 10 17 0.43 2.7
 1 10 17 1.74 2.83
 -2 10 17 32.43 4.14
 2 10 17 39.52 4.13
 -3 10 17 43.11 3.1
 3 10 17 51.48 3.09
 -4 10 17 27.75 4.01
 4 10 17 19.88 4.51
 0 0 18 332.84 7.56
 1 0 18 7.67 1.32
 2 0 18 2.71 1.07
 3 0 18 6.57 1.3
 4 0 18 3.62 1.5
 5 0 18 3.86 1.4
 6 0 18 171.85 3.61
 7 0 18 7.16 1.59
 8 0 18 1.29 1.36
 9 0 18 2.27 3.19
 0 1 18 1.71 1.11
 -1 1 18 115.05 2.36
 1 1 18 116.12 2.45
 -2 1 18 100.24 2.28
 2 1 18 102.58 2.33
 -3 1 18 2.19 1.08
 3 1 18 2.42 1.2
 -4 1 18 128.82 2.94
 4 1 18 122.46 2.81
 -5 1 18 7.91 1.34
 5 1 18 9.01 1.29
 -6 1 18 8.68 1.93
 6 1 18 5.86 2.05
 -7 1 18 55.26 2.64
 7 1 18 54.31 2.58
 -8 1 18 2.49 1.96
 8 1 18 1.28 2.05
 -9 1 18 6.93 2.44
 9 1 18 5.65 2.25
 0 2 18 42.56 1.54
 -1 2 18 44.9 1.56
 1 2 18 46.08 1.58
 -2 2 18 18.85 1.34
 2 2 18 21.06 1.41
 -3 2 18 17.91 1.23
 3 2 18 16.83 1.25
 -4 2 18 56.03 2.14
 4 2 18 52.34 2.09
 -5 2 18 61.58 2.74
 5 2 18 60.79 2.72
 -6 2 18 18.13 2.11
 6 2 18 21.13 2.09
 -7 2 18 40.02 2.65
 7 2 18 44.04 2.66
 -8 2 18 97.42 3.67
 8 2 18 106.15 3.76
 -9 2 18 6.88 2.28
 9 2 18 5.78 2.44
 0 3 18 5.42 1.22
 -1 3 18 45.03 1.88
 1 3 18 43.45 1.69
 -2 3 18 34.07 1.38
 2 3 18 35.75 1.44
 -3 3 18 37.84 2
 3 3 18 42.86 2.1
 -4 3 18 24.37 1.85
 4 3 18 23.02 1.81
 -5 3 18 47.66 2.54
 5 3 18 45.27 2.48
 -6 3 18 20.71 2.07
 6 3 18 20.48 2.12
 -7 3 18 82.37 3.11
 7 3 18 81.39 3.1
 -8 3 18 52.1 2.86
 8 3 18 52.28 2.9
 -9 3 18 15.11 2.69
 9 3 18 21.6 3.02
 0 4 18 51.88 1.74
 -1 4 18 9.62 1.31
 1 4 18 8.1 1.36
 -2 4 18 34.55 1.91
 2 4 18 41.05 2.25
 -3 4 18 13.21 2.16
 3 4 18 13.43 2.11
 -4 4 18 4.24 2.37
 4 4 18 4.92 2.34
 -5 4 18 3.44 2.04
 5 4 18 2.36 1.94
 -6 4 18 6.44 2.11
 6 4 18 8.06 2.86
 -7 4 18 8.64 2.53
 7 4 18 8.81 2.31
 -8 4 18 93.45 3.88
 8 4 18 82.44 3.67
 -9 4 18 12.15 7.81
 9 4 18 13.72 6.52
 0 5 18 31.05 1.55
 -1 5 18 56.45 2.65
 1 5 18 56.1 2.58
 -2 5 18 46.73 2.27
 2 5 18 48.22 2.37
 -3 5 18 28.62 2.25
 3 5 18 27.84 2.41
 -4 5 18 34.84 2.56
 4 5 18 33.58 2.5
 -5 5 18 42.62 3.12
 5 5 18 45.35 2.87
 -6 5 18 1.64 2.77
 6 5 18 1.8 2.96
 -7 5 18 2.61 3.02
 7 5 18 1.99 3.3
 -8 5 18 13.1 3.73
 8 5 18 18.83 4.07
 0 6 18 5.55 2.33
 -1 6 18 28.51 2.07
 1 6 18 29.55 1.93
 -2 6 18 43.84 2.47
 2 6 18 42.97 2.3
 -3 6 18 3.41 2.06
 3 6 18 4.73 2.23
 -4 6 18 4.69 2.1
 4 6 18 6.1 2.11
 -5 6 18 8 2.09
 5 6 18 6.44 2.15
 -6 6 18 24.42 3.01
 6 6 18 21.83 3.01
 -7 6 18 15.63 3.02
 7 6 18 18.69 3.11
 0 7 18 91.28 5.1
 -1 7 18 105.27 5.12
 1 7 18 105.72 4.82
 -2 7 18 41.22 2.49
 2 7 18 40.67 2.42
 -3 7 18 33.05 2.44
 3 7 18 32.41 2.42
 -4 7 18 19.56 2.34
 4 7 18 16.62 2.24
 -5 7 18 8.08 2.8
 5 7 18 6.35 2.79
 -6 7 18 27.9 3.47
 6 7 18 38.95 3.55
 0 8 18 10.13 3.41
 -1 8 18 28.15 4.47
 1 8 18 31.01 4.29
 -2 8 18 22.3 2.35
 2 8 18 24.48 2.29
 -3 8 18 3.72 2.39
 3 8 18 7.91 2.35
 -4 8 18 14.3 2.81
 4 8 18 11.01 2.58
 -5 8 18 19.44 3.41
 5 8 18 24.31 5.97
 0 9 18 9.95 5.29
 -1 9 18 45.43 5.04
 1 9 18 46.08 4.89
 -2 9 18 54.55 5.3
 2 9 18 54.47 5.74
 0 0 19 0.93 1.67
 1 0 19 4.63 1.46
 2 0 19 30.96 1.73
 3 0 19 3.19 1.63
 4 0 19 27.93 2.02
 5 0 19 4.43 1.91
 6 0 19 161.58 3.87
 7 0 19 12.06 2.43
 8 0 19 50.95 6.59
 0 1 19 61.7 2.04
 -1 1 19 22.83 1.65
 1 1 19 26.56 1.74
 -2 1 19 39.7 1.89
 2 1 19 34.02 1.74
 -3 1 19 49.19 1.99
 3 1 19 45.18 1.93
 -4 1 19 30.69 1.88
 4 1 19 27.19 1.95
 -5 1 19 127.66 4.16
 5 1 19 127.91 4.03
 -6 1 19 24.8 2.72
 6 1 19 27.38 2.66
 -7 1 19 38.47 2.78
 7 1 19 44.33 2.75
 0 2 19 19.54 1.98
 -1 2 19 7.86 1.7
 1 2 19 4.6 1.83
 -2 2 19 12.02 1.55
 2 2 19 11.71 1.5
 -3 2 19 70.91 2.03
 3 2 19 74.67 2.2
 -4 2 19 17.06 2.54
 4 2 19 18.54 2.42
 -5 2 19 4.91 2.3
 5 2 19 5.68 2.33
 -6 2 19 35.35 2.87
 6 2 19 39.06 2.95
 -7 2 19 36.23 3.05
 7 2 19 41.9 3.24
 0 3 19 2.22 1.58
 -1 3 19 1.83 1.57
 1 3 19 2.85 1.55
 -2 3 19 75.12 3.07
 2 3 19 71.88 2.57
 -3 3 19 8.04 2
 3 3 19 6.65 2.02
 -4 3 19 2.26 2.28
 4 3 19 2.91 2.63
 -5 3 19 30.07 2.62
 5 3 19 31.21 2.61
 -6 3 19 22.83 2.76
 6 3 19 25.69 2.7
 -7 3 19 9.59 3.35
 7 3 19 15.54 3.89
 0 4 19 11.48 1.62
 -1 4 19 4.78 2.57
 1 4 19 5.84 2.14
 -2 4 19 40.95 2.8
 2 4 19 36.73 2.51
 -3 4 19 2.32 2.01
 3 4 19 2.42 2.1
 -4 4 19 3.38 2.11
 4 4 19 9.87 2.47
 -5 4 19 7.43 2.67
 5 4 19 6.42 2.49
 -6 4 19 28.74 3.43
 6 4 19 35.04 3.64
 0 5 19 1.04 4.11
 -1 5 19 6.1 2.6
 1 5 19 5.14 2.4
 -2 5 19 24.4 2.56
 2 5 19 25.16 2.51
 -3 5 19 91.45 3.64
 3 5 19 98.02 3.77
 -4 5 19 44.52 2.72
 4 5 19 37.5 2.67
 -5 5 19 32.31 3.17
 5 5 19 36.94 3.41
 6 5 19 78.25 8.17
 0 6 19 54.34 4.84
 -1 6 19 11.16 2.25
 1 6 19 6.75 1.92
 -2 6 19 5.4 2.57
 2 6 19 6.69 2.38
 -3 6 19 3.44 2.95
 3 6 19 3.5 2.59
 -4 6 19 32.69 3.08
 4 6 19 37.85 3.97
 0 7 19 48.4 4.46
 -1 7 19 148.77 7.39
 1 7 19 151.07 7.61
 -2 7 19 7.08 3.96
 2 7 19 13.77 5.61
 3 7 19 15 8.75
 0 0 20 2.65 3
 1 0 20 71.66 2.81
 2 0 20 5.74 1.86
 3 0 20 17.54 2.23
 4 0 20 5.28 2.22
 5 0 20 30.77 7.65
 0 1 20 127.79 3.45
 -1 1 20 3.2 1.68
 1 1 20 2.65 2.01
 -2 1 20 20.4 2.05
 2 1 20 22.04 2.22
 -3 1 20 15.24 2.08
 3 1 20 13.56 2.14
 -4 1 20 13.57 3.26
 4 1 20 13.64 2.35
 -5 1 20 32.73 5.19
 5 1 20 29.85 7.54
 0 2 20 0.97 1.81
 -1 2 20 93.03 3.06
 1 2 20 90.8 2.92
 -2 2 20 11.99 2.18
 2 2 20 8.58 2.03
 -3 2 20 3.47 3.34
 3 2 20 3.25 2.61
 -4 2 20 58.71 3.73
 4 2 20 70.95 4.72
 0 3 20 44.14 2.52
 -1 3 20 5.8 2.23
 1 3 20 7.98 2.15
 -2 3 20 32.32 3.26
 2 3 20 35.47 3.29
 -3 3 20 55.26 4.04
 3 3 20 63.49 4.58
 -4 3 20 7.16 4.92
 4 3 20 13.41 7.82
 0 4 20 7.11 2.99
 -1 4 20 8.51 2.8
 1 4 20 16.26 3.23
 -2 4 20 12.02 3.88
 2 4 20 10.09 3.97
 -3 4 20 24.54 5.42
 3 4 20 24.33 8.65

_iucr_refine_fcf_details
;
data_9K
_computing_structure_refinement   'olex2.refine 1.3 (Bourhis et al., 2015)'
_computing_data_collection        'XDS (Kabsch, 1991)'   
_shelx_refln_list_code            4
loop_
  _space_group_symop_id
  _space_group_symop_operation_xyz
  1  x,y,z
  2  x+1/2,-y+1/2,-z
  3  -x,y+1/2,-z+1/2
  4  -x+1/2,-y,z+1/2

_space_group_crystal_system       orthorhombic
_space_group_IT_number            19
_space_group_name_H-M_alt         'P 21 21 21'
_space_group_name_Hall            ' P 2ac 2ab'
_symmetry_space_group_name_H-M    'P 21 21 21'
_symmetry_space_group_name_Hall   ' P 2ac 2ab'
_symmetry_Int_Tables_number       19
_cell_length_a                    9.854(3)
_cell_length_b                    9.249(3)
_cell_length_c                    10.144(2)
_cell_angle_alpha                 90
_cell_angle_beta                  90
_cell_angle_gamma                 90
_cell_volume                      924.5(5)
loop_
  _refln_index_h
  _refln_index_k
  _refln_index_l
  _refln_F_squared_calc
  _refln_F_squared_meas
  _refln_F_squared_sigma
  _refln_F_squared_weight
  _refln_observed_status
-20 -2 -1 17.553 22.985 4.996 10.974 o
-20 -1 -2 12.593 15.377 4.188 15.638 o
-20 -1 -1 42.251 44.294 3.011 24.662 o
-19 -6 -2 105.645 78.767 7.269 4.759 o
-19 -6 -1 5.734 11.886 3.450 23.195 o
-19 -5 -4 0.347 8.675 3.141 28.444 o
-19 -5 -3 21.954 22.347 2.453 39.738 o
-19 -5 -2 0.952 3.311 2.293 53.324 o
-19 -5 -1 20.462 21.529 2.393 41.859 o
-19 -4 -5 1.922 10.869 2.912 32.697 o
-19 -4 -4 17.500 20.402 2.144 51.414 o
-19 -4 -3 29.838 32.199 2.433 37.545 o
-19 -4 -2 75.332 77.830 3.101 19.363 o
-19 -4 -1 31.843 34.063 2.323 39.623 o
-19 -3 -6 42.744 32.937 3.111 23.889 o
-19 -3 -5 23.042 19.834 2.214 47.125 o
-19 -3 -4 17.195 15.596 2.453 41.517 o
-19 -3 -3 10.256 5.235 2.363 47.465 o
-19 -3 -2 48.518 48.363 2.543 30.498 o
-19 -3 -1 15.882 15.237 2.034 57.816 o
-19 -2 -6 28.826 28.011 2.722 31.830 o
-19 -2 -5 26.931 29.696 2.553 35.555 o
-19 -2 -4 23.200 23.942 2.234 45.800 o
-19 -2 -3 62.910 62.353 2.643 26.021 o
-19 -2 -2 15.964 16.543 2.373 44.175 o
-19 -2 -1 16.750 19.904 2.054 55.567 o
-19 -1 -6 14.763 12.534 2.333 46.358 o
-19 -1 -5 6.458 6.821 2.054 62.812 o
-19 -1 -4 64.472 64.966 2.772 24.132 o
-19 -1 -3 4.734 7.728 2.024 65.167 o
-19 -1 -2 68.419 66.621 2.752 23.826 o
-19 -1 -1 14.681 17.161 1.755 73.794 o
-18 -8 -3 27.122 23.843 2.842 30.107 o
-18 -8 -2 8.097 6.621 2.483 43.609 o
-18 -8 -1 39.493 41.074 3.121 23.692 o
-18 -7 -5 59.316 50.497 3.041 22.402 o
-18 -7 -4 20.160 23.184 2.543 37.661 o
-18 -7 -3 0.923 0.000 1.825 84.803 o
-18 -7 -2 37.767 39.438 2.373 36.525 o
-18 -7 -1 6.159 9.732 2.124 58.550 o
-18 -6 -6 26.999 24.580 2.423 39.205 o
-18 -6 -5 18.924 21.349 2.084 53.156 o
-18 -6 -4 39.990 42.998 2.573 31.770 o
-18 -6 -3 11.755 12.973 2.114 56.185 o
-18 -6 -2 77.119 76.045 3.051 19.703 o
-18 -6 -1 34.750 36.477 2.363 37.713 o
-18 -5 -7 6.133 11.856 2.373 47.309 o
-18 -5 -6 55.293 56.111 2.343 32.027 o
-18 -5 -5 43.537 40.316 2.234 38.299 o
-18 -5 -4 54.110 56.969 2.503 29.582 o
-18 -5 -3 0.779 2.363 2.074 65.283 o
-18 -5 -2 24.581 26.046 2.194 46.400 o
-18 -5 -1 1.635 1.147 1.586 110.296 o
-18 -4 -8 75.035 62.423 3.450 17.224 o
-18 -4 -7 3.617 3.909 1.905 74.905 o
-18 -4 -6 36.778 37.165 1.974 47.714 o
-18 -4 -5 70.747 69.423 2.573 25.415 o
-18 -4 -4 0.137 0.339 1.566 115.754 o
-18 -4 -3 23.687 23.005 1.825 62.458 o
-18 -4 -2 12.829 9.942 1.595 90.990 o
-18 -4 -1 26.761 30.145 2.124 47.410 o
-18 -3 -8 29.006 25.936 2.064 49.424 o
-18 -3 -7 44.740 44.235 2.323 35.634 o
-18 -3 -6 12.353 11.488 1.915 66.847 o
-18 -3 -5 44.687 43.995 2.104 40.610 o
-18 -3 -4 7.984 7.509 1.605 96.404 o
-18 -3 -3 11.680 11.089 1.605 90.648 o
-18 -3 -2 1.045 1.177 1.356 150.722 o
-18 -3 -1 44.138 42.211 1.964 44.656 o
-18 -2 -9 50.663 29.277 3.002 24.700 o
-18 -2 -8 0.446 2.313 1.496 124.544 o
-18 -2 -7 24.415 22.357 2.064 51.721 o
-18 -2 -6 4.287 3.490 1.815 81.766 o
-18 -2 -5 22.196 24.541 1.905 58.976 o
-18 -2 -4 73.123 72.385 2.523 25.495 o
-18 -2 -3 21.017 22.855 1.815 64.481 o
-18 -2 -2 32.269 31.202 2.004 49.409 o
-18 -2 -1 95.282 91.591 2.762 19.810 o
-18 -1 -9 1.801 3.440 2.613 41.066 o
-18 -1 -8 58.373 56.350 2.563 28.106 o
-18 -1 -7 53.570 52.531 2.503 30.016 o
-18 -1 -6 0.235 4.457 2.393 49.072 o
-18 -1 -5 12.995 14.030 1.944 64.095 o
-18 -1 -4 15.155 19.555 1.895 64.290 o
-18 -1 -3 0.808 2.962 1.645 102.521 o
-18 -1 -2 11.854 12.355 1.765 76.812 o
-18 -1 -1 41.603 44.853 1.865 47.950 o
-17 -10 -1 9.953 10.560 3.181 26.832 o
-17 -9 -5 9.758 13.113 2.902 31.811 o
-17 -9 -4 16.559 14.389 2.054 56.770 o
-17 -9 -3 29.595 31.561 2.573 34.476 o
-17 -9 -2 16.726 18.208 2.363 44.097 o
-17 -9 -1 11.272 12.335 2.164 54.205 o
-17 -8 -6 19.263 23.344 2.383 42.224 o
-17 -8 -5 16.921 17.520 2.084 54.651 o
-17 -8 -4 23.467 24.461 1.984 54.901 o
-17 -8 -3 5.176 5.923 1.765 84.440 o
-17 -8 -2 1.064 1.456 1.815 85.040 o
-17 -8 -1 39.173 40.296 2.413 35.288 o
-17 -7 -8 53.130 49.051 3.550 18.120 o
-17 -7 -7 3.447 3.849 1.974 70.036 o
-17 -7 -6 85.691 80.502 2.722 21.572 o
-17 -7 -5 3.235 3.490 1.486 120.509 o
-17 -7 -4 1.400 3.490 1.566 111.746 o
-17 -7 -3 16.607 18.099 1.964 60.264 o
-17 -7 -2 6.200 6.312 1.695 89.807 o
-17 -7 -1 36.662 40.455 2.134 42.557 o
-17 -6 -8 69.838 68.057 2.652 24.694 o
-17 -6 -7 31.562 33.156 2.084 46.675 o
-17 -6 -6 9.375 12.036 1.705 83.556 o
-17 -6 -5 18.116 19.545 1.655 77.182 o
-17 -6 -4 39.694 42.918 2.234 38.909 o
-17 -6 -3 63.803 61.865 2.413 29.001 o
-17 -6 -2 38.135 38.092 2.114 43.019 o
-17 -6 -1 59.088 60.000 2.343 30.994 o
-17 -5 -9 11.399 11.916 2.134 55.596 o
-17 -5 -8 43.067 45.132 2.353 35.269 o
-17 -5 -7 17.977 21.060 1.795 67.893 o
-17 -5 -6 92.431 94.423 2.652 20.804 o
-17 -5 -5 49.535 49.400 1.964 41.845 o
-17 -5 -4 20.756 22.925 1.576 79.184 o
-17 -5 -3 5.266 4.019 1.795 82.520 o
-17 -5 -2 22.109 25.538 1.745 66.809 o
-17 -5 -1 0.838 1.685 1.296 164.402 o
-17 -4 -10 27.815 27.422 3.311 22.887 o
-17 -4 -9 59.947 59.252 2.423 29.683 o
-17 -4 -8 41.770 43.158 2.094 41.784 o
-17 -4 -7 3.927 1.586 1.326 149.393 o
-17 -4 -6 20.892 22.875 1.556 80.485 o
-17 -4 -5 9.171 7.569 1.446 113.540 o
-17 -4 -4 20.168 22.237 1.376 95.819 o
-17 -4 -3 110.557 106.040 2.982 16.596 o
-17 -4 -2 7.253 6.392 1.366 129.453 o
-17 -4 -1 42.099 43.038 1.875 47.803 o
-17 -3 -10 48.697 48.104 2.523 30.824 o
-17 -3 -9 40.270 42.849 2.084 42.517 o
-17 -3 -8 72.498 70.361 2.383 27.404 o
-17 -3 -7 104.872 103.188 2.802 18.224 o
-17 -3 -6 16.419 16.184 1.595 84.501 o
-17 -3 -5 183.722 182.024 4.009 8.457 o
-17 -3 -4 60.101 60.718 1.994 36.763 o
-17 -3 -3 4.490 4.447 1.117 195.241 o
-17 -3 -2 3.609 5.016 1.187 177.970 o
-17 -3 -1 31.248 33.824 1.635 64.237 o
-17 -2 -10 16.962 16.802 2.004 58.440 o
-17 -2 -9 32.194 34.034 2.064 46.962 o
-17 -2 -8 52.759 54.077 2.323 33.039 o
-17 -2 -7 26.585 29.766 1.665 66.947 o
-17 -2 -6 6.774 6.940 1.366 129.852 o
-17 -2 -5 101.208 98.002 2.603 20.163 o
-17 -2 -4 138.817 136.214 3.600 11.619 o
-17 -2 -3 3.523 3.670 1.137 195.056 o
-17 -2 -2 142.029 142.197 3.749 10.904 o
-17 -2 -1 16.273 17.171 1.486 93.526 o
-17 -1 -11 26.087 23.454 2.543 36.515 o
-17 -1 -10 12.277 9.443 2.224 51.770 o
-17 -1 -9 43.257 45.102 2.074 41.595 o
-17 -1 -8 15.297 16.314 1.675 79.272 o
-17 -1 -7 82.203 81.100 2.393 25.148 o
-17 -1 -6 42.881 48.283 2.174 38.867 o
-17 -1 -5 10.527 9.393 1.326 126.353 o
-17 -1 -4 42.123 43.975 1.855 48.220 o
-17 -1 -3 4.679 6.651 1.466 118.569 o
-17 -1 -2 17.851 17.281 1.316 108.271 o
-17 -1 -1 82.623 82.945 2.483 24.046 o
-16 -11 -3 19.728 19.295 2.812 31.952 o
-16 -11 -2 6.424 10.899 2.473 43.836 o
-16 -11 -1 7.063 10.141 2.553 41.236 o
-16 -10 -6 19.206 21.848 3.321 23.614 o
-16 -10 -5 3.979 2.832 2.413 47.528 o
-16 -10 -4 8.727 9.802 2.074 60.053 o
-16 -10 -3 16.260 18.169 1.954 60.916 o
-16 -10 -2 32.627 39.658 2.423 36.443 o
-16 -10 -1 95.697 92.139 3.271 16.284 o
-16 -9 -7 20.505 20.133 3.061 27.324 o
-16 -9 -6 18.000 17.321 2.134 52.182 o
-16 -9 -5 12.339 12.774 2.084 57.415 o
-16 -9 -4 13.327 14.798 1.805 72.183 o
-16 -9 -3 69.395 71.867 2.333 28.411 o
-16 -9 -2 26.777 29.277 1.895 56.191 o
-16 -9 -1 21.239 22.067 2.084 52.162 o
-16 -8 -9 4.837 17.800 4.168 15.984 o
-16 -8 -8 1.803 4.517 2.652 39.764 o
-16 -8 -7 41.319 39.947 1.925 47.148 o
-16 -8 -6 70.975 70.700 2.463 26.611 o
-16 -8 -5 8.951 8.506 1.595 95.837 o
-16 -8 -4 17.443 19.744 1.526 87.464 o
-16 -8 -3 37.343 36.856 1.984 47.258 o
-16 -8 -2 101.651 100.356 2.692 19.362 o
-16 -8 -1 4.290 5.365 1.516 113.146 o
-16 -7 -10 33.863 29.546 5.724 8.245 o
-16 -7 -9 0.159 0.588 2.293 54.001 o
-16 -7 -8 87.054 89.118 3.909 13.294 o
-16 -7 -7 18.090 20.622 1.695 74.112 o
-16 -7 -6 41.268 41.712 1.994 44.835 o
-16 -7 -5 14.260 16.064 1.456 99.452 o
-16 -7 -4 17.456 19.694 1.546 85.861 o
-16 -7 -3 19.075 20.173 1.426 93.957 o
-16 -7 -2 16.270 18.069 1.376 103.654 o
-16 -7 -1 63.453 62.842 2.463 28.279 o
-16 -6 -10 8.406 7.000 2.932 31.725 o
-16 -6 -9 24.036 25.428 2.652 34.202 o
-16 -6 -8 26.199 25.318 1.655 69.202 o
-16 -6 -7 15.213 16.882 1.516 92.143 o
-16 -6 -6 40.403 43.188 1.735 52.942 o
-16 -6 -5 20.277 23.114 1.486 86.115 o
-16 -6 -4 107.436 111.365 2.772 17.886 o
-16 -6 -3 102.367 104.823 2.732 18.829 o
-16 -6 -2 33.067 32.149 1.416 74.831 o
-16 -6 -1 50.869 52.142 1.994 40.356 o
-16 -5 -11 6.351 6.861 2.643 39.044 o
-16 -5 -10 55.459 54.226 3.041 22.582 o
-16 -5 -9 2.685 4.597 1.436 128.419 o
-16 -5 -8 1.658 2.483 1.346 149.726 o
-16 -5 -7 52.295 57.029 2.014 38.854 o
-16 -5 -6 37.596 40.665 1.705 55.926 o
-16 -5 -5 15.754 16.992 1.326 110.638 o
-16 -5 -4 46.123 47.087 1.745 49.340 o
-16 -5 -3 203.155 200.373 4.358 7.213 o
-16 -5 -2 8.962 10.052 1.167 157.003 o
-16 -5 -1 55.975 57.667 1.944 39.246 o
-16 -4 -11 24.981 23.703 2.643 34.407 o
-16 -4 -10 28.511 32.069 1.895 54.799 o
-16 -4 -9 74.503 73.352 2.214 29.021 o
-16 -4 -8 44.703 48.154 1.994 42.748 o
-16 -4 -7 141.513 145.079 3.331 12.260 o
-16 -4 -6 85.613 88.150 2.443 23.750 o
-16 -4 -5 38.800 39.468 1.685 56.375 o
-16 -4 -4 46.173 47.416 1.725 49.850 o
-16 -4 -3 44.441 45.491 1.635 53.898 o
-16 -4 -2 29.569 31.182 1.486 74.154 o
-16 -4 -1 2.904 2.872 0.848 333.557 o
-16 -3 -12 12.412 13.841 2.672 36.606 o
-16 -3 -11 15.155 14.988 1.825 69.684 o
-16 -3 -10 0.283 1.007 1.595 110.829 o
-16 -3 -9 19.858 23.025 1.735 69.594 o
-16 -3 -8 37.014 36.876 1.635 59.969 o
-16 -3 -7 0.375 2.234 1.296 164.959 o
-16 -3 -6 31.541 31.770 1.556 68.660 o
-16 -3 -5 18.722 16.952 1.346 104.081 o
-16 -3 -4 22.730 25.767 1.406 88.353 o
-16 -3 -3 38.788 41.213 1.635 57.826 o
-16 -3 -2 81.960 83.274 2.184 27.338 o
-16 -3 -1 2.035 3.031 0.927 293.475 o
-16 -2 -12 14.836 18.538 2.702 35.106 o
-16 -2 -11 11.839 13.272 1.845 70.999 o
-16 -2 -10 67.701 70.550 2.463 27.087 o
-16 -2 -9 24.464 25.917 1.695 67.943 o
-16 -2 -8 118.682 120.339 2.952 15.745 o
-16 -2 -7 29.455 36.068 1.695 61.853 o
-16 -2 -6 20.379 20.691 1.356 98.332 o
-16 -2 -5 0.134 1.665 0.858 372.200 o
-16 -2 -4 30.231 34.413 1.625 65.164 o
-16 -2 -3 51.949 53.040 1.765 45.418 o
-16 -2 -2 7.914 10.161 0.997 201.496 o
-16 -2 -1 9.663 11.099 1.147 157.371 o
-16 -1 -12 40.769 41.582 2.293 37.429 o
-16 -1 -11 55.996 55.094 2.214 34.265 o
-16 -1 -10 22.018 24.521 1.566 78.130 o
-16 -1 -9 46.571 48.483 1.705 50.059 o
-16 -1 -8 6.416 7.170 1.256 150.090 o
-16 -1 -7 271.778 256.643 4.846 5.157 o
-16 -1 -6 76.077 80.861 2.313 26.929 o
-16 -1 -5 77.796 80.083 2.244 27.552 o
-16 -1 -4 157.750 155.320 3.460 10.982 o
-16 -1 -3 14.834 15.386 1.097 145.617 o
-16 -1 -2 50.076 49.560 1.556 52.768 o
-16 -1 -1 15.048 15.805 1.197 129.464 o
-15 -12 -4 29.391 33.226 3.420 21.307 o
-15 -12 -3 46.337 42.599 2.682 28.984 o
-15 -12 -2 14.062 16.184 2.313 46.756 o
-15 -12 -1 86.618 80.352 3.231 17.491 o
-15 -11 -6 3.139 3.949 2.682 38.721 o
-15 -11 -5 37.266 34.841 2.234 40.511 o
-15 -11 -4 27.049 27.522 2.094 48.773 o
-15 -11 -3 3.770 3.251 2.054 64.895 o
-15 -11 -2 66.369 67.120 2.662 25.053 o
-15 -11 -1 66.956 65.135 2.643 25.338 o
-15 -10 -8 35.343 32.298 3.201 23.445 o
-15 -10 -7 14.254 13.432 2.583 38.660 o
-15 -10 -6 19.270 19.256 1.775 68.819 o
-15 -10 -5 42.949 42.001 1.984 44.525 o
-15 -10 -4 112.800 108.842 2.992 16.294 o
-15 -10 -3 5.044 4.158 1.466 120.001 o
-15 -10 -2 26.502 30.274 1.695 65.297 o
-15 -10 -1 6.577 5.684 1.655 93.693 o
-15 -9 -9 79.522 70.500 3.849 14.285 o
-15 -9 -8 8.130 8.865 2.443 44.688 o
-15 -9 -7 30.574 30.982 2.503 35.890 o
-15 -9 -6 22.968 26.704 1.576 75.812 o
-15 -9 -5 18.827 18.936 1.526 86.490 o
-15 -9 -4 42.074 41.991 1.795 50.498 o
-15 -9 -3 9.179 7.778 1.157 161.857 o
-15 -9 -2 0.408 1.336 1.236 182.323 o
-15 -9 -1 25.762 29.546 1.815 60.126 o
-15 -8 -10 42.490 39.149 2.802 27.857 o
-15 -8 -9 64.415 61.316 3.151 20.424 o
-15 -8 -8 1.140 7.259 2.024 67.064 o
-15 -8 -7 20.630 21.409 1.446 89.811 o
-15 -8 -6 96.515 95.868 2.503 21.523 o
-15 -8 -5 18.117 21.080 1.546 84.567 o
-15 -8 -4 4.222 6.202 1.157 181.502 o
-15 -8 -3 110.910 117.058 2.812 17.161 o
-15 -8 -2 14.753 15.177 1.326 113.700 o
-15 -8 -1 5.677 6.192 1.177 171.261 o
-15 -7 -11 16.963 19.624 2.932 29.969 o
-15 -7 -10 57.152 55.662 3.580 17.472 o
-15 -7 -9 7.289 6.412 2.094 60.334 o
-15 -7 -8 12.561 16.553 2.134 54.293 o
-15 -7 -7 42.500 45.382 1.695 52.839 o
-15 -7 -6 26.870 27.472 1.436 81.189 o
-15 -7 -5 108.870 105.741 2.573 19.294 o
-15 -7 -4 55.579 56.590 1.845 41.691 o
-15 -7 -3 58.548 60.598 1.795 41.235 o
-15 -7 -2 28.767 31.421 1.446 77.069 o
-15 -7 -1 0.888 0.708 1.177 200.169 o
-15 -6 -12 10.563 11.767 2.613 38.680 o
-15 -6 -11 13.730 11.328 2.633 37.618 o
-15 -6 -10 30.871 34.532 2.453 36.627 o
-15 -6 -9 17.012 21.439 2.074 54.289 o
-15 -6 -8 11.302 11.936 1.266 131.261 o
-15 -6 -7 39.984 41.772 1.625 57.426 o
-15 -6 -6 118.660 117.039 2.822 16.543 o
-15 -6 -5 15.789 16.733 1.187 128.292 o
-15 -6 -4 15.093 16.483 1.157 134.346 o
-15 -6 -3 76.864 74.659 1.954 31.971 o
-15 -6 -2 81.895 80.362 2.074 28.889 o
-15 -6 -1 113.037 118.724 2.802 16.999 o
-15 -5 -12 29.414 25.837 2.633 33.718 o
-15 -5 -11 2.578 4.547 1.944 72.419 o
-15 -5 -10 1.593 3.610 1.625 103.658 o
-15 -5 -9 28.088 28.370 1.536 73.553 o
-15 -5 -8 56.235 58.375 1.815 41.876 o
-15 -5 -7 19.138 17.859 1.316 105.904 o
-15 -5 -6 25.555 28.818 1.416 83.154 o
-15 -5 -5 11.791 14.150 1.276 126.517 o
-15 -5 -4 0.928 3.011 0.927 304.479 o
-15 -5 -3 163.822 161.592 3.490 10.564 o
-15 -5 -2 5.621 8.855 1.027 207.068 o
-15 -5 -1 25.759 26.944 1.157 104.383 o
-15 -4 -13 0.880 5.125 2.682 39.002 o
-15 -4 -12 37.941 36.457 2.692 30.443 o
-15 -4 -11 13.437 15.067 2.014 59.907 o
-15 -4 -10 22.394 25.647 1.436 86.489 o
-15 -4 -9 11.121 12.285 1.286 128.264 o
-15 -4 -8 50.279 52.601 1.795 45.324 o
-15 -4 -7 63.656 66.841 1.944 36.030 o
-15 -4 -6 0.646 1.286 0.848 375.653 o
-15 -4 -5 23.970 26.345 1.256 98.696 o
-15 -4 -4 46.002 49.211 1.605 53.240 o
-15 -4 -3 17.210 18.508 1.097 135.619 o
-15 -4 -2 72.136 73.362 1.954 33.126 o
-15 -4 -1 22.369 24.830 1.027 125.522 o
-15 -3 -13 3.247 2.722 2.293 52.702 o
-15 -3 -12 11.810 15.107 2.413 44.068 o
-15 -3 -11 0.933 1.994 1.296 163.670 o
-15 -3 -10 38.400 40.116 1.695 56.039 o
-15 -3 -9 98.235 99.867 2.513 21.051 o
-15 -3 -8 105.723 105.930 2.613 19.302 o
-15 -3 -7 8.305 10.620 1.017 193.130 o
-15 -3 -6 165.861 155.490 3.370 10.934 o
-15 -3 -5 46.884 50.706 1.605 52.472 o
-15 -3 -4 59.632 60.249 1.635 44.451 o
-15 -3 -3 31.703 31.461 1.266 85.468 o
-15 -3 -2 13.478 15.935 0.997 166.741 o
-15 -3 -1 133.545 133.462 2.682 15.635 o
-15 -2 -13 21.134 23.723 2.194 47.809 o
-15 -2 -12 22.510 24.291 1.635 73.338 o
-15 -2 -11 16.413 20.053 1.436 96.287 o
-15 -2 -10 25.720 26.186 1.386 86.439 o
-15 -2 -9 3.143 4.298 1.047 225.677 o
-15 -2 -8 29.687 29.766 1.516 72.915 o
-15 -2 -7 41.401 41.413 1.296 70.244 o
-15 -2 -6 83.553 81.868 1.885 30.774 o
-15 -2 -5 37.900 40.535 1.256 75.461 o
-15 -2 -4 35.114 33.415 1.177 86.289 o
-15 -2 -3 244.140 240.329 4.437 6.059 o
-15 -2 -2 175.342 171.056 3.281 10.533 o
-15 -2 -1 155.964 149.746 2.972 12.720 o
-15 -1 -13 80.532 84.052 2.652 22.565 o
-15 -1 -12 7.880 9.752 1.446 113.846 o
-15 -1 -11 19.457 22.506 1.496 86.463 o
-15 -1 -10 22.591 26.934 1.466 83.452 o
-15 -1 -9 29.007 31.222 1.316 85.190 o
-15 -1 -8 58.142 62.064 1.735 42.428 o
-15 -1 -7 20.043 20.123 1.047 133.721 o
-15 -1 -6 29.843 32.099 1.207 91.296 o
-15 -1 -5 18.459 18.667 1.047 139.429 o
-15 -1 -4 62.390 62.722 1.576 44.316 o
-15 -1 -3 6.322 8.027 0.788 299.612 o
-15 -1 -2 0.731 1.117 0.588 738.027 o
-15 -1 -1 118.240 117.906 2.244 19.934 o
-14 -13 -4 19.617 22.805 3.809 18.282 o
-14 -13 -3 131.134 116.390 3.610 12.278 o
-14 -13 -2 13.927 12.844 2.254 49.503 o
-14 -13 -1 68.772 73.292 3.261 18.716 o
-14 -12 -7 23.536 20.911 4.128 15.626 o
-14 -12 -6 53.864 46.887 2.942 24.236 o
-14 -12 -5 20.588 18.527 1.915 60.731 o
-14 -12 -4 4.391 5.524 1.795 82.615 o
-14 -12 -3 2.054 2.194 1.556 113.120 o
-14 -12 -2 30.898 32.837 1.984 50.307 o
-14 -12 -1 61.091 62.174 2.742 25.026 o
-14 -11 -8 26.496 22.287 2.822 30.655 o
-14 -11 -7 1.771 2.573 2.104 62.983 o
-14 -11 -6 0.836 0.887 1.416 139.304 o
-14 -11 -5 29.863 30.374 1.795 58.719 o
-14 -11 -4 6.467 6.013 1.486 113.510 o
-14 -11 -3 10.104 11.797 1.376 117.900 o
-14 -11 -2 135.519 133.163 3.341 12.757 o
-14 -11 -1 22.280 26.944 1.695 69.031 o
-14 -10 -10 2.744 11.448 3.171 27.587 o
-14 -10 -9 27.185 25.667 2.573 35.419 o
-14 -10 -8 10.742 14.519 2.503 41.540 o
-14 -10 -7 10.269 8.845 2.084 59.084 o
-14 -10 -6 11.532 14.579 1.446 105.055 o
-14 -10 -5 13.601 13.731 1.356 113.114 o
-14 -10 -4 12.992 17.620 1.496 96.093 o
-14 -10 -3 10.995 13.721 1.536 96.719 o
-14 -10 -2 182.050 176.779 3.889 8.814 o
-14 -10 -1 107.323 111.484 2.942 16.864 o
-14 -9 -11 8.293 10.730 2.982 30.521 o
-14 -9 -10 42.197 40.425 2.772 28.275 o
-14 -9 -9 24.758 23.653 2.254 44.755 o
-14 -9 -8 5.043 5.564 1.984 68.050 o
-14 -9 -7 67.763 67.648 2.822 23.090 o
-14 -9 -6 24.536 25.927 1.416 85.624 o
-14 -9 -5 20.961 22.596 1.476 86.460 o
-14 -9 -4 191.919 186.831 4.078 8.071 o
-14 -9 -3 23.687 23.663 1.426 86.931 o
-14 -9 -2 27.433 29.327 1.416 81.101 o
-14 -9 -1 18.692 20.223 1.316 104.826 o
-14 -8 -12 23.433 24.032 3.231 24.387 o
-14 -8 -11 30.016 32.747 2.882 28.510 o
-14 -8 -10 29.999 26.864 2.573 34.816 o
-14 -8 -9 23.632 26.395 2.224 45.646 o
-14 -8 -8 21.447 24.710 2.084 51.602 o
-14 -8 -7 10.326 11.198 1.087 167.463 o
-14 -8 -6 63.127 66.372 1.954 36.042 o
-14 -8 -5 153.725 150.175 3.291 11.762 o
-14 -8 -4 14.652 18.637 1.416 101.350 o
-14 -8 -3 66.812 62.992 1.974 35.210 o
-14 -8 -2 45.545 46.658 1.645 52.776 o
-14 -8 -1 5.544 5.754 0.937 248.626 o
-14 -7 -12 23.993 23.264 3.091 26.364 o
-14 -7 -11 52.593 53.389 3.261 20.595 o
-14 -7 -10 30.567 27.622 2.014 50.336 o
-14 -7 -9 13.026 10.231 1.825 72.534 o
-14 -7 -8 4.337 7.688 1.506 112.735 o
-14 -7 -7 11.684 13.891 1.246 131.411 o
-14 -7 -6 7.786 8.446 1.047 192.156 o
-14 -7 -5 47.248 48.044 1.516 55.832 o
-14 -7 -4 118.114 115.892 2.842 16.514 o
-14 -7 -3 257.382 248.476 5.066 5.171 o
-14 -7 -2 107.302 107.815 2.553 19.478 o
-14 -7 -1 87.792 87.422 1.974 28.382 o
-14 -6 -13 13.625 8.855 2.742 35.104 o
-14 -6 -12 5.448 10.141 2.483 43.808 o
-14 -6 -11 47.537 45.651 2.533 31.040 o
-14 -6 -10 8.807 11.099 1.745 81.126 o
-14 -6 -9 16.738 17.770 1.775 70.912 o
-14 -6 -8 9.846 10.909 1.077 171.817 o
-14 -6 -7 29.770 32.847 1.476 73.891 o
-14 -6 -6 3.559 5.704 0.887 287.895 o
-14 -6 -5 21.936 24.132 1.197 108.896 o
-14 -6 -4 25.075 26.226 1.197 102.428 o
-14 -6 -3 44.700 45.431 1.436 60.825 o
-14 -6 -2 70.847 71.896 1.765 36.617 o
-14 -6 -1 125.959 128.656 2.643 16.537 o
-14 -5 -13 3.422 5.315 2.254 54.045 o
-14 -5 -12 65.204 63.091 3.031 21.422 o
-14 -5 -11 21.012 27.432 2.662 34.312 o
-14 -5 -10 22.757 21.948 1.895 59.800 o
-14 -5 -9 17.539 18.797 1.157 126.440 o
-14 -5 -8 25.050 28.300 1.346 88.962 o
-14 -5 -7 62.453 64.637 1.765 40.033 o
-14 -5 -6 12.583 12.564 1.057 163.758 o
-14 -5 -5 29.306 32.149 1.276 87.056 o
-14 -5 -4 75.119 76.055 1.944 32.334 o
-14 -5 -3 7.758 8.316 0.818 270.886 o
-14 -5 -2 16.563 19.245 0.987 153.029 o
-14 -5 -1 53.782 54.346 1.446 53.029 o
-14 -4 -14 9.186 8.177 2.682 37.357 o
-14 -4 -13 16.417 17.072 2.483 40.650 o
-14 -4 -12 45.688 44.813 2.662 29.237 o
-14 -4 -11 37.830 40.396 2.303 37.998 o
-14 -4 -10 105.768 107.785 2.543 19.692 o
-14 -4 -9 5.003 6.482 1.097 194.499 o
-14 -4 -8 14.232 16.104 1.097 146.275 o
-14 -4 -7 2.802 3.759 0.718 430.397 o
-14 -4 -6 27.090 30.085 1.227 94.541 o
-14 -4 -5 29.054 29.766 1.017 108.832 o
-14 -4 -4 10.136 11.727 0.878 220.456 o
-14 -4 -3 15.411 16.463 0.818 194.837 o
-14 -4 -2 3.143 3.261 0.598 561.572 o
-14 -4 -1 22.036 20.372 0.897 148.335 o
-14 -3 -14 19.971 19.605 2.603 36.538 o
-14 -3 -13 18.995 22.835 2.742 33.252 o
-14 -3 -12 11.488 10.899 1.466 105.363 o
-14 -3 -11 11.285 13.342 1.077 162.766 o
-14 -3 -10 71.839 71.368 1.835 35.290 o
-14 -3 -9 3.701 4.796 0.897 285.654 o
-14 -3 -8 60.175 61.635 1.586 45.124 o
-14 -3 -7 56.062 58.584 1.536 48.584 o
-14 -3 -6 0.196 0.758 0.698 564.075 o
-14 -3 -5 2.014 3.241 0.668 509.090 o
-14 -3 -4 22.217 23.753 1.007 129.375 o
-14 -3 -3 116.216 108.752 2.074 21.785 o
-14 -3 -2 9.338 8.975 0.758 278.769 o
-14 -3 -1 51.912 52.980 1.286 59.248 o
-14 -2 -14 2.952 4.068 2.493 44.705 o
-14 -2 -13 3.040 2.363 1.745 89.649 o
-14 -2 -12 49.960 53.638 1.775 45.771 o
-14 -2 -11 13.946 16.633 1.316 115.041 o
-14 -2 -10 7.437 8.805 1.167 163.554 o
-14 -2 -9 69.142 70.819 1.725 37.913 o
-14 -2 -8 19.077 21.340 1.047 134.578 o
-14 -2 -7 62.257 65.933 1.625 42.729 o
-14 -2 -6 17.180 18.438 0.878 171.108 o
-14 -2 -5 17.654 18.338 0.818 180.390 o
-14 -2 -4 2.132 3.011 0.648 534.052 o
-14 -2 -3 36.326 37.324 1.057 89.800 o
-14 -2 -2 277.412 260.014 4.398 5.475 o
-14 -2 -1 211.274 203.324 3.291 8.808 o
-14 -1 -14 39.664 36.906 2.443 34.894 o
-14 -1 -13 25.631 27.472 1.715 65.659 o
-14 -1 -12 30.369 29.447 1.546 70.860 o
-14 -1 -11 32.316 34.991 1.486 70.546 o
-14 -1 -10 3.633 3.460 0.917 282.091 o
-14 -1 -9 7.429 6.831 0.858 263.138 o
-14 -1 -8 8.403 10.281 0.997 198.878 o
-14 -1 -7 10.253 12.505 0.858 223.411 o
-14 -1 -6 57.671 59.322 1.466 49.489 o
-14 -1 -5 297.839 269.397 4.886 4.755 o
-14 -1 -4 69.345 67.589 1.536 41.789 o
-14 -1 -3 2.568 1.536 0.568 667.383 o
-14 -1 -2 116.101 111.454 2.054 21.773 o
-14 -1 -1 63.989 62.892 1.276 50.284 o
-13 -14 -3 39.116 39.757 3.231 22.477 o
-13 -14 -2 12.889 13.990 2.214 51.237 o
-13 -14 -1 104.890 96.896 3.570 14.025 o
-13 -13 -6 24.016 23.952 3.121 25.884 o
-13 -13 -5 13.898 14.230 1.835 70.068 o
-13 -13 -4 39.650 38.680 2.154 41.445 o
-13 -13 -3 13.206 17.820 2.194 51.311 o
-13 -13 -2 24.237 25.927 1.905 57.690 o
-13 -13 -1 27.947 32.478 2.174 45.076 o
-13 -12 -8 50.876 48.662 3.151 22.037 o
-13 -12 -7 3.564 3.949 2.403 47.875 o
-13 -12 -6 14.266 14.439 2.343 45.888 o
-13 -12 -5 4.092 7.878 1.695 91.054 o
-13 -12 -4 27.927 32.548 1.735 61.862 o
-13 -12 -3 82.534 88.021 2.702 21.689 o
-13 -12 -2 67.422 70.490 2.403 27.905 o
-13 -12 -1 41.120 43.387 1.915 46.904 o
-13 -11 -10 7.525 6.372 2.932 31.867 o
-13 -11 -9 42.822 40.146 2.902 26.296 o
-13 -11 -8 4.284 4.248 2.204 56.306 o
-13 -11 -7 39.399 38.880 2.573 32.201 o
-13 -11 -6 58.018 55.553 1.795 42.204 o
-13 -11 -5 80.335 76.962 2.274 27.047 o
-13 -11 -4 3.366 4.049 1.506 116.909 o
-13 -11 -3 4.352 5.554 1.147 184.953 o
-13 -11 -2 141.110 139.176 3.331 12.408 o
-13 -11 -1 13.486 15.347 1.366 110.829 o
-13 -10 -11 6.678 5.215 2.433 45.823 o
-13 -10 -10 3.220 3.809 2.623 40.465 o
-13 -10 -9 14.097 14.519 2.244 49.579 o
-13 -10 -8 7.537 7.908 1.655 91.619 o
-13 -10 -7 88.465 86.046 2.902 19.566 o
-13 -10 -6 30.277 30.593 1.336 82.891 o
-13 -10 -5 10.443 13.950 1.286 127.953 o
-13 -10 -4 188.150 181.386 3.969 8.436 o
-13 -10 -3 111.994 111.335 2.633 18.385 o
-13 -10 -2 106.279 101.532 2.613 19.451 o
-13 -10 -1 15.789 18.797 1.157 130.184 o
-13 -9 -12 22.610 20.622 3.191 25.151 o
-13 -9 -11 59.696 59.541 3.181 20.584 o
-13 -9 -10 18.362 20.302 2.044 55.278 o
-13 -9 -9 1.823 2.034 1.446 130.720 o
-13 -9 -8 0.863 2.942 1.885 78.584 o
-13 -9 -7 152.272 147.303 4.398 8.770 o
-13 -9 -6 93.972 94.442 2.353 23.168 o
-13 -9 -5 36.679 41.742 1.625 59.213 o
-13 -9 -4 63.192 60.997 1.835 38.974 o
-13 -9 -3 38.976 38.720 1.306 72.848 o
-13 -9 -2 73.015 76.902 2.164 29.630 o
-13 -9 -1 60.746 62.124 1.625 43.932 o
-13 -8 -13 89.357 84.371 4.348 11.373 o
-13 -8 -12 4.740 5.574 2.244 54.025 o
-13 -8 -11 3.943 5.006 1.785 84.043 o
-13 -8 -10 52.125 51.065 2.742 26.779 o
-13 -8 -9 79.303 79.246 2.932 20.398 o
-13 -8 -8 93.863 97.863 3.251 16.343 o
-13 -8 -7 8.697 8.905 1.077 179.781 o
-13 -8 -6 6.457 8.835 0.947 228.700 o
-13 -8 -5 43.832 47.136 1.665 52.811 o
-13 -8 -4 107.920 107.655 2.463 20.044 o
-13 -8 -3 3.877 5.474 1.057 214.872 o
-13 -8 -2 60.992 64.328 1.586 44.318 o
-13 -8 -1 63.817 68.047 1.755 39.309 o
-13 -7 -13 96.087 86.525 3.719 13.913 o
-13 -7 -12 2.427 3.091 1.755 88.893 o
-13 -7 -11 29.042 32.478 2.413 38.169 o
-13 -7 -10 7.949 12.674 1.595 94.665 o
-13 -7 -9 55.506 52.162 2.313 32.872 o
-13 -7 -8 1.417 2.174 1.296 162.000 o
-13 -7 -7 1.394 1.546 0.718 488.926 o
-13 -7 -6 121.907 124.807 2.782 16.252 o
-13 -7 -5 111.598 110.956 2.573 18.814 o
-13 -7 -4 16.740 18.358 1.027 147.446 o
-13 -7 -3 21.191 22.167 1.007 133.651 o
-13 -7 -2 83.792 82.088 1.825 31.456 o
-13 -7 -1 27.523 28.140 1.017 112.989 o
-13 -6 -14 2.462 3.490 2.313 51.941 o
-13 -6 -13 128.600 120.080 4.497 9.387 o
-13 -6 -12 1.102 2.483 1.635 103.679 o
-13 -6 -11 29.305 33.076 2.054 48.425 o
-13 -6 -10 54.415 52.112 2.413 31.369 o
-13 -6 -9 47.265 50.297 2.084 39.544 o
-13 -6 -8 15.099 16.762 0.917 174.848 o
-13 -6 -7 81.056 82.766 2.024 29.433 o
-13 -6 -6 7.556 8.965 0.987 209.193 o
-13 -6 -5 59.201 60.319 1.705 43.025 o
-13 -6 -4 2.233 3.909 0.688 471.540 o
-13 -6 -3 22.770 26.665 1.127 112.326 o
-13 -6 -2 109.573 108.912 2.244 21.355 o
-13 -6 -1 271.728 257.341 4.687 5.299 o
-13 -5 -14 2.992 2.992 2.313 51.856 o
-13 -5 -13 31.923 30.873 2.383 38.460 o
-13 -5 -12 48.739 50.328 2.503 30.972 o
-13 -5 -11 25.245 26.525 1.845 59.775 o
-13 -5 -10 107.895 109.380 3.510 13.878 o
-13 -5 -9 55.074 59.591 2.453 29.990 o
-13 -5 -8 10.964 12.485 0.868 216.356 o
-13 -5 -7 6.949 7.928 0.848 266.768 o
-13 -5 -6 16.809 17.142 0.897 171.341 o
-13 -5 -5 21.418 23.474 1.017 130.338 o
-13 -5 -4 33.088 33.595 1.047 97.237 o
-13 -5 -3 83.936 84.431 1.695 32.818 o
-13 -5 -2 17.482 17.032 0.798 187.866 o
-13 -5 -1 138.703 138.119 2.543 15.746 o
-13 -4 -15 28.812 27.991 3.251 23.531 o
-13 -4 -14 30.483 31.391 2.942 27.573 o
-13 -4 -13 16.236 18.657 2.014 57.876 o
-13 -4 -12 97.205 95.021 3.331 15.754 o
-13 -4 -11 13.674 16.473 1.436 101.995 o
-13 -4 -10 9.470 10.012 1.356 123.365 o
-13 -4 -9 119.357 117.228 2.393 18.939 o
-13 -4 -8 2.186 1.994 0.658 535.339 o
-13 -4 -7 17.304 18.667 0.957 156.512 o
-13 -4 -6 9.989 9.653 0.748 273.738 o
-13 -4 -5 68.711 65.554 1.526 42.552 o
-13 -4 -4 8.014 10.710 0.818 258.819 o
-13 -4 -3 52.709 53.828 1.246 59.747 o
-13 -4 -2 17.057 18.198 0.728 201.227 o
-13 -4 -1 30.411 30.573 0.917 114.048 o
-13 -3 -15 36.889 34.991 2.513 34.139 o
-13 -3 -14 5.702 5.445 1.835 78.382 o
-13 -3 -13 11.025 10.431 1.855 71.734 o
-13 -3 -12 11.634 14.798 1.665 83.741 o
-13 -3 -11 50.651 53.139 1.974 40.733 o
-13 -3 -10 31.196 31.431 1.137 94.974 o
-13 -3 -9 52.170 54.436 1.526 51.510 o
-13 -3 -8 26.212 28.230 1.137 104.440 o
-13 -3 -7 29.777 30.334 1.097 100.732 o
-13 -3 -6 49.234 49.669 1.296 61.653 o
-13 -3 -5 0.737 0.608 0.429 1319.080 o
-13 -3 -4 131.202 131.278 2.433 17.085 o
-13 -3 -3 1.703 1.506 0.429 1095.730 o
-13 -3 -2 261.809 253.133 4.278 5.866 o
-13 -3 -1 43.590 42.400 1.007 81.094 o
-13 -2 -15 3.189 5.883 2.333 50.521 o
-13 -2 -14 44.500 46.578 2.443 33.091 o
-13 -2 -13 1.633 2.164 1.925 75.184 o
-13 -2 -12 30.610 32.378 1.266 86.160 o
-13 -2 -11 1.314 3.211 0.897 317.859 o
-13 -2 -10 13.824 16.244 0.987 166.916 o
-13 -2 -9 40.258 41.632 1.356 68.364 o
-13 -2 -8 30.939 33.854 1.197 89.599 o
-13 -2 -7 72.194 71.208 1.615 38.859 o
-13 -2 -6 8.866 9.144 0.688 313.817 o
-13 -2 -5 76.085 74.210 1.755 35.118 o
-13 -2 -4 33.177 34.103 0.897 107.357 o
-13 -2 -3 126.913 120.708 2.094 19.787 o
-13 -2 -2 84.647 81.230 1.516 35.390 o
-13 -2 -1 57.847 57.507 1.236 55.875 o
-13 -1 -15 13.582 18.238 2.254 48.787 o
-13 -1 -14 10.742 13.362 1.925 66.617 o
-13 -1 -13 17.367 17.012 1.326 108.130 o
-13 -1 -12 43.320 48.941 1.675 52.309 o
-13 -1 -11 73.014 75.935 1.855 34.141 o
-13 -1 -10 14.917 16.523 1.117 140.742 o
-13 -1 -9 57.230 56.899 1.486 49.719 o
-13 -1 -8 19.763 20.552 0.967 144.816 o
-13 -1 -7 80.506 81.320 1.795 32.648 o
-13 -1 -6 147.078 136.404 2.652 14.776 o
-13 -1 -5 59.197 60.170 1.446 49.117 o
-13 -1 -4 92.836 91.042 1.665 30.477 o
-13 -1 -3 114.550 109.460 1.935 22.932 o
-13 -1 -2 103.813 102.021 1.835 25.820 o
-13 -1 -1 11.680 12.355 0.688 268.706 o
-12 -15 -2 34.247 33.685 4.258 14.230 o
-12 -15 -1 24.110 24.919 2.842 30.425 o
-12 -14 -6 40.589 39.398 3.390 20.659 o
-12 -14 -5 90.281 77.740 2.882 19.924 o
-12 -14 -4 20.912 21.349 2.164 49.338 o
-12 -14 -3 66.665 69.752 2.623 25.324 o
-12 -14 -2 19.478 22.506 1.944 58.862 o
-12 -14 -1 86.410 82.377 2.902 19.897 o
-12 -13 -8 161.513 146.764 5.076 7.178 o
-12 -13 -7 0.414 1.815 2.423 48.171 o
-12 -13 -6 7.849 6.950 2.593 40.199 o
-12 -13 -5 63.585 59.761 2.194 32.580 o
-12 -13 -4 9.639 9.064 1.635 90.890 o
-12 -13 -3 11.517 14.569 1.615 88.195 o
-12 -13 -2 148.849 144.261 3.510 11.375 o
-12 -13 -1 97.142 94.263 2.702 19.974 o
-12 -12 -10 42.304 39.817 3.839 16.638 o
-12 -12 -9 28.231 27.073 2.543 35.784 o
-12 -12 -8 10.798 13.093 2.343 46.998 o
-12 -12 -7 16.069 20.811 2.194 49.878 o
-12 -12 -6 78.531 77.261 3.081 19.299 o
-12 -12 -5 105.239 104.753 2.662 19.058 o
-12 -12 -4 10.376 10.859 1.296 129.714 o
-12 -12 -3 8.673 8.805 1.476 109.545 o
-12 -12 -2 19.798 20.861 1.476 88.549 o
-12 -12 -1 5.363 5.564 1.167 175.907 o
-12 -11 -11 76.959 66.183 3.311 18.016 o
-12 -11 -10 55.145 57.986 3.191 20.905 o
-12 -11 -9 81.105 78.468 3.331 17.214 o
-12 -11 -8 28.555 30.773 2.204 44.230 o
-12 -11 -7 7.524 8.426 1.605 96.405 o
-12 -11 -6 4.646 2.892 0.987 244.271 o
-12 -11 -5 18.649 21.539 1.376 98.167 o
-12 -11 -4 92.622 94.831 2.433 22.604 o
-12 -11 -3 52.321 54.526 1.705 46.546 o
-12 -11 -2 6.377 9.204 1.167 166.300 o
-12 -11 -1 114.421 110.836 2.443 19.393 o
-12 -10 -12 85.976 73.661 3.859 13.898 o
-12 -10 -11 22.163 29.247 2.952 28.466 o
-12 -10 -10 16.451 18.358 2.373 43.826 o
-12 -10 -9 92.547 92.897 3.321 16.146 o
-12 -10 -8 31.444 30.354 2.234 42.612 o
-12 -10 -7 98.519 97.065 3.331 15.620 o
-12 -10 -6 125.518 121.007 2.862 15.731 o
-12 -10 -5 109.105 104.843 2.443 20.205 o
-12 -10 -4 19.606 21.868 1.246 109.379 o
-12 -10 -3 2.537 3.410 0.957 271.576 o
-12 -10 -2 28.101 28.858 1.256 91.781 o
-12 -10 -1 62.358 63.959 1.925 37.086 o
-12 -9 -13 36.132 34.582 3.709 18.087 o
-12 -9 -12 9.401 6.731 2.224 53.172 o
-12 -9 -11 17.008 16.224 2.034 57.129 o
-12 -9 -10 60.923 58.514 2.613 26.917 o
-12 -9 -9 65.900 66.741 2.593 25.974 o
-12 -9 -8 60.717 60.588 2.284 31.598 o
-12 -9 -7 18.221 16.872 1.506 89.807 o
-12 -9 -6 126.155 123.660 2.792 15.947 o
-12 -9 -5 82.109 80.991 2.144 27.963 o
-12 -9 -4 48.746 47.216 1.516 55.267 o
-12 -9 -3 77.948 78.258 1.915 31.916 o
-12 -9 -2 37.569 37.614 1.316 74.009 o
-12 -9 -1 26.155 27.143 1.077 110.808 o
-12 -8 -14 34.675 29.297 3.261 22.892 o
-12 -8 -13 53.269 56.390 3.291 20.150 o
-12 -8 -12 18.635 19.973 2.443 41.002 o
-12 -8 -11 124.481 119.492 3.729 12.024 o
-12 -8 -10 4.505 3.979 1.725 89.551 o
-12 -8 -9 2.479 2.942 1.236 172.402 o
-12 -8 -8 44.315 46.518 2.224 37.609 o
-12 -8 -7 179.699 175.523 4.826 7.085 o
-12 -8 -6 26.173 27.014 1.127 106.342 o
-12 -8 -5 31.608 34.951 1.197 88.165 o
-12 -8 -4 145.747 144.720 3.031 13.146 o
-12 -8 -3 109.718 113.698 2.453 19.641 o
-12 -8 -2 18.488 19.854 0.957 151.001 o
-12 -8 -1 6.183 7.289 0.788 305.013 o
-12 -7 -14 13.541 15.476 2.463 42.042 o
-12 -7 -13 41.219 41.802 2.962 25.553 o
-12 -7 -12 0.195 0.648 1.546 118.426 o
-12 -7 -11 31.594 32.458 1.944 51.539 o
-12 -7 -10 78.701 77.740 2.792 21.769 o
-12 -7 -9 234.380 221.213 5.993 4.671 o
-12 -7 -8 55.383 57.607 2.284 32.893 o
-12 -7 -7 4.173 3.660 0.648 467.946 o
-12 -7 -6 100.730 97.803 2.234 23.152 o
-12 -7 -5 36.237 36.267 1.227 80.647 o
-12 -7 -4 56.624 56.610 1.426 51.638 o
-12 -7 -3 13.391 14.958 0.838 204.205 o
-12 -7 -2 84.476 79.465 1.725 32.880 o
-12 -7 -1 25.153 24.890 0.937 129.239 o
-12 -6 -15 34.416 28.011 3.410 21.253 o
-12 -6 -14 5.341 4.308 2.144 58.927 o
-12 -6 -13 12.408 14.718 2.194 52.100 o
-12 -6 -12 68.180 68.995 3.141 19.919 o
-12 -6 -11 20.971 22.616 1.705 70.770 o
-12 -6 -10 47.763 46.947 1.954 43.009 o
-12 -6 -9 12.029 14.329 1.396 110.284 o
-12 -6 -8 72.049 67.928 2.024 32.676 o
-12 -6 -7 21.078 22.127 0.887 149.969 o
-12 -6 -6 0.183 0.150 0.509 1068.460 o
-12 -6 -5 82.675 84.152 1.785 31.983 o
-12 -6 -4 87.466 88.150 1.805 30.310 o
-12 -6 -3 179.613 166.329 3.031 11.105 o
-12 -6 -2 66.490 66.561 1.576 42.175 o
-12 -6 -1 3.507 3.630 0.538 623.725 o
-12 -5 -15 17.617 17.770 2.593 37.375 o
-12 -5 -14 51.938 54.087 2.912 24.427 o
-12 -5 -13 2.601 4.607 1.994 68.946 o
-12 -5 -12 8.830 9.603 1.735 82.523 o
-12 -5 -11 0.588 2.872 1.446 132.269 o
-12 -5 -10 22.323 24.132 1.366 92.924 o
-12 -5 -9 46.197 50.407 1.675 50.709 o
-12 -5 -8 36.896 39.368 1.107 85.019 o
-12 -5 -7 179.251 174.426 3.321 10.232 o
-12 -5 -6 203.449 194.888 3.709 8.377 o
-12 -5 -5 2.156 1.256 0.449 989.923 o
-12 -5 -4 5.566 5.514 0.598 458.113 o
-12 -5 -3 79.669 80.243 1.546 36.475 o
-12 -5 -2 80.373 78.906 1.486 37.332 o
-12 -5 -1 57.238 60.409 1.256 54.870 o
-12 -4 -16 13.895 17.191 3.590 20.883 o
-12 -4 -15 23.480 22.995 2.762 32.177 o
-12 -4 -14 14.835 19.235 2.214 49.762 o
-12 -4 -13 3.182 3.390 1.336 146.962 o
-12 -4 -12 31.569 33.744 1.835 55.435 o
-12 -4 -11 52.596 56.390 1.935 40.604 o
-12 -4 -10 104.251 102.181 2.652 19.329 o
-12 -4 -9 43.684 42.958 1.137 74.805 o
-12 -4 -8 19.442 21.519 0.868 159.118 o
-12 -4 -7 34.716 36.736 1.057 92.225 o
-12 -4 -6 291.677 284.943 5.155 4.534 o
-12 -4 -5 67.999 72.146 1.536 41.472 o
-12 -4 -4 133.374 130.510 2.214 18.036 o
-12 -4 -3 68.486 68.606 1.356 45.374 o
-12 -4 -2 11.147 11.577 0.608 308.124 o
-12 -4 -1 20.936 22.885 0.778 165.048 o
-12 -3 -16 3.817 1.665 2.503 44.432 o
-12 -3 -15 45.577 49.101 3.061 23.497 o
-12 -3 -14 20.697 20.283 1.715 71.143 o
-12 -3 -13 6.129 5.624 1.286 146.906 o
-12 -3 -12 28.457 27.372 1.526 74.240 o
-12 -3 -11 63.532 65.295 2.014 35.021 o
-12 -3 -10 38.650 41.911 1.227 75.653 o
-12 -3 -9 29.869 31.152 1.047 103.894 o
-12 -3 -8 27.264 30.354 0.997 113.236 o
-12 -3 -7 10.997 12.225 0.708 268.268 o
-12 -3 -6 28.163 32.408 1.027 107.266 o
-12 -3 -5 67.739 66.302 1.296 47.367 o
-12 -3 -4 78.780 78.039 1.466 38.232 o
-12 -3 -3 182.966 177.238 2.852 11.198 o
-12 -3 -2 59.028 59.192 1.256 54.227 o
-12 -3 -1 26.737 28.320 0.868 128.846 o
-12 -2 -16 2.764 2.882 2.343 50.655 o
-12 -2 -15 82.282 78.089 2.912 20.358 o
-12 -2 -14 8.587 10.829 1.984 64.860 o
-12 -2 -13 187.808 180.200 4.348 7.735 o
-12 -2 -12 47.019 47.894 1.396 60.110 o
-12 -2 -11 18.667 18.577 0.927 157.133 o
-12 -2 -10 5.494 5.275 0.768 336.249 o
-12 -2 -9 22.747 23.065 0.947 136.157 o
-12 -2 -8 23.577 26.196 0.927 132.562 o
-12 -2 -7 64.995 64.079 1.446 45.848 o
-12 -2 -6 64.401 60.668 1.296 50.163 o
-12 -2 -5 97.415 96.856 1.805 27.604 o
-12 -2 -4 46.974 47.037 1.077 72.539 o
-12 -2 -3 71.707 72.195 1.396 42.707 o
-12 -2 -2 27.281 27.093 0.828 133.088 o
-12 -2 -1 214.377 209.776 3.380 8.472 o
-12 -1 -16 6.898 8.137 2.244 52.889 o
-12 -1 -15 53.214 57.308 2.443 30.641 o
-12 -1 -14 37.038 38.850 1.446 67.647 o
-12 -1 -13 21.676 24.640 1.396 90.927 o
-12 -1 -12 78.932 83.484 1.974 30.394 o
-12 -1 -11 1.824 2.034 0.758 429.917 o
-12 -1 -10 146.877 150.384 3.041 12.911 o
-12 -1 -9 54.064 54.386 1.376 54.887 o
-12 -1 -8 229.263 233.379 4.976 5.705 o
-12 -1 -7 30.154 30.075 1.007 107.523 o
-12 -1 -6 202.947 192.465 3.111 9.576 o
-12 -1 -5 11.340 13.223 0.648 282.009 o
-12 -1 -4 4.427 4.856 0.519 587.398 o
-12 -1 -3 79.936 78.478 1.476 37.670 o
-12 -1 -2 62.984 64.597 1.306 49.678 o
-12 -1 -1 247.464 244.468 3.859 6.646 o
-11 -15 -5 38.108 36.606 2.982 25.875 o
-11 -15 -4 0.897 2.752 1.775 88.424 o
-11 -15 -3 31.592 32.717 2.284 40.891 o
-11 -15 -2 64.118 60.947 2.583 26.718 o
-11 -15 -1 16.909 21.519 2.682 35.001 o
-11 -14 -8 33.995 33.306 3.181 23.765 o
-11 -14 -7 7.089 7.957 2.832 34.009 o
-11 -14 -6 8.865 10.620 2.244 51.847 o
-11 -14 -5 1.251 2.822 1.566 112.415 o
-11 -14 -4 2.475 2.712 1.536 114.955 o
-11 -14 -3 7.245 11.268 1.865 73.170 o
-11 -14 -2 7.056 7.210 1.576 100.883 o
-11 -14 -1 21.660 22.327 1.915 59.293 o
-11 -13 -9 14.318 14.290 2.383 44.541 o
-11 -13 -8 4.060 0.289 2.134 60.792 o
-11 -13 -7 27.236 31.092 2.563 35.151 o
-11 -13 -6 45.711 47.226 2.503 31.732 o
-11 -13 -5 35.190 35.230 1.805 54.598 o
-11 -13 -4 43.145 47.855 1.925 45.148 o
-11 -13 -3 26.322 29.556 1.755 62.647 o
-11 -13 -2 29.678 33.605 1.675 63.362 o
-11 -13 -1 26.805 30.394 1.855 57.619 o
-11 -12 -11 2.344 3.430 2.912 33.098 o
-11 -12 -10 93.288 87.173 3.620 14.546 o
-11 -12 -9 70.460 71.697 3.370 17.806 o
-11 -12 -8 77.229 70.411 2.942 20.881 o
-11 -12 -7 20.795 20.143 2.194 48.475 o
-11 -12 -6 29.946 28.320 1.994 51.161 o
-11 -12 -5 158.005 150.504 3.331 11.455 o
-11 -12 -4 25.391 27.582 1.586 72.983 o
-11 -12 -3 2.309 1.885 0.927 296.352 o
-11 -12 -2 58.016 58.504 1.815 41.297 o
-11 -12 -1 8.748 10.371 1.047 184.070 o
-11 -11 -12 35.331 32.159 2.772 29.720 o
-11 -11 -11 22.546 23.683 2.563 36.672 o
-11 -11 -10 3.422 2.503 1.675 96.463 o
-11 -11 -9 12.053 14.878 2.244 50.159 o
-11 -11 -8 1.669 2.832 1.416 135.569 o
-11 -11 -7 88.539 90.693 3.211 17.161 o
-11 -11 -6 24.882 25.219 1.147 108.049 o
-11 -11 -5 199.753 195.486 4.098 7.764 o
-11 -11 -4 18.263 21.240 1.177 120.076 o
-11 -11 -3 33.150 33.106 1.516 69.089 o
-11 -11 -2 4.421 7.878 0.937 249.059 o
-11 -11 -1 74.387 76.134 1.845 33.945 o
-11 -10 -13 98.377 82.058 3.630 14.374 o
-11 -10 -12 32.303 33.605 2.742 30.561 o
-11 -10 -11 4.848 7.628 2.114 60.036 o
-11 -10 -10 27.414 27.382 2.104 48.327 o
-11 -10 -9 20.657 22.636 1.835 63.692 o
-11 -10 -8 8.493 9.423 1.476 109.361 o
-11 -10 -7 38.142 38.840 1.875 50.115 o
-11 -10 -6 27.982 29.626 1.127 101.534 o
-11 -10 -5 68.130 71.946 1.855 35.820 o
-11 -10 -4 29.607 33.316 1.286 85.424 o
-11 -10 -3 64.232 66.631 1.715 40.165 o
-11 -10 -2 0.797 1.466 0.628 644.519 o
-11 -10 -1 86.346 87.333 1.974 28.648 o
-11 -9 -14 37.493 35.400 3.091 24.512 o
-11 -9 -13 2.251 1.765 2.373 49.706 o
-11 -9 -12 35.306 35.609 2.373 37.452 o
-11 -9 -11 52.048 54.436 2.463 30.750 o
-11 -9 -10 45.582 45.770 2.234 37.184 o
-11 -9 -9 12.161 14.968 1.446 103.938 o
-11 -9 -8 112.344 108.014 3.400 14.219 o
-11 -9 -7 267.885 240.329 6.442 3.972 o
-11 -9 -6 228.467 217.793 4.467 6.451 o
-11 -9 -5 35.682 37.045 1.217 81.376 o
-11 -9 -4 140.210 137.740 2.792 14.587 o
-11 -9 -3 53.836 53.818 1.436 53.421 o
-11 -9 -2 2.869 2.603 0.658 505.724 o
-11 -9 -1 21.064 20.572 0.957 142.583 o
-11 -8 -14 9.439 9.164 2.343 47.904 o
-11 -8 -13 18.020 20.851 2.343 44.072 o
-11 -8 -12 34.595 32.887 1.935 50.635 o
-11 -8 -11 98.857 95.529 3.321 15.702 o
-11 -8 -10 94.718 94.183 3.091 17.418 o
-11 -8 -9 242.545 224.504 5.963 4.612 o
-11 -8 -8 356.411 320.393 8.336 2.418 o
-11 -8 -7 13.382 12.305 1.316 119.759 o
-11 -8 -6 52.710 52.282 1.456 53.796 o
-11 -8 -5 6.050 7.040 0.738 335.390 o
-11 -8 -4 8.077 9.782 0.768 282.607 o
-11 -8 -3 76.172 77.072 1.915 32.423 o
-11 -8 -2 11.292 12.355 0.887 209.325 o
-11 -8 -1 31.796 34.173 1.147 91.726 o
-11 -7 -15 1.781 0.259 2.682 39.260 o
-11 -7 -14 11.051 14.280 2.134 55.281 o
-11 -7 -13 19.625 24.750 2.154 49.572 o
-11 -7 -12 213.342 202.287 5.544 5.434 o
-11 -7 -11 16.557 15.735 1.556 87.860 o
-11 -7 -10 37.405 42.091 1.954 47.245 o
-11 -7 -9 64.923 61.047 2.702 25.119 o
-11 -7 -8 68.416 66.851 2.234 30.382 o
-11 -7 -7 9.530 11.388 1.027 183.741 o
-11 -7 -6 141.105 137.610 2.772 14.619 o
-11 -7 -5 41.232 42.500 1.147 76.845 o
-11 -7 -4 8.835 9.872 0.608 349.262 o
-11 -7 -3 140.512 135.357 2.303 16.790 o
-11 -7 -2 153.431 144.261 2.413 15.046 o
-11 -7 -1 51.423 51.374 1.137 65.017 o
-11 -6 -16 0.685 6.890 3.510 22.877 o
-11 -6 -15 49.502 49.639 2.882 25.302 o
-11 -6 -14 22.579 23.284 2.284 44.455 o
-11 -6 -13 18.976 20.392 1.994 57.239 o
-11 -6 -12 8.704 10.540 1.745 81.429 o
-11 -6 -11 58.850 56.420 2.184 34.063 o
-11 -6 -10 30.224 28.499 1.456 76.474 o
-11 -6 -9 81.702 82.048 2.363 25.472 o
-11 -6 -8 41.819 45.122 1.665 54.229 o
-11 -6 -7 54.207 53.578 1.296 57.391 o
-11 -6 -6 25.555 26.485 0.848 136.175 o
-11 -6 -5 51.798 51.753 1.127 64.938 o
-11 -6 -4 5.603 5.734 0.548 500.264 o
-11 -6 -3 218.660 218.152 3.470 8.101 o
-11 -6 -2 91.442 89.546 1.655 31.043 o
-11 -6 -1 38.761 38.581 0.957 91.672 o
-11 -5 -16 9.575 8.017 2.692 37.045 o
-11 -5 -15 3.632 1.496 2.034 66.624 o
-11 -5 -14 1.620 5.514 1.915 74.905 o
-11 -5 -13 5.911 2.852 1.905 73.800 o
-11 -5 -12 118.894 123.470 3.211 14.371 o
-11 -5 -11 50.763 52.551 1.765 45.937 o
-11 -5 -10 8.399 8.925 1.246 144.698 o
-11 -5 -9 68.175 69.653 2.104 32.086 o
-11 -5 -8 22.198 22.825 0.738 166.281 o
-11 -5 -7 65.189 61.655 1.336 48.671 o
-11 -5 -6 117.695 116.261 2.024 21.495 o
-11 -5 -5 117.080 118.684 2.094 20.970 o
-11 -5 -4 138.934 138.278 2.373 16.482 o
-11 -5 -3 91.009 88.270 1.595 31.958 o
-11 -5 -2 134.363 132.594 2.244 17.706 o
-11 -5 -1 12.458 13.163 0.618 281.904 o
-11 -4 -16 35.092 33.505 2.802 29.155 o
-11 -4 -15 14.676 10.151 1.775 74.874 o
-11 -4 -14 3.636 4.268 1.236 166.558 o
-11 -4 -13 11.591 11.069 1.396 113.474 o
-11 -4 -12 36.496 37.803 1.536 64.282 o
-11 -4 -11 2.770 3.440 0.947 274.488 o
-11 -4 -10 64.477 64.687 1.905 36.810 o
-11 -4 -9 112.790 109.450 2.493 19.289 o
-11 -4 -8 2.020 1.256 0.489 887.719 o
-11 -4 -7 36.721 37.255 0.927 97.197 o
-11 -4 -6 25.328 26.794 0.808 140.816 o
-11 -4 -5 28.075 30.733 0.828 126.753 o
-11 -4 -4 53.676 54.974 1.147 61.839 o
-11 -4 -3 88.502 88.111 1.625 32.201 o
-11 -4 -2 13.107 13.911 0.598 278.603 o
-11 -4 -1 37.975 39.029 0.947 92.993 o
-11 -3 -17 8.882 3.949 3.620 21.175 o
-11 -3 -16 49.858 48.961 2.682 28.067 o
-11 -3 -15 0.777 1.655 1.496 124.541 o
-11 -3 -14 20.393 20.851 1.815 65.405 o
-11 -3 -13 132.409 131.438 3.520 12.254 o
-11 -3 -12 147.816 142.447 3.580 11.227 o
-11 -3 -11 21.514 21.469 1.097 122.826 o
-11 -3 -10 51.334 53.209 1.286 59.533 o
-11 -3 -9 46.331 45.730 1.207 68.455 o
-11 -3 -8 79.247 75.446 1.526 37.577 o
-11 -3 -7 207.677 198.996 3.201 9.145 o
-11 -3 -6 137.588 130.740 2.214 17.651 o
-11 -3 -5 27.645 29.746 0.858 126.054 o
-11 -3 -4 93.149 90.185 1.725 29.853 o
-11 -3 -3 52.290 54.007 1.127 63.766 o
-11 -3 -2 13.447 14.688 0.648 256.494 o
-11 -3 -1 38.930 38.960 0.977 90.087 o
-11 -2 -17 3.657 5.275 3.221 26.940 o
-11 -2 -16 48.151 51.165 2.762 26.990 o
-11 -2 -15 6.361 7.030 1.426 121.289 o
-11 -2 -14 127.758 124.278 3.351 13.286 o
-11 -2 -13 23.155 26.884 1.586 74.964 o
-11 -2 -12 65.120 65.415 1.536 43.664 o
-11 -2 -11 34.134 35.649 1.097 91.133 o
-11 -2 -10 81.125 80.562 1.755 33.131 o
-11 -2 -9 302.957 296.720 5.734 3.984 o
-11 -2 -8 14.270 15.656 0.708 229.977 o
-11 -2 -7 63.077 62.643 1.246 51.476 o
-11 -2 -6 25.152 27.303 0.808 140.598 o
-11 -2 -5 210.982 204.381 3.271 8.836 o
-11 -2 -4 256.685 249.164 3.929 6.356 o
-11 -2 -3 69.109 68.606 1.336 45.512 o
-11 -2 -2 92.747 90.683 1.635 30.860 o
-11 -2 -1 28.826 30.464 0.828 125.332 o
-11 -1 -17 1.257 2.832 2.313 52.403 o
-11 -1 -16 7.350 5.923 2.034 63.753 o
-11 -1 -15 92.110 90.105 2.952 18.728 o
-11 -1 -14 27.913 31.321 1.266 89.810 o
-11 -1 -13 63.634 67.279 1.665 41.232 o
-11 -1 -12 5.226 5.973 0.858 286.088 o
-11 -1 -11 44.218 46.329 1.336 64.664 o
-11 -1 -10 61.550 62.802 1.476 46.845 o
-11 -1 -9 30.956 32.717 0.997 104.792 o
-11 -1 -8 208.800 199.345 3.450 8.647 o
-11 -1 -7 31.279 30.673 0.917 112.320 o
-11 -1 -6 41.504 39.568 0.967 87.038 o
-11 -1 -5 452.430 429.932 6.601 2.409 o
-11 -1 -4 38.252 39.339 0.927 93.545 o
-11 -1 -3 65.488 66.372 1.346 47.288 o
-11 -1 -2 37.111 38.082 0.947 94.836 o
-11 -1 -1 37.109 38.182 0.937 95.365 o
-10 -16 -4 20.304 14.070 3.500 21.609 o
-10 -16 -3 77.632 73.272 3.769 14.756 o
-10 -16 -2 2.285 5.026 2.603 41.135 o
-10 -16 -1 5.547 5.993 2.463 44.940 o
-10 -15 -7 101.661 95.689 4.776 9.456 o
-10 -15 -6 52.677 48.892 3.161 21.772 o
-10 -15 -5 1.835 4.547 1.735 90.743 o
-10 -15 -4 30.710 29.786 2.084 47.506 o
-10 -15 -3 8.118 10.371 1.665 88.925 o
-10 -15 -2 40.287 43.327 2.483 33.381 o
-10 -15 -1 4.755 6.113 1.885 74.969 o
-10 -14 -9 13.907 14.409 2.782 33.737 o
-10 -14 -8 58.178 56.640 3.101 21.608 o
-10 -14 -7 32.432 32.309 2.563 34.129 o
-10 -14 -6 20.827 20.761 2.104 51.758 o
-10 -14 -5 19.550 19.884 1.576 81.544 o
-10 -14 -4 39.537 42.380 1.905 47.958 o
-10 -14 -3 34.846 33.575 1.905 51.451 o
-10 -14 -2 90.977 88.140 2.433 23.192 o
-10 -14 -1 13.611 17.869 1.476 97.158 o
-10 -13 -11 17.417 5.514 5.046 10.901 o
-10 -13 -10 0.774 5.893 2.712 38.114 o
-10 -13 -9 34.722 36.507 2.982 26.235 o
-10 -13 -8 102.709 89.586 3.271 15.940 o
-10 -13 -7 35.475 34.413 2.024 47.068 o
-10 -13 -6 18.841 18.577 1.994 57.694 o
-10 -13 -5 0.426 3.051 1.137 210.559 o
-10 -13 -4 109.432 109.799 2.742 17.975 o
-10 -13 -3 20.516 24.969 1.466 86.479 o
-10 -13 -2 15.748 19.106 1.436 97.677 o
-10 -13 -1 26.824 28.639 1.546 73.846 o
-10 -12 -12 6.346 8.187 2.902 32.535 o
-10 -12 -11 37.779 37.504 2.802 28.554 o
-10 -12 -10 21.295 22.048 2.264 45.626 o
-10 -12 -9 15.772 13.761 1.865 67.260 o
-10 -12 -8 21.164 23.055 1.845 62.789 o
-10 -12 -7 27.320 26.425 1.805 60.589 o
-10 -12 -6 4.213 3.700 0.838 319.272 o
-10 -12 -5 9.516 9.433 1.167 156.283 o
-10 -12 -4 86.318 83.184 2.144 27.100 o
-10 -12 -3 32.537 34.173 1.366 77.228 o
-10 -12 -2 12.910 14.479 1.067 157.714 o
-10 -12 -1 19.331 20.482 1.047 135.001 o
-10 -11 -13 19.506 18.847 2.932 29.717 o
-10 -11 -12 34.771 36.267 2.643 31.836 o
-10 -11 -11 4.125 4.956 1.915 73.527 o
-10 -11 -10 24.800 24.680 2.044 51.918 o
-10 -11 -9 3.697 5.225 1.556 108.776 o
-10 -11 -8 21.183 22.307 1.755 67.825 o
-10 -11 -7 98.316 93.385 2.952 18.121 o
-10 -11 -6 17.428 17.750 0.947 159.261 o
-10 -11 -5 21.803 22.965 1.167 113.159 o
-10 -11 -4 22.463 24.880 1.266 100.905 o
-10 -11 -3 4.769 6.272 0.858 288.994 o
-10 -11 -2 139.691 139.395 2.812 14.485 o
-10 -11 -1 129.012 125.624 2.573 16.776 o
-10 -10 -14 3.458 4.717 2.613 40.639 o
-10 -10 -13 13.573 16.663 2.692 35.694 o
-10 -10 -12 4.662 5.863 2.124 59.943 o
-10 -10 -11 150.761 143.165 4.228 9.275 o
-10 -10 -10 78.009 80.572 2.802 21.606 o
-10 -10 -9 68.608 69.722 2.483 26.766 o
-10 -10 -8 74.371 75.925 2.722 22.985 o
-10 -10 -7 299.724 276.138 7.279 3.174 o
-10 -10 -6 51.436 49.949 1.376 57.567 o
-10 -10 -5 39.307 38.132 1.207 77.802 o
-10 -10 -4 78.530 78.737 1.795 33.395 o
-10 -10 -3 22.672 26.206 1.047 121.235 o
-10 -10 -2 99.477 99.020 2.114 24.263 o
-10 -10 -1 10.405 11.348 0.848 229.122 o
-10 -9 -15 46.830 47.904 3.959 15.435 o
-10 -9 -14 18.552 18.178 2.443 41.220 o
-10 -9 -13 17.775 18.916 2.044 55.797 o
-10 -9 -12 35.630 34.103 2.234 41.023 o
-10 -9 -11 13.579 13.781 1.695 80.170 o
-10 -9 -10 126.073 121.227 3.640 12.270 o
-10 -9 -9 35.178 32.508 1.845 53.712 o
-10 -9 -8 34.695 35.280 1.745 57.149 o
-10 -9 -7 13.722 13.811 1.227 130.119 o
-10 -9 -6 125.013 123.460 2.652 16.749 o
-10 -9 -5 24.924 25.169 0.907 132.777 o
-10 -9 -4 32.752 34.173 1.057 96.611 o
-10 -9 -3 58.032 62.024 1.476 48.490 o
-10 -9 -2 64.497 64.886 1.526 44.198 o
-10 -9 -1 196.166 197.870 3.719 8.508 o
-10 -8 -15 0.467 2.692 2.194 58.497 o
-10 -8 -14 5.306 4.537 2.264 53.104 o
-10 -8 -13 72.293 71.637 3.041 20.361 o
-10 -8 -12 173.981 167.276 4.776 7.343 o
-10 -8 -11 5.540 7.778 1.546 105.916 o
-10 -8 -10 54.540 54.984 2.094 36.894 o
-10 -8 -9 4.325 6.262 1.296 148.650 o
-10 -8 -8 76.825 73.312 2.503 25.179 o
-10 -8 -7 18.193 18.787 1.007 145.827 o
-10 -8 -6 69.411 65.594 1.576 41.350 o
-10 -8 -5 30.494 30.693 0.868 117.971 o
-10 -8 -4 40.497 42.829 1.017 83.776 o
-10 -8 -3 181.720 176.540 2.892 11.165 o
-10 -8 -2 43.368 42.729 1.017 80.691 o
-10 -8 -1 38.323 40.635 0.967 90.346 o
-10 -7 -16 30.332 31.202 3.779 17.858 o
-10 -7 -15 13.055 14.738 2.413 43.812 o
-10 -7 -14 9.538 10.670 2.164 55.137 o
-10 -7 -13 118.483 124.807 4.138 10.686 o
-10 -7 -12 0.246 0.279 1.556 117.120 o
-10 -7 -11 20.354 20.432 1.546 82.787 o
-10 -7 -10 37.418 38.471 1.675 57.717 o
-10 -7 -9 5.287 7.868 1.097 190.334 o
-10 -7 -8 245.261 235.882 5.325 5.128 o
-10 -7 -7 2.011 4.118 0.668 496.858 o
-10 -7 -6 162.589 159.658 2.633 13.239 o
-10 -7 -5 43.547 43.347 1.007 80.634 o
-10 -7 -4 42.957 44.464 1.027 79.751 o
-10 -7 -3 96.610 99.488 1.895 26.659 o
-10 -7 -2 45.498 44.574 1.047 76.270 o
-10 -7 -1 105.866 105.142 1.845 25.169 o
-10 -6 -16 1.346 2.194 2.144 60.959 o
-10 -6 -15 35.358 40.416 2.583 32.549 o
-10 -6 -14 149.007 136.334 4.039 9.921 o
-10 -6 -13 41.145 40.505 2.284 37.692 o
-10 -6 -12 44.540 49.141 2.054 41.155 o
-10 -6 -11 22.859 25.039 1.256 101.139 o
-10 -6 -10 36.867 35.240 1.326 75.123 o
-10 -6 -9 30.553 30.414 1.207 91.459 o
-10 -6 -8 2.982 5.155 0.858 313.065 o
-10 -6 -7 4.293 3.969 0.688 424.615 o
-10 -6 -6 150.955 144.710 2.403 15.239 o
-10 -6 -5 90.484 91.641 1.705 30.468 o
-10 -6 -4 75.673 73.322 1.396 41.103 o
-10 -6 -3 28.086 28.609 0.798 132.154 o
-10 -6 -2 103.320 100.765 1.765 26.611 o
-10 -6 -1 78.341 81.429 1.506 37.265 o
-10 -5 -17 31.713 26.684 3.690 18.686 o
-10 -5 -16 0.707 2.483 2.124 62.299 o
-10 -5 -15 135.201 125.505 4.009 10.585 o
-10 -5 -14 40.946 42.978 2.453 33.879 o
-10 -5 -13 107.569 102.839 2.862 17.645 o
-10 -5 -12 18.799 18.677 1.236 114.460 o
-10 -5 -11 23.001 25.478 1.197 106.135 o
-10 -5 -10 16.517 17.441 1.117 135.695 o
-10 -5 -9 185.548 171.793 3.600 9.417 o
-10 -5 -8 1.206 1.416 0.598 682.798 o
-10 -5 -7 48.587 48.632 1.047 71.582 o
-10 -5 -6 109.942 110.647 1.895 23.773 o
-10 -5 -5 95.734 93.864 1.665 29.593 o
-10 -5 -4 97.019 96.826 1.735 28.358 o
-10 -5 -3 184.731 182.982 2.962 10.738 o
-10 -5 -2 6.972 8.795 0.578 407.482 o
-10 -5 -1 125.492 120.658 2.054 20.173 o
-10 -4 -17 37.652 36.098 3.191 23.215 o
-10 -4 -16 62.715 60.349 2.882 23.338 o
-10 -4 -15 34.007 32.219 1.875 53.164 o
-10 -4 -14 6.777 6.462 1.217 158.300 o
-10 -4 -13 2.677 4.976 1.336 146.268 o
-10 -4 -12 11.550 13.542 1.137 150.290 o
-10 -4 -11 306.730 282.071 6.342 3.636 o
-10 -4 -10 296.493 280.157 5.544 4.231 o
-10 -4 -9 22.825 22.337 1.027 127.254 o
-10 -4 -8 77.813 75.626 1.416 39.681 o
-10 -4 -7 130.425 128.995 2.154 18.690 o
-10 -4 -6 84.013 84.082 1.516 35.178 o
-10 -4 -5 74.966 74.519 1.416 40.810 o
-10 -4 -4 19.479 20.273 0.668 194.890 o
-10 -4 -3 41.531 44.095 1.007 82.409 o
-10 -4 -2 122.586 124.408 2.104 19.990 o
-10 -4 -1 77.499 79.485 1.466 38.402 o
-10 -3 -17 0.941 0.050 2.264 55.263 o
-10 -3 -16 25.177 26.904 2.044 51.361 o
-10 -3 -15 23.801 26.974 2.104 49.619 o
-10 -3 -14 4.514 4.417 0.987 240.085 o
-10 -3 -13 64.874 68.087 2.144 32.290 o
-10 -3 -12 89.555 85.288 2.313 24.697 o
-10 -3 -11 107.016 107.326 2.712 18.464 o
-10 -3 -10 34.216 34.851 1.217 84.056 o
-10 -3 -9 124.662 121.187 2.184 19.474 o
-10 -3 -8 39.039 42.011 0.997 86.977 o
-10 -3 -7 98.023 96.856 1.725 28.265 o
-10 -3 -6 61.050 62.254 1.266 52.121 o
-10 -3 -5 136.850 136.972 2.284 17.116 o
-10 -3 -4 218.027 211.810 3.351 8.396 o
-10 -3 -3 182.297 174.496 2.862 11.260 o
-10 -3 -2 171.791 174.695 2.822 11.828 o
-10 -3 -1 8.102 9.054 0.548 402.514 o
-10 -2 -17 3.839 2.204 2.493 44.715 o
-10 -2 -16 116.817 110.477 3.241 14.696 o
-10 -2 -15 9.542 13.163 1.795 75.991 o
-10 -2 -14 47.885 47.825 1.815 46.516 o
-10 -2 -13 39.145 43.088 1.845 49.856 o
-10 -2 -12 192.634 186.631 4.338 7.589 o
-10 -2 -11 74.665 73.083 1.595 38.175 o
-10 -2 -10 81.167 78.358 1.576 35.893 o
-10 -2 -9 78.942 79.535 1.556 36.633 o
-10 -2 -8 15.864 17.102 0.658 227.034 o
-10 -2 -7 21.302 22.287 0.688 178.380 o
-10 -2 -6 199.217 197.341 3.161 9.519 o
-10 -2 -5 79.056 77.271 1.416 39.018 o
-10 -2 -4 26.311 27.652 0.748 143.385 o
-10 -2 -3 36.103 35.779 0.878 102.426 o
-10 -2 -2 85.670 85.608 1.546 34.163 o
-10 -2 -1 386.828 375.148 5.764 3.131 o
-10 -1 -17 11.972 13.472 2.303 48.090 o
-10 -1 -16 84.218 88.549 3.081 18.442 o
-10 -1 -15 38.126 43.726 2.014 44.957 o
-10 -1 -14 147.213 147.442 2.922 13.403 o
-10 -1 -13 23.992 26.395 1.117 111.417 o
-10 -1 -12 13.537 13.252 0.818 213.100 o
-10 -1 -11 91.296 93.046 1.994 27.087 o
-10 -1 -10 45.156 45.880 1.107 73.447 o
-10 -1 -9 22.959 23.154 0.778 157.410 o
-10 -1 -8 86.558 84.002 1.536 34.267 o
-10 -1 -7 227.700 222.729 3.550 7.701 o
-10 -1 -6 1.990 2.084 0.429 1024.550 o
-10 -1 -5 132.842 131.318 2.274 17.746 o
-10 -1 -4 236.854 233.539 3.680 7.193 o
-10 -1 -3 153.655 152.129 2.503 14.437 o
-10 -1 -2 411.414 407.516 6.242 2.742 o
-10 -1 -1 67.078 68.007 1.276 47.689 o
-9 -16 -6 48.789 42.390 5.445 8.794 o
-9 -16 -5 7.075 6.731 2.014 64.863 o
-9 -16 -4 17.547 22.576 2.104 52.620 o
-9 -16 -3 44.576 42.649 2.274 36.899 o
-9 -16 -2 22.692 27.861 2.682 33.579 o
-9 -16 -1 16.160 18.727 2.523 39.409 o
-9 -15 -8 35.412 32.069 3.700 18.273 o
-9 -15 -7 24.929 26.006 2.623 34.663 o
-9 -15 -6 2.696 2.523 1.516 117.656 o
-9 -15 -5 2.223 2.084 1.586 108.900 o
-9 -15 -4 7.278 8.546 1.605 96.609 o
-9 -15 -3 18.198 18.059 1.576 83.579 o
-9 -15 -2 20.110 21.848 1.605 78.104 o
-9 -15 -1 13.143 15.127 1.556 91.661 o
-9 -14 -10 6.230 7.519 2.643 39.007 o
-9 -14 -9 25.429 26.904 2.742 32.014 o
-9 -14 -8 49.895 52.601 3.061 22.941 o
-9 -14 -7 2.076 2.323 1.915 75.621 o
-9 -14 -6 32.990 34.422 1.855 53.876 o
-9 -14 -5 18.519 20.791 1.376 98.815 o
-9 -14 -4 43.054 44.723 1.915 45.992 o
-9 -14 -3 10.495 12.754 1.406 112.616 o
-9 -14 -2 18.830 22.526 1.466 89.509 o
-9 -14 -1 23.607 27.791 1.635 71.277 o
-9 -13 -11 2.880 3.600 2.423 47.327 o
-9 -13 -10 7.724 9.543 2.343 48.324 o
-9 -13 -9 3.833 2.104 1.825 81.776 o
-9 -13 -8 14.492 13.950 1.775 73.688 o
-9 -13 -7 4.475 7.389 1.625 98.188 o
-9 -13 -6 27.030 26.136 1.246 95.601 o
-9 -13 -5 106.015 108.483 2.662 18.827 o
-9 -13 -4 16.610 18.408 1.207 122.305 o
-9 -13 -3 47.090 48.772 1.605 52.829 o
-9 -13 -2 0.449 3.121 1.147 206.802 o
-9 -13 -1 216.445 208.878 4.009 7.410 o
-9 -12 -13 11.560 10.690 3.061 28.696 o
-9 -12 -12 35.103 33.465 2.832 28.662 o
-9 -12 -11 40.415 43.248 2.393 35.168 o
-9 -12 -10 56.751 59.611 2.593 27.684 o
-9 -12 -9 21.733 23.872 1.915 58.890 o
-9 -12 -8 21.060 23.075 1.745 68.229 o
-9 -12 -7 27.831 27.352 1.775 61.471 o
-9 -12 -6 34.804 33.355 1.187 86.058 o
-9 -12 -5 51.462 51.803 1.635 49.315 o
-9 -12 -4 14.843 15.965 1.007 160.200 o
-9 -12 -3 20.654 21.200 1.077 127.302 o
-9 -12 -2 107.353 108.223 2.313 21.136 o
-9 -12 -1 27.326 29.466 1.177 98.558 o
-9 -11 -14 7.648 8.346 3.161 27.459 o
-9 -11 -13 1.065 0.907 2.712 38.469 o
-9 -11 -12 3.582 7.718 2.303 51.400 o
-9 -11 -11 20.004 21.220 1.885 61.848 o
-9 -11 -10 90.310 90.484 3.041 18.207 o
-9 -11 -9 77.530 77.211 2.742 22.387 o
-9 -11 -8 56.550 54.077 2.144 35.556 o
-9 -11 -7 26.292 27.253 1.516 76.652 o
-9 -11 -6 25.429 25.498 0.967 124.705 o
-9 -11 -5 63.181 65.614 1.725 40.451 o
-9 -11 -4 61.922 62.623 1.795 39.897 o
-9 -11 -3 5.911 7.848 0.868 267.160 o
-9 -11 -2 202.921 193.701 3.690 8.442 o
-9 -11 -1 52.164 52.242 1.396 55.895 o
-9 -10 -14 37.942 38.790 2.932 26.485 o
-9 -10 -13 34.231 36.138 2.373 37.627 o
-9 -10 -12 59.599 56.081 2.413 30.152 o
-9 -10 -11 12.562 15.745 1.954 63.325 o
-9 -10 -10 51.117 51.315 2.293 34.183 o
-9 -10 -9 20.283 20.881 1.466 88.839 o
-9 -10 -8 80.404 79.744 2.643 22.910 o
-9 -10 -7 10.864 12.325 1.197 143.162 o
-9 -10 -6 16.998 16.753 0.778 194.866 o
-9 -10 -5 85.030 82.975 1.685 32.861 o
-9 -10 -4 56.811 59.511 1.356 52.687 o
-9 -10 -3 21.872 21.709 0.838 155.154 o
-9 -10 -2 82.044 78.777 1.665 34.351 o
-9 -10 -1 35.485 35.509 1.047 92.652 o
-9 -9 -15 11.552 13.322 2.613 38.359 o
-9 -9 -14 30.671 31.241 2.613 33.482 o
-9 -9 -13 28.387 30.035 1.984 51.800 o
-9 -9 -12 1.367 2.583 1.486 124.370 o
-9 -9 -11 33.239 32.757 1.825 55.288 o
-9 -9 -10 71.950 71.438 2.343 27.912 o
-9 -9 -9 19.788 21.399 1.466 89.088 o
-9 -9 -8 200.655 189.603 4.398 7.300 o
-9 -9 -7 17.272 17.261 1.177 125.985 o
-9 -9 -6 7.552 7.200 0.538 440.097 o
-9 -9 -5 308.679 285.691 4.986 4.485 o
-9 -9 -4 39.198 39.488 0.947 91.057 o
-9 -9 -3 164.292 156.936 2.692 13.028 o
-9 -9 -2 29.040 29.596 0.828 125.835 o
-9 -9 -1 1.245 0.987 0.399 1338.480 o
-9 -8 -16 9.483 9.633 2.802 34.252 o
-9 -8 -15 62.036 58.903 3.021 21.987 o
-9 -8 -14 29.607 29.257 2.413 38.393 o
-9 -8 -13 38.939 45.332 2.433 34.434 o
-9 -8 -12 19.016 23.713 1.815 65.374 o
-9 -8 -11 46.080 47.326 1.974 42.964 o
-9 -8 -10 60.506 61.207 2.214 32.719 o
-9 -8 -9 81.417 76.942 2.214 27.582 o
-9 -8 -8 28.145 30.145 1.276 89.509 o
-9 -8 -7 107.179 107.845 2.523 19.693 o
-9 -8 -6 101.890 95.859 1.675 28.111 o
-9 -8 -5 8.599 9.992 0.548 384.733 o
-9 -8 -4 34.535 34.961 0.858 107.074 o
-9 -8 -3 173.414 170.048 2.772 12.000 o
-9 -8 -2 16.488 17.102 0.698 213.902 o
-9 -8 -1 117.502 113.768 1.994 21.867 o
-9 -7 -16 37.827 34.383 2.862 27.796 o
-9 -7 -15 0.964 1.376 1.845 82.452 o
-9 -7 -14 33.420 35.729 2.323 39.062 o
-9 -7 -13 32.799 32.618 2.034 47.966 o
-9 -7 -12 27.514 28.240 1.735 63.313 o
-9 -7 -11 100.663 96.487 3.002 17.502 o
-9 -7 -10 2.156 3.181 0.848 341.061 o
-9 -7 -9 0.884 1.785 0.728 487.034 o
-9 -7 -8 63.294 62.383 1.655 42.358 o
-9 -7 -7 82.671 79.624 1.835 31.830 o
-9 -7 -6 29.209 30.135 0.828 124.835 o
-9 -7 -5 155.441 152.917 2.513 14.264 o
-9 -7 -4 226.123 224.125 3.560 7.707 o
-9 -7 -3 154.183 152.897 2.543 14.234 o
-9 -7 -2 12.036 13.332 0.648 274.831 o
-9 -7 -1 78.454 79.445 1.496 37.671 o
-9 -6 -17 24.327 19.983 2.872 30.159 o
-9 -6 -16 12.230 13.891 2.204 51.883 o
-9 -6 -15 136.438 127.718 4.009 10.513 o
-9 -6 -14 89.856 88.908 3.131 17.671 o
-9 -6 -13 85.383 84.900 2.942 19.559 o
-9 -6 -12 53.966 56.430 1.795 43.391 o
-9 -6 -11 11.100 12.066 1.077 165.486 o
-9 -6 -10 143.435 136.124 2.982 13.682 o
-9 -6 -9 93.260 90.234 2.164 25.304 o
-9 -6 -8 43.676 41.752 1.227 71.361 o
-9 -6 -7 67.305 68.865 1.635 40.377 o
-9 -6 -6 165.458 168.373 2.752 12.486 o
-9 -6 -5 138.794 141.659 2.453 16.009 o
-9 -6 -4 329.965 318.697 4.936 4.158 o
-9 -6 -3 213.550 209.277 3.321 8.605 o
-9 -6 -2 29.908 30.065 0.808 125.111 o
-9 -6 -1 3.145 3.879 0.489 715.882 o
-9 -5 -17 2.392 5.425 2.762 36.563 o
-9 -5 -16 6.399 6.771 2.254 52.834 o
-9 -5 -15 2.338 2.443 1.775 87.330 o
-9 -5 -14 72.466 73.901 2.383 27.145 o
-9 -5 -13 32.619 34.393 1.615 64.155 o
-9 -5 -12 5.057 4.398 0.997 232.812 o
-9 -5 -11 12.976 13.033 0.878 201.403 o
-9 -5 -10 128.913 126.193 2.792 15.676 o
-9 -5 -9 29.439 30.573 1.177 94.947 o
-9 -5 -8 132.405 127.738 2.643 16.102 o
-9 -5 -7 109.322 109.600 2.104 22.361 o
-9 -5 -6 85.442 85.099 1.546 34.285 o
-9 -5 -5 50.256 52.422 1.117 66.176 o
-9 -5 -4 151.836 149.965 2.483 14.697 o
-9 -5 -3 93.959 92.069 1.695 29.820 o
-9 -5 -2 72.335 71.837 1.346 43.431 o
-9 -5 -1 12.169 13.542 0.548 307.781 o
-9 -4 -18 5.048 12.116 7.788 4.668 o
-9 -4 -17 22.677 21.270 2.772 32.212 o
-9 -4 -16 17.486 18.687 1.825 67.163 o
-9 -4 -15 42.590 44.304 2.074 41.898 o
-9 -4 -14 147.880 143.952 4.268 9.236 o
-9 -4 -13 57.197 58.843 1.855 40.633 o
-9 -4 -12 0.711 1.895 0.868 354.314 o
-9 -4 -11 204.287 192.555 3.989 7.886 o
-9 -4 -10 244.418 232.741 4.717 5.795 o
-9 -4 -9 178.608 169.789 3.251 10.512 o
-9 -4 -8 121.103 116.859 2.313 19.272 o
-9 -4 -7 94.966 94.722 1.645 29.866 o
-9 -4 -6 6.944 8.765 0.509 458.139 o
-9 -4 -5 47.476 48.273 0.997 74.663 o
-9 -4 -4 251.974 243.939 3.899 6.521 o
-9 -4 -3 2.440 3.002 0.429 928.866 o
-9 -4 -2 46.676 48.762 1.027 74.006 o
-9 -4 -1 61.101 60.319 1.207 54.065 o
-9 -3 -18 16.827 15.067 2.682 35.535 o
-9 -3 -17 84.915 82.177 3.221 17.614 o
-9 -3 -16 19.788 23.513 1.795 66.076 o
-9 -3 -15 12.433 10.750 1.695 82.350 o
-9 -3 -14 1.648 2.623 0.967 277.200 o
-9 -3 -13 32.190 35.549 1.486 70.432 o
-9 -3 -12 58.873 57.966 1.595 46.093 o
-9 -3 -11 125.318 122.363 2.712 16.456 o
-9 -3 -10 50.758 54.037 1.556 51.399 o
-9 -3 -9 235.127 223.128 3.500 7.595 o
-9 -3 -8 40.108 40.655 0.907 91.247 o
-9 -3 -7 28.575 29.177 0.778 132.133 o
-9 -3 -6 31.545 31.680 0.828 118.104 o
-9 -3 -5 94.095 93.645 1.625 30.366 o
-9 -3 -4 97.375 92.977 1.625 29.756 o
-9 -3 -3 26.274 26.056 0.728 148.088 o
-9 -3 -2 99.301 100.416 1.725 27.705 o
-9 -3 -1 732.793 726.881 10.969 0.949 o
-9 -2 -18 7.665 6.861 2.274 51.554 o
-9 -2 -17 24.047 24.451 2.144 48.527 o
-9 -2 -16 67.695 79.425 2.872 22.001 o
-9 -2 -15 134.806 130.979 3.370 12.725 o
-9 -2 -14 50.436 48.752 1.705 48.412 o
-9 -2 -13 255.492 251.328 5.624 4.670 o
-9 -2 -12 7.552 8.067 0.878 249.452 o
-9 -2 -11 43.279 43.357 1.007 80.914 o
-9 -2 -10 4.197 5.445 0.509 597.468 o
-9 -2 -9 37.551 38.810 0.907 96.059 o
-9 -2 -8 28.954 29.596 0.778 130.662 o
-9 -2 -7 70.575 73.542 1.386 43.054 o
-9 -2 -6 36.588 37.364 0.858 101.638 o
-9 -2 -5 125.692 127.499 2.144 19.281 o
-9 -2 -4 25.087 24.371 0.688 159.503 o
-9 -2 -3 58.339 59.661 1.177 56.574 o
-9 -2 -2 228.874 226.120 3.530 7.663 o
-9 -2 -1 72.495 73.023 1.316 43.675 o
-9 -1 -18 3.941 6.910 2.433 46.283 o
-9 -1 -17 22.377 25.229 2.074 51.556 o
-9 -1 -16 5.035 6.003 1.615 99.444 o
-9 -1 -15 7.940 9.613 1.306 134.523 o
-9 -1 -14 23.287 25.518 1.047 120.685 o
-9 -1 -13 171.139 173.120 3.291 10.624 o
-9 -1 -12 39.941 40.764 1.077 82.490 o
-9 -1 -11 32.303 32.488 0.858 113.419 o
-9 -1 -10 102.595 102.181 1.785 26.439 o
-9 -1 -9 68.443 68.835 1.326 45.932 o
-9 -1 -8 71.477 71.308 1.326 44.221 o
-9 -1 -7 40.847 42.460 0.907 89.110 o
-9 -1 -6 298.967 291.435 4.517 4.903 o
-9 -1 -5 119.309 119.312 1.994 21.315 o
-9 -1 -4 328.352 333.246 5.265 3.918 o
-9 -1 -3 70.057 69.134 1.276 46.165 o
-9 -1 -2 202.353 198.229 3.151 9.422 o
-9 -1 -1 782.247 752.987 11.368 0.868 o
-8 -17 -3 55.433 52.870 3.400 19.129 o
-8 -17 -2 51.070 49.749 2.972 24.012 o
-8 -17 -1 16.641 17.929 2.303 46.151 o
-8 -16 -7 99.801 80.592 3.709 13.931 o
-8 -16 -6 55.400 48.353 2.483 30.376 o
-8 -16 -5 4.354 3.899 1.815 81.561 o
-8 -16 -4 73.548 72.455 2.613 24.430 o
-8 -16 -3 1.332 2.672 1.586 109.685 o
-8 -16 -2 8.246 10.331 1.765 80.261 o
-8 -16 -1 7.295 8.167 1.645 92.713 o
-8 -15 -9 13.267 14.918 2.782 33.792 o
-8 -15 -8 52.004 51.654 2.962 23.943 o
-8 -15 -7 13.864 14.359 2.373 44.980 o
-8 -15 -6 20.616 19.884 1.665 74.478 o
-8 -15 -5 135.915 129.264 3.141 13.621 o
-8 -15 -4 3.627 2.902 1.376 138.757 o
-8 -15 -3 63.117 62.962 2.164 32.841 o
-8 -15 -2 3.870 5.853 1.396 131.670 o
-8 -15 -1 24.876 27.692 1.595 72.736 o
-8 -14 -11 12.430 17.710 3.380 23.469 o
-8 -14 -10 47.627 44.753 2.812 26.741 o
-8 -14 -9 12.225 16.912 2.862 32.084 o
-8 -14 -8 9.119 9.084 1.944 67.445 o
-8 -14 -7 61.137 63.730 2.593 26.802 o
-8 -14 -6 12.987 10.999 1.187 141.224 o
-8 -14 -5 17.706 20.452 1.386 99.138 o
-8 -14 -4 23.751 25.468 1.426 85.932 o
-8 -14 -3 74.668 75.008 2.164 29.504 o
-8 -14 -2 47.948 47.486 1.715 49.397 o
-8 -14 -1 74.138 76.932 2.174 29.297 o
-8 -13 -12 15.739 19.096 2.922 30.331 o
-8 -13 -11 49.989 52.900 3.081 22.695 o
-8 -13 -10 23.875 22.237 2.044 52.731 o
-8 -13 -9 45.782 45.740 2.413 33.498 o
-8 -13 -8 15.384 15.825 1.944 62.435 o
-8 -13 -7 13.572 16.493 1.954 62.635 o
-8 -13 -6 16.247 16.094 1.107 139.468 o
-8 -13 -5 1.903 2.264 0.748 435.789 o
-8 -13 -4 52.528 54.456 1.725 45.967 o
-8 -13 -3 27.839 30.563 1.316 86.796 o
-8 -13 -2 106.047 107.545 2.473 20.165 o
-8 -13 -1 71.700 73.462 1.805 35.542 o
-8 -12 -13 10.110 10.201 2.363 46.844 o
-8 -12 -12 21.227 22.606 2.682 34.224 o
-8 -12 -11 20.823 21.180 2.154 49.767 o
-8 -12 -10 21.050 20.781 1.805 65.590 o
-8 -12 -9 100.734 95.499 3.141 16.653 o
-8 -12 -8 3.983 6.422 1.566 106.351 o
-8 -12 -7 1.811 1.905 1.167 196.843 o
-8 -12 -6 61.145 58.694 1.556 46.001 o
-8 -12 -5 5.679 7.698 0.987 222.877 o
-8 -12 -4 10.366 12.435 0.957 195.275 o
-8 -12 -3 45.307 44.793 1.346 64.055 o
-8 -12 -2 33.117 34.273 1.246 83.713 o
-8 -12 -1 114.138 113.748 2.363 19.796 o
-8 -11 -14 2.242 1.466 2.313 52.312 o
-8 -11 -13 11.650 10.550 2.343 47.112 o
-8 -11 -12 67.030 65.425 2.872 22.754 o
-8 -11 -11 7.184 7.977 1.486 111.016 o
-8 -11 -10 63.144 61.276 2.533 27.488 o
-8 -11 -9 60.442 55.393 2.124 34.905 o
-8 -11 -8 94.440 94.014 3.031 17.844 o
-8 -11 -7 13.308 14.668 1.286 121.729 o
-8 -11 -6 3.291 2.952 0.638 512.010 o
-8 -11 -5 12.191 15.077 0.768 229.304 o
-8 -11 -4 20.731 21.968 0.967 140.252 o
-8 -11 -3 1.195 1.855 0.618 635.917 o
-8 -11 -2 75.772 75.077 1.615 37.247 o
-8 -11 -1 167.891 158.591 3.051 11.709 o
-8 -10 -15 2.022 2.623 2.772 36.568 o
-8 -10 -14 11.546 14.798 2.363 45.862 o
-8 -10 -13 0.697 0.319 1.775 89.649 o
-8 -10 -12 66.230 65.066 2.483 27.436 o
-8 -10 -11 5.762 7.579 1.496 112.067 o
-8 -10 -10 55.106 55.563 2.164 35.335 o
-8 -10 -9 64.382 63.640 2.044 34.501 o
-8 -10 -8 46.279 45.641 1.625 53.314 o
-8 -10 -7 117.239 119.392 3.031 15.459 o
-8 -10 -6 33.801 32.827 0.967 102.360 o
-8 -10 -5 156.996 157.035 2.792 13.086 o
-8 -10 -4 48.089 49.799 1.177 66.682 o
-8 -10 -3 92.801 92.309 1.785 29.073 o
-8 -10 -2 103.026 105.681 1.885 25.233 o
-8 -10 -1 52.715 52.960 1.107 64.480 o
-8 -9 -16 7.972 11.477 3.021 29.752 o
-8 -9 -15 27.611 33.535 3.341 22.320 o
-8 -9 -14 1.053 0.947 1.366 148.844 o
-8 -9 -13 6.505 9.054 1.566 101.565 o
-8 -9 -12 23.459 25.568 1.785 63.895 o
-8 -9 -11 4.689 7.967 1.286 147.578 o
-8 -9 -10 75.888 76.134 2.264 27.927 o
-8 -9 -9 67.442 65.953 1.954 35.047 o
-8 -9 -8 3.937 6.232 0.977 241.898 o
-8 -9 -7 33.023 34.193 1.236 84.470 o
-8 -9 -6 103.355 97.943 1.695 27.471 o
-8 -9 -5 248.983 244.547 3.839 6.641 o
-8 -9 -4 40.890 42.211 0.967 86.187 o
-8 -9 -3 45.701 45.471 1.047 75.647 o
-8 -9 -2 131.165 129.433 2.184 18.442 o
-8 -9 -1 52.432 55.453 1.227 60.030 o
-8 -8 -16 36.641 30.005 2.882 27.886 o
-8 -8 -15 3.918 5.913 2.164 58.136 o
-8 -8 -14 75.448 73.432 2.832 21.924 o
-8 -8 -13 35.207 37.863 2.014 46.886 o
-8 -8 -12 49.069 47.077 1.755 47.880 o
-8 -8 -11 64.325 63.819 1.964 35.883 o
-8 -8 -10 7.838 7.947 0.868 251.617 o
-8 -8 -9 15.435 15.845 0.977 163.891 o
-8 -8 -8 77.497 77.939 1.895 32.322 o
-8 -8 -7 224.168 204.850 3.819 7.580 o
-8 -8 -6 78.587 80.053 1.825 32.815 o
-8 -8 -5 136.623 137.620 2.343 16.828 o
-8 -8 -4 21.648 22.217 0.728 171.044 o
-8 -8 -3 2.679 2.603 0.449 875.335 o
-8 -8 -2 232.820 226.369 3.590 7.483 o
-8 -8 -1 47.634 47.495 1.037 73.318 o
-8 -7 -17 15.797 14.020 2.812 32.848 o
-8 -7 -16 7.943 6.362 2.652 38.529 o
-8 -7 -15 180.831 175.274 5.096 6.629 o
-8 -7 -14 9.173 11.438 1.805 76.123 o
-8 -7 -13 37.699 37.264 1.905 49.607 o
-8 -7 -12 11.279 12.265 1.276 129.453 o
-8 -7 -11 66.250 62.254 1.695 40.608 o
-8 -7 -10 34.976 35.270 1.227 82.441 o
-8 -7 -9 2.292 1.346 0.548 725.058 o
-8 -7 -8 12.604 12.814 0.818 219.817 o
-8 -7 -7 69.682 70.281 1.605 39.951 o
-8 -7 -6 164.158 156.876 3.071 11.852 o
-8 -7 -5 125.451 123.560 2.084 19.848 o
-8 -7 -4 7.970 9.483 0.548 400.941 o
-8 -7 -3 403.547 391.601 6.033 2.892 o
-8 -7 -2 181.424 181.097 2.992 10.835 o
-8 -7 -1 1.337 1.316 0.339 1612.520 o
-8 -6 -17 47.058 45.132 3.251 21.426 o
-8 -6 -16 41.994 42.071 2.403 34.767 o
-8 -6 -15 17.912 18.757 1.765 70.447 o
-8 -6 -14 196.476 190.002 5.235 6.101 o
-8 -6 -13 0.501 2.024 0.987 278.872 o
-8 -6 -12 48.446 50.008 1.576 52.827 o
-8 -6 -11 66.363 68.117 1.785 38.012 o
-8 -6 -10 50.033 52.342 1.476 54.544 o
-8 -6 -9 15.413 15.985 0.808 198.206 o
-8 -6 -8 44.606 43.307 1.356 64.649 o
-8 -6 -7 147.897 141.280 2.742 14.218 o
-8 -6 -6 21.397 22.307 0.648 184.060 o
-8 -6 -5 43.584 42.859 0.927 84.559 o
-8 -6 -4 110.103 112.990 1.935 23.292 o
-8 -6 -3 13.757 13.801 0.598 272.939 o
-8 -6 -2 27.940 26.724 0.778 136.975 o
-8 -6 -1 8.294 9.064 0.568 386.706 o
-8 -5 -18 8.841 13.063 3.719 19.868 o
-8 -5 -17 22.985 26.236 2.573 36.121 o
-8 -5 -16 11.082 13.522 1.795 74.797 o
-8 -5 -15 9.431 10.201 1.396 117.671 o
-8 -5 -14 63.538 62.244 2.024 35.201 o
-8 -5 -13 16.710 15.616 1.117 137.425 o
-8 -5 -12 38.828 38.950 1.326 71.910 o
-8 -5 -11 1.576 2.413 0.708 484.730 o
-8 -5 -10 10.346 9.952 0.808 247.462 o
-8 -5 -9 8.775 10.012 0.758 279.189 o
-8 -5 -8 18.125 21.320 0.907 157.606 o
-8 -5 -7 404.063 391.870 6.990 2.565 o
-8 -5 -6 3.465 3.979 0.389 884.071 o
-8 -5 -5 57.683 59.621 1.157 57.507 o
-8 -5 -4 56.470 59.741 1.227 56.295 o
-8 -5 -3 310.191 311.019 4.956 4.367 o
-8 -5 -2 40.537 41.662 0.997 85.408 o
-8 -5 -1 46.383 46.478 0.967 77.805 o
-8 -4 -18 99.702 93.186 3.869 12.911 o
-8 -4 -17 3.445 2.503 1.984 69.728 o
-8 -4 -16 48.446 50.307 2.483 31.361 o
-8 -4 -15 35.230 35.111 1.795 54.986 o
-8 -4 -14 40.786 45.361 1.835 49.079 o
-8 -4 -13 21.582 24.910 1.256 103.060 o
-8 -4 -12 230.237 220.436 4.517 6.337 o
-8 -4 -11 122.030 116.889 2.593 17.561 o
-8 -4 -10 158.355 152.169 2.952 12.609 o
-8 -4 -9 79.782 78.906 1.735 33.919 o
-8 -4 -8 95.938 94.423 1.964 26.514 o
-8 -4 -7 76.589 77.181 1.396 40.141 o
-8 -4 -6 41.080 44.414 0.917 87.100 o
-8 -4 -5 43.983 44.554 0.947 82.227 o
-8 -4 -4 128.960 127.978 2.104 19.150 o
-8 -4 -3 5.301 6.930 0.429 616.362 o
-8 -4 -2 95.500 95.519 1.665 29.474 o
-8 -4 -1 104.055 104.095 1.785 26.040 o
-8 -3 -18 55.296 51.953 2.852 24.918 o
-8 -3 -17 17.075 16.443 1.765 71.758 o
-8 -3 -16 12.014 14.459 1.655 84.378 o
-8 -3 -15 77.671 80.642 2.413 25.576 o
-8 -3 -14 42.171 42.081 1.625 56.212 o
-8 -3 -13 50.590 53.837 1.655 48.701 o
-8 -3 -12 46.566 45.820 1.416 60.302 o
-8 -3 -11 187.022 175.413 3.410 9.742 o
-8 -3 -10 29.605 31.032 1.007 107.640 o
-8 -3 -9 14.494 18.169 0.858 186.609 o
-8 -3 -8 277.642 262.317 4.068 5.764 o
-8 -3 -7 138.626 138.966 2.264 16.979 o
-8 -3 -6 173.830 165.641 2.682 12.341 o
-8 -3 -5 448.858 438.807 6.681 2.384 o
-8 -3 -4 85.591 87.004 1.526 34.257 o
-8 -3 -3 155.412 155.400 2.523 14.153 o
-8 -3 -2 745.599 734.520 11.039 0.929 o
-8 -3 -1 104.979 103.896 1.825 25.570 o
-8 -2 -18 103.462 97.145 3.660 13.649 o
-8 -2 -17 59.641 64.448 2.633 26.434 o
-8 -2 -16 0.489 1.595 1.446 133.692 o
-8 -2 -15 59.822 67.629 2.313 30.656 o
-8 -2 -14 15.462 17.700 1.187 127.962 o
-8 -2 -13 6.797 7.170 0.897 250.492 o
-8 -2 -12 18.677 17.331 0.868 169.304 o
-8 -2 -11 302.017 285.132 4.427 4.973 o
-8 -2 -10 112.632 109.131 1.865 23.724 o
-8 -2 -9 68.348 68.027 1.266 47.328 o
-8 -2 -8 138.869 138.109 2.284 16.903 o
-8 -2 -7 191.708 191.268 3.321 9.531 o
-8 -2 -6 142.860 137.511 2.284 16.606 o
-8 -2 -5 225.924 221.961 3.500 7.827 o
-8 -2 -4 392.784 388.719 5.933 2.994 o
-8 -2 -3 153.865 151.182 2.443 14.674 o
-8 -2 -2 79.534 78.757 1.386 39.078 o
-8 -2 -1 733.903 715.773 10.770 0.967 o
-8 -1 -18 1.257 2.483 1.954 73.077 o
-8 -1 -17 3.465 5.724 1.625 100.253 o
-8 -1 -16 75.038 82.596 2.682 22.951 o
-8 -1 -15 16.860 18.228 0.947 160.351 o
-8 -1 -14 192.585 191.827 3.560 9.000 o
-8 -1 -13 23.941 24.840 0.957 129.903 o
-8 -1 -12 36.520 35.709 0.878 101.813 o
-8 -1 -11 82.352 83.374 1.526 35.586 o
-8 -1 -10 36.875 39.548 0.967 92.971 o
-8 -1 -9 74.928 74.708 1.376 41.452 o
-8 -1 -8 30.231 32.229 0.798 122.809 o
-8 -1 -7 36.691 36.606 0.848 102.707 o
-8 -1 -6 14.007 15.137 0.578 270.503 o
-8 -1 -5 16.985 19.026 0.628 220.303 o
-8 -1 -4 838.670 804.212 12.056 0.768 o
-8 -1 -3 435.434 434.569 6.601 2.468 o
-8 -1 -2 521.900 513.785 7.788 1.799 o
-8 -1 -1 27.474 27.622 0.708 144.219 o
-7 -17 -5 0.253 1.346 2.972 32.149 o
-7 -17 -4 23.219 20.642 2.353 42.484 o
-7 -17 -3 6.553 4.727 1.805 80.436 o
-7 -17 -2 4.569 6.372 1.954 70.060 o
-7 -17 -1 80.583 77.850 3.091 19.040 o
-7 -16 -8 37.423 28.350 2.882 27.891 o
-7 -16 -7 24.947 25.418 2.702 33.001 o
-7 -16 -6 1.468 2.453 1.795 86.167 o
-7 -16 -5 38.368 37.434 2.144 42.233 o
-7 -16 -4 13.175 12.016 1.775 75.272 o
-7 -16 -3 36.699 41.283 2.024 45.523 o
-7 -16 -2 15.060 18.827 1.795 70.406 o
-7 -16 -1 5.891 6.153 1.416 124.377 o
-7 -15 -10 34.036 27.751 3.191 23.871 o
-7 -15 -9 1.195 0.858 2.054 66.702 o
-7 -15 -8 32.826 32.707 2.583 33.614 o
-7 -15 -7 15.094 16.573 2.124 53.788 o
-7 -15 -6 57.175 55.144 1.994 38.228 o
-7 -15 -5 36.664 38.531 1.775 54.286 o
-7 -15 -4 0.523 0.648 1.336 157.216 o
-7 -15 -3 39.893 41.552 1.825 50.511 o
-7 -15 -2 7.745 9.463 1.306 135.104 o
-7 -15 -1 133.437 134.748 3.201 13.365 o
-7 -14 -11 34.217 30.384 2.672 31.807 o
-7 -14 -10 2.015 3.002 2.493 45.035 o
-7 -14 -9 12.408 12.195 1.974 63.184 o
-7 -14 -8 81.820 80.193 3.111 18.704 o
-7 -14 -7 91.680 90.773 3.121 17.548 o
-7 -14 -6 106.965 107.466 2.692 18.593 o
-7 -14 -5 26.400 28.669 1.516 75.977 o
-7 -14 -4 8.544 10.560 1.197 151.562 o
-7 -14 -3 31.993 34.572 1.486 70.946 o
-7 -14 -2 40.269 41.453 1.556 60.045 o
-7 -14 -1 3.051 3.719 1.107 206.574 o
-7 -13 -13 15.100 14.649 3.221 25.605 o
-7 -13 -12 5.590 5.185 2.333 49.932 o
-7 -13 -11 33.355 33.146 2.563 33.897 o
-7 -13 -10 3.801 6.930 2.134 59.544 o
-7 -13 -9 8.953 12.285 1.516 102.150 o
-7 -13 -8 78.350 74.160 2.643 23.453 o
-7 -13 -7 92.380 84.670 2.782 20.229 o
-7 -13 -6 27.498 27.552 1.197 98.039 o
-7 -13 -5 29.721 31.421 1.336 83.034 o
-7 -13 -4 50.145 49.789 1.526 53.594 o
-7 -13 -3 63.650 66.113 1.825 38.314 o
-7 -13 -2 169.782 163.597 3.171 11.182 o
-7 -13 -1 109.506 114.097 2.403 19.976 o
-7 -12 -14 27.847 26.226 2.822 30.221 o
-7 -12 -13 71.931 72.415 3.650 15.771 o
-7 -12 -12 24.803 22.187 2.154 48.297 o
-7 -12 -11 16.945 16.633 1.835 67.506 o
-7 -12 -10 2.152 5.325 1.825 81.828 o
-7 -12 -9 60.391 62.503 2.463 28.772 o
-7 -12 -8 100.464 102.669 3.341 15.298 o
-7 -12 -7 21.371 22.955 1.406 91.411 o
-7 -12 -6 159.797 155.260 3.291 11.408 o
-7 -12 -5 32.958 35.111 1.127 91.012 o
-7 -12 -4 103.625 101.762 2.004 24.427 o
-7 -12 -3 71.838 71.478 1.595 39.270 o
-7 -12 -2 60.306 59.531 1.386 50.226 o
-7 -12 -1 7.412 9.822 0.748 297.987 o
-7 -11 -15 6.727 8.197 2.543 41.809 o
-7 -11 -14 25.654 25.867 2.453 38.580 o
-7 -11 -13 18.804 19.973 2.313 44.951 o
-7 -11 -12 3.377 4.158 1.576 107.340 o
-7 -11 -11 9.961 11.248 1.715 82.569 o
-7 -11 -10 41.816 41.831 1.815 49.997 o
-7 -11 -9 84.808 85.777 2.563 22.844 o
-7 -11 -8 161.348 152.787 3.859 9.801 o
-7 -11 -7 22.207 24.112 1.436 87.482 o
-7 -11 -6 65.099 63.600 1.446 45.903 o
-7 -11 -5 72.416 76.613 1.665 37.180 o
-7 -11 -4 14.338 15.825 0.738 221.262 o
-7 -11 -3 182.884 177.517 3.091 10.603 o
-7 -11 -2 22.703 26.535 0.967 129.681 o
-7 -11 -1 82.516 83.683 1.595 34.562 o
-7 -10 -16 14.770 19.315 3.849 18.213 o
-7 -10 -15 24.537 27.921 2.912 28.945 o
-7 -10 -14 47.702 47.944 2.523 30.998 o
-7 -10 -13 29.078 30.055 2.114 47.010 o
-7 -10 -12 54.803 53.638 2.014 38.638 o
-7 -10 -11 46.702 47.276 1.725 49.659 o
-7 -10 -10 16.353 17.560 1.326 109.262 o
-7 -10 -9 14.450 13.063 1.127 144.807 o
-7 -10 -8 39.226 41.812 1.586 59.360 o
-7 -10 -7 87.921 83.653 2.204 26.169 o
-7 -10 -6 27.102 26.535 0.778 139.518 o
-7 -10 -5 61.025 58.016 1.167 55.752 o
-7 -10 -4 58.751 58.783 1.207 55.799 o
-7 -10 -3 125.946 124.358 2.124 19.527 o
-7 -10 -2 54.050 54.216 1.227 59.401 o
-7 -10 -1 119.341 119.442 2.104 20.611 o
-7 -9 -16 66.662 63.420 3.321 18.712 o
-7 -9 -15 22.789 23.394 2.244 45.669 o
-7 -9 -14 14.560 13.362 1.935 64.019 o
-7 -9 -13 54.762 54.885 2.094 36.852 o
-7 -9 -12 76.226 79.455 2.373 26.312 o
-7 -9 -11 22.645 25.079 1.326 95.296 o
-7 -9 -10 21.487 21.758 1.266 104.556 o
-7 -9 -9 77.540 73.572 2.074 30.305 o
-7 -9 -8 126.734 117.567 2.623 17.000 o
-7 -9 -7 26.006 27.183 1.057 112.907 o
-7 -9 -6 47.804 47.954 1.266 64.260 o
-7 -9 -5 128.712 128.376 2.174 18.777 o
-7 -9 -4 29.826 31.481 0.868 118.533 o
-7 -9 -3 138.664 140.273 2.363 16.471 o
-7 -9 -2 21.388 22.795 0.738 169.444 o
-7 -9 -1 36.453 38.082 0.957 95.156 o
-7 -8 -17 62.034 54.795 3.470 18.074 o
-7 -8 -16 24.721 30.902 2.972 27.762 o
-7 -8 -15 25.402 29.088 2.333 41.492 o
-7 -8 -14 65.256 62.972 2.363 29.390 o
-7 -8 -13 58.456 57.946 2.124 35.064 o
-7 -8 -12 28.613 29.427 1.416 79.951 o
-7 -8 -11 165.299 155.161 3.650 10.192 o
-7 -8 -10 90.733 90.544 2.204 25.254 o
-7 -8 -9 21.246 21.340 1.037 130.748 o
-7 -8 -8 46.036 43.008 1.227 68.948 o
-7 -8 -7 45.498 48.532 1.296 64.550 o
-7 -8 -6 39.098 39.169 1.167 79.558 o
-7 -8 -5 1.349 1.506 0.339 1582.720 o
-7 -8 -4 131.149 121.566 2.054 19.525 o
-7 -8 -3 0.712 0.309 0.289 2582.480 o
-7 -8 -2 197.156 197.760 3.241 9.418 o
-7 -8 -1 50.185 51.215 1.097 67.386 o
-7 -7 -17 11.916 17.570 2.912 31.074 o
-7 -7 -16 19.589 20.672 2.503 39.061 o
-7 -7 -15 15.492 13.183 1.805 71.303 o
-7 -7 -14 36.997 43.317 2.064 43.963 o
-7 -7 -13 28.822 34.074 1.605 67.174 o
-7 -7 -12 24.368 26.505 1.276 96.375 o
-7 -7 -11 15.392 16.593 1.017 155.688 o
-7 -7 -10 76.177 73.741 1.885 33.219 o
-7 -7 -9 4.612 5.455 0.658 428.402 o
-7 -7 -8 6.158 4.368 0.658 408.345 o
-7 -7 -7 21.608 22.646 0.887 147.601 o
-7 -7 -6 256.047 257.780 4.776 5.410 o
-7 -7 -5 88.530 85.787 1.546 33.426 o
-7 -7 -4 324.251 320.143 4.946 4.198 o
-7 -7 -3 207.287 202.646 3.241 9.027 o
-7 -7 -2 14.837 14.649 0.608 256.707 o
-7 -7 -1 218.955 220.476 3.500 8.017 o
-7 -6 -18 14.416 15.586 3.011 29.032 o
-7 -6 -17 47.787 46.040 3.161 22.296 o
-7 -6 -16 41.998 41.233 2.333 36.318 o
-7 -6 -15 14.057 15.726 1.815 70.768 o
-7 -6 -14 11.307 14.140 1.167 144.871 o
-7 -6 -13 26.954 28.908 1.296 90.156 o
-7 -6 -12 6.772 5.893 0.858 272.536 o
-7 -6 -11 23.445 24.261 1.077 118.426 o
-7 -6 -10 197.209 188.027 3.919 8.230 o
-7 -6 -9 144.346 139.256 2.692 14.696 o
-7 -6 -8 146.688 144.481 2.772 14.079 o
-7 -6 -7 40.992 41.004 1.167 76.826 o
-7 -6 -6 14.984 15.596 0.808 201.377 o
-7 -6 -5 29.972 31.172 0.758 128.056 o
-7 -6 -4 87.551 90.145 1.576 32.777 o
-7 -6 -3 118.107 119.990 2.004 21.354 o
-7 -6 -2 124.431 126.232 2.114 19.643 o
-7 -6 -1 656.621 659.981 9.922 1.153 o
-7 -5 -18 0.231 2.603 3.011 31.241 o
-7 -5 -17 166.726 161.832 5.106 6.926 o
-7 -5 -16 37.319 42.220 2.353 36.770 o
-7 -5 -15 24.258 23.164 1.426 86.597 o
-7 -5 -14 11.208 13.382 1.306 124.131 o
-7 -5 -13 22.909 21.679 1.097 119.826 o
-7 -5 -12 2.359 3.660 0.788 379.133 o
-7 -5 -11 52.543 51.335 1.476 53.527 o
-7 -5 -10 6.889 7.180 0.718 334.977 o
-7 -5 -9 178.138 173.110 3.271 10.418 o
-7 -5 -8 163.160 159.817 3.121 11.681 o
-7 -5 -7 209.970 200.981 3.769 8.034 o
-7 -5 -6 224.732 211.980 3.909 7.355 o
-7 -5 -5 252.846 242.752 3.789 6.644 o
-7 -5 -4 122.419 124.059 2.054 20.322 o
-7 -5 -3 576.806 574.952 8.675 1.479 o
-7 -5 -2 499.326 495.686 7.539 1.929 o
-7 -5 -1 912.131 906.034 13.591 0.628 o
-7 -4 -18 10.978 8.616 2.523 41.504 o
-7 -4 -17 1.892 3.620 1.665 98.604 o
-7 -4 -16 35.076 39.558 1.915 49.843 o
-7 -4 -15 11.027 10.899 1.137 155.574 o
-7 -4 -14 1.390 2.752 0.778 412.320 o
-7 -4 -13 34.275 34.732 1.326 77.663 o
-7 -4 -12 72.052 73.412 1.885 34.206 o
-7 -4 -11 116.113 110.696 2.234 20.603 o
-7 -4 -10 131.261 127.030 2.513 16.850 o
-7 -4 -9 38.998 36.915 1.047 87.363 o
-7 -4 -8 84.461 80.003 1.695 33.213 o
-7 -4 -7 174.020 172.601 3.251 10.630 o
-7 -4 -6 107.044 108.164 1.805 25.078 o
-7 -4 -5 316.103 310.810 4.786 4.422 o
-7 -4 -4 541.292 542.354 8.187 1.654 o
-7 -4 -3 798.417 775.015 11.627 0.831 o
-7 -4 -2 54.809 59.302 1.137 59.955 o
-7 -4 -1 108.093 108.912 1.855 24.470 o
-7 -3 -19 5.770 9.563 3.341 24.773 o
-7 -3 -18 81.960 82.137 3.101 18.698 o
-7 -3 -17 33.652 31.082 1.785 57.084 o
-7 -3 -16 58.509 62.184 2.323 31.219 o
-7 -3 -15 14.383 15.805 1.177 133.806 o
-7 -3 -14 100.331 100.854 2.393 21.715 o
-7 -3 -13 26.432 27.512 1.167 102.072 o
-7 -3 -12 19.556 20.532 0.878 158.853 o
-7 -3 -11 80.251 78.767 1.735 33.823 o
-7 -3 -10 71.722 71.717 1.685 37.737 o
-7 -3 -9 38.931 36.666 1.037 88.156 o
-7 -3 -8 89.019 87.632 1.845 29.595 o
-7 -3 -7 12.338 13.412 0.459 339.616 o
-7 -3 -6 509.767 499.057 7.559 1.892 o
-7 -3 -5 243.441 243.032 3.779 6.834 o
-7 -3 -4 454.339 458.132 6.940 2.262 o
-7 -3 -3 119.216 124.537 2.074 20.528 o
-7 -3 -2 18.399 19.505 0.558 223.964 o
-7 -3 -1 138.078 140.512 2.274 16.915 o
-7 -2 -19 40.027 36.128 3.041 24.891 o
-7 -2 -18 38.637 39.907 2.643 30.966 o
-7 -2 -17 19.282 20.651 1.925 60.358 o
-7 -2 -16 46.547 50.467 1.925 43.601 o
-7 -2 -15 4.108 5.056 1.187 176.132 o
-7 -2 -14 42.994 41.144 1.316 68.239 o
-7 -2 -13 147.003 140.662 2.782 14.134 o
-7 -2 -12 82.242 82.347 1.865 31.246 o
-7 -2 -11 27.997 26.405 0.698 145.508 o
-7 -2 -10 68.677 67.987 1.266 47.193 o
-7 -2 -9 11.191 11.537 0.509 349.970 o
-7 -2 -8 117.131 116.390 1.935 22.150 o
-7 -2 -7 164.717 164.873 2.652 12.919 o
-7 -2 -6 754.665 753.885 11.318 0.894 o
-7 -2 -5 1.202 1.077 0.219 2795.280 o
-7 -2 -4 35.288 34.283 0.768 112.484 o
-7 -2 -3 5.204 5.504 0.399 693.237 o
-7 -2 -2 779.589 759.499 11.398 0.866 o
-7 -2 -1 23.982 24.351 0.608 173.874 o
-7 -1 -19 44.045 38.361 2.772 28.170 o
-7 -1 -18 51.410 55.104 2.633 28.169 o
-7 -1 -17 90.953 90.773 2.732 20.478 o
-7 -1 -16 23.117 22.975 1.426 87.892 o
-7 -1 -15 12.994 14.359 0.897 193.261 o
-7 -1 -14 1.020 1.536 0.459 1072.190 o
-7 -1 -13 29.677 28.739 0.838 124.448 o
-7 -1 -12 128.585 126.103 2.144 19.063 o
-7 -1 -11 46.763 46.538 0.997 76.175 o
-7 -1 -10 64.253 63.809 1.246 50.610 o
-7 -1 -9 120.288 118.843 1.994 21.227 o
-7 -1 -8 295.091 283.816 4.627 4.907 o
-7 -1 -7 171.203 167.027 2.732 12.293 o
-7 -1 -6 109.454 109.261 1.805 24.627 o
-7 -1 -5 226.074 219.229 3.440 7.948 o
-7 -1 -4 158.648 159.807 2.543 13.757 o
-7 -1 -3 136.927 135.795 2.184 17.631 o
-7 -1 -2 52.563 54.625 1.027 66.532 o
-7 -1 -1 89.977 89.566 1.506 33.082 o
-6 -18 -1 8.887 13.691 5.116 10.674 o
-6 -17 -6 7.180 13.631 2.782 34.761 o
-6 -17 -5 9.578 15.027 2.144 55.235 o
-6 -17 -4 70.428 68.396 2.623 24.943 o
-6 -17 -3 38.692 38.122 2.274 38.769 o
-6 -17 -2 1.526 3.769 1.944 73.269 o
-6 -17 -1 102.931 97.823 3.370 15.132 o
-6 -16 -9 6.970 9.324 3.011 30.163 o
-6 -16 -8 23.276 23.603 3.031 27.346 o
-6 -16 -7 1.252 2.453 1.516 119.960 o
-6 -16 -6 9.906 14.080 1.875 69.991 o
-6 -16 -5 231.474 222.889 4.996 5.722 o
-6 -16 -4 23.671 23.344 1.805 63.380 o
-6 -16 -3 43.484 47.894 1.984 43.422 o
-6 -16 -2 78.582 77.201 2.403 25.799 o
-6 -16 -1 26.420 27.582 2.014 51.902 o
-6 -15 -11 30.434 28.669 3.779 17.912 o
-6 -15 -10 76.492 80.492 3.959 13.621 o
-6 -15 -9 91.444 81.848 3.560 15.098 o
-6 -15 -8 110.164 107.525 3.550 13.628 o
-6 -15 -7 2.787 3.739 1.187 183.322 o
-6 -15 -6 3.315 5.056 1.266 159.360 o
-6 -15 -5 45.249 49.919 1.905 44.638 o
-6 -15 -4 67.426 69.643 2.104 32.238 o
-6 -15 -3 39.223 42.958 1.745 53.183 o
-6 -15 -2 255.691 248.127 5.175 5.089 o
-6 -15 -1 13.582 17.062 1.326 114.076 o
-6 -14 -12 5.437 6.731 2.712 37.297 o
-6 -14 -11 0.137 0.907 2.433 47.961 o
-6 -14 -10 104.085 99.269 3.590 13.910 o
-6 -14 -9 33.136 36.736 2.264 40.535 o
-6 -14 -8 14.100 20.293 2.114 53.897 o
-6 -14 -7 32.945 29.197 1.366 79.124 o
-6 -14 -6 17.876 21.330 1.306 106.235 o
-6 -14 -5 37.434 40.844 1.645 58.257 o
-6 -14 -4 32.210 36.417 1.586 65.182 o
-6 -14 -3 26.923 28.190 1.296 90.610 o
-6 -14 -2 11.313 12.784 1.127 153.876 o
-6 -14 -1 52.508 54.895 1.496 52.094 o
-6 -13 -13 10.916 14.629 2.942 30.780 o
-6 -13 -12 13.078 11.657 2.244 50.343 o
-6 -13 -11 101.042 102.270 3.540 14.229 o
-6 -13 -10 101.842 102.500 3.460 14.591 o
-6 -13 -9 39.522 41.981 2.174 40.530 o
-6 -13 -8 0.456 2.164 1.366 148.818 o
-6 -13 -7 13.326 13.342 1.306 120.251 o
-6 -13 -6 28.993 31.341 1.117 99.588 o
-6 -13 -5 0.691 0.499 0.688 566.919 o
-6 -13 -4 10.764 9.752 0.897 216.602 o
-6 -13 -3 155.184 149.367 3.021 12.599 o
-6 -13 -2 4.928 4.388 0.758 356.469 o
-6 -13 -1 66.415 66.781 1.615 41.383 o
-6 -12 -14 20.410 22.028 2.702 33.959 o
-6 -12 -13 29.823 31.999 2.313 40.612 o
-6 -12 -12 76.971 73.302 2.942 20.776 o
-6 -12 -11 21.136 23.214 1.865 61.755 o
-6 -12 -10 95.663 89.536 2.553 21.540 o
-6 -12 -9 41.459 43.736 1.954 45.569 o
-6 -12 -8 20.000 23.613 1.546 81.663 o
-6 -12 -7 0.037 0.858 1.017 271.544 o
-6 -12 -6 12.019 13.043 0.778 234.320 o
-6 -12 -5 24.669 27.263 0.957 125.489 o
-6 -12 -4 7.611 9.463 0.748 297.783 o
-6 -12 -3 118.966 118.923 2.264 19.685 o
-6 -12 -2 151.736 147.014 2.633 14.234 o
-6 -12 -1 88.294 89.706 1.805 29.988 o
-6 -11 -15 70.836 62.942 3.410 17.755 o
-6 -11 -14 36.932 33.246 2.453 35.561 o
-6 -11 -13 14.080 15.536 1.685 79.818 o
-6 -11 -12 12.570 14.798 1.486 99.285 o
-6 -11 -11 116.843 116.121 3.121 15.128 o
-6 -11 -10 50.251 54.625 1.935 41.559 o
-6 -11 -9 56.378 57.816 1.994 38.086 o
-6 -11 -8 108.134 105.172 2.872 17.453 o
-6 -11 -7 19.730 18.996 1.197 117.095 o
-6 -11 -6 85.811 82.436 1.715 32.363 o
-6 -11 -5 32.068 34.054 0.997 101.960 o
-6 -11 -4 268.743 257.022 4.338 5.674 o
-6 -11 -3 76.716 79.375 1.546 37.440 o
-6 -11 -2 248.950 238.634 3.839 6.697 o
-6 -11 -1 33.897 35.410 0.977 99.529 o
-6 -10 -16 6.598 6.242 2.752 36.123 o
-6 -10 -15 1.224 2.992 1.815 84.311 o
-6 -10 -14 127.950 120.279 3.600 12.367 o
-6 -10 -13 13.292 13.681 1.506 97.070 o
-6 -10 -12 59.589 54.296 1.954 38.512 o
-6 -10 -11 21.344 24.680 1.406 90.471 o
-6 -10 -10 46.015 50.008 1.835 46.248 o
-6 -10 -9 31.936 32.797 1.426 74.949 o
-6 -10 -8 81.155 82.696 2.274 26.490 o
-6 -10 -7 69.085 66.541 1.964 34.428 o
-6 -10 -6 122.359 113.409 2.044 20.987 o
-6 -10 -5 246.174 240.010 3.789 6.798 o
-6 -10 -4 108.988 106.289 1.875 24.375 o
-6 -10 -3 163.086 161.622 2.682 12.999 o
-6 -10 -2 14.461 15.566 0.698 231.608 o
-6 -10 -1 8.782 9.812 0.638 335.096 o
-6 -9 -17 17.476 19.744 3.700 19.485 o
-6 -9 -16 46.325 47.346 2.982 24.483 o
-6 -9 -15 58.029 56.430 2.363 31.177 o
-6 -9 -14 63.348 66.472 2.463 28.023 o
-6 -9 -13 10.586 8.845 1.366 120.984 o
-6 -9 -12 50.421 54.326 1.905 42.261 o
-6 -9 -11 156.118 147.173 3.590 10.809 o
-6 -9 -10 4.222 4.687 1.027 225.761 o
-6 -9 -9 1.966 2.902 0.798 383.521 o
-6 -9 -8 182.244 171.933 3.590 9.537 o
-6 -9 -7 76.964 76.902 1.735 34.858 o
-6 -9 -6 126.427 124.418 2.084 19.701 o
-6 -9 -5 1.324 1.825 0.399 1247.530 o
-6 -9 -4 15.394 16.304 0.648 235.428 o
-6 -9 -3 42.363 42.390 0.997 82.912 o
-6 -9 -2 5.977 6.611 0.558 469.169 o
-6 -9 -1 70.087 69.034 1.396 43.897 o
-6 -8 -17 29.257 33.495 2.892 28.392 o
-6 -8 -16 25.456 25.598 2.194 46.204 o
-6 -8 -15 13.171 16.972 1.984 61.129 o
-6 -8 -14 19.915 21.519 1.456 89.706 o
-6 -8 -13 42.904 43.746 1.645 54.725 o
-6 -8 -12 8.667 10.989 1.197 150.641 o
-6 -8 -11 14.479 15.666 1.027 158.243 o
-6 -8 -10 16.815 19.834 0.987 151.381 o
-6 -8 -9 14.182 14.280 0.967 173.148 o
-6 -8 -8 34.565 35.549 1.137 88.154 o
-6 -8 -7 262.471 253.592 4.607 5.520 o
-6 -8 -6 76.175 78.807 1.775 34.231 o
-6 -8 -5 48.876 51.554 1.057 69.724 o
-6 -8 -4 97.187 99.807 1.755 27.860 o
-6 -8 -3 50.196 51.085 1.067 68.478 o
-6 -8 -2 7.174 8.626 0.548 425.622 o
-6 -8 -1 167.133 163.048 2.652 12.840 o
-6 -7 -18 32.580 27.821 3.460 20.847 o
-6 -7 -17 4.562 6.182 2.234 54.444 o
-6 -7 -16 3.841 2.912 1.605 103.816 o
-6 -7 -15 9.461 10.510 1.366 121.502 o
-6 -7 -14 30.952 30.803 1.536 70.474 o
-6 -7 -13 12.372 11.687 0.987 180.986 o
-6 -7 -12 54.288 54.556 1.595 48.632 o
-6 -7 -11 18.488 19.475 1.027 141.164 o
-6 -7 -10 77.960 76.444 1.905 32.245 o
-6 -7 -9 74.304 71.876 1.895 33.709 o
-6 -7 -8 70.121 66.651 1.556 41.311 o
-6 -7 -7 166.775 163.577 3.101 11.505 o
-6 -7 -6 39.564 41.552 1.187 76.940 o
-6 -7 -5 69.045 71.059 1.306 45.614 o
-6 -7 -4 120.428 122.832 2.094 20.367 o
-6 -7 -3 11.269 13.203 0.588 305.233 o
-6 -7 -2 64.929 65.734 1.236 50.040 o
-6 -7 -1 322.366 324.511 5.145 4.074 o
-6 -6 -18 21.282 24.351 3.002 28.001 o
-6 -6 -17 97.925 96.626 3.610 14.158 o
-6 -6 -16 14.539 14.818 1.546 91.263 o
-6 -6 -15 57.702 56.869 2.184 34.259 o
-6 -6 -14 92.881 91.740 2.234 24.581 o
-6 -6 -13 60.743 62.912 1.865 38.808 o
-6 -6 -12 39.936 39.428 1.306 71.762 o
-6 -6 -11 35.688 35.669 1.246 80.369 o
-6 -6 -10 87.126 84.790 1.885 29.777 o
-6 -6 -9 110.397 103.597 2.124 22.451 o
-6 -6 -8 146.496 148.819 3.081 12.827 o
-6 -6 -7 241.232 230.238 4.228 6.436 o
-6 -6 -6 42.791 41.941 1.147 75.643 o
-6 -6 -5 40.792 40.705 0.848 93.425 o
-6 -6 -4 163.783 165.581 2.662 12.919 o
-6 -6 -3 59.929 58.026 1.097 58.204 o
-6 -6 -2 320.724 316.553 4.896 4.279 o
-6 -6 -1 537.284 533.728 8.097 1.687 o
-6 -5 -18 2.784 1.635 2.762 36.788 o
-6 -5 -17 22.928 23.852 2.553 36.828 o
-6 -5 -16 19.854 22.656 1.665 74.017 o
-6 -5 -15 43.813 48.044 1.725 50.711 o
-6 -5 -14 79.029 77.720 1.984 30.810 o
-6 -5 -13 18.179 21.100 1.107 129.063 o
-6 -5 -12 119.608 118.514 2.652 17.353 o
-6 -5 -11 88.328 83.833 1.755 31.167 o
-6 -5 -10 104.459 100.226 2.054 24.001 o
-6 -5 -9 52.947 57.238 1.416 53.576 o
-6 -5 -8 334.990 327.762 5.863 3.562 o
-6 -5 -7 175.826 173.608 3.261 10.519 o
-6 -5 -6 133.617 130.939 2.513 16.519 o
-6 -5 -5 34.672 32.119 0.788 114.398 o
-6 -5 -4 740.603 734.939 11.049 0.933 o
-6 -5 -3 236.991 238.265 3.700 7.114 o
-6 -5 -2 54.195 55.772 1.057 63.941 o
-6 -5 -1 163.656 165.122 2.613 13.095 o
-6 -4 -19 33.080 28.659 3.420 21.213 o
-6 -4 -18 6.169 6.422 2.104 60.271 o
-6 -4 -17 28.095 29.506 1.895 55.548 o
-6 -4 -16 151.393 147.383 3.460 11.375 o
-6 -4 -15 8.261 8.077 1.157 164.280 o
-6 -4 -14 97.847 95.629 2.224 23.748 o
-6 -4 -13 354.005 351.076 6.920 2.899 o
-6 -4 -12 70.976 71.916 1.705 37.583 o
-6 -4 -11 98.289 94.831 1.964 26.105 o
-6 -4 -10 30.085 29.816 0.967 111.174 o
-6 -4 -9 79.331 78.298 1.715 34.385 o
-6 -4 -8 34.564 34.772 1.037 95.027 o
-6 -4 -7 86.405 89.457 1.875 29.582 o
-6 -4 -6 210.929 201.709 3.719 8.087 o
-6 -4 -5 725.313 718.555 10.770 0.974 o
-6 -4 -4 128.629 130.371 2.104 19.064 o
-6 -4 -3 211.384 211.900 3.291 8.681 o
-6 -4 -2 72.976 71.807 1.256 44.782 o
-6 -4 -1 159.247 160.565 2.563 13.632 o
-6 -3 -19 25.452 22.765 2.752 32.111 o
-6 -3 -18 19.416 20.651 2.064 53.935 o
-6 -3 -17 78.981 86.226 2.942 20.041 o
-6 -3 -16 54.049 55.752 1.875 41.617 o
-6 -3 -15 111.710 110.208 2.712 17.961 o
-6 -3 -14 22.609 23.533 1.067 121.893 o
-6 -3 -13 11.577 11.916 0.848 220.157 o
-6 -3 -12 5.710 4.826 0.828 302.283 o
-6 -3 -11 40.170 41.433 1.177 76.915 o
-6 -3 -10 20.191 20.731 0.838 162.523 o
-6 -3 -9 67.340 65.864 1.466 44.177 o
-6 -3 -8 72.297 75.496 1.655 37.533 o
-6 -3 -7 295.129 288.313 5.185 4.462 o
-6 -3 -6 350.745 344.654 5.245 3.707 o
-6 -3 -5 490.942 487.998 7.379 1.996 o
-6 -3 -4 312.674 312.146 4.806 4.436 o
-6 -3 -3 1078.040 1077.450 16.114 0.454 o
-6 -3 -2 190.240 187.838 2.942 10.475 o
-6 -3 -1 886.167 908.856 13.731 0.635 o
-6 -2 -19 35.474 35.250 2.862 28.026 o
-6 -2 -18 18.315 18.079 2.104 53.165 o
-6 -2 -17 22.782 24.461 1.685 70.097 o
-6 -2 -16 15.479 15.905 1.645 81.545 o
-6 -2 -15 6.459 5.445 0.997 221.429 o
-6 -2 -14 46.457 48.503 1.376 60.981 o
-6 -2 -13 8.471 9.084 0.778 277.935 o
-6 -2 -12 3.645 3.031 0.558 601.672 o
-6 -2 -11 81.477 80.312 1.456 37.232 o
-6 -2 -10 338.274 329.028 5.026 3.988 o
-6 -2 -9 37.699 36.138 0.778 105.730 o
-6 -2 -8 245.925 240.040 3.739 6.864 o
-6 -2 -7 125.242 123.141 2.004 20.356 o
-6 -2 -6 169.236 167.296 2.633 12.678 o
-6 -2 -5 325.740 318.338 4.856 4.248 o
-6 -2 -4 202.650 196.613 3.061 9.616 o
-6 -2 -3 6.592 7.728 0.389 586.937 o
-6 -2 -2 455.716 455.081 6.871 2.280 o
-6 -2 -1 628.727 631.551 9.483 1.253 o
-6 -1 -19 28.046 24.730 2.712 32.383 o
-6 -1 -18 6.600 8.655 1.925 70.260 o
-6 -1 -17 10.825 12.534 1.127 155.677 o
-6 -1 -16 95.897 97.444 2.224 23.885 o
-6 -1 -15 85.916 87.153 1.805 30.728 o
-6 -1 -14 1.072 1.705 0.568 744.501 o
-6 -1 -13 20.914 22.377 0.768 167.580 o
-6 -1 -12 47.849 46.688 1.017 74.274 o
-6 -1 -11 55.077 55.104 1.107 62.051 o
-6 -1 -10 132.505 130.700 2.154 18.412 o
-6 -1 -9 34.210 35.051 0.788 112.442 o
-6 -1 -8 193.665 189.414 2.992 10.206 o
-6 -1 -7 308.358 304.976 4.707 4.585 o
-6 -1 -6 3.253 3.560 0.369 970.118 o
-6 -1 -5 466.057 464.465 7.040 2.186 o
-6 -1 -4 442.995 436.574 6.601 2.433 o
-6 -1 -3 12.220 14.988 0.479 323.270 o
-6 -1 -2 917.694 933.197 13.941 0.606 o
-6 -1 -1 156.476 159.478 2.533 13.930 o
-5 -18 -3 22.489 24.660 2.842 30.650 o
-5 -18 -2 1.190 2.772 2.124 62.033 o
-5 -18 -1 85.608 78.428 3.321 17.004 o
-5 -17 -7 11.778 13.911 2.722 35.476 o
-5 -17 -6 16.607 19.844 2.144 51.823 o
-5 -17 -5 62.291 62.952 2.643 26.062 o
-5 -17 -4 5.985 7.200 1.605 98.800 o
-5 -17 -3 24.841 29.377 2.453 38.384 o
-5 -17 -2 5.488 3.789 1.865 76.762 o
-5 -17 -1 4.677 4.009 1.805 82.124 o
-5 -16 -9 92.299 79.445 3.729 14.185 o
-5 -16 -8 15.230 16.603 2.513 40.092 o
-5 -16 -7 118.907 116.321 3.161 14.806 o
-5 -16 -6 33.961 34.353 1.935 50.597 o
-5 -16 -5 11.785 11.148 1.506 100.413 o
-5 -16 -4 2.344 2.503 1.386 140.086 o
-5 -16 -3 39.755 41.582 2.034 44.217 o
-5 -16 -2 118.182 117.956 3.031 15.445 o
-5 -16 -1 23.544 26.355 1.845 60.681 o
-5 -15 -11 49.415 46.508 3.201 21.712 o
-5 -15 -10 145.810 138.029 5.135 7.383 o
-5 -15 -9 1.192 2.034 2.024 68.364 o
-5 -15 -8 6.504 7.150 1.695 89.135 o
-5 -15 -7 0.461 0.538 1.187 199.082 o
-5 -15 -6 7.446 7.160 1.316 136.561 o
-5 -15 -5 8.117 9.114 1.236 147.020 o
-5 -15 -4 51.071 54.506 1.855 43.228 o
-5 -15 -3 12.725 13.542 1.266 126.693 o
-5 -15 -2 32.178 36.487 1.615 63.782 o
-5 -15 -1 0.983 4.657 1.077 225.547 o
-5 -14 -12 56.022 52.800 3.261 20.362 o
-5 -14 -11 26.734 32.279 2.892 28.765 o
-5 -14 -10 42.904 43.367 2.672 29.574 o
-5 -14 -9 4.378 3.341 1.855 78.458 o
-5 -14 -8 30.340 30.334 1.815 57.637 o
-5 -14 -7 163.052 158.980 3.430 10.804 o
-5 -14 -6 23.834 25.627 1.386 88.763 o
-5 -14 -5 24.646 26.525 1.296 94.370 o
-5 -14 -4 101.270 101.173 2.752 18.941 o
-5 -14 -3 32.345 36.357 1.416 73.686 o
-5 -14 -2 27.985 30.793 1.236 92.219 o
-5 -14 -1 23.916 26.645 1.147 108.461 o
-5 -13 -14 5.930 8.396 2.682 37.881 o
-5 -13 -13 78.415 77.361 3.211 18.293 o
-5 -13 -12 50.783 50.547 2.393 32.498 o
-5 -13 -11 12.895 14.998 1.705 79.472 o
-5 -13 -10 18.186 19.216 1.685 75.217 o
-5 -13 -9 65.632 68.865 2.503 26.992 o
-5 -13 -8 82.560 82.805 2.573 23.174 o
-5 -13 -7 22.653 24.770 1.017 126.102 o
-5 -13 -6 79.969 82.207 1.865 31.739 o
-5 -13 -5 200.406 197.421 3.729 8.386 o
-5 -13 -4 55.314 55.862 1.536 49.495 o
-5 -13 -3 80.242 82.147 1.715 33.695 o
-5 -13 -2 210.076 201.240 3.520 8.461 o
-5 -13 -1 41.466 42.769 1.207 73.708 o
-5 -12 -15 38.383 35.170 3.570 19.189 o
-5 -12 -14 58.784 57.447 2.952 23.103 o
-5 -12 -13 66.866 65.205 2.603 25.826 o
-5 -12 -12 11.327 12.146 1.536 97.245 o
-5 -12 -11 72.771 71.757 2.353 27.634 o
-5 -12 -10 30.024 30.494 1.645 65.549 o
-5 -12 -9 15.120 17.790 1.396 103.353 o
-5 -12 -8 84.871 82.785 2.383 24.784 o
-5 -12 -7 56.550 54.575 1.356 54.090 o
-5 -12 -6 10.192 10.480 0.768 260.844 o
-5 -12 -5 291.738 290.178 4.886 4.709 o
-5 -12 -4 57.649 57.806 1.336 53.223 o
-5 -12 -3 10.463 12.265 0.698 276.582 o
-5 -12 -2 65.065 63.590 1.316 48.732 o
-5 -12 -1 168.301 165.950 2.882 12.022 o
-5 -11 -16 0.233 6.262 3.390 24.553 o
-5 -11 -15 80.458 82.736 3.161 18.335 o
-5 -11 -14 140.247 139.954 4.039 10.124 o
-5 -11 -13 3.045 3.131 1.506 118.115 o
-5 -11 -12 59.705 57.986 2.184 33.719 o
-5 -11 -11 17.147 17.062 1.486 92.609 o
-5 -11 -10 13.655 13.492 1.336 115.688 o
-5 -11 -9 0.222 1.675 0.778 446.668 o
-5 -11 -8 78.320 72.704 2.204 28.558 o
-5 -11 -7 243.256 231.684 5.265 5.234 o
-5 -11 -6 211.386 199.445 3.430 8.610 o
-5 -11 -5 30.470 30.633 0.878 117.236 o
-5 -11 -4 78.806 80.023 1.566 36.456 o
-5 -11 -3 95.392 96.696 1.805 27.980 o
-5 -11 -2 5.861 6.781 0.588 444.790 o
-5 -11 -1 102.938 104.963 1.925 24.964 o
-5 -10 -16 25.015 25.488 2.892 29.379 o
-5 -10 -15 27.096 30.274 2.503 36.622 o
-5 -10 -14 9.862 10.560 1.665 87.216 o
-5 -10 -13 150.544 144.610 3.680 10.782 o
-5 -10 -12 23.298 21.399 1.266 102.186 o
-5 -10 -11 20.463 23.713 1.396 92.853 o
-5 -10 -10 94.435 93.086 2.503 21.899 o
-5 -10 -9 122.097 121.945 3.590 12.614 o
-5 -10 -8 34.638 34.353 1.326 77.505 o
-5 -10 -7 57.775 52.441 1.546 48.908 o
-5 -10 -6 48.900 48.971 1.077 70.052 o
-5 -10 -5 83.104 87.293 1.605 33.829 o
-5 -10 -4 34.006 36.806 0.927 101.660 o
-5 -10 -3 47.910 49.440 1.097 69.936 o
-5 -10 -2 153.476 157.314 2.613 13.894 o
-5 -10 -1 39.502 38.930 0.967 89.927 o
-5 -9 -17 31.757 35.230 2.872 28.315 o
-5 -9 -16 50.090 48.862 2.503 30.871 o
-5 -9 -15 1.415 2.862 1.336 151.996 o
-5 -9 -14 16.084 18.139 1.625 81.597 o
-5 -9 -13 89.022 88.011 2.443 23.343 o
-5 -9 -12 62.169 63.051 1.925 37.253 o
-5 -9 -11 92.348 89.457 2.463 22.683 o
-5 -9 -10 51.517 49.520 1.566 51.800 o
-5 -9 -9 12.438 14.230 0.917 191.423 o
-5 -9 -8 29.886 32.119 1.057 102.330 o
-5 -9 -7 10.120 11.398 0.828 237.214 o
-5 -9 -6 25.249 25.408 0.688 157.119 o
-5 -9 -5 108.221 109.789 1.915 23.924 o
-5 -9 -4 195.092 192.036 3.211 9.640 o
-5 -9 -3 36.422 36.895 0.887 100.399 o
-5 -9 -2 117.773 116.640 2.004 21.593 o
-5 -9 -1 273.916 269.447 4.198 5.644 o
-5 -8 -18 23.106 19.385 3.400 22.427 o
-5 -8 -17 75.000 73.781 2.892 21.387 o
-5 -8 -16 61.269 63.391 2.563 27.202 o
-5 -8 -15 11.749 13.163 1.496 100.269 o
-5 -8 -14 97.698 101.522 2.882 18.329 o
-5 -8 -13 0.116 2.174 1.087 233.737 o
-5 -8 -12 11.943 11.348 1.067 165.919 o
-5 -8 -11 93.091 90.254 2.164 25.327 o
-5 -8 -10 148.655 138.378 2.962 13.419 o
-5 -8 -9 57.936 56.490 1.376 52.352 o
-5 -8 -8 31.245 33.346 1.107 95.761 o
-5 -8 -7 42.121 42.091 1.276 70.291 o
-5 -8 -6 122.928 117.906 2.353 18.812 o
-5 -8 -5 36.353 38.810 0.907 97.814 o
-5 -8 -4 129.798 129.194 2.144 18.794 o
-5 -8 -3 452.507 432.794 6.591 2.406 o
-5 -8 -2 103.244 102.071 1.765 26.514 o
-5 -8 -1 256.778 252.644 4.228 5.999 o
-5 -7 -18 7.240 8.057 2.792 34.916 o
-5 -7 -17 59.972 61.047 2.932 23.030 o
-5 -7 -16 48.482 54.685 2.244 35.341 o
-5 -7 -15 84.807 86.076 2.742 21.209 o
-5 -7 -14 13.299 15.297 1.276 122.496 o
-5 -7 -13 84.870 84.850 2.054 28.213 o
-5 -7 -12 237.517 232.123 4.707 5.909 o
-5 -7 -11 68.887 71.458 1.845 35.856 o
-5 -7 -10 34.934 34.452 1.157 87.131 o
-5 -7 -9 82.907 85.278 1.875 30.683 o
-5 -7 -8 10.286 10.281 0.688 291.954 o
-5 -7 -7 79.221 80.911 1.755 33.536 o
-5 -7 -6 19.485 20.422 0.887 157.723 o
-5 -7 -5 12.105 14.399 0.509 317.838 o
-5 -7 -4 41.867 43.477 0.917 86.711 o
-5 -7 -3 83.305 84.022 1.496 35.642 o
-5 -7 -2 765.464 744.850 11.198 0.896 o
-5 -7 -1 499.767 483.022 7.319 1.990 o
-5 -6 -18 6.551 7.977 2.084 60.852 o
-5 -6 -17 49.711 50.218 2.383 32.904 o
-5 -6 -16 115.664 115.702 3.151 15.059 o
-5 -6 -15 8.545 9.663 1.256 141.645 o
-5 -6 -14 41.436 42.569 1.416 64.623 o
-5 -6 -13 13.507 13.861 0.937 183.006 o
-5 -6 -12 31.937 30.125 1.227 88.599 o
-5 -6 -11 162.403 153.655 2.952 12.378 o
-5 -6 -10 159.106 156.038 3.081 12.065 o
-5 -6 -9 469.654 456.148 8.057 1.957 o
-5 -6 -8 18.072 19.295 0.868 167.898 o
-5 -6 -7 67.937 65.504 1.466 44.020 o
-5 -6 -6 37.355 38.032 1.057 88.101 o
-5 -6 -5 239.171 234.496 3.640 7.187 o
-5 -6 -4 104.244 106.239 1.775 25.918 o
-5 -6 -3 37.974 38.561 0.818 100.874 o
-5 -6 -2 965.151 962.554 14.379 0.563 o
-5 -6 -1 12.521 13.611 0.479 328.379 o
-5 -5 -19 36.029 32.219 3.161 23.889 o
-5 -5 -18 44.620 42.500 3.111 23.292 o
-5 -5 -17 55.916 55.623 2.244 33.687 o
-5 -5 -16 37.509 39.049 1.655 58.302 o
-5 -5 -15 4.455 5.116 0.997 234.324 o
-5 -5 -14 100.514 104.045 2.652 19.582 o
-5 -5 -13 70.282 70.271 1.805 36.316 o
-5 -5 -12 74.163 72.694 1.655 37.401 o
-5 -5 -11 154.839 149.626 2.872 13.121 o
-5 -5 -10 56.507 54.855 1.366 53.762 o
-5 -5 -9 371.113 354.366 6.312 3.055 o
-5 -5 -8 123.962 120.618 2.403 18.308 o
-5 -5 -7 208.082 201.489 3.759 8.090 o
-5 -5 -6 148.973 146.575 2.762 13.924 o
-5 -5 -5 35.464 36.666 0.967 96.952 o
-5 -5 -4 49.988 50.527 0.947 73.136 o
-5 -5 -3 138.122 140.412 2.363 16.508 o
-5 -5 -2 752.202 748.111 11.228 0.905 o
-5 -5 -1 33.938 34.931 0.738 116.604 o
-5 -4 -19 6.809 7.409 2.662 38.359 o
-5 -4 -18 3.406 3.430 2.034 66.258 o
-5 -4 -17 118.447 118.813 3.071 15.202 o
-5 -4 -16 2.594 2.652 1.157 195.055 o
-5 -4 -15 25.487 25.298 1.266 96.531 o
-5 -4 -14 275.341 262.955 5.325 4.672 o
-5 -4 -13 90.762 90.175 1.964 27.732 o
-5 -4 -12 5.631 7.429 0.718 350.421 o
-5 -4 -11 273.966 267.502 4.856 5.058 o
-5 -4 -10 19.136 20.173 0.838 167.359 o
-5 -4 -9 26.552 27.313 0.907 126.396 o
-5 -4 -8 97.468 92.927 1.935 26.676 o
-5 -4 -7 209.189 205.618 3.799 7.946 o
-5 -4 -6 114.937 112.262 2.184 20.980 o
-5 -4 -5 596.001 595.713 10.381 1.226 o
-5 -4 -4 923.177 920.832 13.771 0.613 o
-5 -4 -3 179.236 180.668 2.842 11.310 o
-5 -4 -2 248.499 247.090 3.809 6.661 o
-5 -4 -1 517.831 531.864 7.997 1.750 o
-5 -3 -19 27.479 29.985 2.613 34.118 o
-5 -3 -18 45.217 47.525 2.533 31.264 o
-5 -3 -17 33.784 33.724 1.994 48.745 o
-5 -3 -16 16.716 18.318 1.326 108.128 o
-5 -3 -15 25.384 27.093 1.246 97.135 o
-5 -3 -14 6.073 7.269 0.818 291.265 o
-5 -3 -13 234.085 228.812 4.268 6.521 o
-5 -3 -12 193.879 183.371 3.460 9.293 o
-5 -3 -11 2.604 3.440 0.688 468.172 o
-5 -3 -10 23.151 23.304 0.868 144.760 o
-5 -3 -9 37.867 37.923 1.057 87.550 o
-5 -3 -8 151.885 150.703 2.842 13.355 o
-5 -3 -7 18.673 20.482 0.738 185.780 o
-5 -3 -6 231.574 226.239 4.098 6.811 o
-5 -3 -5 1034.480 1019.080 15.207 0.501 o
-5 -3 -4 402.750 410.577 6.212 2.787 o
-5 -3 -3 69.754 70.002 1.197 47.631 o
-5 -3 -2 686.582 699.210 10.470 1.047 o
-5 -3 -1 376.576 384.790 5.794 3.151 o
-5 -2 -19 6.139 4.896 2.293 51.478 o
-5 -2 -18 59.491 61.406 2.732 25.381 o
-5 -2 -17 11.775 13.941 1.516 97.701 o
-5 -2 -16 126.880 127.399 2.972 14.917 o
-5 -2 -15 17.736 20.372 1.087 133.546 o
-5 -2 -14 23.160 23.184 0.738 162.071 o
-5 -2 -13 87.448 86.365 1.536 33.744 o
-5 -2 -12 148.181 140.592 2.303 15.990 o
-5 -2 -11 121.124 117.078 1.964 21.422 o
-5 -2 -10 144.491 146.206 2.393 15.684 o
-5 -2 -9 286.743 278.780 4.318 5.294 o
-5 -2 -8 252.433 245.525 3.939 6.452 o
-5 -2 -7 24.646 24.291 0.578 174.987 o
-5 -2 -6 145.874 146.066 2.313 15.916 o
-5 -2 -5 122.307 122.573 1.974 20.898 o
-5 -2 -4 25.881 26.794 0.588 163.826 o
-5 -2 -3 225.890 228.842 3.620 7.570 o
-5 -2 -2 185.448 193.761 2.992 10.431 o
-5 -2 -1 576.935 605.914 9.064 1.401 o
-5 -1 -20 31.870 32.638 5.175 9.977 o
-5 -1 -19 131.773 127.299 4.148 10.228 o
-5 -1 -18 8.816 7.888 1.336 129.654 o
-5 -1 -17 6.882 7.997 1.007 209.036 o
-5 -1 -16 65.210 68.855 1.675 40.284 o
-5 -1 -15 17.638 19.505 0.887 165.682 o
-5 -1 -14 59.889 61.037 1.286 52.531 o
-5 -1 -13 0.651 0.818 0.369 1687.430 o
-5 -1 -12 1.855 2.084 0.419 1073.650 o
-5 -1 -11 68.118 68.376 1.296 46.757 o
-5 -1 -10 137.292 139.066 2.274 17.039 o
-5 -1 -9 28.942 28.061 0.678 142.231 o
-5 -1 -8 188.403 183.799 2.892 10.741 o
-5 -1 -7 305.758 305.545 4.906 4.471 o
-5 -1 -6 1.020 1.097 0.189 3377.930 o
-5 -1 -5 299.125 301.177 4.607 4.778 o
-5 -1 -4 90.060 91.152 1.506 32.870 o
-5 -1 -3 393.869 402.231 6.063 2.904 o
-5 -1 -2 972.616 1010.800 15.097 0.528 o
-5 -1 -1 385.666 403.248 6.083 2.937 o
-4 -18 -4 46.622 47.296 3.191 22.013 o
-4 -18 -3 81.388 72.445 3.241 18.034 o
-4 -18 -2 6.854 6.821 2.722 36.803 o
-4 -18 -1 30.701 29.207 2.603 33.853 o
-4 -17 -8 148.199 124.358 5.155 7.414 o
-4 -17 -7 1.963 0.887 1.964 72.404 o
-4 -17 -6 21.449 24.291 2.084 51.678 o
-4 -17 -5 83.815 82.726 2.772 21.207 o
-4 -17 -4 67.742 65.953 2.453 27.543 o
-4 -17 -3 17.856 18.388 1.994 58.170 o
-4 -17 -2 16.212 17.710 1.855 66.460 o
-4 -17 -1 42.130 44.434 2.413 34.312 o
-4 -16 -10 5.552 11.208 2.892 32.661 o
-4 -16 -9 5.396 4.886 2.393 47.663 o
-4 -16 -8 3.874 5.425 1.556 108.408 o
-4 -16 -7 17.926 20.193 1.715 73.089 o
-4 -16 -6 132.453 129.852 3.650 11.812 o
-4 -16 -5 16.221 16.693 1.526 90.282 o
-4 -16 -4 29.893 35.619 1.715 60.835 o
-4 -16 -3 37.375 41.492 1.735 54.728 o
-4 -16 -2 36.326 37.564 1.715 56.946 o
-4 -16 -1 70.472 74.609 2.463 26.408 o
-4 -15 -11 45.637 42.769 2.962 25.042 o
-4 -15 -10 10.184 11.627 2.244 51.263 o
-4 -15 -9 6.113 4.727 1.855 76.791 o
-4 -15 -8 131.298 121.027 2.922 15.074 o
-4 -15 -7 15.881 16.912 1.516 91.405 o
-4 -15 -6 5.435 7.668 1.217 160.476 o
-4 -15 -5 6.357 5.923 1.107 187.182 o
-4 -15 -4 57.019 59.342 1.905 39.554 o
-4 -15 -3 189.253 189.144 4.088 8.087 o
-4 -15 -2 138.174 142.127 3.211 12.915 o
-4 -15 -1 60.350 65.764 1.974 36.444 o
-4 -14 -13 38.888 40.276 3.221 22.589 o
-4 -14 -12 34.125 34.961 2.463 35.720 o
-4 -14 -11 128.703 127.120 3.839 11.333 o
-4 -14 -10 15.424 18.707 1.775 71.466 o
-4 -14 -9 74.920 68.037 2.732 23.250 o
-4 -14 -8 1.029 0.449 0.838 384.741 o
-4 -14 -7 178.410 182.573 3.540 9.606 o
-4 -14 -6 204.599 203.155 4.288 7.270 o
-4 -14 -5 48.950 51.823 1.506 54.301 o
-4 -14 -4 77.033 80.931 1.905 31.963 o
-4 -14 -3 38.887 41.153 1.296 72.390 o
-4 -14 -2 69.884 74.230 1.685 37.903 o
-4 -14 -1 54.999 56.759 1.516 49.964 o
-4 -13 -14 34.222 35.828 3.031 25.614 o
-4 -13 -13 22.631 24.391 2.313 43.364 o
-4 -13 -12 11.515 16.533 1.994 61.489 o
-4 -13 -11 11.517 12.784 1.576 92.751 o
-4 -13 -10 64.384 65.814 2.204 31.674 o
-4 -13 -9 127.816 125.205 3.311 13.428 o
-4 -13 -8 142.422 139.944 3.051 13.364 o
-4 -13 -7 60.060 63.071 1.615 44.229 o
-4 -13 -6 35.843 40.495 1.346 72.743 o
-4 -13 -5 47.814 52.651 1.456 56.263 o
-4 -13 -4 142.914 138.069 2.523 15.539 o
-4 -13 -3 31.249 32.149 1.017 103.251 o
-4 -13 -2 58.086 58.823 1.326 53.000 o
-4 -13 -1 201.691 191.906 3.121 9.607 o
-4 -12 -15 67.432 61.097 3.101 20.652 o
-4 -12 -14 14.138 15.027 2.024 59.103 o
-4 -12 -13 132.935 133.362 3.630 11.796 o
-4 -12 -12 191.662 191.986 4.737 6.893 o
-4 -12 -11 54.415 55.543 2.044 37.868 o
-4 -12 -10 0.412 1.476 1.117 222.027 o
-4 -12 -9 40.347 39.418 1.496 63.038 o
-4 -12 -8 10.696 13.043 1.097 161.150 o
-4 -12 -7 38.132 38.631 1.207 78.692 o
-4 -12 -6 198.151 195.177 3.979 8.014 o
-4 -12 -5 116.740 113.788 2.104 21.224 o
-4 -12 -4 8.590 10.341 0.688 310.072 o
-4 -12 -3 215.673 209.497 3.410 8.390 o
-4 -12 -2 108.379 106.289 1.895 24.308 o
-4 -12 -1 14.534 16.224 0.768 211.510 o
-4 -11 -16 39.059 41.383 2.942 26.080 o
-4 -11 -15 3.904 7.230 2.363 48.913 o
-4 -11 -14 2.498 5.534 1.586 106.322 o
-4 -11 -13 73.532 79.425 2.633 23.806 o
-4 -11 -12 48.794 51.594 1.984 41.263 o
-4 -11 -11 0.395 0.379 1.077 241.812 o
-4 -11 -10 54.643 56.011 1.825 42.535 o
-4 -11 -9 190.550 192.963 4.687 6.982 o
-4 -11 -8 131.794 127.678 3.201 13.627 o
-4 -11 -7 2.544 3.111 0.558 647.848 o
-4 -11 -6 40.290 41.822 1.017 84.583 o
-4 -11 -5 153.528 147.702 2.463 14.735 o
-4 -11 -4 117.170 116.171 2.014 21.628 o
-4 -11 -3 53.952 55.273 1.187 60.338 o
-4 -11 -2 140.576 144.182 2.423 15.916 o
-4 -11 -1 56.212 57.427 1.207 57.679 o
-4 -10 -17 23.157 27.672 3.999 16.472 o
-4 -10 -16 45.766 45.302 2.593 30.332 o
-4 -10 -15 41.153 42.978 2.413 34.640 o
-4 -10 -14 110.635 112.402 3.341 14.486 o
-4 -10 -13 6.777 8.167 1.466 114.097 o
-4 -10 -12 43.972 45.521 1.705 51.821 o
-4 -10 -11 142.702 139.625 3.430 11.978 o
-4 -10 -10 61.704 61.506 1.875 38.540 o
-4 -10 -9 28.211 29.078 1.256 91.515 o
-4 -10 -8 43.790 41.293 1.306 68.009 o
-4 -10 -7 147.371 142.955 2.353 15.757 o
-4 -10 -6 53.563 54.775 1.117 62.911 o
-4 -10 -5 19.348 21.170 0.728 182.923 o
-4 -10 -4 69.716 72.195 1.356 44.181 o
-4 -10 -3 143.449 144.730 2.483 15.438 o
-4 -10 -2 30.171 32.338 0.897 114.475 o
-4 -10 -1 170.806 170.776 2.782 12.078 o
-4 -9 -17 34.683 33.655 2.912 27.435 o
-4 -9 -16 30.517 33.525 2.333 39.740 o
-4 -9 -15 6.159 6.960 1.556 104.445 o
-4 -9 -14 23.552 25.009 1.655 71.129 o
-4 -9 -13 46.003 47.775 1.655 51.993 o
-4 -9 -12 48.768 48.523 1.645 50.897 o
-4 -9 -11 56.730 56.859 1.805 42.184 o
-4 -9 -10 2.322 1.516 0.548 718.462 o
-4 -9 -9 255.949 249.822 4.986 5.257 o
-4 -9 -8 123.347 119.182 2.353 18.714 o
-4 -9 -7 12.468 13.771 0.828 215.080 o
-4 -9 -6 9.490 11.049 0.509 381.486 o
-4 -9 -5 27.095 27.363 0.728 143.639 o
-4 -9 -4 16.941 17.460 0.668 216.761 o
-4 -9 -3 49.757 51.544 1.057 68.999 o
-4 -9 -2 72.889 71.009 1.446 41.613 o
-4 -9 -1 342.161 343.387 5.295 3.752 o
-4 -8 -18 7.263 14.260 2.802 34.239 o
-4 -8 -17 29.240 37.843 2.952 27.198 o
-4 -8 -16 19.971 24.122 1.974 56.898 o
-4 -8 -15 157.186 153.017 3.969 9.635 o
-4 -8 -14 16.695 18.687 1.276 113.457 o
-4 -8 -13 71.821 69.563 2.024 32.552 o
-4 -8 -12 14.397 14.599 0.957 173.756 o
-4 -8 -11 106.390 107.865 2.762 18.172 o
-4 -8 -10 25.450 26.814 0.967 123.238 o
-4 -8 -9 15.166 16.713 0.897 178.650 o
-4 -8 -8 138.295 133.123 2.623 15.593 o
-4 -8 -7 46.517 47.416 1.187 68.433 o
-4 -8 -6 45.950 46.169 0.947 79.236 o
-4 -8 -5 81.010 80.931 1.456 37.278 o
-4 -8 -4 112.742 114.645 2.044 22.057 o
-4 -8 -3 10.972 11.956 0.538 337.133 o
-4 -8 -2 52.178 53.498 1.087 65.325 o
-4 -8 -1 84.888 85.747 1.566 34.089 o
-4 -7 -18 16.332 19.505 2.333 45.010 o
-4 -7 -17 15.480 18.896 1.885 64.844 o
-4 -7 -16 19.255 23.254 1.586 79.621 o
-4 -7 -15 52.340 53.179 1.885 42.316 o
-4 -7 -14 14.168 15.327 1.396 106.409 o
-4 -7 -13 191.974 184.089 3.839 8.563 o
-4 -7 -12 195.846 190.640 3.919 8.232 o
-4 -7 -11 61.764 61.506 1.526 45.890 o
-4 -7 -10 72.449 73.103 1.635 38.165 o
-4 -7 -9 43.992 46.648 1.266 67.496 o
-4 -7 -8 45.745 46.099 1.207 68.769 o
-4 -7 -7 24.867 24.062 0.917 133.153 o
-4 -7 -6 221.969 225.312 4.128 6.959 o
-4 -7 -5 113.245 115.303 1.905 22.929 o
-4 -7 -4 334.239 322.965 4.966 4.083 o
-4 -7 -3 158.168 156.437 2.493 14.057 o
-4 -7 -2 1.976 2.024 0.279 1668.530 o
-4 -7 -1 382.240 377.820 5.754 3.154 o
-4 -6 -19 38.700 32.598 3.071 24.792 o
-4 -6 -18 3.794 4.677 2.094 62.214 o
-4 -6 -17 48.102 49.171 2.353 33.864 o
-4 -6 -16 41.648 40.615 1.845 49.357 o
-4 -6 -15 40.275 43.916 2.004 44.521 o
-4 -6 -14 121.826 120.618 2.782 16.405 o
-4 -6 -13 47.684 46.319 1.406 59.831 o
-4 -6 -12 139.960 135.955 2.692 15.081 o
-4 -6 -11 316.362 296.251 5.315 4.144 o
-4 -6 -10 51.481 52.511 1.306 59.019 o
-4 -6 -9 148.350 146.714 2.832 13.694 o
-4 -6 -8 74.860 75.895 1.665 36.604 o
-4 -6 -7 213.857 207.083 3.799 7.820 o
-4 -6 -6 168.044 164.125 3.071 11.525 o
-4 -6 -5 12.509 13.741 0.449 338.479 o
-4 -6 -4 102.432 101.343 1.675 27.509 o
-4 -6 -3 145.232 148.310 2.393 15.555 o
-4 -6 -2 397.999 405.083 6.143 2.848 o
-4 -6 -1 131.598 132.934 2.154 18.392 o
-4 -5 -19 44.948 44.394 2.712 28.582 o
-4 -5 -18 29.737 34.742 2.553 34.600 o
-4 -5 -17 1.137 1.825 2.064 65.864 o
-4 -5 -16 13.280 13.851 1.236 129.557 o
-4 -5 -15 326.122 315.397 6.302 3.430 o
-4 -5 -14 33.836 34.841 1.256 82.070 o
-4 -5 -13 127.085 125.136 2.493 17.360 o
-4 -5 -12 114.560 115.244 2.553 18.490 o
-4 -5 -11 88.891 88.978 1.885 29.043 o
-4 -5 -10 74.904 76.763 1.665 36.474 o
-4 -5 -9 244.817 241.526 4.408 6.074 o
-4 -5 -8 100.233 94.094 1.935 26.135 o
-4 -5 -7 122.717 119.143 2.313 19.007 o
-4 -5 -6 27.294 25.857 0.798 137.799 o
-4 -5 -5 290.315 290.816 5.205 4.482 o
-4 -5 -4 379.067 381.280 5.804 3.143 o
-4 -5 -3 137.335 141.679 2.254 17.020 o
-4 -5 -2 155.601 161.513 2.643 13.545 o
-4 -5 -1 342.863 346.279 5.255 3.756 o
-4 -4 -19 4.701 3.370 2.104 61.542 o
-4 -4 -18 2.593 4.228 2.363 49.684 o
-4 -4 -17 31.291 32.298 1.705 61.428 o
-4 -4 -16 43.204 45.322 1.675 53.193 o
-4 -4 -15 52.421 55.453 1.745 45.317 o
-4 -4 -14 63.685 61.496 1.536 44.928 o
-4 -4 -13 97.056 93.635 1.964 26.397 o
-4 -4 -12 52.391 51.983 1.316 58.316 o
-4 -4 -11 345.295 329.407 5.893 3.473 o
-4 -4 -10 16.622 17.750 0.748 200.506 o
-4 -4 -9 78.003 74.040 1.595 37.072 o
-4 -4 -8 74.379 76.144 1.615 37.492 o
-4 -4 -7 108.342 107.974 2.114 22.510 o
-4 -4 -6 119.009 123.430 2.353 18.920 o
-4 -4 -5 4.527 4.487 0.479 643.864 o
-4 -4 -4 810.108 805.449 12.245 0.778 o
-4 -4 -3 699.359 704.714 10.570 1.023 o
-4 -4 -2 873.781 874.025 13.063 0.678 o
-4 -4 -1 367.797 384.521 5.824 3.192 o
-4 -3 -20 7.647 7.140 4.906 11.658 o
-4 -3 -19 2.028 2.254 2.274 54.073 o
-4 -3 -18 21.721 24.301 1.845 62.162 o
-4 -3 -17 77.909 77.550 2.214 28.100 o
-4 -3 -16 69.933 69.413 1.944 34.223 o
-4 -3 -15 7.995 7.678 0.887 243.911 o
-4 -3 -14 105.284 104.983 2.214 22.308 o
-4 -3 -13 68.883 65.156 1.476 43.535 o
-4 -3 -12 54.879 54.167 1.376 54.513 o
-4 -3 -11 206.753 205.508 4.168 7.394 o
-4 -3 -10 189.130 186.442 3.470 9.369 o
-4 -3 -9 279.200 271.671 4.906 4.932 o
-4 -3 -8 993.656 947.447 16.404 0.495 o
-4 -3 -7 63.125 62.453 1.366 48.744 o
-4 -3 -6 1049.200 1031.610 18.408 0.416 o
-4 -3 -5 164.869 163.038 2.982 11.952 o
-4 -3 -4 35.181 34.422 0.688 117.971 o
-4 -3 -3 292.345 296.211 4.487 4.976 o
-4 -3 -2 286.757 298.036 4.517 5.008 o
-4 -3 -1 288.474 296.131 4.497 5.015 o
-4 -2 -20 67.451 58.544 3.719 15.876 o
-4 -2 -19 15.914 17.012 2.533 39.355 o
-4 -2 -18 50.086 55.872 2.134 37.050 o
-4 -2 -17 14.344 15.975 1.027 158.181 o
-4 -2 -16 43.788 44.943 1.276 67.885 o
-4 -2 -15 27.767 30.474 0.947 116.661 o
-4 -2 -14 5.193 6.282 0.558 494.528 o
-4 -2 -13 145.098 141.220 2.333 16.073 o
-4 -2 -12 145.532 143.464 2.423 15.584 o
-4 -2 -11 41.524 40.764 0.887 90.344 o
-4 -2 -10 514.620 507.403 7.668 1.847 o
-4 -2 -9 200.862 199.974 3.121 9.501 o
-4 -2 -8 30.183 30.394 0.648 138.091 o
-4 -2 -7 3.552 3.171 0.239 1306.110 o
-4 -2 -6 324.766 321.679 4.906 4.211 o
-4 -2 -5 276.857 278.701 4.238 5.499 o
-4 -2 -4 94.894 96.626 1.595 30.196 o
-4 -2 -3 132.303 138.627 2.184 17.916 o
-4 -2 -2 293.152 304.946 4.607 4.824 o
-4 -2 -1 2238.520 2256.960 33.685 0.109 o
-4 -1 -20 11.102 13.532 3.251 25.533 o
-4 -1 -19 26.724 30.603 1.875 56.754 o
-4 -1 -18 121.870 128.456 2.932 15.383 o
-4 -1 -17 65.555 69.623 1.745 38.756 o
-4 -1 -16 15.871 18.119 0.887 174.955 o
-4 -1 -15 48.555 48.333 1.207 65.783 o
-4 -1 -14 49.305 50.976 1.147 66.398 o
-4 -1 -13 31.287 31.531 0.828 118.796 o
-4 -1 -12 24.937 24.979 0.718 155.312 o
-4 -1 -11 17.588 17.989 0.628 219.769 o
-4 -1 -10 5.218 5.514 0.429 652.923 o
-4 -1 -9 14.380 14.449 0.489 297.237 o
-4 -1 -8 12.438 13.492 0.469 333.965 o
-4 -1 -7 88.789 92.189 1.546 32.592 o
-4 -1 -6 1.930 1.925 0.269 1755.640 o
-4 -1 -5 340.107 345.621 5.235 3.791 o
-4 -1 -4 1248.970 1260.760 20.143 0.319 o
-4 -1 -3 868.292 902.793 13.532 0.654 o
-4 -1 -2 773.797 828.813 12.365 0.789 o
-4 -1 -1 1589.870 1623.950 24.251 0.209 o
-3 -18 -5 5.449 7.130 2.373 48.118 o
-3 -18 -4 5.009 6.631 2.383 47.917 o
-3 -18 -3 26.578 24.969 2.523 36.756 o
-3 -18 -2 18.421 21.020 2.323 44.588 o
-3 -18 -1 11.391 12.923 2.104 56.809 o
-3 -17 -8 14.611 18.567 2.962 29.749 o
-3 -17 -7 1.663 4.178 2.074 64.453 o
-3 -17 -6 25.475 26.904 2.054 50.877 o
-3 -17 -5 4.502 5.205 1.556 107.720 o
-3 -17 -4 12.101 12.744 1.865 69.715 o
-3 -17 -3 11.193 12.425 1.595 91.393 o
-3 -17 -2 23.823 23.713 2.094 50.548 o
-3 -17 -1 49.697 53.379 2.473 31.064 o
-3 -16 -10 152.390 127.369 4.547 8.635 o
-3 -16 -9 27.066 27.323 2.593 34.848 o
-3 -16 -8 112.520 111.893 3.291 14.645 o
-3 -16 -7 60.165 64.138 2.293 31.216 o
-3 -16 -6 9.675 10.909 1.556 97.812 o
-3 -16 -5 20.265 21.888 1.466 88.328 o
-3 -16 -4 62.988 65.883 2.244 31.313 o
-3 -16 -3 11.575 12.245 1.466 104.339 o
-3 -16 -2 127.662 126.392 3.031 14.625 o
-3 -16 -1 2.880 4.138 1.336 146.787 o
-3 -15 -12 91.691 84.541 3.789 13.792 o
-3 -15 -11 121.706 112.232 3.670 12.510 o
-3 -15 -10 2.799 5.863 1.944 71.906 o
-3 -15 -9 43.558 46.119 2.373 34.667 o
-3 -15 -8 14.748 20.332 1.536 89.061 o
-3 -15 -7 69.037 69.852 2.014 33.270 o
-3 -15 -6 117.818 115.134 2.523 18.392 o
-3 -15 -5 20.240 22.078 1.187 114.542 o
-3 -15 -4 5.428 6.412 0.987 228.123 o
-3 -15 -3 41.413 48.852 1.735 51.251 o
-3 -15 -2 59.504 60.808 1.825 40.280 o
-3 -15 -1 136.722 143.165 3.221 12.922 o
-3 -14 -13 50.767 49.290 2.762 26.782 o
-3 -14 -12 28.540 32.747 2.523 35.655 o
-3 -14 -11 3.317 4.388 1.825 81.309 o
-3 -14 -10 16.651 20.362 1.915 62.237 o
-3 -14 -9 20.546 22.028 1.775 67.176 o
-3 -14 -8 14.341 16.234 1.117 142.580 o
-3 -14 -7 46.364 46.778 1.466 58.364 o
-3 -14 -6 34.516 35.280 1.276 80.008 o
-3 -14 -5 32.712 34.592 1.286 81.543 o
-3 -14 -4 81.917 84.909 1.935 30.176 o
-3 -14 -3 163.211 159.339 3.111 11.719 o
-3 -14 -2 36.900 41.522 1.217 77.966 o
-3 -14 -1 7.859 7.778 0.838 264.018 o
-3 -13 -14 50.370 50.008 2.882 25.187 o
-3 -13 -13 108.520 107.845 3.520 13.838 o
-3 -13 -12 7.813 13.382 1.845 73.523 o
-3 -13 -11 95.163 92.987 2.752 19.833 o
-3 -13 -10 5.541 4.856 1.286 149.357 o
-3 -13 -9 11.073 17.411 1.506 97.487 o
-3 -13 -8 27.349 30.025 1.067 107.231 o
-3 -13 -7 43.968 45.960 1.356 64.179 o
-3 -13 -6 47.926 50.597 1.406 58.423 o
-3 -13 -5 128.725 135.496 2.702 15.802 o
-3 -13 -4 177.828 179.402 3.221 10.439 o
-3 -13 -3 14.281 16.473 0.838 195.885 o
-3 -13 -2 15.771 14.349 0.768 209.820 o
-3 -13 -1 2.307 2.214 0.529 738.931 o
-3 -12 -15 19.070 20.332 2.403 42.031 o
-3 -12 -14 16.360 17.142 2.054 56.286 o
-3 -12 -13 0.029 0.818 1.506 124.876 o
-3 -12 -12 68.011 64.776 2.772 23.753 o
-3 -12 -11 47.518 51.434 1.875 44.411 o
-3 -12 -10 16.935 18.817 1.266 114.095 o
-3 -12 -9 224.986 229.849 5.275 5.445 o
-3 -12 -8 41.853 41.772 1.107 78.498 o
-3 -12 -7 62.497 64.467 1.556 44.385 o
-3 -12 -6 19.638 23.035 0.927 147.288 o
-3 -12 -5 36.004 37.065 1.047 90.972 o
-3 -12 -4 175.611 169.530 2.782 11.881 o
-3 -12 -3 79.024 78.528 1.506 37.490 o
-3 -12 -2 103.683 103.517 1.845 25.637 o
-3 -12 -1 95.952 98.970 1.805 27.676 o
-3 -11 -16 3.872 5.145 2.912 32.807 o
-3 -11 -15 4.996 3.031 1.944 71.453 o
-3 -11 -14 46.531 50.976 2.353 33.995 o
-3 -11 -13 23.308 25.897 1.675 69.833 o
-3 -11 -12 34.344 37.025 1.655 60.583 o
-3 -11 -11 24.171 26.654 1.256 98.216 o
-3 -11 -10 99.661 97.085 2.493 21.204 o
-3 -11 -9 50.950 51.644 1.925 42.035 o
-3 -11 -8 84.840 83.892 1.765 31.790 o
-3 -11 -7 11.990 13.103 0.708 256.174 o
-3 -11 -6 81.818 80.213 1.536 36.025 o
-3 -11 -5 127.334 127.589 2.174 18.949 o
-3 -11 -4 103.639 104.534 1.855 25.479 o
-3 -11 -3 159.603 159.638 2.652 13.340 o
-3 -11 -2 186.428 184.906 3.002 10.540 o
-3 -11 -1 127.398 124.797 2.174 19.079 o
-3 -10 -17 50.652 42.988 3.091 22.965 o
-3 -10 -16 24.416 25.697 2.234 45.199 o
-3 -10 -15 5.964 4.437 1.805 80.985 o
-3 -10 -14 44.929 48.353 1.944 43.942 o
-3 -10 -13 1.818 3.769 1.346 147.761 o
-3 -10 -12 90.831 94.423 2.563 21.709 o
-3 -10 -11 26.366 27.701 1.346 87.837 o
-3 -10 -10 598.288 534.476 11.537 1.136 o
-3 -10 -9 273.892 267.951 5.993 4.148 o
-3 -10 -8 39.476 37.155 1.097 83.923 o
-3 -10 -7 267.498 265.877 4.148 5.814 o
-3 -10 -6 10.447 11.497 0.548 343.363 o
-3 -10 -5 17.625 17.610 0.648 216.461 o
-3 -10 -4 87.888 91.630 1.665 31.477 o
-3 -10 -3 130.063 130.271 2.194 18.454 o
-3 -10 -2 122.980 121.815 2.074 20.265 o
-3 -10 -1 34.951 35.779 0.937 100.323 o
-3 -9 -17 19.169 21.659 2.533 38.256 o
-3 -9 -16 62.209 64.747 2.643 25.958 o
-3 -9 -15 2.825 3.351 1.346 145.851 o
-3 -9 -14 9.954 8.366 1.556 98.966 o
-3 -9 -13 129.442 131.059 3.351 13.047 o
-3 -9 -12 73.672 74.090 2.064 31.135 o
-3 -9 -11 86.302 84.630 2.254 25.808 o
-3 -9 -10 53.996 52.920 1.466 52.706 o
-3 -9 -9 2.267 3.490 0.608 575.362 o
-3 -9 -8 123.052 122.493 2.443 18.081 o
-3 -9 -7 89.759 92.378 1.675 30.877 o
-3 -9 -6 371.423 360.329 5.564 3.355 o
-3 -9 -5 120.051 121.077 2.054 20.751 o
-3 -9 -4 57.356 56.141 1.137 59.335 o
-3 -9 -3 249.557 237.767 3.729 6.827 o
-3 -9 -2 172.686 169.979 2.782 12.008 o
-3 -9 -1 61.014 59.861 1.197 54.486 o
-3 -8 -18 4.539 3.709 2.383 48.428 o
-3 -8 -17 47.081 44.155 2.623 29.727 o
-3 -8 -16 20.985 23.463 1.855 62.269 o
-3 -8 -15 56.279 58.843 2.154 34.898 o
-3 -8 -14 8.097 8.895 1.057 187.230 o
-3 -8 -13 67.419 68.037 2.084 32.713 o
-3 -8 -12 25.244 26.156 1.117 109.484 o
-3 -8 -11 133.290 127.379 2.752 15.533 o
-3 -8 -10 26.190 28.310 1.077 109.742 o
-3 -8 -9 29.499 30.524 0.967 111.595 o
-3 -8 -8 79.132 78.348 1.665 35.144 o
-3 -8 -7 218.302 216.098 3.989 7.327 o
-3 -8 -6 1.285 2.104 0.339 1520.740 o
-3 -8 -5 550.247 536.700 8.137 1.648 o
-3 -8 -4 58.693 59.591 1.127 57.699 o
-3 -8 -3 56.047 60.040 1.177 57.826 o
-3 -8 -2 254.116 252.525 3.929 6.372 o
-3 -8 -1 336.661 327.782 5.076 3.979 o
-3 -7 -18 29.779 32.957 2.433 37.479 o
-3 -7 -17 58.144 60.678 2.563 27.830 o
-3 -7 -16 4.544 7.678 1.306 144.417 o
-3 -7 -15 250.329 243.301 5.654 4.731 o
-3 -7 -14 0.609 1.745 1.077 236.251 o
-3 -7 -13 178.331 173.688 3.630 9.538 o
-3 -7 -12 120.679 121.107 2.652 17.169 o
-3 -7 -11 35.294 35.739 1.057 92.122 o
-3 -7 -10 0.401 1.556 0.638 642.009 o
-3 -7 -9 132.142 130.810 2.543 16.491 o
-3 -7 -8 164.882 161.862 3.031 11.829 o
-3 -7 -7 332.340 319.615 5.714 3.689 o
-3 -7 -6 162.445 158.012 2.523 13.653 o
-3 -7 -5 307.167 307.788 4.747 4.555 o
-3 -7 -4 84.704 83.414 1.466 35.738 o
-3 -7 -3 177.359 174.725 2.772 11.708 o
-3 -7 -2 306.416 315.895 4.836 4.460 o
-3 -7 -1 30.721 30.544 0.728 129.584 o
-3 -6 -19 4.395 3.430 2.942 32.198 o
-3 -6 -18 3.480 3.400 2.054 64.997 o
-3 -6 -17 0.102 0.558 1.496 126.634 o
-3 -6 -16 4.115 4.926 1.326 144.870 o
-3 -6 -15 75.617 76.753 2.323 27.189 o
-3 -6 -14 58.239 60.209 1.705 43.373 o
-3 -6 -13 133.214 129.753 2.613 16.115 o
-3 -6 -12 99.303 102.340 2.114 24.059 o
-3 -6 -11 61.374 62.014 1.476 47.080 o
-3 -6 -10 31.381 30.912 0.977 107.136 o
-3 -6 -9 194.052 183.630 3.420 9.367 o
-3 -6 -8 18.231 18.079 0.698 201.401 o
-3 -6 -7 4.445 4.916 0.548 549.491 o
-3 -6 -6 245.949 243.141 4.427 6.021 o
-3 -6 -5 481.978 468.732 7.080 2.117 o
-3 -6 -4 231.418 232.063 3.570 7.479 o
-3 -6 -3 184.241 184.089 3.111 10.380 o
-3 -6 -2 399.406 418.315 6.342 2.740 o
-3 -6 -1 367.827 371.807 5.624 3.315 o
-3 -5 -19 98.092 91.192 3.630 14.174 o
-3 -5 -18 23.282 28.539 2.244 44.800 o
-3 -5 -17 31.749 35.410 2.124 45.024 o
-3 -5 -16 62.066 65.844 2.264 31.179 o
-3 -5 -15 3.207 3.769 1.017 238.557 o
-3 -5 -14 135.920 133.462 2.952 14.296 o
-3 -5 -13 47.946 47.645 1.276 63.904 o
-3 -5 -12 69.225 69.334 1.576 40.794 o
-3 -5 -11 2.986 4.537 0.828 335.242 o
-3 -5 -10 158.023 154.502 2.952 12.569 o
-3 -5 -9 176.287 173.678 3.540 9.814 o
-3 -5 -8 391.176 376.823 6.651 2.769 o
-3 -5 -7 105.963 103.228 2.034 23.752 o
-3 -5 -6 819.407 810.016 14.070 0.682 o
-3 -5 -5 793.424 783.092 13.691 0.722 o
-3 -5 -4 51.892 53.060 1.047 67.020 o
-3 -5 -3 2.079 2.254 0.259 1707.350 o
-3 -5 -2 840.807 845.854 13.522 0.685 o
-3 -5 -1 196.925 202.526 3.141 9.549 o
-3 -4 -20 26.110 24.471 5.405 9.318 o
-3 -4 -19 1.167 2.313 2.004 69.647 o
-3 -4 -18 9.847 13.173 2.154 55.022 o
-3 -4 -17 36.241 40.844 1.795 53.233 o
-3 -4 -16 44.542 46.857 1.765 49.429 o
-3 -4 -15 48.009 49.809 1.406 58.604 o
-3 -4 -14 3.728 3.700 0.728 404.110 o
-3 -4 -13 50.609 48.872 1.266 62.043 o
-3 -4 -12 79.674 80.153 1.765 33.380 o
-3 -4 -11 85.836 85.278 1.805 30.939 o
-3 -4 -10 331.672 323.933 5.883 3.587 o
-3 -4 -9 150.720 146.006 2.772 13.803 o
-3 -4 -8 322.582 316.294 5.644 3.812 o
-3 -4 -7 552.814 545.276 9.503 1.435 o
-3 -4 -6 55.258 52.541 1.157 61.288 o
-3 -4 -5 105.302 104.703 2.014 23.902 o
-3 -4 -4 174.912 177.567 3.211 10.606 o
-3 -4 -3 241.703 247.958 3.789 6.808 o
-3 -4 -2 609.912 639.369 9.603 1.261 o
-3 -4 -1 38.843 40.066 0.798 99.450 o
-3 -3 -20 63.488 55.104 4.029 14.219 o
-3 -3 -19 5.569 8.017 1.994 66.506 o
-3 -3 -18 33.300 37.733 1.994 48.203 o
-3 -3 -17 38.246 44.813 1.865 49.233 o
-3 -3 -16 46.135 47.525 1.586 54.229 o
-3 -3 -15 10.609 9.852 0.628 316.274 o
-3 -3 -14 20.245 20.023 0.698 186.562 o
-3 -3 -13 54.703 55.792 1.097 62.370 o
-3 -3 -12 21.855 21.469 0.628 186.953 o
-3 -3 -11 30.135 30.892 0.718 131.476 o
-3 -3 -10 188.269 179.591 3.351 9.768 o
-3 -3 -9 281.534 273.635 4.906 4.895 o
-3 -3 -8 18.684 19.156 0.668 201.941 o
-3 -3 -7 400.839 392.947 6.930 2.595 o
-3 -3 -6 133.554 135.137 2.533 16.272 o
-3 -3 -5 49.951 47.216 1.107 68.804 o
-3 -3 -4 161.431 166.618 3.021 11.907 o
-3 -3 -3 631.068 637.395 9.573 1.236 o
-3 -3 -2 468.496 480.878 7.230 2.108 o
-3 -3 -1 393.510 404.195 6.083 2.894 o
-3 -2 -20 2.974 3.460 3.331 25.339 o
-3 -2 -19 75.346 70.710 2.024 31.704 o
-3 -2 -18 16.870 17.859 1.227 119.834 o
-3 -2 -17 33.352 35.190 1.256 82.386 o
-3 -2 -16 26.118 27.243 0.997 118.407 o
-3 -2 -15 48.780 50.716 1.157 66.537 o
-3 -2 -14 7.752 8.197 0.588 391.915 o
-3 -2 -13 8.135 8.187 0.538 416.862 o
-3 -2 -12 92.612 92.867 1.595 31.087 o
-3 -2 -11 136.834 135.038 2.234 17.435 o
-3 -2 -10 305.527 301.167 4.637 4.685 o
-3 -2 -9 820.642 825.462 12.375 0.758 o
-3 -2 -8 73.109 75.397 1.296 43.334 o
-3 -2 -7 223.814 220.944 3.450 7.967 o
-3 -2 -6 309.883 308.576 5.465 4.051 o
-3 -2 -5 319.392 334.164 5.893 3.631 o
-3 -2 -4 200.454 204.700 3.660 8.418 o
-3 -2 -3 1007.000 1035.130 15.476 0.501 o
-3 -2 -2 223.792 224.165 3.420 7.973 o
-3 -2 -1 722.947 744.591 11.118 0.940 o
-3 -1 -20 14.729 15.197 2.074 56.425 o
-3 -1 -19 42.578 49.051 1.984 43.524 o
-3 -1 -18 1.326 2.184 1.077 230.669 o
-3 -1 -17 45.760 48.303 1.376 61.482 o
-3 -1 -16 159.301 163.726 2.802 12.759 o
-3 -1 -15 60.126 63.141 1.386 49.478 o
-3 -1 -14 131.770 130.072 2.234 18.099 o
-3 -1 -13 66.950 64.398 1.266 48.765 o
-3 -1 -12 370.898 362.802 5.574 3.346 o
-3 -1 -11 46.509 43.138 0.947 80.248 o
-3 -1 -10 45.245 41.203 0.838 87.672 o
-3 -1 -9 50.497 50.168 0.997 71.072 o
-3 -1 -8 264.965 266.027 4.088 5.911 o
-3 -1 -7 148.417 147.432 2.323 15.638 o
-3 -1 -6 605.551 617.272 9.304 1.317 o
-3 -1 -5 1232.800 1239.800 18.827 0.344 o
-3 -1 -4 392.686 405.771 6.492 2.751 o
-3 -1 -3 536.343 561.470 8.476 1.599 o
-3 -1 -2 23.523 22.646 0.439 202.138 o
-3 -1 -1 563.741 584.674 8.735 1.486 o
-2 -18 -6 27.455 30.214 6.791 5.978 o
-2 -18 -5 5.766 4.607 2.214 55.237 o
-2 -18 -4 167.635 144.680 4.108 9.116 o
-2 -18 -3 15.565 17.740 2.892 31.009 o
-2 -18 -2 30.336 33.236 2.633 32.969 o
-2 -18 -1 24.968 25.039 2.184 46.767 o
-2 -17 -8 84.353 77.481 3.091 18.769 o
-2 -17 -7 9.854 12.943 2.194 53.276 o
-2 -17 -6 62.687 61.496 2.513 27.807 o
-2 -17 -5 37.188 37.893 1.885 50.346 o
-2 -17 -4 6.597 6.073 1.685 90.507 o
-2 -17 -3 47.552 48.612 2.214 36.832 o
-2 -17 -2 34.987 34.931 2.034 46.831 o
-2 -17 -1 44.161 45.711 1.954 44.351 o
-2 -16 -10 7.517 11.348 2.712 36.596 o
-2 -16 -9 18.217 20.283 1.785 68.568 o
-2 -16 -8 31.560 32.069 1.835 55.825 o
-2 -16 -7 3.642 3.600 1.336 145.607 o
-2 -16 -6 30.425 31.521 1.825 56.893 o
-2 -16 -5 167.863 162.141 3.769 9.694 o
-2 -16 -4 14.973 18.458 1.745 73.807 o
-2 -16 -3 20.164 23.972 1.576 79.242 o
-2 -16 -2 52.414 59.631 2.044 37.857 o
-2 -16 -1 83.672 82.885 2.832 20.696 o
-2 -15 -12 18.468 13.392 2.613 37.110 o
-2 -15 -11 0.853 2.134 1.944 74.160 o
-2 -15 -10 3.741 4.208 1.845 79.407 o
-2 -15 -9 14.034 14.379 1.356 111.911 o
-2 -15 -8 23.066 27.721 1.546 77.238 o
-2 -15 -7 45.170 49.978 1.795 47.688 o
-2 -15 -6 4.552 6.611 1.097 196.186 o
-2 -15 -5 45.584 50.387 1.546 55.098 o
-2 -15 -4 162.194 165.960 3.420 10.736 o
-2 -15 -3 12.975 14.280 1.097 152.356 o
-2 -15 -2 12.945 13.851 1.097 153.068 o
-2 -15 -1 95.010 95.958 2.313 23.298 o
-2 -14 -13 46.095 42.789 2.722 28.382 o
-2 -14 -12 23.607 20.691 2.284 44.528 o
-2 -14 -11 3.674 4.318 1.825 81.070 o
-2 -14 -10 38.610 41.871 2.164 41.039 o
-2 -14 -9 0.790 1.366 0.937 308.207 o
-2 -14 -8 33.033 38.760 1.516 67.186 o
-2 -14 -7 196.908 197.680 3.829 8.286 o
-2 -14 -6 91.907 95.071 2.234 24.487 o
-2 -14 -5 35.760 37.773 1.177 83.183 o
-2 -14 -4 127.022 128.935 2.692 16.199 o
-2 -14 -3 28.075 30.105 1.097 103.485 o
-2 -14 -2 47.788 47.705 1.316 62.538 o
-2 -14 -1 40.341 43.058 1.147 77.430 o
-2 -13 -14 9.152 7.210 2.114 58.360 o
-2 -13 -13 22.318 24.939 2.164 48.300 o
-2 -13 -12 113.025 113.229 3.321 14.436 o
-2 -13 -11 120.226 121.536 3.321 13.851 o
-2 -13 -10 76.208 77.361 2.383 26.349 o
-2 -13 -9 6.981 6.492 0.788 300.755 o
-2 -13 -8 93.885 96.746 2.134 25.031 o
-2 -13 -7 13.831 13.163 0.967 176.640 o
-2 -13 -6 2.409 2.044 0.688 490.971 o
-2 -13 -5 3.848 4.248 0.718 405.137 o
-2 -13 -4 114.454 113.189 2.323 20.053 o
-2 -13 -3 119.318 119.651 2.274 19.552 o
-2 -13 -2 51.910 54.236 1.326 57.625 o
-2 -13 -1 45.630 45.790 1.097 73.479 o
-2 -12 -15 6.835 6.472 2.573 41.038 o
-2 -12 -14 0.255 0.000 1.556 117.314 o
-2 -12 -13 69.879 70.939 2.513 26.140 o
-2 -12 -12 13.071 14.060 1.536 94.184 o
-2 -12 -11 11.129 13.103 1.296 125.976 o
-2 -12 -10 24.465 26.485 1.486 80.520 o
-2 -12 -9 11.300 13.292 0.798 232.306 o
-2 -12 -8 6.218 6.741 0.718 347.007 o
-2 -12 -7 160.200 162.819 3.121 11.744 o
-2 -12 -6 382.730 374.569 6.781 2.766 o
-2 -12 -5 11.382 10.400 0.658 292.046 o
-2 -12 -4 124.166 125.215 2.184 19.322 o
-2 -12 -3 92.572 92.189 1.755 29.447 o
-2 -12 -2 40.355 40.435 1.017 85.306 o
-2 -12 -1 216.559 214.632 3.460 8.216 o
-2 -11 -16 3.956 6.392 3.061 29.675 o
-2 -11 -15 17.741 19.595 2.014 57.026 o
-2 -11 -14 18.095 20.432 1.665 76.172 o
-2 -11 -13 43.443 46.698 1.954 44.424 o
-2 -11 -12 15.375 16.932 1.306 113.613 o
-2 -11 -11 29.113 30.663 1.326 84.704 o
-2 -11 -10 275.509 274.822 6.163 3.990 o
-2 -11 -9 24.566 26.694 0.828 140.806 o
-2 -11 -8 229.293 221.403 4.029 6.995 o
-2 -11 -7 200.731 195.476 3.630 8.588 o
-2 -11 -6 13.663 13.402 0.618 269.377 o
-2 -11 -5 85.376 88.410 1.615 33.017 o
-2 -11 -4 31.524 34.383 0.907 109.278 o
-2 -11 -3 9.283 11.069 0.638 320.563 o
-2 -11 -2 7.097 6.701 0.598 411.763 o
-2 -11 -1 216.312 212.139 3.470 8.239 o
-2 -10 -17 33.852 32.338 4.128 15.084 o
-2 -10 -16 31.712 30.853 2.104 46.362 o
-2 -10 -15 21.098 22.965 1.755 67.673 o
-2 -10 -14 12.562 15.845 1.306 119.377 o
-2 -10 -13 49.432 52.920 1.845 44.283 o
-2 -10 -12 137.819 140.073 3.370 12.389 o
-2 -10 -11 46.529 49.390 1.655 51.395 o
-2 -10 -10 11.327 12.784 0.997 180.711 o
-2 -10 -9 43.882 44.135 1.456 60.969 o
-2 -10 -8 15.059 16.493 0.618 244.868 o
-2 -10 -7 86.096 86.425 1.546 33.952 o
-2 -10 -6 22.599 23.573 0.748 162.026 o
-2 -10 -5 66.346 66.721 1.416 45.407 o
-2 -10 -4 18.444 20.522 0.718 190.365 o
-2 -10 -3 43.028 44.823 0.987 81.315 o
-2 -10 -2 12.919 13.671 0.648 265.304 o
-2 -10 -1 20.820 21.768 0.718 176.884 o
-2 -9 -18 55.463 54.396 5.285 9.100 o
-2 -9 -17 58.752 56.630 2.443 29.788 o
-2 -9 -16 13.042 16.234 1.745 75.975 o
-2 -9 -15 55.800 59.372 2.224 33.682 o
-2 -9 -14 35.757 41.333 1.855 51.243 o
-2 -9 -13 4.780 5.514 1.047 213.439 o
-2 -9 -12 214.389 201.160 4.607 6.631 o
-2 -9 -11 32.700 36.866 1.406 73.723 o
-2 -9 -10 57.421 56.500 1.516 48.956 o
-2 -9 -9 430.563 413.399 7.349 2.317 o
-2 -9 -8 119.856 118.255 1.994 21.313 o
-2 -9 -7 96.695 99.129 1.935 26.298 o
-2 -9 -6 12.089 13.013 0.558 308.144 o
-2 -9 -5 103.535 105.252 1.994 24.274 o
-2 -9 -4 141.897 142.277 2.353 16.190 o
-2 -9 -3 108.543 108.822 1.865 24.333 o
-2 -9 -2 13.835 14.998 0.608 263.778 o
-2 -9 -1 36.849 35.958 0.897 99.837 o
-2 -8 -18 21.997 22.237 2.343 42.889 o
-2 -8 -17 8.773 12.953 1.895 69.708 o
-2 -8 -16 58.821 62.274 2.323 31.155 o
-2 -8 -15 23.461 25.966 1.426 85.974 o
-2 -8 -14 94.856 94.313 2.523 21.620 o
-2 -8 -13 41.861 45.611 1.566 57.618 o
-2 -8 -12 27.053 26.794 1.177 100.844 o
-2 -8 -11 159.621 154.572 3.161 11.825 o
-2 -8 -10 250.218 245.754 4.487 5.871 o
-2 -8 -9 73.371 72.774 1.675 37.288 o
-2 -8 -8 74.460 71.198 1.426 41.383 o
-2 -8 -7 63.883 63.670 1.197 51.953 o
-2 -8 -6 43.176 43.387 0.917 85.194 o
-2 -8 -5 31.548 32.239 0.798 119.930 o
-2 -8 -4 750.515 746.246 11.218 0.907 o
-2 -8 -3 105.954 109.899 1.895 24.398 o
-2 -8 -2 224.817 224.085 3.500 7.828 o
-2 -8 -1 107.093 105.232 1.815 25.217 o
-2 -7 -19 2.004 7.060 3.949 18.064 o
-2 -7 -18 38.405 41.104 2.483 33.921 o
-2 -7 -17 31.189 38.910 2.403 37.275 o
-2 -7 -16 10.832 14.280 1.615 88.998 o
-2 -7 -15 54.925 57.158 1.954 39.397 o
-2 -7 -14 141.857 145.079 3.680 11.080 o
-2 -7 -13 50.762 52.950 1.556 51.648 o
-2 -7 -12 23.154 25.518 1.007 125.316 o
-2 -7 -11 27.677 28.918 0.967 116.538 o
-2 -7 -10 17.807 17.720 0.808 182.940 o
-2 -7 -9 139.638 138.657 2.672 15.100 o
-2 -7 -8 3.525 5.305 0.628 483.732 o
-2 -7 -7 204.338 198.737 3.251 9.158 o
-2 -7 -6 68.449 67.260 1.236 48.052 o
-2 -7 -5 339.972 340.645 5.205 3.827 o
-2 -7 -4 225.655 229.241 3.560 7.658 o
-2 -7 -3 11.683 12.814 0.489 341.741 o
-2 -7 -2 57.576 56.131 1.037 61.992 o
-2 -7 -1 96.967 95.031 1.605 29.830 o
-2 -6 -19 6.952 5.385 2.563 41.427 o
-2 -6 -18 40.954 43.716 2.463 33.614 o
-2 -6 -17 114.133 115.244 3.500 13.494 o
-2 -6 -16 81.609 84.939 2.523 23.649 o
-2 -6 -15 15.699 16.364 1.246 120.910 o
-2 -6 -14 32.819 35.819 1.246 83.214 o
-2 -6 -13 62.133 62.782 1.556 44.836 o
-2 -6 -12 38.034 36.925 1.037 89.098 o
-2 -6 -11 206.540 203.444 3.779 8.069 o
-2 -6 -10 111.980 109.041 2.184 21.499 o
-2 -6 -9 76.860 77.341 1.655 36.020 o
-2 -6 -8 310.096 301.855 5.415 4.109 o
-2 -6 -7 131.250 131.159 2.503 16.740 o
-2 -6 -6 68.841 67.080 1.197 48.711 o
-2 -6 -5 702.305 694.892 10.421 1.036 o
-2 -6 -4 469.854 481.267 7.519 2.039 o
-2 -6 -3 18.474 20.113 0.529 227.226 o
-2 -6 -2 508.346 507.353 7.618 1.873 o
-2 -6 -1 220.642 215.530 3.351 8.276 o
-2 -5 -19 23.042 24.331 2.553 36.762 o
-2 -5 -18 45.928 46.598 2.264 36.374 o
-2 -5 -17 18.030 24.391 1.735 70.345 o
-2 -5 -16 83.964 81.419 2.373 25.100 o
-2 -5 -15 69.684 68.496 1.885 35.365 o
-2 -5 -14 21.990 22.875 0.967 135.830 o
-2 -5 -13 5.737 6.033 0.678 386.120 o
-2 -5 -12 169.101 164.165 3.101 11.395 o
-2 -5 -11 77.579 73.761 1.625 36.769 o
-2 -5 -10 57.291 57.926 1.396 51.789 o
-2 -5 -9 0.833 0.628 0.339 1894.830 o
-2 -5 -8 117.299 116.321 2.254 20.051 o
-2 -5 -7 167.376 167.536 3.091 11.425 o
-2 -5 -6 117.543 120.220 2.303 19.517 o
-2 -5 -5 467.401 460.795 7.060 2.183 o
-2 -5 -4 160.464 165.701 2.782 12.713 o
-2 -5 -3 211.634 213.814 3.301 8.629 o
-2 -5 -2 325.576 325.628 4.936 4.167 o
-2 -5 -1 354.048 360.519 5.455 3.522 o
-2 -4 -20 6.307 11.986 3.869 18.536 o
-2 -4 -19 35.435 40.834 2.792 28.802 o
-2 -4 -18 34.585 34.452 1.905 51.380 o
-2 -4 -17 35.051 38.022 1.765 55.530 o
-2 -4 -16 23.538 24.431 1.276 98.847 o
-2 -4 -15 29.326 30.494 1.057 104.477 o
-2 -4 -14 35.250 34.632 0.868 105.446 o
-2 -4 -13 3.851 4.507 0.479 676.675 o
-2 -4 -12 94.305 93.734 1.625 30.313 o
-2 -4 -11 40.153 40.037 0.848 94.800 o
-2 -4 -10 69.572 71.667 1.605 39.769 o
-2 -4 -9 88.122 88.739 1.835 29.776 o
-2 -4 -8 203.144 201.240 3.670 8.376 o
-2 -4 -7 643.119 630.195 11.308 1.059 o
-2 -4 -6 2.273 2.054 0.389 1122.160 o
-2 -4 -5 166.353 166.229 3.041 11.639 o
-2 -4 -4 121.637 121.705 1.944 21.209 o
-2 -4 -3 1644.890 1598.940 23.832 0.208 o
-2 -4 -2 87.332 91.630 1.466 33.952 o
-2 -4 -1 876.005 895.005 13.392 0.658 o
-2 -3 -20 35.882 32.229 3.251 22.800 o
-2 -3 -19 72.854 74.908 3.061 20.008 o
-2 -3 -18 33.206 33.974 1.376 76.160 o
-2 -3 -17 53.054 58.086 1.655 46.860 o
-2 -3 -16 27.463 28.220 0.987 115.779 o
-2 -3 -15 42.365 42.968 1.067 79.276 o
-2 -3 -14 100.432 100.126 1.805 26.798 o
-2 -3 -13 56.286 55.393 1.107 61.133 o
-2 -3 -12 72.507 69.942 1.386 43.005 o
-2 -3 -11 65.006 64.557 1.187 51.382 o
-2 -3 -10 80.305 79.714 1.376 38.827 o
-2 -3 -9 361.551 357.737 5.474 3.471 o
-2 -3 -8 773.454 777.658 11.617 0.850 o
-2 -3 -7 226.834 227.376 4.059 6.944 o
-2 -3 -6 431.383 427.400 7.489 2.252 o
-2 -3 -5 18.190 17.111 0.618 220.854 o
-2 -3 -4 1150.630 1146.310 19.804 0.353 o
-2 -3 -3 28.296 29.447 0.548 154.337 o
-2 -3 -2 1269.300 1304.910 20.263 0.310 o
-2 -3 -1 932.002 990.933 14.798 0.558 o
-2 -2 -20 9.846 11.956 2.174 54.337 o
-2 -2 -19 8.264 11.986 1.546 99.898 o
-2 -2 -18 18.363 18.797 1.336 104.298 o
-2 -2 -17 76.935 77.969 1.765 34.294 o
-2 -2 -16 20.924 24.112 0.967 136.963 o
-2 -2 -15 21.365 21.748 0.897 148.285 o
-2 -2 -14 64.468 63.231 1.276 49.975 o
-2 -2 -13 59.140 55.832 1.127 58.584 o
-2 -2 -12 305.864 292.930 4.567 4.778 o
-2 -2 -11 22.911 22.626 0.628 179.481 o
-2 -2 -10 45.889 43.756 0.887 83.163 o
-2 -2 -9 241.293 234.795 3.650 7.126 o
-2 -2 -8 104.801 103.427 1.685 26.819 o
-2 -2 -7 353.007 347.536 5.275 3.664 o
-2 -2 -6 1358.740 1353.050 20.263 0.292 o
-2 -2 -5 574.057 571.980 9.932 1.325 o
-2 -2 -4 939.053 988.700 17.092 0.486 o
-2 -2 -3 503.940 519.678 9.094 1.608 o
-2 -2 -2 1128.260 1173.680 17.520 0.397 o
-2 -2 -1 78.414 84.969 1.336 39.169 o
-2 -1 -20 20.620 20.342 2.044 54.367 o
-2 -1 -19 33.058 39.588 1.885 51.663 o
-2 -1 -18 101.339 99.957 2.274 22.613 o
-2 -1 -17 4.921 3.510 0.788 342.825 o
-2 -1 -16 6.628 8.117 0.887 252.196 o
-2 -1 -15 86.606 88.649 1.695 31.736 o
-2 -1 -14 22.309 22.895 0.838 151.849 o
-2 -1 -13 295.567 285.940 4.487 4.999 o
-2 -1 -12 4.940 5.594 0.519 554.668 o
-2 -1 -11 30.817 30.573 0.798 123.348 o
-2 -1 -10 113.725 113.439 1.885 23.131 o
-2 -1 -9 80.205 77.870 1.376 39.154 o
-2 -1 -8 1210.090 1199.860 17.889 0.368 o
-2 -1 -7 242.646 237.727 3.729 6.965 o
-2 -1 -6 139.287 137.411 2.174 17.402 o
-2 -1 -5 846.450 855.208 13.073 0.699 o
-2 -1 -4 260.119 261.988 4.049 6.061 o
-2 -1 -3 5769.610 6022.440 90.843 0.016 o
-2 -1 -2 815.489 862.058 12.913 0.723 o
-2 -1 -1 1632.990 1704.340 25.488 0.193 o
-1 -18 -6 15.329 16.872 4.039 16.648 o
-1 -18 -5 8.427 9.354 2.603 39.575 o
-1 -18 -4 38.837 35.210 2.543 33.177 o
-1 -18 -3 6.635 7.977 2.284 51.278 o
-1 -18 -2 28.987 29.786 2.333 40.543 o
-1 -18 -1 2.434 2.672 1.984 70.233 o
-1 -17 -9 7.965 11.108 4.657 12.874 o
-1 -17 -8 1.757 3.380 1.665 98.878 o
-1 -17 -7 14.000 12.524 1.885 67.435 o
-1 -17 -6 11.590 14.499 1.735 78.425 o
-1 -17 -5 39.879 35.250 1.855 50.804 o
-1 -17 -4 24.332 28.081 2.114 48.893 o
-1 -17 -3 12.520 14.319 1.775 74.924 o
-1 -17 -2 10.179 10.640 1.586 94.355 o
-1 -17 -1 18.042 19.126 1.815 67.280 o
-1 -16 -10 22.163 21.230 1.905 59.788 o
-1 -16 -9 53.977 52.083 2.094 37.385 o
-1 -16 -8 76.000 73.023 2.313 27.538 o
-1 -16 -7 23.763 25.508 1.615 73.181 o
-1 -16 -6 84.521 84.521 2.244 26.183 o
-1 -16 -5 31.173 33.186 1.605 65.927 o
-1 -16 -4 21.364 22.038 1.416 91.114 o
-1 -16 -3 44.650 48.004 1.815 47.686 o
-1 -16 -2 71.846 75.227 2.463 26.175 o
-1 -16 -1 69.259 72.096 2.503 26.266 o
-1 -15 -12 9.998 11.358 2.254 50.953 o
-1 -15 -11 3.896 7.658 2.194 56.320 o
-1 -15 -10 100.450 103.058 2.762 18.861 o
-1 -15 -9 35.457 38.531 1.595 62.074 o
-1 -15 -8 17.382 19.445 1.436 95.489 o
-1 -15 -7 13.566 16.493 1.336 113.361 o
-1 -15 -6 74.459 79.206 2.114 29.823 o
-1 -15 -5 167.153 164.903 3.321 10.846 o
-1 -15 -4 16.736 17.471 1.157 129.566 o
-1 -15 -3 21.178 24.371 1.217 107.933 o
-1 -15 -2 30.296 32.408 1.366 80.102 o
-1 -15 -1 12.613 14.599 1.077 156.592 o
-1 -14 -13 76.922 70.510 4.029 13.434 o
-1 -14 -12 14.610 16.433 2.114 54.429 o
-1 -14 -11 18.971 18.757 1.805 67.411 o
-1 -14 -10 25.694 26.056 1.376 87.265 o
-1 -14 -9 32.114 36.008 1.436 72.941 o
-1 -14 -8 33.479 34.462 1.326 78.523 o
-1 -14 -7 9.056 10.321 1.017 190.484 o
-1 -14 -6 4.081 5.465 0.758 360.990 o
-1 -14 -5 4.734 6.671 0.927 255.325 o
-1 -14 -4 65.518 66.671 1.715 39.766 o
-1 -14 -3 137.414 137.142 2.802 14.734 o
-1 -14 -2 4.200 4.308 0.728 390.302 o
-1 -14 -1 24.746 25.009 0.917 132.288 o
-1 -13 -15 9.993 5.704 4.039 17.030 o
-1 -13 -14 21.819 19.495 3.400 22.511 o
-1 -13 -13 2.059 5.624 1.605 104.332 o
-1 -13 -12 27.050 24.541 1.665 68.344 o
-1 -13 -11 7.102 8.965 1.416 119.833 o
-1 -13 -10 112.832 113.598 2.403 19.672 o
-1 -13 -9 14.274 16.224 1.027 158.008 o
-1 -13 -8 33.648 36.307 1.187 85.699 o
-1 -13 -7 0.413 0.100 0.678 600.850 o
-1 -13 -6 80.073 83.513 1.865 31.578 o
-1 -13 -5 35.137 36.487 1.286 78.275 o
-1 -13 -4 161.509 154.353 2.992 12.277 o
-1 -13 -3 19.437 19.704 0.788 175.453 o
-1 -13 -2 156.702 156.078 2.652 13.603 o
-1 -13 -1 41.346 43.118 1.236 72.293 o
-1 -12 -16 29.409 32.259 5.724 8.277 o
-1 -12 -15 1.813 4.358 3.002 31.183 o
-1 -12 -14 6.726 8.506 3.560 21.867 o
-1 -12 -13 34.055 39.688 1.845 52.648 o
-1 -12 -12 11.027 11.617 1.376 116.508 o
-1 -12 -11 27.273 29.237 1.326 87.437 o
-1 -12 -10 19.021 18.438 0.927 156.215 o
-1 -12 -9 20.074 21.709 1.017 135.654 o
-1 -12 -8 14.877 14.958 0.838 196.675 o
-1 -12 -7 35.026 35.420 1.157 86.469 o
-1 -12 -6 47.702 48.941 1.276 63.625 o
-1 -12 -5 3.266 3.470 0.489 720.687 o
-1 -12 -4 48.821 49.560 1.107 68.771 o
-1 -12 -3 311.582 304.468 4.747 4.527 o
-1 -12 -2 92.930 94.861 1.745 29.222 o
-1 -12 -1 31.782 31.950 0.937 108.672 o
-1 -11 -16 8.944 7.000 2.782 34.985 o
-1 -11 -15 34.349 38.740 3.061 25.048 o
-1 -11 -14 44.173 45.411 3.121 23.086 o
-1 -11 -13 95.659 97.294 2.812 19.158 o
-1 -11 -12 107.844 108.902 2.812 17.702 o
-1 -11 -11 65.239 69.194 2.014 34.184 o
-1 -11 -10 37.757 39.398 1.107 84.041 o
-1 -11 -9 28.542 29.367 0.957 115.332 o
-1 -11 -8 0.726 0.937 0.379 1578.700 o
-1 -11 -7 67.526 68.875 1.516 42.577 o
-1 -11 -6 249.397 240.918 4.009 6.466 o
-1 -11 -5 10.469 11.368 0.618 313.183 o
-1 -11 -4 3.851 4.098 0.558 573.009 o
-1 -11 -3 26.832 30.454 0.907 122.309 o
-1 -11 -2 62.968 65.853 1.336 48.726 o
-1 -11 -1 124.268 128.057 2.194 19.114 o
-1 -10 -17 0.698 0.429 2.692 39.138 o
-1 -10 -16 3.266 3.949 2.443 46.440 o
-1 -10 -15 26.777 24.760 2.982 27.712 o
-1 -10 -14 24.606 27.163 1.326 91.649 o
-1 -10 -13 2.466 1.984 0.907 305.923 o
-1 -10 -12 2.745 3.131 0.887 308.863 o
-1 -10 -11 161.522 163.248 3.849 9.667 o
-1 -10 -10 33.871 31.939 1.017 99.396 o
-1 -10 -9 53.428 54.575 1.246 59.068 o
-1 -10 -8 14.394 15.247 0.628 252.276 o
-1 -10 -7 203.383 205.857 3.291 9.003 o
-1 -10 -6 355.776 354.646 5.694 3.418 o
-1 -10 -5 153.126 153.685 2.533 14.312 o
-1 -10 -4 284.040 281.094 4.776 4.931 o
-1 -10 -3 204.132 200.492 3.201 9.232 o
-1 -10 -2 8.065 8.097 0.588 387.216 o
-1 -10 -1 71.507 76.743 1.426 41.446 o
-1 -9 -18 41.481 45.302 5.026 10.272 o
-1 -9 -17 58.032 58.893 4.059 14.180 o
-1 -9 -16 12.672 13.133 2.722 35.397 o
-1 -9 -15 157.587 149.028 3.959 9.706 o
-1 -9 -14 56.948 59.940 1.925 39.075 o
-1 -9 -13 62.751 64.697 1.895 37.443 o
-1 -9 -12 27.052 30.444 1.227 94.359 o
-1 -9 -11 151.704 147.412 3.520 11.176 o
-1 -9 -10 24.471 23.902 0.708 160.028 o
-1 -9 -9 6.425 6.561 0.519 492.728 o
-1 -9 -8 158.270 156.965 2.523 13.932 o
-1 -9 -7 216.950 214.832 3.450 8.220 o
-1 -9 -6 27.833 30.204 0.788 131.753 o
-1 -9 -5 51.756 52.352 1.127 64.749 o
-1 -9 -4 91.347 93.395 1.635 30.870 o
-1 -9 -3 374.707 364.797 5.594 3.307 o
-1 -9 -2 320.276 310.221 4.776 4.390 o
-1 -9 -1 213.792 215.699 3.420 8.341 o
-1 -8 -18 30.167 28.070 4.457 13.270 o
-1 -8 -17 9.693 10.660 2.493 42.489 o
-1 -8 -16 134.841 127.180 3.261 13.242 o
-1 -8 -15 31.545 37.284 1.655 62.107 o
-1 -8 -14 136.211 140.941 3.410 12.295 o
-1 -8 -13 10.848 11.448 0.937 200.524 o
-1 -8 -12 35.506 38.242 1.266 78.196 o
-1 -8 -11 29.587 31.421 1.007 107.344 o
-1 -8 -10 32.021 31.311 0.728 125.540 o
-1 -8 -9 111.757 113.000 1.925 23.141 o
-1 -8 -8 70.250 69.703 1.356 44.458 o
-1 -8 -7 16.607 17.720 0.608 231.551 o
-1 -8 -6 200.812 192.794 3.081 9.703 o
-1 -8 -5 197.590 190.291 3.101 9.815 o
-1 -8 -4 180.723 179.711 2.922 11.065 o
-1 -8 -3 89.871 86.286 1.536 33.157 o
-1 -8 -2 557.162 547.300 8.277 1.601 o
-1 -8 -1 601.704 585.472 8.955 1.390 o
-1 -7 -19 163.466 148.350 7.369 4.160 o
-1 -7 -18 106.869 104.973 5.106 8.366 o
-1 -7 -17 52.593 54.695 2.274 33.913 o
-1 -7 -16 8.601 11.408 1.426 114.058 o
-1 -7 -15 76.004 80.612 2.313 26.958 o
-1 -7 -14 19.047 21.599 1.047 134.338 o
-1 -7 -13 19.012 20.432 0.917 154.618 o
-1 -7 -12 18.713 20.253 0.818 172.160 o
-1 -7 -11 30.431 32.827 1.047 101.718 o
-1 -7 -10 80.016 78.139 1.506 37.257 o
-1 -7 -9 141.831 136.304 2.204 17.096 o
-1 -7 -8 184.249 180.389 2.832 11.126 o
-1 -7 -7 79.231 77.151 1.346 40.038 o
-1 -7 -6 345.168 346.259 5.285 3.723 o
-1 -7 -5 34.587 34.901 0.778 112.555 o
-1 -7 -4 444.615 432.934 6.561 2.445 o
-1 -7 -3 126.705 126.173 2.034 19.861 o
-1 -7 -2 405.567 397.285 6.043 2.864 o
-1 -7 -1 1103.420 1112.030 16.623 0.430 o
-1 -6 -19 8.474 11.129 2.244 51.891 o
-1 -6 -18 28.986 28.430 2.064 48.997 o
-1 -6 -17 3.673 5.125 1.516 114.225 o
-1 -6 -16 66.347 68.516 2.134 32.108 o
-1 -6 -15 20.956 23.304 1.286 102.294 o
-1 -6 -14 103.728 104.484 2.593 19.690 o
-1 -6 -13 6.432 8.675 0.778 299.981 o
-1 -6 -12 56.895 57.029 1.356 53.275 o
-1 -6 -11 69.254 67.489 1.236 47.641 o
-1 -6 -10 180.455 177.188 2.792 11.460 o
-1 -6 -9 23.015 24.172 0.628 175.689 o
-1 -6 -8 58.102 57.976 1.087 59.645 o
-1 -6 -7 408.049 396.318 6.023 2.861 o
-1 -6 -6 47.525 49.500 0.937 76.342 o
-1 -6 -5 270.290 277.155 4.248 5.594 o
-1 -6 -4 132.029 128.436 2.204 18.304 o
-1 -6 -3 151.876 152.837 2.423 14.824 o
-1 -6 -2 411.972 420.758 6.372 2.667 o
-1 -6 -1 377.004 389.008 6.382 2.907 o
-1 -5 -19 3.243 6.083 2.593 41.160 o
-1 -5 -18 49.381 56.291 2.643 28.222 o
-1 -5 -17 33.737 36.945 1.925 50.526 o
-1 -5 -16 4.514 5.006 1.127 191.026 o
-1 -5 -15 35.204 36.995 0.997 95.182 o
-1 -5 -14 8.978 10.281 0.618 339.246 o
-1 -5 -13 207.959 198.677 3.440 8.698 o
-1 -5 -12 184.824 172.252 2.922 11.050 o
-1 -5 -11 103.783 103.457 1.765 26.307 o
-1 -5 -10 56.002 57.487 1.067 61.765 o
-1 -5 -9 50.899 50.686 0.977 71.195 o
-1 -5 -8 109.306 103.208 1.725 25.750 o
-1 -5 -7 85.672 83.444 1.406 36.244 o
-1 -5 -6 134.227 134.768 2.164 18.015 o
-1 -5 -5 696.567 701.204 10.530 1.031 o
-1 -5 -4 187.531 185.903 2.892 10.734 o
-1 -5 -3 554.779 560.522 8.416 1.571 o
-1 -5 -2 62.550 63.819 1.087 55.155 o
-1 -5 -1 493.663 496.923 7.479 1.955 o
-1 -4 -20 9.785 8.486 2.792 34.522 o
-1 -4 -19 4.542 4.766 2.563 41.970 o
-1 -4 -18 7.132 9.593 1.306 136.297 o
-1 -4 -17 36.593 38.431 1.446 68.116 o
-1 -4 -16 21.611 22.915 0.947 139.292 o
-1 -4 -15 9.366 9.852 0.718 291.009 o
-1 -4 -14 123.888 123.430 2.104 19.904 o
-1 -4 -13 55.956 58.454 1.236 56.688 o
-1 -4 -12 41.415 42.230 0.927 87.540 o
-1 -4 -11 32.853 31.830 0.768 119.940 o
-1 -4 -10 79.132 75.596 1.346 40.333 o
-1 -4 -9 88.810 86.156 1.546 33.312 o
-1 -4 -8 157.643 153.814 2.423 14.416 o
-1 -4 -7 316.744 309.284 4.717 4.469 o
-1 -4 -6 158.787 157.983 2.483 14.006 o
-1 -4 -5 33.448 33.944 0.648 125.147 o
-1 -4 -4 569.198 584.874 8.775 1.470 o
-1 -4 -3 644.913 642.590 9.623 1.208 o
-1 -4 -2 1834.960 1920.760 28.649 0.153 o
-1 -4 -1 3404.220 3528.950 53.090 0.046 o
-1 -3 -20 6.413 5.784 2.224 54.344 o
-1 -3 -19 1.991 1.825 1.566 112.081 o
-1 -3 -18 38.753 44.903 1.875 48.707 o
-1 -3 -17 35.123 36.646 1.266 79.323 o
-1 -3 -16 6.260 7.279 0.868 266.626 o
-1 -3 -15 81.263 81.011 1.715 33.586 o
-1 -3 -14 51.800 53.339 1.167 63.055 o
-1 -3 -13 16.188 16.154 0.638 232.847 o
-1 -3 -12 97.805 97.773 1.695 28.509 o
-1 -3 -11 64.069 63.929 1.217 51.343 o
-1 -3 -10 212.196 208.839 3.291 8.701 o
-1 -3 -9 225.416 215.310 3.360 8.137 o
-1 -3 -8 473.625 477.518 7.210 2.101 o
-1 -3 -7 219.191 214.074 3.311 8.399 o
-1 -3 -6 597.050 594.476 8.895 1.397 o
-1 -3 -5 7.940 7.539 0.269 635.275 o
-1 -3 -4 116.281 119.900 1.875 22.431 o
-1 -3 -3 1445.390 1496.640 22.436 0.246 o
-1 -3 -2 595.523 635.829 9.543 1.291 o
-1 -3 -1 2283.450 2396.390 36.776 0.097 o
-1 -2 -20 98.966 92.767 3.051 17.432 o
-1 -2 -19 4.332 7.838 1.695 90.845 o
-1 -2 -18 44.162 44.773 1.556 56.965 o
-1 -2 -17 28.309 31.022 1.197 94.638 o
-1 -2 -16 56.163 60.130 1.406 51.540 o
-1 -2 -15 141.551 137.800 2.353 16.388 o
-1 -2 -14 19.262 19.335 0.758 182.163 o
-1 -2 -13 262.283 258.049 4.039 6.068 o
-1 -2 -12 145.764 143.244 2.353 15.864 o
-1 -2 -11 106.960 104.993 1.845 25.013 o
-1 -2 -10 138.723 133.632 2.174 17.616 o
-1 -2 -9 62.199 60.907 1.147 54.761 o
-1 -2 -8 143.921 146.176 2.323 16.017 o
-1 -2 -7 53.139 52.033 0.927 70.326 o
-1 -2 -6 1470.600 1517.340 22.646 0.240 o
-1 -2 -5 249.954 261.430 3.969 6.322 o
-1 -2 -4 434.952 447.253 6.721 2.411 o
-1 -2 -3 3634.660 3593.410 62.702 0.037 o
-1 -2 -2 2915.870 3050.370 45.930 0.061 o
-1 -2 -1 518.178 543.451 8.346 1.678 o
-1 -1 -20 3.277 3.191 1.675 96.256 o
-1 -1 -19 21.450 22.765 1.645 74.066 o
-1 -1 -18 112.682 114.725 2.353 19.958 o
-1 -1 -17 206.547 203.115 3.420 8.712 o
-1 -1 -16 98.691 101.293 1.885 26.263 o
-1 -1 -15 186.657 180.160 2.982 10.671 o
-1 -1 -14 41.951 41.373 1.027 82.475 o
-1 -1 -13 8.621 10.460 0.638 332.926 o
-1 -1 -12 36.922 38.132 0.907 97.473 o
-1 -1 -11 375.522 363.540 5.584 3.310 o
-1 -1 -10 247.987 240.848 3.739 6.815 o
-1 -1 -9 375.611 363.580 5.544 3.326 o
-1 -1 -8 99.371 94.383 1.556 29.893 o
-1 -1 -7 14.673 14.519 0.409 317.031 o
-1 -1 -6 917.597 912.037 13.641 0.622 o
-1 -1 -5 242.101 250.022 3.799 6.768 o
-1 -1 -4 457.774 473.978 7.120 2.179 o
-1 -1 -3 18.790 19.684 0.389 252.231 o
-1 -1 -2 4487.060 4569.220 80.103 0.023 o
-1 -1 -1 953.368 999.739 16.653 0.492 o
0 0 2 684.438 664.009 14.100 0.801 o
0 0 4 278.054 287.296 6.163 3.926 o
0 0 6 1.514 1.217 0.289 1908.210 o
0 0 8 222.303 221.144 4.836 6.050 o
0 0 10 499.856 493.692 10.540 1.411 o
0 0 12 5.073 4.717 0.658 426.492 o
0 0 14 221.314 211.571 4.776 6.210 o
0 0 16 16.517 19.066 1.486 92.197 o
0 0 18 354.222 331.900 7.539 2.695 o
0 0 20 2.999 2.643 2.992 31.352 o
0 1 1 373.583 385.109 5.774 3.176 o
0 1 2 4261.940 4407.640 66.841 0.029 o
0 1 3 5841.590 6119.890 92.927 0.015 o
0 1 4 3208.940 3329.320 50.158 0.051 o
0 1 5 731.134 773.838 11.607 0.887 o
0 1 6 37.191 35.469 0.668 114.017 o
0 1 7 586.605 584.684 8.775 1.439 o
0 1 8 0.513 0.429 0.209 4300.100 o
0 1 9 798.470 779.722 11.737 0.823 o
0 1 10 82.569 78.647 1.396 38.002 o
0 1 11 104.240 100.236 1.745 26.674 o
0 1 12 0.769 1.117 0.399 1423.770 o
0 1 13 171.208 166.429 2.692 12.424 o
0 1 14 296.571 285.870 4.517 4.964 o
0 1 15 63.522 66.980 1.416 46.498 o
0 1 16 0.365 1.446 0.738 492.721 o
0 1 17 20.075 21.369 1.157 118.841 o
0 1 18 0.123 1.705 1.107 226.898 o
0 1 19 58.501 61.526 2.034 36.304 o
0 1 20 137.398 127.429 3.440 12.425 o
0 2 0 4.719 4.657 0.239 1019.090 o
0 2 1 2725.550 2841.450 42.689 0.070 o
0 2 2 189.003 197.541 2.992 10.228 o
0 2 3 54.347 55.373 0.897 68.795 o
0 2 4 889.153 921.530 13.791 0.628 o
0 2 5 1849.010 1819.560 27.751 0.160 o
0 2 6 543.130 537.099 8.087 1.671 o
0 2 7 336.061 344.285 5.335 3.774 o
0 2 8 29.433 27.662 0.618 147.045 o
0 2 9 149.064 145.418 2.313 15.704 o
0 2 10 1.181 0.907 0.259 2419.830 o
0 2 11 356.904 341.014 5.245 3.674 o
0 2 12 200.262 200.901 3.191 9.368 o
0 2 13 17.514 16.932 0.648 219.239 o
0 2 14 48.704 48.822 1.097 69.535 o
0 2 15 15.919 18.508 0.748 202.208 o
0 2 16 4.399 4.687 0.808 329.355 o
0 2 17 2.142 3.021 0.887 315.994 o
0 2 18 38.386 42.440 1.536 61.666 o
0 2 19 14.232 19.485 1.974 60.551 o
0 2 20 0.030 0.967 1.805 87.005 o
0 3 1 670.578 699.629 11.557 0.977 o
0 3 2 1361.840 1432.010 21.449 0.272 o
0 3 3 2362.640 2404.950 36.018 0.096 o
0 3 4 154.242 159.478 2.463 14.311 o
0 3 5 32.946 33.854 0.658 125.723 o
0 3 6 164.947 166.010 2.573 13.124 o
0 3 7 18.014 16.972 0.449 259.016 o
0 3 8 74.024 74.369 1.276 43.521 o
0 3 9 2.347 2.852 0.329 1261.670 o
0 3 10 31.794 32.488 0.748 123.111 o
0 3 11 91.233 88.699 1.556 32.313 o
0 3 12 19.360 19.644 0.648 200.744 o
0 3 13 0.272 0.548 0.369 1862.370 o
0 3 14 275.023 270.963 4.238 5.580 o
0 3 15 567.386 546.333 8.296 1.578 o
0 3 16 10.100 12.275 0.878 219.059 o
0 3 17 18.737 20.622 1.057 134.925 o
0 3 18 5.178 5.405 1.217 164.697 o
0 3 19 0.814 2.214 1.576 112.053 o
0 3 20 43.666 44.015 2.513 32.169 o
0 4 0 360.474 389.856 8.346 2.293 o
0 4 1 785.755 830.677 12.385 0.779 o
0 4 2 626.229 676.305 10.121 1.162 o
0 4 3 730.978 767.008 11.488 0.898 o
0 4 4 957.387 988.780 14.798 0.548 o
0 4 5 360.629 356.012 5.375 3.530 o
0 4 6 45.105 45.082 0.828 85.880 o
0 4 7 396.465 404.205 6.113 2.868 o
0 4 8 30.549 29.177 0.668 137.019 o
0 4 9 86.250 85.249 1.446 35.322 o
0 4 10 1.951 1.436 0.299 1653.620 o
0 4 11 61.709 59.063 1.127 56.057 o
0 4 12 59.609 59.821 1.187 55.535 o
0 4 13 88.421 89.696 1.605 32.273 o
0 4 14 5.306 6.741 0.648 409.565 o
0 4 15 0.381 1.406 0.509 975.270 o
0 4 16 0.010 0.309 0.568 867.998 o
0 4 17 1.230 1.875 0.977 278.668 o
0 4 18 45.869 51.733 1.735 48.797 o
0 4 19 11.900 11.448 1.615 89.339 o
0 4 20 0.751 7.090 2.982 31.562 o
0 5 1 345.617 349.400 5.275 3.713 o
0 5 2 1253.000 1313.790 19.595 0.321 o
0 5 3 45.148 44.055 0.907 82.971 o
0 5 4 431.903 446.436 6.721 2.425 o
0 5 5 0.054 0.199 0.189 7010.280 o
0 5 6 34.251 34.562 0.708 118.433 o
0 5 7 293.617 292.801 4.477 4.989 o
0 5 8 282.118 281.144 4.348 5.314 o
0 5 9 7.955 8.197 0.449 483.751 o
0 5 10 25.917 27.732 0.688 151.004 o
0 5 11 1.625 0.967 0.329 1641.610 o
0 5 12 297.935 293.279 4.876 4.635 o
0 5 13 0.253 1.137 0.439 1307.700 o
0 5 14 25.582 26.305 0.818 139.670 o
0 5 15 18.669 20.412 0.858 165.344 o
0 5 16 400.154 389.008 6.940 2.603 o
0 5 17 3.589 4.358 1.057 219.379 o
0 5 18 28.829 30.962 1.546 71.437 o
0 5 19 2.486 1.037 4.098 16.862 o
0 6 0 0.005 3.480 0.598 691.521 o
0 6 1 770.187 801.859 11.976 0.823 o
0 6 2 75.087 77.122 1.316 41.951 o
0 6 3 872.202 892.722 13.342 0.663 o
0 6 4 195.588 199.286 3.101 9.729 o
0 6 5 468.172 470.577 7.100 2.155 o
0 6 6 14.660 14.958 0.459 300.100 o
0 6 7 25.683 26.654 0.638 159.211 o
0 6 8 7.746 6.352 0.389 568.757 o
0 6 9 0.267 0.698 0.269 3115.070 o
0 6 10 192.734 182.952 2.892 10.586 o
0 6 11 10.537 11.019 0.509 364.147 o
0 6 12 106.611 102.410 1.755 26.011 o
0 6 13 26.862 28.888 0.848 129.879 o
0 6 14 23.616 24.530 0.768 154.226 o
0 6 15 22.382 22.506 0.897 144.229 o
0 6 16 6.349 7.050 0.818 289.634 o
0 6 17 337.899 312.176 10.062 1.950 o
0 6 18 7.410 5.534 2.323 49.764 o
0 6 19 49.624 54.187 4.826 10.803 o
0 7 1 186.466 185.195 2.922 10.720 o
0 7 2 6.718 6.212 0.429 573.151 o
0 7 3 216.285 213.874 3.331 8.448 o
0 7 4 18.665 20.781 0.598 210.685 o
0 7 5 34.332 33.435 0.778 114.486 o
0 7 6 391.616 381.330 5.824 3.062 o
0 7 7 251.160 241.705 3.739 6.745 o
0 7 8 0.702 1.566 0.289 2200.130 o
0 7 9 229.444 218.890 3.440 7.868 o
0 7 10 244.913 245.694 3.919 6.610 o
0 7 11 63.203 63.690 1.177 52.756 o
0 7 12 54.329 54.675 1.087 63.327 o
0 7 13 48.479 49.839 1.057 70.782 o
0 7 14 2.959 4.697 0.588 555.892 o
0 7 15 15.648 15.018 1.775 72.543 o
0 7 16 34.040 34.811 3.251 22.844 o
0 7 17 41.428 37.723 3.021 24.938 o
0 7 18 90.718 91.022 5.086 8.818 o
0 7 19 54.482 48.263 4.447 12.414 o
0 8 0 14.797 13.302 0.808 208.463 o
0 8 1 1034.710 1043.340 15.616 0.486 o
0 8 2 120.229 122.214 2.014 20.914 o
0 8 3 158.348 158.022 2.543 13.827 o
0 8 4 295.658 285.312 4.417 5.057 o
0 8 5 26.465 27.951 0.698 147.835 o
0 8 6 89.114 87.422 1.526 33.322 o
0 8 7 0.249 0.509 0.309 2565.110 o
0 8 8 14.416 14.978 0.538 279.179 o
0 8 9 490.714 471.943 7.150 2.069 o
0 8 10 5.060 5.604 0.459 620.391 o
0 8 11 0.034 0.768 0.359 2009.680 o
0 8 12 5.690 5.395 0.489 564.480 o
0 8 13 21.454 21.240 0.728 173.794 o
0 8 14 1.235 2.593 1.825 83.559 o
0 8 15 23.259 26.305 2.403 40.378 o
0 8 16 0.122 0.209 2.234 57.003 o
0 8 17 13.738 16.753 3.719 19.544 o
0 8 18 6.107 10.101 3.400 23.893 o
0 9 1 93.193 87.771 1.576 31.744 o
0 9 2 296.940 294.077 4.557 4.880 o
0 9 3 266.046 267.133 4.158 5.816 o
0 9 4 378.113 372.565 5.734 3.203 o
0 9 5 187.232 187.280 3.002 10.464 o
0 9 6 135.027 134.349 2.234 17.620 o
0 9 7 165.238 163.178 2.652 12.937 o
0 9 8 0.270 0.718 0.329 2231.560 o
0 9 9 186.669 188.237 3.051 10.352 o
0 9 10 16.616 16.703 0.698 214.324 o
0 9 11 21.493 23.075 0.788 161.238 o
0 9 12 99.538 98.172 2.014 25.199 o
0 9 13 95.786 102.589 4.128 11.776 o
0 9 14 77.660 79.754 3.271 17.819 o
0 9 15 0.276 3.460 2.084 64.647 o
0 9 16 13.591 12.445 2.333 46.688 o
0 9 17 13.348 17.540 3.111 27.339 o
0 9 18 2.012 9.922 5.275 10.155 o
0 10 0 443.416 437.750 9.433 1.751 o
0 10 1 89.540 89.487 1.735 30.552 o
0 10 2 106.020 106.040 1.915 24.511 o
0 10 3 8.633 9.274 0.598 362.163 o
0 10 4 730.676 717.229 11.059 0.949 o
0 10 5 0.464 0.708 0.399 1545.570 o
0 10 6 4.999 5.325 0.479 604.389 o
0 10 7 40.554 40.495 0.997 86.074 o
0 10 8 0.196 0.538 0.399 1642.670 o
0 10 9 0.276 0.349 0.389 1725.220 o
0 10 10 1.356 1.825 0.588 684.072 o
0 10 11 35.963 36.965 0.997 94.156 o
0 10 12 2.686 1.625 0.509 775.107 o
0 10 13 170.606 161.542 5.843 5.749 o
0 10 14 11.186 11.557 2.044 60.160 o
0 10 15 58.892 57.786 3.470 18.173 o
0 10 16 0.600 1.795 2.513 44.775 o
0 10 17 1.187 3.709 3.400 24.432 o
0 11 1 26.203 28.609 0.917 124.717 o
0 11 2 0.903 0.628 0.349 1787.510 o
0 11 3 253.356 261.739 4.138 6.077 o
0 11 4 37.946 41.193 1.047 86.078 o
0 11 5 51.980 55.124 1.127 63.589 o
0 11 6 4.183 4.747 0.558 549.650 o
0 11 7 53.919 56.440 1.346 55.280 o
0 11 8 1.983 1.167 0.509 842.218 o
0 11 9 58.595 62.134 1.506 47.507 o
0 11 10 34.423 36.237 1.037 94.220 o
0 11 11 26.477 29.556 1.017 113.610 o
0 11 12 27.904 27.213 1.017 113.139 o
0 11 13 27.419 27.921 2.274 42.850 o
0 11 14 36.594 38.102 3.011 25.538 o
0 11 15 150.297 145.049 5.634 6.384 o
0 11 16 0.369 4.786 3.251 26.734 o
0 12 0 427.598 402.510 8.735 1.982 o
0 12 1 37.518 40.775 1.047 86.828 o
0 12 2 63.259 64.258 1.376 48.061 o
0 12 3 38.371 39.548 1.057 85.997 o
0 12 4 1.933 2.523 0.588 639.482 o
0 12 5 130.678 131.607 2.343 17.567 o
0 12 6 39.731 41.343 1.147 78.863 o
0 12 7 155.487 147.672 2.832 13.278 o
0 12 8 126.858 132.943 2.613 16.462 o
0 12 9 0.151 0.439 0.618 723.581 o
0 12 10 38.122 40.346 1.187 78.907 o
0 12 11 1.348 1.526 0.778 424.921 o
0 12 12 51.057 48.094 1.556 52.650 o
0 12 13 6.751 10.750 2.473 43.779 o
0 12 14 24.692 23.194 3.660 19.419 o
0 12 15 2.663 11.039 3.141 28.127 o
0 12 16 37.009 37.584 6.262 6.895 o
0 13 1 11.107 13.193 0.758 246.485 o
0 13 2 69.053 71.657 1.436 43.044 o
0 13 3 44.864 47.256 1.177 70.222 o
0 13 4 22.185 23.882 0.937 137.790 o
0 13 5 55.115 58.006 1.446 51.491 o
0 13 6 30.955 33.724 1.227 87.657 o
0 13 7 3.339 4.747 0.838 323.351 o
0 13 8 8.684 9.114 0.897 231.008 o
0 13 9 12.289 11.647 0.977 183.694 o
0 13 10 23.913 25.348 1.077 116.495 o
0 13 11 28.922 29.995 1.366 82.601 o
0 13 12 142.766 132.854 5.315 7.122 o
0 13 13 44.638 41.183 3.011 24.579 o
0 13 14 11.512 12.265 3.919 17.871 o
0 13 15 4.488 9.523 3.700 20.371 o
0 14 0 333.347 333.087 7.339 2.860 o
0 14 1 26.945 29.267 0.997 114.847 o
0 14 2 11.176 15.267 0.828 218.248 o
0 14 3 127.680 124.318 2.563 16.980 o
0 14 4 0.345 1.835 0.668 586.870 o
0 14 5 0.504 1.346 0.708 529.846 o
0 14 6 25.074 29.865 1.187 100.643 o
0 14 7 2.176 2.274 0.947 284.701 o
0 14 8 10.006 10.321 1.017 186.430 o
0 14 9 16.466 17.431 1.286 113.731 o
0 14 10 2.401 3.261 1.107 210.846 o
0 14 11 29.573 29.277 1.426 78.521 o
0 14 12 30.604 31.830 3.191 23.989 o
0 14 13 37.086 38.890 3.630 18.618 o
0 15 1 7.024 7.997 0.887 249.723 o
0 15 2 73.386 75.077 1.875 33.853 o
0 15 3 1.585 2.303 0.858 347.204 o
0 15 4 22.564 25.677 1.246 102.008 o
0 15 5 160.155 159.000 3.241 11.466 o
0 15 6 0.071 0.608 0.997 283.137 o
0 15 7 15.702 15.795 1.276 117.652 o
0 15 8 5.419 6.442 1.356 134.771 o
0 15 9 26.208 31.700 1.645 67.614 o
0 15 10 6.857 7.070 1.436 118.977 o
0 15 11 6.258 10.680 1.675 89.602 o
0 15 12 9.669 8.636 4.118 16.355 o
0 16 0 32.224 35.150 2.284 40.435 o
0 16 1 32.779 34.811 1.556 66.770 o
0 16 2 59.018 62.054 2.234 32.597 o
0 16 3 41.874 44.753 2.174 39.565 o
0 16 4 224.106 216.327 4.178 6.934 o
0 16 5 35.099 38.690 1.556 63.997 o
0 16 6 7.550 9.872 1.506 106.702 o
0 16 7 15.491 17.391 1.536 89.810 o
0 16 8 5.463 4.786 1.466 118.807 o
0 16 9 5.046 4.966 1.825 79.826 o
0 16 10 18.451 20.233 1.885 62.907 o
0 16 11 0.065 0.000 2.503 45.448 o
0 17 1 121.619 108.503 3.590 12.921 o
0 17 2 281.990 264.710 6.163 3.980 o
0 17 3 100.275 100.795 3.002 17.375 o
0 17 4 0.076 0.907 1.466 131.549 o
0 17 5 27.761 33.096 2.463 37.160 o
0 17 6 7.900 8.356 2.114 58.635 o
0 17 7 72.107 75.875 2.623 24.289 o
0 17 8 30.331 31.172 2.224 43.090 o
0 17 9 23.697 25.019 3.550 20.531 o
0 18 0 11.973 11.298 2.712 35.892 o
0 18 1 18.283 25.667 2.343 43.392 o
0 18 2 0.320 2.722 2.034 67.972 o
0 18 3 78.739 77.181 3.151 18.735 o
0 18 4 17.770 19.455 2.503 39.557 o
0 18 5 197.974 176.789 4.776 6.851 o
0 18 6 4.050 8.636 3.002 30.709 o
1 0 1 85.482 96.317 1.456 33.944 o
1 0 2 1830.490 1878.920 28.430 0.156 o
1 0 3 3716.000 3802.290 57.816 0.039 o
1 0 4 445.962 481.965 7.220 2.181 o
1 0 5 876.179 886.120 13.292 0.664 o
1 0 6 14.556 14.120 0.389 326.957 o
1 0 7 140.754 142.427 2.264 16.666 o
1 0 8 170.390 166.369 2.613 12.702 o
1 0 9 174.805 173.399 2.742 11.938 o
1 0 10 230.581 224.724 3.510 7.668 o
1 0 11 92.280 89.895 1.556 31.932 o
1 0 12 19.595 21.090 0.668 192.266 o
1 0 13 38.579 37.574 0.897 96.051 o
1 0 14 105.605 104.305 1.845 25.274 o
1 0 15 80.617 82.078 1.576 35.540 o
1 0 16 20.475 21.399 0.917 148.645 o
1 0 17 6.986 9.214 1.047 193.983 o
1 0 18 6.062 7.648 1.316 139.086 o
1 0 19 4.395 4.617 1.456 122.199 o
1 0 20 74.137 71.458 2.802 22.445 o
1 1 0 5705.370 5935.580 88.998 0.016 o
1 1 1 952.532 991.223 14.838 0.548 o
1 1 2 4486.110 4705.110 82.466 0.022 o
1 1 3 18.736 19.066 0.369 258.824 o
1 1 4 457.851 474.895 7.130 2.175 o
1 1 5 242.331 250.610 3.799 6.757 o
1 1 6 917.144 915.906 13.711 0.619 o
1 1 7 14.672 13.891 0.419 318.114 o
1 1 8 99.374 94.133 1.546 30.016 o
1 1 9 375.500 367.828 5.604 3.288 o
1 1 10 247.707 242.214 3.759 6.783 o
1 1 11 375.540 357.966 5.594 3.323 o
1 1 12 36.867 36.547 0.897 99.358 o
1 1 13 8.530 9.104 0.618 354.098 o
1 1 14 42.027 42.450 1.057 80.366 o
1 1 15 186.982 179.871 2.942 10.759 o
1 1 16 98.679 105.471 1.954 25.311 o
1 1 17 207.054 210.155 3.590 8.301 o
1 1 18 112.685 115.792 2.443 19.323 o
1 1 19 21.481 26.485 1.735 67.454 o
1 1 20 3.247 2.643 2.004 68.463 o
1 2 0 35.617 34.034 0.588 123.967 o
1 2 1 517.951 534.057 8.007 1.746 o
1 2 2 2914.940 2999.000 46.379 0.061 o
1 2 3 3634.740 3734.350 64.926 0.035 o
1 2 4 434.343 439.037 6.771 2.416 o
1 2 5 249.750 250.391 3.819 6.595 o
1 2 6 1470.550 1484.360 24.132 0.229 o
1 2 7 53.156 52.910 0.937 69.615 o
1 2 8 144.149 146.316 2.313 16.036 o
1 2 9 62.195 62.403 1.137 54.584 o
1 2 10 138.665 134.409 2.204 17.446 o
1 2 11 106.908 104.763 1.795 25.445 o
1 2 12 145.823 143.873 2.383 15.713 o
1 2 13 262.314 262.128 4.138 5.932 o
1 2 14 19.204 21.240 0.798 171.639 o
1 2 15 141.530 137.939 2.373 16.296 o
1 2 16 56.145 58.285 1.356 53.337 o
1 2 17 28.288 30.494 1.187 95.768 o
1 2 18 44.073 45.950 1.576 56.003 o
1 2 19 4.305 4.587 1.825 80.505 o
1 2 20 98.718 90.544 2.912 18.474 o
1 3 0 152.732 159.548 2.443 14.476 o
1 3 1 2283.510 2476.360 37.035 0.095 o
1 3 2 595.216 612.236 9.174 1.352 o
1 3 3 1445.380 1523.200 22.875 0.241 o
1 3 4 116.497 115.533 1.865 22.757 o
1 3 5 7.928 7.678 0.269 632.544 o
1 3 6 596.940 595.583 8.945 1.391 o
1 3 7 218.907 211.700 3.281 8.489 o
1 3 8 473.282 464.245 7.020 2.167 o
1 3 9 225.525 215.210 3.341 8.167 o
1 3 10 212.066 208.499 3.271 8.745 o
1 3 11 63.974 64.378 1.207 51.503 o
1 3 12 97.802 95.559 1.705 28.623 o
1 3 13 16.305 17.281 0.688 216.710 o
1 3 14 51.713 54.067 1.197 61.897 o
1 3 15 81.451 83.354 1.595 34.878 o
1 3 16 6.242 7.249 0.748 325.935 o
1 3 17 35.046 38.242 1.326 75.402 o
1 3 18 38.794 43.327 1.685 55.422 o
1 3 19 1.971 2.842 1.546 114.177 o
1 3 20 6.368 7.957 2.144 57.807 o
1 4 0 525.400 553.592 8.296 1.659 o
1 4 1 3404.920 3627.510 60.349 0.040 o
1 4 2 1836.000 1925.760 30.673 0.144 o
1 4 3 645.389 650.049 9.732 1.192 o
1 4 4 569.171 579.489 8.685 1.487 o
1 4 5 33.546 33.595 0.658 124.614 o
1 4 6 158.936 160.904 2.523 13.774 o
1 4 7 316.529 310.870 4.717 4.463 o
1 4 8 157.476 153.086 2.413 14.486 o
1 4 9 88.743 85.767 1.715 31.346 o
1 4 10 79.075 77.092 1.366 39.797 o
1 4 11 32.896 31.690 0.768 119.997 o
1 4 12 41.455 41.333 0.907 89.055 o
1 4 13 55.899 56.929 1.137 60.017 o
1 4 14 124.016 122.792 2.104 19.924 o
1 4 15 9.385 10.281 0.688 301.515 o
1 4 16 21.509 22.407 0.887 148.249 o
1 4 17 36.583 39.448 1.665 58.293 o
1 4 18 7.092 8.077 1.356 129.714 o
1 4 19 4.552 5.824 2.134 59.464 o
1 4 20 9.784 16.214 3.221 25.982 o
1 5 0 136.626 140.033 2.234 17.240 o
1 5 1 493.392 516.916 7.788 1.868 o
1 5 2 62.571 61.725 1.067 56.220 o
1 5 3 554.714 559.485 8.426 1.571 o
1 5 4 187.512 190.072 2.942 10.537 o
1 5 5 696.269 688.889 10.341 1.053 o
1 5 6 134.202 135.726 2.184 17.876 o
1 5 7 85.588 85.448 1.486 34.965 o
1 5 8 109.269 104.105 1.745 25.524 o
1 5 9 50.946 51.893 0.987 70.287 o
1 5 10 56.048 55.543 1.057 62.697 o
1 5 11 103.771 103.138 1.765 26.336 o
1 5 12 184.797 181.027 2.892 10.944 o
1 5 13 207.927 195.427 3.321 8.967 o
1 5 14 8.944 10.979 0.598 344.798 o
1 5 15 35.151 36.188 0.967 97.754 o
1 5 16 4.570 6.232 1.087 199.954 o
1 5 17 33.768 37.264 1.994 48.121 o
1 5 18 49.246 55.942 2.573 29.324 o
1 5 19 3.242 5.125 2.393 48.193 o
1 6 0 10.208 10.470 0.389 435.533 o
1 6 1 377.481 382.935 5.794 3.151 o
1 6 2 411.908 425.844 6.452 2.631 o
1 6 3 151.879 154.861 2.443 14.683 o
1 6 4 132.217 135.117 2.194 18.033 o
1 6 5 270.027 271.880 4.178 5.702 o
1 6 6 47.520 48.383 0.937 76.901 o
1 6 7 407.818 392.229 5.933 2.904 o
1 6 8 58.256 58.165 1.097 59.215 o
1 6 9 22.968 23.813 0.608 179.396 o
1 6 10 180.458 174.576 2.762 11.596 o
1 6 11 69.109 69.254 1.266 46.733 o
1 6 12 56.856 57.517 1.366 52.902 o
1 6 13 6.487 7.758 0.768 309.378 o
1 6 14 103.781 105.531 2.234 22.301 o
1 6 15 21.087 22.656 1.406 91.906 o
1 6 16 66.267 64.687 2.134 32.509 o
1 6 17 3.662 3.690 1.586 106.016 o
1 6 18 28.914 29.466 1.925 53.998 o
1 6 19 8.553 6.731 1.915 70.349 o
1 7 0 25.025 24.560 0.638 165.513 o
1 7 1 1103.590 1124.280 16.792 0.425 o
1 7 2 405.257 401.652 6.093 2.837 o
1 7 3 126.593 123.450 2.014 20.133 o
1 7 4 444.832 435.008 6.601 2.429 o
1 7 5 34.595 33.814 0.768 114.298 o
1 7 6 345.108 341.991 5.235 3.766 o
1 7 7 79.304 76.154 1.366 39.876 o
1 7 8 184.303 179.043 2.822 11.177 o
1 7 9 141.918 137.102 2.234 16.921 o
1 7 10 80.045 80.312 1.426 38.090 o
1 7 11 30.480 31.072 1.047 102.996 o
1 7 12 18.641 19.724 0.868 165.041 o
1 7 13 18.934 20.243 0.917 155.166 o
1 7 14 18.982 21.549 1.246 110.645 o
1 7 15 76.161 82.576 2.563 24.039 o
1 7 16 8.637 9.792 1.296 134.480 o
1 7 17 52.617 50.676 1.994 40.071 o
1 7 18 106.925 105.421 4.806 9.159 o
1 7 19 163.516 150.643 7.589 3.964 o
1 8 0 1113.350 1098.320 16.443 0.433 o
1 8 1 601.387 598.046 9.144 1.357 o
1 8 2 557.598 556.105 8.396 1.573 o
1 8 3 89.579 88.788 1.586 32.343 o
1 8 4 180.749 173.808 2.782 11.549 o
1 8 5 197.853 191.089 3.021 9.959 o
1 8 6 200.967 200.053 3.161 9.418 o
1 8 7 16.626 17.919 0.588 235.276 o
1 8 8 70.476 71.847 1.316 44.691 o
1 8 9 111.931 112.392 2.084 22.014 o
1 8 10 32.023 32.907 0.778 119.785 o
1 8 11 29.626 29.337 1.007 109.056 o
1 8 12 35.527 35.141 1.207 83.100 o
1 8 13 10.831 12.634 1.067 167.517 o
1 8 14 136.394 132.345 3.271 13.004 o
1 8 15 31.543 33.196 1.586 66.664 o
1 8 16 134.785 124.777 3.660 11.784 o
1 8 17 9.665 12.165 2.722 35.942 o
1 8 18 30.188 30.922 4.278 14.273 o
1 9 0 61.112 59.821 1.197 54.443 o
1 9 1 213.574 219.907 3.610 7.982 o
1 9 2 320.143 305.973 4.707 4.458 o
1 9 3 374.982 374.699 5.923 3.137 o
1 9 4 91.306 90.364 1.595 31.654 o
1 9 5 51.906 51.374 1.177 63.337 o
1 9 6 27.868 31.840 0.858 123.204 o
1 9 7 216.886 214.403 3.380 8.342 o
1 9 8 158.292 152.787 2.523 14.057 o
1 9 9 6.396 6.811 0.479 526.053 o
1 9 10 24.347 24.700 0.708 159.057 o
1 9 11 151.374 149.337 3.580 10.970 o
1 9 12 26.998 30.184 1.286 90.095 o
1 9 13 62.539 64.697 1.925 36.944 o
1 9 14 56.831 59.801 1.895 39.751 o
1 9 15 157.533 149.197 3.670 10.494 o
1 9 16 12.710 14.409 2.862 32.183 o
1 9 17 57.937 58.375 4.298 12.906 o
1 9 18 41.568 45.950 4.876 10.844 o
1 10 0 0.225 0.628 0.389 1697.300 o
1 10 1 71.582 73.841 1.466 41.226 o
1 10 2 8.083 9.144 0.608 366.247 o
1 10 3 204.244 197.999 3.181 9.307 o
1 10 4 284.122 277.275 4.437 5.236 o
1 10 5 152.989 151.840 2.493 14.525 o
1 10 6 355.666 351.764 5.534 3.503 o
1 10 7 203.393 201.958 3.201 9.233 o
1 10 8 14.403 13.502 0.608 265.365 o
1 10 9 53.464 55.832 1.436 53.102 o
1 10 10 33.859 34.712 1.087 92.734 o
1 10 11 161.376 161.124 3.769 9.907 o
1 10 12 2.765 3.191 0.967 265.765 o
1 10 13 2.484 4.388 1.246 167.549 o
1 10 14 24.556 28.011 1.536 76.523 o
1 10 15 26.790 29.746 2.672 32.998 o
1 10 16 3.290 1.326 2.842 34.733 o
1 10 17 0.699 1.735 2.822 35.547 o
1 11 0 33.965 34.482 0.937 102.889 o
1 11 1 123.913 124.069 2.144 19.636 o
1 11 2 63.023 64.288 1.336 49.055 o
1 11 3 26.828 30.892 0.987 114.447 o
1 11 4 3.881 4.158 0.588 534.077 o
1 11 5 10.491 10.560 0.668 296.570 o
1 11 6 249.159 239.851 4.059 6.421 o
1 11 7 67.427 66.482 1.476 43.829 o
1 11 8 0.748 1.486 0.519 904.541 o
1 11 9 28.601 28.858 0.897 121.172 o
1 11 10 37.720 38.381 1.097 85.204 o
1 11 11 65.117 68.835 1.954 35.258 o
1 11 12 107.974 108.602 2.872 17.337 o
1 11 13 95.680 93.924 2.692 20.201 o
1 11 14 44.198 49.231 3.640 17.874 o
1 11 15 34.372 35.878 2.882 27.807 o
1 11 16 8.891 7.768 2.932 31.622 o
1 12 0 18.720 20.302 0.758 182.421 o
1 12 1 31.888 30.294 0.868 115.572 o
1 12 2 93.088 95.928 1.855 27.960 o
1 12 3 311.861 303.889 4.737 4.534 o
1 12 4 48.609 53.249 1.207 63.976 o
1 12 5 3.245 4.876 0.658 465.838 o
1 12 6 47.734 47.196 1.236 65.690 o
1 12 7 34.893 33.924 1.087 91.905 o
1 12 8 14.882 14.898 0.828 199.084 o
1 12 9 20.008 19.884 0.897 155.365 o
1 12 10 19.024 20.273 0.927 153.300 o
1 12 11 27.323 28.509 1.486 77.118 o
1 12 12 10.956 9.673 1.356 120.993 o
1 12 13 34.068 38.222 1.765 55.951 o
1 12 14 6.788 6.163 3.700 20.342 o
1 12 15 1.809 3.211 2.702 38.441 o
1 12 16 29.397 20.293 5.943 7.755 o
1 13 0 76.760 76.842 1.516 38.262 o
1 13 1 41.248 40.346 1.087 80.818 o
1 13 2 156.714 162.480 2.932 12.503 o
1 13 3 19.352 18.627 0.788 178.032 o
1 13 4 161.331 156.517 3.291 11.321 o
1 13 5 35.078 38.541 1.236 80.112 o
1 13 6 80.092 81.409 1.994 30.116 o
1 13 7 0.416 0.578 0.638 663.887 o
1 13 8 33.614 34.821 1.127 90.376 o
1 13 9 14.322 16.733 0.957 170.042 o
1 13 10 112.946 110.238 2.373 20.025 o
1 13 11 7.047 6.023 1.286 144.166 o
1 13 12 27.077 27.392 1.795 60.928 o
1 13 13 2.074 3.929 1.595 106.612 o
1 13 14 21.730 26.694 3.849 17.755 o
1 13 15 10.039 25.598 7.598 4.868 o
1 14 0 17.944 18.428 0.917 161.428 o
1 14 1 24.762 25.348 0.937 129.618 o
1 14 2 4.133 4.059 0.718 401.640 o
1 14 3 137.531 132.186 2.702 15.320 o
1 14 4 65.512 65.903 1.605 42.028 o
1 14 5 4.669 6.581 0.868 283.538 o
1 14 6 4.038 4.238 0.818 330.376 o
1 14 7 9.069 10.730 1.007 192.127 o
1 14 8 33.456 34.791 1.386 75.040 o
1 14 9 32.111 33.665 1.276 83.236 o
1 14 10 25.747 25.209 1.386 86.927 o
1 14 11 18.904 23.015 1.935 59.487 o
1 14 12 14.477 13.512 2.064 57.341 o
1 14 13 76.991 72.056 4.009 13.505 o
1 15 0 6.482 7.339 1.027 206.557 o
1 15 1 12.542 14.120 0.997 173.418 o
1 15 2 30.267 31.431 1.346 81.847 o
1 15 3 21.167 23.184 1.207 109.916 o
1 15 4 16.839 19.285 1.197 122.265 o
1 15 5 167.049 162.101 3.241 11.126 o
1 15 6 74.549 80.332 2.144 29.315 o
1 15 7 13.563 17.032 1.366 109.422 o
1 15 8 17.497 20.273 1.316 106.548 o
1 15 9 35.434 39.767 1.795 53.833 o
1 15 10 100.300 98.641 2.503 20.978 o
1 15 11 3.921 5.445 2.393 47.974 o
1 15 12 9.992 8.755 2.164 55.321 o
1 16 0 6.890 4.507 1.595 100.418 o
1 16 1 69.012 70.540 2.353 28.313 o
1 16 2 71.940 76.473 2.433 26.431 o
1 16 3 44.522 45.042 1.755 50.114 o
1 16 4 21.356 24.311 1.605 76.112 o
1 16 5 31.191 33.655 1.615 65.280 o
1 16 6 84.638 87.023 2.333 25.043 o
1 16 7 23.717 29.068 1.695 67.412 o
1 16 8 75.895 75.895 2.403 26.266 o
1 16 9 54.016 52.950 2.343 32.556 o
1 16 10 22.211 23.164 2.024 54.011 o
1 16 11 21.224 7.598 4.836 11.752 o
1 17 0 26.133 30.184 2.014 51.516 o
1 17 1 18.024 21.928 1.725 71.787 o
1 17 2 10.197 9.952 1.795 76.661 o
1 17 3 12.510 15.526 1.875 68.033 o
1 17 4 24.407 25.887 2.044 51.839 o
1 17 5 39.849 41.453 2.244 38.812 o
1 17 6 11.665 14.619 2.034 59.784 o
1 17 7 14.007 15.027 1.755 75.017 o
1 17 8 1.769 1.974 1.944 73.659 o
1 17 9 8.044 6.342 4.557 13.481 o
1 18 0 2.193 3.191 1.795 85.279 o
1 18 1 2.409 0.618 1.815 84.312 o
1 18 2 29.050 29.736 2.293 41.627 o
1 18 3 6.665 7.070 2.234 53.587 o
1 18 4 38.861 36.606 2.633 31.363 o
1 18 5 8.407 8.067 2.593 39.988 o
1 18 6 15.305 21.709 3.610 20.466 o
2 0 0 3267.050 3349.230 70.889 0.035 o
2 0 1 7921.630 8074.180 125.774 0.008 o
2 0 2 797.763 888.703 13.312 0.707 o
2 0 3 0.998 1.825 0.179 3120.730 o
2 0 4 31.058 29.387 0.548 145.410 o
2 0 5 626.291 628.121 9.443 1.263 o
2 0 6 850.047 856.704 12.844 0.707 o
2 0 7 566.838 572.219 8.606 1.509 o
2 0 8 1.424 1.227 0.239 2368.140 o
2 0 9 6.381 7.618 0.439 550.155 o
2 0 10 121.462 122.523 2.034 20.634 o
2 0 11 659.429 647.526 10.421 1.111 o
2 0 12 121.689 122.024 2.054 20.515 o
2 0 13 6.909 7.708 0.628 385.466 o
2 0 14 0.073 2.563 0.578 756.902 o
2 0 15 30.099 29.486 0.937 113.988 o
2 0 16 256.461 253.801 4.088 6.145 o
2 0 17 169.990 169.869 2.992 11.544 o
2 0 18 2.277 2.702 1.067 227.601 o
2 0 19 28.704 30.873 1.725 62.364 o
2 0 20 6.318 5.724 1.855 76.316 o
2 1 0 279.781 307.409 4.687 4.901 o
2 1 1 1633.210 1689.120 25.238 0.195 o
2 1 2 815.570 875.919 13.252 0.703 o
2 1 3 5769.750 6049.330 93.455 0.015 o
2 1 4 259.809 263.504 4.009 6.095 o
2 1 5 846.479 852.356 12.794 0.713 o
2 1 6 139.204 135.387 2.144 17.637 o
2 1 7 242.601 233.638 3.859 6.842 o
2 1 8 1210.710 1192.500 17.840 0.370 o
2 1 9 80.112 76.952 1.346 39.779 o
2 1 10 113.458 111.963 1.885 23.268 o
2 1 11 30.806 30.484 0.768 126.030 o
2 1 12 4.945 5.504 0.489 590.847 o
2 1 13 295.581 293.120 4.567 4.894 o
2 1 14 22.381 23.274 0.778 159.188 o
2 1 15 86.623 87.233 1.665 32.252 o
2 1 16 6.667 10.311 0.868 251.537 o
2 1 17 4.901 5.385 0.878 281.995 o
2 1 18 101.441 102.290 2.323 22.061 o
2 1 19 33.058 33.924 1.735 58.735 o
2 1 20 20.514 21.978 2.214 47.566 o
2 2 0 1113.540 1175.560 17.500 0.401 o
2 2 1 78.441 85.219 1.336 39.120 o
2 2 2 1128.530 1192.400 17.810 0.389 o
2 2 3 503.766 542.125 9.383 1.541 o
2 2 4 938.872 980.992 17.201 0.484 o
2 2 5 574.216 564.342 9.842 1.341 o
2 2 6 1358.910 1338.810 20.013 0.296 o
2 2 7 353.637 346.688 5.255 3.672 o
2 2 8 104.770 102.250 1.675 27.012 o
2 2 9 241.246 232.601 3.620 7.189 o
2 2 10 45.748 46.149 0.897 81.551 o
2 2 11 22.942 21.549 0.638 180.291 o
2 2 12 305.673 291.714 4.497 4.838 o
2 2 13 59.257 57.527 1.127 57.986 o
2 2 14 64.455 62.982 1.296 49.593 o
2 2 15 21.394 22.207 0.858 153.070 o
2 2 16 20.901 22.855 0.977 137.345 o
2 2 17 76.978 80.412 1.795 33.562 o
2 2 18 18.363 21.000 1.406 96.105 o
2 2 19 8.309 11.677 1.496 105.656 o
2 2 20 9.841 8.556 2.024 62.526 o
2 3 0 50.353 53.688 0.897 73.066 o
2 3 1 932.204 990.355 14.808 0.558 o
2 3 2 1268.850 1280.250 19.146 0.328 o
2 3 3 28.256 29.098 0.558 154.152 o
2 3 4 1150.930 1189.330 20.572 0.336 o
2 3 5 18.209 17.700 0.618 218.875 o
2 3 6 431.517 434.290 7.589 2.214 o
2 3 7 226.814 228.303 4.098 6.880 o
2 3 8 773.256 736.055 11.029 0.904 o
2 3 9 361.538 350.467 5.365 3.547 o
2 3 10 80.255 82.805 1.426 37.649 o
2 3 11 65.042 62.633 1.157 52.522 o
2 3 12 72.291 70.052 1.316 44.329 o
2 3 13 56.350 56.300 1.147 59.643 o
2 3 14 100.656 98.162 1.795 27.019 o
2 3 15 42.306 44.743 1.097 77.064 o
2 3 16 27.454 28.908 0.987 115.141 o
2 3 17 53.235 54.954 1.566 49.802 o
2 3 18 33.226 35.649 1.436 72.201 o
2 3 19 72.921 71.677 2.563 25.111 o
2 3 20 35.916 35.370 3.281 22.326 o
2 4 0 825.306 844.349 12.574 0.739 o
2 4 1 876.066 884.635 13.203 0.668 o
2 4 2 87.307 92.259 1.496 33.525 o
2 4 3 1644.760 1638.450 24.391 0.202 o
2 4 4 121.537 122.423 1.994 20.874 o
2 4 5 165.931 172.511 3.121 11.297 o
2 4 6 2.294 1.376 0.259 1782.800 o
2 4 7 643.362 655.434 11.737 1.009 o
2 4 8 203.055 203.693 3.739 8.222 o
2 4 9 88.388 86.495 1.795 30.407 o
2 4 10 69.656 70.690 1.546 40.977 o
2 4 11 40.232 39.777 0.828 95.940 o
2 4 12 94.208 91.860 1.586 30.956 o
2 4 13 3.861 3.939 0.459 723.995 o
2 4 14 35.313 35.011 0.878 104.349 o
2 4 15 29.389 29.217 0.947 114.734 o
2 4 16 23.629 25.797 1.356 91.231 o
2 4 17 35.000 38.680 1.835 52.817 o
2 4 18 34.636 40.934 2.244 40.151 o
2 4 19 35.426 36.626 2.503 34.463 o
2 4 20 6.287 10.062 3.959 17.762 o
2 5 0 57.865 58.335 1.017 61.578 o
2 5 1 354.437 362.902 5.494 3.492 o
2 5 2 325.486 323.653 4.906 4.195 o
2 5 3 211.500 212.967 3.291 8.662 o
2 5 4 160.510 170.288 2.702 12.843 o
2 5 5 467.175 460.286 6.940 2.213 o
2 5 6 117.922 120.030 2.333 19.305 o
2 5 7 167.080 167.286 3.111 11.386 o
2 5 8 117.129 116.420 2.274 19.936 o
2 5 9 0.823 1.546 0.429 1221.720 o
2 5 10 57.129 59.003 1.376 52.129 o
2 5 11 77.654 75.905 1.655 36.000 o
2 5 12 169.139 167.107 3.171 11.138 o
2 5 13 5.645 4.577 0.638 432.654 o
2 5 14 21.854 22.347 1.037 128.224 o
2 5 15 69.764 68.865 1.925 34.647 o
2 5 16 84.016 86.335 2.313 25.383 o
2 5 17 17.983 21.868 1.665 75.710 o
2 5 18 45.852 48.084 2.363 34.219 o
2 5 19 23.050 25.089 2.503 37.921 o
2 6 0 31.799 31.032 0.678 130.449 o
2 6 1 220.483 221.652 3.440 8.058 o
2 6 2 508.586 496.713 7.509 1.908 o
2 6 3 18.517 19.784 0.538 226.134 o
2 6 4 470.293 478.565 7.210 2.110 o
2 6 5 702.314 673.722 10.171 1.068 o
2 6 6 68.936 70.401 1.346 45.028 o
2 6 7 131.258 133.472 2.563 16.361 o
2 6 8 309.654 305.275 5.664 3.942 o
2 6 9 76.724 76.723 1.805 33.913 o
2 6 10 111.720 110.397 2.194 21.381 o
2 6 11 206.201 197.182 3.690 8.313 o
2 6 12 38.002 36.906 1.077 86.857 o
2 6 13 62.154 64.009 1.536 45.033 o
2 6 14 32.735 32.937 1.246 84.832 o
2 6 15 15.687 15.077 1.256 120.854 o
2 6 16 81.530 81.529 2.453 24.579 o
2 6 17 114.121 119.302 3.410 13.804 o
2 6 18 40.913 42.849 2.293 37.255 o
2 6 19 6.914 6.671 2.373 47.789 o
2 7 0 111.822 117.587 1.935 22.756 o
2 7 1 96.849 93.495 1.576 30.317 o
2 7 2 57.611 54.745 1.037 62.452 o
2 7 3 11.776 12.425 0.509 335.176 o
2 7 4 225.665 226.897 3.500 7.774 o
2 7 5 339.958 338.880 5.185 3.845 o
2 7 6 68.571 70.580 1.256 46.873 o
2 7 7 204.227 195.137 3.061 9.588 o
2 7 8 3.505 4.737 0.718 406.977 o
2 7 9 139.281 138.597 2.702 14.997 o
2 7 10 17.817 18.916 0.798 182.165 o
2 7 11 27.658 27.043 0.947 120.340 o
2 7 12 23.247 25.328 0.977 128.679 o
2 7 13 50.898 52.182 1.566 51.472 o
2 7 14 141.858 135.676 3.351 12.380 o
2 7 15 54.757 59.422 2.264 33.185 o
2 7 16 10.766 11.338 1.496 102.660 o
2 7 17 31.103 35.839 2.194 43.096 o
2 7 18 38.302 40.555 2.413 35.435 o
2 7 19 2.020 13.731 5.594 9.019 o
2 8 0 413.542 414.386 6.302 2.697 o
2 8 1 107.260 111.943 1.895 24.061 o
2 8 2 224.444 219.608 3.450 7.968 o
2 8 3 105.736 107.107 1.815 25.282 o
2 8 4 750.370 723.860 10.979 0.933 o
2 8 5 31.509 31.820 0.758 123.709 o
2 8 6 43.097 43.906 0.917 84.981 o
2 8 7 63.900 64.228 1.326 48.894 o
2 8 8 74.474 73.781 1.586 38.291 o
2 8 9 73.233 70.451 1.586 39.170 o
2 8 10 250.078 238.604 4.398 6.026 o
2 8 11 159.570 150.773 2.922 12.682 o
2 8 12 26.971 27.253 1.087 108.414 o
2 8 13 41.861 41.463 1.546 59.518 o
2 8 14 94.838 94.163 2.573 21.221 o
2 8 15 23.525 26.006 1.625 72.570 o
2 8 16 58.897 60.209 2.343 31.009 o
2 8 17 8.794 9.752 1.805 76.981 o
2 8 18 21.989 24.411 2.284 44.462 o
2 9 0 22.306 22.616 0.688 173.467 o
2 9 1 36.850 35.430 0.878 101.510 o
2 9 2 13.868 15.177 0.618 259.781 o
2 9 3 108.468 109.390 1.855 24.380 o
2 9 4 142.101 141.968 2.353 16.186 o
2 9 5 103.871 105.152 1.835 25.562 o
2 9 6 12.146 13.043 0.529 318.478 o
2 9 7 97.011 97.554 1.715 28.486 o
2 9 8 119.848 112.272 1.984 21.738 o
2 9 9 430.215 414.207 7.319 2.325 o
2 9 10 57.361 54.077 1.416 52.162 o
2 9 11 32.627 32.169 1.745 58.992 o
2 9 12 214.195 211.232 4.816 6.267 o
2 9 13 4.780 5.474 1.147 183.450 o
2 9 14 35.848 37.972 1.795 54.050 o
2 9 15 55.800 58.285 2.104 36.007 o
2 9 16 13.046 12.265 1.915 66.255 o
2 9 17 58.833 54.865 2.383 30.854 o
2 9 18 55.462 54.316 5.724 7.884 o
2 10 0 101.510 103.517 1.885 25.636 o
2 10 1 20.748 22.008 0.688 181.417 o
2 10 2 12.796 12.594 0.598 288.281 o
2 10 3 42.989 42.938 0.977 82.858 o
2 10 4 18.419 20.133 0.708 193.269 o
2 10 5 66.270 62.832 1.256 49.658 o
2 10 6 22.455 24.471 0.758 159.582 o
2 10 7 86.228 83.733 1.516 34.641 o
2 10 8 14.970 15.526 0.628 246.632 o
2 10 9 43.808 41.822 1.426 62.902 o
2 10 10 11.306 12.804 1.117 155.752 o
2 10 11 46.357 46.807 1.685 51.118 o
2 10 12 138.125 138.946 3.460 12.078 o
2 10 13 49.526 51.424 1.825 45.020 o
2 10 14 12.579 12.674 1.586 90.773 o
2 10 15 21.052 22.097 1.625 75.911 o
2 10 16 31.688 34.223 2.154 44.323 o
2 10 17 33.885 39.408 4.118 15.026 o
2 11 0 36.152 36.586 0.987 94.777 o
2 11 1 216.126 217.215 3.500 8.129 o
2 11 2 7.116 7.579 0.618 389.518 o
2 11 3 9.366 10.500 0.648 318.426 o
2 11 4 31.482 35.360 0.967 104.042 o
2 11 5 85.406 85.338 1.705 32.252 o
2 11 6 13.692 14.659 0.668 248.766 o
2 11 7 200.553 199.385 3.670 8.467 o
2 11 8 229.005 217.933 3.969 7.119 o
2 11 9 24.599 23.344 0.758 154.213 o
2 11 10 275.939 265.897 5.963 4.162 o
2 11 11 29.194 31.321 1.376 81.046 o
2 11 12 15.400 17.012 1.576 86.697 o
2 11 13 43.552 45.152 2.014 43.038 o
2 11 14 18.087 21.878 1.905 61.642 o
2 11 15 17.697 16.912 1.835 66.983 o
2 11 16 3.929 3.979 2.792 35.683 o
2 12 0 105.440 104.364 1.905 24.801 o
2 12 1 217.165 216.437 3.570 8.000 o
2 12 2 40.306 42.011 1.057 82.434 o
2 12 3 92.585 93.824 1.765 29.180 o
2 12 4 124.183 127.289 2.224 18.992 o
2 12 5 11.371 13.183 0.688 267.777 o
2 12 6 382.824 369.055 6.741 2.793 o
2 12 7 160.245 162.360 3.091 11.843 o
2 12 8 6.214 6.202 0.648 397.562 o
2 12 9 11.225 11.677 0.798 238.294 o
2 12 10 24.555 25.069 1.286 96.230 o
2 12 11 11.185 11.557 1.376 116.295 o
2 12 12 13.039 14.668 1.615 86.700 o
2 12 13 69.805 71.119 2.463 26.747 o
2 12 14 0.249 2.184 1.775 89.228 o
2 12 15 6.869 6.741 1.775 81.903 o
2 13 0 80.724 79.635 1.536 36.409 o
2 13 1 45.618 47.226 1.127 71.631 o
2 13 2 51.729 53.548 1.227 61.095 o
2 13 3 119.220 119.242 2.174 20.198 o
2 13 4 114.394 114.486 2.493 18.909 o
2 13 5 3.846 4.886 0.688 424.375 o
2 13 6 2.391 2.613 0.678 495.426 o
2 13 7 13.880 16.364 0.838 198.125 o
2 13 8 93.578 94.692 2.034 26.187 o
2 13 9 6.934 9.304 0.878 249.456 o
2 13 10 76.351 75.536 2.363 26.694 o
2 13 11 120.262 120.499 3.311 13.921 o
2 13 12 112.905 111.883 3.301 14.575 o
2 13 13 22.376 23.434 2.114 50.354 o
2 13 14 9.228 5.006 1.954 67.868 o
2 14 0 4.583 5.046 0.718 385.101 o
2 14 1 40.289 42.569 1.127 78.689 o
2 14 2 47.679 50.577 1.346 60.626 o
2 14 3 28.054 30.863 1.147 98.932 o
2 14 4 126.790 129.902 2.742 15.936 o
2 14 5 35.725 36.856 1.286 77.554 o
2 14 6 92.090 90.464 2.094 26.152 o
2 14 7 196.947 190.490 3.670 8.680 o
2 14 8 33.102 35.499 1.346 77.258 o
2 14 9 0.804 1.047 1.037 255.103 o
2 14 10 38.590 41.881 2.064 43.698 o
2 14 11 3.666 5.754 1.805 82.230 o
2 14 12 23.545 28.988 2.234 44.979 o
2 14 13 46.240 45.152 2.493 31.996 o
2 15 0 49.346 52.382 1.566 52.146 o
2 15 1 94.958 100.166 2.453 21.867 o
2 15 2 12.969 14.788 1.207 133.658 o
2 15 3 12.955 14.589 1.077 155.566 o
2 15 4 162.090 161.423 3.291 11.193 o
2 15 5 45.537 47.585 1.526 56.524 o
2 15 6 4.551 3.580 0.897 283.438 o
2 15 7 45.206 48.174 1.665 51.949 o
2 15 8 23.118 24.401 1.466 84.169 o
2 15 9 13.958 15.406 1.396 106.653 o
2 15 10 3.722 4.308 1.855 78.577 o
2 15 11 0.853 5.415 2.154 59.958 o
2 15 12 18.400 24.391 2.712 33.869 o
2 16 0 107.788 111.205 3.171 15.552 o
2 16 1 83.657 90.933 2.852 20.168 o
2 16 2 52.523 55.862 1.855 42.540 o
2 16 3 20.128 22.815 1.576 79.765 o
2 16 4 15.000 19.774 1.785 70.764 o
2 16 5 167.809 163.377 3.690 9.877 o
2 16 6 30.264 31.531 1.785 58.656 o
2 16 7 3.644 5.814 1.605 102.314 o
2 16 8 31.659 37.095 1.935 50.959 o
2 16 9 18.255 19.375 1.775 69.422 o
2 16 10 7.509 15.396 2.343 47.579 o
2 17 0 41.009 40.475 2.114 41.860 o
2 17 1 44.257 45.970 2.214 37.909 o
2 17 2 34.929 36.576 2.274 39.856 o
2 17 3 47.661 47.884 2.164 37.964 o
2 17 4 6.583 9.762 1.735 84.308 o
2 17 5 37.102 38.840 1.954 47.930 o
2 17 6 62.706 61.386 2.593 26.749 o
2 17 7 9.801 9.722 1.885 70.709 o
2 17 8 84.288 73.522 2.852 20.898 o
2 18 0 150.580 148.260 4.268 9.114 o
2 18 1 24.920 23.753 2.403 40.291 o
2 18 2 30.256 27.442 2.214 43.920 o
2 18 3 15.568 15.676 2.174 51.687 o
2 18 4 167.610 153.745 4.577 7.974 o
2 18 5 5.749 6.502 2.563 41.556 o
2 18 6 27.445 24.780 6.202 7.141 o
3 0 1 199.063 206.465 3.131 9.434 o
3 0 2 158.751 173.110 2.652 13.018 o
3 0 3 1429.160 1506.800 22.536 0.247 o
3 0 4 35.589 37.294 0.658 116.040 o
3 0 5 267.579 263.733 4.039 5.938 o
3 0 6 1371.620 1397.700 20.831 0.280 o
3 0 7 375.318 377.760 5.744 3.200 o
3 0 8 72.056 72.694 1.256 44.974 o
3 0 9 111.003 108.403 1.944 23.408 o
3 0 10 30.401 30.095 0.758 128.318 o
3 0 11 0.375 0.658 0.449 1277.090 o
3 0 12 6.231 7.020 0.519 491.735 o
3 0 13 10.613 11.517 0.638 302.326 o
3 0 14 461.671 444.002 6.781 2.301 o
3 0 15 1.369 1.586 0.618 634.164 o
3 0 16 87.428 91.351 1.825 29.769 o
3 0 17 16.506 18.687 1.097 137.103 o
3 0 18 4.852 6.551 1.296 146.974 o
3 0 19 0.730 3.181 1.625 104.949 o
3 0 20 13.622 17.491 2.224 50.038 o
3 1 0 693.534 728.886 10.839 0.996 o
3 1 1 563.663 578.910 8.636 1.505 o
3 1 2 23.566 22.307 0.439 202.850 o
3 1 3 536.469 550.960 8.805 1.560 o
3 1 4 393.193 401.473 6.342 2.810 o
3 1 5 1232.690 1214.790 18.198 0.356 o
3 1 6 605.724 616.713 9.264 1.322 o
3 1 7 148.544 147.422 2.323 15.629 o
3 1 8 264.564 258.279 3.969 6.102 o
3 1 9 50.657 48.772 0.957 72.972 o
3 1 10 45.306 42.599 0.868 85.398 o
3 1 11 46.378 44.344 0.927 80.588 o
3 1 12 370.608 356.670 5.465 3.417 o
3 1 13 66.794 64.477 1.256 49.029 o
3 1 14 131.597 133.083 2.244 17.929 o
3 1 15 60.027 62.643 1.366 50.116 o
3 1 16 159.549 163.028 2.862 12.573 o
3 1 17 45.877 49.779 1.406 59.878 o
3 1 18 1.337 2.413 1.197 188.527 o
3 1 19 42.524 45.052 1.925 45.835 o
3 1 20 14.679 13.522 2.134 54.071 o
3 2 0 1902.510 2004.680 29.955 0.142 o
3 2 1 722.952 758.382 11.338 0.919 o
3 2 2 223.704 227.575 3.460 7.873 o
3 2 3 1007.400 1017.810 17.032 0.462 o
3 2 4 200.208 206.824 3.680 8.361 o
3 2 5 319.377 335.430 5.913 3.616 o
3 2 6 310.159 307.639 5.824 3.832 o
3 2 7 224.459 218.970 3.370 8.099 o
3 2 8 73.205 74.998 1.346 42.520 o
3 2 9 820.404 833.180 12.485 0.750 o
3 2 10 305.367 300.409 4.617 4.705 o
3 2 11 136.624 134.529 2.224 17.522 o
3 2 12 92.883 91.022 1.605 31.121 o
3 2 13 8.195 7.618 0.548 414.866 o
3 2 14 7.709 8.386 0.628 366.566 o
3 2 15 48.772 48.572 1.127 68.469 o
3 2 16 26.171 29.437 1.047 111.523 o
3 2 17 33.273 36.836 1.346 76.507 o
3 2 18 16.920 16.782 1.246 118.276 o
3 2 19 75.195 74.459 2.194 29.067 o
3 2 20 2.998 3.241 2.603 41.169 o
3 3 0 662.507 669.025 10.002 1.132 o
3 3 1 393.487 407.446 6.123 2.872 o
3 3 2 468.091 475.763 7.120 2.142 o
3 3 3 631.745 648.892 9.722 1.212 o
3 3 4 161.751 165.082 2.982 12.047 o
3 3 5 49.995 50.048 1.087 68.352 o
3 3 6 133.428 131.787 2.493 16.597 o
3 3 7 400.361 381.849 6.701 2.698 o
3 3 8 18.726 18.907 0.688 198.570 o
3 3 9 281.655 274.872 4.936 4.862 o
3 3 10 188.043 183.969 3.430 9.528 o
3 3 11 30.264 29.377 0.718 133.086 o
3 3 12 21.999 21.828 0.618 186.943 o
3 3 13 54.804 53.678 1.117 62.429 o
3 3 14 20.170 19.206 0.688 190.580 o
3 3 15 10.562 12.225 0.648 295.018 o
3 3 16 46.185 46.957 1.356 62.374 o
3 3 17 38.181 44.524 1.944 46.849 o
3 3 18 33.279 42.739 2.094 44.331 o
3 3 19 5.576 6.631 2.014 65.627 o
3 3 20 63.360 63.311 4.567 11.452 o
3 4 0 3457.750 3453.660 51.634 0.047 o
3 4 1 38.828 41.792 0.778 99.214 o
3 4 2 610.441 621.231 9.314 1.305 o
3 4 3 241.508 243.271 3.719 6.945 o
3 4 4 174.830 177.527 3.201 10.635 o
3 4 5 105.356 104.674 1.974 24.220 o
3 4 6 55.190 54.755 1.197 59.416 o
3 4 7 553.004 553.981 9.683 1.403 o
3 4 8 322.120 316.204 5.644 3.816 o
3 4 9 150.554 145.269 2.722 14.020 o
3 4 10 331.602 318.318 5.943 3.575 o
3 4 11 85.742 82.895 1.765 31.703 o
3 4 12 79.785 75.646 1.665 35.325 o
3 4 13 50.580 47.446 1.236 63.582 o
3 4 14 3.727 3.400 0.688 442.617 o
3 4 15 48.039 50.986 1.526 54.346 o
3 4 16 44.390 45.840 1.805 48.493 o
3 4 17 36.338 40.186 1.775 54.056 o
3 4 18 9.835 13.392 2.104 57.336 o
3 4 19 1.168 2.413 2.094 63.877 o
3 4 20 26.138 24.261 8.626 3.760 o
3 5 0 2.215 2.383 0.299 1457.510 o
3 5 1 196.893 200.263 3.101 9.669 o
3 5 2 840.377 843.840 13.013 0.709 o
3 5 3 2.087 2.274 0.249 1755.020 o
3 5 4 51.900 50.507 0.927 72.096 o
3 5 5 793.276 811.502 14.030 0.697 o
3 5 6 819.941 821.723 14.210 0.672 o
3 5 7 106.107 103.148 2.054 23.577 o
3 5 8 390.816 374.858 6.651 2.775 o
3 5 9 176.362 174.336 3.410 10.114 o
3 5 10 157.999 157.165 2.982 12.408 o
3 5 11 2.930 2.583 0.578 610.997 o
3 5 12 69.258 68.177 1.576 40.973 o
3 5 13 47.909 48.144 1.326 61.957 o
3 5 14 135.894 134.210 2.722 15.272 o
3 5 15 3.220 4.717 0.967 256.467 o
3 5 16 62.097 61.217 1.954 36.947 o
3 5 17 31.734 37.733 2.254 41.025 o
3 5 18 23.245 27.761 2.403 40.217 o
3 5 19 97.979 97.743 3.759 13.397 o
3 6 0 71.067 72.096 1.256 45.501 o
3 6 1 367.744 364.587 5.564 3.366 o
3 6 2 399.473 410.408 6.192 2.810 o
3 6 3 184.029 187.050 2.932 10.757 o
3 6 4 231.442 230.068 3.540 7.543 o
3 6 5 481.921 467.675 7.060 2.124 o
3 6 6 246.002 242.174 4.368 6.096 o
3 6 7 4.385 4.816 0.588 508.492 o
3 6 8 18.218 17.680 0.748 192.661 o
3 6 9 194.154 183.799 3.420 9.361 o
3 6 10 31.393 31.461 0.997 105.103 o
3 6 11 61.283 58.544 1.456 48.319 o
3 6 12 98.991 94.303 1.984 25.850 o
3 6 13 133.347 126.213 2.503 16.770 o
3 6 14 58.326 60.020 1.735 42.706 o
3 6 15 75.544 77.311 2.403 26.215 o
3 6 16 4.140 5.455 1.546 109.317 o
3 6 17 0.099 2.274 1.526 120.384 o
3 6 18 3.477 4.717 2.224 55.539 o
3 6 19 4.421 3.490 2.583 41.492 o
3 7 0 93.668 93.794 1.595 30.757 o
3 7 1 30.812 31.142 0.758 126.098 o
3 7 2 306.287 304.677 4.667 4.637 o
3 7 3 177.387 177.687 2.802 11.560 o
3 7 4 84.692 81.758 1.496 35.572 o
3 7 5 307.301 300.290 4.607 4.692 o
3 7 6 162.508 157.195 2.553 13.574 o
3 7 7 332.432 320.393 5.724 3.680 o
3 7 8 164.727 162.599 3.121 11.555 o
3 7 9 131.969 129.713 2.573 16.399 o
3 7 10 0.399 0.668 0.459 1222.550 o
3 7 11 35.326 32.298 1.007 97.689 o
3 7 12 120.647 113.409 2.433 18.756 o
3 7 13 178.278 172.103 3.600 9.634 o
3 7 14 0.610 0.100 1.087 237.004 o
3 7 15 250.299 248.416 5.794 4.586 o
3 7 16 4.593 7.559 1.835 78.419 o
3 7 17 58.085 60.389 2.513 28.566 o
3 7 18 29.791 32.319 2.413 38.027 o
3 7 19 7.063 14.958 8.725 3.718 o
3 8 0 136.597 137.501 2.413 16.511 o
3 8 1 336.856 332.987 5.116 3.933 o
3 8 2 254.010 253.751 4.108 6.164 o
3 8 3 56.031 56.181 1.087 61.618 o
3 8 4 58.584 57.597 1.097 59.187 o
3 8 5 549.834 532.432 8.217 1.641 o
3 8 6 1.293 2.264 0.339 1498.690 o
3 8 7 218.223 217.095 4.009 7.288 o
3 8 8 79.043 81.699 1.785 33.073 o
3 8 9 29.357 30.264 1.007 108.720 o
3 8 10 26.225 26.335 1.027 116.157 o
3 8 11 133.008 132.704 2.862 14.881 o
3 8 12 25.121 25.278 1.137 108.545 o
3 8 13 67.460 66.093 2.114 32.437 o
3 8 14 8.129 11.537 1.217 147.584 o
3 8 15 56.241 57.697 2.114 35.782 o
3 8 16 20.929 28.260 2.114 50.020 o
3 8 17 47.174 51.793 2.573 29.950 o
3 8 18 4.575 7.888 2.343 49.432 o
3 9 0 134.624 131.238 2.194 17.991 o
3 9 1 61.094 57.976 1.167 55.724 o
3 9 2 172.556 170.447 2.752 12.087 o
3 9 3 249.693 237.637 3.749 6.801 o
3 9 4 57.425 57.218 1.167 58.121 o
3 9 5 120.028 119.601 2.094 20.588 o
3 9 6 371.418 350.757 5.544 3.396 o
3 9 7 89.929 89.596 1.735 30.460 o
3 9 8 123.009 119.910 2.443 18.197 o
3 9 9 2.270 2.064 0.588 634.686 o
3 9 10 54.122 54.835 1.595 48.642 o
3 9 11 86.217 79.754 2.463 23.998 o
3 9 12 73.636 74.190 2.094 30.715 o
3 9 13 129.674 125.465 3.201 13.792 o
3 9 14 9.961 11.767 1.725 81.547 o
3 9 15 2.819 4.068 1.506 117.738 o
3 9 16 62.319 63.361 2.503 27.861 o
3 9 17 19.141 22.865 2.473 39.737 o
3 10 0 67.061 69.503 1.356 45.770 o
3 10 1 34.950 35.210 0.997 96.799 o
3 10 2 123.069 123.680 2.104 19.977 o
3 10 3 129.920 128.646 2.244 18.280 o
3 10 4 87.811 88.539 1.605 32.548 o
3 10 5 17.559 17.530 0.648 217.108 o
3 10 6 10.474 10.301 0.548 351.731 o
3 10 7 267.765 258.797 4.507 5.511 o
3 10 8 39.374 39.039 1.177 78.834 o
3 10 9 273.717 262.746 5.794 4.319 o
3 10 10 598.161 555.836 11.946 1.083 o
3 10 11 26.336 28.051 1.426 82.090 o
3 10 12 90.877 91.810 2.513 22.276 o
3 10 13 1.822 4.487 1.476 123.573 o
3 10 14 44.979 48.961 2.074 40.575 o
3 10 15 5.959 8.845 1.785 80.967 o
3 10 16 24.457 29.566 2.333 41.665 o
3 10 17 50.668 51.335 3.081 22.704 o
3 11 0 107.508 107.286 1.885 24.441 o
3 11 1 127.420 129.922 2.224 18.558 o
3 11 2 186.328 187.629 3.031 10.422 o
3 11 3 159.793 155.859 2.772 13.035 o
3 11 4 103.924 102.729 1.845 25.661 o
3 11 5 127.260 124.996 2.124 19.361 o
3 11 6 81.744 83.713 1.576 35.026 o
3 11 7 11.969 13.083 0.698 259.703 o
3 11 8 84.771 84.650 1.755 31.847 o
3 11 9 50.985 50.218 1.605 50.717 o
3 11 10 99.613 99.748 2.692 19.572 o
3 11 11 24.054 25.099 1.336 92.737 o
3 11 12 34.364 38.252 1.885 51.404 o
3 11 13 23.336 26.335 1.605 73.800 o
3 11 14 46.484 48.712 2.124 39.044 o
3 11 15 5.007 8.027 1.775 82.862 o
3 11 16 3.908 3.759 2.383 48.589 o
3 12 0 6.689 6.143 0.588 433.434 o
3 12 1 95.803 94.442 1.725 28.913 o
3 12 2 103.822 103.846 1.915 25.000 o
3 12 3 79.143 76.932 1.496 37.839 o
3 12 4 175.303 174.217 3.051 11.068 o
3 12 5 35.957 36.826 1.027 92.409 o
3 12 6 19.748 19.844 0.808 170.595 o
3 12 7 62.760 63.989 1.426 47.219 o
3 12 8 41.688 39.937 1.047 82.560 o
3 12 9 225.004 214.881 5.784 4.989 o
3 12 10 16.925 19.186 1.296 110.418 o
3 12 11 47.437 48.911 1.915 43.821 o
3 12 12 68.029 64.607 2.603 25.715 o
3 12 13 0.030 0.648 1.775 90.088 o
3 12 14 16.397 18.926 1.944 61.175 o
3 12 15 19.061 15.795 2.403 42.568 o
3 13 0 59.253 60.748 1.286 52.932 o
3 13 1 2.283 2.543 0.558 674.252 o
3 13 2 15.736 15.666 0.808 197.391 o
3 13 3 14.244 15.546 0.758 217.644 o
3 13 4 177.861 174.386 3.141 10.731 o
3 13 5 128.630 128.307 2.573 16.703 o
3 13 6 48.031 48.323 1.346 61.113 o
3 13 7 43.822 47.037 1.306 65.876 o
3 13 8 27.327 27.442 1.027 113.070 o
3 13 9 11.069 12.654 1.496 101.438 o
3 13 10 5.577 5.325 1.256 154.818 o
3 13 11 95.239 92.139 2.892 18.830 o
3 13 12 7.795 9.902 1.745 82.411 o
3 13 13 108.608 109.081 3.420 14.283 o
3 13 14 50.271 49.370 3.351 20.045 o
3 14 0 51.627 51.783 1.236 61.415 o
3 14 1 7.896 8.336 0.768 291.427 o
3 14 2 36.826 38.242 1.187 81.263 o
3 14 3 163.223 161.612 3.161 11.522 o
3 14 4 82.103 87.821 1.994 29.140 o
3 14 5 32.798 35.849 1.207 85.670 o
3 14 6 34.380 36.168 1.276 79.709 o
3 14 7 46.407 50.666 1.556 54.288 o
3 14 8 14.401 15.566 1.107 144.908 o
3 14 9 20.654 23.314 1.915 59.537 o
3 14 10 16.709 17.092 1.935 61.987 o
3 14 11 3.304 5.474 1.785 84.367 o
3 14 12 28.488 28.449 2.463 37.482 o
3 14 13 50.756 48.124 2.652 28.448 o
3 15 0 2.906 4.198 0.887 301.641 o
3 15 1 136.771 134.659 3.191 13.242 o
3 15 2 59.453 62.902 2.004 36.465 o
3 15 3 41.306 47.406 1.745 51.287 o
3 15 4 5.435 8.306 1.127 180.830 o
3 15 5 20.238 21.030 1.276 105.976 o
3 15 6 117.637 116.779 2.692 17.349 o
3 15 7 69.268 70.560 1.984 33.611 o
3 15 8 14.716 17.231 1.296 115.667 o
3 15 9 43.491 46.448 2.214 38.034 o
3 15 10 2.812 6.033 1.735 89.184 o
3 15 11 121.825 113.768 3.470 13.304 o
3 15 12 91.787 81.659 4.178 12.036 o
3 16 0 10.432 12.554 1.406 112.868 o
3 16 1 2.866 5.046 1.177 183.346 o
3 16 2 127.476 128.017 3.121 14.188 o
3 16 3 11.575 12.156 1.386 113.898 o
3 16 4 62.920 65.345 2.154 32.802 o
3 16 5 20.224 22.885 1.546 81.789 o
3 16 6 9.708 12.515 1.576 94.840 o
3 16 7 60.227 63.779 2.234 32.194 o
3 16 8 112.438 103.218 2.992 16.507 o
3 16 9 27.116 29.716 2.752 31.379 o
3 16 10 152.612 135.616 4.617 8.380 o
3 17 0 4.649 6.113 1.536 109.465 o
3 17 1 49.679 51.225 2.174 36.871 o
3 17 2 23.828 24.162 2.034 52.777 o
3 17 3 11.260 13.871 1.905 67.395 o
3 17 4 12.070 16.204 1.825 71.233 o
3 17 5 4.519 6.841 1.795 82.007 o
3 17 6 25.366 25.169 2.054 51.235 o
3 17 7 1.642 5.455 2.014 67.912 o
3 17 8 14.590 19.694 2.533 39.352 o
3 18 0 8.185 6.691 3.201 26.828 o
3 18 1 11.347 12.824 2.393 45.131 o
3 18 2 18.358 16.244 2.463 40.897 o
3 18 3 26.571 29.427 2.473 37.527 o
3 18 4 5.032 3.949 2.224 55.133 o
3 18 5 5.420 9.822 3.081 28.990 o
4 0 0 277.811 293.070 6.232 3.861 o
4 0 1 25.457 25.986 0.519 174.939 o
4 0 2 930.751 961.547 14.339 0.580 o
4 0 3 3431.670 3406.710 51.045 0.048 o
4 0 4 270.408 278.561 4.228 5.600 o
4 0 5 334.841 331.322 5.026 4.007 o
4 0 6 1178.090 1189.890 17.810 0.378 o
4 0 7 378.377 372.485 5.843 3.156 o
4 0 8 93.568 90.364 1.526 31.912 o
4 0 9 119.213 119.671 1.974 21.432 o
4 0 10 28.411 27.991 0.728 138.980 o
4 0 11 91.287 89.227 1.595 31.787 o
4 0 12 128.288 129.084 2.184 18.730 o
4 0 13 3.319 3.769 0.548 614.224 o
4 0 14 1.261 1.586 0.469 1005.860 o
4 0 15 15.529 17.441 0.858 183.660 o
4 0 16 170.170 166.778 2.832 12.060 o
4 0 17 4.926 7.469 0.957 239.102 o
4 0 18 1.073 3.610 1.496 122.412 o
4 0 19 23.424 27.851 2.014 53.010 o
4 0 20 3.549 5.265 2.214 55.900 o
4 1 0 739.006 770.049 11.467 0.891 o
4 1 1 1591.260 1571.250 23.394 0.218 o
4 1 2 773.614 785.256 11.737 0.840 o
4 1 3 868.270 894.786 13.771 0.647 o
4 1 4 1248.760 1317.290 20.133 0.314 o
4 1 5 340.155 340.276 5.155 3.854 o
4 1 6 1.946 1.376 0.239 2050.410 o
4 1 7 88.735 88.230 1.476 33.909 o
4 1 8 12.522 12.116 0.459 346.368 o
4 1 9 14.318 13.043 0.479 309.202 o
4 1 10 5.301 5.754 0.449 618.700 o
4 1 11 17.619 18.238 0.638 216.689 o
4 1 12 24.900 26.006 0.748 150.166 o
4 1 13 31.272 32.348 0.828 117.978 o
4 1 14 49.338 50.297 1.177 65.564 o
4 1 15 48.495 51.255 1.197 65.121 o
4 1 16 15.910 17.082 0.907 173.021 o
4 1 17 65.426 66.213 1.735 39.483 o
4 1 18 121.965 122.114 2.802 16.239 o
4 1 19 26.742 27.113 1.944 54.617 o
4 1 20 11.163 13.601 2.343 46.831 o
4 2 0 548.773 553.782 8.296 1.609 o
4 2 1 2239.550 2288.990 34.163 0.107 o
4 2 2 293.363 303.042 4.577 4.855 o
4 2 3 132.318 138.478 2.164 18.020 o
4 2 4 94.732 96.816 1.625 29.904 o
4 2 5 277.031 283.986 4.338 5.372 o
4 2 6 324.818 320.811 4.886 4.226 o
4 2 7 3.563 3.121 0.249 1280.080 o
4 2 8 30.113 30.703 0.668 136.127 o
4 2 9 200.726 196.892 3.091 9.616 o
4 2 10 514.847 506.595 7.658 1.850 o
4 2 11 41.535 38.690 0.868 92.750 o
4 2 12 145.899 141.060 2.353 15.935 o
4 2 13 145.051 141.579 2.403 15.769 o
4 2 14 5.186 5.046 0.598 473.378 o
4 2 15 27.846 30.274 0.947 116.701 o
4 2 16 43.729 47.017 1.316 65.553 o
4 2 17 14.290 13.372 0.987 170.394 o
4 2 18 50.039 52.192 2.084 38.573 o
4 2 19 15.941 18.488 2.413 42.680 o
4 2 20 67.505 70.750 4.707 10.709 o
4 3 0 251.396 255.875 3.889 6.435 o
4 3 1 288.203 293.529 4.467 5.058 o
4 3 2 286.337 301.167 4.547 4.971 o
4 3 3 292.449 299.312 4.567 4.895 o
4 3 4 35.192 35.599 0.688 116.711 o
4 3 5 164.834 161.044 2.962 12.059 o
4 3 6 1049.510 1013.180 17.500 0.439 o
4 3 7 63.114 62.892 1.346 49.105 o
4 3 8 993.614 955.693 16.533 0.490 o
4 3 9 279.230 268.998 4.836 5.006 o
4 3 10 189.226 188.426 3.510 9.252 o
4 3 11 206.507 197.550 3.829 8.054 o
4 3 12 54.891 55.623 1.536 49.733 o
4 3 13 69.145 67.818 1.546 41.630 o
4 3 14 105.329 103.507 2.194 22.547 o
4 3 15 8.028 8.875 0.868 246.829 o
4 3 16 69.930 71.627 1.994 33.192 o
4 3 17 77.913 79.704 2.343 26.395 o
4 3 18 21.781 22.955 1.805 64.549 o
4 3 19 2.029 2.902 2.623 40.767 o
4 3 20 7.656 13.372 7.798 4.648 o
4 4 0 523.235 515.789 7.748 1.800 o
4 4 1 368.091 381.839 5.784 3.215 o
4 4 2 873.560 902.903 13.482 0.653 o
4 4 3 699.562 695.032 10.421 1.039 o
4 4 4 809.951 805.588 12.036 0.789 o
4 4 5 4.465 4.687 0.479 642.085 o
4 4 6 118.875 119.831 2.303 19.404 o
4 4 7 108.314 108.463 2.144 22.259 o
4 4 8 74.594 75.556 1.605 37.674 o
4 4 9 78.046 76.314 1.655 35.841 o
4 4 10 16.677 16.613 0.748 203.211 o
4 4 11 345.037 335.988 5.983 3.409 o
4 4 12 52.468 54.755 1.326 57.153 o
4 4 13 96.754 91.740 1.974 26.502 o
4 4 14 63.670 61.655 1.635 42.771 o
4 4 15 52.599 55.802 1.944 40.465 o
4 4 16 43.197 46.608 1.775 49.721 o
4 4 17 31.268 34.054 1.695 61.398 o
4 4 18 2.564 4.906 2.333 50.843 o
4 4 19 4.696 9.842 2.463 44.691 o
4 5 0 1125.260 1111.990 16.573 0.425 o
4 5 1 343.094 350.208 5.315 3.708 o
4 5 2 155.420 158.112 2.523 14.070 o
4 5 3 137.403 139.724 2.224 17.233 o
4 5 4 378.936 380.014 5.784 3.155 o
4 5 5 290.498 291.943 5.205 4.475 o
4 5 6 27.177 26.485 0.778 139.379 o
4 5 7 122.704 115.822 2.274 19.406 o
4 5 8 100.196 94.423 1.954 25.930 o
4 5 9 245.010 244.966 4.477 5.966 o
4 5 10 74.781 75.167 1.655 36.883 o
4 5 11 88.834 86.595 1.825 29.961 o
4 5 12 114.375 108.652 2.363 20.028 o
4 5 13 126.915 123.839 2.583 16.954 o
4 5 14 33.861 33.485 1.197 86.424 o
4 5 15 326.532 330.723 6.641 3.214 o
4 5 16 13.259 15.915 1.476 98.769 o
4 5 17 1.142 2.872 1.895 77.613 o
4 5 18 29.663 33.485 2.493 36.051 o
4 5 19 44.842 37.394 2.662 29.890 o
4 6 0 178.419 167.555 2.633 12.206 o
4 6 1 131.403 130.171 2.144 18.593 o
4 6 2 397.872 408.324 6.232 2.809 o
4 6 3 145.538 143.175 2.313 16.050 o
4 6 4 102.475 99.658 1.665 27.744 o
4 6 5 12.581 12.554 0.389 368.489 o
4 6 6 168.046 157.903 3.002 11.865 o
4 6 7 213.619 206.256 3.789 7.851 o
4 6 8 74.836 75.795 1.605 37.569 o
4 6 9 148.637 146.824 2.922 13.344 o
4 6 10 51.355 51.983 1.276 60.224 o
4 6 11 316.056 303.520 5.445 4.034 o
4 6 12 140.077 135.835 2.722 14.949 o
4 6 13 47.828 49.111 1.446 57.560 o
4 6 14 122.092 122.623 2.852 15.956 o
4 6 15 40.357 41.662 1.944 46.589 o
4 6 16 41.691 47.555 2.174 39.257 o
4 6 17 48.135 48.612 2.244 36.078 o
4 6 18 3.786 6.083 2.104 61.353 o
4 6 19 38.634 37.743 3.959 15.966 o
4 7 0 144.410 143.125 2.353 15.969 o
4 7 1 382.035 376.454 5.734 3.168 o
4 7 2 1.979 1.615 0.249 1916.900 o
4 7 3 158.561 155.918 2.583 13.740 o
4 7 4 333.978 318.987 4.956 4.109 o
4 7 5 113.058 112.771 1.915 23.053 o
4 7 6 221.747 217.634 3.999 7.225 o
4 7 7 24.797 25.677 0.907 132.464 o
4 7 8 45.713 46.040 1.266 66.443 o
4 7 9 43.986 43.776 1.177 72.419 o
4 7 10 72.409 70.760 1.645 38.352 o
4 7 11 61.734 61.286 1.506 46.397 o
4 7 12 195.946 188.965 3.879 8.325 o
4 7 13 192.199 186.811 4.019 8.177 o
4 7 14 14.166 14.868 1.526 93.472 o
4 7 15 52.240 54.994 2.054 38.288 o
4 7 16 19.285 20.522 1.835 65.040 o
4 7 17 15.435 17.321 2.024 58.037 o
4 7 18 16.367 16.573 2.234 48.940 o
4 8 0 230.752 231.165 3.769 7.225 o
4 8 1 84.982 86.465 1.556 34.102 o
4 8 2 52.115 53.279 1.077 65.781 o
4 8 3 10.999 10.650 0.509 359.730 o
4 8 4 112.920 113.269 1.915 23.038 o
4 8 5 80.850 79.545 1.536 36.386 o
4 8 6 45.903 43.826 0.897 82.678 o
4 8 7 46.626 45.421 1.207 68.345 o
4 8 8 138.391 135.506 2.682 15.242 o
4 8 9 15.122 14.200 0.828 199.629 o
4 8 10 25.363 25.099 0.947 127.426 o
4 8 11 106.439 105.451 2.483 20.159 o
4 8 12 14.395 15.327 1.057 153.700 o
4 8 13 71.974 71.946 2.154 30.404 o
4 8 14 16.631 18.029 1.416 99.179 o
4 8 15 157.208 159.987 4.168 9.044 o
4 8 16 19.953 19.654 1.885 62.276 o
4 8 17 29.135 27.901 2.413 38.640 o
4 8 18 7.291 10.979 2.573 40.508 o
4 9 0 69.629 72.614 1.446 42.479 o
4 9 1 342.110 326.396 5.116 3.917 o
4 9 2 72.866 72.445 1.376 42.592 o
4 9 3 49.669 50.637 1.077 68.733 o
4 9 4 16.953 17.750 0.668 215.813 o
4 9 5 27.073 27.063 0.758 140.973 o
4 9 6 9.521 9.543 0.489 405.716 o
4 9 7 12.465 12.544 0.828 218.674 o
4 9 8 123.285 116.011 2.333 18.984 o
4 9 9 255.901 241.317 4.816 5.478 o
4 9 10 2.303 2.313 0.628 567.059 o
4 9 11 56.497 54.107 1.715 44.828 o
4 9 12 48.749 49.270 1.715 48.706 o
4 9 13 45.868 44.663 1.805 48.149 o
4 9 14 23.519 24.351 1.705 68.506 o
4 9 15 6.140 8.107 1.426 120.749 o
4 9 16 30.609 32.927 2.543 34.821 o
4 9 17 34.759 32.358 2.583 33.318 o
4 10 0 0.821 1.007 0.429 1267.580 o
4 10 1 170.772 169.400 2.912 11.744 o
4 10 2 30.262 31.002 0.838 120.683 o
4 10 3 143.414 147.821 2.533 15.129 o
4 10 4 69.839 73.243 1.406 43.019 o
4 10 5 19.422 19.624 0.708 189.638 o
4 10 6 53.653 52.491 1.087 64.605 o
4 10 7 147.449 141.320 2.383 15.688 o
4 10 8 43.730 40.605 1.217 72.238 o
4 10 9 28.252 27.512 1.246 93.173 o
4 10 10 61.736 61.147 1.845 39.172 o
4 10 11 142.719 138.607 3.400 12.103 o
4 10 12 43.888 49.460 2.064 41.050 o
4 10 13 6.797 10.550 1.556 101.430 o
4 10 14 110.545 109.679 3.291 14.812 o
4 10 15 41.085 51.554 2.563 31.085 o
4 10 16 45.743 49.889 2.543 30.818 o
4 10 17 23.163 19.824 4.497 13.325 o
4 11 0 195.245 196.932 3.231 9.513 o
4 11 1 56.255 57.687 1.256 56.181 o
4 11 2 140.283 140.851 2.363 16.324 o
4 11 3 53.867 54.625 1.187 60.604 o
4 11 4 117.309 113.907 1.994 21.882 o
4 11 5 153.724 151.660 2.523 14.374 o
4 11 6 40.349 39.987 1.007 86.097 o
4 11 7 2.560 3.201 0.449 860.242 o
4 11 8 131.606 128.436 3.151 13.826 o
4 11 9 190.800 184.856 4.328 7.662 o
4 11 10 54.737 54.625 1.805 43.199 o
4 11 11 0.401 0.947 1.087 235.701 o
4 11 12 48.627 51.863 2.144 37.676 o
4 11 13 73.394 76.065 2.732 22.981 o
4 11 14 2.492 4.138 1.625 102.287 o
4 11 15 3.883 5.694 1.935 72.024 o
4 11 16 39.047 39.229 2.892 26.918 o
4 12 0 13.436 14.688 0.758 225.282 o
4 12 1 14.554 16.334 0.788 206.341 o
4 12 2 108.486 113.449 1.984 23.109 o
4 12 3 215.388 214.812 3.460 8.244 o
4 12 4 8.641 10.799 0.668 316.104 o
4 12 5 116.785 115.154 2.164 20.747 o
4 12 6 198.264 186.312 3.630 8.779 o
4 12 7 38.170 36.945 1.027 89.493 o
4 12 8 10.686 11.647 1.087 165.494 o
4 12 9 40.347 41.742 1.496 62.311 o
4 12 10 0.408 1.276 1.067 243.283 o
4 12 11 54.426 55.363 2.174 35.319 o
4 12 12 191.644 183.161 4.597 7.197 o
4 12 13 132.870 129.413 3.700 11.628 o
4 12 14 14.105 13.711 2.024 59.409 o
4 12 15 67.530 61.436 3.101 20.631 o
4 13 0 2.623 3.879 0.668 483.665 o
4 13 1 201.483 200.253 3.271 9.184 o
4 13 2 58.054 61.935 1.426 49.725 o
4 13 3 31.262 30.883 0.997 105.793 o
4 13 4 142.921 143.324 2.623 14.943 o
4 13 5 47.836 51.355 1.486 55.631 o
4 13 6 35.909 38.441 1.366 72.528 o
4 13 7 60.008 63.011 1.595 44.704 o
4 13 8 142.573 134.988 3.041 13.524 o
4 13 9 127.928 127.140 3.799 11.499 o
4 13 10 64.305 66.412 2.303 30.128 o
4 13 11 11.480 11.587 1.765 77.365 o
4 13 12 11.511 11.657 2.084 57.983 o
4 13 13 22.663 22.795 2.254 45.462 o
4 13 14 34.284 35.141 3.011 25.923 o
4 14 0 3.398 4.348 0.838 325.005 o
4 14 1 55.040 56.450 1.496 50.548 o
4 14 2 69.960 73.552 1.685 37.978 o
4 14 3 38.980 42.579 1.266 73.137 o
4 14 4 77.004 79.615 1.885 32.386 o
4 14 5 48.979 55.293 1.675 48.513 o
4 14 6 204.510 214.722 4.059 7.522 o
4 14 7 178.349 170.018 3.351 10.268 o
4 14 8 1.021 1.655 0.738 473.382 o
4 14 9 74.925 74.908 2.613 24.119 o
4 14 10 15.345 19.864 1.964 60.442 o
4 14 11 128.575 123.799 3.929 11.086 o
4 14 12 34.190 35.210 2.343 38.455 o
4 14 13 38.978 39.907 3.739 17.566 o
4 15 0 36.359 41.024 1.486 65.544 o
4 15 1 60.394 60.529 1.825 40.056 o
4 15 2 138.347 139.904 3.221 12.922 o
4 15 3 189.291 195.636 4.218 7.777 o
4 15 4 56.995 58.285 1.925 39.293 o
4 15 5 6.383 9.264 1.316 136.586 o
4 15 6 5.473 8.137 1.346 134.598 o
4 15 7 15.931 17.810 1.476 94.468 o
4 15 8 131.282 119.900 2.932 15.063 o
4 15 9 6.139 7.658 2.024 64.501 o
4 15 10 10.162 12.664 2.214 52.358 o
4 15 11 45.554 42.968 2.892 25.973 o
4 16 0 81.527 83.444 2.543 23.550 o
4 16 1 70.493 69.792 2.363 28.009 o
4 16 2 36.330 38.920 1.715 56.605 o
4 16 3 37.491 40.446 1.944 47.816 o
4 16 4 29.951 32.249 1.516 71.761 o
4 16 5 16.245 18.059 1.506 91.280 o
4 16 6 132.253 126.911 3.311 13.173 o
4 16 7 17.924 17.650 1.605 81.725 o
4 16 8 3.866 3.331 1.426 129.060 o
4 16 9 5.427 6.143 2.523 42.929 o
4 16 10 5.573 8.077 2.792 35.153 o
4 17 0 16.985 16.424 1.984 59.486 o
4 17 1 42.044 42.390 2.373 35.342 o
4 17 2 16.245 18.478 1.964 60.345 o
4 17 3 17.850 20.003 2.293 45.871 o
4 17 4 67.706 70.441 2.603 25.386 o
4 17 5 83.706 82.975 2.852 20.520 o
4 17 6 21.407 22.397 1.925 58.926 o
4 17 7 1.989 1.795 1.775 87.900 o
4 17 8 148.212 117.577 6.342 5.500 o
4 18 0 18.553 22.397 2.393 42.208 o
4 18 1 30.638 28.938 2.633 33.267 o
4 18 2 6.821 6.841 1.974 67.407 o
4 18 3 81.364 71.159 3.131 18.919 o
4 18 4 46.634 49.460 3.570 18.313 o
5 0 1 195.530 205.069 3.151 9.533 o
5 0 2 77.174 81.639 1.336 40.127 o
5 0 3 133.384 128.147 2.024 19.120 o
5 0 4 49.780 54.725 0.967 70.752 o
5 0 5 6.471 7.439 0.339 647.085 o
5 0 6 0.101 0.199 0.189 6772.080 o
5 0 7 369.960 367.878 5.624 3.314 o
5 0 8 0.004 0.419 0.249 4145.190 o
5 0 9 4.904 5.883 0.419 672.474 o
5 0 10 8.640 10.022 0.578 367.088 o
5 0 11 29.935 29.835 0.768 128.874 o
5 0 12 6.256 6.771 0.568 452.005 o
5 0 13 4.135 5.883 0.628 461.002 o
5 0 14 32.894 33.326 0.947 104.860 o
5 0 15 170.724 166.778 2.762 12.236 o
5 0 16 5.004 4.747 0.738 366.350 o
5 0 17 4.983 5.534 1.147 182.561 o
5 0 18 3.604 3.849 1.396 134.200 o
5 0 19 4.508 4.417 1.905 74.186 o
5 0 20 37.024 30.683 7.628 4.736 o
5 1 0 139.647 139.844 2.184 17.221 o
5 1 1 385.714 398.980 6.013 2.974 o
5 1 2 972.714 971.748 14.499 0.554 o
5 1 3 394.179 405.422 6.113 2.877 o
5 1 4 89.853 91.291 1.496 33.017 o
5 1 5 299.344 298.205 4.647 4.762 o
5 1 6 1.017 0.997 0.209 3142.840 o
5 1 7 305.591 300.639 4.627 4.694 o
5 1 8 188.589 180.230 2.822 10.972 o
5 1 9 28.965 28.659 0.688 140.349 o
5 1 10 137.585 135.187 2.234 17.364 o
5 1 11 68.026 67.918 1.296 46.894 o
5 1 12 1.868 1.177 0.369 1342.100 o
5 1 13 0.662 2.323 0.529 848.532 o
5 1 14 59.731 61.526 1.296 52.239 o
5 1 15 17.649 19.405 0.808 179.995 o
5 1 16 65.199 69.693 1.685 39.968 o
5 1 17 6.865 7.618 1.137 174.349 o
5 1 18 8.792 8.985 1.286 136.687 o
5 1 19 131.869 127.549 4.019 10.625 o
5 1 20 31.891 29.766 7.519 4.891 o
5 2 0 1188.870 1224.080 18.248 0.364 o
5 2 1 577.197 590.727 9.034 1.417 o
5 2 2 185.506 192.854 2.972 10.492 o
5 2 3 225.774 234.187 3.590 7.555 o
5 2 4 25.771 24.969 0.588 167.781 o
5 2 5 122.367 121.177 1.944 21.154 o
5 2 6 145.989 143.553 2.284 16.126 o
5 2 7 24.650 23.384 0.548 180.705 o
5 2 8 252.432 249.812 3.959 6.391 o
5 2 9 286.299 273.805 4.228 5.411 o
5 2 10 144.202 144.331 2.353 15.940 o
5 2 11 121.251 118.804 1.984 21.179 o
5 2 12 148.446 141.759 2.363 15.681 o
5 2 13 87.372 84.401 1.526 34.134 o
5 2 14 23.083 23.304 0.748 160.775 o
5 2 15 17.800 19.275 1.077 136.079 o
5 2 16 127.063 130.670 3.061 14.402 o
5 2 17 11.791 15.536 1.536 94.788 o
5 2 18 59.601 60.618 2.712 25.664 o
5 2 19 6.141 5.664 2.323 50.112 o
5 3 0 141.120 137.989 2.184 17.175 o
5 3 1 376.402 383.883 5.863 3.127 o
5 3 2 686.460 689.258 10.331 1.064 o
5 3 3 69.731 70.750 1.217 47.097 o
5 3 4 403.310 402.799 6.083 2.848 o
5 3 5 1034.730 995.610 14.868 0.514 o
5 3 6 231.610 231.275 4.148 6.698 o
5 3 7 18.697 18.587 0.728 191.958 o
5 3 8 151.909 150.085 3.081 12.536 o
5 3 9 37.908 39.927 1.077 85.216 o
5 3 10 23.206 21.798 0.868 146.795 o
5 3 11 2.613 1.486 0.459 904.955 o
5 3 12 194.279 189.065 3.540 9.032 o
5 3 13 233.989 233.598 4.308 6.432 o
5 3 14 6.117 6.561 0.878 266.418 o
5 3 15 25.409 27.183 1.296 93.023 o
5 3 16 16.616 20.133 1.336 105.857 o
5 3 17 33.778 37.933 1.885 51.707 o
5 3 18 45.213 45.142 2.473 32.536 o
5 3 19 27.464 31.122 2.603 34.238 o
5 4 0 60.164 63.281 1.097 56.465 o
5 4 1 518.064 529.261 8.127 1.731 o
5 4 2 248.196 247.609 3.809 6.662 o
5 4 3 179.407 178.853 2.782 11.496 o
5 4 4 923.225 889.232 14.708 0.586 o
5 4 5 596.072 598.385 10.371 1.225 o
5 4 6 115.302 112.950 2.214 20.701 o
5 4 7 209.158 206.605 3.759 8.002 o
5 4 8 97.507 94.273 1.954 26.369 o
5 4 9 26.728 26.864 0.967 120.501 o
5 4 10 19.079 19.744 0.887 160.222 o
5 4 11 274.210 265.039 4.826 5.096 o
5 4 12 5.626 6.073 0.728 353.918 o
5 4 13 90.777 88.160 1.954 28.010 o
5 4 14 275.124 267.094 5.415 4.582 o
5 4 15 25.537 28.290 1.336 89.166 o
5 4 16 2.590 4.776 1.207 176.728 o
5 4 17 118.392 122.314 3.141 14.761 o
5 4 18 3.424 2.353 1.935 73.289 o
5 4 19 6.764 6.402 2.483 43.932 o
5 5 0 178.690 185.016 2.882 11.139 o
5 5 1 33.983 35.529 0.798 111.723 o
5 5 2 751.980 746.935 11.517 0.887 o
5 5 3 137.736 138.757 2.224 17.246 o
5 5 4 50.040 50.307 0.937 73.545 o
5 5 5 35.447 35.220 0.967 98.030 o
5 5 6 149.113 144.999 2.742 14.037 o
5 5 7 208.378 198.548 3.630 8.347 o
5 5 8 123.962 123.750 2.453 17.893 o
5 5 9 370.890 366.193 6.541 2.933 o
5 5 10 56.433 56.809 1.406 52.217 o
5 5 11 154.486 148.958 2.992 12.744 o
5 5 12 74.102 71.438 1.675 37.270 o
5 5 13 70.017 70.889 1.815 36.138 o
5 5 14 100.664 102.220 2.433 21.291 o
5 5 15 4.492 7.020 1.037 214.344 o
5 5 16 37.520 42.071 1.715 55.251 o
5 5 17 55.945 58.734 2.463 29.765 o
5 5 18 44.704 45.222 2.862 26.356 o
5 5 19 36.044 36.836 3.400 20.951 o
5 6 0 307.769 301.496 4.806 4.540 o
5 6 1 12.476 14.200 0.519 310.958 o
5 6 2 964.581 972.895 14.549 0.556 o
5 6 3 37.934 36.217 0.778 105.255 o
5 6 4 104.383 105.810 1.765 26.014 o
5 6 5 239.340 232.761 3.640 7.202 o
5 6 6 37.233 37.673 0.987 92.570 o
5 6 7 67.889 65.076 1.506 43.323 o
5 6 8 18.102 20.013 0.868 166.470 o
5 6 9 469.752 446.176 7.898 2.006 o
5 6 10 158.858 153.276 2.932 12.623 o
5 6 11 162.230 152.269 2.942 12.451 o
5 6 12 31.909 32.787 1.246 85.811 o
5 6 13 13.616 14.290 0.997 169.171 o
5 6 14 41.485 41.133 1.546 59.828 o
5 6 15 8.594 9.583 1.276 138.154 o
5 6 16 115.460 113.100 3.191 14.945 o
5 6 17 49.616 52.731 2.423 31.986 o
5 6 18 6.600 6.422 2.144 58.016 o
5 7 0 80.817 81.838 1.476 36.920 o
5 7 1 499.957 493.861 7.519 1.934 o
5 7 2 765.332 741.620 11.139 0.902 o
5 7 3 83.282 84.800 1.486 35.675 o
5 7 4 41.826 43.726 0.947 85.165 o
5 7 5 12.149 12.365 0.479 342.224 o
5 7 6 19.485 19.425 0.828 169.102 o
5 7 7 79.207 78.697 1.715 34.366 o
5 7 8 10.281 11.168 0.718 275.786 o
5 7 9 82.731 80.352 1.805 32.129 o
5 7 10 34.890 35.629 1.147 87.113 o
5 7 11 68.997 68.406 1.765 37.594 o
5 7 12 237.470 221.882 4.517 6.211 o
5 7 13 84.811 81.878 2.034 28.715 o
5 7 14 13.260 16.713 1.446 101.337 o
5 7 15 84.821 83.184 2.742 21.349 o
5 7 16 48.410 53.449 2.343 33.576 o
5 7 17 59.958 64.906 2.872 23.498 o
5 7 18 7.246 6.332 2.782 35.280 o
5 8 0 117.036 118.674 1.994 21.625 o
5 8 1 256.967 254.599 3.979 6.249 o
5 8 2 103.351 99.229 1.725 27.090 o
5 8 3 452.774 431.967 6.631 2.396 o
5 8 4 129.991 129.882 2.154 18.689 o
5 8 5 36.447 37.653 0.878 100.392 o
5 8 6 122.892 114.236 2.274 19.466 o
5 8 7 42.230 42.889 1.177 74.349 o
5 8 8 31.283 32.478 1.027 102.185 o
5 8 9 57.885 59.671 1.635 45.202 o
5 8 10 148.769 141.908 3.031 13.065 o
5 8 11 93.258 90.783 2.184 25.072 o
5 8 12 11.921 11.667 0.997 180.570 o
5 8 13 0.115 1.755 0.947 306.913 o
5 8 14 97.773 97.235 2.842 18.771 o
5 8 15 11.725 13.432 1.625 87.662 o
5 8 16 61.268 63.141 2.752 24.830 o
5 8 17 74.872 76.563 3.041 19.948 o
5 8 18 23.014 24.241 5.953 7.767 o
5 9 0 31.328 31.830 0.868 115.163 o
5 9 1 273.938 268.520 4.228 5.622 o
5 9 2 117.843 116.889 2.014 21.505 o
5 9 3 36.291 37.384 0.897 99.600 o
5 9 4 194.951 188.037 3.011 10.140 o
5 9 5 108.169 107.316 1.845 24.655 o
5 9 6 25.215 23.823 0.668 162.492 o
5 9 7 10.057 9.822 0.758 268.513 o
5 9 8 29.826 30.414 1.027 106.160 o
5 9 9 12.440 12.873 0.897 199.477 o
5 9 10 51.458 50.627 1.685 48.178 o
5 9 11 92.411 84.850 2.303 24.441 o
5 9 12 62.078 60.878 1.964 36.808 o
5 9 13 89.134 86.365 2.523 22.689 o
5 9 14 16.120 16.673 1.725 74.971 o
5 9 15 1.438 1.765 1.735 92.398 o
5 9 16 50.075 54.585 2.543 29.770 o
5 9 17 31.741 28.419 3.002 26.679 o
5 10 0 531.059 512.568 7.987 1.744 o
5 10 1 39.602 39.817 1.047 84.959 o
5 10 2 153.507 155.948 2.772 13.370 o
5 10 3 47.946 47.844 1.057 72.108 o
5 10 4 34.059 35.659 0.917 103.170 o
5 10 5 83.183 82.566 1.526 35.471 o
5 10 6 49.064 49.839 1.107 68.463 o
5 10 7 57.938 54.366 1.346 53.695 o
5 10 8 34.621 34.761 1.276 80.158 o
5 10 9 121.832 118.484 2.992 15.403 o
5 10 10 94.411 94.004 2.563 21.355 o
5 10 11 20.473 20.293 1.366 97.553 o
5 10 12 23.439 24.570 1.426 86.717 o
5 10 13 150.592 139.305 3.570 11.213 o
5 10 14 9.804 11.019 1.725 81.976 o
5 10 15 27.124 27.931 2.054 50.095 o
5 10 16 25.072 24.022 2.643 34.365 o
5 11 0 41.852 42.390 1.017 82.511 o
5 11 1 102.941 105.810 1.925 24.901 o
5 11 2 5.892 6.123 0.628 419.441 o
5 11 3 95.074 94.393 1.715 29.160 o
5 11 4 79.093 80.343 1.526 36.913 o
5 11 5 30.464 27.343 0.937 115.342 o
5 11 6 211.457 206.007 3.630 8.173 o
5 11 7 243.305 228.692 5.205 5.312 o
5 11 8 78.442 74.549 2.124 29.395 o
5 11 9 0.223 1.037 1.007 274.604 o
5 11 10 13.593 13.960 1.227 130.235 o
5 11 11 17.119 18.308 1.376 102.321 o
5 11 12 59.704 61.446 2.284 31.707 o
5 11 13 3.064 6.950 1.725 89.511 o
5 11 14 140.319 140.333 4.168 9.748 o
5 11 15 80.689 75.466 3.011 19.769 o
5 11 16 0.231 11.787 5.285 10.127 o
5 12 0 194.349 191.877 3.131 9.836 o
5 12 1 168.464 165.212 2.772 12.355 o
5 12 2 64.897 63.600 1.306 49.025 o
5 12 3 10.387 10.510 0.688 289.751 o
5 12 4 57.587 59.840 1.386 51.442 o
5 12 5 291.475 277.145 5.006 4.689 o
5 12 6 10.139 9.174 0.678 303.682 o
5 12 7 56.689 56.370 1.386 52.737 o
5 12 8 84.965 87.123 2.503 23.315 o
5 12 9 15.073 14.000 1.286 119.115 o
5 12 10 30.015 32.857 1.735 60.631 o
5 12 11 73.009 70.770 2.433 26.683 o
5 12 12 11.338 12.664 1.685 83.278 o
5 12 13 66.854 64.886 2.593 25.970 o
5 12 14 58.865 60.349 2.822 24.428 o
5 12 15 38.493 42.729 4.228 14.136 o
5 13 0 14.511 13.681 0.788 213.994 o
5 13 1 41.414 43.128 1.177 74.978 o
5 13 2 210.099 202.467 3.540 8.409 o
5 13 3 80.224 83.523 1.745 33.131 o
5 13 4 55.404 54.645 1.356 54.678 o
5 13 5 200.447 202.985 3.849 8.099 o
5 13 6 79.981 79.006 1.805 32.893 o
5 13 7 22.676 24.022 0.977 131.535 o
5 13 8 82.581 82.696 2.473 24.168 o
5 13 9 65.572 69.922 2.453 27.570 o
5 13 10 18.195 19.804 2.004 57.246 o
5 13 11 12.902 15.386 1.755 75.677 o
5 13 12 50.764 53.110 2.593 29.001 o
5 13 13 78.450 73.482 2.942 20.638 o
5 13 14 5.950 4.248 3.550 22.151 o
5 14 0 177.606 177.727 3.480 9.848 o
5 14 1 23.858 26.415 1.097 113.598 o
5 14 2 27.924 31.471 1.296 87.595 o
5 14 3 32.306 31.840 1.406 76.174 o
5 14 4 101.467 109.759 2.992 17.037 o
5 14 5 24.717 25.837 1.306 93.901 o
5 14 6 23.751 26.914 1.416 85.924 o
5 14 7 162.939 155.240 3.450 10.821 o
5 14 8 30.306 32.528 1.994 50.234 o
5 14 9 4.401 8.546 2.014 65.736 o
5 14 10 42.878 41.752 2.593 31.053 o
5 14 11 26.659 29.317 2.662 33.258 o
5 14 12 56.166 51.325 2.952 23.662 o
5 15 0 160.515 158.162 3.221 11.529 o
5 15 1 0.988 2.124 1.306 160.923 o
5 15 2 32.232 34.472 1.725 59.447 o
5 15 3 12.762 15.067 1.246 127.927 o
5 15 4 50.832 52.531 1.895 42.653 o
5 15 5 8.102 10.730 1.346 126.730 o
5 15 6 7.443 7.399 1.306 138.035 o
5 15 7 0.459 0.878 1.446 134.450 o
5 15 8 6.517 6.402 1.865 75.211 o
5 15 9 1.193 1.546 1.855 81.353 o
5 15 10 146.011 137.989 4.856 7.956 o
5 15 11 49.446 50.377 3.111 22.521 o
5 16 0 7.986 11.846 1.586 96.088 o
5 16 1 23.445 23.952 1.795 63.847 o
5 16 2 118.300 118.066 3.081 15.183 o
5 16 3 39.657 43.676 1.825 50.176 o
5 16 4 2.322 3.500 1.665 98.205 o
5 16 5 11.787 14.309 1.825 72.018 o
5 16 6 33.915 33.176 1.935 50.844 o
5 16 7 118.857 107.186 2.962 16.111 o
5 16 8 15.302 18.069 2.603 37.513 o
5 16 9 92.198 83.424 4.019 12.693 o
5 17 0 48.907 47.735 2.164 37.680 o
5 17 1 4.687 5.325 1.785 83.324 o
5 17 2 5.457 5.484 1.685 91.883 o
5 17 3 24.911 22.955 2.224 45.774 o
5 17 4 5.999 7.249 1.865 75.273 o
5 17 5 62.319 62.453 2.473 28.341 o
5 17 6 16.678 16.533 2.154 51.971 o
5 17 7 11.770 14.040 2.224 51.186 o
5 18 0 4.621 7.439 2.613 40.170 o
5 18 1 85.678 74.359 3.181 18.114 o
5 18 2 1.168 2.303 2.194 58.308 o
5 18 3 22.439 22.407 3.071 26.862 o
6 0 0 1541.320 1504.110 31.690 0.166 o
6 0 1 390.550 408.284 6.173 2.867 o
6 0 2 20.684 23.194 0.548 200.899 o
6 0 3 578.408 574.872 8.646 1.480 o
6 0 4 281.645 278.890 4.268 5.405 o
6 0 5 57.989 58.724 1.057 60.284 o
6 0 6 19.332 20.083 0.538 219.786 o
6 0 7 0.240 0.269 0.209 5144.370 o
6 0 8 1.014 1.765 0.349 1578.680 o
6 0 9 163.237 161.004 2.613 13.230 o
6 0 10 46.694 46.219 0.967 77.622 o
6 0 11 15.494 16.693 0.668 228.443 o
6 0 12 48.387 50.766 1.087 69.365 o
6 0 13 21.916 22.357 0.738 168.250 o
6 0 14 93.229 99.319 1.954 26.653 o
6 0 15 0.661 1.875 0.598 699.241 o
6 0 16 5.920 6.432 0.957 236.008 o
6 0 17 5.523 6.402 1.157 176.365 o
6 0 18 170.305 171.365 3.600 9.896 o
6 0 19 177.360 161.124 3.859 9.219 o
6 1 0 251.044 246.631 3.769 6.665 o
6 1 1 156.864 161.812 2.523 13.871 o
6 1 2 918.067 929.029 13.891 0.609 o
6 1 3 12.228 14.339 0.469 331.026 o
6 1 4 442.756 447.722 6.781 2.364 o
6 1 5 466.197 462.530 6.990 2.201 o
6 1 6 3.246 3.520 0.389 925.233 o
6 1 7 308.337 304.348 4.687 4.603 o
6 1 8 193.665 190.191 3.002 10.169 o
6 1 9 34.261 34.742 0.778 113.342 o
6 1 10 132.566 133.402 2.214 17.979 o
6 1 11 55.100 56.430 1.137 60.702 o
6 1 12 47.902 49.899 1.067 70.876 o
6 1 13 20.916 20.811 0.758 172.156 o
6 1 14 1.053 1.994 0.578 715.761 o
6 1 15 85.869 83.982 1.735 31.928 o
6 1 16 95.704 101.493 2.244 23.471 o
6 1 17 10.816 11.986 1.157 150.854 o
6 1 18 6.593 5.843 2.044 63.549 o
6 1 19 28.032 27.303 2.652 33.406 o
6 2 0 1083.090 1117.240 16.693 0.434 o
6 2 1 629.197 628.719 9.443 1.258 o
6 2 2 455.672 467.885 7.070 2.208 o
6 2 3 6.521 7.239 0.389 599.849 o
6 2 4 202.489 200.263 3.111 9.462 o
6 2 5 325.612 323.055 4.936 4.178 o
6 2 6 169.613 168.453 2.692 12.453 o
6 2 7 125.000 123.610 2.174 19.376 o
6 2 8 245.735 240.848 3.759 6.835 o
6 2 9 37.765 38.800 0.828 100.434 o
6 2 10 337.866 328.091 5.016 4.001 o
6 2 11 81.477 79.315 1.446 37.521 o
6 2 12 3.651 4.158 0.668 454.865 o
6 2 13 8.473 10.460 0.798 263.820 o
6 2 14 46.394 48.602 1.336 62.435 o
6 2 15 6.511 7.947 1.306 139.516 o
6 2 16 15.561 13.522 1.167 135.207 o
6 2 17 22.785 23.244 1.795 64.420 o
6 2 18 18.311 21.070 2.084 53.440 o
6 2 19 35.560 38.950 2.942 26.593 o
6 3 0 12.819 14.399 0.489 315.927 o
6 3 1 885.919 901.028 13.472 0.648 o
6 3 2 190.293 189.443 2.972 10.375 o
6 3 3 1077.990 1084.680 16.424 0.446 o
6 3 4 312.286 310.570 4.737 4.495 o
6 3 5 490.645 479.273 7.220 2.043 o
6 3 6 350.906 350.098 5.345 3.635 o
6 3 7 295.283 287.197 5.116 4.517 o
6 3 8 72.252 71.238 1.526 40.390 o
6 3 9 67.519 64.986 1.456 44.476 o
6 3 10 20.133 20.961 0.838 162.324 o
6 3 11 40.136 38.631 1.127 80.841 o
6 3 12 5.757 6.053 0.818 300.614 o
6 3 13 11.552 13.432 0.927 194.947 o
6 3 14 22.637 23.972 1.157 111.876 o
6 3 15 111.862 117.786 2.822 17.006 o
6 3 16 54.052 53.818 1.935 40.555 o
6 3 17 78.777 86.874 3.051 19.146 o
6 3 18 19.470 20.422 2.114 51.910 o
6 3 19 25.413 25.617 2.692 33.121 o
6 4 0 427.039 426.362 6.462 2.560 o
6 4 1 159.335 159.259 2.523 13.800 o
6 4 2 72.801 74.060 1.276 44.054 o
6 4 3 211.001 212.538 3.321 8.631 o
6 4 4 128.653 132.814 2.134 18.782 o
6 4 5 724.916 709.710 10.650 0.988 o
6 4 6 211.055 207.911 3.789 7.892 o
6 4 7 86.394 89.177 1.994 28.251 o
6 4 8 34.619 34.422 1.037 95.192 o
6 4 9 79.338 78.936 1.885 31.956 o
6 4 10 30.034 29.596 1.047 104.869 o
6 4 11 98.553 97.444 2.034 25.220 o
6 4 12 70.951 72.096 1.765 36.563 o
6 4 13 353.914 342.221 7.628 2.642 o
6 4 14 98.083 96.098 2.353 22.573 o
6 4 15 8.258 10.859 1.296 134.147 o
6 4 16 151.691 149.227 3.520 11.143 o
6 4 17 28.046 35.160 2.114 46.524 o
6 4 18 6.235 8.037 2.852 33.662 o
6 4 19 33.114 34.941 3.630 18.939 o
6 5 0 3.810 3.849 0.379 880.468 o
6 5 1 163.654 167.097 2.712 12.731 o
6 5 2 54.167 56.719 1.067 63.319 o
6 5 3 236.904 237.507 3.709 7.111 o
6 5 4 741.284 722.893 10.829 0.953 o
6 5 5 34.705 33.096 0.718 118.326 o
6 5 6 133.570 131.388 2.523 16.458 o
6 5 7 175.778 175.154 3.281 10.442 o
6 5 8 334.735 326.007 5.833 3.586 o
6 5 9 53.133 54.705 1.416 54.130 o
6 5 10 104.369 99.239 2.094 23.750 o
6 5 11 88.345 80.203 1.755 31.553 o
6 5 12 119.665 120.668 2.712 16.935 o
6 5 13 18.237 19.664 1.127 127.918 o
6 5 14 79.105 78.368 2.014 30.340 o
6 5 15 43.890 51.464 1.875 45.646 o
6 5 16 19.832 21.260 1.456 89.935 o
6 5 17 22.978 28.290 2.662 33.926 o
6 5 18 2.801 1.795 2.952 32.264 o
6 5 19 90.683 78.029 8.147 3.934 o
6 6 0 12.854 12.405 0.578 295.703 o
6 6 1 537.139 536.909 8.177 1.670 o
6 6 2 320.390 310.052 4.776 4.390 o
6 6 3 59.839 56.789 1.087 58.912 o
6 6 4 163.873 166.289 2.682 12.834 o
6 6 5 40.720 40.605 0.878 92.035 o
6 6 6 42.803 41.353 1.087 78.708 o
6 6 7 241.100 232.162 4.268 6.374 o
6 6 8 146.843 141.499 2.762 14.197 o
6 6 9 110.414 107.894 2.194 21.676 o
6 6 10 87.048 84.870 1.845 30.255 o
6 6 11 35.740 38.292 1.276 77.415 o
6 6 12 39.869 38.720 1.306 72.108 o
6 6 13 60.858 62.902 1.805 39.972 o
6 6 14 92.931 92.588 2.353 23.410 o
6 6 15 57.546 58.634 2.264 32.715 o
6 6 16 14.534 18.478 1.715 76.159 o
6 6 17 97.978 96.178 3.709 13.669 o
6 6 18 21.301 21.768 3.002 28.137 o
6 7 0 28.941 29.855 0.758 132.227 o
6 7 1 322.564 326.775 5.036 4.129 o
6 7 2 64.763 63.620 1.227 50.853 o
6 7 3 11.299 13.482 0.548 318.680 o
6 7 4 120.610 122.124 2.014 20.875 o
6 7 5 69.086 67.369 1.246 47.544 o
6 7 6 39.589 37.943 1.077 84.436 o
6 7 7 167.087 163.377 3.121 11.439 o
6 7 8 70.189 67.968 1.625 39.795 o
6 7 9 74.343 74.589 1.765 35.358 o
6 7 10 78.016 70.291 1.715 35.735 o
6 7 11 18.570 18.926 0.997 146.070 o
6 7 12 54.529 55.802 1.715 45.233 o
6 7 13 12.500 12.634 0.977 180.805 o
6 7 14 30.919 33.565 1.625 64.999 o
6 7 15 9.506 10.540 1.476 107.158 o
6 7 16 3.866 5.026 1.835 79.842 o
6 7 17 4.594 7.798 2.323 50.252 o
6 7 18 32.525 38.840 3.540 19.706 o
6 8 0 3.695 3.580 0.519 646.146 o
6 8 1 167.138 163.078 2.652 12.839 o
6 8 2 7.231 8.376 0.558 420.114 o
6 8 3 50.242 50.507 1.057 69.028 o
6 8 4 97.157 100.605 1.765 27.698 o
6 8 5 48.909 50.427 1.007 71.994 o
6 8 6 76.184 72.913 1.645 36.963 o
6 8 7 262.945 257.800 4.727 5.370 o
6 8 8 34.547 33.535 1.107 91.304 o
6 8 9 14.142 13.871 0.818 208.023 o
6 8 10 16.758 17.520 1.007 151.795 o
6 8 11 14.403 14.140 1.037 159.091 o
6 8 12 8.724 8.865 1.346 127.327 o
6 8 13 42.901 43.098 1.755 51.205 o
6 8 14 19.971 21.240 1.566 81.302 o
6 8 15 13.198 12.345 1.785 74.443 o
6 8 16 25.342 28.290 2.224 44.882 o
6 8 17 29.296 30.982 3.002 26.801 o
6 9 0 250.529 241.855 3.819 6.661 o
6 9 1 70.160 71.159 1.356 44.210 o
6 9 2 5.932 6.541 0.558 471.216 o
6 9 3 42.205 41.852 0.977 84.362 o
6 9 4 15.314 16.035 0.658 234.417 o
6 9 5 1.326 1.735 0.429 1131.480 o
6 9 6 126.455 121.326 2.104 19.745 o
6 9 7 76.974 77.530 1.735 34.777 o
6 9 8 182.222 175.643 3.819 8.974 o
6 9 9 1.999 1.785 0.798 392.248 o
6 9 10 4.248 4.946 0.818 323.548 o
6 9 11 156.103 148.499 3.630 10.670 o
6 9 12 50.632 53.319 1.984 40.484 o
6 9 13 10.600 10.371 1.456 108.124 o
6 9 14 63.311 61.157 2.413 29.136 o
6 9 15 58.022 64.198 2.573 27.462 o
6 9 16 46.368 47.356 2.932 25.115 o
6 9 17 17.436 22.556 3.819 18.295 o
6 10 0 26.435 26.645 0.818 136.908 o
6 10 1 8.849 9.503 0.648 331.264 o
6 10 2 14.518 16.294 0.798 204.301 o
6 10 3 162.884 163.088 2.822 12.532 o
6 10 4 108.991 109.001 1.974 23.415 o
6 10 5 246.368 241.995 3.829 6.726 o
6 10 6 122.536 115.832 2.114 20.396 o
6 10 7 69.023 67.957 2.004 33.638 o
6 10 8 81.077 78.298 2.593 23.408 o
6 10 9 31.822 33.435 1.426 74.777 o
6 10 10 46.074 48.782 1.875 45.354 o
6 10 11 21.410 24.321 1.326 97.347 o
6 10 12 59.500 63.440 2.254 32.042 o
6 10 13 13.310 14.888 1.605 87.191 o
6 10 14 127.812 120.200 3.440 13.009 o
6 10 15 1.233 1.695 1.865 80.418 o
6 10 16 6.548 10.540 2.912 32.153 o
6 11 0 126.236 122.852 2.254 18.839 o
6 11 1 34.031 36.197 0.997 97.411 o
6 11 2 248.943 240.329 4.088 6.385 o
6 11 3 76.596 77.032 1.486 38.750 o
6 11 4 269.095 254.509 4.268 5.756 o
6 11 5 32.138 31.760 0.887 112.091 o
6 11 6 85.760 78.697 1.665 33.452 o
6 11 7 19.811 18.468 1.147 123.373 o
6 11 8 108.121 101.313 2.682 18.823 o
6 11 9 56.377 54.715 1.795 42.875 o
6 11 10 50.249 48.812 1.735 47.641 o
6 11 11 116.825 115.293 3.171 14.905 o
6 11 12 12.555 13.262 1.516 97.182 o
6 11 13 14.026 15.865 1.835 69.487 o
6 11 14 36.918 36.267 2.284 39.166 o
6 11 15 70.888 60.509 3.281 18.850 o
6 12 0 61.351 61.755 1.346 50.182 o
6 12 1 88.242 87.991 1.725 31.097 o
6 12 2 151.586 146.186 2.652 14.193 o
6 12 3 118.686 117.567 2.174 20.345 o
6 12 4 7.598 8.057 0.738 310.398 o
6 12 5 24.648 25.887 0.897 133.695 o
6 12 6 12.083 12.345 0.778 236.268 o
6 12 7 0.035 0.399 0.798 442.527 o
6 12 8 19.988 21.110 1.306 103.314 o
6 12 9 41.274 38.860 1.695 54.942 o
6 12 10 95.792 88.360 2.682 20.532 o
6 12 11 21.163 21.998 1.745 68.504 o
6 12 12 76.856 71.627 2.802 22.162 o
6 12 13 29.764 30.125 2.224 43.388 o
6 12 14 20.332 23.832 2.702 33.832 o
6 13 0 23.357 23.553 1.037 123.655 o
6 13 1 66.503 66.910 1.645 40.756 o
6 13 2 4.951 3.889 0.768 352.985 o
6 13 3 155.181 150.783 3.021 12.565 o
6 13 4 10.800 13.811 1.037 171.913 o
6 13 5 0.682 0.878 0.708 531.551 o
6 13 6 28.868 30.264 1.127 99.766 o
6 13 7 13.316 13.791 1.207 133.998 o
6 13 8 0.454 1.426 1.246 179.160 o
6 13 9 39.501 38.341 2.174 41.016 o
6 13 10 101.818 100.256 3.540 14.241 o
6 13 11 100.965 95.111 3.839 12.959 o
6 13 12 13.086 14.080 2.453 42.610 o
6 13 13 10.947 10.919 2.433 44.115 o
6 14 0 560.652 529.969 9.383 1.451 o
6 14 1 52.551 55.782 1.566 49.920 o
6 14 2 11.287 11.697 0.907 205.680 o
6 14 3 26.994 31.032 1.376 83.342 o
6 14 4 32.268 32.917 1.376 77.457 o
6 14 5 37.358 40.296 1.615 59.638 o
6 14 6 17.863 19.495 1.266 111.979 o
6 14 7 32.919 26.565 1.366 80.385 o
6 14 8 14.120 14.918 2.224 50.289 o
6 14 9 33.205 37.284 2.772 29.661 o
6 14 10 104.016 100.765 3.999 12.056 o
6 14 11 0.135 0.798 2.214 57.922 o
6 14 12 5.482 9.014 2.503 43.263 o
6 15 0 5.302 7.768 1.336 137.092 o
6 15 1 13.638 17.002 1.316 115.249 o
6 15 2 255.740 246.163 5.116 5.156 o
6 15 3 39.212 43.048 1.755 52.824 o
6 15 4 67.528 69.802 2.214 30.564 o
6 15 5 45.226 44.614 1.755 49.912 o
6 15 6 3.290 3.690 1.037 230.384 o
6 15 7 2.762 5.016 1.137 195.434 o
6 15 8 110.299 105.352 3.630 13.306 o
6 15 9 91.383 87.552 3.370 16.066 o
6 15 10 76.460 72.176 3.490 16.584 o
6 15 11 30.367 20.263 3.729 18.554 o
6 16 0 1.482 1.236 1.466 128.657 o
6 16 1 26.423 31.640 2.014 51.131 o
6 16 2 78.517 82.157 2.353 26.020 o
6 16 3 43.525 45.132 1.964 44.380 o
6 16 4 23.685 25.458 1.805 62.791 o
6 16 5 231.478 222.490 4.906 5.828 o
6 16 6 9.922 7.559 1.576 97.356 o
6 16 7 1.261 3.061 1.576 110.867 o
6 16 8 23.337 20.233 2.772 32.192 o
6 16 9 7.015 13.043 3.709 20.060 o
6 17 0 12.735 14.379 1.984 61.952 o
6 17 1 102.991 97.065 3.261 15.759 o
6 17 2 1.544 2.762 1.605 106.739 o
6 17 3 38.733 37.255 2.483 34.212 o
6 17 4 70.363 69.982 2.742 23.535 o
6 17 5 9.560 8.915 1.895 70.435 o
6 17 6 7.156 11.537 2.184 54.920 o
6 18 0 0.040 8.227 2.912 33.087 o
6 18 1 8.940 18.827 6.282 7.108 o
7 0 1 571.361 552.715 8.316 1.560 o
7 0 2 8.940 9.383 0.419 462.274 o
7 0 3 180.376 182.693 2.902 11.068 o
7 0 4 469.662 476.790 7.289 2.097 o
7 0 5 221.203 222.420 3.480 7.968 o
7 0 6 1.580 1.496 0.299 1763.030 o
7 0 7 309.799 306.293 4.707 4.563 o
7 0 8 0.161 0.738 0.259 3410.500 o
7 0 9 0.938 1.625 0.339 1685.040 o
7 0 10 7.106 8.157 0.548 432.143 o
7 0 11 10.714 10.221 0.548 348.765 o
7 0 12 14.584 15.915 0.648 242.737 o
7 0 13 113.379 116.889 2.054 21.774 o
7 0 14 169.913 163.936 2.712 12.493 o
7 0 15 27.963 29.516 1.097 104.115 o
7 0 16 71.251 72.724 1.805 35.750 o
7 0 17 64.944 69.334 1.905 36.100 o
7 0 18 8.338 7.140 1.586 98.333 o
7 0 19 12.395 12.026 2.423 43.969 o
7 1 0 0.006 0.748 0.229 4430.550 o
7 1 1 90.125 87.801 1.526 33.029 o
7 1 2 52.676 54.206 0.977 68.201 o
7 1 3 137.229 135.795 2.164 17.700 o
7 1 4 158.797 158.401 2.503 13.925 o
7 1 5 226.032 229.321 3.560 7.648 o
7 1 6 109.274 105.092 1.745 25.445 o
7 1 7 171.238 166.907 2.662 12.497 o
7 1 8 295.268 290.697 4.497 4.966 o
7 1 9 120.436 116.380 2.014 21.228 o
7 1 10 64.210 64.328 1.217 51.173 o
7 1 11 46.765 47.246 1.047 73.827 o
7 1 12 128.411 122.413 2.064 19.711 o
7 1 13 29.630 31.092 0.848 121.078 o
7 1 14 1.029 0.907 0.509 935.656 o
7 1 15 12.971 16.882 0.957 174.843 o
7 1 16 23.180 24.810 1.236 102.655 o
7 1 17 90.929 93.675 2.862 19.343 o
7 1 18 51.428 54.157 2.573 29.132 o
7 1 19 44.087 44.205 2.742 28.247 o
7 2 0 177.010 171.185 2.692 12.022 o
7 2 1 24.034 24.550 0.598 174.519 o
7 2 2 779.309 763.837 11.438 0.862 o
7 2 3 5.189 5.644 0.389 703.623 o
7 2 4 35.151 34.054 0.818 109.537 o
7 2 5 1.209 1.885 0.309 1757.020 o
7 2 6 755.371 739.526 11.099 0.914 o
7 2 7 164.822 164.554 2.702 12.768 o
7 2 8 116.987 114.815 1.935 22.268 o
7 2 9 11.220 11.139 0.479 365.912 o
7 2 10 68.737 65.385 1.236 48.345 o
7 2 11 27.984 26.246 0.718 143.712 o
7 2 12 82.354 79.684 1.785 32.550 o
7 2 13 146.974 142.327 2.752 14.203 o
[truncated: 88,795 more chars]
