# Supplementary material for: Transferable Hirshfeld atom model for rapid evaluation of aspherical atomic form factors
Source: IUCrJ. 2024 Mar 1;11(Pt 2):249–59. doi: 10.1107/S2052252524001507 (PMC10916294; doi:10.1107/S2052252524001507)
Supplement: Supplementary file 1 [file m-11-00249-sup1.zip › cifs/models_comparison/nac_h2o/HAR_HF_mult.cif]

data_9K
_audit_creation_date               2023-11-20
_audit_creation_method
;
Olex2 1.3
(compiled 2020.07.31 svn.rc2a77460 for OlexSys, GUI svn.r6145)
;
_audit_contact_author_address      ?
_audit_contact_author_email        ?
_audit_contact_author_name         ''
_audit_contact_author_phone        ?
_publ_contact_author_id_orcid      ?
_publ_section_references
;
Bourhis, L.J., Dolomanov, O.V., Gildea, R.J., Howard, J.A.K., Puschmann, H.
 (2015). Acta Cryst. A71, 59-75.

Dolomanov, O.V., Bourhis, L.J., Gildea, R.J, Howard, J.A.K. & Puschmann, H.
 (2009), J. Appl. Cryst. 42, 339-341.
;
_chemical_formula_moiety           'C7 H11 N O4, H2 O'
_chemical_formula_sum              'C7 H13 N O5'
_chemical_formula_weight           191.185
_chemical_absolute_configuration   unk
loop_
  _atom_type_symbol
  _atom_type_scat_source
  _atom_type_scat_dispersion_source
 H 'DiSCaMB, J. Appl. Cryst. 2018, DOI:10.1107/S1600576717015825' custom 
 C 'DiSCaMB, J. Appl. Cryst. 2018, DOI:10.1107/S1600576717015825' custom 
 O 'DiSCaMB, J. Appl. Cryst. 2018, DOI:10.1107/S1600576717015825' custom
 N 'DiSCaMB, J. Appl. Cryst. 2018, DOI:10.1107/S1600576717015825' custom


_space_group_crystal_system        'orthorhombic'
_space_group_IT_number             19
_space_group_name_H-M_alt          'P 21 21 21'
_space_group_name_Hall             ' P 2ac 2ab'
loop_
  _space_group_symop_id
  _space_group_symop_operation_xyz
 1 x,y,z
 2 x+1/2,-y+1/2,-z
 3 -x,y+1/2,-z+1/2
 4 -x+1/2,-y,z+1/2

_symmetry_Int_Tables_number        19
_cell_length_a                     9.854(3)
_cell_length_b                     9.249(3)
_cell_length_c                     10.144(2)
_cell_angle_alpha                  90
_cell_angle_beta                   90
_cell_angle_gamma                  90
_cell_volume                       924.5(5)
_cell_formula_units_Z              4
_cell_measurement_temperature      9(2)
_exptl_absorpt_coefficient_mu      0.061
_exptl_crystal_density_diffrn      1.374
_exptl_crystal_F_000               408.077
_exptl_crystal_size_max            0.34
_exptl_crystal_size_mid            0.28
_exptl_crystal_size_min            0.28
_exptl_crystal_description        rectangular      
_exptl_crystal_colour             colourless            
_diffrn_measurement_device_type   'Huber type 512 four-circle diffractometer and a 165 mm MAR CCD detector'
_diffrn_reflns_av_R_equivalents    0.0000
_diffrn_reflns_av_unetI/netI       0.0258
_diffrn_reflns_Laue_measured_fraction_full  1.0000
_diffrn_reflns_Laue_measured_fraction_max  0.9991
_diffrn_reflns_limit_h_max         20
_diffrn_reflns_limit_h_min         -20
_diffrn_reflns_limit_k_max         18
_diffrn_reflns_limit_k_min         0
_diffrn_reflns_limit_l_max         20
_diffrn_reflns_limit_l_min         0
_diffrn_reflns_number              8275
_diffrn_reflns_point_group_measured_fraction_full  1.0000
_diffrn_reflns_point_group_measured_fraction_max  0.9984
_diffrn_reflns_theta_full          18.0568
_diffrn_reflns_theta_max           31.88
_diffrn_reflns_theta_min           2.09
_diffrn_ambient_temperature        9(2)
_diffrn_measured_fraction_theta_full  1.0000
_diffrn_measured_fraction_theta_max  0.9991
_diffrn_radiation_type             synchrotron
_diffrn_radiation_wavelength       0.5166
_reflns_Friedel_coverage           0.998
_reflns_limit_h_max                20
_reflns_limit_h_min                -20
_reflns_limit_k_max                18
_reflns_limit_k_min                -18
_reflns_limit_l_max                20
_reflns_limit_l_min                -20
_reflns_number_gt                  7877
_reflns_number_total               8275
_reflns_threshold_expression       I>=2u(I)
_computing_molecular_graphics      'Olex2 1.3 (Dolomanov et al., 2009)'
_computing_publication_material    'Olex2 1.3 (Dolomanov et al., 2009)'
_computing_structure_refinement    'olex2.refine 1.3 (Bourhis et al., 2015)'
_computing_data_collection        'XDS (Kabsch, 1991)'   
_refine_diff_density_max           0.2369
_refine_diff_density_min           -0.1912
_refine_diff_density_rms           0.0519
_refine_ls_abs_structure_details  
 'Flack, H. D. (1983). Acta Cryst. A39, 876-881.'
_refine_ls_abs_structure_Flack     0.5(6)
_refine_ls_d_res_high              0.4890
_refine_ls_d_res_low               7.0681
_refine_ls_goodness_of_fit_ref     1.0737
_refine_ls_hydrogen_treatment      refall
_refine_ls_matrix_type             full
_refine_ls_number_constraints      0
_refine_ls_number_parameters       235
_refine_ls_number_reflns           8275
_refine_ls_number_restraints       0
_refine_ls_R_factor_all            0.0267
_refine_ls_R_factor_gt             0.0242
_refine_ls_restrained_S_all        1.0737
_refine_ls_shift/su_max            0.0009
_refine_ls_shift/su_mean           0.0001
_refine_ls_structure_factor_coef   Fsqd
_refine_ls_weighting_details      
 'w=1/[\s^2^(Fo^2^)+(0.0164P)^2^+0.0525P] where P=(Fo^2^+2Fc^2^)/3'
_refine_ls_weighting_scheme        calc
_refine_ls_wR_factor_gt            0.0484
_refine_ls_wR_factor_ref           0.0490
_refine_special_details
;
Hirshfeld Atom Refinement using
Orca5 generated wavefunction calculated
with Hartree-Fock using cc-pVTZ basis set
and surrounding point multipoles to mimic 
crystal field
;
loop_
  _atom_site_label
  _atom_site_type_symbol
  _atom_site_fract_x
  _atom_site_fract_y
  _atom_site_fract_z
  _atom_site_U_iso_or_equiv
  _atom_site_adp_type
  _atom_site_occupancy
  _atom_site_refinement_flags_posn
 O1 O 0.57872(2) 1.11472(3) 0.77182(2) 0.00755(3) Uani 1.000000 .
 O2 O 0.79421(2) 1.11861(3) 0.84045(2) 0.00655(3) Uani 1.000000 .
 O3 O 0.84073(2) 1.20552(3) 0.55091(2) 0.00707(3) Uani 1.000000 .
 O4 O 0.78343(2) 0.69408(3) 0.51515(2) 0.00646(3) Uani 1.000000 .
 O5 O 0.90010(3) 0.45971(3) 0.43047(3) 0.01082(4) Uani 1.000000 .
 N1 N 0.87820(3) 0.97795(3) 0.61458(3) 0.00495(3) Uani 1.000000 .
 C1 C 0.69672(3) 1.07607(3) 0.76141(3) 0.00482(4) Uani 1.000000 .
 C2 C 0.73844(3) 0.96433(3) 0.66018(3) 0.00485(4) Uani 1.000000 .
 C3 C 0.73467(3) 0.81113(3) 0.71984(3) 0.00657(4) Uani 1.000000 .
 C4 C 0.84128(3) 0.73015(3) 0.63962(3) 0.00568(4) Uani 1.000000 .
 C5 C 0.95444(3) 0.84211(3) 0.62490(3) 0.00655(4) Uani 1.000000 .
 C6 C 0.91992(3) 1.10150(3) 0.55824(3) 0.00514(4) Uani 1.000000 .
 C7 C 1.06210(3) 1.10712(4) 0.50529(3) 0.00827(4) Uani 1.000000 .
 H1 H 0.7561(12) 1.1876(13) 0.9065(11) 0.023(3) Uani 1.000000 .
 H2 H 0.8319(11) 0.6121(12) 0.4773(10) 0.021(2) Uani 1.000000 .
 H3 H 0.6696(9) 0.9748(9) 0.5765(7) 0.0209(19) Uani 1.000000 .
 H4 H 0.7649(10) 0.8153(9) 0.8227(8) 0.025(2) Uani 1.000000 .
 H5 H 0.6371(9) 0.7607(10) 0.7137(9) 0.027(2) Uani 1.000000 .
 H6 H 0.8774(9) 0.6301(9) 0.6893(9) 0.0208(19) Uani 1.000000 .
 H7 H 1.0189(9) 0.8431(9) 0.7127(10) 0.028(2) Uani 1.000000 .
 H8 H 1.0146(9) 0.8251(9) 0.5375(9) 0.021(2) Uani 1.000000 .
 H9 H 1.1361(10) 1.0658(12) 0.5756(10) 0.034(3) Uani 1.000000 .
 H10 H 1.0897(9) 1.2168(10) 0.4782(11) 0.030(2) Uani 1.000000 .
 H11 H 1.0698(11) 1.0415(12) 0.4191(11) 0.037(3) Uani 1.000000 .
 H12 H 0.8810(11) 0.3691(12) 0.4753(11) 0.026(3) Uani 1.000000 .
 H13 H 0.9577(11) 0.4413(11) 0.3573(9) 0.020(2) Uani 1.000000 .

loop_
  _atom_site_aniso_label
  _atom_site_aniso_U_11
  _atom_site_aniso_U_22
  _atom_site_aniso_U_33
  _atom_site_aniso_U_12
  _atom_site_aniso_U_13
  _atom_site_aniso_U_23
 O1 0.00546(7) 0.00958(8) 0.00762(8) 0.00183(6) -0.00015(6) -0.00247(7)
 O2 0.00599(7) 0.00793(8) 0.00573(7) -0.00001(6) -0.00064(6) -0.00161(6)
 O3 0.00724(7) 0.00516(7) 0.00880(8) 0.00106(6) 0.00106(6) 0.00183(6)
 O4 0.00848(8) 0.00534(7) 0.00556(7) 0.00055(6) -0.00049(6) -0.00027(6)
 O5 0.01330(10) 0.00637(8) 0.01281(10) 0.00114(7) 0.00572(8) -0.00001(7)
 N1 0.00512(7) 0.00399(7) 0.00574(8) 0.00030(6) 0.00086(6) 0.00050(6)
 C1 0.00495(8) 0.00506(8) 0.00444(8) 0.00039(7) 0.00012(7) -0.00055(7)
 C2 0.00530(8) 0.00489(8) 0.00436(8) -0.00003(7) 0.00036(7) -0.00029(7)
 C3 0.00878(9) 0.00518(9) 0.00575(9) -0.00030(8) 0.00224(8) 0.00022(8)
 C4 0.00758(9) 0.00426(8) 0.00519(9) 0.00068(7) 0.00017(7) 0.00034(7)
 C5 0.00589(9) 0.00572(9) 0.00803(10) 0.00096(7) -0.00019(8) 0.00010(8)
 C6 0.00505(8) 0.00484(8) 0.00553(8) -0.00018(7) 0.00060(7) 0.00059(7)
 C7 0.00608(9) 0.00902(10) 0.00972(10) -0.00120(8) 0.00187(8) 0.00009(9)
 H1 0.024(6) 0.025(6) 0.018(5) -0.011(5) -0.010(5) -0.005(5)
 H2 0.019(5) 0.031(6) 0.012(5) -0.007(5) -0.006(4) 0.000(4)
 H3 0.023(5) 0.026(5) 0.013(4) -0.001(4) 0.001(3) 0.002(4)
 H4 0.034(5) 0.016(4) 0.024(5) 0.004(4) 0.001(4) -0.003(4)
 H5 0.027(5) 0.018(4) 0.035(5) -0.011(4) 0.003(4) 0.008(4)
 H6 0.021(4) 0.013(4) 0.028(5) 0.002(4) -0.008(4) -0.000(4)
 H7 0.026(5) 0.017(5) 0.040(6) -0.001(4) -0.008(5) 0.009(4)
 H8 0.020(4) 0.021(5) 0.023(5) 0.002(4) 0.006(4) -0.004(4)
 H9 0.021(5) 0.045(6) 0.036(6) 0.000(5) -0.005(5) 0.010(5)
 H10 0.011(4) 0.020(5) 0.060(7) 0.004(4) 0.008(4) 0.007(5)
 H11 0.032(6) 0.042(6) 0.038(6) -0.014(5) 0.020(5) -0.010(5)
 H12 0.020(6) 0.035(6) 0.023(6) 0.004(5) 0.011(5) 0.008(5)
 H13 0.024(5) 0.020(5) 0.015(5) -0.009(4) 0.005(4) -0.004(4)

loop_
  _geom_bond_atom_site_label_1
  _geom_bond_atom_site_label_2
  _geom_bond_distance
  _geom_bond_site_symmetry_2
  _geom_bond_publ_flag
 O1 C1 1.2211(5) . ?
 O2 C1 1.3117(4) . ?
 O2 H1 0.998(11) . ?
 O3 C6 1.2410(5) . ?
 O4 C4 1.4249(4) . ?
 O4 H2 0.975(11) . ?
 O5 H12 0.971(11) . ?
 O5 H13 0.950(9) . ?
 N1 C2 1.4582(5) . ?
 N1 C5 1.4676(5) . ?
 N1 C6 1.3422(5) . ?
 C1 C2 1.5138(5) . ?
 C2 C3 1.5412(6) . ?
 C2 H3 1.090(8) . ?
 C3 C4 1.5254(5) . ?
 C3 H4 1.086(9) . ?
 C3 H5 1.071(9) . ?
 C4 C5 1.5291(5) . ?
 C4 H6 1.113(8) . ?
 C5 H7 1.094(9) . ?
 C5 H8 1.079(8) . ?
 C6 C7 1.5013(6) . ?
 C7 H9 1.089(10) . ?
 C7 H10 1.085(9) . ?
 C7 H11 1.067(10) . ?

loop_
  _geom_angle_atom_site_label_1
  _geom_angle_atom_site_label_2
  _geom_angle_atom_site_label_3
  _geom_angle
  _geom_angle_site_symmetry_1
  _geom_angle_site_symmetry_3
  _geom_angle_publ_flag
 H1 O2 C1 109.0(6) . . ?
 H2 O4 C4 109.6(6) . . ?
 H13 O5 H12 109.1(9) . . ?
 C5 N1 C2 112.76(2) . . ?
 C6 N1 C2 119.86(2) . . ?
 C6 N1 C5 127.04(3) . . ?
 O2 C1 O1 123.83(3) . . ?
 C2 C1 O1 121.14(3) . . ?
 C2 C1 O2 114.87(2) . . ?
 C1 C2 N1 114.37(2) . . ?
 C3 C2 N1 103.11(2) . . ?
 C3 C2 C1 110.78(2) . . ?
 H3 C2 N1 109.4(4) . . ?
 H3 C2 C1 107.4(5) . . ?
 H3 C2 C3 111.8(5) . . ?
 C4 C3 C2 103.02(2) . . ?
 H4 C3 C2 109.8(5) . . ?
 H4 C3 C4 110.0(5) . . ?
 H5 C3 C2 113.6(5) . . ?
 H5 C3 C4 111.9(5) . . ?
 H5 C3 H4 108.5(7) . . ?
 C3 C4 O4 108.19(2) . . ?
 C5 C4 O4 111.33(2) . . ?
 C5 C4 C3 102.81(2) . . ?
 H6 C4 O4 109.6(4) . . ?
 H6 C4 C3 112.8(5) . . ?
 H6 C4 C5 112.0(4) . . ?
 C4 C5 N1 102.32(2) . . ?
 H7 C5 N1 110.4(5) . . ?
 H7 C5 C4 110.5(5) . . ?
 H8 C5 N1 110.3(5) . . ?
 H8 C5 C4 112.5(5) . . ?
 H8 C5 H7 110.6(7) . . ?
 N1 C6 O3 119.53(3) . . ?
 C7 C6 O3 122.58(3) . . ?
 C7 C6 N1 117.88(3) . . ?
 H9 C7 C6 112.2(6) . . ?
 H10 C7 C6 110.9(4) . . ?
 H10 C7 H9 109.0(8) . . ?
 H11 C7 C6 109.9(5) . . ?
 H11 C7 H9 106.8(8) . . ?
 H11 C7 H10 107.8(8) . . ?

loop_
  _geom_torsion_atom_site_label_1
  _geom_torsion_atom_site_label_2
  _geom_torsion_atom_site_label_3
  _geom_torsion_atom_site_label_4
  _geom_torsion
  _geom_torsion_site_symmetry_1
  _geom_torsion_site_symmetry_2
  _geom_torsion_site_symmetry_3
  _geom_torsion_site_symmetry_4
  _geom_torsion_publ_flag
 O1 C1 C2 N1 151.95(3) . . . . ?
 O1 C1 C2 C3 -92.06(3) . . . . ?
 O2 C1 C2 N1 -32.46(3) . . . . ?
 O2 C1 C2 C3 83.52(3) . . . . ?
 O3 C6 N1 C2 3.29(3) . . . . ?
 O3 C6 N1 C5 176.12(3) . . . . ?
 O4 C4 C3 C2 -77.94(2) . . . . ?
 O4 C4 C5 N1 80.82(2) . . . . ?
 N1 C2 C3 C4 -29.20(2) . . . . ?
 N1 C5 C4 C3 -34.81(2) . . . . ?
 C1 C2 C3 C4 -151.99(3) . . . . ?
 C2 C3 C4 C5 39.93(2) . . . . ?

loop_
  _diffrn_refln_index_h
  _diffrn_refln_index_k
  _diffrn_refln_index_l
  _diffrn_refln_intensity_net
  _diffrn_refln_intensity_u
 1 0 0 0.23 0.05
 2 0 0 3358.72 71.09
 3 0 0 0.32 0.12
 4 0 0 293.9 6.25
 5 0 0 0.14 0.19
 6 0 0 1508.37 31.78
 7 0 0 0.4 0.31
 8 0 0 233.61 5.17
 9 0 0 0.05 0.36
 10 0 0 0.44 0.35
 11 0 0 0.99 0.47
 12 0 0 6.04 0.78
 13 0 0 1.92 0.65
 14 0 0 94.05 2.35
 15 0 0 1.13 0.77
 16 0 0 16.93 2.04
 17 0 0 2.82 1.94
 18 0 0 0.56 1.86
 19 0 0 2.65 2.38
 20 0 0 9.13 3.57
 0 1 0 1.21 0.12
 1 1 0 5952.39 89.25
 2 1 0 308.28 4.7
 3 1 0 730.95 10.87
 4 1 0 772.23 11.5
 5 1 0 140.24 2.19
 6 1 0 247.33 3.78
 7 1 0 0.75 0.23
 8 1 0 0.41 0.21
 9 1 0 6.31 0.46
 10 1 0 10.87 0.52
 11 1 0 0.68 0.35
 12 1 0 14.73 0.75
 13 1 0 8.86 0.59
 14 1 0 96.49 1.77
 15 1 0 0.98 0.58
 16 1 0 1.73 0.95
 17 1 0 118.45 3.26
 18 1 0 3.91 1.4
 19 1 0 20.35 1.96
 20 1 0 18.03 2.74
 0 2 0 4.67 0.24
 1 2 0 34.13 0.59
 2 2 0 1178.89 17.55
 3 2 0 2010.36 30.04
 4 2 0 555.35 8.32
 5 2 0 1227.55 18.3
 6 2 0 1120.4 16.74
 7 2 0 171.67 2.7
 8 2 0 61.13 1.15
 9 2 0 18.63 0.64
 10 2 0 346.22 5.34
 11 2 0 94.76 1.69
 12 2 0 33.06 0.9
 13 2 0 263.07 4.15
 14 2 0 46.81 1.2
 15 2 0 1.01 0.61
 16 2 0 216.88 5.03
 17 2 0 1.88 1.25
 18 2 0 70.47 2.46
 19 2 0 17.47 1.98
 20 2 0 11.55 4.34
 0 3 0 3.35 0.39
 1 3 0 160 2.45
 2 3 0 53.84 0.9
 3 3 0 670.92 10.03
 4 3 0 256.6 3.9
 5 3 0 138.38 2.19
 6 3 0 14.44 0.49
 7 3 0 50.96 1
 8 3 0 236.22 3.69
 9 3 0 84.35 1.53
 10 3 0 76.12 1.44
 11 3 0 56.79 1.17
 12 3 0 10.94 0.63
 13 3 0 48.69 1.15
 14 3 0 113.48 2.03
 15 3 0 27.35 1.08
 16 3 0 1.74 0.95
 17 3 0 22.69 1.6
 18 3 0 58.3 2.39
 19 3 0 71.1 2.67
 0 4 0 390.96 8.37
 1 4 0 555.16 8.32
 2 4 0 846.74 12.61
 3 4 0 3463.44 51.78
 4 4 0 517.25 7.77
 5 4 0 63.46 1.1
 6 4 0 427.57 6.48
 7 4 0 0.43 0.26
 8 4 0 1116.55 16.72
 9 4 0 170.82 2.88
 10 4 0 72.67 1.4
 11 4 0 5.29 0.57
 12 4 0 15.59 0.72
 13 4 0 7.4 0.59
 14 4 0 174.31 3.3
 15 4 0 20.09 1.01
 16 4 0 17.22 1.27
 17 4 0 13.07 1.62
 18 4 0 74.83 2.47
 19 4 0 27.49 2.18
 0 5 0 0.15 0.2
 1 5 0 140.43 2.24
 2 5 0 58.5 1.02
 3 5 0 2.39 0.3
 4 5 0 1115.14 16.62
 5 5 0 185.54 2.89
 6 5 0 3.86 0.38
 7 5 0 8.84 0.49
 8 5 0 17.35 0.62
 9 5 0 1099.28 16.5
 10 5 0 5.16 0.59
 11 5 0 160.55 2.76
 12 5 0 18.16 0.74
 13 5 0 12.01 0.7
 14 5 0 51.57 1.31
 15 5 0 326.24 5.87
 16 5 0 74.4 2.32
 17 5 0 16.92 1.65
 18 5 0 1.21 2.02
 19 5 0 51.18 2.73
 0 6 0 3.49 0.6
 1 6 0 10.5 0.39
 2 6 0 31.12 0.68
 3 6 0 72.3 1.26
 4 6 0 168.03 2.64
 5 6 0 302.35 4.82
 6 6 0 12.44 0.58
 7 6 0 21.05 0.66
 8 6 0 423.02 6.43
 9 6 0 95 1.74
 10 6 0 54.82 1.12
 11 6 0 107.87 1.91
 12 6 0 115.6 2.01
 13 6 0 483.01 8.54
 14 6 0 98.55 2.18
 15 6 0 247.15 5.1
 16 6 0 2.42 1.12
 17 6 0 5.67 1.6
 18 6 0 63.06 2.62
 19 6 0 12.69 2.66
 0 7 0 0.89 0.35
 1 7 0 24.63 0.64
 2 7 0 117.92 1.94
 3 7 0 94.06 1.6
 4 7 0 143.53 2.36
 5 7 0 82.07 1.48
 6 7 0 29.94 0.76
 7 7 0 15.45 0.64
 8 7 0 0.8 0.34
 9 7 0 2.06 0.33
 10 7 0 139.64 2.38
 11 7 0 43.08 1.02
 12 7 0 70.47 1.62
 13 7 0 43.74 1.23
 14 7 0 266.44 4.92
 15 7 0 1.24 1.01
 16 7 0 68.24 2.29
 17 7 0 26.24 1.85
 18 7 0 41.43 2.62
 0 8 0 13.34 0.81
 1 8 0 1101.43 16.49
 2 8 0 415.56 6.32
 3 8 0 137.89 2.42
 4 8 0 231.82 3.78
 5 8 0 119.01 2
 6 8 0 3.59 0.52
 7 8 0 9.14 0.59
 8 8 0 91.23 1.64
 9 8 0 66.25 1.33
 10 8 0 1.79 0.46
 11 8 0 7.9 0.72
 12 8 0 0.41 0.57
 13 8 0 0.46 0.7
 14 8 0 49.69 1.41
 15 8 0 5.61 1.33
 16 8 0 21.86 1.93
 17 8 0 1.34 1.69
 18 8 0 19.05 2.43
 0 9 0 0.34 0.62
 1 9 0 59.99 1.2
 2 9 0 22.68 0.69
 3 9 0 131.61 2.2
 4 9 0 72.82 1.45
 5 9 0 31.92 0.87
 6 9 0 242.54 3.83
 7 9 0 128.63 2.15
 8 9 0 327.75 5.44
 9 9 0 232.88 3.68
 10 9 0 18.86 0.99
 11 9 0 41.04 1.32
 12 9 0 32.91 1.24
 13 9 0 11.55 1.03
 14 9 0 21.89 1.29
 15 9 0 145.2 3.94
 16 9 0 28.71 1.94
 17 9 0 21.99 2.01
 0 10 0 438.99 9.46
 1 10 0 0.63 0.39
 2 10 0 103.81 1.89
 3 10 0 69.7 1.36
 4 10 0 1.01 0.43
 5 10 0 514.02 8.01
 6 10 0 26.72 0.82
 7 10 0 4.34 0.64
 8 10 0 103.6 1.84
 9 10 0 160.82 3.04
 10 10 0 2.33 0.81
 11 10 0 3.49 0.89
 12 10 0 28.79 1.14
 13 10 0 2.68 1.01
 14 10 0 249.04 5.85
 15 10 0 5.83 1.6
 16 10 0 3.91 1.97
 17 10 0 25.17 3.34
 0 11 0 1.12 0.7
 1 11 0 34.58 0.94
 2 11 0 36.69 0.99
 3 11 0 107.59 1.89
 4 11 0 197.49 3.24
 5 11 0 42.51 1.02
 6 11 0 123.2 2.26
 7 11 0 5.08 0.65
 8 11 0 26.19 1.09
 9 11 0 15.1 0.96
 10 11 0 3.08 0.71
 11 11 0 9.01 0.82
 12 11 0 4.81 1.01
 13 11 0 58.23 1.77
 14 11 0 27.56 1.88
 15 11 0 1.41 1.89
 16 11 0 7.04 2.09
 0 12 0 403.65 8.76
 1 12 0 20.36 0.76
 2 12 0 104.66 1.91
 3 12 0 6.16 0.59
 4 12 0 14.73 0.76
 5 12 0 192.42 3.14
 6 12 0 61.93 1.35
 7 12 0 514.5 9.08
 8 12 0 27.74 1.22
 9 12 0 7.6 0.72
 10 12 0 5.11 1.08
 11 12 0 37.8 1.5
 12 12 0 61.25 1.97
 13 12 0 15.59 1.84
 14 12 0 10.79 2.14
 15 12 0 1.69 2.36
 0 13 0 0.69 0.92
 1 13 0 77.06 1.52
 2 13 0 79.86 1.54
 3 13 0 60.92 1.29
 4 13 0 3.89 0.67
 5 13 0 13.72 0.79
 6 13 0 23.62 1.04
 7 13 0 45.67 1.35
 8 13 0 58.54 1.59
 9 13 0 40.77 1.41
 10 13 0 11.33 1.3
 11 13 0 197.58 4.06
 12 13 0 0.66 1.39
 13 13 0 57.34 2.72
 14 13 0 33.91 2.75
 0 14 0 334.03 7.36
 1 14 0 18.48 0.92
 2 14 0 5.06 0.72
 3 14 0 51.93 1.24
 4 14 0 4.36 0.84
 5 14 0 178.23 3.49
 6 14 0 531.47 9.41
 7 14 0 36 1.31
 8 14 0 9.39 1.33
 9 14 0 65.15 1.89
 10 14 0 1.67 1.55
 11 14 0 162.26 4.48
 12 14 0 29.28 2.05
 13 14 0 54.59 2.85
 0 15 0 0.56 1.38
 1 15 0 7.36 1.03
 2 15 0 52.53 1.57
 3 15 0 4.21 0.89
 4 15 0 41.14 1.49
 5 15 0 158.61 3.23
 6 15 0 7.79 1.34
 7 15 0 58.56 2.23
 8 15 0 17.43 1.64
 9 15 0 4.55 1.53
 10 15 0 92.65 3.23
 11 15 0 12.32 2.43
 12 15 0 35.27 2.8
 0 16 0 35.25 2.29
 1 16 0 4.52 1.6
 2 16 0 111.52 3.18
 3 16 0 12.59 1.41
 4 16 0 83.68 2.55
 5 16 0 11.88 1.59
 6 16 0 1.24 1.47
 7 16 0 4.54 1.47
 8 16 0 5.33 1.53
 9 16 0 1.42 1.91
 10 16 0 50.04 2.98
 0 17 0 0.32 2.04
 1 17 0 30.27 2.02
 2 17 0 40.59 2.12
 3 17 0 6.13 1.54
 4 17 0 16.47 1.99
 5 17 0 47.87 2.17
 6 17 0 14.42 1.99
 7 17 0 16.78 2.33
 8 17 0 132.15 4.07
 0 18 0 11.33 2.72
 1 18 0 3.2 1.8
 2 18 0 148.68 4.28
 3 18 0 6.71 3.21
 4 18 0 22.46 2.4
 5 18 0 7.46 2.62
 6 18 0 8.25 2.92
 0 0 1 0.27 0.07
 1 0 1 96.59 1.46
 2 0 1 8097.05 126.13
 3 0 1 207.05 3.14
 4 0 1 26.06 0.52
 5 0 1 205.65 3.16
 6 0 1 409.44 6.19
 7 0 1 554.28 8.34
 8 0 1 0.54 0.23
 9 0 1 84.91 1.5
 10 0 1 0.54 0.3
 11 0 1 42.63 0.94
 12 0 1 10.9 0.63
 13 0 1 94.01 1.71
 14 0 1 94.02 1.71
 15 0 1 8.84 0.66
 16 0 1 2.46 0.86
 17 0 1 15.5 1.36
 18 0 1 73.34 2.58
 19 0 1 169.59 4.79
 20 0 1 7.35 2.94
 0 1 1 386.2 5.79
 -1 1 1 1002.57 16.7
 1 1 1 994.03 14.88
 -2 1 1 1709.17 25.56
 2 1 1 1693.9 25.31
 -3 1 1 586.33 8.76
 3 1 1 580.55 8.66
 -4 1 1 1628.55 24.32
 4 1 1 1575.7 23.46
 -5 1 1 404.39 6.1
 5 1 1 400.11 6.03
 -6 1 1 159.93 2.54
 6 1 1 162.27 2.53
 -7 1 1 89.82 1.51
 7 1 1 88.05 1.53
 -8 1 1 27.7 0.71
 8 1 1 28.71 0.7
 -9 1 1 755.12 11.4
 9 1 1 741.3 11.15
 -10 1 1 68.2 1.28
 10 1 1 66.2 1.27
 -11 1 1 38.29 0.94
 11 1 1 40.39 0.98
 -12 1 1 245.16 3.87
 12 1 1 245.56 3.94
 -13 1 1 12.39 0.69
 13 1 1 13.09 0.66
 -14 1 1 63.07 1.28
 14 1 1 63.86 1.35
 -15 1 1 118.24 2.25
 15 1 1 117.44 2.24
 -16 1 1 15.85 1.2
 16 1 1 14.81 1.33
 -17 1 1 83.18 2.49
 17 1 1 85.24 2.48
 -18 1 1 44.98 1.87
 18 1 1 44.84 1.97
 -19 1 1 17.21 1.76
 19 1 1 19.88 2.03
 -20 1 1 44.42 3.02
 20 1 1 43.06 3.06
 0 2 1 2849.5 42.81
 -1 2 1 544.99 8.37
 1 2 1 535.57 8.03
 -2 2 1 85.21 1.34
 2 2 1 85.46 1.34
 -3 2 1 746.7 11.15
 3 2 1 760.53 11.37
 -4 2 1 2263.35 33.78
 4 2 1 2295.47 34.26
 -5 2 1 607.63 9.09
 5 2 1 592.4 9.06
 -6 2 1 633.34 9.51
 6 2 1 630.5 9.47
 -7 2 1 24.42 0.61
 7 2 1 24.62 0.6
 -8 2 1 717.8 10.8
 8 2 1 706.44 10.62
 -9 2 1 73.23 1.32
 9 2 1 74.11 1.35
 -10 2 1 376.21 5.78
 10 2 1 377.57 5.81
 -11 2 1 30.55 0.83
 11 2 1 28.74 0.81
 -12 2 1 210.37 3.39
 12 2 1 206.25 3.3
 -13 2 1 57.67 1.24
 13 2 1 57.93 1.2
 -14 2 1 203.9 3.3
 14 2 1 201.74 3.27
 -15 2 1 150.17 2.98
 15 2 1 152.49 2.97
 -16 2 1 11.13 1.15
 16 2 1 9.99 1.04
 -17 2 1 17.22 1.49
 17 2 1 18.66 1.54
 -18 2 1 91.85 2.77
 18 2 1 94.26 2.84
 -19 2 1 19.96 2.06
 19 2 1 21.36 2.27
 -20 2 1 23.05 5.01
 20 2 1 17.02 7.63
 0 3 1 701.61 11.59
 -1 3 1 2403.18 36.88
 1 3 1 2483.37 37.14
 -2 3 1 993.74 14.84
 2 3 1 993.16 14.85
 -3 3 1 405.34 6.1
 3 3 1 408.6 6.14
 -4 3 1 296.97 4.51
 4 3 1 294.36 4.48
 -5 3 1 385.88 5.81
 5 3 1 384.97 5.88
 -6 3 1 911.43 13.77
 6 3 1 903.58 13.51
 -7 3 1 140.91 2.28
 7 3 1 136.22 2.18
 -8 3 1 104.19 1.83
 8 3 1 102.67 1.74
 -9 3 1 728.94 11
 9 3 1 719.81 10.84
 -10 3 1 9.08 0.55
 10 3 1 9.14 0.59
 -11 3 1 39.07 0.98
 11 3 1 36.82 0.91
 -12 3 1 28.4 0.87
 12 3 1 28.16 0.84
 -13 3 1 42.52 1.01
 13 3 1 43.55 1
 -14 3 1 53.13 1.29
 14 3 1 51.88 1.23
 -15 3 1 133.84 2.69
 15 3 1 131.53 2.66
 -16 3 1 3.04 0.93
 16 3 1 2.67 0.87
 -17 3 1 33.92 1.64
 17 3 1 32.81 1.74
 -18 3 1 42.33 1.97
 18 3 1 44.48 1.97
 -19 3 1 15.28 2.04
 19 3 1 18.49 2.64
 0 4 1 833.03 12.42
 -1 4 1 3538.94 53.24
 1 4 1 3637.78 60.52
 -2 4 1 897.54 13.43
 2 4 1 887.14 13.24
 -3 4 1 40.18 0.8
 3 4 1 41.91 0.78
 -4 4 1 385.61 5.84
 4 4 1 382.92 5.8
 -5 4 1 533.37 8.02
 5 4 1 530.76 8.15
 -6 4 1 161.02 2.57
 6 4 1 159.71 2.53
 -7 4 1 109.22 1.86
 7 4 1 110.07 1.83
 -8 4 1 104.39 1.79
 8 4 1 107.3 1.81
 -9 4 1 60.49 1.21
 9 4 1 61.88 1.21
 -10 4 1 79.71 1.47
 10 4 1 76.47 1.48
 -11 4 1 39.14 0.95
 11 4 1 38.95 0.94
 -12 4 1 22.95 0.78
 12 4 1 21.34 0.75
 -13 4 1 30.66 0.92
 13 4 1 31.17 0.88
 -14 4 1 20.43 0.9
 14 4 1 22.76 0.97
 -15 4 1 24.9 1.03
 15 4 1 23.89 1.12
 -16 4 1 2.88 0.85
 16 4 1 2.57 0.78
 -17 4 1 43.16 1.88
 17 4 1 41.98 1.79
 -18 4 1 30.23 2.13
 18 4 1 30.4 2.14
 -19 4 1 34.16 2.33
 19 4 1 35.18 2.41
 0 5 1 350.39 5.29
 -1 5 1 498.33 7.5
 1 5 1 518.38 7.81
 -2 5 1 361.54 5.47
 2 5 1 363.93 5.51
 -3 5 1 203.1 3.15
 3 5 1 200.83 3.11
 -4 5 1 347.26 5.27
 4 5 1 351.2 5.33
 -5 5 1 35.03 0.74
 5 5 1 35.63 0.8
 -6 5 1 165.59 2.62
 6 5 1 167.57 2.72
 -7 5 1 908.6 13.63
 7 5 1 897.32 13.46
 -8 5 1 46.61 0.97
 8 5 1 47.27 0.98
 -9 5 1 13.58 0.55
 9 5 1 13.8 0.63
 -10 5 1 121 2.06
 10 5 1 122.14 2.09
 -11 5 1 13.2 0.62
 11 5 1 13.99 0.65
 -12 5 1 60.58 1.26
 12 5 1 59.67 1.22
 -13 5 1 138.51 2.55
 13 5 1 136.72 2.49
 -14 5 1 54.5 1.45
 14 5 1 55.95 1.49
 -15 5 1 27.02 1.16
 15 5 1 25.15 1.07
 -16 5 1 57.83 1.95
 16 5 1 61.77 2.22
 -17 5 1 1.69 1.3
 17 5 1 2.02 1.42
 -18 5 1 1.15 1.59
 18 5 1 1.67 1.35
 -19 5 1 21.59 2.4
 19 5 1 15.82 2.52
 0 6 1 804.13 12.01
 -1 6 1 390.11 6.4
 1 6 1 384.02 5.81
 -2 6 1 216.14 3.36
 2 6 1 222.28 3.45
 -3 6 1 372.86 5.64
 3 6 1 365.62 5.58
 -4 6 1 133.31 2.16
 4 6 1 130.54 2.15
 -5 6 1 13.65 0.48
 5 6 1 14.24 0.52
 -6 6 1 535.24 8.12
 6 6 1 538.43 8.2
 -7 6 1 661.85 9.95
 7 6 1 649 9.79
 -8 6 1 9.09 0.57
 8 6 1 8.73 0.53
 -9 6 1 3.89 0.49
 9 6 1 3.65 0.52
 -10 6 1 81.66 1.51
 10 6 1 78.74 1.49
 -11 6 1 38.69 0.96
 11 6 1 39.94 1.01
 -12 6 1 3.64 0.54
 12 6 1 4.61 0.61
 -13 6 1 258.07 4.7
 13 6 1 269.25 4.94
 -14 6 1 129.02 2.65
 14 6 1 126.55 2.6
 -15 6 1 119.06 2.81
 15 6 1 110.83 2.67
 -16 6 1 52.29 2
 16 6 1 53.31 1.94
 -17 6 1 60.17 2.35
 17 6 1 63.84 2.38
 -18 6 1 36.58 2.37
 18 6 1 34.17 2.11
 -19 6 1 11.92 3.46
 19 6 1 7.77 3.06
 0 7 1 185.72 2.93
 -1 7 1 1115.18 16.67
 1 7 1 1127.46 16.84
 -2 7 1 95.3 1.61
 2 7 1 93.76 1.58
 -3 7 1 30.63 0.73
 3 7 1 31.23 0.76
 -4 7 1 378.89 5.77
 4 7 1 377.52 5.75
 -5 7 1 484.39 7.34
 5 7 1 495.26 7.54
 -6 7 1 325.43 5.16
 6 7 1 327.7 5.05
 -7 7 1 221.1 3.51
 7 7 1 221.8 3.5
 -8 7 1 1.32 0.34
 8 7 1 1.63 0.42
 -9 7 1 79.67 1.5
 9 7 1 76.91 1.47
 -10 7 1 105.44 1.85
 10 7 1 103.46 1.85
 -11 7 1 51.52 1.14
 11 7 1 51.8 1.14
 -12 7 1 24.96 0.94
 12 7 1 25.05 1.02
 -13 7 1 28.22 1.02
 13 7 1 29.16 1.1
 -14 7 1 87.67 1.98
 14 7 1 88.14 1.95
 -15 7 1 0.71 1.18
 15 7 1 2.38 1.08
 -16 7 1 63.02 2.47
 16 7 1 64.98 2.21
 -17 7 1 40.57 2.14
 17 7 1 35.01 2.15
 -18 7 1 9.76 2.13
 18 7 1 4.36 1.9
 0 8 1 1046.29 15.66
 -1 8 1 587.13 8.98
 1 8 1 599.74 9.17
 -2 8 1 105.53 1.82
 2 8 1 112.26 1.9
 -3 8 1 328.71 5.09
 3 8 1 333.93 5.13
 -4 8 1 85.99 1.57
 4 8 1 86.71 1.56
 -5 8 1 253.36 4.24
 5 8 1 255.32 3.99
 -6 8 1 163.51 2.66
 6 8 1 163.54 2.66
 -7 8 1 51.36 1.1
 7 8 1 50.81 1.08
 -8 8 1 47.63 1.04
 8 8 1 49.34 1.08
 -9 8 1 114.09 2
 9 8 1 115.31 2.02
 -10 8 1 40.75 0.97
 10 8 1 39.29 1
 -11 8 1 34.27 1.15
 11 8 1 30.54 1.04
 -12 8 1 7.31 0.79
 12 8 1 6.6 0.76
 -13 8 1 68.24 1.76
 13 8 1 66.81 1.68
 -14 8 1 5.77 0.94
 14 8 1 6.07 0.86
 -15 8 1 6.21 1.18
 15 8 1 5.5 1.27
 -16 8 1 5.38 1.52
 16 8 1 6.18 1.75
 -17 8 1 40.41 2.42
 17 8 1 45.92 2.72
 -18 8 1 41.19 3.13
 18 8 1 35.9 2.6
 0 9 1 88.02 1.58
 -1 9 1 216.31 3.43
 1 9 1 220.53 3.62
 -2 9 1 36.06 0.9
 2 9 1 35.53 0.88
 -3 9 1 60.03 1.2
 3 9 1 58.14 1.17
 -4 9 1 344.36 5.31
 4 9 1 327.32 5.13
 -5 9 1 270.21 4.21
 5 9 1 269.28 4.24
 -6 9 1 69.23 1.4
 6 9 1 71.36 1.36
 -7 9 1 38.19 0.96
 7 9 1 40.91 0.98
 -8 9 1 55.61 1.23
 8 9 1 55.7 1.23
 -9 9 1 0.99 0.4
 9 9 1 1.14 0.38
 -10 9 1 198.43 3.73
 10 9 1 189.41 3.55
 -11 9 1 20.63 0.96
 11 9 1 22.53 0.98
 -12 9 1 27.22 1.08
 12 9 1 27.37 1.05
 -13 9 1 62.3 1.63
 13 9 1 66.21 1.7
 -14 9 1 20.28 1.32
 14 9 1 22.09 1.3
 -15 9 1 29.63 1.82
 15 9 1 29.77 1.74
 -16 9 1 22.13 2.09
 16 9 1 23.73 2.12
 -17 9 1 12.37 2.17
 17 9 1 15.09 2.12
 0 10 1 89.74 1.74
 -1 10 1 76.96 1.43
 1 10 1 74.05 1.47
 -2 10 1 21.83 0.72
 2 10 1 22.07 0.69
 -3 10 1 35.88 0.94
 3 10 1 35.31 1
 -4 10 1 171.26 2.79
 4 10 1 169.88 2.92
 -5 10 1 39.04 0.97
 5 10 1 39.93 1.05
 -6 10 1 9.84 0.64
 6 10 1 9.53 0.65
 -7 10 1 119.78 2.11
 7 10 1 118.48 2.07
 -8 10 1 53.11 1.11
 8 10 1 52.41 1.17
 -9 10 1 35.61 1.05
 9 10 1 38.44 1.24
 -10 10 1 11.38 0.85
 10 10 1 11.68 0.87
 -11 10 1 87.58 1.98
 11 10 1 88.74 1.96
 -12 10 1 64.14 1.93
 12 10 1 66.37 1.66
 -13 10 1 18.85 1.16
 13 10 1 18.82 1.2
 -14 10 1 111.8 2.95
 14 10 1 107.15 2.79
 -15 10 1 5.7 1.66
 15 10 1 8.26 1.55
 -16 10 1 92.4 3.28
 16 10 1 98.23 3.43
 -17 10 1 10.59 3.19
 17 10 1 12.36 2.99
 0 11 1 28.69 0.92
 -1 11 1 128.42 2.2
 1 11 1 124.42 2.15
 -2 11 1 212.74 3.48
 2 11 1 217.83 3.51
 -3 11 1 125.15 2.18
 3 11 1 130.29 2.23
 -4 11 1 57.59 1.21
 4 11 1 57.85 1.26
 -5 11 1 105.26 1.93
 5 11 1 106.11 1.93
 -6 11 1 35.51 0.98
 6 11 1 36.3 1
 -7 11 1 83.92 1.6
 7 11 1 83.56 1.59
 -8 11 1 159.04 3.06
 8 11 1 164.88 3.18
 -9 11 1 52.39 1.4
 9 11 1 55.61 1.49
 -10 11 1 125.98 2.58
 10 11 1 130.8 2.75
 -11 11 1 76.35 1.85
 11 11 1 74.97 1.85
 -12 11 1 111.15 2.45
 12 11 1 113.24 2.49
 -13 11 1 15.39 1.37
 13 11 1 17.01 1.52
 -14 11 1 27.02 1.7
 14 11 1 23.09 1.85
 -15 11 1 65.32 2.65
 15 11 1 67.1 3
 -16 11 1 10.17 2.56
 16 11 1 9.28 2.43
 0 12 1 40.89 1.05
 -1 12 1 32.04 0.94
 1 12 1 30.38 0.87
 -2 12 1 215.24 3.47
 2 12 1 217.05 3.58
 -3 12 1 99.25 1.81
 3 12 1 94.71 1.73
 -4 12 1 16.27 0.77
 4 12 1 16.38 0.79
 -5 12 1 166.42 2.89
 5 12 1 165.68 2.78
 -6 12 1 89.96 1.81
 6 12 1 88.24 1.73
 -7 12 1 9.85 0.75
 7 12 1 8.4 0.72
 -8 12 1 114.07 2.37
 8 12 1 117.76 2.45
 -9 12 1 29.55 1.18
 9 12 1 29.43 1.22
 -10 12 1 20.54 1.05
 10 12 1 21.44 1.1
 -11 12 1 10.4 1.05
 11 12 1 11 1.21
 -12 12 1 5.58 1.17
 12 12 1 5.64 1.2
 -13 12 1 43.51 1.92
 13 12 1 44.85 1.97
 -14 12 1 62.35 2.75
 14 12 1 61.6 2.64
 -15 12 1 80.58 3.24
 15 12 1 80.85 3.02
 0 13 1 13.23 0.76
 -1 13 1 43.24 1.24
 1 13 1 40.46 1.09
 -2 13 1 45.92 1.1
 2 13 1 47.36 1.13
 -3 13 1 2.22 0.53
 3 13 1 2.55 0.56
 -4 13 1 192.45 3.13
 4 13 1 200.82 3.28
 -5 13 1 42.89 1.21
 5 13 1 43.25 1.18
 -6 13 1 66.97 1.62
 6 13 1 67.1 1.65
 -7 13 1 114.42 2.41
 7 13 1 109.63 2.46
 -8 13 1 73.67 1.81
 8 13 1 73.67 1.81
 -9 13 1 209.47 4.02
 9 13 1 210.42 4.08
 -10 13 1 28.72 1.55
 10 13 1 23.96 1.23
 -11 13 1 30.48 1.86
 11 13 1 31.2 1.66
 -12 13 1 94.53 2.71
 12 13 1 95.81 3.11
 -13 13 1 32.57 2.18
 13 13 1 27.69 1.98
 -14 13 1 73.5 3.27
 14 13 1 60.48 2.83
 0 14 1 29.35 1
 -1 14 1 25.08 0.92
 1 14 1 25.42 0.94
 -2 14 1 43.18 1.15
 2 14 1 42.69 1.13
 -3 14 1 7.8 0.84
 3 14 1 8.36 0.77
 -4 14 1 56.92 1.52
 4 14 1 56.61 1.5
 -5 14 1 26.72 1.15
 5 14 1 26.49 1.1
 -6 14 1 55.05 1.5
 6 14 1 55.94 1.57
 -7 14 1 3.73 1.11
 7 14 1 4.32 1.06
 -8 14 1 77.15 2.18
 8 14 1 79.86 2.24
 -9 14 1 27.87 1.64
 9 14 1 24.74 1.42
 -10 14 1 17.92 1.48
 10 14 1 15.86 1.45
 -11 14 1 22.39 1.92
 11 14 1 27.67 1.89
 -12 14 1 82.61 2.91
 12 14 1 83.83 3.06
 -13 14 1 97.17 3.58
 13 14 1 97.86 3.62
 0 15 1 8.02 0.89
 -1 15 1 14.64 1.08
 1 15 1 14.16 1
 -2 15 1 96.23 2.32
 2 15 1 100.45 2.46
 -3 15 1 143.57 3.23
 3 15 1 135.04 3.2
 -4 15 1 65.95 1.98
 4 15 1 60.7 1.83
 -5 15 1 4.67 1.08
 5 15 1 2.13 1.31
 -6 15 1 17.11 1.33
 6 15 1 17.05 1.32
 -7 15 1 135.13 3.21
 7 15 1 134.47 3.27
 -8 15 1 27.77 1.6
 8 15 1 28.13 1.54
 -9 15 1 15.17 1.56
 9 15 1 14.4 1.61
 -10 15 1 6.13 1.89
 10 15 1 5.2 1.83
 -11 15 1 21.58 2.69
 11 15 1 16.62 2.05
 -12 15 1 24.99 2.85
 12 15 1 26.22 2.86
 0 16 1 34.91 1.56
 -1 16 1 72.3 2.51
 1 16 1 70.74 2.36
 -2 16 1 83.12 2.84
 2 16 1 91.19 2.86
 -3 16 1 4.15 1.34
 3 16 1 5.06 1.18
 -4 16 1 74.82 2.47
 4 16 1 69.99 2.37
 -5 16 1 26.43 1.85
 5 16 1 24.02 1.8
 -6 16 1 27.66 2.02
 6 16 1 31.73 2.02
 -7 16 1 6.17 1.42
 7 16 1 5.26 1.49
 -8 16 1 8.19 1.65
 8 16 1 5.82 2.13
 -9 16 1 18.78 2.53
 9 16 1 16.86 2.24
 -10 16 1 6.01 2.47
 10 16 1 7.95 2.28
 0 17 1 108.81 3.6
 -1 17 1 19.18 1.82
 1 17 1 21.99 1.73
 -2 17 1 45.84 1.96
 2 17 1 46.1 2.22
 -3 17 1 53.53 2.48
 3 17 1 51.37 2.18
 -4 17 1 44.56 2.42
 4 17 1 42.51 2.38
 -5 17 1 4.02 1.81
 5 17 1 5.34 1.79
 -6 17 1 98.1 3.38
 6 17 1 97.34 3.27
 -7 17 1 78.07 3.1
 7 17 1 76.48 3
 -8 17 1 17.98 2.31
 8 17 1 14.9 2.46
 0 18 1 25.74 2.35
 -1 18 1 2.68 1.99
 1 18 1 0.62 1.82
 -2 18 1 25.11 2.19
 2 18 1 23.82 2.41
 -3 18 1 12.96 2.11
 3 18 1 12.86 2.4
 -4 18 1 29.29 2.61
 4 18 1 29.02 2.64
 -5 18 1 78.65 3.33
 5 18 1 74.57 3.19
 -6 18 1 13.73 5.13
 6 18 1 18.88 6.3
 0 0 2 665.89 14.14
 1 0 2 1884.24 28.51
 2 0 2 891.22 13.35
 3 0 2 173.6 2.66
 4 0 2 964.27 14.38
 5 0 2 81.87 1.34
 6 0 2 23.26 0.55
 7 0 2 9.41 0.42
 8 0 2 3.41 0.4
 9 0 2 633.28 9.56
 10 0 2 12.95 0.59
 11 0 2 314.42 4.91
 12 0 2 1.13 0.45
 13 0 2 8.18 0.57
 14 0 2 17.86 0.79
 15 0 2 29.29 1.08
 16 0 2 51.11 1.83
 17 0 2 20.74 1.46
 18 0 2 134.55 3.47
 19 0 2 21.26 2.16
 20 0 2 6.77 3.82
 0 1 2 4420.12 67.03
 -1 1 2 4582.16 80.33
 1 1 2 4718.44 82.7
 -2 1 2 864.5 12.95
 2 1 2 878.4 13.29
 -3 1 2 22.71 0.44
 3 1 2 22.37 0.44
 -4 1 2 831.16 12.4
 4 1 2 787.48 11.77
 -5 1 2 1013.66 15.14
 5 1 2 974.5 14.54
 -6 1 2 935.84 13.98
 6 1 2 931.66 13.93
 -7 1 2 54.78 1.03
 7 1 2 54.36 0.98
 -8 1 2 515.24 7.81
 8 1 2 516.26 7.8
 -9 1 2 198.79 3.16
 9 1 2 197.34 3.13
 -10 1 2 408.67 6.26
 10 1 2 400.24 6.11
 -11 1 2 38.19 0.95
 11 1 2 38.86 0.89
 -12 1 2 64.78 1.31
 12 1 2 67.66 1.39
 -13 1 2 102.31 1.84
 13 1 2 102.87 1.85
 -14 1 2 111.77 2.06
 14 1 2 109.77 2.02
 -15 1 2 1.12 0.59
 15 1 2 1.12 0.58
 -16 1 2 49.7 1.56
 16 1 2 52.91 1.69
 -17 1 2 17.33 1.32
 17 1 2 18.56 1.33
 -18 1 2 12.39 1.77
 18 1 2 12.98 1.55
 -19 1 2 66.81 2.76
 19 1 2 68.92 3.01
 -20 1 2 15.42 4.2
 20 1 2 21.79 5.6
 0 2 2 198.1 3
 -1 2 2 3059.01 46.06
 1 2 2 3007.49 46.51
 -2 2 2 1177 17.57
 2 2 2 1195.78 17.86
 -3 2 2 224.8 3.43
 3 2 2 228.22 3.47
 -4 2 2 305.81 4.62
 4 2 2 303.9 4.59
 -5 2 2 194.31 3
 5 2 2 193.4 2.98
 -6 2 2 456.37 6.89
 6 2 2 469.21 7.09
 -7 2 2 761.65 11.43
 7 2 2 766 11.47
 -8 2 2 78.98 1.39
 8 2 2 79.76 1.5
 -9 2 2 226.76 3.54
 9 2 2 224.77 3.54
 -10 2 2 85.85 1.55
 10 2 2 84.83 1.52
 -11 2 2 90.94 1.64
 11 2 2 91.43 1.65
 -12 2 2 27.17 0.83
 12 2 2 26.6 0.81
 -13 2 2 81.46 1.52
 13 2 2 81.74 1.63
 -14 2 2 260.75 4.41
 14 2 2 264.99 4.49
 -15 2 2 171.54 3.29
 15 2 2 170.59 3.3
 -16 2 2 10.19 1
 16 2 2 7.92 1
 -17 2 2 142.6 3.76
 17 2 2 140.31 3.57
 -18 2 2 31.29 2.01
 18 2 2 34.38 1.85
 -19 2 2 16.59 2.38
 19 2 2 17.12 2.39
 0 3 2 1436.07 21.51
 -1 3 2 637.63 9.57
 1 3 2 613.97 9.2
 -2 3 2 1308.61 20.32
 2 3 2 1283.88 19.2
 -3 3 2 482.24 7.25
 3 3 2 477.11 7.14
 -4 3 2 298.88 4.53
 4 3 2 302.02 4.56
 -5 3 2 701.19 10.5
 5 3 2 691.21 10.36
 -6 3 2 188.37 2.95
 6 3 2 189.98 2.98
 -7 3 2 19.56 0.56
 7 3 2 18.56 0.54
 -8 3 2 736.6 11.07
 8 3 2 753.91 11.34
 -9 3 2 100.7 1.73
 9 3 2 103.83 1.79
 -10 3 2 175.19 2.83
 10 3 2 169.21 2.75
 -11 3 2 14.73 0.65
 11 3 2 13.96 0.64
 -12 3 2 59.36 1.26
 12 3 2 57.15 1.2
 -13 3 2 253.85 4.29
 13 3 2 253.26 4
 -14 3 2 9 0.76
 14 3 2 11.37 0.73
 -15 3 2 15.98 1
 15 3 2 15.38 0.97
 -16 3 2 83.51 2.19
 16 3 2 83.32 2.19
 -17 3 2 5.03 1.19
 17 3 2 4.29 1.08
 -18 3 2 1.18 1.36
 18 3 2 0.95 1.29
 -19 3 2 48.5 2.55
 19 3 2 50.67 2.55
 0 4 2 678.22 10.15
 -1 4 2 1926.2 28.73
 1 4 2 1931.21 30.76
 -2 4 2 91.89 1.47
 2 4 2 92.52 1.5
 -3 4 2 641.18 9.63
 3 4 2 622.99 9.34
 -4 4 2 876.5 13.1
 4 4 2 905.46 13.52
 -5 4 2 247.79 3.82
 5 4 2 248.31 3.82
 -6 4 2 72.01 1.26
 6 4 2 74.27 1.28
 -7 4 2 59.47 1.14
 7 4 2 57.11 1.07
 -8 4 2 95.79 1.67
 8 4 2 97.1 1.67
 -9 4 2 48.9 1.03
 9 4 2 48.14 1
 -10 4 2 124.76 2.11
 10 4 2 120.95 2.07
 -11 4 2 13.95 0.6
 11 4 2 14.61 0.62
 -12 4 2 11.61 0.61
 12 4 2 12.25 0.62
 -13 4 2 18.25 0.73
 13 4 2 18.24 0.74
 -14 4 2 3.27 0.6
 14 4 2 3.97 0.68
 -15 4 2 73.57 1.96
 15 4 2 72.24 1.86
 -16 4 2 31.27 1.49
 16 4 2 32.62 1.35
 -17 4 2 6.41 1.37
 17 4 2 9.19 1.38
 -18 4 2 9.97 1.6
 18 4 2 11.89 1.62
 -19 4 2 78.05 3.11
 19 4 2 73.85 2.99
 0 5 2 1317.51 19.65
 -1 5 2 64 1.09
 1 5 2 61.9 1.07
 -2 5 2 326.55 4.95
 2 5 2 324.57 4.92
 -3 5 2 848.25 13.56
 3 5 2 846.23 13.05
 -4 5 2 161.97 2.65
 4 5 2 158.56 2.53
 -5 5 2 750.23 11.26
 5 5 2 749.05 11.55
 -6 5 2 55.93 1.06
 6 5 2 56.88 1.07
 -7 5 2 497.09 7.56
 7 5 2 499.2 7.72
 -8 5 2 41.78 1
 8 5 2 41.61 0.93
 -9 5 2 72.04 1.35
 9 5 2 73.14 1.37
 -10 5 2 8.82 0.58
 10 5 2 7.82 0.54
 -11 5 2 132.97 2.25
 11 5 2 132.29 2.27
 -12 5 2 79.13 1.49
 12 5 2 78.41 1.53
 -13 5 2 17.08 0.8
 13 5 2 18.89 0.81
 -14 5 2 19.3 0.99
 14 5 2 16.58 0.92
 -15 5 2 8.88 1.03
 15 5 2 6.76 0.97
 -16 5 2 10.08 1.17
 16 5 2 8.74 1.18
 -17 5 2 25.61 1.75
 17 5 2 25.42 1.79
 -18 5 2 26.12 2.2
 18 5 2 27.95 2.29
 -19 5 2 3.32 2.3
 19 5 2 1.2 2
 0 6 2 77.34 1.32
 -1 6 2 421.95 6.39
 1 6 2 427.05 6.47
 -2 6 2 508.79 7.64
 2 6 2 498.12 7.53
 -3 6 2 419.5 6.36
 3 6 2 411.57 6.21
 -4 6 2 406.23 6.16
 4 6 2 409.48 6.25
 -5 6 2 965.28 14.42
 5 6 2 975.65 14.59
 -6 6 2 317.45 4.91
 6 6 2 310.93 4.79
 -7 6 2 126.59 2.12
 7 6 2 122.55 2.05
 -8 6 2 26.8 0.78
 8 6 2 27.54 0.75
 -9 6 2 30.15 0.81
 9 6 2 28.98 0.78
 -10 6 2 101.05 1.77
 10 6 2 104 1.82
 -11 6 2 89.8 1.66
 11 6 2 89.87 1.65
 -12 6 2 66.75 1.58
 12 6 2 65.69 1.43
 -13 6 2 109.22 2.25
 13 6 2 111.17 2.27
 -14 6 2 72.1 1.77
 14 6 2 73.81 1.75
 -15 6 2 80.59 2.08
 15 6 2 84.48 2.1
 -16 6 2 32.24 1.42
 16 6 2 35.7 1.6
 -17 6 2 38.2 2.12
 17 6 2 40.83 2.03
 -18 6 2 76.26 3.06
 18 6 2 69.14 2.76
 -19 6 2 78.99 7.29
 19 6 2 75.27 7.01
 0 7 2 6.23 0.43
 -1 7 2 398.41 6.06
 1 7 2 402.79 6.11
 -2 7 2 56.29 1.04
 2 7 2 54.9 1.04
 -3 7 2 316.79 4.85
 3 7 2 305.54 4.68
 -4 7 2 2.03 0.28
 4 7 2 1.62 0.25
 -5 7 2 746.96 11.23
 5 7 2 743.72 11.17
 -6 7 2 65.92 1.24
 6 7 2 63.8 1.23
 -7 7 2 14.69 0.61
 7 7 2 15.5 0.64
 -8 7 2 181.61 3
 8 7 2 177.96 2.86
 -9 7 2 13.37 0.65
 9 7 2 12.84 0.62
 -10 7 2 44.7 1.05
 10 7 2 45.95 1.03
 -11 7 2 144.67 2.42
 11 7 2 145.49 2.47
 -12 7 2 79.69 1.73
 12 7 2 85.88 1.87
 -13 7 2 82.32 1.83
 13 7 2 85.63 1.89
 -14 7 2 108.12 2.56
 14 7 2 107.69 2.4
 -15 7 2 31.51 1.45
 15 7 2 29.5 1.4
 -16 7 2 18.12 1.38
 16 7 2 18.1 1.58
 -17 7 2 6.33 1.7
 17 7 2 8.88 1.76
 -18 7 2 39.55 2.38
 18 7 2 41.29 2.49
 0 8 2 122.56 2.02
 -1 8 2 548.85 8.3
 1 8 2 557.68 8.42
 -2 8 2 224.72 3.51
 2 8 2 220.23 3.46
 -3 8 2 253.24 3.94
 3 8 2 254.47 4.12
 -4 8 2 53.65 1.09
 4 8 2 53.43 1.08
 -5 8 2 102.36 1.77
 5 8 2 99.51 1.73
 -6 8 2 8.65 0.55
 6 8 2 8.4 0.56
 -7 8 2 198.32 3.25
 7 8 2 199.65 3.19
 -8 8 2 227.01 3.6
 8 8 2 224.16 3.57
 -9 8 2 17.15 0.7
 9 8 2 16.89 0.67
 -10 8 2 42.85 1.02
 10 8 2 43.45 1.03
 -11 8 2 12.39 0.89
 11 8 2 12.81 0.74
 -12 8 2 19.91 0.96
 12 8 2 19.66 0.97
 -13 8 2 64.51 1.59
 13 8 2 60.13 1.51
 -14 8 2 46.79 1.65
 14 8 2 46.92 1.54
 -15 8 2 15.22 1.33
 15 8 2 16.97 1.26
 -16 8 2 100.64 2.7
 16 8 2 102.91 2.76
 -17 8 2 1.46 1.82
 17 8 2 1.34 1.79
 -18 8 2 6.64 2.49
 18 8 2 12.53 2.88
 0 9 2 294.91 4.57
 -1 9 2 311.1 4.79
 1 9 2 306.84 4.72
 -2 9 2 15.04 0.61
 2 9 2 15.22 0.62
 -3 9 2 170.46 2.79
 3 9 2 170.93 2.76
 -4 9 2 71.21 1.45
 4 9 2 72.65 1.38
 -5 9 2 116.97 2.01
 5 9 2 117.22 2.02
 -6 9 2 6.63 0.56
 6 9 2 6.56 0.56
 -7 9 2 22.86 0.74
 7 9 2 22.14 0.76
 -8 9 2 129.8 2.19
 8 9 2 127.62 2.19
 -9 9 2 29.68 0.83
 9 9 2 27.57 0.87
 -10 9 2 65.07 1.53
 10 9 2 64.59 1.55
 -11 9 2 2.61 0.66
 11 9 2 3.77 0.67
 -12 9 2 37.72 1.32
 12 9 2 39.73 1.26
 -13 9 2 77.12 2.17
 13 9 2 72.46 1.87
 -14 9 2 29.41 1.42
 14 9 2 29.52 1.48
 -15 9 2 1.34 1.24
 15 9 2 1.53 1.21
 -16 9 2 29.36 1.9
 16 9 2 27.13 2.1
 -17 9 2 18.26 2.37
 17 9 2 17.55 2.4
 0 10 2 106.34 1.92
 -1 10 2 8.12 0.59
 1 10 2 9.17 0.61
 -2 10 2 13.71 0.65
 2 10 2 12.63 0.6
 -3 10 2 122.16 2.08
 3 10 2 124.03 2.11
 -4 10 2 32.43 0.9
 4 10 2 31.09 0.84
 -5 10 2 157.76 2.62
 5 10 2 156.39 2.78
 -6 10 2 15.61 0.7
 6 10 2 16.34 0.8
 -7 10 2 54.37 1.23
 7 10 2 55.73 1.2
 -8 10 2 105.98 1.89
 8 10 2 103.86 1.85
 -9 10 2 79 1.67
 9 10 2 83.83 1.79
 -10 10 2 99.3 2.12
 10 10 2 97.67 2.24
 -11 10 2 1.47 0.63
 11 10 2 0.92 0.74
 -12 10 2 28.94 1.26
 12 10 2 31.02 1.15
 -13 10 2 101.82 2.62
 13 10 2 104.73 2.58
 -14 10 2 177.28 3.9
 14 10 2 177.07 3.98
 -15 10 2 30.36 1.7
 15 10 2 30.23 1.9
 -16 10 2 39.77 2.43
 16 10 2 36.09 2.51
 0 11 2 0.63 0.35
 -1 11 2 66.04 1.34
 1 11 2 64.47 1.34
 -2 11 2 6.72 0.6
 2 11 2 7.6 0.62
 -3 11 2 185.43 3.01
 3 11 2 188.16 3.04
 -4 11 2 144.59 2.43
 4 11 2 141.25 2.37
 -5 11 2 6.8 0.59
 5 11 2 6.14 0.63
 -6 11 2 239.31 3.85
 6 11 2 241.01 4.1
 -7 11 2 26.61 0.97
 7 11 2 23.51 0.95
 -8 11 2 75.29 1.62
 8 11 2 74.27 1.55
 -9 11 2 194.25 3.7
 9 11 2 200.54 3.86
 -10 11 2 139.79 2.82
 10 11 2 136.02 2.75
 -11 11 2 7.9 0.94
 11 11 2 4.68 0.87
 -12 11 2 9.23 1.17
 12 11 2 7.92 1.15
 -13 11 2 139.57 3.34
 13 11 2 141.41 3.53
 -14 11 2 133.54 3.35
 14 11 2 133.42 3.31
 -15 11 2 67.31 2.67
 15 11 2 66.86 2.49
 -16 11 2 10.93 2.48
 16 11 2 6.71 2.2
 0 12 2 64.44 1.38
 -1 12 2 95.13 1.75
 1 12 2 96.2 1.86
 -2 12 2 40.55 1.02
 2 12 2 42.13 1.06
 -3 12 2 103.81 1.85
 3 12 2 104.14 1.92
 -4 12 2 106.59 1.9
 4 12 2 113.77 1.99
 -5 12 2 63.77 1.32
 5 12 2 63.78 1.31
 -6 12 2 147.43 2.64
 6 12 2 146.6 2.66
 -7 12 2 59.7 1.39
 7 12 2 59.1 1.4
 -8 12 2 34.37 1.25
 8 12 2 34.88 1.2
 -9 12 2 108.53 2.32
 9 12 2 110.88 2.33
 -10 12 2 14.52 1.07
 10 12 2 15.43 1.05
 -11 12 2 58.67 1.82
 11 12 2 59.09 1.83
 -12 12 2 20.92 1.48
 12 12 2 20.34 1.34
 -13 12 2 70.69 2.41
 13 12 2 69.46 2.31
 -14 12 2 32.93 1.99
 14 12 2 30.27 2.06
 -15 12 2 16.23 2.32
 15 12 2 15.21 1.98
 0 13 2 71.86 1.44
 -1 13 2 156.52 2.66
 1 13 2 162.94 2.94
 -2 13 2 54.39 1.33
 2 13 2 53.7 1.23
 -3 13 2 14.39 0.77
 3 13 2 15.71 0.81
 -4 13 2 58.99 1.33
 4 13 2 62.11 1.43
 -5 13 2 201.81 3.53
 5 13 2 203.04 3.55
 -6 13 2 4.4 0.76
 6 13 2 3.9 0.77
 -7 13 2 164.06 3.18
 7 13 2 165.43 3.2
 -8 13 2 107.85 2.48
 8 13 2 114.29 2.79
 -9 13 2 3.13 1.15
 9 13 2 1.94 1.04
 -10 13 2 19.16 1.44
 10 13 2 16.22 1.37
 -11 13 2 33.7 1.68
 11 13 2 32.25 1.69
 -12 13 2 144.67 3.52
 12 13 2 147.28 3.5
 -13 13 2 26 1.91
 13 13 2 25.03 2.19
 -14 13 2 12.88 2.26
 14 13 2 14.08 2.09
 0 14 2 15.31 0.83
 -1 14 2 4.32 0.73
 1 14 2 4.07 0.72
 -2 14 2 47.84 1.32
 2 14 2 50.72 1.35
 -3 14 2 41.64 1.22
 3 14 2 38.35 1.19
 -4 14 2 74.44 1.69
 4 14 2 73.76 1.69
 -5 14 2 30.88 1.24
 5 14 2 31.56 1.3
 -6 14 2 12.82 1.13
 6 14 2 11.73 0.91
 -7 14 2 41.57 1.56
 7 14 2 41.97 1.53
 -8 14 2 47.62 1.72
 8 14 2 49.15 1.76
 -9 14 2 22.59 1.47
 9 14 2 19.72 1.47
 -10 14 2 88.39 2.44
 10 14 2 94.74 2.54
 -11 14 2 7.23 1.58
 11 14 2 7.17 1.59
 -12 14 2 22.57 1.95
 12 14 2 19.82 2.07
 -13 14 2 14.03 2.22
 13 14 2 10.82 2.19
 0 15 2 75.29 1.88
 -1 15 2 32.5 1.37
 1 15 2 31.52 1.35
 -2 15 2 13.89 1.1
 2 15 2 14.83 1.21
 -3 15 2 60.98 1.83
 3 15 2 63.08 2.01
 -4 15 2 142.53 3.22
 4 15 2 140.3 3.23
 -5 15 2 36.59 1.62
 5 15 2 34.57 1.73
 -6 15 2 248.83 5.19
 6 15 2 246.86 5.13
 -7 15 2 9.49 1.31
 7 15 2 8.79 1.37
 -8 15 2 5.87 1.4
 8 15 2 3.02 1.13
 -9 15 2 21.91 1.61
 9 15 2 23.83 1.7
 -10 15 2 43.45 2.49
 10 15 2 44.49 2.27
 -11 15 2 61.12 2.59
 11 15 2 63.31 2.55
 -12 15 2 33.78 4.27
 12 15 2 32.92 3.73
 0 16 2 62.23 2.24
 -1 16 2 75.44 2.47
 1 16 2 76.69 2.44
 -2 16 2 59.8 2.05
 2 16 2 56.02 1.86
 -3 16 2 126.75 3.04
 3 16 2 128.38 3.13
 -4 16 2 37.67 1.72
 4 16 2 39.03 1.72
 -5 16 2 118.29 3.04
 5 16 2 118.4 3.09
 -6 16 2 77.42 2.41
 6 16 2 82.39 2.36
 -7 16 2 18.88 1.8
 7 16 2 16.66 1.64
 -8 16 2 10.36 1.77
 8 16 2 14.4 1.84
 -9 16 2 27.94 2.69
 9 16 2 27.13 2.51
 -10 16 2 5.04 2.61
 10 16 2 3.76 2.15
 0 17 2 265.46 6.18
 -1 17 2 10.67 1.59
 1 17 2 9.98 1.8
 -2 17 2 35.03 2.04
 2 17 2 36.68 2.28
 -3 17 2 23.78 2.1
 3 17 2 24.23 2.04
 -4 17 2 17.76 1.86
 4 17 2 18.53 1.97
 -5 17 2 3.8 1.87
 5 17 2 5.5 1.69
 -6 17 2 3.78 1.95
 6 17 2 2.77 1.61
 -7 17 2 6.39 1.96
 7 17 2 4.18 2.01
 -8 17 2 49.89 2.98
 8 17 2 51.82 2.89
 0 18 2 2.73 2.04
 -1 18 2 29.87 2.34
 1 18 2 29.82 2.3
 -2 18 2 33.33 2.64
 2 18 2 27.52 2.22
 -3 18 2 21.08 2.33
 3 18 2 16.29 2.47
 -4 18 2 6.84 2.73
 4 18 2 6.86 1.98
 -5 18 2 2.78 2.13
 5 18 2 2.31 2.2
 0 0 3 0.21 0.12
 1 0 3 3813.06 57.98
 2 0 3 1.83 0.18
 3 0 3 1511.07 22.6
 4 0 3 3416.36 51.19
 5 0 3 128.51 2.03
 6 0 3 576.5 8.67
 7 0 3 183.21 2.91
 8 0 3 717.21 10.77
 9 0 3 74.9 1.37
 10 0 3 229.73 3.64
 11 0 3 32.44 0.84
 12 0 3 3.18 0.49
 13 0 3 85.3 1.6
 14 0 3 162.79 3.12
 15 0 3 29.1 1.08
 16 0 3 5.68 0.78
 17 0 3 3.75 1.07
 18 0 3 11.62 1.66
 19 0 3 24.15 2.21
 0 1 3 6137.22 93.19
 -1 1 3 19.74 0.39
 1 1 3 19.12 0.37
 -2 1 3 6039.5 91.1
 2 1 3 6066.46 93.72
 -3 1 3 563.06 8.5
 3 1 3 552.52 8.83
 -4 1 3 905.35 13.57
 4 1 3 897.32 13.81
 -5 1 3 403.37 6.08
 5 1 3 406.57 6.13
 -6 1 3 15.03 0.48
 6 1 3 14.38 0.47
 -7 1 3 136.18 2.19
 7 1 3 136.18 2.17
 -8 1 3 435.8 6.62
 8 1 3 423.81 6.45
 -9 1 3 69.33 1.28
 9 1 3 70.13 1.32
 -10 1 3 152.56 2.51
 10 1 3 152.26 2.51
 -11 1 3 66.56 1.35
 11 1 3 68.35 1.32
 -12 1 3 78.7 1.48
 12 1 3 80.4 1.5
 -13 1 3 109.77 1.94
 13 1 3 108.97 1.91
 -14 1 3 1.54 0.57
 14 1 3 1.99 0.57
 -15 1 3 8.05 0.79
 15 1 3 7.16 0.87
 -16 1 3 15.43 1.1
 16 1 3 14.94 1.06
 -17 1 3 6.67 1.47
 17 1 3 6.14 1.47
 -18 1 3 2.97 1.65
 18 1 3 2.39 1.43
 -19 1 3 7.75 2.03
 19 1 3 2.55 1.71
 0 2 3 55.53 0.9
 -1 2 3 3603.59 62.88
 1 2 3 3744.93 65.11
 -2 2 3 521.15 9.12
 2 2 3 543.66 9.41
 -3 2 3 1038.06 15.52
 3 2 3 1020.69 17.08
 -4 2 3 139.02 2.19
 4 2 3 138.87 2.17
 -5 2 3 229.49 3.63
 5 2 3 234.85 3.6
 -6 2 3 7.75 0.39
 6 2 3 7.26 0.39
 -7 2 3 5.52 0.4
 7 2 3 5.66 0.39
 -8 2 3 151.61 2.45
 8 2 3 147.08 2.4
 -9 2 3 59.83 1.18
 9 2 3 61 1.22
 -10 2 3 35.88 0.88
 10 2 3 36.14 0.87
 -11 2 3 68.8 1.34
 11 2 3 69.35 1.42
 -12 2 3 72.4 1.4
 12 2 3 72.75 1.41
 -13 2 3 121.05 2.1
 13 2 3 122.97 2.12
 -14 2 3 37.43 1.06
 14 2 3 36.52 1.02
 -15 2 3 241.01 4.45
 15 2 3 229.32 4.28
 -16 2 3 53.19 1.77
 16 2 3 53.3 1.66
 -17 2 3 3.68 1.14
 17 2 3 4.44 1.18
 -18 2 3 22.92 1.82
 18 2 3 22.3 1.69
 -19 2 3 62.53 2.65
 19 2 3 57.97 2.67
 0 3 3 2411.76 36.12
 -1 3 3 1500.88 22.5
 1 3 3 1527.51 22.94
 -2 3 3 29.53 0.55
 2 3 3 29.18 0.56
 -3 3 3 639.2 9.6
 3 3 3 650.73 9.75
 -4 3 3 297.05 4.5
 4 3 3 300.16 4.58
 -5 3 3 70.2 1.2
 5 3 3 70.95 1.22
 -6 3 3 1080.5 16.16
 6 3 3 1087.75 16.47
 -7 3 3 124.89 2.08
 7 3 3 121.28 1.99
 -8 3 3 155.84 2.53
 8 3 3 160.05 2.58
 -9 3 3 26.13 0.73
 9 3 3 27.27 0.75
 -10 3 3 174.99 2.87
 10 3 3 168.44 2.73
 -11 3 3 54.16 1.13
 11 3 3 52.7 1.1
 -12 3 3 177.74 2.86
 12 3 3 175.64 2.87
 -13 3 3 1.51 0.43
 13 3 3 2.68 0.48
 -14 3 3 109.06 2.08
 14 3 3 115.31 2.15
 -15 3 3 31.55 1.27
 15 3 3 35.78 1.3
 -16 3 3 41.33 1.64
 16 3 3 40.52 1.47
 -17 3 3 4.46 1.12
 17 3 3 7.34 1.34
 -18 3 3 11.12 1.61
 18 3 3 15.24 1.84
 -19 3 3 5.25 2.37
 19 3 3 13.73 2.04
 0 4 3 769.18 11.52
 -1 4 3 644.41 9.65
 1 4 3 651.89 9.76
 -2 4 3 1603.47 23.9
 2 4 3 1643.09 24.46
 -3 4 3 248.66 3.8
 3 4 3 243.96 3.73
 -4 4 3 706.71 10.6
 4 4 3 697 10.45
 -5 4 3 181.18 2.85
 5 4 3 179.36 2.79
 -6 4 3 212.5 3.3
 6 4 3 213.14 3.33
 -7 4 3 777.21 11.66
 7 4 3 783.55 11.77
 -8 4 3 6.95 0.43
 8 4 3 6.83 0.49
 -9 4 3 3.01 0.43
 9 4 3 2.59 0.42
 -10 4 3 44.22 1.01
 10 4 3 41.9 0.94
 -11 4 3 88.36 1.63
 11 4 3 88.46 1.76
 -12 4 3 68.8 1.36
 12 4 3 71.49 1.39
 -13 4 3 53.98 1.25
 13 4 3 55.02 1.27
 -14 4 3 16.51 0.82
 14 4 3 15.87 0.8
 -15 4 3 18.56 1.1
 15 4 3 20.86 1.15
 -16 4 3 45.62 1.64
 16 4 3 46.51 1.57
 -17 4 3 106.34 2.99
 17 4 3 108.63 3.09
 -18 4 3 23.07 1.83
 18 4 3 23.05 1.66
 -19 4 3 32.29 2.44
 19 4 3 28.91 2.41
 0 5 3 44.18 0.91
 -1 5 3 562.11 8.44
 1 5 3 561.07 8.45
 -2 5 3 214.42 3.31
 2 5 3 213.57 3.3
 -3 5 3 2.26 0.26
 3 5 3 2.28 0.25
 -4 5 3 142.08 2.26
 4 5 3 140.12 2.23
 -5 5 3 140.81 2.37
 5 5 3 139.15 2.23
 -6 5 3 238.94 3.71
 6 5 3 238.18 3.72
 -7 5 3 576.58 8.7
 7 5 3 560.27 8.45
 -8 5 3 311.9 4.97
 8 5 3 309.4 4.79
 -9 5 3 92.33 1.7
 9 5 3 92.62 1.64
 -10 5 3 183.5 2.97
 10 5 3 180.2 2.94
 -11 5 3 88.52 1.6
 11 5 3 92.5 1.8
 -12 5 3 80.47 1.55
 12 5 3 80.44 1.56
 -13 5 3 84.67 1.7
 13 5 3 84.83 1.71
 -14 5 3 8.34 0.82
 14 5 3 9.09 0.88
 -15 5 3 162.05 3.5
 15 5 3 162.27 3.52
 -16 5 3 200.94 4.37
 16 5 3 195 4.14
 -17 5 3 4.03 1.8
 17 5 3 8.07 1.45
 -18 5 3 2.37 2.08
 18 5 3 0.76 1.42
 -19 5 3 22.41 2.46
 19 5 3 25.78 2.54
 0 6 3 895.25 13.38
 -1 6 3 153.27 2.43
 1 6 3 155.3 2.45
 -2 6 3 20.17 0.53
 2 6 3 19.84 0.54
 -3 6 3 184.61 3.12
 3 6 3 187.58 2.94
 -4 6 3 148.73 2.4
 4 6 3 143.58 2.32
 -5 6 3 38.67 0.82
 5 6 3 36.32 0.78
 -6 6 3 58.19 1.1
 6 6 3 56.95 1.09
 -7 6 3 120.33 2.01
 7 6 3 121.22 2.03
 -8 6 3 13.84 0.6
 8 6 3 14.12 0.56
 -9 6 3 209.87 3.33
 9 6 3 211.55 3.4
 -10 6 3 28.69 0.8
 10 6 3 28.61 0.83
 -11 6 3 218.77 3.48
 11 6 3 216.25 3.46
 -12 6 3 166.8 3.04
 12 6 3 171.88 3.01
 -13 6 3 26.74 1.13
 13 6 3 23.86 0.99
 -14 6 3 45.56 1.44
 14 6 3 47.58 1.51
 -15 6 3 74.87 1.96
 15 6 3 76.99 2.06
 -16 6 3 105.12 2.74
 16 6 3 105.98 2.75
 -17 6 3 62.04 2.42
 17 6 3 61.48 2.45
 -18 6 3 13.01 2.12
 18 6 3 11.8 1.96
 0 7 3 214.48 3.34
 -1 7 3 126.53 2.04
 1 7 3 123.8 2.02
 -2 7 3 12.85 0.49
 2 7 3 12.46 0.51
 -3 7 3 175.22 2.78
 3 7 3 178.19 2.81
 -4 7 3 156.88 2.5
 4 7 3 156.36 2.59
 -5 7 3 84.26 1.5
 5 7 3 85.04 1.49
 -6 7 3 13.24 0.59
 6 7 3 13.52 0.55
 -7 7 3 203.22 3.25
 7 7 3 206.16 3.73
 -8 7 3 392.71 6.05
 8 7 3 393.68 6.04
 -9 7 3 153.33 2.55
 9 7 3 155.03 2.53
 -10 7 3 99.77 1.9
 10 7 3 95.45 1.69
 -11 7 3 135.74 2.31
 11 7 3 141.44 2.4
 -12 7 3 15 0.84
 12 7 3 13.82 0.8
 -13 7 3 22.23 1.01
 13 7 3 23.92 1.16
 -14 7 3 249.18 5.08
 14 7 3 252.39 5.05
 -15 7 3 60.77 1.8
 15 7 3 60.17 1.97
 -16 7 3 20.23 1.43
 16 7 3 23.66 1.72
 -17 7 3 18.15 1.97
 17 7 3 18.17 1.76
 -18 7 3 0 1.83
 18 7 3 1.6 2.16
 0 8 3 158.47 2.55
 -1 8 3 86.53 1.54
 1 8 3 89.04 1.59
 -2 8 3 110.21 1.9
 2 8 3 107.41 1.82
 -3 8 3 60.21 1.18
 3 8 3 56.34 1.09
 -4 8 3 11.99 0.54
 4 8 3 10.68 0.51
 -5 8 3 434.02 6.61
 5 8 3 433.19 6.65
 -6 8 3 51.23 1.07
 6 8 3 50.65 1.06
 -7 8 3 0.31 0.29
 7 8 3 0.44 0.34
 -8 8 3 2.61 0.45
 8 8 3 2.56 0.47
 -9 8 3 170.53 2.78
 9 8 3 171.97 2.84
 -10 8 3 177.04 2.9
 10 8 3 174.49 2.85
 -11 8 3 77.29 1.92
 11 8 3 76.07 1.64
 -12 8 3 114.02 2.46
 12 8 3 105.06 2.14
 -13 8 3 5.49 1.06
 13 8 3 5.03 0.83
 -14 8 3 63.17 1.98
 14 8 3 69.35 1.9
 -15 8 3 117.39 2.82
 15 8 3 114.49 2.8
 -16 8 3 36.96 1.99
 16 8 3 39.62 1.73
 -17 8 3 5.94 1.77
 17 8 3 7.85 1.94
 -18 8 3 23.91 2.85
 18 8 3 30.8 5.08
 0 9 3 267.89 4.17
 -1 9 3 365.83 5.61
 1 9 3 375.76 5.94
 -2 9 3 109.13 1.87
 2 9 3 109.7 1.86
 -3 9 3 238.44 3.74
 3 9 3 238.31 3.76
 -4 9 3 51.69 1.06
 4 9 3 50.78 1.08
 -5 9 3 37 0.89
 5 9 3 37.49 0.9
 -6 9 3 42.51 1
 6 9 3 41.97 0.98
 -7 9 3 140.67 2.37
 7 9 3 138.04 2.35
 -8 9 3 45.6 1.05
 8 9 3 46.59 1.05
 -9 9 3 157.38 2.7
 9 9 3 156.93 2.58
 -10 9 3 62.2 1.48
 10 9 3 61.25 1.44
 -11 9 3 53.97 1.44
 11 9 3 52.25 1.36
 -12 9 3 78.48 1.92
 12 9 3 78.98 1.79
 -13 9 3 38.83 1.31
 13 9 3 42.86 1.47
 -14 9 3 23.73 1.43
 14 9 3 27.03 1.54
 -15 9 3 7.8 1.16
 15 9 3 11.27 1.35
 -16 9 3 72.07 2.34
 16 9 3 68.84 2.42
 -17 9 3 31.65 2.58
 17 9 3 29.6 2.36
 0 10 3 9.3 0.6
 -1 10 3 201.06 3.21
 1 10 3 198.56 3.19
 -2 10 3 44.95 0.99
 2 10 3 43.06 0.98
 -3 10 3 130.64 2.2
 3 10 3 129.01 2.25
 -4 10 3 145.14 2.49
 4 10 3 148.24 2.54
 -5 10 3 49.58 1.1
 5 10 3 47.98 1.06
 -6 10 3 162.08 2.69
 6 10 3 163.55 2.83
 -7 10 3 124.71 2.13
 7 10 3 127.14 2.18
 -8 10 3 92.57 1.79
 8 10 3 91.24 1.74
 -9 10 3 21.77 0.84
 9 10 3 22.07 0.8
 -10 10 3 26.28 1.05
 10 10 3 23 0.94
 -11 10 3 66.82 1.72
 11 10 3 65.64 1.66
 -12 10 3 3.42 0.96
 12 10 3 3.23 0.85
 -13 10 3 111.65 2.64
 13 10 3 110.81 2.74
 -14 10 3 13.76 1.54
 14 10 3 13.24 1.57
 -15 10 3 4.17 1.47
 15 10 3 4.32 1.32
 -16 10 3 18.22 1.96
 16 10 3 18.94 1.84
 0 11 3 262.48 4.15
 -1 11 3 30.54 0.91
 1 11 3 30.98 0.99
 -2 11 3 11.1 0.64
 2 11 3 10.53 0.65
 -3 11 3 160.09 2.66
 3 11 3 156.3 2.78
 -4 11 3 55.43 1.19
 4 11 3 54.78 1.19
 -5 11 3 96.97 1.81
 5 11 3 94.66 1.72
 -6 11 3 79.6 1.55
 6 11 3 77.25 1.49
 -7 11 3 178.02 3.1
 7 11 3 175.85 3.06
 -8 11 3 1.86 0.62
 8 11 3 0.96 0.52
 -9 11 3 7.87 0.87
 9 11 3 7.02 0.76
 -10 11 3 6.29 0.86
 10 11 3 4.3 0.78
 -11 11 3 33.2 1.52
 11 11 3 32.1 1.2
 -12 11 3 54.68 1.71
 12 11 3 58.65 1.95
 -13 11 3 5.57 1.15
 13 11 3 4.92 1.28
 -14 11 3 11.83 1.38
 14 11 3 12.61 1.69
 -15 11 3 3.26 2.06
 15 11 3 5.58 1.67
 -16 11 3 19.35 2.82
 16 11 3 23.26 2.85
 0 12 3 39.66 1.06
 -1 12 3 305.33 4.76
 1 12 3 304.75 4.75
 -2 12 3 92.45 1.76
 2 12 3 94.09 1.77
 -3 12 3 78.75 1.51
 3 12 3 77.15 1.5
 -4 12 3 210.09 3.42
 4 12 3 215.42 3.47
 -5 12 3 12.3 0.7
 5 12 3 10.54 0.69
 -6 12 3 119.26 2.27
 6 12 3 117.9 2.18
 -7 12 3 71.68 1.6
 7 12 3 73.29 1.6
 -8 12 3 44.92 1.35
 8 12 3 46.59 1.35
 -9 12 3 21.26 1.08
 9 12 3 21.5 1.04
 -10 12 3 34.27 1.37
 10 12 3 33.43 1.32
 -11 12 3 1.89 0.93
 11 12 3 2.04 0.9
 -12 12 3 8.83 1.48
 12 12 3 9.82 1.3
 -13 12 3 88.27 2.71
 13 12 3 86.03 2.62
 -14 12 3 2.2 1.56
 14 12 3 2.41 1.47
 -15 12 3 42.72 2.69
 15 12 3 41.09 2.55
 0 13 3 47.39 1.18
 -1 13 3 19.76 0.79
 1 13 3 18.68 0.79
 -2 13 3 119.99 2.28
 2 13 3 119.58 2.18
 -3 13 3 16.52 0.84
 3 13 3 15.59 0.76
 -4 13 3 32.24 1.02
 4 13 3 30.97 1
 -5 13 3 82.38 1.72
 5 13 3 83.76 1.75
 -6 13 3 149.79 3.03
 6 13 3 151.21 3.03
 -7 13 3 66.3 1.83
 7 13 3 64.9 1.63
 -8 13 3 30.65 1.32
 8 13 3 30.01 1.28
 -9 13 3 48.91 1.61
 9 13 3 48.35 1.62
 -10 13 3 25.04 1.47
 10 13 3 23.54 1.46
 -11 13 3 29.64 1.76
 11 13 3 29.38 1.54
 -12 13 3 14.61 1.62
 12 13 3 14.45 1.82
 -13 13 3 17.87 2.2
 13 13 3 16.47 1.87
 -14 13 3 116.72 3.62
 14 13 3 115.26 3.6
 0 14 3 124.67 2.57
 -1 14 3 137.53 2.81
 1 14 3 132.56 2.71
 -2 14 3 30.19 1.1
 2 14 3 30.95 1.15
 -3 14 3 159.79 3.12
 3 14 3 162.07 3.17
 -4 14 3 41.27 1.3
 4 14 3 42.7 1.27
 -5 14 3 36.46 1.42
 5 14 3 31.93 1.41
 -6 14 3 28.27 1.3
 6 14 3 31.12 1.38
 -7 14 3 34.67 1.49
 7 14 3 36.12 1.53
 -8 14 3 75.22 2.17
 8 14 3 76.91 2.16
 -9 14 3 12.79 1.41
 9 14 3 12.78 1.46
 -10 14 3 33.67 1.91
 10 14 3 37.28 1.96
 -11 14 3 11.3 1.87
 11 14 3 10.17 1.49
 -12 14 3 69.95 2.63
 12 14 3 65.74 2.47
 -13 14 3 39.87 3.24
 13 14 3 37.91 2.76
 0 15 3 2.31 0.86
 -1 15 3 24.44 1.22
 1 15 3 23.25 1.21
 -2 15 3 14.32 1.1
 2 15 3 14.63 1.08
 -3 15 3 48.99 1.74
 3 15 3 47.54 1.75
 -4 15 3 189.68 4.1
 4 15 3 196.19 4.23
 -5 15 3 13.58 1.27
 5 15 3 15.11 1.25
 -6 15 3 43.08 1.75
 6 15 3 43.17 1.76
 -7 15 3 41.67 1.83
 7 15 3 43.62 1.88
 -8 15 3 63.14 2.17
 8 15 3 64.91 2.37
 -9 15 3 18.11 1.58
 9 15 3 21.93 1.82
 -10 15 3 10.4 1.67
 10 15 3 5.8 1.84
 -11 15 3 32.81 2.29
 11 15 3 33.33 2.3
 0 16 3 44.88 2.18
 -1 16 3 48.14 1.82
 1 16 3 45.17 1.76
 -2 16 3 24.04 1.58
 2 16 3 22.88 1.58
 -3 16 3 12.28 1.47
 3 16 3 12.19 1.39
 -4 16 3 41.61 1.74
 4 16 3 40.56 1.95
 -5 16 3 41.7 2.04
 5 16 3 43.8 1.83
 -6 16 3 48.03 1.99
 6 16 3 45.26 1.97
 -7 16 3 41.4 2.03
 7 16 3 39.71 1.91
 -8 16 3 2.68 1.59
 8 16 3 2.05 1.76
 -9 16 3 42.77 2.28
 9 16 3 44.5 2.76
 -10 16 3 73.48 3.78
 10 16 3 73.19 3.41
 0 17 3 101.08 3.01
 -1 17 3 14.36 1.78
 1 17 3 15.57 1.88
 -2 17 3 48.75 2.22
 2 17 3 48.02 2.17
 -3 17 3 12.46 1.6
 3 17 3 13.91 1.91
 -4 17 3 18.44 2
 4 17 3 20.06 2.3
 -5 17 3 29.46 2.46
 5 17 3 23.02 2.23
 -6 17 3 38.23 2.28
 6 17 3 37.36 2.49
 -7 17 3 4.74 1.81
 7 17 3 6.14 1.96
 -8 17 3 53.02 3.41
 8 17 3 52.53 3.13
 0 18 3 77.4 3.16
 -1 18 3 8 2.29
 1 18 3 7.09 2.24
 -2 18 3 17.79 2.9
 2 18 3 15.72 2.18
 -3 18 3 25.04 2.53
 3 18 3 29.51 2.48
 -4 18 3 72.65 3.25
 4 18 3 71.36 3.14
 -5 18 3 24.73 2.85
 5 18 3 22.47 3.08
 0 0 4 288.11 6.18
 1 0 4 483.33 7.24
 2 0 4 29.47 0.55
 3 0 4 37.4 0.66
 4 0 4 279.35 4.24
 5 0 4 54.88 0.97
 6 0 4 279.68 4.28
 7 0 4 478.14 7.31
 8 0 4 344.24 5.26
 9 0 4 285.63 4.44
 10 0 4 59.14 1.2
 11 0 4 1.24 0.33
 12 0 4 88.54 1.62
 13 0 4 88.44 1.61
 14 0 4 189.01 3.57
 15 0 4 131.87 2.62
 16 0 4 1 0.73
 17 0 4 17.05 1.52
 18 0 4 21.52 1.89
 19 0 4 0.94 1.94
 0 1 4 3338.75 50.3
 -1 1 4 475.32 7.14
 1 1 4 476.24 7.15
 -2 1 4 262.73 4.06
 2 1 4 264.25 4.02
 -3 1 4 406.92 6.51
 3 1 4 402.61 6.36
 -4 1 4 1264.33 20.2
 4 1 4 1321.02 20.19
 -5 1 4 91.41 1.51
 5 1 4 91.55 1.5
 -6 1 4 437.81 6.62
 6 1 4 448.99 6.8
 -7 1 4 160.26 2.55
 7 1 4 158.85 2.51
 -8 1 4 806.49 12.09
 8 1 4 821.21 12.35
 -9 1 4 334.19 5.28
 9 1 4 326.29 5.09
 -10 1 4 234.2 3.69
 10 1 4 231.57 3.68
 -11 1 4 39.45 0.93
 11 1 4 39.64 0.94
 -12 1 4 4.87 0.52
 12 1 4 5.23 0.6
 -13 1 4 91.3 1.67
 13 1 4 89.11 1.68
 -14 1 4 67.78 1.54
 14 1 4 65.9 1.55
 -15 1 4 62.9 1.58
 15 1 4 65.66 1.73
 -16 1 4 155.76 3.47
 16 1 4 153.8 3.36
 -17 1 4 44.1 1.86
 17 1 4 41.54 1.84
 -18 1 4 19.61 1.9
 18 1 4 15.45 1.6
 -19 1 4 65.15 2.78
 19 1 4 63.22 2.91
 0 2 4 924.14 13.83
 -1 2 4 448.52 6.74
 1 2 4 440.28 6.79
 -2 2 4 991.5 17.14
 2 2 4 983.77 17.25
 -3 2 4 205.28 3.67
 3 2 4 207.41 3.69
 -4 2 4 96.9 1.6
 4 2 4 97.09 1.63
 -5 2 4 26.87 0.59
 5 2 4 25.04 0.59
 -6 2 4 197.17 3.07
 6 2 4 200.83 3.12
 -7 2 4 34.38 0.77
 7 2 4 34.15 0.82
 -8 2 4 389.82 5.95
 8 2 4 385.38 5.88
 -9 2 4 24.44 0.69
 9 2 4 25.53 0.7
 -10 2 4 27.73 0.75
 10 2 4 28.84 0.77
 -11 2 4 249.87 3.94
 11 2 4 249.78 3.93
 -12 2 4 47.17 1.08
 12 2 4 47.5 1.07
 -13 2 4 34.2 0.9
 13 2 4 34.17 0.99
 -14 2 4 3.02 0.65
 14 2 4 2.31 0.62
 -15 2 4 33.51 1.18
 15 2 4 35.71 1.15
 -16 2 4 34.51 1.63
 16 2 4 33.12 1.39
 -17 2 4 136.6 3.61
 17 2 4 143.11 3.74
 -18 2 4 72.59 2.53
 18 2 4 70.61 2.49
 -19 2 4 24.01 2.24
 19 2 4 26.33 2.15
 0 3 4 159.93 2.47
 -1 3 4 120.24 1.88
 1 3 4 115.86 1.87
 -2 3 4 1149.56 19.86
 2 3 4 1192.7 20.63
 -3 3 4 167.09 3.03
 3 3 4 165.55 2.99
 -4 3 4 34.52 0.69
 4 3 4 35.7 0.69
 -5 3 4 411.74 6.23
 5 3 4 403.94 6.1
 -6 3 4 313.03 4.82
 6 3 4 311.45 4.75
 -7 3 4 459.43 6.96
 7 3 4 459.17 6.96
 -8 3 4 87.25 1.53
 8 3 4 84.91 1.48
 -9 3 4 93.24 1.63
 9 3 4 94.54 1.67
 -10 3 4 212.41 3.36
 10 3 4 216.46 3.46
 -11 3 4 90.44 1.73
 11 3 4 92.53 1.69
 -12 3 4 78.26 1.47
 12 3 4 83.16 1.55
 -13 3 4 131.65 2.44
 13 3 4 125.95 2.31
 -14 3 4 23.82 1.01
 14 3 4 25.18 1.08
 -15 3 4 60.42 1.64
 15 3 4 59.32 1.72
 -16 3 4 25.84 1.41
 16 3 4 24.55 1.3
 -17 3 4 60.89 2
 17 3 4 61.34 2.21
 -18 3 4 7.53 1.61
 18 3 4 7.56 1.85
 -19 3 4 15.64 2.46
 19 3 4 16.59 2.39
 0 4 4 991.58 14.84
 -1 4 4 586.53 8.8
 1 4 4 581.13 8.71
 -2 4 4 122.05 1.95
 2 4 4 122.77 2
 -3 4 4 178.07 3.22
 3 4 4 178.03 3.21
 -4 4 4 807.73 12.28
 4 4 4 807.87 12.07
 -5 4 4 923.44 13.81
 5 4 4 891.75 14.75
 -6 4 4 130.74 2.11
 6 4 4 133.19 2.14
 -7 4 4 543.89 8.21
 7 4 4 529.84 8.01
 -8 4 4 128.34 2.11
 8 4 4 129.91 2.15
 -9 4 4 244.63 3.91
 9 4 4 246.76 3.89
 -10 4 4 20.33 0.67
 10 4 4 20.22 0.65
 -11 4 4 55.13 1.15
 11 4 4 55.65 1.15
 -12 4 4 130.88 2.22
 12 4 4 131.6 2.24
 -13 4 4 10.74 0.82
 13 4 4 8.97 0.81
 -14 4 4 11.76 0.88
 14 4 4 10.42 0.86
 -15 4 4 49.35 1.61
 15 4 4 47.57 1.51
 -16 4 4 47.55 1.73
 16 4 4 46.62 1.67
 -17 4 4 22.3 1.38
 17 4 4 23.34 1.41
 -18 4 4 0.34 1.57
 18 4 4 1.17 1.64
 -19 4 4 20.46 2.15
 19 4 4 18.88 2.26
 0 5 4 447.7 6.74
 -1 5 4 186.43 2.9
 1 5 4 190.61 2.95
 -2 5 4 166.17 2.79
 2 5 4 170.77 2.71
 -3 5 4 53.21 1.05
 3 5 4 50.65 0.93
 -4 5 4 382.36 5.82
 4 5 4 381.09 5.8
 -5 5 4 50.67 0.95
 5 5 4 50.45 0.94
 -6 5 4 737.02 11.08
 6 5 4 724.94 10.86
 -7 5 4 124.41 2.06
 7 5 4 127.13 2.11
 -8 5 4 59.91 1.23
 8 5 4 55.64 1.19
 -9 5 4 150.39 2.49
 9 5 4 153.38 2.51
 -10 5 4 97.1 1.74
 10 5 4 96.18 1.69
 -11 5 4 138.67 2.38
 11 5 4 135.7 2.32
 -12 5 4 5.53 0.6
 12 5 4 6.35 0.62
 -13 5 4 33.69 1.05
 13 5 4 34.89 0.98
 -14 5 4 76.27 1.95
 14 5 4 75.43 1.89
 -15 5 4 3.02 0.93
 15 5 4 0.75 0.87
 -16 5 4 47.22 1.75
 16 5 4 47.33 1.78
 -17 5 4 22.99 1.58
 17 5 4 21.84 1.53
 -18 5 4 57.13 2.51
 18 5 4 54.51 2.6
 -19 5 4 8.7 3.15
 19 5 4 3.53 3.65
 0 6 4 199.85 3.11
 -1 6 4 128.8 2.21
 1 6 4 135.5 2.2
 -2 6 4 482.63 7.54
 2 6 4 479.92 7.23
 -3 6 4 232.72 3.58
 3 6 4 230.72 3.55
 -4 6 4 101.63 1.68
 4 6 4 99.94 1.67
 -5 6 4 106.54 1.78
 5 6 4 106.11 1.77
 -6 6 4 166.05 2.67
 6 6 4 166.76 2.69
 -7 6 4 90.4 1.58
 7 6 4 87.44 1.52
 -8 6 4 113.31 1.94
 8 6 4 111.95 1.9
 -9 6 4 319.6 4.95
 9 6 4 322.08 4.97
 -10 6 4 73.53 1.4
 10 6 4 77.72 1.47
 -11 6 4 5.75 0.55
 11 6 4 6.55 0.56
 -12 6 4 88.4 1.81
 12 6 4 88.64 1.73
 -13 6 4 3.92 0.69
 13 6 4 3.84 0.72
 -14 6 4 26.3 1.2
 14 6 4 29.62 1.23
 -15 6 4 16.53 1.16
 15 6 4 17.39 1.18
 -16 6 4 111.68 2.78
 16 6 4 112.43 2.79
 -17 6 4 43.04 2.24
 17 6 4 40.44 2.03
 -18 6 4 43.12 2.58
 18 6 4 41.26 2.47
 0 7 4 20.84 0.6
 -1 7 4 434.16 6.58
 1 7 4 436.24 6.62
 -2 7 4 229.89 3.57
 2 7 4 227.54 3.51
 -3 7 4 83.65 1.47
 3 7 4 81.99 1.5
 -4 7 4 323.88 4.98
 4 7 4 319.89 4.97
 -5 7 4 43.6 0.92
 5 7 4 43.85 0.95
 -6 7 4 123.18 2.1
 6 7 4 122.47 2.02
 -7 7 4 321.05 4.96
 7 7 4 318.33 4.89
 -8 7 4 9.51 0.55
 8 7 4 9.51 0.55
 -9 7 4 224.76 3.57
 9 7 4 215.41 3.43
 -10 7 4 44.59 1.03
 10 7 4 43.91 1.01
 -11 7 4 9.9 0.61
 11 7 4 8.69 0.63
 -12 7 4 56.77 1.43
 12 7 4 57.18 1.36
 -13 7 4 18.41 1.03
 13 7 4 18.61 1.09
 -14 7 4 116.22 2.85
 14 7 4 116.94 2.63
 -15 7 4 56.75 1.85
 15 7 4 57.72 1.76
 -16 7 4 19.75 1.55
 16 7 4 18.56 1.34
 -17 7 4 3.5 1.57
 17 7 4 0.31 1.42
 -18 7 4 23.25 2.55
 18 7 4 20.55 2.31
 0 8 4 286.12 4.43
 -1 8 4 180.22 2.93
 1 8 4 174.3 2.79
 -2 8 4 748.36 11.25
 2 8 4 725.91 11.01
 -3 8 4 59.76 1.13
 3 8 4 57.76 1.1
 -4 8 4 114.97 2.05
 4 8 4 113.59 1.92
 -5 8 4 129.56 2.15
 5 8 4 130.25 2.16
 -6 8 4 100.09 1.76
 6 8 4 100.89 1.77
 -7 8 4 121.91 2.06
 7 8 4 129.32 2.17
 -8 8 4 22.28 0.73
 8 8 4 23.05 0.76
 -9 8 4 35.06 0.86
 9 8 4 34.13 0.83
 -10 8 4 42.95 1.02
 10 8 4 43.02 1.03
 -11 8 4 9.81 0.77
 11 8 4 8.97 0.71
 -12 8 4 145.13 3.04
 12 8 4 140.99 2.79
 -13 8 4 107.96 2.47
 13 8 4 110.15 2.64
 -14 8 4 18.69 1.42
 14 8 4 18.93 1.29
 -15 8 4 6.22 1.16
 15 8 4 4.67 1.24
 -16 8 4 19.8 1.53
 16 8 4 19.63 1.65
 -17 8 4 24.53 1.99
 17 8 4 23.8 1.92
 0 9 4 373.62 5.75
 -1 9 4 93.66 1.64
 1 9 4 90.62 1.6
 -2 9 4 142.68 2.36
 2 9 4 142.37 2.36
 -3 9 4 56.3 1.14
 3 9 4 57.38 1.17
 -4 9 4 17.51 0.67
 4 9 4 17.8 0.67
 -5 9 4 192.58 3.22
 5 9 4 188.57 3.02
 -6 9 4 16.35 0.65
 6 9 4 16.08 0.66
 -7 9 4 31.57 0.87
 7 9 4 30.4 0.91
 -8 9 4 42.33 0.97
 8 9 4 41.46 0.96
 -9 9 4 39.6 0.95
 9 9 4 39.33 0.96
 -10 9 4 34.27 1.06
 10 9 4 30.98 1
 -11 9 4 138.13 2.8
 11 9 4 135.65 2.91
 -12 9 4 47.35 1.52
 12 9 4 52 1.47
 -13 9 4 61.17 1.84
 13 9 4 68.02 1.99
 -14 9 4 187.36 4.09
 14 9 4 187.64 4.07
 -15 9 4 42.11 1.8
 15 9 4 43.94 1.96
 -16 9 4 14.84 1.81
 16 9 4 12.45 1.79
 -17 9 4 14.43 2.06
 17 9 4 15.59 1.96
 0 10 4 719.26 11.09
 -1 10 4 281.89 4.79
 1 10 4 278.06 4.45
 -2 10 4 20.58 0.72
 2 10 4 20.19 0.71
 -3 10 4 91.89 1.67
 3 10 4 88.79 1.61
 -4 10 4 72.4 1.36
 4 10 4 73.45 1.41
 -5 10 4 36.91 0.93
 5 10 4 35.76 0.92
 -6 10 4 106.59 1.88
 6 10 4 109.31 1.98
 -7 10 4 58.95 1.21
 7 10 4 56.28 1.17
 -8 10 4 49.94 1.18
 8 10 4 50.3 1.19
 -9 10 4 59.68 1.36
 9 10 4 55.47 1.29
 -10 10 4 78.96 1.8
 10 10 4 83.84 1.85
 -11 10 4 33.41 1.29
 11 10 4 31.5 1.16
 -12 10 4 21.93 1.25
 12 10 4 22.02 1.24
 -13 10 4 181.9 3.98
 13 10 4 185.03 4.19
 -14 10 4 17.67 1.5
 14 10 4 14.5 1.41
 -15 10 4 109.15 3
 15 10 4 113.35 3.13
 -16 10 4 9.83 2.08
 16 10 4 7.19 2.14
 0 11 4 41.31 1.05
 -1 11 4 4.11 0.56
 1 11 4 4.17 0.59
 -2 11 4 34.48 0.91
 2 11 4 35.46 0.97
 -3 11 4 104.83 1.86
 3 11 4 103.02 1.85
 -4 11 4 116.5 2.02
 4 11 4 114.23 2
 -5 11 4 80.25 1.57
 5 11 4 80.57 1.53
 -6 11 4 257.75 4.35
 6 11 4 255.23 4.28
 -7 11 4 15.87 0.74
 7 11 4 17.02 0.76
 -8 11 4 22.03 0.97
 8 11 4 22.02 0.89
 -9 11 4 62.8 1.8
 9 11 4 61.67 1.52
 -10 11 4 24.95 1.27
 10 11 4 25.33 1.16
 -11 11 4 21.3 1.18
 11 11 4 19.35 1.13
 -12 11 4 95.1 2.44
 12 11 4 93.51 2.59
 -13 11 4 4.06 1.51
 13 11 4 6.8 1.42
 -14 11 4 6.03 1.49
 14 11 4 6.58 1.76
 -15 11 4 27.6 2.1
 15 11 4 25.26 1.87
 0 12 4 2.53 0.59
 -1 12 4 49.7 1.11
 1 12 4 53.4 1.21
 -2 12 4 125.57 2.19
 2 12 4 127.65 2.23
 -3 12 4 170.01 2.79
 3 12 4 174.71 3.06
 -4 12 4 10.37 0.69
 4 12 4 10.83 0.67
 -5 12 4 57.97 1.34
 5 12 4 60.01 1.39
 -6 12 4 9.49 0.75
 6 12 4 8.08 0.74
 -7 12 4 102.05 2.01
 7 12 4 106.85 2.09
 -8 12 4 12.47 0.96
 8 12 4 13.24 0.98
 -9 12 4 16.01 1.01
 9 12 4 15.98 1.05
 -10 12 4 83.42 2.15
 10 12 4 85.96 2.14
 -11 12 4 27.66 1.59
 11 12 4 26.21 1.42
 -12 12 4 10.89 1.3
 12 12 4 12.34 1.55
 -13 12 4 32.64 1.74
 13 12 4 29.48 1.83
 -14 12 4 5.54 1.8
 14 12 4 4.56 1.67
 -15 12 4 33.32 3.43
 15 12 4 31.95 3.71
 0 13 4 23.95 0.94
 -1 13 4 154.79 3
 1 13 4 156.96 3.3
 -2 13 4 113.51 2.33
 2 13 4 114.81 2.5
 -3 13 4 179.91 3.23
 3 13 4 174.88 3.15
 -4 13 4 138.46 2.53
 4 13 4 143.73 2.63
 -5 13 4 56.02 1.54
 5 13 4 54.8 1.36
 -6 13 4 9.78 0.9
 6 13 4 13.85 1.04
 -7 13 4 49.93 1.53
 7 13 4 54.09 1.72
 -8 13 4 54.61 1.73
 8 13 4 51.98 1.63
 -9 13 4 18.46 1.21
 9 13 4 17.25 1.14
 -10 13 4 110.11 2.75
 10 13 4 108 2.68
 -11 13 4 47.99 1.93
 11 13 4 45.42 1.83
 -12 13 4 9.09 1.64
 12 13 4 11.68 1.71
 -13 13 4 38.79 2.16
 13 13 4 41.04 2.18
 -14 13 4 22.87 3.82
 14 13 4 22.68 2.87
 0 14 4 1.84 0.67
 -1 14 4 66.86 1.72
 1 14 4 66.09 1.61
 -2 14 4 129.3 2.7
 2 14 4 130.27 2.75
 -3 14 4 85.15 1.94
 3 14 4 88.07 2
 -4 14 4 81.16 1.91
 4 14 4 79.84 1.89
 -5 14 4 101.46 2.76
 5 14 4 110.07 3
 -6 14 4 36.52 1.59
 6 14 4 33.01 1.38
 -7 14 4 10.59 1.2
 7 14 4 9.25 1.16
 -8 14 4 25.54 1.43
 8 14 4 27.37 1.5
 -9 14 4 44.85 1.92
 9 14 4 44.68 1.73
 -10 14 4 42.5 1.91
 10 14 4 40.35 1.83
 -11 14 4 2.72 1.54
 11 14 4 3.84 1.71
 -12 14 4 21.41 2.17
 12 14 4 21.01 1.9
 0 15 4 25.75 1.25
 -1 15 4 17.52 1.16
 1 15 4 19.34 1.2
 -2 15 4 166.43 3.43
 2 15 4 161.88 3.3
 -3 15 4 6.43 0.99
 3 15 4 8.33 1.13
 -4 15 4 59.51 1.91
 4 15 4 58.45 1.93
 -5 15 4 54.66 1.86
 5 15 4 52.68 1.9
 -6 15 4 69.84 2.11
 6 15 4 70 2.22
 -7 15 4 0.65 1.34
 7 15 4 1.23 1.27
 -8 15 4 2.91 1.38
 8 15 4 4.22 1.29
 -9 15 4 8.57 1.61
 9 15 4 10.13 1.66
 -10 15 4 29.87 2.09
 10 15 4 28.66 1.96
 -11 15 4 2.76 1.78
 11 15 4 3.83 2.1
 0 16 4 216.94 4.19
 -1 16 4 22.1 1.42
 1 16 4 24.38 1.61
 -2 16 4 18.51 1.75
 2 16 4 19.83 1.79
 -3 16 4 66.07 2.25
 3 16 4 65.53 2.16
 -4 16 4 35.72 1.72
 4 16 4 32.34 1.52
 -5 16 4 2.51 1.39
 5 16 4 3.51 1.67
 -6 16 4 23.41 1.81
 6 16 4 25.53 1.81
 -7 16 4 12.05 1.78
 7 16 4 15.23 1.65
 -8 16 4 72.66 2.62
 8 16 4 72.06 2.43
 -9 16 4 22.64 2.11
 9 16 4 16.68 1.94
 -10 16 4 14.11 3.51
 10 16 4 7.84 4.25
 0 17 4 0.91 1.47
 -1 17 4 28.16 2.12
 1 17 4 25.96 2.05
 -2 17 4 6.09 1.69
 2 17 4 9.79 1.74
 -3 17 4 12.78 1.87
 3 17 4 16.25 1.83
 -4 17 4 66.14 2.46
 4 17 4 70.64 2.61
 -5 17 4 7.22 1.61
 5 17 4 7.27 1.87
 -6 17 4 68.59 2.63
 6 17 4 70.18 2.75
 -7 17 4 20.7 2.36
 7 17 4 22.03 2.29
 0 18 4 19.51 2.51
 -1 18 4 35.31 2.55
 1 18 4 36.71 2.64
 -2 18 4 145.09 4.12
 2 18 4 154.18 4.59
 -3 18 4 6.65 2.39
 3 18 4 3.96 2.23
 -4 18 4 47.43 3.2
 4 18 4 49.6 3.58
 0 0 5 0.09 0.16
 1 0 5 888.63 13.33
 2 0 5 629.9 9.47
 3 0 5 264.48 4.05
 4 0 5 332.26 5.04
 5 0 5 7.46 0.34
 6 0 5 58.89 1.06
 7 0 5 223.05 3.49
 8 0 5 22.37 0.61
 9 0 5 34.18 0.85
 10 0 5 39.96 0.95
 11 0 5 15.57 0.65
 12 0 5 18.88 0.71
 13 0 5 231.39 4.24
 14 0 5 19.83 0.88
 15 0 5 42.88 1.23
 16 0 5 128.54 2.7
 17 0 5 30 1.81
 18 0 5 18.71 1.83
 19 0 5 18.04 2.1
 0 1 5 776.03 11.64
 -1 1 5 250.73 3.81
 1 1 5 251.32 3.81
 -2 1 5 857.63 13.11
 2 1 5 854.77 12.83
 -3 1 5 1243.31 18.88
 3 1 5 1218.23 18.25
 -4 1 5 346.6 5.25
 4 1 5 341.24 5.17
 -5 1 5 302.03 4.62
 5 1 5 299.05 4.66
 -6 1 5 465.78 7.06
 6 1 5 463.84 7.01
 -7 1 5 219.85 3.45
 7 1 5 229.97 3.57
 -8 1 5 19.08 0.63
 8 1 5 18.03 0.62
 -9 1 5 119.65 2
 9 1 5 120.55 1.99
 -10 1 5 131.69 2.28
 10 1 5 127.38 2.14
 -11 1 5 431.15 6.62
 11 1 5 424.47 6.5
 -12 1 5 13.26 0.65
 12 1 5 11.42 0.64
 -13 1 5 60.34 1.45
 13 1 5 58.17 1.33
 -14 1 5 270.16 4.9
 14 1 5 287.46 5.22
 -15 1 5 18.72 1.05
 15 1 5 21.16 1.07
 -16 1 5 80.31 2.25
 16 1 5 81.34 2.19
 -17 1 5 9.42 1.33
 17 1 5 13.44 1.6
 -18 1 5 14.07 1.95
 18 1 5 10.04 1.69
 -19 1 5 6.84 2.06
 19 1 5 8.15 1.94
 0 2 5 1824.71 27.83
 -1 2 5 262.17 3.98
 1 2 5 251.1 3.83
 -2 2 5 573.6 9.96
 2 2 5 565.94 9.87
 -3 2 5 335.11 5.91
 3 2 5 336.38 5.93
 -4 2 5 279.49 4.25
 4 2 5 284.79 4.35
 -5 2 5 122.92 1.98
 5 2 5 121.52 1.95
 -6 2 5 319.24 4.87
 6 2 5 323.97 4.95
 -7 2 5 1.08 0.22
 7 2 5 1.89 0.31
 -8 2 5 222.59 3.51
 8 2 5 225.74 3.55
 -9 2 5 127.86 2.15
 9 2 5 127.44 2.23
 -10 2 5 77.49 1.42
 10 2 5 79.38 1.45
 -11 2 5 204.96 3.28
 11 2 5 205.3 3.42
 -12 2 5 97.13 1.81
 12 2 5 99.38 1.79
 -13 2 5 74.42 1.76
 13 2 5 75.72 1.69
 -14 2 5 18.39 0.82
 14 2 5 19.85 0.94
 -15 2 5 40.65 1.26
 15 2 5 37.04 1.27
 -16 2 5 1.67 0.86
 16 2 5 0.46 0.86
 -17 2 5 98.28 2.61
 17 2 5 97.82 2.59
 -18 2 5 24.61 1.91
 18 2 5 22.78 1.83
 -19 2 5 29.78 2.56
 19 2 5 27.82 2.36
 0 3 5 33.95 0.66
 -1 3 5 7.56 0.27
 1 3 5 7.7 0.27
 -2 3 5 17.16 0.62
 2 3 5 17.75 0.62
 -3 3 5 47.35 1.11
 3 3 5 50.19 1.09
 -4 3 5 163.5 2.99
 4 3 5 161.5 2.97
 -5 3 5 1021.97 15.25
 5 3 5 998.43 14.91
 -6 3 5 489.38 7.4
 6 3 5 480.63 7.24
 -7 3 5 243.72 3.79
 7 3 5 235.19 3.66
 -8 3 5 440.05 6.7
 8 3 5 431.28 6.56
 -9 3 5 93.91 1.63
 9 3 5 96.53 1.68
 -10 3 5 137.36 2.29
 10 3 5 129.76 2.18
 -11 3 5 29.83 0.86
 11 3 5 27.07 0.82
 -12 3 5 66.49 1.3
 12 3 5 67.11 1.32
 -13 3 5 0.61 0.43
 13 3 5 1.16 0.43
 -14 3 5 3.25 0.67
 14 3 5 1.69 0.63
 -15 3 5 50.85 1.61
 15 3 5 47.55 1.44
 -16 3 5 17 1.35
 16 3 5 21.7 1.38
 -17 3 5 182.54 4.02
 17 3 5 178.69 4.19
 -18 3 5 44.12 2.11
 18 3 5 45.44 2.41
 -19 3 5 19.89 2.22
 19 3 5 26.11 2.56
 0 4 5 357.02 5.39
 -1 4 5 34.04 0.65
 1 4 5 33.69 0.66
 -2 4 5 166.7 3.05
 2 4 5 173 3.13
 -3 4 5 105 2.02
 3 4 5 104.97 1.98
 -4 4 5 4.5 0.48
 4 4 5 4.7 0.48
 -5 4 5 597.4 10.41
 5 4 5 600.08 10.4
 -6 4 5 720.59 10.8
 6 4 5 711.72 10.68
 -7 4 5 311.69 4.8
 7 4 5 311.58 4.99
 -8 4 5 44.68 0.95
 8 4 5 44.76 0.98
 -9 4 5 48.41 1
 9 4 5 48.72 1.03
 -10 4 5 74.73 1.42
 10 4 5 75.94 1.4
 -11 4 5 30.82 0.83
 11 4 5 30.07 0.83
 -12 4 5 72.35 1.54
 12 4 5 67.78 1.4
 -13 4 5 65.74 1.53
 13 4 5 68.26 1.62
 -14 4 5 29.85 1.02
 14 4 5 30.6 1.02
 -15 4 5 26.42 1.26
 15 4 5 24.71 1.14
 -16 4 5 39.58 1.69
 16 4 5 36.55 1.84
 -17 4 5 7.59 1.45
 17 4 5 10.36 1.6
 -18 4 5 69.62 2.58
 18 4 5 67.12 2.76
 -19 4 5 10.9 2.92
 19 4 5 4.05 2.63
 0 5 5 0.2 0.19
 -1 5 5 703.19 10.56
 1 5 5 690.84 10.37
 -2 5 5 462.1 7.08
 2 5 5 461.59 6.96
 -3 5 5 785.31 13.73
 3 5 5 813.8 14.07
 -4 5 5 291.64 5.22
 4 5 5 292.77 5.22
 -5 5 5 36.77 0.97
 5 5 5 35.32 0.97
 -6 5 5 32.21 0.79
 6 5 5 33.19 0.72
 -7 5 5 243.44 3.8
 7 5 5 247.41 3.85
 -8 5 5 59.79 1.16
 8 5 5 59.25 1.2
 -9 5 5 52.57 1.12
 9 5 5 51.64 1.06
 -10 5 5 94.13 1.67
 10 5 5 96.32 1.78
 -11 5 5 119.02 2.1
 11 5 5 115.74 2.15
 -12 5 5 1.26 0.45
 12 5 5 2.09 0.49
 -13 5 5 23.54 1.02
 13 5 5 23.14 0.93
 -14 5 5 32.24 1.28
 14 5 5 32.08 1.27
 -15 5 5 14.19 1.28
 15 5 5 13.09 1.13
 -16 5 5 17.04 1.33
 16 5 5 17.59 1.57
 -17 5 5 49.54 1.97
 17 5 5 47.75 1.88
 -18 5 5 40.43 2.24
 18 5 5 42.35 2.45
 0 6 5 471.91 7.12
 -1 6 5 277.94 4.26
 1 6 5 272.65 4.19
 -2 6 5 696.86 10.45
 2 6 5 675.63 10.2
 -3 6 5 470.06 7.1
 3 6 5 469 7.08
 -4 6 5 13.78 0.45
 4 6 5 12.59 0.39
 -5 6 5 235.16 3.65
 5 6 5 233.42 3.65
 -6 6 5 40.82 0.85
 6 6 5 40.72 0.88
 -7 6 5 31.26 0.76
 7 6 5 30.91 0.75
 -8 6 5 42.98 0.93
 8 6 5 43.59 0.94
 -9 6 5 142.06 2.46
 9 6 5 138.79 2.28
 -10 6 5 91.9 1.71
 10 6 5 94.26 1.7
 -11 6 5 51.9 1.13
 11 6 5 51.9 1.16
 -12 6 5 84.39 1.79
 12 6 5 88.06 1.98
 -13 6 5 60.49 1.71
 13 6 5 60.12 1.6
 -14 6 5 24.2 1.2
 14 6 5 21.71 1.17
 -15 6 5 16.78 1.19
 15 6 5 16.78 1.28
 -16 6 5 23.18 1.49
 16 6 5 22.2 1.42
 -17 6 5 19.6 1.66
 17 6 5 20.05 1.81
 -18 6 5 21.41 2.09
 18 6 5 19.49 1.98
 0 7 5 33.53 0.78
 -1 7 5 35 0.78
 1 7 5 33.91 0.77
 -2 7 5 341.61 5.22
 2 7 5 339.84 5.2
 -3 7 5 308.66 4.76
 3 7 5 301.14 4.62
 -4 7 5 115.63 1.91
 4 7 5 113.09 1.92
 -5 7 5 14.44 0.51
 5 7 5 12.4 0.48
 -6 7 5 71.26 1.31
 6 7 5 67.56 1.25
 -7 7 5 86.03 1.55
 7 7 5 87.04 1.51
 -8 7 5 123.91 2.09
 8 7 5 121.15 2.04
 -9 7 5 153.35 2.52
 9 7 5 159.02 2.58
 -10 7 5 43.47 1.01
 10 7 5 42.8 0.96
 -11 7 5 42.62 1.15
 11 7 5 40.37 1
 -12 7 5 36.37 1.23
 12 7 5 36.53 1.22
 -13 7 5 111.27 2.58
 13 7 5 113.47 2.54
 -14 7 5 48.18 1.52
 14 7 5 48.5 1.55
 -15 7 5 106.04 2.58
 15 7 5 112.86 2.75
 -16 7 5 16.11 1.46
 16 7 5 14.3 1.52
 -17 7 5 3.5 1.49
 17 7 5 2.79 1.87
 -18 7 5 50.64 3.05
 18 7 5 67.42 4.4
 0 8 5 28.03 0.7
 -1 8 5 190.83 3.11
 1 8 5 191.63 3.03
 -2 8 5 32.33 0.8
 2 8 5 31.91 0.76
 -3 8 5 538.22 8.16
 3 8 5 533.94 8.24
 -4 8 5 81.16 1.46
 4 8 5 79.77 1.54
 -5 8 5 38.92 0.91
 5 8 5 37.76 0.88
 -6 8 5 51.7 1.06
 6 8 5 50.57 1.01
 -7 8 5 1.51 0.34
 7 8 5 1.51 0.43
 -8 8 5 138.01 2.35
 8 8 5 137.05 2.28
 -9 8 5 10.02 0.55
 9 8 5 9.33 0.6
 -10 8 5 30.78 0.87
 10 8 5 32.3 0.87
 -11 8 5 7.06 0.74
 11 8 5 7.78 0.69
 -12 8 5 35.05 1.2
 12 8 5 34.39 1.13
 -13 8 5 47.27 1.67
 13 8 5 48.5 1.49
 -14 8 5 150.6 3.3
 14 8 5 146.71 3.47
 -15 8 5 21.14 1.55
 15 8 5 22.05 1.51
 -16 8 5 8.53 1.6
 16 8 5 8.57 1.63
 -17 8 5 17.57 2.09
 17 8 5 18.96 1.97
 0 9 5 187.81 3.01
 -1 9 5 52.5 1.13
 1 9 5 51.52 1.18
 -2 9 5 105.55 2
 2 9 5 105.45 1.84
 -3 9 5 121.42 2.06
 3 9 5 119.94 2.1
 -4 9 5 27.44 0.73
 4 9 5 27.14 0.76
 -5 9 5 110.1 1.92
 5 9 5 107.62 1.85
 -6 9 5 1.83 0.4
 6 9 5 1.74 0.43
 -7 9 5 128.74 2.18
 7 9 5 128.92 2.2
 -8 9 5 245.24 3.85
 8 9 5 239.85 4.06
 -9 9 5 286.5 5
 9 9 5 292.98 4.88
 -10 9 5 25.24 0.91
 10 9 5 26.26 0.9
 -11 9 5 37.15 1.22
 11 9 5 37.57 1.24
 -12 9 5 81.22 2.15
 12 9 5 84.29 2.06
 -13 9 5 41.86 1.63
 13 9 5 39.56 1.51
 -14 9 5 22.66 1.48
 14 9 5 23.21 1.43
 -15 9 5 18.99 1.53
 15 9 5 19.5 1.54
 -16 9 5 12.81 2.09
 16 9 5 14.1 1.78
 -17 9 5 13.15 2.91
 17 9 5 6.93 2.82
 0 10 5 0.71 0.4
 -1 10 5 154.12 2.54
 1 10 5 152.27 2.5
 -2 10 5 66.91 1.42
 2 10 5 63.01 1.26
 -3 10 5 17.66 0.65
 3 10 5 17.58 0.65
 -4 10 5 21.23 0.73
 4 10 5 19.68 0.71
 -5 10 5 87.54 1.61
 5 10 5 82.8 1.53
 -6 10 5 240.69 3.8
 6 10 5 242.68 3.84
 -7 10 5 58.18 1.17
 7 10 5 60.13 1.24
 -8 10 5 157.48 2.8
 8 10 5 159.24 2.8
 -9 10 5 83.21 1.69
 9 10 5 80.01 1.6
 -10 10 5 38.24 1.21
 10 10 5 39.86 1.21
 -11 10 5 72.15 1.86
 11 10 5 66.51 1.67
 -12 10 5 105.14 2.45
 12 10 5 110.43 2.56
 -13 10 5 13.99 1.29
 13 10 5 12.97 1.18
 -14 10 5 13.77 1.36
 14 10 5 14.96 1.59
 -15 10 5 42.12 1.99
 15 10 5 44.71 1.99
 -16 10 5 2.84 2.42
 16 10 5 3.63 1.97
 0 11 5 55.28 1.13
 -1 11 5 11.4 0.62
 1 11 5 10.59 0.67
 -2 11 5 88.66 1.62
 2 11 5 85.58 1.71
 -3 11 5 127.95 2.18
 3 11 5 125.35 2.13
 -4 11 5 148.12 2.47
 4 11 5 152.09 2.53
 -5 11 5 30.72 0.88
 5 11 5 27.42 0.94
 -6 11 5 34.15 1
 6 11 5 31.85 0.89
 -7 11 5 76.83 1.67
 7 11 5 74.11 1.53
 -8 11 5 15.12 0.77
 8 11 5 14.43 0.73
 -9 11 5 65.8 1.73
 9 11 5 61.15 1.58
 -10 11 5 23.03 1.17
 10 11 5 23.74 1.08
 -11 11 5 196.04 4.11
 11 11 5 189.99 4.11
 -12 11 5 21.6 1.38
 12 11 5 21.45 1.3
 -13 11 5 77.18 2.28
 13 11 5 77.3 2.35
 -14 11 5 30.46 1.8
 14 11 5 32.02 2
 -15 11 5 34.94 2.24
 15 11 5 37.53 2.2
 0 12 5 131.98 2.35
 -1 12 5 3.48 0.49
 1 12 5 4.89 0.66
 -2 12 5 10.43 0.66
 2 12 5 13.22 0.69
 -3 12 5 37.17 1.05
 3 12 5 36.93 1.03
 -4 12 5 114.11 2.11
 4 12 5 115.48 2.17
 -5 12 5 291 4.9
 5 12 5 277.93 5.02
 -6 12 5 27.34 0.96
 6 12 5 25.96 0.9
 -7 12 5 35.21 1.13
 7 12 5 34.15 1.13
 -8 12 5 7.72 0.99
 8 12 5 6.64 0.76
 -9 12 5 51.95 1.64
 9 12 5 51.98 1.5
 -10 12 5 9.46 1.17
 10 12 5 11.4 1.09
 -11 12 5 150.93 3.34
 11 12 5 153.45 3.44
 -12 12 5 105.05 2.67
 12 12 5 103.26 2.7
 -13 12 5 7.9 1.7
 13 12 5 3.48 1.6
 -14 12 5 18.58 1.92
 14 12 5 18.75 1.86
 0 13 5 58.17 1.45
 -1 13 5 36.59 1.29
 1 13 5 38.65 1.24
 -2 13 5 4.26 0.72
 2 13 5 4.9 0.69
 -3 13 5 135.88 2.71
 3 13 5 128.67 2.58
 -4 13 5 52.8 1.46
 4 13 5 51.5 1.49
 -5 13 5 197.98 3.74
 5 13 5 203.56 3.86
 -6 13 5 0.5 0.69
 6 13 5 0.88 0.71
 -7 13 5 31.51 1.34
 7 13 5 32.9 1.31
 -8 13 5 2.27 0.75
 8 13 5 2.85 0.82
 -9 13 5 108.79 2.67
 9 13 5 105.23 2.54
 -10 13 5 3.06 1.14
 10 13 5 0.8 1.24
 -11 13 5 35.33 1.81
 11 13 5 36.64 1.66
 -12 13 5 59.93 2.2
 12 13 5 60.94 2.15
 -13 13 5 14.27 1.84
 13 13 5 13.89 1.79
 0 14 5 1.35 0.71
 -1 14 5 6.69 0.93
 1 14 5 6.6 0.87
 -2 14 5 37.88 1.18
 2 14 5 36.96 1.29
 -3 14 5 34.69 1.29
 3 14 5 35.95 1.21
 -4 14 5 51.97 1.51
 4 14 5 55.45 1.68
 -5 14 5 26.6 1.3
 5 14 5 25.91 1.31
 -6 14 5 40.96 1.65
 6 14 5 40.41 1.62
 -7 14 5 28.75 1.52
 7 14 5 26.41 1.33
 -8 14 5 20.51 1.39
 8 14 5 19.8 1.34
 -9 14 5 20.85 1.38
 9 14 5 20.67 1.38
 -10 14 5 19.94 1.58
 10 14 5 17.99 1.55
 -11 14 5 2.83 1.57
 11 14 5 1.26 1.52
 -12 14 5 77.96 2.89
 12 14 5 78.2 2.61
 0 15 5 159.45 3.25
 -1 15 5 165.37 3.33
 1 15 5 162.56 3.25
 -2 15 5 50.53 1.55
 2 15 5 47.72 1.53
 -3 15 5 22.14 1.19
 3 15 5 21.09 1.28
 -4 15 5 5.94 1.11
 4 15 5 9.29 1.32
 -5 15 5 9.14 1.24
 5 15 5 10.76 1.35
 -6 15 5 50.06 1.91
 6 15 5 44.74 1.76
 -7 15 5 38.64 1.78
 7 15 5 36.59 1.7
 -8 15 5 129.63 3.15
 8 15 5 130.62 3.34
 -9 15 5 2.09 1.59
 9 15 5 3.16 1.6
 -10 15 5 4.56 1.74
 10 15 5 2.73 1.58
 -11 15 5 36.71 2.99
 11 15 5 33.73 2.66
 0 16 5 38.8 1.56
 -1 16 5 33.28 1.61
 1 16 5 33.75 1.62
 -2 16 5 162.6 3.78
 2 16 5 163.84 3.7
 -3 16 5 21.95 1.47
 3 16 5 22.95 1.55
 -4 16 5 16.74 1.53
 4 16 5 18.11 1.51
 -5 16 5 11.18 1.51
 5 16 5 14.35 1.83
 -6 16 5 223.52 5.01
 6 16 5 223.12 4.92
 -7 16 5 37.54 2.15
 7 16 5 42.28 2.26
 -8 16 5 3.91 1.82
 8 16 5 5.32 2
 -9 16 5 6.75 2.02
 9 16 5 4.25 2.15
 0 17 5 33.19 2.47
 -1 17 5 35.35 1.86
 1 17 5 41.57 2.25
 -2 17 5 38 1.89
 2 17 5 38.95 1.96
 -3 17 5 5.22 1.56
 3 17 5 6.86 1.8
 -4 17 5 82.96 2.78
 4 17 5 83.21 2.86
 -5 17 5 63.13 2.65
 5 17 5 62.63 2.48
 -6 17 5 15.07 2.15
 6 17 5 8.94 1.9
 -7 17 5 1.35 2.98
 7 17 5 4.86 2.3
 0 18 5 177.29 4.79
 -1 18 5 9.38 2.61
 1 18 5 8.09 2.6
 -2 18 5 4.62 2.22
 2 18 5 6.52 2.57
 -3 18 5 7.15 2.38
 3 18 5 9.85 3.09
 0 0 6 1.22 0.29
 1 0 6 14.16 0.39
 2 0 6 859.13 12.88
 3 0 6 1401.66 20.89
 4 0 6 1193.26 17.86
 5 0 6 0.2 0.19
 6 0 6 20.14 0.54
 7 0 6 1.5 0.3
 8 0 6 6.01 0.48
 9 0 6 0.38 0.33
 10 0 6 95.3 1.68
 11 0 6 24.29 0.85
 12 0 6 73.61 1.4
 13 0 6 2.29 0.52
 14 0 6 44.56 1.26
 15 0 6 110.29 2.32
 16 0 6 1.8 0.84
 17 0 6 8.48 1.32
 18 0 6 67.58 2.8
 19 0 6 5.25 2.52
 0 1 6 35.57 0.67
 -1 1 6 914.62 13.68
 1 1 6 918.5 13.75
 -2 1 6 137.8 2.18
 2 1 6 135.77 2.15
 -3 1 6 619.02 9.33
 3 1 6 618.46 9.29
 -4 1 6 1.93 0.27
 4 1 6 1.38 0.24
 -5 1 6 1.1 0.19
 5 1 6 1 0.21
 -6 1 6 3.57 0.37
 6 1 6 3.53 0.39
 -7 1 6 109.57 1.81
 7 1 6 105.39 1.75
 -8 1 6 15.18 0.58
 8 1 6 15.36 0.57
 -9 1 6 292.26 4.53
 9 1 6 288.65 4.64
 -10 1 6 2.09 0.43
 10 1 6 2.83 0.41
 -11 1 6 39.68 0.97
 11 1 6 40.44 0.95
 -12 1 6 193.01 3.12
 12 1 6 192.48 3.12
 -13 1 6 136.79 2.66
 13 1 6 139.6 2.74
 -14 1 6 59.49 1.47
 14 1 6 57.79 1.48
 -15 1 6 32.19 1.21
 15 1 6 32.4 1.17
 -16 1 6 81.09 2.32
 16 1 6 76.84 2
 -17 1 6 48.42 2.18
 17 1 6 47.15 1.94
 -18 1 6 4.47 2.4
 18 1 6 1.11 2.04
 -19 1 6 12.57 2.34
 19 1 6 14.63 2.46
 0 2 6 538.62 8.11
 -1 2 6 1521.64 22.71
 1 2 6 1488.56 24.2
 -2 2 6 1356.88 20.32
 2 2 6 1342.6 20.07
 -3 2 6 309.45 5.48
 3 2 6 308.51 5.84
 -4 2 6 322.59 4.92
 4 2 6 321.72 4.9
 -5 2 6 146.48 2.32
 5 2 6 143.96 2.29
 -6 2 6 167.77 2.64
 6 2 6 168.93 2.7
 -7 2 6 756.02 11.35
 7 2 6 741.62 11.13
 -8 2 6 137.9 2.29
 8 2 6 141.62 2.33
 -9 2 6 37.47 0.86
 9 2 6 36.47 0.81
 -10 2 6 197.9 3.17
 10 2 6 193.1 3.37
 -11 2 6 27.38 0.81
 11 2 6 26.85 0.8
 -12 2 6 60.84 1.3
 12 2 6 61.48 1.32
 -13 2 6 9.17 0.69
 13 2 6 9.93 0.71
 -14 2 6 18.49 0.88
 14 2 6 18.91 0.97
 -15 2 6 82.1 1.89
 15 2 6 84.37 1.94
 -16 2 6 20.75 1.36
 16 2 6 20.33 1.34
 -17 2 6 6.96 1.37
 17 2 6 7.98 1.43
 -18 2 6 3.5 1.82
 18 2 6 5.32 1.71
 -19 2 6 28.09 2.73
 19 2 6 29.26 3.15
 0 3 6 166.48 2.58
 -1 3 6 596.16 8.92
 1 3 6 597.27 8.97
 -2 3 6 428.61 7.51
 2 3 6 435.52 7.61
 -3 3 6 135.52 2.54
 3 3 6 132.16 2.5
 -4 3 6 1034.53 18.46
 4 3 6 1016.05 17.55
 -5 3 6 226.88 4.11
 5 3 6 231.93 4.16
 -6 3 6 345.63 5.26
 6 3 6 351.09 5.36
 -7 3 6 500.47 7.58
 7 3 6 496.21 7.67
 -8 3 6 166.11 2.69
 8 3 6 174.3 2.8
 -9 3 6 31.77 0.83
 9 3 6 32.75 0.81
 -10 3 6 62.43 1.27
 10 3 6 61.22 1.2
 -11 3 6 131.11 2.22
 11 3 6 135.07 2.26
 -12 3 6 32.5 1.03
 12 3 6 30.17 0.95
 -13 3 6 49.81 1.3
 13 3 6 49.88 1.41
 -14 3 6 0.76 0.7
 14 3 6 0.78 0.56
 -15 3 6 155.93 3.38
 15 3 6 161.89 3.49
 -16 3 6 31.86 1.56
 16 3 6 33.77 1.47
 -17 3 6 16.23 1.6
 17 3 6 18.86 1.55
 -18 3 6 11.52 1.92
 18 3 6 12.71 1.76
 -19 3 6 33.03 3.12
 19 3 6 39.52 5.39
 0 4 6 45.21 0.83
 -1 4 6 158.43 2.49
 1 4 6 161.36 2.53
 -2 4 6 2.06 0.39
 2 4 6 1.38 0.26
 -3 4 6 52.69 1.16
 3 4 6 54.91 1.2
 -4 4 6 123.78 2.36
 4 4 6 120.17 2.31
 -5 4 6 112.58 2.19
 5 4 6 113.27 2.22
 -6 4 6 202.28 3.73
 6 4 6 208.5 3.8
 -7 4 6 108.47 1.81
 7 4 6 107.06 1.81
 -8 4 6 44.54 0.92
 8 4 6 42.51 0.9
 -9 4 6 8.79 0.51
 9 4 6 7.23 0.49
 -10 4 6 84.32 1.52
 10 4 6 84.65 1.55
 -11 4 6 26.87 0.81
 11 4 6 27.09 0.79
 -12 4 6 285.75 5.17
 12 4 6 286.65 5.16
 -13 4 6 9.68 0.75
 13 4 6 11.69 0.77
 -14 4 6 30.17 1.23
 14 4 6 30.43 1.07
 -15 4 6 1.29 0.85
 15 4 6 0.99 0.78
 -16 4 6 88.4 2.45
 16 4 6 85.02 2.24
 -17 4 6 22.94 1.56
 17 4 6 22.34 1.68
 -18 4 6 37.27 1.98
 18 4 6 36.24 2.01
 0 5 6 34.66 0.71
 -1 5 6 135.15 2.17
 1 5 6 136.11 2.19
 -2 5 6 120.56 2.31
 2 5 6 120.37 2.34
 -3 5 6 812.31 14.11
 3 5 6 824.05 14.25
 -4 5 6 25.93 0.8
 4 5 6 26.56 0.78
 -5 5 6 146.99 2.77
 5 5 6 145.41 2.75
 -6 5 6 131.31 2.52
 6 5 6 131.76 2.53
 -7 5 6 212.58 3.92
 7 5 6 217.84 4.18
 -8 5 6 3.99 0.39
 8 5 6 4.03 0.36
 -9 5 6 85.34 1.55
 9 5 6 84.13 1.58
 -10 5 6 110.96 1.9
 10 5 6 108.36 1.86
 -11 5 6 116.59 2.03
 11 5 6 117.69 2.01
 -12 5 6 195.44 3.72
 12 5 6 196.07 3.67
 -13 5 6 17.19 0.9
 13 5 6 18.81 0.89
 -14 5 6 12.6 1.06
 14 5 6 13.89 1.01
 -15 5 6 28.9 1.42
 15 5 6 26.45 1.24
 -16 5 6 40.78 1.71
 16 5 6 40.66 1.76
 -17 5 6 94.69 2.66
 17 5 6 86.41 2.49
 -18 5 6 56.27 2.35
 18 5 6 54.31 2.26
 0 6 6 15 0.46
 -1 6 6 49.64 0.94
 1 6 6 48.52 0.94
 -2 6 6 67.27 1.2
 2 6 6 70.6 1.35
 -3 6 6 243.83 4.44
 3 6 6 242.86 4.38
 -4 6 6 164.59 3.08
 4 6 6 158.35 3.01
 -5 6 6 38.14 1.06
 5 6 6 37.78 0.99
 -6 6 6 42.06 1.15
 6 6 6 41.47 1.09
 -7 6 6 15.64 0.81
 7 6 6 16.05 0.8
 -8 6 6 22.37 0.65
 8 6 6 22.26 0.66
 -9 6 6 168.85 2.76
 9 6 6 165.28 2.74
 -10 6 6 145.12 2.41
 10 6 6 147.22 2.48
 -11 6 6 26.56 0.85
 11 6 6 27.2 0.82
 -12 6 6 0.15 0.51
 12 6 6 0.74 0.51
 -13 6 6 8.99 0.99
 13 6 6 8.83 0.81
 -14 6 6 5.72 0.89
 14 6 6 4.75 0.87
 -15 6 6 117.37 2.83
 15 6 6 122.19 2.94
 -16 6 6 43.31 1.74
 16 6 6 42.73 1.71
 -17 6 6 12.07 1.71
 17 6 6 9.98 1.71
 -18 6 6 24.65 2.43
 18 6 6 32.19 2.67
 0 7 6 382.41 5.84
 -1 7 6 347.24 5.3
 1 7 6 342.96 5.25
 -2 7 6 67.45 1.24
 2 7 6 70.78 1.26
 -3 7 6 158.46 2.53
 3 7 6 157.64 2.56
 -4 7 6 225.95 4.14
 4 7 6 218.25 4.01
 -5 7 6 20.48 0.89
 5 7 6 19.48 0.83
 -6 7 6 41.67 1.19
 6 7 6 38.05 1.08
 -7 7 6 258.51 4.79
 7 7 6 246.16 4.65
 -8 7 6 157.32 3.08
 8 7 6 157.92 3.01
 -9 7 6 30.22 0.83
 9 7 6 31.73 0.78
 -10 7 6 160.11 2.64
 10 7 6 156.56 2.62
 -11 7 6 138 2.78
 11 7 6 143.45 2.8
 -12 7 6 98.08 2.24
 12 7 6 102.66 2.31
 -13 7 6 125.16 2.79
 13 7 6 119.01 2.67
 -14 7 6 8.47 1.05
 14 7 6 9.91 0.98
 -15 7 6 27.55 1.44
 15 7 6 30.84 1.54
 -16 7 6 41.83 2
 16 7 6 46 1.97
 -17 7 6 80.73 2.73
 17 7 6 83.29 2.75
 0 8 6 87.67 1.53
 -1 8 6 193.34 3.09
 1 8 6 200.62 3.17
 -2 8 6 43.51 0.92
 2 8 6 44.03 0.92
 -3 8 6 2.11 0.34
 3 8 6 2.27 0.34
 -4 8 6 46.3 0.95
 4 8 6 43.95 0.9
 -5 8 6 118.24 2.36
 5 8 6 114.56 2.28
 -6 8 6 79.03 1.78
 6 8 6 73.12 1.65
 -7 8 6 39.28 1.17
 7 8 6 37.53 1.1
 -8 8 6 80.28 1.83
 8 8 6 77.85 1.72
 -9 8 6 96.13 1.68
 9 8 6 100 1.79
 -10 8 6 65.78 1.58
 10 8 6 64.02 1.27
 -11 8 6 52.43 1.46
 11 8 6 54.58 1.45
 -12 8 6 27.09 1.13
 12 8 6 28.36 1.07
 -13 8 6 8.86 0.95
 13 8 6 7.34 0.95
 -14 8 6 66.56 1.96
 14 8 6 69.78 2
 -15 8 6 96.14 2.51
 15 8 6 101.1 2.56
 -16 8 6 70.9 2.47
 16 8 6 77.13 2.54
 -17 8 6 23.41 2.39
 17 8 6 22.39 2.15
 0 9 6 134.73 2.24
 -1 9 6 30.29 0.79
 1 9 6 31.93 0.86
 -2 9 6 13.05 0.56
 2 9 6 13.08 0.53
 -3 9 6 361.35 5.58
 3 9 6 351.75 5.56
 -4 9 6 11.08 0.51
 4 9 6 9.57 0.49
 -5 9 6 25.48 0.69
 5 9 6 23.89 0.67
 -6 9 6 124.77 2.09
 6 9 6 121.67 2.11
 -7 9 6 48.09 1.27
 7 9 6 46.38 1.07
 -8 9 6 98.22 1.7
 8 9 6 99.99 1.72
 -9 9 6 7.22 0.54
 9 9 6 8.48 0.5
 -10 9 6 123.81 2.66
 10 9 6 126.52 2.72
 -11 9 6 218.41 4.48
 11 9 6 218.22 4.39
 -12 9 6 124.01 2.8
 12 9 6 123.48 2.71
 -13 9 6 94.71 2.36
 13 9 6 100.4 2.51
 -14 9 6 26 1.42
 14 9 6 28.45 1.66
 -15 9 6 26.78 1.58
 15 9 6 26.39 1.74
 -16 9 6 17.37 2.14
 16 9 6 20.84 1.93
 0 10 6 5.34 0.48
 -1 10 6 355.65 5.71
 1 10 6 352.76 5.55
 -2 10 6 23.64 0.75
 2 10 6 24.54 0.76
 -3 10 6 11.53 0.55
 3 10 6 10.33 0.55
 -4 10 6 54.93 1.12
 4 10 6 52.64 1.09
 -5 10 6 49.11 1.08
 5 10 6 49.98 1.11
 -6 10 6 113.73 2.05
 6 10 6 116.16 2.12
 -7 10 6 26.61 0.78
 7 10 6 25.88 0.74
 -8 10 6 32.92 0.97
 8 10 6 33.47 0.95
 -9 10 6 16.8 0.78
 9 10 6 18.28 0.79
 -10 10 6 50.09 1.38
 10 10 6 51.79 1.4
 -11 10 6 29.71 1.13
 11 10 6 29.98 1.13
 -12 10 6 121.35 2.87
 12 10 6 123.5 3.2
 -13 10 6 30.68 1.34
 13 10 6 28.49 1.4
 -14 10 6 14.62 1.45
 14 10 6 13.94 1.55
 -15 10 6 19.31 1.78
 15 10 6 19.84 1.68
 -16 10 6 21.91 3.33
 16 10 6 18.14 3.05
 0 11 6 4.76 0.56
 -1 11 6 241.6 4.02
 1 11 6 240.53 4.07
 -2 11 6 13.44 0.62
 2 11 6 14.7 0.67
 -3 11 6 80.44 1.54
 3 11 6 83.95 1.58
 -4 11 6 41.94 1.02
 4 11 6 40.1 1.01
 -5 11 6 200.01 3.44
 5 11 6 206.59 3.64
 -6 11 6 82.67 1.72
 6 11 6 78.92 1.67
 -7 11 6 63.78 1.45
 7 11 6 63.94 1.42
 -8 11 6 2.96 0.64
 8 11 6 3.39 0.55
 -9 11 6 25.57 0.97
 9 11 6 23.88 0.9
 -10 11 6 17.8 0.95
 10 11 6 18.09 0.86
 -11 11 6 25.29 1.15
 11 11 6 25.72 1.27
 -12 11 6 2.9 0.99
 12 11 6 3.36 1.07
 -13 11 6 55.71 1.8
 13 11 6 59.79 2
 -14 11 6 0.89 1.42
 14 11 6 1.2 1.3
 -15 11 6 3.96 2.69
 15 11 6 4.31 2.01
 0 12 6 41.46 1.15
 -1 12 6 49.08 1.28
 1 12 6 47.33 1.24
 -2 12 6 375.63 6.8
 2 12 6 370.1 6.76
 -3 12 6 23.1 0.93
 3 12 6 19.9 0.81
 -4 12 6 195.73 3.99
 4 12 6 186.84 3.64
 -5 12 6 10.51 0.77
 5 12 6 9.2 0.68
 -6 12 6 13.08 0.78
 6 12 6 12.38 0.78
 -7 12 6 155.7 3.3
 7 12 6 152.93 2.95
 -8 12 6 58.86 1.56
 8 12 6 59.95 1.59
 -9 12 6 33.45 1.19
 9 12 6 34.58 1.2
 -10 12 6 3.71 0.84
 10 12 6 3.74 0.89
 -11 12 6 28.4 2
 11 12 6 35.33 2.36
 -12 12 6 77.48 3.09
 12 12 6 76.03 3.19
 -13 12 6 14.48 2.35
 13 12 6 19.6 2.74
 -14 12 6 47.02 2.95
 14 12 6 53.08 3.14
 0 13 6 33.82 1.23
 -1 13 6 83.75 1.87
 1 13 6 81.64 2
 -2 13 6 2.05 0.69
 2 13 6 2.62 0.68
 -3 13 6 50.74 1.41
 3 13 6 48.46 1.35
 -4 13 6 40.61 1.35
 4 13 6 38.55 1.37
 -5 13 6 82.44 1.87
 5 13 6 79.23 1.81
 -6 13 6 31.43 1.12
 6 13 6 30.35 1.13
 -7 13 6 27.63 1.2
 7 13 6 24.69 1.11
 -8 13 6 16.14 1.11
 8 13 6 15.53 1.09
 -9 13 6 26.21 1.25
 9 13 6 29.15 1.4
 -10 13 6 18.63 2
 10 13 6 16.79 2.01
 -11 13 6 47.36 2.51
 11 13 6 46.21 2.65
 -12 13 6 6.97 2.6
 12 13 6 7.29 2.12
 -13 13 6 24.02 3.13
 13 13 6 20.51 2.66
 0 14 6 29.95 1.19
 -1 14 6 5.48 0.76
 1 14 6 4.25 0.82
 -2 14 6 95.34 2.24
 2 14 6 90.72 2.1
 -3 14 6 35.38 1.28
 3 14 6 36.27 1.28
 -4 14 6 203.73 4.3
 4 14 6 215.33 4.07
 -5 14 6 25.7 1.39
 5 14 6 26.99 1.42
 -6 14 6 21.39 1.31
 6 14 6 19.55 1.27
 -7 14 6 107.77 2.7
 7 14 6 105.25 2.55
 -8 14 6 11.03 1.19
 8 14 6 10.52 1.32
 -9 14 6 34.52 1.86
 9 14 6 32.84 1.53
 -10 14 6 20.82 2.11
 10 14 6 30.56 2.73
 -11 14 6 10.65 2.25
 11 14 6 9.28 2.25
 -12 14 6 39.51 3.4
 12 14 6 45.34 3.87
 0 15 6 0.61 1
 -1 15 6 79.43 2.12
 1 15 6 80.56 2.15
 -2 15 6 6.63 1.1
 2 15 6 3.59 0.9
 -3 15 6 115.46 2.53
 3 15 6 117.11 2.7
 -4 15 6 7.69 1.22
 4 15 6 8.16 1.35
 -5 15 6 7.18 1.32
 5 15 6 7.42 1.31
 -6 15 6 5.07 1.27
 6 15 6 3.7 1.04
 -7 15 6 55.3 2
 7 15 6 54.68 2.05
 -8 15 6 19.94 1.67
 8 15 6 20.73 1.59
 -9 15 6 2.53 1.52
 9 15 6 3.75 1.53
 -10 15 6 49.03 3.17
 10 15 6 50.92 3.13
 0 16 6 9.9 1.51
 -1 16 6 84.76 2.25
 1 16 6 87.27 2.34
 -2 16 6 31.61 1.83
 2 16 6 31.62 1.79
 -3 16 6 10.94 1.56
 3 16 6 12.55 1.58
 -4 16 6 130.22 3.66
 4 16 6 127.27 3.32
 -5 16 6 34.45 1.94
 5 16 6 33.27 1.94
 -6 16 6 14.12 1.88
 6 16 6 7.58 1.58
 -7 16 6 2.46 1.8
 7 16 6 2.32 1.58
 -8 16 6 48.49 2.49
 8 16 6 48.5 2.46
 -9 16 6 42.51 5.46
 0 17 6 8.38 2.12
 -1 17 6 14.54 1.74
 1 17 6 14.66 2.04
 -2 17 6 61.67 2.52
 2 17 6 61.56 2.6
 -3 17 6 26.98 2.06
 3 17 6 25.24 2.06
 -4 17 6 24.36 2.09
 4 17 6 22.46 1.93
 -5 17 6 19.9 2.15
 5 17 6 16.58 2.16
 -6 17 6 13.67 2.79
 6 17 6 11.57 2.19
 0 18 6 8.66 3.01
 -1 18 6 16.92 4.05
 1 18 6 21.77 3.62
 -2 18 6 30.3 6.81
 2 18 6 24.85 6.22
 0 0 7 0.46 0.29
 1 0 7 142.83 2.27
 2 0 7 573.84 8.63
 3 0 7 378.83 5.76
 4 0 7 373.54 5.86
 5 0 7 368.92 5.64
 6 0 7 0.27 0.21
 7 0 7 307.16 4.72
 8 0 7 284.16 4.57
 9 0 7 8.36 0.54
 10 0 7 352.93 5.44
 11 0 7 108.44 1.89
 12 0 7 18.31 0.82
 13 0 7 73.33 1.68
 14 0 7 0.72 0.81
 15 0 7 56.63 1.6
 16 0 7 141.18 3.01
 17 0 7 131.9 3.55
 18 0 7 7.02 1.94
 0 1 7 586.34 8.8
 -1 1 7 14.56 0.41
 1 1 7 13.93 0.42
 -2 1 7 238.4 3.74
 2 1 7 234.3 3.87
 -3 1 7 147.85 2.33
 3 1 7 147.84 2.33
 -4 1 7 92.45 1.55
 4 1 7 88.48 1.48
 -5 1 7 306.41 4.92
 5 1 7 301.49 4.64
 -6 1 7 305.84 4.72
 6 1 7 305.21 4.7
 -7 1 7 167.5 2.74
 7 1 7 167.38 2.67
 -8 1 7 36.71 0.85
 8 1 7 34.82 0.84
 -9 1 7 42.58 0.91
 9 1 7 41.65 0.96
 -10 1 7 223.36 3.56
 10 1 7 225.35 3.6
 -11 1 7 30.76 0.92
 11 1 7 31.58 0.86
 -12 1 7 30.16 1.01
 12 1 7 30.12 0.97
 -13 1 7 81.55 1.8
 13 1 7 83.86 1.82
 -14 1 7 12.54 0.86
 14 1 7 11.38 0.87
 -15 1 7 20.18 1.05
 15 1 7 21.77 1.15
 -16 1 7 257.37 4.86
 16 1 7 264.7 5.07
 -17 1 7 81.33 2.4
 17 1 7 77.54 2.3
 -18 1 7 52.68 2.51
 18 1 7 54.77 2.54
 0 2 7 345.26 5.35
 -1 2 7 52.18 0.93
 1 2 7 53.06 0.94
 -2 2 7 348.52 5.29
 2 2 7 347.67 5.27
 -3 2 7 221.57 3.46
 3 2 7 219.59 3.38
 -4 2 7 3.18 0.24
 4 2 7 3.13 0.25
 -5 2 7 24.36 0.58
 5 2 7 23.45 0.55
 -6 2 7 123.49 2.01
 6 2 7 123.96 2.18
 -7 2 7 165.34 2.66
 7 2 7 165.02 2.71
 -8 2 7 191.81 3.33
 8 2 7 192.95 3.09
 -9 2 7 73.75 1.39
 9 2 7 73.53 1.39
 -10 2 7 22.35 0.69
 10 2 7 22.45 0.68
 -11 2 7 62.82 1.25
 11 2 7 62.92 1.34
 -12 2 7 64.26 1.45
 12 2 7 64.86 1.51
 -13 2 7 71.41 1.62
 13 2 7 70.94 1.62
 -14 2 7 66.12 1.63
 14 2 7 65.62 1.53
 -15 2 7 41.53 1.3
 15 2 7 43.77 1.39
 -16 2 7 36.17 1.7
 16 2 7 34.18 1.57
 -17 2 7 29.85 1.67
 17 2 7 28.87 1.83
 -18 2 7 22.42 2.07
 18 2 7 25.93 2.31
 0 3 7 17.02 0.45
 -1 3 7 214.68 3.32
 1 3 7 212.3 3.29
 -2 3 7 228.02 4.07
 2 3 7 228.95 4.11
 -3 3 7 394.06 6.95
 3 3 7 382.93 6.72
 -4 3 7 62.63 1.37
 4 3 7 63.07 1.35
 -5 3 7 20.54 0.74
 5 3 7 18.64 0.73
 -6 3 7 289.13 5.2
 6 3 7 288.01 5.13
 -7 3 7 13.45 0.46
 7 3 7 13.4 0.48
 -8 3 7 139.36 2.27
 8 3 7 141.83 2.37
 -9 3 7 29.26 0.78
 9 3 7 28.01 0.76
 -10 3 7 97.13 1.73
 10 3 7 95.96 1.69
 -11 3 7 199.56 3.21
 11 3 7 200.08 3.32
 -12 3 7 12.26 0.71
 12 3 7 11.53 0.67
 -13 3 7 30.42 1.1
 13 3 7 30.11 1.06
 -14 3 7 58.75 1.54
 14 3 7 58.57 1.55
 -15 3 7 10.65 1.02
 15 3 7 12.19 1.01
 -16 3 7 2.24 1.3
 16 3 7 1.99 1.12
 -17 3 7 103.48 2.81
 17 3 7 101.44 2.77
 -18 3 7 44.36 2.33
 18 3 7 43.11 2.2
 0 4 7 405.35 6.13
 -1 4 7 310.16 4.73
 1 4 7 311.75 4.73
 -2 4 7 631.98 11.34
 2 4 7 657.29 11.77
 -3 4 7 546.82 9.53
 3 4 7 555.55 9.71
 -4 4 7 108.28 2.12
 4 4 7 108.77 2.15
 -5 4 7 206.2 3.81
 5 4 7 207.19 3.77
 -6 4 7 89.71 1.88
 6 4 7 89.43 2
 -7 4 7 173.09 3.26
 7 4 7 168.82 3.17
 -8 4 7 77.4 1.4
 8 4 7 77.61 1.4
 -9 4 7 94.99 1.65
 9 4 7 94.1 1.73
 -10 4 7 129.36 2.16
 10 4 7 130.19 2.16
 -11 4 7 37.36 0.93
 11 4 7 36.94 0.9
 -12 4 7 36.84 1.06
 12 4 7 37.09 1.11
 -13 4 7 18.72 0.96
 13 4 7 19.77 0.87
 -14 4 7 3.77 0.72
 14 4 7 3.29 0.75
 -15 4 7 67.03 1.95
 15 4 7 66.81 1.85
 -16 4 7 145.49 3.34
 16 4 7 142.01 3.33
 -17 4 7 1.59 1.33
 17 4 7 3.15 1.37
 -18 4 7 3.92 1.91
 18 4 7 6.16 1.79
 0 5 7 293.63 4.49
 -1 5 7 83.68 1.41
 1 5 7 85.69 1.49
 -2 5 7 168.01 3.1
 2 5 7 167.76 3.12
 -3 5 7 103.52 2.04
 3 5 7 103.44 2.06
 -4 5 7 119.48 2.32
 4 5 7 116.15 2.28
 -5 5 7 202.06 3.77
 5 5 7 199.11 3.64
 -6 5 7 174.1 3.27
 6 5 7 175.65 3.29
 -7 5 7 201.55 3.78
 7 5 7 204.94 3.83
 -8 5 7 392.98 7.01
 8 5 7 384.22 6.85
 -9 5 7 109.91 2.11
 9 5 7 108.34 1.84
 -10 5 7 48.77 1.05
 10 5 7 48.9 1.03
 -11 5 7 61.83 1.34
 11 5 7 62.26 1.44
 -12 5 7 174.92 3.33
 12 5 7 175.48 3.43
 -13 5 7 7.95 0.85
 13 5 7 7.69 0.73
 -14 5 7 64.82 1.77
 14 5 7 67.13 1.82
 -15 5 7 17.91 1.32
 15 5 7 20.9 1.23
 -16 5 7 57.19 2.02
 16 5 7 55.25 2.07
 -17 5 7 21.12 1.8
 17 5 7 21.71 1.97
 -18 5 7 11.89 2.38
 18 5 7 11.03 2.48
 0 6 7 26.73 0.64
 -1 6 7 397.44 6.04
 1 6 7 393.34 5.95
 -2 6 7 131.53 2.51
 2 6 7 133.85 2.57
 -3 6 7 4.93 0.55
 3 6 7 4.83 0.59
 -4 6 7 207.67 3.81
 4 6 7 206.84 3.8
 -5 6 7 65.69 1.47
 5 6 7 65.26 1.51
 -6 6 7 230.89 4.24
 6 6 7 232.82 4.28
 -7 6 7 41.12 1.17
 7 6 7 41.1 1.14
 -8 6 7 141.68 2.75
 8 6 7 145.35 3.15
 -9 6 7 69.06 1.64
 9 6 7 67.32 1.61
 -10 6 7 3.98 0.69
 10 6 7 5.05 0.5
 -11 6 7 53.73 1.3
 11 6 7 55.57 1.25
 -12 6 7 22.19 0.89
 12 6 7 22.04 0.84
 -13 6 7 83 2.03
 13 6 7 83.78 2.08
 -14 6 7 32.94 1.48
 14 6 7 33.29 1.37
 -15 6 7 41.89 1.63
 15 6 7 45.31 1.73
 -16 6 7 16.93 1.52
 16 6 7 17.4 1.52
 -17 6 7 33.25 2.09
 17 6 7 31.8 2.11
 0 7 7 242.39 3.75
 -1 7 7 77.37 1.35
 1 7 7 76.37 1.37
 -2 7 7 199.3 3.26
 2 7 7 195.69 3.07
 -3 7 7 320.52 5.73
 3 7 7 321.3 5.74
 -4 7 7 24.13 0.92
 4 7 7 25.75 0.91
 -5 7 7 81.14 1.76
 5 7 7 78.92 1.72
 -6 7 7 164.04 3.11
 6 7 7 163.84 3.13
 -7 7 7 22.71 0.89
 7 7 7 24.01 0.94
 -8 7 7 70.48 1.61
 8 7 7 71.02 1.62
 -9 7 7 79.85 1.84
 9 7 7 81 1.75
 -10 7 7 4.13 0.67
 10 7 7 1.48 0.61
 -11 7 7 11.42 1.03
 11 7 7 9.98 0.91
 -12 7 7 3.67 0.65
 12 7 7 5.77 0.73
 -13 7 7 1.55 0.72
 13 7 7 1.82 0.76
 -14 7 7 13.93 1.25
 14 7 7 12.46 1.15
 -15 7 7 45.51 1.7
 15 7 7 47.49 1.79
 -16 7 7 20.68 1.7
 16 7 7 19.19 1.67
 -17 7 7 3.86 1.98
 17 7 7 5.92 1.9
 0 8 7 0.51 0.31
 -1 8 7 17.77 0.61
 1 8 7 17.97 0.59
 -2 8 7 63.85 1.2
 2 8 7 64.41 1.33
 -3 8 7 216.71 4
 3 8 7 217.71 4.02
 -4 8 7 47.55 1.19
 4 8 7 45.55 1.21
 -5 8 7 42.21 1.28
 5 8 7 43.01 1.18
 -6 8 7 254.31 4.62
 6 8 7 258.53 4.74
 -7 8 7 48.67 1.3
 7 8 7 47.41 1.36
 -8 8 7 205.43 3.83
 8 8 7 209.34 4.09
 -9 8 7 108.15 2.53
 9 8 7 108.46 2.56
 -10 8 7 18.84 1.01
 10 8 7 16.33 1.03
 -11 8 7 12.34 1.32
 11 8 7 13.76 1.34
 -12 8 7 176.02 4.84
 12 8 7 173.19 4.8
 -13 8 7 8.93 1.08
 13 8 7 9.24 0.88
 -14 8 7 11.23 1.09
 14 8 7 12.54 1.2
 -15 8 7 21.47 1.45
 15 8 7 22.24 1.63
 -16 8 7 40.06 1.93
 16 8 7 44.62 2.11
 0 9 7 163.64 2.66
 -1 9 7 215.44 3.46
 1 9 7 215.01 3.39
 -2 9 7 99.41 1.94
 2 9 7 97.83 1.72
 -3 9 7 92.64 1.68
 3 9 7 89.85 1.74
 -4 9 7 13.81 0.83
 4 9 7 12.58 0.83
 -5 9 7 11.43 0.83
 5 9 7 9.85 0.76
 -6 9 7 77.12 1.74
 6 9 7 77.75 1.74
 -7 9 7 27.26 1.06
 7 9 7 26.92 0.99
 -8 9 7 34.29 1.24
 8 9 7 34.48 1.3
 -9 9 7 17.31 1.18
 9 9 7 19.55 1.14
 -10 9 7 13.85 1.23
 10 9 7 14.52 1.35
 -11 9 7 241.01 6.46
 11 9 7 254.04 6.54
 -12 9 7 16.92 1.51
 12 9 7 19.76 1.65
 -13 9 7 147.72 4.41
 13 9 7 144.43 4.66
 -14 9 7 67.84 2.83
 14 9 7 69.2 2.72
 -15 9 7 31.07 2.51
 15 9 7 33.37 2.63
 -16 9 7 20.19 3.07
 16 9 7 17.61 2.68
 0 10 7 40.61 1
 -1 10 7 206.44 3.3
 1 10 7 202.53 3.21
 -2 10 7 86.67 1.55
 2 10 7 83.97 1.52
 -3 10 7 266.63 4.16
 3 10 7 259.53 4.52
 -4 10 7 143.36 2.36
 4 10 7 141.72 2.39
 -5 10 7 52.59 1.55
 5 10 7 54.52 1.35
 -6 10 7 66.73 1.97
 6 10 7 68.15 2.01
 -7 10 7 83.89 2.21
 7 10 7 83.22 2.22
 -8 10 7 119.73 3.04
 8 10 7 114.07 3.34
 -9 10 7 12.36 1.2
 9 10 7 10.87 1.25
 -10 10 7 276.92 7.3
 10 10 7 275.55 7.08
 -11 10 7 38.95 1.88
 11 10 7 38.29 1.95
 -12 10 7 97.34 3.34
 12 10 7 99.9 3.66
 -13 10 7 86.29 2.91
 13 10 7 83.03 3.16
 -14 10 7 8.87 2.09
 14 10 7 12.62 2.04
 -15 10 7 13.47 2.59
 15 10 7 15.54 2.53
 0 11 7 56.6 1.35
 -1 11 7 69.07 1.52
 1 11 7 66.67 1.48
 -2 11 7 196.03 3.64
 2 11 7 199.95 3.68
 -3 11 7 13.14 0.71
 3 11 7 13.12 0.7
 -4 11 7 3.12 0.56
 4 11 7 3.21 0.45
 -5 11 7 232.34 5.28
 5 11 7 229.34 5.22
 -6 11 7 19.05 1.2
 6 11 7 18.52 1.15
 -7 11 7 24.18 1.44
 7 11 7 21.41 1.26
 -8 11 7 14.71 1.29
 8 11 7 13.48 1.28
 -9 11 7 27.33 1.52
 9 11 7 25.52 1.58
 -10 11 7 93.65 2.96
 10 11 7 98.9 3.22
 -11 11 7 90.95 3.22
 11 11 7 86.52 3.06
 -12 11 7 8.45 1.61
 12 11 7 7.8 2
 -13 11 7 38.99 2.58
 13 11 7 35.75 2.43
 -14 11 7 2.58 2.11
 14 11 7 0.08 1.8
 0 12 7 148.09 2.84
 -1 12 7 35.52 1.16
 1 12 7 34.02 1.09
 -2 12 7 163.28 3.13
 2 12 7 162.82 3.1
 -3 12 7 64.65 1.56
 3 12 7 64.17 1.43
 -4 12 7 38.74 1.21
 4 12 7 37.05 1.03
 -5 12 7 54.73 1.36
 5 12 7 56.53 1.39
 -6 12 7 0.86 1.02
 6 12 7 0.4 0.8
 -7 12 7 23.02 1.41
 7 12 7 22.6 1.32
 -8 12 7 1.91 1.17
 8 12 7 2.06 1.38
 -9 12 7 27.43 1.78
 9 12 7 29.47 1.88
 -10 12 7 26.5 1.81
 10 12 7 28.79 1.94
 -11 12 7 20.2 2.2
 11 12 7 22.09 1.86
 -12 12 7 20.87 2.2
 12 12 7 17.03 2.55
 -13 12 7 3.96 2.41
 13 12 7 3.37 2.56
 -14 12 7 20.97 4.14
 0 13 7 4.76 0.84
 -1 13 7 0.1 0.68
 1 13 7 0.58 0.64
 -2 13 7 13.2 0.97
 2 13 7 16.41 0.84
 -3 13 7 46.09 1.36
 3 13 7 47.17 1.31
 -4 13 7 63.25 1.62
 4 13 7 63.19 1.6
 -5 13 7 24.84 1.02
 5 13 7 24.09 0.98
 -6 13 7 13.38 1.31
 6 13 7 13.83 1.21
 -7 13 7 84.91 2.79
 7 13 7 89.42 2.96
 -8 13 7 16.54 1.96
 8 13 7 14.96 1.81
 -9 13 7 7.41 1.63
 9 13 7 7.01 2.11
 -10 13 7 34.51 2.03
 10 13 7 36.9 2.23
 -11 13 7 31.18 2.57
 11 13 7 28.48 2.65
 -12 13 7 1.82 2.43
 12 13 7 2.1 2.21
 0 14 7 2.28 0.95
 -1 14 7 10.35 1.02
 1 14 7 10.76 1.01
 -2 14 7 198.24 3.84
 2 14 7 191.03 3.68
 -3 14 7 46.91 1.47
 3 14 7 50.81 1.56
 -4 14 7 183.09 3.55
 4 14 7 170.5 3.36
 -5 14 7 159.43 3.44
 5 14 7 155.68 3.46
 -6 14 7 29.28 1.37
 6 14 7 26.64 1.37
 -7 14 7 91.03 3.13
 7 14 7 87.57 3.17
 -8 14 7 63.91 2.6
 8 14 7 60.24 2.76
 -9 14 7 2.33 1.92
 9 14 7 1.95 1.75
 -10 14 7 32.4 2.57
 10 14 7 33.51 2.58
 -11 14 7 7.98 2.84
 11 14 7 3.69 2.3
 0 15 7 15.84 1.28
 -1 15 7 16.54 1.34
 1 15 7 17.08 1.37
 -2 15 7 50.12 1.8
 2 15 7 48.31 1.67
 -3 15 7 70.05 2.02
 3 15 7 70.76 1.99
 -4 15 7 16.96 1.52
 4 15 7 17.86 1.48
 -5 15 7 0.54 1.19
 5 15 7 0.88 1.45
 -6 15 7 3.75 1.19
 6 15 7 5.03 1.14
 -7 15 7 16.62 2.13
 7 15 7 21.39 2.6
 -8 15 7 14.4 2.38
 8 15 7 14.18 2.59
 -9 15 7 26.08 2.63
 9 15 7 23.6 2.39
 -10 15 7 95.96 4.79
 10 15 7 96.73 4.4
 0 16 7 17.44 1.54
 -1 16 7 25.58 1.62
 1 16 7 29.15 1.7
 -2 16 7 3.61 1.34
 2 16 7 5.83 1.61
 -3 16 7 64.32 2.3
 3 16 7 63.96 2.24
 -4 16 7 20.25 1.72
 4 16 7 17.7 1.61
 -5 16 7 116.65 3.17
 5 16 7 107.49 2.97
 -6 16 7 2.46 1.52
 6 16 7 3.07 1.58
 -7 16 7 25.49 2.71
 7 16 7 23.53 2.55
 -8 16 7 80.82 3.72
 8 16 7 94.26 4.27
 0 17 7 76.09 2.63
 -1 17 7 12.56 1.89
 1 17 7 15.07 1.76
 -2 17 7 12.98 2.2
 2 17 7 9.75 1.89
 -3 17 7 4.19 2.08
 3 17 7 5.47 2.02
 -4 17 7 0.89 1.97
 4 17 7 1.8 1.78
 -5 17 7 13.95 2.73
 5 17 7 14.08 2.23
 0 0 8 221.77 4.85
 1 0 8 166.84 2.62
 2 0 8 1.23 0.24
 3 0 8 72.9 1.26
 4 0 8 90.62 1.53
 5 0 8 0.42 0.25
 6 0 8 1.77 0.35
 7 0 8 0.74 0.26
 8 0 8 78.37 1.42
 9 0 8 8.56 0.58
 10 0 8 34.8 0.86
 11 0 8 145.66 2.6
 12 0 8 301.01 5.4
 13 0 8 66.48 1.57
 14 0 8 7.88 0.83
 15 0 8 49.44 1.66
 16 0 8 78.12 2.18
 17 0 8 4.61 1.77
 18 0 8 22.58 2.16
 0 1 8 0.43 0.21
 -1 1 8 94.65 1.56
 1 1 8 94.4 1.55
 -2 1 8 1203.26 17.94
 2 1 8 1195.88 17.89
 -3 1 8 266.78 4.1
 3 1 8 259.01 3.98
 -4 1 8 13.53 0.47
 4 1 8 12.15 0.46
 -5 1 8 184.32 2.9
 5 1 8 180.74 2.83
 -6 1 8 189.95 3
 6 1 8 190.73 3.01
 -7 1 8 284.62 4.64
 7 1 8 291.52 4.51
 -8 1 8 32.32 0.8
 8 1 8 29.3 0.75
 -9 1 8 71.51 1.33
 9 1 8 70.9 1.35
 -10 1 8 84.24 1.54
 10 1 8 84.27 1.55
 -11 1 8 199.91 3.46
 11 1 8 197.81 3.49
 -12 1 8 234.04 4.99
 12 1 8 224.49 4.14
 -13 1 8 20.61 0.97
 13 1 8 21.8 0.92
 -14 1 8 10.31 1
 14 1 8 9.54 0.91
 -15 1 8 62.24 1.74
 15 1 8 62.14 1.74
 -16 1 8 7.19 1.26
 16 1 8 6.04 1.1
 -17 1 8 16.36 1.68
 17 1 8 17.54 1.8
 -18 1 8 56.51 2.57
 18 1 8 53.15 2.69
 0 2 8 27.74 0.62
 -1 2 8 146.59 2.33
 1 2 8 146.73 2.32
 -2 2 8 103.72 1.69
 2 2 8 102.54 1.68
 -3 2 8 75.61 1.3
 3 2 8 75.21 1.35
 -4 2 8 30.48 0.65
 4 2 8 30.79 0.67
 -5 2 8 246.22 3.95
 5 2 8 250.52 3.97
 -6 2 8 240.72 3.75
 6 2 8 241.53 3.77
 -7 2 8 116.72 1.94
 7 2 8 115.14 1.94
 -8 2 8 138.5 2.29
 8 2 8 138.5 2.28
 -9 2 8 29.68 0.78
 9 2 8 29 0.75
 -10 2 8 17.15 0.66
 10 2 8 16.92 0.6
 -11 2 8 15.7 0.71
 11 2 8 15.69 0.72
 -12 2 8 26.27 0.93
 12 2 8 23.3 0.93
 -13 2 8 33.95 1.2
 13 2 8 32.47 1.11
 -14 2 8 21.4 1.05
 14 2 8 20.96 1.2
 -15 2 8 29.85 1.52
 15 2 8 32.69 1.29
 -16 2 8 120.68 2.96
 16 2 8 119.75 3
 -17 2 8 54.23 2.33
 17 2 8 52.99 2.17
 -18 2 8 2.32 1.5
 18 2 8 2.87 2.12
 0 3 8 74.58 1.28
 -1 3 8 478.87 7.23
 1 3 8 465.56 7.04
 -2 3 8 779.86 11.65
 2 3 8 738.14 11.06
 -3 3 8 19.21 0.67
 3 3 8 18.96 0.69
 -4 3 8 950.13 16.45
 4 3 8 958.4 16.58
 -5 3 8 151.13 2.85
 5 3 8 150.51 3.09
 -6 3 8 75.71 1.66
 6 3 8 71.44 1.53
 -7 3 8 87.88 1.85
 7 3 8 88.15 1.9
 -8 3 8 263.06 4.08
 8 3 8 266.15 4.12
 -9 3 8 40.77 0.91
 9 3 8 40.88 0.96
 -10 3 8 42.13 1
 10 3 8 40.44 0.95
 -11 3 8 75.66 1.53
 11 3 8 76.22 1.6
 -12 3 8 30.44 1
 12 3 8 29.44 1.05
 -13 3 8 28.31 1.14
 13 3 8 27.15 1.02
 -14 3 8 61.81 1.59
 14 3 8 64.53 1.66
 -15 3 8 106.23 2.62
 15 3 8 109.63 2.67
 -16 3 8 36.98 1.64
 16 3 8 40.41 1.71
 -17 3 8 70.56 2.39
 17 3 8 74.21 2.5
 -18 3 8 26.01 2.07
 18 3 8 30.42 2.32
 0 4 8 29.26 0.67
 -1 4 8 154.25 2.43
 1 4 8 153.52 2.42
 -2 4 8 201.81 3.68
 2 4 8 204.27 3.75
 -3 4 8 317.19 5.66
 3 4 8 317.1 5.66
 -4 4 8 76.36 1.62
 4 4 8 75.77 1.61
 -5 4 8 93.19 1.94
 5 4 8 94.54 1.96
 -6 4 8 34.87 1.04
 6 4 8 34.52 1.04
 -7 4 8 80.23 1.7
 7 4 8 84.6 1.81
 -8 4 8 94.69 1.97
 8 4 8 92.98 1.94
 -9 4 8 117.19 2.32
 9 4 8 118.5 2.37
 -10 4 8 75.84 1.42
 10 4 8 80.48 1.47
 -11 4 8 1.26 0.49
 11 4 8 1.75 0.42
 -12 4 8 21.58 0.87
 12 4 8 20.53 0.8
 -13 4 8 2 0.66
 13 4 8 2.08 0.63
 -14 4 8 16.15 1.1
 14 4 8 15.16 1.06
 -15 4 8 52.75 1.8
 15 4 8 52.62 1.89
 -16 4 8 48.29 2
 16 4 8 47.16 1.92
 -17 4 8 43.28 2.1
 17 4 8 45.08 2.32
 -18 4 8 62.6 3.46
 18 4 8 68.9 3.57
 0 5 8 281.94 4.36
 -1 5 8 103.5 1.73
 1 5 8 104.4 1.75
 -2 5 8 116.65 2.26
 2 5 8 116.75 2.28
 -3 5 8 377.89 6.67
 3 5 8 375.92 6.67
 -4 5 8 94.36 1.94
 4 5 8 94.69 1.96
 -5 5 8 120.96 2.41
 5 5 8 124.1 2.46
 -6 5 8 328.69 5.88
 6 5 8 326.93 5.85
 -7 5 8 160.27 3.13
 7 5 8 162.89 3.1
 -8 5 8 21.38 0.91
 8 5 8 19.88 0.9
 -9 5 8 128.1 2.65
 9 5 8 137.2 2.75
 -10 5 8 1.42 0.6
 10 5 8 2.18 0.68
 -11 5 8 22.89 0.74
 11 5 8 23.48 0.77
 -12 5 8 39.48 1.11
 12 5 8 38.71 1.06
 -13 5 8 12.52 0.87
 13 5 8 11.31 0.86
 -14 5 8 28.38 1.35
 14 5 8 29.86 1.34
 -15 5 8 58.54 1.82
 15 5 8 61.33 2.28
 -16 5 8 2.49 1.35
 16 5 8 4.3 1.49
 -17 5 8 45.26 2.36
 17 5 8 44.2 2.17
 0 6 8 6.37 0.39
 -1 6 8 58.14 1.09
 1 6 8 58.33 1.1
 -2 6 8 302.71 5.43
 2 6 8 306.14 5.68
 -3 6 8 18.13 0.7
 3 6 8 17.73 0.75
 -4 6 8 76.11 1.67
 4 6 8 76.01 1.61
 -5 6 8 19.35 0.87
 5 6 8 20.07 0.87
 -6 6 8 149.24 3.09
 6 6 8 141.9 2.77
 -7 6 8 144.89 2.78
 7 6 8 145.76 2.83
 -8 6 8 43.43 1.36
 8 6 8 43.91 1.25
 -9 6 8 41.87 1.23
 9 6 8 45.38 1.23
 -10 6 8 5.17 0.86
 10 6 8 2.68 0.56
 -11 6 8 45.25 1.67
 11 6 8 44.59 1.61
 -12 6 8 68.12 2.03
 12 6 8 67.84 1.94
 -13 6 8 16.81 0.92
 13 6 8 15.82 0.87
 -14 6 8 10.94 1.08
 14 6 8 9.75 1.02
 -15 6 8 11.97 1.27
 15 6 8 14 1.33
 -16 6 8 25.39 1.66
 16 6 8 27.91 1.8
 -17 6 8 68.25 2.66
 17 6 8 64.96 2.61
 0 7 8 1.57 0.29
 -1 7 8 180.9 2.84
 1 7 8 179.55 2.83
 -2 7 8 5.32 0.63
 2 7 8 4.75 0.72
 -3 7 8 162.32 3.04
 3 7 8 163.06 3.13
 -4 7 8 46.23 1.21
 4 7 8 46.17 1.27
 -5 7 8 10.31 0.69
 5 7 8 11.2 0.72
 -6 7 8 66.84 1.56
 6 7 8 68.16 1.63
 -7 7 8 4.38 0.66
 7 7 8 6.03 0.64
 -8 7 8 12.85 0.82
 8 7 8 13.15 0.78
 -9 7 8 62.56 1.66
 9 7 8 60.54 1.61
 -10 7 8 236.55 5.34
 10 7 8 226.92 5.12
 -11 7 8 67.04 2.24
 11 7 8 65.84 2.29
 -12 7 8 57.77 2.29
 12 7 8 57.23 2.14
 -13 7 8 2.18 1.3
 13 7 8 4.47 1.55
 -14 7 8 7.71 1.51
 14 7 8 4.95 1.49
 -15 7 8 16.6 2.14
 15 7 8 11.56 1.96
 -16 7 8 89.37 3.92
 16 7 8 88.05 3.68
 -17 7 8 49.19 3.56
 17 7 8 39.28 5.19
 0 8 8 15.02 0.54
 -1 8 8 69.9 1.36
 1 8 8 72.05 1.32
 -2 8 8 71.4 1.43
 2 8 8 73.99 1.59
 -3 8 8 78.57 1.67
 3 8 8 81.93 1.79
 -4 8 8 133.5 2.63
 4 8 8 135.89 2.69
 -5 8 8 33.44 1.11
 5 8 8 32.57 1.03
 -6 8 8 35.65 1.14
 6 8 8 33.63 1.11
 -7 8 8 43.13 1.23
 7 8 8 44.26 1.23
 -8 8 8 78.16 1.9
 8 8 8 75.87 1.89
 -9 8 8 30.23 1.28
 9 8 8 26.34 1.12
 -10 8 8 73.52 2.51
 10 8 8 77.15 2.71
 -11 8 8 321.3 8.36
 11 8 8 326.18 8.39
 -12 8 8 46.65 2.23
 12 8 8 45.02 1.93
 -13 8 8 98.14 3.26
 13 8 8 93.68 3.34
 -14 8 8 24.78 2.09
 14 8 8 23.57 2.27
 -15 8 8 7.28 2.03
 15 8 8 5.55 1.88
 -16 8 8 4.53 2.66
 16 8 8 3.35 2.27
 0 9 8 0.72 0.33
 -1 9 8 157.41 2.53
 1 9 8 153.22 2.53
 -2 9 8 118.59 2
 2 9 8 112.59 1.99
 -3 9 8 122.84 2.45
 3 9 8 120.25 2.45
 -4 9 8 119.52 2.36
 4 9 8 116.34 2.34
 -5 9 8 32.21 1.06
 5 9 8 30.5 1.03
 -6 9 8 172.42 3.6
 6 9 8 176.14 3.83
 -7 9 8 117.9 2.63
 7 9 8 126.2 3.06
 -8 9 8 6.25 0.98
 8 9 8 4.5 1.04
 -9 9 8 190.14 4.41
 9 9 8 193.65 4.48
 -10 9 8 35.38 1.75
 10 9 8 33.02 1.59
 -11 9 8 108.32 3.41
 11 9 8 103.36 3.26
 -12 9 8 60.76 2.29
 12 9 8 58.97 2.39
 -13 9 8 2.95 1.89
 13 9 8 3.84 1.99
 -14 9 8 5.58 1.99
 14 9 8 3.99 1.63
 -15 9 8 8.89 2.45
 15 9 8 9.59 2.31
 0 10 8 0.54 0.4
 -1 10 8 15.29 0.63
 1 10 8 13.54 0.61
 -2 10 8 16.54 0.62
 2 10 8 15.57 0.63
 -3 10 8 37.26 1.1
 3 10 8 39.15 1.18
 -4 10 8 41.41 1.31
 4 10 8 40.72 1.22
 -5 10 8 34.45 1.33
 5 10 8 34.86 1.28
 -6 10 8 82.93 2.28
 6 10 8 78.52 2.6
 -7 10 8 41.93 1.59
 7 10 8 38.44 1.54
 -8 10 8 45.77 1.63
 8 10 8 45.34 1.61
 -9 10 8 79.97 2.65
 9 10 8 78.07 2.52
 -10 10 8 76.14 2.73
 10 10 8 75.34 2.68
 -11 10 8 9.45 1.48
 11 10 8 7.84 1.61
 -12 10 8 30.44 2.24
 12 10 8 31.94 2.06
 -13 10 8 7.93 1.66
 13 10 8 5.43 1.69
 -14 10 8 14.56 2.51
 14 10 8 11.77 2.56
 -15 10 8 32.39 3.21
 15 10 8 36.57 3.28
 0 11 8 1.17 0.51
 -1 11 8 0.94 0.38
 1 11 8 1.49 0.52
 -2 11 8 222.03 4.04
 2 11 8 218.55 3.98
 -3 11 8 84.13 1.77
 3 11 8 84.89 1.76
 -4 11 8 128.04 3.21
 4 11 8 128.8 3.16
 -5 11 8 72.91 2.21
 5 11 8 74.76 2.13
 -6 11 8 105.47 2.88
 6 11 8 101.6 2.69
 -7 11 8 153.22 3.87
 7 11 8 152.39 3.64
 -8 11 8 94.28 3.04
 8 11 8 93.81 3
 -9 11 8 54.23 2.15
 9 11 8 53.94 2.17
 -10 11 8 22.37 1.76
 10 11 8 25.96 2.37
 -11 11 8 2.84 1.42
 11 11 8 1.72 1.4
 -12 11 8 30.86 2.21
 12 11 8 32.09 2.31
 -13 11 8 4.26 2.21
 13 11 8 6.84 2.27
 -14 11 8 22.35 2.83
 14 11 8 26.74 2.8
 0 12 8 133.32 2.62
 -1 12 8 15 0.84
 1 12 8 14.94 0.83
 -2 12 8 6.76 0.72
 2 12 8 6.22 0.65
 -3 12 8 41.89 1.11
 3 12 8 40.05 1.05
 -4 12 8 13.08 1.1
 4 12 8 11.68 1.09
 -5 12 8 83.02 2.39
 5 12 8 87.37 2.51
 -6 12 8 23.68 1.55
 6 12 8 21.17 1.31
 -7 12 8 102.96 3.35
 7 12 8 98.01 3.19
 -8 12 8 6.44 1.57
 8 12 8 7.34 2.11
 -9 12 8 23.14 1.75
 9 12 8 23 1.78
 -10 12 8 23.12 1.85
 10 12 8 23.87 2.24
 -11 12 8 70.61 2.95
 11 12 8 72.94 2.91
 -12 12 8 13.13 2.35
 12 12 8 9.99 2.03
 -13 12 8 48.8 3.16
 13 12 8 47.69 3.05
 0 13 8 9.14 0.9
 -1 13 8 36.41 1.19
 1 13 8 34.92 1.13
 -2 13 8 97.02 2.14
 2 13 8 94.96 2.04
 -3 13 8 30.11 1.07
 3 13 8 27.52 1.03
 -4 13 8 140.34 3.06
 4 13 8 135.37 3.05
 -5 13 8 83.04 2.58
 5 13 8 82.93 2.48
 -6 13 8 2.17 1.37
 6 13 8 1.43 1.25
 -7 13 8 74.37 2.65
 7 13 8 80.13 3.01
 -8 13 8 15.87 1.95
 8 13 8 18.23 1.96
 -9 13 8 13.99 1.78
 9 13 8 19.13 2.46
 -10 13 8 89.84 3.28
 10 13 8 98.28 3.53
 -11 13 8 0.29 2.14
 11 13 8 4.69 2.42
 -12 13 8 147.18 5.09
 12 13 8 141.32 5.08
 0 14 8 10.35 1.02
 -1 14 8 34.56 1.33
 1 14 8 34.89 1.39
 -2 14 8 38.87 1.52
 2 14 8 35.6 1.35
 -3 14 8 16.28 1.12
 3 14 8 15.61 1.11
 -4 14 8 0.45 0.84
 4 14 8 1.66 0.74
 -5 14 8 30.42 1.82
 5 14 8 32.62 2
 -6 14 8 20.35 2.12
 6 14 8 14.96 2.23
 -7 14 8 80.42 3.12
 7 14 8 83.44 3.41
 -8 14 8 9.11 1.95
 8 14 8 10.62 2.06
 -9 14 8 52.75 3.07
 9 14 8 49.56 2.87
 -10 14 8 56.8 3.11
 10 14 8 59.52 3.41
 -11 14 8 33.4 3.19
 11 14 8 28.42 4.53
 0 15 8 6.46 1.36
 -1 15 8 19.5 1.44
 1 15 8 20.33 1.32
 -2 15 8 27.8 1.55
 2 15 8 24.47 1.47
 -3 15 8 20.39 1.54
 3 15 8 17.28 1.3
 -4 15 8 121.37 2.93
 4 15 8 120.24 2.94
 -5 15 8 7.17 1.7
 5 15 8 6.42 1.87
 -6 15 8 107.83 3.56
 6 15 8 105.65 3.64
 -7 15 8 32.8 2.59
 7 15 8 34.26 2.62
 -8 15 8 51.8 2.97
 8 15 8 47.13 2.7
 -9 15 8 32.16 3.71
 9 15 8 33.22 3.13
 0 16 8 4.8 1.47
 -1 16 8 73.23 2.32
 1 16 8 76.11 2.41
 -2 16 8 32.16 1.84
 2 16 8 37.2 1.94
 -3 16 8 112.21 3.3
 3 16 8 103.51 3
 -4 16 8 5.44 1.56
 4 16 8 3.34 1.43
 -5 16 8 16.65 2.52
 5 16 8 18.12 2.61
 -6 16 8 23.67 3.04
 6 16 8 20.29 2.78
 -7 16 8 28.43 2.89
 7 16 8 37.24 3.23
 0 17 8 31.26 2.23
 -1 17 8 3.39 1.67
 1 17 8 1.98 1.95
 -2 17 8 77.7 3.1
 2 17 8 73.73 2.86
 -3 17 8 18.62 2.97
 3 17 8 19.75 2.54
 -4 17 8 124.71 5.17
 4 17 8 117.91 6.36
 0 0 9 0.14 0.29
 1 0 9 173.89 2.75
 2 0 9 7.64 0.44
 3 0 9 108.71 1.95
 4 0 9 120.01 1.98
 5 0 9 5.9 0.42
 6 0 9 161.46 2.62
 7 0 9 1.63 0.34
 8 0 9 108.45 1.85
 9 0 9 0.87 0.47
 10 0 9 228.52 3.65
 11 0 9 60.39 1.43
 12 0 9 30.35 1.01
 13 0 9 2.07 0.63
 14 0 9 193.43 3.64
 15 0 9 47.37 1.64
 16 0 9 22.24 1.54
 17 0 9 1 1.53
 18 0 9 3.67 2.46
 0 1 9 781.93 11.77
 -1 1 9 364.61 5.56
 1 1 9 368.87 5.62
 -2 1 9 78.09 1.38
 2 1 9 77.17 1.35
 -3 1 9 50.31 1
 3 1 9 48.91 0.96
 -4 1 9 14.49 0.49
 4 1 9 13.08 0.48
 -5 1 9 28.14 0.68
 5 1 9 28.74 0.69
 -6 1 9 35.15 0.79
 6 1 9 34.84 0.78
 -7 1 9 119.18 2
 7 1 9 116.71 2.02
 -8 1 9 74.92 1.38
 8 1 9 75.31 1.41
 -9 1 9 69.03 1.33
 9 1 9 71.03 1.49
 -10 1 9 23.22 0.78
 10 1 9 23.37 0.76
 -11 1 9 32.81 1
 11 1 9 31.32 0.93
 -12 1 9 54.54 1.38
 12 1 9 54.87 1.42
 -13 1 9 57.06 1.49
 13 1 9 57.62 1.51
 -14 1 9 6.85 0.86
 14 1 9 7.66 0.8
 -15 1 9 31.31 1.32
 15 1 9 32.52 1.47
 -16 1 9 48.62 1.71
 16 1 9 51.88 1.83
 -17 1 9 45.23 2.08
 17 1 9 43.69 2.33
 -18 1 9 3.45 2.62
 18 1 9 3.99 2.89
 0 2 9 145.83 2.32
 -1 2 9 61.08 1.15
 1 2 9 62.58 1.14
 -2 2 9 235.46 3.66
 2 2 9 233.26 3.63
 -3 2 9 827.8 12.41
 3 2 9 835.54 12.52
 -4 2 9 200.54 3.13
 4 2 9 197.45 3.1
 -5 2 9 279.57 4.33
 5 2 9 274.58 4.24
 -6 2 9 36.24 0.78
 6 2 9 38.91 0.83
 -7 2 9 11.57 0.51
 7 2 9 11.17 0.48
 -8 2 9 68.22 1.27
 8 2 9 68.34 1.27
 -9 2 9 38.92 0.91
 9 2 9 38.85 0.91
 -10 2 9 79.76 1.56
 10 2 9 78.6 1.45
 -11 2 9 297.56 5.75
 11 2 9 290.02 5.2
 -12 2 9 23.13 0.95
 12 2 9 26.06 0.98
 -13 2 9 41.75 1.36
 13 2 9 41.47 1.29
 -14 2 9 71.02 1.73
 14 2 9 72.88 1.91
 -15 2 9 4.31 1.05
 15 2 9 4.31 1.03
 -16 2 9 25.99 1.7
 16 2 9 28.33 1.69
 -17 2 9 34.13 2.07
 17 2 9 34.19 1.99
 -18 2 9 29.36 3.01
 18 2 9 31.14 3.22
 0 3 9 2.86 0.33
 -1 3 9 215.92 3.37
 1 3 9 215.82 3.35
 -2 3 9 358.75 5.49
 2 3 9 351.46 5.38
 -3 3 9 274.41 4.92
 3 3 9 275.65 4.95
 -4 3 9 272.44 4.92
 4 3 9 269.76 4.85
 -5 3 9 38.03 1.06
 5 3 9 40.04 1.08
 -6 3 9 66.05 1.47
 6 3 9 65.17 1.46
 -7 3 9 36.77 1.04
 7 3 9 37.87 1.03
 -8 3 9 18.22 0.86
 8 3 9 15.38 0.83
 -9 3 9 223.76 3.51
 9 3 9 222.44 3.51
 -10 3 9 121.53 2.19
 10 3 9 123.86 2.21
 -11 3 9 45.86 1.21
 11 3 9 47.56 1.22
 -12 3 9 31.24 1.05
 12 3 9 33.17 1.02
 -13 3 9 54.59 1.53
 13 3 9 58.56 1.48
 -14 3 9 4.81 0.9
 14 3 9 2.9 0.88
 -15 3 9 100.15 2.52
 15 3 9 103.09 2.66
 -16 3 9 23.09 1.74
 16 3 9 23.03 1.8
 -17 3 9 42.97 2.09
 17 3 9 41.45 2.08
 0 4 9 85.49 1.45
 -1 4 9 86.4 1.55
 1 4 9 86.01 1.72
 -2 4 9 88.99 1.84
 2 4 9 86.74 1.8
 -3 4 9 146.42 2.78
 3 4 9 145.68 2.73
 -4 4 9 74.25 1.6
 4 4 9 76.53 1.66
 -5 4 9 27.39 0.91
 5 4 9 26.94 0.97
 -6 4 9 78.52 1.72
 6 4 9 79.16 1.89
 -7 4 9 37.02 1.05
 7 4 9 38.63 1.09
 -8 4 9 79.13 1.74
 8 4 9 81.03 1.82
 -9 4 9 170.27 3.26
 9 4 9 169.29 3.26
 -10 4 9 22.4 1.03
 10 4 9 21.88 1.01
 -11 4 9 109.76 2.5
 11 4 9 113.41 2.83
 -12 4 9 43.08 1.14
 12 4 9 46.75 1.24
 -13 4 9 117.56 2.4
 13 4 9 115.54 2.36
 -14 4 9 6.5 1.1
 14 4 9 5.9 1.03
 -15 4 9 12.32 1.29
 15 4 9 13.77 1.34
 -16 4 9 73.56 2.22
 16 4 9 77.58 2.43
 -17 4 9 59.42 2.43
 17 4 9 60.01 2.3
 0 5 9 8.22 0.45
 -1 5 9 50.83 0.98
 1 5 9 52.04 0.99
 -2 5 9 0.63 0.34
 2 5 9 1.55 0.43
 -3 5 9 174.17 3.55
 3 5 9 174.83 3.42
 -4 5 9 242.21 4.42
 4 5 9 245.66 4.49
 -5 5 9 355.37 6.33
 5 5 9 367.23 6.56
 -6 5 9 57.4 1.42
 6 5 9 54.86 1.42
 -7 5 9 173.6 3.28
 7 5 9 174.06 3.29
 -8 5 9 10.04 0.76
 8 5 9 10.01 0.74
 -9 5 9 30.66 1.18
 9 5 9 30.6 1.14
 -10 5 9 172.28 3.61
 10 5 9 175.04 3.64
 -11 5 9 69.85 2.11
 11 5 9 67.49 1.98
 -12 5 9 50.55 1.68
 12 5 9 45.63 1.63
 -13 5 9 59.76 2.46
 13 5 9 58.16 2.41
 -14 5 9 18.85 1.16
 14 5 9 19.76 1.2
 -15 5 9 28.45 1.54
 15 5 9 29.14 1.52
 -16 5 9 4.61 1.44
 16 5 9 2.25 1.44
 -17 5 9 11.95 2.14
 17 5 9 9.2 1.94
 0 6 9 0.7 0.27
 -1 6 9 24.24 0.63
 1 6 9 23.88 0.61
 -2 6 9 77.56 1.66
 2 6 9 76.94 1.81
 -3 6 9 184.15 3.43
 3 6 9 184.32 3.43
 -4 6 9 147.13 2.84
 4 6 9 147.24 2.93
 -5 6 9 457.44 8.08
 5 6 9 447.44 7.92
 -6 6 9 103.89 2.13
 6 6 9 108.2 2.2
 -7 6 9 139.65 2.7
 7 6 9 135.03 2.66
 -8 6 9 16.03 0.81
 8 6 9 15.56 0.77
 -9 6 9 90.49 2.17
 9 6 9 91.62 2.12
 -10 6 9 30.5 1.21
 10 6 9 30.71 1.2
 -11 6 9 82.28 2.37
 11 6 9 82.74 2.37
 -12 6 9 14.37 1.4
 12 6 9 13.07 1.24
 -13 6 9 50.44 2.09
 13 6 9 47.27 2.2
 -14 6 9 17.82 1.78
 14 6 9 19.33 1.97
 -15 6 9 21.5 2.08
 15 6 9 21.59 2.57
 -16 6 9 25.5 2.66
 16 6 9 22.58 2.57
 0 7 9 219.51 3.45
 -1 7 9 136.69 2.21
 1 7 9 137.49 2.24
 -2 7 9 139.05 2.68
 2 7 9 138.99 2.71
 -3 7 9 131.18 2.55
 3 7 9 130.08 2.58
 -4 7 9 46.78 1.27
 4 7 9 43.9 1.18
 -5 7 9 85.52 1.88
 5 7 9 80.58 1.81
 -6 7 9 72.08 1.9
 6 7 9 74.8 1.77
 -7 7 9 5.47 0.66
 7 7 9 5.84 0.72
 -8 7 9 1.35 0.55
 8 7 9 2.72 0.73
 -9 7 9 1.79 0.73
 9 7 9 1.23 0.69
 -10 7 9 7.89 1.1
 10 7 9 5.12 1.02
 -11 7 9 61.22 2.71
 11 7 9 66.09 2.25
 -12 7 9 221.84 6.01
 12 7 9 234.09 6.19
 -13 7 9 52.31 2.32
 13 7 9 53.88 2.41
 -14 7 9 10.26 1.83
 14 7 9 16.31 2.02
 -15 7 9 6.43 2.1
 15 7 9 9.24 2.22
 -16 7 9 0.59 2.3
 16 7 9 0.45 2.01
 0 8 9 473.28 7.17
 -1 8 9 113.32 1.93
 1 8 9 112.71 2.09
 -2 8 9 72.98 1.68
 2 8 9 70.65 1.59
 -3 8 9 30.61 0.97
 3 8 9 30.35 1.01
 -4 8 9 16.76 0.9
 4 8 9 14.24 0.83
 -5 8 9 56.65 1.38
 5 8 9 59.84 1.64
 -6 8 9 14.32 0.97
 6 8 9 13.91 0.82
 -7 8 9 21.4 1.04
 7 8 9 22.18 1.1
 -8 8 9 15.89 0.98
 8 8 9 16.74 0.96
 -9 8 9 77.16 2.22
 9 8 9 75.49 2.16
 -10 8 9 6.28 1.3
 10 8 9 2.01 1.14
 -11 8 9 225.14 5.98
 11 8 9 222.18 5.94
 -12 8 9 2.95 1.24
 12 8 9 3.23 1.35
 -13 8 9 79.47 2.94
 13 8 9 81.96 3.19
 -14 8 9 26.47 2.23
 14 8 9 27.38 2.43
 -15 8 9 61.49 3.16
 15 8 9 60.33 3.22
 -16 8 9 17.85 4.18
 16 8 9 2.58 4.06
 0 9 9 188.77 3.06
 -1 9 9 6.58 0.52
 1 9 9 6.83 0.48
 -2 9 9 414.57 7.37
 2 9 9 415.38 7.34
 -3 9 9 3.5 0.61
 3 9 9 2.07 0.59
 -4 9 9 250.53 5
 4 9 9 242 4.83
 -5 9 9 14.27 0.92
 5 9 9 12.91 0.9
 -6 9 9 2.91 0.8
 6 9 9 1.79 0.8
 -7 9 9 73.78 2.08
 7 9 9 73.37 2.03
 -8 9 9 66.14 1.96
 8 9 9 67.92 2.01
 -9 9 9 21.46 1.47
 9 9 9 21.51 1.38
 -10 9 9 32.6 1.85
 10 9 9 33.48 1.89
 -11 9 9 15.01 1.45
 11 9 9 13.64 1.63
 -12 9 9 66.93 2.6
 12 9 9 66.89 2.86
 -13 9 9 2.04 1.45
 13 9 9 2.2 1.6
 -14 9 9 23.72 2.26
 14 9 9 27.78 2.67
 -15 9 9 70.7 3.86
 15 9 9 71.98 3.15
 0 10 9 0.35 0.39
 -1 10 9 54.73 1.25
 1 10 9 55.99 1.44
 -2 10 9 44.26 1.46
 2 10 9 41.94 1.43
 -3 10 9 268.71 6.01
 3 10 9 263.49 5.81
 -4 10 9 29.16 1.26
 4 10 9 27.59 1.25
 -5 10 9 122.29 3.6
 5 10 9 118.82 3
 -6 10 9 32.89 1.43
 6 10 9 33.53 1.43
 -7 10 9 13.1 1.13
 7 10 9 15.19 1.28
 -8 10 9 63.82 2.05
 8 10 9 67.47 2.01
 -9 10 9 20.94 1.47
 9 10 9 19.82 1.59
 -10 10 9 69.92 2.49
 10 10 9 67.09 2.94
 -11 10 9 22.7 1.84
 11 10 9 20.03 1.93
 -12 10 9 93.16 3.33
 12 10 9 87.47 3.34
 -13 10 9 14.56 2.25
 13 10 9 17.44 2.26
 -14 10 9 25.74 2.58
 14 10 9 25.05 2.41
 0 11 9 62.31 1.51
 -1 11 9 29.45 0.96
 1 11 9 28.94 0.9
 -2 11 9 26.77 0.83
 2 11 9 23.41 0.76
 -3 11 9 51.79 1.93
 3 11 9 50.36 1.61
 -4 11 9 193.51 4.7
 4 11 9 185.38 4.34
 -5 11 9 1.68 0.78
 5 11 9 1.04 1.01
 -6 11 9 57.98 2
 6 11 9 54.87 1.8
 -7 11 9 86.02 2.57
 7 11 9 85.22 2.41
 -8 11 9 55.55 2.13
 8 11 9 61.77 2.42
 -9 11 9 77.43 2.75
 9 11 9 74.43 2.79
 -10 11 9 5.24 1.56
 10 11 9 1.01 1.52
 -11 11 9 14.92 2.25
 11 11 9 13.05 2.39
 -12 11 9 78.69 3.34
 12 11 9 81.92 3.28
 -13 11 9 40.26 2.91
 13 11 9 46.14 3.35
 0 12 9 0.44 0.62
 -1 12 9 21.77 1.02
 1 12 9 19.94 0.9
 -2 12 9 13.33 0.8
 2 12 9 11.71 0.8
 -3 12 9 230.5 5.29
 3 12 9 215.49 5.8
 -4 12 9 39.53 1.5
 4 12 9 41.86 1.5
 -5 12 9 17.84 1.4
 5 12 9 14.04 1.29
 -6 12 9 43.86 1.96
 6 12 9 38.97 1.7
 -7 12 9 62.68 2.47
 7 12 9 60.56 2.53
 -8 12 9 95.77 3.15
 8 12 9 94.11 3.21
 -9 12 9 23.94 1.92
 9 12 9 24.31 1.95
 -10 12 9 13.8 1.87
 10 12 9 19.93 2.27
 -11 12 9 71.9 3.38
 11 12 9 68.57 3.01
 -12 12 9 27.15 2.55
 12 12 9 27.27 2.38
 0 13 9 11.68 0.98
 -1 13 9 16.27 1.03
 1 13 9 16.78 0.96
 -2 13 9 6.51 0.79
 2 13 9 9.33 0.88
 -3 13 9 17.46 1.51
 3 13 9 12.69 1.5
 -4 13 9 125.56 3.32
 4 13 9 127.5 3.81
 -5 13 9 69.06 2.51
 5 13 9 70.12 2.46
 -6 13 9 42.1 2.18
 6 13 9 38.45 2.18
 -7 13 9 12.32 1.52
 7 13 9 9.4 1.64
 -8 13 9 45.87 2.42
 8 13 9 44.33 2.67
 -9 13 9 2.11 1.83
 9 13 9 1.91 2.07
 -10 13 9 36.61 2.99
 10 13 9 38.2 2.68
 -11 13 9 14.33 2.39
 11 13 9 15.74 2.51
 0 14 9 17.48 1.29
 -1 14 9 36.11 1.44
 1 14 9 33.76 1.28
 -2 14 9 1.37 0.94
 2 14 9 1.05 1.04
 -3 14 9 22.09 1.78
 3 14 9 23.38 1.92
 -4 14 9 68.23 2.74
 4 14 9 75.12 2.62
 -5 14 9 3.35 1.86
 5 14 9 8.57 2.02
 -6 14 9 36.84 2.27
 6 14 9 37.39 2.78
 -7 14 9 12.23 1.98
 7 14 9 15.66 2.62
 -8 14 9 16.96 2.87
 8 14 9 9.89 2.29
 -9 14 9 26.98 2.75
 9 14 9 25.73 2.54
 -10 14 9 14.45 2.79
 10 14 9 16.77 2.91
 0 15 9 31.79 1.65
 -1 15 9 38.64 1.6
 1 15 9 39.88 1.8
 -2 15 9 14.42 1.36
 2 15 9 15.45 1.4
 -3 15 9 46.25 2.38
 3 15 9 46.58 2.22
 -4 15 9 4.74 1.86
 4 15 9 7.68 2.03
 -5 15 9 2.04 2.03
 5 15 9 1.55 1.86
 -6 15 9 82.08 3.57
 6 15 9 87.8 3.38
 -7 15 9 0.86 2.06
 7 15 9 3.54 1.93
 -8 15 9 14.96 2.79
 8 15 9 16.39 2.56
 0 16 9 4.98 1.83
 -1 16 9 52.23 2.1
 1 16 9 53.1 2.35
 -2 16 9 20.34 1.79
 2 16 9 19.43 1.78
 -3 16 9 27.4 2.6
 3 16 9 29.8 2.76
 -4 16 9 4.9 2.4
 4 16 9 6.16 2.53
 -5 16 9 79.67 3.74
 5 16 9 83.66 4.03
 -6 16 9 9.35 3.02
 6 16 9 13.08 3.72
 0 17 9 25.09 3.56
 -1 17 9 11.14 4.67
 1 17 9 6.36 4.57
 0 0 10 495.09 10.57
 1 0 10 225.36 3.52
 2 0 10 122.87 2.04
 3 0 10 30.18 0.76
 4 0 10 28.07 0.73
 5 0 10 10.05 0.58
 6 0 10 46.35 0.97
 7 0 10 8.18 0.55
 8 0 10 66.76 1.28
 9 0 10 129.8 2.21
 10 0 10 4.7 0.53
 11 0 10 160.08 3.04
 12 0 10 178.89 3.41
 13 0 10 20.02 1.23
 14 0 10 2.09 0.99
 15 0 10 26.96 1.46
 16 0 10 65.18 2.12
 17 0 10 186.01 3.98
 0 1 10 78.87 1.4
 -1 1 10 241.53 3.75
 1 1 10 242.9 3.77
 -2 1 10 113.76 1.89
 2 1 10 112.28 1.89
 -3 1 10 41.32 0.84
 3 1 10 42.72 0.87
 -4 1 10 5.53 0.43
 4 1 10 5.77 0.45
 -5 1 10 139.46 2.28
 5 1 10 135.57 2.24
 -6 1 10 131.07 2.16
 6 1 10 133.78 2.22
 -7 1 10 63.99 1.25
 7 1 10 64.51 1.22
 -8 1 10 39.66 0.97
 8 1 10 39.62 0.96
 -9 1 10 102.47 1.79
 9 1 10 103.25 1.83
 -10 1 10 46.01 1.11
 10 1 10 45.5 1.14
 -11 1 10 62.98 1.48
 11 1 10 63.85 1.53
 -12 1 10 150.81 3.05
 12 1 10 151.41 2.96
 -13 1 10 16.57 1.12
 13 1 10 18.84 1.04
 -14 1 10 3.47 0.92
 14 1 10 3.9 1.07
 -15 1 10 27.01 1.47
 15 1 10 25.74 1.35
 -16 1 10 24.59 1.57
 16 1 10 25.06 1.65
 -17 1 10 9.47 2.23
 17 1 10 12.33 2.02
 0 2 10 0.91 0.26
 -1 2 10 134.01 2.18
 1 2 10 134.79 2.21
 -2 2 10 43.88 0.89
 2 2 10 46.28 0.9
 -3 2 10 302.02 4.65
 3 2 10 301.26 4.63
 -4 2 10 508.84 7.69
 4 2 10 508.03 7.68
 -5 2 10 146.62 2.4
 5 2 10 144.74 2.36
 -6 2 10 329.96 5.04
 6 2 10 329.02 5.03
 -7 2 10 68.18 1.27
 7 2 10 65.57 1.24
 -8 2 10 109.44 1.87
 8 2 10 111.3 1.89
 -9 2 10 5.46 0.51
 9 2 10 4.19 0.5
 -10 2 10 78.58 1.58
 10 2 10 78.18 1.55
 -11 2 10 80.79 1.76
 11 2 10 81.21 1.76
 -12 2 10 5.29 0.77
 12 2 10 6.32 0.72
 -13 2 10 16.29 0.99
 13 2 10 14.68 0.96
 -14 2 10 8.83 1.17
 14 2 10 7.2 1.02
 -15 2 10 26.26 1.39
 15 2 10 28.23 1.45
 -16 2 10 70.75 2.47
 16 2 10 75.25 2.6
 -17 2 10 16.85 2.01
 17 2 10 9.9 1.91
 0 3 10 32.58 0.75
 -1 3 10 209.43 3.3
 1 3 10 209.09 3.28
 -2 3 10 79.94 1.38
 2 3 10 83.04 1.43
 -3 3 10 180.1 3.36
 3 3 10 184.49 3.44
 -4 3 10 186.97 3.48
 4 3 10 188.96 3.52
 -5 3 10 23.37 0.87
 5 3 10 21.86 0.87
 -6 3 10 20.79 0.84
 6 3 10 21.02 0.84
 -7 3 10 71.92 1.69
 7 3 10 72.75 1.7
 -8 3 10 31.12 1.01
 8 3 10 29.83 0.98
 -9 3 10 54.19 1.56
 9 3 10 50.04 1.32
 -10 3 10 34.95 1.22
 10 3 10 34.24 1.22
 -11 3 10 53.36 1.29
 11 3 10 53.1 1.31
 -12 3 10 42.03 1.23
 12 3 10 41.81 1.18
 -13 3 10 31.52 1.14
 13 3 10 30.98 1.19
 -14 3 10 71.57 1.84
 14 3 10 73.04 1.84
 -15 3 10 40.23 1.7
 15 3 10 43.14 1.72
 -16 3 10 1.01 1.6
 16 3 10 0.84 1.39
 -17 3 10 48.24 2.53
 17 3 10 46.65 2.49
 0 4 10 1.44 0.3
 -1 4 10 75.81 1.35
 1 4 10 77.31 1.37
 -2 4 10 71.87 1.61
 2 4 10 70.89 1.55
 -3 4 10 324.85 5.9
 3 4 10 319.22 5.96
 -4 4 10 17.8 0.75
 4 4 10 16.66 0.75
 -5 4 10 20.23 0.84
 5 4 10 19.8 0.89
 -6 4 10 29.9 0.97
 6 4 10 29.68 1.05
 -7 4 10 127.39 2.52
 7 4 10 123.16 2.45
 -8 4 10 152.6 2.96
 8 4 10 151.39 2.97
 -9 4 10 233.4 4.73
 9 4 10 238.13 4.79
 -10 4 10 280.95 5.56
 10 4 10 277.34 5.56
 -11 4 10 64.87 1.91
 11 4 10 63.43 1.9
 -12 4 10 102.47 2.66
 12 4 10 98.32 2.54
 -13 4 10 10.04 1.36
 13 4 10 13.82 1.33
 -14 4 10 108.09 2.55
 14 4 10 104.33 2.98
 -15 4 10 25.72 1.44
 15 4 10 27.47 1.65
 -16 4 10 32.16 1.9
 16 4 10 32.86 2.05
 -17 4 10 27.5 3.32
 17 4 10 35.34 3.58
 0 5 10 27.81 0.69
 -1 5 10 57.65 1.07
 1 5 10 55.7 1.06
 -2 5 10 58.09 1.4
 2 5 10 59.17 1.38
 -3 5 10 154.94 2.96
 3 5 10 157.61 2.99
 -4 5 10 76.98 1.67
 4 5 10 75.38 1.66
 -5 5 10 55.01 1.37
 5 5 10 56.97 1.41
 -6 5 10 100.51 2.06
 6 5 10 99.52 2.1
 -7 5 10 7.2 0.72
 7 5 10 7.54 0.72
 -8 5 10 9.98 0.81
 8 5 10 11.3 0.92
 -9 5 10 126.55 2.8
 9 5 10 130.67 3.25
 -10 5 10 17.49 1.12
 10 5 10 20.03 1.16
 -11 5 10 8.95 1.25
 11 5 10 7.95 1.27
 -12 5 10 24.2 1.37
 12 5 10 20.56 1.26
 -13 5 10 109.69 3.52
 13 5 10 106.75 3.59
 -14 5 10 22.01 1.9
 14 5 10 26.7 1.98
 -15 5 10 3.62 1.63
 15 5 10 3.54 2.1
 -16 5 10 54.38 3.05
 16 5 10 53.38 3.1
 0 6 10 183.47 2.9
 -1 6 10 177.69 2.8
 1 6 10 175.07 2.77
 -2 6 10 109.35 2.19
 2 6 10 110.71 2.2
 -3 6 10 31 0.98
 3 6 10 31.55 1
 -4 6 10 52.66 1.31
 4 6 10 52.13 1.28
 -5 6 10 156.48 3.09
 5 6 10 153.71 2.94
 -6 6 10 85.03 1.89
 6 6 10 85.11 1.85
 -7 6 10 188.56 3.93
 7 6 10 185.4 3.75
 -8 6 10 52.49 1.48
 8 6 10 52.96 1.52
 -9 6 10 136.51 2.99
 9 6 10 135.99 2.94
 -10 6 10 35.34 1.33
 10 6 10 35.27 1.4
 -11 6 10 28.58 1.46
 11 6 10 32.18 1.5
 -12 6 10 47.08 1.96
 12 6 10 50.24 2.09
 -13 6 10 52.26 2.42
 13 6 10 53.95 2.46
 -14 6 10 11.13 1.75
 14 6 10 15.45 2.27
 -15 6 10 34.63 2.46
 15 6 10 31.63 2.65
 -16 6 10 7.02 2.94
 16 6 10 9.78 2.42
 0 7 10 246.39 3.93
 -1 7 10 78.36 1.51
 1 7 10 80.54 1.43
 -2 7 10 17.77 0.81
 2 7 10 18.97 0.8
 -3 7 10 1.56 0.64
 3 7 10 0.67 0.46
 -4 7 10 73.31 1.64
 4 7 10 70.96 1.65
 -5 7 10 34.55 1.16
 5 7 10 35.73 1.15
 -6 7 10 76.66 1.91
 6 7 10 70.49 1.72
 -7 7 10 73.95 1.89
 7 7 10 71.02 1.8
 -8 7 10 35.37 1.23
 8 7 10 35.03 1.24
 -9 7 10 3.19 0.85
 9 7 10 1.92 0.73
 -10 7 10 38.58 1.68
 10 7 10 38.74 1.82
 -11 7 10 42.21 1.96
 11 7 10 38.31 1.83
 -12 7 10 77.96 2.8
 12 7 10 76.88 2.87
 -13 7 10 12.71 1.6
 13 7 10 11.51 2.01
 -14 7 10 27.7 2.02
 14 7 10 36 2.92
 -15 7 10 55.82 3.59
 15 7 10 53.87 3.01
 -16 7 10 29.63 5.74
 0 8 10 5.62 0.46
 -1 8 10 31.4 0.73
 1 8 10 33 0.78
 -2 8 10 246.45 4.5
 2 8 10 239.28 4.41
 -3 8 10 28.39 1.08
 3 8 10 26.41 1.03
 -4 8 10 26.89 0.97
 4 8 10 25.17 0.95
 -5 8 10 138.77 2.97
 5 8 10 142.31 3.04
 -6 8 10 19.89 0.99
 6 8 10 17.57 1.01
 -7 8 10 90.8 2.21
 7 8 10 85.42 2.09
 -8 8 10 7.97 0.87
 8 8 10 8.68 0.92
 -9 8 10 61.38 2.22
 9 8 10 58.38 2.17
 -10 8 10 55.14 2.1
 10 8 10 53.33 2.14
 -11 8 10 94.45 3.1
 11 8 10 90.66 3.17
 -12 8 10 3.99 1.73
 12 8 10 5.3 1.95
 -13 8 10 51.21 2.75
 13 8 10 52.24 2.73
 -14 8 10 26.94 2.58
 14 8 10 30.95 2.51
 -15 8 10 39.26 2.81
 15 8 10 40.9 2.67
 0 9 10 16.75 0.7
 -1 9 10 23.97 0.71
 1 9 10 24.77 0.71
 -2 9 10 56.66 1.52
 2 9 10 54.23 1.42
 -3 9 10 53.07 1.47
 3 9 10 54.99 1.6
 -4 9 10 1.52 0.55
 4 9 10 2.32 0.63
 -5 9 10 49.66 1.57
 5 9 10 50.77 1.69
 -6 9 10 4.7 1.03
 6 9 10 4.96 0.82
 -7 9 10 21.82 1.27
 7 9 10 23.87 1.29
 -8 9 10 76.35 2.27
 8 9 10 73.69 2.23
 -9 9 10 71.64 2.35
 9 9 10 71.53 2.52
 -10 9 10 121.57 3.65
 10 9 10 121.29 3.81
 -11 9 10 45.9 2.24
 11 9 10 45.37 2.27
 -12 9 10 58.68 2.62
 12 9 10 62.2 2.79
 -13 9 10 20.36 2.05
 13 9 10 22.17 2.35
 -14 9 10 40.54 2.78
 14 9 10 42.43 2.86
 0 10 10 1.83 0.59
 -1 10 10 32.03 1.02
 1 10 10 34.81 1.09
 -2 10 10 12.82 1
 2 10 10 12.84 1.12
 -3 10 10 535.99 11.57
 3 10 10 557.41 11.98
 -4 10 10 61.68 1.88
 4 10 10 61.32 1.85
 -5 10 10 93.35 2.51
 5 10 10 94.27 2.57
 -6 10 10 50.15 1.84
 6 10 10 48.92 1.88
 -7 10 10 17.61 1.33
 7 10 10 17.63 1.16
 -8 10 10 55.72 2.17
 8 10 10 54.73 2.05
 -9 10 10 51.46 2.3
 9 10 10 50.51 2.44
 -10 10 10 80.8 2.81
 10 10 10 78.96 3.04
 -11 10 10 27.46 2.11
 11 10 10 30.33 2.18
 -12 10 10 18.41 2.38
 12 10 10 18.73 2.55
 -13 10 10 3.82 2.63
 13 10 10 4.7 2.32
 -14 10 10 11.48 3.18
 14 10 10 3.28 3.42
 0 11 10 36.34 1.04
 -1 11 10 39.51 1.11
 1 11 10 38.49 1.1
 -2 11 10 275.6 6.18
 2 11 10 266.65 5.98
 -3 11 10 97.36 2.5
 3 11 10 100.03 2.7
 -4 11 10 56.17 1.83
 4 11 10 54.78 1.81
 -5 11 10 13.53 1.34
 5 11 10 14 1.23
 -6 11 10 54.78 1.94
 6 11 10 48.95 1.74
 -7 11 10 41.95 1.82
 7 11 10 43.5 1.98
 -8 11 10 61.45 2.54
 8 11 10 65.53 2.88
 -9 11 10 90.74 3.05
 9 11 10 88.9 3.3
 -10 11 10 24.75 2.05
 10 11 10 26.32 2.22
 -11 11 10 2.51 1.68
 11 11 10 2.51 1.7
 -12 11 10 58.15 3.2
 12 11 10 54.52 3.09
 -13 11 10 6.39 2.94
 13 11 10 15.1 2.92
 0 12 10 40.46 1.19
 -1 12 10 18.49 0.93
 1 12 10 20.33 0.93
 -2 12 10 26.56 1.49
 2 12 10 25.14 1.29
 -3 12 10 18.87 1.27
 3 12 10 19.24 1.3
 -4 12 10 1.48 1.12
 4 12 10 1.28 1.07
 -5 12 10 30.58 1.65
 5 12 10 32.95 1.74
 -6 12 10 89.79 2.56
 6 12 10 88.61 2.69
 -7 12 10 5.34 1.83
 7 12 10 3.93 1.83
 -8 12 10 20.84 1.81
 8 12 10 25.77 1.99
 -9 12 10 59.78 2.6
 9 12 10 61.78 3.05
 -10 12 10 22.11 2.27
 10 12 10 22.47 2.21
 -11 12 10 87.42 3.63
 11 12 10 87.24 3.69
 -12 12 10 39.93 3.85
 12 12 10 47.88 4.13
 0 13 10 25.42 1.08
 -1 13 10 113.92 2.41
 1 13 10 110.55 2.38
 -2 13 10 77.58 2.39
 2 13 10 75.75 2.37
 -3 13 10 4.87 1.29
 3 13 10 5.34 1.26
 -4 13 10 66 2.21
 4 13 10 66.6 2.31
 -5 13 10 19.27 1.69
 5 13 10 19.86 2.01
 -6 13 10 102.79 3.47
 6 13 10 100.54 3.55
 -7 13 10 6.95 2.14
 7 13 10 5.32 2.11
 -8 13 10 22.3 2.05
 8 13 10 26.51 2.8
 -9 13 10 9.57 2.35
 9 13 10 11.11 2.42
 -10 13 10 5.91 2.72
 10 13 10 2.66 3.01
 0 14 10 3.27 1.11
 -1 14 10 26.13 1.38
 1 14 10 25.28 1.39
 -2 14 10 41.99 2.17
 2 14 10 42 2.07
 -3 14 10 20.42 1.92
 3 14 10 17.14 1.94
 -4 14 10 18.76 1.78
 4 14 10 19.92 1.97
 -5 14 10 43.49 2.68
 5 14 10 41.87 2.6
 -6 14 10 99.55 3.6
 6 14 10 101.05 4.01
 -7 14 10 3.01 2.5
 7 14 10 3.14 2.15
 -8 14 10 44.88 2.82
 8 14 10 44.15 2.93
 -9 14 10 7.54 2.65
 9 14 10 8.4 2.78
 0 15 10 7.09 1.44
 -1 15 10 103.35 2.77
 1 15 10 98.92 2.51
 -2 15 10 4.22 1.85
 2 15 10 4.32 1.86
 -3 15 10 5.88 1.95
 3 15 10 6.05 1.74
 -4 15 10 11.66 2.25
 4 15 10 12.7 2.22
 -5 15 10 138.42 5.15
 5 15 10 138.38 4.87
 -6 15 10 80.72 3.97
 6 15 10 72.38 3.5
 -7 15 10 27.83 3.2
 7 15 10 37.08 3.35
 0 16 10 20.29 1.89
 -1 16 10 21.29 1.91
 1 16 10 23.23 2.03
 -2 16 10 11.38 2.72
 2 16 10 15.44 2.35
 -3 16 10 127.73 4.56
 3 16 10 136 4.63
 -4 16 10 11.24 2.9
 4 16 10 8.1 2.8
 0 0 11 0.59 0.52
 1 0 11 90.15 1.56
 2 0 11 649.36 10.45
 3 0 11 0.66 0.45
 4 0 11 89.48 1.6
 5 0 11 29.92 0.77
 6 0 11 16.74 0.67
 7 0 11 10.25 0.55
 8 0 11 83.18 1.52
 9 0 11 89.69 1.68
 10 0 11 397.13 7.17
 11 0 11 50.54 1.37
 12 0 11 22.11 1.06
 13 0 11 67.29 1.76
 14 0 11 3.56 1.08
 15 0 11 8.61 1.33
 16 0 11 31.97 1.75
 17 0 11 53.05 3.11
 0 1 11 100.52 1.75
 -1 1 11 364.57 5.6
 1 1 11 358.98 5.61
 -2 1 11 30.66 0.8
 2 1 11 30.57 0.77
 -3 1 11 43.26 0.95
 3 1 11 44.47 0.93
 -4 1 11 18.04 0.63
 4 1 11 18.29 0.64
 -5 1 11 68.57 1.3
 5 1 11 68.11 1.3
 -6 1 11 55.26 1.11
 6 1 11 56.59 1.14
 -7 1 11 46.67 1
 7 1 11 47.38 1.05
 -8 1 11 83.61 1.53
 8 1 11 79.6 1.47
 -9 1 11 32.58 0.86
 9 1 11 33.14 0.88
 -10 1 11 93.31 2
 10 1 11 90.2 1.92
 -11 1 11 46.46 1.34
 11 1 11 46.34 1.31
 -12 1 11 2.04 0.76
 12 1 11 3.47 0.71
 -13 1 11 76.15 1.86
 13 1 11 76.22 1.86
 -14 1 11 35.09 1.49
 14 1 11 35.65 1.54
 -15 1 11 22.57 1.5
 15 1 11 21.99 1.56
 -16 1 11 55.25 2.22
 16 1 11 58.84 2.19
 -17 1 11 23.52 2.55
 17 1 11 23.59 2.67
 0 2 11 341.98 5.26
 -1 2 11 105.29 1.85
 1 2 11 105.06 1.8
 -2 2 11 22.69 0.63
 2 2 11 21.61 0.64
 -3 2 11 135.42 2.24
 3 2 11 134.91 2.23
 -4 2 11 40.88 0.89
 4 2 11 38.8 0.87
 -5 2 11 117.41 1.97
 5 2 11 119.14 1.99
 -6 2 11 80.54 1.46
 6 2 11 79.54 1.45
 -7 2 11 26.48 0.7
 7 2 11 26.32 0.72
 -8 2 11 285.94 4.44
 8 2 11 296.24 4.59
 -9 2 11 43.48 1.01
 9 2 11 44.05 1.02
 -10 2 11 73.29 1.6
 10 2 11 73.56 1.57
 -11 2 11 35.75 1.1
 11 2 11 35.46 1.09
 -12 2 11 18.63 0.93
 12 2 11 20.74 0.98
 -13 2 11 3.22 0.9
 13 2 11 2.09 0.98
 -14 2 11 16.68 1.32
 14 2 11 17.3 1.3
 -15 2 11 20.11 1.44
 15 2 11 19.76 1.51
 -16 2 11 13.31 1.85
 16 2 11 12.64 1.96
 0 3 11 88.95 1.56
 -1 3 11 64.11 1.22
 1 3 11 64.56 1.21
 -2 3 11 64.74 1.19
 2 3 11 62.81 1.16
 -3 3 11 30.98 0.72
 3 3 11 29.46 0.72
 -4 3 11 206.09 4.18
 4 3 11 198.11 3.84
 -5 3 11 3.45 0.69
 5 3 11 1.49 0.46
 -6 3 11 41.55 1.18
 6 3 11 38.74 1.13
 -7 3 11 78.99 1.74
 7 3 11 79.66 1.74
 -8 3 11 175.91 3.42
 8 3 11 178.16 3.36
 -9 3 11 122.71 2.72
 9 3 11 121.94 2.67
 -10 3 11 107.63 2.72
 10 3 11 105.88 2.67
 -11 3 11 21.53 1.1
 11 3 11 23.64 1.29
 -12 3 11 65.48 2.02
 12 3 11 62.96 2.15
 -13 3 11 53.29 1.98
 13 3 11 53.71 2.14
 -14 3 11 13.38 1.08
 14 3 11 12.09 1.09
 -15 3 11 2 1.3
 15 3 11 1.61 1.32
 -16 3 11 15.03 1.83
 16 3 11 14.86 1.64
 0 4 11 59.23 1.13
 -1 4 11 31.92 0.77
 1 4 11 31.78 0.77
 -2 4 11 40.15 0.85
 2 4 11 39.89 0.83
 -3 4 11 85.52 1.81
 3 4 11 83.13 1.77
 -4 4 11 330.34 5.91
 4 4 11 336.94 6
 -5 4 11 268.26 4.87
 5 4 11 265.79 4.84
 -6 4 11 95.1 1.97
 6 4 11 97.72 2.04
 -7 4 11 111.01 2.24
 7 4 11 114.79 2.36
 -8 4 11 117.22 2.6
 8 4 11 113.73 2.51
 -9 4 11 193.1 4
 9 4 11 196.49 4.04
 -10 4 11 282.87 6.36
 10 4 11 280.02 6.24
 -11 4 11 3.45 0.95
 11 4 11 2.92 1.01
 -12 4 11 56.55 1.94
 12 4 11 57.75 1.99
 -13 4 11 16.52 1.44
 13 4 11 15.49 1.57
 -14 4 11 40.51 2.31
 14 4 11 39.32 2.42
 -15 4 11 15.11 2.02
 15 4 11 15.33 2.44
 -16 4 11 23.77 2.65
 16 4 11 19.82 2.44
 0 5 11 0.97 0.33
 -1 5 11 103.75 1.77
 1 5 11 103.43 1.77
 -2 5 11 73.97 1.63
 2 5 11 76.12 1.66
 -3 5 11 4.55 0.83
 3 5 11 2.59 0.58
 -4 5 11 89.23 1.89
 4 5 11 86.84 1.83
 -5 5 11 150.05 2.88
 5 5 11 149.38 3
 -6 5 11 84.07 1.76
 6 5 11 80.43 1.76
 -7 5 11 51.48 1.48
 7 5 11 53.94 1.56
 -8 5 11 2.42 0.71
 8 5 11 2.3 0.78
 -9 5 11 13.07 0.88
 9 5 11 13.64 1.02
 -10 5 11 25.55 1.2
 10 5 11 23.44 1.25
 -11 5 11 52.7 1.77
 11 5 11 50.23 1.83
 -12 5 11 2.88 1.45
 12 5 11 1.3 1.45
 -13 5 11 26.6 1.85
 13 5 11 25.43 2.1
 -14 5 11 27.51 2.67
 14 5 11 26.94 2.53
 -15 5 11 4.56 1.95
 15 5 11 2.05 2.05
 -16 5 11 6.88 2.65
 16 5 11 11.46 2.63
 0 6 11 11.05 0.51
 -1 6 11 67.68 1.24
 1 6 11 69.45 1.27
 -2 6 11 204.02 3.79
 2 6 11 197.74 3.7
 -3 6 11 62.19 1.48
 3 6 11 58.71 1.46
 -4 6 11 297.09 5.33
 4 6 11 304.38 5.46
 -5 6 11 154.09 2.96
 5 6 11 152.7 2.95
 -6 6 11 35.77 1.25
 6 6 11 38.4 1.28
 -7 6 11 24.33 1.08
 7 6 11 23.89 1.15
 -8 6 11 68.31 1.79
 8 6 11 64.58 1.72
 -9 6 11 12.1 1.08
 9 6 11 14.44 0.94
 -10 6 11 25.11 1.26
 10 6 11 24.37 1.44
 -11 6 11 56.58 2.19
 11 6 11 57.87 2.11
 -12 6 11 22.68 1.71
 12 6 11 19.13 1.79
 -13 6 11 33.17 2.06
 13 6 11 33.58 2.42
 -14 6 11 45.78 2.54
 14 6 11 46.54 2.46
 -15 6 11 11.36 2.64
 15 6 11 17.2 2.43
 0 7 11 63.87 1.18
 -1 7 11 32.92 1.05
 1 7 11 31.16 1.05
 -2 7 11 29 0.97
 2 7 11 27.12 0.95
 -3 7 11 35.84 1.06
 3 7 11 32.39 1.01
 -4 7 11 61.68 1.53
 4 7 11 61.46 1.51
 -5 7 11 71.66 1.85
 5 7 11 68.6 1.77
 -6 7 11 19.53 1.03
 6 7 11 18.98 1
 -7 7 11 16.64 1.02
 7 7 11 18.16 1.08
 -8 7 11 62.43 1.7
 8 7 11 67.33 1.83
 -9 7 11 96.76 3.01
 9 7 11 94.93 3.01
 -10 7 11 20.49 1.55
 10 7 11 20.97 1.68
 -11 7 11 15.78 1.56
 11 7 11 15.65 1.62
 -12 7 11 32.55 1.95
 12 7 11 29.68 2.05
 -13 7 11 32.57 2.42
 13 7 11 28.75 2.52
 -14 7 11 53.54 3.27
 14 7 11 54.51 3.06
 -15 7 11 19.68 2.94
 15 7 11 19.52 2.78
 0 8 11 0.77 0.36
 -1 8 11 31.51 1.01
 1 8 11 29.42 1.01
 -2 8 11 155.01 3.17
 2 8 11 151.2 2.93
 -3 8 11 127.74 2.76
 3 8 11 133.08 2.87
 -4 8 11 108.17 2.77
 4 8 11 105.75 2.49
 -5 8 11 90.51 2.17
 5 8 11 91.04 2.19
 -6 8 11 15.71 1.03
 6 8 11 14.18 1.04
 -7 8 11 155.6 3.66
 7 8 11 155.71 3.68
 -8 8 11 64 1.97
 8 8 11 64.39 1.98
 -9 8 11 47.46 1.98
 9 8 11 46.77 2
 -10 8 11 7.8 1.55
 10 8 11 4.07 1.23
 -11 8 11 95.8 3.33
 11 8 11 89.59 3.21
 -12 8 11 119.83 3.74
 12 8 11 123.85 4.16
 -13 8 11 5.02 1.79
 13 8 11 3.92 2.16
 -14 8 11 32.84 2.89
 14 8 11 31.32 2.71
 0 9 11 23.14 0.79
 -1 9 11 147.83 3.53
 1 9 11 149.76 3.59
 -2 9 11 36.97 1.41
 2 9 11 32.26 1.75
 -3 9 11 84.87 2.26
 3 9 11 79.98 2.47
 -4 9 11 57.02 1.81
 4 9 11 54.26 1.72
 -5 9 11 89.71 2.47
 5 9 11 85.09 2.31
 -6 9 11 147.59 3.6
 6 9 11 148.92 3.64
 -7 9 11 25.15 1.33
 7 9 11 25.76 1.44
 -8 9 11 7.99 1.29
 8 9 11 6.79 1.2
 -9 9 11 32.85 1.83
 9 9 11 32.54 2.04
 -10 9 11 13.82 1.7
 10 9 11 13.89 1.87
 -11 9 11 54.59 2.47
 11 9 11 55.09 2.58
 -12 9 11 16.27 2.04
 12 9 11 16.87 2.37
 -13 9 11 59.71 3.19
 13 9 11 61 3.36
 -14 9 11 10.76 2.99
 14 9 11 20.51 3.78
 0 10 11 37.07 1
 -1 10 11 163.71 3.86
 1 10 11 161.58 3.78
 -2 10 11 49.53 1.66
 2 10 11 46.94 1.69
 -3 10 11 27.78 1.35
 3 10 11 28.13 1.43
 -4 10 11 140.02 3.44
 4 10 11 139 3.41
 -5 10 11 23.78 1.4
 5 10 11 20.35 1.37
 -6 10 11 24.75 1.41
 6 10 11 24.39 1.33
 -7 10 11 47.41 1.73
 7 10 11 45.64 1.73
 -8 10 11 7.6 1.5
 8 10 11 5.6 1.76
 -9 10 11 15.79 1.96
 9 10 11 12.01 1.78
 -10 10 11 143.57 4.24
 10 10 11 151.56 4.76
 -11 10 11 7.65 2.12
 11 10 11 4.43 1.91
 -12 10 11 29.33 2.96
 12 10 11 23.06 2.53
 -13 10 11 5.23 2.44
 13 10 11 8.12 2.51
 0 11 11 29.64 1.02
 -1 11 11 69.39 2.02
 1 11 11 69.03 1.96
 -2 11 11 30.75 1.33
 2 11 11 31.41 1.38
 -3 11 11 26.73 1.26
 3 11 11 25.17 1.34
 -4 11 11 0.38 1.08
 4 11 11 0.95 1.09
 -5 11 11 17.11 1.49
 5 11 11 18.36 1.38
 -6 11 11 116.45 3.13
 6 11 11 115.62 3.18
 -7 11 11 11.28 1.72
 7 11 11 9.78 1.88
 -8 11 11 8 1.49
 8 11 11 5.88 1.74
 -9 11 11 21.28 1.89
 9 11 11 22.54 2.16
 -10 11 11 4.97 1.92
 10 11 11 2.29 1.77
 -11 11 11 23.75 2.57
 11 11 11 23.86 2.33
 -12 11 11 66.37 3.32
 12 11 11 72.07 3.43
 0 12 11 1.53 0.78
 -1 12 11 29.32 1.33
 1 12 11 28.59 1.49
 -2 12 11 13.14 1.3
 2 12 11 11.59 1.38
 -3 12 11 51.58 1.88
 3 12 11 49.05 1.92
 -4 12 11 55.7 2.05
 4 12 11 55.52 2.18
 -5 12 11 71.96 2.36
 5 12 11 70.97 2.44
 -6 12 11 23.28 1.87
 6 12 11 22.06 1.75
 -7 12 11 16.68 1.84
 7 12 11 19.51 2.26
 -8 12 11 21.24 2.16
 8 12 11 19.89 2.36
 -9 12 11 43.37 2.4
 9 12 11 42.98 2.68
 -10 12 11 37.61 2.81
 10 12 11 39.33 2.81
 -11 12 11 3.44 2.92
 11 12 11 7.32 2.95
 0 13 11 30.08 1.37
 -1 13 11 8.99 1.42
 1 13 11 6.04 1.29
 -2 13 11 121.88 3.33
 2 13 11 120.84 3.32
 -3 13 11 93.25 2.76
 3 13 11 92.4 2.9
 -4 13 11 12.82 1.58
 4 13 11 11.62 1.77
 -5 13 11 15.04 1.71
 5 13 11 15.43 1.76
 -6 13 11 102.56 3.55
 6 13 11 95.38 3.85
 -7 13 11 33.24 2.57
 7 13 11 35.25 2.76
 -8 13 11 53.05 3.09
 8 13 11 49.71 2.7
 -9 13 11 3.61 2.43
 9 13 11 6.05 2.47
 -10 13 11 5.53 5.06
 0 14 11 29.36 1.43
 -1 14 11 18.81 1.81
 1 14 11 23.08 1.94
 -2 14 11 4.33 1.83
 2 14 11 5.77 1.81
 -3 14 11 4.4 1.83
 3 14 11 5.49 1.79
 -4 14 11 127.48 3.85
 4 14 11 124.15 3.94
 -5 14 11 32.37 2.9
 5 14 11 29.4 2.67
 -6 14 11 0.91 2.44
 6 14 11 0.8 2.22
 -7 14 11 30.47 2.68
 7 14 11 29.86 2.46
 -8 14 11 17.76 3.39
 8 14 11 22.19 3.19
 0 15 11 10.71 1.68
 -1 15 11 7.68 2.2
 1 15 11 5.46 2.4
 -2 15 11 2.14 1.95
 2 15 11 5.43 2.16
 -3 15 11 112.55 3.68
 3 15 11 114.09 3.48
 -4 15 11 42.89 2.97
 4 15 11 43.09 2.9
 -5 15 11 46.64 3.21
 5 15 11 50.52 3.12
 -6 15 11 28.75 3.79
 6 15 11 20.32 3.74
 0 16 11 0 2.51
 1 16 11 7.62 4.85
 0 0 12 4.73 0.66
 1 0 12 21.15 0.67
 2 0 12 122.37 2.06
 3 0 12 7.04 0.52
 4 0 12 129.45 2.19
 5 0 12 6.79 0.57
 6 0 12 50.91 1.09
 7 0 12 15.96 0.65
 8 0 12 30.02 0.94
 9 0 12 178.85 3.39
 10 0 12 140.48 2.75
 11 0 12 429.32 7.62
 12 0 12 27.13 1.26
 13 0 12 73.03 1.96
 14 0 12 19.62 1.58
 15 0 12 1.45 1.67
 16 0 12 18.73 1.96
 0 1 12 1.12 0.4
 -1 1 12 38.24 0.91
 1 1 12 36.65 0.9
 -2 1 12 5.61 0.52
 2 1 12 5.52 0.49
 -3 1 12 363.83 5.59
 3 1 12 357.68 5.48
 -4 1 12 25.05 0.72
 4 1 12 26.08 0.75
 -5 1 12 2.09 0.42
 5 1 12 1.18 0.37
 -6 1 12 46.82 1.02
 6 1 12 50.04 1.07
 -7 1 12 126.46 2.15
 7 1 12 122.76 2.07
 -8 1 12 35.81 0.88
 8 1 12 38.73 0.95
 -9 1 12 40.88 1.08
 9 1 12 40.9 1.02
 -10 1 12 13.29 0.82
 10 1 12 14.7 0.84
 -11 1 12 5.99 0.86
 11 1 12 7.38 0.86
 -12 1 12 83.72 1.98
 12 1 12 83.38 2.02
 -13 1 12 49.08 1.68
 13 1 12 47.13 1.56
 -14 1 12 29.53 1.55
 14 1 12 31.98 1.44
 -15 1 12 9.78 1.45
 15 1 12 7.06 1.61
 -16 1 12 41.7 2.3
 16 1 12 42.84 2.45
 0 2 12 201.47 3.2
 -1 2 12 143.65 2.36
 1 2 12 144.28 2.39
 -2 2 12 293.76 4.58
 2 2 12 292.54 4.51
 -3 2 12 93.13 1.6
 3 2 12 91.28 1.61
 -4 2 12 143.87 2.43
 4 2 12 141.46 2.36
 -5 2 12 140.99 2.31
 5 2 12 142.16 2.37
 -6 2 12 3.04 0.56
 6 2 12 4.17 0.67
 -7 2 12 82.58 1.87
 7 2 12 79.91 1.79
 -8 2 12 17.38 0.87
 8 2 12 18.57 0.93
 -9 2 12 8.09 0.88
 9 2 12 8.05 0.99
 -10 2 12 187.16 4.35
 10 2 12 193 4.48
 -11 2 12 65.6 1.54
 11 2 12 66.53 1.57
 -12 2 12 48.03 1.4
 12 2 12 48.72 1.44
 -13 2 12 32.47 1.27
 13 2 12 31.52 1.27
 -14 2 12 53.79 1.78
 14 2 12 52.21 1.75
 -15 2 12 24.36 1.64
 15 2 12 26.76 1.67
 -16 2 12 18.59 2.71
 16 2 12 15.06 2.13
 0 3 12 19.7 0.65
 -1 3 12 98.05 1.7
 1 3 12 95.83 1.71
 -2 3 12 70.14 1.39
 2 3 12 70.25 1.32
 -3 3 12 21.53 0.63
 3 3 12 21.89 0.62
 -4 3 12 54.32 1.38
 4 3 12 55.78 1.54
 -5 3 12 183.89 3.47
 5 3 12 189.6 3.55
 -6 3 12 4.84 0.83
 6 3 12 6.07 0.82
 -7 3 12 20.59 0.88
 7 3 12 19.63 0.89
 -8 3 12 45.95 1.42
 8 3 12 44.77 1.45
 -9 3 12 58.13 1.6
 9 3 12 60.09 1.72
 -10 3 12 85.53 2.32
 10 3 12 93.38 2.6
 -11 3 12 142.85 3.59
 11 3 12 148.6 3.77
 -12 3 12 27.45 1.53
 12 3 12 27.93 1.56
 -13 3 12 14.84 1.67
 13 3 12 11.14 1.58
 -14 3 12 10.93 1.47
 14 3 12 11.5 1.67
 -15 3 12 15.15 2.42
 15 3 12 12.73 2.32
 -16 3 12 13.88 2.68
 16 3 12 14.56 3.17
 0 4 12 59.99 1.19
 -1 4 12 42.35 0.93
 1 4 12 41.45 0.91
 -2 4 12 94 1.63
 2 4 12 92.12 1.59
 -3 4 12 80.38 1.77
 3 4 12 75.86 1.67
 -4 4 12 52.13 1.32
 4 4 12 54.91 1.33
 -5 4 12 7.45 0.72
 5 4 12 6.09 0.73
 -6 4 12 72.12 1.71
 6 4 12 72.3 1.77
 -7 4 12 73.62 1.89
 7 4 12 71.62 1.81
 -8 4 12 221.06 4.53
 8 4 12 227.16 4.75
 -9 4 12 1.9 0.87
 9 4 12 0.12 0.76
 -10 4 12 13.58 1.14
 10 4 12 13.1 1.29
 -11 4 12 37.91 1.54
 11 4 12 35.9 1.63
 -12 4 12 33.84 1.84
 12 4 12 37.55 1.99
 -13 4 12 95.29 3.34
 13 4 12 98.62 3.66
 -14 4 12 44.94 2.67
 14 4 12 45.99 2.48
 -15 4 12 36.56 2.7
 15 4 12 39.61 2.74
 0 5 12 294.11 4.89
 -1 5 12 172.74 2.93
 1 5 12 181.54 2.9
 -2 5 12 164.63 3.11
 2 5 12 167.58 3.18
 -3 5 12 69.53 1.58
 3 5 12 68.37 1.58
 -4 5 12 115.57 2.56
 4 5 12 108.96 2.37
 -5 5 12 72.9 1.66
 5 5 12 71.64 1.68
 -6 5 12 118.85 2.66
 6 5 12 121.01 2.72
 -7 5 12 3.67 0.79
 7 5 12 1.67 0.71
 -8 5 12 39.06 1.33
 8 5 12 40.6 1.35
 -9 5 12 4.41 1
 9 5 12 6.56 0.98
 -10 5 12 18.73 1.24
 10 5 12 18.19 1.3
 -11 5 12 123.82 3.22
 11 5 12 115.82 3.16
 -12 5 12 9.63 1.74
 12 5 12 8.65 1.4
 -13 5 12 50.47 2.51
 13 5 12 50.8 2.38
 -14 5 12 63.27 3.04
 14 5 12 66.28 2.95
 -15 5 12 25.91 2.64
 15 5 12 25.99 2.5
 0 6 12 102.7 1.76
 -1 6 12 57.19 1.36
 1 6 12 57.68 1.37
 -2 6 12 37.03 1.04
 2 6 12 37.01 1.08
 -3 6 12 102.63 2.12
 3 6 12 94.57 1.99
 -4 6 12 136.34 2.7
 4 6 12 136.22 2.73
 -5 6 12 30.21 1.23
 5 6 12 32.88 1.25
 -6 6 12 39.54 1.31
 6 6 12 38.83 1.31
 -7 6 12 5.91 0.86
 7 6 12 8.8 0.97
 -8 6 12 50.15 1.58
 8 6 12 49.34 1.59
 -9 6 12 56.59 1.8
 9 6 12 53.21 1.78
 -10 6 12 49.28 2.06
 10 6 12 47.24 2.25
 -11 6 12 10.57 1.75
 11 6 12 13.34 1.77
 -12 6 12 69.19 3.15
 12 6 12 73.06 2.88
 -13 6 12 2.49 1.64
 13 6 12 1.21 1.67
 -14 6 12 10.17 2.49
 14 6 12 7.99 2.07
 -15 6 12 11.8 2.62
 15 6 12 13.37 2.74
 0 7 12 54.83 1.09
 -1 7 12 20.31 0.82
 1 7 12 19.78 0.87
 -2 7 12 25.59 1.01
 2 7 12 25.4 0.98
 -3 7 12 121.45 2.66
 3 7 12 113.73 2.44
 -4 7 12 191.18 3.93
 4 7 12 189.5 3.89
 -5 7 12 232.78 4.72
 5 7 12 222.51 4.53
 -6 7 12 54.71 1.6
 6 7 12 55.96 1.72
 -7 7 12 26.58 1.28
 7 7 12 23.12 1.2
 -8 7 12 12.3 1.28
 8 7 12 11.71 1.26
 -9 7 12 28.32 1.74
 9 7 12 30.65 1.89
 -10 7 12 0.28 1.56
 10 7 12 1.06 1.56
 -11 7 12 202.86 5.56
 11 7 12 197.07 5.41
 -12 7 12 0.65 1.55
 12 7 12 1.75 1.59
 -13 7 12 3.1 1.76
 13 7 12 1.23 1.79
 -14 7 12 23.33 3.1
 14 7 12 24.41 3.01
 0 8 12 5.41 0.49
 -1 8 12 38.35 1.27
 1 8 12 35.24 1.21
 -2 8 12 26.87 1.18
 2 8 12 27.33 1.09
 -3 8 12 26.23 1.12
 3 8 12 25.35 1.14
 -4 8 12 14.64 0.96
 4 8 12 15.37 1.06
 -5 8 12 11.38 1.07
 5 8 12 11.7 1
 -6 8 12 11.02 1.2
 6 8 12 8.89 1.35
 -7 8 12 29.51 1.42
 7 8 12 29.41 1.54
 -8 8 12 47.21 1.76
 8 8 12 50.21 1.96
 -9 8 12 23.78 1.82
 9 8 12 19.31 1.94
 -10 8 12 167.75 4.79
 10 8 12 167.98 4.8
 -11 8 12 32.98 1.94
 11 8 12 32.68 2.18
 -12 8 12 20.03 2.45
 12 8 12 22.41 2.52
 -13 8 12 5.59 2.25
 13 8 12 3.47 1.96
 -14 8 12 24.1 3.24
 14 8 12 29.6 5.11
 0 9 12 98.45 2.02
 -1 9 12 30.53 1.23
 1 9 12 30.27 1.29
 -2 9 12 201.73 4.62
 2 9 12 211.83 4.83
 -3 9 12 74.3 2.07
 3 9 12 74.4 2.1
 -4 9 12 48.66 1.65
 4 9 12 49.41 1.72
 -5 9 12 63.23 1.93
 5 9 12 61.05 1.97
 -6 9 12 54.48 1.91
 6 9 12 53.47 1.99
 -7 9 12 79.68 2.38
 7 9 12 77.86 2.38
 -8 9 12 25.64 1.79
 8 9 12 27.26 1.77
 -9 9 12 2.59 1.49
 9 9 12 0.83 1.45
 -10 9 12 34.2 2.24
 10 9 12 38.99 2.49
 -11 9 12 35.71 2.38
 11 9 12 38.88 2.75
 -12 9 12 6.75 2.23
 12 9 12 10.05 2.06
 -13 9 12 20.68 3.2
 13 9 12 21.39 3.28
 0 10 12 1.63 0.51
 -1 10 12 3.14 0.89
 1 10 12 3.2 0.97
 -2 10 12 140.47 3.38
 2 10 12 139.34 3.47
 -3 10 12 94.69 2.57
 3 10 12 92.07 2.52
 -4 10 12 45.65 1.71
 4 10 12 49.6 2.07
 -5 10 12 21.46 1.27
 5 10 12 24.64 1.43
 -6 10 12 54.45 1.96
 6 10 12 63.62 2.26
 -7 10 12 53.79 2.02
 7 10 12 55.82 2.06
 -8 10 12 65.25 2.49
 8 10 12 64.72 2.62
 -9 10 12 56.24 2.42
 9 10 12 52.78 2.78
 -10 10 12 5.88 2.13
 10 10 12 6.56 2
 -11 10 12 33.7 2.75
 11 10 12 31.47 2.59
 -12 10 12 73.87 3.87
 12 10 12 75.85 3.59
 0 11 12 27.29 1.02
 -1 11 12 109.21 2.82
 1 11 12 108.91 2.88
 -2 11 12 16.98 1.31
 2 11 12 17.06 1.58
 -3 11 12 37.13 1.66
 3 11 12 38.36 1.89
 -4 11 12 51.74 1.99
 4 11 12 52.01 2.15
 -5 11 12 58.15 2.19
 5 11 12 61.62 2.29
 -6 11 12 14.84 1.49
 6 11 12 13.3 1.52
 -7 11 12 4.17 1.58
 7 11 12 4.31 1.84
 -8 11 12 65.61 2.88
 8 11 12 63.6 3.07
 -9 11 12 7.74 2.31
 9 11 12 3.9 2.37
 -10 11 12 36.37 2.65
 10 11 12 34.62 2.52
 -11 11 12 32.25 2.78
 11 11 12 34.27 2.75
 0 12 12 48.23 1.56
 -1 12 12 11.65 1.38
 1 12 12 9.7 1.36
 -2 12 12 14.1 1.54
 2 12 12 14.71 1.62
 -3 12 12 64.96 2.78
 3 12 12 64.79 2.61
 -4 12 12 192.53 4.75
 4 12 12 183.68 4.61
 -5 12 12 12.18 1.54
 5 12 12 12.7 1.69
 -6 12 12 73.51 2.95
 6 12 12 71.83 2.81
 -7 12 12 22.25 2.16
 7 12 12 29.49 2.58
 -8 12 12 22.67 2.69
 8 12 12 22.43 2.57
 -9 12 12 33.56 2.84
 9 12 12 33.08 2.48
 -10 12 12 8.21 2.91
 10 12 12 14.43 3.82
 0 13 12 133.23 5.33
 -1 13 12 24.61 1.67
 1 13 12 27.47 1.8
 -2 13 12 113.55 3.33
 2 13 12 112.2 3.31
 -3 13 12 13.42 1.85
 3 13 12 9.93 1.75
 -4 13 12 16.58 2
 4 13 12 11.69 2.09
 -5 13 12 50.69 2.4
 5 13 12 53.26 2.6
 -6 13 12 11.69 2.25
 6 13 12 14.12 2.46
 -7 13 12 5.2 2.34
 7 13 12 5.33 2.29
 -8 13 12 19.15 2.93
 8 13 12 13.24 2.81
 0 14 12 31.92 3.2
 -1 14 12 16.48 2.12
 1 14 12 13.55 2.07
 -2 14 12 20.75 2.29
 2 14 12 29.07 2.24
 -3 14 12 32.84 2.53
 3 14 12 28.53 2.47
 -4 14 12 35.06 2.47
 4 14 12 35.31 2.35
 -5 14 12 52.95 3.27
 5 14 12 51.47 2.96
 -6 14 12 6.75 2.72
 6 14 12 9.04 2.51
 0 15 12 8.66 4.13
 -1 15 12 11.39 2.26
 1 15 12 8.78 2.17
 -2 15 12 13.43 2.62
 2 15 12 24.46 2.72
 -3 15 12 84.78 3.8
 3 15 12 81.89 4.19
 0 0 13 1.23 0.74
 1 0 13 37.68 0.9
 2 0 13 7.73 0.63
 3 0 13 11.55 0.64
 4 0 13 3.78 0.55
 5 0 13 5.9 0.63
 6 0 13 22.42 0.74
 7 0 13 117.22 2.06
 8 0 13 18.64 0.75
 9 0 13 243.92 4.44
 10 0 13 127.8 2.81
 11 0 13 18.06 1.15
 12 0 13 80.33 2.03
 13 0 13 3.54 1.19
 14 0 13 23.89 1.68
 15 0 13 9.34 1.71
 0 1 13 166.9 2.7
 -1 1 13 10.49 0.64
 1 1 13 9.13 0.62
 -2 1 13 286.75 4.5
 2 1 13 293.95 4.58
 -3 1 13 64.58 1.27
 3 1 13 64.66 1.26
 -4 1 13 31.62 0.83
 4 1 13 32.44 0.83
 -5 1 13 0.82 0.37
 5 1 13 2.33 0.53
 -6 1 13 22.44 0.77
 6 1 13 20.87 0.76
 -7 1 13 28.82 0.84
 7 1 13 31.18 0.85
 -8 1 13 24.91 0.96
 8 1 13 24.84 0.84
 -9 1 13 173.61 3.3
 9 1 13 175.8 3.34
 -10 1 13 26.47 1.12
 10 1 13 29.31 1.21
 -11 1 13 67.47 1.67
 11 1 13 65.69 1.68
 -12 1 13 24.71 1.4
 12 1 13 23.2 1.31
 -13 1 13 17.06 1.33
 13 1 13 19.39 1.44
 -14 1 13 27.55 1.72
 14 1 13 27.78 1.74
 -15 1 13 84.29 2.66
 15 1 13 82.78 2.66
 0 2 13 16.98 0.65
 -1 2 13 258.78 4.05
 1 2 13 262.87 4.15
 -2 2 13 55.99 1.13
 2 2 13 57.69 1.13
 -3 2 13 8.21 0.54
 3 2 13 7.64 0.55
 -4 2 13 141.62 2.34
 4 2 13 141.98 2.41
 -5 2 13 86.61 1.54
 5 2 13 84.64 1.53
 -6 2 13 9.11 0.78
 6 2 13 10.49 0.8
 -7 2 13 141.06 2.79
 7 2 13 142.73 2.76
 -8 2 13 7.19 0.9
 8 2 13 8.68 0.95
 -9 2 13 252.04 5.64
 9 2 13 243.6 5.57
 -10 2 13 43.21 1.85
 10 2 13 40.29 1.77
 -11 2 13 26.96 1.59
 11 2 13 27.19 1.7
 -12 2 13 180.71 4.36
 12 2 13 183.06 4.46
 -13 2 13 2.17 1.93
 13 2 13 2.07 1.65
 -14 2 13 2.37 1.75
 14 2 13 2.52 1.49
 -15 2 13 23.79 2.2
 15 2 13 21.52 2.41
 0 3 13 0.55 0.37
 -1 3 13 16.2 0.64
 1 3 13 17.33 0.69
 -2 3 13 55.55 1.11
 2 3 13 56.46 1.15
 -3 3 13 55.95 1.1
 3 3 13 53.83 1.12
 -4 3 13 65.34 1.48
 4 3 13 68.01 1.55
 -5 3 13 229.46 4.28
 5 3 13 234.26 4.32
 -6 3 13 11.95 0.85
 6 3 13 13.47 0.93
 -7 3 13 27.59 1.17
 7 3 13 28.24 1.19
 -8 3 13 53.99 1.66
 8 3 13 51.86 1.68
 -9 3 13 35.65 1.49
 9 3 13 33.39 1.59
 -10 3 13 68.28 2.15
 10 3 13 65.88 2.19
 -11 3 13 131.81 3.53
 11 3 13 128.31 3.38
 -12 3 13 5.64 1.29
 12 3 13 9.08 1.61
 -13 3 13 10.46 1.86
 13 3 13 13.35 1.86
 -14 3 13 22.9 2.75
 14 3 13 19.8 2.53
 -15 3 13 2.73 2.3
 15 3 13 2.72 2.59
 0 4 13 89.95 1.61
 -1 4 13 58.62 1.24
 1 4 13 57.09 1.14
 -2 4 13 4.52 0.48
 2 4 13 3.95 0.46
 -3 4 13 49.01 1.27
 3 4 13 47.58 1.24
 -4 4 13 93.9 1.97
 4 4 13 92 1.98
 -5 4 13 90.43 1.97
 5 4 13 88.41 1.96
 -6 4 13 352.07 6.94
 6 4 13 343.19 7.65
 -7 4 13 34.83 1.33
 7 4 13 36.68 1.43
 -8 4 13 24.98 1.26
 8 4 13 20.66 1.29
 -9 4 13 59.01 1.86
 9 4 13 57.58 1.91
 -10 4 13 4.99 1.34
 10 4 13 3.29 1.09
 -11 4 13 11.1 1.4
 11 4 13 12.14 1.57
 -12 4 13 3.4 1.34
 12 4 13 4.48 1.42
 -13 4 13 18.71 2.02
 13 4 13 13.69 2.23
 -14 4 13 17.12 2.49
 14 4 13 21.15 2.78
 -15 4 13 5.14 2.69
 15 4 13 5.38 2.93
 0 5 13 1.14 0.44
 -1 5 13 199.24 3.45
 1 5 13 195.98 3.33
 -2 5 13 6.05 0.68
 2 5 13 4.59 0.64
 -3 5 13 47.78 1.28
 3 5 13 48.28 1.33
 -4 5 13 125.49 2.5
 4 5 13 124.19 2.59
 -5 5 13 70.47 1.81
 5 5 13 71.09 1.82
 -6 5 13 21.16 1.11
 6 5 13 19.72 1.13
 -7 5 13 21.74 1.1
 7 5 13 24.83 1.09
 -8 5 13 15.66 1.12
 8 5 13 19 1.17
 -9 5 13 34.49 1.62
 9 5 13 35.8 1.71
 -10 5 13 103.13 2.87
 10 5 13 102.6 2.83
 -11 5 13 2.86 1.91
 11 5 13 8.2 1.61
 -12 5 13 4.62 2
 12 5 13 1.89 1.81
 -13 5 13 30.96 2.39
 13 5 13 31.69 2.55
 -14 5 13 5.33 2.26
 14 5 13 4.3 2.34
 0 6 13 28.97 0.85
 -1 6 13 8.7 0.78
 1 6 13 7.78 0.77
 -2 6 13 62.96 1.56
 2 6 13 64.19 1.54
 -3 6 13 130.12 2.62
 3 6 13 126.57 2.51
 -4 6 13 46.45 1.41
 4 6 13 49.25 1.45
 -5 6 13 13.9 0.94
 5 6 13 14.33 1
 -6 6 13 63.09 1.87
 6 6 13 63.08 1.81
 -7 6 13 28.99 1.3
 7 6 13 27.78 1.35
 -8 6 13 2.03 0.99
 8 6 13 1.73 1.12
 -9 6 13 85.14 2.95
 9 6 13 88.95 3.08
 -10 6 13 40.62 2.29
 10 6 13 44.09 2.4
 -11 6 13 20.45 2
 11 6 13 17.86 2.07
 -12 6 13 14.76 2.2
 12 6 13 11.89 2.19
 -13 6 13 120.42 4.51
 13 6 13 121.04 4.66
 -14 6 13 8.88 2.75
 14 6 13 16.37 2.99
 0 7 13 49.98 1.06
 -1 7 13 20.49 0.92
 1 7 13 20.3 0.92
 -2 7 13 53.1 1.56
 2 7 13 52.33 1.57
 -3 7 13 174.18 3.64
 3 7 13 172.59 3.61
 -4 7 13 184.61 3.85
 4 7 13 187.34 4.03
 -5 7 13 85.09 2.06
 5 7 13 82.11 2.04
 -6 7 13 11.72 0.99
 6 7 13 12.67 0.98
 -7 7 13 34.17 1.61
 7 7 13 27.95 1.65
 -8 7 13 37.37 1.91
 8 7 13 40.97 1.94
 -9 7 13 32.71 2.04
 9 7 13 33.31 2.07
 -10 7 13 125.16 4.15
 10 7 13 118.72 4.02
 -11 7 13 24.82 2.16
 11 7 13 22.36 2.3
 -12 7 13 41.92 2.97
 12 7 13 38.6 2.51
 -13 7 13 86.77 3.73
 13 7 13 86.92 3.74
 0 8 13 21.3 0.73
 -1 8 13 11.48 0.94
 1 8 13 12.67 1.07
 -2 8 13 45.74 1.57
 2 8 13 41.58 1.55
 -3 8 13 68.23 2.09
 3 8 13 66.28 2.12
 -4 8 13 69.76 2.03
 4 8 13 72.15 2.16
 -5 8 13 2.18 1.09
 5 8 13 1.76 0.95
 -6 8 13 43.87 1.65
 6 8 13 43.22 1.76
 -7 8 13 58.11 2.13
 7 8 13 57.27 2.15
 -8 8 13 37.97 2.02
 8 8 13 37.64 2.06
 -9 8 13 45.46 2.44
 9 8 13 40.75 2.23
 -10 8 13 71.84 3.05
 10 8 13 69.03 3.34
 -11 8 13 20.91 2.35
 11 8 13 18.58 2.28
 -12 8 13 56.55 3.3
 12 8 13 53.25 3.12
 -13 8 13 84.61 4.36
 13 8 13 85.95 4.31
 0 9 13 102.88 4.14
 -1 9 13 64.88 1.9
 1 9 13 64.88 1.93
 -2 9 13 5.53 1.05
 2 9 13 5.49 1.15
 -3 9 13 131.43 3.36
 3 9 13 125.82 3.21
 -4 9 13 47.91 1.66
 4 9 13 44.79 1.81
 -5 9 13 88.26 2.45
 5 9 13 86.61 2.53
 -6 9 13 8.87 1.37
 6 9 13 10.4 1.46
 -7 9 13 55.04 2.1
 7 9 13 55.69 2.32
 -8 9 13 9.08 1.57
 8 9 13 4.98 1.57
 -9 9 13 30.12 1.99
 9 9 13 29.48 2.09
 -10 9 13 18.97 2.05
 10 9 13 18.47 2
 -11 9 13 1.77 2.38
 11 9 13 6.21 2.32
 -12 9 13 34.68 3.72
 12 9 13 34.95 3.55
 0 10 13 162 5.86
 -1 10 13 1.99 0.91
 1 10 13 4.4 1.25
 -2 10 13 53.07 1.85
 2 10 13 51.57 1.83
 -3 10 13 3.78 1.35
 3 10 13 4.5 1.48
 -4 10 13 8.19 1.47
 4 10 13 10.58 1.56
 -5 10 13 145.02 3.69
 5 10 13 139.7 3.58
 -6 10 13 13.72 1.51
 6 10 13 14.93 1.61
 -7 10 13 30.14 2.12
 7 10 13 32.35 2.07
 -8 10 13 0.32 1.78
 8 10 13 2.11 1.68
 -9 10 13 36.24 2.38
 9 10 13 39.26 2.81
 -10 10 13 16.71 2.7
 10 10 13 14.91 2.46
 -11 10 13 82.29 3.64
 11 10 13 82.53 3.54
 0 11 13 28 2.28
 -1 11 13 97.57 2.82
 1 11 13 94.19 2.7
 -2 11 13 46.83 1.96
 2 11 13 45.28 2.02
 -3 11 13 25.97 1.68
 3 11 13 26.41 1.61
 -4 11 13 79.65 2.64
 4 11 13 76.28 2.74
 -5 11 13 3.14 1.51
 5 11 13 6.97 1.73
 -6 11 13 15.58 1.69
 6 11 13 15.91 1.84
 -7 11 13 20.03 2.32
 7 11 13 18.44 2.1
 -8 11 13 10.58 2.35
 8 11 13 16.69 2.44
 -9 11 13 0.91 2.72
 9 11 13 2.47 2.44
 -10 11 13 18.9 2.94
 10 11 13 20.17 2.82
 0 12 13 10.78 2.48
 -1 12 13 39.8 1.85
 1 12 13 38.33 1.77
 -2 12 13 71.14 2.52
 2 12 13 71.32 2.47
 -3 12 13 0.82 1.51
 3 12 13 0.65 1.78
 -4 12 13 133.74 3.64
 4 12 13 129.78 3.71
 -5 12 13 65.39 2.61
 5 12 13 65.07 2.6
 -6 12 13 32.09 2.32
 6 12 13 30.21 2.23
 -7 12 13 72.62 3.66
 7 12 13 72.33 3.65
 -8 12 13 10.23 2.37
 8 12 13 5.65 2.13
 -9 12 13 10.72 3.07
 9 12 13 24.66 5.76
 0 13 13 41.3 3.02
 -1 13 13 5.64 1.61
 1 13 13 3.94 1.6
 -2 13 13 25.01 2.17
 2 13 13 23.5 2.12
 -3 13 13 108.15 3.53
 3 13 13 109.39 3.43
 -4 13 13 24.46 2.32
 4 13 13 22.86 2.26
 -5 13 13 77.58 3.22
 5 13 13 73.69 2.95
 -6 13 13 14.67 2.95
 6 13 13 10.95 2.44
 -7 13 13 14.69 3.23
 7 13 13 15.13 2.93
 0 14 13 39 3.64
 -1 14 13 70.71 4.04
 1 14 13 72.26 4.02
 -2 14 13 42.91 2.73
 2 14 13 45.28 2.5
 -3 14 13 49.43 2.77
 3 14 13 48.26 2.66
 -4 14 13 40.39 3.23
 4 14 13 40.02 3.75
 0 0 14 212.17 4.79
 1 0 14 104.6 1.85
 2 0 14 2.57 0.58
 3 0 14 445.26 6.8
 4 0 14 1.59 0.47
 5 0 14 33.42 0.95
 6 0 14 99.6 1.96
 7 0 14 164.4 2.72
 8 0 14 16.1 0.87
 9 0 14 163.03 3.28
 10 0 14 16.13 1.05
 11 0 14 1.79 1
 12 0 14 73.53 2.01
 13 0 14 31.83 1.76
 14 0 14 13.89 1.87
 0 1 14 286.68 4.53
 -1 1 14 41.49 1.03
 1 1 14 42.57 1.06
 -2 1 14 22.96 0.84
 2 1 14 23.34 0.78
 -3 1 14 130.44 2.24
 3 1 14 133.46 2.25
 -4 1 14 51.12 1.15
 4 1 14 50.44 1.18
 -5 1 14 61.21 1.29
 5 1 14 61.7 1.3
 -6 1 14 1.71 0.57
 6 1 14 2 0.58
 -7 1 14 1.54 0.46
 7 1 14 0.91 0.51
 -8 1 14 192.37 3.57
 8 1 14 187.64 3.5
 -9 1 14 25.59 1.05
 9 1 14 24.91 1
 -10 1 14 147.86 2.93
 10 1 14 148.77 3.01
 -11 1 14 31.41 1.27
 11 1 14 27.14 1.25
 -12 1 14 38.96 1.45
 12 1 14 37.24 1.67
 -13 1 14 13.4 1.93
 13 1 14 12.71 1.92
 -14 1 14 37.01 2.45
 14 1 14 41.03 2.52
 0 2 14 48.96 1.1
 -1 2 14 19.39 0.76
 1 2 14 21.3 0.8
 -2 2 14 63.41 1.28
 2 2 14 63.16 1.3
 -3 2 14 8.22 0.59
 3 2 14 8.41 0.63
 -4 2 14 6.3 0.56
 4 2 14 5.06 0.6
 -5 2 14 23.25 0.74
 5 2 14 23.37 0.75
 -6 2 14 48.64 1.38
 6 2 14 48.74 1.34
 -7 2 14 41.26 1.32
 7 2 14 44.79 1.49
 -8 2 14 17.75 1.19
 8 2 14 18.16 1.24
 -9 2 14 48.89 1.71
 9 2 14 56.43 2.03
 -10 2 14 47.96 1.82
 10 2 14 48.23 1.92
 -11 2 14 124.63 3.36
 11 2 14 123.89 3.29
 -12 2 14 10.86 1.99
 12 2 14 10.97 1.75
 -13 2 14 46.71 2.45
 13 2 14 46 2.29
 -14 2 14 4.08 2.5
 14 2 14 2.05 2.37
 0 3 14 271.73 4.25
 -1 3 14 53.49 1.17
 1 3 14 54.22 1.2
 -2 3 14 100.41 1.81
 2 3 14 98.44 1.8
 -3 3 14 20.08 0.7
 3 3 14 19.26 0.69
 -4 3 14 105.28 2.22
 4 3 14 103.8 2.2
 -5 3 14 7.29 0.82
 5 3 14 6.58 0.88
 -6 3 14 23.6 1.07
 6 3 14 24.04 1.16
 -7 3 14 101.14 2.4
 7 3 14 102.51 2.45
 -8 3 14 42.2 1.63
 8 3 14 47.43 1.75
 -9 3 14 2.63 0.97
 9 3 14 3.64 1.08
 -10 3 14 4.43 0.99
 10 3 14 6.62 1.36
 -11 3 14 20.91 1.82
 11 3 14 20.67 1.95
 -12 3 14 20.34 1.72
 12 3 14 23.76 1.94
 -13 3 14 5.46 1.84
 13 3 14 6.91 2
 -14 3 14 19.66 2.61
 14 3 14 18.21 2.73
 0 4 14 6.76 0.65
 -1 4 14 123.78 2.11
 1 4 14 123.14 2.11
 -2 4 14 34.73 0.87
 2 4 14 35.11 0.88
 -3 4 14 3.71 0.73
 3 4 14 3.41 0.69
 -4 4 14 61.67 1.54
 4 4 14 61.83 1.64
 -5 4 14 263.7 5.34
 5 4 14 267.85 5.43
 -6 4 14 95.9 2.23
 6 4 14 96.37 2.36
 -7 4 14 2.76 0.78
 7 4 14 1.94 0.82
 -8 4 14 45.49 1.84
 8 4 14 45.63 1.89
 -9 4 14 144.36 4.28
 9 4 14 146.34 3.69
 -10 4 14 6.48 1.22
 10 4 14 9.28 1.54
 -11 4 14 4.28 1.24
 11 4 14 6.08 1.37
 -12 4 14 19.29 2.22
 12 4 14 15.39 2.14
 -13 4 14 31.48 2.95
 13 4 14 29.94 2.55
 -14 4 14 8.2 2.69
 14 4 14 10.26 2.84
 0 5 14 26.38 0.82
 -1 5 14 10.31 0.62
 1 5 14 11.01 0.6
 -2 5 14 22.94 0.97
 2 5 14 22.41 1.04
 -3 5 14 133.84 2.96
 3 5 14 134.59 2.73
 -4 5 14 34.94 1.26
 4 5 14 33.58 1.2
 -5 5 14 104.34 2.66
 5 5 14 102.51 2.44
 -6 5 14 77.94 1.99
 6 5 14 78.59 2.02
 -7 5 14 13.42 1.31
 7 5 14 12.45 1.46
 -8 5 14 62.42 2.03
 8 5 14 63.87 2.17
 -9 5 14 74.11 2.39
 9 5 14 72.69 2.47
 -10 5 14 43.1 2.46
 10 5 14 44.52 2.62
 -11 5 14 5.53 1.92
 11 5 14 2.03 1.88
 -12 5 14 54.24 2.92
 12 5 14 56.37 2.89
 -13 5 14 3 2.32
 13 5 14 4.11 2.17
 0 6 14 24.6 0.77
 -1 6 14 104.78 2.6
 1 6 14 105.83 2.24
 -2 6 14 35.92 1.25
 2 6 14 33.03 1.25
 -3 6 14 60.38 1.71
 3 6 14 60.19 1.74
 -4 6 14 120.96 2.79
 4 6 14 122.97 2.86
 -5 6 14 42.69 1.42
 5 6 14 41.25 1.55
 -6 6 14 92 2.24
 6 6 14 92.85 2.36
 -7 6 14 14.18 1.17
 7 6 14 12.8 1.17
 -8 6 14 190.54 5.25
 8 6 14 185.54 5.21
 -9 6 14 89.16 3.14
 9 6 14 94.32 3.36
 -10 6 14 136.72 4.05
 10 6 14 145.11 4.58
 -11 6 14 23.35 2.29
 11 6 14 25.18 2.21
 -12 6 14 4.32 2.15
 12 6 14 6.67 2.2
 -13 6 14 3.5 2.32
 13 6 14 1.73 2.58
 0 7 14 4.71 0.59
 -1 7 14 21.66 1.05
 1 7 14 21.61 1.25
 -2 7 14 145.49 3.69
 2 7 14 136.06 3.36
 -3 7 14 1.75 1.08
 3 7 14 0.1 1.09
 -4 7 14 15.37 1.4
 4 7 14 14.91 1.53
 -5 7 14 15.34 1.28
 5 7 14 16.76 1.45
 -6 7 14 30.89 1.54
 6 7 14 33.66 1.63
 -7 7 14 43.44 2.07
 7 7 14 36.12 1.85
 -8 7 14 11.47 1.81
 8 7 14 11.49 1.79
 -9 7 14 35.83 2.33
 9 7 14 36.54 2.41
 -10 7 14 10.7 2.17
 10 7 14 9.84 2.3
 -11 7 14 14.32 2.14
 11 7 14 10.52 2.34
 -12 7 14 15.52 2.47
 12 7 14 13.21 2.7
 0 8 14 2.6 1.83
 -1 8 14 141.34 3.42
 1 8 14 132.72 3.28
 -2 8 14 94.58 2.53
 2 8 14 94.43 2.58
 -3 8 14 8.92 1.06
 3 8 14 11.57 1.22
 -4 8 14 18.74 1.28
 4 8 14 18.08 1.42
 -5 8 14 101.81 2.89
 5 8 14 97.51 2.85
 -6 8 14 21.58 1.46
 6 8 14 21.3 1.57
 -7 8 14 63.15 2.37
 7 8 14 64.8 2.59
 -8 8 14 73.64 2.84
 8 8 14 73.22 2.97
 -9 8 14 29.34 2.42
 9 8 14 28.24 2.37
 -10 8 14 4.55 2.27
 10 8 14 4.15 2.47
 -11 8 14 9.19 2.35
 11 8 14 7.33 2.52
 -12 8 14 29.38 3.27
 12 8 14 35.97 3.35
 0 9 14 79.98 3.28
 -1 9 14 60.11 1.93
 1 9 14 59.97 1.9
 -2 9 14 41.45 1.86
 2 9 14 38.08 1.8
 -3 9 14 8.39 1.56
 3 9 14 11.8 1.73
 -4 9 14 25.08 1.66
 4 9 14 24.42 1.71
 -5 9 14 18.19 1.63
 5 9 14 16.72 1.73
 -6 9 14 66.66 2.47
 6 9 14 61.33 2.42
 -7 9 14 13.4 1.94
 7 9 14 18.01 1.94
 -8 9 14 0.95 1.37
 8 9 14 2.05 1.49
 -9 9 14 31.33 2.62
 9 9 14 30.91 2.9
 -10 9 14 18.23 2.45
 10 9 14 20.12 2.57
 -11 9 14 35.5 3.1
 11 9 14 36.95 3.27
 0 10 14 11.59 2.05
 -1 10 14 27.24 1.33
 1 10 14 28.09 1.54
 -2 10 14 15.89 1.31
 2 10 14 12.71 1.59
 -3 10 14 48.49 1.95
 3 10 14 49.1 2.08
 -4 10 14 112.72 3.35
 4 10 14 109.99 3.3
 -5 10 14 10.59 1.67
 5 10 14 11.05 1.73
 -6 10 14 120.62 3.61
 6 10 14 120.54 3.45
 -7 10 14 48.08 2.53
 7 10 14 48.55 2.63
 -8 10 14 14.84 2.37
 8 10 14 11.37 2.24
 -9 10 14 38.9 2.94
 9 10 14 43.39 3.08
 -10 10 14 4.73 2.62
 10 10 14 7.41 2.68
 0 11 14 38.21 3.02
 -1 11 14 45.54 3.13
 1 11 14 49.37 3.65
 -2 11 14 20.49 1.67
 2 11 14 21.94 1.91
 -3 11 14 51.12 2.36
 3 11 14 48.85 2.13
 -4 11 14 5.55 1.59
 4 11 14 4.15 1.63
 -5 11 14 140.35 4.05
 5 11 14 140.73 4.18
 -6 11 14 33.34 2.46
 6 11 14 36.37 2.29
 -7 11 14 25.94 2.46
 7 11 14 25.84 2.57
 -8 11 14 1.47 2.32
 8 11 14 2.84 2.43
 -9 11 14 8.37 3.17
 9 11 14 7.07 5.27
 0 12 14 23.26 3.67
 -1 12 14 8.53 3.57
 1 12 14 6.18 3.71
 -2 12 14 0 1.56
 2 12 14 2.19 1.78
 -3 12 14 17.19 2.06
 3 12 14 18.98 1.95
 -4 12 14 15.07 2.03
 4 12 14 13.75 2.03
 -5 12 14 57.61 2.96
 5 12 14 60.52 2.83
 -6 12 14 22.09 2.71
 6 12 14 23.9 2.71
 -7 12 14 26.3 2.83
 7 12 14 31.62 3.2
 0 13 14 12.3 3.93
 -1 13 14 19.55 3.41
 1 13 14 26.77 3.86
 -2 13 14 7.23 2.12
 2 13 14 5.02 1.96
 -3 13 14 50.15 2.89
 3 13 14 49.51 3.36
 -4 13 14 35.93 3.04
 4 13 14 35.24 3.02
 -5 13 14 8.42 2.69
 5 13 14 4.26 3.56
 0 0 15 0.51 0.75
 1 0 15 82.31 1.58
 2 0 15 29.57 0.94
 3 0 15 1.59 0.62
 4 0 15 17.49 0.86
 5 0 15 167.25 2.77
 6 0 15 1.88 0.6
 7 0 15 29.6 1.1
 8 0 15 1.82 0.85
 9 0 15 0.79 0.86
 10 0 15 28.43 1.25
 11 0 15 9.55 1.21
 12 0 15 4.63 1.31
 13 0 15 13.71 1.7
 0 1 15 67.17 1.42
 -1 1 15 180.67 2.99
 1 1 15 180.38 2.95
 -2 1 15 88.9 1.7
 2 1 15 87.48 1.67
 -3 1 15 63.32 1.39
 3 1 15 62.82 1.37
 -4 1 15 48.47 1.21
 4 1 15 51.4 1.2
 -5 1 15 19.56 0.89
 5 1 15 19.46 0.81
 -6 1 15 87.4 1.81
 6 1 15 84.22 1.74
 -7 1 15 14.4 0.9
 7 1 15 16.93 0.96
 -8 1 15 18.28 0.95
 8 1 15 17.4 0.88
 -9 1 15 9.64 1.31
 9 1 15 10.12 1.52
 -10 1 15 43.85 2.02
 10 1 15 40.64 2
 -11 1 15 90.36 2.96
 11 1 15 88.99 3.17
 -12 1 15 57.47 2.45
 12 1 15 58.4 2.49
 -13 1 15 18.29 2.26
 13 1 15 17.01 2.3
 0 2 15 18.56 0.75
 -1 2 15 138.19 2.36
 1 2 15 138.33 2.38
 -2 2 15 21.81 0.9
 2 2 15 22.27 0.86
 -3 2 15 50.86 1.16
 3 2 15 48.71 1.13
 -4 2 15 30.56 0.95
 4 2 15 30.36 0.95
 -5 2 15 20.43 1.09
 5 2 15 19.33 1.08
 -6 2 15 5.46 1
 6 2 15 7.97 1.31
 -7 2 15 5.07 1.19
 7 2 15 3.76 1.24
 -8 2 15 67.82 2.32
 8 2 15 65.6 2.39
 -9 2 15 131.35 3.38
 9 2 15 134.99 3.59
 -10 2 15 13.2 1.8
 10 2 15 10.92 1.72
 -11 2 15 7.05 1.43
 11 2 15 10.12 1.79
 -12 2 15 78.31 2.92
 12 2 15 84.34 2.96
 -13 2 15 5.9 2.34
 13 2 15 4.94 2.18
 0 3 15 547.88 8.32
 -1 3 15 81.24 1.72
 1 3 15 83.59 1.6
 -2 3 15 43.09 1.07
 2 3 15 44.87 1.1
 -3 3 15 9.88 0.63
 3 3 15 12.26 0.65
 -4 3 15 7.7 0.89
 4 3 15 8.9 0.87
 -5 3 15 27.17 1.25
 5 3 15 27.26 1.3
 -6 3 15 110.52 2.72
 6 3 15 118.12 2.83
 -7 3 15 15.85 1.18
 7 3 15 14.61 1.26
 -8 3 15 80.87 2.42
 8 3 15 77.97 2.41
 -9 3 15 10.78 1.7
 9 3 15 15.32 1.69
 -10 3 15 27.05 2.11
 10 3 15 25.19 1.95
 -11 3 15 1.66 1.5
 11 3 15 1.45 1.57
 -12 3 15 49.24 3.07
 12 3 15 55.71 3.06
 -13 3 15 35.09 2.52
 13 3 15 34.16 2.53
 0 4 15 1.41 0.51
 -1 4 15 9.88 0.72
 1 4 15 10.31 0.69
 -2 4 15 30.58 1.06
 2 4 15 29.3 0.95
 -3 4 15 49.95 1.41
 3 4 15 51.13 1.53
 -4 4 15 55.61 1.75
 4 4 15 55.96 1.95
 -5 4 15 25.37 1.27
 5 4 15 28.37 1.34
 -6 4 15 8.1 1.16
 6 4 15 10.89 1.3
 -7 4 15 10.93 1.14
 7 4 15 11.96 1.12
 -8 4 15 35.21 1.8
 8 4 15 36.86 1.8
 -9 4 15 44.43 2.08
 9 4 15 44.81 2.26
 -10 4 15 32.31 1.88
 10 4 15 36.75 1.92
 -11 4 15 10.18 1.78
 11 4 15 15.67 2.07
 -12 4 15 23.06 2.77
 12 4 15 23.48 2.87
 -13 4 15 28.07 3.26
 13 4 15 36.17 3.66
 0 5 15 20.47 0.86
 -1 5 15 37.1 1
 1 5 15 36.29 0.97
 -2 5 15 68.69 1.89
 2 5 15 69.06 1.93
 -3 5 15 3.78 1.02
 3 5 15 4.73 0.97
 -4 5 15 316.29 6.32
 4 5 15 331.66 6.66
 -5 5 15 5.13 1
 5 5 15 7.04 1.04
 -6 5 15 48.18 1.73
 6 5 15 51.61 1.88
 -7 5 15 23.23 1.43
 7 5 15 24.96 1.45
 -8 5 15 10.23 1.4
 8 5 15 13.53 1.6
 -9 5 15 2.45 1.78
 9 5 15 2.95 1.75
 -10 5 15 125.86 4.02
 10 5 15 118.41 5.02
 -11 5 15 1.5 2.04
 11 5 15 5.37 2.17
 -12 5 15 17.82 2.6
 12 5 15 16.19 2.71
 0 6 15 22.57 0.9
 -1 6 15 23.37 1.29
 1 6 15 22.72 1.41
 -2 6 15 16.41 1.25
 2 6 15 15.12 1.26
 -3 6 15 76.97 2.33
 3 6 15 77.53 2.41
 -4 6 15 44.04 2.01
 4 6 15 41.78 1.95
 -5 6 15 9.69 1.26
 5 6 15 9.61 1.28
 -6 6 15 57.03 2.19
 6 6 15 58.8 2.27
 -7 6 15 15.77 1.82
 7 6 15 14.54 1.67
 -8 6 15 18.81 1.77
 8 6 15 17.34 1.85
 -9 6 15 128.08 4.02
 9 6 15 132.09 4.19
 -10 6 15 40.53 2.59
 10 6 15 36.59 2.45
 -11 6 15 49.78 2.89
 11 6 15 47.52 2.94
 -12 6 15 28.09 3.42
 12 6 15 38.24 3.67
 0 7 15 15.06 1.78
 -1 7 15 80.84 2.32
 1 7 15 82.81 2.57
 -2 7 15 57.32 1.96
 2 7 15 59.59 2.27
 -3 7 15 243.99 5.67
 3 7 15 249.12 5.81
 -4 7 15 53.33 1.89
 4 7 15 55.15 2.06
 -5 7 15 86.32 2.75
 5 7 15 83.42 2.75
 -6 7 15 10.54 1.37
 6 7 15 10.57 1.48
 -7 7 15 13.22 1.81
 7 7 15 12.83 1.82
 -8 7 15 175.77 5.11
 8 7 15 174.66 5.3
 -9 7 15 1.38 1.85
 9 7 15 1.21 1.82
 -10 7 15 14.78 2.42
 10 7 15 18.57 2.49
 -11 7 15 0.26 2.69
 11 7 15 1.52 2.75
 0 8 15 26.38 2.41
 -1 8 15 37.39 1.66
 1 8 15 33.29 1.59
 -2 8 15 26.04 1.43
 2 8 15 26.08 1.63
 -3 8 15 59.01 2.16
 3 8 15 57.86 2.12
 -4 8 15 153.45 3.98
 4 8 15 160.44 4.18
 -5 8 15 13.2 1.5
 5 8 15 13.47 1.63
 -6 8 15 17.02 1.99
 6 8 15 12.38 1.79
 -7 8 15 29.17 2.34
 7 8 15 25.73 2.59
 -8 8 15 5.93 2.17
 8 8 15 3.62 1.91
 -9 8 15 59.07 3.03
 9 8 15 62.65 3.12
 -10 8 15 2.7 2.2
 10 8 15 3.02 2.25
 0 9 15 3.47 2.09
 -1 9 15 149.45 3.97
 1 9 15 149.62 3.68
 -2 9 15 59.54 2.23
 2 9 15 58.45 2.11
 -3 9 15 3.36 1.35
 3 9 15 4.08 1.51
 -4 9 15 6.98 1.56
 4 9 15 8.13 1.43
 -5 9 15 2.87 1.34
 5 9 15 1.77 1.74
 -6 9 15 56.59 2.37
 6 9 15 64.38 2.58
 -7 9 15 23.46 2.25
 7 9 15 26.59 2.61
 -8 9 15 33.63 3.35
 8 9 15 28.75 2.91
 -9 9 15 13.36 2.62
 9 9 15 10.98 2.6
 -10 9 15 48.04 3.97
 10 9 15 35.63 6.61
 0 10 15 57.95 3.48
 -1 10 15 24.83 2.99
 1 10 15 29.83 2.68
 -2 10 15 23.03 1.76
 2 10 15 22.16 1.63
 -3 10 15 4.45 1.81
 3 10 15 8.87 1.79
 -4 10 15 43.1 2.42
 4 10 15 51.7 2.57
 -5 10 15 30.36 2.51
 5 10 15 28.01 2.06
 -6 10 15 3 1.82
 6 10 15 1.7 1.87
 -7 10 15 28 2.92
 7 10 15 30.33 3.18
 -8 10 15 2.63 2.78
 8 10 15 2.76 2.62
 0 11 15 145.46 5.65
 -1 11 15 38.85 3.07
 1 11 15 35.98 2.89
 -2 11 15 19.65 2.02
 2 11 15 16.96 1.84
 -3 11 15 3.04 1.95
 3 11 15 8.05 1.78
 -4 11 15 7.25 2.37
 4 11 15 5.71 1.94
 -5 11 15 82.97 3.17
 5 11 15 75.68 3.02
 -6 11 15 63.12 3.42
 6 11 15 60.68 3.29
 -7 11 15 8.22 2.55
 7 11 15 15.12 2.92
 0 12 15 11.07 3.15
 -1 12 15 4.37 3.01
 1 12 15 3.22 2.71
 -2 12 15 6.49 2.58
 2 12 15 6.76 1.78
 -3 12 15 20.39 2.41
 3 12 15 15.84 2.41
 -4 12 15 61.27 3.11
 4 12 15 61.61 3.11
 -5 12 15 35.27 3.58
 5 12 15 42.85 4.24
 0 13 15 9.55 3.71
 -1 13 15 5.72 4.05
 1 13 15 25.67 7.62
 0 0 16 19.12 1.49
 1 0 16 21.46 0.92
 2 0 16 254.52 4.1
 3 0 16 91.61 1.83
 4 0 16 167.25 2.84
 5 0 16 4.76 0.74
 6 0 16 6.45 0.96
 7 0 16 72.93 1.81
 8 0 16 61.43 1.74
 9 0 16 88.15 2.14
 10 0 16 0.88 1.08
 11 0 16 13.54 1.33
 12 0 16 8.01 3.71
 0 1 16 1.45 0.74
 -1 1 16 101.58 1.89
 1 1 16 105.77 1.96
 -2 1 16 8.14 0.89
 2 1 16 10.34 0.87
 -3 1 16 164.19 2.81
 3 1 16 163.49 2.87
 -4 1 16 18.17 0.89
 4 1 16 17.13 0.91
 -5 1 16 69.05 1.68
 5 1 16 69.89 1.69
 -6 1 16 97.72 2.23
 6 1 16 101.78 2.25
 -7 1 16 23.04 1.43
 7 1 16 24.88 1.24
 -8 1 16 82.83 2.69
 8 1 16 85.46 2.75
 -9 1 16 6.02 1.62
 9 1 16 5.72 1.27
 -10 1 16 88.8 3.09
 10 1 16 86.53 2.95
 -11 1 16 5.94 2.04
 11 1 16 7.34 2.2
 -12 1 16 8.16 2.25
 12 1 16 9.47 2.19
 0 2 16 4.7 0.81
 -1 2 16 60.3 1.41
 1 2 16 58.45 1.36
 -2 2 16 24.18 0.97
 2 2 16 22.92 0.98
 -3 2 16 27.32 1
 3 2 16 29.52 1.05
 -4 2 16 45.07 1.28
 4 2 16 47.15 1.32
 -5 2 16 127.76 2.98
 5 2 16 131.04 3.07
 -6 2 16 15.95 1.65
 6 2 16 13.56 1.17
 -7 2 16 50.61 1.93
 7 2 16 49.92 1.88
 -8 2 16 1.6 1.45
 8 2 16 1.97 1.45
 -9 2 16 79.65 2.88
 9 2 16 69.07 2.85
 -10 2 16 110.79 3.25
 10 2 16 118.08 3.45
 -11 2 16 51.31 2.77
 11 2 16 47.5 2.46
 -12 2 16 2.89 2.35
 12 2 16 2.44 2.09
 0 3 16 12.31 0.88
 -1 3 16 7.3 0.87
 1 3 16 7.27 0.75
 -2 3 16 28.3 0.99
 2 3 16 28.99 0.99
 -3 3 16 47.66 1.59
 3 3 16 47.09 1.36
 -4 3 16 69.61 1.95
 4 3 16 71.83 2
 -5 3 16 18.37 1.33
 5 3 16 20.19 1.34
 -6 3 16 55.91 1.88
 6 3 16 53.97 1.94
 -7 3 16 62.36 2.33
 7 3 16 58.9 2.31
 -8 3 16 14.5 1.66
 8 3 16 16.46 1.8
 -9 3 16 23.58 1.8
 9 3 16 19.62 1.8
 -10 3 16 26.98 2.05
 10 3 16 26.49 2.01
 -11 3 16 49.1 2.69
 11 3 16 51.33 2.51
 -12 3 16 1.67 2.51
 12 3 16 2.28 2.83
 0 4 16 0.31 0.57
 -1 4 16 22.98 0.95
 1 4 16 22.47 0.89
 -2 4 16 24.5 1.28
 2 4 16 25.87 1.36
 -3 4 16 46.99 1.77
 3 4 16 45.97 1.81
 -4 4 16 45.45 1.68
 4 4 16 46.74 1.78
 -5 4 16 2.66 1.16
 5 4 16 4.79 1.21
 -6 4 16 147.8 3.47
 6 4 16 149.65 3.53
 -7 4 16 39.67 1.92
 7 4 16 37.96 2.04
 -8 4 16 50.45 2.49
 8 4 16 54.56 2.54
 -9 4 16 18.74 1.83
 9 4 16 19.61 1.83
 -10 4 16 60.52 2.89
 10 4 16 59.54 2.57
 -11 4 16 33.6 2.81
 11 4 16 35.96 2.92
 -12 4 16 17.24 3.6
 12 4 16 22.13 6.89
 0 5 16 390.11 6.96
 -1 5 16 5.02 1.13
 1 5 16 6.25 1.09
 -2 5 16 81.65 2.38
 2 5 16 86.58 2.32
 -3 5 16 66.03 2.27
 3 5 16 61.39 1.96
 -4 5 16 13.89 1.24
 4 5 16 15.96 1.48
 -5 5 16 39.16 1.66
 5 5 16 42.19 1.72
 -6 5 16 22.72 1.67
 6 5 16 21.32 1.46
 -7 5 16 42.34 2.36
 7 5 16 39.87 2.43
 -8 5 16 13.56 1.8
 8 5 16 8.49 1.64
 -9 5 16 6.79 2.26
 9 5 16 7.6 2.23
 -10 5 16 2.49 2.13
 10 5 16 0.31 2.41
 -11 5 16 8.04 2.7
 11 5 16 8.95 2.43
 0 6 16 7.07 0.82
 -1 6 16 68.71 2.14
 1 6 16 64.87 2.14
 -2 6 16 85.18 2.53
 2 6 16 81.76 2.46
 -3 6 16 4.94 1.33
 3 6 16 5.47 1.55
 -4 6 16 40.73 1.85
 4 6 16 47.69 2.18
 -5 6 16 116.03 3.16
 5 6 16 113.42 3.2
 -6 6 16 14.86 1.55
 6 6 16 18.53 1.72
 -7 6 16 41.35 2.34
 7 6 16 43.74 2.41
 -8 6 16 42.19 2.41
 8 6 16 40.66 2.51
 -9 6 16 13.93 2.21
 9 6 16 12.79 2.47
 -10 6 16 2.2 2.15
 10 6 16 1.58 2.63
 -11 6 16 6.91 3.52
 11 6 16 3.87 4.95
 0 7 16 34.91 3.26
 -1 7 16 11.44 1.43
 1 7 16 9.82 1.3
 -2 7 16 14.32 1.62
 2 7 16 11.37 1.5
 -3 7 16 7.7 1.31
 3 7 16 7.58 1.84
 -4 7 16 23.32 1.59
 4 7 16 20.58 1.84
 -5 7 16 54.84 2.25
 5 7 16 53.6 2.35
 -6 7 16 2.92 1.61
 6 7 16 5.04 1.84
 -7 7 16 20.73 2.51
 7 7 16 20.5 2.61
 -8 7 16 6.38 2.66
 8 7 16 9.85 2.82
 -9 7 16 34.48 2.87
 9 7 16 35.17 2.9
 -10 7 16 31.29 3.79
 10 7 16 40.59 4.13
 0 8 16 0.21 2.24
 -1 8 16 127.54 3.27
 1 8 16 125.13 3.67
 -2 8 16 62.45 2.33
 2 8 16 60.38 2.35
 -3 8 16 23.53 1.86
 3 8 16 28.34 2.12
 -4 8 16 24.19 1.98
 4 8 16 19.71 1.89
 -5 8 16 63.57 2.57
 5 8 16 63.32 2.76
 -6 8 16 25.67 2.2
 6 8 16 28.37 2.23
 -7 8 16 30.99 2.98
 7 8 16 27.85 2.82
 -8 8 16 30.09 2.89
 8 8 16 34.93 2.91
 -9 8 16 9.66 2.81
 9 8 16 12.64 3.1
 0 9 16 12.48 2.34
 -1 9 16 13.17 2.73
 1 9 16 14.45 2.87
 -2 9 16 16.28 1.75
 2 9 16 12.3 1.92
 -3 9 16 64.93 2.65
 3 9 16 63.54 2.51
 -4 9 16 33.62 2.34
 4 9 16 33.02 2.55
 -5 9 16 49 2.51
 5 9 16 54.74 2.55
 -6 9 16 47.48 2.99
 6 9 16 47.49 2.94
 -7 9 16 63.6 3.33
 7 9 16 62.82 3.34
 -8 9 16 11.51 3.03
 8 9 16 16.28 3.36
 0 10 16 1.8 2.52
 -1 10 16 3.96 2.45
 1 10 16 1.33 2.85
 -2 10 16 30.94 2.11
 2 10 16 34.32 2.16
 -3 10 16 25.77 2.24
 3 10 16 29.65 2.34
 -4 10 16 45.43 2.6
 4 10 16 50.03 2.55
 -5 10 16 25.56 2.9
 5 10 16 24.09 2.65
 -6 10 16 6.26 2.76
 6 10 16 10.57 2.92
 -7 10 16 19.37 3.86
 7 10 16 10.89 6.91
 0 11 16 4.8 3.26
 -1 11 16 7.02 2.79
 1 11 16 7.79 2.94
 -2 11 16 6.41 3.07
 2 11 16 3.99 2.8
 -3 11 16 5.16 2.92
 3 11 16 3.77 2.39
 -4 11 16 41.5 2.95
 4 11 16 39.34 2.9
 -5 11 16 6.28 3.4
 5 11 16 11.82 5.3
 0 12 16 37.69 6.28
 -1 12 16 32.35 5.74
 1 12 16 20.35 5.96
 0 0 17 0.44 1.02
 1 0 17 9.24 1.05
 2 0 17 170.35 3
 3 0 17 18.74 1.1
 4 0 17 7.49 0.96
 5 0 17 5.55 1.15
 6 0 17 6.42 1.16
 7 0 17 69.53 1.91
 8 0 17 62.76 1.86
 9 0 17 1.61 1.14
 10 0 17 0.25 2.4
 11 0 17 71.84 4.2
 0 1 17 21.43 1.16
 -1 1 17 203.69 3.43
 1 1 17 210.75 3.6
 -2 1 17 3.52 0.79
 2 1 17 5.4 0.88
 -3 1 17 48.44 1.38
 3 1 17 49.92 1.41
 -4 1 17 69.82 1.75
 4 1 17 66.4 1.74
 -5 1 17 8.02 1.01
 5 1 17 7.64 1.14
 -6 1 17 12.57 1.13
 6 1 17 12.02 1.16
 -7 1 17 91.03 2.74
 7 1 17 93.94 2.87
 -8 1 17 5.74 1.63
 8 1 17 1.05 1.58
 -9 1 17 25.3 2.08
 9 1 17 23.23 2.01
 -10 1 17 13.51 2.31
 10 1 17 15.18 2.17
 -11 1 17 2.84 2.32
 11 1 17 4.71 2.34
 0 2 17 3.03 0.89
 -1 2 17 31.11 1.2
 1 2 17 30.58 1.19
 -2 2 17 78.19 1.77
 2 2 17 80.64 1.8
 -3 2 17 35.29 1.26
 3 2 17 36.94 1.35
 -4 2 17 16.02 1.03
 4 2 17 13.41 0.99
 -5 2 17 13.98 1.52
 5 2 17 15.58 1.54
 -6 2 17 24.53 1.69
 6 2 17 23.31 1.8
 -7 2 17 20.71 1.93
 7 2 17 25.31 2.13
 -8 2 17 64.63 2.64
 8 2 17 68.78 2.75
 -9 2 17 24.52 2.15
 9 2 17 27.71 2.22
 -10 2 17 2.21 2.5
 10 2 17 4.47 2.37
 -11 2 17 5.29 3.23
 11 2 17 10 3.24
 0 3 17 20.68 1.06
 -1 3 17 36.75 1.27
 1 3 17 38.35 1.33
 -2 3 17 58.25 1.66
 2 3 17 55.11 1.57
 -3 3 17 44.94 1.87
 3 3 17 44.65 1.95
 -4 3 17 77.77 2.22
 4 3 17 79.93 2.35
 -5 3 17 33.82 2
 5 3 17 38.04 1.89
 -6 3 17 86.47 2.95
 6 3 17 87.12 3.06
 -7 3 17 31.17 1.79
 7 3 17 36.16 1.95
 -8 3 17 16.49 1.77
 8 3 17 18.69 2.04
 -9 3 17 82.41 3.23
 9 3 17 84.34 3.41
 -10 3 17 0.05 2.27
 10 3 17 5.69 2.44
 -11 3 17 3.96 3.63
 11 3 17 6.62 4.77
 0 4 17 1.88 0.98
 -1 4 17 38.54 1.45
 1 4 17 39.56 1.67
 -2 4 17 38.13 1.77
 2 4 17 38.79 1.84
 -3 4 17 40.96 1.8
 3 4 17 40.3 1.78
 -4 4 17 32.39 1.71
 4 4 17 34.15 1.7
 -5 4 17 119.15 3.08
 5 4 17 122.66 3.15
 -6 4 17 29.59 1.9
 6 4 17 35.26 2.12
 -7 4 17 3.63 1.67
 7 4 17 3.69 1.74
 -8 4 17 2.51 1.99
 8 4 17 4.89 1.92
 -9 4 17 21.33 2.78
 9 4 17 22.11 2.87
 -10 4 17 36.2 3.2
 10 4 17 32.16 3.06
 0 5 17 4.37 1.06
 -1 5 17 37.05 1.93
 1 5 17 37.37 2
 -2 5 17 24.46 1.74
 2 5 17 21.93 1.67
 -3 5 17 35.51 2.13
 3 5 17 37.84 2.26
 -4 5 17 1.83 2.07
 4 5 17 2.88 1.9
 -5 5 17 55.78 2.25
 5 5 17 58.9 2.47
 -6 5 17 23.92 2.56
 6 5 17 28.37 2.67
 -7 5 17 162.29 5.12
 7 5 17 159.45 5.13
 -8 5 17 26.31 2.58
 8 5 17 24.63 2.42
 -9 5 17 5.44 2.77
 9 5 17 3.15 2.9
 -10 5 17 26.76 3.7
 10 5 17 36.23 4.49
 0 6 17 313.06 10.09
 -1 6 17 5.14 1.52
 1 6 17 3.7 1.59
 -2 6 17 115.57 3.51
 2 6 17 119.64 3.42
 -3 6 17 0.56 1.5
 3 6 17 2.28 1.53
 -4 6 17 49.31 2.36
 4 6 17 48.75 2.25
 -5 6 17 50.36 2.39
 5 6 17 52.88 2.43
 -6 6 17 96.9 3.62
 6 6 17 96.45 3.72
 -7 6 17 46.17 3.17
 7 6 17 51.8 3.4
 -8 6 17 45.26 3.26
 8 6 17 49.33 3.38
 -9 6 17 20.04 2.88
 9 6 17 21.06 3.1
 0 7 17 37.83 3.03
 -1 7 17 54.85 2.28
 1 7 17 50.82 2
 -2 7 17 39.02 2.41
 2 7 17 35.94 2.2
 -3 7 17 60.85 2.57
 3 7 17 60.56 2.52
 -4 7 17 18.95 1.89
 4 7 17 17.37 2.03
 -5 7 17 61.22 2.94
 5 7 17 65.09 2.88
 -6 7 17 6.2 2.24
 6 7 17 7.82 2.33
 -7 7 17 17.62 2.92
 7 7 17 11.95 2.73
 -8 7 17 14.06 2.82
 8 7 17 17.61 2.89
 0 8 17 16.8 3.73
 -1 8 17 10.69 2.5
 1 8 17 12.2 2.73
 -2 8 17 12.99 1.9
 2 8 17 9.78 1.81
 -3 8 17 44.28 2.63
 3 8 17 51.94 2.58
 -4 8 17 37.95 2.96
 4 8 17 27.98 2.42
 -5 8 17 73.99 2.9
 5 8 17 76.78 3.05
 -6 8 17 33.59 2.9
 6 8 17 31.07 3.01
 -7 8 17 54.95 3.48
 7 8 17 53.28 3.36
 0 9 17 17.59 3.12
 -1 9 17 59.06 4.07
 1 9 17 58.54 4.31
 -2 9 17 56.79 2.45
 2 9 17 55.02 2.39
 -3 9 17 21.72 2.54
 3 9 17 22.93 2.48
 -4 9 17 33.75 2.92
 4 9 17 32.45 2.59
 -5 9 17 35.33 2.88
 5 9 17 28.5 3.01
 -6 9 17 19.8 3.71
 6 9 17 22.62 3.83
 0 10 17 3.72 3.41
 -1 10 17 0.43 2.7
 1 10 17 1.74 2.83
 -2 10 17 32.43 4.14
 2 10 17 39.52 4.13
 -3 10 17 43.11 3.1
 3 10 17 51.48 3.09
 -4 10 17 27.75 4.01
 4 10 17 19.88 4.51
 0 0 18 332.84 7.56
 1 0 18 7.67 1.32
 2 0 18 2.71 1.07
 3 0 18 6.57 1.3
 4 0 18 3.62 1.5
 5 0 18 3.86 1.4
 6 0 18 171.85 3.61
 7 0 18 7.16 1.59
 8 0 18 1.29 1.36
 9 0 18 2.27 3.19
 0 1 18 1.71 1.11
 -1 1 18 115.05 2.36
 1 1 18 116.12 2.45
 -2 1 18 100.24 2.28
 2 1 18 102.58 2.33
 -3 1 18 2.19 1.08
 3 1 18 2.42 1.2
 -4 1 18 128.82 2.94
 4 1 18 122.46 2.81
 -5 1 18 7.91 1.34
 5 1 18 9.01 1.29
 -6 1 18 8.68 1.93
 6 1 18 5.86 2.05
 -7 1 18 55.26 2.64
 7 1 18 54.31 2.58
 -8 1 18 2.49 1.96
 8 1 18 1.28 2.05
 -9 1 18 6.93 2.44
 9 1 18 5.65 2.25
 0 2 18 42.56 1.54
 -1 2 18 44.9 1.56
 1 2 18 46.08 1.58
 -2 2 18 18.85 1.34
 2 2 18 21.06 1.41
 -3 2 18 17.91 1.23
 3 2 18 16.83 1.25
 -4 2 18 56.03 2.14
 4 2 18 52.34 2.09
 -5 2 18 61.58 2.74
 5 2 18 60.79 2.72
 -6 2 18 18.13 2.11
 6 2 18 21.13 2.09
 -7 2 18 40.02 2.65
 7 2 18 44.04 2.66
 -8 2 18 97.42 3.67
 8 2 18 106.15 3.76
 -9 2 18 6.88 2.28
 9 2 18 5.78 2.44
 0 3 18 5.42 1.22
 -1 3 18 45.03 1.88
 1 3 18 43.45 1.69
 -2 3 18 34.07 1.38
 2 3 18 35.75 1.44
 -3 3 18 37.84 2
 3 3 18 42.86 2.1
 -4 3 18 24.37 1.85
 4 3 18 23.02 1.81
 -5 3 18 47.66 2.54
 5 3 18 45.27 2.48
 -6 3 18 20.71 2.07
 6 3 18 20.48 2.12
 -7 3 18 82.37 3.11
 7 3 18 81.39 3.1
 -8 3 18 52.1 2.86
 8 3 18 52.28 2.9
 -9 3 18 15.11 2.69
 9 3 18 21.6 3.02
 0 4 18 51.88 1.74
 -1 4 18 9.62 1.31
 1 4 18 8.1 1.36
 -2 4 18 34.55 1.91
 2 4 18 41.05 2.25
 -3 4 18 13.21 2.16
 3 4 18 13.43 2.11
 -4 4 18 4.24 2.37
 4 4 18 4.92 2.34
 -5 4 18 3.44 2.04
 5 4 18 2.36 1.94
 -6 4 18 6.44 2.11
 6 4 18 8.06 2.86
 -7 4 18 8.64 2.53
 7 4 18 8.81 2.31
 -8 4 18 93.45 3.88
 8 4 18 82.44 3.67
 -9 4 18 12.15 7.81
 9 4 18 13.72 6.52
 0 5 18 31.05 1.55
 -1 5 18 56.45 2.65
 1 5 18 56.1 2.58
 -2 5 18 46.73 2.27
 2 5 18 48.22 2.37
 -3 5 18 28.62 2.25
 3 5 18 27.84 2.41
 -4 5 18 34.84 2.56
 4 5 18 33.58 2.5
 -5 5 18 42.62 3.12
 5 5 18 45.35 2.87
 -6 5 18 1.64 2.77
 6 5 18 1.8 2.96
 -7 5 18 2.61 3.02
 7 5 18 1.99 3.3
 -8 5 18 13.1 3.73
 8 5 18 18.83 4.07
 0 6 18 5.55 2.33
 -1 6 18 28.51 2.07
 1 6 18 29.55 1.93
 -2 6 18 43.84 2.47
 2 6 18 42.97 2.3
 -3 6 18 3.41 2.06
 3 6 18 4.73 2.23
 -4 6 18 4.69 2.1
 4 6 18 6.1 2.11
 -5 6 18 8 2.09
 5 6 18 6.44 2.15
 -6 6 18 24.42 3.01
 6 6 18 21.83 3.01
 -7 6 18 15.63 3.02
 7 6 18 18.69 3.11
 0 7 18 91.28 5.1
 -1 7 18 105.27 5.12
 1 7 18 105.72 4.82
 -2 7 18 41.22 2.49
 2 7 18 40.67 2.42
 -3 7 18 33.05 2.44
 3 7 18 32.41 2.42
 -4 7 18 19.56 2.34
 4 7 18 16.62 2.24
 -5 7 18 8.08 2.8
 5 7 18 6.35 2.79
 -6 7 18 27.9 3.47
 6 7 18 38.95 3.55
 0 8 18 10.13 3.41
 -1 8 18 28.15 4.47
 1 8 18 31.01 4.29
 -2 8 18 22.3 2.35
 2 8 18 24.48 2.29
 -3 8 18 3.72 2.39
 3 8 18 7.91 2.35
 -4 8 18 14.3 2.81
 4 8 18 11.01 2.58
 -5 8 18 19.44 3.41
 5 8 18 24.31 5.97
 0 9 18 9.95 5.29
 -1 9 18 45.43 5.04
 1 9 18 46.08 4.89
 -2 9 18 54.55 5.3
 2 9 18 54.47 5.74
 0 0 19 0.93 1.67
 1 0 19 4.63 1.46
 2 0 19 30.96 1.73
 3 0 19 3.19 1.63
 4 0 19 27.93 2.02
 5 0 19 4.43 1.91
 6 0 19 161.58 3.87
 7 0 19 12.06 2.43
 8 0 19 50.95 6.59
 0 1 19 61.7 2.04
 -1 1 19 22.83 1.65
 1 1 19 26.56 1.74
 -2 1 19 39.7 1.89
 2 1 19 34.02 1.74
 -3 1 19 49.19 1.99
 3 1 19 45.18 1.93
 -4 1 19 30.69 1.88
 4 1 19 27.19 1.95
 -5 1 19 127.66 4.16
 5 1 19 127.91 4.03
 -6 1 19 24.8 2.72
 6 1 19 27.38 2.66
 -7 1 19 38.47 2.78
 7 1 19 44.33 2.75
 0 2 19 19.54 1.98
 -1 2 19 7.86 1.7
 1 2 19 4.6 1.83
 -2 2 19 12.02 1.55
 2 2 19 11.71 1.5
 -3 2 19 70.91 2.03
 3 2 19 74.67 2.2
 -4 2 19 17.06 2.54
 4 2 19 18.54 2.42
 -5 2 19 4.91 2.3
 5 2 19 5.68 2.33
 -6 2 19 35.35 2.87
 6 2 19 39.06 2.95
 -7 2 19 36.23 3.05
 7 2 19 41.9 3.24
 0 3 19 2.22 1.58
 -1 3 19 1.83 1.57
 1 3 19 2.85 1.55
 -2 3 19 75.12 3.07
 2 3 19 71.88 2.57
 -3 3 19 8.04 2
 3 3 19 6.65 2.02
 -4 3 19 2.26 2.28
 4 3 19 2.91 2.63
 -5 3 19 30.07 2.62
 5 3 19 31.21 2.61
 -6 3 19 22.83 2.76
 6 3 19 25.69 2.7
 -7 3 19 9.59 3.35
 7 3 19 15.54 3.89
 0 4 19 11.48 1.62
 -1 4 19 4.78 2.57
 1 4 19 5.84 2.14
 -2 4 19 40.95 2.8
 2 4 19 36.73 2.51
 -3 4 19 2.32 2.01
 3 4 19 2.42 2.1
 -4 4 19 3.38 2.11
 4 4 19 9.87 2.47
 -5 4 19 7.43 2.67
 5 4 19 6.42 2.49
 -6 4 19 28.74 3.43
 6 4 19 35.04 3.64
 0 5 19 1.04 4.11
 -1 5 19 6.1 2.6
 1 5 19 5.14 2.4
 -2 5 19 24.4 2.56
 2 5 19 25.16 2.51
 -3 5 19 91.45 3.64
 3 5 19 98.02 3.77
 -4 5 19 44.52 2.72
 4 5 19 37.5 2.67
 -5 5 19 32.31 3.17
 5 5 19 36.94 3.41
 6 5 19 78.25 8.17
 0 6 19 54.34 4.84
 -1 6 19 11.16 2.25
 1 6 19 6.75 1.92
 -2 6 19 5.4 2.57
 2 6 19 6.69 2.38
 -3 6 19 3.44 2.95
 3 6 19 3.5 2.59
 -4 6 19 32.69 3.08
 4 6 19 37.85 3.97
 0 7 19 48.4 4.46
 -1 7 19 148.77 7.39
 1 7 19 151.07 7.61
 -2 7 19 7.08 3.96
 2 7 19 13.77 5.61
 3 7 19 15 8.75
 0 0 20 2.65 3
 1 0 20 71.66 2.81
 2 0 20 5.74 1.86
 3 0 20 17.54 2.23
 4 0 20 5.28 2.22
 5 0 20 30.77 7.65
 0 1 20 127.79 3.45
 -1 1 20 3.2 1.68
 1 1 20 2.65 2.01
 -2 1 20 20.4 2.05
 2 1 20 22.04 2.22
 -3 1 20 15.24 2.08
 3 1 20 13.56 2.14
 -4 1 20 13.57 3.26
 4 1 20 13.64 2.35
 -5 1 20 32.73 5.19
 5 1 20 29.85 7.54
 0 2 20 0.97 1.81
 -1 2 20 93.03 3.06
 1 2 20 90.8 2.92
 -2 2 20 11.99 2.18
 2 2 20 8.58 2.03
 -3 2 20 3.47 3.34
 3 2 20 3.25 2.61
 -4 2 20 58.71 3.73
 4 2 20 70.95 4.72
 0 3 20 44.14 2.52
 -1 3 20 5.8 2.23
 1 3 20 7.98 2.15
 -2 3 20 32.32 3.26
 2 3 20 35.47 3.29
 -3 3 20 55.26 4.04
 3 3 20 63.49 4.58
 -4 3 20 7.16 4.92
 4 3 20 13.41 7.82
 0 4 20 7.11 2.99
 -1 4 20 8.51 2.8
 1 4 20 16.26 3.23
 -2 4 20 12.02 3.88
 2 4 20 10.09 3.97
 -3 4 20 24.54 5.42
 3 4 20 24.33 8.65

_iucr_refine_fcf_details
;
data_9K
_computing_structure_refinement   'olex2.refine 1.3 (Bourhis et al., 2015)'
_computing_data_collection        'XDS (Kabsch, 1991)'   
_shelx_refln_list_code            4
loop_
  _space_group_symop_id
  _space_group_symop_operation_xyz
  1  x,y,z
  2  x+1/2,-y+1/2,-z
  3  -x,y+1/2,-z+1/2
  4  -x+1/2,-y,z+1/2

_space_group_crystal_system       orthorhombic
_space_group_IT_number            19
_space_group_name_H-M_alt         'P 21 21 21'
_space_group_name_Hall            ' P 2ac 2ab'
_symmetry_space_group_name_H-M    'P 21 21 21'
_symmetry_space_group_name_Hall   ' P 2ac 2ab'
_symmetry_Int_Tables_number       19
_cell_length_a                    9.854(3)
_cell_length_b                    9.249(3)
_cell_length_c                    10.144(2)
_cell_angle_alpha                 90
_cell_angle_beta                  90
_cell_angle_gamma                 90
_cell_volume                      924.5(5)
loop_
  _refln_index_h
  _refln_index_k
  _refln_index_l
  _refln_F_squared_calc
  _refln_F_squared_meas
  _refln_F_squared_sigma
  _refln_F_squared_weight
  _refln_observed_status
-20 -2 -1 17.397 22.409 4.871 11.473 o
-20 -1 -2 12.297 14.991 4.083 16.355 o
-20 -1 -1 40.905 43.185 2.936 25.255 o
-19 -6 -2 102.894 76.794 7.087 4.947 o
-19 -6 -1 5.612 11.589 3.364 24.278 o
-19 -5 -4 0.359 8.458 3.062 29.847 o
-19 -5 -3 21.397 21.787 2.392 40.828 o
-19 -5 -2 0.979 3.228 2.236 55.934 o
-19 -5 -1 19.835 20.990 2.333 43.043 o
-19 -4 -5 1.903 10.597 2.839 34.241 o
-19 -4 -4 16.899 19.891 2.090 52.785 o
-19 -4 -3 29.076 31.392 2.372 38.304 o
-19 -4 -2 73.844 75.880 3.024 19.569 o
-19 -4 -1 30.907 33.210 2.265 40.308 o
-19 -3 -6 41.521 32.112 3.033 24.521 o
-19 -3 -5 22.601 19.337 2.158 48.165 o
-19 -3 -4 16.508 15.205 2.392 42.931 o
-19 -3 -3 10.102 5.104 2.304 49.347 o
-19 -3 -2 47.468 47.151 2.479 30.827 o
-19 -3 -1 15.420 14.855 1.983 59.382 o
-19 -2 -6 28.173 27.309 2.654 32.665 o
-19 -2 -5 26.206 28.952 2.489 36.432 o
-19 -2 -4 22.490 23.342 2.178 46.853 o
-19 -2 -3 61.206 60.791 2.576 26.247 o
-19 -2 -2 15.487 16.129 2.314 45.604 o
-19 -2 -1 16.337 19.405 2.003 56.914 o
-19 -1 -6 14.141 12.220 2.275 47.996 o
-19 -1 -5 6.254 6.650 2.003 65.359 o
-19 -1 -4 62.780 63.339 2.703 24.381 o
-19 -1 -3 4.560 7.535 1.974 67.891 o
-19 -1 -2 66.397 64.952 2.683 24.067 o
-19 -1 -1 14.622 16.732 1.711 75.025 o
-18 -8 -3 26.044 23.245 2.771 31.070 o
-18 -8 -2 7.749 6.455 2.421 45.502 o
-18 -8 -1 39.130 40.045 3.043 24.237 o
-18 -7 -5 57.754 49.232 2.965 22.802 o
-18 -7 -4 19.441 22.604 2.479 38.823 o
-18 -7 -3 0.950 0.000 1.779 89.034 o
-18 -7 -2 36.565 38.450 2.314 37.081 o
-18 -7 -1 5.902 9.489 2.071 60.924 o
-18 -6 -6 26.051 23.965 2.362 40.190 o
-18 -6 -5 18.680 20.815 2.032 54.262 o
-18 -6 -4 39.120 41.921 2.508 32.261 o
-18 -6 -3 11.392 12.648 2.061 58.051 o
-18 -6 -2 75.880 74.140 2.975 19.868 o
-18 -6 -1 33.771 35.563 2.304 38.317 o
-18 -5 -7 5.779 11.559 2.314 49.318 o
-18 -5 -6 53.565 54.706 2.285 32.225 o
-18 -5 -5 42.709 39.306 2.178 38.527 o
-18 -5 -4 52.379 55.542 2.440 29.881 o
-18 -5 -3 0.736 2.304 2.022 68.529 o
-18 -5 -2 23.951 25.394 2.139 47.318 o
-18 -5 -1 1.588 1.118 1.546 115.523 o
-18 -4 -8 72.368 60.859 3.364 17.600 o
-18 -4 -7 3.527 3.811 1.857 78.200 o
-18 -4 -6 35.942 36.234 1.925 47.877 o
-18 -4 -5 69.028 67.684 2.508 25.515 o
-18 -4 -4 0.162 0.331 1.526 121.640 o
-18 -4 -3 22.948 22.429 1.779 63.270 o
-18 -4 -2 12.451 9.693 1.556 93.035 o
-18 -4 -1 26.285 29.390 2.071 48.072 o
-18 -3 -8 27.880 25.287 2.012 50.267 o
-18 -3 -7 42.761 43.127 2.265 36.144 o
-18 -3 -6 12.193 11.200 1.867 68.704 o
-18 -3 -5 43.445 42.893 2.051 40.774 o
-18 -3 -4 7.767 7.321 1.565 99.379 o
-18 -3 -3 11.383 10.811 1.565 92.719 o
-18 -3 -2 1.000 1.147 1.322 157.903 o
-18 -3 -1 42.851 41.153 1.915 44.701 o
-18 -2 -9 48.761 28.544 2.926 25.323 o
-18 -2 -8 0.461 2.255 1.458 130.484 o
-18 -2 -7 24.005 21.797 2.012 52.564 o
-18 -2 -6 4.286 3.403 1.769 85.146 o
-18 -2 -5 21.731 23.926 1.857 59.782 o
-18 -2 -4 71.465 70.572 2.460 25.534 o
-18 -2 -3 20.530 22.283 1.769 65.321 o
-18 -2 -2 31.264 30.420 1.954 49.923 o
-18 -2 -1 93.038 89.296 2.693 19.853 o
-18 -1 -9 1.705 3.354 2.547 43.099 o
-18 -1 -8 57.295 54.939 2.499 28.276 o
-18 -1 -7 52.141 51.215 2.440 30.293 o
-18 -1 -6 0.221 4.346 2.333 51.511 o
-18 -1 -5 12.548 13.679 1.896 65.956 o
-18 -1 -4 14.636 19.065 1.847 65.798 o
-18 -1 -3 0.744 2.887 1.604 107.452 o
-18 -1 -2 11.416 12.046 1.721 78.930 o
-18 -1 -1 40.440 43.729 1.818 47.849 o
-17 -10 -1 9.414 10.296 3.101 28.049 o
-17 -9 -5 9.215 12.784 2.829 33.194 o
-17 -9 -4 15.774 14.029 2.003 58.466 o
-17 -9 -3 28.847 30.770 2.508 35.270 o
-17 -9 -2 16.219 17.752 2.304 45.471 o
-17 -9 -1 10.758 12.026 2.110 56.154 o
-17 -8 -6 18.700 22.759 2.324 43.410 o
-17 -8 -5 16.817 17.081 2.032 55.913 o
-17 -8 -4 22.632 23.848 1.935 55.886 o
-17 -8 -3 4.960 5.775 1.721 87.809 o
-17 -8 -2 1.141 1.419 1.769 89.108 o
-17 -8 -1 38.002 39.286 2.353 35.815 o
-17 -7 -8 51.548 47.822 3.461 18.610 o
-17 -7 -7 3.426 3.753 1.925 73.126 o
-17 -7 -6 83.207 78.485 2.654 21.692 o
-17 -7 -5 3.201 3.403 1.449 125.297 o
-17 -7 -4 1.318 3.403 1.526 116.882 o
-17 -7 -3 16.142 17.645 1.915 61.685 o
-17 -7 -2 6.014 6.154 1.653 93.077 o
-17 -7 -1 35.665 39.442 2.080 42.920 o
-17 -6 -8 67.540 66.352 2.586 24.917 o
-17 -6 -7 30.840 32.325 2.032 47.158 o
-17 -6 -6 9.258 11.734 1.662 85.760 o
-17 -6 -5 17.486 19.055 1.614 78.287 o
-17 -6 -4 38.983 41.843 2.178 39.174 o
-17 -6 -3 62.287 60.315 2.353 29.071 o
-17 -6 -2 36.930 37.138 2.061 43.411 o
-17 -6 -1 57.885 58.497 2.285 31.022 o
-17 -5 -9 11.484 11.618 2.080 57.304 o
-17 -5 -8 41.593 44.002 2.294 35.708 o
-17 -5 -7 17.447 20.533 1.750 69.045 o
-17 -5 -6 90.242 92.057 2.586 20.811 o
-17 -5 -5 47.577 48.163 1.915 41.928 o
-17 -5 -4 20.267 22.351 1.536 79.576 o
-17 -5 -3 5.222 3.918 1.750 85.781 o
-17 -5 -2 21.590 24.898 1.701 67.403 o
-17 -5 -1 0.759 1.643 1.264 172.289 o
-17 -4 -10 26.859 26.735 3.228 23.692 o
-17 -4 -9 58.261 57.768 2.362 29.845 o
-17 -4 -8 40.608 42.077 2.042 41.992 o
-17 -4 -7 3.855 1.546 1.293 155.070 o
-17 -4 -6 20.096 22.302 1.517 81.109 o
-17 -4 -5 9.124 7.379 1.410 115.979 o
-17 -4 -4 19.723 21.680 1.342 95.504 o
-17 -4 -3 108.533 103.383 2.907 16.619 o
-17 -4 -2 7.017 6.232 1.332 133.014 o
-17 -4 -1 41.680 41.960 1.828 47.425 o
-17 -3 -10 47.739 46.899 2.460 31.125 o
-17 -3 -9 38.868 41.775 2.032 42.834 o
-17 -3 -8 70.466 68.598 2.324 27.430 o
-17 -3 -7 102.722 100.603 2.732 18.224 o
-17 -3 -6 16.186 15.779 1.556 85.471 o
-17 -3 -5 179.523 177.465 3.908 8.554 o
-17 -3 -4 58.606 59.197 1.944 36.505 o
-17 -3 -3 4.330 4.336 1.089 200.814 o
-17 -3 -2 3.451 4.890 1.157 183.850 o
-17 -3 -1 30.582 32.977 1.594 63.916 o
-17 -2 -10 16.427 16.381 1.954 59.917 o
-17 -2 -9 31.369 33.181 2.012 47.428 o
-17 -2 -8 51.429 52.722 2.265 33.192 o
-17 -2 -7 25.761 29.020 1.624 67.163 o
-17 -2 -6 6.871 6.766 1.332 132.733 o
-17 -2 -5 98.801 95.547 2.537 20.133 o
-17 -2 -4 135.637 132.802 3.510 11.727 o
-17 -2 -3 3.513 3.578 1.108 200.936 o
-17 -2 -2 138.975 138.635 3.655 11.015 o
-17 -2 -1 16.015 16.741 1.449 94.195 o
-17 -1 -11 25.688 22.866 2.479 37.419 o
-17 -1 -10 11.793 9.207 2.168 53.668 o
-17 -1 -9 41.465 43.972 2.022 41.922 o
-17 -1 -8 14.989 15.905 1.633 80.588 o
-17 -1 -7 80.336 79.069 2.333 25.062 o
-17 -1 -6 42.076 47.074 2.119 38.986 o
-17 -1 -5 10.271 9.158 1.293 128.386 o
-17 -1 -4 41.268 42.874 1.808 47.972 o
-17 -1 -3 4.458 6.485 1.429 122.801 o
-17 -1 -2 17.218 16.848 1.283 108.557 o
-17 -1 -1 80.631 80.867 2.421 24.021 o
-16 -11 -3 18.818 18.812 2.742 33.115 o
-16 -11 -2 6.234 10.626 2.411 45.687 o
-16 -11 -1 6.794 9.887 2.489 43.008 o
-16 -10 -6 18.615 21.301 3.237 24.534 o
-16 -10 -5 3.860 2.761 2.353 49.770 o
-16 -10 -4 8.701 9.557 2.022 62.142 o
-16 -10 -3 15.665 17.713 1.905 62.433 o
-16 -10 -2 31.768 38.664 2.362 37.067 o
-16 -10 -1 93.257 89.831 3.189 16.467 o
-16 -9 -7 20.114 19.629 2.985 28.300 o
-16 -9 -6 17.209 16.887 2.080 53.678 o
-16 -9 -5 12.114 12.454 2.032 59.195 o
-16 -9 -4 12.978 14.427 1.760 73.928 o
-16 -9 -3 67.805 70.066 2.275 28.356 o
-16 -9 -2 26.231 28.544 1.847 56.655 o
-16 -9 -1 20.583 21.515 2.032 53.296 o
-16 -8 -9 4.804 17.354 4.064 16.744 o
-16 -8 -8 1.783 4.404 2.586 41.702 o
-16 -8 -7 40.739 38.946 1.876 46.969 o
-16 -8 -6 68.768 68.929 2.401 26.721 o
-16 -8 -5 8.648 8.293 1.556 98.639 o
-16 -8 -4 16.926 19.250 1.487 88.264 o
-16 -8 -3 36.178 35.932 1.935 47.544 o
-16 -8 -2 99.945 97.842 2.625 19.296 o
-16 -8 -1 4.181 5.230 1.478 117.332 o
-16 -7 -10 32.364 28.806 5.580 8.619 o
-16 -7 -9 0.183 0.574 2.236 56.771 o
-16 -7 -8 84.163 86.885 3.811 13.598 o
-16 -7 -7 17.198 20.105 1.653 75.449 o
-16 -7 -6 40.617 40.667 1.944 44.779 o
-16 -7 -5 13.950 15.662 1.419 100.485 o
-16 -7 -4 17.093 19.201 1.507 86.543 o
-16 -7 -3 18.897 19.668 1.390 93.755 o
-16 -7 -2 16.366 17.616 1.342 103.286 o
-16 -7 -1 61.481 61.268 2.401 28.455 o
-16 -6 -10 8.276 6.825 2.858 33.133 o
-16 -6 -9 23.250 24.791 2.586 35.212 o
-16 -6 -8 25.806 24.684 1.614 69.215 o
-16 -6 -7 14.943 16.459 1.478 93.088 o
-16 -6 -6 39.286 42.106 1.692 52.637 o
-16 -6 -5 19.944 22.535 1.449 86.095 o
-16 -6 -4 104.568 108.575 2.703 17.921 o
-16 -6 -3 100.506 102.197 2.664 18.787 o
-16 -6 -2 32.002 31.344 1.381 74.023 o
-16 -6 -1 49.110 50.836 1.944 40.363 o
-16 -5 -11 6.075 6.689 2.576 40.813 o
-16 -5 -10 54.283 52.868 2.965 22.968 o
-16 -5 -9 2.619 4.482 1.400 133.522 o
-16 -5 -8 1.544 2.421 1.312 156.484 o
-16 -5 -7 51.256 55.600 1.964 38.623 o
-16 -5 -6 36.474 39.646 1.662 55.681 o
-16 -5 -5 15.537 16.566 1.293 110.647 o
-16 -5 -4 44.843 45.907 1.701 48.940 o
-16 -5 -3 198.454 195.353 4.248 7.315 o
-16 -5 -2 8.628 9.800 1.137 159.153 o
-16 -5 -1 55.237 56.222 1.896 38.774 o
-16 -4 -11 24.192 23.109 2.576 35.412 o
-16 -4 -10 27.806 31.266 1.847 55.202 o
-16 -4 -9 72.879 71.515 2.158 28.836 o
-16 -4 -8 43.389 46.947 1.944 42.777 o
-16 -4 -7 138.040 141.445 3.247 12.341 o
-16 -4 -6 83.086 85.942 2.382 23.749 o
-16 -4 -5 37.780 38.480 1.643 56.001 o
-16 -4 -4 44.873 46.228 1.682 49.416 o
-16 -4 -3 43.521 44.352 1.594 53.137 o
-16 -4 -2 28.919 30.401 1.449 73.469 o
-16 -4 -1 2.846 2.800 0.826 341.590 o
-16 -3 -12 11.777 13.494 2.605 38.082 o
-16 -3 -11 14.687 14.612 1.779 71.318 o
-16 -3 -10 0.271 0.982 1.556 116.413 o
-16 -3 -9 19.443 22.448 1.692 70.353 o
-16 -3 -8 36.165 35.952 1.594 59.468 o
-16 -3 -7 0.374 2.178 1.264 172.722 o
-16 -3 -6 30.981 30.974 1.517 68.036 o
-16 -3 -5 18.215 16.527 1.312 104.180 o
-16 -3 -4 22.403 25.122 1.371 87.635 o
-16 -3 -3 37.345 40.181 1.594 57.552 o
-16 -3 -2 80.076 81.188 2.129 27.114 o
-16 -3 -1 2.011 2.955 0.904 302.622 o
-16 -2 -12 14.439 18.073 2.635 36.374 o
-16 -2 -11 11.592 12.940 1.799 72.905 o
-16 -2 -10 65.750 68.783 2.401 27.189 o
-16 -2 -9 23.661 25.267 1.653 68.457 o
-16 -2 -8 115.886 117.325 2.878 15.783 o
-16 -2 -7 28.934 35.164 1.653 61.650 o
-16 -2 -6 20.020 20.173 1.322 97.836 o
-16 -2 -5 0.131 1.624 0.836 388.967 o
-16 -2 -4 29.426 33.550 1.585 64.952 o
-16 -2 -3 50.991 51.711 1.721 44.782 o
-16 -2 -2 7.719 9.907 0.972 202.252 o
-16 -2 -1 9.486 10.820 1.118 158.383 o
-16 -1 -12 39.548 40.541 2.236 37.855 o
-16 -1 -11 54.261 53.714 2.158 34.366 o
-16 -1 -10 21.420 23.906 1.526 78.419 o
-16 -1 -9 45.506 47.268 1.662 49.465 o
-16 -1 -8 6.286 6.990 1.225 153.571 o
-16 -1 -7 265.078 250.214 4.725 5.251 o
-16 -1 -6 74.299 78.835 2.255 26.820 o
-16 -1 -5 76.353 78.077 2.187 27.329 o
-16 -1 -4 155.020 151.429 3.374 11.021 o
-16 -1 -3 14.589 15.001 1.069 144.160 o
-16 -1 -2 48.938 48.318 1.517 51.782 o
-16 -1 -1 14.705 15.409 1.167 129.109 o
-15 -12 -4 28.631 32.394 3.335 22.025 o
-15 -12 -3 45.392 41.532 2.615 29.420 o
-15 -12 -2 13.653 15.779 2.255 48.293 o
-15 -12 -1 84.218 78.340 3.150 17.725 o
-15 -11 -6 2.965 3.850 2.615 40.606 o
-15 -11 -5 35.987 33.968 2.178 41.075 o
-15 -11 -4 26.121 26.833 2.042 49.617 o
-15 -11 -3 3.524 3.169 2.003 67.921 o
-15 -11 -2 64.251 65.439 2.596 25.292 o
-15 -11 -1 65.493 63.504 2.576 25.483 o
-15 -10 -8 34.676 31.489 3.121 24.116 o
-15 -10 -7 13.624 13.095 2.518 40.138 o
-15 -10 -6 18.863 18.773 1.731 69.812 o
-15 -10 -5 42.286 40.949 1.935 44.413 o
-15 -10 -4 109.731 106.115 2.917 16.384 o
-15 -10 -3 4.921 4.054 1.429 124.283 o
-15 -10 -2 25.952 29.516 1.653 65.387 o
-15 -10 -1 6.217 5.542 1.614 97.235 o
-15 -9 -9 77.160 68.734 3.753 14.621 o
-15 -9 -8 7.818 8.643 2.382 46.564 o
-15 -9 -7 29.689 30.206 2.440 36.684 o
-15 -9 -6 22.462 26.035 1.536 75.892 o
-15 -9 -5 18.497 18.462 1.487 86.946 o
-15 -9 -4 41.343 40.939 1.750 50.100 o
-15 -9 -3 8.858 7.583 1.128 164.252 o
-15 -9 -2 0.392 1.303 1.206 191.138 o
-15 -9 -1 25.115 28.806 1.769 60.574 o
-15 -8 -10 41.740 38.168 2.732 28.377 o
-15 -8 -9 62.923 59.780 3.072 20.757 o
-15 -8 -8 1.076 7.078 1.974 70.161 o
-15 -8 -7 20.050 20.873 1.410 89.954 o
-15 -8 -6 93.969 93.467 2.440 21.487 o
-15 -8 -5 17.407 20.552 1.507 85.475 o
-15 -8 -4 4.231 6.047 1.128 185.880 o
-15 -8 -3 108.172 114.126 2.742 17.183 o
-15 -8 -2 14.630 14.797 1.293 113.856 o
-15 -8 -1 5.706 6.037 1.147 174.651 o
-15 -7 -11 16.355 19.133 2.858 31.098 o
-15 -7 -10 55.511 54.268 3.490 17.918 o
-15 -7 -9 7.115 6.251 2.042 62.739 o
-15 -7 -8 12.473 16.139 2.080 55.860 o
-15 -7 -7 41.312 44.245 1.653 52.402 o
-15 -7 -6 26.166 26.784 1.400 80.622 o
-15 -7 -5 105.999 103.092 2.508 19.265 o
-15 -7 -4 54.087 55.172 1.799 41.311 o
-15 -7 -3 57.044 59.080 1.750 40.729 o
-15 -7 -2 27.996 30.634 1.410 76.382 o
-15 -7 -1 0.820 0.690 1.147 209.863 o
-15 -6 -12 10.068 11.472 2.547 40.274 o
-15 -6 -11 13.527 11.044 2.567 39.023 o
-15 -6 -10 29.868 33.667 2.392 37.392 o
-15 -6 -9 16.569 20.902 2.022 55.594 o
-15 -6 -8 11.007 11.637 1.235 132.617 o
-15 -6 -7 39.039 40.725 1.585 56.800 o
-15 -6 -6 115.442 114.107 2.751 16.581 o
-15 -6 -5 15.649 16.313 1.157 127.149 o
-15 -6 -4 14.822 16.070 1.128 133.410 o
-15 -6 -3 75.401 72.788 1.905 31.492 o
-15 -6 -2 79.654 78.349 2.022 28.645 o
-15 -6 -1 110.612 115.750 2.732 16.987 o
-15 -5 -12 28.734 25.190 2.567 34.565 o
-15 -5 -11 2.577 4.433 1.896 75.649 o
-15 -5 -10 1.568 3.519 1.585 108.323 o
-15 -5 -9 27.146 27.659 1.497 73.449 o
-15 -5 -8 55.034 56.912 1.769 41.337 o
-15 -5 -7 18.753 17.412 1.283 105.532 o
-15 -5 -6 24.863 28.096 1.381 82.556 o
-15 -5 -5 11.529 13.796 1.244 127.457 o
-15 -5 -4 0.939 2.936 0.904 315.571 o
-15 -5 -3 159.795 157.544 3.403 10.645 o
-15 -5 -2 5.506 8.633 1.001 209.683 o
-15 -5 -1 25.368 26.269 1.128 101.801 o
-15 -4 -13 0.833 4.997 2.615 40.934 o
-15 -4 -12 37.047 35.544 2.625 31.058 o
-15 -4 -11 12.905 14.690 1.964 61.712 o
-15 -4 -10 21.802 25.005 1.400 86.248 o
-15 -4 -9 10.786 11.977 1.254 129.810 o
-15 -4 -8 49.370 51.283 1.750 44.757 o
-15 -4 -7 61.817 65.166 1.896 35.745 o
-15 -4 -6 0.623 1.254 0.826 391.819 o
-15 -4 -5 23.519 25.685 1.225 97.129 o
-15 -4 -4 44.939 47.978 1.565 52.422 o
-15 -4 -3 16.889 18.044 1.069 133.625 o
-15 -4 -2 70.242 71.525 1.905 32.775 o
-15 -4 -1 21.988 24.208 1.001 121.935 o
-15 -3 -13 2.982 2.654 2.236 55.266 o
-15 -3 -12 11.580 14.729 2.353 45.628 o
-15 -3 -11 0.857 1.944 1.264 171.377 o
-15 -3 -10 37.304 39.111 1.653 55.735 o
-15 -3 -9 95.546 97.365 2.450 21.025 o
-15 -3 -8 103.573 103.276 2.547 19.230 o
-15 -3 -7 8.184 10.354 0.992 193.401 o
-15 -3 -6 161.643 151.595 3.286 11.009 o
-15 -3 -5 45.415 49.436 1.565 51.828 o
-15 -3 -4 57.824 58.740 1.594 43.772 o
-15 -3 -3 30.745 30.673 1.235 83.952 o
-15 -3 -2 13.126 15.536 0.972 164.716 o
-15 -3 -1 130.488 130.119 2.615 15.588 o
-15 -2 -13 20.783 23.128 2.139 48.828 o
-15 -2 -12 22.211 23.683 1.594 73.527 o
-15 -2 -11 15.813 19.551 1.400 97.057 o
-15 -2 -10 24.967 25.530 1.351 85.836 o
-15 -2 -9 3.051 4.190 1.021 232.407 o
-15 -2 -8 28.866 29.020 1.478 72.505 o
-15 -2 -7 40.452 40.375 1.264 68.441 o
-15 -2 -6 81.597 79.817 1.837 30.297 o
-15 -2 -5 37.105 39.520 1.225 73.418 o
-15 -2 -4 34.587 32.578 1.147 83.577 o
-15 -2 -3 238.880 234.309 4.326 6.141 o
-15 -2 -2 171.946 166.770 3.199 10.554 o
-15 -2 -1 152.110 145.995 2.897 12.743 o
-15 -1 -13 78.047 81.946 2.586 22.688 o
-15 -1 -12 7.607 9.508 1.410 116.798 o
-15 -1 -11 19.297 21.942 1.458 86.401 o
-15 -1 -10 22.007 26.259 1.429 83.258 o
-15 -1 -9 28.327 30.439 1.283 83.793 o
-15 -1 -8 56.827 60.510 1.692 41.762 o
-15 -1 -7 19.718 19.619 1.021 130.619 o
-15 -1 -6 29.110 31.295 1.176 89.250 o
-15 -1 -5 18.008 18.200 1.021 136.974 o
-15 -1 -4 60.864 61.151 1.536 43.393 o
-15 -1 -3 6.118 7.826 0.768 298.796 o
-15 -1 -2 0.692 1.089 0.574 764.563 o
-15 -1 -1 115.356 114.952 2.187 19.754 o
-14 -13 -4 18.891 22.234 3.714 19.048 o
-14 -13 -3 127.056 113.475 3.519 12.453 o
-14 -13 -2 13.607 12.522 2.197 51.125 o
-14 -13 -1 66.585 71.456 3.179 19.058 o
-14 -12 -7 22.837 20.387 4.025 16.286 o
-14 -12 -6 52.427 45.713 2.868 24.678 o
-14 -12 -5 20.263 18.063 1.867 61.739 o
-14 -12 -4 4.167 5.386 1.750 86.087 o
-14 -12 -3 1.960 2.139 1.517 118.300 o
-14 -12 -2 30.063 32.014 1.935 50.762 o
-14 -12 -1 59.807 60.616 2.674 25.256 o
-14 -11 -8 25.713 21.729 2.751 31.605 o
-14 -11 -7 1.823 2.508 2.051 65.971 o
-14 -11 -6 0.804 0.865 1.381 146.095 o
-14 -11 -5 28.881 29.613 1.750 59.077 o
-14 -11 -4 6.342 5.862 1.449 117.036 o
-14 -11 -3 9.863 11.501 1.342 119.869 o
-14 -11 -2 132.199 129.827 3.257 12.848 o
-14 -11 -1 21.681 26.269 1.653 69.533 o
-14 -10 -10 2.721 11.161 3.092 28.892 o
-14 -10 -9 26.175 25.024 2.508 36.393 o
-14 -10 -8 10.124 14.155 2.440 43.200 o
-14 -10 -7 9.775 8.623 2.032 61.303 o
-14 -10 -6 11.047 14.213 1.410 106.971 o
-14 -10 -5 13.331 13.387 1.322 114.039 o
-14 -10 -4 12.810 17.179 1.458 97.174 o
-14 -10 -3 10.716 13.377 1.497 98.638 o
-14 -10 -2 177.582 172.351 3.792 8.914 o
-14 -10 -1 104.720 108.692 2.868 16.924 o
-14 -9 -11 8.026 10.461 2.907 31.873 o
-14 -9 -10 41.569 39.413 2.703 28.767 o
-14 -9 -9 24.347 23.061 2.197 45.655 o
-14 -9 -8 4.869 5.425 1.935 70.926 o
-14 -9 -7 65.851 65.954 2.751 23.342 o
-14 -9 -6 23.695 25.277 1.381 85.365 o
-14 -9 -5 20.591 22.030 1.439 86.390 o
-14 -9 -4 188.067 182.151 3.976 8.154 o
-14 -9 -3 23.043 23.070 1.390 86.650 o
-14 -9 -2 26.746 28.592 1.381 80.344 o
-14 -9 -1 18.347 19.716 1.283 104.331 o
-14 -8 -12 22.829 23.430 3.150 25.260 o
-14 -8 -11 29.124 31.927 2.810 29.310 o
-14 -8 -10 29.506 26.191 2.508 35.597 o
-14 -8 -9 23.281 25.734 2.168 46.516 o
-14 -8 -8 21.155 24.091 2.032 52.514 o
-14 -8 -7 10.008 10.918 1.060 168.202 o
-14 -8 -6 61.994 64.709 1.905 35.593 o
-14 -8 -5 150.553 146.413 3.208 11.803 o
-14 -8 -4 14.422 18.170 1.381 101.890 o
-14 -8 -3 64.997 61.414 1.925 34.926 o
-14 -8 -2 44.458 45.489 1.604 52.089 o
-14 -8 -1 5.400 5.610 0.914 251.924 o
-14 -7 -12 23.145 22.681 3.014 27.297 o
-14 -7 -11 51.358 52.051 3.179 21.043 o
-14 -7 -10 29.278 26.930 1.964 51.110 o
-14 -7 -9 12.810 9.975 1.779 74.428 o
-14 -7 -8 4.171 7.496 1.468 116.724 o
-14 -7 -7 11.383 13.543 1.215 132.342 o
-14 -7 -6 7.660 8.235 1.021 193.603 o
-14 -7 -5 46.358 46.840 1.478 54.659 o
-14 -7 -4 114.784 112.989 2.771 16.567 o
-14 -7 -3 250.707 242.252 4.939 5.276 o
-14 -7 -2 104.850 105.114 2.489 19.406 o
-14 -7 -1 86.253 85.232 1.925 27.899 o
-14 -6 -13 13.226 8.633 2.674 36.516 o
-14 -6 -12 5.130 9.887 2.421 45.749 o
-14 -6 -11 46.678 44.507 2.469 31.362 o
-14 -6 -10 8.568 10.820 1.701 83.580 o
-14 -6 -9 16.385 17.325 1.731 72.157 o
-14 -6 -8 9.537 10.636 1.050 172.709 o
-14 -6 -7 29.054 32.024 1.439 73.182 o
-14 -6 -6 3.608 5.561 0.865 291.425 o
-14 -6 -5 21.199 23.527 1.167 107.658 o
-14 -6 -4 24.696 25.569 1.167 100.220 o
-14 -6 -3 43.374 44.293 1.400 59.725 o
-14 -6 -2 69.041 70.095 1.721 36.031 o
-14 -6 -1 123.341 125.433 2.576 16.461 o
-14 -5 -13 3.334 5.182 2.197 56.515 o
-14 -5 -12 63.440 61.511 2.955 21.746 o
-14 -5 -11 20.623 26.745 2.596 35.304 o
-14 -5 -10 22.278 21.398 1.847 60.633 o
-14 -5 -9 17.094 18.326 1.128 125.253 o
-14 -5 -8 24.434 27.591 1.312 88.001 o
-14 -5 -7 60.989 63.018 1.721 39.417 o
-14 -5 -6 12.455 12.250 1.031 162.381 o
-14 -5 -5 28.791 31.344 1.244 85.210 o
-14 -5 -4 73.427 74.149 1.896 31.904 o
-14 -5 -3 7.651 8.108 0.797 268.228 o
-14 -5 -2 16.158 18.763 0.962 149.993 o
-14 -5 -1 52.967 52.985 1.410 51.537 o
-14 -4 -14 8.878 7.972 2.615 38.961 o
-14 -4 -13 15.883 16.644 2.421 42.018 o
-14 -4 -12 44.721 43.691 2.596 29.666 o
-14 -4 -11 36.376 39.384 2.246 38.572 o
-14 -4 -10 103.160 105.085 2.479 19.636 o
-14 -4 -9 4.958 6.319 1.069 198.355 o
-14 -4 -8 13.774 15.701 1.069 145.540 o
-14 -4 -7 2.673 3.665 0.700 438.039 o
-14 -4 -6 26.358 29.331 1.196 92.829 o
-14 -4 -5 28.669 29.020 0.992 104.758 o
-14 -4 -4 9.918 11.433 0.856 217.626 o
-14 -4 -3 15.100 16.051 0.797 188.696 o
-14 -4 -2 3.072 3.179 0.583 562.761 o
-14 -4 -1 21.637 19.862 0.875 143.095 o
-14 -3 -14 19.701 19.113 2.537 37.643 o
-14 -3 -13 18.464 22.263 2.674 34.357 o
-14 -3 -12 11.166 10.626 1.429 107.390 o
-14 -3 -11 11.112 13.008 1.050 162.147 o
-14 -3 -10 70.281 69.580 1.789 34.722 o
-14 -3 -9 3.608 4.676 0.875 291.194 o
-14 -3 -8 59.007 60.091 1.546 44.100 o
-14 -3 -7 54.726 57.117 1.497 47.553 o
-14 -3 -6 0.168 0.739 0.681 590.882 o
-14 -3 -5 1.981 3.160 0.651 517.350 o
-14 -3 -4 21.681 23.158 0.982 125.947 o
-14 -3 -3 113.833 106.028 2.022 21.465 o
-14 -3 -2 9.144 8.750 0.739 273.542 o
-14 -3 -1 50.925 51.653 1.254 57.347 o
-14 -2 -14 2.866 3.967 2.430 46.841 o
-14 -2 -13 3.118 2.304 1.701 93.488 o
-14 -2 -12 48.638 52.294 1.731 45.325 o
-14 -2 -11 13.681 16.216 1.283 115.457 o
-14 -2 -10 7.359 8.584 1.137 165.765 o
-14 -2 -9 67.572 69.045 1.682 37.215 o
-14 -2 -8 18.442 20.805 1.021 132.359 o
-14 -2 -7 60.711 64.282 1.585 41.909 o
-14 -2 -6 16.783 17.976 0.856 166.174 o
-14 -2 -5 17.192 17.879 0.797 174.477 o
-14 -2 -4 2.109 2.936 0.632 541.326 o
-14 -2 -3 35.636 36.389 1.031 86.458 o
-14 -2 -2 271.179 253.500 4.287 5.552 o
-14 -2 -1 206.310 198.231 3.208 8.853 o
-14 -1 -14 38.755 35.981 2.382 35.395 o
-14 -1 -13 25.035 26.784 1.672 65.946 o
-14 -1 -12 29.492 28.709 1.507 70.557 o
-14 -1 -11 31.712 34.114 1.449 69.615 o
-14 -1 -10 3.584 3.374 0.894 288.293 o
-14 -1 -9 7.198 6.660 0.836 263.469 o
-14 -1 -8 8.133 10.023 0.972 199.701 o
-14 -1 -7 10.088 12.191 0.836 219.571 o
-14 -1 -6 56.253 57.836 1.429 48.320 o
-14 -1 -5 291.522 262.648 4.764 4.833 o
-14 -1 -4 67.987 65.895 1.497 40.704 o
-14 -1 -3 2.506 1.497 0.554 674.392 o
-14 -1 -2 113.123 108.662 2.003 21.518 o
-14 -1 -1 62.490 61.316 1.244 48.684 o
-13 -14 -3 37.932 38.761 3.150 23.112 o
-13 -14 -2 12.632 13.640 2.158 52.890 o
-13 -14 -1 101.743 94.468 3.480 14.247 o
-13 -13 -6 23.119 23.352 3.043 26.809 o
-13 -13 -5 13.477 13.873 1.789 71.833 o
-13 -13 -4 39.010 37.712 2.100 41.654 o
-13 -13 -3 13.047 17.373 2.139 52.816 o
-13 -13 -2 23.531 25.277 1.857 58.464 o
-13 -13 -1 27.155 31.664 2.119 45.798 o
-13 -12 -8 49.512 47.443 3.072 22.522 o
-13 -12 -7 3.577 3.850 2.343 50.087 o
-13 -12 -6 14.080 14.077 2.285 47.366 o
-13 -12 -5 3.993 7.680 1.653 94.516 o
-13 -12 -4 27.470 31.733 1.692 61.858 o
-13 -12 -3 80.326 85.816 2.635 21.779 o
-13 -12 -2 65.551 68.725 2.343 27.964 o
-13 -12 -1 39.759 42.300 1.867 46.984 o
-13 -11 -10 7.285 6.212 2.858 33.322 o
-13 -11 -9 41.146 39.141 2.829 26.940 o
-13 -11 -8 4.345 4.142 2.149 58.769 o
-13 -11 -7 37.777 37.906 2.508 32.873 o
-13 -11 -6 56.685 54.161 1.750 41.660 o
-13 -11 -5 78.143 75.034 2.217 26.953 o
-13 -11 -4 3.199 3.947 1.468 121.736 o
-13 -11 -3 4.216 5.415 1.118 190.094 o
-13 -11 -2 138.011 135.689 3.247 12.474 o
-13 -11 -1 13.151 14.962 1.332 111.799 o
-13 -10 -11 6.521 5.085 2.372 47.829 o
-13 -10 -10 3.292 3.714 2.557 42.372 o
-13 -10 -9 13.789 14.155 2.187 51.151 o
-13 -10 -8 7.322 7.710 1.614 94.590 o
-13 -10 -7 86.744 83.891 2.829 19.648 o
-13 -10 -6 29.412 29.827 1.303 81.731 o
-13 -10 -5 10.260 13.601 1.254 129.153 o
-13 -10 -4 183.555 176.842 3.869 8.537 o
-13 -10 -3 109.617 108.546 2.567 18.320 o
-13 -10 -2 103.622 98.989 2.547 19.428 o
-13 -10 -1 15.639 18.326 1.128 128.640 o
-13 -9 -12 22.184 20.105 3.111 26.052 o
-13 -9 -11 58.047 58.050 3.101 20.978 o
-13 -9 -10 17.879 19.794 1.993 56.540 o
-13 -9 -9 1.755 1.983 1.410 136.637 o
-13 -9 -8 0.802 2.868 1.837 82.425 o
-13 -9 -7 149.886 143.613 4.287 8.890 o
-13 -9 -6 92.055 92.077 2.294 22.995 o
-13 -9 -5 35.669 40.696 1.585 58.737 o
-13 -9 -4 61.804 59.469 1.789 38.437 o
-13 -9 -3 38.141 37.750 1.274 71.059 o
-13 -9 -2 70.890 74.976 2.110 29.503 o
-13 -9 -1 59.220 60.568 1.585 43.117 o
-13 -8 -13 85.735 82.257 4.239 11.701 o
-13 -8 -12 4.623 5.435 2.187 56.412 o
-13 -8 -11 3.802 4.880 1.740 87.583 o
-13 -8 -10 51.148 49.786 2.674 27.114 o
-13 -8 -9 77.584 77.260 2.858 20.552 o
-13 -8 -8 91.736 95.411 3.169 16.502 o
-13 -8 -7 8.507 8.682 1.050 181.160 o
-13 -8 -6 6.329 8.614 0.924 229.867 o
-13 -8 -5 42.864 45.956 1.624 52.152 o
-13 -8 -4 104.770 104.958 2.401 20.005 o
-13 -8 -3 3.816 5.337 1.031 220.073 o
-13 -8 -2 59.876 62.716 1.546 43.272 o
-13 -8 -1 62.393 66.343 1.711 38.651 o
-13 -7 -13 93.449 84.357 3.626 14.166 o
-13 -7 -12 2.414 3.014 1.711 92.860 o
-13 -7 -11 28.153 31.664 2.353 38.974 o
-13 -7 -10 7.600 12.357 1.556 97.371 o
-13 -7 -9 54.363 50.856 2.255 32.947 o
-13 -7 -8 1.357 2.119 1.264 169.251 o
-13 -7 -7 1.362 1.507 0.700 504.425 o
-13 -7 -6 119.063 121.680 2.712 16.241 o
-13 -7 -5 109.192 108.176 2.508 18.732 o
-13 -7 -4 16.348 17.898 1.001 144.926 o
-13 -7 -3 20.653 21.612 0.982 130.387 o
-13 -7 -2 81.344 80.031 1.779 31.024 o
-13 -7 -1 27.207 27.435 0.992 108.827 o
-13 -6 -14 2.371 3.403 2.255 54.434 o
-13 -6 -13 124.639 117.072 4.385 9.602 o
-13 -6 -12 1.067 2.421 1.594 108.595 o
-13 -6 -11 28.712 32.248 2.003 48.919 o
-13 -6 -10 53.226 50.807 2.353 31.541 o
-13 -6 -9 46.140 49.038 2.032 39.550 o
-13 -6 -8 14.637 16.343 0.894 171.471 o
-13 -6 -7 79.287 80.692 1.974 29.063 o
-13 -6 -6 7.351 8.740 0.962 210.457 o
-13 -6 -5 57.922 58.808 1.662 42.284 o
-13 -6 -4 2.140 3.811 0.671 479.764 o
-13 -6 -3 22.282 25.997 1.099 109.905 o
-13 -6 -2 107.260 106.183 2.187 21.125 o
-13 -6 -1 267.010 250.895 4.569 5.365 o
-13 -5 -14 2.913 2.917 2.255 54.322 o
-13 -5 -13 31.099 30.099 2.324 39.174 o
-13 -5 -12 47.860 49.067 2.440 31.236 o
-13 -5 -11 24.430 25.860 1.799 60.463 o
-13 -5 -10 105.473 106.640 3.422 14.034 o
-13 -5 -9 53.887 58.098 2.392 30.143 o
-13 -5 -8 10.683 12.172 0.846 213.139 o
-13 -5 -7 6.648 7.729 0.826 267.614 o
-13 -5 -6 16.415 16.712 0.875 166.900 o
-13 -5 -5 20.874 22.886 0.992 127.140 o
-13 -5 -4 32.517 32.753 1.021 93.670 o
-13 -5 -3 81.884 82.316 1.653 32.165 o
-13 -5 -2 17.205 16.605 0.778 180.715 o
-13 -5 -1 136.095 134.659 2.479 15.623 o
-13 -4 -15 27.928 27.290 3.169 24.325 o
-13 -4 -14 29.508 30.605 2.868 28.380 o
-13 -4 -13 15.953 18.190 1.964 59.222 o
-13 -4 -12 94.608 92.641 3.247 15.947 o
-13 -4 -11 13.329 16.061 1.400 103.095 o
-13 -4 -10 9.356 9.761 1.322 125.407 o
-13 -4 -9 116.433 114.291 2.333 18.819 o
-13 -4 -8 2.186 1.944 0.642 544.037 o
-13 -4 -7 16.812 18.200 0.933 153.219 o
-13 -4 -6 9.879 9.411 0.729 266.716 o
-13 -4 -5 67.266 63.912 1.487 41.475 o
-13 -4 -4 7.851 10.441 0.797 255.722 o
-13 -4 -3 51.853 52.479 1.215 57.628 o
-13 -4 -2 16.546 17.743 0.710 193.606 o
-13 -4 -1 29.738 29.808 0.894 109.459 o
-13 -3 -15 35.853 34.114 2.450 34.772 o
-13 -3 -14 5.676 5.308 1.789 81.370 o
-13 -3 -13 10.894 10.169 1.808 73.781 o
-13 -3 -12 11.213 14.427 1.624 85.733 o
-13 -3 -11 49.749 51.808 1.925 40.452 o
-13 -3 -10 30.557 30.644 1.108 92.258 o
-13 -3 -9 50.662 53.072 1.487 50.588 o
-13 -3 -8 25.388 27.523 1.108 102.343 o
-13 -3 -7 29.030 29.574 1.069 97.939 o
-13 -3 -6 48.169 48.425 1.264 59.837 o
-13 -3 -5 0.708 0.593 0.418 1355.830 o
-13 -3 -4 128.932 127.990 2.372 16.908 o
-13 -3 -3 1.623 1.468 0.418 1104.130 o
-13 -3 -2 256.733 246.792 4.171 5.930 o
-13 -3 -1 42.449 41.338 0.982 77.993 o
-13 -2 -15 3.138 5.736 2.275 52.837 o
-13 -2 -14 43.369 45.411 2.382 33.465 o
-13 -2 -13 1.494 2.110 1.876 78.874 o
-13 -2 -12 29.846 31.567 1.235 84.469 o
-13 -2 -11 1.344 3.130 0.875 327.927 o
-13 -2 -10 13.608 15.837 0.962 164.090 o
-13 -2 -9 39.102 40.589 1.322 67.001 o
-13 -2 -8 30.267 33.006 1.167 87.340 o
-13 -2 -7 70.638 69.424 1.575 37.976 o
-13 -2 -6 8.751 8.915 0.671 305.129 o
-13 -2 -5 74.640 72.351 1.711 34.397 o
-13 -2 -4 32.258 33.249 0.875 103.058 o
-13 -2 -3 123.544 117.684 2.042 19.585 o
-13 -2 -2 82.362 79.195 1.478 34.576 o
-13 -2 -1 56.607 56.066 1.206 53.986 o
-13 -1 -15 13.082 17.782 2.197 50.363 o
-13 -1 -14 10.377 13.027 1.876 68.686 o
-13 -1 -13 17.067 16.586 1.293 108.004 o
-13 -1 -12 42.416 47.715 1.633 51.645 o
-13 -1 -11 71.703 74.033 1.808 33.532 o
-13 -1 -10 14.583 16.109 1.089 139.630 o
-13 -1 -9 56.053 55.474 1.449 48.487 o
-13 -1 -8 19.321 20.037 0.943 141.007 o
-13 -1 -7 78.323 79.283 1.750 32.142 o
-13 -1 -6 144.150 132.987 2.586 14.694 o
-13 -1 -5 57.462 58.662 1.410 48.035 o
-13 -1 -4 90.670 88.761 1.624 29.820 o
-13 -1 -3 112.125 106.718 1.886 22.542 o
-13 -1 -2 101.702 99.465 1.789 25.313 o
-13 -1 -1 11.669 12.046 0.671 257.284 o
-12 -15 -2 33.087 32.841 4.151 14.786 o
-12 -15 -1 23.199 24.295 2.771 31.418 o
-12 -14 -6 39.571 38.411 3.305 21.256 o
-12 -14 -5 87.772 75.792 2.810 20.074 o
-12 -14 -4 19.941 20.815 2.110 50.642 o
-12 -14 -3 65.091 68.005 2.557 25.464 o
-12 -14 -2 18.949 21.942 1.896 59.970 o
-12 -14 -1 83.431 80.313 2.829 20.110 o
-12 -13 -8 156.813 143.088 4.948 7.353 o
-12 -13 -7 0.412 1.769 2.362 50.613 o
-12 -13 -6 7.585 6.776 2.528 41.955 o
-12 -13 -5 61.639 58.264 2.139 32.584 o
-12 -13 -4 9.430 8.837 1.594 93.375 o
-12 -13 -3 11.099 14.204 1.575 90.196 o
-12 -13 -2 144.795 140.648 3.422 11.488 o
-12 -13 -1 93.862 91.902 2.635 20.085 o
-12 -12 -10 40.845 38.820 3.743 17.203 o
-12 -12 -9 27.337 26.395 2.479 36.690 o
-12 -12 -8 10.535 12.765 2.285 48.713 o
-12 -12 -7 15.579 20.290 2.139 51.271 o
-12 -12 -6 77.280 75.326 3.004 19.463 o
-12 -12 -5 102.030 102.129 2.596 19.104 o
-12 -12 -4 10.062 10.587 1.264 131.653 o
-12 -12 -3 8.535 8.584 1.439 112.160 o
-12 -12 -2 19.384 20.338 1.439 88.729 o
-12 -12 -1 5.121 5.425 1.137 180.767 o
-12 -11 -11 74.850 64.525 3.228 18.322 o
-12 -11 -10 53.689 56.533 3.111 21.328 o
-12 -11 -9 79.072 76.502 3.247 17.470 o
-12 -11 -8 28.042 30.002 2.149 44.882 o
-12 -11 -7 7.388 8.215 1.565 99.289 o
-12 -11 -6 4.616 2.819 0.962 249.450 o
-12 -11 -5 18.131 20.999 1.342 98.183 o
-12 -11 -4 90.101 92.456 2.372 22.552 o
-12 -11 -3 51.080 53.160 1.662 45.892 o
-12 -11 -2 6.151 8.973 1.137 169.534 o
-12 -11 -1 111.639 108.060 2.382 19.290 o
-12 -10 -12 83.863 71.816 3.762 14.191 o
-12 -10 -11 21.750 28.515 2.878 29.368 o
-12 -10 -10 16.031 17.898 2.314 45.182 o
-12 -10 -9 89.822 90.570 3.237 16.368 o
-12 -10 -8 30.607 29.594 2.178 43.286 o
-12 -10 -7 97.071 94.634 3.247 15.736 o
-12 -10 -6 122.231 117.976 2.790 15.763 o
-12 -10 -5 106.542 102.217 2.382 20.095 o
-12 -10 -4 18.888 21.320 1.215 108.866 o
-12 -10 -3 2.490 3.325 0.933 279.608 o
-12 -10 -2 27.297 28.135 1.225 90.300 o
-12 -10 -1 61.242 62.357 1.876 36.605 o
-12 -9 -13 34.584 33.716 3.617 18.739 o
-12 -9 -12 9.074 6.562 2.168 55.287 o
-12 -9 -11 16.777 15.818 1.983 58.469 o
-12 -9 -10 59.624 57.048 2.547 27.108 o
-12 -9 -9 64.236 65.069 2.528 26.128 o
-12 -9 -8 59.747 59.071 2.226 31.511 o
-12 -9 -7 17.805 16.450 1.468 90.478 o
-12 -9 -6 123.025 120.562 2.722 15.950 o
-12 -9 -5 80.947 78.962 2.090 27.586 o
-12 -9 -4 47.421 46.033 1.478 54.303 o
-12 -9 -3 76.831 76.298 1.867 31.314 o
-12 -9 -2 36.635 36.671 1.283 72.399 o
-12 -9 -1 25.374 26.463 1.050 108.175 o
-12 -8 -14 33.352 28.563 3.179 23.641 o
-12 -8 -13 52.126 54.978 3.208 20.577 o
-12 -8 -12 18.239 19.473 2.382 42.212 o
-12 -8 -11 120.401 116.498 3.636 12.222 o
-12 -8 -10 4.552 3.879 1.682 93.034 o
-12 -8 -9 2.364 2.868 1.206 179.340 o
-12 -8 -8 43.173 45.353 2.168 37.843 o
-12 -8 -7 175.808 171.126 4.705 7.213 o
-12 -8 -6 25.377 26.337 1.099 104.148 o
-12 -8 -5 30.642 34.075 1.167 86.226 o
-12 -8 -4 143.067 141.095 2.955 13.134 o
-12 -8 -3 106.425 110.850 2.392 19.605 o
-12 -8 -2 18.064 19.356 0.933 147.212 o
-12 -8 -1 5.888 7.107 0.768 305.858 o
-12 -7 -14 12.966 15.088 2.401 43.580 o
-12 -7 -13 39.695 40.755 2.887 26.192 o
-12 -7 -12 0.155 0.632 1.507 124.508 o
-12 -7 -11 30.726 31.645 1.896 51.937 o
-12 -7 -10 76.770 75.792 2.722 21.906 o
-12 -7 -9 229.472 215.672 5.843 4.779 o
-12 -7 -8 53.862 56.164 2.226 32.999 o
-12 -7 -7 4.060 3.568 0.632 468.393 o
-12 -7 -6 98.618 95.353 2.178 22.912 o
-12 -7 -5 35.344 35.359 1.196 78.600 o
-12 -7 -4 55.613 55.192 1.390 50.175 o
-12 -7 -3 13.253 14.583 0.817 198.215 o
-12 -7 -2 83.120 77.474 1.682 32.089 o
-12 -7 -1 24.622 24.266 0.914 124.695 o
-12 -6 -15 33.747 27.309 3.325 21.934 o
-12 -6 -14 5.153 4.200 2.090 61.519 o
-12 -6 -13 12.074 14.350 2.139 53.805 o
-12 -6 -12 66.834 67.266 3.062 20.190 o
-12 -6 -11 20.337 22.049 1.662 71.561 o
-12 -6 -10 46.593 45.771 1.905 42.877 o
-12 -6 -9 11.582 13.970 1.361 111.951 o
-12 -6 -8 70.279 66.226 1.974 32.377 o
-12 -6 -7 20.710 21.573 0.865 144.543 o
-12 -6 -6 0.182 0.146 0.496 1117.820 o
-12 -6 -5 80.556 82.044 1.740 31.445 o
-12 -6 -4 85.879 85.942 1.760 29.673 o
-12 -6 -3 175.892 162.162 2.955 11.104 o
-12 -6 -2 65.801 64.894 1.536 40.940 o
-12 -6 -1 3.427 3.539 0.525 618.068 o
-12 -5 -15 17.259 17.325 2.528 38.603 o
-12 -5 -14 50.384 52.732 2.839 24.868 o
-12 -5 -13 2.560 4.492 1.944 72.067 o
-12 -5 -12 8.557 9.362 1.692 85.111 o
-12 -5 -11 0.578 2.800 1.410 138.451 o
-12 -5 -10 21.837 23.527 1.332 92.294 o
-12 -5 -9 44.867 49.145 1.633 50.168 o
-12 -5 -8 36.240 38.382 1.079 81.989 o
-12 -5 -7 175.966 170.057 3.237 10.250 o
-12 -5 -6 198.427 190.006 3.617 8.457 o
-12 -5 -5 2.098 1.225 0.437 991.705 o
-12 -5 -4 5.268 5.376 0.583 454.653 o
-12 -5 -3 78.266 78.233 1.507 35.457 o
-12 -5 -2 78.858 76.930 1.449 36.252 o
-12 -5 -1 56.243 58.896 1.225 52.927 o
-12 -4 -16 13.298 16.761 3.500 21.798 o
-12 -4 -15 22.896 22.419 2.693 33.170 o
-12 -4 -14 14.316 18.754 2.158 51.267 o
-12 -4 -13 3.152 3.305 1.303 152.447 o
-12 -4 -12 31.054 32.899 1.789 55.476 o
-12 -4 -11 51.177 54.978 1.886 40.378 o
-12 -4 -10 102.052 99.621 2.586 19.283 o
-12 -4 -9 42.831 41.882 1.108 72.126 o
-12 -4 -8 18.890 20.980 0.846 154.151 o
-12 -4 -7 33.816 35.816 1.031 89.176 o
-12 -4 -6 285.005 277.805 5.026 4.620 o
-12 -4 -5 67.155 70.338 1.497 40.230 o
-12 -4 -4 130.156 127.241 2.158 17.862 o
-12 -4 -3 67.194 66.887 1.322 43.911 o
-12 -4 -2 10.804 11.287 0.593 296.668 o
-12 -4 -1 20.752 22.312 0.758 156.982 o
-12 -3 -16 3.684 1.624 2.440 46.576 o
-12 -3 -15 44.202 47.871 2.985 24.032 o
-12 -3 -14 20.139 19.774 1.672 71.999 o
-12 -3 -13 5.972 5.483 1.254 150.920 o
-12 -3 -12 27.880 26.687 1.487 73.789 o
-12 -3 -11 61.994 63.659 1.964 34.745 o
-12 -3 -10 37.441 40.861 1.196 73.828 o
-12 -3 -9 29.209 30.371 1.021 100.542 o
-12 -3 -8 26.474 29.594 0.972 109.777 o
-12 -3 -7 10.474 11.919 0.690 262.683 o
-12 -3 -6 27.255 31.596 1.001 104.234 o
-12 -3 -5 66.655 64.641 1.264 45.663 o
-12 -3 -4 76.769 76.084 1.429 37.266 o
-12 -3 -3 178.021 172.798 2.780 11.226 o
-12 -3 -2 58.153 57.710 1.225 52.215 o
-12 -3 -1 26.558 27.610 0.846 122.554 o
-12 -2 -16 2.631 2.810 2.285 53.103 o
-12 -2 -15 79.872 76.133 2.839 20.555 o
-12 -2 -14 8.542 10.558 1.935 67.013 o
-12 -2 -13 182.979 175.686 4.239 7.858 o
-12 -2 -12 45.941 46.695 1.361 58.673 o
-12 -2 -11 18.385 18.112 0.904 152.420 o
-12 -2 -10 5.306 5.143 0.749 337.578 o
-12 -2 -9 22.192 22.487 0.924 131.994 o
-12 -2 -8 23.334 25.540 0.904 127.269 o
-12 -2 -7 63.052 62.473 1.410 44.821 o
-12 -2 -6 63.334 59.148 1.264 48.394 o
-12 -2 -5 94.800 94.429 1.760 27.159 o
-12 -2 -4 45.832 45.858 1.050 69.861 o
-12 -2 -3 71.156 70.387 1.361 41.086 o
-12 -2 -2 26.906 26.415 0.807 126.666 o
-12 -2 -1 209.710 204.521 3.296 8.514 o
-12 -1 -16 6.533 7.933 2.187 55.130 o
-12 -1 -15 51.337 55.872 2.382 30.948 o
-12 -1 -14 36.186 37.877 1.410 66.518 o
-12 -1 -13 20.917 24.023 1.361 90.833 o
-12 -1 -12 76.781 81.392 1.925 30.064 o
-12 -1 -11 1.739 1.983 0.739 443.296 o
-12 -1 -10 143.675 146.617 2.965 12.926 o
-12 -1 -9 52.854 53.024 1.342 53.395 o
-12 -1 -8 224.495 227.533 4.851 5.801 o
-12 -1 -7 29.588 29.321 0.982 103.634 o
-12 -1 -6 198.122 187.644 3.033 9.609 o
-12 -1 -5 11.216 12.891 0.632 269.933 o
-12 -1 -4 4.406 4.735 0.506 571.640 o
-12 -1 -3 78.676 76.512 1.439 36.497 o
-12 -1 -2 61.377 62.979 1.274 48.212 o
-12 -1 -1 240.858 238.344 3.762 6.733 o
-11 -15 -5 37.321 35.689 2.907 26.502 o
-11 -15 -4 0.895 2.683 1.731 92.656 o
-11 -15 -3 30.524 31.898 2.226 41.621 o
-11 -15 -2 62.105 59.421 2.518 26.955 o
-11 -15 -1 16.418 20.980 2.615 36.195 o
-11 -14 -8 32.739 32.471 3.101 24.508 o
-11 -14 -7 6.972 7.758 2.761 35.521 o
-11 -14 -6 8.700 10.354 2.187 53.796 o
-11 -14 -5 1.235 2.751 1.526 117.585 o
-11 -14 -4 2.375 2.644 1.497 120.030 o
-11 -14 -3 6.873 10.986 1.818 75.813 o
-11 -14 -2 6.851 7.029 1.536 104.117 o
-11 -14 -1 20.746 21.767 1.867 60.445 o
-11 -13 -9 14.200 13.932 2.324 45.981 o
-11 -13 -8 3.946 0.282 2.080 63.660 o
-11 -13 -7 26.488 30.313 2.499 36.010 o
-11 -13 -6 44.703 46.043 2.440 32.087 o
-11 -13 -5 34.720 34.348 1.760 54.390 o
-11 -13 -4 42.415 46.656 1.876 44.916 o
-11 -13 -3 25.681 28.816 1.711 62.952 o
-11 -13 -2 28.636 32.763 1.633 63.475 o
-11 -13 -1 25.885 29.633 1.808 58.198 o
-11 -12 -11 2.309 3.344 2.839 34.729 o
-11 -12 -10 90.535 84.989 3.529 14.807 o
-11 -12 -9 68.493 69.901 3.286 18.137 o
-11 -12 -8 75.104 68.647 2.868 21.108 o
-11 -12 -7 20.248 19.638 2.139 49.653 o
-11 -12 -6 29.130 27.610 1.944 51.735 o
-11 -12 -5 154.497 146.734 3.247 11.509 o
-11 -12 -4 24.865 26.891 1.546 72.898 o
-11 -12 -3 2.290 1.837 0.904 305.874 o
-11 -12 -2 57.144 57.039 1.769 40.629 o
-11 -12 -1 8.381 10.111 1.021 185.637 o
-11 -11 -12 33.981 31.353 2.703 30.495 o
-11 -11 -11 21.966 23.090 2.499 37.718 o
-11 -11 -10 3.327 2.440 1.633 100.656 o
-11 -11 -9 11.529 14.505 2.187 51.924 o
-11 -11 -8 1.641 2.761 1.381 141.494 o
-11 -11 -7 86.227 88.421 3.130 17.359 o
-11 -11 -6 24.352 24.587 1.118 105.716 o
-11 -11 -5 195.469 190.589 3.996 7.850 o
-11 -11 -4 17.704 20.708 1.147 119.022 o
-11 -11 -3 32.282 32.277 1.478 68.460 o
-11 -11 -2 4.255 7.680 0.914 252.828 o
-11 -11 -1 72.854 74.227 1.799 33.370 o
-11 -10 -13 94.605 80.002 3.539 14.674 o
-11 -10 -12 31.412 32.763 2.674 31.313 o
-11 -10 -11 4.658 7.437 2.061 62.596 o
-11 -10 -10 27.213 26.697 2.051 48.889 o
-11 -10 -9 20.172 22.069 1.789 64.589 o
-11 -10 -8 8.419 9.187 1.439 111.850 o
-11 -10 -7 37.359 37.867 1.828 50.040 o
-11 -10 -6 27.235 28.884 1.099 99.085 o
-11 -10 -5 66.318 70.144 1.808 35.369 o
-11 -10 -4 28.769 32.481 1.254 83.972 o
-11 -10 -3 62.492 64.962 1.672 39.541 o
-11 -10 -2 0.817 1.429 0.612 663.775 o
-11 -10 -1 84.610 85.145 1.925 28.205 o
-11 -9 -14 36.021 34.513 3.014 25.228 o
-11 -9 -13 2.181 1.721 2.314 52.146 o
-11 -9 -12 34.498 34.717 2.314 38.014 o
-11 -9 -11 50.358 53.072 2.401 31.066 o
-11 -9 -10 44.371 44.624 2.178 37.422 o
-11 -9 -9 11.990 14.593 1.410 105.204 o
-11 -9 -8 110.255 105.308 3.315 14.329 o
-11 -9 -7 262.014 234.309 6.280 4.071 o
-11 -9 -6 223.220 212.337 4.355 6.546 o
-11 -9 -5 34.953 36.117 1.186 79.117 o
-11 -9 -4 137.364 134.289 2.722 14.542 o
-11 -9 -3 52.924 52.469 1.400 51.946 o
-11 -9 -2 2.805 2.537 0.642 511.922 o
-11 -9 -1 20.418 20.056 0.933 139.051 o
-11 -8 -14 9.257 8.934 2.285 49.764 o
-11 -8 -13 17.504 20.329 2.285 45.347 o
-11 -8 -12 33.842 32.063 1.886 50.842 o
-11 -8 -11 95.841 93.136 3.237 15.912 o
-11 -8 -10 92.184 91.824 3.014 17.575 o
-11 -8 -9 236.097 218.880 5.814 4.730 o
-11 -8 -8 348.251 312.367 8.128 2.493 o
-11 -8 -7 13.181 11.997 1.283 120.549 o
-11 -8 -6 51.534 50.972 1.419 52.522 o
-11 -8 -5 5.911 6.864 0.719 333.031 o
-11 -8 -4 7.801 9.537 0.749 279.370 o
-11 -8 -3 74.220 75.141 1.867 32.013 o
-11 -8 -2 10.897 12.046 0.865 207.070 o
-11 -8 -1 31.438 33.317 1.118 88.688 o
-11 -7 -15 1.619 0.253 2.615 41.269 o
-11 -7 -14 10.761 13.922 2.080 57.111 o
-11 -7 -13 19.374 24.130 2.100 50.594 o
-11 -7 -12 207.844 197.220 5.405 5.562 o
-11 -7 -11 16.138 15.341 1.517 88.951 o
-11 -7 -10 36.592 41.036 1.905 47.297 o
-11 -7 -9 63.480 59.518 2.635 25.319 o
-11 -7 -8 67.125 65.176 2.178 30.215 o
-11 -7 -7 9.387 11.102 1.001 183.444 o
-11 -7 -6 137.657 134.163 2.703 14.607 o
-11 -7 -5 40.336 41.435 1.118 74.275 o
-11 -7 -4 8.775 9.625 0.593 335.230 o
-11 -7 -3 137.185 131.966 2.246 16.650 o
-11 -7 -2 150.094 140.648 2.353 14.929 o
-11 -7 -1 50.003 50.087 1.108 62.855 o
-11 -6 -16 0.650 6.718 3.422 24.026 o
-11 -6 -15 47.766 48.396 2.810 25.809 o
-11 -6 -14 21.828 22.701 2.226 45.566 o
-11 -6 -13 18.741 19.881 1.944 58.317 o
-11 -6 -12 8.374 10.276 1.701 84.020 o
-11 -6 -11 57.754 55.007 2.129 33.947 o
-11 -6 -10 29.233 27.785 1.419 75.995 o
-11 -6 -9 80.128 79.992 2.304 25.328 o
-11 -6 -8 41.166 43.992 1.624 53.477 o
-11 -6 -7 52.744 52.236 1.264 55.799 o
-11 -6 -6 24.999 25.822 0.826 130.496 o
-11 -6 -5 50.466 50.457 1.099 62.677 o
-11 -6 -4 5.615 5.590 0.535 483.652 o
-11 -6 -3 214.938 212.687 3.383 8.121 o
-11 -6 -2 89.106 87.303 1.614 30.410 o
-11 -6 -1 37.772 37.614 0.933 88.017 o
-11 -5 -16 9.200 7.816 2.625 38.643 o
-11 -5 -15 3.587 1.458 1.983 69.686 o
-11 -5 -14 1.497 5.376 1.867 78.391 o
-11 -5 -13 5.677 2.780 1.857 76.939 o
-11 -5 -12 115.810 120.377 3.130 14.475 o
-11 -5 -11 49.799 51.235 1.721 45.325 o
-11 -5 -10 8.411 8.701 1.215 146.562 o
-11 -5 -9 66.416 67.908 2.051 31.893 o
-11 -5 -8 21.850 22.254 0.719 158.002 o
-11 -5 -7 63.726 60.111 1.303 47.192 o
-11 -5 -6 114.899 113.348 1.974 21.205 o
-11 -5 -5 114.669 115.711 2.042 20.672 o
-11 -5 -4 136.752 134.814 2.314 16.276 o
-11 -5 -3 88.172 86.059 1.556 31.377 o
-11 -5 -2 131.460 129.273 2.187 17.515 o
-11 -5 -1 12.329 12.833 0.603 268.238 o
-11 -4 -16 33.572 32.666 2.732 29.950 o
-11 -4 -15 14.204 9.897 1.731 76.780 o
-11 -4 -14 3.343 4.161 1.206 172.945 o
-11 -4 -13 11.457 10.791 1.361 114.993 o
-11 -4 -12 35.601 36.856 1.497 63.526 o
-11 -4 -11 2.783 3.354 0.924 281.540 o
-11 -4 -10 62.829 63.066 1.857 36.422 o
-11 -4 -9 110.813 106.708 2.430 19.132 o
-11 -4 -8 1.910 1.225 0.476 901.225 o
-11 -4 -7 36.202 36.321 0.904 92.615 o
-11 -4 -6 24.754 26.123 0.787 134.624 o
-11 -4 -5 27.714 29.963 0.807 120.448 o
-11 -4 -4 52.507 53.597 1.118 59.574 o
-11 -4 -3 85.009 85.903 1.585 31.806 o
-11 -4 -2 12.335 13.562 0.583 270.379 o
-11 -4 -1 36.362 38.052 0.924 90.127 o
-11 -3 -17 8.690 3.850 3.529 22.180 o
-11 -3 -16 48.861 47.735 2.615 28.423 o
-11 -3 -15 0.773 1.614 1.458 130.501 o
-11 -3 -14 19.746 20.329 1.769 66.459 o
-11 -3 -13 128.969 128.145 3.432 12.380 o
-11 -3 -12 144.034 138.878 3.490 11.338 o
-11 -3 -11 21.305 20.931 1.069 119.813 o
-11 -3 -10 50.546 51.876 1.254 57.513 o
-11 -3 -9 45.289 44.585 1.176 66.272 o
-11 -3 -8 77.376 73.556 1.487 36.647 o
-11 -3 -7 202.231 194.011 3.121 9.202 o
-11 -3 -6 135.314 127.465 2.158 17.390 o
-11 -3 -5 26.761 29.001 0.836 121.307 o
-11 -3 -4 90.214 87.925 1.682 29.407 o
-11 -3 -3 51.585 52.654 1.099 61.084 o
-11 -3 -2 12.688 14.320 0.632 249.503 o
-11 -3 -1 36.717 37.984 0.953 88.166 o
-11 -2 -17 3.471 5.143 3.140 28.262 o
-11 -2 -16 46.718 49.883 2.693 27.445 o
-11 -2 -15 6.250 6.854 1.390 124.755 o
-11 -2 -14 124.943 121.165 3.267 13.376 o
-11 -2 -13 22.556 26.210 1.546 75.134 o
-11 -2 -12 64.078 63.776 1.497 42.472 o
-11 -2 -11 33.474 34.756 1.069 88.062 o
-11 -2 -10 79.182 78.544 1.711 32.522 o
-11 -2 -9 295.685 289.287 5.590 4.074 o
-11 -2 -8 14.073 15.264 0.690 220.287 o
-11 -2 -7 61.650 61.073 1.215 49.762 o
-11 -2 -6 24.625 26.619 0.787 134.289 o
-11 -2 -5 205.996 199.261 3.189 8.881 o
-11 -2 -4 250.419 242.923 3.830 6.433 o
-11 -2 -3 67.521 66.887 1.303 44.127 o
-11 -2 -2 90.668 88.412 1.594 30.153 o
-11 -2 -1 26.589 29.701 0.807 123.406 o
-11 -1 -17 1.257 2.761 2.255 54.973 o
-11 -1 -16 6.981 5.775 1.983 66.375 o
-11 -1 -15 89.866 87.848 2.878 18.847 o
-11 -1 -14 27.435 30.537 1.235 87.949 o
-11 -1 -13 62.254 65.594 1.624 40.415 o
-11 -1 -12 5.107 5.823 0.836 288.392 o
-11 -1 -11 43.391 45.168 1.303 62.886 o
-11 -1 -10 60.200 61.229 1.439 45.651 o
-11 -1 -9 30.607 31.898 0.972 100.458 o
-11 -1 -8 203.709 194.352 3.364 8.709 o
-11 -1 -7 30.903 29.905 0.894 107.167 o
-11 -1 -6 39.734 38.577 0.943 84.426 o
-11 -1 -5 437.549 419.162 6.436 2.492 o
-11 -1 -4 37.290 38.353 0.904 89.653 o
-11 -1 -3 63.302 64.709 1.312 46.169 o
-11 -1 -2 35.841 37.128 0.924 91.497 o
-11 -1 -1 35.836 37.225 0.914 91.963 o
-10 -16 -4 19.651 13.718 3.412 22.500 o
-10 -16 -3 75.524 71.437 3.675 15.082 o
-10 -16 -2 2.190 4.900 2.537 43.126 o
-10 -16 -1 5.514 5.843 2.401 46.915 o
-10 -15 -7 98.469 93.292 4.657 9.723 o
-10 -15 -6 51.328 47.667 3.082 22.238 o
-10 -15 -5 1.945 4.433 1.692 94.634 o
-10 -15 -4 29.912 29.040 2.032 48.100 o
-10 -15 -3 7.974 10.111 1.624 91.498 o
-10 -15 -2 39.573 42.242 2.421 33.796 o
-10 -15 -1 4.621 5.960 1.837 78.040 o
-10 -14 -9 13.332 14.048 2.712 35.074 o
-10 -14 -8 56.118 55.221 3.024 22.054 o
-10 -14 -7 31.669 31.499 2.499 34.848 o
-10 -14 -6 20.155 20.241 2.051 52.956 o
-10 -14 -5 19.028 19.386 1.536 82.216 o
-10 -14 -4 38.176 41.318 1.857 48.083 o
-10 -14 -3 33.727 32.734 1.857 51.755 o
-10 -14 -2 88.214 85.932 2.372 23.186 o
-10 -14 -1 13.342 17.422 1.439 98.181 o
-10 -13 -11 17.265 5.376 4.919 11.416 o
-10 -13 -10 0.794 5.746 2.644 39.983 o
-10 -13 -9 33.605 35.592 2.907 26.953 o
-10 -13 -8 99.932 87.342 3.189 16.119 o
-10 -13 -7 34.620 33.550 1.974 47.379 o
-10 -13 -6 18.327 18.112 1.944 58.972 o
-10 -13 -5 0.447 2.975 1.108 219.656 o
-10 -13 -4 106.736 107.048 2.674 17.982 o
-10 -13 -3 20.320 24.344 1.429 86.130 o
-10 -13 -2 15.522 18.627 1.400 98.090 o
-10 -13 -1 26.000 27.922 1.507 73.756 o
-10 -12 -12 6.267 7.982 2.829 34.002 o
-10 -12 -11 36.545 36.564 2.732 29.230 o
-10 -12 -10 20.603 21.495 2.207 46.796 o
-10 -12 -9 15.383 13.416 1.818 68.838 o
-10 -12 -8 20.697 22.477 1.799 63.638 o
-10 -12 -7 26.588 25.763 1.760 61.047 o
-10 -12 -6 4.137 3.607 0.817 323.945 o
-10 -12 -5 9.230 9.197 1.137 158.139 o
-10 -12 -4 84.145 81.101 2.090 26.871 o
-10 -12 -3 31.905 33.317 1.332 75.804 o
-10 -12 -2 12.557 14.116 1.040 156.911 o
-10 -12 -1 18.968 19.969 1.021 132.082 o
-10 -11 -13 18.402 18.375 2.858 30.865 o
-10 -11 -12 33.583 35.359 2.576 32.558 o
-10 -11 -11 4.043 4.832 1.867 76.651 o
-10 -11 -10 23.673 24.062 1.993 52.985 o
-10 -11 -9 3.621 5.094 1.517 112.982 o
-10 -11 -8 20.558 21.748 1.711 68.680 o
-10 -11 -7 95.134 91.046 2.878 18.282 o
-10 -11 -6 17.167 17.305 0.924 155.040 o
-10 -11 -5 21.308 22.390 1.137 111.315 o
-10 -11 -4 21.984 24.256 1.235 99.640 o
-10 -11 -3 4.689 6.115 0.836 291.366 o
-10 -11 -2 136.586 135.903 2.742 14.462 o
-10 -11 -1 126.520 122.477 2.508 16.663 o
-10 -10 -14 3.470 4.598 2.547 42.544 o
-10 -10 -13 13.092 16.245 2.625 37.048 o
-10 -10 -12 4.558 5.717 2.071 62.531 o
-10 -10 -11 146.678 139.578 4.122 9.434 o
-10 -10 -10 76.024 78.553 2.732 21.750 o
-10 -10 -9 66.871 67.976 2.421 26.840 o
-10 -10 -8 72.882 74.023 2.654 23.080 o
-10 -10 -7 291.726 269.220 7.097 3.270 o
-10 -10 -6 50.300 48.697 1.342 56.045 o
-10 -10 -5 38.748 37.177 1.176 75.237 o
-10 -10 -4 76.609 76.765 1.750 32.835 o
-10 -10 -3 21.935 25.549 1.021 118.581 o
-10 -10 -2 97.655 96.539 2.061 23.913 o
-10 -10 -1 10.175 11.064 0.826 225.602 o
-10 -9 -15 45.010 46.704 3.860 15.954 o
-10 -9 -14 17.751 17.723 2.382 42.569 o
-10 -9 -13 17.165 18.443 1.993 57.194 o
-10 -9 -12 34.639 33.249 2.178 41.562 o
-10 -9 -11 13.086 13.436 1.653 82.027 o
-10 -9 -10 123.689 118.190 3.549 12.384 o
-10 -9 -9 34.221 31.694 1.799 53.853 o
-10 -9 -8 33.964 34.396 1.701 56.963 o
-10 -9 -7 13.578 13.465 1.196 130.013 o
-10 -9 -6 122.369 120.368 2.586 16.680 o
-10 -9 -5 24.575 24.538 0.885 127.404 o
-10 -9 -4 32.038 33.317 1.031 93.340 o
-10 -9 -3 57.028 60.471 1.439 47.165 o
-10 -9 -2 62.958 63.261 1.487 43.172 o
-10 -9 -1 191.649 192.913 3.626 8.581 o
-10 -8 -15 0.473 2.625 2.139 61.409 o
-10 -8 -14 5.215 4.423 2.207 55.439 o
-10 -8 -13 71.070 69.843 2.965 20.563 o
-10 -8 -12 169.290 163.086 4.657 7.492 o
-10 -8 -11 5.377 7.583 1.507 109.457 o
-10 -8 -10 53.401 53.607 2.042 36.760 o
-10 -8 -9 4.331 6.105 1.264 152.916 o
-10 -8 -8 75.151 71.476 2.440 25.178 o
-10 -8 -7 17.734 18.316 0.982 142.941 o
-10 -8 -6 67.739 63.951 1.536 40.439 o
-10 -8 -5 29.998 29.924 0.846 112.486 o
-10 -8 -4 39.391 41.756 0.992 80.705 o
-10 -8 -3 177.572 172.118 2.819 11.164 o
-10 -8 -2 42.230 41.659 0.992 77.648 o
-10 -8 -1 38.228 39.617 0.943 85.653 o
-10 -7 -16 29.080 30.420 3.685 18.538 o
-10 -7 -15 12.593 14.369 2.353 45.388 o
-10 -7 -14 9.242 10.402 2.110 57.171 o
-10 -7 -13 115.791 121.680 4.035 10.869 o
-10 -7 -12 0.238 0.272 1.517 123.109 o
-10 -7 -11 19.861 19.920 1.507 83.237 o
-10 -7 -10 36.104 37.507 1.633 57.545 o
-10 -7 -9 5.223 7.671 1.069 193.651 o
-10 -7 -8 239.959 229.973 5.192 5.227 o
-10 -7 -7 2.018 4.015 0.651 502.131 o
-10 -7 -6 159.227 155.658 2.567 13.171 o
-10 -7 -5 42.642 42.261 0.982 77.297 o
-10 -7 -4 41.729 43.350 1.001 76.879 o
-10 -7 -3 94.278 96.996 1.847 26.238 o
-10 -7 -2 45.185 43.457 1.021 72.624 o
-10 -7 -1 103.960 102.508 1.799 24.643 o
-10 -6 -16 1.403 2.139 2.090 63.906 o
-10 -6 -15 34.508 39.403 2.518 33.152 o
-10 -6 -14 146.107 132.919 3.937 10.041 o
-10 -6 -13 39.898 39.491 2.226 38.119 o
-10 -6 -12 43.444 47.910 2.003 41.184 o
-10 -6 -11 22.249 24.412 1.225 99.957 o
-10 -6 -10 36.271 34.357 1.293 73.293 o
-10 -6 -9 29.938 29.652 1.176 89.242 o
-10 -6 -8 2.933 5.026 0.836 318.816 o
-10 -6 -7 4.217 3.869 0.671 425.132 o
-10 -6 -6 147.471 141.085 2.343 15.132 o
-10 -6 -5 89.363 89.345 1.662 29.635 o
-10 -6 -4 73.342 71.486 1.361 40.122 o
-10 -6 -3 27.396 27.892 0.778 126.171 o
-10 -6 -2 100.931 98.240 1.721 26.095 o
-10 -6 -1 76.476 79.389 1.468 36.325 o
-10 -5 -17 30.516 26.016 3.597 19.386 o
-10 -5 -16 0.665 2.421 2.071 65.405 o
-10 -5 -15 131.518 122.361 3.908 10.758 o
-10 -5 -14 40.284 41.902 2.392 34.258 o
-10 -5 -13 105.268 100.263 2.790 17.666 o
-10 -5 -12 18.336 18.209 1.206 113.722 o
-10 -5 -11 22.613 24.840 1.167 104.141 o
-10 -5 -10 16.258 17.004 1.089 133.960 o
-10 -5 -9 181.014 167.490 3.510 9.496 o
-10 -5 -8 1.159 1.381 0.583 702.495 o
-10 -5 -7 47.332 47.414 1.021 68.889 o
-10 -5 -6 107.377 107.875 1.847 23.384 o
-10 -5 -5 92.696 91.513 1.624 29.116 o
-10 -5 -4 94.682 94.400 1.692 27.806 o
-10 -5 -3 180.402 178.398 2.887 10.751 o
-10 -5 -2 7.045 8.575 0.564 390.065 o
-10 -5 -1 121.188 117.636 2.003 20.060 o
-10 -4 -17 36.417 35.194 3.111 23.893 o
-10 -4 -16 60.847 58.837 2.810 23.671 o
-10 -4 -15 33.533 31.412 1.828 53.181 o
-10 -4 -14 6.839 6.300 1.186 161.038 o
-10 -4 -13 2.660 4.851 1.303 151.620 o
-10 -4 -12 11.300 13.202 1.108 150.405 o
-10 -4 -11 299.779 275.005 6.183 3.725 o
-10 -4 -10 290.471 273.138 5.405 4.313 o
-10 -4 -9 22.207 21.777 1.001 124.217 o
-10 -4 -8 76.230 73.731 1.381 38.492 o
-10 -4 -7 128.019 125.763 2.100 18.419 o
-10 -4 -6 81.753 81.976 1.478 34.367 o
-10 -4 -5 72.464 72.652 1.381 39.924 o
-10 -4 -4 19.514 19.765 0.651 182.906 o
-10 -4 -3 40.335 42.990 0.982 79.393 o
-10 -4 -2 117.633 121.291 2.051 19.972 o
-10 -4 -1 74.989 77.494 1.429 37.596 o
-10 -3 -17 0.956 0.049 2.207 58.063 o
-10 -3 -16 24.565 26.230 1.993 52.145 o
-10 -3 -15 23.362 26.298 2.051 50.441 o
-10 -3 -14 4.370 4.307 0.962 245.543 o
-10 -3 -13 63.559 66.382 2.090 32.077 o
-10 -3 -12 87.118 83.152 2.255 24.597 o
-10 -3 -11 104.996 104.637 2.644 18.413 o
-10 -3 -10 33.570 33.978 1.186 81.759 o
-10 -3 -9 121.770 118.151 2.129 19.262 o
-10 -3 -8 38.279 40.959 0.972 83.366 o
-10 -3 -7 96.535 94.429 1.682 27.546 o
-10 -3 -6 59.600 60.694 1.235 50.465 o
-10 -3 -5 132.925 133.541 2.226 17.024 o
-10 -3 -4 211.366 206.504 3.267 8.488 o
-10 -3 -3 174.453 170.125 2.790 11.417 o
-10 -3 -2 166.485 170.319 2.751 11.881 o
-10 -3 -1 7.741 8.828 0.535 390.580 o
-10 -2 -17 3.806 2.149 2.430 46.832 o
-10 -2 -16 113.755 107.710 3.160 14.818 o
-10 -2 -15 9.400 12.833 1.750 78.108 o
-10 -2 -14 46.116 46.627 1.769 46.388 o
-10 -2 -13 38.480 42.009 1.799 49.601 o
-10 -2 -12 187.996 181.956 4.229 7.701 o
-10 -2 -11 73.077 71.252 1.556 37.267 o
-10 -2 -10 79.274 76.395 1.536 35.045 o
-10 -2 -9 77.708 77.542 1.517 35.579 o
-10 -2 -8 15.321 16.673 0.642 217.889 o
-10 -2 -7 20.485 21.729 0.671 171.013 o
-10 -2 -6 194.698 192.398 3.082 9.548 o
-10 -2 -5 77.009 75.335 1.381 37.987 o
-10 -2 -4 25.749 26.959 0.729 136.294 o
-10 -2 -3 33.641 34.882 0.856 100.523 o
-10 -2 -2 81.834 83.463 1.507 33.795 o
-10 -2 -1 374.242 365.750 5.619 3.226 o
-10 -1 -17 11.622 13.134 2.246 49.788 o
-10 -1 -16 81.453 86.331 3.004 18.676 o
-10 -1 -15 36.965 42.631 1.964 45.174 o
-10 -1 -14 143.560 143.749 2.849 13.421 o
-10 -1 -13 23.504 25.734 1.089 108.800 o
-10 -1 -12 13.294 12.921 0.797 207.285 o
-10 -1 -11 89.106 90.716 1.944 26.727 o
-10 -1 -10 44.164 44.731 1.079 70.768 o
-10 -1 -9 22.212 22.574 0.758 151.292 o
-10 -1 -8 84.680 81.898 1.497 33.380 o
-10 -1 -7 222.069 217.150 3.461 7.768 o
-10 -1 -6 1.974 2.032 0.418 1015.240 o
-10 -1 -5 129.296 128.028 2.217 17.622 o
-10 -1 -4 230.988 227.688 3.587 7.266 o
-10 -1 -3 147.911 148.318 2.440 14.500 o
-10 -1 -2 394.348 397.307 6.086 2.849 o
-10 -1 -1 62.961 66.304 1.244 47.301 o
-9 -16 -6 47.037 41.328 5.308 9.158 o
-9 -16 -5 6.818 6.562 1.964 67.446 o
-9 -16 -4 16.914 22.011 2.051 53.949 o
-9 -16 -3 43.203 41.581 2.217 37.253 o
-9 -16 -2 21.977 27.163 2.615 34.579 o
-9 -16 -1 15.797 18.258 2.460 40.701 o
-9 -15 -8 34.294 31.266 3.607 18.915 o
-9 -15 -7 23.902 25.355 2.557 35.694 o
-9 -15 -6 2.615 2.460 1.478 122.748 o
-9 -15 -5 2.201 2.032 1.546 113.762 o
-9 -15 -4 7.297 8.332 1.565 99.332 o
-9 -15 -3 18.024 17.607 1.536 84.132 o
-9 -15 -2 19.637 21.301 1.565 78.665 o
-9 -15 -1 13.044 14.748 1.517 92.917 o
-9 -14 -10 6.148 7.330 2.576 40.727 o
-9 -14 -9 24.820 26.230 2.674 32.929 o
-9 -14 -8 49.062 51.283 2.985 23.358 o
-9 -14 -7 2.013 2.265 1.867 79.205 o
-9 -14 -6 32.264 33.560 1.808 53.986 o
-9 -14 -5 17.982 20.270 1.342 98.915 o
-9 -14 -4 41.869 43.603 1.867 45.939 o
-9 -14 -3 10.300 12.434 1.371 114.370 o
-9 -14 -2 18.497 21.962 1.429 89.596 o
-9 -14 -1 23.293 27.095 1.594 71.293 o
-9 -13 -11 2.732 3.510 2.362 49.609 o
-9 -13 -10 7.501 9.304 2.285 50.290 o
-9 -13 -9 3.775 2.051 1.779 85.365 o
-9 -13 -8 14.255 13.601 1.731 75.242 o
-9 -13 -7 4.352 7.204 1.585 101.809 o
-9 -13 -6 26.604 25.481 1.215 93.686 o
-9 -13 -5 103.393 105.765 2.596 18.814 o
-9 -13 -4 16.099 17.947 1.176 121.863 o
-9 -13 -3 46.146 47.550 1.565 51.931 o
-9 -13 -2 0.480 3.043 1.118 215.662 o
-9 -13 -1 212.033 203.646 3.908 7.481 o
-9 -12 -13 11.557 10.422 2.985 29.887 o
-9 -12 -12 34.725 32.627 2.761 29.292 o
-9 -12 -11 38.961 42.164 2.333 35.695 o
-9 -12 -10 54.796 58.118 2.528 28.008 o
-9 -12 -9 21.301 23.274 1.867 59.736 o
-9 -12 -8 20.465 22.497 1.701 69.032 o
-9 -12 -7 26.749 26.667 1.731 62.038 o
-9 -12 -6 34.217 32.520 1.157 83.489 o
-9 -12 -5 50.299 50.506 1.594 48.504 o
-9 -12 -4 14.443 15.565 0.982 158.084 o
-9 -12 -3 20.293 20.669 1.050 124.518 o
-9 -12 -2 105.330 105.512 2.255 20.913 o
-9 -12 -1 27.116 28.728 1.147 95.742 o
-9 -11 -14 7.297 8.137 3.082 28.734 o
-9 -11 -13 0.960 0.885 2.644 40.441 o
-9 -11 -12 3.437 7.525 2.246 53.716 o
-9 -11 -11 19.221 20.688 1.837 63.061 o
-9 -11 -10 87.747 88.217 2.965 18.382 o
-9 -11 -9 75.534 75.277 2.674 22.521 o
-9 -11 -8 55.562 52.722 2.090 35.414 o
-9 -11 -7 25.561 26.570 1.478 76.462 o
-9 -11 -6 24.935 24.859 0.943 120.429 o
-9 -11 -5 61.776 63.971 1.682 39.746 o
-9 -11 -4 60.477 61.054 1.750 39.329 o
-9 -11 -3 5.877 7.651 0.846 267.066 o
-9 -11 -2 197.679 188.849 3.597 8.528 o
-9 -11 -1 51.051 50.933 1.361 54.419 o
-9 -10 -14 36.327 37.818 2.858 27.203 o
-9 -10 -13 33.906 35.232 2.314 38.095 o
-9 -10 -12 57.911 54.676 2.353 30.326 o
-9 -10 -11 12.364 15.351 1.905 65.010 o
-9 -10 -10 49.941 50.029 2.236 34.322 o
-9 -10 -9 19.880 20.358 1.429 88.911 o
-9 -10 -8 78.311 77.746 2.576 22.992 o
-9 -10 -7 10.583 12.016 1.167 144.204 o
-9 -10 -6 16.621 16.333 0.758 187.794 o
-9 -10 -5 82.959 80.896 1.643 32.196 o
-9 -10 -4 55.966 58.021 1.322 50.957 o
-9 -10 -3 21.314 21.165 0.817 149.452 o
-9 -10 -2 80.133 76.803 1.624 33.623 o
-9 -10 -1 34.673 34.620 1.021 89.391 o
-9 -9 -15 11.250 12.989 2.547 39.847 o
-9 -9 -14 29.818 30.459 2.547 34.277 o
-9 -9 -13 27.565 29.282 1.935 52.407 o
-9 -9 -12 1.357 2.518 1.449 129.994 o
-9 -9 -11 32.635 31.937 1.779 55.298 o
-9 -9 -10 70.320 69.648 2.285 27.849 o
-9 -9 -9 19.419 20.863 1.429 89.155 o
-9 -9 -8 195.794 184.853 4.287 7.410 o
-9 -9 -7 16.688 16.829 1.147 125.435 o
-9 -9 -6 7.320 7.019 0.525 425.817 o
-9 -9 -5 302.906 278.534 4.861 4.553 o
-9 -9 -4 38.240 38.499 0.924 87.308 o
-9 -9 -3 160.903 153.004 2.625 12.970 o
-9 -9 -2 28.361 28.855 0.807 120.234 o
-9 -9 -1 1.209 0.962 0.389 1351.280 o
-9 -8 -16 9.076 9.391 2.732 35.741 o
-9 -8 -15 60.089 57.428 2.946 22.368 o
-9 -8 -14 29.067 28.524 2.353 39.134 o
-9 -8 -13 38.131 44.196 2.372 34.855 o
-9 -8 -12 18.490 23.119 1.769 66.368 o
-9 -8 -11 45.234 46.140 1.925 42.787 o
-9 -8 -10 59.037 59.673 2.158 32.673 o
-9 -8 -9 79.529 75.015 2.158 27.390 o
-9 -8 -8 27.567 29.390 1.244 87.837 o
-9 -8 -7 104.477 105.143 2.460 19.634 o
-9 -8 -6 100.033 93.457 1.633 27.416 o
-9 -8 -5 8.430 9.741 0.535 368.525 o
-9 -8 -4 33.336 34.085 0.836 102.923 o
-9 -8 -3 169.363 165.789 2.703 11.984 o
-9 -8 -2 16.185 16.673 0.681 204.340 o
-9 -8 -1 115.358 110.918 1.944 21.480 o
-9 -7 -16 36.268 33.521 2.790 28.539 o
-9 -7 -15 0.919 1.342 1.799 86.540 o
-9 -7 -14 32.632 34.834 2.265 39.644 o
-9 -7 -13 31.600 31.800 1.983 48.542 o
-9 -7 -12 27.036 27.533 1.692 63.432 o
-9 -7 -11 98.588 94.070 2.926 17.576 o
-9 -7 -10 2.088 3.101 0.826 350.791 o
-9 -7 -9 0.859 1.740 0.710 504.442 o
-9 -7 -8 61.905 60.821 1.614 41.526 o
-9 -7 -7 80.866 77.630 1.789 31.271 o
-9 -7 -6 28.543 29.380 0.807 119.222 o
-9 -7 -5 151.026 149.086 2.450 14.240 o
-9 -7 -4 218.580 218.511 3.471 7.822 o
-9 -7 -3 150.616 149.067 2.479 14.165 o
-9 -7 -2 11.862 12.998 0.632 263.066 o
-9 -7 -1 74.250 77.455 1.458 37.413 o
-9 -6 -17 23.698 19.483 2.800 31.143 o
-9 -6 -16 11.822 13.543 2.149 53.646 o
-9 -6 -15 132.872 124.519 3.908 10.678 o
-9 -6 -14 87.718 86.681 3.053 17.837 o
-9 -6 -13 83.300 82.773 2.868 19.703 o
-9 -6 -12 52.989 55.017 1.750 42.778 o
-9 -6 -11 10.784 11.764 1.050 165.651 o
-9 -6 -10 139.960 132.714 2.907 13.708 o
-9 -6 -9 90.885 87.974 2.110 25.085 o
-9 -6 -8 42.021 40.706 1.196 69.801 o
-9 -6 -7 65.533 67.140 1.594 39.614 o
-9 -6 -6 161.790 164.155 2.683 12.454 o
-9 -6 -5 134.251 138.110 2.392 16.006 o
-9 -6 -4 319.883 310.714 4.812 4.259 o
-9 -6 -3 207.001 204.035 3.237 8.697 o
-9 -6 -2 29.925 29.312 0.787 117.724 o
-9 -6 -1 3.295 3.782 0.476 691.727 o
-9 -5 -17 2.357 5.289 2.693 38.328 o
-9 -5 -16 6.291 6.601 2.197 55.038 o
-9 -5 -15 2.292 2.382 1.731 91.335 o
-9 -5 -14 70.797 72.049 2.324 27.106 o
-9 -5 -13 31.859 33.531 1.575 63.764 o
-9 -5 -12 4.934 4.287 0.972 237.526 o
-9 -5 -11 12.913 12.707 0.856 196.277 o
-9 -5 -10 126.297 123.031 2.722 15.636 o
-9 -5 -9 28.896 29.808 1.147 92.481 o
-9 -5 -8 129.373 124.538 2.576 16.045 o
-9 -5 -7 107.487 106.854 2.051 21.999 o
-9 -5 -6 84.442 82.967 1.507 33.191 o
-9 -5 -5 48.871 51.108 1.089 63.922 o
-9 -5 -4 146.676 146.209 2.421 14.722 o
-9 -5 -3 90.620 89.763 1.653 29.431 o
-9 -5 -2 69.714 70.037 1.312 42.480 o
-9 -5 -1 11.422 13.202 0.535 297.941 o
-9 -4 -18 4.717 11.812 7.593 4.907 o
-9 -4 -17 22.217 20.737 2.703 33.220 o
-9 -4 -16 17.042 18.219 1.779 68.412 o
-9 -4 -15 41.417 43.195 2.022 42.058 o
-9 -4 -14 144.455 140.346 4.161 9.383 o
-9 -4 -13 55.930 57.369 1.808 40.165 o
-9 -4 -12 0.680 1.847 0.846 368.965 o
-9 -4 -11 199.946 187.731 3.889 7.964 o
-9 -4 -10 238.873 226.911 4.598 5.889 o
-9 -4 -9 174.397 165.536 3.169 10.557 o
-9 -4 -8 117.448 113.932 2.255 19.191 o
-9 -4 -7 92.070 92.349 1.604 29.347 o
-9 -4 -6 6.848 8.546 0.496 438.145 o
-9 -4 -5 45.492 47.064 0.972 72.414 o
-9 -4 -4 245.778 237.828 3.801 6.598 o
-9 -4 -3 2.425 2.926 0.418 910.701 o
-9 -4 -2 45.022 47.540 1.001 71.584 o
-9 -4 -1 59.303 58.808 1.176 52.421 o
-9 -3 -18 16.125 14.690 2.615 36.856 o
-9 -3 -17 82.368 80.119 3.140 17.862 o
-9 -3 -16 19.305 22.924 1.750 66.962 o
-9 -3 -15 11.943 10.480 1.653 84.544 o
-9 -3 -14 1.650 2.557 0.943 286.837 o
-9 -3 -13 31.326 34.659 1.449 69.706 o
-9 -3 -12 57.680 56.514 1.556 45.108 o
-9 -3 -11 122.921 119.298 2.644 16.386 o
-9 -3 -10 49.800 52.683 1.517 50.309 o
-9 -3 -9 230.558 217.539 3.412 7.630 o
-9 -3 -8 39.364 39.636 0.885 86.971 o
-9 -3 -7 27.987 28.447 0.758 125.657 o
-9 -3 -6 30.905 30.887 0.807 112.508 o
-9 -3 -5 90.890 91.299 1.585 29.895 o
-9 -3 -4 93.268 90.647 1.585 29.464 o
-9 -3 -3 26.007 25.404 0.710 139.706 o
-9 -3 -2 94.037 97.900 1.682 27.688 o
-9 -3 -1 707.125 708.673 10.694 0.994 o
-9 -2 -18 7.606 6.689 2.217 53.621 o
-9 -2 -17 24.002 23.838 2.090 49.260 o
-9 -2 -16 65.976 77.435 2.800 22.216 o
-9 -2 -15 132.153 127.698 3.286 12.791 o
-9 -2 -14 49.351 47.531 1.662 47.748 o
-9 -2 -13 249.845 245.032 5.483 4.769 o
-9 -2 -12 7.383 7.865 0.856 249.064 o
-9 -2 -11 42.832 42.271 0.982 77.092 o
-9 -2 -10 4.183 5.308 0.496 580.235 o
-9 -2 -9 37.458 37.838 0.885 90.772 o
-9 -2 -8 28.035 28.855 0.758 125.029 o
-9 -2 -7 68.589 71.700 1.351 41.942 o
-9 -2 -6 34.238 36.428 0.836 99.397 o
-9 -2 -5 121.780 124.305 2.090 19.160 o
-9 -2 -4 24.183 23.761 0.671 152.420 o
-9 -2 -3 55.739 58.166 1.147 55.319 o
-9 -2 -2 221.578 220.455 3.442 7.769 o
-9 -2 -1 68.143 71.194 1.283 43.354 o
-9 -1 -18 3.837 6.737 2.372 48.387 o
-9 -1 -17 21.910 24.597 2.022 52.475 o
-9 -1 -16 4.897 5.853 1.575 103.120 o
-9 -1 -15 7.879 9.372 1.274 136.863 o
-9 -1 -14 22.981 24.878 1.021 117.078 o
-9 -1 -13 167.601 168.783 3.208 10.655 o
-9 -1 -12 39.143 39.743 1.050 79.416 o
-9 -1 -11 31.780 31.674 0.836 107.960 o
-9 -1 -10 101.184 99.621 1.740 25.778 o
-9 -1 -9 66.699 67.111 1.293 44.591 o
-9 -1 -8 69.234 69.522 1.293 43.090 o
-9 -1 -7 39.573 41.396 0.885 85.568 o
-9 -1 -6 290.821 284.134 4.404 4.995 o
-9 -1 -5 116.685 116.323 1.944 20.992 o
-9 -1 -4 310.700 324.898 5.133 4.083 o
-9 -1 -3 66.915 67.402 1.244 45.315 o
-9 -1 -2 194.711 193.263 3.072 9.552 o
-9 -1 -1 750.033 734.125 11.083 0.914 o
-8 -17 -3 53.860 51.546 3.315 19.588 o
-8 -17 -2 50.221 48.503 2.897 24.413 o
-8 -17 -1 16.135 17.480 2.246 47.555 o
-8 -16 -7 95.782 78.573 3.617 14.243 o
-8 -16 -6 54.080 47.142 2.421 30.617 o
-8 -16 -5 4.174 3.801 1.769 85.066 o
-8 -16 -4 71.658 70.640 2.547 24.540 o
-8 -16 -3 1.366 2.605 1.546 114.660 o
-8 -16 -2 8.063 10.072 1.721 82.781 o
-8 -16 -1 6.972 7.962 1.604 95.854 o
-8 -15 -9 12.593 14.544 2.712 35.159 o
-8 -15 -8 50.840 50.360 2.887 24.359 o
-8 -15 -7 13.714 14.000 2.314 46.455 o
-8 -15 -6 20.166 19.386 1.624 75.178 o
-8 -15 -5 132.305 126.026 3.062 13.699 o
-8 -15 -4 3.607 2.829 1.342 143.918 o
-8 -15 -3 61.974 61.385 2.110 32.643 o
-8 -15 -2 3.719 5.707 1.361 136.405 o
-8 -15 -1 24.094 26.998 1.556 72.926 o
-8 -14 -11 12.112 17.266 3.296 24.467 o
-8 -14 -10 46.197 43.632 2.742 27.247 o
-8 -14 -9 11.637 16.488 2.790 33.392 o
-8 -14 -8 9.099 8.857 1.896 69.638 o
-8 -14 -7 59.672 62.133 2.528 26.986 o
-8 -14 -6 12.539 10.723 1.157 142.143 o
-8 -14 -5 17.138 19.940 1.351 99.463 o
-8 -14 -4 23.281 24.830 1.390 85.388 o
-8 -14 -3 72.933 73.129 2.110 29.295 o
-8 -14 -2 46.705 46.296 1.672 48.877 o
-8 -14 -1 72.668 75.005 2.119 29.049 o
-8 -13 -12 15.489 18.618 2.849 31.447 o
-8 -13 -11 49.190 51.575 3.004 23.110 o
-8 -13 -10 23.229 21.680 1.993 53.694 o
-8 -13 -9 45.008 44.595 2.353 33.764 o
-8 -13 -8 15.264 15.429 1.896 63.829 o
-8 -13 -7 13.176 16.080 1.905 64.320 o
-8 -13 -6 15.739 15.691 1.079 138.454 o
-8 -13 -5 2.004 2.207 0.729 443.865 o
-8 -13 -4 51.538 53.092 1.682 45.252 o
-8 -13 -3 27.177 29.798 1.283 85.467 o
-8 -13 -2 103.171 104.851 2.411 20.108 o
-8 -13 -1 70.409 71.622 1.760 34.868 o
-8 -12 -13 9.571 9.946 2.304 48.736 o
-8 -12 -12 20.322 22.040 2.615 35.358 o
-8 -12 -11 20.183 20.649 2.100 50.951 o
-8 -12 -10 20.772 20.261 1.760 66.341 o
-8 -12 -9 98.377 93.107 3.062 16.782 o
-8 -12 -8 3.851 6.261 1.526 110.382 o
-8 -12 -7 1.897 1.857 1.137 204.334 o
-8 -12 -6 59.547 57.224 1.517 45.074 o
-8 -12 -5 5.537 7.505 0.962 225.675 o
-8 -12 -4 10.033 12.123 0.933 194.320 o
-8 -12 -3 44.378 43.671 1.312 62.368 o
-8 -12 -2 32.458 33.414 1.215 81.652 o
-8 -12 -1 111.923 110.898 2.304 19.605 o
-8 -11 -14 2.212 1.429 2.255 54.864 o
-8 -11 -13 11.489 10.286 2.285 48.806 o
-8 -11 -12 65.569 63.786 2.800 22.985 o
-8 -11 -11 6.814 7.778 1.449 114.520 o
-8 -11 -10 61.129 59.741 2.469 27.713 o
-8 -11 -9 59.076 54.005 2.071 34.773 o
-8 -11 -8 91.957 91.659 2.955 17.985 o
-8 -11 -7 12.902 14.301 1.254 122.590 o
-8 -11 -6 3.206 2.878 0.622 515.610 o
-8 -11 -5 11.909 14.700 0.749 222.651 o
-8 -11 -4 20.388 21.418 0.943 136.007 o
-8 -11 -3 1.191 1.808 0.603 651.368 o
-8 -11 -2 74.085 73.197 1.575 36.399 o
-8 -11 -1 165.562 154.618 2.975 11.660 o
-8 -10 -15 1.884 2.557 2.703 38.399 o
-8 -10 -14 11.174 14.427 2.304 47.519 o
-8 -10 -13 0.669 0.311 1.731 94.187 o
-8 -10 -12 64.799 63.436 2.421 27.500 o
-8 -10 -11 5.529 7.389 1.458 115.780 o
-8 -10 -10 53.874 54.171 2.110 35.286 o
-8 -10 -9 63.226 62.045 1.993 34.161 o
-8 -10 -8 45.551 44.497 1.585 52.390 o
-8 -10 -7 114.797 116.401 2.955 15.495 o
-8 -10 -6 32.825 32.005 0.943 98.729 o
-8 -10 -5 153.778 153.101 2.722 13.044 o
-8 -10 -4 47.014 48.551 1.147 64.416 o
-8 -10 -3 91.921 89.996 1.740 28.283 o
-8 -10 -2 101.261 103.033 1.837 24.715 o
-8 -10 -1 51.408 51.633 1.079 62.140 o
-8 -9 -16 7.904 11.190 2.946 31.050 o
-8 -9 -15 26.471 32.695 3.257 23.105 o
-8 -9 -14 1.071 0.924 1.332 155.798 o
-8 -9 -13 6.159 8.828 1.526 104.960 o
-8 -9 -12 22.943 24.927 1.740 64.457 o
-8 -9 -11 4.500 7.768 1.254 151.904 o
-8 -9 -10 73.751 74.227 2.207 27.852 o
-8 -9 -9 66.193 64.301 1.905 34.590 o
-8 -9 -8 3.887 6.076 0.953 246.368 o
-8 -9 -7 32.510 33.337 1.206 82.192 o
-8 -9 -6 101.331 95.489 1.653 26.830 o
-8 -9 -5 243.290 238.421 3.743 6.708 o
-8 -9 -4 39.653 41.153 0.943 82.962 o
-8 -9 -3 44.419 44.332 1.021 72.936 o
-8 -9 -2 127.352 126.191 2.129 18.316 o
-8 -9 -1 51.600 54.064 1.196 57.837 o
-8 -8 -16 35.211 29.253 2.810 28.660 o
-8 -8 -15 3.846 5.765 2.110 60.700 o
-8 -8 -14 73.572 71.593 2.761 22.100 o
-8 -8 -13 34.211 36.914 1.964 47.204 o
-8 -8 -12 47.995 45.897 1.711 47.348 o
-8 -8 -11 63.041 62.221 1.915 35.479 o
-8 -8 -10 7.629 7.748 0.846 251.139 o
-8 -8 -9 15.385 15.448 0.953 159.921 o
-8 -8 -8 75.813 75.987 1.847 31.824 o
-8 -8 -7 218.052 199.718 3.724 7.674 o
-8 -8 -6 77.984 78.048 1.779 31.988 o
-8 -8 -5 134.278 134.173 2.285 16.625 o
-8 -8 -4 20.879 21.660 0.710 164.205 o
-8 -8 -3 2.480 2.537 0.437 878.133 o
-8 -8 -2 228.761 220.698 3.500 7.513 o
-8 -8 -1 46.340 46.306 1.011 70.595 o
-8 -7 -17 15.210 13.669 2.742 34.121 o
-8 -7 -16 7.507 6.203 2.586 40.267 o
-8 -7 -15 175.941 170.883 4.968 6.777 o
-8 -7 -14 8.927 11.151 1.760 78.467 o
-8 -7 -13 36.696 36.331 1.857 49.705 o
-8 -7 -12 11.212 11.958 1.244 130.289 o
-8 -7 -11 64.502 60.694 1.653 39.939 o
-8 -7 -10 34.252 34.387 1.196 80.261 o
-8 -7 -9 2.208 1.312 0.535 735.563 o
-8 -7 -8 12.416 12.493 0.797 214.022 o
-8 -7 -7 67.823 68.520 1.565 39.157 o
-8 -7 -6 157.997 152.946 2.994 11.983 o
-8 -7 -5 123.288 120.465 2.032 19.518 o
-8 -7 -4 7.635 9.246 0.535 388.486 o
-8 -7 -3 394.261 381.791 5.882 2.963 o
-8 -7 -2 174.774 176.561 2.917 10.949 o
-8 -7 -1 1.138 1.283 0.331 1656.180 o
-8 -6 -17 45.112 44.002 3.169 22.018 o
-8 -6 -16 41.501 41.017 2.343 35.066 o
-8 -6 -15 17.477 18.287 1.721 71.590 o
-8 -6 -14 191.546 185.242 5.104 6.234 o
-8 -6 -13 0.482 1.974 0.962 291.177 o
-8 -6 -12 47.301 48.756 1.536 51.923 o
-8 -6 -11 64.774 66.411 1.740 37.426 o
-8 -6 -10 49.111 51.031 1.439 53.226 o
-8 -6 -9 15.050 15.584 0.787 192.116 o
-8 -6 -8 43.233 42.222 1.322 63.327 o
-8 -6 -7 145.261 137.741 2.674 14.140 o
-8 -6 -6 21.280 21.748 0.632 172.708 o
-8 -6 -5 41.575 41.785 0.904 82.020 o
-8 -6 -4 107.156 110.160 1.886 22.981 o
-8 -6 -3 14.028 13.455 0.583 254.603 o
-8 -6 -2 26.955 26.055 0.758 131.454 o
-8 -6 -1 7.972 8.837 0.554 375.078 o
-8 -5 -18 8.485 12.736 3.626 20.793 o
-8 -5 -17 22.238 25.578 2.508 37.155 o
-8 -5 -16 10.719 13.183 1.750 76.880 o
-8 -5 -15 9.255 9.946 1.361 119.916 o
-8 -5 -14 61.948 60.684 1.974 34.956 o
-8 -5 -13 16.510 15.225 1.089 135.621 o
-8 -5 -12 38.107 37.974 1.293 70.119 o
-8 -5 -11 1.531 2.353 0.690 497.769 o
-8 -5 -10 10.101 9.703 0.787 243.323 o
-8 -5 -9 8.495 9.761 0.739 274.991 o
-8 -5 -8 17.658 20.785 0.885 153.191 o
-8 -5 -7 389.320 382.054 6.815 2.658 o
-8 -5 -6 3.326 3.879 0.379 859.323 o
-8 -5 -5 57.145 58.128 1.128 54.969 o
-8 -5 -4 54.583 58.244 1.196 54.764 o
-8 -5 -3 298.514 303.228 4.832 4.492 o
-8 -5 -2 39.432 40.618 0.972 82.202 o
-8 -5 -1 44.794 45.314 0.943 75.021 o
-8 -4 -18 96.235 90.852 3.772 13.188 o
-8 -4 -17 3.464 2.440 1.935 72.843 o
-8 -4 -16 47.456 49.047 2.421 31.639 o
-8 -4 -15 34.087 34.231 1.750 55.093 o
-8 -4 -14 40.028 44.225 1.789 48.779 o
-8 -4 -13 21.167 24.285 1.225 101.721 o
-8 -4 -12 224.534 214.914 4.404 6.439 o
-8 -4 -11 118.968 113.961 2.528 17.514 o
-8 -4 -10 155.238 148.357 2.878 12.589 o
-8 -4 -9 78.273 76.930 1.692 33.184 o
-8 -4 -8 94.005 92.057 1.915 26.076 o
-8 -4 -7 74.416 75.248 1.361 39.120 o
-8 -4 -6 39.453 43.302 0.894 84.088 o
-8 -4 -5 42.241 43.438 0.924 79.492 o
-8 -4 -4 123.245 124.772 2.051 19.194 o
-8 -4 -3 5.025 6.757 0.418 596.494 o
-8 -4 -2 92.088 93.127 1.624 29.076 o
-8 -4 -1 99.518 101.488 1.740 25.900 o
-8 -3 -18 53.086 50.651 2.780 25.397 o
-8 -3 -17 16.647 16.032 1.721 73.070 o
-8 -3 -16 11.608 14.097 1.614 86.315 o
-8 -3 -15 75.957 78.621 2.353 25.511 o
-8 -3 -14 41.060 41.027 1.585 55.608 o
-8 -3 -13 49.185 52.489 1.614 48.047 o
-8 -3 -12 45.586 44.672 1.381 58.879 o
-8 -3 -11 183.736 171.019 3.325 9.763 o
-8 -3 -10 28.904 30.255 0.982 104.009 o
-8 -3 -9 14.155 17.713 0.836 181.610 o
-8 -3 -8 270.894 255.746 3.967 5.841 o
-8 -3 -7 132.399 135.485 2.207 17.075 o
-8 -3 -6 167.476 161.491 2.615 12.428 o
-8 -3 -5 430.471 427.815 6.514 2.482 o
-8 -3 -4 84.004 84.824 1.487 33.293 o
-8 -3 -3 150.424 151.507 2.460 14.168 o
-8 -3 -2 715.626 716.120 10.762 0.977 o
-8 -3 -1 101.228 101.293 1.779 25.320 o
-8 -2 -18 100.940 94.711 3.568 13.853 o
-8 -2 -17 57.793 62.833 2.567 26.704 o
-8 -2 -16 0.518 1.556 1.410 140.096 o
-8 -2 -15 58.389 65.934 2.255 30.668 o
-8 -2 -14 15.173 17.256 1.157 127.158 o
-8 -2 -13 6.809 6.990 0.875 250.025 o
-8 -2 -12 18.232 16.897 0.846 164.164 o
-8 -2 -11 296.673 277.990 4.317 5.028 o
-8 -2 -10 109.207 106.397 1.818 23.434 o
-8 -2 -9 65.683 66.323 1.235 46.261 o
-8 -2 -8 134.810 134.649 2.226 16.820 o
-8 -2 -7 184.788 186.477 3.237 9.660 o
-8 -2 -6 139.828 134.066 2.226 16.435 o
-8 -2 -5 218.420 216.401 3.412 7.940 o
-8 -2 -4 376.548 378.981 5.785 3.106 o
-8 -2 -3 149.785 147.395 2.382 14.616 o
-8 -2 -2 75.033 76.784 1.351 38.803 o
-8 -2 -1 704.656 697.842 10.500 1.016 o
-8 -1 -18 1.261 2.421 1.905 76.592 o
-8 -1 -17 3.289 5.580 1.585 104.376 o
-8 -1 -16 73.655 80.527 2.615 22.998 o
-8 -1 -15 16.283 17.772 0.924 157.333 o
-8 -1 -14 187.902 187.021 3.471 9.072 o
-8 -1 -13 23.257 24.217 0.933 126.062 o
-8 -1 -12 35.645 34.814 0.856 97.308 o
-8 -1 -11 81.088 81.285 1.487 34.517 o
-8 -1 -10 35.703 38.557 0.943 89.652 o
-8 -1 -9 72.272 72.837 1.342 40.560 o
-8 -1 -8 29.229 31.421 0.778 117.667 o
-8 -1 -7 34.209 35.689 0.826 100.630 o
-8 -1 -6 12.838 14.758 0.564 264.987 o
-8 -1 -5 16.571 18.549 0.612 209.397 o
-8 -1 -4 805.775 784.066 11.754 0.809 o
-8 -1 -3 423.085 423.683 6.436 2.543 o
-8 -1 -2 504.850 500.914 7.593 1.868 o
-8 -1 -1 26.794 26.930 0.690 136.905 o
-7 -17 -5 0.210 1.312 2.897 33.807 o
-7 -17 -4 22.564 20.125 2.294 43.585 o
-7 -17 -3 6.380 4.608 1.760 83.527 o
-7 -17 -2 4.457 6.212 1.905 72.974 o
-7 -17 -1 77.545 75.899 3.014 19.340 o
-7 -16 -8 36.581 27.640 2.810 28.584 o
-7 -16 -7 23.995 24.781 2.635 34.009 o
-7 -16 -6 1.405 2.392 1.750 90.288 o
-7 -16 -5 37.385 36.496 2.090 42.583 o
-7 -16 -4 12.500 11.715 1.731 77.435 o
-7 -16 -3 35.492 40.249 1.974 45.839 o
-7 -16 -2 14.642 18.355 1.750 71.839 o
-7 -16 -1 5.698 5.998 1.381 128.319 o
-7 -15 -10 32.806 27.056 3.111 24.640 o
-7 -15 -9 1.145 0.836 2.003 70.042 o
-7 -15 -8 32.547 31.888 2.518 34.230 o
-7 -15 -7 14.637 16.158 2.071 55.349 o
-7 -15 -6 55.749 53.762 1.944 38.012 o
-7 -15 -5 35.664 37.566 1.731 54.181 o
-7 -15 -4 0.517 0.632 1.303 164.962 o
-7 -15 -3 39.085 40.511 1.779 50.273 o
-7 -15 -2 7.730 9.226 1.274 137.420 o
-7 -15 -1 130.214 131.373 3.121 13.435 o
-7 -14 -11 33.248 29.623 2.605 32.555 o
-7 -14 -10 1.991 2.926 2.430 47.231 o
-7 -14 -9 11.890 11.890 1.925 65.199 o
-7 -14 -8 79.794 78.184 3.033 18.914 o
-7 -14 -7 89.645 88.499 3.043 17.693 o
-7 -14 -6 104.757 104.774 2.625 18.550 o
-7 -14 -5 25.623 27.951 1.478 75.781 o
-7 -14 -4 8.283 10.296 1.167 153.699 o
-7 -14 -3 31.570 33.706 1.449 69.891 o
-7 -14 -2 39.328 40.414 1.517 59.215 o
-7 -14 -1 3.050 3.626 1.079 212.904 o
-7 -13 -13 14.662 14.282 3.140 26.663 o
-7 -13 -12 5.443 5.055 2.275 52.139 o
-7 -13 -11 32.066 32.316 2.499 34.689 o
-7 -13 -10 3.767 6.757 2.080 62.116 o
-7 -13 -9 8.888 11.977 1.478 104.277 o
-7 -13 -8 76.682 72.302 2.576 23.509 o
-7 -13 -7 90.828 82.549 2.712 20.235 o
-7 -13 -6 26.778 26.862 1.167 96.129 o
-7 -13 -5 29.170 30.634 1.303 81.558 o
-7 -13 -4 49.138 48.542 1.487 52.461 o
-7 -13 -3 61.998 64.457 1.779 37.828 o
-7 -13 -2 165.939 159.498 3.092 11.214 o
-7 -13 -1 107.152 111.239 2.343 19.826 o
-7 -12 -14 26.733 25.569 2.751 31.157 o
-7 -12 -13 70.006 70.601 3.558 16.110 o
-7 -12 -12 24.183 21.631 2.100 49.255 o
-7 -12 -11 16.362 16.216 1.789 68.982 o
-7 -12 -10 2.021 5.192 1.779 85.535 o
-7 -12 -9 59.158 60.937 2.401 28.862 o
-7 -12 -8 97.998 100.097 3.257 15.463 o
-7 -12 -7 20.949 22.380 1.371 91.043 o
-7 -12 -6 155.782 151.371 3.208 11.475 o
-7 -12 -5 32.406 34.231 1.099 88.045 o
-7 -12 -4 101.554 99.213 1.954 24.033 o
-7 -12 -3 70.534 69.687 1.556 38.278 o
-7 -12 -2 59.270 58.040 1.351 48.669 o
-7 -12 -1 7.133 9.576 0.729 294.798 o
-7 -11 -15 6.647 7.991 2.479 43.598 o
-7 -11 -14 24.915 25.219 2.392 39.541 o
-7 -11 -13 18.009 19.473 2.255 46.300 o
-7 -11 -12 3.306 4.054 1.536 111.698 o
-7 -11 -11 9.553 10.966 1.672 85.019 o
-7 -11 -10 41.015 40.784 1.769 49.679 o
-7 -11 -9 83.250 83.628 2.499 22.790 o
-7 -11 -8 157.908 148.960 3.762 9.900 o
-7 -11 -7 21.927 23.508 1.400 86.957 o
-7 -11 -6 63.441 62.007 1.410 44.758 o
-7 -11 -5 70.666 74.694 1.624 36.437 o
-7 -11 -4 14.057 15.429 0.719 213.072 o
-7 -11 -3 178.433 173.070 3.014 10.636 o
-7 -11 -2 22.385 25.870 0.943 125.160 o
-7 -11 -1 80.901 81.587 1.556 33.681 o
-7 -10 -16 14.290 18.831 3.753 19.011 o
-7 -10 -15 24.266 27.221 2.839 29.799 o
-7 -10 -14 46.243 46.743 2.460 31.406 o
-7 -10 -13 28.667 29.302 2.061 47.548 o
-7 -10 -12 52.899 52.294 1.964 38.626 o
-7 -10 -11 45.497 46.092 1.682 49.172 o
-7 -10 -10 15.785 17.120 1.293 109.734 o
-7 -10 -9 14.078 12.736 1.099 144.357 o
-7 -10 -8 38.085 40.764 1.546 58.766 o
-7 -10 -7 86.373 81.558 2.149 25.876 o
-7 -10 -6 26.258 25.870 0.758 133.622 o
-7 -10 -5 59.769 56.562 1.137 53.675 o
-7 -10 -4 57.131 57.311 1.176 54.046 o
-7 -10 -3 123.378 121.243 2.071 19.258 o
-7 -10 -2 53.257 52.858 1.196 57.176 o
-7 -10 -1 116.864 116.450 2.051 20.324 o
-7 -9 -16 63.792 61.832 3.237 19.150 o
-7 -9 -15 22.076 22.808 2.187 46.753 o
-7 -9 -14 14.103 13.027 1.886 65.772 o
-7 -9 -13 53.625 53.510 2.042 36.715 o
-7 -9 -12 74.695 77.465 2.314 26.206 o
-7 -9 -11 21.991 24.451 1.293 94.610 o
-7 -9 -10 20.995 21.213 1.235 103.538 o
-7 -9 -9 76.202 71.729 2.022 29.921 o
-7 -9 -8 124.129 114.622 2.557 16.915 o
-7 -9 -7 25.387 26.502 1.031 109.803 o
-7 -9 -6 46.829 46.753 1.235 62.274 o
-7 -9 -5 126.351 125.161 2.119 18.511 o
-7 -9 -4 29.458 30.692 0.846 112.806 o
-7 -9 -3 134.783 136.759 2.304 16.396 o
-7 -9 -2 21.018 22.224 0.719 161.243 o
-7 -9 -1 35.685 37.128 0.933 91.188 o
-7 -8 -17 60.214 53.422 3.383 18.498 o
-7 -8 -16 23.346 30.128 2.897 28.723 o
-7 -8 -15 24.555 28.359 2.275 42.434 o
-7 -8 -14 63.590 61.394 2.304 29.434 o
-7 -8 -13 57.233 56.494 2.071 34.915 o
-7 -8 -12 27.968 28.689 1.381 79.069 o
-7 -8 -11 161.916 151.274 3.558 10.265 o
-7 -8 -10 88.721 88.275 2.149 25.017 o
-7 -8 -9 20.908 20.805 1.011 127.366 o
-7 -8 -8 45.130 41.931 1.196 66.733 o
-7 -8 -7 44.387 47.317 1.264 62.803 o
-7 -8 -6 37.786 38.188 1.137 77.535 o
-7 -8 -5 1.420 1.468 0.331 1537.480 o
-7 -8 -4 128.836 118.520 2.003 19.194 o
-7 -8 -3 0.475 0.301 0.282 2807.430 o
-7 -8 -2 191.925 192.806 3.160 9.479 o
-7 -8 -1 47.347 49.932 1.069 66.197 o
-7 -7 -17 11.677 17.130 2.839 32.301 o
-7 -7 -16 19.279 20.154 2.440 40.192 o
-7 -7 -15 15.076 12.852 1.760 72.935 o
-7 -7 -14 35.792 42.232 2.012 44.287 o
-7 -7 -13 28.158 33.220 1.565 66.891 o
-7 -7 -12 23.919 25.841 1.244 94.898 o
-7 -7 -11 14.909 16.177 0.992 153.784 o
-7 -7 -10 74.237 71.894 1.837 32.776 o
-7 -7 -9 4.595 5.318 0.642 423.796 o
-7 -7 -8 6.021 4.258 0.642 403.950 o
-7 -7 -7 21.182 22.079 0.865 142.310 o
-7 -7 -6 249.502 251.322 4.657 5.509 o
-7 -7 -5 85.999 83.638 1.507 32.719 o
-7 -7 -4 314.876 312.124 4.822 4.294 o
-7 -7 -3 200.787 197.570 3.160 9.119 o
-7 -7 -2 14.005 14.282 0.593 248.591 o
-7 -7 -1 210.367 214.953 3.412 8.164 o
-7 -6 -18 13.643 15.195 2.936 30.238 o
-7 -6 -17 46.337 44.886 3.082 22.832 o
-7 -6 -16 40.246 40.200 2.275 36.868 o
-7 -6 -15 13.838 15.332 1.769 72.299 o
-7 -6 -14 11.190 13.786 1.137 144.848 o
-7 -6 -13 26.052 28.184 1.264 89.109 o
-7 -6 -12 6.828 5.746 0.836 271.244 o
-7 -6 -11 22.629 23.654 1.050 116.191 o
-7 -6 -10 192.636 183.317 3.821 8.317 o
-7 -6 -9 141.104 135.767 2.625 14.648 o
-7 -6 -8 142.024 140.861 2.703 14.131 o
-7 -6 -7 39.640 39.977 1.137 74.794 o
-7 -6 -6 14.725 15.205 0.787 194.854 o
-7 -6 -5 28.887 30.391 0.739 122.637 o
-7 -6 -4 83.836 87.886 1.536 32.398 o
-7 -6 -3 115.406 116.984 1.954 21.046 o
-7 -6 -2 119.037 123.070 2.061 19.670 o
-7 -6 -1 636.212 643.448 9.673 1.201 o
-7 -5 -18 0.244 2.537 2.936 32.834 o
-7 -5 -17 161.386 157.778 4.978 7.100 o
-7 -5 -16 35.713 41.163 2.294 37.398 o
-7 -5 -15 23.516 22.584 1.390 86.387 o
-7 -5 -14 10.794 13.047 1.274 125.777 o
-7 -5 -13 22.522 21.136 1.069 117.034 o
-7 -5 -12 2.403 3.568 0.768 385.603 o
-7 -5 -11 51.437 50.049 1.439 52.274 o
-7 -5 -10 6.819 7.000 0.700 329.616 o
-7 -5 -9 174.050 168.773 3.189 10.461 o
-7 -5 -8 159.579 155.814 3.043 11.703 o
-7 -5 -7 205.303 195.946 3.675 8.102 o
-7 -5 -6 218.192 206.669 3.811 7.460 o
-7 -5 -5 245.197 236.671 3.694 6.746 o
-7 -5 -4 116.880 120.951 2.003 20.355 o
-7 -5 -3 557.188 560.549 8.458 1.540 o
-7 -5 -2 480.427 483.269 7.350 2.008 o
-7 -5 -1 875.267 883.337 13.251 0.663 o
-7 -4 -18 10.756 8.400 2.460 43.148 o
-7 -4 -17 1.883 3.529 1.624 102.988 o
-7 -4 -16 34.269 38.567 1.867 49.938 o
-7 -4 -15 10.728 10.626 1.108 156.411 o
-7 -4 -14 1.424 2.683 0.758 423.291 o
-7 -4 -13 33.568 33.862 1.293 76.034 o
-7 -4 -12 70.719 71.573 1.837 33.644 o
-7 -4 -11 113.186 107.923 2.178 20.425 o
-7 -4 -10 127.374 123.848 2.450 16.826 o
-7 -4 -9 38.421 35.991 1.021 83.793 o
-7 -4 -8 81.150 77.999 1.653 32.853 o
-7 -4 -7 167.990 168.277 3.169 10.750 o
-7 -4 -6 104.340 105.454 1.760 24.651 o
-7 -4 -5 299.147 303.024 4.667 4.601 o
-7 -4 -4 525.153 528.768 7.982 1.715 o
-7 -4 -3 765.652 755.600 11.336 0.876 o
-7 -4 -2 53.348 57.816 1.108 57.894 o
-7 -4 -1 103.709 106.183 1.808 24.327 o
-7 -3 -19 5.673 9.323 3.257 25.933 o
-7 -3 -18 79.773 80.080 3.024 18.914 o
-7 -3 -17 32.929 30.303 1.740 57.085 o
-7 -3 -16 56.830 60.626 2.265 31.322 o
-7 -3 -15 13.966 15.409 1.147 133.638 o
-7 -3 -14 98.366 98.328 2.333 21.545 o
-7 -3 -13 26.145 26.823 1.137 99.359 o
-7 -3 -12 19.035 20.017 0.856 153.952 o
-7 -3 -11 78.898 76.794 1.692 33.048 o
-7 -3 -10 68.359 69.920 1.643 37.490 o
-7 -3 -9 37.870 35.748 1.011 85.104 o
-7 -3 -8 85.620 85.437 1.799 29.353 o
-7 -3 -7 11.520 13.076 0.447 326.857 o
-7 -3 -6 492.192 486.555 7.369 1.965 o
-7 -3 -5 230.957 236.944 3.685 7.041 o
-7 -3 -4 434.290 446.656 6.766 2.360 o
-7 -3 -3 115.668 121.418 2.022 20.352 o
-7 -3 -2 17.931 19.016 0.544 211.377 o
-7 -3 -1 134.271 136.992 2.217 16.811 o
-7 -2 -19 39.017 35.223 2.965 25.520 o
-7 -2 -18 36.968 38.907 2.576 31.663 o
-7 -2 -17 18.620 20.134 1.876 61.594 o
-7 -2 -16 45.781 49.203 1.876 43.290 o
-7 -2 -15 3.996 4.929 1.157 181.436 o
-7 -2 -14 42.109 40.113 1.283 66.438 o
-7 -2 -13 143.895 137.138 2.712 14.094 o
-7 -2 -12 80.731 80.284 1.818 30.661 o
-7 -2 -11 26.851 25.744 0.681 139.399 o
-7 -2 -10 66.637 66.284 1.235 45.851 o
-7 -2 -9 10.945 11.248 0.496 331.606 o
-7 -2 -8 113.180 113.475 1.886 21.963 o
-7 -2 -7 158.876 160.743 2.586 12.989 o
-7 -2 -6 725.117 735.000 11.034 0.940 o
-7 -2 -5 1.230 1.050 0.214 2647.420 o
-7 -2 -4 33.631 33.424 0.749 108.421 o
-7 -2 -3 5.267 5.367 0.389 651.459 o
-7 -2 -2 742.706 740.473 11.112 0.916 o
-7 -2 -1 23.971 23.741 0.593 161.770 o
-7 -1 -19 43.114 37.400 2.703 28.689 o
-7 -1 -18 49.789 53.724 2.567 28.549 o
-7 -1 -17 87.843 88.499 2.664 20.619 o
-7 -1 -16 22.662 22.399 1.390 87.474 o
-7 -1 -15 12.562 14.000 0.875 190.327 o
-7 -1 -14 1.003 1.497 0.447 1088.290 o
-7 -1 -13 28.921 28.019 0.817 119.118 o
-7 -1 -12 126.014 122.944 2.090 18.802 o
-7 -1 -11 45.870 45.372 0.972 72.860 o
-7 -1 -10 62.770 62.211 1.215 48.934 o
-7 -1 -9 115.574 115.866 1.944 21.152 o
-7 -1 -8 284.917 276.706 4.511 5.028 o
-7 -1 -7 163.519 162.843 2.664 12.456 o
-7 -1 -6 103.334 106.524 1.760 24.725 o
-7 -1 -5 215.381 213.737 3.354 8.141 o
-7 -1 -4 155.327 155.804 2.479 13.671 o
-7 -1 -3 130.457 132.394 2.129 17.740 o
-7 -1 -2 53.852 53.257 1.001 61.954 o
-7 -1 -1 88.526 87.323 1.468 32.080 o
-6 -18 -1 8.600 13.348 4.987 11.196 o
-6 -17 -6 7.174 13.290 2.712 36.214 o
-6 -17 -5 9.225 14.651 2.090 57.171 o
-6 -17 -4 68.475 66.683 2.557 25.103 o
-6 -17 -3 37.553 37.167 2.217 39.246 o
-6 -17 -2 1.416 3.675 1.896 76.779 o
-6 -17 -1 100.554 95.372 3.286 15.293 o
-6 -16 -9 7.048 9.090 2.936 31.495 o
-6 -16 -8 22.732 23.012 2.955 28.269 o
-6 -16 -7 1.221 2.392 1.478 125.511 o
-6 -16 -6 9.611 13.727 1.828 72.100 o
-6 -16 -5 224.975 217.305 4.871 5.842 o
-6 -16 -4 22.890 22.759 1.760 64.184 o
-6 -16 -3 42.625 46.695 1.935 43.318 o
-6 -16 -2 76.635 75.267 2.343 25.760 o
-6 -16 -1 25.922 26.891 1.964 52.537 o
-6 -15 -11 29.744 27.951 3.685 18.570 o
-6 -15 -10 74.537 78.476 3.860 13.939 o
-6 -15 -9 88.278 79.798 3.471 15.392 o
-6 -15 -8 107.137 104.832 3.461 13.814 o
-6 -15 -7 2.570 3.646 1.157 190.550 o
-6 -15 -6 3.307 4.929 1.235 164.569 o
-6 -15 -5 44.188 48.668 1.857 44.430 o
-6 -15 -4 66.307 67.898 2.051 31.917 o
-6 -15 -3 38.079 41.882 1.701 52.950 o
-6 -15 -2 249.617 241.912 5.046 5.188 o
-6 -15 -1 13.115 16.634 1.293 114.958 o
-6 -14 -12 5.394 6.562 2.644 38.983 o
-6 -14 -11 0.116 0.885 2.372 50.434 o
-6 -14 -10 101.204 96.782 3.500 14.120 o
-6 -14 -9 31.799 35.816 2.207 41.233 o
-6 -14 -8 13.856 19.784 2.061 55.331 o
-6 -14 -7 32.193 28.466 1.332 77.860 o
-6 -14 -6 17.747 20.795 1.274 105.388 o
-6 -14 -5 36.426 39.821 1.604 57.813 o
-6 -14 -4 31.257 35.505 1.546 64.825 o
-6 -14 -3 26.441 27.484 1.264 89.060 o
-6 -14 -2 11.265 12.464 1.099 153.431 o
-6 -14 -1 50.989 53.519 1.458 51.100 o
-6 -13 -13 10.528 14.262 2.868 32.067 o
-6 -13 -12 12.980 11.365 2.187 51.968 o
-6 -13 -11 98.387 99.708 3.451 14.430 o
-6 -13 -10 100.135 99.932 3.374 14.728 o
-6 -13 -9 38.577 40.929 2.119 40.820 o
-6 -13 -8 0.385 2.110 1.332 156.077 o
-6 -13 -7 12.810 13.008 1.274 121.555 o
-6 -13 -6 28.327 30.556 1.089 96.863 o
-6 -13 -5 0.676 0.486 0.671 590.499 o
-6 -13 -4 10.796 9.508 0.875 212.692 o
-6 -13 -3 151.214 145.625 2.946 12.636 o
-6 -13 -2 4.826 4.278 0.739 357.966 o
-6 -13 -1 64.957 65.108 1.575 40.487 o
-6 -12 -14 19.867 21.476 2.635 35.050 o
-6 -12 -13 29.163 31.198 2.255 41.306 o
-6 -12 -12 75.534 71.466 2.868 20.933 o
-6 -12 -11 20.313 22.633 1.818 62.834 o
-6 -12 -10 93.486 87.293 2.489 21.494 o
-6 -12 -9 40.470 42.641 1.905 45.553 o
-6 -12 -8 19.633 23.022 1.507 81.898 o
-6 -12 -7 0.027 0.836 0.992 285.084 o
-6 -12 -6 11.833 12.716 0.758 227.545 o
-6 -12 -5 23.914 26.580 0.933 121.732 o
-6 -12 -4 7.552 9.226 0.729 292.004 o
-6 -12 -3 116.610 115.944 2.207 19.458 o
-6 -12 -2 149.649 143.331 2.567 14.094 o
-6 -12 -1 86.238 87.459 1.760 29.446 o
-6 -11 -15 69.023 61.365 3.325 18.096 o
-6 -11 -14 35.622 32.413 2.392 36.250 o
-6 -11 -13 13.835 15.147 1.643 81.277 o
-6 -11 -12 12.267 14.427 1.449 100.779 o
-6 -11 -11 114.188 113.212 3.043 15.200 o
-6 -11 -10 48.941 53.257 1.886 41.349 o
-6 -11 -9 55.244 56.368 1.944 37.791 o
-6 -11 -8 105.036 102.538 2.800 17.536 o
-6 -11 -7 19.377 18.520 1.167 115.677 o
-6 -11 -6 84.293 80.371 1.672 31.602 o
-6 -11 -5 31.522 33.200 0.972 97.949 o
-6 -11 -4 262.710 250.584 4.229 5.751 o
-6 -11 -3 75.722 77.387 1.507 36.299 o
-6 -11 -2 242.659 232.656 3.743 6.776 o
-6 -11 -1 33.087 34.523 0.953 95.751 o
-6 -10 -16 6.554 6.086 2.683 37.735 o
-6 -10 -15 1.111 2.917 1.769 88.401 o
-6 -10 -14 124.689 117.266 3.510 12.510 o
-6 -10 -13 13.020 13.338 1.468 98.513 o
-6 -10 -12 58.238 52.936 1.905 38.193 o
-6 -10 -11 20.630 24.062 1.371 90.397 o
-6 -10 -10 45.051 48.756 1.789 45.871 o
-6 -10 -9 31.287 31.976 1.390 73.861 o
-6 -10 -8 79.147 80.624 2.217 26.354 o
-6 -10 -7 67.878 64.875 1.915 33.958 o
-6 -10 -6 119.840 110.568 1.993 20.668 o
-6 -10 -5 240.510 233.998 3.694 6.865 o
-6 -10 -4 105.883 103.626 1.828 24.048 o
-6 -10 -3 159.295 157.574 2.615 12.963 o
-6 -10 -2 13.852 15.176 0.681 224.446 o
-6 -10 -1 8.565 9.566 0.622 325.176 o
-6 -9 -17 16.830 19.250 3.607 20.314 o
-6 -9 -16 45.241 46.160 2.907 24.979 o
-6 -9 -15 56.907 55.017 2.304 31.232 o
-6 -9 -14 61.425 64.807 2.401 28.178 o
-6 -9 -13 10.243 8.623 1.332 123.341 o
-6 -9 -12 49.496 52.965 1.857 41.880 o
-6 -9 -11 151.979 143.486 3.500 10.919 o
-6 -9 -10 4.180 4.569 1.001 230.772 o
-6 -9 -9 1.981 2.829 0.778 392.725 o
-6 -9 -8 178.514 167.626 3.500 9.594 o
-6 -9 -7 74.682 74.976 1.692 34.325 o
-6 -9 -6 122.777 121.301 2.032 19.528 o
-6 -9 -5 1.222 1.779 0.389 1261.790 o
-6 -9 -4 15.033 15.895 0.632 224.743 o
-6 -9 -3 40.745 41.328 0.972 80.287 o
-6 -9 -2 5.657 6.446 0.544 461.755 o
-6 -9 -1 67.911 67.305 1.361 42.859 o
-6 -8 -17 28.460 32.656 2.819 29.187 o
-6 -8 -16 24.780 24.956 2.139 47.108 o
-6 -8 -15 13.108 16.547 1.935 62.641 o
-6 -8 -14 19.251 20.980 1.419 90.067 o
-6 -8 -13 42.208 42.650 1.604 53.923 o
-6 -8 -12 8.603 10.714 1.167 152.038 o
-6 -8 -11 14.192 15.273 1.001 156.128 o
-6 -8 -10 16.098 19.337 0.962 149.260 o
-6 -8 -9 13.901 13.922 0.943 170.345 o
-6 -8 -8 34.023 34.659 1.108 85.207 o
-6 -8 -7 254.922 247.239 4.492 5.628 o
-6 -8 -6 74.345 76.833 1.731 33.637 o
-6 -8 -5 47.169 50.263 1.031 67.488 o
-6 -8 -4 94.412 97.307 1.711 27.410 o
-6 -8 -3 49.197 49.806 1.040 65.702 o
-6 -8 -2 6.444 8.409 0.535 423.604 o
-6 -8 -1 161.752 158.964 2.586 12.881 o
-6 -7 -18 31.182 27.124 3.374 21.596 o
-6 -7 -17 4.348 6.028 2.178 56.881 o
-6 -7 -16 3.705 2.839 1.565 108.180 o
-6 -7 -15 9.239 10.247 1.332 123.738 o
-6 -7 -14 30.534 30.031 1.497 69.717 o
-6 -7 -13 11.838 11.394 0.962 180.576 o
-6 -7 -12 53.209 53.189 1.556 47.648 o
-6 -7 -11 18.235 18.987 1.001 137.867 o
-6 -7 -10 76.208 74.528 1.857 31.770 o
-6 -7 -9 73.047 70.076 1.847 33.129 o
-6 -7 -8 68.433 64.982 1.517 40.370 o
-6 -7 -7 161.308 159.479 3.024 11.602 o
-6 -7 -6 38.034 40.511 1.157 75.213 o
-6 -7 -5 67.314 69.279 1.274 44.240 o
-6 -7 -4 117.360 119.755 2.042 20.142 o
-6 -7 -3 11.135 12.872 0.574 290.252 o
-6 -7 -2 63.203 64.087 1.206 48.472 o
-6 -7 -1 311.077 316.382 5.017 4.189 o
-6 -6 -18 20.442 23.741 2.926 29.002 o
-6 -6 -17 95.579 94.206 3.519 14.368 o
-6 -6 -16 14.040 14.447 1.507 92.783 o
-6 -6 -15 56.409 55.444 2.129 34.201 o
-6 -6 -14 90.888 89.442 2.178 24.352 o
-6 -6 -13 59.514 61.336 1.818 38.292 o
-6 -6 -12 38.979 38.441 1.274 70.049 o
-6 -6 -11 35.064 34.775 1.215 78.176 o
-6 -6 -10 85.899 82.666 1.837 29.146 o
-6 -6 -9 107.778 101.001 2.071 22.193 o
-6 -6 -8 142.302 145.091 3.004 12.898 o
-6 -6 -7 235.029 224.470 4.122 6.531 o
-6 -6 -6 41.612 40.891 1.118 73.319 o
-6 -6 -5 38.963 39.685 0.826 90.232 o
-6 -6 -4 154.213 161.433 2.596 13.197 o
-6 -6 -3 56.901 56.572 1.069 57.004 o
-6 -6 -2 306.966 308.624 4.773 4.419 o
-6 -6 -1 514.207 520.358 7.894 1.765 o
-6 -5 -18 2.592 1.594 2.693 38.630 o
-6 -5 -17 22.321 23.255 2.489 37.866 o
-6 -5 -16 19.450 22.088 1.624 74.649 o
-6 -5 -15 42.788 46.840 1.682 50.208 o
-6 -5 -14 76.986 75.773 1.935 30.470 o
-6 -5 -13 17.509 20.572 1.079 127.695 o
-6 -5 -12 117.230 115.545 2.586 17.275 o
-6 -5 -11 87.145 81.733 1.711 30.381 o
-6 -5 -10 102.217 97.715 2.003 23.662 o
-6 -5 -9 52.195 55.804 1.381 51.978 o
-6 -5 -8 323.430 319.551 5.717 3.671 o
-6 -5 -7 170.642 169.259 3.179 10.605 o
-6 -5 -6 128.678 127.659 2.450 16.573 o
-6 -5 -5 32.506 31.314 0.768 111.501 o
-6 -5 -4 711.763 716.528 10.772 0.979 o
-6 -5 -3 230.372 232.296 3.607 7.203 o
-6 -5 -2 53.388 54.375 1.031 61.098 o
-6 -5 -1 160.540 160.986 2.547 13.009 o
-6 -4 -19 32.002 27.941 3.335 21.936 o
-6 -4 -18 6.011 6.261 2.051 62.755 o
-6 -4 -17 27.702 28.767 1.847 55.865 o
-6 -4 -16 147.746 143.691 3.374 11.461 o
-6 -4 -15 8.199 7.875 1.128 166.120 o
-6 -4 -14 95.747 93.234 2.168 23.509 o
-6 -4 -13 347.610 342.281 6.747 2.968 o
-6 -4 -12 69.552 70.115 1.662 36.804 o
-6 -4 -11 96.309 92.456 1.915 25.671 o
-6 -4 -10 28.983 29.069 0.943 107.880 o
-6 -4 -9 77.340 76.337 1.672 33.745 o
-6 -4 -8 32.427 33.901 1.011 93.581 o
-6 -4 -7 84.368 87.216 1.828 29.107 o
-6 -4 -6 202.099 196.656 3.626 8.258 o
-6 -4 -5 697.451 700.555 10.500 1.023 o
-6 -4 -4 125.150 127.105 2.051 18.881 o
-6 -4 -3 205.500 206.592 3.208 8.753 o
-6 -4 -2 68.927 70.008 1.225 44.263 o
-6 -4 -1 155.433 156.543 2.499 13.579 o
-6 -3 -19 24.388 22.195 2.683 33.141 o
-6 -3 -18 18.906 20.134 2.012 55.139 o
-6 -3 -17 76.064 84.066 2.868 20.296 o
-6 -3 -16 52.906 54.355 1.828 41.196 o
-6 -3 -15 108.762 107.447 2.644 17.972 o
-6 -3 -14 22.326 22.944 1.040 118.548 o
-6 -3 -13 11.334 11.618 0.826 216.033 o
-6 -3 -12 5.563 4.705 0.807 304.341 o
-6 -3 -11 39.197 40.395 1.147 74.585 o
-6 -3 -10 20.159 20.212 0.817 155.091 o
-6 -3 -9 64.996 64.213 1.429 43.332 o
-6 -3 -8 70.579 73.605 1.614 36.765 o
-6 -3 -7 283.925 281.091 5.055 4.592 o
-6 -3 -6 342.579 336.020 5.114 3.783 o
-6 -3 -5 469.065 475.773 7.194 2.088 o
-6 -3 -4 300.357 304.326 4.686 4.568 o
-6 -3 -3 1036.460 1050.460 15.711 0.480 o
-6 -3 -2 187.376 183.133 2.868 10.425 o
-6 -3 -1 856.321 886.089 13.387 0.667 o
-6 -2 -19 34.377 34.367 2.790 28.740 o
-6 -2 -18 18.150 17.626 2.051 54.358 o
-6 -2 -17 22.383 23.848 1.643 70.463 o
-6 -2 -16 15.018 15.507 1.604 82.966 o
-6 -2 -15 6.386 5.308 0.972 223.985 o
-6 -2 -14 45.385 47.288 1.342 59.481 o
-6 -2 -13 8.413 8.857 0.758 272.688 o
-6 -2 -12 3.476 2.955 0.544 602.377 o
-6 -2 -11 80.235 78.301 1.419 36.036 o
-6 -2 -10 328.605 320.786 4.900 4.080 o
-6 -2 -9 36.757 35.232 0.758 100.524 o
-6 -2 -8 239.187 234.027 3.646 6.951 o
-6 -2 -7 117.659 120.056 1.954 20.601 o
-6 -2 -6 164.766 163.105 2.567 12.666 o
-6 -2 -5 312.458 310.364 4.735 4.381 o
-6 -2 -4 192.810 191.688 2.985 9.820 o
-6 -2 -3 5.626 7.535 0.379 589.402 o
-6 -2 -2 437.669 443.681 6.698 2.371 o
-6 -2 -1 619.907 615.731 9.246 1.288 o
-6 -1 -19 27.509 24.110 2.644 33.248 o
-6 -1 -18 6.392 8.439 1.876 72.917 o
-6 -1 -17 10.707 12.220 1.099 155.660 o
-6 -1 -16 94.192 95.003 2.168 23.599 o
-6 -1 -15 83.855 84.970 1.760 30.191 o
-6 -1 -14 1.076 1.662 0.554 760.891 o
-6 -1 -13 20.662 21.816 0.749 159.535 o
-6 -1 -12 47.487 45.518 0.992 70.594 o
-6 -1 -11 53.010 53.724 1.079 60.266 o
-6 -1 -10 129.421 127.426 2.100 18.206 o
-6 -1 -9 33.742 34.173 0.768 106.302 o
-6 -1 -8 185.884 184.669 2.917 10.346 o
-6 -1 -7 297.289 297.336 4.589 4.706 o
-6 -1 -6 3.429 3.471 0.360 908.776 o
-6 -1 -5 453.251 452.829 6.864 2.255 o
-6 -1 -4 426.976 425.637 6.436 2.523 o
-6 -1 -3 12.464 14.612 0.467 297.665 o
-6 -1 -2 895.259 909.820 13.591 0.632 o
-6 -1 -1 151.781 155.483 2.469 13.927 o
-5 -18 -3 21.691 24.042 2.771 31.666 o
-5 -18 -2 1.189 2.703 2.071 65.052 o
-5 -18 -1 83.042 76.463 3.237 17.271 o
-5 -17 -7 11.320 13.562 2.654 36.903 o
-5 -17 -6 16.185 19.347 2.090 53.187 o
-5 -17 -5 60.340 61.375 2.576 26.326 o
-5 -17 -4 5.902 7.019 1.565 102.072 o
-5 -17 -3 24.057 28.641 2.392 39.336 o
-5 -17 -2 5.281 3.694 1.818 79.978 o
-5 -17 -1 4.564 3.908 1.760 85.528 o
-5 -16 -9 90.426 77.455 3.636 14.426 o
-5 -16 -8 14.799 16.187 2.450 41.475 o
-5 -16 -7 115.034 113.407 3.082 14.953 o
-5 -16 -6 32.747 33.492 1.886 51.004 o
-5 -16 -5 11.378 10.869 1.468 102.532 o
-5 -16 -4 2.296 2.440 1.351 145.990 o
-5 -16 -3 38.565 40.541 1.983 44.441 o
-5 -16 -2 114.338 115.001 2.955 15.570 o
-5 -16 -1 22.911 25.695 1.799 61.377 o
-5 -15 -11 48.131 45.343 3.121 22.216 o
-5 -15 -10 141.190 134.571 5.007 7.579 o
-5 -15 -9 1.130 1.983 1.974 71.739 o
-5 -15 -8 6.497 6.971 1.653 92.076 o
-5 -15 -7 0.481 0.525 1.157 208.705 o
-5 -15 -6 7.221 6.980 1.283 139.902 o
-5 -15 -5 7.855 8.886 1.206 149.733 o
-5 -15 -4 49.302 53.140 1.808 43.044 o
-5 -15 -3 12.251 13.202 1.235 127.876 o
-5 -15 -2 31.391 35.573 1.575 63.398 o
-5 -15 -1 0.971 4.540 1.050 233.974 o
-5 -14 -12 54.556 51.478 3.179 20.802 o
-5 -14 -11 25.988 31.470 2.819 29.609 o
-5 -14 -10 42.414 42.281 2.605 29.985 o
-5 -14 -9 4.159 3.257 1.808 81.917 o
-5 -14 -8 29.699 29.574 1.769 57.820 o
-5 -14 -7 157.975 154.997 3.344 10.922 o
-5 -14 -6 23.179 24.985 1.351 88.236 o
-5 -14 -5 23.694 25.860 1.264 93.670 o
-5 -14 -4 99.212 98.639 2.683 18.930 o
-5 -14 -3 31.620 35.446 1.381 72.554 o
-5 -14 -2 27.279 30.021 1.206 90.460 o
-5 -14 -1 23.176 25.977 1.118 106.547 o
-5 -13 -14 5.693 8.186 2.615 39.590 o
-5 -13 -13 76.324 75.423 3.130 18.552 o
-5 -13 -12 49.612 49.281 2.333 32.717 o
-5 -13 -11 12.442 14.622 1.662 81.319 o
-5 -13 -10 17.726 18.734 1.643 76.228 o
-5 -13 -9 64.050 67.140 2.440 27.085 o
-5 -13 -8 80.152 80.731 2.508 23.245 o
-5 -13 -7 22.151 24.149 0.992 122.647 o
-5 -13 -6 78.551 80.148 1.818 31.141 o
-5 -13 -5 196.004 192.475 3.636 8.453 o
-5 -13 -4 54.161 54.462 1.497 48.391 o
-5 -13 -3 78.277 80.090 1.672 33.050 o
-5 -13 -2 205.137 196.199 3.432 8.522 o
-5 -13 -1 40.273 41.697 1.176 71.708 o
-5 -12 -15 37.187 34.289 3.480 19.819 o
-5 -12 -14 56.854 56.008 2.878 23.507 o
-5 -12 -13 65.102 63.572 2.537 25.994 o
-5 -12 -12 11.150 11.841 1.497 99.087 o
-5 -12 -11 71.060 69.959 2.294 27.584 o
-5 -12 -10 29.401 29.730 1.604 65.350 o
-5 -12 -9 14.805 17.344 1.361 103.918 o
-5 -12 -8 82.971 80.712 2.324 24.679 o
-5 -12 -7 55.245 53.208 1.322 52.576 o
-5 -12 -6 9.958 10.218 0.749 255.395 o
-5 -12 -5 286.184 282.909 4.764 4.779 o
-5 -12 -4 56.819 56.358 1.303 51.416 o
-5 -12 -3 10.270 11.958 0.681 267.745 o
-5 -12 -2 63.351 61.997 1.283 47.330 o
-5 -12 -1 164.452 161.793 2.810 12.017 o
-5 -11 -16 0.209 6.105 3.305 25.792 o
-5 -11 -15 77.385 80.663 3.082 18.638 o
-5 -11 -14 137.185 136.448 3.937 10.262 o
-5 -11 -13 2.925 3.053 1.468 123.108 o
-5 -11 -12 58.199 56.533 2.129 33.677 o
-5 -11 -11 16.858 16.634 1.449 93.198 o
-5 -11 -10 13.333 13.154 1.303 116.635 o
-5 -11 -9 0.220 1.633 0.758 465.750 o
-5 -11 -8 76.989 70.883 2.149 28.287 o
-5 -11 -7 238.279 225.880 5.133 5.330 o
-5 -11 -6 207.094 194.449 3.344 8.646 o
-5 -11 -5 29.902 29.866 0.856 112.008 o
-5 -11 -4 76.945 78.019 1.526 35.594 o
-5 -11 -3 93.435 94.274 1.760 27.419 o
-5 -11 -2 5.691 6.611 0.574 435.673 o
-5 -11 -1 100.018 102.333 1.876 24.649 o
-5 -10 -16 24.714 24.849 2.819 30.250 o
-5 -10 -15 26.626 29.516 2.440 37.429 o
-5 -10 -14 9.788 10.296 1.624 89.398 o
-5 -10 -13 146.378 140.988 3.587 10.911 o
-5 -10 -12 22.530 20.863 1.235 101.396 o
-5 -10 -11 20.245 23.119 1.361 92.247 o
-5 -10 -10 92.492 90.754 2.440 21.806 o
-5 -10 -9 118.699 118.890 3.500 12.776 o
-5 -10 -8 34.026 33.492 1.293 75.773 o
-5 -10 -7 56.539 51.128 1.507 47.838 o
-5 -10 -6 48.372 47.745 1.050 66.894 o
-5 -10 -5 80.722 85.106 1.565 33.163 o
-5 -10 -4 33.130 35.884 0.904 97.593 o
-5 -10 -3 46.036 48.202 1.069 67.988 o
-5 -10 -2 150.325 153.374 2.547 13.816 o
-5 -10 -1 38.800 37.955 0.943 85.981 o
-5 -9 -17 30.676 34.348 2.800 29.092 o
-5 -9 -16 48.630 47.638 2.440 31.226 o
-5 -9 -15 1.379 2.790 1.303 158.640 o
-5 -9 -14 15.603 17.684 1.585 82.820 o
-5 -9 -13 87.077 85.806 2.382 23.250 o
-5 -9 -12 61.210 61.472 1.876 36.732 o
-5 -9 -11 90.542 87.216 2.401 22.566 o
-5 -9 -10 50.061 48.279 1.526 50.969 o
-5 -9 -9 12.358 13.873 0.894 187.347 o
-5 -9 -8 29.517 31.314 1.031 98.606 o
-5 -9 -7 10.133 11.112 0.807 231.557 o
-5 -9 -6 25.198 24.772 0.671 147.170 o
-5 -9 -5 105.488 107.039 1.867 23.572 o
-5 -9 -4 189.154 187.225 3.130 9.725 o
-5 -9 -3 35.154 35.971 0.865 96.618 o
-5 -9 -2 112.757 113.718 1.954 21.566 o
-5 -9 -1 266.001 262.697 4.093 5.743 o
-5 -8 -18 22.065 18.899 3.315 23.319 o
-5 -8 -17 73.788 71.933 2.819 21.517 o
-5 -8 -16 59.692 61.803 2.499 27.388 o
-5 -8 -15 11.451 12.833 1.458 102.059 o
-5 -8 -14 95.399 98.979 2.810 18.393 o
-5 -8 -13 0.106 2.119 1.060 244.677 o
-5 -8 -12 11.716 11.064 1.040 165.420 o
-5 -8 -11 90.799 87.993 2.110 25.096 o
-5 -8 -10 146.337 134.912 2.887 13.370 o
-5 -8 -9 57.229 55.075 1.342 50.594 o
-5 -8 -8 30.429 32.510 1.079 93.063 o
-5 -8 -7 41.482 41.036 1.244 68.132 o
-5 -8 -6 118.999 114.952 2.294 18.766 o
-5 -8 -5 35.170 37.838 0.885 94.082 o
-5 -8 -4 124.369 125.958 2.090 18.816 o
-5 -8 -3 436.974 421.952 6.426 2.491 o
-5 -8 -2 99.780 99.514 1.721 26.183 o
-5 -8 -1 250.247 246.316 4.122 6.088 o
-5 -7 -18 7.070 7.855 2.722 36.466 o
-5 -7 -17 58.255 59.518 2.858 23.382 o
-5 -7 -16 47.647 53.315 2.187 35.386 o
-5 -7 -15 82.915 83.920 2.674 21.270 o
-5 -7 -14 12.911 14.914 1.244 123.212 o
-5 -7 -13 83.001 82.724 2.003 27.869 o
-5 -7 -12 232.053 226.308 4.589 6.005 o
-5 -7 -11 67.553 69.668 1.799 35.264 o
-5 -7 -10 33.947 33.589 1.128 84.837 o
-5 -7 -9 81.190 83.142 1.828 30.152 o
-5 -7 -8 9.648 10.023 0.671 287.962 o
-5 -7 -7 77.435 78.884 1.711 32.897 o
-5 -7 -6 18.348 19.911 0.865 155.150 o
-5 -7 -5 11.146 14.039 0.496 309.104 o
-5 -7 -4 40.746 42.388 0.894 83.068 o
-5 -7 -3 78.964 81.917 1.458 35.382 o
-5 -7 -2 730.707 726.191 10.918 0.946 o
-5 -7 -1 479.228 470.922 7.136 2.076 o
-5 -6 -18 6.250 7.778 2.032 63.344 o
-5 -6 -17 48.685 48.960 2.324 33.107 o
-5 -6 -16 113.076 112.804 3.072 15.137 o
-5 -6 -15 8.133 9.421 1.225 144.566 o
-5 -6 -14 40.179 41.503 1.381 63.512 o
-5 -6 -13 13.439 13.514 0.914 178.989 o
-5 -6 -12 31.153 29.370 1.196 86.652 o
-5 -6 -11 158.621 149.806 2.878 12.385 o
-5 -6 -10 155.301 152.129 3.004 12.097 o
-5 -6 -9 460.023 444.721 7.855 2.014 o
-5 -6 -8 17.485 18.812 0.846 163.342 o
-5 -6 -7 64.710 63.864 1.429 43.510 o
-5 -6 -6 36.569 37.080 1.031 84.876 o
-5 -6 -5 230.791 228.622 3.549 7.312 o
-5 -6 -4 100.121 103.578 1.731 25.705 o
-5 -6 -3 36.628 37.595 0.797 96.729 o
-5 -6 -2 935.793 938.441 14.019 0.590 o
-5 -6 -1 11.732 13.271 0.467 315.995 o
-5 -5 -19 34.409 31.412 3.082 24.649 o
-5 -5 -18 43.581 41.435 3.033 23.837 o
-5 -5 -17 54.042 54.229 2.187 33.840 o
-5 -5 -16 36.281 38.071 1.614 58.026 o
-5 -5 -15 4.365 4.987 0.972 239.129 o
-5 -5 -14 98.778 101.439 2.586 19.505 o
-5 -5 -13 68.472 68.511 1.760 35.787 o
-5 -5 -12 72.353 70.873 1.614 36.648 o
-5 -5 -11 152.152 145.878 2.800 13.068 o
-5 -5 -10 54.870 53.480 1.332 52.452 o
-5 -5 -9 364.346 345.489 6.154 3.121 o
-5 -5 -8 121.713 117.597 2.343 18.122 o
-5 -5 -7 201.267 196.442 3.665 8.214 o
-5 -5 -6 142.796 142.903 2.693 14.060 o
-5 -5 -5 34.190 35.748 0.943 93.774 o
-5 -5 -4 48.431 49.261 0.924 70.305 o
-5 -5 -3 134.887 136.895 2.304 16.382 o
-5 -5 -2 726.074 729.371 10.947 0.947 o
-5 -5 -1 32.779 34.056 0.719 111.303 o
-5 -4 -19 6.865 7.223 2.596 40.010 o
-5 -4 -18 3.381 3.344 1.983 69.234 o
-5 -4 -17 116.224 115.837 2.994 15.231 o
-5 -4 -16 2.455 2.586 1.128 202.735 o
-5 -4 -15 24.963 24.665 1.235 95.027 o
-5 -4 -14 269.905 256.368 5.192 4.755 o
-5 -4 -13 88.742 87.916 1.915 27.318 o
-5 -4 -12 5.473 7.243 0.700 348.032 o
-5 -4 -11 267.186 260.801 4.735 5.151 o
-5 -4 -10 19.092 19.668 0.817 160.006 o
-5 -4 -9 25.914 26.628 0.885 121.677 o
-5 -4 -8 94.322 90.599 1.886 26.413 o
-5 -4 -7 204.077 200.467 3.704 8.028 o
-5 -4 -6 108.882 109.450 2.129 21.143 o
-5 -4 -5 571.912 580.790 10.121 1.284 o
-5 -4 -4 892.129 897.765 13.426 0.643 o
-5 -4 -3 174.415 176.142 2.771 11.334 o
-5 -4 -2 238.842 240.900 3.714 6.806 o
-5 -4 -1 514.252 518.540 7.797 1.784 o
-5 -3 -19 26.638 29.234 2.547 35.002 o
-5 -3 -18 44.459 46.335 2.469 31.595 o
-5 -3 -17 32.863 32.880 1.944 49.117 o
-5 -3 -16 16.286 17.859 1.293 108.247 o
-5 -3 -15 24.672 26.415 1.215 95.729 o
-5 -3 -14 5.959 7.087 0.797 290.888 o
-5 -3 -13 228.926 223.080 4.161 6.603 o
-5 -3 -12 191.493 178.777 3.374 9.285 o
-5 -3 -11 2.699 3.354 0.671 470.340 o
-5 -3 -10 22.320 22.720 0.846 140.256 o
-5 -3 -9 37.674 36.973 1.031 83.609 o
-5 -3 -8 145.384 146.928 2.771 13.510 o
-5 -3 -7 18.018 19.969 0.719 178.896 o
-5 -3 -6 221.800 220.572 3.996 6.978 o
-5 -3 -5 1002.230 993.555 14.826 0.526 o
-5 -3 -4 396.406 400.292 6.057 2.841 o
-5 -3 -3 70.416 68.248 1.167 44.983 o
-5 -3 -2 671.548 681.694 10.208 1.085 o
-5 -3 -1 367.227 375.151 5.648 3.228 o
-5 -2 -19 6.079 4.773 2.236 53.684 o
-5 -2 -18 58.444 59.868 2.664 25.596 o
-5 -2 -17 11.522 13.591 1.478 99.395 o
-5 -2 -16 123.480 124.208 2.897 14.974 o
-5 -2 -15 17.473 19.862 1.060 131.095 o
-5 -2 -14 22.623 22.604 0.719 154.507 o
-5 -2 -13 85.481 84.202 1.497 32.888 o
-5 -2 -12 144.640 137.070 2.246 15.862 o
-5 -2 -11 116.398 114.146 1.915 21.335 o
-5 -2 -10 139.710 142.543 2.333 15.677 o
-5 -2 -9 276.275 271.797 4.210 5.423 o
-5 -2 -8 243.979 239.374 3.840 6.572 o
-5 -2 -7 23.780 23.683 0.564 165.850 o
-5 -2 -6 141.577 142.407 2.255 15.853 o
-5 -2 -5 118.268 119.502 1.925 20.732 o
-5 -2 -4 23.882 26.123 0.574 159.456 o
-5 -2 -3 221.594 223.109 3.529 7.610 o
-5 -2 -2 180.208 188.907 2.917 10.483 o
-5 -2 -1 564.853 590.735 8.837 1.446 o
-5 -1 -20 30.888 31.820 5.046 10.409 o
-5 -1 -19 127.249 124.111 4.044 10.439 o
-5 -1 -18 8.582 7.690 1.303 132.415 o
-5 -1 -17 6.658 7.797 0.982 211.409 o
-5 -1 -16 64.016 67.130 1.633 39.415 o
-5 -1 -15 17.372 19.016 0.865 160.323 o
-5 -1 -14 58.647 59.508 1.254 50.814 o
-5 -1 -13 0.635 0.797 0.360 1718.490 o
-5 -1 -12 1.810 2.032 0.408 1068.180 o
-5 -1 -11 67.250 66.663 1.264 44.981 o
-5 -1 -10 132.859 135.582 2.217 16.988 o
-5 -1 -9 28.181 27.358 0.661 134.806 o
-5 -1 -8 183.114 179.195 2.819 10.783 o
-5 -1 -7 291.820 297.891 4.783 4.623 o
-5 -1 -6 1.122 1.069 0.185 3080.820 o
-5 -1 -5 289.019 293.632 4.492 4.893 o
-5 -1 -4 87.634 88.868 1.468 32.108 o
-5 -1 -3 400.749 392.155 5.911 2.890 o
-5 -1 -2 963.410 985.476 14.719 0.546 o
-5 -1 -1 374.862 393.146 5.930 3.019 o
-4 -18 -4 45.325 46.111 3.111 22.543 o
-4 -18 -3 79.696 70.630 3.160 18.261 o
-4 -18 -2 6.577 6.650 2.654 38.471 o
-4 -18 -1 29.979 28.476 2.537 34.642 o
-4 -17 -8 142.619 121.243 5.026 7.629 o
-4 -17 -7 1.961 0.865 1.915 75.891 o
-4 -17 -6 21.279 23.683 2.032 52.548 o
-4 -17 -5 81.603 80.653 2.703 21.324 o
-4 -17 -4 66.087 64.301 2.392 27.607 o
-4 -17 -3 17.440 17.927 1.944 59.472 o
-4 -17 -2 15.707 17.266 1.808 67.919 o
-4 -17 -1 41.232 43.321 2.353 34.683 o
-4 -16 -10 5.378 10.928 2.819 34.137 o
-4 -16 -9 5.187 4.764 2.333 49.823 o
-4 -16 -8 3.726 5.289 1.517 112.651 o
-4 -16 -7 17.643 19.687 1.672 73.989 o
-4 -16 -6 128.793 126.599 3.558 11.961 o
-4 -16 -5 15.494 16.275 1.487 91.666 o
-4 -16 -4 29.063 34.727 1.672 60.853 o
-4 -16 -3 36.680 40.453 1.692 54.327 o
-4 -16 -2 35.891 36.623 1.672 56.439 o
-4 -16 -1 68.836 72.740 2.401 26.427 o
-4 -15 -11 45.044 41.697 2.887 25.508 o
-4 -15 -10 10.142 11.336 2.187 53.049 o
-4 -15 -9 5.942 4.608 1.808 79.846 o
-4 -15 -8 127.707 117.995 2.849 15.125 o
-4 -15 -7 15.352 16.488 1.478 92.567 o
-4 -15 -6 5.246 7.476 1.186 164.521 o
-4 -15 -5 6.126 5.775 1.079 191.154 o
-4 -15 -4 55.285 57.855 1.857 39.301 o
-4 -15 -3 184.398 184.406 3.986 8.197 o
-4 -15 -2 135.434 138.567 3.130 12.950 o
-4 -15 -1 59.084 64.116 1.925 36.085 o
-4 -14 -13 38.063 39.267 3.140 23.192 o
-4 -14 -12 33.290 34.085 2.401 36.361 o
-4 -14 -11 124.763 123.936 3.743 11.517 o
-4 -14 -10 14.871 18.238 1.731 72.956 o
-4 -14 -9 73.124 66.333 2.664 23.398 o
-4 -14 -8 0.991 0.437 0.817 401.432 o
-4 -14 -7 175.197 177.999 3.451 9.645 o
-4 -14 -6 199.805 198.065 4.180 7.370 o
-4 -14 -5 48.060 50.525 1.468 53.068 o
-4 -14 -4 75.360 78.903 1.857 31.476 o
-4 -14 -3 38.040 40.123 1.264 70.560 o
-4 -14 -2 67.956 72.370 1.643 37.249 o
-4 -14 -1 53.690 55.337 1.478 48.886 o
-4 -13 -14 32.866 34.931 2.955 26.368 o
-4 -13 -13 22.171 23.780 2.255 44.368 o
-4 -13 -12 11.127 16.119 1.944 63.335 o
-4 -13 -11 11.171 12.464 1.536 94.769 o
-4 -13 -10 63.059 64.165 2.149 31.530 o
-4 -13 -9 124.628 122.069 3.228 13.529 o
-4 -13 -8 137.750 136.438 2.975 13.467 o
-4 -13 -7 58.312 61.491 1.575 43.485 o
-4 -13 -6 35.048 39.481 1.312 71.188 o
-4 -13 -5 47.026 51.332 1.419 54.840 o
-4 -13 -4 139.631 134.610 2.460 15.454 o
-4 -13 -3 30.343 31.344 0.992 99.991 o
-4 -13 -2 56.734 57.350 1.293 51.439 o
-4 -13 -1 197.511 187.099 3.043 9.620 o
-4 -12 -15 64.768 59.566 3.024 21.059 o
-4 -12 -14 13.451 14.651 1.974 60.929 o
-4 -12 -13 130.198 130.021 3.539 11.903 o
-4 -12 -12 185.845 187.177 4.618 7.037 o
-4 -12 -11 53.162 54.151 1.993 37.706 o
-4 -12 -10 0.395 1.439 1.089 232.523 o
-4 -12 -9 39.392 38.431 1.458 62.043 o
-4 -12 -8 10.538 12.716 1.069 160.952 o
-4 -12 -7 37.318 37.663 1.176 76.402 o
-4 -12 -6 193.848 190.288 3.879 8.096 o
-4 -12 -5 113.471 110.937 2.051 21.027 o
-4 -12 -4 8.323 10.082 0.671 303.209 o
-4 -12 -3 211.455 204.249 3.325 8.420 o
-4 -12 -2 106.510 103.626 1.847 23.812 o
-4 -12 -1 14.157 15.818 0.749 204.697 o
-4 -11 -16 37.990 40.346 2.868 26.698 o
-4 -11 -15 3.726 7.048 2.304 51.138 o
-4 -11 -14 2.457 5.396 1.546 110.677 o
-4 -11 -13 71.712 77.435 2.567 23.901 o
-4 -11 -12 47.330 50.301 1.935 41.213 o
-4 -11 -11 0.359 0.369 1.050 253.931 o
-4 -11 -10 53.449 54.608 1.779 42.041 o
-4 -11 -9 186.490 188.130 4.569 7.096 o
-4 -11 -8 129.100 124.480 3.121 13.674 o
-4 -11 -7 2.511 3.033 0.544 648.217 o
-4 -11 -6 39.300 40.774 0.992 81.367 o
-4 -11 -5 150.430 144.002 2.401 14.616 o
-4 -11 -4 115.241 113.261 1.964 21.229 o
-4 -11 -3 52.534 53.889 1.157 58.380 o
-4 -11 -2 137.545 140.570 2.362 15.791 o
-4 -11 -1 54.187 55.989 1.176 56.165 o
-4 -10 -17 22.514 26.978 3.899 17.141 o
-4 -10 -16 43.503 44.167 2.528 30.951 o
-4 -10 -15 40.552 41.902 2.353 34.978 o
-4 -10 -14 108.393 109.586 3.257 14.595 o
-4 -10 -13 6.680 7.962 1.429 117.232 o
-4 -10 -12 43.143 44.381 1.662 51.196 o
-4 -10 -11 139.402 136.127 3.344 12.063 o
-4 -10 -10 60.352 59.965 1.828 38.066 o
-4 -10 -9 27.673 28.349 1.225 89.681 o
-4 -10 -8 43.111 40.259 1.274 65.993 o
-4 -10 -7 143.983 139.374 2.294 15.633 o
-4 -10 -6 52.219 53.403 1.089 60.655 o
-4 -10 -5 18.750 20.640 0.710 175.505 o
-4 -10 -4 68.796 70.387 1.322 42.600 o
-4 -10 -3 139.074 141.105 2.421 15.422 o
-4 -10 -2 29.504 31.528 0.875 109.701 o
-4 -10 -1 166.904 166.498 2.712 12.059 o
-4 -9 -17 34.346 32.812 2.839 28.073 o
-4 -9 -16 29.622 32.685 2.275 40.465 o
-4 -9 -15 6.108 6.786 1.517 107.727 o
-4 -9 -14 23.073 24.383 1.614 71.408 o
-4 -9 -13 45.012 46.578 1.614 51.268 o
-4 -9 -12 47.530 47.307 1.604 50.203 o
-4 -9 -11 55.309 55.435 1.760 41.700 o
-4 -9 -10 2.263 1.478 0.535 726.365 o
-4 -9 -9 251.127 243.564 4.861 5.338 o
-4 -9 -8 119.807 116.197 2.294 18.630 o
-4 -9 -7 12.351 13.426 0.807 209.081 o
-4 -9 -6 9.027 10.772 0.496 367.313 o
-4 -9 -5 26.335 26.677 0.710 136.832 o
-4 -9 -4 16.866 17.023 0.651 204.891 o
-4 -9 -3 47.856 50.253 1.031 66.921 o
-4 -9 -2 70.768 69.230 1.410 40.638 o
-4 -9 -1 329.215 334.785 5.162 3.869 o
-4 -8 -18 6.950 13.902 2.732 35.719 o
-4 -8 -17 28.505 36.895 2.878 27.950 o
-4 -8 -16 19.633 23.517 1.925 57.853 o
-4 -8 -15 153.512 149.183 3.869 9.755 o
-4 -8 -14 16.134 18.219 1.244 113.520 o
-4 -8 -13 70.430 67.820 1.974 32.169 o
-4 -8 -12 14.094 14.233 0.933 170.779 o
-4 -8 -11 104.433 105.162 2.693 18.134 o
-4 -8 -10 24.367 26.142 0.943 120.265 o
-4 -8 -9 14.669 16.294 0.875 175.064 o
-4 -8 -8 134.923 129.788 2.557 15.546 o
-4 -8 -7 45.379 46.228 1.157 66.249 o
-4 -8 -6 44.646 45.013 0.924 76.054 o
-4 -8 -5 79.502 78.903 1.419 36.161 o
-4 -8 -4 108.699 111.773 1.993 21.938 o
-4 -8 -3 9.598 11.657 0.525 337.353 o
-4 -8 -2 49.902 52.158 1.060 63.639 o
-4 -8 -1 81.719 83.599 1.526 33.572 o
-4 -7 -18 16.259 19.016 2.275 46.254 o
-4 -7 -17 14.916 18.423 1.837 66.373 o
-4 -7 -16 18.760 22.672 1.546 80.183 o
-4 -7 -15 51.270 51.847 1.837 41.923 o
-4 -7 -14 14.163 14.943 1.361 106.821 o
-4 -7 -13 188.074 179.477 3.743 8.633 o
-4 -7 -12 192.122 185.864 3.821 8.298 o
-4 -7 -11 60.650 59.965 1.487 44.706 o
-4 -7 -10 71.464 71.272 1.594 37.147 o
-4 -7 -9 42.569 45.479 1.235 65.890 o
-4 -7 -8 44.434 44.945 1.176 66.808 o
-4 -7 -7 23.612 23.459 0.894 130.219 o
-4 -7 -6 210.321 219.668 4.025 7.174 o
-4 -7 -5 107.219 112.415 1.857 23.020 o
-4 -7 -4 321.415 314.875 4.842 4.207 o
-4 -7 -3 152.109 152.518 2.430 14.131 o
-4 -7 -2 1.696 1.974 0.272 1686.240 o
-4 -7 -1 373.081 368.355 5.610 3.229 o
-4 -6 -19 37.220 31.781 2.994 25.510 o
-4 -6 -18 3.679 4.560 2.042 65.004 o
-4 -6 -17 46.552 47.939 2.294 34.191 o
-4 -6 -16 40.707 39.597 1.799 49.169 o
-4 -6 -15 39.368 42.816 1.954 44.574 o
-4 -6 -14 119.333 117.597 2.712 16.370 o
-4 -6 -13 46.782 45.158 1.371 58.309 o
-4 -6 -12 136.861 132.549 2.625 15.030 o
-4 -6 -11 308.908 288.830 5.182 4.228 o
-4 -6 -10 49.730 51.196 1.274 57.657 o
-4 -6 -9 145.661 143.039 2.761 13.639 o
-4 -6 -8 72.842 73.994 1.624 35.923 o
-4 -6 -7 207.184 201.896 3.704 7.935 o
-4 -6 -6 161.537 160.014 2.994 11.664 o
-4 -6 -5 11.205 13.397 0.437 332.455 o
-4 -6 -4 96.697 98.804 1.633 27.539 o
-4 -6 -3 140.863 144.595 2.333 15.517 o
-4 -6 -2 383.610 394.935 5.989 2.946 o
-4 -6 -1 124.143 129.603 2.100 18.608 o
-4 -5 -19 44.413 43.282 2.644 28.976 o
-4 -5 -18 29.094 33.871 2.489 35.335 o
-4 -5 -17 1.065 1.779 2.012 69.143 o
-4 -5 -16 12.803 13.504 1.206 130.414 o
-4 -5 -15 318.364 307.496 6.144 3.516 o
-4 -5 -14 33.292 33.968 1.225 79.913 o
-4 -5 -13 124.145 122.001 2.430 17.262 o
-4 -5 -12 112.041 112.357 2.489 18.402 o
-4 -5 -11 87.520 86.749 1.837 28.443 o
-4 -5 -10 72.492 74.840 1.624 35.903 o
-4 -5 -9 238.162 235.476 4.297 6.176 o
-4 -5 -8 96.035 91.736 1.886 26.034 o
-4 -5 -7 116.447 116.158 2.255 19.179 o
-4 -5 -6 26.267 25.209 0.778 132.651 o
-4 -5 -5 279.994 283.531 5.075 4.605 o
-4 -5 -4 370.550 371.729 5.658 3.214 o
-4 -5 -3 133.236 138.130 2.197 16.936 o
-4 -5 -2 151.862 157.467 2.576 13.507 o
-4 -5 -1 339.044 337.605 5.123 3.800 o
-4 -4 -19 4.536 3.286 2.051 64.302 o
-4 -4 -18 2.461 4.122 2.304 52.067 o
-4 -4 -17 30.658 31.489 1.662 61.292 o
-4 -4 -16 42.546 44.186 1.633 52.433 o
-4 -4 -15 51.380 54.064 1.701 44.660 o
-4 -4 -14 62.372 59.955 1.497 43.834 o
-4 -4 -13 94.888 91.289 1.915 25.995 o
-4 -4 -12 51.230 50.681 1.283 56.614 o
-4 -4 -11 336.027 321.155 5.746 3.562 o
-4 -4 -10 16.184 17.305 0.729 193.062 o
-4 -4 -9 77.544 72.186 1.556 35.840 o
-4 -4 -8 72.167 74.237 1.575 36.803 o
-4 -4 -7 104.432 105.269 2.061 22.417 o
-4 -4 -6 116.527 120.338 2.294 18.745 o
-4 -4 -5 4.039 4.375 0.467 646.654 o
-4 -4 -4 790.931 785.272 11.939 0.809 o
-4 -4 -3 675.391 687.061 10.305 1.069 o
-4 -4 -2 862.647 852.130 12.736 0.701 o
-4 -4 -1 358.909 374.888 5.678 3.268 o
-4 -3 -20 7.374 6.961 4.783 12.237 o
-4 -3 -19 1.963 2.197 2.217 56.712 o
-4 -3 -18 21.318 23.692 1.799 62.898 o
-4 -3 -17 76.672 75.608 2.158 27.820 o
-4 -3 -16 67.973 67.675 1.896 33.900 o
-4 -3 -15 7.795 7.486 0.865 243.710 o
-4 -3 -14 103.042 102.353 2.158 22.062 o
-4 -3 -13 67.803 63.523 1.439 42.226 o
-4 -3 -12 53.413 52.810 1.342 53.152 o
-4 -3 -11 200.804 200.360 4.064 7.512 o
-4 -3 -10 184.773 181.771 3.383 9.428 o
-4 -3 -9 271.555 264.865 4.783 5.033 o
-4 -3 -8 958.672 923.713 15.993 0.520 o
-4 -3 -7 61.177 60.889 1.332 47.561 o
-4 -3 -6 1017.570 1005.770 17.947 0.436 o
-4 -3 -5 162.882 158.954 2.907 11.878 o
-4 -3 -4 33.758 33.560 0.671 112.766 o
-4 -3 -3 290.659 288.791 4.375 4.991 o
-4 -3 -2 285.974 290.570 4.404 5.015 o
-4 -3 -1 288.602 288.713 4.385 5.009 o
-4 -2 -20 65.105 57.078 3.626 16.293 o
-4 -2 -19 15.349 16.586 2.469 40.727 o
-4 -2 -18 48.647 54.472 2.080 37.104 o
-4 -2 -17 13.987 15.575 1.001 156.315 o
-4 -2 -16 42.506 43.817 1.244 66.213 o
-4 -2 -15 27.131 29.710 0.924 112.377 o
-4 -2 -14 5.109 6.125 0.544 482.293 o
-4 -2 -13 141.592 137.682 2.275 15.954 o
-4 -2 -12 141.626 139.870 2.362 15.517 o
-4 -2 -11 41.143 39.743 0.865 85.496 o
-4 -2 -10 504.771 494.692 7.476 1.898 o
-4 -2 -9 196.152 194.964 3.043 9.533 o
-4 -2 -8 27.894 29.633 0.632 134.763 o
-4 -2 -7 3.046 3.092 0.233 1308.080 o
-4 -2 -6 315.669 313.621 4.783 4.303 o
-4 -2 -5 270.690 271.719 4.132 5.571 o
-4 -2 -4 94.700 94.206 1.556 29.076 o
-4 -2 -3 129.670 135.155 2.129 17.686 o
-4 -2 -2 290.225 297.307 4.492 4.857 o
-4 -2 -1 2239.310 2200.420 32.841 0.112 o
-4 -1 -20 10.877 13.193 3.169 26.633 o
-4 -1 -19 25.856 29.837 1.828 57.332 o
-4 -1 -18 119.027 125.238 2.858 15.407 o
-4 -1 -17 64.103 67.879 1.701 38.077 o
-4 -1 -16 15.497 17.665 0.865 170.391 o
-4 -1 -15 47.536 47.122 1.176 63.585 o
-4 -1 -14 48.516 49.699 1.118 63.801 o
-4 -1 -13 30.904 30.741 0.807 112.659 o
-4 -1 -12 24.565 24.354 0.700 146.942 o
-4 -1 -11 16.644 17.538 0.612 212.170 o
-4 -1 -10 4.940 5.376 0.418 634.546 o
-4 -1 -9 13.969 14.087 0.476 280.443 o
-4 -1 -8 11.965 13.154 0.457 316.732 o
-4 -1 -7 86.966 89.879 1.507 31.733 o
-4 -1 -6 2.136 1.876 0.262 1603.110 o
-4 -1 -5 336.506 336.963 5.104 3.833 o
-4 -1 -4 1234.180 1229.180 19.638 0.331 o
-4 -1 -3 864.218 880.178 13.193 0.672 o
-4 -1 -2 789.854 808.050 12.055 0.796 o
-4 -1 -1 1586.700 1583.270 23.644 0.216 o
-3 -18 -5 5.399 6.951 2.314 50.192 o
-3 -18 -4 4.752 6.465 2.324 50.085 o
-3 -18 -3 25.817 24.344 2.460 37.706 o
-3 -18 -2 17.826 20.494 2.265 45.870 o
-3 -18 -1 10.903 12.600 2.051 58.771 o
-3 -17 -8 13.884 18.102 2.887 30.944 o
-3 -17 -7 1.671 4.074 2.022 67.475 o
-3 -17 -6 24.900 26.230 2.003 51.638 o
-3 -17 -5 4.545 5.075 1.517 111.500 o
-3 -17 -4 11.839 12.425 1.818 71.623 o
-3 -17 -3 10.793 12.114 1.556 93.571 o
-3 -17 -2 23.371 23.119 2.042 51.430 o
-3 -17 -1 48.620 52.042 2.411 31.316 o
-3 -16 -10 147.331 124.179 4.433 8.833 o
-3 -16 -9 25.958 26.638 2.528 35.825 o
-3 -16 -8 108.891 109.090 3.208 14.820 o
-3 -16 -7 58.745 62.532 2.236 31.218 o
-3 -16 -6 9.538 10.636 1.517 100.040 o
-3 -16 -5 19.688 21.340 1.429 88.562 o
-3 -16 -4 61.650 64.233 2.187 31.221 o
-3 -16 -3 11.226 11.939 1.429 106.271 o
-3 -16 -2 124.065 123.226 2.955 14.704 o
-3 -16 -1 2.802 4.035 1.303 152.402 o
-3 -15 -12 89.003 82.423 3.694 14.071 o
-3 -15 -11 118.125 109.421 3.578 12.696 o
-3 -15 -10 2.804 5.717 1.896 75.021 o
-3 -15 -9 42.654 44.964 2.314 34.974 o
-3 -15 -8 14.594 19.823 1.497 89.797 o
-3 -15 -7 68.012 68.102 1.964 32.815 o
-3 -15 -6 114.373 112.250 2.460 18.369 o
-3 -15 -5 19.640 21.524 1.157 113.298 o
-3 -15 -4 5.307 6.251 0.962 231.517 o
-3 -15 -3 40.426 47.628 1.692 50.807 o
-3 -15 -2 57.676 59.285 1.779 39.907 o
-3 -15 -1 133.115 139.578 3.140 13.004 o
-3 -14 -13 49.120 48.056 2.693 27.241 o
-3 -14 -12 27.904 31.927 2.460 36.435 o
-3 -14 -11 3.229 4.278 1.779 84.843 o
-3 -14 -10 16.301 19.852 1.867 63.499 o
-3 -14 -9 19.937 21.476 1.731 68.108 o
-3 -14 -8 13.970 15.827 1.089 141.745 o
-3 -14 -7 45.166 45.606 1.429 57.235 o
-3 -14 -6 33.438 34.396 1.244 78.482 o
-3 -14 -5 32.110 33.725 1.254 79.664 o
-3 -14 -4 79.916 82.782 1.886 29.764 o
-3 -14 -3 159.712 155.347 3.033 11.736 o
-3 -14 -2 36.159 40.482 1.186 75.688 o
-3 -14 -1 7.629 7.583 0.817 263.118 o
-3 -13 -14 48.610 48.756 2.810 25.684 o
-3 -13 -13 105.727 105.143 3.432 14.013 o
-3 -13 -12 7.608 13.047 1.799 75.872 o
-3 -13 -11 92.657 90.657 2.683 19.897 o
-3 -13 -10 5.478 4.735 1.254 153.532 o
-3 -13 -9 10.826 16.974 1.468 99.024 o
-3 -13 -8 26.592 29.273 1.040 104.346 o
-3 -13 -7 43.097 44.809 1.322 62.513 o
-3 -13 -6 46.915 49.329 1.371 56.966 o
-3 -13 -5 126.393 132.102 2.635 15.718 o
-3 -13 -4 174.101 174.908 3.140 10.463 o
-3 -13 -3 13.933 16.061 0.817 190.664 o
-3 -13 -2 15.472 13.990 0.749 202.345 o
-3 -13 -1 2.272 2.158 0.515 741.303 o
-3 -12 -15 18.428 19.823 2.343 43.294 o
-3 -12 -14 15.752 16.712 2.003 57.830 o
-3 -12 -13 0.022 0.797 1.468 131.249 o
-3 -12 -12 66.107 63.154 2.703 23.995 o
-3 -12 -11 45.971 50.146 1.828 44.271 o
-3 -12 -10 16.409 18.345 1.235 113.983 o
-3 -12 -9 220.813 224.091 5.143 5.542 o
-3 -12 -8 41.313 40.725 1.079 75.346 o
-3 -12 -7 61.336 62.852 1.517 43.286 o
-3 -12 -6 19.238 22.458 0.904 142.723 o
-3 -12 -5 35.037 36.136 1.021 87.917 o
-3 -12 -4 172.201 165.283 2.712 11.834 o
-3 -12 -3 77.154 76.560 1.468 36.541 o
-3 -12 -2 101.907 100.924 1.799 25.086 o
-3 -12 -1 93.671 96.490 1.760 27.177 o
-3 -11 -16 3.560 5.017 2.839 34.412 o
-3 -11 -15 5.073 2.955 1.896 74.387 o
-3 -11 -14 45.751 49.699 2.294 34.174 o
-3 -11 -13 22.542 25.248 1.633 70.370 o
-3 -11 -12 33.317 36.098 1.614 60.348 o
-3 -11 -11 23.768 25.987 1.225 96.553 o
-3 -11 -10 97.519 94.653 2.430 21.106 o
-3 -11 -9 49.686 50.350 1.876 41.799 o
-3 -11 -8 83.063 81.791 1.721 31.149 o
-3 -11 -7 11.817 12.775 0.690 246.889 o
-3 -11 -6 80.290 78.203 1.497 35.029 o
-3 -11 -5 124.620 124.392 2.119 18.717 o
-3 -11 -4 101.233 101.915 1.808 25.037 o
-3 -11 -3 156.065 155.639 2.586 13.287 o
-3 -11 -2 181.600 180.274 2.926 10.576 o
-3 -11 -1 124.264 121.670 2.119 18.886 o
-3 -10 -17 49.390 41.911 3.014 23.460 o
-3 -10 -16 23.720 25.053 2.178 46.165 o
-3 -10 -15 5.810 4.326 1.760 84.177 o
-3 -10 -14 43.818 47.142 1.896 43.829 o
-3 -10 -13 1.720 3.675 1.312 154.052 o
-3 -10 -12 88.431 92.057 2.499 21.711 o
-3 -10 -11 25.645 27.008 1.312 86.908 o
-3 -10 -10 585.891 521.087 11.248 1.177 o
-3 -10 -9 268.279 261.239 5.843 4.239 o
-3 -10 -8 38.378 36.224 1.069 81.278 o
-3 -10 -7 260.381 259.217 4.044 5.903 o
-3 -10 -6 9.994 11.209 0.535 330.691 o
-3 -10 -5 16.523 17.169 0.632 210.348 o
-3 -10 -4 84.764 89.335 1.624 31.038 o
-3 -10 -3 126.586 127.008 2.139 18.301 o
-3 -10 -2 118.336 118.763 2.022 20.202 o
-3 -10 -1 33.735 34.882 0.914 96.842 o
-3 -9 -17 18.564 21.116 2.469 39.449 o
-3 -9 -16 60.587 63.125 2.576 26.172 o
-3 -9 -15 2.873 3.267 1.312 151.261 o
-3 -9 -14 9.866 8.157 1.517 101.288 o
-3 -9 -13 126.147 127.776 3.267 13.153 o
-3 -9 -12 72.144 72.234 2.012 30.804 o
-3 -9 -11 84.620 82.510 2.197 25.579 o
-3 -9 -10 53.758 51.594 1.429 50.980 o
-3 -9 -9 2.220 3.403 0.593 580.219 o
-3 -9 -8 120.700 119.425 2.382 17.921 o
-3 -9 -7 87.085 90.064 1.633 30.344 o
-3 -9 -6 360.033 351.303 5.425 3.449 o
-3 -9 -5 118.318 118.044 2.003 20.357 o
-3 -9 -4 55.939 54.735 1.108 57.223 o
-3 -9 -3 239.090 231.810 3.636 6.988 o
-3 -9 -2 167.583 165.721 2.712 12.045 o
-3 -9 -1 57.913 58.361 1.167 53.538 o
-3 -8 -18 4.436 3.617 2.324 50.654 o
-3 -8 -17 45.737 43.049 2.557 30.185 o
-3 -8 -16 20.805 22.876 1.808 62.960 o
-3 -8 -15 54.746 57.369 2.100 34.879 o
-3 -8 -14 7.785 8.672 1.031 189.359 o
-3 -8 -13 66.453 66.333 2.032 32.341 o
-3 -8 -12 25.145 25.501 1.089 106.087 o
-3 -8 -11 130.061 124.188 2.683 15.517 o
-3 -8 -10 25.498 27.601 1.050 106.927 o
-3 -8 -9 28.358 29.759 0.943 108.403 o
-3 -8 -8 76.502 76.385 1.624 34.611 o
-3 -8 -7 214.882 210.685 3.889 7.373 o
-3 -8 -6 1.469 2.051 0.331 1443.150 o
-3 -8 -5 526.979 523.255 7.933 1.725 o
-3 -8 -4 57.686 58.098 1.099 55.350 o
-3 -8 -3 55.748 58.536 1.147 55.204 o
-3 -8 -2 242.945 246.199 3.830 6.539 o
-3 -8 -1 324.477 319.571 4.948 4.095 o
-3 -7 -18 29.101 32.131 2.372 38.211 o
-3 -7 -17 56.139 59.158 2.499 28.129 o
-3 -7 -16 4.574 7.486 1.274 148.214 o
-3 -7 -15 243.475 237.206 5.512 4.845 o
-3 -7 -14 0.590 1.701 1.050 246.970 o
-3 -7 -13 174.324 169.337 3.539 9.611 o
-3 -7 -12 118.340 118.073 2.586 17.085 o
-3 -7 -11 34.366 34.843 1.031 89.092 o
-3 -7 -10 0.385 1.517 0.622 666.440 o
-3 -7 -9 128.456 127.533 2.479 16.457 o
-3 -7 -8 160.533 157.807 2.955 11.871 o
-3 -7 -7 318.747 311.608 5.571 3.815 o
-3 -7 -6 155.146 154.054 2.460 13.798 o
-3 -7 -5 298.844 300.078 4.628 4.647 o
-3 -7 -4 79.650 81.324 1.429 35.645 o
-3 -7 -3 167.103 170.348 2.703 11.983 o
-3 -7 -2 296.051 307.982 4.715 4.574 o
-3 -7 -1 29.500 29.778 0.710 124.150 o
-3 -6 -19 4.236 3.344 2.868 33.757 o
-3 -6 -18 3.409 3.315 2.003 67.946 o
-3 -6 -17 0.075 0.544 1.458 133.152 o
-3 -6 -16 4.149 4.803 1.293 149.388 o
-3 -6 -15 73.639 74.830 2.265 27.129 o
-3 -6 -14 56.909 58.701 1.662 42.661 o
-3 -6 -13 130.374 126.502 2.547 16.035 o
-3 -6 -12 96.731 99.776 2.061 23.816 o
-3 -6 -11 58.874 60.461 1.439 46.371 o
-3 -6 -10 29.953 30.138 0.953 104.435 o
-3 -6 -9 188.075 179.030 3.335 9.469 o
-3 -6 -8 17.470 17.626 0.681 194.248 o
-3 -6 -7 4.071 4.793 0.535 550.463 o
-3 -6 -6 238.597 237.051 4.317 6.135 o
-3 -6 -5 462.797 456.990 6.903 2.205 o
-3 -6 -4 226.792 226.249 3.480 7.521 o
-3 -6 -3 177.967 179.477 3.033 10.484 o
-3 -6 -2 392.235 407.836 6.183 2.800 o
-3 -6 -1 363.443 362.493 5.483 3.362 o
-3 -5 -19 95.547 88.907 3.539 14.402 o
-3 -5 -18 22.301 27.824 2.187 45.860 o
-3 -5 -17 31.125 34.523 2.071 45.473 o
-3 -5 -16 60.770 64.194 2.207 31.106 o
-3 -5 -15 3.160 3.675 0.992 245.231 o
-3 -5 -14 133.058 130.119 2.878 14.295 o
-3 -5 -13 46.943 46.452 1.244 61.973 o
-3 -5 -12 67.892 67.597 1.536 39.779 o
-3 -5 -11 2.931 4.423 0.807 341.326 o
-3 -5 -10 155.186 150.632 2.878 12.535 o
-3 -5 -9 172.416 169.327 3.451 9.877 o
-3 -5 -8 378.741 367.383 6.485 2.858 o
-3 -5 -7 102.343 100.642 1.983 23.591 o
-3 -5 -6 799.978 789.724 13.718 0.710 o
-3 -5 -5 769.372 763.475 13.348 0.755 o
-3 -5 -4 50.363 51.730 1.021 64.617 o
-3 -5 -3 1.956 2.197 0.253 1656.180 o
-3 -5 -2 821.264 824.665 13.183 0.713 o
-3 -5 -1 198.536 197.453 3.062 9.375 o
-3 -4 -20 25.096 23.858 5.269 9.744 o
-3 -4 -19 1.140 2.255 1.954 73.049 o
-3 -4 -18 9.804 12.843 2.100 56.851 o
-3 -4 -17 35.483 39.821 1.750 53.038 o
-3 -4 -16 43.791 45.684 1.721 48.881 o
-3 -4 -15 47.310 48.561 1.371 56.959 o
-3 -4 -14 3.658 3.607 0.710 407.736 o
-3 -4 -13 49.353 47.647 1.235 60.231 o
-3 -4 -12 78.310 78.145 1.721 32.651 o
-3 -4 -11 83.079 83.142 1.760 30.547 o
-3 -4 -10 320.750 315.818 5.736 3.693 o
-3 -4 -9 147.777 142.349 2.703 13.747 o
-3 -4 -8 308.727 308.371 5.503 3.946 o
-3 -4 -7 532.161 531.616 9.265 1.498 o
-3 -4 -6 53.604 51.225 1.128 59.363 o
-3 -4 -5 102.216 102.081 1.964 23.658 o
-3 -4 -4 173.384 173.119 3.130 10.547 o
-3 -4 -3 238.548 241.746 3.694 6.827 o
-3 -4 -2 604.942 623.353 9.362 1.292 o
-3 -4 -1 36.777 39.063 0.778 96.333 o
-3 -3 -20 61.612 53.724 3.928 14.633 o
-3 -3 -19 5.507 7.816 1.944 69.107 o
-3 -3 -18 32.508 36.788 1.944 48.489 o
-3 -3 -17 37.415 43.691 1.818 49.095 o
-3 -3 -16 44.999 46.335 1.546 53.401 o
-3 -3 -15 10.412 9.605 0.612 304.411 o
-3 -3 -14 19.572 19.522 0.681 178.753 o
-3 -3 -13 53.358 54.394 1.069 60.060 o
-3 -3 -12 21.393 20.931 0.612 176.651 o
-3 -3 -11 30.156 30.119 0.700 122.860 o
-3 -3 -10 183.439 175.092 3.267 9.834 o
-3 -3 -9 268.841 266.780 4.783 5.053 o
-3 -3 -8 17.671 18.676 0.651 195.420 o
-3 -3 -7 387.519 383.104 6.757 2.684 o
-3 -3 -6 130.311 131.752 2.469 16.199 o
-3 -3 -5 49.966 46.033 1.079 65.347 o
-3 -3 -4 161.592 162.444 2.946 11.746 o
-3 -3 -3 626.685 621.428 9.333 1.264 o
-3 -3 -2 465.973 468.832 7.048 2.141 o
-3 -3 -1 380.628 394.070 5.930 2.985 o
-3 -2 -20 2.870 3.374 3.247 26.601 o
-3 -2 -19 72.886 68.938 1.974 31.520 o
-3 -2 -18 16.450 17.412 1.196 119.332 o
-3 -2 -17 32.812 34.309 1.225 80.242 o
-3 -2 -16 25.738 26.560 0.972 114.205 o
-3 -2 -15 47.833 49.446 1.128 64.098 o
-3 -2 -14 7.613 7.991 0.574 378.912 o
-3 -2 -13 8.085 7.982 0.525 397.825 o
-3 -2 -12 90.470 90.541 1.556 30.359 o
-3 -2 -11 133.622 131.655 2.178 17.266 o
-3 -2 -10 293.480 293.623 4.521 4.820 o
-3 -2 -9 799.379 804.784 12.065 0.789 o
-3 -2 -8 70.702 73.508 1.264 42.231 o
-3 -2 -7 217.629 215.409 3.364 8.046 o
-3 -2 -6 299.687 300.846 5.328 4.162 o
-3 -2 -5 313.569 325.793 5.746 3.703 o
-3 -2 -4 193.092 199.572 3.568 8.561 o
-3 -2 -3 1003.490 1009.200 15.088 0.515 o
-3 -2 -2 218.914 218.550 3.335 8.017 o
-3 -2 -1 717.836 725.939 10.840 0.964 o
-3 -1 -20 14.557 14.816 2.022 57.931 o
-3 -1 -19 41.266 47.822 1.935 43.585 o
-3 -1 -18 1.296 2.129 1.050 240.177 o
-3 -1 -17 44.607 47.093 1.342 60.047 o
-3 -1 -16 155.686 159.625 2.732 12.739 o
-3 -1 -15 58.898 61.559 1.351 48.027 o
-3 -1 -14 128.424 126.813 2.178 17.945 o
-3 -1 -13 64.960 62.784 1.235 47.381 o
-3 -1 -12 362.304 353.714 5.435 3.421 o
-3 -1 -11 44.549 42.057 0.924 77.718 o
-3 -1 -10 43.288 40.171 0.817 84.582 o
-3 -1 -9 49.038 48.911 0.972 68.366 o
-3 -1 -8 258.527 259.362 3.986 5.990 o
-3 -1 -7 143.700 143.739 2.265 15.606 o
-3 -1 -6 590.385 601.809 9.071 1.365 o
-3 -1 -5 1221.740 1208.740 18.355 0.356 o
-3 -1 -4 393.753 395.606 6.329 2.773 o
-3 -1 -3 538.499 547.405 8.264 1.620 o
-3 -1 -2 24.123 22.079 0.428 182.297 o
-3 -1 -1 563.607 570.028 8.516 1.510 o
-2 -18 -6 26.541 29.457 6.621 6.262 o
-2 -18 -5 5.745 4.492 2.158 57.584 o
-2 -18 -4 163.075 141.056 4.005 9.257 o
-2 -18 -3 15.181 17.295 2.819 32.175 o
-2 -18 -2 30.073 32.403 2.567 33.646 o
-2 -18 -1 24.245 24.412 2.129 47.715 o
-2 -17 -8 81.559 75.540 3.014 19.027 o
-2 -17 -7 9.447 12.619 2.139 55.234 o
-2 -17 -6 60.721 59.955 2.450 28.020 o
-2 -17 -5 36.590 36.943 1.837 50.251 o
-2 -17 -4 6.505 5.921 1.643 93.631 o
-2 -17 -3 46.159 47.395 2.158 37.039 o
-2 -17 -2 34.452 34.056 1.983 47.046 o
-2 -17 -1 43.055 44.566 1.905 44.289 o
-2 -16 -10 7.357 11.064 2.644 38.155 o
-2 -16 -9 17.842 19.774 1.740 69.607 o
-2 -16 -8 31.230 31.266 1.789 55.798 o
-2 -16 -7 3.475 3.510 1.303 151.201 o
-2 -16 -6 29.638 30.731 1.779 57.145 o
-2 -16 -5 163.993 158.079 3.675 9.789 o
-2 -16 -4 14.489 17.995 1.701 75.282 o
-2 -16 -3 19.670 23.372 1.536 79.658 o
-2 -16 -2 51.413 58.137 1.993 37.640 o
-2 -16 -1 81.527 80.809 2.761 20.826 o
-2 -15 -12 17.783 13.057 2.547 38.433 o
-2 -15 -11 0.878 2.080 1.896 77.776 o
-2 -15 -10 3.429 4.103 1.799 83.021 o
-2 -15 -9 13.702 14.019 1.322 112.800 o
-2 -15 -8 22.400 27.027 1.507 77.332 o
-2 -15 -7 43.847 48.727 1.750 47.401 o
-2 -15 -6 4.516 6.446 1.069 200.306 o
-2 -15 -5 44.254 49.125 1.507 54.270 o
-2 -15 -4 159.219 161.803 3.335 10.772 o
-2 -15 -3 12.607 13.922 1.069 151.917 o
-2 -15 -2 12.502 13.504 1.069 152.934 o
-2 -15 -1 92.814 93.554 2.255 23.134 o
-2 -14 -13 44.405 41.717 2.654 28.943 o
-2 -14 -12 22.587 20.173 2.226 45.724 o
-2 -14 -11 3.427 4.210 1.779 84.693 o
-2 -14 -10 37.676 40.822 2.110 41.341 o
-2 -14 -9 0.704 1.332 0.914 322.395 o
-2 -14 -8 32.517 37.789 1.478 66.223 o
-2 -14 -7 192.785 192.728 3.733 8.356 o
-2 -14 -6 89.811 92.689 2.178 24.276 o
-2 -14 -5 34.662 36.827 1.147 81.093 o
-2 -14 -4 123.701 125.705 2.625 16.187 o
-2 -14 -3 27.718 29.351 1.069 100.163 o
-2 -14 -2 46.726 46.510 1.283 60.801 o
-2 -14 -1 39.315 41.979 1.118 75.001 o
-2 -13 -14 8.862 7.029 2.061 60.598 o
-2 -13 -13 21.590 24.315 2.110 49.368 o
-2 -13 -12 109.675 110.393 3.237 14.596 o
-2 -13 -11 117.053 118.491 3.237 13.975 o
-2 -13 -10 74.309 75.423 2.324 26.308 o
-2 -13 -9 6.823 6.329 0.768 299.301 o
-2 -13 -8 91.488 94.322 2.080 24.792 o
-2 -13 -7 13.372 12.833 0.943 174.821 o
-2 -13 -6 2.405 1.993 0.671 499.233 o
-2 -13 -5 3.725 4.142 0.700 408.643 o
-2 -13 -4 112.268 110.354 2.265 19.840 o
-2 -13 -3 116.562 116.654 2.217 19.370 o
-2 -13 -2 51.102 52.878 1.293 55.761 o
-2 -13 -1 44.763 44.643 1.069 70.637 o
-2 -12 -15 6.650 6.310 2.508 42.850 o
-2 -12 -14 0.236 0.000 1.517 123.368 o
-2 -12 -13 68.436 69.162 2.450 26.173 o
-2 -12 -12 12.735 13.708 1.497 95.780 o
-2 -12 -11 10.809 12.775 1.264 127.433 o
-2 -12 -10 24.023 25.822 1.449 80.111 o
-2 -12 -9 11.042 12.959 0.778 226.899 o
-2 -12 -8 6.080 6.572 0.700 343.789 o
-2 -12 -7 156.704 158.740 3.043 11.765 o
-2 -12 -6 373.173 365.186 6.611 2.843 o
-2 -12 -5 11.138 10.140 0.642 281.793 o
-2 -12 -4 121.550 122.079 2.129 19.085 o
-2 -12 -3 89.907 89.879 1.711 28.976 o
-2 -12 -2 39.471 39.422 0.992 81.950 o
-2 -12 -1 212.418 209.255 3.374 8.248 o
-2 -11 -16 3.699 6.232 2.985 31.117 o
-2 -11 -15 17.121 19.104 1.964 58.409 o
-2 -11 -14 17.732 19.920 1.624 77.024 o
-2 -11 -13 42.143 45.528 1.905 44.440 o
-2 -11 -12 15.081 16.508 1.274 113.724 o
-2 -11 -11 28.532 29.895 1.293 83.253 o
-2 -11 -10 268.403 267.937 6.008 4.092 o
-2 -11 -9 24.102 26.026 0.807 134.611 o
-2 -11 -8 224.010 215.857 3.928 7.074 o
-2 -11 -7 196.675 190.580 3.539 8.640 o
-2 -11 -6 13.298 13.066 0.603 257.790 o
-2 -11 -5 83.293 86.195 1.575 32.288 o
-2 -11 -4 30.379 33.521 0.885 105.500 o
-2 -11 -3 9.429 10.791 0.622 305.410 o
-2 -11 -2 6.644 6.533 0.583 407.428 o
-2 -11 -1 212.678 206.825 3.383 8.257 o
-2 -10 -17 32.800 31.528 4.025 15.662 o
-2 -10 -16 30.700 30.080 2.051 46.994 o
-2 -10 -15 20.530 22.390 1.711 68.474 o
-2 -10 -14 11.959 15.448 1.274 120.798 o
-2 -10 -13 48.349 51.594 1.799 43.883 o
-2 -10 -12 134.469 136.564 3.286 12.477 o
-2 -10 -11 45.526 48.153 1.614 50.656 o
-2 -10 -10 11.142 12.464 0.972 179.158 o
-2 -10 -9 42.974 43.029 1.419 59.692 o
-2 -10 -8 14.923 16.080 0.603 231.452 o
-2 -10 -7 83.678 84.260 1.507 33.221 o
-2 -10 -6 21.542 22.983 0.729 156.569 o
-2 -10 -5 64.025 65.050 1.381 44.474 o
-2 -10 -4 18.134 20.008 0.700 181.396 o
-2 -10 -3 41.497 43.700 0.962 78.559 o
-2 -10 -2 12.268 13.329 0.632 257.704 o
-2 -10 -1 20.701 21.223 0.700 167.156 o
-2 -9 -18 54.156 53.033 5.153 9.444 o
-2 -9 -17 56.990 55.211 2.382 30.000 o
-2 -9 -16 12.678 15.827 1.701 77.677 o
-2 -9 -15 53.825 57.885 2.168 33.827 o
-2 -9 -14 34.940 40.297 1.808 51.199 o
-2 -9 -13 4.585 5.376 1.021 218.562 o
-2 -9 -12 209.845 196.121 4.492 6.730 o
-2 -9 -11 31.893 35.942 1.371 72.597 o
-2 -9 -10 55.289 55.085 1.478 48.220 o
-2 -9 -9 420.560 403.043 7.165 2.383 o
-2 -9 -8 116.882 115.293 1.944 21.030 o
-2 -9 -7 95.264 96.646 1.886 25.759 o
-2 -9 -6 11.430 12.687 0.544 297.739 o
-2 -9 -5 102.135 102.615 1.944 23.782 o
-2 -9 -4 138.042 138.713 2.294 16.107 o
-2 -9 -3 105.110 106.096 1.818 24.052 o
-2 -9 -2 13.098 14.622 0.593 255.161 o
-2 -9 -1 35.606 35.057 0.875 96.075 o
-2 -8 -18 21.048 21.680 2.285 44.099 o
-2 -8 -17 8.436 12.629 1.847 72.015 o
-2 -8 -16 57.589 60.714 2.265 31.168 o
-2 -8 -15 22.451 25.316 1.390 86.047 o
-2 -8 -14 93.058 91.950 2.460 21.518 o
-2 -8 -13 40.974 44.468 1.526 56.713 o
-2 -8 -12 26.528 26.123 1.147 98.545 o
-2 -8 -11 156.932 150.700 3.082 11.818 o
-2 -8 -10 243.165 239.598 4.375 5.978 o
-2 -8 -9 70.891 70.951 1.633 36.758 o
-2 -8 -8 72.945 69.415 1.390 40.163 o
-2 -8 -7 60.841 62.075 1.167 50.950 o
-2 -8 -6 42.226 42.300 0.894 81.362 o
-2 -8 -5 30.946 31.431 0.778 113.939 o
-2 -8 -4 728.025 727.553 10.937 0.947 o
-2 -8 -3 101.016 107.146 1.847 24.364 o
-2 -8 -2 214.402 218.472 3.412 8.015 o
-2 -8 -1 102.751 102.596 1.769 25.050 o
-2 -7 -19 2.033 6.883 3.850 18.964 o
-2 -7 -18 37.366 40.074 2.421 34.458 o
-2 -7 -17 30.138 37.935 2.343 37.983 o
-2 -7 -16 10.434 13.922 1.575 91.110 o
-2 -7 -15 53.373 55.726 1.905 39.194 o
-2 -7 -14 138.405 141.445 3.587 11.197 o
-2 -7 -13 49.505 51.624 1.517 50.701 o
-2 -7 -12 22.651 24.878 0.982 121.692 o
-2 -7 -11 26.933 28.194 0.943 112.674 o
-2 -7 -10 17.273 17.276 0.787 177.137 o
-2 -7 -9 135.100 135.184 2.605 15.140 o
-2 -7 -8 3.405 5.172 0.612 483.372 o
-2 -7 -7 195.916 193.759 3.169 9.315 o
-2 -7 -6 66.614 65.575 1.206 46.551 o
-2 -7 -5 321.070 332.112 5.075 3.997 o
-2 -7 -4 216.695 223.498 3.471 7.807 o
-2 -7 -3 11.800 12.493 0.476 317.221 o
-2 -7 -2 54.314 54.725 1.011 60.833 o
-2 -7 -1 93.101 92.650 1.565 29.477 o
-2 -6 -19 6.815 5.250 2.499 43.255 o
-2 -6 -18 39.517 42.621 2.401 34.149 o
-2 -6 -17 110.956 112.357 3.412 13.662 o
-2 -6 -16 79.609 82.812 2.460 23.649 o
-2 -6 -15 15.345 15.954 1.215 120.748 o
-2 -6 -14 32.265 34.921 1.215 81.041 o
-2 -6 -13 60.759 61.209 1.517 43.818 o
-2 -6 -12 36.979 36.000 1.011 86.053 o
-2 -6 -11 201.667 198.347 3.685 8.147 o
-2 -6 -10 108.206 106.310 2.129 21.407 o
-2 -6 -9 74.140 75.403 1.614 35.512 o
-2 -6 -8 299.261 294.293 5.279 4.226 o
-2 -6 -7 127.812 127.873 2.440 16.678 o
-2 -6 -6 65.101 65.400 1.167 48.012 o
-2 -6 -5 682.478 677.484 10.159 1.079 o
-2 -6 -4 461.000 469.211 7.330 2.093 o
-2 -6 -3 18.196 19.609 0.515 212.564 o
-2 -6 -2 496.407 494.644 7.428 1.931 o
-2 -6 -1 213.399 210.130 3.267 8.382 o
-2 -5 -19 22.545 23.722 2.489 37.767 o
-2 -5 -18 45.040 45.431 2.207 36.545 o
-2 -5 -17 17.710 23.780 1.692 71.145 o
-2 -5 -16 82.182 79.380 2.314 24.979 o
-2 -5 -15 68.187 66.780 1.837 34.861 o
-2 -5 -14 21.595 22.302 0.943 131.586 o
-2 -5 -13 5.645 5.882 0.661 381.514 o
-2 -5 -12 165.508 160.053 3.024 11.408 o
-2 -5 -11 75.853 71.913 1.585 35.939 o
-2 -5 -10 54.389 56.475 1.361 51.188 o
-2 -5 -9 0.834 0.612 0.331 1906.980 o
-2 -5 -8 112.365 113.407 2.197 20.094 o
-2 -5 -7 163.122 163.339 3.014 11.467 o
-2 -5 -6 116.209 117.208 2.246 19.207 o
-2 -5 -5 454.119 449.252 6.883 2.254 o
-2 -5 -4 154.775 161.550 2.712 12.797 o
-2 -5 -3 205.001 208.458 3.218 8.724 o
-2 -5 -2 314.201 317.471 4.812 4.281 o
-2 -5 -1 359.136 351.488 5.318 3.503 o
-2 -4 -20 6.348 11.686 3.772 19.408 o
-2 -4 -19 34.840 39.811 2.722 29.402 o
-2 -4 -18 33.475 33.589 1.857 51.677 o
-2 -4 -17 34.221 37.070 1.721 55.388 o
-2 -4 -16 22.992 23.819 1.244 97.649 o
-2 -4 -15 28.905 29.730 1.031 100.845 o
-2 -4 -14 34.424 33.764 0.846 100.734 o
-2 -4 -13 3.820 4.394 0.467 658.041 o
-2 -4 -12 91.905 91.386 1.585 29.671 o
-2 -4 -11 39.470 39.034 0.826 89.979 o
-2 -4 -10 67.308 69.872 1.565 39.105 o
-2 -4 -9 85.271 86.516 1.789 29.420 o
-2 -4 -8 198.056 196.199 3.578 8.455 o
-2 -4 -7 624.138 614.408 11.025 1.103 o
-2 -4 -6 2.298 2.003 0.379 1092.880 o
-2 -4 -5 163.983 162.065 2.965 11.592 o
-2 -4 -4 124.155 118.657 1.896 20.265 o
-2 -4 -3 1604.570 1558.890 23.235 0.218 o
-2 -4 -2 84.790 89.335 1.429 33.178 o
-2 -4 -1 879.371 872.585 13.057 0.672 o
-2 -3 -20 35.036 31.421 3.169 23.478 o
-2 -3 -19 71.209 73.031 2.985 20.240 o
-2 -3 -18 32.682 33.123 1.342 74.656 o
-2 -3 -17 51.414 56.630 1.614 46.248 o
-2 -3 -16 26.951 27.513 0.962 111.674 o
-2 -3 -15 41.499 41.892 1.040 76.234 o
-2 -3 -14 99.055 97.618 1.760 26.142 o
-2 -3 -13 55.398 54.005 1.079 58.559 o
-2 -3 -12 69.926 68.190 1.351 42.097 o
-2 -3 -11 62.234 62.940 1.157 50.214 o
-2 -3 -10 78.342 77.717 1.342 37.722 o
-2 -3 -9 350.892 348.775 5.337 3.562 o
-2 -3 -8 746.354 758.177 11.326 0.891 o
-2 -3 -7 219.142 221.680 3.957 7.073 o
-2 -3 -6 414.292 416.693 7.301 2.342 o
-2 -3 -5 18.553 16.683 0.603 204.649 o
-2 -3 -4 1129.850 1117.600 19.308 0.368 o
-2 -3 -3 28.768 28.709 0.535 141.088 o
-2 -3 -2 1252.810 1272.230 19.755 0.322 o
-2 -3 -1 925.867 966.110 14.427 0.575 o
-2 -2 -20 9.702 11.657 2.119 56.233 o
-2 -2 -19 7.910 11.686 1.507 102.630 o
-2 -2 -18 17.952 18.326 1.303 104.144 o
-2 -2 -17 74.868 76.016 1.721 33.742 o
-2 -2 -16 20.361 23.508 0.943 133.248 o
-2 -2 -15 21.002 21.204 0.875 142.983 o
-2 -2 -14 63.325 61.647 1.244 48.210 o
-2 -2 -13 57.912 54.433 1.099 56.328 o
-2 -2 -12 301.249 285.592 4.453 4.826 o
-2 -2 -11 22.214 22.059 0.612 170.383 o
-2 -2 -10 44.502 42.660 0.865 79.707 o
-2 -2 -9 229.886 228.913 3.558 7.315 o
-2 -2 -8 102.707 100.836 1.643 26.197 o
-2 -2 -7 343.208 338.830 5.143 3.752 o
-2 -2 -6 1329.730 1319.150 19.755 0.305 o
-2 -2 -5 560.565 557.652 9.683 1.372 o
-2 -2 -4 927.651 963.932 16.663 0.504 o
-2 -2 -3 513.369 506.660 8.866 1.619 o
-2 -2 -2 1115.130 1144.270 17.081 0.411 o
-2 -2 -1 76.314 82.841 1.303 38.070 o
-2 -1 -20 20.203 19.833 1.993 55.457 o
-2 -1 -19 31.883 38.596 1.837 51.949 o
-2 -1 -18 98.104 97.453 2.217 22.534 o
-2 -1 -17 4.877 3.422 0.768 344.894 o
-2 -1 -16 6.602 7.914 0.865 251.652 o
-2 -1 -15 84.656 86.428 1.653 31.062 o
-2 -1 -14 21.706 22.322 0.817 146.267 o
-2 -1 -13 288.844 278.777 4.375 5.075 o
-2 -1 -12 4.563 5.454 0.506 550.674 o
-2 -1 -11 29.907 29.808 0.778 117.954 o
-2 -1 -10 109.313 110.597 1.837 22.990 o
-2 -1 -9 77.139 75.919 1.342 38.394 o
-2 -1 -8 1178.230 1169.800 17.441 0.386 o
-2 -1 -7 237.553 231.772 3.636 7.020 o
-2 -1 -6 135.850 133.969 2.119 17.234 o
-2 -1 -5 838.219 833.784 12.745 0.721 o
-2 -1 -4 253.782 255.425 3.947 6.140 o
-2 -1 -3 5741.860 5871.580 88.567 0.017 o
-2 -1 -2 810.573 840.463 12.590 0.743 o
-2 -1 -1 1624.690 1661.650 24.849 0.200 o
-1 -18 -6 15.081 16.450 3.937 17.382 o
-1 -18 -5 8.214 9.119 2.537 41.242 o
-1 -18 -4 37.426 34.328 2.479 33.846 o
-1 -18 -3 6.314 7.778 2.226 53.469 o
-1 -18 -2 28.453 29.040 2.275 41.266 o
-1 -18 -1 2.414 2.605 1.935 73.498 o
-1 -17 -9 7.757 10.830 4.540 13.500 o
-1 -17 -8 1.665 3.296 1.624 103.435 o
-1 -17 -7 13.588 12.211 1.837 69.255 o
-1 -17 -6 11.156 14.136 1.692 80.462 o
-1 -17 -5 38.924 34.367 1.808 50.750 o
-1 -17 -4 23.378 27.377 2.061 49.872 o
-1 -17 -3 11.912 13.961 1.731 76.993 o
-1 -17 -2 10.010 10.373 1.546 96.564 o
-1 -17 -1 17.582 18.647 1.769 68.467 o
-1 -16 -10 21.386 20.698 1.857 60.855 o
-1 -16 -9 52.696 50.778 2.042 37.311 o
-1 -16 -8 73.820 71.194 2.255 27.508 o
-1 -16 -7 22.907 24.869 1.575 73.636 o
-1 -16 -6 82.284 82.403 2.187 26.041 o
-1 -16 -5 30.471 32.355 1.565 65.560 o
-1 -16 -4 21.118 21.485 1.381 90.612 o
-1 -16 -3 43.617 46.801 1.769 47.343 o
-1 -16 -2 70.469 73.343 2.401 26.143 o
-1 -16 -1 67.391 70.290 2.440 26.358 o
-1 -15 -12 9.812 11.073 2.197 52.806 o
-1 -15 -11 3.720 7.466 2.139 58.813 o
-1 -15 -10 97.876 100.476 2.693 18.901 o
-1 -15 -9 34.502 37.566 1.556 61.570 o
-1 -15 -8 17.282 18.958 1.400 95.481 o
-1 -15 -7 13.252 16.080 1.303 114.056 o
-1 -15 -6 72.472 77.222 2.061 29.616 o
-1 -15 -5 163.650 160.772 3.237 10.885 o
-1 -15 -4 16.190 17.033 1.128 128.866 o
-1 -15 -3 20.573 23.761 1.186 106.693 o
-1 -15 -2 29.584 31.596 1.332 78.895 o
-1 -15 -1 12.293 14.233 1.050 155.867 o
-1 -14 -13 75.265 68.744 3.928 13.754 o
-1 -14 -12 14.139 16.022 2.061 56.036 o
-1 -14 -11 18.625 18.287 1.760 68.441 o
-1 -14 -10 25.135 25.404 1.342 86.398 o
-1 -14 -9 31.184 35.106 1.400 72.082 o
-1 -14 -8 32.751 33.599 1.293 76.950 o
-1 -14 -7 8.944 10.062 0.992 190.363 o
-1 -14 -6 4.017 5.328 0.739 362.701 o
-1 -14 -5 4.629 6.504 0.904 258.705 o
-1 -14 -4 64.177 65.001 1.672 39.006 o
-1 -14 -3 134.154 133.706 2.732 14.723 o
-1 -14 -2 3.986 4.200 0.710 394.891 o
-1 -14 -1 24.168 24.383 0.894 127.629 o
-1 -13 -15 9.656 5.561 3.937 17.847 o
-1 -13 -14 20.886 19.006 3.315 23.410 o
-1 -13 -13 2.022 5.483 1.565 108.719 o
-1 -13 -12 26.205 23.926 1.624 68.676 o
-1 -13 -11 7.036 8.740 1.381 122.713 o
-1 -13 -10 110.300 110.753 2.343 19.532 o
-1 -13 -9 14.002 15.818 1.001 155.846 o
-1 -13 -8 32.621 35.398 1.157 83.671 o
-1 -13 -7 0.406 0.097 0.661 628.666 o
-1 -13 -6 78.418 81.421 1.818 31.033 o
-1 -13 -5 34.338 35.573 1.254 76.486 o
-1 -13 -4 157.940 150.486 2.917 12.281 o
-1 -13 -3 19.137 19.211 0.768 168.003 o
-1 -13 -2 152.883 152.168 2.586 13.569 o
-1 -13 -1 40.526 42.038 1.206 70.110 o
-1 -12 -16 27.989 31.451 5.580 8.656 o
-1 -12 -15 1.845 4.248 2.926 32.718 o
-1 -12 -14 6.382 8.293 3.471 22.915 o
-1 -12 -13 32.732 38.693 1.799 52.903 o
-1 -12 -12 10.783 11.326 1.342 118.258 o
-1 -12 -11 26.424 28.505 1.293 86.448 o
-1 -12 -10 18.549 17.976 0.904 152.095 o
-1 -12 -9 19.758 21.165 0.992 132.097 o
-1 -12 -8 14.719 14.583 0.817 190.423 o
-1 -12 -7 34.390 34.532 1.128 83.757 o
-1 -12 -6 46.610 47.715 1.244 61.765 o
-1 -12 -5 3.194 3.383 0.476 710.455 o
-1 -12 -4 48.051 48.318 1.079 65.959 o
-1 -12 -3 305.392 296.841 4.628 4.594 o
-1 -12 -2 90.973 92.485 1.701 28.606 o
-1 -12 -1 30.998 31.149 0.914 104.485 o
-1 -11 -16 8.779 6.825 2.712 36.502 o
-1 -11 -15 33.358 37.770 2.985 25.739 o
-1 -11 -14 42.176 44.274 3.043 23.718 o
-1 -11 -13 92.750 94.857 2.742 19.269 o
-1 -11 -12 105.392 106.174 2.742 17.716 o
-1 -11 -11 64.267 67.461 1.964 33.748 o
-1 -11 -10 36.834 38.411 1.079 81.300 o
-1 -11 -9 27.985 28.631 0.933 110.965 o
-1 -11 -8 0.742 0.914 0.369 1594.350 o
-1 -11 -7 65.972 67.150 1.478 41.534 o
-1 -11 -6 244.136 234.883 3.908 6.531 o
-1 -11 -5 10.217 11.083 0.603 301.429 o
-1 -11 -4 3.889 3.996 0.544 562.104 o
-1 -11 -3 26.455 29.691 0.885 117.049 o
-1 -11 -2 62.172 64.204 1.303 46.971 o
-1 -11 -1 121.182 124.849 2.139 18.931 o
-1 -10 -17 0.716 0.418 2.625 41.138 o
-1 -10 -16 3.178 3.850 2.382 48.639 o
-1 -10 -15 26.187 24.140 2.907 28.580 o
-1 -10 -14 24.115 26.483 1.293 90.495 o
-1 -10 -13 2.446 1.935 0.885 315.180 o
-1 -10 -12 2.712 3.053 0.865 316.706 o
-1 -10 -11 157.903 159.158 3.753 9.767 o
-1 -10 -10 32.820 31.139 0.992 96.272 o
-1 -10 -9 52.322 53.208 1.215 57.109 o
-1 -10 -8 14.342 14.865 0.612 238.459 o
-1 -10 -7 200.807 200.700 3.208 8.981 o
-1 -10 -6 347.449 345.761 5.551 3.495 o
-1 -10 -5 149.647 149.835 2.469 14.236 o
-1 -10 -4 274.674 274.052 4.657 5.048 o
-1 -10 -3 197.157 195.470 3.121 9.341 o
-1 -10 -2 7.644 7.894 0.574 379.259 o
-1 -10 -1 68.994 74.820 1.390 40.596 o
-1 -9 -18 40.096 44.167 4.900 10.687 o
-1 -9 -17 56.369 57.418 3.957 14.602 o
-1 -9 -16 12.369 12.804 2.654 36.777 o
-1 -9 -15 154.727 145.295 3.860 9.802 o
-1 -9 -14 55.651 58.439 1.876 38.718 o
-1 -9 -13 61.395 63.076 1.847 36.981 o
-1 -9 -12 26.265 29.681 1.196 92.718 o
-1 -9 -11 148.263 143.720 3.432 11.260 o
-1 -9 -10 23.832 23.303 0.690 152.321 o
-1 -9 -9 6.580 6.397 0.506 467.336 o
-1 -9 -8 154.769 153.033 2.460 13.852 o
-1 -9 -7 211.660 209.450 3.364 8.281 o
-1 -9 -6 26.747 29.448 0.768 126.690 o
-1 -9 -5 51.147 51.040 1.099 61.970 o
-1 -9 -4 87.963 91.056 1.594 30.453 o
-1 -9 -3 366.748 355.658 5.454 3.376 o
-1 -9 -2 308.841 302.450 4.657 4.509 o
-1 -9 -1 207.586 210.296 3.335 8.428 o
-1 -8 -18 29.021 27.367 4.346 13.825 o
-1 -8 -17 9.385 10.393 2.430 44.199 o
-1 -8 -16 130.930 123.994 3.179 13.356 o
-1 -8 -15 30.579 36.350 1.614 61.960 o
-1 -8 -14 132.771 137.410 3.325 12.396 o
-1 -8 -13 10.796 11.161 0.914 197.683 o
-1 -8 -12 34.903 37.284 1.235 76.091 o
-1 -8 -11 29.003 30.634 0.982 103.513 o
-1 -8 -10 31.148 30.527 0.710 119.321 o
-1 -8 -9 110.004 110.169 1.876 22.661 o
-1 -8 -8 67.096 67.957 1.322 43.737 o
-1 -8 -7 16.816 17.276 0.593 215.671 o
-1 -8 -6 195.309 187.964 3.004 9.758 o
-1 -8 -5 192.943 185.524 3.024 9.844 o
-1 -8 -4 173.062 175.209 2.849 11.219 o
-1 -8 -3 85.341 84.124 1.497 32.932 o
-1 -8 -2 541.293 533.590 8.069 1.659 o
-1 -8 -1 577.128 570.805 8.730 1.456 o
-1 -7 -19 158.277 144.634 7.185 4.311 o
-1 -7 -18 104.056 102.343 4.978 8.604 o
-1 -7 -17 50.685 53.325 2.217 34.154 o
-1 -7 -16 8.271 11.122 1.390 116.718 o
-1 -7 -15 74.277 78.592 2.255 26.842 o
-1 -7 -14 18.396 21.058 1.021 132.153 o
-1 -7 -13 18.630 19.920 0.894 149.975 o
-1 -7 -12 18.088 19.745 0.797 166.725 o
-1 -7 -11 29.570 32.005 1.021 98.663 o
-1 -7 -10 77.856 76.181 1.468 36.391 o
-1 -7 -9 138.255 132.889 2.149 16.946 o
-1 -7 -8 175.423 175.870 2.761 11.320 o
-1 -7 -7 78.048 75.219 1.312 38.614 o
-1 -7 -6 338.549 337.585 5.153 3.789 o
-1 -7 -5 32.918 34.027 0.758 108.616 o
-1 -7 -4 424.420 422.089 6.397 2.552 o
-1 -7 -3 121.231 123.012 1.983 19.868 o
-1 -7 -2 393.364 387.333 5.892 2.949 o
-1 -7 -1 1062.120 1084.170 16.206 0.454 o
-1 -6 -19 8.379 10.850 2.187 53.825 o
-1 -6 -18 28.123 27.717 2.012 49.693 o
-1 -6 -17 3.533 4.997 1.478 118.700 o
-1 -6 -16 64.420 66.800 2.080 31.998 o
-1 -6 -15 20.445 22.720 1.254 101.434 o
-1 -6 -14 101.425 101.867 2.528 19.632 o
-1 -6 -13 6.338 8.458 0.758 297.159 o
-1 -6 -12 55.484 55.600 1.322 51.823 o
-1 -6 -11 66.735 65.798 1.206 46.447 o
-1 -6 -10 177.682 172.749 2.722 11.386 o
-1 -6 -9 22.334 23.566 0.612 166.633 o
-1 -6 -8 56.959 56.523 1.060 57.220 o
-1 -6 -7 388.887 386.390 5.872 2.983 o
-1 -6 -6 46.495 48.260 0.914 72.917 o
-1 -6 -5 266.675 270.212 4.142 5.632 o
-1 -6 -4 127.286 125.219 2.149 18.271 o
-1 -6 -3 146.525 149.008 2.362 14.851 o
-1 -6 -2 399.570 410.218 6.212 2.749 o
-1 -6 -1 370.423 379.263 6.222 2.969 o
-1 -5 -19 3.346 5.930 2.528 43.051 o
-1 -5 -18 48.224 54.880 2.576 28.557 o
-1 -5 -17 32.506 36.020 1.876 50.900 o
-1 -5 -16 4.390 4.880 1.099 196.187 o
-1 -5 -15 34.172 36.069 0.972 91.879 o
-1 -5 -14 8.644 10.023 0.603 329.710 o
-1 -5 -13 202.541 193.700 3.354 8.769 o
-1 -5 -12 180.548 167.937 2.849 11.054 o
-1 -5 -11 101.769 100.865 1.721 25.734 o
-1 -5 -10 54.332 56.047 1.040 59.599 o
-1 -5 -9 48.275 49.417 0.953 69.438 o
-1 -5 -8 102.932 100.622 1.682 25.869 o
-1 -5 -7 84.298 81.353 1.371 35.044 o
-1 -5 -6 132.292 131.392 2.110 17.709 o
-1 -5 -5 672.831 683.638 10.266 1.077 o
-1 -5 -4 184.976 181.246 2.819 10.665 o
-1 -5 -3 542.066 546.481 8.205 1.622 o
-1 -5 -2 60.928 62.221 1.060 53.126 o
-1 -5 -1 479.184 484.474 7.291 2.022 o
-1 -4 -20 9.768 8.273 2.722 35.958 o
-1 -4 -19 4.200 4.647 2.499 43.974 o
-1 -4 -18 6.916 9.353 1.274 139.331 o
-1 -4 -17 36.068 37.468 1.410 66.760 o
-1 -4 -16 21.273 22.341 0.924 134.652 o
-1 -4 -15 9.152 9.605 0.700 284.256 o
-1 -4 -14 121.127 120.338 2.051 19.647 o
-1 -4 -13 55.389 56.990 1.206 54.416 o
-1 -4 -12 40.736 41.172 0.904 83.391 o
-1 -4 -11 31.741 31.032 0.749 114.717 o
-1 -4 -10 76.882 73.702 1.312 39.255 o
-1 -4 -9 84.857 83.998 1.507 32.958 o
-1 -4 -8 150.383 149.961 2.362 14.560 o
-1 -4 -7 308.139 301.536 4.598 4.560 o
-1 -4 -6 151.407 154.025 2.421 14.160 o
-1 -4 -5 32.000 33.093 0.632 119.586 o
-1 -4 -4 564.404 570.222 8.555 1.503 o
-1 -4 -3 634.458 626.493 9.382 1.244 o
-1 -4 -2 1838.710 1872.640 27.931 0.158 o
-1 -4 -1 3415.610 3440.540 51.760 0.047 o
-1 -3 -20 6.360 5.639 2.168 56.599 o
-1 -3 -19 2.032 1.779 1.526 117.049 o
-1 -3 -18 37.305 43.778 1.828 48.824 o
-1 -3 -17 34.156 35.728 1.235 77.598 o
-1 -3 -16 6.186 7.097 0.846 266.763 o
-1 -3 -15 79.540 78.981 1.672 32.879 o
-1 -3 -14 50.743 52.003 1.137 60.766 o
-1 -3 -13 15.681 15.750 0.622 222.781 o
-1 -3 -12 95.794 95.324 1.653 27.863 o
-1 -3 -11 61.944 62.328 1.186 49.913 o
-1 -3 -10 202.845 203.607 3.208 8.876 o
-1 -3 -9 217.769 209.917 3.276 8.250 o
-1 -3 -8 461.886 465.555 7.029 2.164 o
-1 -3 -7 211.628 208.711 3.228 8.514 o
-1 -3 -6 574.985 579.584 8.672 1.460 o
-1 -3 -5 8.479 7.350 0.262 556.125 o
-1 -3 -4 116.484 116.897 1.828 21.684 o
-1 -3 -3 1441.970 1459.150 21.874 0.254 o
-1 -3 -2 595.355 619.901 9.304 1.315 o
-1 -3 -1 2251.970 2336.360 35.855 0.101 o
-1 -2 -20 95.560 90.443 2.975 17.629 o
-1 -2 -19 4.197 7.641 1.653 94.303 o
-1 -2 -18 42.928 43.652 1.517 56.174 o
-1 -2 -17 27.778 30.245 1.167 92.357 o
-1 -2 -16 54.881 58.623 1.371 50.171 o
-1 -2 -15 138.128 134.348 2.294 16.270 o
-1 -2 -14 18.916 18.851 0.739 174.243 o
-1 -2 -13 255.508 251.585 3.937 6.153 o
-1 -2 -12 141.562 139.656 2.294 15.803 o
-1 -2 -11 102.923 102.363 1.799 24.814 o
-1 -2 -10 133.383 130.284 2.119 17.616 o
-1 -2 -9 61.250 59.382 1.118 52.494 o
-1 -2 -8 143.169 142.514 2.265 15.691 o
-1 -2 -7 51.957 50.729 0.904 67.149 o
-1 -2 -6 1435.390 1479.330 22.079 0.252 o
-1 -2 -5 249.904 254.881 3.869 6.293 o
-1 -2 -4 434.643 436.049 6.553 2.437 o
-1 -2 -3 3637.650 3503.400 61.132 0.038 o
-1 -2 -2 2893.520 2973.960 44.779 0.064 o
-1 -2 -1 513.354 529.837 8.137 1.715 o
-1 -1 -20 3.079 3.111 1.633 100.544 o
-1 -1 -19 21.043 22.195 1.604 74.507 o
-1 -1 -18 110.118 111.851 2.294 19.801 o
-1 -1 -17 201.827 198.027 3.335 8.762 o
-1 -1 -16 96.525 98.756 1.837 25.805 o
-1 -1 -15 182.508 175.647 2.907 10.676 o
-1 -1 -14 40.964 40.336 1.001 79.308 o
-1 -1 -13 8.402 10.198 0.622 323.015 o
-1 -1 -12 35.427 37.177 0.885 94.191 o
-1 -1 -11 363.587 354.433 5.444 3.405 o
-1 -1 -10 240.561 234.814 3.646 6.915 o
-1 -1 -9 360.394 354.472 5.405 3.444 o
-1 -1 -8 95.601 92.018 1.517 29.476 o
-1 -1 -7 14.192 14.155 0.399 297.354 o
-1 -1 -6 895.984 889.190 13.300 0.648 o
-1 -1 -5 237.024 243.759 3.704 6.825 o
-1 -1 -4 458.666 462.104 6.941 2.202 o
-1 -1 -3 19.686 19.191 0.379 223.945 o
-1 -1 -2 4455.970 4454.760 78.097 0.024 o
-1 -1 -1 938.497 974.694 16.236 0.511 o
0 0 2 687.444 647.376 13.747 0.821 o
0 0 4 279.049 280.099 6.008 3.965 o
0 0 6 1.387 1.186 0.282 1907.880 o
0 0 8 206.681 215.604 4.715 6.315 o
0 0 10 492.195 481.324 10.276 1.456 o
0 0 12 4.882 4.598 0.642 425.503 o
0 0 14 217.585 206.271 4.657 6.294 o
0 0 16 15.865 18.588 1.449 93.219 o
0 0 18 345.316 323.586 7.350 2.776 o
0 0 20 3.070 2.576 2.917 32.880 o
0 1 1 372.475 375.462 5.629 3.203 o
0 1 2 4238.760 4297.220 65.166 0.030 o
0 1 3 5795.940 5966.580 90.599 0.016 o
0 1 4 3204.300 3245.920 48.901 0.053 o
0 1 5 739.893 754.453 11.316 0.899 o
0 1 6 34.664 34.581 0.651 110.952 o
0 1 7 572.989 570.037 8.555 1.487 o
0 1 8 0.530 0.418 0.204 4212.050 o
0 1 9 773.794 760.189 11.443 0.861 o
0 1 10 80.249 76.677 1.361 37.033 o
0 1 11 101.299 97.725 1.701 26.236 o
0 1 12 0.722 1.089 0.389 1454.730 o
0 1 13 166.963 162.260 2.625 12.407 o
0 1 14 290.086 278.709 4.404 5.037 o
0 1 15 62.044 65.302 1.381 45.233 o
0 1 16 0.362 1.410 0.719 513.083 o
0 1 17 19.352 20.834 1.128 117.668 o
0 1 18 0.127 1.662 1.079 237.679 o
0 1 19 56.610 59.984 1.983 36.212 o
0 1 20 132.054 124.237 3.354 12.620 o
0 2 0 3.525 4.540 0.233 1089.670 o
0 2 1 2726.920 2770.270 41.620 0.073 o
0 2 2 193.980 192.592 2.917 9.899 o
0 2 3 52.098 53.986 0.875 66.471 o
0 2 4 907.969 898.445 13.445 0.634 o
0 2 5 1818.130 1773.980 27.056 0.167 o
0 2 6 540.633 523.644 7.885 1.701 o
0 2 7 329.982 335.660 5.201 3.839 o
0 2 8 28.611 26.969 0.603 138.956 o
0 2 9 143.695 141.775 2.255 15.717 o
0 2 10 1.360 0.885 0.253 2235.970 o
0 2 11 349.479 332.472 5.114 3.743 o
0 2 12 194.693 195.868 3.111 9.434 o
0 2 13 16.968 16.508 0.632 209.622 o
0 2 14 48.190 47.599 1.069 66.458 o
0 2 15 15.841 18.044 0.729 192.921 o
0 2 16 4.245 4.569 0.787 333.541 o
0 2 17 2.079 2.946 0.865 325.650 o
0 2 18 37.443 41.377 1.497 60.829 o
0 2 19 13.899 18.997 1.925 62.043 o
0 2 20 0.047 0.943 1.760 91.435 o
0 3 1 635.744 682.102 11.268 1.034 o
0 3 2 1377.350 1396.140 20.912 0.277 o
0 3 3 2330.570 2344.700 35.116 0.101 o
0 3 4 155.833 155.483 2.401 13.903 o
0 3 5 32.354 33.006 0.642 118.252 o
0 3 6 155.258 161.851 2.508 13.404 o
0 3 7 17.249 16.547 0.437 244.874 o
0 3 8 69.682 72.506 1.244 43.133 o
0 3 9 1.976 2.780 0.321 1282.020 o
0 3 10 30.891 31.674 0.729 117.229 o
0 3 11 88.534 86.477 1.517 31.661 o
0 3 12 18.081 19.152 0.632 195.154 o
0 3 13 0.241 0.535 0.360 1934.600 o
0 3 14 268.591 264.175 4.132 5.657 o
0 3 15 555.779 532.647 8.089 1.625 o
0 3 16 9.802 11.968 0.856 216.658 o
0 3 17 18.545 20.105 1.031 131.772 o
0 3 18 5.135 5.269 1.186 168.909 o
0 3 19 0.919 2.158 1.536 117.199 o
0 3 20 43.139 42.913 2.450 32.496 o
0 4 0 339.783 380.090 8.137 2.405 o
0 4 1 775.992 809.868 12.075 0.804 o
0 4 2 641.938 659.363 9.868 1.165 o
0 4 3 727.037 747.794 11.200 0.921 o
0 4 4 937.771 964.010 14.427 0.570 o
0 4 5 338.190 347.093 5.240 3.710 o
0 4 6 44.322 43.953 0.807 81.388 o
0 4 7 388.276 394.080 5.960 2.934 o
0 4 8 27.944 28.447 0.651 134.736 o
0 4 9 83.707 83.113 1.410 34.505 o
0 4 10 1.862 1.400 0.292 1622.460 o
0 4 11 60.351 57.583 1.099 53.934 o
0 4 12 58.145 58.322 1.157 53.645 o
0 4 13 86.695 87.449 1.565 31.451 o
0 4 14 5.223 6.572 0.632 403.430 o
0 4 15 0.332 1.371 0.496 1011.420 o
0 4 16 0.019 0.301 0.554 909.806 o
0 4 17 1.201 1.828 0.953 289.916 o
0 4 18 43.931 50.438 1.692 48.634 o
0 4 19 11.395 11.161 1.575 91.591 o
0 4 20 0.742 6.912 2.907 33.119 o
0 5 1 338.020 340.648 5.143 3.786 o
0 5 2 1261.110 1280.880 19.104 0.329 o
0 5 3 42.799 42.952 0.885 80.719 o
0 5 4 424.346 435.252 6.553 2.480 o
0 5 5 0.011 0.194 0.185 7509.600 o
0 5 6 32.960 33.696 0.690 113.118 o
0 5 7 290.671 285.466 4.365 5.019 o
0 5 8 276.004 274.101 4.239 5.385 o
0 5 9 7.439 7.991 0.437 468.881 o
0 5 10 25.765 27.037 0.671 141.667 o
0 5 11 1.469 0.943 0.321 1662.500 o
0 5 12 290.742 285.933 4.754 4.720 o
0 5 13 0.253 1.108 0.428 1347.550 o
0 5 14 24.965 25.646 0.797 133.726 o
0 5 15 18.424 19.901 0.836 159.195 o
0 5 16 391.964 379.263 6.766 2.669 o
0 5 17 3.443 4.248 1.031 225.912 o
0 5 18 28.011 30.187 1.507 71.152 o
0 5 19 2.408 1.011 3.996 17.723 o
0 6 0 0.001 3.393 0.583 711.882 o
0 6 1 750.762 781.772 11.676 0.856 o
0 6 2 74.641 75.190 1.283 40.189 o
0 6 3 852.823 870.358 13.008 0.689 o
0 6 4 188.916 194.293 3.024 9.832 o
0 6 5 454.973 458.789 6.922 2.225 o
0 6 6 14.136 14.583 0.447 283.310 o
0 6 7 23.981 25.987 0.622 154.318 o
0 6 8 7.593 6.193 0.379 535.647 o
0 6 9 0.172 0.681 0.262 3277.760 o
0 6 10 188.404 178.369 2.819 10.585 o
0 6 11 10.102 10.743 0.496 348.890 o
0 6 12 103.650 99.844 1.711 25.584 o
0 6 13 26.194 28.165 0.826 124.503 o
0 6 14 22.683 23.916 0.749 148.561 o
0 6 15 21.986 21.942 0.875 138.949 o
0 6 16 6.030 6.873 0.797 291.283 o
0 6 17 328.934 304.356 9.809 2.022 o
0 6 18 7.283 5.396 2.265 51.849 o
0 6 19 47.286 52.829 4.705 11.224 o
0 7 1 174.994 180.556 2.849 11.023 o
0 7 2 6.040 6.057 0.418 567.201 o
0 7 3 215.492 208.517 3.247 8.378 o
0 7 4 17.762 20.261 0.583 201.976 o
0 7 5 32.120 32.598 0.758 111.630 o
0 7 6 377.340 371.777 5.678 3.165 o
0 7 7 245.991 235.651 3.646 6.798 o
0 7 8 0.566 1.526 0.282 2255.780 o
0 7 9 221.006 213.407 3.354 8.000 o
0 7 10 240.783 239.539 3.821 6.653 o
0 7 11 61.685 62.094 1.147 50.915 o
0 7 12 52.702 53.306 1.060 61.166 o
0 7 13 47.076 48.590 1.031 68.274 o
0 7 14 2.781 4.579 0.574 558.850 o
0 7 15 15.424 14.641 1.731 73.914 o
0 7 16 32.947 33.939 3.169 23.553 o
0 7 17 39.786 36.778 2.946 25.611 o
0 7 18 88.506 88.742 4.958 9.083 o
0 7 19 51.888 47.054 4.336 12.873 o
0 8 0 14.373 12.969 0.787 203.058 o
0 8 1 995.492 1017.200 15.225 0.513 o
0 8 2 115.347 119.152 1.964 20.866 o
0 8 3 152.529 154.064 2.479 13.892 o
0 8 4 284.396 278.165 4.307 5.190 o
0 8 5 27.078 27.251 0.681 136.476 o
0 8 6 88.585 85.232 1.487 32.109 o
0 8 7 0.343 0.496 0.301 2552.670 o
0 8 8 13.826 14.602 0.525 266.462 o
0 8 9 481.353 460.121 6.971 2.123 o
0 8 10 5.000 5.464 0.447 595.990 o
0 8 11 0.035 0.749 0.350 2081.000 o
0 8 12 5.500 5.260 0.476 548.231 o
0 8 13 20.758 20.708 0.710 166.649 o
0 8 14 1.108 2.528 1.779 87.654 o
0 8 15 23.132 25.646 2.343 41.253 o
0 8 16 0.131 0.204 2.178 59.947 o
0 8 17 13.667 16.333 3.626 20.383 o
0 8 18 5.963 9.848 3.315 25.012 o
0 9 1 89.665 85.573 1.536 31.297 o
0 9 2 287.668 286.710 4.443 4.987 o
0 9 3 255.101 260.442 4.054 5.967 o
0 9 4 366.303 363.232 5.590 3.295 o
0 9 5 184.599 182.588 2.926 10.414 o
0 9 6 134.481 130.984 2.178 17.221 o
0 9 7 163.794 159.090 2.586 12.768 o
0 9 8 0.156 0.700 0.321 2359.960 o
0 9 9 183.166 183.521 2.975 10.342 o
0 9 10 16.125 16.284 0.681 205.879 o
0 9 11 21.206 22.497 0.768 153.746 o
0 9 12 97.622 95.713 1.964 24.793 o
0 9 13 93.649 100.020 4.025 12.015 o
0 9 14 75.708 77.756 3.189 18.077 o
0 9 15 0.314 3.374 2.032 67.821 o
0 9 16 12.974 12.133 2.275 48.389 o
0 9 17 13.169 17.101 3.033 28.429 o
0 9 18 1.878 9.673 5.143 10.670 o
0 10 0 433.402 426.784 9.197 1.810 o
0 10 1 86.360 87.245 1.692 30.176 o
0 10 2 102.526 103.383 1.867 24.270 o
0 10 3 8.566 9.041 0.583 347.753 o
0 10 4 713.466 699.262 10.782 0.986 o
0 10 5 0.468 0.690 0.389 1584.210 o
0 10 6 4.719 5.192 0.467 592.980 o
0 10 7 39.211 39.481 0.972 83.135 o
0 10 8 0.166 0.525 0.389 1712.970 o
0 10 9 0.271 0.340 0.379 1788.730 o
0 10 10 1.331 1.779 0.574 699.117 o
0 10 11 35.431 36.039 0.972 90.154 o
0 10 12 2.664 1.585 0.496 773.314 o
0 10 13 166.242 157.496 5.697 5.905 o
0 10 14 10.463 11.268 1.993 62.362 o
0 10 15 57.789 56.339 3.383 18.563 o
0 10 16 0.613 1.750 2.450 47.037 o
0 10 17 1.149 3.617 3.315 25.668 o
0 11 1 25.382 27.892 0.894 120.557 o
0 11 2 0.862 0.612 0.340 1815.840 o
0 11 3 246.373 255.182 4.035 6.173 o
0 11 4 37.020 40.161 1.021 82.981 o
0 11 5 50.602 53.743 1.099 61.394 o
0 11 6 4.060 4.628 0.544 543.051 o
0 11 7 52.365 55.026 1.312 53.897 o
0 11 8 1.897 1.137 0.496 855.522 o
0 11 9 56.678 60.578 1.468 46.638 o
0 11 10 34.090 35.330 1.011 90.257 o
0 11 11 25.459 28.816 0.992 110.830 o
0 11 12 27.209 26.531 0.992 109.673 o
0 11 13 26.358 27.221 2.217 43.786 o
0 11 14 35.349 37.148 2.936 26.232 o
0 11 15 146.966 141.416 5.493 6.551 o
0 11 16 0.430 4.667 3.169 28.078 o
0 12 0 413.934 392.427 8.516 2.056 o
0 12 1 37.177 39.753 1.021 83.037 o
0 12 2 61.607 62.648 1.342 46.773 o
0 12 3 37.578 38.557 1.031 82.787 o
0 12 4 1.785 2.460 0.574 653.702 o
0 12 5 127.957 128.310 2.285 17.397 o
0 12 6 38.568 40.307 1.118 76.574 o
0 12 7 152.165 143.972 2.761 13.250 o
0 12 8 123.712 129.613 2.547 16.416 o
0 12 9 0.156 0.428 0.603 756.844 o
0 12 10 37.303 39.335 1.157 76.514 o
0 12 11 1.346 1.487 0.758 438.986 o
0 12 12 49.477 46.889 1.517 51.869 o
0 12 13 6.883 10.480 2.411 45.528 o
0 12 14 24.290 22.613 3.568 20.157 o
0 12 15 2.713 10.762 3.062 29.452 o
0 12 16 35.657 36.642 6.105 7.207 o
0 13 1 10.674 12.862 0.739 241.376 o
0 13 2 68.006 69.862 1.400 41.673 o
0 13 3 43.876 46.072 1.147 67.883 o
0 13 4 21.521 23.284 0.914 133.829 o
0 13 5 53.569 56.553 1.410 50.355 o
0 13 6 30.137 32.880 1.196 85.763 o
0 13 7 3.302 4.628 0.817 328.365 o
0 13 8 8.588 8.886 0.875 229.270 o
0 13 9 11.853 11.355 0.953 182.755 o
0 13 10 23.696 24.713 1.050 112.992 o
0 13 11 27.713 29.244 1.332 82.049 o
0 13 12 138.385 129.526 5.182 7.319 o
0 13 13 43.302 40.152 2.936 25.157 o
0 13 14 11.762 11.958 3.821 18.666 o
0 13 15 4.141 9.284 3.607 21.371 o
0 14 0 326.349 324.743 7.155 2.938 o
0 14 1 26.358 28.534 0.972 111.018 o
0 14 2 10.809 14.884 0.807 214.123 o
0 14 3 125.195 121.204 2.499 16.866 o
0 14 4 0.303 1.789 0.651 610.612 o
0 14 5 0.510 1.312 0.690 550.364 o
0 14 6 24.455 29.117 1.157 98.654 o
0 14 7 2.140 2.217 0.924 294.206 o
0 14 8 9.497 10.062 0.992 187.698 o
0 14 9 15.989 16.994 1.254 113.825 o
0 14 10 2.346 3.179 1.079 218.367 o
0 14 11 28.386 28.544 1.390 78.145 o
0 14 12 30.584 31.032 3.111 24.663 o
0 14 13 35.693 37.916 3.539 19.250 o
0 15 1 6.845 7.797 0.865 250.111 o
0 15 2 71.903 73.197 1.828 33.307 o
0 15 3 1.509 2.246 0.836 359.566 o
0 15 4 22.045 25.034 1.215 100.631 o
0 15 5 157.518 155.017 3.160 11.468 o
0 15 6 0.059 0.593 0.972 297.391 o
0 15 7 15.156 15.400 1.244 118.103 o
0 15 8 5.369 6.280 1.322 138.598 o
0 15 9 25.237 30.906 1.604 67.867 o
0 15 10 6.508 6.893 1.400 122.738 o
0 15 11 6.288 10.412 1.633 92.287 o
0 15 12 9.350 8.419 4.015 17.137 o
0 16 0 31.515 34.270 2.226 41.015 o
0 16 1 32.591 33.939 1.517 65.776 o
0 16 2 57.293 60.500 2.178 32.637 o
0 16 3 40.545 43.632 2.119 39.879 o
0 16 4 217.975 210.908 4.074 7.039 o
0 16 5 33.857 37.721 1.517 63.584 o
0 16 6 7.557 9.625 1.468 109.262 o
0 16 7 15.468 16.955 1.497 90.448 o
0 16 8 5.333 4.667 1.429 122.866 o
0 16 9 5.126 4.842 1.779 82.876 o
0 16 10 17.865 19.726 1.837 64.154 o
0 16 11 0.078 0.000 2.440 47.804 o
0 17 1 119.367 105.785 3.500 13.041 o
0 17 2 275.424 258.079 6.008 4.076 o
0 17 3 97.447 98.270 2.926 17.503 o
0 17 4 0.086 0.885 1.429 138.184 o
0 17 5 26.457 32.267 2.401 38.099 o
0 17 6 7.406 8.147 2.061 61.039 o
0 17 7 69.077 73.974 2.557 24.552 o
0 17 8 29.186 30.391 2.168 43.880 o
0 17 9 22.689 24.392 3.461 21.339 o
0 18 0 11.559 11.015 2.644 37.348 o
0 18 1 17.333 25.024 2.285 44.698 o
0 18 2 0.396 2.654 1.983 71.302 o
0 18 3 76.943 75.248 3.072 18.957 o
0 18 4 16.948 18.968 2.440 40.895 o
0 18 5 192.963 172.361 4.657 6.980 o
0 18 6 3.750 8.419 2.926 32.181 o
1 0 1 82.800 93.904 1.419 33.210 o
1 0 2 1802.670 1831.850 27.717 0.163 o
1 0 3 3679.820 3707.040 56.368 0.040 o
1 0 4 449.070 469.891 7.039 2.198 o
1 0 5 866.065 863.922 12.959 0.686 o
1 0 6 15.376 13.766 0.379 289.885 o
1 0 7 141.065 138.859 2.207 16.226 o
1 0 8 165.094 162.201 2.547 12.729 o
1 0 9 169.298 169.055 2.674 11.987 o
1 0 10 222.008 219.094 3.422 7.803 o
1 0 11 88.159 87.644 1.517 31.612 o
1 0 12 18.584 20.562 0.651 185.564 o
1 0 13 38.014 36.632 0.875 91.336 o
1 0 14 103.933 101.692 1.799 24.710 o
1 0 15 78.450 80.021 1.536 34.777 o
1 0 16 19.860 20.863 0.894 144.527 o
1 0 17 6.793 8.983 1.021 196.085 o
1 0 18 5.805 7.457 1.283 143.000 o
1 0 19 4.183 4.501 1.419 126.859 o
1 0 20 71.604 69.668 2.732 22.697 o
1 1 0 5685.720 5786.890 86.769 0.017 o
1 1 1 937.667 966.392 14.466 0.568 o
1 1 2 4455.030 4587.250 80.401 0.023 o
1 1 3 19.631 18.588 0.360 229.234 o
1 1 4 458.742 462.999 6.951 2.197 o
1 1 5 237.252 244.332 3.704 6.815 o
1 1 6 895.545 892.962 13.368 0.645 o
1 1 7 14.193 13.543 0.408 298.723 o
1 1 8 95.604 91.775 1.507 29.591 o
1 1 9 360.282 358.614 5.464 3.405 o
1 1 10 240.286 236.146 3.665 6.883 o
1 1 11 363.606 348.999 5.454 3.419 o
1 1 12 35.374 35.631 0.875 95.990 o
1 1 13 8.312 8.876 0.603 343.463 o
1 1 14 41.039 41.386 1.031 77.387 o
1 1 15 182.830 175.365 2.868 10.760 o
1 1 16 96.513 102.829 1.905 24.909 o
1 1 17 202.326 204.890 3.500 8.363 o
1 1 18 110.121 112.891 2.382 19.203 o
1 1 19 21.073 25.822 1.692 67.972 o
1 1 20 3.050 2.576 1.954 71.686 o
1 2 0 39.191 33.181 0.574 107.270 o
1 2 1 513.128 520.679 7.807 1.783 o
1 2 2 2892.600 2923.870 45.217 0.064 o
1 2 3 3637.730 3640.810 63.300 0.037 o
1 2 4 434.049 428.038 6.601 2.442 o
1 2 5 249.705 244.118 3.724 6.555 o
1 2 6 1435.350 1447.170 23.527 0.240 o
1 2 7 51.974 51.585 0.914 66.498 o
1 2 8 143.394 142.650 2.255 15.707 o
1 2 9 61.246 60.840 1.108 52.305 o
1 2 10 133.330 131.042 2.149 17.452 o
1 2 11 102.873 102.139 1.750 25.219 o
1 2 12 141.620 140.268 2.324 15.658 o
1 2 13 255.539 255.561 4.035 6.019 o
1 2 14 18.859 20.708 0.778 164.624 o
1 2 15 138.107 134.484 2.314 16.183 o
1 2 16 54.864 56.825 1.322 51.827 o
1 2 17 27.757 29.730 1.157 93.422 o
1 2 18 42.841 44.799 1.536 55.258 o
1 2 19 4.170 4.472 1.779 83.897 o
1 2 20 95.319 88.275 2.839 18.647 o
1 3 0 154.367 155.551 2.382 14.056 o
1 3 1 2252.030 2414.320 36.107 0.100 o
1 3 2 595.052 596.899 8.944 1.376 o
1 3 3 1441.950 1485.040 22.302 0.249 o
1 3 4 116.697 112.639 1.818 21.990 o
1 3 5 8.464 7.486 0.262 553.943 o
1 3 6 574.870 580.663 8.721 1.452 o
1 3 7 211.357 206.397 3.199 8.603 o
1 3 8 461.545 452.616 6.844 2.231 o
1 3 9 217.878 209.819 3.257 8.279 o
1 3 10 202.714 203.276 3.189 8.920 o
1 3 11 61.849 62.765 1.176 50.053 o
1 3 12 95.791 93.165 1.662 27.980 o
1 3 13 15.798 16.848 0.671 208.129 o
1 3 14 50.657 52.712 1.167 59.727 o
1 3 15 79.726 81.266 1.556 34.025 o
1 3 16 6.169 7.068 0.729 322.654 o
1 3 17 34.081 37.284 1.293 73.954 o
1 3 18 37.345 42.242 1.643 55.233 o
1 3 19 2.013 2.771 1.507 119.102 o
1 3 20 6.315 7.758 2.090 60.102 o
1 4 0 525.545 539.724 8.089 1.684 o
1 4 1 3416.290 3536.630 58.837 0.041 o
1 4 2 1839.730 1877.510 29.905 0.149 o
1 4 3 634.912 633.765 9.489 1.228 o
1 4 4 564.384 564.972 8.468 1.520 o
1 4 5 32.097 32.753 0.642 119.138 o
1 4 6 151.547 156.874 2.460 13.931 o
1 4 7 307.926 303.082 4.598 4.554 o
1 4 8 150.219 149.252 2.353 14.629 o
1 4 9 84.790 83.619 1.672 31.125 o
1 4 10 76.826 75.160 1.332 38.756 o
1 4 11 31.782 30.896 0.749 114.773 o
1 4 12 40.776 40.297 0.885 84.744 o
1 4 13 55.333 55.503 1.108 57.364 o
1 4 14 121.253 119.716 2.051 19.667 o
1 4 15 9.171 10.023 0.671 293.404 o
1 4 16 21.173 21.845 0.865 142.694 o
1 4 17 36.057 38.460 1.624 57.673 o
1 4 18 6.878 7.875 1.322 133.026 o
1 4 19 4.210 5.678 2.080 62.164 o
1 4 20 9.767 15.808 3.140 27.079 o
1 5 0 132.101 136.525 2.178 17.187 o
1 5 1 478.929 503.967 7.593 1.934 o
1 5 2 60.947 60.179 1.040 54.114 o
1 5 3 541.997 545.470 8.215 1.622 o
1 5 4 184.960 185.310 2.868 10.477 o
1 5 5 672.540 671.632 10.082 1.100 o
1 5 6 132.264 132.326 2.129 17.580 o
1 5 7 84.216 83.308 1.449 33.886 o
1 5 8 102.894 101.497 1.701 25.649 o
1 5 9 48.317 50.593 0.962 68.572 o
1 5 10 54.378 54.151 1.031 60.478 o
1 5 11 101.755 100.554 1.721 25.762 o
1 5 12 180.520 176.492 2.819 10.946 o
1 5 13 202.511 190.531 3.237 9.031 o
1 5 14 8.611 10.704 0.583 334.079 o
1 5 15 34.120 35.281 0.943 94.220 o
1 5 16 4.446 6.076 1.060 204.638 o
1 5 17 32.536 36.331 1.944 48.566 o
1 5 18 48.091 54.540 2.508 29.633 o
1 5 19 3.345 4.997 2.333 50.380 o
1 6 0 9.677 10.208 0.379 414.291 o
1 6 1 370.894 373.343 5.648 3.211 o
1 6 2 399.513 415.176 6.290 2.712 o
1 6 3 146.524 150.982 2.382 14.714 o
1 6 4 127.467 131.733 2.139 17.997 o
1 6 5 266.416 265.069 4.074 5.737 o
1 6 6 46.490 47.171 0.914 73.454 o
1 6 7 388.652 382.404 5.785 3.027 o
1 6 8 57.110 56.708 1.069 56.829 o
1 6 9 22.287 23.216 0.593 169.917 o
1 6 10 177.689 170.202 2.693 11.515 o
1 6 11 66.591 67.519 1.235 45.604 o
1 6 12 55.445 56.076 1.332 51.479 o
1 6 13 6.392 7.564 0.749 306.559 o
1 6 14 101.478 102.887 2.178 22.078 o
1 6 15 20.574 22.088 1.371 91.694 o
1 6 16 64.343 63.066 2.080 32.410 o
1 6 17 3.522 3.597 1.546 110.420 o
1 6 18 28.053 28.728 1.876 54.543 o
1 6 19 8.457 6.562 1.867 72.804 o
1 7 0 23.777 23.945 0.622 158.930 o
1 7 1 1062.270 1096.110 16.372 0.448 o
1 7 2 393.051 391.591 5.940 2.922 o
1 7 3 121.125 120.358 1.964 20.134 o
1 7 4 424.626 424.111 6.436 2.536 o
1 7 5 32.926 32.967 0.749 110.261 o
1 7 6 338.493 333.424 5.104 3.831 o
1 7 7 78.121 74.247 1.332 38.481 o
1 7 8 175.476 174.558 2.751 11.371 o
1 7 9 138.337 133.667 2.178 16.780 o
1 7 10 77.884 78.301 1.390 37.120 o
1 7 11 29.618 30.294 1.021 99.944 o
1 7 12 18.017 19.230 0.846 160.505 o
1 7 13 18.553 19.736 0.894 150.536 o
1 7 14 18.332 21.009 1.215 110.125 o
1 7 15 74.432 80.507 2.499 24.064 o
1 7 16 8.306 9.547 1.264 137.198 o
1 7 17 50.709 49.407 1.944 40.096 o
1 7 18 104.109 102.781 4.686 9.399 o
1 7 19 158.325 146.870 7.398 4.110 o
1 8 0 1076.620 1070.810 16.032 0.456 o
1 8 1 576.824 583.065 8.915 1.422 o
1 8 2 541.723 542.174 8.186 1.631 o
1 8 3 85.062 86.564 1.546 32.153 o
1 8 4 173.089 169.454 2.712 11.695 o
1 8 5 193.209 186.302 2.946 9.981 o
1 8 6 195.464 195.042 3.082 9.479 o
1 8 7 16.836 17.470 0.574 218.627 o
1 8 8 67.315 70.047 1.283 43.914 o
1 8 9 110.180 109.576 2.032 21.630 o
1 8 10 31.149 32.083 0.758 114.184 o
1 8 11 29.041 28.602 0.982 105.214 o
1 8 12 34.924 34.260 1.176 80.653 o
1 8 13 10.778 12.318 1.040 166.593 o
1 8 14 132.952 129.030 3.189 13.090 o
1 8 15 30.577 32.364 1.546 66.406 o
1 8 16 130.876 121.651 3.568 11.942 o
1 8 17 9.357 11.861 2.654 37.435 o
1 8 18 29.041 30.148 4.171 14.854 o
1 9 0 58.274 58.322 1.167 53.346 o
1 9 1 207.369 214.398 3.519 8.077 o
1 9 2 308.714 298.309 4.589 4.577 o
1 9 3 367.021 365.312 5.775 3.207 o
1 9 4 87.923 88.100 1.556 31.200 o
1 9 5 51.298 50.087 1.147 60.757 o
1 9 6 26.781 31.042 0.836 118.932 o
1 9 7 211.594 209.032 3.296 8.399 o
1 9 8 154.791 148.960 2.460 13.975 o
1 9 9 6.552 6.640 0.467 495.240 o
1 9 10 23.708 24.081 0.690 151.386 o
1 9 11 147.938 145.596 3.490 11.060 o
1 9 12 26.211 29.428 1.254 88.819 o
1 9 13 61.187 63.076 1.876 36.523 o
1 9 14 55.535 58.303 1.847 39.354 o
1 9 15 154.675 145.460 3.578 10.563 o
1 9 16 12.406 14.048 2.790 33.462 o
1 9 17 56.277 56.912 4.190 13.317 o
1 9 18 40.181 44.799 4.754 11.274 o
1 10 0 0.263 0.612 0.379 1739.300 o
1 10 1 69.070 71.991 1.429 40.430 o
1 10 2 7.662 8.915 0.593 358.858 o
1 10 3 197.262 193.039 3.101 9.415 o
1 10 4 274.757 270.329 4.326 5.352 o
1 10 5 149.508 148.036 2.430 14.440 o
1 10 6 347.339 342.952 5.396 3.580 o
1 10 7 200.817 196.899 3.121 9.201 o
1 10 8 14.351 13.164 0.593 250.462 o
1 10 9 52.358 54.433 1.400 51.734 o
1 10 10 32.807 33.842 1.060 90.113 o
1 10 11 157.758 157.087 3.675 10.003 o
1 10 12 2.732 3.111 0.943 273.410 o
1 10 13 2.463 4.278 1.215 173.601 o
1 10 14 24.066 27.309 1.497 76.296 o
1 10 15 26.201 29.001 2.605 33.855 o
1 10 16 3.202 1.293 2.771 36.447 o
1 10 17 0.717 1.692 2.751 37.350 o
1 11 0 33.238 33.618 0.914 98.626 o
1 11 1 120.828 120.961 2.090 19.430 o
1 11 2 62.226 62.678 1.303 47.289 o
1 11 3 26.451 30.119 0.962 110.119 o
1 11 4 3.919 4.054 0.574 526.009 o
1 11 5 10.239 10.296 0.651 287.275 o
1 11 6 243.901 233.842 3.957 6.488 o
1 11 7 65.874 64.816 1.439 42.703 o
1 11 8 0.764 1.449 0.506 924.836 o
1 11 9 28.043 28.135 0.875 116.126 o
1 11 10 36.797 37.420 1.069 82.398 o
1 11 11 64.148 67.111 1.905 34.748 o
1 11 12 105.520 105.882 2.800 17.368 o
1 11 13 92.770 91.571 2.625 20.281 o
1 11 14 42.200 47.997 3.549 18.451 o
1 11 15 33.380 34.980 2.810 28.521 o
1 11 16 8.727 7.573 2.858 33.013 o
1 12 0 18.638 19.794 0.739 173.384 o
1 12 1 31.103 29.535 0.846 110.660 o
1 12 2 91.131 93.525 1.808 27.445 o
1 12 3 305.666 296.277 4.618 4.601 o
1 12 4 47.841 51.915 1.176 61.638 o
1 12 5 3.172 4.754 0.642 467.104 o
1 12 6 46.642 46.014 1.206 63.666 o
1 12 7 34.259 33.074 1.060 88.703 o
1 12 8 14.724 14.525 0.807 192.582 o
1 12 9 19.692 19.386 0.875 150.058 o
1 12 10 18.552 19.765 0.904 149.114 o
1 12 11 26.474 27.795 1.449 76.822 o
1 12 12 10.714 9.430 1.322 122.919 o
1 12 13 32.745 37.264 1.721 56.102 o
1 12 14 6.443 6.008 3.607 21.331 o
1 12 15 1.841 3.130 2.635 40.327 o
1 12 16 27.978 19.784 5.794 8.120 o
1 13 0 75.552 74.917 1.478 37.124 o
1 13 1 40.429 39.335 1.060 77.814 o
1 13 2 152.898 158.410 2.858 12.516 o
1 13 3 19.052 18.161 0.768 170.566 o
1 13 4 157.764 152.596 3.208 11.367 o
1 13 5 34.280 37.575 1.206 78.051 o
1 13 6 78.436 79.370 1.944 29.701 o
1 13 7 0.410 0.564 0.622 692.182 o
1 13 8 32.587 33.949 1.099 87.993 o
1 13 9 14.050 16.313 0.933 166.775 o
1 13 10 110.412 107.476 2.314 19.873 o
1 13 11 6.982 5.872 1.254 147.416 o
1 13 12 26.231 26.706 1.750 61.430 o
1 13 13 2.036 3.830 1.556 111.252 o
1 13 14 20.800 26.026 3.753 18.488 o
1 13 15 9.700 24.956 7.408 5.111 o
1 14 0 17.517 17.966 0.894 157.174 o
1 14 1 24.184 24.713 0.914 125.211 o
1 14 2 3.920 3.957 0.700 406.456 o
1 14 3 134.268 128.874 2.635 15.286 o
1 14 4 64.171 64.252 1.565 41.078 o
1 14 5 4.564 6.416 0.846 286.293 o
1 14 6 3.975 4.132 0.797 334.491 o
1 14 7 8.956 10.461 0.982 191.781 o
1 14 8 32.728 33.920 1.351 73.748 o
1 14 9 31.181 32.821 1.244 81.689 o
1 14 10 25.187 24.577 1.351 86.129 o
1 14 11 18.561 22.438 1.886 60.514 o
1 14 12 14.011 13.173 2.012 59.061 o
1 14 13 75.333 70.251 3.908 13.822 o
1 15 0 6.284 7.155 1.001 209.461 o
1 15 1 12.223 13.766 0.972 171.785 o
1 15 2 29.556 30.644 1.312 80.559 o
1 15 3 20.562 22.604 1.176 108.654 o
1 15 4 16.292 18.802 1.167 121.722 o
1 15 5 163.548 158.040 3.160 11.155 o
1 15 6 72.561 78.320 2.090 29.130 o
1 15 7 13.249 16.605 1.332 110.205 o
1 15 8 17.395 19.765 1.283 105.829 o
1 15 9 34.478 38.771 1.750 53.775 o
1 15 10 97.728 96.170 2.440 20.928 o
1 15 11 3.745 5.308 2.333 50.200 o
1 15 12 9.806 8.536 2.110 57.334 o
1 16 0 6.648 4.394 1.556 103.987 o
1 16 1 67.149 68.773 2.294 28.324 o
1 16 2 70.562 74.558 2.372 26.377 o
1 16 3 43.493 43.914 1.711 49.679 o
1 16 4 21.110 23.702 1.565 76.266 o
1 16 5 30.488 32.812 1.575 64.933 o
1 16 6 82.398 84.844 2.275 24.953 o
1 16 7 22.863 28.340 1.653 67.929 o
1 16 8 73.718 73.994 2.343 26.284 o
1 16 9 52.734 51.624 2.285 32.700 o
1 16 10 21.432 22.584 1.974 55.096 o
1 16 11 20.065 7.408 4.715 12.311 o
1 17 0 25.458 29.428 1.964 52.192 o
1 17 1 17.565 21.379 1.682 72.768 o
1 17 2 10.027 9.703 1.750 78.893 o
1 17 3 11.902 15.137 1.828 70.012 o
1 17 4 23.451 25.238 1.993 52.828 o
1 17 5 38.894 40.414 2.187 39.158 o
1 17 6 11.228 14.252 1.983 61.691 o
1 17 7 13.594 14.651 1.711 76.709 o
1 17 8 1.677 1.925 1.896 77.236 o
1 17 9 7.834 6.183 4.443 14.143 o
1 18 0 2.138 3.111 1.750 89.183 o
1 18 1 2.390 0.603 1.769 88.282 o
1 18 2 28.515 28.991 2.236 42.332 o
1 18 3 6.344 6.893 2.178 55.877 o
1 18 4 37.449 35.689 2.567 32.036 o
1 18 5 8.195 7.865 2.528 41.687 o
1 18 6 15.057 21.165 3.519 21.313 o
2 0 0 3268.550 3265.330 69.113 0.036 o
2 0 1 7918.990 7871.920 122.623 0.009 o
2 0 2 753.658 866.440 12.979 0.752 o
2 0 3 0.660 1.779 0.175 3344.830 o
2 0 4 29.079 28.651 0.535 140.201 o
2 0 5 610.436 612.386 9.207 1.309 o
2 0 6 842.894 835.243 12.522 0.728 o
2 0 7 553.724 557.885 8.390 1.559 o
2 0 8 1.195 1.196 0.233 2421.750 o
2 0 9 5.272 7.428 0.428 561.419 o
2 0 10 116.216 119.454 1.983 20.631 o
2 0 11 646.224 631.305 10.159 1.149 o
2 0 12 117.897 118.968 2.003 20.353 o
2 0 13 6.681 7.515 0.612 377.888 o
2 0 14 0.062 2.499 0.564 782.204 o
2 0 15 29.455 28.748 0.914 109.541 o
2 0 16 251.048 247.443 3.986 6.212 o
2 0 17 166.086 165.614 2.917 11.555 o
2 0 18 2.302 2.635 1.040 235.282 o
2 0 19 28.133 30.099 1.682 62.397 o
2 0 20 6.314 5.580 1.808 79.139 o
2 1 0 273.286 299.709 4.569 4.983 o
2 1 1 1624.910 1646.800 24.606 0.202 o
2 1 2 810.645 853.977 12.921 0.723 o
2 1 3 5741.990 5897.790 91.114 0.016 o
2 1 4 253.480 256.903 3.908 6.173 o
2 1 5 838.247 831.004 12.473 0.734 o
2 1 6 135.769 131.995 2.090 17.458 o
2 1 7 237.496 227.786 3.762 6.902 o
2 1 8 1178.840 1162.630 17.393 0.387 o
2 1 9 77.050 75.024 1.312 38.977 o
2 1 10 109.050 109.158 1.837 23.126 o
2 1 11 29.900 29.720 0.749 120.288 o
2 1 12 4.568 5.367 0.476 584.667 o
2 1 13 288.859 285.777 4.453 4.971 o
2 1 14 21.777 22.691 0.758 152.607 o
2 1 15 84.673 85.048 1.624 31.543 o
2 1 16 6.641 10.053 0.846 249.778 o
2 1 17 4.858 5.250 0.856 284.610 o
2 1 18 98.204 99.728 2.265 22.003 o
2 1 19 31.882 33.074 1.692 58.868 o
2 1 20 20.100 21.427 2.158 48.675 o
2 2 0 1127.370 1146.110 17.062 0.408 o
2 2 1 76.343 83.084 1.303 38.022 o
2 2 2 1115.390 1162.530 17.363 0.403 o
2 2 3 513.193 528.544 9.148 1.553 o
2 2 4 927.469 956.417 16.770 0.502 o
2 2 5 560.719 550.205 9.596 1.389 o
2 2 6 1329.890 1305.270 19.512 0.309 o
2 2 7 343.830 338.003 5.123 3.761 o
2 2 8 102.673 99.689 1.633 26.380 o
2 2 9 229.842 226.774 3.529 7.379 o
2 2 10 44.362 44.993 0.875 78.193 o
2 2 11 22.244 21.009 0.622 171.330 o
2 2 12 301.060 284.406 4.385 4.885 o
2 2 13 58.026 56.086 1.099 55.752 o
2 2 14 63.312 61.404 1.264 47.878 o
2 2 15 21.031 21.651 0.836 147.104 o
2 2 16 20.338 22.283 0.953 133.790 o
2 2 17 74.910 78.398 1.750 33.045 o
2 2 18 17.952 20.474 1.371 96.172 o
2 2 19 7.953 11.384 1.458 108.422 o
2 2 20 9.698 8.341 1.974 64.672 o
2 3 0 54.416 52.343 0.875 65.237 o
2 3 1 926.058 965.546 14.437 0.575 o
2 3 2 1252.360 1248.180 18.666 0.341 o
2 3 3 28.728 28.369 0.544 141.021 o
2 3 4 1130.150 1159.540 20.056 0.350 o
2 3 5 18.569 17.256 0.603 202.816 o
2 3 6 414.409 423.411 7.398 2.303 o
2 3 7 219.126 222.584 3.996 7.011 o
2 3 8 746.150 717.617 10.752 0.947 o
2 3 9 350.879 341.688 5.230 3.639 o
2 3 10 78.294 80.731 1.390 36.630 o
2 3 11 62.267 61.064 1.128 51.286 o
2 3 12 69.714 68.297 1.283 43.306 o
2 3 13 55.462 54.890 1.118 57.227 o
2 3 14 99.276 95.703 1.750 26.349 o
2 3 15 41.441 43.622 1.069 74.209 o
2 3 16 26.942 28.184 0.962 111.038 o
2 3 17 51.590 53.578 1.526 49.016 o
2 3 18 32.702 34.756 1.400 70.952 o
2 3 19 71.273 69.881 2.499 25.172 o
2 3 20 35.068 34.484 3.199 22.985 o
2 4 0 807.855 823.197 12.259 0.767 o
2 4 1 879.427 862.474 12.872 0.682 o
2 4 2 84.768 89.948 1.458 32.785 o
2 4 3 1604.440 1597.410 23.780 0.212 o
2 4 4 124.065 119.356 1.944 19.970 o
2 4 5 163.573 168.190 3.043 11.264 o
2 4 6 2.316 1.342 0.253 1679.770 o
2 4 7 624.377 639.015 11.443 1.052 o
2 4 8 197.964 198.590 3.646 8.305 o
2 4 9 85.529 84.328 1.750 30.017 o
2 4 10 67.392 68.919 1.507 40.224 o
2 4 11 39.550 38.781 0.807 90.957 o
2 4 12 91.808 89.559 1.546 30.272 o
2 4 13 3.831 3.840 0.447 702.651 o
2 4 14 34.486 34.134 0.856 99.738 o
2 4 15 28.968 28.485 0.924 109.972 o
2 4 16 23.081 25.151 1.322 90.440 o
2 4 17 34.172 37.712 1.789 52.802 o
2 4 18 33.525 39.909 2.187 40.684 o
2 4 19 34.831 35.709 2.440 35.021 o
2 4 20 6.329 9.809 3.860 18.607 o
2 5 0 55.792 56.873 0.992 59.547 o
2 5 1 359.523 353.811 5.357 3.474 o
2 5 2 314.105 315.546 4.783 4.309 o
2 5 3 204.872 207.632 3.208 8.757 o
2 5 4 154.824 166.022 2.635 12.916 o
2 5 5 453.890 448.756 6.766 2.284 o
2 5 6 116.585 117.023 2.275 19.010 o
2 5 7 162.824 163.096 3.033 11.431 o
2 5 8 112.197 113.504 2.217 19.985 o
2 5 9 0.824 1.507 0.418 1236.690 o
2 5 10 54.229 57.525 1.342 51.489 o
2 5 11 75.928 74.004 1.614 35.216 o
2 5 12 165.547 162.921 3.092 11.160 o
2 5 13 5.554 4.462 0.622 427.004 o
2 5 14 21.460 21.787 1.011 124.881 o
2 5 15 68.266 67.140 1.876 34.192 o
2 5 16 82.235 84.173 2.255 25.219 o
2 5 17 17.664 21.320 1.624 76.479 o
2 5 18 44.967 46.879 2.304 34.458 o
2 5 19 22.553 24.460 2.440 38.919 o
2 6 0 30.180 30.255 0.661 125.495 o
2 6 1 213.251 216.100 3.354 8.166 o
2 6 2 496.652 484.270 7.321 1.966 o
2 6 3 18.238 19.288 0.525 211.748 o
2 6 4 461.426 466.576 7.029 2.164 o
2 6 5 682.489 656.845 9.916 1.111 o
2 6 6 65.190 68.637 1.312 44.545 o
2 6 7 127.824 130.128 2.499 16.315 o
2 6 8 298.822 297.628 5.522 4.058 o
2 6 9 74.007 74.801 1.760 33.565 o
2 6 10 107.952 107.632 2.139 21.293 o
2 6 11 201.333 192.242 3.597 8.386 o
2 6 12 36.947 35.981 1.050 84.068 o
2 6 13 60.779 62.405 1.497 43.976 o
2 6 14 32.182 32.112 1.215 82.678 o
2 6 15 15.334 14.700 1.225 120.859 o
2 6 16 79.532 79.487 2.392 24.549 o
2 6 17 110.945 116.314 3.325 13.958 o
2 6 18 39.477 41.775 2.236 37.720 o
2 6 19 6.777 6.504 2.314 49.814 o
2 7 0 112.163 114.641 1.886 22.018 o
2 7 1 92.984 91.153 1.536 29.940 o
2 7 2 54.347 53.374 1.011 61.292 o
2 7 3 11.889 12.114 0.496 312.021 o
2 7 4 216.705 221.213 3.412 7.923 o
2 7 5 321.066 330.391 5.055 4.015 o
2 7 6 66.727 68.812 1.225 45.441 o
2 7 7 195.805 190.249 2.985 9.740 o
2 7 8 3.383 4.618 0.700 410.870 o
2 7 9 134.746 135.126 2.635 15.044 o
2 7 10 17.284 18.443 0.778 176.116 o
2 7 11 26.915 26.366 0.924 116.261 o
2 7 12 22.743 24.694 0.953 124.698 o
2 7 13 49.638 50.875 1.526 50.550 o
2 7 14 138.405 132.277 3.267 12.465 o
2 7 15 53.207 57.933 2.207 33.282 o
2 7 16 10.370 11.054 1.458 104.954 o
2 7 17 30.054 34.941 2.139 43.752 o
2 7 18 37.264 39.539 2.353 35.949 o
2 7 19 2.050 13.387 5.454 9.473 o
2 8 0 398.387 404.006 6.144 2.792 o
2 8 1 102.917 109.139 1.847 23.934 o
2 8 2 214.039 214.107 3.364 8.156 o
2 8 3 100.809 104.424 1.769 25.214 o
2 8 4 727.891 705.727 10.704 0.974 o
2 8 5 30.906 31.023 0.739 117.232 o
2 8 6 42.149 42.806 0.894 81.158 o
2 8 7 60.857 62.619 1.293 48.131 o
2 8 8 72.960 71.933 1.546 37.348 o
2 8 9 70.752 68.686 1.546 38.522 o
2 8 10 243.025 232.627 4.287 6.132 o
2 8 11 156.884 146.996 2.849 12.633 o
2 8 12 26.447 26.570 1.060 105.353 o
2 8 13 40.973 40.424 1.507 58.579 o
2 8 14 93.040 91.805 2.508 21.143 o
2 8 15 22.514 25.355 1.585 73.178 o
2 8 16 57.664 58.701 2.285 31.044 o
2 8 17 8.457 9.508 1.760 79.552 o
2 8 18 21.040 23.799 2.226 45.641 o
2 9 0 20.369 22.049 0.671 170.818 o
2 9 1 35.608 34.542 0.856 97.585 o
2 9 2 13.128 14.797 0.603 251.478 o
2 9 3 105.036 106.650 1.808 24.093 o
2 9 4 138.245 138.412 2.294 16.102 o
2 9 5 102.470 102.518 1.789 24.949 o
2 9 6 11.486 12.716 0.515 306.765 o
2 9 7 95.580 95.110 1.672 27.748 o
2 9 8 116.877 109.460 1.935 21.443 o
2 9 9 420.219 403.831 7.136 2.391 o
2 9 10 55.230 52.722 1.381 51.218 o
2 9 11 31.821 31.363 1.701 58.985 o
2 9 12 209.654 205.940 4.696 6.370 o
2 9 13 4.585 5.337 1.118 188.571 o
2 9 14 35.029 37.021 1.750 53.933 o
2 9 15 53.826 56.825 2.051 36.059 o
2 9 16 12.682 11.958 1.867 68.142 o
2 9 17 57.067 53.490 2.324 31.039 o
2 9 18 54.155 52.956 5.580 8.197 o
2 10 0 98.109 100.924 1.837 25.374 o
2 10 1 20.628 21.456 0.671 170.981 o
2 10 2 12.145 12.279 0.583 279.074 o
2 10 3 41.458 41.863 0.953 80.029 o
2 10 4 18.108 19.629 0.690 184.033 o
2 10 5 63.952 61.258 1.225 48.400 o
2 10 6 21.399 23.858 0.739 154.285 o
2 10 7 83.810 81.635 1.478 33.868 o
2 10 8 14.835 15.137 0.612 233.504 o
2 10 9 42.901 40.774 1.390 61.528 o
2 10 10 11.120 12.483 1.089 155.657 o
2 10 11 45.356 45.635 1.643 50.464 o
2 10 12 134.770 135.466 3.374 12.178 o
2 10 13 48.441 50.136 1.779 44.592 o
2 10 14 11.974 12.357 1.546 92.931 o
2 10 15 20.485 21.544 1.585 76.502 o
2 10 16 30.676 33.366 2.100 44.943 o
2 10 17 32.831 38.421 4.015 15.589 o
2 11 0 35.094 35.670 0.962 91.420 o
2 11 1 212.494 211.773 3.412 8.150 o
2 11 2 6.663 7.389 0.603 385.473 o
2 11 3 9.513 10.237 0.632 303.856 o
2 11 4 30.338 34.474 0.943 100.766 o
2 11 5 83.324 83.201 1.662 31.615 o
2 11 6 13.326 14.291 0.651 239.069 o
2 11 7 196.501 194.391 3.578 8.521 o
2 11 8 223.726 212.473 3.869 7.196 o
2 11 9 24.136 22.759 0.739 146.758 o
2 11 10 268.823 259.236 5.814 4.265 o
2 11 11 28.612 30.537 1.342 79.839 o
2 11 12 15.104 16.586 1.536 87.782 o
2 11 13 42.251 44.021 1.964 43.140 o
2 11 14 17.724 21.330 1.857 62.748 o
2 11 15 17.078 16.488 1.789 68.403 o
2 11 16 3.673 3.879 2.722 37.421 o
2 12 0 103.200 101.750 1.857 24.366 o
2 12 1 213.018 211.015 3.480 8.039 o
2 12 2 39.422 40.959 1.031 79.345 o
2 12 3 89.921 91.474 1.721 28.718 o
2 12 4 121.567 124.101 2.168 18.773 o
2 12 5 11.127 12.852 0.671 258.558 o
2 12 6 373.267 359.810 6.572 2.870 o
2 12 7 156.749 158.293 3.014 11.860 o
2 12 8 6.076 6.047 0.632 391.284 o
2 12 9 10.969 11.384 0.778 233.151 o
2 12 10 24.114 24.441 1.254 94.830 o
2 12 11 10.864 11.268 1.342 118.161 o
2 12 12 12.703 14.301 1.575 88.366 o
2 12 13 68.364 69.337 2.401 26.751 o
2 12 14 0.230 2.129 1.731 93.674 o
2 12 15 6.684 6.572 1.731 84.869 o
2 13 0 79.156 77.640 1.497 35.420 o
2 13 1 44.751 46.043 1.099 68.953 o
2 13 2 50.922 52.207 1.196 58.867 o
2 13 3 116.465 116.255 2.119 19.974 o
2 13 4 112.208 111.618 2.430 18.769 o
2 13 5 3.723 4.764 0.671 426.203 o
2 13 6 2.387 2.547 0.661 502.444 o
2 13 7 13.421 15.954 0.817 193.612 o
2 13 8 91.187 92.320 1.983 25.882 o
2 13 9 6.777 9.071 0.856 249.088 o
2 13 10 74.451 73.644 2.304 26.644 o
2 13 11 117.086 117.480 3.228 14.043 o
2 13 12 109.559 109.080 3.218 14.734 o
2 13 13 21.645 22.847 2.061 51.436 o
2 13 14 8.935 4.880 1.905 70.410 o
2 14 0 4.424 4.919 0.700 386.605 o
2 14 1 39.263 41.503 1.099 76.152 o
2 14 2 46.619 49.310 1.312 59.002 o
2 14 3 27.698 30.090 1.118 96.037 o
2 14 4 123.472 126.648 2.674 15.936 o
2 14 5 34.627 35.932 1.254 76.031 o
2 14 6 89.991 88.198 2.042 25.848 o
2 14 7 192.824 185.719 3.578 8.740 o
2 14 8 32.584 34.610 1.312 75.590 o
2 14 9 0.718 1.021 1.011 267.286 o
2 14 10 37.656 40.832 2.012 43.900 o
2 14 11 3.420 5.610 1.760 85.805 o
2 14 12 22.526 28.262 2.178 46.031 o
2 14 13 44.546 44.021 2.430 32.479 o
2 15 0 48.209 51.069 1.526 51.190 o
2 15 1 92.762 97.657 2.392 21.773 o
2 15 2 12.526 14.418 1.176 134.244 o
2 15 3 12.588 14.223 1.050 154.890 o
2 15 4 159.117 157.379 3.208 11.213 o
2 15 5 44.207 46.393 1.487 55.656 o
2 15 6 4.515 3.490 0.875 287.826 o
2 15 7 43.882 46.967 1.624 51.420 o
2 15 8 22.452 23.790 1.429 84.100 o
2 15 9 13.627 15.020 1.361 107.625 o
2 15 10 3.411 4.200 1.808 82.154 o
2 15 11 0.878 5.279 2.100 62.806 o
2 15 12 17.717 23.780 2.644 35.011 o
2 16 0 105.080 108.419 3.092 15.668 o
2 16 1 81.512 88.654 2.780 20.291 o
2 16 2 51.520 54.462 1.808 42.064 o
2 16 3 19.635 22.244 1.536 80.229 o
2 16 4 14.515 19.279 1.740 72.208 o
2 16 5 163.940 159.285 3.597 9.965 o
2 16 6 29.480 30.741 1.740 58.844 o
2 16 7 3.477 5.668 1.565 106.435 o
2 16 8 31.326 36.166 1.886 51.040 o
2 16 9 17.878 18.890 1.731 70.479 o
2 16 10 7.349 15.011 2.285 49.389 o
2 17 0 40.112 39.461 2.061 42.052 o
2 17 1 43.149 44.818 2.158 38.132 o
2 17 2 34.396 35.660 2.217 40.288 o
2 17 3 46.265 46.685 2.110 38.132 o
2 17 4 6.491 9.518 1.692 87.074 o
2 17 5 36.506 37.867 1.905 47.942 o
2 17 6 60.740 59.848 2.528 26.997 o
2 17 7 9.395 9.479 1.837 73.116 o
2 17 8 81.495 71.680 2.780 21.112 o
2 18 0 145.552 144.546 4.161 9.298 o
2 18 1 24.198 23.158 2.343 41.300 o
2 18 2 29.995 26.755 2.158 44.483 o
2 18 3 15.184 15.283 2.119 53.198 o
2 18 4 163.050 149.893 4.462 8.129 o
2 18 5 5.728 6.339 2.499 43.388 o
2 18 6 26.532 24.159 6.047 7.475 o
3 0 1 209.539 201.293 3.053 8.980 o
3 0 2 159.683 168.773 2.586 12.729 o
3 0 3 1429.300 1469.060 21.972 0.254 o
3 0 4 34.503 36.360 0.642 110.007 o
3 0 5 262.754 257.126 3.937 5.988 o
3 0 6 1348.790 1362.690 20.309 0.291 o
3 0 7 365.712 368.297 5.600 3.279 o
3 0 8 71.110 70.873 1.225 43.205 o
3 0 9 106.797 105.687 1.896 23.271 o
3 0 10 28.405 29.341 0.739 125.105 o
3 0 11 0.278 0.642 0.437 1340.890 o
3 0 12 5.631 6.844 0.506 489.042 o
3 0 13 10.667 11.229 0.622 287.979 o
3 0 14 451.748 432.880 6.611 2.361 o
3 0 15 1.372 1.546 0.603 648.757 o
3 0 16 85.576 89.063 1.779 29.210 o
3 0 17 16.298 18.219 1.069 134.937 o
3 0 18 5.017 6.387 1.264 150.454 o
3 0 19 0.664 3.101 1.585 109.984 o
3 0 20 13.141 17.052 2.168 51.638 o
3 1 0 680.452 710.627 10.568 1.030 o
3 1 1 563.536 564.408 8.419 1.529 o
3 1 2 24.159 21.748 0.428 182.955 o
3 1 3 538.623 537.158 8.584 1.582 o
3 1 4 394.250 391.416 6.183 2.831 o
3 1 5 1221.630 1184.360 17.743 0.369 o
3 1 6 590.556 601.264 9.032 1.369 o
3 1 7 143.828 143.729 2.265 15.597 o
3 1 8 258.126 251.808 3.869 6.178 o
3 1 9 49.197 47.550 0.933 70.074 o
3 1 10 43.349 41.532 0.846 82.480 o
3 1 11 44.421 43.234 0.904 77.977 o
3 1 12 362.015 347.735 5.328 3.491 o
3 1 13 64.805 62.862 1.225 47.624 o
3 1 14 128.251 129.749 2.187 17.780 o
3 1 15 58.801 61.073 1.332 48.612 o
3 1 16 155.932 158.944 2.790 12.563 o
3 1 17 44.722 48.532 1.371 58.540 o
3 1 18 1.306 2.353 1.167 196.582 o
3 1 19 41.214 43.924 1.876 45.853 o
3 1 20 14.508 13.183 2.080 55.617 o
3 2 0 1926.780 1954.460 29.205 0.145 o
3 2 1 717.853 739.384 11.054 0.943 o
3 2 2 218.824 221.875 3.374 7.919 o
3 2 3 1003.880 992.311 16.605 0.476 o
3 2 4 192.852 201.643 3.587 8.504 o
3 2 5 313.550 327.027 5.765 3.688 o
3 2 6 299.957 299.932 5.678 3.942 o
3 2 7 218.267 213.485 3.286 8.174 o
3 2 8 70.797 73.119 1.312 41.498 o
3 2 9 799.147 812.309 12.172 0.781 o
3 2 10 293.325 292.884 4.501 4.840 o
3 2 11 133.413 131.159 2.168 17.351 o
3 2 12 90.738 88.742 1.565 30.399 o
3 2 13 8.145 7.428 0.535 396.680 o
3 2 14 7.570 8.176 0.612 356.168 o
3 2 15 47.826 47.356 1.099 65.876 o
3 2 16 25.790 28.699 1.021 107.857 o
3 2 17 32.734 35.913 1.312 74.841 o
3 2 18 16.499 16.362 1.215 117.979 o
3 2 19 72.740 72.594 2.139 29.009 o
3 2 20 2.894 3.160 2.537 43.165 o
3 3 0 653.052 652.266 9.751 1.166 o
3 3 1 380.605 397.239 5.969 2.963 o
3 3 2 465.575 463.844 6.941 2.175 o
3 3 3 627.338 632.637 9.479 1.240 o
3 3 4 161.897 160.947 2.907 11.877 o
3 3 5 50.008 48.794 1.060 64.850 o
3 3 6 130.189 128.485 2.430 16.513 o
3 3 7 387.049 372.283 6.533 2.788 o
3 3 8 17.711 18.433 0.671 192.472 o
3 3 9 268.957 267.986 4.812 5.020 o
3 3 10 183.215 179.360 3.344 9.600 o
3 3 11 30.285 28.641 0.700 124.358 o
3 3 12 21.536 21.281 0.603 176.459 o
3 3 13 53.456 52.333 1.089 60.169 o
3 3 14 19.498 18.724 0.671 182.531 o
3 3 15 10.366 11.919 0.632 283.985 o
3 3 16 45.049 45.781 1.322 60.852 o
3 3 17 37.350 43.408 1.896 46.844 o
3 3 18 32.487 41.668 2.042 44.667 o
3 3 19 5.514 6.465 1.964 68.261 o
3 3 20 61.487 61.725 4.453 11.826 o
3 4 0 3406.670 3367.140 50.340 0.049 o
3 4 1 36.762 40.745 0.758 95.998 o
3 4 2 605.452 605.668 9.080 1.336 o
3 4 3 238.355 237.177 3.626 6.960 o
3 4 4 173.297 173.080 3.121 10.575 o
3 4 5 102.264 102.051 1.925 23.954 o
3 4 6 53.532 53.383 1.167 57.636 o
3 4 7 532.335 540.103 9.440 1.465 o
3 4 8 308.276 308.283 5.503 3.950 o
3 4 9 147.612 141.630 2.654 13.953 o
3 4 10 320.684 310.344 5.794 3.680 o
3 4 11 82.984 80.819 1.721 31.274 o
3 4 12 78.421 73.751 1.624 34.453 o
3 4 13 49.323 46.257 1.206 61.655 o
3 4 14 3.657 3.315 0.671 445.382 o
3 4 15 47.340 49.708 1.487 53.085 o
3 4 16 43.641 44.692 1.760 48.036 o
3 4 17 35.579 39.179 1.731 53.825 o
3 4 18 9.793 13.057 2.051 59.191 o
3 4 19 1.141 2.353 2.042 67.010 o
3 4 20 25.125 23.654 8.409 3.946 o
3 5 0 2.627 2.324 0.292 1297.880 o
3 5 1 198.501 195.246 3.024 9.486 o
3 5 2 820.840 822.701 12.687 0.738 o
3 5 3 1.962 2.217 0.243 1698.190 o
3 5 4 50.367 49.242 0.904 69.177 o
3 5 5 769.228 791.173 13.679 0.729 o
3 5 6 800.505 801.138 13.854 0.700 o
3 5 7 102.489 100.564 2.003 23.426 o
3 5 8 378.387 365.468 6.485 2.864 o
3 5 9 172.485 169.969 3.325 10.165 o
3 5 10 155.164 153.228 2.907 12.380 o
3 5 11 2.876 2.518 0.564 612.775 o
3 5 12 67.924 66.469 1.536 39.955 o
3 5 13 46.907 46.938 1.293 60.216 o
3 5 14 133.032 130.848 2.654 15.218 o
3 5 15 3.173 4.598 0.943 262.605 o
3 5 16 60.799 59.683 1.905 36.562 o
3 5 17 31.110 36.788 2.197 41.548 o
3 5 18 22.266 27.066 2.343 41.294 o
3 5 19 95.438 95.295 3.665 13.628 o
3 6 0 67.958 70.290 1.225 44.607 o
3 6 1 363.362 355.454 5.425 3.412 o
3 6 2 392.293 400.127 6.037 2.869 o
3 6 3 177.760 182.365 2.858 10.847 o
3 6 4 226.805 224.305 3.451 7.584 o
3 6 5 462.729 455.960 6.883 2.212 o
3 6 6 238.649 236.108 4.258 6.208 o
3 6 7 4.013 4.696 0.574 511.687 o
3 6 8 17.457 17.237 0.729 186.618 o
3 6 9 188.175 179.195 3.335 9.463 o
3 6 10 29.966 30.673 0.972 102.545 o
3 6 11 58.785 57.078 1.419 47.576 o
3 6 12 96.423 91.941 1.935 25.522 o
3 6 13 130.504 123.051 2.440 16.656 o
3 6 14 56.995 58.517 1.692 42.047 o
3 6 15 73.567 75.374 2.343 26.203 o
3 6 16 4.174 5.318 1.507 113.210 o
3 6 17 0.073 2.217 1.487 126.344 o
3 6 18 3.407 4.598 2.168 58.074 o
3 6 19 4.261 3.403 2.518 43.457 o
3 7 0 88.597 91.445 1.556 30.672 o
3 7 1 29.585 30.362 0.739 121.012 o
3 7 2 295.927 297.045 4.550 4.751 o
3 7 3 167.128 173.236 2.732 11.834 o
3 7 4 79.644 79.710 1.458 35.501 o
3 7 5 298.976 292.767 4.492 4.783 o
3 7 6 155.214 153.257 2.489 13.722 o
3 7 7 318.846 312.367 5.580 3.806 o
3 7 8 160.381 158.526 3.043 11.608 o
3 7 9 128.281 126.463 2.508 16.374 o
3 7 10 0.383 0.651 0.447 1266.430 o
3 7 11 34.396 31.489 0.982 94.271 o
3 7 12 118.307 110.568 2.372 18.593 o
3 7 13 174.272 167.791 3.510 9.705 o
3 7 14 0.591 0.097 1.060 248.637 o
3 7 15 243.446 242.193 5.648 4.700 o
3 7 16 4.623 7.369 1.789 81.389 o
3 7 17 56.083 58.876 2.450 28.845 o
3 7 18 29.113 31.509 2.353 38.760 o
3 7 19 6.996 14.583 8.507 3.907 o
3 8 0 130.701 134.056 2.353 16.611 o
3 8 1 324.675 324.645 4.987 4.048 o
3 8 2 242.847 247.395 4.005 6.331 o
3 8 3 55.729 54.773 1.060 58.587 o
3 8 4 57.579 56.154 1.069 56.709 o
3 8 5 526.582 519.094 8.011 1.718 o
3 8 6 1.478 2.207 0.331 1420.910 o
3 8 7 214.802 211.657 3.908 7.336 o
3 8 8 76.415 79.652 1.740 32.668 o
3 8 9 28.218 29.506 0.982 105.872 o
3 8 10 25.534 25.676 1.001 112.894 o
3 8 11 129.781 129.380 2.790 14.889 o
3 8 12 25.022 24.645 1.108 105.362 o
3 8 13 66.493 64.437 2.061 32.100 o
3 8 14 7.817 11.248 1.186 149.966 o
3 8 15 54.709 56.251 2.061 35.730 o
3 8 16 20.750 27.552 2.061 50.858 o
3 8 17 45.827 50.496 2.508 30.344 o
3 8 18 4.472 7.690 2.285 51.600 o
3 9 0 127.568 127.951 2.139 18.164 o
3 9 1 57.991 56.523 1.137 54.711 o
3 9 2 167.457 166.177 2.683 12.120 o
3 9 3 239.228 231.684 3.655 6.962 o
3 9 4 56.012 55.785 1.137 56.114 o
3 9 5 118.293 116.605 2.042 20.213 o
3 9 6 360.032 341.970 5.405 3.490 o
3 9 7 87.254 87.352 1.692 29.977 o
3 9 8 120.655 116.907 2.382 18.037 o
3 9 9 2.223 2.012 0.574 642.397 o
3 9 10 53.884 53.461 1.556 47.300 o
3 9 11 84.536 77.756 2.401 23.906 o
3 9 12 72.108 72.331 2.042 30.413 o
3 9 13 126.374 122.322 3.121 13.878 o
3 9 14 9.873 11.472 1.682 83.652 o
3 9 15 2.867 3.967 1.468 122.347 o
3 9 16 60.695 61.773 2.440 28.013 o
3 9 17 18.536 22.293 2.411 40.930 o
3 10 0 65.605 67.762 1.322 44.376 o
3 10 1 33.735 34.328 0.972 93.752 o
3 10 2 118.422 120.581 2.051 19.925 o
3 10 3 126.445 125.423 2.187 18.143 o
3 10 4 84.686 86.321 1.565 32.052 o
3 10 5 16.459 17.091 0.632 211.005 o
3 10 6 10.021 10.043 0.535 339.172 o
3 10 7 260.650 252.314 4.394 5.607 o
3 10 8 38.278 38.062 1.147 76.637 o
3 10 9 268.107 256.164 5.648 4.409 o
3 10 10 585.762 541.912 11.647 1.123 o
3 10 11 25.616 27.348 1.390 81.523 o
3 10 12 88.475 89.510 2.450 22.259 o
3 10 13 1.723 4.375 1.439 128.919 o
3 10 14 43.867 47.735 2.022 40.623 o
3 10 15 5.805 8.623 1.740 83.888 o
3 10 16 23.759 28.826 2.275 42.592 o
3 10 17 49.405 50.049 3.004 23.164 o
3 11 0 103.189 104.599 1.837 24.304 o
3 11 1 124.284 126.667 2.168 18.387 o
3 11 2 181.499 182.928 2.955 10.461 o
3 11 3 156.253 151.954 2.703 13.004 o
3 11 4 101.514 100.156 1.799 25.210 o
3 11 5 124.545 121.865 2.071 19.106 o
3 11 6 80.216 81.616 1.536 34.097 o
3 11 7 11.796 12.755 0.681 250.036 o
3 11 8 82.994 82.530 1.711 31.196 o
3 11 9 49.721 48.960 1.565 49.895 o
3 11 10 97.472 97.249 2.625 19.555 o
3 11 11 23.653 24.470 1.303 91.632 o
3 11 12 33.337 37.293 1.837 51.591 o
3 11 13 22.569 25.676 1.565 74.167 o
3 11 14 45.706 47.492 2.071 39.024 o
3 11 15 5.084 7.826 1.731 85.796 o
3 11 16 3.594 3.665 2.324 50.924 o
3 12 0 6.798 5.989 0.574 416.775 o
3 12 1 93.524 92.077 1.682 28.338 o
3 12 2 102.047 101.244 1.867 24.502 o
3 12 3 77.272 75.005 1.458 36.871 o
3 12 4 171.896 169.852 2.975 11.060 o
3 12 5 34.990 35.903 1.001 89.215 o
3 12 6 19.346 19.347 0.787 163.950 o
3 12 7 61.596 62.386 1.390 45.835 o
3 12 8 41.149 38.936 1.021 79.005 o
3 12 9 220.831 209.499 5.639 5.095 o
3 12 10 16.399 18.705 1.264 110.452 o
3 12 11 45.892 47.686 1.867 43.756 o
3 12 12 66.124 62.989 2.537 25.893 o
3 12 13 0.023 0.632 1.731 94.722 o
3 12 14 15.787 18.452 1.896 62.663 o
3 12 15 18.420 15.400 2.343 43.909 o
3 13 0 57.987 59.226 1.254 51.225 o
3 13 1 2.249 2.479 0.544 678.056 o
3 13 2 15.437 15.273 0.787 190.913 o
3 13 3 13.897 15.156 0.739 210.481 o
3 13 4 174.135 170.018 3.062 10.746 o
3 13 5 126.300 125.092 2.508 16.579 o
3 13 6 47.019 47.113 1.312 59.450 o
3 13 7 42.953 45.858 1.274 64.014 o
3 13 8 26.569 26.755 1.001 109.849 o
3 13 9 10.821 12.337 1.458 103.333 o
3 13 10 5.513 5.192 1.225 158.893 o
3 13 11 92.731 89.831 2.819 18.937 o
3 13 12 7.590 9.654 1.701 85.068 o
3 13 13 105.812 106.349 3.335 14.445 o
3 13 14 48.514 48.133 3.267 20.573 o
3 14 0 50.573 50.486 1.206 59.372 o
3 14 1 7.665 8.128 0.749 288.396 o
3 14 2 36.086 37.284 1.157 78.813 o
3 14 3 159.724 157.564 3.082 11.545 o
3 14 4 80.097 85.621 1.944 28.782 o
3 14 5 32.194 34.950 1.176 83.309 o
3 14 6 33.305 35.261 1.244 78.178 o
3 14 7 45.209 49.397 1.517 53.397 o
3 14 8 14.028 15.176 1.079 144.027 o
3 14 9 20.043 22.730 1.867 60.566 o
3 14 10 16.358 16.663 1.886 63.361 o
3 14 11 3.216 5.337 1.740 87.936 o
3 14 12 27.853 27.737 2.401 38.300 o
3 14 13 49.108 46.918 2.586 28.885 o
3 15 0 2.851 4.093 0.865 308.545 o
3 15 1 133.163 131.285 3.111 13.322 o
3 15 2 57.627 61.326 1.954 36.307 o
3 15 3 40.321 46.218 1.701 50.877 o
3 15 4 5.314 8.098 1.099 184.307 o
3 15 5 19.639 20.504 1.244 105.395 o
3 15 6 114.197 113.854 2.625 17.374 o
3 15 7 68.239 68.793 1.935 33.119 o
3 15 8 14.562 16.799 1.264 115.561 o
3 15 9 42.588 45.285 2.158 38.217 o
3 15 10 2.817 5.882 1.692 92.850 o
3 15 11 118.240 110.918 3.383 13.469 o
3 15 12 89.097 79.613 4.074 12.329 o
3 16 0 9.938 12.240 1.371 115.197 o
3 16 1 2.788 4.919 1.147 189.469 o
3 16 2 123.884 124.811 3.043 14.281 o
3 16 3 11.226 11.851 1.351 115.679 o
3 16 4 61.584 63.708 2.100 32.631 o
3 16 5 19.648 22.312 1.507 82.239 o
3 16 6 9.570 12.201 1.536 96.946 o
3 16 7 58.806 62.182 2.178 32.149 o
3 16 8 108.812 100.632 2.917 16.642 o
3 16 9 26.007 28.971 2.683 32.310 o
3 16 10 147.546 132.219 4.501 8.574 o
3 17 0 4.529 5.960 1.497 113.407 o
3 17 1 48.603 49.942 2.119 36.906 o
3 17 2 23.376 23.556 1.983 53.609 o
3 17 3 10.858 13.523 1.857 69.424 o
3 17 4 11.809 15.798 1.779 72.989 o
3 17 5 4.562 6.669 1.750 85.105 o
3 17 6 24.795 24.538 2.003 52.033 o
3 17 7 1.651 5.318 1.964 71.023 o
3 17 8 13.864 19.201 2.469 40.769 o
3 18 0 7.848 6.523 3.121 28.078 o
3 18 1 10.860 12.502 2.333 46.853 o
3 18 2 17.766 15.837 2.401 42.224 o
3 18 3 25.810 28.689 2.411 38.421 o
3 18 4 4.775 3.850 2.168 57.647 o
3 18 5 5.370 9.576 3.004 30.320 o
4 0 0 283.511 285.728 6.076 3.867 o
4 0 1 26.180 25.335 0.506 158.524 o
4 0 2 905.985 937.459 13.980 0.606 o
4 0 3 3431.380 3321.370 49.767 0.049 o
4 0 4 270.987 271.583 4.122 5.577 o
4 0 5 315.371 323.022 4.900 4.190 o
4 0 6 1162.730 1160.080 17.363 0.392 o
4 0 7 366.906 363.154 5.697 3.247 o
4 0 8 88.658 88.100 1.487 31.750 o
4 0 9 115.230 116.673 1.925 21.264 o
4 0 10 28.889 27.290 0.710 128.885 o
4 0 11 89.769 86.992 1.556 30.908 o
4 0 12 125.742 125.851 2.129 18.486 o
4 0 13 3.049 3.675 0.535 619.318 o
4 0 14 1.303 1.546 0.457 1010.000 o
4 0 15 15.042 17.004 0.836 179.140 o
4 0 16 166.266 162.600 2.761 12.048 o
4 0 17 4.632 7.282 0.933 243.638 o
4 0 18 0.964 3.519 1.458 128.116 o
4 0 19 22.387 27.153 1.964 54.031 o
4 0 20 3.317 5.133 2.158 58.498 o
4 1 0 761.612 750.759 11.180 0.891 o
4 1 1 1588.050 1531.890 22.808 0.225 o
4 1 2 789.673 765.585 11.443 0.846 o
4 1 3 864.201 872.371 13.426 0.665 o
4 1 4 1233.970 1284.290 19.629 0.326 o
4 1 5 336.550 331.752 5.026 3.895 o
4 1 6 2.152 1.342 0.233 1846.440 o
4 1 7 86.912 86.020 1.439 32.953 o
4 1 8 12.048 11.812 0.447 328.398 o
4 1 9 13.906 12.716 0.467 291.668 o
4 1 10 5.026 5.610 0.437 602.200 o
4 1 11 16.674 17.782 0.622 209.326 o
4 1 12 24.529 25.355 0.729 142.383 o
4 1 13 30.890 31.538 0.807 111.875 o
4 1 14 48.549 49.038 1.147 63.089 o
4 1 15 47.477 49.971 1.167 62.904 o
4 1 16 15.535 16.654 0.885 168.879 o
4 1 17 63.977 64.554 1.692 38.789 o
4 1 18 119.120 119.055 2.732 16.233 o
4 1 19 25.873 26.434 1.896 55.345 o
4 1 20 10.936 13.261 2.285 48.502 o
4 2 0 542.893 539.909 8.089 1.645 o
4 2 1 2240.340 2231.650 33.307 0.111 o
4 2 2 290.426 295.450 4.462 4.888 o
4 2 3 129.674 135.009 2.110 17.783 o
4 2 4 94.548 94.391 1.585 28.819 o
4 2 5 270.855 276.872 4.229 5.446 o
4 2 6 315.726 312.775 4.764 4.319 o
4 2 7 3.057 3.043 0.243 1283.610 o
4 2 8 27.822 29.934 0.651 132.969 o
4 2 9 196.019 191.960 3.014 9.645 o
4 2 10 504.998 493.905 7.466 1.900 o
4 2 11 41.155 37.721 0.846 87.673 o
4 2 12 141.988 137.527 2.294 15.851 o
4 2 13 141.545 138.032 2.343 15.668 o
4 2 14 5.102 4.919 0.583 465.450 o
4 2 15 27.209 29.516 0.924 112.414 o
4 2 16 42.447 45.839 1.283 64.033 o
4 2 17 13.935 13.037 0.962 168.258 o
4 2 18 48.601 50.885 2.032 38.599 o
4 2 19 15.376 18.024 2.353 44.082 o
4 2 20 65.156 68.977 4.589 11.066 o
4 3 0 257.458 249.465 3.792 6.291 o
4 3 1 288.357 286.176 4.355 5.050 o
4 3 2 285.564 293.623 4.433 4.979 o
4 3 3 290.761 291.814 4.453 4.913 o
4 3 4 33.769 34.707 0.671 111.547 o
4 3 5 162.851 157.010 2.887 11.981 o
4 3 6 1017.870 987.800 17.062 0.461 o
4 3 7 61.167 61.316 1.312 47.879 o
4 3 8 958.641 931.753 16.119 0.515 o
4 3 9 271.584 262.260 4.715 5.106 o
4 3 10 184.865 183.706 3.422 9.313 o
4 3 11 200.561 192.602 3.733 8.161 o
4 3 12 53.425 54.229 1.497 48.775 o
4 3 13 68.063 66.119 1.507 40.471 o
4 3 14 103.086 100.914 2.139 22.291 o
4 3 15 7.826 8.653 0.846 245.812 o
4 3 16 67.971 69.833 1.944 32.917 o
4 3 17 76.676 77.708 2.285 26.213 o
4 3 18 21.376 22.380 1.760 65.263 o
4 3 19 1.964 2.829 2.557 42.778 o
4 3 20 7.382 13.037 7.603 4.884 o
4 4 0 521.088 502.868 7.554 1.830 o
4 4 1 359.201 372.273 5.639 3.291 o
4 4 2 862.445 880.285 13.144 0.675 o
4 4 3 675.592 677.621 10.159 1.087 o
4 4 4 790.783 785.408 11.734 0.821 o
4 4 5 3.981 4.569 0.467 644.575 o
4 4 6 116.402 116.829 2.246 19.207 o
4 4 7 104.407 105.746 2.090 22.179 o
4 4 8 72.377 73.663 1.565 36.971 o
4 4 9 77.586 74.402 1.614 34.719 o
4 4 10 16.238 16.197 0.729 195.778 o
4 4 11 335.768 327.572 5.833 3.497 o
4 4 12 51.305 53.383 1.293 55.495 o
4 4 13 94.590 89.442 1.925 26.106 o
4 4 14 62.356 60.111 1.594 41.874 o
4 4 15 51.557 54.404 1.896 40.140 o
4 4 16 42.540 45.440 1.731 49.187 o
4 4 17 30.636 33.200 1.653 61.209 o
4 4 18 2.432 4.783 2.275 53.261 o
4 4 19 4.531 9.596 2.401 46.660 o
4 5 0 1098.400 1084.130 16.158 0.444 o
4 5 1 339.274 341.435 5.182 3.753 o
4 5 2 151.689 154.151 2.460 14.007 o
4 5 3 133.301 136.224 2.168 17.141 o
4 5 4 370.427 370.494 5.639 3.227 o
4 5 5 280.174 284.630 5.075 4.598 o
4 5 6 26.154 25.822 0.758 133.981 o
4 5 7 116.437 112.921 2.217 19.573 o
4 5 8 95.997 92.057 1.905 25.840 o
4 5 9 238.351 238.830 4.365 6.069 o
4 5 10 72.373 73.284 1.614 36.299 o
4 5 11 87.464 84.425 1.779 29.296 o
4 5 12 111.859 105.930 2.304 19.865 o
4 5 13 123.976 120.737 2.518 16.884 o
4 5 14 33.318 32.646 1.167 83.901 o
4 5 15 318.767 322.439 6.475 3.298 o
4 5 16 12.783 15.516 1.439 100.277 o
4 5 17 1.070 2.800 1.847 81.385 o
4 5 18 29.023 32.646 2.430 36.788 o
4 5 19 44.308 36.457 2.596 30.309 o
4 6 0 168.853 163.358 2.567 12.446 o
4 6 1 123.954 126.910 2.090 18.810 o
4 6 2 383.482 398.095 6.076 2.906 o
4 6 3 141.159 139.588 2.255 15.993 o
4 6 4 96.737 97.161 1.624 27.771 o
4 6 5 11.275 12.240 0.379 360.945 o
4 6 6 161.536 153.947 2.926 12.000 o
4 6 7 206.952 201.089 3.694 7.966 o
4 6 8 72.822 73.897 1.565 36.807 o
4 6 9 145.945 143.146 2.849 13.307 o
4 6 10 49.605 50.681 1.244 58.771 o
4 6 11 308.602 295.917 5.308 4.118 o
4 6 12 136.974 132.433 2.654 14.905 o
4 6 13 46.923 47.881 1.410 56.171 o
4 6 14 119.595 119.551 2.780 15.939 o
4 6 15 39.449 40.618 1.896 46.578 o
4 6 16 40.750 46.364 2.119 39.444 o
4 6 17 46.586 47.395 2.187 36.336 o
4 6 18 3.671 5.930 2.051 64.061 o
4 6 19 37.156 36.798 3.860 16.546 o
4 7 0 142.187 139.539 2.294 15.760 o
4 7 1 372.878 367.023 5.590 3.242 o
4 7 2 1.699 1.575 0.243 1939.140 o
4 7 3 152.492 152.013 2.518 13.825 o
4 7 4 321.161 310.996 4.832 4.233 o
4 7 5 107.034 109.946 1.867 23.149 o
4 7 6 210.100 212.182 3.899 7.445 o
4 7 7 23.541 25.034 0.885 129.396 o
4 7 8 44.401 44.886 1.235 64.721 o
4 7 9 42.563 42.679 1.147 70.444 o
4 7 10 71.424 68.987 1.604 37.344 o
4 7 11 60.620 59.751 1.468 45.169 o
4 7 12 192.222 184.231 3.782 8.389 o
4 7 13 188.296 182.131 3.918 8.258 o
4 7 14 14.162 14.495 1.487 94.393 o
4 7 15 51.172 53.617 2.003 38.125 o
4 7 16 18.790 20.008 1.789 66.116 o
4 7 17 14.871 16.887 1.974 59.625 o
4 7 18 16.293 16.158 2.178 50.254 o
4 8 0 223.353 225.374 3.675 7.339 o
4 8 1 81.817 84.299 1.517 33.574 o
4 8 2 49.841 51.944 1.050 64.060 o
4 8 3 9.622 10.383 0.496 360.139 o
4 8 4 108.881 110.432 1.867 22.861 o
4 8 5 79.343 77.552 1.497 35.380 o
4 8 6 44.599 42.728 0.875 79.185 o
4 8 7 45.487 44.283 1.176 66.234 o
4 8 8 135.025 132.112 2.615 15.208 o
4 8 9 14.625 13.844 0.807 194.910 o
4 8 10 24.282 24.470 0.924 124.291 o
4 8 11 104.482 102.810 2.421 20.012 o
4 8 12 14.092 14.943 1.031 152.076 o
4 8 13 70.582 70.144 2.100 30.146 o
4 8 14 16.072 17.577 1.381 99.916 o
4 8 15 153.532 155.979 4.064 9.173 o
4 8 16 19.615 19.162 1.837 63.279 o
4 8 17 28.403 27.202 2.353 39.459 o
4 8 18 6.977 10.704 2.508 42.245 o
4 9 0 66.443 70.795 1.410 41.906 o
4 9 1 329.175 318.219 4.987 4.037 o
4 9 2 70.748 70.630 1.342 41.504 o
4 9 3 47.768 49.368 1.050 66.723 o
4 9 4 16.877 17.305 0.651 203.974 o
4 9 5 26.314 26.385 0.739 134.581 o
4 9 6 9.056 9.304 0.476 390.467 o
4 9 7 12.348 12.230 0.807 212.784 o
4 9 8 119.745 113.105 2.275 18.894 o
4 9 9 251.078 235.271 4.696 5.556 o
4 9 10 2.245 2.255 0.612 575.824 o
4 9 11 55.080 52.751 1.672 44.199 o
4 9 12 47.511 48.036 1.672 48.157 o
4 9 13 44.880 43.545 1.760 47.764 o
4 9 14 23.041 23.741 1.662 68.921 o
4 9 15 6.089 7.904 1.390 124.016 o
4 9 16 29.712 32.102 2.479 35.602 o
4 9 17 34.419 31.548 2.518 33.905 o
4 10 0 0.867 0.982 0.418 1279.770 o
4 10 1 166.869 165.157 2.839 11.743 o
4 10 2 29.592 30.226 0.817 115.226 o
4 10 3 139.036 144.118 2.469 15.124 o
4 10 4 68.918 71.408 1.371 41.551 o
4 10 5 18.822 19.133 0.690 181.750 o
4 10 6 52.309 51.176 1.060 62.215 o
4 10 7 144.057 137.780 2.324 15.571 o
4 10 8 43.052 39.588 1.186 69.793 o
4 10 9 27.714 26.823 1.215 91.298 o
4 10 10 60.383 59.615 1.799 38.655 o
4 10 11 139.418 135.135 3.315 12.185 o
4 10 12 43.061 48.221 2.012 41.021 o
4 10 13 6.699 10.286 1.517 104.258 o
4 10 14 108.305 106.932 3.208 14.915 o
4 10 15 40.485 50.263 2.499 31.447 o
4 10 16 43.480 48.639 2.479 31.397 o
4 10 17 22.520 19.327 4.385 13.909 o
4 11 0 188.579 191.999 3.150 9.623 o
4 11 1 54.232 56.242 1.225 54.802 o
4 11 2 137.255 137.323 2.304 16.180 o
4 11 3 52.448 53.257 1.157 58.641 o
4 11 4 115.378 111.054 1.944 21.469 o
4 11 5 150.626 147.861 2.460 14.271 o
4 11 6 39.358 38.985 0.982 82.795 o
4 11 7 2.526 3.121 0.437 846.381 o
4 11 8 128.914 125.219 3.072 13.865 o
4 11 9 186.739 180.226 4.219 7.763 o
4 11 10 53.539 53.257 1.760 42.675 o
4 11 11 0.365 0.924 1.060 247.216 o
4 11 12 47.165 50.564 2.090 37.798 o
4 11 13 71.577 74.159 2.664 23.125 o
4 11 14 2.452 4.035 1.585 106.659 o
4 11 15 3.705 5.551 1.886 75.158 o
4 11 16 37.979 38.246 2.819 27.545 o
4 12 0 13.043 14.320 0.739 218.704 o
4 12 1 14.176 15.925 0.768 200.035 o
4 12 2 106.617 110.607 1.935 22.684 o
4 12 3 211.172 209.430 3.374 8.278 o
4 12 4 8.372 10.529 0.651 308.216 o
4 12 5 113.517 112.269 2.110 20.577 o
4 12 6 193.963 181.645 3.539 8.840 o
4 12 7 37.354 36.020 1.001 86.079 o
4 12 8 10.528 11.355 1.060 165.403 o
4 12 9 39.391 40.696 1.458 61.299 o
4 12 10 0.391 1.244 1.040 254.793 o
4 12 11 53.172 53.976 2.119 35.297 o
4 12 12 185.828 178.573 4.482 7.341 o
4 12 13 130.135 126.172 3.607 11.744 o
4 12 14 13.419 13.368 1.974 61.282 o
4 12 15 64.862 59.897 3.024 21.035 o
4 13 0 2.698 3.782 0.651 484.779 o
4 13 1 197.307 195.236 3.189 9.210 o
4 13 2 56.703 60.383 1.390 48.433 o
4 13 3 30.356 30.109 0.972 102.363 o
4 13 4 139.638 139.734 2.557 14.884 o
4 13 5 47.048 50.068 1.449 54.300 o
4 13 6 35.114 37.478 1.332 71.073 o
4 13 7 58.261 61.433 1.556 43.923 o
4 13 8 137.900 131.606 2.965 13.627 o
4 13 9 124.738 123.955 3.704 11.654 o
4 13 10 62.981 64.748 2.246 30.067 o
4 13 11 11.135 11.297 1.721 79.495 o
4 13 12 11.124 11.365 2.032 59.945 o
4 13 13 22.203 22.224 2.197 46.481 o
4 13 14 32.926 34.260 2.936 26.683 o
4 14 0 3.373 4.239 0.817 330.073 o
4 14 1 53.730 55.036 1.458 49.422 o
4 14 2 68.031 71.709 1.643 37.324 o
4 14 3 38.132 41.513 1.235 71.165 o
4 14 4 75.333 77.620 1.837 31.877 o
4 14 5 48.088 53.908 1.633 47.704 o
4 14 6 199.719 209.343 3.957 7.611 o
4 14 7 175.139 165.759 3.267 10.287 o
4 14 8 0.983 1.614 0.719 490.474 o
4 14 9 73.128 73.031 2.547 24.201 o
4 14 10 14.795 19.366 1.915 61.952 o
4 14 11 124.639 120.698 3.830 11.278 o
4 14 12 33.354 34.328 2.285 39.043 o
4 14 13 38.151 38.907 3.646 18.133 o
4 15 0 35.393 39.996 1.449 64.645 o
4 15 1 59.128 59.012 1.779 39.499 o
4 15 2 135.603 136.399 3.140 12.960 o
4 15 3 184.436 190.735 4.112 7.890 o
4 15 4 55.261 56.825 1.876 39.069 o
4 15 5 6.151 9.032 1.283 140.017 o
4 15 6 5.284 7.933 1.312 138.468 o
4 15 7 15.400 17.363 1.439 95.473 o
4 15 8 127.692 116.897 2.858 15.116 o
4 15 9 5.967 7.466 1.974 67.075 o
4 15 10 10.120 12.347 2.158 54.138 o
4 15 11 44.963 41.892 2.819 26.425 o
4 16 0 79.425 81.353 2.479 23.576 o
4 16 1 68.857 68.044 2.304 27.977 o
4 16 2 35.896 37.945 1.672 56.083 o
4 16 3 36.794 39.432 1.896 47.822 o
4 16 4 29.119 31.441 1.478 71.294 o
4 16 5 15.518 17.607 1.468 92.540 o
4 16 6 128.598 123.731 3.228 13.286 o
4 16 7 17.641 17.208 1.565 82.515 o
4 16 8 3.719 3.247 1.390 134.129 o
4 16 9 5.217 5.989 2.460 44.880 o
4 16 10 5.398 7.875 2.722 36.759 o
4 17 0 16.014 16.012 1.935 61.205 o
4 17 1 41.148 41.328 2.314 35.706 o
4 17 2 15.739 18.015 1.915 61.804 o
4 17 3 17.433 19.502 2.236 47.148 o
4 17 4 66.052 68.676 2.537 25.516 o
4 17 5 81.497 80.896 2.780 20.662 o
4 17 6 21.237 21.835 1.876 59.700 o
4 17 7 1.987 1.750 1.731 91.990 o
4 17 8 142.631 114.632 6.183 5.693 o
4 18 0 17.983 21.835 2.333 43.438 o
4 18 1 29.918 28.213 2.567 34.061 o
4 18 2 6.544 6.669 1.925 70.093 o
4 18 3 79.673 69.376 3.053 19.125 o
4 18 4 45.337 48.221 3.480 18.831 o
5 0 1 202.327 199.932 3.072 9.194 o
5 0 2 80.093 79.594 1.303 37.386 o
5 0 3 124.873 124.937 1.974 19.425 o
5 0 4 48.242 53.354 0.943 68.049 o
5 0 5 7.594 7.253 0.331 550.674 o
5 0 6 0.017 0.194 0.185 7472.950 o
5 0 7 364.431 358.663 5.483 3.368 o
5 0 8 0.001 0.408 0.243 4298.200 o
5 0 9 4.542 5.736 0.408 658.140 o
5 0 10 8.520 9.771 0.564 352.114 o
5 0 11 29.769 29.088 0.749 121.334 o
5 0 12 6.133 6.601 0.554 439.478 o
5 0 13 4.152 5.736 0.612 454.343 o
5 0 14 32.059 32.491 0.924 100.852 o
5 0 15 167.437 162.600 2.693 12.182 o
5 0 16 5.010 4.628 0.719 364.927 o
5 0 17 4.899 5.396 1.118 187.010 o
5 0 18 3.522 3.753 1.361 139.258 o
5 0 19 4.661 4.307 1.857 77.132 o
5 0 20 35.113 29.915 7.437 4.964 o
5 1 0 133.531 136.341 2.129 17.290 o
5 1 1 374.909 388.985 5.862 3.057 o
5 1 2 963.516 947.405 14.136 0.572 o
5 1 3 401.070 395.266 5.960 2.864 o
5 1 4 87.436 89.004 1.458 32.243 o
5 1 5 289.234 290.735 4.530 4.878 o
5 1 6 1.119 0.972 0.204 2901.050 o
5 1 7 291.663 293.107 4.511 4.851 o
5 1 8 183.300 175.715 2.751 11.005 o
5 1 9 28.202 27.941 0.671 133.102 o
5 1 10 133.154 131.801 2.178 17.301 o
5 1 11 67.159 66.216 1.264 45.113 o
5 1 12 1.824 1.147 0.360 1330.720 o
5 1 13 0.645 2.265 0.515 867.928 o
5 1 14 58.491 59.984 1.264 50.551 o
5 1 15 17.382 18.919 0.787 172.998 o
5 1 16 64.005 67.947 1.643 39.117 o
5 1 17 6.642 7.428 1.108 177.578 o
5 1 18 8.559 8.759 1.254 139.199 o
5 1 19 127.343 124.354 3.918 10.832 o
5 1 20 30.909 29.020 7.330 5.125 o
5 2 0 1216.370 1193.420 17.791 0.368 o
5 2 1 565.112 575.929 8.808 1.463 o
5 2 2 180.265 188.023 2.897 10.542 o
5 2 3 221.480 228.320 3.500 7.593 o
5 2 4 23.778 24.344 0.574 163.433 o
5 2 5 118.329 118.141 1.896 20.975 o
5 2 6 141.688 139.957 2.226 16.056 o
5 2 7 23.784 22.798 0.535 170.937 o
5 2 8 243.975 243.555 3.860 6.511 o
5 2 9 275.833 266.946 4.122 5.540 o
5 2 10 139.424 140.716 2.294 15.924 o
5 2 11 116.526 115.827 1.935 21.099 o
5 2 12 144.905 138.207 2.304 15.569 o
5 2 13 85.406 82.287 1.487 33.259 o
5 2 14 22.546 22.720 0.729 153.400 o
5 2 15 17.537 18.793 1.050 133.559 o
5 2 16 123.660 127.397 2.985 14.474 o
5 2 17 11.537 15.147 1.497 96.394 o
5 2 18 58.550 59.100 2.644 25.872 o
5 2 19 6.082 5.522 2.265 52.253 o
5 3 0 131.533 134.532 2.129 17.546 o
5 3 1 367.064 374.266 5.717 3.204 o
5 3 2 671.434 671.992 10.072 1.102 o
5 3 3 70.394 68.977 1.186 44.517 o
5 3 4 396.954 392.709 5.930 2.902 o
5 3 5 1002.490 970.670 14.495 0.540 o
5 3 6 221.832 225.481 4.044 6.864 o
5 3 7 18.041 18.122 0.710 184.860 o
5 3 8 145.409 146.325 3.004 12.712 o
5 3 9 37.714 38.927 1.050 81.459 o
5 3 10 22.375 21.252 0.846 142.303 o
5 3 11 2.708 1.449 0.447 885.628 o
5 3 12 191.891 184.328 3.451 9.033 o
5 3 13 228.829 227.747 4.200 6.515 o
5 3 14 6.003 6.397 0.856 267.604 o
5 3 15 24.696 26.502 1.264 91.913 o
5 3 16 16.188 19.629 1.303 105.927 o
5 3 17 32.857 36.982 1.837 51.874 o
5 3 18 44.456 44.011 2.411 32.850 o
5 3 19 26.623 30.342 2.537 35.111 o
5 4 0 54.892 61.696 1.069 56.657 o
5 4 1 514.479 516.003 7.923 1.765 o
5 4 2 238.544 241.406 3.714 6.807 o
5 4 3 174.582 174.373 2.712 11.513 o
5 4 4 892.167 866.956 14.340 0.615 o
5 4 5 571.987 583.395 10.111 1.283 o
5 4 6 109.241 110.121 2.158 20.869 o
5 4 7 204.047 201.429 3.665 8.082 o
5 4 8 94.353 91.911 1.905 26.120 o
5 4 9 26.090 26.191 0.943 116.467 o
5 4 10 19.036 19.250 0.865 153.897 o
5 4 11 267.428 258.400 4.705 5.189 o
5 4 12 5.468 5.921 0.710 352.785 o
5 4 13 88.757 85.952 1.905 27.587 o
5 4 14 269.692 260.403 5.279 4.666 o
5 4 15 25.013 27.581 1.303 88.003 o
5 4 16 2.452 4.657 1.176 183.272 o
5 4 17 116.170 119.250 3.062 14.804 o
5 4 18 3.398 2.294 1.886 76.579 o
5 4 19 6.820 6.242 2.421 45.786 o
5 5 0 178.422 180.381 2.810 10.976 o
5 5 1 32.823 34.639 0.778 106.991 o
5 5 2 725.850 728.223 11.229 0.929 o
5 5 3 134.510 135.281 2.168 17.078 o
5 5 4 48.481 49.047 0.914 70.668 o
5 5 5 34.171 34.338 0.943 94.845 o
5 5 6 142.932 141.367 2.674 14.171 o
5 5 7 201.563 193.574 3.539 8.466 o
5 5 8 121.711 120.650 2.392 17.727 o
5 5 9 364.125 357.020 6.378 2.999 o
5 5 10 54.797 55.386 1.371 51.012 o
5 5 11 151.801 145.227 2.917 12.714 o
5 5 12 72.290 69.648 1.633 36.544 o
5 5 13 68.212 69.113 1.769 35.622 o
5 5 14 98.926 99.660 2.372 21.115 o
5 5 15 4.403 6.844 1.011 218.462 o
5 5 16 36.292 41.017 1.672 55.069 o
5 5 17 54.071 57.262 2.401 30.036 o
5 5 18 43.664 44.089 2.790 26.858 o
5 5 19 34.424 35.913 3.315 21.651 o
5 6 0 294.732 293.943 4.686 4.683 o
5 6 1 11.687 13.844 0.506 300.223 o
5 6 2 935.242 948.523 14.184 0.583 o
5 6 3 36.588 35.310 0.758 100.747 o
5 6 4 100.258 103.160 1.721 25.795 o
5 6 5 230.961 226.930 3.549 7.327 o
5 6 6 36.447 36.730 0.962 88.846 o
5 6 7 64.661 63.446 1.468 42.870 o
5 6 8 17.514 19.512 0.846 161.882 o
5 6 9 460.114 434.999 7.700 2.063 o
5 6 10 155.055 149.436 2.858 12.633 o
5 6 11 158.449 148.454 2.868 12.457 o
5 6 12 31.126 31.966 1.215 83.956 o
5 6 13 13.547 13.932 0.972 166.178 o
5 6 14 40.227 40.103 1.507 59.126 o
5 6 15 8.180 9.343 1.244 141.104 o
5 6 16 112.876 110.266 3.111 15.033 o
5 6 17 48.591 51.410 2.362 32.202 o
5 6 18 6.299 6.261 2.090 60.467 o
5 7 0 76.629 79.788 1.439 36.618 o
5 7 1 479.420 481.490 7.330 2.018 o
5 7 2 730.585 723.042 10.859 0.952 o
5 7 3 78.941 82.675 1.449 35.406 o
5 7 4 40.703 42.631 0.924 81.711 o
5 7 5 11.185 12.055 0.467 332.742 o
5 7 6 18.346 18.938 0.807 165.798 o
5 7 7 77.423 76.726 1.672 33.675 o
5 7 8 9.645 10.889 0.700 272.382 o
5 7 9 81.017 78.340 1.760 31.518 o
5 7 10 33.904 34.737 1.118 84.755 o
5 7 11 67.662 66.693 1.721 36.888 o
5 7 12 232.006 216.323 4.404 6.304 o
5 7 13 82.941 79.827 1.983 28.355 o
5 7 14 12.872 16.294 1.410 102.588 o
5 7 15 82.929 81.101 2.674 21.415 o
5 7 16 47.577 52.110 2.285 33.713 o
5 7 17 58.242 63.280 2.800 23.822 o
5 7 18 7.075 6.173 2.712 36.864 o
5 8 0 109.938 115.701 1.944 21.857 o
5 8 1 250.432 248.221 3.879 6.332 o
5 8 2 99.888 96.743 1.682 26.730 o
5 8 3 437.234 421.146 6.465 2.481 o
5 8 4 124.562 126.629 2.100 18.713 o
5 8 5 35.264 36.710 0.856 96.417 o
5 8 6 118.963 111.375 2.217 19.394 o
5 8 7 41.591 41.814 1.147 71.694 o
5 8 8 30.464 31.664 1.001 98.869 o
5 8 9 57.178 58.176 1.594 44.123 o
5 8 10 146.448 138.353 2.955 13.029 o
5 8 11 90.964 88.509 2.129 24.853 o
5 8 12 11.694 11.375 0.972 179.125 o
5 8 13 0.104 1.711 0.924 321.164 o
5 8 14 95.475 94.799 2.771 18.828 o
5 8 15 11.427 13.095 1.585 89.578 o
5 8 16 59.691 61.559 2.683 25.095 o
5 8 17 73.664 74.645 2.965 20.120 o
5 8 18 21.976 23.634 5.804 8.135 o
5 9 0 30.894 31.032 0.846 109.602 o
5 9 1 266.024 261.793 4.122 5.722 o
5 9 2 112.823 113.961 1.964 21.481 o
5 9 3 35.023 36.448 0.875 95.902 o
5 9 4 189.018 183.327 2.936 10.211 o
5 9 5 105.436 104.628 1.799 24.256 o
5 9 6 25.164 23.226 0.651 151.973 o
5 9 7 10.069 9.576 0.739 260.670 o
5 9 8 29.458 29.652 1.001 102.141 o
5 9 9 12.361 12.551 0.875 195.106 o
5 9 10 50.004 49.358 1.643 47.602 o
5 9 11 90.605 82.724 2.246 24.235 o
5 9 12 61.120 59.353 1.915 36.348 o
5 9 13 87.186 84.202 2.460 22.638 o
5 9 14 15.637 16.255 1.682 76.381 o
5 9 15 1.401 1.721 1.692 96.821 o
5 9 16 48.615 53.218 2.479 30.111 o
5 9 17 30.661 27.708 2.926 27.491 o
5 10 0 515.421 499.728 7.787 1.807 o
5 10 1 38.900 38.820 1.021 81.578 o
5 10 2 150.356 152.042 2.703 13.325 o
5 10 3 46.071 46.646 1.031 69.995 o
5 10 4 33.183 34.766 0.894 98.996 o
5 10 5 80.799 80.498 1.487 34.701 o
5 10 6 48.536 48.590 1.079 65.466 o
5 10 7 56.700 53.004 1.312 52.109 o
5 10 8 34.010 33.891 1.244 78.159 o
5 10 9 118.439 115.516 2.917 15.480 o
5 10 10 92.468 91.649 2.499 21.290 o
5 10 11 20.254 19.784 1.332 96.921 o
5 10 12 22.668 23.955 1.390 86.573 o
5 10 13 146.427 135.816 3.480 11.335 o
5 10 14 9.731 10.743 1.682 84.135 o
5 10 15 26.654 27.231 2.003 50.718 o
5 10 16 24.769 23.420 2.576 35.272 o
5 11 0 40.948 41.328 0.992 79.209 o
5 11 1 100.020 103.160 1.876 24.587 o
5 11 2 5.721 5.969 0.612 413.329 o
5 11 3 93.120 92.028 1.672 28.514 o
5 11 4 77.230 78.330 1.487 35.997 o
5 11 5 29.898 26.658 0.914 110.705 o
5 11 6 207.165 200.846 3.539 8.223 o
5 11 7 238.325 222.963 5.075 5.407 o
5 11 8 77.110 72.681 2.071 29.051 o
5 11 9 0.220 1.011 0.982 287.769 o
5 11 10 13.272 13.611 1.196 130.568 o
5 11 11 16.830 17.849 1.342 102.400 o
5 11 12 58.198 59.907 2.226 31.734 o
5 11 13 2.944 6.776 1.682 93.212 o
5 11 14 137.256 136.817 4.064 9.894 o
5 11 15 77.609 73.576 2.936 20.064 o
5 11 16 0.206 11.491 5.153 10.641 o
5 12 0 189.114 187.070 3.053 9.891 o
5 12 1 164.614 161.073 2.703 12.333 o
5 12 2 63.187 62.007 1.274 47.599 o
5 12 3 10.195 10.247 0.671 280.741 o
5 12 4 56.757 58.342 1.351 49.792 o
5 12 5 285.925 270.202 4.880 4.762 o
5 12 6 9.906 8.944 0.661 295.057 o
5 12 7 55.381 54.958 1.351 51.312 o
5 12 8 83.064 84.941 2.440 23.270 o
5 12 9 14.759 13.650 1.254 119.440 o
5 12 10 29.391 32.034 1.692 60.613 o
5 12 11 71.293 68.997 2.372 26.684 o
5 12 12 11.161 12.347 1.643 85.205 o
5 12 13 65.091 63.261 2.528 26.135 o
5 12 14 56.932 58.837 2.751 24.793 o
5 12 15 37.293 41.659 4.122 14.656 o
5 13 0 14.282 13.338 0.768 206.970 o
5 13 1 40.222 42.047 1.147 72.838 o
5 13 2 205.159 197.395 3.451 8.471 o
5 13 3 78.259 81.431 1.701 32.523 o
5 13 4 54.249 53.276 1.322 53.090 o
5 13 5 196.046 197.900 3.753 8.174 o
5 13 6 78.562 77.027 1.760 32.222 o
5 13 7 22.173 23.420 0.953 127.617 o
5 13 8 80.173 80.624 2.411 24.193 o
5 13 9 63.990 68.170 2.392 27.632 o
5 13 10 17.735 19.308 1.954 58.510 o
5 13 11 12.450 15.001 1.711 77.516 o
5 13 12 49.594 51.779 2.528 29.314 o
5 13 13 76.358 71.641 2.868 20.846 o
5 13 14 5.712 4.142 3.461 23.232 o
5 14 0 174.347 173.274 3.393 9.884 o
5 14 1 23.119 25.753 1.069 111.281 o
5 14 2 27.219 30.683 1.264 86.182 o
5 14 3 31.581 31.042 1.371 75.061 o
5 14 4 99.405 107.010 2.917 17.091 o
5 14 5 23.763 25.190 1.274 93.271 o
5 14 6 23.097 26.240 1.381 85.496 o
5 14 7 157.864 151.351 3.364 10.941 o
5 14 8 29.667 31.713 1.944 50.648 o
5 14 9 4.182 8.332 1.964 68.504 o
5 14 10 42.389 40.706 2.528 31.441 o
5 14 11 25.915 28.583 2.596 34.150 o
5 14 12 54.696 50.039 2.878 24.066 o
5 15 0 156.738 154.200 3.140 11.576 o
5 15 1 0.976 2.071 1.274 168.222 o
5 15 2 31.444 33.609 1.682 59.368 o
5 15 3 12.287 14.690 1.215 128.844 o
5 15 4 49.068 51.215 1.847 42.538 o
5 15 5 7.841 10.461 1.312 129.408 o
5 15 6 7.218 7.214 1.274 141.333 o
5 15 7 0.479 0.856 1.410 141.050 o
5 15 8 6.510 6.242 1.818 77.950 o
5 15 9 1.131 1.507 1.808 85.360 o
5 15 10 141.387 134.532 4.735 8.151 o
5 15 11 48.161 49.115 3.033 23.003 o
5 16 0 7.821 11.550 1.546 98.624 o
5 16 1 22.814 23.352 1.750 64.542 o
5 16 2 114.452 115.108 3.004 15.317 o
5 16 3 38.469 42.582 1.779 50.090 o
5 16 4 2.274 3.412 1.624 102.543 o
5 16 5 11.380 13.951 1.779 74.004 o
5 16 6 32.702 32.345 1.886 51.270 o
5 16 7 114.985 104.501 2.887 16.232 o
5 16 8 14.869 17.616 2.537 38.828 o
5 16 9 90.328 81.334 3.918 12.949 o
5 17 0 47.979 46.539 2.110 37.702 o
5 17 1 4.575 5.192 1.740 86.677 o
5 17 2 5.251 5.347 1.643 95.423 o
5 17 3 24.125 22.380 2.168 46.793 o
5 17 4 5.915 7.068 1.818 78.095 o
5 17 5 60.368 60.889 2.411 28.533 o
5 17 6 16.253 16.119 2.100 53.413 o
5 17 7 11.313 13.688 2.168 52.980 o
5 18 0 4.710 7.253 2.547 41.953 o
5 18 1 83.109 72.497 3.101 18.368 o
5 18 2 1.168 2.246 2.139 61.173 o
5 18 3 21.643 21.845 2.994 27.829 o
6 0 0 1503.890 1466.430 30.896 0.174 o
6 0 1 389.485 398.056 6.018 2.896 o
6 0 2 23.503 22.613 0.535 172.616 o
6 0 3 573.184 560.471 8.429 1.513 o
6 0 4 270.289 271.904 4.161 5.549 o
6 0 5 57.511 57.253 1.031 57.336 o
6 0 6 18.235 19.580 0.525 210.817 o
6 0 7 0.093 0.262 0.204 5746.970 o
6 0 8 1.085 1.721 0.340 1544.970 o
6 0 9 155.647 156.971 2.547 13.398 o
6 0 10 46.162 45.061 0.943 73.782 o
6 0 11 14.838 16.275 0.651 220.438 o
6 0 12 46.776 49.495 1.060 67.164 o
6 0 13 21.687 21.797 0.719 159.488 o
6 0 14 91.638 96.831 1.905 26.162 o
6 0 15 0.656 1.828 0.583 720.037 o
6 0 16 5.976 6.271 0.933 237.324 o
6 0 17 5.248 6.242 1.128 181.025 o
6 0 18 163.676 167.072 3.510 10.064 o
6 0 19 172.995 157.087 3.762 9.323 o
6 1 0 242.794 240.453 3.675 6.779 o
6 1 1 152.157 157.758 2.460 13.867 o
6 1 2 895.606 905.756 13.543 0.635 o
6 1 3 12.473 13.980 0.457 304.394 o
6 1 4 426.740 436.506 6.611 2.452 o
6 1 5 453.388 450.943 6.815 2.270 o
6 1 6 3.422 3.432 0.379 871.465 o
6 1 7 297.274 296.724 4.569 4.724 o
6 1 8 185.885 185.427 2.926 10.310 o
6 1 9 33.790 33.871 0.758 107.089 o
6 1 10 129.482 130.060 2.158 17.796 o
6 1 11 53.032 55.017 1.108 59.016 o
6 1 12 47.540 48.649 1.040 67.531 o
6 1 13 20.664 20.290 0.739 163.829 o
6 1 14 1.057 1.944 0.564 731.168 o
6 1 15 83.809 81.878 1.692 31.314 o
6 1 16 94.001 98.950 2.187 23.200 o
6 1 17 10.699 11.686 1.128 151.183 o
6 1 18 6.385 5.697 1.993 66.144 o
6 1 19 27.495 26.619 2.586 34.247 o
6 2 0 1059.860 1089.250 16.275 0.452 o
6 2 1 620.366 612.970 9.207 1.293 o
6 2 2 437.638 456.164 6.893 2.298 o
6 2 3 5.561 7.058 0.379 603.492 o
6 2 4 192.655 195.246 3.033 9.666 o
6 2 5 312.335 314.962 4.812 4.311 o
6 2 6 165.137 164.233 2.625 12.450 o
6 2 7 117.423 120.513 2.119 19.645 o
6 2 8 239.005 234.814 3.665 6.923 o
6 2 9 36.825 37.828 0.807 95.729 o
6 2 10 328.204 319.872 4.890 4.094 o
6 2 11 80.234 77.329 1.410 36.305 o
6 2 12 3.484 4.054 0.651 458.686 o
6 2 13 8.414 10.198 0.778 258.923 o
6 2 14 45.323 47.385 1.303 60.796 o
6 2 15 6.437 7.748 1.274 142.697 o
6 2 16 15.098 13.183 1.137 134.997 o
6 2 17 22.386 22.662 1.750 65.035 o
6 2 18 18.146 20.543 2.032 54.554 o
6 2 19 34.461 37.974 2.868 27.281 o
6 3 0 14.158 14.039 0.476 278.633 o
6 3 1 856.068 878.457 13.134 0.680 o
6 3 2 187.425 184.698 2.897 10.329 o
6 3 3 1036.420 1057.510 16.012 0.471 o
6 3 4 299.983 302.790 4.618 4.627 o
6 3 5 468.783 467.267 7.039 2.137 o
6 3 6 342.735 341.328 5.211 3.712 o
6 3 7 284.075 280.002 4.987 4.647 o
6 3 8 70.534 69.454 1.487 39.412 o
6 3 9 65.174 63.358 1.419 43.612 o
6 3 10 20.101 20.436 0.817 154.900 o
6 3 11 39.166 37.663 1.099 78.227 o
6 3 12 5.610 5.901 0.797 301.674 o
6 3 13 11.309 13.095 0.904 192.312 o
6 3 14 22.353 23.372 1.128 109.433 o
6 3 15 108.913 114.836 2.751 17.044 o
6 3 16 52.909 52.469 1.886 40.230 o
6 3 17 75.865 84.698 2.975 19.421 o
6 3 18 18.959 19.911 2.061 53.128 o
6 3 19 24.349 24.976 2.625 34.137 o
6 4 0 410.048 415.682 6.300 2.659 o
6 4 1 155.519 155.269 2.460 13.739 o
6 4 2 68.757 72.205 1.244 43.561 o
6 4 3 205.122 207.214 3.237 8.705 o
6 4 4 125.176 129.487 2.080 18.612 o
6 4 5 697.069 691.931 10.383 1.037 o
6 4 6 202.223 202.703 3.694 8.062 o
6 4 7 84.353 86.944 1.944 27.881 o
6 4 8 32.483 33.560 1.011 93.746 o
6 4 9 77.348 76.959 1.837 31.505 o
6 4 10 28.933 28.855 1.021 102.242 o
6 4 11 96.571 95.003 1.983 24.838 o
6 4 12 69.526 70.290 1.721 35.872 o
6 4 13 347.522 333.648 7.437 2.711 o
6 4 14 95.980 93.691 2.294 22.407 o
6 4 15 8.196 10.587 1.264 136.171 o
6 4 16 148.038 145.489 3.432 11.234 o
6 4 17 27.654 34.280 2.061 47.020 o
6 4 18 6.076 7.836 2.780 35.190 o
6 4 19 32.034 34.066 3.539 19.601 o
6 5 0 3.199 3.753 0.369 897.668 o
6 5 1 160.536 162.911 2.644 12.666 o
6 5 2 53.359 55.298 1.040 60.531 o
6 5 3 230.290 231.558 3.617 7.200 o
6 5 4 712.439 704.784 10.558 1.000 o
6 5 5 32.539 32.267 0.700 114.929 o
6 5 6 128.629 128.097 2.460 16.514 o
6 5 7 170.592 170.766 3.199 10.530 o
6 5 8 323.175 317.840 5.687 3.694 o
6 5 9 52.380 53.335 1.381 52.522 o
6 5 10 102.128 96.753 2.042 23.434 o
6 5 11 87.162 78.194 1.711 30.758 o
6 5 12 117.288 117.645 2.644 16.875 o
6 5 13 17.566 19.172 1.099 126.807 o
6 5 14 77.059 76.405 1.964 30.027 o
6 5 15 42.863 50.175 1.828 45.399 o
6 5 16 19.429 20.727 1.419 90.005 o
6 5 17 22.370 27.581 2.596 34.897 o
6 5 18 2.608 1.750 2.878 33.885 o
6 5 19 88.535 76.074 7.943 4.101 o
6 6 0 12.804 12.094 0.564 279.067 o
6 6 1 514.062 523.459 7.972 1.749 o
6 6 2 306.642 302.285 4.657 4.532 o
6 6 3 56.815 55.367 1.060 57.683 o
6 6 4 154.298 162.123 2.615 13.112 o
6 6 5 38.890 39.588 0.856 89.016 o
6 6 6 41.627 40.317 1.060 76.073 o
6 6 7 234.899 226.347 4.161 6.469 o
6 6 8 142.647 137.955 2.693 14.218 o
6 6 9 107.795 105.192 2.139 21.455 o
6 6 10 85.819 82.744 1.799 29.582 o
6 6 11 35.115 37.332 1.244 75.378 o
6 6 12 38.912 37.750 1.274 70.398 o
6 6 13 59.629 61.326 1.760 39.364 o
6 6 14 90.937 90.268 2.294 23.253 o
6 6 15 56.256 57.165 2.207 32.722 o
6 6 16 14.036 18.015 1.672 77.671 o
6 6 17 95.632 93.768 3.617 13.889 o
6 6 18 20.461 21.223 2.926 29.159 o
6 7 0 28.477 29.108 0.739 125.216 o
6 7 1 311.271 318.589 4.910 4.243 o
6 7 2 63.036 62.026 1.196 49.247 o
6 7 3 11.166 13.144 0.535 301.477 o
6 7 4 117.541 119.065 1.964 20.615 o
6 7 5 67.356 65.682 1.215 46.022 o
6 7 6 38.061 36.992 1.050 82.168 o
6 7 7 161.623 159.285 3.043 11.537 o
6 7 8 68.499 66.265 1.585 38.972 o
6 7 9 73.084 72.720 1.721 34.610 o
6 7 10 76.263 68.530 1.672 35.029 o
6 7 11 18.317 18.452 0.972 142.367 o
6 7 12 53.448 54.404 1.672 44.502 o
6 7 13 11.963 12.318 0.953 180.071 o
6 7 14 30.502 32.724 1.585 64.502 o
6 7 15 9.282 10.276 1.439 109.531 o
6 7 16 3.730 4.900 1.789 83.250 o
6 7 17 4.380 7.603 2.265 52.489 o
6 7 18 31.129 37.867 3.451 20.394 o
6 8 0 3.437 3.490 0.506 646.915 o
6 8 1 161.751 158.993 2.586 12.880 o
6 8 2 6.498 8.166 0.544 418.651 o
6 8 3 49.245 49.242 1.031 66.199 o
6 8 4 94.384 98.085 1.721 27.257 o
6 8 5 47.200 49.164 0.982 69.547 o
6 8 6 74.351 71.087 1.604 36.194 o
6 8 7 255.394 251.342 4.608 5.478 o
6 8 8 34.006 32.695 1.079 88.134 o
6 8 9 13.860 13.523 0.797 202.197 o
6 8 10 16.042 17.081 0.982 150.106 o
6 8 11 14.118 13.786 1.011 157.272 o
6 8 12 8.659 8.643 1.312 129.613 o
6 8 13 42.205 42.018 1.711 50.675 o
6 8 14 19.304 20.708 1.526 81.989 o
6 8 15 13.135 12.036 1.740 76.087 o
6 8 16 24.668 27.581 2.168 45.757 o
6 8 17 28.500 30.206 2.926 27.602 o
6 9 0 241.670 235.796 3.724 6.788 o
6 9 1 67.980 69.376 1.322 43.110 o
6 9 2 5.613 6.378 0.544 463.949 o
6 9 3 40.590 40.803 0.953 81.626 o
6 9 4 14.954 15.633 0.642 224.057 o
6 9 5 1.224 1.692 0.418 1149.620 o
6 9 6 122.807 118.287 2.051 19.578 o
6 9 7 74.692 75.588 1.692 34.244 o
6 9 8 178.493 171.243 3.724 9.049 o
6 9 9 2.013 1.740 0.778 402.895 o
6 9 10 4.206 4.822 0.797 326.430 o
6 9 11 151.965 144.779 3.539 10.783 o
6 9 12 49.704 51.983 1.935 40.225 o
6 9 13 10.257 10.111 1.419 110.430 o
6 9 14 61.390 59.625 2.353 29.283 o
6 9 15 56.901 62.590 2.508 27.618 o
6 9 16 45.283 46.170 2.858 25.602 o
6 9 17 16.792 21.991 3.724 19.075 o
6 10 0 25.997 25.977 0.797 130.483 o
6 10 1 8.630 9.265 0.632 321.892 o
6 10 2 13.910 15.886 0.778 199.542 o
6 10 3 159.096 159.003 2.751 12.520 o
6 10 4 105.888 106.271 1.925 23.145 o
6 10 5 240.700 235.933 3.733 6.794 o
6 10 6 120.015 112.930 2.061 20.112 o
6 10 7 67.815 66.255 1.954 33.215 o
6 10 8 79.071 76.337 2.528 23.456 o
6 10 9 31.175 32.598 1.390 73.684 o
6 10 10 45.110 47.560 1.828 45.052 o
6 10 11 20.695 23.712 1.293 96.916 o
6 10 12 58.151 61.851 2.197 32.009 o
6 10 13 13.038 14.515 1.565 88.722 o
6 10 14 124.554 117.188 3.354 13.134 o
6 10 15 1.121 1.653 1.818 84.412 o
6 10 16 6.505 10.276 2.839 33.573 o
6 11 0 124.736 119.775 2.197 18.520 o
6 11 1 33.219 35.291 0.972 93.803 o
6 11 2 242.651 234.309 3.986 6.472 o
6 11 3 75.605 75.102 1.449 37.498 o
6 11 4 263.058 248.134 4.161 5.832 o
6 11 5 31.592 30.964 0.865 106.970 o
6 11 6 84.243 76.726 1.624 32.621 o
6 11 7 19.457 18.005 1.118 121.526 o
6 11 8 105.024 98.775 2.615 18.856 o
6 11 9 55.243 53.344 1.750 42.288 o
6 11 10 48.939 47.589 1.692 47.134 o
6 11 11 114.171 112.405 3.092 14.987 o
6 11 12 12.252 12.930 1.478 98.850 o
6 11 13 13.782 15.468 1.789 71.042 o
6 11 14 35.608 35.359 2.226 39.761 o
6 11 15 69.074 58.993 3.199 19.183 o
6 12 0 59.878 60.208 1.312 48.737 o
6 12 1 86.187 85.787 1.682 30.474 o
6 12 2 149.501 142.524 2.586 14.057 o
6 12 3 116.333 114.622 2.119 20.076 o
6 12 4 7.540 7.855 0.719 304.650 o
6 12 5 23.892 25.238 0.875 129.236 o
6 12 6 11.896 12.036 0.758 229.543 o
6 12 7 0.026 0.389 0.778 464.871 o
6 12 8 19.622 20.581 1.274 102.572 o
6 12 9 40.288 37.886 1.653 54.497 o
6 12 10 93.611 86.146 2.615 20.541 o
6 12 11 20.340 21.447 1.701 69.499 o
6 12 12 75.423 69.833 2.732 22.274 o
6 12 13 29.105 29.370 2.168 44.063 o
6 12 14 19.791 23.235 2.635 34.904 o
6 13 0 22.982 22.963 1.011 120.102 o
6 13 1 65.043 65.234 1.604 39.911 o
6 13 2 4.848 3.792 0.749 355.120 o
6 13 3 151.212 147.006 2.946 12.602 o
6 13 4 10.832 13.465 1.011 170.102 o
6 13 5 0.668 0.856 0.690 553.018 o
6 13 6 28.203 29.506 1.099 97.132 o
6 13 7 12.799 13.445 1.176 134.781 o
6 13 8 0.384 1.390 1.215 188.010 o
6 13 9 38.557 37.381 2.119 41.340 o
6 13 10 100.113 97.745 3.451 14.392 o
6 13 11 98.312 92.728 3.743 13.194 o
6 13 12 12.988 13.727 2.392 44.071 o
6 13 13 10.558 10.646 2.372 45.835 o
6 14 0 547.573 516.693 9.148 1.501 o
6 14 1 51.031 54.385 1.526 49.086 o
6 14 2 11.239 11.404 0.885 201.952 o
6 14 3 26.511 30.255 1.342 82.177 o
6 14 4 31.314 32.092 1.342 76.414 o
6 14 5 36.352 39.286 1.575 59.125 o
6 14 6 17.735 19.006 1.235 110.941 o
6 14 7 32.167 25.899 1.332 79.163 o
6 14 8 13.877 14.544 2.168 51.834 o
6 14 9 31.867 36.350 2.703 30.436 o
6 14 10 101.136 98.240 3.899 12.294 o
6 14 11 0.114 0.778 2.158 60.907 o
6 14 12 5.438 8.789 2.440 45.129 o
6 15 0 5.045 7.573 1.303 141.286 o
6 15 1 13.170 16.576 1.283 116.084 o
6 15 2 249.667 239.996 4.987 5.255 o
6 15 3 38.068 41.970 1.711 52.610 o
6 15 4 66.408 68.054 2.158 30.350 o
6 15 5 44.166 43.496 1.711 49.475 o
6 15 6 3.282 3.597 1.011 236.680 o
6 15 7 2.546 4.890 1.108 202.543 o
6 15 8 107.268 102.713 3.539 13.502 o
6 15 9 88.219 85.359 3.286 16.335 o
6 15 10 74.506 70.368 3.403 16.890 o
6 15 11 29.679 19.755 3.636 19.251 o
6 16 0 1.439 1.206 1.429 134.690 o
6 16 1 25.926 30.848 1.964 51.693 o
6 16 2 76.573 80.099 2.294 25.943 o
6 16 3 42.664 44.002 1.915 44.268 o
6 16 4 22.904 24.820 1.760 63.536 o
6 16 5 224.977 216.916 4.783 5.948 o
6 16 6 9.625 7.369 1.536 100.040 o
6 16 7 1.229 2.985 1.536 115.972 o
6 16 8 22.792 19.726 2.703 33.209 o
6 16 9 7.093 12.716 3.617 20.983 o
6 17 0 12.443 14.019 1.935 63.720 o
6 17 1 100.612 94.634 3.179 15.902 o
6 17 2 1.434 2.693 1.565 111.759 o
6 17 3 37.593 36.321 2.421 34.795 o
6 17 4 68.412 68.229 2.674 23.738 o
6 17 5 9.208 8.691 1.847 72.862 o
6 17 6 7.152 11.248 2.129 56.958 o
6 18 0 0.030 8.021 2.839 34.721 o
6 18 1 8.651 18.355 6.125 7.460 o
7 0 1 554.519 538.869 8.108 1.618 o
7 0 2 8.575 9.148 0.408 439.619 o
7 0 3 174.524 178.116 2.829 11.142 o
7 0 4 449.481 464.846 7.107 2.189 o
7 0 5 217.881 216.848 3.393 7.977 o
7 0 6 1.828 1.458 0.292 1623.890 o
7 0 7 294.998 298.620 4.589 4.725 o
7 0 8 0.176 0.719 0.253 3443.700 o
7 0 9 0.923 1.585 0.331 1678.400 o
7 0 10 6.639 7.953 0.535 424.383 o
7 0 11 10.236 9.965 0.535 336.440 o
7 0 12 14.017 15.516 0.632 233.717 o
7 0 13 110.431 113.961 2.003 21.523 o
7 0 14 166.828 159.829 2.644 12.420 o
7 0 15 27.640 28.777 1.069 100.745 o
7 0 16 69.354 70.902 1.760 35.236 o
7 0 17 63.295 67.597 1.857 35.700 o
7 0 18 8.254 6.961 1.546 101.104 o
7 0 19 11.691 11.725 2.362 45.693 o
7 1 0 0.060 0.729 0.224 4389.410 o
7 1 1 88.665 85.602 1.487 32.046 o
7 1 2 53.963 52.849 0.953 63.332 o
7 1 3 130.750 132.394 2.110 17.804 o
7 1 4 155.475 154.433 2.440 13.830 o
7 1 5 215.335 223.576 3.471 7.840 o
7 1 6 103.159 102.460 1.701 25.526 o
7 1 7 163.556 162.726 2.596 12.655 o
7 1 8 285.105 283.415 4.385 5.085 o
7 1 9 115.713 113.465 1.964 21.160 o
7 1 10 62.728 62.716 1.186 49.426 o
7 1 11 45.872 46.063 1.021 70.783 o
7 1 12 125.842 119.347 2.012 19.413 o
7 1 13 28.874 30.313 0.826 115.920 o
7 1 14 1.013 0.885 0.496 958.791 o
7 1 15 12.540 16.459 0.933 172.606 o
7 1 16 22.724 24.188 1.206 101.076 o
7 1 17 87.819 91.328 2.790 19.514 o
7 1 18 49.807 52.800 2.508 29.495 o
7 1 19 43.156 43.097 2.674 28.723 o
7 2 0 170.677 166.897 2.625 12.104 o
7 2 1 24.023 23.936 0.583 162.223 o
7 2 2 742.430 744.702 11.151 0.912 o
7 2 3 5.252 5.503 0.379 659.788 o
7 2 4 33.497 33.200 0.797 105.859 o
7 2 5 1.236 1.837 0.301 1707.040 o
7 2 6 725.808 721.000 10.820 0.960 o
7 2 7 158.975 160.432 2.635 12.844 o
7 2 8 113.035 111.939 1.886 22.080 o
7 2 9 10.974 10.859 0.467 345.496 o
7 2 10 66.697 63.747 1.206 46.926 o
7 2 11 26.838 25.588 0.700 137.861 o
7 2 12 80.843 77.688 1.740 31.870 o
7 2 13 143.869 138.762 2.683 14.157 o
7 2 14 42.007 43.545 1.449 59.099 o
7 2 15 4.047 3.655 1.206 171.241 o
7 2 16 45.738 48.532 1.828 44.646 o
7 2 17 18.742 24.606 2.071 51.869 o
7 2 18 36.861 42.816 2.586 31.177 o
[truncated: 88,587 more chars]
