# Supplementary material for: Transferable Hirshfeld atom model for rapid evaluation of aspherical atomic form factors
Source: IUCrJ. 2024 Mar 1;11(Pt 2):249–59. doi: 10.1107/S2052252524001507 (PMC10916294; doi:10.1107/S2052252524001507)
Supplement: Supplementary file 1 [file m-11-00249-sup1.zip › cifs/models_comparison/nac_h2o/IAM.cif]

data_9K
_audit_creation_date               2023-11-19
_audit_creation_method
;
Olex2 1.3
(compiled 2020.07.31 svn.rc2a77460 for OlexSys, GUI svn.r6145)
;
_audit_contact_author_address      ?
_audit_contact_author_email        ?
_audit_contact_author_name         ''
_audit_contact_author_phone        ?
_publ_contact_author_id_orcid      ?
_publ_section_references
;
Bourhis, L.J., Dolomanov, O.V., Gildea, R.J., Howard, J.A.K., Puschmann, H.
 (2015). Acta Cryst. A71, 59-75.

Dolomanov, O.V., Bourhis, L.J., Gildea, R.J, Howard, J.A.K. & Puschmann, H.
 (2009), J. Appl. Cryst. 42, 339-341.
;
_chemical_formula_moiety           'C7 H11 N O4, H2 O'
_chemical_formula_sum              'C7 H13 N O5'
_chemical_formula_weight           191.185
_chemical_absolute_configuration   unk
loop_
  _atom_type_symbol
  _atom_type_scat_dispersion_real
  _atom_type_scat_dispersion_imag
  _atom_type_scat_Cromer_Mann_a1
  _atom_type_scat_Cromer_Mann_a2
  _atom_type_scat_Cromer_Mann_a3
  _atom_type_scat_Cromer_Mann_a4
  _atom_type_scat_Cromer_Mann_b1
  _atom_type_scat_Cromer_Mann_b2
  _atom_type_scat_Cromer_Mann_b3
  _atom_type_scat_Cromer_Mann_b4
  _atom_type_scat_Cromer_Mann_c
  _atom_type_scat_source
  _atom_type_scat_dispersion_source
 H -0.00000 0.00000 0.49300 0.32291 0.14019 0.04081 10.51090 26.12570 3.14236
 57.79970 0.0030380000826
 'International Tables Volume C Table 6.1.1.4 (pp. 500-502)' custom
 C 0.00100 0.00080 2.31000 1.02000 1.58860 0.86500 20.84390 10.20750 0.56870
 51.65120 0.215599998832
 'International Tables Volume C Table 6.1.1.4 (pp. 500-502)' custom
 O 0.00490 0.00300 3.04850 2.28680 1.54630 0.86700 13.27710 5.70110 0.32390
 32.90890 0.250800013542
 'International Tables Volume C Table 6.1.1.4 (pp. 500-502)' custom
 N 0.00240 0.00160 12.21260 3.13220 2.01250 1.16630 0.00570 9.89330 28.99750
 0.58260 -11.5290002823
 'International Tables Volume C Table 6.1.1.4 (pp. 500-502)' custom

_space_group_crystal_system        'orthorhombic'
_space_group_IT_number             19
_space_group_name_H-M_alt          'P 21 21 21'
_space_group_name_Hall             ' P 2ac 2ab'
loop_
  _space_group_symop_id
  _space_group_symop_operation_xyz
 1 x,y,z
 2 x+1/2,-y+1/2,-z
 3 -x,y+1/2,-z+1/2
 4 -x+1/2,-y,z+1/2

_symmetry_Int_Tables_number        19
_cell_length_a                     9.854(3)
_cell_length_b                     9.249(3)
_cell_length_c                     10.144(2)
_cell_angle_alpha                  90
_cell_angle_beta                   90
_cell_angle_gamma                  90
_cell_volume                       924.5(5)
_cell_formula_units_Z              4
_cell_measurement_temperature      9(2)
_exptl_absorpt_coefficient_mu      0.061
_exptl_crystal_density_diffrn      1.374
_exptl_crystal_F_000               408.077
_exptl_crystal_size_max            0.34
_exptl_crystal_size_mid            0.28
_exptl_crystal_size_min            0.28
_exptl_crystal_description        rectangular      
_exptl_crystal_colour             colourless            
_diffrn_measurement_device_type   'Huber type 512 four-circle diffractometer and a 165 mm MAR CCD detector'
_diffrn_reflns_av_R_equivalents    0.0000
_diffrn_reflns_av_unetI/netI       0.0258
_diffrn_reflns_Laue_measured_fraction_full  1.0000
_diffrn_reflns_Laue_measured_fraction_max  0.9991
_diffrn_reflns_limit_h_max         20
_diffrn_reflns_limit_h_min         -20
_diffrn_reflns_limit_k_max         18
_diffrn_reflns_limit_k_min         0
_diffrn_reflns_limit_l_max         20
_diffrn_reflns_limit_l_min         0
_diffrn_reflns_number              8275
_diffrn_reflns_point_group_measured_fraction_full  1.0000
_diffrn_reflns_point_group_measured_fraction_max  0.9984
_diffrn_reflns_theta_full          18.0568
_diffrn_reflns_theta_max           31.88
_diffrn_reflns_theta_min           2.09
_diffrn_ambient_temperature        9(2)
_diffrn_measured_fraction_theta_full  1.0000
_diffrn_measured_fraction_theta_max  0.9991
_diffrn_radiation_type             synchrotron
_diffrn_radiation_wavelength       0.5166
_reflns_Friedel_coverage           0.998
_reflns_limit_h_max                20
_reflns_limit_h_min                -20
_reflns_limit_k_max                18
_reflns_limit_k_min                -18
_reflns_limit_l_max                20
_reflns_limit_l_min                -20
_reflns_number_gt                  7877
_reflns_number_total               8275
_reflns_threshold_expression       I>=2u(I)
_computing_molecular_graphics      'Olex2 1.3 (Dolomanov et al., 2009)'
_computing_publication_material    'Olex2 1.3 (Dolomanov et al., 2009)'
_computing_structure_refinement    'olex2.refine 1.3 (Bourhis et al., 2015)'
_computing_data_collection        'XDS (Kabsch, 1991)'   
_refine_diff_density_max           0.5521
_refine_diff_density_min           -0.2565
_refine_diff_density_rms           0.0733
_refine_ls_abs_structure_details  
 'Flack, H. D. (1983). Acta Cryst. A39, 876-881.'
_refine_ls_abs_structure_Flack     0.4(5)
_refine_ls_d_res_high              0.4890
_refine_ls_d_res_low               7.0681
_refine_ls_goodness_of_fit_ref     1.0697
_refine_ls_hydrogen_treatment      refall
_refine_ls_matrix_type             full
_refine_ls_number_constraints      0
_refine_ls_number_parameters       180
_refine_ls_number_reflns           8275
_refine_ls_number_restraints       0
_refine_ls_R_factor_all            0.0343
_refine_ls_R_factor_gt             0.0318
_refine_ls_restrained_S_all        1.0697
_refine_ls_shift/su_max            0.0007
_refine_ls_shift/su_mean           0.0001
_refine_ls_structure_factor_coef   Fsqd
_refine_ls_weighting_details      
 'w=1/[\s^2^(Fo^2^)+(0.0467P)^2^+0.0530P] where P=(Fo^2^+2Fc^2^)/3'
_refine_ls_weighting_scheme        calc
_refine_ls_wR_factor_gt            0.0756
_refine_ls_wR_factor_ref           0.0767
_olex2_refinement_description
;
;
loop_
  _atom_site_label
  _atom_site_type_symbol
  _atom_site_fract_x
  _atom_site_fract_y
  _atom_site_fract_z
  _atom_site_U_iso_or_equiv
  _atom_site_adp_type
  _atom_site_occupancy
  _atom_site_refinement_flags_posn
 O1 O 0.57842(3) 1.11477(4) 0.77188(3) 0.00749(4) Uani 1.000000 .
 O2 O 0.79449(3) 1.11856(4) 0.84046(3) 0.00654(4) Uani 1.000000 .
 O3 O 0.84057(3) 1.20568(3) 0.55091(3) 0.00701(4) Uani 1.000000 .
 O4 O 0.78327(3) 0.69416(3) 0.51505(3) 0.00644(4) Uani 1.000000 .
 O5 O 0.89997(4) 0.46001(4) 0.43051(4) 0.01080(5) Uani 1.000000 .
 N1 N 0.87826(3) 0.97797(3) 0.61462(3) 0.00492(4) Uani 1.000000 .
 C1 C 0.69671(4) 1.07600(4) 0.76136(4) 0.00483(5) Uani 1.000000 .
 C2 C 0.73843(4) 0.96435(4) 0.66021(4) 0.00481(5) Uani 1.000000 .
 C3 C 0.73468(4) 0.81111(4) 0.71974(4) 0.00651(5) Uani 1.000000 .
 C4 C 0.84125(4) 0.73021(4) 0.63972(4) 0.00559(5) Uani 1.000000 .
 C5 C 0.95446(4) 0.84202(4) 0.62491(4) 0.00652(5) Uani 1.000000 .
 C6 C 0.91994(4) 1.10153(4) 0.55820(4) 0.00511(5) Uani 1.000000 .
 C7 C 1.06219(4) 1.10712(5) 0.50533(4) 0.00823(5) Uani 1.000000 .
 H1 H 0.7622(13) 1.1779(14) 0.8989(13) 0.020(3) Uiso 1.000000 .
 H2 H 0.8238(13) 0.6218(13) 0.4842(12) 0.017(2) Uiso 1.000000 .
 H3 H 0.6795(12) 0.9727(12) 0.5852(11) 0.015(2) Uiso 1.000000 .
 H4 H 0.7627(12) 0.8110(13) 0.8122(11) 0.016(2) Uiso 1.000000 .
 H5 H 0.6421(12) 0.7660(13) 0.7123(11) 0.013(2) Uiso 1.000000 .
 H6 H 0.8732(12) 0.6428(13) 0.6812(11) 0.014(2) Uiso 1.000000 .
 H7 H 1.0124(12) 0.8451(12) 0.7012(13) 0.017(3) Uani 1.000000 .
 H8 H 1.0054(11) 0.8256(12) 0.5468(11) 0.009(2) Uiso 1.000000 .
 H9 H 1.1257(14) 1.0711(15) 0.5628(13) 0.023(3) Uiso 1.000000 .
 H10 H 1.0837(12) 1.2050(13) 0.4808(12) 0.017(3) Uiso 1.000000 .
 H11 H 1.0740(14) 1.0524(16) 0.4292(14) 0.027(3) Uiso 1.000000 .
 H12 H 0.8831(14) 0.3783(15) 0.4703(15) 0.029(3) Uani 1.000000 .
 H13 H 0.9477(13) 0.4413(13) 0.3654(12) 0.016(2) Uiso 1.000000 .

loop_
  _atom_site_aniso_label
  _atom_site_aniso_U_11
  _atom_site_aniso_U_22
  _atom_site_aniso_U_33
  _atom_site_aniso_U_12
  _atom_site_aniso_U_13
  _atom_site_aniso_U_23
 O1 0.00512(9) 0.00945(10) 0.00788(10) 0.00174(8) -0.00001(8) -0.00170(9)
 O2 0.00612(9) 0.00799(10) 0.00552(9) -0.00016(8) -0.00088(8) -0.00215(8)
 O3 0.00741(9) 0.00515(9) 0.00847(10) 0.00153(8) 0.00059(8) 0.00149(8)
 O4 0.00878(10) 0.00544(9) 0.00509(9) 0.00082(8) -0.00081(8) -0.00085(7)
 O5 0.01359(12) 0.00610(10) 0.01271(12) 0.00108(9) 0.00642(10) 0.00035(9)
 N1 0.00463(9) 0.00387(9) 0.00625(10) 0.00034(8) 0.00113(8) 0.00067(8)
 C1 0.00541(10) 0.00465(10) 0.00442(10) 0.00006(9) 0.00005(9) 0.00011(9)
 C2 0.00492(10) 0.00497(11) 0.00453(11) -0.00003(9) 0.00064(8) -0.00039(9)
 C3 0.00879(12) 0.00503(11) 0.00572(11) -0.00029(9) 0.00216(10) 0.00015(9)
 C4 0.00762(11) 0.00443(10) 0.00472(11) 0.00071(9) -0.00002(9) 0.00020(9)
 C5 0.00592(11) 0.00541(11) 0.00822(12) 0.00116(9) -0.00032(10) 0.00023(10)
 C6 0.00539(10) 0.00516(11) 0.00479(11) -0.00043(9) 0.00024(9) 0.00026(9)
 C7 0.00586(11) 0.00916(13) 0.00968(13) -0.00119(10) 0.00184(10) 0.00008(11)
 H7 0.020(6) 0.006(5) 0.025(7) -0.000(5) 0.003(5) 0.001(5)
 H12 0.024(7) 0.028(8) 0.035(8) -0.005(6) 0.019(6) -0.013(7)

loop_
  _geom_bond_atom_site_label_1
  _geom_bond_atom_site_label_2
  _geom_bond_distance
  _geom_bond_site_symmetry_2
  _geom_bond_publ_flag
 O1 C1 1.2243(6) . ?
 O2 C1 1.3142(5) . ?
 O2 H1 0.868(13) . ?
 O3 C6 1.2430(6) . ?
 O4 C4 1.4273(5) . ?
 O4 H2 0.840(12) . ?
 O5 H12 0.873(15) . ?
 O5 H13 0.829(12) . ?
 N1 C2 1.4589(6) . ?
 N1 C5 1.4682(6) . ?
 N1 C6 1.3425(6) . ?
 C1 C2 1.5126(6) . ?
 C2 C3 1.5410(7) . ?
 C2 H3 0.960(11) . ?
 C3 C4 1.5237(6) . ?
 C3 H4 0.977(12) . ?
 C3 H5 1.006(12) . ?
 C4 C5 1.5286(6) . ?
 C4 H6 0.964(12) . ?
 C5 H7 0.963(13) . ?
 C5 H8 0.950(11) . ?
 C6 C7 1.5017(7) . ?
 C7 H9 0.918(13) . ?
 C7 H10 0.962(12) . ?
 C7 H11 0.931(15) . ?

loop_
  _geom_angle_atom_site_label_1
  _geom_angle_atom_site_label_2
  _geom_angle_atom_site_label_3
  _geom_angle
  _geom_angle_site_symmetry_1
  _geom_angle_site_symmetry_3
  _geom_angle_publ_flag
 H1 O2 C1 109.7(9) . . ?
 H2 O4 C4 109.0(8) . . ?
 H13 O5 H12 107.2(12) . . ?
 C5 N1 C2 112.74(3) . . ?
 C6 N1 C2 119.84(3) . . ?
 C6 N1 C5 127.08(3) . . ?
 O2 C1 O1 123.86(4) . . ?
 C2 C1 O1 121.19(3) . . ?
 C2 C1 O2 114.80(3) . . ?
 C1 C2 N1 114.38(3) . . ?
 C3 C2 N1 103.08(3) . . ?
 C3 C2 C1 110.83(3) . . ?
 H3 C2 N1 108.2(7) . . ?
 H3 C2 C1 108.6(7) . . ?
 H3 C2 C3 111.7(7) . . ?
 C4 C3 C2 103.08(3) . . ?
 H4 C3 C2 111.7(7) . . ?
 H4 C3 C4 108.4(7) . . ?
 H5 C3 C2 111.9(7) . . ?
 H5 C3 C4 112.4(6) . . ?
 H5 C3 H4 109.2(10) . . ?
 C3 C4 O4 108.11(3) . . ?
 C5 C4 O4 111.29(3) . . ?
 C5 C4 C3 102.89(3) . . ?
 H6 C4 O4 108.8(7) . . ?
 H6 C4 C3 113.8(7) . . ?
 H6 C4 C5 111.8(7) . . ?
 C4 C5 N1 102.31(3) . . ?
 H7 C5 N1 109.6(7) . . ?
 H7 C5 C4 112.0(7) . . ?
 H8 C5 N1 110.4(6) . . ?
 H8 C5 C4 111.1(7) . . ?
 H8 C5 H7 111.2(9) . . ?
 N1 C6 O3 119.51(3) . . ?
 C7 C6 O3 122.64(3) . . ?
 C7 C6 N1 117.85(3) . . ?
 H9 C7 C6 113.4(8) . . ?
 H10 C7 C6 109.3(7) . . ?
 H10 C7 H9 110.8(11) . . ?
 H11 C7 C6 113.2(9) . . ?
 H11 C7 H9 104.2(11) . . ?
 H11 C7 H10 105.6(11) . . ?

loop_
  _geom_torsion_atom_site_label_1
  _geom_torsion_atom_site_label_2
  _geom_torsion_atom_site_label_3
  _geom_torsion_atom_site_label_4
  _geom_torsion
  _geom_torsion_site_symmetry_1
  _geom_torsion_site_symmetry_2
  _geom_torsion_site_symmetry_3
  _geom_torsion_site_symmetry_4
  _geom_torsion_publ_flag
 O1 C1 C2 N1 151.98(4) . . . . ?
 O1 C1 C2 C3 -92.03(4) . . . . ?
 O2 C1 C2 N1 -32.44(4) . . . . ?
 O2 C1 C2 C3 83.55(3) . . . . ?
 O3 C6 N1 C2 3.34(4) . . . . ?
 O3 C6 N1 C5 176.09(3) . . . . ?
 O4 C4 C3 C2 -77.96(3) . . . . ?
 O4 C4 C5 N1 80.83(3) . . . . ?
 N1 C2 C3 C4 -29.14(3) . . . . ?
 N1 C5 C4 C3 -34.73(3) . . . . ?
 C1 C2 C3 C4 -151.95(3) . . . . ?
 C2 C3 C4 C5 39.87(3) . . . . ?

loop_
  _diffrn_refln_index_h
  _diffrn_refln_index_k
  _diffrn_refln_index_l
  _diffrn_refln_intensity_net
  _diffrn_refln_intensity_u
 1 0 0 0.23 0.05
 2 0 0 3358.72 71.09
 3 0 0 0.32 0.12
 4 0 0 293.9 6.25
 5 0 0 0.14 0.19
 6 0 0 1508.37 31.78
 7 0 0 0.4 0.31
 8 0 0 233.61 5.17
 9 0 0 0.05 0.36
 10 0 0 0.44 0.35
 11 0 0 0.99 0.47
 12 0 0 6.04 0.78
 13 0 0 1.92 0.65
 14 0 0 94.05 2.35
 15 0 0 1.13 0.77
 16 0 0 16.93 2.04
 17 0 0 2.82 1.94
 18 0 0 0.56 1.86
 19 0 0 2.65 2.38
 20 0 0 9.13 3.57
 0 1 0 1.21 0.12
 1 1 0 5952.39 89.25
 2 1 0 308.28 4.7
 3 1 0 730.95 10.87
 4 1 0 772.23 11.5
 5 1 0 140.24 2.19
 6 1 0 247.33 3.78
 7 1 0 0.75 0.23
 8 1 0 0.41 0.21
 9 1 0 6.31 0.46
 10 1 0 10.87 0.52
 11 1 0 0.68 0.35
 12 1 0 14.73 0.75
 13 1 0 8.86 0.59
 14 1 0 96.49 1.77
 15 1 0 0.98 0.58
 16 1 0 1.73 0.95
 17 1 0 118.45 3.26
 18 1 0 3.91 1.4
 19 1 0 20.35 1.96
 20 1 0 18.03 2.74
 0 2 0 4.67 0.24
 1 2 0 34.13 0.59
 2 2 0 1178.89 17.55
 3 2 0 2010.36 30.04
 4 2 0 555.35 8.32
 5 2 0 1227.55 18.3
 6 2 0 1120.4 16.74
 7 2 0 171.67 2.7
 8 2 0 61.13 1.15
 9 2 0 18.63 0.64
 10 2 0 346.22 5.34
 11 2 0 94.76 1.69
 12 2 0 33.06 0.9
 13 2 0 263.07 4.15
 14 2 0 46.81 1.2
 15 2 0 1.01 0.61
 16 2 0 216.88 5.03
 17 2 0 1.88 1.25
 18 2 0 70.47 2.46
 19 2 0 17.47 1.98
 20 2 0 11.55 4.34
 0 3 0 3.35 0.39
 1 3 0 160 2.45
 2 3 0 53.84 0.9
 3 3 0 670.92 10.03
 4 3 0 256.6 3.9
 5 3 0 138.38 2.19
 6 3 0 14.44 0.49
 7 3 0 50.96 1
 8 3 0 236.22 3.69
 9 3 0 84.35 1.53
 10 3 0 76.12 1.44
 11 3 0 56.79 1.17
 12 3 0 10.94 0.63
 13 3 0 48.69 1.15
 14 3 0 113.48 2.03
 15 3 0 27.35 1.08
 16 3 0 1.74 0.95
 17 3 0 22.69 1.6
 18 3 0 58.3 2.39
 19 3 0 71.1 2.67
 0 4 0 390.96 8.37
 1 4 0 555.16 8.32
 2 4 0 846.74 12.61
 3 4 0 3463.44 51.78
 4 4 0 517.25 7.77
 5 4 0 63.46 1.1
 6 4 0 427.57 6.48
 7 4 0 0.43 0.26
 8 4 0 1116.55 16.72
 9 4 0 170.82 2.88
 10 4 0 72.67 1.4
 11 4 0 5.29 0.57
 12 4 0 15.59 0.72
 13 4 0 7.4 0.59
 14 4 0 174.31 3.3
 15 4 0 20.09 1.01
 16 4 0 17.22 1.27
 17 4 0 13.07 1.62
 18 4 0 74.83 2.47
 19 4 0 27.49 2.18
 0 5 0 0.15 0.2
 1 5 0 140.43 2.24
 2 5 0 58.5 1.02
 3 5 0 2.39 0.3
 4 5 0 1115.14 16.62
 5 5 0 185.54 2.89
 6 5 0 3.86 0.38
 7 5 0 8.84 0.49
 8 5 0 17.35 0.62
 9 5 0 1099.28 16.5
 10 5 0 5.16 0.59
 11 5 0 160.55 2.76
 12 5 0 18.16 0.74
 13 5 0 12.01 0.7
 14 5 0 51.57 1.31
 15 5 0 326.24 5.87
 16 5 0 74.4 2.32
 17 5 0 16.92 1.65
 18 5 0 1.21 2.02
 19 5 0 51.18 2.73
 0 6 0 3.49 0.6
 1 6 0 10.5 0.39
 2 6 0 31.12 0.68
 3 6 0 72.3 1.26
 4 6 0 168.03 2.64
 5 6 0 302.35 4.82
 6 6 0 12.44 0.58
 7 6 0 21.05 0.66
 8 6 0 423.02 6.43
 9 6 0 95 1.74
 10 6 0 54.82 1.12
 11 6 0 107.87 1.91
 12 6 0 115.6 2.01
 13 6 0 483.01 8.54
 14 6 0 98.55 2.18
 15 6 0 247.15 5.1
 16 6 0 2.42 1.12
 17 6 0 5.67 1.6
 18 6 0 63.06 2.62
 19 6 0 12.69 2.66
 0 7 0 0.89 0.35
 1 7 0 24.63 0.64
 2 7 0 117.92 1.94
 3 7 0 94.06 1.6
 4 7 0 143.53 2.36
 5 7 0 82.07 1.48
 6 7 0 29.94 0.76
 7 7 0 15.45 0.64
 8 7 0 0.8 0.34
 9 7 0 2.06 0.33
 10 7 0 139.64 2.38
 11 7 0 43.08 1.02
 12 7 0 70.47 1.62
 13 7 0 43.74 1.23
 14 7 0 266.44 4.92
 15 7 0 1.24 1.01
 16 7 0 68.24 2.29
 17 7 0 26.24 1.85
 18 7 0 41.43 2.62
 0 8 0 13.34 0.81
 1 8 0 1101.43 16.49
 2 8 0 415.56 6.32
 3 8 0 137.89 2.42
 4 8 0 231.82 3.78
 5 8 0 119.01 2
 6 8 0 3.59 0.52
 7 8 0 9.14 0.59
 8 8 0 91.23 1.64
 9 8 0 66.25 1.33
 10 8 0 1.79 0.46
 11 8 0 7.9 0.72
 12 8 0 0.41 0.57
 13 8 0 0.46 0.7
 14 8 0 49.69 1.41
 15 8 0 5.61 1.33
 16 8 0 21.86 1.93
 17 8 0 1.34 1.69
 18 8 0 19.05 2.43
 0 9 0 0.34 0.62
 1 9 0 59.99 1.2
 2 9 0 22.68 0.69
 3 9 0 131.61 2.2
 4 9 0 72.82 1.45
 5 9 0 31.92 0.87
 6 9 0 242.54 3.83
 7 9 0 128.63 2.15
 8 9 0 327.75 5.44
 9 9 0 232.88 3.68
 10 9 0 18.86 0.99
 11 9 0 41.04 1.32
 12 9 0 32.91 1.24
 13 9 0 11.55 1.03
 14 9 0 21.89 1.29
 15 9 0 145.2 3.94
 16 9 0 28.71 1.94
 17 9 0 21.99 2.01
 0 10 0 438.99 9.46
 1 10 0 0.63 0.39
 2 10 0 103.81 1.89
 3 10 0 69.7 1.36
 4 10 0 1.01 0.43
 5 10 0 514.02 8.01
 6 10 0 26.72 0.82
 7 10 0 4.34 0.64
 8 10 0 103.6 1.84
 9 10 0 160.82 3.04
 10 10 0 2.33 0.81
 11 10 0 3.49 0.89
 12 10 0 28.79 1.14
 13 10 0 2.68 1.01
 14 10 0 249.04 5.85
 15 10 0 5.83 1.6
 16 10 0 3.91 1.97
 17 10 0 25.17 3.34
 0 11 0 1.12 0.7
 1 11 0 34.58 0.94
 2 11 0 36.69 0.99
 3 11 0 107.59 1.89
 4 11 0 197.49 3.24
 5 11 0 42.51 1.02
 6 11 0 123.2 2.26
 7 11 0 5.08 0.65
 8 11 0 26.19 1.09
 9 11 0 15.1 0.96
 10 11 0 3.08 0.71
 11 11 0 9.01 0.82
 12 11 0 4.81 1.01
 13 11 0 58.23 1.77
 14 11 0 27.56 1.88
 15 11 0 1.41 1.89
 16 11 0 7.04 2.09
 0 12 0 403.65 8.76
 1 12 0 20.36 0.76
 2 12 0 104.66 1.91
 3 12 0 6.16 0.59
 4 12 0 14.73 0.76
 5 12 0 192.42 3.14
 6 12 0 61.93 1.35
 7 12 0 514.5 9.08
 8 12 0 27.74 1.22
 9 12 0 7.6 0.72
 10 12 0 5.11 1.08
 11 12 0 37.8 1.5
 12 12 0 61.25 1.97
 13 12 0 15.59 1.84
 14 12 0 10.79 2.14
 15 12 0 1.69 2.36
 0 13 0 0.69 0.92
 1 13 0 77.06 1.52
 2 13 0 79.86 1.54
 3 13 0 60.92 1.29
 4 13 0 3.89 0.67
 5 13 0 13.72 0.79
 6 13 0 23.62 1.04
 7 13 0 45.67 1.35
 8 13 0 58.54 1.59
 9 13 0 40.77 1.41
 10 13 0 11.33 1.3
 11 13 0 197.58 4.06
 12 13 0 0.66 1.39
 13 13 0 57.34 2.72
 14 13 0 33.91 2.75
 0 14 0 334.03 7.36
 1 14 0 18.48 0.92
 2 14 0 5.06 0.72
 3 14 0 51.93 1.24
 4 14 0 4.36 0.84
 5 14 0 178.23 3.49
 6 14 0 531.47 9.41
 7 14 0 36 1.31
 8 14 0 9.39 1.33
 9 14 0 65.15 1.89
 10 14 0 1.67 1.55
 11 14 0 162.26 4.48
 12 14 0 29.28 2.05
 13 14 0 54.59 2.85
 0 15 0 0.56 1.38
 1 15 0 7.36 1.03
 2 15 0 52.53 1.57
 3 15 0 4.21 0.89
 4 15 0 41.14 1.49
 5 15 0 158.61 3.23
 6 15 0 7.79 1.34
 7 15 0 58.56 2.23
 8 15 0 17.43 1.64
 9 15 0 4.55 1.53
 10 15 0 92.65 3.23
 11 15 0 12.32 2.43
 12 15 0 35.27 2.8
 0 16 0 35.25 2.29
 1 16 0 4.52 1.6
 2 16 0 111.52 3.18
 3 16 0 12.59 1.41
 4 16 0 83.68 2.55
 5 16 0 11.88 1.59
 6 16 0 1.24 1.47
 7 16 0 4.54 1.47
 8 16 0 5.33 1.53
 9 16 0 1.42 1.91
 10 16 0 50.04 2.98
 0 17 0 0.32 2.04
 1 17 0 30.27 2.02
 2 17 0 40.59 2.12
 3 17 0 6.13 1.54
 4 17 0 16.47 1.99
 5 17 0 47.87 2.17
 6 17 0 14.42 1.99
 7 17 0 16.78 2.33
 8 17 0 132.15 4.07
 0 18 0 11.33 2.72
 1 18 0 3.2 1.8
 2 18 0 148.68 4.28
 3 18 0 6.71 3.21
 4 18 0 22.46 2.4
 5 18 0 7.46 2.62
 6 18 0 8.25 2.92
 0 0 1 0.27 0.07
 1 0 1 96.59 1.46
 2 0 1 8097.05 126.13
 3 0 1 207.05 3.14
 4 0 1 26.06 0.52
 5 0 1 205.65 3.16
 6 0 1 409.44 6.19
 7 0 1 554.28 8.34
 8 0 1 0.54 0.23
 9 0 1 84.91 1.5
 10 0 1 0.54 0.3
 11 0 1 42.63 0.94
 12 0 1 10.9 0.63
 13 0 1 94.01 1.71
 14 0 1 94.02 1.71
 15 0 1 8.84 0.66
 16 0 1 2.46 0.86
 17 0 1 15.5 1.36
 18 0 1 73.34 2.58
 19 0 1 169.59 4.79
 20 0 1 7.35 2.94
 0 1 1 386.2 5.79
 -1 1 1 1002.57 16.7
 1 1 1 994.03 14.88
 -2 1 1 1709.17 25.56
 2 1 1 1693.9 25.31
 -3 1 1 586.33 8.76
 3 1 1 580.55 8.66
 -4 1 1 1628.55 24.32
 4 1 1 1575.7 23.46
 -5 1 1 404.39 6.1
 5 1 1 400.11 6.03
 -6 1 1 159.93 2.54
 6 1 1 162.27 2.53
 -7 1 1 89.82 1.51
 7 1 1 88.05 1.53
 -8 1 1 27.7 0.71
 8 1 1 28.71 0.7
 -9 1 1 755.12 11.4
 9 1 1 741.3 11.15
 -10 1 1 68.2 1.28
 10 1 1 66.2 1.27
 -11 1 1 38.29 0.94
 11 1 1 40.39 0.98
 -12 1 1 245.16 3.87
 12 1 1 245.56 3.94
 -13 1 1 12.39 0.69
 13 1 1 13.09 0.66
 -14 1 1 63.07 1.28
 14 1 1 63.86 1.35
 -15 1 1 118.24 2.25
 15 1 1 117.44 2.24
 -16 1 1 15.85 1.2
 16 1 1 14.81 1.33
 -17 1 1 83.18 2.49
 17 1 1 85.24 2.48
 -18 1 1 44.98 1.87
 18 1 1 44.84 1.97
 -19 1 1 17.21 1.76
 19 1 1 19.88 2.03
 -20 1 1 44.42 3.02
 20 1 1 43.06 3.06
 0 2 1 2849.5 42.81
 -1 2 1 544.99 8.37
 1 2 1 535.57 8.03
 -2 2 1 85.21 1.34
 2 2 1 85.46 1.34
 -3 2 1 746.7 11.15
 3 2 1 760.53 11.37
 -4 2 1 2263.35 33.78
 4 2 1 2295.47 34.26
 -5 2 1 607.63 9.09
 5 2 1 592.4 9.06
 -6 2 1 633.34 9.51
 6 2 1 630.5 9.47
 -7 2 1 24.42 0.61
 7 2 1 24.62 0.6
 -8 2 1 717.8 10.8
 8 2 1 706.44 10.62
 -9 2 1 73.23 1.32
 9 2 1 74.11 1.35
 -10 2 1 376.21 5.78
 10 2 1 377.57 5.81
 -11 2 1 30.55 0.83
 11 2 1 28.74 0.81
 -12 2 1 210.37 3.39
 12 2 1 206.25 3.3
 -13 2 1 57.67 1.24
 13 2 1 57.93 1.2
 -14 2 1 203.9 3.3
 14 2 1 201.74 3.27
 -15 2 1 150.17 2.98
 15 2 1 152.49 2.97
 -16 2 1 11.13 1.15
 16 2 1 9.99 1.04
 -17 2 1 17.22 1.49
 17 2 1 18.66 1.54
 -18 2 1 91.85 2.77
 18 2 1 94.26 2.84
 -19 2 1 19.96 2.06
 19 2 1 21.36 2.27
 -20 2 1 23.05 5.01
 20 2 1 17.02 7.63
 0 3 1 701.61 11.59
 -1 3 1 2403.18 36.88
 1 3 1 2483.37 37.14
 -2 3 1 993.74 14.84
 2 3 1 993.16 14.85
 -3 3 1 405.34 6.1
 3 3 1 408.6 6.14
 -4 3 1 296.97 4.51
 4 3 1 294.36 4.48
 -5 3 1 385.88 5.81
 5 3 1 384.97 5.88
 -6 3 1 911.43 13.77
 6 3 1 903.58 13.51
 -7 3 1 140.91 2.28
 7 3 1 136.22 2.18
 -8 3 1 104.19 1.83
 8 3 1 102.67 1.74
 -9 3 1 728.94 11
 9 3 1 719.81 10.84
 -10 3 1 9.08 0.55
 10 3 1 9.14 0.59
 -11 3 1 39.07 0.98
 11 3 1 36.82 0.91
 -12 3 1 28.4 0.87
 12 3 1 28.16 0.84
 -13 3 1 42.52 1.01
 13 3 1 43.55 1
 -14 3 1 53.13 1.29
 14 3 1 51.88 1.23
 -15 3 1 133.84 2.69
 15 3 1 131.53 2.66
 -16 3 1 3.04 0.93
 16 3 1 2.67 0.87
 -17 3 1 33.92 1.64
 17 3 1 32.81 1.74
 -18 3 1 42.33 1.97
 18 3 1 44.48 1.97
 -19 3 1 15.28 2.04
 19 3 1 18.49 2.64
 0 4 1 833.03 12.42
 -1 4 1 3538.94 53.24
 1 4 1 3637.78 60.52
 -2 4 1 897.54 13.43
 2 4 1 887.14 13.24
 -3 4 1 40.18 0.8
 3 4 1 41.91 0.78
 -4 4 1 385.61 5.84
 4 4 1 382.92 5.8
 -5 4 1 533.37 8.02
 5 4 1 530.76 8.15
 -6 4 1 161.02 2.57
 6 4 1 159.71 2.53
 -7 4 1 109.22 1.86
 7 4 1 110.07 1.83
 -8 4 1 104.39 1.79
 8 4 1 107.3 1.81
 -9 4 1 60.49 1.21
 9 4 1 61.88 1.21
 -10 4 1 79.71 1.47
 10 4 1 76.47 1.48
 -11 4 1 39.14 0.95
 11 4 1 38.95 0.94
 -12 4 1 22.95 0.78
 12 4 1 21.34 0.75
 -13 4 1 30.66 0.92
 13 4 1 31.17 0.88
 -14 4 1 20.43 0.9
 14 4 1 22.76 0.97
 -15 4 1 24.9 1.03
 15 4 1 23.89 1.12
 -16 4 1 2.88 0.85
 16 4 1 2.57 0.78
 -17 4 1 43.16 1.88
 17 4 1 41.98 1.79
 -18 4 1 30.23 2.13
 18 4 1 30.4 2.14
 -19 4 1 34.16 2.33
 19 4 1 35.18 2.41
 0 5 1 350.39 5.29
 -1 5 1 498.33 7.5
 1 5 1 518.38 7.81
 -2 5 1 361.54 5.47
 2 5 1 363.93 5.51
 -3 5 1 203.1 3.15
 3 5 1 200.83 3.11
 -4 5 1 347.26 5.27
 4 5 1 351.2 5.33
 -5 5 1 35.03 0.74
 5 5 1 35.63 0.8
 -6 5 1 165.59 2.62
 6 5 1 167.57 2.72
 -7 5 1 908.6 13.63
 7 5 1 897.32 13.46
 -8 5 1 46.61 0.97
 8 5 1 47.27 0.98
 -9 5 1 13.58 0.55
 9 5 1 13.8 0.63
 -10 5 1 121 2.06
 10 5 1 122.14 2.09
 -11 5 1 13.2 0.62
 11 5 1 13.99 0.65
 -12 5 1 60.58 1.26
 12 5 1 59.67 1.22
 -13 5 1 138.51 2.55
 13 5 1 136.72 2.49
 -14 5 1 54.5 1.45
 14 5 1 55.95 1.49
 -15 5 1 27.02 1.16
 15 5 1 25.15 1.07
 -16 5 1 57.83 1.95
 16 5 1 61.77 2.22
 -17 5 1 1.69 1.3
 17 5 1 2.02 1.42
 -18 5 1 1.15 1.59
 18 5 1 1.67 1.35
 -19 5 1 21.59 2.4
 19 5 1 15.82 2.52
 0 6 1 804.13 12.01
 -1 6 1 390.11 6.4
 1 6 1 384.02 5.81
 -2 6 1 216.14 3.36
 2 6 1 222.28 3.45
 -3 6 1 372.86 5.64
 3 6 1 365.62 5.58
 -4 6 1 133.31 2.16
 4 6 1 130.54 2.15
 -5 6 1 13.65 0.48
 5 6 1 14.24 0.52
 -6 6 1 535.24 8.12
 6 6 1 538.43 8.2
 -7 6 1 661.85 9.95
 7 6 1 649 9.79
 -8 6 1 9.09 0.57
 8 6 1 8.73 0.53
 -9 6 1 3.89 0.49
 9 6 1 3.65 0.52
 -10 6 1 81.66 1.51
 10 6 1 78.74 1.49
 -11 6 1 38.69 0.96
 11 6 1 39.94 1.01
 -12 6 1 3.64 0.54
 12 6 1 4.61 0.61
 -13 6 1 258.07 4.7
 13 6 1 269.25 4.94
 -14 6 1 129.02 2.65
 14 6 1 126.55 2.6
 -15 6 1 119.06 2.81
 15 6 1 110.83 2.67
 -16 6 1 52.29 2
 16 6 1 53.31 1.94
 -17 6 1 60.17 2.35
 17 6 1 63.84 2.38
 -18 6 1 36.58 2.37
 18 6 1 34.17 2.11
 -19 6 1 11.92 3.46
 19 6 1 7.77 3.06
 0 7 1 185.72 2.93
 -1 7 1 1115.18 16.67
 1 7 1 1127.46 16.84
 -2 7 1 95.3 1.61
 2 7 1 93.76 1.58
 -3 7 1 30.63 0.73
 3 7 1 31.23 0.76
 -4 7 1 378.89 5.77
 4 7 1 377.52 5.75
 -5 7 1 484.39 7.34
 5 7 1 495.26 7.54
 -6 7 1 325.43 5.16
 6 7 1 327.7 5.05
 -7 7 1 221.1 3.51
 7 7 1 221.8 3.5
 -8 7 1 1.32 0.34
 8 7 1 1.63 0.42
 -9 7 1 79.67 1.5
 9 7 1 76.91 1.47
 -10 7 1 105.44 1.85
 10 7 1 103.46 1.85
 -11 7 1 51.52 1.14
 11 7 1 51.8 1.14
 -12 7 1 24.96 0.94
 12 7 1 25.05 1.02
 -13 7 1 28.22 1.02
 13 7 1 29.16 1.1
 -14 7 1 87.67 1.98
 14 7 1 88.14 1.95
 -15 7 1 0.71 1.18
 15 7 1 2.38 1.08
 -16 7 1 63.02 2.47
 16 7 1 64.98 2.21
 -17 7 1 40.57 2.14
 17 7 1 35.01 2.15
 -18 7 1 9.76 2.13
 18 7 1 4.36 1.9
 0 8 1 1046.29 15.66
 -1 8 1 587.13 8.98
 1 8 1 599.74 9.17
 -2 8 1 105.53 1.82
 2 8 1 112.26 1.9
 -3 8 1 328.71 5.09
 3 8 1 333.93 5.13
 -4 8 1 85.99 1.57
 4 8 1 86.71 1.56
 -5 8 1 253.36 4.24
 5 8 1 255.32 3.99
 -6 8 1 163.51 2.66
 6 8 1 163.54 2.66
 -7 8 1 51.36 1.1
 7 8 1 50.81 1.08
 -8 8 1 47.63 1.04
 8 8 1 49.34 1.08
 -9 8 1 114.09 2
 9 8 1 115.31 2.02
 -10 8 1 40.75 0.97
 10 8 1 39.29 1
 -11 8 1 34.27 1.15
 11 8 1 30.54 1.04
 -12 8 1 7.31 0.79
 12 8 1 6.6 0.76
 -13 8 1 68.24 1.76
 13 8 1 66.81 1.68
 -14 8 1 5.77 0.94
 14 8 1 6.07 0.86
 -15 8 1 6.21 1.18
 15 8 1 5.5 1.27
 -16 8 1 5.38 1.52
 16 8 1 6.18 1.75
 -17 8 1 40.41 2.42
 17 8 1 45.92 2.72
 -18 8 1 41.19 3.13
 18 8 1 35.9 2.6
 0 9 1 88.02 1.58
 -1 9 1 216.31 3.43
 1 9 1 220.53 3.62
 -2 9 1 36.06 0.9
 2 9 1 35.53 0.88
 -3 9 1 60.03 1.2
 3 9 1 58.14 1.17
 -4 9 1 344.36 5.31
 4 9 1 327.32 5.13
 -5 9 1 270.21 4.21
 5 9 1 269.28 4.24
 -6 9 1 69.23 1.4
 6 9 1 71.36 1.36
 -7 9 1 38.19 0.96
 7 9 1 40.91 0.98
 -8 9 1 55.61 1.23
 8 9 1 55.7 1.23
 -9 9 1 0.99 0.4
 9 9 1 1.14 0.38
 -10 9 1 198.43 3.73
 10 9 1 189.41 3.55
 -11 9 1 20.63 0.96
 11 9 1 22.53 0.98
 -12 9 1 27.22 1.08
 12 9 1 27.37 1.05
 -13 9 1 62.3 1.63
 13 9 1 66.21 1.7
 -14 9 1 20.28 1.32
 14 9 1 22.09 1.3
 -15 9 1 29.63 1.82
 15 9 1 29.77 1.74
 -16 9 1 22.13 2.09
 16 9 1 23.73 2.12
 -17 9 1 12.37 2.17
 17 9 1 15.09 2.12
 0 10 1 89.74 1.74
 -1 10 1 76.96 1.43
 1 10 1 74.05 1.47
 -2 10 1 21.83 0.72
 2 10 1 22.07 0.69
 -3 10 1 35.88 0.94
 3 10 1 35.31 1
 -4 10 1 171.26 2.79
 4 10 1 169.88 2.92
 -5 10 1 39.04 0.97
 5 10 1 39.93 1.05
 -6 10 1 9.84 0.64
 6 10 1 9.53 0.65
 -7 10 1 119.78 2.11
 7 10 1 118.48 2.07
 -8 10 1 53.11 1.11
 8 10 1 52.41 1.17
 -9 10 1 35.61 1.05
 9 10 1 38.44 1.24
 -10 10 1 11.38 0.85
 10 10 1 11.68 0.87
 -11 10 1 87.58 1.98
 11 10 1 88.74 1.96
 -12 10 1 64.14 1.93
 12 10 1 66.37 1.66
 -13 10 1 18.85 1.16
 13 10 1 18.82 1.2
 -14 10 1 111.8 2.95
 14 10 1 107.15 2.79
 -15 10 1 5.7 1.66
 15 10 1 8.26 1.55
 -16 10 1 92.4 3.28
 16 10 1 98.23 3.43
 -17 10 1 10.59 3.19
 17 10 1 12.36 2.99
 0 11 1 28.69 0.92
 -1 11 1 128.42 2.2
 1 11 1 124.42 2.15
 -2 11 1 212.74 3.48
 2 11 1 217.83 3.51
 -3 11 1 125.15 2.18
 3 11 1 130.29 2.23
 -4 11 1 57.59 1.21
 4 11 1 57.85 1.26
 -5 11 1 105.26 1.93
 5 11 1 106.11 1.93
 -6 11 1 35.51 0.98
 6 11 1 36.3 1
 -7 11 1 83.92 1.6
 7 11 1 83.56 1.59
 -8 11 1 159.04 3.06
 8 11 1 164.88 3.18
 -9 11 1 52.39 1.4
 9 11 1 55.61 1.49
 -10 11 1 125.98 2.58
 10 11 1 130.8 2.75
 -11 11 1 76.35 1.85
 11 11 1 74.97 1.85
 -12 11 1 111.15 2.45
 12 11 1 113.24 2.49
 -13 11 1 15.39 1.37
 13 11 1 17.01 1.52
 -14 11 1 27.02 1.7
 14 11 1 23.09 1.85
 -15 11 1 65.32 2.65
 15 11 1 67.1 3
 -16 11 1 10.17 2.56
 16 11 1 9.28 2.43
 0 12 1 40.89 1.05
 -1 12 1 32.04 0.94
 1 12 1 30.38 0.87
 -2 12 1 215.24 3.47
 2 12 1 217.05 3.58
 -3 12 1 99.25 1.81
 3 12 1 94.71 1.73
 -4 12 1 16.27 0.77
 4 12 1 16.38 0.79
 -5 12 1 166.42 2.89
 5 12 1 165.68 2.78
 -6 12 1 89.96 1.81
 6 12 1 88.24 1.73
 -7 12 1 9.85 0.75
 7 12 1 8.4 0.72
 -8 12 1 114.07 2.37
 8 12 1 117.76 2.45
 -9 12 1 29.55 1.18
 9 12 1 29.43 1.22
 -10 12 1 20.54 1.05
 10 12 1 21.44 1.1
 -11 12 1 10.4 1.05
 11 12 1 11 1.21
 -12 12 1 5.58 1.17
 12 12 1 5.64 1.2
 -13 12 1 43.51 1.92
 13 12 1 44.85 1.97
 -14 12 1 62.35 2.75
 14 12 1 61.6 2.64
 -15 12 1 80.58 3.24
 15 12 1 80.85 3.02
 0 13 1 13.23 0.76
 -1 13 1 43.24 1.24
 1 13 1 40.46 1.09
 -2 13 1 45.92 1.1
 2 13 1 47.36 1.13
 -3 13 1 2.22 0.53
 3 13 1 2.55 0.56
 -4 13 1 192.45 3.13
 4 13 1 200.82 3.28
 -5 13 1 42.89 1.21
 5 13 1 43.25 1.18
 -6 13 1 66.97 1.62
 6 13 1 67.1 1.65
 -7 13 1 114.42 2.41
 7 13 1 109.63 2.46
 -8 13 1 73.67 1.81
 8 13 1 73.67 1.81
 -9 13 1 209.47 4.02
 9 13 1 210.42 4.08
 -10 13 1 28.72 1.55
 10 13 1 23.96 1.23
 -11 13 1 30.48 1.86
 11 13 1 31.2 1.66
 -12 13 1 94.53 2.71
 12 13 1 95.81 3.11
 -13 13 1 32.57 2.18
 13 13 1 27.69 1.98
 -14 13 1 73.5 3.27
 14 13 1 60.48 2.83
 0 14 1 29.35 1
 -1 14 1 25.08 0.92
 1 14 1 25.42 0.94
 -2 14 1 43.18 1.15
 2 14 1 42.69 1.13
 -3 14 1 7.8 0.84
 3 14 1 8.36 0.77
 -4 14 1 56.92 1.52
 4 14 1 56.61 1.5
 -5 14 1 26.72 1.15
 5 14 1 26.49 1.1
 -6 14 1 55.05 1.5
 6 14 1 55.94 1.57
 -7 14 1 3.73 1.11
 7 14 1 4.32 1.06
 -8 14 1 77.15 2.18
 8 14 1 79.86 2.24
 -9 14 1 27.87 1.64
 9 14 1 24.74 1.42
 -10 14 1 17.92 1.48
 10 14 1 15.86 1.45
 -11 14 1 22.39 1.92
 11 14 1 27.67 1.89
 -12 14 1 82.61 2.91
 12 14 1 83.83 3.06
 -13 14 1 97.17 3.58
 13 14 1 97.86 3.62
 0 15 1 8.02 0.89
 -1 15 1 14.64 1.08
 1 15 1 14.16 1
 -2 15 1 96.23 2.32
 2 15 1 100.45 2.46
 -3 15 1 143.57 3.23
 3 15 1 135.04 3.2
 -4 15 1 65.95 1.98
 4 15 1 60.7 1.83
 -5 15 1 4.67 1.08
 5 15 1 2.13 1.31
 -6 15 1 17.11 1.33
 6 15 1 17.05 1.32
 -7 15 1 135.13 3.21
 7 15 1 134.47 3.27
 -8 15 1 27.77 1.6
 8 15 1 28.13 1.54
 -9 15 1 15.17 1.56
 9 15 1 14.4 1.61
 -10 15 1 6.13 1.89
 10 15 1 5.2 1.83
 -11 15 1 21.58 2.69
 11 15 1 16.62 2.05
 -12 15 1 24.99 2.85
 12 15 1 26.22 2.86
 0 16 1 34.91 1.56
 -1 16 1 72.3 2.51
 1 16 1 70.74 2.36
 -2 16 1 83.12 2.84
 2 16 1 91.19 2.86
 -3 16 1 4.15 1.34
 3 16 1 5.06 1.18
 -4 16 1 74.82 2.47
 4 16 1 69.99 2.37
 -5 16 1 26.43 1.85
 5 16 1 24.02 1.8
 -6 16 1 27.66 2.02
 6 16 1 31.73 2.02
 -7 16 1 6.17 1.42
 7 16 1 5.26 1.49
 -8 16 1 8.19 1.65
 8 16 1 5.82 2.13
 -9 16 1 18.78 2.53
 9 16 1 16.86 2.24
 -10 16 1 6.01 2.47
 10 16 1 7.95 2.28
 0 17 1 108.81 3.6
 -1 17 1 19.18 1.82
 1 17 1 21.99 1.73
 -2 17 1 45.84 1.96
 2 17 1 46.1 2.22
 -3 17 1 53.53 2.48
 3 17 1 51.37 2.18
 -4 17 1 44.56 2.42
 4 17 1 42.51 2.38
 -5 17 1 4.02 1.81
 5 17 1 5.34 1.79
 -6 17 1 98.1 3.38
 6 17 1 97.34 3.27
 -7 17 1 78.07 3.1
 7 17 1 76.48 3
 -8 17 1 17.98 2.31
 8 17 1 14.9 2.46
 0 18 1 25.74 2.35
 -1 18 1 2.68 1.99
 1 18 1 0.62 1.82
 -2 18 1 25.11 2.19
 2 18 1 23.82 2.41
 -3 18 1 12.96 2.11
 3 18 1 12.86 2.4
 -4 18 1 29.29 2.61
 4 18 1 29.02 2.64
 -5 18 1 78.65 3.33
 5 18 1 74.57 3.19
 -6 18 1 13.73 5.13
 6 18 1 18.88 6.3
 0 0 2 665.89 14.14
 1 0 2 1884.24 28.51
 2 0 2 891.22 13.35
 3 0 2 173.6 2.66
 4 0 2 964.27 14.38
 5 0 2 81.87 1.34
 6 0 2 23.26 0.55
 7 0 2 9.41 0.42
 8 0 2 3.41 0.4
 9 0 2 633.28 9.56
 10 0 2 12.95 0.59
 11 0 2 314.42 4.91
 12 0 2 1.13 0.45
 13 0 2 8.18 0.57
 14 0 2 17.86 0.79
 15 0 2 29.29 1.08
 16 0 2 51.11 1.83
 17 0 2 20.74 1.46
 18 0 2 134.55 3.47
 19 0 2 21.26 2.16
 20 0 2 6.77 3.82
 0 1 2 4420.12 67.03
 -1 1 2 4582.16 80.33
 1 1 2 4718.44 82.7
 -2 1 2 864.5 12.95
 2 1 2 878.4 13.29
 -3 1 2 22.71 0.44
 3 1 2 22.37 0.44
 -4 1 2 831.16 12.4
 4 1 2 787.48 11.77
 -5 1 2 1013.66 15.14
 5 1 2 974.5 14.54
 -6 1 2 935.84 13.98
 6 1 2 931.66 13.93
 -7 1 2 54.78 1.03
 7 1 2 54.36 0.98
 -8 1 2 515.24 7.81
 8 1 2 516.26 7.8
 -9 1 2 198.79 3.16
 9 1 2 197.34 3.13
 -10 1 2 408.67 6.26
 10 1 2 400.24 6.11
 -11 1 2 38.19 0.95
 11 1 2 38.86 0.89
 -12 1 2 64.78 1.31
 12 1 2 67.66 1.39
 -13 1 2 102.31 1.84
 13 1 2 102.87 1.85
 -14 1 2 111.77 2.06
 14 1 2 109.77 2.02
 -15 1 2 1.12 0.59
 15 1 2 1.12 0.58
 -16 1 2 49.7 1.56
 16 1 2 52.91 1.69
 -17 1 2 17.33 1.32
 17 1 2 18.56 1.33
 -18 1 2 12.39 1.77
 18 1 2 12.98 1.55
 -19 1 2 66.81 2.76
 19 1 2 68.92 3.01
 -20 1 2 15.42 4.2
 20 1 2 21.79 5.6
 0 2 2 198.1 3
 -1 2 2 3059.01 46.06
 1 2 2 3007.49 46.51
 -2 2 2 1177 17.57
 2 2 2 1195.78 17.86
 -3 2 2 224.8 3.43
 3 2 2 228.22 3.47
 -4 2 2 305.81 4.62
 4 2 2 303.9 4.59
 -5 2 2 194.31 3
 5 2 2 193.4 2.98
 -6 2 2 456.37 6.89
 6 2 2 469.21 7.09
 -7 2 2 761.65 11.43
 7 2 2 766 11.47
 -8 2 2 78.98 1.39
 8 2 2 79.76 1.5
 -9 2 2 226.76 3.54
 9 2 2 224.77 3.54
 -10 2 2 85.85 1.55
 10 2 2 84.83 1.52
 -11 2 2 90.94 1.64
 11 2 2 91.43 1.65
 -12 2 2 27.17 0.83
 12 2 2 26.6 0.81
 -13 2 2 81.46 1.52
 13 2 2 81.74 1.63
 -14 2 2 260.75 4.41
 14 2 2 264.99 4.49
 -15 2 2 171.54 3.29
 15 2 2 170.59 3.3
 -16 2 2 10.19 1
 16 2 2 7.92 1
 -17 2 2 142.6 3.76
 17 2 2 140.31 3.57
 -18 2 2 31.29 2.01
 18 2 2 34.38 1.85
 -19 2 2 16.59 2.38
 19 2 2 17.12 2.39
 0 3 2 1436.07 21.51
 -1 3 2 637.63 9.57
 1 3 2 613.97 9.2
 -2 3 2 1308.61 20.32
 2 3 2 1283.88 19.2
 -3 3 2 482.24 7.25
 3 3 2 477.11 7.14
 -4 3 2 298.88 4.53
 4 3 2 302.02 4.56
 -5 3 2 701.19 10.5
 5 3 2 691.21 10.36
 -6 3 2 188.37 2.95
 6 3 2 189.98 2.98
 -7 3 2 19.56 0.56
 7 3 2 18.56 0.54
 -8 3 2 736.6 11.07
 8 3 2 753.91 11.34
 -9 3 2 100.7 1.73
 9 3 2 103.83 1.79
 -10 3 2 175.19 2.83
 10 3 2 169.21 2.75
 -11 3 2 14.73 0.65
 11 3 2 13.96 0.64
 -12 3 2 59.36 1.26
 12 3 2 57.15 1.2
 -13 3 2 253.85 4.29
 13 3 2 253.26 4
 -14 3 2 9 0.76
 14 3 2 11.37 0.73
 -15 3 2 15.98 1
 15 3 2 15.38 0.97
 -16 3 2 83.51 2.19
 16 3 2 83.32 2.19
 -17 3 2 5.03 1.19
 17 3 2 4.29 1.08
 -18 3 2 1.18 1.36
 18 3 2 0.95 1.29
 -19 3 2 48.5 2.55
 19 3 2 50.67 2.55
 0 4 2 678.22 10.15
 -1 4 2 1926.2 28.73
 1 4 2 1931.21 30.76
 -2 4 2 91.89 1.47
 2 4 2 92.52 1.5
 -3 4 2 641.18 9.63
 3 4 2 622.99 9.34
 -4 4 2 876.5 13.1
 4 4 2 905.46 13.52
 -5 4 2 247.79 3.82
 5 4 2 248.31 3.82
 -6 4 2 72.01 1.26
 6 4 2 74.27 1.28
 -7 4 2 59.47 1.14
 7 4 2 57.11 1.07
 -8 4 2 95.79 1.67
 8 4 2 97.1 1.67
 -9 4 2 48.9 1.03
 9 4 2 48.14 1
 -10 4 2 124.76 2.11
 10 4 2 120.95 2.07
 -11 4 2 13.95 0.6
 11 4 2 14.61 0.62
 -12 4 2 11.61 0.61
 12 4 2 12.25 0.62
 -13 4 2 18.25 0.73
 13 4 2 18.24 0.74
 -14 4 2 3.27 0.6
 14 4 2 3.97 0.68
 -15 4 2 73.57 1.96
 15 4 2 72.24 1.86
 -16 4 2 31.27 1.49
 16 4 2 32.62 1.35
 -17 4 2 6.41 1.37
 17 4 2 9.19 1.38
 -18 4 2 9.97 1.6
 18 4 2 11.89 1.62
 -19 4 2 78.05 3.11
 19 4 2 73.85 2.99
 0 5 2 1317.51 19.65
 -1 5 2 64 1.09
 1 5 2 61.9 1.07
 -2 5 2 326.55 4.95
 2 5 2 324.57 4.92
 -3 5 2 848.25 13.56
 3 5 2 846.23 13.05
 -4 5 2 161.97 2.65
 4 5 2 158.56 2.53
 -5 5 2 750.23 11.26
 5 5 2 749.05 11.55
 -6 5 2 55.93 1.06
 6 5 2 56.88 1.07
 -7 5 2 497.09 7.56
 7 5 2 499.2 7.72
 -8 5 2 41.78 1
 8 5 2 41.61 0.93
 -9 5 2 72.04 1.35
 9 5 2 73.14 1.37
 -10 5 2 8.82 0.58
 10 5 2 7.82 0.54
 -11 5 2 132.97 2.25
 11 5 2 132.29 2.27
 -12 5 2 79.13 1.49
 12 5 2 78.41 1.53
 -13 5 2 17.08 0.8
 13 5 2 18.89 0.81
 -14 5 2 19.3 0.99
 14 5 2 16.58 0.92
 -15 5 2 8.88 1.03
 15 5 2 6.76 0.97
 -16 5 2 10.08 1.17
 16 5 2 8.74 1.18
 -17 5 2 25.61 1.75
 17 5 2 25.42 1.79
 -18 5 2 26.12 2.2
 18 5 2 27.95 2.29
 -19 5 2 3.32 2.3
 19 5 2 1.2 2
 0 6 2 77.34 1.32
 -1 6 2 421.95 6.39
 1 6 2 427.05 6.47
 -2 6 2 508.79 7.64
 2 6 2 498.12 7.53
 -3 6 2 419.5 6.36
 3 6 2 411.57 6.21
 -4 6 2 406.23 6.16
 4 6 2 409.48 6.25
 -5 6 2 965.28 14.42
 5 6 2 975.65 14.59
 -6 6 2 317.45 4.91
 6 6 2 310.93 4.79
 -7 6 2 126.59 2.12
 7 6 2 122.55 2.05
 -8 6 2 26.8 0.78
 8 6 2 27.54 0.75
 -9 6 2 30.15 0.81
 9 6 2 28.98 0.78
 -10 6 2 101.05 1.77
 10 6 2 104 1.82
 -11 6 2 89.8 1.66
 11 6 2 89.87 1.65
 -12 6 2 66.75 1.58
 12 6 2 65.69 1.43
 -13 6 2 109.22 2.25
 13 6 2 111.17 2.27
 -14 6 2 72.1 1.77
 14 6 2 73.81 1.75
 -15 6 2 80.59 2.08
 15 6 2 84.48 2.1
 -16 6 2 32.24 1.42
 16 6 2 35.7 1.6
 -17 6 2 38.2 2.12
 17 6 2 40.83 2.03
 -18 6 2 76.26 3.06
 18 6 2 69.14 2.76
 -19 6 2 78.99 7.29
 19 6 2 75.27 7.01
 0 7 2 6.23 0.43
 -1 7 2 398.41 6.06
 1 7 2 402.79 6.11
 -2 7 2 56.29 1.04
 2 7 2 54.9 1.04
 -3 7 2 316.79 4.85
 3 7 2 305.54 4.68
 -4 7 2 2.03 0.28
 4 7 2 1.62 0.25
 -5 7 2 746.96 11.23
 5 7 2 743.72 11.17
 -6 7 2 65.92 1.24
 6 7 2 63.8 1.23
 -7 7 2 14.69 0.61
 7 7 2 15.5 0.64
 -8 7 2 181.61 3
 8 7 2 177.96 2.86
 -9 7 2 13.37 0.65
 9 7 2 12.84 0.62
 -10 7 2 44.7 1.05
 10 7 2 45.95 1.03
 -11 7 2 144.67 2.42
 11 7 2 145.49 2.47
 -12 7 2 79.69 1.73
 12 7 2 85.88 1.87
 -13 7 2 82.32 1.83
 13 7 2 85.63 1.89
 -14 7 2 108.12 2.56
 14 7 2 107.69 2.4
 -15 7 2 31.51 1.45
 15 7 2 29.5 1.4
 -16 7 2 18.12 1.38
 16 7 2 18.1 1.58
 -17 7 2 6.33 1.7
 17 7 2 8.88 1.76
 -18 7 2 39.55 2.38
 18 7 2 41.29 2.49
 0 8 2 122.56 2.02
 -1 8 2 548.85 8.3
 1 8 2 557.68 8.42
 -2 8 2 224.72 3.51
 2 8 2 220.23 3.46
 -3 8 2 253.24 3.94
 3 8 2 254.47 4.12
 -4 8 2 53.65 1.09
 4 8 2 53.43 1.08
 -5 8 2 102.36 1.77
 5 8 2 99.51 1.73
 -6 8 2 8.65 0.55
 6 8 2 8.4 0.56
 -7 8 2 198.32 3.25
 7 8 2 199.65 3.19
 -8 8 2 227.01 3.6
 8 8 2 224.16 3.57
 -9 8 2 17.15 0.7
 9 8 2 16.89 0.67
 -10 8 2 42.85 1.02
 10 8 2 43.45 1.03
 -11 8 2 12.39 0.89
 11 8 2 12.81 0.74
 -12 8 2 19.91 0.96
 12 8 2 19.66 0.97
 -13 8 2 64.51 1.59
 13 8 2 60.13 1.51
 -14 8 2 46.79 1.65
 14 8 2 46.92 1.54
 -15 8 2 15.22 1.33
 15 8 2 16.97 1.26
 -16 8 2 100.64 2.7
 16 8 2 102.91 2.76
 -17 8 2 1.46 1.82
 17 8 2 1.34 1.79
 -18 8 2 6.64 2.49
 18 8 2 12.53 2.88
 0 9 2 294.91 4.57
 -1 9 2 311.1 4.79
 1 9 2 306.84 4.72
 -2 9 2 15.04 0.61
 2 9 2 15.22 0.62
 -3 9 2 170.46 2.79
 3 9 2 170.93 2.76
 -4 9 2 71.21 1.45
 4 9 2 72.65 1.38
 -5 9 2 116.97 2.01
 5 9 2 117.22 2.02
 -6 9 2 6.63 0.56
 6 9 2 6.56 0.56
 -7 9 2 22.86 0.74
 7 9 2 22.14 0.76
 -8 9 2 129.8 2.19
 8 9 2 127.62 2.19
 -9 9 2 29.68 0.83
 9 9 2 27.57 0.87
 -10 9 2 65.07 1.53
 10 9 2 64.59 1.55
 -11 9 2 2.61 0.66
 11 9 2 3.77 0.67
 -12 9 2 37.72 1.32
 12 9 2 39.73 1.26
 -13 9 2 77.12 2.17
 13 9 2 72.46 1.87
 -14 9 2 29.41 1.42
 14 9 2 29.52 1.48
 -15 9 2 1.34 1.24
 15 9 2 1.53 1.21
 -16 9 2 29.36 1.9
 16 9 2 27.13 2.1
 -17 9 2 18.26 2.37
 17 9 2 17.55 2.4
 0 10 2 106.34 1.92
 -1 10 2 8.12 0.59
 1 10 2 9.17 0.61
 -2 10 2 13.71 0.65
 2 10 2 12.63 0.6
 -3 10 2 122.16 2.08
 3 10 2 124.03 2.11
 -4 10 2 32.43 0.9
 4 10 2 31.09 0.84
 -5 10 2 157.76 2.62
 5 10 2 156.39 2.78
 -6 10 2 15.61 0.7
 6 10 2 16.34 0.8
 -7 10 2 54.37 1.23
 7 10 2 55.73 1.2
 -8 10 2 105.98 1.89
 8 10 2 103.86 1.85
 -9 10 2 79 1.67
 9 10 2 83.83 1.79
 -10 10 2 99.3 2.12
 10 10 2 97.67 2.24
 -11 10 2 1.47 0.63
 11 10 2 0.92 0.74
 -12 10 2 28.94 1.26
 12 10 2 31.02 1.15
 -13 10 2 101.82 2.62
 13 10 2 104.73 2.58
 -14 10 2 177.28 3.9
 14 10 2 177.07 3.98
 -15 10 2 30.36 1.7
 15 10 2 30.23 1.9
 -16 10 2 39.77 2.43
 16 10 2 36.09 2.51
 0 11 2 0.63 0.35
 -1 11 2 66.04 1.34
 1 11 2 64.47 1.34
 -2 11 2 6.72 0.6
 2 11 2 7.6 0.62
 -3 11 2 185.43 3.01
 3 11 2 188.16 3.04
 -4 11 2 144.59 2.43
 4 11 2 141.25 2.37
 -5 11 2 6.8 0.59
 5 11 2 6.14 0.63
 -6 11 2 239.31 3.85
 6 11 2 241.01 4.1
 -7 11 2 26.61 0.97
 7 11 2 23.51 0.95
 -8 11 2 75.29 1.62
 8 11 2 74.27 1.55
 -9 11 2 194.25 3.7
 9 11 2 200.54 3.86
 -10 11 2 139.79 2.82
 10 11 2 136.02 2.75
 -11 11 2 7.9 0.94
 11 11 2 4.68 0.87
 -12 11 2 9.23 1.17
 12 11 2 7.92 1.15
 -13 11 2 139.57 3.34
 13 11 2 141.41 3.53
 -14 11 2 133.54 3.35
 14 11 2 133.42 3.31
 -15 11 2 67.31 2.67
 15 11 2 66.86 2.49
 -16 11 2 10.93 2.48
 16 11 2 6.71 2.2
 0 12 2 64.44 1.38
 -1 12 2 95.13 1.75
 1 12 2 96.2 1.86
 -2 12 2 40.55 1.02
 2 12 2 42.13 1.06
 -3 12 2 103.81 1.85
 3 12 2 104.14 1.92
 -4 12 2 106.59 1.9
 4 12 2 113.77 1.99
 -5 12 2 63.77 1.32
 5 12 2 63.78 1.31
 -6 12 2 147.43 2.64
 6 12 2 146.6 2.66
 -7 12 2 59.7 1.39
 7 12 2 59.1 1.4
 -8 12 2 34.37 1.25
 8 12 2 34.88 1.2
 -9 12 2 108.53 2.32
 9 12 2 110.88 2.33
 -10 12 2 14.52 1.07
 10 12 2 15.43 1.05
 -11 12 2 58.67 1.82
 11 12 2 59.09 1.83
 -12 12 2 20.92 1.48
 12 12 2 20.34 1.34
 -13 12 2 70.69 2.41
 13 12 2 69.46 2.31
 -14 12 2 32.93 1.99
 14 12 2 30.27 2.06
 -15 12 2 16.23 2.32
 15 12 2 15.21 1.98
 0 13 2 71.86 1.44
 -1 13 2 156.52 2.66
 1 13 2 162.94 2.94
 -2 13 2 54.39 1.33
 2 13 2 53.7 1.23
 -3 13 2 14.39 0.77
 3 13 2 15.71 0.81
 -4 13 2 58.99 1.33
 4 13 2 62.11 1.43
 -5 13 2 201.81 3.53
 5 13 2 203.04 3.55
 -6 13 2 4.4 0.76
 6 13 2 3.9 0.77
 -7 13 2 164.06 3.18
 7 13 2 165.43 3.2
 -8 13 2 107.85 2.48
 8 13 2 114.29 2.79
 -9 13 2 3.13 1.15
 9 13 2 1.94 1.04
 -10 13 2 19.16 1.44
 10 13 2 16.22 1.37
 -11 13 2 33.7 1.68
 11 13 2 32.25 1.69
 -12 13 2 144.67 3.52
 12 13 2 147.28 3.5
 -13 13 2 26 1.91
 13 13 2 25.03 2.19
 -14 13 2 12.88 2.26
 14 13 2 14.08 2.09
 0 14 2 15.31 0.83
 -1 14 2 4.32 0.73
 1 14 2 4.07 0.72
 -2 14 2 47.84 1.32
 2 14 2 50.72 1.35
 -3 14 2 41.64 1.22
 3 14 2 38.35 1.19
 -4 14 2 74.44 1.69
 4 14 2 73.76 1.69
 -5 14 2 30.88 1.24
 5 14 2 31.56 1.3
 -6 14 2 12.82 1.13
 6 14 2 11.73 0.91
 -7 14 2 41.57 1.56
 7 14 2 41.97 1.53
 -8 14 2 47.62 1.72
 8 14 2 49.15 1.76
 -9 14 2 22.59 1.47
 9 14 2 19.72 1.47
 -10 14 2 88.39 2.44
 10 14 2 94.74 2.54
 -11 14 2 7.23 1.58
 11 14 2 7.17 1.59
 -12 14 2 22.57 1.95
 12 14 2 19.82 2.07
 -13 14 2 14.03 2.22
 13 14 2 10.82 2.19
 0 15 2 75.29 1.88
 -1 15 2 32.5 1.37
 1 15 2 31.52 1.35
 -2 15 2 13.89 1.1
 2 15 2 14.83 1.21
 -3 15 2 60.98 1.83
 3 15 2 63.08 2.01
 -4 15 2 142.53 3.22
 4 15 2 140.3 3.23
 -5 15 2 36.59 1.62
 5 15 2 34.57 1.73
 -6 15 2 248.83 5.19
 6 15 2 246.86 5.13
 -7 15 2 9.49 1.31
 7 15 2 8.79 1.37
 -8 15 2 5.87 1.4
 8 15 2 3.02 1.13
 -9 15 2 21.91 1.61
 9 15 2 23.83 1.7
 -10 15 2 43.45 2.49
 10 15 2 44.49 2.27
 -11 15 2 61.12 2.59
 11 15 2 63.31 2.55
 -12 15 2 33.78 4.27
 12 15 2 32.92 3.73
 0 16 2 62.23 2.24
 -1 16 2 75.44 2.47
 1 16 2 76.69 2.44
 -2 16 2 59.8 2.05
 2 16 2 56.02 1.86
 -3 16 2 126.75 3.04
 3 16 2 128.38 3.13
 -4 16 2 37.67 1.72
 4 16 2 39.03 1.72
 -5 16 2 118.29 3.04
 5 16 2 118.4 3.09
 -6 16 2 77.42 2.41
 6 16 2 82.39 2.36
 -7 16 2 18.88 1.8
 7 16 2 16.66 1.64
 -8 16 2 10.36 1.77
 8 16 2 14.4 1.84
 -9 16 2 27.94 2.69
 9 16 2 27.13 2.51
 -10 16 2 5.04 2.61
 10 16 2 3.76 2.15
 0 17 2 265.46 6.18
 -1 17 2 10.67 1.59
 1 17 2 9.98 1.8
 -2 17 2 35.03 2.04
 2 17 2 36.68 2.28
 -3 17 2 23.78 2.1
 3 17 2 24.23 2.04
 -4 17 2 17.76 1.86
 4 17 2 18.53 1.97
 -5 17 2 3.8 1.87
 5 17 2 5.5 1.69
 -6 17 2 3.78 1.95
 6 17 2 2.77 1.61
 -7 17 2 6.39 1.96
 7 17 2 4.18 2.01
 -8 17 2 49.89 2.98
 8 17 2 51.82 2.89
 0 18 2 2.73 2.04
 -1 18 2 29.87 2.34
 1 18 2 29.82 2.3
 -2 18 2 33.33 2.64
 2 18 2 27.52 2.22
 -3 18 2 21.08 2.33
 3 18 2 16.29 2.47
 -4 18 2 6.84 2.73
 4 18 2 6.86 1.98
 -5 18 2 2.78 2.13
 5 18 2 2.31 2.2
 0 0 3 0.21 0.12
 1 0 3 3813.06 57.98
 2 0 3 1.83 0.18
 3 0 3 1511.07 22.6
 4 0 3 3416.36 51.19
 5 0 3 128.51 2.03
 6 0 3 576.5 8.67
 7 0 3 183.21 2.91
 8 0 3 717.21 10.77
 9 0 3 74.9 1.37
 10 0 3 229.73 3.64
 11 0 3 32.44 0.84
 12 0 3 3.18 0.49
 13 0 3 85.3 1.6
 14 0 3 162.79 3.12
 15 0 3 29.1 1.08
 16 0 3 5.68 0.78
 17 0 3 3.75 1.07
 18 0 3 11.62 1.66
 19 0 3 24.15 2.21
 0 1 3 6137.22 93.19
 -1 1 3 19.74 0.39
 1 1 3 19.12 0.37
 -2 1 3 6039.5 91.1
 2 1 3 6066.46 93.72
 -3 1 3 563.06 8.5
 3 1 3 552.52 8.83
 -4 1 3 905.35 13.57
 4 1 3 897.32 13.81
 -5 1 3 403.37 6.08
 5 1 3 406.57 6.13
 -6 1 3 15.03 0.48
 6 1 3 14.38 0.47
 -7 1 3 136.18 2.19
 7 1 3 136.18 2.17
 -8 1 3 435.8 6.62
 8 1 3 423.81 6.45
 -9 1 3 69.33 1.28
 9 1 3 70.13 1.32
 -10 1 3 152.56 2.51
 10 1 3 152.26 2.51
 -11 1 3 66.56 1.35
 11 1 3 68.35 1.32
 -12 1 3 78.7 1.48
 12 1 3 80.4 1.5
 -13 1 3 109.77 1.94
 13 1 3 108.97 1.91
 -14 1 3 1.54 0.57
 14 1 3 1.99 0.57
 -15 1 3 8.05 0.79
 15 1 3 7.16 0.87
 -16 1 3 15.43 1.1
 16 1 3 14.94 1.06
 -17 1 3 6.67 1.47
 17 1 3 6.14 1.47
 -18 1 3 2.97 1.65
 18 1 3 2.39 1.43
 -19 1 3 7.75 2.03
 19 1 3 2.55 1.71
 0 2 3 55.53 0.9
 -1 2 3 3603.59 62.88
 1 2 3 3744.93 65.11
 -2 2 3 521.15 9.12
 2 2 3 543.66 9.41
 -3 2 3 1038.06 15.52
 3 2 3 1020.69 17.08
 -4 2 3 139.02 2.19
 4 2 3 138.87 2.17
 -5 2 3 229.49 3.63
 5 2 3 234.85 3.6
 -6 2 3 7.75 0.39
 6 2 3 7.26 0.39
 -7 2 3 5.52 0.4
 7 2 3 5.66 0.39
 -8 2 3 151.61 2.45
 8 2 3 147.08 2.4
 -9 2 3 59.83 1.18
 9 2 3 61 1.22
 -10 2 3 35.88 0.88
 10 2 3 36.14 0.87
 -11 2 3 68.8 1.34
 11 2 3 69.35 1.42
 -12 2 3 72.4 1.4
 12 2 3 72.75 1.41
 -13 2 3 121.05 2.1
 13 2 3 122.97 2.12
 -14 2 3 37.43 1.06
 14 2 3 36.52 1.02
 -15 2 3 241.01 4.45
 15 2 3 229.32 4.28
 -16 2 3 53.19 1.77
 16 2 3 53.3 1.66
 -17 2 3 3.68 1.14
 17 2 3 4.44 1.18
 -18 2 3 22.92 1.82
 18 2 3 22.3 1.69
 -19 2 3 62.53 2.65
 19 2 3 57.97 2.67
 0 3 3 2411.76 36.12
 -1 3 3 1500.88 22.5
 1 3 3 1527.51 22.94
 -2 3 3 29.53 0.55
 2 3 3 29.18 0.56
 -3 3 3 639.2 9.6
 3 3 3 650.73 9.75
 -4 3 3 297.05 4.5
 4 3 3 300.16 4.58
 -5 3 3 70.2 1.2
 5 3 3 70.95 1.22
 -6 3 3 1080.5 16.16
 6 3 3 1087.75 16.47
 -7 3 3 124.89 2.08
 7 3 3 121.28 1.99
 -8 3 3 155.84 2.53
 8 3 3 160.05 2.58
 -9 3 3 26.13 0.73
 9 3 3 27.27 0.75
 -10 3 3 174.99 2.87
 10 3 3 168.44 2.73
 -11 3 3 54.16 1.13
 11 3 3 52.7 1.1
 -12 3 3 177.74 2.86
 12 3 3 175.64 2.87
 -13 3 3 1.51 0.43
 13 3 3 2.68 0.48
 -14 3 3 109.06 2.08
 14 3 3 115.31 2.15
 -15 3 3 31.55 1.27
 15 3 3 35.78 1.3
 -16 3 3 41.33 1.64
 16 3 3 40.52 1.47
 -17 3 3 4.46 1.12
 17 3 3 7.34 1.34
 -18 3 3 11.12 1.61
 18 3 3 15.24 1.84
 -19 3 3 5.25 2.37
 19 3 3 13.73 2.04
 0 4 3 769.18 11.52
 -1 4 3 644.41 9.65
 1 4 3 651.89 9.76
 -2 4 3 1603.47 23.9
 2 4 3 1643.09 24.46
 -3 4 3 248.66 3.8
 3 4 3 243.96 3.73
 -4 4 3 706.71 10.6
 4 4 3 697 10.45
 -5 4 3 181.18 2.85
 5 4 3 179.36 2.79
 -6 4 3 212.5 3.3
 6 4 3 213.14 3.33
 -7 4 3 777.21 11.66
 7 4 3 783.55 11.77
 -8 4 3 6.95 0.43
 8 4 3 6.83 0.49
 -9 4 3 3.01 0.43
 9 4 3 2.59 0.42
 -10 4 3 44.22 1.01
 10 4 3 41.9 0.94
 -11 4 3 88.36 1.63
 11 4 3 88.46 1.76
 -12 4 3 68.8 1.36
 12 4 3 71.49 1.39
 -13 4 3 53.98 1.25
 13 4 3 55.02 1.27
 -14 4 3 16.51 0.82
 14 4 3 15.87 0.8
 -15 4 3 18.56 1.1
 15 4 3 20.86 1.15
 -16 4 3 45.62 1.64
 16 4 3 46.51 1.57
 -17 4 3 106.34 2.99
 17 4 3 108.63 3.09
 -18 4 3 23.07 1.83
 18 4 3 23.05 1.66
 -19 4 3 32.29 2.44
 19 4 3 28.91 2.41
 0 5 3 44.18 0.91
 -1 5 3 562.11 8.44
 1 5 3 561.07 8.45
 -2 5 3 214.42 3.31
 2 5 3 213.57 3.3
 -3 5 3 2.26 0.26
 3 5 3 2.28 0.25
 -4 5 3 142.08 2.26
 4 5 3 140.12 2.23
 -5 5 3 140.81 2.37
 5 5 3 139.15 2.23
 -6 5 3 238.94 3.71
 6 5 3 238.18 3.72
 -7 5 3 576.58 8.7
 7 5 3 560.27 8.45
 -8 5 3 311.9 4.97
 8 5 3 309.4 4.79
 -9 5 3 92.33 1.7
 9 5 3 92.62 1.64
 -10 5 3 183.5 2.97
 10 5 3 180.2 2.94
 -11 5 3 88.52 1.6
 11 5 3 92.5 1.8
 -12 5 3 80.47 1.55
 12 5 3 80.44 1.56
 -13 5 3 84.67 1.7
 13 5 3 84.83 1.71
 -14 5 3 8.34 0.82
 14 5 3 9.09 0.88
 -15 5 3 162.05 3.5
 15 5 3 162.27 3.52
 -16 5 3 200.94 4.37
 16 5 3 195 4.14
 -17 5 3 4.03 1.8
 17 5 3 8.07 1.45
 -18 5 3 2.37 2.08
 18 5 3 0.76 1.42
 -19 5 3 22.41 2.46
 19 5 3 25.78 2.54
 0 6 3 895.25 13.38
 -1 6 3 153.27 2.43
 1 6 3 155.3 2.45
 -2 6 3 20.17 0.53
 2 6 3 19.84 0.54
 -3 6 3 184.61 3.12
 3 6 3 187.58 2.94
 -4 6 3 148.73 2.4
 4 6 3 143.58 2.32
 -5 6 3 38.67 0.82
 5 6 3 36.32 0.78
 -6 6 3 58.19 1.1
 6 6 3 56.95 1.09
 -7 6 3 120.33 2.01
 7 6 3 121.22 2.03
 -8 6 3 13.84 0.6
 8 6 3 14.12 0.56
 -9 6 3 209.87 3.33
 9 6 3 211.55 3.4
 -10 6 3 28.69 0.8
 10 6 3 28.61 0.83
 -11 6 3 218.77 3.48
 11 6 3 216.25 3.46
 -12 6 3 166.8 3.04
 12 6 3 171.88 3.01
 -13 6 3 26.74 1.13
 13 6 3 23.86 0.99
 -14 6 3 45.56 1.44
 14 6 3 47.58 1.51
 -15 6 3 74.87 1.96
 15 6 3 76.99 2.06
 -16 6 3 105.12 2.74
 16 6 3 105.98 2.75
 -17 6 3 62.04 2.42
 17 6 3 61.48 2.45
 -18 6 3 13.01 2.12
 18 6 3 11.8 1.96
 0 7 3 214.48 3.34
 -1 7 3 126.53 2.04
 1 7 3 123.8 2.02
 -2 7 3 12.85 0.49
 2 7 3 12.46 0.51
 -3 7 3 175.22 2.78
 3 7 3 178.19 2.81
 -4 7 3 156.88 2.5
 4 7 3 156.36 2.59
 -5 7 3 84.26 1.5
 5 7 3 85.04 1.49
 -6 7 3 13.24 0.59
 6 7 3 13.52 0.55
 -7 7 3 203.22 3.25
 7 7 3 206.16 3.73
 -8 7 3 392.71 6.05
 8 7 3 393.68 6.04
 -9 7 3 153.33 2.55
 9 7 3 155.03 2.53
 -10 7 3 99.77 1.9
 10 7 3 95.45 1.69
 -11 7 3 135.74 2.31
 11 7 3 141.44 2.4
 -12 7 3 15 0.84
 12 7 3 13.82 0.8
 -13 7 3 22.23 1.01
 13 7 3 23.92 1.16
 -14 7 3 249.18 5.08
 14 7 3 252.39 5.05
 -15 7 3 60.77 1.8
 15 7 3 60.17 1.97
 -16 7 3 20.23 1.43
 16 7 3 23.66 1.72
 -17 7 3 18.15 1.97
 17 7 3 18.17 1.76
 -18 7 3 0 1.83
 18 7 3 1.6 2.16
 0 8 3 158.47 2.55
 -1 8 3 86.53 1.54
 1 8 3 89.04 1.59
 -2 8 3 110.21 1.9
 2 8 3 107.41 1.82
 -3 8 3 60.21 1.18
 3 8 3 56.34 1.09
 -4 8 3 11.99 0.54
 4 8 3 10.68 0.51
 -5 8 3 434.02 6.61
 5 8 3 433.19 6.65
 -6 8 3 51.23 1.07
 6 8 3 50.65 1.06
 -7 8 3 0.31 0.29
 7 8 3 0.44 0.34
 -8 8 3 2.61 0.45
 8 8 3 2.56 0.47
 -9 8 3 170.53 2.78
 9 8 3 171.97 2.84
 -10 8 3 177.04 2.9
 10 8 3 174.49 2.85
 -11 8 3 77.29 1.92
 11 8 3 76.07 1.64
 -12 8 3 114.02 2.46
 12 8 3 105.06 2.14
 -13 8 3 5.49 1.06
 13 8 3 5.03 0.83
 -14 8 3 63.17 1.98
 14 8 3 69.35 1.9
 -15 8 3 117.39 2.82
 15 8 3 114.49 2.8
 -16 8 3 36.96 1.99
 16 8 3 39.62 1.73
 -17 8 3 5.94 1.77
 17 8 3 7.85 1.94
 -18 8 3 23.91 2.85
 18 8 3 30.8 5.08
 0 9 3 267.89 4.17
 -1 9 3 365.83 5.61
 1 9 3 375.76 5.94
 -2 9 3 109.13 1.87
 2 9 3 109.7 1.86
 -3 9 3 238.44 3.74
 3 9 3 238.31 3.76
 -4 9 3 51.69 1.06
 4 9 3 50.78 1.08
 -5 9 3 37 0.89
 5 9 3 37.49 0.9
 -6 9 3 42.51 1
 6 9 3 41.97 0.98
 -7 9 3 140.67 2.37
 7 9 3 138.04 2.35
 -8 9 3 45.6 1.05
 8 9 3 46.59 1.05
 -9 9 3 157.38 2.7
 9 9 3 156.93 2.58
 -10 9 3 62.2 1.48
 10 9 3 61.25 1.44
 -11 9 3 53.97 1.44
 11 9 3 52.25 1.36
 -12 9 3 78.48 1.92
 12 9 3 78.98 1.79
 -13 9 3 38.83 1.31
 13 9 3 42.86 1.47
 -14 9 3 23.73 1.43
 14 9 3 27.03 1.54
 -15 9 3 7.8 1.16
 15 9 3 11.27 1.35
 -16 9 3 72.07 2.34
 16 9 3 68.84 2.42
 -17 9 3 31.65 2.58
 17 9 3 29.6 2.36
 0 10 3 9.3 0.6
 -1 10 3 201.06 3.21
 1 10 3 198.56 3.19
 -2 10 3 44.95 0.99
 2 10 3 43.06 0.98
 -3 10 3 130.64 2.2
 3 10 3 129.01 2.25
 -4 10 3 145.14 2.49
 4 10 3 148.24 2.54
 -5 10 3 49.58 1.1
 5 10 3 47.98 1.06
 -6 10 3 162.08 2.69
 6 10 3 163.55 2.83
 -7 10 3 124.71 2.13
 7 10 3 127.14 2.18
 -8 10 3 92.57 1.79
 8 10 3 91.24 1.74
 -9 10 3 21.77 0.84
 9 10 3 22.07 0.8
 -10 10 3 26.28 1.05
 10 10 3 23 0.94
 -11 10 3 66.82 1.72
 11 10 3 65.64 1.66
 -12 10 3 3.42 0.96
 12 10 3 3.23 0.85
 -13 10 3 111.65 2.64
 13 10 3 110.81 2.74
 -14 10 3 13.76 1.54
 14 10 3 13.24 1.57
 -15 10 3 4.17 1.47
 15 10 3 4.32 1.32
 -16 10 3 18.22 1.96
 16 10 3 18.94 1.84
 0 11 3 262.48 4.15
 -1 11 3 30.54 0.91
 1 11 3 30.98 0.99
 -2 11 3 11.1 0.64
 2 11 3 10.53 0.65
 -3 11 3 160.09 2.66
 3 11 3 156.3 2.78
 -4 11 3 55.43 1.19
 4 11 3 54.78 1.19
 -5 11 3 96.97 1.81
 5 11 3 94.66 1.72
 -6 11 3 79.6 1.55
 6 11 3 77.25 1.49
 -7 11 3 178.02 3.1
 7 11 3 175.85 3.06
 -8 11 3 1.86 0.62
 8 11 3 0.96 0.52
 -9 11 3 7.87 0.87
 9 11 3 7.02 0.76
 -10 11 3 6.29 0.86
 10 11 3 4.3 0.78
 -11 11 3 33.2 1.52
 11 11 3 32.1 1.2
 -12 11 3 54.68 1.71
 12 11 3 58.65 1.95
 -13 11 3 5.57 1.15
 13 11 3 4.92 1.28
 -14 11 3 11.83 1.38
 14 11 3 12.61 1.69
 -15 11 3 3.26 2.06
 15 11 3 5.58 1.67
 -16 11 3 19.35 2.82
 16 11 3 23.26 2.85
 0 12 3 39.66 1.06
 -1 12 3 305.33 4.76
 1 12 3 304.75 4.75
 -2 12 3 92.45 1.76
 2 12 3 94.09 1.77
 -3 12 3 78.75 1.51
 3 12 3 77.15 1.5
 -4 12 3 210.09 3.42
 4 12 3 215.42 3.47
 -5 12 3 12.3 0.7
 5 12 3 10.54 0.69
 -6 12 3 119.26 2.27
 6 12 3 117.9 2.18
 -7 12 3 71.68 1.6
 7 12 3 73.29 1.6
 -8 12 3 44.92 1.35
 8 12 3 46.59 1.35
 -9 12 3 21.26 1.08
 9 12 3 21.5 1.04
 -10 12 3 34.27 1.37
 10 12 3 33.43 1.32
 -11 12 3 1.89 0.93
 11 12 3 2.04 0.9
 -12 12 3 8.83 1.48
 12 12 3 9.82 1.3
 -13 12 3 88.27 2.71
 13 12 3 86.03 2.62
 -14 12 3 2.2 1.56
 14 12 3 2.41 1.47
 -15 12 3 42.72 2.69
 15 12 3 41.09 2.55
 0 13 3 47.39 1.18
 -1 13 3 19.76 0.79
 1 13 3 18.68 0.79
 -2 13 3 119.99 2.28
 2 13 3 119.58 2.18
 -3 13 3 16.52 0.84
 3 13 3 15.59 0.76
 -4 13 3 32.24 1.02
 4 13 3 30.97 1
 -5 13 3 82.38 1.72
 5 13 3 83.76 1.75
 -6 13 3 149.79 3.03
 6 13 3 151.21 3.03
 -7 13 3 66.3 1.83
 7 13 3 64.9 1.63
 -8 13 3 30.65 1.32
 8 13 3 30.01 1.28
 -9 13 3 48.91 1.61
 9 13 3 48.35 1.62
 -10 13 3 25.04 1.47
 10 13 3 23.54 1.46
 -11 13 3 29.64 1.76
 11 13 3 29.38 1.54
 -12 13 3 14.61 1.62
 12 13 3 14.45 1.82
 -13 13 3 17.87 2.2
 13 13 3 16.47 1.87
 -14 13 3 116.72 3.62
 14 13 3 115.26 3.6
 0 14 3 124.67 2.57
 -1 14 3 137.53 2.81
 1 14 3 132.56 2.71
 -2 14 3 30.19 1.1
 2 14 3 30.95 1.15
 -3 14 3 159.79 3.12
 3 14 3 162.07 3.17
 -4 14 3 41.27 1.3
 4 14 3 42.7 1.27
 -5 14 3 36.46 1.42
 5 14 3 31.93 1.41
 -6 14 3 28.27 1.3
 6 14 3 31.12 1.38
 -7 14 3 34.67 1.49
 7 14 3 36.12 1.53
 -8 14 3 75.22 2.17
 8 14 3 76.91 2.16
 -9 14 3 12.79 1.41
 9 14 3 12.78 1.46
 -10 14 3 33.67 1.91
 10 14 3 37.28 1.96
 -11 14 3 11.3 1.87
 11 14 3 10.17 1.49
 -12 14 3 69.95 2.63
 12 14 3 65.74 2.47
 -13 14 3 39.87 3.24
 13 14 3 37.91 2.76
 0 15 3 2.31 0.86
 -1 15 3 24.44 1.22
 1 15 3 23.25 1.21
 -2 15 3 14.32 1.1
 2 15 3 14.63 1.08
 -3 15 3 48.99 1.74
 3 15 3 47.54 1.75
 -4 15 3 189.68 4.1
 4 15 3 196.19 4.23
 -5 15 3 13.58 1.27
 5 15 3 15.11 1.25
 -6 15 3 43.08 1.75
 6 15 3 43.17 1.76
 -7 15 3 41.67 1.83
 7 15 3 43.62 1.88
 -8 15 3 63.14 2.17
 8 15 3 64.91 2.37
 -9 15 3 18.11 1.58
 9 15 3 21.93 1.82
 -10 15 3 10.4 1.67
 10 15 3 5.8 1.84
 -11 15 3 32.81 2.29
 11 15 3 33.33 2.3
 0 16 3 44.88 2.18
 -1 16 3 48.14 1.82
 1 16 3 45.17 1.76
 -2 16 3 24.04 1.58
 2 16 3 22.88 1.58
 -3 16 3 12.28 1.47
 3 16 3 12.19 1.39
 -4 16 3 41.61 1.74
 4 16 3 40.56 1.95
 -5 16 3 41.7 2.04
 5 16 3 43.8 1.83
 -6 16 3 48.03 1.99
 6 16 3 45.26 1.97
 -7 16 3 41.4 2.03
 7 16 3 39.71 1.91
 -8 16 3 2.68 1.59
 8 16 3 2.05 1.76
 -9 16 3 42.77 2.28
 9 16 3 44.5 2.76
 -10 16 3 73.48 3.78
 10 16 3 73.19 3.41
 0 17 3 101.08 3.01
 -1 17 3 14.36 1.78
 1 17 3 15.57 1.88
 -2 17 3 48.75 2.22
 2 17 3 48.02 2.17
 -3 17 3 12.46 1.6
 3 17 3 13.91 1.91
 -4 17 3 18.44 2
 4 17 3 20.06 2.3
 -5 17 3 29.46 2.46
 5 17 3 23.02 2.23
 -6 17 3 38.23 2.28
 6 17 3 37.36 2.49
 -7 17 3 4.74 1.81
 7 17 3 6.14 1.96
 -8 17 3 53.02 3.41
 8 17 3 52.53 3.13
 0 18 3 77.4 3.16
 -1 18 3 8 2.29
 1 18 3 7.09 2.24
 -2 18 3 17.79 2.9
 2 18 3 15.72 2.18
 -3 18 3 25.04 2.53
 3 18 3 29.51 2.48
 -4 18 3 72.65 3.25
 4 18 3 71.36 3.14
 -5 18 3 24.73 2.85
 5 18 3 22.47 3.08
 0 0 4 288.11 6.18
 1 0 4 483.33 7.24
 2 0 4 29.47 0.55
 3 0 4 37.4 0.66
 4 0 4 279.35 4.24
 5 0 4 54.88 0.97
 6 0 4 279.68 4.28
 7 0 4 478.14 7.31
 8 0 4 344.24 5.26
 9 0 4 285.63 4.44
 10 0 4 59.14 1.2
 11 0 4 1.24 0.33
 12 0 4 88.54 1.62
 13 0 4 88.44 1.61
 14 0 4 189.01 3.57
 15 0 4 131.87 2.62
 16 0 4 1 0.73
 17 0 4 17.05 1.52
 18 0 4 21.52 1.89
 19 0 4 0.94 1.94
 0 1 4 3338.75 50.3
 -1 1 4 475.32 7.14
 1 1 4 476.24 7.15
 -2 1 4 262.73 4.06
 2 1 4 264.25 4.02
 -3 1 4 406.92 6.51
 3 1 4 402.61 6.36
 -4 1 4 1264.33 20.2
 4 1 4 1321.02 20.19
 -5 1 4 91.41 1.51
 5 1 4 91.55 1.5
 -6 1 4 437.81 6.62
 6 1 4 448.99 6.8
 -7 1 4 160.26 2.55
 7 1 4 158.85 2.51
 -8 1 4 806.49 12.09
 8 1 4 821.21 12.35
 -9 1 4 334.19 5.28
 9 1 4 326.29 5.09
 -10 1 4 234.2 3.69
 10 1 4 231.57 3.68
 -11 1 4 39.45 0.93
 11 1 4 39.64 0.94
 -12 1 4 4.87 0.52
 12 1 4 5.23 0.6
 -13 1 4 91.3 1.67
 13 1 4 89.11 1.68
 -14 1 4 67.78 1.54
 14 1 4 65.9 1.55
 -15 1 4 62.9 1.58
 15 1 4 65.66 1.73
 -16 1 4 155.76 3.47
 16 1 4 153.8 3.36
 -17 1 4 44.1 1.86
 17 1 4 41.54 1.84
 -18 1 4 19.61 1.9
 18 1 4 15.45 1.6
 -19 1 4 65.15 2.78
 19 1 4 63.22 2.91
 0 2 4 924.14 13.83
 -1 2 4 448.52 6.74
 1 2 4 440.28 6.79
 -2 2 4 991.5 17.14
 2 2 4 983.77 17.25
 -3 2 4 205.28 3.67
 3 2 4 207.41 3.69
 -4 2 4 96.9 1.6
 4 2 4 97.09 1.63
 -5 2 4 26.87 0.59
 5 2 4 25.04 0.59
 -6 2 4 197.17 3.07
 6 2 4 200.83 3.12
 -7 2 4 34.38 0.77
 7 2 4 34.15 0.82
 -8 2 4 389.82 5.95
 8 2 4 385.38 5.88
 -9 2 4 24.44 0.69
 9 2 4 25.53 0.7
 -10 2 4 27.73 0.75
 10 2 4 28.84 0.77
 -11 2 4 249.87 3.94
 11 2 4 249.78 3.93
 -12 2 4 47.17 1.08
 12 2 4 47.5 1.07
 -13 2 4 34.2 0.9
 13 2 4 34.17 0.99
 -14 2 4 3.02 0.65
 14 2 4 2.31 0.62
 -15 2 4 33.51 1.18
 15 2 4 35.71 1.15
 -16 2 4 34.51 1.63
 16 2 4 33.12 1.39
 -17 2 4 136.6 3.61
 17 2 4 143.11 3.74
 -18 2 4 72.59 2.53
 18 2 4 70.61 2.49
 -19 2 4 24.01 2.24
 19 2 4 26.33 2.15
 0 3 4 159.93 2.47
 -1 3 4 120.24 1.88
 1 3 4 115.86 1.87
 -2 3 4 1149.56 19.86
 2 3 4 1192.7 20.63
 -3 3 4 167.09 3.03
 3 3 4 165.55 2.99
 -4 3 4 34.52 0.69
 4 3 4 35.7 0.69
 -5 3 4 411.74 6.23
 5 3 4 403.94 6.1
 -6 3 4 313.03 4.82
 6 3 4 311.45 4.75
 -7 3 4 459.43 6.96
 7 3 4 459.17 6.96
 -8 3 4 87.25 1.53
 8 3 4 84.91 1.48
 -9 3 4 93.24 1.63
 9 3 4 94.54 1.67
 -10 3 4 212.41 3.36
 10 3 4 216.46 3.46
 -11 3 4 90.44 1.73
 11 3 4 92.53 1.69
 -12 3 4 78.26 1.47
 12 3 4 83.16 1.55
 -13 3 4 131.65 2.44
 13 3 4 125.95 2.31
 -14 3 4 23.82 1.01
 14 3 4 25.18 1.08
 -15 3 4 60.42 1.64
 15 3 4 59.32 1.72
 -16 3 4 25.84 1.41
 16 3 4 24.55 1.3
 -17 3 4 60.89 2
 17 3 4 61.34 2.21
 -18 3 4 7.53 1.61
 18 3 4 7.56 1.85
 -19 3 4 15.64 2.46
 19 3 4 16.59 2.39
 0 4 4 991.58 14.84
 -1 4 4 586.53 8.8
 1 4 4 581.13 8.71
 -2 4 4 122.05 1.95
 2 4 4 122.77 2
 -3 4 4 178.07 3.22
 3 4 4 178.03 3.21
 -4 4 4 807.73 12.28
 4 4 4 807.87 12.07
 -5 4 4 923.44 13.81
 5 4 4 891.75 14.75
 -6 4 4 130.74 2.11
 6 4 4 133.19 2.14
 -7 4 4 543.89 8.21
 7 4 4 529.84 8.01
 -8 4 4 128.34 2.11
 8 4 4 129.91 2.15
 -9 4 4 244.63 3.91
 9 4 4 246.76 3.89
 -10 4 4 20.33 0.67
 10 4 4 20.22 0.65
 -11 4 4 55.13 1.15
 11 4 4 55.65 1.15
 -12 4 4 130.88 2.22
 12 4 4 131.6 2.24
 -13 4 4 10.74 0.82
 13 4 4 8.97 0.81
 -14 4 4 11.76 0.88
 14 4 4 10.42 0.86
 -15 4 4 49.35 1.61
 15 4 4 47.57 1.51
 -16 4 4 47.55 1.73
 16 4 4 46.62 1.67
 -17 4 4 22.3 1.38
 17 4 4 23.34 1.41
 -18 4 4 0.34 1.57
 18 4 4 1.17 1.64
 -19 4 4 20.46 2.15
 19 4 4 18.88 2.26
 0 5 4 447.7 6.74
 -1 5 4 186.43 2.9
 1 5 4 190.61 2.95
 -2 5 4 166.17 2.79
 2 5 4 170.77 2.71
 -3 5 4 53.21 1.05
 3 5 4 50.65 0.93
 -4 5 4 382.36 5.82
 4 5 4 381.09 5.8
 -5 5 4 50.67 0.95
 5 5 4 50.45 0.94
 -6 5 4 737.02 11.08
 6 5 4 724.94 10.86
 -7 5 4 124.41 2.06
 7 5 4 127.13 2.11
 -8 5 4 59.91 1.23
 8 5 4 55.64 1.19
 -9 5 4 150.39 2.49
 9 5 4 153.38 2.51
 -10 5 4 97.1 1.74
 10 5 4 96.18 1.69
 -11 5 4 138.67 2.38
 11 5 4 135.7 2.32
 -12 5 4 5.53 0.6
 12 5 4 6.35 0.62
 -13 5 4 33.69 1.05
 13 5 4 34.89 0.98
 -14 5 4 76.27 1.95
 14 5 4 75.43 1.89
 -15 5 4 3.02 0.93
 15 5 4 0.75 0.87
 -16 5 4 47.22 1.75
 16 5 4 47.33 1.78
 -17 5 4 22.99 1.58
 17 5 4 21.84 1.53
 -18 5 4 57.13 2.51
 18 5 4 54.51 2.6
 -19 5 4 8.7 3.15
 19 5 4 3.53 3.65
 0 6 4 199.85 3.11
 -1 6 4 128.8 2.21
 1 6 4 135.5 2.2
 -2 6 4 482.63 7.54
 2 6 4 479.92 7.23
 -3 6 4 232.72 3.58
 3 6 4 230.72 3.55
 -4 6 4 101.63 1.68
 4 6 4 99.94 1.67
 -5 6 4 106.54 1.78
 5 6 4 106.11 1.77
 -6 6 4 166.05 2.67
 6 6 4 166.76 2.69
 -7 6 4 90.4 1.58
 7 6 4 87.44 1.52
 -8 6 4 113.31 1.94
 8 6 4 111.95 1.9
 -9 6 4 319.6 4.95
 9 6 4 322.08 4.97
 -10 6 4 73.53 1.4
 10 6 4 77.72 1.47
 -11 6 4 5.75 0.55
 11 6 4 6.55 0.56
 -12 6 4 88.4 1.81
 12 6 4 88.64 1.73
 -13 6 4 3.92 0.69
 13 6 4 3.84 0.72
 -14 6 4 26.3 1.2
 14 6 4 29.62 1.23
 -15 6 4 16.53 1.16
 15 6 4 17.39 1.18
 -16 6 4 111.68 2.78
 16 6 4 112.43 2.79
 -17 6 4 43.04 2.24
 17 6 4 40.44 2.03
 -18 6 4 43.12 2.58
 18 6 4 41.26 2.47
 0 7 4 20.84 0.6
 -1 7 4 434.16 6.58
 1 7 4 436.24 6.62
 -2 7 4 229.89 3.57
 2 7 4 227.54 3.51
 -3 7 4 83.65 1.47
 3 7 4 81.99 1.5
 -4 7 4 323.88 4.98
 4 7 4 319.89 4.97
 -5 7 4 43.6 0.92
 5 7 4 43.85 0.95
 -6 7 4 123.18 2.1
 6 7 4 122.47 2.02
 -7 7 4 321.05 4.96
 7 7 4 318.33 4.89
 -8 7 4 9.51 0.55
 8 7 4 9.51 0.55
 -9 7 4 224.76 3.57
 9 7 4 215.41 3.43
 -10 7 4 44.59 1.03
 10 7 4 43.91 1.01
 -11 7 4 9.9 0.61
 11 7 4 8.69 0.63
 -12 7 4 56.77 1.43
 12 7 4 57.18 1.36
 -13 7 4 18.41 1.03
 13 7 4 18.61 1.09
 -14 7 4 116.22 2.85
 14 7 4 116.94 2.63
 -15 7 4 56.75 1.85
 15 7 4 57.72 1.76
 -16 7 4 19.75 1.55
 16 7 4 18.56 1.34
 -17 7 4 3.5 1.57
 17 7 4 0.31 1.42
 -18 7 4 23.25 2.55
 18 7 4 20.55 2.31
 0 8 4 286.12 4.43
 -1 8 4 180.22 2.93
 1 8 4 174.3 2.79
 -2 8 4 748.36 11.25
 2 8 4 725.91 11.01
 -3 8 4 59.76 1.13
 3 8 4 57.76 1.1
 -4 8 4 114.97 2.05
 4 8 4 113.59 1.92
 -5 8 4 129.56 2.15
 5 8 4 130.25 2.16
 -6 8 4 100.09 1.76
 6 8 4 100.89 1.77
 -7 8 4 121.91 2.06
 7 8 4 129.32 2.17
 -8 8 4 22.28 0.73
 8 8 4 23.05 0.76
 -9 8 4 35.06 0.86
 9 8 4 34.13 0.83
 -10 8 4 42.95 1.02
 10 8 4 43.02 1.03
 -11 8 4 9.81 0.77
 11 8 4 8.97 0.71
 -12 8 4 145.13 3.04
 12 8 4 140.99 2.79
 -13 8 4 107.96 2.47
 13 8 4 110.15 2.64
 -14 8 4 18.69 1.42
 14 8 4 18.93 1.29
 -15 8 4 6.22 1.16
 15 8 4 4.67 1.24
 -16 8 4 19.8 1.53
 16 8 4 19.63 1.65
 -17 8 4 24.53 1.99
 17 8 4 23.8 1.92
 0 9 4 373.62 5.75
 -1 9 4 93.66 1.64
 1 9 4 90.62 1.6
 -2 9 4 142.68 2.36
 2 9 4 142.37 2.36
 -3 9 4 56.3 1.14
 3 9 4 57.38 1.17
 -4 9 4 17.51 0.67
 4 9 4 17.8 0.67
 -5 9 4 192.58 3.22
 5 9 4 188.57 3.02
 -6 9 4 16.35 0.65
 6 9 4 16.08 0.66
 -7 9 4 31.57 0.87
 7 9 4 30.4 0.91
 -8 9 4 42.33 0.97
 8 9 4 41.46 0.96
 -9 9 4 39.6 0.95
 9 9 4 39.33 0.96
 -10 9 4 34.27 1.06
 10 9 4 30.98 1
 -11 9 4 138.13 2.8
 11 9 4 135.65 2.91
 -12 9 4 47.35 1.52
 12 9 4 52 1.47
 -13 9 4 61.17 1.84
 13 9 4 68.02 1.99
 -14 9 4 187.36 4.09
 14 9 4 187.64 4.07
 -15 9 4 42.11 1.8
 15 9 4 43.94 1.96
 -16 9 4 14.84 1.81
 16 9 4 12.45 1.79
 -17 9 4 14.43 2.06
 17 9 4 15.59 1.96
 0 10 4 719.26 11.09
 -1 10 4 281.89 4.79
 1 10 4 278.06 4.45
 -2 10 4 20.58 0.72
 2 10 4 20.19 0.71
 -3 10 4 91.89 1.67
 3 10 4 88.79 1.61
 -4 10 4 72.4 1.36
 4 10 4 73.45 1.41
 -5 10 4 36.91 0.93
 5 10 4 35.76 0.92
 -6 10 4 106.59 1.88
 6 10 4 109.31 1.98
 -7 10 4 58.95 1.21
 7 10 4 56.28 1.17
 -8 10 4 49.94 1.18
 8 10 4 50.3 1.19
 -9 10 4 59.68 1.36
 9 10 4 55.47 1.29
 -10 10 4 78.96 1.8
 10 10 4 83.84 1.85
 -11 10 4 33.41 1.29
 11 10 4 31.5 1.16
 -12 10 4 21.93 1.25
 12 10 4 22.02 1.24
 -13 10 4 181.9 3.98
 13 10 4 185.03 4.19
 -14 10 4 17.67 1.5
 14 10 4 14.5 1.41
 -15 10 4 109.15 3
 15 10 4 113.35 3.13
 -16 10 4 9.83 2.08
 16 10 4 7.19 2.14
 0 11 4 41.31 1.05
 -1 11 4 4.11 0.56
 1 11 4 4.17 0.59
 -2 11 4 34.48 0.91
 2 11 4 35.46 0.97
 -3 11 4 104.83 1.86
 3 11 4 103.02 1.85
 -4 11 4 116.5 2.02
 4 11 4 114.23 2
 -5 11 4 80.25 1.57
 5 11 4 80.57 1.53
 -6 11 4 257.75 4.35
 6 11 4 255.23 4.28
 -7 11 4 15.87 0.74
 7 11 4 17.02 0.76
 -8 11 4 22.03 0.97
 8 11 4 22.02 0.89
 -9 11 4 62.8 1.8
 9 11 4 61.67 1.52
 -10 11 4 24.95 1.27
 10 11 4 25.33 1.16
 -11 11 4 21.3 1.18
 11 11 4 19.35 1.13
 -12 11 4 95.1 2.44
 12 11 4 93.51 2.59
 -13 11 4 4.06 1.51
 13 11 4 6.8 1.42
 -14 11 4 6.03 1.49
 14 11 4 6.58 1.76
 -15 11 4 27.6 2.1
 15 11 4 25.26 1.87
 0 12 4 2.53 0.59
 -1 12 4 49.7 1.11
 1 12 4 53.4 1.21
 -2 12 4 125.57 2.19
 2 12 4 127.65 2.23
 -3 12 4 170.01 2.79
 3 12 4 174.71 3.06
 -4 12 4 10.37 0.69
 4 12 4 10.83 0.67
 -5 12 4 57.97 1.34
 5 12 4 60.01 1.39
 -6 12 4 9.49 0.75
 6 12 4 8.08 0.74
 -7 12 4 102.05 2.01
 7 12 4 106.85 2.09
 -8 12 4 12.47 0.96
 8 12 4 13.24 0.98
 -9 12 4 16.01 1.01
 9 12 4 15.98 1.05
 -10 12 4 83.42 2.15
 10 12 4 85.96 2.14
 -11 12 4 27.66 1.59
 11 12 4 26.21 1.42
 -12 12 4 10.89 1.3
 12 12 4 12.34 1.55
 -13 12 4 32.64 1.74
 13 12 4 29.48 1.83
 -14 12 4 5.54 1.8
 14 12 4 4.56 1.67
 -15 12 4 33.32 3.43
 15 12 4 31.95 3.71
 0 13 4 23.95 0.94
 -1 13 4 154.79 3
 1 13 4 156.96 3.3
 -2 13 4 113.51 2.33
 2 13 4 114.81 2.5
 -3 13 4 179.91 3.23
 3 13 4 174.88 3.15
 -4 13 4 138.46 2.53
 4 13 4 143.73 2.63
 -5 13 4 56.02 1.54
 5 13 4 54.8 1.36
 -6 13 4 9.78 0.9
 6 13 4 13.85 1.04
 -7 13 4 49.93 1.53
 7 13 4 54.09 1.72
 -8 13 4 54.61 1.73
 8 13 4 51.98 1.63
 -9 13 4 18.46 1.21
 9 13 4 17.25 1.14
 -10 13 4 110.11 2.75
 10 13 4 108 2.68
 -11 13 4 47.99 1.93
 11 13 4 45.42 1.83
 -12 13 4 9.09 1.64
 12 13 4 11.68 1.71
 -13 13 4 38.79 2.16
 13 13 4 41.04 2.18
 -14 13 4 22.87 3.82
 14 13 4 22.68 2.87
 0 14 4 1.84 0.67
 -1 14 4 66.86 1.72
 1 14 4 66.09 1.61
 -2 14 4 129.3 2.7
 2 14 4 130.27 2.75
 -3 14 4 85.15 1.94
 3 14 4 88.07 2
 -4 14 4 81.16 1.91
 4 14 4 79.84 1.89
 -5 14 4 101.46 2.76
 5 14 4 110.07 3
 -6 14 4 36.52 1.59
 6 14 4 33.01 1.38
 -7 14 4 10.59 1.2
 7 14 4 9.25 1.16
 -8 14 4 25.54 1.43
 8 14 4 27.37 1.5
 -9 14 4 44.85 1.92
 9 14 4 44.68 1.73
 -10 14 4 42.5 1.91
 10 14 4 40.35 1.83
 -11 14 4 2.72 1.54
 11 14 4 3.84 1.71
 -12 14 4 21.41 2.17
 12 14 4 21.01 1.9
 0 15 4 25.75 1.25
 -1 15 4 17.52 1.16
 1 15 4 19.34 1.2
 -2 15 4 166.43 3.43
 2 15 4 161.88 3.3
 -3 15 4 6.43 0.99
 3 15 4 8.33 1.13
 -4 15 4 59.51 1.91
 4 15 4 58.45 1.93
 -5 15 4 54.66 1.86
 5 15 4 52.68 1.9
 -6 15 4 69.84 2.11
 6 15 4 70 2.22
 -7 15 4 0.65 1.34
 7 15 4 1.23 1.27
 -8 15 4 2.91 1.38
 8 15 4 4.22 1.29
 -9 15 4 8.57 1.61
 9 15 4 10.13 1.66
 -10 15 4 29.87 2.09
 10 15 4 28.66 1.96
 -11 15 4 2.76 1.78
 11 15 4 3.83 2.1
 0 16 4 216.94 4.19
 -1 16 4 22.1 1.42
 1 16 4 24.38 1.61
 -2 16 4 18.51 1.75
 2 16 4 19.83 1.79
 -3 16 4 66.07 2.25
 3 16 4 65.53 2.16
 -4 16 4 35.72 1.72
 4 16 4 32.34 1.52
 -5 16 4 2.51 1.39
 5 16 4 3.51 1.67
 -6 16 4 23.41 1.81
 6 16 4 25.53 1.81
 -7 16 4 12.05 1.78
 7 16 4 15.23 1.65
 -8 16 4 72.66 2.62
 8 16 4 72.06 2.43
 -9 16 4 22.64 2.11
 9 16 4 16.68 1.94
 -10 16 4 14.11 3.51
 10 16 4 7.84 4.25
 0 17 4 0.91 1.47
 -1 17 4 28.16 2.12
 1 17 4 25.96 2.05
 -2 17 4 6.09 1.69
 2 17 4 9.79 1.74
 -3 17 4 12.78 1.87
 3 17 4 16.25 1.83
 -4 17 4 66.14 2.46
 4 17 4 70.64 2.61
 -5 17 4 7.22 1.61
 5 17 4 7.27 1.87
 -6 17 4 68.59 2.63
 6 17 4 70.18 2.75
 -7 17 4 20.7 2.36
 7 17 4 22.03 2.29
 0 18 4 19.51 2.51
 -1 18 4 35.31 2.55
 1 18 4 36.71 2.64
 -2 18 4 145.09 4.12
 2 18 4 154.18 4.59
 -3 18 4 6.65 2.39
 3 18 4 3.96 2.23
 -4 18 4 47.43 3.2
 4 18 4 49.6 3.58
 0 0 5 0.09 0.16
 1 0 5 888.63 13.33
 2 0 5 629.9 9.47
 3 0 5 264.48 4.05
 4 0 5 332.26 5.04
 5 0 5 7.46 0.34
 6 0 5 58.89 1.06
 7 0 5 223.05 3.49
 8 0 5 22.37 0.61
 9 0 5 34.18 0.85
 10 0 5 39.96 0.95
 11 0 5 15.57 0.65
 12 0 5 18.88 0.71
 13 0 5 231.39 4.24
 14 0 5 19.83 0.88
 15 0 5 42.88 1.23
 16 0 5 128.54 2.7
 17 0 5 30 1.81
 18 0 5 18.71 1.83
 19 0 5 18.04 2.1
 0 1 5 776.03 11.64
 -1 1 5 250.73 3.81
 1 1 5 251.32 3.81
 -2 1 5 857.63 13.11
 2 1 5 854.77 12.83
 -3 1 5 1243.31 18.88
 3 1 5 1218.23 18.25
 -4 1 5 346.6 5.25
 4 1 5 341.24 5.17
 -5 1 5 302.03 4.62
 5 1 5 299.05 4.66
 -6 1 5 465.78 7.06
 6 1 5 463.84 7.01
 -7 1 5 219.85 3.45
 7 1 5 229.97 3.57
 -8 1 5 19.08 0.63
 8 1 5 18.03 0.62
 -9 1 5 119.65 2
 9 1 5 120.55 1.99
 -10 1 5 131.69 2.28
 10 1 5 127.38 2.14
 -11 1 5 431.15 6.62
 11 1 5 424.47 6.5
 -12 1 5 13.26 0.65
 12 1 5 11.42 0.64
 -13 1 5 60.34 1.45
 13 1 5 58.17 1.33
 -14 1 5 270.16 4.9
 14 1 5 287.46 5.22
 -15 1 5 18.72 1.05
 15 1 5 21.16 1.07
 -16 1 5 80.31 2.25
 16 1 5 81.34 2.19
 -17 1 5 9.42 1.33
 17 1 5 13.44 1.6
 -18 1 5 14.07 1.95
 18 1 5 10.04 1.69
 -19 1 5 6.84 2.06
 19 1 5 8.15 1.94
 0 2 5 1824.71 27.83
 -1 2 5 262.17 3.98
 1 2 5 251.1 3.83
 -2 2 5 573.6 9.96
 2 2 5 565.94 9.87
 -3 2 5 335.11 5.91
 3 2 5 336.38 5.93
 -4 2 5 279.49 4.25
 4 2 5 284.79 4.35
 -5 2 5 122.92 1.98
 5 2 5 121.52 1.95
 -6 2 5 319.24 4.87
 6 2 5 323.97 4.95
 -7 2 5 1.08 0.22
 7 2 5 1.89 0.31
 -8 2 5 222.59 3.51
 8 2 5 225.74 3.55
 -9 2 5 127.86 2.15
 9 2 5 127.44 2.23
 -10 2 5 77.49 1.42
 10 2 5 79.38 1.45
 -11 2 5 204.96 3.28
 11 2 5 205.3 3.42
 -12 2 5 97.13 1.81
 12 2 5 99.38 1.79
 -13 2 5 74.42 1.76
 13 2 5 75.72 1.69
 -14 2 5 18.39 0.82
 14 2 5 19.85 0.94
 -15 2 5 40.65 1.26
 15 2 5 37.04 1.27
 -16 2 5 1.67 0.86
 16 2 5 0.46 0.86
 -17 2 5 98.28 2.61
 17 2 5 97.82 2.59
 -18 2 5 24.61 1.91
 18 2 5 22.78 1.83
 -19 2 5 29.78 2.56
 19 2 5 27.82 2.36
 0 3 5 33.95 0.66
 -1 3 5 7.56 0.27
 1 3 5 7.7 0.27
 -2 3 5 17.16 0.62
 2 3 5 17.75 0.62
 -3 3 5 47.35 1.11
 3 3 5 50.19 1.09
 -4 3 5 163.5 2.99
 4 3 5 161.5 2.97
 -5 3 5 1021.97 15.25
 5 3 5 998.43 14.91
 -6 3 5 489.38 7.4
 6 3 5 480.63 7.24
 -7 3 5 243.72 3.79
 7 3 5 235.19 3.66
 -8 3 5 440.05 6.7
 8 3 5 431.28 6.56
 -9 3 5 93.91 1.63
 9 3 5 96.53 1.68
 -10 3 5 137.36 2.29
 10 3 5 129.76 2.18
 -11 3 5 29.83 0.86
 11 3 5 27.07 0.82
 -12 3 5 66.49 1.3
 12 3 5 67.11 1.32
 -13 3 5 0.61 0.43
 13 3 5 1.16 0.43
 -14 3 5 3.25 0.67
 14 3 5 1.69 0.63
 -15 3 5 50.85 1.61
 15 3 5 47.55 1.44
 -16 3 5 17 1.35
 16 3 5 21.7 1.38
 -17 3 5 182.54 4.02
 17 3 5 178.69 4.19
 -18 3 5 44.12 2.11
 18 3 5 45.44 2.41
 -19 3 5 19.89 2.22
 19 3 5 26.11 2.56
 0 4 5 357.02 5.39
 -1 4 5 34.04 0.65
 1 4 5 33.69 0.66
 -2 4 5 166.7 3.05
 2 4 5 173 3.13
 -3 4 5 105 2.02
 3 4 5 104.97 1.98
 -4 4 5 4.5 0.48
 4 4 5 4.7 0.48
 -5 4 5 597.4 10.41
 5 4 5 600.08 10.4
 -6 4 5 720.59 10.8
 6 4 5 711.72 10.68
 -7 4 5 311.69 4.8
 7 4 5 311.58 4.99
 -8 4 5 44.68 0.95
 8 4 5 44.76 0.98
 -9 4 5 48.41 1
 9 4 5 48.72 1.03
 -10 4 5 74.73 1.42
 10 4 5 75.94 1.4
 -11 4 5 30.82 0.83
 11 4 5 30.07 0.83
 -12 4 5 72.35 1.54
 12 4 5 67.78 1.4
 -13 4 5 65.74 1.53
 13 4 5 68.26 1.62
 -14 4 5 29.85 1.02
 14 4 5 30.6 1.02
 -15 4 5 26.42 1.26
 15 4 5 24.71 1.14
 -16 4 5 39.58 1.69
 16 4 5 36.55 1.84
 -17 4 5 7.59 1.45
 17 4 5 10.36 1.6
 -18 4 5 69.62 2.58
 18 4 5 67.12 2.76
 -19 4 5 10.9 2.92
 19 4 5 4.05 2.63
 0 5 5 0.2 0.19
 -1 5 5 703.19 10.56
 1 5 5 690.84 10.37
 -2 5 5 462.1 7.08
 2 5 5 461.59 6.96
 -3 5 5 785.31 13.73
 3 5 5 813.8 14.07
 -4 5 5 291.64 5.22
 4 5 5 292.77 5.22
 -5 5 5 36.77 0.97
 5 5 5 35.32 0.97
 -6 5 5 32.21 0.79
 6 5 5 33.19 0.72
 -7 5 5 243.44 3.8
 7 5 5 247.41 3.85
 -8 5 5 59.79 1.16
 8 5 5 59.25 1.2
 -9 5 5 52.57 1.12
 9 5 5 51.64 1.06
 -10 5 5 94.13 1.67
 10 5 5 96.32 1.78
 -11 5 5 119.02 2.1
 11 5 5 115.74 2.15
 -12 5 5 1.26 0.45
 12 5 5 2.09 0.49
 -13 5 5 23.54 1.02
 13 5 5 23.14 0.93
 -14 5 5 32.24 1.28
 14 5 5 32.08 1.27
 -15 5 5 14.19 1.28
 15 5 5 13.09 1.13
 -16 5 5 17.04 1.33
 16 5 5 17.59 1.57
 -17 5 5 49.54 1.97
 17 5 5 47.75 1.88
 -18 5 5 40.43 2.24
 18 5 5 42.35 2.45
 0 6 5 471.91 7.12
 -1 6 5 277.94 4.26
 1 6 5 272.65 4.19
 -2 6 5 696.86 10.45
 2 6 5 675.63 10.2
 -3 6 5 470.06 7.1
 3 6 5 469 7.08
 -4 6 5 13.78 0.45
 4 6 5 12.59 0.39
 -5 6 5 235.16 3.65
 5 6 5 233.42 3.65
 -6 6 5 40.82 0.85
 6 6 5 40.72 0.88
 -7 6 5 31.26 0.76
 7 6 5 30.91 0.75
 -8 6 5 42.98 0.93
 8 6 5 43.59 0.94
 -9 6 5 142.06 2.46
 9 6 5 138.79 2.28
 -10 6 5 91.9 1.71
 10 6 5 94.26 1.7
 -11 6 5 51.9 1.13
 11 6 5 51.9 1.16
 -12 6 5 84.39 1.79
 12 6 5 88.06 1.98
 -13 6 5 60.49 1.71
 13 6 5 60.12 1.6
 -14 6 5 24.2 1.2
 14 6 5 21.71 1.17
 -15 6 5 16.78 1.19
 15 6 5 16.78 1.28
 -16 6 5 23.18 1.49
 16 6 5 22.2 1.42
 -17 6 5 19.6 1.66
 17 6 5 20.05 1.81
 -18 6 5 21.41 2.09
 18 6 5 19.49 1.98
 0 7 5 33.53 0.78
 -1 7 5 35 0.78
 1 7 5 33.91 0.77
 -2 7 5 341.61 5.22
 2 7 5 339.84 5.2
 -3 7 5 308.66 4.76
 3 7 5 301.14 4.62
 -4 7 5 115.63 1.91
 4 7 5 113.09 1.92
 -5 7 5 14.44 0.51
 5 7 5 12.4 0.48
 -6 7 5 71.26 1.31
 6 7 5 67.56 1.25
 -7 7 5 86.03 1.55
 7 7 5 87.04 1.51
 -8 7 5 123.91 2.09
 8 7 5 121.15 2.04
 -9 7 5 153.35 2.52
 9 7 5 159.02 2.58
 -10 7 5 43.47 1.01
 10 7 5 42.8 0.96
 -11 7 5 42.62 1.15
 11 7 5 40.37 1
 -12 7 5 36.37 1.23
 12 7 5 36.53 1.22
 -13 7 5 111.27 2.58
 13 7 5 113.47 2.54
 -14 7 5 48.18 1.52
 14 7 5 48.5 1.55
 -15 7 5 106.04 2.58
 15 7 5 112.86 2.75
 -16 7 5 16.11 1.46
 16 7 5 14.3 1.52
 -17 7 5 3.5 1.49
 17 7 5 2.79 1.87
 -18 7 5 50.64 3.05
 18 7 5 67.42 4.4
 0 8 5 28.03 0.7
 -1 8 5 190.83 3.11
 1 8 5 191.63 3.03
 -2 8 5 32.33 0.8
 2 8 5 31.91 0.76
 -3 8 5 538.22 8.16
 3 8 5 533.94 8.24
 -4 8 5 81.16 1.46
 4 8 5 79.77 1.54
 -5 8 5 38.92 0.91
 5 8 5 37.76 0.88
 -6 8 5 51.7 1.06
 6 8 5 50.57 1.01
 -7 8 5 1.51 0.34
 7 8 5 1.51 0.43
 -8 8 5 138.01 2.35
 8 8 5 137.05 2.28
 -9 8 5 10.02 0.55
 9 8 5 9.33 0.6
 -10 8 5 30.78 0.87
 10 8 5 32.3 0.87
 -11 8 5 7.06 0.74
 11 8 5 7.78 0.69
 -12 8 5 35.05 1.2
 12 8 5 34.39 1.13
 -13 8 5 47.27 1.67
 13 8 5 48.5 1.49
 -14 8 5 150.6 3.3
 14 8 5 146.71 3.47
 -15 8 5 21.14 1.55
 15 8 5 22.05 1.51
 -16 8 5 8.53 1.6
 16 8 5 8.57 1.63
 -17 8 5 17.57 2.09
 17 8 5 18.96 1.97
 0 9 5 187.81 3.01
 -1 9 5 52.5 1.13
 1 9 5 51.52 1.18
 -2 9 5 105.55 2
 2 9 5 105.45 1.84
 -3 9 5 121.42 2.06
 3 9 5 119.94 2.1
 -4 9 5 27.44 0.73
 4 9 5 27.14 0.76
 -5 9 5 110.1 1.92
 5 9 5 107.62 1.85
 -6 9 5 1.83 0.4
 6 9 5 1.74 0.43
 -7 9 5 128.74 2.18
 7 9 5 128.92 2.2
 -8 9 5 245.24 3.85
 8 9 5 239.85 4.06
 -9 9 5 286.5 5
 9 9 5 292.98 4.88
 -10 9 5 25.24 0.91
 10 9 5 26.26 0.9
 -11 9 5 37.15 1.22
 11 9 5 37.57 1.24
 -12 9 5 81.22 2.15
 12 9 5 84.29 2.06
 -13 9 5 41.86 1.63
 13 9 5 39.56 1.51
 -14 9 5 22.66 1.48
 14 9 5 23.21 1.43
 -15 9 5 18.99 1.53
 15 9 5 19.5 1.54
 -16 9 5 12.81 2.09
 16 9 5 14.1 1.78
 -17 9 5 13.15 2.91
 17 9 5 6.93 2.82
 0 10 5 0.71 0.4
 -1 10 5 154.12 2.54
 1 10 5 152.27 2.5
 -2 10 5 66.91 1.42
 2 10 5 63.01 1.26
 -3 10 5 17.66 0.65
 3 10 5 17.58 0.65
 -4 10 5 21.23 0.73
 4 10 5 19.68 0.71
 -5 10 5 87.54 1.61
 5 10 5 82.8 1.53
 -6 10 5 240.69 3.8
 6 10 5 242.68 3.84
 -7 10 5 58.18 1.17
 7 10 5 60.13 1.24
 -8 10 5 157.48 2.8
 8 10 5 159.24 2.8
 -9 10 5 83.21 1.69
 9 10 5 80.01 1.6
 -10 10 5 38.24 1.21
 10 10 5 39.86 1.21
 -11 10 5 72.15 1.86
 11 10 5 66.51 1.67
 -12 10 5 105.14 2.45
 12 10 5 110.43 2.56
 -13 10 5 13.99 1.29
 13 10 5 12.97 1.18
 -14 10 5 13.77 1.36
 14 10 5 14.96 1.59
 -15 10 5 42.12 1.99
 15 10 5 44.71 1.99
 -16 10 5 2.84 2.42
 16 10 5 3.63 1.97
 0 11 5 55.28 1.13
 -1 11 5 11.4 0.62
 1 11 5 10.59 0.67
 -2 11 5 88.66 1.62
 2 11 5 85.58 1.71
 -3 11 5 127.95 2.18
 3 11 5 125.35 2.13
 -4 11 5 148.12 2.47
 4 11 5 152.09 2.53
 -5 11 5 30.72 0.88
 5 11 5 27.42 0.94
 -6 11 5 34.15 1
 6 11 5 31.85 0.89
 -7 11 5 76.83 1.67
 7 11 5 74.11 1.53
 -8 11 5 15.12 0.77
 8 11 5 14.43 0.73
 -9 11 5 65.8 1.73
 9 11 5 61.15 1.58
 -10 11 5 23.03 1.17
 10 11 5 23.74 1.08
 -11 11 5 196.04 4.11
 11 11 5 189.99 4.11
 -12 11 5 21.6 1.38
 12 11 5 21.45 1.3
 -13 11 5 77.18 2.28
 13 11 5 77.3 2.35
 -14 11 5 30.46 1.8
 14 11 5 32.02 2
 -15 11 5 34.94 2.24
 15 11 5 37.53 2.2
 0 12 5 131.98 2.35
 -1 12 5 3.48 0.49
 1 12 5 4.89 0.66
 -2 12 5 10.43 0.66
 2 12 5 13.22 0.69
 -3 12 5 37.17 1.05
 3 12 5 36.93 1.03
 -4 12 5 114.11 2.11
 4 12 5 115.48 2.17
 -5 12 5 291 4.9
 5 12 5 277.93 5.02
 -6 12 5 27.34 0.96
 6 12 5 25.96 0.9
 -7 12 5 35.21 1.13
 7 12 5 34.15 1.13
 -8 12 5 7.72 0.99
 8 12 5 6.64 0.76
 -9 12 5 51.95 1.64
 9 12 5 51.98 1.5
 -10 12 5 9.46 1.17
 10 12 5 11.4 1.09
 -11 12 5 150.93 3.34
 11 12 5 153.45 3.44
 -12 12 5 105.05 2.67
 12 12 5 103.26 2.7
 -13 12 5 7.9 1.7
 13 12 5 3.48 1.6
 -14 12 5 18.58 1.92
 14 12 5 18.75 1.86
 0 13 5 58.17 1.45
 -1 13 5 36.59 1.29
 1 13 5 38.65 1.24
 -2 13 5 4.26 0.72
 2 13 5 4.9 0.69
 -3 13 5 135.88 2.71
 3 13 5 128.67 2.58
 -4 13 5 52.8 1.46
 4 13 5 51.5 1.49
 -5 13 5 197.98 3.74
 5 13 5 203.56 3.86
 -6 13 5 0.5 0.69
 6 13 5 0.88 0.71
 -7 13 5 31.51 1.34
 7 13 5 32.9 1.31
 -8 13 5 2.27 0.75
 8 13 5 2.85 0.82
 -9 13 5 108.79 2.67
 9 13 5 105.23 2.54
 -10 13 5 3.06 1.14
 10 13 5 0.8 1.24
 -11 13 5 35.33 1.81
 11 13 5 36.64 1.66
 -12 13 5 59.93 2.2
 12 13 5 60.94 2.15
 -13 13 5 14.27 1.84
 13 13 5 13.89 1.79
 0 14 5 1.35 0.71
 -1 14 5 6.69 0.93
 1 14 5 6.6 0.87
 -2 14 5 37.88 1.18
 2 14 5 36.96 1.29
 -3 14 5 34.69 1.29
 3 14 5 35.95 1.21
 -4 14 5 51.97 1.51
 4 14 5 55.45 1.68
 -5 14 5 26.6 1.3
 5 14 5 25.91 1.31
 -6 14 5 40.96 1.65
 6 14 5 40.41 1.62
 -7 14 5 28.75 1.52
 7 14 5 26.41 1.33
 -8 14 5 20.51 1.39
 8 14 5 19.8 1.34
 -9 14 5 20.85 1.38
 9 14 5 20.67 1.38
 -10 14 5 19.94 1.58
 10 14 5 17.99 1.55
 -11 14 5 2.83 1.57
 11 14 5 1.26 1.52
 -12 14 5 77.96 2.89
 12 14 5 78.2 2.61
 0 15 5 159.45 3.25
 -1 15 5 165.37 3.33
 1 15 5 162.56 3.25
 -2 15 5 50.53 1.55
 2 15 5 47.72 1.53
 -3 15 5 22.14 1.19
 3 15 5 21.09 1.28
 -4 15 5 5.94 1.11
 4 15 5 9.29 1.32
 -5 15 5 9.14 1.24
 5 15 5 10.76 1.35
 -6 15 5 50.06 1.91
 6 15 5 44.74 1.76
 -7 15 5 38.64 1.78
 7 15 5 36.59 1.7
 -8 15 5 129.63 3.15
 8 15 5 130.62 3.34
 -9 15 5 2.09 1.59
 9 15 5 3.16 1.6
 -10 15 5 4.56 1.74
 10 15 5 2.73 1.58
 -11 15 5 36.71 2.99
 11 15 5 33.73 2.66
 0 16 5 38.8 1.56
 -1 16 5 33.28 1.61
 1 16 5 33.75 1.62
 -2 16 5 162.6 3.78
 2 16 5 163.84 3.7
 -3 16 5 21.95 1.47
 3 16 5 22.95 1.55
 -4 16 5 16.74 1.53
 4 16 5 18.11 1.51
 -5 16 5 11.18 1.51
 5 16 5 14.35 1.83
 -6 16 5 223.52 5.01
 6 16 5 223.12 4.92
 -7 16 5 37.54 2.15
 7 16 5 42.28 2.26
 -8 16 5 3.91 1.82
 8 16 5 5.32 2
 -9 16 5 6.75 2.02
 9 16 5 4.25 2.15
 0 17 5 33.19 2.47
 -1 17 5 35.35 1.86
 1 17 5 41.57 2.25
 -2 17 5 38 1.89
 2 17 5 38.95 1.96
 -3 17 5 5.22 1.56
 3 17 5 6.86 1.8
 -4 17 5 82.96 2.78
 4 17 5 83.21 2.86
 -5 17 5 63.13 2.65
 5 17 5 62.63 2.48
 -6 17 5 15.07 2.15
 6 17 5 8.94 1.9
 -7 17 5 1.35 2.98
 7 17 5 4.86 2.3
 0 18 5 177.29 4.79
 -1 18 5 9.38 2.61
 1 18 5 8.09 2.6
 -2 18 5 4.62 2.22
 2 18 5 6.52 2.57
 -3 18 5 7.15 2.38
 3 18 5 9.85 3.09
 0 0 6 1.22 0.29
 1 0 6 14.16 0.39
 2 0 6 859.13 12.88
 3 0 6 1401.66 20.89
 4 0 6 1193.26 17.86
 5 0 6 0.2 0.19
 6 0 6 20.14 0.54
 7 0 6 1.5 0.3
 8 0 6 6.01 0.48
 9 0 6 0.38 0.33
 10 0 6 95.3 1.68
 11 0 6 24.29 0.85
 12 0 6 73.61 1.4
 13 0 6 2.29 0.52
 14 0 6 44.56 1.26
 15 0 6 110.29 2.32
 16 0 6 1.8 0.84
 17 0 6 8.48 1.32
 18 0 6 67.58 2.8
 19 0 6 5.25 2.52
 0 1 6 35.57 0.67
 -1 1 6 914.62 13.68
 1 1 6 918.5 13.75
 -2 1 6 137.8 2.18
 2 1 6 135.77 2.15
 -3 1 6 619.02 9.33
 3 1 6 618.46 9.29
 -4 1 6 1.93 0.27
 4 1 6 1.38 0.24
 -5 1 6 1.1 0.19
 5 1 6 1 0.21
 -6 1 6 3.57 0.37
 6 1 6 3.53 0.39
 -7 1 6 109.57 1.81
 7 1 6 105.39 1.75
 -8 1 6 15.18 0.58
 8 1 6 15.36 0.57
 -9 1 6 292.26 4.53
 9 1 6 288.65 4.64
 -10 1 6 2.09 0.43
 10 1 6 2.83 0.41
 -11 1 6 39.68 0.97
 11 1 6 40.44 0.95
 -12 1 6 193.01 3.12
 12 1 6 192.48 3.12
 -13 1 6 136.79 2.66
 13 1 6 139.6 2.74
 -14 1 6 59.49 1.47
 14 1 6 57.79 1.48
 -15 1 6 32.19 1.21
 15 1 6 32.4 1.17
 -16 1 6 81.09 2.32
 16 1 6 76.84 2
 -17 1 6 48.42 2.18
 17 1 6 47.15 1.94
 -18 1 6 4.47 2.4
 18 1 6 1.11 2.04
 -19 1 6 12.57 2.34
 19 1 6 14.63 2.46
 0 2 6 538.62 8.11
 -1 2 6 1521.64 22.71
 1 2 6 1488.56 24.2
 -2 2 6 1356.88 20.32
 2 2 6 1342.6 20.07
 -3 2 6 309.45 5.48
 3 2 6 308.51 5.84
 -4 2 6 322.59 4.92
 4 2 6 321.72 4.9
 -5 2 6 146.48 2.32
 5 2 6 143.96 2.29
 -6 2 6 167.77 2.64
 6 2 6 168.93 2.7
 -7 2 6 756.02 11.35
 7 2 6 741.62 11.13
 -8 2 6 137.9 2.29
 8 2 6 141.62 2.33
 -9 2 6 37.47 0.86
 9 2 6 36.47 0.81
 -10 2 6 197.9 3.17
 10 2 6 193.1 3.37
 -11 2 6 27.38 0.81
 11 2 6 26.85 0.8
 -12 2 6 60.84 1.3
 12 2 6 61.48 1.32
 -13 2 6 9.17 0.69
 13 2 6 9.93 0.71
 -14 2 6 18.49 0.88
 14 2 6 18.91 0.97
 -15 2 6 82.1 1.89
 15 2 6 84.37 1.94
 -16 2 6 20.75 1.36
 16 2 6 20.33 1.34
 -17 2 6 6.96 1.37
 17 2 6 7.98 1.43
 -18 2 6 3.5 1.82
 18 2 6 5.32 1.71
 -19 2 6 28.09 2.73
 19 2 6 29.26 3.15
 0 3 6 166.48 2.58
 -1 3 6 596.16 8.92
 1 3 6 597.27 8.97
 -2 3 6 428.61 7.51
 2 3 6 435.52 7.61
 -3 3 6 135.52 2.54
 3 3 6 132.16 2.5
 -4 3 6 1034.53 18.46
 4 3 6 1016.05 17.55
 -5 3 6 226.88 4.11
 5 3 6 231.93 4.16
 -6 3 6 345.63 5.26
 6 3 6 351.09 5.36
 -7 3 6 500.47 7.58
 7 3 6 496.21 7.67
 -8 3 6 166.11 2.69
 8 3 6 174.3 2.8
 -9 3 6 31.77 0.83
 9 3 6 32.75 0.81
 -10 3 6 62.43 1.27
 10 3 6 61.22 1.2
 -11 3 6 131.11 2.22
 11 3 6 135.07 2.26
 -12 3 6 32.5 1.03
 12 3 6 30.17 0.95
 -13 3 6 49.81 1.3
 13 3 6 49.88 1.41
 -14 3 6 0.76 0.7
 14 3 6 0.78 0.56
 -15 3 6 155.93 3.38
 15 3 6 161.89 3.49
 -16 3 6 31.86 1.56
 16 3 6 33.77 1.47
 -17 3 6 16.23 1.6
 17 3 6 18.86 1.55
 -18 3 6 11.52 1.92
 18 3 6 12.71 1.76
 -19 3 6 33.03 3.12
 19 3 6 39.52 5.39
 0 4 6 45.21 0.83
 -1 4 6 158.43 2.49
 1 4 6 161.36 2.53
 -2 4 6 2.06 0.39
 2 4 6 1.38 0.26
 -3 4 6 52.69 1.16
 3 4 6 54.91 1.2
 -4 4 6 123.78 2.36
 4 4 6 120.17 2.31
 -5 4 6 112.58 2.19
 5 4 6 113.27 2.22
 -6 4 6 202.28 3.73
 6 4 6 208.5 3.8
 -7 4 6 108.47 1.81
 7 4 6 107.06 1.81
 -8 4 6 44.54 0.92
 8 4 6 42.51 0.9
 -9 4 6 8.79 0.51
 9 4 6 7.23 0.49
 -10 4 6 84.32 1.52
 10 4 6 84.65 1.55
 -11 4 6 26.87 0.81
 11 4 6 27.09 0.79
 -12 4 6 285.75 5.17
 12 4 6 286.65 5.16
 -13 4 6 9.68 0.75
 13 4 6 11.69 0.77
 -14 4 6 30.17 1.23
 14 4 6 30.43 1.07
 -15 4 6 1.29 0.85
 15 4 6 0.99 0.78
 -16 4 6 88.4 2.45
 16 4 6 85.02 2.24
 -17 4 6 22.94 1.56
 17 4 6 22.34 1.68
 -18 4 6 37.27 1.98
 18 4 6 36.24 2.01
 0 5 6 34.66 0.71
 -1 5 6 135.15 2.17
 1 5 6 136.11 2.19
 -2 5 6 120.56 2.31
 2 5 6 120.37 2.34
 -3 5 6 812.31 14.11
 3 5 6 824.05 14.25
 -4 5 6 25.93 0.8
 4 5 6 26.56 0.78
 -5 5 6 146.99 2.77
 5 5 6 145.41 2.75
 -6 5 6 131.31 2.52
 6 5 6 131.76 2.53
 -7 5 6 212.58 3.92
 7 5 6 217.84 4.18
 -8 5 6 3.99 0.39
 8 5 6 4.03 0.36
 -9 5 6 85.34 1.55
 9 5 6 84.13 1.58
 -10 5 6 110.96 1.9
 10 5 6 108.36 1.86
 -11 5 6 116.59 2.03
 11 5 6 117.69 2.01
 -12 5 6 195.44 3.72
 12 5 6 196.07 3.67
 -13 5 6 17.19 0.9
 13 5 6 18.81 0.89
 -14 5 6 12.6 1.06
 14 5 6 13.89 1.01
 -15 5 6 28.9 1.42
 15 5 6 26.45 1.24
 -16 5 6 40.78 1.71
 16 5 6 40.66 1.76
 -17 5 6 94.69 2.66
 17 5 6 86.41 2.49
 -18 5 6 56.27 2.35
 18 5 6 54.31 2.26
 0 6 6 15 0.46
 -1 6 6 49.64 0.94
 1 6 6 48.52 0.94
 -2 6 6 67.27 1.2
 2 6 6 70.6 1.35
 -3 6 6 243.83 4.44
 3 6 6 242.86 4.38
 -4 6 6 164.59 3.08
 4 6 6 158.35 3.01
 -5 6 6 38.14 1.06
 5 6 6 37.78 0.99
 -6 6 6 42.06 1.15
 6 6 6 41.47 1.09
 -7 6 6 15.64 0.81
 7 6 6 16.05 0.8
 -8 6 6 22.37 0.65
 8 6 6 22.26 0.66
 -9 6 6 168.85 2.76
 9 6 6 165.28 2.74
 -10 6 6 145.12 2.41
 10 6 6 147.22 2.48
 -11 6 6 26.56 0.85
 11 6 6 27.2 0.82
 -12 6 6 0.15 0.51
 12 6 6 0.74 0.51
 -13 6 6 8.99 0.99
 13 6 6 8.83 0.81
 -14 6 6 5.72 0.89
 14 6 6 4.75 0.87
 -15 6 6 117.37 2.83
 15 6 6 122.19 2.94
 -16 6 6 43.31 1.74
 16 6 6 42.73 1.71
 -17 6 6 12.07 1.71
 17 6 6 9.98 1.71
 -18 6 6 24.65 2.43
 18 6 6 32.19 2.67
 0 7 6 382.41 5.84
 -1 7 6 347.24 5.3
 1 7 6 342.96 5.25
 -2 7 6 67.45 1.24
 2 7 6 70.78 1.26
 -3 7 6 158.46 2.53
 3 7 6 157.64 2.56
 -4 7 6 225.95 4.14
 4 7 6 218.25 4.01
 -5 7 6 20.48 0.89
 5 7 6 19.48 0.83
 -6 7 6 41.67 1.19
 6 7 6 38.05 1.08
 -7 7 6 258.51 4.79
 7 7 6 246.16 4.65
 -8 7 6 157.32 3.08
 8 7 6 157.92 3.01
 -9 7 6 30.22 0.83
 9 7 6 31.73 0.78
 -10 7 6 160.11 2.64
 10 7 6 156.56 2.62
 -11 7 6 138 2.78
 11 7 6 143.45 2.8
 -12 7 6 98.08 2.24
 12 7 6 102.66 2.31
 -13 7 6 125.16 2.79
 13 7 6 119.01 2.67
 -14 7 6 8.47 1.05
 14 7 6 9.91 0.98
 -15 7 6 27.55 1.44
 15 7 6 30.84 1.54
 -16 7 6 41.83 2
 16 7 6 46 1.97
 -17 7 6 80.73 2.73
 17 7 6 83.29 2.75
 0 8 6 87.67 1.53
 -1 8 6 193.34 3.09
 1 8 6 200.62 3.17
 -2 8 6 43.51 0.92
 2 8 6 44.03 0.92
 -3 8 6 2.11 0.34
 3 8 6 2.27 0.34
 -4 8 6 46.3 0.95
 4 8 6 43.95 0.9
 -5 8 6 118.24 2.36
 5 8 6 114.56 2.28
 -6 8 6 79.03 1.78
 6 8 6 73.12 1.65
 -7 8 6 39.28 1.17
 7 8 6 37.53 1.1
 -8 8 6 80.28 1.83
 8 8 6 77.85 1.72
 -9 8 6 96.13 1.68
 9 8 6 100 1.79
 -10 8 6 65.78 1.58
 10 8 6 64.02 1.27
 -11 8 6 52.43 1.46
 11 8 6 54.58 1.45
 -12 8 6 27.09 1.13
 12 8 6 28.36 1.07
 -13 8 6 8.86 0.95
 13 8 6 7.34 0.95
 -14 8 6 66.56 1.96
 14 8 6 69.78 2
 -15 8 6 96.14 2.51
 15 8 6 101.1 2.56
 -16 8 6 70.9 2.47
 16 8 6 77.13 2.54
 -17 8 6 23.41 2.39
 17 8 6 22.39 2.15
 0 9 6 134.73 2.24
 -1 9 6 30.29 0.79
 1 9 6 31.93 0.86
 -2 9 6 13.05 0.56
 2 9 6 13.08 0.53
 -3 9 6 361.35 5.58
 3 9 6 351.75 5.56
 -4 9 6 11.08 0.51
 4 9 6 9.57 0.49
 -5 9 6 25.48 0.69
 5 9 6 23.89 0.67
 -6 9 6 124.77 2.09
 6 9 6 121.67 2.11
 -7 9 6 48.09 1.27
 7 9 6 46.38 1.07
 -8 9 6 98.22 1.7
 8 9 6 99.99 1.72
 -9 9 6 7.22 0.54
 9 9 6 8.48 0.5
 -10 9 6 123.81 2.66
 10 9 6 126.52 2.72
 -11 9 6 218.41 4.48
 11 9 6 218.22 4.39
 -12 9 6 124.01 2.8
 12 9 6 123.48 2.71
 -13 9 6 94.71 2.36
 13 9 6 100.4 2.51
 -14 9 6 26 1.42
 14 9 6 28.45 1.66
 -15 9 6 26.78 1.58
 15 9 6 26.39 1.74
 -16 9 6 17.37 2.14
 16 9 6 20.84 1.93
 0 10 6 5.34 0.48
 -1 10 6 355.65 5.71
 1 10 6 352.76 5.55
 -2 10 6 23.64 0.75
 2 10 6 24.54 0.76
 -3 10 6 11.53 0.55
 3 10 6 10.33 0.55
 -4 10 6 54.93 1.12
 4 10 6 52.64 1.09
 -5 10 6 49.11 1.08
 5 10 6 49.98 1.11
 -6 10 6 113.73 2.05
 6 10 6 116.16 2.12
 -7 10 6 26.61 0.78
 7 10 6 25.88 0.74
 -8 10 6 32.92 0.97
 8 10 6 33.47 0.95
 -9 10 6 16.8 0.78
 9 10 6 18.28 0.79
 -10 10 6 50.09 1.38
 10 10 6 51.79 1.4
 -11 10 6 29.71 1.13
 11 10 6 29.98 1.13
 -12 10 6 121.35 2.87
 12 10 6 123.5 3.2
 -13 10 6 30.68 1.34
 13 10 6 28.49 1.4
 -14 10 6 14.62 1.45
 14 10 6 13.94 1.55
 -15 10 6 19.31 1.78
 15 10 6 19.84 1.68
 -16 10 6 21.91 3.33
 16 10 6 18.14 3.05
 0 11 6 4.76 0.56
 -1 11 6 241.6 4.02
 1 11 6 240.53 4.07
 -2 11 6 13.44 0.62
 2 11 6 14.7 0.67
 -3 11 6 80.44 1.54
 3 11 6 83.95 1.58
 -4 11 6 41.94 1.02
 4 11 6 40.1 1.01
 -5 11 6 200.01 3.44
 5 11 6 206.59 3.64
 -6 11 6 82.67 1.72
 6 11 6 78.92 1.67
 -7 11 6 63.78 1.45
 7 11 6 63.94 1.42
 -8 11 6 2.96 0.64
 8 11 6 3.39 0.55
 -9 11 6 25.57 0.97
 9 11 6 23.88 0.9
 -10 11 6 17.8 0.95
 10 11 6 18.09 0.86
 -11 11 6 25.29 1.15
 11 11 6 25.72 1.27
 -12 11 6 2.9 0.99
 12 11 6 3.36 1.07
 -13 11 6 55.71 1.8
 13 11 6 59.79 2
 -14 11 6 0.89 1.42
 14 11 6 1.2 1.3
 -15 11 6 3.96 2.69
 15 11 6 4.31 2.01
 0 12 6 41.46 1.15
 -1 12 6 49.08 1.28
 1 12 6 47.33 1.24
 -2 12 6 375.63 6.8
 2 12 6 370.1 6.76
 -3 12 6 23.1 0.93
 3 12 6 19.9 0.81
 -4 12 6 195.73 3.99
 4 12 6 186.84 3.64
 -5 12 6 10.51 0.77
 5 12 6 9.2 0.68
 -6 12 6 13.08 0.78
 6 12 6 12.38 0.78
 -7 12 6 155.7 3.3
 7 12 6 152.93 2.95
 -8 12 6 58.86 1.56
 8 12 6 59.95 1.59
 -9 12 6 33.45 1.19
 9 12 6 34.58 1.2
 -10 12 6 3.71 0.84
 10 12 6 3.74 0.89
 -11 12 6 28.4 2
 11 12 6 35.33 2.36
 -12 12 6 77.48 3.09
 12 12 6 76.03 3.19
 -13 12 6 14.48 2.35
 13 12 6 19.6 2.74
 -14 12 6 47.02 2.95
 14 12 6 53.08 3.14
 0 13 6 33.82 1.23
 -1 13 6 83.75 1.87
 1 13 6 81.64 2
 -2 13 6 2.05 0.69
 2 13 6 2.62 0.68
 -3 13 6 50.74 1.41
 3 13 6 48.46 1.35
 -4 13 6 40.61 1.35
 4 13 6 38.55 1.37
 -5 13 6 82.44 1.87
 5 13 6 79.23 1.81
 -6 13 6 31.43 1.12
 6 13 6 30.35 1.13
 -7 13 6 27.63 1.2
 7 13 6 24.69 1.11
 -8 13 6 16.14 1.11
 8 13 6 15.53 1.09
 -9 13 6 26.21 1.25
 9 13 6 29.15 1.4
 -10 13 6 18.63 2
 10 13 6 16.79 2.01
 -11 13 6 47.36 2.51
 11 13 6 46.21 2.65
 -12 13 6 6.97 2.6
 12 13 6 7.29 2.12
 -13 13 6 24.02 3.13
 13 13 6 20.51 2.66
 0 14 6 29.95 1.19
 -1 14 6 5.48 0.76
 1 14 6 4.25 0.82
 -2 14 6 95.34 2.24
 2 14 6 90.72 2.1
 -3 14 6 35.38 1.28
 3 14 6 36.27 1.28
 -4 14 6 203.73 4.3
 4 14 6 215.33 4.07
 -5 14 6 25.7 1.39
 5 14 6 26.99 1.42
 -6 14 6 21.39 1.31
 6 14 6 19.55 1.27
 -7 14 6 107.77 2.7
 7 14 6 105.25 2.55
 -8 14 6 11.03 1.19
 8 14 6 10.52 1.32
 -9 14 6 34.52 1.86
 9 14 6 32.84 1.53
 -10 14 6 20.82 2.11
 10 14 6 30.56 2.73
 -11 14 6 10.65 2.25
 11 14 6 9.28 2.25
 -12 14 6 39.51 3.4
 12 14 6 45.34 3.87
 0 15 6 0.61 1
 -1 15 6 79.43 2.12
 1 15 6 80.56 2.15
 -2 15 6 6.63 1.1
 2 15 6 3.59 0.9
 -3 15 6 115.46 2.53
 3 15 6 117.11 2.7
 -4 15 6 7.69 1.22
 4 15 6 8.16 1.35
 -5 15 6 7.18 1.32
 5 15 6 7.42 1.31
 -6 15 6 5.07 1.27
 6 15 6 3.7 1.04
 -7 15 6 55.3 2
 7 15 6 54.68 2.05
 -8 15 6 19.94 1.67
 8 15 6 20.73 1.59
 -9 15 6 2.53 1.52
 9 15 6 3.75 1.53
 -10 15 6 49.03 3.17
 10 15 6 50.92 3.13
 0 16 6 9.9 1.51
 -1 16 6 84.76 2.25
 1 16 6 87.27 2.34
 -2 16 6 31.61 1.83
 2 16 6 31.62 1.79
 -3 16 6 10.94 1.56
 3 16 6 12.55 1.58
 -4 16 6 130.22 3.66
 4 16 6 127.27 3.32
 -5 16 6 34.45 1.94
 5 16 6 33.27 1.94
 -6 16 6 14.12 1.88
 6 16 6 7.58 1.58
 -7 16 6 2.46 1.8
 7 16 6 2.32 1.58
 -8 16 6 48.49 2.49
 8 16 6 48.5 2.46
 -9 16 6 42.51 5.46
 0 17 6 8.38 2.12
 -1 17 6 14.54 1.74
 1 17 6 14.66 2.04
 -2 17 6 61.67 2.52
 2 17 6 61.56 2.6
 -3 17 6 26.98 2.06
 3 17 6 25.24 2.06
 -4 17 6 24.36 2.09
 4 17 6 22.46 1.93
 -5 17 6 19.9 2.15
 5 17 6 16.58 2.16
 -6 17 6 13.67 2.79
 6 17 6 11.57 2.19
 0 18 6 8.66 3.01
 -1 18 6 16.92 4.05
 1 18 6 21.77 3.62
 -2 18 6 30.3 6.81
 2 18 6 24.85 6.22
 0 0 7 0.46 0.29
 1 0 7 142.83 2.27
 2 0 7 573.84 8.63
 3 0 7 378.83 5.76
 4 0 7 373.54 5.86
 5 0 7 368.92 5.64
 6 0 7 0.27 0.21
 7 0 7 307.16 4.72
 8 0 7 284.16 4.57
 9 0 7 8.36 0.54
 10 0 7 352.93 5.44
 11 0 7 108.44 1.89
 12 0 7 18.31 0.82
 13 0 7 73.33 1.68
 14 0 7 0.72 0.81
 15 0 7 56.63 1.6
 16 0 7 141.18 3.01
 17 0 7 131.9 3.55
 18 0 7 7.02 1.94
 0 1 7 586.34 8.8
 -1 1 7 14.56 0.41
 1 1 7 13.93 0.42
 -2 1 7 238.4 3.74
 2 1 7 234.3 3.87
 -3 1 7 147.85 2.33
 3 1 7 147.84 2.33
 -4 1 7 92.45 1.55
 4 1 7 88.48 1.48
 -5 1 7 306.41 4.92
 5 1 7 301.49 4.64
 -6 1 7 305.84 4.72
 6 1 7 305.21 4.7
 -7 1 7 167.5 2.74
 7 1 7 167.38 2.67
 -8 1 7 36.71 0.85
 8 1 7 34.82 0.84
 -9 1 7 42.58 0.91
 9 1 7 41.65 0.96
 -10 1 7 223.36 3.56
 10 1 7 225.35 3.6
 -11 1 7 30.76 0.92
 11 1 7 31.58 0.86
 -12 1 7 30.16 1.01
 12 1 7 30.12 0.97
 -13 1 7 81.55 1.8
 13 1 7 83.86 1.82
 -14 1 7 12.54 0.86
 14 1 7 11.38 0.87
 -15 1 7 20.18 1.05
 15 1 7 21.77 1.15
 -16 1 7 257.37 4.86
 16 1 7 264.7 5.07
 -17 1 7 81.33 2.4
 17 1 7 77.54 2.3
 -18 1 7 52.68 2.51
 18 1 7 54.77 2.54
 0 2 7 345.26 5.35
 -1 2 7 52.18 0.93
 1 2 7 53.06 0.94
 -2 2 7 348.52 5.29
 2 2 7 347.67 5.27
 -3 2 7 221.57 3.46
 3 2 7 219.59 3.38
 -4 2 7 3.18 0.24
 4 2 7 3.13 0.25
 -5 2 7 24.36 0.58
 5 2 7 23.45 0.55
 -6 2 7 123.49 2.01
 6 2 7 123.96 2.18
 -7 2 7 165.34 2.66
 7 2 7 165.02 2.71
 -8 2 7 191.81 3.33
 8 2 7 192.95 3.09
 -9 2 7 73.75 1.39
 9 2 7 73.53 1.39
 -10 2 7 22.35 0.69
 10 2 7 22.45 0.68
 -11 2 7 62.82 1.25
 11 2 7 62.92 1.34
 -12 2 7 64.26 1.45
 12 2 7 64.86 1.51
 -13 2 7 71.41 1.62
 13 2 7 70.94 1.62
 -14 2 7 66.12 1.63
 14 2 7 65.62 1.53
 -15 2 7 41.53 1.3
 15 2 7 43.77 1.39
 -16 2 7 36.17 1.7
 16 2 7 34.18 1.57
 -17 2 7 29.85 1.67
 17 2 7 28.87 1.83
 -18 2 7 22.42 2.07
 18 2 7 25.93 2.31
 0 3 7 17.02 0.45
 -1 3 7 214.68 3.32
 1 3 7 212.3 3.29
 -2 3 7 228.02 4.07
 2 3 7 228.95 4.11
 -3 3 7 394.06 6.95
 3 3 7 382.93 6.72
 -4 3 7 62.63 1.37
 4 3 7 63.07 1.35
 -5 3 7 20.54 0.74
 5 3 7 18.64 0.73
 -6 3 7 289.13 5.2
 6 3 7 288.01 5.13
 -7 3 7 13.45 0.46
 7 3 7 13.4 0.48
 -8 3 7 139.36 2.27
 8 3 7 141.83 2.37
 -9 3 7 29.26 0.78
 9 3 7 28.01 0.76
 -10 3 7 97.13 1.73
 10 3 7 95.96 1.69
 -11 3 7 199.56 3.21
 11 3 7 200.08 3.32
 -12 3 7 12.26 0.71
 12 3 7 11.53 0.67
 -13 3 7 30.42 1.1
 13 3 7 30.11 1.06
 -14 3 7 58.75 1.54
 14 3 7 58.57 1.55
 -15 3 7 10.65 1.02
 15 3 7 12.19 1.01
 -16 3 7 2.24 1.3
 16 3 7 1.99 1.12
 -17 3 7 103.48 2.81
 17 3 7 101.44 2.77
 -18 3 7 44.36 2.33
 18 3 7 43.11 2.2
 0 4 7 405.35 6.13
 -1 4 7 310.16 4.73
 1 4 7 311.75 4.73
 -2 4 7 631.98 11.34
 2 4 7 657.29 11.77
 -3 4 7 546.82 9.53
 3 4 7 555.55 9.71
 -4 4 7 108.28 2.12
 4 4 7 108.77 2.15
 -5 4 7 206.2 3.81
 5 4 7 207.19 3.77
 -6 4 7 89.71 1.88
 6 4 7 89.43 2
 -7 4 7 173.09 3.26
 7 4 7 168.82 3.17
 -8 4 7 77.4 1.4
 8 4 7 77.61 1.4
 -9 4 7 94.99 1.65
 9 4 7 94.1 1.73
 -10 4 7 129.36 2.16
 10 4 7 130.19 2.16
 -11 4 7 37.36 0.93
 11 4 7 36.94 0.9
 -12 4 7 36.84 1.06
 12 4 7 37.09 1.11
 -13 4 7 18.72 0.96
 13 4 7 19.77 0.87
 -14 4 7 3.77 0.72
 14 4 7 3.29 0.75
 -15 4 7 67.03 1.95
 15 4 7 66.81 1.85
 -16 4 7 145.49 3.34
 16 4 7 142.01 3.33
 -17 4 7 1.59 1.33
 17 4 7 3.15 1.37
 -18 4 7 3.92 1.91
 18 4 7 6.16 1.79
 0 5 7 293.63 4.49
 -1 5 7 83.68 1.41
 1 5 7 85.69 1.49
 -2 5 7 168.01 3.1
 2 5 7 167.76 3.12
 -3 5 7 103.52 2.04
 3 5 7 103.44 2.06
 -4 5 7 119.48 2.32
 4 5 7 116.15 2.28
 -5 5 7 202.06 3.77
 5 5 7 199.11 3.64
 -6 5 7 174.1 3.27
 6 5 7 175.65 3.29
 -7 5 7 201.55 3.78
 7 5 7 204.94 3.83
 -8 5 7 392.98 7.01
 8 5 7 384.22 6.85
 -9 5 7 109.91 2.11
 9 5 7 108.34 1.84
 -10 5 7 48.77 1.05
 10 5 7 48.9 1.03
 -11 5 7 61.83 1.34
 11 5 7 62.26 1.44
 -12 5 7 174.92 3.33
 12 5 7 175.48 3.43
 -13 5 7 7.95 0.85
 13 5 7 7.69 0.73
 -14 5 7 64.82 1.77
 14 5 7 67.13 1.82
 -15 5 7 17.91 1.32
 15 5 7 20.9 1.23
 -16 5 7 57.19 2.02
 16 5 7 55.25 2.07
 -17 5 7 21.12 1.8
 17 5 7 21.71 1.97
 -18 5 7 11.89 2.38
 18 5 7 11.03 2.48
 0 6 7 26.73 0.64
 -1 6 7 397.44 6.04
 1 6 7 393.34 5.95
 -2 6 7 131.53 2.51
 2 6 7 133.85 2.57
 -3 6 7 4.93 0.55
 3 6 7 4.83 0.59
 -4 6 7 207.67 3.81
 4 6 7 206.84 3.8
 -5 6 7 65.69 1.47
 5 6 7 65.26 1.51
 -6 6 7 230.89 4.24
 6 6 7 232.82 4.28
 -7 6 7 41.12 1.17
 7 6 7 41.1 1.14
 -8 6 7 141.68 2.75
 8 6 7 145.35 3.15
 -9 6 7 69.06 1.64
 9 6 7 67.32 1.61
 -10 6 7 3.98 0.69
 10 6 7 5.05 0.5
 -11 6 7 53.73 1.3
 11 6 7 55.57 1.25
 -12 6 7 22.19 0.89
 12 6 7 22.04 0.84
 -13 6 7 83 2.03
 13 6 7 83.78 2.08
 -14 6 7 32.94 1.48
 14 6 7 33.29 1.37
 -15 6 7 41.89 1.63
 15 6 7 45.31 1.73
 -16 6 7 16.93 1.52
 16 6 7 17.4 1.52
 -17 6 7 33.25 2.09
 17 6 7 31.8 2.11
 0 7 7 242.39 3.75
 -1 7 7 77.37 1.35
 1 7 7 76.37 1.37
 -2 7 7 199.3 3.26
 2 7 7 195.69 3.07
 -3 7 7 320.52 5.73
 3 7 7 321.3 5.74
 -4 7 7 24.13 0.92
 4 7 7 25.75 0.91
 -5 7 7 81.14 1.76
 5 7 7 78.92 1.72
 -6 7 7 164.04 3.11
 6 7 7 163.84 3.13
 -7 7 7 22.71 0.89
 7 7 7 24.01 0.94
 -8 7 7 70.48 1.61
 8 7 7 71.02 1.62
 -9 7 7 79.85 1.84
 9 7 7 81 1.75
 -10 7 7 4.13 0.67
 10 7 7 1.48 0.61
 -11 7 7 11.42 1.03
 11 7 7 9.98 0.91
 -12 7 7 3.67 0.65
 12 7 7 5.77 0.73
 -13 7 7 1.55 0.72
 13 7 7 1.82 0.76
 -14 7 7 13.93 1.25
 14 7 7 12.46 1.15
 -15 7 7 45.51 1.7
 15 7 7 47.49 1.79
 -16 7 7 20.68 1.7
 16 7 7 19.19 1.67
 -17 7 7 3.86 1.98
 17 7 7 5.92 1.9
 0 8 7 0.51 0.31
 -1 8 7 17.77 0.61
 1 8 7 17.97 0.59
 -2 8 7 63.85 1.2
 2 8 7 64.41 1.33
 -3 8 7 216.71 4
 3 8 7 217.71 4.02
 -4 8 7 47.55 1.19
 4 8 7 45.55 1.21
 -5 8 7 42.21 1.28
 5 8 7 43.01 1.18
 -6 8 7 254.31 4.62
 6 8 7 258.53 4.74
 -7 8 7 48.67 1.3
 7 8 7 47.41 1.36
 -8 8 7 205.43 3.83
 8 8 7 209.34 4.09
 -9 8 7 108.15 2.53
 9 8 7 108.46 2.56
 -10 8 7 18.84 1.01
 10 8 7 16.33 1.03
 -11 8 7 12.34 1.32
 11 8 7 13.76 1.34
 -12 8 7 176.02 4.84
 12 8 7 173.19 4.8
 -13 8 7 8.93 1.08
 13 8 7 9.24 0.88
 -14 8 7 11.23 1.09
 14 8 7 12.54 1.2
 -15 8 7 21.47 1.45
 15 8 7 22.24 1.63
 -16 8 7 40.06 1.93
 16 8 7 44.62 2.11
 0 9 7 163.64 2.66
 -1 9 7 215.44 3.46
 1 9 7 215.01 3.39
 -2 9 7 99.41 1.94
 2 9 7 97.83 1.72
 -3 9 7 92.64 1.68
 3 9 7 89.85 1.74
 -4 9 7 13.81 0.83
 4 9 7 12.58 0.83
 -5 9 7 11.43 0.83
 5 9 7 9.85 0.76
 -6 9 7 77.12 1.74
 6 9 7 77.75 1.74
 -7 9 7 27.26 1.06
 7 9 7 26.92 0.99
 -8 9 7 34.29 1.24
 8 9 7 34.48 1.3
 -9 9 7 17.31 1.18
 9 9 7 19.55 1.14
 -10 9 7 13.85 1.23
 10 9 7 14.52 1.35
 -11 9 7 241.01 6.46
 11 9 7 254.04 6.54
 -12 9 7 16.92 1.51
 12 9 7 19.76 1.65
 -13 9 7 147.72 4.41
 13 9 7 144.43 4.66
 -14 9 7 67.84 2.83
 14 9 7 69.2 2.72
 -15 9 7 31.07 2.51
 15 9 7 33.37 2.63
 -16 9 7 20.19 3.07
 16 9 7 17.61 2.68
 0 10 7 40.61 1
 -1 10 7 206.44 3.3
 1 10 7 202.53 3.21
 -2 10 7 86.67 1.55
 2 10 7 83.97 1.52
 -3 10 7 266.63 4.16
 3 10 7 259.53 4.52
 -4 10 7 143.36 2.36
 4 10 7 141.72 2.39
 -5 10 7 52.59 1.55
 5 10 7 54.52 1.35
 -6 10 7 66.73 1.97
 6 10 7 68.15 2.01
 -7 10 7 83.89 2.21
 7 10 7 83.22 2.22
 -8 10 7 119.73 3.04
 8 10 7 114.07 3.34
 -9 10 7 12.36 1.2
 9 10 7 10.87 1.25
 -10 10 7 276.92 7.3
 10 10 7 275.55 7.08
 -11 10 7 38.95 1.88
 11 10 7 38.29 1.95
 -12 10 7 97.34 3.34
 12 10 7 99.9 3.66
 -13 10 7 86.29 2.91
 13 10 7 83.03 3.16
 -14 10 7 8.87 2.09
 14 10 7 12.62 2.04
 -15 10 7 13.47 2.59
 15 10 7 15.54 2.53
 0 11 7 56.6 1.35
 -1 11 7 69.07 1.52
 1 11 7 66.67 1.48
 -2 11 7 196.03 3.64
 2 11 7 199.95 3.68
 -3 11 7 13.14 0.71
 3 11 7 13.12 0.7
 -4 11 7 3.12 0.56
 4 11 7 3.21 0.45
 -5 11 7 232.34 5.28
 5 11 7 229.34 5.22
 -6 11 7 19.05 1.2
 6 11 7 18.52 1.15
 -7 11 7 24.18 1.44
 7 11 7 21.41 1.26
 -8 11 7 14.71 1.29
 8 11 7 13.48 1.28
 -9 11 7 27.33 1.52
 9 11 7 25.52 1.58
 -10 11 7 93.65 2.96
 10 11 7 98.9 3.22
 -11 11 7 90.95 3.22
 11 11 7 86.52 3.06
 -12 11 7 8.45 1.61
 12 11 7 7.8 2
 -13 11 7 38.99 2.58
 13 11 7 35.75 2.43
 -14 11 7 2.58 2.11
 14 11 7 0.08 1.8
 0 12 7 148.09 2.84
 -1 12 7 35.52 1.16
 1 12 7 34.02 1.09
 -2 12 7 163.28 3.13
 2 12 7 162.82 3.1
 -3 12 7 64.65 1.56
 3 12 7 64.17 1.43
 -4 12 7 38.74 1.21
 4 12 7 37.05 1.03
 -5 12 7 54.73 1.36
 5 12 7 56.53 1.39
 -6 12 7 0.86 1.02
 6 12 7 0.4 0.8
 -7 12 7 23.02 1.41
 7 12 7 22.6 1.32
 -8 12 7 1.91 1.17
 8 12 7 2.06 1.38
 -9 12 7 27.43 1.78
 9 12 7 29.47 1.88
 -10 12 7 26.5 1.81
 10 12 7 28.79 1.94
 -11 12 7 20.2 2.2
 11 12 7 22.09 1.86
 -12 12 7 20.87 2.2
 12 12 7 17.03 2.55
 -13 12 7 3.96 2.41
 13 12 7 3.37 2.56
 -14 12 7 20.97 4.14
 0 13 7 4.76 0.84
 -1 13 7 0.1 0.68
 1 13 7 0.58 0.64
 -2 13 7 13.2 0.97
 2 13 7 16.41 0.84
 -3 13 7 46.09 1.36
 3 13 7 47.17 1.31
 -4 13 7 63.25 1.62
 4 13 7 63.19 1.6
 -5 13 7 24.84 1.02
 5 13 7 24.09 0.98
 -6 13 7 13.38 1.31
 6 13 7 13.83 1.21
 -7 13 7 84.91 2.79
 7 13 7 89.42 2.96
 -8 13 7 16.54 1.96
 8 13 7 14.96 1.81
 -9 13 7 7.41 1.63
 9 13 7 7.01 2.11
 -10 13 7 34.51 2.03
 10 13 7 36.9 2.23
 -11 13 7 31.18 2.57
 11 13 7 28.48 2.65
 -12 13 7 1.82 2.43
 12 13 7 2.1 2.21
 0 14 7 2.28 0.95
 -1 14 7 10.35 1.02
 1 14 7 10.76 1.01
 -2 14 7 198.24 3.84
 2 14 7 191.03 3.68
 -3 14 7 46.91 1.47
 3 14 7 50.81 1.56
 -4 14 7 183.09 3.55
 4 14 7 170.5 3.36
 -5 14 7 159.43 3.44
 5 14 7 155.68 3.46
 -6 14 7 29.28 1.37
 6 14 7 26.64 1.37
 -7 14 7 91.03 3.13
 7 14 7 87.57 3.17
 -8 14 7 63.91 2.6
 8 14 7 60.24 2.76
 -9 14 7 2.33 1.92
 9 14 7 1.95 1.75
 -10 14 7 32.4 2.57
 10 14 7 33.51 2.58
 -11 14 7 7.98 2.84
 11 14 7 3.69 2.3
 0 15 7 15.84 1.28
 -1 15 7 16.54 1.34
 1 15 7 17.08 1.37
 -2 15 7 50.12 1.8
 2 15 7 48.31 1.67
 -3 15 7 70.05 2.02
 3 15 7 70.76 1.99
 -4 15 7 16.96 1.52
 4 15 7 17.86 1.48
 -5 15 7 0.54 1.19
 5 15 7 0.88 1.45
 -6 15 7 3.75 1.19
 6 15 7 5.03 1.14
 -7 15 7 16.62 2.13
 7 15 7 21.39 2.6
 -8 15 7 14.4 2.38
 8 15 7 14.18 2.59
 -9 15 7 26.08 2.63
 9 15 7 23.6 2.39
 -10 15 7 95.96 4.79
 10 15 7 96.73 4.4
 0 16 7 17.44 1.54
 -1 16 7 25.58 1.62
 1 16 7 29.15 1.7
 -2 16 7 3.61 1.34
 2 16 7 5.83 1.61
 -3 16 7 64.32 2.3
 3 16 7 63.96 2.24
 -4 16 7 20.25 1.72
 4 16 7 17.7 1.61
 -5 16 7 116.65 3.17
 5 16 7 107.49 2.97
 -6 16 7 2.46 1.52
 6 16 7 3.07 1.58
 -7 16 7 25.49 2.71
 7 16 7 23.53 2.55
 -8 16 7 80.82 3.72
 8 16 7 94.26 4.27
 0 17 7 76.09 2.63
 -1 17 7 12.56 1.89
 1 17 7 15.07 1.76
 -2 17 7 12.98 2.2
 2 17 7 9.75 1.89
 -3 17 7 4.19 2.08
 3 17 7 5.47 2.02
 -4 17 7 0.89 1.97
 4 17 7 1.8 1.78
 -5 17 7 13.95 2.73
 5 17 7 14.08 2.23
 0 0 8 221.77 4.85
 1 0 8 166.84 2.62
 2 0 8 1.23 0.24
 3 0 8 72.9 1.26
 4 0 8 90.62 1.53
 5 0 8 0.42 0.25
 6 0 8 1.77 0.35
 7 0 8 0.74 0.26
 8 0 8 78.37 1.42
 9 0 8 8.56 0.58
 10 0 8 34.8 0.86
 11 0 8 145.66 2.6
 12 0 8 301.01 5.4
 13 0 8 66.48 1.57
 14 0 8 7.88 0.83
 15 0 8 49.44 1.66
 16 0 8 78.12 2.18
 17 0 8 4.61 1.77
 18 0 8 22.58 2.16
 0 1 8 0.43 0.21
 -1 1 8 94.65 1.56
 1 1 8 94.4 1.55
 -2 1 8 1203.26 17.94
 2 1 8 1195.88 17.89
 -3 1 8 266.78 4.1
 3 1 8 259.01 3.98
 -4 1 8 13.53 0.47
 4 1 8 12.15 0.46
 -5 1 8 184.32 2.9
 5 1 8 180.74 2.83
 -6 1 8 189.95 3
 6 1 8 190.73 3.01
 -7 1 8 284.62 4.64
 7 1 8 291.52 4.51
 -8 1 8 32.32 0.8
 8 1 8 29.3 0.75
 -9 1 8 71.51 1.33
 9 1 8 70.9 1.35
 -10 1 8 84.24 1.54
 10 1 8 84.27 1.55
 -11 1 8 199.91 3.46
 11 1 8 197.81 3.49
 -12 1 8 234.04 4.99
 12 1 8 224.49 4.14
 -13 1 8 20.61 0.97
 13 1 8 21.8 0.92
 -14 1 8 10.31 1
 14 1 8 9.54 0.91
 -15 1 8 62.24 1.74
 15 1 8 62.14 1.74
 -16 1 8 7.19 1.26
 16 1 8 6.04 1.1
 -17 1 8 16.36 1.68
 17 1 8 17.54 1.8
 -18 1 8 56.51 2.57
 18 1 8 53.15 2.69
 0 2 8 27.74 0.62
 -1 2 8 146.59 2.33
 1 2 8 146.73 2.32
 -2 2 8 103.72 1.69
 2 2 8 102.54 1.68
 -3 2 8 75.61 1.3
 3 2 8 75.21 1.35
 -4 2 8 30.48 0.65
 4 2 8 30.79 0.67
 -5 2 8 246.22 3.95
 5 2 8 250.52 3.97
 -6 2 8 240.72 3.75
 6 2 8 241.53 3.77
 -7 2 8 116.72 1.94
 7 2 8 115.14 1.94
 -8 2 8 138.5 2.29
 8 2 8 138.5 2.28
 -9 2 8 29.68 0.78
 9 2 8 29 0.75
 -10 2 8 17.15 0.66
 10 2 8 16.92 0.6
 -11 2 8 15.7 0.71
 11 2 8 15.69 0.72
 -12 2 8 26.27 0.93
 12 2 8 23.3 0.93
 -13 2 8 33.95 1.2
 13 2 8 32.47 1.11
 -14 2 8 21.4 1.05
 14 2 8 20.96 1.2
 -15 2 8 29.85 1.52
 15 2 8 32.69 1.29
 -16 2 8 120.68 2.96
 16 2 8 119.75 3
 -17 2 8 54.23 2.33
 17 2 8 52.99 2.17
 -18 2 8 2.32 1.5
 18 2 8 2.87 2.12
 0 3 8 74.58 1.28
 -1 3 8 478.87 7.23
 1 3 8 465.56 7.04
 -2 3 8 779.86 11.65
 2 3 8 738.14 11.06
 -3 3 8 19.21 0.67
 3 3 8 18.96 0.69
 -4 3 8 950.13 16.45
 4 3 8 958.4 16.58
 -5 3 8 151.13 2.85
 5 3 8 150.51 3.09
 -6 3 8 75.71 1.66
 6 3 8 71.44 1.53
 -7 3 8 87.88 1.85
 7 3 8 88.15 1.9
 -8 3 8 263.06 4.08
 8 3 8 266.15 4.12
 -9 3 8 40.77 0.91
 9 3 8 40.88 0.96
 -10 3 8 42.13 1
 10 3 8 40.44 0.95
 -11 3 8 75.66 1.53
 11 3 8 76.22 1.6
 -12 3 8 30.44 1
 12 3 8 29.44 1.05
 -13 3 8 28.31 1.14
 13 3 8 27.15 1.02
 -14 3 8 61.81 1.59
 14 3 8 64.53 1.66
 -15 3 8 106.23 2.62
 15 3 8 109.63 2.67
 -16 3 8 36.98 1.64
 16 3 8 40.41 1.71
 -17 3 8 70.56 2.39
 17 3 8 74.21 2.5
 -18 3 8 26.01 2.07
 18 3 8 30.42 2.32
 0 4 8 29.26 0.67
 -1 4 8 154.25 2.43
 1 4 8 153.52 2.42
 -2 4 8 201.81 3.68
 2 4 8 204.27 3.75
 -3 4 8 317.19 5.66
 3 4 8 317.1 5.66
 -4 4 8 76.36 1.62
 4 4 8 75.77 1.61
 -5 4 8 93.19 1.94
 5 4 8 94.54 1.96
 -6 4 8 34.87 1.04
 6 4 8 34.52 1.04
 -7 4 8 80.23 1.7
 7 4 8 84.6 1.81
 -8 4 8 94.69 1.97
 8 4 8 92.98 1.94
 -9 4 8 117.19 2.32
 9 4 8 118.5 2.37
 -10 4 8 75.84 1.42
 10 4 8 80.48 1.47
 -11 4 8 1.26 0.49
 11 4 8 1.75 0.42
 -12 4 8 21.58 0.87
 12 4 8 20.53 0.8
 -13 4 8 2 0.66
 13 4 8 2.08 0.63
 -14 4 8 16.15 1.1
 14 4 8 15.16 1.06
 -15 4 8 52.75 1.8
 15 4 8 52.62 1.89
 -16 4 8 48.29 2
 16 4 8 47.16 1.92
 -17 4 8 43.28 2.1
 17 4 8 45.08 2.32
 -18 4 8 62.6 3.46
 18 4 8 68.9 3.57
 0 5 8 281.94 4.36
 -1 5 8 103.5 1.73
 1 5 8 104.4 1.75
 -2 5 8 116.65 2.26
 2 5 8 116.75 2.28
 -3 5 8 377.89 6.67
 3 5 8 375.92 6.67
 -4 5 8 94.36 1.94
 4 5 8 94.69 1.96
 -5 5 8 120.96 2.41
 5 5 8 124.1 2.46
 -6 5 8 328.69 5.88
 6 5 8 326.93 5.85
 -7 5 8 160.27 3.13
 7 5 8 162.89 3.1
 -8 5 8 21.38 0.91
 8 5 8 19.88 0.9
 -9 5 8 128.1 2.65
 9 5 8 137.2 2.75
 -10 5 8 1.42 0.6
 10 5 8 2.18 0.68
 -11 5 8 22.89 0.74
 11 5 8 23.48 0.77
 -12 5 8 39.48 1.11
 12 5 8 38.71 1.06
 -13 5 8 12.52 0.87
 13 5 8 11.31 0.86
 -14 5 8 28.38 1.35
 14 5 8 29.86 1.34
 -15 5 8 58.54 1.82
 15 5 8 61.33 2.28
 -16 5 8 2.49 1.35
 16 5 8 4.3 1.49
 -17 5 8 45.26 2.36
 17 5 8 44.2 2.17
 0 6 8 6.37 0.39
 -1 6 8 58.14 1.09
 1 6 8 58.33 1.1
 -2 6 8 302.71 5.43
 2 6 8 306.14 5.68
 -3 6 8 18.13 0.7
 3 6 8 17.73 0.75
 -4 6 8 76.11 1.67
 4 6 8 76.01 1.61
 -5 6 8 19.35 0.87
 5 6 8 20.07 0.87
 -6 6 8 149.24 3.09
 6 6 8 141.9 2.77
 -7 6 8 144.89 2.78
 7 6 8 145.76 2.83
 -8 6 8 43.43 1.36
 8 6 8 43.91 1.25
 -9 6 8 41.87 1.23
 9 6 8 45.38 1.23
 -10 6 8 5.17 0.86
 10 6 8 2.68 0.56
 -11 6 8 45.25 1.67
 11 6 8 44.59 1.61
 -12 6 8 68.12 2.03
 12 6 8 67.84 1.94
 -13 6 8 16.81 0.92
 13 6 8 15.82 0.87
 -14 6 8 10.94 1.08
 14 6 8 9.75 1.02
 -15 6 8 11.97 1.27
 15 6 8 14 1.33
 -16 6 8 25.39 1.66
 16 6 8 27.91 1.8
 -17 6 8 68.25 2.66
 17 6 8 64.96 2.61
 0 7 8 1.57 0.29
 -1 7 8 180.9 2.84
 1 7 8 179.55 2.83
 -2 7 8 5.32 0.63
 2 7 8 4.75 0.72
 -3 7 8 162.32 3.04
 3 7 8 163.06 3.13
 -4 7 8 46.23 1.21
 4 7 8 46.17 1.27
 -5 7 8 10.31 0.69
 5 7 8 11.2 0.72
 -6 7 8 66.84 1.56
 6 7 8 68.16 1.63
 -7 7 8 4.38 0.66
 7 7 8 6.03 0.64
 -8 7 8 12.85 0.82
 8 7 8 13.15 0.78
 -9 7 8 62.56 1.66
 9 7 8 60.54 1.61
 -10 7 8 236.55 5.34
 10 7 8 226.92 5.12
 -11 7 8 67.04 2.24
 11 7 8 65.84 2.29
 -12 7 8 57.77 2.29
 12 7 8 57.23 2.14
 -13 7 8 2.18 1.3
 13 7 8 4.47 1.55
 -14 7 8 7.71 1.51
 14 7 8 4.95 1.49
 -15 7 8 16.6 2.14
 15 7 8 11.56 1.96
 -16 7 8 89.37 3.92
 16 7 8 88.05 3.68
 -17 7 8 49.19 3.56
 17 7 8 39.28 5.19
 0 8 8 15.02 0.54
 -1 8 8 69.9 1.36
 1 8 8 72.05 1.32
 -2 8 8 71.4 1.43
 2 8 8 73.99 1.59
 -3 8 8 78.57 1.67
 3 8 8 81.93 1.79
 -4 8 8 133.5 2.63
 4 8 8 135.89 2.69
 -5 8 8 33.44 1.11
 5 8 8 32.57 1.03
 -6 8 8 35.65 1.14
 6 8 8 33.63 1.11
 -7 8 8 43.13 1.23
 7 8 8 44.26 1.23
 -8 8 8 78.16 1.9
 8 8 8 75.87 1.89
 -9 8 8 30.23 1.28
 9 8 8 26.34 1.12
 -10 8 8 73.52 2.51
 10 8 8 77.15 2.71
 -11 8 8 321.3 8.36
 11 8 8 326.18 8.39
 -12 8 8 46.65 2.23
 12 8 8 45.02 1.93
 -13 8 8 98.14 3.26
 13 8 8 93.68 3.34
 -14 8 8 24.78 2.09
 14 8 8 23.57 2.27
 -15 8 8 7.28 2.03
 15 8 8 5.55 1.88
 -16 8 8 4.53 2.66
 16 8 8 3.35 2.27
 0 9 8 0.72 0.33
 -1 9 8 157.41 2.53
 1 9 8 153.22 2.53
 -2 9 8 118.59 2
 2 9 8 112.59 1.99
 -3 9 8 122.84 2.45
 3 9 8 120.25 2.45
 -4 9 8 119.52 2.36
 4 9 8 116.34 2.34
 -5 9 8 32.21 1.06
 5 9 8 30.5 1.03
 -6 9 8 172.42 3.6
 6 9 8 176.14 3.83
 -7 9 8 117.9 2.63
 7 9 8 126.2 3.06
 -8 9 8 6.25 0.98
 8 9 8 4.5 1.04
 -9 9 8 190.14 4.41
 9 9 8 193.65 4.48
 -10 9 8 35.38 1.75
 10 9 8 33.02 1.59
 -11 9 8 108.32 3.41
 11 9 8 103.36 3.26
 -12 9 8 60.76 2.29
 12 9 8 58.97 2.39
 -13 9 8 2.95 1.89
 13 9 8 3.84 1.99
 -14 9 8 5.58 1.99
 14 9 8 3.99 1.63
 -15 9 8 8.89 2.45
 15 9 8 9.59 2.31
 0 10 8 0.54 0.4
 -1 10 8 15.29 0.63
 1 10 8 13.54 0.61
 -2 10 8 16.54 0.62
 2 10 8 15.57 0.63
 -3 10 8 37.26 1.1
 3 10 8 39.15 1.18
 -4 10 8 41.41 1.31
 4 10 8 40.72 1.22
 -5 10 8 34.45 1.33
 5 10 8 34.86 1.28
 -6 10 8 82.93 2.28
 6 10 8 78.52 2.6
 -7 10 8 41.93 1.59
 7 10 8 38.44 1.54
 -8 10 8 45.77 1.63
 8 10 8 45.34 1.61
 -9 10 8 79.97 2.65
 9 10 8 78.07 2.52
 -10 10 8 76.14 2.73
 10 10 8 75.34 2.68
 -11 10 8 9.45 1.48
 11 10 8 7.84 1.61
 -12 10 8 30.44 2.24
 12 10 8 31.94 2.06
 -13 10 8 7.93 1.66
 13 10 8 5.43 1.69
 -14 10 8 14.56 2.51
 14 10 8 11.77 2.56
 -15 10 8 32.39 3.21
 15 10 8 36.57 3.28
 0 11 8 1.17 0.51
 -1 11 8 0.94 0.38
 1 11 8 1.49 0.52
 -2 11 8 222.03 4.04
 2 11 8 218.55 3.98
 -3 11 8 84.13 1.77
 3 11 8 84.89 1.76
 -4 11 8 128.04 3.21
 4 11 8 128.8 3.16
 -5 11 8 72.91 2.21
 5 11 8 74.76 2.13
 -6 11 8 105.47 2.88
 6 11 8 101.6 2.69
 -7 11 8 153.22 3.87
 7 11 8 152.39 3.64
 -8 11 8 94.28 3.04
 8 11 8 93.81 3
 -9 11 8 54.23 2.15
 9 11 8 53.94 2.17
 -10 11 8 22.37 1.76
 10 11 8 25.96 2.37
 -11 11 8 2.84 1.42
 11 11 8 1.72 1.4
 -12 11 8 30.86 2.21
 12 11 8 32.09 2.31
 -13 11 8 4.26 2.21
 13 11 8 6.84 2.27
 -14 11 8 22.35 2.83
 14 11 8 26.74 2.8
 0 12 8 133.32 2.62
 -1 12 8 15 0.84
 1 12 8 14.94 0.83
 -2 12 8 6.76 0.72
 2 12 8 6.22 0.65
 -3 12 8 41.89 1.11
 3 12 8 40.05 1.05
 -4 12 8 13.08 1.1
 4 12 8 11.68 1.09
 -5 12 8 83.02 2.39
 5 12 8 87.37 2.51
 -6 12 8 23.68 1.55
 6 12 8 21.17 1.31
 -7 12 8 102.96 3.35
 7 12 8 98.01 3.19
 -8 12 8 6.44 1.57
 8 12 8 7.34 2.11
 -9 12 8 23.14 1.75
 9 12 8 23 1.78
 -10 12 8 23.12 1.85
 10 12 8 23.87 2.24
 -11 12 8 70.61 2.95
 11 12 8 72.94 2.91
 -12 12 8 13.13 2.35
 12 12 8 9.99 2.03
 -13 12 8 48.8 3.16
 13 12 8 47.69 3.05
 0 13 8 9.14 0.9
 -1 13 8 36.41 1.19
 1 13 8 34.92 1.13
 -2 13 8 97.02 2.14
 2 13 8 94.96 2.04
 -3 13 8 30.11 1.07
 3 13 8 27.52 1.03
 -4 13 8 140.34 3.06
 4 13 8 135.37 3.05
 -5 13 8 83.04 2.58
 5 13 8 82.93 2.48
 -6 13 8 2.17 1.37
 6 13 8 1.43 1.25
 -7 13 8 74.37 2.65
 7 13 8 80.13 3.01
 -8 13 8 15.87 1.95
 8 13 8 18.23 1.96
 -9 13 8 13.99 1.78
 9 13 8 19.13 2.46
 -10 13 8 89.84 3.28
 10 13 8 98.28 3.53
 -11 13 8 0.29 2.14
 11 13 8 4.69 2.42
 -12 13 8 147.18 5.09
 12 13 8 141.32 5.08
 0 14 8 10.35 1.02
 -1 14 8 34.56 1.33
 1 14 8 34.89 1.39
 -2 14 8 38.87 1.52
 2 14 8 35.6 1.35
 -3 14 8 16.28 1.12
 3 14 8 15.61 1.11
 -4 14 8 0.45 0.84
 4 14 8 1.66 0.74
 -5 14 8 30.42 1.82
 5 14 8 32.62 2
 -6 14 8 20.35 2.12
 6 14 8 14.96 2.23
 -7 14 8 80.42 3.12
 7 14 8 83.44 3.41
 -8 14 8 9.11 1.95
 8 14 8 10.62 2.06
 -9 14 8 52.75 3.07
 9 14 8 49.56 2.87
 -10 14 8 56.8 3.11
 10 14 8 59.52 3.41
 -11 14 8 33.4 3.19
 11 14 8 28.42 4.53
 0 15 8 6.46 1.36
 -1 15 8 19.5 1.44
 1 15 8 20.33 1.32
 -2 15 8 27.8 1.55
 2 15 8 24.47 1.47
 -3 15 8 20.39 1.54
 3 15 8 17.28 1.3
 -4 15 8 121.37 2.93
 4 15 8 120.24 2.94
 -5 15 8 7.17 1.7
 5 15 8 6.42 1.87
 -6 15 8 107.83 3.56
 6 15 8 105.65 3.64
 -7 15 8 32.8 2.59
 7 15 8 34.26 2.62
 -8 15 8 51.8 2.97
 8 15 8 47.13 2.7
 -9 15 8 32.16 3.71
 9 15 8 33.22 3.13
 0 16 8 4.8 1.47
 -1 16 8 73.23 2.32
 1 16 8 76.11 2.41
 -2 16 8 32.16 1.84
 2 16 8 37.2 1.94
 -3 16 8 112.21 3.3
 3 16 8 103.51 3
 -4 16 8 5.44 1.56
 4 16 8 3.34 1.43
 -5 16 8 16.65 2.52
 5 16 8 18.12 2.61
 -6 16 8 23.67 3.04
 6 16 8 20.29 2.78
 -7 16 8 28.43 2.89
 7 16 8 37.24 3.23
 0 17 8 31.26 2.23
 -1 17 8 3.39 1.67
 1 17 8 1.98 1.95
 -2 17 8 77.7 3.1
 2 17 8 73.73 2.86
 -3 17 8 18.62 2.97
 3 17 8 19.75 2.54
 -4 17 8 124.71 5.17
 4 17 8 117.91 6.36
 0 0 9 0.14 0.29
 1 0 9 173.89 2.75
 2 0 9 7.64 0.44
 3 0 9 108.71 1.95
 4 0 9 120.01 1.98
 5 0 9 5.9 0.42
 6 0 9 161.46 2.62
 7 0 9 1.63 0.34
 8 0 9 108.45 1.85
 9 0 9 0.87 0.47
 10 0 9 228.52 3.65
 11 0 9 60.39 1.43
 12 0 9 30.35 1.01
 13 0 9 2.07 0.63
 14 0 9 193.43 3.64
 15 0 9 47.37 1.64
 16 0 9 22.24 1.54
 17 0 9 1 1.53
 18 0 9 3.67 2.46
 0 1 9 781.93 11.77
 -1 1 9 364.61 5.56
 1 1 9 368.87 5.62
 -2 1 9 78.09 1.38
 2 1 9 77.17 1.35
 -3 1 9 50.31 1
 3 1 9 48.91 0.96
 -4 1 9 14.49 0.49
 4 1 9 13.08 0.48
 -5 1 9 28.14 0.68
 5 1 9 28.74 0.69
 -6 1 9 35.15 0.79
 6 1 9 34.84 0.78
 -7 1 9 119.18 2
 7 1 9 116.71 2.02
 -8 1 9 74.92 1.38
 8 1 9 75.31 1.41
 -9 1 9 69.03 1.33
 9 1 9 71.03 1.49
 -10 1 9 23.22 0.78
 10 1 9 23.37 0.76
 -11 1 9 32.81 1
 11 1 9 31.32 0.93
 -12 1 9 54.54 1.38
 12 1 9 54.87 1.42
 -13 1 9 57.06 1.49
 13 1 9 57.62 1.51
 -14 1 9 6.85 0.86
 14 1 9 7.66 0.8
 -15 1 9 31.31 1.32
 15 1 9 32.52 1.47
 -16 1 9 48.62 1.71
 16 1 9 51.88 1.83
 -17 1 9 45.23 2.08
 17 1 9 43.69 2.33
 -18 1 9 3.45 2.62
 18 1 9 3.99 2.89
 0 2 9 145.83 2.32
 -1 2 9 61.08 1.15
 1 2 9 62.58 1.14
 -2 2 9 235.46 3.66
 2 2 9 233.26 3.63
 -3 2 9 827.8 12.41
 3 2 9 835.54 12.52
 -4 2 9 200.54 3.13
 4 2 9 197.45 3.1
 -5 2 9 279.57 4.33
 5 2 9 274.58 4.24
 -6 2 9 36.24 0.78
 6 2 9 38.91 0.83
 -7 2 9 11.57 0.51
 7 2 9 11.17 0.48
 -8 2 9 68.22 1.27
 8 2 9 68.34 1.27
 -9 2 9 38.92 0.91
 9 2 9 38.85 0.91
 -10 2 9 79.76 1.56
 10 2 9 78.6 1.45
 -11 2 9 297.56 5.75
 11 2 9 290.02 5.2
 -12 2 9 23.13 0.95
 12 2 9 26.06 0.98
 -13 2 9 41.75 1.36
 13 2 9 41.47 1.29
 -14 2 9 71.02 1.73
 14 2 9 72.88 1.91
 -15 2 9 4.31 1.05
 15 2 9 4.31 1.03
 -16 2 9 25.99 1.7
 16 2 9 28.33 1.69
 -17 2 9 34.13 2.07
 17 2 9 34.19 1.99
 -18 2 9 29.36 3.01
 18 2 9 31.14 3.22
 0 3 9 2.86 0.33
 -1 3 9 215.92 3.37
 1 3 9 215.82 3.35
 -2 3 9 358.75 5.49
 2 3 9 351.46 5.38
 -3 3 9 274.41 4.92
 3 3 9 275.65 4.95
 -4 3 9 272.44 4.92
 4 3 9 269.76 4.85
 -5 3 9 38.03 1.06
 5 3 9 40.04 1.08
 -6 3 9 66.05 1.47
 6 3 9 65.17 1.46
 -7 3 9 36.77 1.04
 7 3 9 37.87 1.03
 -8 3 9 18.22 0.86
 8 3 9 15.38 0.83
 -9 3 9 223.76 3.51
 9 3 9 222.44 3.51
 -10 3 9 121.53 2.19
 10 3 9 123.86 2.21
 -11 3 9 45.86 1.21
 11 3 9 47.56 1.22
 -12 3 9 31.24 1.05
 12 3 9 33.17 1.02
 -13 3 9 54.59 1.53
 13 3 9 58.56 1.48
 -14 3 9 4.81 0.9
 14 3 9 2.9 0.88
 -15 3 9 100.15 2.52
 15 3 9 103.09 2.66
 -16 3 9 23.09 1.74
 16 3 9 23.03 1.8
 -17 3 9 42.97 2.09
 17 3 9 41.45 2.08
 0 4 9 85.49 1.45
 -1 4 9 86.4 1.55
 1 4 9 86.01 1.72
 -2 4 9 88.99 1.84
 2 4 9 86.74 1.8
 -3 4 9 146.42 2.78
 3 4 9 145.68 2.73
 -4 4 9 74.25 1.6
 4 4 9 76.53 1.66
 -5 4 9 27.39 0.91
 5 4 9 26.94 0.97
 -6 4 9 78.52 1.72
 6 4 9 79.16 1.89
 -7 4 9 37.02 1.05
 7 4 9 38.63 1.09
 -8 4 9 79.13 1.74
 8 4 9 81.03 1.82
 -9 4 9 170.27 3.26
 9 4 9 169.29 3.26
 -10 4 9 22.4 1.03
 10 4 9 21.88 1.01
 -11 4 9 109.76 2.5
 11 4 9 113.41 2.83
 -12 4 9 43.08 1.14
 12 4 9 46.75 1.24
 -13 4 9 117.56 2.4
 13 4 9 115.54 2.36
 -14 4 9 6.5 1.1
 14 4 9 5.9 1.03
 -15 4 9 12.32 1.29
 15 4 9 13.77 1.34
 -16 4 9 73.56 2.22
 16 4 9 77.58 2.43
 -17 4 9 59.42 2.43
 17 4 9 60.01 2.3
 0 5 9 8.22 0.45
 -1 5 9 50.83 0.98
 1 5 9 52.04 0.99
 -2 5 9 0.63 0.34
 2 5 9 1.55 0.43
 -3 5 9 174.17 3.55
 3 5 9 174.83 3.42
 -4 5 9 242.21 4.42
 4 5 9 245.66 4.49
 -5 5 9 355.37 6.33
 5 5 9 367.23 6.56
 -6 5 9 57.4 1.42
 6 5 9 54.86 1.42
 -7 5 9 173.6 3.28
 7 5 9 174.06 3.29
 -8 5 9 10.04 0.76
 8 5 9 10.01 0.74
 -9 5 9 30.66 1.18
 9 5 9 30.6 1.14
 -10 5 9 172.28 3.61
 10 5 9 175.04 3.64
 -11 5 9 69.85 2.11
 11 5 9 67.49 1.98
 -12 5 9 50.55 1.68
 12 5 9 45.63 1.63
 -13 5 9 59.76 2.46
 13 5 9 58.16 2.41
 -14 5 9 18.85 1.16
 14 5 9 19.76 1.2
 -15 5 9 28.45 1.54
 15 5 9 29.14 1.52
 -16 5 9 4.61 1.44
 16 5 9 2.25 1.44
 -17 5 9 11.95 2.14
 17 5 9 9.2 1.94
 0 6 9 0.7 0.27
 -1 6 9 24.24 0.63
 1 6 9 23.88 0.61
 -2 6 9 77.56 1.66
 2 6 9 76.94 1.81
 -3 6 9 184.15 3.43
 3 6 9 184.32 3.43
 -4 6 9 147.13 2.84
 4 6 9 147.24 2.93
 -5 6 9 457.44 8.08
 5 6 9 447.44 7.92
 -6 6 9 103.89 2.13
 6 6 9 108.2 2.2
 -7 6 9 139.65 2.7
 7 6 9 135.03 2.66
 -8 6 9 16.03 0.81
 8 6 9 15.56 0.77
 -9 6 9 90.49 2.17
 9 6 9 91.62 2.12
 -10 6 9 30.5 1.21
 10 6 9 30.71 1.2
 -11 6 9 82.28 2.37
 11 6 9 82.74 2.37
 -12 6 9 14.37 1.4
 12 6 9 13.07 1.24
 -13 6 9 50.44 2.09
 13 6 9 47.27 2.2
 -14 6 9 17.82 1.78
 14 6 9 19.33 1.97
 -15 6 9 21.5 2.08
 15 6 9 21.59 2.57
 -16 6 9 25.5 2.66
 16 6 9 22.58 2.57
 0 7 9 219.51 3.45
 -1 7 9 136.69 2.21
 1 7 9 137.49 2.24
 -2 7 9 139.05 2.68
 2 7 9 138.99 2.71
 -3 7 9 131.18 2.55
 3 7 9 130.08 2.58
 -4 7 9 46.78 1.27
 4 7 9 43.9 1.18
 -5 7 9 85.52 1.88
 5 7 9 80.58 1.81
 -6 7 9 72.08 1.9
 6 7 9 74.8 1.77
 -7 7 9 5.47 0.66
 7 7 9 5.84 0.72
 -8 7 9 1.35 0.55
 8 7 9 2.72 0.73
 -9 7 9 1.79 0.73
 9 7 9 1.23 0.69
 -10 7 9 7.89 1.1
 10 7 9 5.12 1.02
 -11 7 9 61.22 2.71
 11 7 9 66.09 2.25
 -12 7 9 221.84 6.01
 12 7 9 234.09 6.19
 -13 7 9 52.31 2.32
 13 7 9 53.88 2.41
 -14 7 9 10.26 1.83
 14 7 9 16.31 2.02
 -15 7 9 6.43 2.1
 15 7 9 9.24 2.22
 -16 7 9 0.59 2.3
 16 7 9 0.45 2.01
 0 8 9 473.28 7.17
 -1 8 9 113.32 1.93
 1 8 9 112.71 2.09
 -2 8 9 72.98 1.68
 2 8 9 70.65 1.59
 -3 8 9 30.61 0.97
 3 8 9 30.35 1.01
 -4 8 9 16.76 0.9
 4 8 9 14.24 0.83
 -5 8 9 56.65 1.38
 5 8 9 59.84 1.64
 -6 8 9 14.32 0.97
 6 8 9 13.91 0.82
 -7 8 9 21.4 1.04
 7 8 9 22.18 1.1
 -8 8 9 15.89 0.98
 8 8 9 16.74 0.96
 -9 8 9 77.16 2.22
 9 8 9 75.49 2.16
 -10 8 9 6.28 1.3
 10 8 9 2.01 1.14
 -11 8 9 225.14 5.98
 11 8 9 222.18 5.94
 -12 8 9 2.95 1.24
 12 8 9 3.23 1.35
 -13 8 9 79.47 2.94
 13 8 9 81.96 3.19
 -14 8 9 26.47 2.23
 14 8 9 27.38 2.43
 -15 8 9 61.49 3.16
 15 8 9 60.33 3.22
 -16 8 9 17.85 4.18
 16 8 9 2.58 4.06
 0 9 9 188.77 3.06
 -1 9 9 6.58 0.52
 1 9 9 6.83 0.48
 -2 9 9 414.57 7.37
 2 9 9 415.38 7.34
 -3 9 9 3.5 0.61
 3 9 9 2.07 0.59
 -4 9 9 250.53 5
 4 9 9 242 4.83
 -5 9 9 14.27 0.92
 5 9 9 12.91 0.9
 -6 9 9 2.91 0.8
 6 9 9 1.79 0.8
 -7 9 9 73.78 2.08
 7 9 9 73.37 2.03
 -8 9 9 66.14 1.96
 8 9 9 67.92 2.01
 -9 9 9 21.46 1.47
 9 9 9 21.51 1.38
 -10 9 9 32.6 1.85
 10 9 9 33.48 1.89
 -11 9 9 15.01 1.45
 11 9 9 13.64 1.63
 -12 9 9 66.93 2.6
 12 9 9 66.89 2.86
 -13 9 9 2.04 1.45
 13 9 9 2.2 1.6
 -14 9 9 23.72 2.26
 14 9 9 27.78 2.67
 -15 9 9 70.7 3.86
 15 9 9 71.98 3.15
 0 10 9 0.35 0.39
 -1 10 9 54.73 1.25
 1 10 9 55.99 1.44
 -2 10 9 44.26 1.46
 2 10 9 41.94 1.43
 -3 10 9 268.71 6.01
 3 10 9 263.49 5.81
 -4 10 9 29.16 1.26
 4 10 9 27.59 1.25
 -5 10 9 122.29 3.6
 5 10 9 118.82 3
 -6 10 9 32.89 1.43
 6 10 9 33.53 1.43
 -7 10 9 13.1 1.13
 7 10 9 15.19 1.28
 -8 10 9 63.82 2.05
 8 10 9 67.47 2.01
 -9 10 9 20.94 1.47
 9 10 9 19.82 1.59
 -10 10 9 69.92 2.49
 10 10 9 67.09 2.94
 -11 10 9 22.7 1.84
 11 10 9 20.03 1.93
 -12 10 9 93.16 3.33
 12 10 9 87.47 3.34
 -13 10 9 14.56 2.25
 13 10 9 17.44 2.26
 -14 10 9 25.74 2.58
 14 10 9 25.05 2.41
 0 11 9 62.31 1.51
 -1 11 9 29.45 0.96
 1 11 9 28.94 0.9
 -2 11 9 26.77 0.83
 2 11 9 23.41 0.76
 -3 11 9 51.79 1.93
 3 11 9 50.36 1.61
 -4 11 9 193.51 4.7
 4 11 9 185.38 4.34
 -5 11 9 1.68 0.78
 5 11 9 1.04 1.01
 -6 11 9 57.98 2
 6 11 9 54.87 1.8
 -7 11 9 86.02 2.57
 7 11 9 85.22 2.41
 -8 11 9 55.55 2.13
 8 11 9 61.77 2.42
 -9 11 9 77.43 2.75
 9 11 9 74.43 2.79
 -10 11 9 5.24 1.56
 10 11 9 1.01 1.52
 -11 11 9 14.92 2.25
 11 11 9 13.05 2.39
 -12 11 9 78.69 3.34
 12 11 9 81.92 3.28
 -13 11 9 40.26 2.91
 13 11 9 46.14 3.35
 0 12 9 0.44 0.62
 -1 12 9 21.77 1.02
 1 12 9 19.94 0.9
 -2 12 9 13.33 0.8
 2 12 9 11.71 0.8
 -3 12 9 230.5 5.29
 3 12 9 215.49 5.8
 -4 12 9 39.53 1.5
 4 12 9 41.86 1.5
 -5 12 9 17.84 1.4
 5 12 9 14.04 1.29
 -6 12 9 43.86 1.96
 6 12 9 38.97 1.7
 -7 12 9 62.68 2.47
 7 12 9 60.56 2.53
 -8 12 9 95.77 3.15
 8 12 9 94.11 3.21
 -9 12 9 23.94 1.92
 9 12 9 24.31 1.95
 -10 12 9 13.8 1.87
 10 12 9 19.93 2.27
 -11 12 9 71.9 3.38
 11 12 9 68.57 3.01
 -12 12 9 27.15 2.55
 12 12 9 27.27 2.38
 0 13 9 11.68 0.98
 -1 13 9 16.27 1.03
 1 13 9 16.78 0.96
 -2 13 9 6.51 0.79
 2 13 9 9.33 0.88
 -3 13 9 17.46 1.51
 3 13 9 12.69 1.5
 -4 13 9 125.56 3.32
 4 13 9 127.5 3.81
 -5 13 9 69.06 2.51
 5 13 9 70.12 2.46
 -6 13 9 42.1 2.18
 6 13 9 38.45 2.18
 -7 13 9 12.32 1.52
 7 13 9 9.4 1.64
 -8 13 9 45.87 2.42
 8 13 9 44.33 2.67
 -9 13 9 2.11 1.83
 9 13 9 1.91 2.07
 -10 13 9 36.61 2.99
 10 13 9 38.2 2.68
 -11 13 9 14.33 2.39
 11 13 9 15.74 2.51
 0 14 9 17.48 1.29
 -1 14 9 36.11 1.44
 1 14 9 33.76 1.28
 -2 14 9 1.37 0.94
 2 14 9 1.05 1.04
 -3 14 9 22.09 1.78
 3 14 9 23.38 1.92
 -4 14 9 68.23 2.74
 4 14 9 75.12 2.62
 -5 14 9 3.35 1.86
 5 14 9 8.57 2.02
 -6 14 9 36.84 2.27
 6 14 9 37.39 2.78
 -7 14 9 12.23 1.98
 7 14 9 15.66 2.62
 -8 14 9 16.96 2.87
 8 14 9 9.89 2.29
 -9 14 9 26.98 2.75
 9 14 9 25.73 2.54
 -10 14 9 14.45 2.79
 10 14 9 16.77 2.91
 0 15 9 31.79 1.65
 -1 15 9 38.64 1.6
 1 15 9 39.88 1.8
 -2 15 9 14.42 1.36
 2 15 9 15.45 1.4
 -3 15 9 46.25 2.38
 3 15 9 46.58 2.22
 -4 15 9 4.74 1.86
 4 15 9 7.68 2.03
 -5 15 9 2.04 2.03
 5 15 9 1.55 1.86
 -6 15 9 82.08 3.57
 6 15 9 87.8 3.38
 -7 15 9 0.86 2.06
 7 15 9 3.54 1.93
 -8 15 9 14.96 2.79
 8 15 9 16.39 2.56
 0 16 9 4.98 1.83
 -1 16 9 52.23 2.1
 1 16 9 53.1 2.35
 -2 16 9 20.34 1.79
 2 16 9 19.43 1.78
 -3 16 9 27.4 2.6
 3 16 9 29.8 2.76
 -4 16 9 4.9 2.4
 4 16 9 6.16 2.53
 -5 16 9 79.67 3.74
 5 16 9 83.66 4.03
 -6 16 9 9.35 3.02
 6 16 9 13.08 3.72
 0 17 9 25.09 3.56
 -1 17 9 11.14 4.67
 1 17 9 6.36 4.57
 0 0 10 495.09 10.57
 1 0 10 225.36 3.52
 2 0 10 122.87 2.04
 3 0 10 30.18 0.76
 4 0 10 28.07 0.73
 5 0 10 10.05 0.58
 6 0 10 46.35 0.97
 7 0 10 8.18 0.55
 8 0 10 66.76 1.28
 9 0 10 129.8 2.21
 10 0 10 4.7 0.53
 11 0 10 160.08 3.04
 12 0 10 178.89 3.41
 13 0 10 20.02 1.23
 14 0 10 2.09 0.99
 15 0 10 26.96 1.46
 16 0 10 65.18 2.12
 17 0 10 186.01 3.98
 0 1 10 78.87 1.4
 -1 1 10 241.53 3.75
 1 1 10 242.9 3.77
 -2 1 10 113.76 1.89
 2 1 10 112.28 1.89
 -3 1 10 41.32 0.84
 3 1 10 42.72 0.87
 -4 1 10 5.53 0.43
 4 1 10 5.77 0.45
 -5 1 10 139.46 2.28
 5 1 10 135.57 2.24
 -6 1 10 131.07 2.16
 6 1 10 133.78 2.22
 -7 1 10 63.99 1.25
 7 1 10 64.51 1.22
 -8 1 10 39.66 0.97
 8 1 10 39.62 0.96
 -9 1 10 102.47 1.79
 9 1 10 103.25 1.83
 -10 1 10 46.01 1.11
 10 1 10 45.5 1.14
 -11 1 10 62.98 1.48
 11 1 10 63.85 1.53
 -12 1 10 150.81 3.05
 12 1 10 151.41 2.96
 -13 1 10 16.57 1.12
 13 1 10 18.84 1.04
 -14 1 10 3.47 0.92
 14 1 10 3.9 1.07
 -15 1 10 27.01 1.47
 15 1 10 25.74 1.35
 -16 1 10 24.59 1.57
 16 1 10 25.06 1.65
 -17 1 10 9.47 2.23
 17 1 10 12.33 2.02
 0 2 10 0.91 0.26
 -1 2 10 134.01 2.18
 1 2 10 134.79 2.21
 -2 2 10 43.88 0.89
 2 2 10 46.28 0.9
 -3 2 10 302.02 4.65
 3 2 10 301.26 4.63
 -4 2 10 508.84 7.69
 4 2 10 508.03 7.68
 -5 2 10 146.62 2.4
 5 2 10 144.74 2.36
 -6 2 10 329.96 5.04
 6 2 10 329.02 5.03
 -7 2 10 68.18 1.27
 7 2 10 65.57 1.24
 -8 2 10 109.44 1.87
 8 2 10 111.3 1.89
 -9 2 10 5.46 0.51
 9 2 10 4.19 0.5
 -10 2 10 78.58 1.58
 10 2 10 78.18 1.55
 -11 2 10 80.79 1.76
 11 2 10 81.21 1.76
 -12 2 10 5.29 0.77
 12 2 10 6.32 0.72
 -13 2 10 16.29 0.99
 13 2 10 14.68 0.96
 -14 2 10 8.83 1.17
 14 2 10 7.2 1.02
 -15 2 10 26.26 1.39
 15 2 10 28.23 1.45
 -16 2 10 70.75 2.47
 16 2 10 75.25 2.6
 -17 2 10 16.85 2.01
 17 2 10 9.9 1.91
 0 3 10 32.58 0.75
 -1 3 10 209.43 3.3
 1 3 10 209.09 3.28
 -2 3 10 79.94 1.38
 2 3 10 83.04 1.43
 -3 3 10 180.1 3.36
 3 3 10 184.49 3.44
 -4 3 10 186.97 3.48
 4 3 10 188.96 3.52
 -5 3 10 23.37 0.87
 5 3 10 21.86 0.87
 -6 3 10 20.79 0.84
 6 3 10 21.02 0.84
 -7 3 10 71.92 1.69
 7 3 10 72.75 1.7
 -8 3 10 31.12 1.01
 8 3 10 29.83 0.98
 -9 3 10 54.19 1.56
 9 3 10 50.04 1.32
 -10 3 10 34.95 1.22
 10 3 10 34.24 1.22
 -11 3 10 53.36 1.29
 11 3 10 53.1 1.31
 -12 3 10 42.03 1.23
 12 3 10 41.81 1.18
 -13 3 10 31.52 1.14
 13 3 10 30.98 1.19
 -14 3 10 71.57 1.84
 14 3 10 73.04 1.84
 -15 3 10 40.23 1.7
 15 3 10 43.14 1.72
 -16 3 10 1.01 1.6
 16 3 10 0.84 1.39
 -17 3 10 48.24 2.53
 17 3 10 46.65 2.49
 0 4 10 1.44 0.3
 -1 4 10 75.81 1.35
 1 4 10 77.31 1.37
 -2 4 10 71.87 1.61
 2 4 10 70.89 1.55
 -3 4 10 324.85 5.9
 3 4 10 319.22 5.96
 -4 4 10 17.8 0.75
 4 4 10 16.66 0.75
 -5 4 10 20.23 0.84
 5 4 10 19.8 0.89
 -6 4 10 29.9 0.97
 6 4 10 29.68 1.05
 -7 4 10 127.39 2.52
 7 4 10 123.16 2.45
 -8 4 10 152.6 2.96
 8 4 10 151.39 2.97
 -9 4 10 233.4 4.73
 9 4 10 238.13 4.79
 -10 4 10 280.95 5.56
 10 4 10 277.34 5.56
 -11 4 10 64.87 1.91
 11 4 10 63.43 1.9
 -12 4 10 102.47 2.66
 12 4 10 98.32 2.54
 -13 4 10 10.04 1.36
 13 4 10 13.82 1.33
 -14 4 10 108.09 2.55
 14 4 10 104.33 2.98
 -15 4 10 25.72 1.44
 15 4 10 27.47 1.65
 -16 4 10 32.16 1.9
 16 4 10 32.86 2.05
 -17 4 10 27.5 3.32
 17 4 10 35.34 3.58
 0 5 10 27.81 0.69
 -1 5 10 57.65 1.07
 1 5 10 55.7 1.06
 -2 5 10 58.09 1.4
 2 5 10 59.17 1.38
 -3 5 10 154.94 2.96
 3 5 10 157.61 2.99
 -4 5 10 76.98 1.67
 4 5 10 75.38 1.66
 -5 5 10 55.01 1.37
 5 5 10 56.97 1.41
 -6 5 10 100.51 2.06
 6 5 10 99.52 2.1
 -7 5 10 7.2 0.72
 7 5 10 7.54 0.72
 -8 5 10 9.98 0.81
 8 5 10 11.3 0.92
 -9 5 10 126.55 2.8
 9 5 10 130.67 3.25
 -10 5 10 17.49 1.12
 10 5 10 20.03 1.16
 -11 5 10 8.95 1.25
 11 5 10 7.95 1.27
 -12 5 10 24.2 1.37
 12 5 10 20.56 1.26
 -13 5 10 109.69 3.52
 13 5 10 106.75 3.59
 -14 5 10 22.01 1.9
 14 5 10 26.7 1.98
 -15 5 10 3.62 1.63
 15 5 10 3.54 2.1
 -16 5 10 54.38 3.05
 16 5 10 53.38 3.1
 0 6 10 183.47 2.9
 -1 6 10 177.69 2.8
 1 6 10 175.07 2.77
 -2 6 10 109.35 2.19
 2 6 10 110.71 2.2
 -3 6 10 31 0.98
 3 6 10 31.55 1
 -4 6 10 52.66 1.31
 4 6 10 52.13 1.28
 -5 6 10 156.48 3.09
 5 6 10 153.71 2.94
 -6 6 10 85.03 1.89
 6 6 10 85.11 1.85
 -7 6 10 188.56 3.93
 7 6 10 185.4 3.75
 -8 6 10 52.49 1.48
 8 6 10 52.96 1.52
 -9 6 10 136.51 2.99
 9 6 10 135.99 2.94
 -10 6 10 35.34 1.33
 10 6 10 35.27 1.4
 -11 6 10 28.58 1.46
 11 6 10 32.18 1.5
 -12 6 10 47.08 1.96
 12 6 10 50.24 2.09
 -13 6 10 52.26 2.42
 13 6 10 53.95 2.46
 -14 6 10 11.13 1.75
 14 6 10 15.45 2.27
 -15 6 10 34.63 2.46
 15 6 10 31.63 2.65
 -16 6 10 7.02 2.94
 16 6 10 9.78 2.42
 0 7 10 246.39 3.93
 -1 7 10 78.36 1.51
 1 7 10 80.54 1.43
 -2 7 10 17.77 0.81
 2 7 10 18.97 0.8
 -3 7 10 1.56 0.64
 3 7 10 0.67 0.46
 -4 7 10 73.31 1.64
 4 7 10 70.96 1.65
 -5 7 10 34.55 1.16
 5 7 10 35.73 1.15
 -6 7 10 76.66 1.91
 6 7 10 70.49 1.72
 -7 7 10 73.95 1.89
 7 7 10 71.02 1.8
 -8 7 10 35.37 1.23
 8 7 10 35.03 1.24
 -9 7 10 3.19 0.85
 9 7 10 1.92 0.73
 -10 7 10 38.58 1.68
 10 7 10 38.74 1.82
 -11 7 10 42.21 1.96
 11 7 10 38.31 1.83
 -12 7 10 77.96 2.8
 12 7 10 76.88 2.87
 -13 7 10 12.71 1.6
 13 7 10 11.51 2.01
 -14 7 10 27.7 2.02
 14 7 10 36 2.92
 -15 7 10 55.82 3.59
 15 7 10 53.87 3.01
 -16 7 10 29.63 5.74
 0 8 10 5.62 0.46
 -1 8 10 31.4 0.73
 1 8 10 33 0.78
 -2 8 10 246.45 4.5
 2 8 10 239.28 4.41
 -3 8 10 28.39 1.08
 3 8 10 26.41 1.03
 -4 8 10 26.89 0.97
 4 8 10 25.17 0.95
 -5 8 10 138.77 2.97
 5 8 10 142.31 3.04
 -6 8 10 19.89 0.99
 6 8 10 17.57 1.01
 -7 8 10 90.8 2.21
 7 8 10 85.42 2.09
 -8 8 10 7.97 0.87
 8 8 10 8.68 0.92
 -9 8 10 61.38 2.22
 9 8 10 58.38 2.17
 -10 8 10 55.14 2.1
 10 8 10 53.33 2.14
 -11 8 10 94.45 3.1
 11 8 10 90.66 3.17
 -12 8 10 3.99 1.73
 12 8 10 5.3 1.95
 -13 8 10 51.21 2.75
 13 8 10 52.24 2.73
 -14 8 10 26.94 2.58
 14 8 10 30.95 2.51
 -15 8 10 39.26 2.81
 15 8 10 40.9 2.67
 0 9 10 16.75 0.7
 -1 9 10 23.97 0.71
 1 9 10 24.77 0.71
 -2 9 10 56.66 1.52
 2 9 10 54.23 1.42
 -3 9 10 53.07 1.47
 3 9 10 54.99 1.6
 -4 9 10 1.52 0.55
 4 9 10 2.32 0.63
 -5 9 10 49.66 1.57
 5 9 10 50.77 1.69
 -6 9 10 4.7 1.03
 6 9 10 4.96 0.82
 -7 9 10 21.82 1.27
 7 9 10 23.87 1.29
 -8 9 10 76.35 2.27
 8 9 10 73.69 2.23
 -9 9 10 71.64 2.35
 9 9 10 71.53 2.52
 -10 9 10 121.57 3.65
 10 9 10 121.29 3.81
 -11 9 10 45.9 2.24
 11 9 10 45.37 2.27
 -12 9 10 58.68 2.62
 12 9 10 62.2 2.79
 -13 9 10 20.36 2.05
 13 9 10 22.17 2.35
 -14 9 10 40.54 2.78
 14 9 10 42.43 2.86
 0 10 10 1.83 0.59
 -1 10 10 32.03 1.02
 1 10 10 34.81 1.09
 -2 10 10 12.82 1
 2 10 10 12.84 1.12
 -3 10 10 535.99 11.57
 3 10 10 557.41 11.98
 -4 10 10 61.68 1.88
 4 10 10 61.32 1.85
 -5 10 10 93.35 2.51
 5 10 10 94.27 2.57
 -6 10 10 50.15 1.84
 6 10 10 48.92 1.88
 -7 10 10 17.61 1.33
 7 10 10 17.63 1.16
 -8 10 10 55.72 2.17
 8 10 10 54.73 2.05
 -9 10 10 51.46 2.3
 9 10 10 50.51 2.44
 -10 10 10 80.8 2.81
 10 10 10 78.96 3.04
 -11 10 10 27.46 2.11
 11 10 10 30.33 2.18
 -12 10 10 18.41 2.38
 12 10 10 18.73 2.55
 -13 10 10 3.82 2.63
 13 10 10 4.7 2.32
 -14 10 10 11.48 3.18
 14 10 10 3.28 3.42
 0 11 10 36.34 1.04
 -1 11 10 39.51 1.11
 1 11 10 38.49 1.1
 -2 11 10 275.6 6.18
 2 11 10 266.65 5.98
 -3 11 10 97.36 2.5
 3 11 10 100.03 2.7
 -4 11 10 56.17 1.83
 4 11 10 54.78 1.81
 -5 11 10 13.53 1.34
 5 11 10 14 1.23
 -6 11 10 54.78 1.94
 6 11 10 48.95 1.74
 -7 11 10 41.95 1.82
 7 11 10 43.5 1.98
 -8 11 10 61.45 2.54
 8 11 10 65.53 2.88
 -9 11 10 90.74 3.05
 9 11 10 88.9 3.3
 -10 11 10 24.75 2.05
 10 11 10 26.32 2.22
 -11 11 10 2.51 1.68
 11 11 10 2.51 1.7
 -12 11 10 58.15 3.2
 12 11 10 54.52 3.09
 -13 11 10 6.39 2.94
 13 11 10 15.1 2.92
 0 12 10 40.46 1.19
 -1 12 10 18.49 0.93
 1 12 10 20.33 0.93
 -2 12 10 26.56 1.49
 2 12 10 25.14 1.29
 -3 12 10 18.87 1.27
 3 12 10 19.24 1.3
 -4 12 10 1.48 1.12
 4 12 10 1.28 1.07
 -5 12 10 30.58 1.65
 5 12 10 32.95 1.74
 -6 12 10 89.79 2.56
 6 12 10 88.61 2.69
 -7 12 10 5.34 1.83
 7 12 10 3.93 1.83
 -8 12 10 20.84 1.81
 8 12 10 25.77 1.99
 -9 12 10 59.78 2.6
 9 12 10 61.78 3.05
 -10 12 10 22.11 2.27
 10 12 10 22.47 2.21
 -11 12 10 87.42 3.63
 11 12 10 87.24 3.69
 -12 12 10 39.93 3.85
 12 12 10 47.88 4.13
 0 13 10 25.42 1.08
 -1 13 10 113.92 2.41
 1 13 10 110.55 2.38
 -2 13 10 77.58 2.39
 2 13 10 75.75 2.37
 -3 13 10 4.87 1.29
 3 13 10 5.34 1.26
 -4 13 10 66 2.21
 4 13 10 66.6 2.31
 -5 13 10 19.27 1.69
 5 13 10 19.86 2.01
 -6 13 10 102.79 3.47
 6 13 10 100.54 3.55
 -7 13 10 6.95 2.14
 7 13 10 5.32 2.11
 -8 13 10 22.3 2.05
 8 13 10 26.51 2.8
 -9 13 10 9.57 2.35
 9 13 10 11.11 2.42
 -10 13 10 5.91 2.72
 10 13 10 2.66 3.01
 0 14 10 3.27 1.11
 -1 14 10 26.13 1.38
 1 14 10 25.28 1.39
 -2 14 10 41.99 2.17
 2 14 10 42 2.07
 -3 14 10 20.42 1.92
 3 14 10 17.14 1.94
 -4 14 10 18.76 1.78
 4 14 10 19.92 1.97
 -5 14 10 43.49 2.68
 5 14 10 41.87 2.6
 -6 14 10 99.55 3.6
 6 14 10 101.05 4.01
 -7 14 10 3.01 2.5
 7 14 10 3.14 2.15
 -8 14 10 44.88 2.82
 8 14 10 44.15 2.93
 -9 14 10 7.54 2.65
 9 14 10 8.4 2.78
 0 15 10 7.09 1.44
 -1 15 10 103.35 2.77
 1 15 10 98.92 2.51
 -2 15 10 4.22 1.85
 2 15 10 4.32 1.86
 -3 15 10 5.88 1.95
 3 15 10 6.05 1.74
 -4 15 10 11.66 2.25
 4 15 10 12.7 2.22
 -5 15 10 138.42 5.15
 5 15 10 138.38 4.87
 -6 15 10 80.72 3.97
 6 15 10 72.38 3.5
 -7 15 10 27.83 3.2
 7 15 10 37.08 3.35
 0 16 10 20.29 1.89
 -1 16 10 21.29 1.91
 1 16 10 23.23 2.03
 -2 16 10 11.38 2.72
 2 16 10 15.44 2.35
 -3 16 10 127.73 4.56
 3 16 10 136 4.63
 -4 16 10 11.24 2.9
 4 16 10 8.1 2.8
 0 0 11 0.59 0.52
 1 0 11 90.15 1.56
 2 0 11 649.36 10.45
 3 0 11 0.66 0.45
 4 0 11 89.48 1.6
 5 0 11 29.92 0.77
 6 0 11 16.74 0.67
 7 0 11 10.25 0.55
 8 0 11 83.18 1.52
 9 0 11 89.69 1.68
 10 0 11 397.13 7.17
 11 0 11 50.54 1.37
 12 0 11 22.11 1.06
 13 0 11 67.29 1.76
 14 0 11 3.56 1.08
 15 0 11 8.61 1.33
 16 0 11 31.97 1.75
 17 0 11 53.05 3.11
 0 1 11 100.52 1.75
 -1 1 11 364.57 5.6
 1 1 11 358.98 5.61
 -2 1 11 30.66 0.8
 2 1 11 30.57 0.77
 -3 1 11 43.26 0.95
 3 1 11 44.47 0.93
 -4 1 11 18.04 0.63
 4 1 11 18.29 0.64
 -5 1 11 68.57 1.3
 5 1 11 68.11 1.3
 -6 1 11 55.26 1.11
 6 1 11 56.59 1.14
 -7 1 11 46.67 1
 7 1 11 47.38 1.05
 -8 1 11 83.61 1.53
 8 1 11 79.6 1.47
 -9 1 11 32.58 0.86
 9 1 11 33.14 0.88
 -10 1 11 93.31 2
 10 1 11 90.2 1.92
 -11 1 11 46.46 1.34
 11 1 11 46.34 1.31
 -12 1 11 2.04 0.76
 12 1 11 3.47 0.71
 -13 1 11 76.15 1.86
 13 1 11 76.22 1.86
 -14 1 11 35.09 1.49
 14 1 11 35.65 1.54
 -15 1 11 22.57 1.5
 15 1 11 21.99 1.56
 -16 1 11 55.25 2.22
 16 1 11 58.84 2.19
 -17 1 11 23.52 2.55
 17 1 11 23.59 2.67
 0 2 11 341.98 5.26
 -1 2 11 105.29 1.85
 1 2 11 105.06 1.8
 -2 2 11 22.69 0.63
 2 2 11 21.61 0.64
 -3 2 11 135.42 2.24
 3 2 11 134.91 2.23
 -4 2 11 40.88 0.89
 4 2 11 38.8 0.87
 -5 2 11 117.41 1.97
 5 2 11 119.14 1.99
 -6 2 11 80.54 1.46
 6 2 11 79.54 1.45
 -7 2 11 26.48 0.7
 7 2 11 26.32 0.72
 -8 2 11 285.94 4.44
 8 2 11 296.24 4.59
 -9 2 11 43.48 1.01
 9 2 11 44.05 1.02
 -10 2 11 73.29 1.6
 10 2 11 73.56 1.57
 -11 2 11 35.75 1.1
 11 2 11 35.46 1.09
 -12 2 11 18.63 0.93
 12 2 11 20.74 0.98
 -13 2 11 3.22 0.9
 13 2 11 2.09 0.98
 -14 2 11 16.68 1.32
 14 2 11 17.3 1.3
 -15 2 11 20.11 1.44
 15 2 11 19.76 1.51
 -16 2 11 13.31 1.85
 16 2 11 12.64 1.96
 0 3 11 88.95 1.56
 -1 3 11 64.11 1.22
 1 3 11 64.56 1.21
 -2 3 11 64.74 1.19
 2 3 11 62.81 1.16
 -3 3 11 30.98 0.72
 3 3 11 29.46 0.72
 -4 3 11 206.09 4.18
 4 3 11 198.11 3.84
 -5 3 11 3.45 0.69
 5 3 11 1.49 0.46
 -6 3 11 41.55 1.18
 6 3 11 38.74 1.13
 -7 3 11 78.99 1.74
 7 3 11 79.66 1.74
 -8 3 11 175.91 3.42
 8 3 11 178.16 3.36
 -9 3 11 122.71 2.72
 9 3 11 121.94 2.67
 -10 3 11 107.63 2.72
 10 3 11 105.88 2.67
 -11 3 11 21.53 1.1
 11 3 11 23.64 1.29
 -12 3 11 65.48 2.02
 12 3 11 62.96 2.15
 -13 3 11 53.29 1.98
 13 3 11 53.71 2.14
 -14 3 11 13.38 1.08
 14 3 11 12.09 1.09
 -15 3 11 2 1.3
 15 3 11 1.61 1.32
 -16 3 11 15.03 1.83
 16 3 11 14.86 1.64
 0 4 11 59.23 1.13
 -1 4 11 31.92 0.77
 1 4 11 31.78 0.77
 -2 4 11 40.15 0.85
 2 4 11 39.89 0.83
 -3 4 11 85.52 1.81
 3 4 11 83.13 1.77
 -4 4 11 330.34 5.91
 4 4 11 336.94 6
 -5 4 11 268.26 4.87
 5 4 11 265.79 4.84
 -6 4 11 95.1 1.97
 6 4 11 97.72 2.04
 -7 4 11 111.01 2.24
 7 4 11 114.79 2.36
 -8 4 11 117.22 2.6
 8 4 11 113.73 2.51
 -9 4 11 193.1 4
 9 4 11 196.49 4.04
 -10 4 11 282.87 6.36
 10 4 11 280.02 6.24
 -11 4 11 3.45 0.95
 11 4 11 2.92 1.01
 -12 4 11 56.55 1.94
 12 4 11 57.75 1.99
 -13 4 11 16.52 1.44
 13 4 11 15.49 1.57
 -14 4 11 40.51 2.31
 14 4 11 39.32 2.42
 -15 4 11 15.11 2.02
 15 4 11 15.33 2.44
 -16 4 11 23.77 2.65
 16 4 11 19.82 2.44
 0 5 11 0.97 0.33
 -1 5 11 103.75 1.77
 1 5 11 103.43 1.77
 -2 5 11 73.97 1.63
 2 5 11 76.12 1.66
 -3 5 11 4.55 0.83
 3 5 11 2.59 0.58
 -4 5 11 89.23 1.89
 4 5 11 86.84 1.83
 -5 5 11 150.05 2.88
 5 5 11 149.38 3
 -6 5 11 84.07 1.76
 6 5 11 80.43 1.76
 -7 5 11 51.48 1.48
 7 5 11 53.94 1.56
 -8 5 11 2.42 0.71
 8 5 11 2.3 0.78
 -9 5 11 13.07 0.88
 9 5 11 13.64 1.02
 -10 5 11 25.55 1.2
 10 5 11 23.44 1.25
 -11 5 11 52.7 1.77
 11 5 11 50.23 1.83
 -12 5 11 2.88 1.45
 12 5 11 1.3 1.45
 -13 5 11 26.6 1.85
 13 5 11 25.43 2.1
 -14 5 11 27.51 2.67
 14 5 11 26.94 2.53
 -15 5 11 4.56 1.95
 15 5 11 2.05 2.05
 -16 5 11 6.88 2.65
 16 5 11 11.46 2.63
 0 6 11 11.05 0.51
 -1 6 11 67.68 1.24
 1 6 11 69.45 1.27
 -2 6 11 204.02 3.79
 2 6 11 197.74 3.7
 -3 6 11 62.19 1.48
 3 6 11 58.71 1.46
 -4 6 11 297.09 5.33
 4 6 11 304.38 5.46
 -5 6 11 154.09 2.96
 5 6 11 152.7 2.95
 -6 6 11 35.77 1.25
 6 6 11 38.4 1.28
 -7 6 11 24.33 1.08
 7 6 11 23.89 1.15
 -8 6 11 68.31 1.79
 8 6 11 64.58 1.72
 -9 6 11 12.1 1.08
 9 6 11 14.44 0.94
 -10 6 11 25.11 1.26
 10 6 11 24.37 1.44
 -11 6 11 56.58 2.19
 11 6 11 57.87 2.11
 -12 6 11 22.68 1.71
 12 6 11 19.13 1.79
 -13 6 11 33.17 2.06
 13 6 11 33.58 2.42
 -14 6 11 45.78 2.54
 14 6 11 46.54 2.46
 -15 6 11 11.36 2.64
 15 6 11 17.2 2.43
 0 7 11 63.87 1.18
 -1 7 11 32.92 1.05
 1 7 11 31.16 1.05
 -2 7 11 29 0.97
 2 7 11 27.12 0.95
 -3 7 11 35.84 1.06
 3 7 11 32.39 1.01
 -4 7 11 61.68 1.53
 4 7 11 61.46 1.51
 -5 7 11 71.66 1.85
 5 7 11 68.6 1.77
 -6 7 11 19.53 1.03
 6 7 11 18.98 1
 -7 7 11 16.64 1.02
 7 7 11 18.16 1.08
 -8 7 11 62.43 1.7
 8 7 11 67.33 1.83
 -9 7 11 96.76 3.01
 9 7 11 94.93 3.01
 -10 7 11 20.49 1.55
 10 7 11 20.97 1.68
 -11 7 11 15.78 1.56
 11 7 11 15.65 1.62
 -12 7 11 32.55 1.95
 12 7 11 29.68 2.05
 -13 7 11 32.57 2.42
 13 7 11 28.75 2.52
 -14 7 11 53.54 3.27
 14 7 11 54.51 3.06
 -15 7 11 19.68 2.94
 15 7 11 19.52 2.78
 0 8 11 0.77 0.36
 -1 8 11 31.51 1.01
 1 8 11 29.42 1.01
 -2 8 11 155.01 3.17
 2 8 11 151.2 2.93
 -3 8 11 127.74 2.76
 3 8 11 133.08 2.87
 -4 8 11 108.17 2.77
 4 8 11 105.75 2.49
 -5 8 11 90.51 2.17
 5 8 11 91.04 2.19
 -6 8 11 15.71 1.03
 6 8 11 14.18 1.04
 -7 8 11 155.6 3.66
 7 8 11 155.71 3.68
 -8 8 11 64 1.97
 8 8 11 64.39 1.98
 -9 8 11 47.46 1.98
 9 8 11 46.77 2
 -10 8 11 7.8 1.55
 10 8 11 4.07 1.23
 -11 8 11 95.8 3.33
 11 8 11 89.59 3.21
 -12 8 11 119.83 3.74
 12 8 11 123.85 4.16
 -13 8 11 5.02 1.79
 13 8 11 3.92 2.16
 -14 8 11 32.84 2.89
 14 8 11 31.32 2.71
 0 9 11 23.14 0.79
 -1 9 11 147.83 3.53
 1 9 11 149.76 3.59
 -2 9 11 36.97 1.41
 2 9 11 32.26 1.75
 -3 9 11 84.87 2.26
 3 9 11 79.98 2.47
 -4 9 11 57.02 1.81
 4 9 11 54.26 1.72
 -5 9 11 89.71 2.47
 5 9 11 85.09 2.31
 -6 9 11 147.59 3.6
 6 9 11 148.92 3.64
 -7 9 11 25.15 1.33
 7 9 11 25.76 1.44
 -8 9 11 7.99 1.29
 8 9 11 6.79 1.2
 -9 9 11 32.85 1.83
 9 9 11 32.54 2.04
 -10 9 11 13.82 1.7
 10 9 11 13.89 1.87
 -11 9 11 54.59 2.47
 11 9 11 55.09 2.58
 -12 9 11 16.27 2.04
 12 9 11 16.87 2.37
 -13 9 11 59.71 3.19
 13 9 11 61 3.36
 -14 9 11 10.76 2.99
 14 9 11 20.51 3.78
 0 10 11 37.07 1
 -1 10 11 163.71 3.86
 1 10 11 161.58 3.78
 -2 10 11 49.53 1.66
 2 10 11 46.94 1.69
 -3 10 11 27.78 1.35
 3 10 11 28.13 1.43
 -4 10 11 140.02 3.44
 4 10 11 139 3.41
 -5 10 11 23.78 1.4
 5 10 11 20.35 1.37
 -6 10 11 24.75 1.41
 6 10 11 24.39 1.33
 -7 10 11 47.41 1.73
 7 10 11 45.64 1.73
 -8 10 11 7.6 1.5
 8 10 11 5.6 1.76
 -9 10 11 15.79 1.96
 9 10 11 12.01 1.78
 -10 10 11 143.57 4.24
 10 10 11 151.56 4.76
 -11 10 11 7.65 2.12
 11 10 11 4.43 1.91
 -12 10 11 29.33 2.96
 12 10 11 23.06 2.53
 -13 10 11 5.23 2.44
 13 10 11 8.12 2.51
 0 11 11 29.64 1.02
 -1 11 11 69.39 2.02
 1 11 11 69.03 1.96
 -2 11 11 30.75 1.33
 2 11 11 31.41 1.38
 -3 11 11 26.73 1.26
 3 11 11 25.17 1.34
 -4 11 11 0.38 1.08
 4 11 11 0.95 1.09
 -5 11 11 17.11 1.49
 5 11 11 18.36 1.38
 -6 11 11 116.45 3.13
 6 11 11 115.62 3.18
 -7 11 11 11.28 1.72
 7 11 11 9.78 1.88
 -8 11 11 8 1.49
 8 11 11 5.88 1.74
 -9 11 11 21.28 1.89
 9 11 11 22.54 2.16
 -10 11 11 4.97 1.92
 10 11 11 2.29 1.77
 -11 11 11 23.75 2.57
 11 11 11 23.86 2.33
 -12 11 11 66.37 3.32
 12 11 11 72.07 3.43
 0 12 11 1.53 0.78
 -1 12 11 29.32 1.33
 1 12 11 28.59 1.49
 -2 12 11 13.14 1.3
 2 12 11 11.59 1.38
 -3 12 11 51.58 1.88
 3 12 11 49.05 1.92
 -4 12 11 55.7 2.05
 4 12 11 55.52 2.18
 -5 12 11 71.96 2.36
 5 12 11 70.97 2.44
 -6 12 11 23.28 1.87
 6 12 11 22.06 1.75
 -7 12 11 16.68 1.84
 7 12 11 19.51 2.26
 -8 12 11 21.24 2.16
 8 12 11 19.89 2.36
 -9 12 11 43.37 2.4
 9 12 11 42.98 2.68
 -10 12 11 37.61 2.81
 10 12 11 39.33 2.81
 -11 12 11 3.44 2.92
 11 12 11 7.32 2.95
 0 13 11 30.08 1.37
 -1 13 11 8.99 1.42
 1 13 11 6.04 1.29
 -2 13 11 121.88 3.33
 2 13 11 120.84 3.32
 -3 13 11 93.25 2.76
 3 13 11 92.4 2.9
 -4 13 11 12.82 1.58
 4 13 11 11.62 1.77
 -5 13 11 15.04 1.71
 5 13 11 15.43 1.76
 -6 13 11 102.56 3.55
 6 13 11 95.38 3.85
 -7 13 11 33.24 2.57
 7 13 11 35.25 2.76
 -8 13 11 53.05 3.09
 8 13 11 49.71 2.7
 -9 13 11 3.61 2.43
 9 13 11 6.05 2.47
 -10 13 11 5.53 5.06
 0 14 11 29.36 1.43
 -1 14 11 18.81 1.81
 1 14 11 23.08 1.94
 -2 14 11 4.33 1.83
 2 14 11 5.77 1.81
 -3 14 11 4.4 1.83
 3 14 11 5.49 1.79
 -4 14 11 127.48 3.85
 4 14 11 124.15 3.94
 -5 14 11 32.37 2.9
 5 14 11 29.4 2.67
 -6 14 11 0.91 2.44
 6 14 11 0.8 2.22
 -7 14 11 30.47 2.68
 7 14 11 29.86 2.46
 -8 14 11 17.76 3.39
 8 14 11 22.19 3.19
 0 15 11 10.71 1.68
 -1 15 11 7.68 2.2
 1 15 11 5.46 2.4
 -2 15 11 2.14 1.95
 2 15 11 5.43 2.16
 -3 15 11 112.55 3.68
 3 15 11 114.09 3.48
 -4 15 11 42.89 2.97
 4 15 11 43.09 2.9
 -5 15 11 46.64 3.21
 5 15 11 50.52 3.12
 -6 15 11 28.75 3.79
 6 15 11 20.32 3.74
 0 16 11 0 2.51
 1 16 11 7.62 4.85
 0 0 12 4.73 0.66
 1 0 12 21.15 0.67
 2 0 12 122.37 2.06
 3 0 12 7.04 0.52
 4 0 12 129.45 2.19
 5 0 12 6.79 0.57
 6 0 12 50.91 1.09
 7 0 12 15.96 0.65
 8 0 12 30.02 0.94
 9 0 12 178.85 3.39
 10 0 12 140.48 2.75
 11 0 12 429.32 7.62
 12 0 12 27.13 1.26
 13 0 12 73.03 1.96
 14 0 12 19.62 1.58
 15 0 12 1.45 1.67
 16 0 12 18.73 1.96
 0 1 12 1.12 0.4
 -1 1 12 38.24 0.91
 1 1 12 36.65 0.9
 -2 1 12 5.61 0.52
 2 1 12 5.52 0.49
 -3 1 12 363.83 5.59
 3 1 12 357.68 5.48
 -4 1 12 25.05 0.72
 4 1 12 26.08 0.75
 -5 1 12 2.09 0.42
 5 1 12 1.18 0.37
 -6 1 12 46.82 1.02
 6 1 12 50.04 1.07
 -7 1 12 126.46 2.15
 7 1 12 122.76 2.07
 -8 1 12 35.81 0.88
 8 1 12 38.73 0.95
 -9 1 12 40.88 1.08
 9 1 12 40.9 1.02
 -10 1 12 13.29 0.82
 10 1 12 14.7 0.84
 -11 1 12 5.99 0.86
 11 1 12 7.38 0.86
 -12 1 12 83.72 1.98
 12 1 12 83.38 2.02
 -13 1 12 49.08 1.68
 13 1 12 47.13 1.56
 -14 1 12 29.53 1.55
 14 1 12 31.98 1.44
 -15 1 12 9.78 1.45
 15 1 12 7.06 1.61
 -16 1 12 41.7 2.3
 16 1 12 42.84 2.45
 0 2 12 201.47 3.2
 -1 2 12 143.65 2.36
 1 2 12 144.28 2.39
 -2 2 12 293.76 4.58
 2 2 12 292.54 4.51
 -3 2 12 93.13 1.6
 3 2 12 91.28 1.61
 -4 2 12 143.87 2.43
 4 2 12 141.46 2.36
 -5 2 12 140.99 2.31
 5 2 12 142.16 2.37
 -6 2 12 3.04 0.56
 6 2 12 4.17 0.67
 -7 2 12 82.58 1.87
 7 2 12 79.91 1.79
 -8 2 12 17.38 0.87
 8 2 12 18.57 0.93
 -9 2 12 8.09 0.88
 9 2 12 8.05 0.99
 -10 2 12 187.16 4.35
 10 2 12 193 4.48
 -11 2 12 65.6 1.54
 11 2 12 66.53 1.57
 -12 2 12 48.03 1.4
 12 2 12 48.72 1.44
 -13 2 12 32.47 1.27
 13 2 12 31.52 1.27
 -14 2 12 53.79 1.78
 14 2 12 52.21 1.75
 -15 2 12 24.36 1.64
 15 2 12 26.76 1.67
 -16 2 12 18.59 2.71
 16 2 12 15.06 2.13
 0 3 12 19.7 0.65
 -1 3 12 98.05 1.7
 1 3 12 95.83 1.71
 -2 3 12 70.14 1.39
 2 3 12 70.25 1.32
 -3 3 12 21.53 0.63
 3 3 12 21.89 0.62
 -4 3 12 54.32 1.38
 4 3 12 55.78 1.54
 -5 3 12 183.89 3.47
 5 3 12 189.6 3.55
 -6 3 12 4.84 0.83
 6 3 12 6.07 0.82
 -7 3 12 20.59 0.88
 7 3 12 19.63 0.89
 -8 3 12 45.95 1.42
 8 3 12 44.77 1.45
 -9 3 12 58.13 1.6
 9 3 12 60.09 1.72
 -10 3 12 85.53 2.32
 10 3 12 93.38 2.6
 -11 3 12 142.85 3.59
 11 3 12 148.6 3.77
 -12 3 12 27.45 1.53
 12 3 12 27.93 1.56
 -13 3 12 14.84 1.67
 13 3 12 11.14 1.58
 -14 3 12 10.93 1.47
 14 3 12 11.5 1.67
 -15 3 12 15.15 2.42
 15 3 12 12.73 2.32
 -16 3 12 13.88 2.68
 16 3 12 14.56 3.17
 0 4 12 59.99 1.19
 -1 4 12 42.35 0.93
 1 4 12 41.45 0.91
 -2 4 12 94 1.63
 2 4 12 92.12 1.59
 -3 4 12 80.38 1.77
 3 4 12 75.86 1.67
 -4 4 12 52.13 1.32
 4 4 12 54.91 1.33
 -5 4 12 7.45 0.72
 5 4 12 6.09 0.73
 -6 4 12 72.12 1.71
 6 4 12 72.3 1.77
 -7 4 12 73.62 1.89
 7 4 12 71.62 1.81
 -8 4 12 221.06 4.53
 8 4 12 227.16 4.75
 -9 4 12 1.9 0.87
 9 4 12 0.12 0.76
 -10 4 12 13.58 1.14
 10 4 12 13.1 1.29
 -11 4 12 37.91 1.54
 11 4 12 35.9 1.63
 -12 4 12 33.84 1.84
 12 4 12 37.55 1.99
 -13 4 12 95.29 3.34
 13 4 12 98.62 3.66
 -14 4 12 44.94 2.67
 14 4 12 45.99 2.48
 -15 4 12 36.56 2.7
 15 4 12 39.61 2.74
 0 5 12 294.11 4.89
 -1 5 12 172.74 2.93
 1 5 12 181.54 2.9
 -2 5 12 164.63 3.11
 2 5 12 167.58 3.18
 -3 5 12 69.53 1.58
 3 5 12 68.37 1.58
 -4 5 12 115.57 2.56
 4 5 12 108.96 2.37
 -5 5 12 72.9 1.66
 5 5 12 71.64 1.68
 -6 5 12 118.85 2.66
 6 5 12 121.01 2.72
 -7 5 12 3.67 0.79
 7 5 12 1.67 0.71
 -8 5 12 39.06 1.33
 8 5 12 40.6 1.35
 -9 5 12 4.41 1
 9 5 12 6.56 0.98
 -10 5 12 18.73 1.24
 10 5 12 18.19 1.3
 -11 5 12 123.82 3.22
 11 5 12 115.82 3.16
 -12 5 12 9.63 1.74
 12 5 12 8.65 1.4
 -13 5 12 50.47 2.51
 13 5 12 50.8 2.38
 -14 5 12 63.27 3.04
 14 5 12 66.28 2.95
 -15 5 12 25.91 2.64
 15 5 12 25.99 2.5
 0 6 12 102.7 1.76
 -1 6 12 57.19 1.36
 1 6 12 57.68 1.37
 -2 6 12 37.03 1.04
 2 6 12 37.01 1.08
 -3 6 12 102.63 2.12
 3 6 12 94.57 1.99
 -4 6 12 136.34 2.7
 4 6 12 136.22 2.73
 -5 6 12 30.21 1.23
 5 6 12 32.88 1.25
 -6 6 12 39.54 1.31
 6 6 12 38.83 1.31
 -7 6 12 5.91 0.86
 7 6 12 8.8 0.97
 -8 6 12 50.15 1.58
 8 6 12 49.34 1.59
 -9 6 12 56.59 1.8
 9 6 12 53.21 1.78
 -10 6 12 49.28 2.06
 10 6 12 47.24 2.25
 -11 6 12 10.57 1.75
 11 6 12 13.34 1.77
 -12 6 12 69.19 3.15
 12 6 12 73.06 2.88
 -13 6 12 2.49 1.64
 13 6 12 1.21 1.67
 -14 6 12 10.17 2.49
 14 6 12 7.99 2.07
 -15 6 12 11.8 2.62
 15 6 12 13.37 2.74
 0 7 12 54.83 1.09
 -1 7 12 20.31 0.82
 1 7 12 19.78 0.87
 -2 7 12 25.59 1.01
 2 7 12 25.4 0.98
 -3 7 12 121.45 2.66
 3 7 12 113.73 2.44
 -4 7 12 191.18 3.93
 4 7 12 189.5 3.89
 -5 7 12 232.78 4.72
 5 7 12 222.51 4.53
 -6 7 12 54.71 1.6
 6 7 12 55.96 1.72
 -7 7 12 26.58 1.28
 7 7 12 23.12 1.2
 -8 7 12 12.3 1.28
 8 7 12 11.71 1.26
 -9 7 12 28.32 1.74
 9 7 12 30.65 1.89
 -10 7 12 0.28 1.56
 10 7 12 1.06 1.56
 -11 7 12 202.86 5.56
 11 7 12 197.07 5.41
 -12 7 12 0.65 1.55
 12 7 12 1.75 1.59
 -13 7 12 3.1 1.76
 13 7 12 1.23 1.79
 -14 7 12 23.33 3.1
 14 7 12 24.41 3.01
 0 8 12 5.41 0.49
 -1 8 12 38.35 1.27
 1 8 12 35.24 1.21
 -2 8 12 26.87 1.18
 2 8 12 27.33 1.09
 -3 8 12 26.23 1.12
 3 8 12 25.35 1.14
 -4 8 12 14.64 0.96
 4 8 12 15.37 1.06
 -5 8 12 11.38 1.07
 5 8 12 11.7 1
 -6 8 12 11.02 1.2
 6 8 12 8.89 1.35
 -7 8 12 29.51 1.42
 7 8 12 29.41 1.54
 -8 8 12 47.21 1.76
 8 8 12 50.21 1.96
 -9 8 12 23.78 1.82
 9 8 12 19.31 1.94
 -10 8 12 167.75 4.79
 10 8 12 167.98 4.8
 -11 8 12 32.98 1.94
 11 8 12 32.68 2.18
 -12 8 12 20.03 2.45
 12 8 12 22.41 2.52
 -13 8 12 5.59 2.25
 13 8 12 3.47 1.96
 -14 8 12 24.1 3.24
 14 8 12 29.6 5.11
 0 9 12 98.45 2.02
 -1 9 12 30.53 1.23
 1 9 12 30.27 1.29
 -2 9 12 201.73 4.62
 2 9 12 211.83 4.83
 -3 9 12 74.3 2.07
 3 9 12 74.4 2.1
 -4 9 12 48.66 1.65
 4 9 12 49.41 1.72
 -5 9 12 63.23 1.93
 5 9 12 61.05 1.97
 -6 9 12 54.48 1.91
 6 9 12 53.47 1.99
 -7 9 12 79.68 2.38
 7 9 12 77.86 2.38
 -8 9 12 25.64 1.79
 8 9 12 27.26 1.77
 -9 9 12 2.59 1.49
 9 9 12 0.83 1.45
 -10 9 12 34.2 2.24
 10 9 12 38.99 2.49
 -11 9 12 35.71 2.38
 11 9 12 38.88 2.75
 -12 9 12 6.75 2.23
 12 9 12 10.05 2.06
 -13 9 12 20.68 3.2
 13 9 12 21.39 3.28
 0 10 12 1.63 0.51
 -1 10 12 3.14 0.89
 1 10 12 3.2 0.97
 -2 10 12 140.47 3.38
 2 10 12 139.34 3.47
 -3 10 12 94.69 2.57
 3 10 12 92.07 2.52
 -4 10 12 45.65 1.71
 4 10 12 49.6 2.07
 -5 10 12 21.46 1.27
 5 10 12 24.64 1.43
 -6 10 12 54.45 1.96
 6 10 12 63.62 2.26
 -7 10 12 53.79 2.02
 7 10 12 55.82 2.06
 -8 10 12 65.25 2.49
 8 10 12 64.72 2.62
 -9 10 12 56.24 2.42
 9 10 12 52.78 2.78
 -10 10 12 5.88 2.13
 10 10 12 6.56 2
 -11 10 12 33.7 2.75
 11 10 12 31.47 2.59
 -12 10 12 73.87 3.87
 12 10 12 75.85 3.59
 0 11 12 27.29 1.02
 -1 11 12 109.21 2.82
 1 11 12 108.91 2.88
 -2 11 12 16.98 1.31
 2 11 12 17.06 1.58
 -3 11 12 37.13 1.66
 3 11 12 38.36 1.89
 -4 11 12 51.74 1.99
 4 11 12 52.01 2.15
 -5 11 12 58.15 2.19
 5 11 12 61.62 2.29
 -6 11 12 14.84 1.49
 6 11 12 13.3 1.52
 -7 11 12 4.17 1.58
 7 11 12 4.31 1.84
 -8 11 12 65.61 2.88
 8 11 12 63.6 3.07
 -9 11 12 7.74 2.31
 9 11 12 3.9 2.37
 -10 11 12 36.37 2.65
 10 11 12 34.62 2.52
 -11 11 12 32.25 2.78
 11 11 12 34.27 2.75
 0 12 12 48.23 1.56
 -1 12 12 11.65 1.38
 1 12 12 9.7 1.36
 -2 12 12 14.1 1.54
 2 12 12 14.71 1.62
 -3 12 12 64.96 2.78
 3 12 12 64.79 2.61
 -4 12 12 192.53 4.75
 4 12 12 183.68 4.61
 -5 12 12 12.18 1.54
 5 12 12 12.7 1.69
 -6 12 12 73.51 2.95
 6 12 12 71.83 2.81
 -7 12 12 22.25 2.16
 7 12 12 29.49 2.58
 -8 12 12 22.67 2.69
 8 12 12 22.43 2.57
 -9 12 12 33.56 2.84
 9 12 12 33.08 2.48
 -10 12 12 8.21 2.91
 10 12 12 14.43 3.82
 0 13 12 133.23 5.33
 -1 13 12 24.61 1.67
 1 13 12 27.47 1.8
 -2 13 12 113.55 3.33
 2 13 12 112.2 3.31
 -3 13 12 13.42 1.85
 3 13 12 9.93 1.75
 -4 13 12 16.58 2
 4 13 12 11.69 2.09
 -5 13 12 50.69 2.4
 5 13 12 53.26 2.6
 -6 13 12 11.69 2.25
 6 13 12 14.12 2.46
 -7 13 12 5.2 2.34
 7 13 12 5.33 2.29
 -8 13 12 19.15 2.93
 8 13 12 13.24 2.81
 0 14 12 31.92 3.2
 -1 14 12 16.48 2.12
 1 14 12 13.55 2.07
 -2 14 12 20.75 2.29
 2 14 12 29.07 2.24
 -3 14 12 32.84 2.53
 3 14 12 28.53 2.47
 -4 14 12 35.06 2.47
 4 14 12 35.31 2.35
 -5 14 12 52.95 3.27
 5 14 12 51.47 2.96
 -6 14 12 6.75 2.72
 6 14 12 9.04 2.51
 0 15 12 8.66 4.13
 -1 15 12 11.39 2.26
 1 15 12 8.78 2.17
 -2 15 12 13.43 2.62
 2 15 12 24.46 2.72
 -3 15 12 84.78 3.8
 3 15 12 81.89 4.19
 0 0 13 1.23 0.74
 1 0 13 37.68 0.9
 2 0 13 7.73 0.63
 3 0 13 11.55 0.64
 4 0 13 3.78 0.55
 5 0 13 5.9 0.63
 6 0 13 22.42 0.74
 7 0 13 117.22 2.06
 8 0 13 18.64 0.75
 9 0 13 243.92 4.44
 10 0 13 127.8 2.81
 11 0 13 18.06 1.15
 12 0 13 80.33 2.03
 13 0 13 3.54 1.19
 14 0 13 23.89 1.68
 15 0 13 9.34 1.71
 0 1 13 166.9 2.7
 -1 1 13 10.49 0.64
 1 1 13 9.13 0.62
 -2 1 13 286.75 4.5
 2 1 13 293.95 4.58
 -3 1 13 64.58 1.27
 3 1 13 64.66 1.26
 -4 1 13 31.62 0.83
 4 1 13 32.44 0.83
 -5 1 13 0.82 0.37
 5 1 13 2.33 0.53
 -6 1 13 22.44 0.77
 6 1 13 20.87 0.76
 -7 1 13 28.82 0.84
 7 1 13 31.18 0.85
 -8 1 13 24.91 0.96
 8 1 13 24.84 0.84
 -9 1 13 173.61 3.3
 9 1 13 175.8 3.34
 -10 1 13 26.47 1.12
 10 1 13 29.31 1.21
 -11 1 13 67.47 1.67
 11 1 13 65.69 1.68
 -12 1 13 24.71 1.4
 12 1 13 23.2 1.31
 -13 1 13 17.06 1.33
 13 1 13 19.39 1.44
 -14 1 13 27.55 1.72
 14 1 13 27.78 1.74
 -15 1 13 84.29 2.66
 15 1 13 82.78 2.66
 0 2 13 16.98 0.65
 -1 2 13 258.78 4.05
 1 2 13 262.87 4.15
 -2 2 13 55.99 1.13
 2 2 13 57.69 1.13
 -3 2 13 8.21 0.54
 3 2 13 7.64 0.55
 -4 2 13 141.62 2.34
 4 2 13 141.98 2.41
 -5 2 13 86.61 1.54
 5 2 13 84.64 1.53
 -6 2 13 9.11 0.78
 6 2 13 10.49 0.8
 -7 2 13 141.06 2.79
 7 2 13 142.73 2.76
 -8 2 13 7.19 0.9
 8 2 13 8.68 0.95
 -9 2 13 252.04 5.64
 9 2 13 243.6 5.57
 -10 2 13 43.21 1.85
 10 2 13 40.29 1.77
 -11 2 13 26.96 1.59
 11 2 13 27.19 1.7
 -12 2 13 180.71 4.36
 12 2 13 183.06 4.46
 -13 2 13 2.17 1.93
 13 2 13 2.07 1.65
 -14 2 13 2.37 1.75
 14 2 13 2.52 1.49
 -15 2 13 23.79 2.2
 15 2 13 21.52 2.41
 0 3 13 0.55 0.37
 -1 3 13 16.2 0.64
 1 3 13 17.33 0.69
 -2 3 13 55.55 1.11
 2 3 13 56.46 1.15
 -3 3 13 55.95 1.1
 3 3 13 53.83 1.12
 -4 3 13 65.34 1.48
 4 3 13 68.01 1.55
 -5 3 13 229.46 4.28
 5 3 13 234.26 4.32
 -6 3 13 11.95 0.85
 6 3 13 13.47 0.93
 -7 3 13 27.59 1.17
 7 3 13 28.24 1.19
 -8 3 13 53.99 1.66
 8 3 13 51.86 1.68
 -9 3 13 35.65 1.49
 9 3 13 33.39 1.59
 -10 3 13 68.28 2.15
 10 3 13 65.88 2.19
 -11 3 13 131.81 3.53
 11 3 13 128.31 3.38
 -12 3 13 5.64 1.29
 12 3 13 9.08 1.61
 -13 3 13 10.46 1.86
 13 3 13 13.35 1.86
 -14 3 13 22.9 2.75
 14 3 13 19.8 2.53
 -15 3 13 2.73 2.3
 15 3 13 2.72 2.59
 0 4 13 89.95 1.61
 -1 4 13 58.62 1.24
 1 4 13 57.09 1.14
 -2 4 13 4.52 0.48
 2 4 13 3.95 0.46
 -3 4 13 49.01 1.27
 3 4 13 47.58 1.24
 -4 4 13 93.9 1.97
 4 4 13 92 1.98
 -5 4 13 90.43 1.97
 5 4 13 88.41 1.96
 -6 4 13 352.07 6.94
 6 4 13 343.19 7.65
 -7 4 13 34.83 1.33
 7 4 13 36.68 1.43
 -8 4 13 24.98 1.26
 8 4 13 20.66 1.29
 -9 4 13 59.01 1.86
 9 4 13 57.58 1.91
 -10 4 13 4.99 1.34
 10 4 13 3.29 1.09
 -11 4 13 11.1 1.4
 11 4 13 12.14 1.57
 -12 4 13 3.4 1.34
 12 4 13 4.48 1.42
 -13 4 13 18.71 2.02
 13 4 13 13.69 2.23
 -14 4 13 17.12 2.49
 14 4 13 21.15 2.78
 -15 4 13 5.14 2.69
 15 4 13 5.38 2.93
 0 5 13 1.14 0.44
 -1 5 13 199.24 3.45
 1 5 13 195.98 3.33
 -2 5 13 6.05 0.68
 2 5 13 4.59 0.64
 -3 5 13 47.78 1.28
 3 5 13 48.28 1.33
 -4 5 13 125.49 2.5
 4 5 13 124.19 2.59
 -5 5 13 70.47 1.81
 5 5 13 71.09 1.82
 -6 5 13 21.16 1.11
 6 5 13 19.72 1.13
 -7 5 13 21.74 1.1
 7 5 13 24.83 1.09
 -8 5 13 15.66 1.12
 8 5 13 19 1.17
 -9 5 13 34.49 1.62
 9 5 13 35.8 1.71
 -10 5 13 103.13 2.87
 10 5 13 102.6 2.83
 -11 5 13 2.86 1.91
 11 5 13 8.2 1.61
 -12 5 13 4.62 2
 12 5 13 1.89 1.81
 -13 5 13 30.96 2.39
 13 5 13 31.69 2.55
 -14 5 13 5.33 2.26
 14 5 13 4.3 2.34
 0 6 13 28.97 0.85
 -1 6 13 8.7 0.78
 1 6 13 7.78 0.77
 -2 6 13 62.96 1.56
 2 6 13 64.19 1.54
 -3 6 13 130.12 2.62
 3 6 13 126.57 2.51
 -4 6 13 46.45 1.41
 4 6 13 49.25 1.45
 -5 6 13 13.9 0.94
 5 6 13 14.33 1
 -6 6 13 63.09 1.87
 6 6 13 63.08 1.81
 -7 6 13 28.99 1.3
 7 6 13 27.78 1.35
 -8 6 13 2.03 0.99
 8 6 13 1.73 1.12
 -9 6 13 85.14 2.95
 9 6 13 88.95 3.08
 -10 6 13 40.62 2.29
 10 6 13 44.09 2.4
 -11 6 13 20.45 2
 11 6 13 17.86 2.07
 -12 6 13 14.76 2.2
 12 6 13 11.89 2.19
 -13 6 13 120.42 4.51
 13 6 13 121.04 4.66
 -14 6 13 8.88 2.75
 14 6 13 16.37 2.99
 0 7 13 49.98 1.06
 -1 7 13 20.49 0.92
 1 7 13 20.3 0.92
 -2 7 13 53.1 1.56
 2 7 13 52.33 1.57
 -3 7 13 174.18 3.64
 3 7 13 172.59 3.61
 -4 7 13 184.61 3.85
 4 7 13 187.34 4.03
 -5 7 13 85.09 2.06
 5 7 13 82.11 2.04
 -6 7 13 11.72 0.99
 6 7 13 12.67 0.98
 -7 7 13 34.17 1.61
 7 7 13 27.95 1.65
 -8 7 13 37.37 1.91
 8 7 13 40.97 1.94
 -9 7 13 32.71 2.04
 9 7 13 33.31 2.07
 -10 7 13 125.16 4.15
 10 7 13 118.72 4.02
 -11 7 13 24.82 2.16
 11 7 13 22.36 2.3
 -12 7 13 41.92 2.97
 12 7 13 38.6 2.51
 -13 7 13 86.77 3.73
 13 7 13 86.92 3.74
 0 8 13 21.3 0.73
 -1 8 13 11.48 0.94
 1 8 13 12.67 1.07
 -2 8 13 45.74 1.57
 2 8 13 41.58 1.55
 -3 8 13 68.23 2.09
 3 8 13 66.28 2.12
 -4 8 13 69.76 2.03
 4 8 13 72.15 2.16
 -5 8 13 2.18 1.09
 5 8 13 1.76 0.95
 -6 8 13 43.87 1.65
 6 8 13 43.22 1.76
 -7 8 13 58.11 2.13
 7 8 13 57.27 2.15
 -8 8 13 37.97 2.02
 8 8 13 37.64 2.06
 -9 8 13 45.46 2.44
 9 8 13 40.75 2.23
 -10 8 13 71.84 3.05
 10 8 13 69.03 3.34
 -11 8 13 20.91 2.35
 11 8 13 18.58 2.28
 -12 8 13 56.55 3.3
 12 8 13 53.25 3.12
 -13 8 13 84.61 4.36
 13 8 13 85.95 4.31
 0 9 13 102.88 4.14
 -1 9 13 64.88 1.9
 1 9 13 64.88 1.93
 -2 9 13 5.53 1.05
 2 9 13 5.49 1.15
 -3 9 13 131.43 3.36
 3 9 13 125.82 3.21
 -4 9 13 47.91 1.66
 4 9 13 44.79 1.81
 -5 9 13 88.26 2.45
 5 9 13 86.61 2.53
 -6 9 13 8.87 1.37
 6 9 13 10.4 1.46
 -7 9 13 55.04 2.1
 7 9 13 55.69 2.32
 -8 9 13 9.08 1.57
 8 9 13 4.98 1.57
 -9 9 13 30.12 1.99
 9 9 13 29.48 2.09
 -10 9 13 18.97 2.05
 10 9 13 18.47 2
 -11 9 13 1.77 2.38
 11 9 13 6.21 2.32
 -12 9 13 34.68 3.72
 12 9 13 34.95 3.55
 0 10 13 162 5.86
 -1 10 13 1.99 0.91
 1 10 13 4.4 1.25
 -2 10 13 53.07 1.85
 2 10 13 51.57 1.83
 -3 10 13 3.78 1.35
 3 10 13 4.5 1.48
 -4 10 13 8.19 1.47
 4 10 13 10.58 1.56
 -5 10 13 145.02 3.69
 5 10 13 139.7 3.58
 -6 10 13 13.72 1.51
 6 10 13 14.93 1.61
 -7 10 13 30.14 2.12
 7 10 13 32.35 2.07
 -8 10 13 0.32 1.78
 8 10 13 2.11 1.68
 -9 10 13 36.24 2.38
 9 10 13 39.26 2.81
 -10 10 13 16.71 2.7
 10 10 13 14.91 2.46
 -11 10 13 82.29 3.64
 11 10 13 82.53 3.54
 0 11 13 28 2.28
 -1 11 13 97.57 2.82
 1 11 13 94.19 2.7
 -2 11 13 46.83 1.96
 2 11 13 45.28 2.02
 -3 11 13 25.97 1.68
 3 11 13 26.41 1.61
 -4 11 13 79.65 2.64
 4 11 13 76.28 2.74
 -5 11 13 3.14 1.51
 5 11 13 6.97 1.73
 -6 11 13 15.58 1.69
 6 11 13 15.91 1.84
 -7 11 13 20.03 2.32
 7 11 13 18.44 2.1
 -8 11 13 10.58 2.35
 8 11 13 16.69 2.44
 -9 11 13 0.91 2.72
 9 11 13 2.47 2.44
 -10 11 13 18.9 2.94
 10 11 13 20.17 2.82
 0 12 13 10.78 2.48
 -1 12 13 39.8 1.85
 1 12 13 38.33 1.77
 -2 12 13 71.14 2.52
 2 12 13 71.32 2.47
 -3 12 13 0.82 1.51
 3 12 13 0.65 1.78
 -4 12 13 133.74 3.64
 4 12 13 129.78 3.71
 -5 12 13 65.39 2.61
 5 12 13 65.07 2.6
 -6 12 13 32.09 2.32
 6 12 13 30.21 2.23
 -7 12 13 72.62 3.66
 7 12 13 72.33 3.65
 -8 12 13 10.23 2.37
 8 12 13 5.65 2.13
 -9 12 13 10.72 3.07
 9 12 13 24.66 5.76
 0 13 13 41.3 3.02
 -1 13 13 5.64 1.61
 1 13 13 3.94 1.6
 -2 13 13 25.01 2.17
 2 13 13 23.5 2.12
 -3 13 13 108.15 3.53
 3 13 13 109.39 3.43
 -4 13 13 24.46 2.32
 4 13 13 22.86 2.26
 -5 13 13 77.58 3.22
 5 13 13 73.69 2.95
 -6 13 13 14.67 2.95
 6 13 13 10.95 2.44
 -7 13 13 14.69 3.23
 7 13 13 15.13 2.93
 0 14 13 39 3.64
 -1 14 13 70.71 4.04
 1 14 13 72.26 4.02
 -2 14 13 42.91 2.73
 2 14 13 45.28 2.5
 -3 14 13 49.43 2.77
 3 14 13 48.26 2.66
 -4 14 13 40.39 3.23
 4 14 13 40.02 3.75
 0 0 14 212.17 4.79
 1 0 14 104.6 1.85
 2 0 14 2.57 0.58
 3 0 14 445.26 6.8
 4 0 14 1.59 0.47
 5 0 14 33.42 0.95
 6 0 14 99.6 1.96
 7 0 14 164.4 2.72
 8 0 14 16.1 0.87
 9 0 14 163.03 3.28
 10 0 14 16.13 1.05
 11 0 14 1.79 1
 12 0 14 73.53 2.01
 13 0 14 31.83 1.76
 14 0 14 13.89 1.87
 0 1 14 286.68 4.53
 -1 1 14 41.49 1.03
 1 1 14 42.57 1.06
 -2 1 14 22.96 0.84
 2 1 14 23.34 0.78
 -3 1 14 130.44 2.24
 3 1 14 133.46 2.25
 -4 1 14 51.12 1.15
 4 1 14 50.44 1.18
 -5 1 14 61.21 1.29
 5 1 14 61.7 1.3
 -6 1 14 1.71 0.57
 6 1 14 2 0.58
 -7 1 14 1.54 0.46
 7 1 14 0.91 0.51
 -8 1 14 192.37 3.57
 8 1 14 187.64 3.5
 -9 1 14 25.59 1.05
 9 1 14 24.91 1
 -10 1 14 147.86 2.93
 10 1 14 148.77 3.01
 -11 1 14 31.41 1.27
 11 1 14 27.14 1.25
 -12 1 14 38.96 1.45
 12 1 14 37.24 1.67
 -13 1 14 13.4 1.93
 13 1 14 12.71 1.92
 -14 1 14 37.01 2.45
 14 1 14 41.03 2.52
 0 2 14 48.96 1.1
 -1 2 14 19.39 0.76
 1 2 14 21.3 0.8
 -2 2 14 63.41 1.28
 2 2 14 63.16 1.3
 -3 2 14 8.22 0.59
 3 2 14 8.41 0.63
 -4 2 14 6.3 0.56
 4 2 14 5.06 0.6
 -5 2 14 23.25 0.74
 5 2 14 23.37 0.75
 -6 2 14 48.64 1.38
 6 2 14 48.74 1.34
 -7 2 14 41.26 1.32
 7 2 14 44.79 1.49
 -8 2 14 17.75 1.19
 8 2 14 18.16 1.24
 -9 2 14 48.89 1.71
 9 2 14 56.43 2.03
 -10 2 14 47.96 1.82
 10 2 14 48.23 1.92
 -11 2 14 124.63 3.36
 11 2 14 123.89 3.29
 -12 2 14 10.86 1.99
 12 2 14 10.97 1.75
 -13 2 14 46.71 2.45
 13 2 14 46 2.29
 -14 2 14 4.08 2.5
 14 2 14 2.05 2.37
 0 3 14 271.73 4.25
 -1 3 14 53.49 1.17
 1 3 14 54.22 1.2
 -2 3 14 100.41 1.81
 2 3 14 98.44 1.8
 -3 3 14 20.08 0.7
 3 3 14 19.26 0.69
 -4 3 14 105.28 2.22
 4 3 14 103.8 2.2
 -5 3 14 7.29 0.82
 5 3 14 6.58 0.88
 -6 3 14 23.6 1.07
 6 3 14 24.04 1.16
 -7 3 14 101.14 2.4
 7 3 14 102.51 2.45
 -8 3 14 42.2 1.63
 8 3 14 47.43 1.75
 -9 3 14 2.63 0.97
 9 3 14 3.64 1.08
 -10 3 14 4.43 0.99
 10 3 14 6.62 1.36
 -11 3 14 20.91 1.82
 11 3 14 20.67 1.95
 -12 3 14 20.34 1.72
 12 3 14 23.76 1.94
 -13 3 14 5.46 1.84
 13 3 14 6.91 2
 -14 3 14 19.66 2.61
 14 3 14 18.21 2.73
 0 4 14 6.76 0.65
 -1 4 14 123.78 2.11
 1 4 14 123.14 2.11
 -2 4 14 34.73 0.87
 2 4 14 35.11 0.88
 -3 4 14 3.71 0.73
 3 4 14 3.41 0.69
 -4 4 14 61.67 1.54
 4 4 14 61.83 1.64
 -5 4 14 263.7 5.34
 5 4 14 267.85 5.43
 -6 4 14 95.9 2.23
 6 4 14 96.37 2.36
 -7 4 14 2.76 0.78
 7 4 14 1.94 0.82
 -8 4 14 45.49 1.84
 8 4 14 45.63 1.89
 -9 4 14 144.36 4.28
 9 4 14 146.34 3.69
 -10 4 14 6.48 1.22
 10 4 14 9.28 1.54
 -11 4 14 4.28 1.24
 11 4 14 6.08 1.37
 -12 4 14 19.29 2.22
 12 4 14 15.39 2.14
 -13 4 14 31.48 2.95
 13 4 14 29.94 2.55
 -14 4 14 8.2 2.69
 14 4 14 10.26 2.84
 0 5 14 26.38 0.82
 -1 5 14 10.31 0.62
 1 5 14 11.01 0.6
 -2 5 14 22.94 0.97
 2 5 14 22.41 1.04
 -3 5 14 133.84 2.96
 3 5 14 134.59 2.73
 -4 5 14 34.94 1.26
 4 5 14 33.58 1.2
 -5 5 14 104.34 2.66
 5 5 14 102.51 2.44
 -6 5 14 77.94 1.99
 6 5 14 78.59 2.02
 -7 5 14 13.42 1.31
 7 5 14 12.45 1.46
 -8 5 14 62.42 2.03
 8 5 14 63.87 2.17
 -9 5 14 74.11 2.39
 9 5 14 72.69 2.47
 -10 5 14 43.1 2.46
 10 5 14 44.52 2.62
 -11 5 14 5.53 1.92
 11 5 14 2.03 1.88
 -12 5 14 54.24 2.92
 12 5 14 56.37 2.89
 -13 5 14 3 2.32
 13 5 14 4.11 2.17
 0 6 14 24.6 0.77
 -1 6 14 104.78 2.6
 1 6 14 105.83 2.24
 -2 6 14 35.92 1.25
 2 6 14 33.03 1.25
 -3 6 14 60.38 1.71
 3 6 14 60.19 1.74
 -4 6 14 120.96 2.79
 4 6 14 122.97 2.86
 -5 6 14 42.69 1.42
 5 6 14 41.25 1.55
 -6 6 14 92 2.24
 6 6 14 92.85 2.36
 -7 6 14 14.18 1.17
 7 6 14 12.8 1.17
 -8 6 14 190.54 5.25
 8 6 14 185.54 5.21
 -9 6 14 89.16 3.14
 9 6 14 94.32 3.36
 -10 6 14 136.72 4.05
 10 6 14 145.11 4.58
 -11 6 14 23.35 2.29
 11 6 14 25.18 2.21
 -12 6 14 4.32 2.15
 12 6 14 6.67 2.2
 -13 6 14 3.5 2.32
 13 6 14 1.73 2.58
 0 7 14 4.71 0.59
 -1 7 14 21.66 1.05
 1 7 14 21.61 1.25
 -2 7 14 145.49 3.69
 2 7 14 136.06 3.36
 -3 7 14 1.75 1.08
 3 7 14 0.1 1.09
 -4 7 14 15.37 1.4
 4 7 14 14.91 1.53
 -5 7 14 15.34 1.28
 5 7 14 16.76 1.45
 -6 7 14 30.89 1.54
 6 7 14 33.66 1.63
 -7 7 14 43.44 2.07
 7 7 14 36.12 1.85
 -8 7 14 11.47 1.81
 8 7 14 11.49 1.79
 -9 7 14 35.83 2.33
 9 7 14 36.54 2.41
 -10 7 14 10.7 2.17
 10 7 14 9.84 2.3
 -11 7 14 14.32 2.14
 11 7 14 10.52 2.34
 -12 7 14 15.52 2.47
 12 7 14 13.21 2.7
 0 8 14 2.6 1.83
 -1 8 14 141.34 3.42
 1 8 14 132.72 3.28
 -2 8 14 94.58 2.53
 2 8 14 94.43 2.58
 -3 8 14 8.92 1.06
 3 8 14 11.57 1.22
 -4 8 14 18.74 1.28
 4 8 14 18.08 1.42
 -5 8 14 101.81 2.89
 5 8 14 97.51 2.85
 -6 8 14 21.58 1.46
 6 8 14 21.3 1.57
 -7 8 14 63.15 2.37
 7 8 14 64.8 2.59
 -8 8 14 73.64 2.84
 8 8 14 73.22 2.97
 -9 8 14 29.34 2.42
 9 8 14 28.24 2.37
 -10 8 14 4.55 2.27
 10 8 14 4.15 2.47
 -11 8 14 9.19 2.35
 11 8 14 7.33 2.52
 -12 8 14 29.38 3.27
 12 8 14 35.97 3.35
 0 9 14 79.98 3.28
 -1 9 14 60.11 1.93
 1 9 14 59.97 1.9
 -2 9 14 41.45 1.86
 2 9 14 38.08 1.8
 -3 9 14 8.39 1.56
 3 9 14 11.8 1.73
 -4 9 14 25.08 1.66
 4 9 14 24.42 1.71
 -5 9 14 18.19 1.63
 5 9 14 16.72 1.73
 -6 9 14 66.66 2.47
 6 9 14 61.33 2.42
 -7 9 14 13.4 1.94
 7 9 14 18.01 1.94
 -8 9 14 0.95 1.37
 8 9 14 2.05 1.49
 -9 9 14 31.33 2.62
 9 9 14 30.91 2.9
 -10 9 14 18.23 2.45
 10 9 14 20.12 2.57
 -11 9 14 35.5 3.1
 11 9 14 36.95 3.27
 0 10 14 11.59 2.05
 -1 10 14 27.24 1.33
 1 10 14 28.09 1.54
 -2 10 14 15.89 1.31
 2 10 14 12.71 1.59
 -3 10 14 48.49 1.95
 3 10 14 49.1 2.08
 -4 10 14 112.72 3.35
 4 10 14 109.99 3.3
 -5 10 14 10.59 1.67
 5 10 14 11.05 1.73
 -6 10 14 120.62 3.61
 6 10 14 120.54 3.45
 -7 10 14 48.08 2.53
 7 10 14 48.55 2.63
 -8 10 14 14.84 2.37
 8 10 14 11.37 2.24
 -9 10 14 38.9 2.94
 9 10 14 43.39 3.08
 -10 10 14 4.73 2.62
 10 10 14 7.41 2.68
 0 11 14 38.21 3.02
 -1 11 14 45.54 3.13
 1 11 14 49.37 3.65
 -2 11 14 20.49 1.67
 2 11 14 21.94 1.91
 -3 11 14 51.12 2.36
 3 11 14 48.85 2.13
 -4 11 14 5.55 1.59
 4 11 14 4.15 1.63
 -5 11 14 140.35 4.05
 5 11 14 140.73 4.18
 -6 11 14 33.34 2.46
 6 11 14 36.37 2.29
 -7 11 14 25.94 2.46
 7 11 14 25.84 2.57
 -8 11 14 1.47 2.32
 8 11 14 2.84 2.43
 -9 11 14 8.37 3.17
 9 11 14 7.07 5.27
 0 12 14 23.26 3.67
 -1 12 14 8.53 3.57
 1 12 14 6.18 3.71
 -2 12 14 0 1.56
 2 12 14 2.19 1.78
 -3 12 14 17.19 2.06
 3 12 14 18.98 1.95
 -4 12 14 15.07 2.03
 4 12 14 13.75 2.03
 -5 12 14 57.61 2.96
 5 12 14 60.52 2.83
 -6 12 14 22.09 2.71
 6 12 14 23.9 2.71
 -7 12 14 26.3 2.83
 7 12 14 31.62 3.2
 0 13 14 12.3 3.93
 -1 13 14 19.55 3.41
 1 13 14 26.77 3.86
 -2 13 14 7.23 2.12
 2 13 14 5.02 1.96
 -3 13 14 50.15 2.89
 3 13 14 49.51 3.36
 -4 13 14 35.93 3.04
 4 13 14 35.24 3.02
 -5 13 14 8.42 2.69
 5 13 14 4.26 3.56
 0 0 15 0.51 0.75
 1 0 15 82.31 1.58
 2 0 15 29.57 0.94
 3 0 15 1.59 0.62
 4 0 15 17.49 0.86
 5 0 15 167.25 2.77
 6 0 15 1.88 0.6
 7 0 15 29.6 1.1
 8 0 15 1.82 0.85
 9 0 15 0.79 0.86
 10 0 15 28.43 1.25
 11 0 15 9.55 1.21
 12 0 15 4.63 1.31
 13 0 15 13.71 1.7
 0 1 15 67.17 1.42
 -1 1 15 180.67 2.99
 1 1 15 180.38 2.95
 -2 1 15 88.9 1.7
 2 1 15 87.48 1.67
 -3 1 15 63.32 1.39
 3 1 15 62.82 1.37
 -4 1 15 48.47 1.21
 4 1 15 51.4 1.2
 -5 1 15 19.56 0.89
 5 1 15 19.46 0.81
 -6 1 15 87.4 1.81
 6 1 15 84.22 1.74
 -7 1 15 14.4 0.9
 7 1 15 16.93 0.96
 -8 1 15 18.28 0.95
 8 1 15 17.4 0.88
 -9 1 15 9.64 1.31
 9 1 15 10.12 1.52
 -10 1 15 43.85 2.02
 10 1 15 40.64 2
 -11 1 15 90.36 2.96
 11 1 15 88.99 3.17
 -12 1 15 57.47 2.45
 12 1 15 58.4 2.49
 -13 1 15 18.29 2.26
 13 1 15 17.01 2.3
 0 2 15 18.56 0.75
 -1 2 15 138.19 2.36
 1 2 15 138.33 2.38
 -2 2 15 21.81 0.9
 2 2 15 22.27 0.86
 -3 2 15 50.86 1.16
 3 2 15 48.71 1.13
 -4 2 15 30.56 0.95
 4 2 15 30.36 0.95
 -5 2 15 20.43 1.09
 5 2 15 19.33 1.08
 -6 2 15 5.46 1
 6 2 15 7.97 1.31
 -7 2 15 5.07 1.19
 7 2 15 3.76 1.24
 -8 2 15 67.82 2.32
 8 2 15 65.6 2.39
 -9 2 15 131.35 3.38
 9 2 15 134.99 3.59
 -10 2 15 13.2 1.8
 10 2 15 10.92 1.72
 -11 2 15 7.05 1.43
 11 2 15 10.12 1.79
 -12 2 15 78.31 2.92
 12 2 15 84.34 2.96
 -13 2 15 5.9 2.34
 13 2 15 4.94 2.18
 0 3 15 547.88 8.32
 -1 3 15 81.24 1.72
 1 3 15 83.59 1.6
 -2 3 15 43.09 1.07
 2 3 15 44.87 1.1
 -3 3 15 9.88 0.63
 3 3 15 12.26 0.65
 -4 3 15 7.7 0.89
 4 3 15 8.9 0.87
 -5 3 15 27.17 1.25
 5 3 15 27.26 1.3
 -6 3 15 110.52 2.72
 6 3 15 118.12 2.83
 -7 3 15 15.85 1.18
 7 3 15 14.61 1.26
 -8 3 15 80.87 2.42
 8 3 15 77.97 2.41
 -9 3 15 10.78 1.7
 9 3 15 15.32 1.69
 -10 3 15 27.05 2.11
 10 3 15 25.19 1.95
 -11 3 15 1.66 1.5
 11 3 15 1.45 1.57
 -12 3 15 49.24 3.07
 12 3 15 55.71 3.06
 -13 3 15 35.09 2.52
 13 3 15 34.16 2.53
 0 4 15 1.41 0.51
 -1 4 15 9.88 0.72
 1 4 15 10.31 0.69
 -2 4 15 30.58 1.06
 2 4 15 29.3 0.95
 -3 4 15 49.95 1.41
 3 4 15 51.13 1.53
 -4 4 15 55.61 1.75
 4 4 15 55.96 1.95
 -5 4 15 25.37 1.27
 5 4 15 28.37 1.34
 -6 4 15 8.1 1.16
 6 4 15 10.89 1.3
 -7 4 15 10.93 1.14
 7 4 15 11.96 1.12
 -8 4 15 35.21 1.8
 8 4 15 36.86 1.8
 -9 4 15 44.43 2.08
 9 4 15 44.81 2.26
 -10 4 15 32.31 1.88
 10 4 15 36.75 1.92
 -11 4 15 10.18 1.78
 11 4 15 15.67 2.07
 -12 4 15 23.06 2.77
 12 4 15 23.48 2.87
 -13 4 15 28.07 3.26
 13 4 15 36.17 3.66
 0 5 15 20.47 0.86
 -1 5 15 37.1 1
 1 5 15 36.29 0.97
 -2 5 15 68.69 1.89
 2 5 15 69.06 1.93
 -3 5 15 3.78 1.02
 3 5 15 4.73 0.97
 -4 5 15 316.29 6.32
 4 5 15 331.66 6.66
 -5 5 15 5.13 1
 5 5 15 7.04 1.04
 -6 5 15 48.18 1.73
 6 5 15 51.61 1.88
 -7 5 15 23.23 1.43
 7 5 15 24.96 1.45
 -8 5 15 10.23 1.4
 8 5 15 13.53 1.6
 -9 5 15 2.45 1.78
 9 5 15 2.95 1.75
 -10 5 15 125.86 4.02
 10 5 15 118.41 5.02
 -11 5 15 1.5 2.04
 11 5 15 5.37 2.17
 -12 5 15 17.82 2.6
 12 5 15 16.19 2.71
 0 6 15 22.57 0.9
 -1 6 15 23.37 1.29
 1 6 15 22.72 1.41
 -2 6 15 16.41 1.25
 2 6 15 15.12 1.26
 -3 6 15 76.97 2.33
 3 6 15 77.53 2.41
 -4 6 15 44.04 2.01
 4 6 15 41.78 1.95
 -5 6 15 9.69 1.26
 5 6 15 9.61 1.28
 -6 6 15 57.03 2.19
 6 6 15 58.8 2.27
 -7 6 15 15.77 1.82
 7 6 15 14.54 1.67
 -8 6 15 18.81 1.77
 8 6 15 17.34 1.85
 -9 6 15 128.08 4.02
 9 6 15 132.09 4.19
 -10 6 15 40.53 2.59
 10 6 15 36.59 2.45
 -11 6 15 49.78 2.89
 11 6 15 47.52 2.94
 -12 6 15 28.09 3.42
 12 6 15 38.24 3.67
 0 7 15 15.06 1.78
 -1 7 15 80.84 2.32
 1 7 15 82.81 2.57
 -2 7 15 57.32 1.96
 2 7 15 59.59 2.27
 -3 7 15 243.99 5.67
 3 7 15 249.12 5.81
 -4 7 15 53.33 1.89
 4 7 15 55.15 2.06
 -5 7 15 86.32 2.75
 5 7 15 83.42 2.75
 -6 7 15 10.54 1.37
 6 7 15 10.57 1.48
 -7 7 15 13.22 1.81
 7 7 15 12.83 1.82
 -8 7 15 175.77 5.11
 8 7 15 174.66 5.3
 -9 7 15 1.38 1.85
 9 7 15 1.21 1.82
 -10 7 15 14.78 2.42
 10 7 15 18.57 2.49
 -11 7 15 0.26 2.69
 11 7 15 1.52 2.75
 0 8 15 26.38 2.41
 -1 8 15 37.39 1.66
 1 8 15 33.29 1.59
 -2 8 15 26.04 1.43
 2 8 15 26.08 1.63
 -3 8 15 59.01 2.16
 3 8 15 57.86 2.12
 -4 8 15 153.45 3.98
 4 8 15 160.44 4.18
 -5 8 15 13.2 1.5
 5 8 15 13.47 1.63
 -6 8 15 17.02 1.99
 6 8 15 12.38 1.79
 -7 8 15 29.17 2.34
 7 8 15 25.73 2.59
 -8 8 15 5.93 2.17
 8 8 15 3.62 1.91
 -9 8 15 59.07 3.03
 9 8 15 62.65 3.12
 -10 8 15 2.7 2.2
 10 8 15 3.02 2.25
 0 9 15 3.47 2.09
 -1 9 15 149.45 3.97
 1 9 15 149.62 3.68
 -2 9 15 59.54 2.23
 2 9 15 58.45 2.11
 -3 9 15 3.36 1.35
 3 9 15 4.08 1.51
 -4 9 15 6.98 1.56
 4 9 15 8.13 1.43
 -5 9 15 2.87 1.34
 5 9 15 1.77 1.74
 -6 9 15 56.59 2.37
 6 9 15 64.38 2.58
 -7 9 15 23.46 2.25
 7 9 15 26.59 2.61
 -8 9 15 33.63 3.35
 8 9 15 28.75 2.91
 -9 9 15 13.36 2.62
 9 9 15 10.98 2.6
 -10 9 15 48.04 3.97
 10 9 15 35.63 6.61
 0 10 15 57.95 3.48
 -1 10 15 24.83 2.99
 1 10 15 29.83 2.68
 -2 10 15 23.03 1.76
 2 10 15 22.16 1.63
 -3 10 15 4.45 1.81
 3 10 15 8.87 1.79
 -4 10 15 43.1 2.42
 4 10 15 51.7 2.57
 -5 10 15 30.36 2.51
 5 10 15 28.01 2.06
 -6 10 15 3 1.82
 6 10 15 1.7 1.87
 -7 10 15 28 2.92
 7 10 15 30.33 3.18
 -8 10 15 2.63 2.78
 8 10 15 2.76 2.62
 0 11 15 145.46 5.65
 -1 11 15 38.85 3.07
 1 11 15 35.98 2.89
 -2 11 15 19.65 2.02
 2 11 15 16.96 1.84
 -3 11 15 3.04 1.95
 3 11 15 8.05 1.78
 -4 11 15 7.25 2.37
 4 11 15 5.71 1.94
 -5 11 15 82.97 3.17
 5 11 15 75.68 3.02
 -6 11 15 63.12 3.42
 6 11 15 60.68 3.29
 -7 11 15 8.22 2.55
 7 11 15 15.12 2.92
 0 12 15 11.07 3.15
 -1 12 15 4.37 3.01
 1 12 15 3.22 2.71
 -2 12 15 6.49 2.58
 2 12 15 6.76 1.78
 -3 12 15 20.39 2.41
 3 12 15 15.84 2.41
 -4 12 15 61.27 3.11
 4 12 15 61.61 3.11
 -5 12 15 35.27 3.58
 5 12 15 42.85 4.24
 0 13 15 9.55 3.71
 -1 13 15 5.72 4.05
 1 13 15 25.67 7.62
 0 0 16 19.12 1.49
 1 0 16 21.46 0.92
 2 0 16 254.52 4.1
 3 0 16 91.61 1.83
 4 0 16 167.25 2.84
 5 0 16 4.76 0.74
 6 0 16 6.45 0.96
 7 0 16 72.93 1.81
 8 0 16 61.43 1.74
 9 0 16 88.15 2.14
 10 0 16 0.88 1.08
 11 0 16 13.54 1.33
 12 0 16 8.01 3.71
 0 1 16 1.45 0.74
 -1 1 16 101.58 1.89
 1 1 16 105.77 1.96
 -2 1 16 8.14 0.89
 2 1 16 10.34 0.87
 -3 1 16 164.19 2.81
 3 1 16 163.49 2.87
 -4 1 16 18.17 0.89
 4 1 16 17.13 0.91
 -5 1 16 69.05 1.68
 5 1 16 69.89 1.69
 -6 1 16 97.72 2.23
 6 1 16 101.78 2.25
 -7 1 16 23.04 1.43
 7 1 16 24.88 1.24
 -8 1 16 82.83 2.69
 8 1 16 85.46 2.75
 -9 1 16 6.02 1.62
 9 1 16 5.72 1.27
 -10 1 16 88.8 3.09
 10 1 16 86.53 2.95
 -11 1 16 5.94 2.04
 11 1 16 7.34 2.2
 -12 1 16 8.16 2.25
 12 1 16 9.47 2.19
 0 2 16 4.7 0.81
 -1 2 16 60.3 1.41
 1 2 16 58.45 1.36
 -2 2 16 24.18 0.97
 2 2 16 22.92 0.98
 -3 2 16 27.32 1
 3 2 16 29.52 1.05
 -4 2 16 45.07 1.28
 4 2 16 47.15 1.32
 -5 2 16 127.76 2.98
 5 2 16 131.04 3.07
 -6 2 16 15.95 1.65
 6 2 16 13.56 1.17
 -7 2 16 50.61 1.93
 7 2 16 49.92 1.88
 -8 2 16 1.6 1.45
 8 2 16 1.97 1.45
 -9 2 16 79.65 2.88
 9 2 16 69.07 2.85
 -10 2 16 110.79 3.25
 10 2 16 118.08 3.45
 -11 2 16 51.31 2.77
 11 2 16 47.5 2.46
 -12 2 16 2.89 2.35
 12 2 16 2.44 2.09
 0 3 16 12.31 0.88
 -1 3 16 7.3 0.87
 1 3 16 7.27 0.75
 -2 3 16 28.3 0.99
 2 3 16 28.99 0.99
 -3 3 16 47.66 1.59
 3 3 16 47.09 1.36
 -4 3 16 69.61 1.95
 4 3 16 71.83 2
 -5 3 16 18.37 1.33
 5 3 16 20.19 1.34
 -6 3 16 55.91 1.88
 6 3 16 53.97 1.94
 -7 3 16 62.36 2.33
 7 3 16 58.9 2.31
 -8 3 16 14.5 1.66
 8 3 16 16.46 1.8
 -9 3 16 23.58 1.8
 9 3 16 19.62 1.8
 -10 3 16 26.98 2.05
 10 3 16 26.49 2.01
 -11 3 16 49.1 2.69
 11 3 16 51.33 2.51
 -12 3 16 1.67 2.51
 12 3 16 2.28 2.83
 0 4 16 0.31 0.57
 -1 4 16 22.98 0.95
 1 4 16 22.47 0.89
 -2 4 16 24.5 1.28
 2 4 16 25.87 1.36
 -3 4 16 46.99 1.77
 3 4 16 45.97 1.81
 -4 4 16 45.45 1.68
 4 4 16 46.74 1.78
 -5 4 16 2.66 1.16
 5 4 16 4.79 1.21
 -6 4 16 147.8 3.47
 6 4 16 149.65 3.53
 -7 4 16 39.67 1.92
 7 4 16 37.96 2.04
 -8 4 16 50.45 2.49
 8 4 16 54.56 2.54
 -9 4 16 18.74 1.83
 9 4 16 19.61 1.83
 -10 4 16 60.52 2.89
 10 4 16 59.54 2.57
 -11 4 16 33.6 2.81
 11 4 16 35.96 2.92
 -12 4 16 17.24 3.6
 12 4 16 22.13 6.89
 0 5 16 390.11 6.96
 -1 5 16 5.02 1.13
 1 5 16 6.25 1.09
 -2 5 16 81.65 2.38
 2 5 16 86.58 2.32
 -3 5 16 66.03 2.27
 3 5 16 61.39 1.96
 -4 5 16 13.89 1.24
 4 5 16 15.96 1.48
 -5 5 16 39.16 1.66
 5 5 16 42.19 1.72
 -6 5 16 22.72 1.67
 6 5 16 21.32 1.46
 -7 5 16 42.34 2.36
 7 5 16 39.87 2.43
 -8 5 16 13.56 1.8
 8 5 16 8.49 1.64
 -9 5 16 6.79 2.26
 9 5 16 7.6 2.23
 -10 5 16 2.49 2.13
 10 5 16 0.31 2.41
 -11 5 16 8.04 2.7
 11 5 16 8.95 2.43
 0 6 16 7.07 0.82
 -1 6 16 68.71 2.14
 1 6 16 64.87 2.14
 -2 6 16 85.18 2.53
 2 6 16 81.76 2.46
 -3 6 16 4.94 1.33
 3 6 16 5.47 1.55
 -4 6 16 40.73 1.85
 4 6 16 47.69 2.18
 -5 6 16 116.03 3.16
 5 6 16 113.42 3.2
 -6 6 16 14.86 1.55
 6 6 16 18.53 1.72
 -7 6 16 41.35 2.34
 7 6 16 43.74 2.41
 -8 6 16 42.19 2.41
 8 6 16 40.66 2.51
 -9 6 16 13.93 2.21
 9 6 16 12.79 2.47
 -10 6 16 2.2 2.15
 10 6 16 1.58 2.63
 -11 6 16 6.91 3.52
 11 6 16 3.87 4.95
 0 7 16 34.91 3.26
 -1 7 16 11.44 1.43
 1 7 16 9.82 1.3
 -2 7 16 14.32 1.62
 2 7 16 11.37 1.5
 -3 7 16 7.7 1.31
 3 7 16 7.58 1.84
 -4 7 16 23.32 1.59
 4 7 16 20.58 1.84
 -5 7 16 54.84 2.25
 5 7 16 53.6 2.35
 -6 7 16 2.92 1.61
 6 7 16 5.04 1.84
 -7 7 16 20.73 2.51
 7 7 16 20.5 2.61
 -8 7 16 6.38 2.66
 8 7 16 9.85 2.82
 -9 7 16 34.48 2.87
 9 7 16 35.17 2.9
 -10 7 16 31.29 3.79
 10 7 16 40.59 4.13
 0 8 16 0.21 2.24
 -1 8 16 127.54 3.27
 1 8 16 125.13 3.67
 -2 8 16 62.45 2.33
 2 8 16 60.38 2.35
 -3 8 16 23.53 1.86
 3 8 16 28.34 2.12
 -4 8 16 24.19 1.98
 4 8 16 19.71 1.89
 -5 8 16 63.57 2.57
 5 8 16 63.32 2.76
 -6 8 16 25.67 2.2
 6 8 16 28.37 2.23
 -7 8 16 30.99 2.98
 7 8 16 27.85 2.82
 -8 8 16 30.09 2.89
 8 8 16 34.93 2.91
 -9 8 16 9.66 2.81
 9 8 16 12.64 3.1
 0 9 16 12.48 2.34
 -1 9 16 13.17 2.73
 1 9 16 14.45 2.87
 -2 9 16 16.28 1.75
 2 9 16 12.3 1.92
 -3 9 16 64.93 2.65
 3 9 16 63.54 2.51
 -4 9 16 33.62 2.34
 4 9 16 33.02 2.55
 -5 9 16 49 2.51
 5 9 16 54.74 2.55
 -6 9 16 47.48 2.99
 6 9 16 47.49 2.94
 -7 9 16 63.6 3.33
 7 9 16 62.82 3.34
 -8 9 16 11.51 3.03
 8 9 16 16.28 3.36
 0 10 16 1.8 2.52
 -1 10 16 3.96 2.45
 1 10 16 1.33 2.85
 -2 10 16 30.94 2.11
 2 10 16 34.32 2.16
 -3 10 16 25.77 2.24
 3 10 16 29.65 2.34
 -4 10 16 45.43 2.6
 4 10 16 50.03 2.55
 -5 10 16 25.56 2.9
 5 10 16 24.09 2.65
 -6 10 16 6.26 2.76
 6 10 16 10.57 2.92
 -7 10 16 19.37 3.86
 7 10 16 10.89 6.91
 0 11 16 4.8 3.26
 -1 11 16 7.02 2.79
 1 11 16 7.79 2.94
 -2 11 16 6.41 3.07
 2 11 16 3.99 2.8
 -3 11 16 5.16 2.92
 3 11 16 3.77 2.39
 -4 11 16 41.5 2.95
 4 11 16 39.34 2.9
 -5 11 16 6.28 3.4
 5 11 16 11.82 5.3
 0 12 16 37.69 6.28
 -1 12 16 32.35 5.74
 1 12 16 20.35 5.96
 0 0 17 0.44 1.02
 1 0 17 9.24 1.05
 2 0 17 170.35 3
 3 0 17 18.74 1.1
 4 0 17 7.49 0.96
 5 0 17 5.55 1.15
 6 0 17 6.42 1.16
 7 0 17 69.53 1.91
 8 0 17 62.76 1.86
 9 0 17 1.61 1.14
 10 0 17 0.25 2.4
 11 0 17 71.84 4.2
 0 1 17 21.43 1.16
 -1 1 17 203.69 3.43
 1 1 17 210.75 3.6
 -2 1 17 3.52 0.79
 2 1 17 5.4 0.88
 -3 1 17 48.44 1.38
 3 1 17 49.92 1.41
 -4 1 17 69.82 1.75
 4 1 17 66.4 1.74
 -5 1 17 8.02 1.01
 5 1 17 7.64 1.14
 -6 1 17 12.57 1.13
 6 1 17 12.02 1.16
 -7 1 17 91.03 2.74
 7 1 17 93.94 2.87
 -8 1 17 5.74 1.63
 8 1 17 1.05 1.58
 -9 1 17 25.3 2.08
 9 1 17 23.23 2.01
 -10 1 17 13.51 2.31
 10 1 17 15.18 2.17
 -11 1 17 2.84 2.32
 11 1 17 4.71 2.34
 0 2 17 3.03 0.89
 -1 2 17 31.11 1.2
 1 2 17 30.58 1.19
 -2 2 17 78.19 1.77
 2 2 17 80.64 1.8
 -3 2 17 35.29 1.26
 3 2 17 36.94 1.35
 -4 2 17 16.02 1.03
 4 2 17 13.41 0.99
 -5 2 17 13.98 1.52
 5 2 17 15.58 1.54
 -6 2 17 24.53 1.69
 6 2 17 23.31 1.8
 -7 2 17 20.71 1.93
 7 2 17 25.31 2.13
 -8 2 17 64.63 2.64
 8 2 17 68.78 2.75
 -9 2 17 24.52 2.15
 9 2 17 27.71 2.22
 -10 2 17 2.21 2.5
 10 2 17 4.47 2.37
 -11 2 17 5.29 3.23
 11 2 17 10 3.24
 0 3 17 20.68 1.06
 -1 3 17 36.75 1.27
 1 3 17 38.35 1.33
 -2 3 17 58.25 1.66
 2 3 17 55.11 1.57
 -3 3 17 44.94 1.87
 3 3 17 44.65 1.95
 -4 3 17 77.77 2.22
 4 3 17 79.93 2.35
 -5 3 17 33.82 2
 5 3 17 38.04 1.89
 -6 3 17 86.47 2.95
 6 3 17 87.12 3.06
 -7 3 17 31.17 1.79
 7 3 17 36.16 1.95
 -8 3 17 16.49 1.77
 8 3 17 18.69 2.04
 -9 3 17 82.41 3.23
 9 3 17 84.34 3.41
 -10 3 17 0.05 2.27
 10 3 17 5.69 2.44
 -11 3 17 3.96 3.63
 11 3 17 6.62 4.77
 0 4 17 1.88 0.98
 -1 4 17 38.54 1.45
 1 4 17 39.56 1.67
 -2 4 17 38.13 1.77
 2 4 17 38.79 1.84
 -3 4 17 40.96 1.8
 3 4 17 40.3 1.78
 -4 4 17 32.39 1.71
 4 4 17 34.15 1.7
 -5 4 17 119.15 3.08
 5 4 17 122.66 3.15
 -6 4 17 29.59 1.9
 6 4 17 35.26 2.12
 -7 4 17 3.63 1.67
 7 4 17 3.69 1.74
 -8 4 17 2.51 1.99
 8 4 17 4.89 1.92
 -9 4 17 21.33 2.78
 9 4 17 22.11 2.87
 -10 4 17 36.2 3.2
 10 4 17 32.16 3.06
 0 5 17 4.37 1.06
 -1 5 17 37.05 1.93
 1 5 17 37.37 2
 -2 5 17 24.46 1.74
 2 5 17 21.93 1.67
 -3 5 17 35.51 2.13
 3 5 17 37.84 2.26
 -4 5 17 1.83 2.07
 4 5 17 2.88 1.9
 -5 5 17 55.78 2.25
 5 5 17 58.9 2.47
 -6 5 17 23.92 2.56
 6 5 17 28.37 2.67
 -7 5 17 162.29 5.12
 7 5 17 159.45 5.13
 -8 5 17 26.31 2.58
 8 5 17 24.63 2.42
 -9 5 17 5.44 2.77
 9 5 17 3.15 2.9
 -10 5 17 26.76 3.7
 10 5 17 36.23 4.49
 0 6 17 313.06 10.09
 -1 6 17 5.14 1.52
 1 6 17 3.7 1.59
 -2 6 17 115.57 3.51
 2 6 17 119.64 3.42
 -3 6 17 0.56 1.5
 3 6 17 2.28 1.53
 -4 6 17 49.31 2.36
 4 6 17 48.75 2.25
 -5 6 17 50.36 2.39
 5 6 17 52.88 2.43
 -6 6 17 96.9 3.62
 6 6 17 96.45 3.72
 -7 6 17 46.17 3.17
 7 6 17 51.8 3.4
 -8 6 17 45.26 3.26
 8 6 17 49.33 3.38
 -9 6 17 20.04 2.88
 9 6 17 21.06 3.1
 0 7 17 37.83 3.03
 -1 7 17 54.85 2.28
 1 7 17 50.82 2
 -2 7 17 39.02 2.41
 2 7 17 35.94 2.2
 -3 7 17 60.85 2.57
 3 7 17 60.56 2.52
 -4 7 17 18.95 1.89
 4 7 17 17.37 2.03
 -5 7 17 61.22 2.94
 5 7 17 65.09 2.88
 -6 7 17 6.2 2.24
 6 7 17 7.82 2.33
 -7 7 17 17.62 2.92
 7 7 17 11.95 2.73
 -8 7 17 14.06 2.82
 8 7 17 17.61 2.89
 0 8 17 16.8 3.73
 -1 8 17 10.69 2.5
 1 8 17 12.2 2.73
 -2 8 17 12.99 1.9
 2 8 17 9.78 1.81
 -3 8 17 44.28 2.63
 3 8 17 51.94 2.58
 -4 8 17 37.95 2.96
 4 8 17 27.98 2.42
 -5 8 17 73.99 2.9
 5 8 17 76.78 3.05
 -6 8 17 33.59 2.9
 6 8 17 31.07 3.01
 -7 8 17 54.95 3.48
 7 8 17 53.28 3.36
 0 9 17 17.59 3.12
 -1 9 17 59.06 4.07
 1 9 17 58.54 4.31
 -2 9 17 56.79 2.45
 2 9 17 55.02 2.39
 -3 9 17 21.72 2.54
 3 9 17 22.93 2.48
 -4 9 17 33.75 2.92
 4 9 17 32.45 2.59
 -5 9 17 35.33 2.88
 5 9 17 28.5 3.01
 -6 9 17 19.8 3.71
 6 9 17 22.62 3.83
 0 10 17 3.72 3.41
 -1 10 17 0.43 2.7
 1 10 17 1.74 2.83
 -2 10 17 32.43 4.14
 2 10 17 39.52 4.13
 -3 10 17 43.11 3.1
 3 10 17 51.48 3.09
 -4 10 17 27.75 4.01
 4 10 17 19.88 4.51
 0 0 18 332.84 7.56
 1 0 18 7.67 1.32
 2 0 18 2.71 1.07
 3 0 18 6.57 1.3
 4 0 18 3.62 1.5
 5 0 18 3.86 1.4
 6 0 18 171.85 3.61
 7 0 18 7.16 1.59
 8 0 18 1.29 1.36
 9 0 18 2.27 3.19
 0 1 18 1.71 1.11
 -1 1 18 115.05 2.36
 1 1 18 116.12 2.45
 -2 1 18 100.24 2.28
 2 1 18 102.58 2.33
 -3 1 18 2.19 1.08
 3 1 18 2.42 1.2
 -4 1 18 128.82 2.94
 4 1 18 122.46 2.81
 -5 1 18 7.91 1.34
 5 1 18 9.01 1.29
 -6 1 18 8.68 1.93
 6 1 18 5.86 2.05
 -7 1 18 55.26 2.64
 7 1 18 54.31 2.58
 -8 1 18 2.49 1.96
 8 1 18 1.28 2.05
 -9 1 18 6.93 2.44
 9 1 18 5.65 2.25
 0 2 18 42.56 1.54
 -1 2 18 44.9 1.56
 1 2 18 46.08 1.58
 -2 2 18 18.85 1.34
 2 2 18 21.06 1.41
 -3 2 18 17.91 1.23
 3 2 18 16.83 1.25
 -4 2 18 56.03 2.14
 4 2 18 52.34 2.09
 -5 2 18 61.58 2.74
 5 2 18 60.79 2.72
 -6 2 18 18.13 2.11
 6 2 18 21.13 2.09
 -7 2 18 40.02 2.65
 7 2 18 44.04 2.66
 -8 2 18 97.42 3.67
 8 2 18 106.15 3.76
 -9 2 18 6.88 2.28
 9 2 18 5.78 2.44
 0 3 18 5.42 1.22
 -1 3 18 45.03 1.88
 1 3 18 43.45 1.69
 -2 3 18 34.07 1.38
 2 3 18 35.75 1.44
 -3 3 18 37.84 2
 3 3 18 42.86 2.1
 -4 3 18 24.37 1.85
 4 3 18 23.02 1.81
 -5 3 18 47.66 2.54
 5 3 18 45.27 2.48
 -6 3 18 20.71 2.07
 6 3 18 20.48 2.12
 -7 3 18 82.37 3.11
 7 3 18 81.39 3.1
 -8 3 18 52.1 2.86
 8 3 18 52.28 2.9
 -9 3 18 15.11 2.69
 9 3 18 21.6 3.02
 0 4 18 51.88 1.74
 -1 4 18 9.62 1.31
 1 4 18 8.1 1.36
 -2 4 18 34.55 1.91
 2 4 18 41.05 2.25
 -3 4 18 13.21 2.16
 3 4 18 13.43 2.11
 -4 4 18 4.24 2.37
 4 4 18 4.92 2.34
 -5 4 18 3.44 2.04
 5 4 18 2.36 1.94
 -6 4 18 6.44 2.11
 6 4 18 8.06 2.86
 -7 4 18 8.64 2.53
 7 4 18 8.81 2.31
 -8 4 18 93.45 3.88
 8 4 18 82.44 3.67
 -9 4 18 12.15 7.81
 9 4 18 13.72 6.52
 0 5 18 31.05 1.55
 -1 5 18 56.45 2.65
 1 5 18 56.1 2.58
 -2 5 18 46.73 2.27
 2 5 18 48.22 2.37
 -3 5 18 28.62 2.25
 3 5 18 27.84 2.41
 -4 5 18 34.84 2.56
 4 5 18 33.58 2.5
 -5 5 18 42.62 3.12
 5 5 18 45.35 2.87
 -6 5 18 1.64 2.77
 6 5 18 1.8 2.96
 -7 5 18 2.61 3.02
 7 5 18 1.99 3.3
 -8 5 18 13.1 3.73
 8 5 18 18.83 4.07
 0 6 18 5.55 2.33
 -1 6 18 28.51 2.07
 1 6 18 29.55 1.93
 -2 6 18 43.84 2.47
 2 6 18 42.97 2.3
 -3 6 18 3.41 2.06
 3 6 18 4.73 2.23
 -4 6 18 4.69 2.1
 4 6 18 6.1 2.11
 -5 6 18 8 2.09
 5 6 18 6.44 2.15
 -6 6 18 24.42 3.01
 6 6 18 21.83 3.01
 -7 6 18 15.63 3.02
 7 6 18 18.69 3.11
 0 7 18 91.28 5.1
 -1 7 18 105.27 5.12
 1 7 18 105.72 4.82
 -2 7 18 41.22 2.49
 2 7 18 40.67 2.42
 -3 7 18 33.05 2.44
 3 7 18 32.41 2.42
 -4 7 18 19.56 2.34
 4 7 18 16.62 2.24
 -5 7 18 8.08 2.8
 5 7 18 6.35 2.79
 -6 7 18 27.9 3.47
 6 7 18 38.95 3.55
 0 8 18 10.13 3.41
 -1 8 18 28.15 4.47
 1 8 18 31.01 4.29
 -2 8 18 22.3 2.35
 2 8 18 24.48 2.29
 -3 8 18 3.72 2.39
 3 8 18 7.91 2.35
 -4 8 18 14.3 2.81
 4 8 18 11.01 2.58
 -5 8 18 19.44 3.41
 5 8 18 24.31 5.97
 0 9 18 9.95 5.29
 -1 9 18 45.43 5.04
 1 9 18 46.08 4.89
 -2 9 18 54.55 5.3
 2 9 18 54.47 5.74
 0 0 19 0.93 1.67
 1 0 19 4.63 1.46
 2 0 19 30.96 1.73
 3 0 19 3.19 1.63
 4 0 19 27.93 2.02
 5 0 19 4.43 1.91
 6 0 19 161.58 3.87
 7 0 19 12.06 2.43
 8 0 19 50.95 6.59
 0 1 19 61.7 2.04
 -1 1 19 22.83 1.65
 1 1 19 26.56 1.74
 -2 1 19 39.7 1.89
 2 1 19 34.02 1.74
 -3 1 19 49.19 1.99
 3 1 19 45.18 1.93
 -4 1 19 30.69 1.88
 4 1 19 27.19 1.95
 -5 1 19 127.66 4.16
 5 1 19 127.91 4.03
 -6 1 19 24.8 2.72
 6 1 19 27.38 2.66
 -7 1 19 38.47 2.78
 7 1 19 44.33 2.75
 0 2 19 19.54 1.98
 -1 2 19 7.86 1.7
 1 2 19 4.6 1.83
 -2 2 19 12.02 1.55
 2 2 19 11.71 1.5
 -3 2 19 70.91 2.03
 3 2 19 74.67 2.2
 -4 2 19 17.06 2.54
 4 2 19 18.54 2.42
 -5 2 19 4.91 2.3
 5 2 19 5.68 2.33
 -6 2 19 35.35 2.87
 6 2 19 39.06 2.95
 -7 2 19 36.23 3.05
 7 2 19 41.9 3.24
 0 3 19 2.22 1.58
 -1 3 19 1.83 1.57
 1 3 19 2.85 1.55
 -2 3 19 75.12 3.07
 2 3 19 71.88 2.57
 -3 3 19 8.04 2
 3 3 19 6.65 2.02
 -4 3 19 2.26 2.28
 4 3 19 2.91 2.63
 -5 3 19 30.07 2.62
 5 3 19 31.21 2.61
 -6 3 19 22.83 2.76
 6 3 19 25.69 2.7
 -7 3 19 9.59 3.35
 7 3 19 15.54 3.89
 0 4 19 11.48 1.62
 -1 4 19 4.78 2.57
 1 4 19 5.84 2.14
 -2 4 19 40.95 2.8
 2 4 19 36.73 2.51
 -3 4 19 2.32 2.01
 3 4 19 2.42 2.1
 -4 4 19 3.38 2.11
 4 4 19 9.87 2.47
 -5 4 19 7.43 2.67
 5 4 19 6.42 2.49
 -6 4 19 28.74 3.43
 6 4 19 35.04 3.64
 0 5 19 1.04 4.11
 -1 5 19 6.1 2.6
 1 5 19 5.14 2.4
 -2 5 19 24.4 2.56
 2 5 19 25.16 2.51
 -3 5 19 91.45 3.64
 3 5 19 98.02 3.77
 -4 5 19 44.52 2.72
 4 5 19 37.5 2.67
 -5 5 19 32.31 3.17
 5 5 19 36.94 3.41
 6 5 19 78.25 8.17
 0 6 19 54.34 4.84
 -1 6 19 11.16 2.25
 1 6 19 6.75 1.92
 -2 6 19 5.4 2.57
 2 6 19 6.69 2.38
 -3 6 19 3.44 2.95
 3 6 19 3.5 2.59
 -4 6 19 32.69 3.08
 4 6 19 37.85 3.97
 0 7 19 48.4 4.46
 -1 7 19 148.77 7.39
 1 7 19 151.07 7.61
 -2 7 19 7.08 3.96
 2 7 19 13.77 5.61
 3 7 19 15 8.75
 0 0 20 2.65 3
 1 0 20 71.66 2.81
 2 0 20 5.74 1.86
 3 0 20 17.54 2.23
 4 0 20 5.28 2.22
 5 0 20 30.77 7.65
 0 1 20 127.79 3.45
 -1 1 20 3.2 1.68
 1 1 20 2.65 2.01
 -2 1 20 20.4 2.05
 2 1 20 22.04 2.22
 -3 1 20 15.24 2.08
 3 1 20 13.56 2.14
 -4 1 20 13.57 3.26
 4 1 20 13.64 2.35
 -5 1 20 32.73 5.19
 5 1 20 29.85 7.54
 0 2 20 0.97 1.81
 -1 2 20 93.03 3.06
 1 2 20 90.8 2.92
 -2 2 20 11.99 2.18
 2 2 20 8.58 2.03
 -3 2 20 3.47 3.34
 3 2 20 3.25 2.61
 -4 2 20 58.71 3.73
 4 2 20 70.95 4.72
 0 3 20 44.14 2.52
 -1 3 20 5.8 2.23
 1 3 20 7.98 2.15
 -2 3 20 32.32 3.26
 2 3 20 35.47 3.29
 -3 3 20 55.26 4.04
 3 3 20 63.49 4.58
 -4 3 20 7.16 4.92
 4 3 20 13.41 7.82
 0 4 20 7.11 2.99
 -1 4 20 8.51 2.8
 1 4 20 16.26 3.23
 -2 4 20 12.02 3.88
 2 4 20 10.09 3.97
 -3 4 20 24.54 5.42
 3 4 20 24.33 8.65

_iucr_refine_fcf_details
;
data_9K
_computing_structure_refinement   'olex2.refine 1.3 (Bourhis et al., 2015)'
_computing_data_collection        'XDS (Kabsch, 1991)'   
_shelx_refln_list_code            4
loop_
  _space_group_symop_id
  _space_group_symop_operation_xyz
  1  x,y,z
  2  x+1/2,-y+1/2,-z
  3  -x,y+1/2,-z+1/2
  4  -x+1/2,-y,z+1/2

_space_group_crystal_system       orthorhombic
_space_group_IT_number            19
_space_group_name_H-M_alt         'P 21 21 21'
_space_group_name_Hall            ' P 2ac 2ab'
_symmetry_space_group_name_H-M    'P 21 21 21'
_symmetry_space_group_name_Hall   ' P 2ac 2ab'
_symmetry_Int_Tables_number       19
_cell_length_a                    9.854(3)
_cell_length_b                    9.249(3)
_cell_length_c                    10.144(2)
_cell_angle_alpha                 90
_cell_angle_beta                  90
_cell_angle_gamma                 90
_cell_volume                      924.5(5)
loop_
  _refln_index_h
  _refln_index_k
  _refln_index_l
  _refln_F_squared_calc
  _refln_F_squared_meas
  _refln_F_squared_sigma
  _refln_F_squared_weight
  _refln_observed_status
-20 -2 -1 16.108 22.511 4.893 13.511 o
-20 -1 -2 12.369 15.059 4.102 19.335 o
-20 -1 -1 41.267 43.381 2.949 23.456 o
-19 -6 -2 103.816 77.142 7.119 4.595 o
-19 -6 -1 5.556 11.641 3.379 28.991 o
-19 -5 -4 0.120 8.496 3.076 35.938 o
-19 -5 -3 21.701 21.886 2.402 43.516 o
-19 -5 -2 0.788 3.242 2.246 67.427 o
-19 -5 -1 20.270 21.085 2.344 46.158 o
-19 -4 -5 1.730 10.645 2.852 41.083 o
-19 -4 -4 17.502 19.981 2.100 56.652 o
-19 -4 -3 29.350 31.535 2.383 37.458 o
-19 -4 -2 72.425 76.224 3.037 13.869 o
-19 -4 -1 32.354 33.361 2.275 37.477 o
-19 -3 -6 42.847 32.257 3.047 23.496 o
-19 -3 -5 22.459 19.425 2.168 50.626 o
-19 -3 -4 17.559 15.274 2.402 47.587 o
-19 -3 -3 9.416 5.127 2.315 58.502 o
-19 -3 -2 47.650 47.365 2.490 25.364 o
-19 -3 -1 15.319 14.922 1.992 65.623 o
-19 -2 -6 28.057 27.433 2.666 33.702 o
-19 -2 -5 26.353 29.083 2.500 37.172 o
-19 -2 -4 23.174 23.448 2.188 48.104 o
-19 -2 -3 61.560 61.067 2.588 19.059 o
-19 -2 -2 15.942 16.202 2.324 50.835 o
-19 -2 -1 16.237 19.493 2.012 61.621 o
-19 -1 -6 16.057 12.276 2.285 53.408 o
-19 -1 -5 5.911 6.680 2.012 77.695 o
-19 -1 -4 63.158 63.626 2.715 17.790 o
-19 -1 -3 4.408 7.569 1.983 80.821 o
-19 -1 -2 66.326 65.247 2.695 17.102 o
-19 -1 -1 13.695 16.807 1.719 82.284 o
-18 -8 -3 27.795 23.351 2.783 32.513 o
-18 -8 -2 7.832 6.485 2.432 53.912 o
-18 -8 -1 36.911 40.226 3.057 23.867 o
-18 -7 -5 57.780 49.455 2.979 18.837 o
-18 -7 -4 21.015 22.706 2.490 41.419 o
-18 -7 -3 0.932 0.000 1.787 107.291 o
-18 -7 -2 38.063 38.625 2.324 32.609 o
-18 -7 -1 6.425 9.532 2.080 71.493 o
-18 -6 -6 25.969 24.073 2.373 41.352 o
-18 -6 -5 18.255 20.909 2.041 57.915 o
-18 -6 -4 38.009 42.111 2.520 29.307 o
-18 -6 -3 11.794 12.706 2.070 66.000 o
-18 -6 -2 73.967 74.476 2.988 13.940 o
-18 -6 -1 34.906 35.724 2.315 34.909 o
-18 -5 -7 7.022 11.612 2.324 57.572 o
-18 -5 -6 54.139 54.953 2.295 23.710 o
-18 -5 -5 41.220 39.484 2.188 32.853 o
-18 -5 -4 54.138 55.793 2.451 22.445 o
-18 -5 -3 0.786 2.315 2.031 82.482 o
-18 -5 -2 24.494 25.509 2.149 47.589 o
-18 -5 -1 1.845 1.123 1.553 138.422 o
-18 -4 -8 73.162 61.135 3.379 13.576 o
-18 -4 -7 3.945 3.828 1.865 93.101 o
-18 -4 -6 34.665 36.398 1.934 41.647 o
-18 -4 -5 69.152 67.991 2.520 17.057 o
-18 -4 -4 0.081 0.332 1.533 146.762 o
-18 -4 -3 23.428 22.530 1.787 61.989 o
-18 -4 -2 12.701 9.737 1.563 103.014 o
-18 -4 -1 25.518 29.523 2.080 47.291 o
-18 -3 -8 29.666 25.401 2.022 47.287 o
-18 -3 -7 45.843 43.322 2.275 28.910 o
-18 -3 -6 11.678 11.251 1.875 78.391 o
-18 -3 -5 44.071 43.088 2.061 32.254 o
-18 -3 -4 8.107 7.354 1.572 114.545 o
-18 -3 -3 11.770 10.860 1.572 102.857 o
-18 -3 -2 1.205 1.152 1.328 189.231 o
-18 -3 -1 44.488 41.340 1.924 34.226 o
-18 -2 -9 51.797 28.673 2.940 22.759 o
-18 -2 -8 0.294 2.266 1.465 157.533 o
-18 -2 -7 23.017 21.895 2.022 54.068 o
-18 -2 -6 3.808 3.418 1.777 102.347 o
-18 -2 -5 20.462 24.034 1.865 61.298 o
-18 -2 -4 72.451 70.892 2.471 16.337 o
-18 -2 -3 20.797 22.384 1.777 65.570 o
-18 -2 -2 32.334 30.558 1.963 44.784 o
-18 -2 -1 93.252 89.701 2.705 11.289 o
-18 -1 -9 1.827 3.369 2.559 51.820 o
-18 -1 -8 55.027 55.188 2.510 21.872 o
-18 -1 -7 53.061 51.447 2.451 23.387 o
-18 -1 -6 0.293 4.365 2.344 61.985 o
-18 -1 -5 12.177 13.741 1.904 74.451 o
-18 -1 -4 15.248 19.151 1.856 70.423 o
-18 -1 -3 1.011 2.901 1.611 128.766 o
-18 -1 -2 12.091 12.100 1.729 87.714 o
-18 -1 -1 41.596 43.928 1.826 36.469 o
-17 -10 -1 10.180 10.342 3.115 33.056 o
-17 -9 -5 9.557 12.842 2.842 38.961 o
-17 -9 -4 16.397 14.092 2.012 64.030 o
-17 -9 -3 29.031 30.910 2.520 35.199 o
-17 -9 -2 17.617 17.833 2.315 49.634 o
-17 -9 -1 11.357 12.081 2.119 64.139 o
-17 -8 -6 18.836 22.862 2.334 46.764 o
-17 -8 -5 15.140 17.159 2.041 62.401 o
-17 -8 -4 23.891 23.956 1.943 55.044 o
-17 -8 -3 5.258 5.801 1.729 103.657 o
-17 -8 -2 0.740 1.426 1.777 107.798 o
-17 -8 -1 39.320 39.465 2.363 31.335 o
-17 -7 -8 51.892 48.039 3.477 17.014 o
-17 -7 -7 3.050 3.770 1.934 87.960 o
-17 -7 -6 84.216 78.841 2.666 13.173 o
-17 -7 -5 2.923 3.418 1.455 150.442 o
-17 -7 -4 1.497 3.418 1.533 139.970 o
-17 -7 -3 16.994 17.725 1.924 65.798 o
-17 -7 -2 6.003 6.182 1.660 109.663 o
-17 -7 -1 37.356 39.621 2.090 36.244 o
-17 -6 -8 69.394 66.653 2.598 16.809 o
-17 -6 -7 31.578 32.472 2.041 42.906 o
-17 -6 -6 9.075 11.788 1.670 97.962 o
-17 -6 -5 17.774 19.141 1.621 80.177 o
-17 -6 -4 37.881 42.033 2.188 33.857 o
-17 -6 -3 62.803 60.589 2.363 20.048 o
-17 -6 -2 38.123 37.306 2.070 36.776 o
-17 -6 -1 56.900 58.762 2.295 22.300 o
-17 -5 -9 10.796 11.670 2.090 66.296 o
-17 -5 -8 42.840 44.201 2.305 29.615 o
-17 -5 -7 17.512 20.626 1.758 71.790 o
-17 -5 -6 90.306 92.475 2.598 11.684 o
-17 -5 -5 50.380 48.381 1.924 29.536 o
-17 -5 -4 20.044 22.452 1.543 78.106 o
-17 -5 -3 5.035 3.936 1.758 102.300 o
-17 -5 -2 23.104 25.011 1.709 64.034 o
-17 -5 -1 1.068 1.650 1.270 205.865 o
-17 -4 -10 27.174 26.857 3.242 25.567 o
-17 -4 -9 58.046 58.030 2.373 21.573 o
-17 -4 -8 41.798 42.267 2.051 33.728 o
-17 -4 -7 3.693 1.553 1.299 185.744 o
-17 -4 -6 21.078 22.403 1.524 77.444 o
-17 -4 -5 8.815 7.412 1.416 133.205 o
-17 -4 -4 20.348 21.778 1.348 89.579 o
-17 -4 -3 108.810 103.852 2.920 8.825 o
-17 -4 -2 7.645 6.260 1.338 151.656 o
-17 -4 -1 41.196 42.150 1.836 37.121 o
-17 -3 -10 45.545 47.111 2.471 26.288 o
-17 -3 -9 40.600 41.965 2.041 34.571 o
-17 -3 -8 72.511 68.909 2.334 17.047 o
-17 -3 -7 100.790 101.059 2.744 9.876 o
-17 -3 -6 15.945 15.850 1.563 90.243 o
-17 -3 -5 179.370 178.269 3.926 3.655 o
-17 -3 -4 60.259 59.465 1.953 23.332 o
-17 -3 -3 4.444 4.356 1.094 235.110 o
-17 -3 -2 3.804 4.912 1.162 215.118 o
-17 -3 -1 31.107 33.126 1.602 53.673 o
-17 -2 -10 16.493 16.456 1.963 65.104 o
-17 -2 -9 31.637 33.331 2.022 42.995 o
-17 -2 -8 50.612 52.961 2.275 25.350 o
-17 -2 -7 26.941 29.152 1.631 59.733 o
-17 -2 -6 6.135 6.797 1.338 156.334 o
-17 -2 -5 100.450 95.981 2.549 10.465 o
-17 -2 -4 135.530 133.404 3.526 5.850 o
-17 -2 -3 3.284 3.594 1.113 239.804 o
-17 -2 -2 140.535 139.264 3.672 5.436 o
-17 -2 -1 15.631 16.817 1.455 98.184 o
-17 -1 -11 23.975 22.970 2.490 39.927 o
-17 -1 -10 12.054 9.248 2.178 61.819 o
-17 -1 -9 43.904 44.172 2.031 32.431 o
-17 -1 -8 14.277 15.977 1.641 87.468 o
-17 -1 -7 78.823 79.427 2.344 14.865 o
-17 -1 -6 41.467 47.287 2.129 31.650 o
-17 -1 -5 10.275 9.200 1.299 142.672 o
-17 -1 -4 40.703 43.068 1.816 37.428 o
-17 -1 -3 4.767 6.514 1.436 143.876 o
-17 -1 -2 17.819 16.924 1.289 106.226 o
-17 -1 -1 82.883 81.234 2.432 13.821 o
-16 -11 -3 20.540 18.897 2.754 36.392 o
-16 -11 -2 6.033 10.674 2.422 54.169 o
-16 -11 -1 7.458 9.932 2.500 50.636 o
-16 -10 -6 19.686 21.397 3.252 27.606 o
-16 -10 -5 3.705 2.774 2.363 59.805 o
-16 -10 -4 8.295 9.600 2.031 72.825 o
-16 -10 -3 17.215 17.794 1.914 65.994 o
-16 -10 -2 32.254 38.840 2.373 34.474 o
-16 -10 -1 90.906 90.238 3.203 10.496 o
-16 -9 -7 19.599 19.718 2.998 31.856 o
-16 -9 -6 18.773 16.964 2.090 57.231 o
-16 -9 -5 12.454 12.510 2.041 67.028 o
-16 -9 -4 12.677 14.493 1.768 82.190 o
-16 -9 -3 67.807 70.384 2.285 18.092 o
-16 -9 -2 24.788 28.673 1.856 54.889 o
-16 -9 -1 21.941 21.612 2.041 54.428 o
-16 -8 -9 4.703 17.432 4.082 20.003 o
-16 -8 -8 1.843 4.424 2.598 50.135 o
-16 -8 -7 40.373 39.123 1.885 37.841 o
-16 -8 -6 69.120 69.241 2.412 17.391 o
-16 -8 -5 8.689 8.330 1.563 113.318 o
-16 -8 -4 17.774 19.337 1.494 88.065 o
-16 -8 -3 36.795 36.095 1.943 40.130 o
-16 -8 -2 96.430 98.285 2.637 10.613 o
-16 -8 -1 4.706 5.254 1.484 137.704 o
-16 -7 -10 34.613 28.937 5.606 9.757 o
-16 -7 -9 0.154 0.576 2.246 68.426 o
-16 -7 -8 87.212 87.279 3.828 9.655 o
-16 -7 -7 17.957 20.196 1.660 76.775 o
-16 -7 -6 40.056 40.851 1.953 36.464 o
-16 -7 -5 14.356 15.733 1.426 105.035 o
-16 -7 -4 17.276 19.288 1.514 87.779 o
-16 -7 -3 18.216 19.757 1.397 93.390 o
-16 -7 -2 15.370 17.696 1.348 106.860 o
-16 -7 -1 63.169 61.546 2.412 19.577 o
-16 -6 -10 8.178 6.856 2.871 39.422 o
-16 -6 -9 24.254 24.903 2.598 37.033 o
-16 -6 -8 25.428 24.796 1.621 64.711 o
-16 -6 -7 14.907 16.534 1.484 97.741 o
-16 -6 -6 41.282 42.297 1.699 39.039 o
-16 -6 -5 20.182 22.638 1.455 82.603 o
-16 -6 -4 107.078 109.067 2.715 9.021 o
-16 -6 -3 99.766 102.661 2.676 10.003 o
-16 -6 -2 33.468 31.486 1.387 57.630 o
-16 -6 -1 51.923 51.067 1.953 28.005 o
-16 -5 -11 7.001 6.719 2.588 48.314 o
-16 -5 -10 54.177 53.108 2.979 19.196 o
-16 -5 -9 2.870 4.502 1.406 158.556 o
-16 -5 -8 1.826 2.432 1.318 186.722 o
-16 -5 -7 50.006 55.852 1.973 27.637 o
-16 -5 -6 37.708 39.826 1.670 43.059 o
-16 -5 -5 15.261 16.641 1.299 113.191 o
-16 -5 -4 46.554 46.115 1.709 34.368 o
-16 -5 -3 200.067 196.239 4.268 3.014 o
-16 -5 -2 9.391 9.844 1.143 172.284 o
-16 -5 -1 53.822 56.477 1.904 26.534 o
-16 -4 -11 25.237 23.214 2.588 37.176 o
-16 -4 -10 28.445 31.408 1.856 50.247 o
-16 -4 -9 73.454 71.839 2.168 17.181 o
-16 -4 -8 42.919 47.160 1.953 33.139 o
-16 -4 -7 141.132 142.086 3.262 5.608 o
-16 -4 -6 86.073 86.332 2.393 13.080 o
-16 -4 -5 38.730 38.654 1.650 43.062 o
-16 -4 -4 46.832 46.438 1.690 34.339 o
-16 -4 -3 43.768 44.553 1.602 37.948 o
-16 -4 -2 28.488 30.538 1.455 62.743 o
-16 -4 -1 2.670 2.813 0.830 407.767 o
-16 -3 -12 12.405 13.555 2.617 43.921 o
-16 -3 -11 14.267 14.678 1.787 78.526 o
-16 -3 -10 0.250 0.986 1.563 140.299 o
-16 -3 -9 18.771 22.550 1.699 71.782 o
-16 -3 -8 37.231 36.115 1.602 46.290 o
-16 -3 -7 0.393 2.188 1.270 207.802 o
-16 -3 -6 31.024 31.115 1.524 57.052 o
-16 -3 -5 18.072 16.602 1.318 103.547 o
-16 -3 -4 21.629 25.235 1.377 81.615 o
-16 -3 -3 39.732 40.363 1.602 42.434 o
-16 -3 -2 80.843 81.556 2.139 14.924 o
-16 -3 -1 2.139 2.969 0.908 358.605 o
-16 -2 -12 14.248 18.155 2.647 41.444 o
-16 -2 -11 11.748 12.999 1.807 81.834 o
-16 -2 -10 66.648 69.095 2.412 17.927 o
-16 -2 -9 25.079 25.382 1.660 63.268 o
-16 -2 -8 117.636 117.857 2.891 7.730 o
-16 -2 -7 29.118 35.324 1.660 53.031 o
-16 -2 -6 20.259 20.265 1.328 92.762 o
-16 -2 -5 0.129 1.631 0.840 468.221 o
-16 -2 -4 30.011 33.703 1.592 54.810 o
-16 -2 -3 51.043 51.946 1.729 30.226 o
-16 -2 -2 7.821 9.952 0.977 221.306 o
-16 -2 -1 9.158 10.870 1.123 174.590 o
-16 -1 -12 41.724 40.724 2.246 31.555 o
-16 -1 -11 55.518 53.957 2.168 24.370 o
-16 -1 -10 21.978 24.015 1.533 74.134 o
-16 -1 -9 45.856 47.483 1.670 34.832 o
-16 -1 -8 6.359 7.022 1.231 176.916 o
-16 -1 -7 268.700 251.349 4.746 1.850 o
-16 -1 -6 75.175 79.193 2.266 15.775 o
-16 -1 -5 76.844 78.431 2.197 15.755 o
-16 -1 -4 152.807 152.116 3.389 4.925 o
-16 -1 -3 14.340 15.069 1.074 144.842 o
-16 -1 -2 49.224 48.537 1.524 34.112 o
-16 -1 -1 14.662 15.479 1.172 130.607 o
-15 -12 -4 29.004 32.540 3.350 23.388 o
-15 -12 -3 42.181 41.721 2.627 26.679 o
-15 -12 -2 13.831 15.850 2.266 54.442 o
-15 -12 -1 83.340 78.695 3.164 11.970 o
-15 -11 -6 3.711 3.867 2.627 48.559 o
-15 -11 -5 36.331 34.123 2.188 36.705 o
-15 -11 -4 26.429 26.954 2.051 48.369 o
-15 -11 -3 4.046 3.184 2.012 80.962 o
-15 -11 -2 65.496 65.735 2.608 17.623 o
-15 -11 -1 64.980 63.792 2.588 18.023 o
-15 -10 -8 34.630 31.632 3.135 24.602 o
-15 -10 -7 14.390 13.155 2.529 45.778 o
-15 -10 -6 18.729 18.858 1.738 72.366 o
-15 -10 -5 42.597 41.135 1.943 35.068 o
-15 -10 -4 107.012 106.596 2.930 8.846 o
-15 -10 -3 5.118 4.072 1.436 146.525 o
-15 -10 -2 24.517 29.650 1.660 61.329 o
-15 -10 -1 7.094 5.567 1.621 112.737 o
-15 -9 -9 79.512 69.046 3.770 11.229 o
-15 -9 -8 9.024 8.682 2.393 54.362 o
-15 -9 -7 29.095 30.343 2.451 36.561 o
-15 -9 -6 22.959 26.154 1.543 70.488 o
-15 -9 -5 17.922 18.546 1.494 88.557 o
-15 -9 -4 41.192 41.125 1.758 38.615 o
-15 -9 -3 9.254 7.618 1.133 181.265 o
-15 -9 -2 0.384 1.309 1.211 230.225 o
-15 -9 -1 25.913 28.937 1.777 56.158 o
-15 -8 -10 41.791 38.342 2.744 26.065 o
-15 -8 -9 63.236 60.051 3.086 16.299 o
-15 -8 -8 1.399 7.110 1.983 83.869 o
-15 -8 -7 20.510 20.968 1.416 85.897 o
-15 -8 -6 96.316 93.891 2.451 11.187 o
-15 -8 -5 18.907 20.645 1.514 83.398 o
-15 -8 -4 4.113 6.074 1.133 218.398 o
-15 -8 -3 110.110 114.644 2.754 8.517 o
-15 -8 -2 13.976 14.864 1.299 119.916 o
-15 -8 -1 4.793 6.065 1.152 208.121 o
-15 -7 -11 16.089 19.220 2.871 35.366 o
-15 -7 -10 57.428 54.514 3.506 15.576 o
-15 -7 -9 6.733 6.280 2.051 74.484 o
-15 -7 -8 11.934 16.212 2.090 63.365 o
-15 -7 -7 42.238 44.445 1.660 38.220 o
-15 -7 -6 26.651 26.905 1.406 69.909 o
-15 -7 -5 109.038 103.559 2.520 9.337 o
-15 -7 -4 55.627 55.422 1.807 26.764 o
-15 -7 -3 57.959 59.348 1.758 25.411 o
-15 -7 -2 27.911 30.773 1.416 64.703 o
-15 -7 -1 1.063 0.693 1.152 250.995 o
-15 -6 -12 10.690 11.524 2.559 46.857 o
-15 -6 -11 12.682 11.094 2.578 45.486 o
-15 -6 -10 31.524 33.820 2.402 35.495 o
-15 -6 -9 17.274 20.997 2.031 59.143 o
-15 -6 -8 10.987 11.690 1.240 143.825 o
-15 -6 -7 39.099 40.910 1.592 42.883 o
-15 -6 -6 119.081 114.624 2.764 7.867 o
-15 -6 -5 14.576 16.387 1.162 130.295 o
-15 -6 -4 15.081 16.143 1.133 132.116 o
-15 -6 -3 73.911 73.118 1.914 17.858 o
-15 -6 -2 82.132 78.704 2.031 15.243 o
-15 -6 -1 111.844 116.274 2.744 8.338 o
-15 -5 -12 28.476 25.304 2.578 35.556 o
-15 -5 -11 2.461 4.453 1.904 90.809 o
-15 -5 -10 2.016 3.535 1.592 129.142 o
-15 -5 -9 27.561 27.784 1.504 64.223 o
-15 -5 -8 55.759 57.170 1.777 26.571 o
-15 -5 -7 18.791 17.491 1.289 102.764 o
-15 -5 -6 25.232 28.224 1.387 71.941 o
-15 -5 -5 11.531 13.858 1.250 136.053 o
-15 -5 -4 0.946 2.949 0.908 378.012 o
-15 -5 -3 163.362 158.259 3.418 4.484 o
-15 -5 -2 5.773 8.672 1.006 235.868 o
-15 -5 -1 24.139 26.388 1.133 87.595 o
-15 -4 -13 0.754 5.020 2.627 49.282 o
-15 -4 -12 37.531 35.705 2.637 29.144 o
-15 -4 -11 13.466 14.757 1.973 68.582 o
-15 -4 -10 21.513 25.118 1.406 80.406 o
-15 -4 -9 11.361 12.032 1.260 138.858 o
-15 -4 -8 50.645 51.516 1.758 30.254 o
-15 -4 -7 65.276 65.462 1.904 21.120 o
-15 -4 -6 0.691 1.260 0.830 469.600 o
-15 -4 -5 23.581 25.802 1.231 84.603 o
-15 -4 -4 45.720 48.195 1.572 35.838 o
-15 -4 -3 17.600 18.126 1.074 124.328 o
-15 -4 -2 70.822 71.849 1.914 18.742 o
-15 -4 -1 21.985 24.317 1.006 103.426 o
-15 -3 -13 3.202 2.666 2.246 66.273 o
-15 -3 -12 11.459 14.796 2.363 52.498 o
-15 -3 -11 0.982 1.953 1.270 205.554 o
-15 -3 -10 37.986 39.289 1.660 43.226 o
-15 -3 -9 97.884 97.807 2.461 10.781 o
-15 -3 -8 105.145 103.745 2.559 9.624 o
-15 -3 -7 8.644 10.401 0.996 207.690 o
-15 -3 -6 165.903 152.282 3.301 4.544 o
-15 -3 -5 48.328 49.660 1.572 33.806 o
-15 -3 -4 59.810 59.006 1.602 25.746 o
-15 -3 -3 32.233 30.812 1.240 63.880 o
-15 -3 -2 13.598 15.606 0.977 160.770 o
-15 -3 -1 131.795 130.709 2.627 6.721 o
-15 -2 -13 20.221 23.233 2.149 51.506 o
-15 -2 -12 22.733 23.790 1.602 69.945 o
-15 -2 -11 16.527 19.640 1.406 96.689 o
-15 -2 -10 25.997 25.646 1.357 74.074 o
-15 -2 -9 3.460 4.209 1.025 270.925 o
-15 -2 -8 28.930 29.152 1.484 62.114 o
-15 -2 -7 41.009 40.558 1.270 46.686 o
-15 -2 -6 82.962 80.179 1.846 15.442 o
-15 -2 -5 37.191 39.699 1.231 51.820 o
-15 -2 -4 34.083 32.726 1.152 62.097 o
-15 -2 -3 240.844 235.371 4.346 2.219 o
-15 -2 -2 171.854 167.527 3.213 4.189 o
-15 -2 -1 156.149 146.657 2.910 5.123 o
-15 -1 -13 78.805 82.318 2.598 13.890 o
-15 -1 -12 7.698 9.551 1.416 133.350 o
-15 -1 -11 18.706 22.042 1.465 85.444 o
-15 -1 -10 23.436 26.378 1.436 74.389 o
-15 -1 -9 29.191 30.578 1.289 67.230 o
-15 -1 -8 56.991 60.784 1.699 25.893 o
-15 -1 -7 19.190 19.708 1.025 119.600 o
-15 -1 -6 29.429 31.437 1.182 69.718 o
-15 -1 -5 17.870 18.282 1.025 127.633 o
-15 -1 -4 62.667 61.428 1.543 24.508 o
-15 -1 -3 6.476 7.862 0.772 324.239 o
-15 -1 -2 0.827 1.094 0.576 905.639 o
-15 -1 -1 116.802 115.474 2.197 8.548 o
-14 -13 -4 20.073 22.335 3.731 21.689 o
-14 -13 -3 126.107 113.989 3.535 6.731 o
-14 -13 -2 14.287 12.579 2.207 57.632 o
-14 -13 -1 68.330 71.780 3.193 14.190 o
-14 -12 -7 22.392 20.479 4.043 18.687 o
-14 -12 -6 51.005 45.920 2.881 21.357 o
-14 -12 -5 18.898 18.145 1.875 65.804 o
-14 -12 -4 4.805 5.410 1.758 101.549 o
-14 -12 -3 2.027 2.149 1.524 141.932 o
-14 -12 -2 31.886 32.160 1.943 44.965 o
-14 -12 -1 59.891 60.891 2.686 18.911 o
-14 -11 -8 25.194 21.827 2.764 34.025 o
-14 -11 -7 1.232 2.520 2.061 79.790 o
-14 -11 -6 0.631 0.869 1.387 176.520 o
-14 -11 -5 29.846 29.747 1.758 52.402 o
-14 -11 -4 6.205 5.889 1.455 137.317 o
-14 -11 -3 9.557 11.553 1.348 133.906 o
-14 -11 -2 132.477 130.416 3.272 6.234 o
-14 -11 -1 21.406 26.388 1.660 67.383 o
-14 -10 -10 2.228 11.211 3.106 34.697 o
-14 -10 -9 28.433 25.138 2.520 36.737 o
-14 -10 -8 11.954 14.219 2.451 49.228 o
-14 -10 -7 10.416 8.662 2.041 70.703 o
-14 -10 -6 11.469 14.278 1.416 115.492 o
-14 -10 -5 12.839 13.448 1.328 122.525 o
-14 -10 -4 13.014 17.257 1.465 102.919 o
-14 -10 -3 10.665 13.438 1.504 109.272 o
-14 -10 -2 180.594 173.132 3.809 3.720 o
-14 -10 -1 106.332 109.184 2.881 8.862 o
-14 -9 -11 8.754 10.508 2.920 37.594 o
-14 -9 -10 39.379 39.592 2.715 26.939 o
-14 -9 -9 23.888 23.165 2.207 47.154 o
-14 -9 -8 5.438 5.449 1.943 83.851 o
-14 -9 -7 67.030 66.253 2.764 16.572 o
-14 -9 -6 24.219 25.392 1.387 76.138 o
-14 -9 -5 20.327 22.130 1.445 83.374 o
-14 -9 -4 185.920 182.977 3.994 3.452 o
-14 -9 -3 23.536 23.175 1.397 78.935 o
-14 -9 -2 26.723 28.722 1.387 69.112 o
-14 -9 -1 18.326 19.805 1.289 100.912 o
-14 -8 -12 22.239 23.536 3.164 28.076 o
-14 -8 -11 28.777 32.072 2.822 30.125 o
-14 -8 -10 29.066 26.310 2.520 36.194 o
-14 -8 -9 22.021 25.851 2.178 48.357 o
-14 -8 -8 21.402 24.200 2.041 53.792 o
-14 -8 -7 10.193 10.967 1.065 179.860 o
-14 -8 -6 63.807 65.003 1.914 21.570 o
-14 -8 -5 151.455 147.077 3.223 5.139 o
-14 -8 -4 14.251 18.253 1.387 105.613 o
-14 -8 -3 66.871 61.692 1.934 21.059 o
-14 -8 -2 45.596 45.695 1.611 36.245 o
-14 -8 -1 5.618 5.635 0.918 286.225 o
-14 -7 -12 23.243 22.784 3.027 29.978 o
-14 -7 -11 51.426 52.287 3.193 18.450 o
-14 -7 -10 31.483 27.052 1.973 46.512 o
-14 -7 -9 12.578 10.020 1.787 84.148 o
-14 -7 -8 4.319 7.530 1.475 137.220 o
-14 -7 -7 11.442 13.604 1.221 140.909 o
-14 -7 -6 7.337 8.272 1.025 218.537 o
-14 -7 -5 44.402 47.053 1.484 38.159 o
-14 -7 -4 119.870 113.501 2.783 7.833 o
-14 -7 -3 256.951 243.350 4.961 1.958 o
-14 -7 -2 106.679 105.590 2.500 9.481 o
-14 -7 -1 85.203 85.619 1.934 14.345 o
-14 -6 -13 14.157 8.672 2.686 42.244 o
-14 -6 -12 5.752 9.932 2.432 54.081 o
-14 -6 -11 46.825 44.709 2.481 26.165 o
-14 -6 -10 9.292 10.870 1.709 94.837 o
-14 -6 -9 16.120 17.403 1.738 77.022 o
-14 -6 -8 9.555 10.684 1.055 186.776 o
-14 -6 -7 29.783 32.169 1.445 60.239 o
-14 -6 -6 3.370 5.586 0.869 342.829 o
-14 -6 -5 22.075 23.634 1.172 93.991 o
-14 -6 -4 24.333 25.685 1.172 86.004 o
-14 -6 -3 45.658 44.494 1.406 39.150 o
-14 -6 -2 70.150 70.413 1.729 19.827 o
-14 -6 -1 122.959 126.001 2.588 7.404 o
-14 -5 -13 3.168 5.205 2.207 67.803 o
-14 -5 -12 62.895 61.790 2.969 16.769 o
-14 -5 -11 22.023 26.866 2.608 37.355 o
-14 -5 -10 21.854 21.495 1.856 61.562 o
-14 -5 -9 17.747 18.409 1.133 117.795 o
-14 -5 -8 24.397 27.716 1.318 76.813 o
-14 -5 -7 61.051 63.303 1.729 23.734 o
-14 -5 -6 11.838 12.305 1.035 171.335 o
-14 -5 -5 29.578 31.486 1.250 67.182 o
-14 -5 -4 74.172 74.486 1.904 17.676 o
-14 -5 -3 7.565 8.145 0.801 292.512 o
-14 -5 -2 16.142 18.849 0.967 140.097 o
-14 -5 -1 52.201 53.225 1.416 32.038 o
-14 -4 -14 9.307 8.008 2.627 45.907 o
-14 -4 -13 16.109 16.720 2.432 47.063 o
-14 -4 -12 43.944 43.889 2.608 25.971 o
-14 -4 -11 38.430 39.562 2.256 33.203 o
-14 -4 -10 103.235 105.561 2.490 9.811 o
-14 -4 -9 4.921 6.348 1.074 230.304 o
-14 -4 -8 14.193 15.772 1.074 143.881 o
-14 -4 -7 3.284 3.682 0.703 493.971 o
-14 -4 -6 27.529 29.464 1.201 74.198 o
-14 -4 -5 28.075 29.152 0.996 81.244 o
-14 -4 -4 10.066 11.485 0.859 224.934 o
-14 -4 -3 14.945 16.124 0.801 176.016 o
-14 -4 -2 2.973 3.193 0.586 659.453 o
-14 -4 -1 21.604 19.952 0.879 121.289 o
-14 -3 -14 19.817 19.200 2.549 41.349 o
-14 -3 -13 18.454 22.364 2.686 38.008 o
-14 -3 -12 10.974 10.674 1.436 119.609 o
-14 -3 -11 11.201 13.067 1.055 169.416 o
-14 -3 -10 70.819 69.895 1.797 19.449 o
-14 -3 -9 3.290 4.697 0.879 345.388 o
-14 -3 -8 59.349 60.364 1.553 25.956 o
-14 -3 -7 54.619 57.376 1.504 29.027 o
-14 -3 -6 0.259 0.742 0.684 706.756 o
-14 -3 -5 2.046 3.174 0.654 608.250 o
-14 -3 -4 21.750 23.263 0.986 107.129 o
-14 -3 -3 114.697 106.508 2.031 9.262 o
-14 -3 -2 9.294 8.789 0.742 284.704 o
-14 -3 -1 51.729 51.887 1.260 34.025 o
-14 -2 -14 2.777 3.985 2.442 56.297 o
-14 -2 -13 3.005 2.315 1.709 112.264 o
-14 -2 -12 49.084 52.532 1.738 30.958 o
-14 -2 -11 14.192 16.290 1.289 117.996 o
-14 -2 -10 7.253 8.623 1.143 187.801 o
-14 -2 -9 68.405 69.358 1.690 20.621 o
-14 -2 -8 19.691 20.899 1.025 115.544 o
-14 -2 -7 64.074 64.573 1.592 23.185 o
-14 -2 -6 16.854 18.057 0.859 150.395 o
-14 -2 -5 18.016 17.960 0.801 150.455 o
-14 -2 -4 1.863 2.949 0.635 651.263 o
-14 -2 -3 35.168 36.554 1.035 60.454 o
-14 -2 -2 273.934 254.649 4.307 1.835 o
-14 -2 -1 206.220 199.130 3.223 3.098 o
-14 -1 -14 39.050 36.144 2.393 31.756 o
-14 -1 -13 26.128 26.905 1.680 60.346 o
-14 -1 -12 30.207 28.839 1.514 59.723 o
-14 -1 -11 31.411 34.269 1.455 56.615 o
-14 -1 -10 3.463 3.389 0.898 341.079 o
-14 -1 -9 7.893 6.690 0.840 282.693 o
-14 -1 -8 8.785 10.069 0.977 212.805 o
-14 -1 -7 9.924 12.247 0.840 227.500 o
-14 -1 -6 57.394 58.098 1.436 28.026 o
-14 -1 -5 297.214 263.839 4.785 1.600 o
-14 -1 -4 68.602 66.194 1.504 21.811 o
-14 -1 -3 2.426 1.504 0.557 801.625 o
-14 -1 -2 113.632 109.155 2.012 9.258 o
-14 -1 -1 64.051 61.594 1.250 25.405 o
-13 -14 -3 38.562 38.937 3.164 22.596 o
-13 -14 -2 12.859 13.702 2.168 59.981 o
-13 -14 -1 103.012 94.897 3.496 8.773 o
-13 -13 -6 25.044 23.458 3.057 28.971 o
-13 -13 -5 13.452 13.936 1.797 79.521 o
-13 -13 -4 37.739 37.883 2.109 36.202 o
-13 -13 -3 12.650 17.452 2.149 59.559 o
-13 -13 -2 24.095 25.392 1.865 56.852 o
-13 -13 -1 27.493 31.808 2.129 43.884 o
-13 -12 -8 48.335 47.658 3.086 20.228 o
-13 -12 -7 3.295 3.867 2.354 60.220 o
-13 -12 -6 13.318 14.141 2.295 54.191 o
-13 -12 -5 4.336 7.715 1.660 111.317 o
-13 -12 -4 27.065 31.876 1.699 55.860 o
-13 -12 -3 82.321 86.205 2.647 12.980 o
-13 -12 -2 67.108 69.036 2.354 18.095 o
-13 -12 -1 41.550 42.492 1.875 36.239 o
-13 -11 -10 7.216 6.240 2.871 39.748 o
-13 -11 -9 42.751 39.318 2.842 24.637 o
-13 -11 -8 4.034 4.160 2.158 70.524 o
-13 -11 -7 40.359 38.078 2.520 29.184 o
-13 -11 -6 55.919 54.407 1.758 27.220 o
-13 -11 -5 78.492 75.374 2.227 15.640 o
-13 -11 -4 3.743 3.965 1.475 143.769 o
-13 -11 -3 4.318 5.440 1.123 222.260 o
-13 -11 -2 140.552 136.305 3.262 5.751 o
-13 -11 -1 13.173 15.030 1.338 117.948 o
-13 -10 -11 5.648 5.108 2.383 57.400 o
-13 -10 -10 3.060 3.731 2.568 50.969 o
-13 -10 -9 14.028 14.219 2.197 57.637 o
-13 -10 -8 7.168 7.744 1.621 110.412 o
-13 -10 -7 86.221 84.271 2.842 12.119 o
-13 -10 -6 29.654 29.962 1.309 66.332 o
-13 -10 -5 10.514 13.663 1.260 138.975 o
-13 -10 -4 184.331 177.644 3.887 3.568 o
-13 -10 -3 109.514 109.038 2.578 8.992 o
-13 -10 -2 105.692 99.438 2.559 9.771 o
-13 -10 -1 15.298 18.409 1.133 126.794 o
-13 -9 -12 21.921 20.196 3.125 29.122 o
-13 -9 -11 59.312 58.313 3.115 16.963 o
-13 -9 -10 18.313 19.884 2.002 59.910 o
-13 -9 -9 1.843 1.992 1.416 163.861 o
-13 -9 -8 0.933 2.881 1.846 99.053 o
-13 -9 -7 145.684 144.264 4.307 4.796 o
-13 -9 -6 92.108 92.494 2.305 12.046 o
-13 -9 -5 36.689 40.881 1.592 44.883 o
-13 -9 -4 60.441 59.739 1.797 24.178 o
-13 -9 -3 37.997 37.922 1.279 50.977 o
-13 -9 -2 72.928 75.316 2.119 17.103 o
-13 -9 -1 59.960 60.842 1.592 25.383 o
-13 -8 -13 88.519 82.630 4.258 8.868 o
-13 -8 -12 4.726 5.459 2.197 67.300 o
-13 -8 -11 3.846 4.903 1.748 104.407 o
-13 -8 -10 49.607 50.012 2.686 22.718 o
-13 -8 -9 78.851 77.611 2.871 13.415 o
-13 -8 -8 91.680 95.844 3.184 10.200 o
-13 -8 -7 8.725 8.721 1.055 198.917 o
-13 -8 -6 6.117 8.653 0.928 259.284 o
-13 -8 -5 42.607 46.164 1.631 37.795 o
-13 -8 -4 108.556 105.434 2.412 9.432 o
-13 -8 -3 3.829 5.362 1.035 257.893 o
-13 -8 -2 59.363 63.001 1.553 25.422 o
-13 -8 -1 63.511 66.644 1.719 22.398 o
-13 -7 -13 94.002 84.740 3.643 9.591 o
-13 -7 -12 2.198 3.027 1.719 111.753 o
-13 -7 -11 28.463 31.808 2.363 38.219 o
-13 -7 -10 7.970 12.413 1.563 110.379 o
-13 -7 -9 54.182 51.086 2.266 24.544 o
-13 -7 -8 1.582 2.129 1.270 202.266 o
-13 -7 -7 1.433 1.514 0.703 600.728 o
-13 -7 -6 121.218 122.232 2.725 7.515 o
-13 -7 -5 111.103 108.667 2.520 8.945 o
-13 -7 -4 16.096 17.979 1.006 138.059 o
-13 -7 -3 20.968 21.710 0.986 112.470 o
-13 -7 -2 84.006 80.394 1.787 15.371 o
-13 -7 -1 25.837 27.560 0.996 88.492 o
-13 -6 -14 2.514 3.418 2.266 65.342 o
-13 -6 -13 128.869 117.603 4.404 5.757 o
-13 -6 -12 1.098 2.432 1.602 130.577 o
-13 -6 -11 29.306 32.394 2.012 45.198 o
-13 -6 -10 53.305 51.037 2.363 24.063 o
-13 -6 -9 46.652 49.260 2.041 29.832 o
-13 -6 -8 15.228 16.417 0.898 159.741 o
-13 -6 -7 78.281 81.058 1.983 15.881 o
-13 -6 -6 7.614 8.780 0.967 231.068 o
-13 -6 -5 58.210 59.075 1.670 25.940 o
-13 -6 -4 2.258 3.828 0.674 559.986 o
-13 -6 -3 21.898 26.114 1.104 95.206 o
-13 -6 -2 108.941 106.665 2.197 9.599 o
-13 -6 -1 266.331 252.032 4.590 1.881 o
-13 -5 -14 2.783 2.930 2.266 65.328 o
-13 -5 -13 31.558 30.236 2.334 37.606 o
-13 -5 -12 47.495 49.289 2.451 25.462 o
-13 -5 -11 25.639 25.978 1.807 57.002 o
-13 -5 -10 104.470 107.124 3.438 8.325 o
-13 -5 -9 54.913 58.362 2.402 22.205 o
-13 -5 -8 10.677 12.227 0.850 217.996 o
-13 -5 -7 7.262 7.764 0.830 287.774 o
-13 -5 -6 17.043 16.788 0.879 150.652 o
-13 -5 -5 21.662 22.989 0.996 107.229 o
-13 -5 -4 31.717 32.902 1.025 69.230 o
-13 -5 -3 83.936 82.689 1.660 15.466 o
-13 -5 -2 16.564 16.680 0.781 165.556 o
-13 -5 -1 135.555 135.269 2.490 6.487 o
-13 -4 -15 28.843 27.413 3.184 25.855 o
-13 -4 -14 29.250 30.744 2.881 29.332 o
-13 -4 -13 15.303 18.272 1.973 64.921 o
-13 -4 -12 94.415 93.061 3.262 9.932 o
-13 -4 -11 13.767 16.134 1.406 107.836 o
-13 -4 -10 8.702 9.805 1.328 142.846 o
-13 -4 -9 118.578 114.810 2.344 8.301 o
-13 -4 -8 1.918 1.953 0.645 658.522 o
-13 -4 -7 18.218 18.282 0.938 134.674 o
-13 -4 -6 9.749 9.454 0.732 276.769 o
-13 -4 -5 68.954 64.202 1.494 22.059 o
-13 -4 -4 8.659 10.489 0.801 262.334 o
-13 -4 -3 51.240 52.717 1.221 34.399 o
-13 -4 -2 16.759 17.823 0.713 168.584 o
-13 -4 -1 29.794 29.943 0.898 79.954 o
-13 -3 -15 35.704 34.269 2.461 32.580 o
-13 -3 -14 6.410 5.332 1.797 95.410 o
-13 -3 -13 10.563 10.215 1.816 84.642 o
-13 -3 -12 11.937 14.493 1.631 93.733 o
-13 -3 -11 49.912 52.043 1.934 28.836 o
-13 -3 -10 30.859 30.783 1.113 70.003 o
-13 -3 -9 52.319 53.313 1.494 31.291 o
-13 -3 -8 26.918 27.648 1.113 80.763 o
-13 -3 -7 28.488 29.708 1.074 76.850 o
-13 -3 -6 49.469 48.645 1.270 36.469 o
-13 -3 -5 0.701 0.596 0.420 1628.820 o
-13 -3 -4 126.656 128.570 2.383 7.252 o
-13 -3 -3 1.814 1.475 0.420 1269.140 o
-13 -3 -2 260.178 247.911 4.190 1.989 o
-13 -3 -1 41.860 41.525 0.986 49.571 o
-13 -2 -15 3.174 5.762 2.285 63.289 o
-13 -2 -14 44.342 45.617 2.393 27.777 o
-13 -2 -13 1.825 2.119 1.885 94.552 o
-13 -2 -12 31.337 31.710 1.240 64.558 o
-13 -2 -11 1.386 3.145 0.879 391.037 o
-13 -2 -10 12.845 15.909 0.967 165.756 o
-13 -2 -9 41.185 40.773 1.328 45.485 o
-13 -2 -8 30.656 33.156 1.172 66.537 o
-13 -2 -7 70.424 69.739 1.582 20.411 o
-13 -2 -6 8.711 8.955 0.674 318.045 o
-13 -2 -5 74.106 72.679 1.719 18.542 o
-13 -2 -4 33.322 33.400 0.879 69.746 o
-13 -2 -3 125.760 118.218 2.051 7.897 o
-13 -2 -2 83.142 79.554 1.484 16.345 o
-13 -2 -1 55.280 56.321 1.211 31.026 o
-13 -1 -15 12.926 17.862 2.207 56.708 o
-13 -1 -14 10.646 13.086 1.885 77.882 o
-13 -1 -13 17.641 16.661 1.299 106.270 o
-13 -1 -12 42.825 47.932 1.641 36.939 o
-13 -1 -11 70.733 74.368 1.816 18.823 o
-13 -1 -10 14.547 16.182 1.094 138.899 o
-13 -1 -9 56.791 55.725 1.455 28.732 o
-13 -1 -8 19.786 20.128 0.947 122.982 o
-13 -1 -7 80.209 79.642 1.758 16.265 o
-13 -1 -6 144.238 133.590 2.598 6.038 o
-13 -1 -5 59.303 58.928 1.416 27.103 o
-13 -1 -4 93.924 89.164 1.631 13.247 o
-13 -1 -3 111.093 107.202 1.895 9.703 o
-13 -1 -2 102.314 99.916 1.797 11.144 o
-13 -1 -1 10.456 12.100 0.674 266.061 o
-12 -15 -2 33.400 32.990 4.170 16.059 o
-12 -15 -1 23.991 24.405 2.783 33.637 o
-12 -14 -6 40.128 38.586 3.320 20.929 o
-12 -14 -5 88.427 76.136 2.822 12.395 o
-12 -14 -4 21.927 20.909 2.119 52.062 o
-12 -14 -3 65.222 68.313 2.568 17.598 o
-12 -14 -2 19.330 22.042 1.904 61.928 o
-12 -14 -1 86.096 80.677 2.842 12.353 o
-12 -13 -8 158.528 143.737 4.971 4.109 o
-12 -13 -7 0.313 1.777 2.373 61.017 o
-12 -13 -6 7.757 6.807 2.539 49.739 o
-12 -13 -5 63.711 58.528 2.149 21.275 o
-12 -13 -4 9.132 8.877 1.602 107.438 o
-12 -13 -3 11.228 14.268 1.582 99.548 o
-12 -13 -2 145.290 141.285 3.438 5.359 o
-12 -13 -1 99.480 92.318 2.647 10.590 o
-12 -12 -10 42.359 38.996 3.760 17.289 o
-12 -12 -9 27.537 26.515 2.490 37.414 o
-12 -12 -8 9.926 12.823 2.295 56.742 o
-12 -12 -7 16.743 20.382 2.149 55.223 o
-12 -12 -6 74.746 75.667 3.018 13.653 o
-12 -12 -5 105.021 102.592 2.608 9.620 o
-12 -12 -4 11.016 10.635 1.270 141.480 o
-12 -12 -3 8.446 8.623 1.445 128.367 o
-12 -12 -2 19.168 20.431 1.445 87.355 o
-12 -12 -1 5.763 5.449 1.143 206.694 o
-12 -11 -11 75.239 64.817 3.242 13.557 o
-12 -11 -10 52.636 56.789 3.125 18.234 o
-12 -11 -9 78.479 76.849 3.262 12.363 o
-12 -11 -8 26.650 30.138 2.158 44.289 o
-12 -11 -7 7.650 8.252 1.572 114.563 o
-12 -11 -6 4.369 2.832 0.967 295.560 o
-12 -11 -5 18.452 21.095 1.348 94.715 o
-12 -11 -4 92.530 92.875 2.383 11.819 o
-12 -11 -3 51.422 53.401 1.670 30.209 o
-12 -11 -2 6.289 9.014 1.143 192.377 o
-12 -11 -1 113.816 108.550 2.393 8.870 o
-12 -10 -12 82.767 72.142 3.779 10.766 o
-12 -10 -11 21.798 28.644 2.891 31.779 o
-12 -10 -10 17.303 17.979 2.324 49.461 o
-12 -10 -9 91.682 90.980 3.252 10.290 o
-12 -10 -8 30.667 29.728 2.188 41.209 o
-12 -10 -7 93.400 95.063 3.262 9.933 o
-12 -10 -6 124.644 118.511 2.803 7.349 o
-12 -10 -5 107.927 102.680 2.393 9.638 o
-12 -10 -4 20.574 21.417 1.221 97.709 o
-12 -10 -3 2.553 3.340 0.938 331.227 o
-12 -10 -2 28.742 28.263 1.231 71.986 o
-12 -10 -1 59.891 62.639 1.885 23.340 o
-12 -9 -13 36.541 33.869 3.633 19.391 o
-12 -9 -12 9.145 6.592 2.178 64.941 o
-12 -9 -11 15.236 15.889 1.992 65.228 o
-12 -9 -10 58.816 57.307 2.559 20.309 o
-12 -9 -9 64.429 65.364 2.539 18.210 o
-12 -9 -8 59.462 59.339 2.236 21.850 o
-12 -9 -7 17.663 16.524 1.475 92.538 o
-12 -9 -6 124.058 121.109 2.734 7.365 o
-12 -9 -5 80.304 79.320 2.100 15.328 o
-12 -9 -4 48.236 46.242 1.484 35.852 o
-12 -9 -3 75.527 76.644 1.875 17.231 o
-12 -9 -2 37.636 36.837 1.289 51.783 o
-12 -9 -1 26.534 26.583 1.055 85.359 o
-12 -8 -14 33.800 28.693 3.193 24.481 o
-12 -8 -13 51.363 55.227 3.223 18.017 o
-12 -8 -12 18.353 19.561 2.393 46.259 o
-12 -8 -11 124.758 117.026 3.652 6.614 o
-12 -8 -10 4.612 3.897 1.690 110.710 o
-12 -8 -9 2.437 2.881 1.211 214.021 o
-12 -8 -8 44.437 45.559 2.178 30.123 o
-12 -8 -7 178.258 171.902 4.727 3.487 o
-12 -8 -6 25.953 26.456 1.104 84.664 o
-12 -8 -5 31.141 34.230 1.172 64.906 o
-12 -8 -4 142.830 141.735 2.969 5.714 o
-12 -8 -3 110.499 111.352 2.402 9.019 o
-12 -8 -2 18.201 19.444 0.938 132.099 o
-12 -8 -1 6.189 7.139 0.772 335.403 o
-12 -7 -14 13.998 15.157 2.412 49.244 o
-12 -7 -13 39.921 40.939 2.901 24.594 o
-12 -7 -12 0.304 0.635 1.514 149.677 o
-12 -7 -11 31.513 31.788 1.904 46.298 o
-12 -7 -10 77.112 76.136 2.734 14.192 o
-12 -7 -9 230.716 216.650 5.869 2.195 o
-12 -7 -8 55.407 56.418 2.236 23.508 o
-12 -7 -7 4.355 3.584 0.635 527.210 o
-12 -7 -6 98.817 95.785 2.188 11.235 o
-12 -7 -5 34.921 35.519 1.201 57.774 o
-12 -7 -4 54.406 55.442 1.397 30.409 o
-12 -7 -3 12.947 14.649 0.820 193.708 o
-12 -7 -2 80.843 77.826 1.690 16.505 o
-12 -7 -1 24.454 24.376 0.918 100.700 o
-12 -6 -15 33.781 27.433 3.340 23.056 o
-12 -6 -14 5.081 4.219 2.100 73.480 o
-12 -6 -13 12.839 14.415 2.149 60.606 o
-12 -6 -12 65.740 67.571 3.076 15.338 o
-12 -6 -11 21.795 22.149 1.670 69.294 o
-12 -6 -10 47.411 45.978 1.914 31.613 o
-12 -6 -9 12.697 14.034 1.367 117.679 o
-12 -6 -8 72.233 66.526 1.983 18.778 o
-12 -6 -7 20.519 21.671 0.869 122.962 o
-12 -6 -6 0.152 0.146 0.498 1352.330 o
-12 -6 -5 81.978 82.416 1.748 15.661 o
-12 -6 -4 84.253 86.332 1.768 14.826 o
-12 -6 -3 173.236 162.898 2.969 4.293 o
-12 -6 -2 64.151 65.188 1.543 23.291 o
-12 -6 -1 3.652 3.555 0.527 694.517 o
-12 -5 -15 16.683 17.403 2.539 43.457 o
-12 -5 -14 50.160 52.971 2.852 20.947 o
-12 -5 -13 2.838 4.512 1.953 86.142 o
-12 -5 -12 8.439 9.405 1.699 98.398 o
-12 -5 -11 0.581 2.813 1.416 166.549 o
-12 -5 -10 21.570 23.634 1.338 85.501 o
-12 -5 -9 45.804 49.367 1.641 34.639 o
-12 -5 -8 37.018 38.556 1.084 55.535 o
-12 -5 -7 176.200 170.828 3.252 4.021 o
-12 -5 -6 201.561 190.867 3.633 3.173 o
-12 -5 -5 2.059 1.231 0.439 1175.460 o
-12 -5 -4 5.501 5.401 0.586 495.823 o
-12 -5 -3 78.859 78.587 1.514 17.321 o
-12 -5 -2 77.344 77.279 1.455 17.989 o
-12 -5 -1 58.253 59.163 1.231 28.635 o
-12 -4 -16 14.903 16.837 3.516 25.256 o
-12 -4 -15 23.500 22.520 2.705 35.638 o
-12 -4 -14 14.479 18.839 2.168 56.785 o
-12 -4 -13 3.138 3.320 1.309 181.838 o
-12 -4 -12 29.844 33.048 1.797 49.819 o
-12 -4 -11 52.615 55.227 1.895 27.351 o
-12 -4 -10 103.875 100.073 2.598 9.855 o
-12 -4 -9 42.938 42.072 1.113 46.383 o
-12 -4 -8 19.959 21.075 0.850 128.209 o
-12 -4 -7 33.896 35.978 1.035 62.804 o
-12 -4 -6 288.962 279.065 5.049 1.585 o
-12 -4 -5 66.482 70.657 1.504 21.775 o
-12 -4 -4 132.095 127.818 2.168 7.089 o
-12 -4 -3 66.270 67.190 1.328 23.154 o
-12 -4 -2 11.879 11.338 0.596 271.903 o
-12 -4 -1 20.276 22.413 0.762 130.509 o
-12 -3 -16 3.629 1.631 2.451 55.992 o
-12 -3 -15 45.101 48.088 2.998 21.556 o
-12 -3 -14 20.061 19.864 1.680 72.854 o
-12 -3 -13 6.200 5.508 1.260 174.783 o
-12 -3 -12 27.219 26.808 1.494 65.743 o
-12 -3 -11 63.256 63.948 1.973 21.584 o
-12 -3 -10 38.861 41.047 1.201 49.764 o
-12 -3 -9 29.682 30.509 1.025 75.341 o
-12 -3 -8 26.948 29.728 0.977 83.939 o
-12 -3 -7 11.105 11.973 0.693 253.142 o
-12 -3 -6 29.714 31.740 1.006 74.692 o
-12 -3 -5 64.652 64.934 1.270 24.416 o
-12 -3 -4 77.174 76.429 1.436 18.189 o
-12 -3 -3 180.797 173.582 2.793 3.997 o
-12 -3 -2 56.531 57.971 1.231 29.796 o
-12 -3 -1 26.515 27.736 0.850 92.856 o
-12 -2 -16 2.958 2.822 2.295 63.660 o
-12 -2 -15 81.026 76.478 2.852 13.254 o
-12 -2 -14 8.138 10.606 1.943 78.224 o
-12 -2 -13 186.040 176.482 4.258 3.439 o
-12 -2 -12 48.184 46.906 1.367 36.944 o
-12 -2 -11 17.930 18.194 0.908 139.188 o
-12 -2 -10 6.020 5.166 0.752 367.897 o
-12 -2 -9 22.455 22.589 0.928 109.681 o
-12 -2 -8 22.041 25.655 0.908 107.032 o
-12 -2 -7 66.876 62.757 1.416 23.349 o
-12 -2 -6 60.592 59.417 1.270 27.259 o
-12 -2 -5 97.559 94.858 1.768 12.102 o
-12 -2 -4 44.838 46.066 1.055 43.425 o
-12 -2 -3 68.798 70.706 1.367 21.562 o
-12 -2 -2 25.633 26.534 0.811 98.992 o
-12 -2 -1 205.700 205.448 3.311 3.037 o
-12 -1 -16 6.839 7.969 2.197 65.041 o
-12 -1 -15 53.895 56.125 2.393 22.889 o
-12 -1 -14 35.816 38.048 1.416 50.499 o
-12 -1 -13 21.323 24.132 1.367 83.855 o
-12 -1 -12 78.453 81.761 1.934 15.919 o
-12 -1 -11 1.871 1.992 0.742 524.536 o
-12 -1 -10 146.641 147.282 2.979 5.439 o
-12 -1 -9 52.505 53.264 1.348 32.421 o
-12 -1 -8 225.520 228.564 4.873 2.346 o
-12 -1 -7 29.156 29.454 0.986 78.884 o
-12 -1 -6 204.032 188.494 3.047 3.266 o
-12 -1 -5 11.242 12.950 0.635 259.711 o
-12 -1 -4 4.710 4.756 0.508 621.561 o
-12 -1 -3 78.115 76.859 1.445 17.880 o
-12 -1 -2 64.136 63.264 1.279 24.900 o
-12 -1 -1 238.270 239.424 3.779 2.292 o
-11 -15 -5 37.458 35.851 2.920 25.736 o
-11 -15 -4 0.935 2.695 1.738 111.440 o
-11 -15 -3 32.947 32.042 2.236 38.242 o
-11 -15 -2 62.582 59.690 2.529 19.302 o
-11 -15 -1 17.692 21.075 2.627 39.937 o
-11 -14 -8 34.379 32.619 3.115 24.760 o
-11 -14 -7 6.680 7.793 2.774 42.363 o
-11 -14 -6 9.047 10.401 2.197 62.639 o
-11 -14 -5 1.376 2.764 1.533 141.019 o
-11 -14 -4 2.576 2.656 1.504 143.418 o
-11 -14 -3 7.285 11.036 1.826 87.750 o
-11 -14 -2 7.073 7.061 1.543 120.887 o
-11 -14 -1 21.960 21.866 1.875 60.469 o
-11 -13 -9 13.993 13.995 2.334 52.338 o
-11 -13 -8 4.056 0.283 2.090 76.394 o
-11 -13 -7 27.534 30.451 2.510 36.140 o
-11 -13 -6 45.986 46.252 2.451 26.477 o
-11 -13 -5 33.475 34.503 1.768 46.730 o
-11 -13 -4 41.768 46.867 1.885 34.712 o
-11 -13 -3 25.088 28.947 1.719 59.003 o
-11 -13 -2 29.689 32.912 1.641 54.227 o
-11 -13 -1 26.915 29.767 1.816 53.526 o
-11 -12 -11 2.110 3.360 2.852 41.825 o
-11 -12 -10 92.426 85.375 3.545 9.886 o
-11 -12 -9 68.924 70.218 3.301 13.820 o
-11 -12 -8 77.372 68.958 2.881 14.208 o
-11 -12 -7 20.656 19.727 2.149 52.490 o
-11 -12 -6 28.285 27.736 1.953 49.285 o
-11 -12 -5 156.568 147.399 3.262 4.937 o
-11 -12 -4 25.115 27.013 1.553 66.321 o
-11 -12 -3 2.453 1.846 0.908 362.521 o
-11 -12 -2 56.965 57.297 1.777 26.064 o
-11 -12 -1 9.122 10.157 1.025 198.015 o
-11 -11 -12 33.721 31.495 2.715 30.138 o
-11 -11 -11 22.259 23.194 2.510 40.237 o
-11 -11 -10 3.617 2.451 1.641 120.007 o
-11 -11 -9 12.285 14.571 2.197 58.784 o
-11 -11 -8 1.870 2.774 1.387 169.051 o
-11 -11 -7 89.080 88.822 3.145 10.866 o
-11 -11 -6 24.740 24.698 1.123 88.677 o
-11 -11 -5 195.180 191.453 4.014 3.195 o
-11 -11 -4 18.968 20.802 1.152 108.155 o
-11 -11 -3 33.085 32.423 1.484 54.963 o
-11 -11 -2 4.700 7.715 0.918 284.747 o
-11 -11 -1 73.436 74.564 1.807 18.174 o
-11 -10 -13 98.667 80.365 3.555 9.560 o
-11 -10 -12 31.416 32.912 2.686 31.128 o
-11 -10 -11 5.316 7.471 2.070 73.905 o
-11 -10 -10 26.190 26.817 2.061 48.331 o
-11 -10 -9 21.237 22.169 1.797 64.324 o
-11 -10 -8 8.162 9.229 1.445 128.315 o
-11 -10 -7 37.743 38.039 1.836 40.746 o
-11 -10 -6 27.752 29.015 1.104 77.962 o
-11 -10 -5 67.813 70.462 1.816 20.100 o
-11 -10 -4 29.291 32.628 1.260 66.413 o
-11 -10 -3 62.600 65.257 1.680 23.127 o
-11 -10 -2 0.773 1.436 0.615 799.021 o
-11 -10 -1 86.170 85.531 1.934 14.191 o
-11 -9 -14 37.904 34.669 3.027 24.605 o
-11 -9 -13 1.968 1.729 2.324 62.848 o
-11 -9 -12 35.663 34.874 2.324 34.592 o
-11 -9 -11 52.594 53.313 2.412 23.550 o
-11 -9 -10 44.506 44.826 2.188 30.140 o
-11 -9 -9 11.597 14.659 1.416 114.620 o
-11 -9 -8 108.004 105.786 3.330 8.273 o
-11 -9 -7 262.822 235.371 6.309 1.789 o
-11 -9 -6 224.323 213.300 4.375 2.528 o
-11 -9 -5 35.949 36.281 1.191 56.161 o
-11 -9 -4 138.250 134.898 2.734 6.213 o
-11 -9 -3 51.441 52.707 1.406 32.697 o
-11 -9 -2 3.233 2.549 0.645 582.550 o
-11 -9 -1 20.483 20.147 0.938 120.922 o
-11 -8 -14 9.694 8.975 2.295 58.074 o
-11 -8 -13 18.188 20.421 2.295 49.105 o
-11 -8 -12 34.356 32.208 1.895 44.170 o
-11 -8 -11 98.204 93.559 3.252 9.602 o
-11 -8 -10 93.980 92.240 3.027 10.452 o
-11 -8 -9 243.844 219.873 5.840 2.063 o
-11 -8 -8 355.251 313.783 8.164 1.022 o
-11 -8 -7 12.405 12.051 1.289 131.055 o
-11 -8 -6 52.480 51.203 1.426 32.365 o
-11 -8 -5 6.138 6.895 0.723 364.478 o
-11 -8 -4 8.549 9.580 0.752 286.338 o
-11 -8 -3 77.206 75.482 1.875 16.992 o
-11 -8 -2 11.967 12.100 0.869 202.879 o
-11 -8 -1 30.041 33.468 1.123 68.784 o
-11 -7 -15 2.325 0.254 2.627 49.516 o
-11 -7 -14 10.244 13.985 2.090 65.776 o
-11 -7 -13 18.691 24.239 2.109 53.619 o
-11 -7 -12 210.907 198.114 5.430 2.594 o
-11 -7 -11 16.091 15.411 1.524 93.321 o
-11 -7 -10 36.544 41.222 1.914 39.133 o
-11 -7 -9 65.393 59.788 2.647 18.065 o
-11 -7 -8 65.752 65.472 2.188 19.604 o
-11 -7 -7 8.768 11.153 1.006 201.538 o
-11 -7 -6 140.700 134.771 2.715 6.110 o
-11 -7 -5 38.784 41.623 1.123 50.859 o
-11 -7 -4 8.375 9.668 0.596 349.467 o
-11 -7 -3 139.724 132.564 2.256 6.475 o
-11 -7 -2 150.314 141.285 2.363 5.706 o
-11 -7 -1 51.582 50.315 1.113 35.858 o
-11 -6 -16 0.646 6.748 3.438 28.919 o
-11 -6 -15 47.678 48.615 2.822 22.298 o
-11 -6 -14 22.447 22.804 2.236 47.386 o
-11 -6 -13 17.703 19.971 1.953 62.549 o
-11 -6 -12 8.517 10.323 1.709 96.582 o
-11 -6 -11 58.303 55.256 2.139 23.453 o
-11 -6 -10 29.867 27.911 1.426 63.627 o
-11 -6 -9 78.819 80.355 2.315 14.874 o
-11 -6 -8 41.599 44.191 1.631 39.165 o
-11 -6 -7 54.813 52.473 1.270 31.943 o
-11 -6 -6 24.657 25.939 0.830 102.129 o
-11 -6 -5 53.423 50.686 1.104 34.585 o
-11 -6 -4 4.893 5.615 0.537 560.161 o
-11 -6 -3 213.395 213.652 3.399 2.834 o
-11 -6 -2 89.472 87.699 1.621 14.099 o
-11 -6 -1 37.871 37.785 0.938 57.647 o
-11 -5 -16 8.986 7.852 2.637 45.743 o
-11 -5 -15 3.465 1.465 1.992 83.760 o
-11 -5 -14 1.804 5.401 1.875 93.730 o
-11 -5 -13 5.905 2.793 1.865 91.396 o
-11 -5 -12 117.744 120.923 3.145 7.375 o
-11 -5 -11 49.925 51.467 1.729 30.897 o
-11 -5 -10 7.935 8.741 1.221 167.142 o
-11 -5 -9 67.944 68.216 2.061 19.299 o
-11 -5 -8 20.817 22.355 0.723 130.924 o
-11 -5 -7 62.332 60.383 1.309 26.082 o
-11 -5 -6 116.964 113.862 1.983 8.795 o
-11 -5 -5 115.861 116.235 2.051 8.727 o
-11 -5 -4 133.655 135.426 2.324 6.685 o
-11 -5 -3 88.404 86.449 1.563 14.501 o
-11 -5 -2 129.049 129.859 2.197 7.194 o
-11 -5 -1 12.291 12.891 0.605 252.941 o
-11 -4 -16 35.078 32.814 2.744 29.055 o
-11 -4 -15 14.820 9.942 1.738 84.445 o
-11 -4 -14 3.802 4.180 1.211 202.707 o
-11 -4 -13 11.232 10.840 1.367 127.008 o
-11 -4 -12 36.254 37.023 1.504 48.749 o
-11 -4 -11 2.897 3.369 0.928 332.009 o
-11 -4 -10 65.711 63.352 1.865 21.495 o
-11 -4 -9 111.718 107.192 2.442 9.046 o
-11 -4 -8 2.069 1.231 0.479 1046.660 o
-11 -4 -7 36.339 36.486 0.908 61.392 o
-11 -4 -6 24.100 26.241 0.791 105.458 o
-11 -4 -5 26.195 30.099 0.811 92.023 o
-11 -4 -4 52.526 53.840 1.123 34.002 o
-11 -4 -3 91.314 86.293 1.592 13.962 o
-11 -4 -2 14.232 13.624 0.586 228.381 o
-11 -4 -1 38.608 38.224 0.928 56.501 o
-11 -3 -17 8.835 3.867 3.545 26.516 o
-11 -3 -16 48.723 47.951 2.627 23.733 o
-11 -3 -15 0.553 1.621 1.465 157.706 o
-11 -3 -14 19.780 20.421 1.777 68.026 o
-11 -3 -13 131.533 128.726 3.447 6.185 o
-11 -3 -12 146.857 139.508 3.506 5.295 o
-11 -3 -11 20.376 21.026 1.074 109.228 o
-11 -3 -10 51.159 52.112 1.260 34.311 o
-11 -3 -9 45.631 44.787 1.182 41.803 o
-11 -3 -8 76.369 73.890 1.494 18.541 o
-11 -3 -7 208.593 194.891 3.135 3.109 o
-11 -3 -6 132.412 128.043 2.168 7.064 o
-11 -3 -5 28.447 29.132 0.840 86.177 o
-11 -3 -4 93.705 88.324 1.690 13.247 o
-11 -3 -3 50.354 52.893 1.104 35.897 o
-11 -3 -2 16.003 14.385 0.635 198.539 o
-11 -3 -1 40.072 38.156 0.957 54.137 o
-11 -2 -17 3.652 5.166 3.154 33.924 o
-11 -2 -16 47.421 50.109 2.705 23.135 o
-11 -2 -15 6.607 6.885 1.397 144.087 o
-11 -2 -14 125.284 121.714 3.281 6.802 o
-11 -2 -13 24.246 26.329 1.553 68.041 o
-11 -2 -12 64.095 64.065 1.504 23.699 o
-11 -2 -11 33.375 34.914 1.074 63.491 o
-11 -2 -10 79.491 78.900 1.719 16.597 o
-11 -2 -9 299.588 290.598 5.615 1.449 o
-11 -2 -8 12.865 15.333 0.693 214.425 o
-11 -2 -7 63.164 61.350 1.221 25.962 o
-11 -2 -6 22.929 26.739 0.791 108.713 o
-11 -2 -5 203.203 200.165 3.203 3.145 o
-11 -2 -4 262.130 244.024 3.848 2.021 o
-11 -2 -3 66.723 67.190 1.309 23.073 o
-11 -2 -2 89.703 88.812 1.602 14.003 o
-11 -2 -1 34.465 29.835 0.811 72.670 o
-11 -1 -17 1.332 2.774 2.266 66.131 o
-11 -1 -16 7.285 5.801 1.992 78.179 o
-11 -1 -15 90.432 88.246 2.891 11.297 o
-11 -1 -14 27.129 30.675 1.240 72.346 o
-11 -1 -13 62.430 65.891 1.631 23.329 o
-11 -1 -12 5.201 5.850 0.840 327.744 o
-11 -1 -11 43.286 45.373 1.309 41.918 o
-11 -1 -10 59.348 61.507 1.445 26.356 o
-11 -1 -9 29.490 32.042 0.977 75.788 o
-11 -1 -8 203.963 195.233 3.379 3.143 o
-11 -1 -7 30.259 30.040 0.898 78.807 o
-11 -1 -6 42.174 38.752 0.947 51.353 o
-11 -1 -5 454.270 421.063 6.465 0.702 o
-11 -1 -4 35.556 38.527 0.908 61.028 o
-11 -1 -3 65.368 65.003 1.318 23.919 o
-11 -1 -2 38.182 37.297 0.928 57.728 o
-11 -1 -1 39.056 37.394 0.918 56.624 o
-10 -16 -4 19.875 13.780 3.428 25.862 o
-10 -16 -3 77.300 71.761 3.692 11.529 o
-10 -16 -2 2.536 4.922 2.549 51.705 o
-10 -16 -1 5.014 5.869 2.412 56.211 o
-10 -15 -7 100.400 93.715 4.678 7.200 o
-10 -15 -6 51.949 47.883 3.096 19.404 o
-10 -15 -5 1.768 4.453 1.699 113.759 o
-10 -15 -4 30.448 29.171 2.041 44.842 o
-10 -15 -3 8.205 10.157 1.631 104.928 o
-10 -15 -2 38.586 42.433 2.432 30.134 o
-10 -15 -1 4.622 5.987 1.846 92.788 o
-10 -14 -9 12.837 14.112 2.725 40.691 o
-10 -14 -8 59.001 55.471 3.037 17.687 o
-10 -14 -7 31.192 31.642 2.510 34.279 o
-10 -14 -6 20.733 20.333 2.061 55.289 o
-10 -14 -5 19.201 19.474 1.543 82.155 o
-10 -14 -4 38.562 41.506 1.865 38.544 o
-10 -14 -3 34.199 32.882 1.865 44.661 o
-10 -14 -2 90.995 86.322 2.383 12.431 o
-10 -14 -1 13.258 17.501 1.445 103.797 o
-10 -13 -11 16.287 5.401 4.942 13.613 o
-10 -13 -10 0.548 5.772 2.656 48.172 o
-10 -13 -9 34.941 35.754 2.920 26.443 o
-10 -13 -8 100.023 87.738 3.203 9.781 o
-10 -13 -7 35.568 33.703 1.983 41.005 o
-10 -13 -6 17.964 18.194 1.953 63.182 o
-10 -13 -5 0.316 2.988 1.113 265.039 o
-10 -13 -4 110.471 107.534 2.686 8.845 o
-10 -13 -3 19.363 24.454 1.436 83.556 o
-10 -13 -2 14.910 18.712 1.406 101.675 o
-10 -13 -1 25.875 28.048 1.514 66.035 o
-10 -12 -12 6.444 8.018 2.842 40.496 o
-10 -12 -11 38.974 36.730 2.744 27.176 o
-10 -12 -10 20.597 21.593 2.217 49.620 o
-10 -12 -9 15.444 13.477 1.826 75.348 o
-10 -12 -8 21.425 22.579 1.807 63.454 o
-10 -12 -7 28.311 25.880 1.768 55.573 o
-10 -12 -6 4.340 3.623 0.820 373.528 o
-10 -12 -5 9.642 9.239 1.143 172.569 o
-10 -12 -4 86.783 81.468 2.100 14.037 o
-10 -12 -3 32.458 33.468 1.338 58.960 o
-10 -12 -2 13.240 14.180 1.045 156.621 o
-10 -12 -1 18.846 20.059 1.025 120.237 o
-10 -11 -13 19.575 18.458 2.871 34.404 o
-10 -11 -12 34.605 35.519 2.588 30.905 o
-10 -11 -11 4.090 4.854 1.875 91.437 o
-10 -11 -10 24.704 24.171 2.002 52.312 o
-10 -11 -9 3.413 5.117 1.524 134.925 o
-10 -11 -8 21.034 21.847 1.719 68.258 o
-10 -11 -7 99.787 91.459 2.891 10.181 o
-10 -11 -6 17.298 17.384 0.928 142.279 o
-10 -11 -5 21.063 22.491 1.143 100.113 o
-10 -11 -4 22.851 24.366 1.240 87.319 o
-10 -11 -3 4.620 6.143 0.840 334.718 o
-10 -11 -2 135.559 136.519 2.754 6.292 o
-10 -11 -1 126.616 123.033 2.520 7.323 o
-10 -10 -14 2.904 4.619 2.559 51.248 o
-10 -10 -13 13.263 16.319 2.637 42.467 o
-10 -10 -12 4.456 5.742 2.080 74.667 o
-10 -10 -11 150.784 140.211 4.141 4.795 o
-10 -10 -10 78.291 78.910 2.744 13.783 o
-10 -10 -9 68.100 68.284 2.432 17.619 o
-10 -10 -8 73.845 74.359 2.666 15.073 o
-10 -10 -7 299.801 270.441 7.129 1.388 o
-10 -10 -6 51.491 48.918 1.348 34.322 o
-10 -10 -5 37.827 37.345 1.182 53.389 o
-10 -10 -4 76.831 77.113 1.758 17.256 o
-10 -10 -3 23.029 25.665 1.025 97.133 o
-10 -10 -2 96.340 96.977 2.070 11.649 o
-10 -10 -1 10.104 11.114 0.830 233.939 o
-10 -9 -15 47.066 46.916 3.877 15.499 o
-10 -9 -14 18.976 17.803 2.393 46.401 o
-10 -9 -13 17.937 18.526 2.002 60.900 o
-10 -9 -12 35.182 33.400 2.188 37.530 o
-10 -9 -11 13.178 13.497 1.660 90.057 o
-10 -9 -10 124.109 118.726 3.565 6.685 o
-10 -9 -9 34.953 31.837 1.807 45.748 o
-10 -9 -8 34.792 34.552 1.709 46.873 o
-10 -9 -7 13.536 13.526 1.201 135.290 o
-10 -9 -6 123.490 120.913 2.598 7.523 o
-10 -9 -5 24.879 24.649 0.889 100.494 o
-10 -9 -4 30.758 33.468 1.035 70.162 o
-10 -9 -3 57.703 60.745 1.445 27.229 o
-10 -9 -2 63.232 63.548 1.494 24.156 o
-10 -9 -1 196.038 193.788 3.643 3.244 o
-10 -8 -15 0.553 2.637 2.149 73.908 o
-10 -8 -14 5.178 4.444 2.217 66.226 o
-10 -8 -13 70.537 70.159 2.979 14.791 o
-10 -8 -12 175.798 163.825 4.678 3.632 o
-10 -8 -11 5.588 7.618 1.514 127.830 o
-10 -8 -10 53.212 53.850 2.051 26.115 o
-10 -8 -9 4.430 6.133 1.270 179.313 o
-10 -8 -8 76.157 71.800 2.451 15.645 o
-10 -8 -7 18.957 18.399 0.986 126.552 o
-10 -8 -6 67.302 64.241 1.543 22.382 o
-10 -8 -5 30.086 30.060 0.850 80.745 o
-10 -8 -4 40.652 41.945 0.996 50.555 o
-10 -8 -3 182.039 172.898 2.832 3.965 o
-10 -8 -2 42.972 41.847 0.996 48.054 o
-10 -8 -1 34.851 39.797 0.947 60.364 o
-10 -7 -16 30.578 30.558 3.701 19.951 o
-10 -7 -15 13.207 14.434 2.363 51.598 o
-10 -7 -14 8.672 10.450 2.119 66.991 o
-10 -7 -13 114.278 122.232 4.053 6.605 o
-10 -7 -12 0.280 0.273 1.524 148.254 o
-10 -7 -11 20.713 20.011 1.514 80.695 o
-10 -7 -10 37.846 37.677 1.641 44.348 o
-10 -7 -9 5.046 7.705 1.074 224.098 o
-10 -7 -8 245.449 231.016 5.215 2.084 o
-10 -7 -7 2.119 4.033 0.654 586.035 o
-10 -7 -6 162.784 156.364 2.578 4.849 o
-10 -7 -5 43.575 42.453 0.986 47.231 o
-10 -7 -4 41.790 43.547 1.006 48.277 o
-10 -7 -3 95.696 97.436 1.856 12.044 o
-10 -7 -2 41.952 43.654 1.025 47.785 o
-10 -7 -1 98.487 102.973 1.807 11.408 o
-10 -6 -16 1.483 2.149 2.100 76.865 o
-10 -6 -15 33.778 39.582 2.529 31.278 o
-10 -6 -14 147.086 133.521 3.955 5.130 o
-10 -6 -13 40.739 39.670 2.236 32.372 o
-10 -6 -12 43.449 48.127 2.012 31.918 o
-10 -6 -11 23.855 24.523 1.231 85.409 o
-10 -6 -10 34.729 34.513 1.299 56.373 o
-10 -6 -9 30.098 29.786 1.182 69.987 o
-10 -6 -8 3.210 5.049 0.840 368.418 o
-10 -6 -7 3.927 3.887 0.674 498.275 o
-10 -6 -6 152.531 141.725 2.354 5.605 o
-10 -6 -5 82.442 89.750 1.670 15.061 o
-10 -6 -4 74.100 71.810 1.367 19.809 o
-10 -6 -3 27.096 28.019 0.781 93.581 o
-10 -6 -2 103.773 98.686 1.729 11.130 o
-10 -6 -1 76.932 79.749 1.475 17.739 o
-10 -5 -17 30.586 26.134 3.613 21.057 o
-10 -5 -16 0.809 2.432 2.080 78.661 o
-10 -5 -15 134.198 122.915 3.926 5.828 o
-10 -5 -14 39.390 42.092 2.402 30.254 o
-10 -5 -13 105.121 100.717 2.803 9.417 o
-10 -5 -12 18.355 18.292 1.211 109.197 o
-10 -5 -11 22.454 24.952 1.172 91.365 o
-10 -5 -10 16.512 17.081 1.094 128.732 o
-10 -5 -9 182.474 168.249 3.526 3.818 o
-10 -5 -8 0.949 1.387 0.586 857.138 o
-10 -5 -7 46.800 47.629 1.025 41.331 o
-10 -5 -6 104.186 108.364 1.856 10.387 o
-10 -5 -5 92.091 91.928 1.631 13.317 o
-10 -5 -4 91.151 94.828 1.699 13.124 o
-10 -5 -3 183.430 179.207 2.901 3.836 o
-10 -5 -2 6.411 8.614 0.566 426.990 o
-10 -5 -1 129.284 118.169 2.012 7.681 o
-10 -4 -17 37.141 35.353 3.125 23.694 o
-10 -4 -16 62.803 59.104 2.822 17.765 o
-10 -4 -15 33.834 31.554 1.836 46.117 o
-10 -4 -14 6.296 6.328 1.191 188.136 o
-10 -4 -13 2.505 4.873 1.309 181.228 o
-10 -4 -12 10.825 13.262 1.113 160.937 o
-10 -4 -11 303.763 276.252 6.211 1.423 o
-10 -4 -10 289.677 274.377 5.430 1.566 o
-10 -4 -9 21.627 21.876 1.006 108.541 o
-10 -4 -8 77.511 74.066 1.387 18.535 o
-10 -4 -7 127.699 126.333 2.109 7.449 o
-10 -4 -6 82.630 82.347 1.484 16.160 o
-10 -4 -5 73.296 72.982 1.387 19.810 o
-10 -4 -4 17.459 19.854 0.654 163.123 o
-10 -4 -3 38.157 43.185 0.986 52.919 o
-10 -4 -2 133.715 121.841 2.061 7.241 o
-10 -4 -1 78.155 77.845 1.436 17.778 o
-10 -3 -17 1.181 0.049 2.217 69.841 o
-10 -3 -16 24.307 26.349 2.002 51.732 o
-10 -3 -15 23.275 26.417 2.061 50.737 o
-10 -3 -14 4.344 4.326 0.967 287.197 o
-10 -3 -13 62.491 66.683 2.100 20.744 o
-10 -3 -12 88.882 83.529 2.266 13.173 o
-10 -3 -11 106.091 105.112 2.656 9.347 o
-10 -3 -10 33.791 34.132 1.191 60.507 o
-10 -3 -9 120.696 118.687 2.139 8.179 o
-10 -3 -8 37.272 41.144 0.977 55.495 o
-10 -3 -7 89.975 94.858 1.690 13.318 o
-10 -3 -6 61.122 60.969 1.240 26.831 o
-10 -3 -5 140.061 134.146 2.236 6.426 o
-10 -3 -4 217.121 207.440 3.281 2.842 o
-10 -3 -3 185.383 170.896 2.803 3.913 o
-10 -3 -2 170.563 171.091 2.764 4.316 o
-10 -3 -1 6.927 8.868 0.537 424.800 o
-10 -2 -17 3.585 2.158 2.442 56.340 o
-10 -2 -16 116.198 108.198 3.174 7.837 o
-10 -2 -15 9.725 12.891 1.758 88.453 o
-10 -2 -14 48.745 46.838 1.777 32.197 o
-10 -2 -13 38.758 42.199 1.807 39.124 o
-10 -2 -12 190.931 182.781 4.248 3.290 o
-10 -2 -11 72.905 71.575 1.563 19.532 o
-10 -2 -10 76.544 76.742 1.543 18.002 o
-10 -2 -9 77.755 77.894 1.524 17.631 o
-10 -2 -8 15.189 16.749 0.645 193.850 o
-10 -2 -7 21.934 21.827 0.674 130.156 o
-10 -2 -6 196.791 193.270 3.096 3.350 o
-10 -2 -5 74.716 75.677 1.387 19.053 o
-10 -2 -4 24.203 27.081 0.732 106.523 o
-10 -2 -3 41.893 35.041 0.859 55.330 o
-10 -2 -2 88.402 83.841 1.514 14.829 o
-10 -2 -1 390.381 367.408 5.645 0.932 o
-10 -1 -17 12.275 13.194 2.256 56.758 o
-10 -1 -16 84.858 86.722 3.018 11.713 o
-10 -1 -15 36.950 42.824 1.973 37.419 o
-10 -1 -14 145.014 144.401 2.861 5.624 o
-10 -1 -13 23.039 25.851 1.094 93.068 o
-10 -1 -12 13.496 12.979 0.801 199.620 o
-10 -1 -11 92.226 91.127 1.953 12.788 o
-10 -1 -10 46.703 44.934 1.084 41.948 o
-10 -1 -9 24.363 22.677 0.762 112.534 o
-10 -1 -8 84.277 82.269 1.504 15.789 o
-10 -1 -7 221.951 218.134 3.477 2.665 o
-10 -1 -6 1.774 2.041 0.420 1224.870 o
-10 -1 -5 134.156 128.609 2.227 6.908 o
-10 -1 -4 230.334 228.721 3.604 2.469 o
-10 -1 -3 158.874 148.991 2.451 5.167 o
-10 -1 -2 442.328 399.109 6.114 0.754 o
-10 -1 -1 76.502 66.604 1.250 20.222 o
-9 -16 -6 47.433 41.515 5.332 9.797 o
-9 -16 -5 6.441 6.592 1.973 80.021 o
-9 -16 -4 18.473 22.110 2.061 56.450 o
-9 -16 -3 45.076 41.769 2.227 30.100 o
-9 -16 -2 22.387 27.286 2.627 36.713 o
-9 -16 -1 15.896 18.341 2.471 45.569 o
-9 -15 -8 33.264 31.408 3.623 20.156 o
-9 -15 -7 25.640 25.470 2.568 36.919 o
-9 -15 -6 2.497 2.471 1.484 147.431 o
-9 -15 -5 2.508 2.041 1.553 135.917 o
-9 -15 -4 6.805 8.370 1.572 116.300 o
-9 -15 -3 17.177 17.686 1.543 87.522 o
-9 -15 -2 18.663 21.397 1.572 79.693 o
-9 -15 -1 12.812 14.815 1.524 100.908 o
-9 -14 -10 6.219 7.364 2.588 48.485 o
-9 -14 -9 25.222 26.349 2.686 34.636 o
-9 -14 -8 48.133 51.516 2.998 20.503 o
-9 -14 -7 1.950 2.275 1.875 95.290 o
-9 -14 -6 31.844 33.712 1.816 47.316 o
-9 -14 -5 18.037 20.362 1.348 96.589 o
-9 -14 -4 42.744 43.801 1.875 35.158 o
-9 -14 -3 10.229 12.491 1.377 126.322 o
-9 -14 -2 18.699 22.061 1.436 87.269 o
-9 -14 -1 22.444 27.218 1.602 67.915 o
-9 -13 -11 3.002 3.526 2.373 59.481 o
-9 -13 -10 7.232 9.346 2.295 59.450 o
-9 -13 -9 3.578 2.061 1.787 102.535 o
-9 -13 -8 14.254 13.663 1.738 82.493 o
-9 -13 -7 4.003 7.237 1.592 121.100 o
-9 -13 -6 26.032 25.597 1.221 80.093 o
-9 -13 -5 104.289 106.245 2.608 9.522 o
-9 -13 -4 16.928 18.028 1.182 116.776 o
-9 -13 -3 44.589 47.766 1.572 36.704 o
-9 -13 -2 0.394 3.057 1.123 259.822 o
-9 -13 -1 211.469 204.569 3.926 2.841 o
-9 -12 -13 11.409 10.469 2.998 35.174 o
-9 -12 -12 33.827 32.775 2.774 29.076 o
-9 -12 -11 40.605 42.355 2.344 30.442 o
-9 -12 -10 55.747 58.381 2.539 21.065 o
-9 -12 -9 21.748 23.380 1.875 59.902 o
-9 -12 -8 20.895 22.599 1.709 68.398 o
-9 -12 -7 28.097 26.788 1.738 56.250 o
-9 -12 -6 34.986 32.667 1.162 60.579 o
-9 -12 -5 50.656 50.735 1.602 31.911 o
-9 -12 -4 15.445 15.635 0.986 149.295 o
-9 -12 -3 20.218 20.763 1.055 111.662 o
-9 -12 -2 105.891 105.991 2.266 9.836 o
-9 -12 -1 26.469 28.859 1.152 78.807 o
-9 -11 -14 7.814 8.174 3.096 34.146 o
-9 -11 -13 1.063 0.889 2.656 48.696 o
-9 -11 -12 3.312 7.559 2.256 64.266 o
-9 -11 -11 19.350 20.782 1.846 65.153 o
-9 -11 -10 91.795 88.617 2.979 10.948 o
-9 -11 -9 77.259 75.618 2.686 14.364 o
-9 -11 -8 54.906 52.961 2.100 25.272 o
-9 -11 -7 26.164 26.691 1.484 67.736 o
-9 -11 -6 25.665 24.972 0.947 94.716 o
-9 -11 -5 61.924 64.260 1.690 23.479 o
-9 -11 -4 61.607 61.331 1.758 23.718 o
-9 -11 -3 5.529 7.686 0.850 304.227 o
-9 -11 -2 200.607 189.705 3.613 3.204 o
-9 -11 -1 50.990 51.164 1.367 33.764 o
-9 -10 -14 38.696 37.990 2.871 25.638 o
-9 -10 -13 33.606 35.392 2.324 35.461 o
-9 -10 -12 59.274 54.924 2.363 21.725 o
-9 -10 -11 12.717 15.421 1.914 72.294 o
-9 -10 -10 51.142 50.256 2.246 25.887 o
-9 -10 -9 20.213 20.450 1.436 85.833 o
-9 -10 -8 80.086 78.099 2.588 14.043 o
-9 -10 -7 11.022 12.071 1.172 153.348 o
-9 -10 -6 16.616 16.407 0.762 168.557 o
-9 -10 -5 82.429 81.263 1.650 15.925 o
-9 -10 -4 55.170 58.284 1.328 29.773 o
-9 -10 -3 22.566 21.261 0.820 118.834 o
-9 -10 -2 80.830 77.152 1.631 16.734 o
-9 -10 -1 36.260 34.777 1.025 60.368 o
-9 -9 -15 11.625 13.047 2.559 46.128 o
-9 -9 -14 30.439 30.597 2.559 33.983 o
-9 -9 -13 27.980 29.415 1.943 49.111 o
-9 -9 -12 1.261 2.529 1.455 156.499 o
-9 -9 -11 31.323 32.081 1.787 49.178 o
-9 -9 -10 70.941 69.964 2.295 17.418 o
-9 -9 -9 19.536 20.958 1.436 86.688 o
-9 -9 -8 198.926 185.691 4.307 3.110 o
-9 -9 -7 17.504 16.905 1.152 119.481 o
-9 -9 -6 7.051 7.051 0.527 455.424 o
-9 -9 -5 305.014 279.797 4.883 1.497 o
-9 -9 -4 38.164 38.673 0.928 56.801 o
-9 -9 -3 158.669 153.698 2.637 5.018 o
-9 -9 -2 28.034 28.986 0.811 88.510 o
-9 -9 -1 1.000 0.967 0.391 1671.550 o
-9 -8 -16 8.623 9.434 2.744 42.363 o
-9 -8 -15 63.291 57.688 2.959 17.112 o
-9 -8 -14 29.256 28.654 2.363 38.622 o
-9 -8 -13 38.240 44.396 2.383 30.502 o
-9 -8 -12 17.927 23.224 1.777 68.591 o
-9 -8 -11 44.491 46.350 1.934 32.772 o
-9 -8 -10 60.647 59.944 2.168 21.835 o
-9 -8 -9 80.128 75.355 2.168 15.522 o
-9 -8 -8 28.314 29.523 1.250 70.919 o
-9 -8 -7 104.443 105.620 2.471 9.722 o
-9 -8 -6 102.885 93.881 1.641 11.646 o
-9 -8 -5 8.711 9.786 0.537 365.011 o
-9 -8 -4 33.805 34.240 0.840 69.010 o
-9 -8 -3 169.012 166.540 2.715 4.443 o
-9 -8 -2 14.873 16.749 0.684 191.035 o
-9 -8 -1 113.085 111.421 1.953 9.263 o
-9 -7 -16 38.750 33.673 2.803 27.025 o
-9 -7 -15 0.778 1.348 1.807 104.387 o
-9 -7 -14 33.364 34.992 2.275 36.523 o
-9 -7 -13 33.470 31.945 1.992 42.831 o
-9 -7 -12 27.154 27.657 1.699 58.070 o
-9 -7 -11 100.410 94.496 2.940 9.899 o
-9 -7 -10 2.258 3.115 0.830 413.214 o
-9 -7 -9 0.867 1.748 0.713 604.659 o
-9 -7 -8 61.288 61.096 1.621 24.655 o
-9 -7 -7 81.159 77.982 1.797 16.136 o
-9 -7 -6 28.992 29.513 0.811 85.339 o
-9 -7 -5 161.753 149.762 2.461 5.043 o
-9 -7 -4 227.356 219.501 3.486 2.581 o
-9 -7 -3 146.897 149.743 2.490 5.614 o
-9 -7 -2 12.861 13.057 0.635 238.385 o
-9 -7 -1 82.111 77.806 1.465 16.801 o
-9 -6 -17 23.628 19.571 2.813 34.040 o
-9 -6 -16 11.807 13.604 2.158 61.277 o
-9 -6 -15 132.891 125.083 3.926 5.837 o
-9 -6 -14 89.278 87.074 3.067 11.104 o
-9 -6 -13 86.035 83.148 2.881 12.114 o
-9 -6 -12 52.828 55.266 1.758 28.370 o
-9 -6 -11 10.784 11.817 1.055 175.563 o
-9 -6 -10 140.936 133.316 2.920 6.010 o
-9 -6 -9 93.493 88.373 2.119 12.492 o
-9 -6 -8 43.322 40.890 1.201 45.347 o
-9 -6 -7 70.006 67.444 1.602 20.791 o
-9 -6 -6 160.220 164.900 2.695 4.751 o
-9 -6 -5 143.159 138.736 2.402 6.071 o
-9 -6 -4 330.308 312.123 4.834 1.284 o
-9 -6 -3 214.139 204.960 3.252 2.913 o
-9 -6 -2 25.412 29.445 0.791 96.059 o
-9 -6 -1 3.150 3.799 0.479 801.212 o
-9 -5 -17 2.251 5.313 2.705 46.084 o
-9 -5 -16 6.253 6.631 2.207 65.362 o
-9 -5 -15 1.956 2.393 1.738 110.188 o
-9 -5 -14 71.187 72.376 2.334 16.964 o
-9 -5 -13 32.648 33.683 1.582 52.269 o
-9 -5 -12 5.655 4.307 0.977 268.694 o
-9 -5 -11 12.044 12.764 0.859 201.460 o
-9 -5 -10 126.729 123.589 2.734 7.129 o
-9 -5 -9 29.657 29.943 1.152 71.620 o
-9 -5 -8 131.447 125.103 2.588 6.924 o
-9 -5 -7 106.002 107.339 2.061 10.011 o
-9 -5 -6 80.188 83.343 1.514 16.502 o
-9 -5 -5 48.833 51.340 1.094 37.609 o
-9 -5 -4 156.288 146.871 2.432 5.315 o
-9 -5 -3 95.082 90.170 1.660 12.948 o
-9 -5 -2 76.725 70.355 1.318 19.427 o
-9 -5 -1 14.496 13.262 0.537 235.926 o
-9 -4 -18 4.828 11.866 7.627 5.903 o
-9 -4 -17 22.463 20.831 2.715 36.147 o
-9 -4 -16 16.772 18.302 1.787 72.731 o
-9 -4 -15 42.471 43.391 2.031 33.351 o
-9 -4 -14 146.734 140.983 4.180 4.887 o
-9 -4 -13 57.569 57.629 1.816 25.496 o
-9 -4 -12 0.907 1.856 0.850 438.359 o
-9 -4 -11 203.004 188.582 3.906 3.109 o
-9 -4 -10 244.572 227.939 4.619 2.184 o
-9 -4 -9 178.839 166.286 3.184 4.032 o
-9 -4 -8 120.928 114.448 2.266 8.210 o
-9 -4 -7 96.056 92.768 1.611 12.691 o
-9 -4 -6 6.817 8.584 0.498 455.436 o
-9 -4 -5 52.355 47.277 0.977 37.498 o
-9 -4 -4 241.061 238.907 3.819 2.260 o
-9 -4 -3 1.724 2.940 0.420 1157.670 o
-9 -4 -2 49.268 47.756 1.006 39.437 o
-9 -4 -1 59.147 59.075 1.182 28.499 o
-9 -3 -18 17.283 14.757 2.627 41.412 o
-9 -3 -17 85.145 80.482 3.154 11.694 o
-9 -3 -16 19.617 23.028 1.758 67.511 o
-9 -3 -15 13.126 10.528 1.660 92.743 o
-9 -3 -14 1.760 2.568 0.947 341.533 o
-9 -3 -13 31.282 34.816 1.455 56.442 o
-9 -3 -12 57.435 56.770 1.563 27.460 o
-9 -3 -11 121.787 119.839 2.656 7.617 o
-9 -3 -10 50.397 52.922 1.524 32.181 o
-9 -3 -9 232.933 218.525 3.428 2.522 o
-9 -3 -8 37.342 39.816 0.889 57.822 o
-9 -3 -7 26.897 28.575 0.762 94.115 o
-9 -3 -6 29.629 31.027 0.811 81.922 o
-9 -3 -5 98.070 91.713 1.592 12.506 o
-9 -3 -4 96.517 91.058 1.592 12.777 o
-9 -3 -3 25.354 25.519 0.713 106.131 o
-9 -3 -2 112.214 98.344 1.690 10.248 o
-9 -3 -1 741.256 711.886 10.743 0.262 o
-9 -2 -18 7.870 6.719 2.227 63.228 o
-9 -2 -17 23.911 23.946 2.100 50.009 o
-9 -2 -16 67.854 77.787 2.813 15.240 o
-9 -2 -15 133.647 128.277 3.301 6.208 o
-9 -2 -14 49.207 47.746 1.670 32.836 o
-9 -2 -13 256.791 246.143 5.508 1.887 o
-9 -2 -12 7.491 7.901 0.859 272.705 o
-9 -2 -11 40.882 42.463 0.986 50.141 o
-9 -2 -10 3.620 5.332 0.498 680.905 o
-9 -2 -9 38.159 38.009 0.889 57.944 o
-9 -2 -8 27.806 28.986 0.762 90.917 o
-9 -2 -7 68.322 72.025 1.357 21.540 o
-9 -2 -6 40.946 36.593 0.840 55.855 o
-9 -2 -5 125.671 124.869 2.100 7.638 o
-9 -2 -4 25.341 23.868 0.674 111.064 o
-9 -2 -3 57.588 58.430 1.152 29.607 o
-9 -2 -2 233.187 221.455 3.457 2.497 o
-9 -2 -1 81.388 71.517 1.289 18.133 o
-9 -1 -18 4.284 6.768 2.383 57.658 o
-9 -1 -17 22.224 24.708 2.031 53.220 o
-9 -1 -16 5.537 5.879 1.582 120.568 o
-9 -1 -15 7.613 9.414 1.279 156.041 o
-9 -1 -14 22.605 24.991 1.025 99.340 o
-9 -1 -13 171.769 169.548 3.223 4.161 o
-9 -1 -12 39.703 39.924 1.055 51.915 o
-9 -1 -11 30.148 31.818 0.840 78.906 o
-9 -1 -10 102.151 100.073 1.748 11.216 o
-9 -1 -9 68.758 67.415 1.299 22.369 o
-9 -1 -8 70.922 69.837 1.299 21.269 o
-9 -1 -7 39.924 41.584 0.889 53.214 o
-9 -1 -6 301.415 285.422 4.424 1.530 o
-9 -1 -5 109.685 116.851 1.953 9.325 o
-9 -1 -4 364.593 326.371 5.156 1.099 o
-9 -1 -3 73.767 67.708 1.250 20.876 o
-9 -1 -2 204.450 194.139 3.086 3.199 o
-9 -1 -1 799.654 737.453 11.133 0.233 o
-8 -17 -3 53.846 51.779 3.330 17.256 o
-8 -17 -2 48.613 48.723 2.910 21.366 o
-8 -17 -1 15.459 17.559 2.256 53.152 o
-8 -16 -7 100.237 78.929 3.633 9.348 o
-8 -16 -6 53.191 47.355 2.432 24.124 o
-8 -16 -5 4.461 3.819 1.777 101.151 o
-8 -16 -4 71.326 70.960 2.559 16.202 o
-8 -16 -3 1.526 2.617 1.553 137.472 o
-8 -16 -2 8.185 10.118 1.729 95.504 o
-8 -16 -1 7.210 7.998 1.611 111.191 o
-8 -15 -9 12.540 14.610 2.725 40.708 o
-8 -15 -8 50.058 50.588 2.901 20.890 o
-8 -15 -7 13.205 14.063 2.324 53.159 o
-8 -15 -6 19.237 19.474 1.631 76.999 o
-8 -15 -5 133.936 126.597 3.076 6.398 o
-8 -15 -4 3.258 2.842 1.348 172.903 o
-8 -15 -3 61.600 61.663 2.119 21.596 o
-8 -15 -2 3.944 5.733 1.367 160.697 o
-8 -15 -1 24.669 27.120 1.563 66.482 o
-8 -14 -11 12.768 17.345 3.311 28.471 o
-8 -14 -10 47.367 43.830 2.754 23.584 o
-8 -14 -9 13.048 16.563 2.803 38.263 o
-8 -14 -8 8.533 8.897 1.904 81.507 o
-8 -14 -7 60.832 62.415 2.539 19.338 o
-8 -14 -6 13.490 10.772 1.162 146.545 o
-8 -14 -5 17.538 20.030 1.357 97.488 o
-8 -14 -4 23.675 24.942 1.397 77.059 o
-8 -14 -3 74.181 73.460 2.119 17.034 o
-8 -14 -2 46.305 46.506 1.680 34.741 o
-8 -14 -1 72.971 75.345 2.129 17.056 o
-8 -13 -12 15.881 18.702 2.861 35.715 o
-8 -13 -11 48.962 51.809 3.018 20.154 o
-8 -13 -10 23.297 21.778 2.002 54.545 o
-8 -13 -9 43.400 44.797 2.363 28.606 o
-8 -13 -8 15.523 15.499 1.904 69.623 o
-8 -13 -7 13.571 16.153 1.914 70.918 o
-8 -13 -6 15.931 15.762 1.084 134.945 o
-8 -13 -5 1.629 2.217 0.732 540.679 o
-8 -13 -4 52.085 53.332 1.690 29.734 o
-8 -13 -3 28.480 29.933 1.289 68.896 o
-8 -13 -2 106.805 105.327 2.422 9.582 o
-8 -13 -1 69.517 71.946 1.768 19.637 o
-8 -12 -13 10.563 9.991 2.315 56.387 o
-8 -12 -12 21.263 22.140 2.627 38.236 o
-8 -12 -11 20.482 20.743 2.109 53.584 o
-8 -12 -10 19.839 20.352 1.768 68.460 o
-8 -12 -9 99.493 93.529 3.076 9.794 o
-8 -12 -8 4.010 6.289 1.533 130.514 o
-8 -12 -7 1.735 1.865 1.143 246.174 o
-8 -12 -6 62.610 57.483 1.524 25.398 o
-8 -12 -5 5.797 7.539 0.967 254.332 o
-8 -12 -4 10.581 12.178 0.938 199.309 o
-8 -12 -3 43.987 43.869 1.318 41.830 o
-8 -12 -2 32.197 33.566 1.221 62.442 o
-8 -12 -1 113.028 111.401 2.315 8.902 o
-8 -11 -14 2.168 1.436 2.266 66.046 o
-8 -11 -13 12.311 10.332 2.295 56.029 o
-8 -11 -12 65.647 64.075 2.813 16.804 o
-8 -11 -11 6.907 7.813 1.455 132.534 o
-8 -11 -10 63.169 60.012 2.481 19.392 o
-8 -11 -9 59.364 54.250 2.080 23.668 o
-8 -11 -8 93.790 92.074 2.969 10.591 o
-8 -11 -7 13.942 14.366 1.260 125.188 o
-8 -11 -6 3.334 2.891 0.625 595.295 o
-8 -11 -5 12.463 14.766 0.752 210.049 o
-8 -11 -4 20.214 21.515 0.947 118.530 o
-8 -11 -3 1.032 1.816 0.605 789.137 o
-8 -11 -2 73.561 73.528 1.582 19.032 o
-8 -11 -1 162.911 155.319 2.988 4.711 o
-8 -10 -15 1.974 2.568 2.715 46.197 o
-8 -10 -14 11.547 14.493 2.315 54.420 o
-8 -10 -13 0.742 0.313 1.738 113.382 o
-8 -10 -12 66.204 63.723 2.432 18.522 o
-8 -10 -11 5.958 7.422 1.465 134.315 o
-8 -10 -10 54.850 54.416 2.119 24.886 o
-8 -10 -9 62.006 62.327 2.002 22.041 o
-8 -10 -8 45.064 44.699 1.592 37.157 o
-8 -10 -7 114.372 116.929 2.969 7.895 o
-8 -10 -6 35.596 32.150 0.947 65.208 o
-8 -10 -5 155.990 153.796 2.734 5.074 o
-8 -10 -4 49.157 48.772 1.152 37.774 o
-8 -10 -3 87.980 90.404 1.748 13.881 o
-8 -10 -2 101.290 103.500 1.846 10.991 o
-8 -10 -1 51.106 51.867 1.084 35.891 o
-8 -9 -16 8.478 11.241 2.959 36.657 o
-8 -9 -15 27.628 32.843 3.272 24.491 o
-8 -9 -14 0.893 0.928 1.338 188.229 o
-8 -9 -13 6.801 8.868 1.533 120.651 o
-8 -9 -12 24.449 25.040 1.748 60.895 o
-8 -9 -11 4.898 7.803 1.260 175.503 o
-8 -9 -10 76.625 74.564 2.217 16.099 o
-8 -9 -9 65.876 64.593 1.914 21.024 o
-8 -9 -8 4.140 6.104 0.957 283.784 o
-8 -9 -7 32.708 33.488 1.211 62.018 o
-8 -9 -6 103.577 95.922 1.660 11.406 o
-8 -9 -5 244.916 239.502 3.760 2.222 o
-8 -9 -4 41.470 41.340 0.947 50.666 o
-8 -9 -3 45.034 44.533 1.025 44.291 o
-8 -9 -2 127.465 126.763 2.139 7.430 o
-8 -9 -1 51.056 54.309 1.201 34.173 o
-8 -8 -16 38.549 29.386 2.822 27.497 o
-8 -8 -15 3.910 5.791 2.119 72.502 o
-8 -8 -14 74.661 71.917 2.774 14.763 o
-8 -8 -13 35.760 37.082 1.973 39.952 o
-8 -8 -12 48.739 46.105 1.719 33.026 o
-8 -8 -11 63.660 62.503 1.924 21.940 o
-8 -8 -10 7.629 7.784 0.850 275.328 o
-8 -8 -9 14.663 15.518 0.957 157.718 o
-8 -8 -8 77.281 76.331 1.856 16.945 o
-8 -8 -7 224.583 200.624 3.740 2.711 o
-8 -8 -6 74.877 78.402 1.787 17.459 o
-8 -8 -5 132.661 134.781 2.295 6.775 o
-8 -8 -4 19.757 21.759 0.713 138.482 o
-8 -8 -3 3.606 2.549 0.439 890.765 o
-8 -8 -2 214.763 221.699 3.516 2.736 o
-8 -8 -1 47.352 46.516 1.016 41.434 o
-8 -7 -17 15.238 13.731 2.754 39.178 o
-8 -7 -16 8.039 6.231 2.598 47.680 o
-8 -7 -15 178.511 171.658 4.990 3.397 o
-8 -7 -14 9.280 11.202 1.768 89.597 o
-8 -7 -13 37.360 36.496 1.865 41.026 o
-8 -7 -12 10.970 12.012 1.250 141.815 o
-8 -7 -11 66.347 60.969 1.660 22.688 o
-8 -7 -10 33.012 34.542 1.201 61.074 o
-8 -7 -9 2.459 1.318 0.537 848.434 o
-8 -7 -8 12.598 12.549 0.801 209.427 o
-8 -7 -7 67.863 68.831 1.572 21.347 o
-8 -7 -6 163.586 153.639 3.008 4.709 o
-8 -7 -5 118.958 121.011 2.041 8.302 o
-8 -7 -4 9.527 9.287 0.537 351.918 o
-8 -7 -3 401.972 383.522 5.908 0.871 o
-8 -7 -2 187.714 177.361 2.930 3.749 o
-8 -7 -1 2.164 1.289 0.332 1594.640 o
-8 -6 -17 46.286 44.201 3.184 20.270 o
-8 -6 -16 42.092 41.203 2.354 29.948 o
-8 -6 -15 18.284 18.370 1.729 73.838 o
-8 -6 -14 195.984 186.082 5.127 2.949 o
-8 -6 -13 0.519 1.983 0.967 349.676 o
-8 -6 -12 47.253 48.977 1.543 34.968 o
-8 -6 -11 64.622 66.712 1.748 21.890 o
-8 -6 -10 48.250 51.262 1.445 34.668 o
-8 -6 -9 14.931 15.655 0.791 179.235 o
-8 -6 -8 44.232 42.414 1.328 42.097 o
-8 -6 -7 147.962 138.365 2.686 5.717 o
-8 -6 -6 18.301 21.847 0.635 152.991 o
-8 -6 -5 47.596 41.974 0.908 44.361 o
-8 -6 -4 115.759 110.659 1.895 9.114 o
-8 -6 -3 9.936 13.516 0.586 287.740 o
-8 -6 -2 28.559 26.173 0.762 92.771 o
-8 -6 -1 8.359 8.877 0.557 376.025 o
-8 -5 -18 9.110 12.793 3.643 24.648 o
-8 -5 -17 22.872 25.694 2.520 39.142 o
-8 -5 -16 11.424 13.243 1.758 85.645 o
-8 -5 -15 9.384 9.991 1.367 134.332 o
-8 -5 -14 64.326 60.960 1.983 21.658 o
-8 -5 -13 15.596 15.294 1.094 136.261 o
-8 -5 -12 38.344 38.146 1.299 50.110 o
-8 -5 -11 1.908 2.363 0.693 577.886 o
-8 -5 -10 10.988 9.747 0.791 242.128 o
-8 -5 -9 8.628 9.805 0.742 287.009 o
-8 -5 -8 17.716 20.880 0.889 135.634 o
-8 -5 -7 412.848 383.786 6.846 0.820 o
-8 -5 -6 2.832 3.897 0.381 1030.000 o
-8 -5 -5 53.730 58.391 1.133 31.837 o
-8 -5 -4 55.775 58.508 1.201 30.236 o
-8 -5 -3 324.041 304.603 4.854 1.331 o
-8 -5 -2 38.612 40.803 0.977 53.992 o
-8 -5 -1 46.642 45.520 0.947 43.194 o
-8 -4 -18 99.642 91.264 3.789 8.671 o
-8 -4 -17 2.911 2.451 1.943 87.902 o
-8 -4 -16 47.919 49.270 2.432 25.505 o
-8 -4 -15 34.999 34.386 1.758 45.721 o
-8 -4 -14 39.681 44.426 1.797 37.937 o
-8 -4 -13 22.162 24.396 1.231 89.423 o
-8 -4 -12 228.621 215.888 4.424 2.452 o
-8 -4 -11 120.603 114.478 2.539 7.984 o
-8 -4 -10 156.903 149.030 2.891 5.061 o
-8 -4 -9 76.290 77.279 1.699 17.537 o
-8 -4 -8 90.952 92.475 1.924 12.929 o
-8 -4 -7 76.550 75.589 1.367 18.640 o
-8 -4 -6 44.747 43.498 0.898 46.534 o
-8 -4 -5 43.424 43.635 0.928 47.498 o
-8 -4 -4 132.090 125.337 2.061 7.233 o
-8 -4 -3 5.224 6.787 0.420 626.297 o
-8 -4 -2 93.160 93.549 1.631 13.030 o
-8 -4 -1 114.232 101.948 1.748 9.800 o
-8 -3 -18 57.017 50.881 2.793 20.014 o
-8 -3 -17 16.897 16.104 1.729 77.421 o
-8 -3 -16 11.992 14.161 1.621 94.754 o
-8 -3 -15 77.946 78.978 2.363 14.993 o
-8 -3 -14 42.088 41.213 1.592 40.464 o
-8 -3 -13 50.222 52.727 1.621 31.431 o
-8 -3 -12 45.425 44.875 1.387 39.424 o
-8 -3 -11 184.393 171.794 3.340 3.785 o
-8 -3 -10 29.349 30.392 0.986 77.472 o
-8 -3 -9 15.656 17.794 0.840 160.517 o
-8 -3 -8 276.705 256.905 3.985 1.830 o
-8 -3 -7 149.981 136.100 2.217 5.902 o
-8 -3 -6 178.064 162.224 2.627 4.268 o
-8 -3 -5 446.054 429.755 6.543 0.708 o
-8 -3 -4 83.516 85.209 1.494 15.669 o
-8 -3 -3 154.112 152.194 2.471 5.280 o
-8 -3 -2 763.597 719.366 10.811 0.251 o
-8 -3 -1 111.801 101.752 1.787 10.014 o
-8 -2 -18 101.946 95.141 3.584 8.703 o
-8 -2 -17 59.671 63.118 2.578 19.308 o
-8 -2 -16 0.537 1.563 1.416 168.643 o
-8 -2 -15 58.248 66.233 2.266 21.051 o
-8 -2 -14 14.952 17.335 1.162 127.034 o
-8 -2 -13 5.723 7.022 0.879 293.083 o
-8 -2 -12 18.571 16.973 0.850 145.033 o
-8 -2 -11 290.397 279.250 4.336 1.625 o
-8 -2 -10 116.633 106.880 1.826 9.267 o
-8 -2 -9 68.601 66.624 1.240 22.778 o
-8 -2 -8 138.032 135.260 2.236 6.503 o
-8 -2 -7 194.602 187.322 3.252 3.420 o
-8 -2 -6 136.258 134.674 2.236 6.614 o
-8 -2 -5 216.864 217.382 3.428 2.750 o
-8 -2 -4 397.687 380.700 5.811 0.889 o
-8 -2 -3 144.887 148.063 2.393 5.782 o
-8 -2 -2 80.767 77.132 1.357 17.439 o
-8 -2 -1 743.835 701.006 10.547 0.264 o
-8 -1 -18 1.406 2.432 1.914 92.024 o
-8 -1 -17 3.378 5.606 1.592 124.146 o
-8 -1 -16 73.380 80.892 2.627 14.750 o
-8 -1 -15 16.926 17.852 0.928 142.970 o
-8 -1 -14 187.020 187.869 3.486 3.514 o
-8 -1 -13 22.796 24.327 0.938 104.975 o
-8 -1 -12 36.077 34.972 0.859 63.991 o
-8 -1 -11 77.982 81.654 1.494 17.222 o
-8 -1 -10 38.516 38.732 0.947 55.949 o
-8 -1 -9 78.144 73.167 1.348 18.594 o
-8 -1 -8 31.227 31.564 0.781 78.470 o
-8 -1 -7 40.860 35.851 0.830 56.629 o
-8 -1 -6 18.485 14.825 0.566 183.600 o
-8 -1 -5 16.434 18.634 0.615 179.309 o
-8 -1 -4 847.108 787.621 11.807 0.207 o
-8 -1 -3 413.934 425.604 6.465 0.779 o
-8 -1 -2 499.577 503.185 7.627 0.548 o
-8 -1 -1 28.197 27.052 0.693 95.076 o
-7 -17 -5 0.305 1.318 2.910 40.721 o
-7 -17 -4 22.620 20.216 2.305 46.133 o
-7 -17 -3 6.453 4.629 1.768 98.692 o
-7 -17 -2 4.752 6.240 1.914 86.529 o
-7 -17 -1 80.485 76.243 3.027 12.832 o
-7 -16 -8 36.709 27.765 2.822 28.307 o
-7 -16 -7 26.093 24.894 2.647 35.316 o
-7 -16 -6 1.665 2.402 1.758 108.242 o
-7 -16 -5 37.039 36.662 2.100 37.092 o
-7 -16 -4 12.912 11.768 1.738 85.962 o
-7 -16 -3 36.301 40.431 1.983 38.381 o
-7 -16 -2 15.135 18.438 1.758 76.519 o
-7 -16 -1 6.056 6.026 1.387 149.052 o
-7 -15 -10 34.162 27.179 3.125 25.345 o
-7 -15 -9 1.290 0.840 2.012 84.249 o
-7 -15 -8 32.034 32.033 2.529 33.514 o
-7 -15 -7 15.502 16.231 2.080 60.731 o
-7 -15 -6 57.047 54.006 1.953 25.407 o
-7 -15 -5 36.062 37.736 1.738 43.908 o
-7 -15 -4 0.505 0.635 1.309 198.770 o
-7 -15 -3 37.584 40.695 1.787 40.773 o
-7 -15 -2 7.212 9.268 1.279 158.026 o
-7 -15 -1 129.080 131.968 3.135 6.463 o
-7 -14 -11 32.929 29.757 2.617 32.201 o
-7 -14 -10 1.993 2.940 2.442 56.820 o
-7 -14 -9 12.822 11.944 1.934 72.973 o
-7 -14 -8 80.484 78.538 3.047 12.634 o
-7 -14 -7 89.542 88.900 3.057 11.003 o
-7 -14 -6 105.822 105.249 2.637 9.391 o
-7 -14 -5 26.296 28.077 1.484 66.525 o
-7 -14 -4 9.223 10.342 1.172 166.256 o
-7 -14 -3 31.602 33.859 1.455 56.632 o
-7 -14 -2 38.911 40.597 1.524 44.337 o
-7 -14 -1 2.930 3.643 1.084 253.719 o
-7 -13 -13 14.832 14.346 3.154 30.928 o
-7 -13 -12 5.527 5.078 2.285 62.169 o
-7 -13 -11 32.199 32.462 2.510 33.675 o
-7 -13 -10 4.105 6.787 2.090 73.882 o
-7 -13 -9 8.806 12.032 1.484 117.776 o
-7 -13 -8 77.419 72.630 2.588 14.895 o
-7 -13 -7 91.013 82.923 2.725 11.897 o
-7 -13 -6 27.239 26.984 1.172 78.338 o
-7 -13 -5 29.909 30.773 1.309 65.321 o
-7 -13 -4 48.883 48.762 1.494 34.551 o
-7 -13 -3 63.852 64.749 1.787 22.247 o
-7 -13 -2 165.089 160.222 3.106 4.523 o
-7 -13 -1 106.833 111.743 2.354 9.375 o
-7 -12 -14 28.056 25.685 2.764 32.351 o
-7 -12 -13 72.062 70.921 3.574 12.467 o
-7 -12 -12 25.000 21.729 2.109 49.729 o
-7 -12 -11 16.221 16.290 1.797 74.227 o
-7 -12 -10 2.393 5.215 1.787 102.006 o
-7 -12 -9 59.727 61.214 2.412 20.470 o
-7 -12 -8 99.033 100.551 3.272 9.215 o
-7 -12 -7 20.324 22.481 1.377 87.070 o
-7 -12 -6 159.186 152.057 3.223 4.790 o
-7 -12 -5 32.341 34.386 1.104 64.776 o
-7 -12 -4 100.292 99.662 1.963 11.173 o
-7 -12 -3 69.349 70.003 1.563 20.762 o
-7 -12 -2 59.388 58.303 1.357 27.555 o
-7 -12 -1 7.270 9.620 0.732 313.420 o
-7 -11 -15 6.554 8.028 2.490 51.816 o
-7 -11 -14 24.525 25.333 2.402 41.097 o
-7 -11 -13 18.962 19.561 2.266 49.829 o
-7 -11 -12 3.348 4.072 1.543 133.229 o
-7 -11 -11 10.029 11.016 1.680 96.072 o
-7 -11 -10 41.099 40.968 1.777 38.433 o
-7 -11 -9 83.398 84.007 2.510 13.336 o
-7 -11 -8 158.383 149.635 3.779 4.604 o
-7 -11 -7 20.951 23.614 1.406 82.939 o
-7 -11 -6 64.511 62.288 1.416 24.299 o
-7 -11 -5 70.699 75.032 1.631 19.422 o
-7 -11 -4 14.036 15.499 0.723 197.636 o
-7 -11 -3 179.578 173.855 3.027 3.962 o
-7 -11 -2 23.724 25.987 0.947 98.897 o
-7 -11 -1 79.431 81.957 1.563 16.694 o
-7 -10 -16 15.247 18.917 3.770 22.093 o
-7 -10 -15 23.786 27.345 2.852 32.019 o
-7 -10 -14 46.644 46.955 2.471 25.945 o
-7 -10 -13 27.719 29.435 2.070 45.981 o
-7 -10 -12 55.560 52.532 1.973 26.095 o
-7 -10 -11 45.716 46.301 1.690 35.038 o
-7 -10 -10 16.797 17.198 1.299 107.893 o
-7 -10 -9 13.752 12.793 1.104 149.044 o
-7 -10 -8 38.954 40.949 1.553 43.650 o
-7 -10 -7 88.122 81.927 2.158 13.653 o
-7 -10 -6 25.296 25.987 0.762 103.241 o
-7 -10 -5 59.655 56.819 1.143 29.022 o
-7 -10 -4 57.483 57.571 1.182 29.710 o
-7 -10 -3 120.407 121.792 2.080 8.133 o
-7 -10 -2 53.600 53.098 1.201 32.981 o
-7 -10 -1 116.316 116.978 2.061 8.651 o
-7 -9 -16 67.516 62.112 3.252 14.753 o
-7 -9 -15 22.290 22.911 2.197 48.607 o
-7 -9 -14 14.434 13.086 1.895 72.793 o
-7 -9 -13 54.456 53.752 2.051 25.672 o
-7 -9 -12 73.784 77.816 2.324 15.966 o
-7 -9 -11 22.575 24.562 1.299 84.539 o
-7 -9 -10 20.273 21.309 1.240 97.321 o
-7 -9 -9 73.374 72.054 2.031 17.678 o
-7 -9 -8 126.590 115.142 2.568 7.534 o
-7 -9 -7 25.204 26.622 1.035 89.475 o
-7 -9 -6 46.106 46.965 1.240 39.851 o
-7 -9 -5 126.539 125.728 2.129 7.531 o
-7 -9 -4 28.598 30.831 0.850 83.353 o
-7 -9 -3 144.265 137.379 2.315 6.095 o
-7 -9 -2 22.096 22.325 0.723 125.031 o
-7 -9 -1 34.591 37.297 0.938 62.882 o
-7 -8 -17 61.277 53.664 3.399 15.609 o
-7 -8 -16 25.707 30.265 2.910 30.037 o
-7 -8 -15 25.722 28.488 2.285 42.322 o
-7 -8 -14 64.307 61.672 2.315 19.800 o
-7 -8 -13 56.599 56.751 2.080 24.172 o
-7 -8 -12 27.859 28.820 1.387 67.265 o
-7 -8 -11 162.934 151.960 3.574 4.526 o
-7 -8 -10 89.200 88.676 2.158 12.992 o
-7 -8 -9 20.678 20.899 1.016 112.775 o
-7 -8 -8 43.543 42.121 1.201 44.567 o
-7 -8 -7 47.890 47.531 1.270 37.974 o
-7 -8 -6 39.333 38.361 1.143 51.755 o
-7 -8 -5 1.357 1.475 0.332 1836.890 o
-7 -8 -4 127.151 119.058 2.012 7.798 o
-7 -8 -3 1.159 0.303 0.283 2701.310 o
-7 -8 -2 199.228 193.680 3.174 3.284 o
-7 -8 -1 57.678 50.158 1.074 32.320 o
-7 -7 -17 10.282 17.208 2.852 37.868 o
-7 -7 -16 18.935 20.245 2.451 44.093 o
-7 -7 -15 14.956 12.911 1.768 80.059 o
-7 -7 -14 36.745 42.424 2.022 36.881 o
-7 -7 -13 29.170 33.371 1.572 56.490 o
-7 -7 -12 23.663 25.958 1.250 83.271 o
-7 -7 -11 15.765 16.251 0.996 144.908 o
-7 -7 -10 74.440 72.220 1.846 18.079 o
-7 -7 -9 4.189 5.342 0.645 492.199 o
-7 -7 -8 6.713 4.278 0.645 430.578 o
-7 -7 -7 20.610 22.179 0.869 121.523 o
-7 -7 -6 248.850 252.462 4.678 2.020 o
-7 -7 -5 83.864 84.017 1.514 15.676 o
-7 -7 -4 314.302 313.539 4.844 1.357 o
-7 -7 -3 206.167 198.465 3.174 3.113 o
-7 -7 -2 13.705 14.346 0.596 228.538 o
-7 -7 -1 226.156 215.927 3.428 2.629 o
-7 -6 -18 14.394 15.264 2.949 34.815 o
-7 -6 -17 48.365 45.090 3.096 20.416 o
-7 -6 -16 42.353 40.383 2.285 30.856 o
-7 -6 -15 13.773 15.401 1.777 79.336 o
-7 -6 -14 10.349 13.848 1.143 157.036 o
-7 -6 -13 27.660 28.312 1.270 72.386 o
-7 -6 -12 5.929 5.772 0.840 317.040 o
-7 -6 -11 23.793 23.761 1.055 96.023 o
-7 -6 -10 189.871 184.148 3.838 3.405 o
-7 -6 -9 138.231 136.383 2.637 6.236 o
-7 -6 -8 148.504 141.500 2.715 5.613 o
-7 -6 -7 40.847 40.158 1.143 49.081 o
-7 -6 -6 13.884 15.274 0.791 188.693 o
-7 -6 -5 29.036 30.529 0.742 86.181 o
-7 -6 -4 94.340 88.285 1.543 13.394 o
-7 -6 -3 118.506 117.515 1.963 8.538 o
-7 -6 -2 131.862 123.628 2.070 7.295 o
-7 -6 -1 656.328 646.365 9.717 0.327 o
-7 -5 -18 0.200 2.549 2.949 39.566 o
-7 -5 -17 167.431 158.493 5.000 3.737 o
-7 -5 -16 38.171 41.349 2.305 32.223 o
-7 -5 -15 24.690 22.686 1.397 77.265 o
-7 -5 -14 11.778 13.106 1.279 132.666 o
-7 -5 -13 23.065 21.231 1.074 100.559 o
-7 -5 -12 2.131 3.584 0.772 462.460 o
-7 -5 -11 51.672 50.276 1.445 32.918 o
-7 -5 -10 6.434 7.032 0.703 367.596 o
-7 -5 -9 171.310 169.538 3.203 4.180 o
-7 -5 -8 158.135 156.520 3.057 4.820 o
-7 -5 -7 206.899 196.835 3.692 3.018 o
-7 -5 -6 211.644 207.606 3.828 2.834 o
-7 -5 -5 249.853 237.744 3.711 2.185 o
-7 -5 -4 130.704 121.499 2.012 7.475 o
-7 -5 -3 566.359 563.090 8.496 0.434 o
-7 -5 -2 511.723 485.460 7.383 0.547 o
-7 -5 -1 924.294 887.342 13.311 0.170 o
-7 -4 -18 10.716 8.438 2.471 50.564 o
-7 -4 -17 1.918 3.545 1.631 123.525 o
-7 -4 -16 33.609 38.742 1.875 42.710 o
-7 -4 -15 10.651 10.674 1.113 168.735 o
-7 -4 -14 1.171 2.695 0.762 512.698 o
-7 -4 -13 33.105 34.015 1.299 58.779 o
-7 -4 -12 71.019 71.898 1.846 18.951 o
-7 -4 -11 116.599 108.413 2.188 8.859 o
-7 -4 -10 126.159 124.410 2.461 7.354 o
-7 -4 -9 35.590 36.154 1.025 60.341 o
-7 -4 -8 81.048 78.353 1.660 16.483 o
-7 -4 -7 181.841 169.040 3.184 3.922 o
-7 -4 -6 103.653 105.932 1.768 10.680 o
-7 -4 -5 339.711 304.398 4.688 1.265 o
-7 -4 -4 526.821 531.165 8.018 0.494 o
-7 -4 -3 811.405 759.026 11.387 0.224 o
-7 -4 -2 56.531 58.079 1.113 30.488 o
-7 -4 -1 108.274 106.665 1.816 10.092 o
-7 -3 -19 5.702 9.366 3.272 30.990 o
-7 -3 -18 81.508 80.443 3.037 12.419 o
-7 -3 -17 32.577 30.441 1.748 49.764 o
-7 -3 -16 58.350 60.901 2.275 21.703 o
-7 -3 -15 14.262 15.479 1.152 134.500 o
-7 -3 -14 98.497 98.774 2.344 10.853 o
-7 -3 -13 24.980 26.945 1.143 84.516 o
-7 -3 -12 20.068 20.108 0.859 129.094 o
-7 -3 -11 76.603 77.142 1.699 17.481 o
-7 -3 -10 78.642 70.237 1.650 17.958 o
-7 -3 -9 36.970 35.910 1.016 58.735 o
-7 -3 -8 90.959 85.824 1.807 13.656 o
-7 -3 -7 14.073 13.135 0.449 257.612 o
-7 -3 -6 511.940 488.761 7.403 0.545 o
-7 -3 -5 262.983 238.018 3.701 2.054 o
-7 -3 -4 461.718 448.681 6.797 0.658 o
-7 -3 -3 114.223 121.968 2.031 8.645 o
-7 -3 -2 17.405 19.102 0.547 177.037 o
-7 -3 -1 134.078 137.613 2.227 6.659 o
-7 -2 -19 40.105 35.382 2.979 24.471 o
-7 -2 -18 38.844 39.084 2.588 28.705 o
-7 -2 -17 19.611 20.226 1.885 63.434 o
-7 -2 -16 45.420 49.426 1.885 32.074 o
-7 -2 -15 3.878 4.951 1.162 214.519 o
-7 -2 -14 42.839 40.295 1.289 44.788 o
-7 -2 -13 143.159 137.760 2.725 5.922 o
-7 -2 -12 77.824 80.648 1.826 16.463 o
-7 -2 -11 26.350 25.860 0.684 103.349 o
-7 -2 -10 69.478 66.585 1.240 22.482 o
-7 -2 -9 11.249 11.299 0.498 308.605 o
-7 -2 -8 126.612 113.989 1.895 8.102 o
-7 -2 -7 165.674 161.472 2.598 4.662 o
-7 -2 -6 767.971 738.332 11.085 0.245 o
-7 -2 -5 0.868 1.055 0.215 3556.520 o
-7 -2 -4 35.480 33.576 0.752 68.438 o
-7 -2 -3 4.801 5.391 0.391 733.555 o
-7 -2 -2 785.483 743.830 11.163 0.237 o
-7 -2 -1 18.308 23.849 0.596 149.968 o
-7 -1 -19 43.202 37.570 2.715 26.068 o
-7 -1 -18 49.554 53.967 2.578 23.044 o
-7 -1 -17 90.969 88.900 2.676 11.655 o
-7 -1 -16 22.188 22.501 1.397 82.145 o
-7 -1 -15 12.298 14.063 0.879 190.500 o
-7 -1 -14 1.031 1.504 0.449 1292.590 o
-7 -1 -13 28.663 28.146 0.820 87.602 o
-7 -1 -12 125.907 123.501 2.100 7.668 o
-7 -1 -11 46.746 45.578 0.977 42.773 o
-7 -1 -10 60.194 62.493 1.221 27.005 o
-7 -1 -9 128.794 116.392 1.953 7.817 o
-7 -1 -8 288.655 277.961 4.531 1.627 o
-7 -1 -7 176.269 163.581 2.676 4.286 o
-7 -1 -6 114.519 107.006 1.768 9.510 o
-7 -1 -5 236.876 214.706 3.369 2.504 o
-7 -1 -4 150.582 156.511 2.490 5.326 o
-7 -1 -3 132.372 132.994 2.139 6.937 o
-7 -1 -2 43.873 53.498 1.006 41.520 o
-7 -1 -1 87.623 87.719 1.475 14.692 o
-6 -18 -1 8.395 13.409 5.010 13.395 o
-6 -17 -6 7.110 13.350 2.725 42.778 o
-6 -17 -5 9.782 14.717 2.100 65.350 o
-6 -17 -4 70.252 66.985 2.568 16.736 o
-6 -17 -3 37.660 37.336 2.227 34.550 o
-6 -17 -2 1.533 3.692 1.904 92.175 o
-6 -17 -1 98.888 95.805 3.301 9.370 o
-6 -16 -9 6.134 9.131 2.949 37.693 o
-6 -16 -8 22.174 23.116 2.969 31.174 o
-6 -16 -7 0.954 2.402 1.484 151.610 o
-6 -16 -6 9.919 13.790 1.836 81.692 o
-6 -16 -5 227.911 218.291 4.893 2.373 o
-6 -16 -4 24.167 22.862 1.768 61.721 o
-6 -16 -3 42.867 46.906 1.943 33.354 o
-6 -16 -2 78.980 75.609 2.354 15.135 o
-6 -16 -1 26.371 27.013 1.973 50.614 o
-6 -15 -11 29.679 28.077 3.701 20.256 o
-6 -15 -10 75.048 78.832 3.877 10.900 o
-6 -15 -9 92.567 80.160 3.486 10.218 o
-6 -15 -8 107.634 105.307 3.477 8.121 o
-6 -15 -7 3.531 3.662 1.162 220.857 o
-6 -15 -6 3.451 4.951 1.240 194.356 o
-6 -15 -5 44.143 48.889 1.865 33.102 o
-6 -15 -4 65.199 68.206 2.061 20.006 o
-6 -15 -3 40.312 42.072 1.709 39.642 o
-6 -15 -2 251.390 243.008 5.069 1.995 o
-6 -15 -1 13.895 16.710 1.299 117.262 o
-6 -14 -12 4.978 6.592 2.656 46.704 o
-6 -14 -11 0.243 0.889 2.383 60.725 o
-6 -14 -10 102.957 97.221 3.516 8.663 o
-6 -14 -9 33.283 35.978 2.217 37.342 o
-6 -14 -8 13.827 19.874 2.070 61.037 o
-6 -14 -7 31.625 28.595 1.338 63.465 o
-6 -14 -6 17.653 20.890 1.279 102.007 o
-6 -14 -5 37.013 40.002 1.611 44.619 o
-6 -14 -4 32.171 35.666 1.553 52.460 o
-6 -14 -3 26.531 27.609 1.270 75.055 o
-6 -14 -2 10.821 12.520 1.104 164.564 o
-6 -14 -1 52.195 53.762 1.465 31.483 o
-6 -13 -13 10.804 14.327 2.881 37.447 o
-6 -13 -12 12.211 11.416 2.197 59.989 o
-6 -13 -11 99.154 100.160 3.467 8.909 o
-6 -13 -10 100.126 100.385 3.389 8.951 o
-6 -13 -9 38.746 41.115 2.129 34.505 o
-6 -13 -8 0.584 2.119 1.338 187.114 o
-6 -13 -7 13.959 13.067 1.279 125.110 o
-6 -13 -6 28.837 30.695 1.094 74.477 o
-6 -13 -5 0.714 0.488 0.674 708.457 o
-6 -13 -4 10.114 9.551 0.879 228.781 o
-6 -13 -3 153.186 146.285 2.959 5.217 o
-6 -13 -2 4.550 4.297 0.742 416.644 o
-6 -13 -1 64.225 65.403 1.582 23.039 o
-6 -12 -14 20.295 21.573 2.647 38.312 o
-6 -12 -13 28.151 31.339 2.266 40.537 o
-6 -12 -12 73.482 71.790 2.881 14.577 o
-6 -12 -11 22.290 22.735 1.826 61.592 o
-6 -12 -10 94.604 87.689 2.500 11.654 o
-6 -12 -9 42.917 42.834 1.914 34.812 o
-6 -12 -8 19.218 23.126 1.514 80.583 o
-6 -12 -7 0.029 0.840 0.996 343.441 o
-6 -12 -6 12.124 12.774 0.762 221.050 o
-6 -12 -5 25.061 26.700 0.938 94.454 o
-6 -12 -4 7.355 9.268 0.732 314.939 o
-6 -12 -3 114.368 116.470 2.217 8.684 o
-6 -12 -2 146.839 143.981 2.578 5.698 o
-6 -12 -1 89.376 87.855 1.768 13.823 o
-6 -11 -15 68.718 61.643 3.340 14.267 o
-6 -11 -14 37.771 32.560 2.402 32.941 o
-6 -11 -13 13.548 15.216 1.650 88.671 o
-6 -11 -12 12.408 14.493 1.455 108.680 o
-6 -11 -11 115.826 113.726 3.057 7.810 o
-6 -11 -10 50.306 53.498 1.895 28.701 o
-6 -11 -9 54.781 56.623 1.953 25.764 o
-6 -11 -8 110.142 103.002 2.813 8.894 o
-6 -11 -7 20.090 18.604 1.172 106.573 o
-6 -11 -6 85.669 80.736 1.680 15.278 o
-6 -11 -5 29.662 33.351 0.977 74.120 o
-6 -11 -4 265.214 251.720 4.248 1.923 o
-6 -11 -3 77.377 77.738 1.514 17.766 o
-6 -11 -2 245.723 233.711 3.760 2.244 o
-6 -11 -1 32.821 34.679 0.957 67.547 o
-6 -10 -16 6.366 6.114 2.695 45.067 o
-6 -10 -15 1.140 2.930 1.777 106.301 o
-6 -10 -14 123.797 117.798 3.526 6.761 o
-6 -10 -13 13.784 13.399 1.475 104.775 o
-6 -10 -12 59.373 53.176 1.914 24.983 o
-6 -10 -11 21.954 24.171 1.377 82.022 o
-6 -10 -10 46.003 48.977 1.797 32.872 o
-6 -10 -9 31.972 32.120 1.397 58.859 o
-6 -10 -8 81.312 80.990 2.227 14.650 o
-6 -10 -7 63.740 65.169 1.924 21.515 o
-6 -10 -6 117.810 111.069 2.002 8.824 o
-6 -10 -5 245.833 235.059 3.711 2.241 o
-6 -10 -4 105.610 104.096 1.836 10.486 o
-6 -10 -3 155.527 158.288 2.627 5.052 o
-6 -10 -2 14.560 15.245 0.684 200.378 o
-6 -10 -1 7.901 9.610 0.625 347.615 o
-6 -9 -17 16.415 19.337 3.623 23.545 o
-6 -9 -16 45.057 46.369 2.920 22.413 o
-6 -9 -15 57.138 55.266 2.315 22.611 o
-6 -9 -14 61.743 65.100 2.412 19.492 o
-6 -9 -13 10.930 8.662 1.338 135.529 o
-6 -9 -12 49.788 53.205 1.865 29.265 o
-6 -9 -11 153.941 144.137 3.516 4.959 o
-6 -9 -10 4.518 4.590 1.006 266.868 o
-6 -9 -9 1.801 2.842 0.781 471.576 o
-6 -9 -8 177.441 168.386 3.516 3.939 o
-6 -9 -7 76.556 75.316 1.699 17.702 o
-6 -9 -6 126.996 121.851 2.041 7.692 o
-6 -9 -5 1.839 1.787 0.391 1350.360 o
-6 -9 -4 15.757 15.967 0.635 193.647 o
-6 -9 -3 42.007 41.515 0.977 49.549 o
-6 -9 -2 6.080 6.475 0.547 485.978 o
-6 -9 -1 67.086 67.610 1.367 22.638 o
-6 -8 -17 27.508 32.804 2.832 30.268 o
-6 -8 -16 25.122 25.069 2.149 47.302 o
-6 -8 -15 12.136 16.622 1.943 70.606 o
-6 -8 -14 19.654 21.075 1.426 86.936 o
-6 -8 -13 42.875 42.844 1.611 39.021 o
-6 -8 -12 8.430 10.762 1.172 169.221 o
-6 -8 -11 14.236 15.342 1.006 153.823 o
-6 -8 -10 17.479 19.425 0.967 132.561 o
-6 -8 -9 13.329 13.985 0.947 171.790 o
-6 -8 -8 32.514 34.816 1.113 63.907 o
-6 -8 -7 262.704 248.360 4.512 1.934 o
-6 -8 -6 74.005 77.181 1.738 17.957 o
-6 -8 -5 49.844 50.490 1.035 37.688 o
-6 -8 -4 95.476 97.748 1.719 12.261 o
-6 -8 -3 41.396 50.031 1.045 44.900 o
-6 -8 -2 9.661 8.448 0.537 358.434 o
-6 -8 -1 164.817 159.685 2.598 4.719 o
-6 -7 -18 32.002 27.247 3.389 22.914 o
-6 -7 -17 4.554 6.055 2.188 67.782 o
-6 -7 -16 4.265 2.852 1.572 128.038 o
-6 -7 -15 9.506 10.293 1.338 137.636 o
-6 -7 -14 30.178 30.167 1.504 59.230 o
-6 -7 -13 13.191 11.446 0.967 177.593 o
-6 -7 -12 53.333 53.430 1.563 30.168 o
-6 -7 -11 17.703 19.073 1.006 128.562 o
-6 -7 -10 75.754 74.867 1.865 17.409 o
-6 -7 -9 72.803 70.394 1.856 18.657 o
-6 -7 -8 67.125 65.276 1.524 22.356 o
-6 -7 -7 162.067 160.202 3.037 4.642 o
-6 -7 -6 41.399 40.695 1.162 47.916 o
-6 -7 -5 69.061 69.593 1.279 21.976 o
-6 -7 -4 122.627 120.298 2.051 8.047 o
-6 -7 -3 10.060 12.930 0.576 293.275 o
-6 -7 -2 64.489 64.378 1.211 24.843 o
-6 -7 -1 341.580 317.816 5.039 1.212 o
-6 -6 -18 21.460 23.849 2.940 31.769 o
-6 -6 -17 96.771 94.633 3.535 9.184 o
-6 -6 -16 15.030 14.512 1.514 97.266 o
-6 -6 -15 56.021 55.696 2.139 24.126 o
-6 -6 -14 91.177 89.848 2.188 12.573 o
-6 -6 -13 59.957 61.614 1.826 23.842 o
-6 -6 -12 38.503 38.615 1.279 50.056 o
-6 -6 -11 34.409 34.933 1.221 58.385 o
-6 -6 -10 83.069 83.041 1.846 15.156 o
-6 -6 -9 109.158 101.459 2.080 9.967 o
-6 -6 -8 144.729 145.748 3.018 5.526 o
-6 -6 -7 236.433 225.488 4.141 2.346 o
-6 -6 -6 40.804 41.076 1.123 48.944 o
-6 -6 -5 42.863 39.865 0.830 51.461 o
-6 -6 -4 183.203 162.165 2.608 4.132 o
-6 -6 -3 57.497 56.829 1.074 30.534 o
-6 -6 -2 312.462 310.023 4.795 1.378 o
-6 -6 -1 544.607 522.717 7.930 0.481 o
-6 -5 -18 2.795 1.602 2.705 46.437 o
-6 -5 -17 21.867 23.360 2.500 40.614 o
-6 -5 -16 19.278 22.188 1.631 74.839 o
-6 -5 -15 43.669 47.053 1.690 36.057 o
-6 -5 -14 79.093 76.117 1.943 16.324 o
-6 -5 -13 19.363 20.665 1.084 112.464 o
-6 -5 -12 118.977 116.069 2.598 7.986 o
-6 -5 -11 82.195 82.103 1.719 15.722 o
-6 -5 -10 102.040 98.159 2.012 10.989 o
-6 -5 -9 49.943 56.057 1.387 32.764 o
-6 -5 -8 328.542 321.000 5.742 1.228 o
-6 -5 -7 175.263 170.027 3.193 4.073 o
-6 -5 -6 131.329 128.238 2.461 6.930 o
-6 -5 -5 36.470 31.456 0.772 68.166 o
-6 -5 -4 734.400 719.777 10.821 0.263 o
-6 -5 -3 231.561 233.350 3.623 2.423 o
-6 -5 -2 47.014 54.621 1.035 38.261 o
-6 -5 -1 151.385 161.716 2.559 5.168 o
-6 -4 -19 33.039 28.068 3.350 23.039 o
-6 -4 -18 5.877 6.289 2.061 74.572 o
-6 -4 -17 27.127 28.898 1.856 52.570 o
-6 -4 -16 149.577 144.342 3.389 5.172 o
-6 -4 -15 7.535 7.910 1.133 190.544 o
-6 -4 -14 97.529 93.656 2.178 11.530 o
-6 -4 -13 344.990 343.833 6.778 1.072 o
-6 -4 -12 69.702 70.433 1.670 20.178 o
-6 -4 -11 95.752 92.875 1.924 12.230 o
-6 -4 -10 30.164 29.201 0.947 78.327 o
-6 -4 -9 73.160 76.683 1.680 18.412 o
-6 -4 -8 37.904 34.054 1.016 58.727 o
-6 -4 -7 84.717 87.611 1.836 14.479 o
-6 -4 -6 205.269 197.547 3.643 3.049 o
-6 -4 -5 709.908 703.731 10.547 0.279 o
-6 -4 -4 131.217 127.681 2.061 7.214 o
-6 -4 -3 203.792 207.528 3.223 3.067 o
-6 -4 -2 70.993 70.325 1.231 21.397 o
-6 -4 -1 150.411 157.253 2.510 5.310 o
-6 -3 -19 26.425 22.296 2.695 34.766 o
-6 -3 -18 19.831 20.226 2.022 57.584 o
-6 -3 -17 80.318 84.447 2.881 12.741 o
-6 -3 -16 52.899 54.602 1.836 27.843 o
-6 -3 -15 110.486 107.934 2.656 8.863 o
-6 -3 -14 20.784 23.048 1.045 106.706 o
-6 -3 -13 11.367 11.670 0.830 218.639 o
-6 -3 -12 5.695 4.727 0.811 344.648 o
-6 -3 -11 39.737 40.578 1.152 49.893 o
-6 -3 -10 21.997 20.304 0.820 123.202 o
-6 -3 -9 66.433 64.505 1.436 23.110 o
-6 -3 -8 70.135 73.939 1.621 19.757 o
-6 -3 -7 291.115 282.365 5.078 1.559 o
-6 -3 -6 329.382 337.544 5.137 1.218 o
-6 -3 -5 484.879 477.930 7.227 0.592 o
-6 -3 -4 320.258 305.706 4.707 1.354 o
-6 -3 -3 1070.530 1055.220 15.782 0.125 o
-6 -3 -2 187.032 183.963 2.881 3.700 o
-6 -3 -1 843.828 890.106 13.448 0.189 o
-6 -2 -19 35.483 34.523 2.803 27.893 o
-6 -2 -18 18.525 17.706 2.061 58.299 o
-6 -2 -17 22.279 23.956 1.650 68.278 o
-6 -2 -16 15.973 15.577 1.611 86.932 o
-6 -2 -15 6.261 5.332 0.977 257.176 o
-6 -2 -14 45.956 47.502 1.348 38.529 o
-6 -2 -13 8.659 8.897 0.762 286.184 o
-6 -2 -12 2.883 2.969 0.547 733.704 o
-6 -2 -11 74.167 78.656 1.426 18.694 o
-6 -2 -10 333.062 322.240 4.922 1.244 o
-6 -2 -9 35.782 35.392 0.762 66.067 o
-6 -2 -8 231.461 235.088 3.662 2.409 o
-6 -2 -7 141.262 120.601 1.963 6.879 o
-6 -2 -6 165.584 163.845 2.578 4.633 o
-6 -2 -5 318.660 311.771 4.756 1.345 o
-6 -2 -4 205.975 192.557 2.998 3.201 o
-6 -2 -3 9.743 7.569 0.381 432.571 o
-6 -2 -2 459.188 445.693 6.729 0.666 o
-6 -2 -1 585.967 618.522 9.287 0.387 o
-6 -1 -19 27.217 24.220 2.656 34.823 o
-6 -1 -18 6.596 8.477 1.885 85.522 o
-6 -1 -17 11.092 12.276 1.104 163.772 o
-6 -1 -16 93.421 95.434 2.178 11.929 o
-6 -1 -15 86.436 85.355 1.768 14.527 o
-6 -1 -14 0.970 1.670 0.557 918.970 o
-6 -1 -13 20.698 21.915 0.752 130.414 o
-6 -1 -12 45.554 45.725 0.996 43.583 o
-6 -1 -11 54.904 53.967 1.084 32.774 o
-6 -1 -10 128.823 128.003 2.109 7.323 o
-6 -1 -9 32.310 34.328 0.772 73.437 o
-6 -1 -8 201.729 185.506 2.930 3.362 o
-6 -1 -7 317.364 298.685 4.610 1.392 o
-6 -1 -6 3.063 3.486 0.361 1072.630 o
-6 -1 -5 450.572 454.883 6.895 0.670 o
-6 -1 -4 439.532 427.567 6.465 0.724 o
-6 -1 -3 13.375 14.678 0.469 253.196 o
-6 -1 -2 875.467 913.945 13.653 0.177 o
-6 -1 -1 141.553 156.188 2.481 5.709 o
-5 -18 -3 22.864 24.151 2.783 34.069 o
-5 -18 -2 1.190 2.715 2.080 78.291 o
-5 -18 -1 84.385 76.810 3.252 11.730 o
-5 -17 -7 12.395 13.624 2.666 42.520 o
-5 -17 -6 16.358 19.434 2.100 57.822 o
-5 -17 -5 61.124 61.653 2.588 19.091 o
-5 -17 -4 5.921 7.051 1.572 119.722 o
-5 -17 -3 25.392 28.771 2.402 39.756 o
-5 -17 -2 5.497 3.711 1.826 94.945 o
-5 -17 -1 4.989 3.926 1.768 101.344 o
-5 -16 -9 90.317 77.806 3.652 10.160 o
-5 -16 -8 13.697 16.261 2.461 47.505 o
-5 -16 -7 115.742 113.921 3.096 7.767 o
-5 -16 -6 34.482 33.644 1.895 43.542 o
-5 -16 -5 12.418 10.918 1.475 111.130 o
-5 -16 -4 2.515 2.451 1.357 174.156 o
-5 -16 -3 38.834 40.724 1.992 36.620 o
-5 -16 -2 117.538 115.522 2.969 7.733 o
-5 -16 -1 23.075 25.812 1.807 59.806 o
-5 -15 -11 48.524 45.549 3.135 20.049 o
-5 -15 -10 142.742 135.182 5.030 4.581 o
-5 -15 -9 1.243 1.992 1.983 86.269 o
-5 -15 -8 5.944 7.002 1.660 109.016 o
-5 -15 -7 0.298 0.527 1.162 252.641 o
-5 -15 -6 7.352 7.012 1.289 160.334 o
-5 -15 -5 8.592 8.926 1.211 165.448 o
-5 -15 -4 50.550 53.381 1.816 29.322 o
-5 -15 -3 12.940 13.262 1.240 133.130 o
-5 -15 -2 32.730 35.734 1.582 51.139 o
-5 -15 -1 0.779 4.561 1.055 281.624 o
-5 -14 -12 53.699 51.711 3.193 18.091 o
-5 -14 -11 27.973 31.613 2.832 30.310 o
-5 -14 -10 40.380 42.472 2.617 27.254 o
-5 -14 -9 4.345 3.272 1.816 97.672 o
-5 -14 -8 30.309 29.708 1.777 51.442 o
-5 -14 -7 162.608 155.700 3.360 4.568 o
-5 -14 -6 24.396 25.099 1.357 77.452 o
-5 -14 -5 26.193 25.978 1.270 77.225 o
-5 -14 -4 99.054 99.086 2.695 10.212 o
-5 -14 -3 31.697 35.607 1.387 57.268 o
-5 -14 -2 27.785 30.157 1.211 72.724 o
-5 -14 -1 23.764 26.095 1.123 89.356 o
-5 -13 -14 5.758 8.223 2.627 47.151 o
-5 -13 -13 76.430 75.765 3.145 13.024 o
-5 -13 -12 47.657 49.504 2.344 26.369 o
-5 -13 -11 12.287 14.688 1.670 89.805 o
-5 -13 -10 17.474 18.819 1.650 79.163 o
-5 -13 -9 66.302 67.444 2.451 18.002 o
-5 -13 -8 81.326 81.097 2.520 13.826 o
-5 -13 -7 23.030 24.259 0.996 100.879 o
-5 -13 -6 79.207 80.511 1.826 16.194 o
-5 -13 -5 199.479 193.348 3.652 3.183 o
-5 -13 -4 54.573 54.709 1.504 29.697 o
-5 -13 -3 77.807 80.453 1.680 16.900 o
-5 -13 -2 206.352 197.088 3.447 3.072 o
-5 -13 -1 42.541 41.886 1.182 45.897 o
-5 -12 -15 36.845 34.445 3.496 20.411 o
-5 -12 -14 58.649 56.262 2.891 18.499 o
-5 -12 -13 64.846 63.860 2.549 18.234 o
-5 -12 -12 11.891 11.895 1.504 108.194 o
-5 -12 -11 71.478 70.276 2.305 17.235 o
-5 -12 -10 29.597 29.864 1.611 56.848 o
-5 -12 -9 15.169 17.423 1.367 106.031 o
-5 -12 -8 84.109 81.078 2.334 13.904 o
-5 -12 -7 56.320 53.450 1.328 30.427 o
-5 -12 -6 9.763 10.264 0.752 264.956 o
-5 -12 -5 282.604 284.192 4.785 1.628 o
-5 -12 -4 54.758 56.614 1.309 30.555 o
-5 -12 -3 10.414 12.012 0.684 264.547 o
-5 -12 -2 63.578 62.278 1.289 25.274 o
-5 -12 -1 163.053 162.526 2.822 4.653 o
-5 -11 -16 0.284 6.133 3.320 31.047 o
-5 -11 -15 79.209 81.029 3.096 12.501 o
-5 -11 -14 139.166 137.066 3.955 5.346 o
-5 -11 -13 3.011 3.067 1.475 147.034 o
-5 -11 -12 60.077 56.789 2.139 22.656 o
-5 -11 -11 17.338 16.710 1.455 94.482 o
-5 -11 -10 13.350 13.213 1.309 123.509 o
-5 -11 -9 0.148 1.641 0.762 562.749 o
-5 -11 -8 76.364 71.204 2.158 16.680 o
-5 -11 -7 240.166 226.904 5.156 2.161 o
-5 -11 -6 206.172 195.331 3.360 3.107 o
-5 -11 -5 29.986 30.001 0.859 80.730 o
-5 -11 -4 77.442 78.373 1.533 17.622 o
-5 -11 -3 97.636 94.701 1.768 12.102 o
-5 -11 -2 5.718 6.641 0.576 473.947 o
-5 -11 -1 103.566 102.797 1.885 10.723 o
-5 -10 -16 24.659 24.962 2.832 32.455 o
-5 -10 -15 26.046 29.650 2.451 38.174 o
-5 -10 -14 9.391 10.342 1.631 102.453 o
-5 -10 -13 151.162 141.627 3.604 5.050 o
-5 -10 -12 22.938 20.958 1.240 91.094 o
-5 -10 -11 19.459 23.224 1.367 88.727 o
-5 -10 -10 94.696 91.166 2.451 11.531 o
-5 -10 -9 121.405 119.429 3.516 6.851 o
-5 -10 -8 33.803 33.644 1.299 58.106 o
-5 -10 -7 58.077 51.360 1.514 28.742 o
-5 -10 -6 48.545 47.961 1.055 39.476 o
-5 -10 -5 84.110 85.492 1.572 15.359 o
-5 -10 -4 34.679 36.047 0.908 64.381 o
-5 -10 -3 49.835 48.420 1.074 38.125 o
-5 -10 -2 151.718 154.069 2.559 5.301 o
-5 -10 -1 39.549 38.127 0.947 54.989 o
-5 -9 -17 31.405 34.503 2.813 29.041 o
-5 -9 -16 49.946 47.854 2.451 24.901 o
-5 -9 -15 1.644 2.803 1.309 189.323 o
-5 -9 -14 15.993 17.764 1.592 86.298 o
-5 -9 -13 87.503 86.195 2.393 12.890 o
-5 -9 -12 59.970 61.751 1.885 23.463 o
-5 -9 -11 90.875 87.611 2.412 12.301 o
-5 -9 -10 53.099 48.498 1.533 31.825 o
-5 -9 -9 11.641 13.936 0.898 192.326 o
-5 -9 -8 27.619 31.456 1.035 78.270 o
-5 -9 -7 8.790 11.163 0.811 253.666 o
-5 -9 -6 23.429 24.884 0.674 116.648 o
-5 -9 -5 105.704 107.524 1.875 10.249 o
-5 -9 -4 191.719 188.074 3.145 3.494 o
-5 -9 -3 32.983 36.134 0.869 68.101 o
-5 -9 -2 126.030 114.233 1.963 8.087 o
-5 -9 -1 271.309 263.888 4.112 1.835 o
-5 -8 -18 22.981 18.985 3.330 26.117 o
-5 -8 -17 73.727 72.259 2.832 14.676 o
-5 -8 -16 59.591 62.083 2.510 19.833 o
-5 -8 -15 11.401 12.891 1.465 112.239 o
-5 -8 -14 95.986 99.428 2.822 10.281 o
-5 -8 -13 0.124 2.129 1.065 294.347 o
-5 -8 -12 12.091 11.114 1.045 171.645 o
-5 -8 -11 92.199 88.392 2.119 12.668 o
-5 -8 -10 143.180 135.523 2.901 5.872 o
-5 -8 -9 57.453 55.325 1.348 29.239 o
-5 -8 -8 30.735 32.658 1.084 69.470 o
-5 -8 -7 41.279 41.222 1.250 46.411 o
-5 -8 -6 124.836 115.474 2.305 7.860 o
-5 -8 -5 35.946 38.009 0.889 61.207 o
-5 -8 -4 136.980 126.529 2.100 6.880 o
-5 -8 -3 450.188 423.866 6.455 0.707 o
-5 -8 -2 104.987 99.965 1.729 10.913 o
-5 -8 -1 248.575 247.432 4.141 2.104 o
-5 -7 -18 7.893 7.891 2.734 43.118 o
-5 -7 -17 57.230 59.788 2.871 18.541 o
-5 -7 -16 46.469 53.557 2.197 27.450 o
-5 -7 -15 84.237 84.300 2.686 12.752 o
-5 -7 -14 13.046 14.981 1.250 128.392 o
-5 -7 -13 84.894 83.099 2.012 14.425 o
-5 -7 -12 232.667 227.334 4.610 2.313 o
-5 -7 -11 69.141 69.983 1.807 19.844 o
-5 -7 -10 34.167 33.742 1.133 61.715 o
-5 -7 -9 79.437 83.519 1.836 15.823 o
-5 -7 -8 12.053 10.069 0.674 258.233 o
-5 -7 -7 75.268 79.242 1.719 17.487 o
-5 -7 -6 19.980 20.001 0.869 128.922 o
-5 -7 -5 14.408 14.102 0.498 238.362 o
-5 -7 -4 39.089 42.580 0.898 53.494 o
-5 -7 -3 87.116 82.289 1.465 15.311 o
-5 -7 -2 793.331 729.484 10.967 0.237 o
-5 -7 -1 503.372 473.057 7.168 0.570 o
-5 -6 -18 6.597 7.813 2.041 74.567 o
-5 -6 -17 48.002 49.182 2.334 26.396 o
-5 -6 -16 115.623 113.315 3.086 7.805 o
-5 -6 -15 8.719 9.463 1.231 159.960 o
-5 -6 -14 41.647 41.691 1.387 43.748 o
-5 -6 -13 12.685 13.575 0.918 182.409 o
-5 -6 -12 31.903 29.503 1.201 66.583 o
-5 -6 -11 159.944 150.485 2.891 4.929 o
-5 -6 -10 158.542 152.819 3.018 4.885 o
-5 -6 -9 447.747 446.738 7.891 0.663 o
-5 -6 -8 18.445 18.897 0.850 140.668 o
-5 -6 -7 72.102 64.153 1.436 21.300 o
-5 -6 -6 34.917 37.248 1.035 60.314 o
-5 -6 -5 239.111 229.658 3.565 2.362 o
-5 -6 -4 109.305 104.047 1.738 10.203 o
-5 -6 -3 40.259 37.765 0.801 56.578 o
-5 -6 -2 952.679 942.696 14.083 0.156 o
-5 -6 -1 14.220 13.331 0.469 250.813 o
-5 -5 -19 36.822 31.554 3.096 24.519 o
-5 -5 -18 43.818 41.623 3.047 22.177 o
-5 -5 -17 56.456 54.475 2.197 23.763 o
-5 -5 -16 36.837 38.244 1.621 45.327 o
-5 -5 -15 4.288 5.010 0.977 279.593 o
-5 -5 -14 99.029 101.899 2.598 10.233 o
-5 -5 -13 70.511 68.821 1.768 19.790 o
-5 -5 -12 71.529 71.194 1.621 19.751 o
-5 -5 -11 153.752 146.539 2.813 5.258 o
-5 -5 -10 58.526 53.723 1.338 29.169 o
-5 -5 -9 352.417 347.056 6.182 1.066 o
-5 -5 -8 116.705 118.130 2.354 8.308 o
-5 -5 -7 206.316 197.333 3.682 3.026 o
-5 -5 -6 153.718 143.551 2.705 5.365 o
-5 -5 -5 39.274 35.910 0.947 56.831 o
-5 -5 -4 50.125 49.484 0.928 38.746 o
-5 -5 -3 127.087 137.516 2.315 7.005 o
-5 -5 -2 745.624 732.678 10.997 0.255 o
-5 -5 -1 33.693 34.210 0.723 71.874 o
-5 -4 -19 5.933 7.256 2.608 47.928 o
-5 -4 -18 2.666 3.360 1.992 83.629 o
-5 -4 -17 116.355 116.362 3.008 7.742 o
-5 -4 -16 2.810 2.598 1.133 239.665 o
-5 -4 -15 24.421 24.776 1.240 83.401 o
-5 -4 -14 275.189 257.530 5.215 1.735 o
-5 -4 -13 90.137 88.314 1.924 13.360 o
-5 -4 -12 5.531 7.276 0.703 384.785 o
-5 -4 -11 267.784 261.984 4.756 1.815 o
-5 -4 -10 18.291 19.757 0.820 142.065 o
-5 -4 -9 23.445 26.749 0.889 101.706 o
-5 -4 -8 93.899 91.010 1.895 12.664 o
-5 -4 -7 200.739 201.376 3.721 3.078 o
-5 -4 -6 117.406 109.946 2.139 8.777 o
-5 -4 -5 601.759 583.423 10.166 0.381 o
-5 -4 -4 912.225 901.835 13.487 0.171 o
-5 -4 -3 174.614 176.941 2.783 4.118 o
-5 -4 -2 238.662 241.993 3.731 2.279 o
-5 -4 -1 470.797 520.891 7.832 0.572 o
-5 -3 -19 27.161 29.366 2.559 35.619 o
-5 -3 -18 44.157 46.545 2.481 26.759 o
-5 -3 -17 34.182 33.029 1.953 42.769 o
-5 -3 -16 16.822 17.940 1.299 106.773 o
-5 -3 -15 26.177 26.534 1.221 78.850 o
-5 -3 -14 6.225 7.119 0.801 320.663 o
-5 -3 -13 232.077 224.092 4.180 2.399 o
-5 -3 -12 186.809 179.588 3.389 3.631 o
-5 -3 -11 1.822 3.369 0.674 586.985 o
-5 -3 -10 22.882 22.823 0.850 112.670 o
-5 -3 -9 34.566 37.140 1.035 60.910 o
-5 -3 -8 156.165 147.594 2.783 5.160 o
-5 -3 -7 21.067 20.059 0.723 135.354 o
-5 -3 -6 233.492 221.572 4.014 2.420 o
-5 -3 -5 1009.860 998.060 14.893 0.140 o
-5 -3 -4 386.510 402.107 6.084 0.883 o
-5 -3 -3 60.224 68.558 1.172 25.908 o
-5 -3 -2 656.721 684.785 10.254 0.313 o
-5 -3 -1 388.593 376.852 5.674 0.923 o
-5 -2 -19 5.986 4.795 2.246 64.015 o
-5 -2 -18 58.583 60.139 2.676 19.337 o
-5 -2 -17 11.604 13.653 1.484 108.758 o
-5 -2 -16 128.120 124.771 2.910 6.876 o
-5 -2 -15 17.424 19.952 1.065 122.403 o
-5 -2 -14 23.265 22.706 0.723 119.120 o
-5 -2 -13 86.889 84.584 1.504 15.059 o
-5 -2 -12 144.226 137.691 2.256 6.118 o
-5 -2 -11 124.434 114.663 1.924 8.219 o
-5 -2 -10 148.562 143.190 2.344 5.749 o
-5 -2 -9 305.274 273.029 4.229 1.556 o
-5 -2 -8 249.795 240.459 3.858 2.156 o
-5 -2 -7 21.506 23.790 0.566 134.094 o
-5 -2 -6 135.959 143.053 2.266 6.392 o
-5 -2 -5 114.312 120.044 1.934 8.801 o
-5 -2 -4 25.648 26.241 0.576 109.635 o
-5 -2 -3 209.805 224.121 3.545 2.786 o
-5 -2 -2 164.590 189.764 2.930 4.173 o
-5 -2 -1 532.578 593.414 8.877 0.447 o
-5 -1 -20 32.334 31.964 5.069 11.676 o
-5 -1 -19 131.273 124.673 4.063 5.804 o
-5 -1 -18 8.696 7.725 1.309 149.963 o
-5 -1 -17 6.647 7.832 0.986 238.103 o
-5 -1 -16 64.263 67.434 1.641 22.405 o
-5 -1 -15 17.613 19.102 0.869 142.470 o
-5 -1 -14 56.797 59.778 1.260 29.024 o
-5 -1 -13 0.487 0.801 0.361 2128.280 o
-5 -1 -12 1.623 2.041 0.410 1289.980 o
-5 -1 -11 66.564 66.966 1.270 23.326 o
-5 -1 -10 144.536 136.197 2.227 6.153 o
-5 -1 -9 24.345 27.482 0.664 108.463 o
-5 -1 -8 181.827 180.008 2.832 3.882 o
-5 -1 -7 314.663 299.241 4.805 1.395 o
-5 -1 -6 1.057 1.074 0.186 3714.290 o
-5 -1 -5 293.846 294.964 4.512 1.542 o
-5 -1 -4 82.602 89.271 1.475 15.489 o
-5 -1 -3 344.379 393.933 5.938 1.024 o
-5 -1 -2 850.471 989.944 14.786 0.171 o
-5 -1 -1 344.233 394.929 5.957 1.022 o
-4 -18 -4 47.039 46.320 3.125 20.344 o
-4 -18 -3 79.705 70.950 3.174 12.827 o
-4 -18 -2 7.007 6.680 2.666 45.702 o
-4 -18 -1 30.410 28.605 2.549 34.580 o
-4 -17 -8 149.001 121.792 5.049 4.581 o
-4 -17 -7 1.891 0.869 1.924 91.403 o
-4 -17 -6 20.137 23.790 2.041 55.035 o
-4 -17 -5 83.120 81.019 2.715 13.044 o
-4 -17 -4 66.819 64.593 2.402 18.427 o
-4 -17 -3 17.088 18.009 1.953 64.167 o
-4 -17 -2 16.143 17.345 1.816 72.549 o
-4 -17 -1 42.627 43.517 2.363 29.155 o
-4 -16 -10 4.936 10.977 2.832 40.767 o
-4 -16 -9 5.292 4.785 2.344 59.479 o
-4 -16 -8 3.848 5.313 1.524 133.609 o
-4 -16 -7 17.614 19.776 1.680 76.504 o
-4 -16 -6 129.558 127.173 3.574 6.212 o
-4 -16 -5 17.109 16.348 1.494 92.453 o
-4 -16 -4 28.771 34.884 1.680 53.079 o
-4 -16 -3 36.941 40.636 1.699 42.816 o
-4 -16 -2 35.017 36.789 1.680 46.337 o
-4 -16 -1 69.821 73.070 2.412 16.862 o
-4 -15 -11 42.783 41.886 2.901 23.719 o
-4 -15 -10 9.831 11.387 2.197 61.723 o
-4 -15 -9 6.323 4.629 1.816 94.177 o
-4 -15 -8 128.504 118.530 2.861 7.070 o
-4 -15 -7 16.204 16.563 1.484 94.877 o
-4 -15 -6 5.333 7.510 1.191 190.191 o
-4 -15 -5 6.656 5.801 1.084 216.246 o
-4 -15 -4 56.828 58.118 1.865 25.348 o
-4 -15 -3 188.028 185.242 4.004 3.386 o
-4 -15 -2 137.239 139.195 3.145 5.905 o
-4 -15 -1 59.919 64.407 1.934 22.757 o
-4 -14 -13 38.747 39.445 3.154 22.591 o
-4 -14 -12 32.922 34.240 2.412 34.582 o
-4 -14 -11 127.792 124.497 3.760 6.201 o
-4 -14 -10 15.764 18.321 1.738 76.875 o
-4 -14 -9 74.180 66.634 2.676 15.630 o
-4 -14 -8 0.967 0.439 0.820 483.492 o
-4 -14 -7 173.833 178.806 3.467 3.915 o
-4 -14 -6 199.607 198.964 4.199 3.015 o
-4 -14 -5 47.957 50.754 1.475 34.709 o
-4 -14 -4 75.169 79.261 1.865 17.055 o
-4 -14 -3 38.950 40.304 1.270 48.876 o
-4 -14 -2 70.467 72.698 1.650 19.728 o
-4 -14 -1 53.053 55.588 1.484 30.393 o
-4 -13 -14 32.411 35.089 2.969 26.643 o
-4 -13 -13 22.175 23.888 2.266 46.376 o
-4 -13 -12 11.662 16.192 1.953 70.796 o
-4 -13 -11 11.983 12.520 1.543 103.428 o
-4 -13 -10 62.533 64.456 2.158 20.727 o
-4 -13 -9 125.919 122.622 3.242 6.778 o
-4 -13 -8 143.044 137.057 2.988 5.793 o
-4 -13 -7 59.985 61.770 1.582 25.249 o
-4 -13 -6 34.923 39.660 1.318 52.644 o
-4 -13 -5 46.578 51.565 1.426 35.835 o
-4 -13 -4 140.160 135.221 2.471 6.265 o
-4 -13 -3 30.869 31.486 0.996 72.982 o
-4 -13 -2 58.210 57.610 1.299 28.623 o
-4 -13 -1 199.522 187.947 3.057 3.357 o
-4 -12 -15 67.581 59.837 3.037 15.827 o
-4 -12 -14 13.904 14.717 1.983 67.638 o
-4 -12 -13 129.711 130.611 3.555 6.143 o
-4 -12 -12 190.248 188.026 4.639 3.152 o
-4 -12 -11 54.407 54.397 2.002 25.950 o
-4 -12 -10 0.485 1.445 1.094 279.178 o
-4 -12 -9 40.416 38.605 1.465 44.904 o
-4 -12 -8 10.272 12.774 1.074 172.131 o
-4 -12 -7 38.772 37.834 1.182 51.997 o
-4 -12 -6 193.588 191.151 3.897 3.254 o
-4 -12 -5 117.231 111.440 2.061 8.803 o
-4 -12 -4 9.226 10.127 0.674 299.281 o
-4 -12 -3 210.185 205.175 3.340 2.960 o
-4 -12 -2 106.837 104.096 1.856 10.332 o
-4 -12 -1 14.559 15.889 0.752 187.020 o
-4 -11 -16 39.336 40.529 2.881 25.007 o
-4 -11 -15 3.814 7.080 2.315 61.083 o
-4 -11 -14 2.489 5.420 1.553 132.122 o
-4 -11 -13 72.695 77.787 2.578 15.286 o
-4 -11 -12 48.110 50.529 1.943 29.887 o
-4 -11 -11 0.534 0.371 1.055 304.211 o
-4 -11 -10 53.876 54.856 1.787 27.766 o
-4 -11 -9 188.526 188.983 4.590 3.187 o
-4 -11 -8 127.712 125.044 3.135 6.710 o
-4 -11 -7 2.025 3.047 0.547 792.912 o
-4 -11 -6 41.485 40.959 0.996 50.169 o
-4 -11 -5 149.739 144.655 2.412 5.636 o
-4 -11 -4 112.674 113.774 1.973 9.176 o
-4 -11 -3 51.766 54.133 1.162 34.091 o
-4 -11 -2 136.381 141.207 2.373 6.359 o
-4 -11 -1 58.268 56.243 1.182 29.647 o
-4 -10 -17 22.965 27.101 3.916 19.326 o
-4 -10 -16 46.017 44.367 2.539 25.912 o
-4 -10 -15 40.125 42.092 2.363 30.449 o
-4 -10 -14 109.250 110.083 3.272 8.118 o
-4 -10 -13 6.207 7.998 1.436 137.276 o
-4 -10 -12 42.582 44.582 1.670 37.808 o
-4 -10 -11 143.123 136.744 3.360 5.577 o
-4 -10 -10 60.630 60.237 1.836 23.788 o
-4 -10 -9 28.080 28.478 1.231 72.979 o
-4 -10 -8 42.841 40.441 1.279 44.864 o
-4 -10 -7 148.433 140.006 2.305 5.844 o
-4 -10 -6 52.624 53.645 1.094 34.220 o
-4 -10 -5 19.657 20.733 0.713 141.756 o
-4 -10 -4 63.090 70.706 1.328 23.666 o
-4 -10 -3 146.901 141.744 2.432 5.815 o
-4 -10 -2 26.717 31.671 0.879 85.907 o
-4 -10 -1 169.832 167.253 2.725 4.405 o
-4 -9 -17 32.752 32.960 2.852 28.338 o
-4 -9 -16 30.580 32.833 2.285 38.378 o
-4 -9 -15 5.534 6.817 1.524 127.570 o
-4 -9 -14 23.096 24.493 1.621 68.067 o
-4 -9 -13 44.696 46.789 1.621 36.349 o
-4 -9 -12 48.044 47.522 1.611 34.185 o
-4 -9 -11 56.458 55.686 1.768 26.659 o
-4 -9 -10 2.370 1.484 0.537 849.003 o
-4 -9 -9 251.274 244.669 4.883 2.010 o
-4 -9 -8 123.303 116.724 2.305 7.923 o
-4 -9 -7 11.956 13.487 0.811 209.006 o
-4 -9 -6 9.145 10.821 0.498 357.793 o
-4 -9 -5 25.846 26.798 0.713 102.219 o
-4 -9 -4 14.763 17.100 0.654 194.675 o
-4 -9 -3 50.048 50.481 1.035 37.541 o
-4 -9 -2 69.967 69.544 1.416 21.199 o
-4 -9 -1 346.764 336.303 5.186 1.147 o
-4 -8 -18 7.128 13.965 2.744 42.117 o
-4 -8 -17 29.441 37.062 2.891 28.197 o
-4 -8 -16 19.490 23.624 1.934 59.761 o
-4 -8 -15 153.484 149.860 3.887 4.697 o
-4 -8 -14 16.209 18.302 1.250 112.355 o
-4 -8 -13 71.053 68.128 1.983 18.871 o
-4 -8 -12 14.572 14.297 0.938 164.600 o
-4 -8 -11 102.711 105.639 2.705 9.553 o
-4 -8 -10 26.881 26.261 0.947 89.648 o
-4 -8 -9 13.401 16.368 0.879 174.285 o
-4 -8 -8 136.897 130.377 2.568 6.497 o
-4 -8 -7 45.548 46.438 1.162 41.409 o
-4 -8 -6 43.232 45.217 0.928 46.872 o
-4 -8 -5 75.834 79.261 1.426 18.197 o
-4 -8 -4 107.094 112.280 2.002 9.730 o
-4 -8 -3 15.822 11.710 0.527 230.922 o
-4 -8 -2 57.415 52.395 1.065 31.882 o
-4 -8 -1 85.100 83.978 1.533 15.397 o
-4 -7 -18 15.492 19.102 2.285 51.570 o
-4 -7 -17 15.561 18.507 1.846 70.955 o
-4 -7 -16 18.771 22.774 1.553 79.454 o
-4 -7 -15 53.390 52.082 1.846 28.092 o
-4 -7 -14 13.818 15.010 1.367 113.037 o
-4 -7 -13 187.293 180.291 3.760 3.515 o
-4 -7 -12 191.077 186.707 3.838 3.357 o
-4 -7 -11 61.950 60.237 1.494 25.278 o
-4 -7 -10 70.766 71.595 1.602 19.978 o
-4 -7 -9 44.770 45.685 1.240 41.436 o
-4 -7 -8 44.893 45.148 1.182 42.276 o
-4 -7 -7 25.311 23.566 0.898 100.330 o
-4 -7 -6 227.742 220.664 4.043 2.491 o
-4 -7 -5 129.244 112.925 1.865 7.969 o
-4 -7 -4 346.141 316.302 4.863 1.203 o
-4 -7 -3 160.196 153.210 2.442 5.044 o
-4 -7 -2 2.621 1.983 0.273 1609.760 o
-4 -7 -1 352.906 370.025 5.635 1.046 o
-4 -6 -19 38.150 31.925 3.008 25.099 o
-4 -6 -18 4.173 4.580 2.051 77.388 o
-4 -6 -17 47.541 48.156 2.305 27.027 o
-4 -6 -16 40.991 39.777 1.807 38.447 o
-4 -6 -15 39.298 43.010 1.963 36.132 o
-4 -6 -14 120.449 118.130 2.725 7.697 o
-4 -6 -13 47.816 45.363 1.377 37.628 o
-4 -6 -12 137.331 133.150 2.637 6.361 o
-4 -6 -11 311.877 290.139 5.205 1.410 o
-4 -6 -10 51.808 51.428 1.279 33.953 o
-4 -6 -9 144.570 143.688 2.774 5.704 o
-4 -6 -8 72.218 74.329 1.631 19.113 o
-4 -6 -7 219.210 202.811 3.721 2.776 o
-4 -6 -6 168.012 160.739 3.008 4.463 o
-4 -6 -5 15.207 13.458 0.439 241.359 o
-4 -6 -4 106.636 99.252 1.641 10.865 o
-4 -6 -3 130.918 145.250 2.344 6.555 o
-4 -6 -2 409.166 396.726 6.016 0.834 o
-4 -6 -1 139.948 130.191 2.109 6.605 o
-4 -5 -19 43.580 43.478 2.656 25.654 o
-4 -5 -18 29.646 34.025 2.500 34.599 o
-4 -5 -17 1.341 1.787 2.022 83.037 o
-4 -5 -16 13.110 13.565 1.211 135.642 o
-4 -5 -15 324.935 308.890 6.172 1.247 o
-4 -5 -14 34.175 34.123 1.231 59.007 o
-4 -5 -13 125.911 122.554 2.442 7.443 o
-4 -5 -12 115.710 112.866 2.500 8.437 o
-4 -5 -11 89.646 87.142 1.846 13.683 o
-4 -5 -10 75.759 75.179 1.631 18.117 o
-4 -5 -9 242.053 236.543 4.317 2.204 o
-4 -5 -8 100.510 92.152 1.895 11.704 o
-4 -5 -7 125.364 116.685 2.266 7.813 o
-4 -5 -6 28.301 25.323 0.781 93.998 o
-4 -5 -5 285.757 284.817 5.098 1.583 o
-4 -5 -4 361.445 373.414 5.684 1.010 o
-4 -5 -3 136.184 138.756 2.207 6.525 o
-4 -5 -2 150.650 158.181 2.588 5.251 o
-4 -5 -1 329.045 339.135 5.147 1.215 o
-4 -4 -19 5.699 3.301 2.061 75.973 o
-4 -4 -18 2.853 4.141 2.315 62.346 o
-4 -4 -17 31.430 31.632 1.670 52.299 o
-4 -4 -16 41.361 44.387 1.641 39.123 o
-4 -4 -15 52.150 54.309 1.709 29.304 o
-4 -4 -14 64.710 60.227 1.504 24.174 o
-4 -4 -13 96.942 91.703 1.924 12.149 o
-4 -4 -12 52.512 50.910 1.289 33.597 o
-4 -4 -11 346.158 322.611 5.772 1.152 o
-4 -4 -10 16.845 17.384 0.732 167.210 o
-4 -4 -9 68.344 72.513 1.563 20.688 o
-4 -4 -8 75.739 74.573 1.582 18.347 o
-4 -4 -7 116.074 105.747 2.070 9.134 o
-4 -4 -6 120.544 120.884 2.305 7.971 o
-4 -4 -5 4.616 4.395 0.469 684.934 o
-4 -4 -4 763.193 788.832 11.993 0.234 o
-4 -4 -3 673.770 690.176 10.352 0.301 o
-4 -4 -2 802.362 855.993 12.793 0.207 o
-4 -4 -1 340.812 376.588 5.703 1.074 o
-4 -3 -20 7.625 6.992 4.805 14.674 o
-4 -3 -19 1.991 2.207 2.227 68.217 o
-4 -3 -18 20.631 23.800 1.807 63.665 o
-4 -3 -17 77.164 75.951 2.168 16.022 o
-4 -3 -16 70.364 67.981 1.904 19.383 o
-4 -3 -15 8.169 7.520 0.869 263.339 o
-4 -3 -14 106.077 102.817 2.168 10.098 o
-4 -3 -13 68.402 63.811 1.445 22.512 o
-4 -3 -12 52.322 53.049 1.348 32.588 o
-4 -3 -11 208.783 201.268 4.082 2.877 o
-4 -3 -10 199.033 182.596 3.399 3.347 o
-4 -3 -9 266.307 266.066 4.805 1.806 o
-4 -3 -8 985.496 927.901 16.065 0.148 o
-4 -3 -7 58.196 61.165 1.338 27.562 o
-4 -3 -6 987.356 1010.330 18.028 0.137 o
-4 -3 -5 145.562 159.675 2.920 5.270 o
-4 -3 -4 29.968 33.712 0.674 81.799 o
-4 -3 -3 246.695 290.100 4.395 1.904 o
-4 -3 -2 260.188 291.887 4.424 1.788 o
-4 -3 -1 275.211 290.022 4.404 1.687 o
-4 -2 -20 67.287 57.336 3.643 13.537 o
-4 -2 -19 15.963 16.661 2.481 45.665 o
-4 -2 -18 49.222 54.719 2.090 27.146 o
-4 -2 -17 14.005 15.645 1.006 154.250 o
-4 -2 -16 43.879 44.016 1.250 42.767 o
-4 -2 -15 27.025 29.845 0.928 85.540 o
-4 -2 -14 5.056 6.153 0.547 532.223 o
-4 -2 -13 145.600 138.307 2.285 6.023 o
-4 -2 -12 147.745 140.504 2.373 5.832 o
-4 -2 -11 38.043 39.924 0.869 57.091 o
-4 -2 -10 498.453 496.935 7.510 0.556 o
-4 -2 -9 191.491 195.848 3.057 3.438 o
-4 -2 -8 35.826 29.767 0.635 73.887 o
-4 -2 -7 4.041 3.106 0.234 1223.690 o
-4 -2 -6 298.372 315.043 4.805 1.440 o
-4 -2 -5 270.326 272.951 4.151 1.804 o
-4 -2 -4 97.262 94.633 1.563 12.455 o
-4 -2 -3 129.926 135.767 2.139 7.000 o
-4 -2 -2 279.238 298.655 4.512 1.622 o
-4 -2 -1 2028.280 2210.400 32.990 0.032 o
-4 -1 -20 10.906 13.252 3.184 31.330 o
-4 -1 -19 26.958 29.972 1.836 52.805 o
-4 -1 -18 121.107 125.806 2.871 7.283 o
-4 -1 -17 65.594 68.186 1.709 21.546 o
-4 -1 -16 16.038 17.745 0.869 154.788 o
-4 -1 -15 47.644 47.336 1.182 39.156 o
-4 -1 -14 47.499 49.924 1.123 38.867 o
-4 -1 -13 30.066 30.880 0.811 81.064 o
-4 -1 -12 22.696 24.464 0.703 118.957 o
-4 -1 -11 21.056 17.618 0.615 150.666 o
-4 -1 -10 5.087 5.401 0.420 678.459 o
-4 -1 -9 12.280 14.151 0.479 271.344 o
-4 -1 -8 13.174 13.213 0.459 268.639 o
-4 -1 -7 77.742 90.287 1.514 16.285 o
-4 -1 -6 0.883 1.885 0.264 2522.380 o
-4 -1 -5 286.885 338.491 5.127 1.419 o
-4 -1 -4 1099.620 1234.750 19.727 0.105 o
-4 -1 -3 812.495 884.168 13.252 0.198 o
-4 -1 -2 710.410 811.714 12.110 0.249 o
-4 -1 -1 1543.700 1590.450 23.751 0.058 o
-3 -18 -5 4.707 6.983 2.324 60.151 o
-3 -18 -4 5.002 6.494 2.334 59.653 o
-3 -18 -3 25.753 24.454 2.471 39.153 o
-3 -18 -2 18.786 20.587 2.275 49.296 o
-3 -18 -1 11.549 12.657 2.061 66.754 o
-3 -17 -8 15.643 18.184 2.901 35.051 o
-3 -17 -7 1.604 4.092 2.031 81.137 o
-3 -17 -6 25.328 26.349 2.012 50.595 o
-3 -17 -5 4.048 5.098 1.524 133.380 o
-3 -17 -4 12.106 12.481 1.826 80.352 o
-3 -17 -3 11.192 12.168 1.563 103.638 o
-3 -17 -2 23.048 23.224 2.051 52.510 o
-3 -17 -1 48.361 52.278 2.422 24.956 o
-3 -16 -10 153.432 124.742 4.453 4.771 o
-3 -16 -9 25.898 26.759 2.539 37.115 o
-3 -16 -8 111.843 109.585 3.223 8.020 o
-3 -16 -7 58.897 62.815 2.246 21.458 o
-3 -16 -6 9.413 10.684 1.524 113.409 o
-3 -16 -5 20.248 21.436 1.436 84.780 o
-3 -16 -4 60.069 64.524 2.197 21.179 o
-3 -16 -3 11.551 11.993 1.436 116.226 o
-3 -16 -2 125.414 123.785 2.969 7.007 o
-3 -16 -1 2.939 4.053 1.309 181.127 o
-3 -15 -12 88.441 82.796 3.711 9.982 o
-3 -15 -11 121.582 109.917 3.594 7.017 o
-3 -15 -10 2.666 5.742 1.904 89.902 o
-3 -15 -9 42.550 45.168 2.324 29.310 o
-3 -15 -8 14.340 19.913 1.504 93.780 o
-3 -15 -7 66.974 68.411 1.973 19.918 o
-3 -15 -6 115.931 112.759 2.471 8.454 o
-3 -15 -5 20.401 21.622 1.162 101.920 o
-3 -15 -4 5.214 6.280 0.967 266.857 o
-3 -15 -3 40.860 47.844 1.699 37.464 o
-3 -15 -2 59.241 59.553 1.787 24.704 o
-3 -15 -1 136.157 140.211 3.154 5.924 o
-3 -14 -13 51.064 48.273 2.705 22.407 o
-3 -14 -12 28.072 32.072 2.471 36.267 o
-3 -14 -11 3.411 4.297 1.787 101.246 o
-3 -14 -10 15.564 19.942 1.875 68.571 o
-3 -14 -9 20.124 21.573 1.738 68.708 o
-3 -14 -8 13.800 15.899 1.094 142.888 o
-3 -14 -7 46.686 45.812 1.436 37.587 o
-3 -14 -6 35.816 34.552 1.250 56.123 o
-3 -14 -5 33.694 33.878 1.260 59.087 o
-3 -14 -4 80.699 83.158 1.895 15.461 o
-3 -14 -3 162.801 156.052 3.047 4.681 o
-3 -14 -2 36.492 40.666 1.191 52.816 o
-3 -14 -1 7.673 7.618 0.820 287.015 o
-3 -13 -14 50.937 48.977 2.822 21.451 o
-3 -13 -13 105.419 105.620 3.447 8.298 o
-3 -13 -12 7.131 13.106 1.807 88.133 o
-3 -13 -11 94.804 91.068 2.695 11.062 o
-3 -13 -10 5.324 4.756 1.260 180.664 o
-3 -13 -9 10.804 17.052 1.475 107.549 o
-3 -13 -8 27.567 29.405 1.045 80.213 o
-3 -13 -7 43.174 45.012 1.328 41.899 o
-3 -13 -6 47.977 49.553 1.377 36.088 o
-3 -13 -5 124.376 132.701 2.647 7.069 o
-3 -13 -4 173.326 175.701 3.154 4.061 o
-3 -13 -3 15.446 16.134 0.820 169.769 o
-3 -13 -2 14.735 14.053 0.752 193.074 o
-3 -13 -1 2.451 2.168 0.518 855.131 o
-3 -12 -15 18.979 19.913 2.354 46.967 o
-3 -12 -14 15.756 16.788 2.012 63.355 o
-3 -12 -13 0.036 0.801 1.475 158.116 o
-3 -12 -12 68.184 63.440 2.715 16.834 o
-3 -12 -11 47.366 50.373 1.836 31.381 o
-3 -12 -10 16.462 18.428 1.240 112.265 o
-3 -12 -9 222.041 225.107 5.166 2.356 o
-3 -12 -8 39.127 40.910 1.084 51.527 o
-3 -12 -7 62.351 63.137 1.524 24.410 o
-3 -12 -6 19.822 22.560 0.908 121.018 o
-3 -12 -5 34.908 36.300 1.025 61.242 o
-3 -12 -4 174.758 166.032 2.725 4.280 o
-3 -12 -3 76.528 76.908 1.475 18.181 o
-3 -12 -2 97.921 101.381 1.807 11.576 o
-3 -12 -1 92.553 96.928 1.768 12.650 o
-3 -11 -16 4.617 5.039 2.852 41.063 o
-3 -11 -15 4.704 2.969 1.904 89.198 o
-3 -11 -14 45.505 49.924 2.305 27.454 o
-3 -11 -13 23.019 25.362 1.641 66.742 o
-3 -11 -12 34.676 36.261 1.621 48.121 o
-3 -11 -11 23.254 26.105 1.231 84.988 o
-3 -11 -10 99.091 95.082 2.442 10.831 o
-3 -11 -9 50.553 50.578 1.885 29.332 o
-3 -11 -8 83.505 82.162 1.729 15.439 o
-3 -11 -7 11.739 12.833 0.693 240.162 o
-3 -11 -6 81.154 78.558 1.504 16.834 o
-3 -11 -5 126.761 124.956 2.129 7.542 o
-3 -11 -4 98.186 102.377 1.816 11.468 o
-3 -11 -3 157.684 156.345 2.598 5.020 o
-3 -11 -2 180.553 181.092 2.940 3.872 o
-3 -11 -1 126.351 122.222 2.129 7.661 o
-3 -10 -17 49.057 42.101 3.027 21.109 o
-3 -10 -16 24.454 25.167 2.188 46.648 o
-3 -10 -15 5.931 4.346 1.768 99.667 o
-3 -10 -14 45.510 47.355 1.904 32.334 o
-3 -10 -13 1.756 3.692 1.318 184.394 o
-3 -10 -12 88.412 92.475 2.510 12.098 o
-3 -10 -11 25.839 27.130 1.318 74.707 o
-3 -10 -10 584.564 523.450 11.299 0.407 o
-3 -10 -9 271.536 262.423 5.869 1.682 o
-3 -10 -8 39.489 36.388 1.074 53.968 o
-3 -10 -7 264.058 260.392 4.063 1.913 o
-3 -10 -6 10.467 11.260 0.537 312.365 o
-3 -10 -5 20.015 17.247 0.635 156.699 o
-3 -10 -4 93.235 89.740 1.631 13.309 o
-3 -10 -3 128.093 127.584 2.149 7.357 o
-3 -10 -2 123.677 119.302 2.031 8.022 o
-3 -10 -1 36.683 35.041 0.918 61.781 o
-3 -9 -17 19.926 21.212 2.481 42.567 o
-3 -9 -16 61.468 63.411 2.588 18.819 o
-3 -9 -15 2.689 3.281 1.318 181.369 o
-3 -9 -14 9.822 8.194 1.524 115.405 o
-3 -9 -13 129.788 128.355 3.281 6.404 o
-3 -9 -12 73.908 72.562 2.022 17.539 o
-3 -9 -11 84.634 82.884 2.207 14.005 o
-3 -9 -10 51.748 51.828 1.436 32.517 o
-3 -9 -9 2.271 3.418 0.596 677.761 o
-3 -9 -8 127.562 119.966 2.393 7.458 o
-3 -9 -7 92.408 90.473 1.641 13.364 o
-3 -9 -6 368.713 352.896 5.449 1.028 o
-3 -9 -5 114.135 118.579 2.012 8.808 o
-3 -9 -4 58.439 54.983 1.113 30.295 o
-3 -9 -3 265.308 232.861 3.652 2.061 o
-3 -9 -2 171.392 166.472 2.725 4.370 o
-3 -9 -1 63.249 58.626 1.172 26.749 o
-3 -8 -18 4.245 3.633 2.334 60.780 o
-3 -8 -17 45.354 43.244 2.568 26.017 o
-3 -8 -16 20.371 22.980 1.816 64.020 o
-3 -8 -15 55.666 57.629 2.109 24.131 o
-3 -8 -14 8.384 8.711 1.035 206.229 o
-3 -8 -13 66.493 66.634 2.041 19.965 o
-3 -8 -12 24.677 25.616 1.094 89.186 o
-3 -8 -11 134.641 124.751 2.695 6.681 o
-3 -8 -10 27.058 27.726 1.055 82.820 o
-3 -8 -9 29.055 29.894 0.947 80.000 o
-3 -8 -8 77.738 76.732 1.631 17.469 o
-3 -8 -7 207.736 211.640 3.906 2.848 o
-3 -8 -6 0.958 2.061 0.332 1878.310 o
-3 -8 -5 583.725 525.628 7.969 0.440 o
-3 -8 -4 51.650 58.362 1.104 33.281 o
-3 -8 -3 50.523 58.801 1.152 33.485 o
-3 -8 -2 269.121 247.315 3.848 1.944 o
-3 -8 -1 341.778 321.019 4.971 1.207 o
-3 -7 -18 29.906 32.277 2.383 36.999 o
-3 -7 -17 57.986 59.426 2.510 20.551 o
-3 -7 -16 4.259 7.520 1.279 174.681 o
-3 -7 -15 249.923 238.282 5.537 1.971 o
-3 -7 -14 0.583 1.709 1.055 297.191 o
-3 -7 -13 174.597 170.105 3.555 3.975 o
-3 -7 -12 120.086 118.609 2.598 7.823 o
-3 -7 -11 35.654 35.002 1.035 60.882 o
-3 -7 -10 0.300 1.524 0.625 806.684 o
-3 -7 -9 131.282 128.111 2.490 6.916 o
-3 -7 -8 163.364 158.522 2.969 4.653 o
-3 -7 -7 333.228 313.021 5.596 1.232 o
-3 -7 -6 166.031 154.753 2.471 4.802 o
-3 -7 -5 311.711 301.439 4.649 1.413 o
-3 -7 -4 98.432 81.693 1.436 13.434 o
-3 -7 -3 197.712 171.121 2.715 3.640 o
-3 -7 -2 298.540 309.378 4.737 1.458 o
-3 -7 -1 31.350 29.913 0.713 82.008 o
-3 -6 -19 4.743 3.360 2.881 40.424 o
-3 -6 -18 3.310 3.330 2.012 81.539 o
-3 -6 -17 0.164 0.547 1.465 160.212 o
-3 -6 -16 4.009 4.824 1.299 177.226 o
-3 -6 -15 74.647 75.169 2.275 16.221 o
-3 -6 -14 57.080 58.967 1.670 26.418 o
-3 -6 -13 132.953 127.076 2.559 6.804 o
-3 -6 -12 99.716 100.229 2.070 11.053 o
-3 -6 -11 61.804 60.735 1.445 25.504 o
-3 -6 -10 32.118 30.275 0.957 72.905 o
-3 -6 -9 194.239 179.842 3.350 3.481 o
-3 -6 -8 18.701 17.706 0.684 159.075 o
-3 -6 -7 5.472 4.815 0.537 552.141 o
-3 -6 -6 246.433 238.125 4.336 2.149 o
-3 -6 -5 480.951 459.062 6.934 0.616 o
-3 -6 -4 210.737 227.275 3.496 2.757 o
-3 -6 -3 178.306 180.291 3.047 3.909 o
-3 -6 -2 370.372 409.685 6.211 0.913 o
-3 -6 -1 339.407 364.137 5.508 1.109 o
-3 -5 -19 96.654 89.310 3.555 9.365 o
-3 -5 -18 23.450 27.950 2.197 46.123 o
-3 -5 -17 31.740 34.679 2.080 41.247 o
-3 -5 -16 61.607 64.485 2.217 20.656 o
-3 -5 -15 3.363 3.692 0.996 287.945 o
-3 -5 -14 134.296 130.709 2.891 6.409 o
-3 -5 -13 46.350 46.662 1.250 39.668 o
-3 -5 -12 68.505 67.903 1.543 21.412 o
-3 -5 -11 2.818 4.444 0.811 402.765 o
-3 -5 -10 149.815 151.315 2.891 5.281 o
-3 -5 -9 163.677 170.095 3.467 4.289 o
-3 -5 -8 391.783 369.049 6.514 0.900 o
-3 -5 -7 113.859 101.098 1.992 9.628 o
-3 -5 -6 778.978 793.305 13.780 0.221 o
-3 -5 -5 753.136 766.937 13.409 0.235 o
-3 -5 -4 47.477 51.965 1.025 39.013 o
-3 -5 -3 1.584 2.207 0.254 2079.830 o
-3 -5 -2 784.343 828.404 13.243 0.215 o
-3 -5 -1 173.341 198.348 3.076 3.804 o
-3 -4 -20 26.684 23.966 5.293 11.232 o
-3 -4 -19 1.180 2.266 1.963 87.893 o
-3 -4 -18 9.468 12.901 2.109 65.862 o
-3 -4 -17 35.733 40.002 1.758 42.913 o
-3 -4 -16 44.469 45.891 1.729 35.430 o
-3 -4 -15 47.762 48.781 1.377 36.489 o
-3 -4 -14 3.396 3.623 0.713 481.904 o
-3 -4 -13 50.867 47.863 1.240 36.062 o
-3 -4 -12 79.453 78.499 1.729 16.621 o
-3 -4 -11 85.224 83.519 1.768 14.904 o
-3 -4 -10 331.206 317.250 5.762 1.224 o
-3 -4 -9 141.982 142.994 2.715 5.863 o
-3 -4 -8 334.879 309.769 5.528 1.236 o
-3 -4 -7 551.405 534.027 9.307 0.453 o
-3 -4 -6 51.420 51.457 1.133 35.419 o
-3 -4 -5 110.165 102.543 1.973 9.938 o
-3 -4 -4 165.816 173.904 3.145 4.290 o
-3 -4 -3 221.832 242.842 3.711 2.473 o
-3 -4 -2 593.673 626.179 9.405 0.378 o
-3 -4 -1 33.082 39.240 0.781 67.055 o
-3 -3 -20 62.751 53.967 3.945 13.048 o
-3 -3 -19 5.288 7.852 1.953 82.006 o
-3 -3 -18 32.711 36.955 1.953 42.423 o
-3 -3 -17 38.288 43.889 1.826 38.567 o
-3 -3 -16 46.569 46.545 1.553 36.051 o
-3 -3 -15 11.037 9.649 0.615 292.718 o
-3 -3 -14 20.064 19.610 0.684 145.036 o
-3 -3 -13 54.734 54.641 1.074 32.739 o
-3 -3 -12 21.646 21.026 0.615 137.559 o
-3 -3 -11 27.295 30.255 0.703 92.649 o
-3 -3 -10 184.917 175.886 3.281 3.742 o
-3 -3 -9 283.547 267.990 4.805 1.675 o
-3 -3 -8 17.843 18.761 0.654 164.238 o
-3 -3 -7 386.545 384.841 6.787 0.885 o
-3 -3 -6 122.267 132.349 2.481 7.334 o
-3 -3 -5 42.035 46.242 1.084 45.617 o
-3 -3 -4 146.420 163.181 2.959 5.155 o
-3 -3 -3 614.332 624.245 9.375 0.364 o
-3 -3 -2 426.449 470.957 7.080 0.695 o
-3 -3 -1 400.725 395.857 5.957 0.857 o
-3 -2 -20 3.198 3.389 3.262 31.960 o
-3 -2 -19 76.010 69.251 1.983 17.579 o
-3 -2 -18 16.934 17.491 1.201 115.834 o
-3 -2 -17 32.259 34.464 1.231 61.436 o
-3 -2 -16 25.674 26.681 0.977 90.948 o
-3 -2 -15 49.006 49.670 1.133 37.739 o
-3 -2 -14 7.288 8.028 0.576 404.878 o
-3 -2 -13 7.151 8.018 0.527 436.527 o
-3 -2 -12 89.307 90.951 1.563 13.960 o
-3 -2 -11 133.177 132.252 2.188 6.883 o
-3 -2 -10 318.520 294.954 4.541 1.399 o
-3 -2 -9 779.313 808.433 12.120 0.224 o
-3 -2 -8 68.174 73.841 1.270 21.607 o
-3 -2 -7 212.569 216.386 3.379 2.828 o
-3 -2 -6 304.241 302.210 5.352 1.410 o
-3 -2 -5 330.225 327.270 5.772 1.206 o
-3 -2 -4 186.575 200.477 3.584 3.373 o
-3 -2 -3 961.965 1013.770 15.157 0.146 o
-3 -2 -2 245.645 219.541 3.350 2.369 o
-3 -2 -1 690.636 729.230 10.889 0.280 o
-3 -1 -20 14.039 14.883 2.031 64.941 o
-3 -1 -19 42.945 48.039 1.943 33.017 o
-3 -1 -18 1.481 2.139 1.055 286.468 o
-3 -1 -17 44.728 47.307 1.348 39.514 o
-3 -1 -16 157.342 160.349 2.744 4.906 o
-3 -1 -15 58.290 61.839 1.357 27.254 o
-3 -1 -14 134.257 127.388 2.188 6.961 o
-3 -1 -13 66.159 63.069 1.240 24.322 o
-3 -1 -12 375.649 355.318 5.459 1.001 o
-3 -1 -11 46.499 42.248 0.928 45.082 o
-3 -1 -10 46.297 40.353 0.820 47.413 o
-3 -1 -9 49.384 49.133 0.977 39.059 o
-3 -1 -8 239.207 260.538 4.004 2.146 o
-3 -1 -7 136.007 144.391 2.275 6.350 o
-3 -1 -6 548.698 604.537 9.112 0.425 o
-3 -1 -5 1130.790 1214.220 18.438 0.104 o
-3 -1 -4 353.388 397.400 6.358 0.975 o
-3 -1 -3 484.552 549.887 8.301 0.529 o
-3 -1 -2 23.990 22.179 0.430 132.330 o
-3 -1 -1 515.851 572.612 8.555 0.478 o
-2 -18 -6 26.538 29.591 6.651 7.314 o
-2 -18 -5 5.156 4.512 2.168 69.046 o
-2 -18 -4 164.348 141.695 4.024 4.434 o
-2 -18 -3 14.677 17.374 2.832 36.937 o
-2 -18 -2 29.767 32.550 2.578 33.529 o
-2 -18 -1 24.640 24.523 2.139 48.111 o
-2 -17 -8 84.161 75.882 3.027 12.401 o
-2 -17 -7 9.530 12.676 2.149 63.882 o
-2 -17 -6 61.549 60.227 2.461 19.860 o
-2 -17 -5 37.346 37.111 1.846 41.175 o
-2 -17 -4 6.117 5.948 1.650 110.803 o
-2 -17 -3 47.024 47.609 2.168 28.704 o
-2 -17 -2 34.042 34.210 1.992 41.665 o
-2 -17 -1 43.627 44.767 1.914 33.888 o
-2 -16 -10 6.917 11.114 2.656 45.282 o
-2 -16 -9 18.703 19.864 1.748 71.217 o
-2 -16 -8 30.965 31.408 1.797 49.551 o
-2 -16 -7 3.702 3.526 1.309 179.004 o
-2 -16 -6 29.326 30.870 1.787 51.553 o
-2 -16 -5 164.562 158.796 3.692 4.334 o
-2 -16 -4 14.330 18.077 1.709 80.988 o
-2 -16 -3 19.703 23.478 1.543 77.817 o
-2 -16 -2 50.561 58.401 2.002 26.657 o
-2 -16 -1 83.456 81.175 2.774 12.833 o
-2 -15 -12 19.061 13.116 2.559 42.815 o
-2 -15 -11 0.763 2.090 1.904 93.757 o
-2 -15 -10 3.970 4.121 1.807 98.591 o
-2 -15 -9 13.888 14.083 1.328 118.260 o
-2 -15 -8 22.862 27.150 1.514 71.172 o
-2 -15 -7 45.283 48.947 1.758 33.718 o
-2 -15 -6 4.302 6.475 1.074 234.683 o
-2 -15 -5 45.465 49.348 1.514 36.312 o
-2 -15 -4 160.103 162.536 3.350 4.545 o
-2 -15 -3 12.963 13.985 1.074 154.233 o
-2 -15 -2 13.316 13.565 1.074 153.511 o
-2 -15 -1 94.201 93.979 2.266 11.764 o
-2 -14 -13 47.277 41.906 2.666 24.683 o
-2 -14 -12 23.788 20.265 2.236 47.340 o
-2 -14 -11 4.368 4.229 1.787 99.978 o
-2 -14 -10 38.798 41.008 2.119 34.649 o
-2 -14 -9 0.774 1.338 0.918 386.618 o
-2 -14 -8 32.983 37.961 1.484 52.025 o
-2 -14 -7 191.991 193.602 3.750 3.296 o
-2 -14 -6 91.296 93.109 2.188 12.338 o
-2 -14 -5 34.980 36.994 1.152 57.822 o
-2 -14 -4 125.351 126.275 2.637 7.209 o
-2 -14 -3 27.483 29.484 1.074 79.171 o
-2 -14 -2 45.205 46.721 1.289 40.080 o
-2 -14 -1 39.971 42.170 1.123 49.251 o
-2 -13 -14 10.121 7.061 2.070 69.966 o
-2 -13 -13 21.794 24.425 2.119 50.825 o
-2 -13 -12 111.152 110.893 3.252 7.988 o
-2 -13 -11 120.592 119.028 3.252 7.160 o
-2 -13 -10 74.132 75.765 2.334 16.060 o
-2 -13 -9 6.713 6.358 0.772 333.075 o
-2 -13 -8 92.895 94.750 2.090 12.199 o
-2 -13 -7 14.983 12.891 0.947 164.921 o
-2 -13 -6 1.798 2.002 0.674 617.729 o
-2 -13 -5 4.039 4.160 0.703 463.567 o
-2 -13 -4 112.813 110.854 2.275 8.984 o
-2 -13 -3 116.574 117.183 2.227 8.472 o
-2 -13 -2 51.459 53.117 1.299 33.485 o
-2 -13 -1 44.917 44.846 1.074 43.681 o
-2 -12 -15 7.224 6.338 2.520 50.774 o
-2 -12 -14 0.261 0.000 1.524 148.611 o
-2 -12 -13 67.534 69.476 2.461 17.485 o
-2 -12 -12 13.294 13.770 1.504 102.768 o
-2 -12 -11 11.560 12.833 1.270 135.255 o
-2 -12 -10 23.828 25.939 1.455 73.213 o
-2 -12 -9 11.381 13.018 0.781 222.995 o
-2 -12 -8 6.404 6.602 0.703 372.866 o
-2 -12 -7 156.572 159.460 3.057 4.824 o
-2 -12 -6 376.221 366.842 6.641 0.943 o
-2 -12 -5 10.867 10.186 0.645 282.361 o
-2 -12 -4 124.871 122.632 2.139 7.740 o
-2 -12 -3 93.575 90.287 1.719 13.068 o
-2 -12 -2 37.973 39.601 0.996 55.246 o
-2 -12 -1 210.763 210.204 3.389 2.903 o
-2 -11 -16 4.216 6.260 2.998 37.234 o
-2 -11 -15 17.352 19.190 1.973 62.422 o
-2 -11 -14 17.219 20.011 1.631 79.786 o
-2 -11 -13 43.304 45.734 1.914 33.801 o
-2 -11 -12 15.358 16.583 1.279 114.875 o
-2 -11 -11 28.688 30.031 1.299 68.136 o
-2 -11 -10 276.665 269.152 6.035 1.612 o
-2 -11 -9 22.961 26.144 0.811 108.601 o
-2 -11 -8 226.615 216.835 3.945 2.543 o
-2 -11 -7 199.876 191.444 3.555 3.214 o
-2 -11 -6 13.949 13.126 0.605 230.959 o
-2 -11 -5 85.234 86.586 1.582 15.024 o
-2 -11 -4 34.085 33.673 0.889 67.873 o
-2 -11 -3 8.445 10.840 0.625 324.534 o
-2 -11 -2 6.661 6.563 0.586 438.023 o
-2 -11 -1 208.465 207.763 3.399 2.957 o
-2 -10 -17 35.080 31.671 4.043 16.764 o
-2 -10 -16 30.880 30.216 2.061 43.720 o
-2 -10 -15 20.997 22.491 1.719 67.886 o
-2 -10 -14 13.171 15.518 1.279 123.635 o
-2 -10 -13 48.554 51.828 1.807 30.729 o
-2 -10 -12 138.366 137.184 3.301 5.800 o
-2 -10 -11 45.868 48.371 1.621 35.125 o
-2 -10 -10 11.175 12.520 0.977 185.720 o
-2 -10 -9 41.574 43.224 1.426 42.570 o
-2 -10 -8 15.225 16.153 0.605 201.758 o
-2 -10 -7 87.562 84.642 1.514 14.910 o
-2 -10 -6 22.231 23.087 0.732 122.126 o
-2 -10 -5 67.564 65.345 1.387 22.782 o
-2 -10 -4 16.236 20.099 0.703 165.455 o
-2 -10 -3 43.773 43.898 0.967 46.528 o
-2 -10 -2 14.814 13.389 0.635 214.888 o
-2 -10 -1 19.110 21.319 0.703 143.963 o
-2 -9 -18 54.072 53.274 5.176 9.632 o
-2 -9 -17 57.692 55.461 2.393 21.898 o
-2 -9 -16 12.816 15.899 1.709 85.031 o
-2 -9 -15 58.018 58.147 2.178 22.828 o
-2 -9 -14 35.018 40.480 1.816 42.174 o
-2 -9 -13 5.064 5.401 1.025 250.148 o
-2 -9 -12 209.946 197.010 4.512 2.806 o
-2 -9 -11 31.335 36.105 1.377 57.667 o
-2 -9 -10 57.501 55.334 1.484 28.289 o
-2 -9 -9 427.620 404.871 7.198 0.755 o
-2 -9 -8 115.972 115.815 1.953 8.822 o
-2 -9 -7 88.544 97.084 1.895 12.998 o
-2 -9 -6 14.119 12.745 0.547 242.114 o
-2 -9 -5 95.731 103.081 1.953 11.530 o
-2 -9 -4 147.172 139.342 2.305 5.916 o
-2 -9 -3 105.406 106.577 1.826 10.386 o
-2 -9 -2 16.702 14.688 0.596 196.186 o
-2 -9 -1 34.624 35.216 0.879 65.809 o
-2 -8 -18 21.193 21.778 2.295 46.808 o
-2 -8 -17 8.718 12.686 1.856 82.548 o
-2 -8 -16 57.845 60.989 2.275 21.833 o
-2 -8 -15 23.977 25.431 1.397 76.080 o
-2 -8 -14 92.881 92.367 2.471 11.638 o
-2 -8 -13 41.441 44.670 1.533 40.522 o
-2 -8 -12 26.895 26.241 1.152 80.649 o
-2 -8 -11 154.632 151.383 3.096 5.010 o
-2 -8 -10 247.281 240.684 4.395 2.121 o
-2 -8 -9 73.154 71.273 1.641 19.235 o
-2 -8 -8 72.008 69.730 1.397 20.620 o
-2 -8 -7 68.191 62.356 1.172 23.961 o
-2 -8 -6 41.880 42.492 0.898 50.191 o
-2 -8 -5 31.328 31.574 0.781 78.231 o
-2 -8 -4 720.908 730.851 10.987 0.266 o
-2 -8 -3 115.148 107.632 1.856 9.341 o
-2 -8 -2 240.730 219.462 3.428 2.419 o
-2 -8 -1 108.896 103.061 1.777 10.256 o
-2 -7 -19 2.077 6.914 3.867 22.811 o
-2 -7 -18 38.205 40.256 2.432 30.722 o
-2 -7 -17 31.806 38.107 2.354 35.181 o
-2 -7 -16 11.343 13.985 1.582 99.602 o
-2 -7 -15 54.914 55.979 1.914 26.129 o
-2 -7 -14 140.870 142.086 3.604 5.412 o
-2 -7 -13 50.366 51.858 1.524 32.494 o
-2 -7 -12 23.360 24.991 0.986 99.339 o
-2 -7 -11 28.097 28.322 0.947 84.026 o
-2 -7 -10 17.735 17.354 0.791 154.919 o
-2 -7 -9 136.107 135.797 2.617 6.368 o
-2 -7 -8 3.720 5.196 0.615 540.633 o
-2 -7 -7 216.968 194.637 3.184 2.961 o
-2 -7 -6 57.687 65.872 1.211 27.427 o
-2 -7 -5 387.252 333.618 5.098 1.010 o
-2 -7 -4 232.071 224.511 3.486 2.488 o
-2 -7 -3 9.580 12.549 0.479 335.228 o
-2 -7 -2 58.427 54.973 1.016 30.865 o
-2 -7 -1 91.745 93.070 1.572 13.378 o
-2 -6 -19 6.834 5.274 2.510 51.526 o
-2 -6 -18 40.482 42.814 2.412 29.555 o
-2 -6 -17 113.003 112.866 3.428 7.602 o
-2 -6 -16 81.484 83.187 2.471 13.780 o
-2 -6 -15 15.680 16.026 1.221 120.593 o
-2 -6 -14 32.902 35.080 1.221 60.347 o
-2 -6 -13 61.974 61.487 1.524 24.865 o
-2 -6 -12 37.647 36.164 1.016 57.615 o
-2 -6 -11 202.855 199.247 3.701 3.064 o
-2 -6 -10 108.120 106.792 2.139 9.739 o
-2 -6 -9 83.090 75.745 1.621 16.428 o
-2 -6 -8 322.540 295.628 5.303 1.337 o
-2 -6 -7 130.319 128.453 2.451 6.988 o
-2 -6 -6 76.663 65.696 1.172 20.535 o
-2 -6 -5 668.921 680.556 10.206 0.307 o
-2 -6 -4 439.076 471.338 7.364 0.667 o
-2 -6 -3 19.496 19.698 0.518 161.851 o
-2 -6 -2 500.618 496.886 7.461 0.553 o
-2 -6 -1 211.373 211.083 3.281 2.903 o
-2 -5 -19 22.516 23.829 2.500 40.193 o
-2 -5 -18 46.647 45.637 2.217 28.750 o
-2 -5 -17 17.878 23.888 1.699 72.095 o
-2 -5 -16 82.106 79.740 2.324 14.352 o
-2 -5 -15 69.021 67.083 1.846 20.106 o
-2 -5 -14 21.240 22.403 0.947 113.027 o
-2 -5 -13 5.404 5.908 0.664 430.629 o
-2 -5 -12 164.160 160.778 3.037 4.568 o
-2 -5 -11 77.921 72.239 1.592 18.069 o
-2 -5 -10 59.924 56.731 1.367 27.610 o
-2 -5 -9 0.703 0.615 0.332 2356.490 o
-2 -5 -8 119.268 113.921 2.207 8.408 o
-2 -5 -7 159.487 164.079 3.027 4.666 o
-2 -5 -6 108.057 117.739 2.256 9.117 o
-2 -5 -5 455.073 451.289 6.914 0.665 o
-2 -5 -4 156.274 162.282 2.725 4.917 o
-2 -5 -3 195.661 209.403 3.233 3.193 o
-2 -5 -2 298.424 318.910 4.834 1.427 o
-2 -5 -1 285.519 353.081 5.342 1.376 o
-2 -4 -20 5.958 11.739 3.789 23.224 o
-2 -4 -19 35.343 39.992 2.734 27.926 o
-2 -4 -18 34.459 33.742 1.865 44.135 o
-2 -4 -17 34.495 37.238 1.729 45.573 o
-2 -4 -16 23.661 23.927 1.250 85.474 o
-2 -4 -15 28.947 29.864 1.035 77.158 o
-2 -4 -14 34.713 33.917 0.850 67.435 o
-2 -4 -13 3.739 4.414 0.469 746.009 o
-2 -4 -12 95.731 91.801 1.592 12.838 o
-2 -4 -11 38.092 39.211 0.830 58.163 o
-2 -4 -10 73.895 70.189 1.572 19.419 o
-2 -4 -9 84.442 86.908 1.797 14.675 o
-2 -4 -8 198.680 197.088 3.594 3.177 o
-2 -4 -7 605.983 617.194 11.075 0.359 o
-2 -4 -6 2.611 2.012 0.381 1212.480 o
-2 -4 -5 160.716 162.800 2.979 4.666 o
-2 -4 -4 109.008 119.195 1.904 9.327 o
-2 -4 -3 1523.630 1565.960 23.341 0.060 o
-2 -4 -2 73.278 89.740 1.436 17.524 o
-2 -4 -1 753.159 876.541 13.116 0.218 o
-2 -3 -20 35.195 31.564 3.184 23.956 o
-2 -3 -19 72.586 73.362 2.998 14.182 o
-2 -3 -18 32.923 33.273 1.348 58.223 o
-2 -3 -17 53.380 56.887 1.621 28.842 o
-2 -3 -16 26.712 27.638 0.967 87.467 o
-2 -3 -15 40.814 42.082 1.045 49.576 o
-2 -3 -14 95.578 98.061 1.768 12.153 o
-2 -3 -13 56.224 54.250 1.084 31.911 o
-2 -3 -12 71.864 68.499 1.357 20.984 o
-2 -3 -11 67.004 63.225 1.162 24.287 o
-2 -3 -10 76.700 78.070 1.348 18.338 o
-2 -3 -9 356.034 350.357 5.362 1.079 o
-2 -3 -8 762.892 761.614 11.377 0.241 o
-2 -3 -7 229.808 222.685 3.975 2.463 o
-2 -3 -6 435.741 418.582 7.334 0.722 o
-2 -3 -5 15.975 16.759 0.605 192.153 o
-2 -3 -4 1063.880 1122.660 19.395 0.116 o
-2 -3 -3 27.501 28.839 0.537 99.712 o
-2 -3 -2 1175.970 1277.990 19.845 0.095 o
-2 -3 -1 867.656 970.490 14.493 0.171 o
-2 -2 -20 9.053 11.710 2.129 65.652 o
-2 -2 -19 8.399 11.739 1.514 115.704 o
-2 -2 -18 18.206 18.409 1.309 101.570 o
-2 -2 -17 75.467 76.361 1.729 17.742 o
-2 -2 -16 20.488 23.614 0.947 113.560 o
-2 -2 -15 21.205 21.300 0.879 120.169 o
-2 -2 -14 64.498 61.926 1.250 25.156 o
-2 -2 -13 57.515 54.680 1.104 30.938 o
-2 -2 -12 293.652 286.887 4.473 1.570 o
-2 -2 -11 22.387 22.159 0.615 130.841 o
-2 -2 -10 46.044 42.853 0.869 45.862 o
-2 -2 -9 241.607 229.951 3.574 2.331 o
-2 -2 -8 98.069 101.293 1.650 11.776 o
-2 -2 -7 336.900 340.366 5.166 1.179 o
-2 -2 -6 1241.710 1325.130 19.845 0.087 o
-2 -2 -5 547.208 560.180 9.727 0.440 o
-2 -2 -4 851.138 968.303 16.739 0.169 o
-2 -2 -3 467.576 508.957 8.907 0.568 o
-2 -2 -2 1062.470 1149.460 17.159 0.117 o
-2 -2 -1 83.453 83.216 1.309 16.269 o
-2 -1 -20 20.480 19.923 2.002 57.891 o
-2 -1 -19 32.784 38.771 1.846 43.903 o
-2 -1 -18 100.993 97.895 2.227 10.809 o
-2 -1 -17 5.100 3.438 0.772 392.925 o
-2 -1 -16 6.512 7.950 0.869 280.919 o
-2 -1 -15 85.077 86.820 1.660 14.867 o
-2 -1 -14 21.730 22.423 0.820 119.876 o
-2 -1 -13 292.603 280.041 4.395 1.604 o
-2 -1 -12 4.490 5.479 0.508 613.913 o
-2 -1 -11 28.552 29.943 0.781 86.917 o
-2 -1 -10 108.476 111.098 1.846 9.818 o
-2 -1 -9 82.305 76.263 1.348 17.206 o
-2 -1 -8 1138.040 1175.110 17.520 0.106 o
-2 -1 -7 231.971 232.822 3.652 2.418 o
-2 -1 -6 128.995 134.576 2.129 7.097 o
-2 -1 -5 727.189 837.565 12.803 0.235 o
-2 -1 -4 233.476 256.583 3.965 2.230 o
-2 -1 -3 5430.660 5898.200 88.969 0.005 o
-2 -1 -2 800.005 844.274 12.647 0.210 o
-2 -1 -1 1657.870 1669.180 24.962 0.051 o
-1 -18 -6 13.787 16.524 3.955 20.499 o
-1 -18 -5 8.436 9.161 2.549 48.630 o
-1 -18 -4 38.605 34.484 2.490 30.927 o
-1 -18 -3 6.902 7.813 2.236 63.002 o
-1 -18 -2 27.712 29.171 2.285 40.978 o
-1 -18 -1 2.459 2.617 1.943 88.258 o
-1 -17 -9 7.326 10.879 4.561 16.176 o
-1 -17 -8 1.778 3.311 1.631 124.005 o
-1 -17 -7 14.476 12.266 1.846 76.162 o
-1 -17 -6 11.182 14.200 1.699 89.771 o
-1 -17 -5 38.403 34.523 1.816 41.878 o
-1 -17 -4 23.843 27.501 2.070 49.581 o
-1 -17 -3 12.526 14.024 1.738 84.829 o
-1 -17 -2 10.138 10.420 1.553 108.833 o
-1 -17 -1 17.107 18.731 1.777 72.540 o
-1 -16 -10 21.821 20.792 1.865 61.578 o
-1 -16 -9 52.350 51.008 2.051 26.990 o
-1 -16 -8 75.011 71.517 2.266 16.541 o
-1 -16 -7 23.253 24.982 1.582 69.201 o
-1 -16 -6 82.909 82.777 2.197 14.316 o
-1 -16 -5 30.531 32.501 1.572 55.441 o
-1 -16 -4 21.269 21.583 1.387 85.457 o
-1 -16 -3 42.579 47.014 1.777 35.604 o
-1 -16 -2 70.000 73.675 2.412 16.767 o
-1 -16 -1 68.283 70.609 2.451 17.258 o
-1 -15 -12 9.780 11.123 2.207 61.383 o
-1 -15 -11 3.922 7.500 2.149 70.041 o
-1 -15 -10 99.512 100.932 2.705 10.063 o
-1 -15 -9 35.768 37.736 1.563 47.666 o
-1 -15 -8 17.710 19.044 1.406 94.649 o
-1 -15 -7 13.976 16.153 1.309 116.865 o
-1 -15 -6 74.125 77.572 2.070 16.787 o
-1 -15 -5 164.565 161.501 3.252 4.465 o
-1 -15 -4 17.045 17.110 1.133 122.660 o
-1 -15 -3 21.122 23.868 1.191 94.960 o
-1 -15 -2 30.782 31.740 1.338 62.420 o
-1 -15 -1 11.636 14.297 1.055 163.472 o
-1 -14 -13 73.819 69.056 3.945 11.255 o
-1 -14 -12 14.104 16.094 2.070 62.455 o
-1 -14 -11 19.073 18.370 1.768 70.715 o
-1 -14 -10 24.889 25.519 1.348 76.608 o
-1 -14 -9 32.627 35.265 1.406 55.840 o
-1 -14 -8 33.870 33.751 1.299 57.950 o
-1 -14 -7 8.555 10.108 0.996 209.528 o
-1 -14 -6 3.886 5.352 0.742 419.969 o
-1 -14 -5 5.028 6.533 0.908 292.296 o
-1 -14 -4 65.154 65.296 1.680 22.276 o
-1 -14 -3 136.050 134.312 2.744 6.329 o
-1 -14 -2 4.720 4.219 0.713 435.679 o
-1 -14 -1 24.079 24.493 0.898 102.764 o
-1 -13 -15 10.637 5.586 3.955 21.255 o
-1 -13 -14 22.707 19.093 3.330 26.160 o
-1 -13 -13 2.025 5.508 1.572 130.031 o
-1 -13 -12 26.914 24.034 1.631 62.913 o
-1 -13 -11 6.939 8.780 1.387 141.469 o
-1 -13 -10 110.230 111.255 2.354 9.100 o
-1 -13 -9 14.316 15.889 1.006 151.963 o
-1 -13 -8 35.129 35.558 1.162 58.368 o
-1 -13 -7 0.447 0.098 0.664 754.838 o
-1 -13 -6 78.666 81.791 1.826 16.174 o
-1 -13 -5 34.878 35.734 1.260 56.336 o
-1 -13 -4 162.967 151.169 2.930 4.800 o
-1 -13 -3 18.171 19.298 0.772 148.721 o
-1 -13 -2 157.264 152.858 2.598 5.099 o
-1 -13 -1 41.104 42.228 1.211 46.694 o
-1 -12 -16 28.991 31.593 5.606 9.909 o
-1 -12 -15 1.893 4.268 2.940 39.358 o
-1 -12 -14 6.750 8.330 3.486 27.362 o
-1 -12 -13 34.405 38.869 1.807 43.419 o
-1 -12 -12 10.929 11.377 1.348 129.638 o
-1 -12 -11 27.424 28.634 1.299 71.393 o
-1 -12 -10 17.709 18.057 0.908 140.618 o
-1 -12 -9 19.281 21.261 0.996 118.738 o
-1 -12 -8 14.089 14.649 0.820 184.768 o
-1 -12 -7 32.665 34.689 1.133 63.259 o
-1 -12 -6 46.523 47.932 1.250 39.049 o
-1 -12 -5 3.267 3.399 0.479 808.227 o
-1 -12 -4 49.350 48.537 1.084 38.357 o
-1 -12 -3 311.300 298.186 4.649 1.424 o
-1 -12 -2 91.248 92.904 1.709 13.239 o
-1 -12 -1 30.384 31.290 0.918 76.570 o
-1 -11 -16 8.959 6.856 2.725 43.231 o
-1 -11 -15 33.799 37.941 2.998 25.553 o
-1 -11 -14 45.747 44.474 3.057 21.344 o
-1 -11 -13 96.649 95.287 2.754 10.540 o
-1 -11 -12 106.346 106.655 2.754 9.130 o
-1 -11 -11 62.507 67.766 1.973 21.245 o
-1 -11 -10 36.806 38.586 1.084 55.790 o
-1 -11 -9 28.139 28.761 0.938 83.775 o
-1 -11 -8 0.705 0.918 0.371 1921.930 o
-1 -11 -7 66.244 67.454 1.484 22.458 o
-1 -11 -6 244.031 235.948 3.926 2.232 o
-1 -11 -5 10.312 11.133 0.605 295.415 o
-1 -11 -4 3.148 4.014 0.547 682.943 o
-1 -11 -3 28.491 29.826 0.889 83.458 o
-1 -11 -2 58.954 64.495 1.309 26.649 o
-1 -11 -1 120.667 125.415 2.149 7.929 o
-1 -10 -17 0.617 0.420 2.637 49.596 o
-1 -10 -16 3.243 3.867 2.393 58.362 o
-1 -10 -15 26.444 24.249 2.920 30.562 o
-1 -10 -14 23.489 26.603 1.299 80.553 o
-1 -10 -13 2.590 1.943 0.889 373.169 o
-1 -10 -12 2.604 3.067 0.869 377.118 o
-1 -10 -11 159.936 159.880 3.770 4.415 o
-1 -10 -10 34.217 31.281 0.996 67.072 o
-1 -10 -9 51.540 53.450 1.221 33.980 o
-1 -10 -8 14.137 14.932 0.615 217.197 o
-1 -10 -7 195.371 201.610 3.223 3.272 o
-1 -10 -6 353.450 347.329 5.576 1.086 o
-1 -10 -5 154.688 150.514 2.481 5.286 o
-1 -10 -4 283.052 275.295 4.678 1.663 o
-1 -10 -3 195.333 196.356 3.135 3.341 o
-1 -10 -2 7.566 7.930 0.576 398.736 o
-1 -10 -1 70.298 75.159 1.397 20.325 o
-1 -9 -18 42.264 44.367 4.922 11.344 o
-1 -9 -17 57.406 57.678 3.975 13.292 o
-1 -9 -16 12.770 12.862 2.666 42.522 o
-1 -9 -15 156.823 145.953 3.877 4.660 o
-1 -9 -14 56.647 58.704 1.885 25.171 o
-1 -9 -13 60.359 63.362 1.856 23.236 o
-1 -9 -12 26.614 29.816 1.201 75.594 o
-1 -9 -11 149.587 144.371 3.447 5.140 o
-1 -9 -10 23.862 23.409 0.693 116.849 o
-1 -9 -9 6.226 6.426 0.508 510.826 o
-1 -9 -8 154.758 153.727 2.471 5.226 o
-1 -9 -7 213.764 210.400 3.379 2.856 o
-1 -9 -6 30.586 29.581 0.772 82.567 o
-1 -9 -5 49.796 51.272 1.104 36.852 o
-1 -9 -4 92.425 91.469 1.602 13.349 o
-1 -9 -3 367.340 357.271 5.479 1.024 o
-1 -9 -2 326.385 303.821 4.678 1.330 o
-1 -9 -1 214.609 211.249 3.350 2.841 o
-1 -8 -18 30.085 27.491 4.365 15.414 o
-1 -8 -17 9.921 10.440 2.442 51.547 o
-1 -8 -16 133.606 124.556 3.193 6.378 o
-1 -8 -15 31.392 36.515 1.621 51.141 o
-1 -8 -14 134.787 138.033 3.340 5.910 o
-1 -8 -13 10.331 11.211 0.918 209.599 o
-1 -8 -12 35.316 37.453 1.240 55.158 o
-1 -8 -11 29.601 30.773 0.986 76.546 o
-1 -8 -10 31.876 30.665 0.713 79.859 o
-1 -8 -9 110.631 110.669 1.885 9.591 o
-1 -8 -8 70.713 68.265 1.328 21.482 o
-1 -8 -7 12.471 17.354 0.596 225.484 o
-1 -8 -6 198.250 188.817 3.018 3.381 o
-1 -8 -5 177.792 186.365 3.037 3.850 o
-1 -8 -4 180.741 176.004 2.861 3.951 o
-1 -8 -3 90.964 84.505 1.504 14.331 o
-1 -8 -2 551.849 536.009 8.106 0.464 o
-1 -8 -1 617.343 573.393 8.770 0.384 o
-1 -7 -19 161.607 145.289 7.217 3.050 o
-1 -7 -18 105.657 102.807 5.000 6.360 o
-1 -7 -17 52.107 53.567 2.227 25.137 o
-1 -7 -16 9.070 11.172 1.397 129.384 o
-1 -7 -15 74.729 78.949 2.266 15.881 o
-1 -7 -14 20.207 21.153 1.025 113.250 o
-1 -7 -13 18.370 20.011 0.898 133.683 o
-1 -7 -12 18.945 19.835 0.801 140.274 o
-1 -7 -11 29.024 32.150 1.025 75.017 o
-1 -7 -10 76.902 76.527 1.475 18.135 o
-1 -7 -9 139.192 133.492 2.158 6.531 o
-1 -7 -8 188.962 176.668 2.774 3.765 o
-1 -7 -7 78.700 75.560 1.318 18.226 o
-1 -7 -6 335.132 339.116 5.176 1.188 o
-1 -7 -5 35.715 34.181 0.762 67.262 o
-1 -7 -4 435.434 424.002 6.426 0.736 o
-1 -7 -3 134.320 123.570 1.992 7.191 o
-1 -7 -2 373.862 389.089 5.918 0.941 o
-1 -7 -1 1077.910 1089.090 16.280 0.121 o
-1 -6 -19 7.792 10.899 2.197 63.353 o
-1 -6 -18 28.570 27.843 2.022 47.193 o
-1 -6 -17 3.690 5.020 1.484 140.780 o
-1 -6 -16 66.114 67.103 2.090 19.773 o
-1 -6 -15 21.278 22.823 1.260 91.661 o
-1 -6 -14 100.582 102.329 2.539 10.149 o
-1 -6 -13 6.059 8.496 0.762 330.570 o
-1 -6 -12 57.025 55.852 1.328 29.450 o
-1 -6 -11 71.455 66.097 1.211 22.000 o
-1 -6 -10 173.607 173.533 2.734 4.205 o
-1 -6 -9 22.947 23.673 0.615 124.552 o
-1 -6 -8 56.781 56.780 1.065 30.997 o
-1 -6 -7 419.812 388.141 5.899 0.821 o
-1 -6 -6 42.752 48.479 0.918 45.814 o
-1 -6 -5 244.516 271.437 4.160 2.027 o
-1 -6 -4 134.486 125.787 2.158 7.013 o
-1 -6 -3 145.435 149.684 2.373 5.731 o
-1 -6 -2 387.578 412.078 6.240 0.863 o
-1 -6 -1 360.552 380.983 6.250 0.982 o
-1 -5 -19 3.058 5.957 2.539 51.719 o
-1 -5 -18 48.624 55.129 2.588 23.064 o
-1 -5 -17 33.799 36.183 1.885 43.311 o
-1 -5 -16 4.669 4.903 1.104 228.030 o
-1 -5 -15 36.616 36.232 0.977 59.802 o
-1 -5 -14 9.483 10.069 0.605 319.460 o
-1 -5 -13 206.540 194.579 3.369 3.105 o
-1 -5 -12 177.361 168.699 2.861 4.133 o
-1 -5 -11 100.558 101.323 1.729 11.359 o
-1 -5 -10 57.975 56.301 1.045 30.584 o
-1 -5 -9 49.603 49.641 0.957 38.853 o
-1 -5 -8 118.019 101.079 1.690 9.530 o
-1 -5 -7 82.254 81.722 1.377 16.543 o
-1 -5 -6 127.460 131.988 2.119 7.277 o
-1 -5 -5 648.080 686.738 10.313 0.317 o
-1 -5 -4 171.337 182.068 2.832 4.123 o
-1 -5 -3 491.950 548.959 8.243 0.521 o
-1 -5 -2 66.443 62.503 1.065 25.034 o
-1 -5 -1 479.393 486.671 7.325 0.592 o
-1 -4 -20 9.299 8.311 2.734 42.605 o
-1 -4 -19 4.859 4.668 2.510 52.441 o
-1 -4 -18 7.633 9.395 1.279 156.000 o
-1 -4 -17 36.089 37.638 1.416 50.428 o
-1 -4 -16 21.070 22.442 0.928 114.952 o
-1 -4 -15 8.713 9.649 0.703 300.988 o
-1 -4 -14 121.965 120.884 2.061 8.067 o
-1 -4 -13 52.791 57.248 1.211 32.165 o
-1 -4 -12 39.679 41.359 0.908 53.373 o
-1 -4 -11 31.797 31.173 0.752 78.422 o
-1 -4 -10 74.731 74.036 1.318 19.469 o
-1 -4 -9 86.299 84.379 1.514 15.170 o
-1 -4 -8 168.269 150.641 2.373 4.828 o
-1 -4 -7 298.636 302.903 4.619 1.483 o
-1 -4 -6 152.908 154.723 2.432 5.293 o
-1 -4 -5 40.499 33.244 0.635 62.023 o
-1 -4 -4 476.881 572.807 8.594 0.521 o
-1 -4 -3 602.070 629.333 9.424 0.370 o
-1 -4 -2 1676.880 1881.130 28.058 0.046 o
-1 -4 -1 3130.790 3456.140 51.994 0.013 o
-1 -3 -20 5.916 5.664 2.178 67.556 o
-1 -3 -19 1.638 1.787 1.533 141.548 o
-1 -3 -18 39.710 43.977 1.836 37.479 o
-1 -3 -17 34.923 35.890 1.240 56.630 o
-1 -3 -16 6.337 7.129 0.850 296.763 o
-1 -3 -15 80.225 79.339 1.680 16.501 o
-1 -3 -14 52.404 52.239 1.143 34.440 o
-1 -3 -13 15.591 15.821 0.625 197.140 o
-1 -3 -12 91.339 95.756 1.660 13.090 o
-1 -3 -11 61.709 62.610 1.191 26.456 o
-1 -3 -10 211.052 204.530 3.223 2.971 o
-1 -3 -9 224.705 210.868 3.291 2.703 o
-1 -3 -8 449.141 467.666 7.061 0.658 o
-1 -3 -7 216.215 209.657 3.242 2.845 o
-1 -3 -6 593.200 582.212 8.711 0.400 o
-1 -3 -5 6.585 7.383 0.264 647.098 o
-1 -3 -4 114.632 117.427 1.836 8.969 o
-1 -3 -3 1320.680 1465.770 21.974 0.075 o
-1 -3 -2 577.829 622.712 9.346 0.391 o
-1 -3 -1 2145.630 2346.950 36.017 0.029 o
-1 -2 -20 97.156 90.853 2.988 10.286 o
-1 -2 -19 4.548 7.676 1.660 110.965 o
-1 -2 -18 43.553 43.849 1.524 39.400 o
-1 -2 -17 27.142 30.382 1.172 75.183 o
-1 -2 -16 56.439 58.889 1.377 28.672 o
-1 -2 -15 138.233 134.957 2.305 6.463 o
-1 -2 -14 18.556 18.936 0.742 150.404 o
-1 -2 -13 264.556 252.726 3.955 1.951 o
-1 -2 -12 144.724 140.289 2.305 6.008 o
-1 -2 -11 104.310 102.827 1.807 10.734 o
-1 -2 -10 147.180 130.875 2.129 6.201 o
-1 -2 -9 55.688 59.651 1.123 30.460 o
-1 -2 -8 127.865 143.160 2.275 6.822 o
-1 -2 -7 52.289 50.959 0.908 36.710 o
-1 -2 -6 1435.650 1486.040 22.179 0.067 o
-1 -2 -5 223.336 256.036 3.887 2.354 o
-1 -2 -4 410.102 438.026 6.582 0.771 o
-1 -2 -3 3390.320 3519.280 61.409 0.012 o
-1 -2 -2 2801.440 2987.440 44.982 0.017 o
-1 -2 -1 524.909 532.239 8.174 0.494 o
-1 -1 -20 3.758 3.125 1.641 119.114 o
-1 -1 -19 20.966 22.296 1.611 73.199 o
-1 -1 -18 110.496 112.358 2.305 9.085 o
-1 -1 -17 206.476 198.924 3.350 3.072 o
-1 -1 -16 97.785 99.203 1.846 11.675 o
-1 -1 -15 183.648 176.443 2.920 3.859 o
-1 -1 -14 41.962 40.519 1.006 49.740 o
-1 -1 -13 8.702 10.245 0.625 325.312 o
-1 -1 -12 37.658 37.345 0.889 59.142 o
-1 -1 -11 370.080 356.040 5.469 1.018 o
-1 -1 -10 243.209 235.879 3.662 2.270 o
-1 -1 -9 378.395 356.080 5.430 0.992 o
-1 -1 -8 100.826 92.436 1.524 12.165 o
-1 -1 -7 15.877 14.219 0.400 233.220 o
-1 -1 -6 840.237 893.221 13.360 0.189 o
-1 -1 -5 219.899 244.864 3.721 2.483 o
-1 -1 -4 422.169 464.199 6.973 0.712 o
-1 -1 -3 16.042 19.278 0.381 204.676 o
-1 -1 -2 4439.350 4474.960 78.451 0.007 o
-1 -1 -1 971.613 979.114 16.309 0.145 o
0 0 2 678.611 650.311 13.809 0.288 o
0 0 4 248.061 281.369 6.035 1.762 o
0 0 6 0.562 1.191 0.283 2828.160 o
0 0 8 239.061 216.581 4.737 2.284 o
0 0 10 481.349 483.507 10.323 0.542 o
0 0 12 4.819 4.619 0.645 483.202 o
0 0 14 216.095 207.206 4.678 2.619 o
0 0 16 16.697 18.673 1.455 93.740 o
0 0 18 350.225 325.053 7.383 1.058 o
0 0 20 2.002 2.588 2.930 39.757 o
0 1 1 387.639 377.164 5.655 0.926 o
0 1 2 4172.210 4316.710 65.462 0.008 o
0 1 3 5582.470 5993.630 91.010 0.004 o
0 1 4 3000.900 3260.640 49.123 0.015 o
0 1 5 623.406 757.874 11.368 0.304 o
0 1 6 41.229 34.738 0.654 59.437 o
0 1 7 540.397 572.622 8.594 0.453 o
0 1 8 0.592 0.420 0.205 4875.830 o
0 1 9 772.888 763.636 11.495 0.236 o
0 1 10 81.709 77.025 1.367 17.210 o
0 1 11 112.266 98.168 1.709 10.232 o
0 1 12 0.792 1.094 0.391 1717.040 o
0 1 13 163.080 162.995 2.637 4.708 o
0 1 14 290.983 279.973 4.424 1.613 o
0 1 15 63.910 65.599 1.387 24.044 o
0 1 16 0.282 1.416 0.723 620.396 o
0 1 17 21.338 20.929 1.133 102.230 o
0 1 18 0.137 1.670 1.084 286.117 o
0 1 19 57.473 60.257 1.992 23.882 o
0 1 20 133.811 124.800 3.369 6.230 o
0 2 0 5.901 4.561 0.234 846.627 o
0 2 1 2634.270 2782.830 41.808 0.020 o
0 2 2 178.715 193.465 2.930 3.771 o
0 2 3 55.588 54.231 0.879 33.547 o
0 2 4 808.858 902.519 13.506 0.196 o
0 2 5 1669.840 1782.020 27.179 0.048 o
0 2 6 462.132 526.018 7.920 0.579 o
0 2 7 301.653 337.182 5.225 1.341 o
0 2 8 29.858 27.091 0.605 92.937 o
0 2 9 142.430 142.418 2.266 6.086 o
0 2 10 0.823 0.889 0.254 3124.190 o
0 2 11 352.294 333.979 5.137 1.132 o
0 2 12 206.407 196.756 3.125 3.133 o
0 2 13 17.607 16.583 0.635 175.932 o
0 2 14 47.172 47.815 1.074 40.448 o
0 2 15 15.705 18.126 0.732 172.594 o
0 2 16 4.763 4.590 0.791 374.974 o
0 2 17 1.989 2.959 0.869 389.217 o
0 2 18 37.102 41.564 1.504 45.842 o
0 2 19 14.986 19.083 1.934 66.739 o
0 2 20 0.068 0.947 1.768 110.150 o
0 3 1 677.310 685.195 11.319 0.295 o
0 3 2 1272.210 1402.470 21.007 0.081 o
0 3 3 2218.490 2355.330 35.275 0.028 o
0 3 4 129.105 156.188 2.412 6.327 o
0 3 5 36.325 33.156 0.645 69.299 o
0 3 6 171.639 162.585 2.520 4.482 o
0 3 7 17.556 16.622 0.439 197.224 o
0 3 8 86.307 72.835 1.250 16.899 o
0 3 9 3.418 2.793 0.322 1167.910 o
0 3 10 33.018 31.818 0.732 75.523 o
0 3 11 88.738 86.869 1.524 14.479 o
0 3 12 21.038 19.239 0.635 144.450 o
0 3 13 0.163 0.537 0.361 2371.610 o
0 3 14 274.740 265.373 4.151 1.799 o
0 3 15 561.573 535.062 8.125 0.455 o
0 3 16 10.320 12.022 0.859 219.967 o
0 3 17 17.776 20.196 1.035 123.250 o
0 3 18 5.437 5.293 1.191 195.803 o
0 3 19 0.730 2.168 1.543 141.454 o
0 3 20 42.641 43.107 2.461 28.112 o
0 4 0 456.875 381.813 8.174 0.698 o
0 4 1 680.981 813.540 12.129 0.260 o
0 4 2 523.336 662.352 9.913 0.414 o
0 4 3 679.137 751.184 11.251 0.279 o
0 4 4 884.729 968.381 14.493 0.167 o
0 4 5 335.113 348.667 5.264 1.165 o
0 4 6 43.661 44.152 0.811 48.315 o
0 4 7 374.439 395.866 5.987 0.927 o
0 4 8 34.330 28.575 0.654 78.052 o
0 4 9 84.714 83.490 1.416 15.763 o
0 4 10 2.439 1.406 0.293 1677.030 o
0 4 11 58.755 57.844 1.104 29.435 o
0 4 12 59.958 58.587 1.162 28.331 o
0 4 13 88.437 87.846 1.572 14.355 o
0 4 14 5.951 6.602 0.635 425.983 o
0 4 15 0.452 1.377 0.498 1195.680 o
0 4 16 0.010 0.303 0.557 1097.300 o
0 4 17 1.386 1.836 0.957 345.420 o
0 4 18 47.287 50.666 1.699 32.781 o
0 4 19 11.293 11.211 1.582 102.545 o
0 4 20 0.810 6.944 2.920 39.825 o
0 5 1 354.493 342.192 5.166 1.107 o
0 5 2 1090.930 1286.690 19.190 0.104 o
0 5 3 45.051 43.146 0.889 46.511 o
0 5 4 382.868 437.226 6.582 0.834 o
0 5 5 0.311 0.195 0.186 7059.240 o
0 5 6 36.015 33.849 0.693 68.337 o
0 5 7 267.119 286.760 4.385 1.758 o
0 5 8 261.638 275.344 4.258 1.855 o
0 5 9 9.616 8.028 0.439 405.037 o
0 5 10 24.290 27.159 0.674 108.824 o
0 5 11 2.107 0.947 0.322 1718.180 o
0 5 12 289.545 287.229 4.776 1.575 o
0 5 13 0.313 1.113 0.430 1602.450 o
0 5 14 24.670 25.763 0.801 103.838 o
0 5 15 18.614 19.991 0.840 137.979 o
0 5 16 398.070 380.983 6.797 0.860 o
0 5 17 3.704 4.268 1.035 264.150 o
0 5 18 29.906 30.324 1.514 59.173 o
0 5 19 2.113 1.016 4.014 21.364 o
0 6 0 0.068 3.408 0.586 846.615 o
0 6 1 703.735 785.317 11.729 0.258 o
0 6 2 70.578 75.531 1.289 20.535 o
0 6 3 864.778 874.305 13.067 0.186 o
0 6 4 182.522 195.174 3.037 3.640 o
0 6 5 469.972 460.869 6.953 0.632 o
0 6 6 16.306 14.649 0.449 219.427 o
0 6 7 29.058 26.105 0.625 96.265 o
0 6 8 8.552 6.221 0.381 502.491 o
0 6 9 1.046 0.684 0.264 2875.080 o
0 6 10 188.887 179.178 2.832 3.724 o
0 6 11 10.559 10.791 0.498 327.097 o
0 6 12 107.179 100.297 1.719 10.657 o
0 6 13 26.846 28.292 0.830 91.950 o
0 6 14 25.009 24.024 0.752 108.147 o
0 6 15 22.774 22.042 0.879 112.664 o
0 6 16 6.651 6.905 0.801 315.579 o
0 6 17 337.066 305.736 9.854 0.998 o
0 6 18 7.480 5.420 2.275 61.417 o
0 6 19 49.732 53.069 4.727 11.290 o
0 7 1 184.497 181.375 2.861 3.794 o
0 7 2 6.852 6.084 0.420 557.675 o
0 7 3 179.379 209.462 3.262 3.502 o
0 7 4 22.925 20.352 0.586 134.483 o
0 7 5 39.142 32.745 0.762 62.637 o
0 7 6 393.843 373.463 5.703 0.912 o
0 7 7 221.186 236.719 3.662 2.526 o
0 7 8 0.923 1.533 0.283 2426.650 o
0 7 9 231.730 214.374 3.369 2.573 o
0 7 10 246.377 240.625 3.838 2.192 o
0 7 11 65.213 62.376 1.152 25.205 o
0 7 12 57.188 53.547 1.065 31.681 o
0 7 13 48.594 48.811 1.035 39.285 o
0 7 14 2.911 4.600 0.576 638.308 o
0 7 15 15.214 14.708 1.738 80.291 o
0 7 16 35.050 34.093 3.184 23.708 o
0 7 17 41.695 36.945 2.959 24.065 o
0 7 18 90.465 89.144 4.981 7.330 o
0 7 19 53.740 47.268 4.356 12.590 o
0 8 0 14.671 13.028 0.791 191.383 o
0 8 1 1038.930 1021.810 15.294 0.132 o
0 8 2 123.968 119.693 1.973 8.030 o
0 8 3 151.830 154.762 2.490 5.311 o
0 8 4 307.016 279.426 4.326 1.520 o
0 8 5 28.594 27.374 0.684 93.746 o
0 8 6 80.838 85.619 1.494 16.171 o
0 8 7 0.435 0.498 0.303 2978.190 o
0 8 8 16.974 14.669 0.527 202.522 o
0 8 9 465.596 462.207 7.002 0.637 o
0 8 10 4.868 5.489 0.449 657.045 o
0 8 11 0.041 0.752 0.352 2500.370 o
0 8 12 5.758 5.283 0.479 582.695 o
0 8 13 22.096 20.802 0.713 129.207 o
0 8 14 1.364 2.539 1.787 105.140 o
0 8 15 23.150 25.763 2.354 42.907 o
0 8 16 0.321 0.205 2.188 72.139 o
0 8 17 13.477 16.407 3.643 23.898 o
0 8 18 6.567 9.893 3.330 29.788 o
0 9 1 93.349 85.961 1.543 13.739 o
0 9 2 295.710 288.010 4.463 1.554 o
0 9 3 270.430 261.622 4.072 1.854 o
0 9 4 381.649 364.879 5.615 0.963 o
0 9 5 182.536 183.416 2.940 3.797 o
0 9 6 120.731 131.578 2.188 7.681 o
0 9 7 151.193 159.811 2.598 5.195 o
0 9 8 0.903 0.703 0.322 2312.980 o
0 9 9 184.706 184.354 2.988 3.724 o
0 9 10 18.210 16.358 0.684 166.898 o
0 9 11 20.111 22.599 0.772 130.115 o
0 9 12 98.435 96.147 1.973 11.595 o
0 9 13 92.458 100.473 4.043 8.422 o
0 9 14 77.442 78.109 3.203 12.580 o
0 9 15 0.278 3.389 2.041 81.686 o
0 9 16 14.661 12.188 2.285 54.337 o
0 9 17 12.435 17.178 3.047 33.122 o
0 9 18 2.039 9.717 5.166 12.836 o
0 10 0 425.317 428.719 9.239 0.687 o
0 10 1 89.537 87.640 1.699 13.946 o
0 10 2 113.786 103.852 1.875 9.625 o
0 10 3 8.008 9.082 0.586 368.572 o
0 10 4 696.948 702.432 10.831 0.284 o
0 10 5 0.060 0.693 0.391 2072.030 o
0 10 6 5.007 5.215 0.469 635.301 o
0 10 7 40.022 39.660 0.977 52.949 o
0 10 8 0.460 0.527 0.391 1937.860 o
0 10 9 0.097 0.342 0.381 2239.750 o
0 10 10 1.865 1.787 0.576 792.668 o
0 10 11 35.150 36.203 0.977 62.021 o
0 10 12 2.721 1.592 0.498 900.911 o
0 10 13 175.052 158.210 5.723 3.320 o
0 10 14 12.054 11.319 2.002 70.127 o
0 10 15 58.402 56.594 3.399 15.815 o
0 10 16 0.514 1.758 2.461 56.700 o
0 10 17 1.738 3.633 3.330 30.843 o
0 11 1 25.765 28.019 0.898 92.445 o
0 11 2 1.565 0.615 0.342 1857.420 o
0 11 3 243.617 256.339 4.053 2.118 o
0 11 4 38.580 40.343 1.025 53.502 o
0 11 5 49.550 53.987 1.104 36.073 o
0 11 6 4.394 4.649 0.547 596.743 o
0 11 7 52.763 55.276 1.318 31.937 o
0 11 8 1.928 1.143 0.498 1011.120 o
0 11 9 58.344 60.852 1.475 26.747 o
0 11 10 33.603 35.490 1.016 64.115 o
0 11 11 26.450 28.947 0.996 85.265 o
0 11 12 28.639 26.651 0.996 82.810 o
0 11 13 29.093 27.345 2.227 42.019 o
0 11 14 36.059 37.316 2.949 25.589 o
0 11 15 147.545 142.057 5.518 4.100 o
0 11 16 0.255 4.688 3.184 33.838 o
0 12 0 424.175 394.206 8.555 0.738 o
0 12 1 37.400 39.933 1.025 55.250 o
0 12 2 64.695 62.932 1.348 24.431 o
0 12 3 38.316 38.732 1.035 54.671 o
0 12 4 2.415 2.471 0.576 730.647 o
0 12 5 124.826 128.892 2.295 7.421 o
0 12 6 42.304 40.490 1.123 47.681 o
0 12 7 146.883 144.625 2.774 5.586 o
0 12 8 124.259 130.201 2.559 7.218 o
0 12 9 0.079 0.430 0.605 918.413 o
0 12 10 37.493 39.513 1.162 52.872 o
0 12 11 1.405 1.494 0.762 524.061 o
0 12 12 50.393 47.102 1.524 33.844 o
0 12 13 5.980 10.528 2.422 54.230 o
0 12 14 25.120 22.716 3.584 22.452 o
0 12 15 2.668 10.811 3.076 35.294 o
0 12 16 36.445 36.808 6.133 8.155 o
0 13 1 11.978 12.921 0.742 226.028 o
0 13 2 67.226 70.179 1.406 22.006 o
0 13 3 41.223 46.281 1.152 45.465 o
0 13 4 21.386 23.390 0.918 112.711 o
0 13 5 52.520 56.809 1.416 30.891 o
0 13 6 32.032 33.029 1.201 63.631 o
0 13 7 3.568 4.649 0.820 378.518 o
0 13 8 7.905 8.926 0.879 255.020 o
0 13 9 12.534 11.407 0.957 183.918 o
0 13 10 24.917 24.825 1.055 91.561 o
0 13 11 29.865 29.376 1.338 65.485 o
0 13 12 140.728 130.113 5.205 4.593 o
0 13 13 46.020 40.334 2.949 22.660 o
0 13 14 11.431 12.012 3.838 22.140 o
0 13 15 5.142 9.327 3.623 25.526 o
0 14 0 326.439 326.215 7.188 1.150 o
0 14 1 26.332 28.663 0.977 86.722 o
0 14 2 11.684 14.952 0.811 204.911 o
0 14 3 123.606 121.753 2.510 7.562 o
0 14 4 0.351 1.797 0.654 730.892 o
0 14 5 0.546 1.318 0.693 659.883 o
0 14 6 24.377 29.249 1.162 82.391 o
0 14 7 1.699 2.227 0.928 357.812 o
0 14 8 10.153 10.108 0.996 197.446 o
0 14 9 16.465 17.071 1.260 112.564 o
0 14 10 2.457 3.193 1.084 259.533 o
0 14 11 29.668 28.673 1.397 64.344 o
0 14 12 28.517 31.173 3.125 26.216 o
0 14 13 36.833 38.088 3.555 19.635 o
0 15 1 6.427 7.832 0.869 282.754 o
0 15 2 72.530 73.528 1.836 18.413 o
0 15 3 1.557 2.256 0.840 428.985 o
0 15 4 22.081 25.148 1.221 89.280 o
0 15 5 156.306 155.719 3.174 4.845 o
0 15 6 0.079 0.596 0.977 358.053 o
0 15 7 15.743 15.469 1.250 118.328 o
0 15 8 5.034 6.309 1.328 163.470 o
0 15 9 25.911 31.046 1.611 60.494 o
0 15 10 7.051 6.924 1.406 140.980 o
0 15 11 6.545 10.459 1.641 106.805 o
0 15 12 9.843 8.457 4.033 20.423 o
0 16 0 31.025 34.425 2.236 38.645 o
0 16 1 31.558 34.093 1.524 54.725 o
0 16 2 58.343 60.774 2.188 22.270 o
0 16 3 40.970 43.830 2.129 32.711 o
0 16 4 222.193 211.864 4.092 2.611 o
0 16 5 34.702 37.892 1.524 49.430 o
0 16 6 7.436 9.668 1.475 125.735 o
0 16 7 14.785 17.032 1.504 95.885 o
0 16 8 5.992 4.688 1.436 142.928 o
0 16 9 4.414 4.863 1.787 99.474 o
0 16 10 18.877 19.815 1.846 66.251 o
0 16 11 0.070 0.000 2.451 57.611 o
0 17 1 118.329 106.264 3.516 7.383 o
0 17 2 278.619 259.249 6.035 1.631 o
0 17 3 98.131 98.715 2.940 9.914 o
0 17 4 0.027 0.889 1.436 166.671 o
0 17 5 27.920 32.413 2.412 37.377 o
0 17 6 7.483 8.184 2.070 71.766 o
0 17 7 71.575 74.310 2.568 15.817 o
0 17 8 30.009 30.529 2.178 41.578 o
0 17 9 23.440 24.503 3.477 23.747 o
0 18 0 12.000 11.065 2.656 43.431 o
0 18 1 18.638 25.138 2.295 47.350 o
0 18 2 0.324 2.666 1.992 85.926 o
0 18 3 78.259 75.589 3.086 12.982 o
0 18 4 17.408 19.053 2.451 45.188 o
0 18 5 191.215 173.142 4.678 3.253 o
0 18 6 4.343 8.457 2.940 38.414 o
1 0 1 94.997 94.330 1.426 13.000 o
1 0 2 1778.300 1840.160 27.843 0.044 o
1 0 3 3551.870 3723.850 56.623 0.011 o
1 0 4 443.481 472.022 7.071 0.664 o
1 0 5 802.273 867.840 13.018 0.204 o
1 0 6 11.024 13.829 0.381 317.423 o
1 0 7 121.280 139.488 2.217 7.365 o
1 0 8 164.324 162.937 2.559 4.695 o
1 0 9 169.506 169.822 2.686 4.388 o
1 0 10 242.165 220.087 3.438 2.397 o
1 0 11 95.341 88.041 1.524 13.287 o
1 0 12 19.852 20.655 0.654 145.661 o
1 0 13 38.695 36.798 0.879 58.211 o
1 0 14 101.780 102.153 1.807 11.062 o
1 0 15 83.053 80.384 1.543 16.142 o
1 0 16 19.652 20.958 0.898 125.836 o
1 0 17 6.635 9.024 1.025 221.143 o
1 0 18 5.848 7.491 1.289 165.690 o
1 0 19 4.147 4.522 1.426 150.613 o
1 0 20 72.346 69.983 2.744 15.400 o
1 1 0 5690.440 5813.130 87.162 0.004 o
1 1 1 970.770 970.774 14.532 0.149 o
1 1 2 4438.370 4608.050 80.765 0.007 o
1 1 3 15.992 18.673 0.361 210.189 o
1 1 4 422.218 465.098 6.983 0.711 o
1 1 5 220.104 245.440 3.721 2.477 o
1 1 6 839.789 897.011 13.428 0.189 o
1 1 7 15.878 13.604 0.410 235.834 o
1 1 8 100.828 92.191 1.514 12.194 o
1 1 9 378.281 360.240 5.489 0.984 o
1 1 10 242.921 237.217 3.682 2.264 o
1 1 11 370.097 350.581 5.479 1.026 o
1 1 12 37.601 35.792 0.879 60.559 o
1 1 13 8.607 8.916 0.605 348.425 o
1 1 14 42.041 41.574 1.035 48.658 o
1 1 15 183.971 176.160 2.881 3.864 o
1 1 16 97.772 103.295 1.914 11.326 o
1 1 17 207.000 205.819 3.516 2.976 o
1 1 18 110.495 113.403 2.393 8.944 o
1 1 19 21.000 25.939 1.699 66.516 o
1 1 20 3.726 2.588 1.963 85.401 o
1 2 0 26.829 33.331 0.576 93.533 o
1 2 1 524.668 523.040 7.842 0.503 o
1 2 2 2800.500 2937.130 45.422 0.017 o
1 2 3 3390.380 3657.310 63.587 0.011 o
1 2 4 409.507 429.979 6.631 0.780 o
1 2 5 223.150 245.225 3.740 2.438 o
1 2 6 1435.660 1453.730 23.634 0.067 o
1 2 7 52.316 51.819 0.918 36.313 o
1 2 8 128.090 143.297 2.266 6.811 o
1 2 9 55.683 61.116 1.113 30.129 o
1 2 10 147.115 131.636 2.158 6.172 o
1 2 11 104.260 102.602 1.758 10.810 o
1 2 12 144.785 140.904 2.334 5.977 o
1 2 13 264.590 256.720 4.053 1.925 o
1 2 14 18.499 20.802 0.781 141.853 o
1 2 15 138.205 135.094 2.324 6.450 o
1 2 16 56.421 57.083 1.328 29.445 o
1 2 17 27.119 29.864 1.162 76.105 o
1 2 18 43.466 45.002 1.543 38.784 o
1 2 19 4.519 4.492 1.787 99.586 o
1 2 20 96.905 88.676 2.852 10.671 o
1 3 0 136.872 156.257 2.393 5.960 o
1 3 1 2145.620 2425.270 36.271 0.028 o
1 3 2 577.539 599.606 8.985 0.404 o
1 3 3 1320.710 1491.770 22.403 0.073 o
1 3 4 114.821 113.149 1.826 9.148 o
1 3 5 6.578 7.520 0.264 642.997 o
1 3 6 593.098 583.296 8.760 0.400 o
1 3 7 215.927 207.333 3.213 2.872 o
1 3 8 448.813 454.668 6.875 0.674 o
1 3 9 224.813 210.771 3.272 2.705 o
1 3 10 210.899 204.198 3.203 2.979 o
1 3 11 61.626 63.050 1.182 26.444 o
1 3 12 91.341 93.588 1.670 13.239 o
1 3 13 15.708 16.924 0.674 184.737 o
1 3 14 52.314 52.952 1.172 34.041 o
1 3 15 80.410 81.634 1.563 16.518 o
1 3 16 6.321 7.100 0.732 353.426 o
1 3 17 34.849 37.453 1.299 54.433 o
1 3 18 39.752 42.433 1.650 40.835 o
1 3 19 1.620 2.783 1.514 143.898 o
1 3 20 5.872 7.793 2.100 71.456 o
1 4 0 543.003 542.171 8.125 0.470 o
1 4 1 3131.440 3552.670 59.104 0.013 o
1 4 2 1677.850 1886.030 30.040 0.045 o
1 4 3 602.529 636.638 9.532 0.366 o
1 4 4 476.831 567.534 8.506 0.525 o
1 4 5 40.580 32.902 0.645 62.030 o
1 4 6 153.057 157.585 2.471 5.217 o
1 4 7 298.426 304.456 4.619 1.480 o
1 4 8 168.113 149.928 2.363 4.849 o
1 4 9 86.232 83.998 1.680 14.872 o
1 4 10 74.675 75.501 1.338 19.228 o
1 4 11 31.839 31.037 0.752 78.483 o
1 4 12 39.714 40.480 0.889 54.179 o
1 4 13 52.733 55.754 1.113 33.347 o
1 4 14 122.090 120.259 2.061 8.081 o
1 4 15 8.729 10.069 0.674 308.046 o
1 4 16 20.966 21.944 0.869 120.546 o
1 4 17 36.079 38.635 1.631 45.618 o
1 4 18 7.591 7.910 1.328 150.478 o
1 4 19 4.870 5.703 2.090 73.706 o
1 4 20 9.300 15.880 3.154 31.925 o
1 5 0 135.621 137.144 2.188 6.609 o
1 5 1 479.134 506.252 7.627 0.574 o
1 5 2 66.435 60.452 1.045 25.537 o
1 5 3 491.920 547.943 8.252 0.522 o
1 5 4 171.300 186.150 2.881 4.057 o
1 5 5 647.812 674.677 10.127 0.321 o
1 5 6 127.435 132.926 2.139 7.237 o
1 5 7 82.164 83.685 1.455 16.183 o
1 5 8 117.973 101.957 1.709 9.475 o
1 5 9 49.655 50.822 0.967 38.275 o
1 5 10 58.022 54.397 1.035 31.141 o
1 5 11 100.551 101.010 1.729 11.379 o
1 5 12 177.339 177.293 2.832 4.028 o
1 5 13 206.514 191.395 3.252 3.156 o
1 5 14 9.443 10.752 0.586 320.639 o
1 5 15 36.564 35.441 0.947 61.061 o
1 5 16 4.727 6.104 1.065 236.101 o
1 5 17 33.827 36.496 1.953 41.808 o
1 5 18 48.494 54.788 2.520 23.702 o
1 5 19 3.056 5.020 2.344 60.540 o
1 6 0 7.354 10.254 0.381 469.736 o
1 6 1 360.995 375.035 5.674 1.009 o
1 6 2 387.501 417.059 6.319 0.855 o
1 6 3 145.456 151.667 2.393 5.678 o
1 6 4 134.693 132.330 2.149 6.817 o
1 6 5 244.265 266.271 4.092 2.060 o
1 6 6 42.756 47.385 0.918 46.362 o
1 6 7 419.627 384.137 5.811 0.829 o
1 6 8 56.932 56.965 1.074 30.805 o
1 6 9 22.904 23.321 0.596 126.650 o
1 6 10 173.600 170.974 2.705 4.249 o
1 6 11 71.318 67.825 1.240 21.662 o
1 6 12 56.989 56.331 1.338 29.284 o
1 6 13 6.112 7.598 0.752 342.525 o
1 6 14 100.633 103.354 2.188 10.608 o
1 6 15 21.407 22.188 1.377 85.117 o
1 6 16 66.028 63.352 2.090 20.287 o
1 6 17 3.680 3.613 1.553 131.462 o
1 6 18 28.499 28.859 1.885 50.514 o
1 6 19 7.871 6.592 1.875 85.901 o
1 7 0 27.221 24.054 0.625 105.886 o
1 7 1 1078.080 1101.080 16.446 0.120 o
1 7 2 373.585 393.366 5.967 0.934 o
1 7 3 134.199 120.904 1.973 7.294 o
1 7 4 435.656 426.034 6.465 0.733 o
1 7 5 35.721 33.117 0.752 68.418 o
1 7 6 335.056 334.936 5.127 1.200 o
1 7 7 78.771 74.583 1.338 18.281 o
1 7 8 189.008 175.349 2.764 3.781 o
1 7 9 139.296 134.273 2.188 6.489 o
1 7 10 76.945 78.656 1.397 18.076 o
1 7 11 29.074 30.431 1.025 76.655 o
1 7 12 18.871 19.317 0.850 137.474 o
1 7 13 18.289 19.825 0.898 134.499 o
1 7 14 20.139 21.104 1.221 99.290 o
1 7 15 74.881 80.873 2.510 14.889 o
1 7 16 9.106 9.590 1.270 151.195 o
1 7 17 52.123 49.631 1.953 28.224 o
1 7 18 105.719 103.247 4.707 6.698 o
1 7 19 161.654 147.536 7.432 2.954 o
1 8 0 1105.050 1075.660 16.104 0.118 o
1 8 1 617.008 585.708 8.955 0.379 o
1 8 2 552.269 544.632 8.223 0.458 o
1 8 3 90.651 86.957 1.553 14.087 o
1 8 4 180.750 170.222 2.725 4.060 o
1 8 5 178.011 187.147 2.959 3.856 o
1 8 6 198.394 195.926 3.096 3.293 o
1 8 7 12.486 17.550 0.576 227.598 o
1 8 8 70.953 70.364 1.289 21.210 o
1 8 9 110.789 110.073 2.041 9.444 o
1 8 10 31.884 32.228 0.762 76.801 o
1 8 11 29.644 28.732 0.986 78.611 o
1 8 12 35.335 34.416 1.182 58.412 o
1 8 13 10.314 12.374 1.045 178.592 o
1 8 14 134.962 129.615 3.203 6.186 o
1 8 15 31.389 32.511 1.553 55.014 o
1 8 16 133.555 122.202 3.584 6.136 o
1 8 17 9.889 11.915 2.666 43.772 o
1 8 18 30.110 30.285 4.190 16.384 o
1 9 0 53.093 58.587 1.172 31.882 o
1 9 1 214.395 215.370 3.535 2.784 o
1 9 2 326.229 299.661 4.610 1.344 o
1 9 3 367.619 366.969 5.801 0.997 o
1 9 4 92.389 88.500 1.563 13.655 o
1 9 5 49.937 50.315 1.152 36.661 o
1 9 6 30.621 31.183 0.840 78.559 o
1 9 7 213.723 209.980 3.311 2.871 o
1 9 8 154.782 149.635 2.471 5.304 o
1 9 9 6.196 6.670 0.469 537.131 o
1 9 10 23.739 24.191 0.693 115.753 o
1 9 11 149.253 146.256 3.506 5.088 o
1 9 12 26.563 29.562 1.260 73.606 o
1 9 13 60.137 63.362 1.885 23.139 o
1 9 14 56.538 58.567 1.856 25.440 o
1 9 15 156.772 146.119 3.594 4.795 o
1 9 16 12.812 14.112 2.803 38.734 o
1 9 17 57.312 57.170 4.209 12.412 o
1 9 18 42.345 45.002 4.776 11.871 o
1 10 0 0.093 0.615 0.381 2172.590 o
1 10 1 70.369 72.317 1.436 20.587 o
1 10 2 7.583 8.955 0.596 375.529 o
1 10 3 195.478 193.914 3.115 3.366 o
1 10 4 283.126 271.554 4.346 1.700 o
1 10 5 154.562 148.707 2.442 5.342 o
1 10 6 353.343 344.507 5.420 1.097 o
1 10 7 195.398 197.792 3.135 3.325 o
1 10 8 14.149 13.223 0.596 229.886 o
1 10 9 51.574 54.680 1.406 32.063 o
1 10 10 34.208 33.996 1.065 63.151 o
1 10 11 159.799 157.800 3.692 4.482 o
1 10 12 2.624 3.125 0.947 325.982 o
1 10 13 2.608 4.297 1.221 206.098 o
1 10 14 23.436 27.433 1.504 70.493 o
1 10 15 26.451 29.132 2.617 34.874 o
1 10 16 3.268 1.299 2.783 43.836 o
1 10 17 0.617 1.699 2.764 45.020 o
1 11 0 33.670 33.771 0.918 67.820 o
1 11 1 120.328 121.509 2.100 8.133 o
1 11 2 59.012 62.962 1.309 26.959 o
1 11 3 28.488 30.255 0.967 80.169 o
1 11 4 3.176 4.072 0.576 638.271 o
1 11 5 10.335 10.342 0.654 286.377 o
1 11 6 243.804 234.903 3.975 2.234 o
1 11 7 66.148 65.110 1.445 23.061 o
1 11 8 0.725 1.455 0.508 1112.480 o
1 11 9 28.197 28.263 0.879 86.472 o
1 11 10 36.767 37.590 1.074 56.686 o
1 11 11 62.382 67.415 1.914 21.636 o
1 11 12 106.476 106.362 2.813 9.054 o
1 11 13 96.664 91.986 2.637 10.920 o
1 11 14 45.777 48.215 3.565 17.395 o
1 11 15 33.823 35.138 2.822 28.061 o
1 11 16 8.909 7.608 2.871 39.132 o
1 12 0 18.071 19.884 0.742 150.470 o
1 12 1 30.480 29.669 0.850 80.287 o
1 12 2 91.402 93.949 1.816 12.950 o
1 12 3 311.568 297.620 4.639 1.424 o
1 12 4 49.138 52.151 1.182 36.316 o
1 12 5 3.251 4.776 0.645 536.406 o
1 12 6 46.556 46.223 1.211 40.120 o
1 12 7 32.540 33.224 1.065 66.451 o
1 12 8 14.093 14.591 0.811 186.550 o
1 12 9 19.213 19.474 0.879 132.786 o
1 12 10 17.714 19.854 0.908 136.216 o
1 12 11 27.473 27.921 1.455 66.021 o
1 12 12 10.861 9.473 1.328 135.746 o
1 12 13 34.416 37.433 1.729 45.558 o
1 12 14 6.812 6.035 3.623 25.523 o
1 12 15 1.888 3.145 2.647 48.514 o
1 12 16 28.984 19.874 5.821 9.431 o
1 13 0 74.322 75.257 1.484 18.920 o
1 13 1 41.001 39.513 1.065 50.500 o
1 13 2 157.266 159.128 2.871 4.881 o
1 13 3 18.086 18.243 0.772 152.269 o
1 13 4 162.787 153.288 3.223 4.655 o
1 13 5 34.815 37.746 1.211 56.245 o
1 13 6 78.691 79.730 1.953 16.015 o
1 13 7 0.451 0.566 0.625 830.225 o
1 13 8 35.094 34.103 1.104 60.801 o
1 13 9 14.366 16.387 0.938 159.617 o
1 13 10 110.340 107.964 2.324 9.267 o
1 13 11 6.886 5.899 1.260 170.716 o
1 13 12 26.942 26.827 1.758 56.821 o
1 13 13 2.039 3.848 1.563 133.354 o
1 13 14 22.615 26.144 3.770 20.730 o
1 13 15 10.684 25.069 7.442 6.105 o
1 14 0 18.701 18.048 0.898 136.766 o
1 14 1 24.093 24.825 0.918 101.128 o
1 14 2 4.649 3.975 0.703 448.763 o
1 14 3 136.168 129.459 2.647 6.509 o
1 14 4 65.149 64.544 1.572 22.917 o
1 14 5 4.960 6.446 0.850 321.836 o
1 14 6 3.845 4.151 0.801 391.511 o
1 14 7 8.566 10.508 0.986 210.323 o
1 14 8 33.846 34.074 1.357 56.311 o
1 14 9 32.625 32.970 1.250 61.451 o
1 14 10 24.945 24.689 1.357 76.817 o
1 14 11 19.005 22.540 1.895 62.423 o
1 14 12 13.971 13.233 2.022 66.277 o
1 14 13 73.888 70.569 3.926 11.237 o
1 15 0 6.584 7.188 1.006 235.257 o
1 15 1 11.569 13.829 0.977 178.677 o
1 15 2 30.754 30.783 1.318 63.746 o
1 15 3 21.110 22.706 1.182 97.140 o
1 15 4 17.148 18.887 1.172 115.491 o
1 15 5 164.461 158.757 3.174 4.539 o
1 15 6 74.216 78.675 2.100 16.557 o
1 15 7 13.974 16.680 1.338 113.122 o
1 15 8 17.831 19.854 1.289 102.167 o
1 15 9 35.748 38.947 1.758 43.306 o
1 15 10 99.369 96.606 2.451 10.703 o
1 15 11 3.948 5.332 2.344 60.022 o
1 15 12 9.772 8.575 2.119 66.860 o
1 16 0 6.657 4.414 1.563 122.324 o
1 16 1 68.038 69.085 2.305 18.100 o
1 16 2 70.089 74.896 2.383 16.743 o
1 16 3 42.454 44.113 1.719 37.371 o
1 16 4 21.262 23.810 1.572 73.518 o
1 16 5 30.547 32.960 1.582 54.898 o
1 16 6 83.026 85.228 2.285 13.876 o
1 16 7 23.211 28.468 1.660 63.676 o
1 16 8 74.907 74.329 2.354 15.981 o
1 16 9 52.387 51.858 2.295 24.775 o
1 16 10 21.868 22.686 1.983 56.101 o
1 16 11 22.520 7.442 4.737 14.412 o
1 17 0 24.293 29.562 1.973 51.288 o
1 17 1 17.090 21.476 1.690 75.473 o
1 17 2 10.156 9.747 1.758 90.178 o
1 17 3 12.517 15.206 1.836 77.398 o
1 17 4 23.915 25.353 2.002 52.480 o
1 17 5 38.373 40.597 2.197 33.827 o
1 17 6 11.255 14.317 1.992 69.981 o
1 17 7 14.483 14.717 1.719 82.677 o
1 17 8 1.792 1.934 1.904 92.807 o
1 17 9 7.405 6.211 4.463 16.978 o
1 18 0 2.071 3.125 1.758 107.172 o
1 18 1 2.433 0.605 1.777 106.127 o
1 18 2 27.772 29.122 2.246 41.834 o
1 18 3 6.933 6.924 2.188 65.868 o
1 18 4 38.626 35.851 2.578 29.486 o
1 18 5 8.418 7.901 2.539 49.242 o
1 18 6 13.764 21.261 3.535 24.848 o
2 0 0 3253.520 3280.140 69.427 0.012 o
2 0 1 7783.860 7907.610 123.179 0.002 o
2 0 2 803.544 870.369 13.038 0.204 o
2 0 3 0.637 1.787 0.176 3968.320 o
2 0 4 31.452 28.780 0.537 87.780 o
2 0 5 575.642 615.163 9.248 0.397 o
2 0 6 770.758 839.030 12.579 0.220 o
2 0 7 560.005 560.414 8.428 0.441 o
2 0 8 2.224 1.201 0.234 2130.750 o
2 0 9 8.618 7.461 0.430 450.369 o
2 0 10 132.394 119.995 1.992 7.427 o
2 0 11 633.433 634.168 10.206 0.342 o
2 0 12 118.707 119.507 2.012 8.403 o
2 0 13 7.474 7.549 0.615 385.296 o
2 0 14 0.196 2.510 0.566 925.569 o
2 0 15 29.111 28.878 0.918 82.066 o
2 0 16 253.903 248.565 4.004 2.062 o
2 0 17 167.590 166.364 2.930 4.419 o
2 0 18 1.923 2.647 1.045 284.580 o
2 0 19 27.450 30.236 1.690 56.634 o
2 0 20 6.425 5.606 1.816 93.388 o
2 1 0 287.494 301.067 4.590 1.557 o
2 1 1 1658.110 1654.270 24.718 0.052 o
2 1 2 800.148 857.849 12.979 0.207 o
2 1 3 5430.770 5924.530 91.527 0.005 o
2 1 4 233.211 258.068 3.926 2.229 o
2 1 5 727.213 834.772 12.530 0.236 o
2 1 6 128.926 132.594 2.100 7.180 o
2 1 7 231.964 228.818 3.779 2.426 o
2 1 8 1138.680 1167.900 17.471 0.107 o
2 1 9 82.218 75.365 1.318 17.398 o
2 1 10 108.224 109.653 1.846 9.915 o
2 1 11 28.542 29.855 0.752 88.052 o
2 1 12 4.492 5.391 0.479 649.531 o
2 1 13 292.610 287.073 4.473 1.576 o
2 1 14 21.805 22.794 0.762 122.714 o
2 1 15 85.098 85.433 1.631 15.053 o
2 1 16 6.550 10.098 0.850 274.343 o
2 1 17 5.082 5.274 0.859 323.901 o
2 1 18 101.095 100.180 2.275 10.601 o
2 1 19 32.783 33.224 1.699 49.489 o
2 1 20 20.376 21.524 2.168 51.377 o
2 2 0 1023.570 1151.310 17.139 0.122 o
2 2 1 83.471 83.461 1.309 16.239 o
2 2 2 1062.790 1167.800 17.442 0.116 o
2 2 3 467.443 530.940 9.190 0.549 o
2 2 4 851.028 960.754 16.846 0.169 o
2 2 5 547.368 552.699 9.639 0.444 o
2 2 6 1241.920 1311.190 19.600 0.088 o
2 2 7 337.486 339.536 5.147 1.179 o
2 2 8 98.043 100.141 1.641 11.867 o
2 2 9 241.561 227.803 3.545 2.347 o
2 2 10 45.906 45.197 0.879 44.737 o
2 2 11 22.419 21.104 0.625 132.710 o
2 2 12 293.454 285.696 4.404 1.580 o
2 2 13 57.633 56.340 1.104 30.421 o
2 2 14 64.493 61.682 1.270 25.118 o
2 2 15 21.236 21.749 0.840 121.958 o
2 2 16 20.460 22.384 0.957 115.221 o
2 2 17 75.505 78.753 1.758 17.369 o
2 2 18 18.207 20.567 1.377 93.854 o
2 2 19 8.447 11.436 1.465 121.891 o
2 2 20 9.048 8.379 1.983 75.811 o
2 3 0 40.792 52.580 0.879 46.150 o
2 3 1 867.868 969.924 14.503 0.170 o
2 3 2 1175.540 1253.840 18.751 0.097 o
2 3 3 27.451 28.497 0.547 100.147 o
2 3 4 1064.180 1164.800 20.147 0.112 o
2 3 5 15.996 17.335 0.605 189.459 o
2 3 6 435.923 425.331 7.432 0.713 o
2 3 7 229.778 223.593 4.014 2.452 o
2 3 8 762.734 720.870 10.801 0.251 o
2 3 9 356.039 343.237 5.254 1.096 o
2 3 10 76.648 81.097 1.397 17.851 o
2 3 11 67.054 61.340 1.133 24.753 o
2 3 12 71.645 68.606 1.289 21.269 o
2 3 13 56.285 55.139 1.123 31.373 o
2 3 14 95.807 96.137 1.758 12.267 o
2 3 15 40.757 43.820 1.074 48.271 o
2 3 16 26.702 28.312 0.967 86.652 o
2 3 17 53.566 53.821 1.533 30.191 o
2 3 18 32.936 34.914 1.406 55.680 o
2 3 19 72.651 70.198 2.510 16.215 o
2 3 20 35.232 34.640 3.213 23.310 o
2 4 0 707.893 826.930 12.315 0.246 o
2 4 1 753.179 866.384 12.930 0.220 o
2 4 2 73.250 90.355 1.465 17.384 o
2 4 3 1523.500 1604.650 23.888 0.059 o
2 4 4 108.914 119.898 1.953 9.257 o
2 4 5 160.290 168.952 3.057 4.554 o
2 4 6 2.634 1.348 0.254 1803.430 o
2 4 7 606.180 641.912 11.495 0.347 o
2 4 8 198.611 199.491 3.662 3.143 o
2 4 9 84.715 84.711 1.758 14.911 o
2 4 10 73.981 69.231 1.514 19.726 o
2 4 11 38.164 38.957 0.811 58.557 o
2 4 12 95.635 89.965 1.553 13.049 o
2 4 13 3.745 3.858 0.449 798.700 o
2 4 14 34.774 34.289 0.859 66.783 o
2 4 15 29.009 28.614 0.928 82.260 o
2 4 16 23.751 25.265 1.328 79.927 o
2 4 17 34.440 37.883 1.797 43.965 o
2 4 18 34.510 40.090 2.197 35.922 o
2 4 19 35.333 35.871 2.451 32.545 o
2 4 20 5.939 9.854 3.877 22.299 o
2 5 0 66.607 57.131 0.996 26.370 o
2 5 1 285.849 355.415 5.381 1.366 o
2 5 2 298.364 316.976 4.805 1.434 o
2 5 3 195.522 208.573 3.223 3.205 o
2 5 4 156.321 166.775 2.647 4.867 o
2 5 5 454.883 450.791 6.797 0.668 o
2 5 6 108.399 117.554 2.285 9.064 o
2 5 7 159.207 163.835 3.047 4.671 o
2 5 8 119.103 114.019 2.227 8.399 o
2 5 9 0.693 1.514 0.420 1508.120 o
2 5 10 59.778 57.786 1.348 27.554 o
2 5 11 77.999 74.339 1.621 17.714 o
2 5 12 164.185 163.659 3.106 4.499 o
2 5 13 5.314 4.483 0.625 485.671 o
2 5 14 21.101 21.886 1.016 109.617 o
2 5 15 69.103 67.444 1.885 19.867 o
2 5 16 82.156 84.554 2.266 14.116 o
2 5 17 17.832 21.417 1.631 77.681 o
2 5 18 46.566 47.092 2.315 27.489 o
2 5 19 22.525 24.571 2.451 41.162 o
2 6 0 31.536 30.392 0.664 82.278 o
2 6 1 211.215 217.080 3.369 2.845 o
2 6 2 500.819 486.466 7.354 0.562 o
2 6 3 19.539 19.376 0.527 161.906 o
2 6 4 439.513 468.692 7.061 0.674 o
2 6 5 668.911 659.823 9.961 0.315 o
2 6 6 76.776 68.948 1.318 19.608 o
2 6 7 130.314 130.718 2.510 6.883 o
2 6 8 322.076 298.978 5.547 1.317 o
2 6 9 82.944 75.140 1.768 16.140 o
2 6 10 107.847 108.120 2.149 9.691 o
2 6 11 202.517 193.114 3.613 3.140 o
2 6 12 37.610 36.144 1.055 56.913 o
2 6 13 61.995 62.688 1.504 24.732 o
2 6 14 32.822 32.257 1.221 62.484 o
2 6 15 15.665 14.766 1.231 121.783 o
2 6 16 81.408 79.847 2.402 14.238 o
2 6 17 112.983 116.841 3.340 7.581 o
2 6 18 40.446 41.965 2.246 31.851 o
2 6 19 6.795 6.533 2.324 59.136 o
2 7 0 108.372 115.161 1.895 9.583 o
2 7 1 91.635 91.566 1.543 13.563 o
2 7 2 58.458 53.616 1.016 31.228 o
2 7 3 9.674 12.168 0.498 331.144 o
2 7 4 232.076 222.216 3.428 2.510 o
2 7 5 387.184 331.889 5.078 1.013 o
2 7 6 57.831 69.124 1.231 26.535 o
2 7 7 216.873 191.112 2.998 3.022 o
2 7 8 3.706 4.639 0.703 466.321 o
2 7 9 135.756 135.738 2.647 6.369 o
2 7 10 17.739 18.526 0.781 152.462 o
2 7 11 28.082 26.485 0.928 87.095 o
2 7 12 23.453 24.806 0.957 100.987 o
2 7 13 50.510 51.106 1.533 32.532 o
2 7 14 140.873 132.877 3.281 5.797 o
2 7 15 54.750 58.196 2.217 23.574 o
2 7 16 11.270 11.104 1.465 114.869 o
2 7 17 31.717 35.099 2.149 39.763 o
2 7 18 38.103 39.718 2.363 31.802 o
2 7 19 2.090 13.448 5.479 11.391 o
2 8 0 422.842 405.838 6.172 0.788 o
2 8 1 109.067 109.634 1.856 9.822 o
2 8 2 240.345 215.077 3.379 2.457 o
2 8 3 114.904 104.897 1.777 9.564 o
2 8 4 720.726 708.927 10.752 0.272 o
2 8 5 31.296 31.163 0.742 79.846 o
2 8 6 41.798 43.000 0.898 49.996 o
2 8 7 68.213 62.903 1.299 23.346 o
2 8 8 72.023 72.259 1.553 19.714 o
2 8 9 73.010 68.997 1.553 19.892 o
2 8 10 247.160 233.682 4.307 2.167 o
2 8 11 154.567 147.663 2.861 5.184 o
2 8 12 26.811 26.691 1.065 84.156 o
2 8 13 41.450 40.607 1.514 42.392 o
2 8 14 92.870 92.221 2.520 11.553 o
2 8 15 24.038 25.470 1.592 67.321 o
2 8 16 57.920 58.967 2.295 21.976 o
2 8 17 8.737 9.551 1.768 91.636 o
2 8 18 21.186 23.907 2.236 47.852 o
2 9 0 26.762 22.149 0.674 108.945 o
2 9 1 34.629 34.699 0.859 66.678 o
2 9 2 16.739 14.864 0.605 193.773 o
2 9 3 105.332 107.133 1.816 10.375 o
2 9 4 147.368 139.039 2.305 5.914 o
2 9 5 96.062 102.983 1.797 11.724 o
2 9 6 14.181 12.774 0.518 246.500 o
2 9 7 88.849 95.541 1.680 13.457 o
2 9 8 115.955 109.956 1.943 9.083 o
2 9 9 427.249 405.662 7.168 0.756 o
2 9 10 57.448 52.961 1.387 29.562 o
2 9 11 31.263 31.505 1.709 51.499 o
2 9 12 209.766 206.874 4.717 2.698 o
2 9 13 5.067 5.362 1.123 217.343 o
2 9 14 35.102 37.189 1.758 44.501 o
2 9 15 58.015 57.083 2.061 23.777 o
2 9 16 12.823 12.012 1.875 76.532 o
2 9 17 57.782 53.733 2.334 22.513 o
2 9 18 54.070 53.196 5.606 8.534 o
2 10 0 95.713 101.381 1.846 11.800 o
2 10 1 19.047 21.554 0.674 146.106 o
2 10 2 14.692 12.335 0.586 230.508 o
2 10 3 43.745 42.053 0.957 47.632 o
2 10 4 16.219 19.718 0.693 167.980 o
2 10 5 67.473 61.536 1.231 24.154 o
2 10 6 22.091 23.966 0.742 120.231 o
2 10 7 87.692 82.005 1.484 15.190 o
2 10 8 15.137 15.206 0.615 205.710 o
2 10 9 41.502 40.959 1.397 44.040 o
2 10 10 11.156 12.540 1.094 164.389 o
2 10 11 45.692 45.842 1.650 35.663 o
2 10 12 138.675 136.080 3.389 5.754 o
2 10 13 48.650 50.364 1.787 31.240 o
2 10 14 13.191 12.413 1.553 100.046 o
2 10 15 20.948 21.642 1.592 74.716 o
2 10 16 30.858 33.517 2.109 41.575 o
2 10 17 35.112 38.595 4.033 16.444 o
2 11 0 36.674 35.832 0.967 60.208 o
2 11 1 208.273 212.734 3.428 2.915 o
2 11 2 6.672 7.422 0.605 413.189 o
2 11 3 8.525 10.284 0.635 324.530 o
2 11 4 34.042 34.630 0.947 65.732 o
2 11 5 85.258 83.578 1.670 15.111 o
2 11 6 13.979 14.356 0.654 215.123 o
2 11 7 199.701 195.272 3.594 3.175 o
2 11 8 226.340 213.437 3.887 2.578 o
2 11 9 22.991 22.862 0.742 118.769 o
2 11 10 277.118 260.411 5.840 1.655 o
2 11 11 28.771 30.675 1.348 65.830 o
2 11 12 15.380 16.661 1.543 92.008 o
2 11 13 43.411 44.221 1.973 33.404 o
2 11 14 17.212 21.427 1.865 66.316 o
2 11 15 17.314 16.563 1.797 72.623 o
2 11 16 4.186 3.897 2.734 44.797 o
2 12 0 101.215 102.211 1.865 11.049 o
2 12 1 211.367 211.972 3.496 2.862 o
2 12 2 37.922 41.144 1.035 53.654 o
2 12 3 93.585 91.889 1.729 12.931 o
2 12 4 124.891 124.663 2.178 7.641 o
2 12 5 10.856 12.911 0.674 255.303 o
2 12 6 376.312 361.441 6.602 0.952 o
2 12 7 156.609 159.011 3.027 4.842 o
2 12 8 6.398 6.074 0.635 420.901 o
2 12 9 11.308 11.436 0.781 231.924 o
2 12 10 23.911 24.552 1.260 83.747 o
2 12 11 11.614 11.319 1.348 127.503 o
2 12 12 13.257 14.366 1.582 95.392 o
2 12 13 67.461 69.651 2.412 17.695 o
2 12 14 0.255 2.139 1.738 112.791 o
2 12 15 7.261 6.602 1.738 98.852 o
2 13 0 77.050 77.992 1.504 17.840 o
2 13 1 44.909 46.252 1.104 42.714 o
2 13 2 51.282 52.444 1.201 34.622 o
2 13 3 116.477 116.782 2.129 8.585 o
2 13 4 112.754 112.124 2.442 8.759 o
2 13 5 4.037 4.785 0.674 480.035 o
2 13 6 1.782 2.559 0.664 620.249 o
2 13 7 15.029 16.026 0.820 172.983 o
2 13 8 92.593 92.738 1.992 12.552 o
2 13 9 6.665 9.112 0.859 275.450 o
2 13 10 74.278 73.978 2.315 16.270 o
2 13 11 120.645 118.013 3.242 7.195 o
2 13 12 111.042 109.575 3.233 8.062 o
2 13 13 21.854 22.950 2.070 52.945 o
2 13 14 10.201 4.903 1.914 81.173 o
2 14 0 4.218 4.942 0.703 447.285 o
2 14 1 39.921 41.691 1.104 49.874 o
2 14 2 45.100 49.533 1.318 38.748 o
2 14 3 27.460 30.226 1.123 76.576 o
2 14 4 125.140 127.222 2.686 7.155 o
2 14 5 34.947 36.095 1.260 56.023 o
2 14 6 91.471 88.597 2.051 12.891 o
2 14 7 192.025 186.561 3.594 3.400 o
2 14 8 33.053 34.767 1.318 57.855 o
2 14 9 0.788 1.025 1.016 320.896 o
2 14 10 38.786 41.017 2.022 36.114 o
2 14 11 4.359 5.635 1.768 101.019 o
2 14 12 23.732 28.390 2.188 46.052 o
2 14 13 47.423 44.221 2.442 26.429 o
2 15 0 47.780 51.301 1.533 34.049 o
2 15 1 94.155 98.100 2.402 11.279 o
2 15 2 13.341 14.483 1.182 136.640 o
2 15 3 12.942 14.288 1.055 156.459 o
2 15 4 160.002 158.093 3.223 4.667 o
2 15 5 45.423 46.603 1.494 37.487 o
2 15 6 4.302 3.506 0.879 338.817 o
2 15 7 45.321 47.180 1.631 35.714 o
2 15 8 22.910 23.898 1.436 77.465 o
2 15 9 13.811 15.088 1.367 112.945 o
2 15 10 3.953 4.219 1.816 97.565 o
2 15 11 0.764 5.303 2.109 75.583 o
2 15 12 18.988 23.888 2.656 38.154 o
2 16 0 107.283 108.911 3.106 8.508 o
2 16 1 83.437 89.056 2.793 12.285 o
2 16 2 50.668 54.709 1.816 28.966 o
2 16 3 19.669 22.345 1.543 78.835 o
2 16 4 14.356 19.366 1.748 77.550 o
2 16 5 164.509 160.007 3.613 4.349 o
2 16 6 29.172 30.880 1.748 52.781 o
2 16 7 3.704 5.694 1.572 126.143 o
2 16 8 31.068 36.330 1.895 45.102 o
2 16 9 18.743 18.975 1.738 72.267 o
2 16 10 6.910 15.079 2.295 57.910 o
2 17 0 41.241 39.640 2.070 34.433 o
2 17 1 43.718 45.021 2.168 30.670 o
2 17 2 33.984 35.822 2.227 36.834 o
2 17 3 47.133 46.897 2.119 29.317 o
2 17 4 6.103 9.561 1.699 102.244 o
2 17 5 37.261 38.039 1.914 39.704 o
2 17 6 61.566 60.120 2.539 19.433 o
2 17 7 9.480 9.522 1.846 84.326 o
2 17 8 84.099 72.005 2.793 13.308 o
2 18 0 147.764 145.201 4.180 4.789 o
2 18 1 24.591 23.263 2.354 42.801 o
2 18 2 29.687 26.876 2.168 43.144 o
2 18 3 14.681 15.352 2.129 59.635 o
2 18 4 164.328 150.573 4.483 4.113 o
2 18 5 5.139 6.367 2.510 51.993 o
2 18 6 26.529 24.269 6.074 8.720 o
3 0 1 165.827 202.206 3.067 3.941 o
3 0 2 151.894 169.538 2.598 4.992 o
3 0 3 1340.580 1475.720 22.071 0.073 o
3 0 4 25.079 36.525 0.645 91.915 o
3 0 5 216.594 258.292 3.955 2.410 o
3 0 6 1243.640 1368.870 20.401 0.085 o
3 0 7 355.221 369.967 5.625 1.039 o
3 0 8 70.132 71.194 1.231 21.533 o
3 0 9 112.437 106.167 1.904 9.614 o
3 0 10 32.542 29.474 0.742 78.922 o
3 0 11 0.645 0.645 0.439 1517.380 o
3 0 12 7.987 6.875 0.508 439.347 o
3 0 13 10.059 11.280 0.625 292.378 o
3 0 14 451.667 434.843 6.641 0.691 o
3 0 15 1.456 1.553 0.605 768.962 o
3 0 16 87.119 89.467 1.787 14.021 o
3 0 17 16.061 18.302 1.074 130.135 o
3 0 18 5.148 6.416 1.270 175.355 o
3 0 19 0.686 3.115 1.592 132.271 o
3 0 20 14.065 17.130 2.178 57.345 o
3 1 0 708.694 713.849 10.616 0.277 o
3 1 1 515.742 566.967 8.457 0.482 o
3 1 2 24.039 21.847 0.430 132.943 o
3 1 3 484.705 539.593 8.623 0.531 o
3 1 4 353.815 393.191 6.211 0.985 o
3 1 5 1130.700 1189.730 17.823 0.106 o
3 1 6 548.858 603.990 9.073 0.426 o
3 1 7 136.108 144.381 2.275 6.345 o
3 1 8 238.839 252.950 3.887 2.201 o
3 1 9 49.528 47.766 0.938 39.826 o
3 1 10 46.352 41.721 0.850 46.331 o
3 1 11 46.377 43.430 0.908 44.834 o
3 1 12 375.355 349.312 5.352 1.015 o
3 1 13 65.997 63.147 1.231 24.410 o
3 1 14 134.081 130.338 2.197 6.880 o
3 1 15 58.191 61.350 1.338 27.522 o
3 1 16 157.590 159.665 2.803 4.887 o
3 1 17 44.846 48.752 1.377 38.540 o
3 1 18 1.493 2.363 1.172 234.806 o
3 1 19 42.890 44.123 1.885 34.854 o
3 1 20 13.988 13.243 2.090 62.875 o
3 2 0 1831.830 1963.330 29.337 0.040 o
3 2 1 690.633 742.737 11.104 0.276 o
3 2 2 245.577 222.881 3.389 2.346 o
3 2 3 962.330 996.810 16.680 0.144 o
3 2 4 186.343 202.557 3.604 3.352 o
3 2 5 330.251 328.510 5.791 1.203 o
3 2 6 304.509 301.292 5.703 1.389 o
3 2 7 213.180 214.452 3.301 2.846 o
3 2 8 68.267 73.450 1.318 21.470 o
3 2 9 779.061 815.992 12.227 0.222 o
3 2 10 318.351 294.212 4.522 1.403 o
3 2 11 132.972 131.754 2.178 6.915 o
3 2 12 89.591 89.144 1.572 14.047 o
3 2 13 7.207 7.461 0.537 437.755 o
3 2 14 7.245 8.213 0.615 382.791 o
3 2 15 48.995 47.570 1.104 38.812 o
3 2 16 25.733 28.829 1.025 85.880 o
3 2 17 32.182 36.076 1.318 58.133 o
3 2 18 16.985 16.436 1.221 115.566 o
3 2 19 75.853 72.923 2.149 16.643 o
3 2 20 3.224 3.174 2.549 51.770 o
3 3 0 620.044 655.223 9.795 0.346 o
3 3 1 400.714 399.040 5.996 0.853 o
3 3 2 426.065 465.947 6.973 0.703 o
3 3 3 614.971 635.505 9.522 0.358 o
3 3 4 146.718 161.677 2.920 5.189 o
3 3 5 42.078 49.016 1.065 44.497 o
3 3 6 122.149 129.068 2.442 7.476 o
3 3 7 386.079 373.971 6.563 0.908 o
3 3 8 17.892 18.516 0.674 162.733 o
3 3 9 283.686 269.201 4.834 1.668 o
3 3 10 184.695 180.174 3.360 3.678 o
3 3 11 27.419 28.771 0.703 94.479 o
3 3 12 21.790 21.378 0.605 136.512 o
3 3 13 54.842 52.571 1.094 33.168 o
3 3 14 19.990 18.809 0.674 148.605 o
3 3 15 10.988 11.973 0.635 270.085 o
3 3 16 46.619 45.988 1.328 38.824 o
3 3 17 38.223 43.605 1.904 37.481 o
3 3 18 32.688 41.857 2.051 38.970 o
3 3 19 5.296 6.494 1.973 81.210 o
3 3 20 62.622 62.005 4.473 10.887 o
3 4 0 3172.790 3382.410 50.569 0.014 o
3 4 1 33.069 40.929 0.762 65.971 o
3 4 2 594.216 608.414 9.121 0.386 o
3 4 3 221.663 238.252 3.643 2.513 o
3 4 4 165.774 173.865 3.135 4.295 o
3 4 5 110.226 102.514 1.934 9.977 o
3 4 6 51.367 53.625 1.172 34.428 o
3 4 7 551.626 542.552 9.483 0.447 o
3 4 8 334.411 309.681 5.528 1.238 o
3 4 9 141.813 142.272 2.666 5.913 o
3 4 10 331.126 311.752 5.821 1.233 o
3 4 11 85.122 81.185 1.729 15.226 o
3 4 12 79.552 74.085 1.631 17.357 o
3 4 13 50.846 46.467 1.211 36.833 o
3 4 14 3.394 3.330 0.674 526.522 o
3 4 15 47.795 49.934 1.494 34.860 o
3 4 16 44.322 44.895 1.768 35.323 o
3 4 17 35.831 39.357 1.738 43.454 o
3 4 18 9.455 13.116 2.061 68.432 o
3 4 19 1.181 2.363 2.051 80.632 o
3 4 20 26.710 23.761 8.448 4.669 o
3 5 0 2.045 2.334 0.293 1654.020 o
3 5 1 173.318 196.131 3.037 3.841 o
3 5 2 783.976 826.432 12.745 0.217 o
3 5 3 1.596 2.227 0.244 2131.180 o
3 5 4 47.498 49.465 0.908 41.066 o
3 5 5 753.003 794.760 13.741 0.229 o
3 5 6 779.501 804.770 13.917 0.218 o
3 5 7 113.984 101.020 2.012 9.599 o
3 5 8 391.421 367.125 6.514 0.904 o
3 5 9 163.768 170.740 3.340 4.324 o
3 5 10 149.774 153.923 2.920 5.220 o
3 5 11 2.762 2.529 0.566 723.124 o
3 5 12 68.532 66.770 1.543 21.581 o
3 5 13 46.313 47.150 1.299 38.955 o
3 5 14 134.273 131.441 2.666 6.543 o
3 5 15 3.377 4.619 0.947 306.530 o
3 5 16 61.648 59.954 1.914 23.031 o
3 5 17 31.721 36.955 2.207 38.109 o
3 5 18 23.414 27.189 2.354 42.364 o
3 5 19 96.541 95.727 3.682 8.911 o
3 6 0 74.221 70.609 1.231 20.361 o
3 6 1 339.315 357.066 5.449 1.125 o
3 6 2 370.456 401.941 6.065 0.928 o
3 6 3 178.110 183.191 2.871 3.924 o
3 6 4 210.779 225.322 3.467 2.775 o
3 6 5 480.923 458.027 6.914 0.617 o
3 6 6 246.494 237.178 4.278 2.160 o
3 6 7 5.409 4.717 0.576 520.719 o
3 6 8 18.686 17.315 0.732 155.468 o
3 6 9 194.338 180.008 3.350 3.477 o
3 6 10 32.128 30.812 0.977 71.799 o
3 6 11 61.713 57.336 1.426 26.351 o
3 6 12 99.401 92.357 1.943 11.757 o
3 6 13 133.097 123.609 2.451 6.968 o
3 6 14 57.161 58.782 1.699 26.225 o
3 6 15 74.577 75.716 2.354 15.914 o
3 6 16 4.033 5.342 1.514 134.650 o
3 6 17 0.160 2.227 1.494 151.943 o
3 6 18 3.309 4.619 2.178 69.651 o
3 6 19 4.769 3.418 2.529 51.940 o
3 7 0 93.549 91.859 1.563 13.208 o
3 7 1 31.446 30.499 0.742 80.271 o
3 7 2 298.421 298.392 4.571 1.500 o
3 7 3 197.754 174.021 2.744 3.601 o
3 7 4 98.418 80.072 1.465 13.521 o
3 7 5 311.823 294.095 4.512 1.440 o
3 7 6 166.095 153.952 2.500 4.804 o
3 7 7 333.298 313.783 5.606 1.230 o
3 7 8 163.189 159.245 3.057 4.615 o
3 7 9 131.119 127.037 2.520 6.936 o
3 7 10 0.300 0.654 0.449 1543.400 o
3 7 11 35.697 31.632 0.986 64.549 o
3 7 12 120.064 111.069 2.383 8.293 o
3 7 13 174.534 168.552 3.526 4.005 o
3 7 14 0.584 0.098 1.065 299.600 o
3 7 15 249.885 243.292 5.674 1.934 o
3 7 16 4.307 7.403 1.797 96.890 o
3 7 17 57.928 59.143 2.461 20.903 o
3 7 18 29.919 31.652 2.363 37.520 o
3 7 19 6.836 14.649 8.545 4.698 o
3 8 0 153.999 134.664 2.363 5.689 o
3 8 1 341.949 326.117 5.010 1.194 o
3 8 2 269.015 248.516 4.024 1.925 o
3 8 3 50.514 55.022 1.065 35.374 o
3 8 4 51.540 56.409 1.074 34.172 o
3 8 5 583.266 521.448 8.047 0.441 o
3 8 6 0.964 2.217 0.332 1844.990 o
3 8 7 207.682 212.616 3.926 2.838 o
3 8 8 77.646 80.013 1.748 16.790 o
3 8 9 28.915 29.640 0.986 79.207 o
3 8 10 27.089 25.792 1.006 87.135 o
3 8 11 134.370 129.966 2.803 6.484 o
3 8 12 24.553 24.757 1.113 89.564 o
3 8 13 66.537 64.729 2.070 20.064 o
3 8 14 8.419 11.299 1.191 164.230 o
3 8 15 55.627 56.506 2.070 24.616 o
3 8 16 20.316 27.677 2.070 52.280 o
3 8 17 45.451 50.725 2.520 25.259 o
3 8 18 4.282 7.725 2.295 61.629 o
3 9 0 134.134 128.531 2.149 6.959 o
3 9 1 63.330 56.780 1.143 27.272 o
3 9 2 171.260 166.931 2.695 4.376 o
3 9 3 265.445 232.734 3.672 2.059 o
3 9 4 58.489 56.038 1.143 29.817 o
3 9 5 114.121 117.134 2.051 8.834 o
3 9 6 368.700 343.520 5.430 1.044 o
3 9 7 92.570 87.748 1.699 13.450 o
3 9 8 127.535 117.437 2.393 7.542 o
3 9 9 2.275 2.022 0.576 755.107 o
3 9 10 51.875 53.703 1.563 30.839 o
3 9 11 84.544 78.109 2.412 13.859 o
3 9 12 73.879 72.659 2.051 17.429 o
3 9 13 130.039 122.876 3.135 6.645 o
3 9 14 9.831 11.524 1.690 95.106 o
3 9 15 2.685 3.985 1.475 146.667 o
3 9 16 61.581 62.053 2.451 19.686 o
3 9 17 19.892 22.393 2.422 43.829 o
3 10 0 65.888 68.069 1.328 23.134 o
3 10 1 36.678 34.484 0.977 61.004 o
3 10 2 123.771 121.128 2.061 7.928 o
3 10 3 127.946 125.992 2.197 7.384 o
3 10 4 93.182 86.713 1.572 13.655 o
3 10 5 19.944 17.169 0.635 157.407 o
3 10 6 10.499 10.088 0.537 323.025 o
3 10 7 264.310 253.458 4.414 1.909 o
3 10 8 39.386 38.234 1.152 51.594 o
3 10 9 271.356 257.325 5.674 1.720 o
3 10 10 584.445 544.369 11.700 0.394 o
3 10 11 25.805 27.472 1.397 71.213 o
3 10 12 88.467 89.916 2.461 12.359 o
3 10 13 1.759 4.395 1.445 154.319 o
3 10 14 45.564 47.951 2.031 30.729 o
3 10 15 5.920 8.662 1.748 98.380 o
3 10 16 24.495 28.956 2.285 42.904 o
3 10 17 49.071 50.276 3.018 20.293 o
3 11 0 110.950 105.073 1.846 9.872 o
3 11 1 126.381 127.242 2.178 7.458 o
3 11 2 180.481 183.758 2.969 3.835 o
3 11 3 157.881 152.643 2.715 5.034 o
3 11 4 98.456 100.610 1.807 11.558 o
3 11 5 126.692 122.417 2.080 7.666 o
3 11 6 81.070 81.986 1.543 16.389 o
3 11 7 11.716 12.813 0.684 242.816 o
3 11 8 83.438 82.904 1.719 15.405 o
3 11 9 50.581 49.182 1.572 32.657 o
3 11 10 99.050 97.690 2.637 10.377 o
3 11 11 23.138 24.581 1.309 82.827 o
3 11 12 34.693 37.462 1.846 42.962 o
3 11 13 23.052 25.792 1.572 69.329 o
3 11 14 45.463 47.707 2.080 30.291 o
3 11 15 4.715 7.862 1.738 101.859 o
3 11 16 4.657 3.682 2.334 60.559 o
3 12 0 4.931 6.016 0.576 514.025 o
3 12 1 92.401 92.494 1.690 13.127 o
3 12 2 98.042 101.704 1.875 11.445 o
3 12 3 76.645 75.345 1.465 18.373 o
3 12 4 174.458 170.622 2.988 4.148 o
3 12 5 34.867 36.066 1.006 61.916 o
3 12 6 19.933 19.434 0.791 137.110 o
3 12 7 62.618 62.669 1.397 25.052 o
3 12 8 38.963 39.113 1.025 53.790 o
3 12 9 222.066 210.448 5.664 2.349 o
3 12 10 16.451 18.790 1.270 109.151 o
3 12 11 47.285 47.902 1.875 31.624 o
3 12 12 68.205 63.274 2.549 17.593 o
3 12 13 0.037 0.635 1.738 114.125 o
3 12 14 15.793 18.536 1.904 67.624 o
3 12 15 18.970 15.469 2.354 48.270 o
3 13 0 57.649 59.495 1.260 28.675 o
3 13 1 2.428 2.490 0.547 783.443 o
3 13 2 14.700 15.342 0.791 182.119 o
3 13 3 15.405 15.225 0.742 184.410 o
3 13 4 173.350 170.788 3.076 4.149 o
3 13 5 124.283 125.660 2.520 7.387 o
3 13 6 48.084 47.326 1.318 37.391 o
3 13 7 43.033 46.066 1.279 42.227 o
3 13 8 27.541 26.876 1.006 84.724 o
3 13 9 10.799 12.393 1.465 114.421 o
3 13 10 5.359 5.215 1.231 186.460 o
3 13 11 94.876 90.238 2.832 10.836 o
3 13 12 7.112 9.698 1.709 99.449 o
3 13 13 105.524 106.831 3.350 8.382 o
3 13 14 50.838 48.352 3.281 18.351 o
3 14 0 49.462 50.715 1.211 36.320 o
3 14 1 7.708 8.164 0.752 310.037 o
3 14 2 36.424 37.453 1.162 55.435 o
3 14 3 162.818 158.278 3.096 4.626 o
3 14 4 80.891 86.010 1.953 15.013 o
3 14 5 33.786 35.109 1.182 60.070 o
3 14 6 35.678 35.421 1.250 55.751 o
3 14 7 46.729 49.621 1.524 35.306 o
3 14 8 13.854 15.245 1.084 145.432 o
3 14 9 20.235 22.833 1.875 61.780 o
3 14 10 15.619 16.739 1.895 69.330 o
3 14 11 3.398 5.362 1.748 104.733 o
3 14 12 28.023 27.863 2.412 38.448 o
3 14 13 51.053 47.131 2.598 23.430 o
3 15 0 2.628 4.112 0.869 367.509 o
3 15 1 136.205 131.881 3.125 6.129 o
3 15 2 59.192 61.604 1.963 23.271 o
3 15 3 40.754 46.428 1.709 37.862 o
3 15 4 5.221 8.135 1.104 212.487 o
3 15 5 20.398 20.597 1.250 97.257 o
3 15 6 115.750 114.370 2.637 8.237 o
3 15 7 67.200 69.105 1.943 19.897 o
3 15 8 14.311 16.876 1.270 118.702 o
3 15 9 42.487 45.490 2.168 31.117 o
3 15 10 2.679 5.908 1.699 111.087 o
3 15 11 121.696 111.421 3.399 7.168 o
3 15 12 88.535 79.974 4.092 9.287 o
3 16 0 11.147 12.295 1.377 123.797 o
3 16 1 2.925 4.942 1.152 223.866 o
3 16 2 125.232 125.376 3.057 6.899 o
3 16 3 11.551 11.905 1.357 125.548 o
3 16 4 60.001 63.997 2.109 21.777 o
3 16 5 20.207 22.413 1.514 79.464 o
3 16 6 9.446 12.256 1.543 109.367 o
3 16 7 58.956 62.464 2.188 21.843 o
3 16 8 111.761 101.088 2.930 8.692 o
3 16 9 25.944 29.103 2.695 33.669 o
3 16 10 153.647 132.818 4.522 4.609 o
3 17 0 4.054 5.987 1.504 135.322 o
3 17 1 48.345 50.168 2.129 28.036 o
3 17 2 23.054 23.663 1.992 54.268 o
3 17 3 11.258 13.585 1.865 78.118 o
3 17 4 12.076 15.870 1.787 80.736 o
3 17 5 4.063 6.699 1.758 101.693 o
3 17 6 25.217 24.649 2.012 51.381 o
3 17 7 1.584 5.342 1.973 85.306 o
3 17 8 15.623 19.288 2.481 45.181 o
3 18 0 8.427 6.553 3.135 33.383 o
3 18 1 11.505 12.559 2.344 53.869 o
3 18 2 18.721 15.909 2.412 46.477 o
3 18 3 25.748 28.820 2.422 39.140 o
3 18 4 5.027 3.867 2.178 68.769 o
3 18 5 4.679 9.620 3.018 36.342 o
4 0 0 249.151 287.024 6.104 1.727 o
4 0 1 24.515 25.450 0.508 118.675 o
4 0 2 865.591 941.710 14.044 0.175 o
4 0 3 3236.070 3336.430 49.992 0.013 o
4 0 4 206.400 272.814 4.141 2.420 o
4 0 5 324.597 324.486 4.922 1.278 o
4 0 6 1074.250 1165.340 17.442 0.115 o
4 0 7 364.547 364.801 5.723 1.013 o
4 0 8 99.782 88.500 1.494 12.628 o
4 0 9 122.634 117.202 1.934 8.252 o
4 0 10 20.411 27.413 0.713 121.847 o
4 0 11 82.523 87.386 1.563 15.503 o
4 0 12 122.102 126.421 2.139 7.800 o
4 0 13 4.275 3.692 0.537 639.897 o
4 0 14 1.178 1.553 0.459 1221.700 o
4 0 15 15.765 17.081 0.840 162.052 o
4 0 16 166.308 163.337 2.774 4.555 o
4 0 17 4.859 7.315 0.938 276.969 o
4 0 18 1.029 3.535 1.465 153.755 o
4 0 19 23.677 27.276 1.973 52.792 o
4 0 20 3.716 5.156 2.168 69.802 o
4 1 0 632.023 754.163 11.231 0.302 o
4 1 1 1545.090 1538.830 22.911 0.060 o
4 1 2 710.256 769.056 11.495 0.260 o
4 1 3 812.481 876.326 13.487 0.199 o
4 1 4 1099.420 1290.110 19.718 0.102 o
4 1 5 286.929 333.256 5.049 1.438 o
4 1 6 0.887 1.348 0.234 3078.370 o
4 1 7 77.694 86.410 1.445 16.873 o
4 1 8 13.259 11.866 0.449 279.914 o
4 1 9 12.224 12.774 0.469 285.424 o
4 1 10 5.168 5.635 0.439 644.636 o
4 1 11 21.092 17.862 0.625 148.928 o
4 1 12 22.655 25.470 0.732 115.395 o
4 1 13 30.053 31.681 0.811 80.162 o
4 1 14 47.535 49.260 1.152 38.803 o
4 1 15 47.586 50.197 1.172 38.218 o
4 1 16 16.080 16.729 0.889 155.091 o
4 1 17 65.461 64.847 1.699 22.155 o
4 1 18 121.198 119.595 2.744 7.583 o
4 1 19 26.972 26.554 1.904 52.320 o
4 1 20 10.967 13.321 2.295 55.935 o
4 2 0 521.468 542.357 8.125 0.493 o
4 2 1 2029.190 2241.760 33.458 0.032 o
4 2 2 279.426 296.790 4.483 1.629 o
4 2 3 129.975 135.621 2.119 7.013 o
4 2 4 97.097 94.819 1.592 12.424 o
4 2 5 270.517 278.127 4.248 1.775 o
4 2 6 298.420 314.193 4.785 1.443 o
4 2 7 4.054 3.057 0.244 1205.940 o
4 2 8 35.769 30.070 0.654 73.295 o
4 2 9 191.340 192.830 3.027 3.478 o
4 2 10 498.684 496.144 7.500 0.556 o
4 2 11 38.043 37.892 0.850 58.864 o
4 2 12 148.136 138.150 2.305 5.900 o
4 2 13 145.544 138.658 2.354 5.985 o
4 2 14 5.044 4.942 0.586 521.742 o
4 2 15 27.102 29.650 0.928 85.590 o
4 2 16 43.819 46.047 1.289 41.457 o
4 2 17 13.948 13.096 0.967 167.593 o
4 2 18 49.170 51.115 2.041 28.344 o
4 2 19 15.993 18.106 2.363 48.923 o
4 2 20 67.342 69.290 4.610 9.914 o
4 3 0 213.477 250.597 3.809 2.515 o
4 3 1 274.894 287.473 4.375 1.700 o
4 3 2 259.830 294.954 4.453 1.776 o
4 3 3 246.786 293.137 4.473 1.884 o
4 3 4 29.977 34.865 0.674 80.392 o
4 3 5 145.508 157.722 2.901 5.318 o
4 3 6 987.646 992.278 17.139 0.140 o
4 3 7 58.179 61.594 1.318 27.586 o
4 3 8 985.443 935.977 16.192 0.147 o
4 3 9 266.343 263.449 4.737 1.822 o
4 3 10 199.155 184.539 3.438 3.317 o
4 3 11 208.549 193.475 3.750 3.007 o
4 3 12 52.335 54.475 1.504 30.894 o
4 3 13 68.668 66.419 1.514 21.714 o
4 3 14 106.119 101.371 2.149 10.191 o
4 3 15 8.204 8.692 0.850 262.723 o
4 3 16 70.365 70.150 1.953 18.910 o
4 3 17 77.167 78.060 2.295 15.422 o
4 3 18 20.688 22.481 1.768 66.077 o
4 3 19 1.993 2.842 2.568 51.466 o
4 3 20 7.632 13.096 7.637 5.868 o
4 4 0 443.571 505.148 7.588 0.628 o
4 4 1 341.092 373.961 5.664 1.079 o
4 4 2 802.071 884.276 13.204 0.202 o
4 4 3 673.949 680.693 10.206 0.305 o
4 4 4 763.016 788.969 11.788 0.234 o
4 4 5 4.551 4.590 0.469 682.777 o
4 4 6 120.410 117.358 2.256 8.150 o
4 4 7 116.041 106.225 2.100 9.087 o
4 4 8 75.957 73.997 1.572 18.394 o
4 4 9 68.376 74.740 1.621 20.134 o
4 4 10 16.904 16.270 0.732 170.666 o
4 4 11 345.903 329.057 5.860 1.136 o
4 4 12 52.591 53.625 1.299 32.662 o
4 4 13 96.640 89.848 1.934 12.298 o
4 4 14 64.695 60.383 1.602 23.651 o
4 4 15 52.329 54.651 1.904 27.508 o
4 4 16 41.356 45.647 1.738 37.312 o
4 4 17 31.409 33.351 1.660 51.717 o
4 4 18 2.823 4.805 2.285 63.736 o
4 4 19 5.694 9.639 2.412 54.992 o
4 5 0 1038.790 1089.050 16.231 0.126 o
4 5 1 329.257 342.983 5.205 1.204 o
4 5 2 150.458 154.850 2.471 5.371 o
4 5 3 136.255 136.842 2.178 6.588 o
4 5 4 361.310 372.174 5.664 1.013 o
4 5 5 285.926 285.920 5.098 1.579 o
4 5 6 28.175 25.939 0.762 94.234 o
4 5 7 125.331 113.433 2.227 7.961 o
4 5 8 100.481 92.475 1.914 11.658 o
4 5 9 242.238 239.913 4.385 2.176 o
4 5 10 75.625 73.616 1.621 18.372 o
4 5 11 89.596 84.808 1.787 13.997 o
4 5 12 115.522 106.411 2.315 8.902 o
4 5 13 125.740 121.284 2.529 7.425 o
4 5 14 34.205 32.794 1.172 61.368 o
4 5 15 325.355 323.900 6.504 1.196 o
4 5 16 13.092 15.587 1.445 106.556 o
4 5 17 1.347 2.813 1.856 97.616 o
4 5 18 29.565 32.794 2.442 35.952 o
4 5 19 43.480 36.623 2.608 27.305 o
4 6 0 183.022 164.099 2.578 4.118 o
4 6 1 139.754 127.486 2.100 6.695 o
4 6 2 409.074 399.900 6.104 0.828 o
4 6 3 131.212 140.221 2.266 6.722 o
4 6 4 106.688 97.602 1.631 10.966 o
4 6 5 15.280 12.295 0.381 257.008 o
4 6 6 168.034 154.645 2.940 4.579 o
4 6 7 218.954 202.001 3.711 2.787 o
4 6 8 72.166 74.232 1.572 19.340 o
4 6 9 144.852 143.795 2.861 5.643 o
4 6 10 51.688 50.910 1.250 34.440 o
4 6 11 311.583 297.259 5.332 1.386 o
4 6 12 137.445 133.033 2.666 6.340 o
4 6 13 47.963 48.098 1.416 36.167 o
4 6 14 120.728 120.093 2.793 7.553 o
4 6 15 39.380 40.803 1.904 37.632 o
4 6 16 41.030 46.574 2.129 32.023 o
4 6 17 47.572 47.609 2.197 28.184 o
4 6 18 4.163 5.957 2.061 76.145 o
4 6 19 38.081 36.965 3.877 17.203 o
4 7 0 129.465 140.172 2.305 6.798 o
4 7 1 352.717 368.688 5.615 1.050 o
4 7 2 2.626 1.582 0.244 1806.160 o
4 7 3 160.606 152.702 2.529 5.006 o
4 7 4 345.889 312.406 4.854 1.213 o
4 7 5 129.044 110.444 1.875 8.068 o
4 7 6 227.531 213.144 3.916 2.560 o
4 7 7 25.256 25.148 0.889 98.560 o
4 7 8 44.864 45.090 1.240 41.605 o
4 7 9 44.766 42.873 1.152 43.756 o
4 7 10 70.722 69.300 1.611 20.277 o
4 7 11 61.920 60.022 1.475 25.440 o
4 7 12 191.163 185.066 3.799 3.381 o
4 7 13 187.519 182.957 3.936 3.437 o
4 7 14 13.813 14.561 1.494 101.574 o
4 7 15 53.289 53.860 2.012 26.400 o
4 7 16 18.803 20.099 1.797 68.501 o
4 7 17 15.517 16.964 1.983 64.892 o
4 7 18 15.528 16.231 2.188 56.192 o
4 8 0 222.400 226.396 3.692 2.573 o
4 8 1 85.178 84.681 1.524 15.335 o
4 8 2 57.342 52.180 1.055 32.048 o
4 8 3 15.856 10.430 0.498 243.333 o
4 8 4 107.268 110.932 1.875 9.916 o
4 8 5 75.681 77.904 1.504 18.183 o
4 8 6 43.191 42.922 0.879 48.722 o
4 8 7 45.646 44.484 1.182 41.917 o
4 8 8 136.969 132.711 2.627 6.396 o
4 8 9 13.358 13.907 0.811 195.118 o
4 8 10 26.797 24.581 0.928 93.021 o
4 8 11 102.751 103.276 2.432 10.048 o
4 8 12 14.569 15.010 1.035 149.005 o
4 8 13 71.209 70.462 2.109 18.047 o
4 8 14 16.145 17.657 1.387 101.549 o
4 8 15 153.517 156.686 4.082 4.501 o
4 8 16 19.473 19.249 1.846 65.890 o
4 8 17 29.336 27.325 2.363 38.925 o
4 8 18 7.156 10.752 2.520 49.874 o
4 9 0 77.888 71.116 1.416 18.735 o
4 9 1 346.656 319.662 5.010 1.188 o
4 9 2 69.938 70.950 1.348 21.235 o
4 9 3 49.961 49.592 1.055 37.767 o
4 9 4 14.772 17.384 0.654 193.350 o
4 9 5 25.835 26.505 0.742 101.467 o
4 9 6 9.184 9.346 0.479 382.691 o
4 9 7 11.951 12.286 0.811 214.573 o
4 9 8 123.232 113.618 2.285 8.055 o
4 9 9 251.219 236.338 4.717 2.067 o
4 9 10 2.351 2.266 0.615 674.451 o
4 9 11 56.227 52.990 1.680 27.983 o
4 9 12 48.034 48.254 1.680 33.242 o
4 9 13 44.565 43.742 1.768 35.521 o
4 9 14 23.062 23.849 1.670 66.450 o
4 9 15 5.516 7.940 1.397 145.947 o
4 9 16 30.676 32.248 2.490 34.707 o
4 9 17 32.830 31.691 2.529 33.254 o
4 10 0 0.698 0.986 0.420 1575.370 o
4 10 1 169.798 165.905 2.852 4.386 o
4 10 2 26.809 30.363 0.820 89.585 o
4 10 3 146.887 144.772 2.481 5.725 o
4 10 4 63.206 71.732 1.377 23.230 o
4 10 5 19.739 19.220 0.693 147.184 o
4 10 6 52.710 51.408 1.065 35.114 o
4 10 7 148.538 138.404 2.334 5.862 o
4 10 8 42.783 39.767 1.191 46.549 o
4 10 9 28.120 26.945 1.221 74.689 o
4 10 10 60.671 59.885 1.807 24.011 o
4 10 11 143.151 135.748 3.330 5.613 o
4 10 12 42.501 48.440 2.022 32.190 o
4 10 13 6.229 10.332 1.524 121.526 o
4 10 14 109.165 107.417 3.223 8.276 o
4 10 15 40.056 50.490 2.510 27.184 o
4 10 16 45.997 48.859 2.490 25.659 o
4 10 17 22.966 19.415 4.404 16.041 o
4 11 0 196.424 192.870 3.164 3.347 o
4 11 1 58.304 56.496 1.231 29.269 o
4 11 2 136.088 137.945 2.315 6.492 o
4 11 3 51.680 53.498 1.162 34.346 o
4 11 4 112.815 111.557 1.953 9.281 o
4 11 5 149.933 148.532 2.471 5.521 o
4 11 6 41.546 39.162 0.986 51.274 o
4 11 7 2.040 3.135 0.439 1039.080 o
4 11 8 127.524 125.787 3.086 6.740 o
4 11 9 188.761 181.043 4.238 3.349 o
4 11 10 53.979 53.498 1.768 28.172 o
4 11 11 0.542 0.928 1.065 296.075 o
4 11 12 47.944 50.793 2.100 28.356 o
4 11 13 72.558 74.495 2.676 15.240 o
4 11 14 2.483 4.053 1.592 127.642 o
4 11 15 3.791 5.576 1.895 89.624 o
4 11 16 39.328 38.420 2.832 25.824 o
4 12 0 13.319 14.385 0.742 205.687 o
4 12 1 14.579 15.997 0.772 183.498 o
4 12 2 106.937 111.108 1.943 9.866 o
4 12 3 209.911 210.380 3.389 2.915 o
4 12 4 9.278 10.577 0.654 301.489 o
4 12 5 117.265 112.778 2.119 8.691 o
4 12 6 193.694 182.469 3.555 3.417 o
4 12 7 38.816 36.183 1.006 56.207 o
4 12 8 10.263 11.407 1.065 178.089 o
4 12 9 40.414 40.881 1.465 43.919 o
4 12 10 0.481 1.250 1.045 305.865 o
4 12 11 54.417 54.221 2.129 24.996 o
4 12 12 190.233 179.383 4.502 3.265 o
4 12 13 129.647 126.744 3.623 6.179 o
4 12 14 13.873 13.428 1.983 68.323 o
4 12 15 67.686 60.169 3.037 15.783 o
4 13 0 2.325 3.799 0.654 582.228 o
4 13 1 199.318 196.122 3.203 3.253 o
4 13 2 58.176 60.657 1.397 27.337 o
4 13 3 30.883 30.245 0.977 74.785 o
4 13 4 140.167 140.367 2.568 6.086 o
4 13 5 46.602 50.295 1.455 35.919 o
4 13 6 34.987 37.648 1.338 53.295 o
4 13 7 59.940 61.712 1.563 25.392 o
4 13 8 143.174 132.203 2.979 5.899 o
4 13 9 126.023 124.517 3.721 6.314 o
4 13 10 62.455 65.042 2.256 20.150 o
4 13 11 11.949 11.348 1.729 88.528 o
4 13 12 11.654 11.416 2.041 68.280 o
4 13 13 22.208 22.325 2.207 48.571 o
4 13 14 32.475 34.416 2.949 26.958 o
4 14 0 3.240 4.258 0.820 388.812 o
4 14 1 53.096 55.285 1.465 30.604 o
4 14 2 70.543 72.034 1.650 19.798 o
4 14 3 39.037 41.701 1.240 48.569 o
4 14 4 75.135 77.972 1.846 17.265 o
4 14 5 47.986 54.153 1.641 32.053 o
4 14 6 199.513 210.292 3.975 2.973 o
4 14 7 173.765 166.511 3.281 4.130 o
4 14 8 0.958 1.621 0.723 589.123 o
4 14 9 74.183 73.362 2.559 15.478 o
4 14 10 15.685 19.454 1.924 66.274 o
4 14 11 127.667 121.245 3.848 6.205 o
4 14 12 32.990 34.484 2.295 36.501 o
4 14 13 38.835 39.084 3.662 18.443 o
4 15 0 36.623 40.178 1.455 47.843 o
4 15 1 59.957 59.280 1.787 24.493 o
4 15 2 137.419 137.018 3.154 5.939 o
4 15 3 188.063 191.600 4.131 3.293 o
4 15 4 56.801 57.083 1.885 25.415 o
4 15 5 6.683 9.073 1.289 158.827 o
4 15 6 5.370 7.969 1.318 160.800 o
4 15 7 16.253 17.442 1.445 96.835 o
4 15 8 128.484 117.427 2.871 7.095 o
4 15 9 6.352 7.500 1.983 78.953 o
4 15 10 9.809 12.403 2.168 62.796 o
4 15 11 42.704 42.082 2.832 24.369 o
4 16 0 81.777 81.722 2.490 13.792 o
4 16 1 69.839 68.353 2.315 17.745 o
4 16 2 35.018 38.117 1.680 45.769 o
4 16 3 37.054 39.611 1.904 39.492 o
4 16 4 28.825 31.583 1.484 60.654 o
4 16 5 17.134 17.686 1.475 92.427 o
4 16 6 129.371 124.292 3.242 6.557 o
4 16 7 17.614 17.286 1.572 85.121 o
4 16 8 3.838 3.262 1.397 159.397 o
4 16 9 5.320 6.016 2.471 53.555 o
4 16 10 4.957 7.910 2.734 44.007 o
4 17 0 18.118 16.085 1.943 64.552 o
4 17 1 42.544 41.515 2.324 30.055 o
4 17 2 16.176 18.096 1.924 66.475 o
4 17 3 17.081 19.591 2.246 51.724 o
4 17 4 66.783 68.987 2.549 17.303 o
4 17 5 83.013 81.263 2.793 12.834 o
4 17 6 20.096 21.934 1.885 62.000 o
4 17 7 1.917 1.758 1.738 110.704 o
4 17 8 149.013 115.151 6.211 3.970 o
4 18 0 17.811 21.934 2.344 47.353 o
4 18 1 30.349 28.341 2.578 34.148 o
4 18 2 6.973 6.699 1.934 82.313 o
4 18 3 79.683 69.691 3.067 13.238 o
4 18 4 47.048 48.440 3.496 17.611 o
5 0 1 214.144 200.839 3.086 2.972 o
5 0 2 92.842 79.955 1.309 14.737 o
5 0 3 156.494 125.503 1.983 5.945 o
5 0 4 41.876 53.596 0.947 43.868 o
5 0 5 5.643 7.285 0.332 663.319 o
5 0 6 0.598 0.195 0.186 5821.460 o
5 0 7 321.135 360.289 5.508 1.188 o
5 0 8 0.001 0.410 0.244 5173.900 o
5 0 9 5.023 5.762 0.410 681.409 o
5 0 10 8.432 9.815 0.566 358.924 o
5 0 11 25.005 29.220 0.752 99.331 o
5 0 12 5.341 6.631 0.557 502.988 o
5 0 13 3.440 5.762 0.615 540.481 o
5 0 14 30.779 32.638 0.928 74.077 o
5 0 15 169.221 163.337 2.705 4.488 o
5 0 16 4.918 4.649 0.723 417.678 o
5 0 17 4.938 5.420 1.123 218.027 o
5 0 18 3.823 3.770 1.367 164.699 o
5 0 19 4.731 4.326 1.865 91.880 o
5 0 20 38.582 30.050 7.471 5.725 o
5 1 0 126.808 136.959 2.139 7.151 o
5 1 1 344.276 390.749 5.889 1.031 o
5 1 2 850.511 951.701 14.200 0.177 o
5 1 3 344.608 397.058 5.987 1.016 o
5 1 4 82.403 89.408 1.465 15.535 o
5 1 5 294.034 292.053 4.551 1.547 o
5 1 6 1.060 0.977 0.205 3493.590 o
5 1 7 314.466 294.436 4.531 1.423 o
5 1 8 181.999 176.511 2.764 3.937 o
5 1 9 24.370 28.068 0.674 106.864 o
5 1 10 144.818 132.398 2.188 6.253 o
5 1 11 66.476 66.516 1.270 23.439 o
5 1 12 1.634 1.152 0.361 1622.420 o
5 1 13 0.496 2.275 0.518 1054.960 o
5 1 14 56.640 60.257 1.270 28.923 o
5 1 15 17.626 19.005 0.791 150.710 o
5 1 16 64.257 68.255 1.650 22.228 o
5 1 17 6.633 7.461 1.113 202.531 o
5 1 18 8.670 8.799 1.260 156.369 o
5 1 19 131.364 124.917 3.936 5.896 o
5 1 20 32.356 29.152 7.364 5.969 o
5 2 0 1167.740 1198.830 17.872 0.102 o
5 2 1 532.800 578.540 8.848 0.454 o
5 2 2 164.648 188.875 2.910 4.189 o
5 2 3 209.687 229.355 3.516 2.754 o
5 2 4 25.544 24.454 0.576 113.560 o
5 2 5 114.369 118.677 1.904 8.879 o
5 2 6 136.072 140.592 2.236 6.466 o
5 2 7 21.505 22.901 0.537 138.199 o
5 2 8 249.784 244.659 3.877 2.133 o
5 2 9 304.849 268.156 4.141 1.579 o
5 2 10 148.279 141.354 2.305 5.820 o
5 2 11 124.557 116.353 1.943 8.132 o
5 2 12 144.476 138.834 2.315 6.050 o
5 2 13 86.802 82.660 1.494 15.277 o
5 2 14 23.192 22.823 0.732 118.602 o
5 2 15 17.484 18.878 1.055 125.178 o
5 2 16 128.309 127.974 2.998 6.710 o
5 2 17 11.619 15.216 1.504 104.948 o
5 2 18 58.694 59.368 2.656 19.513 o
5 2 19 5.988 5.547 2.275 62.265 o
5 3 0 133.780 135.142 2.139 6.794 o
5 3 1 388.398 375.963 5.742 0.923 o
5 3 2 656.562 675.038 10.118 0.316 o
5 3 3 60.198 69.290 1.191 25.677 o
5 3 4 387.028 394.489 5.957 0.895 o
5 3 5 1010.100 975.071 14.561 0.142 o
5 3 6 233.542 226.504 4.063 2.384 o
5 3 7 21.096 18.204 0.713 140.812 o
5 3 8 156.185 146.989 3.018 5.068 o
5 3 9 34.605 39.103 1.055 59.010 o
5 3 10 22.934 21.349 0.850 115.267 o
5 3 11 1.831 1.455 0.449 1159.790 o
5 3 12 187.205 185.164 3.467 3.543 o
5 3 13 231.979 228.779 4.219 2.368 o
5 3 14 6.268 6.426 0.859 298.316 o
5 3 15 26.200 26.622 1.270 76.598 o
5 3 16 16.724 19.718 1.309 103.778 o
5 3 17 34.174 37.150 1.846 43.466 o
5 3 18 44.153 44.211 2.422 27.790 o
5 3 19 27.149 30.480 2.549 35.569 o
5 4 0 63.021 61.975 1.074 26.558 o
5 4 1 471.042 518.342 7.959 0.572 o
5 4 2 238.382 242.501 3.731 2.279 o
5 4 3 174.767 175.164 2.725 4.153 o
5 4 4 912.320 870.887 14.405 0.172 o
5 4 5 601.812 586.040 10.157 0.380 o
5 4 6 117.755 110.620 2.168 8.693 o
5 4 7 200.709 202.343 3.682 3.078 o
5 4 8 93.971 92.328 1.914 12.527 o
5 4 9 23.613 26.310 0.947 98.749 o
5 4 10 18.235 19.337 0.869 138.729 o
5 4 11 268.008 259.572 4.727 1.825 o
5 4 12 5.527 5.948 0.713 394.078 o
5 4 13 90.143 86.342 1.914 13.530 o
5 4 14 274.981 261.583 5.303 1.715 o
5 4 15 24.471 27.706 1.309 77.122 o
5 4 16 2.804 4.678 1.182 215.927 o
5 4 17 116.299 119.790 3.076 7.566 o
5 4 18 2.680 2.305 1.895 92.616 o
5 4 19 5.891 6.270 2.432 54.871 o
5 5 0 172.956 181.199 2.822 4.094 o
5 5 1 33.734 34.796 0.781 69.945 o
5 5 2 745.437 731.525 11.280 0.254 o
5 5 3 126.712 135.894 2.178 7.165 o
5 5 4 50.169 49.270 0.918 38.874 o
5 5 5 39.268 34.494 0.947 57.817 o
5 5 6 153.860 142.008 2.686 5.398 o
5 5 7 206.601 194.452 3.555 3.070 o
5 5 8 116.706 121.197 2.402 8.149 o
5 5 9 352.183 358.638 6.407 1.038 o
5 5 10 58.452 55.637 1.377 28.487 o
5 5 11 153.398 145.885 2.930 5.230 o
5 5 12 71.477 69.964 1.641 19.862 o
5 5 13 70.242 69.427 1.777 19.742 o
5 5 14 99.176 100.112 2.383 10.646 o
5 5 15 4.321 6.875 1.016 253.855 o
5 5 16 36.845 41.203 1.680 43.021 o
5 5 17 56.480 57.522 2.412 21.819 o
5 5 18 43.897 44.289 2.803 24.022 o
5 5 19 36.836 36.076 3.330 21.716 o
5 6 0 318.866 295.276 4.707 1.388 o
5 6 1 14.176 13.907 0.508 240.916 o
5 6 2 952.054 952.824 14.249 0.155 o
5 6 3 40.217 35.470 0.762 58.868 o
5 6 4 109.442 103.627 1.729 10.221 o
5 6 5 239.289 227.959 3.565 2.370 o
5 6 6 34.793 36.896 0.967 62.249 o
5 6 7 72.055 63.733 1.475 21.231 o
5 6 8 18.470 19.600 0.850 138.764 o
5 6 9 447.883 436.972 7.735 0.674 o
5 6 10 158.300 150.114 2.871 5.001 o
5 6 11 159.765 149.127 2.881 4.963 o
5 6 12 31.872 32.111 1.221 64.011 o
5 6 13 12.793 13.995 0.977 170.356 o
5 6 14 41.691 40.285 1.514 42.328 o
5 6 15 8.767 9.385 1.250 156.422 o
5 6 16 115.409 110.766 3.125 7.859 o
5 6 17 47.906 51.643 2.373 25.644 o
5 6 18 6.646 6.289 2.100 71.439 o
5 7 0 83.461 80.150 1.445 16.303 o
5 7 1 503.556 483.673 7.364 0.560 o
5 7 2 793.209 726.320 10.909 0.238 o
5 7 3 87.094 83.050 1.455 15.261 o
5 7 4 39.049 42.824 0.928 52.954 o
5 7 5 14.476 12.110 0.469 255.776 o
5 7 6 19.981 19.024 0.811 136.209 o
5 7 7 75.247 77.074 1.680 17.863 o
5 7 8 12.045 10.938 0.703 245.470 o
5 7 9 79.261 78.695 1.768 16.532 o
5 7 10 34.133 34.894 1.123 61.159 o
5 7 11 69.252 66.995 1.729 20.554 o
5 7 12 232.604 217.304 4.424 2.397 o
5 7 13 84.845 80.189 1.992 14.731 o
5 7 14 13.011 16.368 1.416 108.569 o
5 7 15 84.248 81.468 2.686 12.939 o
5 7 16 46.399 52.346 2.295 26.773 o
5 7 17 57.216 63.567 2.813 18.488 o
5 7 18 7.898 6.201 2.725 43.671 o
5 8 0 146.876 116.226 1.953 6.689 o
5 8 1 248.750 249.347 3.897 2.118 o
5 8 2 105.079 97.182 1.690 11.112 o
5 8 3 450.461 423.055 6.494 0.707 o
5 8 4 137.178 127.203 2.109 6.844 o
5 8 5 36.041 36.877 0.859 62.510 o
5 8 6 124.814 111.880 2.227 8.053 o
5 8 7 41.396 42.004 1.152 47.400 o
5 8 8 30.781 31.808 1.006 72.543 o
5 8 9 57.404 58.440 1.602 26.851 o
5 8 10 143.296 138.981 2.969 5.752 o
5 8 11 92.362 88.910 2.139 12.572 o
5 8 12 12.070 11.426 0.977 183.345 o
5 8 13 0.123 1.719 0.928 386.328 o
5 8 14 96.053 95.229 2.783 10.551 o
5 8 15 11.376 13.155 1.592 99.486 o
5 8 16 59.584 61.839 2.695 18.821 o
5 8 17 73.600 74.984 2.979 13.989 o
5 8 18 22.889 23.741 5.830 9.516 o
5 9 0 30.905 31.173 0.850 77.654 o
5 9 1 271.345 262.980 4.141 1.836 o
5 9 2 126.123 114.478 1.973 8.064 o
5 9 3 32.866 36.613 0.879 67.657 o
5 9 4 191.573 184.158 2.949 3.582 o
5 9 5 105.660 105.102 1.807 10.460 o
5 9 6 23.399 23.331 0.654 121.128 o
5 9 7 8.735 9.620 0.742 286.798 o
5 9 8 27.559 29.786 1.006 81.317 o
5 9 9 11.643 12.608 0.879 201.453 o
5 9 10 53.039 49.582 1.650 30.527 o
5 9 11 90.928 83.099 2.256 12.934 o
5 9 12 59.888 59.622 1.924 23.610 o
5 9 13 87.618 84.584 2.471 12.803 o
5 9 14 16.029 16.329 1.690 80.973 o
5 9 15 1.667 1.729 1.699 116.085 o
5 9 16 49.927 53.459 2.490 23.712 o
5 9 17 31.392 27.833 2.940 28.312 o
5 10 0 519.638 501.994 7.823 0.522 o
5 10 1 39.643 38.996 1.025 53.025 o
5 10 2 151.746 152.731 2.715 5.259 o
5 10 3 49.877 46.858 1.035 39.045 o
5 10 4 34.725 34.923 0.898 65.455 o
5 10 5 84.206 80.863 1.494 15.967 o
5 10 6 48.703 48.811 1.084 38.746 o
5 10 7 58.239 53.244 1.318 29.560 o
5 10 8 33.787 34.044 1.250 59.097 o
5 10 9 121.137 116.040 2.930 7.526 o
5 10 10 94.669 92.064 2.510 11.372 o
5 10 11 19.475 19.874 1.338 94.414 o
5 10 12 23.079 24.064 1.397 78.958 o
5 10 13 151.219 136.432 3.496 5.197 o
5 10 14 9.333 10.791 1.690 96.590 o
5 10 15 26.075 27.355 2.012 49.588 o
5 10 16 24.714 23.526 2.588 37.333 o
5 11 0 43.770 41.515 0.996 47.390 o
5 11 1 103.586 103.627 1.885 10.675 o
5 11 2 5.744 5.996 0.615 454.667 o
5 11 3 97.321 92.445 1.680 12.431 o
5 11 4 77.731 78.685 1.494 17.623 o
5 11 5 29.967 26.779 0.918 82.519 o
5 11 6 206.234 201.757 3.555 3.015 o
5 11 7 240.229 223.974 5.098 2.183 o
5 11 8 76.483 73.011 2.080 16.738 o
5 11 9 0.147 1.016 0.986 347.535 o
5 11 10 13.284 13.672 1.201 135.996 o
5 11 11 17.313 17.930 1.348 101.427 o
5 11 12 60.080 60.178 2.236 21.555 o
5 11 13 3.030 6.807 1.690 110.926 o
5 11 14 139.231 137.437 4.082 5.254 o
5 11 15 79.438 73.909 2.949 13.351 o
5 11 16 0.281 11.543 5.176 12.807 o
5 12 0 194.672 187.918 3.067 3.452 o
5 12 1 163.190 161.804 2.715 4.697 o
5 12 2 63.407 62.288 1.279 25.388 o
5 12 3 10.338 10.293 0.674 280.675 o
5 12 4 54.701 58.606 1.357 29.728 o
5 12 5 282.345 271.428 4.903 1.664 o
5 12 6 9.711 8.985 0.664 304.146 o
5 12 7 56.460 55.207 1.357 29.698 o
5 12 8 84.204 85.326 2.451 13.275 o
5 12 9 15.128 13.711 1.260 122.260 o
5 12 10 29.600 32.179 1.699 53.071 o
5 12 11 71.709 69.310 2.383 16.977 o
5 12 12 11.899 12.403 1.650 94.073 o
5 12 13 64.840 63.548 2.539 18.317 o
5 12 14 58.736 59.104 2.764 18.912 o
5 12 15 36.953 41.847 4.141 15.434 o
5 13 0 13.801 13.399 0.772 200.508 o
5 13 1 42.485 42.238 1.152 46.199 o
5 13 2 206.378 198.290 3.467 3.058 o
5 13 3 77.787 81.800 1.709 16.678 o
5 13 4 54.658 53.518 1.328 31.299 o
5 13 5 199.517 198.797 3.770 3.110 o
5 13 6 79.229 77.376 1.768 16.678 o
5 13 7 23.051 23.526 0.957 104.277 o
5 13 8 81.342 80.990 2.422 14.104 o
5 13 9 66.240 68.480 2.402 18.126 o
5 13 10 17.480 19.395 1.963 62.627 o
5 13 11 12.292 15.069 1.719 85.803 o
5 13 12 47.639 52.014 2.539 24.208 o
5 13 13 76.464 71.966 2.881 14.120 o
5 13 14 5.778 4.160 3.477 27.872 o
5 14 0 170.793 174.060 3.408 4.068 o
5 14 1 23.708 25.870 1.074 92.340 o
5 14 2 27.727 30.822 1.270 70.106 o
5 14 3 31.657 31.183 1.377 60.444 o
5 14 4 99.257 107.495 2.930 9.443 o
5 14 5 26.267 25.304 1.279 77.299 o
5 14 6 24.314 26.358 1.387 75.112 o
5 14 7 162.491 152.038 3.379 4.620 o
5 14 8 30.277 31.857 1.953 46.070 o
5 14 9 4.367 8.370 1.973 81.201 o
5 14 10 40.357 40.890 2.539 28.436 o
5 14 11 27.897 28.712 2.608 34.553 o
5 14 12 53.843 50.266 2.891 20.145 o
5 15 0 157.188 154.899 3.154 4.838 o
5 15 1 0.784 2.080 1.279 203.182 o
5 15 2 32.784 33.761 1.690 49.473 o
5 15 3 12.979 14.757 1.221 132.614 o
5 15 4 50.315 51.447 1.856 29.516 o
5 15 5 8.578 10.508 1.318 143.542 o
5 15 6 7.348 7.246 1.279 161.737 o
5 15 7 0.296 0.859 1.416 170.477 o
5 15 8 5.957 6.270 1.826 92.678 o
5 15 9 1.243 1.514 1.816 102.636 o
5 15 10 142.942 135.142 4.756 4.744 o
5 15 11 48.550 49.338 3.047 20.292 o
5 16 0 8.077 11.602 1.553 112.133 o
5 16 1 22.978 23.458 1.758 63.147 o
5 16 2 117.657 115.630 3.018 7.672 o
5 16 3 38.734 42.775 1.787 39.257 o
5 16 4 2.490 3.428 1.631 122.559 o
5 16 5 12.418 14.014 1.787 81.555 o
5 16 6 34.435 32.492 1.895 44.005 o
5 16 7 115.688 104.975 2.901 8.293 o
5 16 8 13.763 17.696 2.549 44.446 o
5 16 9 90.219 81.703 3.936 9.419 o
5 17 0 48.508 46.750 2.119 28.767 o
5 17 1 5.000 5.215 1.748 102.431 o
5 17 2 5.468 5.371 1.650 112.561 o
5 17 3 25.462 22.481 2.178 47.145 o
5 17 4 5.933 7.100 1.826 92.164 o
5 17 5 61.148 61.165 2.422 20.063 o
5 17 6 16.429 16.192 2.109 58.701 o
5 17 7 12.384 13.751 2.178 59.883 o
5 18 0 4.230 7.285 2.559 50.297 o
5 18 1 84.456 72.825 3.115 12.310 o
5 18 2 1.168 2.256 2.149 73.646 o
5 18 3 22.814 21.944 3.008 30.517 o
6 0 0 1411.980 1473.080 31.037 0.063 o
6 0 1 335.911 399.861 6.045 1.038 o
6 0 2 17.782 22.716 0.537 161.720 o
6 0 3 519.958 563.012 8.467 0.479 o
6 0 4 286.805 273.137 4.180 1.680 o
6 0 5 60.053 57.512 1.035 29.218 o
6 0 6 23.352 19.669 0.527 137.512 o
6 0 7 0.947 0.264 0.205 4258.800 o
6 0 8 0.635 1.729 0.342 2013.350 o
6 0 9 171.209 157.682 2.559 4.559 o
6 0 10 44.023 45.266 0.947 45.818 o
6 0 11 19.423 16.348 0.654 161.702 o
6 0 12 54.165 49.719 1.065 34.710 o
6 0 13 21.920 21.895 0.723 126.811 o
6 0 14 92.854 97.270 1.914 12.341 o
6 0 15 0.679 1.836 0.586 860.889 o
6 0 16 5.671 6.299 0.938 273.500 o
6 0 17 5.986 6.270 1.133 205.355 o
6 0 18 167.736 167.829 3.526 4.189 o
6 0 19 171.717 157.800 3.779 4.123 o
6 1 0 247.918 241.543 3.692 2.187 o
6 1 1 141.926 158.474 2.471 5.648 o
6 1 2 875.820 909.863 13.604 0.178 o
6 1 3 13.372 14.044 0.459 259.474 o
6 1 4 439.340 438.485 6.641 0.710 o
6 1 5 450.698 452.988 6.846 0.672 o
6 1 6 3.054 3.447 0.381 1030.460 o
6 1 7 317.316 298.069 4.590 1.395 o
6 1 8 201.723 186.268 2.940 3.353 o
6 1 9 32.365 34.025 0.762 73.870 o
6 1 10 128.875 130.650 2.168 7.199 o
6 1 11 54.923 55.266 1.113 32.181 o
6 1 12 45.599 48.869 1.045 41.625 o
6 1 13 20.697 20.382 0.742 134.897 o
6 1 14 0.952 1.953 0.566 882.014 o
6 1 15 86.392 82.250 1.699 14.960 o
6 1 16 93.241 99.399 2.197 11.669 o
6 1 17 11.081 11.739 1.133 160.255 o
6 1 18 6.589 5.723 2.002 78.197 o
6 1 19 27.203 26.739 2.598 35.419 o
6 2 0 1033.410 1094.190 16.348 0.126 o
6 2 1 586.366 615.749 9.248 0.388 o
6 2 2 459.129 458.232 6.924 0.652 o
6 2 3 9.659 7.090 0.381 443.519 o
6 2 4 205.794 196.131 3.047 3.163 o
6 2 5 318.525 316.390 4.834 1.330 o
6 2 6 165.960 164.978 2.637 4.585 o
6 2 7 141.012 121.060 2.129 6.789 o
6 2 8 231.258 235.879 3.682 2.404 o
6 2 9 35.843 38.000 0.811 62.852 o
6 2 10 332.661 321.322 4.912 1.249 o
6 2 11 74.181 77.679 1.416 18.845 o
6 2 12 2.887 4.072 0.654 553.482 o
6 2 13 8.663 10.245 0.781 270.163 o
6 2 14 45.894 47.600 1.309 38.989 o
6 2 15 6.314 7.784 1.279 165.033 o
6 2 16 16.058 13.243 1.143 132.905 o
6 2 17 22.283 22.765 1.758 64.389 o
6 2 18 18.521 20.636 2.041 57.802 o
6 2 19 35.567 38.146 2.881 26.387 o
6 3 0 9.059 14.102 0.479 329.818 o
6 3 1 843.653 882.440 13.194 0.190 o
6 3 2 187.075 185.535 2.910 3.675 o
6 3 3 1070.460 1062.300 16.085 0.124 o
6 3 4 319.852 304.163 4.639 1.364 o
6 3 5 484.570 469.385 7.071 0.601 o
6 3 6 329.568 342.876 5.235 1.201 o
6 3 7 291.272 281.272 5.010 1.566 o
6 3 8 70.088 69.769 1.494 20.837 o
6 3 9 66.614 63.645 1.426 23.241 o
6 3 10 21.936 20.528 0.820 122.985 o
6 3 11 39.693 37.834 1.104 52.329 o
6 3 12 5.745 5.928 0.801 338.637 o
6 3 13 11.344 13.155 0.908 195.689 o
6 3 14 20.811 23.478 1.133 100.072 o
6 3 15 110.630 115.356 2.764 8.440 o
6 3 16 52.897 52.707 1.895 27.758 o
6 3 17 80.113 85.082 2.988 12.438 o
6 3 18 19.884 20.001 2.070 55.782 o
6 3 19 26.385 25.089 2.637 35.347 o
6 4 0 424.008 417.567 6.328 0.769 o
6 4 1 150.498 155.973 2.471 5.348 o
6 4 2 70.822 72.532 1.250 21.041 o
6 4 3 203.422 208.153 3.252 3.063 o
6 4 4 131.234 130.074 2.090 7.122 o
6 4 5 709.542 695.069 10.430 0.282 o
6 4 6 205.399 203.622 3.711 2.984 o
6 4 7 84.730 87.338 1.953 14.236 o
6 4 8 37.952 33.712 1.016 58.900 o
6 4 9 73.160 77.308 1.846 17.785 o
6 4 10 30.118 28.986 1.025 75.999 o
6 4 11 96.022 95.434 1.992 11.914 o
6 4 12 69.693 70.609 1.729 19.925 o
6 4 13 344.906 335.161 7.471 1.055 o
6 4 14 97.767 94.115 2.305 11.261 o
6 4 15 7.527 10.635 1.270 155.591 o
6 4 16 149.877 146.149 3.447 5.098 o
6 4 17 27.078 34.435 2.070 44.665 o
6 4 18 5.941 7.871 2.793 42.003 o
6 4 19 33.075 34.220 3.555 20.551 o
6 5 0 5.668 3.770 0.371 752.841 o
6 5 1 151.388 163.650 2.656 5.093 o
6 5 2 46.985 55.549 1.045 37.849 o
6 5 3 231.474 232.608 3.633 2.427 o
6 5 4 735.058 707.979 10.606 0.266 o
6 5 5 36.500 32.413 0.703 68.587 o
6 5 6 131.278 128.677 2.471 6.913 o
6 5 7 175.245 171.540 3.213 4.048 o
6 5 8 328.303 319.281 5.713 1.234 o
6 5 9 50.122 53.577 1.387 33.386 o
6 5 10 101.950 97.192 2.051 10.999 o
6 5 11 82.211 78.548 1.719 16.072 o
6 5 12 119.025 118.179 2.656 7.855 o
6 5 13 19.425 19.259 1.104 113.066 o
6 5 14 79.171 76.751 1.973 16.157 o
6 5 15 43.748 50.403 1.836 33.253 o
6 5 16 19.259 20.821 1.426 88.013 o
6 5 17 21.912 27.706 2.608 37.226 o
6 5 18 2.810 1.758 2.891 40.743 o
6 5 19 87.761 76.419 7.979 4.148 o
6 6 0 13.293 12.149 0.566 252.976 o
6 6 1 544.477 525.833 8.008 0.478 o
6 6 2 312.128 303.655 4.678 1.403 o
6 6 3 57.413 55.618 1.065 30.969 o
6 6 4 183.315 162.858 2.627 4.115 o
6 6 5 42.796 39.767 0.859 51.222 o
6 6 6 40.811 40.500 1.065 50.160 o
6 6 7 236.298 227.373 4.180 2.332 o
6 6 8 145.067 138.580 2.705 5.829 o
6 6 9 109.176 105.669 2.149 9.681 o
6 6 10 83.002 83.119 1.807 15.256 o
6 6 11 34.457 37.502 1.250 55.978 o
6 6 12 38.446 37.922 1.279 50.489 o
6 6 13 60.069 61.604 1.768 24.154 o
6 6 14 91.224 90.678 2.305 12.277 o
6 6 15 55.868 57.424 2.217 23.343 o
6 6 16 15.021 18.096 1.680 81.797 o
6 6 17 96.818 94.193 3.633 9.030 o
6 6 18 21.477 21.319 2.940 32.132 o
6 7 0 26.680 29.239 0.742 94.530 o
6 7 1 341.791 320.033 4.932 1.211 o
6 7 2 64.349 62.307 1.201 25.360 o
6 7 3 10.086 13.204 0.537 301.592 o
6 7 4 122.803 119.605 1.973 8.119 o
6 7 5 69.096 65.979 1.221 22.790 o
6 7 6 41.407 37.160 1.055 51.539 o
6 7 7 162.358 160.007 3.057 4.629 o
6 7 8 67.195 66.565 1.592 21.825 o
6 7 9 72.849 73.050 1.729 18.776 o
6 7 10 75.802 68.841 1.680 18.731 o
6 7 11 17.782 18.536 0.977 132.233 o
6 7 12 53.576 54.651 1.680 28.804 o
6 7 13 13.323 12.374 0.957 175.394 o
6 7 14 30.141 32.873 1.592 55.122 o
6 7 15 9.551 10.323 1.445 122.851 o
6 7 16 4.293 4.922 1.797 98.609 o
6 7 17 4.586 7.637 2.275 62.473 o
6 7 18 31.953 38.039 3.467 21.196 o
6 8 0 5.453 3.506 0.508 615.149 o
6 8 1 164.860 159.714 2.598 4.717 o
6 8 2 9.727 8.203 0.547 355.827 o
6 8 3 41.430 49.465 1.035 45.259 o
6 8 4 95.439 98.530 1.729 12.198 o
6 8 5 49.880 49.387 0.986 38.490 o
6 8 6 74.017 71.409 1.611 19.092 o
6 8 7 263.178 252.481 4.629 1.902 o
6 8 8 32.503 32.843 1.084 66.295 o
6 8 9 13.290 13.585 0.801 198.795 o
6 8 10 17.421 17.159 0.986 135.962 o
6 8 11 14.163 13.848 1.016 156.848 o
6 8 12 8.488 8.682 1.318 147.290 o
6 8 13 42.868 42.209 1.719 37.721 o
6 8 14 19.710 20.802 1.533 80.653 o
6 8 15 12.162 12.090 1.748 86.130 o
6 8 16 25.011 27.706 2.178 45.686 o
6 8 17 27.540 30.343 2.940 29.057 o
6 9 0 260.101 236.866 3.740 2.084 o
6 9 1 67.181 69.691 1.328 22.406 o
6 9 2 6.038 6.407 0.547 488.748 o
6 9 3 41.850 40.988 0.957 50.294 o
6 9 4 15.676 15.704 0.645 194.167 o
6 9 5 1.845 1.699 0.420 1242.730 o
6 9 6 127.023 118.823 2.061 7.780 o
6 9 7 76.568 75.931 1.699 17.628 o
6 9 8 177.422 172.019 3.740 3.825 o
6 9 9 1.833 1.748 0.781 485.568 o
6 9 10 4.547 4.844 0.801 370.494 o
6 9 11 153.923 145.436 3.555 4.918 o
6 9 12 49.998 52.219 1.943 28.669 o
6 9 13 10.944 10.157 1.426 121.591 o
6 9 14 61.699 59.895 2.363 20.416 o
6 9 15 57.127 62.874 2.520 20.277 o
6 9 16 45.099 46.379 2.871 22.820 o
6 9 17 16.372 22.091 3.740 22.075 o
6 10 0 25.630 26.095 0.801 100.148 o
6 10 1 7.965 9.307 0.635 345.159 o
6 10 2 14.613 15.958 0.781 181.923 o
6 10 3 155.326 159.724 2.764 4.980 o
6 10 4 105.602 106.753 1.934 10.232 o
6 10 5 246.018 237.002 3.750 2.224 o
6 10 6 117.980 113.442 2.070 8.651 o
6 10 7 63.690 66.556 1.963 21.128 o
6 10 8 81.233 76.683 2.539 14.120 o
6 10 9 31.852 32.745 1.397 58.613 o
6 10 10 46.062 47.776 1.836 32.719 o
6 10 11 22.024 23.819 1.299 86.525 o
6 10 12 59.281 62.132 2.207 21.680 o
6 10 13 13.808 14.581 1.572 94.896 o
6 10 14 123.652 117.720 3.369 6.916 o
6 10 15 1.149 1.660 1.826 101.590 o
6 10 16 6.317 10.323 2.852 39.965 o
6 11 0 116.299 120.318 2.207 8.390 o
6 11 1 32.952 35.451 0.977 66.171 o
6 11 2 245.714 235.371 4.004 2.208 o
6 11 3 77.251 75.443 1.455 18.238 o
6 11 4 265.569 249.259 4.180 1.937 o
6 11 5 29.732 31.105 0.869 79.737 o
6 11 6 85.618 77.074 1.631 15.754 o
6 11 7 20.171 18.087 1.123 110.958 o
6 11 8 110.122 99.223 2.627 9.292 o
6 11 9 54.788 53.586 1.758 27.878 o
6 11 10 50.306 47.805 1.699 31.929 o
6 11 11 115.814 112.915 3.106 7.784 o
6 11 12 12.395 12.989 1.484 107.650 o
6 11 13 13.493 15.538 1.797 78.374 o
6 11 14 37.759 35.519 2.236 34.803 o
6 11 15 68.765 59.260 3.213 14.939 o
6 12 0 61.353 60.481 1.318 26.427 o
6 12 1 89.322 86.175 1.690 14.123 o
6 12 2 146.693 143.170 2.598 5.712 o
6 12 3 114.098 115.142 2.129 8.845 o
6 12 4 7.338 7.891 0.723 331.548 o
6 12 5 25.043 25.353 0.879 99.386 o
6 12 6 12.188 12.090 0.762 223.866 o
6 12 7 0.029 0.391 0.781 560.045 o
6 12 8 19.205 20.675 1.279 98.196 o
6 12 9 42.730 38.058 1.660 40.105 o
6 12 10 94.739 86.537 2.627 11.455 o
6 12 11 22.319 21.544 1.709 67.223 o
6 12 12 73.367 70.150 2.744 15.217 o
6 12 13 28.095 29.503 2.178 43.093 o
6 12 14 20.214 23.341 2.647 37.987 o
6 13 0 23.273 23.067 1.016 100.794 o
6 13 1 64.314 65.530 1.611 22.845 o
6 13 2 4.573 3.809 0.752 414.677 o
6 13 3 153.188 147.672 2.959 5.191 o
6 13 4 10.149 13.526 1.016 181.636 o
6 13 5 0.703 0.859 0.693 663.317 o
6 13 6 28.716 29.640 1.104 75.394 o
6 13 7 13.943 13.506 1.182 136.179 o
6 13 8 0.582 1.397 1.221 225.306 o
6 13 9 38.723 37.550 2.129 35.452 o
6 13 10 100.098 98.188 3.467 8.912 o
6 13 11 99.076 93.148 3.760 8.693 o
6 13 12 12.216 13.790 2.402 50.919 o
6 13 13 10.835 10.694 2.383 53.246 o
6 14 0 549.986 519.036 9.190 0.463 o
6 14 1 52.237 54.631 1.533 30.661 o
6 14 2 10.800 11.456 0.889 211.322 o
6 14 3 26.603 30.392 1.348 69.446 o
6 14 4 32.235 32.238 1.348 59.801 o
6 14 5 36.934 39.465 1.582 45.463 o
6 14 6 17.641 19.093 1.240 107.697 o
6 14 7 31.604 26.017 1.338 65.397 o
6 14 8 13.846 14.610 2.178 58.458 o
6 14 9 33.348 36.515 2.715 29.410 o
6 14 10 102.895 98.686 3.916 8.022 o
6 14 11 0.239 0.781 2.168 73.323 o
6 14 12 5.020 8.829 2.451 53.871 o
6 15 0 4.943 7.608 1.309 165.233 o
6 15 1 13.951 16.651 1.289 118.187 o
6 15 2 251.417 241.084 5.010 2.010 o
6 15 3 40.306 42.160 1.719 39.464 o
6 15 4 65.292 68.362 2.168 19.452 o
6 15 5 44.116 43.693 1.719 36.447 o
6 15 6 3.427 3.613 1.016 278.582 o
6 15 7 3.505 4.912 1.113 233.255 o
6 15 8 107.767 103.178 3.555 8.078 o
6 15 9 92.507 85.746 3.301 10.357 o
6 15 10 75.017 70.687 3.418 12.646 o
6 15 11 29.613 19.845 3.652 21.308 o
6 16 0 1.345 1.211 1.436 162.313 o
6 16 1 26.373 30.988 1.973 48.983 o
6 16 2 78.916 80.462 2.305 14.877 o
6 16 3 42.909 44.201 1.924 34.308 o
6 16 4 24.181 24.933 1.768 60.529 o
6 16 5 227.924 217.900 4.805 2.389 o
6 16 6 9.936 7.403 1.543 113.796 o
6 16 7 0.962 2.998 1.543 139.992 o
6 16 8 22.232 19.815 2.715 36.423 o
6 16 9 6.176 12.774 3.633 25.103 o
6 17 0 13.375 14.083 1.943 70.638 o
6 17 1 98.943 95.063 3.193 9.576 o
6 17 2 1.549 2.705 1.572 134.076 o
6 17 3 37.700 36.486 2.432 31.704 o
6 17 4 70.186 68.538 2.686 16.125 o
6 17 5 9.764 8.731 1.856 83.732 o
6 17 6 7.086 11.299 2.139 66.834 o
6 18 0 0.103 8.057 2.852 41.751 o
6 18 1 8.446 18.438 6.153 8.930 o
7 0 1 551.911 541.312 8.145 0.461 o
7 0 2 10.768 9.190 0.410 368.390 o
7 0 3 180.244 178.924 2.842 3.932 o
7 0 4 480.477 466.953 7.139 0.608 o
7 0 5 197.699 217.832 3.408 3.050 o
7 0 6 0.551 1.465 0.293 2607.610 o
7 0 7 332.741 299.974 4.610 1.311 o
7 0 8 0.039 0.723 0.254 4394.870 o
7 0 9 1.157 1.592 0.332 1892.470 o
7 0 10 7.513 7.989 0.537 420.472 o
7 0 11 11.906 10.010 0.537 297.653 o
7 0 12 13.828 15.587 0.635 213.740 o
7 0 13 112.816 114.478 2.012 9.095 o
7 0 14 166.982 160.554 2.656 4.616 o
7 0 15 27.970 28.907 1.074 78.750 o
7 0 16 70.023 71.224 1.768 19.599 o
7 0 17 63.774 67.903 1.865 21.394 o
7 0 18 7.537 6.992 1.553 118.633 o
7 0 19 13.650 11.778 2.373 51.747 o
7 1 0 0.794 0.732 0.225 3733.280 o
7 1 1 87.762 85.990 1.494 14.787 o
7 1 2 43.976 53.088 0.957 42.093 o
7 1 3 132.669 132.994 2.119 6.931 o
7 1 4 150.713 155.134 2.451 5.364 o
7 1 5 236.858 224.590 3.486 2.428 o
7 1 6 114.339 102.924 1.709 9.778 o
7 1 7 176.285 163.464 2.608 4.306 o
7 1 8 288.800 284.700 4.404 1.613 o
7 1 9 128.974 113.979 1.973 7.876 o
7 1 10 60.133 63.001 1.191 27.068 o
7 1 11 46.751 46.272 1.025 41.956 o
7 1 12 125.733 119.888 2.022 7.861 o
7 1 13 28.619 30.451 0.830 84.435 o
7 1 14 1.038 0.889 0.498 1144.420 o
7 1 15 12.276 16.534 0.938 171.942 o
7 1 16 22.248 24.298 1.211 90.447 o
7 1 17 90.943 91.742 2.803 11.234 o
7 1 18 49.568 53.039 2.520 23.643 o
7 1 19 43.243 43.293 2.686 25.490 o
7 2 0 173.252 167.654 2.637 4.325 o
7 2 1 18.348 24.044 0.586 149.876 o
7 2 2 785.203 748.079 11.202 0.236 o
7 2 3 4.792 5.528 0.381 740.760 o
7 2 4 35.350 33.351 0.801 67.865 o
7 2 5 0.875 1.846 0.303 2186.760 o
7 2 6 768.676 724.269 10.870 0.248 o
7 2 7 165.786 161.159 2.647 4.647 o
7 2 8 126.463 112.446 1.895 8.171 o
7 2 9 11.279 10.909 0.469 319.890 o
7 2 10 69.527 64.036 1.211 23.016 o
7 2 11 26.338 25.704 0.703 102.825 o
7 2 12 77.923 78.040 1.748 16.943 o
7 2 13 143.120 139.391 2.695 5.903 o
7 2 14 42.738 43.742 1.455 41.004 o
7 2 15 3.928 3.672 1.211 203.420 o
7 2 16 45.373 48.752 1.836 32.825 o
7 2 17 19.738 24.718 2.080 53.609 o
7 2 18 38.733 43.010 2.598 27.943 o
7 2 19 40.014 40.920 3.164 22.068 o
7 3 0 52.319 49.768 0.977 36.617 o
7 3 1 133.744 133.033 2.129 6.862 o
7 3 2 17.392 18.126 0.527 183.092 o
7 3 3 114.287 118.443 1.943 8.862 o
7 3 4 461.472 448.427 6.797 0.658 o
7 3 5 263.033 229.687 3.574 2.106 o
7 3 6 511.939 484.601 7.491 0.546 o
7 3 7 14.209 13.086 0.469 252.664 o
7 3 8 90.847 86.088 1.856 13.557 o
7 3 9 37.130 36.984 1.006 57.953 o
7 3 10 78.557 71.048 1.660 17.853 o
7 3 11 76.688 77.796 1.699 17.387 o
7 3 12 20.048 19.171 0.869 130.493 o
7 3 13 24.971 27.579 1.162 82.919 o
7 3 14 98.535 100.112 2.393 10.699 o
7 3 15 14.230 14.268 1.231 127.711 o
7 3 16 58.303 57.522 2.256 22.326 o
7 3 17 32.555 35.314 1.904 44.147 o
7 3 18 81.481 79.486 3.027 12.507 o
7 3 19 5.743 15.176 3.799 22.972 o
7 4 0 0.031 0.420 0.254 4740.440 o
[truncated: 87,053 more chars]
