# Supplementary material for: Transferable Hirshfeld atom model for rapid evaluation of aspherical atomic form factors
Source: IUCrJ. 2024 Mar 1;11(Pt 2):249–59. doi: 10.1107/S2052252524001507 (PMC10916294; doi:10.1107/S2052252524001507)
Supplement: Supplementary file 1 [file m-11-00249-sup1.zip › cifs/models_comparison/nac_h2o/TAAM.cif]

data_9K
_audit_creation_date               2023-11-08
_audit_creation_method
;
Olex2 1.3
(compiled 2020.07.31 svn.rc2a77460 for OlexSys, GUI svn.r6145)
;
_audit_contact_author_address      ?
_audit_contact_author_email        ?
_audit_contact_author_name         ''
_audit_contact_author_phone        ?
_publ_contact_author_id_orcid      ?
_publ_section_references
;
Bourhis, L.J., Dolomanov, O.V., Gildea, R.J., Howard, J.A.K., Puschmann, H.
 (2015). Acta Cryst. A71, 59-75.

Dolomanov, O.V., Bourhis, L.J., Gildea, R.J, Howard, J.A.K. & Puschmann, H.
 (2009), J. Appl. Cryst. 42, 339-341.
;
_chemical_formula_moiety           'C7 H11 N O4, H2 O'
_chemical_formula_sum              'C7 H13 N O5'
_chemical_formula_weight           191.185
_chemical_absolute_configuration   unk
loop_
  _atom_type_symbol
  _atom_type_scat_source
  _atom_type_scat_dispersion_source
 H 'DiSCaMB, J. Appl. Cryst. 2018, DOI:10.1107/S1600576717015825' custom 
 C 'DiSCaMB, J. Appl. Cryst. 2018, DOI:10.1107/S1600576717015825' custom 
 O 'DiSCaMB, J. Appl. Cryst. 2018, DOI:10.1107/S1600576717015825' custom
 N 'DiSCaMB, J. Appl. Cryst. 2018, DOI:10.1107/S1600576717015825' custom


_space_group_crystal_system        'orthorhombic'
_space_group_IT_number             19
_space_group_name_H-M_alt          'P 21 21 21'
_space_group_name_Hall             ' P 2ac 2ab'
loop_
  _space_group_symop_id
  _space_group_symop_operation_xyz
 1 x,y,z
 2 x+1/2,-y+1/2,-z
 3 -x,y+1/2,-z+1/2
 4 -x+1/2,-y,z+1/2

_symmetry_Int_Tables_number        19
_cell_length_a                     9.854(3)
_cell_length_b                     9.249(3)
_cell_length_c                     10.144(2)
_cell_angle_alpha                  90
_cell_angle_beta                   90
_cell_angle_gamma                  90
_cell_volume                       924.5(5)
_cell_formula_units_Z              4
_cell_measurement_temperature      9(2)
_exptl_absorpt_coefficient_mu      0.061
_exptl_crystal_density_diffrn      1.374
_exptl_crystal_F_000               408.077
_exptl_crystal_size_max            0.34
_exptl_crystal_size_mid            0.28
_exptl_crystal_size_min            0.28
_exptl_crystal_description        rectangular      
_exptl_crystal_colour             colourless            
_diffrn_measurement_device_type   'Huber type 512 four-circle diffractometer and a 165 mm MAR CCD detector'
_diffrn_reflns_av_R_equivalents    0.0000
_diffrn_reflns_av_unetI/netI       0.0258
_diffrn_reflns_Laue_measured_fraction_full  1.0000
_diffrn_reflns_Laue_measured_fraction_max  0.9991
_diffrn_reflns_limit_h_max         20
_diffrn_reflns_limit_h_min         -20
_diffrn_reflns_limit_k_max         18
_diffrn_reflns_limit_k_min         0
_diffrn_reflns_limit_l_max         20
_diffrn_reflns_limit_l_min         0
_diffrn_reflns_number              8275
_diffrn_reflns_point_group_measured_fraction_full  1.0000
_diffrn_reflns_point_group_measured_fraction_max  0.9984
_diffrn_reflns_theta_full          18.0568
_diffrn_reflns_theta_max           31.88
_diffrn_reflns_theta_min           2.09
_diffrn_ambient_temperature        9(2)
_diffrn_measured_fraction_theta_full  1.0000
_diffrn_measured_fraction_theta_max  0.9991
_diffrn_radiation_type             synchrotron
_diffrn_radiation_wavelength       0.5166
_reflns_Friedel_coverage           0.998
_reflns_limit_h_max                20
_reflns_limit_h_min                -20
_reflns_limit_k_max                18
_reflns_limit_k_min                -18
_reflns_limit_l_max                20
_reflns_limit_l_min                -20
_reflns_number_gt                  7877
_reflns_number_total               8275
_reflns_threshold_expression       I>=2u(I)
_computing_molecular_graphics      'Olex2 1.3 (Dolomanov et al., 2009)'
_computing_publication_material    'Olex2 1.3 (Dolomanov et al., 2009)'
_computing_structure_refinement    'olex2.refine 1.3 (Bourhis et al., 2015)'
_computing_data_collection        'XDS (Kabsch, 1991)'   
_refine_diff_density_max           0.2738
_refine_diff_density_min           -0.1975
_refine_diff_density_rms           0.0529
_refine_ls_abs_structure_details  
 'Flack, H. D. (1983). Acta Cryst. A39, 876-881.'
_refine_ls_abs_structure_Flack     0.5(6)
_refine_ls_d_res_high              0.4890
_refine_ls_d_res_low               7.0681
_refine_ls_goodness_of_fit_ref     1.0694
_refine_ls_hydrogen_treatment      refall
_refine_ls_matrix_type             full
_refine_ls_number_constraints      0
_refine_ls_number_parameters       235
_refine_ls_number_reflns           8275
_refine_ls_number_restraints       0
_refine_ls_R_factor_all            0.0271
_refine_ls_R_factor_gt             0.0246
_refine_ls_restrained_S_all        1.0694
_refine_ls_shift/su_max            0.0002
_refine_ls_shift/su_mean           0.0000
_refine_ls_structure_factor_coef   Fsqd
_refine_ls_weighting_details      
 'w=1/[\s^2^(Fo^2^)+(0.0149P)^2^+0.0629P] where P=(Fo^2^+2Fc^2^)/3'
_refine_ls_weighting_scheme        calc
_refine_ls_wR_factor_gt            0.0485
_refine_ls_wR_factor_ref           0.0491
_refine_special_details
;
TAAM / MATTS refinement.
(Jha et., al., Acta Cryst.B, 2020, 76, 296 - 306)
Uses aspherical atomic scattering factors computed by DiSCaMB library
(Chodkiewicz et.al., J.Appl.Cryst., 2018, 51, 193 - 199)
from multipolar model
(Hansen & Coppens, Acta Cryst.A, 1978, 34, 909 - 921)
parametrized using the MATTS databank(successor of UBDB2018).
(Kumar et al., Acta Cryst.A, 2019, 75, 398 - 408)
Refinement performed with olex2.refine
with the external atomic form factors stored in.tsc
(Kleemiss et al., Chem.Sci., 2021, 12, 1675 - 1692)
;
loop_
  _atom_site_label
  _atom_site_type_symbol
  _atom_site_fract_x
  _atom_site_fract_y
  _atom_site_fract_z
  _atom_site_U_iso_or_equiv
  _atom_site_adp_type
  _atom_site_occupancy
  _atom_site_refinement_flags_posn
 O1 O 0.57874(2) 1.11472(3) 0.77184(3) 0.00740(3) Uani 1.000000 .
 O2 O 0.79420(2) 1.11862(3) 0.84046(2) 0.00644(3) Uani 1.000000 .
 O3 O 0.84075(3) 1.20544(3) 0.55095(3) 0.00690(3) Uani 1.000000 .
 O4 O 0.78346(3) 0.69401(3) 0.51520(2) 0.00633(3) Uani 1.000000 .
 O5 O 0.90013(3) 0.45956(3) 0.43044(3) 0.01062(4) Uani 1.000000 .
 N1 N 0.87822(3) 0.97796(3) 0.61460(3) 0.00485(3) Uani 1.000000 .
 C1 C 0.69674(3) 1.07603(3) 0.76140(3) 0.00475(4) Uani 1.000000 .
 C2 C 0.73844(3) 0.96432(3) 0.66015(3) 0.00478(4) Uani 1.000000 .
 C3 C 0.73467(3) 0.81110(3) 0.71986(3) 0.00651(4) Uani 1.000000 .
 C4 C 0.84128(3) 0.73016(3) 0.63961(3) 0.00559(4) Uani 1.000000 .
 C5 C 0.95442(3) 0.84210(3) 0.62491(3) 0.00648(4) Uani 1.000000 .
 C6 C 0.91997(3) 1.10149(3) 0.55824(3) 0.00505(4) Uani 1.000000 .
 C7 C 1.06212(3) 1.10713(4) 0.50529(3) 0.00822(4) Uani 1.000000 .
 H1 H 0.7583(10) 1.1839(11) 0.9022(10) 0.020(2) Uani 1.000000 .
 H2 H 0.8288(9) 0.6192(12) 0.4797(8) 0.023(2) Uani 1.000000 .
 H3 H 0.6699(9) 0.9760(9) 0.5796(8) 0.0179(19) Uani 1.000000 .
 H4 H 0.7666(9) 0.8151(9) 0.8195(9) 0.019(2) Uani 1.000000 .
 H5 H 0.6373(10) 0.7628(9) 0.7137(8) 0.021(2) Uani 1.000000 .
 H6 H 0.8750(8) 0.6326(10) 0.6877(9) 0.0190(19) Uani 1.000000 .
 H7 H 1.0170(10) 0.8425(9) 0.7120(10) 0.028(2) Uani 1.000000 .
 H8 H 1.0132(9) 0.8241(9) 0.5385(9) 0.0176(19) Uani 1.000000 .
 H9 H 1.1325(10) 1.0667(12) 0.5733(11) 0.035(3) Uani 1.000000 .
 H10 H 1.0874(9) 1.2140(11) 0.4795(10) 0.031(2) Uani 1.000000 .
 H11 H 1.0695(10) 1.0442(12) 0.4206(11) 0.034(3) Uani 1.000000 .
 H12 H 0.8816(10) 0.3731(12) 0.4735(9) 0.023(2) Uani 1.000000 .
 H13 H 0.9548(10) 0.4422(9) 0.3601(9) 0.0137(18) Uani 1.000000 .

loop_
  _atom_site_aniso_label
  _atom_site_aniso_U_11
  _atom_site_aniso_U_22
  _atom_site_aniso_U_33
  _atom_site_aniso_U_12
  _atom_site_aniso_U_13
  _atom_site_aniso_U_23
 O1 0.00530(7) 0.00944(8) 0.00746(8) 0.00172(6) -0.00021(6) -0.00252(7)
 O2 0.00582(7) 0.00784(8) 0.00565(7) -0.00003(6) -0.00072(6) -0.00144(6)
 O3 0.00702(8) 0.00495(7) 0.00873(8) 0.00105(6) 0.00110(7) 0.00192(6)
 O4 0.00837(8) 0.00522(7) 0.00539(7) 0.00040(6) -0.00044(6) -0.00009(6)
 O5 0.01290(10) 0.00633(8) 0.01265(10) 0.00112(7) 0.00537(8) -0.00014(8)
 N1 0.00488(8) 0.00398(8) 0.00570(8) 0.00032(6) 0.00099(6) 0.00046(6)
 C1 0.00492(8) 0.00497(8) 0.00435(8) 0.00031(7) 0.00015(7) -0.00029(7)
 C2 0.00517(8) 0.00484(8) 0.00432(9) -0.00008(7) 0.00049(7) -0.00034(7)
 C3 0.00882(10) 0.00494(9) 0.00578(9) -0.00023(8) 0.00228(8) 0.00028(8)
 C4 0.00752(9) 0.00430(8) 0.00497(9) 0.00064(7) 0.00012(7) 0.00031(7)
 C5 0.00591(9) 0.00542(9) 0.00813(10) 0.00103(7) -0.00025(8) 0.00016(8)
 C6 0.00517(8) 0.00472(9) 0.00526(9) -0.00017(7) 0.00042(7) 0.00049(7)
 C7 0.00588(9) 0.00909(10) 0.00969(11) -0.00120(8) 0.00188(8) 0.00012(9)
 H1 0.019(5) 0.020(5) 0.021(5) -0.007(4) -0.014(4) 0.007(4)
 H2 0.018(5) 0.042(6) 0.010(4) -0.014(5) -0.006(4) 0.005(4)
 H3 0.022(5) 0.019(4) 0.013(4) -0.005(4) 0.006(4) 0.001(4)
 H4 0.020(4) 0.009(4) 0.028(5) 0.005(3) 0.002(4) -0.005(4)
 H5 0.023(5) 0.012(4) 0.029(5) -0.003(4) 0.006(4) 0.006(4)
 H6 0.017(4) 0.015(4) 0.026(5) 0.001(4) -0.008(4) -0.003(4)
 H7 0.034(6) 0.009(4) 0.042(7) -0.001(4) -0.010(5) 0.010(4)
 H8 0.020(5) 0.014(4) 0.019(5) 0.003(3) 0.003(4) -0.005(4)
 H9 0.017(5) 0.048(7) 0.040(6) -0.002(5) 0.003(5) 0.009(6)
 H10 0.016(5) 0.026(6) 0.051(7) 0.006(4) 0.006(4) 0.008(5)
 H11 0.022(5) 0.046(6) 0.035(6) -0.010(5) 0.017(5) -0.010(5)
 H12 0.018(5) 0.037(6) 0.013(4) 0.006(5) 0.007(4) 0.003(5)
 H13 0.021(5) 0.009(4) 0.012(4) -0.007(4) -0.000(4) 0.002(3)

loop_
  _geom_bond_atom_site_label_1
  _geom_bond_atom_site_label_2
  _geom_bond_distance
  _geom_bond_site_symmetry_2
  _geom_bond_publ_flag
 O1 C1 1.2212(5) . ?
 O2 C1 1.3118(4) . ?
 O2 H1 0.939(12) . ?
 O3 C6 1.2407(5) . ?
 O4 C4 1.4245(4) . ?
 O4 H2 0.899(11) . ?
 O5 H12 0.930(11) . ?
 O5 H13 0.909(9) . ?
 N1 C2 1.4583(5) . ?
 N1 C5 1.4675(5) . ?
 N1 C6 1.3421(5) . ?
 C1 C2 1.5137(5) . ?
 C2 C3 1.5415(6) . ?
 C2 H3 1.065(9) . ?
 C3 C4 1.5254(5) . ?
 C3 H4 1.059(9) . ?
 C3 H5 1.061(9) . ?
 C4 C5 1.5287(6) . ?
 C4 H6 1.079(9) . ?
 C5 H7 1.077(10) . ?
 C5 H8 1.063(9) . ?
 C6 C7 1.5011(6) . ?
 C7 H9 1.047(11) . ?
 C7 H10 1.052(10) . ?
 C7 H11 1.040(11) . ?

loop_
  _geom_angle_atom_site_label_1
  _geom_angle_atom_site_label_2
  _geom_angle_atom_site_label_3
  _geom_angle
  _geom_angle_site_symmetry_1
  _geom_angle_site_symmetry_3
  _geom_angle_publ_flag
 H1 O2 C1 109.0(6) . . ?
 H2 O4 C4 109.7(5) . . ?
 H13 O5 H12 109.5(8) . . ?
 C5 N1 C2 112.74(2) . . ?
 C6 N1 C2 119.87(2) . . ?
 C6 N1 C5 127.05(3) . . ?
 O2 C1 O1 123.79(3) . . ?
 C2 C1 O1 121.15(3) . . ?
 C2 C1 O2 114.90(3) . . ?
 C1 C2 N1 114.35(2) . . ?
 C3 C2 N1 103.11(2) . . ?
 C3 C2 C1 110.75(2) . . ?
 H3 C2 N1 110.3(4) . . ?
 H3 C2 C1 106.2(4) . . ?
 H3 C2 C3 112.3(4) . . ?
 C4 C3 C2 103.00(2) . . ?
 H4 C3 C2 109.6(4) . . ?
 H4 C3 C4 108.8(4) . . ?
 H5 C3 C2 112.7(5) . . ?
 H5 C3 C4 112.6(5) . . ?
 H5 C3 H4 109.9(7) . . ?
 C3 C4 O4 108.21(3) . . ?
 C5 C4 O4 111.36(2) . . ?
 C5 C4 C3 102.82(2) . . ?
 H6 C4 O4 109.1(4) . . ?
 H6 C4 C3 112.4(5) . . ?
 H6 C4 C5 112.7(4) . . ?
 C4 C5 N1 102.34(2) . . ?
 H7 C5 N1 110.4(5) . . ?
 H7 C5 C4 109.9(5) . . ?
 H8 C5 N1 110.7(4) . . ?
 H8 C5 C4 111.8(4) . . ?
 H8 C5 H7 111.3(7) . . ?
 N1 C6 O3 119.49(3) . . ?
 C7 C6 O3 122.60(3) . . ?
 C7 C6 N1 117.91(3) . . ?
 H9 C7 C6 111.7(5) . . ?
 H10 C7 C6 110.1(5) . . ?
 H10 C7 H9 110.0(8) . . ?
 H11 C7 C6 110.0(5) . . ?
 H11 C7 H9 107.3(8) . . ?
 H11 C7 H10 107.7(8) . . ?

loop_
  _geom_torsion_atom_site_label_1
  _geom_torsion_atom_site_label_2
  _geom_torsion_atom_site_label_3
  _geom_torsion_atom_site_label_4
  _geom_torsion
  _geom_torsion_site_symmetry_1
  _geom_torsion_site_symmetry_2
  _geom_torsion_site_symmetry_3
  _geom_torsion_site_symmetry_4
  _geom_torsion_publ_flag
 O1 C1 C2 N1 151.96(3) . . . . ?
 O1 C1 C2 C3 -92.08(3) . . . . ?
 O2 C1 C2 N1 -32.44(3) . . . . ?
 O2 C1 C2 C3 83.52(3) . . . . ?
 O3 C6 N1 C2 3.31(4) . . . . ?
 O3 C6 N1 C5 176.11(3) . . . . ?
 O4 C4 C3 C2 -77.97(2) . . . . ?
 O4 C4 C5 N1 80.85(3) . . . . ?
 N1 C2 C3 C4 -29.23(2) . . . . ?
 N1 C5 C4 C3 -34.81(3) . . . . ?
 C1 C2 C3 C4 -151.98(3) . . . . ?
 C2 C3 C4 C5 39.94(3) . . . . ?

loop_
  _diffrn_refln_index_h
  _diffrn_refln_index_k
  _diffrn_refln_index_l
  _diffrn_refln_intensity_net
  _diffrn_refln_intensity_u
 1 0 0 0.23 0.05
 2 0 0 3358.72 71.09
 3 0 0 0.32 0.12
 4 0 0 293.9 6.25
 5 0 0 0.14 0.19
 6 0 0 1508.37 31.78
 7 0 0 0.4 0.31
 8 0 0 233.61 5.17
 9 0 0 0.05 0.36
 10 0 0 0.44 0.35
 11 0 0 0.99 0.47
 12 0 0 6.04 0.78
 13 0 0 1.92 0.65
 14 0 0 94.05 2.35
 15 0 0 1.13 0.77
 16 0 0 16.93 2.04
 17 0 0 2.82 1.94
 18 0 0 0.56 1.86
 19 0 0 2.65 2.38
 20 0 0 9.13 3.57
 0 1 0 1.21 0.12
 1 1 0 5952.39 89.25
 2 1 0 308.28 4.7
 3 1 0 730.95 10.87
 4 1 0 772.23 11.5
 5 1 0 140.24 2.19
 6 1 0 247.33 3.78
 7 1 0 0.75 0.23
 8 1 0 0.41 0.21
 9 1 0 6.31 0.46
 10 1 0 10.87 0.52
 11 1 0 0.68 0.35
 12 1 0 14.73 0.75
 13 1 0 8.86 0.59
 14 1 0 96.49 1.77
 15 1 0 0.98 0.58
 16 1 0 1.73 0.95
 17 1 0 118.45 3.26
 18 1 0 3.91 1.4
 19 1 0 20.35 1.96
 20 1 0 18.03 2.74
 0 2 0 4.67 0.24
 1 2 0 34.13 0.59
 2 2 0 1178.89 17.55
 3 2 0 2010.36 30.04
 4 2 0 555.35 8.32
 5 2 0 1227.55 18.3
 6 2 0 1120.4 16.74
 7 2 0 171.67 2.7
 8 2 0 61.13 1.15
 9 2 0 18.63 0.64
 10 2 0 346.22 5.34
 11 2 0 94.76 1.69
 12 2 0 33.06 0.9
 13 2 0 263.07 4.15
 14 2 0 46.81 1.2
 15 2 0 1.01 0.61
 16 2 0 216.88 5.03
 17 2 0 1.88 1.25
 18 2 0 70.47 2.46
 19 2 0 17.47 1.98
 20 2 0 11.55 4.34
 0 3 0 3.35 0.39
 1 3 0 160 2.45
 2 3 0 53.84 0.9
 3 3 0 670.92 10.03
 4 3 0 256.6 3.9
 5 3 0 138.38 2.19
 6 3 0 14.44 0.49
 7 3 0 50.96 1
 8 3 0 236.22 3.69
 9 3 0 84.35 1.53
 10 3 0 76.12 1.44
 11 3 0 56.79 1.17
 12 3 0 10.94 0.63
 13 3 0 48.69 1.15
 14 3 0 113.48 2.03
 15 3 0 27.35 1.08
 16 3 0 1.74 0.95
 17 3 0 22.69 1.6
 18 3 0 58.3 2.39
 19 3 0 71.1 2.67
 0 4 0 390.96 8.37
 1 4 0 555.16 8.32
 2 4 0 846.74 12.61
 3 4 0 3463.44 51.78
 4 4 0 517.25 7.77
 5 4 0 63.46 1.1
 6 4 0 427.57 6.48
 7 4 0 0.43 0.26
 8 4 0 1116.55 16.72
 9 4 0 170.82 2.88
 10 4 0 72.67 1.4
 11 4 0 5.29 0.57
 12 4 0 15.59 0.72
 13 4 0 7.4 0.59
 14 4 0 174.31 3.3
 15 4 0 20.09 1.01
 16 4 0 17.22 1.27
 17 4 0 13.07 1.62
 18 4 0 74.83 2.47
 19 4 0 27.49 2.18
 0 5 0 0.15 0.2
 1 5 0 140.43 2.24
 2 5 0 58.5 1.02
 3 5 0 2.39 0.3
 4 5 0 1115.14 16.62
 5 5 0 185.54 2.89
 6 5 0 3.86 0.38
 7 5 0 8.84 0.49
 8 5 0 17.35 0.62
 9 5 0 1099.28 16.5
 10 5 0 5.16 0.59
 11 5 0 160.55 2.76
 12 5 0 18.16 0.74
 13 5 0 12.01 0.7
 14 5 0 51.57 1.31
 15 5 0 326.24 5.87
 16 5 0 74.4 2.32
 17 5 0 16.92 1.65
 18 5 0 1.21 2.02
 19 5 0 51.18 2.73
 0 6 0 3.49 0.6
 1 6 0 10.5 0.39
 2 6 0 31.12 0.68
 3 6 0 72.3 1.26
 4 6 0 168.03 2.64
 5 6 0 302.35 4.82
 6 6 0 12.44 0.58
 7 6 0 21.05 0.66
 8 6 0 423.02 6.43
 9 6 0 95 1.74
 10 6 0 54.82 1.12
 11 6 0 107.87 1.91
 12 6 0 115.6 2.01
 13 6 0 483.01 8.54
 14 6 0 98.55 2.18
 15 6 0 247.15 5.1
 16 6 0 2.42 1.12
 17 6 0 5.67 1.6
 18 6 0 63.06 2.62
 19 6 0 12.69 2.66
 0 7 0 0.89 0.35
 1 7 0 24.63 0.64
 2 7 0 117.92 1.94
 3 7 0 94.06 1.6
 4 7 0 143.53 2.36
 5 7 0 82.07 1.48
 6 7 0 29.94 0.76
 7 7 0 15.45 0.64
 8 7 0 0.8 0.34
 9 7 0 2.06 0.33
 10 7 0 139.64 2.38
 11 7 0 43.08 1.02
 12 7 0 70.47 1.62
 13 7 0 43.74 1.23
 14 7 0 266.44 4.92
 15 7 0 1.24 1.01
 16 7 0 68.24 2.29
 17 7 0 26.24 1.85
 18 7 0 41.43 2.62
 0 8 0 13.34 0.81
 1 8 0 1101.43 16.49
 2 8 0 415.56 6.32
 3 8 0 137.89 2.42
 4 8 0 231.82 3.78
 5 8 0 119.01 2
 6 8 0 3.59 0.52
 7 8 0 9.14 0.59
 8 8 0 91.23 1.64
 9 8 0 66.25 1.33
 10 8 0 1.79 0.46
 11 8 0 7.9 0.72
 12 8 0 0.41 0.57
 13 8 0 0.46 0.7
 14 8 0 49.69 1.41
 15 8 0 5.61 1.33
 16 8 0 21.86 1.93
 17 8 0 1.34 1.69
 18 8 0 19.05 2.43
 0 9 0 0.34 0.62
 1 9 0 59.99 1.2
 2 9 0 22.68 0.69
 3 9 0 131.61 2.2
 4 9 0 72.82 1.45
 5 9 0 31.92 0.87
 6 9 0 242.54 3.83
 7 9 0 128.63 2.15
 8 9 0 327.75 5.44
 9 9 0 232.88 3.68
 10 9 0 18.86 0.99
 11 9 0 41.04 1.32
 12 9 0 32.91 1.24
 13 9 0 11.55 1.03
 14 9 0 21.89 1.29
 15 9 0 145.2 3.94
 16 9 0 28.71 1.94
 17 9 0 21.99 2.01
 0 10 0 438.99 9.46
 1 10 0 0.63 0.39
 2 10 0 103.81 1.89
 3 10 0 69.7 1.36
 4 10 0 1.01 0.43
 5 10 0 514.02 8.01
 6 10 0 26.72 0.82
 7 10 0 4.34 0.64
 8 10 0 103.6 1.84
 9 10 0 160.82 3.04
 10 10 0 2.33 0.81
 11 10 0 3.49 0.89
 12 10 0 28.79 1.14
 13 10 0 2.68 1.01
 14 10 0 249.04 5.85
 15 10 0 5.83 1.6
 16 10 0 3.91 1.97
 17 10 0 25.17 3.34
 0 11 0 1.12 0.7
 1 11 0 34.58 0.94
 2 11 0 36.69 0.99
 3 11 0 107.59 1.89
 4 11 0 197.49 3.24
 5 11 0 42.51 1.02
 6 11 0 123.2 2.26
 7 11 0 5.08 0.65
 8 11 0 26.19 1.09
 9 11 0 15.1 0.96
 10 11 0 3.08 0.71
 11 11 0 9.01 0.82
 12 11 0 4.81 1.01
 13 11 0 58.23 1.77
 14 11 0 27.56 1.88
 15 11 0 1.41 1.89
 16 11 0 7.04 2.09
 0 12 0 403.65 8.76
 1 12 0 20.36 0.76
 2 12 0 104.66 1.91
 3 12 0 6.16 0.59
 4 12 0 14.73 0.76
 5 12 0 192.42 3.14
 6 12 0 61.93 1.35
 7 12 0 514.5 9.08
 8 12 0 27.74 1.22
 9 12 0 7.6 0.72
 10 12 0 5.11 1.08
 11 12 0 37.8 1.5
 12 12 0 61.25 1.97
 13 12 0 15.59 1.84
 14 12 0 10.79 2.14
 15 12 0 1.69 2.36
 0 13 0 0.69 0.92
 1 13 0 77.06 1.52
 2 13 0 79.86 1.54
 3 13 0 60.92 1.29
 4 13 0 3.89 0.67
 5 13 0 13.72 0.79
 6 13 0 23.62 1.04
 7 13 0 45.67 1.35
 8 13 0 58.54 1.59
 9 13 0 40.77 1.41
 10 13 0 11.33 1.3
 11 13 0 197.58 4.06
 12 13 0 0.66 1.39
 13 13 0 57.34 2.72
 14 13 0 33.91 2.75
 0 14 0 334.03 7.36
 1 14 0 18.48 0.92
 2 14 0 5.06 0.72
 3 14 0 51.93 1.24
 4 14 0 4.36 0.84
 5 14 0 178.23 3.49
 6 14 0 531.47 9.41
 7 14 0 36 1.31
 8 14 0 9.39 1.33
 9 14 0 65.15 1.89
 10 14 0 1.67 1.55
 11 14 0 162.26 4.48
 12 14 0 29.28 2.05
 13 14 0 54.59 2.85
 0 15 0 0.56 1.38
 1 15 0 7.36 1.03
 2 15 0 52.53 1.57
 3 15 0 4.21 0.89
 4 15 0 41.14 1.49
 5 15 0 158.61 3.23
 6 15 0 7.79 1.34
 7 15 0 58.56 2.23
 8 15 0 17.43 1.64
 9 15 0 4.55 1.53
 10 15 0 92.65 3.23
 11 15 0 12.32 2.43
 12 15 0 35.27 2.8
 0 16 0 35.25 2.29
 1 16 0 4.52 1.6
 2 16 0 111.52 3.18
 3 16 0 12.59 1.41
 4 16 0 83.68 2.55
 5 16 0 11.88 1.59
 6 16 0 1.24 1.47
 7 16 0 4.54 1.47
 8 16 0 5.33 1.53
 9 16 0 1.42 1.91
 10 16 0 50.04 2.98
 0 17 0 0.32 2.04
 1 17 0 30.27 2.02
 2 17 0 40.59 2.12
 3 17 0 6.13 1.54
 4 17 0 16.47 1.99
 5 17 0 47.87 2.17
 6 17 0 14.42 1.99
 7 17 0 16.78 2.33
 8 17 0 132.15 4.07
 0 18 0 11.33 2.72
 1 18 0 3.2 1.8
 2 18 0 148.68 4.28
 3 18 0 6.71 3.21
 4 18 0 22.46 2.4
 5 18 0 7.46 2.62
 6 18 0 8.25 2.92
 0 0 1 0.27 0.07
 1 0 1 96.59 1.46
 2 0 1 8097.05 126.13
 3 0 1 207.05 3.14
 4 0 1 26.06 0.52
 5 0 1 205.65 3.16
 6 0 1 409.44 6.19
 7 0 1 554.28 8.34
 8 0 1 0.54 0.23
 9 0 1 84.91 1.5
 10 0 1 0.54 0.3
 11 0 1 42.63 0.94
 12 0 1 10.9 0.63
 13 0 1 94.01 1.71
 14 0 1 94.02 1.71
 15 0 1 8.84 0.66
 16 0 1 2.46 0.86
 17 0 1 15.5 1.36
 18 0 1 73.34 2.58
 19 0 1 169.59 4.79
 20 0 1 7.35 2.94
 0 1 1 386.2 5.79
 -1 1 1 1002.57 16.7
 1 1 1 994.03 14.88
 -2 1 1 1709.17 25.56
 2 1 1 1693.9 25.31
 -3 1 1 586.33 8.76
 3 1 1 580.55 8.66
 -4 1 1 1628.55 24.32
 4 1 1 1575.7 23.46
 -5 1 1 404.39 6.1
 5 1 1 400.11 6.03
 -6 1 1 159.93 2.54
 6 1 1 162.27 2.53
 -7 1 1 89.82 1.51
 7 1 1 88.05 1.53
 -8 1 1 27.7 0.71
 8 1 1 28.71 0.7
 -9 1 1 755.12 11.4
 9 1 1 741.3 11.15
 -10 1 1 68.2 1.28
 10 1 1 66.2 1.27
 -11 1 1 38.29 0.94
 11 1 1 40.39 0.98
 -12 1 1 245.16 3.87
 12 1 1 245.56 3.94
 -13 1 1 12.39 0.69
 13 1 1 13.09 0.66
 -14 1 1 63.07 1.28
 14 1 1 63.86 1.35
 -15 1 1 118.24 2.25
 15 1 1 117.44 2.24
 -16 1 1 15.85 1.2
 16 1 1 14.81 1.33
 -17 1 1 83.18 2.49
 17 1 1 85.24 2.48
 -18 1 1 44.98 1.87
 18 1 1 44.84 1.97
 -19 1 1 17.21 1.76
 19 1 1 19.88 2.03
 -20 1 1 44.42 3.02
 20 1 1 43.06 3.06
 0 2 1 2849.5 42.81
 -1 2 1 544.99 8.37
 1 2 1 535.57 8.03
 -2 2 1 85.21 1.34
 2 2 1 85.46 1.34
 -3 2 1 746.7 11.15
 3 2 1 760.53 11.37
 -4 2 1 2263.35 33.78
 4 2 1 2295.47 34.26
 -5 2 1 607.63 9.09
 5 2 1 592.4 9.06
 -6 2 1 633.34 9.51
 6 2 1 630.5 9.47
 -7 2 1 24.42 0.61
 7 2 1 24.62 0.6
 -8 2 1 717.8 10.8
 8 2 1 706.44 10.62
 -9 2 1 73.23 1.32
 9 2 1 74.11 1.35
 -10 2 1 376.21 5.78
 10 2 1 377.57 5.81
 -11 2 1 30.55 0.83
 11 2 1 28.74 0.81
 -12 2 1 210.37 3.39
 12 2 1 206.25 3.3
 -13 2 1 57.67 1.24
 13 2 1 57.93 1.2
 -14 2 1 203.9 3.3
 14 2 1 201.74 3.27
 -15 2 1 150.17 2.98
 15 2 1 152.49 2.97
 -16 2 1 11.13 1.15
 16 2 1 9.99 1.04
 -17 2 1 17.22 1.49
 17 2 1 18.66 1.54
 -18 2 1 91.85 2.77
 18 2 1 94.26 2.84
 -19 2 1 19.96 2.06
 19 2 1 21.36 2.27
 -20 2 1 23.05 5.01
 20 2 1 17.02 7.63
 0 3 1 701.61 11.59
 -1 3 1 2403.18 36.88
 1 3 1 2483.37 37.14
 -2 3 1 993.74 14.84
 2 3 1 993.16 14.85
 -3 3 1 405.34 6.1
 3 3 1 408.6 6.14
 -4 3 1 296.97 4.51
 4 3 1 294.36 4.48
 -5 3 1 385.88 5.81
 5 3 1 384.97 5.88
 -6 3 1 911.43 13.77
 6 3 1 903.58 13.51
 -7 3 1 140.91 2.28
 7 3 1 136.22 2.18
 -8 3 1 104.19 1.83
 8 3 1 102.67 1.74
 -9 3 1 728.94 11
 9 3 1 719.81 10.84
 -10 3 1 9.08 0.55
 10 3 1 9.14 0.59
 -11 3 1 39.07 0.98
 11 3 1 36.82 0.91
 -12 3 1 28.4 0.87
 12 3 1 28.16 0.84
 -13 3 1 42.52 1.01
 13 3 1 43.55 1
 -14 3 1 53.13 1.29
 14 3 1 51.88 1.23
 -15 3 1 133.84 2.69
 15 3 1 131.53 2.66
 -16 3 1 3.04 0.93
 16 3 1 2.67 0.87
 -17 3 1 33.92 1.64
 17 3 1 32.81 1.74
 -18 3 1 42.33 1.97
 18 3 1 44.48 1.97
 -19 3 1 15.28 2.04
 19 3 1 18.49 2.64
 0 4 1 833.03 12.42
 -1 4 1 3538.94 53.24
 1 4 1 3637.78 60.52
 -2 4 1 897.54 13.43
 2 4 1 887.14 13.24
 -3 4 1 40.18 0.8
 3 4 1 41.91 0.78
 -4 4 1 385.61 5.84
 4 4 1 382.92 5.8
 -5 4 1 533.37 8.02
 5 4 1 530.76 8.15
 -6 4 1 161.02 2.57
 6 4 1 159.71 2.53
 -7 4 1 109.22 1.86
 7 4 1 110.07 1.83
 -8 4 1 104.39 1.79
 8 4 1 107.3 1.81
 -9 4 1 60.49 1.21
 9 4 1 61.88 1.21
 -10 4 1 79.71 1.47
 10 4 1 76.47 1.48
 -11 4 1 39.14 0.95
 11 4 1 38.95 0.94
 -12 4 1 22.95 0.78
 12 4 1 21.34 0.75
 -13 4 1 30.66 0.92
 13 4 1 31.17 0.88
 -14 4 1 20.43 0.9
 14 4 1 22.76 0.97
 -15 4 1 24.9 1.03
 15 4 1 23.89 1.12
 -16 4 1 2.88 0.85
 16 4 1 2.57 0.78
 -17 4 1 43.16 1.88
 17 4 1 41.98 1.79
 -18 4 1 30.23 2.13
 18 4 1 30.4 2.14
 -19 4 1 34.16 2.33
 19 4 1 35.18 2.41
 0 5 1 350.39 5.29
 -1 5 1 498.33 7.5
 1 5 1 518.38 7.81
 -2 5 1 361.54 5.47
 2 5 1 363.93 5.51
 -3 5 1 203.1 3.15
 3 5 1 200.83 3.11
 -4 5 1 347.26 5.27
 4 5 1 351.2 5.33
 -5 5 1 35.03 0.74
 5 5 1 35.63 0.8
 -6 5 1 165.59 2.62
 6 5 1 167.57 2.72
 -7 5 1 908.6 13.63
 7 5 1 897.32 13.46
 -8 5 1 46.61 0.97
 8 5 1 47.27 0.98
 -9 5 1 13.58 0.55
 9 5 1 13.8 0.63
 -10 5 1 121 2.06
 10 5 1 122.14 2.09
 -11 5 1 13.2 0.62
 11 5 1 13.99 0.65
 -12 5 1 60.58 1.26
 12 5 1 59.67 1.22
 -13 5 1 138.51 2.55
 13 5 1 136.72 2.49
 -14 5 1 54.5 1.45
 14 5 1 55.95 1.49
 -15 5 1 27.02 1.16
 15 5 1 25.15 1.07
 -16 5 1 57.83 1.95
 16 5 1 61.77 2.22
 -17 5 1 1.69 1.3
 17 5 1 2.02 1.42
 -18 5 1 1.15 1.59
 18 5 1 1.67 1.35
 -19 5 1 21.59 2.4
 19 5 1 15.82 2.52
 0 6 1 804.13 12.01
 -1 6 1 390.11 6.4
 1 6 1 384.02 5.81
 -2 6 1 216.14 3.36
 2 6 1 222.28 3.45
 -3 6 1 372.86 5.64
 3 6 1 365.62 5.58
 -4 6 1 133.31 2.16
 4 6 1 130.54 2.15
 -5 6 1 13.65 0.48
 5 6 1 14.24 0.52
 -6 6 1 535.24 8.12
 6 6 1 538.43 8.2
 -7 6 1 661.85 9.95
 7 6 1 649 9.79
 -8 6 1 9.09 0.57
 8 6 1 8.73 0.53
 -9 6 1 3.89 0.49
 9 6 1 3.65 0.52
 -10 6 1 81.66 1.51
 10 6 1 78.74 1.49
 -11 6 1 38.69 0.96
 11 6 1 39.94 1.01
 -12 6 1 3.64 0.54
 12 6 1 4.61 0.61
 -13 6 1 258.07 4.7
 13 6 1 269.25 4.94
 -14 6 1 129.02 2.65
 14 6 1 126.55 2.6
 -15 6 1 119.06 2.81
 15 6 1 110.83 2.67
 -16 6 1 52.29 2
 16 6 1 53.31 1.94
 -17 6 1 60.17 2.35
 17 6 1 63.84 2.38
 -18 6 1 36.58 2.37
 18 6 1 34.17 2.11
 -19 6 1 11.92 3.46
 19 6 1 7.77 3.06
 0 7 1 185.72 2.93
 -1 7 1 1115.18 16.67
 1 7 1 1127.46 16.84
 -2 7 1 95.3 1.61
 2 7 1 93.76 1.58
 -3 7 1 30.63 0.73
 3 7 1 31.23 0.76
 -4 7 1 378.89 5.77
 4 7 1 377.52 5.75
 -5 7 1 484.39 7.34
 5 7 1 495.26 7.54
 -6 7 1 325.43 5.16
 6 7 1 327.7 5.05
 -7 7 1 221.1 3.51
 7 7 1 221.8 3.5
 -8 7 1 1.32 0.34
 8 7 1 1.63 0.42
 -9 7 1 79.67 1.5
 9 7 1 76.91 1.47
 -10 7 1 105.44 1.85
 10 7 1 103.46 1.85
 -11 7 1 51.52 1.14
 11 7 1 51.8 1.14
 -12 7 1 24.96 0.94
 12 7 1 25.05 1.02
 -13 7 1 28.22 1.02
 13 7 1 29.16 1.1
 -14 7 1 87.67 1.98
 14 7 1 88.14 1.95
 -15 7 1 0.71 1.18
 15 7 1 2.38 1.08
 -16 7 1 63.02 2.47
 16 7 1 64.98 2.21
 -17 7 1 40.57 2.14
 17 7 1 35.01 2.15
 -18 7 1 9.76 2.13
 18 7 1 4.36 1.9
 0 8 1 1046.29 15.66
 -1 8 1 587.13 8.98
 1 8 1 599.74 9.17
 -2 8 1 105.53 1.82
 2 8 1 112.26 1.9
 -3 8 1 328.71 5.09
 3 8 1 333.93 5.13
 -4 8 1 85.99 1.57
 4 8 1 86.71 1.56
 -5 8 1 253.36 4.24
 5 8 1 255.32 3.99
 -6 8 1 163.51 2.66
 6 8 1 163.54 2.66
 -7 8 1 51.36 1.1
 7 8 1 50.81 1.08
 -8 8 1 47.63 1.04
 8 8 1 49.34 1.08
 -9 8 1 114.09 2
 9 8 1 115.31 2.02
 -10 8 1 40.75 0.97
 10 8 1 39.29 1
 -11 8 1 34.27 1.15
 11 8 1 30.54 1.04
 -12 8 1 7.31 0.79
 12 8 1 6.6 0.76
 -13 8 1 68.24 1.76
 13 8 1 66.81 1.68
 -14 8 1 5.77 0.94
 14 8 1 6.07 0.86
 -15 8 1 6.21 1.18
 15 8 1 5.5 1.27
 -16 8 1 5.38 1.52
 16 8 1 6.18 1.75
 -17 8 1 40.41 2.42
 17 8 1 45.92 2.72
 -18 8 1 41.19 3.13
 18 8 1 35.9 2.6
 0 9 1 88.02 1.58
 -1 9 1 216.31 3.43
 1 9 1 220.53 3.62
 -2 9 1 36.06 0.9
 2 9 1 35.53 0.88
 -3 9 1 60.03 1.2
 3 9 1 58.14 1.17
 -4 9 1 344.36 5.31
 4 9 1 327.32 5.13
 -5 9 1 270.21 4.21
 5 9 1 269.28 4.24
 -6 9 1 69.23 1.4
 6 9 1 71.36 1.36
 -7 9 1 38.19 0.96
 7 9 1 40.91 0.98
 -8 9 1 55.61 1.23
 8 9 1 55.7 1.23
 -9 9 1 0.99 0.4
 9 9 1 1.14 0.38
 -10 9 1 198.43 3.73
 10 9 1 189.41 3.55
 -11 9 1 20.63 0.96
 11 9 1 22.53 0.98
 -12 9 1 27.22 1.08
 12 9 1 27.37 1.05
 -13 9 1 62.3 1.63
 13 9 1 66.21 1.7
 -14 9 1 20.28 1.32
 14 9 1 22.09 1.3
 -15 9 1 29.63 1.82
 15 9 1 29.77 1.74
 -16 9 1 22.13 2.09
 16 9 1 23.73 2.12
 -17 9 1 12.37 2.17
 17 9 1 15.09 2.12
 0 10 1 89.74 1.74
 -1 10 1 76.96 1.43
 1 10 1 74.05 1.47
 -2 10 1 21.83 0.72
 2 10 1 22.07 0.69
 -3 10 1 35.88 0.94
 3 10 1 35.31 1
 -4 10 1 171.26 2.79
 4 10 1 169.88 2.92
 -5 10 1 39.04 0.97
 5 10 1 39.93 1.05
 -6 10 1 9.84 0.64
 6 10 1 9.53 0.65
 -7 10 1 119.78 2.11
 7 10 1 118.48 2.07
 -8 10 1 53.11 1.11
 8 10 1 52.41 1.17
 -9 10 1 35.61 1.05
 9 10 1 38.44 1.24
 -10 10 1 11.38 0.85
 10 10 1 11.68 0.87
 -11 10 1 87.58 1.98
 11 10 1 88.74 1.96
 -12 10 1 64.14 1.93
 12 10 1 66.37 1.66
 -13 10 1 18.85 1.16
 13 10 1 18.82 1.2
 -14 10 1 111.8 2.95
 14 10 1 107.15 2.79
 -15 10 1 5.7 1.66
 15 10 1 8.26 1.55
 -16 10 1 92.4 3.28
 16 10 1 98.23 3.43
 -17 10 1 10.59 3.19
 17 10 1 12.36 2.99
 0 11 1 28.69 0.92
 -1 11 1 128.42 2.2
 1 11 1 124.42 2.15
 -2 11 1 212.74 3.48
 2 11 1 217.83 3.51
 -3 11 1 125.15 2.18
 3 11 1 130.29 2.23
 -4 11 1 57.59 1.21
 4 11 1 57.85 1.26
 -5 11 1 105.26 1.93
 5 11 1 106.11 1.93
 -6 11 1 35.51 0.98
 6 11 1 36.3 1
 -7 11 1 83.92 1.6
 7 11 1 83.56 1.59
 -8 11 1 159.04 3.06
 8 11 1 164.88 3.18
 -9 11 1 52.39 1.4
 9 11 1 55.61 1.49
 -10 11 1 125.98 2.58
 10 11 1 130.8 2.75
 -11 11 1 76.35 1.85
 11 11 1 74.97 1.85
 -12 11 1 111.15 2.45
 12 11 1 113.24 2.49
 -13 11 1 15.39 1.37
 13 11 1 17.01 1.52
 -14 11 1 27.02 1.7
 14 11 1 23.09 1.85
 -15 11 1 65.32 2.65
 15 11 1 67.1 3
 -16 11 1 10.17 2.56
 16 11 1 9.28 2.43
 0 12 1 40.89 1.05
 -1 12 1 32.04 0.94
 1 12 1 30.38 0.87
 -2 12 1 215.24 3.47
 2 12 1 217.05 3.58
 -3 12 1 99.25 1.81
 3 12 1 94.71 1.73
 -4 12 1 16.27 0.77
 4 12 1 16.38 0.79
 -5 12 1 166.42 2.89
 5 12 1 165.68 2.78
 -6 12 1 89.96 1.81
 6 12 1 88.24 1.73
 -7 12 1 9.85 0.75
 7 12 1 8.4 0.72
 -8 12 1 114.07 2.37
 8 12 1 117.76 2.45
 -9 12 1 29.55 1.18
 9 12 1 29.43 1.22
 -10 12 1 20.54 1.05
 10 12 1 21.44 1.1
 -11 12 1 10.4 1.05
 11 12 1 11 1.21
 -12 12 1 5.58 1.17
 12 12 1 5.64 1.2
 -13 12 1 43.51 1.92
 13 12 1 44.85 1.97
 -14 12 1 62.35 2.75
 14 12 1 61.6 2.64
 -15 12 1 80.58 3.24
 15 12 1 80.85 3.02
 0 13 1 13.23 0.76
 -1 13 1 43.24 1.24
 1 13 1 40.46 1.09
 -2 13 1 45.92 1.1
 2 13 1 47.36 1.13
 -3 13 1 2.22 0.53
 3 13 1 2.55 0.56
 -4 13 1 192.45 3.13
 4 13 1 200.82 3.28
 -5 13 1 42.89 1.21
 5 13 1 43.25 1.18
 -6 13 1 66.97 1.62
 6 13 1 67.1 1.65
 -7 13 1 114.42 2.41
 7 13 1 109.63 2.46
 -8 13 1 73.67 1.81
 8 13 1 73.67 1.81
 -9 13 1 209.47 4.02
 9 13 1 210.42 4.08
 -10 13 1 28.72 1.55
 10 13 1 23.96 1.23
 -11 13 1 30.48 1.86
 11 13 1 31.2 1.66
 -12 13 1 94.53 2.71
 12 13 1 95.81 3.11
 -13 13 1 32.57 2.18
 13 13 1 27.69 1.98
 -14 13 1 73.5 3.27
 14 13 1 60.48 2.83
 0 14 1 29.35 1
 -1 14 1 25.08 0.92
 1 14 1 25.42 0.94
 -2 14 1 43.18 1.15
 2 14 1 42.69 1.13
 -3 14 1 7.8 0.84
 3 14 1 8.36 0.77
 -4 14 1 56.92 1.52
 4 14 1 56.61 1.5
 -5 14 1 26.72 1.15
 5 14 1 26.49 1.1
 -6 14 1 55.05 1.5
 6 14 1 55.94 1.57
 -7 14 1 3.73 1.11
 7 14 1 4.32 1.06
 -8 14 1 77.15 2.18
 8 14 1 79.86 2.24
 -9 14 1 27.87 1.64
 9 14 1 24.74 1.42
 -10 14 1 17.92 1.48
 10 14 1 15.86 1.45
 -11 14 1 22.39 1.92
 11 14 1 27.67 1.89
 -12 14 1 82.61 2.91
 12 14 1 83.83 3.06
 -13 14 1 97.17 3.58
 13 14 1 97.86 3.62
 0 15 1 8.02 0.89
 -1 15 1 14.64 1.08
 1 15 1 14.16 1
 -2 15 1 96.23 2.32
 2 15 1 100.45 2.46
 -3 15 1 143.57 3.23
 3 15 1 135.04 3.2
 -4 15 1 65.95 1.98
 4 15 1 60.7 1.83
 -5 15 1 4.67 1.08
 5 15 1 2.13 1.31
 -6 15 1 17.11 1.33
 6 15 1 17.05 1.32
 -7 15 1 135.13 3.21
 7 15 1 134.47 3.27
 -8 15 1 27.77 1.6
 8 15 1 28.13 1.54
 -9 15 1 15.17 1.56
 9 15 1 14.4 1.61
 -10 15 1 6.13 1.89
 10 15 1 5.2 1.83
 -11 15 1 21.58 2.69
 11 15 1 16.62 2.05
 -12 15 1 24.99 2.85
 12 15 1 26.22 2.86
 0 16 1 34.91 1.56
 -1 16 1 72.3 2.51
 1 16 1 70.74 2.36
 -2 16 1 83.12 2.84
 2 16 1 91.19 2.86
 -3 16 1 4.15 1.34
 3 16 1 5.06 1.18
 -4 16 1 74.82 2.47
 4 16 1 69.99 2.37
 -5 16 1 26.43 1.85
 5 16 1 24.02 1.8
 -6 16 1 27.66 2.02
 6 16 1 31.73 2.02
 -7 16 1 6.17 1.42
 7 16 1 5.26 1.49
 -8 16 1 8.19 1.65
 8 16 1 5.82 2.13
 -9 16 1 18.78 2.53
 9 16 1 16.86 2.24
 -10 16 1 6.01 2.47
 10 16 1 7.95 2.28
 0 17 1 108.81 3.6
 -1 17 1 19.18 1.82
 1 17 1 21.99 1.73
 -2 17 1 45.84 1.96
 2 17 1 46.1 2.22
 -3 17 1 53.53 2.48
 3 17 1 51.37 2.18
 -4 17 1 44.56 2.42
 4 17 1 42.51 2.38
 -5 17 1 4.02 1.81
 5 17 1 5.34 1.79
 -6 17 1 98.1 3.38
 6 17 1 97.34 3.27
 -7 17 1 78.07 3.1
 7 17 1 76.48 3
 -8 17 1 17.98 2.31
 8 17 1 14.9 2.46
 0 18 1 25.74 2.35
 -1 18 1 2.68 1.99
 1 18 1 0.62 1.82
 -2 18 1 25.11 2.19
 2 18 1 23.82 2.41
 -3 18 1 12.96 2.11
 3 18 1 12.86 2.4
 -4 18 1 29.29 2.61
 4 18 1 29.02 2.64
 -5 18 1 78.65 3.33
 5 18 1 74.57 3.19
 -6 18 1 13.73 5.13
 6 18 1 18.88 6.3
 0 0 2 665.89 14.14
 1 0 2 1884.24 28.51
 2 0 2 891.22 13.35
 3 0 2 173.6 2.66
 4 0 2 964.27 14.38
 5 0 2 81.87 1.34
 6 0 2 23.26 0.55
 7 0 2 9.41 0.42
 8 0 2 3.41 0.4
 9 0 2 633.28 9.56
 10 0 2 12.95 0.59
 11 0 2 314.42 4.91
 12 0 2 1.13 0.45
 13 0 2 8.18 0.57
 14 0 2 17.86 0.79
 15 0 2 29.29 1.08
 16 0 2 51.11 1.83
 17 0 2 20.74 1.46
 18 0 2 134.55 3.47
 19 0 2 21.26 2.16
 20 0 2 6.77 3.82
 0 1 2 4420.12 67.03
 -1 1 2 4582.16 80.33
 1 1 2 4718.44 82.7
 -2 1 2 864.5 12.95
 2 1 2 878.4 13.29
 -3 1 2 22.71 0.44
 3 1 2 22.37 0.44
 -4 1 2 831.16 12.4
 4 1 2 787.48 11.77
 -5 1 2 1013.66 15.14
 5 1 2 974.5 14.54
 -6 1 2 935.84 13.98
 6 1 2 931.66 13.93
 -7 1 2 54.78 1.03
 7 1 2 54.36 0.98
 -8 1 2 515.24 7.81
 8 1 2 516.26 7.8
 -9 1 2 198.79 3.16
 9 1 2 197.34 3.13
 -10 1 2 408.67 6.26
 10 1 2 400.24 6.11
 -11 1 2 38.19 0.95
 11 1 2 38.86 0.89
 -12 1 2 64.78 1.31
 12 1 2 67.66 1.39
 -13 1 2 102.31 1.84
 13 1 2 102.87 1.85
 -14 1 2 111.77 2.06
 14 1 2 109.77 2.02
 -15 1 2 1.12 0.59
 15 1 2 1.12 0.58
 -16 1 2 49.7 1.56
 16 1 2 52.91 1.69
 -17 1 2 17.33 1.32
 17 1 2 18.56 1.33
 -18 1 2 12.39 1.77
 18 1 2 12.98 1.55
 -19 1 2 66.81 2.76
 19 1 2 68.92 3.01
 -20 1 2 15.42 4.2
 20 1 2 21.79 5.6
 0 2 2 198.1 3
 -1 2 2 3059.01 46.06
 1 2 2 3007.49 46.51
 -2 2 2 1177 17.57
 2 2 2 1195.78 17.86
 -3 2 2 224.8 3.43
 3 2 2 228.22 3.47
 -4 2 2 305.81 4.62
 4 2 2 303.9 4.59
 -5 2 2 194.31 3
 5 2 2 193.4 2.98
 -6 2 2 456.37 6.89
 6 2 2 469.21 7.09
 -7 2 2 761.65 11.43
 7 2 2 766 11.47
 -8 2 2 78.98 1.39
 8 2 2 79.76 1.5
 -9 2 2 226.76 3.54
 9 2 2 224.77 3.54
 -10 2 2 85.85 1.55
 10 2 2 84.83 1.52
 -11 2 2 90.94 1.64
 11 2 2 91.43 1.65
 -12 2 2 27.17 0.83
 12 2 2 26.6 0.81
 -13 2 2 81.46 1.52
 13 2 2 81.74 1.63
 -14 2 2 260.75 4.41
 14 2 2 264.99 4.49
 -15 2 2 171.54 3.29
 15 2 2 170.59 3.3
 -16 2 2 10.19 1
 16 2 2 7.92 1
 -17 2 2 142.6 3.76
 17 2 2 140.31 3.57
 -18 2 2 31.29 2.01
 18 2 2 34.38 1.85
 -19 2 2 16.59 2.38
 19 2 2 17.12 2.39
 0 3 2 1436.07 21.51
 -1 3 2 637.63 9.57
 1 3 2 613.97 9.2
 -2 3 2 1308.61 20.32
 2 3 2 1283.88 19.2
 -3 3 2 482.24 7.25
 3 3 2 477.11 7.14
 -4 3 2 298.88 4.53
 4 3 2 302.02 4.56
 -5 3 2 701.19 10.5
 5 3 2 691.21 10.36
 -6 3 2 188.37 2.95
 6 3 2 189.98 2.98
 -7 3 2 19.56 0.56
 7 3 2 18.56 0.54
 -8 3 2 736.6 11.07
 8 3 2 753.91 11.34
 -9 3 2 100.7 1.73
 9 3 2 103.83 1.79
 -10 3 2 175.19 2.83
 10 3 2 169.21 2.75
 -11 3 2 14.73 0.65
 11 3 2 13.96 0.64
 -12 3 2 59.36 1.26
 12 3 2 57.15 1.2
 -13 3 2 253.85 4.29
 13 3 2 253.26 4
 -14 3 2 9 0.76
 14 3 2 11.37 0.73
 -15 3 2 15.98 1
 15 3 2 15.38 0.97
 -16 3 2 83.51 2.19
 16 3 2 83.32 2.19
 -17 3 2 5.03 1.19
 17 3 2 4.29 1.08
 -18 3 2 1.18 1.36
 18 3 2 0.95 1.29
 -19 3 2 48.5 2.55
 19 3 2 50.67 2.55
 0 4 2 678.22 10.15
 -1 4 2 1926.2 28.73
 1 4 2 1931.21 30.76
 -2 4 2 91.89 1.47
 2 4 2 92.52 1.5
 -3 4 2 641.18 9.63
 3 4 2 622.99 9.34
 -4 4 2 876.5 13.1
 4 4 2 905.46 13.52
 -5 4 2 247.79 3.82
 5 4 2 248.31 3.82
 -6 4 2 72.01 1.26
 6 4 2 74.27 1.28
 -7 4 2 59.47 1.14
 7 4 2 57.11 1.07
 -8 4 2 95.79 1.67
 8 4 2 97.1 1.67
 -9 4 2 48.9 1.03
 9 4 2 48.14 1
 -10 4 2 124.76 2.11
 10 4 2 120.95 2.07
 -11 4 2 13.95 0.6
 11 4 2 14.61 0.62
 -12 4 2 11.61 0.61
 12 4 2 12.25 0.62
 -13 4 2 18.25 0.73
 13 4 2 18.24 0.74
 -14 4 2 3.27 0.6
 14 4 2 3.97 0.68
 -15 4 2 73.57 1.96
 15 4 2 72.24 1.86
 -16 4 2 31.27 1.49
 16 4 2 32.62 1.35
 -17 4 2 6.41 1.37
 17 4 2 9.19 1.38
 -18 4 2 9.97 1.6
 18 4 2 11.89 1.62
 -19 4 2 78.05 3.11
 19 4 2 73.85 2.99
 0 5 2 1317.51 19.65
 -1 5 2 64 1.09
 1 5 2 61.9 1.07
 -2 5 2 326.55 4.95
 2 5 2 324.57 4.92
 -3 5 2 848.25 13.56
 3 5 2 846.23 13.05
 -4 5 2 161.97 2.65
 4 5 2 158.56 2.53
 -5 5 2 750.23 11.26
 5 5 2 749.05 11.55
 -6 5 2 55.93 1.06
 6 5 2 56.88 1.07
 -7 5 2 497.09 7.56
 7 5 2 499.2 7.72
 -8 5 2 41.78 1
 8 5 2 41.61 0.93
 -9 5 2 72.04 1.35
 9 5 2 73.14 1.37
 -10 5 2 8.82 0.58
 10 5 2 7.82 0.54
 -11 5 2 132.97 2.25
 11 5 2 132.29 2.27
 -12 5 2 79.13 1.49
 12 5 2 78.41 1.53
 -13 5 2 17.08 0.8
 13 5 2 18.89 0.81
 -14 5 2 19.3 0.99
 14 5 2 16.58 0.92
 -15 5 2 8.88 1.03
 15 5 2 6.76 0.97
 -16 5 2 10.08 1.17
 16 5 2 8.74 1.18
 -17 5 2 25.61 1.75
 17 5 2 25.42 1.79
 -18 5 2 26.12 2.2
 18 5 2 27.95 2.29
 -19 5 2 3.32 2.3
 19 5 2 1.2 2
 0 6 2 77.34 1.32
 -1 6 2 421.95 6.39
 1 6 2 427.05 6.47
 -2 6 2 508.79 7.64
 2 6 2 498.12 7.53
 -3 6 2 419.5 6.36
 3 6 2 411.57 6.21
 -4 6 2 406.23 6.16
 4 6 2 409.48 6.25
 -5 6 2 965.28 14.42
 5 6 2 975.65 14.59
 -6 6 2 317.45 4.91
 6 6 2 310.93 4.79
 -7 6 2 126.59 2.12
 7 6 2 122.55 2.05
 -8 6 2 26.8 0.78
 8 6 2 27.54 0.75
 -9 6 2 30.15 0.81
 9 6 2 28.98 0.78
 -10 6 2 101.05 1.77
 10 6 2 104 1.82
 -11 6 2 89.8 1.66
 11 6 2 89.87 1.65
 -12 6 2 66.75 1.58
 12 6 2 65.69 1.43
 -13 6 2 109.22 2.25
 13 6 2 111.17 2.27
 -14 6 2 72.1 1.77
 14 6 2 73.81 1.75
 -15 6 2 80.59 2.08
 15 6 2 84.48 2.1
 -16 6 2 32.24 1.42
 16 6 2 35.7 1.6
 -17 6 2 38.2 2.12
 17 6 2 40.83 2.03
 -18 6 2 76.26 3.06
 18 6 2 69.14 2.76
 -19 6 2 78.99 7.29
 19 6 2 75.27 7.01
 0 7 2 6.23 0.43
 -1 7 2 398.41 6.06
 1 7 2 402.79 6.11
 -2 7 2 56.29 1.04
 2 7 2 54.9 1.04
 -3 7 2 316.79 4.85
 3 7 2 305.54 4.68
 -4 7 2 2.03 0.28
 4 7 2 1.62 0.25
 -5 7 2 746.96 11.23
 5 7 2 743.72 11.17
 -6 7 2 65.92 1.24
 6 7 2 63.8 1.23
 -7 7 2 14.69 0.61
 7 7 2 15.5 0.64
 -8 7 2 181.61 3
 8 7 2 177.96 2.86
 -9 7 2 13.37 0.65
 9 7 2 12.84 0.62
 -10 7 2 44.7 1.05
 10 7 2 45.95 1.03
 -11 7 2 144.67 2.42
 11 7 2 145.49 2.47
 -12 7 2 79.69 1.73
 12 7 2 85.88 1.87
 -13 7 2 82.32 1.83
 13 7 2 85.63 1.89
 -14 7 2 108.12 2.56
 14 7 2 107.69 2.4
 -15 7 2 31.51 1.45
 15 7 2 29.5 1.4
 -16 7 2 18.12 1.38
 16 7 2 18.1 1.58
 -17 7 2 6.33 1.7
 17 7 2 8.88 1.76
 -18 7 2 39.55 2.38
 18 7 2 41.29 2.49
 0 8 2 122.56 2.02
 -1 8 2 548.85 8.3
 1 8 2 557.68 8.42
 -2 8 2 224.72 3.51
 2 8 2 220.23 3.46
 -3 8 2 253.24 3.94
 3 8 2 254.47 4.12
 -4 8 2 53.65 1.09
 4 8 2 53.43 1.08
 -5 8 2 102.36 1.77
 5 8 2 99.51 1.73
 -6 8 2 8.65 0.55
 6 8 2 8.4 0.56
 -7 8 2 198.32 3.25
 7 8 2 199.65 3.19
 -8 8 2 227.01 3.6
 8 8 2 224.16 3.57
 -9 8 2 17.15 0.7
 9 8 2 16.89 0.67
 -10 8 2 42.85 1.02
 10 8 2 43.45 1.03
 -11 8 2 12.39 0.89
 11 8 2 12.81 0.74
 -12 8 2 19.91 0.96
 12 8 2 19.66 0.97
 -13 8 2 64.51 1.59
 13 8 2 60.13 1.51
 -14 8 2 46.79 1.65
 14 8 2 46.92 1.54
 -15 8 2 15.22 1.33
 15 8 2 16.97 1.26
 -16 8 2 100.64 2.7
 16 8 2 102.91 2.76
 -17 8 2 1.46 1.82
 17 8 2 1.34 1.79
 -18 8 2 6.64 2.49
 18 8 2 12.53 2.88
 0 9 2 294.91 4.57
 -1 9 2 311.1 4.79
 1 9 2 306.84 4.72
 -2 9 2 15.04 0.61
 2 9 2 15.22 0.62
 -3 9 2 170.46 2.79
 3 9 2 170.93 2.76
 -4 9 2 71.21 1.45
 4 9 2 72.65 1.38
 -5 9 2 116.97 2.01
 5 9 2 117.22 2.02
 -6 9 2 6.63 0.56
 6 9 2 6.56 0.56
 -7 9 2 22.86 0.74
 7 9 2 22.14 0.76
 -8 9 2 129.8 2.19
 8 9 2 127.62 2.19
 -9 9 2 29.68 0.83
 9 9 2 27.57 0.87
 -10 9 2 65.07 1.53
 10 9 2 64.59 1.55
 -11 9 2 2.61 0.66
 11 9 2 3.77 0.67
 -12 9 2 37.72 1.32
 12 9 2 39.73 1.26
 -13 9 2 77.12 2.17
 13 9 2 72.46 1.87
 -14 9 2 29.41 1.42
 14 9 2 29.52 1.48
 -15 9 2 1.34 1.24
 15 9 2 1.53 1.21
 -16 9 2 29.36 1.9
 16 9 2 27.13 2.1
 -17 9 2 18.26 2.37
 17 9 2 17.55 2.4
 0 10 2 106.34 1.92
 -1 10 2 8.12 0.59
 1 10 2 9.17 0.61
 -2 10 2 13.71 0.65
 2 10 2 12.63 0.6
 -3 10 2 122.16 2.08
 3 10 2 124.03 2.11
 -4 10 2 32.43 0.9
 4 10 2 31.09 0.84
 -5 10 2 157.76 2.62
 5 10 2 156.39 2.78
 -6 10 2 15.61 0.7
 6 10 2 16.34 0.8
 -7 10 2 54.37 1.23
 7 10 2 55.73 1.2
 -8 10 2 105.98 1.89
 8 10 2 103.86 1.85
 -9 10 2 79 1.67
 9 10 2 83.83 1.79
 -10 10 2 99.3 2.12
 10 10 2 97.67 2.24
 -11 10 2 1.47 0.63
 11 10 2 0.92 0.74
 -12 10 2 28.94 1.26
 12 10 2 31.02 1.15
 -13 10 2 101.82 2.62
 13 10 2 104.73 2.58
 -14 10 2 177.28 3.9
 14 10 2 177.07 3.98
 -15 10 2 30.36 1.7
 15 10 2 30.23 1.9
 -16 10 2 39.77 2.43
 16 10 2 36.09 2.51
 0 11 2 0.63 0.35
 -1 11 2 66.04 1.34
 1 11 2 64.47 1.34
 -2 11 2 6.72 0.6
 2 11 2 7.6 0.62
 -3 11 2 185.43 3.01
 3 11 2 188.16 3.04
 -4 11 2 144.59 2.43
 4 11 2 141.25 2.37
 -5 11 2 6.8 0.59
 5 11 2 6.14 0.63
 -6 11 2 239.31 3.85
 6 11 2 241.01 4.1
 -7 11 2 26.61 0.97
 7 11 2 23.51 0.95
 -8 11 2 75.29 1.62
 8 11 2 74.27 1.55
 -9 11 2 194.25 3.7
 9 11 2 200.54 3.86
 -10 11 2 139.79 2.82
 10 11 2 136.02 2.75
 -11 11 2 7.9 0.94
 11 11 2 4.68 0.87
 -12 11 2 9.23 1.17
 12 11 2 7.92 1.15
 -13 11 2 139.57 3.34
 13 11 2 141.41 3.53
 -14 11 2 133.54 3.35
 14 11 2 133.42 3.31
 -15 11 2 67.31 2.67
 15 11 2 66.86 2.49
 -16 11 2 10.93 2.48
 16 11 2 6.71 2.2
 0 12 2 64.44 1.38
 -1 12 2 95.13 1.75
 1 12 2 96.2 1.86
 -2 12 2 40.55 1.02
 2 12 2 42.13 1.06
 -3 12 2 103.81 1.85
 3 12 2 104.14 1.92
 -4 12 2 106.59 1.9
 4 12 2 113.77 1.99
 -5 12 2 63.77 1.32
 5 12 2 63.78 1.31
 -6 12 2 147.43 2.64
 6 12 2 146.6 2.66
 -7 12 2 59.7 1.39
 7 12 2 59.1 1.4
 -8 12 2 34.37 1.25
 8 12 2 34.88 1.2
 -9 12 2 108.53 2.32
 9 12 2 110.88 2.33
 -10 12 2 14.52 1.07
 10 12 2 15.43 1.05
 -11 12 2 58.67 1.82
 11 12 2 59.09 1.83
 -12 12 2 20.92 1.48
 12 12 2 20.34 1.34
 -13 12 2 70.69 2.41
 13 12 2 69.46 2.31
 -14 12 2 32.93 1.99
 14 12 2 30.27 2.06
 -15 12 2 16.23 2.32
 15 12 2 15.21 1.98
 0 13 2 71.86 1.44
 -1 13 2 156.52 2.66
 1 13 2 162.94 2.94
 -2 13 2 54.39 1.33
 2 13 2 53.7 1.23
 -3 13 2 14.39 0.77
 3 13 2 15.71 0.81
 -4 13 2 58.99 1.33
 4 13 2 62.11 1.43
 -5 13 2 201.81 3.53
 5 13 2 203.04 3.55
 -6 13 2 4.4 0.76
 6 13 2 3.9 0.77
 -7 13 2 164.06 3.18
 7 13 2 165.43 3.2
 -8 13 2 107.85 2.48
 8 13 2 114.29 2.79
 -9 13 2 3.13 1.15
 9 13 2 1.94 1.04
 -10 13 2 19.16 1.44
 10 13 2 16.22 1.37
 -11 13 2 33.7 1.68
 11 13 2 32.25 1.69
 -12 13 2 144.67 3.52
 12 13 2 147.28 3.5
 -13 13 2 26 1.91
 13 13 2 25.03 2.19
 -14 13 2 12.88 2.26
 14 13 2 14.08 2.09
 0 14 2 15.31 0.83
 -1 14 2 4.32 0.73
 1 14 2 4.07 0.72
 -2 14 2 47.84 1.32
 2 14 2 50.72 1.35
 -3 14 2 41.64 1.22
 3 14 2 38.35 1.19
 -4 14 2 74.44 1.69
 4 14 2 73.76 1.69
 -5 14 2 30.88 1.24
 5 14 2 31.56 1.3
 -6 14 2 12.82 1.13
 6 14 2 11.73 0.91
 -7 14 2 41.57 1.56
 7 14 2 41.97 1.53
 -8 14 2 47.62 1.72
 8 14 2 49.15 1.76
 -9 14 2 22.59 1.47
 9 14 2 19.72 1.47
 -10 14 2 88.39 2.44
 10 14 2 94.74 2.54
 -11 14 2 7.23 1.58
 11 14 2 7.17 1.59
 -12 14 2 22.57 1.95
 12 14 2 19.82 2.07
 -13 14 2 14.03 2.22
 13 14 2 10.82 2.19
 0 15 2 75.29 1.88
 -1 15 2 32.5 1.37
 1 15 2 31.52 1.35
 -2 15 2 13.89 1.1
 2 15 2 14.83 1.21
 -3 15 2 60.98 1.83
 3 15 2 63.08 2.01
 -4 15 2 142.53 3.22
 4 15 2 140.3 3.23
 -5 15 2 36.59 1.62
 5 15 2 34.57 1.73
 -6 15 2 248.83 5.19
 6 15 2 246.86 5.13
 -7 15 2 9.49 1.31
 7 15 2 8.79 1.37
 -8 15 2 5.87 1.4
 8 15 2 3.02 1.13
 -9 15 2 21.91 1.61
 9 15 2 23.83 1.7
 -10 15 2 43.45 2.49
 10 15 2 44.49 2.27
 -11 15 2 61.12 2.59
 11 15 2 63.31 2.55
 -12 15 2 33.78 4.27
 12 15 2 32.92 3.73
 0 16 2 62.23 2.24
 -1 16 2 75.44 2.47
 1 16 2 76.69 2.44
 -2 16 2 59.8 2.05
 2 16 2 56.02 1.86
 -3 16 2 126.75 3.04
 3 16 2 128.38 3.13
 -4 16 2 37.67 1.72
 4 16 2 39.03 1.72
 -5 16 2 118.29 3.04
 5 16 2 118.4 3.09
 -6 16 2 77.42 2.41
 6 16 2 82.39 2.36
 -7 16 2 18.88 1.8
 7 16 2 16.66 1.64
 -8 16 2 10.36 1.77
 8 16 2 14.4 1.84
 -9 16 2 27.94 2.69
 9 16 2 27.13 2.51
 -10 16 2 5.04 2.61
 10 16 2 3.76 2.15
 0 17 2 265.46 6.18
 -1 17 2 10.67 1.59
 1 17 2 9.98 1.8
 -2 17 2 35.03 2.04
 2 17 2 36.68 2.28
 -3 17 2 23.78 2.1
 3 17 2 24.23 2.04
 -4 17 2 17.76 1.86
 4 17 2 18.53 1.97
 -5 17 2 3.8 1.87
 5 17 2 5.5 1.69
 -6 17 2 3.78 1.95
 6 17 2 2.77 1.61
 -7 17 2 6.39 1.96
 7 17 2 4.18 2.01
 -8 17 2 49.89 2.98
 8 17 2 51.82 2.89
 0 18 2 2.73 2.04
 -1 18 2 29.87 2.34
 1 18 2 29.82 2.3
 -2 18 2 33.33 2.64
 2 18 2 27.52 2.22
 -3 18 2 21.08 2.33
 3 18 2 16.29 2.47
 -4 18 2 6.84 2.73
 4 18 2 6.86 1.98
 -5 18 2 2.78 2.13
 5 18 2 2.31 2.2
 0 0 3 0.21 0.12
 1 0 3 3813.06 57.98
 2 0 3 1.83 0.18
 3 0 3 1511.07 22.6
 4 0 3 3416.36 51.19
 5 0 3 128.51 2.03
 6 0 3 576.5 8.67
 7 0 3 183.21 2.91
 8 0 3 717.21 10.77
 9 0 3 74.9 1.37
 10 0 3 229.73 3.64
 11 0 3 32.44 0.84
 12 0 3 3.18 0.49
 13 0 3 85.3 1.6
 14 0 3 162.79 3.12
 15 0 3 29.1 1.08
 16 0 3 5.68 0.78
 17 0 3 3.75 1.07
 18 0 3 11.62 1.66
 19 0 3 24.15 2.21
 0 1 3 6137.22 93.19
 -1 1 3 19.74 0.39
 1 1 3 19.12 0.37
 -2 1 3 6039.5 91.1
 2 1 3 6066.46 93.72
 -3 1 3 563.06 8.5
 3 1 3 552.52 8.83
 -4 1 3 905.35 13.57
 4 1 3 897.32 13.81
 -5 1 3 403.37 6.08
 5 1 3 406.57 6.13
 -6 1 3 15.03 0.48
 6 1 3 14.38 0.47
 -7 1 3 136.18 2.19
 7 1 3 136.18 2.17
 -8 1 3 435.8 6.62
 8 1 3 423.81 6.45
 -9 1 3 69.33 1.28
 9 1 3 70.13 1.32
 -10 1 3 152.56 2.51
 10 1 3 152.26 2.51
 -11 1 3 66.56 1.35
 11 1 3 68.35 1.32
 -12 1 3 78.7 1.48
 12 1 3 80.4 1.5
 -13 1 3 109.77 1.94
 13 1 3 108.97 1.91
 -14 1 3 1.54 0.57
 14 1 3 1.99 0.57
 -15 1 3 8.05 0.79
 15 1 3 7.16 0.87
 -16 1 3 15.43 1.1
 16 1 3 14.94 1.06
 -17 1 3 6.67 1.47
 17 1 3 6.14 1.47
 -18 1 3 2.97 1.65
 18 1 3 2.39 1.43
 -19 1 3 7.75 2.03
 19 1 3 2.55 1.71
 0 2 3 55.53 0.9
 -1 2 3 3603.59 62.88
 1 2 3 3744.93 65.11
 -2 2 3 521.15 9.12
 2 2 3 543.66 9.41
 -3 2 3 1038.06 15.52
 3 2 3 1020.69 17.08
 -4 2 3 139.02 2.19
 4 2 3 138.87 2.17
 -5 2 3 229.49 3.63
 5 2 3 234.85 3.6
 -6 2 3 7.75 0.39
 6 2 3 7.26 0.39
 -7 2 3 5.52 0.4
 7 2 3 5.66 0.39
 -8 2 3 151.61 2.45
 8 2 3 147.08 2.4
 -9 2 3 59.83 1.18
 9 2 3 61 1.22
 -10 2 3 35.88 0.88
 10 2 3 36.14 0.87
 -11 2 3 68.8 1.34
 11 2 3 69.35 1.42
 -12 2 3 72.4 1.4
 12 2 3 72.75 1.41
 -13 2 3 121.05 2.1
 13 2 3 122.97 2.12
 -14 2 3 37.43 1.06
 14 2 3 36.52 1.02
 -15 2 3 241.01 4.45
 15 2 3 229.32 4.28
 -16 2 3 53.19 1.77
 16 2 3 53.3 1.66
 -17 2 3 3.68 1.14
 17 2 3 4.44 1.18
 -18 2 3 22.92 1.82
 18 2 3 22.3 1.69
 -19 2 3 62.53 2.65
 19 2 3 57.97 2.67
 0 3 3 2411.76 36.12
 -1 3 3 1500.88 22.5
 1 3 3 1527.51 22.94
 -2 3 3 29.53 0.55
 2 3 3 29.18 0.56
 -3 3 3 639.2 9.6
 3 3 3 650.73 9.75
 -4 3 3 297.05 4.5
 4 3 3 300.16 4.58
 -5 3 3 70.2 1.2
 5 3 3 70.95 1.22
 -6 3 3 1080.5 16.16
 6 3 3 1087.75 16.47
 -7 3 3 124.89 2.08
 7 3 3 121.28 1.99
 -8 3 3 155.84 2.53
 8 3 3 160.05 2.58
 -9 3 3 26.13 0.73
 9 3 3 27.27 0.75
 -10 3 3 174.99 2.87
 10 3 3 168.44 2.73
 -11 3 3 54.16 1.13
 11 3 3 52.7 1.1
 -12 3 3 177.74 2.86
 12 3 3 175.64 2.87
 -13 3 3 1.51 0.43
 13 3 3 2.68 0.48
 -14 3 3 109.06 2.08
 14 3 3 115.31 2.15
 -15 3 3 31.55 1.27
 15 3 3 35.78 1.3
 -16 3 3 41.33 1.64
 16 3 3 40.52 1.47
 -17 3 3 4.46 1.12
 17 3 3 7.34 1.34
 -18 3 3 11.12 1.61
 18 3 3 15.24 1.84
 -19 3 3 5.25 2.37
 19 3 3 13.73 2.04
 0 4 3 769.18 11.52
 -1 4 3 644.41 9.65
 1 4 3 651.89 9.76
 -2 4 3 1603.47 23.9
 2 4 3 1643.09 24.46
 -3 4 3 248.66 3.8
 3 4 3 243.96 3.73
 -4 4 3 706.71 10.6
 4 4 3 697 10.45
 -5 4 3 181.18 2.85
 5 4 3 179.36 2.79
 -6 4 3 212.5 3.3
 6 4 3 213.14 3.33
 -7 4 3 777.21 11.66
 7 4 3 783.55 11.77
 -8 4 3 6.95 0.43
 8 4 3 6.83 0.49
 -9 4 3 3.01 0.43
 9 4 3 2.59 0.42
 -10 4 3 44.22 1.01
 10 4 3 41.9 0.94
 -11 4 3 88.36 1.63
 11 4 3 88.46 1.76
 -12 4 3 68.8 1.36
 12 4 3 71.49 1.39
 -13 4 3 53.98 1.25
 13 4 3 55.02 1.27
 -14 4 3 16.51 0.82
 14 4 3 15.87 0.8
 -15 4 3 18.56 1.1
 15 4 3 20.86 1.15
 -16 4 3 45.62 1.64
 16 4 3 46.51 1.57
 -17 4 3 106.34 2.99
 17 4 3 108.63 3.09
 -18 4 3 23.07 1.83
 18 4 3 23.05 1.66
 -19 4 3 32.29 2.44
 19 4 3 28.91 2.41
 0 5 3 44.18 0.91
 -1 5 3 562.11 8.44
 1 5 3 561.07 8.45
 -2 5 3 214.42 3.31
 2 5 3 213.57 3.3
 -3 5 3 2.26 0.26
 3 5 3 2.28 0.25
 -4 5 3 142.08 2.26
 4 5 3 140.12 2.23
 -5 5 3 140.81 2.37
 5 5 3 139.15 2.23
 -6 5 3 238.94 3.71
 6 5 3 238.18 3.72
 -7 5 3 576.58 8.7
 7 5 3 560.27 8.45
 -8 5 3 311.9 4.97
 8 5 3 309.4 4.79
 -9 5 3 92.33 1.7
 9 5 3 92.62 1.64
 -10 5 3 183.5 2.97
 10 5 3 180.2 2.94
 -11 5 3 88.52 1.6
 11 5 3 92.5 1.8
 -12 5 3 80.47 1.55
 12 5 3 80.44 1.56
 -13 5 3 84.67 1.7
 13 5 3 84.83 1.71
 -14 5 3 8.34 0.82
 14 5 3 9.09 0.88
 -15 5 3 162.05 3.5
 15 5 3 162.27 3.52
 -16 5 3 200.94 4.37
 16 5 3 195 4.14
 -17 5 3 4.03 1.8
 17 5 3 8.07 1.45
 -18 5 3 2.37 2.08
 18 5 3 0.76 1.42
 -19 5 3 22.41 2.46
 19 5 3 25.78 2.54
 0 6 3 895.25 13.38
 -1 6 3 153.27 2.43
 1 6 3 155.3 2.45
 -2 6 3 20.17 0.53
 2 6 3 19.84 0.54
 -3 6 3 184.61 3.12
 3 6 3 187.58 2.94
 -4 6 3 148.73 2.4
 4 6 3 143.58 2.32
 -5 6 3 38.67 0.82
 5 6 3 36.32 0.78
 -6 6 3 58.19 1.1
 6 6 3 56.95 1.09
 -7 6 3 120.33 2.01
 7 6 3 121.22 2.03
 -8 6 3 13.84 0.6
 8 6 3 14.12 0.56
 -9 6 3 209.87 3.33
 9 6 3 211.55 3.4
 -10 6 3 28.69 0.8
 10 6 3 28.61 0.83
 -11 6 3 218.77 3.48
 11 6 3 216.25 3.46
 -12 6 3 166.8 3.04
 12 6 3 171.88 3.01
 -13 6 3 26.74 1.13
 13 6 3 23.86 0.99
 -14 6 3 45.56 1.44
 14 6 3 47.58 1.51
 -15 6 3 74.87 1.96
 15 6 3 76.99 2.06
 -16 6 3 105.12 2.74
 16 6 3 105.98 2.75
 -17 6 3 62.04 2.42
 17 6 3 61.48 2.45
 -18 6 3 13.01 2.12
 18 6 3 11.8 1.96
 0 7 3 214.48 3.34
 -1 7 3 126.53 2.04
 1 7 3 123.8 2.02
 -2 7 3 12.85 0.49
 2 7 3 12.46 0.51
 -3 7 3 175.22 2.78
 3 7 3 178.19 2.81
 -4 7 3 156.88 2.5
 4 7 3 156.36 2.59
 -5 7 3 84.26 1.5
 5 7 3 85.04 1.49
 -6 7 3 13.24 0.59
 6 7 3 13.52 0.55
 -7 7 3 203.22 3.25
 7 7 3 206.16 3.73
 -8 7 3 392.71 6.05
 8 7 3 393.68 6.04
 -9 7 3 153.33 2.55
 9 7 3 155.03 2.53
 -10 7 3 99.77 1.9
 10 7 3 95.45 1.69
 -11 7 3 135.74 2.31
 11 7 3 141.44 2.4
 -12 7 3 15 0.84
 12 7 3 13.82 0.8
 -13 7 3 22.23 1.01
 13 7 3 23.92 1.16
 -14 7 3 249.18 5.08
 14 7 3 252.39 5.05
 -15 7 3 60.77 1.8
 15 7 3 60.17 1.97
 -16 7 3 20.23 1.43
 16 7 3 23.66 1.72
 -17 7 3 18.15 1.97
 17 7 3 18.17 1.76
 -18 7 3 0 1.83
 18 7 3 1.6 2.16
 0 8 3 158.47 2.55
 -1 8 3 86.53 1.54
 1 8 3 89.04 1.59
 -2 8 3 110.21 1.9
 2 8 3 107.41 1.82
 -3 8 3 60.21 1.18
 3 8 3 56.34 1.09
 -4 8 3 11.99 0.54
 4 8 3 10.68 0.51
 -5 8 3 434.02 6.61
 5 8 3 433.19 6.65
 -6 8 3 51.23 1.07
 6 8 3 50.65 1.06
 -7 8 3 0.31 0.29
 7 8 3 0.44 0.34
 -8 8 3 2.61 0.45
 8 8 3 2.56 0.47
 -9 8 3 170.53 2.78
 9 8 3 171.97 2.84
 -10 8 3 177.04 2.9
 10 8 3 174.49 2.85
 -11 8 3 77.29 1.92
 11 8 3 76.07 1.64
 -12 8 3 114.02 2.46
 12 8 3 105.06 2.14
 -13 8 3 5.49 1.06
 13 8 3 5.03 0.83
 -14 8 3 63.17 1.98
 14 8 3 69.35 1.9
 -15 8 3 117.39 2.82
 15 8 3 114.49 2.8
 -16 8 3 36.96 1.99
 16 8 3 39.62 1.73
 -17 8 3 5.94 1.77
 17 8 3 7.85 1.94
 -18 8 3 23.91 2.85
 18 8 3 30.8 5.08
 0 9 3 267.89 4.17
 -1 9 3 365.83 5.61
 1 9 3 375.76 5.94
 -2 9 3 109.13 1.87
 2 9 3 109.7 1.86
 -3 9 3 238.44 3.74
 3 9 3 238.31 3.76
 -4 9 3 51.69 1.06
 4 9 3 50.78 1.08
 -5 9 3 37 0.89
 5 9 3 37.49 0.9
 -6 9 3 42.51 1
 6 9 3 41.97 0.98
 -7 9 3 140.67 2.37
 7 9 3 138.04 2.35
 -8 9 3 45.6 1.05
 8 9 3 46.59 1.05
 -9 9 3 157.38 2.7
 9 9 3 156.93 2.58
 -10 9 3 62.2 1.48
 10 9 3 61.25 1.44
 -11 9 3 53.97 1.44
 11 9 3 52.25 1.36
 -12 9 3 78.48 1.92
 12 9 3 78.98 1.79
 -13 9 3 38.83 1.31
 13 9 3 42.86 1.47
 -14 9 3 23.73 1.43
 14 9 3 27.03 1.54
 -15 9 3 7.8 1.16
 15 9 3 11.27 1.35
 -16 9 3 72.07 2.34
 16 9 3 68.84 2.42
 -17 9 3 31.65 2.58
 17 9 3 29.6 2.36
 0 10 3 9.3 0.6
 -1 10 3 201.06 3.21
 1 10 3 198.56 3.19
 -2 10 3 44.95 0.99
 2 10 3 43.06 0.98
 -3 10 3 130.64 2.2
 3 10 3 129.01 2.25
 -4 10 3 145.14 2.49
 4 10 3 148.24 2.54
 -5 10 3 49.58 1.1
 5 10 3 47.98 1.06
 -6 10 3 162.08 2.69
 6 10 3 163.55 2.83
 -7 10 3 124.71 2.13
 7 10 3 127.14 2.18
 -8 10 3 92.57 1.79
 8 10 3 91.24 1.74
 -9 10 3 21.77 0.84
 9 10 3 22.07 0.8
 -10 10 3 26.28 1.05
 10 10 3 23 0.94
 -11 10 3 66.82 1.72
 11 10 3 65.64 1.66
 -12 10 3 3.42 0.96
 12 10 3 3.23 0.85
 -13 10 3 111.65 2.64
 13 10 3 110.81 2.74
 -14 10 3 13.76 1.54
 14 10 3 13.24 1.57
 -15 10 3 4.17 1.47
 15 10 3 4.32 1.32
 -16 10 3 18.22 1.96
 16 10 3 18.94 1.84
 0 11 3 262.48 4.15
 -1 11 3 30.54 0.91
 1 11 3 30.98 0.99
 -2 11 3 11.1 0.64
 2 11 3 10.53 0.65
 -3 11 3 160.09 2.66
 3 11 3 156.3 2.78
 -4 11 3 55.43 1.19
 4 11 3 54.78 1.19
 -5 11 3 96.97 1.81
 5 11 3 94.66 1.72
 -6 11 3 79.6 1.55
 6 11 3 77.25 1.49
 -7 11 3 178.02 3.1
 7 11 3 175.85 3.06
 -8 11 3 1.86 0.62
 8 11 3 0.96 0.52
 -9 11 3 7.87 0.87
 9 11 3 7.02 0.76
 -10 11 3 6.29 0.86
 10 11 3 4.3 0.78
 -11 11 3 33.2 1.52
 11 11 3 32.1 1.2
 -12 11 3 54.68 1.71
 12 11 3 58.65 1.95
 -13 11 3 5.57 1.15
 13 11 3 4.92 1.28
 -14 11 3 11.83 1.38
 14 11 3 12.61 1.69
 -15 11 3 3.26 2.06
 15 11 3 5.58 1.67
 -16 11 3 19.35 2.82
 16 11 3 23.26 2.85
 0 12 3 39.66 1.06
 -1 12 3 305.33 4.76
 1 12 3 304.75 4.75
 -2 12 3 92.45 1.76
 2 12 3 94.09 1.77
 -3 12 3 78.75 1.51
 3 12 3 77.15 1.5
 -4 12 3 210.09 3.42
 4 12 3 215.42 3.47
 -5 12 3 12.3 0.7
 5 12 3 10.54 0.69
 -6 12 3 119.26 2.27
 6 12 3 117.9 2.18
 -7 12 3 71.68 1.6
 7 12 3 73.29 1.6
 -8 12 3 44.92 1.35
 8 12 3 46.59 1.35
 -9 12 3 21.26 1.08
 9 12 3 21.5 1.04
 -10 12 3 34.27 1.37
 10 12 3 33.43 1.32
 -11 12 3 1.89 0.93
 11 12 3 2.04 0.9
 -12 12 3 8.83 1.48
 12 12 3 9.82 1.3
 -13 12 3 88.27 2.71
 13 12 3 86.03 2.62
 -14 12 3 2.2 1.56
 14 12 3 2.41 1.47
 -15 12 3 42.72 2.69
 15 12 3 41.09 2.55
 0 13 3 47.39 1.18
 -1 13 3 19.76 0.79
 1 13 3 18.68 0.79
 -2 13 3 119.99 2.28
 2 13 3 119.58 2.18
 -3 13 3 16.52 0.84
 3 13 3 15.59 0.76
 -4 13 3 32.24 1.02
 4 13 3 30.97 1
 -5 13 3 82.38 1.72
 5 13 3 83.76 1.75
 -6 13 3 149.79 3.03
 6 13 3 151.21 3.03
 -7 13 3 66.3 1.83
 7 13 3 64.9 1.63
 -8 13 3 30.65 1.32
 8 13 3 30.01 1.28
 -9 13 3 48.91 1.61
 9 13 3 48.35 1.62
 -10 13 3 25.04 1.47
 10 13 3 23.54 1.46
 -11 13 3 29.64 1.76
 11 13 3 29.38 1.54
 -12 13 3 14.61 1.62
 12 13 3 14.45 1.82
 -13 13 3 17.87 2.2
 13 13 3 16.47 1.87
 -14 13 3 116.72 3.62
 14 13 3 115.26 3.6
 0 14 3 124.67 2.57
 -1 14 3 137.53 2.81
 1 14 3 132.56 2.71
 -2 14 3 30.19 1.1
 2 14 3 30.95 1.15
 -3 14 3 159.79 3.12
 3 14 3 162.07 3.17
 -4 14 3 41.27 1.3
 4 14 3 42.7 1.27
 -5 14 3 36.46 1.42
 5 14 3 31.93 1.41
 -6 14 3 28.27 1.3
 6 14 3 31.12 1.38
 -7 14 3 34.67 1.49
 7 14 3 36.12 1.53
 -8 14 3 75.22 2.17
 8 14 3 76.91 2.16
 -9 14 3 12.79 1.41
 9 14 3 12.78 1.46
 -10 14 3 33.67 1.91
 10 14 3 37.28 1.96
 -11 14 3 11.3 1.87
 11 14 3 10.17 1.49
 -12 14 3 69.95 2.63
 12 14 3 65.74 2.47
 -13 14 3 39.87 3.24
 13 14 3 37.91 2.76
 0 15 3 2.31 0.86
 -1 15 3 24.44 1.22
 1 15 3 23.25 1.21
 -2 15 3 14.32 1.1
 2 15 3 14.63 1.08
 -3 15 3 48.99 1.74
 3 15 3 47.54 1.75
 -4 15 3 189.68 4.1
 4 15 3 196.19 4.23
 -5 15 3 13.58 1.27
 5 15 3 15.11 1.25
 -6 15 3 43.08 1.75
 6 15 3 43.17 1.76
 -7 15 3 41.67 1.83
 7 15 3 43.62 1.88
 -8 15 3 63.14 2.17
 8 15 3 64.91 2.37
 -9 15 3 18.11 1.58
 9 15 3 21.93 1.82
 -10 15 3 10.4 1.67
 10 15 3 5.8 1.84
 -11 15 3 32.81 2.29
 11 15 3 33.33 2.3
 0 16 3 44.88 2.18
 -1 16 3 48.14 1.82
 1 16 3 45.17 1.76
 -2 16 3 24.04 1.58
 2 16 3 22.88 1.58
 -3 16 3 12.28 1.47
 3 16 3 12.19 1.39
 -4 16 3 41.61 1.74
 4 16 3 40.56 1.95
 -5 16 3 41.7 2.04
 5 16 3 43.8 1.83
 -6 16 3 48.03 1.99
 6 16 3 45.26 1.97
 -7 16 3 41.4 2.03
 7 16 3 39.71 1.91
 -8 16 3 2.68 1.59
 8 16 3 2.05 1.76
 -9 16 3 42.77 2.28
 9 16 3 44.5 2.76
 -10 16 3 73.48 3.78
 10 16 3 73.19 3.41
 0 17 3 101.08 3.01
 -1 17 3 14.36 1.78
 1 17 3 15.57 1.88
 -2 17 3 48.75 2.22
 2 17 3 48.02 2.17
 -3 17 3 12.46 1.6
 3 17 3 13.91 1.91
 -4 17 3 18.44 2
 4 17 3 20.06 2.3
 -5 17 3 29.46 2.46
 5 17 3 23.02 2.23
 -6 17 3 38.23 2.28
 6 17 3 37.36 2.49
 -7 17 3 4.74 1.81
 7 17 3 6.14 1.96
 -8 17 3 53.02 3.41
 8 17 3 52.53 3.13
 0 18 3 77.4 3.16
 -1 18 3 8 2.29
 1 18 3 7.09 2.24
 -2 18 3 17.79 2.9
 2 18 3 15.72 2.18
 -3 18 3 25.04 2.53
 3 18 3 29.51 2.48
 -4 18 3 72.65 3.25
 4 18 3 71.36 3.14
 -5 18 3 24.73 2.85
 5 18 3 22.47 3.08
 0 0 4 288.11 6.18
 1 0 4 483.33 7.24
 2 0 4 29.47 0.55
 3 0 4 37.4 0.66
 4 0 4 279.35 4.24
 5 0 4 54.88 0.97
 6 0 4 279.68 4.28
 7 0 4 478.14 7.31
 8 0 4 344.24 5.26
 9 0 4 285.63 4.44
 10 0 4 59.14 1.2
 11 0 4 1.24 0.33
 12 0 4 88.54 1.62
 13 0 4 88.44 1.61
 14 0 4 189.01 3.57
 15 0 4 131.87 2.62
 16 0 4 1 0.73
 17 0 4 17.05 1.52
 18 0 4 21.52 1.89
 19 0 4 0.94 1.94
 0 1 4 3338.75 50.3
 -1 1 4 475.32 7.14
 1 1 4 476.24 7.15
 -2 1 4 262.73 4.06
 2 1 4 264.25 4.02
 -3 1 4 406.92 6.51
 3 1 4 402.61 6.36
 -4 1 4 1264.33 20.2
 4 1 4 1321.02 20.19
 -5 1 4 91.41 1.51
 5 1 4 91.55 1.5
 -6 1 4 437.81 6.62
 6 1 4 448.99 6.8
 -7 1 4 160.26 2.55
 7 1 4 158.85 2.51
 -8 1 4 806.49 12.09
 8 1 4 821.21 12.35
 -9 1 4 334.19 5.28
 9 1 4 326.29 5.09
 -10 1 4 234.2 3.69
 10 1 4 231.57 3.68
 -11 1 4 39.45 0.93
 11 1 4 39.64 0.94
 -12 1 4 4.87 0.52
 12 1 4 5.23 0.6
 -13 1 4 91.3 1.67
 13 1 4 89.11 1.68
 -14 1 4 67.78 1.54
 14 1 4 65.9 1.55
 -15 1 4 62.9 1.58
 15 1 4 65.66 1.73
 -16 1 4 155.76 3.47
 16 1 4 153.8 3.36
 -17 1 4 44.1 1.86
 17 1 4 41.54 1.84
 -18 1 4 19.61 1.9
 18 1 4 15.45 1.6
 -19 1 4 65.15 2.78
 19 1 4 63.22 2.91
 0 2 4 924.14 13.83
 -1 2 4 448.52 6.74
 1 2 4 440.28 6.79
 -2 2 4 991.5 17.14
 2 2 4 983.77 17.25
 -3 2 4 205.28 3.67
 3 2 4 207.41 3.69
 -4 2 4 96.9 1.6
 4 2 4 97.09 1.63
 -5 2 4 26.87 0.59
 5 2 4 25.04 0.59
 -6 2 4 197.17 3.07
 6 2 4 200.83 3.12
 -7 2 4 34.38 0.77
 7 2 4 34.15 0.82
 -8 2 4 389.82 5.95
 8 2 4 385.38 5.88
 -9 2 4 24.44 0.69
 9 2 4 25.53 0.7
 -10 2 4 27.73 0.75
 10 2 4 28.84 0.77
 -11 2 4 249.87 3.94
 11 2 4 249.78 3.93
 -12 2 4 47.17 1.08
 12 2 4 47.5 1.07
 -13 2 4 34.2 0.9
 13 2 4 34.17 0.99
 -14 2 4 3.02 0.65
 14 2 4 2.31 0.62
 -15 2 4 33.51 1.18
 15 2 4 35.71 1.15
 -16 2 4 34.51 1.63
 16 2 4 33.12 1.39
 -17 2 4 136.6 3.61
 17 2 4 143.11 3.74
 -18 2 4 72.59 2.53
 18 2 4 70.61 2.49
 -19 2 4 24.01 2.24
 19 2 4 26.33 2.15
 0 3 4 159.93 2.47
 -1 3 4 120.24 1.88
 1 3 4 115.86 1.87
 -2 3 4 1149.56 19.86
 2 3 4 1192.7 20.63
 -3 3 4 167.09 3.03
 3 3 4 165.55 2.99
 -4 3 4 34.52 0.69
 4 3 4 35.7 0.69
 -5 3 4 411.74 6.23
 5 3 4 403.94 6.1
 -6 3 4 313.03 4.82
 6 3 4 311.45 4.75
 -7 3 4 459.43 6.96
 7 3 4 459.17 6.96
 -8 3 4 87.25 1.53
 8 3 4 84.91 1.48
 -9 3 4 93.24 1.63
 9 3 4 94.54 1.67
 -10 3 4 212.41 3.36
 10 3 4 216.46 3.46
 -11 3 4 90.44 1.73
 11 3 4 92.53 1.69
 -12 3 4 78.26 1.47
 12 3 4 83.16 1.55
 -13 3 4 131.65 2.44
 13 3 4 125.95 2.31
 -14 3 4 23.82 1.01
 14 3 4 25.18 1.08
 -15 3 4 60.42 1.64
 15 3 4 59.32 1.72
 -16 3 4 25.84 1.41
 16 3 4 24.55 1.3
 -17 3 4 60.89 2
 17 3 4 61.34 2.21
 -18 3 4 7.53 1.61
 18 3 4 7.56 1.85
 -19 3 4 15.64 2.46
 19 3 4 16.59 2.39
 0 4 4 991.58 14.84
 -1 4 4 586.53 8.8
 1 4 4 581.13 8.71
 -2 4 4 122.05 1.95
 2 4 4 122.77 2
 -3 4 4 178.07 3.22
 3 4 4 178.03 3.21
 -4 4 4 807.73 12.28
 4 4 4 807.87 12.07
 -5 4 4 923.44 13.81
 5 4 4 891.75 14.75
 -6 4 4 130.74 2.11
 6 4 4 133.19 2.14
 -7 4 4 543.89 8.21
 7 4 4 529.84 8.01
 -8 4 4 128.34 2.11
 8 4 4 129.91 2.15
 -9 4 4 244.63 3.91
 9 4 4 246.76 3.89
 -10 4 4 20.33 0.67
 10 4 4 20.22 0.65
 -11 4 4 55.13 1.15
 11 4 4 55.65 1.15
 -12 4 4 130.88 2.22
 12 4 4 131.6 2.24
 -13 4 4 10.74 0.82
 13 4 4 8.97 0.81
 -14 4 4 11.76 0.88
 14 4 4 10.42 0.86
 -15 4 4 49.35 1.61
 15 4 4 47.57 1.51
 -16 4 4 47.55 1.73
 16 4 4 46.62 1.67
 -17 4 4 22.3 1.38
 17 4 4 23.34 1.41
 -18 4 4 0.34 1.57
 18 4 4 1.17 1.64
 -19 4 4 20.46 2.15
 19 4 4 18.88 2.26
 0 5 4 447.7 6.74
 -1 5 4 186.43 2.9
 1 5 4 190.61 2.95
 -2 5 4 166.17 2.79
 2 5 4 170.77 2.71
 -3 5 4 53.21 1.05
 3 5 4 50.65 0.93
 -4 5 4 382.36 5.82
 4 5 4 381.09 5.8
 -5 5 4 50.67 0.95
 5 5 4 50.45 0.94
 -6 5 4 737.02 11.08
 6 5 4 724.94 10.86
 -7 5 4 124.41 2.06
 7 5 4 127.13 2.11
 -8 5 4 59.91 1.23
 8 5 4 55.64 1.19
 -9 5 4 150.39 2.49
 9 5 4 153.38 2.51
 -10 5 4 97.1 1.74
 10 5 4 96.18 1.69
 -11 5 4 138.67 2.38
 11 5 4 135.7 2.32
 -12 5 4 5.53 0.6
 12 5 4 6.35 0.62
 -13 5 4 33.69 1.05
 13 5 4 34.89 0.98
 -14 5 4 76.27 1.95
 14 5 4 75.43 1.89
 -15 5 4 3.02 0.93
 15 5 4 0.75 0.87
 -16 5 4 47.22 1.75
 16 5 4 47.33 1.78
 -17 5 4 22.99 1.58
 17 5 4 21.84 1.53
 -18 5 4 57.13 2.51
 18 5 4 54.51 2.6
 -19 5 4 8.7 3.15
 19 5 4 3.53 3.65
 0 6 4 199.85 3.11
 -1 6 4 128.8 2.21
 1 6 4 135.5 2.2
 -2 6 4 482.63 7.54
 2 6 4 479.92 7.23
 -3 6 4 232.72 3.58
 3 6 4 230.72 3.55
 -4 6 4 101.63 1.68
 4 6 4 99.94 1.67
 -5 6 4 106.54 1.78
 5 6 4 106.11 1.77
 -6 6 4 166.05 2.67
 6 6 4 166.76 2.69
 -7 6 4 90.4 1.58
 7 6 4 87.44 1.52
 -8 6 4 113.31 1.94
 8 6 4 111.95 1.9
 -9 6 4 319.6 4.95
 9 6 4 322.08 4.97
 -10 6 4 73.53 1.4
 10 6 4 77.72 1.47
 -11 6 4 5.75 0.55
 11 6 4 6.55 0.56
 -12 6 4 88.4 1.81
 12 6 4 88.64 1.73
 -13 6 4 3.92 0.69
 13 6 4 3.84 0.72
 -14 6 4 26.3 1.2
 14 6 4 29.62 1.23
 -15 6 4 16.53 1.16
 15 6 4 17.39 1.18
 -16 6 4 111.68 2.78
 16 6 4 112.43 2.79
 -17 6 4 43.04 2.24
 17 6 4 40.44 2.03
 -18 6 4 43.12 2.58
 18 6 4 41.26 2.47
 0 7 4 20.84 0.6
 -1 7 4 434.16 6.58
 1 7 4 436.24 6.62
 -2 7 4 229.89 3.57
 2 7 4 227.54 3.51
 -3 7 4 83.65 1.47
 3 7 4 81.99 1.5
 -4 7 4 323.88 4.98
 4 7 4 319.89 4.97
 -5 7 4 43.6 0.92
 5 7 4 43.85 0.95
 -6 7 4 123.18 2.1
 6 7 4 122.47 2.02
 -7 7 4 321.05 4.96
 7 7 4 318.33 4.89
 -8 7 4 9.51 0.55
 8 7 4 9.51 0.55
 -9 7 4 224.76 3.57
 9 7 4 215.41 3.43
 -10 7 4 44.59 1.03
 10 7 4 43.91 1.01
 -11 7 4 9.9 0.61
 11 7 4 8.69 0.63
 -12 7 4 56.77 1.43
 12 7 4 57.18 1.36
 -13 7 4 18.41 1.03
 13 7 4 18.61 1.09
 -14 7 4 116.22 2.85
 14 7 4 116.94 2.63
 -15 7 4 56.75 1.85
 15 7 4 57.72 1.76
 -16 7 4 19.75 1.55
 16 7 4 18.56 1.34
 -17 7 4 3.5 1.57
 17 7 4 0.31 1.42
 -18 7 4 23.25 2.55
 18 7 4 20.55 2.31
 0 8 4 286.12 4.43
 -1 8 4 180.22 2.93
 1 8 4 174.3 2.79
 -2 8 4 748.36 11.25
 2 8 4 725.91 11.01
 -3 8 4 59.76 1.13
 3 8 4 57.76 1.1
 -4 8 4 114.97 2.05
 4 8 4 113.59 1.92
 -5 8 4 129.56 2.15
 5 8 4 130.25 2.16
 -6 8 4 100.09 1.76
 6 8 4 100.89 1.77
 -7 8 4 121.91 2.06
 7 8 4 129.32 2.17
 -8 8 4 22.28 0.73
 8 8 4 23.05 0.76
 -9 8 4 35.06 0.86
 9 8 4 34.13 0.83
 -10 8 4 42.95 1.02
 10 8 4 43.02 1.03
 -11 8 4 9.81 0.77
 11 8 4 8.97 0.71
 -12 8 4 145.13 3.04
 12 8 4 140.99 2.79
 -13 8 4 107.96 2.47
 13 8 4 110.15 2.64
 -14 8 4 18.69 1.42
 14 8 4 18.93 1.29
 -15 8 4 6.22 1.16
 15 8 4 4.67 1.24
 -16 8 4 19.8 1.53
 16 8 4 19.63 1.65
 -17 8 4 24.53 1.99
 17 8 4 23.8 1.92
 0 9 4 373.62 5.75
 -1 9 4 93.66 1.64
 1 9 4 90.62 1.6
 -2 9 4 142.68 2.36
 2 9 4 142.37 2.36
 -3 9 4 56.3 1.14
 3 9 4 57.38 1.17
 -4 9 4 17.51 0.67
 4 9 4 17.8 0.67
 -5 9 4 192.58 3.22
 5 9 4 188.57 3.02
 -6 9 4 16.35 0.65
 6 9 4 16.08 0.66
 -7 9 4 31.57 0.87
 7 9 4 30.4 0.91
 -8 9 4 42.33 0.97
 8 9 4 41.46 0.96
 -9 9 4 39.6 0.95
 9 9 4 39.33 0.96
 -10 9 4 34.27 1.06
 10 9 4 30.98 1
 -11 9 4 138.13 2.8
 11 9 4 135.65 2.91
 -12 9 4 47.35 1.52
 12 9 4 52 1.47
 -13 9 4 61.17 1.84
 13 9 4 68.02 1.99
 -14 9 4 187.36 4.09
 14 9 4 187.64 4.07
 -15 9 4 42.11 1.8
 15 9 4 43.94 1.96
 -16 9 4 14.84 1.81
 16 9 4 12.45 1.79
 -17 9 4 14.43 2.06
 17 9 4 15.59 1.96
 0 10 4 719.26 11.09
 -1 10 4 281.89 4.79
 1 10 4 278.06 4.45
 -2 10 4 20.58 0.72
 2 10 4 20.19 0.71
 -3 10 4 91.89 1.67
 3 10 4 88.79 1.61
 -4 10 4 72.4 1.36
 4 10 4 73.45 1.41
 -5 10 4 36.91 0.93
 5 10 4 35.76 0.92
 -6 10 4 106.59 1.88
 6 10 4 109.31 1.98
 -7 10 4 58.95 1.21
 7 10 4 56.28 1.17
 -8 10 4 49.94 1.18
 8 10 4 50.3 1.19
 -9 10 4 59.68 1.36
 9 10 4 55.47 1.29
 -10 10 4 78.96 1.8
 10 10 4 83.84 1.85
 -11 10 4 33.41 1.29
 11 10 4 31.5 1.16
 -12 10 4 21.93 1.25
 12 10 4 22.02 1.24
 -13 10 4 181.9 3.98
 13 10 4 185.03 4.19
 -14 10 4 17.67 1.5
 14 10 4 14.5 1.41
 -15 10 4 109.15 3
 15 10 4 113.35 3.13
 -16 10 4 9.83 2.08
 16 10 4 7.19 2.14
 0 11 4 41.31 1.05
 -1 11 4 4.11 0.56
 1 11 4 4.17 0.59
 -2 11 4 34.48 0.91
 2 11 4 35.46 0.97
 -3 11 4 104.83 1.86
 3 11 4 103.02 1.85
 -4 11 4 116.5 2.02
 4 11 4 114.23 2
 -5 11 4 80.25 1.57
 5 11 4 80.57 1.53
 -6 11 4 257.75 4.35
 6 11 4 255.23 4.28
 -7 11 4 15.87 0.74
 7 11 4 17.02 0.76
 -8 11 4 22.03 0.97
 8 11 4 22.02 0.89
 -9 11 4 62.8 1.8
 9 11 4 61.67 1.52
 -10 11 4 24.95 1.27
 10 11 4 25.33 1.16
 -11 11 4 21.3 1.18
 11 11 4 19.35 1.13
 -12 11 4 95.1 2.44
 12 11 4 93.51 2.59
 -13 11 4 4.06 1.51
 13 11 4 6.8 1.42
 -14 11 4 6.03 1.49
 14 11 4 6.58 1.76
 -15 11 4 27.6 2.1
 15 11 4 25.26 1.87
 0 12 4 2.53 0.59
 -1 12 4 49.7 1.11
 1 12 4 53.4 1.21
 -2 12 4 125.57 2.19
 2 12 4 127.65 2.23
 -3 12 4 170.01 2.79
 3 12 4 174.71 3.06
 -4 12 4 10.37 0.69
 4 12 4 10.83 0.67
 -5 12 4 57.97 1.34
 5 12 4 60.01 1.39
 -6 12 4 9.49 0.75
 6 12 4 8.08 0.74
 -7 12 4 102.05 2.01
 7 12 4 106.85 2.09
 -8 12 4 12.47 0.96
 8 12 4 13.24 0.98
 -9 12 4 16.01 1.01
 9 12 4 15.98 1.05
 -10 12 4 83.42 2.15
 10 12 4 85.96 2.14
 -11 12 4 27.66 1.59
 11 12 4 26.21 1.42
 -12 12 4 10.89 1.3
 12 12 4 12.34 1.55
 -13 12 4 32.64 1.74
 13 12 4 29.48 1.83
 -14 12 4 5.54 1.8
 14 12 4 4.56 1.67
 -15 12 4 33.32 3.43
 15 12 4 31.95 3.71
 0 13 4 23.95 0.94
 -1 13 4 154.79 3
 1 13 4 156.96 3.3
 -2 13 4 113.51 2.33
 2 13 4 114.81 2.5
 -3 13 4 179.91 3.23
 3 13 4 174.88 3.15
 -4 13 4 138.46 2.53
 4 13 4 143.73 2.63
 -5 13 4 56.02 1.54
 5 13 4 54.8 1.36
 -6 13 4 9.78 0.9
 6 13 4 13.85 1.04
 -7 13 4 49.93 1.53
 7 13 4 54.09 1.72
 -8 13 4 54.61 1.73
 8 13 4 51.98 1.63
 -9 13 4 18.46 1.21
 9 13 4 17.25 1.14
 -10 13 4 110.11 2.75
 10 13 4 108 2.68
 -11 13 4 47.99 1.93
 11 13 4 45.42 1.83
 -12 13 4 9.09 1.64
 12 13 4 11.68 1.71
 -13 13 4 38.79 2.16
 13 13 4 41.04 2.18
 -14 13 4 22.87 3.82
 14 13 4 22.68 2.87
 0 14 4 1.84 0.67
 -1 14 4 66.86 1.72
 1 14 4 66.09 1.61
 -2 14 4 129.3 2.7
 2 14 4 130.27 2.75
 -3 14 4 85.15 1.94
 3 14 4 88.07 2
 -4 14 4 81.16 1.91
 4 14 4 79.84 1.89
 -5 14 4 101.46 2.76
 5 14 4 110.07 3
 -6 14 4 36.52 1.59
 6 14 4 33.01 1.38
 -7 14 4 10.59 1.2
 7 14 4 9.25 1.16
 -8 14 4 25.54 1.43
 8 14 4 27.37 1.5
 -9 14 4 44.85 1.92
 9 14 4 44.68 1.73
 -10 14 4 42.5 1.91
 10 14 4 40.35 1.83
 -11 14 4 2.72 1.54
 11 14 4 3.84 1.71
 -12 14 4 21.41 2.17
 12 14 4 21.01 1.9
 0 15 4 25.75 1.25
 -1 15 4 17.52 1.16
 1 15 4 19.34 1.2
 -2 15 4 166.43 3.43
 2 15 4 161.88 3.3
 -3 15 4 6.43 0.99
 3 15 4 8.33 1.13
 -4 15 4 59.51 1.91
 4 15 4 58.45 1.93
 -5 15 4 54.66 1.86
 5 15 4 52.68 1.9
 -6 15 4 69.84 2.11
 6 15 4 70 2.22
 -7 15 4 0.65 1.34
 7 15 4 1.23 1.27
 -8 15 4 2.91 1.38
 8 15 4 4.22 1.29
 -9 15 4 8.57 1.61
 9 15 4 10.13 1.66
 -10 15 4 29.87 2.09
 10 15 4 28.66 1.96
 -11 15 4 2.76 1.78
 11 15 4 3.83 2.1
 0 16 4 216.94 4.19
 -1 16 4 22.1 1.42
 1 16 4 24.38 1.61
 -2 16 4 18.51 1.75
 2 16 4 19.83 1.79
 -3 16 4 66.07 2.25
 3 16 4 65.53 2.16
 -4 16 4 35.72 1.72
 4 16 4 32.34 1.52
 -5 16 4 2.51 1.39
 5 16 4 3.51 1.67
 -6 16 4 23.41 1.81
 6 16 4 25.53 1.81
 -7 16 4 12.05 1.78
 7 16 4 15.23 1.65
 -8 16 4 72.66 2.62
 8 16 4 72.06 2.43
 -9 16 4 22.64 2.11
 9 16 4 16.68 1.94
 -10 16 4 14.11 3.51
 10 16 4 7.84 4.25
 0 17 4 0.91 1.47
 -1 17 4 28.16 2.12
 1 17 4 25.96 2.05
 -2 17 4 6.09 1.69
 2 17 4 9.79 1.74
 -3 17 4 12.78 1.87
 3 17 4 16.25 1.83
 -4 17 4 66.14 2.46
 4 17 4 70.64 2.61
 -5 17 4 7.22 1.61
 5 17 4 7.27 1.87
 -6 17 4 68.59 2.63
 6 17 4 70.18 2.75
 -7 17 4 20.7 2.36
 7 17 4 22.03 2.29
 0 18 4 19.51 2.51
 -1 18 4 35.31 2.55
 1 18 4 36.71 2.64
 -2 18 4 145.09 4.12
 2 18 4 154.18 4.59
 -3 18 4 6.65 2.39
 3 18 4 3.96 2.23
 -4 18 4 47.43 3.2
 4 18 4 49.6 3.58
 0 0 5 0.09 0.16
 1 0 5 888.63 13.33
 2 0 5 629.9 9.47
 3 0 5 264.48 4.05
 4 0 5 332.26 5.04
 5 0 5 7.46 0.34
 6 0 5 58.89 1.06
 7 0 5 223.05 3.49
 8 0 5 22.37 0.61
 9 0 5 34.18 0.85
 10 0 5 39.96 0.95
 11 0 5 15.57 0.65
 12 0 5 18.88 0.71
 13 0 5 231.39 4.24
 14 0 5 19.83 0.88
 15 0 5 42.88 1.23
 16 0 5 128.54 2.7
 17 0 5 30 1.81
 18 0 5 18.71 1.83
 19 0 5 18.04 2.1
 0 1 5 776.03 11.64
 -1 1 5 250.73 3.81
 1 1 5 251.32 3.81
 -2 1 5 857.63 13.11
 2 1 5 854.77 12.83
 -3 1 5 1243.31 18.88
 3 1 5 1218.23 18.25
 -4 1 5 346.6 5.25
 4 1 5 341.24 5.17
 -5 1 5 302.03 4.62
 5 1 5 299.05 4.66
 -6 1 5 465.78 7.06
 6 1 5 463.84 7.01
 -7 1 5 219.85 3.45
 7 1 5 229.97 3.57
 -8 1 5 19.08 0.63
 8 1 5 18.03 0.62
 -9 1 5 119.65 2
 9 1 5 120.55 1.99
 -10 1 5 131.69 2.28
 10 1 5 127.38 2.14
 -11 1 5 431.15 6.62
 11 1 5 424.47 6.5
 -12 1 5 13.26 0.65
 12 1 5 11.42 0.64
 -13 1 5 60.34 1.45
 13 1 5 58.17 1.33
 -14 1 5 270.16 4.9
 14 1 5 287.46 5.22
 -15 1 5 18.72 1.05
 15 1 5 21.16 1.07
 -16 1 5 80.31 2.25
 16 1 5 81.34 2.19
 -17 1 5 9.42 1.33
 17 1 5 13.44 1.6
 -18 1 5 14.07 1.95
 18 1 5 10.04 1.69
 -19 1 5 6.84 2.06
 19 1 5 8.15 1.94
 0 2 5 1824.71 27.83
 -1 2 5 262.17 3.98
 1 2 5 251.1 3.83
 -2 2 5 573.6 9.96
 2 2 5 565.94 9.87
 -3 2 5 335.11 5.91
 3 2 5 336.38 5.93
 -4 2 5 279.49 4.25
 4 2 5 284.79 4.35
 -5 2 5 122.92 1.98
 5 2 5 121.52 1.95
 -6 2 5 319.24 4.87
 6 2 5 323.97 4.95
 -7 2 5 1.08 0.22
 7 2 5 1.89 0.31
 -8 2 5 222.59 3.51
 8 2 5 225.74 3.55
 -9 2 5 127.86 2.15
 9 2 5 127.44 2.23
 -10 2 5 77.49 1.42
 10 2 5 79.38 1.45
 -11 2 5 204.96 3.28
 11 2 5 205.3 3.42
 -12 2 5 97.13 1.81
 12 2 5 99.38 1.79
 -13 2 5 74.42 1.76
 13 2 5 75.72 1.69
 -14 2 5 18.39 0.82
 14 2 5 19.85 0.94
 -15 2 5 40.65 1.26
 15 2 5 37.04 1.27
 -16 2 5 1.67 0.86
 16 2 5 0.46 0.86
 -17 2 5 98.28 2.61
 17 2 5 97.82 2.59
 -18 2 5 24.61 1.91
 18 2 5 22.78 1.83
 -19 2 5 29.78 2.56
 19 2 5 27.82 2.36
 0 3 5 33.95 0.66
 -1 3 5 7.56 0.27
 1 3 5 7.7 0.27
 -2 3 5 17.16 0.62
 2 3 5 17.75 0.62
 -3 3 5 47.35 1.11
 3 3 5 50.19 1.09
 -4 3 5 163.5 2.99
 4 3 5 161.5 2.97
 -5 3 5 1021.97 15.25
 5 3 5 998.43 14.91
 -6 3 5 489.38 7.4
 6 3 5 480.63 7.24
 -7 3 5 243.72 3.79
 7 3 5 235.19 3.66
 -8 3 5 440.05 6.7
 8 3 5 431.28 6.56
 -9 3 5 93.91 1.63
 9 3 5 96.53 1.68
 -10 3 5 137.36 2.29
 10 3 5 129.76 2.18
 -11 3 5 29.83 0.86
 11 3 5 27.07 0.82
 -12 3 5 66.49 1.3
 12 3 5 67.11 1.32
 -13 3 5 0.61 0.43
 13 3 5 1.16 0.43
 -14 3 5 3.25 0.67
 14 3 5 1.69 0.63
 -15 3 5 50.85 1.61
 15 3 5 47.55 1.44
 -16 3 5 17 1.35
 16 3 5 21.7 1.38
 -17 3 5 182.54 4.02
 17 3 5 178.69 4.19
 -18 3 5 44.12 2.11
 18 3 5 45.44 2.41
 -19 3 5 19.89 2.22
 19 3 5 26.11 2.56
 0 4 5 357.02 5.39
 -1 4 5 34.04 0.65
 1 4 5 33.69 0.66
 -2 4 5 166.7 3.05
 2 4 5 173 3.13
 -3 4 5 105 2.02
 3 4 5 104.97 1.98
 -4 4 5 4.5 0.48
 4 4 5 4.7 0.48
 -5 4 5 597.4 10.41
 5 4 5 600.08 10.4
 -6 4 5 720.59 10.8
 6 4 5 711.72 10.68
 -7 4 5 311.69 4.8
 7 4 5 311.58 4.99
 -8 4 5 44.68 0.95
 8 4 5 44.76 0.98
 -9 4 5 48.41 1
 9 4 5 48.72 1.03
 -10 4 5 74.73 1.42
 10 4 5 75.94 1.4
 -11 4 5 30.82 0.83
 11 4 5 30.07 0.83
 -12 4 5 72.35 1.54
 12 4 5 67.78 1.4
 -13 4 5 65.74 1.53
 13 4 5 68.26 1.62
 -14 4 5 29.85 1.02
 14 4 5 30.6 1.02
 -15 4 5 26.42 1.26
 15 4 5 24.71 1.14
 -16 4 5 39.58 1.69
 16 4 5 36.55 1.84
 -17 4 5 7.59 1.45
 17 4 5 10.36 1.6
 -18 4 5 69.62 2.58
 18 4 5 67.12 2.76
 -19 4 5 10.9 2.92
 19 4 5 4.05 2.63
 0 5 5 0.2 0.19
 -1 5 5 703.19 10.56
 1 5 5 690.84 10.37
 -2 5 5 462.1 7.08
 2 5 5 461.59 6.96
 -3 5 5 785.31 13.73
 3 5 5 813.8 14.07
 -4 5 5 291.64 5.22
 4 5 5 292.77 5.22
 -5 5 5 36.77 0.97
 5 5 5 35.32 0.97
 -6 5 5 32.21 0.79
 6 5 5 33.19 0.72
 -7 5 5 243.44 3.8
 7 5 5 247.41 3.85
 -8 5 5 59.79 1.16
 8 5 5 59.25 1.2
 -9 5 5 52.57 1.12
 9 5 5 51.64 1.06
 -10 5 5 94.13 1.67
 10 5 5 96.32 1.78
 -11 5 5 119.02 2.1
 11 5 5 115.74 2.15
 -12 5 5 1.26 0.45
 12 5 5 2.09 0.49
 -13 5 5 23.54 1.02
 13 5 5 23.14 0.93
 -14 5 5 32.24 1.28
 14 5 5 32.08 1.27
 -15 5 5 14.19 1.28
 15 5 5 13.09 1.13
 -16 5 5 17.04 1.33
 16 5 5 17.59 1.57
 -17 5 5 49.54 1.97
 17 5 5 47.75 1.88
 -18 5 5 40.43 2.24
 18 5 5 42.35 2.45
 0 6 5 471.91 7.12
 -1 6 5 277.94 4.26
 1 6 5 272.65 4.19
 -2 6 5 696.86 10.45
 2 6 5 675.63 10.2
 -3 6 5 470.06 7.1
 3 6 5 469 7.08
 -4 6 5 13.78 0.45
 4 6 5 12.59 0.39
 -5 6 5 235.16 3.65
 5 6 5 233.42 3.65
 -6 6 5 40.82 0.85
 6 6 5 40.72 0.88
 -7 6 5 31.26 0.76
 7 6 5 30.91 0.75
 -8 6 5 42.98 0.93
 8 6 5 43.59 0.94
 -9 6 5 142.06 2.46
 9 6 5 138.79 2.28
 -10 6 5 91.9 1.71
 10 6 5 94.26 1.7
 -11 6 5 51.9 1.13
 11 6 5 51.9 1.16
 -12 6 5 84.39 1.79
 12 6 5 88.06 1.98
 -13 6 5 60.49 1.71
 13 6 5 60.12 1.6
 -14 6 5 24.2 1.2
 14 6 5 21.71 1.17
 -15 6 5 16.78 1.19
 15 6 5 16.78 1.28
 -16 6 5 23.18 1.49
 16 6 5 22.2 1.42
 -17 6 5 19.6 1.66
 17 6 5 20.05 1.81
 -18 6 5 21.41 2.09
 18 6 5 19.49 1.98
 0 7 5 33.53 0.78
 -1 7 5 35 0.78
 1 7 5 33.91 0.77
 -2 7 5 341.61 5.22
 2 7 5 339.84 5.2
 -3 7 5 308.66 4.76
 3 7 5 301.14 4.62
 -4 7 5 115.63 1.91
 4 7 5 113.09 1.92
 -5 7 5 14.44 0.51
 5 7 5 12.4 0.48
 -6 7 5 71.26 1.31
 6 7 5 67.56 1.25
 -7 7 5 86.03 1.55
 7 7 5 87.04 1.51
 -8 7 5 123.91 2.09
 8 7 5 121.15 2.04
 -9 7 5 153.35 2.52
 9 7 5 159.02 2.58
 -10 7 5 43.47 1.01
 10 7 5 42.8 0.96
 -11 7 5 42.62 1.15
 11 7 5 40.37 1
 -12 7 5 36.37 1.23
 12 7 5 36.53 1.22
 -13 7 5 111.27 2.58
 13 7 5 113.47 2.54
 -14 7 5 48.18 1.52
 14 7 5 48.5 1.55
 -15 7 5 106.04 2.58
 15 7 5 112.86 2.75
 -16 7 5 16.11 1.46
 16 7 5 14.3 1.52
 -17 7 5 3.5 1.49
 17 7 5 2.79 1.87
 -18 7 5 50.64 3.05
 18 7 5 67.42 4.4
 0 8 5 28.03 0.7
 -1 8 5 190.83 3.11
 1 8 5 191.63 3.03
 -2 8 5 32.33 0.8
 2 8 5 31.91 0.76
 -3 8 5 538.22 8.16
 3 8 5 533.94 8.24
 -4 8 5 81.16 1.46
 4 8 5 79.77 1.54
 -5 8 5 38.92 0.91
 5 8 5 37.76 0.88
 -6 8 5 51.7 1.06
 6 8 5 50.57 1.01
 -7 8 5 1.51 0.34
 7 8 5 1.51 0.43
 -8 8 5 138.01 2.35
 8 8 5 137.05 2.28
 -9 8 5 10.02 0.55
 9 8 5 9.33 0.6
 -10 8 5 30.78 0.87
 10 8 5 32.3 0.87
 -11 8 5 7.06 0.74
 11 8 5 7.78 0.69
 -12 8 5 35.05 1.2
 12 8 5 34.39 1.13
 -13 8 5 47.27 1.67
 13 8 5 48.5 1.49
 -14 8 5 150.6 3.3
 14 8 5 146.71 3.47
 -15 8 5 21.14 1.55
 15 8 5 22.05 1.51
 -16 8 5 8.53 1.6
 16 8 5 8.57 1.63
 -17 8 5 17.57 2.09
 17 8 5 18.96 1.97
 0 9 5 187.81 3.01
 -1 9 5 52.5 1.13
 1 9 5 51.52 1.18
 -2 9 5 105.55 2
 2 9 5 105.45 1.84
 -3 9 5 121.42 2.06
 3 9 5 119.94 2.1
 -4 9 5 27.44 0.73
 4 9 5 27.14 0.76
 -5 9 5 110.1 1.92
 5 9 5 107.62 1.85
 -6 9 5 1.83 0.4
 6 9 5 1.74 0.43
 -7 9 5 128.74 2.18
 7 9 5 128.92 2.2
 -8 9 5 245.24 3.85
 8 9 5 239.85 4.06
 -9 9 5 286.5 5
 9 9 5 292.98 4.88
 -10 9 5 25.24 0.91
 10 9 5 26.26 0.9
 -11 9 5 37.15 1.22
 11 9 5 37.57 1.24
 -12 9 5 81.22 2.15
 12 9 5 84.29 2.06
 -13 9 5 41.86 1.63
 13 9 5 39.56 1.51
 -14 9 5 22.66 1.48
 14 9 5 23.21 1.43
 -15 9 5 18.99 1.53
 15 9 5 19.5 1.54
 -16 9 5 12.81 2.09
 16 9 5 14.1 1.78
 -17 9 5 13.15 2.91
 17 9 5 6.93 2.82
 0 10 5 0.71 0.4
 -1 10 5 154.12 2.54
 1 10 5 152.27 2.5
 -2 10 5 66.91 1.42
 2 10 5 63.01 1.26
 -3 10 5 17.66 0.65
 3 10 5 17.58 0.65
 -4 10 5 21.23 0.73
 4 10 5 19.68 0.71
 -5 10 5 87.54 1.61
 5 10 5 82.8 1.53
 -6 10 5 240.69 3.8
 6 10 5 242.68 3.84
 -7 10 5 58.18 1.17
 7 10 5 60.13 1.24
 -8 10 5 157.48 2.8
 8 10 5 159.24 2.8
 -9 10 5 83.21 1.69
 9 10 5 80.01 1.6
 -10 10 5 38.24 1.21
 10 10 5 39.86 1.21
 -11 10 5 72.15 1.86
 11 10 5 66.51 1.67
 -12 10 5 105.14 2.45
 12 10 5 110.43 2.56
 -13 10 5 13.99 1.29
 13 10 5 12.97 1.18
 -14 10 5 13.77 1.36
 14 10 5 14.96 1.59
 -15 10 5 42.12 1.99
 15 10 5 44.71 1.99
 -16 10 5 2.84 2.42
 16 10 5 3.63 1.97
 0 11 5 55.28 1.13
 -1 11 5 11.4 0.62
 1 11 5 10.59 0.67
 -2 11 5 88.66 1.62
 2 11 5 85.58 1.71
 -3 11 5 127.95 2.18
 3 11 5 125.35 2.13
 -4 11 5 148.12 2.47
 4 11 5 152.09 2.53
 -5 11 5 30.72 0.88
 5 11 5 27.42 0.94
 -6 11 5 34.15 1
 6 11 5 31.85 0.89
 -7 11 5 76.83 1.67
 7 11 5 74.11 1.53
 -8 11 5 15.12 0.77
 8 11 5 14.43 0.73
 -9 11 5 65.8 1.73
 9 11 5 61.15 1.58
 -10 11 5 23.03 1.17
 10 11 5 23.74 1.08
 -11 11 5 196.04 4.11
 11 11 5 189.99 4.11
 -12 11 5 21.6 1.38
 12 11 5 21.45 1.3
 -13 11 5 77.18 2.28
 13 11 5 77.3 2.35
 -14 11 5 30.46 1.8
 14 11 5 32.02 2
 -15 11 5 34.94 2.24
 15 11 5 37.53 2.2
 0 12 5 131.98 2.35
 -1 12 5 3.48 0.49
 1 12 5 4.89 0.66
 -2 12 5 10.43 0.66
 2 12 5 13.22 0.69
 -3 12 5 37.17 1.05
 3 12 5 36.93 1.03
 -4 12 5 114.11 2.11
 4 12 5 115.48 2.17
 -5 12 5 291 4.9
 5 12 5 277.93 5.02
 -6 12 5 27.34 0.96
 6 12 5 25.96 0.9
 -7 12 5 35.21 1.13
 7 12 5 34.15 1.13
 -8 12 5 7.72 0.99
 8 12 5 6.64 0.76
 -9 12 5 51.95 1.64
 9 12 5 51.98 1.5
 -10 12 5 9.46 1.17
 10 12 5 11.4 1.09
 -11 12 5 150.93 3.34
 11 12 5 153.45 3.44
 -12 12 5 105.05 2.67
 12 12 5 103.26 2.7
 -13 12 5 7.9 1.7
 13 12 5 3.48 1.6
 -14 12 5 18.58 1.92
 14 12 5 18.75 1.86
 0 13 5 58.17 1.45
 -1 13 5 36.59 1.29
 1 13 5 38.65 1.24
 -2 13 5 4.26 0.72
 2 13 5 4.9 0.69
 -3 13 5 135.88 2.71
 3 13 5 128.67 2.58
 -4 13 5 52.8 1.46
 4 13 5 51.5 1.49
 -5 13 5 197.98 3.74
 5 13 5 203.56 3.86
 -6 13 5 0.5 0.69
 6 13 5 0.88 0.71
 -7 13 5 31.51 1.34
 7 13 5 32.9 1.31
 -8 13 5 2.27 0.75
 8 13 5 2.85 0.82
 -9 13 5 108.79 2.67
 9 13 5 105.23 2.54
 -10 13 5 3.06 1.14
 10 13 5 0.8 1.24
 -11 13 5 35.33 1.81
 11 13 5 36.64 1.66
 -12 13 5 59.93 2.2
 12 13 5 60.94 2.15
 -13 13 5 14.27 1.84
 13 13 5 13.89 1.79
 0 14 5 1.35 0.71
 -1 14 5 6.69 0.93
 1 14 5 6.6 0.87
 -2 14 5 37.88 1.18
 2 14 5 36.96 1.29
 -3 14 5 34.69 1.29
 3 14 5 35.95 1.21
 -4 14 5 51.97 1.51
 4 14 5 55.45 1.68
 -5 14 5 26.6 1.3
 5 14 5 25.91 1.31
 -6 14 5 40.96 1.65
 6 14 5 40.41 1.62
 -7 14 5 28.75 1.52
 7 14 5 26.41 1.33
 -8 14 5 20.51 1.39
 8 14 5 19.8 1.34
 -9 14 5 20.85 1.38
 9 14 5 20.67 1.38
 -10 14 5 19.94 1.58
 10 14 5 17.99 1.55
 -11 14 5 2.83 1.57
 11 14 5 1.26 1.52
 -12 14 5 77.96 2.89
 12 14 5 78.2 2.61
 0 15 5 159.45 3.25
 -1 15 5 165.37 3.33
 1 15 5 162.56 3.25
 -2 15 5 50.53 1.55
 2 15 5 47.72 1.53
 -3 15 5 22.14 1.19
 3 15 5 21.09 1.28
 -4 15 5 5.94 1.11
 4 15 5 9.29 1.32
 -5 15 5 9.14 1.24
 5 15 5 10.76 1.35
 -6 15 5 50.06 1.91
 6 15 5 44.74 1.76
 -7 15 5 38.64 1.78
 7 15 5 36.59 1.7
 -8 15 5 129.63 3.15
 8 15 5 130.62 3.34
 -9 15 5 2.09 1.59
 9 15 5 3.16 1.6
 -10 15 5 4.56 1.74
 10 15 5 2.73 1.58
 -11 15 5 36.71 2.99
 11 15 5 33.73 2.66
 0 16 5 38.8 1.56
 -1 16 5 33.28 1.61
 1 16 5 33.75 1.62
 -2 16 5 162.6 3.78
 2 16 5 163.84 3.7
 -3 16 5 21.95 1.47
 3 16 5 22.95 1.55
 -4 16 5 16.74 1.53
 4 16 5 18.11 1.51
 -5 16 5 11.18 1.51
 5 16 5 14.35 1.83
 -6 16 5 223.52 5.01
 6 16 5 223.12 4.92
 -7 16 5 37.54 2.15
 7 16 5 42.28 2.26
 -8 16 5 3.91 1.82
 8 16 5 5.32 2
 -9 16 5 6.75 2.02
 9 16 5 4.25 2.15
 0 17 5 33.19 2.47
 -1 17 5 35.35 1.86
 1 17 5 41.57 2.25
 -2 17 5 38 1.89
 2 17 5 38.95 1.96
 -3 17 5 5.22 1.56
 3 17 5 6.86 1.8
 -4 17 5 82.96 2.78
 4 17 5 83.21 2.86
 -5 17 5 63.13 2.65
 5 17 5 62.63 2.48
 -6 17 5 15.07 2.15
 6 17 5 8.94 1.9
 -7 17 5 1.35 2.98
 7 17 5 4.86 2.3
 0 18 5 177.29 4.79
 -1 18 5 9.38 2.61
 1 18 5 8.09 2.6
 -2 18 5 4.62 2.22
 2 18 5 6.52 2.57
 -3 18 5 7.15 2.38
 3 18 5 9.85 3.09
 0 0 6 1.22 0.29
 1 0 6 14.16 0.39
 2 0 6 859.13 12.88
 3 0 6 1401.66 20.89
 4 0 6 1193.26 17.86
 5 0 6 0.2 0.19
 6 0 6 20.14 0.54
 7 0 6 1.5 0.3
 8 0 6 6.01 0.48
 9 0 6 0.38 0.33
 10 0 6 95.3 1.68
 11 0 6 24.29 0.85
 12 0 6 73.61 1.4
 13 0 6 2.29 0.52
 14 0 6 44.56 1.26
 15 0 6 110.29 2.32
 16 0 6 1.8 0.84
 17 0 6 8.48 1.32
 18 0 6 67.58 2.8
 19 0 6 5.25 2.52
 0 1 6 35.57 0.67
 -1 1 6 914.62 13.68
 1 1 6 918.5 13.75
 -2 1 6 137.8 2.18
 2 1 6 135.77 2.15
 -3 1 6 619.02 9.33
 3 1 6 618.46 9.29
 -4 1 6 1.93 0.27
 4 1 6 1.38 0.24
 -5 1 6 1.1 0.19
 5 1 6 1 0.21
 -6 1 6 3.57 0.37
 6 1 6 3.53 0.39
 -7 1 6 109.57 1.81
 7 1 6 105.39 1.75
 -8 1 6 15.18 0.58
 8 1 6 15.36 0.57
 -9 1 6 292.26 4.53
 9 1 6 288.65 4.64
 -10 1 6 2.09 0.43
 10 1 6 2.83 0.41
 -11 1 6 39.68 0.97
 11 1 6 40.44 0.95
 -12 1 6 193.01 3.12
 12 1 6 192.48 3.12
 -13 1 6 136.79 2.66
 13 1 6 139.6 2.74
 -14 1 6 59.49 1.47
 14 1 6 57.79 1.48
 -15 1 6 32.19 1.21
 15 1 6 32.4 1.17
 -16 1 6 81.09 2.32
 16 1 6 76.84 2
 -17 1 6 48.42 2.18
 17 1 6 47.15 1.94
 -18 1 6 4.47 2.4
 18 1 6 1.11 2.04
 -19 1 6 12.57 2.34
 19 1 6 14.63 2.46
 0 2 6 538.62 8.11
 -1 2 6 1521.64 22.71
 1 2 6 1488.56 24.2
 -2 2 6 1356.88 20.32
 2 2 6 1342.6 20.07
 -3 2 6 309.45 5.48
 3 2 6 308.51 5.84
 -4 2 6 322.59 4.92
 4 2 6 321.72 4.9
 -5 2 6 146.48 2.32
 5 2 6 143.96 2.29
 -6 2 6 167.77 2.64
 6 2 6 168.93 2.7
 -7 2 6 756.02 11.35
 7 2 6 741.62 11.13
 -8 2 6 137.9 2.29
 8 2 6 141.62 2.33
 -9 2 6 37.47 0.86
 9 2 6 36.47 0.81
 -10 2 6 197.9 3.17
 10 2 6 193.1 3.37
 -11 2 6 27.38 0.81
 11 2 6 26.85 0.8
 -12 2 6 60.84 1.3
 12 2 6 61.48 1.32
 -13 2 6 9.17 0.69
 13 2 6 9.93 0.71
 -14 2 6 18.49 0.88
 14 2 6 18.91 0.97
 -15 2 6 82.1 1.89
 15 2 6 84.37 1.94
 -16 2 6 20.75 1.36
 16 2 6 20.33 1.34
 -17 2 6 6.96 1.37
 17 2 6 7.98 1.43
 -18 2 6 3.5 1.82
 18 2 6 5.32 1.71
 -19 2 6 28.09 2.73
 19 2 6 29.26 3.15
 0 3 6 166.48 2.58
 -1 3 6 596.16 8.92
 1 3 6 597.27 8.97
 -2 3 6 428.61 7.51
 2 3 6 435.52 7.61
 -3 3 6 135.52 2.54
 3 3 6 132.16 2.5
 -4 3 6 1034.53 18.46
 4 3 6 1016.05 17.55
 -5 3 6 226.88 4.11
 5 3 6 231.93 4.16
 -6 3 6 345.63 5.26
 6 3 6 351.09 5.36
 -7 3 6 500.47 7.58
 7 3 6 496.21 7.67
 -8 3 6 166.11 2.69
 8 3 6 174.3 2.8
 -9 3 6 31.77 0.83
 9 3 6 32.75 0.81
 -10 3 6 62.43 1.27
 10 3 6 61.22 1.2
 -11 3 6 131.11 2.22
 11 3 6 135.07 2.26
 -12 3 6 32.5 1.03
 12 3 6 30.17 0.95
 -13 3 6 49.81 1.3
 13 3 6 49.88 1.41
 -14 3 6 0.76 0.7
 14 3 6 0.78 0.56
 -15 3 6 155.93 3.38
 15 3 6 161.89 3.49
 -16 3 6 31.86 1.56
 16 3 6 33.77 1.47
 -17 3 6 16.23 1.6
 17 3 6 18.86 1.55
 -18 3 6 11.52 1.92
 18 3 6 12.71 1.76
 -19 3 6 33.03 3.12
 19 3 6 39.52 5.39
 0 4 6 45.21 0.83
 -1 4 6 158.43 2.49
 1 4 6 161.36 2.53
 -2 4 6 2.06 0.39
 2 4 6 1.38 0.26
 -3 4 6 52.69 1.16
 3 4 6 54.91 1.2
 -4 4 6 123.78 2.36
 4 4 6 120.17 2.31
 -5 4 6 112.58 2.19
 5 4 6 113.27 2.22
 -6 4 6 202.28 3.73
 6 4 6 208.5 3.8
 -7 4 6 108.47 1.81
 7 4 6 107.06 1.81
 -8 4 6 44.54 0.92
 8 4 6 42.51 0.9
 -9 4 6 8.79 0.51
 9 4 6 7.23 0.49
 -10 4 6 84.32 1.52
 10 4 6 84.65 1.55
 -11 4 6 26.87 0.81
 11 4 6 27.09 0.79
 -12 4 6 285.75 5.17
 12 4 6 286.65 5.16
 -13 4 6 9.68 0.75
 13 4 6 11.69 0.77
 -14 4 6 30.17 1.23
 14 4 6 30.43 1.07
 -15 4 6 1.29 0.85
 15 4 6 0.99 0.78
 -16 4 6 88.4 2.45
 16 4 6 85.02 2.24
 -17 4 6 22.94 1.56
 17 4 6 22.34 1.68
 -18 4 6 37.27 1.98
 18 4 6 36.24 2.01
 0 5 6 34.66 0.71
 -1 5 6 135.15 2.17
 1 5 6 136.11 2.19
 -2 5 6 120.56 2.31
 2 5 6 120.37 2.34
 -3 5 6 812.31 14.11
 3 5 6 824.05 14.25
 -4 5 6 25.93 0.8
 4 5 6 26.56 0.78
 -5 5 6 146.99 2.77
 5 5 6 145.41 2.75
 -6 5 6 131.31 2.52
 6 5 6 131.76 2.53
 -7 5 6 212.58 3.92
 7 5 6 217.84 4.18
 -8 5 6 3.99 0.39
 8 5 6 4.03 0.36
 -9 5 6 85.34 1.55
 9 5 6 84.13 1.58
 -10 5 6 110.96 1.9
 10 5 6 108.36 1.86
 -11 5 6 116.59 2.03
 11 5 6 117.69 2.01
 -12 5 6 195.44 3.72
 12 5 6 196.07 3.67
 -13 5 6 17.19 0.9
 13 5 6 18.81 0.89
 -14 5 6 12.6 1.06
 14 5 6 13.89 1.01
 -15 5 6 28.9 1.42
 15 5 6 26.45 1.24
 -16 5 6 40.78 1.71
 16 5 6 40.66 1.76
 -17 5 6 94.69 2.66
 17 5 6 86.41 2.49
 -18 5 6 56.27 2.35
 18 5 6 54.31 2.26
 0 6 6 15 0.46
 -1 6 6 49.64 0.94
 1 6 6 48.52 0.94
 -2 6 6 67.27 1.2
 2 6 6 70.6 1.35
 -3 6 6 243.83 4.44
 3 6 6 242.86 4.38
 -4 6 6 164.59 3.08
 4 6 6 158.35 3.01
 -5 6 6 38.14 1.06
 5 6 6 37.78 0.99
 -6 6 6 42.06 1.15
 6 6 6 41.47 1.09
 -7 6 6 15.64 0.81
 7 6 6 16.05 0.8
 -8 6 6 22.37 0.65
 8 6 6 22.26 0.66
 -9 6 6 168.85 2.76
 9 6 6 165.28 2.74
 -10 6 6 145.12 2.41
 10 6 6 147.22 2.48
 -11 6 6 26.56 0.85
 11 6 6 27.2 0.82
 -12 6 6 0.15 0.51
 12 6 6 0.74 0.51
 -13 6 6 8.99 0.99
 13 6 6 8.83 0.81
 -14 6 6 5.72 0.89
 14 6 6 4.75 0.87
 -15 6 6 117.37 2.83
 15 6 6 122.19 2.94
 -16 6 6 43.31 1.74
 16 6 6 42.73 1.71
 -17 6 6 12.07 1.71
 17 6 6 9.98 1.71
 -18 6 6 24.65 2.43
 18 6 6 32.19 2.67
 0 7 6 382.41 5.84
 -1 7 6 347.24 5.3
 1 7 6 342.96 5.25
 -2 7 6 67.45 1.24
 2 7 6 70.78 1.26
 -3 7 6 158.46 2.53
 3 7 6 157.64 2.56
 -4 7 6 225.95 4.14
 4 7 6 218.25 4.01
 -5 7 6 20.48 0.89
 5 7 6 19.48 0.83
 -6 7 6 41.67 1.19
 6 7 6 38.05 1.08
 -7 7 6 258.51 4.79
 7 7 6 246.16 4.65
 -8 7 6 157.32 3.08
 8 7 6 157.92 3.01
 -9 7 6 30.22 0.83
 9 7 6 31.73 0.78
 -10 7 6 160.11 2.64
 10 7 6 156.56 2.62
 -11 7 6 138 2.78
 11 7 6 143.45 2.8
 -12 7 6 98.08 2.24
 12 7 6 102.66 2.31
 -13 7 6 125.16 2.79
 13 7 6 119.01 2.67
 -14 7 6 8.47 1.05
 14 7 6 9.91 0.98
 -15 7 6 27.55 1.44
 15 7 6 30.84 1.54
 -16 7 6 41.83 2
 16 7 6 46 1.97
 -17 7 6 80.73 2.73
 17 7 6 83.29 2.75
 0 8 6 87.67 1.53
 -1 8 6 193.34 3.09
 1 8 6 200.62 3.17
 -2 8 6 43.51 0.92
 2 8 6 44.03 0.92
 -3 8 6 2.11 0.34
 3 8 6 2.27 0.34
 -4 8 6 46.3 0.95
 4 8 6 43.95 0.9
 -5 8 6 118.24 2.36
 5 8 6 114.56 2.28
 -6 8 6 79.03 1.78
 6 8 6 73.12 1.65
 -7 8 6 39.28 1.17
 7 8 6 37.53 1.1
 -8 8 6 80.28 1.83
 8 8 6 77.85 1.72
 -9 8 6 96.13 1.68
 9 8 6 100 1.79
 -10 8 6 65.78 1.58
 10 8 6 64.02 1.27
 -11 8 6 52.43 1.46
 11 8 6 54.58 1.45
 -12 8 6 27.09 1.13
 12 8 6 28.36 1.07
 -13 8 6 8.86 0.95
 13 8 6 7.34 0.95
 -14 8 6 66.56 1.96
 14 8 6 69.78 2
 -15 8 6 96.14 2.51
 15 8 6 101.1 2.56
 -16 8 6 70.9 2.47
 16 8 6 77.13 2.54
 -17 8 6 23.41 2.39
 17 8 6 22.39 2.15
 0 9 6 134.73 2.24
 -1 9 6 30.29 0.79
 1 9 6 31.93 0.86
 -2 9 6 13.05 0.56
 2 9 6 13.08 0.53
 -3 9 6 361.35 5.58
 3 9 6 351.75 5.56
 -4 9 6 11.08 0.51
 4 9 6 9.57 0.49
 -5 9 6 25.48 0.69
 5 9 6 23.89 0.67
 -6 9 6 124.77 2.09
 6 9 6 121.67 2.11
 -7 9 6 48.09 1.27
 7 9 6 46.38 1.07
 -8 9 6 98.22 1.7
 8 9 6 99.99 1.72
 -9 9 6 7.22 0.54
 9 9 6 8.48 0.5
 -10 9 6 123.81 2.66
 10 9 6 126.52 2.72
 -11 9 6 218.41 4.48
 11 9 6 218.22 4.39
 -12 9 6 124.01 2.8
 12 9 6 123.48 2.71
 -13 9 6 94.71 2.36
 13 9 6 100.4 2.51
 -14 9 6 26 1.42
 14 9 6 28.45 1.66
 -15 9 6 26.78 1.58
 15 9 6 26.39 1.74
 -16 9 6 17.37 2.14
 16 9 6 20.84 1.93
 0 10 6 5.34 0.48
 -1 10 6 355.65 5.71
 1 10 6 352.76 5.55
 -2 10 6 23.64 0.75
 2 10 6 24.54 0.76
 -3 10 6 11.53 0.55
 3 10 6 10.33 0.55
 -4 10 6 54.93 1.12
 4 10 6 52.64 1.09
 -5 10 6 49.11 1.08
 5 10 6 49.98 1.11
 -6 10 6 113.73 2.05
 6 10 6 116.16 2.12
 -7 10 6 26.61 0.78
 7 10 6 25.88 0.74
 -8 10 6 32.92 0.97
 8 10 6 33.47 0.95
 -9 10 6 16.8 0.78
 9 10 6 18.28 0.79
 -10 10 6 50.09 1.38
 10 10 6 51.79 1.4
 -11 10 6 29.71 1.13
 11 10 6 29.98 1.13
 -12 10 6 121.35 2.87
 12 10 6 123.5 3.2
 -13 10 6 30.68 1.34
 13 10 6 28.49 1.4
 -14 10 6 14.62 1.45
 14 10 6 13.94 1.55
 -15 10 6 19.31 1.78
 15 10 6 19.84 1.68
 -16 10 6 21.91 3.33
 16 10 6 18.14 3.05
 0 11 6 4.76 0.56
 -1 11 6 241.6 4.02
 1 11 6 240.53 4.07
 -2 11 6 13.44 0.62
 2 11 6 14.7 0.67
 -3 11 6 80.44 1.54
 3 11 6 83.95 1.58
 -4 11 6 41.94 1.02
 4 11 6 40.1 1.01
 -5 11 6 200.01 3.44
 5 11 6 206.59 3.64
 -6 11 6 82.67 1.72
 6 11 6 78.92 1.67
 -7 11 6 63.78 1.45
 7 11 6 63.94 1.42
 -8 11 6 2.96 0.64
 8 11 6 3.39 0.55
 -9 11 6 25.57 0.97
 9 11 6 23.88 0.9
 -10 11 6 17.8 0.95
 10 11 6 18.09 0.86
 -11 11 6 25.29 1.15
 11 11 6 25.72 1.27
 -12 11 6 2.9 0.99
 12 11 6 3.36 1.07
 -13 11 6 55.71 1.8
 13 11 6 59.79 2
 -14 11 6 0.89 1.42
 14 11 6 1.2 1.3
 -15 11 6 3.96 2.69
 15 11 6 4.31 2.01
 0 12 6 41.46 1.15
 -1 12 6 49.08 1.28
 1 12 6 47.33 1.24
 -2 12 6 375.63 6.8
 2 12 6 370.1 6.76
 -3 12 6 23.1 0.93
 3 12 6 19.9 0.81
 -4 12 6 195.73 3.99
 4 12 6 186.84 3.64
 -5 12 6 10.51 0.77
 5 12 6 9.2 0.68
 -6 12 6 13.08 0.78
 6 12 6 12.38 0.78
 -7 12 6 155.7 3.3
 7 12 6 152.93 2.95
 -8 12 6 58.86 1.56
 8 12 6 59.95 1.59
 -9 12 6 33.45 1.19
 9 12 6 34.58 1.2
 -10 12 6 3.71 0.84
 10 12 6 3.74 0.89
 -11 12 6 28.4 2
 11 12 6 35.33 2.36
 -12 12 6 77.48 3.09
 12 12 6 76.03 3.19
 -13 12 6 14.48 2.35
 13 12 6 19.6 2.74
 -14 12 6 47.02 2.95
 14 12 6 53.08 3.14
 0 13 6 33.82 1.23
 -1 13 6 83.75 1.87
 1 13 6 81.64 2
 -2 13 6 2.05 0.69
 2 13 6 2.62 0.68
 -3 13 6 50.74 1.41
 3 13 6 48.46 1.35
 -4 13 6 40.61 1.35
 4 13 6 38.55 1.37
 -5 13 6 82.44 1.87
 5 13 6 79.23 1.81
 -6 13 6 31.43 1.12
 6 13 6 30.35 1.13
 -7 13 6 27.63 1.2
 7 13 6 24.69 1.11
 -8 13 6 16.14 1.11
 8 13 6 15.53 1.09
 -9 13 6 26.21 1.25
 9 13 6 29.15 1.4
 -10 13 6 18.63 2
 10 13 6 16.79 2.01
 -11 13 6 47.36 2.51
 11 13 6 46.21 2.65
 -12 13 6 6.97 2.6
 12 13 6 7.29 2.12
 -13 13 6 24.02 3.13
 13 13 6 20.51 2.66
 0 14 6 29.95 1.19
 -1 14 6 5.48 0.76
 1 14 6 4.25 0.82
 -2 14 6 95.34 2.24
 2 14 6 90.72 2.1
 -3 14 6 35.38 1.28
 3 14 6 36.27 1.28
 -4 14 6 203.73 4.3
 4 14 6 215.33 4.07
 -5 14 6 25.7 1.39
 5 14 6 26.99 1.42
 -6 14 6 21.39 1.31
 6 14 6 19.55 1.27
 -7 14 6 107.77 2.7
 7 14 6 105.25 2.55
 -8 14 6 11.03 1.19
 8 14 6 10.52 1.32
 -9 14 6 34.52 1.86
 9 14 6 32.84 1.53
 -10 14 6 20.82 2.11
 10 14 6 30.56 2.73
 -11 14 6 10.65 2.25
 11 14 6 9.28 2.25
 -12 14 6 39.51 3.4
 12 14 6 45.34 3.87
 0 15 6 0.61 1
 -1 15 6 79.43 2.12
 1 15 6 80.56 2.15
 -2 15 6 6.63 1.1
 2 15 6 3.59 0.9
 -3 15 6 115.46 2.53
 3 15 6 117.11 2.7
 -4 15 6 7.69 1.22
 4 15 6 8.16 1.35
 -5 15 6 7.18 1.32
 5 15 6 7.42 1.31
 -6 15 6 5.07 1.27
 6 15 6 3.7 1.04
 -7 15 6 55.3 2
 7 15 6 54.68 2.05
 -8 15 6 19.94 1.67
 8 15 6 20.73 1.59
 -9 15 6 2.53 1.52
 9 15 6 3.75 1.53
 -10 15 6 49.03 3.17
 10 15 6 50.92 3.13
 0 16 6 9.9 1.51
 -1 16 6 84.76 2.25
 1 16 6 87.27 2.34
 -2 16 6 31.61 1.83
 2 16 6 31.62 1.79
 -3 16 6 10.94 1.56
 3 16 6 12.55 1.58
 -4 16 6 130.22 3.66
 4 16 6 127.27 3.32
 -5 16 6 34.45 1.94
 5 16 6 33.27 1.94
 -6 16 6 14.12 1.88
 6 16 6 7.58 1.58
 -7 16 6 2.46 1.8
 7 16 6 2.32 1.58
 -8 16 6 48.49 2.49
 8 16 6 48.5 2.46
 -9 16 6 42.51 5.46
 0 17 6 8.38 2.12
 -1 17 6 14.54 1.74
 1 17 6 14.66 2.04
 -2 17 6 61.67 2.52
 2 17 6 61.56 2.6
 -3 17 6 26.98 2.06
 3 17 6 25.24 2.06
 -4 17 6 24.36 2.09
 4 17 6 22.46 1.93
 -5 17 6 19.9 2.15
 5 17 6 16.58 2.16
 -6 17 6 13.67 2.79
 6 17 6 11.57 2.19
 0 18 6 8.66 3.01
 -1 18 6 16.92 4.05
 1 18 6 21.77 3.62
 -2 18 6 30.3 6.81
 2 18 6 24.85 6.22
 0 0 7 0.46 0.29
 1 0 7 142.83 2.27
 2 0 7 573.84 8.63
 3 0 7 378.83 5.76
 4 0 7 373.54 5.86
 5 0 7 368.92 5.64
 6 0 7 0.27 0.21
 7 0 7 307.16 4.72
 8 0 7 284.16 4.57
 9 0 7 8.36 0.54
 10 0 7 352.93 5.44
 11 0 7 108.44 1.89
 12 0 7 18.31 0.82
 13 0 7 73.33 1.68
 14 0 7 0.72 0.81
 15 0 7 56.63 1.6
 16 0 7 141.18 3.01
 17 0 7 131.9 3.55
 18 0 7 7.02 1.94
 0 1 7 586.34 8.8
 -1 1 7 14.56 0.41
 1 1 7 13.93 0.42
 -2 1 7 238.4 3.74
 2 1 7 234.3 3.87
 -3 1 7 147.85 2.33
 3 1 7 147.84 2.33
 -4 1 7 92.45 1.55
 4 1 7 88.48 1.48
 -5 1 7 306.41 4.92
 5 1 7 301.49 4.64
 -6 1 7 305.84 4.72
 6 1 7 305.21 4.7
 -7 1 7 167.5 2.74
 7 1 7 167.38 2.67
 -8 1 7 36.71 0.85
 8 1 7 34.82 0.84
 -9 1 7 42.58 0.91
 9 1 7 41.65 0.96
 -10 1 7 223.36 3.56
 10 1 7 225.35 3.6
 -11 1 7 30.76 0.92
 11 1 7 31.58 0.86
 -12 1 7 30.16 1.01
 12 1 7 30.12 0.97
 -13 1 7 81.55 1.8
 13 1 7 83.86 1.82
 -14 1 7 12.54 0.86
 14 1 7 11.38 0.87
 -15 1 7 20.18 1.05
 15 1 7 21.77 1.15
 -16 1 7 257.37 4.86
 16 1 7 264.7 5.07
 -17 1 7 81.33 2.4
 17 1 7 77.54 2.3
 -18 1 7 52.68 2.51
 18 1 7 54.77 2.54
 0 2 7 345.26 5.35
 -1 2 7 52.18 0.93
 1 2 7 53.06 0.94
 -2 2 7 348.52 5.29
 2 2 7 347.67 5.27
 -3 2 7 221.57 3.46
 3 2 7 219.59 3.38
 -4 2 7 3.18 0.24
 4 2 7 3.13 0.25
 -5 2 7 24.36 0.58
 5 2 7 23.45 0.55
 -6 2 7 123.49 2.01
 6 2 7 123.96 2.18
 -7 2 7 165.34 2.66
 7 2 7 165.02 2.71
 -8 2 7 191.81 3.33
 8 2 7 192.95 3.09
 -9 2 7 73.75 1.39
 9 2 7 73.53 1.39
 -10 2 7 22.35 0.69
 10 2 7 22.45 0.68
 -11 2 7 62.82 1.25
 11 2 7 62.92 1.34
 -12 2 7 64.26 1.45
 12 2 7 64.86 1.51
 -13 2 7 71.41 1.62
 13 2 7 70.94 1.62
 -14 2 7 66.12 1.63
 14 2 7 65.62 1.53
 -15 2 7 41.53 1.3
 15 2 7 43.77 1.39
 -16 2 7 36.17 1.7
 16 2 7 34.18 1.57
 -17 2 7 29.85 1.67
 17 2 7 28.87 1.83
 -18 2 7 22.42 2.07
 18 2 7 25.93 2.31
 0 3 7 17.02 0.45
 -1 3 7 214.68 3.32
 1 3 7 212.3 3.29
 -2 3 7 228.02 4.07
 2 3 7 228.95 4.11
 -3 3 7 394.06 6.95
 3 3 7 382.93 6.72
 -4 3 7 62.63 1.37
 4 3 7 63.07 1.35
 -5 3 7 20.54 0.74
 5 3 7 18.64 0.73
 -6 3 7 289.13 5.2
 6 3 7 288.01 5.13
 -7 3 7 13.45 0.46
 7 3 7 13.4 0.48
 -8 3 7 139.36 2.27
 8 3 7 141.83 2.37
 -9 3 7 29.26 0.78
 9 3 7 28.01 0.76
 -10 3 7 97.13 1.73
 10 3 7 95.96 1.69
 -11 3 7 199.56 3.21
 11 3 7 200.08 3.32
 -12 3 7 12.26 0.71
 12 3 7 11.53 0.67
 -13 3 7 30.42 1.1
 13 3 7 30.11 1.06
 -14 3 7 58.75 1.54
 14 3 7 58.57 1.55
 -15 3 7 10.65 1.02
 15 3 7 12.19 1.01
 -16 3 7 2.24 1.3
 16 3 7 1.99 1.12
 -17 3 7 103.48 2.81
 17 3 7 101.44 2.77
 -18 3 7 44.36 2.33
 18 3 7 43.11 2.2
 0 4 7 405.35 6.13
 -1 4 7 310.16 4.73
 1 4 7 311.75 4.73
 -2 4 7 631.98 11.34
 2 4 7 657.29 11.77
 -3 4 7 546.82 9.53
 3 4 7 555.55 9.71
 -4 4 7 108.28 2.12
 4 4 7 108.77 2.15
 -5 4 7 206.2 3.81
 5 4 7 207.19 3.77
 -6 4 7 89.71 1.88
 6 4 7 89.43 2
 -7 4 7 173.09 3.26
 7 4 7 168.82 3.17
 -8 4 7 77.4 1.4
 8 4 7 77.61 1.4
 -9 4 7 94.99 1.65
 9 4 7 94.1 1.73
 -10 4 7 129.36 2.16
 10 4 7 130.19 2.16
 -11 4 7 37.36 0.93
 11 4 7 36.94 0.9
 -12 4 7 36.84 1.06
 12 4 7 37.09 1.11
 -13 4 7 18.72 0.96
 13 4 7 19.77 0.87
 -14 4 7 3.77 0.72
 14 4 7 3.29 0.75
 -15 4 7 67.03 1.95
 15 4 7 66.81 1.85
 -16 4 7 145.49 3.34
 16 4 7 142.01 3.33
 -17 4 7 1.59 1.33
 17 4 7 3.15 1.37
 -18 4 7 3.92 1.91
 18 4 7 6.16 1.79
 0 5 7 293.63 4.49
 -1 5 7 83.68 1.41
 1 5 7 85.69 1.49
 -2 5 7 168.01 3.1
 2 5 7 167.76 3.12
 -3 5 7 103.52 2.04
 3 5 7 103.44 2.06
 -4 5 7 119.48 2.32
 4 5 7 116.15 2.28
 -5 5 7 202.06 3.77
 5 5 7 199.11 3.64
 -6 5 7 174.1 3.27
 6 5 7 175.65 3.29
 -7 5 7 201.55 3.78
 7 5 7 204.94 3.83
 -8 5 7 392.98 7.01
 8 5 7 384.22 6.85
 -9 5 7 109.91 2.11
 9 5 7 108.34 1.84
 -10 5 7 48.77 1.05
 10 5 7 48.9 1.03
 -11 5 7 61.83 1.34
 11 5 7 62.26 1.44
 -12 5 7 174.92 3.33
 12 5 7 175.48 3.43
 -13 5 7 7.95 0.85
 13 5 7 7.69 0.73
 -14 5 7 64.82 1.77
 14 5 7 67.13 1.82
 -15 5 7 17.91 1.32
 15 5 7 20.9 1.23
 -16 5 7 57.19 2.02
 16 5 7 55.25 2.07
 -17 5 7 21.12 1.8
 17 5 7 21.71 1.97
 -18 5 7 11.89 2.38
 18 5 7 11.03 2.48
 0 6 7 26.73 0.64
 -1 6 7 397.44 6.04
 1 6 7 393.34 5.95
 -2 6 7 131.53 2.51
 2 6 7 133.85 2.57
 -3 6 7 4.93 0.55
 3 6 7 4.83 0.59
 -4 6 7 207.67 3.81
 4 6 7 206.84 3.8
 -5 6 7 65.69 1.47
 5 6 7 65.26 1.51
 -6 6 7 230.89 4.24
 6 6 7 232.82 4.28
 -7 6 7 41.12 1.17
 7 6 7 41.1 1.14
 -8 6 7 141.68 2.75
 8 6 7 145.35 3.15
 -9 6 7 69.06 1.64
 9 6 7 67.32 1.61
 -10 6 7 3.98 0.69
 10 6 7 5.05 0.5
 -11 6 7 53.73 1.3
 11 6 7 55.57 1.25
 -12 6 7 22.19 0.89
 12 6 7 22.04 0.84
 -13 6 7 83 2.03
 13 6 7 83.78 2.08
 -14 6 7 32.94 1.48
 14 6 7 33.29 1.37
 -15 6 7 41.89 1.63
 15 6 7 45.31 1.73
 -16 6 7 16.93 1.52
 16 6 7 17.4 1.52
 -17 6 7 33.25 2.09
 17 6 7 31.8 2.11
 0 7 7 242.39 3.75
 -1 7 7 77.37 1.35
 1 7 7 76.37 1.37
 -2 7 7 199.3 3.26
 2 7 7 195.69 3.07
 -3 7 7 320.52 5.73
 3 7 7 321.3 5.74
 -4 7 7 24.13 0.92
 4 7 7 25.75 0.91
 -5 7 7 81.14 1.76
 5 7 7 78.92 1.72
 -6 7 7 164.04 3.11
 6 7 7 163.84 3.13
 -7 7 7 22.71 0.89
 7 7 7 24.01 0.94
 -8 7 7 70.48 1.61
 8 7 7 71.02 1.62
 -9 7 7 79.85 1.84
 9 7 7 81 1.75
 -10 7 7 4.13 0.67
 10 7 7 1.48 0.61
 -11 7 7 11.42 1.03
 11 7 7 9.98 0.91
 -12 7 7 3.67 0.65
 12 7 7 5.77 0.73
 -13 7 7 1.55 0.72
 13 7 7 1.82 0.76
 -14 7 7 13.93 1.25
 14 7 7 12.46 1.15
 -15 7 7 45.51 1.7
 15 7 7 47.49 1.79
 -16 7 7 20.68 1.7
 16 7 7 19.19 1.67
 -17 7 7 3.86 1.98
 17 7 7 5.92 1.9
 0 8 7 0.51 0.31
 -1 8 7 17.77 0.61
 1 8 7 17.97 0.59
 -2 8 7 63.85 1.2
 2 8 7 64.41 1.33
 -3 8 7 216.71 4
 3 8 7 217.71 4.02
 -4 8 7 47.55 1.19
 4 8 7 45.55 1.21
 -5 8 7 42.21 1.28
 5 8 7 43.01 1.18
 -6 8 7 254.31 4.62
 6 8 7 258.53 4.74
 -7 8 7 48.67 1.3
 7 8 7 47.41 1.36
 -8 8 7 205.43 3.83
 8 8 7 209.34 4.09
 -9 8 7 108.15 2.53
 9 8 7 108.46 2.56
 -10 8 7 18.84 1.01
 10 8 7 16.33 1.03
 -11 8 7 12.34 1.32
 11 8 7 13.76 1.34
 -12 8 7 176.02 4.84
 12 8 7 173.19 4.8
 -13 8 7 8.93 1.08
 13 8 7 9.24 0.88
 -14 8 7 11.23 1.09
 14 8 7 12.54 1.2
 -15 8 7 21.47 1.45
 15 8 7 22.24 1.63
 -16 8 7 40.06 1.93
 16 8 7 44.62 2.11
 0 9 7 163.64 2.66
 -1 9 7 215.44 3.46
 1 9 7 215.01 3.39
 -2 9 7 99.41 1.94
 2 9 7 97.83 1.72
 -3 9 7 92.64 1.68
 3 9 7 89.85 1.74
 -4 9 7 13.81 0.83
 4 9 7 12.58 0.83
 -5 9 7 11.43 0.83
 5 9 7 9.85 0.76
 -6 9 7 77.12 1.74
 6 9 7 77.75 1.74
 -7 9 7 27.26 1.06
 7 9 7 26.92 0.99
 -8 9 7 34.29 1.24
 8 9 7 34.48 1.3
 -9 9 7 17.31 1.18
 9 9 7 19.55 1.14
 -10 9 7 13.85 1.23
 10 9 7 14.52 1.35
 -11 9 7 241.01 6.46
 11 9 7 254.04 6.54
 -12 9 7 16.92 1.51
 12 9 7 19.76 1.65
 -13 9 7 147.72 4.41
 13 9 7 144.43 4.66
 -14 9 7 67.84 2.83
 14 9 7 69.2 2.72
 -15 9 7 31.07 2.51
 15 9 7 33.37 2.63
 -16 9 7 20.19 3.07
 16 9 7 17.61 2.68
 0 10 7 40.61 1
 -1 10 7 206.44 3.3
 1 10 7 202.53 3.21
 -2 10 7 86.67 1.55
 2 10 7 83.97 1.52
 -3 10 7 266.63 4.16
 3 10 7 259.53 4.52
 -4 10 7 143.36 2.36
 4 10 7 141.72 2.39
 -5 10 7 52.59 1.55
 5 10 7 54.52 1.35
 -6 10 7 66.73 1.97
 6 10 7 68.15 2.01
 -7 10 7 83.89 2.21
 7 10 7 83.22 2.22
 -8 10 7 119.73 3.04
 8 10 7 114.07 3.34
 -9 10 7 12.36 1.2
 9 10 7 10.87 1.25
 -10 10 7 276.92 7.3
 10 10 7 275.55 7.08
 -11 10 7 38.95 1.88
 11 10 7 38.29 1.95
 -12 10 7 97.34 3.34
 12 10 7 99.9 3.66
 -13 10 7 86.29 2.91
 13 10 7 83.03 3.16
 -14 10 7 8.87 2.09
 14 10 7 12.62 2.04
 -15 10 7 13.47 2.59
 15 10 7 15.54 2.53
 0 11 7 56.6 1.35
 -1 11 7 69.07 1.52
 1 11 7 66.67 1.48
 -2 11 7 196.03 3.64
 2 11 7 199.95 3.68
 -3 11 7 13.14 0.71
 3 11 7 13.12 0.7
 -4 11 7 3.12 0.56
 4 11 7 3.21 0.45
 -5 11 7 232.34 5.28
 5 11 7 229.34 5.22
 -6 11 7 19.05 1.2
 6 11 7 18.52 1.15
 -7 11 7 24.18 1.44
 7 11 7 21.41 1.26
 -8 11 7 14.71 1.29
 8 11 7 13.48 1.28
 -9 11 7 27.33 1.52
 9 11 7 25.52 1.58
 -10 11 7 93.65 2.96
 10 11 7 98.9 3.22
 -11 11 7 90.95 3.22
 11 11 7 86.52 3.06
 -12 11 7 8.45 1.61
 12 11 7 7.8 2
 -13 11 7 38.99 2.58
 13 11 7 35.75 2.43
 -14 11 7 2.58 2.11
 14 11 7 0.08 1.8
 0 12 7 148.09 2.84
 -1 12 7 35.52 1.16
 1 12 7 34.02 1.09
 -2 12 7 163.28 3.13
 2 12 7 162.82 3.1
 -3 12 7 64.65 1.56
 3 12 7 64.17 1.43
 -4 12 7 38.74 1.21
 4 12 7 37.05 1.03
 -5 12 7 54.73 1.36
 5 12 7 56.53 1.39
 -6 12 7 0.86 1.02
 6 12 7 0.4 0.8
 -7 12 7 23.02 1.41
 7 12 7 22.6 1.32
 -8 12 7 1.91 1.17
 8 12 7 2.06 1.38
 -9 12 7 27.43 1.78
 9 12 7 29.47 1.88
 -10 12 7 26.5 1.81
 10 12 7 28.79 1.94
 -11 12 7 20.2 2.2
 11 12 7 22.09 1.86
 -12 12 7 20.87 2.2
 12 12 7 17.03 2.55
 -13 12 7 3.96 2.41
 13 12 7 3.37 2.56
 -14 12 7 20.97 4.14
 0 13 7 4.76 0.84
 -1 13 7 0.1 0.68
 1 13 7 0.58 0.64
 -2 13 7 13.2 0.97
 2 13 7 16.41 0.84
 -3 13 7 46.09 1.36
 3 13 7 47.17 1.31
 -4 13 7 63.25 1.62
 4 13 7 63.19 1.6
 -5 13 7 24.84 1.02
 5 13 7 24.09 0.98
 -6 13 7 13.38 1.31
 6 13 7 13.83 1.21
 -7 13 7 84.91 2.79
 7 13 7 89.42 2.96
 -8 13 7 16.54 1.96
 8 13 7 14.96 1.81
 -9 13 7 7.41 1.63
 9 13 7 7.01 2.11
 -10 13 7 34.51 2.03
 10 13 7 36.9 2.23
 -11 13 7 31.18 2.57
 11 13 7 28.48 2.65
 -12 13 7 1.82 2.43
 12 13 7 2.1 2.21
 0 14 7 2.28 0.95
 -1 14 7 10.35 1.02
 1 14 7 10.76 1.01
 -2 14 7 198.24 3.84
 2 14 7 191.03 3.68
 -3 14 7 46.91 1.47
 3 14 7 50.81 1.56
 -4 14 7 183.09 3.55
 4 14 7 170.5 3.36
 -5 14 7 159.43 3.44
 5 14 7 155.68 3.46
 -6 14 7 29.28 1.37
 6 14 7 26.64 1.37
 -7 14 7 91.03 3.13
 7 14 7 87.57 3.17
 -8 14 7 63.91 2.6
 8 14 7 60.24 2.76
 -9 14 7 2.33 1.92
 9 14 7 1.95 1.75
 -10 14 7 32.4 2.57
 10 14 7 33.51 2.58
 -11 14 7 7.98 2.84
 11 14 7 3.69 2.3
 0 15 7 15.84 1.28
 -1 15 7 16.54 1.34
 1 15 7 17.08 1.37
 -2 15 7 50.12 1.8
 2 15 7 48.31 1.67
 -3 15 7 70.05 2.02
 3 15 7 70.76 1.99
 -4 15 7 16.96 1.52
 4 15 7 17.86 1.48
 -5 15 7 0.54 1.19
 5 15 7 0.88 1.45
 -6 15 7 3.75 1.19
 6 15 7 5.03 1.14
 -7 15 7 16.62 2.13
 7 15 7 21.39 2.6
 -8 15 7 14.4 2.38
 8 15 7 14.18 2.59
 -9 15 7 26.08 2.63
 9 15 7 23.6 2.39
 -10 15 7 95.96 4.79
 10 15 7 96.73 4.4
 0 16 7 17.44 1.54
 -1 16 7 25.58 1.62
 1 16 7 29.15 1.7
 -2 16 7 3.61 1.34
 2 16 7 5.83 1.61
 -3 16 7 64.32 2.3
 3 16 7 63.96 2.24
 -4 16 7 20.25 1.72
 4 16 7 17.7 1.61
 -5 16 7 116.65 3.17
 5 16 7 107.49 2.97
 -6 16 7 2.46 1.52
 6 16 7 3.07 1.58
 -7 16 7 25.49 2.71
 7 16 7 23.53 2.55
 -8 16 7 80.82 3.72
 8 16 7 94.26 4.27
 0 17 7 76.09 2.63
 -1 17 7 12.56 1.89
 1 17 7 15.07 1.76
 -2 17 7 12.98 2.2
 2 17 7 9.75 1.89
 -3 17 7 4.19 2.08
 3 17 7 5.47 2.02
 -4 17 7 0.89 1.97
 4 17 7 1.8 1.78
 -5 17 7 13.95 2.73
 5 17 7 14.08 2.23
 0 0 8 221.77 4.85
 1 0 8 166.84 2.62
 2 0 8 1.23 0.24
 3 0 8 72.9 1.26
 4 0 8 90.62 1.53
 5 0 8 0.42 0.25
 6 0 8 1.77 0.35
 7 0 8 0.74 0.26
 8 0 8 78.37 1.42
 9 0 8 8.56 0.58
 10 0 8 34.8 0.86
 11 0 8 145.66 2.6
 12 0 8 301.01 5.4
 13 0 8 66.48 1.57
 14 0 8 7.88 0.83
 15 0 8 49.44 1.66
 16 0 8 78.12 2.18
 17 0 8 4.61 1.77
 18 0 8 22.58 2.16
 0 1 8 0.43 0.21
 -1 1 8 94.65 1.56
 1 1 8 94.4 1.55
 -2 1 8 1203.26 17.94
 2 1 8 1195.88 17.89
 -3 1 8 266.78 4.1
 3 1 8 259.01 3.98
 -4 1 8 13.53 0.47
 4 1 8 12.15 0.46
 -5 1 8 184.32 2.9
 5 1 8 180.74 2.83
 -6 1 8 189.95 3
 6 1 8 190.73 3.01
 -7 1 8 284.62 4.64
 7 1 8 291.52 4.51
 -8 1 8 32.32 0.8
 8 1 8 29.3 0.75
 -9 1 8 71.51 1.33
 9 1 8 70.9 1.35
 -10 1 8 84.24 1.54
 10 1 8 84.27 1.55
 -11 1 8 199.91 3.46
 11 1 8 197.81 3.49
 -12 1 8 234.04 4.99
 12 1 8 224.49 4.14
 -13 1 8 20.61 0.97
 13 1 8 21.8 0.92
 -14 1 8 10.31 1
 14 1 8 9.54 0.91
 -15 1 8 62.24 1.74
 15 1 8 62.14 1.74
 -16 1 8 7.19 1.26
 16 1 8 6.04 1.1
 -17 1 8 16.36 1.68
 17 1 8 17.54 1.8
 -18 1 8 56.51 2.57
 18 1 8 53.15 2.69
 0 2 8 27.74 0.62
 -1 2 8 146.59 2.33
 1 2 8 146.73 2.32
 -2 2 8 103.72 1.69
 2 2 8 102.54 1.68
 -3 2 8 75.61 1.3
 3 2 8 75.21 1.35
 -4 2 8 30.48 0.65
 4 2 8 30.79 0.67
 -5 2 8 246.22 3.95
 5 2 8 250.52 3.97
 -6 2 8 240.72 3.75
 6 2 8 241.53 3.77
 -7 2 8 116.72 1.94
 7 2 8 115.14 1.94
 -8 2 8 138.5 2.29
 8 2 8 138.5 2.28
 -9 2 8 29.68 0.78
 9 2 8 29 0.75
 -10 2 8 17.15 0.66
 10 2 8 16.92 0.6
 -11 2 8 15.7 0.71
 11 2 8 15.69 0.72
 -12 2 8 26.27 0.93
 12 2 8 23.3 0.93
 -13 2 8 33.95 1.2
 13 2 8 32.47 1.11
 -14 2 8 21.4 1.05
 14 2 8 20.96 1.2
 -15 2 8 29.85 1.52
 15 2 8 32.69 1.29
 -16 2 8 120.68 2.96
 16 2 8 119.75 3
 -17 2 8 54.23 2.33
 17 2 8 52.99 2.17
 -18 2 8 2.32 1.5
 18 2 8 2.87 2.12
 0 3 8 74.58 1.28
 -1 3 8 478.87 7.23
 1 3 8 465.56 7.04
 -2 3 8 779.86 11.65
 2 3 8 738.14 11.06
 -3 3 8 19.21 0.67
 3 3 8 18.96 0.69
 -4 3 8 950.13 16.45
 4 3 8 958.4 16.58
 -5 3 8 151.13 2.85
 5 3 8 150.51 3.09
 -6 3 8 75.71 1.66
 6 3 8 71.44 1.53
 -7 3 8 87.88 1.85
 7 3 8 88.15 1.9
 -8 3 8 263.06 4.08
 8 3 8 266.15 4.12
 -9 3 8 40.77 0.91
 9 3 8 40.88 0.96
 -10 3 8 42.13 1
 10 3 8 40.44 0.95
 -11 3 8 75.66 1.53
 11 3 8 76.22 1.6
 -12 3 8 30.44 1
 12 3 8 29.44 1.05
 -13 3 8 28.31 1.14
 13 3 8 27.15 1.02
 -14 3 8 61.81 1.59
 14 3 8 64.53 1.66
 -15 3 8 106.23 2.62
 15 3 8 109.63 2.67
 -16 3 8 36.98 1.64
 16 3 8 40.41 1.71
 -17 3 8 70.56 2.39
 17 3 8 74.21 2.5
 -18 3 8 26.01 2.07
 18 3 8 30.42 2.32
 0 4 8 29.26 0.67
 -1 4 8 154.25 2.43
 1 4 8 153.52 2.42
 -2 4 8 201.81 3.68
 2 4 8 204.27 3.75
 -3 4 8 317.19 5.66
 3 4 8 317.1 5.66
 -4 4 8 76.36 1.62
 4 4 8 75.77 1.61
 -5 4 8 93.19 1.94
 5 4 8 94.54 1.96
 -6 4 8 34.87 1.04
 6 4 8 34.52 1.04
 -7 4 8 80.23 1.7
 7 4 8 84.6 1.81
 -8 4 8 94.69 1.97
 8 4 8 92.98 1.94
 -9 4 8 117.19 2.32
 9 4 8 118.5 2.37
 -10 4 8 75.84 1.42
 10 4 8 80.48 1.47
 -11 4 8 1.26 0.49
 11 4 8 1.75 0.42
 -12 4 8 21.58 0.87
 12 4 8 20.53 0.8
 -13 4 8 2 0.66
 13 4 8 2.08 0.63
 -14 4 8 16.15 1.1
 14 4 8 15.16 1.06
 -15 4 8 52.75 1.8
 15 4 8 52.62 1.89
 -16 4 8 48.29 2
 16 4 8 47.16 1.92
 -17 4 8 43.28 2.1
 17 4 8 45.08 2.32
 -18 4 8 62.6 3.46
 18 4 8 68.9 3.57
 0 5 8 281.94 4.36
 -1 5 8 103.5 1.73
 1 5 8 104.4 1.75
 -2 5 8 116.65 2.26
 2 5 8 116.75 2.28
 -3 5 8 377.89 6.67
 3 5 8 375.92 6.67
 -4 5 8 94.36 1.94
 4 5 8 94.69 1.96
 -5 5 8 120.96 2.41
 5 5 8 124.1 2.46
 -6 5 8 328.69 5.88
 6 5 8 326.93 5.85
 -7 5 8 160.27 3.13
 7 5 8 162.89 3.1
 -8 5 8 21.38 0.91
 8 5 8 19.88 0.9
 -9 5 8 128.1 2.65
 9 5 8 137.2 2.75
 -10 5 8 1.42 0.6
 10 5 8 2.18 0.68
 -11 5 8 22.89 0.74
 11 5 8 23.48 0.77
 -12 5 8 39.48 1.11
 12 5 8 38.71 1.06
 -13 5 8 12.52 0.87
 13 5 8 11.31 0.86
 -14 5 8 28.38 1.35
 14 5 8 29.86 1.34
 -15 5 8 58.54 1.82
 15 5 8 61.33 2.28
 -16 5 8 2.49 1.35
 16 5 8 4.3 1.49
 -17 5 8 45.26 2.36
 17 5 8 44.2 2.17
 0 6 8 6.37 0.39
 -1 6 8 58.14 1.09
 1 6 8 58.33 1.1
 -2 6 8 302.71 5.43
 2 6 8 306.14 5.68
 -3 6 8 18.13 0.7
 3 6 8 17.73 0.75
 -4 6 8 76.11 1.67
 4 6 8 76.01 1.61
 -5 6 8 19.35 0.87
 5 6 8 20.07 0.87
 -6 6 8 149.24 3.09
 6 6 8 141.9 2.77
 -7 6 8 144.89 2.78
 7 6 8 145.76 2.83
 -8 6 8 43.43 1.36
 8 6 8 43.91 1.25
 -9 6 8 41.87 1.23
 9 6 8 45.38 1.23
 -10 6 8 5.17 0.86
 10 6 8 2.68 0.56
 -11 6 8 45.25 1.67
 11 6 8 44.59 1.61
 -12 6 8 68.12 2.03
 12 6 8 67.84 1.94
 -13 6 8 16.81 0.92
 13 6 8 15.82 0.87
 -14 6 8 10.94 1.08
 14 6 8 9.75 1.02
 -15 6 8 11.97 1.27
 15 6 8 14 1.33
 -16 6 8 25.39 1.66
 16 6 8 27.91 1.8
 -17 6 8 68.25 2.66
 17 6 8 64.96 2.61
 0 7 8 1.57 0.29
 -1 7 8 180.9 2.84
 1 7 8 179.55 2.83
 -2 7 8 5.32 0.63
 2 7 8 4.75 0.72
 -3 7 8 162.32 3.04
 3 7 8 163.06 3.13
 -4 7 8 46.23 1.21
 4 7 8 46.17 1.27
 -5 7 8 10.31 0.69
 5 7 8 11.2 0.72
 -6 7 8 66.84 1.56
 6 7 8 68.16 1.63
 -7 7 8 4.38 0.66
 7 7 8 6.03 0.64
 -8 7 8 12.85 0.82
 8 7 8 13.15 0.78
 -9 7 8 62.56 1.66
 9 7 8 60.54 1.61
 -10 7 8 236.55 5.34
 10 7 8 226.92 5.12
 -11 7 8 67.04 2.24
 11 7 8 65.84 2.29
 -12 7 8 57.77 2.29
 12 7 8 57.23 2.14
 -13 7 8 2.18 1.3
 13 7 8 4.47 1.55
 -14 7 8 7.71 1.51
 14 7 8 4.95 1.49
 -15 7 8 16.6 2.14
 15 7 8 11.56 1.96
 -16 7 8 89.37 3.92
 16 7 8 88.05 3.68
 -17 7 8 49.19 3.56
 17 7 8 39.28 5.19
 0 8 8 15.02 0.54
 -1 8 8 69.9 1.36
 1 8 8 72.05 1.32
 -2 8 8 71.4 1.43
 2 8 8 73.99 1.59
 -3 8 8 78.57 1.67
 3 8 8 81.93 1.79
 -4 8 8 133.5 2.63
 4 8 8 135.89 2.69
 -5 8 8 33.44 1.11
 5 8 8 32.57 1.03
 -6 8 8 35.65 1.14
 6 8 8 33.63 1.11
 -7 8 8 43.13 1.23
 7 8 8 44.26 1.23
 -8 8 8 78.16 1.9
 8 8 8 75.87 1.89
 -9 8 8 30.23 1.28
 9 8 8 26.34 1.12
 -10 8 8 73.52 2.51
 10 8 8 77.15 2.71
 -11 8 8 321.3 8.36
 11 8 8 326.18 8.39
 -12 8 8 46.65 2.23
 12 8 8 45.02 1.93
 -13 8 8 98.14 3.26
 13 8 8 93.68 3.34
 -14 8 8 24.78 2.09
 14 8 8 23.57 2.27
 -15 8 8 7.28 2.03
 15 8 8 5.55 1.88
 -16 8 8 4.53 2.66
 16 8 8 3.35 2.27
 0 9 8 0.72 0.33
 -1 9 8 157.41 2.53
 1 9 8 153.22 2.53
 -2 9 8 118.59 2
 2 9 8 112.59 1.99
 -3 9 8 122.84 2.45
 3 9 8 120.25 2.45
 -4 9 8 119.52 2.36
 4 9 8 116.34 2.34
 -5 9 8 32.21 1.06
 5 9 8 30.5 1.03
 -6 9 8 172.42 3.6
 6 9 8 176.14 3.83
 -7 9 8 117.9 2.63
 7 9 8 126.2 3.06
 -8 9 8 6.25 0.98
 8 9 8 4.5 1.04
 -9 9 8 190.14 4.41
 9 9 8 193.65 4.48
 -10 9 8 35.38 1.75
 10 9 8 33.02 1.59
 -11 9 8 108.32 3.41
 11 9 8 103.36 3.26
 -12 9 8 60.76 2.29
 12 9 8 58.97 2.39
 -13 9 8 2.95 1.89
 13 9 8 3.84 1.99
 -14 9 8 5.58 1.99
 14 9 8 3.99 1.63
 -15 9 8 8.89 2.45
 15 9 8 9.59 2.31
 0 10 8 0.54 0.4
 -1 10 8 15.29 0.63
 1 10 8 13.54 0.61
 -2 10 8 16.54 0.62
 2 10 8 15.57 0.63
 -3 10 8 37.26 1.1
 3 10 8 39.15 1.18
 -4 10 8 41.41 1.31
 4 10 8 40.72 1.22
 -5 10 8 34.45 1.33
 5 10 8 34.86 1.28
 -6 10 8 82.93 2.28
 6 10 8 78.52 2.6
 -7 10 8 41.93 1.59
 7 10 8 38.44 1.54
 -8 10 8 45.77 1.63
 8 10 8 45.34 1.61
 -9 10 8 79.97 2.65
 9 10 8 78.07 2.52
 -10 10 8 76.14 2.73
 10 10 8 75.34 2.68
 -11 10 8 9.45 1.48
 11 10 8 7.84 1.61
 -12 10 8 30.44 2.24
 12 10 8 31.94 2.06
 -13 10 8 7.93 1.66
 13 10 8 5.43 1.69
 -14 10 8 14.56 2.51
 14 10 8 11.77 2.56
 -15 10 8 32.39 3.21
 15 10 8 36.57 3.28
 0 11 8 1.17 0.51
 -1 11 8 0.94 0.38
 1 11 8 1.49 0.52
 -2 11 8 222.03 4.04
 2 11 8 218.55 3.98
 -3 11 8 84.13 1.77
 3 11 8 84.89 1.76
 -4 11 8 128.04 3.21
 4 11 8 128.8 3.16
 -5 11 8 72.91 2.21
 5 11 8 74.76 2.13
 -6 11 8 105.47 2.88
 6 11 8 101.6 2.69
 -7 11 8 153.22 3.87
 7 11 8 152.39 3.64
 -8 11 8 94.28 3.04
 8 11 8 93.81 3
 -9 11 8 54.23 2.15
 9 11 8 53.94 2.17
 -10 11 8 22.37 1.76
 10 11 8 25.96 2.37
 -11 11 8 2.84 1.42
 11 11 8 1.72 1.4
 -12 11 8 30.86 2.21
 12 11 8 32.09 2.31
 -13 11 8 4.26 2.21
 13 11 8 6.84 2.27
 -14 11 8 22.35 2.83
 14 11 8 26.74 2.8
 0 12 8 133.32 2.62
 -1 12 8 15 0.84
 1 12 8 14.94 0.83
 -2 12 8 6.76 0.72
 2 12 8 6.22 0.65
 -3 12 8 41.89 1.11
 3 12 8 40.05 1.05
 -4 12 8 13.08 1.1
 4 12 8 11.68 1.09
 -5 12 8 83.02 2.39
 5 12 8 87.37 2.51
 -6 12 8 23.68 1.55
 6 12 8 21.17 1.31
 -7 12 8 102.96 3.35
 7 12 8 98.01 3.19
 -8 12 8 6.44 1.57
 8 12 8 7.34 2.11
 -9 12 8 23.14 1.75
 9 12 8 23 1.78
 -10 12 8 23.12 1.85
 10 12 8 23.87 2.24
 -11 12 8 70.61 2.95
 11 12 8 72.94 2.91
 -12 12 8 13.13 2.35
 12 12 8 9.99 2.03
 -13 12 8 48.8 3.16
 13 12 8 47.69 3.05
 0 13 8 9.14 0.9
 -1 13 8 36.41 1.19
 1 13 8 34.92 1.13
 -2 13 8 97.02 2.14
 2 13 8 94.96 2.04
 -3 13 8 30.11 1.07
 3 13 8 27.52 1.03
 -4 13 8 140.34 3.06
 4 13 8 135.37 3.05
 -5 13 8 83.04 2.58
 5 13 8 82.93 2.48
 -6 13 8 2.17 1.37
 6 13 8 1.43 1.25
 -7 13 8 74.37 2.65
 7 13 8 80.13 3.01
 -8 13 8 15.87 1.95
 8 13 8 18.23 1.96
 -9 13 8 13.99 1.78
 9 13 8 19.13 2.46
 -10 13 8 89.84 3.28
 10 13 8 98.28 3.53
 -11 13 8 0.29 2.14
 11 13 8 4.69 2.42
 -12 13 8 147.18 5.09
 12 13 8 141.32 5.08
 0 14 8 10.35 1.02
 -1 14 8 34.56 1.33
 1 14 8 34.89 1.39
 -2 14 8 38.87 1.52
 2 14 8 35.6 1.35
 -3 14 8 16.28 1.12
 3 14 8 15.61 1.11
 -4 14 8 0.45 0.84
 4 14 8 1.66 0.74
 -5 14 8 30.42 1.82
 5 14 8 32.62 2
 -6 14 8 20.35 2.12
 6 14 8 14.96 2.23
 -7 14 8 80.42 3.12
 7 14 8 83.44 3.41
 -8 14 8 9.11 1.95
 8 14 8 10.62 2.06
 -9 14 8 52.75 3.07
 9 14 8 49.56 2.87
 -10 14 8 56.8 3.11
 10 14 8 59.52 3.41
 -11 14 8 33.4 3.19
 11 14 8 28.42 4.53
 0 15 8 6.46 1.36
 -1 15 8 19.5 1.44
 1 15 8 20.33 1.32
 -2 15 8 27.8 1.55
 2 15 8 24.47 1.47
 -3 15 8 20.39 1.54
 3 15 8 17.28 1.3
 -4 15 8 121.37 2.93
 4 15 8 120.24 2.94
 -5 15 8 7.17 1.7
 5 15 8 6.42 1.87
 -6 15 8 107.83 3.56
 6 15 8 105.65 3.64
 -7 15 8 32.8 2.59
 7 15 8 34.26 2.62
 -8 15 8 51.8 2.97
 8 15 8 47.13 2.7
 -9 15 8 32.16 3.71
 9 15 8 33.22 3.13
 0 16 8 4.8 1.47
 -1 16 8 73.23 2.32
 1 16 8 76.11 2.41
 -2 16 8 32.16 1.84
 2 16 8 37.2 1.94
 -3 16 8 112.21 3.3
 3 16 8 103.51 3
 -4 16 8 5.44 1.56
 4 16 8 3.34 1.43
 -5 16 8 16.65 2.52
 5 16 8 18.12 2.61
 -6 16 8 23.67 3.04
 6 16 8 20.29 2.78
 -7 16 8 28.43 2.89
 7 16 8 37.24 3.23
 0 17 8 31.26 2.23
 -1 17 8 3.39 1.67
 1 17 8 1.98 1.95
 -2 17 8 77.7 3.1
 2 17 8 73.73 2.86
 -3 17 8 18.62 2.97
 3 17 8 19.75 2.54
 -4 17 8 124.71 5.17
 4 17 8 117.91 6.36
 0 0 9 0.14 0.29
 1 0 9 173.89 2.75
 2 0 9 7.64 0.44
 3 0 9 108.71 1.95
 4 0 9 120.01 1.98
 5 0 9 5.9 0.42
 6 0 9 161.46 2.62
 7 0 9 1.63 0.34
 8 0 9 108.45 1.85
 9 0 9 0.87 0.47
 10 0 9 228.52 3.65
 11 0 9 60.39 1.43
 12 0 9 30.35 1.01
 13 0 9 2.07 0.63
 14 0 9 193.43 3.64
 15 0 9 47.37 1.64
 16 0 9 22.24 1.54
 17 0 9 1 1.53
 18 0 9 3.67 2.46
 0 1 9 781.93 11.77
 -1 1 9 364.61 5.56
 1 1 9 368.87 5.62
 -2 1 9 78.09 1.38
 2 1 9 77.17 1.35
 -3 1 9 50.31 1
 3 1 9 48.91 0.96
 -4 1 9 14.49 0.49
 4 1 9 13.08 0.48
 -5 1 9 28.14 0.68
 5 1 9 28.74 0.69
 -6 1 9 35.15 0.79
 6 1 9 34.84 0.78
 -7 1 9 119.18 2
 7 1 9 116.71 2.02
 -8 1 9 74.92 1.38
 8 1 9 75.31 1.41
 -9 1 9 69.03 1.33
 9 1 9 71.03 1.49
 -10 1 9 23.22 0.78
 10 1 9 23.37 0.76
 -11 1 9 32.81 1
 11 1 9 31.32 0.93
 -12 1 9 54.54 1.38
 12 1 9 54.87 1.42
 -13 1 9 57.06 1.49
 13 1 9 57.62 1.51
 -14 1 9 6.85 0.86
 14 1 9 7.66 0.8
 -15 1 9 31.31 1.32
 15 1 9 32.52 1.47
 -16 1 9 48.62 1.71
 16 1 9 51.88 1.83
 -17 1 9 45.23 2.08
 17 1 9 43.69 2.33
 -18 1 9 3.45 2.62
 18 1 9 3.99 2.89
 0 2 9 145.83 2.32
 -1 2 9 61.08 1.15
 1 2 9 62.58 1.14
 -2 2 9 235.46 3.66
 2 2 9 233.26 3.63
 -3 2 9 827.8 12.41
 3 2 9 835.54 12.52
 -4 2 9 200.54 3.13
 4 2 9 197.45 3.1
 -5 2 9 279.57 4.33
 5 2 9 274.58 4.24
 -6 2 9 36.24 0.78
 6 2 9 38.91 0.83
 -7 2 9 11.57 0.51
 7 2 9 11.17 0.48
 -8 2 9 68.22 1.27
 8 2 9 68.34 1.27
 -9 2 9 38.92 0.91
 9 2 9 38.85 0.91
 -10 2 9 79.76 1.56
 10 2 9 78.6 1.45
 -11 2 9 297.56 5.75
 11 2 9 290.02 5.2
 -12 2 9 23.13 0.95
 12 2 9 26.06 0.98
 -13 2 9 41.75 1.36
 13 2 9 41.47 1.29
 -14 2 9 71.02 1.73
 14 2 9 72.88 1.91
 -15 2 9 4.31 1.05
 15 2 9 4.31 1.03
 -16 2 9 25.99 1.7
 16 2 9 28.33 1.69
 -17 2 9 34.13 2.07
 17 2 9 34.19 1.99
 -18 2 9 29.36 3.01
 18 2 9 31.14 3.22
 0 3 9 2.86 0.33
 -1 3 9 215.92 3.37
 1 3 9 215.82 3.35
 -2 3 9 358.75 5.49
 2 3 9 351.46 5.38
 -3 3 9 274.41 4.92
 3 3 9 275.65 4.95
 -4 3 9 272.44 4.92
 4 3 9 269.76 4.85
 -5 3 9 38.03 1.06
 5 3 9 40.04 1.08
 -6 3 9 66.05 1.47
 6 3 9 65.17 1.46
 -7 3 9 36.77 1.04
 7 3 9 37.87 1.03
 -8 3 9 18.22 0.86
 8 3 9 15.38 0.83
 -9 3 9 223.76 3.51
 9 3 9 222.44 3.51
 -10 3 9 121.53 2.19
 10 3 9 123.86 2.21
 -11 3 9 45.86 1.21
 11 3 9 47.56 1.22
 -12 3 9 31.24 1.05
 12 3 9 33.17 1.02
 -13 3 9 54.59 1.53
 13 3 9 58.56 1.48
 -14 3 9 4.81 0.9
 14 3 9 2.9 0.88
 -15 3 9 100.15 2.52
 15 3 9 103.09 2.66
 -16 3 9 23.09 1.74
 16 3 9 23.03 1.8
 -17 3 9 42.97 2.09
 17 3 9 41.45 2.08
 0 4 9 85.49 1.45
 -1 4 9 86.4 1.55
 1 4 9 86.01 1.72
 -2 4 9 88.99 1.84
 2 4 9 86.74 1.8
 -3 4 9 146.42 2.78
 3 4 9 145.68 2.73
 -4 4 9 74.25 1.6
 4 4 9 76.53 1.66
 -5 4 9 27.39 0.91
 5 4 9 26.94 0.97
 -6 4 9 78.52 1.72
 6 4 9 79.16 1.89
 -7 4 9 37.02 1.05
 7 4 9 38.63 1.09
 -8 4 9 79.13 1.74
 8 4 9 81.03 1.82
 -9 4 9 170.27 3.26
 9 4 9 169.29 3.26
 -10 4 9 22.4 1.03
 10 4 9 21.88 1.01
 -11 4 9 109.76 2.5
 11 4 9 113.41 2.83
 -12 4 9 43.08 1.14
 12 4 9 46.75 1.24
 -13 4 9 117.56 2.4
 13 4 9 115.54 2.36
 -14 4 9 6.5 1.1
 14 4 9 5.9 1.03
 -15 4 9 12.32 1.29
 15 4 9 13.77 1.34
 -16 4 9 73.56 2.22
 16 4 9 77.58 2.43
 -17 4 9 59.42 2.43
 17 4 9 60.01 2.3
 0 5 9 8.22 0.45
 -1 5 9 50.83 0.98
 1 5 9 52.04 0.99
 -2 5 9 0.63 0.34
 2 5 9 1.55 0.43
 -3 5 9 174.17 3.55
 3 5 9 174.83 3.42
 -4 5 9 242.21 4.42
 4 5 9 245.66 4.49
 -5 5 9 355.37 6.33
 5 5 9 367.23 6.56
 -6 5 9 57.4 1.42
 6 5 9 54.86 1.42
 -7 5 9 173.6 3.28
 7 5 9 174.06 3.29
 -8 5 9 10.04 0.76
 8 5 9 10.01 0.74
 -9 5 9 30.66 1.18
 9 5 9 30.6 1.14
 -10 5 9 172.28 3.61
 10 5 9 175.04 3.64
 -11 5 9 69.85 2.11
 11 5 9 67.49 1.98
 -12 5 9 50.55 1.68
 12 5 9 45.63 1.63
 -13 5 9 59.76 2.46
 13 5 9 58.16 2.41
 -14 5 9 18.85 1.16
 14 5 9 19.76 1.2
 -15 5 9 28.45 1.54
 15 5 9 29.14 1.52
 -16 5 9 4.61 1.44
 16 5 9 2.25 1.44
 -17 5 9 11.95 2.14
 17 5 9 9.2 1.94
 0 6 9 0.7 0.27
 -1 6 9 24.24 0.63
 1 6 9 23.88 0.61
 -2 6 9 77.56 1.66
 2 6 9 76.94 1.81
 -3 6 9 184.15 3.43
 3 6 9 184.32 3.43
 -4 6 9 147.13 2.84
 4 6 9 147.24 2.93
 -5 6 9 457.44 8.08
 5 6 9 447.44 7.92
 -6 6 9 103.89 2.13
 6 6 9 108.2 2.2
 -7 6 9 139.65 2.7
 7 6 9 135.03 2.66
 -8 6 9 16.03 0.81
 8 6 9 15.56 0.77
 -9 6 9 90.49 2.17
 9 6 9 91.62 2.12
 -10 6 9 30.5 1.21
 10 6 9 30.71 1.2
 -11 6 9 82.28 2.37
 11 6 9 82.74 2.37
 -12 6 9 14.37 1.4
 12 6 9 13.07 1.24
 -13 6 9 50.44 2.09
 13 6 9 47.27 2.2
 -14 6 9 17.82 1.78
 14 6 9 19.33 1.97
 -15 6 9 21.5 2.08
 15 6 9 21.59 2.57
 -16 6 9 25.5 2.66
 16 6 9 22.58 2.57
 0 7 9 219.51 3.45
 -1 7 9 136.69 2.21
 1 7 9 137.49 2.24
 -2 7 9 139.05 2.68
 2 7 9 138.99 2.71
 -3 7 9 131.18 2.55
 3 7 9 130.08 2.58
 -4 7 9 46.78 1.27
 4 7 9 43.9 1.18
 -5 7 9 85.52 1.88
 5 7 9 80.58 1.81
 -6 7 9 72.08 1.9
 6 7 9 74.8 1.77
 -7 7 9 5.47 0.66
 7 7 9 5.84 0.72
 -8 7 9 1.35 0.55
 8 7 9 2.72 0.73
 -9 7 9 1.79 0.73
 9 7 9 1.23 0.69
 -10 7 9 7.89 1.1
 10 7 9 5.12 1.02
 -11 7 9 61.22 2.71
 11 7 9 66.09 2.25
 -12 7 9 221.84 6.01
 12 7 9 234.09 6.19
 -13 7 9 52.31 2.32
 13 7 9 53.88 2.41
 -14 7 9 10.26 1.83
 14 7 9 16.31 2.02
 -15 7 9 6.43 2.1
 15 7 9 9.24 2.22
 -16 7 9 0.59 2.3
 16 7 9 0.45 2.01
 0 8 9 473.28 7.17
 -1 8 9 113.32 1.93
 1 8 9 112.71 2.09
 -2 8 9 72.98 1.68
 2 8 9 70.65 1.59
 -3 8 9 30.61 0.97
 3 8 9 30.35 1.01
 -4 8 9 16.76 0.9
 4 8 9 14.24 0.83
 -5 8 9 56.65 1.38
 5 8 9 59.84 1.64
 -6 8 9 14.32 0.97
 6 8 9 13.91 0.82
 -7 8 9 21.4 1.04
 7 8 9 22.18 1.1
 -8 8 9 15.89 0.98
 8 8 9 16.74 0.96
 -9 8 9 77.16 2.22
 9 8 9 75.49 2.16
 -10 8 9 6.28 1.3
 10 8 9 2.01 1.14
 -11 8 9 225.14 5.98
 11 8 9 222.18 5.94
 -12 8 9 2.95 1.24
 12 8 9 3.23 1.35
 -13 8 9 79.47 2.94
 13 8 9 81.96 3.19
 -14 8 9 26.47 2.23
 14 8 9 27.38 2.43
 -15 8 9 61.49 3.16
 15 8 9 60.33 3.22
 -16 8 9 17.85 4.18
 16 8 9 2.58 4.06
 0 9 9 188.77 3.06
 -1 9 9 6.58 0.52
 1 9 9 6.83 0.48
 -2 9 9 414.57 7.37
 2 9 9 415.38 7.34
 -3 9 9 3.5 0.61
 3 9 9 2.07 0.59
 -4 9 9 250.53 5
 4 9 9 242 4.83
 -5 9 9 14.27 0.92
 5 9 9 12.91 0.9
 -6 9 9 2.91 0.8
 6 9 9 1.79 0.8
 -7 9 9 73.78 2.08
 7 9 9 73.37 2.03
 -8 9 9 66.14 1.96
 8 9 9 67.92 2.01
 -9 9 9 21.46 1.47
 9 9 9 21.51 1.38
 -10 9 9 32.6 1.85
 10 9 9 33.48 1.89
 -11 9 9 15.01 1.45
 11 9 9 13.64 1.63
 -12 9 9 66.93 2.6
 12 9 9 66.89 2.86
 -13 9 9 2.04 1.45
 13 9 9 2.2 1.6
 -14 9 9 23.72 2.26
 14 9 9 27.78 2.67
 -15 9 9 70.7 3.86
 15 9 9 71.98 3.15
 0 10 9 0.35 0.39
 -1 10 9 54.73 1.25
 1 10 9 55.99 1.44
 -2 10 9 44.26 1.46
 2 10 9 41.94 1.43
 -3 10 9 268.71 6.01
 3 10 9 263.49 5.81
 -4 10 9 29.16 1.26
 4 10 9 27.59 1.25
 -5 10 9 122.29 3.6
 5 10 9 118.82 3
 -6 10 9 32.89 1.43
 6 10 9 33.53 1.43
 -7 10 9 13.1 1.13
 7 10 9 15.19 1.28
 -8 10 9 63.82 2.05
 8 10 9 67.47 2.01
 -9 10 9 20.94 1.47
 9 10 9 19.82 1.59
 -10 10 9 69.92 2.49
 10 10 9 67.09 2.94
 -11 10 9 22.7 1.84
 11 10 9 20.03 1.93
 -12 10 9 93.16 3.33
 12 10 9 87.47 3.34
 -13 10 9 14.56 2.25
 13 10 9 17.44 2.26
 -14 10 9 25.74 2.58
 14 10 9 25.05 2.41
 0 11 9 62.31 1.51
 -1 11 9 29.45 0.96
 1 11 9 28.94 0.9
 -2 11 9 26.77 0.83
 2 11 9 23.41 0.76
 -3 11 9 51.79 1.93
 3 11 9 50.36 1.61
 -4 11 9 193.51 4.7
 4 11 9 185.38 4.34
 -5 11 9 1.68 0.78
 5 11 9 1.04 1.01
 -6 11 9 57.98 2
 6 11 9 54.87 1.8
 -7 11 9 86.02 2.57
 7 11 9 85.22 2.41
 -8 11 9 55.55 2.13
 8 11 9 61.77 2.42
 -9 11 9 77.43 2.75
 9 11 9 74.43 2.79
 -10 11 9 5.24 1.56
 10 11 9 1.01 1.52
 -11 11 9 14.92 2.25
 11 11 9 13.05 2.39
 -12 11 9 78.69 3.34
 12 11 9 81.92 3.28
 -13 11 9 40.26 2.91
 13 11 9 46.14 3.35
 0 12 9 0.44 0.62
 -1 12 9 21.77 1.02
 1 12 9 19.94 0.9
 -2 12 9 13.33 0.8
 2 12 9 11.71 0.8
 -3 12 9 230.5 5.29
 3 12 9 215.49 5.8
 -4 12 9 39.53 1.5
 4 12 9 41.86 1.5
 -5 12 9 17.84 1.4
 5 12 9 14.04 1.29
 -6 12 9 43.86 1.96
 6 12 9 38.97 1.7
 -7 12 9 62.68 2.47
 7 12 9 60.56 2.53
 -8 12 9 95.77 3.15
 8 12 9 94.11 3.21
 -9 12 9 23.94 1.92
 9 12 9 24.31 1.95
 -10 12 9 13.8 1.87
 10 12 9 19.93 2.27
 -11 12 9 71.9 3.38
 11 12 9 68.57 3.01
 -12 12 9 27.15 2.55
 12 12 9 27.27 2.38
 0 13 9 11.68 0.98
 -1 13 9 16.27 1.03
 1 13 9 16.78 0.96
 -2 13 9 6.51 0.79
 2 13 9 9.33 0.88
 -3 13 9 17.46 1.51
 3 13 9 12.69 1.5
 -4 13 9 125.56 3.32
 4 13 9 127.5 3.81
 -5 13 9 69.06 2.51
 5 13 9 70.12 2.46
 -6 13 9 42.1 2.18
 6 13 9 38.45 2.18
 -7 13 9 12.32 1.52
 7 13 9 9.4 1.64
 -8 13 9 45.87 2.42
 8 13 9 44.33 2.67
 -9 13 9 2.11 1.83
 9 13 9 1.91 2.07
 -10 13 9 36.61 2.99
 10 13 9 38.2 2.68
 -11 13 9 14.33 2.39
 11 13 9 15.74 2.51
 0 14 9 17.48 1.29
 -1 14 9 36.11 1.44
 1 14 9 33.76 1.28
 -2 14 9 1.37 0.94
 2 14 9 1.05 1.04
 -3 14 9 22.09 1.78
 3 14 9 23.38 1.92
 -4 14 9 68.23 2.74
 4 14 9 75.12 2.62
 -5 14 9 3.35 1.86
 5 14 9 8.57 2.02
 -6 14 9 36.84 2.27
 6 14 9 37.39 2.78
 -7 14 9 12.23 1.98
 7 14 9 15.66 2.62
 -8 14 9 16.96 2.87
 8 14 9 9.89 2.29
 -9 14 9 26.98 2.75
 9 14 9 25.73 2.54
 -10 14 9 14.45 2.79
 10 14 9 16.77 2.91
 0 15 9 31.79 1.65
 -1 15 9 38.64 1.6
 1 15 9 39.88 1.8
 -2 15 9 14.42 1.36
 2 15 9 15.45 1.4
 -3 15 9 46.25 2.38
 3 15 9 46.58 2.22
 -4 15 9 4.74 1.86
 4 15 9 7.68 2.03
 -5 15 9 2.04 2.03
 5 15 9 1.55 1.86
 -6 15 9 82.08 3.57
 6 15 9 87.8 3.38
 -7 15 9 0.86 2.06
 7 15 9 3.54 1.93
 -8 15 9 14.96 2.79
 8 15 9 16.39 2.56
 0 16 9 4.98 1.83
 -1 16 9 52.23 2.1
 1 16 9 53.1 2.35
 -2 16 9 20.34 1.79
 2 16 9 19.43 1.78
 -3 16 9 27.4 2.6
 3 16 9 29.8 2.76
 -4 16 9 4.9 2.4
 4 16 9 6.16 2.53
 -5 16 9 79.67 3.74
 5 16 9 83.66 4.03
 -6 16 9 9.35 3.02
 6 16 9 13.08 3.72
 0 17 9 25.09 3.56
 -1 17 9 11.14 4.67
 1 17 9 6.36 4.57
 0 0 10 495.09 10.57
 1 0 10 225.36 3.52
 2 0 10 122.87 2.04
 3 0 10 30.18 0.76
 4 0 10 28.07 0.73
 5 0 10 10.05 0.58
 6 0 10 46.35 0.97
 7 0 10 8.18 0.55
 8 0 10 66.76 1.28
 9 0 10 129.8 2.21
 10 0 10 4.7 0.53
 11 0 10 160.08 3.04
 12 0 10 178.89 3.41
 13 0 10 20.02 1.23
 14 0 10 2.09 0.99
 15 0 10 26.96 1.46
 16 0 10 65.18 2.12
 17 0 10 186.01 3.98
 0 1 10 78.87 1.4
 -1 1 10 241.53 3.75
 1 1 10 242.9 3.77
 -2 1 10 113.76 1.89
 2 1 10 112.28 1.89
 -3 1 10 41.32 0.84
 3 1 10 42.72 0.87
 -4 1 10 5.53 0.43
 4 1 10 5.77 0.45
 -5 1 10 139.46 2.28
 5 1 10 135.57 2.24
 -6 1 10 131.07 2.16
 6 1 10 133.78 2.22
 -7 1 10 63.99 1.25
 7 1 10 64.51 1.22
 -8 1 10 39.66 0.97
 8 1 10 39.62 0.96
 -9 1 10 102.47 1.79
 9 1 10 103.25 1.83
 -10 1 10 46.01 1.11
 10 1 10 45.5 1.14
 -11 1 10 62.98 1.48
 11 1 10 63.85 1.53
 -12 1 10 150.81 3.05
 12 1 10 151.41 2.96
 -13 1 10 16.57 1.12
 13 1 10 18.84 1.04
 -14 1 10 3.47 0.92
 14 1 10 3.9 1.07
 -15 1 10 27.01 1.47
 15 1 10 25.74 1.35
 -16 1 10 24.59 1.57
 16 1 10 25.06 1.65
 -17 1 10 9.47 2.23
 17 1 10 12.33 2.02
 0 2 10 0.91 0.26
 -1 2 10 134.01 2.18
 1 2 10 134.79 2.21
 -2 2 10 43.88 0.89
 2 2 10 46.28 0.9
 -3 2 10 302.02 4.65
 3 2 10 301.26 4.63
 -4 2 10 508.84 7.69
 4 2 10 508.03 7.68
 -5 2 10 146.62 2.4
 5 2 10 144.74 2.36
 -6 2 10 329.96 5.04
 6 2 10 329.02 5.03
 -7 2 10 68.18 1.27
 7 2 10 65.57 1.24
 -8 2 10 109.44 1.87
 8 2 10 111.3 1.89
 -9 2 10 5.46 0.51
 9 2 10 4.19 0.5
 -10 2 10 78.58 1.58
 10 2 10 78.18 1.55
 -11 2 10 80.79 1.76
 11 2 10 81.21 1.76
 -12 2 10 5.29 0.77
 12 2 10 6.32 0.72
 -13 2 10 16.29 0.99
 13 2 10 14.68 0.96
 -14 2 10 8.83 1.17
 14 2 10 7.2 1.02
 -15 2 10 26.26 1.39
 15 2 10 28.23 1.45
 -16 2 10 70.75 2.47
 16 2 10 75.25 2.6
 -17 2 10 16.85 2.01
 17 2 10 9.9 1.91
 0 3 10 32.58 0.75
 -1 3 10 209.43 3.3
 1 3 10 209.09 3.28
 -2 3 10 79.94 1.38
 2 3 10 83.04 1.43
 -3 3 10 180.1 3.36
 3 3 10 184.49 3.44
 -4 3 10 186.97 3.48
 4 3 10 188.96 3.52
 -5 3 10 23.37 0.87
 5 3 10 21.86 0.87
 -6 3 10 20.79 0.84
 6 3 10 21.02 0.84
 -7 3 10 71.92 1.69
 7 3 10 72.75 1.7
 -8 3 10 31.12 1.01
 8 3 10 29.83 0.98
 -9 3 10 54.19 1.56
 9 3 10 50.04 1.32
 -10 3 10 34.95 1.22
 10 3 10 34.24 1.22
 -11 3 10 53.36 1.29
 11 3 10 53.1 1.31
 -12 3 10 42.03 1.23
 12 3 10 41.81 1.18
 -13 3 10 31.52 1.14
 13 3 10 30.98 1.19
 -14 3 10 71.57 1.84
 14 3 10 73.04 1.84
 -15 3 10 40.23 1.7
 15 3 10 43.14 1.72
 -16 3 10 1.01 1.6
 16 3 10 0.84 1.39
 -17 3 10 48.24 2.53
 17 3 10 46.65 2.49
 0 4 10 1.44 0.3
 -1 4 10 75.81 1.35
 1 4 10 77.31 1.37
 -2 4 10 71.87 1.61
 2 4 10 70.89 1.55
 -3 4 10 324.85 5.9
 3 4 10 319.22 5.96
 -4 4 10 17.8 0.75
 4 4 10 16.66 0.75
 -5 4 10 20.23 0.84
 5 4 10 19.8 0.89
 -6 4 10 29.9 0.97
 6 4 10 29.68 1.05
 -7 4 10 127.39 2.52
 7 4 10 123.16 2.45
 -8 4 10 152.6 2.96
 8 4 10 151.39 2.97
 -9 4 10 233.4 4.73
 9 4 10 238.13 4.79
 -10 4 10 280.95 5.56
 10 4 10 277.34 5.56
 -11 4 10 64.87 1.91
 11 4 10 63.43 1.9
 -12 4 10 102.47 2.66
 12 4 10 98.32 2.54
 -13 4 10 10.04 1.36
 13 4 10 13.82 1.33
 -14 4 10 108.09 2.55
 14 4 10 104.33 2.98
 -15 4 10 25.72 1.44
 15 4 10 27.47 1.65
 -16 4 10 32.16 1.9
 16 4 10 32.86 2.05
 -17 4 10 27.5 3.32
 17 4 10 35.34 3.58
 0 5 10 27.81 0.69
 -1 5 10 57.65 1.07
 1 5 10 55.7 1.06
 -2 5 10 58.09 1.4
 2 5 10 59.17 1.38
 -3 5 10 154.94 2.96
 3 5 10 157.61 2.99
 -4 5 10 76.98 1.67
 4 5 10 75.38 1.66
 -5 5 10 55.01 1.37
 5 5 10 56.97 1.41
 -6 5 10 100.51 2.06
 6 5 10 99.52 2.1
 -7 5 10 7.2 0.72
 7 5 10 7.54 0.72
 -8 5 10 9.98 0.81
 8 5 10 11.3 0.92
 -9 5 10 126.55 2.8
 9 5 10 130.67 3.25
 -10 5 10 17.49 1.12
 10 5 10 20.03 1.16
 -11 5 10 8.95 1.25
 11 5 10 7.95 1.27
 -12 5 10 24.2 1.37
 12 5 10 20.56 1.26
 -13 5 10 109.69 3.52
 13 5 10 106.75 3.59
 -14 5 10 22.01 1.9
 14 5 10 26.7 1.98
 -15 5 10 3.62 1.63
 15 5 10 3.54 2.1
 -16 5 10 54.38 3.05
 16 5 10 53.38 3.1
 0 6 10 183.47 2.9
 -1 6 10 177.69 2.8
 1 6 10 175.07 2.77
 -2 6 10 109.35 2.19
 2 6 10 110.71 2.2
 -3 6 10 31 0.98
 3 6 10 31.55 1
 -4 6 10 52.66 1.31
 4 6 10 52.13 1.28
 -5 6 10 156.48 3.09
 5 6 10 153.71 2.94
 -6 6 10 85.03 1.89
 6 6 10 85.11 1.85
 -7 6 10 188.56 3.93
 7 6 10 185.4 3.75
 -8 6 10 52.49 1.48
 8 6 10 52.96 1.52
 -9 6 10 136.51 2.99
 9 6 10 135.99 2.94
 -10 6 10 35.34 1.33
 10 6 10 35.27 1.4
 -11 6 10 28.58 1.46
 11 6 10 32.18 1.5
 -12 6 10 47.08 1.96
 12 6 10 50.24 2.09
 -13 6 10 52.26 2.42
 13 6 10 53.95 2.46
 -14 6 10 11.13 1.75
 14 6 10 15.45 2.27
 -15 6 10 34.63 2.46
 15 6 10 31.63 2.65
 -16 6 10 7.02 2.94
 16 6 10 9.78 2.42
 0 7 10 246.39 3.93
 -1 7 10 78.36 1.51
 1 7 10 80.54 1.43
 -2 7 10 17.77 0.81
 2 7 10 18.97 0.8
 -3 7 10 1.56 0.64
 3 7 10 0.67 0.46
 -4 7 10 73.31 1.64
 4 7 10 70.96 1.65
 -5 7 10 34.55 1.16
 5 7 10 35.73 1.15
 -6 7 10 76.66 1.91
 6 7 10 70.49 1.72
 -7 7 10 73.95 1.89
 7 7 10 71.02 1.8
 -8 7 10 35.37 1.23
 8 7 10 35.03 1.24
 -9 7 10 3.19 0.85
 9 7 10 1.92 0.73
 -10 7 10 38.58 1.68
 10 7 10 38.74 1.82
 -11 7 10 42.21 1.96
 11 7 10 38.31 1.83
 -12 7 10 77.96 2.8
 12 7 10 76.88 2.87
 -13 7 10 12.71 1.6
 13 7 10 11.51 2.01
 -14 7 10 27.7 2.02
 14 7 10 36 2.92
 -15 7 10 55.82 3.59
 15 7 10 53.87 3.01
 -16 7 10 29.63 5.74
 0 8 10 5.62 0.46
 -1 8 10 31.4 0.73
 1 8 10 33 0.78
 -2 8 10 246.45 4.5
 2 8 10 239.28 4.41
 -3 8 10 28.39 1.08
 3 8 10 26.41 1.03
 -4 8 10 26.89 0.97
 4 8 10 25.17 0.95
 -5 8 10 138.77 2.97
 5 8 10 142.31 3.04
 -6 8 10 19.89 0.99
 6 8 10 17.57 1.01
 -7 8 10 90.8 2.21
 7 8 10 85.42 2.09
 -8 8 10 7.97 0.87
 8 8 10 8.68 0.92
 -9 8 10 61.38 2.22
 9 8 10 58.38 2.17
 -10 8 10 55.14 2.1
 10 8 10 53.33 2.14
 -11 8 10 94.45 3.1
 11 8 10 90.66 3.17
 -12 8 10 3.99 1.73
 12 8 10 5.3 1.95
 -13 8 10 51.21 2.75
 13 8 10 52.24 2.73
 -14 8 10 26.94 2.58
 14 8 10 30.95 2.51
 -15 8 10 39.26 2.81
 15 8 10 40.9 2.67
 0 9 10 16.75 0.7
 -1 9 10 23.97 0.71
 1 9 10 24.77 0.71
 -2 9 10 56.66 1.52
 2 9 10 54.23 1.42
 -3 9 10 53.07 1.47
 3 9 10 54.99 1.6
 -4 9 10 1.52 0.55
 4 9 10 2.32 0.63
 -5 9 10 49.66 1.57
 5 9 10 50.77 1.69
 -6 9 10 4.7 1.03
 6 9 10 4.96 0.82
 -7 9 10 21.82 1.27
 7 9 10 23.87 1.29
 -8 9 10 76.35 2.27
 8 9 10 73.69 2.23
 -9 9 10 71.64 2.35
 9 9 10 71.53 2.52
 -10 9 10 121.57 3.65
 10 9 10 121.29 3.81
 -11 9 10 45.9 2.24
 11 9 10 45.37 2.27
 -12 9 10 58.68 2.62
 12 9 10 62.2 2.79
 -13 9 10 20.36 2.05
 13 9 10 22.17 2.35
 -14 9 10 40.54 2.78
 14 9 10 42.43 2.86
 0 10 10 1.83 0.59
 -1 10 10 32.03 1.02
 1 10 10 34.81 1.09
 -2 10 10 12.82 1
 2 10 10 12.84 1.12
 -3 10 10 535.99 11.57
 3 10 10 557.41 11.98
 -4 10 10 61.68 1.88
 4 10 10 61.32 1.85
 -5 10 10 93.35 2.51
 5 10 10 94.27 2.57
 -6 10 10 50.15 1.84
 6 10 10 48.92 1.88
 -7 10 10 17.61 1.33
 7 10 10 17.63 1.16
 -8 10 10 55.72 2.17
 8 10 10 54.73 2.05
 -9 10 10 51.46 2.3
 9 10 10 50.51 2.44
 -10 10 10 80.8 2.81
 10 10 10 78.96 3.04
 -11 10 10 27.46 2.11
 11 10 10 30.33 2.18
 -12 10 10 18.41 2.38
 12 10 10 18.73 2.55
 -13 10 10 3.82 2.63
 13 10 10 4.7 2.32
 -14 10 10 11.48 3.18
 14 10 10 3.28 3.42
 0 11 10 36.34 1.04
 -1 11 10 39.51 1.11
 1 11 10 38.49 1.1
 -2 11 10 275.6 6.18
 2 11 10 266.65 5.98
 -3 11 10 97.36 2.5
 3 11 10 100.03 2.7
 -4 11 10 56.17 1.83
 4 11 10 54.78 1.81
 -5 11 10 13.53 1.34
 5 11 10 14 1.23
 -6 11 10 54.78 1.94
 6 11 10 48.95 1.74
 -7 11 10 41.95 1.82
 7 11 10 43.5 1.98
 -8 11 10 61.45 2.54
 8 11 10 65.53 2.88
 -9 11 10 90.74 3.05
 9 11 10 88.9 3.3
 -10 11 10 24.75 2.05
 10 11 10 26.32 2.22
 -11 11 10 2.51 1.68
 11 11 10 2.51 1.7
 -12 11 10 58.15 3.2
 12 11 10 54.52 3.09
 -13 11 10 6.39 2.94
 13 11 10 15.1 2.92
 0 12 10 40.46 1.19
 -1 12 10 18.49 0.93
 1 12 10 20.33 0.93
 -2 12 10 26.56 1.49
 2 12 10 25.14 1.29
 -3 12 10 18.87 1.27
 3 12 10 19.24 1.3
 -4 12 10 1.48 1.12
 4 12 10 1.28 1.07
 -5 12 10 30.58 1.65
 5 12 10 32.95 1.74
 -6 12 10 89.79 2.56
 6 12 10 88.61 2.69
 -7 12 10 5.34 1.83
 7 12 10 3.93 1.83
 -8 12 10 20.84 1.81
 8 12 10 25.77 1.99
 -9 12 10 59.78 2.6
 9 12 10 61.78 3.05
 -10 12 10 22.11 2.27
 10 12 10 22.47 2.21
 -11 12 10 87.42 3.63
 11 12 10 87.24 3.69
 -12 12 10 39.93 3.85
 12 12 10 47.88 4.13
 0 13 10 25.42 1.08
 -1 13 10 113.92 2.41
 1 13 10 110.55 2.38
 -2 13 10 77.58 2.39
 2 13 10 75.75 2.37
 -3 13 10 4.87 1.29
 3 13 10 5.34 1.26
 -4 13 10 66 2.21
 4 13 10 66.6 2.31
 -5 13 10 19.27 1.69
 5 13 10 19.86 2.01
 -6 13 10 102.79 3.47
 6 13 10 100.54 3.55
 -7 13 10 6.95 2.14
 7 13 10 5.32 2.11
 -8 13 10 22.3 2.05
 8 13 10 26.51 2.8
 -9 13 10 9.57 2.35
 9 13 10 11.11 2.42
 -10 13 10 5.91 2.72
 10 13 10 2.66 3.01
 0 14 10 3.27 1.11
 -1 14 10 26.13 1.38
 1 14 10 25.28 1.39
 -2 14 10 41.99 2.17
 2 14 10 42 2.07
 -3 14 10 20.42 1.92
 3 14 10 17.14 1.94
 -4 14 10 18.76 1.78
 4 14 10 19.92 1.97
 -5 14 10 43.49 2.68
 5 14 10 41.87 2.6
 -6 14 10 99.55 3.6
 6 14 10 101.05 4.01
 -7 14 10 3.01 2.5
 7 14 10 3.14 2.15
 -8 14 10 44.88 2.82
 8 14 10 44.15 2.93
 -9 14 10 7.54 2.65
 9 14 10 8.4 2.78
 0 15 10 7.09 1.44
 -1 15 10 103.35 2.77
 1 15 10 98.92 2.51
 -2 15 10 4.22 1.85
 2 15 10 4.32 1.86
 -3 15 10 5.88 1.95
 3 15 10 6.05 1.74
 -4 15 10 11.66 2.25
 4 15 10 12.7 2.22
 -5 15 10 138.42 5.15
 5 15 10 138.38 4.87
 -6 15 10 80.72 3.97
 6 15 10 72.38 3.5
 -7 15 10 27.83 3.2
 7 15 10 37.08 3.35
 0 16 10 20.29 1.89
 -1 16 10 21.29 1.91
 1 16 10 23.23 2.03
 -2 16 10 11.38 2.72
 2 16 10 15.44 2.35
 -3 16 10 127.73 4.56
 3 16 10 136 4.63
 -4 16 10 11.24 2.9
 4 16 10 8.1 2.8
 0 0 11 0.59 0.52
 1 0 11 90.15 1.56
 2 0 11 649.36 10.45
 3 0 11 0.66 0.45
 4 0 11 89.48 1.6
 5 0 11 29.92 0.77
 6 0 11 16.74 0.67
 7 0 11 10.25 0.55
 8 0 11 83.18 1.52
 9 0 11 89.69 1.68
 10 0 11 397.13 7.17
 11 0 11 50.54 1.37
 12 0 11 22.11 1.06
 13 0 11 67.29 1.76
 14 0 11 3.56 1.08
 15 0 11 8.61 1.33
 16 0 11 31.97 1.75
 17 0 11 53.05 3.11
 0 1 11 100.52 1.75
 -1 1 11 364.57 5.6
 1 1 11 358.98 5.61
 -2 1 11 30.66 0.8
 2 1 11 30.57 0.77
 -3 1 11 43.26 0.95
 3 1 11 44.47 0.93
 -4 1 11 18.04 0.63
 4 1 11 18.29 0.64
 -5 1 11 68.57 1.3
 5 1 11 68.11 1.3
 -6 1 11 55.26 1.11
 6 1 11 56.59 1.14
 -7 1 11 46.67 1
 7 1 11 47.38 1.05
 -8 1 11 83.61 1.53
 8 1 11 79.6 1.47
 -9 1 11 32.58 0.86
 9 1 11 33.14 0.88
 -10 1 11 93.31 2
 10 1 11 90.2 1.92
 -11 1 11 46.46 1.34
 11 1 11 46.34 1.31
 -12 1 11 2.04 0.76
 12 1 11 3.47 0.71
 -13 1 11 76.15 1.86
 13 1 11 76.22 1.86
 -14 1 11 35.09 1.49
 14 1 11 35.65 1.54
 -15 1 11 22.57 1.5
 15 1 11 21.99 1.56
 -16 1 11 55.25 2.22
 16 1 11 58.84 2.19
 -17 1 11 23.52 2.55
 17 1 11 23.59 2.67
 0 2 11 341.98 5.26
 -1 2 11 105.29 1.85
 1 2 11 105.06 1.8
 -2 2 11 22.69 0.63
 2 2 11 21.61 0.64
 -3 2 11 135.42 2.24
 3 2 11 134.91 2.23
 -4 2 11 40.88 0.89
 4 2 11 38.8 0.87
 -5 2 11 117.41 1.97
 5 2 11 119.14 1.99
 -6 2 11 80.54 1.46
 6 2 11 79.54 1.45
 -7 2 11 26.48 0.7
 7 2 11 26.32 0.72
 -8 2 11 285.94 4.44
 8 2 11 296.24 4.59
 -9 2 11 43.48 1.01
 9 2 11 44.05 1.02
 -10 2 11 73.29 1.6
 10 2 11 73.56 1.57
 -11 2 11 35.75 1.1
 11 2 11 35.46 1.09
 -12 2 11 18.63 0.93
 12 2 11 20.74 0.98
 -13 2 11 3.22 0.9
 13 2 11 2.09 0.98
 -14 2 11 16.68 1.32
 14 2 11 17.3 1.3
 -15 2 11 20.11 1.44
 15 2 11 19.76 1.51
 -16 2 11 13.31 1.85
 16 2 11 12.64 1.96
 0 3 11 88.95 1.56
 -1 3 11 64.11 1.22
 1 3 11 64.56 1.21
 -2 3 11 64.74 1.19
 2 3 11 62.81 1.16
 -3 3 11 30.98 0.72
 3 3 11 29.46 0.72
 -4 3 11 206.09 4.18
 4 3 11 198.11 3.84
 -5 3 11 3.45 0.69
 5 3 11 1.49 0.46
 -6 3 11 41.55 1.18
 6 3 11 38.74 1.13
 -7 3 11 78.99 1.74
 7 3 11 79.66 1.74
 -8 3 11 175.91 3.42
 8 3 11 178.16 3.36
 -9 3 11 122.71 2.72
 9 3 11 121.94 2.67
 -10 3 11 107.63 2.72
 10 3 11 105.88 2.67
 -11 3 11 21.53 1.1
 11 3 11 23.64 1.29
 -12 3 11 65.48 2.02
 12 3 11 62.96 2.15
 -13 3 11 53.29 1.98
 13 3 11 53.71 2.14
 -14 3 11 13.38 1.08
 14 3 11 12.09 1.09
 -15 3 11 2 1.3
 15 3 11 1.61 1.32
 -16 3 11 15.03 1.83
 16 3 11 14.86 1.64
 0 4 11 59.23 1.13
 -1 4 11 31.92 0.77
 1 4 11 31.78 0.77
 -2 4 11 40.15 0.85
 2 4 11 39.89 0.83
 -3 4 11 85.52 1.81
 3 4 11 83.13 1.77
 -4 4 11 330.34 5.91
 4 4 11 336.94 6
 -5 4 11 268.26 4.87
 5 4 11 265.79 4.84
 -6 4 11 95.1 1.97
 6 4 11 97.72 2.04
 -7 4 11 111.01 2.24
 7 4 11 114.79 2.36
 -8 4 11 117.22 2.6
 8 4 11 113.73 2.51
 -9 4 11 193.1 4
 9 4 11 196.49 4.04
 -10 4 11 282.87 6.36
 10 4 11 280.02 6.24
 -11 4 11 3.45 0.95
 11 4 11 2.92 1.01
 -12 4 11 56.55 1.94
 12 4 11 57.75 1.99
 -13 4 11 16.52 1.44
 13 4 11 15.49 1.57
 -14 4 11 40.51 2.31
 14 4 11 39.32 2.42
 -15 4 11 15.11 2.02
 15 4 11 15.33 2.44
 -16 4 11 23.77 2.65
 16 4 11 19.82 2.44
 0 5 11 0.97 0.33
 -1 5 11 103.75 1.77
 1 5 11 103.43 1.77
 -2 5 11 73.97 1.63
 2 5 11 76.12 1.66
 -3 5 11 4.55 0.83
 3 5 11 2.59 0.58
 -4 5 11 89.23 1.89
 4 5 11 86.84 1.83
 -5 5 11 150.05 2.88
 5 5 11 149.38 3
 -6 5 11 84.07 1.76
 6 5 11 80.43 1.76
 -7 5 11 51.48 1.48
 7 5 11 53.94 1.56
 -8 5 11 2.42 0.71
 8 5 11 2.3 0.78
 -9 5 11 13.07 0.88
 9 5 11 13.64 1.02
 -10 5 11 25.55 1.2
 10 5 11 23.44 1.25
 -11 5 11 52.7 1.77
 11 5 11 50.23 1.83
 -12 5 11 2.88 1.45
 12 5 11 1.3 1.45
 -13 5 11 26.6 1.85
 13 5 11 25.43 2.1
 -14 5 11 27.51 2.67
 14 5 11 26.94 2.53
 -15 5 11 4.56 1.95
 15 5 11 2.05 2.05
 -16 5 11 6.88 2.65
 16 5 11 11.46 2.63
 0 6 11 11.05 0.51
 -1 6 11 67.68 1.24
 1 6 11 69.45 1.27
 -2 6 11 204.02 3.79
 2 6 11 197.74 3.7
 -3 6 11 62.19 1.48
 3 6 11 58.71 1.46
 -4 6 11 297.09 5.33
 4 6 11 304.38 5.46
 -5 6 11 154.09 2.96
 5 6 11 152.7 2.95
 -6 6 11 35.77 1.25
 6 6 11 38.4 1.28
 -7 6 11 24.33 1.08
 7 6 11 23.89 1.15
 -8 6 11 68.31 1.79
 8 6 11 64.58 1.72
 -9 6 11 12.1 1.08
 9 6 11 14.44 0.94
 -10 6 11 25.11 1.26
 10 6 11 24.37 1.44
 -11 6 11 56.58 2.19
 11 6 11 57.87 2.11
 -12 6 11 22.68 1.71
 12 6 11 19.13 1.79
 -13 6 11 33.17 2.06
 13 6 11 33.58 2.42
 -14 6 11 45.78 2.54
 14 6 11 46.54 2.46
 -15 6 11 11.36 2.64
 15 6 11 17.2 2.43
 0 7 11 63.87 1.18
 -1 7 11 32.92 1.05
 1 7 11 31.16 1.05
 -2 7 11 29 0.97
 2 7 11 27.12 0.95
 -3 7 11 35.84 1.06
 3 7 11 32.39 1.01
 -4 7 11 61.68 1.53
 4 7 11 61.46 1.51
 -5 7 11 71.66 1.85
 5 7 11 68.6 1.77
 -6 7 11 19.53 1.03
 6 7 11 18.98 1
 -7 7 11 16.64 1.02
 7 7 11 18.16 1.08
 -8 7 11 62.43 1.7
 8 7 11 67.33 1.83
 -9 7 11 96.76 3.01
 9 7 11 94.93 3.01
 -10 7 11 20.49 1.55
 10 7 11 20.97 1.68
 -11 7 11 15.78 1.56
 11 7 11 15.65 1.62
 -12 7 11 32.55 1.95
 12 7 11 29.68 2.05
 -13 7 11 32.57 2.42
 13 7 11 28.75 2.52
 -14 7 11 53.54 3.27
 14 7 11 54.51 3.06
 -15 7 11 19.68 2.94
 15 7 11 19.52 2.78
 0 8 11 0.77 0.36
 -1 8 11 31.51 1.01
 1 8 11 29.42 1.01
 -2 8 11 155.01 3.17
 2 8 11 151.2 2.93
 -3 8 11 127.74 2.76
 3 8 11 133.08 2.87
 -4 8 11 108.17 2.77
 4 8 11 105.75 2.49
 -5 8 11 90.51 2.17
 5 8 11 91.04 2.19
 -6 8 11 15.71 1.03
 6 8 11 14.18 1.04
 -7 8 11 155.6 3.66
 7 8 11 155.71 3.68
 -8 8 11 64 1.97
 8 8 11 64.39 1.98
 -9 8 11 47.46 1.98
 9 8 11 46.77 2
 -10 8 11 7.8 1.55
 10 8 11 4.07 1.23
 -11 8 11 95.8 3.33
 11 8 11 89.59 3.21
 -12 8 11 119.83 3.74
 12 8 11 123.85 4.16
 -13 8 11 5.02 1.79
 13 8 11 3.92 2.16
 -14 8 11 32.84 2.89
 14 8 11 31.32 2.71
 0 9 11 23.14 0.79
 -1 9 11 147.83 3.53
 1 9 11 149.76 3.59
 -2 9 11 36.97 1.41
 2 9 11 32.26 1.75
 -3 9 11 84.87 2.26
 3 9 11 79.98 2.47
 -4 9 11 57.02 1.81
 4 9 11 54.26 1.72
 -5 9 11 89.71 2.47
 5 9 11 85.09 2.31
 -6 9 11 147.59 3.6
 6 9 11 148.92 3.64
 -7 9 11 25.15 1.33
 7 9 11 25.76 1.44
 -8 9 11 7.99 1.29
 8 9 11 6.79 1.2
 -9 9 11 32.85 1.83
 9 9 11 32.54 2.04
 -10 9 11 13.82 1.7
 10 9 11 13.89 1.87
 -11 9 11 54.59 2.47
 11 9 11 55.09 2.58
 -12 9 11 16.27 2.04
 12 9 11 16.87 2.37
 -13 9 11 59.71 3.19
 13 9 11 61 3.36
 -14 9 11 10.76 2.99
 14 9 11 20.51 3.78
 0 10 11 37.07 1
 -1 10 11 163.71 3.86
 1 10 11 161.58 3.78
 -2 10 11 49.53 1.66
 2 10 11 46.94 1.69
 -3 10 11 27.78 1.35
 3 10 11 28.13 1.43
 -4 10 11 140.02 3.44
 4 10 11 139 3.41
 -5 10 11 23.78 1.4
 5 10 11 20.35 1.37
 -6 10 11 24.75 1.41
 6 10 11 24.39 1.33
 -7 10 11 47.41 1.73
 7 10 11 45.64 1.73
 -8 10 11 7.6 1.5
 8 10 11 5.6 1.76
 -9 10 11 15.79 1.96
 9 10 11 12.01 1.78
 -10 10 11 143.57 4.24
 10 10 11 151.56 4.76
 -11 10 11 7.65 2.12
 11 10 11 4.43 1.91
 -12 10 11 29.33 2.96
 12 10 11 23.06 2.53
 -13 10 11 5.23 2.44
 13 10 11 8.12 2.51
 0 11 11 29.64 1.02
 -1 11 11 69.39 2.02
 1 11 11 69.03 1.96
 -2 11 11 30.75 1.33
 2 11 11 31.41 1.38
 -3 11 11 26.73 1.26
 3 11 11 25.17 1.34
 -4 11 11 0.38 1.08
 4 11 11 0.95 1.09
 -5 11 11 17.11 1.49
 5 11 11 18.36 1.38
 -6 11 11 116.45 3.13
 6 11 11 115.62 3.18
 -7 11 11 11.28 1.72
 7 11 11 9.78 1.88
 -8 11 11 8 1.49
 8 11 11 5.88 1.74
 -9 11 11 21.28 1.89
 9 11 11 22.54 2.16
 -10 11 11 4.97 1.92
 10 11 11 2.29 1.77
 -11 11 11 23.75 2.57
 11 11 11 23.86 2.33
 -12 11 11 66.37 3.32
 12 11 11 72.07 3.43
 0 12 11 1.53 0.78
 -1 12 11 29.32 1.33
 1 12 11 28.59 1.49
 -2 12 11 13.14 1.3
 2 12 11 11.59 1.38
 -3 12 11 51.58 1.88
 3 12 11 49.05 1.92
 -4 12 11 55.7 2.05
 4 12 11 55.52 2.18
 -5 12 11 71.96 2.36
 5 12 11 70.97 2.44
 -6 12 11 23.28 1.87
 6 12 11 22.06 1.75
 -7 12 11 16.68 1.84
 7 12 11 19.51 2.26
 -8 12 11 21.24 2.16
 8 12 11 19.89 2.36
 -9 12 11 43.37 2.4
 9 12 11 42.98 2.68
 -10 12 11 37.61 2.81
 10 12 11 39.33 2.81
 -11 12 11 3.44 2.92
 11 12 11 7.32 2.95
 0 13 11 30.08 1.37
 -1 13 11 8.99 1.42
 1 13 11 6.04 1.29
 -2 13 11 121.88 3.33
 2 13 11 120.84 3.32
 -3 13 11 93.25 2.76
 3 13 11 92.4 2.9
 -4 13 11 12.82 1.58
 4 13 11 11.62 1.77
 -5 13 11 15.04 1.71
 5 13 11 15.43 1.76
 -6 13 11 102.56 3.55
 6 13 11 95.38 3.85
 -7 13 11 33.24 2.57
 7 13 11 35.25 2.76
 -8 13 11 53.05 3.09
 8 13 11 49.71 2.7
 -9 13 11 3.61 2.43
 9 13 11 6.05 2.47
 -10 13 11 5.53 5.06
 0 14 11 29.36 1.43
 -1 14 11 18.81 1.81
 1 14 11 23.08 1.94
 -2 14 11 4.33 1.83
 2 14 11 5.77 1.81
 -3 14 11 4.4 1.83
 3 14 11 5.49 1.79
 -4 14 11 127.48 3.85
 4 14 11 124.15 3.94
 -5 14 11 32.37 2.9
 5 14 11 29.4 2.67
 -6 14 11 0.91 2.44
 6 14 11 0.8 2.22
 -7 14 11 30.47 2.68
 7 14 11 29.86 2.46
 -8 14 11 17.76 3.39
 8 14 11 22.19 3.19
 0 15 11 10.71 1.68
 -1 15 11 7.68 2.2
 1 15 11 5.46 2.4
 -2 15 11 2.14 1.95
 2 15 11 5.43 2.16
 -3 15 11 112.55 3.68
 3 15 11 114.09 3.48
 -4 15 11 42.89 2.97
 4 15 11 43.09 2.9
 -5 15 11 46.64 3.21
 5 15 11 50.52 3.12
 -6 15 11 28.75 3.79
 6 15 11 20.32 3.74
 0 16 11 0 2.51
 1 16 11 7.62 4.85
 0 0 12 4.73 0.66
 1 0 12 21.15 0.67
 2 0 12 122.37 2.06
 3 0 12 7.04 0.52
 4 0 12 129.45 2.19
 5 0 12 6.79 0.57
 6 0 12 50.91 1.09
 7 0 12 15.96 0.65
 8 0 12 30.02 0.94
 9 0 12 178.85 3.39
 10 0 12 140.48 2.75
 11 0 12 429.32 7.62
 12 0 12 27.13 1.26
 13 0 12 73.03 1.96
 14 0 12 19.62 1.58
 15 0 12 1.45 1.67
 16 0 12 18.73 1.96
 0 1 12 1.12 0.4
 -1 1 12 38.24 0.91
 1 1 12 36.65 0.9
 -2 1 12 5.61 0.52
 2 1 12 5.52 0.49
 -3 1 12 363.83 5.59
 3 1 12 357.68 5.48
 -4 1 12 25.05 0.72
 4 1 12 26.08 0.75
 -5 1 12 2.09 0.42
 5 1 12 1.18 0.37
 -6 1 12 46.82 1.02
 6 1 12 50.04 1.07
 -7 1 12 126.46 2.15
 7 1 12 122.76 2.07
 -8 1 12 35.81 0.88
 8 1 12 38.73 0.95
 -9 1 12 40.88 1.08
 9 1 12 40.9 1.02
 -10 1 12 13.29 0.82
 10 1 12 14.7 0.84
 -11 1 12 5.99 0.86
 11 1 12 7.38 0.86
 -12 1 12 83.72 1.98
 12 1 12 83.38 2.02
 -13 1 12 49.08 1.68
 13 1 12 47.13 1.56
 -14 1 12 29.53 1.55
 14 1 12 31.98 1.44
 -15 1 12 9.78 1.45
 15 1 12 7.06 1.61
 -16 1 12 41.7 2.3
 16 1 12 42.84 2.45
 0 2 12 201.47 3.2
 -1 2 12 143.65 2.36
 1 2 12 144.28 2.39
 -2 2 12 293.76 4.58
 2 2 12 292.54 4.51
 -3 2 12 93.13 1.6
 3 2 12 91.28 1.61
 -4 2 12 143.87 2.43
 4 2 12 141.46 2.36
 -5 2 12 140.99 2.31
 5 2 12 142.16 2.37
 -6 2 12 3.04 0.56
 6 2 12 4.17 0.67
 -7 2 12 82.58 1.87
 7 2 12 79.91 1.79
 -8 2 12 17.38 0.87
 8 2 12 18.57 0.93
 -9 2 12 8.09 0.88
 9 2 12 8.05 0.99
 -10 2 12 187.16 4.35
 10 2 12 193 4.48
 -11 2 12 65.6 1.54
 11 2 12 66.53 1.57
 -12 2 12 48.03 1.4
 12 2 12 48.72 1.44
 -13 2 12 32.47 1.27
 13 2 12 31.52 1.27
 -14 2 12 53.79 1.78
 14 2 12 52.21 1.75
 -15 2 12 24.36 1.64
 15 2 12 26.76 1.67
 -16 2 12 18.59 2.71
 16 2 12 15.06 2.13
 0 3 12 19.7 0.65
 -1 3 12 98.05 1.7
 1 3 12 95.83 1.71
 -2 3 12 70.14 1.39
 2 3 12 70.25 1.32
 -3 3 12 21.53 0.63
 3 3 12 21.89 0.62
 -4 3 12 54.32 1.38
 4 3 12 55.78 1.54
 -5 3 12 183.89 3.47
 5 3 12 189.6 3.55
 -6 3 12 4.84 0.83
 6 3 12 6.07 0.82
 -7 3 12 20.59 0.88
 7 3 12 19.63 0.89
 -8 3 12 45.95 1.42
 8 3 12 44.77 1.45
 -9 3 12 58.13 1.6
 9 3 12 60.09 1.72
 -10 3 12 85.53 2.32
 10 3 12 93.38 2.6
 -11 3 12 142.85 3.59
 11 3 12 148.6 3.77
 -12 3 12 27.45 1.53
 12 3 12 27.93 1.56
 -13 3 12 14.84 1.67
 13 3 12 11.14 1.58
 -14 3 12 10.93 1.47
 14 3 12 11.5 1.67
 -15 3 12 15.15 2.42
 15 3 12 12.73 2.32
 -16 3 12 13.88 2.68
 16 3 12 14.56 3.17
 0 4 12 59.99 1.19
 -1 4 12 42.35 0.93
 1 4 12 41.45 0.91
 -2 4 12 94 1.63
 2 4 12 92.12 1.59
 -3 4 12 80.38 1.77
 3 4 12 75.86 1.67
 -4 4 12 52.13 1.32
 4 4 12 54.91 1.33
 -5 4 12 7.45 0.72
 5 4 12 6.09 0.73
 -6 4 12 72.12 1.71
 6 4 12 72.3 1.77
 -7 4 12 73.62 1.89
 7 4 12 71.62 1.81
 -8 4 12 221.06 4.53
 8 4 12 227.16 4.75
 -9 4 12 1.9 0.87
 9 4 12 0.12 0.76
 -10 4 12 13.58 1.14
 10 4 12 13.1 1.29
 -11 4 12 37.91 1.54
 11 4 12 35.9 1.63
 -12 4 12 33.84 1.84
 12 4 12 37.55 1.99
 -13 4 12 95.29 3.34
 13 4 12 98.62 3.66
 -14 4 12 44.94 2.67
 14 4 12 45.99 2.48
 -15 4 12 36.56 2.7
 15 4 12 39.61 2.74
 0 5 12 294.11 4.89
 -1 5 12 172.74 2.93
 1 5 12 181.54 2.9
 -2 5 12 164.63 3.11
 2 5 12 167.58 3.18
 -3 5 12 69.53 1.58
 3 5 12 68.37 1.58
 -4 5 12 115.57 2.56
 4 5 12 108.96 2.37
 -5 5 12 72.9 1.66
 5 5 12 71.64 1.68
 -6 5 12 118.85 2.66
 6 5 12 121.01 2.72
 -7 5 12 3.67 0.79
 7 5 12 1.67 0.71
 -8 5 12 39.06 1.33
 8 5 12 40.6 1.35
 -9 5 12 4.41 1
 9 5 12 6.56 0.98
 -10 5 12 18.73 1.24
 10 5 12 18.19 1.3
 -11 5 12 123.82 3.22
 11 5 12 115.82 3.16
 -12 5 12 9.63 1.74
 12 5 12 8.65 1.4
 -13 5 12 50.47 2.51
 13 5 12 50.8 2.38
 -14 5 12 63.27 3.04
 14 5 12 66.28 2.95
 -15 5 12 25.91 2.64
 15 5 12 25.99 2.5
 0 6 12 102.7 1.76
 -1 6 12 57.19 1.36
 1 6 12 57.68 1.37
 -2 6 12 37.03 1.04
 2 6 12 37.01 1.08
 -3 6 12 102.63 2.12
 3 6 12 94.57 1.99
 -4 6 12 136.34 2.7
 4 6 12 136.22 2.73
 -5 6 12 30.21 1.23
 5 6 12 32.88 1.25
 -6 6 12 39.54 1.31
 6 6 12 38.83 1.31
 -7 6 12 5.91 0.86
 7 6 12 8.8 0.97
 -8 6 12 50.15 1.58
 8 6 12 49.34 1.59
 -9 6 12 56.59 1.8
 9 6 12 53.21 1.78
 -10 6 12 49.28 2.06
 10 6 12 47.24 2.25
 -11 6 12 10.57 1.75
 11 6 12 13.34 1.77
 -12 6 12 69.19 3.15
 12 6 12 73.06 2.88
 -13 6 12 2.49 1.64
 13 6 12 1.21 1.67
 -14 6 12 10.17 2.49
 14 6 12 7.99 2.07
 -15 6 12 11.8 2.62
 15 6 12 13.37 2.74
 0 7 12 54.83 1.09
 -1 7 12 20.31 0.82
 1 7 12 19.78 0.87
 -2 7 12 25.59 1.01
 2 7 12 25.4 0.98
 -3 7 12 121.45 2.66
 3 7 12 113.73 2.44
 -4 7 12 191.18 3.93
 4 7 12 189.5 3.89
 -5 7 12 232.78 4.72
 5 7 12 222.51 4.53
 -6 7 12 54.71 1.6
 6 7 12 55.96 1.72
 -7 7 12 26.58 1.28
 7 7 12 23.12 1.2
 -8 7 12 12.3 1.28
 8 7 12 11.71 1.26
 -9 7 12 28.32 1.74
 9 7 12 30.65 1.89
 -10 7 12 0.28 1.56
 10 7 12 1.06 1.56
 -11 7 12 202.86 5.56
 11 7 12 197.07 5.41
 -12 7 12 0.65 1.55
 12 7 12 1.75 1.59
 -13 7 12 3.1 1.76
 13 7 12 1.23 1.79
 -14 7 12 23.33 3.1
 14 7 12 24.41 3.01
 0 8 12 5.41 0.49
 -1 8 12 38.35 1.27
 1 8 12 35.24 1.21
 -2 8 12 26.87 1.18
 2 8 12 27.33 1.09
 -3 8 12 26.23 1.12
 3 8 12 25.35 1.14
 -4 8 12 14.64 0.96
 4 8 12 15.37 1.06
 -5 8 12 11.38 1.07
 5 8 12 11.7 1
 -6 8 12 11.02 1.2
 6 8 12 8.89 1.35
 -7 8 12 29.51 1.42
 7 8 12 29.41 1.54
 -8 8 12 47.21 1.76
 8 8 12 50.21 1.96
 -9 8 12 23.78 1.82
 9 8 12 19.31 1.94
 -10 8 12 167.75 4.79
 10 8 12 167.98 4.8
 -11 8 12 32.98 1.94
 11 8 12 32.68 2.18
 -12 8 12 20.03 2.45
 12 8 12 22.41 2.52
 -13 8 12 5.59 2.25
 13 8 12 3.47 1.96
 -14 8 12 24.1 3.24
 14 8 12 29.6 5.11
 0 9 12 98.45 2.02
 -1 9 12 30.53 1.23
 1 9 12 30.27 1.29
 -2 9 12 201.73 4.62
 2 9 12 211.83 4.83
 -3 9 12 74.3 2.07
 3 9 12 74.4 2.1
 -4 9 12 48.66 1.65
 4 9 12 49.41 1.72
 -5 9 12 63.23 1.93
 5 9 12 61.05 1.97
 -6 9 12 54.48 1.91
 6 9 12 53.47 1.99
 -7 9 12 79.68 2.38
 7 9 12 77.86 2.38
 -8 9 12 25.64 1.79
 8 9 12 27.26 1.77
 -9 9 12 2.59 1.49
 9 9 12 0.83 1.45
 -10 9 12 34.2 2.24
 10 9 12 38.99 2.49
 -11 9 12 35.71 2.38
 11 9 12 38.88 2.75
 -12 9 12 6.75 2.23
 12 9 12 10.05 2.06
 -13 9 12 20.68 3.2
 13 9 12 21.39 3.28
 0 10 12 1.63 0.51
 -1 10 12 3.14 0.89
 1 10 12 3.2 0.97
 -2 10 12 140.47 3.38
 2 10 12 139.34 3.47
 -3 10 12 94.69 2.57
 3 10 12 92.07 2.52
 -4 10 12 45.65 1.71
 4 10 12 49.6 2.07
 -5 10 12 21.46 1.27
 5 10 12 24.64 1.43
 -6 10 12 54.45 1.96
 6 10 12 63.62 2.26
 -7 10 12 53.79 2.02
 7 10 12 55.82 2.06
 -8 10 12 65.25 2.49
 8 10 12 64.72 2.62
 -9 10 12 56.24 2.42
 9 10 12 52.78 2.78
 -10 10 12 5.88 2.13
 10 10 12 6.56 2
 -11 10 12 33.7 2.75
 11 10 12 31.47 2.59
 -12 10 12 73.87 3.87
 12 10 12 75.85 3.59
 0 11 12 27.29 1.02
 -1 11 12 109.21 2.82
 1 11 12 108.91 2.88
 -2 11 12 16.98 1.31
 2 11 12 17.06 1.58
 -3 11 12 37.13 1.66
 3 11 12 38.36 1.89
 -4 11 12 51.74 1.99
 4 11 12 52.01 2.15
 -5 11 12 58.15 2.19
 5 11 12 61.62 2.29
 -6 11 12 14.84 1.49
 6 11 12 13.3 1.52
 -7 11 12 4.17 1.58
 7 11 12 4.31 1.84
 -8 11 12 65.61 2.88
 8 11 12 63.6 3.07
 -9 11 12 7.74 2.31
 9 11 12 3.9 2.37
 -10 11 12 36.37 2.65
 10 11 12 34.62 2.52
 -11 11 12 32.25 2.78
 11 11 12 34.27 2.75
 0 12 12 48.23 1.56
 -1 12 12 11.65 1.38
 1 12 12 9.7 1.36
 -2 12 12 14.1 1.54
 2 12 12 14.71 1.62
 -3 12 12 64.96 2.78
 3 12 12 64.79 2.61
 -4 12 12 192.53 4.75
 4 12 12 183.68 4.61
 -5 12 12 12.18 1.54
 5 12 12 12.7 1.69
 -6 12 12 73.51 2.95
 6 12 12 71.83 2.81
 -7 12 12 22.25 2.16
 7 12 12 29.49 2.58
 -8 12 12 22.67 2.69
 8 12 12 22.43 2.57
 -9 12 12 33.56 2.84
 9 12 12 33.08 2.48
 -10 12 12 8.21 2.91
 10 12 12 14.43 3.82
 0 13 12 133.23 5.33
 -1 13 12 24.61 1.67
 1 13 12 27.47 1.8
 -2 13 12 113.55 3.33
 2 13 12 112.2 3.31
 -3 13 12 13.42 1.85
 3 13 12 9.93 1.75
 -4 13 12 16.58 2
 4 13 12 11.69 2.09
 -5 13 12 50.69 2.4
 5 13 12 53.26 2.6
 -6 13 12 11.69 2.25
 6 13 12 14.12 2.46
 -7 13 12 5.2 2.34
 7 13 12 5.33 2.29
 -8 13 12 19.15 2.93
 8 13 12 13.24 2.81
 0 14 12 31.92 3.2
 -1 14 12 16.48 2.12
 1 14 12 13.55 2.07
 -2 14 12 20.75 2.29
 2 14 12 29.07 2.24
 -3 14 12 32.84 2.53
 3 14 12 28.53 2.47
 -4 14 12 35.06 2.47
 4 14 12 35.31 2.35
 -5 14 12 52.95 3.27
 5 14 12 51.47 2.96
 -6 14 12 6.75 2.72
 6 14 12 9.04 2.51
 0 15 12 8.66 4.13
 -1 15 12 11.39 2.26
 1 15 12 8.78 2.17
 -2 15 12 13.43 2.62
 2 15 12 24.46 2.72
 -3 15 12 84.78 3.8
 3 15 12 81.89 4.19
 0 0 13 1.23 0.74
 1 0 13 37.68 0.9
 2 0 13 7.73 0.63
 3 0 13 11.55 0.64
 4 0 13 3.78 0.55
 5 0 13 5.9 0.63
 6 0 13 22.42 0.74
 7 0 13 117.22 2.06
 8 0 13 18.64 0.75
 9 0 13 243.92 4.44
 10 0 13 127.8 2.81
 11 0 13 18.06 1.15
 12 0 13 80.33 2.03
 13 0 13 3.54 1.19
 14 0 13 23.89 1.68
 15 0 13 9.34 1.71
 0 1 13 166.9 2.7
 -1 1 13 10.49 0.64
 1 1 13 9.13 0.62
 -2 1 13 286.75 4.5
 2 1 13 293.95 4.58
 -3 1 13 64.58 1.27
 3 1 13 64.66 1.26
 -4 1 13 31.62 0.83
 4 1 13 32.44 0.83
 -5 1 13 0.82 0.37
 5 1 13 2.33 0.53
 -6 1 13 22.44 0.77
 6 1 13 20.87 0.76
 -7 1 13 28.82 0.84
 7 1 13 31.18 0.85
 -8 1 13 24.91 0.96
 8 1 13 24.84 0.84
 -9 1 13 173.61 3.3
 9 1 13 175.8 3.34
 -10 1 13 26.47 1.12
 10 1 13 29.31 1.21
 -11 1 13 67.47 1.67
 11 1 13 65.69 1.68
 -12 1 13 24.71 1.4
 12 1 13 23.2 1.31
 -13 1 13 17.06 1.33
 13 1 13 19.39 1.44
 -14 1 13 27.55 1.72
 14 1 13 27.78 1.74
 -15 1 13 84.29 2.66
 15 1 13 82.78 2.66
 0 2 13 16.98 0.65
 -1 2 13 258.78 4.05
 1 2 13 262.87 4.15
 -2 2 13 55.99 1.13
 2 2 13 57.69 1.13
 -3 2 13 8.21 0.54
 3 2 13 7.64 0.55
 -4 2 13 141.62 2.34
 4 2 13 141.98 2.41
 -5 2 13 86.61 1.54
 5 2 13 84.64 1.53
 -6 2 13 9.11 0.78
 6 2 13 10.49 0.8
 -7 2 13 141.06 2.79
 7 2 13 142.73 2.76
 -8 2 13 7.19 0.9
 8 2 13 8.68 0.95
 -9 2 13 252.04 5.64
 9 2 13 243.6 5.57
 -10 2 13 43.21 1.85
 10 2 13 40.29 1.77
 -11 2 13 26.96 1.59
 11 2 13 27.19 1.7
 -12 2 13 180.71 4.36
 12 2 13 183.06 4.46
 -13 2 13 2.17 1.93
 13 2 13 2.07 1.65
 -14 2 13 2.37 1.75
 14 2 13 2.52 1.49
 -15 2 13 23.79 2.2
 15 2 13 21.52 2.41
 0 3 13 0.55 0.37
 -1 3 13 16.2 0.64
 1 3 13 17.33 0.69
 -2 3 13 55.55 1.11
 2 3 13 56.46 1.15
 -3 3 13 55.95 1.1
 3 3 13 53.83 1.12
 -4 3 13 65.34 1.48
 4 3 13 68.01 1.55
 -5 3 13 229.46 4.28
 5 3 13 234.26 4.32
 -6 3 13 11.95 0.85
 6 3 13 13.47 0.93
 -7 3 13 27.59 1.17
 7 3 13 28.24 1.19
 -8 3 13 53.99 1.66
 8 3 13 51.86 1.68
 -9 3 13 35.65 1.49
 9 3 13 33.39 1.59
 -10 3 13 68.28 2.15
 10 3 13 65.88 2.19
 -11 3 13 131.81 3.53
 11 3 13 128.31 3.38
 -12 3 13 5.64 1.29
 12 3 13 9.08 1.61
 -13 3 13 10.46 1.86
 13 3 13 13.35 1.86
 -14 3 13 22.9 2.75
 14 3 13 19.8 2.53
 -15 3 13 2.73 2.3
 15 3 13 2.72 2.59
 0 4 13 89.95 1.61
 -1 4 13 58.62 1.24
 1 4 13 57.09 1.14
 -2 4 13 4.52 0.48
 2 4 13 3.95 0.46
 -3 4 13 49.01 1.27
 3 4 13 47.58 1.24
 -4 4 13 93.9 1.97
 4 4 13 92 1.98
 -5 4 13 90.43 1.97
 5 4 13 88.41 1.96
 -6 4 13 352.07 6.94
 6 4 13 343.19 7.65
 -7 4 13 34.83 1.33
 7 4 13 36.68 1.43
 -8 4 13 24.98 1.26
 8 4 13 20.66 1.29
 -9 4 13 59.01 1.86
 9 4 13 57.58 1.91
 -10 4 13 4.99 1.34
 10 4 13 3.29 1.09
 -11 4 13 11.1 1.4
 11 4 13 12.14 1.57
 -12 4 13 3.4 1.34
 12 4 13 4.48 1.42
 -13 4 13 18.71 2.02
 13 4 13 13.69 2.23
 -14 4 13 17.12 2.49
 14 4 13 21.15 2.78
 -15 4 13 5.14 2.69
 15 4 13 5.38 2.93
 0 5 13 1.14 0.44
 -1 5 13 199.24 3.45
 1 5 13 195.98 3.33
 -2 5 13 6.05 0.68
 2 5 13 4.59 0.64
 -3 5 13 47.78 1.28
 3 5 13 48.28 1.33
 -4 5 13 125.49 2.5
 4 5 13 124.19 2.59
 -5 5 13 70.47 1.81
 5 5 13 71.09 1.82
 -6 5 13 21.16 1.11
 6 5 13 19.72 1.13
 -7 5 13 21.74 1.1
 7 5 13 24.83 1.09
 -8 5 13 15.66 1.12
 8 5 13 19 1.17
 -9 5 13 34.49 1.62
 9 5 13 35.8 1.71
 -10 5 13 103.13 2.87
 10 5 13 102.6 2.83
 -11 5 13 2.86 1.91
 11 5 13 8.2 1.61
 -12 5 13 4.62 2
 12 5 13 1.89 1.81
 -13 5 13 30.96 2.39
 13 5 13 31.69 2.55
 -14 5 13 5.33 2.26
 14 5 13 4.3 2.34
 0 6 13 28.97 0.85
 -1 6 13 8.7 0.78
 1 6 13 7.78 0.77
 -2 6 13 62.96 1.56
 2 6 13 64.19 1.54
 -3 6 13 130.12 2.62
 3 6 13 126.57 2.51
 -4 6 13 46.45 1.41
 4 6 13 49.25 1.45
 -5 6 13 13.9 0.94
 5 6 13 14.33 1
 -6 6 13 63.09 1.87
 6 6 13 63.08 1.81
 -7 6 13 28.99 1.3
 7 6 13 27.78 1.35
 -8 6 13 2.03 0.99
 8 6 13 1.73 1.12
 -9 6 13 85.14 2.95
 9 6 13 88.95 3.08
 -10 6 13 40.62 2.29
 10 6 13 44.09 2.4
 -11 6 13 20.45 2
 11 6 13 17.86 2.07
 -12 6 13 14.76 2.2
 12 6 13 11.89 2.19
 -13 6 13 120.42 4.51
 13 6 13 121.04 4.66
 -14 6 13 8.88 2.75
 14 6 13 16.37 2.99
 0 7 13 49.98 1.06
 -1 7 13 20.49 0.92
 1 7 13 20.3 0.92
 -2 7 13 53.1 1.56
 2 7 13 52.33 1.57
 -3 7 13 174.18 3.64
 3 7 13 172.59 3.61
 -4 7 13 184.61 3.85
 4 7 13 187.34 4.03
 -5 7 13 85.09 2.06
 5 7 13 82.11 2.04
 -6 7 13 11.72 0.99
 6 7 13 12.67 0.98
 -7 7 13 34.17 1.61
 7 7 13 27.95 1.65
 -8 7 13 37.37 1.91
 8 7 13 40.97 1.94
 -9 7 13 32.71 2.04
 9 7 13 33.31 2.07
 -10 7 13 125.16 4.15
 10 7 13 118.72 4.02
 -11 7 13 24.82 2.16
 11 7 13 22.36 2.3
 -12 7 13 41.92 2.97
 12 7 13 38.6 2.51
 -13 7 13 86.77 3.73
 13 7 13 86.92 3.74
 0 8 13 21.3 0.73
 -1 8 13 11.48 0.94
 1 8 13 12.67 1.07
 -2 8 13 45.74 1.57
 2 8 13 41.58 1.55
 -3 8 13 68.23 2.09
 3 8 13 66.28 2.12
 -4 8 13 69.76 2.03
 4 8 13 72.15 2.16
 -5 8 13 2.18 1.09
 5 8 13 1.76 0.95
 -6 8 13 43.87 1.65
 6 8 13 43.22 1.76
 -7 8 13 58.11 2.13
 7 8 13 57.27 2.15
 -8 8 13 37.97 2.02
 8 8 13 37.64 2.06
 -9 8 13 45.46 2.44
 9 8 13 40.75 2.23
 -10 8 13 71.84 3.05
 10 8 13 69.03 3.34
 -11 8 13 20.91 2.35
 11 8 13 18.58 2.28
 -12 8 13 56.55 3.3
 12 8 13 53.25 3.12
 -13 8 13 84.61 4.36
 13 8 13 85.95 4.31
 0 9 13 102.88 4.14
 -1 9 13 64.88 1.9
 1 9 13 64.88 1.93
 -2 9 13 5.53 1.05
 2 9 13 5.49 1.15
 -3 9 13 131.43 3.36
 3 9 13 125.82 3.21
 -4 9 13 47.91 1.66
 4 9 13 44.79 1.81
 -5 9 13 88.26 2.45
 5 9 13 86.61 2.53
 -6 9 13 8.87 1.37
 6 9 13 10.4 1.46
 -7 9 13 55.04 2.1
 7 9 13 55.69 2.32
 -8 9 13 9.08 1.57
 8 9 13 4.98 1.57
 -9 9 13 30.12 1.99
 9 9 13 29.48 2.09
 -10 9 13 18.97 2.05
 10 9 13 18.47 2
 -11 9 13 1.77 2.38
 11 9 13 6.21 2.32
 -12 9 13 34.68 3.72
 12 9 13 34.95 3.55
 0 10 13 162 5.86
 -1 10 13 1.99 0.91
 1 10 13 4.4 1.25
 -2 10 13 53.07 1.85
 2 10 13 51.57 1.83
 -3 10 13 3.78 1.35
 3 10 13 4.5 1.48
 -4 10 13 8.19 1.47
 4 10 13 10.58 1.56
 -5 10 13 145.02 3.69
 5 10 13 139.7 3.58
 -6 10 13 13.72 1.51
 6 10 13 14.93 1.61
 -7 10 13 30.14 2.12
 7 10 13 32.35 2.07
 -8 10 13 0.32 1.78
 8 10 13 2.11 1.68
 -9 10 13 36.24 2.38
 9 10 13 39.26 2.81
 -10 10 13 16.71 2.7
 10 10 13 14.91 2.46
 -11 10 13 82.29 3.64
 11 10 13 82.53 3.54
 0 11 13 28 2.28
 -1 11 13 97.57 2.82
 1 11 13 94.19 2.7
 -2 11 13 46.83 1.96
 2 11 13 45.28 2.02
 -3 11 13 25.97 1.68
 3 11 13 26.41 1.61
 -4 11 13 79.65 2.64
 4 11 13 76.28 2.74
 -5 11 13 3.14 1.51
 5 11 13 6.97 1.73
 -6 11 13 15.58 1.69
 6 11 13 15.91 1.84
 -7 11 13 20.03 2.32
 7 11 13 18.44 2.1
 -8 11 13 10.58 2.35
 8 11 13 16.69 2.44
 -9 11 13 0.91 2.72
 9 11 13 2.47 2.44
 -10 11 13 18.9 2.94
 10 11 13 20.17 2.82
 0 12 13 10.78 2.48
 -1 12 13 39.8 1.85
 1 12 13 38.33 1.77
 -2 12 13 71.14 2.52
 2 12 13 71.32 2.47
 -3 12 13 0.82 1.51
 3 12 13 0.65 1.78
 -4 12 13 133.74 3.64
 4 12 13 129.78 3.71
 -5 12 13 65.39 2.61
 5 12 13 65.07 2.6
 -6 12 13 32.09 2.32
 6 12 13 30.21 2.23
 -7 12 13 72.62 3.66
 7 12 13 72.33 3.65
 -8 12 13 10.23 2.37
 8 12 13 5.65 2.13
 -9 12 13 10.72 3.07
 9 12 13 24.66 5.76
 0 13 13 41.3 3.02
 -1 13 13 5.64 1.61
 1 13 13 3.94 1.6
 -2 13 13 25.01 2.17
 2 13 13 23.5 2.12
 -3 13 13 108.15 3.53
 3 13 13 109.39 3.43
 -4 13 13 24.46 2.32
 4 13 13 22.86 2.26
 -5 13 13 77.58 3.22
 5 13 13 73.69 2.95
 -6 13 13 14.67 2.95
 6 13 13 10.95 2.44
 -7 13 13 14.69 3.23
 7 13 13 15.13 2.93
 0 14 13 39 3.64
 -1 14 13 70.71 4.04
 1 14 13 72.26 4.02
 -2 14 13 42.91 2.73
 2 14 13 45.28 2.5
 -3 14 13 49.43 2.77
 3 14 13 48.26 2.66
 -4 14 13 40.39 3.23
 4 14 13 40.02 3.75
 0 0 14 212.17 4.79
 1 0 14 104.6 1.85
 2 0 14 2.57 0.58
 3 0 14 445.26 6.8
 4 0 14 1.59 0.47
 5 0 14 33.42 0.95
 6 0 14 99.6 1.96
 7 0 14 164.4 2.72
 8 0 14 16.1 0.87
 9 0 14 163.03 3.28
 10 0 14 16.13 1.05
 11 0 14 1.79 1
 12 0 14 73.53 2.01
 13 0 14 31.83 1.76
 14 0 14 13.89 1.87
 0 1 14 286.68 4.53
 -1 1 14 41.49 1.03
 1 1 14 42.57 1.06
 -2 1 14 22.96 0.84
 2 1 14 23.34 0.78
 -3 1 14 130.44 2.24
 3 1 14 133.46 2.25
 -4 1 14 51.12 1.15
 4 1 14 50.44 1.18
 -5 1 14 61.21 1.29
 5 1 14 61.7 1.3
 -6 1 14 1.71 0.57
 6 1 14 2 0.58
 -7 1 14 1.54 0.46
 7 1 14 0.91 0.51
 -8 1 14 192.37 3.57
 8 1 14 187.64 3.5
 -9 1 14 25.59 1.05
 9 1 14 24.91 1
 -10 1 14 147.86 2.93
 10 1 14 148.77 3.01
 -11 1 14 31.41 1.27
 11 1 14 27.14 1.25
 -12 1 14 38.96 1.45
 12 1 14 37.24 1.67
 -13 1 14 13.4 1.93
 13 1 14 12.71 1.92
 -14 1 14 37.01 2.45
 14 1 14 41.03 2.52
 0 2 14 48.96 1.1
 -1 2 14 19.39 0.76
 1 2 14 21.3 0.8
 -2 2 14 63.41 1.28
 2 2 14 63.16 1.3
 -3 2 14 8.22 0.59
 3 2 14 8.41 0.63
 -4 2 14 6.3 0.56
 4 2 14 5.06 0.6
 -5 2 14 23.25 0.74
 5 2 14 23.37 0.75
 -6 2 14 48.64 1.38
 6 2 14 48.74 1.34
 -7 2 14 41.26 1.32
 7 2 14 44.79 1.49
 -8 2 14 17.75 1.19
 8 2 14 18.16 1.24
 -9 2 14 48.89 1.71
 9 2 14 56.43 2.03
 -10 2 14 47.96 1.82
 10 2 14 48.23 1.92
 -11 2 14 124.63 3.36
 11 2 14 123.89 3.29
 -12 2 14 10.86 1.99
 12 2 14 10.97 1.75
 -13 2 14 46.71 2.45
 13 2 14 46 2.29
 -14 2 14 4.08 2.5
 14 2 14 2.05 2.37
 0 3 14 271.73 4.25
 -1 3 14 53.49 1.17
 1 3 14 54.22 1.2
 -2 3 14 100.41 1.81
 2 3 14 98.44 1.8
 -3 3 14 20.08 0.7
 3 3 14 19.26 0.69
 -4 3 14 105.28 2.22
 4 3 14 103.8 2.2
 -5 3 14 7.29 0.82
 5 3 14 6.58 0.88
 -6 3 14 23.6 1.07
 6 3 14 24.04 1.16
 -7 3 14 101.14 2.4
 7 3 14 102.51 2.45
 -8 3 14 42.2 1.63
 8 3 14 47.43 1.75
 -9 3 14 2.63 0.97
 9 3 14 3.64 1.08
 -10 3 14 4.43 0.99
 10 3 14 6.62 1.36
 -11 3 14 20.91 1.82
 11 3 14 20.67 1.95
 -12 3 14 20.34 1.72
 12 3 14 23.76 1.94
 -13 3 14 5.46 1.84
 13 3 14 6.91 2
 -14 3 14 19.66 2.61
 14 3 14 18.21 2.73
 0 4 14 6.76 0.65
 -1 4 14 123.78 2.11
 1 4 14 123.14 2.11
 -2 4 14 34.73 0.87
 2 4 14 35.11 0.88
 -3 4 14 3.71 0.73
 3 4 14 3.41 0.69
 -4 4 14 61.67 1.54
 4 4 14 61.83 1.64
 -5 4 14 263.7 5.34
 5 4 14 267.85 5.43
 -6 4 14 95.9 2.23
 6 4 14 96.37 2.36
 -7 4 14 2.76 0.78
 7 4 14 1.94 0.82
 -8 4 14 45.49 1.84
 8 4 14 45.63 1.89
 -9 4 14 144.36 4.28
 9 4 14 146.34 3.69
 -10 4 14 6.48 1.22
 10 4 14 9.28 1.54
 -11 4 14 4.28 1.24
 11 4 14 6.08 1.37
 -12 4 14 19.29 2.22
 12 4 14 15.39 2.14
 -13 4 14 31.48 2.95
 13 4 14 29.94 2.55
 -14 4 14 8.2 2.69
 14 4 14 10.26 2.84
 0 5 14 26.38 0.82
 -1 5 14 10.31 0.62
 1 5 14 11.01 0.6
 -2 5 14 22.94 0.97
 2 5 14 22.41 1.04
 -3 5 14 133.84 2.96
 3 5 14 134.59 2.73
 -4 5 14 34.94 1.26
 4 5 14 33.58 1.2
 -5 5 14 104.34 2.66
 5 5 14 102.51 2.44
 -6 5 14 77.94 1.99
 6 5 14 78.59 2.02
 -7 5 14 13.42 1.31
 7 5 14 12.45 1.46
 -8 5 14 62.42 2.03
 8 5 14 63.87 2.17
 -9 5 14 74.11 2.39
 9 5 14 72.69 2.47
 -10 5 14 43.1 2.46
 10 5 14 44.52 2.62
 -11 5 14 5.53 1.92
 11 5 14 2.03 1.88
 -12 5 14 54.24 2.92
 12 5 14 56.37 2.89
 -13 5 14 3 2.32
 13 5 14 4.11 2.17
 0 6 14 24.6 0.77
 -1 6 14 104.78 2.6
 1 6 14 105.83 2.24
 -2 6 14 35.92 1.25
 2 6 14 33.03 1.25
 -3 6 14 60.38 1.71
 3 6 14 60.19 1.74
 -4 6 14 120.96 2.79
 4 6 14 122.97 2.86
 -5 6 14 42.69 1.42
 5 6 14 41.25 1.55
 -6 6 14 92 2.24
 6 6 14 92.85 2.36
 -7 6 14 14.18 1.17
 7 6 14 12.8 1.17
 -8 6 14 190.54 5.25
 8 6 14 185.54 5.21
 -9 6 14 89.16 3.14
 9 6 14 94.32 3.36
 -10 6 14 136.72 4.05
 10 6 14 145.11 4.58
 -11 6 14 23.35 2.29
 11 6 14 25.18 2.21
 -12 6 14 4.32 2.15
 12 6 14 6.67 2.2
 -13 6 14 3.5 2.32
 13 6 14 1.73 2.58
 0 7 14 4.71 0.59
 -1 7 14 21.66 1.05
 1 7 14 21.61 1.25
 -2 7 14 145.49 3.69
 2 7 14 136.06 3.36
 -3 7 14 1.75 1.08
 3 7 14 0.1 1.09
 -4 7 14 15.37 1.4
 4 7 14 14.91 1.53
 -5 7 14 15.34 1.28
 5 7 14 16.76 1.45
 -6 7 14 30.89 1.54
 6 7 14 33.66 1.63
 -7 7 14 43.44 2.07
 7 7 14 36.12 1.85
 -8 7 14 11.47 1.81
 8 7 14 11.49 1.79
 -9 7 14 35.83 2.33
 9 7 14 36.54 2.41
 -10 7 14 10.7 2.17
 10 7 14 9.84 2.3
 -11 7 14 14.32 2.14
 11 7 14 10.52 2.34
 -12 7 14 15.52 2.47
 12 7 14 13.21 2.7
 0 8 14 2.6 1.83
 -1 8 14 141.34 3.42
 1 8 14 132.72 3.28
 -2 8 14 94.58 2.53
 2 8 14 94.43 2.58
 -3 8 14 8.92 1.06
 3 8 14 11.57 1.22
 -4 8 14 18.74 1.28
 4 8 14 18.08 1.42
 -5 8 14 101.81 2.89
 5 8 14 97.51 2.85
 -6 8 14 21.58 1.46
 6 8 14 21.3 1.57
 -7 8 14 63.15 2.37
 7 8 14 64.8 2.59
 -8 8 14 73.64 2.84
 8 8 14 73.22 2.97
 -9 8 14 29.34 2.42
 9 8 14 28.24 2.37
 -10 8 14 4.55 2.27
 10 8 14 4.15 2.47
 -11 8 14 9.19 2.35
 11 8 14 7.33 2.52
 -12 8 14 29.38 3.27
 12 8 14 35.97 3.35
 0 9 14 79.98 3.28
 -1 9 14 60.11 1.93
 1 9 14 59.97 1.9
 -2 9 14 41.45 1.86
 2 9 14 38.08 1.8
 -3 9 14 8.39 1.56
 3 9 14 11.8 1.73
 -4 9 14 25.08 1.66
 4 9 14 24.42 1.71
 -5 9 14 18.19 1.63
 5 9 14 16.72 1.73
 -6 9 14 66.66 2.47
 6 9 14 61.33 2.42
 -7 9 14 13.4 1.94
 7 9 14 18.01 1.94
 -8 9 14 0.95 1.37
 8 9 14 2.05 1.49
 -9 9 14 31.33 2.62
 9 9 14 30.91 2.9
 -10 9 14 18.23 2.45
 10 9 14 20.12 2.57
 -11 9 14 35.5 3.1
 11 9 14 36.95 3.27
 0 10 14 11.59 2.05
 -1 10 14 27.24 1.33
 1 10 14 28.09 1.54
 -2 10 14 15.89 1.31
 2 10 14 12.71 1.59
 -3 10 14 48.49 1.95
 3 10 14 49.1 2.08
 -4 10 14 112.72 3.35
 4 10 14 109.99 3.3
 -5 10 14 10.59 1.67
 5 10 14 11.05 1.73
 -6 10 14 120.62 3.61
 6 10 14 120.54 3.45
 -7 10 14 48.08 2.53
 7 10 14 48.55 2.63
 -8 10 14 14.84 2.37
 8 10 14 11.37 2.24
 -9 10 14 38.9 2.94
 9 10 14 43.39 3.08
 -10 10 14 4.73 2.62
 10 10 14 7.41 2.68
 0 11 14 38.21 3.02
 -1 11 14 45.54 3.13
 1 11 14 49.37 3.65
 -2 11 14 20.49 1.67
 2 11 14 21.94 1.91
 -3 11 14 51.12 2.36
 3 11 14 48.85 2.13
 -4 11 14 5.55 1.59
 4 11 14 4.15 1.63
 -5 11 14 140.35 4.05
 5 11 14 140.73 4.18
 -6 11 14 33.34 2.46
 6 11 14 36.37 2.29
 -7 11 14 25.94 2.46
 7 11 14 25.84 2.57
 -8 11 14 1.47 2.32
 8 11 14 2.84 2.43
 -9 11 14 8.37 3.17
 9 11 14 7.07 5.27
 0 12 14 23.26 3.67
 -1 12 14 8.53 3.57
 1 12 14 6.18 3.71
 -2 12 14 0 1.56
 2 12 14 2.19 1.78
 -3 12 14 17.19 2.06
 3 12 14 18.98 1.95
 -4 12 14 15.07 2.03
 4 12 14 13.75 2.03
 -5 12 14 57.61 2.96
 5 12 14 60.52 2.83
 -6 12 14 22.09 2.71
 6 12 14 23.9 2.71
 -7 12 14 26.3 2.83
 7 12 14 31.62 3.2
 0 13 14 12.3 3.93
 -1 13 14 19.55 3.41
 1 13 14 26.77 3.86
 -2 13 14 7.23 2.12
 2 13 14 5.02 1.96
 -3 13 14 50.15 2.89
 3 13 14 49.51 3.36
 -4 13 14 35.93 3.04
 4 13 14 35.24 3.02
 -5 13 14 8.42 2.69
 5 13 14 4.26 3.56
 0 0 15 0.51 0.75
 1 0 15 82.31 1.58
 2 0 15 29.57 0.94
 3 0 15 1.59 0.62
 4 0 15 17.49 0.86
 5 0 15 167.25 2.77
 6 0 15 1.88 0.6
 7 0 15 29.6 1.1
 8 0 15 1.82 0.85
 9 0 15 0.79 0.86
 10 0 15 28.43 1.25
 11 0 15 9.55 1.21
 12 0 15 4.63 1.31
 13 0 15 13.71 1.7
 0 1 15 67.17 1.42
 -1 1 15 180.67 2.99
 1 1 15 180.38 2.95
 -2 1 15 88.9 1.7
 2 1 15 87.48 1.67
 -3 1 15 63.32 1.39
 3 1 15 62.82 1.37
 -4 1 15 48.47 1.21
 4 1 15 51.4 1.2
 -5 1 15 19.56 0.89
 5 1 15 19.46 0.81
 -6 1 15 87.4 1.81
 6 1 15 84.22 1.74
 -7 1 15 14.4 0.9
 7 1 15 16.93 0.96
 -8 1 15 18.28 0.95
 8 1 15 17.4 0.88
 -9 1 15 9.64 1.31
 9 1 15 10.12 1.52
 -10 1 15 43.85 2.02
 10 1 15 40.64 2
 -11 1 15 90.36 2.96
 11 1 15 88.99 3.17
 -12 1 15 57.47 2.45
 12 1 15 58.4 2.49
 -13 1 15 18.29 2.26
 13 1 15 17.01 2.3
 0 2 15 18.56 0.75
 -1 2 15 138.19 2.36
 1 2 15 138.33 2.38
 -2 2 15 21.81 0.9
 2 2 15 22.27 0.86
 -3 2 15 50.86 1.16
 3 2 15 48.71 1.13
 -4 2 15 30.56 0.95
 4 2 15 30.36 0.95
 -5 2 15 20.43 1.09
 5 2 15 19.33 1.08
 -6 2 15 5.46 1
 6 2 15 7.97 1.31
 -7 2 15 5.07 1.19
 7 2 15 3.76 1.24
 -8 2 15 67.82 2.32
 8 2 15 65.6 2.39
 -9 2 15 131.35 3.38
 9 2 15 134.99 3.59
 -10 2 15 13.2 1.8
 10 2 15 10.92 1.72
 -11 2 15 7.05 1.43
 11 2 15 10.12 1.79
 -12 2 15 78.31 2.92
 12 2 15 84.34 2.96
 -13 2 15 5.9 2.34
 13 2 15 4.94 2.18
 0 3 15 547.88 8.32
 -1 3 15 81.24 1.72
 1 3 15 83.59 1.6
 -2 3 15 43.09 1.07
 2 3 15 44.87 1.1
 -3 3 15 9.88 0.63
 3 3 15 12.26 0.65
 -4 3 15 7.7 0.89
 4 3 15 8.9 0.87
 -5 3 15 27.17 1.25
 5 3 15 27.26 1.3
 -6 3 15 110.52 2.72
 6 3 15 118.12 2.83
 -7 3 15 15.85 1.18
 7 3 15 14.61 1.26
 -8 3 15 80.87 2.42
 8 3 15 77.97 2.41
 -9 3 15 10.78 1.7
 9 3 15 15.32 1.69
 -10 3 15 27.05 2.11
 10 3 15 25.19 1.95
 -11 3 15 1.66 1.5
 11 3 15 1.45 1.57
 -12 3 15 49.24 3.07
 12 3 15 55.71 3.06
 -13 3 15 35.09 2.52
 13 3 15 34.16 2.53
 0 4 15 1.41 0.51
 -1 4 15 9.88 0.72
 1 4 15 10.31 0.69
 -2 4 15 30.58 1.06
 2 4 15 29.3 0.95
 -3 4 15 49.95 1.41
 3 4 15 51.13 1.53
 -4 4 15 55.61 1.75
 4 4 15 55.96 1.95
 -5 4 15 25.37 1.27
 5 4 15 28.37 1.34
 -6 4 15 8.1 1.16
 6 4 15 10.89 1.3
 -7 4 15 10.93 1.14
 7 4 15 11.96 1.12
 -8 4 15 35.21 1.8
 8 4 15 36.86 1.8
 -9 4 15 44.43 2.08
 9 4 15 44.81 2.26
 -10 4 15 32.31 1.88
 10 4 15 36.75 1.92
 -11 4 15 10.18 1.78
 11 4 15 15.67 2.07
 -12 4 15 23.06 2.77
 12 4 15 23.48 2.87
 -13 4 15 28.07 3.26
 13 4 15 36.17 3.66
 0 5 15 20.47 0.86
 -1 5 15 37.1 1
 1 5 15 36.29 0.97
 -2 5 15 68.69 1.89
 2 5 15 69.06 1.93
 -3 5 15 3.78 1.02
 3 5 15 4.73 0.97
 -4 5 15 316.29 6.32
 4 5 15 331.66 6.66
 -5 5 15 5.13 1
 5 5 15 7.04 1.04
 -6 5 15 48.18 1.73
 6 5 15 51.61 1.88
 -7 5 15 23.23 1.43
 7 5 15 24.96 1.45
 -8 5 15 10.23 1.4
 8 5 15 13.53 1.6
 -9 5 15 2.45 1.78
 9 5 15 2.95 1.75
 -10 5 15 125.86 4.02
 10 5 15 118.41 5.02
 -11 5 15 1.5 2.04
 11 5 15 5.37 2.17
 -12 5 15 17.82 2.6
 12 5 15 16.19 2.71
 0 6 15 22.57 0.9
 -1 6 15 23.37 1.29
 1 6 15 22.72 1.41
 -2 6 15 16.41 1.25
 2 6 15 15.12 1.26
 -3 6 15 76.97 2.33
 3 6 15 77.53 2.41
 -4 6 15 44.04 2.01
 4 6 15 41.78 1.95
 -5 6 15 9.69 1.26
 5 6 15 9.61 1.28
 -6 6 15 57.03 2.19
 6 6 15 58.8 2.27
 -7 6 15 15.77 1.82
 7 6 15 14.54 1.67
 -8 6 15 18.81 1.77
 8 6 15 17.34 1.85
 -9 6 15 128.08 4.02
 9 6 15 132.09 4.19
 -10 6 15 40.53 2.59
 10 6 15 36.59 2.45
 -11 6 15 49.78 2.89
 11 6 15 47.52 2.94
 -12 6 15 28.09 3.42
 12 6 15 38.24 3.67
 0 7 15 15.06 1.78
 -1 7 15 80.84 2.32
 1 7 15 82.81 2.57
 -2 7 15 57.32 1.96
 2 7 15 59.59 2.27
 -3 7 15 243.99 5.67
 3 7 15 249.12 5.81
 -4 7 15 53.33 1.89
 4 7 15 55.15 2.06
 -5 7 15 86.32 2.75
 5 7 15 83.42 2.75
 -6 7 15 10.54 1.37
 6 7 15 10.57 1.48
 -7 7 15 13.22 1.81
 7 7 15 12.83 1.82
 -8 7 15 175.77 5.11
 8 7 15 174.66 5.3
 -9 7 15 1.38 1.85
 9 7 15 1.21 1.82
 -10 7 15 14.78 2.42
 10 7 15 18.57 2.49
 -11 7 15 0.26 2.69
 11 7 15 1.52 2.75
 0 8 15 26.38 2.41
 -1 8 15 37.39 1.66
 1 8 15 33.29 1.59
 -2 8 15 26.04 1.43
 2 8 15 26.08 1.63
 -3 8 15 59.01 2.16
 3 8 15 57.86 2.12
 -4 8 15 153.45 3.98
 4 8 15 160.44 4.18
 -5 8 15 13.2 1.5
 5 8 15 13.47 1.63
 -6 8 15 17.02 1.99
 6 8 15 12.38 1.79
 -7 8 15 29.17 2.34
 7 8 15 25.73 2.59
 -8 8 15 5.93 2.17
 8 8 15 3.62 1.91
 -9 8 15 59.07 3.03
 9 8 15 62.65 3.12
 -10 8 15 2.7 2.2
 10 8 15 3.02 2.25
 0 9 15 3.47 2.09
 -1 9 15 149.45 3.97
 1 9 15 149.62 3.68
 -2 9 15 59.54 2.23
 2 9 15 58.45 2.11
 -3 9 15 3.36 1.35
 3 9 15 4.08 1.51
 -4 9 15 6.98 1.56
 4 9 15 8.13 1.43
 -5 9 15 2.87 1.34
 5 9 15 1.77 1.74
 -6 9 15 56.59 2.37
 6 9 15 64.38 2.58
 -7 9 15 23.46 2.25
 7 9 15 26.59 2.61
 -8 9 15 33.63 3.35
 8 9 15 28.75 2.91
 -9 9 15 13.36 2.62
 9 9 15 10.98 2.6
 -10 9 15 48.04 3.97
 10 9 15 35.63 6.61
 0 10 15 57.95 3.48
 -1 10 15 24.83 2.99
 1 10 15 29.83 2.68
 -2 10 15 23.03 1.76
 2 10 15 22.16 1.63
 -3 10 15 4.45 1.81
 3 10 15 8.87 1.79
 -4 10 15 43.1 2.42
 4 10 15 51.7 2.57
 -5 10 15 30.36 2.51
 5 10 15 28.01 2.06
 -6 10 15 3 1.82
 6 10 15 1.7 1.87
 -7 10 15 28 2.92
 7 10 15 30.33 3.18
 -8 10 15 2.63 2.78
 8 10 15 2.76 2.62
 0 11 15 145.46 5.65
 -1 11 15 38.85 3.07
 1 11 15 35.98 2.89
 -2 11 15 19.65 2.02
 2 11 15 16.96 1.84
 -3 11 15 3.04 1.95
 3 11 15 8.05 1.78
 -4 11 15 7.25 2.37
 4 11 15 5.71 1.94
 -5 11 15 82.97 3.17
 5 11 15 75.68 3.02
 -6 11 15 63.12 3.42
 6 11 15 60.68 3.29
 -7 11 15 8.22 2.55
 7 11 15 15.12 2.92
 0 12 15 11.07 3.15
 -1 12 15 4.37 3.01
 1 12 15 3.22 2.71
 -2 12 15 6.49 2.58
 2 12 15 6.76 1.78
 -3 12 15 20.39 2.41
 3 12 15 15.84 2.41
 -4 12 15 61.27 3.11
 4 12 15 61.61 3.11
 -5 12 15 35.27 3.58
 5 12 15 42.85 4.24
 0 13 15 9.55 3.71
 -1 13 15 5.72 4.05
 1 13 15 25.67 7.62
 0 0 16 19.12 1.49
 1 0 16 21.46 0.92
 2 0 16 254.52 4.1
 3 0 16 91.61 1.83
 4 0 16 167.25 2.84
 5 0 16 4.76 0.74
 6 0 16 6.45 0.96
 7 0 16 72.93 1.81
 8 0 16 61.43 1.74
 9 0 16 88.15 2.14
 10 0 16 0.88 1.08
 11 0 16 13.54 1.33
 12 0 16 8.01 3.71
 0 1 16 1.45 0.74
 -1 1 16 101.58 1.89
 1 1 16 105.77 1.96
 -2 1 16 8.14 0.89
 2 1 16 10.34 0.87
 -3 1 16 164.19 2.81
 3 1 16 163.49 2.87
 -4 1 16 18.17 0.89
 4 1 16 17.13 0.91
 -5 1 16 69.05 1.68
 5 1 16 69.89 1.69
 -6 1 16 97.72 2.23
 6 1 16 101.78 2.25
 -7 1 16 23.04 1.43
 7 1 16 24.88 1.24
 -8 1 16 82.83 2.69
 8 1 16 85.46 2.75
 -9 1 16 6.02 1.62
 9 1 16 5.72 1.27
 -10 1 16 88.8 3.09
 10 1 16 86.53 2.95
 -11 1 16 5.94 2.04
 11 1 16 7.34 2.2
 -12 1 16 8.16 2.25
 12 1 16 9.47 2.19
 0 2 16 4.7 0.81
 -1 2 16 60.3 1.41
 1 2 16 58.45 1.36
 -2 2 16 24.18 0.97
 2 2 16 22.92 0.98
 -3 2 16 27.32 1
 3 2 16 29.52 1.05
 -4 2 16 45.07 1.28
 4 2 16 47.15 1.32
 -5 2 16 127.76 2.98
 5 2 16 131.04 3.07
 -6 2 16 15.95 1.65
 6 2 16 13.56 1.17
 -7 2 16 50.61 1.93
 7 2 16 49.92 1.88
 -8 2 16 1.6 1.45
 8 2 16 1.97 1.45
 -9 2 16 79.65 2.88
 9 2 16 69.07 2.85
 -10 2 16 110.79 3.25
 10 2 16 118.08 3.45
 -11 2 16 51.31 2.77
 11 2 16 47.5 2.46
 -12 2 16 2.89 2.35
 12 2 16 2.44 2.09
 0 3 16 12.31 0.88
 -1 3 16 7.3 0.87
 1 3 16 7.27 0.75
 -2 3 16 28.3 0.99
 2 3 16 28.99 0.99
 -3 3 16 47.66 1.59
 3 3 16 47.09 1.36
 -4 3 16 69.61 1.95
 4 3 16 71.83 2
 -5 3 16 18.37 1.33
 5 3 16 20.19 1.34
 -6 3 16 55.91 1.88
 6 3 16 53.97 1.94
 -7 3 16 62.36 2.33
 7 3 16 58.9 2.31
 -8 3 16 14.5 1.66
 8 3 16 16.46 1.8
 -9 3 16 23.58 1.8
 9 3 16 19.62 1.8
 -10 3 16 26.98 2.05
 10 3 16 26.49 2.01
 -11 3 16 49.1 2.69
 11 3 16 51.33 2.51
 -12 3 16 1.67 2.51
 12 3 16 2.28 2.83
 0 4 16 0.31 0.57
 -1 4 16 22.98 0.95
 1 4 16 22.47 0.89
 -2 4 16 24.5 1.28
 2 4 16 25.87 1.36
 -3 4 16 46.99 1.77
 3 4 16 45.97 1.81
 -4 4 16 45.45 1.68
 4 4 16 46.74 1.78
 -5 4 16 2.66 1.16
 5 4 16 4.79 1.21
 -6 4 16 147.8 3.47
 6 4 16 149.65 3.53
 -7 4 16 39.67 1.92
 7 4 16 37.96 2.04
 -8 4 16 50.45 2.49
 8 4 16 54.56 2.54
 -9 4 16 18.74 1.83
 9 4 16 19.61 1.83
 -10 4 16 60.52 2.89
 10 4 16 59.54 2.57
 -11 4 16 33.6 2.81
 11 4 16 35.96 2.92
 -12 4 16 17.24 3.6
 12 4 16 22.13 6.89
 0 5 16 390.11 6.96
 -1 5 16 5.02 1.13
 1 5 16 6.25 1.09
 -2 5 16 81.65 2.38
 2 5 16 86.58 2.32
 -3 5 16 66.03 2.27
 3 5 16 61.39 1.96
 -4 5 16 13.89 1.24
 4 5 16 15.96 1.48
 -5 5 16 39.16 1.66
 5 5 16 42.19 1.72
 -6 5 16 22.72 1.67
 6 5 16 21.32 1.46
 -7 5 16 42.34 2.36
 7 5 16 39.87 2.43
 -8 5 16 13.56 1.8
 8 5 16 8.49 1.64
 -9 5 16 6.79 2.26
 9 5 16 7.6 2.23
 -10 5 16 2.49 2.13
 10 5 16 0.31 2.41
 -11 5 16 8.04 2.7
 11 5 16 8.95 2.43
 0 6 16 7.07 0.82
 -1 6 16 68.71 2.14
 1 6 16 64.87 2.14
 -2 6 16 85.18 2.53
 2 6 16 81.76 2.46
 -3 6 16 4.94 1.33
 3 6 16 5.47 1.55
 -4 6 16 40.73 1.85
 4 6 16 47.69 2.18
 -5 6 16 116.03 3.16
 5 6 16 113.42 3.2
 -6 6 16 14.86 1.55
 6 6 16 18.53 1.72
 -7 6 16 41.35 2.34
 7 6 16 43.74 2.41
 -8 6 16 42.19 2.41
 8 6 16 40.66 2.51
 -9 6 16 13.93 2.21
 9 6 16 12.79 2.47
 -10 6 16 2.2 2.15
 10 6 16 1.58 2.63
 -11 6 16 6.91 3.52
 11 6 16 3.87 4.95
 0 7 16 34.91 3.26
 -1 7 16 11.44 1.43
 1 7 16 9.82 1.3
 -2 7 16 14.32 1.62
 2 7 16 11.37 1.5
 -3 7 16 7.7 1.31
 3 7 16 7.58 1.84
 -4 7 16 23.32 1.59
 4 7 16 20.58 1.84
 -5 7 16 54.84 2.25
 5 7 16 53.6 2.35
 -6 7 16 2.92 1.61
 6 7 16 5.04 1.84
 -7 7 16 20.73 2.51
 7 7 16 20.5 2.61
 -8 7 16 6.38 2.66
 8 7 16 9.85 2.82
 -9 7 16 34.48 2.87
 9 7 16 35.17 2.9
 -10 7 16 31.29 3.79
 10 7 16 40.59 4.13
 0 8 16 0.21 2.24
 -1 8 16 127.54 3.27
 1 8 16 125.13 3.67
 -2 8 16 62.45 2.33
 2 8 16 60.38 2.35
 -3 8 16 23.53 1.86
 3 8 16 28.34 2.12
 -4 8 16 24.19 1.98
 4 8 16 19.71 1.89
 -5 8 16 63.57 2.57
 5 8 16 63.32 2.76
 -6 8 16 25.67 2.2
 6 8 16 28.37 2.23
 -7 8 16 30.99 2.98
 7 8 16 27.85 2.82
 -8 8 16 30.09 2.89
 8 8 16 34.93 2.91
 -9 8 16 9.66 2.81
 9 8 16 12.64 3.1
 0 9 16 12.48 2.34
 -1 9 16 13.17 2.73
 1 9 16 14.45 2.87
 -2 9 16 16.28 1.75
 2 9 16 12.3 1.92
 -3 9 16 64.93 2.65
 3 9 16 63.54 2.51
 -4 9 16 33.62 2.34
 4 9 16 33.02 2.55
 -5 9 16 49 2.51
 5 9 16 54.74 2.55
 -6 9 16 47.48 2.99
 6 9 16 47.49 2.94
 -7 9 16 63.6 3.33
 7 9 16 62.82 3.34
 -8 9 16 11.51 3.03
 8 9 16 16.28 3.36
 0 10 16 1.8 2.52
 -1 10 16 3.96 2.45
 1 10 16 1.33 2.85
 -2 10 16 30.94 2.11
 2 10 16 34.32 2.16
 -3 10 16 25.77 2.24
 3 10 16 29.65 2.34
 -4 10 16 45.43 2.6
 4 10 16 50.03 2.55
 -5 10 16 25.56 2.9
 5 10 16 24.09 2.65
 -6 10 16 6.26 2.76
 6 10 16 10.57 2.92
 -7 10 16 19.37 3.86
 7 10 16 10.89 6.91
 0 11 16 4.8 3.26
 -1 11 16 7.02 2.79
 1 11 16 7.79 2.94
 -2 11 16 6.41 3.07
 2 11 16 3.99 2.8
 -3 11 16 5.16 2.92
 3 11 16 3.77 2.39
 -4 11 16 41.5 2.95
 4 11 16 39.34 2.9
 -5 11 16 6.28 3.4
 5 11 16 11.82 5.3
 0 12 16 37.69 6.28
 -1 12 16 32.35 5.74
 1 12 16 20.35 5.96
 0 0 17 0.44 1.02
 1 0 17 9.24 1.05
 2 0 17 170.35 3
 3 0 17 18.74 1.1
 4 0 17 7.49 0.96
 5 0 17 5.55 1.15
 6 0 17 6.42 1.16
 7 0 17 69.53 1.91
 8 0 17 62.76 1.86
 9 0 17 1.61 1.14
 10 0 17 0.25 2.4
 11 0 17 71.84 4.2
 0 1 17 21.43 1.16
 -1 1 17 203.69 3.43
 1 1 17 210.75 3.6
 -2 1 17 3.52 0.79
 2 1 17 5.4 0.88
 -3 1 17 48.44 1.38
 3 1 17 49.92 1.41
 -4 1 17 69.82 1.75
 4 1 17 66.4 1.74
 -5 1 17 8.02 1.01
 5 1 17 7.64 1.14
 -6 1 17 12.57 1.13
 6 1 17 12.02 1.16
 -7 1 17 91.03 2.74
 7 1 17 93.94 2.87
 -8 1 17 5.74 1.63
 8 1 17 1.05 1.58
 -9 1 17 25.3 2.08
 9 1 17 23.23 2.01
 -10 1 17 13.51 2.31
 10 1 17 15.18 2.17
 -11 1 17 2.84 2.32
 11 1 17 4.71 2.34
 0 2 17 3.03 0.89
 -1 2 17 31.11 1.2
 1 2 17 30.58 1.19
 -2 2 17 78.19 1.77
 2 2 17 80.64 1.8
 -3 2 17 35.29 1.26
 3 2 17 36.94 1.35
 -4 2 17 16.02 1.03
 4 2 17 13.41 0.99
 -5 2 17 13.98 1.52
 5 2 17 15.58 1.54
 -6 2 17 24.53 1.69
 6 2 17 23.31 1.8
 -7 2 17 20.71 1.93
 7 2 17 25.31 2.13
 -8 2 17 64.63 2.64
 8 2 17 68.78 2.75
 -9 2 17 24.52 2.15
 9 2 17 27.71 2.22
 -10 2 17 2.21 2.5
 10 2 17 4.47 2.37
 -11 2 17 5.29 3.23
 11 2 17 10 3.24
 0 3 17 20.68 1.06
 -1 3 17 36.75 1.27
 1 3 17 38.35 1.33
 -2 3 17 58.25 1.66
 2 3 17 55.11 1.57
 -3 3 17 44.94 1.87
 3 3 17 44.65 1.95
 -4 3 17 77.77 2.22
 4 3 17 79.93 2.35
 -5 3 17 33.82 2
 5 3 17 38.04 1.89
 -6 3 17 86.47 2.95
 6 3 17 87.12 3.06
 -7 3 17 31.17 1.79
 7 3 17 36.16 1.95
 -8 3 17 16.49 1.77
 8 3 17 18.69 2.04
 -9 3 17 82.41 3.23
 9 3 17 84.34 3.41
 -10 3 17 0.05 2.27
 10 3 17 5.69 2.44
 -11 3 17 3.96 3.63
 11 3 17 6.62 4.77
 0 4 17 1.88 0.98
 -1 4 17 38.54 1.45
 1 4 17 39.56 1.67
 -2 4 17 38.13 1.77
 2 4 17 38.79 1.84
 -3 4 17 40.96 1.8
 3 4 17 40.3 1.78
 -4 4 17 32.39 1.71
 4 4 17 34.15 1.7
 -5 4 17 119.15 3.08
 5 4 17 122.66 3.15
 -6 4 17 29.59 1.9
 6 4 17 35.26 2.12
 -7 4 17 3.63 1.67
 7 4 17 3.69 1.74
 -8 4 17 2.51 1.99
 8 4 17 4.89 1.92
 -9 4 17 21.33 2.78
 9 4 17 22.11 2.87
 -10 4 17 36.2 3.2
 10 4 17 32.16 3.06
 0 5 17 4.37 1.06
 -1 5 17 37.05 1.93
 1 5 17 37.37 2
 -2 5 17 24.46 1.74
 2 5 17 21.93 1.67
 -3 5 17 35.51 2.13
 3 5 17 37.84 2.26
 -4 5 17 1.83 2.07
 4 5 17 2.88 1.9
 -5 5 17 55.78 2.25
 5 5 17 58.9 2.47
 -6 5 17 23.92 2.56
 6 5 17 28.37 2.67
 -7 5 17 162.29 5.12
 7 5 17 159.45 5.13
 -8 5 17 26.31 2.58
 8 5 17 24.63 2.42
 -9 5 17 5.44 2.77
 9 5 17 3.15 2.9
 -10 5 17 26.76 3.7
 10 5 17 36.23 4.49
 0 6 17 313.06 10.09
 -1 6 17 5.14 1.52
 1 6 17 3.7 1.59
 -2 6 17 115.57 3.51
 2 6 17 119.64 3.42
 -3 6 17 0.56 1.5
 3 6 17 2.28 1.53
 -4 6 17 49.31 2.36
 4 6 17 48.75 2.25
 -5 6 17 50.36 2.39
 5 6 17 52.88 2.43
 -6 6 17 96.9 3.62
 6 6 17 96.45 3.72
 -7 6 17 46.17 3.17
 7 6 17 51.8 3.4
 -8 6 17 45.26 3.26
 8 6 17 49.33 3.38
 -9 6 17 20.04 2.88
 9 6 17 21.06 3.1
 0 7 17 37.83 3.03
 -1 7 17 54.85 2.28
 1 7 17 50.82 2
 -2 7 17 39.02 2.41
 2 7 17 35.94 2.2
 -3 7 17 60.85 2.57
 3 7 17 60.56 2.52
 -4 7 17 18.95 1.89
 4 7 17 17.37 2.03
 -5 7 17 61.22 2.94
 5 7 17 65.09 2.88
 -6 7 17 6.2 2.24
 6 7 17 7.82 2.33
 -7 7 17 17.62 2.92
 7 7 17 11.95 2.73
 -8 7 17 14.06 2.82
 8 7 17 17.61 2.89
 0 8 17 16.8 3.73
 -1 8 17 10.69 2.5
 1 8 17 12.2 2.73
 -2 8 17 12.99 1.9
 2 8 17 9.78 1.81
 -3 8 17 44.28 2.63
 3 8 17 51.94 2.58
 -4 8 17 37.95 2.96
 4 8 17 27.98 2.42
 -5 8 17 73.99 2.9
 5 8 17 76.78 3.05
 -6 8 17 33.59 2.9
 6 8 17 31.07 3.01
 -7 8 17 54.95 3.48
 7 8 17 53.28 3.36
 0 9 17 17.59 3.12
 -1 9 17 59.06 4.07
 1 9 17 58.54 4.31
 -2 9 17 56.79 2.45
 2 9 17 55.02 2.39
 -3 9 17 21.72 2.54
 3 9 17 22.93 2.48
 -4 9 17 33.75 2.92
 4 9 17 32.45 2.59
 -5 9 17 35.33 2.88
 5 9 17 28.5 3.01
 -6 9 17 19.8 3.71
 6 9 17 22.62 3.83
 0 10 17 3.72 3.41
 -1 10 17 0.43 2.7
 1 10 17 1.74 2.83
 -2 10 17 32.43 4.14
 2 10 17 39.52 4.13
 -3 10 17 43.11 3.1
 3 10 17 51.48 3.09
 -4 10 17 27.75 4.01
 4 10 17 19.88 4.51
 0 0 18 332.84 7.56
 1 0 18 7.67 1.32
 2 0 18 2.71 1.07
 3 0 18 6.57 1.3
 4 0 18 3.62 1.5
 5 0 18 3.86 1.4
 6 0 18 171.85 3.61
 7 0 18 7.16 1.59
 8 0 18 1.29 1.36
 9 0 18 2.27 3.19
 0 1 18 1.71 1.11
 -1 1 18 115.05 2.36
 1 1 18 116.12 2.45
 -2 1 18 100.24 2.28
 2 1 18 102.58 2.33
 -3 1 18 2.19 1.08
 3 1 18 2.42 1.2
 -4 1 18 128.82 2.94
 4 1 18 122.46 2.81
 -5 1 18 7.91 1.34
 5 1 18 9.01 1.29
 -6 1 18 8.68 1.93
 6 1 18 5.86 2.05
 -7 1 18 55.26 2.64
 7 1 18 54.31 2.58
 -8 1 18 2.49 1.96
 8 1 18 1.28 2.05
 -9 1 18 6.93 2.44
 9 1 18 5.65 2.25
 0 2 18 42.56 1.54
 -1 2 18 44.9 1.56
 1 2 18 46.08 1.58
 -2 2 18 18.85 1.34
 2 2 18 21.06 1.41
 -3 2 18 17.91 1.23
 3 2 18 16.83 1.25
 -4 2 18 56.03 2.14
 4 2 18 52.34 2.09
 -5 2 18 61.58 2.74
 5 2 18 60.79 2.72
 -6 2 18 18.13 2.11
 6 2 18 21.13 2.09
 -7 2 18 40.02 2.65
 7 2 18 44.04 2.66
 -8 2 18 97.42 3.67
 8 2 18 106.15 3.76
 -9 2 18 6.88 2.28
 9 2 18 5.78 2.44
 0 3 18 5.42 1.22
 -1 3 18 45.03 1.88
 1 3 18 43.45 1.69
 -2 3 18 34.07 1.38
 2 3 18 35.75 1.44
 -3 3 18 37.84 2
 3 3 18 42.86 2.1
 -4 3 18 24.37 1.85
 4 3 18 23.02 1.81
 -5 3 18 47.66 2.54
 5 3 18 45.27 2.48
 -6 3 18 20.71 2.07
 6 3 18 20.48 2.12
 -7 3 18 82.37 3.11
 7 3 18 81.39 3.1
 -8 3 18 52.1 2.86
 8 3 18 52.28 2.9
 -9 3 18 15.11 2.69
 9 3 18 21.6 3.02
 0 4 18 51.88 1.74
 -1 4 18 9.62 1.31
 1 4 18 8.1 1.36
 -2 4 18 34.55 1.91
 2 4 18 41.05 2.25
 -3 4 18 13.21 2.16
 3 4 18 13.43 2.11
 -4 4 18 4.24 2.37
 4 4 18 4.92 2.34
 -5 4 18 3.44 2.04
 5 4 18 2.36 1.94
 -6 4 18 6.44 2.11
 6 4 18 8.06 2.86
 -7 4 18 8.64 2.53
 7 4 18 8.81 2.31
 -8 4 18 93.45 3.88
 8 4 18 82.44 3.67
 -9 4 18 12.15 7.81
 9 4 18 13.72 6.52
 0 5 18 31.05 1.55
 -1 5 18 56.45 2.65
 1 5 18 56.1 2.58
 -2 5 18 46.73 2.27
 2 5 18 48.22 2.37
 -3 5 18 28.62 2.25
 3 5 18 27.84 2.41
 -4 5 18 34.84 2.56
 4 5 18 33.58 2.5
 -5 5 18 42.62 3.12
 5 5 18 45.35 2.87
 -6 5 18 1.64 2.77
 6 5 18 1.8 2.96
 -7 5 18 2.61 3.02
 7 5 18 1.99 3.3
 -8 5 18 13.1 3.73
 8 5 18 18.83 4.07
 0 6 18 5.55 2.33
 -1 6 18 28.51 2.07
 1 6 18 29.55 1.93
 -2 6 18 43.84 2.47
 2 6 18 42.97 2.3
 -3 6 18 3.41 2.06
 3 6 18 4.73 2.23
 -4 6 18 4.69 2.1
 4 6 18 6.1 2.11
 -5 6 18 8 2.09
 5 6 18 6.44 2.15
 -6 6 18 24.42 3.01
 6 6 18 21.83 3.01
 -7 6 18 15.63 3.02
 7 6 18 18.69 3.11
 0 7 18 91.28 5.1
 -1 7 18 105.27 5.12
 1 7 18 105.72 4.82
 -2 7 18 41.22 2.49
 2 7 18 40.67 2.42
 -3 7 18 33.05 2.44
 3 7 18 32.41 2.42
 -4 7 18 19.56 2.34
 4 7 18 16.62 2.24
 -5 7 18 8.08 2.8
 5 7 18 6.35 2.79
 -6 7 18 27.9 3.47
 6 7 18 38.95 3.55
 0 8 18 10.13 3.41
 -1 8 18 28.15 4.47
 1 8 18 31.01 4.29
 -2 8 18 22.3 2.35
 2 8 18 24.48 2.29
 -3 8 18 3.72 2.39
 3 8 18 7.91 2.35
 -4 8 18 14.3 2.81
 4 8 18 11.01 2.58
 -5 8 18 19.44 3.41
 5 8 18 24.31 5.97
 0 9 18 9.95 5.29
 -1 9 18 45.43 5.04
 1 9 18 46.08 4.89
 -2 9 18 54.55 5.3
 2 9 18 54.47 5.74
 0 0 19 0.93 1.67
 1 0 19 4.63 1.46
 2 0 19 30.96 1.73
 3 0 19 3.19 1.63
 4 0 19 27.93 2.02
 5 0 19 4.43 1.91
 6 0 19 161.58 3.87
 7 0 19 12.06 2.43
 8 0 19 50.95 6.59
 0 1 19 61.7 2.04
 -1 1 19 22.83 1.65
 1 1 19 26.56 1.74
 -2 1 19 39.7 1.89
 2 1 19 34.02 1.74
 -3 1 19 49.19 1.99
 3 1 19 45.18 1.93
 -4 1 19 30.69 1.88
 4 1 19 27.19 1.95
 -5 1 19 127.66 4.16
 5 1 19 127.91 4.03
 -6 1 19 24.8 2.72
 6 1 19 27.38 2.66
 -7 1 19 38.47 2.78
 7 1 19 44.33 2.75
 0 2 19 19.54 1.98
 -1 2 19 7.86 1.7
 1 2 19 4.6 1.83
 -2 2 19 12.02 1.55
 2 2 19 11.71 1.5
 -3 2 19 70.91 2.03
 3 2 19 74.67 2.2
 -4 2 19 17.06 2.54
 4 2 19 18.54 2.42
 -5 2 19 4.91 2.3
 5 2 19 5.68 2.33
 -6 2 19 35.35 2.87
 6 2 19 39.06 2.95
 -7 2 19 36.23 3.05
 7 2 19 41.9 3.24
 0 3 19 2.22 1.58
 -1 3 19 1.83 1.57
 1 3 19 2.85 1.55
 -2 3 19 75.12 3.07
 2 3 19 71.88 2.57
 -3 3 19 8.04 2
 3 3 19 6.65 2.02
 -4 3 19 2.26 2.28
 4 3 19 2.91 2.63
 -5 3 19 30.07 2.62
 5 3 19 31.21 2.61
 -6 3 19 22.83 2.76
 6 3 19 25.69 2.7
 -7 3 19 9.59 3.35
 7 3 19 15.54 3.89
 0 4 19 11.48 1.62
 -1 4 19 4.78 2.57
 1 4 19 5.84 2.14
 -2 4 19 40.95 2.8
 2 4 19 36.73 2.51
 -3 4 19 2.32 2.01
 3 4 19 2.42 2.1
 -4 4 19 3.38 2.11
 4 4 19 9.87 2.47
 -5 4 19 7.43 2.67
 5 4 19 6.42 2.49
 -6 4 19 28.74 3.43
 6 4 19 35.04 3.64
 0 5 19 1.04 4.11
 -1 5 19 6.1 2.6
 1 5 19 5.14 2.4
 -2 5 19 24.4 2.56
 2 5 19 25.16 2.51
 -3 5 19 91.45 3.64
 3 5 19 98.02 3.77
 -4 5 19 44.52 2.72
 4 5 19 37.5 2.67
 -5 5 19 32.31 3.17
 5 5 19 36.94 3.41
 6 5 19 78.25 8.17
 0 6 19 54.34 4.84
 -1 6 19 11.16 2.25
 1 6 19 6.75 1.92
 -2 6 19 5.4 2.57
 2 6 19 6.69 2.38
 -3 6 19 3.44 2.95
 3 6 19 3.5 2.59
 -4 6 19 32.69 3.08
 4 6 19 37.85 3.97
 0 7 19 48.4 4.46
 -1 7 19 148.77 7.39
 1 7 19 151.07 7.61
 -2 7 19 7.08 3.96
 2 7 19 13.77 5.61
 3 7 19 15 8.75
 0 0 20 2.65 3
 1 0 20 71.66 2.81
 2 0 20 5.74 1.86
 3 0 20 17.54 2.23
 4 0 20 5.28 2.22
 5 0 20 30.77 7.65
 0 1 20 127.79 3.45
 -1 1 20 3.2 1.68
 1 1 20 2.65 2.01
 -2 1 20 20.4 2.05
 2 1 20 22.04 2.22
 -3 1 20 15.24 2.08
 3 1 20 13.56 2.14
 -4 1 20 13.57 3.26
 4 1 20 13.64 2.35
 -5 1 20 32.73 5.19
 5 1 20 29.85 7.54
 0 2 20 0.97 1.81
 -1 2 20 93.03 3.06
 1 2 20 90.8 2.92
 -2 2 20 11.99 2.18
 2 2 20 8.58 2.03
 -3 2 20 3.47 3.34
 3 2 20 3.25 2.61
 -4 2 20 58.71 3.73
 4 2 20 70.95 4.72
 0 3 20 44.14 2.52
 -1 3 20 5.8 2.23
 1 3 20 7.98 2.15
 -2 3 20 32.32 3.26
 2 3 20 35.47 3.29
 -3 3 20 55.26 4.04
 3 3 20 63.49 4.58
 -4 3 20 7.16 4.92
 4 3 20 13.41 7.82
 0 4 20 7.11 2.99
 -1 4 20 8.51 2.8
 1 4 20 16.26 3.23
 -2 4 20 12.02 3.88
 2 4 20 10.09 3.97
 -3 4 20 24.54 5.42
 3 4 20 24.33 8.65

_iucr_refine_fcf_details
;
data_9K
_computing_structure_refinement   'olex2.refine 1.3 (Bourhis et al., 2015)'
_computing_data_collection        'XDS (Kabsch, 1991)'   
_shelx_refln_list_code            4
loop_
  _space_group_symop_id
  _space_group_symop_operation_xyz
  1  x,y,z
  2  x+1/2,-y+1/2,-z
  3  -x,y+1/2,-z+1/2
  4  -x+1/2,-y,z+1/2

_space_group_crystal_system       orthorhombic
_space_group_IT_number            19
_space_group_name_H-M_alt         'P 21 21 21'
_space_group_name_Hall            ' P 2ac 2ab'
_symmetry_space_group_name_H-M    'P 21 21 21'
_symmetry_space_group_name_Hall   ' P 2ac 2ab'
_symmetry_Int_Tables_number       19
_cell_length_a                    9.854(3)
_cell_length_b                    9.249(3)
_cell_length_c                    10.144(2)
_cell_angle_alpha                 90
_cell_angle_beta                  90
_cell_angle_gamma                 90
_cell_volume                      924.5(5)
loop_
  _refln_index_h
  _refln_index_k
  _refln_index_l
  _refln_F_squared_calc
  _refln_F_squared_meas
  _refln_F_squared_sigma
  _refln_F_squared_weight
  _refln_observed_status
-20 -2 -1 17.781 22.778 4.951 12.023 o
-20 -1 -2 12.554 15.238 4.150 17.138 o
-20 -1 -1 42.120 43.896 2.984 25.879 o
-19 -6 -2 104.754 78.059 7.204 5.177 o
-19 -6 -1 5.799 11.780 3.419 25.454 o
-19 -5 -4 0.313 8.597 3.113 31.400 o
-19 -5 -3 21.861 22.146 2.431 41.966 o
-19 -5 -2 1.044 3.281 2.273 58.796 o
-19 -5 -1 20.398 21.335 2.372 44.206 o
-19 -4 -5 1.854 10.771 2.886 35.946 o
-19 -4 -4 17.499 20.219 2.125 54.020 o
-19 -4 -3 29.584 31.909 2.411 39.163 o
-19 -4 -2 75.908 77.130 3.073 19.990 o
-19 -4 -1 31.342 33.757 2.303 41.109 o
-19 -3 -6 42.526 32.641 3.083 25.211 o
-19 -3 -5 23.102 19.655 2.194 49.275 o
-19 -3 -4 17.378 15.456 2.431 44.193 o
-19 -3 -3 10.548 5.188 2.342 51.280 o
-19 -3 -2 48.985 47.928 2.520 31.261 o
-19 -3 -1 15.870 15.100 2.016 60.870 o
-19 -2 -6 29.140 27.759 2.698 33.511 o
-19 -2 -5 27.423 29.429 2.530 37.218 o
-19 -2 -4 23.023 23.727 2.214 47.891 o
-19 -2 -3 63.066 61.793 2.619 26.617 o
-19 -2 -2 16.222 16.394 2.352 46.934 o
-19 -2 -1 16.684 19.725 2.036 58.282 o
-19 -1 -6 14.924 12.422 2.312 49.451 o
-19 -1 -5 6.278 6.759 2.036 68.099 o
-19 -1 -4 65.096 64.382 2.747 24.728 o
-19 -1 -3 4.714 7.659 2.006 70.713 o
-19 -1 -2 67.730 66.022 2.727 24.526 o
-19 -1 -1 14.927 17.007 1.739 76.438 o
-18 -8 -3 27.053 23.628 2.816 31.970 o
-18 -8 -2 7.985 6.562 2.461 47.466 o
-18 -8 -1 40.919 40.705 3.093 24.825 o
-18 -7 -5 58.905 50.043 3.014 23.352 o
-18 -7 -4 20.104 22.976 2.520 39.938 o
-18 -7 -3 1.090 0.000 1.808 93.600 o
-18 -7 -2 37.456 39.084 2.352 37.675 o
-18 -7 -1 6.221 9.645 2.105 63.277 o
-18 -6 -6 26.407 24.359 2.401 41.224 o
-18 -6 -5 19.233 21.158 2.065 55.406 o
-18 -6 -4 40.311 42.612 2.550 32.829 o
-18 -6 -3 11.504 12.857 2.095 60.014 o
-18 -6 -2 78.297 75.361 3.024 20.256 o
-18 -6 -1 34.139 36.149 2.342 39.089 o
-18 -5 -7 6.065 11.750 2.352 51.339 o
-18 -5 -6 55.342 55.607 2.322 32.484 o
-18 -5 -5 43.899 39.953 2.214 38.912 o
-18 -5 -4 53.436 56.457 2.480 30.345 o
-18 -5 -3 0.798 2.342 2.055 72.053 o
-18 -5 -2 25.130 25.812 2.174 48.031 o
-18 -5 -1 1.640 1.136 1.571 121.161 o
-18 -4 -8 75.119 61.862 3.419 18.006 o
-18 -4 -7 3.572 3.874 1.887 81.760 o
-18 -4 -6 36.357 36.831 1.957 48.363 o
-18 -4 -5 69.993 68.799 2.550 25.988 o
-18 -4 -4 0.122 0.336 1.551 128.301 o
-18 -4 -3 23.776 22.798 1.808 63.791 o
-18 -4 -2 12.657 9.852 1.581 95.004 o
-18 -4 -1 26.861 29.874 2.105 48.854 o
-18 -3 -8 28.544 25.703 2.046 50.991 o
-18 -3 -7 44.132 43.837 2.303 36.528 o
-18 -3 -6 12.468 11.384 1.897 70.651 o
-18 -3 -5 44.593 43.600 2.085 41.045 o
-18 -3 -4 7.825 7.441 1.591 102.500 o
-18 -3 -3 11.428 10.989 1.591 94.962 o
-18 -3 -2 0.939 1.166 1.344 165.966 o
-18 -3 -1 43.340 41.831 1.947 45.066 o
-18 -2 -9 49.726 29.014 2.975 25.987 o
-18 -2 -8 0.434 2.293 1.482 137.115 o
-18 -2 -7 24.624 22.156 2.046 53.465 o
-18 -2 -6 4.386 3.459 1.799 88.818 o
-18 -2 -5 21.689 24.320 1.887 60.940 o
-18 -2 -4 73.646 71.734 2.500 25.831 o
-18 -2 -3 20.870 22.650 1.799 66.245 o
-18 -2 -2 31.402 30.921 1.986 50.680 o
-18 -2 -1 94.320 90.767 2.737 20.338 o
-18 -1 -9 1.615 3.409 2.589 45.355 o
-18 -1 -8 57.699 55.844 2.540 28.855 o
-18 -1 -7 53.557 52.059 2.480 30.706 o
-18 -1 -6 0.232 4.417 2.372 54.190 o
-18 -1 -5 12.823 13.904 1.927 67.765 o
-18 -1 -4 14.804 19.379 1.878 67.321 o
-18 -1 -3 0.704 2.935 1.631 112.865 o
-18 -1 -2 11.964 12.244 1.749 80.633 o
-18 -1 -1 41.002 44.450 1.848 48.074 o
-17 -10 -1 9.713 10.465 3.152 29.322 o
-17 -9 -5 9.364 12.995 2.876 34.646 o
-17 -9 -4 16.343 14.260 2.036 59.900 o
-17 -9 -3 29.790 31.277 2.550 36.065 o
-17 -9 -2 16.775 18.045 2.342 46.805 o
-17 -9 -1 11.073 12.224 2.144 58.043 o
-17 -8 -6 18.853 23.134 2.362 44.701 o
-17 -8 -5 17.165 17.363 2.065 57.328 o
-17 -8 -4 23.720 24.241 1.967 56.485 o
-17 -8 -3 4.839 5.870 1.749 91.530 o
-17 -8 -2 1.034 1.443 1.799 93.813 o
-17 -8 -1 39.468 39.934 2.391 36.277 o
-17 -7 -8 52.865 48.610 3.518 19.167 o
-17 -7 -7 3.350 3.814 1.957 76.612 o
-17 -7 -6 84.639 79.778 2.698 22.143 o
-17 -7 -5 3.197 3.459 1.472 130.589 o
-17 -7 -4 1.393 3.459 1.551 122.255 o
-17 -7 -3 16.713 17.936 1.947 62.950 o
-17 -7 -2 6.066 6.255 1.680 96.521 o
-17 -7 -1 35.949 40.092 2.115 43.556 o
-17 -6 -8 68.763 67.445 2.629 25.370 o
-17 -6 -7 31.411 32.858 2.065 47.790 o
-17 -6 -6 9.280 11.928 1.690 88.251 o
-17 -6 -5 18.388 19.369 1.640 78.686 o
-17 -6 -4 39.769 42.533 2.214 39.677 o
-17 -6 -3 63.422 61.309 2.391 29.479 o
-17 -6 -2 37.962 37.750 2.095 43.794 o
-17 -6 -1 58.379 59.461 2.322 31.523 o
-17 -5 -9 11.912 11.809 2.115 59.123 o
-17 -5 -8 42.937 44.727 2.332 36.119 o
-17 -5 -7 17.853 20.871 1.779 70.098 o
-17 -5 -6 91.575 93.574 2.629 21.281 o
-17 -5 -5 48.926 48.956 1.947 41.977 o
-17 -5 -4 20.296 22.719 1.561 80.356 o
-17 -5 -3 5.057 3.982 1.779 89.598 o
-17 -5 -2 21.796 25.308 1.729 68.206 o
-17 -5 -1 0.719 1.670 1.285 180.909 o
-17 -4 -10 27.308 27.176 3.281 24.553 o
-17 -4 -9 59.691 58.720 2.401 30.206 o
-17 -4 -8 41.775 42.770 2.075 42.261 o
-17 -4 -7 3.925 1.571 1.314 161.076 o
-17 -4 -6 20.215 22.670 1.542 81.761 o
-17 -4 -5 9.208 7.501 1.433 118.802 o
-17 -4 -4 19.959 22.037 1.364 95.446 o
-17 -4 -3 110.117 105.086 2.955 17.110 o
-17 -4 -2 7.039 6.334 1.354 136.688 o
-17 -4 -1 43.128 42.651 1.858 47.316 o
-17 -3 -10 49.182 47.671 2.500 31.564 o
-17 -3 -9 40.084 42.464 2.065 43.087 o
-17 -3 -8 71.928 69.728 2.362 27.784 o
-17 -3 -7 104.876 102.260 2.777 18.659 o
-17 -3 -6 16.525 16.039 1.581 86.518 o
-17 -3 -5 183.106 180.388 3.973 8.982 o
-17 -3 -4 58.926 60.172 1.976 36.893 o
-17 -3 -3 4.154 4.407 1.107 207.570 o
-17 -3 -2 3.624 4.971 1.176 188.967 o
-17 -3 -1 30.895 33.520 1.621 64.047 o
-17 -2 -10 16.913 16.651 1.986 61.276 o
-17 -2 -9 32.103 33.728 2.046 47.962 o
-17 -2 -8 52.168 53.591 2.303 33.657 o
-17 -2 -7 26.649 29.498 1.650 67.091 o
-17 -2 -6 6.936 6.878 1.354 136.243 o
-17 -2 -5 100.911 97.121 2.579 20.546 o
-17 -2 -4 138.259 134.990 3.567 12.172 o
-17 -2 -3 3.738 3.637 1.127 206.242 o
-17 -2 -2 141.191 140.919 3.716 11.467 o
-17 -2 -1 16.320 17.017 1.472 94.950 o
-17 -1 -11 26.398 23.243 2.520 38.391 o
-17 -1 -10 12.049 9.358 2.204 55.579 o
-17 -1 -9 42.672 44.697 2.055 42.148 o
-17 -1 -8 15.592 16.167 1.660 81.610 o
-17 -1 -7 81.165 80.371 2.372 25.538 o
-17 -1 -6 43.048 47.849 2.154 39.353 o
-17 -1 -5 10.706 9.309 1.314 129.641 o
-17 -1 -4 41.536 43.580 1.838 48.306 o
-17 -1 -3 4.573 6.591 1.453 126.894 o
-17 -1 -2 17.371 17.126 1.304 108.745 o
-17 -1 -1 81.943 82.200 2.461 24.449 o
-16 -11 -3 19.383 19.122 2.787 34.256 o
-16 -11 -2 6.198 10.801 2.451 47.713 o
-16 -11 -1 6.880 10.050 2.530 44.901 o
-16 -10 -6 18.938 21.652 3.291 25.519 o
-16 -10 -5 4.009 2.807 2.391 52.178 o
-16 -10 -4 8.867 9.714 2.055 64.416 o
-16 -10 -3 16.267 18.005 1.937 63.695 o
-16 -10 -2 32.495 39.301 2.401 37.768 o
-16 -10 -1 94.389 91.311 3.241 16.963 o
-16 -9 -7 20.169 19.952 3.034 29.404 o
-16 -9 -6 17.622 17.165 2.115 55.056 o
-16 -9 -5 12.206 12.659 2.065 61.147 o
-16 -9 -4 12.846 14.665 1.789 75.987 o
-16 -9 -3 68.672 71.220 2.312 28.784 o
-16 -9 -2 26.802 29.014 1.878 57.227 o
-16 -9 -1 21.124 21.869 2.065 54.360 o
-16 -8 -9 5.073 17.640 4.131 17.572 o
-16 -8 -8 1.801 4.477 2.629 43.837 o
-16 -8 -7 41.806 39.588 1.907 47.093 o
-16 -8 -6 69.679 70.064 2.441 27.177 o
-16 -8 -5 8.884 8.429 1.581 101.246 o
-16 -8 -4 17.528 19.567 1.512 88.590 o
-16 -8 -3 36.709 36.524 1.967 47.995 o
-16 -8 -2 102.303 99.454 2.668 19.699 o
-16 -8 -1 4.189 5.317 1.502 121.828 o
-16 -7 -10 34.057 29.281 5.672 9.010 o
-16 -7 -9 0.203 0.583 2.273 59.844 o
-16 -7 -8 85.806 88.317 3.874 14.039 o
-16 -7 -7 17.316 20.436 1.680 76.632 o
-16 -7 -6 41.269 41.337 1.976 45.129 o
-16 -7 -5 14.354 15.920 1.443 101.252 o
-16 -7 -4 17.529 19.517 1.532 87.123 o
-16 -7 -3 18.816 19.991 1.413 94.465 o
-16 -7 -2 16.515 17.906 1.364 103.787 o
-16 -7 -1 63.508 62.277 2.441 28.733 o
-16 -6 -10 8.333 6.937 2.905 34.684 o
-16 -6 -9 23.475 25.199 2.629 36.307 o
-16 -6 -8 25.859 25.091 1.640 69.829 o
-16 -6 -7 15.357 16.730 1.502 93.900 o
-16 -6 -6 40.462 42.800 1.719 52.393 o
-16 -6 -5 20.694 22.907 1.472 85.825 o
-16 -6 -4 106.303 110.364 2.747 18.397 o
-16 -6 -3 103.185 103.881 2.708 19.169 o
-16 -6 -2 32.665 31.860 1.403 73.255 o
-16 -6 -1 49.769 51.674 1.976 40.653 o
-16 -5 -11 6.249 6.799 2.619 42.687 o
-16 -5 -10 56.276 53.739 3.014 23.432 o
-16 -5 -9 2.620 4.556 1.423 139.029 o
-16 -5 -8 1.567 2.461 1.334 163.557 o
-16 -5 -7 52.108 56.516 1.996 38.867 o
-16 -5 -6 37.657 40.299 1.690 55.371 o
-16 -5 -5 15.742 16.839 1.314 110.966 o
-16 -5 -4 45.676 46.663 1.729 48.884 o
-16 -5 -3 200.933 198.571 4.318 7.747 o
-16 -5 -2 8.612 9.961 1.156 161.279 o
-16 -5 -1 55.206 57.148 1.927 39.228 o
-16 -4 -11 25.018 23.490 2.619 36.384 o
-16 -4 -10 28.327 31.781 1.878 55.725 o
-16 -4 -9 75.812 72.693 2.194 28.883 o
-16 -4 -8 44.475 47.721 1.976 42.944 o
-16 -4 -7 140.784 143.775 3.301 12.804 o
-16 -4 -6 83.940 87.358 2.421 24.236 o
-16 -4 -5 38.326 39.113 1.670 55.994 o
-16 -4 -4 45.453 46.989 1.710 49.439 o
-16 -4 -3 43.827 45.082 1.621 53.152 o
-16 -4 -2 29.605 30.901 1.472 72.943 o
-16 -4 -1 2.813 2.846 0.840 350.783 o
-16 -3 -12 12.163 13.716 2.648 39.558 o
-16 -3 -11 14.711 14.853 1.808 73.100 o
-16 -3 -10 0.276 0.998 1.581 122.564 o
-16 -3 -9 19.447 22.818 1.719 71.469 o
-16 -3 -8 36.911 36.544 1.621 59.261 o
-16 -3 -7 0.327 2.214 1.285 181.447 o
-16 -3 -6 31.028 31.484 1.542 68.203 o
-16 -3 -5 18.576 16.800 1.334 104.102 o
-16 -3 -4 22.625 25.535 1.393 87.495 o
-16 -3 -3 38.134 40.843 1.621 57.304 o
-16 -3 -2 80.607 82.526 2.164 27.597 o
-16 -3 -1 1.940 3.004 0.919 313.513 o
-16 -2 -12 14.842 18.371 2.678 37.690 o
-16 -2 -11 11.623 13.153 1.828 75.020 o
-16 -2 -10 67.296 69.916 2.441 27.546 o
-16 -2 -9 24.083 25.684 1.680 68.925 o
-16 -2 -8 118.007 119.257 2.925 16.256 o
-16 -2 -7 29.078 35.744 1.680 62.005 o
-16 -2 -6 20.383 20.505 1.344 97.542 o
-16 -2 -5 0.147 1.650 0.850 406.765 o
-16 -2 -4 29.960 34.103 1.611 64.916 o
-16 -2 -3 51.591 52.563 1.749 44.871 o
-16 -2 -2 7.900 10.070 0.988 202.206 o
-16 -2 -1 9.563 10.999 1.136 159.588 o
-16 -1 -12 40.590 41.208 2.273 38.331 o
-16 -1 -11 55.974 54.599 2.194 34.555 o
-16 -1 -10 22.363 24.300 1.551 78.180 o
-16 -1 -9 46.716 48.047 1.690 49.185 o
-16 -1 -8 6.497 7.105 1.245 156.651 o
-16 -1 -7 269.364 254.336 4.803 5.633 o
-16 -1 -6 75.030 80.134 2.293 27.279 o
-16 -1 -5 77.807 79.363 2.223 27.662 o
-16 -1 -4 156.238 153.924 3.429 11.554 o
-16 -1 -3 14.518 15.248 1.087 143.859 o
-16 -1 -2 48.930 49.114 1.542 51.856 o
-16 -1 -1 14.972 15.663 1.186 128.641 o
-15 -12 -4 29.382 32.927 3.390 22.796 o
-15 -12 -3 46.641 42.216 2.658 29.973 o
-15 -12 -2 13.727 16.039 2.293 49.951 o
-15 -12 -1 86.365 79.630 3.202 18.151 o
-15 -11 -6 3.063 3.913 2.658 42.641 o
-15 -11 -5 36.581 34.528 2.214 41.715 o
-15 -11 -4 26.664 27.275 2.075 50.431 o
-15 -11 -3 3.491 3.222 2.036 71.184 o
-15 -11 -2 66.175 66.517 2.639 25.656 o
-15 -11 -1 66.213 64.550 2.619 26.004 o
-15 -10 -8 35.406 32.008 3.172 24.879 o
-15 -10 -7 14.068 13.311 2.559 41.600 o
-15 -10 -6 19.343 19.082 1.759 70.763 o
-15 -10 -5 42.671 41.623 1.967 44.836 o
-15 -10 -4 111.102 107.863 2.965 16.891 o
-15 -10 -3 5.299 4.121 1.453 128.053 o
-15 -10 -2 26.523 30.002 1.680 65.602 o
-15 -10 -1 6.136 5.633 1.640 100.973 o
-15 -9 -9 80.497 69.867 3.814 14.999 o
-15 -9 -8 8.109 8.785 2.421 48.492 o
-15 -9 -7 30.427 30.704 2.480 37.504 o
-15 -9 -6 23.290 26.464 1.561 75.721 o
-15 -9 -5 18.836 18.766 1.512 87.516 o
-15 -9 -4 42.061 41.614 1.779 50.175 o
-15 -9 -3 9.357 7.708 1.146 164.683 o
-15 -9 -2 0.378 1.324 1.225 200.872 o
-15 -9 -1 25.196 29.281 1.799 61.345 o
-15 -8 -10 42.150 38.797 2.777 29.113 o
-15 -8 -9 64.629 60.765 3.123 21.233 o
-15 -8 -8 1.141 7.194 2.006 73.465 o
-15 -8 -7 20.255 21.217 1.433 90.230 o
-15 -8 -6 95.717 95.007 2.480 21.912 o
-15 -8 -5 17.322 20.891 1.532 86.571 o
-15 -8 -4 4.058 6.147 1.146 191.850 o
-15 -8 -3 109.242 116.006 2.787 17.719 o
-15 -8 -2 14.777 15.041 1.314 114.510 o
-15 -8 -1 5.663 6.137 1.166 179.092 o
-15 -7 -11 16.592 19.448 2.905 32.293 o
-15 -7 -10 57.468 55.162 3.548 18.411 o
-15 -7 -9 7.152 6.354 2.075 65.347 o
-15 -7 -8 12.483 16.404 2.115 57.683 o
-15 -7 -7 41.559 44.974 1.680 52.534 o
-15 -7 -6 27.176 27.225 1.423 79.639 o
-15 -7 -5 106.987 104.790 2.550 19.808 o
-15 -7 -4 54.763 56.081 1.828 41.471 o
-15 -7 -3 57.834 60.054 1.779 40.825 o
-15 -7 -2 28.171 31.139 1.433 76.192 o
-15 -7 -1 0.900 0.702 1.166 219.771 o
-15 -6 -12 10.447 11.661 2.589 41.879 o
-15 -6 -11 14.222 11.226 2.609 40.437 o
-15 -6 -10 30.966 34.222 2.431 38.080 o
-15 -6 -9 16.675 21.247 2.055 57.036 o
-15 -6 -8 11.499 11.829 1.255 132.956 o
-15 -6 -7 39.889 41.396 1.611 56.501 o
-15 -6 -6 118.601 115.986 2.797 16.980 o
-15 -6 -5 15.480 16.582 1.176 127.498 o
-15 -6 -4 14.771 16.335 1.146 133.390 o
-15 -6 -3 75.541 73.987 1.937 31.969 o
-15 -6 -2 80.843 79.640 2.055 28.984 o
-15 -6 -1 112.060 117.657 2.777 17.501 o
-15 -5 -12 29.168 25.605 2.609 35.523 o
-15 -5 -11 2.809 4.506 1.927 79.021 o
-15 -5 -10 1.683 3.577 1.611 113.230 o
-15 -5 -9 27.456 28.115 1.522 73.471 o
-15 -5 -8 56.331 57.850 1.799 41.274 o
-15 -5 -7 19.032 17.699 1.304 105.354 o
-15 -5 -6 25.132 28.559 1.403 82.265 o
-15 -5 -5 11.784 14.023 1.265 128.141 o
-15 -5 -4 0.924 2.984 0.919 327.950 o
-15 -5 -3 163.384 160.140 3.459 11.095 o
-15 -5 -2 5.593 8.775 1.018 212.007 o
-15 -5 -1 25.472 26.701 1.146 100.491 o
-15 -4 -13 0.862 5.079 2.658 43.050 o
-15 -4 -12 38.494 36.129 2.668 31.663 o
-15 -4 -11 13.174 14.932 1.996 63.456 o
-15 -4 -10 22.173 25.417 1.423 86.075 o
-15 -4 -9 11.182 12.175 1.275 130.525 o
-15 -4 -8 50.400 52.128 1.779 44.714 o
-15 -4 -7 63.181 66.240 1.927 35.849 o
-15 -4 -6 0.756 1.275 0.840 406.198 o
-15 -4 -5 23.532 26.109 1.245 96.549 o
-15 -4 -4 45.835 48.768 1.591 52.101 o
-15 -4 -3 16.977 18.341 1.087 132.394 o
-15 -4 -2 71.273 72.703 1.937 33.029 o
-15 -4 -1 22.342 24.607 1.018 119.126 o
-15 -3 -13 3.166 2.698 2.273 57.940 o
-15 -3 -12 11.867 14.971 2.391 47.267 o
-15 -3 -11 0.874 1.976 1.285 179.547 o
-15 -3 -10 37.441 39.756 1.680 55.962 o
-15 -3 -9 98.016 98.969 2.490 21.383 o
-15 -3 -8 104.697 104.978 2.589 19.753 o
-15 -3 -7 8.037 10.524 1.008 195.133 o
-15 -3 -6 164.482 154.092 3.340 11.497 o
-15 -3 -5 46.427 50.251 1.591 51.459 o
-15 -3 -4 59.650 59.708 1.621 43.333 o
-15 -3 -3 31.125 31.178 1.255 82.845 o
-15 -3 -2 13.102 15.792 0.988 163.388 o
-15 -3 -1 132.374 132.262 2.658 16.125 o
-15 -2 -13 21.289 23.510 2.174 49.916 o
-15 -2 -12 22.810 24.073 1.621 73.799 o
-15 -2 -11 16.260 19.873 1.423 97.299 o
-15 -2 -10 25.528 25.950 1.374 85.139 o
-15 -2 -9 2.956 4.259 1.038 240.185 o
-15 -2 -8 28.654 29.498 1.502 72.865 o
-15 -2 -7 40.804 41.040 1.285 67.637 o
-15 -2 -6 82.387 81.132 1.868 30.661 o
-15 -2 -5 37.454 40.171 1.245 72.415 o
-15 -2 -4 34.301 33.115 1.166 82.889 o
-15 -2 -3 242.317 238.169 4.398 6.564 o
-15 -2 -2 173.563 169.518 3.251 11.110 o
-15 -2 -1 154.674 148.400 2.945 13.265 o
-15 -1 -13 80.368 83.296 2.629 23.021 o
-15 -1 -12 7.464 9.665 1.433 120.152 o
-15 -1 -11 19.841 22.304 1.482 86.454 o
-15 -1 -10 22.838 26.692 1.453 82.662 o
-15 -1 -9 28.754 30.941 1.304 82.845 o
-15 -1 -8 57.809 61.506 1.719 41.736 o
-15 -1 -7 19.934 19.942 1.038 128.389 o
-15 -1 -6 29.483 31.811 1.196 87.834 o
-15 -1 -5 17.745 18.499 1.038 136.174 o
-15 -1 -4 61.968 62.158 1.561 43.193 o
-15 -1 -3 6.292 7.955 0.781 295.557 o
-15 -1 -2 0.721 1.107 0.583 788.823 o
-15 -1 -1 117.556 116.846 2.223 20.214 o
-14 -13 -4 19.830 22.600 3.775 19.834 o
-14 -13 -3 130.759 115.344 3.577 12.839 o
-14 -13 -2 13.638 12.728 2.233 52.920 o
-14 -13 -1 68.406 72.634 3.231 19.514 o
-14 -12 -7 23.502 20.723 4.091 16.990 o
-14 -12 -6 52.875 46.466 2.915 25.326 o
-14 -12 -5 21.003 18.361 1.897 62.652 o
-14 -12 -4 4.092 5.475 1.779 89.843 o
-14 -12 -3 2.125 2.174 1.542 123.556 o
-14 -12 -2 30.957 32.542 1.967 51.176 o
-14 -12 -1 61.695 61.615 2.718 25.651 o
-14 -11 -8 26.588 22.087 2.797 32.546 o
-14 -11 -7 1.875 2.550 2.085 69.274 o
-14 -11 -6 0.721 0.880 1.403 153.818 o
-14 -11 -5 29.858 30.101 1.779 59.192 o
-14 -11 -4 6.765 5.959 1.472 120.040 o
-14 -11 -3 10.346 11.691 1.364 121.058 o
-14 -11 -2 134.431 131.966 3.311 13.323 o
-14 -11 -1 21.657 26.701 1.680 70.392 o
-14 -10 -10 2.823 11.345 3.143 30.317 o
-14 -10 -9 27.060 25.437 2.550 37.296 o
-14 -10 -8 10.257 14.388 2.480 44.896 o
-14 -10 -7 10.155 8.765 2.065 63.402 o
-14 -10 -6 11.604 14.448 1.433 107.888 o
-14 -10 -5 13.792 13.608 1.344 114.497 o
-14 -10 -4 12.995 17.462 1.482 98.413 o
-14 -10 -3 10.908 13.598 1.522 100.491 o
-14 -10 -2 181.028 175.190 3.854 9.353 o
-14 -10 -1 105.967 110.482 2.915 17.435 o
-14 -9 -11 8.341 10.633 2.955 33.300 o
-14 -9 -10 43.084 40.062 2.747 29.330 o
-14 -9 -9 24.922 23.440 2.233 46.640 o
-14 -9 -8 5.055 5.514 1.967 73.892 o
-14 -9 -7 67.121 67.040 2.797 23.818 o
-14 -9 -6 24.219 25.694 1.403 84.873 o
-14 -9 -5 20.247 22.393 1.463 87.343 o
-14 -9 -4 190.257 185.151 4.042 8.614 o
-14 -9 -3 23.215 23.450 1.413 86.681 o
-14 -9 -2 26.619 29.063 1.403 80.419 o
-14 -9 -1 19.037 20.041 1.304 103.394 o
-14 -8 -12 23.345 23.816 3.202 26.192 o
-14 -8 -11 29.807 32.453 2.856 30.155 o
-14 -8 -10 30.162 26.622 2.550 36.485 o
-14 -8 -9 23.653 26.158 2.204 47.548 o
-14 -8 -8 21.433 24.488 2.065 53.625 o
-14 -8 -7 10.474 11.098 1.077 167.159 o
-14 -8 -6 63.450 65.775 1.937 35.682 o
-14 -8 -5 152.491 148.825 3.261 12.321 o
-14 -8 -4 14.370 18.470 1.403 103.020 o
-14 -8 -3 66.569 62.425 1.957 35.018 o
-14 -8 -2 45.241 46.238 1.631 51.891 o
-14 -8 -1 5.366 5.702 0.929 255.706 o
-14 -7 -12 23.380 23.055 3.063 28.302 o
-14 -7 -11 52.191 52.909 3.231 21.639 o
-14 -7 -10 30.473 27.373 1.996 51.504 o
-14 -7 -9 12.856 10.139 1.808 76.581 o
-14 -7 -8 4.364 7.619 1.492 120.507 o
-14 -7 -7 11.431 13.766 1.235 133.432 o
-14 -7 -6 7.713 8.370 1.038 195.320 o
-14 -7 -5 47.020 47.612 1.502 54.300 o
-14 -7 -4 116.103 114.850 2.816 17.095 o
-14 -7 -3 255.197 246.243 5.020 5.634 o
-14 -7 -2 105.424 106.845 2.530 19.985 o
-14 -7 -1 86.550 86.636 1.957 28.412 o
-14 -6 -13 13.924 8.775 2.718 37.920 o
-14 -6 -12 5.362 10.050 2.461 47.748 o
-14 -6 -11 47.319 45.240 2.510 31.963 o
-14 -6 -10 8.436 10.999 1.729 86.371 o
-14 -6 -9 16.752 17.610 1.759 73.393 o
-14 -6 -8 9.603 10.811 1.067 173.393 o
-14 -6 -7 29.230 32.552 1.463 73.049 o
-14 -6 -6 3.620 5.653 0.880 296.244 o
-14 -6 -5 21.494 23.915 1.186 106.378 o
-14 -6 -4 25.038 25.990 1.186 98.790 o
-14 -6 -3 44.349 45.023 1.423 58.951 o
-14 -6 -2 70.376 71.250 1.749 36.078 o
-14 -6 -1 125.249 127.499 2.619 16.979 o
-14 -5 -13 3.480 5.267 2.233 59.148 o
-14 -5 -12 65.666 62.524 3.004 22.158 o
-14 -5 -11 21.073 27.186 2.639 36.379 o
-14 -5 -10 22.652 21.750 1.878 61.578 o
-14 -5 -9 17.193 18.628 1.146 124.467 o
-14 -5 -8 24.944 28.046 1.334 87.148 o
-14 -5 -7 62.207 64.056 1.749 39.393 o
-14 -5 -6 12.763 12.451 1.048 160.961 o
-14 -5 -5 28.994 31.860 1.265 84.334 o
-14 -5 -4 74.172 75.371 1.927 32.239 o
-14 -5 -3 7.734 8.242 0.810 265.922 o
-14 -5 -2 16.222 19.073 0.978 147.690 o
-14 -5 -1 52.973 53.858 1.433 51.495 o
-14 -4 -14 9.179 8.103 2.658 40.638 o
-14 -4 -13 16.077 16.918 2.461 43.460 o
-14 -4 -12 45.121 44.410 2.639 30.348 o
-14 -4 -11 36.662 40.032 2.283 39.284 o
-14 -4 -10 104.441 106.816 2.520 20.145 o
-14 -4 -9 5.221 6.423 1.087 201.296 o
-14 -4 -8 13.557 15.960 1.087 145.747 o
-14 -4 -7 2.716 3.726 0.712 443.300 o
-14 -4 -6 26.512 29.814 1.216 91.794 o
-14 -4 -5 28.994 29.498 1.008 102.211 o
-14 -4 -4 9.951 11.621 0.870 215.382 o
-14 -4 -3 15.208 16.315 0.810 183.736 o
-14 -4 -2 3.105 3.231 0.593 562.756 o
-14 -4 -1 21.869 20.189 0.889 139.146 o
-14 -3 -14 20.852 19.428 2.579 38.679 o
-14 -3 -13 18.736 22.630 2.718 35.542 o
-14 -3 -12 11.786 10.801 1.453 108.550 o
-14 -3 -11 11.221 13.222 1.067 161.871 o
-14 -3 -10 71.113 70.726 1.818 34.954 o
-14 -3 -9 3.594 4.753 0.889 297.108 o
-14 -3 -8 59.609 61.081 1.571 44.067 o
-14 -3 -7 55.196 58.057 1.522 47.452 o
-14 -3 -6 0.194 0.751 0.692 617.801 o
-14 -3 -5 1.992 3.212 0.662 525.719 o
-14 -3 -4 22.111 23.539 0.998 122.754 o
-14 -3 -3 115.132 107.774 2.055 21.999 o
-14 -3 -2 9.304 8.894 0.751 267.847 o
-14 -3 -1 51.182 52.504 1.275 56.869 o
-14 -2 -14 2.839 4.032 2.471 49.197 o
-14 -2 -13 3.244 2.342 1.729 97.681 o
-14 -2 -12 49.800 53.156 1.759 45.201 o
-14 -2 -11 14.421 16.483 1.304 114.890 o
-14 -2 -10 7.102 8.726 1.156 169.599 o
-14 -2 -9 68.733 70.183 1.710 37.259 o
-14 -2 -8 18.504 21.148 1.038 130.520 o
-14 -2 -7 62.423 65.341 1.611 41.572 o
-14 -2 -6 16.989 18.272 0.870 161.833 o
-14 -2 -5 17.459 18.173 0.810 168.859 o
-14 -2 -4 2.073 2.984 0.642 551.073 o
-14 -2 -3 35.728 36.989 1.048 84.856 o
-14 -2 -2 273.029 257.676 4.358 6.007 o
-14 -2 -1 207.089 201.496 3.261 9.455 o
-14 -1 -14 39.566 36.574 2.421 36.032 o
-14 -1 -13 25.248 27.225 1.700 66.527 o
-14 -1 -12 29.811 29.182 1.532 70.540 o
-14 -1 -11 32.240 34.676 1.472 69.180 o
-14 -1 -10 3.671 3.429 0.909 294.185 o
-14 -1 -9 7.627 6.769 0.850 259.613 o
-14 -1 -8 8.351 10.188 0.988 199.260 o
-14 -1 -7 10.249 12.392 0.850 215.859 o
-14 -1 -6 57.311 58.789 1.453 47.893 o
-14 -1 -5 294.514 266.975 4.842 5.230 o
-14 -1 -4 68.316 66.981 1.522 40.848 o
-14 -1 -3 2.532 1.522 0.563 680.196 o
-14 -1 -2 114.467 110.452 2.036 22.046 o
-14 -1 -1 63.275 62.327 1.265 48.257 o
-13 -14 -3 38.841 39.400 3.202 23.802 o
-13 -14 -2 13.069 13.865 2.194 54.548 o
-13 -14 -1 104.399 96.025 3.538 14.655 o
-13 -13 -6 23.851 23.737 3.093 27.740 o
-13 -13 -5 13.650 14.102 1.818 73.627 o
-13 -13 -4 39.819 38.333 2.135 42.120 o
-13 -13 -3 13.001 17.659 2.174 54.569 o
-13 -13 -2 23.933 25.694 1.887 59.274 o
-13 -13 -1 28.356 32.186 2.154 46.345 o
-13 -12 -8 50.554 48.225 3.123 23.117 o
-13 -12 -7 3.745 3.913 2.382 52.484 o
-13 -12 -6 14.431 14.309 2.322 48.932 o
-13 -12 -5 4.250 7.807 1.680 97.902 o
-13 -12 -4 28.103 32.255 1.719 62.054 o
-13 -12 -3 82.662 87.230 2.678 22.128 o
-13 -12 -2 67.388 69.857 2.382 28.253 o
-13 -12 -1 40.529 42.997 1.897 47.197 o
-13 -11 -10 7.506 6.315 2.905 34.880 o
-13 -11 -9 42.529 39.785 2.876 27.548 o
-13 -11 -8 4.281 4.210 2.184 61.571 o
-13 -11 -7 38.758 38.530 2.550 33.512 o
-13 -11 -6 58.089 55.053 1.779 41.548 o
-13 -11 -5 79.892 76.270 2.253 27.255 o
-13 -11 -4 3.483 4.012 1.492 126.195 o
-13 -11 -3 4.143 5.504 1.136 195.819 o
-13 -11 -2 139.885 137.925 3.301 12.975 o
-13 -11 -1 13.285 15.209 1.354 112.825 o
-13 -10 -11 6.636 5.168 2.411 49.993 o
-13 -10 -10 3.632 3.775 2.599 44.411 o
-13 -10 -9 14.064 14.388 2.223 52.797 o
-13 -10 -8 7.559 7.837 1.640 97.458 o
-13 -10 -7 88.585 85.273 2.876 20.081 o
-13 -10 -6 30.406 30.318 1.324 80.276 o
-13 -10 -5 10.454 13.825 1.275 130.283 o
-13 -10 -4 184.827 179.756 3.933 9.028 o
-13 -10 -3 111.624 110.334 2.609 18.785 o
-13 -10 -2 104.825 100.620 2.589 19.942 o
-13 -10 -1 16.126 18.628 1.146 127.022 o
-13 -9 -12 22.484 20.436 3.162 27.049 o
-13 -9 -11 58.665 59.006 3.152 21.563 o
-13 -9 -10 17.927 20.120 2.026 57.978 o
-13 -9 -9 1.829 2.016 1.433 142.847 o
-13 -9 -8 0.762 2.915 1.868 86.657 o
-13 -9 -7 149.990 145.979 4.358 9.346 o
-13 -9 -6 94.344 93.594 2.332 23.325 o
-13 -9 -5 36.219 41.367 1.611 58.601 o
-13 -9 -4 62.611 60.449 1.818 38.597 o
-13 -9 -3 38.637 38.372 1.295 70.115 o
-13 -9 -2 71.329 76.211 2.144 29.964 o
-13 -9 -1 59.388 61.566 1.611 43.286 o
-13 -8 -13 88.134 83.613 4.309 12.094 o
-13 -8 -12 4.581 5.524 2.223 59.046 o
-13 -8 -11 3.879 4.961 1.769 91.307 o
-13 -8 -10 51.221 50.606 2.718 27.797 o
-13 -8 -9 78.085 78.533 2.905 21.102 o
-13 -8 -8 92.808 96.983 3.222 17.001 o
-13 -8 -7 8.724 8.825 1.067 181.892 o
-13 -8 -6 6.292 8.756 0.939 231.697 o
-13 -8 -5 43.253 46.713 1.650 52.167 o
-13 -8 -4 106.214 106.687 2.441 20.500 o
-13 -8 -3 3.705 5.425 1.048 226.528 o
-13 -8 -2 60.333 63.750 1.571 43.311 o
-13 -8 -1 63.495 67.436 1.739 38.676 o
-13 -7 -13 95.473 85.747 3.686 14.599 o
-13 -7 -12 2.453 3.063 1.739 97.195 o
-13 -7 -11 29.268 32.186 2.391 39.683 o
-13 -7 -10 7.825 12.560 1.581 99.785 o
-13 -7 -9 55.821 51.693 2.293 33.259 o
-13 -7 -8 1.321 2.154 1.285 177.223 o
-13 -7 -7 1.243 1.532 0.712 525.347 o
-13 -7 -6 119.787 123.685 2.757 16.825 o
-13 -7 -5 111.391 109.958 2.550 19.176 o
-13 -7 -4 16.484 18.193 1.018 142.894 o
-13 -7 -3 20.971 21.968 0.998 127.448 o
-13 -7 -2 82.874 81.350 1.808 31.212 o
-13 -7 -1 27.250 27.887 1.008 106.712 o
-13 -6 -14 2.515 3.459 2.293 57.101 o
-13 -6 -13 127.713 119.000 4.457 9.966 o
-13 -6 -12 1.160 2.461 1.621 113.811 o
-13 -6 -11 29.604 32.779 2.036 49.434 o
-13 -6 -10 54.341 51.644 2.391 31.971 o
-13 -6 -9 46.959 49.845 2.065 39.872 o
-13 -6 -8 15.048 16.612 0.909 166.992 o
-13 -6 -7 80.335 82.022 2.006 29.412 o
-13 -6 -6 7.716 8.884 0.978 209.564 o
-13 -6 -5 57.938 59.777 1.690 42.563 o
-13 -6 -4 2.204 3.874 0.682 484.879 o
-13 -6 -3 22.877 26.425 1.117 107.511 o
-13 -6 -2 108.745 107.933 2.223 21.617 o
-13 -6 -1 268.450 255.028 4.645 5.797 o
-13 -5 -14 3.157 2.965 2.293 56.924 o
-13 -5 -13 31.598 30.595 2.362 40.004 o
-13 -5 -12 47.799 49.875 2.480 31.936 o
-13 -5 -11 24.550 26.286 1.828 61.328 o
-13 -5 -10 106.548 108.397 3.479 14.525 o
-13 -5 -9 55.135 59.056 2.431 30.549 o
-13 -5 -8 10.930 12.372 0.860 208.996 o
-13 -5 -7 6.799 7.856 0.840 266.117 o
-13 -5 -6 16.701 16.987 0.889 162.586 o
-13 -5 -5 20.958 23.262 1.008 124.863 o
-13 -5 -4 32.521 33.293 1.038 91.991 o
-13 -5 -3 83.831 83.672 1.680 32.208 o
-13 -5 -2 16.996 16.879 0.791 176.926 o
-13 -5 -1 137.967 136.877 2.520 16.185 o
-13 -4 -15 28.821 27.739 3.222 25.141 o
-13 -4 -14 30.426 31.109 2.915 29.192 o
-13 -4 -13 16.040 18.489 1.996 60.778 o
-13 -4 -12 95.198 94.167 3.301 16.474 o
-13 -4 -11 13.687 16.325 1.423 103.899 o
-13 -4 -10 9.617 9.922 1.344 127.315 o
-13 -4 -9 117.734 116.174 2.372 19.370 o
-13 -4 -8 2.121 1.976 0.652 557.619 o
-13 -4 -7 17.185 18.499 0.949 149.494 o
-13 -4 -6 9.596 9.566 0.741 264.804 o
-13 -4 -5 68.106 64.965 1.512 41.422 o
-13 -4 -4 8.075 10.613 0.810 251.335 o
-13 -4 -3 52.383 53.344 1.235 56.935 o
-13 -4 -2 16.454 18.035 0.721 187.951 o
-13 -4 -1 29.654 30.299 0.909 106.997 o
-13 -3 -15 36.622 34.676 2.490 35.480 o
-13 -3 -14 5.609 5.396 1.818 84.781 o
-13 -3 -13 10.991 10.337 1.838 76.053 o
-13 -3 -12 11.520 14.665 1.650 87.474 o
-13 -3 -11 50.427 52.662 1.957 40.718 o
-13 -3 -10 31.204 31.148 1.127 90.124 o
-13 -3 -9 51.308 53.947 1.512 50.328 o
-13 -3 -8 26.046 27.976 1.127 99.998 o
-13 -3 -7 29.175 30.061 1.087 96.222 o
-13 -3 -6 49.101 49.223 1.285 58.873 o
-13 -3 -5 0.705 0.603 0.425 1392.950 o
-13 -3 -4 129.149 130.098 2.411 17.586 o
-13 -3 -3 1.649 1.492 0.425 1102.580 o
-13 -3 -2 258.635 250.858 4.239 6.396 o
-13 -3 -1 42.565 42.019 0.998 76.514 o
-13 -2 -15 3.037 5.830 2.312 55.426 o
-13 -2 -14 43.868 46.159 2.421 34.083 o
-13 -2 -13 1.646 2.144 1.907 82.722 o
-13 -2 -12 30.568 32.087 1.255 82.960 o
-13 -2 -11 1.358 3.182 0.889 339.061 o
-13 -2 -10 14.043 16.098 0.978 160.761 o
-13 -2 -9 39.247 41.258 1.344 66.508 o
-13 -2 -8 30.977 33.550 1.186 85.485 o
-13 -2 -7 72.055 70.568 1.601 37.895 o
-13 -2 -6 8.903 9.062 0.682 296.859 o
-13 -2 -5 74.876 73.543 1.739 34.774 o
-13 -2 -4 32.665 33.797 0.889 99.838 o
-13 -2 -3 125.273 119.623 2.075 20.127 o
-13 -2 -2 83.733 80.500 1.502 34.645 o
-13 -2 -1 57.886 56.990 1.225 53.030 o
-13 -1 -15 13.331 18.074 2.233 51.955 o
-13 -1 -14 10.597 13.242 1.907 70.734 o
-13 -1 -13 17.231 16.859 1.314 108.251 o
-13 -1 -12 43.134 48.501 1.660 51.514 o
-13 -1 -11 72.903 75.252 1.838 33.708 o
-13 -1 -10 14.742 16.375 1.107 138.726 o
-13 -1 -9 57.005 56.387 1.472 48.121 o
-13 -1 -8 19.339 20.367 0.959 138.476 o
-13 -1 -7 79.022 80.589 1.779 32.467 o
-13 -1 -6 145.951 135.178 2.629 15.268 o
-13 -1 -5 58.295 59.629 1.433 47.703 o
-13 -1 -4 92.288 90.224 1.650 30.040 o
-13 -1 -3 113.105 108.476 1.917 23.105 o
-13 -1 -2 102.556 101.104 1.818 25.821 o
-13 -1 -1 11.190 12.244 0.682 254.463 o
-12 -15 -2 33.824 33.382 4.220 15.387 o
-12 -15 -1 23.243 24.695 2.816 32.510 o
-12 -14 -6 41.278 39.044 3.360 21.860 o
-12 -14 -5 90.084 77.041 2.856 20.464 o
-12 -14 -4 20.221 21.158 2.144 51.886 o
-12 -14 -3 66.408 69.125 2.599 25.897 o
-12 -14 -2 19.854 22.304 1.927 60.778 o
-12 -14 -1 85.567 81.636 2.876 20.512 o
-12 -13 -8 160.262 145.445 5.030 7.685 o
-12 -13 -7 0.489 1.799 2.401 53.288 o
-12 -13 -6 7.861 6.888 2.569 43.793 o
-12 -13 -5 62.063 59.224 2.174 33.047 o
-12 -13 -4 9.405 8.983 1.621 96.162 o
-12 -13 -3 11.515 14.438 1.601 91.767 o
-12 -13 -2 147.899 142.965 3.479 11.932 o
-12 -13 -1 95.723 93.416 2.678 20.515 o
-12 -12 -10 40.641 39.459 3.805 17.877 o
-12 -12 -9 27.757 26.830 2.520 37.661 o
-12 -12 -8 10.364 12.975 2.322 50.659 o
-12 -12 -7 16.363 20.624 2.174 52.483 o
-12 -12 -6 78.715 76.567 3.054 19.936 o
-12 -12 -5 103.496 103.812 2.639 19.593 o
-12 -12 -4 9.981 10.762 1.285 133.947 o
-12 -12 -3 8.485 8.726 1.463 115.230 o
-12 -12 -2 19.532 20.673 1.463 89.238 o
-12 -12 -1 5.244 5.514 1.156 184.936 o
-12 -11 -11 76.010 65.588 3.281 18.829 o
-12 -11 -10 55.206 57.465 3.162 21.846 o
-12 -11 -9 81.277 77.762 3.301 17.895 o
-12 -11 -8 28.818 30.496 2.184 45.601 o
-12 -11 -7 7.443 8.350 1.591 102.392 o
-12 -11 -6 4.933 2.866 0.978 252.789 o
-12 -11 -5 18.123 21.345 1.364 98.606 o
-12 -11 -4 91.469 93.979 2.411 22.998 o
-12 -11 -3 51.711 54.035 1.690 45.898 o
-12 -11 -2 6.028 9.121 1.156 173.257 o
-12 -11 -1 113.129 109.840 2.421 19.804 o
-12 -10 -12 86.234 72.999 3.824 14.609 o
-12 -10 -11 21.934 28.984 2.925 30.393 o
-12 -10 -10 16.932 18.193 2.352 46.405 o
-12 -10 -9 92.775 92.062 3.291 16.746 o
-12 -10 -8 30.739 30.081 2.214 44.191 o
-12 -10 -7 98.129 96.193 3.301 16.235 o
-12 -10 -6 123.893 119.920 2.836 16.282 o
-12 -10 -5 108.043 103.901 2.421 20.588 o
-12 -10 -4 19.372 21.672 1.235 107.728 o
-12 -10 -3 2.741 3.380 0.949 285.393 o
-12 -10 -2 27.986 28.599 1.245 88.741 o
-12 -10 -1 61.628 63.384 1.907 36.942 o
-12 -9 -13 34.962 34.271 3.676 19.444 o
-12 -9 -12 9.276 6.670 2.204 57.476 o
-12 -9 -11 17.401 16.078 2.016 59.764 o
-12 -9 -10 60.896 57.988 2.589 27.559 o
-12 -9 -9 65.800 66.141 2.569 26.522 o
-12 -9 -8 60.860 60.044 2.263 31.869 o
-12 -9 -7 18.045 16.721 1.492 91.250 o
-12 -9 -6 125.333 122.548 2.767 16.431 o
-12 -9 -5 81.922 80.263 2.125 27.989 o
-12 -9 -4 48.064 46.792 1.502 53.966 o
-12 -9 -3 77.736 77.555 1.897 31.628 o
-12 -9 -2 37.136 37.275 1.304 71.455 o
-12 -9 -1 26.116 26.899 1.067 105.195 o
-12 -8 -14 34.293 29.034 3.231 24.399 o
-12 -8 -13 53.795 55.883 3.261 21.093 o
-12 -8 -12 18.298 19.794 2.421 43.587 o
-12 -8 -11 123.111 118.417 3.696 12.638 o
-12 -8 -10 4.595 3.943 1.710 96.933 o
-12 -8 -9 2.239 2.915 1.225 187.232 o
-12 -8 -8 44.208 46.100 2.204 38.233 o
-12 -8 -7 177.987 173.945 4.783 7.596 o
-12 -8 -6 25.613 26.771 1.117 102.426 o
-12 -8 -5 31.319 34.637 1.186 84.427 o
-12 -8 -4 144.441 143.419 3.004 13.695 o
-12 -8 -3 108.522 112.676 2.431 20.047 o
-12 -8 -2 18.099 19.675 0.949 144.551 o
-12 -8 -1 6.050 7.224 0.781 303.254 o
-12 -7 -14 13.291 15.337 2.441 45.120 o
-12 -7 -13 40.204 41.426 2.935 26.919 o
-12 -7 -12 0.158 0.642 1.532 131.173 o
-12 -7 -11 31.218 32.166 1.927 52.476 o
-12 -7 -10 77.288 77.041 2.767 22.452 o
-12 -7 -9 232.604 219.225 5.939 5.080 o
-12 -7 -8 55.018 57.089 2.263 33.348 o
-12 -7 -7 4.142 3.627 0.642 466.304 o
-12 -7 -6 99.495 96.924 2.214 23.431 o
-12 -7 -5 35.648 35.941 1.216 77.476 o
-12 -7 -4 55.950 56.101 1.413 49.990 o
-12 -7 -3 13.252 14.823 0.830 194.376 o
-12 -7 -2 82.768 78.751 1.710 32.658 o
-12 -7 -1 24.732 24.666 0.929 121.680 o
-12 -6 -15 33.654 27.759 3.380 22.763 o
-12 -6 -14 5.448 4.269 2.125 64.163 o
-12 -6 -13 12.479 14.586 2.174 55.492 o
-12 -6 -12 67.391 68.374 3.113 20.750 o
-12 -6 -11 20.636 22.413 1.690 72.363 o
-12 -6 -10 47.227 46.525 1.937 43.154 o
-12 -6 -9 11.805 14.201 1.383 113.226 o
-12 -6 -8 71.587 67.317 2.006 32.601 o
-12 -6 -7 20.591 21.928 0.880 141.503 o
-12 -6 -6 0.187 0.148 0.504 1171.540 o
-12 -6 -5 81.475 83.395 1.769 31.743 o
-12 -6 -4 85.969 87.358 1.789 30.192 o
-12 -6 -3 176.669 164.834 3.004 11.729 o
-12 -6 -2 65.556 65.963 1.561 41.279 o
-12 -6 -1 3.565 3.597 0.534 605.819 o
-12 -5 -15 17.653 17.610 2.569 39.902 o
-12 -5 -14 51.276 53.601 2.886 25.450 o
-12 -5 -13 2.595 4.566 1.976 75.467 o
-12 -5 -12 8.645 9.516 1.719 87.782 o
-12 -5 -11 0.524 2.846 1.433 145.370 o
-12 -5 -10 22.087 23.915 1.354 92.016 o
-12 -5 -9 45.908 49.954 1.660 49.906 o
-12 -5 -8 36.827 39.015 1.097 80.097 o
-12 -5 -7 178.198 172.858 3.291 10.783 o
-12 -5 -6 201.229 193.136 3.676 8.948 o
-12 -5 -5 2.124 1.245 0.445 989.819 o
-12 -5 -4 5.351 5.465 0.593 445.495 o
-12 -5 -3 79.127 79.521 1.532 35.618 o
-12 -5 -2 79.144 78.197 1.472 36.542 o
-12 -5 -1 57.063 59.866 1.245 52.270 o
-12 -4 -16 13.742 17.037 3.558 22.760 o
-12 -4 -15 23.915 22.788 2.737 34.128 o
-12 -4 -14 14.935 19.063 2.194 52.637 o
-12 -4 -13 3.293 3.360 1.324 158.015 o
-12 -4 -12 32.067 33.441 1.818 55.585 o
-12 -4 -11 52.111 55.883 1.917 40.529 o
-12 -4 -10 102.753 101.262 2.629 19.840 o
-12 -4 -9 42.932 42.572 1.127 71.114 o
-12 -4 -8 19.219 21.326 0.860 149.302 o
-12 -4 -7 34.382 36.406 1.048 86.894 o
-12 -4 -6 288.825 282.382 5.109 4.986 o
-12 -4 -5 68.211 71.497 1.522 40.142 o
-12 -4 -4 130.933 129.337 2.194 18.518 o
-12 -4 -3 67.484 67.989 1.344 43.911 o
-12 -4 -2 10.937 11.473 0.603 284.927 o
-12 -4 -1 20.995 22.680 0.771 151.285 o
-12 -3 -16 3.875 1.650 2.480 48.869 o
-12 -3 -15 45.662 48.660 3.034 24.600 o
-12 -3 -14 20.576 20.100 1.700 72.786 o
-12 -3 -13 6.312 5.574 1.275 154.080 o
-12 -3 -12 28.027 27.126 1.512 73.928 o
-12 -3 -11 61.999 64.708 1.996 35.225 o
-12 -3 -10 38.615 41.535 1.216 71.988 o
-12 -3 -9 29.644 30.872 1.038 98.068 o
-12 -3 -8 27.294 30.081 0.988 106.066 o
-12 -3 -7 10.530 12.116 0.702 255.597 o
-12 -3 -6 28.069 32.117 1.018 100.901 o
-12 -3 -5 66.855 65.706 1.285 45.621 o
-12 -3 -4 77.932 77.338 1.453 37.263 o
-12 -3 -3 180.205 175.645 2.826 11.818 o
-12 -3 -2 57.875 58.660 1.245 52.162 o
-12 -3 -1 26.666 28.065 0.860 119.054 o
-12 -2 -16 2.884 2.856 2.322 55.670 o
-12 -2 -15 81.304 77.387 2.886 21.019 o
-12 -2 -14 8.770 10.732 1.967 69.296 o
-12 -2 -13 186.225 178.580 4.309 8.265 o
-12 -2 -12 47.279 47.464 1.383 57.647 o
-12 -2 -11 18.286 18.410 0.919 149.891 o
-12 -2 -10 5.501 5.228 0.761 335.369 o
-12 -2 -9 22.612 22.857 0.939 128.181 o
-12 -2 -8 23.568 25.960 0.919 123.800 o
-12 -2 -7 64.544 63.502 1.433 44.355 o
-12 -2 -6 63.525 60.123 1.285 48.264 o
-12 -2 -5 96.795 95.985 1.789 27.414 o
-12 -2 -4 46.526 46.614 1.067 68.312 o
-12 -2 -3 71.060 71.547 1.383 41.329 o
-12 -2 -2 26.866 26.850 0.820 123.153 o
-12 -2 -1 209.522 207.890 3.350 9.131 o
-12 -1 -16 6.620 8.064 2.223 57.466 o
-12 -1 -15 52.998 56.792 2.421 31.282 o
-12 -1 -14 37.660 38.501 1.433 65.267 o
-12 -1 -13 21.399 24.419 1.383 90.409 o
-12 -1 -12 77.869 82.733 1.957 30.373 o
-12 -1 -11 1.753 2.016 0.751 456.124 o
-12 -1 -10 146.343 149.032 3.014 13.424 o
-12 -1 -9 54.023 53.897 1.364 52.645 o
-12 -1 -8 225.400 231.281 4.931 6.206 o
-12 -1 -7 29.368 29.805 0.998 101.983 o
-12 -1 -6 201.233 190.735 3.083 10.156 o
-12 -1 -5 11.216 13.104 0.642 261.241 o
-12 -1 -4 4.601 4.813 0.514 551.793 o
-12 -1 -3 77.515 77.772 1.463 37.192 o
-12 -1 -2 62.012 64.016 1.295 47.880 o
-12 -1 -1 240.249 242.270 3.824 7.290 o
-11 -15 -5 38.620 36.277 2.955 27.168 o
-11 -15 -4 0.859 2.727 1.759 97.370 o
-11 -15 -3 30.977 32.423 2.263 42.420 o
-11 -15 -2 63.684 60.400 2.559 27.349 o
-11 -15 -1 16.900 21.326 2.658 37.415 o
-11 -14 -8 33.572 33.006 3.152 25.272 o
-11 -14 -7 7.100 7.886 2.807 37.167 o
-11 -14 -6 8.746 10.524 2.223 55.926 o
-11 -14 -5 1.267 2.797 1.551 123.197 o
-11 -14 -4 2.419 2.688 1.522 125.407 o
-11 -14 -3 7.076 11.167 1.848 78.360 o
-11 -14 -2 7.161 7.145 1.561 107.071 o
-11 -14 -1 20.798 22.126 1.897 61.651 o
-11 -13 -9 14.636 14.161 2.362 47.501 o
-11 -13 -8 4.080 0.287 2.115 66.737 o
-11 -13 -7 27.298 30.812 2.540 36.870 o
-11 -13 -6 45.722 46.802 2.480 32.612 o
-11 -13 -5 35.572 34.913 1.789 54.481 o
-11 -13 -4 43.345 47.424 1.907 45.058 o
-11 -13 -3 26.219 29.291 1.739 63.330 o
-11 -13 -2 29.050 33.303 1.660 63.654 o
-11 -13 -1 26.471 30.121 1.838 58.697 o
-11 -12 -11 2.349 3.399 2.886 36.526 o
-11 -12 -10 92.725 86.389 3.587 15.234 o
-11 -12 -9 70.584 71.052 3.340 18.578 o
-11 -12 -8 77.268 69.778 2.915 21.507 o
-11 -12 -7 20.790 19.962 2.174 50.810 o
-11 -12 -6 29.440 28.065 1.976 52.490 o
-11 -12 -5 156.078 149.151 3.301 12.042 o
-11 -12 -4 25.420 27.334 1.571 72.919 o
-11 -12 -3 2.384 1.868 0.919 315.200 o
-11 -12 -2 58.130 57.978 1.799 40.681 o
-11 -12 -1 8.726 10.277 1.038 185.138 o
-11 -11 -12 34.805 31.870 2.747 31.271 o
-11 -11 -11 22.053 23.470 2.540 38.906 o
-11 -11 -10 3.466 2.480 1.660 105.017 o
-11 -11 -9 12.349 14.744 2.223 53.438 o
-11 -11 -8 1.838 2.807 1.403 147.388 o
-11 -11 -7 87.649 89.878 3.182 17.833 o
-11 -11 -6 25.144 24.992 1.136 103.196 o
-11 -11 -5 198.949 193.729 4.062 8.283 o
-11 -11 -4 18.113 21.049 1.166 117.562 o
-11 -11 -3 32.599 32.809 1.502 68.289 o
-11 -11 -2 4.404 7.807 0.929 254.885 o
-11 -11 -1 73.317 75.450 1.828 33.721 o
-11 -10 -13 96.718 81.320 3.597 15.107 o
-11 -10 -12 31.899 33.303 2.718 32.162 o
-11 -10 -11 4.885 7.560 2.095 65.215 o
-11 -10 -10 27.383 27.136 2.085 49.836 o
-11 -10 -9 20.709 22.432 1.818 65.428 o
-11 -10 -8 8.411 9.339 1.463 114.791 o
-11 -10 -7 38.551 38.491 1.858 50.054 o
-11 -10 -6 27.812 29.360 1.117 96.855 o
-11 -10 -5 66.901 71.299 1.838 35.648 o
-11 -10 -4 29.337 33.016 1.275 82.719 o
-11 -10 -3 62.839 66.032 1.700 39.758 o
-11 -10 -2 0.713 1.453 0.623 692.632 o
-11 -10 -1 85.083 86.548 1.957 28.679 o
-11 -9 -14 37.616 35.081 3.063 25.878 o
-11 -9 -13 2.261 1.749 2.352 54.801 o
-11 -9 -12 35.582 35.289 2.352 38.606 o
-11 -9 -11 51.657 53.947 2.441 31.482 o
-11 -9 -10 45.046 45.359 2.214 37.909 o
-11 -9 -9 12.156 14.833 1.433 106.628 o
-11 -9 -8 110.368 107.043 3.370 14.882 o
-11 -9 -7 264.995 238.169 6.384 4.353 o
-11 -9 -6 225.405 215.835 4.427 6.981 o
-11 -9 -5 35.040 36.712 1.206 78.170 o
-11 -9 -4 138.384 136.502 2.767 15.139 o
-11 -9 -3 53.869 53.334 1.423 51.423 o
-11 -9 -2 3.057 2.579 0.652 509.357 o
-11 -9 -1 20.488 20.387 0.949 136.252 o
-11 -8 -14 9.666 9.082 2.322 51.662 o
-11 -8 -13 18.135 20.663 2.322 46.568 o
-11 -8 -12 35.180 32.591 1.917 50.948 o
-11 -8 -11 96.311 94.671 3.291 16.447 o
-11 -8 -10 92.516 93.337 3.063 18.134 o
-11 -8 -9 239.508 222.486 5.910 5.032 o
-11 -8 -8 352.598 317.513 8.261 2.692 o
-11 -8 -7 13.220 12.194 1.304 121.835 o
-11 -8 -6 52.092 51.812 1.443 52.195 o
-11 -8 -5 6.146 6.977 0.731 327.555 o
-11 -8 -4 7.997 9.694 0.761 273.849 o
-11 -8 -3 75.718 76.379 1.897 32.179 o
-11 -8 -2 11.103 12.244 0.880 203.610 o
-11 -8 -1 31.572 33.866 1.136 87.315 o
-11 -7 -15 1.609 0.257 2.658 43.475 o
-11 -7 -14 11.229 14.151 2.115 58.874 o
-11 -7 -13 19.398 24.527 2.135 51.893 o
-11 -7 -12 212.120 200.469 5.494 5.874 o
-11 -7 -11 16.429 15.594 1.542 89.986 o
-11 -7 -10 37.020 41.712 1.937 47.713 o
-11 -7 -9 64.684 60.498 2.678 25.793 o
-11 -7 -8 68.036 66.250 2.214 30.602 o
-11 -7 -7 9.451 11.285 1.018 183.567 o
-11 -7 -6 139.604 136.373 2.747 15.149 o
-11 -7 -5 40.065 42.118 1.136 73.564 o
-11 -7 -4 8.972 9.783 0.603 322.242 o
-11 -7 -3 139.184 134.140 2.283 17.219 o
-11 -7 -2 149.898 142.965 2.391 15.675 o
-11 -7 -1 50.511 50.913 1.127 61.849 o
-11 -6 -16 0.662 6.829 3.479 25.292 o
-11 -6 -15 49.111 49.193 2.856 26.354 o
-11 -6 -14 22.496 23.075 2.263 46.599 o
-11 -6 -13 18.744 20.209 1.976 59.728 o
-11 -6 -12 8.504 10.445 1.729 86.594 o
-11 -6 -11 58.832 55.913 2.164 34.262 o
-11 -6 -10 29.497 28.243 1.443 75.778 o
-11 -6 -9 80.452 81.310 2.342 25.869 o
-11 -6 -8 41.460 44.717 1.650 53.541 o
-11 -6 -7 53.320 53.097 1.285 55.202 o
-11 -6 -6 25.221 26.247 0.840 126.348 o
-11 -6 -5 51.921 51.288 1.117 61.012 o
-11 -6 -4 5.501 5.682 0.544 476.200 o
-11 -6 -3 216.641 216.191 3.439 8.676 o
-11 -6 -2 90.287 88.741 1.640 30.695 o
-11 -6 -1 37.605 38.234 0.949 86.399 o
-11 -5 -16 9.502 7.945 2.668 40.303 o
-11 -5 -15 3.773 1.482 2.016 72.945 o
-11 -5 -14 1.417 5.465 1.897 82.211 o
-11 -5 -13 5.596 2.826 1.887 80.389 o
-11 -5 -12 117.532 122.360 3.182 14.961 o
-11 -5 -11 49.857 52.079 1.749 45.613 o
-11 -5 -10 8.484 8.845 1.235 149.007 o
-11 -5 -9 67.366 69.027 2.085 32.215 o
-11 -5 -8 21.920 22.620 0.731 152.482 o
-11 -5 -7 63.421 61.101 1.324 47.334 o
-11 -5 -6 116.200 115.216 2.006 21.751 o
-11 -5 -5 115.720 117.617 2.075 21.249 o
-11 -5 -4 136.933 137.035 2.352 16.980 o
-11 -5 -3 88.308 87.477 1.581 31.857 o
-11 -5 -2 131.875 131.403 2.223 18.203 o
-11 -5 -1 12.536 13.044 0.613 256.592 o
-11 -4 -16 34.287 33.204 2.777 30.740 o
-11 -4 -15 14.465 10.060 1.759 78.613 o
-11 -4 -14 3.563 4.230 1.225 178.114 o
-11 -4 -13 11.156 10.969 1.383 117.637 o
-11 -4 -12 36.612 37.463 1.522 62.888 o
-11 -4 -11 2.745 3.409 0.939 290.153 o
-11 -4 -10 63.667 64.105 1.887 36.636 o
-11 -4 -9 111.922 108.466 2.471 19.678 o
-11 -4 -8 1.999 1.245 0.484 899.695 o
-11 -4 -7 36.315 36.920 0.919 90.381 o
-11 -4 -6 24.625 26.553 0.800 130.973 o
-11 -4 -5 27.501 30.457 0.820 117.465 o
-11 -4 -4 52.964 54.480 1.136 58.749 o
-11 -4 -3 86.902 87.318 1.611 31.876 o
-11 -4 -2 12.692 13.786 0.593 256.543 o
-11 -4 -1 37.312 38.679 0.939 86.942 o
-11 -3 -17 8.797 3.913 3.587 23.285 o
-11 -3 -16 50.057 48.521 2.658 28.948 o
-11 -3 -15 0.796 1.640 1.482 137.026 o
-11 -3 -14 20.586 20.663 1.799 67.124 o
-11 -3 -13 131.515 130.256 3.488 12.826 o
-11 -3 -12 146.226 141.166 3.548 11.810 o
-11 -3 -11 21.107 21.276 1.087 118.889 o
-11 -3 -10 51.262 52.731 1.275 56.754 o
-11 -3 -9 45.563 45.319 1.196 65.412 o
-11 -3 -8 77.564 74.768 1.512 36.957 o
-11 -3 -7 206.381 197.208 3.172 9.711 o
-11 -3 -6 136.728 129.564 2.194 18.005 o
-11 -3 -5 27.136 29.478 0.850 117.170 o
-11 -3 -4 89.855 89.374 1.710 30.030 o
-11 -3 -3 50.870 53.522 1.117 60.967 o
-11 -3 -2 13.571 14.556 0.642 233.563 o
-11 -3 -1 37.590 38.609 0.968 85.282 o
-11 -2 -17 3.666 5.228 3.192 29.688 o
-11 -2 -16 47.162 50.705 2.737 28.096 o
-11 -2 -15 6.354 6.967 1.413 128.331 o
-11 -2 -14 127.059 123.161 3.320 13.845 o
-11 -2 -13 22.753 26.642 1.571 75.554 o
-11 -2 -12 65.040 64.827 1.522 42.339 o
-11 -2 -11 34.139 35.329 1.087 85.846 o
-11 -2 -10 80.067 79.838 1.739 32.794 o
-11 -2 -9 300.006 294.052 5.682 4.395 o
-11 -2 -8 13.975 15.515 0.702 214.165 o
-11 -2 -7 63.312 62.080 1.235 48.859 o
-11 -2 -6 24.577 27.057 0.800 130.418 o
-11 -2 -5 206.025 202.544 3.241 9.509 o
-11 -2 -4 254.230 246.925 3.894 6.901 o
-11 -2 -3 67.055 67.989 1.324 44.409 o
-11 -2 -2 91.498 89.868 1.621 30.523 o
-11 -2 -1 28.355 30.190 0.820 115.873 o
-11 -1 -17 1.186 2.807 2.293 57.851 o
-11 -1 -16 7.229 5.870 2.016 68.975 o
-11 -1 -15 91.153 89.295 2.925 19.332 o
-11 -1 -14 27.588 31.040 1.255 87.096 o
-11 -1 -13 62.776 66.675 1.650 40.536 o
-11 -1 -12 5.307 5.919 0.850 288.627 o
-11 -1 -11 44.719 45.912 1.324 61.602 o
-11 -1 -10 61.142 62.238 1.463 45.379 o
-11 -1 -9 30.975 32.423 0.988 97.843 o
-11 -1 -8 204.711 197.553 3.419 9.282 o
-11 -1 -7 30.851 30.397 0.909 104.710 o
-11 -1 -6 41.547 39.212 0.959 80.657 o
-11 -1 -5 446.608 426.068 6.542 2.744 o
-11 -1 -4 37.633 38.985 0.919 87.224 o
-11 -1 -3 64.154 65.775 1.334 45.849 o
-11 -1 -2 36.863 37.740 0.939 88.142 o
-11 -1 -1 36.339 37.839 0.929 89.245 o
-10 -16 -4 20.242 13.944 3.469 23.436 o
-10 -16 -3 77.519 72.614 3.735 15.524 o
-10 -16 -2 2.073 4.981 2.579 45.342 o
-10 -16 -1 5.715 5.939 2.441 49.041 o
-10 -15 -7 101.674 94.829 4.734 10.067 o
-10 -15 -6 52.328 48.452 3.133 22.830 o
-10 -15 -5 2.040 4.506 1.719 98.904 o
-10 -15 -4 30.812 29.518 2.065 48.658 o
-10 -15 -3 7.960 10.277 1.650 94.365 o
-10 -15 -2 39.934 42.938 2.461 34.497 o
-10 -15 -1 4.819 6.058 1.868 81.185 o
-10 -14 -9 13.520 14.280 2.757 36.477 o
-10 -14 -8 57.370 56.130 3.073 22.588 o
-10 -14 -7 32.443 32.018 2.540 35.633 o
-10 -14 -6 19.892 20.575 2.085 54.438 o
-10 -14 -5 19.058 19.705 1.561 83.184 o
-10 -14 -4 38.234 41.999 1.887 48.583 o
-10 -14 -3 35.049 33.273 1.887 51.814 o
-10 -14 -2 90.124 87.348 2.411 23.557 o
-10 -14 -1 13.448 17.709 1.463 99.406 o
-10 -13 -11 17.685 5.465 5.000 11.984 o
-10 -13 -10 0.764 5.840 2.688 42.055 o
-10 -13 -9 34.233 36.178 2.955 27.734 o
-10 -13 -8 102.332 88.781 3.241 16.540 o
-10 -13 -7 34.437 34.103 2.006 48.183 o
-10 -13 -6 18.763 18.410 1.976 60.212 o
-10 -13 -5 0.382 3.024 1.127 230.116 o
-10 -13 -4 107.505 108.812 2.718 18.541 o
-10 -13 -3 20.757 24.745 1.453 86.071 o
-10 -13 -2 15.769 18.934 1.423 98.695 o
-10 -13 -1 26.048 28.381 1.532 74.058 o
-10 -12 -12 6.247 8.113 2.876 35.629 o
-10 -12 -11 36.648 37.167 2.777 30.063 o
-10 -12 -10 20.718 21.849 2.243 48.076 o
-10 -12 -9 15.021 13.637 1.848 70.916 o
-10 -12 -8 21.186 22.848 1.828 64.489 o
-10 -12 -7 26.829 26.188 1.789 61.725 o
-10 -12 -6 4.058 3.666 0.830 330.431 o
-10 -12 -5 9.621 9.348 1.156 158.693 o
-10 -12 -4 85.909 82.437 2.125 27.165 o
-10 -12 -3 32.505 33.866 1.354 74.895 o
-10 -12 -2 12.791 14.349 1.057 155.675 o
-10 -12 -1 19.138 20.298 1.038 129.976 o
-10 -11 -13 19.580 18.677 2.905 31.885 o
-10 -11 -12 34.227 35.941 2.619 33.331 o
-10 -11 -11 4.123 4.911 1.897 80.000 o
-10 -11 -10 24.482 24.458 2.026 53.752 o
-10 -11 -9 3.681 5.178 1.542 117.433 o
-10 -11 -8 20.811 22.106 1.739 69.597 o
-10 -11 -7 95.258 92.546 2.925 18.867 o
-10 -11 -6 17.725 17.590 0.939 150.552 o
-10 -11 -5 21.880 22.759 1.156 109.330 o
-10 -11 -4 22.766 24.656 1.255 98.023 o
-10 -11 -3 4.710 6.216 0.850 293.965 o
-10 -11 -2 137.401 138.142 2.787 15.069 o
-10 -11 -1 127.896 124.495 2.550 17.231 o
-10 -10 -14 3.565 4.674 2.589 44.634 o
-10 -10 -13 13.443 16.513 2.668 38.441 o
-10 -10 -12 4.741 5.811 2.105 65.254 o
-10 -10 -11 149.748 141.878 4.190 9.829 o
-10 -10 -10 76.627 79.847 2.777 22.287 o
-10 -10 -9 67.916 69.096 2.461 27.280 o
-10 -10 -8 74.447 75.243 2.698 23.504 o
-10 -10 -7 296.392 273.656 7.214 3.503 o
-10 -10 -6 51.223 49.499 1.364 55.333 o
-10 -10 -5 38.821 37.789 1.196 74.344 o
-10 -10 -4 77.776 78.029 1.779 33.035 o
-10 -10 -3 22.564 25.970 1.038 115.374 o
-10 -10 -2 98.310 98.129 2.095 24.450 o
-10 -10 -1 10.199 11.246 0.840 222.796 o
-10 -9 -15 46.629 47.474 3.923 16.488 o
-10 -9 -14 17.988 18.015 2.421 43.937 o
-10 -9 -13 17.477 18.746 2.026 58.566 o
-10 -9 -12 34.587 33.797 2.214 42.418 o
-10 -9 -11 13.386 13.657 1.680 83.676 o
-10 -9 -10 126.568 120.137 3.607 12.801 o
-10 -9 -9 34.601 32.216 1.828 54.270 o
-10 -9 -8 34.343 34.963 1.729 57.206 o
-10 -9 -7 13.705 13.687 1.216 130.420 o
-10 -9 -6 124.811 122.351 2.629 17.153 o
-10 -9 -5 24.432 24.942 0.899 124.719 o
-10 -9 -4 32.186 33.866 1.048 91.501 o
-10 -9 -3 56.921 61.467 1.463 47.274 o
-10 -9 -2 64.043 64.303 1.512 42.964 o
-10 -9 -1 194.335 196.091 3.686 9.070 o
-10 -8 -15 0.451 2.668 2.174 64.643 o
-10 -8 -14 5.177 4.496 2.243 58.032 o
-10 -8 -13 72.678 70.993 3.014 21.022 o
-10 -8 -12 173.227 165.773 4.734 7.844 o
-10 -8 -11 5.691 7.708 1.532 112.661 o
-10 -8 -10 53.742 54.490 2.075 37.201 o
-10 -8 -9 4.404 6.206 1.285 157.521 o
-10 -8 -8 75.443 72.653 2.480 25.735 o
-10 -8 -7 18.208 18.618 0.998 139.591 o
-10 -8 -6 68.216 65.005 1.561 40.556 o
-10 -8 -5 30.491 30.417 0.860 108.565 o
-10 -8 -4 40.288 42.444 1.008 78.289 o
-10 -8 -3 180.312 174.953 2.866 11.728 o
-10 -8 -2 42.589 42.345 1.008 75.952 o
-10 -8 -1 37.156 40.270 0.959 85.236 o
-10 -7 -16 30.388 30.921 3.745 19.214 o
-10 -7 -15 13.295 14.606 2.391 46.860 o
-10 -7 -14 9.269 10.574 2.144 59.357 o
-10 -7 -13 117.935 123.685 4.101 11.278 o
-10 -7 -12 0.197 0.277 1.542 129.838 o
-10 -7 -11 20.459 20.248 1.532 83.449 o
-10 -7 -10 37.544 38.125 1.660 57.030 o
-10 -7 -9 5.043 7.797 1.087 198.437 o
-10 -7 -8 242.242 233.762 5.277 5.588 o
-10 -7 -7 2.028 4.081 0.662 508.424 o
-10 -7 -6 160.484 158.223 2.609 13.810 o
-10 -7 -5 42.568 42.958 0.998 76.031 o
-10 -7 -4 41.980 44.064 1.018 75.332 o
-10 -7 -3 94.686 98.594 1.878 26.776 o
-10 -7 -2 44.427 44.173 1.038 72.220 o
-10 -7 -1 104.190 104.197 1.828 25.262 o
-10 -6 -16 1.346 2.174 2.125 67.233 o
-10 -6 -15 34.611 40.052 2.559 33.985 o
-10 -6 -14 147.973 135.108 4.002 10.485 o
-10 -6 -13 41.142 40.141 2.263 38.540 o
-10 -6 -12 44.620 48.699 2.036 41.381 o
-10 -6 -11 22.618 24.814 1.245 98.900 o
-10 -6 -10 36.487 34.923 1.314 72.629 o
-10 -6 -9 30.142 30.140 1.196 88.057 o
-10 -6 -8 2.804 5.109 0.850 326.853 o
-10 -6 -7 4.213 3.933 0.682 426.560 o
-10 -6 -6 149.675 143.409 2.382 15.712 o
-10 -6 -5 88.844 90.817 1.690 30.285 o
-10 -6 -4 74.933 72.663 1.383 39.841 o
-10 -6 -3 27.998 28.352 0.791 120.927 o
-10 -6 -2 101.371 99.859 1.749 26.655 o
-10 -6 -1 77.128 80.697 1.492 36.504 o
-10 -5 -17 31.290 26.445 3.656 20.118 o
-10 -5 -16 0.642 2.461 2.105 68.834 o
-10 -5 -15 135.161 124.376 3.973 11.137 o
-10 -5 -14 41.071 42.592 2.431 34.857 o
-10 -5 -13 106.928 101.914 2.836 18.147 o
-10 -5 -12 18.356 18.509 1.225 113.556 o
-10 -5 -11 22.336 25.249 1.186 103.769 o
-10 -5 -10 16.559 17.284 1.107 132.455 o
-10 -5 -9 183.697 170.249 3.567 9.988 o
-10 -5 -8 1.191 1.403 0.593 719.768 o
-10 -5 -7 47.439 48.195 1.038 67.826 o
-10 -5 -6 107.783 109.652 1.878 24.001 o
-10 -5 -5 94.244 93.020 1.650 29.380 o
-10 -5 -4 94.524 95.955 1.719 28.425 o
-10 -5 -3 183.976 181.337 2.935 11.279 o
-10 -5 -2 6.814 8.716 0.573 383.709 o
-10 -5 -1 120.705 119.574 2.036 20.828 o
-10 -4 -17 37.917 35.773 3.162 24.549 o
-10 -4 -16 61.578 59.807 2.856 24.229 o
-10 -4 -15 34.365 31.929 1.858 53.432 o
-10 -4 -14 6.929 6.404 1.206 164.394 o
-10 -4 -13 2.687 4.931 1.324 157.396 o
-10 -4 -12 11.336 13.420 1.127 150.873 o
-10 -4 -11 304.525 279.536 6.285 4.006 o
-10 -4 -10 293.441 277.638 5.494 4.659 o
-10 -4 -9 22.332 22.136 1.018 121.956 o
-10 -4 -8 77.086 74.946 1.403 38.526 o
-10 -4 -7 127.861 127.835 2.135 19.161 o
-10 -4 -6 83.064 83.326 1.502 34.455 o
-10 -4 -5 73.207 73.849 1.403 39.929 o
-10 -4 -4 19.197 20.090 0.662 177.603 o
-10 -4 -3 40.447 43.699 0.998 77.844 o
-10 -4 -2 121.753 123.289 2.085 20.245 o
-10 -4 -1 75.413 78.770 1.453 37.791 o
-10 -3 -17 0.964 0.049 2.243 61.178 o
-10 -3 -16 25.134 26.662 2.026 52.959 o
-10 -3 -15 24.167 26.731 2.085 51.231 o
-10 -3 -14 4.332 4.378 0.978 251.415 o
-10 -3 -13 64.396 67.475 2.125 32.431 o
-10 -3 -12 88.424 84.522 2.293 25.017 o
-10 -3 -11 106.710 106.361 2.688 18.889 o
-10 -3 -10 33.605 34.538 1.206 80.847 o
-10 -3 -9 123.118 120.097 2.164 19.834 o
-10 -3 -8 39.173 41.633 0.988 80.760 o
-10 -3 -7 95.495 95.985 1.710 28.334 o
-10 -3 -6 59.683 61.694 1.255 50.286 o
-10 -3 -5 134.065 135.741 2.263 17.654 o
-10 -3 -4 212.526 209.906 3.320 9.072 o
-10 -3 -3 180.778 172.927 2.836 11.826 o
-10 -3 -2 167.146 173.125 2.797 12.534 o
-10 -3 -1 7.619 8.973 0.544 379.882 o
-10 -2 -17 3.863 2.184 2.471 49.163 o
-10 -2 -16 116.935 109.484 3.212 15.216 o
-10 -2 -15 9.746 13.044 1.779 80.169 o
-10 -2 -14 47.048 47.395 1.799 46.395 o
-10 -2 -13 39.884 42.701 1.828 49.457 o
-10 -2 -12 190.481 184.954 4.299 8.128 o
-10 -2 -11 73.637 72.426 1.581 37.457 o
-10 -2 -10 79.227 77.654 1.561 35.467 o
-10 -2 -9 79.093 78.820 1.542 35.597 o
-10 -2 -8 15.730 16.948 0.652 207.325 o
-10 -2 -7 20.425 22.087 0.682 165.035 o
-10 -2 -6 195.184 195.567 3.133 10.175 o
-10 -2 -5 78.027 76.576 1.403 37.991 o
-10 -2 -4 26.102 27.403 0.741 130.817 o
-10 -2 -3 36.296 35.457 0.870 93.875 o
-10 -2 -2 82.723 84.838 1.532 34.011 o
-10 -2 -1 382.094 371.775 5.712 3.525 o
-10 -1 -17 11.964 13.351 2.283 51.508 o
-10 -1 -16 83.633 87.753 3.054 19.087 o
-10 -1 -15 37.835 43.333 1.996 45.476 o
-10 -1 -14 145.180 146.117 2.895 13.982 o
-10 -1 -13 23.546 26.158 1.107 107.352 o
-10 -1 -12 13.723 13.133 0.810 200.604 o
-10 -1 -11 90.919 92.210 1.976 27.015 o
-10 -1 -10 45.419 45.468 1.097 68.751 o
-10 -1 -9 23.040 22.946 0.771 143.881 o
-10 -1 -8 86.759 83.247 1.522 33.332 o
-10 -1 -7 226.561 220.727 3.518 8.249 o
-10 -1 -6 1.903 2.065 0.425 1019.590 o
-10 -1 -5 131.739 130.138 2.253 18.128 o
-10 -1 -4 233.621 231.439 3.647 7.779 o
-10 -1 -3 152.247 150.762 2.480 14.943 o
-10 -1 -2 408.946 403.853 6.186 3.090 o
-10 -1 -1 64.119 67.396 1.265 46.764 o
-9 -16 -6 48.424 42.009 5.396 9.552 o
-9 -16 -5 7.196 6.670 1.996 69.957 o
-9 -16 -4 17.298 22.373 2.085 55.221 o
-9 -16 -3 44.724 42.266 2.253 37.570 o
-9 -16 -2 22.222 27.611 2.658 35.663 o
-9 -16 -1 15.983 18.559 2.500 42.104 o
-9 -15 -8 36.151 31.781 3.666 19.537 o
-9 -15 -7 24.139 25.773 2.599 36.773 o
-9 -15 -6 2.677 2.500 1.502 128.139 o
-9 -15 -5 2.361 2.065 1.571 118.826 o
-9 -15 -4 7.501 8.469 1.591 102.217 o
-9 -15 -3 19.028 17.896 1.561 84.186 o
-9 -15 -2 20.172 21.652 1.591 79.089 o
-9 -15 -1 13.212 14.991 1.542 94.448 o
-9 -14 -10 6.459 7.451 2.619 42.550 o
-9 -14 -9 24.738 26.662 2.718 34.024 o
-9 -14 -8 50.067 52.128 3.034 23.945 o
-9 -14 -7 2.034 2.303 1.897 83.116 o
-9 -14 -6 32.628 34.113 1.838 54.429 o
-9 -14 -5 18.640 20.604 1.364 98.389 o
-9 -14 -4 43.103 44.321 1.897 45.966 o
-9 -14 -3 10.233 12.639 1.393 116.600 o
-9 -14 -2 18.793 22.324 1.453 89.876 o
-9 -14 -1 24.288 27.541 1.621 71.134 o
-9 -13 -11 2.975 3.567 2.401 52.008 o
-9 -13 -10 7.517 9.457 2.322 52.423 o
-9 -13 -9 3.821 2.085 1.808 89.282 o
-9 -13 -8 14.476 13.825 1.759 76.919 o
-9 -13 -7 4.198 7.323 1.611 105.935 o
-9 -13 -6 26.952 25.901 1.235 92.539 o
-9 -13 -5 105.808 107.508 2.639 19.225 o
-9 -13 -4 16.462 18.242 1.196 120.960 o
-9 -13 -3 46.869 48.333 1.591 51.706 o
-9 -13 -2 0.526 3.093 1.136 225.121 o
-9 -13 -1 215.135 207.001 3.973 7.940 o
-9 -12 -13 11.782 10.594 3.034 31.201 o
-9 -12 -12 35.774 33.164 2.807 30.020 o
-9 -12 -11 40.270 42.859 2.372 36.160 o
-9 -12 -10 55.678 59.075 2.569 28.516 o
-9 -12 -9 22.030 23.658 1.897 60.490 o
-9 -12 -8 20.700 22.867 1.729 69.931 o
-9 -12 -7 27.248 27.107 1.759 62.488 o
-9 -12 -6 34.495 33.056 1.176 82.194 o
-9 -12 -5 51.455 51.338 1.621 48.184 o
-9 -12 -4 14.717 15.821 0.998 155.614 o
-9 -12 -3 20.286 21.009 1.067 123.056 o
-9 -12 -2 106.650 107.251 2.293 21.419 o
-9 -12 -1 27.326 29.202 1.166 94.369 o
-9 -11 -14 7.486 8.271 3.133 30.096 o
-9 -11 -13 1.063 0.899 2.688 42.586 o
-9 -11 -12 3.621 7.649 2.283 56.145 o
-9 -11 -11 19.217 21.029 1.868 64.383 o
-9 -11 -10 89.145 89.670 3.014 18.858 o
-9 -11 -9 77.017 76.517 2.718 22.960 o
-9 -11 -8 56.992 53.591 2.125 35.621 o
-9 -11 -7 26.316 27.008 1.502 76.068 o
-9 -11 -6 25.239 25.269 0.959 117.277 o
-9 -11 -5 62.264 65.024 1.710 39.920 o
-9 -11 -4 60.974 62.060 1.779 39.542 o
-9 -11 -3 5.755 7.777 0.860 269.338 o
-9 -11 -2 199.982 191.960 3.656 9.033 o
-9 -11 -1 51.866 51.772 1.383 53.839 o
-9 -10 -14 37.229 38.441 2.905 27.915 o
-9 -10 -13 35.611 35.813 2.352 38.533 o
-9 -10 -12 58.372 55.577 2.391 30.861 o
-9 -10 -11 12.144 15.604 1.937 67.091 o
-9 -10 -10 51.080 50.853 2.273 34.696 o
-9 -10 -9 19.555 20.693 1.453 89.942 o
-9 -10 -8 80.551 79.027 2.619 23.333 o
-9 -10 -7 10.418 12.214 1.186 146.031 o
-9 -10 -6 16.794 16.602 0.771 181.776 o
-9 -10 -5 83.221 82.229 1.670 32.620 o
-9 -10 -4 55.900 58.977 1.344 50.888 o
-9 -10 -3 22.002 21.513 0.830 143.228 o
-9 -10 -2 81.153 78.069 1.650 33.824 o
-9 -10 -1 35.146 35.190 1.038 87.198 o
-9 -9 -15 11.636 13.203 2.589 41.384 o
-9 -9 -14 30.805 30.961 2.589 35.060 o
-9 -9 -13 27.225 29.765 1.967 53.463 o
-9 -9 -12 1.314 2.559 1.472 136.292 o
-9 -9 -11 32.613 32.463 1.808 55.914 o
-9 -9 -10 70.799 70.796 2.322 28.348 o
-9 -9 -9 20.055 21.207 1.453 89.010 o
-9 -9 -8 198.065 187.899 4.358 7.840 o
-9 -9 -7 17.337 17.106 1.166 123.641 o
-9 -9 -6 7.305 7.135 0.534 412.767 o
-9 -9 -5 304.604 283.123 4.941 4.956 o
-9 -9 -4 38.725 39.133 0.939 84.868 o
-9 -9 -3 162.921 155.525 2.668 13.563 o
-9 -9 -2 29.051 29.330 0.820 115.296 o
-9 -9 -1 1.232 0.978 0.395 1357.270 o
-9 -8 -16 9.445 9.546 2.777 37.277 o
-9 -8 -15 61.736 58.374 2.994 22.846 o
-9 -8 -14 30.286 28.994 2.391 39.833 o
-9 -8 -13 38.981 44.924 2.411 35.437 o
-9 -8 -12 18.817 23.500 1.799 67.370 o
-9 -8 -11 46.074 46.901 1.957 43.014 o
-9 -8 -10 60.227 60.657 2.194 32.979 o
-9 -8 -9 80.643 76.250 2.194 27.780 o
-9 -8 -8 27.822 29.874 1.265 86.917 o
-9 -8 -7 105.583 106.875 2.500 20.163 o
-9 -8 -6 101.478 94.997 1.660 27.774 o
-9 -8 -5 8.477 9.902 0.544 354.408 o
-9 -8 -4 33.523 34.647 0.850 99.915 o
-9 -8 -3 170.506 168.520 2.747 12.624 o
-9 -8 -2 16.648 16.948 0.692 194.823 o
-9 -8 -1 115.930 112.745 1.976 22.111 o
-9 -7 -16 37.281 34.074 2.836 29.256 o
-9 -7 -15 0.953 1.364 1.828 90.997 o
-9 -7 -14 33.335 35.408 2.303 40.332 o
-9 -7 -13 32.282 32.324 2.016 49.079 o
-9 -7 -12 27.276 27.986 1.719 63.958 o
-9 -7 -11 99.290 95.619 2.975 18.116 o
-9 -7 -10 2.055 3.152 0.840 361.324 o
-9 -7 -9 0.822 1.769 0.721 524.116 o
-9 -7 -8 62.841 61.822 1.640 41.487 o
-9 -7 -7 81.724 78.909 1.818 31.594 o
-9 -7 -6 29.308 29.864 0.820 114.172 o
-9 -7 -5 153.766 151.542 2.490 14.790 o
-9 -7 -4 224.459 222.111 3.528 8.267 o
-9 -7 -3 149.184 151.523 2.520 14.967 o
-9 -7 -2 12.109 13.212 0.642 252.099 o
-9 -7 -1 76.347 78.731 1.482 37.131 o
-9 -6 -17 24.073 19.804 2.846 32.209 o
-9 -6 -16 12.379 13.766 2.184 55.297 o
-9 -6 -15 136.182 126.570 3.973 11.069 o
-9 -6 -14 89.042 88.109 3.103 18.320 o
-9 -6 -13 83.585 84.136 2.915 20.271 o
-9 -6 -12 53.015 55.923 1.779 43.107 o
-9 -6 -11 10.728 11.957 1.067 166.293 o
-9 -6 -10 141.130 134.901 2.955 14.279 o
-9 -6 -9 92.211 89.423 2.144 25.495 o
-9 -6 -8 43.280 41.376 1.216 68.077 o
-9 -6 -7 66.416 68.246 1.621 39.636 o
-9 -6 -6 164.002 166.860 2.727 13.036 o
-9 -6 -5 135.205 140.385 2.431 16.639 o
-9 -6 -4 324.486 315.833 4.892 4.635 o
-9 -6 -3 210.021 207.396 3.291 9.231 o
-9 -6 -2 29.806 29.795 0.800 114.535 o
-9 -6 -1 3.374 3.844 0.484 676.016 o
-9 -5 -17 2.476 5.376 2.737 40.248 o
-9 -5 -16 6.633 6.710 2.233 57.308 o
-9 -5 -15 2.333 2.421 1.759 95.686 o
-9 -5 -14 72.176 73.236 2.362 27.473 o
-9 -5 -13 32.075 34.083 1.601 63.896 o
-9 -5 -12 5.135 4.358 0.988 240.931 o
-9 -5 -11 12.896 12.916 0.870 193.506 o
-9 -5 -10 126.688 125.058 2.767 16.254 o
-9 -5 -9 29.439 30.299 1.166 90.672 o
-9 -5 -8 132.156 126.590 2.619 16.515 o
-9 -5 -7 108.517 108.614 2.085 22.540 o
-9 -5 -6 84.916 84.334 1.532 33.536 o
-9 -5 -5 49.517 51.950 1.107 62.738 o
-9 -5 -4 148.377 148.617 2.461 15.329 o
-9 -5 -3 92.194 91.242 1.680 29.674 o
-9 -5 -2 73.631 71.191 1.334 41.237 o
-9 -5 -1 12.175 13.420 0.544 276.692 o
-9 -4 -18 4.853 12.007 7.718 5.170 o
-9 -4 -17 22.210 21.079 2.747 34.393 o
-9 -4 -16 17.559 18.519 1.808 69.520 o
-9 -4 -15 43.107 43.906 2.055 42.136 o
-9 -4 -14 146.403 142.658 4.230 9.803 o
-9 -4 -13 56.881 58.314 1.838 40.259 o
-9 -4 -12 0.714 1.878 0.860 383.823 o
-9 -4 -11 202.247 190.824 3.953 8.438 o
-9 -4 -10 242.275 230.649 4.674 6.287 o
-9 -4 -9 177.117 168.263 3.222 11.078 o
-9 -4 -8 118.674 115.809 2.293 19.753 o
-9 -4 -7 93.820 93.870 1.631 29.561 o
-9 -4 -6 7.006 8.686 0.504 418.170 o
-9 -4 -5 48.062 47.839 0.988 68.959 o
-9 -4 -4 247.767 241.746 3.864 7.102 o
-9 -4 -3 2.366 2.975 0.425 903.629 o
-9 -4 -2 46.499 48.324 1.018 69.179 o
-9 -4 -1 58.624 59.777 1.196 52.544 o
-9 -3 -18 16.487 14.932 2.658 38.195 o
-9 -3 -17 84.828 81.439 3.192 18.264 o
-9 -3 -16 19.506 23.302 1.779 67.995 o
-9 -3 -15 12.545 10.653 1.680 86.160 o
-9 -3 -14 1.539 2.599 0.959 298.857 o
-9 -3 -13 32.042 35.230 1.472 69.117 o
-9 -3 -12 57.896 57.445 1.581 45.210 o
-9 -3 -11 123.872 121.263 2.688 16.966 o
-9 -3 -10 50.296 53.551 1.542 50.154 o
-9 -3 -9 231.206 221.122 3.469 8.210 o
-9 -3 -8 39.697 40.289 0.899 84.631 o
-9 -3 -7 27.984 28.915 0.771 121.754 o
-9 -3 -6 30.858 31.395 0.820 109.435 o
-9 -3 -5 93.848 92.803 1.611 29.843 o
-9 -3 -4 94.518 92.141 1.611 29.776 o
-9 -3 -3 24.809 25.822 0.721 138.528 o
-9 -3 -2 96.167 99.513 1.710 27.898 o
-9 -3 -1 729.112 720.347 10.870 1.108 o
-9 -2 -18 7.646 6.799 2.253 55.913 o
-9 -2 -17 23.997 24.231 2.125 50.426 o
-9 -2 -16 67.337 78.711 2.846 22.677 o
-9 -2 -15 133.860 129.802 3.340 13.287 o
-9 -2 -14 50.315 48.314 1.690 47.604 o
-9 -2 -13 254.057 249.069 5.574 5.090 o
-9 -2 -12 7.518 7.995 0.870 247.956 o
-9 -2 -11 42.449 42.968 0.998 76.147 o
-9 -2 -10 4.407 5.396 0.504 557.547 o
-9 -2 -9 37.809 38.461 0.899 88.228 o
-9 -2 -8 28.657 29.330 0.771 119.674 o
-9 -2 -7 68.811 72.881 1.374 42.037 o
-9 -2 -6 35.678 37.028 0.850 94.596 o
-9 -2 -5 125.053 126.353 2.125 19.550 o
-9 -2 -4 24.214 24.152 0.682 146.767 o
-9 -2 -3 57.669 59.125 1.166 53.874 o
-9 -2 -2 226.965 224.087 3.498 8.230 o
-9 -2 -1 71.919 72.367 1.304 42.072 o
-9 -1 -18 3.909 6.848 2.411 50.663 o
-9 -1 -17 22.262 25.002 2.055 53.513 o
-9 -1 -16 5.134 5.949 1.601 106.697 o
-9 -1 -15 7.910 9.526 1.295 139.646 o
-9 -1 -14 23.125 25.288 1.038 114.914 o
-9 -1 -13 170.139 171.563 3.261 11.172 o
-9 -1 -12 39.380 40.398 1.067 77.911 o
-9 -1 -11 31.945 32.196 0.850 104.794 o
-9 -1 -10 101.592 101.262 1.769 26.348 o
-9 -1 -9 67.310 68.216 1.314 44.430 o
-9 -1 -8 69.854 70.667 1.314 42.988 o
-9 -1 -7 39.531 42.078 0.899 83.737 o
-9 -1 -6 294.403 288.815 4.477 5.416 o
-9 -1 -5 114.137 118.240 1.976 21.997 o
-9 -1 -4 325.727 330.251 5.218 4.346 o
-9 -1 -3 67.948 68.513 1.265 44.937 o
-9 -1 -2 195.577 196.447 3.123 10.168 o
-9 -1 -1 778.269 746.219 11.266 1.017 o
-8 -17 -3 55.860 52.395 3.370 20.084 o
-8 -17 -2 52.030 49.302 2.945 24.907 o
-8 -17 -1 16.704 17.768 2.283 48.900 o
-8 -16 -7 99.106 79.867 3.676 14.616 o
-8 -16 -6 55.115 47.918 2.461 31.096 o
-8 -16 -5 4.228 3.864 1.799 88.770 o
-8 -16 -4 73.407 71.803 2.589 24.919 o
-8 -16 -3 1.395 2.648 1.571 120.143 o
-8 -16 -2 8.392 10.238 1.749 85.190 o
-8 -16 -1 7.189 8.093 1.631 98.792 o
-8 -15 -9 12.887 14.784 2.757 36.552 o
-8 -15 -8 53.030 51.189 2.935 24.801 o
-8 -15 -7 14.314 14.230 2.352 47.940 o
-8 -15 -6 20.346 19.705 1.650 76.106 o
-8 -15 -5 135.022 128.102 3.113 14.161 o
-8 -15 -4 3.865 2.876 1.364 148.888 o
-8 -15 -3 61.889 62.396 2.144 33.200 o
-8 -15 -2 3.603 5.801 1.383 141.684 o
-8 -15 -1 24.689 27.443 1.581 72.959 o
-8 -14 -11 12.263 17.551 3.350 25.552 o
-8 -14 -10 47.347 44.351 2.787 27.829 o
-8 -14 -9 11.749 16.760 2.836 34.770 o
-8 -14 -8 9.330 9.003 1.927 71.988 o
-8 -14 -7 59.959 63.157 2.569 27.568 o
-8 -14 -6 13.019 10.900 1.176 141.711 o
-8 -14 -5 17.321 20.268 1.374 99.764 o
-8 -14 -4 23.416 25.239 1.413 85.404 o
-8 -14 -3 74.201 74.333 2.144 29.613 o
-8 -14 -2 47.474 47.059 1.700 48.812 o
-8 -14 -1 73.468 76.241 2.154 29.454 o
-8 -13 -12 15.933 18.924 2.895 32.635 o
-8 -13 -11 49.839 52.425 3.054 23.733 o
-8 -13 -10 24.069 22.037 2.026 54.502 o
-8 -13 -9 45.724 45.329 2.391 34.322 o
-8 -13 -8 15.228 15.683 1.927 65.590 o
-8 -13 -7 13.307 16.345 1.937 66.084 o
-8 -13 -6 15.672 15.950 1.097 138.014 o
-8 -13 -5 2.239 2.243 0.741 449.035 o
-8 -13 -4 51.617 53.966 1.710 45.496 o
-8 -13 -3 27.632 30.289 1.304 84.493 o
-8 -13 -2 104.478 106.579 2.451 20.613 o
-8 -13 -1 70.817 72.802 1.789 35.193 o
-8 -12 -13 10.018 10.109 2.342 50.560 o
-8 -12 -12 21.043 22.403 2.658 36.432 o
-8 -12 -11 20.609 20.990 2.135 52.127 o
-8 -12 -10 21.733 20.594 1.789 66.864 o
-8 -12 -9 99.201 94.641 3.113 17.306 o
-8 -12 -8 3.787 6.364 1.551 114.794 o
-8 -12 -7 1.765 1.887 1.156 213.909 o
-8 -12 -6 59.696 58.166 1.542 45.182 o
-8 -12 -5 5.706 7.629 0.978 227.396 o
-8 -12 -4 10.004 12.323 0.949 193.627 o
-8 -12 -3 44.276 44.391 1.334 62.095 o
-8 -12 -2 32.330 33.965 1.235 81.024 o
-8 -12 -1 112.660 112.725 2.342 20.195 o
-8 -11 -14 2.289 1.453 2.293 57.657 o
-8 -11 -13 11.708 10.455 2.322 50.628 o
-8 -11 -12 67.573 64.837 2.846 23.389 o
-8 -11 -11 7.002 7.906 1.472 117.621 o
-8 -11 -10 61.663 60.726 2.510 28.250 o
-8 -11 -9 59.837 54.895 2.105 35.130 o
-8 -11 -8 92.640 93.169 3.004 18.520 o
-8 -11 -7 13.298 14.537 1.275 122.761 o
-8 -11 -6 3.385 2.925 0.632 512.677 o
-8 -11 -5 12.225 14.942 0.761 215.188 o
-8 -11 -4 20.531 21.770 0.959 133.091 o
-8 -11 -3 1.130 1.838 0.613 672.322 o
-8 -11 -2 74.889 74.403 1.601 36.550 o
-8 -11 -1 165.028 157.165 3.024 12.331 o
-8 -10 -15 1.890 2.599 2.747 40.406 o
-8 -10 -14 11.296 14.665 2.342 49.270 o
-8 -10 -13 0.641 0.316 1.759 99.241 o
-8 -10 -12 64.437 64.481 2.461 28.159 o
-8 -10 -11 5.571 7.510 1.482 119.538 o
-8 -10 -10 54.269 55.063 2.144 35.749 o
-8 -10 -9 64.020 63.068 2.026 34.474 o
-8 -10 -8 45.707 45.230 1.611 52.471 o
-8 -10 -7 115.624 118.319 3.004 16.045 o
-8 -10 -6 33.289 32.532 0.959 95.908 o
-8 -10 -5 156.284 155.624 2.767 13.590 o
-8 -10 -4 47.903 49.351 1.166 63.115 o
-8 -10 -3 91.223 91.479 1.769 28.987 o
-8 -10 -2 102.424 104.731 1.868 25.185 o
-8 -10 -1 51.529 52.484 1.097 61.398 o
-8 -9 -16 7.698 11.374 2.994 32.522 o
-8 -9 -15 26.837 33.234 3.311 23.940 o
-8 -9 -14 1.062 0.939 1.354 163.597 o
-8 -9 -13 6.276 8.973 1.551 108.170 o
-8 -9 -12 23.047 25.338 1.769 65.334 o
-8 -9 -11 4.646 7.896 1.275 155.784 o
-8 -9 -10 75.568 75.450 2.243 28.119 o
-8 -9 -9 66.789 65.360 1.937 34.914 o
-8 -9 -8 3.961 6.176 0.968 250.691 o
-8 -9 -7 32.861 33.886 1.225 81.003 o
-8 -9 -6 102.630 97.062 1.680 27.233 o
-8 -9 -5 245.179 242.349 3.805 7.220 o
-8 -9 -4 39.658 41.831 0.959 81.317 o
-8 -9 -3 46.201 45.062 1.038 70.221 o
-8 -9 -2 127.687 128.270 2.164 19.007 o
-8 -9 -1 52.333 54.955 1.216 56.988 o
-8 -8 -16 36.214 29.735 2.856 29.413 o
-8 -8 -15 3.910 5.860 2.144 63.478 o
-8 -8 -14 75.299 72.772 2.807 22.525 o
-8 -8 -13 35.185 37.522 1.996 47.528 o
-8 -8 -12 48.469 46.654 1.739 47.467 o
-8 -8 -11 63.623 63.246 1.947 35.797 o
-8 -8 -10 7.845 7.876 0.860 249.000 o
-8 -8 -9 15.328 15.703 0.968 158.208 o
-8 -8 -8 76.749 77.239 1.878 32.114 o
-8 -8 -7 220.692 203.008 3.785 8.167 o
-8 -8 -6 77.567 79.334 1.808 32.567 o
-8 -8 -5 135.632 136.383 2.322 17.236 o
-8 -8 -4 21.341 22.017 0.721 156.867 o
-8 -8 -3 2.848 2.579 0.445 832.504 o
-8 -8 -2 228.345 224.334 3.558 8.105 o
-8 -8 -1 46.607 47.069 1.028 69.314 o
-8 -7 -17 15.526 13.894 2.787 35.444 o
-8 -7 -16 8.100 6.305 2.629 41.981 o
-8 -7 -15 179.530 173.698 5.050 7.116 o
-8 -7 -14 9.163 11.335 1.789 80.782 o
-8 -7 -13 37.194 36.929 1.887 50.073 o
-8 -7 -12 11.114 12.155 1.265 132.114 o
-8 -7 -11 65.413 61.694 1.680 39.974 o
-8 -7 -10 34.397 34.953 1.216 79.279 o
-8 -7 -9 2.307 1.334 0.544 737.451 o
-8 -7 -8 12.478 12.698 0.810 209.670 o
-8 -7 -7 68.482 69.649 1.591 39.255 o
-8 -7 -6 161.066 155.466 3.044 12.484 o
-8 -7 -5 123.175 122.449 2.065 20.251 o
-8 -7 -4 8.324 9.398 0.544 361.857 o
-8 -7 -3 396.292 388.081 5.979 3.279 o
-8 -7 -2 178.445 179.469 2.965 11.462 o
-8 -7 -1 1.171 1.304 0.336 1636.910 o
-8 -6 -17 45.752 44.727 3.222 22.677 o
-8 -6 -16 42.725 41.693 2.382 35.545 o
-8 -6 -15 17.865 18.588 1.749 72.692 o
-8 -6 -14 194.685 188.294 5.188 6.576 o
-8 -6 -13 0.475 2.006 0.978 304.528 o
-8 -6 -12 47.817 49.559 1.561 51.758 o
-8 -6 -11 66.109 67.505 1.769 37.434 o
-8 -6 -10 49.599 51.871 1.463 52.932 o
-8 -6 -9 15.379 15.841 0.800 185.823 o
-8 -6 -8 44.795 42.918 1.344 61.916 o
-8 -6 -7 145.950 140.010 2.718 14.775 o
-8 -6 -6 20.568 22.106 0.642 169.080 o
-8 -6 -5 43.161 42.473 0.919 78.581 o
-8 -6 -4 110.776 111.974 1.917 23.180 o
-8 -6 -3 13.442 13.677 0.593 249.955 o
-8 -6 -2 27.188 26.484 0.771 126.758 o
-8 -6 -1 7.989 8.983 0.563 362.780 o
-8 -5 -18 8.645 12.946 3.686 21.793 o
-8 -5 -17 22.397 26.000 2.550 38.289 o
-8 -5 -16 10.640 13.400 1.779 79.178 o
-8 -5 -15 9.046 10.109 1.383 122.953 o
-8 -5 -14 63.706 61.684 2.006 35.021 o
-8 -5 -13 16.259 15.475 1.107 135.715 o
-8 -5 -12 38.713 38.600 1.314 69.151 o
-8 -5 -11 1.672 2.391 0.702 506.140 o
-8 -5 -10 10.422 9.862 0.800 237.440 o
-8 -5 -9 8.986 9.922 0.751 265.837 o
-8 -5 -8 18.104 21.128 0.899 148.467 o
-8 -5 -7 396.915 388.348 6.927 2.900 o
-8 -5 -6 3.474 3.943 0.385 817.598 o
-8 -5 -5 57.525 59.085 1.146 54.396 o
-8 -5 -4 54.599 59.204 1.216 54.443 o
-8 -5 -3 305.559 308.223 4.911 4.842 o
-8 -5 -2 39.960 41.288 0.988 80.072 o
-8 -5 -1 44.014 46.061 0.959 74.448 o
-8 -4 -18 100.051 92.348 3.834 13.539 o
-8 -4 -17 3.664 2.480 1.967 76.167 o
-8 -4 -16 47.961 49.855 2.461 32.231 o
-8 -4 -15 34.705 34.795 1.779 55.292 o
-8 -4 -14 40.429 44.954 1.818 49.032 o
-8 -4 -13 21.369 24.686 1.245 100.955 o
-8 -4 -12 227.527 218.454 4.477 6.856 o
-8 -4 -11 121.009 115.838 2.569 18.005 o
-8 -4 -10 156.776 150.801 2.925 13.168 o
-8 -4 -9 79.563 78.197 1.719 33.340 o
-8 -4 -8 94.424 93.574 1.947 26.614 o
-8 -4 -7 74.068 76.488 1.383 39.502 o
-8 -4 -6 40.913 44.015 0.909 80.588 o
-8 -4 -5 41.880 44.153 0.939 78.329 o
-8 -4 -4 126.657 126.827 2.085 19.576 o
-8 -4 -3 5.656 6.868 0.425 544.912 o
-8 -4 -2 92.744 94.661 1.650 29.512 o
-8 -4 -1 104.526 103.159 1.769 25.736 o
-8 -3 -18 54.252 51.486 2.826 25.936 o
-8 -3 -17 16.878 16.296 1.749 74.441 o
-8 -3 -16 11.989 14.329 1.640 87.939 o
-8 -3 -15 77.426 79.917 2.391 25.889 o
-8 -3 -14 42.285 41.703 1.611 55.119 o
-8 -3 -13 49.532 53.354 1.640 48.092 o
-8 -3 -12 46.424 45.408 1.403 58.184 o
-8 -3 -11 184.695 173.836 3.380 10.333 o
-8 -3 -10 29.294 30.753 0.998 101.307 o
-8 -3 -9 14.713 18.005 0.850 175.236 o
-8 -3 -8 273.540 259.959 4.032 6.317 o
-8 -3 -7 139.577 137.717 2.243 17.218 o
-8 -3 -6 172.113 164.152 2.658 12.904 o
-8 -3 -5 439.261 434.863 6.621 2.731 o
-8 -3 -4 84.623 86.222 1.512 33.597 o
-8 -3 -3 155.241 154.003 2.500 14.591 o
-8 -3 -2 740.874 727.917 10.940 1.087 o
-8 -3 -1 104.627 102.962 1.808 25.438 o
-8 -2 -18 103.540 96.272 3.627 14.261 o
-8 -2 -17 59.191 63.868 2.609 27.134 o
-8 -2 -16 0.503 1.581 1.433 147.274 o
-8 -2 -15 59.218 67.020 2.293 31.085 o
-8 -2 -14 15.734 17.541 1.176 125.732 o
-8 -2 -13 6.432 7.105 0.889 254.582 o
-8 -2 -12 18.397 17.175 0.860 159.880 o
-8 -2 -11 296.940 282.569 4.388 5.499 o
-8 -2 -10 111.802 108.150 1.848 23.759 o
-8 -2 -9 66.820 67.416 1.255 45.788 o
-8 -2 -8 135.091 136.867 2.263 17.524 o
-8 -2 -7 189.063 189.549 3.291 10.136 o
-8 -2 -6 141.786 136.274 2.263 17.018 o
-8 -2 -5 223.901 219.966 3.469 8.399 o
-8 -2 -4 391.836 385.225 5.880 3.353 o
-8 -2 -3 154.558 149.823 2.421 15.037 o
-8 -2 -2 78.207 78.049 1.374 38.098 o
-8 -2 -1 720.989 709.339 10.673 1.139 o
-8 -1 -18 1.385 2.461 1.937 80.375 o
-8 -1 -17 3.510 5.672 1.611 108.358 o
-8 -1 -16 75.542 81.854 2.658 23.378 o
-8 -1 -15 16.701 18.064 0.939 153.305 o
-8 -1 -14 189.791 190.102 3.528 9.598 o
-8 -1 -13 23.155 24.616 0.949 123.689 o
-8 -1 -12 35.825 35.388 0.870 94.633 o
-8 -1 -11 81.186 82.624 1.512 34.911 o
-8 -1 -10 36.722 39.193 0.959 86.461 o
-8 -1 -9 74.001 74.037 1.364 40.202 o
-8 -1 -8 30.897 31.939 0.791 110.680 o
-8 -1 -7 36.851 36.277 0.840 93.873 o
-8 -1 -6 13.903 15.001 0.573 244.327 o
-8 -1 -5 16.616 18.855 0.623 200.836 o
-8 -1 -4 822.629 796.983 11.947 0.913 o
-8 -1 -3 428.496 430.663 6.542 2.811 o
-8 -1 -2 516.427 509.166 7.718 2.067 o
-8 -1 -1 29.167 27.373 0.702 125.756 o
-7 -17 -5 0.226 1.334 2.945 35.638 o
-7 -17 -4 23.325 20.456 2.332 44.626 o
-7 -17 -3 6.488 4.684 1.789 86.775 o
-7 -17 -2 4.597 6.315 1.937 76.032 o
-7 -17 -1 79.284 77.150 3.063 19.788 o
-7 -16 -8 37.839 28.095 2.856 29.297 o
-7 -16 -7 24.438 25.189 2.678 35.040 o
-7 -16 -6 1.310 2.431 1.779 94.907 o
-7 -16 -5 39.261 37.097 2.125 42.728 o
-7 -16 -4 12.893 11.908 1.759 79.206 o
-7 -16 -3 35.964 40.912 2.006 46.322 o
-7 -16 -2 15.305 18.657 1.779 72.933 o
-7 -16 -1 5.515 6.097 1.403 132.920 o
-7 -15 -10 34.521 27.502 3.162 25.335 o
-7 -15 -9 1.156 0.850 2.036 73.717 o
-7 -15 -8 33.049 32.413 2.559 35.061 o
-7 -15 -7 14.569 16.424 2.105 57.099 o
-7 -15 -6 56.768 54.648 1.976 38.209 o
-7 -15 -5 35.911 38.184 1.759 54.495 o
-7 -15 -4 0.456 0.642 1.324 173.778 o
-7 -15 -3 39.595 41.179 1.808 50.489 o
-7 -15 -2 7.918 9.378 1.295 139.832 o
-7 -15 -1 133.232 133.537 3.172 13.878 o
-7 -14 -11 34.605 30.111 2.648 33.244 o
-7 -14 -10 1.950 2.975 2.471 49.673 o
-7 -14 -9 11.860 12.086 1.957 67.328 o
-7 -14 -8 81.297 79.472 3.083 19.382 o
-7 -14 -7 91.984 89.957 3.093 18.103 o
-7 -14 -6 106.771 106.500 2.668 19.001 o
-7 -14 -5 25.901 28.411 1.502 75.804 o
-7 -14 -4 8.475 10.465 1.186 155.266 o
-7 -14 -3 31.852 34.261 1.472 69.656 o
-7 -14 -2 39.468 41.080 1.542 59.186 o
-7 -14 -1 3.265 3.686 1.097 218.610 o
-7 -13 -13 15.067 14.517 3.192 27.781 o
-7 -13 -12 5.934 5.139 2.312 54.353 o
-7 -13 -11 32.830 32.848 2.540 35.465 o
-7 -13 -10 3.701 6.868 2.115 64.987 o
-7 -13 -9 9.057 12.175 1.502 106.540 o
-7 -13 -8 78.402 73.493 2.619 23.907 o
-7 -13 -7 91.459 83.909 2.757 20.779 o
-7 -13 -6 27.339 27.304 1.186 94.379 o
-7 -13 -5 29.813 31.139 1.324 80.469 o
-7 -13 -4 49.712 49.341 1.512 52.205 o
-7 -13 -3 63.306 65.519 1.808 37.848 o
-7 -13 -2 168.695 162.126 3.143 11.731 o
-7 -13 -1 108.614 113.071 2.382 20.331 o
-7 -12 -14 27.063 25.990 2.797 32.141 o
-7 -12 -13 71.674 71.764 3.617 16.578 o
-7 -12 -12 24.835 21.988 2.135 50.196 o
-7 -12 -11 17.105 16.483 1.818 70.044 o
-7 -12 -10 2.293 5.277 1.808 89.207 o
-7 -12 -9 60.708 61.941 2.441 29.216 o
-7 -12 -8 99.013 101.746 3.311 15.964 o
-7 -12 -7 20.489 22.749 1.393 91.932 o
-7 -12 -6 159.089 153.865 3.261 11.944 o
-7 -12 -5 32.707 34.795 1.117 86.392 o
-7 -12 -4 102.384 100.847 1.986 24.559 o
-7 -12 -3 70.896 70.835 1.581 38.493 o
-7 -12 -2 60.089 58.996 1.374 48.287 o
-7 -12 -1 7.308 9.734 0.741 288.985 o
-7 -11 -15 6.475 8.123 2.520 45.630 o
-7 -11 -14 25.451 25.634 2.431 40.537 o
-7 -11 -13 18.632 19.794 2.293 47.522 o
-7 -11 -12 3.286 4.121 1.561 116.483 o
-7 -11 -11 10.019 11.147 1.700 87.035 o
-7 -11 -10 41.747 41.456 1.799 49.778 o
-7 -11 -9 84.008 85.006 2.540 23.301 o
-7 -11 -8 159.878 151.414 3.824 10.367 o
-7 -11 -7 21.891 23.895 1.423 87.303 o
-7 -11 -6 64.431 63.028 1.433 44.490 o
-7 -11 -5 72.312 75.924 1.650 36.358 o
-7 -11 -4 14.254 15.683 0.731 205.750 o
-7 -11 -3 179.681 175.922 3.063 11.236 o
-7 -11 -2 22.668 26.296 0.959 121.935 o
-7 -11 -1 80.892 82.931 1.581 34.125 o
-7 -10 -16 14.616 19.142 3.814 19.870 o
-7 -10 -15 24.046 27.670 2.886 30.870 o
-7 -10 -14 47.768 47.513 2.500 31.836 o
-7 -10 -13 29.742 29.785 2.095 48.086 o
-7 -10 -12 52.717 53.156 1.996 39.170 o
-7 -10 -11 46.382 46.851 1.710 49.066 o
-7 -10 -10 15.791 17.402 1.314 110.355 o
-7 -10 -9 14.146 12.946 1.117 144.186 o
-7 -10 -8 38.903 41.436 1.571 58.389 o
-7 -10 -7 87.269 82.901 2.184 26.330 o
-7 -10 -6 26.299 26.296 0.771 129.339 o
-7 -10 -5 59.464 57.494 1.156 53.549 o
-7 -10 -4 57.508 58.255 1.196 53.549 o
-7 -10 -3 123.724 123.240 2.105 19.940 o
-7 -10 -2 52.837 53.729 1.216 57.053 o
-7 -10 -1 117.853 118.368 2.085 20.916 o
-7 -9 -16 65.447 62.850 3.291 19.634 o
-7 -9 -15 22.870 23.183 2.223 47.720 o
-7 -9 -14 14.269 13.242 1.917 67.571 o
-7 -9 -13 54.916 54.391 2.075 36.913 o
-7 -9 -12 75.599 78.741 2.352 26.653 o
-7 -9 -11 22.157 24.854 1.314 94.230 o
-7 -9 -10 21.206 21.563 1.255 102.919 o
-7 -9 -9 75.896 72.910 2.055 30.517 o
-7 -9 -8 125.245 116.510 2.599 17.490 o
-7 -9 -7 25.687 26.939 1.048 107.457 o
-7 -9 -6 47.332 47.523 1.255 61.464 o
-7 -9 -5 127.303 127.222 2.154 19.142 o
-7 -9 -4 29.367 31.198 0.860 109.998 o
-7 -9 -3 138.276 139.012 2.342 16.845 o
-7 -9 -2 22.091 22.590 0.731 151.917 o
-7 -9 -1 35.390 37.740 0.949 89.642 o
-7 -8 -17 61.367 54.302 3.439 19.038 o
-7 -8 -16 23.863 30.625 2.945 29.662 o
-7 -8 -15 25.239 28.826 2.312 43.332 o
-7 -8 -14 64.083 62.406 2.342 29.936 o
-7 -8 -13 57.687 57.425 2.105 35.339 o
-7 -8 -12 28.647 29.162 1.403 78.304 o
-7 -8 -11 163.785 153.766 3.617 10.760 o
-7 -8 -10 90.133 89.730 2.184 25.413 o
-7 -8 -9 21.041 21.148 1.028 125.201 o
-7 -8 -8 44.765 42.622 1.216 66.400 o
-7 -8 -7 45.500 48.096 1.285 61.595 o
-7 -8 -6 39.422 38.817 1.156 74.945 o
-7 -8 -5 1.434 1.492 0.336 1516.070 o
-7 -8 -4 128.658 120.473 2.036 19.950 o
-7 -8 -3 0.552 0.306 0.287 2777.890 o
-7 -8 -2 194.867 195.982 3.212 10.014 o
-7 -8 -1 49.412 50.755 1.087 63.810 o
-7 -7 -17 11.611 17.412 2.886 33.671 o
-7 -7 -16 20.010 20.486 2.480 41.331 o
-7 -7 -15 14.870 13.064 1.789 74.954 o
-7 -7 -14 36.470 42.928 2.046 44.716 o
-7 -7 -13 29.103 33.767 1.591 66.524 o
-7 -7 -12 24.441 26.267 1.265 93.688 o
-7 -7 -11 15.736 16.444 1.008 149.492 o
-7 -7 -10 74.764 73.078 1.868 33.135 o
-7 -7 -9 4.414 5.406 0.652 426.027 o
-7 -7 -8 6.262 4.328 0.652 395.167 o
-7 -7 -7 21.146 22.442 0.880 139.023 o
-7 -7 -6 249.591 255.463 4.734 5.949 o
-7 -7 -5 87.336 85.016 1.532 32.878 o
-7 -7 -4 315.005 317.265 4.902 4.712 o
-7 -7 -3 207.268 200.824 3.212 9.553 o
-7 -7 -2 12.986 14.517 0.603 247.931 o
-7 -7 -1 215.015 218.494 3.469 8.639 o
-7 -6 -18 13.774 15.446 2.984 31.503 o
-7 -6 -17 47.864 45.626 3.133 23.399 o
-7 -6 -16 41.820 40.863 2.312 37.235 o
-7 -6 -15 14.349 15.584 1.799 73.716 o
-7 -6 -14 11.368 14.013 1.156 145.048 o
-7 -6 -13 26.488 28.648 1.285 88.079 o
-7 -6 -12 6.715 5.840 0.850 273.438 o
-7 -6 -11 23.148 24.043 1.067 113.523 o
-7 -6 -10 194.720 186.337 3.884 8.799 o
-7 -6 -9 141.215 138.004 2.668 15.319 o
-7 -6 -8 144.452 143.182 2.747 14.657 o
-7 -6 -7 39.065 40.635 1.156 74.415 o
-7 -6 -6 15.945 15.456 0.800 183.914 o
-7 -6 -5 29.444 30.892 0.751 117.447 o
-7 -6 -4 86.389 89.334 1.561 32.285 o
-7 -6 -3 116.271 118.912 1.986 21.649 o
-7 -6 -2 121.257 125.098 2.095 20.149 o
-7 -6 -1 650.459 654.048 9.833 1.342 o
-7 -5 -18 0.280 2.579 2.984 34.593 o
-7 -5 -17 164.861 160.377 5.060 7.433 o
-7 -5 -16 36.291 41.841 2.332 38.050 o
-7 -5 -15 24.182 22.956 1.413 85.837 o
-7 -5 -14 11.006 13.262 1.295 126.926 o
-7 -5 -13 22.566 21.484 1.087 115.549 o
-7 -5 -12 2.243 3.627 0.781 397.396 o
-7 -5 -11 51.748 50.873 1.463 52.099 o
-7 -5 -10 6.604 7.115 0.712 329.433 o
-7 -5 -9 176.003 171.554 3.241 11.008 o
-7 -5 -8 159.746 158.381 3.093 12.328 o
-7 -5 -7 205.963 199.174 3.735 8.643 o
-7 -5 -6 219.337 210.074 3.874 7.976 o
-7 -5 -5 247.970 240.570 3.755 7.247 o
-7 -5 -4 118.927 122.943 2.036 20.838 o
-7 -5 -3 569.581 569.783 8.597 1.712 o
-7 -5 -2 501.582 491.230 7.471 2.188 o
-7 -5 -1 895.383 897.889 13.469 0.748 o
-7 -4 -18 11.377 8.538 2.500 44.786 o
-7 -4 -17 1.760 3.587 1.650 108.012 o
-7 -4 -16 35.333 39.202 1.897 50.080 o
-7 -4 -15 10.961 10.801 1.127 156.681 o
-7 -4 -14 1.368 2.727 0.771 437.582 o
-7 -4 -13 33.808 34.419 1.314 75.326 o
-7 -4 -12 70.624 72.752 1.868 34.128 o
-7 -4 -11 114.135 109.701 2.214 20.998 o
-7 -4 -10 127.468 125.888 2.490 17.500 o
-7 -4 -9 38.884 36.584 1.038 81.827 o
-7 -4 -8 81.837 79.284 1.680 33.161 o
-7 -4 -7 176.227 171.050 3.222 11.059 o
-7 -4 -6 105.566 107.191 1.789 25.126 o
-7 -4 -5 312.874 308.016 4.743 4.893 o
-7 -4 -4 544.583 537.479 8.113 1.884 o
-7 -4 -3 788.974 768.048 11.523 0.980 o
-7 -4 -2 54.475 58.769 1.127 56.714 o
-7 -4 -1 103.645 107.933 1.838 24.993 o
-7 -3 -19 5.884 9.477 3.311 27.190 o
-7 -3 -18 81.673 81.399 3.073 19.349 o
-7 -3 -17 33.248 30.803 1.769 57.482 o
-7 -3 -16 58.831 61.625 2.303 31.524 o
-7 -3 -15 14.076 15.663 1.166 133.509 o
-7 -3 -14 98.433 99.948 2.372 22.165 o
-7 -3 -13 26.339 27.265 1.156 97.960 o
-7 -3 -12 19.840 20.347 0.870 147.641 o
-7 -3 -11 78.963 78.059 1.719 33.496 o
-7 -3 -10 71.450 71.072 1.670 36.974 o
-7 -3 -9 37.758 36.337 1.028 83.739 o
-7 -3 -8 89.060 86.844 1.828 29.240 o
-7 -3 -7 12.505 13.291 0.455 296.979 o
-7 -3 -6 499.905 494.570 7.491 2.183 o
-7 -3 -5 241.344 240.847 3.745 7.387 o
-7 -3 -4 445.901 454.014 6.878 2.589 o
-7 -3 -3 115.659 123.418 2.055 21.054 o
-7 -3 -2 18.177 19.329 0.553 200.382 o
-7 -3 -1 135.522 139.249 2.253 17.438 o
-7 -2 -19 39.472 35.803 3.014 26.279 o
-7 -2 -18 37.973 39.548 2.619 32.316 o
-7 -2 -17 18.928 20.466 1.907 62.795 o
-7 -2 -16 46.534 50.013 1.907 43.488 o
-7 -2 -15 4.170 5.010 1.176 186.200 o
-7 -2 -14 42.566 40.774 1.304 65.645 o
-7 -2 -13 145.233 139.397 2.757 14.684 o
-7 -2 -12 80.906 81.606 1.848 31.139 o
-7 -2 -11 26.941 26.168 0.692 134.199 o
-7 -2 -10 68.120 67.376 1.255 45.261 o
-7 -2 -9 11.339 11.434 0.504 311.234 o
-7 -2 -8 118.237 115.344 1.917 22.043 o
-7 -2 -7 161.449 163.391 2.629 13.556 o
-7 -2 -6 737.576 747.108 11.216 1.058 o
-7 -2 -5 0.877 1.067 0.217 2912.950 o
-7 -2 -4 37.478 33.975 0.761 98.464 o
-7 -2 -3 5.125 5.455 0.395 631.672 o
-7 -2 -2 776.440 752.672 11.295 1.014 o
-7 -2 -1 23.845 24.132 0.603 155.603 o
-7 -1 -19 43.649 38.017 2.747 29.399 o
-7 -1 -18 51.007 54.609 2.609 29.038 o
-7 -1 -17 89.630 89.957 2.708 21.044 o
-7 -1 -16 22.715 22.768 1.413 87.683 o
-7 -1 -15 12.560 14.230 0.889 187.720 o
-7 -1 -14 0.983 1.522 0.455 1108.490 o
-7 -1 -13 29.253 28.480 0.830 115.079 o
-7 -1 -12 127.071 124.969 2.125 19.422 o
-7 -1 -11 46.096 46.120 0.988 71.459 o
-7 -1 -10 61.919 63.236 1.235 49.240 o
-7 -1 -9 120.898 117.775 1.976 21.245 o
-7 -1 -8 288.903 281.265 4.585 5.434 o
-7 -1 -7 168.064 165.526 2.708 12.927 o
-7 -1 -6 110.428 108.278 1.789 24.342 o
-7 -1 -5 225.821 217.258 3.409 8.479 o
-7 -1 -4 152.758 158.371 2.520 14.541 o
-7 -1 -3 136.217 134.575 2.164 17.970 o
-7 -1 -2 51.641 54.134 1.018 62.809 o
-7 -1 -1 89.155 88.761 1.492 32.430 o
-6 -18 -1 8.699 13.568 5.070 11.770 o
-6 -17 -6 7.327 13.509 2.757 37.801 o
-6 -17 -5 9.629 14.892 2.125 59.029 o
-6 -17 -4 71.354 67.781 2.599 25.335 o
-6 -17 -3 38.448 37.779 2.253 39.785 o
-6 -17 -2 1.485 3.735 1.927 80.518 o
-6 -17 -1 102.228 96.944 3.340 15.757 o
-6 -16 -9 7.223 9.240 2.984 32.962 o
-6 -16 -8 23.002 23.391 3.004 29.291 o
-6 -16 -7 1.321 2.431 1.502 131.346 o
-6 -16 -6 9.674 13.954 1.858 74.319 o
-6 -16 -5 230.874 220.885 4.951 6.178 o
-6 -16 -4 23.584 23.134 1.789 64.752 o
-6 -16 -3 43.582 47.464 1.967 43.518 o
-6 -16 -2 78.062 76.507 2.382 26.143 o
-6 -16 -1 26.332 27.334 1.996 53.352 o
-6 -15 -11 30.467 28.411 3.745 19.285 o
-6 -15 -10 75.948 79.769 3.923 14.396 o
-6 -15 -9 91.119 81.112 3.528 15.785 o
-6 -15 -8 109.914 106.559 3.518 14.221 o
-6 -15 -7 2.717 3.706 1.176 196.895 o
-6 -15 -6 3.271 5.010 1.255 170.505 o
-6 -15 -5 45.628 49.470 1.887 44.363 o
-6 -15 -4 67.582 69.017 2.085 32.172 o
-6 -15 -3 39.099 42.572 1.729 52.799 o
-6 -15 -2 252.748 245.897 5.129 5.554 o
-6 -15 -1 13.736 16.908 1.314 114.721 o
-6 -14 -12 5.681 6.670 2.688 40.783 o
-6 -14 -11 0.140 0.899 2.411 53.161 o
-6 -14 -10 104.038 98.376 3.558 14.518 o
-6 -14 -9 32.152 36.406 2.243 41.996 o
-6 -14 -8 13.752 20.110 2.095 57.034 o
-6 -14 -7 32.622 28.935 1.354 77.141 o
-6 -14 -6 17.897 21.138 1.295 105.280 o
-6 -14 -5 36.775 40.477 1.631 57.837 o
-6 -14 -4 31.610 36.090 1.571 64.780 o
-6 -14 -3 26.969 27.937 1.285 87.923 o
-6 -14 -2 10.890 12.669 1.117 155.362 o
-6 -14 -1 51.089 54.401 1.482 51.059 o
-6 -13 -13 11.307 14.497 2.915 33.340 o
-6 -13 -12 12.899 11.552 2.223 53.882 o
-6 -13 -11 100.427 101.351 3.508 14.867 o
-6 -13 -10 101.072 101.578 3.429 15.227 o
-6 -13 -9 39.430 41.604 2.154 41.271 o
-6 -13 -8 0.320 2.144 1.354 164.104 o
-6 -13 -7 13.178 13.222 1.295 122.031 o
-6 -13 -6 29.039 31.059 1.107 94.415 o
-6 -13 -5 0.747 0.494 0.682 612.566 o
-6 -13 -4 10.403 9.665 0.889 213.731 o
-6 -13 -3 152.747 148.024 2.994 13.202 o
-6 -13 -2 4.761 4.348 0.751 361.167 o
-6 -13 -1 65.165 66.181 1.601 40.696 o
-6 -12 -14 20.304 21.830 2.678 36.194 o
-6 -12 -13 29.975 31.712 2.293 42.043 o
-6 -12 -12 76.017 72.644 2.915 21.490 o
-6 -12 -11 21.123 23.006 1.848 63.520 o
-6 -12 -10 95.040 88.732 2.530 21.939 o
-6 -12 -9 40.909 43.343 1.937 45.929 o
-6 -12 -8 20.079 23.401 1.532 82.180 o
-6 -12 -7 0.023 0.850 1.008 299.960 o
-6 -12 -6 11.705 12.926 0.771 223.650 o
-6 -12 -5 23.876 27.018 0.949 119.211 o
-6 -12 -4 7.565 9.378 0.741 288.054 o
-6 -12 -3 116.083 117.854 2.243 20.195 o
-6 -12 -2 150.794 145.692 2.609 14.723 o
-6 -12 -1 88.020 88.900 1.789 29.642 o
-6 -11 -15 70.285 62.376 3.380 18.604 o
-6 -11 -14 35.995 32.947 2.431 37.047 o
-6 -11 -13 14.080 15.396 1.670 82.809 o
-6 -11 -12 11.893 14.665 1.472 103.121 o
-6 -11 -11 117.193 115.077 3.093 15.611 o
-6 -11 -10 49.144 54.134 1.917 41.727 o
-6 -11 -9 55.652 57.297 1.976 38.151 o
-6 -11 -8 107.352 104.227 2.846 17.966 o
-6 -11 -7 19.924 18.825 1.186 114.113 o
-6 -11 -6 85.604 81.695 1.700 31.815 o
-6 -11 -5 31.222 33.747 0.988 96.427 o
-6 -11 -4 265.800 254.712 4.299 6.194 o
-6 -11 -3 76.958 78.662 1.532 36.322 o
-6 -11 -2 247.640 236.489 3.805 7.229 o
-6 -11 -1 33.282 35.091 0.968 93.457 o
-6 -10 -16 6.851 6.186 2.727 39.463 o
-6 -10 -15 1.089 2.965 1.799 92.845 o
-6 -10 -14 126.992 119.198 3.567 12.955 o
-6 -10 -13 13.118 13.558 1.492 100.149 o
-6 -10 -12 58.874 53.808 1.937 38.474 o
-6 -10 -11 20.423 24.458 1.393 90.907 o
-6 -10 -10 45.852 49.559 1.818 45.947 o
-6 -10 -9 31.743 32.502 1.413 73.307 o
-6 -10 -8 81.180 81.952 2.253 26.623 o
-6 -10 -7 67.539 65.943 1.947 34.517 o
-6 -10 -6 122.419 112.389 2.026 21.090 o
-6 -10 -5 243.587 237.853 3.755 7.359 o
-6 -10 -4 106.887 105.334 1.858 24.568 o
-6 -10 -3 160.968 160.169 2.658 13.575 o
-6 -10 -2 14.242 15.426 0.692 214.679 o
-6 -10 -1 8.392 9.724 0.632 319.125 o
-6 -9 -17 17.020 19.567 3.666 21.209 o
-6 -9 -16 45.787 46.920 2.955 25.647 o
-6 -9 -15 56.849 55.923 2.342 31.853 o
-6 -9 -14 62.374 65.874 2.441 28.627 o
-6 -9 -13 10.402 8.765 1.354 125.467 o
-6 -9 -12 50.050 53.838 1.887 42.121 o
-6 -9 -11 154.900 145.850 3.558 11.373 o
-6 -9 -10 4.169 4.645 1.018 236.544 o
-6 -9 -9 2.078 2.876 0.791 401.253 o
-6 -9 -8 178.769 170.388 3.558 10.160 o
-6 -9 -7 75.665 76.211 1.719 34.513 o
-6 -9 -6 124.709 123.299 2.065 20.050 o
-6 -9 -5 1.297 1.808 0.395 1246.610 o
-6 -9 -4 15.387 16.157 0.642 214.072 o
-6 -9 -3 41.932 42.009 0.988 77.551 o
-6 -9 -2 5.458 6.552 0.553 456.631 o
-6 -9 -1 67.391 68.414 1.383 43.207 o
-6 -8 -17 28.851 33.194 2.866 30.077 o
-6 -8 -16 25.012 25.367 2.174 48.156 o
-6 -8 -15 13.262 16.819 1.967 64.376 o
-6 -8 -14 20.060 21.326 1.443 89.666 o
-6 -8 -13 41.952 43.353 1.631 54.244 o
-6 -8 -12 8.587 10.890 1.186 154.148 o
-6 -8 -11 14.008 15.525 1.018 155.598 o
-6 -8 -10 16.582 19.655 0.978 145.568 o
-6 -8 -9 13.825 14.151 0.959 168.917 o
-6 -8 -8 34.116 35.230 1.127 83.903 o
-6 -8 -7 259.539 251.312 4.566 6.023 o
-6 -8 -6 74.930 78.098 1.759 33.943 o
-6 -8 -5 48.315 51.091 1.048 65.657 o
-6 -8 -4 94.584 98.910 1.739 27.974 o
-6 -8 -3 47.697 50.626 1.057 66.036 o
-6 -8 -2 7.165 8.548 0.544 394.082 o
-6 -8 -1 165.302 161.583 2.629 13.401 o
-6 -7 -18 31.598 27.571 3.429 22.391 o
-6 -7 -17 4.651 6.127 2.214 59.359 o
-6 -7 -16 3.757 2.886 1.591 112.793 o
-6 -7 -15 9.468 10.416 1.354 125.713 o
-6 -7 -14 30.595 30.526 1.522 69.846 o
-6 -7 -13 11.861 11.582 0.978 179.684 o
-6 -7 -12 53.965 54.065 1.581 47.478 o
-6 -7 -11 18.428 19.300 1.018 135.542 o
-6 -7 -10 77.053 75.756 1.887 32.084 o
-6 -7 -9 72.006 71.230 1.878 33.844 o
-6 -7 -8 68.942 66.052 1.542 40.472 o
-6 -7 -7 163.196 162.106 3.073 12.158 o
-6 -7 -6 39.483 41.179 1.176 72.961 o
-6 -7 -5 67.762 70.420 1.295 44.148 o
-6 -7 -4 121.045 121.728 2.075 20.455 o
-6 -7 -3 11.550 13.084 0.583 274.629 o
-6 -7 -2 63.370 65.143 1.225 48.312 o
-6 -7 -1 320.427 321.594 5.099 4.507 o
-6 -6 -18 21.483 24.132 2.975 29.949 o
-6 -6 -17 97.338 95.758 3.577 14.816 o
-6 -6 -16 14.044 14.685 1.532 94.423 o
-6 -6 -15 57.331 56.358 2.164 34.549 o
-6 -6 -14 91.898 90.915 2.214 24.819 o
-6 -6 -13 60.013 62.346 1.848 38.550 o
-6 -6 -12 39.506 39.074 1.295 69.099 o
-6 -6 -11 35.252 35.348 1.235 77.241 o
-6 -6 -10 85.568 84.028 1.868 29.757 o
-6 -6 -9 110.013 102.665 2.105 22.583 o
-6 -6 -8 143.632 147.481 3.054 13.456 o
-6 -6 -7 235.316 228.168 4.190 7.027 o
-6 -6 -6 41.604 41.564 1.136 72.394 o
-6 -6 -5 38.210 40.339 0.840 89.034 o
-6 -6 -4 161.681 164.093 2.639 13.495 o
-6 -6 -3 57.903 57.504 1.087 55.933 o
-6 -6 -2 309.661 313.708 4.852 4.817 o
-6 -6 -1 528.694 528.931 8.024 1.948 o
-6 -5 -18 2.714 1.621 2.737 40.617 o
-6 -5 -17 22.808 23.638 2.530 38.952 o
-6 -5 -16 19.611 22.452 1.650 75.538 o
-6 -5 -15 42.881 47.612 1.710 50.442 o
-6 -5 -14 79.227 77.021 1.967 30.549 o
-6 -5 -13 18.226 20.911 1.097 124.866 o
-6 -5 -12 118.633 117.449 2.629 17.811 o
-6 -5 -11 86.505 83.079 1.739 31.044 o
-6 -5 -10 102.402 99.325 2.036 24.280 o
-6 -5 -9 51.932 56.723 1.403 52.026 o
-6 -5 -8 326.762 324.815 5.811 3.993 o
-6 -5 -7 172.652 172.048 3.231 11.148 o
-6 -5 -6 130.148 129.762 2.490 17.145 o
-6 -5 -5 34.431 31.830 0.781 104.584 o
-6 -5 -4 724.960 728.332 10.949 1.101 o
-6 -5 -3 235.655 236.123 3.666 7.658 o
-6 -5 -2 53.243 55.271 1.048 60.529 o
-6 -5 -1 157.439 163.638 2.589 13.892 o
-6 -4 -19 31.979 28.401 3.390 22.767 o
-6 -4 -18 6.353 6.364 2.085 65.261 o
-6 -4 -17 28.354 29.241 1.878 56.359 o
-6 -4 -16 149.006 146.058 3.429 11.985 o
-6 -4 -15 8.128 8.005 1.146 168.985 o
-6 -4 -14 96.661 94.769 2.204 24.011 o
-6 -4 -13 350.955 347.920 6.858 3.232 o
-6 -4 -12 70.316 71.270 1.690 36.968 o
-6 -4 -11 97.555 93.979 1.947 26.092 o
-6 -4 -10 29.663 29.547 0.959 104.346 o
-6 -4 -9 77.173 77.594 1.700 34.230 o
-6 -4 -8 34.632 34.459 1.028 88.853 o
-6 -4 -7 85.603 88.653 1.858 29.416 o
-6 -4 -6 202.346 199.896 3.686 8.814 o
-6 -4 -5 721.240 712.096 10.673 1.138 o
-6 -4 -4 128.462 129.199 2.085 19.287 o
-6 -4 -3 207.887 209.995 3.261 9.308 o
-6 -4 -2 73.011 71.161 1.245 42.769 o
-6 -4 -1 157.175 159.122 2.540 14.195 o
-6 -3 -19 24.924 22.561 2.727 34.166 o
-6 -3 -18 19.267 20.466 2.046 56.373 o
-6 -3 -17 78.139 85.451 2.915 20.698 o
-6 -3 -16 53.401 55.251 1.858 41.436 o
-6 -3 -15 110.968 109.217 2.688 18.419 o
-6 -3 -14 22.371 23.322 1.057 116.786 o
-6 -3 -13 11.427 11.809 0.840 212.406 o
-6 -3 -12 5.675 4.783 0.820 305.150 o
-6 -3 -11 39.260 41.060 1.166 73.624 o
-6 -3 -10 20.681 20.545 0.830 149.214 o
-6 -3 -9 66.037 65.271 1.453 43.110 o
-6 -3 -8 72.644 74.817 1.640 36.557 o
-6 -3 -7 292.597 285.722 5.139 4.908 o
-6 -3 -6 352.100 341.556 5.198 4.098 o
-6 -3 -5 488.177 483.611 7.313 2.277 o
-6 -3 -4 308.529 309.340 4.763 4.916 o
-6 -3 -3 1063.060 1067.760 15.970 0.543 o
-6 -3 -2 189.338 186.149 2.915 11.025 o
-6 -3 -1 887.901 900.686 13.608 0.745 o
-6 -2 -19 35.897 34.933 2.836 29.395 o
-6 -2 -18 18.587 17.916 2.085 55.662 o
-6 -2 -17 22.455 24.241 1.670 71.267 o
-6 -2 -16 15.241 15.762 1.631 84.345 o
-6 -2 -15 6.237 5.396 0.988 228.430 o
-6 -2 -14 46.396 48.067 1.364 58.591 o
-6 -2 -13 8.526 9.003 0.771 268.337 o
-6 -2 -12 3.274 3.004 0.553 610.255 o
-6 -2 -11 80.851 79.591 1.443 36.241 o
-6 -2 -10 333.337 326.070 4.981 4.449 o
-6 -2 -9 36.710 35.813 0.771 97.748 o
-6 -2 -8 242.619 237.882 3.706 7.443 o
-6 -2 -7 125.593 122.034 1.986 20.447 o
-6 -2 -6 168.899 165.792 2.609 13.166 o
-6 -2 -5 322.666 315.477 4.813 4.708 o
-6 -2 -4 202.795 194.846 3.034 10.136 o
-6 -2 -3 6.460 7.659 0.385 525.986 o
-6 -2 -2 450.698 450.990 6.809 2.597 o
-6 -2 -1 636.520 625.874 9.398 1.434 o
-6 -1 -19 28.143 24.508 2.688 34.192 o
-6 -1 -18 6.546 8.578 1.907 75.647 o
-6 -1 -17 10.977 12.422 1.117 155.490 o
-6 -1 -16 94.297 96.568 2.204 24.202 o
-6 -1 -15 85.429 86.370 1.789 30.398 o
-6 -1 -14 1.136 1.690 0.563 774.639 o
-6 -1 -13 21.402 22.175 0.761 151.853 o
-6 -1 -12 48.077 46.268 1.008 69.015 o
-6 -1 -11 54.172 54.609 1.097 58.914 o
-6 -1 -10 129.968 129.525 2.135 18.886 o
-6 -1 -9 33.560 34.736 0.781 103.532 o
-6 -1 -8 194.607 187.711 2.965 10.690 o
-6 -1 -7 305.950 302.235 4.664 5.056 o
-6 -1 -6 2.771 3.528 0.366 952.830 o
-6 -1 -5 455.821 460.289 6.977 2.512 o
-6 -1 -4 435.997 432.649 6.542 2.775 o
-6 -1 -3 12.572 14.853 0.474 281.592 o
-6 -1 -2 915.333 924.808 13.815 0.714 o
-6 -1 -1 157.555 158.045 2.510 14.302 o
-5 -18 -3 22.237 24.439 2.816 32.699 o
-5 -18 -2 1.112 2.747 2.105 68.439 o
-5 -18 -1 85.473 77.723 3.291 17.681 o
-5 -17 -7 11.751 13.786 2.698 38.351 o
-5 -17 -6 16.688 19.665 2.125 54.508 o
-5 -17 -5 63.084 62.386 2.619 26.574 o
-5 -17 -4 6.252 7.135 1.591 105.137 o
-5 -17 -3 24.976 29.113 2.431 40.208 o
-5 -17 -2 5.364 3.755 1.848 83.359 o
-5 -17 -1 4.680 3.973 1.789 89.116 o
-5 -16 -9 92.685 78.731 3.696 14.849 o
-5 -16 -8 15.424 16.454 2.490 42.828 o
-5 -16 -7 118.187 115.275 3.133 15.356 o
-5 -16 -6 33.377 34.044 1.917 51.419 o
-5 -16 -5 11.367 11.048 1.492 104.774 o
-5 -16 -4 2.236 2.480 1.374 152.628 o
-5 -16 -3 39.929 41.208 2.016 44.596 o
-5 -16 -2 116.383 116.896 3.004 16.042 o
-5 -16 -1 23.086 26.118 1.828 62.264 o
-5 -15 -11 48.494 46.090 3.172 22.886 o
-5 -15 -10 145.285 136.788 5.089 7.892 o
-5 -15 -9 1.308 2.016 2.006 75.304 o
-5 -15 -8 6.529 7.085 1.680 95.381 o
-5 -15 -7 0.480 0.534 1.176 219.476 o
-5 -15 -6 7.328 7.095 1.304 143.108 o
-5 -15 -5 8.014 9.032 1.225 152.001 o
-5 -15 -4 50.908 54.016 1.838 42.878 o
-5 -15 -3 12.329 13.420 1.255 128.875 o
-5 -15 -2 32.001 36.159 1.601 63.249 o
-5 -15 -1 0.993 4.615 1.067 242.792 o
-5 -14 -12 55.316 52.326 3.231 21.395 o
-5 -14 -11 26.463 31.988 2.866 30.524 o
-5 -14 -10 43.252 42.977 2.648 30.616 o
-5 -14 -9 4.196 3.311 1.838 85.577 o
-5 -14 -8 30.379 30.061 1.799 58.127 o
-5 -14 -7 162.181 157.551 3.399 11.350 o
-5 -14 -6 23.445 25.397 1.374 87.941 o
-5 -14 -5 24.443 26.286 1.285 92.268 o
-5 -14 -4 99.615 100.264 2.727 19.505 o
-5 -14 -3 32.492 36.030 1.403 71.588 o
-5 -14 -2 27.482 30.516 1.225 89.405 o
-5 -14 -1 23.817 26.405 1.136 104.255 o
-5 -13 -14 6.062 8.321 2.658 41.358 o
-5 -13 -13 77.979 76.665 3.182 19.012 o
-5 -13 -12 50.482 50.093 2.372 33.199 o
-5 -13 -11 13.033 14.863 1.690 82.679 o
-5 -13 -10 18.375 19.043 1.670 76.935 o
-5 -13 -9 65.211 68.246 2.480 27.511 o
-5 -13 -8 81.158 82.061 2.550 23.721 o
-5 -13 -7 22.340 24.547 1.008 120.120 o
-5 -13 -6 79.708 81.468 1.848 31.401 o
-5 -13 -5 198.365 195.646 3.696 8.952 o
-5 -13 -4 55.376 55.360 1.522 47.952 o
-5 -13 -3 80.095 81.409 1.700 33.083 o
-5 -13 -2 208.220 199.431 3.488 9.031 o
-5 -13 -1 41.511 42.384 1.196 69.861 o
-5 -12 -15 38.662 34.854 3.538 20.454 o
-5 -12 -14 58.598 56.931 2.925 23.972 o
-5 -12 -13 65.722 64.619 2.579 26.523 o
-5 -12 -12 11.690 12.036 1.522 100.489 o
-5 -12 -11 72.259 71.112 2.332 27.971 o
-5 -12 -10 29.792 30.220 1.631 65.510 o
-5 -12 -9 15.118 17.630 1.383 104.397 o
-5 -12 -8 85.282 82.041 2.362 24.960 o
-5 -12 -7 56.384 54.085 1.344 51.863 o
-5 -12 -6 9.890 10.386 0.761 251.661 o
-5 -12 -5 287.510 287.570 4.842 5.194 o
-5 -12 -4 57.197 57.287 1.324 51.108 o
-5 -12 -3 10.515 12.155 0.692 258.479 o
-5 -12 -2 64.381 63.018 1.304 46.876 o
-5 -12 -1 164.761 164.458 2.856 12.675 o
-5 -11 -16 0.288 6.206 3.360 27.151 o
-5 -11 -15 79.511 81.992 3.133 19.057 o
-5 -11 -14 138.970 138.696 4.002 10.702 o
-5 -11 -13 2.964 3.103 1.492 128.375 o
-5 -11 -12 59.514 57.465 2.164 33.940 o
-5 -11 -11 17.173 16.908 1.472 93.877 o
-5 -11 -10 13.399 13.370 1.324 117.809 o
-5 -11 -9 0.170 1.660 0.771 487.916 o
-5 -11 -8 76.704 72.050 2.184 28.901 o
-5 -11 -7 240.302 229.601 5.218 5.698 o
-5 -11 -6 208.597 197.652 3.399 9.209 o
-5 -11 -5 29.718 30.358 0.870 109.470 o
-5 -11 -4 76.617 79.304 1.551 36.071 o
-5 -11 -3 94.114 95.827 1.789 27.890 o
-5 -11 -2 5.932 6.720 0.583 420.692 o
-5 -11 -1 101.367 104.019 1.907 25.089 o
-5 -10 -16 25.555 25.259 2.866 31.177 o
-5 -10 -15 26.583 30.002 2.480 38.488 o
-5 -10 -14 10.054 10.465 1.650 91.642 o
-5 -10 -13 151.502 143.311 3.647 11.274 o
-5 -10 -12 22.575 21.207 1.255 100.992 o
-5 -10 -11 20.334 23.500 1.383 92.392 o
-5 -10 -10 93.450 92.250 2.480 22.311 o
-5 -10 -9 120.625 120.848 3.558 13.232 o
-5 -10 -8 34.785 34.044 1.314 74.583 o
-5 -10 -7 57.489 51.970 1.532 47.551 o
-5 -10 -6 47.661 48.531 1.067 66.600 o
-5 -10 -5 83.790 86.508 1.591 32.888 o
-5 -10 -4 33.086 36.475 0.919 95.397 o
-5 -10 -3 46.405 48.996 1.087 66.810 o
-5 -10 -2 151.738 155.900 2.589 14.435 o
-5 -10 -1 39.287 38.580 0.959 83.662 o
-5 -9 -17 31.562 34.913 2.846 29.875 o
-5 -9 -16 49.413 48.422 2.480 31.772 o
-5 -9 -15 1.323 2.836 1.324 166.064 o
-5 -9 -14 15.970 17.976 1.611 83.854 o
-5 -9 -13 87.857 87.220 2.421 23.756 o
-5 -9 -12 62.361 62.485 1.907 36.867 o
-5 -9 -11 91.089 88.653 2.441 23.110 o
-5 -9 -10 51.370 49.075 1.551 50.444 o
-5 -9 -9 12.224 14.102 0.909 185.779 o
-5 -9 -8 29.607 31.830 1.048 96.751 o
-5 -9 -7 9.571 11.295 0.820 232.815 o
-5 -9 -6 25.175 25.180 0.682 141.900 o
-5 -9 -5 107.371 108.802 1.897 23.977 o
-5 -9 -4 193.788 190.310 3.182 10.203 o
-5 -9 -3 34.752 36.564 0.880 94.869 o
-5 -9 -2 117.643 115.591 1.986 21.682 o
-5 -9 -1 271.790 267.025 4.160 6.158 o
-5 -8 -18 22.794 19.211 3.370 24.219 o
-5 -8 -17 74.357 73.118 2.866 22.065 o
-5 -8 -16 61.282 62.821 2.540 27.771 o
-5 -8 -15 11.780 13.044 1.482 103.565 o
-5 -8 -14 97.320 100.610 2.856 18.835 o
-5 -8 -13 0.125 2.154 1.077 256.359 o
-5 -8 -12 11.930 11.246 1.057 164.763 o
-5 -8 -11 91.626 89.443 2.144 25.578 o
-5 -8 -10 145.642 137.134 2.935 14.051 o
-5 -8 -9 57.136 55.982 1.364 50.571 o
-5 -8 -8 31.610 33.046 1.097 90.035 o
-5 -8 -7 41.130 41.712 1.265 67.854 o
-5 -8 -6 122.887 116.846 2.332 19.089 o
-5 -8 -5 35.059 38.461 0.899 92.028 o
-5 -8 -4 125.827 128.033 2.125 19.395 o
-5 -8 -3 445.831 428.904 6.532 2.745 o
-5 -8 -2 101.502 101.153 1.749 26.528 o
-5 -8 -1 253.513 250.373 4.190 6.536 o
-5 -7 -18 7.059 7.985 2.767 38.173 o
-5 -7 -17 59.808 60.498 2.905 23.858 o
-5 -7 -16 48.349 54.194 2.223 35.827 o
-5 -7 -15 83.459 85.302 2.718 21.813 o
-5 -7 -14 13.153 15.159 1.265 123.614 o
-5 -7 -13 84.649 84.087 2.036 28.148 o
-5 -7 -12 234.904 230.036 4.664 6.410 o
-5 -7 -11 68.992 70.815 1.828 35.328 o
-5 -7 -10 35.048 34.143 1.146 82.451 o
-5 -7 -9 83.362 84.512 1.858 30.244 o
-5 -7 -8 10.117 10.188 0.682 275.885 o
-5 -7 -7 78.600 80.183 1.739 33.090 o
-5 -7 -6 19.431 20.239 0.880 147.982 o
-5 -7 -5 11.079 14.270 0.504 295.659 o
-5 -7 -4 42.328 43.086 0.909 79.522 o
-5 -7 -3 84.372 83.267 1.482 34.356 o
-5 -7 -2 755.733 738.155 11.098 1.054 o
-5 -7 -1 487.166 478.680 7.253 2.302 o
-5 -6 -18 6.407 7.906 2.065 65.896 o
-5 -6 -17 49.909 49.766 2.362 33.516 o
-5 -6 -16 114.578 114.662 3.123 15.634 o
-5 -6 -15 8.228 9.576 1.245 146.935 o
-5 -6 -14 40.880 42.187 1.403 62.797 o
-5 -6 -13 13.294 13.736 0.929 177.601 o
-5 -6 -12 31.850 29.854 1.216 84.987 o
-5 -6 -11 161.639 152.274 2.925 12.898 o
-5 -6 -10 159.131 154.635 3.054 12.559 o
-5 -6 -9 461.374 452.048 7.985 2.235 o
-5 -6 -8 17.454 19.122 0.860 159.764 o
-5 -6 -7 65.611 64.916 1.453 43.332 o
-5 -6 -6 36.726 37.690 1.048 83.240 o
-5 -6 -5 239.629 232.388 3.607 7.695 o
-5 -6 -4 100.903 105.284 1.759 26.215 o
-5 -6 -3 38.071 38.214 0.810 92.013 o
-5 -6 -2 962.011 953.901 14.250 0.666 o
-5 -6 -1 11.271 13.489 0.474 306.779 o
-5 -5 -19 35.460 31.929 3.133 25.384 o
-5 -5 -18 45.073 42.118 3.083 24.428 o
-5 -5 -17 55.062 55.123 2.223 34.200 o
-5 -5 -16 36.620 38.698 1.640 58.086 o
-5 -5 -15 4.472 5.070 0.988 243.443 o
-5 -5 -14 99.448 103.110 2.629 20.059 o
-5 -5 -13 69.739 69.639 1.789 35.871 o
-5 -5 -12 72.718 72.041 1.640 36.919 o
-5 -5 -11 153.597 148.281 2.846 13.656 o
-5 -5 -10 56.290 54.361 1.354 51.611 o
-5 -5 -9 366.339 351.181 6.255 3.425 o
-5 -5 -8 120.903 119.534 2.382 18.876 o
-5 -5 -7 210.469 199.678 3.726 8.545 o
-5 -5 -6 147.711 145.257 2.737 14.445 o
-5 -5 -5 35.929 36.337 0.959 89.377 o
-5 -5 -4 49.568 50.073 0.939 68.165 o
-5 -5 -3 139.383 139.150 2.342 16.757 o
-5 -5 -2 746.368 741.386 11.127 1.059 o
-5 -5 -1 35.023 34.617 0.731 103.590 o
-5 -4 -19 6.900 7.342 2.639 41.856 o
-5 -4 -18 3.484 3.399 2.016 72.456 o
-5 -4 -17 118.446 117.745 3.044 15.694 o
-5 -4 -16 2.591 2.629 1.146 209.838 o
-5 -4 -15 24.942 25.071 1.255 94.534 o
-5 -4 -14 272.710 260.592 5.277 5.117 o
-5 -4 -13 89.712 89.364 1.947 27.731 o
-5 -4 -12 5.459 7.362 0.712 345.845 o
-5 -4 -11 266.398 265.098 4.813 5.594 o
-5 -4 -10 19.370 19.991 0.830 154.868 o
-5 -4 -9 26.470 27.067 0.899 117.482 o
-5 -4 -8 94.172 92.091 1.917 27.039 o
-5 -4 -7 207.454 203.769 3.765 8.499 o
-5 -4 -6 112.510 111.253 2.164 21.404 o
-5 -4 -5 598.820 590.358 10.287 1.400 o
-5 -4 -4 916.577 912.555 13.647 0.724 o
-5 -4 -3 178.120 179.044 2.816 11.860 o
-5 -4 -2 244.236 244.869 3.775 7.252 o
-5 -4 -1 513.775 527.083 7.925 2.007 o
-5 -3 -19 28.122 29.715 2.589 35.736 o
-5 -3 -18 44.861 47.098 2.510 32.245 o
-5 -3 -17 33.784 33.421 1.976 49.486 o
-5 -3 -16 16.601 18.154 1.314 108.221 o
-5 -3 -15 25.401 26.850 1.235 94.037 o
-5 -3 -14 6.074 7.204 0.810 289.729 o
-5 -3 -13 230.127 226.755 4.230 7.078 o
-5 -3 -12 192.079 181.722 3.429 9.865 o
-5 -3 -11 2.371 3.409 0.682 486.989 o
-5 -3 -10 22.763 23.095 0.860 135.400 o
-5 -3 -9 38.341 37.582 1.048 81.434 o
-5 -3 -8 150.166 149.348 2.816 13.912 o
-5 -3 -7 19.137 20.298 0.731 168.128 o
-5 -3 -6 227.851 224.206 4.062 7.377 o
-5 -3 -5 1026.490 1009.920 15.070 0.595 o
-5 -3 -4 394.704 406.886 6.157 3.166 o
-5 -3 -3 70.369 69.373 1.186 45.043 o
-5 -3 -2 693.477 692.924 10.376 1.206 o
-5 -3 -1 386.941 381.331 5.742 3.453 o
-5 -2 -19 5.959 4.852 2.273 56.187 o
-5 -2 -18 59.455 60.854 2.708 26.104 o
-5 -2 -17 11.486 13.815 1.502 101.428 o
-5 -2 -16 125.961 126.254 2.945 15.441 o
-5 -2 -15 17.968 20.189 1.077 128.608 o
-5 -2 -14 22.598 22.976 0.731 149.434 o
-5 -2 -13 86.954 85.589 1.522 33.006 o
-5 -2 -12 144.335 139.328 2.283 16.626 o
-5 -2 -11 120.610 116.026 1.947 21.549 o
-5 -2 -10 143.808 144.892 2.372 16.105 o
-5 -2 -9 281.683 276.274 4.279 5.836 o
-5 -2 -8 244.003 243.318 3.903 7.107 o
-5 -2 -7 23.597 24.073 0.573 159.479 o
-5 -2 -6 145.455 144.753 2.293 16.304 o
-5 -2 -5 122.008 121.471 1.957 21.027 o
-5 -2 -4 24.487 26.553 0.583 150.506 o
-5 -2 -3 222.640 226.785 3.587 8.163 o
-5 -2 -2 187.334 192.019 2.965 10.877 o
-5 -2 -1 567.156 600.467 8.983 1.627 o
-5 -1 -20 31.394 32.344 5.129 10.883 o
-5 -1 -19 130.376 126.155 4.111 10.824 o
-5 -1 -18 8.759 7.817 1.324 134.949 o
-5 -1 -17 6.736 7.925 0.998 213.217 o
-5 -1 -16 65.148 68.236 1.660 39.378 o
-5 -1 -15 17.366 19.329 0.880 156.927 o
-5 -1 -14 58.562 60.489 1.275 50.718 o
-5 -1 -13 0.543 0.810 0.366 1788.740 o
-5 -1 -12 1.882 2.065 0.415 1051.280 o
-5 -1 -11 68.345 67.762 1.285 44.602 o
-5 -1 -10 135.221 137.816 2.253 17.520 o
-5 -1 -9 26.925 27.808 0.672 133.441 o
-5 -1 -8 184.251 182.147 2.866 11.418 o
-5 -1 -7 304.333 302.798 4.862 4.919 o
-5 -1 -6 1.152 1.087 0.188 2912.470 o
-5 -1 -5 302.184 298.470 4.566 5.195 o
-5 -1 -4 92.409 90.332 1.492 31.519 o
-5 -1 -3 399.875 398.615 6.008 3.219 o
-5 -1 -2 981.768 1001.710 14.961 0.619 o
-5 -1 -1 387.350 399.623 6.028 3.276 o
-4 -18 -4 46.554 46.871 3.162 23.141 o
-4 -18 -3 81.245 71.794 3.212 18.733 o
-4 -18 -2 6.846 6.759 2.698 40.222 o
-4 -18 -1 31.432 28.945 2.579 35.341 o
-4 -17 -8 146.434 123.240 5.109 7.945 o
-4 -17 -7 1.935 0.880 1.947 79.793 o
-4 -17 -6 21.841 24.073 2.065 53.535 o
-4 -17 -5 83.527 81.982 2.747 21.727 o
-4 -17 -4 66.834 65.360 2.431 28.087 o
-4 -17 -3 18.073 18.223 1.976 60.648 o
-4 -17 -2 15.700 17.551 1.838 69.549 o
-4 -17 -1 41.834 44.035 2.391 35.293 o
-4 -16 -10 5.543 11.107 2.866 35.719 o
-4 -16 -9 5.493 4.842 2.372 52.055 o
-4 -16 -8 3.799 5.376 1.542 117.018 o
-4 -16 -7 17.690 20.011 1.700 75.249 o
-4 -16 -6 132.852 128.685 3.617 12.338 o
-4 -16 -5 15.755 16.543 1.512 92.668 o
-4 -16 -4 29.914 35.299 1.700 60.812 o
-4 -16 -3 37.517 41.120 1.719 54.253 o
-4 -16 -2 36.121 37.226 1.700 56.677 o
-4 -16 -1 69.637 73.938 2.441 26.898 o
-4 -15 -11 45.619 42.384 2.935 26.190 o
-4 -15 -10 10.303 11.523 2.223 55.012 o
-4 -15 -9 5.800 4.684 1.838 83.301 o
-4 -15 -8 129.735 119.939 2.895 15.627 o
-4 -15 -7 15.368 16.760 1.502 93.866 o
-4 -15 -6 5.236 7.599 1.206 168.677 o
-4 -15 -5 6.383 5.870 1.097 193.730 o
-4 -15 -4 55.591 58.809 1.887 39.627 o
-4 -15 -3 187.485 187.444 4.052 8.633 o
-4 -15 -2 138.449 140.850 3.182 13.404 o
-4 -15 -1 60.138 65.173 1.957 36.272 o
-4 -14 -13 38.565 39.914 3.192 23.919 o
-4 -14 -12 34.858 34.647 2.441 36.900 o
-4 -14 -11 126.849 125.977 3.805 11.955 o
-4 -14 -10 15.000 18.539 1.759 74.454 o
-4 -14 -9 74.676 67.426 2.708 23.829 o
-4 -14 -8 1.070 0.445 0.830 417.544 o
-4 -14 -7 176.971 180.932 3.508 10.168 o
-4 -14 -6 202.738 201.328 4.249 7.799 o
-4 -14 -5 49.575 51.357 1.492 52.293 o
-4 -14 -4 75.902 80.203 1.887 31.857 o
-4 -14 -3 38.711 40.783 1.285 69.443 o
-4 -14 -2 69.536 73.562 1.670 37.160 o
-4 -14 -1 53.804 56.249 1.502 48.898 o
-4 -13 -14 33.839 35.507 3.004 27.113 o
-4 -13 -13 22.538 24.172 2.293 45.481 o
-4 -13 -12 11.407 16.385 1.976 65.137 o
-4 -13 -11 11.551 12.669 1.561 96.433 o
-4 -13 -10 63.044 65.222 2.184 32.081 o
-4 -13 -9 125.741 124.080 3.281 14.051 o
-4 -13 -8 140.396 138.686 3.024 13.952 o
-4 -13 -7 59.158 62.504 1.601 43.392 o
-4 -13 -6 34.798 40.131 1.334 70.962 o
-4 -13 -5 47.106 52.178 1.443 54.701 o
-4 -13 -4 141.236 136.828 2.500 16.044 o
-4 -13 -3 30.526 31.860 1.008 97.778 o
-4 -13 -2 57.891 58.295 1.314 50.736 o
-4 -13 -1 200.083 190.181 3.093 10.183 o
-4 -12 -15 66.027 60.548 3.073 21.570 o
-4 -12 -14 13.695 14.892 2.006 62.654 o
-4 -12 -13 134.253 132.163 3.597 12.283 o
-4 -12 -12 188.052 190.260 4.694 7.432 o
-4 -12 -11 53.336 55.043 2.026 38.162 o
-4 -12 -10 0.421 1.463 1.107 243.751 o
-4 -12 -9 39.133 39.064 1.482 62.163 o
-4 -12 -8 10.588 12.926 1.087 161.270 o
-4 -12 -7 37.971 38.283 1.196 74.919 o
-4 -12 -6 194.921 193.423 3.943 8.596 o
-4 -12 -5 115.547 112.765 2.085 21.479 o
-4 -12 -4 8.706 10.248 0.682 291.922 o
-4 -12 -3 213.479 207.613 3.380 8.973 o
-4 -12 -2 106.821 105.334 1.878 24.434 o
-4 -12 -1 14.386 16.078 0.761 197.944 o
-4 -11 -16 38.079 41.011 2.915 27.492 o
-4 -11 -15 3.690 7.165 2.342 53.561 o
-4 -11 -14 2.616 5.485 1.571 115.122 o
-4 -11 -13 72.206 78.711 2.609 24.437 o
-4 -11 -12 48.745 51.130 1.967 41.260 o
-4 -11 -11 0.422 0.376 1.067 266.512 o
-4 -11 -10 54.047 55.508 1.808 42.204 o
-4 -11 -9 189.312 191.229 4.645 7.484 o
-4 -11 -8 129.292 126.531 3.172 14.259 o
-4 -11 -7 2.420 3.083 0.553 655.125 o
-4 -11 -6 40.846 41.446 1.008 78.227 o
-4 -11 -5 152.594 146.374 2.441 15.202 o
-4 -11 -4 115.661 115.127 1.996 21.880 o
-4 -11 -3 53.404 54.777 1.176 57.387 o
-4 -11 -2 138.436 142.886 2.401 16.439 o
-4 -11 -1 55.814 56.911 1.196 54.863 o
-4 -10 -17 22.428 27.423 3.963 17.895 o
-4 -10 -16 44.697 44.895 2.569 31.488 o
-4 -10 -15 41.381 42.592 2.391 35.551 o
-4 -10 -14 110.328 111.391 3.311 15.053 o
-4 -10 -13 6.804 8.093 1.453 120.470 o
-4 -10 -12 43.206 45.112 1.690 51.428 o
-4 -10 -11 139.691 138.369 3.399 12.624 o
-4 -10 -10 60.848 60.953 1.858 38.337 o
-4 -10 -9 28.187 28.816 1.245 88.347 o
-4 -10 -8 42.989 40.922 1.295 65.627 o
-4 -10 -7 147.092 141.670 2.332 16.142 o
-4 -10 -6 53.425 54.282 1.107 59.261 o
-4 -10 -5 19.776 20.980 0.721 165.228 o
-4 -10 -4 67.954 71.547 1.344 43.061 o
-4 -10 -3 142.742 143.429 2.461 15.876 o
-4 -10 -2 28.481 32.048 0.889 108.898 o
-4 -10 -1 168.545 169.241 2.757 12.671 o
-4 -9 -17 35.105 33.352 2.886 28.849 o
-4 -9 -16 30.314 33.224 2.312 41.223 o
-4 -9 -15 6.132 6.898 1.542 111.369 o
-4 -9 -14 22.885 24.784 1.640 72.329 o
-4 -9 -13 45.468 47.345 1.640 51.244 o
-4 -9 -12 47.980 48.086 1.631 50.180 o
-4 -9 -11 55.921 56.348 1.789 41.849 o
-4 -9 -10 2.357 1.502 0.544 727.600 o
-4 -9 -9 254.829 247.577 4.941 5.712 o
-4 -9 -8 121.828 118.111 2.332 19.128 o
-4 -9 -7 12.300 13.647 0.820 205.554 o
-4 -9 -6 9.186 10.949 0.504 348.965 o
-4 -9 -5 26.265 27.116 0.721 132.376 o
-4 -9 -4 16.344 17.304 0.662 200.622 o
-4 -9 -3 48.306 51.081 1.048 65.668 o
-4 -9 -2 71.831 70.371 1.433 40.516 o
-4 -9 -1 333.024 340.301 5.247 4.226 o
-4 -8 -18 7.022 14.131 2.777 37.303 o
-4 -8 -17 29.029 37.503 2.925 28.787 o
-4 -8 -16 20.300 23.905 1.957 58.763 o
-4 -8 -15 156.735 151.641 3.933 10.171 o
-4 -8 -14 16.038 18.519 1.265 113.994 o
-4 -8 -13 71.521 68.938 2.006 32.442 o
-4 -8 -12 14.435 14.467 0.949 167.407 o
-4 -8 -11 105.038 106.895 2.737 18.701 o
-4 -8 -10 25.321 26.573 0.959 115.693 o
-4 -8 -9 14.580 16.562 0.889 172.412 o
-4 -8 -8 135.429 131.926 2.599 16.190 o
-4 -8 -7 46.175 46.989 1.176 64.956 o
-4 -8 -6 45.356 45.754 0.939 73.950 o
-4 -8 -5 77.606 80.203 1.443 37.071 o
-4 -8 -4 108.255 113.615 2.026 22.668 o
-4 -8 -3 11.020 11.849 0.534 303.415 o
-4 -8 -2 50.218 53.018 1.077 62.669 o
-4 -8 -1 83.650 84.976 1.551 33.544 o
-4 -7 -18 16.672 19.329 2.312 47.614 o
-4 -7 -17 15.504 18.727 1.868 67.608 o
-4 -7 -16 19.061 23.045 1.571 80.785 o
-4 -7 -15 52.042 52.701 1.868 42.081 o
-4 -7 -14 14.127 15.189 1.383 108.129 o
-4 -7 -13 189.286 182.434 3.805 9.144 o
-4 -7 -12 193.279 188.926 3.884 8.803 o
-4 -7 -11 61.401 60.953 1.512 44.571 o
-4 -7 -10 70.865 72.446 1.621 37.675 o
-4 -7 -9 43.338 46.229 1.255 64.761 o
-4 -7 -8 44.560 45.685 1.196 66.043 o
-4 -7 -7 23.474 23.846 0.909 127.586 o
-4 -7 -6 217.779 223.287 4.091 7.537 o
-4 -7 -5 113.404 114.267 1.887 22.889 o
-4 -7 -4 328.270 320.062 4.921 4.560 o
-4 -7 -3 161.193 155.031 2.471 14.307 o
-4 -7 -2 2.136 2.006 0.277 1484.480 o
-4 -7 -1 373.255 374.424 5.702 3.576 o
-4 -6 -19 38.881 32.305 3.044 26.155 o
-4 -6 -18 3.812 4.635 2.075 67.962 o
-4 -6 -17 47.084 48.729 2.332 34.744 o
-4 -6 -16 41.531 40.250 1.828 49.278 o
-4 -6 -15 39.805 43.521 1.986 45.004 o
-4 -6 -14 121.077 119.534 2.757 16.881 o
-4 -6 -13 47.423 45.902 1.393 57.733 o
-4 -6 -12 136.997 134.733 2.668 15.693 o
-4 -6 -11 312.763 293.588 5.267 4.584 o
-4 -6 -10 49.956 52.039 1.295 57.207 o
-4 -6 -9 147.741 145.396 2.807 14.187 o
-4 -6 -8 72.723 75.213 1.650 36.343 o
-4 -6 -7 210.732 205.222 3.765 8.404 o
-4 -6 -6 161.300 162.650 3.044 12.315 o
-4 -6 -5 11.784 13.618 0.445 307.071 o
-4 -6 -4 102.958 100.432 1.660 27.047 o
-4 -6 -3 140.407 146.977 2.372 16.272 o
-4 -6 -2 399.040 401.441 6.087 3.185 o
-4 -6 -1 129.399 131.739 2.135 18.837 o
-4 -5 -19 44.905 43.995 2.688 29.653 o
-4 -5 -18 29.505 34.429 2.530 36.211 o
-4 -5 -17 1.077 1.808 2.046 72.728 o
-4 -5 -16 13.095 13.726 1.225 130.581 o
-4 -5 -15 323.449 312.562 6.245 3.800 o
-4 -5 -14 33.945 34.528 1.245 78.510 o
-4 -5 -13 126.559 124.011 2.471 17.745 o
-4 -5 -12 114.883 114.208 2.530 18.803 o
-4 -5 -11 88.612 88.178 1.868 28.804 o
-4 -5 -10 73.147 76.073 1.650 36.113 o
-4 -5 -9 241.866 239.355 4.368 6.598 o
-4 -5 -8 98.144 93.248 1.917 26.311 o
-4 -5 -7 118.248 118.072 2.293 19.686 o
-4 -5 -6 26.135 25.624 0.791 129.014 o
-4 -5 -5 289.789 288.202 5.158 4.907 o
-4 -5 -4 374.747 377.853 5.751 3.533 o
-4 -5 -3 132.289 140.405 2.233 17.743 o
-4 -5 -2 154.985 160.061 2.619 14.031 o
-4 -5 -1 345.565 343.167 5.208 4.138 o
-4 -4 -19 4.813 3.340 2.085 67.133 o
-4 -4 -18 2.533 4.190 2.342 54.635 o
-4 -4 -17 31.011 32.008 1.690 61.555 o
-4 -4 -16 43.128 44.914 1.660 52.374 o
-4 -4 -15 52.306 54.955 1.729 44.607 o
-4 -4 -14 63.484 60.943 1.522 43.600 o
-4 -4 -13 96.755 92.793 1.947 26.308 o
-4 -4 -12 51.924 51.516 1.304 55.940 o
-4 -4 -11 339.784 326.446 5.840 3.880 o
-4 -4 -10 16.542 17.590 0.741 185.413 o
-4 -4 -9 74.868 73.375 1.581 36.972 o
-4 -4 -8 75.340 75.460 1.601 36.282 o
-4 -4 -7 107.091 107.004 2.095 22.743 o
-4 -4 -6 118.104 122.321 2.332 19.276 o
-4 -4 -5 3.312 4.447 0.474 674.779 o
-4 -4 -4 797.969 798.208 12.135 0.918 o
-4 -4 -3 688.589 698.379 10.475 1.199 o
-4 -4 -2 875.004 866.168 12.946 0.795 o
-4 -4 -1 366.066 381.064 5.771 3.567 o
-4 -3 -20 7.791 7.076 4.862 12.865 o
-4 -3 -19 2.024 2.233 2.253 59.587 o
-4 -3 -18 21.659 24.083 1.828 63.789 o
-4 -3 -17 76.977 76.853 2.194 28.334 o
-4 -3 -16 70.385 68.789 1.927 33.809 o
-4 -3 -15 7.754 7.609 0.880 244.211 o
-4 -3 -14 103.998 104.039 2.194 22.594 o
-4 -3 -13 69.041 64.570 1.463 41.990 o
-4 -3 -12 54.551 53.680 1.364 52.429 o
-4 -3 -11 204.610 203.661 4.131 7.936 o
-4 -3 -10 190.111 184.766 3.439 9.857 o
-4 -3 -9 270.555 269.228 4.862 5.473 o
-4 -3 -8 983.431 938.930 16.256 0.583 o
-4 -3 -7 63.400 61.892 1.354 46.609 o
-4 -3 -6 1042.290 1022.330 18.242 0.489 o
-4 -3 -5 164.292 161.573 2.955 12.470 o
-4 -3 -4 33.055 34.113 0.682 110.412 o
-4 -3 -3 288.249 293.548 4.447 5.488 o
-4 -3 -2 292.576 295.357 4.477 5.399 o
-4 -3 -1 292.483 293.469 4.457 5.428 o
-4 -2 -20 67.163 58.018 3.686 16.756 o
-4 -2 -19 15.410 16.859 2.510 42.201 o
-4 -2 -18 48.973 55.370 2.115 37.573 o
-4 -2 -17 14.267 15.831 1.018 154.128 o
-4 -2 -16 42.961 44.539 1.265 65.334 o
-4 -2 -15 27.368 30.200 0.939 109.375 o
-4 -2 -14 5.085 6.226 0.553 472.873 o
-4 -2 -13 143.547 139.951 2.312 16.540 o
-4 -2 -12 143.314 142.174 2.401 16.117 o
-4 -2 -11 39.780 40.398 0.880 85.276 o
-4 -2 -10 510.040 502.842 7.599 2.119 o
-4 -2 -9 196.631 198.176 3.093 10.165 o
-4 -2 -8 28.945 30.121 0.642 126.867 o
-4 -2 -7 3.414 3.143 0.237 1159.990 o
-4 -2 -6 319.096 318.787 4.862 4.693 o
-4 -2 -5 273.864 276.195 4.200 6.022 o
-4 -2 -4 95.858 95.758 1.581 29.423 o
-4 -2 -3 131.836 137.381 2.164 18.226 o
-4 -2 -2 300.074 302.205 4.566 5.198 o
-4 -2 -1 2240.060 2236.670 33.382 0.131 o
-4 -1 -20 11.366 13.410 3.222 27.794 o
-4 -1 -19 26.440 30.328 1.858 57.858 o
-4 -1 -18 122.101 127.301 2.905 15.829 o
-4 -1 -17 65.901 68.997 1.729 37.915 o
-4 -1 -16 15.705 17.956 0.880 166.193 o
-4 -1 -15 47.773 47.899 1.196 62.834 o
-4 -1 -14 48.138 50.517 1.136 63.403 o
-4 -1 -13 31.141 31.247 0.820 109.027 o
-4 -1 -12 24.488 24.755 0.712 142.094 o
-4 -1 -11 17.839 17.827 0.623 196.586 o
-4 -1 -10 5.059 5.465 0.425 605.009 o
-4 -1 -9 13.851 14.319 0.484 267.990 o
-4 -1 -8 12.302 13.370 0.464 296.527 o
-4 -1 -7 86.689 91.360 1.532 32.294 o
-4 -1 -6 2.229 1.907 0.267 1510.140 o
-4 -1 -5 335.037 342.514 5.188 4.236 o
-4 -1 -4 1261.300 1249.430 19.962 0.376 o
-4 -1 -3 875.703 894.678 13.410 0.763 o
-4 -1 -2 771.451 821.362 12.254 0.922 o
-4 -1 -1 1610.410 1609.350 24.033 0.248 o
-3 -18 -5 5.493 7.066 2.352 52.450 o
-3 -18 -4 4.769 6.572 2.362 52.413 o
-3 -18 -3 26.752 24.745 2.500 38.604 o
-3 -18 -2 18.170 20.831 2.303 47.175 o
-3 -18 -1 11.026 12.807 2.085 60.767 o
-3 -17 -8 13.726 18.401 2.935 32.244 o
-3 -17 -7 1.599 4.141 2.055 70.865 o
-3 -17 -6 25.533 26.662 2.036 52.423 o
-3 -17 -5 4.421 5.158 1.542 116.047 o
-3 -17 -4 12.181 12.629 1.848 73.491 o
-3 -17 -3 10.752 12.313 1.581 95.901 o
-3 -17 -2 24.013 23.500 2.075 52.336 o
-3 -17 -1 49.637 52.899 2.451 31.795 o
-3 -16 -10 150.422 126.224 4.506 9.203 o
-3 -16 -9 27.435 27.077 2.569 36.589 o
-3 -16 -8 112.038 110.887 3.261 15.213 o
-3 -16 -7 60.107 63.562 2.273 31.529 o
-3 -16 -6 9.968 10.811 1.542 101.970 o
-3 -16 -5 20.188 21.691 1.453 88.552 o
-3 -16 -4 62.068 65.291 2.223 31.697 o
-3 -16 -3 11.300 12.135 1.453 108.240 o
-3 -16 -2 126.031 125.256 3.004 15.200 o
-3 -16 -1 2.757 4.101 1.324 158.589 o
-3 -15 -12 91.680 83.781 3.755 14.472 o
-3 -15 -11 119.917 111.223 3.637 13.151 o
-3 -15 -10 2.862 5.811 1.927 78.415 o
-3 -15 -9 43.559 45.705 2.352 35.485 o
-3 -15 -8 14.577 20.150 1.522 91.060 o
-3 -15 -7 68.514 69.224 1.996 33.200 o
-3 -15 -6 116.059 114.099 2.500 18.876 o
-3 -15 -5 20.033 21.879 1.176 111.857 o
-3 -15 -4 5.253 6.354 0.978 235.618 o
-3 -15 -3 41.892 48.413 1.719 50.429 o
-3 -15 -2 58.712 60.261 1.808 39.961 o
-3 -15 -1 135.469 141.878 3.192 13.486 o
-3 -14 -13 50.877 48.847 2.737 27.702 o
-3 -14 -12 28.492 32.453 2.500 37.303 o
-3 -14 -11 3.228 4.348 1.808 88.693 o
-3 -14 -10 16.680 20.179 1.897 64.772 o
-3 -14 -9 20.450 21.830 1.759 68.900 o
-3 -14 -8 14.492 16.088 1.107 139.866 o
-3 -14 -7 46.070 46.357 1.453 56.615 o
-3 -14 -6 33.769 34.963 1.265 77.496 o
-3 -14 -5 32.171 34.281 1.275 78.980 o
-3 -14 -4 81.004 84.146 1.917 30.081 o
-3 -14 -3 161.437 157.906 3.083 12.294 o
-3 -14 -2 36.112 41.149 1.206 74.899 o
-3 -14 -1 7.943 7.708 0.830 259.295 o
-3 -13 -14 49.648 49.559 2.856 26.263 o
-3 -13 -13 108.304 106.875 3.488 14.429 o
-3 -13 -12 7.812 13.262 1.828 78.224 o
-3 -13 -11 95.463 92.151 2.727 20.241 o
-3 -13 -10 5.312 4.813 1.275 158.820 o
-3 -13 -9 10.806 17.254 1.492 100.841 o
-3 -13 -8 26.874 29.755 1.057 102.147 o
-3 -13 -7 43.568 45.547 1.344 61.856 o
-3 -13 -6 47.692 50.142 1.393 56.334 o
-3 -13 -5 127.623 134.278 2.678 16.291 o
-3 -13 -4 175.143 177.789 3.192 11.050 o
-3 -13 -3 14.261 16.325 0.830 184.971 o
-3 -13 -2 15.258 14.220 0.761 198.279 o
-3 -13 -1 2.393 2.194 0.524 735.951 o
-3 -12 -15 18.939 20.150 2.382 44.531 o
-3 -12 -14 16.659 16.987 2.036 59.008 o
-3 -12 -13 0.032 0.810 1.492 138.260 o
-3 -12 -12 67.674 64.194 2.747 24.432 o
-3 -12 -11 47.115 50.972 1.858 44.273 o
-3 -12 -10 17.054 18.648 1.255 112.922 o
-3 -12 -9 223.685 227.783 5.228 5.896 o
-3 -12 -8 41.924 41.396 1.097 73.692 o
-3 -12 -7 62.178 63.888 1.542 43.172 o
-3 -12 -6 19.601 22.828 0.919 138.649 o
-3 -12 -5 35.996 36.732 1.038 85.166 o
-3 -12 -4 173.702 168.006 2.757 12.459 o
-3 -12 -3 78.254 77.822 1.492 36.591 o
-3 -12 -2 101.928 102.586 1.828 25.726 o
-3 -12 -1 94.451 98.080 1.789 27.636 o
-3 -11 -16 3.910 5.099 2.886 36.087 o
-3 -11 -15 5.100 3.004 1.927 77.709 o
-3 -11 -14 46.724 50.517 2.332 34.628 o
-3 -11 -13 23.667 25.664 1.660 70.282 o
-3 -11 -12 34.269 36.692 1.640 60.068 o
-3 -11 -11 24.384 26.415 1.245 95.087 o
-3 -11 -10 99.858 96.212 2.471 21.479 o
-3 -11 -9 50.292 51.179 1.907 42.046 o
-3 -11 -8 83.881 83.138 1.749 31.480 o
-3 -11 -7 11.960 12.985 0.702 238.957 o
-3 -11 -6 81.490 79.492 1.522 35.121 o
-3 -11 -5 124.728 126.442 2.154 19.422 o
-3 -11 -4 100.731 103.594 1.838 25.755 o
-3 -11 -3 157.221 158.203 2.629 13.925 o
-3 -11 -2 182.879 183.244 2.975 11.190 o
-3 -11 -1 126.091 123.675 2.154 19.424 o
-3 -10 -17 50.439 42.602 3.063 24.069 o
-3 -10 -16 24.621 25.466 2.214 47.014 o
-3 -10 -15 6.303 4.398 1.789 87.124 o
-3 -10 -14 44.943 47.918 1.927 43.925 o
-3 -10 -13 1.621 3.735 1.334 161.063 o
-3 -10 -12 90.294 93.574 2.540 22.112 o
-3 -10 -11 26.027 27.453 1.334 86.204 o
-3 -10 -10 591.470 529.672 11.434 1.301 o
-3 -10 -9 272.719 265.542 5.939 4.539 o
-3 -10 -8 39.675 36.821 1.087 78.647 o
-3 -10 -7 261.649 263.487 4.111 6.392 o
-3 -10 -6 10.168 11.394 0.544 315.138 o
-3 -10 -5 17.610 17.452 0.642 195.922 o
-3 -10 -4 87.575 90.807 1.650 30.946 o
-3 -10 -3 127.487 129.100 2.174 18.938 o
-3 -10 -2 120.886 120.720 2.055 20.636 o
-3 -10 -1 34.726 35.457 0.929 93.186 o
-3 -9 -17 19.669 21.464 2.510 40.495 o
-3 -9 -16 61.919 64.165 2.619 26.612 o
-3 -9 -15 3.012 3.320 1.334 156.946 o
-3 -9 -14 10.257 8.291 1.542 103.449 o
-3 -9 -13 127.443 129.881 3.320 13.664 o
-3 -9 -12 73.464 73.424 2.046 31.065 o
-3 -9 -11 85.868 83.870 2.233 25.985 o
-3 -9 -10 53.733 52.444 1.453 50.986 o
-3 -9 -9 2.127 3.459 0.603 589.623 o
-3 -9 -8 122.681 121.392 2.421 18.428 o
-3 -9 -7 90.382 91.548 1.660 30.194 o
-3 -9 -6 362.184 357.090 5.514 3.797 o
-3 -9 -5 118.885 119.989 2.036 21.004 o
-3 -9 -4 55.984 55.636 1.127 56.748 o
-3 -9 -3 248.059 235.629 3.696 7.370 o
-3 -9 -2 171.869 168.451 2.757 12.534 o
-3 -9 -1 60.216 59.322 1.186 52.037 o
-3 -8 -18 4.530 3.676 2.362 53.068 o
-3 -8 -17 47.606 43.758 2.599 30.610 o
-3 -8 -16 21.097 23.253 1.838 63.935 o
-3 -8 -15 56.310 58.314 2.135 35.056 o
-3 -8 -14 7.635 8.815 1.048 192.060 o
-3 -8 -13 66.774 67.426 2.065 32.787 o
-3 -8 -12 25.265 25.921 1.107 104.503 o
-3 -8 -11 133.342 126.234 2.727 15.953 o
-3 -8 -10 25.998 28.055 1.067 104.385 o
-3 -8 -9 29.370 30.249 0.959 104.242 o
-3 -8 -8 78.077 77.644 1.650 34.633 o
-3 -8 -7 216.613 214.155 3.953 7.865 o
-3 -8 -6 1.086 2.085 0.336 1532.540 o
-3 -8 -5 543.166 531.875 8.064 1.903 o
-3 -8 -4 56.847 59.056 1.117 55.444 o
-3 -8 -3 54.099 59.500 1.166 55.796 o
-3 -8 -2 253.404 250.255 3.894 6.886 o
-3 -8 -1 336.971 324.835 5.030 4.391 o
-3 -7 -18 30.255 32.660 2.411 38.901 o
-3 -7 -17 57.389 60.133 2.540 28.568 o
-3 -7 -16 4.761 7.609 1.295 152.003 o
-3 -7 -15 247.040 241.114 5.603 5.169 o
-3 -7 -14 0.540 1.729 1.067 259.068 o
-3 -7 -13 176.447 172.127 3.597 10.111 o
-3 -7 -12 119.512 120.018 2.629 17.643 o
-3 -7 -11 35.102 35.417 1.048 86.608 o
-3 -7 -10 0.341 1.542 0.632 694.861 o
-3 -7 -9 131.707 129.634 2.520 16.894 o
-3 -7 -8 161.677 160.407 3.004 12.466 o
-3 -7 -7 323.661 316.742 5.662 4.136 o
-3 -7 -6 160.343 156.592 2.500 14.215 o
-3 -7 -5 310.447 305.022 4.704 4.963 o
-3 -7 -4 88.634 82.664 1.453 33.691 o
-3 -7 -3 178.139 173.155 2.747 12.167 o
-3 -7 -2 304.872 313.056 4.793 4.913 o
-3 -7 -1 30.631 30.269 0.721 117.410 o
-3 -6 -19 4.372 3.399 2.915 35.447 o
-3 -6 -18 3.320 3.370 2.036 71.251 o
-3 -6 -17 0.093 0.553 1.482 140.274 o
-3 -6 -16 3.964 4.882 1.314 155.207 o
-3 -6 -15 75.523 76.063 2.303 27.408 o
-3 -6 -14 57.926 59.668 1.690 42.587 o
-3 -6 -13 131.643 128.586 2.589 16.617 o
-3 -6 -12 98.737 101.420 2.095 24.170 o
-3 -6 -11 59.966 61.457 1.463 46.009 o
-3 -6 -10 29.871 30.635 0.968 102.378 o
-3 -6 -9 190.429 181.979 3.390 9.997 o
-3 -6 -8 16.963 17.916 0.692 190.344 o
-3 -6 -7 4.159 4.872 0.544 538.853 o
-3 -6 -6 245.593 240.956 4.388 6.503 o
-3 -6 -5 470.779 464.519 7.016 2.441 o
-3 -6 -4 230.709 229.977 3.538 8.016 o
-3 -6 -3 186.790 182.434 3.083 10.802 o
-3 -6 -2 394.457 414.555 6.285 3.097 o
-3 -6 -1 369.375 368.465 5.574 3.681 o
-3 -5 -19 98.213 90.372 3.597 14.806 o
-3 -5 -18 22.796 28.283 2.223 46.848 o
-3 -5 -17 32.427 35.091 2.105 45.851 o
-3 -5 -16 61.105 65.252 2.243 31.603 o
-3 -5 -15 3.175 3.735 1.008 252.387 o
-3 -5 -14 134.670 132.262 2.925 14.834 o
-3 -5 -13 47.357 47.217 1.265 61.248 o
-3 -5 -12 68.178 68.710 1.561 39.970 o
-3 -5 -11 3.086 4.496 0.820 345.236 o
-3 -5 -10 155.061 153.114 2.925 13.195 o
-3 -5 -9 172.975 172.117 3.508 10.436 o
-3 -5 -8 391.366 373.435 6.591 3.090 o
-3 -5 -7 104.821 102.300 2.016 23.903 o
-3 -5 -6 813.296 802.735 13.944 0.796 o
-3 -5 -5 785.762 776.053 13.568 0.843 o
-3 -5 -4 52.218 52.583 1.038 62.439 o
-3 -5 -3 1.609 2.233 0.257 1715.230 o
-3 -5 -2 839.200 838.251 13.400 0.801 o
-3 -5 -1 194.074 200.706 3.113 10.167 o
-3 -4 -20 25.630 24.251 5.356 10.207 o
-3 -4 -19 1.093 2.293 1.986 76.835 o
-3 -4 -18 10.110 13.054 2.135 58.780 o
-3 -4 -17 35.888 40.477 1.779 53.286 o
-3 -4 -16 44.735 46.436 1.749 48.804 o
-3 -4 -15 47.874 49.361 1.393 56.453 o
-3 -4 -14 3.495 3.666 0.721 415.814 o
-3 -4 -13 50.037 48.432 1.255 59.377 o
-3 -4 -12 78.990 79.433 1.749 32.965 o
-3 -4 -11 85.160 84.512 1.789 30.638 o
-3 -4 -10 325.490 321.021 5.830 4.004 o
-3 -4 -9 148.488 144.694 2.747 14.381 o
-3 -4 -8 316.964 313.451 5.593 4.244 o
-3 -4 -7 546.967 540.374 9.418 1.647 o
-3 -4 -6 54.163 52.069 1.146 58.503 o
-3 -4 -5 103.330 103.762 1.996 24.152 o
-3 -4 -4 177.735 175.971 3.182 11.013 o
-3 -4 -3 231.544 245.729 3.755 7.521 o
-3 -4 -2 611.008 633.622 9.516 1.451 o
-3 -4 -1 38.380 39.706 0.791 91.349 o
-3 -3 -20 63.949 54.609 3.992 15.082 o
-3 -3 -19 5.516 7.945 1.976 71.972 o
-3 -3 -18 32.814 37.394 1.976 49.074 o
-3 -3 -17 38.317 44.410 1.848 49.188 o
-3 -3 -16 45.694 47.098 1.571 53.143 o
-3 -3 -15 10.430 9.764 0.623 294.985 o
-3 -3 -14 20.240 19.843 0.692 169.458 o
-3 -3 -13 53.735 55.291 1.087 59.219 o
-3 -3 -12 21.265 21.276 0.623 170.139 o
-3 -3 -11 30.109 30.615 0.712 118.844 o
-3 -3 -10 184.936 177.977 3.320 10.394 o
-3 -3 -9 274.417 271.175 4.862 5.417 o
-3 -3 -8 17.548 18.984 0.662 188.892 o
-3 -3 -7 398.163 389.415 6.868 2.915 o
-3 -3 -6 132.810 133.922 2.510 16.701 o
-3 -3 -5 51.662 46.792 1.097 63.332 o
-3 -3 -4 166.069 165.120 2.994 12.198 o
-3 -3 -3 644.772 631.665 9.487 1.406 o
-3 -3 -2 479.572 476.555 7.165 2.353 o
-3 -3 -1 404.450 400.562 6.028 3.182 o
-3 -2 -20 3.037 3.429 3.301 27.975 o
-3 -2 -19 75.498 70.074 2.006 31.497 o
-3 -2 -18 16.893 17.699 1.216 118.416 o
-3 -2 -17 32.900 34.874 1.245 79.418 o
-3 -2 -16 26.436 26.998 0.988 110.598 o
-3 -2 -15 48.540 50.261 1.146 62.915 o
-3 -2 -14 7.619 8.123 0.583 368.272 o
-3 -2 -13 7.832 8.113 0.534 389.532 o
-3 -2 -12 90.761 92.032 1.581 30.835 o
-3 -2 -11 132.748 133.824 2.214 18.071 o
-3 -2 -10 301.483 298.460 4.595 5.180 o
-3 -2 -9 799.300 818.042 12.264 0.902 o
-3 -2 -8 71.042 74.719 1.285 42.257 o
-3 -2 -7 217.287 218.958 3.419 8.657 o
-3 -2 -6 312.844 305.802 5.415 4.427 o
-3 -2 -5 318.292 331.160 5.840 4.013 o
-3 -2 -4 201.211 202.860 3.627 8.915 o
-3 -2 -3 1015.770 1025.820 15.337 0.587 o
-3 -2 -2 231.809 222.150 3.390 8.302 o
-3 -2 -1 732.573 737.898 11.019 1.083 o
-3 -1 -20 14.731 15.060 2.055 59.617 o
-3 -1 -19 42.568 48.610 1.967 43.667 o
-3 -1 -18 1.532 2.164 1.067 248.463 o
-3 -1 -17 45.707 47.869 1.364 59.080 o
-3 -1 -16 157.662 162.255 2.777 13.316 o
-3 -1 -15 58.796 62.574 1.374 48.066 o
-3 -1 -14 130.275 128.902 2.214 18.500 o
-3 -1 -13 65.666 63.819 1.255 47.045 o
-3 -1 -12 366.784 359.541 5.524 3.753 o
-3 -1 -11 46.324 42.750 0.939 74.474 o
-3 -1 -10 44.100 40.833 0.830 81.663 o
-3 -1 -9 48.220 49.717 0.988 68.028 o
-3 -1 -8 257.697 263.635 4.052 6.519 o
-3 -1 -7 145.520 146.107 2.303 16.212 o
-3 -1 -6 593.381 611.723 9.220 1.537 o
-3 -1 -5 1228.710 1228.650 18.657 0.409 o
-3 -1 -4 401.556 402.123 6.433 3.036 o
-3 -1 -3 542.124 556.423 8.400 1.816 o
-3 -1 -2 23.066 22.442 0.435 178.262 o
-3 -1 -1 570.724 579.418 8.657 1.691 o
-2 -18 -6 27.579 29.943 6.730 6.569 o
-2 -18 -5 5.893 4.566 2.194 60.130 o
-2 -18 -4 166.269 143.380 4.071 9.669 o
-2 -18 -3 15.523 17.580 2.866 33.413 o
-2 -18 -2 30.393 32.937 2.609 34.544 o
-2 -18 -1 23.953 24.814 2.164 48.981 o
-2 -17 -8 83.753 76.784 3.063 19.441 o
-2 -17 -7 9.662 12.827 2.174 57.210 o
-2 -17 -6 61.825 60.943 2.490 28.464 o
-2 -17 -5 37.401 37.552 1.868 50.454 o
-2 -17 -4 6.542 6.018 1.670 97.048 o
-2 -17 -3 45.868 48.175 2.194 37.741 o
-2 -17 -2 35.401 34.617 2.016 47.422 o
-2 -17 -1 43.491 45.300 1.937 44.647 o
-2 -16 -10 7.582 11.246 2.688 39.817 o
-2 -16 -9 18.230 20.100 1.769 70.663 o
-2 -16 -8 32.139 31.781 1.818 55.975 o
-2 -16 -7 3.521 3.567 1.324 156.877 o
-2 -16 -6 29.589 31.237 1.808 57.852 o
-2 -16 -5 166.524 160.683 3.735 10.253 o
-2 -16 -4 14.871 18.292 1.729 76.570 o
-2 -16 -3 20.249 23.757 1.561 79.886 o
-2 -16 -2 51.388 59.095 2.026 38.141 o
-2 -16 -1 81.496 82.140 2.807 21.427 o
-2 -15 -12 18.148 13.272 2.589 39.782 o
-2 -15 -11 0.925 2.115 1.927 81.751 o
-2 -15 -10 3.675 4.170 1.828 86.535 o
-2 -15 -9 13.554 14.250 1.344 114.335 o
-2 -15 -8 22.905 27.472 1.532 77.340 o
-2 -15 -7 45.051 49.529 1.779 47.260 o
-2 -15 -6 4.554 6.552 1.087 204.774 o
-2 -15 -5 44.378 49.934 1.532 54.229 o
-2 -15 -4 160.362 164.468 3.390 11.317 o
-2 -15 -3 12.400 14.151 1.087 152.527 o
-2 -15 -2 12.611 13.726 1.087 152.534 o
-2 -15 -1 94.483 95.096 2.293 23.539 o
-2 -14 -13 45.760 42.404 2.698 29.494 o
-2 -14 -12 22.871 20.505 2.263 46.909 o
-2 -14 -11 3.672 4.279 1.808 88.250 o
-2 -14 -10 38.170 41.495 2.144 41.900 o
-2 -14 -9 0.617 1.354 0.929 338.392 o
-2 -14 -8 32.477 38.412 1.502 66.266 o
-2 -14 -7 194.203 195.903 3.795 8.865 o
-2 -14 -6 91.806 94.216 2.214 24.608 o
-2 -14 -5 34.560 37.434 1.166 80.190 o
-2 -14 -4 126.202 127.776 2.668 16.662 o
-2 -14 -3 27.966 29.834 1.087 98.255 o
-2 -14 -2 46.869 47.276 1.304 60.343 o
-2 -14 -1 40.590 42.671 1.136 72.817 o
-2 -13 -14 8.372 7.145 2.095 63.299 o
-2 -13 -13 22.379 24.715 2.144 50.286 o
-2 -13 -12 113.255 112.211 3.291 14.967 o
-2 -13 -11 118.774 120.443 3.291 14.456 o
-2 -13 -10 76.195 76.665 2.362 26.611 o
-2 -13 -9 6.770 6.433 0.781 299.097 o
-2 -13 -8 92.719 95.876 2.115 25.221 o
-2 -13 -7 13.876 13.044 0.959 171.066 o
-2 -13 -6 2.291 2.026 0.682 513.487 o
-2 -13 -5 3.731 4.210 0.712 411.576 o
-2 -13 -4 113.347 112.172 2.303 20.398 o
-2 -13 -3 118.234 118.576 2.253 19.889 o
-2 -13 -2 51.679 53.749 1.314 55.186 o
-2 -13 -1 45.205 45.379 1.087 69.302 o
-2 -12 -15 6.663 6.413 2.550 44.832 o
-2 -12 -14 0.222 0.000 1.542 130.097 o
-2 -12 -13 69.878 70.301 2.490 26.564 o
-2 -12 -12 12.957 13.934 1.522 97.306 o
-2 -12 -11 11.338 12.985 1.285 127.798 o
-2 -12 -10 24.047 26.247 1.472 80.387 o
-2 -12 -9 11.370 13.173 0.791 220.275 o
-2 -12 -8 6.207 6.680 0.712 339.133 o
-2 -12 -7 158.749 161.355 3.093 12.306 o
-2 -12 -6 377.906 371.202 6.720 3.107 o
-2 -12 -5 11.108 10.307 0.652 274.003 o
-2 -12 -4 122.683 124.090 2.164 19.681 o
-2 -12 -3 91.885 91.360 1.739 29.157 o
-2 -12 -2 39.400 40.072 1.008 80.555 o
-2 -12 -1 215.067 212.703 3.429 8.778 o
-2 -11 -16 4.105 6.334 3.034 32.625 o
-2 -11 -15 17.311 19.418 1.996 59.821 o
-2 -11 -14 17.943 20.248 1.650 78.048 o
-2 -11 -13 41.733 46.278 1.937 45.097 o
-2 -11 -12 15.364 16.780 1.295 113.836 o
-2 -11 -11 28.594 30.387 1.314 82.761 o
-2 -11 -10 272.185 272.351 6.107 4.386 o
-2 -11 -9 23.583 26.454 0.820 132.181 o
-2 -11 -8 225.732 219.413 3.992 7.565 o
-2 -11 -7 198.380 193.719 3.597 9.167 o
-2 -11 -6 13.669 13.282 0.613 244.993 o
-2 -11 -5 85.002 87.615 1.601 32.374 o
-2 -11 -4 30.863 34.074 0.899 102.070 o
-2 -11 -3 8.942 10.969 0.632 302.831 o
-2 -11 -2 7.009 6.641 0.593 390.483 o
-2 -11 -1 212.994 210.232 3.439 8.848 o
-2 -10 -17 33.249 32.048 4.091 16.302 o
-2 -10 -16 31.136 30.575 2.085 47.720 o
-2 -10 -15 21.155 22.759 1.739 69.097 o
-2 -10 -14 11.939 15.703 1.295 122.029 o
-2 -10 -13 49.060 52.444 1.828 44.010 o
-2 -10 -12 136.201 138.814 3.340 12.977 o
-2 -10 -11 45.895 48.946 1.640 50.673 o
-2 -10 -10 10.984 12.669 0.988 179.240 o
-2 -10 -9 43.121 43.738 1.443 59.470 o
-2 -10 -8 15.550 16.345 0.613 217.868 o
-2 -10 -7 85.165 85.648 1.532 33.318 o
-2 -10 -6 22.941 23.361 0.741 146.568 o
-2 -10 -5 66.743 66.121 1.403 43.544 o
-2 -10 -4 18.349 20.337 0.712 174.272 o
-2 -10 -3 42.744 44.420 0.978 75.838 o
-2 -10 -2 12.776 13.548 0.642 244.529 o
-2 -10 -1 20.007 21.573 0.712 164.255 o
-2 -9 -18 55.883 53.907 5.238 9.830 o
-2 -9 -17 58.313 56.121 2.421 30.392 o
-2 -9 -16 13.084 16.088 1.729 79.184 o
-2 -9 -15 55.337 58.838 2.204 34.062 o
-2 -9 -14 35.470 40.961 1.838 51.473 o
-2 -9 -13 5.050 5.465 1.038 220.333 o
-2 -9 -12 211.101 199.352 4.566 7.162 o
-2 -9 -11 32.165 36.534 1.393 72.111 o
-2 -9 -10 57.144 55.992 1.502 47.497 o
-2 -9 -9 426.533 409.683 7.283 2.617 o
-2 -9 -8 117.169 117.192 1.976 21.704 o
-2 -9 -7 95.086 98.238 1.917 26.399 o
-2 -9 -6 12.176 12.896 0.553 276.952 o
-2 -9 -5 100.267 104.306 1.976 24.690 o
-2 -9 -4 143.690 140.998 2.332 16.411 o
-2 -9 -3 107.052 107.844 1.848 24.437 o
-2 -9 -2 13.428 14.863 0.603 242.459 o
-2 -9 -1 36.308 35.635 0.889 92.751 o
-2 -8 -18 21.796 22.037 2.322 45.156 o
-2 -8 -17 8.558 12.837 1.878 74.346 o
-2 -8 -16 58.188 61.714 2.303 31.638 o
-2 -8 -15 23.114 25.733 1.413 85.467 o
-2 -8 -14 94.147 93.465 2.500 22.012 o
-2 -8 -13 41.797 45.201 1.551 56.307 o
-2 -8 -12 26.892 26.553 1.166 96.958 o
-2 -8 -11 157.434 153.183 3.133 12.420 o
-2 -8 -10 245.812 243.545 4.447 6.409 o
-2 -8 -9 72.259 72.120 1.660 36.750 o
-2 -8 -8 73.560 70.558 1.413 40.208 o
-2 -8 -7 62.456 63.097 1.186 49.965 o
-2 -8 -6 43.287 42.997 0.909 78.519 o
-2 -8 -5 31.802 31.949 0.791 108.873 o
-2 -8 -4 730.054 739.538 11.117 1.077 o
-2 -8 -3 107.266 108.911 1.878 24.123 o
-2 -8 -2 221.121 222.071 3.469 8.442 o
-2 -8 -1 102.173 104.286 1.799 25.787 o
-2 -7 -19 1.902 6.997 3.913 19.970 o
-2 -7 -18 38.657 40.734 2.461 34.994 o
-2 -7 -17 30.622 38.560 2.382 38.764 o
-2 -7 -16 10.796 14.151 1.601 92.845 o
-2 -7 -15 54.136 56.644 1.937 39.421 o
-2 -7 -14 140.481 143.775 3.647 11.661 o
-2 -7 -13 50.592 52.474 1.542 50.266 o
-2 -7 -12 22.915 25.288 0.998 118.909 o
-2 -7 -11 27.729 28.658 0.959 108.727 o
-2 -7 -10 17.492 17.561 0.800 171.547 o
-2 -7 -9 136.874 137.411 2.648 15.697 o
-2 -7 -8 3.355 5.257 0.623 483.569 o
-2 -7 -7 202.370 196.951 3.222 9.742 o
-2 -7 -6 64.532 66.655 1.225 47.449 o
-2 -7 -5 339.561 337.583 5.158 4.237 o
-2 -7 -4 224.464 227.180 3.528 8.207 o
-2 -7 -3 11.466 12.698 0.484 306.652 o
-2 -7 -2 57.045 55.627 1.028 58.361 o
-2 -7 -1 96.146 94.177 1.591 29.433 o
-2 -6 -19 6.982 5.336 2.540 45.223 o
-2 -6 -18 40.550 43.323 2.441 34.702 o
-2 -6 -17 112.286 114.208 3.469 14.145 o
-2 -6 -16 81.385 84.176 2.500 24.024 o
-2 -6 -15 15.808 16.217 1.235 120.112 o
-2 -6 -14 32.771 35.497 1.235 79.726 o
-2 -6 -13 61.870 62.218 1.542 43.590 o
-2 -6 -12 37.636 36.593 1.028 83.731 o
-2 -6 -11 203.852 201.615 3.745 8.647 o
-2 -6 -10 108.909 108.061 2.164 21.990 o
-2 -6 -9 74.775 76.646 1.640 35.739 o
-2 -6 -8 311.160 299.142 5.366 4.504 o
-2 -6 -7 128.493 129.980 2.480 17.310 o
-2 -6 -6 68.373 66.477 1.186 46.487 o
-2 -6 -5 687.567 688.645 10.327 1.221 o
-2 -6 -4 463.568 476.941 7.451 2.329 o
-2 -6 -3 17.950 19.932 0.524 204.121 o
-2 -6 -2 498.521 502.792 7.550 2.162 o
-2 -6 -1 216.545 213.592 3.320 8.912 o
-2 -5 -19 23.323 24.112 2.530 38.773 o
-2 -5 -18 45.728 46.179 2.243 37.038 o
-2 -5 -17 17.882 24.172 1.719 72.175 o
-2 -5 -16 83.339 80.688 2.352 25.411 o
-2 -5 -15 69.359 67.880 1.868 35.019 o
-2 -5 -14 22.154 22.670 0.959 127.617 o
-2 -5 -13 5.862 5.979 0.672 373.881 o
-2 -5 -12 168.332 162.689 3.073 11.928 o
-2 -5 -11 77.328 73.098 1.611 35.932 o
-2 -5 -10 55.897 57.405 1.383 50.379 o
-2 -5 -9 0.835 0.623 0.336 1927.220 o
-2 -5 -8 117.484 115.275 2.233 20.242 o
-2 -5 -7 161.817 166.030 3.063 12.162 o
-2 -5 -6 114.272 119.139 2.283 20.078 o
-2 -5 -5 467.541 456.653 6.997 2.471 o
-2 -5 -4 160.556 164.211 2.757 13.183 o
-2 -5 -3 203.836 211.892 3.271 9.380 o
-2 -5 -2 318.776 322.701 4.892 4.657 o
-2 -5 -1 347.799 357.278 5.406 3.956 o
-2 -4 -20 6.318 11.878 3.834 20.381 o
-2 -4 -19 35.156 40.467 2.767 30.199 o
-2 -4 -18 34.109 34.143 1.887 52.042 o
-2 -4 -17 34.338 37.681 1.749 55.773 o
-2 -4 -16 22.907 24.211 1.265 97.379 o
-2 -4 -15 29.240 30.220 1.048 98.578 o
-2 -4 -14 34.977 34.321 0.860 97.283 o
-2 -4 -13 3.776 4.467 0.474 646.140 o
-2 -4 -12 92.672 92.892 1.611 30.070 o
-2 -4 -11 39.161 39.677 0.840 88.195 o
-2 -4 -10 69.947 71.023 1.591 38.600 o
-2 -4 -9 87.476 87.941 1.818 29.536 o
-2 -4 -8 202.590 199.431 3.637 8.905 o
-2 -4 -7 639.707 624.530 11.206 1.220 o
-2 -4 -6 2.168 2.036 0.385 1096.580 o
-2 -4 -5 165.475 164.735 3.014 12.175 o
-2 -4 -4 124.749 120.611 1.927 20.935 o
-2 -4 -3 1614.790 1584.570 23.618 0.253 o
-2 -4 -2 86.706 90.807 1.453 33.169 o
-2 -4 -1 879.006 886.960 13.272 0.770 o
-2 -3 -20 35.898 31.939 3.222 24.220 o
-2 -3 -19 73.070 74.234 3.034 20.676 o
-2 -3 -18 33.184 33.668 1.364 73.882 o
-2 -3 -17 52.534 57.563 1.640 46.004 o
-2 -3 -16 27.221 27.966 0.978 108.896 o
-2 -3 -15 41.308 42.582 1.057 75.235 o
-2 -3 -14 99.426 99.226 1.789 26.705 o
-2 -3 -13 56.388 54.895 1.097 57.419 o
-2 -3 -12 71.714 69.313 1.374 41.641 o
-2 -3 -11 63.035 63.977 1.176 49.660 o
-2 -3 -10 77.693 78.998 1.364 38.237 o
-2 -3 -9 358.108 354.521 5.425 3.881 o
-2 -3 -8 758.475 770.667 11.513 1.005 o
-2 -3 -7 221.372 225.332 4.022 7.549 o
-2 -3 -6 436.522 423.558 7.421 2.514 o
-2 -3 -5 18.774 16.958 0.613 195.180 o
-2 -3 -4 1144.530 1136.010 19.626 0.417 o
-2 -3 -3 27.607 29.182 0.544 138.667 o
-2 -3 -2 1280.770 1293.180 20.081 0.366 o
-2 -3 -1 942.161 982.026 14.665 0.651 o
-2 -2 -20 9.917 11.849 2.154 58.241 o
-2 -2 -19 8.244 11.878 1.532 104.853 o
-2 -2 -18 18.360 18.628 1.324 103.868 o
-2 -2 -17 76.166 77.268 1.749 33.876 o
-2 -2 -16 20.713 23.895 0.959 129.755 o
-2 -2 -15 21.198 21.553 0.889 139.114 o
-2 -2 -14 63.956 62.663 1.265 47.874 o
-2 -2 -13 58.550 55.330 1.117 55.538 o
-2 -2 -12 299.903 290.297 4.526 5.301 o
-2 -2 -11 22.480 22.422 0.623 162.442 o
-2 -2 -10 45.255 43.363 0.880 77.252 o
-2 -2 -9 233.859 232.684 3.617 7.802 o
-2 -2 -8 103.015 102.497 1.670 26.787 o
-2 -2 -7 354.730 344.412 5.228 4.050 o
-2 -2 -6 1337.890 1340.890 20.081 0.352 o
-2 -2 -5 577.704 566.838 9.843 1.509 o
-2 -2 -4 938.492 979.812 16.938 0.568 o
-2 -2 -3 498.769 515.007 9.012 1.837 o
-2 -2 -2 1133.820 1163.130 17.363 0.469 o
-2 -2 -1 79.409 84.206 1.324 37.426 o
-2 -1 -20 20.711 20.160 2.026 56.566 o
-2 -1 -19 32.712 39.232 1.868 52.169 o
-2 -1 -18 100.399 99.058 2.253 22.884 o
-2 -1 -17 4.932 3.479 0.781 347.430 o
-2 -1 -16 6.539 8.044 0.880 252.959 o
-2 -1 -15 85.325 87.852 1.680 31.426 o
-2 -1 -14 22.043 22.689 0.830 141.246 o
-2 -1 -13 291.548 283.370 4.447 5.510 o
-2 -1 -12 4.465 5.544 0.514 542.179 o
-2 -1 -11 30.660 30.299 0.791 112.850 o
-2 -1 -10 111.983 112.419 1.868 23.319 o
-2 -1 -9 78.571 77.169 1.364 38.248 o
-2 -1 -8 1199.480 1189.080 17.729 0.440 o
-2 -1 -7 239.726 235.590 3.696 7.538 o
-2 -1 -6 137.895 136.176 2.154 17.804 o
-2 -1 -5 845.625 847.520 12.956 0.819 o
-2 -1 -4 267.308 259.633 4.012 6.439 o
-2 -1 -3 5812.890 5968.310 90.026 0.019 o
-2 -1 -2 803.170 854.309 12.797 0.853 o
-2 -1 -1 1636.180 1689.020 25.259 0.231 o
-1 -18 -6 16.180 16.721 4.002 18.146 o
-1 -18 -5 8.308 9.269 2.579 43.043 o
-1 -18 -4 38.664 34.894 2.520 34.449 o
-1 -18 -3 6.500 7.906 2.263 55.727 o
-1 -18 -2 29.291 29.518 2.312 42.039 o
-1 -18 -1 2.426 2.648 1.967 77.101 o
-1 -17 -9 8.396 11.009 4.615 14.174 o
-1 -17 -8 1.647 3.350 1.650 108.385 o
-1 -17 -7 13.995 12.412 1.868 70.948 o
-1 -17 -6 11.609 14.369 1.719 82.140 o
-1 -17 -5 39.701 34.933 1.838 50.929 o
-1 -17 -4 23.794 27.828 2.095 50.812 o
-1 -17 -3 11.965 14.191 1.759 79.010 o
-1 -17 -2 10.766 10.544 1.571 98.034 o
-1 -17 -1 18.139 18.954 1.799 69.488 o
-1 -16 -10 22.147 21.039 1.887 61.633 o
-1 -16 -9 54.688 51.614 2.075 37.328 o
-1 -16 -8 75.398 72.367 2.293 27.830 o
-1 -16 -7 23.515 25.279 1.601 73.795 o
-1 -16 -6 84.376 83.761 2.223 26.309 o
-1 -16 -5 30.394 32.888 1.591 65.911 o
-1 -16 -4 20.969 21.840 1.403 91.152 o
-1 -16 -3 43.635 47.572 1.799 47.709 o
-1 -16 -2 71.713 74.551 2.441 26.552 o
-1 -16 -1 69.450 71.448 2.480 26.656 o
-1 -15 -12 9.809 11.256 2.233 54.858 o
-1 -15 -11 3.474 7.589 2.174 61.631 o
-1 -15 -10 100.196 102.132 2.737 19.308 o
-1 -15 -9 34.814 38.184 1.581 61.537 o
-1 -15 -8 17.452 19.270 1.423 96.035 o
-1 -15 -7 13.306 16.345 1.324 115.010 o
-1 -15 -6 73.539 78.494 2.095 29.952 o
-1 -15 -5 164.826 163.421 3.291 11.445 o
-1 -15 -4 17.064 17.314 1.146 126.340 o
-1 -15 -3 20.651 24.152 1.206 105.935 o
-1 -15 -2 29.791 32.117 1.354 78.373 o
-1 -15 -1 12.682 14.467 1.067 154.227 o
-1 -14 -13 77.354 69.876 3.992 14.185 o
-1 -14 -12 14.650 16.286 2.095 57.532 o
-1 -14 -11 18.936 18.588 1.789 69.588 o
-1 -14 -10 25.919 25.822 1.364 85.393 o
-1 -14 -9 31.517 35.684 1.423 71.645 o
-1 -14 -8 33.148 34.153 1.314 76.085 o
-1 -14 -7 8.944 10.228 1.008 191.069 o
-1 -14 -6 4.202 5.415 0.751 361.638 o
-1 -14 -5 4.663 6.611 0.919 261.978 o
-1 -14 -4 63.864 66.072 1.700 39.437 o
-1 -14 -3 135.862 135.909 2.777 15.271 o
-1 -14 -2 4.084 4.269 0.721 395.501 o
-1 -14 -1 24.024 24.784 0.909 125.022 o
-1 -13 -15 9.844 5.653 4.002 18.738 o
-1 -13 -14 21.407 19.320 3.370 24.341 o
-1 -13 -13 2.059 5.574 1.591 113.418 o
-1 -13 -12 27.302 24.320 1.650 68.520 o
-1 -13 -11 7.285 8.884 1.403 125.459 o
-1 -13 -10 112.271 112.577 2.382 19.997 o
-1 -13 -9 14.132 16.078 1.018 154.166 o
-1 -13 -8 33.392 35.981 1.176 81.788 o
-1 -13 -7 0.429 0.099 0.672 658.157 o
-1 -13 -6 78.633 82.763 1.848 31.491 o
-1 -13 -5 34.501 36.159 1.275 75.711 o
-1 -13 -4 161.112 152.965 2.965 12.783 o
-1 -13 -3 18.690 19.527 0.781 164.994 o
-1 -13 -2 154.523 154.675 2.629 14.175 o
-1 -13 -1 40.694 42.730 1.225 69.286 o
-1 -12 -16 29.521 31.969 5.672 9.053 o
-1 -12 -15 2.080 4.318 2.975 34.385 o
-1 -12 -14 6.431 8.429 3.528 24.055 o
-1 -12 -13 33.379 39.331 1.828 53.140 o
-1 -12 -12 10.922 11.513 1.364 120.030 o
-1 -12 -11 26.628 28.974 1.314 85.833 o
-1 -12 -10 18.875 18.272 0.919 148.128 o
-1 -12 -9 20.278 21.513 1.008 128.740 o
-1 -12 -8 14.652 14.823 0.830 186.823 o
-1 -12 -7 34.239 35.101 1.146 82.828 o
-1 -12 -6 45.662 48.501 1.265 61.966 o
-1 -12 -5 3.217 3.439 0.484 699.512 o
-1 -12 -4 47.361 49.114 1.097 65.702 o
-1 -12 -3 306.017 301.731 4.704 5.027 o
-1 -12 -2 91.498 94.009 1.729 29.074 o
-1 -12 -1 31.213 31.662 0.929 101.723 o
-1 -11 -16 8.745 6.937 2.757 38.188 o
-1 -11 -15 34.223 38.392 3.034 26.479 o
-1 -11 -14 42.609 45.003 3.093 24.418 o
-1 -11 -13 94.985 96.420 2.787 19.673 o
-1 -11 -12 108.317 107.923 2.787 18.100 o
-1 -11 -11 65.519 68.572 1.996 33.945 o
-1 -11 -10 36.911 39.044 1.097 79.990 o
-1 -11 -9 28.745 29.103 0.949 107.097 o
-1 -11 -8 0.671 0.929 0.376 1644.600 o
-1 -11 -7 66.793 68.256 1.502 41.473 o
-1 -11 -6 245.229 238.752 3.973 7.039 o
-1 -11 -5 10.114 11.266 0.613 292.935 o
-1 -11 -4 3.655 4.062 0.553 566.732 o
-1 -11 -3 27.237 30.180 0.899 112.536 o
-1 -11 -2 62.214 65.261 1.324 46.957 o
-1 -11 -1 122.223 126.906 2.174 19.536 o
-1 -10 -17 0.732 0.425 2.668 43.359 o
-1 -10 -16 3.356 3.913 2.421 50.991 o
-1 -10 -15 26.434 24.537 2.955 29.563 o
-1 -10 -14 24.921 26.919 1.314 89.186 o
-1 -10 -13 2.572 1.967 0.899 323.690 o
-1 -10 -12 2.716 3.103 0.880 325.313 o
-1 -10 -11 159.779 161.780 3.814 10.239 o
-1 -10 -10 33.322 31.652 1.008 93.703 o
-1 -10 -9 53.312 54.085 1.235 56.165 o
-1 -10 -8 14.535 15.110 0.623 228.036 o
-1 -10 -7 200.780 204.006 3.261 9.606 o
-1 -10 -6 352.295 351.458 5.643 3.818 o
-1 -10 -5 151.371 152.303 2.510 14.843 o
-1 -10 -4 277.126 278.567 4.734 5.459 o
-1 -10 -3 198.257 198.690 3.172 9.943 o
-1 -10 -2 7.306 8.024 0.583 375.403 o
-1 -10 -1 71.586 76.053 1.413 39.955 o
-1 -9 -18 42.797 44.895 4.981 11.102 o
-1 -9 -17 58.639 58.364 4.022 15.058 o
-1 -9 -16 12.364 13.015 2.698 38.302 o
-1 -9 -15 157.202 147.688 3.923 10.241 o
-1 -9 -14 56.526 59.401 1.907 38.896 o
-1 -9 -13 62.484 64.115 1.878 37.111 o
-1 -9 -12 26.664 30.170 1.216 91.347 o
-1 -9 -11 149.614 146.087 3.488 11.775 o
-1 -9 -10 24.684 23.687 0.702 144.108 o
-1 -9 -9 6.775 6.502 0.514 447.209 o
-1 -9 -8 157.388 155.554 2.500 14.418 o
-1 -9 -7 213.205 212.900 3.419 8.842 o
-1 -9 -6 28.226 29.933 0.781 119.269 o
-1 -9 -5 51.111 51.881 1.117 61.365 o
-1 -9 -4 91.580 92.556 1.621 30.231 o
-1 -9 -3 374.416 361.518 5.544 3.685 o
-1 -9 -2 318.992 307.433 4.734 4.840 o
-1 -9 -1 214.484 213.760 3.390 8.847 o
-1 -8 -18 29.400 27.818 4.417 14.429 o
-1 -8 -17 9.509 10.564 2.471 46.020 o
-1 -8 -16 133.929 126.037 3.231 13.796 o
-1 -8 -15 31.219 36.949 1.640 61.885 o
-1 -8 -14 134.979 139.674 3.380 12.869 o
-1 -8 -13 11.047 11.345 0.929 195.098 o
-1 -8 -12 35.679 37.898 1.255 74.668 o
-1 -8 -11 29.820 31.139 0.998 100.116 o
-1 -8 -10 31.537 31.030 0.721 114.566 o
-1 -8 -9 109.813 111.984 1.907 23.370 o
-1 -8 -8 69.249 69.076 1.344 43.039 o
-1 -8 -7 16.180 17.561 0.603 211.085 o
-1 -8 -6 197.686 191.061 3.054 10.332 o
-1 -8 -5 190.194 188.580 3.073 10.592 o
-1 -8 -4 173.331 178.096 2.895 11.879 o
-1 -8 -3 88.116 85.510 1.522 32.742 o
-1 -8 -2 558.796 542.380 8.202 1.830 o
-1 -8 -1 605.465 580.209 8.874 1.592 o
-1 -7 -19 163.829 147.016 7.303 4.511 o
-1 -7 -18 107.007 104.029 5.060 8.934 o
-1 -7 -17 51.584 54.203 2.253 34.561 o
-1 -7 -16 8.675 11.305 1.413 118.584 o
-1 -7 -15 75.464 79.887 2.293 27.231 o
-1 -7 -14 18.983 21.405 1.038 128.949 o
-1 -7 -13 18.548 20.248 0.909 147.195 o
-1 -7 -12 18.588 20.071 0.810 160.288 o
-1 -7 -11 30.235 32.532 1.038 95.877 o
-1 -7 -10 79.632 77.436 1.492 36.262 o
-1 -7 -9 141.078 135.079 2.184 17.458 o
-1 -7 -8 181.058 178.768 2.807 11.765 o
-1 -7 -7 80.104 76.458 1.334 38.264 o
-1 -7 -6 349.391 343.147 5.238 4.091 o
-1 -7 -5 34.201 34.587 0.771 103.047 o
-1 -7 -4 438.624 429.042 6.502 2.784 o
-1 -7 -3 131.918 125.038 2.016 19.498 o
-1 -7 -2 400.001 393.714 5.989 3.240 o
-1 -7 -1 1086.780 1102.030 16.474 0.515 o
-1 -6 -19 8.556 11.028 2.223 55.898 o
-1 -6 -18 28.922 28.174 2.046 50.321 o
-1 -6 -17 3.730 5.079 1.502 123.034 o
-1 -6 -16 66.996 67.900 2.115 31.993 o
-1 -6 -15 20.584 23.095 1.275 101.011 o
-1 -6 -14 102.407 103.545 2.569 20.164 o
-1 -6 -13 6.240 8.597 0.771 296.555 o
-1 -6 -12 55.948 56.516 1.344 51.472 o
-1 -6 -11 67.783 66.882 1.225 45.996 o
-1 -6 -10 178.196 175.595 2.767 12.058 o
-1 -6 -9 22.596 23.954 0.623 158.879 o
-1 -6 -8 58.069 57.455 1.077 56.065 o
-1 -6 -7 406.977 392.755 5.969 3.213 o
-1 -6 -6 44.114 49.055 0.929 73.877 o
-1 -6 -5 275.536 274.664 4.210 5.999 o
-1 -6 -4 131.386 127.282 2.184 18.617 o
-1 -6 -3 149.785 151.463 2.401 15.363 o
-1 -6 -2 414.121 416.976 6.315 2.985 o
-1 -6 -1 374.157 385.511 6.325 3.258 o
-1 -5 -19 3.380 6.028 2.569 45.158 o
-1 -5 -18 49.052 55.785 2.619 29.110 o
-1 -5 -17 33.153 36.613 1.907 51.273 o
-1 -5 -16 4.420 4.961 1.117 201.450 o
-1 -5 -15 35.119 36.663 0.988 88.769 o
-1 -5 -14 8.758 10.188 0.613 318.440 o
-1 -5 -13 205.735 196.891 3.409 9.281 o
-1 -5 -12 181.180 170.704 2.895 11.705 o
-1 -5 -11 101.978 102.527 1.749 26.340 o
-1 -5 -10 55.463 56.970 1.057 58.267 o
-1 -5 -9 50.060 50.231 0.968 66.860 o
-1 -5 -8 111.024 102.280 1.710 25.241 o
-1 -5 -7 84.234 82.694 1.393 35.471 o
-1 -5 -6 135.507 133.557 2.144 18.164 o
-1 -5 -5 683.555 694.901 10.435 1.211 o
-1 -5 -4 187.991 184.232 2.866 11.228 o
-1 -5 -3 551.845 555.484 8.341 1.807 o
-1 -5 -2 62.449 63.246 1.077 51.990 o
-1 -5 -1 498.991 492.456 7.412 2.207 o
-1 -4 -20 9.796 8.410 2.767 37.568 o
-1 -4 -19 4.173 4.724 2.540 46.134 o
-1 -4 -18 7.114 9.507 1.295 141.925 o
-1 -4 -17 36.592 38.086 1.433 66.207 o
-1 -4 -16 21.329 22.709 0.939 131.759 o
-1 -4 -15 9.156 9.764 0.712 278.667 o
-1 -4 -14 122.702 122.321 2.085 20.198 o
-1 -4 -13 55.440 57.929 1.225 54.101 o
-1 -4 -12 40.222 41.851 0.919 82.251 o
-1 -4 -11 32.386 31.544 0.761 109.890 o
-1 -4 -10 78.091 74.916 1.334 39.135 o
-1 -4 -9 85.138 85.382 1.532 33.356 o
-1 -4 -8 159.829 152.432 2.401 14.695 o
-1 -4 -7 315.203 306.504 4.674 4.927 o
-1 -4 -6 154.101 156.562 2.461 14.719 o
-1 -4 -5 33.503 33.639 0.642 112.064 o
-1 -4 -4 565.734 579.616 8.696 1.694 o
-1 -4 -3 653.329 636.814 9.536 1.384 o
-1 -4 -2 1844.850 1903.490 28.391 0.184 o
-1 -4 -1 3446.650 3497.220 52.612 0.055 o
-1 -3 -20 6.438 5.732 2.204 59.070 o
-1 -3 -19 2.018 1.808 1.551 122.665 o
-1 -3 -18 38.049 44.499 1.858 48.996 o
-1 -3 -17 34.459 36.317 1.255 76.610 o
-1 -3 -16 6.127 7.214 0.860 268.417 o
-1 -3 -15 80.144 80.282 1.700 33.202 o
-1 -3 -14 51.648 52.859 1.156 59.616 o
-1 -3 -13 15.977 16.009 0.632 212.397 o
-1 -3 -12 94.731 96.894 1.680 28.654 o
-1 -3 -11 62.364 63.354 1.206 49.571 o
-1 -3 -10 205.854 206.961 3.261 9.411 o
-1 -3 -9 222.246 213.375 3.330 8.747 o
-1 -3 -8 467.260 473.225 7.145 2.404 o
-1 -3 -7 219.211 212.149 3.281 8.927 o
-1 -3 -6 595.228 589.132 8.815 1.611 o
-1 -3 -5 9.278 7.471 0.267 490.244 o
-1 -3 -4 122.652 118.823 1.858 21.658 o
-1 -3 -3 1442.600 1483.190 22.235 0.295 o
-1 -3 -2 600.583 630.114 9.457 1.478 o
-1 -3 -1 2316.570 2374.850 36.445 0.116 o
-1 -2 -20 98.517 91.933 3.024 17.998 o
-1 -2 -19 4.366 7.767 1.680 97.773 o
-1 -2 -18 43.830 44.371 1.542 55.722 o
-1 -2 -17 28.254 30.743 1.186 90.730 o
-1 -2 -16 55.658 59.589 1.393 49.754 o
-1 -2 -15 140.275 136.561 2.332 16.829 o
-1 -2 -14 19.182 19.161 0.751 167.731 o
-1 -2 -13 259.524 255.730 4.002 6.609 o
-1 -2 -12 143.164 141.957 2.332 16.415 o
-1 -2 -11 102.938 104.049 1.828 25.461 o
-1 -2 -10 140.246 132.430 2.154 17.764 o
-1 -2 -9 61.474 60.360 1.136 52.113 o
-1 -2 -8 141.324 144.862 2.303 16.563 o
-1 -2 -7 52.000 51.565 0.919 66.076 o
-1 -2 -6 1459.790 1503.700 22.442 0.288 o
-1 -2 -5 245.573 259.080 3.933 6.900 o
-1 -2 -4 437.440 443.233 6.661 2.709 o
-1 -2 -3 3637.630 3561.110 62.139 0.045 o
-1 -2 -2 2934.250 3022.950 45.517 0.074 o
-1 -2 -1 527.231 538.566 8.271 1.893 o
-1 -1 -20 3.363 3.162 1.660 104.657 o
-1 -1 -19 21.004 22.561 1.631 75.451 o
-1 -1 -18 112.205 113.694 2.332 20.253 o
-1 -1 -17 206.259 201.289 3.390 9.242 o
-1 -1 -16 97.510 100.383 1.868 26.266 o
-1 -1 -15 184.222 178.540 2.955 11.276 o
-1 -1 -14 40.993 41.001 1.018 77.913 o
-1 -1 -13 8.244 10.366 0.632 316.611 o
-1 -1 -12 35.695 37.789 0.899 91.599 o
-1 -1 -11 371.762 360.272 5.534 3.712 o
-1 -1 -10 243.224 238.683 3.706 7.423 o
-1 -1 -9 368.349 360.312 5.494 3.754 o
-1 -1 -8 97.717 93.534 1.542 29.622 o
-1 -1 -7 14.893 14.388 0.405 272.843 o
-1 -1 -6 914.119 903.838 13.519 0.734 o
-1 -1 -5 239.927 247.774 3.765 7.320 o
-1 -1 -4 449.261 469.717 7.056 2.496 o
-1 -1 -3 17.849 19.507 0.385 224.924 o
-1 -1 -2 4541.510 4528.150 79.383 0.028 o
-1 -1 -1 961.568 990.752 16.503 0.573 o
0 0 2 664.711 658.041 13.973 0.930 o
0 0 4 279.700 284.714 6.107 4.284 o
0 0 6 1.496 1.206 0.287 1820.370 o
0 0 8 215.793 219.156 4.793 6.606 o
0 0 10 490.292 489.254 10.445 1.609 o
0 0 12 4.854 4.674 0.652 424.129 o
0 0 14 218.560 209.669 4.734 6.716 o
0 0 16 15.869 18.895 1.472 94.292 o
0 0 18 349.038 328.916 7.471 3.008 o
0 0 20 2.995 2.619 2.965 34.599 o
0 1 1 388.774 381.647 5.722 3.450 o
0 1 2 4269.680 4368.020 66.240 0.036 o
0 1 3 5892.400 6064.870 92.091 0.019 o
0 1 4 3223.030 3299.390 49.707 0.062 o
0 1 5 739.493 766.882 11.503 1.024 o
0 1 6 32.761 35.151 0.662 111.002 o
0 1 7 582.857 579.428 8.696 1.661 o
0 1 8 0.455 0.425 0.208 4367.030 o
0 1 9 785.202 772.713 11.631 0.973 o
0 1 10 80.237 77.940 1.383 37.383 o
0 1 11 104.667 99.335 1.729 26.318 o
0 1 12 0.771 1.107 0.395 1464.530 o
0 1 13 166.792 164.933 2.668 13.121 o
0 1 14 290.608 283.301 4.477 5.496 o
0 1 15 63.819 66.378 1.403 44.614 o
0 1 16 0.401 1.433 0.731 533.579 o
0 1 17 20.186 21.177 1.146 115.106 o
0 1 18 0.120 1.690 1.097 249.566 o
0 1 19 58.229 60.973 2.016 36.288 o
0 1 20 135.632 126.284 3.409 13.027 o
0 2 0 6.437 4.615 0.237 721.480 o
0 2 1 2728.570 2815.910 42.305 0.085 o
0 2 2 185.383 195.765 2.965 10.880 o
0 2 3 53.597 54.875 0.889 64.253 o
0 2 4 896.822 913.246 13.667 0.734 o
0 2 5 1802.710 1803.200 27.502 0.196 o
0 2 6 540.487 532.271 8.014 1.918 o
0 2 7 336.791 341.190 5.287 4.169 o
0 2 8 31.782 27.413 0.613 124.928 o
0 2 9 148.829 144.111 2.293 16.085 o
0 2 10 1.363 0.899 0.257 2181.240 o
0 2 11 350.382 337.949 5.198 4.126 o
0 2 12 199.543 199.095 3.162 9.915 o
0 2 13 17.477 16.780 0.642 198.688 o
0 2 14 47.870 48.383 1.087 65.891 o
0 2 15 15.681 18.341 0.741 187.964 o
0 2 16 4.442 4.645 0.800 334.232 o
0 2 17 2.053 2.994 0.880 336.095 o
0 2 18 38.220 42.058 1.522 60.350 o
0 2 19 14.583 19.310 1.957 63.322 o
0 2 20 0.058 0.959 1.789 96.341 o
0 3 1 694.016 693.339 11.453 1.105 o
0 3 2 1381.290 1419.140 21.256 0.321 o
0 3 3 2384.150 2383.330 35.694 0.116 o
0 3 4 157.905 158.045 2.441 14.510 o
0 3 5 32.071 33.550 0.652 114.692 o
0 3 6 162.592 164.518 2.550 13.710 o
0 3 7 19.511 16.819 0.445 214.911 o
0 3 8 75.197 73.701 1.265 41.239 o
0 3 9 2.900 2.826 0.326 1074.270 o
0 3 10 32.482 32.196 0.741 110.202 o
0 3 11 91.349 87.901 1.542 31.539 o
0 3 12 19.098 19.468 0.642 182.328 o
0 3 13 0.232 0.544 0.366 2004.960 o
0 3 14 270.455 268.527 4.200 6.127 o
0 3 15 562.085 541.422 8.222 1.820 o
0 3 16 9.970 12.165 0.870 213.440 o
0 3 17 19.103 20.436 1.048 128.776 o
0 3 18 5.233 5.356 1.206 173.291 o
0 3 19 0.928 2.194 1.561 123.019 o
0 3 20 43.557 43.620 2.490 33.162 o
0 4 0 374.403 386.351 8.271 2.507 o
0 4 1 772.336 823.210 12.274 0.919 o
0 4 2 621.101 670.225 10.030 1.348 o
0 4 3 733.280 760.113 11.384 1.042 o
0 4 4 956.130 979.891 14.665 0.646 o
0 4 5 357.037 352.811 5.326 3.948 o
0 4 6 42.780 44.677 0.820 81.309 o
0 4 7 390.785 400.572 6.058 3.243 o
0 4 8 29.055 28.915 0.662 126.820 o
0 4 9 83.291 84.482 1.433 35.036 o
0 4 10 2.099 1.423 0.296 1503.580 o
0 4 11 60.566 58.532 1.117 53.490 o
0 4 12 58.619 59.283 1.176 53.100 o
0 4 13 88.404 88.890 1.591 31.579 o
0 4 14 5.416 6.680 0.642 394.365 o
0 4 15 0.370 1.393 0.504 1038.750 o
0 4 16 0.019 0.306 0.563 956.499 o
0 4 17 1.305 1.858 0.968 300.775 o
0 4 18 45.894 51.268 1.719 48.080 o
0 4 19 11.691 11.345 1.601 93.490 o
0 4 20 0.764 7.026 2.955 34.831 o
0 5 1 346.874 346.260 5.228 4.104 o
0 5 2 1269.170 1301.980 19.418 0.379 o
0 5 3 47.478 43.659 0.899 74.183 o
0 5 4 410.547 442.423 6.661 2.822 o
0 5 5 0.032 0.198 0.188 7617.240 o
0 5 6 34.737 34.251 0.702 105.957 o
0 5 7 291.963 290.169 4.437 5.471 o
0 5 8 273.903 278.616 4.309 5.898 o
0 5 9 8.560 8.123 0.445 418.157 o
0 5 10 25.358 27.482 0.682 137.746 o
0 5 11 1.834 0.959 0.326 1523.010 o
0 5 12 293.742 290.643 4.832 5.117 o
0 5 13 0.260 1.127 0.435 1388.000 o
0 5 14 25.413 26.069 0.810 128.645 o
0 5 15 18.855 20.229 0.850 153.769 o
0 5 16 398.662 385.511 6.878 2.918 o
0 5 17 3.661 4.318 1.048 230.866 o
0 5 18 28.382 30.684 1.532 71.094 o
0 5 19 2.430 1.028 4.062 18.676 o
0 6 0 0.133 3.449 0.593 722.294 o
0 6 1 760.403 794.651 11.868 0.968 o
0 6 2 74.199 76.428 1.304 40.566 o
0 6 3 853.354 884.697 13.222 0.788 o
0 6 4 190.870 197.494 3.073 10.413 o
0 6 5 465.912 466.347 7.036 2.449 o
0 6 6 14.165 14.823 0.455 268.386 o
0 6 7 26.027 26.415 0.632 141.400 o
0 6 8 6.813 6.295 0.385 539.185 o
0 6 9 0.406 0.692 0.267 3020.590 o
0 6 10 188.567 181.307 2.866 11.263 o
0 6 11 10.587 10.920 0.504 326.138 o
0 6 12 106.563 101.489 1.739 25.772 o
0 6 13 26.511 28.628 0.840 120.313 o
0 6 14 23.977 24.310 0.761 139.742 o
0 6 15 22.424 22.304 0.889 134.449 o
0 6 16 6.332 6.987 0.810 287.972 o
0 6 17 336.323 309.370 9.971 2.161 o
0 6 18 7.243 5.485 2.303 54.171 o
0 6 19 49.202 53.699 4.783 11.655 o
0 7 1 184.617 183.531 2.895 11.305 o
0 7 2 7.516 6.157 0.425 488.376 o
0 7 3 214.625 211.952 3.301 9.021 o
0 7 4 18.231 20.594 0.593 190.789 o
0 7 5 33.547 33.135 0.771 105.556 o
0 7 6 392.404 377.902 5.771 3.418 o
0 7 7 241.655 239.533 3.706 7.446 o
0 7 8 0.841 1.551 0.287 2067.130 o
0 7 9 226.627 216.922 3.409 8.463 o
0 7 10 244.573 243.486 3.884 7.120 o
0 7 11 63.249 63.117 1.166 49.949 o
0 7 12 54.665 54.184 1.077 59.215 o
0 7 13 47.853 49.391 1.048 66.698 o
0 7 14 3.131 4.654 0.583 543.025 o
0 7 15 15.647 14.883 1.759 75.449 o
0 7 16 33.429 34.498 3.222 24.337 o
0 7 17 40.837 37.384 2.994 26.287 o
0 7 18 89.112 90.204 5.040 9.466 o
0 7 19 54.088 47.830 4.407 13.327 o
0 8 0 12.765 13.183 0.800 208.507 o
0 8 1 1019.790 1033.960 15.475 0.580 o
0 8 2 117.964 121.115 1.996 21.273 o
0 8 3 154.947 156.602 2.520 14.464 o
0 8 4 298.120 282.747 4.378 5.491 o
0 8 5 28.525 27.700 0.692 127.714 o
0 8 6 86.461 86.636 1.512 33.104 o
0 8 7 0.597 0.504 0.306 2397.230 o
0 8 8 14.250 14.843 0.534 250.520 o
0 8 9 482.676 467.701 7.085 2.377 o
0 8 10 4.822 5.554 0.455 584.834 o
0 8 11 0.053 0.761 0.356 2144.710 o
0 8 12 5.747 5.346 0.484 522.294 o
0 8 13 21.437 21.049 0.721 158.364 o
0 8 14 1.196 2.569 1.808 91.969 o
0 8 15 23.310 26.069 2.382 42.377 o
0 8 16 0.225 0.208 2.214 63.168 o
0 8 17 14.183 16.602 3.686 21.291 o
0 8 18 6.136 10.011 3.370 26.228 o
0 9 1 90.226 86.982 1.561 31.689 o
0 9 2 288.255 291.434 4.516 5.441 o
0 9 3 271.023 264.732 4.121 6.228 o
0 9 4 374.925 369.216 5.682 3.591 o
0 9 5 185.684 185.596 2.975 11.037 o
0 9 6 135.563 133.142 2.214 17.862 o
0 9 7 162.657 161.711 2.629 13.537 o
0 9 8 0.273 0.712 0.326 2338.250 o
0 9 9 183.449 186.545 3.024 10.988 o
0 9 10 16.972 16.553 0.692 194.105 o
0 9 11 20.888 22.867 0.781 150.207 o
0 9 12 99.937 97.290 1.996 25.080 o
0 9 13 93.220 101.667 4.091 12.511 o
0 9 14 76.938 79.037 3.241 18.568 o
0 9 15 0.207 3.429 2.065 71.411 o
0 9 16 13.177 12.333 2.312 50.108 o
0 9 17 13.306 17.383 3.083 29.630 o
0 9 18 1.875 9.833 5.228 11.239 o
0 10 0 433.188 433.815 9.348 1.989 o
0 10 1 86.852 88.682 1.719 30.604 o
0 10 2 107.704 105.086 1.897 24.186 o
0 10 3 8.704 9.190 0.593 335.107 o
0 10 4 719.385 710.781 10.959 1.115 o
0 10 5 0.537 0.702 0.395 1603.910 o
0 10 6 4.912 5.277 0.474 567.419 o
0 10 7 41.748 40.131 0.988 78.746 o
0 10 8 0.177 0.534 0.395 1775.010 o
0 10 9 0.227 0.346 0.385 1877.570 o
0 10 10 1.481 1.808 0.583 704.723 o
0 10 11 35.098 36.633 0.988 88.817 o
0 10 12 2.693 1.611 0.504 772.514 o
0 10 13 168.500 160.090 5.791 6.207 o
0 10 14 10.368 11.453 2.026 64.613 o
0 10 15 58.837 57.267 3.439 19.110 o
0 10 16 0.760 1.779 2.490 49.497 o
0 10 17 1.240 3.676 3.370 27.025 o
0 11 1 26.331 28.352 0.909 115.605 o
0 11 2 0.669 0.623 0.346 1930.320 o
0 11 3 250.675 259.386 4.101 6.612 o
0 11 4 38.551 40.823 1.038 79.824 o
0 11 5 49.718 54.628 1.117 61.379 o
0 11 6 3.998 4.704 0.553 538.604 o
0 11 7 52.706 55.933 1.334 53.528 o
0 11 8 2.009 1.156 0.504 854.945 o
0 11 9 57.413 61.575 1.492 46.427 o
0 11 10 33.668 35.912 1.028 89.168 o
0 11 11 25.624 29.291 1.008 108.431 o
0 11 12 27.787 26.968 1.008 106.570 o
0 11 13 27.416 27.670 2.253 44.520 o
0 11 14 36.064 37.760 2.984 26.979 o
0 11 15 150.340 143.745 5.583 6.848 o
0 11 16 0.450 4.743 3.222 29.568 o
0 12 0 420.654 398.892 8.657 2.239 o
0 12 1 37.899 40.408 1.038 80.777 o
0 12 2 63.639 63.680 1.364 45.951 o
0 12 3 37.801 39.193 1.048 81.134 o
0 12 4 1.874 2.500 0.583 657.845 o
0 12 5 128.557 130.424 2.322 18.051 o
0 12 6 39.680 40.971 1.136 74.474 o
0 12 7 152.290 146.344 2.807 13.913 o
0 12 8 124.785 131.748 2.589 17.001 o
0 12 9 0.123 0.435 0.613 796.595 o
0 12 10 39.057 39.983 1.176 73.914 o
0 12 11 1.213 1.512 0.771 458.476 o
0 12 12 49.285 47.661 1.542 52.037 o
0 12 13 6.949 10.653 2.451 47.494 o
0 12 14 24.783 22.986 3.627 20.969 o
0 12 15 2.749 10.940 3.113 30.913 o
0 12 16 36.943 37.246 6.206 7.544 o
0 13 1 11.394 13.074 0.751 230.427 o
0 13 2 68.314 71.013 1.423 41.760 o
0 13 3 43.783 46.831 1.166 67.204 o
0 13 4 22.346 23.668 0.929 128.803 o
0 13 5 54.366 57.484 1.433 49.956 o
0 13 6 30.588 33.421 1.216 84.370 o
0 13 7 3.416 4.704 0.830 332.309 o
0 13 8 8.190 9.032 0.889 231.752 o
0 13 9 12.284 11.542 0.968 179.783 o
0 13 10 23.798 25.120 1.067 111.159 o
0 13 11 27.933 29.725 1.354 81.555 o
0 13 12 142.046 131.659 5.267 7.628 o
0 13 13 43.317 40.813 2.984 25.920 o
0 13 14 12.241 12.155 3.884 19.542 o
0 13 15 4.035 9.437 3.666 22.467 o
0 14 0 331.292 330.092 7.273 3.172 o
0 14 1 27.199 29.004 0.988 107.231 o
0 14 2 11.202 15.130 0.820 207.798 o
0 14 3 127.225 123.200 2.540 17.380 o
0 14 4 0.300 1.818 0.662 634.491 o
0 14 5 0.413 1.334 0.702 577.315 o
0 14 6 25.217 29.597 1.176 96.490 o
0 14 7 2.109 2.253 0.939 304.918 o
0 14 8 9.671 10.228 1.008 187.319 o
0 14 9 16.828 17.274 1.275 112.632 o
0 14 10 2.490 3.231 1.097 225.423 o
0 14 11 28.534 29.014 1.413 77.943 o
0 14 12 30.553 31.544 3.162 25.543 o
0 14 13 36.160 38.540 3.597 19.944 o
0 15 1 6.947 7.925 0.880 249.833 o
0 15 2 72.098 74.403 1.858 33.726 o
0 15 3 1.549 2.283 0.850 371.416 o
0 15 4 22.043 25.447 1.235 100.084 o
0 15 5 159.672 157.570 3.212 11.992 o
0 15 6 0.028 0.603 0.988 313.417 o
0 15 7 14.975 15.653 1.265 119.084 o
0 15 8 5.747 6.384 1.344 141.818 o
0 15 9 24.622 31.415 1.631 68.850 o
0 15 10 6.417 7.006 1.423 126.672 o
0 15 11 6.030 10.584 1.660 95.704 o
0 15 12 9.472 8.558 4.081 17.992 o
0 16 0 29.927 34.834 2.263 42.375 o
0 16 1 32.805 34.498 1.542 65.764 o
0 16 2 57.683 61.496 2.214 33.117 o
0 16 3 40.615 44.351 2.154 40.527 o
0 16 4 223.192 214.383 4.141 7.445 o
0 16 5 33.969 38.343 1.542 63.600 o
0 16 6 7.329 9.783 1.492 112.731 o
0 16 7 15.539 17.234 1.522 91.682 o
0 16 8 5.653 4.743 1.453 126.544 o
0 16 9 5.520 4.921 1.808 85.956 o
0 16 10 17.969 20.051 1.868 65.507 o
0 16 11 0.088 0.000 2.480 50.421 o
0 17 1 120.176 107.527 3.558 13.547 o
0 17 2 278.196 262.331 6.107 4.379 o
0 17 3 99.996 99.888 2.975 17.905 o
0 17 4 0.124 0.899 1.453 145.429 o
0 17 5 27.006 32.799 2.441 38.986 o
0 17 6 7.731 8.281 2.095 63.341 o
0 17 7 71.576 75.193 2.599 24.834 o
0 17 8 29.535 30.892 2.204 44.727 o
0 17 9 23.104 24.794 3.518 22.190 o
0 18 0 11.399 11.196 2.688 38.967 o
0 18 1 18.105 25.437 2.322 45.795 o
0 18 2 0.378 2.698 2.016 75.034 o
0 18 3 78.394 76.488 3.123 19.432 o
0 18 4 17.937 19.280 2.480 42.044 o
0 18 5 198.612 175.200 4.734 7.315 o
0 18 6 3.621 8.558 2.975 33.794 o
1 0 1 89.254 95.451 1.443 32.125 o
1 0 2 1859.080 1862.030 28.174 0.185 o
1 0 3 3724.630 3768.110 57.297 0.047 o
1 0 4 433.210 477.633 7.155 2.511 o
1 0 5 879.500 878.155 13.173 0.777 o
1 0 6 16.988 13.993 0.385 256.511 o
1 0 7 138.163 141.146 2.243 17.194 o
1 0 8 164.382 164.873 2.589 13.483 o
1 0 9 176.024 171.840 2.718 12.371 o
1 0 10 228.999 222.703 3.479 8.229 o
1 0 11 90.095 89.087 1.542 31.684 o
1 0 12 18.670 20.901 0.662 178.194 o
1 0 13 38.841 37.236 0.889 88.112 o
1 0 14 104.636 103.367 1.828 25.257 o
1 0 15 80.596 81.340 1.561 34.636 o
1 0 16 19.960 21.207 0.909 141.152 o
1 0 17 6.654 9.131 1.038 199.076 o
1 0 18 6.039 7.580 1.304 146.212 o
1 0 19 4.217 4.575 1.443 131.613 o
1 0 20 73.483 70.815 2.777 23.100 o
1 1 0 5779.250 5882.220 88.198 0.020 o
1 1 1 960.728 982.312 14.705 0.642 o
1 1 2 4540.560 4662.820 81.725 0.027 o
1 1 3 17.797 18.895 0.366 230.231 o
1 1 4 449.331 470.626 7.066 2.492 o
1 1 5 240.153 248.357 3.765 7.310 o
1 1 6 913.674 907.673 13.588 0.730 o
1 1 7 14.895 13.766 0.415 274.344 o
1 1 8 97.723 93.287 1.532 29.732 o
1 1 9 368.235 364.522 5.554 3.712 o
1 1 10 242.942 240.037 3.726 7.389 o
1 1 11 371.795 354.748 5.544 3.725 o
1 1 12 35.640 36.218 0.889 93.303 o
1 1 13 8.154 9.022 0.613 336.701 o
1 1 14 41.069 42.068 1.048 76.114 o
1 1 15 184.548 178.254 2.915 11.365 o
1 1 16 97.498 104.523 1.937 25.387 o
1 1 17 206.770 208.266 3.558 8.827 o
1 1 18 112.208 114.751 2.421 19.660 o
1 1 19 21.036 26.247 1.719 68.937 o
1 1 20 3.333 2.619 1.986 74.938 o
1 2 0 32.464 33.728 0.583 117.318 o
1 2 1 527.003 529.257 7.935 1.970 o
1 2 2 2933.330 2972.040 45.962 0.074 o
1 2 3 3637.670 3700.780 64.343 0.042 o
1 2 4 436.852 435.090 6.710 2.712 o
1 2 5 245.364 248.140 3.785 7.187 o
1 2 6 1459.750 1471.010 23.915 0.273 o
1 2 7 52.021 52.434 0.929 65.459 o
1 2 8 141.548 145.000 2.293 16.582 o
1 2 9 61.471 61.842 1.127 51.922 o
1 2 10 140.186 133.201 2.184 17.608 o
1 2 11 102.888 103.822 1.779 25.864 o
1 2 12 143.226 142.579 2.362 16.268 o
1 2 13 259.556 259.771 4.101 6.465 o
1 2 14 19.123 21.049 0.791 158.879 o
1 2 15 140.256 136.699 2.352 16.741 o
1 2 16 55.640 57.761 1.344 51.315 o
1 2 17 28.233 30.220 1.176 91.737 o
1 2 18 43.740 45.537 1.561 54.852 o
1 2 19 4.338 4.546 1.808 87.393 o
1 2 20 98.268 89.730 2.886 19.003 o
1 3 0 149.230 158.114 2.421 15.113 o
1 3 1 2316.630 2454.100 36.702 0.114 o
1 3 2 600.271 606.733 9.092 1.547 o
1 3 3 1442.570 1509.500 22.670 0.288 o
1 3 4 122.877 114.494 1.848 21.944 o
1 3 5 9.265 7.609 0.267 488.310 o
1 3 6 595.130 590.229 8.864 1.603 o
1 3 7 218.926 209.797 3.251 9.017 o
1 3 8 466.923 460.072 6.957 2.478 o
1 3 9 222.360 213.276 3.311 8.778 o
1 3 10 205.719 206.625 3.241 9.457 o
1 3 11 62.269 63.799 1.196 49.698 o
1 3 12 94.728 94.700 1.690 28.769 o
1 3 13 16.095 17.126 0.682 199.238 o
1 3 14 51.560 53.581 1.186 58.658 o
1 3 15 80.332 82.605 1.581 34.305 o
1 3 16 6.110 7.184 0.741 321.603 o
1 3 17 34.382 37.898 1.314 73.184 o
1 3 18 38.090 42.938 1.670 55.103 o
1 3 19 1.999 2.816 1.532 124.652 o
1 3 20 6.392 7.886 2.125 62.608 o
1 4 0 532.480 548.616 8.222 1.879 o
1 4 1 3447.350 3594.900 59.807 0.048 o
1 4 2 1845.880 1908.440 30.397 0.171 o
1 4 3 653.801 644.206 9.645 1.366 o
1 4 4 565.699 574.280 8.607 1.714 o
1 4 5 33.602 33.293 0.652 111.703 o
1 4 6 154.254 159.458 2.500 14.488 o
1 4 7 314.977 308.075 4.674 4.921 o
1 4 8 159.661 151.710 2.391 14.761 o
1 4 9 85.074 84.996 1.700 31.573 o
1 4 10 78.036 76.399 1.354 38.660 o
1 4 11 32.429 31.405 0.761 109.943 o
1 4 12 40.261 40.961 0.899 83.529 o
1 4 13 55.382 56.417 1.127 56.877 o
1 4 14 122.833 121.688 2.085 20.217 o
1 4 15 9.175 10.188 0.682 286.640 o
1 4 16 21.230 22.205 0.880 139.129 o
1 4 17 36.582 39.094 1.650 57.644 o
1 4 18 7.075 8.005 1.344 135.990 o
1 4 19 4.182 5.771 2.115 65.027 o
1 4 20 9.796 16.068 3.192 28.303 o
1 5 0 140.377 138.775 2.214 17.239 o
1 5 1 498.705 512.269 7.718 2.111 o
1 5 2 62.474 61.170 1.057 52.904 o
1 5 3 551.778 554.456 8.350 1.806 o
1 5 4 187.973 188.363 2.915 11.035 o
1 5 5 683.255 682.696 10.248 1.237 o
1 5 6 135.483 134.506 2.164 18.036 o
1 5 7 84.153 84.680 1.472 34.343 o
1 5 8 110.984 103.169 1.729 25.042 o
1 5 9 50.102 51.427 0.978 66.070 o
1 5 10 55.509 55.043 1.048 59.091 o
1 5 11 101.971 102.211 1.749 26.367 o
1 5 12 181.151 179.400 2.866 11.601 o
1 5 13 205.710 193.670 3.291 9.556 o
1 5 14 8.725 10.880 0.593 321.694 o
1 5 15 35.064 35.862 0.959 90.888 o
1 5 16 4.477 6.176 1.077 209.319 o
1 5 17 33.184 36.929 1.976 49.018 o
1 5 18 48.917 55.439 2.550 30.171 o
1 5 19 3.379 5.079 2.372 52.820 o
1 6 0 11.015 10.376 0.385 363.754 o
1 6 1 374.629 379.493 5.742 3.533 o
1 6 2 414.043 422.016 6.394 2.945 o
1 6 3 149.780 153.469 2.421 15.226 o
1 6 4 131.579 133.903 2.174 18.354 o
1 6 5 275.261 269.436 4.141 6.109 o
1 6 6 44.113 47.948 0.929 74.421 o
1 6 7 406.753 388.703 5.880 3.261 o
1 6 8 58.221 57.642 1.087 55.704 o
1 6 9 22.547 23.599 0.603 161.799 o
1 6 10 178.205 173.006 2.737 12.193 o
1 6 11 67.636 68.631 1.255 45.202 o
1 6 12 55.906 57.000 1.354 51.147 o
1 6 13 6.294 7.688 0.761 306.125 o
1 6 14 102.460 104.582 2.214 22.601 o
1 6 15 20.715 22.452 1.393 91.830 o
1 6 16 66.918 64.105 2.115 32.399 o
1 6 17 3.719 3.656 1.571 114.778 o
1 6 18 28.849 29.202 1.907 54.999 o
1 6 19 8.635 6.670 1.897 75.417 o
1 7 0 24.381 24.340 0.632 150.476 o
1 7 1 1086.940 1114.170 16.642 0.508 o
1 7 2 399.702 398.042 6.038 3.210 o
1 7 3 131.813 122.341 1.996 19.740 o
1 7 4 438.825 431.098 6.542 2.766 o
1 7 5 34.212 33.510 0.761 104.524 o
1 7 6 349.337 338.917 5.188 4.136 o
1 7 7 80.177 75.470 1.354 38.143 o
1 7 8 181.122 177.433 2.797 11.816 o
1 7 9 141.163 135.869 2.214 17.292 o
1 7 10 79.654 79.591 1.413 36.944 o
1 7 11 30.284 30.793 1.038 97.132 o
1 7 12 18.517 19.547 0.860 154.948 o
1 7 13 18.470 20.061 0.909 147.766 o
1 7 14 18.917 21.355 1.235 108.835 o
1 7 15 75.622 81.834 2.540 24.507 o
1 7 16 8.712 9.704 1.285 138.764 o
1 7 17 51.609 50.221 1.976 40.319 o
1 7 18 107.059 104.474 4.763 9.745 o
1 7 19 163.880 149.289 7.520 4.303 o
1 8 0 1124.790 1088.450 16.296 0.510 o
1 8 1 605.147 592.670 9.062 1.555 o
1 8 2 559.254 551.106 8.321 1.799 o
1 8 3 87.835 87.990 1.571 32.007 o
1 8 4 173.351 172.245 2.757 12.377 o
1 8 5 190.439 189.371 2.994 10.745 o
1 8 6 197.843 198.255 3.133 10.043 o
1 8 7 16.198 17.758 0.583 213.694 o
1 8 8 69.478 71.201 1.304 43.184 o
1 8 9 109.990 111.381 2.065 22.330 o
1 8 10 31.539 32.611 0.771 109.928 o
1 8 11 29.858 29.073 0.998 101.771 o
1 8 12 35.699 34.825 1.196 78.938 o
1 8 13 11.030 12.521 1.057 165.813 o
1 8 14 135.163 131.155 3.241 13.572 o
1 8 15 31.218 32.898 1.571 66.194 o
1 8 16 133.874 123.655 3.627 12.361 o
1 8 17 9.481 12.056 2.698 39.035 o
1 8 18 29.420 30.645 4.239 15.486 o
1 9 0 59.180 59.283 1.186 52.590 o
1 9 1 214.258 217.930 3.577 8.484 o
1 9 2 318.860 303.223 4.664 4.913 o
1 9 3 374.680 371.331 5.870 3.498 o
1 9 4 91.543 89.552 1.581 30.931 o
1 9 5 51.259 50.913 1.166 60.250 o
1 9 6 28.260 31.554 0.850 112.548 o
1 9 7 213.137 212.475 3.350 8.969 o
1 9 8 157.406 151.414 2.500 14.539 o
1 9 9 6.746 6.749 0.474 470.881 o
1 9 10 24.559 24.478 0.702 143.226 o
1 9 11 149.287 147.995 3.548 11.568 o
1 9 12 26.608 29.913 1.275 87.773 o
1 9 13 62.273 64.115 1.907 36.675 o
1 9 14 56.407 59.263 1.878 39.506 o
1 9 15 157.150 147.856 3.637 11.028 o
1 9 16 12.400 14.280 2.836 34.875 o
1 9 17 58.543 57.850 4.259 13.761 o
1 9 18 42.886 45.537 4.832 11.702 o
1 10 0 0.204 0.623 0.385 1824.300 o
1 10 1 71.664 73.177 1.453 39.815 o
1 10 2 7.325 9.062 0.603 355.144 o
1 10 3 198.363 196.219 3.152 10.019 o
1 10 4 277.212 274.782 4.398 5.794 o
1 10 5 151.231 150.475 2.471 15.051 o
1 10 6 352.189 348.602 5.485 3.913 o
1 10 7 200.782 200.143 3.172 9.839 o
1 10 8 14.543 13.380 0.603 239.237 o
1 10 9 53.351 55.330 1.423 51.188 o
1 10 10 33.309 34.400 1.077 88.003 o
1 10 11 159.632 159.675 3.735 10.482 o
1 10 12 2.735 3.162 0.959 281.778 o
1 10 13 2.591 4.348 1.235 179.649 o
1 10 14 24.871 27.759 1.522 75.944 o
1 10 15 26.446 29.478 2.648 34.851 o
1 10 16 3.381 1.314 2.816 38.306 o
1 10 17 0.732 1.719 2.797 39.350 o
1 11 0 33.772 34.172 0.929 95.569 o
1 11 1 121.866 122.953 2.125 20.034 o
1 11 2 62.266 63.710 1.324 47.269 o
1 11 3 27.233 30.615 0.978 106.397 o
1 11 4 3.684 4.121 0.583 531.582 o
1 11 5 10.137 10.465 0.662 280.735 o
1 11 6 244.988 237.695 4.022 6.990 o
1 11 7 66.691 65.884 1.463 42.591 o
1 11 8 0.693 1.472 0.514 957.607 o
1 11 9 28.803 28.599 0.889 111.673 o
1 11 10 36.875 38.036 1.087 81.036 o
1 11 11 65.397 68.216 1.937 34.906 o
1 11 12 108.446 107.626 2.846 17.756 o
1 11 13 95.006 93.080 2.668 20.672 o
1 11 14 42.631 48.788 3.607 19.090 o
1 11 15 34.246 35.556 2.856 29.277 o
1 11 16 8.693 7.698 2.905 34.557 o
1 12 0 19.174 20.120 0.751 165.723 o
1 12 1 31.322 30.022 0.860 107.352 o
1 12 2 91.655 95.066 1.838 27.935 o
1 12 3 306.292 301.158 4.694 5.035 o
1 12 4 47.151 52.770 1.196 61.565 o
1 12 5 3.196 4.832 0.652 467.692 o
1 12 6 45.691 46.772 1.225 63.811 o
1 12 7 34.106 33.619 1.077 87.480 o
1 12 8 14.657 14.764 0.820 188.810 o
1 12 9 20.211 19.705 0.889 145.077 o
1 12 10 18.878 20.090 0.919 145.128 o
1 12 11 26.679 28.253 1.472 76.804 o
1 12 12 10.851 9.586 1.344 124.865 o
1 12 13 33.392 37.878 1.749 56.220 o
1 12 14 6.492 6.107 3.666 22.410 o
1 12 15 2.075 3.182 2.678 42.364 o
1 12 16 29.509 20.110 5.890 8.504 o
1 13 0 76.778 76.152 1.502 37.115 o
1 13 1 40.596 39.983 1.077 76.466 o
1 13 2 154.535 161.019 2.905 13.092 o
1 13 3 18.607 18.460 0.781 167.597 o
1 13 4 160.938 155.110 3.261 11.844 o
1 13 5 34.446 38.194 1.225 77.088 o
1 13 6 78.648 80.678 1.976 30.191 o
1 13 7 0.433 0.573 0.632 721.490 o
1 13 8 33.358 34.508 1.117 85.764 o
1 13 9 14.181 16.582 0.949 164.122 o
1 13 10 112.386 109.247 2.352 20.333 o
1 13 11 7.230 5.969 1.275 150.432 o
1 13 12 27.329 27.146 1.779 61.559 o
1 13 13 2.074 3.894 1.581 116.250 o
1 13 14 21.319 26.454 3.814 19.261 o
1 13 15 9.890 25.367 7.530 5.380 o
1 14 0 17.272 18.262 0.909 155.089 o
1 14 1 24.040 25.120 0.929 122.780 o
1 14 2 4.018 4.022 0.712 407.089 o
1 14 3 135.979 130.997 2.678 15.840 o
1 14 4 63.856 65.311 1.591 41.445 o
1 14 5 4.598 6.522 0.860 288.853 o
1 14 6 4.159 4.200 0.810 336.370 o
1 14 7 8.955 10.633 0.998 192.283 o
1 14 8 33.126 34.479 1.374 73.099 o
1 14 9 31.514 33.362 1.265 80.675 o
1 14 10 25.973 24.982 1.374 85.184 o
1 14 11 18.870 22.808 1.917 61.660 o
1 14 12 14.518 13.390 2.046 60.653 o
1 14 13 77.424 71.408 3.973 14.253 o
1 15 0 6.426 7.273 1.018 211.489 o
1 15 1 12.611 13.993 0.988 169.063 o
1 15 2 29.763 31.148 1.334 79.972 o
1 15 3 20.639 22.976 1.196 107.875 o
1 15 4 17.169 19.112 1.186 119.555 o
1 15 5 164.723 160.644 3.212 11.725 o
1 15 6 73.626 79.610 2.125 29.479 o
1 15 7 13.303 16.879 1.354 111.235 o
1 15 8 17.567 20.090 1.304 105.811 o
1 15 9 34.789 39.410 1.779 54.086 o
1 15 10 100.047 97.754 2.480 21.306 o
1 15 11 3.497 5.396 2.372 52.713 o
1 15 12 9.803 8.677 2.144 59.568 o
1 16 0 6.185 4.467 1.581 108.540 o
1 16 1 69.201 69.906 2.332 28.561 o
1 16 2 71.808 75.786 2.411 26.778 o
1 16 3 43.511 44.638 1.739 49.994 o
1 16 4 20.960 24.093 1.591 77.186 o
1 16 5 30.412 33.352 1.601 65.296 o
1 16 6 84.494 86.241 2.312 25.252 o
1 16 7 23.467 28.806 1.680 68.220 o
1 16 8 75.290 75.213 2.382 26.637 o
1 16 9 54.730 52.474 2.322 32.919 o
1 16 10 22.196 22.956 2.006 55.961 o
1 16 11 20.013 7.530 4.793 12.921 o
1 17 0 25.794 29.913 1.996 53.011 o
1 17 1 18.121 21.731 1.710 73.556 o
1 17 2 10.785 9.862 1.779 80.687 o
1 17 3 11.954 15.386 1.858 71.971 o
1 17 4 23.869 25.654 2.026 53.759 o
1 17 5 39.670 41.080 2.223 39.680 o
1 17 6 11.684 14.487 2.016 63.445 o
1 17 7 14.002 14.892 1.739 78.206 o
1 17 8 1.659 1.957 1.927 81.158 o
1 17 9 8.477 6.285 4.516 14.855 o
1 18 0 2.119 3.162 1.779 93.480 o
1 18 1 2.401 0.613 1.799 92.684 o
1 18 2 29.355 29.468 2.273 43.085 o
1 18 3 6.530 7.006 2.214 58.232 o
1 18 4 38.691 36.277 2.609 32.658 o
1 18 5 8.287 7.995 2.569 43.527 o
1 18 6 16.155 21.513 3.577 22.177 o
2 0 0 3322.110 3319.130 70.252 0.041 o
2 0 1 7924.010 8001.600 124.643 0.010 o
2 0 2 834.741 880.714 13.193 0.802 o
2 0 3 1.196 1.808 0.178 2584.650 o
2 0 4 33.269 29.123 0.544 122.969 o
2 0 5 621.481 622.475 9.358 1.464 o
2 0 6 856.994 849.003 12.728 0.824 o
2 0 7 564.623 567.076 8.528 1.736 o
2 0 8 1.209 1.216 0.237 2339.170 o
2 0 9 6.106 7.550 0.435 506.596 o
2 0 10 117.203 121.422 2.016 21.225 o
2 0 11 650.317 641.705 10.327 1.294 o
2 0 12 118.594 120.928 2.036 20.984 o
2 0 13 7.107 7.639 0.623 362.110 o
2 0 14 0.116 2.540 0.573 802.531 o
2 0 15 29.513 29.221 0.929 106.926 o
2 0 16 254.189 251.520 4.052 6.676 o
2 0 17 168.888 168.342 2.965 12.090 o
2 0 18 2.156 2.678 1.057 245.231 o
2 0 19 28.741 30.595 1.710 62.599 o
2 0 20 6.608 5.672 1.838 82.049 o
2 1 0 288.907 304.646 4.645 5.247 o
2 1 1 1636.400 1673.930 25.012 0.234 o
2 1 2 803.251 868.045 13.133 0.829 o
2 1 3 5813.020 5994.950 92.615 0.019 o
2 1 4 266.998 261.135 3.973 6.474 o
2 1 5 845.637 844.694 12.679 0.835 o
2 1 6 137.815 134.170 2.125 18.028 o
2 1 7 239.682 231.538 3.824 7.406 o
2 1 8 1200.080 1181.780 17.679 0.442 o
2 1 9 78.480 76.260 1.334 38.800 o
2 1 10 111.715 110.956 1.868 23.451 o
2 1 11 30.650 30.210 0.761 114.886 o
2 1 12 4.471 5.455 0.484 573.527 o
2 1 13 291.560 290.485 4.526 5.398 o
2 1 14 22.115 23.065 0.771 146.743 o
2 1 15 85.343 86.449 1.650 31.893 o
2 1 16 6.579 10.218 0.860 249.844 o
2 1 17 4.913 5.336 0.870 287.515 o
2 1 18 100.500 101.371 2.303 22.365 o
2 1 19 32.712 33.619 1.719 58.872 o
2 1 20 20.605 21.780 2.194 49.822 o
2 2 0 1090.240 1164.990 17.343 0.481 o
2 2 1 79.430 84.453 1.324 37.383 o
2 2 2 1134.090 1181.680 17.649 0.459 o
2 2 3 498.594 537.251 9.299 1.760 o
2 2 4 938.294 972.173 17.047 0.565 o
2 2 5 577.874 559.269 9.754 1.528 o
2 2 6 1338.050 1326.770 19.833 0.357 o
2 2 7 355.360 343.572 5.208 4.059 o
2 2 8 102.979 101.331 1.660 26.968 o
2 2 9 233.825 230.510 3.587 7.869 o
2 2 10 45.114 45.734 0.889 75.834 o
2 2 11 22.509 21.355 0.632 163.471 o
2 2 12 299.713 289.092 4.457 5.367 o
2 2 13 58.667 57.010 1.117 54.983 o
2 2 14 63.943 62.416 1.285 47.565 o
2 2 15 21.227 22.008 0.850 142.721 o
2 2 16 20.691 22.650 0.968 130.413 o
2 2 17 76.207 79.689 1.779 33.204 o
2 2 18 18.360 20.812 1.393 96.153 o
2 2 19 8.288 11.572 1.482 110.599 o
2 2 20 9.913 8.479 2.006 66.938 o
2 3 0 48.072 53.205 0.889 69.483 o
2 3 1 942.361 981.453 14.675 0.651 o
2 3 2 1280.320 1268.750 18.974 0.388 o
2 3 3 27.563 28.836 0.553 138.669 o
2 3 4 1144.810 1178.640 20.387 0.396 o
2 3 5 18.787 17.541 0.613 193.427 o
2 3 6 436.650 430.386 7.520 2.473 o
2 3 7 221.356 226.251 4.062 7.482 o
2 3 8 758.305 729.439 10.930 1.070 o
2 3 9 358.097 347.317 5.317 3.965 o
2 3 10 77.643 82.061 1.413 37.168 o
2 3 11 63.065 62.070 1.146 50.670 o
2 3 12 71.497 69.422 1.304 42.763 o
2 3 13 56.455 55.794 1.136 56.188 o
2 3 14 99.650 97.280 1.779 26.910 o
2 3 15 41.249 44.341 1.087 73.314 o
2 3 16 27.210 28.648 0.978 108.269 o
2 3 17 52.713 54.460 1.551 48.621 o
2 3 18 33.202 35.329 1.423 70.378 o
2 3 19 73.134 71.033 2.540 25.524 o
2 3 20 35.933 35.052 3.251 23.711 o
2 4 0 816.682 836.759 12.461 0.870 o
2 4 1 879.083 876.682 13.084 0.783 o
2 4 2 86.684 91.429 1.482 32.795 o
2 4 3 1614.660 1623.720 24.172 0.246 o
2 4 4 124.649 121.323 1.976 20.639 o
2 4 5 165.056 170.961 3.093 11.838 o
2 4 6 2.189 1.364 0.257 1658.750 o
2 4 7 639.936 649.542 11.631 1.163 o
2 4 8 202.490 201.862 3.706 8.749 o
2 4 9 87.745 85.718 1.779 30.107 o
2 4 10 70.025 70.054 1.532 39.638 o
2 4 11 39.241 39.420 0.820 89.092 o
2 4 12 92.571 91.034 1.571 30.655 o
2 4 13 3.786 3.903 0.455 689.263 o
2 4 14 35.040 34.696 0.870 96.372 o
2 4 15 29.305 28.955 0.939 106.880 o
2 4 16 22.997 25.565 1.344 90.463 o
2 4 17 34.289 38.333 1.818 53.272 o
2 4 18 34.159 40.566 2.223 41.298 o
2 4 19 35.148 36.297 2.480 35.824 o
2 4 20 6.298 9.971 3.923 19.550 o
2 5 0 56.945 57.810 1.008 58.165 o
2 5 1 348.177 359.640 5.445 3.924 o
2 5 2 318.693 320.744 4.862 4.687 o
2 5 3 203.708 211.052 3.261 9.414 o
2 5 4 160.598 168.757 2.678 13.309 o
2 5 5 467.331 456.149 6.878 2.506 o
2 5 6 114.641 118.951 2.312 19.876 o
2 5 7 161.514 165.782 3.083 12.122 o
2 5 8 117.314 115.374 2.253 20.138 o
2 5 9 0.825 1.532 0.425 1254.260 o
2 5 10 55.743 58.472 1.364 50.643 o
2 5 11 77.402 75.223 1.640 35.240 o
2 5 12 168.379 165.605 3.143 11.674 o
2 5 13 5.769 4.536 0.632 417.686 o
2 5 14 22.015 22.146 1.028 121.713 o
2 5 15 69.435 68.246 1.907 34.377 o
2 5 16 83.394 85.559 2.293 25.642 o
2 5 17 17.836 21.672 1.650 77.489 o
2 5 18 45.652 47.652 2.342 34.993 o
2 5 19 23.332 24.863 2.480 39.914 o
2 6 0 30.342 30.753 0.672 120.661 o
2 6 1 216.394 219.660 3.409 8.687 o
2 6 2 498.756 492.248 7.441 2.201 o
2 6 3 17.992 19.606 0.534 203.491 o
2 6 4 464.016 474.263 7.145 2.413 o
2 6 5 687.582 667.666 10.080 1.258 o
2 6 6 68.470 69.768 1.334 43.360 o
2 6 7 128.495 132.272 2.540 16.942 o
2 6 8 310.706 302.531 5.613 4.323 o
2 6 9 74.637 76.033 1.789 33.868 o
2 6 10 108.646 109.405 2.174 21.877 o
2 6 11 203.520 195.409 3.656 8.896 o
2 6 12 37.603 36.574 1.067 81.951 o
2 6 13 61.890 63.433 1.522 43.730 o
2 6 14 32.686 32.641 1.235 81.360 o
2 6 15 15.797 14.942 1.245 120.375 o
2 6 16 81.306 80.796 2.431 24.906 o
2 6 17 112.274 118.230 3.380 14.447 o
2 6 18 40.510 42.464 2.273 38.192 o
2 6 19 6.943 6.611 2.352 51.980 o
2 7 0 112.437 116.530 1.917 22.679 o
2 7 1 96.028 92.655 1.561 29.872 o
2 7 2 57.076 54.253 1.028 58.785 o
2 7 3 11.556 12.313 0.504 302.213 o
2 7 4 224.479 224.858 3.469 8.326 o
2 7 5 339.538 335.834 5.139 4.256 o
2 7 6 64.651 69.946 1.245 46.337 o
2 7 7 202.263 193.383 3.034 10.178 o
2 7 8 3.335 4.694 0.712 415.236 o
2 7 9 136.513 137.352 2.678 15.598 o
2 7 10 17.503 18.746 0.791 170.346 o
2 7 11 27.708 26.800 0.939 112.065 o
2 7 12 23.009 25.101 0.968 121.624 o
2 7 13 50.725 51.713 1.551 50.132 o
2 7 14 140.483 134.456 3.320 12.955 o
2 7 15 53.967 58.888 2.243 33.703 o
2 7 16 10.730 11.236 1.482 106.718 o
2 7 17 30.538 35.516 2.174 44.474 o
2 7 18 38.551 40.191 2.391 36.456 o
2 7 19 1.916 13.608 5.544 9.978 o
2 8 0 413.812 410.661 6.245 3.027 o
2 8 1 102.340 110.937 1.878 24.672 o
2 8 2 220.752 217.634 3.419 8.586 o
2 8 3 107.049 106.144 1.799 24.913 o
2 8 4 729.917 717.353 10.880 1.108 o
2 8 5 31.762 31.534 0.751 111.757 o
2 8 6 43.206 43.511 0.909 78.329 o
2 8 7 62.471 63.651 1.314 47.381 o
2 8 8 73.575 73.118 1.571 37.516 o
2 8 9 72.115 69.817 1.571 38.429 o
2 8 10 245.679 236.459 4.358 6.572 o
2 8 11 157.384 149.418 2.895 13.269 o
2 8 12 26.810 27.008 1.077 103.153 o
2 8 13 41.795 41.090 1.532 58.129 o
2 8 14 94.127 93.317 2.550 21.640 o
2 8 15 23.179 25.773 1.611 73.318 o
2 8 16 58.263 59.668 2.322 31.525 o
2 8 17 8.579 9.665 1.789 82.137 o
2 8 18 21.788 24.191 2.263 46.650 o
2 9 0 21.584 22.413 0.682 159.627 o
2 9 1 36.313 35.111 0.870 94.108 o
2 9 2 13.457 15.041 0.613 239.200 o
2 9 3 106.981 108.407 1.838 24.477 o
2 9 4 143.899 140.692 2.332 16.407 o
2 9 5 100.607 104.207 1.818 25.882 o
2 9 6 12.229 12.926 0.524 284.274 o
2 9 7 95.397 96.677 1.700 28.377 o
2 9 8 117.169 111.263 1.967 22.113 o
2 9 9 426.193 410.484 7.253 2.627 o
2 9 10 57.080 53.591 1.403 50.275 o
2 9 11 32.093 31.880 1.729 59.350 o
2 9 12 210.905 209.333 4.773 6.781 o
2 9 13 5.050 5.425 1.136 191.278 o
2 9 14 35.563 37.631 1.779 54.143 o
2 9 15 55.337 57.761 2.085 36.208 o
2 9 16 13.088 12.155 1.897 69.922 o
2 9 17 58.391 54.371 2.362 31.408 o
2 9 18 55.881 53.828 5.672 8.547 o
2 10 0 98.985 102.586 1.868 25.865 o
2 10 1 19.935 21.810 0.682 167.723 o
2 10 2 12.652 12.481 0.593 263.425 o
2 10 3 42.705 42.552 0.968 77.201 o
2 10 4 18.322 19.952 0.702 176.693 o
2 10 5 66.667 62.267 1.245 47.123 o
2 10 6 22.797 24.251 0.751 144.563 o
2 10 7 85.297 82.980 1.502 33.938 o
2 10 8 15.459 15.386 0.623 220.077 o
2 10 9 43.048 41.446 1.413 61.244 o
2 10 10 10.962 12.689 1.107 156.793 o
2 10 11 45.724 46.387 1.670 50.528 o
2 10 12 136.506 137.697 3.429 12.669 o
2 10 13 49.153 50.962 1.808 44.698 o
2 10 14 11.953 12.560 1.571 95.052 o
2 10 15 21.109 21.899 1.611 76.852 o
2 10 16 31.112 33.915 2.135 45.664 o
2 10 17 33.282 39.054 4.081 16.214 o
2 11 0 35.804 36.258 0.978 88.621 o
2 11 1 212.809 215.262 3.469 8.736 o
2 11 2 7.029 7.510 0.613 370.074 o
2 11 3 9.024 10.406 0.642 301.747 o
2 11 4 30.820 35.042 0.959 97.798 o
2 11 5 85.032 84.571 1.690 31.736 o
2 11 6 13.699 14.527 0.662 228.244 o
2 11 7 198.206 197.593 3.637 9.044 o
2 11 8 225.449 215.974 3.933 7.694 o
2 11 9 23.617 23.134 0.751 143.706 o
2 11 10 272.610 263.507 5.910 4.571 o
2 11 11 28.675 31.040 1.364 79.520 o
2 11 12 15.388 16.859 1.561 88.896 o
2 11 13 41.839 44.746 1.996 43.841 o
2 11 14 17.935 21.681 1.887 64.003 o
2 11 15 17.266 16.760 1.818 69.822 o
2 11 16 4.078 3.943 2.767 39.224 o
2 12 0 103.328 103.426 1.887 24.998 o
2 12 1 215.669 214.491 3.538 8.557 o
2 12 2 39.351 41.633 1.048 78.112 o
2 12 3 91.895 92.981 1.749 28.910 o
2 12 4 122.695 126.145 2.204 19.369 o
2 12 5 11.096 13.064 0.682 251.503 o
2 12 6 377.999 365.737 6.680 3.136 o
2 12 7 158.792 160.901 3.063 12.404 o
2 12 8 6.203 6.147 0.642 383.306 o
2 12 9 11.296 11.572 0.791 226.657 o
2 12 10 24.141 24.844 1.275 94.390 o
2 12 11 11.393 11.453 1.364 119.110 o
2 12 12 12.926 14.537 1.601 89.992 o
2 12 13 69.803 70.479 2.441 27.128 o
2 12 14 0.216 2.164 1.759 98.579 o
2 12 15 6.697 6.680 1.759 88.064 o
2 13 0 79.445 78.919 1.522 35.738 o
2 13 1 45.194 46.802 1.117 67.728 o
2 13 2 51.496 53.067 1.216 58.078 o
2 13 3 118.136 118.170 2.154 20.491 o
2 13 4 113.288 113.457 2.471 19.324 o
2 13 5 3.729 4.842 0.682 427.306 o
2 13 6 2.274 2.589 0.672 515.306 o
2 13 7 13.926 16.217 0.830 186.980 o
2 13 8 92.413 93.841 2.016 26.290 o
2 13 9 6.723 9.220 0.870 249.555 o
2 13 10 76.340 74.857 2.342 26.939 o
2 13 11 118.804 119.416 3.281 14.525 o
2 13 12 113.138 110.877 3.271 15.104 o
2 13 13 22.436 23.223 2.095 52.347 o
2 13 14 8.446 4.961 1.937 73.533 o
2 14 0 4.201 5.000 0.712 392.174 o
2 14 1 40.538 42.187 1.117 73.864 o
2 14 2 46.758 50.122 1.334 58.617 o
2 14 3 27.945 30.585 1.136 94.436 o
2 14 4 125.963 128.734 2.718 16.411 o
2 14 5 34.526 36.524 1.275 75.512 o
2 14 6 91.992 89.651 2.075 26.137 o
2 14 7 194.245 188.778 3.637 9.268 o
2 14 8 32.545 35.180 1.334 75.205 o
2 14 9 0.629 1.038 1.028 281.028 o
2 14 10 38.149 41.505 2.046 44.386 o
2 14 11 3.664 5.702 1.789 89.283 o
2 14 12 22.809 28.727 2.214 47.077 o
2 14 13 45.905 44.746 2.471 32.944 o
2 15 0 48.608 51.911 1.551 51.077 o
2 15 1 94.430 99.266 2.431 22.199 o
2 15 2 12.636 14.655 1.196 134.635 o
2 15 3 12.381 14.457 1.067 155.309 o
2 15 4 160.259 159.972 3.261 11.774 o
2 15 5 44.330 47.157 1.512 55.586 o
2 15 6 4.553 3.548 0.889 292.798 o
2 15 7 45.085 47.740 1.650 51.056 o
2 15 8 22.960 24.181 1.453 83.900 o
2 15 9 13.480 15.268 1.383 109.194 o
2 15 10 3.655 4.269 1.838 85.640 o
2 15 11 0.925 5.366 2.135 65.919 o
2 15 12 18.081 24.172 2.688 36.183 o
2 16 0 108.245 110.205 3.143 16.052 o
2 16 1 81.484 90.115 2.826 20.886 o
2 16 2 51.498 55.360 1.838 42.454 o
2 16 3 20.212 22.610 1.561 80.495 o
2 16 4 14.898 19.596 1.769 73.488 o
2 16 5 166.472 161.909 3.656 10.437 o
2 16 6 29.429 31.247 1.769 59.508 o
2 16 7 3.524 5.761 1.591 110.707 o
2 16 8 32.239 36.761 1.917 51.322 o
2 16 9 18.267 19.201 1.759 71.550 o
2 16 10 7.574 15.258 2.322 51.281 o
2 17 0 40.446 40.111 2.095 42.616 o
2 17 1 43.585 45.557 2.194 38.674 o
2 17 2 35.343 36.248 2.253 40.855 o
2 17 3 45.974 47.454 2.144 38.819 o
2 17 4 6.528 9.675 1.719 90.085 o
2 17 5 37.316 38.491 1.937 48.231 o
2 17 6 61.843 60.834 2.569 27.462 o
2 17 7 9.607 9.635 1.868 75.462 o
2 17 8 83.688 72.861 2.826 21.501 o
2 18 0 151.481 146.927 4.230 9.616 o
2 18 1 23.905 23.539 2.382 42.568 o
2 18 2 30.311 27.196 2.194 45.366 o
2 18 3 15.526 15.535 2.154 54.740 o
2 18 4 166.242 152.363 4.536 8.505 o
2 18 5 5.876 6.443 2.540 45.383 o
2 18 6 27.570 24.557 6.147 7.837 o
3 0 1 194.167 204.609 3.103 10.120 o
3 0 2 157.683 171.554 2.629 13.540 o
3 0 3 1449.270 1493.260 22.334 0.292 o
3 0 4 36.127 36.959 0.652 103.251 o
3 0 5 259.533 261.362 4.002 6.562 o
3 0 6 1381.210 1385.140 20.644 0.332 o
3 0 7 371.824 374.364 5.692 3.590 o
3 0 8 71.684 72.041 1.245 43.102 o
3 0 9 109.720 107.429 1.927 23.547 o
3 0 10 30.188 29.824 0.751 116.974 o
3 0 11 0.274 0.652 0.445 1392.220 o
3 0 12 5.539 6.957 0.514 477.568 o
3 0 13 11.136 11.414 0.632 273.794 o
3 0 14 456.308 440.011 6.720 2.623 o
3 0 15 1.290 1.571 0.613 670.670 o
3 0 16 87.254 90.530 1.808 29.433 o
3 0 17 16.304 18.519 1.087 133.963 o
3 0 18 5.006 6.493 1.285 154.974 o
3 0 19 0.621 3.152 1.611 115.509 o
3 0 20 12.991 17.333 2.204 53.425 o
3 1 0 721.777 722.334 10.742 1.126 o
3 1 1 570.640 573.706 8.558 1.712 o
3 1 2 23.114 22.106 0.435 178.864 o
3 1 3 542.243 546.007 8.726 1.769 o
3 1 4 402.058 397.864 6.285 3.101 o
3 1 5 1228.600 1203.870 18.035 0.425 o
3 1 6 593.548 611.170 9.180 1.542 o
3 1 7 145.645 146.097 2.303 16.203 o
3 1 8 257.305 255.957 3.933 6.723 o
3 1 9 48.379 48.333 0.949 69.654 o
3 1 10 44.161 42.216 0.860 79.749 o
3 1 11 46.194 43.946 0.919 74.668 o
3 1 12 366.495 353.464 5.415 3.831 o
3 1 13 65.510 63.898 1.245 47.273 o
3 1 14 130.100 131.887 2.223 18.336 o
3 1 15 58.700 62.080 1.354 48.626 o
3 1 16 157.912 161.563 2.836 13.134 o
3 1 17 45.823 49.331 1.393 57.665 o
3 1 18 1.544 2.391 1.186 203.965 o
3 1 19 42.514 44.647 1.907 45.869 o
3 1 20 14.681 13.400 2.115 57.341 o
3 2 0 1928.580 1986.660 29.686 0.169 o
3 2 1 732.572 751.565 11.236 1.059 o
3 2 2 231.715 225.530 3.429 8.205 o
3 2 3 1016.170 1008.660 16.879 0.540 o
3 2 4 200.966 204.965 3.647 8.858 o
3 2 5 318.290 332.415 5.860 3.997 o
3 2 6 313.116 304.873 5.771 4.191 o
3 2 7 217.920 217.001 3.340 8.797 o
3 2 8 71.138 74.323 1.334 41.561 o
3 2 9 799.075 825.691 12.372 0.892 o
3 2 10 301.337 297.709 4.575 5.202 o
3 2 11 132.538 133.320 2.204 18.157 o
3 2 12 91.035 90.204 1.591 30.873 o
3 2 13 7.892 7.550 0.544 389.119 o
3 2 14 7.577 8.311 0.623 347.683 o
3 2 15 48.533 48.136 1.117 64.580 o
3 2 16 26.490 29.172 1.038 104.740 o
3 2 17 32.822 36.505 1.334 74.329 o
3 2 18 16.943 16.632 1.235 117.264 o
3 2 19 75.344 73.790 2.174 29.103 o
3 2 20 3.062 3.212 2.579 45.312 o
3 3 0 676.325 663.011 9.912 1.293 o
3 3 1 404.425 403.783 6.068 3.159 o
3 3 2 479.167 471.486 7.056 2.390 o
3 3 3 645.475 643.059 9.635 1.379 o
3 3 4 166.391 163.598 2.955 12.331 o
3 3 5 51.709 49.598 1.077 62.827 o
3 3 6 132.684 130.602 2.471 17.013 o
3 3 7 397.695 378.416 6.641 3.029 o
3 3 8 17.589 18.736 0.682 186.324 o
3 3 9 274.546 272.401 4.892 5.381 o
3 3 10 184.711 182.315 3.399 10.150 o
3 3 11 30.238 29.113 0.712 120.297 o
3 3 12 21.408 21.632 0.613 169.835 o
3 3 13 53.836 53.196 1.107 59.347 o
3 3 14 20.165 19.033 0.682 172.901 o
3 3 15 10.383 12.116 0.642 275.152 o
3 3 16 45.743 46.535 1.344 60.093 o
3 3 17 38.249 44.124 1.927 47.047 o
3 3 18 32.793 42.355 2.075 45.287 o
3 3 19 5.523 6.572 1.996 71.166 o
3 3 20 63.819 62.742 4.526 12.238 o
3 4 0 3511.630 3422.610 51.170 0.056 o
3 4 1 38.366 41.416 0.771 90.972 o
3 4 2 611.531 615.646 9.230 1.502 o
3 4 3 231.356 241.084 3.686 7.669 o
3 4 4 177.665 175.931 3.172 11.041 o
3 4 5 103.379 103.733 1.957 24.445 o
3 4 6 54.094 54.263 1.186 56.879 o
3 4 7 547.150 549.001 9.596 1.611 o
3 4 8 316.504 313.362 5.593 4.248 o
3 4 9 148.324 143.963 2.698 14.593 o
3 4 10 325.433 315.457 5.890 3.988 o
3 4 11 85.059 82.150 1.749 31.336 o
3 4 12 79.104 74.966 1.650 34.711 o
3 4 13 50.006 47.019 1.225 60.715 o
3 4 14 3.493 3.370 0.682 453.416 o
3 4 15 47.902 50.527 1.512 52.814 o
3 4 16 44.582 45.428 1.789 48.022 o
3 4 17 35.984 39.825 1.759 54.047 o
3 4 18 10.099 13.272 2.085 61.144 o
3 4 19 1.094 2.391 2.075 70.495 o
3 4 20 25.658 24.043 8.548 4.150 o
3 5 0 2.177 2.362 0.296 1351.110 o
3 5 1 194.057 198.463 3.073 10.288 o
3 5 2 838.767 836.255 12.896 0.830 o
3 5 3 1.614 2.253 0.247 1757.370 o
3 5 4 52.227 50.053 0.919 66.504 o
3 5 5 785.614 804.207 13.904 0.814 o
3 5 6 813.832 814.336 14.082 0.785 o
3 5 7 104.962 102.221 2.036 23.743 o
3 5 8 391.015 371.489 6.591 3.097 o
3 5 9 173.050 172.769 3.380 10.742 o
3 5 10 155.038 155.752 2.955 13.036 o
3 5 11 3.029 2.559 0.573 607.561 o
3 5 12 68.210 67.564 1.561 40.144 o
3 5 13 47.323 47.711 1.314 59.610 o
3 5 14 134.645 133.003 2.698 15.776 o
3 5 15 3.189 4.674 0.959 269.111 o
3 5 16 61.132 60.666 1.937 36.930 o
3 5 17 32.411 37.394 2.233 42.026 o
3 5 18 22.761 27.512 2.382 42.328 o
3 5 19 98.101 96.865 3.726 14.028 o
3 6 0 68.241 71.448 1.245 44.551 o
3 6 1 369.281 361.310 5.514 3.735 o
3 6 2 394.509 406.718 6.137 3.175 o
3 6 3 186.575 185.369 2.905 11.169 o
3 6 4 230.714 228.000 3.508 8.082 o
3 6 5 470.722 463.471 6.997 2.448 o
3 6 6 245.657 239.997 4.328 6.581 o
3 6 7 4.101 4.773 0.583 503.946 o
3 6 8 16.954 17.521 0.741 183.470 o
3 6 9 190.538 182.147 3.390 9.991 o
3 6 10 29.883 31.178 0.988 100.617 o
3 6 11 59.874 58.018 1.443 47.164 o
3 6 12 98.423 93.455 1.967 25.832 o
3 6 13 131.772 125.078 2.480 17.246 o
3 6 14 58.014 59.480 1.719 42.006 o
3 6 15 75.449 76.616 2.382 26.511 o
3 6 16 3.988 5.406 1.532 117.977 o
3 6 17 0.090 2.253 1.512 132.809 o
3 6 18 3.317 4.674 2.204 60.904 o
3 6 19 4.398 3.459 2.559 45.571 o
3 7 0 89.495 92.951 1.581 31.005 o
3 7 1 30.719 30.862 0.751 114.668 o
3 7 2 304.758 301.938 4.625 5.101 o
3 7 3 178.168 176.089 2.777 12.023 o
3 7 4 88.619 81.023 1.482 33.578 o
3 7 5 310.572 297.590 4.566 5.106 o
3 7 6 160.416 155.782 2.530 14.137 o
3 7 7 323.768 317.513 5.672 4.126 o
3 7 8 161.520 161.138 3.093 12.192 o
3 7 9 131.535 128.547 2.550 16.809 o
3 7 10 0.339 0.662 0.455 1322.200 o
3 7 11 35.136 32.008 0.998 91.406 o
3 7 12 119.475 112.389 2.411 19.158 o
3 7 13 176.397 170.556 3.567 10.208 o
3 7 14 0.541 0.099 1.077 261.930 o
3 7 15 247.013 246.183 5.742 5.014 o
3 7 16 4.812 7.491 1.818 84.530 o
3 7 17 57.331 59.846 2.490 29.270 o
3 7 18 30.266 32.028 2.391 39.447 o
3 7 19 7.351 14.823 8.647 4.116 o
3 8 0 140.715 136.265 2.391 16.556 o
3 8 1 337.154 329.994 5.070 4.343 o
3 8 2 253.319 251.470 4.071 6.668 o
3 8 3 54.085 55.676 1.077 59.106 o
3 8 4 56.738 57.079 1.087 56.761 o
3 8 5 542.739 527.646 8.143 1.894 o
3 8 6 1.093 2.243 0.336 1505.300 o
3 8 7 216.525 215.144 3.973 7.826 o
3 8 8 77.993 80.964 1.769 32.776 o
3 8 9 29.229 29.992 0.998 102.059 o
3 8 10 26.034 26.099 1.018 109.925 o
3 8 11 133.052 131.511 2.836 15.327 o
3 8 12 25.140 25.051 1.127 103.925 o
3 8 13 66.813 65.499 2.095 32.559 o
3 8 14 7.667 11.434 1.206 152.757 o
3 8 15 56.272 57.178 2.095 35.878 o
3 8 16 21.041 28.006 2.095 51.922 o
3 8 17 47.699 51.328 2.550 30.724 o
3 8 18 4.566 7.817 2.322 53.933 o
3 9 0 131.934 130.059 2.174 18.493 o
3 9 1 60.299 57.455 1.156 53.106 o
3 9 2 171.738 168.915 2.727 12.612 o
3 9 3 248.202 235.501 3.716 7.342 o
3 9 4 56.050 56.704 1.156 55.703 o
3 9 5 118.858 118.526 2.075 20.857 o
3 9 6 362.188 347.604 5.494 3.841 o
3 9 7 90.550 88.791 1.719 29.853 o
3 9 8 122.637 118.832 2.421 18.541 o
3 9 9 2.129 2.046 0.583 656.210 o
3 9 10 53.858 54.342 1.581 47.465 o
3 9 11 85.785 79.037 2.441 24.347 o
3 9 12 73.428 73.523 2.075 30.687 o
3 9 13 127.668 124.337 3.172 14.402 o
3 9 14 10.264 11.661 1.710 85.682 o
3 9 15 3.006 4.032 1.492 127.234 o
3 9 16 62.027 62.791 2.480 28.416 o
3 9 17 19.641 22.660 2.451 41.956 o
3 10 0 66.257 68.878 1.344 44.213 o
3 10 1 34.718 34.894 0.988 90.508 o
3 10 2 120.972 122.568 2.085 20.363 o
3 10 3 127.338 127.489 2.223 18.776 o
3 10 4 87.493 87.743 1.591 31.905 o
3 10 5 17.542 17.373 0.642 196.549 o
3 10 6 10.196 10.208 0.544 323.474 o
3 10 7 261.922 256.471 4.467 6.059 o
3 10 8 39.570 38.688 1.166 74.452 o
3 10 9 272.544 260.384 5.742 4.721 o
3 10 10 591.337 550.839 11.839 1.241 o
3 10 11 25.997 27.798 1.413 81.149 o
3 10 12 90.342 90.985 2.490 22.651 o
3 10 13 1.624 4.447 1.463 134.852 o
3 10 14 44.993 48.521 2.055 40.855 o
3 10 15 6.299 8.765 1.769 86.513 o
3 10 16 24.661 29.300 2.312 43.435 o
3 10 17 50.455 50.873 3.054 23.750 o
3 11 0 103.702 106.322 1.868 24.882 o
3 11 1 126.112 128.754 2.204 18.930 o
3 11 2 182.776 185.942 3.004 11.071 o
3 11 3 157.403 154.458 2.747 13.627 o
3 11 4 101.011 101.806 1.828 25.928 o
3 11 5 124.652 123.872 2.105 19.816 o
3 11 6 81.414 82.960 1.561 34.226 o
3 11 7 11.940 12.965 0.692 241.775 o
3 11 8 83.811 83.889 1.739 31.526 o
3 11 9 50.328 49.766 1.591 49.759 o
3 11 10 99.808 98.851 2.668 19.952 o
3 11 11 24.266 24.873 1.324 90.660 o
3 11 12 34.290 37.908 1.868 51.753 o
3 11 13 23.693 26.099 1.591 73.843 o
3 11 14 46.678 48.274 2.105 39.340 o
3 11 15 5.112 7.955 1.759 89.114 o
3 11 16 3.945 3.726 2.362 53.287 o
3 12 0 6.683 6.087 0.583 410.130 o
3 12 1 94.306 93.594 1.710 28.771 o
3 12 2 102.071 102.912 1.897 25.143 o
3 12 3 78.377 76.241 1.482 36.907 o
3 12 4 173.394 172.651 3.024 11.650 o
3 12 5 35.950 36.495 1.018 86.333 o
3 12 6 19.714 19.665 0.800 157.998 o
3 12 7 62.441 63.414 1.413 45.569 o
3 12 8 41.758 39.578 1.038 77.071 o
3 12 9 223.698 212.950 5.732 5.410 o
3 12 10 17.044 19.013 1.285 109.596 o
3 12 11 47.034 48.472 1.897 43.811 o
3 12 12 67.691 64.026 2.579 26.292 o
3 12 13 0.033 0.642 1.759 99.837 o
3 12 14 16.695 18.756 1.927 63.701 o
3 12 15 18.930 15.653 2.382 45.224 o
3 13 0 58.670 60.202 1.275 50.735 o
3 13 1 2.369 2.520 0.553 675.297 o
3 13 2 15.224 15.525 0.800 187.455 o
3 13 3 14.225 15.406 0.751 202.853 o
3 13 4 175.180 172.819 3.113 11.344 o
3 13 5 127.531 127.153 2.550 17.158 o
3 13 6 47.798 47.889 1.334 58.665 o
3 13 7 43.422 46.614 1.295 63.230 o
3 13 8 26.853 27.196 1.018 107.341 o
3 13 9 10.802 12.540 1.482 105.530 o
3 13 10 5.347 5.277 1.245 164.120 o
3 13 11 95.540 91.311 2.866 19.297 o
3 13 12 7.795 9.813 1.729 87.712 o
3 13 13 108.389 108.101 3.390 14.863 o
3 13 14 49.551 48.926 3.320 21.167 o
3 14 0 50.482 51.318 1.225 59.000 o
3 14 1 7.980 8.261 0.761 281.946 o
3 14 2 36.039 37.898 1.176 77.915 o
3 14 3 161.446 160.160 3.133 12.099 o
3 14 4 81.186 87.032 1.976 29.126 o
3 14 5 32.255 35.526 1.196 82.305 o
3 14 6 33.634 35.842 1.265 77.190 o
3 14 7 46.118 50.211 1.542 52.980 o
3 14 8 14.552 15.426 1.097 142.064 o
3 14 9 20.556 23.104 1.897 61.505 o
3 14 10 16.739 16.938 1.917 64.745 o
3 14 11 3.215 5.425 1.769 91.810 o
3 14 12 28.439 28.194 2.441 39.202 o
3 14 13 50.865 47.691 2.629 29.316 o
3 15 0 2.507 4.160 0.880 320.715 o
3 15 1 135.519 133.448 3.162 13.804 o
3 15 2 58.662 62.336 1.986 36.512 o
3 15 3 41.783 46.980 1.729 50.521 o
3 15 4 5.260 8.232 1.117 188.290 o
3 15 5 20.031 20.841 1.265 104.613 o
3 15 6 115.880 115.730 2.668 17.880 o
3 15 7 68.744 69.926 1.967 33.491 o
3 15 8 14.546 17.076 1.285 116.252 o
3 15 9 43.493 46.031 2.194 38.636 o
3 15 10 2.876 5.979 1.719 96.822 o
3 15 11 120.037 112.745 3.439 13.937 o
3 15 12 91.776 80.925 4.141 12.721 o
3 16 0 10.113 12.442 1.393 117.035 o
3 16 1 2.743 5.000 1.166 196.182 o
3 16 2 125.848 126.867 3.093 14.772 o
3 16 3 11.300 12.046 1.374 117.476 o
3 16 4 62.003 64.757 2.135 33.074 o
3 16 5 20.148 22.680 1.532 82.487 o
3 16 6 10.002 12.402 1.561 98.769 o
3 16 7 60.167 63.206 2.214 32.429 o
3 16 8 111.956 102.290 2.965 17.024 o
3 16 9 27.488 29.449 2.727 33.081 o
3 16 10 150.646 134.397 4.575 8.941 o
3 17 0 4.699 6.058 1.522 117.320 o
3 17 1 49.621 50.764 2.154 37.236 o
3 17 2 24.019 23.944 2.016 54.461 o
3 17 3 10.818 13.746 1.887 71.607 o
3 17 4 12.150 16.058 1.808 74.686 o
3 17 5 4.438 6.779 1.779 88.733 o
3 17 6 25.426 24.942 2.036 52.850 o
3 17 7 1.579 5.406 1.996 74.507 o
3 17 8 13.705 19.517 2.510 42.302 o
3 18 0 8.039 6.631 3.172 29.418 o
3 18 1 10.982 12.708 2.372 48.644 o
3 18 2 18.107 16.098 2.441 43.588 o
3 18 3 26.744 29.162 2.451 39.263 o
3 18 4 4.791 3.913 2.204 60.346 o
3 18 5 5.464 9.734 3.054 31.778 o
4 0 0 275.109 290.436 6.176 4.247 o
4 0 1 25.735 25.753 0.514 153.030 o
4 0 2 944.900 952.903 14.210 0.675 o
4 0 3 3499.190 3376.090 50.587 0.057 o
4 0 4 271.423 276.057 4.190 6.068 o
4 0 5 332.531 328.343 4.981 4.446 o
4 0 6 1165.190 1179.190 17.649 0.452 o
4 0 7 371.617 369.137 5.791 3.561 o
4 0 8 91.240 89.552 1.512 31.672 o
4 0 9 119.741 118.595 1.957 21.444 o
4 0 10 26.248 27.739 0.721 131.554 o
4 0 11 90.023 88.425 1.581 31.377 o
4 0 12 125.863 127.924 2.164 19.193 o
4 0 13 3.283 3.735 0.544 604.050 o
4 0 14 1.337 1.571 0.464 1017.230 o
4 0 15 15.056 17.284 0.850 175.320 o
4 0 16 168.936 165.278 2.807 12.605 o
4 0 17 4.713 7.402 0.949 246.438 o
4 0 18 0.920 3.577 1.482 134.283 o
4 0 19 23.031 27.601 1.996 54.828 o
4 0 20 3.240 5.218 2.194 61.327 o
4 1 0 740.879 763.127 11.364 1.036 o
4 1 1 1611.830 1557.130 23.183 0.259 o
4 1 2 771.267 778.197 11.631 0.982 o
4 1 3 875.672 886.742 13.647 0.753 o
4 1 4 1261.090 1305.450 19.952 0.371 o
4 1 5 335.076 337.217 5.109 4.306 o
4 1 6 2.244 1.364 0.237 1727.120 o
4 1 7 86.635 87.437 1.463 33.491 o
4 1 8 12.385 12.007 0.455 307.194 o
4 1 9 13.791 12.926 0.474 278.631 o
4 1 10 5.141 5.702 0.445 575.918 o
4 1 11 17.871 18.074 0.632 194.162 o
4 1 12 24.450 25.773 0.741 137.913 o
4 1 13 31.125 32.058 0.820 108.269 o
4 1 14 48.169 49.845 1.166 62.748 o
4 1 15 47.713 50.794 1.186 62.151 o
4 1 16 15.745 16.928 0.899 165.042 o
4 1 17 65.770 65.617 1.719 38.603 o
4 1 18 122.198 121.016 2.777 16.651 o
4 1 19 26.457 26.869 1.927 56.016 o
4 1 20 11.427 13.479 2.322 50.171 o
4 2 0 566.410 548.804 8.222 1.803 o
4 2 1 2241.110 2268.410 33.856 0.129 o
4 2 2 300.285 300.318 4.536 5.230 o
4 2 3 131.859 137.233 2.144 18.322 o
4 2 4 95.687 95.945 1.611 29.176 o
4 2 5 274.029 281.433 4.299 5.887 o
4 2 6 319.151 317.928 4.842 4.710 o
4 2 7 3.426 3.093 0.247 1141.810 o
4 2 8 28.873 30.427 0.662 125.334 o
4 2 9 196.494 195.122 3.063 10.283 o
4 2 10 510.265 502.041 7.589 2.121 o
4 2 11 39.788 38.343 0.860 87.414 o
4 2 12 143.678 139.792 2.332 16.456 o
4 2 13 143.499 140.306 2.382 16.250 o
4 2 14 5.076 5.000 0.593 460.069 o
4 2 15 27.448 30.002 0.939 109.411 o
4 2 16 42.900 46.594 1.304 63.277 o
4 2 17 14.213 13.252 0.978 165.718 o
4 2 18 48.925 51.723 2.065 39.052 o
4 2 19 15.435 18.322 2.391 45.585 o
4 2 20 67.218 70.114 4.664 11.467 o
4 3 0 251.049 253.575 3.854 6.946 o
4 3 1 292.210 290.890 4.427 5.472 o
4 3 2 292.147 298.460 4.506 5.360 o
4 3 3 288.342 296.622 4.526 5.400 o
4 3 4 33.066 35.279 0.682 109.219 o
4 3 5 164.258 159.596 2.935 12.576 o
4 3 6 1042.600 1004.070 17.343 0.518 o
4 3 7 63.391 62.327 1.334 46.895 o
4 3 8 983.402 947.102 16.385 0.577 o
4 3 9 270.589 266.580 4.793 5.554 o
4 3 10 190.204 186.733 3.479 9.740 o
4 3 11 204.359 195.775 3.795 8.616 o
4 3 12 54.564 55.123 1.522 48.356 o
4 3 13 69.305 67.208 1.532 40.325 o
4 3 14 104.043 102.576 2.174 22.820 o
4 3 15 7.785 8.795 0.860 245.514 o
4 3 16 70.382 70.983 1.976 32.873 o
4 3 17 76.978 78.988 2.322 26.748 o
4 3 18 21.718 22.749 1.789 66.133 o
4 3 19 2.025 2.876 2.599 44.978 o
4 3 20 7.799 13.252 7.728 5.144 o
4 4 0 529.086 511.153 7.678 2.039 o
4 4 1 366.370 378.406 5.732 3.593 o
4 4 2 874.788 894.786 13.361 0.766 o
4 4 3 688.775 688.784 10.327 1.219 o
4 4 4 797.805 798.347 11.928 0.932 o
4 4 5 3.258 4.645 0.474 671.981 o
4 4 6 117.968 118.753 2.283 19.736 o
4 4 7 107.068 107.488 2.125 22.510 o
4 4 8 75.555 74.877 1.591 36.438 o
4 4 9 74.906 75.628 1.640 35.840 o
4 4 10 16.595 16.464 0.741 188.097 o
4 4 11 339.519 332.968 5.929 3.810 o
4 4 12 51.999 54.263 1.314 54.864 o
4 4 13 96.453 90.915 1.957 26.416 o
4 4 14 63.471 61.101 1.621 41.756 o
4 4 15 52.486 55.300 1.927 40.304 o
4 4 16 43.122 46.189 1.759 49.277 o
4 4 17 30.989 33.747 1.680 61.432 o
4 4 18 2.504 4.862 2.312 55.862 o
4 4 19 4.808 9.754 2.441 48.705 o
4 5 0 1109.880 1101.990 16.424 0.509 o
4 5 1 345.801 347.060 5.267 4.087 o
4 5 2 154.811 156.691 2.500 14.537 o
4 5 3 132.360 138.468 2.204 17.953 o
4 5 4 374.645 376.598 5.732 3.547 o
4 5 5 289.972 289.319 5.158 4.900 o
4 5 6 26.027 26.247 0.771 130.137 o
4 5 7 118.233 114.781 2.253 20.076 o
4 5 8 98.106 93.574 1.937 26.123 o
4 5 9 242.051 242.764 4.437 6.484 o
4 5 10 73.022 74.491 1.640 36.499 o
4 5 11 88.554 85.816 1.808 29.634 o
4 5 12 114.697 107.676 2.342 20.243 o
4 5 13 126.386 122.726 2.559 17.364 o
4 5 14 33.972 33.184 1.186 82.203 o
4 5 15 323.855 327.750 6.581 3.564 o
4 5 16 13.075 15.772 1.463 101.418 o
4 5 17 1.082 2.846 1.878 85.485 o
4 5 18 29.432 33.184 2.471 37.670 o
4 5 19 44.797 37.058 2.639 31.012 o
4 6 0 174.215 166.049 2.609 12.893 o
4 6 1 129.197 129.001 2.125 19.030 o
4 6 2 398.909 404.653 6.176 3.142 o
4 6 3 140.706 141.887 2.293 16.761 o
4 6 4 103.001 98.762 1.650 27.260 o
4 6 5 11.854 12.442 0.385 330.892 o
4 6 6 161.307 156.483 2.975 12.662 o
4 6 7 210.498 204.402 3.755 8.436 o
4 6 8 72.698 75.114 1.591 37.201 o
4 6 9 148.032 145.504 2.895 13.847 o
4 6 10 49.830 51.516 1.265 58.258 o
4 6 11 312.464 300.792 5.396 4.465 o
4 6 12 137.115 134.614 2.698 15.564 o
4 6 13 47.567 48.669 1.433 55.693 o
4 6 14 121.339 121.520 2.826 16.448 o
4 6 15 39.887 41.288 1.927 46.963 o
4 6 16 41.574 47.128 2.154 39.862 o
4 6 17 47.117 48.175 2.223 36.842 o
4 6 18 3.804 6.028 2.085 66.924 o
4 6 19 38.815 37.404 3.923 17.124 o
4 7 0 143.238 141.838 2.332 16.413 o
4 7 1 373.063 373.070 5.682 3.591 o
4 7 2 2.139 1.601 0.247 1677.070 o
4 7 3 161.590 154.517 2.559 14.011 o
4 7 4 327.998 316.119 4.911 4.588 o
4 7 5 113.222 111.757 1.897 23.009 o
4 7 6 217.550 215.677 3.963 7.814 o
4 7 7 23.406 25.447 0.899 126.651 o
4 7 8 44.526 45.626 1.255 64.108 o
4 7 9 43.332 43.383 1.166 68.987 o
4 7 10 70.826 70.124 1.631 37.873 o
4 7 11 61.370 60.736 1.492 45.009 o
4 7 12 193.377 187.266 3.844 8.898 o
4 7 13 189.507 185.132 3.982 8.748 o
4 7 14 14.125 14.734 1.512 96.038 o
4 7 15 51.942 54.500 2.036 38.426 o
4 7 16 19.091 20.337 1.818 67.237 o
4 7 17 15.457 17.165 2.006 61.000 o
4 7 18 16.707 16.424 2.214 51.688 o
4 8 0 233.402 229.087 3.735 7.682 o
4 8 1 83.749 85.688 1.542 33.545 o
4 8 2 50.153 52.800 1.067 63.065 o
4 8 3 11.046 10.554 0.504 321.921 o
4 8 4 108.433 112.251 1.897 23.601 o
4 8 5 77.443 78.830 1.522 36.294 o
4 8 6 45.310 43.432 0.889 76.822 o
4 8 7 46.286 45.013 1.196 64.980 o
4 8 8 135.518 134.288 2.658 15.847 o
4 8 9 14.536 14.072 0.820 191.316 o
4 8 10 25.233 24.873 0.939 119.422 o
4 8 11 105.091 104.503 2.461 20.588 o
4 8 12 14.433 15.189 1.048 150.097 o
4 8 13 71.672 71.299 2.135 30.481 o
4 8 14 15.978 17.867 1.403 100.976 o
4 8 15 156.754 158.549 4.131 9.575 o
4 8 16 20.281 19.478 1.868 64.200 o
4 8 17 28.925 27.650 2.391 40.364 o
4 8 18 7.049 10.880 2.550 44.096 o
4 9 0 69.931 71.962 1.433 40.886 o
4 9 1 332.977 323.462 5.070 4.407 o
4 9 2 71.808 71.794 1.364 41.326 o
4 9 3 48.215 50.181 1.067 65.511 o
4 9 4 16.357 17.590 0.662 199.680 o
4 9 5 26.246 26.820 0.751 130.410 o
4 9 6 9.219 9.457 0.484 370.375 o
4 9 7 12.298 12.432 0.820 209.410 o
4 9 8 121.769 114.969 2.312 19.388 o
4 9 9 254.785 239.147 4.773 5.945 o
4 9 10 2.339 2.293 0.623 580.329 o
4 9 11 55.690 53.620 1.700 44.255 o
4 9 12 47.959 48.828 1.700 48.231 o
4 9 13 45.334 44.262 1.789 47.953 o
4 9 14 22.853 24.132 1.690 69.933 o
4 9 15 6.113 8.034 1.413 127.653 o
4 9 16 30.405 32.631 2.520 36.423 o
4 9 17 35.181 32.068 2.559 34.664 o
4 10 0 0.867 0.998 0.425 1304.120 o
4 10 1 168.506 167.877 2.886 12.339 o
4 10 2 28.569 30.724 0.830 114.145 o
4 10 3 142.691 146.493 2.510 15.581 o
4 10 4 68.076 72.584 1.393 42.039 o
4 10 5 19.852 19.448 0.702 170.779 o
4 10 6 53.516 52.020 1.077 60.706 o
4 10 7 147.166 140.049 2.362 16.078 o
4 10 8 42.931 40.240 1.206 69.198 o
4 10 9 28.229 27.265 1.235 89.918 o
4 10 10 60.878 60.597 1.828 38.904 o
4 10 11 139.707 137.361 3.370 12.749 o
4 10 12 43.123 49.015 2.046 41.568 o
4 10 13 6.824 10.455 1.542 107.186 o
4 10 14 110.237 108.693 3.261 15.375 o
4 10 15 41.312 51.091 2.540 32.032 o
4 10 16 44.675 49.440 2.520 31.899 o
4 10 17 22.434 19.646 4.457 14.561 o
4 11 0 194.429 195.162 3.202 10.061 o
4 11 1 55.855 57.168 1.245 53.626 o
4 11 2 138.143 139.585 2.342 16.834 o
4 11 3 53.321 54.134 1.176 57.636 o
4 11 4 115.795 112.883 1.976 22.119 o
4 11 5 152.793 150.297 2.500 14.853 o
4 11 6 40.905 39.627 0.998 79.543 o
4 11 7 2.435 3.172 0.445 843.787 o
4 11 8 129.102 127.282 3.123 14.456 o
4 11 9 189.568 183.195 4.289 8.184 o
4 11 10 54.142 54.134 1.789 42.818 o
4 11 11 0.429 0.939 1.077 259.103 o
4 11 12 48.575 51.397 2.125 38.003 o
4 11 13 72.068 75.381 2.708 23.672 o
4 11 14 2.611 4.101 1.611 111.169 o
4 11 15 3.670 5.643 1.917 78.550 o
4 11 16 38.067 38.876 2.866 28.354 o
4 12 0 13.867 14.556 0.751 207.753 o
4 12 1 14.405 16.187 0.781 193.757 o
4 12 2 106.926 112.429 1.967 23.314 o
4 12 3 213.199 212.881 3.429 8.825 o
4 12 4 8.758 10.702 0.662 295.843 o
4 12 5 115.590 114.119 2.144 21.034 o
4 12 6 195.032 184.638 3.597 9.384 o
4 12 7 38.008 36.613 1.018 83.732 o
4 12 8 10.576 11.542 1.077 165.850 o
4 12 9 39.135 41.367 1.482 61.404 o
4 12 10 0.417 1.265 1.057 267.083 o
4 12 11 53.348 54.865 2.154 35.817 o
4 12 12 188.031 181.515 4.556 7.749 o
4 12 13 134.191 128.250 3.666 12.121 o
4 12 14 13.661 13.588 2.006 63.056 o
4 12 15 66.123 60.884 3.073 21.546 o
4 13 0 2.484 3.844 0.662 496.677 o
4 13 1 199.869 198.453 3.241 9.757 o
4 13 2 57.861 61.378 1.413 47.925 o
4 13 3 30.539 30.605 0.988 100.008 o
4 13 4 141.243 142.036 2.599 15.467 o
4 13 5 47.126 50.893 1.472 54.210 o
4 13 6 34.863 38.096 1.354 70.913 o
4 13 7 59.104 62.445 1.581 43.808 o
4 13 8 140.553 133.774 3.014 14.111 o
4 13 9 125.856 125.997 3.765 12.131 o
4 13 10 62.965 65.815 2.283 30.641 o
4 13 11 11.514 11.483 1.749 81.430 o
4 13 12 11.405 11.552 2.065 61.897 o
4 13 13 22.572 22.590 2.233 47.609 o
4 13 14 33.897 34.825 2.984 27.432 o
4 14 0 3.516 4.309 0.830 333.810 o
4 14 1 53.843 55.943 1.482 49.408 o
4 14 2 69.613 72.891 1.670 37.232 o
4 14 3 38.806 42.197 1.255 69.949 o
4 14 4 75.872 78.899 1.868 32.248 o
4 14 5 49.603 54.796 1.660 47.284 o
4 14 6 202.652 212.792 4.022 8.064 o
4 14 7 176.916 168.490 3.320 10.831 o
4 14 8 1.062 1.640 0.731 505.533 o
4 14 9 74.681 74.234 2.589 24.607 o
4 14 10 14.923 19.685 1.947 63.502 o
4 14 11 126.720 122.687 3.894 11.709 o
4 14 12 34.924 34.894 2.322 39.507 o
4 14 13 38.655 39.548 3.706 18.793 o
4 15 0 35.229 40.655 1.472 64.680 o
4 15 1 60.181 59.984 1.808 39.558 o
4 15 2 138.619 138.646 3.192 13.412 o
4 15 3 187.525 193.877 4.180 8.315 o
4 15 4 55.570 57.761 1.907 39.410 o
4 15 5 6.408 9.180 1.304 142.756 o
4 15 6 5.274 8.064 1.334 142.497 o
4 15 7 15.418 17.649 1.463 96.618 o
4 15 8 129.721 118.823 2.905 15.618 o
4 15 9 5.824 7.589 2.006 69.964 o
4 15 10 10.281 12.550 2.194 56.093 o
4 15 11 45.537 42.582 2.866 27.105 o
4 16 0 80.014 82.694 2.520 24.099 o
4 16 1 69.658 69.165 2.342 28.427 o
4 16 2 36.126 38.570 1.700 56.310 o
4 16 3 37.633 40.082 1.927 48.075 o
4 16 4 29.973 31.959 1.502 70.720 o
4 16 5 15.779 17.896 1.492 93.412 o
4 16 6 132.650 125.770 3.281 13.669 o
4 16 7 17.687 17.491 1.591 83.719 o
4 16 8 3.793 3.301 1.413 139.317 o
4 16 9 5.525 6.087 2.500 46.908 o
4 16 10 5.564 8.005 2.767 38.481 o
4 17 0 16.452 16.276 1.967 62.617 o
4 17 1 41.748 42.009 2.352 36.314 o
4 17 2 15.733 18.312 1.947 63.428 o
4 17 3 18.066 19.823 2.273 48.384 o
4 17 4 66.801 69.807 2.579 26.020 o
4 17 5 83.416 82.229 2.826 21.076 o
4 17 6 21.798 22.195 1.907 60.597 o
4 17 7 1.962 1.779 1.759 96.563 o
4 17 8 146.447 116.520 6.285 5.947 o
4 18 0 18.776 22.195 2.372 44.569 o
4 18 1 31.369 28.678 2.609 34.772 o
4 18 2 6.812 6.779 1.957 72.756 o
4 18 3 81.219 70.519 3.103 19.596 o
4 18 4 46.566 49.015 3.538 19.412 o
5 0 1 196.018 203.226 3.123 10.042 o
5 0 2 73.355 80.905 1.324 39.830 o
5 0 3 135.556 126.995 2.006 19.100 o
5 0 4 50.604 54.233 0.959 65.096 o
5 0 5 6.512 7.372 0.336 563.876 o
5 0 6 0.061 0.198 0.188 7399.690 o
5 0 7 361.120 364.571 5.574 3.749 o
5 0 8 0.048 0.415 0.247 4325.720 o
5 0 9 4.548 5.830 0.415 632.800 o
5 0 10 8.151 9.932 0.573 346.775 o
5 0 11 28.854 29.567 0.761 119.637 o
5 0 12 6.271 6.710 0.563 425.334 o
5 0 13 4.049 5.830 0.623 453.648 o
5 0 14 32.647 33.026 0.939 97.656 o
5 0 15 170.223 165.278 2.737 12.742 o
5 0 16 5.062 4.704 0.731 364.808 o
5 0 17 4.802 5.485 1.136 192.404 o
5 0 18 3.518 3.814 1.383 144.754 o
5 0 19 4.640 4.378 1.887 80.552 o
5 0 20 36.642 30.407 7.560 5.209 o
5 1 0 134.954 138.587 2.164 17.907 o
5 1 1 387.399 395.394 5.959 3.316 o
5 1 2 981.871 963.013 14.369 0.650 o
5 1 3 400.187 401.777 6.058 3.190 o
5 1 4 92.204 90.471 1.482 31.643 o
5 1 5 302.397 295.525 4.605 5.178 o
5 1 6 1.149 0.988 0.208 2766.560 o
5 1 7 304.173 297.936 4.585 5.160 o
5 1 8 184.429 178.609 2.797 11.652 o
5 1 9 26.953 28.401 0.682 131.767 o
5 1 10 135.515 133.972 2.214 17.831 o
5 1 11 68.250 67.307 1.285 44.731 o
5 1 12 1.896 1.166 0.366 1303.270 o
5 1 13 0.553 2.303 0.524 897.083 o
5 1 14 58.405 60.973 1.285 50.467 o
5 1 15 17.376 19.231 0.800 168.390 o
5 1 16 65.139 69.066 1.670 39.091 o
5 1 17 6.719 7.550 1.127 180.491 o
5 1 18 8.735 8.904 1.275 141.425 o
5 1 19 130.470 126.402 3.982 11.224 o
5 1 20 31.415 29.498 7.451 5.383 o
5 2 0 1195.830 1213.080 18.084 0.430 o
5 2 1 567.421 585.417 8.953 1.644 o
5 2 2 187.389 191.120 2.945 10.937 o
5 2 3 222.531 232.082 3.558 8.150 o
5 2 4 24.380 24.745 0.583 154.227 o
5 2 5 122.067 120.088 1.927 21.264 o
5 2 6 145.573 142.263 2.263 16.504 o
5 2 7 23.597 23.174 0.544 164.121 o
5 2 8 243.992 247.567 3.923 7.044 o
5 2 9 281.237 271.343 4.190 5.961 o
5 2 10 143.518 143.034 2.332 16.350 o
5 2 11 120.743 117.736 1.967 21.322 o
5 2 12 144.597 140.484 2.342 16.324 o
5 2 13 86.876 83.642 1.512 33.363 o
5 2 14 22.521 23.095 0.741 148.455 o
5 2 15 18.032 19.102 1.067 130.990 o
5 2 16 126.145 129.495 3.034 14.939 o
5 2 17 11.501 15.396 1.522 98.328 o
5 2 18 59.565 60.073 2.688 26.378 o
5 2 19 5.961 5.613 2.303 54.679 o
5 3 0 134.523 136.749 2.164 18.022 o
5 3 1 386.781 380.432 5.811 3.426 o
5 3 2 693.369 683.062 10.238 1.226 o
5 3 3 70.349 70.114 1.206 44.595 o
5 3 4 395.264 399.178 6.028 3.235 o
5 3 5 1026.730 986.661 14.734 0.612 o
5 3 6 227.883 229.196 4.111 7.260 o
5 3 7 19.166 18.420 0.721 173.549 o
5 3 8 150.183 148.736 3.054 13.108 o
5 3 9 38.382 39.568 1.067 79.418 o
5 3 10 22.820 21.602 0.860 137.407 o
5 3 11 2.380 1.472 0.455 917.874 o
5 3 12 192.479 187.365 3.508 9.601 o
5 3 13 230.034 231.499 4.269 6.985 o
5 3 14 6.119 6.502 0.870 268.155 o
5 3 15 25.427 26.939 1.285 90.527 o
5 3 16 16.501 19.952 1.324 105.870 o
5 3 17 33.779 37.592 1.868 52.056 o
5 3 18 44.857 44.736 2.451 33.496 o
5 3 19 28.106 30.842 2.579 35.833 o
5 4 0 60.080 62.712 1.087 53.211 o
5 4 1 514.009 524.503 8.054 1.984 o
5 4 2 243.936 245.383 3.775 7.253 o
5 4 3 178.299 177.246 2.757 12.043 o
5 4 4 916.626 881.238 14.576 0.690 o
5 4 5 598.887 593.006 10.277 1.400 o
5 4 6 112.872 111.935 2.194 21.139 o
5 4 7 207.430 204.748 3.726 8.557 o
5 4 8 94.207 93.426 1.937 26.748 o
5 4 9 26.651 26.622 0.959 112.866 o
5 4 10 19.314 19.567 0.880 149.520 o
5 4 11 266.641 262.657 4.783 5.635 o
5 4 12 5.454 6.018 0.721 351.880 o
5 4 13 89.727 87.368 1.937 27.994 o
5 4 14 272.492 264.693 5.366 5.020 o
5 4 15 24.991 28.036 1.324 87.744 o
5 4 16 2.587 4.734 1.196 189.288 o
5 4 17 118.391 121.214 3.113 15.266 o
5 4 18 3.502 2.332 1.917 80.140 o
5 4 19 6.854 6.344 2.461 47.865 o
5 5 0 176.635 183.353 2.856 11.731 o
5 5 1 35.066 35.210 0.791 99.987 o
5 5 2 746.145 740.220 11.414 1.037 o
5 5 3 138.988 137.510 2.204 17.444 o
5 5 4 49.617 49.855 0.929 68.493 o
5 5 5 35.910 34.904 0.959 90.380 o
5 5 6 147.846 143.696 2.718 14.556 o
5 5 7 210.769 196.763 3.597 8.801 o
5 5 8 120.902 122.637 2.431 18.474 o
5 5 9 366.131 362.901 6.483 3.289 o
5 5 10 56.218 56.298 1.393 50.266 o
5 5 11 153.247 147.619 2.965 13.288 o
5 5 12 72.656 70.796 1.660 36.823 o
5 5 13 69.476 70.252 1.799 35.714 o
5 5 14 99.600 101.302 2.411 21.669 o
5 5 15 4.511 6.957 1.028 222.135 o
5 5 16 36.631 41.693 1.700 55.214 o
5 5 17 55.093 58.206 2.441 30.486 o
5 5 18 45.155 44.815 2.836 27.413 o
5 5 19 35.476 36.505 3.370 22.346 o
5 6 0 308.387 298.786 4.763 4.973 o
5 6 1 11.227 14.072 0.514 292.244 o
5 6 2 961.433 964.149 14.418 0.657 o
5 6 3 38.031 35.892 0.771 95.588 o
5 6 4 101.035 104.859 1.749 26.304 o
5 6 5 239.809 230.668 3.607 7.710 o
5 6 6 36.607 37.335 0.978 86.870 o
5 6 7 65.570 64.491 1.492 42.730 o
5 6 8 17.486 19.833 0.860 158.270 o
5 6 9 461.459 442.166 7.827 2.290 o
5 6 10 158.881 151.898 2.905 13.103 o
5 6 11 161.465 150.900 2.915 12.970 o
5 6 12 31.820 32.492 1.235 82.404 o
5 6 13 13.402 14.161 0.988 165.451 o
5 6 14 40.928 40.764 1.532 58.741 o
5 6 15 8.277 9.497 1.265 143.537 o
5 6 16 114.376 112.083 3.162 15.528 o
5 6 17 49.813 52.257 2.401 32.623 o
5 6 18 6.457 6.364 2.125 62.996 o
5 7 0 79.295 81.103 1.463 36.219 o
5 7 1 487.376 489.422 7.451 2.237 o
5 7 2 755.596 734.953 11.038 1.061 o
5 7 3 84.358 84.038 1.472 34.373 o
5 7 4 42.283 43.333 0.939 78.337 o
5 7 5 11.125 12.254 0.474 317.651 o
5 7 6 19.432 19.250 0.820 157.302 o
5 7 7 78.592 77.990 1.700 33.839 o
5 7 8 10.113 11.068 0.712 261.720 o
5 7 9 83.186 79.630 1.789 31.552 o
5 7 10 35.003 35.309 1.136 82.330 o
5 7 11 69.103 67.791 1.749 36.881 o
5 7 12 234.856 219.887 4.477 6.726 o
5 7 13 84.586 81.142 2.016 28.621 o
5 7 14 13.114 16.562 1.433 103.648 o
5 7 15 83.475 82.437 2.718 21.959 o
5 7 16 48.276 52.968 2.322 34.207 o
5 7 17 59.795 64.323 2.846 24.282 o
5 7 18 7.064 6.275 2.757 38.609 o
5 8 0 118.046 117.607 1.976 21.579 o
5 8 1 253.682 252.310 3.943 6.805 o
5 8 2 101.609 98.337 1.710 27.060 o
5 8 3 446.111 428.084 6.572 2.733 o
5 8 4 126.022 128.715 2.135 19.293 o
5 8 5 35.151 37.315 0.870 94.199 o
5 8 6 122.848 113.210 2.253 19.702 o
5 8 7 41.238 42.503 1.166 71.168 o
5 8 8 31.642 32.186 1.018 95.216 o
5 8 9 57.085 59.135 1.621 44.379 o
5 8 10 145.758 140.632 3.004 13.699 o
5 8 11 91.791 89.967 2.164 25.339 o
5 8 12 11.908 11.562 0.988 177.519 o
5 8 13 0.124 1.739 0.939 336.265 o
5 8 14 97.398 96.361 2.816 19.266 o
5 8 15 11.757 13.311 1.611 91.306 o
5 8 16 61.279 62.574 2.727 25.529 o
5 8 17 74.230 75.875 3.014 20.667 o
5 8 18 22.702 24.023 5.900 8.532 o
5 9 0 31.899 31.544 0.860 104.872 o
5 9 1 271.816 266.106 4.190 6.135 o
5 9 2 117.713 115.838 1.996 21.601 o
5 9 3 34.624 37.048 0.889 94.194 o
5 9 4 193.648 186.347 2.984 10.706 o
5 9 5 107.324 106.351 1.828 24.646 o
5 9 6 25.141 23.608 0.662 146.379 o
5 9 7 9.507 9.734 0.751 261.562 o
5 9 8 29.547 30.140 1.018 100.094 o
5 9 9 12.228 12.758 0.889 193.427 o
5 9 10 51.312 50.172 1.670 47.294 o
5 9 11 91.155 84.087 2.283 24.767 o
5 9 12 62.271 60.330 1.947 36.511 o
5 9 13 87.967 85.589 2.500 23.151 o
5 9 14 16.006 16.523 1.710 77.648 o
5 9 15 1.346 1.749 1.719 101.764 o
5 9 16 49.398 54.095 2.520 30.651 o
5 9 17 31.546 28.164 2.975 28.310 o
5 10 0 523.699 507.961 7.916 2.008 o
5 10 1 39.387 39.459 1.038 79.654 o
5 10 2 151.762 154.546 2.747 13.926 o
5 10 3 46.438 47.414 1.048 68.682 o
5 10 4 33.135 35.339 0.909 96.734 o
5 10 5 83.870 81.824 1.512 34.328 o
5 10 6 47.825 49.391 1.097 65.235 o
5 10 7 57.654 53.877 1.334 51.505 o
5 10 8 34.769 34.449 1.265 76.755 o
5 10 9 120.360 117.419 2.965 15.969 o
5 10 10 93.426 93.159 2.540 21.798 o
5 10 11 20.343 20.110 1.354 97.076 o
5 10 12 22.715 24.349 1.413 86.740 o
5 10 13 151.550 138.053 3.538 11.700 o
5 10 14 9.995 10.920 1.710 86.369 o
5 10 15 26.611 27.680 2.036 51.734 o
5 10 16 25.612 23.806 2.619 36.227 o
5 11 0 42.009 42.009 1.008 76.714 o
5 11 1 101.367 104.859 1.907 25.027 o
5 11 2 5.963 6.068 0.623 401.760 o
5 11 3 93.793 93.544 1.700 28.962 o
5 11 4 76.901 79.620 1.512 36.462 o
5 11 5 29.714 27.097 0.929 108.551 o
5 11 6 208.674 204.155 3.597 8.761 o
5 11 7 240.348 226.637 5.158 5.781 o
5 11 8 76.825 73.879 2.105 29.654 o
5 11 9 0.171 1.028 0.998 302.847 o
5 11 10 13.337 13.835 1.216 131.163 o
5 11 11 17.142 18.144 1.364 102.586 o
5 11 12 59.511 60.894 2.263 32.050 o
5 11 13 2.983 6.888 1.710 97.116 o
5 11 14 139.043 139.071 4.131 10.322 o
5 11 15 79.742 74.788 2.984 20.473 o
5 11 16 0.285 11.681 5.238 11.209 o
5 12 0 190.752 190.152 3.103 10.480 o
5 12 1 164.929 163.727 2.747 13.008 o
5 12 2 64.212 63.028 1.295 47.129 o
5 12 3 10.438 10.416 0.682 271.177 o
5 12 4 57.132 59.303 1.374 49.567 o
5 12 5 287.248 274.654 4.961 5.166 o
5 12 6 9.836 9.092 0.672 288.866 o
5 12 7 56.522 55.864 1.374 50.673 o
5 12 8 85.375 86.340 2.480 23.587 o
5 12 9 15.071 13.874 1.275 119.617 o
5 12 10 29.780 32.562 1.719 60.922 o
5 12 11 72.497 70.133 2.411 27.094 o
5 12 12 11.699 12.550 1.670 86.846 o
5 12 13 65.711 64.303 2.569 26.662 o
5 12 14 58.677 59.807 2.797 25.230 o
5 12 15 38.773 42.345 4.190 15.200 o
5 13 0 13.943 13.558 0.781 204.210 o
5 13 1 41.460 42.740 1.166 70.868 o
5 13 2 208.241 200.647 3.508 8.978 o
5 13 3 80.078 82.773 1.729 32.578 o
5 13 4 55.467 54.154 1.344 52.312 o
5 13 5 198.405 201.160 3.814 8.659 o
5 13 6 79.716 78.296 1.789 32.448 o
5 13 7 22.361 23.806 0.968 124.710 o
5 13 8 81.181 81.952 2.451 24.657 o
5 13 9 65.152 69.293 2.431 28.043 o
5 13 10 18.385 19.626 1.986 59.633 o
5 13 11 13.040 15.248 1.739 78.923 o
5 13 12 50.464 52.632 2.569 29.854 o
5 13 13 78.014 72.821 2.915 21.293 o
5 13 14 6.082 4.210 3.518 24.390 o
5 14 0 177.550 176.129 3.449 10.366 o
5 14 1 23.759 26.178 1.087 108.568 o
5 14 2 27.419 31.188 1.285 85.405 o
5 14 3 32.453 31.554 1.393 74.067 o
5 14 4 99.809 108.772 2.965 17.654 o
5 14 5 24.513 25.605 1.295 91.936 o
5 14 6 23.363 26.672 1.403 85.293 o
5 14 7 162.069 153.845 3.419 11.367 o
5 14 8 30.348 32.236 1.976 51.176 o
5 14 9 4.219 8.469 1.996 71.420 o
5 14 10 43.225 41.376 2.569 32.064 o
5 14 11 26.389 29.053 2.639 35.110 o
5 14 12 55.459 50.863 2.925 24.658 o
5 15 0 160.079 156.740 3.192 12.051 o
5 15 1 0.998 2.105 1.295 176.138 o
5 15 2 32.054 34.163 1.710 59.478 o
5 15 3 12.365 14.932 1.235 129.573 o
5 15 4 50.666 52.059 1.878 42.425 o
5 15 5 8.000 10.633 1.334 131.791 o
5 15 6 7.325 7.333 1.295 144.480 o
5 15 7 0.478 0.870 1.433 148.404 o
5 15 8 6.541 6.344 1.848 81.017 o
5 15 9 1.308 1.532 1.838 89.558 o
5 15 10 145.489 136.749 4.813 8.479 o
5 15 11 48.526 49.925 3.083 23.666 o
5 16 0 8.281 11.740 1.571 100.728 o
5 16 1 22.987 23.737 1.779 65.431 o
5 16 2 116.500 117.004 3.054 15.787 o
5 16 3 39.833 43.284 1.808 49.925 o
5 16 4 2.215 3.469 1.650 107.383 o
5 16 5 11.368 14.181 1.808 76.127 o
5 16 6 33.331 32.878 1.917 51.698 o
5 16 7 118.136 106.223 2.935 16.629 o
5 16 8 15.496 17.906 2.579 40.125 o
5 16 9 92.583 82.674 3.982 13.361 o
5 17 0 48.850 47.306 2.144 38.074 o
5 17 1 4.691 5.277 1.769 90.194 o
5 17 2 5.334 5.435 1.670 99.076 o
5 17 3 25.046 22.749 2.204 47.660 o
5 17 4 6.264 7.184 1.848 80.884 o
5 17 5 63.115 61.892 2.451 28.699 o
5 17 6 16.759 16.385 2.135 54.812 o
5 17 7 11.744 13.914 2.204 54.701 o
5 18 0 4.843 7.372 2.589 43.915 o
5 18 1 85.543 73.691 3.152 18.772 o
5 18 2 1.091 2.283 2.174 64.389 o
5 18 3 22.187 22.205 3.044 28.826 o
6 0 0 1561.970 1490.590 31.405 0.193 o
6 0 1 394.858 404.614 6.117 3.186 o
6 0 2 20.525 22.986 0.544 178.623 o
6 0 3 585.201 569.704 8.568 1.686 o
6 0 4 286.035 276.383 4.230 5.822 o
6 0 5 57.273 58.196 1.048 56.971 o
6 0 6 19.552 19.903 0.534 193.212 o
6 0 7 0.358 0.267 0.208 4873.080 o
6 0 8 1.127 1.749 0.346 1522.380 o
6 0 9 161.426 159.557 2.589 13.785 o
6 0 10 44.467 45.804 0.959 74.131 o
6 0 11 16.913 16.543 0.662 199.488 o
6 0 12 48.238 50.310 1.077 65.152 o
6 0 13 21.331 22.156 0.731 155.516 o
6 0 14 93.104 98.426 1.937 26.526 o
6 0 15 0.647 1.858 0.593 742.836 o
6 0 16 5.987 6.374 0.949 240.110 o
6 0 17 5.269 6.344 1.146 185.331 o
6 0 18 167.577 169.824 3.567 10.501 o
6 0 19 176.553 159.675 3.824 9.756 o
6 1 0 248.365 244.414 3.735 7.227 o
6 1 1 157.940 160.357 2.500 14.245 o
6 1 2 915.715 920.678 13.766 0.717 o
6 1 3 12.572 14.210 0.464 287.850 o
6 1 4 435.745 443.697 6.720 2.696 o
6 1 5 455.956 458.372 6.927 2.529 o
6 1 6 2.761 3.488 0.385 914.723 o
6 1 7 305.932 301.612 4.645 5.074 o
6 1 8 194.602 188.482 2.975 10.654 o
6 1 9 33.609 34.429 0.771 104.253 o
6 1 10 130.031 132.203 2.194 18.471 o
6 1 11 54.191 55.923 1.127 57.762 o
6 1 12 48.130 49.450 1.057 66.159 o
6 1 13 21.404 20.624 0.751 155.835 o
6 1 14 1.117 1.976 0.573 744.023 o
6 1 15 85.382 83.227 1.719 31.480 o
6 1 16 94.104 100.580 2.223 23.804 o
6 1 17 10.967 11.878 1.146 151.370 o
6 1 18 6.539 5.791 2.026 68.853 o
6 1 19 28.129 27.057 2.629 35.169 o
6 2 0 1077.740 1107.190 16.543 0.515 o
6 2 1 636.998 623.068 9.358 1.440 o
6 2 2 450.655 463.679 7.006 2.516 o
6 2 3 6.390 7.174 0.385 538.475 o
6 2 4 202.635 198.463 3.083 9.983 o
6 2 5 322.535 320.151 4.892 4.633 o
6 2 6 169.279 166.939 2.668 12.947 o
6 2 7 125.346 122.499 2.154 19.553 o
6 2 8 242.425 238.683 3.726 7.413 o
6 2 9 36.770 38.451 0.820 93.300 o
6 2 10 332.920 325.142 4.971 4.463 o
6 2 11 80.850 78.602 1.433 36.500 o
6 2 12 3.281 4.121 0.662 466.755 o
6 2 13 8.528 10.366 0.791 254.836 o
6 2 14 46.332 48.166 1.324 59.799 o
6 2 15 6.288 7.876 1.295 146.782 o
6 2 16 15.323 13.400 1.156 134.528 o
6 2 17 22.458 23.035 1.779 66.026 o
6 2 18 18.583 20.881 2.065 55.780 o
6 2 19 35.984 38.600 2.915 27.926 o
6 3 0 12.735 14.270 0.484 280.681 o
6 3 1 887.650 892.929 13.351 0.760 o
6 3 2 189.390 187.741 2.945 10.925 o
6 3 3 1062.980 1074.930 16.276 0.532 o
6 3 4 308.144 307.779 4.694 4.980 o
6 3 5 487.869 474.964 7.155 2.331 o
6 3 6 352.267 346.951 5.297 4.021 o
6 3 7 292.757 284.615 5.070 4.967 o
6 3 8 72.601 70.598 1.512 39.046 o
6 3 9 66.209 64.402 1.443 43.379 o
6 3 10 20.622 20.772 0.830 149.027 o
6 3 11 39.229 38.283 1.117 77.074 o
6 3 12 5.725 5.998 0.810 301.445 o
6 3 13 11.403 13.311 0.919 190.031 o
6 3 14 22.398 23.757 1.146 108.313 o
6 3 15 111.119 116.728 2.797 17.497 o
6 3 16 53.403 53.334 1.917 40.524 o
6 3 17 77.935 86.093 3.024 19.834 o
6 3 18 19.320 20.239 2.095 54.381 o
6 3 19 24.885 25.387 2.668 35.143 o
6 4 0 409.836 422.530 6.404 2.960 o
6 4 1 157.265 157.827 2.500 14.358 o
6 4 2 72.836 73.394 1.265 42.135 o
6 4 3 207.501 210.628 3.291 9.256 o
6 4 4 128.486 131.620 2.115 19.023 o
6 4 5 720.820 703.330 10.554 1.153 o
6 4 6 202.467 206.042 3.755 8.609 o
6 4 7 85.592 88.376 1.976 28.227 o
6 4 8 34.688 34.113 1.028 89.008 o
6 4 9 77.179 78.227 1.868 32.039 o
6 4 10 29.610 29.330 1.038 99.348 o
6 4 11 97.820 96.568 2.016 25.276 o
6 4 12 70.292 71.448 1.749 36.074 o
6 4 13 350.866 339.144 7.560 2.942 o
6 4 14 96.894 95.234 2.332 22.919 o
6 4 15 8.126 10.762 1.285 138.923 o
6 4 16 149.301 147.886 3.488 11.752 o
6 4 17 28.305 34.844 2.095 47.677 o
6 4 18 6.420 7.965 2.826 36.801 o
6 4 19 32.011 34.627 3.597 20.361 o
6 5 0 3.806 3.814 0.376 809.086 o
6 5 1 157.437 165.595 2.688 13.524 o
6 5 2 53.213 56.209 1.057 59.988 o
6 5 3 235.580 235.372 3.676 7.654 o
6 5 4 725.649 716.394 10.732 1.125 o
6 5 5 34.458 32.799 0.712 107.360 o
6 5 6 130.104 130.207 2.500 17.085 o
6 5 7 172.605 173.579 3.251 11.070 o
6 5 8 326.501 323.076 5.781 4.019 o
6 5 9 52.118 54.213 1.403 52.567 o
6 5 10 102.307 98.347 2.075 24.053 o
6 5 11 86.521 79.482 1.739 31.418 o
6 5 12 118.692 119.584 2.688 17.410 o
6 5 13 18.284 19.488 1.117 124.229 o
6 5 14 79.303 77.664 1.996 30.124 o
6 5 15 42.959 51.002 1.858 45.781 o
6 5 16 19.590 21.069 1.443 90.414 o
6 5 17 22.857 28.036 2.639 35.923 o
6 5 18 2.731 1.779 2.925 35.640 o
6 5 19 90.966 77.328 8.074 4.295 o
6 6 0 14.321 12.293 0.573 252.897 o
6 6 1 528.545 532.083 8.103 1.929 o
6 6 2 309.339 307.265 4.734 4.941 o
6 6 3 57.812 56.279 1.077 56.572 o
6 6 4 161.766 164.794 2.658 13.411 o
6 6 5 38.133 40.240 0.870 87.925 o
6 6 6 41.615 40.981 1.077 74.953 o
6 6 7 235.192 230.076 4.230 6.960 o
6 6 8 143.972 140.227 2.737 14.810 o
6 6 9 110.025 106.925 2.174 21.861 o
6 6 10 85.488 84.107 1.828 30.187 o
6 6 11 35.305 37.947 1.265 74.551 o
6 6 12 39.438 38.372 1.295 69.445 o
6 6 13 60.130 62.336 1.789 39.578 o
6 6 14 91.946 91.755 2.332 23.735 o
6 6 15 57.174 58.107 2.243 33.110 o
6 6 16 14.039 18.312 1.700 79.307 o
6 6 17 97.395 95.313 3.676 14.333 o
6 6 18 21.503 21.573 2.975 30.126 o
6 7 0 27.982 29.587 0.751 122.391 o
6 7 1 320.634 323.837 4.990 4.567 o
6 7 2 63.210 63.048 1.216 49.055 o
6 7 3 11.582 13.361 0.544 283.877 o
6 7 4 121.236 121.026 1.996 20.915 o
6 7 5 67.802 66.764 1.235 45.848 o
6 7 6 39.507 37.602 1.067 79.264 o
6 7 7 163.506 161.909 3.093 12.091 o
6 7 8 69.011 67.356 1.611 39.132 o
6 7 9 72.046 73.918 1.749 35.301 o
6 7 10 77.111 69.659 1.700 35.237 o
6 7 11 18.510 18.756 0.988 139.721 o
6 7 12 54.206 55.300 1.700 44.492 o
6 7 13 11.988 12.521 0.968 178.874 o
6 7 14 30.562 33.263 1.611 64.790 o
6 7 15 9.513 10.445 1.463 111.738 o
6 7 16 3.781 4.981 1.818 86.874 o
6 7 17 4.683 7.728 2.303 54.773 o
6 7 18 31.543 38.491 3.508 21.132 o
6 8 0 3.818 3.548 0.514 618.990 o
6 8 1 165.310 161.612 2.629 13.400 o
6 8 2 7.222 8.301 0.553 390.167 o
6 8 3 47.744 50.053 1.048 66.521 o
6 8 4 94.553 99.701 1.749 27.824 o
6 8 5 48.344 49.974 0.998 67.528 o
6 8 6 74.941 72.258 1.631 36.418 o
6 8 7 260.005 255.482 4.684 5.864 o
6 8 8 34.098 33.234 1.097 86.685 o
6 8 9 13.783 13.746 0.810 198.449 o
6 8 10 16.528 17.363 0.998 146.762 o
6 8 11 13.933 14.013 1.028 157.024 o
6 8 12 8.644 8.785 1.334 132.490 o
6 8 13 41.950 42.711 1.739 51.128 o
6 8 14 20.114 21.049 1.551 82.046 o
6 8 15 13.290 12.234 1.769 78.004 o
6 8 16 24.898 28.036 2.204 46.777 o
6 8 17 28.892 30.704 2.975 28.493 o
6 9 0 243.677 239.681 3.785 7.301 o
6 9 1 67.461 70.519 1.344 43.439 o
6 9 2 5.413 6.483 0.553 458.982 o
6 9 3 41.776 41.475 0.968 78.763 o
6 9 4 15.306 15.890 0.652 213.650 o
6 9 5 1.300 1.719 0.425 1143.200 o
6 9 6 124.733 120.236 2.085 20.097 o
6 9 7 75.675 76.834 1.719 34.434 o
6 9 8 178.754 174.064 3.785 9.583 o
6 9 9 2.111 1.769 0.791 413.076 o
6 9 10 4.195 4.902 0.810 330.396 o
6 9 11 154.886 147.165 3.597 11.233 o
6 9 12 50.261 52.840 1.967 40.536 o
6 9 13 10.415 10.277 1.443 112.578 o
6 9 14 62.341 60.607 2.391 29.722 o
6 9 15 56.843 63.621 2.550 28.253 o
6 9 16 45.831 46.930 2.905 26.269 o
6 9 17 16.982 22.353 3.785 19.919 o
6 10 0 26.498 26.405 0.810 125.415 o
6 10 1 8.459 9.418 0.642 316.276 o
6 10 2 14.294 16.147 0.791 192.619 o
6 10 3 160.765 161.622 2.797 13.115 o
6 10 4 106.894 108.021 1.957 23.676 o
6 10 5 243.776 239.819 3.795 7.284 o
6 10 6 122.600 114.791 2.095 20.544 o
6 10 7 67.475 67.347 1.986 33.785 o
6 10 8 81.105 77.594 2.569 23.811 o
6 10 9 31.632 33.135 1.413 73.126 o
6 10 10 45.910 48.343 1.858 45.181 o
6 10 11 20.486 24.102 1.314 97.156 o
6 10 12 58.788 62.870 2.233 32.444 o
6 10 13 13.136 14.754 1.591 90.434 o
6 10 14 126.855 119.119 3.409 13.588 o
6 10 15 1.098 1.680 1.848 88.772 o
6 10 16 6.799 10.445 2.886 35.095 o
6 11 0 122.224 121.748 2.233 19.462 o
6 11 1 33.419 35.872 0.988 91.635 o
6 11 2 247.633 238.169 4.052 6.902 o
6 11 3 76.839 76.339 1.472 37.466 o
6 11 4 266.153 252.221 4.230 6.281 o
6 11 5 31.292 31.475 0.880 104.818 o
6 11 6 85.553 77.990 1.650 32.797 o
6 11 7 20.005 18.302 1.136 119.534 o
6 11 8 107.341 100.402 2.658 19.276 o
6 11 9 55.649 54.223 1.779 42.497 o
6 11 10 49.142 48.373 1.719 47.339 o
6 11 11 117.176 114.257 3.143 15.397 o
6 11 12 11.878 13.143 1.502 101.343 o
6 11 13 14.026 15.723 1.818 72.684 o
6 11 14 35.981 35.941 2.263 40.482 o
6 11 15 70.339 59.965 3.251 19.693 o
6 12 0 60.774 61.200 1.334 48.290 o
6 12 1 87.971 87.200 1.710 30.629 o
6 12 2 150.648 144.872 2.629 14.684 o
6 12 3 115.801 116.510 2.154 20.824 o
6 12 4 7.550 7.985 0.731 300.901 o
6 12 5 23.854 25.654 0.889 126.169 o
6 12 6 11.768 12.234 0.771 225.739 o
6 12 7 0.022 0.395 0.791 489.429 o
6 12 8 20.067 20.920 1.295 101.884 o
6 12 9 40.725 38.511 1.680 54.564 o
6 12 10 95.170 87.566 2.658 20.997 o
6 12 11 21.151 21.800 1.729 69.993 o
6 12 12 75.905 70.983 2.777 22.830 o
6 12 13 29.916 29.854 2.204 44.772 o
6 12 14 20.227 23.618 2.678 36.029 o
6 13 0 22.918 23.342 1.028 118.333 o
6 13 1 65.253 66.309 1.631 40.143 o
6 13 2 4.784 3.854 0.761 358.987 o
6 13 3 152.746 149.428 2.994 13.168 o
6 13 4 10.439 13.687 1.028 171.509 o
6 13 5 0.737 0.870 0.702 573.169 o
6 13 6 28.911 29.992 1.117 94.747 o
6 13 7 13.168 13.667 1.196 134.533 o
6 13 8 0.319 1.413 1.235 197.834 o
6 13 9 39.409 37.997 2.154 41.814 o
6 13 10 101.050 99.355 3.508 14.886 o
6 13 11 100.353 94.256 3.805 13.621 o
6 13 12 12.909 13.954 2.431 45.768 o
6 13 13 11.338 10.821 2.411 47.436 o
6 14 0 554.255 525.205 9.299 1.668 o
6 14 1 51.135 55.281 1.551 49.138 o
6 14 2 10.864 11.592 0.899 202.334 o
6 14 3 27.040 30.753 1.364 81.389 o
6 14 4 31.668 32.621 1.364 75.778 o
6 14 5 36.700 39.934 1.601 59.094 o
6 14 6 17.884 19.320 1.255 110.707 o
6 14 7 32.594 26.326 1.354 78.466 o
6 14 8 13.772 14.784 2.204 53.635 o
6 14 9 32.222 36.949 2.747 31.278 o
6 14 10 103.967 99.859 3.963 12.682 o
6 14 11 0.137 0.791 2.194 64.195 o
6 14 12 5.727 8.933 2.480 47.102 o
6 15 0 5.056 7.698 1.324 145.419 o
6 15 1 13.793 16.849 1.304 115.775 o
6 15 2 252.801 243.950 5.070 5.625 o
6 15 3 39.087 42.661 1.739 52.477 o
6 15 4 67.683 69.175 2.194 30.658 o
6 15 5 45.605 44.213 1.739 49.174 o
6 15 6 3.247 3.656 1.028 244.127 o
6 15 7 2.692 4.971 1.127 208.497 o
6 15 8 110.050 104.405 3.597 13.907 o
6 15 9 91.058 86.765 3.340 16.721 o
6 15 10 75.916 71.527 3.459 17.373 o
6 15 11 30.402 20.081 3.696 20.006 o
6 16 0 1.316 1.225 1.453 141.640 o
6 16 1 26.334 31.356 1.996 52.446 o
6 16 2 77.998 81.419 2.332 26.315 o
6 16 3 43.624 44.727 1.947 44.455 o
6 16 4 23.598 25.229 1.789 64.059 o
6 16 5 230.874 220.490 4.862 6.290 o
6 16 6 9.688 7.491 1.561 102.829 o
6 16 7 1.329 3.034 1.561 121.345 o
6 16 8 23.062 20.051 2.747 34.331 o
6 16 9 7.270 12.926 3.676 22.001 o
6 17 0 12.443 14.250 1.967 65.694 o
6 17 1 102.285 96.193 3.231 16.369 o
6 17 2 1.503 2.737 1.591 117.020 o
6 17 3 38.488 36.920 2.461 35.436 o
6 17 4 71.287 69.353 2.718 24.012 o
6 17 5 9.611 8.835 1.878 75.109 o
6 17 6 7.303 11.434 2.164 59.169 o
6 18 0 0.015 8.153 2.886 36.519 o
6 18 1 8.751 18.657 6.226 7.848 o
7 0 1 567.797 547.746 8.242 1.798 o
7 0 2 8.678 9.299 0.415 414.858 o
7 0 3 182.643 181.050 2.876 11.482 o
7 0 4 475.622 472.504 7.224 2.357 o
7 0 5 218.750 220.421 3.449 8.553 o
7 0 6 0.776 1.482 0.296 2046.200 o
7 0 7 306.262 303.539 4.664 5.045 o
7 0 8 0.243 0.731 0.257 3390.560 o
7 0 9 0.967 1.611 0.336 1655.490 o
7 0 10 7.651 8.084 0.544 388.554 o
7 0 11 11.009 10.129 0.544 312.153 o
7 0 12 13.708 15.772 0.642 227.682 o
7 0 13 112.061 115.838 2.036 22.013 o
7 0 14 167.041 162.462 2.688 13.111 o
7 0 15 27.495 29.251 1.087 99.461 o
7 0 16 70.210 72.070 1.789 35.439 o
7 0 17 63.782 68.710 1.887 36.010 o
7 0 18 7.893 7.076 1.571 104.839 o
7 0 19 12.149 11.918 2.401 47.334 o
7 1 0 0.004 0.741 0.227 4607.120 o
7 1 1 89.310 87.012 1.512 32.395 o
7 1 2 51.756 53.719 0.968 64.151 o
7 1 3 136.519 134.575 2.144 18.033 o
7 1 4 152.903 156.977 2.480 14.711 o
7 1 5 225.767 227.259 3.528 8.176 o
7 1 6 110.246 104.148 1.729 25.079 o
7 1 7 168.096 165.407 2.639 13.130 o
7 1 8 289.088 288.084 4.457 5.502 o
7 1 9 121.045 115.334 1.996 21.251 o
7 1 10 61.874 63.750 1.206 49.710 o
7 1 11 46.095 46.822 1.038 69.546 o
7 1 12 126.899 121.313 2.046 20.034 o
7 1 13 29.206 30.812 0.840 112.044 o
7 1 14 0.992 0.899 0.504 986.533 o
7 1 15 12.537 16.730 0.949 170.658 o
7 1 16 22.778 24.587 1.225 100.390 o
7 1 17 89.608 92.833 2.836 19.950 o
7 1 18 51.024 53.670 2.550 29.968 o
7 1 19 43.691 43.807 2.718 29.405 o
7 2 0 175.470 169.646 2.668 12.581 o
7 2 1 23.902 24.330 0.593 155.931 o
7 2 2 776.158 756.970 11.335 1.009 o
7 2 3 5.110 5.593 0.385 638.642 o
7 2 4 37.337 33.747 0.810 96.497 o
7 2 5 0.883 1.868 0.306 1822.690 o
[truncated: 89,083 more chars]
