# Supplementary material for: Transferable Hirshfeld atom model for rapid evaluation of aspherical atomic form factors
Source: IUCrJ. 2024 Mar 1;11(Pt 2):249–59. doi: 10.1107/S2052252524001507 (PMC10916294; doi:10.1107/S2052252524001507)
Supplement: Supplementary file 1 [file m-11-00249-sup1.zip › cifs/models_comparison/nac_h2o/tham_B3LYP_631gss.cif]

data_9K
_audit_creation_date               2023-11-08
_audit_creation_method
;
Olex2 1.3
(compiled 2020.07.31 svn.rc2a77460 for OlexSys, GUI svn.r6145)
;
_audit_contact_author_address      ?
_audit_contact_author_email        ?
_audit_contact_author_name         ''
_audit_contact_author_phone        ?
_publ_contact_author_id_orcid      ?
_publ_section_references
;
Bourhis, L.J., Dolomanov, O.V., Gildea, R.J., Howard, J.A.K., Puschmann, H.
 (2015). Acta Cryst. A71, 59-75.

Dolomanov, O.V., Bourhis, L.J., Gildea, R.J, Howard, J.A.K. & Puschmann, H.
 (2009), J. Appl. Cryst. 42, 339-341.
;
_chemical_formula_moiety           'C7 H11 N O4, H2 O'
_chemical_formula_sum              'C7 H13 N O5'
_chemical_formula_weight           191.185
_chemical_absolute_configuration   unk
loop_
  _atom_type_symbol
  _atom_type_scat_source
  _atom_type_scat_dispersion_source
 H 'DiSCaMB, J. Appl. Cryst. 2018, DOI:10.1107/S1600576717015825' custom 
 C 'DiSCaMB, J. Appl. Cryst. 2018, DOI:10.1107/S1600576717015825' custom 
 O 'DiSCaMB, J. Appl. Cryst. 2018, DOI:10.1107/S1600576717015825' custom
 N 'DiSCaMB, J. Appl. Cryst. 2018, DOI:10.1107/S1600576717015825' custom


_space_group_crystal_system        'orthorhombic'
_space_group_IT_number             19
_space_group_name_H-M_alt          'P 21 21 21'
_space_group_name_Hall             ' P 2ac 2ab'
loop_
  _space_group_symop_id
  _space_group_symop_operation_xyz
 1 x,y,z
 2 x+1/2,-y+1/2,-z
 3 -x,y+1/2,-z+1/2
 4 -x+1/2,-y,z+1/2

_symmetry_Int_Tables_number        19
_cell_length_a                     9.854(3)
_cell_length_b                     9.249(3)
_cell_length_c                     10.144(2)
_cell_angle_alpha                  90
_cell_angle_beta                   90
_cell_angle_gamma                  90
_cell_volume                       924.5(5)
_cell_formula_units_Z              4
_cell_measurement_temperature      9(2)
_exptl_absorpt_coefficient_mu      0.061
_exptl_crystal_density_diffrn      1.374
_exptl_crystal_F_000               408.077
_exptl_crystal_size_max            0.34
_exptl_crystal_size_mid            0.28
_exptl_crystal_size_min            0.28
_exptl_crystal_description        rectangular      
_exptl_crystal_colour             colourless            
_diffrn_measurement_device_type   'Huber type 512 four-circle diffractometer and a 165 mm MAR CCD detector'
_diffrn_reflns_av_R_equivalents    0.0000
_diffrn_reflns_av_unetI/netI       0.0258
_diffrn_reflns_Laue_measured_fraction_full  1.0000
_diffrn_reflns_Laue_measured_fraction_max  0.9991
_diffrn_reflns_limit_h_max         20
_diffrn_reflns_limit_h_min         -20
_diffrn_reflns_limit_k_max         18
_diffrn_reflns_limit_k_min         0
_diffrn_reflns_limit_l_max         20
_diffrn_reflns_limit_l_min         0
_diffrn_reflns_number              8275
_diffrn_reflns_point_group_measured_fraction_full  1.0000
_diffrn_reflns_point_group_measured_fraction_max  0.9984
_diffrn_reflns_theta_full          18.0568
_diffrn_reflns_theta_max           31.88
_diffrn_reflns_theta_min           2.09
_diffrn_ambient_temperature        9(2)
_diffrn_measured_fraction_theta_full  1.0000
_diffrn_measured_fraction_theta_max  0.9991
_diffrn_radiation_type             synchrotron
_diffrn_radiation_wavelength       0.5166
_reflns_Friedel_coverage           0.998
_reflns_limit_h_max                20
_reflns_limit_h_min                -20
_reflns_limit_k_max                18
_reflns_limit_k_min                -18
_reflns_limit_l_max                20
_reflns_limit_l_min                -20
_reflns_number_gt                  7877
_reflns_number_total               8275
_reflns_threshold_expression       I>=2u(I)
_computing_molecular_graphics      'Olex2 1.3 (Dolomanov et al., 2009)'
_computing_publication_material    'Olex2 1.3 (Dolomanov et al., 2009)'
_computing_structure_refinement    'olex2.refine 1.3 (Bourhis et al., 2015)'
_computing_data_collection        'XDS (Kabsch, 1991)'   
_refine_diff_density_max           0.2306
_refine_diff_density_min           -0.1845
_refine_diff_density_rms           0.0522
_refine_ls_abs_structure_details  
 'Flack, H. D. (1983). Acta Cryst. A39, 876-881.'
_refine_ls_abs_structure_Flack     0.5(6)
_refine_ls_d_res_high              0.4890
_refine_ls_d_res_low               7.0681
_refine_ls_goodness_of_fit_ref     1.0744
_refine_ls_hydrogen_treatment      refall
_refine_ls_matrix_type             full
_refine_ls_number_constraints      0
_refine_ls_number_parameters       235
_refine_ls_number_reflns           8275
_refine_ls_number_restraints       0
_refine_ls_R_factor_all            0.0267
_refine_ls_R_factor_gt             0.0242
_refine_ls_restrained_S_all        1.0744
_refine_ls_shift/su_max            0.0002
_refine_ls_shift/su_mean           0.0000
_refine_ls_structure_factor_coef   Fsqd
_refine_ls_weighting_details      
 'w=1/[\s^2^(Fo^2^)+(0.0142P)^2^+0.0568P] where P=(Fo^2^+2Fc^2^)/3'
_refine_ls_weighting_scheme        calc
_refine_ls_wR_factor_gt            0.0474
_refine_ls_wR_factor_ref           0.0480
_refine_special_details
;
Aspherical atom refinement in Olex2
with DiSCaMB generated form factors
using Transferable Hirshfeld Atom Model 
based on B3LYP/6-31g(d,p) electron densities 
;

loop_
  _atom_site_label
  _atom_site_type_symbol
  _atom_site_fract_x
  _atom_site_fract_y
  _atom_site_fract_z
  _atom_site_U_iso_or_equiv
  _atom_site_adp_type
  _atom_site_occupancy
  _atom_site_refinement_flags_posn
 O1 O 0.57877(2) 1.11470(3) 0.77182(2) 0.00742(3) Uani 1.000000 .
 O2 O 0.79419(2) 1.11863(3) 0.84045(2) 0.00647(3) Uani 1.000000 .
 O3 O 0.84075(2) 1.20544(3) 0.55093(2) 0.00694(3) Uani 1.000000 .
 O4 O 0.78348(2) 0.69401(3) 0.51522(2) 0.00636(3) Uani 1.000000 .
 O5 O 0.90012(3) 0.45961(3) 0.43045(3) 0.01066(4) Uani 1.000000 .
 N1 N 0.87823(3) 0.97798(3) 0.61458(3) 0.00486(3) Uani 1.000000 .
 C1 C 0.69671(3) 1.07604(3) 0.76141(3) 0.00470(4) Uani 1.000000 .
 C2 C 0.73844(3) 0.96432(3) 0.66017(3) 0.00474(4) Uani 1.000000 .
 C3 C 0.73468(3) 0.81111(3) 0.71984(3) 0.00646(4) Uani 1.000000 .
 C4 C 0.84129(3) 0.73017(3) 0.63964(3) 0.00556(4) Uani 1.000000 .
 C5 C 0.95443(3) 0.84208(3) 0.62490(3) 0.00644(4) Uani 1.000000 .
 C6 C 0.91992(3) 1.10150(3) 0.55825(3) 0.00501(4) Uani 1.000000 .
 C7 C 1.06212(3) 1.10713(4) 0.50529(3) 0.00815(4) Uani 1.000000 .
 H1 H 0.7579(11) 1.1858(12) 0.9044(11) 0.022(2) Uani 1.000000 .
 H2 H 0.8294(10) 0.6162(13) 0.4788(9) 0.027(2) Uani 1.000000 .
 H3 H 0.6700(8) 0.9751(9) 0.5781(7) 0.0184(18) Uani 1.000000 .
 H4 H 0.7659(9) 0.8150(9) 0.8211(8) 0.0209(19) Uani 1.000000 .
 H5 H 0.6363(9) 0.7622(9) 0.7135(9) 0.0220(19) Uani 1.000000 .
 H6 H 0.8762(8) 0.6322(9) 0.6889(8) 0.0179(18) Uani 1.000000 .
 H7 H 1.0187(9) 0.8435(9) 0.7118(10) 0.027(2) Uani 1.000000 .
 H8 H 1.0144(8) 0.8258(9) 0.5389(8) 0.0159(17) Uani 1.000000 .
 H9 H 1.1331(10) 1.0651(12) 0.5738(10) 0.035(2) Uani 1.000000 .
 H10 H 1.0884(9) 1.2150(10) 0.4795(11) 0.032(2) Uani 1.000000 .
 H11 H 1.0700(10) 1.0424(12) 0.4192(10) 0.036(3) Uani 1.000000 .
 H12 H 0.8816(11) 0.3724(13) 0.4746(11) 0.031(3) Uani 1.000000 .
 H13 H 0.9555(11) 0.4420(10) 0.3589(9) 0.021(2) Uani 1.000000 .

loop_
  _atom_site_aniso_label
  _atom_site_aniso_U_11
  _atom_site_aniso_U_22
  _atom_site_aniso_U_33
  _atom_site_aniso_U_12
  _atom_site_aniso_U_13
  _atom_site_aniso_U_23
 O1 0.00533(7) 0.00948(8) 0.00747(8) 0.00176(6) -0.00019(6) -0.00255(7)
 O2 0.00589(7) 0.00784(8) 0.00566(7) -0.00002(6) -0.00068(6) -0.00151(6)
 O3 0.00702(7) 0.00496(7) 0.00884(8) 0.00107(6) 0.00114(6) 0.00196(6)
 O4 0.00837(8) 0.00527(7) 0.00543(7) 0.00041(6) -0.00045(6) -0.00011(6)
 O5 0.01296(10) 0.00633(8) 0.01270(10) 0.00110(7) 0.00540(8) -0.00014(7)
 N1 0.00492(7) 0.00400(7) 0.00567(8) 0.00036(6) 0.00091(6) 0.00040(6)
 C1 0.00501(8) 0.00483(8) 0.00425(8) 0.00024(7) 0.00018(7) -0.00019(7)
 C2 0.00516(8) 0.00480(8) 0.00426(8) -0.00005(7) 0.00036(7) -0.00038(7)
 C3 0.00875(9) 0.00498(9) 0.00564(9) -0.00030(8) 0.00219(8) 0.00030(8)
 C4 0.00752(9) 0.00419(8) 0.00496(9) 0.00070(7) 0.00016(7) 0.00038(7)
 C5 0.00579(9) 0.00556(9) 0.00797(10) 0.00103(7) -0.00028(8) 0.00012(8)
 C6 0.00510(8) 0.00483(8) 0.00509(8) -0.00019(7) 0.00040(7) 0.00040(7)
 C7 0.00589(9) 0.00897(10) 0.00960(10) -0.00118(8) 0.00184(8) 0.00010(9)
 H1 0.026(6) 0.021(6) 0.020(5) -0.004(5) -0.012(5) 0.003(5)
 H2 0.021(5) 0.047(7) 0.014(5) -0.018(5) -0.004(4) 0.002(5)
 H3 0.022(4) 0.021(4) 0.011(4) -0.003(4) 0.003(3) 0.004(3)
 H4 0.024(5) 0.013(4) 0.025(5) 0.006(4) -0.000(4) -0.005(4)
 H5 0.022(4) 0.014(4) 0.030(5) -0.007(3) 0.005(4) 0.009(4)
 H6 0.020(4) 0.012(4) 0.022(4) 0.003(3) -0.009(4) 0.000(3)
 H7 0.029(5) 0.014(4) 0.037(6) -0.003(4) -0.014(5) 0.007(4)
 H8 0.015(4) 0.015(4) 0.017(4) 0.001(3) 0.004(3) -0.002(3)
 H9 0.020(5) 0.046(6) 0.039(6) 0.000(5) 0.001(5) 0.011(5)
 H10 0.013(4) 0.026(5) 0.057(7) 0.003(4) 0.010(5) 0.010(5)
 H11 0.029(6) 0.043(6) 0.036(6) -0.012(5) 0.018(5) -0.014(5)
 H12 0.023(6) 0.045(7) 0.024(6) 0.002(5) 0.007(5) 0.005(5)
 H13 0.027(5) 0.019(5) 0.017(5) -0.011(4) 0.003(4) 0.002(4)

loop_
  _geom_bond_atom_site_label_1
  _geom_bond_atom_site_label_2
  _geom_bond_distance
  _geom_bond_site_symmetry_2
  _geom_bond_publ_flag
 O1 C1 1.2206(5) . ?
 O2 C1 1.3117(4) . ?
 O2 H1 0.967(11) . ?
 O3 C6 1.2403(5) . ?
 O4 C4 1.4245(4) . ?
 O4 H2 0.927(12) . ?
 O5 H12 0.940(11) . ?
 O5 H13 0.922(9) . ?
 N1 C2 1.4586(5) . ?
 N1 C5 1.4678(5) . ?
 N1 C6 1.3418(5) . ?
 C1 C2 1.5138(5) . ?
 C2 C3 1.5413(6) . ?
 C2 H3 1.076(8) . ?
 C3 C4 1.5251(5) . ?
 C3 H4 1.073(8) . ?
 C3 H5 1.072(9) . ?
 C4 C5 1.5287(5) . ?
 C4 H6 1.090(8) . ?
 C5 H7 1.086(9) . ?
 C5 H8 1.065(8) . ?
 C6 C7 1.5015(6) . ?
 C7 H9 1.059(10) . ?
 C7 H10 1.064(9) . ?
 C7 H11 1.061(10) . ?

loop_
  _geom_angle_atom_site_label_1
  _geom_angle_atom_site_label_2
  _geom_angle_atom_site_label_3
  _geom_angle
  _geom_angle_site_symmetry_1
  _geom_angle_site_symmetry_3
  _geom_angle_publ_flag
 H1 O2 C1 109.4(6) . . ?
 H2 O4 C4 109.9(6) . . ?
 H13 O5 H12 109.7(9) . . ?
 C5 N1 C2 112.73(2) . . ?
 C6 N1 C2 119.87(2) . . ?
 C6 N1 C5 127.07(2) . . ?
 O2 C1 O1 123.81(3) . . ?
 C2 C1 O1 121.15(3) . . ?
 C2 C1 O2 114.88(2) . . ?
 C1 C2 N1 114.36(2) . . ?
 C3 C2 N1 103.11(2) . . ?
 C3 C2 C1 110.77(2) . . ?
 H3 C2 N1 109.8(4) . . ?
 H3 C2 C1 107.0(4) . . ?
 H3 C2 C3 112.0(4) . . ?
 C4 C3 C2 103.02(2) . . ?
 H4 C3 C2 109.7(4) . . ?
 H4 C3 C4 109.3(4) . . ?
 H5 C3 C2 112.7(5) . . ?
 H5 C3 C4 112.6(5) . . ?
 H5 C3 H4 109.3(7) . . ?
 C3 C4 O4 108.21(2) . . ?
 C5 C4 O4 111.35(2) . . ?
 C5 C4 C3 102.83(2) . . ?
 H6 C4 O4 109.7(4) . . ?
 H6 C4 C3 112.4(5) . . ?
 H6 C4 C5 112.2(4) . . ?
 C4 C5 N1 102.34(2) . . ?
 H7 C5 N1 110.2(5) . . ?
 H7 C5 C4 110.8(5) . . ?
 H8 C5 N1 110.3(4) . . ?
 H8 C5 C4 112.9(4) . . ?
 H8 C5 H7 110.1(7) . . ?
 N1 C6 O3 119.52(3) . . ?
 C7 C6 O3 122.59(3) . . ?
 C7 C6 N1 117.88(3) . . ?
 H9 C7 C6 111.6(5) . . ?
 H10 C7 C6 110.4(5) . . ?
 H10 C7 H9 110.1(8) . . ?
 H11 C7 C6 110.1(5) . . ?
 H11 C7 H9 106.5(8) . . ?
 H11 C7 H10 108.0(8) . . ?

loop_
  _geom_torsion_atom_site_label_1
  _geom_torsion_atom_site_label_2
  _geom_torsion_atom_site_label_3
  _geom_torsion_atom_site_label_4
  _geom_torsion
  _geom_torsion_site_symmetry_1
  _geom_torsion_site_symmetry_2
  _geom_torsion_site_symmetry_3
  _geom_torsion_site_symmetry_4
  _geom_torsion_publ_flag
 O1 C1 C2 N1 151.94(3) . . . . ?
 O1 C1 C2 C3 -92.08(3) . . . . ?
 O2 C1 C2 N1 -32.46(3) . . . . ?
 O2 C1 C2 C3 83.53(3) . . . . ?
 O3 C6 N1 C2 3.29(3) . . . . ?
 O3 C6 N1 C5 176.11(3) . . . . ?
 O4 C4 C3 C2 -77.97(2) . . . . ?
 O4 C4 C5 N1 80.86(2) . . . . ?
 N1 C2 C3 C4 -29.21(2) . . . . ?
 N1 C5 C4 C3 -34.81(2) . . . . ?
 C1 C2 C3 C4 -151.98(3) . . . . ?
 C2 C3 C4 C5 39.93(2) . . . . ?

loop_
  _diffrn_refln_index_h
  _diffrn_refln_index_k
  _diffrn_refln_index_l
  _diffrn_refln_intensity_net
  _diffrn_refln_intensity_u
 1 0 0 0.23 0.05
 2 0 0 3358.72 71.09
 3 0 0 0.32 0.12
 4 0 0 293.9 6.25
 5 0 0 0.14 0.19
 6 0 0 1508.37 31.78
 7 0 0 0.4 0.31
 8 0 0 233.61 5.17
 9 0 0 0.05 0.36
 10 0 0 0.44 0.35
 11 0 0 0.99 0.47
 12 0 0 6.04 0.78
 13 0 0 1.92 0.65
 14 0 0 94.05 2.35
 15 0 0 1.13 0.77
 16 0 0 16.93 2.04
 17 0 0 2.82 1.94
 18 0 0 0.56 1.86
 19 0 0 2.65 2.38
 20 0 0 9.13 3.57
 0 1 0 1.21 0.12
 1 1 0 5952.39 89.25
 2 1 0 308.28 4.7
 3 1 0 730.95 10.87
 4 1 0 772.23 11.5
 5 1 0 140.24 2.19
 6 1 0 247.33 3.78
 7 1 0 0.75 0.23
 8 1 0 0.41 0.21
 9 1 0 6.31 0.46
 10 1 0 10.87 0.52
 11 1 0 0.68 0.35
 12 1 0 14.73 0.75
 13 1 0 8.86 0.59
 14 1 0 96.49 1.77
 15 1 0 0.98 0.58
 16 1 0 1.73 0.95
 17 1 0 118.45 3.26
 18 1 0 3.91 1.4
 19 1 0 20.35 1.96
 20 1 0 18.03 2.74
 0 2 0 4.67 0.24
 1 2 0 34.13 0.59
 2 2 0 1178.89 17.55
 3 2 0 2010.36 30.04
 4 2 0 555.35 8.32
 5 2 0 1227.55 18.3
 6 2 0 1120.4 16.74
 7 2 0 171.67 2.7
 8 2 0 61.13 1.15
 9 2 0 18.63 0.64
 10 2 0 346.22 5.34
 11 2 0 94.76 1.69
 12 2 0 33.06 0.9
 13 2 0 263.07 4.15
 14 2 0 46.81 1.2
 15 2 0 1.01 0.61
 16 2 0 216.88 5.03
 17 2 0 1.88 1.25
 18 2 0 70.47 2.46
 19 2 0 17.47 1.98
 20 2 0 11.55 4.34
 0 3 0 3.35 0.39
 1 3 0 160 2.45
 2 3 0 53.84 0.9
 3 3 0 670.92 10.03
 4 3 0 256.6 3.9
 5 3 0 138.38 2.19
 6 3 0 14.44 0.49
 7 3 0 50.96 1
 8 3 0 236.22 3.69
 9 3 0 84.35 1.53
 10 3 0 76.12 1.44
 11 3 0 56.79 1.17
 12 3 0 10.94 0.63
 13 3 0 48.69 1.15
 14 3 0 113.48 2.03
 15 3 0 27.35 1.08
 16 3 0 1.74 0.95
 17 3 0 22.69 1.6
 18 3 0 58.3 2.39
 19 3 0 71.1 2.67
 0 4 0 390.96 8.37
 1 4 0 555.16 8.32
 2 4 0 846.74 12.61
 3 4 0 3463.44 51.78
 4 4 0 517.25 7.77
 5 4 0 63.46 1.1
 6 4 0 427.57 6.48
 7 4 0 0.43 0.26
 8 4 0 1116.55 16.72
 9 4 0 170.82 2.88
 10 4 0 72.67 1.4
 11 4 0 5.29 0.57
 12 4 0 15.59 0.72
 13 4 0 7.4 0.59
 14 4 0 174.31 3.3
 15 4 0 20.09 1.01
 16 4 0 17.22 1.27
 17 4 0 13.07 1.62
 18 4 0 74.83 2.47
 19 4 0 27.49 2.18
 0 5 0 0.15 0.2
 1 5 0 140.43 2.24
 2 5 0 58.5 1.02
 3 5 0 2.39 0.3
 4 5 0 1115.14 16.62
 5 5 0 185.54 2.89
 6 5 0 3.86 0.38
 7 5 0 8.84 0.49
 8 5 0 17.35 0.62
 9 5 0 1099.28 16.5
 10 5 0 5.16 0.59
 11 5 0 160.55 2.76
 12 5 0 18.16 0.74
 13 5 0 12.01 0.7
 14 5 0 51.57 1.31
 15 5 0 326.24 5.87
 16 5 0 74.4 2.32
 17 5 0 16.92 1.65
 18 5 0 1.21 2.02
 19 5 0 51.18 2.73
 0 6 0 3.49 0.6
 1 6 0 10.5 0.39
 2 6 0 31.12 0.68
 3 6 0 72.3 1.26
 4 6 0 168.03 2.64
 5 6 0 302.35 4.82
 6 6 0 12.44 0.58
 7 6 0 21.05 0.66
 8 6 0 423.02 6.43
 9 6 0 95 1.74
 10 6 0 54.82 1.12
 11 6 0 107.87 1.91
 12 6 0 115.6 2.01
 13 6 0 483.01 8.54
 14 6 0 98.55 2.18
 15 6 0 247.15 5.1
 16 6 0 2.42 1.12
 17 6 0 5.67 1.6
 18 6 0 63.06 2.62
 19 6 0 12.69 2.66
 0 7 0 0.89 0.35
 1 7 0 24.63 0.64
 2 7 0 117.92 1.94
 3 7 0 94.06 1.6
 4 7 0 143.53 2.36
 5 7 0 82.07 1.48
 6 7 0 29.94 0.76
 7 7 0 15.45 0.64
 8 7 0 0.8 0.34
 9 7 0 2.06 0.33
 10 7 0 139.64 2.38
 11 7 0 43.08 1.02
 12 7 0 70.47 1.62
 13 7 0 43.74 1.23
 14 7 0 266.44 4.92
 15 7 0 1.24 1.01
 16 7 0 68.24 2.29
 17 7 0 26.24 1.85
 18 7 0 41.43 2.62
 0 8 0 13.34 0.81
 1 8 0 1101.43 16.49
 2 8 0 415.56 6.32
 3 8 0 137.89 2.42
 4 8 0 231.82 3.78
 5 8 0 119.01 2
 6 8 0 3.59 0.52
 7 8 0 9.14 0.59
 8 8 0 91.23 1.64
 9 8 0 66.25 1.33
 10 8 0 1.79 0.46
 11 8 0 7.9 0.72
 12 8 0 0.41 0.57
 13 8 0 0.46 0.7
 14 8 0 49.69 1.41
 15 8 0 5.61 1.33
 16 8 0 21.86 1.93
 17 8 0 1.34 1.69
 18 8 0 19.05 2.43
 0 9 0 0.34 0.62
 1 9 0 59.99 1.2
 2 9 0 22.68 0.69
 3 9 0 131.61 2.2
 4 9 0 72.82 1.45
 5 9 0 31.92 0.87
 6 9 0 242.54 3.83
 7 9 0 128.63 2.15
 8 9 0 327.75 5.44
 9 9 0 232.88 3.68
 10 9 0 18.86 0.99
 11 9 0 41.04 1.32
 12 9 0 32.91 1.24
 13 9 0 11.55 1.03
 14 9 0 21.89 1.29
 15 9 0 145.2 3.94
 16 9 0 28.71 1.94
 17 9 0 21.99 2.01
 0 10 0 438.99 9.46
 1 10 0 0.63 0.39
 2 10 0 103.81 1.89
 3 10 0 69.7 1.36
 4 10 0 1.01 0.43
 5 10 0 514.02 8.01
 6 10 0 26.72 0.82
 7 10 0 4.34 0.64
 8 10 0 103.6 1.84
 9 10 0 160.82 3.04
 10 10 0 2.33 0.81
 11 10 0 3.49 0.89
 12 10 0 28.79 1.14
 13 10 0 2.68 1.01
 14 10 0 249.04 5.85
 15 10 0 5.83 1.6
 16 10 0 3.91 1.97
 17 10 0 25.17 3.34
 0 11 0 1.12 0.7
 1 11 0 34.58 0.94
 2 11 0 36.69 0.99
 3 11 0 107.59 1.89
 4 11 0 197.49 3.24
 5 11 0 42.51 1.02
 6 11 0 123.2 2.26
 7 11 0 5.08 0.65
 8 11 0 26.19 1.09
 9 11 0 15.1 0.96
 10 11 0 3.08 0.71
 11 11 0 9.01 0.82
 12 11 0 4.81 1.01
 13 11 0 58.23 1.77
 14 11 0 27.56 1.88
 15 11 0 1.41 1.89
 16 11 0 7.04 2.09
 0 12 0 403.65 8.76
 1 12 0 20.36 0.76
 2 12 0 104.66 1.91
 3 12 0 6.16 0.59
 4 12 0 14.73 0.76
 5 12 0 192.42 3.14
 6 12 0 61.93 1.35
 7 12 0 514.5 9.08
 8 12 0 27.74 1.22
 9 12 0 7.6 0.72
 10 12 0 5.11 1.08
 11 12 0 37.8 1.5
 12 12 0 61.25 1.97
 13 12 0 15.59 1.84
 14 12 0 10.79 2.14
 15 12 0 1.69 2.36
 0 13 0 0.69 0.92
 1 13 0 77.06 1.52
 2 13 0 79.86 1.54
 3 13 0 60.92 1.29
 4 13 0 3.89 0.67
 5 13 0 13.72 0.79
 6 13 0 23.62 1.04
 7 13 0 45.67 1.35
 8 13 0 58.54 1.59
 9 13 0 40.77 1.41
 10 13 0 11.33 1.3
 11 13 0 197.58 4.06
 12 13 0 0.66 1.39
 13 13 0 57.34 2.72
 14 13 0 33.91 2.75
 0 14 0 334.03 7.36
 1 14 0 18.48 0.92
 2 14 0 5.06 0.72
 3 14 0 51.93 1.24
 4 14 0 4.36 0.84
 5 14 0 178.23 3.49
 6 14 0 531.47 9.41
 7 14 0 36 1.31
 8 14 0 9.39 1.33
 9 14 0 65.15 1.89
 10 14 0 1.67 1.55
 11 14 0 162.26 4.48
 12 14 0 29.28 2.05
 13 14 0 54.59 2.85
 0 15 0 0.56 1.38
 1 15 0 7.36 1.03
 2 15 0 52.53 1.57
 3 15 0 4.21 0.89
 4 15 0 41.14 1.49
 5 15 0 158.61 3.23
 6 15 0 7.79 1.34
 7 15 0 58.56 2.23
 8 15 0 17.43 1.64
 9 15 0 4.55 1.53
 10 15 0 92.65 3.23
 11 15 0 12.32 2.43
 12 15 0 35.27 2.8
 0 16 0 35.25 2.29
 1 16 0 4.52 1.6
 2 16 0 111.52 3.18
 3 16 0 12.59 1.41
 4 16 0 83.68 2.55
 5 16 0 11.88 1.59
 6 16 0 1.24 1.47
 7 16 0 4.54 1.47
 8 16 0 5.33 1.53
 9 16 0 1.42 1.91
 10 16 0 50.04 2.98
 0 17 0 0.32 2.04
 1 17 0 30.27 2.02
 2 17 0 40.59 2.12
 3 17 0 6.13 1.54
 4 17 0 16.47 1.99
 5 17 0 47.87 2.17
 6 17 0 14.42 1.99
 7 17 0 16.78 2.33
 8 17 0 132.15 4.07
 0 18 0 11.33 2.72
 1 18 0 3.2 1.8
 2 18 0 148.68 4.28
 3 18 0 6.71 3.21
 4 18 0 22.46 2.4
 5 18 0 7.46 2.62
 6 18 0 8.25 2.92
 0 0 1 0.27 0.07
 1 0 1 96.59 1.46
 2 0 1 8097.05 126.13
 3 0 1 207.05 3.14
 4 0 1 26.06 0.52
 5 0 1 205.65 3.16
 6 0 1 409.44 6.19
 7 0 1 554.28 8.34
 8 0 1 0.54 0.23
 9 0 1 84.91 1.5
 10 0 1 0.54 0.3
 11 0 1 42.63 0.94
 12 0 1 10.9 0.63
 13 0 1 94.01 1.71
 14 0 1 94.02 1.71
 15 0 1 8.84 0.66
 16 0 1 2.46 0.86
 17 0 1 15.5 1.36
 18 0 1 73.34 2.58
 19 0 1 169.59 4.79
 20 0 1 7.35 2.94
 0 1 1 386.2 5.79
 -1 1 1 1002.57 16.7
 1 1 1 994.03 14.88
 -2 1 1 1709.17 25.56
 2 1 1 1693.9 25.31
 -3 1 1 586.33 8.76
 3 1 1 580.55 8.66
 -4 1 1 1628.55 24.32
 4 1 1 1575.7 23.46
 -5 1 1 404.39 6.1
 5 1 1 400.11 6.03
 -6 1 1 159.93 2.54
 6 1 1 162.27 2.53
 -7 1 1 89.82 1.51
 7 1 1 88.05 1.53
 -8 1 1 27.7 0.71
 8 1 1 28.71 0.7
 -9 1 1 755.12 11.4
 9 1 1 741.3 11.15
 -10 1 1 68.2 1.28
 10 1 1 66.2 1.27
 -11 1 1 38.29 0.94
 11 1 1 40.39 0.98
 -12 1 1 245.16 3.87
 12 1 1 245.56 3.94
 -13 1 1 12.39 0.69
 13 1 1 13.09 0.66
 -14 1 1 63.07 1.28
 14 1 1 63.86 1.35
 -15 1 1 118.24 2.25
 15 1 1 117.44 2.24
 -16 1 1 15.85 1.2
 16 1 1 14.81 1.33
 -17 1 1 83.18 2.49
 17 1 1 85.24 2.48
 -18 1 1 44.98 1.87
 18 1 1 44.84 1.97
 -19 1 1 17.21 1.76
 19 1 1 19.88 2.03
 -20 1 1 44.42 3.02
 20 1 1 43.06 3.06
 0 2 1 2849.5 42.81
 -1 2 1 544.99 8.37
 1 2 1 535.57 8.03
 -2 2 1 85.21 1.34
 2 2 1 85.46 1.34
 -3 2 1 746.7 11.15
 3 2 1 760.53 11.37
 -4 2 1 2263.35 33.78
 4 2 1 2295.47 34.26
 -5 2 1 607.63 9.09
 5 2 1 592.4 9.06
 -6 2 1 633.34 9.51
 6 2 1 630.5 9.47
 -7 2 1 24.42 0.61
 7 2 1 24.62 0.6
 -8 2 1 717.8 10.8
 8 2 1 706.44 10.62
 -9 2 1 73.23 1.32
 9 2 1 74.11 1.35
 -10 2 1 376.21 5.78
 10 2 1 377.57 5.81
 -11 2 1 30.55 0.83
 11 2 1 28.74 0.81
 -12 2 1 210.37 3.39
 12 2 1 206.25 3.3
 -13 2 1 57.67 1.24
 13 2 1 57.93 1.2
 -14 2 1 203.9 3.3
 14 2 1 201.74 3.27
 -15 2 1 150.17 2.98
 15 2 1 152.49 2.97
 -16 2 1 11.13 1.15
 16 2 1 9.99 1.04
 -17 2 1 17.22 1.49
 17 2 1 18.66 1.54
 -18 2 1 91.85 2.77
 18 2 1 94.26 2.84
 -19 2 1 19.96 2.06
 19 2 1 21.36 2.27
 -20 2 1 23.05 5.01
 20 2 1 17.02 7.63
 0 3 1 701.61 11.59
 -1 3 1 2403.18 36.88
 1 3 1 2483.37 37.14
 -2 3 1 993.74 14.84
 2 3 1 993.16 14.85
 -3 3 1 405.34 6.1
 3 3 1 408.6 6.14
 -4 3 1 296.97 4.51
 4 3 1 294.36 4.48
 -5 3 1 385.88 5.81
 5 3 1 384.97 5.88
 -6 3 1 911.43 13.77
 6 3 1 903.58 13.51
 -7 3 1 140.91 2.28
 7 3 1 136.22 2.18
 -8 3 1 104.19 1.83
 8 3 1 102.67 1.74
 -9 3 1 728.94 11
 9 3 1 719.81 10.84
 -10 3 1 9.08 0.55
 10 3 1 9.14 0.59
 -11 3 1 39.07 0.98
 11 3 1 36.82 0.91
 -12 3 1 28.4 0.87
 12 3 1 28.16 0.84
 -13 3 1 42.52 1.01
 13 3 1 43.55 1
 -14 3 1 53.13 1.29
 14 3 1 51.88 1.23
 -15 3 1 133.84 2.69
 15 3 1 131.53 2.66
 -16 3 1 3.04 0.93
 16 3 1 2.67 0.87
 -17 3 1 33.92 1.64
 17 3 1 32.81 1.74
 -18 3 1 42.33 1.97
 18 3 1 44.48 1.97
 -19 3 1 15.28 2.04
 19 3 1 18.49 2.64
 0 4 1 833.03 12.42
 -1 4 1 3538.94 53.24
 1 4 1 3637.78 60.52
 -2 4 1 897.54 13.43
 2 4 1 887.14 13.24
 -3 4 1 40.18 0.8
 3 4 1 41.91 0.78
 -4 4 1 385.61 5.84
 4 4 1 382.92 5.8
 -5 4 1 533.37 8.02
 5 4 1 530.76 8.15
 -6 4 1 161.02 2.57
 6 4 1 159.71 2.53
 -7 4 1 109.22 1.86
 7 4 1 110.07 1.83
 -8 4 1 104.39 1.79
 8 4 1 107.3 1.81
 -9 4 1 60.49 1.21
 9 4 1 61.88 1.21
 -10 4 1 79.71 1.47
 10 4 1 76.47 1.48
 -11 4 1 39.14 0.95
 11 4 1 38.95 0.94
 -12 4 1 22.95 0.78
 12 4 1 21.34 0.75
 -13 4 1 30.66 0.92
 13 4 1 31.17 0.88
 -14 4 1 20.43 0.9
 14 4 1 22.76 0.97
 -15 4 1 24.9 1.03
 15 4 1 23.89 1.12
 -16 4 1 2.88 0.85
 16 4 1 2.57 0.78
 -17 4 1 43.16 1.88
 17 4 1 41.98 1.79
 -18 4 1 30.23 2.13
 18 4 1 30.4 2.14
 -19 4 1 34.16 2.33
 19 4 1 35.18 2.41
 0 5 1 350.39 5.29
 -1 5 1 498.33 7.5
 1 5 1 518.38 7.81
 -2 5 1 361.54 5.47
 2 5 1 363.93 5.51
 -3 5 1 203.1 3.15
 3 5 1 200.83 3.11
 -4 5 1 347.26 5.27
 4 5 1 351.2 5.33
 -5 5 1 35.03 0.74
 5 5 1 35.63 0.8
 -6 5 1 165.59 2.62
 6 5 1 167.57 2.72
 -7 5 1 908.6 13.63
 7 5 1 897.32 13.46
 -8 5 1 46.61 0.97
 8 5 1 47.27 0.98
 -9 5 1 13.58 0.55
 9 5 1 13.8 0.63
 -10 5 1 121 2.06
 10 5 1 122.14 2.09
 -11 5 1 13.2 0.62
 11 5 1 13.99 0.65
 -12 5 1 60.58 1.26
 12 5 1 59.67 1.22
 -13 5 1 138.51 2.55
 13 5 1 136.72 2.49
 -14 5 1 54.5 1.45
 14 5 1 55.95 1.49
 -15 5 1 27.02 1.16
 15 5 1 25.15 1.07
 -16 5 1 57.83 1.95
 16 5 1 61.77 2.22
 -17 5 1 1.69 1.3
 17 5 1 2.02 1.42
 -18 5 1 1.15 1.59
 18 5 1 1.67 1.35
 -19 5 1 21.59 2.4
 19 5 1 15.82 2.52
 0 6 1 804.13 12.01
 -1 6 1 390.11 6.4
 1 6 1 384.02 5.81
 -2 6 1 216.14 3.36
 2 6 1 222.28 3.45
 -3 6 1 372.86 5.64
 3 6 1 365.62 5.58
 -4 6 1 133.31 2.16
 4 6 1 130.54 2.15
 -5 6 1 13.65 0.48
 5 6 1 14.24 0.52
 -6 6 1 535.24 8.12
 6 6 1 538.43 8.2
 -7 6 1 661.85 9.95
 7 6 1 649 9.79
 -8 6 1 9.09 0.57
 8 6 1 8.73 0.53
 -9 6 1 3.89 0.49
 9 6 1 3.65 0.52
 -10 6 1 81.66 1.51
 10 6 1 78.74 1.49
 -11 6 1 38.69 0.96
 11 6 1 39.94 1.01
 -12 6 1 3.64 0.54
 12 6 1 4.61 0.61
 -13 6 1 258.07 4.7
 13 6 1 269.25 4.94
 -14 6 1 129.02 2.65
 14 6 1 126.55 2.6
 -15 6 1 119.06 2.81
 15 6 1 110.83 2.67
 -16 6 1 52.29 2
 16 6 1 53.31 1.94
 -17 6 1 60.17 2.35
 17 6 1 63.84 2.38
 -18 6 1 36.58 2.37
 18 6 1 34.17 2.11
 -19 6 1 11.92 3.46
 19 6 1 7.77 3.06
 0 7 1 185.72 2.93
 -1 7 1 1115.18 16.67
 1 7 1 1127.46 16.84
 -2 7 1 95.3 1.61
 2 7 1 93.76 1.58
 -3 7 1 30.63 0.73
 3 7 1 31.23 0.76
 -4 7 1 378.89 5.77
 4 7 1 377.52 5.75
 -5 7 1 484.39 7.34
 5 7 1 495.26 7.54
 -6 7 1 325.43 5.16
 6 7 1 327.7 5.05
 -7 7 1 221.1 3.51
 7 7 1 221.8 3.5
 -8 7 1 1.32 0.34
 8 7 1 1.63 0.42
 -9 7 1 79.67 1.5
 9 7 1 76.91 1.47
 -10 7 1 105.44 1.85
 10 7 1 103.46 1.85
 -11 7 1 51.52 1.14
 11 7 1 51.8 1.14
 -12 7 1 24.96 0.94
 12 7 1 25.05 1.02
 -13 7 1 28.22 1.02
 13 7 1 29.16 1.1
 -14 7 1 87.67 1.98
 14 7 1 88.14 1.95
 -15 7 1 0.71 1.18
 15 7 1 2.38 1.08
 -16 7 1 63.02 2.47
 16 7 1 64.98 2.21
 -17 7 1 40.57 2.14
 17 7 1 35.01 2.15
 -18 7 1 9.76 2.13
 18 7 1 4.36 1.9
 0 8 1 1046.29 15.66
 -1 8 1 587.13 8.98
 1 8 1 599.74 9.17
 -2 8 1 105.53 1.82
 2 8 1 112.26 1.9
 -3 8 1 328.71 5.09
 3 8 1 333.93 5.13
 -4 8 1 85.99 1.57
 4 8 1 86.71 1.56
 -5 8 1 253.36 4.24
 5 8 1 255.32 3.99
 -6 8 1 163.51 2.66
 6 8 1 163.54 2.66
 -7 8 1 51.36 1.1
 7 8 1 50.81 1.08
 -8 8 1 47.63 1.04
 8 8 1 49.34 1.08
 -9 8 1 114.09 2
 9 8 1 115.31 2.02
 -10 8 1 40.75 0.97
 10 8 1 39.29 1
 -11 8 1 34.27 1.15
 11 8 1 30.54 1.04
 -12 8 1 7.31 0.79
 12 8 1 6.6 0.76
 -13 8 1 68.24 1.76
 13 8 1 66.81 1.68
 -14 8 1 5.77 0.94
 14 8 1 6.07 0.86
 -15 8 1 6.21 1.18
 15 8 1 5.5 1.27
 -16 8 1 5.38 1.52
 16 8 1 6.18 1.75
 -17 8 1 40.41 2.42
 17 8 1 45.92 2.72
 -18 8 1 41.19 3.13
 18 8 1 35.9 2.6
 0 9 1 88.02 1.58
 -1 9 1 216.31 3.43
 1 9 1 220.53 3.62
 -2 9 1 36.06 0.9
 2 9 1 35.53 0.88
 -3 9 1 60.03 1.2
 3 9 1 58.14 1.17
 -4 9 1 344.36 5.31
 4 9 1 327.32 5.13
 -5 9 1 270.21 4.21
 5 9 1 269.28 4.24
 -6 9 1 69.23 1.4
 6 9 1 71.36 1.36
 -7 9 1 38.19 0.96
 7 9 1 40.91 0.98
 -8 9 1 55.61 1.23
 8 9 1 55.7 1.23
 -9 9 1 0.99 0.4
 9 9 1 1.14 0.38
 -10 9 1 198.43 3.73
 10 9 1 189.41 3.55
 -11 9 1 20.63 0.96
 11 9 1 22.53 0.98
 -12 9 1 27.22 1.08
 12 9 1 27.37 1.05
 -13 9 1 62.3 1.63
 13 9 1 66.21 1.7
 -14 9 1 20.28 1.32
 14 9 1 22.09 1.3
 -15 9 1 29.63 1.82
 15 9 1 29.77 1.74
 -16 9 1 22.13 2.09
 16 9 1 23.73 2.12
 -17 9 1 12.37 2.17
 17 9 1 15.09 2.12
 0 10 1 89.74 1.74
 -1 10 1 76.96 1.43
 1 10 1 74.05 1.47
 -2 10 1 21.83 0.72
 2 10 1 22.07 0.69
 -3 10 1 35.88 0.94
 3 10 1 35.31 1
 -4 10 1 171.26 2.79
 4 10 1 169.88 2.92
 -5 10 1 39.04 0.97
 5 10 1 39.93 1.05
 -6 10 1 9.84 0.64
 6 10 1 9.53 0.65
 -7 10 1 119.78 2.11
 7 10 1 118.48 2.07
 -8 10 1 53.11 1.11
 8 10 1 52.41 1.17
 -9 10 1 35.61 1.05
 9 10 1 38.44 1.24
 -10 10 1 11.38 0.85
 10 10 1 11.68 0.87
 -11 10 1 87.58 1.98
 11 10 1 88.74 1.96
 -12 10 1 64.14 1.93
 12 10 1 66.37 1.66
 -13 10 1 18.85 1.16
 13 10 1 18.82 1.2
 -14 10 1 111.8 2.95
 14 10 1 107.15 2.79
 -15 10 1 5.7 1.66
 15 10 1 8.26 1.55
 -16 10 1 92.4 3.28
 16 10 1 98.23 3.43
 -17 10 1 10.59 3.19
 17 10 1 12.36 2.99
 0 11 1 28.69 0.92
 -1 11 1 128.42 2.2
 1 11 1 124.42 2.15
 -2 11 1 212.74 3.48
 2 11 1 217.83 3.51
 -3 11 1 125.15 2.18
 3 11 1 130.29 2.23
 -4 11 1 57.59 1.21
 4 11 1 57.85 1.26
 -5 11 1 105.26 1.93
 5 11 1 106.11 1.93
 -6 11 1 35.51 0.98
 6 11 1 36.3 1
 -7 11 1 83.92 1.6
 7 11 1 83.56 1.59
 -8 11 1 159.04 3.06
 8 11 1 164.88 3.18
 -9 11 1 52.39 1.4
 9 11 1 55.61 1.49
 -10 11 1 125.98 2.58
 10 11 1 130.8 2.75
 -11 11 1 76.35 1.85
 11 11 1 74.97 1.85
 -12 11 1 111.15 2.45
 12 11 1 113.24 2.49
 -13 11 1 15.39 1.37
 13 11 1 17.01 1.52
 -14 11 1 27.02 1.7
 14 11 1 23.09 1.85
 -15 11 1 65.32 2.65
 15 11 1 67.1 3
 -16 11 1 10.17 2.56
 16 11 1 9.28 2.43
 0 12 1 40.89 1.05
 -1 12 1 32.04 0.94
 1 12 1 30.38 0.87
 -2 12 1 215.24 3.47
 2 12 1 217.05 3.58
 -3 12 1 99.25 1.81
 3 12 1 94.71 1.73
 -4 12 1 16.27 0.77
 4 12 1 16.38 0.79
 -5 12 1 166.42 2.89
 5 12 1 165.68 2.78
 -6 12 1 89.96 1.81
 6 12 1 88.24 1.73
 -7 12 1 9.85 0.75
 7 12 1 8.4 0.72
 -8 12 1 114.07 2.37
 8 12 1 117.76 2.45
 -9 12 1 29.55 1.18
 9 12 1 29.43 1.22
 -10 12 1 20.54 1.05
 10 12 1 21.44 1.1
 -11 12 1 10.4 1.05
 11 12 1 11 1.21
 -12 12 1 5.58 1.17
 12 12 1 5.64 1.2
 -13 12 1 43.51 1.92
 13 12 1 44.85 1.97
 -14 12 1 62.35 2.75
 14 12 1 61.6 2.64
 -15 12 1 80.58 3.24
 15 12 1 80.85 3.02
 0 13 1 13.23 0.76
 -1 13 1 43.24 1.24
 1 13 1 40.46 1.09
 -2 13 1 45.92 1.1
 2 13 1 47.36 1.13
 -3 13 1 2.22 0.53
 3 13 1 2.55 0.56
 -4 13 1 192.45 3.13
 4 13 1 200.82 3.28
 -5 13 1 42.89 1.21
 5 13 1 43.25 1.18
 -6 13 1 66.97 1.62
 6 13 1 67.1 1.65
 -7 13 1 114.42 2.41
 7 13 1 109.63 2.46
 -8 13 1 73.67 1.81
 8 13 1 73.67 1.81
 -9 13 1 209.47 4.02
 9 13 1 210.42 4.08
 -10 13 1 28.72 1.55
 10 13 1 23.96 1.23
 -11 13 1 30.48 1.86
 11 13 1 31.2 1.66
 -12 13 1 94.53 2.71
 12 13 1 95.81 3.11
 -13 13 1 32.57 2.18
 13 13 1 27.69 1.98
 -14 13 1 73.5 3.27
 14 13 1 60.48 2.83
 0 14 1 29.35 1
 -1 14 1 25.08 0.92
 1 14 1 25.42 0.94
 -2 14 1 43.18 1.15
 2 14 1 42.69 1.13
 -3 14 1 7.8 0.84
 3 14 1 8.36 0.77
 -4 14 1 56.92 1.52
 4 14 1 56.61 1.5
 -5 14 1 26.72 1.15
 5 14 1 26.49 1.1
 -6 14 1 55.05 1.5
 6 14 1 55.94 1.57
 -7 14 1 3.73 1.11
 7 14 1 4.32 1.06
 -8 14 1 77.15 2.18
 8 14 1 79.86 2.24
 -9 14 1 27.87 1.64
 9 14 1 24.74 1.42
 -10 14 1 17.92 1.48
 10 14 1 15.86 1.45
 -11 14 1 22.39 1.92
 11 14 1 27.67 1.89
 -12 14 1 82.61 2.91
 12 14 1 83.83 3.06
 -13 14 1 97.17 3.58
 13 14 1 97.86 3.62
 0 15 1 8.02 0.89
 -1 15 1 14.64 1.08
 1 15 1 14.16 1
 -2 15 1 96.23 2.32
 2 15 1 100.45 2.46
 -3 15 1 143.57 3.23
 3 15 1 135.04 3.2
 -4 15 1 65.95 1.98
 4 15 1 60.7 1.83
 -5 15 1 4.67 1.08
 5 15 1 2.13 1.31
 -6 15 1 17.11 1.33
 6 15 1 17.05 1.32
 -7 15 1 135.13 3.21
 7 15 1 134.47 3.27
 -8 15 1 27.77 1.6
 8 15 1 28.13 1.54
 -9 15 1 15.17 1.56
 9 15 1 14.4 1.61
 -10 15 1 6.13 1.89
 10 15 1 5.2 1.83
 -11 15 1 21.58 2.69
 11 15 1 16.62 2.05
 -12 15 1 24.99 2.85
 12 15 1 26.22 2.86
 0 16 1 34.91 1.56
 -1 16 1 72.3 2.51
 1 16 1 70.74 2.36
 -2 16 1 83.12 2.84
 2 16 1 91.19 2.86
 -3 16 1 4.15 1.34
 3 16 1 5.06 1.18
 -4 16 1 74.82 2.47
 4 16 1 69.99 2.37
 -5 16 1 26.43 1.85
 5 16 1 24.02 1.8
 -6 16 1 27.66 2.02
 6 16 1 31.73 2.02
 -7 16 1 6.17 1.42
 7 16 1 5.26 1.49
 -8 16 1 8.19 1.65
 8 16 1 5.82 2.13
 -9 16 1 18.78 2.53
 9 16 1 16.86 2.24
 -10 16 1 6.01 2.47
 10 16 1 7.95 2.28
 0 17 1 108.81 3.6
 -1 17 1 19.18 1.82
 1 17 1 21.99 1.73
 -2 17 1 45.84 1.96
 2 17 1 46.1 2.22
 -3 17 1 53.53 2.48
 3 17 1 51.37 2.18
 -4 17 1 44.56 2.42
 4 17 1 42.51 2.38
 -5 17 1 4.02 1.81
 5 17 1 5.34 1.79
 -6 17 1 98.1 3.38
 6 17 1 97.34 3.27
 -7 17 1 78.07 3.1
 7 17 1 76.48 3
 -8 17 1 17.98 2.31
 8 17 1 14.9 2.46
 0 18 1 25.74 2.35
 -1 18 1 2.68 1.99
 1 18 1 0.62 1.82
 -2 18 1 25.11 2.19
 2 18 1 23.82 2.41
 -3 18 1 12.96 2.11
 3 18 1 12.86 2.4
 -4 18 1 29.29 2.61
 4 18 1 29.02 2.64
 -5 18 1 78.65 3.33
 5 18 1 74.57 3.19
 -6 18 1 13.73 5.13
 6 18 1 18.88 6.3
 0 0 2 665.89 14.14
 1 0 2 1884.24 28.51
 2 0 2 891.22 13.35
 3 0 2 173.6 2.66
 4 0 2 964.27 14.38
 5 0 2 81.87 1.34
 6 0 2 23.26 0.55
 7 0 2 9.41 0.42
 8 0 2 3.41 0.4
 9 0 2 633.28 9.56
 10 0 2 12.95 0.59
 11 0 2 314.42 4.91
 12 0 2 1.13 0.45
 13 0 2 8.18 0.57
 14 0 2 17.86 0.79
 15 0 2 29.29 1.08
 16 0 2 51.11 1.83
 17 0 2 20.74 1.46
 18 0 2 134.55 3.47
 19 0 2 21.26 2.16
 20 0 2 6.77 3.82
 0 1 2 4420.12 67.03
 -1 1 2 4582.16 80.33
 1 1 2 4718.44 82.7
 -2 1 2 864.5 12.95
 2 1 2 878.4 13.29
 -3 1 2 22.71 0.44
 3 1 2 22.37 0.44
 -4 1 2 831.16 12.4
 4 1 2 787.48 11.77
 -5 1 2 1013.66 15.14
 5 1 2 974.5 14.54
 -6 1 2 935.84 13.98
 6 1 2 931.66 13.93
 -7 1 2 54.78 1.03
 7 1 2 54.36 0.98
 -8 1 2 515.24 7.81
 8 1 2 516.26 7.8
 -9 1 2 198.79 3.16
 9 1 2 197.34 3.13
 -10 1 2 408.67 6.26
 10 1 2 400.24 6.11
 -11 1 2 38.19 0.95
 11 1 2 38.86 0.89
 -12 1 2 64.78 1.31
 12 1 2 67.66 1.39
 -13 1 2 102.31 1.84
 13 1 2 102.87 1.85
 -14 1 2 111.77 2.06
 14 1 2 109.77 2.02
 -15 1 2 1.12 0.59
 15 1 2 1.12 0.58
 -16 1 2 49.7 1.56
 16 1 2 52.91 1.69
 -17 1 2 17.33 1.32
 17 1 2 18.56 1.33
 -18 1 2 12.39 1.77
 18 1 2 12.98 1.55
 -19 1 2 66.81 2.76
 19 1 2 68.92 3.01
 -20 1 2 15.42 4.2
 20 1 2 21.79 5.6
 0 2 2 198.1 3
 -1 2 2 3059.01 46.06
 1 2 2 3007.49 46.51
 -2 2 2 1177 17.57
 2 2 2 1195.78 17.86
 -3 2 2 224.8 3.43
 3 2 2 228.22 3.47
 -4 2 2 305.81 4.62
 4 2 2 303.9 4.59
 -5 2 2 194.31 3
 5 2 2 193.4 2.98
 -6 2 2 456.37 6.89
 6 2 2 469.21 7.09
 -7 2 2 761.65 11.43
 7 2 2 766 11.47
 -8 2 2 78.98 1.39
 8 2 2 79.76 1.5
 -9 2 2 226.76 3.54
 9 2 2 224.77 3.54
 -10 2 2 85.85 1.55
 10 2 2 84.83 1.52
 -11 2 2 90.94 1.64
 11 2 2 91.43 1.65
 -12 2 2 27.17 0.83
 12 2 2 26.6 0.81
 -13 2 2 81.46 1.52
 13 2 2 81.74 1.63
 -14 2 2 260.75 4.41
 14 2 2 264.99 4.49
 -15 2 2 171.54 3.29
 15 2 2 170.59 3.3
 -16 2 2 10.19 1
 16 2 2 7.92 1
 -17 2 2 142.6 3.76
 17 2 2 140.31 3.57
 -18 2 2 31.29 2.01
 18 2 2 34.38 1.85
 -19 2 2 16.59 2.38
 19 2 2 17.12 2.39
 0 3 2 1436.07 21.51
 -1 3 2 637.63 9.57
 1 3 2 613.97 9.2
 -2 3 2 1308.61 20.32
 2 3 2 1283.88 19.2
 -3 3 2 482.24 7.25
 3 3 2 477.11 7.14
 -4 3 2 298.88 4.53
 4 3 2 302.02 4.56
 -5 3 2 701.19 10.5
 5 3 2 691.21 10.36
 -6 3 2 188.37 2.95
 6 3 2 189.98 2.98
 -7 3 2 19.56 0.56
 7 3 2 18.56 0.54
 -8 3 2 736.6 11.07
 8 3 2 753.91 11.34
 -9 3 2 100.7 1.73
 9 3 2 103.83 1.79
 -10 3 2 175.19 2.83
 10 3 2 169.21 2.75
 -11 3 2 14.73 0.65
 11 3 2 13.96 0.64
 -12 3 2 59.36 1.26
 12 3 2 57.15 1.2
 -13 3 2 253.85 4.29
 13 3 2 253.26 4
 -14 3 2 9 0.76
 14 3 2 11.37 0.73
 -15 3 2 15.98 1
 15 3 2 15.38 0.97
 -16 3 2 83.51 2.19
 16 3 2 83.32 2.19
 -17 3 2 5.03 1.19
 17 3 2 4.29 1.08
 -18 3 2 1.18 1.36
 18 3 2 0.95 1.29
 -19 3 2 48.5 2.55
 19 3 2 50.67 2.55
 0 4 2 678.22 10.15
 -1 4 2 1926.2 28.73
 1 4 2 1931.21 30.76
 -2 4 2 91.89 1.47
 2 4 2 92.52 1.5
 -3 4 2 641.18 9.63
 3 4 2 622.99 9.34
 -4 4 2 876.5 13.1
 4 4 2 905.46 13.52
 -5 4 2 247.79 3.82
 5 4 2 248.31 3.82
 -6 4 2 72.01 1.26
 6 4 2 74.27 1.28
 -7 4 2 59.47 1.14
 7 4 2 57.11 1.07
 -8 4 2 95.79 1.67
 8 4 2 97.1 1.67
 -9 4 2 48.9 1.03
 9 4 2 48.14 1
 -10 4 2 124.76 2.11
 10 4 2 120.95 2.07
 -11 4 2 13.95 0.6
 11 4 2 14.61 0.62
 -12 4 2 11.61 0.61
 12 4 2 12.25 0.62
 -13 4 2 18.25 0.73
 13 4 2 18.24 0.74
 -14 4 2 3.27 0.6
 14 4 2 3.97 0.68
 -15 4 2 73.57 1.96
 15 4 2 72.24 1.86
 -16 4 2 31.27 1.49
 16 4 2 32.62 1.35
 -17 4 2 6.41 1.37
 17 4 2 9.19 1.38
 -18 4 2 9.97 1.6
 18 4 2 11.89 1.62
 -19 4 2 78.05 3.11
 19 4 2 73.85 2.99
 0 5 2 1317.51 19.65
 -1 5 2 64 1.09
 1 5 2 61.9 1.07
 -2 5 2 326.55 4.95
 2 5 2 324.57 4.92
 -3 5 2 848.25 13.56
 3 5 2 846.23 13.05
 -4 5 2 161.97 2.65
 4 5 2 158.56 2.53
 -5 5 2 750.23 11.26
 5 5 2 749.05 11.55
 -6 5 2 55.93 1.06
 6 5 2 56.88 1.07
 -7 5 2 497.09 7.56
 7 5 2 499.2 7.72
 -8 5 2 41.78 1
 8 5 2 41.61 0.93
 -9 5 2 72.04 1.35
 9 5 2 73.14 1.37
 -10 5 2 8.82 0.58
 10 5 2 7.82 0.54
 -11 5 2 132.97 2.25
 11 5 2 132.29 2.27
 -12 5 2 79.13 1.49
 12 5 2 78.41 1.53
 -13 5 2 17.08 0.8
 13 5 2 18.89 0.81
 -14 5 2 19.3 0.99
 14 5 2 16.58 0.92
 -15 5 2 8.88 1.03
 15 5 2 6.76 0.97
 -16 5 2 10.08 1.17
 16 5 2 8.74 1.18
 -17 5 2 25.61 1.75
 17 5 2 25.42 1.79
 -18 5 2 26.12 2.2
 18 5 2 27.95 2.29
 -19 5 2 3.32 2.3
 19 5 2 1.2 2
 0 6 2 77.34 1.32
 -1 6 2 421.95 6.39
 1 6 2 427.05 6.47
 -2 6 2 508.79 7.64
 2 6 2 498.12 7.53
 -3 6 2 419.5 6.36
 3 6 2 411.57 6.21
 -4 6 2 406.23 6.16
 4 6 2 409.48 6.25
 -5 6 2 965.28 14.42
 5 6 2 975.65 14.59
 -6 6 2 317.45 4.91
 6 6 2 310.93 4.79
 -7 6 2 126.59 2.12
 7 6 2 122.55 2.05
 -8 6 2 26.8 0.78
 8 6 2 27.54 0.75
 -9 6 2 30.15 0.81
 9 6 2 28.98 0.78
 -10 6 2 101.05 1.77
 10 6 2 104 1.82
 -11 6 2 89.8 1.66
 11 6 2 89.87 1.65
 -12 6 2 66.75 1.58
 12 6 2 65.69 1.43
 -13 6 2 109.22 2.25
 13 6 2 111.17 2.27
 -14 6 2 72.1 1.77
 14 6 2 73.81 1.75
 -15 6 2 80.59 2.08
 15 6 2 84.48 2.1
 -16 6 2 32.24 1.42
 16 6 2 35.7 1.6
 -17 6 2 38.2 2.12
 17 6 2 40.83 2.03
 -18 6 2 76.26 3.06
 18 6 2 69.14 2.76
 -19 6 2 78.99 7.29
 19 6 2 75.27 7.01
 0 7 2 6.23 0.43
 -1 7 2 398.41 6.06
 1 7 2 402.79 6.11
 -2 7 2 56.29 1.04
 2 7 2 54.9 1.04
 -3 7 2 316.79 4.85
 3 7 2 305.54 4.68
 -4 7 2 2.03 0.28
 4 7 2 1.62 0.25
 -5 7 2 746.96 11.23
 5 7 2 743.72 11.17
 -6 7 2 65.92 1.24
 6 7 2 63.8 1.23
 -7 7 2 14.69 0.61
 7 7 2 15.5 0.64
 -8 7 2 181.61 3
 8 7 2 177.96 2.86
 -9 7 2 13.37 0.65
 9 7 2 12.84 0.62
 -10 7 2 44.7 1.05
 10 7 2 45.95 1.03
 -11 7 2 144.67 2.42
 11 7 2 145.49 2.47
 -12 7 2 79.69 1.73
 12 7 2 85.88 1.87
 -13 7 2 82.32 1.83
 13 7 2 85.63 1.89
 -14 7 2 108.12 2.56
 14 7 2 107.69 2.4
 -15 7 2 31.51 1.45
 15 7 2 29.5 1.4
 -16 7 2 18.12 1.38
 16 7 2 18.1 1.58
 -17 7 2 6.33 1.7
 17 7 2 8.88 1.76
 -18 7 2 39.55 2.38
 18 7 2 41.29 2.49
 0 8 2 122.56 2.02
 -1 8 2 548.85 8.3
 1 8 2 557.68 8.42
 -2 8 2 224.72 3.51
 2 8 2 220.23 3.46
 -3 8 2 253.24 3.94
 3 8 2 254.47 4.12
 -4 8 2 53.65 1.09
 4 8 2 53.43 1.08
 -5 8 2 102.36 1.77
 5 8 2 99.51 1.73
 -6 8 2 8.65 0.55
 6 8 2 8.4 0.56
 -7 8 2 198.32 3.25
 7 8 2 199.65 3.19
 -8 8 2 227.01 3.6
 8 8 2 224.16 3.57
 -9 8 2 17.15 0.7
 9 8 2 16.89 0.67
 -10 8 2 42.85 1.02
 10 8 2 43.45 1.03
 -11 8 2 12.39 0.89
 11 8 2 12.81 0.74
 -12 8 2 19.91 0.96
 12 8 2 19.66 0.97
 -13 8 2 64.51 1.59
 13 8 2 60.13 1.51
 -14 8 2 46.79 1.65
 14 8 2 46.92 1.54
 -15 8 2 15.22 1.33
 15 8 2 16.97 1.26
 -16 8 2 100.64 2.7
 16 8 2 102.91 2.76
 -17 8 2 1.46 1.82
 17 8 2 1.34 1.79
 -18 8 2 6.64 2.49
 18 8 2 12.53 2.88
 0 9 2 294.91 4.57
 -1 9 2 311.1 4.79
 1 9 2 306.84 4.72
 -2 9 2 15.04 0.61
 2 9 2 15.22 0.62
 -3 9 2 170.46 2.79
 3 9 2 170.93 2.76
 -4 9 2 71.21 1.45
 4 9 2 72.65 1.38
 -5 9 2 116.97 2.01
 5 9 2 117.22 2.02
 -6 9 2 6.63 0.56
 6 9 2 6.56 0.56
 -7 9 2 22.86 0.74
 7 9 2 22.14 0.76
 -8 9 2 129.8 2.19
 8 9 2 127.62 2.19
 -9 9 2 29.68 0.83
 9 9 2 27.57 0.87
 -10 9 2 65.07 1.53
 10 9 2 64.59 1.55
 -11 9 2 2.61 0.66
 11 9 2 3.77 0.67
 -12 9 2 37.72 1.32
 12 9 2 39.73 1.26
 -13 9 2 77.12 2.17
 13 9 2 72.46 1.87
 -14 9 2 29.41 1.42
 14 9 2 29.52 1.48
 -15 9 2 1.34 1.24
 15 9 2 1.53 1.21
 -16 9 2 29.36 1.9
 16 9 2 27.13 2.1
 -17 9 2 18.26 2.37
 17 9 2 17.55 2.4
 0 10 2 106.34 1.92
 -1 10 2 8.12 0.59
 1 10 2 9.17 0.61
 -2 10 2 13.71 0.65
 2 10 2 12.63 0.6
 -3 10 2 122.16 2.08
 3 10 2 124.03 2.11
 -4 10 2 32.43 0.9
 4 10 2 31.09 0.84
 -5 10 2 157.76 2.62
 5 10 2 156.39 2.78
 -6 10 2 15.61 0.7
 6 10 2 16.34 0.8
 -7 10 2 54.37 1.23
 7 10 2 55.73 1.2
 -8 10 2 105.98 1.89
 8 10 2 103.86 1.85
 -9 10 2 79 1.67
 9 10 2 83.83 1.79
 -10 10 2 99.3 2.12
 10 10 2 97.67 2.24
 -11 10 2 1.47 0.63
 11 10 2 0.92 0.74
 -12 10 2 28.94 1.26
 12 10 2 31.02 1.15
 -13 10 2 101.82 2.62
 13 10 2 104.73 2.58
 -14 10 2 177.28 3.9
 14 10 2 177.07 3.98
 -15 10 2 30.36 1.7
 15 10 2 30.23 1.9
 -16 10 2 39.77 2.43
 16 10 2 36.09 2.51
 0 11 2 0.63 0.35
 -1 11 2 66.04 1.34
 1 11 2 64.47 1.34
 -2 11 2 6.72 0.6
 2 11 2 7.6 0.62
 -3 11 2 185.43 3.01
 3 11 2 188.16 3.04
 -4 11 2 144.59 2.43
 4 11 2 141.25 2.37
 -5 11 2 6.8 0.59
 5 11 2 6.14 0.63
 -6 11 2 239.31 3.85
 6 11 2 241.01 4.1
 -7 11 2 26.61 0.97
 7 11 2 23.51 0.95
 -8 11 2 75.29 1.62
 8 11 2 74.27 1.55
 -9 11 2 194.25 3.7
 9 11 2 200.54 3.86
 -10 11 2 139.79 2.82
 10 11 2 136.02 2.75
 -11 11 2 7.9 0.94
 11 11 2 4.68 0.87
 -12 11 2 9.23 1.17
 12 11 2 7.92 1.15
 -13 11 2 139.57 3.34
 13 11 2 141.41 3.53
 -14 11 2 133.54 3.35
 14 11 2 133.42 3.31
 -15 11 2 67.31 2.67
 15 11 2 66.86 2.49
 -16 11 2 10.93 2.48
 16 11 2 6.71 2.2
 0 12 2 64.44 1.38
 -1 12 2 95.13 1.75
 1 12 2 96.2 1.86
 -2 12 2 40.55 1.02
 2 12 2 42.13 1.06
 -3 12 2 103.81 1.85
 3 12 2 104.14 1.92
 -4 12 2 106.59 1.9
 4 12 2 113.77 1.99
 -5 12 2 63.77 1.32
 5 12 2 63.78 1.31
 -6 12 2 147.43 2.64
 6 12 2 146.6 2.66
 -7 12 2 59.7 1.39
 7 12 2 59.1 1.4
 -8 12 2 34.37 1.25
 8 12 2 34.88 1.2
 -9 12 2 108.53 2.32
 9 12 2 110.88 2.33
 -10 12 2 14.52 1.07
 10 12 2 15.43 1.05
 -11 12 2 58.67 1.82
 11 12 2 59.09 1.83
 -12 12 2 20.92 1.48
 12 12 2 20.34 1.34
 -13 12 2 70.69 2.41
 13 12 2 69.46 2.31
 -14 12 2 32.93 1.99
 14 12 2 30.27 2.06
 -15 12 2 16.23 2.32
 15 12 2 15.21 1.98
 0 13 2 71.86 1.44
 -1 13 2 156.52 2.66
 1 13 2 162.94 2.94
 -2 13 2 54.39 1.33
 2 13 2 53.7 1.23
 -3 13 2 14.39 0.77
 3 13 2 15.71 0.81
 -4 13 2 58.99 1.33
 4 13 2 62.11 1.43
 -5 13 2 201.81 3.53
 5 13 2 203.04 3.55
 -6 13 2 4.4 0.76
 6 13 2 3.9 0.77
 -7 13 2 164.06 3.18
 7 13 2 165.43 3.2
 -8 13 2 107.85 2.48
 8 13 2 114.29 2.79
 -9 13 2 3.13 1.15
 9 13 2 1.94 1.04
 -10 13 2 19.16 1.44
 10 13 2 16.22 1.37
 -11 13 2 33.7 1.68
 11 13 2 32.25 1.69
 -12 13 2 144.67 3.52
 12 13 2 147.28 3.5
 -13 13 2 26 1.91
 13 13 2 25.03 2.19
 -14 13 2 12.88 2.26
 14 13 2 14.08 2.09
 0 14 2 15.31 0.83
 -1 14 2 4.32 0.73
 1 14 2 4.07 0.72
 -2 14 2 47.84 1.32
 2 14 2 50.72 1.35
 -3 14 2 41.64 1.22
 3 14 2 38.35 1.19
 -4 14 2 74.44 1.69
 4 14 2 73.76 1.69
 -5 14 2 30.88 1.24
 5 14 2 31.56 1.3
 -6 14 2 12.82 1.13
 6 14 2 11.73 0.91
 -7 14 2 41.57 1.56
 7 14 2 41.97 1.53
 -8 14 2 47.62 1.72
 8 14 2 49.15 1.76
 -9 14 2 22.59 1.47
 9 14 2 19.72 1.47
 -10 14 2 88.39 2.44
 10 14 2 94.74 2.54
 -11 14 2 7.23 1.58
 11 14 2 7.17 1.59
 -12 14 2 22.57 1.95
 12 14 2 19.82 2.07
 -13 14 2 14.03 2.22
 13 14 2 10.82 2.19
 0 15 2 75.29 1.88
 -1 15 2 32.5 1.37
 1 15 2 31.52 1.35
 -2 15 2 13.89 1.1
 2 15 2 14.83 1.21
 -3 15 2 60.98 1.83
 3 15 2 63.08 2.01
 -4 15 2 142.53 3.22
 4 15 2 140.3 3.23
 -5 15 2 36.59 1.62
 5 15 2 34.57 1.73
 -6 15 2 248.83 5.19
 6 15 2 246.86 5.13
 -7 15 2 9.49 1.31
 7 15 2 8.79 1.37
 -8 15 2 5.87 1.4
 8 15 2 3.02 1.13
 -9 15 2 21.91 1.61
 9 15 2 23.83 1.7
 -10 15 2 43.45 2.49
 10 15 2 44.49 2.27
 -11 15 2 61.12 2.59
 11 15 2 63.31 2.55
 -12 15 2 33.78 4.27
 12 15 2 32.92 3.73
 0 16 2 62.23 2.24
 -1 16 2 75.44 2.47
 1 16 2 76.69 2.44
 -2 16 2 59.8 2.05
 2 16 2 56.02 1.86
 -3 16 2 126.75 3.04
 3 16 2 128.38 3.13
 -4 16 2 37.67 1.72
 4 16 2 39.03 1.72
 -5 16 2 118.29 3.04
 5 16 2 118.4 3.09
 -6 16 2 77.42 2.41
 6 16 2 82.39 2.36
 -7 16 2 18.88 1.8
 7 16 2 16.66 1.64
 -8 16 2 10.36 1.77
 8 16 2 14.4 1.84
 -9 16 2 27.94 2.69
 9 16 2 27.13 2.51
 -10 16 2 5.04 2.61
 10 16 2 3.76 2.15
 0 17 2 265.46 6.18
 -1 17 2 10.67 1.59
 1 17 2 9.98 1.8
 -2 17 2 35.03 2.04
 2 17 2 36.68 2.28
 -3 17 2 23.78 2.1
 3 17 2 24.23 2.04
 -4 17 2 17.76 1.86
 4 17 2 18.53 1.97
 -5 17 2 3.8 1.87
 5 17 2 5.5 1.69
 -6 17 2 3.78 1.95
 6 17 2 2.77 1.61
 -7 17 2 6.39 1.96
 7 17 2 4.18 2.01
 -8 17 2 49.89 2.98
 8 17 2 51.82 2.89
 0 18 2 2.73 2.04
 -1 18 2 29.87 2.34
 1 18 2 29.82 2.3
 -2 18 2 33.33 2.64
 2 18 2 27.52 2.22
 -3 18 2 21.08 2.33
 3 18 2 16.29 2.47
 -4 18 2 6.84 2.73
 4 18 2 6.86 1.98
 -5 18 2 2.78 2.13
 5 18 2 2.31 2.2
 0 0 3 0.21 0.12
 1 0 3 3813.06 57.98
 2 0 3 1.83 0.18
 3 0 3 1511.07 22.6
 4 0 3 3416.36 51.19
 5 0 3 128.51 2.03
 6 0 3 576.5 8.67
 7 0 3 183.21 2.91
 8 0 3 717.21 10.77
 9 0 3 74.9 1.37
 10 0 3 229.73 3.64
 11 0 3 32.44 0.84
 12 0 3 3.18 0.49
 13 0 3 85.3 1.6
 14 0 3 162.79 3.12
 15 0 3 29.1 1.08
 16 0 3 5.68 0.78
 17 0 3 3.75 1.07
 18 0 3 11.62 1.66
 19 0 3 24.15 2.21
 0 1 3 6137.22 93.19
 -1 1 3 19.74 0.39
 1 1 3 19.12 0.37
 -2 1 3 6039.5 91.1
 2 1 3 6066.46 93.72
 -3 1 3 563.06 8.5
 3 1 3 552.52 8.83
 -4 1 3 905.35 13.57
 4 1 3 897.32 13.81
 -5 1 3 403.37 6.08
 5 1 3 406.57 6.13
 -6 1 3 15.03 0.48
 6 1 3 14.38 0.47
 -7 1 3 136.18 2.19
 7 1 3 136.18 2.17
 -8 1 3 435.8 6.62
 8 1 3 423.81 6.45
 -9 1 3 69.33 1.28
 9 1 3 70.13 1.32
 -10 1 3 152.56 2.51
 10 1 3 152.26 2.51
 -11 1 3 66.56 1.35
 11 1 3 68.35 1.32
 -12 1 3 78.7 1.48
 12 1 3 80.4 1.5
 -13 1 3 109.77 1.94
 13 1 3 108.97 1.91
 -14 1 3 1.54 0.57
 14 1 3 1.99 0.57
 -15 1 3 8.05 0.79
 15 1 3 7.16 0.87
 -16 1 3 15.43 1.1
 16 1 3 14.94 1.06
 -17 1 3 6.67 1.47
 17 1 3 6.14 1.47
 -18 1 3 2.97 1.65
 18 1 3 2.39 1.43
 -19 1 3 7.75 2.03
 19 1 3 2.55 1.71
 0 2 3 55.53 0.9
 -1 2 3 3603.59 62.88
 1 2 3 3744.93 65.11
 -2 2 3 521.15 9.12
 2 2 3 543.66 9.41
 -3 2 3 1038.06 15.52
 3 2 3 1020.69 17.08
 -4 2 3 139.02 2.19
 4 2 3 138.87 2.17
 -5 2 3 229.49 3.63
 5 2 3 234.85 3.6
 -6 2 3 7.75 0.39
 6 2 3 7.26 0.39
 -7 2 3 5.52 0.4
 7 2 3 5.66 0.39
 -8 2 3 151.61 2.45
 8 2 3 147.08 2.4
 -9 2 3 59.83 1.18
 9 2 3 61 1.22
 -10 2 3 35.88 0.88
 10 2 3 36.14 0.87
 -11 2 3 68.8 1.34
 11 2 3 69.35 1.42
 -12 2 3 72.4 1.4
 12 2 3 72.75 1.41
 -13 2 3 121.05 2.1
 13 2 3 122.97 2.12
 -14 2 3 37.43 1.06
 14 2 3 36.52 1.02
 -15 2 3 241.01 4.45
 15 2 3 229.32 4.28
 -16 2 3 53.19 1.77
 16 2 3 53.3 1.66
 -17 2 3 3.68 1.14
 17 2 3 4.44 1.18
 -18 2 3 22.92 1.82
 18 2 3 22.3 1.69
 -19 2 3 62.53 2.65
 19 2 3 57.97 2.67
 0 3 3 2411.76 36.12
 -1 3 3 1500.88 22.5
 1 3 3 1527.51 22.94
 -2 3 3 29.53 0.55
 2 3 3 29.18 0.56
 -3 3 3 639.2 9.6
 3 3 3 650.73 9.75
 -4 3 3 297.05 4.5
 4 3 3 300.16 4.58
 -5 3 3 70.2 1.2
 5 3 3 70.95 1.22
 -6 3 3 1080.5 16.16
 6 3 3 1087.75 16.47
 -7 3 3 124.89 2.08
 7 3 3 121.28 1.99
 -8 3 3 155.84 2.53
 8 3 3 160.05 2.58
 -9 3 3 26.13 0.73
 9 3 3 27.27 0.75
 -10 3 3 174.99 2.87
 10 3 3 168.44 2.73
 -11 3 3 54.16 1.13
 11 3 3 52.7 1.1
 -12 3 3 177.74 2.86
 12 3 3 175.64 2.87
 -13 3 3 1.51 0.43
 13 3 3 2.68 0.48
 -14 3 3 109.06 2.08
 14 3 3 115.31 2.15
 -15 3 3 31.55 1.27
 15 3 3 35.78 1.3
 -16 3 3 41.33 1.64
 16 3 3 40.52 1.47
 -17 3 3 4.46 1.12
 17 3 3 7.34 1.34
 -18 3 3 11.12 1.61
 18 3 3 15.24 1.84
 -19 3 3 5.25 2.37
 19 3 3 13.73 2.04
 0 4 3 769.18 11.52
 -1 4 3 644.41 9.65
 1 4 3 651.89 9.76
 -2 4 3 1603.47 23.9
 2 4 3 1643.09 24.46
 -3 4 3 248.66 3.8
 3 4 3 243.96 3.73
 -4 4 3 706.71 10.6
 4 4 3 697 10.45
 -5 4 3 181.18 2.85
 5 4 3 179.36 2.79
 -6 4 3 212.5 3.3
 6 4 3 213.14 3.33
 -7 4 3 777.21 11.66
 7 4 3 783.55 11.77
 -8 4 3 6.95 0.43
 8 4 3 6.83 0.49
 -9 4 3 3.01 0.43
 9 4 3 2.59 0.42
 -10 4 3 44.22 1.01
 10 4 3 41.9 0.94
 -11 4 3 88.36 1.63
 11 4 3 88.46 1.76
 -12 4 3 68.8 1.36
 12 4 3 71.49 1.39
 -13 4 3 53.98 1.25
 13 4 3 55.02 1.27
 -14 4 3 16.51 0.82
 14 4 3 15.87 0.8
 -15 4 3 18.56 1.1
 15 4 3 20.86 1.15
 -16 4 3 45.62 1.64
 16 4 3 46.51 1.57
 -17 4 3 106.34 2.99
 17 4 3 108.63 3.09
 -18 4 3 23.07 1.83
 18 4 3 23.05 1.66
 -19 4 3 32.29 2.44
 19 4 3 28.91 2.41
 0 5 3 44.18 0.91
 -1 5 3 562.11 8.44
 1 5 3 561.07 8.45
 -2 5 3 214.42 3.31
 2 5 3 213.57 3.3
 -3 5 3 2.26 0.26
 3 5 3 2.28 0.25
 -4 5 3 142.08 2.26
 4 5 3 140.12 2.23
 -5 5 3 140.81 2.37
 5 5 3 139.15 2.23
 -6 5 3 238.94 3.71
 6 5 3 238.18 3.72
 -7 5 3 576.58 8.7
 7 5 3 560.27 8.45
 -8 5 3 311.9 4.97
 8 5 3 309.4 4.79
 -9 5 3 92.33 1.7
 9 5 3 92.62 1.64
 -10 5 3 183.5 2.97
 10 5 3 180.2 2.94
 -11 5 3 88.52 1.6
 11 5 3 92.5 1.8
 -12 5 3 80.47 1.55
 12 5 3 80.44 1.56
 -13 5 3 84.67 1.7
 13 5 3 84.83 1.71
 -14 5 3 8.34 0.82
 14 5 3 9.09 0.88
 -15 5 3 162.05 3.5
 15 5 3 162.27 3.52
 -16 5 3 200.94 4.37
 16 5 3 195 4.14
 -17 5 3 4.03 1.8
 17 5 3 8.07 1.45
 -18 5 3 2.37 2.08
 18 5 3 0.76 1.42
 -19 5 3 22.41 2.46
 19 5 3 25.78 2.54
 0 6 3 895.25 13.38
 -1 6 3 153.27 2.43
 1 6 3 155.3 2.45
 -2 6 3 20.17 0.53
 2 6 3 19.84 0.54
 -3 6 3 184.61 3.12
 3 6 3 187.58 2.94
 -4 6 3 148.73 2.4
 4 6 3 143.58 2.32
 -5 6 3 38.67 0.82
 5 6 3 36.32 0.78
 -6 6 3 58.19 1.1
 6 6 3 56.95 1.09
 -7 6 3 120.33 2.01
 7 6 3 121.22 2.03
 -8 6 3 13.84 0.6
 8 6 3 14.12 0.56
 -9 6 3 209.87 3.33
 9 6 3 211.55 3.4
 -10 6 3 28.69 0.8
 10 6 3 28.61 0.83
 -11 6 3 218.77 3.48
 11 6 3 216.25 3.46
 -12 6 3 166.8 3.04
 12 6 3 171.88 3.01
 -13 6 3 26.74 1.13
 13 6 3 23.86 0.99
 -14 6 3 45.56 1.44
 14 6 3 47.58 1.51
 -15 6 3 74.87 1.96
 15 6 3 76.99 2.06
 -16 6 3 105.12 2.74
 16 6 3 105.98 2.75
 -17 6 3 62.04 2.42
 17 6 3 61.48 2.45
 -18 6 3 13.01 2.12
 18 6 3 11.8 1.96
 0 7 3 214.48 3.34
 -1 7 3 126.53 2.04
 1 7 3 123.8 2.02
 -2 7 3 12.85 0.49
 2 7 3 12.46 0.51
 -3 7 3 175.22 2.78
 3 7 3 178.19 2.81
 -4 7 3 156.88 2.5
 4 7 3 156.36 2.59
 -5 7 3 84.26 1.5
 5 7 3 85.04 1.49
 -6 7 3 13.24 0.59
 6 7 3 13.52 0.55
 -7 7 3 203.22 3.25
 7 7 3 206.16 3.73
 -8 7 3 392.71 6.05
 8 7 3 393.68 6.04
 -9 7 3 153.33 2.55
 9 7 3 155.03 2.53
 -10 7 3 99.77 1.9
 10 7 3 95.45 1.69
 -11 7 3 135.74 2.31
 11 7 3 141.44 2.4
 -12 7 3 15 0.84
 12 7 3 13.82 0.8
 -13 7 3 22.23 1.01
 13 7 3 23.92 1.16
 -14 7 3 249.18 5.08
 14 7 3 252.39 5.05
 -15 7 3 60.77 1.8
 15 7 3 60.17 1.97
 -16 7 3 20.23 1.43
 16 7 3 23.66 1.72
 -17 7 3 18.15 1.97
 17 7 3 18.17 1.76
 -18 7 3 0 1.83
 18 7 3 1.6 2.16
 0 8 3 158.47 2.55
 -1 8 3 86.53 1.54
 1 8 3 89.04 1.59
 -2 8 3 110.21 1.9
 2 8 3 107.41 1.82
 -3 8 3 60.21 1.18
 3 8 3 56.34 1.09
 -4 8 3 11.99 0.54
 4 8 3 10.68 0.51
 -5 8 3 434.02 6.61
 5 8 3 433.19 6.65
 -6 8 3 51.23 1.07
 6 8 3 50.65 1.06
 -7 8 3 0.31 0.29
 7 8 3 0.44 0.34
 -8 8 3 2.61 0.45
 8 8 3 2.56 0.47
 -9 8 3 170.53 2.78
 9 8 3 171.97 2.84
 -10 8 3 177.04 2.9
 10 8 3 174.49 2.85
 -11 8 3 77.29 1.92
 11 8 3 76.07 1.64
 -12 8 3 114.02 2.46
 12 8 3 105.06 2.14
 -13 8 3 5.49 1.06
 13 8 3 5.03 0.83
 -14 8 3 63.17 1.98
 14 8 3 69.35 1.9
 -15 8 3 117.39 2.82
 15 8 3 114.49 2.8
 -16 8 3 36.96 1.99
 16 8 3 39.62 1.73
 -17 8 3 5.94 1.77
 17 8 3 7.85 1.94
 -18 8 3 23.91 2.85
 18 8 3 30.8 5.08
 0 9 3 267.89 4.17
 -1 9 3 365.83 5.61
 1 9 3 375.76 5.94
 -2 9 3 109.13 1.87
 2 9 3 109.7 1.86
 -3 9 3 238.44 3.74
 3 9 3 238.31 3.76
 -4 9 3 51.69 1.06
 4 9 3 50.78 1.08
 -5 9 3 37 0.89
 5 9 3 37.49 0.9
 -6 9 3 42.51 1
 6 9 3 41.97 0.98
 -7 9 3 140.67 2.37
 7 9 3 138.04 2.35
 -8 9 3 45.6 1.05
 8 9 3 46.59 1.05
 -9 9 3 157.38 2.7
 9 9 3 156.93 2.58
 -10 9 3 62.2 1.48
 10 9 3 61.25 1.44
 -11 9 3 53.97 1.44
 11 9 3 52.25 1.36
 -12 9 3 78.48 1.92
 12 9 3 78.98 1.79
 -13 9 3 38.83 1.31
 13 9 3 42.86 1.47
 -14 9 3 23.73 1.43
 14 9 3 27.03 1.54
 -15 9 3 7.8 1.16
 15 9 3 11.27 1.35
 -16 9 3 72.07 2.34
 16 9 3 68.84 2.42
 -17 9 3 31.65 2.58
 17 9 3 29.6 2.36
 0 10 3 9.3 0.6
 -1 10 3 201.06 3.21
 1 10 3 198.56 3.19
 -2 10 3 44.95 0.99
 2 10 3 43.06 0.98
 -3 10 3 130.64 2.2
 3 10 3 129.01 2.25
 -4 10 3 145.14 2.49
 4 10 3 148.24 2.54
 -5 10 3 49.58 1.1
 5 10 3 47.98 1.06
 -6 10 3 162.08 2.69
 6 10 3 163.55 2.83
 -7 10 3 124.71 2.13
 7 10 3 127.14 2.18
 -8 10 3 92.57 1.79
 8 10 3 91.24 1.74
 -9 10 3 21.77 0.84
 9 10 3 22.07 0.8
 -10 10 3 26.28 1.05
 10 10 3 23 0.94
 -11 10 3 66.82 1.72
 11 10 3 65.64 1.66
 -12 10 3 3.42 0.96
 12 10 3 3.23 0.85
 -13 10 3 111.65 2.64
 13 10 3 110.81 2.74
 -14 10 3 13.76 1.54
 14 10 3 13.24 1.57
 -15 10 3 4.17 1.47
 15 10 3 4.32 1.32
 -16 10 3 18.22 1.96
 16 10 3 18.94 1.84
 0 11 3 262.48 4.15
 -1 11 3 30.54 0.91
 1 11 3 30.98 0.99
 -2 11 3 11.1 0.64
 2 11 3 10.53 0.65
 -3 11 3 160.09 2.66
 3 11 3 156.3 2.78
 -4 11 3 55.43 1.19
 4 11 3 54.78 1.19
 -5 11 3 96.97 1.81
 5 11 3 94.66 1.72
 -6 11 3 79.6 1.55
 6 11 3 77.25 1.49
 -7 11 3 178.02 3.1
 7 11 3 175.85 3.06
 -8 11 3 1.86 0.62
 8 11 3 0.96 0.52
 -9 11 3 7.87 0.87
 9 11 3 7.02 0.76
 -10 11 3 6.29 0.86
 10 11 3 4.3 0.78
 -11 11 3 33.2 1.52
 11 11 3 32.1 1.2
 -12 11 3 54.68 1.71
 12 11 3 58.65 1.95
 -13 11 3 5.57 1.15
 13 11 3 4.92 1.28
 -14 11 3 11.83 1.38
 14 11 3 12.61 1.69
 -15 11 3 3.26 2.06
 15 11 3 5.58 1.67
 -16 11 3 19.35 2.82
 16 11 3 23.26 2.85
 0 12 3 39.66 1.06
 -1 12 3 305.33 4.76
 1 12 3 304.75 4.75
 -2 12 3 92.45 1.76
 2 12 3 94.09 1.77
 -3 12 3 78.75 1.51
 3 12 3 77.15 1.5
 -4 12 3 210.09 3.42
 4 12 3 215.42 3.47
 -5 12 3 12.3 0.7
 5 12 3 10.54 0.69
 -6 12 3 119.26 2.27
 6 12 3 117.9 2.18
 -7 12 3 71.68 1.6
 7 12 3 73.29 1.6
 -8 12 3 44.92 1.35
 8 12 3 46.59 1.35
 -9 12 3 21.26 1.08
 9 12 3 21.5 1.04
 -10 12 3 34.27 1.37
 10 12 3 33.43 1.32
 -11 12 3 1.89 0.93
 11 12 3 2.04 0.9
 -12 12 3 8.83 1.48
 12 12 3 9.82 1.3
 -13 12 3 88.27 2.71
 13 12 3 86.03 2.62
 -14 12 3 2.2 1.56
 14 12 3 2.41 1.47
 -15 12 3 42.72 2.69
 15 12 3 41.09 2.55
 0 13 3 47.39 1.18
 -1 13 3 19.76 0.79
 1 13 3 18.68 0.79
 -2 13 3 119.99 2.28
 2 13 3 119.58 2.18
 -3 13 3 16.52 0.84
 3 13 3 15.59 0.76
 -4 13 3 32.24 1.02
 4 13 3 30.97 1
 -5 13 3 82.38 1.72
 5 13 3 83.76 1.75
 -6 13 3 149.79 3.03
 6 13 3 151.21 3.03
 -7 13 3 66.3 1.83
 7 13 3 64.9 1.63
 -8 13 3 30.65 1.32
 8 13 3 30.01 1.28
 -9 13 3 48.91 1.61
 9 13 3 48.35 1.62
 -10 13 3 25.04 1.47
 10 13 3 23.54 1.46
 -11 13 3 29.64 1.76
 11 13 3 29.38 1.54
 -12 13 3 14.61 1.62
 12 13 3 14.45 1.82
 -13 13 3 17.87 2.2
 13 13 3 16.47 1.87
 -14 13 3 116.72 3.62
 14 13 3 115.26 3.6
 0 14 3 124.67 2.57
 -1 14 3 137.53 2.81
 1 14 3 132.56 2.71
 -2 14 3 30.19 1.1
 2 14 3 30.95 1.15
 -3 14 3 159.79 3.12
 3 14 3 162.07 3.17
 -4 14 3 41.27 1.3
 4 14 3 42.7 1.27
 -5 14 3 36.46 1.42
 5 14 3 31.93 1.41
 -6 14 3 28.27 1.3
 6 14 3 31.12 1.38
 -7 14 3 34.67 1.49
 7 14 3 36.12 1.53
 -8 14 3 75.22 2.17
 8 14 3 76.91 2.16
 -9 14 3 12.79 1.41
 9 14 3 12.78 1.46
 -10 14 3 33.67 1.91
 10 14 3 37.28 1.96
 -11 14 3 11.3 1.87
 11 14 3 10.17 1.49
 -12 14 3 69.95 2.63
 12 14 3 65.74 2.47
 -13 14 3 39.87 3.24
 13 14 3 37.91 2.76
 0 15 3 2.31 0.86
 -1 15 3 24.44 1.22
 1 15 3 23.25 1.21
 -2 15 3 14.32 1.1
 2 15 3 14.63 1.08
 -3 15 3 48.99 1.74
 3 15 3 47.54 1.75
 -4 15 3 189.68 4.1
 4 15 3 196.19 4.23
 -5 15 3 13.58 1.27
 5 15 3 15.11 1.25
 -6 15 3 43.08 1.75
 6 15 3 43.17 1.76
 -7 15 3 41.67 1.83
 7 15 3 43.62 1.88
 -8 15 3 63.14 2.17
 8 15 3 64.91 2.37
 -9 15 3 18.11 1.58
 9 15 3 21.93 1.82
 -10 15 3 10.4 1.67
 10 15 3 5.8 1.84
 -11 15 3 32.81 2.29
 11 15 3 33.33 2.3
 0 16 3 44.88 2.18
 -1 16 3 48.14 1.82
 1 16 3 45.17 1.76
 -2 16 3 24.04 1.58
 2 16 3 22.88 1.58
 -3 16 3 12.28 1.47
 3 16 3 12.19 1.39
 -4 16 3 41.61 1.74
 4 16 3 40.56 1.95
 -5 16 3 41.7 2.04
 5 16 3 43.8 1.83
 -6 16 3 48.03 1.99
 6 16 3 45.26 1.97
 -7 16 3 41.4 2.03
 7 16 3 39.71 1.91
 -8 16 3 2.68 1.59
 8 16 3 2.05 1.76
 -9 16 3 42.77 2.28
 9 16 3 44.5 2.76
 -10 16 3 73.48 3.78
 10 16 3 73.19 3.41
 0 17 3 101.08 3.01
 -1 17 3 14.36 1.78
 1 17 3 15.57 1.88
 -2 17 3 48.75 2.22
 2 17 3 48.02 2.17
 -3 17 3 12.46 1.6
 3 17 3 13.91 1.91
 -4 17 3 18.44 2
 4 17 3 20.06 2.3
 -5 17 3 29.46 2.46
 5 17 3 23.02 2.23
 -6 17 3 38.23 2.28
 6 17 3 37.36 2.49
 -7 17 3 4.74 1.81
 7 17 3 6.14 1.96
 -8 17 3 53.02 3.41
 8 17 3 52.53 3.13
 0 18 3 77.4 3.16
 -1 18 3 8 2.29
 1 18 3 7.09 2.24
 -2 18 3 17.79 2.9
 2 18 3 15.72 2.18
 -3 18 3 25.04 2.53
 3 18 3 29.51 2.48
 -4 18 3 72.65 3.25
 4 18 3 71.36 3.14
 -5 18 3 24.73 2.85
 5 18 3 22.47 3.08
 0 0 4 288.11 6.18
 1 0 4 483.33 7.24
 2 0 4 29.47 0.55
 3 0 4 37.4 0.66
 4 0 4 279.35 4.24
 5 0 4 54.88 0.97
 6 0 4 279.68 4.28
 7 0 4 478.14 7.31
 8 0 4 344.24 5.26
 9 0 4 285.63 4.44
 10 0 4 59.14 1.2
 11 0 4 1.24 0.33
 12 0 4 88.54 1.62
 13 0 4 88.44 1.61
 14 0 4 189.01 3.57
 15 0 4 131.87 2.62
 16 0 4 1 0.73
 17 0 4 17.05 1.52
 18 0 4 21.52 1.89
 19 0 4 0.94 1.94
 0 1 4 3338.75 50.3
 -1 1 4 475.32 7.14
 1 1 4 476.24 7.15
 -2 1 4 262.73 4.06
 2 1 4 264.25 4.02
 -3 1 4 406.92 6.51
 3 1 4 402.61 6.36
 -4 1 4 1264.33 20.2
 4 1 4 1321.02 20.19
 -5 1 4 91.41 1.51
 5 1 4 91.55 1.5
 -6 1 4 437.81 6.62
 6 1 4 448.99 6.8
 -7 1 4 160.26 2.55
 7 1 4 158.85 2.51
 -8 1 4 806.49 12.09
 8 1 4 821.21 12.35
 -9 1 4 334.19 5.28
 9 1 4 326.29 5.09
 -10 1 4 234.2 3.69
 10 1 4 231.57 3.68
 -11 1 4 39.45 0.93
 11 1 4 39.64 0.94
 -12 1 4 4.87 0.52
 12 1 4 5.23 0.6
 -13 1 4 91.3 1.67
 13 1 4 89.11 1.68
 -14 1 4 67.78 1.54
 14 1 4 65.9 1.55
 -15 1 4 62.9 1.58
 15 1 4 65.66 1.73
 -16 1 4 155.76 3.47
 16 1 4 153.8 3.36
 -17 1 4 44.1 1.86
 17 1 4 41.54 1.84
 -18 1 4 19.61 1.9
 18 1 4 15.45 1.6
 -19 1 4 65.15 2.78
 19 1 4 63.22 2.91
 0 2 4 924.14 13.83
 -1 2 4 448.52 6.74
 1 2 4 440.28 6.79
 -2 2 4 991.5 17.14
 2 2 4 983.77 17.25
 -3 2 4 205.28 3.67
 3 2 4 207.41 3.69
 -4 2 4 96.9 1.6
 4 2 4 97.09 1.63
 -5 2 4 26.87 0.59
 5 2 4 25.04 0.59
 -6 2 4 197.17 3.07
 6 2 4 200.83 3.12
 -7 2 4 34.38 0.77
 7 2 4 34.15 0.82
 -8 2 4 389.82 5.95
 8 2 4 385.38 5.88
 -9 2 4 24.44 0.69
 9 2 4 25.53 0.7
 -10 2 4 27.73 0.75
 10 2 4 28.84 0.77
 -11 2 4 249.87 3.94
 11 2 4 249.78 3.93
 -12 2 4 47.17 1.08
 12 2 4 47.5 1.07
 -13 2 4 34.2 0.9
 13 2 4 34.17 0.99
 -14 2 4 3.02 0.65
 14 2 4 2.31 0.62
 -15 2 4 33.51 1.18
 15 2 4 35.71 1.15
 -16 2 4 34.51 1.63
 16 2 4 33.12 1.39
 -17 2 4 136.6 3.61
 17 2 4 143.11 3.74
 -18 2 4 72.59 2.53
 18 2 4 70.61 2.49
 -19 2 4 24.01 2.24
 19 2 4 26.33 2.15
 0 3 4 159.93 2.47
 -1 3 4 120.24 1.88
 1 3 4 115.86 1.87
 -2 3 4 1149.56 19.86
 2 3 4 1192.7 20.63
 -3 3 4 167.09 3.03
 3 3 4 165.55 2.99
 -4 3 4 34.52 0.69
 4 3 4 35.7 0.69
 -5 3 4 411.74 6.23
 5 3 4 403.94 6.1
 -6 3 4 313.03 4.82
 6 3 4 311.45 4.75
 -7 3 4 459.43 6.96
 7 3 4 459.17 6.96
 -8 3 4 87.25 1.53
 8 3 4 84.91 1.48
 -9 3 4 93.24 1.63
 9 3 4 94.54 1.67
 -10 3 4 212.41 3.36
 10 3 4 216.46 3.46
 -11 3 4 90.44 1.73
 11 3 4 92.53 1.69
 -12 3 4 78.26 1.47
 12 3 4 83.16 1.55
 -13 3 4 131.65 2.44
 13 3 4 125.95 2.31
 -14 3 4 23.82 1.01
 14 3 4 25.18 1.08
 -15 3 4 60.42 1.64
 15 3 4 59.32 1.72
 -16 3 4 25.84 1.41
 16 3 4 24.55 1.3
 -17 3 4 60.89 2
 17 3 4 61.34 2.21
 -18 3 4 7.53 1.61
 18 3 4 7.56 1.85
 -19 3 4 15.64 2.46
 19 3 4 16.59 2.39
 0 4 4 991.58 14.84
 -1 4 4 586.53 8.8
 1 4 4 581.13 8.71
 -2 4 4 122.05 1.95
 2 4 4 122.77 2
 -3 4 4 178.07 3.22
 3 4 4 178.03 3.21
 -4 4 4 807.73 12.28
 4 4 4 807.87 12.07
 -5 4 4 923.44 13.81
 5 4 4 891.75 14.75
 -6 4 4 130.74 2.11
 6 4 4 133.19 2.14
 -7 4 4 543.89 8.21
 7 4 4 529.84 8.01
 -8 4 4 128.34 2.11
 8 4 4 129.91 2.15
 -9 4 4 244.63 3.91
 9 4 4 246.76 3.89
 -10 4 4 20.33 0.67
 10 4 4 20.22 0.65
 -11 4 4 55.13 1.15
 11 4 4 55.65 1.15
 -12 4 4 130.88 2.22
 12 4 4 131.6 2.24
 -13 4 4 10.74 0.82
 13 4 4 8.97 0.81
 -14 4 4 11.76 0.88
 14 4 4 10.42 0.86
 -15 4 4 49.35 1.61
 15 4 4 47.57 1.51
 -16 4 4 47.55 1.73
 16 4 4 46.62 1.67
 -17 4 4 22.3 1.38
 17 4 4 23.34 1.41
 -18 4 4 0.34 1.57
 18 4 4 1.17 1.64
 -19 4 4 20.46 2.15
 19 4 4 18.88 2.26
 0 5 4 447.7 6.74
 -1 5 4 186.43 2.9
 1 5 4 190.61 2.95
 -2 5 4 166.17 2.79
 2 5 4 170.77 2.71
 -3 5 4 53.21 1.05
 3 5 4 50.65 0.93
 -4 5 4 382.36 5.82
 4 5 4 381.09 5.8
 -5 5 4 50.67 0.95
 5 5 4 50.45 0.94
 -6 5 4 737.02 11.08
 6 5 4 724.94 10.86
 -7 5 4 124.41 2.06
 7 5 4 127.13 2.11
 -8 5 4 59.91 1.23
 8 5 4 55.64 1.19
 -9 5 4 150.39 2.49
 9 5 4 153.38 2.51
 -10 5 4 97.1 1.74
 10 5 4 96.18 1.69
 -11 5 4 138.67 2.38
 11 5 4 135.7 2.32
 -12 5 4 5.53 0.6
 12 5 4 6.35 0.62
 -13 5 4 33.69 1.05
 13 5 4 34.89 0.98
 -14 5 4 76.27 1.95
 14 5 4 75.43 1.89
 -15 5 4 3.02 0.93
 15 5 4 0.75 0.87
 -16 5 4 47.22 1.75
 16 5 4 47.33 1.78
 -17 5 4 22.99 1.58
 17 5 4 21.84 1.53
 -18 5 4 57.13 2.51
 18 5 4 54.51 2.6
 -19 5 4 8.7 3.15
 19 5 4 3.53 3.65
 0 6 4 199.85 3.11
 -1 6 4 128.8 2.21
 1 6 4 135.5 2.2
 -2 6 4 482.63 7.54
 2 6 4 479.92 7.23
 -3 6 4 232.72 3.58
 3 6 4 230.72 3.55
 -4 6 4 101.63 1.68
 4 6 4 99.94 1.67
 -5 6 4 106.54 1.78
 5 6 4 106.11 1.77
 -6 6 4 166.05 2.67
 6 6 4 166.76 2.69
 -7 6 4 90.4 1.58
 7 6 4 87.44 1.52
 -8 6 4 113.31 1.94
 8 6 4 111.95 1.9
 -9 6 4 319.6 4.95
 9 6 4 322.08 4.97
 -10 6 4 73.53 1.4
 10 6 4 77.72 1.47
 -11 6 4 5.75 0.55
 11 6 4 6.55 0.56
 -12 6 4 88.4 1.81
 12 6 4 88.64 1.73
 -13 6 4 3.92 0.69
 13 6 4 3.84 0.72
 -14 6 4 26.3 1.2
 14 6 4 29.62 1.23
 -15 6 4 16.53 1.16
 15 6 4 17.39 1.18
 -16 6 4 111.68 2.78
 16 6 4 112.43 2.79
 -17 6 4 43.04 2.24
 17 6 4 40.44 2.03
 -18 6 4 43.12 2.58
 18 6 4 41.26 2.47
 0 7 4 20.84 0.6
 -1 7 4 434.16 6.58
 1 7 4 436.24 6.62
 -2 7 4 229.89 3.57
 2 7 4 227.54 3.51
 -3 7 4 83.65 1.47
 3 7 4 81.99 1.5
 -4 7 4 323.88 4.98
 4 7 4 319.89 4.97
 -5 7 4 43.6 0.92
 5 7 4 43.85 0.95
 -6 7 4 123.18 2.1
 6 7 4 122.47 2.02
 -7 7 4 321.05 4.96
 7 7 4 318.33 4.89
 -8 7 4 9.51 0.55
 8 7 4 9.51 0.55
 -9 7 4 224.76 3.57
 9 7 4 215.41 3.43
 -10 7 4 44.59 1.03
 10 7 4 43.91 1.01
 -11 7 4 9.9 0.61
 11 7 4 8.69 0.63
 -12 7 4 56.77 1.43
 12 7 4 57.18 1.36
 -13 7 4 18.41 1.03
 13 7 4 18.61 1.09
 -14 7 4 116.22 2.85
 14 7 4 116.94 2.63
 -15 7 4 56.75 1.85
 15 7 4 57.72 1.76
 -16 7 4 19.75 1.55
 16 7 4 18.56 1.34
 -17 7 4 3.5 1.57
 17 7 4 0.31 1.42
 -18 7 4 23.25 2.55
 18 7 4 20.55 2.31
 0 8 4 286.12 4.43
 -1 8 4 180.22 2.93
 1 8 4 174.3 2.79
 -2 8 4 748.36 11.25
 2 8 4 725.91 11.01
 -3 8 4 59.76 1.13
 3 8 4 57.76 1.1
 -4 8 4 114.97 2.05
 4 8 4 113.59 1.92
 -5 8 4 129.56 2.15
 5 8 4 130.25 2.16
 -6 8 4 100.09 1.76
 6 8 4 100.89 1.77
 -7 8 4 121.91 2.06
 7 8 4 129.32 2.17
 -8 8 4 22.28 0.73
 8 8 4 23.05 0.76
 -9 8 4 35.06 0.86
 9 8 4 34.13 0.83
 -10 8 4 42.95 1.02
 10 8 4 43.02 1.03
 -11 8 4 9.81 0.77
 11 8 4 8.97 0.71
 -12 8 4 145.13 3.04
 12 8 4 140.99 2.79
 -13 8 4 107.96 2.47
 13 8 4 110.15 2.64
 -14 8 4 18.69 1.42
 14 8 4 18.93 1.29
 -15 8 4 6.22 1.16
 15 8 4 4.67 1.24
 -16 8 4 19.8 1.53
 16 8 4 19.63 1.65
 -17 8 4 24.53 1.99
 17 8 4 23.8 1.92
 0 9 4 373.62 5.75
 -1 9 4 93.66 1.64
 1 9 4 90.62 1.6
 -2 9 4 142.68 2.36
 2 9 4 142.37 2.36
 -3 9 4 56.3 1.14
 3 9 4 57.38 1.17
 -4 9 4 17.51 0.67
 4 9 4 17.8 0.67
 -5 9 4 192.58 3.22
 5 9 4 188.57 3.02
 -6 9 4 16.35 0.65
 6 9 4 16.08 0.66
 -7 9 4 31.57 0.87
 7 9 4 30.4 0.91
 -8 9 4 42.33 0.97
 8 9 4 41.46 0.96
 -9 9 4 39.6 0.95
 9 9 4 39.33 0.96
 -10 9 4 34.27 1.06
 10 9 4 30.98 1
 -11 9 4 138.13 2.8
 11 9 4 135.65 2.91
 -12 9 4 47.35 1.52
 12 9 4 52 1.47
 -13 9 4 61.17 1.84
 13 9 4 68.02 1.99
 -14 9 4 187.36 4.09
 14 9 4 187.64 4.07
 -15 9 4 42.11 1.8
 15 9 4 43.94 1.96
 -16 9 4 14.84 1.81
 16 9 4 12.45 1.79
 -17 9 4 14.43 2.06
 17 9 4 15.59 1.96
 0 10 4 719.26 11.09
 -1 10 4 281.89 4.79
 1 10 4 278.06 4.45
 -2 10 4 20.58 0.72
 2 10 4 20.19 0.71
 -3 10 4 91.89 1.67
 3 10 4 88.79 1.61
 -4 10 4 72.4 1.36
 4 10 4 73.45 1.41
 -5 10 4 36.91 0.93
 5 10 4 35.76 0.92
 -6 10 4 106.59 1.88
 6 10 4 109.31 1.98
 -7 10 4 58.95 1.21
 7 10 4 56.28 1.17
 -8 10 4 49.94 1.18
 8 10 4 50.3 1.19
 -9 10 4 59.68 1.36
 9 10 4 55.47 1.29
 -10 10 4 78.96 1.8
 10 10 4 83.84 1.85
 -11 10 4 33.41 1.29
 11 10 4 31.5 1.16
 -12 10 4 21.93 1.25
 12 10 4 22.02 1.24
 -13 10 4 181.9 3.98
 13 10 4 185.03 4.19
 -14 10 4 17.67 1.5
 14 10 4 14.5 1.41
 -15 10 4 109.15 3
 15 10 4 113.35 3.13
 -16 10 4 9.83 2.08
 16 10 4 7.19 2.14
 0 11 4 41.31 1.05
 -1 11 4 4.11 0.56
 1 11 4 4.17 0.59
 -2 11 4 34.48 0.91
 2 11 4 35.46 0.97
 -3 11 4 104.83 1.86
 3 11 4 103.02 1.85
 -4 11 4 116.5 2.02
 4 11 4 114.23 2
 -5 11 4 80.25 1.57
 5 11 4 80.57 1.53
 -6 11 4 257.75 4.35
 6 11 4 255.23 4.28
 -7 11 4 15.87 0.74
 7 11 4 17.02 0.76
 -8 11 4 22.03 0.97
 8 11 4 22.02 0.89
 -9 11 4 62.8 1.8
 9 11 4 61.67 1.52
 -10 11 4 24.95 1.27
 10 11 4 25.33 1.16
 -11 11 4 21.3 1.18
 11 11 4 19.35 1.13
 -12 11 4 95.1 2.44
 12 11 4 93.51 2.59
 -13 11 4 4.06 1.51
 13 11 4 6.8 1.42
 -14 11 4 6.03 1.49
 14 11 4 6.58 1.76
 -15 11 4 27.6 2.1
 15 11 4 25.26 1.87
 0 12 4 2.53 0.59
 -1 12 4 49.7 1.11
 1 12 4 53.4 1.21
 -2 12 4 125.57 2.19
 2 12 4 127.65 2.23
 -3 12 4 170.01 2.79
 3 12 4 174.71 3.06
 -4 12 4 10.37 0.69
 4 12 4 10.83 0.67
 -5 12 4 57.97 1.34
 5 12 4 60.01 1.39
 -6 12 4 9.49 0.75
 6 12 4 8.08 0.74
 -7 12 4 102.05 2.01
 7 12 4 106.85 2.09
 -8 12 4 12.47 0.96
 8 12 4 13.24 0.98
 -9 12 4 16.01 1.01
 9 12 4 15.98 1.05
 -10 12 4 83.42 2.15
 10 12 4 85.96 2.14
 -11 12 4 27.66 1.59
 11 12 4 26.21 1.42
 -12 12 4 10.89 1.3
 12 12 4 12.34 1.55
 -13 12 4 32.64 1.74
 13 12 4 29.48 1.83
 -14 12 4 5.54 1.8
 14 12 4 4.56 1.67
 -15 12 4 33.32 3.43
 15 12 4 31.95 3.71
 0 13 4 23.95 0.94
 -1 13 4 154.79 3
 1 13 4 156.96 3.3
 -2 13 4 113.51 2.33
 2 13 4 114.81 2.5
 -3 13 4 179.91 3.23
 3 13 4 174.88 3.15
 -4 13 4 138.46 2.53
 4 13 4 143.73 2.63
 -5 13 4 56.02 1.54
 5 13 4 54.8 1.36
 -6 13 4 9.78 0.9
 6 13 4 13.85 1.04
 -7 13 4 49.93 1.53
 7 13 4 54.09 1.72
 -8 13 4 54.61 1.73
 8 13 4 51.98 1.63
 -9 13 4 18.46 1.21
 9 13 4 17.25 1.14
 -10 13 4 110.11 2.75
 10 13 4 108 2.68
 -11 13 4 47.99 1.93
 11 13 4 45.42 1.83
 -12 13 4 9.09 1.64
 12 13 4 11.68 1.71
 -13 13 4 38.79 2.16
 13 13 4 41.04 2.18
 -14 13 4 22.87 3.82
 14 13 4 22.68 2.87
 0 14 4 1.84 0.67
 -1 14 4 66.86 1.72
 1 14 4 66.09 1.61
 -2 14 4 129.3 2.7
 2 14 4 130.27 2.75
 -3 14 4 85.15 1.94
 3 14 4 88.07 2
 -4 14 4 81.16 1.91
 4 14 4 79.84 1.89
 -5 14 4 101.46 2.76
 5 14 4 110.07 3
 -6 14 4 36.52 1.59
 6 14 4 33.01 1.38
 -7 14 4 10.59 1.2
 7 14 4 9.25 1.16
 -8 14 4 25.54 1.43
 8 14 4 27.37 1.5
 -9 14 4 44.85 1.92
 9 14 4 44.68 1.73
 -10 14 4 42.5 1.91
 10 14 4 40.35 1.83
 -11 14 4 2.72 1.54
 11 14 4 3.84 1.71
 -12 14 4 21.41 2.17
 12 14 4 21.01 1.9
 0 15 4 25.75 1.25
 -1 15 4 17.52 1.16
 1 15 4 19.34 1.2
 -2 15 4 166.43 3.43
 2 15 4 161.88 3.3
 -3 15 4 6.43 0.99
 3 15 4 8.33 1.13
 -4 15 4 59.51 1.91
 4 15 4 58.45 1.93
 -5 15 4 54.66 1.86
 5 15 4 52.68 1.9
 -6 15 4 69.84 2.11
 6 15 4 70 2.22
 -7 15 4 0.65 1.34
 7 15 4 1.23 1.27
 -8 15 4 2.91 1.38
 8 15 4 4.22 1.29
 -9 15 4 8.57 1.61
 9 15 4 10.13 1.66
 -10 15 4 29.87 2.09
 10 15 4 28.66 1.96
 -11 15 4 2.76 1.78
 11 15 4 3.83 2.1
 0 16 4 216.94 4.19
 -1 16 4 22.1 1.42
 1 16 4 24.38 1.61
 -2 16 4 18.51 1.75
 2 16 4 19.83 1.79
 -3 16 4 66.07 2.25
 3 16 4 65.53 2.16
 -4 16 4 35.72 1.72
 4 16 4 32.34 1.52
 -5 16 4 2.51 1.39
 5 16 4 3.51 1.67
 -6 16 4 23.41 1.81
 6 16 4 25.53 1.81
 -7 16 4 12.05 1.78
 7 16 4 15.23 1.65
 -8 16 4 72.66 2.62
 8 16 4 72.06 2.43
 -9 16 4 22.64 2.11
 9 16 4 16.68 1.94
 -10 16 4 14.11 3.51
 10 16 4 7.84 4.25
 0 17 4 0.91 1.47
 -1 17 4 28.16 2.12
 1 17 4 25.96 2.05
 -2 17 4 6.09 1.69
 2 17 4 9.79 1.74
 -3 17 4 12.78 1.87
 3 17 4 16.25 1.83
 -4 17 4 66.14 2.46
 4 17 4 70.64 2.61
 -5 17 4 7.22 1.61
 5 17 4 7.27 1.87
 -6 17 4 68.59 2.63
 6 17 4 70.18 2.75
 -7 17 4 20.7 2.36
 7 17 4 22.03 2.29
 0 18 4 19.51 2.51
 -1 18 4 35.31 2.55
 1 18 4 36.71 2.64
 -2 18 4 145.09 4.12
 2 18 4 154.18 4.59
 -3 18 4 6.65 2.39
 3 18 4 3.96 2.23
 -4 18 4 47.43 3.2
 4 18 4 49.6 3.58
 0 0 5 0.09 0.16
 1 0 5 888.63 13.33
 2 0 5 629.9 9.47
 3 0 5 264.48 4.05
 4 0 5 332.26 5.04
 5 0 5 7.46 0.34
 6 0 5 58.89 1.06
 7 0 5 223.05 3.49
 8 0 5 22.37 0.61
 9 0 5 34.18 0.85
 10 0 5 39.96 0.95
 11 0 5 15.57 0.65
 12 0 5 18.88 0.71
 13 0 5 231.39 4.24
 14 0 5 19.83 0.88
 15 0 5 42.88 1.23
 16 0 5 128.54 2.7
 17 0 5 30 1.81
 18 0 5 18.71 1.83
 19 0 5 18.04 2.1
 0 1 5 776.03 11.64
 -1 1 5 250.73 3.81
 1 1 5 251.32 3.81
 -2 1 5 857.63 13.11
 2 1 5 854.77 12.83
 -3 1 5 1243.31 18.88
 3 1 5 1218.23 18.25
 -4 1 5 346.6 5.25
 4 1 5 341.24 5.17
 -5 1 5 302.03 4.62
 5 1 5 299.05 4.66
 -6 1 5 465.78 7.06
 6 1 5 463.84 7.01
 -7 1 5 219.85 3.45
 7 1 5 229.97 3.57
 -8 1 5 19.08 0.63
 8 1 5 18.03 0.62
 -9 1 5 119.65 2
 9 1 5 120.55 1.99
 -10 1 5 131.69 2.28
 10 1 5 127.38 2.14
 -11 1 5 431.15 6.62
 11 1 5 424.47 6.5
 -12 1 5 13.26 0.65
 12 1 5 11.42 0.64
 -13 1 5 60.34 1.45
 13 1 5 58.17 1.33
 -14 1 5 270.16 4.9
 14 1 5 287.46 5.22
 -15 1 5 18.72 1.05
 15 1 5 21.16 1.07
 -16 1 5 80.31 2.25
 16 1 5 81.34 2.19
 -17 1 5 9.42 1.33
 17 1 5 13.44 1.6
 -18 1 5 14.07 1.95
 18 1 5 10.04 1.69
 -19 1 5 6.84 2.06
 19 1 5 8.15 1.94
 0 2 5 1824.71 27.83
 -1 2 5 262.17 3.98
 1 2 5 251.1 3.83
 -2 2 5 573.6 9.96
 2 2 5 565.94 9.87
 -3 2 5 335.11 5.91
 3 2 5 336.38 5.93
 -4 2 5 279.49 4.25
 4 2 5 284.79 4.35
 -5 2 5 122.92 1.98
 5 2 5 121.52 1.95
 -6 2 5 319.24 4.87
 6 2 5 323.97 4.95
 -7 2 5 1.08 0.22
 7 2 5 1.89 0.31
 -8 2 5 222.59 3.51
 8 2 5 225.74 3.55
 -9 2 5 127.86 2.15
 9 2 5 127.44 2.23
 -10 2 5 77.49 1.42
 10 2 5 79.38 1.45
 -11 2 5 204.96 3.28
 11 2 5 205.3 3.42
 -12 2 5 97.13 1.81
 12 2 5 99.38 1.79
 -13 2 5 74.42 1.76
 13 2 5 75.72 1.69
 -14 2 5 18.39 0.82
 14 2 5 19.85 0.94
 -15 2 5 40.65 1.26
 15 2 5 37.04 1.27
 -16 2 5 1.67 0.86
 16 2 5 0.46 0.86
 -17 2 5 98.28 2.61
 17 2 5 97.82 2.59
 -18 2 5 24.61 1.91
 18 2 5 22.78 1.83
 -19 2 5 29.78 2.56
 19 2 5 27.82 2.36
 0 3 5 33.95 0.66
 -1 3 5 7.56 0.27
 1 3 5 7.7 0.27
 -2 3 5 17.16 0.62
 2 3 5 17.75 0.62
 -3 3 5 47.35 1.11
 3 3 5 50.19 1.09
 -4 3 5 163.5 2.99
 4 3 5 161.5 2.97
 -5 3 5 1021.97 15.25
 5 3 5 998.43 14.91
 -6 3 5 489.38 7.4
 6 3 5 480.63 7.24
 -7 3 5 243.72 3.79
 7 3 5 235.19 3.66
 -8 3 5 440.05 6.7
 8 3 5 431.28 6.56
 -9 3 5 93.91 1.63
 9 3 5 96.53 1.68
 -10 3 5 137.36 2.29
 10 3 5 129.76 2.18
 -11 3 5 29.83 0.86
 11 3 5 27.07 0.82
 -12 3 5 66.49 1.3
 12 3 5 67.11 1.32
 -13 3 5 0.61 0.43
 13 3 5 1.16 0.43
 -14 3 5 3.25 0.67
 14 3 5 1.69 0.63
 -15 3 5 50.85 1.61
 15 3 5 47.55 1.44
 -16 3 5 17 1.35
 16 3 5 21.7 1.38
 -17 3 5 182.54 4.02
 17 3 5 178.69 4.19
 -18 3 5 44.12 2.11
 18 3 5 45.44 2.41
 -19 3 5 19.89 2.22
 19 3 5 26.11 2.56
 0 4 5 357.02 5.39
 -1 4 5 34.04 0.65
 1 4 5 33.69 0.66
 -2 4 5 166.7 3.05
 2 4 5 173 3.13
 -3 4 5 105 2.02
 3 4 5 104.97 1.98
 -4 4 5 4.5 0.48
 4 4 5 4.7 0.48
 -5 4 5 597.4 10.41
 5 4 5 600.08 10.4
 -6 4 5 720.59 10.8
 6 4 5 711.72 10.68
 -7 4 5 311.69 4.8
 7 4 5 311.58 4.99
 -8 4 5 44.68 0.95
 8 4 5 44.76 0.98
 -9 4 5 48.41 1
 9 4 5 48.72 1.03
 -10 4 5 74.73 1.42
 10 4 5 75.94 1.4
 -11 4 5 30.82 0.83
 11 4 5 30.07 0.83
 -12 4 5 72.35 1.54
 12 4 5 67.78 1.4
 -13 4 5 65.74 1.53
 13 4 5 68.26 1.62
 -14 4 5 29.85 1.02
 14 4 5 30.6 1.02
 -15 4 5 26.42 1.26
 15 4 5 24.71 1.14
 -16 4 5 39.58 1.69
 16 4 5 36.55 1.84
 -17 4 5 7.59 1.45
 17 4 5 10.36 1.6
 -18 4 5 69.62 2.58
 18 4 5 67.12 2.76
 -19 4 5 10.9 2.92
 19 4 5 4.05 2.63
 0 5 5 0.2 0.19
 -1 5 5 703.19 10.56
 1 5 5 690.84 10.37
 -2 5 5 462.1 7.08
 2 5 5 461.59 6.96
 -3 5 5 785.31 13.73
 3 5 5 813.8 14.07
 -4 5 5 291.64 5.22
 4 5 5 292.77 5.22
 -5 5 5 36.77 0.97
 5 5 5 35.32 0.97
 -6 5 5 32.21 0.79
 6 5 5 33.19 0.72
 -7 5 5 243.44 3.8
 7 5 5 247.41 3.85
 -8 5 5 59.79 1.16
 8 5 5 59.25 1.2
 -9 5 5 52.57 1.12
 9 5 5 51.64 1.06
 -10 5 5 94.13 1.67
 10 5 5 96.32 1.78
 -11 5 5 119.02 2.1
 11 5 5 115.74 2.15
 -12 5 5 1.26 0.45
 12 5 5 2.09 0.49
 -13 5 5 23.54 1.02
 13 5 5 23.14 0.93
 -14 5 5 32.24 1.28
 14 5 5 32.08 1.27
 -15 5 5 14.19 1.28
 15 5 5 13.09 1.13
 -16 5 5 17.04 1.33
 16 5 5 17.59 1.57
 -17 5 5 49.54 1.97
 17 5 5 47.75 1.88
 -18 5 5 40.43 2.24
 18 5 5 42.35 2.45
 0 6 5 471.91 7.12
 -1 6 5 277.94 4.26
 1 6 5 272.65 4.19
 -2 6 5 696.86 10.45
 2 6 5 675.63 10.2
 -3 6 5 470.06 7.1
 3 6 5 469 7.08
 -4 6 5 13.78 0.45
 4 6 5 12.59 0.39
 -5 6 5 235.16 3.65
 5 6 5 233.42 3.65
 -6 6 5 40.82 0.85
 6 6 5 40.72 0.88
 -7 6 5 31.26 0.76
 7 6 5 30.91 0.75
 -8 6 5 42.98 0.93
 8 6 5 43.59 0.94
 -9 6 5 142.06 2.46
 9 6 5 138.79 2.28
 -10 6 5 91.9 1.71
 10 6 5 94.26 1.7
 -11 6 5 51.9 1.13
 11 6 5 51.9 1.16
 -12 6 5 84.39 1.79
 12 6 5 88.06 1.98
 -13 6 5 60.49 1.71
 13 6 5 60.12 1.6
 -14 6 5 24.2 1.2
 14 6 5 21.71 1.17
 -15 6 5 16.78 1.19
 15 6 5 16.78 1.28
 -16 6 5 23.18 1.49
 16 6 5 22.2 1.42
 -17 6 5 19.6 1.66
 17 6 5 20.05 1.81
 -18 6 5 21.41 2.09
 18 6 5 19.49 1.98
 0 7 5 33.53 0.78
 -1 7 5 35 0.78
 1 7 5 33.91 0.77
 -2 7 5 341.61 5.22
 2 7 5 339.84 5.2
 -3 7 5 308.66 4.76
 3 7 5 301.14 4.62
 -4 7 5 115.63 1.91
 4 7 5 113.09 1.92
 -5 7 5 14.44 0.51
 5 7 5 12.4 0.48
 -6 7 5 71.26 1.31
 6 7 5 67.56 1.25
 -7 7 5 86.03 1.55
 7 7 5 87.04 1.51
 -8 7 5 123.91 2.09
 8 7 5 121.15 2.04
 -9 7 5 153.35 2.52
 9 7 5 159.02 2.58
 -10 7 5 43.47 1.01
 10 7 5 42.8 0.96
 -11 7 5 42.62 1.15
 11 7 5 40.37 1
 -12 7 5 36.37 1.23
 12 7 5 36.53 1.22
 -13 7 5 111.27 2.58
 13 7 5 113.47 2.54
 -14 7 5 48.18 1.52
 14 7 5 48.5 1.55
 -15 7 5 106.04 2.58
 15 7 5 112.86 2.75
 -16 7 5 16.11 1.46
 16 7 5 14.3 1.52
 -17 7 5 3.5 1.49
 17 7 5 2.79 1.87
 -18 7 5 50.64 3.05
 18 7 5 67.42 4.4
 0 8 5 28.03 0.7
 -1 8 5 190.83 3.11
 1 8 5 191.63 3.03
 -2 8 5 32.33 0.8
 2 8 5 31.91 0.76
 -3 8 5 538.22 8.16
 3 8 5 533.94 8.24
 -4 8 5 81.16 1.46
 4 8 5 79.77 1.54
 -5 8 5 38.92 0.91
 5 8 5 37.76 0.88
 -6 8 5 51.7 1.06
 6 8 5 50.57 1.01
 -7 8 5 1.51 0.34
 7 8 5 1.51 0.43
 -8 8 5 138.01 2.35
 8 8 5 137.05 2.28
 -9 8 5 10.02 0.55
 9 8 5 9.33 0.6
 -10 8 5 30.78 0.87
 10 8 5 32.3 0.87
 -11 8 5 7.06 0.74
 11 8 5 7.78 0.69
 -12 8 5 35.05 1.2
 12 8 5 34.39 1.13
 -13 8 5 47.27 1.67
 13 8 5 48.5 1.49
 -14 8 5 150.6 3.3
 14 8 5 146.71 3.47
 -15 8 5 21.14 1.55
 15 8 5 22.05 1.51
 -16 8 5 8.53 1.6
 16 8 5 8.57 1.63
 -17 8 5 17.57 2.09
 17 8 5 18.96 1.97
 0 9 5 187.81 3.01
 -1 9 5 52.5 1.13
 1 9 5 51.52 1.18
 -2 9 5 105.55 2
 2 9 5 105.45 1.84
 -3 9 5 121.42 2.06
 3 9 5 119.94 2.1
 -4 9 5 27.44 0.73
 4 9 5 27.14 0.76
 -5 9 5 110.1 1.92
 5 9 5 107.62 1.85
 -6 9 5 1.83 0.4
 6 9 5 1.74 0.43
 -7 9 5 128.74 2.18
 7 9 5 128.92 2.2
 -8 9 5 245.24 3.85
 8 9 5 239.85 4.06
 -9 9 5 286.5 5
 9 9 5 292.98 4.88
 -10 9 5 25.24 0.91
 10 9 5 26.26 0.9
 -11 9 5 37.15 1.22
 11 9 5 37.57 1.24
 -12 9 5 81.22 2.15
 12 9 5 84.29 2.06
 -13 9 5 41.86 1.63
 13 9 5 39.56 1.51
 -14 9 5 22.66 1.48
 14 9 5 23.21 1.43
 -15 9 5 18.99 1.53
 15 9 5 19.5 1.54
 -16 9 5 12.81 2.09
 16 9 5 14.1 1.78
 -17 9 5 13.15 2.91
 17 9 5 6.93 2.82
 0 10 5 0.71 0.4
 -1 10 5 154.12 2.54
 1 10 5 152.27 2.5
 -2 10 5 66.91 1.42
 2 10 5 63.01 1.26
 -3 10 5 17.66 0.65
 3 10 5 17.58 0.65
 -4 10 5 21.23 0.73
 4 10 5 19.68 0.71
 -5 10 5 87.54 1.61
 5 10 5 82.8 1.53
 -6 10 5 240.69 3.8
 6 10 5 242.68 3.84
 -7 10 5 58.18 1.17
 7 10 5 60.13 1.24
 -8 10 5 157.48 2.8
 8 10 5 159.24 2.8
 -9 10 5 83.21 1.69
 9 10 5 80.01 1.6
 -10 10 5 38.24 1.21
 10 10 5 39.86 1.21
 -11 10 5 72.15 1.86
 11 10 5 66.51 1.67
 -12 10 5 105.14 2.45
 12 10 5 110.43 2.56
 -13 10 5 13.99 1.29
 13 10 5 12.97 1.18
 -14 10 5 13.77 1.36
 14 10 5 14.96 1.59
 -15 10 5 42.12 1.99
 15 10 5 44.71 1.99
 -16 10 5 2.84 2.42
 16 10 5 3.63 1.97
 0 11 5 55.28 1.13
 -1 11 5 11.4 0.62
 1 11 5 10.59 0.67
 -2 11 5 88.66 1.62
 2 11 5 85.58 1.71
 -3 11 5 127.95 2.18
 3 11 5 125.35 2.13
 -4 11 5 148.12 2.47
 4 11 5 152.09 2.53
 -5 11 5 30.72 0.88
 5 11 5 27.42 0.94
 -6 11 5 34.15 1
 6 11 5 31.85 0.89
 -7 11 5 76.83 1.67
 7 11 5 74.11 1.53
 -8 11 5 15.12 0.77
 8 11 5 14.43 0.73
 -9 11 5 65.8 1.73
 9 11 5 61.15 1.58
 -10 11 5 23.03 1.17
 10 11 5 23.74 1.08
 -11 11 5 196.04 4.11
 11 11 5 189.99 4.11
 -12 11 5 21.6 1.38
 12 11 5 21.45 1.3
 -13 11 5 77.18 2.28
 13 11 5 77.3 2.35
 -14 11 5 30.46 1.8
 14 11 5 32.02 2
 -15 11 5 34.94 2.24
 15 11 5 37.53 2.2
 0 12 5 131.98 2.35
 -1 12 5 3.48 0.49
 1 12 5 4.89 0.66
 -2 12 5 10.43 0.66
 2 12 5 13.22 0.69
 -3 12 5 37.17 1.05
 3 12 5 36.93 1.03
 -4 12 5 114.11 2.11
 4 12 5 115.48 2.17
 -5 12 5 291 4.9
 5 12 5 277.93 5.02
 -6 12 5 27.34 0.96
 6 12 5 25.96 0.9
 -7 12 5 35.21 1.13
 7 12 5 34.15 1.13
 -8 12 5 7.72 0.99
 8 12 5 6.64 0.76
 -9 12 5 51.95 1.64
 9 12 5 51.98 1.5
 -10 12 5 9.46 1.17
 10 12 5 11.4 1.09
 -11 12 5 150.93 3.34
 11 12 5 153.45 3.44
 -12 12 5 105.05 2.67
 12 12 5 103.26 2.7
 -13 12 5 7.9 1.7
 13 12 5 3.48 1.6
 -14 12 5 18.58 1.92
 14 12 5 18.75 1.86
 0 13 5 58.17 1.45
 -1 13 5 36.59 1.29
 1 13 5 38.65 1.24
 -2 13 5 4.26 0.72
 2 13 5 4.9 0.69
 -3 13 5 135.88 2.71
 3 13 5 128.67 2.58
 -4 13 5 52.8 1.46
 4 13 5 51.5 1.49
 -5 13 5 197.98 3.74
 5 13 5 203.56 3.86
 -6 13 5 0.5 0.69
 6 13 5 0.88 0.71
 -7 13 5 31.51 1.34
 7 13 5 32.9 1.31
 -8 13 5 2.27 0.75
 8 13 5 2.85 0.82
 -9 13 5 108.79 2.67
 9 13 5 105.23 2.54
 -10 13 5 3.06 1.14
 10 13 5 0.8 1.24
 -11 13 5 35.33 1.81
 11 13 5 36.64 1.66
 -12 13 5 59.93 2.2
 12 13 5 60.94 2.15
 -13 13 5 14.27 1.84
 13 13 5 13.89 1.79
 0 14 5 1.35 0.71
 -1 14 5 6.69 0.93
 1 14 5 6.6 0.87
 -2 14 5 37.88 1.18
 2 14 5 36.96 1.29
 -3 14 5 34.69 1.29
 3 14 5 35.95 1.21
 -4 14 5 51.97 1.51
 4 14 5 55.45 1.68
 -5 14 5 26.6 1.3
 5 14 5 25.91 1.31
 -6 14 5 40.96 1.65
 6 14 5 40.41 1.62
 -7 14 5 28.75 1.52
 7 14 5 26.41 1.33
 -8 14 5 20.51 1.39
 8 14 5 19.8 1.34
 -9 14 5 20.85 1.38
 9 14 5 20.67 1.38
 -10 14 5 19.94 1.58
 10 14 5 17.99 1.55
 -11 14 5 2.83 1.57
 11 14 5 1.26 1.52
 -12 14 5 77.96 2.89
 12 14 5 78.2 2.61
 0 15 5 159.45 3.25
 -1 15 5 165.37 3.33
 1 15 5 162.56 3.25
 -2 15 5 50.53 1.55
 2 15 5 47.72 1.53
 -3 15 5 22.14 1.19
 3 15 5 21.09 1.28
 -4 15 5 5.94 1.11
 4 15 5 9.29 1.32
 -5 15 5 9.14 1.24
 5 15 5 10.76 1.35
 -6 15 5 50.06 1.91
 6 15 5 44.74 1.76
 -7 15 5 38.64 1.78
 7 15 5 36.59 1.7
 -8 15 5 129.63 3.15
 8 15 5 130.62 3.34
 -9 15 5 2.09 1.59
 9 15 5 3.16 1.6
 -10 15 5 4.56 1.74
 10 15 5 2.73 1.58
 -11 15 5 36.71 2.99
 11 15 5 33.73 2.66
 0 16 5 38.8 1.56
 -1 16 5 33.28 1.61
 1 16 5 33.75 1.62
 -2 16 5 162.6 3.78
 2 16 5 163.84 3.7
 -3 16 5 21.95 1.47
 3 16 5 22.95 1.55
 -4 16 5 16.74 1.53
 4 16 5 18.11 1.51
 -5 16 5 11.18 1.51
 5 16 5 14.35 1.83
 -6 16 5 223.52 5.01
 6 16 5 223.12 4.92
 -7 16 5 37.54 2.15
 7 16 5 42.28 2.26
 -8 16 5 3.91 1.82
 8 16 5 5.32 2
 -9 16 5 6.75 2.02
 9 16 5 4.25 2.15
 0 17 5 33.19 2.47
 -1 17 5 35.35 1.86
 1 17 5 41.57 2.25
 -2 17 5 38 1.89
 2 17 5 38.95 1.96
 -3 17 5 5.22 1.56
 3 17 5 6.86 1.8
 -4 17 5 82.96 2.78
 4 17 5 83.21 2.86
 -5 17 5 63.13 2.65
 5 17 5 62.63 2.48
 -6 17 5 15.07 2.15
 6 17 5 8.94 1.9
 -7 17 5 1.35 2.98
 7 17 5 4.86 2.3
 0 18 5 177.29 4.79
 -1 18 5 9.38 2.61
 1 18 5 8.09 2.6
 -2 18 5 4.62 2.22
 2 18 5 6.52 2.57
 -3 18 5 7.15 2.38
 3 18 5 9.85 3.09
 0 0 6 1.22 0.29
 1 0 6 14.16 0.39
 2 0 6 859.13 12.88
 3 0 6 1401.66 20.89
 4 0 6 1193.26 17.86
 5 0 6 0.2 0.19
 6 0 6 20.14 0.54
 7 0 6 1.5 0.3
 8 0 6 6.01 0.48
 9 0 6 0.38 0.33
 10 0 6 95.3 1.68
 11 0 6 24.29 0.85
 12 0 6 73.61 1.4
 13 0 6 2.29 0.52
 14 0 6 44.56 1.26
 15 0 6 110.29 2.32
 16 0 6 1.8 0.84
 17 0 6 8.48 1.32
 18 0 6 67.58 2.8
 19 0 6 5.25 2.52
 0 1 6 35.57 0.67
 -1 1 6 914.62 13.68
 1 1 6 918.5 13.75
 -2 1 6 137.8 2.18
 2 1 6 135.77 2.15
 -3 1 6 619.02 9.33
 3 1 6 618.46 9.29
 -4 1 6 1.93 0.27
 4 1 6 1.38 0.24
 -5 1 6 1.1 0.19
 5 1 6 1 0.21
 -6 1 6 3.57 0.37
 6 1 6 3.53 0.39
 -7 1 6 109.57 1.81
 7 1 6 105.39 1.75
 -8 1 6 15.18 0.58
 8 1 6 15.36 0.57
 -9 1 6 292.26 4.53
 9 1 6 288.65 4.64
 -10 1 6 2.09 0.43
 10 1 6 2.83 0.41
 -11 1 6 39.68 0.97
 11 1 6 40.44 0.95
 -12 1 6 193.01 3.12
 12 1 6 192.48 3.12
 -13 1 6 136.79 2.66
 13 1 6 139.6 2.74
 -14 1 6 59.49 1.47
 14 1 6 57.79 1.48
 -15 1 6 32.19 1.21
 15 1 6 32.4 1.17
 -16 1 6 81.09 2.32
 16 1 6 76.84 2
 -17 1 6 48.42 2.18
 17 1 6 47.15 1.94
 -18 1 6 4.47 2.4
 18 1 6 1.11 2.04
 -19 1 6 12.57 2.34
 19 1 6 14.63 2.46
 0 2 6 538.62 8.11
 -1 2 6 1521.64 22.71
 1 2 6 1488.56 24.2
 -2 2 6 1356.88 20.32
 2 2 6 1342.6 20.07
 -3 2 6 309.45 5.48
 3 2 6 308.51 5.84
 -4 2 6 322.59 4.92
 4 2 6 321.72 4.9
 -5 2 6 146.48 2.32
 5 2 6 143.96 2.29
 -6 2 6 167.77 2.64
 6 2 6 168.93 2.7
 -7 2 6 756.02 11.35
 7 2 6 741.62 11.13
 -8 2 6 137.9 2.29
 8 2 6 141.62 2.33
 -9 2 6 37.47 0.86
 9 2 6 36.47 0.81
 -10 2 6 197.9 3.17
 10 2 6 193.1 3.37
 -11 2 6 27.38 0.81
 11 2 6 26.85 0.8
 -12 2 6 60.84 1.3
 12 2 6 61.48 1.32
 -13 2 6 9.17 0.69
 13 2 6 9.93 0.71
 -14 2 6 18.49 0.88
 14 2 6 18.91 0.97
 -15 2 6 82.1 1.89
 15 2 6 84.37 1.94
 -16 2 6 20.75 1.36
 16 2 6 20.33 1.34
 -17 2 6 6.96 1.37
 17 2 6 7.98 1.43
 -18 2 6 3.5 1.82
 18 2 6 5.32 1.71
 -19 2 6 28.09 2.73
 19 2 6 29.26 3.15
 0 3 6 166.48 2.58
 -1 3 6 596.16 8.92
 1 3 6 597.27 8.97
 -2 3 6 428.61 7.51
 2 3 6 435.52 7.61
 -3 3 6 135.52 2.54
 3 3 6 132.16 2.5
 -4 3 6 1034.53 18.46
 4 3 6 1016.05 17.55
 -5 3 6 226.88 4.11
 5 3 6 231.93 4.16
 -6 3 6 345.63 5.26
 6 3 6 351.09 5.36
 -7 3 6 500.47 7.58
 7 3 6 496.21 7.67
 -8 3 6 166.11 2.69
 8 3 6 174.3 2.8
 -9 3 6 31.77 0.83
 9 3 6 32.75 0.81
 -10 3 6 62.43 1.27
 10 3 6 61.22 1.2
 -11 3 6 131.11 2.22
 11 3 6 135.07 2.26
 -12 3 6 32.5 1.03
 12 3 6 30.17 0.95
 -13 3 6 49.81 1.3
 13 3 6 49.88 1.41
 -14 3 6 0.76 0.7
 14 3 6 0.78 0.56
 -15 3 6 155.93 3.38
 15 3 6 161.89 3.49
 -16 3 6 31.86 1.56
 16 3 6 33.77 1.47
 -17 3 6 16.23 1.6
 17 3 6 18.86 1.55
 -18 3 6 11.52 1.92
 18 3 6 12.71 1.76
 -19 3 6 33.03 3.12
 19 3 6 39.52 5.39
 0 4 6 45.21 0.83
 -1 4 6 158.43 2.49
 1 4 6 161.36 2.53
 -2 4 6 2.06 0.39
 2 4 6 1.38 0.26
 -3 4 6 52.69 1.16
 3 4 6 54.91 1.2
 -4 4 6 123.78 2.36
 4 4 6 120.17 2.31
 -5 4 6 112.58 2.19
 5 4 6 113.27 2.22
 -6 4 6 202.28 3.73
 6 4 6 208.5 3.8
 -7 4 6 108.47 1.81
 7 4 6 107.06 1.81
 -8 4 6 44.54 0.92
 8 4 6 42.51 0.9
 -9 4 6 8.79 0.51
 9 4 6 7.23 0.49
 -10 4 6 84.32 1.52
 10 4 6 84.65 1.55
 -11 4 6 26.87 0.81
 11 4 6 27.09 0.79
 -12 4 6 285.75 5.17
 12 4 6 286.65 5.16
 -13 4 6 9.68 0.75
 13 4 6 11.69 0.77
 -14 4 6 30.17 1.23
 14 4 6 30.43 1.07
 -15 4 6 1.29 0.85
 15 4 6 0.99 0.78
 -16 4 6 88.4 2.45
 16 4 6 85.02 2.24
 -17 4 6 22.94 1.56
 17 4 6 22.34 1.68
 -18 4 6 37.27 1.98
 18 4 6 36.24 2.01
 0 5 6 34.66 0.71
 -1 5 6 135.15 2.17
 1 5 6 136.11 2.19
 -2 5 6 120.56 2.31
 2 5 6 120.37 2.34
 -3 5 6 812.31 14.11
 3 5 6 824.05 14.25
 -4 5 6 25.93 0.8
 4 5 6 26.56 0.78
 -5 5 6 146.99 2.77
 5 5 6 145.41 2.75
 -6 5 6 131.31 2.52
 6 5 6 131.76 2.53
 -7 5 6 212.58 3.92
 7 5 6 217.84 4.18
 -8 5 6 3.99 0.39
 8 5 6 4.03 0.36
 -9 5 6 85.34 1.55
 9 5 6 84.13 1.58
 -10 5 6 110.96 1.9
 10 5 6 108.36 1.86
 -11 5 6 116.59 2.03
 11 5 6 117.69 2.01
 -12 5 6 195.44 3.72
 12 5 6 196.07 3.67
 -13 5 6 17.19 0.9
 13 5 6 18.81 0.89
 -14 5 6 12.6 1.06
 14 5 6 13.89 1.01
 -15 5 6 28.9 1.42
 15 5 6 26.45 1.24
 -16 5 6 40.78 1.71
 16 5 6 40.66 1.76
 -17 5 6 94.69 2.66
 17 5 6 86.41 2.49
 -18 5 6 56.27 2.35
 18 5 6 54.31 2.26
 0 6 6 15 0.46
 -1 6 6 49.64 0.94
 1 6 6 48.52 0.94
 -2 6 6 67.27 1.2
 2 6 6 70.6 1.35
 -3 6 6 243.83 4.44
 3 6 6 242.86 4.38
 -4 6 6 164.59 3.08
 4 6 6 158.35 3.01
 -5 6 6 38.14 1.06
 5 6 6 37.78 0.99
 -6 6 6 42.06 1.15
 6 6 6 41.47 1.09
 -7 6 6 15.64 0.81
 7 6 6 16.05 0.8
 -8 6 6 22.37 0.65
 8 6 6 22.26 0.66
 -9 6 6 168.85 2.76
 9 6 6 165.28 2.74
 -10 6 6 145.12 2.41
 10 6 6 147.22 2.48
 -11 6 6 26.56 0.85
 11 6 6 27.2 0.82
 -12 6 6 0.15 0.51
 12 6 6 0.74 0.51
 -13 6 6 8.99 0.99
 13 6 6 8.83 0.81
 -14 6 6 5.72 0.89
 14 6 6 4.75 0.87
 -15 6 6 117.37 2.83
 15 6 6 122.19 2.94
 -16 6 6 43.31 1.74
 16 6 6 42.73 1.71
 -17 6 6 12.07 1.71
 17 6 6 9.98 1.71
 -18 6 6 24.65 2.43
 18 6 6 32.19 2.67
 0 7 6 382.41 5.84
 -1 7 6 347.24 5.3
 1 7 6 342.96 5.25
 -2 7 6 67.45 1.24
 2 7 6 70.78 1.26
 -3 7 6 158.46 2.53
 3 7 6 157.64 2.56
 -4 7 6 225.95 4.14
 4 7 6 218.25 4.01
 -5 7 6 20.48 0.89
 5 7 6 19.48 0.83
 -6 7 6 41.67 1.19
 6 7 6 38.05 1.08
 -7 7 6 258.51 4.79
 7 7 6 246.16 4.65
 -8 7 6 157.32 3.08
 8 7 6 157.92 3.01
 -9 7 6 30.22 0.83
 9 7 6 31.73 0.78
 -10 7 6 160.11 2.64
 10 7 6 156.56 2.62
 -11 7 6 138 2.78
 11 7 6 143.45 2.8
 -12 7 6 98.08 2.24
 12 7 6 102.66 2.31
 -13 7 6 125.16 2.79
 13 7 6 119.01 2.67
 -14 7 6 8.47 1.05
 14 7 6 9.91 0.98
 -15 7 6 27.55 1.44
 15 7 6 30.84 1.54
 -16 7 6 41.83 2
 16 7 6 46 1.97
 -17 7 6 80.73 2.73
 17 7 6 83.29 2.75
 0 8 6 87.67 1.53
 -1 8 6 193.34 3.09
 1 8 6 200.62 3.17
 -2 8 6 43.51 0.92
 2 8 6 44.03 0.92
 -3 8 6 2.11 0.34
 3 8 6 2.27 0.34
 -4 8 6 46.3 0.95
 4 8 6 43.95 0.9
 -5 8 6 118.24 2.36
 5 8 6 114.56 2.28
 -6 8 6 79.03 1.78
 6 8 6 73.12 1.65
 -7 8 6 39.28 1.17
 7 8 6 37.53 1.1
 -8 8 6 80.28 1.83
 8 8 6 77.85 1.72
 -9 8 6 96.13 1.68
 9 8 6 100 1.79
 -10 8 6 65.78 1.58
 10 8 6 64.02 1.27
 -11 8 6 52.43 1.46
 11 8 6 54.58 1.45
 -12 8 6 27.09 1.13
 12 8 6 28.36 1.07
 -13 8 6 8.86 0.95
 13 8 6 7.34 0.95
 -14 8 6 66.56 1.96
 14 8 6 69.78 2
 -15 8 6 96.14 2.51
 15 8 6 101.1 2.56
 -16 8 6 70.9 2.47
 16 8 6 77.13 2.54
 -17 8 6 23.41 2.39
 17 8 6 22.39 2.15
 0 9 6 134.73 2.24
 -1 9 6 30.29 0.79
 1 9 6 31.93 0.86
 -2 9 6 13.05 0.56
 2 9 6 13.08 0.53
 -3 9 6 361.35 5.58
 3 9 6 351.75 5.56
 -4 9 6 11.08 0.51
 4 9 6 9.57 0.49
 -5 9 6 25.48 0.69
 5 9 6 23.89 0.67
 -6 9 6 124.77 2.09
 6 9 6 121.67 2.11
 -7 9 6 48.09 1.27
 7 9 6 46.38 1.07
 -8 9 6 98.22 1.7
 8 9 6 99.99 1.72
 -9 9 6 7.22 0.54
 9 9 6 8.48 0.5
 -10 9 6 123.81 2.66
 10 9 6 126.52 2.72
 -11 9 6 218.41 4.48
 11 9 6 218.22 4.39
 -12 9 6 124.01 2.8
 12 9 6 123.48 2.71
 -13 9 6 94.71 2.36
 13 9 6 100.4 2.51
 -14 9 6 26 1.42
 14 9 6 28.45 1.66
 -15 9 6 26.78 1.58
 15 9 6 26.39 1.74
 -16 9 6 17.37 2.14
 16 9 6 20.84 1.93
 0 10 6 5.34 0.48
 -1 10 6 355.65 5.71
 1 10 6 352.76 5.55
 -2 10 6 23.64 0.75
 2 10 6 24.54 0.76
 -3 10 6 11.53 0.55
 3 10 6 10.33 0.55
 -4 10 6 54.93 1.12
 4 10 6 52.64 1.09
 -5 10 6 49.11 1.08
 5 10 6 49.98 1.11
 -6 10 6 113.73 2.05
 6 10 6 116.16 2.12
 -7 10 6 26.61 0.78
 7 10 6 25.88 0.74
 -8 10 6 32.92 0.97
 8 10 6 33.47 0.95
 -9 10 6 16.8 0.78
 9 10 6 18.28 0.79
 -10 10 6 50.09 1.38
 10 10 6 51.79 1.4
 -11 10 6 29.71 1.13
 11 10 6 29.98 1.13
 -12 10 6 121.35 2.87
 12 10 6 123.5 3.2
 -13 10 6 30.68 1.34
 13 10 6 28.49 1.4
 -14 10 6 14.62 1.45
 14 10 6 13.94 1.55
 -15 10 6 19.31 1.78
 15 10 6 19.84 1.68
 -16 10 6 21.91 3.33
 16 10 6 18.14 3.05
 0 11 6 4.76 0.56
 -1 11 6 241.6 4.02
 1 11 6 240.53 4.07
 -2 11 6 13.44 0.62
 2 11 6 14.7 0.67
 -3 11 6 80.44 1.54
 3 11 6 83.95 1.58
 -4 11 6 41.94 1.02
 4 11 6 40.1 1.01
 -5 11 6 200.01 3.44
 5 11 6 206.59 3.64
 -6 11 6 82.67 1.72
 6 11 6 78.92 1.67
 -7 11 6 63.78 1.45
 7 11 6 63.94 1.42
 -8 11 6 2.96 0.64
 8 11 6 3.39 0.55
 -9 11 6 25.57 0.97
 9 11 6 23.88 0.9
 -10 11 6 17.8 0.95
 10 11 6 18.09 0.86
 -11 11 6 25.29 1.15
 11 11 6 25.72 1.27
 -12 11 6 2.9 0.99
 12 11 6 3.36 1.07
 -13 11 6 55.71 1.8
 13 11 6 59.79 2
 -14 11 6 0.89 1.42
 14 11 6 1.2 1.3
 -15 11 6 3.96 2.69
 15 11 6 4.31 2.01
 0 12 6 41.46 1.15
 -1 12 6 49.08 1.28
 1 12 6 47.33 1.24
 -2 12 6 375.63 6.8
 2 12 6 370.1 6.76
 -3 12 6 23.1 0.93
 3 12 6 19.9 0.81
 -4 12 6 195.73 3.99
 4 12 6 186.84 3.64
 -5 12 6 10.51 0.77
 5 12 6 9.2 0.68
 -6 12 6 13.08 0.78
 6 12 6 12.38 0.78
 -7 12 6 155.7 3.3
 7 12 6 152.93 2.95
 -8 12 6 58.86 1.56
 8 12 6 59.95 1.59
 -9 12 6 33.45 1.19
 9 12 6 34.58 1.2
 -10 12 6 3.71 0.84
 10 12 6 3.74 0.89
 -11 12 6 28.4 2
 11 12 6 35.33 2.36
 -12 12 6 77.48 3.09
 12 12 6 76.03 3.19
 -13 12 6 14.48 2.35
 13 12 6 19.6 2.74
 -14 12 6 47.02 2.95
 14 12 6 53.08 3.14
 0 13 6 33.82 1.23
 -1 13 6 83.75 1.87
 1 13 6 81.64 2
 -2 13 6 2.05 0.69
 2 13 6 2.62 0.68
 -3 13 6 50.74 1.41
 3 13 6 48.46 1.35
 -4 13 6 40.61 1.35
 4 13 6 38.55 1.37
 -5 13 6 82.44 1.87
 5 13 6 79.23 1.81
 -6 13 6 31.43 1.12
 6 13 6 30.35 1.13
 -7 13 6 27.63 1.2
 7 13 6 24.69 1.11
 -8 13 6 16.14 1.11
 8 13 6 15.53 1.09
 -9 13 6 26.21 1.25
 9 13 6 29.15 1.4
 -10 13 6 18.63 2
 10 13 6 16.79 2.01
 -11 13 6 47.36 2.51
 11 13 6 46.21 2.65
 -12 13 6 6.97 2.6
 12 13 6 7.29 2.12
 -13 13 6 24.02 3.13
 13 13 6 20.51 2.66
 0 14 6 29.95 1.19
 -1 14 6 5.48 0.76
 1 14 6 4.25 0.82
 -2 14 6 95.34 2.24
 2 14 6 90.72 2.1
 -3 14 6 35.38 1.28
 3 14 6 36.27 1.28
 -4 14 6 203.73 4.3
 4 14 6 215.33 4.07
 -5 14 6 25.7 1.39
 5 14 6 26.99 1.42
 -6 14 6 21.39 1.31
 6 14 6 19.55 1.27
 -7 14 6 107.77 2.7
 7 14 6 105.25 2.55
 -8 14 6 11.03 1.19
 8 14 6 10.52 1.32
 -9 14 6 34.52 1.86
 9 14 6 32.84 1.53
 -10 14 6 20.82 2.11
 10 14 6 30.56 2.73
 -11 14 6 10.65 2.25
 11 14 6 9.28 2.25
 -12 14 6 39.51 3.4
 12 14 6 45.34 3.87
 0 15 6 0.61 1
 -1 15 6 79.43 2.12
 1 15 6 80.56 2.15
 -2 15 6 6.63 1.1
 2 15 6 3.59 0.9
 -3 15 6 115.46 2.53
 3 15 6 117.11 2.7
 -4 15 6 7.69 1.22
 4 15 6 8.16 1.35
 -5 15 6 7.18 1.32
 5 15 6 7.42 1.31
 -6 15 6 5.07 1.27
 6 15 6 3.7 1.04
 -7 15 6 55.3 2
 7 15 6 54.68 2.05
 -8 15 6 19.94 1.67
 8 15 6 20.73 1.59
 -9 15 6 2.53 1.52
 9 15 6 3.75 1.53
 -10 15 6 49.03 3.17
 10 15 6 50.92 3.13
 0 16 6 9.9 1.51
 -1 16 6 84.76 2.25
 1 16 6 87.27 2.34
 -2 16 6 31.61 1.83
 2 16 6 31.62 1.79
 -3 16 6 10.94 1.56
 3 16 6 12.55 1.58
 -4 16 6 130.22 3.66
 4 16 6 127.27 3.32
 -5 16 6 34.45 1.94
 5 16 6 33.27 1.94
 -6 16 6 14.12 1.88
 6 16 6 7.58 1.58
 -7 16 6 2.46 1.8
 7 16 6 2.32 1.58
 -8 16 6 48.49 2.49
 8 16 6 48.5 2.46
 -9 16 6 42.51 5.46
 0 17 6 8.38 2.12
 -1 17 6 14.54 1.74
 1 17 6 14.66 2.04
 -2 17 6 61.67 2.52
 2 17 6 61.56 2.6
 -3 17 6 26.98 2.06
 3 17 6 25.24 2.06
 -4 17 6 24.36 2.09
 4 17 6 22.46 1.93
 -5 17 6 19.9 2.15
 5 17 6 16.58 2.16
 -6 17 6 13.67 2.79
 6 17 6 11.57 2.19
 0 18 6 8.66 3.01
 -1 18 6 16.92 4.05
 1 18 6 21.77 3.62
 -2 18 6 30.3 6.81
 2 18 6 24.85 6.22
 0 0 7 0.46 0.29
 1 0 7 142.83 2.27
 2 0 7 573.84 8.63
 3 0 7 378.83 5.76
 4 0 7 373.54 5.86
 5 0 7 368.92 5.64
 6 0 7 0.27 0.21
 7 0 7 307.16 4.72
 8 0 7 284.16 4.57
 9 0 7 8.36 0.54
 10 0 7 352.93 5.44
 11 0 7 108.44 1.89
 12 0 7 18.31 0.82
 13 0 7 73.33 1.68
 14 0 7 0.72 0.81
 15 0 7 56.63 1.6
 16 0 7 141.18 3.01
 17 0 7 131.9 3.55
 18 0 7 7.02 1.94
 0 1 7 586.34 8.8
 -1 1 7 14.56 0.41
 1 1 7 13.93 0.42
 -2 1 7 238.4 3.74
 2 1 7 234.3 3.87
 -3 1 7 147.85 2.33
 3 1 7 147.84 2.33
 -4 1 7 92.45 1.55
 4 1 7 88.48 1.48
 -5 1 7 306.41 4.92
 5 1 7 301.49 4.64
 -6 1 7 305.84 4.72
 6 1 7 305.21 4.7
 -7 1 7 167.5 2.74
 7 1 7 167.38 2.67
 -8 1 7 36.71 0.85
 8 1 7 34.82 0.84
 -9 1 7 42.58 0.91
 9 1 7 41.65 0.96
 -10 1 7 223.36 3.56
 10 1 7 225.35 3.6
 -11 1 7 30.76 0.92
 11 1 7 31.58 0.86
 -12 1 7 30.16 1.01
 12 1 7 30.12 0.97
 -13 1 7 81.55 1.8
 13 1 7 83.86 1.82
 -14 1 7 12.54 0.86
 14 1 7 11.38 0.87
 -15 1 7 20.18 1.05
 15 1 7 21.77 1.15
 -16 1 7 257.37 4.86
 16 1 7 264.7 5.07
 -17 1 7 81.33 2.4
 17 1 7 77.54 2.3
 -18 1 7 52.68 2.51
 18 1 7 54.77 2.54
 0 2 7 345.26 5.35
 -1 2 7 52.18 0.93
 1 2 7 53.06 0.94
 -2 2 7 348.52 5.29
 2 2 7 347.67 5.27
 -3 2 7 221.57 3.46
 3 2 7 219.59 3.38
 -4 2 7 3.18 0.24
 4 2 7 3.13 0.25
 -5 2 7 24.36 0.58
 5 2 7 23.45 0.55
 -6 2 7 123.49 2.01
 6 2 7 123.96 2.18
 -7 2 7 165.34 2.66
 7 2 7 165.02 2.71
 -8 2 7 191.81 3.33
 8 2 7 192.95 3.09
 -9 2 7 73.75 1.39
 9 2 7 73.53 1.39
 -10 2 7 22.35 0.69
 10 2 7 22.45 0.68
 -11 2 7 62.82 1.25
 11 2 7 62.92 1.34
 -12 2 7 64.26 1.45
 12 2 7 64.86 1.51
 -13 2 7 71.41 1.62
 13 2 7 70.94 1.62
 -14 2 7 66.12 1.63
 14 2 7 65.62 1.53
 -15 2 7 41.53 1.3
 15 2 7 43.77 1.39
 -16 2 7 36.17 1.7
 16 2 7 34.18 1.57
 -17 2 7 29.85 1.67
 17 2 7 28.87 1.83
 -18 2 7 22.42 2.07
 18 2 7 25.93 2.31
 0 3 7 17.02 0.45
 -1 3 7 214.68 3.32
 1 3 7 212.3 3.29
 -2 3 7 228.02 4.07
 2 3 7 228.95 4.11
 -3 3 7 394.06 6.95
 3 3 7 382.93 6.72
 -4 3 7 62.63 1.37
 4 3 7 63.07 1.35
 -5 3 7 20.54 0.74
 5 3 7 18.64 0.73
 -6 3 7 289.13 5.2
 6 3 7 288.01 5.13
 -7 3 7 13.45 0.46
 7 3 7 13.4 0.48
 -8 3 7 139.36 2.27
 8 3 7 141.83 2.37
 -9 3 7 29.26 0.78
 9 3 7 28.01 0.76
 -10 3 7 97.13 1.73
 10 3 7 95.96 1.69
 -11 3 7 199.56 3.21
 11 3 7 200.08 3.32
 -12 3 7 12.26 0.71
 12 3 7 11.53 0.67
 -13 3 7 30.42 1.1
 13 3 7 30.11 1.06
 -14 3 7 58.75 1.54
 14 3 7 58.57 1.55
 -15 3 7 10.65 1.02
 15 3 7 12.19 1.01
 -16 3 7 2.24 1.3
 16 3 7 1.99 1.12
 -17 3 7 103.48 2.81
 17 3 7 101.44 2.77
 -18 3 7 44.36 2.33
 18 3 7 43.11 2.2
 0 4 7 405.35 6.13
 -1 4 7 310.16 4.73
 1 4 7 311.75 4.73
 -2 4 7 631.98 11.34
 2 4 7 657.29 11.77
 -3 4 7 546.82 9.53
 3 4 7 555.55 9.71
 -4 4 7 108.28 2.12
 4 4 7 108.77 2.15
 -5 4 7 206.2 3.81
 5 4 7 207.19 3.77
 -6 4 7 89.71 1.88
 6 4 7 89.43 2
 -7 4 7 173.09 3.26
 7 4 7 168.82 3.17
 -8 4 7 77.4 1.4
 8 4 7 77.61 1.4
 -9 4 7 94.99 1.65
 9 4 7 94.1 1.73
 -10 4 7 129.36 2.16
 10 4 7 130.19 2.16
 -11 4 7 37.36 0.93
 11 4 7 36.94 0.9
 -12 4 7 36.84 1.06
 12 4 7 37.09 1.11
 -13 4 7 18.72 0.96
 13 4 7 19.77 0.87
 -14 4 7 3.77 0.72
 14 4 7 3.29 0.75
 -15 4 7 67.03 1.95
 15 4 7 66.81 1.85
 -16 4 7 145.49 3.34
 16 4 7 142.01 3.33
 -17 4 7 1.59 1.33
 17 4 7 3.15 1.37
 -18 4 7 3.92 1.91
 18 4 7 6.16 1.79
 0 5 7 293.63 4.49
 -1 5 7 83.68 1.41
 1 5 7 85.69 1.49
 -2 5 7 168.01 3.1
 2 5 7 167.76 3.12
 -3 5 7 103.52 2.04
 3 5 7 103.44 2.06
 -4 5 7 119.48 2.32
 4 5 7 116.15 2.28
 -5 5 7 202.06 3.77
 5 5 7 199.11 3.64
 -6 5 7 174.1 3.27
 6 5 7 175.65 3.29
 -7 5 7 201.55 3.78
 7 5 7 204.94 3.83
 -8 5 7 392.98 7.01
 8 5 7 384.22 6.85
 -9 5 7 109.91 2.11
 9 5 7 108.34 1.84
 -10 5 7 48.77 1.05
 10 5 7 48.9 1.03
 -11 5 7 61.83 1.34
 11 5 7 62.26 1.44
 -12 5 7 174.92 3.33
 12 5 7 175.48 3.43
 -13 5 7 7.95 0.85
 13 5 7 7.69 0.73
 -14 5 7 64.82 1.77
 14 5 7 67.13 1.82
 -15 5 7 17.91 1.32
 15 5 7 20.9 1.23
 -16 5 7 57.19 2.02
 16 5 7 55.25 2.07
 -17 5 7 21.12 1.8
 17 5 7 21.71 1.97
 -18 5 7 11.89 2.38
 18 5 7 11.03 2.48
 0 6 7 26.73 0.64
 -1 6 7 397.44 6.04
 1 6 7 393.34 5.95
 -2 6 7 131.53 2.51
 2 6 7 133.85 2.57
 -3 6 7 4.93 0.55
 3 6 7 4.83 0.59
 -4 6 7 207.67 3.81
 4 6 7 206.84 3.8
 -5 6 7 65.69 1.47
 5 6 7 65.26 1.51
 -6 6 7 230.89 4.24
 6 6 7 232.82 4.28
 -7 6 7 41.12 1.17
 7 6 7 41.1 1.14
 -8 6 7 141.68 2.75
 8 6 7 145.35 3.15
 -9 6 7 69.06 1.64
 9 6 7 67.32 1.61
 -10 6 7 3.98 0.69
 10 6 7 5.05 0.5
 -11 6 7 53.73 1.3
 11 6 7 55.57 1.25
 -12 6 7 22.19 0.89
 12 6 7 22.04 0.84
 -13 6 7 83 2.03
 13 6 7 83.78 2.08
 -14 6 7 32.94 1.48
 14 6 7 33.29 1.37
 -15 6 7 41.89 1.63
 15 6 7 45.31 1.73
 -16 6 7 16.93 1.52
 16 6 7 17.4 1.52
 -17 6 7 33.25 2.09
 17 6 7 31.8 2.11
 0 7 7 242.39 3.75
 -1 7 7 77.37 1.35
 1 7 7 76.37 1.37
 -2 7 7 199.3 3.26
 2 7 7 195.69 3.07
 -3 7 7 320.52 5.73
 3 7 7 321.3 5.74
 -4 7 7 24.13 0.92
 4 7 7 25.75 0.91
 -5 7 7 81.14 1.76
 5 7 7 78.92 1.72
 -6 7 7 164.04 3.11
 6 7 7 163.84 3.13
 -7 7 7 22.71 0.89
 7 7 7 24.01 0.94
 -8 7 7 70.48 1.61
 8 7 7 71.02 1.62
 -9 7 7 79.85 1.84
 9 7 7 81 1.75
 -10 7 7 4.13 0.67
 10 7 7 1.48 0.61
 -11 7 7 11.42 1.03
 11 7 7 9.98 0.91
 -12 7 7 3.67 0.65
 12 7 7 5.77 0.73
 -13 7 7 1.55 0.72
 13 7 7 1.82 0.76
 -14 7 7 13.93 1.25
 14 7 7 12.46 1.15
 -15 7 7 45.51 1.7
 15 7 7 47.49 1.79
 -16 7 7 20.68 1.7
 16 7 7 19.19 1.67
 -17 7 7 3.86 1.98
 17 7 7 5.92 1.9
 0 8 7 0.51 0.31
 -1 8 7 17.77 0.61
 1 8 7 17.97 0.59
 -2 8 7 63.85 1.2
 2 8 7 64.41 1.33
 -3 8 7 216.71 4
 3 8 7 217.71 4.02
 -4 8 7 47.55 1.19
 4 8 7 45.55 1.21
 -5 8 7 42.21 1.28
 5 8 7 43.01 1.18
 -6 8 7 254.31 4.62
 6 8 7 258.53 4.74
 -7 8 7 48.67 1.3
 7 8 7 47.41 1.36
 -8 8 7 205.43 3.83
 8 8 7 209.34 4.09
 -9 8 7 108.15 2.53
 9 8 7 108.46 2.56
 -10 8 7 18.84 1.01
 10 8 7 16.33 1.03
 -11 8 7 12.34 1.32
 11 8 7 13.76 1.34
 -12 8 7 176.02 4.84
 12 8 7 173.19 4.8
 -13 8 7 8.93 1.08
 13 8 7 9.24 0.88
 -14 8 7 11.23 1.09
 14 8 7 12.54 1.2
 -15 8 7 21.47 1.45
 15 8 7 22.24 1.63
 -16 8 7 40.06 1.93
 16 8 7 44.62 2.11
 0 9 7 163.64 2.66
 -1 9 7 215.44 3.46
 1 9 7 215.01 3.39
 -2 9 7 99.41 1.94
 2 9 7 97.83 1.72
 -3 9 7 92.64 1.68
 3 9 7 89.85 1.74
 -4 9 7 13.81 0.83
 4 9 7 12.58 0.83
 -5 9 7 11.43 0.83
 5 9 7 9.85 0.76
 -6 9 7 77.12 1.74
 6 9 7 77.75 1.74
 -7 9 7 27.26 1.06
 7 9 7 26.92 0.99
 -8 9 7 34.29 1.24
 8 9 7 34.48 1.3
 -9 9 7 17.31 1.18
 9 9 7 19.55 1.14
 -10 9 7 13.85 1.23
 10 9 7 14.52 1.35
 -11 9 7 241.01 6.46
 11 9 7 254.04 6.54
 -12 9 7 16.92 1.51
 12 9 7 19.76 1.65
 -13 9 7 147.72 4.41
 13 9 7 144.43 4.66
 -14 9 7 67.84 2.83
 14 9 7 69.2 2.72
 -15 9 7 31.07 2.51
 15 9 7 33.37 2.63
 -16 9 7 20.19 3.07
 16 9 7 17.61 2.68
 0 10 7 40.61 1
 -1 10 7 206.44 3.3
 1 10 7 202.53 3.21
 -2 10 7 86.67 1.55
 2 10 7 83.97 1.52
 -3 10 7 266.63 4.16
 3 10 7 259.53 4.52
 -4 10 7 143.36 2.36
 4 10 7 141.72 2.39
 -5 10 7 52.59 1.55
 5 10 7 54.52 1.35
 -6 10 7 66.73 1.97
 6 10 7 68.15 2.01
 -7 10 7 83.89 2.21
 7 10 7 83.22 2.22
 -8 10 7 119.73 3.04
 8 10 7 114.07 3.34
 -9 10 7 12.36 1.2
 9 10 7 10.87 1.25
 -10 10 7 276.92 7.3
 10 10 7 275.55 7.08
 -11 10 7 38.95 1.88
 11 10 7 38.29 1.95
 -12 10 7 97.34 3.34
 12 10 7 99.9 3.66
 -13 10 7 86.29 2.91
 13 10 7 83.03 3.16
 -14 10 7 8.87 2.09
 14 10 7 12.62 2.04
 -15 10 7 13.47 2.59
 15 10 7 15.54 2.53
 0 11 7 56.6 1.35
 -1 11 7 69.07 1.52
 1 11 7 66.67 1.48
 -2 11 7 196.03 3.64
 2 11 7 199.95 3.68
 -3 11 7 13.14 0.71
 3 11 7 13.12 0.7
 -4 11 7 3.12 0.56
 4 11 7 3.21 0.45
 -5 11 7 232.34 5.28
 5 11 7 229.34 5.22
 -6 11 7 19.05 1.2
 6 11 7 18.52 1.15
 -7 11 7 24.18 1.44
 7 11 7 21.41 1.26
 -8 11 7 14.71 1.29
 8 11 7 13.48 1.28
 -9 11 7 27.33 1.52
 9 11 7 25.52 1.58
 -10 11 7 93.65 2.96
 10 11 7 98.9 3.22
 -11 11 7 90.95 3.22
 11 11 7 86.52 3.06
 -12 11 7 8.45 1.61
 12 11 7 7.8 2
 -13 11 7 38.99 2.58
 13 11 7 35.75 2.43
 -14 11 7 2.58 2.11
 14 11 7 0.08 1.8
 0 12 7 148.09 2.84
 -1 12 7 35.52 1.16
 1 12 7 34.02 1.09
 -2 12 7 163.28 3.13
 2 12 7 162.82 3.1
 -3 12 7 64.65 1.56
 3 12 7 64.17 1.43
 -4 12 7 38.74 1.21
 4 12 7 37.05 1.03
 -5 12 7 54.73 1.36
 5 12 7 56.53 1.39
 -6 12 7 0.86 1.02
 6 12 7 0.4 0.8
 -7 12 7 23.02 1.41
 7 12 7 22.6 1.32
 -8 12 7 1.91 1.17
 8 12 7 2.06 1.38
 -9 12 7 27.43 1.78
 9 12 7 29.47 1.88
 -10 12 7 26.5 1.81
 10 12 7 28.79 1.94
 -11 12 7 20.2 2.2
 11 12 7 22.09 1.86
 -12 12 7 20.87 2.2
 12 12 7 17.03 2.55
 -13 12 7 3.96 2.41
 13 12 7 3.37 2.56
 -14 12 7 20.97 4.14
 0 13 7 4.76 0.84
 -1 13 7 0.1 0.68
 1 13 7 0.58 0.64
 -2 13 7 13.2 0.97
 2 13 7 16.41 0.84
 -3 13 7 46.09 1.36
 3 13 7 47.17 1.31
 -4 13 7 63.25 1.62
 4 13 7 63.19 1.6
 -5 13 7 24.84 1.02
 5 13 7 24.09 0.98
 -6 13 7 13.38 1.31
 6 13 7 13.83 1.21
 -7 13 7 84.91 2.79
 7 13 7 89.42 2.96
 -8 13 7 16.54 1.96
 8 13 7 14.96 1.81
 -9 13 7 7.41 1.63
 9 13 7 7.01 2.11
 -10 13 7 34.51 2.03
 10 13 7 36.9 2.23
 -11 13 7 31.18 2.57
 11 13 7 28.48 2.65
 -12 13 7 1.82 2.43
 12 13 7 2.1 2.21
 0 14 7 2.28 0.95
 -1 14 7 10.35 1.02
 1 14 7 10.76 1.01
 -2 14 7 198.24 3.84
 2 14 7 191.03 3.68
 -3 14 7 46.91 1.47
 3 14 7 50.81 1.56
 -4 14 7 183.09 3.55
 4 14 7 170.5 3.36
 -5 14 7 159.43 3.44
 5 14 7 155.68 3.46
 -6 14 7 29.28 1.37
 6 14 7 26.64 1.37
 -7 14 7 91.03 3.13
 7 14 7 87.57 3.17
 -8 14 7 63.91 2.6
 8 14 7 60.24 2.76
 -9 14 7 2.33 1.92
 9 14 7 1.95 1.75
 -10 14 7 32.4 2.57
 10 14 7 33.51 2.58
 -11 14 7 7.98 2.84
 11 14 7 3.69 2.3
 0 15 7 15.84 1.28
 -1 15 7 16.54 1.34
 1 15 7 17.08 1.37
 -2 15 7 50.12 1.8
 2 15 7 48.31 1.67
 -3 15 7 70.05 2.02
 3 15 7 70.76 1.99
 -4 15 7 16.96 1.52
 4 15 7 17.86 1.48
 -5 15 7 0.54 1.19
 5 15 7 0.88 1.45
 -6 15 7 3.75 1.19
 6 15 7 5.03 1.14
 -7 15 7 16.62 2.13
 7 15 7 21.39 2.6
 -8 15 7 14.4 2.38
 8 15 7 14.18 2.59
 -9 15 7 26.08 2.63
 9 15 7 23.6 2.39
 -10 15 7 95.96 4.79
 10 15 7 96.73 4.4
 0 16 7 17.44 1.54
 -1 16 7 25.58 1.62
 1 16 7 29.15 1.7
 -2 16 7 3.61 1.34
 2 16 7 5.83 1.61
 -3 16 7 64.32 2.3
 3 16 7 63.96 2.24
 -4 16 7 20.25 1.72
 4 16 7 17.7 1.61
 -5 16 7 116.65 3.17
 5 16 7 107.49 2.97
 -6 16 7 2.46 1.52
 6 16 7 3.07 1.58
 -7 16 7 25.49 2.71
 7 16 7 23.53 2.55
 -8 16 7 80.82 3.72
 8 16 7 94.26 4.27
 0 17 7 76.09 2.63
 -1 17 7 12.56 1.89
 1 17 7 15.07 1.76
 -2 17 7 12.98 2.2
 2 17 7 9.75 1.89
 -3 17 7 4.19 2.08
 3 17 7 5.47 2.02
 -4 17 7 0.89 1.97
 4 17 7 1.8 1.78
 -5 17 7 13.95 2.73
 5 17 7 14.08 2.23
 0 0 8 221.77 4.85
 1 0 8 166.84 2.62
 2 0 8 1.23 0.24
 3 0 8 72.9 1.26
 4 0 8 90.62 1.53
 5 0 8 0.42 0.25
 6 0 8 1.77 0.35
 7 0 8 0.74 0.26
 8 0 8 78.37 1.42
 9 0 8 8.56 0.58
 10 0 8 34.8 0.86
 11 0 8 145.66 2.6
 12 0 8 301.01 5.4
 13 0 8 66.48 1.57
 14 0 8 7.88 0.83
 15 0 8 49.44 1.66
 16 0 8 78.12 2.18
 17 0 8 4.61 1.77
 18 0 8 22.58 2.16
 0 1 8 0.43 0.21
 -1 1 8 94.65 1.56
 1 1 8 94.4 1.55
 -2 1 8 1203.26 17.94
 2 1 8 1195.88 17.89
 -3 1 8 266.78 4.1
 3 1 8 259.01 3.98
 -4 1 8 13.53 0.47
 4 1 8 12.15 0.46
 -5 1 8 184.32 2.9
 5 1 8 180.74 2.83
 -6 1 8 189.95 3
 6 1 8 190.73 3.01
 -7 1 8 284.62 4.64
 7 1 8 291.52 4.51
 -8 1 8 32.32 0.8
 8 1 8 29.3 0.75
 -9 1 8 71.51 1.33
 9 1 8 70.9 1.35
 -10 1 8 84.24 1.54
 10 1 8 84.27 1.55
 -11 1 8 199.91 3.46
 11 1 8 197.81 3.49
 -12 1 8 234.04 4.99
 12 1 8 224.49 4.14
 -13 1 8 20.61 0.97
 13 1 8 21.8 0.92
 -14 1 8 10.31 1
 14 1 8 9.54 0.91
 -15 1 8 62.24 1.74
 15 1 8 62.14 1.74
 -16 1 8 7.19 1.26
 16 1 8 6.04 1.1
 -17 1 8 16.36 1.68
 17 1 8 17.54 1.8
 -18 1 8 56.51 2.57
 18 1 8 53.15 2.69
 0 2 8 27.74 0.62
 -1 2 8 146.59 2.33
 1 2 8 146.73 2.32
 -2 2 8 103.72 1.69
 2 2 8 102.54 1.68
 -3 2 8 75.61 1.3
 3 2 8 75.21 1.35
 -4 2 8 30.48 0.65
 4 2 8 30.79 0.67
 -5 2 8 246.22 3.95
 5 2 8 250.52 3.97
 -6 2 8 240.72 3.75
 6 2 8 241.53 3.77
 -7 2 8 116.72 1.94
 7 2 8 115.14 1.94
 -8 2 8 138.5 2.29
 8 2 8 138.5 2.28
 -9 2 8 29.68 0.78
 9 2 8 29 0.75
 -10 2 8 17.15 0.66
 10 2 8 16.92 0.6
 -11 2 8 15.7 0.71
 11 2 8 15.69 0.72
 -12 2 8 26.27 0.93
 12 2 8 23.3 0.93
 -13 2 8 33.95 1.2
 13 2 8 32.47 1.11
 -14 2 8 21.4 1.05
 14 2 8 20.96 1.2
 -15 2 8 29.85 1.52
 15 2 8 32.69 1.29
 -16 2 8 120.68 2.96
 16 2 8 119.75 3
 -17 2 8 54.23 2.33
 17 2 8 52.99 2.17
 -18 2 8 2.32 1.5
 18 2 8 2.87 2.12
 0 3 8 74.58 1.28
 -1 3 8 478.87 7.23
 1 3 8 465.56 7.04
 -2 3 8 779.86 11.65
 2 3 8 738.14 11.06
 -3 3 8 19.21 0.67
 3 3 8 18.96 0.69
 -4 3 8 950.13 16.45
 4 3 8 958.4 16.58
 -5 3 8 151.13 2.85
 5 3 8 150.51 3.09
 -6 3 8 75.71 1.66
 6 3 8 71.44 1.53
 -7 3 8 87.88 1.85
 7 3 8 88.15 1.9
 -8 3 8 263.06 4.08
 8 3 8 266.15 4.12
 -9 3 8 40.77 0.91
 9 3 8 40.88 0.96
 -10 3 8 42.13 1
 10 3 8 40.44 0.95
 -11 3 8 75.66 1.53
 11 3 8 76.22 1.6
 -12 3 8 30.44 1
 12 3 8 29.44 1.05
 -13 3 8 28.31 1.14
 13 3 8 27.15 1.02
 -14 3 8 61.81 1.59
 14 3 8 64.53 1.66
 -15 3 8 106.23 2.62
 15 3 8 109.63 2.67
 -16 3 8 36.98 1.64
 16 3 8 40.41 1.71
 -17 3 8 70.56 2.39
 17 3 8 74.21 2.5
 -18 3 8 26.01 2.07
 18 3 8 30.42 2.32
 0 4 8 29.26 0.67
 -1 4 8 154.25 2.43
 1 4 8 153.52 2.42
 -2 4 8 201.81 3.68
 2 4 8 204.27 3.75
 -3 4 8 317.19 5.66
 3 4 8 317.1 5.66
 -4 4 8 76.36 1.62
 4 4 8 75.77 1.61
 -5 4 8 93.19 1.94
 5 4 8 94.54 1.96
 -6 4 8 34.87 1.04
 6 4 8 34.52 1.04
 -7 4 8 80.23 1.7
 7 4 8 84.6 1.81
 -8 4 8 94.69 1.97
 8 4 8 92.98 1.94
 -9 4 8 117.19 2.32
 9 4 8 118.5 2.37
 -10 4 8 75.84 1.42
 10 4 8 80.48 1.47
 -11 4 8 1.26 0.49
 11 4 8 1.75 0.42
 -12 4 8 21.58 0.87
 12 4 8 20.53 0.8
 -13 4 8 2 0.66
 13 4 8 2.08 0.63
 -14 4 8 16.15 1.1
 14 4 8 15.16 1.06
 -15 4 8 52.75 1.8
 15 4 8 52.62 1.89
 -16 4 8 48.29 2
 16 4 8 47.16 1.92
 -17 4 8 43.28 2.1
 17 4 8 45.08 2.32
 -18 4 8 62.6 3.46
 18 4 8 68.9 3.57
 0 5 8 281.94 4.36
 -1 5 8 103.5 1.73
 1 5 8 104.4 1.75
 -2 5 8 116.65 2.26
 2 5 8 116.75 2.28
 -3 5 8 377.89 6.67
 3 5 8 375.92 6.67
 -4 5 8 94.36 1.94
 4 5 8 94.69 1.96
 -5 5 8 120.96 2.41
 5 5 8 124.1 2.46
 -6 5 8 328.69 5.88
 6 5 8 326.93 5.85
 -7 5 8 160.27 3.13
 7 5 8 162.89 3.1
 -8 5 8 21.38 0.91
 8 5 8 19.88 0.9
 -9 5 8 128.1 2.65
 9 5 8 137.2 2.75
 -10 5 8 1.42 0.6
 10 5 8 2.18 0.68
 -11 5 8 22.89 0.74
 11 5 8 23.48 0.77
 -12 5 8 39.48 1.11
 12 5 8 38.71 1.06
 -13 5 8 12.52 0.87
 13 5 8 11.31 0.86
 -14 5 8 28.38 1.35
 14 5 8 29.86 1.34
 -15 5 8 58.54 1.82
 15 5 8 61.33 2.28
 -16 5 8 2.49 1.35
 16 5 8 4.3 1.49
 -17 5 8 45.26 2.36
 17 5 8 44.2 2.17
 0 6 8 6.37 0.39
 -1 6 8 58.14 1.09
 1 6 8 58.33 1.1
 -2 6 8 302.71 5.43
 2 6 8 306.14 5.68
 -3 6 8 18.13 0.7
 3 6 8 17.73 0.75
 -4 6 8 76.11 1.67
 4 6 8 76.01 1.61
 -5 6 8 19.35 0.87
 5 6 8 20.07 0.87
 -6 6 8 149.24 3.09
 6 6 8 141.9 2.77
 -7 6 8 144.89 2.78
 7 6 8 145.76 2.83
 -8 6 8 43.43 1.36
 8 6 8 43.91 1.25
 -9 6 8 41.87 1.23
 9 6 8 45.38 1.23
 -10 6 8 5.17 0.86
 10 6 8 2.68 0.56
 -11 6 8 45.25 1.67
 11 6 8 44.59 1.61
 -12 6 8 68.12 2.03
 12 6 8 67.84 1.94
 -13 6 8 16.81 0.92
 13 6 8 15.82 0.87
 -14 6 8 10.94 1.08
 14 6 8 9.75 1.02
 -15 6 8 11.97 1.27
 15 6 8 14 1.33
 -16 6 8 25.39 1.66
 16 6 8 27.91 1.8
 -17 6 8 68.25 2.66
 17 6 8 64.96 2.61
 0 7 8 1.57 0.29
 -1 7 8 180.9 2.84
 1 7 8 179.55 2.83
 -2 7 8 5.32 0.63
 2 7 8 4.75 0.72
 -3 7 8 162.32 3.04
 3 7 8 163.06 3.13
 -4 7 8 46.23 1.21
 4 7 8 46.17 1.27
 -5 7 8 10.31 0.69
 5 7 8 11.2 0.72
 -6 7 8 66.84 1.56
 6 7 8 68.16 1.63
 -7 7 8 4.38 0.66
 7 7 8 6.03 0.64
 -8 7 8 12.85 0.82
 8 7 8 13.15 0.78
 -9 7 8 62.56 1.66
 9 7 8 60.54 1.61
 -10 7 8 236.55 5.34
 10 7 8 226.92 5.12
 -11 7 8 67.04 2.24
 11 7 8 65.84 2.29
 -12 7 8 57.77 2.29
 12 7 8 57.23 2.14
 -13 7 8 2.18 1.3
 13 7 8 4.47 1.55
 -14 7 8 7.71 1.51
 14 7 8 4.95 1.49
 -15 7 8 16.6 2.14
 15 7 8 11.56 1.96
 -16 7 8 89.37 3.92
 16 7 8 88.05 3.68
 -17 7 8 49.19 3.56
 17 7 8 39.28 5.19
 0 8 8 15.02 0.54
 -1 8 8 69.9 1.36
 1 8 8 72.05 1.32
 -2 8 8 71.4 1.43
 2 8 8 73.99 1.59
 -3 8 8 78.57 1.67
 3 8 8 81.93 1.79
 -4 8 8 133.5 2.63
 4 8 8 135.89 2.69
 -5 8 8 33.44 1.11
 5 8 8 32.57 1.03
 -6 8 8 35.65 1.14
 6 8 8 33.63 1.11
 -7 8 8 43.13 1.23
 7 8 8 44.26 1.23
 -8 8 8 78.16 1.9
 8 8 8 75.87 1.89
 -9 8 8 30.23 1.28
 9 8 8 26.34 1.12
 -10 8 8 73.52 2.51
 10 8 8 77.15 2.71
 -11 8 8 321.3 8.36
 11 8 8 326.18 8.39
 -12 8 8 46.65 2.23
 12 8 8 45.02 1.93
 -13 8 8 98.14 3.26
 13 8 8 93.68 3.34
 -14 8 8 24.78 2.09
 14 8 8 23.57 2.27
 -15 8 8 7.28 2.03
 15 8 8 5.55 1.88
 -16 8 8 4.53 2.66
 16 8 8 3.35 2.27
 0 9 8 0.72 0.33
 -1 9 8 157.41 2.53
 1 9 8 153.22 2.53
 -2 9 8 118.59 2
 2 9 8 112.59 1.99
 -3 9 8 122.84 2.45
 3 9 8 120.25 2.45
 -4 9 8 119.52 2.36
 4 9 8 116.34 2.34
 -5 9 8 32.21 1.06
 5 9 8 30.5 1.03
 -6 9 8 172.42 3.6
 6 9 8 176.14 3.83
 -7 9 8 117.9 2.63
 7 9 8 126.2 3.06
 -8 9 8 6.25 0.98
 8 9 8 4.5 1.04
 -9 9 8 190.14 4.41
 9 9 8 193.65 4.48
 -10 9 8 35.38 1.75
 10 9 8 33.02 1.59
 -11 9 8 108.32 3.41
 11 9 8 103.36 3.26
 -12 9 8 60.76 2.29
 12 9 8 58.97 2.39
 -13 9 8 2.95 1.89
 13 9 8 3.84 1.99
 -14 9 8 5.58 1.99
 14 9 8 3.99 1.63
 -15 9 8 8.89 2.45
 15 9 8 9.59 2.31
 0 10 8 0.54 0.4
 -1 10 8 15.29 0.63
 1 10 8 13.54 0.61
 -2 10 8 16.54 0.62
 2 10 8 15.57 0.63
 -3 10 8 37.26 1.1
 3 10 8 39.15 1.18
 -4 10 8 41.41 1.31
 4 10 8 40.72 1.22
 -5 10 8 34.45 1.33
 5 10 8 34.86 1.28
 -6 10 8 82.93 2.28
 6 10 8 78.52 2.6
 -7 10 8 41.93 1.59
 7 10 8 38.44 1.54
 -8 10 8 45.77 1.63
 8 10 8 45.34 1.61
 -9 10 8 79.97 2.65
 9 10 8 78.07 2.52
 -10 10 8 76.14 2.73
 10 10 8 75.34 2.68
 -11 10 8 9.45 1.48
 11 10 8 7.84 1.61
 -12 10 8 30.44 2.24
 12 10 8 31.94 2.06
 -13 10 8 7.93 1.66
 13 10 8 5.43 1.69
 -14 10 8 14.56 2.51
 14 10 8 11.77 2.56
 -15 10 8 32.39 3.21
 15 10 8 36.57 3.28
 0 11 8 1.17 0.51
 -1 11 8 0.94 0.38
 1 11 8 1.49 0.52
 -2 11 8 222.03 4.04
 2 11 8 218.55 3.98
 -3 11 8 84.13 1.77
 3 11 8 84.89 1.76
 -4 11 8 128.04 3.21
 4 11 8 128.8 3.16
 -5 11 8 72.91 2.21
 5 11 8 74.76 2.13
 -6 11 8 105.47 2.88
 6 11 8 101.6 2.69
 -7 11 8 153.22 3.87
 7 11 8 152.39 3.64
 -8 11 8 94.28 3.04
 8 11 8 93.81 3
 -9 11 8 54.23 2.15
 9 11 8 53.94 2.17
 -10 11 8 22.37 1.76
 10 11 8 25.96 2.37
 -11 11 8 2.84 1.42
 11 11 8 1.72 1.4
 -12 11 8 30.86 2.21
 12 11 8 32.09 2.31
 -13 11 8 4.26 2.21
 13 11 8 6.84 2.27
 -14 11 8 22.35 2.83
 14 11 8 26.74 2.8
 0 12 8 133.32 2.62
 -1 12 8 15 0.84
 1 12 8 14.94 0.83
 -2 12 8 6.76 0.72
 2 12 8 6.22 0.65
 -3 12 8 41.89 1.11
 3 12 8 40.05 1.05
 -4 12 8 13.08 1.1
 4 12 8 11.68 1.09
 -5 12 8 83.02 2.39
 5 12 8 87.37 2.51
 -6 12 8 23.68 1.55
 6 12 8 21.17 1.31
 -7 12 8 102.96 3.35
 7 12 8 98.01 3.19
 -8 12 8 6.44 1.57
 8 12 8 7.34 2.11
 -9 12 8 23.14 1.75
 9 12 8 23 1.78
 -10 12 8 23.12 1.85
 10 12 8 23.87 2.24
 -11 12 8 70.61 2.95
 11 12 8 72.94 2.91
 -12 12 8 13.13 2.35
 12 12 8 9.99 2.03
 -13 12 8 48.8 3.16
 13 12 8 47.69 3.05
 0 13 8 9.14 0.9
 -1 13 8 36.41 1.19
 1 13 8 34.92 1.13
 -2 13 8 97.02 2.14
 2 13 8 94.96 2.04
 -3 13 8 30.11 1.07
 3 13 8 27.52 1.03
 -4 13 8 140.34 3.06
 4 13 8 135.37 3.05
 -5 13 8 83.04 2.58
 5 13 8 82.93 2.48
 -6 13 8 2.17 1.37
 6 13 8 1.43 1.25
 -7 13 8 74.37 2.65
 7 13 8 80.13 3.01
 -8 13 8 15.87 1.95
 8 13 8 18.23 1.96
 -9 13 8 13.99 1.78
 9 13 8 19.13 2.46
 -10 13 8 89.84 3.28
 10 13 8 98.28 3.53
 -11 13 8 0.29 2.14
 11 13 8 4.69 2.42
 -12 13 8 147.18 5.09
 12 13 8 141.32 5.08
 0 14 8 10.35 1.02
 -1 14 8 34.56 1.33
 1 14 8 34.89 1.39
 -2 14 8 38.87 1.52
 2 14 8 35.6 1.35
 -3 14 8 16.28 1.12
 3 14 8 15.61 1.11
 -4 14 8 0.45 0.84
 4 14 8 1.66 0.74
 -5 14 8 30.42 1.82
 5 14 8 32.62 2
 -6 14 8 20.35 2.12
 6 14 8 14.96 2.23
 -7 14 8 80.42 3.12
 7 14 8 83.44 3.41
 -8 14 8 9.11 1.95
 8 14 8 10.62 2.06
 -9 14 8 52.75 3.07
 9 14 8 49.56 2.87
 -10 14 8 56.8 3.11
 10 14 8 59.52 3.41
 -11 14 8 33.4 3.19
 11 14 8 28.42 4.53
 0 15 8 6.46 1.36
 -1 15 8 19.5 1.44
 1 15 8 20.33 1.32
 -2 15 8 27.8 1.55
 2 15 8 24.47 1.47
 -3 15 8 20.39 1.54
 3 15 8 17.28 1.3
 -4 15 8 121.37 2.93
 4 15 8 120.24 2.94
 -5 15 8 7.17 1.7
 5 15 8 6.42 1.87
 -6 15 8 107.83 3.56
 6 15 8 105.65 3.64
 -7 15 8 32.8 2.59
 7 15 8 34.26 2.62
 -8 15 8 51.8 2.97
 8 15 8 47.13 2.7
 -9 15 8 32.16 3.71
 9 15 8 33.22 3.13
 0 16 8 4.8 1.47
 -1 16 8 73.23 2.32
 1 16 8 76.11 2.41
 -2 16 8 32.16 1.84
 2 16 8 37.2 1.94
 -3 16 8 112.21 3.3
 3 16 8 103.51 3
 -4 16 8 5.44 1.56
 4 16 8 3.34 1.43
 -5 16 8 16.65 2.52
 5 16 8 18.12 2.61
 -6 16 8 23.67 3.04
 6 16 8 20.29 2.78
 -7 16 8 28.43 2.89
 7 16 8 37.24 3.23
 0 17 8 31.26 2.23
 -1 17 8 3.39 1.67
 1 17 8 1.98 1.95
 -2 17 8 77.7 3.1
 2 17 8 73.73 2.86
 -3 17 8 18.62 2.97
 3 17 8 19.75 2.54
 -4 17 8 124.71 5.17
 4 17 8 117.91 6.36
 0 0 9 0.14 0.29
 1 0 9 173.89 2.75
 2 0 9 7.64 0.44
 3 0 9 108.71 1.95
 4 0 9 120.01 1.98
 5 0 9 5.9 0.42
 6 0 9 161.46 2.62
 7 0 9 1.63 0.34
 8 0 9 108.45 1.85
 9 0 9 0.87 0.47
 10 0 9 228.52 3.65
 11 0 9 60.39 1.43
 12 0 9 30.35 1.01
 13 0 9 2.07 0.63
 14 0 9 193.43 3.64
 15 0 9 47.37 1.64
 16 0 9 22.24 1.54
 17 0 9 1 1.53
 18 0 9 3.67 2.46
 0 1 9 781.93 11.77
 -1 1 9 364.61 5.56
 1 1 9 368.87 5.62
 -2 1 9 78.09 1.38
 2 1 9 77.17 1.35
 -3 1 9 50.31 1
 3 1 9 48.91 0.96
 -4 1 9 14.49 0.49
 4 1 9 13.08 0.48
 -5 1 9 28.14 0.68
 5 1 9 28.74 0.69
 -6 1 9 35.15 0.79
 6 1 9 34.84 0.78
 -7 1 9 119.18 2
 7 1 9 116.71 2.02
 -8 1 9 74.92 1.38
 8 1 9 75.31 1.41
 -9 1 9 69.03 1.33
 9 1 9 71.03 1.49
 -10 1 9 23.22 0.78
 10 1 9 23.37 0.76
 -11 1 9 32.81 1
 11 1 9 31.32 0.93
 -12 1 9 54.54 1.38
 12 1 9 54.87 1.42
 -13 1 9 57.06 1.49
 13 1 9 57.62 1.51
 -14 1 9 6.85 0.86
 14 1 9 7.66 0.8
 -15 1 9 31.31 1.32
 15 1 9 32.52 1.47
 -16 1 9 48.62 1.71
 16 1 9 51.88 1.83
 -17 1 9 45.23 2.08
 17 1 9 43.69 2.33
 -18 1 9 3.45 2.62
 18 1 9 3.99 2.89
 0 2 9 145.83 2.32
 -1 2 9 61.08 1.15
 1 2 9 62.58 1.14
 -2 2 9 235.46 3.66
 2 2 9 233.26 3.63
 -3 2 9 827.8 12.41
 3 2 9 835.54 12.52
 -4 2 9 200.54 3.13
 4 2 9 197.45 3.1
 -5 2 9 279.57 4.33
 5 2 9 274.58 4.24
 -6 2 9 36.24 0.78
 6 2 9 38.91 0.83
 -7 2 9 11.57 0.51
 7 2 9 11.17 0.48
 -8 2 9 68.22 1.27
 8 2 9 68.34 1.27
 -9 2 9 38.92 0.91
 9 2 9 38.85 0.91
 -10 2 9 79.76 1.56
 10 2 9 78.6 1.45
 -11 2 9 297.56 5.75
 11 2 9 290.02 5.2
 -12 2 9 23.13 0.95
 12 2 9 26.06 0.98
 -13 2 9 41.75 1.36
 13 2 9 41.47 1.29
 -14 2 9 71.02 1.73
 14 2 9 72.88 1.91
 -15 2 9 4.31 1.05
 15 2 9 4.31 1.03
 -16 2 9 25.99 1.7
 16 2 9 28.33 1.69
 -17 2 9 34.13 2.07
 17 2 9 34.19 1.99
 -18 2 9 29.36 3.01
 18 2 9 31.14 3.22
 0 3 9 2.86 0.33
 -1 3 9 215.92 3.37
 1 3 9 215.82 3.35
 -2 3 9 358.75 5.49
 2 3 9 351.46 5.38
 -3 3 9 274.41 4.92
 3 3 9 275.65 4.95
 -4 3 9 272.44 4.92
 4 3 9 269.76 4.85
 -5 3 9 38.03 1.06
 5 3 9 40.04 1.08
 -6 3 9 66.05 1.47
 6 3 9 65.17 1.46
 -7 3 9 36.77 1.04
 7 3 9 37.87 1.03
 -8 3 9 18.22 0.86
 8 3 9 15.38 0.83
 -9 3 9 223.76 3.51
 9 3 9 222.44 3.51
 -10 3 9 121.53 2.19
 10 3 9 123.86 2.21
 -11 3 9 45.86 1.21
 11 3 9 47.56 1.22
 -12 3 9 31.24 1.05
 12 3 9 33.17 1.02
 -13 3 9 54.59 1.53
 13 3 9 58.56 1.48
 -14 3 9 4.81 0.9
 14 3 9 2.9 0.88
 -15 3 9 100.15 2.52
 15 3 9 103.09 2.66
 -16 3 9 23.09 1.74
 16 3 9 23.03 1.8
 -17 3 9 42.97 2.09
 17 3 9 41.45 2.08
 0 4 9 85.49 1.45
 -1 4 9 86.4 1.55
 1 4 9 86.01 1.72
 -2 4 9 88.99 1.84
 2 4 9 86.74 1.8
 -3 4 9 146.42 2.78
 3 4 9 145.68 2.73
 -4 4 9 74.25 1.6
 4 4 9 76.53 1.66
 -5 4 9 27.39 0.91
 5 4 9 26.94 0.97
 -6 4 9 78.52 1.72
 6 4 9 79.16 1.89
 -7 4 9 37.02 1.05
 7 4 9 38.63 1.09
 -8 4 9 79.13 1.74
 8 4 9 81.03 1.82
 -9 4 9 170.27 3.26
 9 4 9 169.29 3.26
 -10 4 9 22.4 1.03
 10 4 9 21.88 1.01
 -11 4 9 109.76 2.5
 11 4 9 113.41 2.83
 -12 4 9 43.08 1.14
 12 4 9 46.75 1.24
 -13 4 9 117.56 2.4
 13 4 9 115.54 2.36
 -14 4 9 6.5 1.1
 14 4 9 5.9 1.03
 -15 4 9 12.32 1.29
 15 4 9 13.77 1.34
 -16 4 9 73.56 2.22
 16 4 9 77.58 2.43
 -17 4 9 59.42 2.43
 17 4 9 60.01 2.3
 0 5 9 8.22 0.45
 -1 5 9 50.83 0.98
 1 5 9 52.04 0.99
 -2 5 9 0.63 0.34
 2 5 9 1.55 0.43
 -3 5 9 174.17 3.55
 3 5 9 174.83 3.42
 -4 5 9 242.21 4.42
 4 5 9 245.66 4.49
 -5 5 9 355.37 6.33
 5 5 9 367.23 6.56
 -6 5 9 57.4 1.42
 6 5 9 54.86 1.42
 -7 5 9 173.6 3.28
 7 5 9 174.06 3.29
 -8 5 9 10.04 0.76
 8 5 9 10.01 0.74
 -9 5 9 30.66 1.18
 9 5 9 30.6 1.14
 -10 5 9 172.28 3.61
 10 5 9 175.04 3.64
 -11 5 9 69.85 2.11
 11 5 9 67.49 1.98
 -12 5 9 50.55 1.68
 12 5 9 45.63 1.63
 -13 5 9 59.76 2.46
 13 5 9 58.16 2.41
 -14 5 9 18.85 1.16
 14 5 9 19.76 1.2
 -15 5 9 28.45 1.54
 15 5 9 29.14 1.52
 -16 5 9 4.61 1.44
 16 5 9 2.25 1.44
 -17 5 9 11.95 2.14
 17 5 9 9.2 1.94
 0 6 9 0.7 0.27
 -1 6 9 24.24 0.63
 1 6 9 23.88 0.61
 -2 6 9 77.56 1.66
 2 6 9 76.94 1.81
 -3 6 9 184.15 3.43
 3 6 9 184.32 3.43
 -4 6 9 147.13 2.84
 4 6 9 147.24 2.93
 -5 6 9 457.44 8.08
 5 6 9 447.44 7.92
 -6 6 9 103.89 2.13
 6 6 9 108.2 2.2
 -7 6 9 139.65 2.7
 7 6 9 135.03 2.66
 -8 6 9 16.03 0.81
 8 6 9 15.56 0.77
 -9 6 9 90.49 2.17
 9 6 9 91.62 2.12
 -10 6 9 30.5 1.21
 10 6 9 30.71 1.2
 -11 6 9 82.28 2.37
 11 6 9 82.74 2.37
 -12 6 9 14.37 1.4
 12 6 9 13.07 1.24
 -13 6 9 50.44 2.09
 13 6 9 47.27 2.2
 -14 6 9 17.82 1.78
 14 6 9 19.33 1.97
 -15 6 9 21.5 2.08
 15 6 9 21.59 2.57
 -16 6 9 25.5 2.66
 16 6 9 22.58 2.57
 0 7 9 219.51 3.45
 -1 7 9 136.69 2.21
 1 7 9 137.49 2.24
 -2 7 9 139.05 2.68
 2 7 9 138.99 2.71
 -3 7 9 131.18 2.55
 3 7 9 130.08 2.58
 -4 7 9 46.78 1.27
 4 7 9 43.9 1.18
 -5 7 9 85.52 1.88
 5 7 9 80.58 1.81
 -6 7 9 72.08 1.9
 6 7 9 74.8 1.77
 -7 7 9 5.47 0.66
 7 7 9 5.84 0.72
 -8 7 9 1.35 0.55
 8 7 9 2.72 0.73
 -9 7 9 1.79 0.73
 9 7 9 1.23 0.69
 -10 7 9 7.89 1.1
 10 7 9 5.12 1.02
 -11 7 9 61.22 2.71
 11 7 9 66.09 2.25
 -12 7 9 221.84 6.01
 12 7 9 234.09 6.19
 -13 7 9 52.31 2.32
 13 7 9 53.88 2.41
 -14 7 9 10.26 1.83
 14 7 9 16.31 2.02
 -15 7 9 6.43 2.1
 15 7 9 9.24 2.22
 -16 7 9 0.59 2.3
 16 7 9 0.45 2.01
 0 8 9 473.28 7.17
 -1 8 9 113.32 1.93
 1 8 9 112.71 2.09
 -2 8 9 72.98 1.68
 2 8 9 70.65 1.59
 -3 8 9 30.61 0.97
 3 8 9 30.35 1.01
 -4 8 9 16.76 0.9
 4 8 9 14.24 0.83
 -5 8 9 56.65 1.38
 5 8 9 59.84 1.64
 -6 8 9 14.32 0.97
 6 8 9 13.91 0.82
 -7 8 9 21.4 1.04
 7 8 9 22.18 1.1
 -8 8 9 15.89 0.98
 8 8 9 16.74 0.96
 -9 8 9 77.16 2.22
 9 8 9 75.49 2.16
 -10 8 9 6.28 1.3
 10 8 9 2.01 1.14
 -11 8 9 225.14 5.98
 11 8 9 222.18 5.94
 -12 8 9 2.95 1.24
 12 8 9 3.23 1.35
 -13 8 9 79.47 2.94
 13 8 9 81.96 3.19
 -14 8 9 26.47 2.23
 14 8 9 27.38 2.43
 -15 8 9 61.49 3.16
 15 8 9 60.33 3.22
 -16 8 9 17.85 4.18
 16 8 9 2.58 4.06
 0 9 9 188.77 3.06
 -1 9 9 6.58 0.52
 1 9 9 6.83 0.48
 -2 9 9 414.57 7.37
 2 9 9 415.38 7.34
 -3 9 9 3.5 0.61
 3 9 9 2.07 0.59
 -4 9 9 250.53 5
 4 9 9 242 4.83
 -5 9 9 14.27 0.92
 5 9 9 12.91 0.9
 -6 9 9 2.91 0.8
 6 9 9 1.79 0.8
 -7 9 9 73.78 2.08
 7 9 9 73.37 2.03
 -8 9 9 66.14 1.96
 8 9 9 67.92 2.01
 -9 9 9 21.46 1.47
 9 9 9 21.51 1.38
 -10 9 9 32.6 1.85
 10 9 9 33.48 1.89
 -11 9 9 15.01 1.45
 11 9 9 13.64 1.63
 -12 9 9 66.93 2.6
 12 9 9 66.89 2.86
 -13 9 9 2.04 1.45
 13 9 9 2.2 1.6
 -14 9 9 23.72 2.26
 14 9 9 27.78 2.67
 -15 9 9 70.7 3.86
 15 9 9 71.98 3.15
 0 10 9 0.35 0.39
 -1 10 9 54.73 1.25
 1 10 9 55.99 1.44
 -2 10 9 44.26 1.46
 2 10 9 41.94 1.43
 -3 10 9 268.71 6.01
 3 10 9 263.49 5.81
 -4 10 9 29.16 1.26
 4 10 9 27.59 1.25
 -5 10 9 122.29 3.6
 5 10 9 118.82 3
 -6 10 9 32.89 1.43
 6 10 9 33.53 1.43
 -7 10 9 13.1 1.13
 7 10 9 15.19 1.28
 -8 10 9 63.82 2.05
 8 10 9 67.47 2.01
 -9 10 9 20.94 1.47
 9 10 9 19.82 1.59
 -10 10 9 69.92 2.49
 10 10 9 67.09 2.94
 -11 10 9 22.7 1.84
 11 10 9 20.03 1.93
 -12 10 9 93.16 3.33
 12 10 9 87.47 3.34
 -13 10 9 14.56 2.25
 13 10 9 17.44 2.26
 -14 10 9 25.74 2.58
 14 10 9 25.05 2.41
 0 11 9 62.31 1.51
 -1 11 9 29.45 0.96
 1 11 9 28.94 0.9
 -2 11 9 26.77 0.83
 2 11 9 23.41 0.76
 -3 11 9 51.79 1.93
 3 11 9 50.36 1.61
 -4 11 9 193.51 4.7
 4 11 9 185.38 4.34
 -5 11 9 1.68 0.78
 5 11 9 1.04 1.01
 -6 11 9 57.98 2
 6 11 9 54.87 1.8
 -7 11 9 86.02 2.57
 7 11 9 85.22 2.41
 -8 11 9 55.55 2.13
 8 11 9 61.77 2.42
 -9 11 9 77.43 2.75
 9 11 9 74.43 2.79
 -10 11 9 5.24 1.56
 10 11 9 1.01 1.52
 -11 11 9 14.92 2.25
 11 11 9 13.05 2.39
 -12 11 9 78.69 3.34
 12 11 9 81.92 3.28
 -13 11 9 40.26 2.91
 13 11 9 46.14 3.35
 0 12 9 0.44 0.62
 -1 12 9 21.77 1.02
 1 12 9 19.94 0.9
 -2 12 9 13.33 0.8
 2 12 9 11.71 0.8
 -3 12 9 230.5 5.29
 3 12 9 215.49 5.8
 -4 12 9 39.53 1.5
 4 12 9 41.86 1.5
 -5 12 9 17.84 1.4
 5 12 9 14.04 1.29
 -6 12 9 43.86 1.96
 6 12 9 38.97 1.7
 -7 12 9 62.68 2.47
 7 12 9 60.56 2.53
 -8 12 9 95.77 3.15
 8 12 9 94.11 3.21
 -9 12 9 23.94 1.92
 9 12 9 24.31 1.95
 -10 12 9 13.8 1.87
 10 12 9 19.93 2.27
 -11 12 9 71.9 3.38
 11 12 9 68.57 3.01
 -12 12 9 27.15 2.55
 12 12 9 27.27 2.38
 0 13 9 11.68 0.98
 -1 13 9 16.27 1.03
 1 13 9 16.78 0.96
 -2 13 9 6.51 0.79
 2 13 9 9.33 0.88
 -3 13 9 17.46 1.51
 3 13 9 12.69 1.5
 -4 13 9 125.56 3.32
 4 13 9 127.5 3.81
 -5 13 9 69.06 2.51
 5 13 9 70.12 2.46
 -6 13 9 42.1 2.18
 6 13 9 38.45 2.18
 -7 13 9 12.32 1.52
 7 13 9 9.4 1.64
 -8 13 9 45.87 2.42
 8 13 9 44.33 2.67
 -9 13 9 2.11 1.83
 9 13 9 1.91 2.07
 -10 13 9 36.61 2.99
 10 13 9 38.2 2.68
 -11 13 9 14.33 2.39
 11 13 9 15.74 2.51
 0 14 9 17.48 1.29
 -1 14 9 36.11 1.44
 1 14 9 33.76 1.28
 -2 14 9 1.37 0.94
 2 14 9 1.05 1.04
 -3 14 9 22.09 1.78
 3 14 9 23.38 1.92
 -4 14 9 68.23 2.74
 4 14 9 75.12 2.62
 -5 14 9 3.35 1.86
 5 14 9 8.57 2.02
 -6 14 9 36.84 2.27
 6 14 9 37.39 2.78
 -7 14 9 12.23 1.98
 7 14 9 15.66 2.62
 -8 14 9 16.96 2.87
 8 14 9 9.89 2.29
 -9 14 9 26.98 2.75
 9 14 9 25.73 2.54
 -10 14 9 14.45 2.79
 10 14 9 16.77 2.91
 0 15 9 31.79 1.65
 -1 15 9 38.64 1.6
 1 15 9 39.88 1.8
 -2 15 9 14.42 1.36
 2 15 9 15.45 1.4
 -3 15 9 46.25 2.38
 3 15 9 46.58 2.22
 -4 15 9 4.74 1.86
 4 15 9 7.68 2.03
 -5 15 9 2.04 2.03
 5 15 9 1.55 1.86
 -6 15 9 82.08 3.57
 6 15 9 87.8 3.38
 -7 15 9 0.86 2.06
 7 15 9 3.54 1.93
 -8 15 9 14.96 2.79
 8 15 9 16.39 2.56
 0 16 9 4.98 1.83
 -1 16 9 52.23 2.1
 1 16 9 53.1 2.35
 -2 16 9 20.34 1.79
 2 16 9 19.43 1.78
 -3 16 9 27.4 2.6
 3 16 9 29.8 2.76
 -4 16 9 4.9 2.4
 4 16 9 6.16 2.53
 -5 16 9 79.67 3.74
 5 16 9 83.66 4.03
 -6 16 9 9.35 3.02
 6 16 9 13.08 3.72
 0 17 9 25.09 3.56
 -1 17 9 11.14 4.67
 1 17 9 6.36 4.57
 0 0 10 495.09 10.57
 1 0 10 225.36 3.52
 2 0 10 122.87 2.04
 3 0 10 30.18 0.76
 4 0 10 28.07 0.73
 5 0 10 10.05 0.58
 6 0 10 46.35 0.97
 7 0 10 8.18 0.55
 8 0 10 66.76 1.28
 9 0 10 129.8 2.21
 10 0 10 4.7 0.53
 11 0 10 160.08 3.04
 12 0 10 178.89 3.41
 13 0 10 20.02 1.23
 14 0 10 2.09 0.99
 15 0 10 26.96 1.46
 16 0 10 65.18 2.12
 17 0 10 186.01 3.98
 0 1 10 78.87 1.4
 -1 1 10 241.53 3.75
 1 1 10 242.9 3.77
 -2 1 10 113.76 1.89
 2 1 10 112.28 1.89
 -3 1 10 41.32 0.84
 3 1 10 42.72 0.87
 -4 1 10 5.53 0.43
 4 1 10 5.77 0.45
 -5 1 10 139.46 2.28
 5 1 10 135.57 2.24
 -6 1 10 131.07 2.16
 6 1 10 133.78 2.22
 -7 1 10 63.99 1.25
 7 1 10 64.51 1.22
 -8 1 10 39.66 0.97
 8 1 10 39.62 0.96
 -9 1 10 102.47 1.79
 9 1 10 103.25 1.83
 -10 1 10 46.01 1.11
 10 1 10 45.5 1.14
 -11 1 10 62.98 1.48
 11 1 10 63.85 1.53
 -12 1 10 150.81 3.05
 12 1 10 151.41 2.96
 -13 1 10 16.57 1.12
 13 1 10 18.84 1.04
 -14 1 10 3.47 0.92
 14 1 10 3.9 1.07
 -15 1 10 27.01 1.47
 15 1 10 25.74 1.35
 -16 1 10 24.59 1.57
 16 1 10 25.06 1.65
 -17 1 10 9.47 2.23
 17 1 10 12.33 2.02
 0 2 10 0.91 0.26
 -1 2 10 134.01 2.18
 1 2 10 134.79 2.21
 -2 2 10 43.88 0.89
 2 2 10 46.28 0.9
 -3 2 10 302.02 4.65
 3 2 10 301.26 4.63
 -4 2 10 508.84 7.69
 4 2 10 508.03 7.68
 -5 2 10 146.62 2.4
 5 2 10 144.74 2.36
 -6 2 10 329.96 5.04
 6 2 10 329.02 5.03
 -7 2 10 68.18 1.27
 7 2 10 65.57 1.24
 -8 2 10 109.44 1.87
 8 2 10 111.3 1.89
 -9 2 10 5.46 0.51
 9 2 10 4.19 0.5
 -10 2 10 78.58 1.58
 10 2 10 78.18 1.55
 -11 2 10 80.79 1.76
 11 2 10 81.21 1.76
 -12 2 10 5.29 0.77
 12 2 10 6.32 0.72
 -13 2 10 16.29 0.99
 13 2 10 14.68 0.96
 -14 2 10 8.83 1.17
 14 2 10 7.2 1.02
 -15 2 10 26.26 1.39
 15 2 10 28.23 1.45
 -16 2 10 70.75 2.47
 16 2 10 75.25 2.6
 -17 2 10 16.85 2.01
 17 2 10 9.9 1.91
 0 3 10 32.58 0.75
 -1 3 10 209.43 3.3
 1 3 10 209.09 3.28
 -2 3 10 79.94 1.38
 2 3 10 83.04 1.43
 -3 3 10 180.1 3.36
 3 3 10 184.49 3.44
 -4 3 10 186.97 3.48
 4 3 10 188.96 3.52
 -5 3 10 23.37 0.87
 5 3 10 21.86 0.87
 -6 3 10 20.79 0.84
 6 3 10 21.02 0.84
 -7 3 10 71.92 1.69
 7 3 10 72.75 1.7
 -8 3 10 31.12 1.01
 8 3 10 29.83 0.98
 -9 3 10 54.19 1.56
 9 3 10 50.04 1.32
 -10 3 10 34.95 1.22
 10 3 10 34.24 1.22
 -11 3 10 53.36 1.29
 11 3 10 53.1 1.31
 -12 3 10 42.03 1.23
 12 3 10 41.81 1.18
 -13 3 10 31.52 1.14
 13 3 10 30.98 1.19
 -14 3 10 71.57 1.84
 14 3 10 73.04 1.84
 -15 3 10 40.23 1.7
 15 3 10 43.14 1.72
 -16 3 10 1.01 1.6
 16 3 10 0.84 1.39
 -17 3 10 48.24 2.53
 17 3 10 46.65 2.49
 0 4 10 1.44 0.3
 -1 4 10 75.81 1.35
 1 4 10 77.31 1.37
 -2 4 10 71.87 1.61
 2 4 10 70.89 1.55
 -3 4 10 324.85 5.9
 3 4 10 319.22 5.96
 -4 4 10 17.8 0.75
 4 4 10 16.66 0.75
 -5 4 10 20.23 0.84
 5 4 10 19.8 0.89
 -6 4 10 29.9 0.97
 6 4 10 29.68 1.05
 -7 4 10 127.39 2.52
 7 4 10 123.16 2.45
 -8 4 10 152.6 2.96
 8 4 10 151.39 2.97
 -9 4 10 233.4 4.73
 9 4 10 238.13 4.79
 -10 4 10 280.95 5.56
 10 4 10 277.34 5.56
 -11 4 10 64.87 1.91
 11 4 10 63.43 1.9
 -12 4 10 102.47 2.66
 12 4 10 98.32 2.54
 -13 4 10 10.04 1.36
 13 4 10 13.82 1.33
 -14 4 10 108.09 2.55
 14 4 10 104.33 2.98
 -15 4 10 25.72 1.44
 15 4 10 27.47 1.65
 -16 4 10 32.16 1.9
 16 4 10 32.86 2.05
 -17 4 10 27.5 3.32
 17 4 10 35.34 3.58
 0 5 10 27.81 0.69
 -1 5 10 57.65 1.07
 1 5 10 55.7 1.06
 -2 5 10 58.09 1.4
 2 5 10 59.17 1.38
 -3 5 10 154.94 2.96
 3 5 10 157.61 2.99
 -4 5 10 76.98 1.67
 4 5 10 75.38 1.66
 -5 5 10 55.01 1.37
 5 5 10 56.97 1.41
 -6 5 10 100.51 2.06
 6 5 10 99.52 2.1
 -7 5 10 7.2 0.72
 7 5 10 7.54 0.72
 -8 5 10 9.98 0.81
 8 5 10 11.3 0.92
 -9 5 10 126.55 2.8
 9 5 10 130.67 3.25
 -10 5 10 17.49 1.12
 10 5 10 20.03 1.16
 -11 5 10 8.95 1.25
 11 5 10 7.95 1.27
 -12 5 10 24.2 1.37
 12 5 10 20.56 1.26
 -13 5 10 109.69 3.52
 13 5 10 106.75 3.59
 -14 5 10 22.01 1.9
 14 5 10 26.7 1.98
 -15 5 10 3.62 1.63
 15 5 10 3.54 2.1
 -16 5 10 54.38 3.05
 16 5 10 53.38 3.1
 0 6 10 183.47 2.9
 -1 6 10 177.69 2.8
 1 6 10 175.07 2.77
 -2 6 10 109.35 2.19
 2 6 10 110.71 2.2
 -3 6 10 31 0.98
 3 6 10 31.55 1
 -4 6 10 52.66 1.31
 4 6 10 52.13 1.28
 -5 6 10 156.48 3.09
 5 6 10 153.71 2.94
 -6 6 10 85.03 1.89
 6 6 10 85.11 1.85
 -7 6 10 188.56 3.93
 7 6 10 185.4 3.75
 -8 6 10 52.49 1.48
 8 6 10 52.96 1.52
 -9 6 10 136.51 2.99
 9 6 10 135.99 2.94
 -10 6 10 35.34 1.33
 10 6 10 35.27 1.4
 -11 6 10 28.58 1.46
 11 6 10 32.18 1.5
 -12 6 10 47.08 1.96
 12 6 10 50.24 2.09
 -13 6 10 52.26 2.42
 13 6 10 53.95 2.46
 -14 6 10 11.13 1.75
 14 6 10 15.45 2.27
 -15 6 10 34.63 2.46
 15 6 10 31.63 2.65
 -16 6 10 7.02 2.94
 16 6 10 9.78 2.42
 0 7 10 246.39 3.93
 -1 7 10 78.36 1.51
 1 7 10 80.54 1.43
 -2 7 10 17.77 0.81
 2 7 10 18.97 0.8
 -3 7 10 1.56 0.64
 3 7 10 0.67 0.46
 -4 7 10 73.31 1.64
 4 7 10 70.96 1.65
 -5 7 10 34.55 1.16
 5 7 10 35.73 1.15
 -6 7 10 76.66 1.91
 6 7 10 70.49 1.72
 -7 7 10 73.95 1.89
 7 7 10 71.02 1.8
 -8 7 10 35.37 1.23
 8 7 10 35.03 1.24
 -9 7 10 3.19 0.85
 9 7 10 1.92 0.73
 -10 7 10 38.58 1.68
 10 7 10 38.74 1.82
 -11 7 10 42.21 1.96
 11 7 10 38.31 1.83
 -12 7 10 77.96 2.8
 12 7 10 76.88 2.87
 -13 7 10 12.71 1.6
 13 7 10 11.51 2.01
 -14 7 10 27.7 2.02
 14 7 10 36 2.92
 -15 7 10 55.82 3.59
 15 7 10 53.87 3.01
 -16 7 10 29.63 5.74
 0 8 10 5.62 0.46
 -1 8 10 31.4 0.73
 1 8 10 33 0.78
 -2 8 10 246.45 4.5
 2 8 10 239.28 4.41
 -3 8 10 28.39 1.08
 3 8 10 26.41 1.03
 -4 8 10 26.89 0.97
 4 8 10 25.17 0.95
 -5 8 10 138.77 2.97
 5 8 10 142.31 3.04
 -6 8 10 19.89 0.99
 6 8 10 17.57 1.01
 -7 8 10 90.8 2.21
 7 8 10 85.42 2.09
 -8 8 10 7.97 0.87
 8 8 10 8.68 0.92
 -9 8 10 61.38 2.22
 9 8 10 58.38 2.17
 -10 8 10 55.14 2.1
 10 8 10 53.33 2.14
 -11 8 10 94.45 3.1
 11 8 10 90.66 3.17
 -12 8 10 3.99 1.73
 12 8 10 5.3 1.95
 -13 8 10 51.21 2.75
 13 8 10 52.24 2.73
 -14 8 10 26.94 2.58
 14 8 10 30.95 2.51
 -15 8 10 39.26 2.81
 15 8 10 40.9 2.67
 0 9 10 16.75 0.7
 -1 9 10 23.97 0.71
 1 9 10 24.77 0.71
 -2 9 10 56.66 1.52
 2 9 10 54.23 1.42
 -3 9 10 53.07 1.47
 3 9 10 54.99 1.6
 -4 9 10 1.52 0.55
 4 9 10 2.32 0.63
 -5 9 10 49.66 1.57
 5 9 10 50.77 1.69
 -6 9 10 4.7 1.03
 6 9 10 4.96 0.82
 -7 9 10 21.82 1.27
 7 9 10 23.87 1.29
 -8 9 10 76.35 2.27
 8 9 10 73.69 2.23
 -9 9 10 71.64 2.35
 9 9 10 71.53 2.52
 -10 9 10 121.57 3.65
 10 9 10 121.29 3.81
 -11 9 10 45.9 2.24
 11 9 10 45.37 2.27
 -12 9 10 58.68 2.62
 12 9 10 62.2 2.79
 -13 9 10 20.36 2.05
 13 9 10 22.17 2.35
 -14 9 10 40.54 2.78
 14 9 10 42.43 2.86
 0 10 10 1.83 0.59
 -1 10 10 32.03 1.02
 1 10 10 34.81 1.09
 -2 10 10 12.82 1
 2 10 10 12.84 1.12
 -3 10 10 535.99 11.57
 3 10 10 557.41 11.98
 -4 10 10 61.68 1.88
 4 10 10 61.32 1.85
 -5 10 10 93.35 2.51
 5 10 10 94.27 2.57
 -6 10 10 50.15 1.84
 6 10 10 48.92 1.88
 -7 10 10 17.61 1.33
 7 10 10 17.63 1.16
 -8 10 10 55.72 2.17
 8 10 10 54.73 2.05
 -9 10 10 51.46 2.3
 9 10 10 50.51 2.44
 -10 10 10 80.8 2.81
 10 10 10 78.96 3.04
 -11 10 10 27.46 2.11
 11 10 10 30.33 2.18
 -12 10 10 18.41 2.38
 12 10 10 18.73 2.55
 -13 10 10 3.82 2.63
 13 10 10 4.7 2.32
 -14 10 10 11.48 3.18
 14 10 10 3.28 3.42
 0 11 10 36.34 1.04
 -1 11 10 39.51 1.11
 1 11 10 38.49 1.1
 -2 11 10 275.6 6.18
 2 11 10 266.65 5.98
 -3 11 10 97.36 2.5
 3 11 10 100.03 2.7
 -4 11 10 56.17 1.83
 4 11 10 54.78 1.81
 -5 11 10 13.53 1.34
 5 11 10 14 1.23
 -6 11 10 54.78 1.94
 6 11 10 48.95 1.74
 -7 11 10 41.95 1.82
 7 11 10 43.5 1.98
 -8 11 10 61.45 2.54
 8 11 10 65.53 2.88
 -9 11 10 90.74 3.05
 9 11 10 88.9 3.3
 -10 11 10 24.75 2.05
 10 11 10 26.32 2.22
 -11 11 10 2.51 1.68
 11 11 10 2.51 1.7
 -12 11 10 58.15 3.2
 12 11 10 54.52 3.09
 -13 11 10 6.39 2.94
 13 11 10 15.1 2.92
 0 12 10 40.46 1.19
 -1 12 10 18.49 0.93
 1 12 10 20.33 0.93
 -2 12 10 26.56 1.49
 2 12 10 25.14 1.29
 -3 12 10 18.87 1.27
 3 12 10 19.24 1.3
 -4 12 10 1.48 1.12
 4 12 10 1.28 1.07
 -5 12 10 30.58 1.65
 5 12 10 32.95 1.74
 -6 12 10 89.79 2.56
 6 12 10 88.61 2.69
 -7 12 10 5.34 1.83
 7 12 10 3.93 1.83
 -8 12 10 20.84 1.81
 8 12 10 25.77 1.99
 -9 12 10 59.78 2.6
 9 12 10 61.78 3.05
 -10 12 10 22.11 2.27
 10 12 10 22.47 2.21
 -11 12 10 87.42 3.63
 11 12 10 87.24 3.69
 -12 12 10 39.93 3.85
 12 12 10 47.88 4.13
 0 13 10 25.42 1.08
 -1 13 10 113.92 2.41
 1 13 10 110.55 2.38
 -2 13 10 77.58 2.39
 2 13 10 75.75 2.37
 -3 13 10 4.87 1.29
 3 13 10 5.34 1.26
 -4 13 10 66 2.21
 4 13 10 66.6 2.31
 -5 13 10 19.27 1.69
 5 13 10 19.86 2.01
 -6 13 10 102.79 3.47
 6 13 10 100.54 3.55
 -7 13 10 6.95 2.14
 7 13 10 5.32 2.11
 -8 13 10 22.3 2.05
 8 13 10 26.51 2.8
 -9 13 10 9.57 2.35
 9 13 10 11.11 2.42
 -10 13 10 5.91 2.72
 10 13 10 2.66 3.01
 0 14 10 3.27 1.11
 -1 14 10 26.13 1.38
 1 14 10 25.28 1.39
 -2 14 10 41.99 2.17
 2 14 10 42 2.07
 -3 14 10 20.42 1.92
 3 14 10 17.14 1.94
 -4 14 10 18.76 1.78
 4 14 10 19.92 1.97
 -5 14 10 43.49 2.68
 5 14 10 41.87 2.6
 -6 14 10 99.55 3.6
 6 14 10 101.05 4.01
 -7 14 10 3.01 2.5
 7 14 10 3.14 2.15
 -8 14 10 44.88 2.82
 8 14 10 44.15 2.93
 -9 14 10 7.54 2.65
 9 14 10 8.4 2.78
 0 15 10 7.09 1.44
 -1 15 10 103.35 2.77
 1 15 10 98.92 2.51
 -2 15 10 4.22 1.85
 2 15 10 4.32 1.86
 -3 15 10 5.88 1.95
 3 15 10 6.05 1.74
 -4 15 10 11.66 2.25
 4 15 10 12.7 2.22
 -5 15 10 138.42 5.15
 5 15 10 138.38 4.87
 -6 15 10 80.72 3.97
 6 15 10 72.38 3.5
 -7 15 10 27.83 3.2
 7 15 10 37.08 3.35
 0 16 10 20.29 1.89
 -1 16 10 21.29 1.91
 1 16 10 23.23 2.03
 -2 16 10 11.38 2.72
 2 16 10 15.44 2.35
 -3 16 10 127.73 4.56
 3 16 10 136 4.63
 -4 16 10 11.24 2.9
 4 16 10 8.1 2.8
 0 0 11 0.59 0.52
 1 0 11 90.15 1.56
 2 0 11 649.36 10.45
 3 0 11 0.66 0.45
 4 0 11 89.48 1.6
 5 0 11 29.92 0.77
 6 0 11 16.74 0.67
 7 0 11 10.25 0.55
 8 0 11 83.18 1.52
 9 0 11 89.69 1.68
 10 0 11 397.13 7.17
 11 0 11 50.54 1.37
 12 0 11 22.11 1.06
 13 0 11 67.29 1.76
 14 0 11 3.56 1.08
 15 0 11 8.61 1.33
 16 0 11 31.97 1.75
 17 0 11 53.05 3.11
 0 1 11 100.52 1.75
 -1 1 11 364.57 5.6
 1 1 11 358.98 5.61
 -2 1 11 30.66 0.8
 2 1 11 30.57 0.77
 -3 1 11 43.26 0.95
 3 1 11 44.47 0.93
 -4 1 11 18.04 0.63
 4 1 11 18.29 0.64
 -5 1 11 68.57 1.3
 5 1 11 68.11 1.3
 -6 1 11 55.26 1.11
 6 1 11 56.59 1.14
 -7 1 11 46.67 1
 7 1 11 47.38 1.05
 -8 1 11 83.61 1.53
 8 1 11 79.6 1.47
 -9 1 11 32.58 0.86
 9 1 11 33.14 0.88
 -10 1 11 93.31 2
 10 1 11 90.2 1.92
 -11 1 11 46.46 1.34
 11 1 11 46.34 1.31
 -12 1 11 2.04 0.76
 12 1 11 3.47 0.71
 -13 1 11 76.15 1.86
 13 1 11 76.22 1.86
 -14 1 11 35.09 1.49
 14 1 11 35.65 1.54
 -15 1 11 22.57 1.5
 15 1 11 21.99 1.56
 -16 1 11 55.25 2.22
 16 1 11 58.84 2.19
 -17 1 11 23.52 2.55
 17 1 11 23.59 2.67
 0 2 11 341.98 5.26
 -1 2 11 105.29 1.85
 1 2 11 105.06 1.8
 -2 2 11 22.69 0.63
 2 2 11 21.61 0.64
 -3 2 11 135.42 2.24
 3 2 11 134.91 2.23
 -4 2 11 40.88 0.89
 4 2 11 38.8 0.87
 -5 2 11 117.41 1.97
 5 2 11 119.14 1.99
 -6 2 11 80.54 1.46
 6 2 11 79.54 1.45
 -7 2 11 26.48 0.7
 7 2 11 26.32 0.72
 -8 2 11 285.94 4.44
 8 2 11 296.24 4.59
 -9 2 11 43.48 1.01
 9 2 11 44.05 1.02
 -10 2 11 73.29 1.6
 10 2 11 73.56 1.57
 -11 2 11 35.75 1.1
 11 2 11 35.46 1.09
 -12 2 11 18.63 0.93
 12 2 11 20.74 0.98
 -13 2 11 3.22 0.9
 13 2 11 2.09 0.98
 -14 2 11 16.68 1.32
 14 2 11 17.3 1.3
 -15 2 11 20.11 1.44
 15 2 11 19.76 1.51
 -16 2 11 13.31 1.85
 16 2 11 12.64 1.96
 0 3 11 88.95 1.56
 -1 3 11 64.11 1.22
 1 3 11 64.56 1.21
 -2 3 11 64.74 1.19
 2 3 11 62.81 1.16
 -3 3 11 30.98 0.72
 3 3 11 29.46 0.72
 -4 3 11 206.09 4.18
 4 3 11 198.11 3.84
 -5 3 11 3.45 0.69
 5 3 11 1.49 0.46
 -6 3 11 41.55 1.18
 6 3 11 38.74 1.13
 -7 3 11 78.99 1.74
 7 3 11 79.66 1.74
 -8 3 11 175.91 3.42
 8 3 11 178.16 3.36
 -9 3 11 122.71 2.72
 9 3 11 121.94 2.67
 -10 3 11 107.63 2.72
 10 3 11 105.88 2.67
 -11 3 11 21.53 1.1
 11 3 11 23.64 1.29
 -12 3 11 65.48 2.02
 12 3 11 62.96 2.15
 -13 3 11 53.29 1.98
 13 3 11 53.71 2.14
 -14 3 11 13.38 1.08
 14 3 11 12.09 1.09
 -15 3 11 2 1.3
 15 3 11 1.61 1.32
 -16 3 11 15.03 1.83
 16 3 11 14.86 1.64
 0 4 11 59.23 1.13
 -1 4 11 31.92 0.77
 1 4 11 31.78 0.77
 -2 4 11 40.15 0.85
 2 4 11 39.89 0.83
 -3 4 11 85.52 1.81
 3 4 11 83.13 1.77
 -4 4 11 330.34 5.91
 4 4 11 336.94 6
 -5 4 11 268.26 4.87
 5 4 11 265.79 4.84
 -6 4 11 95.1 1.97
 6 4 11 97.72 2.04
 -7 4 11 111.01 2.24
 7 4 11 114.79 2.36
 -8 4 11 117.22 2.6
 8 4 11 113.73 2.51
 -9 4 11 193.1 4
 9 4 11 196.49 4.04
 -10 4 11 282.87 6.36
 10 4 11 280.02 6.24
 -11 4 11 3.45 0.95
 11 4 11 2.92 1.01
 -12 4 11 56.55 1.94
 12 4 11 57.75 1.99
 -13 4 11 16.52 1.44
 13 4 11 15.49 1.57
 -14 4 11 40.51 2.31
 14 4 11 39.32 2.42
 -15 4 11 15.11 2.02
 15 4 11 15.33 2.44
 -16 4 11 23.77 2.65
 16 4 11 19.82 2.44
 0 5 11 0.97 0.33
 -1 5 11 103.75 1.77
 1 5 11 103.43 1.77
 -2 5 11 73.97 1.63
 2 5 11 76.12 1.66
 -3 5 11 4.55 0.83
 3 5 11 2.59 0.58
 -4 5 11 89.23 1.89
 4 5 11 86.84 1.83
 -5 5 11 150.05 2.88
 5 5 11 149.38 3
 -6 5 11 84.07 1.76
 6 5 11 80.43 1.76
 -7 5 11 51.48 1.48
 7 5 11 53.94 1.56
 -8 5 11 2.42 0.71
 8 5 11 2.3 0.78
 -9 5 11 13.07 0.88
 9 5 11 13.64 1.02
 -10 5 11 25.55 1.2
 10 5 11 23.44 1.25
 -11 5 11 52.7 1.77
 11 5 11 50.23 1.83
 -12 5 11 2.88 1.45
 12 5 11 1.3 1.45
 -13 5 11 26.6 1.85
 13 5 11 25.43 2.1
 -14 5 11 27.51 2.67
 14 5 11 26.94 2.53
 -15 5 11 4.56 1.95
 15 5 11 2.05 2.05
 -16 5 11 6.88 2.65
 16 5 11 11.46 2.63
 0 6 11 11.05 0.51
 -1 6 11 67.68 1.24
 1 6 11 69.45 1.27
 -2 6 11 204.02 3.79
 2 6 11 197.74 3.7
 -3 6 11 62.19 1.48
 3 6 11 58.71 1.46
 -4 6 11 297.09 5.33
 4 6 11 304.38 5.46
 -5 6 11 154.09 2.96
 5 6 11 152.7 2.95
 -6 6 11 35.77 1.25
 6 6 11 38.4 1.28
 -7 6 11 24.33 1.08
 7 6 11 23.89 1.15
 -8 6 11 68.31 1.79
 8 6 11 64.58 1.72
 -9 6 11 12.1 1.08
 9 6 11 14.44 0.94
 -10 6 11 25.11 1.26
 10 6 11 24.37 1.44
 -11 6 11 56.58 2.19
 11 6 11 57.87 2.11
 -12 6 11 22.68 1.71
 12 6 11 19.13 1.79
 -13 6 11 33.17 2.06
 13 6 11 33.58 2.42
 -14 6 11 45.78 2.54
 14 6 11 46.54 2.46
 -15 6 11 11.36 2.64
 15 6 11 17.2 2.43
 0 7 11 63.87 1.18
 -1 7 11 32.92 1.05
 1 7 11 31.16 1.05
 -2 7 11 29 0.97
 2 7 11 27.12 0.95
 -3 7 11 35.84 1.06
 3 7 11 32.39 1.01
 -4 7 11 61.68 1.53
 4 7 11 61.46 1.51
 -5 7 11 71.66 1.85
 5 7 11 68.6 1.77
 -6 7 11 19.53 1.03
 6 7 11 18.98 1
 -7 7 11 16.64 1.02
 7 7 11 18.16 1.08
 -8 7 11 62.43 1.7
 8 7 11 67.33 1.83
 -9 7 11 96.76 3.01
 9 7 11 94.93 3.01
 -10 7 11 20.49 1.55
 10 7 11 20.97 1.68
 -11 7 11 15.78 1.56
 11 7 11 15.65 1.62
 -12 7 11 32.55 1.95
 12 7 11 29.68 2.05
 -13 7 11 32.57 2.42
 13 7 11 28.75 2.52
 -14 7 11 53.54 3.27
 14 7 11 54.51 3.06
 -15 7 11 19.68 2.94
 15 7 11 19.52 2.78
 0 8 11 0.77 0.36
 -1 8 11 31.51 1.01
 1 8 11 29.42 1.01
 -2 8 11 155.01 3.17
 2 8 11 151.2 2.93
 -3 8 11 127.74 2.76
 3 8 11 133.08 2.87
 -4 8 11 108.17 2.77
 4 8 11 105.75 2.49
 -5 8 11 90.51 2.17
 5 8 11 91.04 2.19
 -6 8 11 15.71 1.03
 6 8 11 14.18 1.04
 -7 8 11 155.6 3.66
 7 8 11 155.71 3.68
 -8 8 11 64 1.97
 8 8 11 64.39 1.98
 -9 8 11 47.46 1.98
 9 8 11 46.77 2
 -10 8 11 7.8 1.55
 10 8 11 4.07 1.23
 -11 8 11 95.8 3.33
 11 8 11 89.59 3.21
 -12 8 11 119.83 3.74
 12 8 11 123.85 4.16
 -13 8 11 5.02 1.79
 13 8 11 3.92 2.16
 -14 8 11 32.84 2.89
 14 8 11 31.32 2.71
 0 9 11 23.14 0.79
 -1 9 11 147.83 3.53
 1 9 11 149.76 3.59
 -2 9 11 36.97 1.41
 2 9 11 32.26 1.75
 -3 9 11 84.87 2.26
 3 9 11 79.98 2.47
 -4 9 11 57.02 1.81
 4 9 11 54.26 1.72
 -5 9 11 89.71 2.47
 5 9 11 85.09 2.31
 -6 9 11 147.59 3.6
 6 9 11 148.92 3.64
 -7 9 11 25.15 1.33
 7 9 11 25.76 1.44
 -8 9 11 7.99 1.29
 8 9 11 6.79 1.2
 -9 9 11 32.85 1.83
 9 9 11 32.54 2.04
 -10 9 11 13.82 1.7
 10 9 11 13.89 1.87
 -11 9 11 54.59 2.47
 11 9 11 55.09 2.58
 -12 9 11 16.27 2.04
 12 9 11 16.87 2.37
 -13 9 11 59.71 3.19
 13 9 11 61 3.36
 -14 9 11 10.76 2.99
 14 9 11 20.51 3.78
 0 10 11 37.07 1
 -1 10 11 163.71 3.86
 1 10 11 161.58 3.78
 -2 10 11 49.53 1.66
 2 10 11 46.94 1.69
 -3 10 11 27.78 1.35
 3 10 11 28.13 1.43
 -4 10 11 140.02 3.44
 4 10 11 139 3.41
 -5 10 11 23.78 1.4
 5 10 11 20.35 1.37
 -6 10 11 24.75 1.41
 6 10 11 24.39 1.33
 -7 10 11 47.41 1.73
 7 10 11 45.64 1.73
 -8 10 11 7.6 1.5
 8 10 11 5.6 1.76
 -9 10 11 15.79 1.96
 9 10 11 12.01 1.78
 -10 10 11 143.57 4.24
 10 10 11 151.56 4.76
 -11 10 11 7.65 2.12
 11 10 11 4.43 1.91
 -12 10 11 29.33 2.96
 12 10 11 23.06 2.53
 -13 10 11 5.23 2.44
 13 10 11 8.12 2.51
 0 11 11 29.64 1.02
 -1 11 11 69.39 2.02
 1 11 11 69.03 1.96
 -2 11 11 30.75 1.33
 2 11 11 31.41 1.38
 -3 11 11 26.73 1.26
 3 11 11 25.17 1.34
 -4 11 11 0.38 1.08
 4 11 11 0.95 1.09
 -5 11 11 17.11 1.49
 5 11 11 18.36 1.38
 -6 11 11 116.45 3.13
 6 11 11 115.62 3.18
 -7 11 11 11.28 1.72
 7 11 11 9.78 1.88
 -8 11 11 8 1.49
 8 11 11 5.88 1.74
 -9 11 11 21.28 1.89
 9 11 11 22.54 2.16
 -10 11 11 4.97 1.92
 10 11 11 2.29 1.77
 -11 11 11 23.75 2.57
 11 11 11 23.86 2.33
 -12 11 11 66.37 3.32
 12 11 11 72.07 3.43
 0 12 11 1.53 0.78
 -1 12 11 29.32 1.33
 1 12 11 28.59 1.49
 -2 12 11 13.14 1.3
 2 12 11 11.59 1.38
 -3 12 11 51.58 1.88
 3 12 11 49.05 1.92
 -4 12 11 55.7 2.05
 4 12 11 55.52 2.18
 -5 12 11 71.96 2.36
 5 12 11 70.97 2.44
 -6 12 11 23.28 1.87
 6 12 11 22.06 1.75
 -7 12 11 16.68 1.84
 7 12 11 19.51 2.26
 -8 12 11 21.24 2.16
 8 12 11 19.89 2.36
 -9 12 11 43.37 2.4
 9 12 11 42.98 2.68
 -10 12 11 37.61 2.81
 10 12 11 39.33 2.81
 -11 12 11 3.44 2.92
 11 12 11 7.32 2.95
 0 13 11 30.08 1.37
 -1 13 11 8.99 1.42
 1 13 11 6.04 1.29
 -2 13 11 121.88 3.33
 2 13 11 120.84 3.32
 -3 13 11 93.25 2.76
 3 13 11 92.4 2.9
 -4 13 11 12.82 1.58
 4 13 11 11.62 1.77
 -5 13 11 15.04 1.71
 5 13 11 15.43 1.76
 -6 13 11 102.56 3.55
 6 13 11 95.38 3.85
 -7 13 11 33.24 2.57
 7 13 11 35.25 2.76
 -8 13 11 53.05 3.09
 8 13 11 49.71 2.7
 -9 13 11 3.61 2.43
 9 13 11 6.05 2.47
 -10 13 11 5.53 5.06
 0 14 11 29.36 1.43
 -1 14 11 18.81 1.81
 1 14 11 23.08 1.94
 -2 14 11 4.33 1.83
 2 14 11 5.77 1.81
 -3 14 11 4.4 1.83
 3 14 11 5.49 1.79
 -4 14 11 127.48 3.85
 4 14 11 124.15 3.94
 -5 14 11 32.37 2.9
 5 14 11 29.4 2.67
 -6 14 11 0.91 2.44
 6 14 11 0.8 2.22
 -7 14 11 30.47 2.68
 7 14 11 29.86 2.46
 -8 14 11 17.76 3.39
 8 14 11 22.19 3.19
 0 15 11 10.71 1.68
 -1 15 11 7.68 2.2
 1 15 11 5.46 2.4
 -2 15 11 2.14 1.95
 2 15 11 5.43 2.16
 -3 15 11 112.55 3.68
 3 15 11 114.09 3.48
 -4 15 11 42.89 2.97
 4 15 11 43.09 2.9
 -5 15 11 46.64 3.21
 5 15 11 50.52 3.12
 -6 15 11 28.75 3.79
 6 15 11 20.32 3.74
 0 16 11 0 2.51
 1 16 11 7.62 4.85
 0 0 12 4.73 0.66
 1 0 12 21.15 0.67
 2 0 12 122.37 2.06
 3 0 12 7.04 0.52
 4 0 12 129.45 2.19
 5 0 12 6.79 0.57
 6 0 12 50.91 1.09
 7 0 12 15.96 0.65
 8 0 12 30.02 0.94
 9 0 12 178.85 3.39
 10 0 12 140.48 2.75
 11 0 12 429.32 7.62
 12 0 12 27.13 1.26
 13 0 12 73.03 1.96
 14 0 12 19.62 1.58
 15 0 12 1.45 1.67
 16 0 12 18.73 1.96
 0 1 12 1.12 0.4
 -1 1 12 38.24 0.91
 1 1 12 36.65 0.9
 -2 1 12 5.61 0.52
 2 1 12 5.52 0.49
 -3 1 12 363.83 5.59
 3 1 12 357.68 5.48
 -4 1 12 25.05 0.72
 4 1 12 26.08 0.75
 -5 1 12 2.09 0.42
 5 1 12 1.18 0.37
 -6 1 12 46.82 1.02
 6 1 12 50.04 1.07
 -7 1 12 126.46 2.15
 7 1 12 122.76 2.07
 -8 1 12 35.81 0.88
 8 1 12 38.73 0.95
 -9 1 12 40.88 1.08
 9 1 12 40.9 1.02
 -10 1 12 13.29 0.82
 10 1 12 14.7 0.84
 -11 1 12 5.99 0.86
 11 1 12 7.38 0.86
 -12 1 12 83.72 1.98
 12 1 12 83.38 2.02
 -13 1 12 49.08 1.68
 13 1 12 47.13 1.56
 -14 1 12 29.53 1.55
 14 1 12 31.98 1.44
 -15 1 12 9.78 1.45
 15 1 12 7.06 1.61
 -16 1 12 41.7 2.3
 16 1 12 42.84 2.45
 0 2 12 201.47 3.2
 -1 2 12 143.65 2.36
 1 2 12 144.28 2.39
 -2 2 12 293.76 4.58
 2 2 12 292.54 4.51
 -3 2 12 93.13 1.6
 3 2 12 91.28 1.61
 -4 2 12 143.87 2.43
 4 2 12 141.46 2.36
 -5 2 12 140.99 2.31
 5 2 12 142.16 2.37
 -6 2 12 3.04 0.56
 6 2 12 4.17 0.67
 -7 2 12 82.58 1.87
 7 2 12 79.91 1.79
 -8 2 12 17.38 0.87
 8 2 12 18.57 0.93
 -9 2 12 8.09 0.88
 9 2 12 8.05 0.99
 -10 2 12 187.16 4.35
 10 2 12 193 4.48
 -11 2 12 65.6 1.54
 11 2 12 66.53 1.57
 -12 2 12 48.03 1.4
 12 2 12 48.72 1.44
 -13 2 12 32.47 1.27
 13 2 12 31.52 1.27
 -14 2 12 53.79 1.78
 14 2 12 52.21 1.75
 -15 2 12 24.36 1.64
 15 2 12 26.76 1.67
 -16 2 12 18.59 2.71
 16 2 12 15.06 2.13
 0 3 12 19.7 0.65
 -1 3 12 98.05 1.7
 1 3 12 95.83 1.71
 -2 3 12 70.14 1.39
 2 3 12 70.25 1.32
 -3 3 12 21.53 0.63
 3 3 12 21.89 0.62
 -4 3 12 54.32 1.38
 4 3 12 55.78 1.54
 -5 3 12 183.89 3.47
 5 3 12 189.6 3.55
 -6 3 12 4.84 0.83
 6 3 12 6.07 0.82
 -7 3 12 20.59 0.88
 7 3 12 19.63 0.89
 -8 3 12 45.95 1.42
 8 3 12 44.77 1.45
 -9 3 12 58.13 1.6
 9 3 12 60.09 1.72
 -10 3 12 85.53 2.32
 10 3 12 93.38 2.6
 -11 3 12 142.85 3.59
 11 3 12 148.6 3.77
 -12 3 12 27.45 1.53
 12 3 12 27.93 1.56
 -13 3 12 14.84 1.67
 13 3 12 11.14 1.58
 -14 3 12 10.93 1.47
 14 3 12 11.5 1.67
 -15 3 12 15.15 2.42
 15 3 12 12.73 2.32
 -16 3 12 13.88 2.68
 16 3 12 14.56 3.17
 0 4 12 59.99 1.19
 -1 4 12 42.35 0.93
 1 4 12 41.45 0.91
 -2 4 12 94 1.63
 2 4 12 92.12 1.59
 -3 4 12 80.38 1.77
 3 4 12 75.86 1.67
 -4 4 12 52.13 1.32
 4 4 12 54.91 1.33
 -5 4 12 7.45 0.72
 5 4 12 6.09 0.73
 -6 4 12 72.12 1.71
 6 4 12 72.3 1.77
 -7 4 12 73.62 1.89
 7 4 12 71.62 1.81
 -8 4 12 221.06 4.53
 8 4 12 227.16 4.75
 -9 4 12 1.9 0.87
 9 4 12 0.12 0.76
 -10 4 12 13.58 1.14
 10 4 12 13.1 1.29
 -11 4 12 37.91 1.54
 11 4 12 35.9 1.63
 -12 4 12 33.84 1.84
 12 4 12 37.55 1.99
 -13 4 12 95.29 3.34
 13 4 12 98.62 3.66
 -14 4 12 44.94 2.67
 14 4 12 45.99 2.48
 -15 4 12 36.56 2.7
 15 4 12 39.61 2.74
 0 5 12 294.11 4.89
 -1 5 12 172.74 2.93
 1 5 12 181.54 2.9
 -2 5 12 164.63 3.11
 2 5 12 167.58 3.18
 -3 5 12 69.53 1.58
 3 5 12 68.37 1.58
 -4 5 12 115.57 2.56
 4 5 12 108.96 2.37
 -5 5 12 72.9 1.66
 5 5 12 71.64 1.68
 -6 5 12 118.85 2.66
 6 5 12 121.01 2.72
 -7 5 12 3.67 0.79
 7 5 12 1.67 0.71
 -8 5 12 39.06 1.33
 8 5 12 40.6 1.35
 -9 5 12 4.41 1
 9 5 12 6.56 0.98
 -10 5 12 18.73 1.24
 10 5 12 18.19 1.3
 -11 5 12 123.82 3.22
 11 5 12 115.82 3.16
 -12 5 12 9.63 1.74
 12 5 12 8.65 1.4
 -13 5 12 50.47 2.51
 13 5 12 50.8 2.38
 -14 5 12 63.27 3.04
 14 5 12 66.28 2.95
 -15 5 12 25.91 2.64
 15 5 12 25.99 2.5
 0 6 12 102.7 1.76
 -1 6 12 57.19 1.36
 1 6 12 57.68 1.37
 -2 6 12 37.03 1.04
 2 6 12 37.01 1.08
 -3 6 12 102.63 2.12
 3 6 12 94.57 1.99
 -4 6 12 136.34 2.7
 4 6 12 136.22 2.73
 -5 6 12 30.21 1.23
 5 6 12 32.88 1.25
 -6 6 12 39.54 1.31
 6 6 12 38.83 1.31
 -7 6 12 5.91 0.86
 7 6 12 8.8 0.97
 -8 6 12 50.15 1.58
 8 6 12 49.34 1.59
 -9 6 12 56.59 1.8
 9 6 12 53.21 1.78
 -10 6 12 49.28 2.06
 10 6 12 47.24 2.25
 -11 6 12 10.57 1.75
 11 6 12 13.34 1.77
 -12 6 12 69.19 3.15
 12 6 12 73.06 2.88
 -13 6 12 2.49 1.64
 13 6 12 1.21 1.67
 -14 6 12 10.17 2.49
 14 6 12 7.99 2.07
 -15 6 12 11.8 2.62
 15 6 12 13.37 2.74
 0 7 12 54.83 1.09
 -1 7 12 20.31 0.82
 1 7 12 19.78 0.87
 -2 7 12 25.59 1.01
 2 7 12 25.4 0.98
 -3 7 12 121.45 2.66
 3 7 12 113.73 2.44
 -4 7 12 191.18 3.93
 4 7 12 189.5 3.89
 -5 7 12 232.78 4.72
 5 7 12 222.51 4.53
 -6 7 12 54.71 1.6
 6 7 12 55.96 1.72
 -7 7 12 26.58 1.28
 7 7 12 23.12 1.2
 -8 7 12 12.3 1.28
 8 7 12 11.71 1.26
 -9 7 12 28.32 1.74
 9 7 12 30.65 1.89
 -10 7 12 0.28 1.56
 10 7 12 1.06 1.56
 -11 7 12 202.86 5.56
 11 7 12 197.07 5.41
 -12 7 12 0.65 1.55
 12 7 12 1.75 1.59
 -13 7 12 3.1 1.76
 13 7 12 1.23 1.79
 -14 7 12 23.33 3.1
 14 7 12 24.41 3.01
 0 8 12 5.41 0.49
 -1 8 12 38.35 1.27
 1 8 12 35.24 1.21
 -2 8 12 26.87 1.18
 2 8 12 27.33 1.09
 -3 8 12 26.23 1.12
 3 8 12 25.35 1.14
 -4 8 12 14.64 0.96
 4 8 12 15.37 1.06
 -5 8 12 11.38 1.07
 5 8 12 11.7 1
 -6 8 12 11.02 1.2
 6 8 12 8.89 1.35
 -7 8 12 29.51 1.42
 7 8 12 29.41 1.54
 -8 8 12 47.21 1.76
 8 8 12 50.21 1.96
 -9 8 12 23.78 1.82
 9 8 12 19.31 1.94
 -10 8 12 167.75 4.79
 10 8 12 167.98 4.8
 -11 8 12 32.98 1.94
 11 8 12 32.68 2.18
 -12 8 12 20.03 2.45
 12 8 12 22.41 2.52
 -13 8 12 5.59 2.25
 13 8 12 3.47 1.96
 -14 8 12 24.1 3.24
 14 8 12 29.6 5.11
 0 9 12 98.45 2.02
 -1 9 12 30.53 1.23
 1 9 12 30.27 1.29
 -2 9 12 201.73 4.62
 2 9 12 211.83 4.83
 -3 9 12 74.3 2.07
 3 9 12 74.4 2.1
 -4 9 12 48.66 1.65
 4 9 12 49.41 1.72
 -5 9 12 63.23 1.93
 5 9 12 61.05 1.97
 -6 9 12 54.48 1.91
 6 9 12 53.47 1.99
 -7 9 12 79.68 2.38
 7 9 12 77.86 2.38
 -8 9 12 25.64 1.79
 8 9 12 27.26 1.77
 -9 9 12 2.59 1.49
 9 9 12 0.83 1.45
 -10 9 12 34.2 2.24
 10 9 12 38.99 2.49
 -11 9 12 35.71 2.38
 11 9 12 38.88 2.75
 -12 9 12 6.75 2.23
 12 9 12 10.05 2.06
 -13 9 12 20.68 3.2
 13 9 12 21.39 3.28
 0 10 12 1.63 0.51
 -1 10 12 3.14 0.89
 1 10 12 3.2 0.97
 -2 10 12 140.47 3.38
 2 10 12 139.34 3.47
 -3 10 12 94.69 2.57
 3 10 12 92.07 2.52
 -4 10 12 45.65 1.71
 4 10 12 49.6 2.07
 -5 10 12 21.46 1.27
 5 10 12 24.64 1.43
 -6 10 12 54.45 1.96
 6 10 12 63.62 2.26
 -7 10 12 53.79 2.02
 7 10 12 55.82 2.06
 -8 10 12 65.25 2.49
 8 10 12 64.72 2.62
 -9 10 12 56.24 2.42
 9 10 12 52.78 2.78
 -10 10 12 5.88 2.13
 10 10 12 6.56 2
 -11 10 12 33.7 2.75
 11 10 12 31.47 2.59
 -12 10 12 73.87 3.87
 12 10 12 75.85 3.59
 0 11 12 27.29 1.02
 -1 11 12 109.21 2.82
 1 11 12 108.91 2.88
 -2 11 12 16.98 1.31
 2 11 12 17.06 1.58
 -3 11 12 37.13 1.66
 3 11 12 38.36 1.89
 -4 11 12 51.74 1.99
 4 11 12 52.01 2.15
 -5 11 12 58.15 2.19
 5 11 12 61.62 2.29
 -6 11 12 14.84 1.49
 6 11 12 13.3 1.52
 -7 11 12 4.17 1.58
 7 11 12 4.31 1.84
 -8 11 12 65.61 2.88
 8 11 12 63.6 3.07
 -9 11 12 7.74 2.31
 9 11 12 3.9 2.37
 -10 11 12 36.37 2.65
 10 11 12 34.62 2.52
 -11 11 12 32.25 2.78
 11 11 12 34.27 2.75
 0 12 12 48.23 1.56
 -1 12 12 11.65 1.38
 1 12 12 9.7 1.36
 -2 12 12 14.1 1.54
 2 12 12 14.71 1.62
 -3 12 12 64.96 2.78
 3 12 12 64.79 2.61
 -4 12 12 192.53 4.75
 4 12 12 183.68 4.61
 -5 12 12 12.18 1.54
 5 12 12 12.7 1.69
 -6 12 12 73.51 2.95
 6 12 12 71.83 2.81
 -7 12 12 22.25 2.16
 7 12 12 29.49 2.58
 -8 12 12 22.67 2.69
 8 12 12 22.43 2.57
 -9 12 12 33.56 2.84
 9 12 12 33.08 2.48
 -10 12 12 8.21 2.91
 10 12 12 14.43 3.82
 0 13 12 133.23 5.33
 -1 13 12 24.61 1.67
 1 13 12 27.47 1.8
 -2 13 12 113.55 3.33
 2 13 12 112.2 3.31
 -3 13 12 13.42 1.85
 3 13 12 9.93 1.75
 -4 13 12 16.58 2
 4 13 12 11.69 2.09
 -5 13 12 50.69 2.4
 5 13 12 53.26 2.6
 -6 13 12 11.69 2.25
 6 13 12 14.12 2.46
 -7 13 12 5.2 2.34
 7 13 12 5.33 2.29
 -8 13 12 19.15 2.93
 8 13 12 13.24 2.81
 0 14 12 31.92 3.2
 -1 14 12 16.48 2.12
 1 14 12 13.55 2.07
 -2 14 12 20.75 2.29
 2 14 12 29.07 2.24
 -3 14 12 32.84 2.53
 3 14 12 28.53 2.47
 -4 14 12 35.06 2.47
 4 14 12 35.31 2.35
 -5 14 12 52.95 3.27
 5 14 12 51.47 2.96
 -6 14 12 6.75 2.72
 6 14 12 9.04 2.51
 0 15 12 8.66 4.13
 -1 15 12 11.39 2.26
 1 15 12 8.78 2.17
 -2 15 12 13.43 2.62
 2 15 12 24.46 2.72
 -3 15 12 84.78 3.8
 3 15 12 81.89 4.19
 0 0 13 1.23 0.74
 1 0 13 37.68 0.9
 2 0 13 7.73 0.63
 3 0 13 11.55 0.64
 4 0 13 3.78 0.55
 5 0 13 5.9 0.63
 6 0 13 22.42 0.74
 7 0 13 117.22 2.06
 8 0 13 18.64 0.75
 9 0 13 243.92 4.44
 10 0 13 127.8 2.81
 11 0 13 18.06 1.15
 12 0 13 80.33 2.03
 13 0 13 3.54 1.19
 14 0 13 23.89 1.68
 15 0 13 9.34 1.71
 0 1 13 166.9 2.7
 -1 1 13 10.49 0.64
 1 1 13 9.13 0.62
 -2 1 13 286.75 4.5
 2 1 13 293.95 4.58
 -3 1 13 64.58 1.27
 3 1 13 64.66 1.26
 -4 1 13 31.62 0.83
 4 1 13 32.44 0.83
 -5 1 13 0.82 0.37
 5 1 13 2.33 0.53
 -6 1 13 22.44 0.77
 6 1 13 20.87 0.76
 -7 1 13 28.82 0.84
 7 1 13 31.18 0.85
 -8 1 13 24.91 0.96
 8 1 13 24.84 0.84
 -9 1 13 173.61 3.3
 9 1 13 175.8 3.34
 -10 1 13 26.47 1.12
 10 1 13 29.31 1.21
 -11 1 13 67.47 1.67
 11 1 13 65.69 1.68
 -12 1 13 24.71 1.4
 12 1 13 23.2 1.31
 -13 1 13 17.06 1.33
 13 1 13 19.39 1.44
 -14 1 13 27.55 1.72
 14 1 13 27.78 1.74
 -15 1 13 84.29 2.66
 15 1 13 82.78 2.66
 0 2 13 16.98 0.65
 -1 2 13 258.78 4.05
 1 2 13 262.87 4.15
 -2 2 13 55.99 1.13
 2 2 13 57.69 1.13
 -3 2 13 8.21 0.54
 3 2 13 7.64 0.55
 -4 2 13 141.62 2.34
 4 2 13 141.98 2.41
 -5 2 13 86.61 1.54
 5 2 13 84.64 1.53
 -6 2 13 9.11 0.78
 6 2 13 10.49 0.8
 -7 2 13 141.06 2.79
 7 2 13 142.73 2.76
 -8 2 13 7.19 0.9
 8 2 13 8.68 0.95
 -9 2 13 252.04 5.64
 9 2 13 243.6 5.57
 -10 2 13 43.21 1.85
 10 2 13 40.29 1.77
 -11 2 13 26.96 1.59
 11 2 13 27.19 1.7
 -12 2 13 180.71 4.36
 12 2 13 183.06 4.46
 -13 2 13 2.17 1.93
 13 2 13 2.07 1.65
 -14 2 13 2.37 1.75
 14 2 13 2.52 1.49
 -15 2 13 23.79 2.2
 15 2 13 21.52 2.41
 0 3 13 0.55 0.37
 -1 3 13 16.2 0.64
 1 3 13 17.33 0.69
 -2 3 13 55.55 1.11
 2 3 13 56.46 1.15
 -3 3 13 55.95 1.1
 3 3 13 53.83 1.12
 -4 3 13 65.34 1.48
 4 3 13 68.01 1.55
 -5 3 13 229.46 4.28
 5 3 13 234.26 4.32
 -6 3 13 11.95 0.85
 6 3 13 13.47 0.93
 -7 3 13 27.59 1.17
 7 3 13 28.24 1.19
 -8 3 13 53.99 1.66
 8 3 13 51.86 1.68
 -9 3 13 35.65 1.49
 9 3 13 33.39 1.59
 -10 3 13 68.28 2.15
 10 3 13 65.88 2.19
 -11 3 13 131.81 3.53
 11 3 13 128.31 3.38
 -12 3 13 5.64 1.29
 12 3 13 9.08 1.61
 -13 3 13 10.46 1.86
 13 3 13 13.35 1.86
 -14 3 13 22.9 2.75
 14 3 13 19.8 2.53
 -15 3 13 2.73 2.3
 15 3 13 2.72 2.59
 0 4 13 89.95 1.61
 -1 4 13 58.62 1.24
 1 4 13 57.09 1.14
 -2 4 13 4.52 0.48
 2 4 13 3.95 0.46
 -3 4 13 49.01 1.27
 3 4 13 47.58 1.24
 -4 4 13 93.9 1.97
 4 4 13 92 1.98
 -5 4 13 90.43 1.97
 5 4 13 88.41 1.96
 -6 4 13 352.07 6.94
 6 4 13 343.19 7.65
 -7 4 13 34.83 1.33
 7 4 13 36.68 1.43
 -8 4 13 24.98 1.26
 8 4 13 20.66 1.29
 -9 4 13 59.01 1.86
 9 4 13 57.58 1.91
 -10 4 13 4.99 1.34
 10 4 13 3.29 1.09
 -11 4 13 11.1 1.4
 11 4 13 12.14 1.57
 -12 4 13 3.4 1.34
 12 4 13 4.48 1.42
 -13 4 13 18.71 2.02
 13 4 13 13.69 2.23
 -14 4 13 17.12 2.49
 14 4 13 21.15 2.78
 -15 4 13 5.14 2.69
 15 4 13 5.38 2.93
 0 5 13 1.14 0.44
 -1 5 13 199.24 3.45
 1 5 13 195.98 3.33
 -2 5 13 6.05 0.68
 2 5 13 4.59 0.64
 -3 5 13 47.78 1.28
 3 5 13 48.28 1.33
 -4 5 13 125.49 2.5
 4 5 13 124.19 2.59
 -5 5 13 70.47 1.81
 5 5 13 71.09 1.82
 -6 5 13 21.16 1.11
 6 5 13 19.72 1.13
 -7 5 13 21.74 1.1
 7 5 13 24.83 1.09
 -8 5 13 15.66 1.12
 8 5 13 19 1.17
 -9 5 13 34.49 1.62
 9 5 13 35.8 1.71
 -10 5 13 103.13 2.87
 10 5 13 102.6 2.83
 -11 5 13 2.86 1.91
 11 5 13 8.2 1.61
 -12 5 13 4.62 2
 12 5 13 1.89 1.81
 -13 5 13 30.96 2.39
 13 5 13 31.69 2.55
 -14 5 13 5.33 2.26
 14 5 13 4.3 2.34
 0 6 13 28.97 0.85
 -1 6 13 8.7 0.78
 1 6 13 7.78 0.77
 -2 6 13 62.96 1.56
 2 6 13 64.19 1.54
 -3 6 13 130.12 2.62
 3 6 13 126.57 2.51
 -4 6 13 46.45 1.41
 4 6 13 49.25 1.45
 -5 6 13 13.9 0.94
 5 6 13 14.33 1
 -6 6 13 63.09 1.87
 6 6 13 63.08 1.81
 -7 6 13 28.99 1.3
 7 6 13 27.78 1.35
 -8 6 13 2.03 0.99
 8 6 13 1.73 1.12
 -9 6 13 85.14 2.95
 9 6 13 88.95 3.08
 -10 6 13 40.62 2.29
 10 6 13 44.09 2.4
 -11 6 13 20.45 2
 11 6 13 17.86 2.07
 -12 6 13 14.76 2.2
 12 6 13 11.89 2.19
 -13 6 13 120.42 4.51
 13 6 13 121.04 4.66
 -14 6 13 8.88 2.75
 14 6 13 16.37 2.99
 0 7 13 49.98 1.06
 -1 7 13 20.49 0.92
 1 7 13 20.3 0.92
 -2 7 13 53.1 1.56
 2 7 13 52.33 1.57
 -3 7 13 174.18 3.64
 3 7 13 172.59 3.61
 -4 7 13 184.61 3.85
 4 7 13 187.34 4.03
 -5 7 13 85.09 2.06
 5 7 13 82.11 2.04
 -6 7 13 11.72 0.99
 6 7 13 12.67 0.98
 -7 7 13 34.17 1.61
 7 7 13 27.95 1.65
 -8 7 13 37.37 1.91
 8 7 13 40.97 1.94
 -9 7 13 32.71 2.04
 9 7 13 33.31 2.07
 -10 7 13 125.16 4.15
 10 7 13 118.72 4.02
 -11 7 13 24.82 2.16
 11 7 13 22.36 2.3
 -12 7 13 41.92 2.97
 12 7 13 38.6 2.51
 -13 7 13 86.77 3.73
 13 7 13 86.92 3.74
 0 8 13 21.3 0.73
 -1 8 13 11.48 0.94
 1 8 13 12.67 1.07
 -2 8 13 45.74 1.57
 2 8 13 41.58 1.55
 -3 8 13 68.23 2.09
 3 8 13 66.28 2.12
 -4 8 13 69.76 2.03
 4 8 13 72.15 2.16
 -5 8 13 2.18 1.09
 5 8 13 1.76 0.95
 -6 8 13 43.87 1.65
 6 8 13 43.22 1.76
 -7 8 13 58.11 2.13
 7 8 13 57.27 2.15
 -8 8 13 37.97 2.02
 8 8 13 37.64 2.06
 -9 8 13 45.46 2.44
 9 8 13 40.75 2.23
 -10 8 13 71.84 3.05
 10 8 13 69.03 3.34
 -11 8 13 20.91 2.35
 11 8 13 18.58 2.28
 -12 8 13 56.55 3.3
 12 8 13 53.25 3.12
 -13 8 13 84.61 4.36
 13 8 13 85.95 4.31
 0 9 13 102.88 4.14
 -1 9 13 64.88 1.9
 1 9 13 64.88 1.93
 -2 9 13 5.53 1.05
 2 9 13 5.49 1.15
 -3 9 13 131.43 3.36
 3 9 13 125.82 3.21
 -4 9 13 47.91 1.66
 4 9 13 44.79 1.81
 -5 9 13 88.26 2.45
 5 9 13 86.61 2.53
 -6 9 13 8.87 1.37
 6 9 13 10.4 1.46
 -7 9 13 55.04 2.1
 7 9 13 55.69 2.32
 -8 9 13 9.08 1.57
 8 9 13 4.98 1.57
 -9 9 13 30.12 1.99
 9 9 13 29.48 2.09
 -10 9 13 18.97 2.05
 10 9 13 18.47 2
 -11 9 13 1.77 2.38
 11 9 13 6.21 2.32
 -12 9 13 34.68 3.72
 12 9 13 34.95 3.55
 0 10 13 162 5.86
 -1 10 13 1.99 0.91
 1 10 13 4.4 1.25
 -2 10 13 53.07 1.85
 2 10 13 51.57 1.83
 -3 10 13 3.78 1.35
 3 10 13 4.5 1.48
 -4 10 13 8.19 1.47
 4 10 13 10.58 1.56
 -5 10 13 145.02 3.69
 5 10 13 139.7 3.58
 -6 10 13 13.72 1.51
 6 10 13 14.93 1.61
 -7 10 13 30.14 2.12
 7 10 13 32.35 2.07
 -8 10 13 0.32 1.78
 8 10 13 2.11 1.68
 -9 10 13 36.24 2.38
 9 10 13 39.26 2.81
 -10 10 13 16.71 2.7
 10 10 13 14.91 2.46
 -11 10 13 82.29 3.64
 11 10 13 82.53 3.54
 0 11 13 28 2.28
 -1 11 13 97.57 2.82
 1 11 13 94.19 2.7
 -2 11 13 46.83 1.96
 2 11 13 45.28 2.02
 -3 11 13 25.97 1.68
 3 11 13 26.41 1.61
 -4 11 13 79.65 2.64
 4 11 13 76.28 2.74
 -5 11 13 3.14 1.51
 5 11 13 6.97 1.73
 -6 11 13 15.58 1.69
 6 11 13 15.91 1.84
 -7 11 13 20.03 2.32
 7 11 13 18.44 2.1
 -8 11 13 10.58 2.35
 8 11 13 16.69 2.44
 -9 11 13 0.91 2.72
 9 11 13 2.47 2.44
 -10 11 13 18.9 2.94
 10 11 13 20.17 2.82
 0 12 13 10.78 2.48
 -1 12 13 39.8 1.85
 1 12 13 38.33 1.77
 -2 12 13 71.14 2.52
 2 12 13 71.32 2.47
 -3 12 13 0.82 1.51
 3 12 13 0.65 1.78
 -4 12 13 133.74 3.64
 4 12 13 129.78 3.71
 -5 12 13 65.39 2.61
 5 12 13 65.07 2.6
 -6 12 13 32.09 2.32
 6 12 13 30.21 2.23
 -7 12 13 72.62 3.66
 7 12 13 72.33 3.65
 -8 12 13 10.23 2.37
 8 12 13 5.65 2.13
 -9 12 13 10.72 3.07
 9 12 13 24.66 5.76
 0 13 13 41.3 3.02
 -1 13 13 5.64 1.61
 1 13 13 3.94 1.6
 -2 13 13 25.01 2.17
 2 13 13 23.5 2.12
 -3 13 13 108.15 3.53
 3 13 13 109.39 3.43
 -4 13 13 24.46 2.32
 4 13 13 22.86 2.26
 -5 13 13 77.58 3.22
 5 13 13 73.69 2.95
 -6 13 13 14.67 2.95
 6 13 13 10.95 2.44
 -7 13 13 14.69 3.23
 7 13 13 15.13 2.93
 0 14 13 39 3.64
 -1 14 13 70.71 4.04
 1 14 13 72.26 4.02
 -2 14 13 42.91 2.73
 2 14 13 45.28 2.5
 -3 14 13 49.43 2.77
 3 14 13 48.26 2.66
 -4 14 13 40.39 3.23
 4 14 13 40.02 3.75
 0 0 14 212.17 4.79
 1 0 14 104.6 1.85
 2 0 14 2.57 0.58
 3 0 14 445.26 6.8
 4 0 14 1.59 0.47
 5 0 14 33.42 0.95
 6 0 14 99.6 1.96
 7 0 14 164.4 2.72
 8 0 14 16.1 0.87
 9 0 14 163.03 3.28
 10 0 14 16.13 1.05
 11 0 14 1.79 1
 12 0 14 73.53 2.01
 13 0 14 31.83 1.76
 14 0 14 13.89 1.87
 0 1 14 286.68 4.53
 -1 1 14 41.49 1.03
 1 1 14 42.57 1.06
 -2 1 14 22.96 0.84
 2 1 14 23.34 0.78
 -3 1 14 130.44 2.24
 3 1 14 133.46 2.25
 -4 1 14 51.12 1.15
 4 1 14 50.44 1.18
 -5 1 14 61.21 1.29
 5 1 14 61.7 1.3
 -6 1 14 1.71 0.57
 6 1 14 2 0.58
 -7 1 14 1.54 0.46
 7 1 14 0.91 0.51
 -8 1 14 192.37 3.57
 8 1 14 187.64 3.5
 -9 1 14 25.59 1.05
 9 1 14 24.91 1
 -10 1 14 147.86 2.93
 10 1 14 148.77 3.01
 -11 1 14 31.41 1.27
 11 1 14 27.14 1.25
 -12 1 14 38.96 1.45
 12 1 14 37.24 1.67
 -13 1 14 13.4 1.93
 13 1 14 12.71 1.92
 -14 1 14 37.01 2.45
 14 1 14 41.03 2.52
 0 2 14 48.96 1.1
 -1 2 14 19.39 0.76
 1 2 14 21.3 0.8
 -2 2 14 63.41 1.28
 2 2 14 63.16 1.3
 -3 2 14 8.22 0.59
 3 2 14 8.41 0.63
 -4 2 14 6.3 0.56
 4 2 14 5.06 0.6
 -5 2 14 23.25 0.74
 5 2 14 23.37 0.75
 -6 2 14 48.64 1.38
 6 2 14 48.74 1.34
 -7 2 14 41.26 1.32
 7 2 14 44.79 1.49
 -8 2 14 17.75 1.19
 8 2 14 18.16 1.24
 -9 2 14 48.89 1.71
 9 2 14 56.43 2.03
 -10 2 14 47.96 1.82
 10 2 14 48.23 1.92
 -11 2 14 124.63 3.36
 11 2 14 123.89 3.29
 -12 2 14 10.86 1.99
 12 2 14 10.97 1.75
 -13 2 14 46.71 2.45
 13 2 14 46 2.29
 -14 2 14 4.08 2.5
 14 2 14 2.05 2.37
 0 3 14 271.73 4.25
 -1 3 14 53.49 1.17
 1 3 14 54.22 1.2
 -2 3 14 100.41 1.81
 2 3 14 98.44 1.8
 -3 3 14 20.08 0.7
 3 3 14 19.26 0.69
 -4 3 14 105.28 2.22
 4 3 14 103.8 2.2
 -5 3 14 7.29 0.82
 5 3 14 6.58 0.88
 -6 3 14 23.6 1.07
 6 3 14 24.04 1.16
 -7 3 14 101.14 2.4
 7 3 14 102.51 2.45
 -8 3 14 42.2 1.63
 8 3 14 47.43 1.75
 -9 3 14 2.63 0.97
 9 3 14 3.64 1.08
 -10 3 14 4.43 0.99
 10 3 14 6.62 1.36
 -11 3 14 20.91 1.82
 11 3 14 20.67 1.95
 -12 3 14 20.34 1.72
 12 3 14 23.76 1.94
 -13 3 14 5.46 1.84
 13 3 14 6.91 2
 -14 3 14 19.66 2.61
 14 3 14 18.21 2.73
 0 4 14 6.76 0.65
 -1 4 14 123.78 2.11
 1 4 14 123.14 2.11
 -2 4 14 34.73 0.87
 2 4 14 35.11 0.88
 -3 4 14 3.71 0.73
 3 4 14 3.41 0.69
 -4 4 14 61.67 1.54
 4 4 14 61.83 1.64
 -5 4 14 263.7 5.34
 5 4 14 267.85 5.43
 -6 4 14 95.9 2.23
 6 4 14 96.37 2.36
 -7 4 14 2.76 0.78
 7 4 14 1.94 0.82
 -8 4 14 45.49 1.84
 8 4 14 45.63 1.89
 -9 4 14 144.36 4.28
 9 4 14 146.34 3.69
 -10 4 14 6.48 1.22
 10 4 14 9.28 1.54
 -11 4 14 4.28 1.24
 11 4 14 6.08 1.37
 -12 4 14 19.29 2.22
 12 4 14 15.39 2.14
 -13 4 14 31.48 2.95
 13 4 14 29.94 2.55
 -14 4 14 8.2 2.69
 14 4 14 10.26 2.84
 0 5 14 26.38 0.82
 -1 5 14 10.31 0.62
 1 5 14 11.01 0.6
 -2 5 14 22.94 0.97
 2 5 14 22.41 1.04
 -3 5 14 133.84 2.96
 3 5 14 134.59 2.73
 -4 5 14 34.94 1.26
 4 5 14 33.58 1.2
 -5 5 14 104.34 2.66
 5 5 14 102.51 2.44
 -6 5 14 77.94 1.99
 6 5 14 78.59 2.02
 -7 5 14 13.42 1.31
 7 5 14 12.45 1.46
 -8 5 14 62.42 2.03
 8 5 14 63.87 2.17
 -9 5 14 74.11 2.39
 9 5 14 72.69 2.47
 -10 5 14 43.1 2.46
 10 5 14 44.52 2.62
 -11 5 14 5.53 1.92
 11 5 14 2.03 1.88
 -12 5 14 54.24 2.92
 12 5 14 56.37 2.89
 -13 5 14 3 2.32
 13 5 14 4.11 2.17
 0 6 14 24.6 0.77
 -1 6 14 104.78 2.6
 1 6 14 105.83 2.24
 -2 6 14 35.92 1.25
 2 6 14 33.03 1.25
 -3 6 14 60.38 1.71
 3 6 14 60.19 1.74
 -4 6 14 120.96 2.79
 4 6 14 122.97 2.86
 -5 6 14 42.69 1.42
 5 6 14 41.25 1.55
 -6 6 14 92 2.24
 6 6 14 92.85 2.36
 -7 6 14 14.18 1.17
 7 6 14 12.8 1.17
 -8 6 14 190.54 5.25
 8 6 14 185.54 5.21
 -9 6 14 89.16 3.14
 9 6 14 94.32 3.36
 -10 6 14 136.72 4.05
 10 6 14 145.11 4.58
 -11 6 14 23.35 2.29
 11 6 14 25.18 2.21
 -12 6 14 4.32 2.15
 12 6 14 6.67 2.2
 -13 6 14 3.5 2.32
 13 6 14 1.73 2.58
 0 7 14 4.71 0.59
 -1 7 14 21.66 1.05
 1 7 14 21.61 1.25
 -2 7 14 145.49 3.69
 2 7 14 136.06 3.36
 -3 7 14 1.75 1.08
 3 7 14 0.1 1.09
 -4 7 14 15.37 1.4
 4 7 14 14.91 1.53
 -5 7 14 15.34 1.28
 5 7 14 16.76 1.45
 -6 7 14 30.89 1.54
 6 7 14 33.66 1.63
 -7 7 14 43.44 2.07
 7 7 14 36.12 1.85
 -8 7 14 11.47 1.81
 8 7 14 11.49 1.79
 -9 7 14 35.83 2.33
 9 7 14 36.54 2.41
 -10 7 14 10.7 2.17
 10 7 14 9.84 2.3
 -11 7 14 14.32 2.14
 11 7 14 10.52 2.34
 -12 7 14 15.52 2.47
 12 7 14 13.21 2.7
 0 8 14 2.6 1.83
 -1 8 14 141.34 3.42
 1 8 14 132.72 3.28
 -2 8 14 94.58 2.53
 2 8 14 94.43 2.58
 -3 8 14 8.92 1.06
 3 8 14 11.57 1.22
 -4 8 14 18.74 1.28
 4 8 14 18.08 1.42
 -5 8 14 101.81 2.89
 5 8 14 97.51 2.85
 -6 8 14 21.58 1.46
 6 8 14 21.3 1.57
 -7 8 14 63.15 2.37
 7 8 14 64.8 2.59
 -8 8 14 73.64 2.84
 8 8 14 73.22 2.97
 -9 8 14 29.34 2.42
 9 8 14 28.24 2.37
 -10 8 14 4.55 2.27
 10 8 14 4.15 2.47
 -11 8 14 9.19 2.35
 11 8 14 7.33 2.52
 -12 8 14 29.38 3.27
 12 8 14 35.97 3.35
 0 9 14 79.98 3.28
 -1 9 14 60.11 1.93
 1 9 14 59.97 1.9
 -2 9 14 41.45 1.86
 2 9 14 38.08 1.8
 -3 9 14 8.39 1.56
 3 9 14 11.8 1.73
 -4 9 14 25.08 1.66
 4 9 14 24.42 1.71
 -5 9 14 18.19 1.63
 5 9 14 16.72 1.73
 -6 9 14 66.66 2.47
 6 9 14 61.33 2.42
 -7 9 14 13.4 1.94
 7 9 14 18.01 1.94
 -8 9 14 0.95 1.37
 8 9 14 2.05 1.49
 -9 9 14 31.33 2.62
 9 9 14 30.91 2.9
 -10 9 14 18.23 2.45
 10 9 14 20.12 2.57
 -11 9 14 35.5 3.1
 11 9 14 36.95 3.27
 0 10 14 11.59 2.05
 -1 10 14 27.24 1.33
 1 10 14 28.09 1.54
 -2 10 14 15.89 1.31
 2 10 14 12.71 1.59
 -3 10 14 48.49 1.95
 3 10 14 49.1 2.08
 -4 10 14 112.72 3.35
 4 10 14 109.99 3.3
 -5 10 14 10.59 1.67
 5 10 14 11.05 1.73
 -6 10 14 120.62 3.61
 6 10 14 120.54 3.45
 -7 10 14 48.08 2.53
 7 10 14 48.55 2.63
 -8 10 14 14.84 2.37
 8 10 14 11.37 2.24
 -9 10 14 38.9 2.94
 9 10 14 43.39 3.08
 -10 10 14 4.73 2.62
 10 10 14 7.41 2.68
 0 11 14 38.21 3.02
 -1 11 14 45.54 3.13
 1 11 14 49.37 3.65
 -2 11 14 20.49 1.67
 2 11 14 21.94 1.91
 -3 11 14 51.12 2.36
 3 11 14 48.85 2.13
 -4 11 14 5.55 1.59
 4 11 14 4.15 1.63
 -5 11 14 140.35 4.05
 5 11 14 140.73 4.18
 -6 11 14 33.34 2.46
 6 11 14 36.37 2.29
 -7 11 14 25.94 2.46
 7 11 14 25.84 2.57
 -8 11 14 1.47 2.32
 8 11 14 2.84 2.43
 -9 11 14 8.37 3.17
 9 11 14 7.07 5.27
 0 12 14 23.26 3.67
 -1 12 14 8.53 3.57
 1 12 14 6.18 3.71
 -2 12 14 0 1.56
 2 12 14 2.19 1.78
 -3 12 14 17.19 2.06
 3 12 14 18.98 1.95
 -4 12 14 15.07 2.03
 4 12 14 13.75 2.03
 -5 12 14 57.61 2.96
 5 12 14 60.52 2.83
 -6 12 14 22.09 2.71
 6 12 14 23.9 2.71
 -7 12 14 26.3 2.83
 7 12 14 31.62 3.2
 0 13 14 12.3 3.93
 -1 13 14 19.55 3.41
 1 13 14 26.77 3.86
 -2 13 14 7.23 2.12
 2 13 14 5.02 1.96
 -3 13 14 50.15 2.89
 3 13 14 49.51 3.36
 -4 13 14 35.93 3.04
 4 13 14 35.24 3.02
 -5 13 14 8.42 2.69
 5 13 14 4.26 3.56
 0 0 15 0.51 0.75
 1 0 15 82.31 1.58
 2 0 15 29.57 0.94
 3 0 15 1.59 0.62
 4 0 15 17.49 0.86
 5 0 15 167.25 2.77
 6 0 15 1.88 0.6
 7 0 15 29.6 1.1
 8 0 15 1.82 0.85
 9 0 15 0.79 0.86
 10 0 15 28.43 1.25
 11 0 15 9.55 1.21
 12 0 15 4.63 1.31
 13 0 15 13.71 1.7
 0 1 15 67.17 1.42
 -1 1 15 180.67 2.99
 1 1 15 180.38 2.95
 -2 1 15 88.9 1.7
 2 1 15 87.48 1.67
 -3 1 15 63.32 1.39
 3 1 15 62.82 1.37
 -4 1 15 48.47 1.21
 4 1 15 51.4 1.2
 -5 1 15 19.56 0.89
 5 1 15 19.46 0.81
 -6 1 15 87.4 1.81
 6 1 15 84.22 1.74
 -7 1 15 14.4 0.9
 7 1 15 16.93 0.96
 -8 1 15 18.28 0.95
 8 1 15 17.4 0.88
 -9 1 15 9.64 1.31
 9 1 15 10.12 1.52
 -10 1 15 43.85 2.02
 10 1 15 40.64 2
 -11 1 15 90.36 2.96
 11 1 15 88.99 3.17
 -12 1 15 57.47 2.45
 12 1 15 58.4 2.49
 -13 1 15 18.29 2.26
 13 1 15 17.01 2.3
 0 2 15 18.56 0.75
 -1 2 15 138.19 2.36
 1 2 15 138.33 2.38
 -2 2 15 21.81 0.9
 2 2 15 22.27 0.86
 -3 2 15 50.86 1.16
 3 2 15 48.71 1.13
 -4 2 15 30.56 0.95
 4 2 15 30.36 0.95
 -5 2 15 20.43 1.09
 5 2 15 19.33 1.08
 -6 2 15 5.46 1
 6 2 15 7.97 1.31
 -7 2 15 5.07 1.19
 7 2 15 3.76 1.24
 -8 2 15 67.82 2.32
 8 2 15 65.6 2.39
 -9 2 15 131.35 3.38
 9 2 15 134.99 3.59
 -10 2 15 13.2 1.8
 10 2 15 10.92 1.72
 -11 2 15 7.05 1.43
 11 2 15 10.12 1.79
 -12 2 15 78.31 2.92
 12 2 15 84.34 2.96
 -13 2 15 5.9 2.34
 13 2 15 4.94 2.18
 0 3 15 547.88 8.32
 -1 3 15 81.24 1.72
 1 3 15 83.59 1.6
 -2 3 15 43.09 1.07
 2 3 15 44.87 1.1
 -3 3 15 9.88 0.63
 3 3 15 12.26 0.65
 -4 3 15 7.7 0.89
 4 3 15 8.9 0.87
 -5 3 15 27.17 1.25
 5 3 15 27.26 1.3
 -6 3 15 110.52 2.72
 6 3 15 118.12 2.83
 -7 3 15 15.85 1.18
 7 3 15 14.61 1.26
 -8 3 15 80.87 2.42
 8 3 15 77.97 2.41
 -9 3 15 10.78 1.7
 9 3 15 15.32 1.69
 -10 3 15 27.05 2.11
 10 3 15 25.19 1.95
 -11 3 15 1.66 1.5
 11 3 15 1.45 1.57
 -12 3 15 49.24 3.07
 12 3 15 55.71 3.06
 -13 3 15 35.09 2.52
 13 3 15 34.16 2.53
 0 4 15 1.41 0.51
 -1 4 15 9.88 0.72
 1 4 15 10.31 0.69
 -2 4 15 30.58 1.06
 2 4 15 29.3 0.95
 -3 4 15 49.95 1.41
 3 4 15 51.13 1.53
 -4 4 15 55.61 1.75
 4 4 15 55.96 1.95
 -5 4 15 25.37 1.27
 5 4 15 28.37 1.34
 -6 4 15 8.1 1.16
 6 4 15 10.89 1.3
 -7 4 15 10.93 1.14
 7 4 15 11.96 1.12
 -8 4 15 35.21 1.8
 8 4 15 36.86 1.8
 -9 4 15 44.43 2.08
 9 4 15 44.81 2.26
 -10 4 15 32.31 1.88
 10 4 15 36.75 1.92
 -11 4 15 10.18 1.78
 11 4 15 15.67 2.07
 -12 4 15 23.06 2.77
 12 4 15 23.48 2.87
 -13 4 15 28.07 3.26
 13 4 15 36.17 3.66
 0 5 15 20.47 0.86
 -1 5 15 37.1 1
 1 5 15 36.29 0.97
 -2 5 15 68.69 1.89
 2 5 15 69.06 1.93
 -3 5 15 3.78 1.02
 3 5 15 4.73 0.97
 -4 5 15 316.29 6.32
 4 5 15 331.66 6.66
 -5 5 15 5.13 1
 5 5 15 7.04 1.04
 -6 5 15 48.18 1.73
 6 5 15 51.61 1.88
 -7 5 15 23.23 1.43
 7 5 15 24.96 1.45
 -8 5 15 10.23 1.4
 8 5 15 13.53 1.6
 -9 5 15 2.45 1.78
 9 5 15 2.95 1.75
 -10 5 15 125.86 4.02
 10 5 15 118.41 5.02
 -11 5 15 1.5 2.04
 11 5 15 5.37 2.17
 -12 5 15 17.82 2.6
 12 5 15 16.19 2.71
 0 6 15 22.57 0.9
 -1 6 15 23.37 1.29
 1 6 15 22.72 1.41
 -2 6 15 16.41 1.25
 2 6 15 15.12 1.26
 -3 6 15 76.97 2.33
 3 6 15 77.53 2.41
 -4 6 15 44.04 2.01
 4 6 15 41.78 1.95
 -5 6 15 9.69 1.26
 5 6 15 9.61 1.28
 -6 6 15 57.03 2.19
 6 6 15 58.8 2.27
 -7 6 15 15.77 1.82
 7 6 15 14.54 1.67
 -8 6 15 18.81 1.77
 8 6 15 17.34 1.85
 -9 6 15 128.08 4.02
 9 6 15 132.09 4.19
 -10 6 15 40.53 2.59
 10 6 15 36.59 2.45
 -11 6 15 49.78 2.89
 11 6 15 47.52 2.94
 -12 6 15 28.09 3.42
 12 6 15 38.24 3.67
 0 7 15 15.06 1.78
 -1 7 15 80.84 2.32
 1 7 15 82.81 2.57
 -2 7 15 57.32 1.96
 2 7 15 59.59 2.27
 -3 7 15 243.99 5.67
 3 7 15 249.12 5.81
 -4 7 15 53.33 1.89
 4 7 15 55.15 2.06
 -5 7 15 86.32 2.75
 5 7 15 83.42 2.75
 -6 7 15 10.54 1.37
 6 7 15 10.57 1.48
 -7 7 15 13.22 1.81
 7 7 15 12.83 1.82
 -8 7 15 175.77 5.11
 8 7 15 174.66 5.3
 -9 7 15 1.38 1.85
 9 7 15 1.21 1.82
 -10 7 15 14.78 2.42
 10 7 15 18.57 2.49
 -11 7 15 0.26 2.69
 11 7 15 1.52 2.75
 0 8 15 26.38 2.41
 -1 8 15 37.39 1.66
 1 8 15 33.29 1.59
 -2 8 15 26.04 1.43
 2 8 15 26.08 1.63
 -3 8 15 59.01 2.16
 3 8 15 57.86 2.12
 -4 8 15 153.45 3.98
 4 8 15 160.44 4.18
 -5 8 15 13.2 1.5
 5 8 15 13.47 1.63
 -6 8 15 17.02 1.99
 6 8 15 12.38 1.79
 -7 8 15 29.17 2.34
 7 8 15 25.73 2.59
 -8 8 15 5.93 2.17
 8 8 15 3.62 1.91
 -9 8 15 59.07 3.03
 9 8 15 62.65 3.12
 -10 8 15 2.7 2.2
 10 8 15 3.02 2.25
 0 9 15 3.47 2.09
 -1 9 15 149.45 3.97
 1 9 15 149.62 3.68
 -2 9 15 59.54 2.23
 2 9 15 58.45 2.11
 -3 9 15 3.36 1.35
 3 9 15 4.08 1.51
 -4 9 15 6.98 1.56
 4 9 15 8.13 1.43
 -5 9 15 2.87 1.34
 5 9 15 1.77 1.74
 -6 9 15 56.59 2.37
 6 9 15 64.38 2.58
 -7 9 15 23.46 2.25
 7 9 15 26.59 2.61
 -8 9 15 33.63 3.35
 8 9 15 28.75 2.91
 -9 9 15 13.36 2.62
 9 9 15 10.98 2.6
 -10 9 15 48.04 3.97
 10 9 15 35.63 6.61
 0 10 15 57.95 3.48
 -1 10 15 24.83 2.99
 1 10 15 29.83 2.68
 -2 10 15 23.03 1.76
 2 10 15 22.16 1.63
 -3 10 15 4.45 1.81
 3 10 15 8.87 1.79
 -4 10 15 43.1 2.42
 4 10 15 51.7 2.57
 -5 10 15 30.36 2.51
 5 10 15 28.01 2.06
 -6 10 15 3 1.82
 6 10 15 1.7 1.87
 -7 10 15 28 2.92
 7 10 15 30.33 3.18
 -8 10 15 2.63 2.78
 8 10 15 2.76 2.62
 0 11 15 145.46 5.65
 -1 11 15 38.85 3.07
 1 11 15 35.98 2.89
 -2 11 15 19.65 2.02
 2 11 15 16.96 1.84
 -3 11 15 3.04 1.95
 3 11 15 8.05 1.78
 -4 11 15 7.25 2.37
 4 11 15 5.71 1.94
 -5 11 15 82.97 3.17
 5 11 15 75.68 3.02
 -6 11 15 63.12 3.42
 6 11 15 60.68 3.29
 -7 11 15 8.22 2.55
 7 11 15 15.12 2.92
 0 12 15 11.07 3.15
 -1 12 15 4.37 3.01
 1 12 15 3.22 2.71
 -2 12 15 6.49 2.58
 2 12 15 6.76 1.78
 -3 12 15 20.39 2.41
 3 12 15 15.84 2.41
 -4 12 15 61.27 3.11
 4 12 15 61.61 3.11
 -5 12 15 35.27 3.58
 5 12 15 42.85 4.24
 0 13 15 9.55 3.71
 -1 13 15 5.72 4.05
 1 13 15 25.67 7.62
 0 0 16 19.12 1.49
 1 0 16 21.46 0.92
 2 0 16 254.52 4.1
 3 0 16 91.61 1.83
 4 0 16 167.25 2.84
 5 0 16 4.76 0.74
 6 0 16 6.45 0.96
 7 0 16 72.93 1.81
 8 0 16 61.43 1.74
 9 0 16 88.15 2.14
 10 0 16 0.88 1.08
 11 0 16 13.54 1.33
 12 0 16 8.01 3.71
 0 1 16 1.45 0.74
 -1 1 16 101.58 1.89
 1 1 16 105.77 1.96
 -2 1 16 8.14 0.89
 2 1 16 10.34 0.87
 -3 1 16 164.19 2.81
 3 1 16 163.49 2.87
 -4 1 16 18.17 0.89
 4 1 16 17.13 0.91
 -5 1 16 69.05 1.68
 5 1 16 69.89 1.69
 -6 1 16 97.72 2.23
 6 1 16 101.78 2.25
 -7 1 16 23.04 1.43
 7 1 16 24.88 1.24
 -8 1 16 82.83 2.69
 8 1 16 85.46 2.75
 -9 1 16 6.02 1.62
 9 1 16 5.72 1.27
 -10 1 16 88.8 3.09
 10 1 16 86.53 2.95
 -11 1 16 5.94 2.04
 11 1 16 7.34 2.2
 -12 1 16 8.16 2.25
 12 1 16 9.47 2.19
 0 2 16 4.7 0.81
 -1 2 16 60.3 1.41
 1 2 16 58.45 1.36
 -2 2 16 24.18 0.97
 2 2 16 22.92 0.98
 -3 2 16 27.32 1
 3 2 16 29.52 1.05
 -4 2 16 45.07 1.28
 4 2 16 47.15 1.32
 -5 2 16 127.76 2.98
 5 2 16 131.04 3.07
 -6 2 16 15.95 1.65
 6 2 16 13.56 1.17
 -7 2 16 50.61 1.93
 7 2 16 49.92 1.88
 -8 2 16 1.6 1.45
 8 2 16 1.97 1.45
 -9 2 16 79.65 2.88
 9 2 16 69.07 2.85
 -10 2 16 110.79 3.25
 10 2 16 118.08 3.45
 -11 2 16 51.31 2.77
 11 2 16 47.5 2.46
 -12 2 16 2.89 2.35
 12 2 16 2.44 2.09
 0 3 16 12.31 0.88
 -1 3 16 7.3 0.87
 1 3 16 7.27 0.75
 -2 3 16 28.3 0.99
 2 3 16 28.99 0.99
 -3 3 16 47.66 1.59
 3 3 16 47.09 1.36
 -4 3 16 69.61 1.95
 4 3 16 71.83 2
 -5 3 16 18.37 1.33
 5 3 16 20.19 1.34
 -6 3 16 55.91 1.88
 6 3 16 53.97 1.94
 -7 3 16 62.36 2.33
 7 3 16 58.9 2.31
 -8 3 16 14.5 1.66
 8 3 16 16.46 1.8
 -9 3 16 23.58 1.8
 9 3 16 19.62 1.8
 -10 3 16 26.98 2.05
 10 3 16 26.49 2.01
 -11 3 16 49.1 2.69
 11 3 16 51.33 2.51
 -12 3 16 1.67 2.51
 12 3 16 2.28 2.83
 0 4 16 0.31 0.57
 -1 4 16 22.98 0.95
 1 4 16 22.47 0.89
 -2 4 16 24.5 1.28
 2 4 16 25.87 1.36
 -3 4 16 46.99 1.77
 3 4 16 45.97 1.81
 -4 4 16 45.45 1.68
 4 4 16 46.74 1.78
 -5 4 16 2.66 1.16
 5 4 16 4.79 1.21
 -6 4 16 147.8 3.47
 6 4 16 149.65 3.53
 -7 4 16 39.67 1.92
 7 4 16 37.96 2.04
 -8 4 16 50.45 2.49
 8 4 16 54.56 2.54
 -9 4 16 18.74 1.83
 9 4 16 19.61 1.83
 -10 4 16 60.52 2.89
 10 4 16 59.54 2.57
 -11 4 16 33.6 2.81
 11 4 16 35.96 2.92
 -12 4 16 17.24 3.6
 12 4 16 22.13 6.89
 0 5 16 390.11 6.96
 -1 5 16 5.02 1.13
 1 5 16 6.25 1.09
 -2 5 16 81.65 2.38
 2 5 16 86.58 2.32
 -3 5 16 66.03 2.27
 3 5 16 61.39 1.96
 -4 5 16 13.89 1.24
 4 5 16 15.96 1.48
 -5 5 16 39.16 1.66
 5 5 16 42.19 1.72
 -6 5 16 22.72 1.67
 6 5 16 21.32 1.46
 -7 5 16 42.34 2.36
 7 5 16 39.87 2.43
 -8 5 16 13.56 1.8
 8 5 16 8.49 1.64
 -9 5 16 6.79 2.26
 9 5 16 7.6 2.23
 -10 5 16 2.49 2.13
 10 5 16 0.31 2.41
 -11 5 16 8.04 2.7
 11 5 16 8.95 2.43
 0 6 16 7.07 0.82
 -1 6 16 68.71 2.14
 1 6 16 64.87 2.14
 -2 6 16 85.18 2.53
 2 6 16 81.76 2.46
 -3 6 16 4.94 1.33
 3 6 16 5.47 1.55
 -4 6 16 40.73 1.85
 4 6 16 47.69 2.18
 -5 6 16 116.03 3.16
 5 6 16 113.42 3.2
 -6 6 16 14.86 1.55
 6 6 16 18.53 1.72
 -7 6 16 41.35 2.34
 7 6 16 43.74 2.41
 -8 6 16 42.19 2.41
 8 6 16 40.66 2.51
 -9 6 16 13.93 2.21
 9 6 16 12.79 2.47
 -10 6 16 2.2 2.15
 10 6 16 1.58 2.63
 -11 6 16 6.91 3.52
 11 6 16 3.87 4.95
 0 7 16 34.91 3.26
 -1 7 16 11.44 1.43
 1 7 16 9.82 1.3
 -2 7 16 14.32 1.62
 2 7 16 11.37 1.5
 -3 7 16 7.7 1.31
 3 7 16 7.58 1.84
 -4 7 16 23.32 1.59
 4 7 16 20.58 1.84
 -5 7 16 54.84 2.25
 5 7 16 53.6 2.35
 -6 7 16 2.92 1.61
 6 7 16 5.04 1.84
 -7 7 16 20.73 2.51
 7 7 16 20.5 2.61
 -8 7 16 6.38 2.66
 8 7 16 9.85 2.82
 -9 7 16 34.48 2.87
 9 7 16 35.17 2.9
 -10 7 16 31.29 3.79
 10 7 16 40.59 4.13
 0 8 16 0.21 2.24
 -1 8 16 127.54 3.27
 1 8 16 125.13 3.67
 -2 8 16 62.45 2.33
 2 8 16 60.38 2.35
 -3 8 16 23.53 1.86
 3 8 16 28.34 2.12
 -4 8 16 24.19 1.98
 4 8 16 19.71 1.89
 -5 8 16 63.57 2.57
 5 8 16 63.32 2.76
 -6 8 16 25.67 2.2
 6 8 16 28.37 2.23
 -7 8 16 30.99 2.98
 7 8 16 27.85 2.82
 -8 8 16 30.09 2.89
 8 8 16 34.93 2.91
 -9 8 16 9.66 2.81
 9 8 16 12.64 3.1
 0 9 16 12.48 2.34
 -1 9 16 13.17 2.73
 1 9 16 14.45 2.87
 -2 9 16 16.28 1.75
 2 9 16 12.3 1.92
 -3 9 16 64.93 2.65
 3 9 16 63.54 2.51
 -4 9 16 33.62 2.34
 4 9 16 33.02 2.55
 -5 9 16 49 2.51
 5 9 16 54.74 2.55
 -6 9 16 47.48 2.99
 6 9 16 47.49 2.94
 -7 9 16 63.6 3.33
 7 9 16 62.82 3.34
 -8 9 16 11.51 3.03
 8 9 16 16.28 3.36
 0 10 16 1.8 2.52
 -1 10 16 3.96 2.45
 1 10 16 1.33 2.85
 -2 10 16 30.94 2.11
 2 10 16 34.32 2.16
 -3 10 16 25.77 2.24
 3 10 16 29.65 2.34
 -4 10 16 45.43 2.6
 4 10 16 50.03 2.55
 -5 10 16 25.56 2.9
 5 10 16 24.09 2.65
 -6 10 16 6.26 2.76
 6 10 16 10.57 2.92
 -7 10 16 19.37 3.86
 7 10 16 10.89 6.91
 0 11 16 4.8 3.26
 -1 11 16 7.02 2.79
 1 11 16 7.79 2.94
 -2 11 16 6.41 3.07
 2 11 16 3.99 2.8
 -3 11 16 5.16 2.92
 3 11 16 3.77 2.39
 -4 11 16 41.5 2.95
 4 11 16 39.34 2.9
 -5 11 16 6.28 3.4
 5 11 16 11.82 5.3
 0 12 16 37.69 6.28
 -1 12 16 32.35 5.74
 1 12 16 20.35 5.96
 0 0 17 0.44 1.02
 1 0 17 9.24 1.05
 2 0 17 170.35 3
 3 0 17 18.74 1.1
 4 0 17 7.49 0.96
 5 0 17 5.55 1.15
 6 0 17 6.42 1.16
 7 0 17 69.53 1.91
 8 0 17 62.76 1.86
 9 0 17 1.61 1.14
 10 0 17 0.25 2.4
 11 0 17 71.84 4.2
 0 1 17 21.43 1.16
 -1 1 17 203.69 3.43
 1 1 17 210.75 3.6
 -2 1 17 3.52 0.79
 2 1 17 5.4 0.88
 -3 1 17 48.44 1.38
 3 1 17 49.92 1.41
 -4 1 17 69.82 1.75
 4 1 17 66.4 1.74
 -5 1 17 8.02 1.01
 5 1 17 7.64 1.14
 -6 1 17 12.57 1.13
 6 1 17 12.02 1.16
 -7 1 17 91.03 2.74
 7 1 17 93.94 2.87
 -8 1 17 5.74 1.63
 8 1 17 1.05 1.58
 -9 1 17 25.3 2.08
 9 1 17 23.23 2.01
 -10 1 17 13.51 2.31
 10 1 17 15.18 2.17
 -11 1 17 2.84 2.32
 11 1 17 4.71 2.34
 0 2 17 3.03 0.89
 -1 2 17 31.11 1.2
 1 2 17 30.58 1.19
 -2 2 17 78.19 1.77
 2 2 17 80.64 1.8
 -3 2 17 35.29 1.26
 3 2 17 36.94 1.35
 -4 2 17 16.02 1.03
 4 2 17 13.41 0.99
 -5 2 17 13.98 1.52
 5 2 17 15.58 1.54
 -6 2 17 24.53 1.69
 6 2 17 23.31 1.8
 -7 2 17 20.71 1.93
 7 2 17 25.31 2.13
 -8 2 17 64.63 2.64
 8 2 17 68.78 2.75
 -9 2 17 24.52 2.15
 9 2 17 27.71 2.22
 -10 2 17 2.21 2.5
 10 2 17 4.47 2.37
 -11 2 17 5.29 3.23
 11 2 17 10 3.24
 0 3 17 20.68 1.06
 -1 3 17 36.75 1.27
 1 3 17 38.35 1.33
 -2 3 17 58.25 1.66
 2 3 17 55.11 1.57
 -3 3 17 44.94 1.87
 3 3 17 44.65 1.95
 -4 3 17 77.77 2.22
 4 3 17 79.93 2.35
 -5 3 17 33.82 2
 5 3 17 38.04 1.89
 -6 3 17 86.47 2.95
 6 3 17 87.12 3.06
 -7 3 17 31.17 1.79
 7 3 17 36.16 1.95
 -8 3 17 16.49 1.77
 8 3 17 18.69 2.04
 -9 3 17 82.41 3.23
 9 3 17 84.34 3.41
 -10 3 17 0.05 2.27
 10 3 17 5.69 2.44
 -11 3 17 3.96 3.63
 11 3 17 6.62 4.77
 0 4 17 1.88 0.98
 -1 4 17 38.54 1.45
 1 4 17 39.56 1.67
 -2 4 17 38.13 1.77
 2 4 17 38.79 1.84
 -3 4 17 40.96 1.8
 3 4 17 40.3 1.78
 -4 4 17 32.39 1.71
 4 4 17 34.15 1.7
 -5 4 17 119.15 3.08
 5 4 17 122.66 3.15
 -6 4 17 29.59 1.9
 6 4 17 35.26 2.12
 -7 4 17 3.63 1.67
 7 4 17 3.69 1.74
 -8 4 17 2.51 1.99
 8 4 17 4.89 1.92
 -9 4 17 21.33 2.78
 9 4 17 22.11 2.87
 -10 4 17 36.2 3.2
 10 4 17 32.16 3.06
 0 5 17 4.37 1.06
 -1 5 17 37.05 1.93
 1 5 17 37.37 2
 -2 5 17 24.46 1.74
 2 5 17 21.93 1.67
 -3 5 17 35.51 2.13
 3 5 17 37.84 2.26
 -4 5 17 1.83 2.07
 4 5 17 2.88 1.9
 -5 5 17 55.78 2.25
 5 5 17 58.9 2.47
 -6 5 17 23.92 2.56
 6 5 17 28.37 2.67
 -7 5 17 162.29 5.12
 7 5 17 159.45 5.13
 -8 5 17 26.31 2.58
 8 5 17 24.63 2.42
 -9 5 17 5.44 2.77
 9 5 17 3.15 2.9
 -10 5 17 26.76 3.7
 10 5 17 36.23 4.49
 0 6 17 313.06 10.09
 -1 6 17 5.14 1.52
 1 6 17 3.7 1.59
 -2 6 17 115.57 3.51
 2 6 17 119.64 3.42
 -3 6 17 0.56 1.5
 3 6 17 2.28 1.53
 -4 6 17 49.31 2.36
 4 6 17 48.75 2.25
 -5 6 17 50.36 2.39
 5 6 17 52.88 2.43
 -6 6 17 96.9 3.62
 6 6 17 96.45 3.72
 -7 6 17 46.17 3.17
 7 6 17 51.8 3.4
 -8 6 17 45.26 3.26
 8 6 17 49.33 3.38
 -9 6 17 20.04 2.88
 9 6 17 21.06 3.1
 0 7 17 37.83 3.03
 -1 7 17 54.85 2.28
 1 7 17 50.82 2
 -2 7 17 39.02 2.41
 2 7 17 35.94 2.2
 -3 7 17 60.85 2.57
 3 7 17 60.56 2.52
 -4 7 17 18.95 1.89
 4 7 17 17.37 2.03
 -5 7 17 61.22 2.94
 5 7 17 65.09 2.88
 -6 7 17 6.2 2.24
 6 7 17 7.82 2.33
 -7 7 17 17.62 2.92
 7 7 17 11.95 2.73
 -8 7 17 14.06 2.82
 8 7 17 17.61 2.89
 0 8 17 16.8 3.73
 -1 8 17 10.69 2.5
 1 8 17 12.2 2.73
 -2 8 17 12.99 1.9
 2 8 17 9.78 1.81
 -3 8 17 44.28 2.63
 3 8 17 51.94 2.58
 -4 8 17 37.95 2.96
 4 8 17 27.98 2.42
 -5 8 17 73.99 2.9
 5 8 17 76.78 3.05
 -6 8 17 33.59 2.9
 6 8 17 31.07 3.01
 -7 8 17 54.95 3.48
 7 8 17 53.28 3.36
 0 9 17 17.59 3.12
 -1 9 17 59.06 4.07
 1 9 17 58.54 4.31
 -2 9 17 56.79 2.45
 2 9 17 55.02 2.39
 -3 9 17 21.72 2.54
 3 9 17 22.93 2.48
 -4 9 17 33.75 2.92
 4 9 17 32.45 2.59
 -5 9 17 35.33 2.88
 5 9 17 28.5 3.01
 -6 9 17 19.8 3.71
 6 9 17 22.62 3.83
 0 10 17 3.72 3.41
 -1 10 17 0.43 2.7
 1 10 17 1.74 2.83
 -2 10 17 32.43 4.14
 2 10 17 39.52 4.13
 -3 10 17 43.11 3.1
 3 10 17 51.48 3.09
 -4 10 17 27.75 4.01
 4 10 17 19.88 4.51
 0 0 18 332.84 7.56
 1 0 18 7.67 1.32
 2 0 18 2.71 1.07
 3 0 18 6.57 1.3
 4 0 18 3.62 1.5
 5 0 18 3.86 1.4
 6 0 18 171.85 3.61
 7 0 18 7.16 1.59
 8 0 18 1.29 1.36
 9 0 18 2.27 3.19
 0 1 18 1.71 1.11
 -1 1 18 115.05 2.36
 1 1 18 116.12 2.45
 -2 1 18 100.24 2.28
 2 1 18 102.58 2.33
 -3 1 18 2.19 1.08
 3 1 18 2.42 1.2
 -4 1 18 128.82 2.94
 4 1 18 122.46 2.81
 -5 1 18 7.91 1.34
 5 1 18 9.01 1.29
 -6 1 18 8.68 1.93
 6 1 18 5.86 2.05
 -7 1 18 55.26 2.64
 7 1 18 54.31 2.58
 -8 1 18 2.49 1.96
 8 1 18 1.28 2.05
 -9 1 18 6.93 2.44
 9 1 18 5.65 2.25
 0 2 18 42.56 1.54
 -1 2 18 44.9 1.56
 1 2 18 46.08 1.58
 -2 2 18 18.85 1.34
 2 2 18 21.06 1.41
 -3 2 18 17.91 1.23
 3 2 18 16.83 1.25
 -4 2 18 56.03 2.14
 4 2 18 52.34 2.09
 -5 2 18 61.58 2.74
 5 2 18 60.79 2.72
 -6 2 18 18.13 2.11
 6 2 18 21.13 2.09
 -7 2 18 40.02 2.65
 7 2 18 44.04 2.66
 -8 2 18 97.42 3.67
 8 2 18 106.15 3.76
 -9 2 18 6.88 2.28
 9 2 18 5.78 2.44
 0 3 18 5.42 1.22
 -1 3 18 45.03 1.88
 1 3 18 43.45 1.69
 -2 3 18 34.07 1.38
 2 3 18 35.75 1.44
 -3 3 18 37.84 2
 3 3 18 42.86 2.1
 -4 3 18 24.37 1.85
 4 3 18 23.02 1.81
 -5 3 18 47.66 2.54
 5 3 18 45.27 2.48
 -6 3 18 20.71 2.07
 6 3 18 20.48 2.12
 -7 3 18 82.37 3.11
 7 3 18 81.39 3.1
 -8 3 18 52.1 2.86
 8 3 18 52.28 2.9
 -9 3 18 15.11 2.69
 9 3 18 21.6 3.02
 0 4 18 51.88 1.74
 -1 4 18 9.62 1.31
 1 4 18 8.1 1.36
 -2 4 18 34.55 1.91
 2 4 18 41.05 2.25
 -3 4 18 13.21 2.16
 3 4 18 13.43 2.11
 -4 4 18 4.24 2.37
 4 4 18 4.92 2.34
 -5 4 18 3.44 2.04
 5 4 18 2.36 1.94
 -6 4 18 6.44 2.11
 6 4 18 8.06 2.86
 -7 4 18 8.64 2.53
 7 4 18 8.81 2.31
 -8 4 18 93.45 3.88
 8 4 18 82.44 3.67
 -9 4 18 12.15 7.81
 9 4 18 13.72 6.52
 0 5 18 31.05 1.55
 -1 5 18 56.45 2.65
 1 5 18 56.1 2.58
 -2 5 18 46.73 2.27
 2 5 18 48.22 2.37
 -3 5 18 28.62 2.25
 3 5 18 27.84 2.41
 -4 5 18 34.84 2.56
 4 5 18 33.58 2.5
 -5 5 18 42.62 3.12
 5 5 18 45.35 2.87
 -6 5 18 1.64 2.77
 6 5 18 1.8 2.96
 -7 5 18 2.61 3.02
 7 5 18 1.99 3.3
 -8 5 18 13.1 3.73
 8 5 18 18.83 4.07
 0 6 18 5.55 2.33
 -1 6 18 28.51 2.07
 1 6 18 29.55 1.93
 -2 6 18 43.84 2.47
 2 6 18 42.97 2.3
 -3 6 18 3.41 2.06
 3 6 18 4.73 2.23
 -4 6 18 4.69 2.1
 4 6 18 6.1 2.11
 -5 6 18 8 2.09
 5 6 18 6.44 2.15
 -6 6 18 24.42 3.01
 6 6 18 21.83 3.01
 -7 6 18 15.63 3.02
 7 6 18 18.69 3.11
 0 7 18 91.28 5.1
 -1 7 18 105.27 5.12
 1 7 18 105.72 4.82
 -2 7 18 41.22 2.49
 2 7 18 40.67 2.42
 -3 7 18 33.05 2.44
 3 7 18 32.41 2.42
 -4 7 18 19.56 2.34
 4 7 18 16.62 2.24
 -5 7 18 8.08 2.8
 5 7 18 6.35 2.79
 -6 7 18 27.9 3.47
 6 7 18 38.95 3.55
 0 8 18 10.13 3.41
 -1 8 18 28.15 4.47
 1 8 18 31.01 4.29
 -2 8 18 22.3 2.35
 2 8 18 24.48 2.29
 -3 8 18 3.72 2.39
 3 8 18 7.91 2.35
 -4 8 18 14.3 2.81
 4 8 18 11.01 2.58
 -5 8 18 19.44 3.41
 5 8 18 24.31 5.97
 0 9 18 9.95 5.29
 -1 9 18 45.43 5.04
 1 9 18 46.08 4.89
 -2 9 18 54.55 5.3
 2 9 18 54.47 5.74
 0 0 19 0.93 1.67
 1 0 19 4.63 1.46
 2 0 19 30.96 1.73
 3 0 19 3.19 1.63
 4 0 19 27.93 2.02
 5 0 19 4.43 1.91
 6 0 19 161.58 3.87
 7 0 19 12.06 2.43
 8 0 19 50.95 6.59
 0 1 19 61.7 2.04
 -1 1 19 22.83 1.65
 1 1 19 26.56 1.74
 -2 1 19 39.7 1.89
 2 1 19 34.02 1.74
 -3 1 19 49.19 1.99
 3 1 19 45.18 1.93
 -4 1 19 30.69 1.88
 4 1 19 27.19 1.95
 -5 1 19 127.66 4.16
 5 1 19 127.91 4.03
 -6 1 19 24.8 2.72
 6 1 19 27.38 2.66
 -7 1 19 38.47 2.78
 7 1 19 44.33 2.75
 0 2 19 19.54 1.98
 -1 2 19 7.86 1.7
 1 2 19 4.6 1.83
 -2 2 19 12.02 1.55
 2 2 19 11.71 1.5
 -3 2 19 70.91 2.03
 3 2 19 74.67 2.2
 -4 2 19 17.06 2.54
 4 2 19 18.54 2.42
 -5 2 19 4.91 2.3
 5 2 19 5.68 2.33
 -6 2 19 35.35 2.87
 6 2 19 39.06 2.95
 -7 2 19 36.23 3.05
 7 2 19 41.9 3.24
 0 3 19 2.22 1.58
 -1 3 19 1.83 1.57
 1 3 19 2.85 1.55
 -2 3 19 75.12 3.07
 2 3 19 71.88 2.57
 -3 3 19 8.04 2
 3 3 19 6.65 2.02
 -4 3 19 2.26 2.28
 4 3 19 2.91 2.63
 -5 3 19 30.07 2.62
 5 3 19 31.21 2.61
 -6 3 19 22.83 2.76
 6 3 19 25.69 2.7
 -7 3 19 9.59 3.35
 7 3 19 15.54 3.89
 0 4 19 11.48 1.62
 -1 4 19 4.78 2.57
 1 4 19 5.84 2.14
 -2 4 19 40.95 2.8
 2 4 19 36.73 2.51
 -3 4 19 2.32 2.01
 3 4 19 2.42 2.1
 -4 4 19 3.38 2.11
 4 4 19 9.87 2.47
 -5 4 19 7.43 2.67
 5 4 19 6.42 2.49
 -6 4 19 28.74 3.43
 6 4 19 35.04 3.64
 0 5 19 1.04 4.11
 -1 5 19 6.1 2.6
 1 5 19 5.14 2.4
 -2 5 19 24.4 2.56
 2 5 19 25.16 2.51
 -3 5 19 91.45 3.64
 3 5 19 98.02 3.77
 -4 5 19 44.52 2.72
 4 5 19 37.5 2.67
 -5 5 19 32.31 3.17
 5 5 19 36.94 3.41
 6 5 19 78.25 8.17
 0 6 19 54.34 4.84
 -1 6 19 11.16 2.25
 1 6 19 6.75 1.92
 -2 6 19 5.4 2.57
 2 6 19 6.69 2.38
 -3 6 19 3.44 2.95
 3 6 19 3.5 2.59
 -4 6 19 32.69 3.08
 4 6 19 37.85 3.97
 0 7 19 48.4 4.46
 -1 7 19 148.77 7.39
 1 7 19 151.07 7.61
 -2 7 19 7.08 3.96
 2 7 19 13.77 5.61
 3 7 19 15 8.75
 0 0 20 2.65 3
 1 0 20 71.66 2.81
 2 0 20 5.74 1.86
 3 0 20 17.54 2.23
 4 0 20 5.28 2.22
 5 0 20 30.77 7.65
 0 1 20 127.79 3.45
 -1 1 20 3.2 1.68
 1 1 20 2.65 2.01
 -2 1 20 20.4 2.05
 2 1 20 22.04 2.22
 -3 1 20 15.24 2.08
 3 1 20 13.56 2.14
 -4 1 20 13.57 3.26
 4 1 20 13.64 2.35
 -5 1 20 32.73 5.19
 5 1 20 29.85 7.54
 0 2 20 0.97 1.81
 -1 2 20 93.03 3.06
 1 2 20 90.8 2.92
 -2 2 20 11.99 2.18
 2 2 20 8.58 2.03
 -3 2 20 3.47 3.34
 3 2 20 3.25 2.61
 -4 2 20 58.71 3.73
 4 2 20 70.95 4.72
 0 3 20 44.14 2.52
 -1 3 20 5.8 2.23
 1 3 20 7.98 2.15
 -2 3 20 32.32 3.26
 2 3 20 35.47 3.29
 -3 3 20 55.26 4.04
 3 3 20 63.49 4.58
 -4 3 20 7.16 4.92
 4 3 20 13.41 7.82
 0 4 20 7.11 2.99
 -1 4 20 8.51 2.8
 1 4 20 16.26 3.23
 -2 4 20 12.02 3.88
 2 4 20 10.09 3.97
 -3 4 20 24.54 5.42
 3 4 20 24.33 8.65

_iucr_refine_fcf_details
;
data_9K
_computing_structure_refinement   'olex2.refine 1.3 (Bourhis et al., 2015)'
_computing_data_collection        'XDS (Kabsch, 1991)'   
_shelx_refln_list_code            4
loop_
  _space_group_symop_id
  _space_group_symop_operation_xyz
  1  x,y,z
  2  x+1/2,-y+1/2,-z
  3  -x,y+1/2,-z+1/2
  4  -x+1/2,-y,z+1/2

_space_group_crystal_system       orthorhombic
_space_group_IT_number            19
_space_group_name_H-M_alt         'P 21 21 21'
_space_group_name_Hall            ' P 2ac 2ab'
_symmetry_space_group_name_H-M    'P 21 21 21'
_symmetry_space_group_name_Hall   ' P 2ac 2ab'
_symmetry_Int_Tables_number       19
_cell_length_a                    9.854(3)
_cell_length_b                    9.249(3)
_cell_length_c                    10.144(2)
_cell_angle_alpha                 90
_cell_angle_beta                  90
_cell_angle_gamma                 90
_cell_volume                      924.5(5)
loop_
  _refln_index_h
  _refln_index_k
  _refln_index_l
  _refln_F_squared_calc
  _refln_F_squared_meas
  _refln_F_squared_sigma
  _refln_F_squared_weight
  _refln_observed_status
-20 -2 -1 17.661 22.616 4.916 11.637 o
-20 -1 -2 12.351 15.130 4.121 16.590 o
-20 -1 -1 41.761 43.583 2.963 25.532 o
-19 -6 -2 104.415 77.502 7.153 5.047 o
-19 -6 -1 5.697 11.695 3.395 24.622 o
-19 -5 -4 0.346 8.536 3.091 30.304 o
-19 -5 -3 21.946 21.988 2.414 41.119 o
-19 -5 -2 1.006 3.257 2.257 56.774 o
-19 -5 -1 19.944 21.183 2.355 43.455 o
-19 -4 -5 1.805 10.695 2.865 34.752 o
-19 -4 -4 17.286 20.075 2.110 53.108 o
-19 -4 -3 29.245 31.682 2.394 38.689 o
-19 -4 -2 75.377 76.580 3.051 19.962 o
-19 -4 -1 31.326 33.517 2.286 40.645 o
-19 -3 -6 41.919 32.408 3.061 24.830 o
-19 -3 -5 23.094 19.515 2.178 48.451 o
-19 -3 -4 16.806 15.345 2.414 43.316 o
-19 -3 -3 10.338 5.151 2.325 49.876 o
-19 -3 -2 48.053 47.587 2.502 31.227 o
-19 -3 -1 15.645 14.992 2.002 59.796 o
-19 -2 -6 28.444 27.561 2.679 33.004 o
-19 -2 -5 26.939 29.219 2.512 36.685 o
-19 -2 -4 23.073 23.558 2.198 47.107 o
-19 -2 -3 62.496 61.352 2.600 26.648 o
-19 -2 -2 15.901 16.277 2.335 45.958 o
-19 -2 -1 16.567 19.584 2.021 57.297 o
-19 -1 -6 14.565 12.333 2.296 48.374 o
-19 -1 -5 6.259 6.711 2.021 66.140 o
-19 -1 -4 64.122 63.923 2.728 24.770 o
-19 -1 -3 4.681 7.604 1.992 68.647 o
-19 -1 -2 66.744 65.552 2.708 24.597 o
-19 -1 -1 14.773 16.886 1.727 75.415 o
-18 -8 -3 26.349 23.460 2.796 31.395 o
-18 -8 -2 7.767 6.515 2.443 46.087 o
-18 -8 -1 40.261 40.414 3.071 24.472 o
-18 -7 -5 58.711 49.686 2.993 23.137 o
-18 -7 -4 19.908 22.812 2.502 39.136 o
-18 -7 -3 1.012 0.000 1.796 90.372 o
-18 -7 -2 36.809 38.805 2.335 37.491 o
-18 -7 -1 5.925 9.576 2.090 61.633 o
-18 -6 -6 26.158 24.186 2.384 40.589 o
-18 -6 -5 19.247 21.007 2.051 54.489 o
-18 -6 -4 39.977 42.308 2.531 32.553 o
-18 -6 -3 11.216 12.765 2.080 58.721 o
-18 -6 -2 77.357 74.824 3.002 20.282 o
-18 -6 -1 34.280 35.891 2.325 38.648 o
-18 -5 -7 5.770 11.666 2.335 49.932 o
-18 -5 -6 54.715 55.210 2.306 32.618 o
-18 -5 -5 43.251 39.669 2.198 38.923 o
-18 -5 -4 52.942 56.054 2.463 30.343 o
-18 -5 -3 0.738 2.325 2.041 69.579 o
-18 -5 -2 24.574 25.628 2.159 47.552 o
-18 -5 -1 1.633 1.128 1.560 117.115 o
-18 -4 -8 74.261 61.421 3.395 17.886 o
-18 -4 -7 3.592 3.846 1.874 79.179 o
-18 -4 -6 36.520 36.568 1.943 48.192 o
-18 -4 -5 69.648 68.309 2.531 26.089 o
-18 -4 -4 0.161 0.334 1.540 123.598 o
-18 -4 -3 23.327 22.636 1.796 63.498 o
-18 -4 -2 12.707 9.782 1.570 93.342 o
-18 -4 -1 26.348 29.661 2.090 48.504 o
-18 -3 -8 28.139 25.520 2.031 50.630 o
-18 -3 -7 43.276 43.525 2.286 36.547 o
-18 -3 -6 12.307 11.303 1.884 69.244 o
-18 -3 -5 43.962 43.289 2.070 41.207 o
-18 -3 -4 7.752 7.388 1.580 100.263 o
-18 -3 -3 11.384 10.911 1.580 93.346 o
-18 -3 -2 1.016 1.158 1.334 160.126 o
-18 -3 -1 43.232 41.533 1.933 45.182 o
-18 -2 -9 48.956 28.807 2.953 25.682 o
-18 -2 -8 0.449 2.276 1.472 132.424 o
-18 -2 -7 24.585 21.998 2.031 52.783 o
-18 -2 -6 4.449 3.434 1.786 86.062 o
-18 -2 -5 21.524 24.146 1.874 60.352 o
-18 -2 -4 72.862 71.223 2.482 26.044 o
-18 -2 -3 21.089 22.488 1.786 65.421 o
-18 -2 -2 31.100 30.701 1.972 50.475 o
-18 -2 -1 93.796 90.120 2.718 20.523 o
-18 -1 -9 1.587 3.385 2.571 43.785 o
-18 -1 -8 57.752 55.446 2.522 28.770 o
-18 -1 -7 52.899 51.688 2.463 30.709 o
-18 -1 -6 0.225 4.386 2.355 52.300 o
-18 -1 -5 12.591 13.805 1.913 66.510 o
-18 -1 -4 14.538 19.241 1.864 66.368 o
-18 -1 -3 0.683 2.914 1.619 109.099 o
-18 -1 -2 11.633 12.157 1.737 79.366 o
-18 -1 -1 40.702 44.133 1.835 48.371 o
-17 -10 -1 9.416 10.390 3.130 28.434 o
-17 -9 -5 9.207 12.902 2.855 33.629 o
-17 -9 -4 15.717 14.158 2.021 59.025 o
-17 -9 -3 29.465 31.054 2.531 35.553 o
-17 -9 -2 16.759 17.916 2.325 45.779 o
-17 -9 -1 10.706 12.137 2.129 56.767 o
-17 -8 -6 18.645 22.969 2.345 43.866 o
-17 -8 -5 17.309 17.239 2.051 56.188 o
-17 -8 -4 23.209 24.068 1.953 56.073 o
-17 -8 -3 4.947 5.828 1.737 88.824 o
-17 -8 -2 1.087 1.433 1.786 90.510 o
-17 -8 -1 38.936 39.649 2.374 36.080 o
-17 -7 -8 52.076 48.264 3.493 18.893 o
-17 -7 -7 3.378 3.787 1.943 74.147 o
-17 -7 -6 84.215 79.209 2.679 22.281 o
-17 -7 -5 3.210 3.434 1.462 126.750 o
-17 -7 -4 1.358 3.434 1.540 118.393 o
-17 -7 -3 16.552 17.808 1.933 61.965 o
-17 -7 -2 6.083 6.211 1.668 93.963 o
-17 -7 -1 35.756 39.806 2.100 43.401 o
-17 -6 -8 68.702 66.965 2.610 25.387 o
-17 -6 -7 31.370 32.624 2.051 47.447 o
-17 -6 -6 9.310 11.843 1.678 86.395 o
-17 -6 -5 18.110 19.231 1.629 78.174 o
-17 -6 -4 39.707 42.229 2.198 39.500 o
-17 -6 -3 62.327 60.871 2.374 29.724 o
-17 -6 -2 37.443 37.480 2.080 43.768 o
-17 -6 -1 58.147 59.037 2.306 31.626 o
-17 -5 -9 12.152 11.725 2.100 57.584 o
-17 -5 -8 42.104 44.407 2.316 36.103 o
-17 -5 -7 17.658 20.722 1.766 69.366 o
-17 -5 -6 90.980 92.906 2.610 21.517 o
-17 -5 -5 48.250 48.607 1.933 42.399 o
-17 -5 -4 20.274 22.557 1.550 79.963 o
-17 -5 -3 5.090 3.954 1.766 86.939 o
-17 -5 -2 21.577 25.128 1.717 67.850 o
-17 -5 -1 0.792 1.658 1.276 174.602 o
-17 -4 -10 27.153 26.982 3.257 23.974 o
-17 -4 -9 59.310 58.301 2.384 30.291 o
-17 -4 -8 41.431 42.465 2.060 42.305 o
-17 -4 -7 4.025 1.560 1.305 156.245 o
-17 -4 -6 20.079 22.508 1.531 81.510 o
-17 -4 -5 9.403 7.447 1.423 116.231 o
-17 -4 -4 19.769 21.880 1.354 95.707 o
-17 -4 -3 109.958 104.337 2.934 17.249 o
-17 -4 -2 7.289 6.289 1.344 133.303 o
-17 -4 -1 42.505 42.347 1.845 47.737 o
-17 -3 -10 48.883 47.331 2.482 31.434 o
-17 -3 -9 39.527 42.161 2.051 43.177 o
-17 -3 -8 71.491 69.231 2.345 28.020 o
-17 -3 -7 104.122 101.531 2.757 18.889 o
-17 -3 -6 16.434 15.924 1.570 85.667 o
-17 -3 -5 181.616 179.102 3.944 9.103 o
-17 -3 -4 59.048 59.743 1.962 37.207 o
-17 -3 -3 4.212 4.376 1.099 202.821 o
-17 -3 -2 3.642 4.935 1.168 184.498 o
-17 -3 -1 30.587 33.281 1.609 64.416 o
-17 -2 -10 16.728 16.533 1.972 60.271 o
-17 -2 -9 31.697 33.487 2.031 47.792 o
-17 -2 -8 51.866 53.209 2.286 33.703 o
-17 -2 -7 26.009 29.288 1.639 67.436 o
-17 -2 -6 7.002 6.829 1.344 133.343 o
-17 -2 -5 99.680 96.429 2.561 20.893 o
-17 -2 -4 137.455 134.027 3.542 12.274 o
-17 -2 -3 3.676 3.611 1.119 201.746 o
-17 -2 -2 140.800 139.914 3.689 11.537 o
-17 -2 -1 16.238 16.896 1.462 94.298 o
-17 -1 -11 26.295 23.077 2.502 37.700 o
-17 -1 -10 11.778 9.292 2.188 54.261 o
-17 -1 -9 42.037 44.378 2.041 42.327 o
-17 -1 -8 15.565 16.052 1.648 80.550 o
-17 -1 -7 80.973 79.798 2.355 25.802 o
-17 -1 -6 42.415 47.508 2.139 39.459 o
-17 -1 -5 10.399 9.243 1.305 128.640 o
-17 -1 -4 40.953 43.269 1.825 48.729 o
-17 -1 -3 4.534 6.544 1.442 123.807 o
-17 -1 -2 17.276 17.004 1.295 108.673 o
-17 -1 -1 81.176 81.613 2.443 24.741 o
-16 -11 -3 18.798 18.985 2.767 33.509 o
-16 -11 -2 6.182 10.724 2.433 46.284 o
-16 -11 -1 6.946 9.978 2.512 43.525 o
-16 -10 -6 18.632 21.497 3.267 24.849 o
-16 -10 -5 3.877 2.787 2.374 50.484 o
-16 -10 -4 8.710 9.645 2.041 62.812 o
-16 -10 -3 15.803 17.877 1.923 62.864 o
-16 -10 -2 32.079 39.021 2.384 37.434 o
-16 -10 -1 93.980 90.660 3.218 16.978 o
-16 -9 -7 20.483 19.810 3.012 28.606 o
-16 -9 -6 17.127 17.043 2.100 54.208 o
-16 -9 -5 12.012 12.569 2.051 59.828 o
-16 -9 -4 12.947 14.560 1.776 74.519 o
-16 -9 -3 68.208 70.713 2.296 29.045 o
-16 -9 -2 26.147 28.807 1.864 57.161 o
-16 -9 -1 20.782 21.713 2.051 53.676 o
-16 -8 -9 4.797 17.514 4.101 16.993 o
-16 -8 -8 1.821 4.445 2.610 42.322 o
-16 -8 -7 41.243 39.306 1.894 47.376 o
-16 -8 -6 69.121 69.565 2.423 27.370 o
-16 -8 -5 8.795 8.369 1.570 99.232 o
-16 -8 -4 17.470 19.427 1.501 88.034 o
-16 -8 -3 36.337 36.264 1.953 48.018 o
-16 -8 -2 102.026 98.744 2.649 19.924 o
-16 -8 -1 4.195 5.279 1.491 118.538 o
-16 -7 -10 33.275 29.072 5.632 8.740 o
-16 -7 -9 0.206 0.579 2.257 57.680 o
-16 -7 -8 84.834 87.687 3.846 13.944 o
-16 -7 -7 17.429 20.291 1.668 75.707 o
-16 -7 -6 41.147 41.042 1.962 45.180 o
-16 -7 -5 14.132 15.807 1.433 100.626 o
-16 -7 -4 17.262 19.378 1.521 86.755 o
-16 -7 -3 18.986 19.849 1.403 93.951 o
-16 -7 -2 16.600 17.779 1.354 103.206 o
-16 -7 -1 63.160 61.833 2.423 28.831 o
-16 -6 -10 8.427 6.888 2.885 33.567 o
-16 -6 -9 23.378 25.020 2.610 35.583 o
-16 -6 -8 25.895 24.912 1.629 69.593 o
-16 -6 -7 15.143 16.611 1.491 93.261 o
-16 -6 -6 40.032 42.494 1.707 52.926 o
-16 -6 -5 20.390 22.743 1.462 85.952 o
-16 -6 -4 105.846 109.576 2.728 18.629 o
-16 -6 -3 102.923 103.140 2.688 19.386 o
-16 -6 -2 32.351 31.633 1.393 74.219 o
-16 -6 -1 49.717 51.305 1.962 40.880 o
-16 -5 -11 6.078 6.750 2.600 41.371 o
-16 -5 -10 54.867 53.356 2.993 23.330 o
-16 -5 -9 2.512 4.523 1.413 135.301 o
-16 -5 -8 1.603 2.443 1.325 158.322 o
-16 -5 -7 51.878 56.113 1.982 39.176 o
-16 -5 -6 37.396 40.012 1.678 55.807 o
-16 -5 -5 15.584 16.719 1.305 110.802 o
-16 -5 -4 45.529 46.331 1.717 49.377 o
-16 -5 -3 199.559 197.155 4.288 7.840 o
-16 -5 -2 8.533 9.890 1.148 159.843 o
-16 -5 -1 55.222 56.741 1.913 39.574 o
-16 -4 -11 24.905 23.322 2.600 35.673 o
-16 -4 -10 27.830 31.554 1.864 55.665 o
-16 -4 -9 74.375 72.174 2.178 29.433 o
-16 -4 -8 43.904 47.380 1.962 43.240 o
-16 -4 -7 139.537 142.750 3.277 12.990 o
-16 -4 -6 83.344 86.735 2.404 24.548 o
-16 -4 -5 38.607 38.834 1.658 56.185 o
-16 -4 -4 45.226 46.654 1.697 49.997 o
-16 -4 -3 43.902 44.761 1.609 53.687 o
-16 -4 -2 29.606 30.681 1.462 73.345 o
-16 -4 -1 2.729 2.826 0.834 345.264 o
-16 -3 -12 11.830 13.619 2.630 38.533 o
-16 -3 -11 14.504 14.747 1.796 71.993 o
-16 -3 -10 0.265 0.991 1.570 118.245 o
-16 -3 -9 19.591 22.655 1.707 70.687 o
-16 -3 -8 36.359 36.283 1.609 59.944 o
-16 -3 -7 0.369 2.198 1.276 175.207 o
-16 -3 -6 31.461 31.260 1.531 68.182 o
-16 -3 -5 18.558 16.680 1.325 103.896 o
-16 -3 -4 22.357 25.353 1.383 88.001 o
-16 -3 -3 37.857 40.551 1.609 57.895 o
-16 -3 -2 80.270 81.937 2.149 28.024 o
-16 -3 -1 2.008 2.983 0.912 305.123 o
-16 -2 -12 14.833 18.240 2.659 36.723 o
-16 -2 -11 11.774 13.059 1.815 73.379 o
-16 -2 -10 67.269 69.417 2.423 27.648 o
-16 -2 -9 23.763 25.500 1.668 68.821 o
-16 -2 -8 116.934 118.407 2.904 16.495 o
-16 -2 -7 28.936 35.489 1.668 62.141 o
-16 -2 -6 20.410 20.359 1.334 97.542 o
-16 -2 -5 0.141 1.639 0.844 393.915 o
-16 -2 -4 29.649 33.860 1.599 65.293 o
-16 -2 -3 51.314 52.188 1.737 45.482 o
-16 -2 -2 7.897 9.998 0.981 201.118 o
-16 -2 -1 9.733 10.920 1.128 157.734 o
-16 -1 -12 39.664 40.915 2.257 38.329 o
-16 -1 -11 55.121 54.209 2.178 34.842 o
-16 -1 -10 22.436 24.127 1.540 77.879 o
-16 -1 -9 46.304 47.704 1.678 49.876 o
-16 -1 -8 6.530 7.055 1.236 153.694 o
-16 -1 -7 266.844 252.522 4.768 5.734 o
-16 -1 -6 74.756 79.563 2.276 27.579 o
-16 -1 -5 77.606 78.797 2.208 28.008 o
-16 -1 -4 155.618 152.826 3.405 11.707 o
-16 -1 -3 14.508 15.139 1.079 144.207 o
-16 -1 -2 48.906 48.764 1.531 52.670 o
-16 -1 -1 14.728 15.552 1.177 129.098 o
-15 -12 -4 29.456 32.692 3.365 22.255 o
-15 -12 -3 46.118 41.915 2.639 29.757 o
-15 -12 -2 13.506 15.924 2.276 48.847 o
-15 -12 -1 85.546 79.062 3.179 18.155 o
-15 -11 -6 2.876 3.885 2.639 41.230 o
-15 -11 -5 36.298 34.282 2.198 41.472 o
-15 -11 -4 26.492 27.080 2.060 49.932 o
-15 -11 -3 3.385 3.199 2.021 68.945 o
-15 -11 -2 65.090 66.042 2.620 25.777 o
-15 -11 -1 66.669 64.090 2.600 25.933 o
-15 -10 -8 35.068 31.780 3.150 24.404 o
-15 -10 -7 13.723 13.216 2.541 40.584 o
-15 -10 -6 19.157 18.946 1.746 70.070 o
-15 -10 -5 42.800 41.327 1.953 44.839 o
-15 -10 -4 110.419 107.094 2.943 17.069 o
-15 -10 -3 5.397 4.091 1.442 124.553 o
-15 -10 -2 26.013 29.788 1.668 65.799 o
-15 -10 -1 6.088 5.593 1.629 98.397 o
-15 -9 -9 79.014 69.368 3.787 14.888 o
-15 -9 -8 7.827 8.723 2.404 47.147 o
-15 -9 -7 30.130 30.485 2.463 37.006 o
-15 -9 -6 22.932 26.276 1.550 75.881 o
-15 -9 -5 18.669 18.632 1.501 87.142 o
-15 -9 -4 41.946 41.317 1.766 50.486 o
-15 -9 -3 9.268 7.653 1.138 163.193 o
-15 -9 -2 0.353 1.315 1.217 194.146 o
-15 -9 -1 25.071 29.072 1.786 61.056 o
-15 -8 -10 41.479 38.520 2.757 28.817 o
-15 -8 -9 63.814 60.332 3.100 21.119 o
-15 -8 -8 1.176 7.143 1.992 71.061 o
-15 -8 -7 20.505 21.066 1.423 89.737 o
-15 -8 -6 95.305 94.329 2.463 22.214 o
-15 -8 -5 17.401 20.742 1.521 85.868 o
-15 -8 -4 4.074 6.103 1.138 187.812 o
-15 -8 -3 109.044 115.179 2.767 17.929 o
-15 -8 -2 14.510 14.933 1.305 114.350 o
-15 -8 -1 5.506 6.093 1.158 176.451 o
-15 -7 -11 16.494 19.309 2.885 31.457 o
-15 -7 -10 57.141 54.769 3.522 18.148 o
-15 -7 -9 7.169 6.309 2.060 63.459 o
-15 -7 -8 12.240 16.287 2.100 56.504 o
-15 -7 -7 41.310 44.653 1.668 53.088 o
-15 -7 -6 26.716 27.031 1.413 80.459 o
-15 -7 -5 106.506 104.043 2.531 20.119 o
-15 -7 -4 54.556 55.681 1.815 41.991 o
-15 -7 -3 57.979 59.625 1.766 41.340 o
-15 -7 -2 28.112 30.916 1.423 76.707 o
-15 -7 -1 0.867 0.697 1.158 212.622 o
-15 -6 -12 10.114 11.578 2.571 40.761 o
-15 -6 -11 14.008 11.146 2.590 39.387 o
-15 -6 -10 30.317 33.978 2.414 37.716 o
-15 -6 -9 16.449 21.095 2.041 56.131 o
-15 -6 -8 11.268 11.745 1.246 132.324 o
-15 -6 -7 39.313 41.101 1.599 57.307 o
-15 -6 -6 117.517 115.159 2.777 17.264 o
-15 -6 -5 15.500 16.464 1.168 127.504 o
-15 -6 -4 14.671 16.219 1.138 133.741 o
-15 -6 -3 75.053 73.460 1.923 32.589 o
-15 -6 -2 80.143 79.072 2.041 29.555 o
-15 -6 -1 111.512 116.817 2.757 17.746 o
-15 -5 -12 28.990 25.422 2.590 34.915 o
-15 -5 -11 2.783 4.474 1.913 76.519 o
-15 -5 -10 1.693 3.552 1.599 109.592 o
-15 -5 -9 27.094 27.914 1.511 73.925 o
-15 -5 -8 56.044 57.437 1.786 41.878 o
-15 -5 -7 18.647 17.573 1.295 105.919 o
-15 -5 -6 25.457 28.356 1.393 82.299 o
-15 -5 -5 11.637 13.923 1.256 127.492 o
-15 -5 -4 0.975 2.963 0.912 318.311 o
-15 -5 -3 162.056 158.998 3.434 11.275 o
-15 -5 -2 5.464 8.713 1.011 210.316 o
-15 -5 -1 25.344 26.511 1.138 102.009 o
-15 -4 -13 0.827 5.043 2.639 41.560 o
-15 -4 -12 37.661 35.871 2.649 31.367 o
-15 -4 -11 13.204 14.825 1.982 62.110 o
-15 -4 -10 21.719 25.236 1.413 86.667 o
-15 -4 -9 11.088 12.088 1.266 129.480 o
-15 -4 -8 50.269 51.756 1.766 45.216 o
-15 -4 -7 62.608 65.767 1.913 36.440 o
-15 -4 -6 0.711 1.266 0.834 394.892 o
-15 -4 -5 23.528 25.922 1.236 97.332 o
-15 -4 -4 45.447 48.420 1.580 52.965 o
-15 -4 -3 16.871 18.210 1.079 133.477 o
-15 -4 -2 70.907 72.184 1.923 33.609 o
-15 -4 -1 22.253 24.431 1.011 121.192 o
-15 -3 -13 3.059 2.679 2.257 56.041 o
-15 -3 -12 11.585 14.865 2.374 46.136 o
-15 -3 -11 0.882 1.962 1.276 173.649 o
-15 -3 -10 37.641 39.472 1.668 56.169 o
-15 -3 -9 96.601 98.264 2.473 21.794 o
-15 -3 -8 103.582 104.229 2.571 20.100 o
-15 -3 -7 7.999 10.449 1.001 194.222 o
-15 -3 -6 163.641 152.993 3.316 11.681 o
-15 -3 -5 46.404 49.892 1.580 52.164 o
-15 -3 -4 59.323 59.282 1.609 44.236 o
-15 -3 -3 31.057 30.956 1.246 84.036 o
-15 -3 -2 13.328 15.679 0.981 163.399 o
-15 -3 -1 132.001 131.319 2.639 16.435 o
-15 -2 -13 21.308 23.342 2.159 49.093 o
-15 -2 -12 22.366 23.901 1.609 73.818 o
-15 -2 -11 16.154 19.731 1.413 96.918 o
-15 -2 -10 25.434 25.765 1.364 85.652 o
-15 -2 -9 2.991 4.229 1.030 234.541 o
-15 -2 -8 28.955 29.288 1.491 72.887 o
-15 -2 -7 40.691 40.748 1.276 69.008 o
-15 -2 -6 81.845 80.554 1.854 31.382 o
-15 -2 -5 36.921 39.884 1.236 74.255 o
-15 -2 -4 34.205 32.879 1.158 84.543 o
-15 -2 -3 241.664 236.471 4.366 6.662 o
-15 -2 -2 172.356 168.309 3.228 11.337 o
-15 -2 -1 154.268 147.342 2.924 13.513 o
-15 -1 -13 79.319 82.702 2.610 23.249 o
-15 -1 -12 7.651 9.596 1.423 117.491 o
-15 -1 -11 19.727 22.145 1.472 86.279 o
-15 -1 -10 22.366 26.501 1.442 83.230 o
-15 -1 -9 28.543 30.720 1.295 83.946 o
-15 -1 -8 57.497 61.068 1.707 42.482 o
-15 -1 -7 19.672 19.800 1.030 130.491 o
-15 -1 -6 29.401 31.584 1.187 89.252 o
-15 -1 -5 17.695 18.367 1.030 137.527 o
-15 -1 -4 61.836 61.715 1.550 44.132 o
-15 -1 -3 6.255 7.898 0.775 295.843 o
-15 -1 -2 0.738 1.099 0.579 767.746 o
-15 -1 -1 116.782 116.013 2.208 20.734 o
-14 -13 -4 19.380 22.439 3.748 19.282 o
-14 -13 -3 129.617 114.522 3.552 12.926 o
-14 -13 -2 13.769 12.637 2.217 51.599 o
-14 -13 -1 67.060 72.116 3.208 19.463 o
-14 -12 -7 23.476 20.575 4.062 16.489 o
-14 -12 -6 52.566 46.134 2.894 25.086 o
-14 -12 -5 20.248 18.230 1.884 62.228 o
-14 -12 -4 4.151 5.436 1.766 87.138 o
-14 -12 -3 2.103 2.159 1.531 119.642 o
-14 -12 -2 30.515 32.310 1.953 51.060 o
-14 -12 -1 60.932 61.176 2.698 25.651 o
-14 -11 -8 26.187 21.929 2.777 31.907 o
-14 -11 -7 1.879 2.531 2.070 66.915 o
-14 -11 -6 0.812 0.873 1.393 148.259 o
-14 -11 -5 29.210 29.886 1.766 59.378 o
-14 -11 -4 6.528 5.916 1.462 117.717 o
-14 -11 -3 10.080 11.607 1.354 119.975 o
-14 -11 -2 133.669 131.025 3.287 13.470 o
-14 -11 -1 21.522 26.511 1.668 70.077 o
-14 -10 -10 2.801 11.264 3.120 29.304 o
-14 -10 -9 26.826 25.255 2.531 36.665 o
-14 -10 -8 10.065 14.286 2.463 43.722 o
-14 -10 -7 9.783 8.703 2.051 61.961 o
-14 -10 -6 11.261 14.345 1.423 107.114 o
-14 -10 -5 13.685 13.511 1.334 113.745 o
-14 -10 -4 12.935 17.337 1.472 97.435 o
-14 -10 -3 10.728 13.501 1.511 99.191 o
-14 -10 -2 179.179 173.941 3.827 9.497 o
-14 -10 -1 105.593 109.694 2.894 17.600 o
-14 -9 -11 8.133 10.557 2.934 32.290 o
-14 -9 -10 42.186 39.776 2.728 29.091 o
-14 -9 -9 24.893 23.273 2.217 45.926 o
-14 -9 -8 4.962 5.475 1.953 71.747 o
-14 -9 -7 66.639 66.562 2.777 23.805 o
-14 -9 -6 23.864 25.510 1.393 85.515 o
-14 -9 -5 20.002 22.233 1.452 87.392 o
-14 -9 -4 189.097 183.831 4.013 8.724 o
-14 -9 -3 23.419 23.283 1.403 86.558 o
-14 -9 -2 26.278 28.856 1.393 81.205 o
-14 -9 -1 18.746 19.898 1.295 103.900 o
-14 -8 -12 23.070 23.646 3.179 25.557 o
-14 -8 -11 29.296 32.221 2.836 29.648 o
-14 -8 -10 29.890 26.433 2.531 35.926 o
-14 -8 -9 23.747 25.971 2.188 46.806 o
-14 -8 -8 21.253 24.313 2.051 52.931 o
-14 -8 -7 10.355 11.018 1.069 166.848 o
-14 -8 -6 63.117 65.306 1.923 36.203 o
-14 -8 -5 151.359 147.763 3.238 12.524 o
-14 -8 -4 14.295 18.338 1.393 102.408 o
-14 -8 -3 66.210 61.980 1.943 35.528 o
-14 -8 -2 45.203 45.909 1.619 52.491 o
-14 -8 -1 5.411 5.661 0.922 252.245 o
-14 -7 -12 23.259 22.891 3.042 27.623 o
-14 -7 -11 51.804 52.532 3.208 21.373 o
-14 -7 -10 30.176 27.178 1.982 51.216 o
-14 -7 -9 12.748 10.067 1.796 75.104 o
-14 -7 -8 4.235 7.565 1.482 117.724 o
-14 -7 -7 11.425 13.668 1.226 132.480 o
-14 -7 -6 7.785 8.310 1.030 193.164 o
-14 -7 -5 46.477 47.273 1.491 55.437 o
-14 -7 -4 115.624 114.031 2.796 17.325 o
-14 -7 -3 254.808 244.487 4.984 5.690 o
-14 -7 -2 104.992 106.084 2.512 20.301 o
-14 -7 -1 86.407 86.019 1.943 28.990 o
-14 -6 -13 13.250 8.713 2.698 36.970 o
-14 -6 -12 5.409 9.978 2.443 46.267 o
-14 -6 -11 47.047 44.918 2.492 31.790 o
-14 -6 -10 8.390 10.920 1.717 84.481 o
-14 -6 -9 16.540 17.484 1.746 72.533 o
-14 -6 -8 9.495 10.734 1.060 172.875 o
-14 -6 -7 29.102 32.320 1.452 73.603 o
-14 -6 -6 3.489 5.612 0.873 293.509 o
-14 -6 -5 21.320 23.744 1.177 107.537 o
-14 -6 -4 25.123 25.805 1.177 99.759 o
-14 -6 -3 44.166 44.702 1.413 60.044 o
-14 -6 -2 70.194 70.742 1.737 36.814 o
-14 -6 -1 123.877 126.590 2.600 17.368 o
-14 -5 -13 3.479 5.230 2.217 57.236 o
-14 -5 -12 65.179 62.078 2.983 22.056 o
-14 -5 -11 20.855 26.992 2.620 35.654 o
-14 -5 -10 22.376 21.595 1.864 61.042 o
-14 -5 -9 17.165 18.495 1.138 125.037 o
-14 -5 -8 24.582 27.846 1.325 88.138 o
-14 -5 -7 61.604 63.599 1.737 40.211 o
-14 -5 -6 12.766 12.363 1.040 160.993 o
-14 -5 -5 28.895 31.633 1.256 85.482 o
-14 -5 -4 73.722 74.833 1.913 32.861 o
-14 -5 -3 7.637 8.183 0.805 267.112 o
-14 -5 -2 16.444 18.936 0.971 148.544 o
-14 -5 -1 52.777 53.474 1.423 52.651 o
-14 -4 -14 9.040 8.046 2.639 39.436 o
-14 -4 -13 16.026 16.797 2.443 42.439 o
-14 -4 -12 44.890 44.093 2.620 30.091 o
-14 -4 -11 36.626 39.747 2.266 38.990 o
-14 -4 -10 103.550 106.054 2.502 20.506 o
-14 -4 -9 5.153 6.378 1.079 198.271 o
-14 -4 -8 13.450 15.846 1.079 146.313 o
-14 -4 -7 2.764 3.699 0.706 436.344 o
-14 -4 -6 26.848 29.602 1.207 92.464 o
-14 -4 -5 28.842 29.288 1.001 104.652 o
-14 -4 -4 10.018 11.539 0.863 215.886 o
-14 -4 -3 15.140 16.199 0.805 187.119 o
-14 -4 -2 3.003 3.208 0.589 563.787 o
-14 -4 -1 21.854 20.045 0.883 141.903 o
-14 -3 -14 20.422 19.290 2.561 37.909 o
-14 -3 -13 18.750 22.469 2.698 34.701 o
-14 -3 -12 11.618 10.724 1.442 107.246 o
-14 -3 -11 11.024 13.128 1.060 162.299 o
-14 -3 -10 70.416 70.222 1.805 35.739 o
-14 -3 -9 3.516 4.719 0.883 293.254 o
-14 -3 -8 59.230 60.646 1.560 45.074 o
-14 -3 -7 55.476 57.643 1.511 48.255 o
-14 -3 -6 0.204 0.746 0.687 597.318 o
-14 -3 -5 2.006 3.189 0.657 517.548 o
-14 -3 -4 21.737 23.371 0.991 125.591 o
-14 -3 -3 114.410 107.006 2.041 22.609 o
-14 -3 -2 9.308 8.830 0.746 269.845 o
-14 -3 -1 51.168 52.129 1.266 58.274 o
-14 -2 -14 2.823 4.003 2.453 47.541 o
-14 -2 -13 3.299 2.325 1.717 94.527 o
-14 -2 -12 49.639 52.777 1.746 45.743 o
-14 -2 -11 14.199 16.366 1.295 114.731 o
-14 -2 -10 7.264 8.664 1.148 166.665 o
-14 -2 -9 68.398 69.682 1.697 38.080 o
-14 -2 -8 18.557 20.997 1.030 131.791 o
-14 -2 -7 62.055 64.875 1.599 42.524 o
-14 -2 -6 16.924 18.142 0.863 164.684 o
-14 -2 -5 17.442 18.044 0.805 172.207 o
-14 -2 -4 2.089 2.963 0.638 542.844 o
-14 -2 -3 35.921 36.725 1.040 86.702 o
-14 -2 -2 272.950 255.839 4.327 6.111 o
-14 -2 -1 206.460 200.059 3.238 9.675 o
-14 -1 -14 39.333 36.313 2.404 35.733 o
-14 -1 -13 25.247 27.031 1.688 66.251 o
-14 -1 -12 29.790 28.974 1.521 70.793 o
-14 -1 -11 32.004 34.429 1.462 69.907 o
-14 -1 -10 3.591 3.405 0.903 289.673 o
-14 -1 -9 7.584 6.721 0.844 259.257 o
-14 -1 -8 8.381 10.116 0.981 198.166 o
-14 -1 -7 10.280 12.304 0.844 217.037 o
-14 -1 -6 57.028 58.370 1.442 49.067 o
-14 -1 -5 293.515 265.071 4.808 5.317 o
-14 -1 -4 68.327 66.503 1.511 41.814 o
-14 -1 -3 2.537 1.511 0.559 672.420 o
-14 -1 -2 113.685 109.665 2.021 22.676 o
-14 -1 -1 62.897 61.882 1.256 49.828 o
-13 -14 -3 38.192 39.119 3.179 23.416 o
-13 -14 -2 12.913 13.766 2.178 53.322 o
-13 -14 -1 102.975 95.340 3.513 14.691 o
-13 -13 -6 23.657 23.568 3.071 27.084 o
-13 -13 -5 13.110 14.001 1.805 72.671 o
-13 -13 -4 39.999 38.059 2.119 41.891 o
-13 -13 -3 12.736 17.533 2.159 53.459 o
-13 -13 -2 23.561 25.510 1.874 58.906 o
-13 -13 -1 28.102 31.956 2.139 45.938 o
-13 -12 -8 50.202 47.881 3.100 22.834 o
-13 -12 -7 3.706 3.885 2.365 50.761 o
-13 -12 -6 14.285 14.207 2.306 47.805 o
-13 -12 -5 4.351 7.751 1.668 95.112 o
-13 -12 -4 27.880 32.025 1.707 62.084 o
-13 -12 -3 81.759 86.607 2.659 22.331 o
-13 -12 -2 66.503 69.359 2.365 28.521 o
-13 -12 -1 40.113 42.691 1.884 47.450 o
-13 -11 -10 7.443 6.270 2.885 33.765 o
-13 -11 -9 41.943 39.502 2.855 27.227 o
-13 -11 -8 4.195 4.180 2.168 59.640 o
-13 -11 -7 38.183 38.256 2.531 33.233 o
-13 -11 -6 57.312 54.661 1.766 42.336 o
-13 -11 -5 79.554 75.726 2.237 27.601 o
-13 -11 -4 3.443 3.984 1.482 122.666 o
-13 -11 -3 4.140 5.465 1.128 191.740 o
-13 -11 -2 139.780 136.941 3.277 13.105 o
-13 -11 -1 13.238 15.100 1.344 111.986 o
-13 -10 -11 6.753 5.131 2.394 48.395 o
-13 -10 -10 3.559 3.748 2.580 42.932 o
-13 -10 -9 13.746 14.286 2.208 51.691 o
-13 -10 -8 7.442 7.781 1.629 95.308 o
-13 -10 -7 87.913 84.665 2.855 20.195 o
-13 -10 -6 29.767 30.102 1.315 81.779 o
-13 -10 -5 10.470 13.726 1.266 129.013 o
-13 -10 -4 184.374 178.474 3.905 9.130 o
-13 -10 -3 110.705 109.547 2.590 19.119 o
-13 -10 -2 104.576 99.902 2.571 20.205 o
-13 -10 -1 15.655 18.495 1.138 128.531 o
-13 -9 -12 22.266 20.291 3.140 26.373 o
-13 -9 -11 57.944 58.585 3.130 21.396 o
-13 -9 -10 17.933 19.977 2.011 56.997 o
-13 -9 -9 1.882 2.002 1.423 138.160 o
-13 -9 -8 0.840 2.894 1.854 83.617 o
-13 -9 -7 149.418 144.938 4.327 9.354 o
-13 -9 -6 94.198 92.926 2.316 23.672 o
-13 -9 -5 36.111 41.072 1.599 59.090 o
-13 -9 -4 61.875 60.018 1.805 39.349 o
-13 -9 -3 38.654 38.099 1.285 71.308 o
-13 -9 -2 70.953 75.667 2.129 30.366 o
-13 -9 -1 59.353 61.127 1.599 44.105 o
-13 -8 -13 87.012 83.016 4.278 11.965 o
-13 -8 -12 4.682 5.485 2.208 57.140 o
-13 -8 -11 3.801 4.925 1.756 88.662 o
-13 -8 -10 51.219 50.245 2.698 27.576 o
-13 -8 -9 77.810 77.973 2.885 21.117 o
-13 -8 -8 92.903 96.291 3.199 16.994 o
-13 -8 -7 8.661 8.762 1.060 180.657 o
-13 -8 -6 6.342 8.693 0.932 229.648 o
-13 -8 -5 43.144 46.380 1.639 52.745 o
-13 -8 -4 105.832 105.927 2.423 20.854 o
-13 -8 -3 3.774 5.387 1.040 221.621 o
-13 -8 -2 60.303 63.295 1.560 44.198 o
-13 -8 -1 62.759 66.955 1.727 39.557 o
-13 -7 -13 93.812 85.136 3.660 14.582 o
-13 -7 -12 2.402 3.042 1.727 94.135 o
-13 -7 -11 29.019 31.956 2.374 39.191 o
-13 -7 -10 7.761 12.471 1.570 97.883 o
-13 -7 -9 55.463 51.325 2.276 33.347 o
-13 -7 -8 1.269 2.139 1.276 171.810 o
-13 -7 -7 1.220 1.521 0.706 513.264 o
-13 -7 -6 119.427 122.803 2.737 17.081 o
-13 -7 -5 110.202 109.174 2.531 19.561 o
-13 -7 -4 16.234 18.063 1.011 144.867 o
-13 -7 -3 20.731 21.811 0.991 129.910 o
-13 -7 -2 83.081 80.769 1.796 31.838 o
-13 -7 -1 26.841 27.689 1.001 109.596 o
-13 -6 -14 2.339 3.434 2.276 55.245 o
-13 -6 -13 126.286 118.152 4.425 9.938 o
-13 -6 -12 1.126 2.443 1.609 110.065 o
-13 -6 -11 29.621 32.545 2.021 49.045 o
-13 -6 -10 53.960 51.276 2.374 31.985 o
-13 -6 -9 46.827 49.490 2.051 39.988 o
-13 -6 -8 14.849 16.493 0.903 169.724 o
-13 -6 -7 79.896 81.437 1.992 29.983 o
-13 -6 -6 7.466 8.821 0.971 209.709 o
-13 -6 -5 57.994 59.351 1.678 43.223 o
-13 -6 -4 2.196 3.846 0.677 478.729 o
-13 -6 -3 22.505 26.236 1.109 109.536 o
-13 -6 -2 107.653 107.163 2.208 22.168 o
-13 -6 -1 267.400 253.209 4.611 5.892 o
-13 -5 -14 3.094 2.943 2.276 55.042 o
-13 -5 -13 31.238 30.377 2.345 39.576 o
-13 -5 -12 47.363 49.519 2.463 31.836 o
-13 -5 -11 24.474 26.099 1.815 60.895 o
-13 -5 -10 105.752 107.624 3.454 14.564 o
-13 -5 -9 54.753 58.634 2.414 30.582 o
-13 -5 -8 10.776 12.284 0.854 211.358 o
-13 -5 -7 6.855 7.800 0.834 264.849 o
-13 -5 -6 16.724 16.866 0.883 164.799 o
-13 -5 -5 21.154 23.097 1.001 126.236 o
-13 -5 -4 32.226 33.055 1.030 94.499 o
-13 -5 -3 82.855 83.075 1.668 33.223 o
-13 -5 -2 17.258 16.758 0.785 179.152 o
-13 -5 -1 137.162 135.901 2.502 16.580 o
-13 -4 -15 28.168 27.541 3.199 24.617 o
-13 -4 -14 29.974 30.887 2.894 28.674 o
-13 -4 -13 15.694 18.358 1.982 59.859 o
-13 -4 -12 94.946 93.495 3.277 16.473 o
-13 -4 -11 13.589 16.209 1.413 103.093 o
-13 -4 -10 9.626 9.851 1.334 125.428 o
-13 -4 -9 117.829 115.346 2.355 19.733 o
-13 -4 -8 2.155 1.962 0.648 546.995 o
-13 -4 -7 17.305 18.367 0.942 150.962 o
-13 -4 -6 9.635 9.498 0.736 266.875 o
-13 -4 -5 67.915 64.502 1.501 42.467 o
-13 -4 -4 8.051 10.538 0.805 252.512 o
-13 -4 -3 51.462 52.963 1.226 58.986 o
-13 -4 -2 16.268 17.906 0.716 193.334 o
-13 -4 -1 29.483 30.082 0.903 110.094 o
-13 -3 -15 35.981 34.429 2.473 35.180 o
-13 -3 -14 5.582 5.357 1.805 82.395 o
-13 -3 -13 11.028 10.263 1.825 74.342 o
-13 -3 -12 11.389 14.560 1.639 86.131 o
-13 -3 -11 50.206 52.286 1.943 41.029 o
-13 -3 -10 31.102 30.926 1.119 91.900 o
-13 -3 -9 51.225 53.562 1.501 51.267 o
-13 -3 -8 25.965 27.777 1.119 101.589 o
-13 -3 -7 29.236 29.847 1.079 97.907 o
-13 -3 -6 48.712 48.872 1.276 60.481 o
-13 -3 -5 0.732 0.599 0.422 1357.780 o
-13 -3 -4 127.803 129.170 2.394 18.065 o
-13 -3 -3 1.651 1.482 0.422 1095.630 o
-13 -3 -2 257.814 249.069 4.209 6.516 o
-13 -3 -1 42.088 41.719 0.991 79.263 o
-13 -2 -15 3.066 5.789 2.296 53.603 o
-13 -2 -14 43.719 45.830 2.404 33.895 o
-13 -2 -13 1.622 2.129 1.894 79.936 o
-13 -2 -12 30.273 31.858 1.246 84.405 o
-13 -2 -11 1.268 3.159 0.883 331.880 o
-13 -2 -10 13.815 15.983 0.971 162.722 o
-13 -2 -9 39.504 40.964 1.334 67.412 o
-13 -2 -8 30.804 33.310 1.177 87.107 o
-13 -2 -7 71.258 70.065 1.589 38.998 o
-13 -2 -6 8.845 8.997 0.677 300.977 o
-13 -2 -5 75.648 73.018 1.727 35.299 o
-13 -2 -4 32.554 33.556 0.883 102.898 o
-13 -2 -3 123.787 118.770 2.060 20.797 o
-13 -2 -2 82.763 79.926 1.491 35.884 o
-13 -2 -1 57.166 56.584 1.217 54.919 o
-13 -1 -15 13.081 17.945 2.217 50.870 o
-13 -1 -14 10.622 13.148 1.894 69.150 o
-13 -1 -13 17.151 16.739 1.305 108.092 o
-13 -1 -12 42.639 48.156 1.648 52.265 o
-13 -1 -11 72.533 74.716 1.825 34.402 o
-13 -1 -10 14.598 16.258 1.099 139.438 o
-13 -1 -9 56.664 55.985 1.462 49.278 o
-13 -1 -8 19.525 20.222 0.952 139.959 o
-13 -1 -7 79.464 80.014 1.766 33.062 o
-13 -1 -6 144.488 134.214 2.610 15.665 o
-13 -1 -5 58.208 59.203 1.423 48.831 o
-13 -1 -4 91.455 89.580 1.639 31.030 o
-13 -1 -3 112.975 107.702 1.903 23.729 o
-13 -1 -2 102.023 100.383 1.805 26.581 o
-13 -1 -1 11.384 12.157 0.677 257.071 o
-12 -15 -2 33.809 33.144 4.190 14.976 o
-12 -15 -1 22.966 24.519 2.796 31.824 o
-12 -14 -6 40.888 38.766 3.336 21.465 o
-12 -14 -5 89.095 76.492 2.836 20.602 o
-12 -14 -4 20.104 21.007 2.129 51.044 o
-12 -14 -3 64.679 68.632 2.580 26.131 o
-12 -14 -2 19.678 22.145 1.913 60.051 o
-12 -14 -1 84.757 81.054 2.855 20.621 o
-12 -13 -8 159.035 144.408 4.994 7.664 o
-12 -13 -7 0.461 1.786 2.384 51.399 o
-12 -13 -6 7.597 6.839 2.551 42.508 o
-12 -13 -5 61.603 58.801 2.159 33.333 o
-12 -13 -4 9.531 8.919 1.609 93.996 o
-12 -13 -3 11.185 14.335 1.589 90.672 o
-12 -13 -2 146.374 141.945 3.454 12.095 o
-12 -13 -1 94.397 92.749 2.659 20.807 o
-12 -12 -10 40.241 39.178 3.777 17.492 o
-12 -12 -9 27.463 26.639 2.502 37.072 o
-12 -12 -8 10.315 12.883 2.306 49.334 o
-12 -12 -7 16.228 20.477 2.159 51.505 o
-12 -12 -6 77.599 76.021 3.032 19.971 o
-12 -12 -5 102.917 103.071 2.620 19.865 o
-12 -12 -4 10.130 10.685 1.276 131.955 o
-12 -12 -3 8.522 8.664 1.452 112.952 o
-12 -12 -2 19.339 20.526 1.452 89.126 o
-12 -12 -1 5.310 5.475 1.148 181.057 o
-12 -11 -11 75.147 65.120 3.257 18.748 o
-12 -11 -10 54.683 57.055 3.140 21.635 o
-12 -11 -9 80.501 77.208 3.277 17.851 o
-12 -11 -8 28.127 30.279 2.168 45.306 o
-12 -11 -7 7.666 8.291 1.580 99.767 o
-12 -11 -6 4.771 2.845 0.971 249.531 o
-12 -11 -5 17.982 21.193 1.354 98.653 o
-12 -11 -4 91.253 93.309 2.394 23.304 o
-12 -11 -3 51.439 53.650 1.678 46.608 o
-12 -11 -2 6.094 9.056 1.148 170.404 o
-12 -11 -1 112.990 109.056 2.404 20.156 o
-12 -10 -12 84.917 72.479 3.797 14.512 o
-12 -10 -11 22.072 28.778 2.904 29.678 o
-12 -10 -10 16.566 18.063 2.335 45.491 o
-12 -10 -9 91.963 91.405 3.267 16.770 o
-12 -10 -8 30.698 29.867 2.198 43.715 o
-12 -10 -7 97.536 95.507 3.277 16.266 o
-12 -10 -6 123.767 119.064 2.816 16.499 o
-12 -10 -5 107.677 103.160 2.404 20.949 o
-12 -10 -4 19.044 21.517 1.226 108.706 o
-12 -10 -3 2.718 3.356 0.942 279.347 o
-12 -10 -2 27.986 28.395 1.236 89.757 o
-12 -10 -1 61.029 62.932 1.894 37.546 o
-12 -9 -13 34.793 34.027 3.650 18.992 o
-12 -9 -12 9.207 6.623 2.188 55.886 o
-12 -9 -11 17.291 15.964 2.002 58.725 o
-12 -9 -10 60.595 57.575 2.571 27.538 o
-12 -9 -9 65.114 65.669 2.551 26.625 o
-12 -9 -8 60.500 59.616 2.247 32.059 o
-12 -9 -7 17.853 16.601 1.482 90.812 o
-12 -9 -6 124.105 121.674 2.747 16.748 o
-12 -9 -5 81.161 79.690 2.110 28.515 o
-12 -9 -4 47.487 46.458 1.491 55.122 o
-12 -9 -3 77.186 77.002 1.884 32.312 o
-12 -9 -2 37.137 37.010 1.295 72.600 o
-12 -9 -1 25.889 26.707 1.060 107.347 o
-12 -8 -14 34.005 28.827 3.208 23.898 o
-12 -8 -13 52.825 55.485 3.238 20.889 o
-12 -8 -12 18.158 19.653 2.404 42.678 o
-12 -8 -11 121.336 117.573 3.670 12.717 o
-12 -8 -10 4.638 3.915 1.697 94.046 o
-12 -8 -9 2.310 2.894 1.217 181.567 o
-12 -8 -8 44.465 45.771 2.188 38.077 o
-12 -8 -7 176.446 172.705 4.749 7.625 o
-12 -8 -6 25.752 26.580 1.109 103.671 o
-12 -8 -5 31.458 34.390 1.177 85.703 o
-12 -8 -4 143.423 142.396 2.983 13.949 o
-12 -8 -3 108.015 111.872 2.414 20.426 o
-12 -8 -2 17.932 19.535 0.942 147.066 o
-12 -8 -1 6.103 7.172 0.775 302.036 o
-12 -7 -14 12.998 15.228 2.423 44.058 o
-12 -7 -13 39.651 41.130 2.914 26.571 o
-12 -7 -12 0.180 0.638 1.521 126.438 o
-12 -7 -11 31.108 31.937 1.913 52.262 o
-12 -7 -10 76.954 76.492 2.747 22.515 o
-12 -7 -9 231.552 217.662 5.897 5.083 o
-12 -7 -8 54.393 56.682 2.247 33.531 o
-12 -7 -7 4.154 3.601 0.638 464.006 o
-12 -7 -6 99.055 96.233 2.198 23.898 o
-12 -7 -5 35.565 35.685 1.207 78.965 o
-12 -7 -4 55.449 55.701 1.403 51.341 o
-12 -7 -3 12.870 14.717 0.824 198.953 o
-12 -7 -2 82.797 78.189 1.697 33.414 o
-12 -7 -1 24.581 24.490 0.922 124.593 o
-12 -6 -15 33.480 27.561 3.356 22.252 o
-12 -6 -14 5.401 4.239 2.110 62.201 o
-12 -6 -13 12.379 14.482 2.159 54.228 o
-12 -6 -12 66.402 67.887 3.091 20.688 o
-12 -6 -11 20.643 22.253 1.678 71.765 o
-12 -6 -10 46.870 46.193 1.923 43.453 o
-12 -6 -9 11.906 14.099 1.374 111.811 o
-12 -6 -8 70.901 66.837 1.992 33.167 o
-12 -6 -7 20.507 21.772 0.873 144.564 o
-12 -6 -6 0.178 0.147 0.500 1134.250 o
-12 -6 -5 81.222 82.800 1.756 32.505 o
-12 -6 -4 86.025 86.735 1.776 30.877 o
-12 -6 -3 175.406 163.658 2.983 12.012 o
-12 -6 -2 65.439 65.493 1.550 42.227 o
-12 -6 -1 3.504 3.571 0.530 609.720 o
-12 -5 -15 17.288 17.484 2.551 39.029 o
-12 -5 -14 51.063 53.218 2.865 25.224 o
-12 -5 -13 2.447 4.533 1.962 73.135 o
-12 -5 -12 8.557 9.449 1.707 85.871 o
-12 -5 -11 0.542 2.826 1.423 140.498 o
-12 -5 -10 22.319 23.744 1.344 91.958 o
-12 -5 -9 45.863 49.598 1.648 50.494 o
-12 -5 -8 36.506 38.736 1.089 82.336 o
-12 -5 -7 176.253 171.625 3.267 11.030 o
-12 -5 -6 198.896 191.759 3.650 9.145 o
-12 -5 -5 2.091 1.236 0.442 988.653 o
-12 -5 -4 5.272 5.426 0.589 450.349 o
-12 -5 -3 78.186 78.954 1.521 36.833 o
-12 -5 -2 78.616 77.640 1.462 37.723 o
-12 -5 -1 57.033 59.439 1.236 53.747 o
-12 -4 -16 13.695 16.915 3.532 22.069 o
-12 -4 -15 23.575 22.626 2.718 33.440 o
-12 -4 -14 14.643 18.927 2.178 51.640 o
-12 -4 -13 3.264 3.336 1.315 153.751 o
-12 -4 -12 31.615 33.203 1.805 55.703 o
-12 -4 -11 51.936 55.485 1.903 40.907 o
-12 -4 -10 101.979 100.540 2.610 20.130 o
-12 -4 -9 42.908 42.269 1.119 72.931 o
-12 -4 -8 19.192 21.174 0.854 152.321 o
-12 -4 -7 34.152 36.146 1.040 89.263 o
-12 -4 -6 286.071 280.368 5.073 5.075 o
-12 -4 -5 67.004 70.987 1.511 41.511 o
-12 -4 -4 130.116 128.415 2.178 19.053 o
-12 -4 -3 67.057 67.504 1.334 45.321 o
-12 -4 -2 11.036 11.391 0.599 289.941 o
-12 -4 -1 20.689 22.518 0.765 156.267 o
-12 -3 -16 3.844 1.639 2.463 47.221 o
-12 -3 -15 44.758 48.313 3.012 24.352 o
-12 -3 -14 20.626 19.957 1.688 72.074 o
-12 -3 -13 6.190 5.534 1.266 151.318 o
-12 -3 -12 28.320 26.933 1.501 73.856 o
-12 -3 -11 62.144 64.247 1.982 35.559 o
-12 -3 -10 38.506 41.238 1.207 73.567 o
-12 -3 -9 29.504 30.652 1.030 100.333 o
-12 -3 -8 26.683 29.867 0.981 109.466 o
-12 -3 -7 10.681 12.029 0.697 258.066 o
-12 -3 -6 28.082 31.888 1.011 103.027 o
-12 -3 -5 66.258 65.238 1.276 47.217 o
-12 -3 -4 77.599 76.786 1.442 38.420 o
-12 -3 -3 178.471 174.392 2.806 12.166 o
-12 -3 -2 57.316 58.242 1.236 53.912 o
-12 -3 -1 26.662 27.865 0.854 122.176 o
-12 -2 -16 2.862 2.836 2.306 53.799 o
-12 -2 -15 81.015 76.835 2.865 21.052 o
-12 -2 -14 8.596 10.655 1.953 67.668 o
-12 -2 -13 185.355 177.306 4.278 8.334 o
-12 -2 -12 46.774 47.125 1.374 59.058 o
-12 -2 -11 18.086 18.279 0.912 152.770 o
-12 -2 -10 5.519 5.190 0.755 333.530 o
-12 -2 -9 22.477 22.694 0.932 130.922 o
-12 -2 -8 23.286 25.775 0.912 127.115 o
-12 -2 -7 64.217 63.050 1.423 45.582 o
-12 -2 -6 62.460 59.694 1.276 50.114 o
-12 -2 -5 95.178 95.300 1.776 28.393 o
-12 -2 -4 45.705 46.282 1.060 70.989 o
-12 -2 -3 71.523 71.036 1.374 42.340 o
-12 -2 -2 26.809 26.658 0.814 126.694 o
-12 -2 -1 207.357 206.408 3.326 9.380 o
-12 -1 -16 6.600 8.006 2.208 55.783 o
-12 -1 -15 51.978 56.388 2.404 31.403 o
-12 -1 -14 36.828 38.226 1.423 66.674 o
-12 -1 -13 21.394 24.245 1.374 90.536 o
-12 -1 -12 77.386 82.143 1.943 30.993 o
-12 -1 -11 1.794 2.002 0.746 444.973 o
-12 -1 -10 145.388 147.969 2.993 13.676 o
-12 -1 -9 53.312 53.513 1.354 54.218 o
-12 -1 -8 224.151 229.632 4.896 6.265 o
-12 -1 -7 29.189 29.592 0.991 104.531 o
-12 -1 -6 200.634 189.375 3.061 10.404 o
-12 -1 -5 11.466 13.010 0.638 264.150 o
-12 -1 -4 4.462 4.778 0.510 562.701 o
-12 -1 -3 77.785 77.218 1.452 38.162 o
-12 -1 -2 62.450 63.560 1.285 49.031 o
-12 -1 -1 239.780 240.542 3.797 7.441 o
-11 -15 -5 38.184 36.019 2.934 26.762 o
-11 -15 -4 0.904 2.708 1.746 94.009 o
-11 -15 -3 30.612 32.192 2.247 42.046 o
-11 -15 -2 63.125 59.969 2.541 27.406 o
-11 -15 -1 16.492 21.174 2.639 36.592 o
-11 -14 -8 32.547 32.771 3.130 24.852 o
-11 -14 -7 7.099 7.830 2.787 35.987 o
-11 -14 -6 8.836 10.449 2.208 54.358 o
-11 -14 -5 1.195 2.777 1.540 119.297 o
-11 -14 -4 2.465 2.669 1.511 121.413 o
-11 -14 -3 6.927 11.087 1.835 76.527 o
-11 -14 -2 6.992 7.094 1.550 104.834 o
-11 -14 -1 20.339 21.968 1.884 61.133 o
-11 -13 -9 14.309 14.060 2.345 46.446 o
-11 -13 -8 3.991 0.285 2.100 64.559 o
-11 -13 -7 26.976 30.593 2.522 36.314 o
-11 -13 -6 44.834 46.468 2.463 32.555 o
-11 -13 -5 35.331 34.664 1.776 54.640 o
-11 -13 -4 43.232 47.086 1.894 45.269 o
-11 -13 -3 25.899 29.082 1.727 63.275 o
-11 -13 -2 28.619 33.065 1.648 63.968 o
-11 -13 -1 26.114 29.906 1.825 58.540 o
-11 -12 -11 2.286 3.375 2.865 35.266 o
-11 -12 -10 91.320 85.773 3.562 15.217 o
-11 -12 -9 69.693 70.546 3.316 18.477 o
-11 -12 -8 76.465 69.280 2.894 21.540 o
-11 -12 -7 20.432 19.820 2.159 50.050 o
-11 -12 -6 29.204 27.865 1.962 52.177 o
-11 -12 -5 155.779 148.087 3.277 12.205 o
-11 -12 -4 25.277 27.139 1.560 72.984 o
-11 -12 -3 2.517 1.854 0.912 305.794 o
-11 -12 -2 57.690 57.565 1.786 41.345 o
-11 -12 -1 8.459 10.204 1.030 185.268 o
-11 -11 -12 34.145 31.643 2.728 30.855 o
-11 -11 -11 22.074 23.303 2.522 38.105 o
-11 -11 -10 3.503 2.463 1.648 101.721 o
-11 -11 -9 12.239 14.639 2.208 52.196 o
-11 -11 -8 1.815 2.787 1.393 142.870 o
-11 -11 -7 87.082 89.237 3.159 17.850 o
-11 -11 -6 24.999 24.814 1.128 104.748 o
-11 -11 -5 196.898 192.348 4.033 8.417 o
-11 -11 -4 17.686 20.899 1.158 119.044 o
-11 -11 -3 32.774 32.575 1.491 68.611 o
-11 -11 -2 4.355 7.751 0.922 252.333 o
-11 -11 -1 73.744 74.912 1.815 34.244 o
-11 -10 -13 95.621 80.740 3.571 15.076 o
-11 -10 -12 31.686 33.065 2.698 31.654 o
-11 -10 -11 4.853 7.506 2.080 63.278 o
-11 -10 -10 27.234 26.943 2.070 49.340 o
-11 -10 -9 20.509 22.272 1.805 64.838 o
-11 -10 -8 8.448 9.272 1.452 112.552 o
-11 -10 -7 37.938 38.216 1.845 50.368 o
-11 -10 -6 27.450 29.150 1.109 98.988 o
-11 -10 -5 66.604 70.791 1.825 36.300 o
-11 -10 -4 29.154 32.781 1.266 83.950 o
-11 -10 -3 63.290 65.561 1.688 40.332 o
-11 -10 -2 0.723 1.442 0.618 674.734 o
-11 -10 -1 85.113 85.930 1.943 29.224 o
-11 -9 -14 36.911 34.831 3.042 25.477 o
-11 -9 -13 2.083 1.737 2.335 52.973 o
-11 -9 -12 34.789 35.037 2.335 38.398 o
-11 -9 -11 51.738 53.562 2.423 31.374 o
-11 -9 -10 44.542 45.035 2.198 37.937 o
-11 -9 -9 12.203 14.727 1.423 105.323 o
-11 -9 -8 109.081 106.280 3.346 14.976 o
-11 -9 -7 264.457 236.471 6.338 4.352 o
-11 -9 -6 224.552 214.296 4.396 7.070 o
-11 -9 -5 35.130 36.450 1.197 79.520 o
-11 -9 -4 137.607 135.528 2.747 15.445 o
-11 -9 -3 53.037 52.953 1.413 52.914 o
-11 -9 -2 3.026 2.561 0.648 504.766 o
-11 -9 -1 20.888 20.241 0.942 137.297 o
-11 -8 -14 9.525 9.017 2.306 50.264 o
-11 -8 -13 17.501 20.516 2.306 45.806 o
-11 -8 -12 35.015 32.359 1.903 50.868 o
-11 -8 -11 95.983 93.996 3.267 16.457 o
-11 -8 -10 91.972 92.671 3.042 18.203 o
-11 -8 -9 238.637 220.899 5.867 5.038 o
-11 -8 -8 351.421 315.248 8.203 2.688 o
-11 -8 -7 12.979 12.108 1.295 121.302 o
-11 -8 -6 51.937 51.443 1.433 53.301 o
-11 -8 -5 5.883 6.927 0.726 331.664 o
-11 -8 -4 8.064 9.625 0.755 274.711 o
-11 -8 -3 75.477 75.834 1.884 32.792 o
-11 -8 -2 11.183 12.157 0.873 204.335 o
-11 -8 -1 30.981 33.624 1.128 89.695 o
-11 -7 -15 1.693 0.255 2.639 41.906 o
-11 -7 -14 11.307 14.050 2.100 57.438 o
-11 -7 -13 19.643 24.352 2.119 50.947 o
-11 -7 -12 211.380 199.039 5.455 5.878 o
-11 -7 -11 16.250 15.483 1.531 89.267 o
-11 -7 -10 36.929 41.415 1.923 47.726 o
-11 -7 -9 64.330 60.067 2.659 25.775 o
-11 -7 -8 67.234 65.777 2.198 30.980 o
-11 -7 -7 9.366 11.205 1.011 183.328 o
-11 -7 -6 138.936 135.401 2.728 15.455 o
-11 -7 -5 40.148 41.817 1.128 75.247 o
-11 -7 -4 8.754 9.714 0.599 331.188 o
-11 -7 -3 137.740 133.183 2.266 17.759 o
-11 -7 -2 149.421 141.945 2.374 16.094 o
-11 -7 -1 50.611 50.550 1.119 63.555 o
-11 -6 -16 0.702 6.780 3.454 24.397 o
-11 -6 -15 48.633 48.842 2.836 26.129 o
-11 -6 -14 22.015 22.910 2.247 45.952 o
-11 -6 -13 18.546 20.065 1.962 58.895 o
-11 -6 -12 8.307 10.371 1.717 84.831 o
-11 -6 -11 58.232 55.514 2.149 34.549 o
-11 -6 -10 29.248 28.042 1.433 76.423 o
-11 -6 -9 79.919 80.730 2.325 26.198 o
-11 -6 -8 41.437 44.398 1.639 54.035 o
-11 -6 -7 52.720 52.718 1.276 56.918 o
-11 -6 -6 25.367 26.060 0.834 129.237 o
-11 -6 -5 51.044 50.922 1.109 63.418 o
-11 -6 -4 5.283 5.642 0.540 488.149 o
-11 -6 -3 214.588 214.649 3.414 8.908 o
-11 -6 -2 88.521 88.109 1.629 31.900 o
-11 -6 -1 38.178 37.961 0.942 88.180 o
-11 -5 -16 9.448 7.889 2.649 39.095 o
-11 -5 -15 3.573 1.472 2.002 70.682 o
-11 -5 -14 1.483 5.426 1.884 79.482 o
-11 -5 -13 5.297 2.806 1.874 78.209 o
-11 -5 -12 116.552 121.488 3.159 15.118 o
-11 -5 -11 49.840 51.707 1.737 46.110 o
-11 -5 -10 8.428 8.781 1.226 147.093 o
-11 -5 -9 67.022 68.534 2.070 32.622 o
-11 -5 -8 21.634 22.459 0.726 157.817 o
-11 -5 -7 63.543 60.665 1.315 48.569 o
-11 -5 -6 115.074 114.394 1.992 22.438 o
-11 -5 -5 114.822 116.778 2.060 21.867 o
-11 -5 -4 136.597 136.058 2.335 17.405 o
-11 -5 -3 88.084 86.853 1.570 32.801 o
-11 -5 -2 130.198 130.465 2.208 18.799 o
-11 -5 -1 12.452 12.951 0.608 263.504 o
-11 -4 -16 34.093 32.967 2.757 30.254 o
-11 -4 -15 14.409 9.988 1.746 77.208 o
-11 -4 -14 3.425 4.199 1.217 174.227 o
-11 -4 -13 11.188 10.891 1.374 116.005 o
-11 -4 -12 36.181 37.196 1.511 63.740 o
-11 -4 -11 2.728 3.385 0.932 284.042 o
-11 -4 -10 63.404 63.648 1.874 37.189 o
-11 -4 -9 110.863 107.693 2.453 20.089 o
-11 -4 -8 1.894 1.236 0.481 902.058 o
-11 -4 -7 36.455 36.656 0.912 92.853 o
-11 -4 -6 24.238 26.364 0.795 135.630 o
-11 -4 -5 27.477 30.239 0.814 120.913 o
-11 -4 -4 52.813 54.092 1.128 60.581 o
-11 -4 -3 85.703 86.696 1.599 33.010 o
-11 -4 -2 12.480 13.687 0.589 265.200 o
-11 -4 -1 36.876 38.403 0.932 90.072 o
-11 -3 -17 8.528 3.885 3.562 22.520 o
-11 -3 -16 49.415 48.175 2.639 28.814 o
-11 -3 -15 0.862 1.629 1.472 132.222 o
-11 -3 -14 20.272 20.516 1.786 66.579 o
-11 -3 -13 130.721 129.327 3.464 12.930 o
-11 -3 -12 145.805 140.159 3.522 11.916 o
-11 -3 -11 21.074 21.125 1.079 120.224 o
-11 -3 -10 50.676 52.355 1.266 58.501 o
-11 -3 -9 45.244 44.996 1.187 67.243 o
-11 -3 -8 77.527 74.235 1.501 37.953 o
-11 -3 -7 204.132 195.801 3.150 9.994 o
-11 -3 -6 134.994 128.641 2.178 18.615 o
-11 -3 -5 27.106 29.268 0.844 120.423 o
-11 -3 -4 89.944 88.737 1.697 30.782 o
-11 -3 -3 51.225 53.140 1.109 62.522 o
-11 -3 -2 13.059 14.453 0.638 243.321 o
-11 -3 -1 37.406 38.334 0.962 87.937 o
-11 -2 -17 3.610 5.190 3.169 28.674 o
-11 -2 -16 47.572 50.344 2.718 27.778 o
-11 -2 -15 6.174 6.917 1.403 125.903 o
-11 -2 -14 126.031 122.283 3.297 13.984 o
-11 -2 -13 22.800 26.452 1.560 75.326 o
-11 -2 -12 64.755 64.364 1.511 43.402 o
-11 -2 -11 33.729 35.077 1.079 88.245 o
-11 -2 -10 79.517 79.268 1.727 33.651 o
-11 -2 -9 296.754 291.955 5.642 4.461 o
-11 -2 -8 14.087 15.404 0.697 217.927 o
-11 -2 -7 62.529 61.637 1.226 50.683 o
-11 -2 -6 24.313 26.864 0.795 134.733 o
-11 -2 -5 205.803 201.100 3.218 9.719 o
-11 -2 -4 252.246 245.164 3.866 7.074 o
-11 -2 -3 67.271 67.504 1.315 45.602 o
-11 -2 -2 90.730 89.227 1.609 31.533 o
-11 -2 -1 28.304 29.975 0.814 119.365 o
-11 -1 -17 1.139 2.787 2.276 55.859 o
-11 -1 -16 7.159 5.828 2.002 67.054 o
-11 -1 -15 90.877 88.658 2.904 19.414 o
-11 -1 -14 27.423 30.818 1.246 88.309 o
-11 -1 -13 62.637 66.199 1.639 41.359 o
-11 -1 -12 5.244 5.877 0.844 286.836 o
-11 -1 -11 43.971 45.585 1.315 63.338 o
-11 -1 -10 60.765 61.794 1.452 46.577 o
-11 -1 -9 30.849 32.192 0.981 100.375 o
-11 -1 -8 205.238 196.145 3.395 9.443 o
-11 -1 -7 30.597 30.181 0.903 107.941 o
-11 -1 -6 40.949 38.933 0.952 83.768 o
-11 -1 -5 439.575 423.029 6.495 2.816 o
-11 -1 -4 37.577 38.707 0.912 89.944 o
-11 -1 -3 63.394 65.306 1.325 47.436 o
-11 -1 -2 36.258 37.471 0.932 91.520 o
-11 -1 -1 36.139 37.569 0.922 92.137 o
-10 -16 -4 19.732 13.844 3.444 22.796 o
-10 -16 -3 76.899 72.096 3.709 15.379 o
-10 -16 -2 2.116 4.945 2.561 43.785 o
-10 -16 -1 5.527 5.897 2.423 47.548 o
-10 -15 -7 100.282 94.153 4.700 9.958 o
-10 -15 -6 51.886 48.106 3.110 22.567 o
-10 -15 -5 2.136 4.474 1.707 95.662 o
-10 -15 -4 30.738 29.307 2.051 48.269 o
-10 -15 -3 7.697 10.204 1.639 92.591 o
-10 -15 -2 39.987 42.632 2.443 34.180 o
-10 -15 -1 4.723 6.015 1.854 78.896 o
-10 -14 -9 13.348 14.178 2.737 35.500 o
-10 -14 -8 57.165 55.730 3.051 22.375 o
-10 -14 -7 32.078 31.790 2.522 35.179 o
-10 -14 -6 20.090 20.428 2.070 53.453 o
-10 -14 -5 19.165 19.564 1.550 82.484 o
-10 -14 -4 37.725 41.700 1.874 48.841 o
-10 -14 -3 34.717 33.036 1.874 51.846 o
-10 -14 -2 88.944 86.725 2.394 23.961 o
-10 -14 -1 13.661 17.582 1.452 98.146 o
-10 -13 -11 17.298 5.426 4.965 11.588 o
-10 -13 -10 0.837 5.799 2.669 40.581 o
-10 -13 -9 34.191 35.920 2.934 27.238 o
-10 -13 -8 101.355 88.148 3.218 16.608 o
-10 -13 -7 34.582 33.860 1.992 47.902 o
-10 -13 -6 18.296 18.279 1.962 59.477 o
-10 -13 -5 0.434 3.002 1.119 222.556 o
-10 -13 -4 107.202 108.036 2.698 18.772 o
-10 -13 -3 20.295 24.568 1.442 86.489 o
-10 -13 -2 15.743 18.799 1.413 98.117 o
-10 -13 -1 25.621 28.179 1.521 74.498 o
-10 -12 -12 6.391 8.055 2.855 34.457 o
-10 -12 -11 35.862 36.902 2.757 29.715 o
-10 -12 -10 20.253 21.694 2.227 47.364 o
-10 -12 -9 15.183 13.540 1.835 69.521 o
-10 -12 -8 21.110 22.684 1.815 63.845 o
-10 -12 -7 26.881 26.001 1.776 61.343 o
-10 -12 -6 4.142 3.640 0.824 324.612 o
-10 -12 -5 9.404 9.282 1.148 157.885 o
-10 -12 -4 84.854 81.849 2.110 27.748 o
-10 -12 -3 31.929 33.624 1.344 76.285 o
-10 -12 -2 12.836 14.246 1.050 155.695 o
-10 -12 -1 18.884 20.153 1.030 132.033 o
-10 -11 -13 18.910 18.544 2.885 31.168 o
-10 -11 -12 33.940 35.685 2.600 32.902 o
-10 -11 -11 4.021 4.876 1.884 77.643 o
-10 -11 -10 24.463 24.284 2.011 53.107 o
-10 -11 -9 3.714 5.141 1.531 114.082 o
-10 -11 -8 20.524 21.949 1.727 69.152 o
-10 -11 -7 95.691 91.886 2.904 18.913 o
-10 -11 -6 17.504 17.465 0.932 153.245 o
-10 -11 -5 21.536 22.596 1.148 110.941 o
-10 -11 -4 22.589 24.480 1.246 98.935 o
-10 -11 -3 4.754 6.172 0.844 290.645 o
-10 -11 -2 137.225 137.157 2.767 15.332 o
-10 -11 -1 127.750 123.607 2.531 17.556 o
-10 -10 -14 3.357 4.641 2.571 43.191 o
-10 -10 -13 13.081 16.395 2.649 37.489 o
-10 -10 -12 4.649 5.769 2.090 63.295 o
-10 -10 -11 149.454 140.866 4.160 9.844 o
-10 -10 -10 76.356 79.278 2.757 22.343 o
-10 -10 -9 66.959 68.603 2.443 27.506 o
-10 -10 -8 73.693 74.706 2.679 23.622 o
-10 -10 -7 294.551 271.704 7.162 3.504 o
-10 -10 -6 51.066 49.147 1.354 56.605 o
-10 -10 -5 38.552 37.520 1.187 76.122 o
-10 -10 -4 77.511 77.473 1.766 33.781 o
-10 -10 -3 22.330 25.785 1.030 117.648 o
-10 -10 -2 97.985 97.430 2.080 24.979 o
-10 -10 -1 10.385 11.166 0.834 222.843 o
-10 -9 -15 46.049 47.135 3.895 16.162 o
-10 -9 -14 17.960 17.887 2.404 42.965 o
-10 -9 -13 17.345 18.613 2.011 57.601 o
-10 -9 -12 34.789 33.556 2.198 41.994 o
-10 -9 -11 13.047 13.560 1.668 82.628 o
-10 -9 -10 125.101 119.280 3.581 12.893 o
-10 -9 -9 34.561 31.986 1.815 54.221 o
-10 -9 -8 34.178 34.714 1.717 57.393 o
-10 -9 -7 13.578 13.589 1.207 130.163 o
-10 -9 -6 123.766 121.478 2.610 17.511 o
-10 -9 -5 24.304 24.765 0.893 127.813 o
-10 -9 -4 31.862 33.624 1.040 93.999 o
-10 -9 -3 56.825 61.028 1.452 48.355 o
-10 -9 -2 63.548 63.844 1.501 44.119 o
-10 -9 -1 191.910 194.693 3.660 9.267 o
-10 -8 -15 0.523 2.649 2.159 62.336 o
-10 -8 -14 5.213 4.464 2.227 56.184 o
-10 -8 -13 71.617 70.487 2.993 21.027 o
-10 -8 -12 172.214 164.590 4.700 7.860 o
-10 -8 -11 5.664 7.653 1.521 109.997 o
-10 -8 -10 53.315 54.101 2.060 37.484 o
-10 -8 -9 4.301 6.162 1.276 154.249 o
-10 -8 -8 75.335 72.135 2.463 25.881 o
-10 -8 -7 18.254 18.485 0.991 141.008 o
-10 -8 -6 68.242 64.541 1.550 41.458 o
-10 -8 -5 30.375 30.200 0.854 111.871 o
-10 -8 -4 39.625 42.141 1.001 81.242 o
-10 -8 -3 178.517 173.705 2.845 12.068 o
-10 -8 -2 41.854 42.043 1.001 78.924 o
-10 -8 -1 37.262 39.983 0.952 87.574 o
-10 -7 -16 29.585 30.701 3.719 18.767 o
-10 -7 -15 12.912 14.502 2.374 45.796 o
-10 -7 -14 9.068 10.498 2.129 57.880 o
-10 -7 -13 116.938 122.803 4.072 11.265 o
-10 -7 -12 0.205 0.275 1.531 125.151 o
-10 -7 -11 20.028 20.104 1.521 83.454 o
-10 -7 -10 37.033 37.853 1.648 57.630 o
-10 -7 -9 5.069 7.741 1.079 195.176 o
-10 -7 -8 242.349 232.095 5.239 5.617 o
-10 -7 -7 2.000 4.052 0.657 503.041 o
-10 -7 -6 160.288 157.094 2.590 14.144 o
-10 -7 -5 42.841 42.651 0.991 78.005 o
-10 -7 -4 41.631 43.750 1.011 77.866 o
-10 -7 -3 93.126 97.891 1.864 27.665 o
-10 -7 -2 44.750 43.858 1.030 74.013 o
-10 -7 -1 102.957 103.454 1.815 26.118 o
-10 -6 -16 1.190 2.159 2.110 64.991 o
-10 -6 -15 34.821 39.767 2.541 33.516 o
-10 -6 -14 147.301 134.145 3.974 10.526 o
-10 -6 -13 40.752 39.855 2.247 38.413 o
-10 -6 -12 43.964 48.352 2.021 41.641 o
-10 -6 -11 22.605 24.637 1.236 99.610 o
-10 -6 -10 36.055 34.674 1.305 74.089 o
-10 -6 -9 29.752 29.925 1.187 89.850 o
-10 -6 -8 2.876 5.073 0.844 320.612 o
-10 -6 -7 4.151 3.905 0.677 425.561 o
-10 -6 -6 149.161 142.387 2.365 16.137 o
-10 -6 -5 88.918 90.169 1.678 31.059 o
-10 -6 -4 73.691 72.145 1.374 41.414 o
-10 -6 -3 27.773 28.150 0.785 125.073 o
-10 -6 -2 100.937 99.147 1.737 27.457 o
-10 -6 -1 75.483 80.122 1.482 37.982 o
-10 -5 -17 31.131 26.256 3.630 19.616 o
-10 -5 -16 0.560 2.443 2.090 66.472 o
-10 -5 -15 133.931 123.489 3.944 11.174 o
-10 -5 -14 40.542 42.288 2.414 34.679 o
-10 -5 -13 106.423 101.188 2.816 18.339 o
-10 -5 -12 18.033 18.377 1.217 114.394 o
-10 -5 -11 22.226 25.069 1.177 104.901 o
-10 -5 -10 16.139 17.161 1.099 134.116 o
-10 -5 -9 182.865 169.035 3.542 10.148 o
-10 -5 -8 1.141 1.393 0.589 707.904 o
-10 -5 -7 47.164 47.851 1.030 70.119 o
-10 -5 -6 106.654 108.870 1.864 24.792 o
-10 -5 -5 93.303 92.357 1.639 30.384 o
-10 -5 -4 93.244 95.271 1.707 29.420 o
-10 -5 -3 181.224 180.044 2.914 11.639 o
-10 -5 -2 6.833 8.654 0.569 389.157 o
-10 -5 -1 121.614 118.721 2.021 21.269 o
-10 -4 -17 37.223 35.518 3.140 24.146 o
-10 -4 -16 61.346 59.380 2.836 24.111 o
-10 -4 -15 34.603 31.701 1.845 53.213 o
-10 -4 -14 6.841 6.358 1.197 161.876 o
-10 -4 -13 2.804 4.896 1.315 152.761 o
-10 -4 -12 11.234 13.324 1.119 150.617 o
-10 -4 -11 302.983 277.542 6.240 4.034 o
-10 -4 -10 292.248 275.658 5.455 4.713 o
-10 -4 -9 21.914 21.978 1.011 124.714 o
-10 -4 -8 76.823 74.412 1.393 39.734 o
-10 -4 -7 128.212 126.923 2.119 19.617 o
-10 -4 -6 82.180 82.732 1.491 35.671 o
-10 -4 -5 72.347 73.322 1.393 41.351 o
-10 -4 -4 19.030 19.947 0.657 183.617 o
-10 -4 -3 39.516 43.387 0.991 81.119 o
-10 -4 -2 120.539 122.410 2.070 20.885 o
-10 -4 -1 74.505 78.209 1.442 39.129 o
-10 -3 -17 0.931 0.049 2.227 59.002 o
-10 -3 -16 25.229 26.472 2.011 52.326 o
-10 -3 -15 24.230 26.541 2.070 50.556 o
-10 -3 -14 4.179 4.347 0.971 248.230 o
-10 -3 -13 63.618 66.994 2.110 32.869 o
-10 -3 -12 88.142 83.919 2.276 25.374 o
-10 -3 -11 106.153 105.603 2.669 19.148 o
-10 -3 -10 33.430 34.292 1.197 82.434 o
-10 -3 -9 122.044 119.241 2.149 20.414 o
-10 -3 -8 38.601 41.337 0.981 83.738 o
-10 -3 -7 94.936 95.300 1.697 29.203 o
-10 -3 -6 58.897 61.254 1.246 52.104 o
-10 -3 -5 134.746 134.773 2.247 18.032 o
-10 -3 -4 210.522 208.409 3.297 9.322 o
-10 -3 -3 178.046 171.694 2.816 12.214 o
-10 -3 -2 165.570 171.890 2.777 12.885 o
-10 -3 -1 7.626 8.909 0.540 387.050 o
-10 -2 -17 3.784 2.168 2.453 47.527 o
-10 -2 -16 115.644 108.703 3.189 15.367 o
-10 -2 -15 9.749 12.951 1.766 78.473 o
-10 -2 -14 46.651 47.057 1.786 46.901 o
-10 -2 -13 39.155 42.396 1.815 49.924 o
-10 -2 -12 189.451 183.635 4.268 8.206 o
-10 -2 -11 73.422 71.910 1.570 38.417 o
-10 -2 -10 79.333 77.100 1.550 36.363 o
-10 -2 -9 77.791 78.258 1.531 36.896 o
-10 -2 -8 15.324 16.827 0.648 215.420 o
-10 -2 -7 20.713 21.929 0.677 168.707 o
-10 -2 -6 192.808 194.172 3.110 10.473 o
-10 -2 -5 76.568 76.031 1.393 39.562 o
-10 -2 -4 25.469 27.208 0.736 136.651 o
-10 -2 -3 35.528 35.204 0.863 97.964 o
-10 -2 -2 82.540 84.233 1.521 35.013 o
-10 -2 -1 376.251 369.124 5.671 3.619 o
-10 -1 -17 11.763 13.255 2.266 50.280 o
-10 -1 -16 82.639 87.127 3.032 19.154 o
-10 -1 -15 37.915 43.024 1.982 45.401 o
-10 -1 -14 144.891 145.075 2.875 14.230 o
-10 -1 -13 23.387 25.971 1.099 109.068 o
-10 -1 -12 13.498 13.040 0.805 204.572 o
-10 -1 -11 90.392 91.552 1.962 27.651 o
-10 -1 -10 44.815 45.143 1.089 71.155 o
-10 -1 -9 22.678 22.783 0.765 148.938 o
-10 -1 -8 84.778 82.653 1.511 34.775 o
-10 -1 -7 223.942 219.153 3.493 8.482 o
-10 -1 -6 1.982 2.051 0.422 1007.330 o
-10 -1 -5 128.976 129.210 2.237 18.803 o
-10 -1 -4 230.257 229.789 3.620 8.009 o
-10 -1 -3 148.883 149.686 2.463 15.513 o
-10 -1 -2 404.791 400.973 6.142 3.159 o
-10 -1 -1 65.224 66.915 1.256 47.679 o
-9 -16 -6 46.944 41.709 5.357 9.307 o
-9 -16 -5 7.275 6.623 1.982 67.947 o
-9 -16 -4 17.181 22.214 2.070 54.309 o
-9 -16 -3 43.746 41.964 2.237 37.655 o
-9 -16 -2 21.761 27.414 2.639 35.008 o
-9 -16 -1 15.669 18.426 2.482 41.179 o
-9 -15 -8 35.796 31.554 3.640 19.094 o
-9 -15 -7 23.722 25.589 2.580 36.127 o
-9 -15 -6 2.553 2.482 1.491 124.442 o
-9 -15 -5 2.212 2.051 1.560 115.288 o
-9 -15 -4 7.367 8.409 1.580 100.092 o
-9 -15 -3 18.480 17.769 1.550 84.082 o
-9 -15 -2 19.869 21.497 1.580 78.861 o
-9 -15 -1 13.354 14.884 1.531 93.035 o
-9 -14 -10 6.460 7.398 2.600 41.209 o
-9 -14 -9 25.105 26.472 2.698 33.263 o
-9 -14 -8 49.508 51.756 3.012 23.709 o
-9 -14 -7 2.084 2.286 1.884 80.290 o
-9 -14 -6 32.807 33.870 1.825 54.244 o
-9 -14 -5 18.575 20.457 1.354 98.334 o
-9 -14 -4 42.913 44.005 1.884 46.187 o
-9 -14 -3 10.049 12.549 1.383 115.351 o
-9 -14 -2 18.669 22.165 1.442 89.723 o
-9 -14 -1 23.480 27.345 1.609 71.569 o
-9 -13 -11 2.909 3.542 2.384 50.279 o
-9 -13 -10 7.734 9.390 2.306 50.824 o
-9 -13 -9 3.898 2.070 1.796 86.384 o
-9 -13 -8 14.386 13.726 1.746 75.689 o
-9 -13 -7 4.345 7.270 1.599 102.882 o
-9 -13 -6 26.693 25.716 1.226 93.844 o
-9 -13 -5 104.924 106.741 2.620 19.533 o
-9 -13 -4 16.286 18.112 1.187 121.501 o
-9 -13 -3 46.287 47.989 1.580 52.668 o
-9 -13 -2 0.531 3.071 1.128 218.099 o
-9 -13 -1 213.858 205.525 3.944 8.079 o
-9 -12 -13 11.597 10.518 3.012 30.279 o
-9 -12 -12 35.456 32.928 2.787 29.567 o
-9 -12 -11 39.170 42.553 2.355 36.129 o
-9 -12 -10 55.402 58.654 2.551 28.466 o
-9 -12 -9 21.907 23.489 1.884 59.871 o
-9 -12 -8 20.581 22.704 1.717 69.394 o
-9 -12 -7 26.927 26.913 1.746 62.395 o
-9 -12 -6 34.342 32.820 1.168 83.872 o
-9 -12 -5 51.508 50.971 1.609 48.860 o
-9 -12 -4 14.820 15.708 0.991 156.270 o
-9 -12 -3 20.107 20.860 1.060 124.790 o
-9 -12 -2 106.409 106.486 2.276 21.835 o
-9 -12 -1 26.940 28.993 1.158 96.256 o
-9 -11 -14 7.114 8.212 3.110 29.161 o
-9 -11 -13 1.115 0.893 2.669 41.053 o
-9 -11 -12 3.478 7.594 2.266 54.424 o
-9 -11 -11 19.353 20.879 1.854 63.454 o
-9 -11 -10 88.211 89.031 2.993 18.955 o
-9 -11 -9 76.817 75.972 2.698 23.026 o
-9 -11 -8 56.552 53.209 2.110 35.883 o
-9 -11 -7 26.113 26.815 1.491 76.374 o
-9 -11 -6 25.329 25.088 0.952 119.453 o
-9 -11 -5 61.993 64.561 1.697 40.696 o
-9 -11 -4 60.583 61.617 1.766 40.246 o
-9 -11 -3 5.849 7.722 0.854 266.856 o
-9 -11 -2 199.831 190.591 3.630 9.176 o
-9 -11 -1 51.390 51.403 1.374 55.244 o
-9 -10 -14 36.791 38.167 2.885 27.513 o
-9 -10 -13 34.924 35.557 2.335 38.305 o
-9 -10 -12 58.108 55.181 2.374 30.908 o
-9 -10 -11 12.147 15.493 1.923 65.707 o
-9 -10 -10 51.013 50.491 2.257 34.687 o
-9 -10 -9 19.718 20.546 1.442 89.440 o
-9 -10 -8 80.171 78.464 2.600 23.483 o
-9 -10 -7 10.563 12.127 1.177 144.479 o
-9 -10 -6 16.941 16.484 0.765 184.729 o
-9 -10 -5 83.218 81.643 1.658 33.426 o
-9 -10 -4 56.109 58.556 1.334 52.044 o
-9 -10 -3 21.822 21.360 0.824 147.087 o
-9 -10 -2 80.660 77.512 1.639 34.768 o
-9 -10 -1 35.038 34.939 1.030 89.451 o
-9 -9 -15 11.489 13.108 2.571 40.273 o
-9 -9 -14 30.382 30.740 2.571 34.572 o
-9 -9 -13 27.689 29.553 1.953 52.822 o
-9 -9 -12 1.386 2.541 1.462 131.708 o
-9 -9 -11 32.221 32.231 1.796 56.019 o
-9 -9 -10 70.496 70.291 2.306 28.587 o
-9 -9 -9 19.952 21.056 1.442 88.869 o
-9 -9 -8 197.669 186.559 4.327 7.905 o
-9 -9 -7 17.206 16.984 1.158 124.263 o
-9 -9 -6 7.231 7.084 0.530 421.751 o
-9 -9 -5 303.262 281.104 4.906 5.044 o
-9 -9 -4 38.785 38.854 0.932 87.335 o
-9 -9 -3 161.848 154.416 2.649 13.926 o
-9 -9 -2 28.677 29.121 0.814 119.484 o
-9 -9 -1 1.132 0.971 0.392 1367.930 o
-9 -8 -16 9.382 9.478 2.757 36.157 o
-9 -8 -15 61.371 57.957 2.973 22.699 o
-9 -8 -14 30.207 28.787 2.374 39.286 o
-9 -8 -13 38.315 44.604 2.394 35.287 o
-9 -8 -12 18.568 23.332 1.786 66.772 o
-9 -8 -11 45.993 46.566 1.943 43.191 o
-9 -8 -10 59.621 60.224 2.178 33.271 o
-9 -8 -9 80.045 75.707 2.178 28.213 o
-9 -8 -8 27.946 29.661 1.256 87.731 o
-9 -8 -7 105.075 106.113 2.482 20.499 o
-9 -8 -6 100.932 94.319 1.648 28.672 o
-9 -8 -5 8.684 9.831 0.540 358.342 o
-9 -8 -4 33.283 34.400 0.844 103.400 o
-9 -8 -3 169.878 167.318 2.728 12.943 o
-9 -8 -2 16.099 16.827 0.687 202.817 o
-9 -8 -1 114.702 111.941 1.962 22.830 o
-9 -7 -16 36.949 33.831 2.816 28.824 o
-9 -7 -15 0.926 1.354 1.815 87.857 o
-9 -7 -14 33.230 35.155 2.286 39.945 o
-9 -7 -13 32.144 32.094 2.002 48.823 o
-9 -7 -12 27.217 27.787 1.707 63.782 o
-9 -7 -11 98.769 94.938 2.953 18.234 o
-9 -7 -10 2.072 3.130 0.834 353.310 o
-9 -7 -9 0.838 1.756 0.716 509.829 o
-9 -7 -8 62.037 61.382 1.629 42.532 o
-9 -7 -7 81.233 78.346 1.805 32.352 o
-9 -7 -6 28.684 29.651 0.814 118.885 o
-9 -7 -5 152.288 150.462 2.473 15.237 o
-9 -7 -4 220.364 220.527 3.503 8.534 o
-9 -7 -3 149.338 150.442 2.502 15.304 o
-9 -7 -2 11.811 13.118 0.638 260.316 o
-9 -7 -1 75.617 78.169 1.472 38.368 o
-9 -6 -17 23.793 19.663 2.826 31.501 o
-9 -6 -16 12.085 13.668 2.168 54.094 o
-9 -6 -15 134.825 125.668 3.944 11.113 o
-9 -6 -14 88.417 87.481 3.081 18.363 o
-9 -6 -13 83.763 83.536 2.894 20.279 o
-9 -6 -12 52.557 55.524 1.766 43.764 o
-9 -6 -11 10.700 11.872 1.060 165.856 o
-9 -6 -10 141.123 133.939 2.934 14.486 o
-9 -6 -9 91.629 88.786 2.129 26.009 o
-9 -6 -8 42.180 41.081 1.207 70.484 o
-9 -6 -7 65.519 67.759 1.609 40.748 o
-9 -6 -6 161.757 165.670 2.708 13.441 o
-9 -6 -5 134.077 139.384 2.414 17.093 o
-9 -6 -4 321.842 313.580 4.857 4.743 o
-9 -6 -3 207.287 205.917 3.267 9.506 o
-9 -6 -2 28.891 29.582 0.795 120.032 o
-9 -6 -1 3.347 3.817 0.481 681.490 o
-9 -5 -17 2.463 5.338 2.718 38.878 o
-9 -5 -16 6.346 6.662 2.217 55.713 o
-9 -5 -15 2.317 2.404 1.746 92.580 o
-9 -5 -14 71.491 72.714 2.345 27.758 o
-9 -5 -13 32.073 33.840 1.589 64.146 o
-9 -5 -12 5.088 4.327 0.981 237.382 o
-9 -5 -11 12.780 12.824 0.863 195.872 o
-9 -5 -10 126.269 124.166 2.747 16.520 o
-9 -5 -9 29.317 30.082 1.158 92.249 o
-9 -5 -8 129.913 125.687 2.600 16.967 o
-9 -5 -7 107.918 107.840 2.070 23.119 o
-9 -5 -6 83.674 83.733 1.521 34.793 o
-9 -5 -5 48.886 51.580 1.099 65.035 o
-9 -5 -4 148.243 147.557 2.443 15.702 o
-9 -5 -3 90.742 90.591 1.668 30.757 o
-9 -5 -2 72.767 70.683 1.325 42.779 o
-9 -5 -1 12.088 13.324 0.540 285.493 o
-9 -4 -18 4.877 11.921 7.663 4.985 o
-9 -4 -17 21.960 20.928 2.728 33.649 o
-9 -4 -16 17.209 18.387 1.796 68.787 o
-9 -4 -15 42.316 43.593 2.041 42.361 o
-9 -4 -14 145.469 141.641 4.199 9.827 o
-9 -4 -13 56.633 57.898 1.825 40.805 o
-9 -4 -12 0.696 1.864 0.854 372.932 o
-9 -4 -11 201.487 189.463 3.925 8.558 o
-9 -4 -10 240.725 229.004 4.641 6.374 o
-9 -4 -9 175.702 167.063 3.199 11.319 o
-9 -4 -8 118.598 114.983 2.276 20.169 o
-9 -4 -7 93.135 93.201 1.619 30.535 o
-9 -4 -6 6.737 8.624 0.500 433.730 o
-9 -4 -5 46.727 47.498 0.981 72.351 o
-9 -4 -4 243.910 240.022 3.836 7.312 o
-9 -4 -3 2.430 2.953 0.422 900.777 o
-9 -4 -2 45.633 47.979 1.011 72.074 o
-9 -4 -1 59.328 59.351 1.187 53.731 o
-9 -3 -18 16.278 14.825 2.639 37.257 o
-9 -3 -17 83.183 80.858 3.169 18.325 o
-9 -3 -16 19.372 23.136 1.766 67.369 o
-9 -3 -15 12.336 10.577 1.668 84.785 o
-9 -3 -14 1.534 2.580 0.952 290.905 o
-9 -3 -13 31.680 34.978 1.462 69.944 o
-9 -3 -12 58.011 57.035 1.570 45.997 o
-9 -3 -11 122.678 120.399 2.669 17.309 o
-9 -3 -10 50.020 53.169 1.531 51.117 o
-9 -3 -9 230.109 219.545 3.444 8.414 o
-9 -3 -8 39.469 40.002 0.893 87.615 o
-9 -3 -7 27.302 28.709 0.765 127.181 o
-9 -3 -6 30.464 31.172 0.814 113.552 o
-9 -3 -5 92.051 92.141 1.599 31.063 o
-9 -3 -4 93.979 91.484 1.599 30.739 o
-9 -3 -3 24.973 25.638 0.716 142.310 o
-9 -3 -2 97.362 98.803 1.697 28.454 o
-9 -3 -1 716.654 715.210 10.793 1.133 o
-9 -2 -18 7.643 6.750 2.237 54.270 o
-9 -2 -17 23.847 24.058 2.110 49.772 o
-9 -2 -16 66.710 78.150 2.826 22.697 o
-9 -2 -15 133.093 128.876 3.316 13.425 o
-9 -2 -14 49.948 47.969 1.678 48.310 o
-9 -2 -13 253.132 247.293 5.534 5.122 o
-9 -2 -12 7.343 7.938 0.863 248.730 o
-9 -2 -11 42.170 42.661 0.991 78.688 o
-9 -2 -10 4.240 5.357 0.500 570.609 o
-9 -2 -9 37.420 38.187 0.893 91.491 o
-9 -2 -8 28.262 29.121 0.765 124.342 o
-9 -2 -7 67.951 72.361 1.364 43.540 o
-9 -2 -6 35.326 36.764 0.844 98.162 o
-9 -2 -5 123.768 125.452 2.110 20.170 o
-9 -2 -4 23.468 23.980 0.677 154.085 o
-9 -2 -3 56.381 58.703 1.158 56.230 o
-9 -2 -2 225.143 222.489 3.473 8.447 o
-9 -2 -1 72.005 71.851 1.295 43.328 o
-9 -1 -18 3.694 6.799 2.394 49.100 o
-9 -1 -17 22.482 24.823 2.041 52.694 o
-9 -1 -16 5.026 5.907 1.589 104.018 o
-9 -1 -15 7.657 9.458 1.285 138.103 o
-9 -1 -14 23.087 25.108 1.030 116.785 o
-9 -1 -13 168.929 170.340 3.238 11.397 o
-9 -1 -12 39.189 40.110 1.060 80.121 o
-9 -1 -11 31.652 31.966 0.844 108.450 o
-9 -1 -10 100.637 100.540 1.756 27.218 o
-9 -1 -9 66.961 67.730 1.305 45.862 o
-9 -1 -8 68.666 70.163 1.305 44.721 o
-9 -1 -7 39.903 41.778 0.893 85.973 o
-9 -1 -6 290.869 286.755 4.445 5.560 o
-9 -1 -5 113.415 117.396 1.962 22.657 o
-9 -1 -4 321.173 327.895 5.181 4.453 o
-9 -1 -3 68.517 68.024 1.256 46.079 o
-9 -1 -2 196.163 195.046 3.100 10.369 o
-9 -1 -1 766.010 740.897 11.185 1.040 o
-8 -17 -3 55.338 52.021 3.346 19.833 o
-8 -17 -2 51.429 48.950 2.924 24.697 o
-8 -17 -1 16.306 17.641 2.266 47.979 o
-8 -16 -7 97.361 79.298 3.650 14.605 o
-8 -16 -6 54.988 47.577 2.443 31.015 o
-8 -16 -5 4.244 3.836 1.786 86.066 o
-8 -16 -4 72.670 71.291 2.571 25.076 o
-8 -16 -3 1.457 2.630 1.560 116.099 o
-8 -16 -2 8.183 10.165 1.737 83.423 o
-8 -16 -1 7.085 8.036 1.619 96.589 o
-8 -15 -9 12.905 14.678 2.737 35.534 o
-8 -15 -8 52.124 50.824 2.914 24.641 o
-8 -15 -7 13.910 14.129 2.335 46.897 o
-8 -15 -6 19.732 19.564 1.639 75.980 o
-8 -15 -5 134.340 127.188 3.091 14.351 o
-8 -15 -4 3.826 2.855 1.354 144.895 o
-8 -15 -3 62.068 61.951 2.129 33.391 o
-8 -15 -2 3.660 5.759 1.374 137.874 o
-8 -15 -1 24.543 27.247 1.570 72.978 o
-8 -14 -11 12.011 17.425 3.326 24.803 o
-8 -14 -10 46.981 44.035 2.767 27.570 o
-8 -14 -9 11.651 16.641 2.816 33.804 o
-8 -14 -8 9.235 8.938 1.913 70.257 o
-8 -14 -7 60.230 62.706 2.551 27.490 o
-8 -14 -6 12.741 10.822 1.168 141.737 o
-8 -14 -5 17.168 20.124 1.364 99.691 o
-8 -14 -4 23.459 25.059 1.403 85.528 o
-8 -14 -3 73.646 73.803 2.129 30.052 o
-8 -14 -2 46.847 46.723 1.688 49.577 o
-8 -14 -1 73.445 75.697 2.139 29.794 o
-8 -13 -12 15.373 18.789 2.875 31.848 o
-8 -13 -11 49.686 52.051 3.032 23.453 o
-8 -13 -10 23.958 21.880 2.011 53.840 o
-8 -13 -9 45.249 45.006 2.374 34.229 o
-8 -13 -8 15.180 15.571 1.913 64.409 o
-8 -13 -7 13.499 16.229 1.923 64.677 o
-8 -13 -6 15.790 15.836 1.089 138.148 o
-8 -13 -5 2.206 2.227 0.736 441.203 o
-8 -13 -4 51.581 53.581 1.697 46.085 o
-8 -13 -3 27.549 30.073 1.295 85.407 o
-8 -13 -2 104.403 105.819 2.433 20.929 o
-8 -13 -1 70.349 72.282 1.776 35.960 o
-8 -12 -13 9.812 10.037 2.325 49.231 o
-8 -12 -12 20.584 22.243 2.639 35.708 o
-8 -12 -11 20.771 20.840 2.119 51.189 o
-8 -12 -10 21.099 20.448 1.776 66.587 o
-8 -12 -9 98.681 93.966 3.091 17.381 o
-8 -12 -8 3.647 6.319 1.540 111.896 o
-8 -12 -7 1.789 1.874 1.148 207.373 o
-8 -12 -6 60.148 57.751 1.531 45.912 o
-8 -12 -5 5.666 7.575 0.971 225.144 o
-8 -12 -4 10.180 12.235 0.942 192.933 o
-8 -12 -3 44.357 44.074 1.325 63.236 o
-8 -12 -2 32.170 33.723 1.226 82.454 o
-8 -12 -1 112.722 111.921 2.325 20.567 o
-8 -11 -14 2.218 1.442 2.276 55.694 o
-8 -11 -13 11.688 10.381 2.306 49.293 o
-8 -11 -12 66.743 64.374 2.826 23.390 o
-8 -11 -11 6.893 7.849 1.462 115.284 o
-8 -11 -10 61.781 60.293 2.492 28.223 o
-8 -11 -9 59.656 54.504 2.090 35.380 o
-8 -11 -8 92.609 92.504 2.983 18.570 o
-8 -11 -7 13.315 14.433 1.266 121.971 o
-8 -11 -6 3.412 2.904 0.628 507.765 o
-8 -11 -5 12.121 14.835 0.755 219.234 o
-8 -11 -4 20.312 21.615 0.952 135.817 o
-8 -11 -3 1.116 1.825 0.608 659.198 o
-8 -11 -2 74.579 73.872 1.589 37.512 o
-8 -11 -1 165.228 156.044 3.002 12.542 o
-8 -10 -15 1.795 2.580 2.728 39.010 o
-8 -10 -14 11.303 14.560 2.325 48.002 o
-8 -10 -13 0.644 0.314 1.746 95.705 o
-8 -10 -12 64.236 64.021 2.443 28.239 o
-8 -10 -11 5.642 7.457 1.472 116.590 o
-8 -10 -10 53.866 54.670 2.129 35.968 o
-8 -10 -9 63.870 62.618 2.011 34.855 o
-8 -10 -8 45.631 44.908 1.599 53.122 o
-8 -10 -7 114.883 117.475 2.983 16.233 o
-8 -10 -6 33.401 32.300 0.952 98.227 o
-8 -10 -5 155.180 154.514 2.747 13.925 o
-8 -10 -4 47.315 48.999 1.158 65.221 o
-8 -10 -3 91.061 90.826 1.756 29.735 o
-8 -10 -2 101.489 103.984 1.854 25.968 o
-8 -10 -1 51.592 52.110 1.089 63.202 o
-8 -9 -16 7.504 11.293 2.973 31.526 o
-8 -9 -15 26.717 32.997 3.287 23.386 o
-8 -9 -14 1.015 0.932 1.344 158.242 o
-8 -9 -13 6.108 8.909 1.540 105.942 o
-8 -9 -12 22.940 25.157 1.756 64.907 o
-8 -9 -11 4.636 7.840 1.266 152.558 o
-8 -9 -10 74.981 74.912 2.227 28.494 o
-8 -9 -9 66.813 64.894 1.923 35.365 o
-8 -9 -8 3.966 6.132 0.962 246.653 o
-8 -9 -7 32.474 33.644 1.217 82.722 o
-8 -9 -6 101.721 96.370 1.668 28.173 o
-8 -9 -5 242.342 240.621 3.777 7.419 o
-8 -9 -4 39.870 41.533 0.952 83.513 o
-8 -9 -3 45.598 44.741 1.030 72.838 o
-8 -9 -2 125.650 127.355 2.149 19.673 o
-8 -9 -1 51.892 54.563 1.207 58.797 o
-8 -8 -16 35.727 29.523 2.836 28.961 o
-8 -8 -15 3.944 5.818 2.129 61.461 o
-8 -8 -14 74.513 72.253 2.787 22.597 o
-8 -8 -13 35.257 37.255 1.982 47.339 o
-8 -8 -12 48.063 46.321 1.727 48.079 o
-8 -8 -11 63.146 62.794 1.933 36.334 o
-8 -8 -10 7.809 7.820 0.854 248.855 o
-8 -8 -9 15.115 15.591 0.962 160.312 o
-8 -8 -8 76.253 76.688 1.864 32.805 o
-8 -8 -7 219.502 201.561 3.758 8.327 o
-8 -8 -6 77.939 78.768 1.796 33.143 o
-8 -8 -5 134.944 135.411 2.306 17.701 o
-8 -8 -4 20.929 21.860 0.716 162.874 o
-8 -8 -3 2.754 2.561 0.442 844.333 o
-8 -8 -2 226.150 222.734 3.532 8.323 o
-8 -8 -1 46.424 46.733 1.020 71.577 o
-8 -7 -17 15.643 13.795 2.767 34.464 o
-8 -7 -16 7.855 6.260 2.610 40.731 o
-8 -7 -15 177.450 172.459 5.014 7.134 o
-8 -7 -14 9.131 11.254 1.776 78.995 o
-8 -7 -13 37.132 36.666 1.874 50.080 o
-8 -7 -12 10.982 12.068 1.256 131.178 o
-8 -7 -11 65.271 61.254 1.668 40.752 o
-8 -7 -10 34.587 34.704 1.207 80.462 o
-8 -7 -9 2.347 1.325 0.540 726.192 o
-8 -7 -8 12.476 12.608 0.805 212.105 o
-8 -7 -7 67.980 69.153 1.580 40.288 o
-8 -7 -6 158.143 154.357 3.022 12.826 o
-8 -7 -5 123.928 121.576 2.051 20.696 o
-8 -7 -4 8.112 9.331 0.540 373.351 o
-8 -7 -3 393.535 385.313 5.936 3.346 o
-8 -7 -2 176.235 178.189 2.943 11.795 o
-8 -7 -1 1.221 1.295 0.334 1616.690 o
-8 -6 -17 45.772 44.407 3.199 22.305 o
-8 -6 -16 42.399 41.395 2.365 35.367 o
-8 -6 -15 17.363 18.456 1.737 72.153 o
-8 -6 -14 194.186 186.951 5.151 6.579 o
-8 -6 -13 0.438 1.992 0.971 295.413 o
-8 -6 -12 47.593 49.205 1.550 52.623 o
-8 -6 -11 65.385 67.023 1.756 38.275 o
-8 -6 -10 48.962 51.501 1.452 54.233 o
-8 -6 -9 15.190 15.728 0.795 189.950 o
-8 -6 -8 43.587 42.612 1.334 63.898 o
-8 -6 -7 144.866 139.011 2.698 15.119 o
-8 -6 -6 20.511 21.949 0.638 174.701 o
-8 -6 -5 43.050 42.170 0.912 81.250 o
-8 -6 -4 110.750 111.176 1.903 23.792 o
-8 -6 -3 13.419 13.579 0.589 256.742 o
-8 -6 -2 27.122 26.295 0.765 130.716 o
-8 -6 -1 7.928 8.919 0.559 370.561 o
-8 -5 -18 8.706 12.853 3.660 21.078 o
-8 -5 -17 21.934 25.814 2.531 37.625 o
-8 -5 -16 10.838 13.305 1.766 77.406 o
-8 -5 -15 9.197 10.037 1.374 120.669 o
-8 -5 -14 62.935 61.244 1.992 35.558 o
-8 -5 -13 16.111 15.365 1.099 136.543 o
-8 -5 -12 38.364 38.324 1.305 70.586 o
-8 -5 -11 1.591 2.374 0.697 498.708 o
-8 -5 -10 10.362 9.792 0.795 239.652 o
-8 -5 -9 8.579 9.851 0.746 272.036 o
-8 -5 -8 18.085 20.977 0.893 151.022 o
-8 -5 -7 392.468 385.578 6.878 2.947 o
-8 -5 -6 3.131 3.915 0.383 863.492 o
-8 -5 -5 56.342 58.664 1.138 56.751 o
-8 -5 -4 54.950 58.782 1.207 55.782 o
-8 -5 -3 303.250 306.025 4.876 4.944 o
-8 -5 -2 38.837 40.993 0.981 83.664 o
-8 -5 -1 44.800 45.732 0.952 76.044 o
-8 -4 -18 98.396 91.690 3.807 13.517 o
-8 -4 -17 3.639 2.463 1.953 73.727 o
-8 -4 -16 47.435 49.500 2.443 32.160 o
-8 -4 -15 34.708 34.547 1.766 55.326 o
-8 -4 -14 40.142 44.633 1.805 49.361 o
-8 -4 -13 21.185 24.509 1.236 101.855 o
-8 -4 -12 226.522 216.896 4.445 6.945 o
-8 -4 -11 119.493 115.012 2.551 18.419 o
-8 -4 -10 154.939 149.726 2.904 13.493 o
-8 -4 -9 78.490 77.640 1.707 34.340 o
-8 -4 -8 93.585 92.906 1.933 27.325 o
-8 -4 -7 73.325 75.942 1.374 40.907 o
-8 -4 -6 40.346 43.701 0.903 83.864 o
-8 -4 -5 42.254 43.838 0.932 80.406 o
-8 -4 -4 125.708 125.923 2.070 20.183 o
-8 -4 -3 5.328 6.819 0.422 571.665 o
-8 -4 -2 92.199 93.986 1.639 30.441 o
-8 -4 -1 102.794 102.424 1.756 26.721 o
-8 -3 -18 53.211 51.119 2.806 25.836 o
-8 -3 -17 16.922 16.179 1.737 73.356 o
-8 -3 -16 11.966 14.227 1.629 86.514 o
-8 -3 -15 77.005 79.347 2.374 26.157 o
-8 -3 -14 42.236 41.405 1.599 55.681 o
-8 -3 -13 49.355 52.973 1.629 48.826 o
-8 -3 -12 45.940 45.084 1.393 59.522 o
-8 -3 -11 184.146 172.597 3.356 10.518 o
-8 -3 -10 28.897 30.534 0.991 104.228 o
-8 -3 -9 14.459 17.877 0.844 179.014 o
-8 -3 -8 269.312 258.105 4.003 6.512 o
-8 -3 -7 136.953 136.735 2.227 17.870 o
-8 -3 -6 168.944 162.981 2.639 13.372 o
-8 -3 -5 435.303 431.762 6.574 2.789 o
-8 -3 -4 84.271 85.607 1.501 34.656 o
-8 -3 -3 151.711 152.905 2.482 15.159 o
-8 -3 -2 734.847 722.726 10.861 1.105 o
-8 -3 -1 103.980 102.228 1.796 26.220 o
-8 -2 -18 103.107 95.585 3.601 14.234 o
-8 -2 -17 58.624 63.413 2.590 27.151 o
-8 -2 -16 0.495 1.570 1.423 142.244 o
-8 -2 -15 59.380 66.543 2.276 31.177 o
-8 -2 -14 15.449 17.416 1.168 126.523 o
-8 -2 -13 6.509 7.055 0.883 252.235 o
-8 -2 -12 18.395 17.053 0.854 162.626 o
-8 -2 -11 296.087 280.554 4.356 5.616 o
-8 -2 -10 110.177 107.379 1.835 24.633 o
-8 -2 -9 66.683 66.935 1.246 47.242 o
-8 -2 -8 133.729 135.891 2.247 18.070 o
-8 -2 -7 185.754 188.197 3.267 10.432 o
-8 -2 -6 138.612 135.303 2.247 17.700 o
-8 -2 -5 219.000 218.397 3.444 8.696 o
-8 -2 -4 384.714 382.478 5.838 3.448 o
-8 -2 -3 152.358 148.754 2.404 15.556 o
-8 -2 -2 76.082 77.492 1.364 39.920 o
-8 -2 -1 719.053 704.280 10.597 1.155 o
-8 -1 -18 1.229 2.443 1.923 77.758 o
-8 -1 -17 3.511 5.632 1.599 105.259 o
-8 -1 -16 74.220 81.270 2.639 23.599 o
-8 -1 -15 16.411 17.936 0.932 156.204 o
-8 -1 -14 189.035 188.747 3.503 9.772 o
-8 -1 -13 23.415 24.441 0.942 125.451 o
-8 -1 -12 35.959 35.136 0.863 97.355 o
-8 -1 -11 80.425 82.035 1.501 36.091 o
-8 -1 -10 36.560 38.913 0.952 89.145 o
-8 -1 -9 72.783 73.509 1.354 41.805 o
-8 -1 -8 30.090 31.711 0.785 115.867 o
-8 -1 -7 36.599 36.019 0.834 97.310 o
-8 -1 -6 13.955 14.894 0.569 250.859 o
-8 -1 -5 15.903 18.721 0.618 211.219 o
-8 -1 -4 817.062 791.300 11.862 0.927 o
-8 -1 -3 422.190 427.592 6.495 2.880 o
-8 -1 -2 513.016 505.535 7.663 2.105 o
-8 -1 -1 26.461 27.178 0.697 137.436 o
-7 -17 -5 0.224 1.325 2.924 34.351 o
-7 -17 -4 22.913 20.310 2.316 43.927 o
-7 -17 -3 6.478 4.651 1.776 84.376 o
-7 -17 -2 4.425 6.270 1.923 73.897 o
-7 -17 -1 78.368 76.600 3.042 19.808 o
-7 -16 -8 36.760 27.895 2.836 28.932 o
-7 -16 -7 24.604 25.010 2.659 34.289 o
-7 -16 -6 1.258 2.414 1.766 91.760 o
-7 -16 -5 38.390 36.833 2.110 42.794 o
-7 -16 -4 12.830 11.823 1.746 77.764 o
-7 -16 -3 35.860 40.620 1.992 46.240 o
-7 -16 -2 14.936 18.524 1.766 72.124 o
-7 -16 -1 5.613 6.054 1.393 129.591 o
-7 -15 -10 34.123 27.306 3.140 24.836 o
-7 -15 -9 1.201 0.844 2.021 71.095 o
-7 -15 -8 32.662 32.182 2.541 34.619 o
-7 -15 -7 14.802 16.307 2.090 55.796 o
-7 -15 -6 55.556 54.258 1.962 38.832 o
-7 -15 -5 35.762 37.912 1.746 54.703 o
-7 -15 -4 0.490 0.638 1.315 167.580 o
-7 -15 -3 39.070 40.885 1.796 50.886 o
-7 -15 -2 7.759 9.311 1.285 138.028 o
-7 -15 -1 132.241 132.585 3.150 14.069 o
-7 -14 -11 33.909 29.896 2.630 32.840 o
-7 -14 -10 1.929 2.953 2.453 47.964 o
-7 -14 -9 12.074 12.000 1.943 65.695 o
-7 -14 -8 80.394 78.905 3.061 19.407 o
-7 -14 -7 91.248 89.315 3.071 18.169 o
-7 -14 -6 106.915 105.740 2.649 19.210 o
-7 -14 -5 26.032 28.209 1.491 75.830 o
-7 -14 -4 8.464 10.390 1.177 153.536 o
-7 -14 -3 31.810 34.017 1.462 70.217 o
-7 -14 -2 39.268 40.787 1.531 59.925 o
-7 -14 -1 3.200 3.660 1.089 213.816 o
-7 -13 -13 14.999 14.413 3.169 26.977 o
-7 -13 -12 5.972 5.102 2.296 52.642 o
-7 -13 -11 32.798 32.614 2.522 34.960 o
-7 -13 -10 3.803 6.819 2.100 62.909 o
-7 -13 -9 9.138 12.088 1.491 104.558 o
-7 -13 -8 77.593 72.969 2.600 24.083 o
-7 -13 -7 91.578 83.311 2.737 20.875 o
-7 -13 -6 27.370 27.110 1.177 95.548 o
-7 -13 -5 29.599 30.916 1.315 81.530 o
-7 -13 -4 49.242 48.990 1.501 53.301 o
-7 -13 -3 62.797 65.051 1.796 38.565 o
-7 -13 -2 167.034 160.970 3.120 11.996 o
-7 -13 -1 108.317 112.265 2.365 20.715 o
-7 -12 -14 26.674 25.805 2.777 31.537 o
-7 -12 -13 70.813 71.252 3.591 16.436 o
-7 -12 -12 24.913 21.831 2.119 49.443 o
-7 -12 -11 16.766 16.366 1.805 69.213 o
-7 -12 -10 2.196 5.239 1.796 86.500 o
-7 -12 -9 60.203 61.499 2.423 29.318 o
-7 -12 -8 98.837 101.021 3.287 15.979 o
-7 -12 -7 20.469 22.586 1.383 91.937 o
-7 -12 -6 157.910 152.767 3.238 12.155 o
-7 -12 -5 32.720 34.547 1.109 88.123 o
-7 -12 -4 101.874 100.128 1.972 25.191 o
-7 -12 -3 70.895 70.330 1.570 39.389 o
-7 -12 -2 59.435 58.575 1.364 49.780 o
-7 -12 -1 7.307 9.664 0.736 290.640 o
-7 -11 -15 6.443 8.065 2.502 44.226 o
-7 -11 -14 25.398 25.451 2.414 39.845 o
-7 -11 -13 18.527 19.653 2.276 46.597 o
-7 -11 -12 3.232 4.091 1.550 113.149 o
-7 -11 -11 10.005 11.068 1.688 85.258 o
-7 -11 -10 41.145 41.160 1.786 50.256 o
-7 -11 -9 83.531 84.400 2.522 23.528 o
-7 -11 -8 159.292 150.334 3.797 10.454 o
-7 -11 -7 21.883 23.725 1.413 87.334 o
-7 -11 -6 63.958 62.579 1.423 45.775 o
-7 -11 -5 71.680 75.383 1.639 37.346 o
-7 -11 -4 14.159 15.571 0.726 210.409 o
-7 -11 -3 178.517 174.667 3.042 11.505 o
-7 -11 -2 22.560 26.109 0.952 124.516 o
-7 -11 -1 81.309 82.339 1.570 34.925 o
-7 -10 -16 14.298 19.005 3.787 19.275 o
-7 -10 -15 23.855 27.473 2.865 30.214 o
-7 -10 -14 47.087 47.174 2.482 31.755 o
-7 -10 -13 29.659 29.572 2.080 47.659 o
-7 -10 -12 52.890 52.777 1.982 39.355 o
-7 -10 -11 45.713 46.517 1.697 49.820 o
-7 -10 -10 15.800 17.278 1.305 109.939 o
-7 -10 -9 14.306 12.853 1.109 143.622 o
-7 -10 -8 38.695 41.140 1.560 59.063 o
-7 -10 -7 86.722 82.310 2.168 26.792 o
-7 -10 -6 26.117 26.109 0.765 133.641 o
-7 -10 -5 59.629 57.084 1.148 55.099 o
-7 -10 -4 56.738 57.840 1.187 55.541 o
-7 -10 -3 123.446 122.361 2.090 20.472 o
-7 -10 -2 52.861 53.346 1.207 58.578 o
-7 -10 -1 117.074 117.524 2.070 21.513 o
-7 -9 -16 64.832 62.402 3.267 19.480 o
-7 -9 -15 22.333 23.018 2.208 47.116 o
-7 -9 -14 14.380 13.148 1.903 66.165 o
-7 -9 -13 54.229 54.003 2.060 37.270 o
-7 -9 -12 75.399 78.179 2.335 26.904 o
-7 -9 -11 22.206 24.676 1.305 94.567 o
-7 -9 -10 20.976 21.409 1.246 103.736 o
-7 -9 -9 75.580 72.390 2.041 30.992 o
-7 -9 -8 124.728 115.679 2.580 17.817 o
-7 -9 -7 25.542 26.747 1.040 109.576 o
-7 -9 -6 46.914 47.184 1.246 63.178 o
-7 -9 -5 126.569 126.315 2.139 19.691 o
-7 -9 -4 28.722 30.975 0.854 114.389 o
-7 -9 -3 136.810 138.020 2.325 17.360 o
-7 -9 -2 21.216 22.429 0.726 159.430 o
-7 -9 -1 34.963 37.471 0.942 92.766 o
-7 -8 -17 61.078 53.915 3.414 18.798 o
-7 -8 -16 23.981 30.406 2.924 28.990 o
-7 -8 -15 25.237 28.621 2.296 42.675 o
-7 -8 -14 63.761 61.961 2.325 30.095 o
-7 -8 -13 57.302 57.016 2.090 35.631 o
-7 -8 -12 28.346 28.954 1.393 79.115 o
-7 -8 -11 162.773 152.669 3.591 10.898 o
-7 -8 -10 89.452 89.090 2.168 25.910 o
-7 -8 -9 21.061 20.997 1.020 126.789 o
-7 -8 -8 45.012 42.318 1.207 67.727 o
-7 -8 -7 44.603 47.753 1.276 63.556 o
-7 -8 -6 38.643 38.540 1.148 77.374 o
-7 -8 -5 1.430 1.482 0.334 1520.270 o
-7 -8 -4 126.954 119.614 2.021 20.659 o
-7 -8 -3 0.528 0.304 0.285 2761.620 o
-7 -8 -2 193.948 194.585 3.189 10.248 o
-7 -8 -1 48.970 50.393 1.079 66.037 o
-7 -7 -17 11.612 17.288 2.865 32.715 o
-7 -7 -16 19.664 20.340 2.463 40.530 o
-7 -7 -15 15.088 12.971 1.776 73.478 o
-7 -7 -14 36.362 42.622 2.031 44.630 o
-7 -7 -13 28.874 33.526 1.580 66.860 o
-7 -7 -12 24.156 26.079 1.256 94.817 o
-7 -7 -11 15.358 16.327 1.001 151.835 o
-7 -7 -10 74.160 72.557 1.854 33.850 o
-7 -7 -9 4.481 5.367 0.648 424.044 o
-7 -7 -8 6.244 4.298 0.648 396.558 o
-7 -7 -7 21.099 22.282 0.873 141.997 o
-7 -7 -6 246.792 253.641 4.700 6.055 o
-7 -7 -5 85.857 84.410 1.521 34.178 o
-7 -7 -4 313.001 315.003 4.867 4.813 o
-7 -7 -3 202.636 199.392 3.189 9.902 o
-7 -7 -2 13.744 14.413 0.599 247.579 o
-7 -7 -1 214.000 216.936 3.444 8.840 o
-7 -6 -18 14.059 15.336 2.963 30.567 o
-7 -6 -17 46.793 45.300 3.110 23.152 o
-7 -6 -16 41.530 40.571 2.296 37.069 o
-7 -6 -15 14.381 15.473 1.786 72.437 o
-7 -6 -14 11.317 13.913 1.148 144.547 o
-7 -6 -13 26.404 28.444 1.276 88.996 o
-7 -6 -12 6.727 5.799 0.844 271.767 o
-7 -6 -11 23.276 23.872 1.060 114.850 o
-7 -6 -10 192.949 185.008 3.856 8.947 o
-7 -6 -9 139.554 137.020 2.649 15.715 o
-7 -6 -8 142.367 142.161 2.728 15.050 o
-7 -6 -7 39.911 40.346 1.148 75.298 o
-7 -6 -6 15.267 15.345 0.795 190.539 o
-7 -6 -5 28.988 30.671 0.746 122.335 o
-7 -6 -4 85.340 88.697 1.550 33.443 o
-7 -6 -3 116.082 118.064 1.972 22.238 o
-7 -6 -2 121.216 124.206 2.080 20.663 o
-7 -6 -1 643.134 649.384 9.763 1.368 o
-7 -5 -18 0.279 2.561 2.963 33.354 o
-7 -5 -17 163.165 159.233 5.024 7.428 o
-7 -5 -16 36.069 41.542 2.316 37.785 o
-7 -5 -15 23.695 22.793 1.403 86.524 o
-7 -5 -14 10.975 13.167 1.285 125.749 o
-7 -5 -13 22.710 21.331 1.079 116.613 o
-7 -5 -12 2.247 3.601 0.775 390.214 o
-7 -5 -11 51.044 50.510 1.452 53.432 o
-7 -5 -10 6.595 7.064 0.706 330.622 o
-7 -5 -9 174.542 170.330 3.218 11.248 o
-7 -5 -8 158.731 157.251 3.071 12.573 o
-7 -5 -7 203.913 197.754 3.709 8.826 o
-7 -5 -6 218.926 208.576 3.846 8.109 o
-7 -5 -5 246.912 238.855 3.728 7.417 o
-7 -5 -4 118.348 122.067 2.021 21.441 o
-7 -5 -3 565.697 565.720 8.536 1.742 o
-7 -5 -2 492.743 487.727 7.418 2.245 o
-7 -5 -1 892.601 891.486 13.373 0.757 o
-7 -4 -18 11.176 8.477 2.482 43.568 o
-7 -4 -17 1.812 3.562 1.639 104.473 o
-7 -4 -16 35.344 38.923 1.884 50.034 o
-7 -4 -15 10.851 10.724 1.119 156.109 o
-7 -4 -14 1.338 2.708 0.765 428.352 o
-7 -4 -13 33.642 34.174 1.305 76.504 o
-7 -4 -12 70.639 72.233 1.854 34.690 o
-7 -4 -11 113.851 108.919 2.198 21.469 o
-7 -4 -10 126.530 124.991 2.473 17.911 o
-7 -4 -9 38.093 36.323 1.030 84.861 o
-7 -4 -8 81.338 78.719 1.668 34.071 o
-7 -4 -7 173.932 169.830 3.199 11.334 o
-7 -4 -6 105.351 106.427 1.776 25.856 o
-7 -4 -5 311.059 305.819 4.710 5.000 o
-7 -4 -4 534.532 533.646 8.055 1.933 o
-7 -4 -3 786.825 762.571 11.440 0.993 o
-7 -4 -2 53.820 58.350 1.119 58.859 o
-7 -4 -1 103.906 107.163 1.825 25.619 o
-7 -3 -19 5.791 9.409 3.287 26.298 o
-7 -3 -18 81.249 80.819 3.051 19.346 o
-7 -3 -17 33.485 30.583 1.756 57.313 o
-7 -3 -16 58.068 61.185 2.286 31.751 o
-7 -3 -15 14.194 15.552 1.158 133.072 o
-7 -3 -14 98.617 99.235 2.355 22.472 o
-7 -3 -13 25.823 27.070 1.148 100.056 o
-7 -3 -12 19.430 20.202 0.863 151.836 o
-7 -3 -11 78.852 77.502 1.707 34.271 o
-7 -3 -10 70.094 70.565 1.658 38.134 o
-7 -3 -9 37.295 36.077 1.020 86.457 o
-7 -3 -8 87.518 86.225 1.815 30.193 o
-7 -3 -7 12.124 13.197 0.451 312.302 o
-7 -3 -6 496.904 491.044 7.437 2.223 o
-7 -3 -5 239.483 239.129 3.719 7.573 o
-7 -3 -4 443.752 450.777 6.829 2.634 o
-7 -3 -3 116.221 122.538 2.041 21.523 o
-7 -3 -2 17.456 19.192 0.549 211.849 o
-7 -3 -1 136.070 138.256 2.237 17.832 o
-7 -2 -19 39.085 35.548 2.993 25.868 o
-7 -2 -18 37.608 39.266 2.600 31.974 o
-7 -2 -17 18.962 20.320 1.894 61.880 o
-7 -2 -16 45.859 49.657 1.894 43.946 o
-7 -2 -15 4.087 4.975 1.168 182.433 o
-7 -2 -14 42.004 40.483 1.295 67.305 o
-7 -2 -13 144.795 138.403 2.737 14.977 o
-7 -2 -12 79.925 81.025 1.835 31.970 o
-7 -2 -11 26.871 25.981 0.687 138.863 o
-7 -2 -10 66.600 66.896 1.246 47.286 o
-7 -2 -9 11.404 11.352 0.500 319.320 o
-7 -2 -8 115.987 114.522 1.903 22.921 o
-7 -2 -7 161.414 162.226 2.610 13.877 o
-7 -2 -6 733.132 741.780 11.136 1.074 o
-7 -2 -5 0.975 1.060 0.216 2840.410 o
-7 -2 -4 36.670 33.732 0.755 103.301 o
-7 -2 -3 4.887 5.416 0.392 659.848 o
-7 -2 -2 767.880 747.304 11.215 1.033 o
-7 -2 -1 22.898 23.960 0.599 164.924 o
-7 -1 -19 42.741 37.745 2.728 29.155 o
-7 -1 -18 50.580 54.219 2.590 28.932 o
-7 -1 -17 89.701 89.315 2.688 21.169 o
-7 -1 -16 23.005 22.606 1.403 87.409 o
-7 -1 -15 12.687 14.129 0.883 188.678 o
-7 -1 -14 0.966 1.511 0.451 1095.270 o
-7 -1 -13 29.209 28.277 0.824 118.470 o
-7 -1 -12 126.827 124.078 2.110 19.939 o
-7 -1 -11 45.660 45.791 0.981 74.106 o
-7 -1 -10 62.047 62.785 1.226 50.639 o
-7 -1 -9 118.936 116.935 1.962 22.038 o
-7 -1 -8 286.850 279.259 4.553 5.551 o
-7 -1 -7 169.388 164.345 2.688 13.161 o
-7 -1 -6 108.166 107.506 1.776 25.360 o
-7 -1 -5 223.700 215.709 3.385 8.716 o
-7 -1 -4 155.267 157.241 2.502 14.742 o
-7 -1 -3 132.773 133.615 2.149 18.742 o
-7 -1 -2 51.450 53.748 1.011 65.011 o
-7 -1 -1 89.731 88.128 1.482 33.278 o
-6 -18 -1 8.760 13.471 5.033 11.364 o
-6 -17 -6 7.258 13.412 2.737 36.670 o
-6 -17 -5 9.500 14.786 2.110 57.636 o
-6 -17 -4 70.511 67.298 2.580 25.478 o
-6 -17 -3 38.059 37.510 2.237 39.605 o
-6 -17 -2 1.484 3.709 1.913 77.830 o
-6 -17 -1 101.365 96.252 3.316 15.805 o
-6 -16 -9 6.952 9.174 2.963 31.946 o
-6 -16 -8 22.691 23.224 2.983 28.621 o
-6 -16 -7 1.278 2.414 1.491 127.144 o
-6 -16 -6 9.692 13.854 1.845 72.678 o
-6 -16 -5 228.398 219.310 4.916 6.251 o
-6 -16 -4 23.348 22.969 1.776 64.354 o
-6 -16 -3 43.803 47.125 1.953 43.558 o
-6 -16 -2 77.493 75.962 2.365 26.431 o
-6 -16 -1 26.407 27.139 1.982 52.791 o
-6 -15 -11 30.103 28.209 3.719 18.807 o
-6 -15 -10 75.374 79.200 3.895 14.238 o
-6 -15 -9 90.038 80.534 3.503 15.750 o
-6 -15 -8 108.416 105.799 3.493 14.290 o
-6 -15 -7 2.747 3.679 1.168 191.589 o
-6 -15 -6 3.279 4.975 1.246 166.188 o
-6 -15 -5 45.163 49.117 1.874 44.764 o
-6 -15 -4 66.890 68.525 2.070 32.650 o
-6 -15 -3 38.682 42.269 1.717 53.286 o
-6 -15 -2 251.784 244.143 5.092 5.609 o
-6 -15 -1 13.580 16.788 1.305 114.355 o
-6 -14 -12 5.770 6.623 2.669 39.449 o
-6 -14 -11 0.114 0.893 2.394 51.250 o
-6 -14 -10 101.991 97.675 3.532 14.582 o
-6 -14 -9 31.983 36.146 2.227 41.642 o
-6 -14 -8 13.617 19.967 2.080 55.942 o
-6 -14 -7 32.666 28.729 1.344 77.886 o
-6 -14 -6 17.730 20.987 1.285 105.596 o
-6 -14 -5 36.772 40.188 1.619 58.230 o
-6 -14 -4 31.498 35.832 1.560 65.182 o
-6 -14 -3 26.667 27.738 1.276 89.106 o
-6 -14 -2 11.290 12.579 1.109 153.349 o
-6 -14 -1 51.128 54.013 1.472 51.998 o
-6 -13 -13 10.777 14.394 2.894 32.444 o
-6 -13 -12 12.708 11.470 2.208 52.625 o
-6 -13 -11 99.060 100.628 3.483 14.905 o
-6 -13 -10 100.375 100.854 3.405 15.251 o
-6 -13 -9 39.164 41.307 2.139 41.178 o
-6 -13 -8 0.385 2.129 1.344 158.343 o
-6 -13 -7 13.213 13.128 1.285 121.030 o
-6 -13 -6 28.997 30.838 1.099 96.168 o
-6 -13 -5 0.747 0.491 0.677 594.425 o
-6 -13 -4 10.526 9.596 0.883 213.474 o
-6 -13 -3 152.352 146.969 2.973 13.436 o
-6 -13 -2 4.790 4.317 0.746 358.009 o
-6 -13 -1 65.004 65.709 1.589 41.600 o
-6 -12 -14 19.553 21.674 2.659 35.507 o
-6 -12 -13 29.724 31.486 2.276 41.595 o
-6 -12 -12 75.707 72.125 2.894 21.480 o
-6 -12 -11 21.062 22.841 1.835 62.852 o
-6 -12 -10 94.580 88.099 2.512 22.210 o
-6 -12 -9 40.791 43.034 1.923 46.035 o
-6 -12 -8 19.712 23.234 1.521 82.195 o
-6 -12 -7 0.030 0.844 1.001 289.405 o
-6 -12 -6 11.825 12.834 0.765 225.703 o
-6 -12 -5 23.940 26.825 0.942 121.511 o
-6 -12 -4 7.397 9.311 0.736 291.641 o
-6 -12 -3 116.793 117.014 2.227 20.557 o
-6 -12 -2 150.149 144.653 2.590 15.079 o
-6 -12 -1 87.012 88.266 1.776 30.535 o
-6 -11 -15 69.923 61.931 3.356 18.439 o
-6 -11 -14 35.837 32.712 2.414 36.645 o
-6 -11 -13 14.014 15.287 1.658 81.633 o
-6 -11 -12 11.957 14.560 1.462 101.704 o
-6 -11 -11 116.686 114.257 3.071 15.758 o
-6 -11 -10 48.912 53.748 1.903 42.083 o
-6 -11 -9 55.674 56.888 1.962 38.450 o
-6 -11 -8 107.107 103.483 2.826 18.140 o
-6 -11 -7 19.568 18.691 1.177 115.352 o
-6 -11 -6 85.370 81.113 1.688 32.642 o
-6 -11 -5 31.470 33.507 0.981 98.390 o
-6 -11 -4 264.640 252.895 4.268 6.316 o
-6 -11 -3 76.064 78.101 1.521 37.534 o
-6 -11 -2 244.654 234.803 3.777 7.430 o
-6 -11 -1 33.235 34.841 0.962 95.974 o
-6 -10 -16 6.628 6.142 2.708 38.244 o
-6 -10 -15 1.157 2.943 1.786 89.641 o
-6 -10 -14 126.345 118.348 3.542 13.021 o
-6 -10 -13 13.269 13.462 1.482 98.666 o
-6 -10 -12 59.074 53.424 1.923 38.773 o
-6 -10 -11 20.508 24.284 1.383 90.840 o
-6 -10 -10 45.383 49.205 1.805 46.452 o
-6 -10 -9 31.495 32.270 1.403 74.172 o
-6 -10 -8 79.644 81.368 2.237 27.164 o
-6 -10 -7 67.357 65.473 1.933 35.011 o
-6 -10 -6 120.835 111.588 2.011 21.808 o
-6 -10 -5 241.892 236.157 3.728 7.541 o
-6 -10 -4 107.152 104.582 1.845 25.178 o
-6 -10 -3 158.055 159.027 2.639 14.039 o
-6 -10 -2 13.474 15.316 0.687 224.734 o
-6 -10 -1 8.313 9.655 0.628 324.919 o
-6 -9 -17 16.995 19.427 3.640 20.580 o
-6 -9 -16 45.047 46.586 2.934 25.391 o
-6 -9 -15 56.487 55.524 2.325 31.937 o
-6 -9 -14 62.095 65.404 2.423 28.721 o
-6 -9 -13 10.467 8.703 1.344 123.479 o
-6 -9 -12 49.904 53.454 1.874 42.493 o
-6 -9 -11 153.763 144.810 3.532 11.514 o
-6 -9 -10 4.147 4.611 1.011 232.257 o
-6 -9 -9 1.986 2.855 0.785 394.977 o
-6 -9 -8 178.370 169.172 3.532 10.306 o
-6 -9 -7 75.170 75.667 1.707 35.377 o
-6 -9 -6 122.656 122.420 2.051 20.784 o
-6 -9 -5 1.343 1.796 0.392 1231.750 o
-6 -9 -4 15.496 16.042 0.638 218.922 o
-6 -9 -3 41.358 41.709 0.981 80.462 o
-6 -9 -2 5.543 6.505 0.549 459.285 o
-6 -9 -1 67.198 67.926 1.374 44.460 o
-6 -8 -17 28.531 32.957 2.845 29.537 o
-6 -8 -16 24.747 25.186 2.159 47.568 o
-6 -8 -15 13.275 16.699 1.953 63.091 o
-6 -8 -14 20.053 21.174 1.433 89.444 o
-6 -8 -13 42.154 43.044 1.619 54.655 o
-6 -8 -12 8.598 10.812 1.177 152.434 o
-6 -8 -11 14.149 15.414 1.011 155.856 o
-6 -8 -10 16.531 19.515 0.971 147.355 o
-6 -8 -9 13.682 14.050 0.952 170.589 o
-6 -8 -8 34.062 34.978 1.119 85.691 o
-6 -8 -7 255.226 249.520 4.533 6.165 o
-6 -8 -6 74.306 77.541 1.746 34.793 o
-6 -8 -5 47.169 50.726 1.040 68.595 o
-6 -8 -4 93.839 98.205 1.727 28.851 o
-6 -8 -3 47.961 50.265 1.050 67.820 o
-6 -8 -2 7.190 8.487 0.540 400.643 o
-6 -8 -1 162.369 160.430 2.610 13.874 o
-6 -7 -18 31.980 27.375 3.405 21.827 o
-6 -7 -17 4.617 6.083 2.198 57.520 o
-6 -7 -16 3.751 2.865 1.580 109.434 o
-6 -7 -15 9.537 10.341 1.344 123.711 o
-6 -7 -14 30.353 30.308 1.511 70.341 o
-6 -7 -13 11.884 11.499 0.971 179.870 o
-6 -7 -12 53.612 53.679 1.570 48.420 o
-6 -7 -11 18.033 19.162 1.011 138.082 o
-6 -7 -10 76.531 75.216 1.874 32.769 o
-6 -7 -9 72.386 70.722 1.864 34.314 o
-6 -7 -8 68.316 65.581 1.531 41.618 o
-6 -7 -7 161.561 160.950 3.051 12.437 o
-6 -7 -6 39.022 40.885 1.168 75.004 o
-6 -7 -5 67.821 69.918 1.285 45.447 o
-6 -7 -4 119.426 120.860 2.060 21.144 o
-6 -7 -3 11.399 12.991 0.579 283.111 o
-6 -7 -2 62.504 64.678 1.217 50.185 o
-6 -7 -1 315.173 319.300 5.063 4.626 o
-6 -6 -18 21.278 23.960 2.953 29.248 o
-6 -6 -17 96.914 95.075 3.552 14.780 o
-6 -6 -16 14.005 14.580 1.521 93.305 o
-6 -6 -15 56.997 55.956 2.149 34.769 o
-6 -6 -14 91.790 90.267 2.198 25.223 o
-6 -6 -13 59.832 61.902 1.835 39.102 o
-6 -6 -12 39.404 38.795 1.285 70.405 o
-6 -6 -11 35.052 35.096 1.226 78.764 o
-6 -6 -10 84.884 83.428 1.854 30.509 o
-6 -6 -9 108.144 101.933 2.090 23.302 o
-6 -6 -8 141.618 146.429 3.032 13.747 o
-6 -6 -7 235.945 226.541 4.160 7.119 o
-6 -6 -6 41.645 41.268 1.128 74.116 o
-6 -6 -5 39.374 40.051 0.834 90.439 o
-6 -6 -4 159.469 162.922 2.620 13.928 o
-6 -6 -3 58.746 57.094 1.079 57.239 o
-6 -6 -2 309.970 311.471 4.818 4.897 o
-6 -6 -1 524.676 525.159 7.967 1.984 o
-6 -5 -18 2.707 1.609 2.718 39.202 o
-6 -5 -17 22.538 23.470 2.512 38.230 o
-6 -5 -16 19.449 22.292 1.639 75.076 o
-6 -5 -15 42.933 47.273 1.697 50.852 o
-6 -5 -14 78.590 76.472 1.953 31.183 o
-6 -5 -13 18.264 20.761 1.089 125.769 o
-6 -5 -12 117.609 116.611 2.610 18.159 o
-6 -5 -11 85.751 82.487 1.727 31.939 o
-6 -5 -10 101.566 98.617 2.021 24.921 o
-6 -5 -9 51.584 56.319 1.393 53.327 o
-6 -5 -8 324.989 322.499 5.769 4.050 o
-6 -5 -7 171.384 170.821 3.208 11.381 o
-6 -5 -6 128.097 128.837 2.473 17.642 o
-6 -5 -5 33.995 31.603 0.775 108.873 o
-6 -5 -4 723.199 723.138 10.871 1.116 o
-6 -5 -3 234.651 234.440 3.640 7.836 o
-6 -5 -2 52.930 54.877 1.040 62.705 o
-6 -5 -1 160.568 162.471 2.571 14.050 o
-6 -4 -19 32.125 28.199 3.365 22.222 o
-6 -4 -18 6.338 6.319 2.070 63.353 o
-6 -4 -17 27.911 29.033 1.864 56.235 o
-6 -4 -16 148.978 145.016 3.405 12.104 o
-6 -4 -15 7.813 7.947 1.138 168.072 o
-6 -4 -14 96.036 94.094 2.188 24.501 o
-6 -4 -13 349.205 345.439 6.809 3.260 o
-6 -4 -12 69.437 70.762 1.678 37.968 o
-6 -4 -11 97.659 93.309 1.933 26.657 o
-6 -4 -10 29.477 29.337 0.952 107.148 o
-6 -4 -9 76.052 77.041 1.688 35.272 o
-6 -4 -8 33.922 34.213 1.020 91.956 o
-6 -4 -7 84.990 88.020 1.845 30.167 o
-6 -4 -6 203.339 198.470 3.660 8.928 o
-6 -4 -5 716.902 707.017 10.597 1.156 o
-6 -4 -4 126.374 128.277 2.070 20.002 o
-6 -4 -3 206.633 208.498 3.238 9.547 o
-6 -4 -2 71.800 70.654 1.236 44.606 o
-6 -4 -1 155.339 157.987 2.522 14.644 o
-6 -3 -19 24.663 22.400 2.708 33.479 o
-6 -3 -18 18.932 20.320 2.031 55.603 o
-6 -3 -17 77.591 84.841 2.894 20.750 o
-6 -3 -16 53.388 54.857 1.845 41.843 o
-6 -3 -15 110.614 108.438 2.669 18.672 o
-6 -3 -14 22.228 23.155 1.050 118.668 o
-6 -3 -13 11.478 11.725 0.834 213.784 o
-6 -3 -12 5.586 4.749 0.814 303.846 o
-6 -3 -11 38.887 40.767 1.158 75.623 o
-6 -3 -10 20.353 20.398 0.824 153.586 o
-6 -3 -9 65.730 64.806 1.442 44.294 o
-6 -3 -8 71.764 74.284 1.629 37.626 o
-6 -3 -7 287.101 283.684 5.102 5.023 o
-6 -3 -6 350.352 339.120 5.161 4.185 o
-6 -3 -5 486.084 480.162 7.261 2.316 o
-6 -3 -4 306.686 307.134 4.729 5.023 o
-6 -3 -3 1066.200 1060.150 15.856 0.547 o
-6 -3 -2 189.286 184.822 2.894 11.284 o
-6 -3 -1 872.401 894.263 13.511 0.760 o
-6 -2 -19 35.360 34.684 2.816 28.980 o
-6 -2 -18 18.324 17.788 2.070 54.771 o
-6 -2 -17 21.990 24.068 1.658 71.190 o
-6 -2 -16 15.325 15.650 1.619 83.156 o
-6 -2 -15 6.243 5.357 0.981 225.460 o
-6 -2 -14 46.471 47.724 1.354 59.700 o
-6 -2 -13 8.516 8.938 0.765 269.864 o
-6 -2 -12 3.187 2.983 0.549 612.894 o
-6 -2 -11 79.609 79.023 1.433 37.655 o
-6 -2 -10 330.601 323.745 4.945 4.553 o
-6 -2 -9 36.091 35.557 0.765 102.200 o
-6 -2 -8 240.439 236.186 3.679 7.640 o
-6 -2 -7 123.670 121.164 1.972 21.215 o
-6 -2 -6 165.998 164.610 2.590 13.640 o
-6 -2 -5 322.135 313.227 4.778 4.800 o
-6 -2 -4 197.317 193.456 3.012 10.558 o
-6 -2 -3 6.415 7.604 0.383 543.271 o
-6 -2 -2 446.058 447.774 6.760 2.653 o
-6 -2 -1 622.641 621.411 9.331 1.473 o
-6 -1 -19 27.685 24.333 2.669 33.605 o
-6 -1 -18 6.697 8.517 1.894 73.495 o
-6 -1 -17 10.827 12.333 1.109 155.285 o
-6 -1 -16 93.833 95.879 2.188 24.671 o
-6 -1 -15 85.397 85.754 1.776 31.099 o
-6 -1 -14 1.088 1.678 0.559 763.654 o
-6 -1 -13 20.852 22.017 0.755 157.831 o
-6 -1 -12 47.885 45.938 1.001 71.336 o
-6 -1 -11 52.913 54.219 1.089 61.574 o
-6 -1 -10 129.168 128.601 2.119 19.449 o
-6 -1 -9 33.004 34.488 0.775 108.030 o
-6 -1 -8 192.416 186.372 2.943 11.018 o
-6 -1 -7 301.933 300.079 4.631 5.191 o
-6 -1 -6 3.002 3.503 0.363 939.476 o
-6 -1 -5 453.154 457.007 6.927 2.558 o
-6 -1 -4 440.789 429.564 6.495 2.798 o
-6 -1 -3 12.018 14.747 0.471 297.874 o
-6 -1 -2 912.005 918.213 13.717 0.723 o
-6 -1 -1 153.559 156.918 2.492 14.889 o
-5 -18 -3 21.961 24.264 2.796 31.997 o
-5 -18 -2 1.119 2.728 2.090 66.072 o
-5 -18 -1 84.478 77.169 3.267 17.668 o
-5 -17 -7 11.393 13.687 2.679 37.343 o
-5 -17 -6 16.387 19.525 2.110 53.591 o
-5 -17 -5 61.806 61.941 2.600 26.700 o
-5 -17 -4 6.105 7.084 1.580 102.761 o
-5 -17 -3 24.422 28.905 2.414 39.665 o
-5 -17 -2 5.250 3.728 1.835 80.988 o
-5 -17 -1 4.666 3.944 1.776 86.480 o
-5 -16 -9 91.062 78.169 3.670 14.811 o
-5 -16 -8 15.233 16.336 2.473 41.828 o
-5 -16 -7 116.505 114.453 3.110 15.561 o
-5 -16 -6 33.094 33.801 1.903 51.367 o
-5 -16 -5 11.355 10.969 1.482 103.156 o
-5 -16 -4 2.293 2.463 1.364 147.814 o
-5 -16 -3 39.620 40.915 2.002 44.646 o
-5 -16 -2 115.502 116.062 2.983 16.238 o
-5 -16 -1 22.825 25.932 1.815 61.879 o
-5 -15 -11 48.061 45.761 3.150 22.583 o
-5 -15 -10 144.386 135.813 5.053 7.842 o
-5 -15 -9 1.222 2.002 1.992 72.765 o
-5 -15 -8 6.454 7.035 1.668 93.044 o
-5 -15 -7 0.499 0.530 1.168 211.762 o
-5 -15 -6 7.241 7.045 1.295 140.705 o
-5 -15 -5 7.929 8.968 1.217 150.110 o
-5 -15 -4 50.256 53.630 1.825 43.488 o
-5 -15 -3 12.388 13.324 1.246 127.821 o
-5 -15 -2 32.035 35.901 1.589 63.506 o
-5 -15 -1 0.941 4.582 1.060 236.577 o
-5 -14 -12 54.523 51.953 3.208 21.179 o
-5 -14 -11 25.977 31.760 2.845 29.969 o
-5 -14 -10 42.907 42.671 2.630 30.345 o
-5 -14 -9 4.337 3.287 1.825 82.812 o
-5 -14 -8 29.932 29.847 1.786 58.184 o
-5 -14 -7 160.649 156.427 3.375 11.548 o
-5 -14 -6 23.338 25.216 1.364 88.359 o
-5 -14 -5 24.554 26.099 1.276 92.794 o
-5 -14 -4 99.769 99.549 2.708 19.665 o
-5 -14 -3 32.005 35.773 1.393 72.747 o
-5 -14 -2 27.374 30.298 1.217 90.659 o
-5 -14 -1 23.567 26.217 1.128 105.971 o
-5 -13 -14 6.073 8.261 2.639 40.048 o
-5 -13 -13 77.292 76.119 3.159 18.975 o
-5 -13 -12 49.816 49.735 2.355 33.234 o
-5 -13 -11 12.803 14.757 1.678 81.542 o
-5 -13 -10 18.197 18.907 1.658 76.283 o
-5 -13 -9 65.107 67.759 2.463 27.584 o
-5 -13 -8 80.535 81.476 2.531 23.944 o
-5 -13 -7 22.446 24.372 1.001 121.819 o
-5 -13 -6 79.595 80.887 1.835 32.052 o
-5 -13 -5 197.548 194.251 3.670 9.107 o
-5 -13 -4 54.522 54.965 1.511 49.229 o
-5 -13 -3 78.927 80.828 1.688 34.129 o
-5 -13 -2 207.215 198.009 3.464 9.224 o
-5 -13 -1 41.229 42.082 1.187 71.668 o
-5 -12 -15 37.663 34.606 3.513 20.071 o
-5 -12 -14 57.574 56.525 2.904 23.886 o
-5 -12 -13 65.000 64.158 2.561 26.620 o
-5 -12 -12 11.634 11.951 1.511 99.011 o
-5 -12 -11 71.909 70.605 2.316 28.219 o
-5 -12 -10 29.588 30.004 1.619 65.706 o
-5 -12 -9 15.085 17.504 1.374 103.801 o
-5 -12 -8 84.584 81.456 2.345 25.315 o
-5 -12 -7 55.752 53.699 1.334 53.432 o
-5 -12 -6 9.924 10.312 0.755 253.686 o
-5 -12 -5 285.645 285.519 4.808 5.291 o
-5 -12 -4 56.939 56.878 1.315 52.530 o
-5 -12 -3 10.293 12.068 0.687 264.692 o
-5 -12 -2 64.269 62.569 1.295 48.245 o
-5 -12 -1 163.928 163.285 2.836 12.975 o
-5 -11 -16 0.256 6.162 3.336 26.193 o
-5 -11 -15 79.160 81.407 3.110 19.026 o
-5 -11 -14 137.930 137.706 3.974 10.745 o
-5 -11 -13 2.824 3.081 1.482 124.819 o
-5 -11 -12 59.239 57.055 2.149 34.169 o
-5 -11 -11 16.905 16.788 1.462 93.522 o
-5 -11 -10 13.486 13.275 1.315 116.678 o
-5 -11 -9 0.184 1.648 0.765 472.497 o
-5 -11 -8 76.919 71.537 2.168 29.183 o
-5 -11 -7 239.686 227.964 5.181 5.737 o
-5 -11 -6 208.414 196.243 3.375 9.393 o
-5 -11 -5 29.479 30.141 0.863 112.969 o
-5 -11 -4 76.867 78.739 1.540 36.942 o
-5 -11 -3 92.844 95.144 1.776 28.816 o
-5 -11 -2 5.692 6.672 0.579 430.843 o
-5 -11 -1 100.027 103.277 1.894 25.901 o
-5 -10 -16 25.107 25.079 2.845 30.557 o
-5 -10 -15 26.504 29.788 2.463 37.867 o
-5 -10 -14 9.789 10.390 1.639 90.096 o
-5 -10 -13 150.108 142.289 3.620 11.403 o
-5 -10 -12 22.901 21.056 1.246 101.021 o
-5 -10 -11 20.365 23.332 1.374 92.379 o
-5 -10 -10 93.124 91.592 2.463 22.595 o
-5 -10 -9 119.880 119.987 3.532 13.295 o
-5 -10 -8 34.749 33.801 1.305 75.654 o
-5 -10 -7 56.860 51.599 1.521 48.707 o
-5 -10 -6 48.365 48.185 1.060 68.003 o
-5 -10 -5 82.932 85.891 1.580 33.979 o
-5 -10 -4 33.111 36.215 0.912 98.064 o
-5 -10 -3 46.219 48.646 1.079 68.877 o
-5 -10 -2 150.083 154.789 2.571 14.859 o
-5 -10 -1 39.221 38.305 0.952 86.192 o
-5 -9 -17 31.261 34.664 2.826 29.377 o
-5 -9 -16 49.690 48.077 2.463 31.558 o
-5 -9 -15 1.330 2.816 1.315 160.848 o
-5 -9 -14 15.858 17.847 1.599 83.024 o
-5 -9 -13 87.570 86.598 2.404 24.041 o
-5 -9 -12 61.932 62.039 1.894 37.428 o
-5 -9 -11 90.766 88.020 2.423 23.402 o
-5 -9 -10 51.108 48.725 1.540 51.369 o
-5 -9 -9 11.982 14.001 0.903 188.281 o
-5 -9 -8 29.593 31.603 1.040 98.777 o
-5 -9 -7 9.674 11.215 0.814 233.475 o
-5 -9 -6 25.213 25.000 0.677 146.422 o
-5 -9 -5 105.398 108.026 1.884 24.872 o
-5 -9 -4 190.454 188.953 3.159 10.523 o
-5 -9 -3 34.075 36.303 0.873 98.807 o
-5 -9 -2 116.722 114.767 1.972 22.355 o
-5 -9 -1 268.047 265.121 4.131 6.333 o
-5 -8 -18 22.585 19.074 3.346 23.581 o
-5 -8 -17 73.768 72.596 2.845 22.091 o
-5 -8 -16 60.467 62.373 2.522 27.869 o
-5 -8 -15 11.590 12.951 1.472 102.393 o
-5 -8 -14 96.697 99.892 2.836 19.005 o
-5 -8 -13 0.109 2.139 1.069 248.061 o
-5 -8 -12 11.972 11.166 1.050 164.292 o
-5 -8 -11 91.538 88.805 2.129 26.020 o
-5 -8 -10 146.065 136.156 2.914 14.247 o
-5 -8 -9 56.682 55.583 1.354 52.004 o
-5 -8 -8 30.757 32.810 1.089 92.983 o
-5 -8 -7 41.059 41.415 1.256 69.258 o
-5 -8 -6 120.976 116.013 2.316 19.656 o
-5 -8 -5 34.740 38.187 0.893 95.271 o
-5 -8 -4 125.337 127.120 2.110 19.937 o
-5 -8 -3 440.860 425.845 6.486 2.809 o
-5 -8 -2 101.574 100.432 1.737 27.246 o
-5 -8 -1 250.687 248.588 4.160 6.692 o
-5 -7 -18 6.992 7.928 2.747 36.978 o
-5 -7 -17 59.304 60.067 2.885 23.744 o
-5 -7 -16 47.905 53.807 2.208 35.927 o
-5 -7 -15 83.761 84.694 2.698 21.879 o
-5 -7 -14 13.232 15.051 1.256 122.750 o
-5 -7 -13 83.757 83.487 2.021 28.781 o
-5 -7 -12 232.996 228.396 4.631 6.501 o
-5 -7 -11 68.329 70.310 1.815 36.088 o
-5 -7 -10 33.999 33.899 1.138 85.295 o
-5 -7 -9 81.754 83.909 1.845 31.188 o
-5 -7 -8 9.891 10.116 0.677 282.288 o
-5 -7 -7 76.903 79.612 1.727 34.212 o
-5 -7 -6 19.188 20.094 0.873 151.503 o
-5 -7 -5 11.352 14.168 0.500 301.172 o
-5 -7 -4 41.682 42.779 0.903 82.852 o
-5 -7 -3 83.910 82.673 1.472 35.482 o
-5 -7 -2 753.177 732.891 11.018 1.069 o
-5 -7 -1 486.174 475.266 7.202 2.339 o
-5 -6 -18 6.291 7.849 2.051 64.074 o
-5 -6 -17 49.208 49.411 2.345 33.557 o
-5 -6 -16 113.588 113.845 3.100 15.796 o
-5 -6 -15 8.219 9.507 1.236 144.900 o
-5 -6 -14 40.702 41.886 1.393 63.886 o
-5 -6 -13 13.209 13.638 0.922 179.236 o
-5 -6 -12 31.814 29.641 1.207 86.290 o
-5 -6 -11 160.060 151.188 2.904 13.212 o
-5 -6 -10 156.261 153.533 3.032 12.895 o
-5 -6 -9 458.516 448.824 7.928 2.262 o
-5 -6 -8 17.301 18.985 0.854 163.116 o
-5 -6 -7 65.174 64.453 1.442 44.565 o
-5 -6 -6 35.889 37.422 1.040 86.320 o
-5 -6 -5 235.762 230.731 3.581 7.941 o
-5 -6 -4 101.715 104.533 1.746 26.808 o
-5 -6 -3 36.265 37.942 0.805 97.901 o
-5 -6 -2 955.775 947.099 14.148 0.675 o
-5 -6 -1 11.701 13.393 0.471 310.746 o
-5 -5 -19 35.439 31.701 3.110 24.877 o
-5 -5 -18 44.322 41.817 3.061 24.124 o
-5 -5 -17 54.520 54.729 2.208 34.390 o
-5 -5 -16 36.294 38.422 1.629 58.616 o
-5 -5 -15 4.481 5.033 0.981 239.293 o
-5 -5 -14 99.716 102.375 2.610 20.251 o
-5 -5 -13 69.246 69.143 1.776 36.636 o
-5 -5 -12 72.555 71.527 1.629 37.788 o
-5 -5 -11 152.086 147.224 2.826 13.987 o
-5 -5 -10 55.050 53.974 1.344 53.465 o
-5 -5 -9 362.687 348.677 6.211 3.483 o
-5 -5 -8 118.595 118.682 2.365 19.453 o
-5 -5 -7 206.663 198.254 3.699 8.772 o
-5 -5 -6 146.255 144.221 2.718 14.806 o
-5 -5 -5 35.774 36.077 0.952 92.069 o
-5 -5 -4 50.015 49.716 0.932 70.119 o
-5 -5 -3 139.033 138.158 2.325 17.187 o
-5 -5 -2 744.997 736.099 11.048 1.073 o
-5 -5 -1 34.127 34.370 0.726 108.977 o
-5 -4 -19 6.755 7.290 2.620 40.574 o
-5 -4 -18 3.481 3.375 2.002 70.123 o
-5 -4 -17 117.762 116.906 3.022 15.870 o
-5 -4 -16 2.492 2.610 1.138 204.670 o
-5 -4 -15 25.095 24.892 1.246 95.098 o
-5 -4 -14 271.696 258.733 5.239 5.173 o
-5 -4 -13 88.906 88.727 1.933 28.435 o
-5 -4 -12 5.521 7.310 0.706 345.200 o
-5 -4 -11 266.896 263.207 4.778 5.659 o
-5 -4 -10 19.180 19.849 0.824 158.755 o
-5 -4 -9 25.698 26.874 0.893 122.031 o
-5 -4 -8 92.949 91.435 1.903 27.838 o
-5 -4 -7 204.419 202.316 3.738 8.702 o
-5 -4 -6 112.554 110.460 2.149 21.865 o
-5 -4 -5 594.301 586.148 10.214 1.416 o
-5 -4 -4 911.126 906.047 13.550 0.735 o
-5 -4 -3 177.912 177.767 2.796 12.145 o
-5 -4 -2 246.283 243.123 3.748 7.361 o
-5 -4 -1 507.571 523.324 7.869 2.049 o
-5 -3 -19 27.584 29.504 2.571 35.218 o
-5 -3 -18 44.679 46.762 2.492 32.040 o
-5 -3 -17 33.605 33.183 1.962 49.330 o
-5 -3 -16 16.657 18.024 1.305 107.843 o
-5 -3 -15 24.909 26.658 1.226 95.635 o
-5 -3 -14 6.185 7.153 0.805 287.500 o
-5 -3 -13 229.069 225.138 4.199 7.193 o
-5 -3 -12 190.539 180.426 3.405 10.077 o
-5 -3 -11 2.466 3.385 0.677 477.556 o
-5 -3 -10 22.551 22.930 0.854 139.058 o
-5 -3 -9 37.008 37.314 1.040 85.055 o
-5 -3 -8 150.138 148.283 2.796 14.173 o
-5 -3 -7 17.989 20.153 0.726 177.568 o
-5 -3 -6 226.829 222.607 4.033 7.508 o
-5 -3 -5 1022.780 1002.720 14.963 0.603 o
-5 -3 -4 397.680 403.985 6.113 3.199 o
-5 -3 -3 67.867 68.878 1.177 47.592 o
-5 -3 -2 681.724 687.983 10.302 1.234 o
-5 -3 -1 377.547 378.612 5.701 3.568 o
-5 -2 -19 5.970 4.818 2.257 54.434 o
-5 -2 -18 58.316 60.420 2.688 26.138 o
-5 -2 -17 11.558 13.717 1.491 99.876 o
-5 -2 -16 125.739 125.354 2.924 15.638 o
-5 -2 -15 17.654 20.045 1.069 130.438 o
-5 -2 -14 22.603 22.812 0.726 153.685 o
-5 -2 -13 86.253 84.979 1.511 34.131 o
-5 -2 -12 143.819 138.334 2.266 17.090 o
-5 -2 -11 118.128 115.199 1.933 22.425 o
-5 -2 -10 142.076 143.858 2.355 16.622 o
-5 -2 -9 278.353 274.304 4.248 5.993 o
-5 -2 -8 242.122 241.582 3.876 7.276 o
-5 -2 -7 23.035 23.901 0.569 167.700 o
-5 -2 -6 145.202 143.721 2.276 16.745 o
-5 -2 -5 120.229 120.605 1.943 21.807 o
-5 -2 -4 25.107 26.364 0.579 153.874 o
-5 -2 -3 221.852 225.167 3.562 8.344 o
-5 -2 -2 188.092 190.650 2.943 11.098 o
-5 -2 -1 571.857 596.185 8.919 1.638 o
-5 -1 -20 31.298 32.114 5.092 10.558 o
-5 -1 -19 129.046 125.255 4.082 10.840 o
-5 -1 -18 8.826 7.761 1.315 132.551 o
-5 -1 -17 6.698 7.869 0.991 211.374 o
-5 -1 -16 64.631 67.749 1.648 40.312 o
-5 -1 -15 17.400 19.192 0.873 159.368 o
-5 -1 -14 58.526 60.057 1.266 52.130 o
-5 -1 -13 0.600 0.805 0.363 1735.950 o
-5 -1 -12 1.876 2.051 0.412 1051.250 o
-5 -1 -11 67.143 67.278 1.276 46.428 o
-5 -1 -10 133.968 136.833 2.237 18.060 o
-5 -1 -9 27.391 27.610 0.667 136.699 o
-5 -1 -8 181.343 180.848 2.845 11.803 o
-5 -1 -7 304.652 300.639 4.827 4.996 o
-5 -1 -6 1.120 1.079 0.186 3012.470 o
-5 -1 -5 298.772 296.341 4.533 5.331 o
-5 -1 -4 91.842 89.688 1.482 32.617 o
-5 -1 -3 395.189 395.772 5.965 3.296 o
-5 -1 -2 961.895 994.567 14.855 0.633 o
-5 -1 -1 387.800 396.773 5.985 3.324 o
-4 -18 -4 45.501 46.537 3.140 22.883 o
-4 -18 -3 80.423 71.282 3.189 18.700 o
-4 -18 -2 6.737 6.711 2.679 38.967 o
-4 -18 -1 30.944 28.738 2.561 34.861 o
-4 -17 -8 144.482 122.361 5.073 7.905 o
-4 -17 -7 2.046 0.873 1.933 76.964 o
-4 -17 -6 21.512 23.901 2.051 52.909 o
-4 -17 -5 82.765 81.397 2.728 21.878 o
-4 -17 -4 66.857 64.894 2.414 28.168 o
-4 -17 -3 17.763 18.093 1.962 59.800 o
-4 -17 -2 15.712 17.425 1.825 68.424 o
-4 -17 -1 41.465 43.721 2.374 35.123 o
-4 -16 -10 5.485 11.028 2.845 34.590 o
-4 -16 -9 5.239 4.808 2.355 50.486 o
-4 -16 -8 3.838 5.338 1.531 113.701 o
-4 -16 -7 17.696 19.869 1.688 74.403 o
-4 -16 -6 130.849 127.767 3.591 12.464 o
-4 -16 -5 15.527 16.425 1.501 92.050 o
-4 -16 -4 29.457 35.047 1.688 61.114 o
-4 -16 -3 37.247 40.826 1.707 54.648 o
-4 -16 -2 35.962 36.961 1.688 56.978 o
-4 -16 -1 69.462 73.411 2.423 27.049 o
-4 -15 -11 45.169 42.082 2.914 25.884 o
-4 -15 -10 10.236 11.440 2.208 53.599 o
-4 -15 -9 5.796 4.651 1.825 80.908 o
-4 -15 -8 128.881 119.084 2.875 15.877 o
-4 -15 -7 15.504 16.641 1.491 92.796 o
-4 -15 -6 5.184 7.545 1.197 165.705 o
-4 -15 -5 6.347 5.828 1.089 190.886 o
-4 -15 -4 55.305 58.389 1.874 40.116 o
-4 -15 -3 186.446 186.107 4.023 8.738 o
-4 -15 -2 137.084 139.845 3.159 13.621 o
-4 -15 -1 60.111 64.708 1.943 36.675 o
-4 -14 -13 38.225 39.629 3.169 23.506 o
-4 -14 -12 34.605 34.400 2.423 36.512 o
-4 -14 -11 125.970 125.079 3.777 11.995 o
-4 -14 -10 14.877 18.407 1.746 73.452 o
-4 -14 -9 73.665 66.945 2.688 23.951 o
-4 -14 -8 1.047 0.442 0.824 405.308 o
-4 -14 -7 175.637 179.641 3.483 10.354 o
-4 -14 -6 201.470 199.893 4.219 7.899 o
-4 -14 -5 48.910 50.991 1.482 53.537 o
-4 -14 -4 75.578 79.631 1.874 32.504 o
-4 -14 -3 38.619 40.493 1.276 70.778 o
-4 -14 -2 69.116 73.038 1.658 38.062 o
-4 -14 -1 53.826 55.848 1.491 49.830 o
-4 -13 -14 33.314 35.253 2.983 26.663 o
-4 -13 -13 22.292 23.999 2.276 44.771 o
-4 -13 -12 10.989 16.268 1.962 63.987 o
-4 -13 -11 11.618 12.579 1.550 94.798 o
-4 -13 -10 62.932 64.757 2.168 32.320 o
-4 -13 -9 125.255 123.195 3.257 14.172 o
-4 -13 -8 140.024 137.697 3.002 14.162 o
-4 -13 -7 59.052 62.059 1.589 44.254 o
-4 -13 -6 34.884 39.845 1.325 71.941 o
-4 -13 -5 46.968 51.806 1.433 55.778 o
-4 -13 -4 140.946 135.852 2.482 16.410 o
-4 -13 -3 30.523 31.633 1.001 100.003 o
-4 -13 -2 57.128 57.879 1.305 52.428 o
-4 -13 -1 198.208 188.825 3.071 10.472 o
-4 -12 -15 65.977 60.116 3.051 21.409 o
-4 -12 -14 13.704 14.786 1.992 61.347 o
-4 -12 -13 132.358 131.221 3.571 12.414 o
-4 -12 -12 187.268 188.904 4.661 7.469 o
-4 -12 -11 53.071 54.651 2.011 38.453 o
-4 -12 -10 0.456 1.452 1.099 235.394 o
-4 -12 -9 39.257 38.785 1.472 62.806 o
-4 -12 -8 10.612 12.834 1.079 160.612 o
-4 -12 -7 37.921 38.010 1.187 76.487 o
-4 -12 -6 194.795 192.043 3.915 8.700 o
-4 -12 -5 115.276 111.961 2.070 22.020 o
-4 -12 -4 8.439 10.175 0.677 298.736 o
-4 -12 -3 211.444 206.133 3.356 9.214 o
-4 -12 -2 106.349 104.582 1.864 25.136 o
-4 -12 -1 14.254 15.964 0.755 202.353 o
-4 -11 -16 37.550 40.718 2.894 27.122 o
-4 -11 -15 3.561 7.113 2.325 51.893 o
-4 -11 -14 2.498 5.445 1.560 111.934 o
-4 -11 -13 71.758 78.150 2.590 24.562 o
-4 -11 -12 48.328 50.766 1.953 41.591 o
-4 -11 -11 0.406 0.373 1.060 257.408 o
-4 -11 -10 53.992 55.112 1.796 42.693 o
-4 -11 -9 188.149 189.865 4.611 7.533 o
-4 -11 -8 129.228 125.628 3.150 14.393 o
-4 -11 -7 2.429 3.061 0.549 650.437 o
-4 -11 -6 40.195 41.150 1.001 81.161 o
-4 -11 -5 151.902 145.330 2.423 15.617 o
-4 -11 -4 115.618 114.306 1.982 22.446 o
-4 -11 -3 52.432 54.386 1.168 59.626 o
-4 -11 -2 137.834 141.867 2.384 16.866 o
-4 -11 -1 55.284 56.505 1.187 56.742 o
-4 -10 -17 22.591 27.227 3.934 17.375 o
-4 -10 -16 44.707 44.574 2.551 31.213 o
-4 -10 -15 40.460 42.288 2.374 35.480 o
-4 -10 -14 110.295 110.597 3.287 15.102 o
-4 -10 -13 6.637 8.036 1.442 118.217 o
-4 -10 -12 43.264 44.790 1.678 51.848 o
-4 -10 -11 139.799 137.383 3.375 12.726 o
-4 -10 -10 60.608 60.518 1.845 38.892 o
-4 -10 -9 27.901 28.611 1.236 89.729 o
-4 -10 -8 43.421 40.630 1.285 66.576 o
-4 -10 -7 146.581 140.660 2.316 16.586 o
-4 -10 -6 52.138 53.895 1.099 61.927 o
-4 -10 -5 18.924 20.830 0.716 173.328 o
-4 -10 -4 67.834 71.036 1.334 44.348 o
-4 -10 -3 140.053 142.406 2.443 16.423 o
-4 -10 -2 28.861 31.819 0.883 111.079 o
-4 -10 -1 165.655 168.034 2.737 13.096 o
-4 -9 -17 34.009 33.114 2.865 28.482 o
-4 -9 -16 30.203 32.987 2.296 40.754 o
-4 -9 -15 6.080 6.849 1.531 108.760 o
-4 -9 -14 22.856 24.608 1.629 72.002 o
-4 -9 -13 45.269 47.008 1.629 51.911 o
-4 -9 -12 48.114 47.743 1.619 50.748 o
-4 -9 -11 55.672 55.946 1.776 42.445 o
-4 -9 -10 2.453 1.491 0.540 713.399 o
-4 -9 -9 253.123 245.811 4.906 5.789 o
-4 -9 -8 120.304 117.269 2.316 19.660 o
-4 -9 -7 12.371 13.550 0.814 207.477 o
-4 -9 -6 9.007 10.871 0.500 361.315 o
-4 -9 -5 26.320 26.923 0.716 136.439 o
-4 -9 -4 16.420 17.180 0.657 205.432 o
-4 -9 -3 48.354 50.716 1.040 67.649 o
-4 -9 -2 71.448 69.869 1.423 41.743 o
-4 -9 -1 332.567 337.874 5.210 4.299 o
-4 -8 -18 7.026 14.031 2.757 36.171 o
-4 -8 -17 28.442 37.235 2.904 28.309 o
-4 -8 -16 20.114 23.734 1.943 58.076 o
-4 -8 -15 155.686 150.560 3.905 10.252 o
-4 -8 -14 16.098 18.387 1.256 113.736 o
-4 -8 -13 70.860 68.446 1.992 33.007 o
-4 -8 -12 14.254 14.364 0.942 169.436 o
-4 -8 -11 105.018 106.133 2.718 18.895 o
-4 -8 -10 24.949 26.384 0.952 118.879 o
-4 -8 -9 14.523 16.444 0.883 174.728 o
-4 -8 -8 133.866 130.985 2.580 16.605 o
-4 -8 -7 45.574 46.654 1.168 67.062 o
-4 -8 -6 45.358 45.428 0.932 76.373 o
-4 -8 -5 78.125 79.631 1.433 37.993 o
-4 -8 -4 108.141 112.805 2.011 23.227 o
-4 -8 -3 11.322 11.764 0.530 307.532 o
-4 -8 -2 50.054 52.639 1.069 64.702 o
-4 -8 -1 82.837 84.370 1.540 34.675 o
-4 -7 -18 16.406 19.192 2.296 46.676 o
-4 -7 -17 15.375 18.593 1.854 66.590 o
-4 -7 -16 18.939 22.881 1.560 80.408 o
-4 -7 -15 51.717 52.325 1.854 42.547 o
-4 -7 -14 14.044 15.081 1.374 107.370 o
-4 -7 -13 188.131 181.133 3.777 9.284 o
-4 -7 -12 191.666 187.579 3.856 8.947 o
-4 -7 -11 61.367 60.518 1.501 45.548 o
-4 -7 -10 70.850 71.929 1.609 38.526 o
-4 -7 -9 42.693 45.899 1.246 66.654 o
-4 -7 -8 44.240 45.359 1.187 67.878 o
-4 -7 -7 23.481 23.675 0.903 130.240 o
-4 -7 -6 218.061 221.694 4.062 7.636 o
-4 -7 -5 111.460 113.452 1.874 23.765 o
-4 -7 -4 327.781 317.780 4.886 4.647 o
-4 -7 -3 157.574 153.925 2.453 14.884 o
-4 -7 -2 2.057 1.992 0.275 1536.310 o
-4 -7 -1 370.488 371.754 5.661 3.651 o
-4 -6 -19 38.007 32.074 3.022 25.772 o
-4 -6 -18 3.713 4.602 2.060 65.862 o
-4 -6 -17 46.865 48.381 2.316 34.672 o
-4 -6 -16 41.129 39.963 1.815 49.614 o
-4 -6 -15 39.666 43.211 1.972 45.047 o
-4 -6 -14 120.504 118.682 2.737 17.150 o
-4 -6 -13 47.364 45.575 1.383 58.849 o
-4 -6 -12 137.785 133.772 2.649 15.930 o
-4 -6 -11 309.986 291.494 5.230 4.669 o
-4 -6 -10 49.571 51.668 1.285 58.787 o
-4 -6 -9 146.211 144.359 2.787 14.529 o
-4 -6 -8 72.364 74.676 1.639 37.257 o
-4 -6 -7 209.201 203.758 3.738 8.573 o
-4 -6 -6 163.307 161.490 3.022 12.445 o
-4 -6 -5 11.691 13.520 0.442 319.042 o
-4 -6 -4 104.557 99.716 1.648 27.572 o
-4 -6 -3 139.461 145.929 2.355 16.735 o
-4 -6 -2 395.300 398.579 6.044 3.254 o
-4 -6 -1 129.360 130.799 2.119 19.330 o
-4 -5 -19 44.301 43.681 2.669 29.431 o
-4 -5 -18 29.159 34.184 2.512 35.730 o
-4 -5 -17 1.133 1.796 2.031 70.158 o
-4 -5 -16 13.087 13.628 1.217 129.922 o
-4 -5 -15 321.539 310.333 6.201 3.840 o
-4 -5 -14 33.639 34.282 1.236 80.080 o
-4 -5 -13 124.891 123.126 2.453 18.221 o
-4 -5 -12 114.132 113.393 2.512 19.166 o
-4 -5 -11 87.452 87.549 1.854 29.645 o
-4 -5 -10 71.847 75.530 1.639 37.281 o
-4 -5 -9 239.332 237.648 4.337 6.728 o
-4 -5 -8 97.374 92.583 1.903 27.033 o
-4 -5 -7 118.807 117.230 2.276 20.043 o
-4 -5 -6 26.050 25.442 0.785 132.891 o
-4 -5 -5 284.228 286.147 5.122 5.022 o
-4 -5 -4 373.875 375.158 5.710 3.595 o
-4 -5 -3 133.977 139.404 2.217 18.051 o
-4 -5 -2 155.397 158.919 2.600 14.328 o
-4 -5 -1 340.097 340.719 5.171 4.253 o
-4 -4 -19 4.727 3.316 2.070 65.062 o
-4 -4 -18 2.575 4.160 2.325 52.784 o
-4 -4 -17 30.973 31.780 1.678 61.605 o
-4 -4 -16 42.761 44.594 1.648 53.039 o
-4 -4 -15 51.621 54.563 1.717 45.414 o
-4 -4 -14 62.822 60.508 1.511 44.798 o
-4 -4 -13 95.447 92.131 1.933 27.092 o
-4 -4 -12 51.794 51.148 1.295 57.341 o
-4 -4 -11 337.561 324.118 5.799 3.940 o
-4 -4 -10 16.252 17.465 0.736 191.024 o
-4 -4 -9 73.931 72.852 1.570 38.137 o
-4 -4 -8 74.303 74.922 1.589 37.443 o
-4 -4 -7 105.232 106.241 2.080 23.471 o
-4 -4 -6 117.256 121.449 2.316 19.748 o
-4 -4 -5 3.960 4.415 0.471 642.626 o
-4 -4 -4 801.998 792.516 12.049 0.925 o
-4 -4 -3 696.179 693.399 10.400 1.205 o
-4 -4 -2 865.925 859.991 12.853 0.810 o
-4 -4 -1 367.836 378.347 5.730 3.612 o
-4 -3 -20 7.680 7.025 4.827 12.420 o
-4 -3 -19 2.029 2.217 2.237 57.536 o
-4 -3 -18 21.504 23.911 1.815 63.242 o
-4 -3 -17 76.618 76.305 2.178 28.717 o
-4 -3 -16 69.624 68.299 1.913 34.475 o
-4 -3 -15 7.840 7.555 0.873 242.742 o
-4 -3 -14 104.081 103.297 2.178 23.022 o
-4 -3 -13 68.530 64.109 1.452 43.224 o
-4 -3 -12 53.900 53.297 1.354 53.969 o
-4 -3 -11 201.483 202.208 4.101 8.088 o
-4 -3 -10 187.175 183.448 3.414 10.110 o
-4 -3 -9 268.983 267.309 4.827 5.561 o
-4 -3 -8 977.055 932.234 16.140 0.588 o
-4 -3 -7 63.496 61.450 1.344 47.804 o
-4 -3 -6 1029.720 1015.040 18.112 0.494 o
-4 -3 -5 164.670 160.420 2.934 12.691 o
-4 -3 -4 34.810 33.870 0.677 110.965 o
-4 -3 -3 288.095 291.455 4.415 5.592 o
-4 -3 -2 285.175 293.251 4.445 5.589 o
-4 -3 -1 285.858 291.376 4.425 5.611 o
-4 -2 -20 66.468 57.604 3.660 16.552 o
-4 -2 -19 15.288 16.739 2.492 41.195 o
-4 -2 -18 48.890 54.975 2.100 37.693 o
-4 -2 -17 14.010 15.718 1.011 155.810 o
-4 -2 -16 42.858 44.221 1.256 66.787 o
-4 -2 -15 27.397 29.984 0.932 111.909 o
-4 -2 -14 4.959 6.181 0.549 481.318 o
-4 -2 -13 142.800 138.953 2.296 17.011 o
-4 -2 -12 141.203 141.160 2.384 16.649 o
-4 -2 -11 39.762 40.110 0.873 88.080 o
-4 -2 -10 500.854 499.256 7.545 2.174 o
-4 -2 -9 196.666 196.763 3.071 10.391 o
-4 -2 -8 30.075 29.906 0.638 128.579 o
-4 -2 -7 3.355 3.120 0.235 1209.530 o
-4 -2 -6 321.430 316.514 4.827 4.755 o
-4 -2 -5 274.345 274.226 4.170 6.132 o
-4 -2 -4 94.837 95.075 1.570 30.503 o
-4 -2 -3 133.406 136.402 2.149 18.566 o
-4 -2 -2 292.290 300.050 4.533 5.384 o
-4 -2 -1 2231.810 2220.720 33.144 0.133 o
-4 -1 -20 11.165 13.314 3.199 26.963 o
-4 -1 -19 26.106 30.112 1.845 57.667 o
-4 -1 -18 120.883 126.394 2.885 16.096 o
-4 -1 -17 65.371 68.505 1.717 38.758 o
-4 -1 -16 15.572 17.828 0.873 169.112 o
-4 -1 -15 47.411 47.557 1.187 64.686 o
-4 -1 -14 48.049 50.157 1.128 65.230 o
-4 -1 -13 30.801 31.024 0.814 113.022 o
-4 -1 -12 23.994 24.578 0.706 148.107 o
-4 -1 -11 17.818 17.700 0.618 202.559 o
-4 -1 -10 5.172 5.426 0.422 611.446 o
-4 -1 -9 13.801 14.217 0.481 277.600 o
-4 -1 -8 12.433 13.275 0.461 304.781 o
-4 -1 -7 83.447 90.709 1.521 34.000 o
-4 -1 -6 1.983 1.894 0.265 1620.640 o
-4 -1 -5 330.632 340.072 5.151 4.344 o
-4 -1 -4 1245.780 1240.520 19.820 0.381 o
-4 -1 -3 873.371 888.297 13.314 0.772 o
-4 -1 -2 771.661 815.505 12.166 0.931 o
-4 -1 -1 1595.530 1597.880 23.862 0.252 o
-3 -18 -5 5.577 7.015 2.335 50.793 o
-3 -18 -4 4.833 6.525 2.345 50.733 o
-3 -18 -3 26.445 24.568 2.482 37.980 o
-3 -18 -2 17.705 20.683 2.286 46.366 o
-3 -18 -1 10.948 12.716 2.070 59.343 o
-3 -17 -8 13.494 18.269 2.914 31.383 o
-3 -17 -7 1.629 4.111 2.041 68.473 o
-3 -17 -6 25.061 26.472 2.021 52.029 o
-3 -17 -5 4.552 5.122 1.531 112.672 o
-3 -17 -4 11.991 12.539 1.835 72.125 o
-3 -17 -3 10.774 12.225 1.570 94.210 o
-3 -17 -2 23.683 23.332 2.060 51.763 o
-3 -17 -1 49.581 52.522 2.433 31.680 o
-3 -16 -10 147.913 125.324 4.474 9.228 o
-3 -16 -9 26.627 26.884 2.551 36.093 o
-3 -16 -8 110.982 110.096 3.238 15.330 o
-3 -16 -7 60.221 63.108 2.257 31.634 o
-3 -16 -6 9.859 10.734 1.531 100.277 o
-3 -16 -5 20.119 21.537 1.442 88.400 o
-3 -16 -4 61.709 64.826 2.208 31.947 o
-3 -16 -3 11.561 12.049 1.442 106.288 o
-3 -16 -2 125.552 124.363 2.983 15.394 o
-3 -16 -1 2.648 4.072 1.315 154.526 o
-3 -15 -12 89.795 83.183 3.728 14.440 o
-3 -15 -11 119.966 110.430 3.611 13.156 o
-3 -15 -10 2.750 5.769 1.913 76.048 o
-3 -15 -9 43.290 45.379 2.335 35.349 o
-3 -15 -8 14.600 20.006 1.511 90.192 o
-3 -15 -7 68.340 68.731 1.982 33.659 o
-3 -15 -6 115.077 113.285 2.482 19.274 o
-3 -15 -5 19.747 21.723 1.168 113.132 o
-3 -15 -4 5.354 6.309 0.971 231.740 o
-3 -15 -3 41.209 48.067 1.707 51.138 o
-3 -15 -2 58.751 59.831 1.796 40.479 o
-3 -15 -1 134.781 140.866 3.169 13.666 o
-3 -14 -13 50.587 48.499 2.718 27.501 o
-3 -14 -12 27.963 32.221 2.482 36.832 o
-3 -14 -11 3.163 4.317 1.796 86.005 o
-3 -14 -10 16.470 20.035 1.884 63.890 o
-3 -14 -9 20.357 21.674 1.746 68.272 o
-3 -14 -8 14.333 15.973 1.099 140.571 o
-3 -14 -7 45.724 46.026 1.442 57.751 o
-3 -14 -6 34.203 34.714 1.256 78.262 o
-3 -14 -5 32.132 34.037 1.266 80.138 o
-3 -14 -4 80.450 83.546 1.903 30.759 o
-3 -14 -3 161.579 156.780 3.061 12.494 o
-3 -14 -2 36.203 40.856 1.197 76.306 o
-3 -14 -1 7.639 7.653 0.824 262.016 o
-3 -13 -14 49.395 49.205 2.836 26.018 o
-3 -13 -13 107.078 106.113 3.464 14.489 o
-3 -13 -12 7.724 13.167 1.815 76.480 o
-3 -13 -11 94.809 91.494 2.708 20.446 o
-3 -13 -10 5.280 4.778 1.266 155.359 o
-3 -13 -9 10.949 17.131 1.482 99.332 o
-3 -13 -8 27.122 29.543 1.050 103.616 o
-3 -13 -7 43.543 45.222 1.334 63.044 o
-3 -13 -6 47.454 49.784 1.383 57.573 o
-3 -13 -5 126.591 133.321 2.659 16.636 o
-3 -13 -4 174.382 176.521 3.169 11.276 o
-3 -13 -3 14.122 16.209 0.824 188.376 o
-3 -13 -2 15.082 14.119 0.755 202.902 o
-3 -13 -1 2.247 2.178 0.520 741.220 o
-3 -12 -15 18.487 20.006 2.365 43.725 o
-3 -12 -14 16.279 16.866 2.021 58.086 o
-3 -12 -13 0.029 0.805 1.482 133.322 o
-3 -12 -12 66.820 63.736 2.728 24.474 o
-3 -12 -11 46.821 50.608 1.845 44.682 o
-3 -12 -10 16.709 18.515 1.246 113.557 o
-3 -12 -9 222.945 226.158 5.190 5.927 o
-3 -12 -8 41.212 41.101 1.089 76.270 o
-3 -12 -7 62.184 63.432 1.531 44.097 o
-3 -12 -6 19.353 22.665 0.912 141.827 o
-3 -12 -5 35.337 36.470 1.030 88.104 o
-3 -12 -4 172.250 166.808 2.737 12.814 o
-3 -12 -3 76.833 77.267 1.482 38.004 o
-3 -12 -2 101.857 101.855 1.815 26.408 o
-3 -12 -1 93.694 97.381 1.776 28.471 o
-3 -11 -16 3.844 5.063 2.865 34.877 o
-3 -11 -15 4.968 2.983 1.913 75.423 o
-3 -11 -14 46.316 50.157 2.316 34.602 o
-3 -11 -13 23.239 25.481 1.648 70.277 o
-3 -11 -12 34.144 36.431 1.629 60.411 o
-3 -11 -11 24.165 26.227 1.236 96.217 o
-3 -11 -10 98.615 95.526 2.453 21.884 o
-3 -11 -9 50.017 50.815 1.894 42.421 o
-3 -11 -8 84.055 82.545 1.737 32.172 o
-3 -11 -7 12.074 12.893 0.697 242.196 o
-3 -11 -6 80.740 78.925 1.511 36.287 o
-3 -11 -5 124.118 125.540 2.139 19.961 o
-3 -11 -4 101.185 102.855 1.825 26.350 o
-3 -11 -3 157.059 157.075 2.610 14.251 o
-3 -11 -2 180.935 181.937 2.953 11.509 o
-3 -11 -1 125.220 122.793 2.139 19.988 o
-3 -10 -17 50.091 42.298 3.042 23.772 o
-3 -10 -16 24.201 25.285 2.198 46.452 o
-3 -10 -15 6.236 4.366 1.776 84.743 o
-3 -10 -14 44.845 47.577 1.913 44.134 o
-3 -10 -13 1.714 3.709 1.325 155.928 o
-3 -10 -12 89.641 92.906 2.522 22.394 o
-3 -10 -11 25.826 27.257 1.325 87.031 o
-3 -10 -10 589.304 525.894 11.352 1.305 o
-3 -10 -9 271.150 263.649 5.897 4.569 o
-3 -10 -8 39.331 36.558 1.079 80.933 o
-3 -10 -7 260.716 261.608 4.082 6.527 o
-3 -10 -6 10.190 11.313 0.540 322.662 o
-3 -10 -5 17.031 17.327 0.638 204.916 o
-3 -10 -4 86.479 90.159 1.639 32.005 o
-3 -10 -3 127.153 128.179 2.159 19.440 o
-3 -10 -2 118.809 119.859 2.041 21.387 o
-3 -10 -1 34.573 35.204 0.922 96.049 o
-3 -9 -17 19.159 21.311 2.492 39.738 o
-3 -9 -16 61.415 63.707 2.600 26.635 o
-3 -9 -15 2.972 3.297 1.325 152.650 o
-3 -9 -14 9.875 8.232 1.531 102.011 o
-3 -9 -13 127.316 128.954 3.297 13.768 o
-3 -9 -12 72.874 72.900 2.031 31.593 o
-3 -9 -11 85.302 83.272 2.217 26.413 o
-3 -9 -10 53.310 52.070 1.442 52.209 o
-3 -9 -9 2.276 3.434 0.599 577.118 o
-3 -9 -8 122.262 120.526 2.404 18.822 o
-3 -9 -7 88.283 90.895 1.648 31.439 o
-3 -9 -6 358.247 354.544 5.475 3.887 o
-3 -9 -5 117.788 119.133 2.021 21.664 o
-3 -9 -4 56.607 55.240 1.119 58.105 o
-3 -9 -3 245.870 233.949 3.670 7.568 o
-3 -9 -2 168.886 167.249 2.737 12.961 o
-3 -9 -1 58.873 58.899 1.177 54.322 o
-3 -8 -18 4.510 3.650 2.345 51.342 o
-3 -8 -17 46.650 43.446 2.580 30.503 o
-3 -8 -16 20.860 23.087 1.825 63.385 o
-3 -8 -15 55.845 57.898 2.119 35.332 o
-3 -8 -14 7.779 8.752 1.040 189.575 o
-3 -8 -13 66.237 66.945 2.051 33.244 o
-3 -8 -12 24.987 25.736 1.099 106.470 o
-3 -8 -11 132.065 125.334 2.708 16.296 o
-3 -8 -10 25.517 27.855 1.060 106.993 o
-3 -8 -9 29.238 30.034 0.952 106.953 o
-3 -8 -8 76.809 77.090 1.639 35.776 o
-3 -8 -7 212.708 212.628 3.925 8.062 o
-3 -8 -6 1.196 2.070 0.334 1502.550 o
-3 -8 -5 541.282 528.082 8.006 1.934 o
-3 -8 -4 56.056 58.634 1.109 57.663 o
-3 -8 -3 53.062 59.076 1.158 58.065 o
-3 -8 -2 250.307 248.470 3.866 7.079 o
-3 -8 -1 334.988 322.519 4.994 4.487 o
-3 -7 -18 29.791 32.428 2.394 38.476 o
-3 -7 -17 57.064 59.704 2.522 28.556 o
-3 -7 -16 4.710 7.555 1.285 148.907 o
-3 -7 -15 245.345 239.394 5.563 5.203 o
-3 -7 -14 0.607 1.717 1.060 250.154 o
-3 -7 -13 175.137 170.899 3.571 10.278 o
-3 -7 -12 118.711 119.162 2.610 17.977 o
-3 -7 -11 34.751 35.165 1.040 89.124 o
-3 -7 -10 0.326 1.531 0.628 676.570 o
-3 -7 -9 129.302 128.709 2.502 17.403 o
-3 -7 -8 161.005 159.263 2.983 12.720 o
-3 -7 -7 324.108 314.483 5.622 4.181 o
-3 -7 -6 158.906 155.475 2.482 14.652 o
-3 -7 -5 304.660 302.846 4.670 5.114 o
-3 -7 -4 87.285 82.074 1.442 35.058 o
-3 -7 -3 176.762 171.920 2.728 12.519 o
-3 -7 -2 300.721 310.823 4.759 5.041 o
-3 -7 -1 29.638 30.053 0.716 123.744 o
-3 -6 -19 4.291 3.375 2.894 34.253 o
-3 -6 -18 3.277 3.346 2.021 68.967 o
-3 -6 -17 0.064 0.549 1.472 135.310 o
-3 -6 -16 4.000 4.847 1.305 151.203 o
-3 -6 -15 74.209 75.520 2.286 27.852 o
-3 -6 -14 57.575 59.243 1.678 43.383 o
-3 -6 -13 131.355 127.669 2.571 16.944 o
-3 -6 -12 98.261 100.697 2.080 24.722 o
-3 -6 -11 59.803 61.019 1.452 47.121 o
-3 -6 -10 30.293 30.416 0.962 104.085 o
-3 -6 -9 188.284 180.681 3.365 10.235 o
-3 -6 -8 17.331 17.788 0.687 193.164 o
-3 -6 -7 4.271 4.837 0.540 537.451 o
-3 -6 -6 243.811 239.237 4.356 6.621 o
-3 -6 -5 469.679 461.206 6.966 2.481 o
-3 -6 -4 230.112 228.337 3.513 8.200 o
-3 -6 -3 182.243 181.133 3.061 11.191 o
-3 -6 -2 396.573 411.599 6.240 3.132 o
-3 -6 -1 368.202 365.837 5.534 3.751 o
-3 -5 -19 97.370 89.728 3.571 14.780 o
-3 -5 -18 22.811 28.081 2.208 46.135 o
-3 -5 -17 31.914 34.841 2.090 45.687 o
-3 -5 -16 60.522 64.786 2.227 31.873 o
-3 -5 -15 3.158 3.709 1.001 246.992 o
-3 -5 -14 134.287 131.319 2.904 15.062 o
-3 -5 -13 47.059 46.880 1.256 62.853 o
-3 -5 -12 68.262 68.220 1.550 40.860 o
-3 -5 -11 2.984 4.464 0.814 341.567 o
-3 -5 -10 154.535 152.022 2.904 13.457 o
-3 -5 -9 170.394 170.889 3.483 10.658 o
-3 -5 -8 386.010 370.772 6.544 3.150 o
-3 -5 -7 102.893 101.570 2.002 24.705 o
-3 -5 -6 811.787 797.010 13.844 0.801 o
-3 -5 -5 778.468 770.518 13.471 0.851 o
-3 -5 -4 51.931 52.208 1.030 64.654 o
-3 -5 -3 1.560 2.217 0.255 1767.570 o
-3 -5 -2 834.755 832.273 13.305 0.810 o
-3 -5 -1 196.013 199.275 3.091 10.327 o
-3 -4 -20 25.589 24.078 5.318 9.883 o
-3 -4 -19 1.170 2.276 1.972 74.128 o
-3 -4 -18 9.823 12.961 2.119 57.441 o
-3 -4 -17 35.446 40.188 1.766 53.626 o
-3 -4 -16 44.037 46.105 1.737 49.480 o
-3 -4 -15 47.690 49.009 1.383 57.660 o
-3 -4 -14 3.542 3.640 0.716 410.246 o
-3 -4 -13 49.860 48.087 1.246 60.927 o
-3 -4 -12 78.428 78.866 1.737 33.813 o
-3 -4 -11 83.813 83.909 1.776 31.605 o
-3 -4 -10 322.096 318.731 5.789 4.070 o
-3 -4 -9 146.879 143.662 2.728 14.747 o
-3 -4 -8 315.327 311.216 5.553 4.306 o
-3 -4 -7 544.239 536.520 9.351 1.665 o
-3 -4 -6 54.325 51.698 1.138 60.103 o
-3 -4 -5 107.990 103.022 1.982 24.089 o
-3 -4 -4 173.697 174.716 3.159 11.361 o
-3 -4 -3 238.065 243.976 3.728 7.539 o
-3 -4 -2 601.309 629.103 9.449 1.483 o
-3 -4 -1 38.775 39.423 0.785 94.002 o
-3 -3 -20 62.919 54.219 3.964 14.856 o
-3 -3 -19 5.430 7.889 1.962 69.970 o
-3 -3 -18 32.928 37.127 1.962 48.833 o
-3 -3 -17 37.845 44.093 1.835 49.511 o
-3 -3 -16 45.339 46.762 1.560 54.020 o
-3 -3 -15 10.466 9.694 0.618 299.943 o
-3 -3 -14 19.869 19.702 0.687 175.900 o
-3 -3 -13 53.386 54.896 1.079 61.303 o
-3 -3 -12 21.432 21.125 0.618 174.960 o
-3 -3 -11 29.504 30.396 0.706 124.381 o
-3 -3 -10 182.934 176.708 3.297 10.639 o
-3 -3 -9 274.104 269.241 4.827 5.491 o
-3 -3 -8 18.142 18.848 0.657 190.958 o
-3 -3 -7 397.243 386.638 6.819 2.949 o
-3 -3 -6 130.607 132.967 2.492 17.199 o
-3 -3 -5 51.911 46.458 1.089 65.002 o
-3 -3 -4 161.516 163.943 2.973 12.626 o
-3 -3 -3 633.798 627.160 9.419 1.440 o
-3 -3 -2 467.293 473.157 7.113 2.427 o
-3 -3 -1 398.367 397.705 5.985 3.266 o
-3 -2 -20 2.990 3.405 3.277 27.001 o
-3 -2 -19 74.757 69.574 1.992 32.093 o
-3 -2 -18 16.493 17.573 1.207 119.322 o
-3 -2 -17 32.943 34.625 1.236 80.619 o
-3 -2 -16 26.193 26.805 0.981 113.301 o
-3 -2 -15 48.188 49.902 1.138 64.902 o
-3 -2 -14 7.540 8.065 0.579 375.424 o
-3 -2 -13 7.978 8.055 0.530 394.011 o
-3 -2 -12 90.179 91.376 1.570 31.848 o
-3 -2 -11 132.899 132.869 2.198 18.513 o
-3 -2 -10 299.825 296.331 4.562 5.294 o
-3 -2 -9 790.069 812.208 12.176 0.918 o
-3 -2 -8 71.077 74.186 1.276 43.563 o
-3 -2 -7 219.694 217.397 3.395 8.778 o
-3 -2 -6 310.521 303.621 5.377 4.502 o
-3 -2 -5 321.326 328.798 5.799 4.035 o
-3 -2 -4 202.098 201.413 3.601 9.039 o
-3 -2 -3 1000.140 1018.510 15.228 0.599 o
-3 -2 -2 227.270 220.566 3.365 8.601 o
-3 -2 -1 724.842 732.636 10.940 1.103 o
-3 -1 -20 14.578 14.953 2.041 58.455 o
-3 -1 -19 42.101 48.264 1.953 43.924 o
-3 -1 -18 1.430 2.149 1.060 242.003 o
-3 -1 -17 45.000 47.528 1.354 60.670 o
-3 -1 -16 157.000 161.097 2.757 13.628 o
-3 -1 -15 59.131 62.127 1.364 49.123 o
-3 -1 -14 129.256 127.983 2.198 19.044 o
-3 -1 -13 65.436 63.364 1.246 48.551 o
-3 -1 -12 362.571 356.977 5.485 3.844 o
-3 -1 -11 45.603 42.445 0.932 77.624 o
-3 -1 -10 44.335 40.542 0.824 84.272 o
-3 -1 -9 49.254 49.362 0.981 69.362 o
-3 -1 -8 256.112 261.755 4.023 6.670 o
-3 -1 -7 144.440 145.065 2.286 16.709 o
-3 -1 -6 597.234 607.361 9.154 1.549 o
-3 -1 -5 1218.780 1219.890 18.524 0.415 o
-3 -1 -4 395.059 399.256 6.387 3.107 o
-3 -1 -3 532.579 552.455 8.340 1.859 o
-3 -1 -2 23.282 22.282 0.432 184.755 o
-3 -1 -1 563.499 575.286 8.595 1.727 o
-2 -18 -6 27.006 29.729 6.682 6.356 o
-2 -18 -5 5.862 4.533 2.178 58.286 o
-2 -18 -4 165.016 142.357 4.042 9.742 o
-2 -18 -3 15.447 17.455 2.845 32.528 o
-2 -18 -2 30.393 32.702 2.590 33.986 o
-2 -18 -1 24.451 24.637 2.149 48.093 o
-2 -17 -8 83.124 76.237 3.042 19.454 o
-2 -17 -7 9.494 12.736 2.159 55.811 o
-2 -17 -6 61.425 60.508 2.473 28.525 o
-2 -17 -5 37.260 37.284 1.854 50.529 o
-2 -17 -4 6.374 5.975 1.658 94.741 o
-2 -17 -3 45.838 47.832 2.178 37.699 o
-2 -17 -2 34.748 34.370 2.002 47.447 o
-2 -17 -1 43.257 44.977 1.923 44.848 o
-2 -16 -10 7.306 11.166 2.669 38.664 o
-2 -16 -9 17.794 19.957 1.756 70.111 o
-2 -16 -8 31.784 31.554 1.805 56.025 o
-2 -16 -7 3.525 3.542 1.315 152.627 o
-2 -16 -6 29.503 31.015 1.796 57.703 o
-2 -16 -5 165.134 159.537 3.709 10.388 o
-2 -16 -4 14.630 18.161 1.717 75.667 o
-2 -16 -3 20.160 23.587 1.550 79.586 o
-2 -16 -2 51.284 58.674 2.011 38.394 o
-2 -16 -1 81.264 81.554 2.787 21.495 o
-2 -15 -12 17.994 13.177 2.571 38.828 o
-2 -15 -11 0.952 2.100 1.913 78.898 o
-2 -15 -10 3.640 4.141 1.815 83.901 o
-2 -15 -9 13.640 14.148 1.334 113.248 o
-2 -15 -8 22.475 27.276 1.521 77.649 o
-2 -15 -7 45.035 49.176 1.766 47.642 o
-2 -15 -6 4.557 6.505 1.079 201.104 o
-2 -15 -5 44.335 49.578 1.521 55.034 o
-2 -15 -4 159.733 163.295 3.365 11.486 o
-2 -15 -3 12.358 14.050 1.079 152.566 o
-2 -15 -2 12.605 13.628 1.079 152.447 o
-2 -15 -1 93.904 94.418 2.276 23.964 o
-2 -14 -13 45.333 42.102 2.679 29.242 o
-2 -14 -12 23.014 20.359 2.247 46.039 o
-2 -14 -11 3.658 4.248 1.796 85.559 o
-2 -14 -10 37.808 41.199 2.129 41.822 o
-2 -14 -9 0.653 1.344 0.922 327.234 o
-2 -14 -8 32.220 38.138 1.491 66.985 o
-2 -14 -7 192.689 194.506 3.768 9.022 o
-2 -14 -6 90.961 93.544 2.198 25.114 o
-2 -14 -5 34.685 37.166 1.158 81.646 o
-2 -14 -4 124.873 126.865 2.649 17.028 o
-2 -14 -3 27.670 29.621 1.079 100.462 o
-2 -14 -2 46.648 46.939 1.295 61.788 o
-2 -14 -1 39.987 42.367 1.128 75.140 o
-2 -13 -14 8.358 7.094 2.080 61.547 o
-2 -13 -13 22.348 24.539 2.129 49.541 o
-2 -13 -12 111.504 111.411 3.267 15.117 o
-2 -13 -11 118.269 119.584 3.267 14.561 o
-2 -13 -10 74.789 76.119 2.345 27.025 o
-2 -13 -9 6.625 6.387 0.775 300.454 o
-2 -13 -8 92.096 95.193 2.100 25.770 o
-2 -13 -7 13.810 12.951 0.952 172.336 o
-2 -13 -6 2.169 2.011 0.677 508.773 o
-2 -13 -5 3.757 4.180 0.706 407.478 o
-2 -13 -4 113.176 111.372 2.286 20.812 o
-2 -13 -3 116.568 117.730 2.237 20.481 o
-2 -13 -2 51.589 53.365 1.305 56.546 o
-2 -13 -1 44.598 45.055 1.079 71.749 o
-2 -12 -15 6.709 6.368 2.531 43.411 o
-2 -12 -14 0.234 0.000 1.531 125.370 o
-2 -12 -13 68.924 69.800 2.473 26.784 o
-2 -12 -12 12.880 13.834 1.511 96.102 o
-2 -12 -11 11.238 12.893 1.276 126.829 o
-2 -12 -10 23.821 26.060 1.462 80.684 o
-2 -12 -9 11.232 13.079 0.785 223.801 o
-2 -12 -8 6.164 6.633 0.706 340.408 o
-2 -12 -7 157.586 160.205 3.071 12.559 o
-2 -12 -6 375.877 368.555 6.672 3.145 o
-2 -12 -5 11.121 10.233 0.648 278.713 o
-2 -12 -4 122.656 123.205 2.149 20.159 o
-2 -12 -3 90.697 90.709 1.727 30.126 o
-2 -12 -2 39.344 39.786 1.001 82.859 o
-2 -12 -1 212.636 211.186 3.405 9.021 o
-2 -11 -16 3.983 6.289 3.012 31.540 o
-2 -11 -15 17.551 19.280 1.982 58.685 o
-2 -11 -14 17.735 20.104 1.639 77.462 o
-2 -11 -13 41.599 45.948 1.923 45.247 o
-2 -11 -12 15.326 16.660 1.285 113.486 o
-2 -11 -11 28.525 30.171 1.305 83.657 o
-2 -11 -10 271.607 270.409 6.064 4.404 o
-2 -11 -9 23.918 26.266 0.814 134.694 o
-2 -11 -8 224.281 217.848 3.964 7.710 o
-2 -11 -7 196.734 192.338 3.571 9.358 o
-2 -11 -6 13.605 13.187 0.608 251.685 o
-2 -11 -5 83.581 86.990 1.589 33.579 o
-2 -11 -4 30.929 33.831 0.893 104.793 o
-2 -11 -3 9.062 10.891 0.628 306.311 o
-2 -11 -2 6.775 6.593 0.589 400.012 o
-2 -11 -1 212.306 208.733 3.414 9.044 o
-2 -10 -17 33.190 31.819 4.062 15.872 o
-2 -10 -16 30.807 30.357 2.070 47.428 o
-2 -10 -15 21.198 22.596 1.727 68.453 o
-2 -10 -14 12.113 15.591 1.285 120.761 o
-2 -10 -13 48.892 52.070 1.815 44.446 o
-2 -10 -12 136.127 137.824 3.316 13.095 o
-2 -10 -11 45.788 48.597 1.629 51.315 o
-2 -10 -10 11.126 12.579 0.981 178.761 o
-2 -10 -9 43.099 43.426 1.433 60.397 o
-2 -10 -8 15.454 16.229 0.608 224.679 o
-2 -10 -7 84.526 85.037 1.521 34.424 o
-2 -10 -6 21.880 23.195 0.736 154.409 o
-2 -10 -5 64.700 65.650 1.393 45.474 o
-2 -10 -4 17.966 20.192 0.706 180.642 o
-2 -10 -3 42.304 44.103 0.971 78.612 o
-2 -10 -2 13.180 13.452 0.638 246.514 o
-2 -10 -1 20.804 21.419 0.706 165.527 o
-2 -9 -18 54.858 53.523 5.200 9.595 o
-2 -9 -17 57.578 55.720 2.404 30.503 o
-2 -9 -16 12.882 15.973 1.717 78.050 o
-2 -9 -15 55.351 58.419 2.188 34.171 o
-2 -9 -14 35.362 40.669 1.825 51.573 o
-2 -9 -13 4.868 5.426 1.030 217.811 o
-2 -9 -12 209.751 197.930 4.533 7.236 o
-2 -9 -11 32.360 36.274 1.383 72.727 o
-2 -9 -10 56.319 55.593 1.491 48.803 o
-2 -9 -9 422.447 406.761 7.231 2.657 o
-2 -9 -8 116.730 116.356 1.962 22.327 o
-2 -9 -7 94.062 97.538 1.903 27.165 o
-2 -9 -6 11.689 12.804 0.549 290.113 o
-2 -9 -5 99.880 103.562 1.962 25.313 o
-2 -9 -4 138.594 139.993 2.316 17.197 o
-2 -9 -3 106.690 107.075 1.835 25.144 o
-2 -9 -2 13.258 14.757 0.599 250.327 o
-2 -9 -1 35.531 35.381 0.883 96.723 o
-2 -8 -18 21.280 21.880 2.306 44.473 o
-2 -8 -17 8.347 12.745 1.864 72.759 o
-2 -8 -16 57.630 61.274 2.286 31.823 o
-2 -8 -15 22.938 25.549 1.403 85.832 o
-2 -8 -14 92.975 92.799 2.482 22.380 o
-2 -8 -13 41.714 44.879 1.540 57.028 o
-2 -8 -12 26.795 26.364 1.158 98.371 o
-2 -8 -11 156.489 152.090 3.110 12.650 o
-2 -8 -10 244.197 241.808 4.415 6.520 o
-2 -8 -9 70.785 71.605 1.648 37.956 o
-2 -8 -8 72.755 70.055 1.403 41.599 o
-2 -8 -7 62.667 62.647 1.177 51.415 o
-2 -8 -6 42.222 42.691 0.903 82.288 o
-2 -8 -5 31.255 31.721 0.785 113.456 o
-2 -8 -4 729.044 734.264 11.038 1.090 o
-2 -8 -3 105.987 108.134 1.864 24.937 o
-2 -8 -2 217.226 220.487 3.444 8.714 o
-2 -8 -1 103.204 103.542 1.786 26.321 o
-2 -7 -19 1.990 6.947 3.885 19.262 o
-2 -7 -18 38.178 40.444 2.443 34.748 o
-2 -7 -17 30.182 38.285 2.365 38.406 o
-2 -7 -16 10.760 14.050 1.589 91.326 o
-2 -7 -15 54.038 56.240 1.923 39.776 o
-2 -7 -14 140.215 142.750 3.620 11.738 o
-2 -7 -13 49.872 52.100 1.531 51.431 o
-2 -7 -12 22.970 25.108 0.991 120.830 o
-2 -7 -11 27.090 28.454 0.952 112.405 o
-2 -7 -10 16.956 17.435 0.795 177.313 o
-2 -7 -9 135.339 136.431 2.630 16.092 o
-2 -7 -8 3.369 5.220 0.618 481.977 o
-2 -7 -7 202.685 195.546 3.199 9.938 o
-2 -7 -6 65.996 66.180 1.217 48.262 o
-2 -7 -5 338.569 335.176 5.122 4.319 o
-2 -7 -4 220.872 225.560 3.503 8.462 o
-2 -7 -3 11.356 12.608 0.481 317.777 o
-2 -7 -2 56.374 55.230 1.020 60.769 o
-2 -7 -1 95.476 93.505 1.580 30.435 o
-2 -6 -19 6.847 5.298 2.522 43.833 o
-2 -6 -18 40.062 43.014 2.423 34.510 o
-2 -6 -17 112.120 113.393 3.444 14.176 o
-2 -6 -16 81.170 83.576 2.482 24.230 o
-2 -6 -15 15.667 16.101 1.226 120.209 o
-2 -6 -14 32.573 35.243 1.226 81.219 o
-2 -6 -13 61.708 61.774 1.531 44.572 o
-2 -6 -12 37.846 36.333 1.020 85.643 o
-2 -6 -11 201.287 200.177 3.719 8.841 o
-2 -6 -10 107.746 107.290 2.149 22.585 o
-2 -6 -9 74.567 76.099 1.629 36.626 o
-2 -6 -8 306.736 297.008 5.328 4.598 o
-2 -6 -7 126.730 129.053 2.463 17.790 o
-2 -6 -6 68.197 66.003 1.177 48.074 o
-2 -6 -5 684.603 683.734 10.253 1.239 o
-2 -6 -4 461.248 473.540 7.398 2.365 o
-2 -6 -3 17.401 19.790 0.520 215.096 o
-2 -6 -2 502.787 499.207 7.496 2.181 o
-2 -6 -1 217.283 212.069 3.297 9.088 o
-2 -5 -19 23.010 23.940 2.512 38.076 o
-2 -5 -18 45.451 45.850 2.227 37.004 o
-2 -5 -17 18.140 23.999 1.707 71.263 o
-2 -5 -16 83.006 80.112 2.335 25.715 o
-2 -5 -15 68.610 67.396 1.854 35.748 o
-2 -5 -14 21.779 22.508 0.952 130.790 o
-2 -5 -13 5.824 5.936 0.667 375.565 o
-2 -5 -12 165.810 161.529 3.051 12.246 o
-2 -5 -11 76.420 72.577 1.599 37.039 o
-2 -5 -10 55.435 56.996 1.374 51.776 o
-2 -5 -9 0.794 0.618 0.334 1924.910 o
-2 -5 -8 116.443 114.453 2.217 20.783 o
-2 -5 -7 162.509 164.845 3.042 12.345 o
-2 -5 -6 112.911 118.289 2.266 20.625 o
-2 -5 -5 468.357 453.396 6.947 2.505 o
-2 -5 -4 156.895 163.040 2.737 13.652 o
-2 -5 -3 209.630 210.381 3.248 9.415 o
-2 -5 -2 316.126 320.399 4.857 4.765 o
-2 -5 -1 350.102 354.730 5.367 4.005 o
-2 -4 -20 6.121 11.794 3.807 19.707 o
-2 -4 -19 35.048 40.179 2.747 29.760 o
-2 -4 -18 33.788 33.899 1.874 52.060 o
-2 -4 -17 34.601 37.412 1.737 55.750 o
-2 -4 -16 23.161 24.038 1.256 97.623 o
-2 -4 -15 28.945 30.004 1.040 101.024 o
-2 -4 -14 34.852 34.076 0.854 100.482 o
-2 -4 -13 3.695 4.435 0.471 656.873 o
-2 -4 -12 91.690 92.230 1.599 31.128 o
-2 -4 -11 38.290 39.394 0.834 92.373 o
-2 -4 -10 68.656 70.516 1.580 39.871 o
-2 -4 -9 86.602 87.314 1.805 30.374 o
-2 -4 -8 201.456 198.009 3.611 9.079 o
-2 -4 -7 631.099 620.076 11.126 1.236 o
-2 -4 -6 2.279 2.021 0.383 1083.990 o
-2 -4 -5 164.239 163.560 2.993 12.454 o
-2 -4 -4 117.691 119.751 1.913 22.337 o
-2 -4 -3 1627.320 1573.270 23.450 0.254 o
-2 -4 -2 86.513 90.159 1.442 34.245 o
-2 -4 -1 856.524 880.635 13.177 0.791 o
-2 -3 -20 35.471 31.711 3.199 23.757 o
-2 -3 -19 72.419 73.705 3.012 20.650 o
-2 -3 -18 32.777 33.428 1.354 75.092 o
-2 -3 -17 52.523 57.153 1.629 46.716 o
-2 -3 -16 27.210 27.767 0.971 111.234 o
-2 -3 -15 41.184 42.278 1.050 77.401 o
-2 -3 -14 98.746 98.519 1.776 27.518 o
-2 -3 -13 55.665 54.504 1.089 59.683 o
-2 -3 -12 70.613 68.819 1.364 43.219 o
-2 -3 -11 62.995 63.521 1.168 51.247 o
-2 -3 -10 76.516 78.434 1.354 39.779 o
-2 -3 -9 356.373 351.993 5.387 3.959 o
-2 -3 -8 754.612 765.171 11.431 1.020 o
-2 -3 -7 225.394 223.725 3.993 7.585 o
-2 -3 -6 434.804 420.537 7.369 2.545 o
-2 -3 -5 17.192 16.837 0.608 210.817 o
-2 -3 -4 1149.270 1127.910 19.486 0.417 o
-2 -3 -3 28.259 28.974 0.540 142.211 o
-2 -3 -2 1279.400 1283.960 19.937 0.369 o
-2 -3 -1 929.893 975.023 14.560 0.663 o
-2 -2 -20 9.804 11.764 2.139 56.795 o
-2 -2 -19 8.133 11.794 1.521 103.022 o
-2 -2 -18 18.543 18.495 1.315 103.448 o
-2 -2 -17 75.690 76.717 1.737 34.702 o
-2 -2 -16 20.334 23.725 0.952 132.947 o
-2 -2 -15 21.086 21.399 0.883 142.172 o
-2 -2 -14 63.693 62.216 1.256 49.388 o
-2 -2 -13 57.724 54.935 1.109 57.772 o
-2 -2 -12 298.089 288.227 4.494 5.420 o
-2 -2 -11 22.051 22.263 0.618 169.730 o
-2 -2 -10 44.659 43.053 0.873 80.553 o
-2 -2 -9 234.882 231.025 3.591 7.942 o
-2 -2 -8 102.826 101.766 1.658 27.607 o
-2 -2 -7 346.560 341.956 5.190 4.185 o
-2 -2 -6 1333.990 1331.320 19.937 0.355 o
-2 -2 -5 568.468 562.796 9.772 1.534 o
-2 -2 -4 942.091 972.825 16.817 0.568 o
-2 -2 -3 498.590 511.334 8.948 1.850 o
-2 -2 -2 1134.120 1154.830 17.239 0.473 o
-2 -2 -1 79.683 83.605 1.315 38.557 o
-2 -1 -20 20.521 20.016 2.011 55.785 o
-2 -1 -19 32.189 38.952 1.854 52.333 o
-2 -1 -18 99.581 98.352 2.237 23.375 o
-2 -1 -17 4.983 3.454 0.775 343.247 o
-2 -1 -16 6.475 7.987 0.873 252.256 o
-2 -1 -15 85.033 87.225 1.668 32.288 o
-2 -1 -14 21.886 22.527 0.824 145.036 o
-2 -1 -13 289.822 281.349 4.415 5.633 o
-2 -1 -12 4.562 5.504 0.510 543.888 o
-2 -1 -11 30.352 30.082 0.785 117.036 o
-2 -1 -10 112.208 111.617 1.854 23.928 o
-2 -1 -9 78.670 76.619 1.354 39.390 o
-2 -1 -8 1189.710 1180.600 17.602 0.447 o
-2 -1 -7 240.982 233.910 3.670 7.667 o
-2 -1 -6 134.939 135.204 2.139 18.535 o
-2 -1 -5 840.160 841.476 12.863 0.830 o
-2 -1 -4 262.283 257.781 3.984 6.649 o
-2 -1 -3 5783.590 5925.740 89.384 0.019 o
-2 -1 -2 812.742 848.217 12.706 0.855 o
-2 -1 -1 1647.710 1676.980 25.079 0.231 o
-1 -18 -6 15.988 16.601 3.974 17.588 o
-1 -18 -5 8.191 9.203 2.561 41.778 o
-1 -18 -4 37.496 34.645 2.502 34.266 o
-1 -18 -3 6.206 7.849 2.247 54.184 o
-1 -18 -2 28.777 29.307 2.296 41.616 o
-1 -18 -1 2.360 2.630 1.953 74.588 o
-1 -17 -9 8.383 10.930 4.582 13.690 o
-1 -17 -8 1.488 3.326 1.639 105.105 o
-1 -17 -7 13.343 12.323 1.854 70.006 o
-1 -17 -6 11.072 14.266 1.707 81.137 o
-1 -17 -5 38.839 34.684 1.825 51.365 o
-1 -17 -4 23.125 27.630 2.080 50.419 o
-1 -17 -3 11.844 14.089 1.746 77.640 o
-1 -17 -2 10.655 10.469 1.560 96.410 o
-1 -17 -1 17.981 18.819 1.786 68.675 o
-1 -16 -10 22.466 20.889 1.874 60.726 o
-1 -16 -9 53.774 51.246 2.060 37.726 o
-1 -16 -8 74.998 71.851 2.276 28.131 o
-1 -16 -7 23.387 25.098 1.589 73.657 o
-1 -16 -6 83.936 83.163 2.208 26.722 o
-1 -16 -5 30.478 32.653 1.580 66.053 o
-1 -16 -4 21.054 21.684 1.393 90.999 o
-1 -16 -3 43.682 47.233 1.786 48.004 o
-1 -16 -2 70.471 74.019 2.423 26.864 o
-1 -16 -1 68.575 70.938 2.463 26.872 o
-1 -15 -12 9.754 11.175 2.217 53.420 o
-1 -15 -11 3.651 7.535 2.159 59.618 o
-1 -15 -10 99.836 101.403 2.718 19.512 o
-1 -15 -9 34.878 37.912 1.570 61.914 o
-1 -15 -8 17.347 19.133 1.413 95.719 o
-1 -15 -7 13.377 16.229 1.315 114.108 o
-1 -15 -6 73.129 77.934 2.080 30.415 o
-1 -15 -5 164.419 162.255 3.267 11.628 o
-1 -15 -4 16.734 17.190 1.138 127.525 o
-1 -15 -3 20.575 23.980 1.197 106.791 o
-1 -15 -2 29.649 31.888 1.344 79.275 o
-1 -15 -1 12.344 14.364 1.060 155.468 o
-1 -14 -13 76.683 69.378 3.964 14.014 o
-1 -14 -12 14.696 16.170 2.080 56.310 o
-1 -14 -11 18.515 18.456 1.776 68.994 o
-1 -14 -10 25.551 25.638 1.354 86.260 o
-1 -14 -9 32.004 35.430 1.413 71.913 o
-1 -14 -8 32.999 33.909 1.305 77.232 o
-1 -14 -7 8.831 10.155 1.001 190.753 o
-1 -14 -6 4.184 5.377 0.746 359.314 o
-1 -14 -5 4.678 6.564 0.912 258.681 o
-1 -14 -4 64.374 65.601 1.688 39.999 o
-1 -14 -3 135.305 134.940 2.757 15.558 o
-1 -14 -2 4.168 4.239 0.716 390.674 o
-1 -14 -1 24.054 24.608 0.903 127.647 o
-1 -13 -15 9.769 5.612 3.974 18.109 o
-1 -13 -14 21.173 19.182 3.346 23.693 o
-1 -13 -13 2.004 5.534 1.580 110.088 o
-1 -13 -12 27.175 24.146 1.639 68.425 o
-1 -13 -11 7.145 8.821 1.393 123.321 o
-1 -13 -10 111.538 111.774 2.365 20.426 o
-1 -13 -9 14.360 15.964 1.011 154.198 o
-1 -13 -8 33.368 35.724 1.168 83.339 o
-1 -13 -7 0.471 0.098 0.667 634.229 o
-1 -13 -6 79.114 82.172 1.835 32.019 o
-1 -13 -5 34.620 35.901 1.266 76.787 o
-1 -13 -4 159.188 151.874 2.943 13.102 o
-1 -13 -3 18.843 19.388 0.775 168.065 o
-1 -13 -2 153.593 153.572 2.610 14.543 o
-1 -13 -1 40.774 42.426 1.217 70.690 o
-1 -12 -16 29.289 31.741 5.632 8.772 o
-1 -12 -15 1.904 4.288 2.953 33.213 o
-1 -12 -14 6.272 8.369 3.503 23.260 o
-1 -12 -13 33.220 39.050 1.815 53.212 o
-1 -12 -12 11.004 11.431 1.354 118.335 o
-1 -12 -11 26.571 28.768 1.305 86.621 o
-1 -12 -10 18.685 18.142 0.912 150.995 o
-1 -12 -9 20.228 21.360 1.001 130.607 o
-1 -12 -8 14.742 14.717 0.824 189.009 o
-1 -12 -7 34.256 34.851 1.138 84.453 o
-1 -12 -6 46.335 48.156 1.256 62.911 o
-1 -12 -5 3.131 3.414 0.481 707.954 o
-1 -12 -4 48.130 48.764 1.089 66.983 o
-1 -12 -3 304.266 299.579 4.670 5.136 o
-1 -12 -2 90.642 93.338 1.717 29.989 o
-1 -12 -1 31.452 31.436 0.922 103.972 o
-1 -11 -16 8.719 6.888 2.737 37.004 o
-1 -11 -15 33.910 38.118 3.012 26.023 o
-1 -11 -14 42.989 44.682 3.071 23.996 o
-1 -11 -13 94.822 95.732 2.767 19.818 o
-1 -11 -12 107.837 107.153 2.767 18.319 o
-1 -11 -11 64.755 68.083 1.982 34.520 o
-1 -11 -10 36.740 38.766 1.089 82.063 o
-1 -11 -9 28.259 28.895 0.942 110.531 o
-1 -11 -8 0.721 0.922 0.373 1603.260 o
-1 -11 -7 66.217 67.769 1.491 42.670 o
-1 -11 -6 243.293 237.049 3.944 7.201 o
-1 -11 -5 10.285 11.185 0.608 296.649 o
-1 -11 -4 3.701 4.033 0.549 565.507 o
-1 -11 -3 26.886 29.965 0.893 116.108 o
-1 -11 -2 61.757 64.796 1.315 48.447 o
-1 -11 -1 121.362 126.001 2.159 20.091 o
-1 -10 -17 0.760 0.422 2.649 41.791 o
-1 -10 -16 3.336 3.885 2.404 49.294 o
-1 -10 -15 26.529 24.362 2.934 28.887 o
-1 -10 -14 24.472 26.727 1.305 90.339 o
-1 -10 -13 2.520 1.953 0.893 316.773 o
-1 -10 -12 2.653 3.081 0.873 319.451 o
-1 -10 -11 159.241 160.626 3.787 10.331 o
-1 -10 -10 33.515 31.427 1.001 95.653 o
-1 -10 -9 52.710 53.699 1.226 58.012 o
-1 -10 -8 14.652 15.002 0.618 233.092 o
-1 -10 -7 198.212 202.552 3.238 9.883 o
-1 -10 -6 348.496 348.951 5.602 3.900 o
-1 -10 -5 149.768 151.217 2.492 15.292 o
-1 -10 -4 274.188 276.581 4.700 5.574 o
-1 -10 -3 196.477 197.273 3.150 10.213 o
-1 -10 -2 7.605 7.967 0.579 375.119 o
-1 -10 -1 69.044 75.510 1.403 41.931 o
-1 -9 -18 41.883 44.574 4.945 10.819 o
-1 -9 -17 57.952 57.948 3.993 14.806 o
-1 -9 -16 12.310 12.922 2.679 37.239 o
-1 -9 -15 156.015 146.635 3.895 10.326 o
-1 -9 -14 55.912 58.978 1.894 39.462 o
-1 -9 -13 61.940 63.658 1.864 37.744 o
-1 -9 -12 26.433 29.955 1.207 92.778 o
-1 -9 -11 148.779 145.046 3.464 11.913 o
-1 -9 -10 24.112 23.518 0.697 150.526 o
-1 -9 -9 6.451 6.456 0.510 464.113 o
-1 -9 -8 155.832 154.445 2.482 14.864 o
-1 -9 -7 211.537 211.382 3.395 9.066 o
-1 -9 -6 27.858 29.720 0.775 123.801 o
-1 -9 -5 51.181 51.511 1.109 63.116 o
-1 -9 -4 90.041 91.896 1.609 31.399 o
-1 -9 -3 367.621 358.939 5.504 3.793 o
-1 -9 -2 312.346 305.240 4.700 4.998 o
-1 -9 -1 210.842 212.236 3.365 9.129 o
-1 -8 -18 29.022 27.620 4.386 14.025 o
-1 -8 -17 9.354 10.489 2.453 44.747 o
-1 -8 -16 133.324 125.138 3.208 13.948 o
-1 -8 -15 30.996 36.686 1.629 62.218 o
-1 -8 -14 134.113 138.678 3.356 13.011 o
-1 -8 -13 10.669 11.264 0.922 197.647 o
-1 -8 -12 35.163 37.628 1.246 76.441 o
-1 -8 -11 29.233 30.916 0.991 103.345 o
-1 -8 -10 31.022 30.809 0.716 119.673 o
-1 -8 -9 109.124 111.186 1.894 24.077 o
-1 -8 -8 67.774 68.583 1.334 44.836 o
-1 -8 -7 15.784 17.435 0.599 220.064 o
-1 -8 -6 194.957 189.698 3.032 10.658 o
-1 -8 -5 187.496 187.236 3.051 10.915 o
-1 -8 -4 174.124 176.826 2.875 12.104 o
-1 -8 -3 87.398 84.900 1.511 33.867 o
-1 -8 -2 550.675 538.512 8.144 1.873 o
-1 -8 -1 597.745 576.071 8.811 1.627 o
-1 -7 -19 162.183 145.968 7.251 4.439 o
-1 -7 -18 105.831 103.287 5.024 8.824 o
-1 -7 -17 51.335 53.817 2.237 34.629 o
-1 -7 -16 8.602 11.225 1.403 116.765 o
-1 -7 -15 75.118 79.317 2.276 27.544 o
-1 -7 -14 18.702 21.252 1.030 131.103 o
-1 -7 -13 18.323 20.104 0.903 150.325 o
-1 -7 -12 18.330 19.927 0.805 164.681 o
-1 -7 -11 30.251 32.300 1.030 97.924 o
-1 -7 -10 78.883 76.884 1.482 37.477 o
-1 -7 -9 139.596 134.115 2.168 18.044 o
-1 -7 -8 179.915 177.493 2.787 12.093 o
-1 -7 -7 79.290 75.913 1.325 39.725 o
-1 -7 -6 343.834 340.700 5.200 4.205 o
-1 -7 -5 33.875 34.341 0.765 107.155 o
-1 -7 -4 435.605 425.982 6.456 2.841 o
-1 -7 -3 127.846 124.147 2.002 20.449 o
-1 -7 -2 397.613 390.906 5.946 3.305 o
-1 -7 -1 1088.940 1094.180 16.356 0.519 o
-1 -6 -19 8.412 10.950 2.208 54.429 o
-1 -6 -18 28.469 27.973 2.031 50.024 o
-1 -6 -17 3.744 5.043 1.491 119.606 o
-1 -6 -16 65.983 67.416 2.100 32.502 o
-1 -6 -15 20.436 22.930 1.266 101.631 o
-1 -6 -14 102.028 102.806 2.551 20.447 o
-1 -6 -13 6.262 8.536 0.765 296.491 o
-1 -6 -12 55.902 56.113 1.334 52.748 o
-1 -6 -11 67.970 66.405 1.217 47.359 o
-1 -6 -10 176.513 174.343 2.747 12.420 o
-1 -6 -9 22.488 23.783 0.618 164.746 o
-1 -6 -8 56.881 57.045 1.069 58.625 o
-1 -6 -7 404.684 389.954 5.926 3.279 o
-1 -6 -6 44.186 48.705 0.922 76.270 o
-1 -6 -5 273.985 272.705 4.180 6.137 o
-1 -6 -4 131.241 126.374 2.168 19.096 o
-1 -6 -3 151.307 150.383 2.384 15.648 o
-1 -6 -2 411.574 414.002 6.270 3.043 o
-1 -6 -1 375.603 382.762 6.279 3.291 o
-1 -5 -19 3.338 5.985 2.551 43.671 o
-1 -5 -18 48.725 55.387 2.600 28.974 o
-1 -5 -17 33.221 36.352 1.894 51.113 o
-1 -5 -16 4.344 4.925 1.109 197.716 o
-1 -5 -15 35.152 36.401 0.981 91.073 o
-1 -5 -14 8.888 10.116 0.608 322.012 o
-1 -5 -13 204.354 195.487 3.385 9.497 o
-1 -5 -12 178.878 169.486 2.875 12.058 o
-1 -5 -11 100.945 101.796 1.737 27.238 o
-1 -5 -10 55.200 56.564 1.050 60.344 o
-1 -5 -9 49.600 49.873 0.962 69.482 o
-1 -5 -8 110.287 101.551 1.697 26.100 o
-1 -5 -7 82.489 82.104 1.383 37.063 o
-1 -5 -6 134.706 132.604 2.129 18.717 o
-1 -5 -5 681.877 689.945 10.361 1.227 o
-1 -5 -4 188.892 182.919 2.845 11.460 o
-1 -5 -3 546.496 551.523 8.281 1.842 o
-1 -5 -2 64.448 62.794 1.069 52.710 o
-1 -5 -1 497.607 488.944 7.359 2.244 o
-1 -4 -20 9.705 8.350 2.747 36.442 o
-1 -4 -19 4.313 4.690 2.522 44.572 o
-1 -4 -18 7.130 9.439 1.285 139.507 o
-1 -4 -17 36.109 37.814 1.423 67.347 o
-1 -4 -16 21.328 22.547 0.932 134.113 o
-1 -4 -15 9.181 9.694 0.706 281.352 o
-1 -4 -14 121.595 121.449 2.070 20.825 o
-1 -4 -13 54.941 57.516 1.217 55.889 o
-1 -4 -12 39.941 41.552 0.912 85.183 o
-1 -4 -11 31.951 31.319 0.755 114.445 o
-1 -4 -10 76.235 74.382 1.325 40.958 o
-1 -4 -9 85.732 84.773 1.521 34.164 o
-1 -4 -8 156.684 151.345 2.384 15.274 o
-1 -4 -7 311.552 304.318 4.641 5.058 o
-1 -4 -6 158.196 155.446 2.443 14.837 o
-1 -4 -5 33.261 33.399 0.638 116.920 o
-1 -4 -4 564.629 575.483 8.634 1.717 o
-1 -4 -3 644.249 632.272 9.468 1.415 o
-1 -4 -2 1822.070 1889.920 28.189 0.186 o
-1 -4 -1 3406.670 3472.280 52.237 0.056 o
-1 -3 -20 6.297 5.691 2.188 57.347 o
-1 -3 -19 2.021 1.796 1.540 118.679 o
-1 -3 -18 38.377 44.182 1.845 48.984 o
-1 -3 -17 34.384 36.058 1.246 77.938 o
-1 -3 -16 6.223 7.162 0.854 265.956 o
-1 -3 -15 79.923 79.710 1.688 34.027 o
-1 -3 -14 51.255 52.483 1.148 61.567 o
-1 -3 -13 15.783 15.895 0.628 219.484 o
-1 -3 -12 94.915 96.203 1.668 29.413 o
-1 -3 -11 61.808 62.903 1.197 51.355 o
-1 -3 -10 204.505 205.485 3.238 9.652 o
-1 -3 -9 219.683 211.853 3.307 9.009 o
-1 -3 -8 468.524 469.850 7.094 2.434 o
-1 -3 -7 217.869 210.636 3.257 9.164 o
-1 -3 -6 599.947 584.931 8.752 1.625 o
-1 -3 -5 8.499 7.418 0.265 540.166 o
-1 -3 -4 116.746 117.975 1.845 23.008 o
-1 -3 -3 1440.690 1472.610 22.076 0.297 o
-1 -3 -2 605.147 625.620 9.390 1.488 o
-1 -3 -1 2299.070 2357.920 36.185 0.117 o
-1 -2 -20 97.383 91.278 3.002 18.136 o
-1 -2 -19 4.313 7.712 1.668 95.183 o
-1 -2 -18 43.548 44.054 1.531 56.588 o
-1 -2 -17 28.261 30.524 1.177 92.030 o
-1 -2 -16 55.512 59.164 1.383 50.983 o
-1 -2 -15 139.176 135.587 2.316 17.319 o
-1 -2 -14 19.099 19.025 0.746 172.146 o
-1 -2 -13 257.699 253.906 3.974 6.768 o
-1 -2 -12 142.778 140.944 2.316 16.851 o
-1 -2 -11 102.841 103.307 1.815 26.147 o
-1 -2 -10 135.899 131.486 2.139 18.613 o
-1 -2 -9 59.942 59.929 1.128 54.603 o
-1 -2 -8 141.124 143.829 2.286 16.998 o
-1 -2 -7 53.719 51.197 0.912 67.037 o
-1 -2 -6 1463.420 1492.980 22.282 0.290 o
-1 -2 -5 247.444 257.232 3.905 7.001 o
-1 -2 -4 435.765 440.072 6.613 2.757 o
-1 -2 -3 3639.830 3535.720 61.696 0.045 o
-1 -2 -2 2916.930 3001.390 45.192 0.075 o
-1 -2 -1 522.312 534.725 8.212 1.927 o
-1 -1 -20 3.285 3.140 1.648 101.557 o
-1 -1 -19 20.986 22.400 1.619 74.975 o
-1 -1 -18 111.437 112.883 2.316 20.712 o
-1 -1 -17 204.560 199.853 3.365 9.470 o
-1 -1 -16 97.251 99.667 1.854 26.950 o
-1 -1 -15 183.531 177.267 2.934 11.551 o
-1 -1 -14 40.761 40.709 1.011 80.352 o
-1 -1 -13 8.273 10.292 0.628 320.958 o
-1 -1 -12 35.527 37.520 0.893 94.613 o
-1 -1 -11 366.108 357.703 5.495 3.812 o
-1 -1 -10 239.443 236.981 3.679 7.652 o
-1 -1 -9 369.166 357.742 5.455 3.813 o
-1 -1 -8 97.481 92.867 1.531 30.579 o
-1 -1 -7 15.187 14.286 0.402 280.257 o
-1 -1 -6 910.152 897.393 13.422 0.744 o
-1 -1 -5 237.855 246.007 3.738 7.509 o
-1 -1 -4 455.262 466.367 7.006 2.510 o
-1 -1 -3 17.347 19.368 0.383 238.657 o
-1 -1 -2 4522.250 4495.850 78.817 0.028 o
-1 -1 -1 958.853 983.686 16.386 0.577 o
0 0 2 674.367 653.348 13.874 0.922 o
0 0 4 276.326 282.683 6.064 4.326 o
0 0 6 1.355 1.197 0.285 1898.820 o
0 0 8 214.346 217.593 4.759 6.670 o
0 0 10 486.250 485.765 10.371 1.614 o
0 0 12 4.684 4.641 0.648 427.895 o
0 0 14 218.746 208.174 4.700 6.760 o
0 0 16 15.739 18.760 1.462 93.749 o
0 0 18 347.092 326.571 7.418 3.021 o
0 0 20 3.163 2.600 2.943 33.370 o
0 1 1 377.408 378.926 5.681 3.577 o
0 1 2 4259.490 4336.870 65.767 0.036 o
0 1 3 5844.150 6021.620 91.435 0.019 o
0 1 4 3211.820 3275.860 49.353 0.062 o
0 1 5 729.799 761.413 11.421 1.043 o
0 1 6 35.636 34.900 0.657 109.433 o
0 1 7 577.185 575.296 8.634 1.694 o
0 1 8 0.458 0.422 0.206 4346.440 o
0 1 9 782.213 767.202 11.548 0.987 o
0 1 10 80.246 77.385 1.374 38.521 o
0 1 11 102.135 98.627 1.717 27.475 o
0 1 12 0.688 1.099 0.392 1466.650 o
0 1 13 165.485 163.756 2.649 13.495 o
0 1 14 289.279 281.280 4.445 5.612 o
0 1 15 63.314 65.905 1.393 45.966 o
0 1 16 0.378 1.423 0.726 518.585 o
0 1 17 20.197 21.026 1.138 115.955 o
0 1 18 0.126 1.678 1.089 241.114 o
0 1 19 58.165 60.538 2.002 36.609 o
0 1 20 134.535 125.383 3.385 13.162 o
0 2 0 5.801 4.582 0.235 801.662 o
0 2 1 2739.640 2795.830 42.004 0.085 o
0 2 2 182.314 194.369 2.943 11.244 o
0 2 3 55.136 54.484 0.883 65.441 o
0 2 4 897.303 906.734 13.569 0.741 o
0 2 5 1832.850 1790.340 27.306 0.195 o
0 2 6 534.662 528.475 7.957 1.959 o
0 2 7 335.923 338.757 5.249 4.243 o
0 2 8 28.849 27.218 0.608 137.843 o
0 2 9 146.038 143.083 2.276 16.707 o
0 2 10 1.315 0.893 0.255 2232.200 o
0 2 11 347.571 335.539 5.161 4.221 o
0 2 12 196.760 197.675 3.140 10.219 o
0 2 13 17.178 16.660 0.638 206.050 o
0 2 14 47.929 48.038 1.079 67.751 o
0 2 15 15.685 18.210 0.736 192.044 o
0 2 16 4.536 4.611 0.795 329.456 o
0 2 17 2.106 2.973 0.873 327.680 o
0 2 18 38.174 41.758 1.511 61.031 o
0 2 19 14.588 19.172 1.943 62.176 o
0 2 20 0.030 0.952 1.776 92.915 o
0 3 1 686.960 688.395 11.372 1.120 o
0 3 2 1359.910 1409.020 21.105 0.326 o
0 3 3 2342.910 2366.330 35.440 0.118 o
0 3 4 154.641 156.918 2.423 15.081 o
0 3 5 33.347 33.310 0.648 116.250 o
0 3 6 163.214 163.344 2.531 14.017 o
0 3 7 18.225 16.699 0.442 233.174 o
0 3 8 73.926 73.175 1.256 43.024 o
0 3 9 2.954 2.806 0.324 1085.750 o
0 3 10 31.518 31.966 0.736 115.989 o
0 3 11 91.401 87.275 1.531 32.454 o
0 3 12 18.889 19.329 0.638 188.887 o
0 3 13 0.206 0.540 0.363 1967.640 o
0 3 14 267.777 266.612 4.170 6.282 o
0 3 15 559.176 537.561 8.163 1.852 o
0 3 16 10.081 12.078 0.863 213.770 o
0 3 17 18.747 20.291 1.040 131.013 o
0 3 18 5.244 5.318 1.197 169.661 o
0 3 19 0.865 2.178 1.550 118.997 o
0 3 20 42.982 43.309 2.473 33.000 o
0 4 0 379.976 383.596 8.212 2.493 o
0 4 1 776.979 817.340 12.186 0.925 o
0 4 2 614.296 665.446 9.959 1.371 o
0 4 3 730.921 754.692 11.303 1.055 o
0 4 4 960.412 972.903 14.560 0.650 o
0 4 5 347.547 350.295 5.288 4.087 o
0 4 6 45.281 44.358 0.814 81.351 o
0 4 7 392.456 397.715 6.015 3.284 o
0 4 8 29.395 28.709 0.657 130.465 o
0 4 9 83.113 83.880 1.423 36.150 o
0 4 10 2.055 1.413 0.294 1536.280 o
0 4 11 59.775 58.114 1.109 55.652 o
0 4 12 57.839 58.860 1.168 55.129 o
0 4 13 87.282 88.256 1.580 32.711 o
0 4 14 5.389 6.633 0.638 396.711 o
0 4 15 0.377 1.383 0.500 1013.260 o
0 4 16 0.016 0.304 0.559 923.828 o
0 4 17 1.195 1.845 0.962 293.316 o
0 4 18 46.062 50.903 1.707 48.496 o
0 4 19 11.821 11.264 1.589 91.714 o
0 4 20 0.747 6.976 2.934 33.623 o
0 5 1 341.104 343.790 5.190 4.221 o
0 5 2 1243.010 1292.690 19.280 0.387 o
0 5 3 44.466 43.348 0.893 79.846 o
0 5 4 415.172 439.267 6.613 2.842 o
0 5 5 0.002 0.196 0.186 7652.190 o
0 5 6 33.479 34.007 0.697 112.333 o
0 5 7 288.216 288.099 4.405 5.621 o
0 5 8 270.208 276.630 4.278 6.058 o
0 5 9 8.596 8.065 0.442 428.866 o
0 5 10 25.221 27.286 0.677 142.773 o
0 5 11 1.923 0.952 0.324 1502.630 o
0 5 12 288.330 288.570 4.798 5.255 o
0 5 13 0.193 1.119 0.432 1371.940 o
0 5 14 25.526 25.883 0.805 131.842 o
0 5 15 18.511 20.084 0.844 157.990 o
0 5 16 395.916 382.762 6.829 2.958 o
0 5 17 3.639 4.288 1.040 226.149 o
0 5 18 28.528 30.465 1.521 71.196 o
0 5 19 2.448 1.020 4.033 18.005 o
0 6 0 0.021 3.424 0.589 714.759 o
0 6 1 761.291 788.984 11.784 0.977 o
0 6 2 76.043 75.883 1.295 41.214 o
0 6 3 872.834 878.388 13.128 0.785 o
0 6 4 193.606 196.086 3.051 10.549 o
0 6 5 465.423 463.021 6.986 2.487 o
0 6 6 14.038 14.717 0.451 279.487 o
0 6 7 26.290 26.227 0.628 145.584 o
0 6 8 6.748 6.250 0.383 557.310 o
0 6 9 0.410 0.687 0.265 2985.570 o
0 6 10 187.083 180.014 2.845 11.588 o
0 6 11 10.418 10.842 0.500 337.866 o
0 6 12 105.771 100.766 1.727 26.628 o
0 6 13 26.367 28.424 0.834 123.912 o
0 6 14 23.902 24.137 0.755 143.922 o
0 6 15 22.352 22.145 0.883 137.426 o
0 6 16 6.415 6.937 0.805 286.149 o
0 6 17 335.305 307.163 9.900 2.139 o
0 6 18 6.997 5.445 2.286 52.621 o
0 6 19 48.552 53.316 4.749 11.381 o
0 7 1 183.976 182.222 2.875 11.591 o
0 7 2 7.090 6.113 0.422 515.913 o
0 7 3 213.479 210.440 3.277 9.250 o
0 7 4 18.489 20.448 0.589 195.570 o
0 7 5 34.688 32.898 0.765 106.986 o
0 7 6 390.432 375.207 5.730 3.487 o
0 7 7 240.509 237.825 3.679 7.622 o
0 7 8 0.811 1.540 0.285 2090.050 o
0 7 9 222.997 215.375 3.385 8.738 o
0 7 10 240.974 241.749 3.856 7.324 o
0 7 11 61.506 62.667 1.158 52.408 o
0 7 12 53.387 53.797 1.069 61.944 o
0 7 13 47.273 49.039 1.040 69.199 o
0 7 14 2.937 4.621 0.579 549.730 o
0 7 15 15.540 14.776 1.746 74.350 o
0 7 16 33.109 34.252 3.199 23.856 o
0 7 17 40.387 37.117 2.973 25.906 o
0 7 18 88.096 89.561 5.004 9.316 o
0 7 19 53.058 47.488 4.376 13.054 o
0 8 0 13.037 13.089 0.795 209.482 o
0 8 1 1013.090 1026.580 15.365 0.588 o
0 8 2 121.469 120.252 1.982 21.444 o
0 8 3 151.969 155.485 2.502 14.990 o
0 8 4 290.368 280.731 4.347 5.696 o
0 8 5 26.822 27.502 0.687 136.797 o
0 8 6 86.116 86.019 1.501 34.156 o
0 8 7 0.311 0.500 0.304 2590.890 o
0 8 8 13.932 14.737 0.530 261.395 o
0 8 9 480.847 464.366 7.035 2.419 o
0 8 10 4.701 5.514 0.451 600.337 o
0 8 11 0.043 0.755 0.353 2095.000 o
0 8 12 5.600 5.308 0.481 536.214 o
0 8 13 21.283 20.899 0.716 163.371 o
0 8 14 1.233 2.551 1.796 88.816 o
0 8 15 22.853 25.883 2.365 41.752 o
0 8 16 0.202 0.206 2.198 60.890 o
0 8 17 13.862 16.484 3.660 20.654 o
0 8 18 6.351 9.939 3.346 25.341 o
0 9 1 88.590 86.362 1.550 32.967 o
0 9 2 287.170 289.355 4.484 5.552 o
0 9 3 264.429 262.844 4.091 6.449 o
0 9 4 370.050 366.583 5.642 3.680 o
0 9 5 179.939 184.273 2.953 11.502 o
0 9 6 133.889 132.192 2.198 18.457 o
0 9 7 160.318 160.558 2.610 13.980 o
0 9 8 0.317 0.706 0.324 2263.700 o
0 9 9 182.615 185.214 3.002 11.254 o
0 9 10 16.791 16.434 0.687 199.932 o
0 9 11 20.689 22.704 0.775 154.692 o
0 9 12 98.775 96.596 1.982 25.798 o
0 9 13 92.923 100.942 4.062 12.405 o
0 9 14 76.774 78.474 3.218 18.483 o
0 9 15 0.256 3.405 2.051 68.890 o
0 9 16 13.130 12.245 2.296 48.865 o
0 9 17 13.263 17.259 3.061 28.783 o
0 9 18 1.795 9.763 5.190 10.841 o
0 10 0 431.381 430.722 9.282 1.992 o
0 10 1 87.939 88.050 1.707 31.144 o
0 10 2 105.586 104.337 1.884 25.104 o
0 10 3 9.165 9.125 0.589 333.797 o
0 10 4 708.861 705.713 10.881 1.137 o
0 10 5 0.432 0.697 0.392 1605.350 o
0 10 6 4.717 5.239 0.471 584.444 o
0 10 7 40.283 39.845 0.981 82.671 o
0 10 8 0.205 0.530 0.392 1715.630 o
0 10 9 0.191 0.343 0.383 1840.810 o
0 10 10 1.510 1.796 0.579 690.768 o
0 10 11 35.143 36.372 0.981 91.105 o
0 10 12 2.838 1.599 0.500 757.243 o
0 10 13 168.290 158.949 5.750 6.152 o
0 10 14 10.761 11.372 2.011 62.827 o
0 10 15 58.210 56.858 3.414 18.887 o
0 10 16 0.785 1.766 2.473 47.730 o
0 10 17 1.244 3.650 3.346 26.065 o
0 11 1 26.430 28.150 0.903 118.156 o
0 11 2 1.003 0.618 0.343 1757.350 o
0 11 3 246.196 257.536 4.072 6.805 o
0 11 4 37.577 40.532 1.030 83.037 o
0 11 5 50.337 54.239 1.109 62.755 o
0 11 6 4.087 4.670 0.549 537.209 o
0 11 7 52.089 55.534 1.325 55.130 o
0 11 8 1.971 1.148 0.500 848.754 o
0 11 9 57.300 61.136 1.482 47.463 o
0 11 10 34.268 35.656 1.020 90.537 o
0 11 11 25.775 29.082 1.001 110.279 o
0 11 12 27.537 26.776 1.001 109.157 o
0 11 13 27.271 27.473 2.237 43.955 o
0 11 14 35.644 37.490 2.963 26.552 o
0 11 15 148.446 142.720 5.544 6.798 o
0 11 16 0.441 4.710 3.199 28.520 o
0 12 0 412.495 396.047 8.595 2.263 o
0 12 1 37.934 40.120 1.030 82.867 o
0 12 2 61.728 63.226 1.354 47.972 o
0 12 3 38.242 38.913 1.040 82.726 o
0 12 4 1.953 2.482 0.579 645.161 o
0 12 5 127.136 129.494 2.306 18.578 o
0 12 6 39.587 40.679 1.128 76.318 o
0 12 7 151.820 145.301 2.787 14.200 o
0 12 8 124.481 130.809 2.571 17.325 o
0 12 9 0.139 0.432 0.608 768.795 o
0 12 10 38.431 39.698 1.168 76.113 o
0 12 11 1.146 1.501 0.765 448.170 o
0 12 12 49.624 47.322 1.531 52.671 o
0 12 13 6.674 10.577 2.433 46.162 o
0 12 14 24.352 22.822 3.601 20.424 o
0 12 15 2.787 10.861 3.091 29.872 o
0 12 16 36.087 36.980 6.162 7.316 o
0 13 1 10.793 12.981 0.746 238.293 o
0 13 2 67.823 70.507 1.413 43.052 o
0 13 3 43.699 46.497 1.158 68.951 o
0 13 4 21.380 23.499 0.922 133.815 o
0 13 5 54.010 57.074 1.423 51.200 o
0 13 6 30.772 33.183 1.207 85.448 o
0 13 7 3.518 4.670 0.824 326.129 o
0 13 8 8.301 8.968 0.883 230.595 o
0 13 9 12.209 11.460 0.962 180.581 o
0 13 10 24.069 24.941 1.060 112.279 o
0 13 11 28.217 29.513 1.344 81.916 o
0 13 12 140.110 130.721 5.230 7.579 o
0 13 13 43.016 40.522 2.963 25.562 o
0 13 14 12.244 12.068 3.856 18.910 o
0 13 15 4.149 9.370 3.640 21.691 o
0 14 0 327.950 327.738 7.221 3.192 o
0 14 1 26.686 28.797 0.981 110.452 o
0 14 2 11.108 15.022 0.814 210.704 o
0 14 3 125.970 122.322 2.522 17.792 o
0 14 4 0.307 1.805 0.657 616.658 o
0 14 5 0.387 1.325 0.697 561.445 o
0 14 6 25.022 29.386 1.168 98.011 o
0 14 7 2.077 2.237 0.932 297.572 o
0 14 8 9.688 10.155 1.001 186.571 o
0 14 9 16.956 17.151 1.266 112.224 o
0 14 10 2.489 3.208 1.089 219.585 o
0 14 11 28.004 28.807 1.403 78.933 o
0 14 12 30.046 31.319 3.140 25.038 o
0 14 13 36.365 38.265 3.571 19.484 o
0 15 1 6.849 7.869 0.873 249.579 o
0 15 2 71.663 73.872 1.845 34.411 o
0 15 3 1.640 2.266 0.844 360.545 o
0 15 4 21.920 25.265 1.226 100.992 o
0 15 5 158.329 156.447 3.189 12.223 o
0 15 6 0.027 0.599 0.981 302.366 o
0 15 7 14.745 15.542 1.256 119.111 o
0 15 8 5.542 6.338 1.334 139.249 o
0 15 9 24.898 31.191 1.619 68.551 o
0 15 10 6.673 6.956 1.413 123.365 o
0 15 11 5.988 10.508 1.648 93.474 o
0 15 12 9.458 8.497 4.052 17.387 o
0 16 0 29.641 34.586 2.247 41.983 o
0 16 1 32.342 34.252 1.531 66.483 o
0 16 2 57.226 61.058 2.198 33.347 o
0 16 3 40.601 44.035 2.139 40.407 o
0 16 4 220.859 212.854 4.111 7.588 o
0 16 5 34.098 38.069 1.531 63.996 o
0 16 6 7.552 9.714 1.482 110.064 o
0 16 7 15.490 17.111 1.511 90.846 o
0 16 8 5.717 4.710 1.442 123.266 o
0 16 9 5.338 4.886 1.796 83.661 o
0 16 10 17.281 19.908 1.854 64.991 o
0 16 11 0.065 0.000 2.463 48.591 o
0 17 1 119.725 106.761 3.532 13.582 o
0 17 2 276.097 260.460 6.064 4.408 o
0 17 3 98.133 99.176 2.953 18.128 o
0 17 4 0.086 0.893 1.442 140.361 o
0 17 5 26.646 32.565 2.423 38.471 o
0 17 6 7.575 8.222 2.080 61.660 o
0 17 7 69.743 74.657 2.580 25.120 o
0 17 8 29.781 30.671 2.188 44.151 o
0 17 9 23.106 24.617 3.493 21.593 o
0 18 0 11.579 11.117 2.669 37.810 o
0 18 1 17.831 25.255 2.306 44.993 o
0 18 2 0.401 2.679 2.002 72.395 o
0 18 3 78.093 75.942 3.100 19.383 o
0 18 4 17.570 19.142 2.463 41.185 o
0 18 5 195.033 173.951 4.700 7.396 o
0 18 6 3.644 8.497 2.953 32.662 o
1 0 1 85.806 94.771 1.433 33.968 o
1 0 2 1824.430 1848.750 27.973 0.189 o
1 0 3 3708.750 3741.240 56.888 0.047 o
1 0 4 445.150 474.226 7.104 2.502 o
1 0 5 867.788 871.892 13.079 0.792 o
1 0 6 14.694 13.893 0.383 292.549 o
1 0 7 137.709 140.140 2.227 17.673 o
1 0 8 163.285 163.698 2.571 13.871 o
1 0 9 170.710 170.615 2.698 12.916 o
1 0 10 226.523 221.115 3.454 8.464 o
1 0 11 89.695 88.452 1.531 32.703 o
1 0 12 18.598 20.752 0.657 183.767 o
1 0 13 38.326 36.970 0.883 91.579 o
1 0 14 103.194 102.630 1.815 26.145 o
1 0 15 79.681 80.760 1.550 35.795 o
1 0 16 20.216 21.056 0.903 142.878 o
1 0 17 6.771 9.066 1.030 196.439 o
1 0 18 5.845 7.526 1.295 143.854 o
1 0 19 4.181 4.543 1.433 128.177 o
1 0 20 72.544 70.310 2.757 23.187 o
1 1 0 5705.770 5840.280 87.569 0.020 o
1 1 1 958.015 975.307 14.600 0.649 o
1 1 2 4521.300 4629.570 81.142 0.027 o
1 1 3 17.296 18.760 0.363 244.560 o
1 1 4 455.337 467.270 7.015 2.506 o
1 1 5 238.085 246.586 3.738 7.499 o
1 1 6 909.705 901.200 13.491 0.740 o
1 1 7 15.189 13.668 0.412 281.557 o
1 1 8 97.483 92.622 1.521 30.699 o
1 1 9 369.059 361.922 5.514 3.769 o
1 1 10 239.168 238.325 3.699 7.616 o
1 1 11 366.134 352.219 5.504 3.825 o
1 1 12 35.472 35.960 0.883 96.377 o
1 1 13 8.182 8.958 0.608 341.283 o
1 1 14 40.837 41.768 1.040 78.430 o
1 1 15 183.856 176.982 2.894 11.648 o
1 1 16 97.240 103.778 1.923 26.020 o
1 1 17 205.062 206.780 3.532 9.030 o
1 1 18 111.441 113.933 2.404 20.073 o
1 1 19 21.017 26.060 1.707 68.445 o
1 1 20 3.255 2.600 1.972 72.551 o
1 2 0 33.417 33.487 0.579 119.880 o
1 2 1 522.085 525.482 7.879 2.009 o
1 2 2 2916.000 2950.840 45.634 0.074 o
1 2 3 3639.910 3674.390 63.884 0.042 o
1 2 4 435.163 431.987 6.662 2.758 o
1 2 5 247.242 246.370 3.758 7.298 o
1 2 6 1463.380 1460.520 23.744 0.274 o
1 2 7 53.737 52.061 0.922 66.411 o
1 2 8 141.349 143.966 2.276 17.020 o
1 2 9 59.938 61.401 1.119 54.427 o
1 2 10 135.842 132.251 2.168 18.437 o
1 2 11 102.792 103.081 1.766 26.586 o
1 2 12 142.838 141.562 2.345 16.693 o
1 2 13 257.731 257.919 4.072 6.615 o
1 2 14 19.040 20.899 0.785 162.838 o
1 2 15 139.157 135.725 2.335 17.223 o
1 2 16 55.494 57.349 1.334 52.644 o
1 2 17 28.240 30.004 1.168 93.070 o
1 2 18 43.460 45.212 1.550 55.682 o
1 2 19 4.285 4.513 1.796 84.829 o
1 2 20 97.137 89.090 2.865 19.188 o
1 3 0 151.617 156.986 2.404 15.341 o
1 3 1 2299.120 2436.600 36.441 0.115 o
1 3 2 604.839 602.406 9.027 1.559 o
1 3 3 1440.670 1498.740 22.508 0.290 o
1 3 4 116.962 113.678 1.835 23.317 o
1 3 5 8.487 7.555 0.265 537.928 o
1 3 6 599.843 586.020 8.801 1.616 o
1 3 7 217.583 208.301 3.228 9.259 o
1 3 8 468.193 456.791 6.907 2.511 o
1 3 9 219.789 211.755 3.287 9.043 o
1 3 10 204.377 205.152 3.218 9.701 o
1 3 11 61.714 63.344 1.187 51.503 o
1 3 12 94.912 94.025 1.678 29.520 o
1 3 13 15.900 17.004 0.677 205.368 o
1 3 14 51.168 53.199 1.177 60.525 o
1 3 15 80.109 82.016 1.570 35.264 o
1 3 16 6.206 7.133 0.736 320.418 o
1 3 17 34.307 37.628 1.305 74.329 o
1 3 18 38.417 42.632 1.658 55.313 o
1 3 19 2.002 2.796 1.521 120.699 o
1 3 20 6.252 7.830 2.110 60.860 o
1 4 0 534.573 544.703 8.163 1.898 o
1 4 1 3407.360 3569.260 59.380 0.048 o
1 4 2 1823.100 1894.840 30.181 0.173 o
1 4 3 644.729 639.611 9.576 1.396 o
1 4 4 564.598 570.184 8.546 1.738 o
1 4 5 33.357 33.055 0.648 116.503 o
1 4 6 158.349 158.321 2.482 14.602 o
1 4 7 311.334 305.878 4.641 5.052 o
1 4 8 156.517 150.628 2.374 15.344 o
1 4 9 85.667 84.390 1.688 32.224 o
1 4 10 76.180 75.854 1.344 40.441 o
1 4 11 31.992 31.181 0.755 114.500 o
1 4 12 39.980 40.669 0.893 86.559 o
1 4 13 54.885 56.015 1.119 58.923 o
1 4 14 121.724 120.821 2.070 20.844 o
1 4 15 9.200 10.116 0.677 290.059 o
1 4 16 21.228 22.047 0.873 141.964 o
1 4 17 36.099 38.815 1.639 58.244 o
1 4 18 7.090 7.947 1.334 133.374 o
1 4 19 4.321 5.730 2.100 62.923 o
1 4 20 9.704 15.954 3.169 27.448 o
1 5 0 138.420 137.785 2.198 17.850 o
1 5 1 497.335 508.616 7.663 2.143 o
1 5 2 64.469 60.734 1.050 53.639 o
1 5 3 546.425 550.502 8.291 1.841 o
1 5 4 188.877 187.020 2.894 11.258 o
1 5 5 681.580 677.828 10.175 1.254 o
1 5 6 134.691 133.546 2.149 18.579 o
1 5 7 82.411 84.076 1.462 35.812 o
1 5 8 110.252 102.434 1.717 25.884 o
1 5 9 49.640 51.060 0.971 68.651 o
1 5 10 55.245 54.651 1.040 61.203 o
1 5 11 100.936 101.482 1.737 27.265 o
1 5 12 178.846 178.121 2.845 11.962 o
1 5 13 204.328 192.289 3.267 9.791 o
1 5 14 8.854 10.803 0.589 325.928 o
1 5 15 35.099 35.606 0.952 93.328 o
1 5 16 4.400 6.132 1.069 205.959 o
1 5 17 33.252 36.666 1.962 48.797 o
1 5 18 48.591 55.043 2.531 30.061 o
1 5 19 3.337 5.043 2.355 51.096 o
1 6 0 10.454 10.302 0.383 388.362 o
1 6 1 376.084 376.787 5.701 3.582 o
1 6 2 411.507 419.006 6.348 3.001 o
1 6 3 151.307 152.375 2.404 15.507 o
1 6 4 131.425 132.948 2.159 18.840 o
1 6 5 273.716 267.515 4.111 6.253 o
1 6 6 44.184 47.606 0.922 76.819 o
1 6 7 404.460 385.931 5.838 3.329 o
1 6 8 57.031 57.231 1.079 58.231 o
1 6 9 22.440 23.430 0.599 167.911 o
1 6 10 176.517 171.773 2.718 12.562 o
1 6 11 67.824 68.142 1.246 46.516 o
1 6 12 55.862 56.594 1.344 52.403 o
1 6 13 6.316 7.633 0.755 305.933 o
1 6 14 102.082 103.837 2.198 23.071 o
1 6 15 20.566 22.292 1.383 91.999 o
1 6 16 65.904 63.648 2.100 32.897 o
1 6 17 3.732 3.630 1.560 111.398 o
1 6 18 28.398 28.993 1.894 54.855 o
1 6 19 8.489 6.623 1.884 73.556 o
1 7 0 25.769 24.166 0.628 150.753 o
1 7 1 1089.120 1106.220 16.523 0.512 o
1 7 2 397.314 395.203 5.995 3.274 o
1 7 3 127.739 121.468 1.982 20.710 o
1 7 4 435.806 428.023 6.495 2.822 o
1 7 5 33.885 33.271 0.755 108.718 o
1 7 6 343.773 336.500 5.151 4.253 o
1 7 7 79.362 74.932 1.344 39.577 o
1 7 8 179.978 176.168 2.777 12.145 o
1 7 9 139.681 134.900 2.198 17.864 o
1 7 10 78.905 79.023 1.403 38.266 o
1 7 11 30.299 30.573 1.030 99.160 o
1 7 12 18.261 19.407 0.854 158.722 o
1 7 13 18.245 19.918 0.903 150.887 o
1 7 14 18.636 21.203 1.226 109.692 o
1 7 15 75.274 81.250 2.522 24.679 o
1 7 16 8.638 9.635 1.276 136.957 o
1 7 17 51.360 49.863 1.962 40.613 o
1 7 18 105.883 103.729 4.729 9.647 o
1 7 19 162.232 148.225 7.467 4.231 o
1 8 0 1100.700 1080.680 16.179 0.523 o
1 8 1 597.433 588.444 8.997 1.588 o
1 8 2 551.125 547.176 8.261 1.841 o
1 8 3 87.115 87.363 1.560 33.074 o
1 8 4 174.147 171.017 2.737 12.630 o
1 8 5 187.741 188.021 2.973 11.086 o
1 8 6 195.111 196.841 3.110 10.352 o
1 8 7 15.803 17.631 0.579 223.088 o
1 8 8 68.000 70.693 1.295 45.050 o
1 8 9 109.300 110.587 2.051 22.933 o
1 8 10 31.022 32.378 0.765 114.604 o
1 8 11 29.273 28.866 0.991 105.006 o
1 8 12 35.182 34.576 1.187 80.945 o
1 8 13 10.652 12.431 1.050 166.909 o
1 8 14 134.296 130.220 3.218 13.740 o
1 8 15 30.994 32.663 1.560 66.613 o
1 8 16 133.270 122.773 3.601 12.430 o
1 8 17 9.327 11.970 2.679 37.917 o
1 8 18 29.042 30.426 4.209 15.067 o
1 9 0 59.664 58.860 1.177 53.911 o
1 9 1 210.619 216.376 3.552 8.733 o
1 9 2 312.216 301.061 4.631 5.076 o
1 9 3 367.889 368.682 5.828 3.591 o
1 9 4 90.003 88.913 1.570 32.151 o
1 9 5 51.329 50.550 1.158 61.870 o
1 9 6 27.892 31.329 0.844 116.492 o
1 9 7 211.472 210.960 3.326 9.204 o
1 9 8 155.851 150.334 2.482 14.986 o
1 9 9 6.423 6.701 0.471 490.986 o
1 9 10 23.989 24.303 0.697 149.615 o
1 9 11 148.452 146.939 3.522 11.696 o
1 9 12 26.376 29.700 1.266 88.938 o
1 9 13 61.731 63.658 1.894 37.271 o
1 9 14 55.795 58.840 1.864 40.109 o
1 9 15 155.964 146.802 3.611 11.160 o
1 9 16 12.346 14.178 2.816 33.891 o
1 9 17 57.857 57.437 4.229 13.505 o
1 9 18 41.971 45.212 4.798 11.411 o
1 10 0 0.273 0.618 0.383 1749.800 o
1 10 1 69.121 72.655 1.442 41.724 o
1 10 2 7.624 8.997 0.599 355.029 o
1 10 3 196.581 194.820 3.130 10.293 o
1 10 4 274.271 272.823 4.366 5.936 o
1 10 5 149.627 149.402 2.453 15.514 o
1 10 6 348.393 346.116 5.445 4.002 o
1 10 7 198.214 198.715 3.150 10.134 o
1 10 8 14.661 13.285 0.599 244.567 o
1 10 9 52.748 54.935 1.413 52.569 o
1 10 10 33.503 34.154 1.069 89.678 o
1 10 11 159.095 158.537 3.709 10.585 o
1 10 12 2.672 3.140 0.952 276.041 o
1 10 13 2.538 4.317 1.226 175.072 o
1 10 14 24.423 27.561 1.511 76.376 o
1 10 15 26.542 29.268 2.630 34.182 o
1 10 16 3.361 1.305 2.796 36.979 o
1 10 17 0.760 1.707 2.777 37.937 o
1 11 0 33.685 33.929 0.922 98.349 o
1 11 1 121.006 122.077 2.110 20.614 o
1 11 2 61.809 63.256 1.315 48.761 o
1 11 3 26.881 30.396 0.971 109.390 o
1 11 4 3.730 4.091 0.579 529.463 o
1 11 5 10.308 10.390 0.657 283.289 o
1 11 6 243.055 236.000 3.993 7.147 o
1 11 7 66.116 65.414 1.452 43.855 o
1 11 8 0.743 1.462 0.510 932.086 o
1 11 9 28.316 28.395 0.883 115.566 o
1 11 10 36.705 37.765 1.079 83.148 o
1 11 11 64.634 67.730 1.923 35.545 o
1 11 12 107.966 106.859 2.826 17.953 o
1 11 13 94.842 92.416 2.649 20.857 o
1 11 14 43.011 48.440 3.581 18.689 o
1 11 15 33.933 35.302 2.836 28.816 o
1 11 16 8.667 7.643 2.885 33.473 o
1 12 0 18.314 19.977 0.746 173.489 o
1 12 1 31.562 29.808 0.854 109.966 o
1 12 2 90.798 94.388 1.825 28.747 o
1 12 3 304.542 299.010 4.661 5.144 o
1 12 4 47.918 52.394 1.187 62.642 o
1 12 5 3.110 4.798 0.648 467.470 o
1 12 6 46.366 46.438 1.217 64.830 o
1 12 7 34.123 33.379 1.069 89.380 o
1 12 8 14.746 14.659 0.814 191.109 o
1 12 9 20.161 19.564 0.883 147.871 o
1 12 10 18.688 19.947 0.912 148.048 o
1 12 11 26.621 28.052 1.462 77.098 o
1 12 12 10.934 9.517 1.334 123.005 o
1 12 13 33.234 37.608 1.737 56.389 o
1 12 14 6.333 6.064 3.640 21.658 o
1 12 15 1.899 3.159 2.659 40.931 o
1 12 16 29.276 19.967 5.848 8.231 o
1 13 0 76.087 75.609 1.491 38.314 o
1 13 1 40.676 39.698 1.069 78.351 o
1 13 2 153.610 159.871 2.885 13.381 o
1 13 3 18.760 18.328 0.775 170.623 o
1 13 4 159.016 154.004 3.238 12.086 o
1 13 5 34.564 37.922 1.217 78.349 o
1 13 6 79.130 80.102 1.962 30.609 o
1 13 7 0.475 0.569 0.628 696.755 o
1 13 8 33.334 34.262 1.109 87.544 o
1 13 9 14.409 16.464 0.942 164.670 o
1 13 10 111.654 108.468 2.335 20.775 o
1 13 11 7.090 5.926 1.266 148.022 o
1 13 12 27.202 26.953 1.766 61.328 o
1 13 13 2.017 3.866 1.570 112.724 o
1 13 14 21.087 26.266 3.787 18.726 o
1 13 15 9.814 25.186 7.476 5.191 o
1 14 0 17.741 18.132 0.903 155.648 o
1 14 1 24.069 24.941 0.922 125.266 o
1 14 2 4.101 3.993 0.706 402.046 o
1 14 3 135.421 130.063 2.659 16.157 o
1 14 4 64.368 64.845 1.580 42.136 o
1 14 5 4.613 6.476 0.854 285.832 o
1 14 6 4.140 4.170 0.805 332.559 o
1 14 7 8.842 10.557 0.991 192.118 o
1 14 8 32.977 34.233 1.364 74.057 o
1 14 9 32.000 33.124 1.256 81.290 o
1 14 10 25.605 24.804 1.364 85.998 o
1 14 11 18.450 22.645 1.903 61.043 o
1 14 12 14.565 13.295 2.031 59.339 o
1 14 13 76.751 70.899 3.944 14.086 o
1 15 0 6.602 7.221 1.011 208.005 o
1 15 1 12.274 13.893 0.981 171.056 o
1 15 2 29.621 30.926 1.325 80.923 o
1 15 3 20.562 22.812 1.187 108.737 o
1 15 4 16.837 18.976 1.177 120.578 o
1 15 5 164.315 159.498 3.189 11.923 o
1 15 6 73.218 79.043 2.110 29.920 o
1 15 7 13.373 16.758 1.344 110.302 o
1 15 8 17.461 19.947 1.295 105.917 o
1 15 9 34.854 39.129 1.766 54.153 o
1 15 10 99.689 97.057 2.463 21.617 o
1 15 11 3.675 5.357 2.355 50.926 o
1 15 12 9.748 8.615 2.129 58.001 o
1 16 0 6.256 4.435 1.570 105.605 o
1 16 1 68.331 69.408 2.316 28.873 o
1 16 2 70.564 75.246 2.394 27.115 o
1 16 3 43.557 44.319 1.727 50.344 o
1 16 4 21.046 23.921 1.580 76.725 o
1 16 5 30.496 33.114 1.589 65.429 o
1 16 6 84.053 85.626 2.296 25.610 o
1 16 7 23.340 28.601 1.668 68.025 o
1 16 8 74.893 74.676 2.365 26.886 o
1 16 9 53.813 52.100 2.306 33.089 o
1 16 10 22.514 22.793 1.992 55.067 o
1 16 11 19.560 7.476 4.759 12.505 o
1 17 0 25.630 29.700 1.982 52.578 o
1 17 1 17.963 21.576 1.697 72.907 o
1 17 2 10.672 9.792 1.766 79.035 o
1 17 3 11.832 15.277 1.845 70.638 o
1 17 4 23.199 25.471 2.011 53.393 o
1 17 5 38.810 40.787 2.208 39.688 o
1 17 6 11.144 14.384 2.002 62.321 o
1 17 7 13.350 14.786 1.727 77.464 o
1 17 8 1.499 1.943 1.913 78.521 o
1 17 9 8.463 6.240 4.484 14.342 o
1 18 0 2.097 3.140 1.766 90.460 o
1 18 1 2.336 0.608 1.786 89.629 o
1 18 2 28.839 29.258 2.257 42.682 o
1 18 3 6.235 6.956 2.198 56.625 o
1 18 4 37.520 36.019 2.590 32.442 o
1 18 5 8.172 7.938 2.551 42.234 o
1 18 6 15.963 21.360 3.552 21.539 o
2 0 0 3259.620 3295.460 69.751 0.041 o
2 0 1 7891.010 7944.540 123.754 0.010 o
2 0 2 829.326 874.434 13.098 0.813 o
2 0 3 0.720 1.796 0.177 3180.990 o
2 0 4 31.398 28.915 0.540 133.074 o
2 0 5 620.695 618.036 9.292 1.484 o
2 0 6 840.085 842.948 12.637 0.844 o
2 0 7 565.576 563.032 8.467 1.757 o
2 0 8 1.317 1.207 0.235 2294.350 o
2 0 9 6.573 7.496 0.432 502.451 o
2 0 10 116.453 120.556 2.002 21.860 o
2 0 11 642.134 637.129 10.253 1.317 o
2 0 12 117.097 120.065 2.021 21.689 o
2 0 13 6.976 7.584 0.618 368.414 o
2 0 14 0.078 2.522 0.569 786.820 o
2 0 15 29.535 29.013 0.922 109.534 o
2 0 16 253.818 249.726 4.023 6.806 o
2 0 17 167.365 167.141 2.943 12.394 o
2 0 18 2.056 2.659 1.050 239.418 o
2 0 19 28.645 30.377 1.697 62.559 o
2 0 20 6.203 5.632 1.825 80.130 o
2 1 0 283.948 302.473 4.611 5.395 o
2 1 1 1647.930 1661.990 24.833 0.234 o
2 1 2 812.825 861.855 13.040 0.830 o
2 1 3 5783.730 5952.200 91.955 0.019 o
2 1 4 261.974 259.273 3.944 6.689 o
2 1 5 840.184 838.670 12.588 0.848 o
2 1 6 134.858 133.213 2.110 18.776 o
2 1 7 240.943 229.887 3.797 7.521 o
2 1 8 1190.300 1173.360 17.553 0.449 o
2 1 9 78.575 75.716 1.325 39.983 o
2 1 10 111.942 110.165 1.854 24.060 o
2 1 11 30.340 29.994 0.755 119.304 o
2 1 12 4.567 5.416 0.481 576.538 o
2 1 13 289.833 288.413 4.494 5.517 o
2 1 14 21.957 22.900 0.765 151.154 o
2 1 15 85.049 85.832 1.639 32.786 o
2 1 16 6.514 10.145 0.854 249.974 o
2 1 17 4.964 5.298 0.863 283.764 o
2 1 18 99.681 100.648 2.286 22.828 o
2 1 19 32.188 33.379 1.707 59.215 o
2 1 20 20.417 21.625 2.178 49.021 o
2 2 0 1102.250 1156.690 17.219 0.482 o
2 2 1 79.707 83.850 1.315 38.513 o
2 2 2 1134.400 1173.260 17.524 0.463 o
2 2 3 498.417 533.420 9.233 1.771 o
2 2 4 941.907 965.240 16.925 0.565 o
2 2 5 568.631 555.280 9.684 1.554 o
2 2 6 1334.160 1317.310 19.692 0.361 o
2 2 7 347.176 341.122 5.171 4.196 o
2 2 8 102.795 100.609 1.648 27.795 o
2 2 9 234.838 228.866 3.562 8.012 o
2 2 10 44.519 45.408 0.883 79.065 o
2 2 11 22.081 21.203 0.628 170.679 o
2 2 12 297.900 287.030 4.425 5.492 o
2 2 13 57.841 56.603 1.109 57.205 o
2 2 14 63.678 61.970 1.276 49.042 o
2 2 15 21.115 21.851 0.844 146.168 o
2 2 16 20.312 22.488 0.962 133.495 o
2 2 17 75.731 79.121 1.766 33.999 o
2 2 18 18.543 20.663 1.383 95.666 o
2 2 19 8.177 11.489 1.472 108.768 o
2 2 20 9.799 8.418 1.992 65.297 o
2 3 0 46.094 52.826 0.883 73.801 o
2 3 1 930.093 974.454 14.570 0.662 o
2 3 2 1278.950 1259.700 18.838 0.392 o
2 3 3 28.218 28.630 0.549 142.145 o
2 3 4 1149.570 1170.240 20.241 0.396 o
2 3 5 17.209 17.416 0.608 208.874 o
2 3 6 434.935 427.317 7.467 2.502 o
2 3 7 225.377 224.638 4.033 7.516 o
2 3 8 754.436 724.237 10.852 1.087 o
2 3 9 356.364 344.840 5.279 4.047 o
2 3 10 76.466 81.476 1.403 38.624 o
2 3 11 63.025 61.627 1.138 52.320 o
2 3 12 70.401 68.927 1.295 44.468 o
2 3 13 55.730 55.397 1.128 58.336 o
2 3 14 98.970 96.586 1.766 27.731 o
2 3 15 41.124 44.025 1.079 75.371 o
2 3 16 27.200 28.444 0.971 110.613 o
2 3 17 52.701 54.072 1.540 49.467 o
2 3 18 32.795 35.077 1.413 71.412 o
2 3 19 72.485 70.526 2.522 25.693 o
2 3 20 35.504 34.802 3.228 23.263 o
2 4 0 817.530 830.791 12.373 0.879 o
2 4 1 856.580 870.430 12.991 0.804 o
2 4 2 86.490 90.777 1.472 33.839 o
2 4 3 1627.190 1612.140 23.999 0.246 o
2 4 4 117.598 120.458 1.962 21.990 o
2 4 5 163.827 169.741 3.071 12.098 o
2 4 6 2.298 1.354 0.255 1651.470 o
2 4 7 631.326 644.910 11.548 1.176 o
2 4 8 201.361 200.423 3.679 8.914 o
2 4 9 86.866 85.106 1.766 30.985 o
2 4 10 68.734 69.555 1.521 41.010 o
2 4 11 38.370 39.139 0.814 93.388 o
2 4 12 91.591 90.385 1.560 31.757 o
2 4 13 3.704 3.876 0.451 701.585 o
2 4 14 34.914 34.449 0.863 99.513 o
2 4 15 29.009 28.748 0.932 110.018 o
2 4 16 23.250 25.383 1.334 90.520 o
2 4 17 34.552 38.059 1.805 53.172 o
2 4 18 33.838 40.277 2.208 41.075 o
2 4 19 35.039 36.038 2.463 35.412 o
2 4 20 6.101 9.900 3.895 18.896 o
2 5 0 56.202 57.398 1.001 60.661 o
2 5 1 350.486 357.075 5.406 3.971 o
2 5 2 316.037 318.457 4.827 4.797 o
2 5 3 209.499 209.547 3.238 9.450 o
2 5 4 156.943 167.554 2.659 13.804 o
2 5 5 468.144 452.896 6.829 2.542 o
2 5 6 113.274 118.103 2.296 20.407 o
2 5 7 162.212 164.600 3.061 12.302 o
2 5 8 116.275 114.551 2.237 20.668 o
2 5 9 0.784 1.521 0.422 1245.600 o
2 5 10 55.283 58.056 1.354 52.083 o
2 5 11 76.495 74.686 1.629 36.306 o
2 5 12 165.857 164.424 3.120 11.974 o
2 5 13 5.732 4.504 0.628 419.771 o
2 5 14 21.642 21.988 1.020 124.279 o
2 5 15 68.685 67.759 1.894 35.061 o
2 5 16 83.060 84.949 2.276 25.994 o
2 5 17 18.093 21.517 1.639 76.543 o
2 5 18 45.377 47.312 2.325 34.903 o
2 5 19 23.018 24.686 2.463 39.228 o
2 6 0 30.647 30.534 0.667 124.288 o
2 6 1 217.130 218.093 3.385 8.852 o
2 6 2 503.014 488.738 7.388 2.221 o
2 6 3 17.444 19.466 0.530 214.286 o
2 6 4 461.685 470.881 7.094 2.455 o
2 6 5 684.628 662.904 10.008 1.278 o
2 6 6 68.291 69.270 1.325 44.685 o
2 6 7 126.733 131.329 2.522 17.396 o
2 6 8 306.289 300.374 5.573 4.404 o
2 6 9 74.429 75.491 1.776 34.584 o
2 6 10 107.483 108.625 2.159 22.466 o
2 6 11 200.955 194.016 3.630 9.103 o
2 6 12 37.813 36.313 1.060 83.708 o
2 6 13 61.729 62.981 1.511 44.745 o
2 6 14 32.489 32.408 1.226 82.819 o
2 6 15 15.656 14.835 1.236 120.352 o
2 6 16 81.091 80.220 2.414 25.141 o
2 6 17 112.108 117.387 3.356 14.501 o
2 6 18 40.022 42.161 2.257 38.092 o
2 6 19 6.808 6.564 2.335 50.447 o
2 7 0 113.188 115.699 1.903 23.194 o
2 7 1 95.360 91.994 1.550 30.905 o
2 7 2 56.409 53.866 1.020 61.200 o
2 7 3 11.443 12.225 0.500 312.722 o
2 7 4 220.890 223.254 3.444 8.590 o
2 7 5 338.543 333.439 5.102 4.339 o
2 7 6 66.114 69.447 1.236 47.137 o
2 7 7 202.578 192.004 3.012 10.404 o
2 7 8 3.347 4.661 0.706 411.218 o
2 7 9 134.982 136.372 2.659 15.981 o
2 7 10 16.967 18.613 0.785 176.254 o
2 7 11 27.070 26.609 0.932 115.921 o
2 7 12 23.064 24.922 0.962 123.743 o
2 7 13 50.005 51.344 1.540 51.274 o
2 7 14 140.216 133.497 3.297 13.086 o
2 7 15 53.870 58.468 2.227 33.794 o
2 7 16 10.695 11.156 1.472 105.070 o
2 7 17 30.099 35.263 2.159 44.199 o
2 7 18 38.075 39.904 2.374 36.237 o
2 7 19 2.004 13.511 5.504 9.623 o
2 8 0 406.227 407.733 6.201 3.111 o
2 8 1 103.375 110.146 1.864 25.163 o
2 8 2 216.862 216.082 3.395 8.867 o
2 8 3 105.768 105.387 1.786 25.792 o
2 8 4 728.899 712.237 10.803 1.122 o
2 8 5 31.217 31.309 0.746 116.662 o
2 8 6 42.143 43.201 0.903 82.091 o
2 8 7 62.681 63.197 1.305 48.598 o
2 8 8 72.766 72.596 1.560 38.662 o
2 8 9 70.644 69.319 1.560 39.780 o
2 8 10 244.060 234.773 4.327 6.690 o
2 8 11 156.440 148.352 2.875 13.559 o
2 8 12 26.714 26.815 1.069 105.037 o
2 8 13 41.712 40.797 1.521 58.855 o
2 8 14 92.954 92.651 2.531 21.979 o
2 8 15 23.002 25.589 1.599 73.198 o
2 8 16 57.704 59.243 2.306 31.688 o
2 8 17 8.368 9.596 1.776 80.379 o
2 8 18 21.272 24.019 2.247 46.011 o
2 9 0 21.740 22.253 0.677 163.844 o
2 9 1 35.535 34.861 0.863 98.218 o
2 9 2 13.288 14.933 0.608 246.819 o
2 9 3 106.620 107.634 1.825 25.191 o
2 9 4 138.796 139.688 2.316 17.193 o
2 9 5 100.218 103.464 1.805 26.622 o
2 9 6 11.742 12.834 0.520 298.540 o
2 9 7 94.371 95.987 1.688 29.341 o
2 9 8 116.728 110.469 1.953 22.742 o
2 9 9 422.106 407.556 7.202 2.667 o
2 9 10 56.255 53.209 1.393 51.797 o
2 9 11 32.288 31.652 1.717 59.238 o
2 9 12 209.558 207.840 4.739 6.840 o
2 9 13 4.868 5.387 1.128 188.435 o
2 9 14 35.453 37.363 1.766 54.288 o
2 9 15 55.351 57.349 2.070 36.406 o
2 9 16 12.885 12.068 1.884 68.608 o
2 9 17 57.654 53.984 2.345 31.552 o
2 9 18 54.856 53.444 5.632 8.328 o
2 10 0 97.434 101.855 1.854 26.749 o
2 10 1 20.731 21.654 0.677 169.210 o
2 10 2 13.054 12.392 0.589 265.928 o
2 10 3 42.265 42.249 0.962 80.033 o
2 10 4 17.940 19.810 0.697 183.232 o
2 10 5 64.622 61.823 1.236 49.460 o
2 10 6 21.738 24.078 0.746 152.202 o
2 10 7 84.656 82.388 1.491 35.082 o
2 10 8 15.364 15.277 0.618 226.710 o
2 10 9 43.025 41.150 1.403 62.223 o
2 10 10 11.104 12.598 1.099 155.688 o
2 10 11 45.617 46.056 1.658 51.099 o
2 10 12 136.430 136.715 3.405 12.769 o
2 10 13 48.984 50.599 1.796 45.152 o
2 10 14 12.127 12.471 1.560 93.321 o
2 10 15 21.152 21.743 1.599 76.339 o
2 10 16 30.784 33.674 2.119 45.376 o
2 10 17 33.223 38.776 4.052 15.800 o
2 11 0 36.206 35.999 0.971 90.477 o
2 11 1 212.116 213.727 3.444 8.928 o
2 11 2 6.795 7.457 0.608 378.712 o
2 11 3 9.145 10.332 0.638 304.897 o
2 11 4 30.887 34.792 0.952 100.200 o
2 11 5 83.610 83.968 1.678 32.834 o
2 11 6 13.635 14.423 0.657 233.913 o
2 11 7 196.559 196.184 3.611 9.229 o
2 11 8 223.995 214.434 3.905 7.845 o
2 11 9 23.952 22.969 0.746 146.669 o
2 11 10 272.031 261.628 5.867 4.595 o
2 11 11 28.605 30.818 1.354 80.266 o
2 11 12 15.351 16.739 1.550 87.961 o
2 11 13 41.705 44.427 1.982 43.916 o
2 11 14 17.727 21.527 1.874 63.221 o
2 11 15 17.506 16.641 1.805 68.614 o
2 11 16 3.956 3.915 2.747 37.922 o
2 12 0 103.262 102.689 1.874 25.636 o
2 12 1 213.240 212.962 3.513 8.783 o
2 12 2 39.296 41.337 1.040 80.258 o
2 12 3 90.710 92.318 1.737 29.867 o
2 12 4 122.668 125.246 2.188 19.829 o
2 12 5 11.108 12.971 0.677 255.871 o
2 12 6 375.966 363.129 6.633 3.175 o
2 12 7 157.628 159.753 3.042 12.664 o
2 12 8 6.160 6.103 0.638 386.321 o
2 12 9 11.159 11.489 0.785 230.014 o
2 12 10 23.915 24.666 1.266 95.350 o
2 12 11 11.294 11.372 1.354 117.829 o
2 12 12 12.850 14.433 1.589 88.740 o
2 12 13 68.851 69.977 2.423 27.380 o
2 12 14 0.227 2.149 1.746 95.117 o
2 12 15 6.743 6.633 1.746 85.701 o
2 13 0 78.330 78.356 1.511 37.013 o
2 13 1 44.587 46.468 1.109 70.059 o
2 13 2 51.406 52.688 1.207 59.676 o
2 13 3 116.471 117.328 2.139 21.142 o
2 13 4 113.117 112.648 2.453 19.660 o
2 13 5 3.755 4.808 0.677 424.228 o
2 13 6 2.153 2.571 0.667 511.492 o
2 13 7 13.861 16.101 0.824 189.975 o
2 13 8 91.792 93.171 2.002 26.911 o
2 13 9 6.579 9.154 0.863 250.037 o
2 13 10 74.931 74.323 2.325 27.365 o
2 13 11 118.299 118.564 3.257 14.631 o
2 13 12 111.388 110.087 3.248 15.258 o
2 13 13 22.404 23.057 2.080 51.592 o
2 13 14 8.431 4.925 1.923 71.535 o
2 14 0 4.382 4.965 0.706 386.298 o
2 14 1 39.935 41.886 1.109 76.270 o
2 14 2 46.538 49.765 1.325 59.991 o
2 14 3 27.650 30.367 1.128 96.378 o
2 14 4 124.636 127.816 2.698 16.758 o
2 14 5 34.651 36.264 1.266 76.586 o
2 14 6 91.146 89.011 2.060 26.742 o
2 14 7 192.734 187.432 3.611 9.447 o
2 14 8 32.289 34.929 1.325 76.386 o
2 14 9 0.667 1.030 1.020 271.445 o
2 14 10 37.787 41.209 2.031 44.397 o
2 14 11 3.651 5.661 1.776 86.635 o
2 14 12 22.951 28.523 2.198 46.333 o
2 14 13 45.476 44.427 2.453 32.798 o
2 15 0 48.312 51.541 1.540 52.013 o
2 15 1 93.849 98.558 2.414 22.550 o
2 15 2 12.630 14.551 1.187 134.093 o
2 15 3 12.339 14.354 1.060 155.501 o
2 15 4 159.631 158.831 3.238 11.967 o
2 15 5 44.287 46.821 1.501 56.411 o
2 15 6 4.556 3.522 0.883 288.319 o
2 15 7 45.069 47.400 1.639 51.621 o
2 15 8 22.528 24.009 1.442 84.368 o
2 15 9 13.566 15.159 1.374 108.091 o
2 15 10 3.620 4.239 1.825 83.030 o
2 15 11 0.952 5.328 2.119 63.682 o
2 15 12 17.928 23.999 2.669 35.369 o
2 16 0 107.385 109.419 3.120 16.183 o
2 16 1 81.251 89.472 2.806 20.966 o
2 16 2 51.392 54.965 1.825 42.898 o
2 16 3 20.122 22.449 1.550 80.157 o
2 16 4 14.657 19.456 1.756 72.597 o
2 16 5 165.080 160.754 3.630 10.585 o
2 16 6 29.345 31.024 1.756 59.406 o
2 16 7 3.527 5.720 1.580 107.564 o
2 16 8 31.883 36.499 1.903 51.309 o
2 16 9 17.830 19.064 1.746 70.987 o
2 16 10 7.298 15.149 2.306 49.975 o
2 17 0 40.366 39.825 2.080 42.520 o
2 17 1 43.351 45.232 2.178 38.635 o
2 17 2 34.691 35.989 2.237 40.680 o
2 17 3 45.944 47.115 2.129 38.811 o
2 17 4 6.361 9.606 1.707 88.046 o
2 17 5 37.175 38.216 1.923 48.233 o
2 17 6 61.443 60.401 2.551 27.482 o
2 17 7 9.441 9.566 1.854 73.788 o
2 17 8 83.060 72.341 2.806 21.585 o
2 18 0 148.393 145.880 4.199 9.702 o
2 18 1 24.404 23.371 2.365 41.675 o
2 18 2 30.314 27.002 2.178 44.839 o
2 18 3 15.450 15.424 2.139 53.603 o
2 18 4 164.993 151.276 4.504 8.530 o
2 18 5 5.845 6.397 2.522 43.950 o
2 18 6 26.997 24.382 6.103 7.586 o
3 0 1 191.903 203.150 3.081 10.421 o
3 0 2 157.724 170.330 2.610 13.858 o
3 0 3 1436.600 1482.610 22.174 0.296 o
3 0 4 36.136 36.696 0.648 107.302 o
3 0 5 261.530 259.498 3.974 6.659 o
3 0 6 1374.610 1375.260 20.497 0.336 o
3 0 7 368.733 371.695 5.652 3.667 o
3 0 8 69.221 71.527 1.236 45.442 o
3 0 9 109.326 106.662 1.913 24.202 o
3 0 10 29.958 29.612 0.746 121.321 o
3 0 11 0.373 0.648 0.442 1331.840 o
3 0 12 5.974 6.907 0.510 471.515 o
3 0 13 10.632 11.332 0.628 284.785 o
3 0 14 451.866 436.873 6.672 2.680 o
3 0 15 1.385 1.560 0.608 651.593 o
3 0 16 86.490 89.885 1.796 30.260 o
3 0 17 16.043 18.387 1.079 135.401 o
3 0 18 5.084 6.446 1.276 151.370 o
3 0 19 0.653 3.130 1.599 111.584 o
3 0 20 12.803 17.210 2.188 52.283 o
3 1 0 701.703 717.182 10.665 1.160 o
3 1 1 563.417 569.615 8.497 1.749 o
3 1 2 23.326 21.949 0.432 185.383 o
3 1 3 532.701 542.113 8.664 1.807 o
3 1 4 395.560 395.027 6.240 3.177 o
3 1 5 1218.680 1195.280 17.906 0.431 o
3 1 6 597.403 606.811 9.115 1.555 o
3 1 7 144.563 145.055 2.286 16.701 o
3 1 8 255.737 254.131 3.905 6.885 o
3 1 9 49.411 47.989 0.942 71.076 o
3 1 10 44.397 41.915 0.854 82.240 o
3 1 11 45.476 43.632 0.912 77.889 o
3 1 12 362.283 350.943 5.377 3.927 o
3 1 13 65.280 63.442 1.236 48.799 o
3 1 14 129.082 130.946 2.208 18.875 o
3 1 15 59.034 61.637 1.344 49.716 o
3 1 16 157.246 160.411 2.816 13.429 o
3 1 17 45.115 48.980 1.383 59.174 o
3 1 18 1.441 2.374 1.177 198.345 o
3 1 19 42.048 44.329 1.894 46.170 o
3 1 20 14.528 13.305 2.100 56.148 o
3 2 0 1906.190 1972.490 29.474 0.171 o
3 2 1 724.843 746.205 11.156 1.078 o
3 2 2 227.183 223.921 3.405 8.496 o
3 2 3 1000.530 1001.470 16.758 0.547 o
3 2 4 201.851 203.503 3.620 8.980 o
3 2 5 321.321 330.044 5.818 4.018 o
3 2 6 310.788 302.699 5.730 4.249 o
3 2 7 220.327 215.454 3.316 8.927 o
3 2 8 71.173 73.793 1.325 42.793 o
3 2 9 789.847 819.802 12.284 0.908 o
3 2 10 299.679 295.586 4.543 5.317 o
3 2 11 132.690 132.369 2.188 18.602 o
3 2 12 90.453 89.561 1.580 31.877 o
3 2 13 8.038 7.496 0.540 393.115 o
3 2 14 7.497 8.252 0.618 353.373 o
3 2 15 48.181 47.792 1.109 66.664 o
3 2 16 26.246 28.964 1.030 107.139 o
3 2 17 32.864 36.244 1.325 75.260 o
3 2 18 16.542 16.513 1.226 118.014 o
3 2 19 74.606 73.264 2.159 29.552 o
3 2 20 3.014 3.189 2.561 43.779 o
3 3 0 669.149 658.283 9.841 1.319 o
3 3 1 398.344 400.904 6.024 3.241 o
3 3 2 466.881 468.124 7.006 2.468 o
3 3 3 634.481 638.473 9.566 1.412 o
3 3 4 161.832 162.432 2.934 12.773 o
3 3 5 51.955 49.245 1.069 64.553 o
3 3 6 130.477 129.671 2.453 17.530 o
3 3 7 396.777 375.717 6.593 3.067 o
3 3 8 18.183 18.603 0.677 188.194 o
3 3 9 274.229 270.458 4.857 5.454 o
3 3 10 182.711 181.015 3.375 10.381 o
3 3 11 29.632 28.905 0.706 125.884 o
3 3 12 21.575 21.478 0.608 174.762 o
3 3 13 53.487 52.816 1.099 61.384 o
3 3 14 19.795 18.897 0.677 179.535 o
3 3 15 10.419 12.029 0.638 279.928 o
3 3 16 45.388 46.203 1.334 61.512 o
3 3 17 37.779 43.809 1.913 47.257 o
3 3 18 32.907 42.053 2.060 45.028 o
3 3 19 5.437 6.525 1.982 69.137 o
3 3 20 62.792 62.294 4.494 12.015 o
3 4 0 3442.340 3398.210 50.805 0.057 o
3 4 1 38.762 41.121 0.765 93.704 o
3 4 2 601.841 611.256 9.164 1.537 o
3 4 3 237.876 239.365 3.660 7.689 o
3 4 4 173.623 174.677 3.150 11.392 o
3 4 5 108.044 102.993 1.943 24.391 o
3 4 6 54.258 53.876 1.177 58.385 o
3 4 7 544.425 545.086 9.527 1.626 o
3 4 8 314.875 311.127 5.553 4.310 o
3 4 9 146.717 142.936 2.679 14.976 o
3 4 10 322.035 313.207 5.848 4.052 o
3 4 11 83.715 81.564 1.737 32.348 o
3 4 12 78.540 74.431 1.639 35.674 o
3 4 13 49.829 46.684 1.217 62.343 o
3 4 14 3.541 3.346 0.677 447.922 o
3 4 15 47.718 50.167 1.501 53.765 o
3 4 16 43.887 45.104 1.776 48.620 o
3 4 17 35.542 39.541 1.746 54.416 o
3 4 18 9.811 13.177 2.070 59.790 o
3 4 19 1.171 2.374 2.060 68.006 o
3 4 20 25.617 23.872 8.487 4.007 o
3 5 0 2.173 2.345 0.294 1375.440 o
3 5 1 195.987 197.047 3.051 10.453 o
3 5 2 834.322 830.291 12.804 0.841 o
3 5 3 1.562 2.237 0.245 1816.120 o
3 5 4 51.940 49.696 0.912 69.095 o
3 5 5 778.322 798.472 13.805 0.821 o
3 5 6 812.327 808.529 13.982 0.789 o
3 5 7 103.031 101.492 2.021 24.529 o
3 5 8 385.660 368.839 6.544 3.156 o
3 5 9 170.470 171.537 3.356 10.991 o
3 5 10 154.513 154.641 2.934 13.291 o
3 5 11 2.928 2.541 0.569 608.615 o
3 5 12 68.293 67.082 1.550 41.032 o
3 5 13 47.023 47.371 1.305 61.080 o
3 5 14 134.261 132.055 2.679 16.076 o
3 5 15 3.172 4.641 0.952 264.069 o
3 5 16 60.550 60.234 1.923 37.483 o
3 5 17 31.898 37.127 2.217 41.788 o
3 5 18 22.776 27.316 2.365 41.585 o
3 5 19 97.257 96.174 3.699 13.991 o
3 6 0 70.763 70.938 1.236 44.952 o
3 6 1 368.115 358.733 5.475 3.806 o
3 6 2 396.634 403.818 6.093 3.213 o
3 6 3 182.033 184.047 2.885 11.606 o
3 6 4 230.127 226.374 3.483 8.269 o
3 6 5 469.624 460.166 6.947 2.489 o
3 6 6 243.870 238.286 4.298 6.704 o
3 6 7 4.213 4.739 0.579 501.176 o
3 6 8 17.320 17.396 0.736 185.742 o
3 6 9 188.393 180.848 3.365 10.229 o
3 6 10 30.305 30.956 0.981 102.241 o
3 6 11 59.711 57.604 1.433 48.305 o
3 6 12 97.948 92.789 1.953 26.470 o
3 6 13 131.484 124.186 2.463 17.612 o
3 6 14 57.663 59.056 1.707 42.758 o
3 6 15 74.136 76.070 2.365 26.894 o
3 6 16 4.025 5.367 1.521 114.677 o
3 6 17 0.062 2.237 1.501 128.276 o
3 6 18 3.274 4.641 2.188 58.942 o
3 6 19 4.316 3.434 2.541 44.073 o
3 7 0 91.011 92.288 1.570 31.574 o
3 7 1 29.723 30.642 0.746 120.683 o
3 7 2 300.601 299.785 4.592 5.241 o
3 7 3 176.791 174.834 2.757 12.368 o
3 7 4 87.268 80.446 1.472 34.912 o
3 7 5 304.791 295.468 4.533 5.268 o
3 7 6 158.974 154.671 2.512 14.565 o
3 7 7 324.213 315.248 5.632 4.171 o
3 7 8 160.847 159.989 3.071 12.425 o
3 7 9 129.133 127.630 2.531 17.304 o
3 7 10 0.324 0.657 0.451 1290.450 o
3 7 11 34.785 31.780 0.991 94.183 o
3 7 12 118.675 111.588 2.394 19.583 o
3 7 13 175.088 169.339 3.542 10.379 o
3 7 14 0.608 0.098 1.069 252.268 o
3 7 15 245.320 244.428 5.701 5.042 o
3 7 16 4.760 7.437 1.805 82.198 o
3 7 17 57.006 59.419 2.473 29.282 o
3 7 18 29.802 31.799 2.374 39.023 o
3 7 19 7.194 14.717 8.585 3.969 o
3 8 0 138.908 135.293 2.374 17.074 o
3 8 1 335.178 327.640 5.033 4.437 o
3 8 2 250.217 249.677 4.042 6.841 o
3 8 3 53.046 55.279 1.069 61.673 o
3 8 4 55.949 56.672 1.079 59.074 o
3 8 5 540.856 523.883 8.085 1.923 o
3 8 6 1.204 2.227 0.334 1477.660 o
3 8 7 212.622 213.609 3.944 8.020 o
3 8 8 76.726 80.387 1.756 33.762 o
3 8 9 29.095 29.778 0.991 104.532 o
3 8 10 25.552 25.913 1.011 112.873 o
3 8 11 131.775 130.573 2.816 15.634 o
3 8 12 24.864 24.872 1.119 105.753 o
3 8 13 66.276 65.032 2.080 32.982 o
3 8 14 7.811 11.352 1.197 150.430 o
3 8 15 55.807 56.770 2.080 36.185 o
3 8 16 20.806 27.806 2.080 51.286 o
3 8 17 46.741 50.962 2.531 30.683 o
3 8 18 4.546 7.761 2.306 52.257 o
3 9 0 131.100 129.131 2.159 19.038 o
3 9 1 58.950 57.045 1.148 55.487 o
3 9 2 168.756 167.710 2.708 13.048 o
3 9 3 246.010 233.821 3.689 7.539 o
3 9 4 56.677 56.299 1.148 56.999 o
3 9 5 117.764 117.681 2.060 21.493 o
3 9 6 358.245 345.125 5.455 3.931 o
3 9 7 88.451 88.158 1.707 31.030 o
3 9 8 122.218 117.985 2.404 18.933 o
3 9 9 2.279 2.031 0.579 639.765 o
3 9 10 53.435 53.954 1.570 48.436 o
3 9 11 85.220 78.474 2.423 24.633 o
3 9 12 72.837 72.999 2.060 31.188 o
3 9 13 127.541 123.450 3.150 14.535 o
3 9 14 9.883 11.578 1.697 84.317 o
3 9 15 2.967 4.003 1.482 123.596 o
3 9 16 61.522 62.343 2.463 28.507 o
3 9 17 19.131 22.498 2.433 41.212 o
3 10 0 66.785 68.387 1.334 45.255 o
3 10 1 34.568 34.645 0.981 93.059 o
3 10 2 118.894 121.694 2.070 21.095 o
3 10 3 127.007 126.580 2.208 19.254 o
3 10 4 86.397 87.118 1.580 33.037 o
3 10 5 16.965 17.249 0.638 205.558 o
3 10 6 10.218 10.135 0.540 330.905 o
3 10 7 260.989 254.642 4.435 6.164 o
3 10 8 39.227 38.413 1.158 76.417 o
3 10 9 270.978 258.527 5.701 4.759 o
3 10 10 589.170 546.911 11.754 1.243 o
3 10 11 25.796 27.600 1.403 81.712 o
3 10 12 89.686 90.336 2.473 22.955 o
3 10 13 1.717 4.415 1.452 130.529 o
3 10 14 44.895 48.175 2.041 40.936 o
3 10 15 6.232 8.703 1.756 84.348 o
3 10 16 24.242 29.091 2.296 42.887 o
3 10 17 50.108 50.510 3.032 23.487 o
3 11 0 102.811 105.564 1.854 25.655 o
3 11 1 125.242 127.836 2.188 19.468 o
3 11 2 180.832 184.616 2.983 11.384 o
3 11 3 157.243 153.356 2.728 13.918 o
3 11 4 101.468 101.080 1.815 26.528 o
3 11 5 124.042 122.989 2.090 20.380 o
3 11 6 80.664 82.369 1.550 35.339 o
3 11 7 12.054 12.873 0.687 245.180 o
3 11 8 83.984 83.291 1.727 32.227 o
3 11 9 50.053 49.411 1.580 50.611 o
3 11 10 98.566 98.146 2.649 20.257 o
3 11 11 24.048 24.696 1.315 91.414 o
3 11 12 34.164 37.638 1.854 51.761 o
3 11 13 23.264 25.913 1.580 73.999 o
3 11 14 46.269 47.930 2.090 39.480 o
3 11 15 4.980 7.898 1.746 86.830 o
3 11 16 3.879 3.699 2.345 51.553 o
3 12 0 6.700 6.044 0.579 414.241 o
3 12 1 93.551 92.926 1.697 29.681 o
3 12 2 102.000 102.178 1.884 25.776 o
3 12 3 76.953 75.697 1.472 38.339 o
3 12 4 171.941 171.419 3.002 11.938 o
3 12 5 35.289 36.234 1.011 89.383 o
3 12 6 19.464 19.525 0.795 162.464 o
3 12 7 62.446 62.961 1.403 46.701 o
3 12 8 41.047 39.296 1.030 79.926 o
3 12 9 222.958 211.431 5.691 5.412 o
3 12 10 16.699 18.878 1.276 110.100 o
3 12 11 46.740 48.126 1.884 44.151 o
3 12 12 66.838 63.570 2.561 26.416 o
3 12 13 0.030 0.638 1.746 96.241 o
3 12 14 16.315 18.622 1.913 62.866 o
3 12 15 18.479 15.542 2.365 44.355 o
3 13 0 58.390 59.773 1.266 52.268 o
3 13 1 2.225 2.502 0.549 678.367 o
3 13 2 15.048 15.414 0.795 191.497 o
3 13 3 14.085 15.296 0.746 207.436 o
3 13 4 174.417 171.586 3.091 11.585 o
3 13 5 126.497 126.246 2.531 17.551 o
3 13 6 47.559 47.547 1.325 60.045 o
3 13 7 43.398 46.282 1.285 64.554 o
3 13 8 27.100 27.002 1.011 108.951 o
3 13 9 10.945 12.451 1.472 103.716 o
3 13 10 5.314 5.239 1.236 160.716 o
3 13 11 94.886 90.660 2.845 19.446 o
3 13 12 7.706 9.743 1.717 85.739 o
3 13 13 107.161 107.330 3.365 14.947 o
3 13 14 49.298 48.578 3.297 20.853 o
3 14 0 50.322 50.952 1.217 60.620 o
3 14 1 7.676 8.203 0.755 286.469 o
3 14 2 36.129 37.628 1.168 79.394 o
3 14 3 161.590 159.017 3.110 12.288 o
3 14 4 80.632 86.411 1.962 29.753 o
3 14 5 32.218 35.273 1.187 83.773 o
3 14 6 34.069 35.587 1.256 77.968 o
3 14 7 45.769 49.853 1.531 53.936 o
3 14 8 14.393 15.316 1.089 142.799 o
3 14 9 20.463 22.940 1.884 60.799 o
3 14 10 16.529 16.817 1.903 63.773 o
3 14 11 3.150 5.387 1.756 89.101 o
3 14 12 27.911 27.993 2.423 38.706 o
3 14 13 50.574 47.351 2.610 29.146 o
3 15 0 2.662 4.131 0.873 312.458 o
3 15 1 134.834 132.496 3.140 13.985 o
3 15 2 58.701 61.892 1.972 36.846 o
3 15 3 41.101 46.645 1.717 51.199 o
3 15 4 5.361 8.173 1.109 184.842 o
3 15 5 19.746 20.693 1.256 105.381 o
3 15 6 114.899 114.904 2.649 18.203 o
3 15 7 68.567 69.427 1.953 33.983 o
3 15 8 14.568 16.954 1.276 115.750 o
3 15 9 43.225 45.703 2.178 38.607 o
3 15 10 2.764 5.936 1.707 94.054 o
3 15 11 120.082 111.941 3.414 13.978 o
3 15 12 89.889 80.348 4.111 12.634 o
3 16 0 9.900 12.353 1.383 115.807 o
3 16 1 2.634 4.965 1.158 191.876 o
3 16 2 125.369 125.962 3.071 14.943 o
3 16 3 11.561 11.960 1.364 115.538 o
3 16 4 61.644 64.296 2.119 33.394 o
3 16 5 20.078 22.518 1.521 82.186 o
3 16 6 9.893 12.314 1.550 97.172 o
3 16 7 60.282 62.755 2.198 32.572 o
3 16 8 110.899 101.560 2.943 17.221 o
3 16 9 26.679 29.239 2.708 32.579 o
3 16 10 148.134 133.438 4.543 8.963 o
3 17 0 4.689 6.015 1.511 114.279 o
3 17 1 49.564 50.402 2.139 37.294 o
3 17 2 23.688 23.774 2.002 53.933 o
3 17 3 10.840 13.648 1.874 70.050 o
3 17 4 11.960 15.944 1.796 73.445 o
3 17 5 4.568 6.731 1.766 86.076 o
3 17 6 24.955 24.765 2.021 52.426 o
3 17 7 1.609 5.367 1.982 72.043 o
3 17 8 13.474 19.378 2.492 41.316 o
3 18 0 7.884 6.584 3.150 28.474 o
3 18 1 10.905 12.618 2.355 47.373 o
3 18 2 17.644 15.983 2.423 42.711 o
3 18 3 26.438 28.954 2.433 38.692 o
3 18 4 4.856 3.885 2.188 58.394 o
3 18 5 5.548 9.664 3.032 30.728 o
4 0 0 282.956 288.364 6.132 4.208 o
4 0 1 24.374 25.569 0.510 164.635 o
4 0 2 928.582 946.108 14.109 0.690 o
4 0 3 3433.740 3352.010 50.226 0.058 o
4 0 4 260.447 274.088 4.160 6.346 o
4 0 5 323.659 326.002 4.945 4.605 o
4 0 6 1161.040 1170.780 17.524 0.457 o
4 0 7 362.910 366.504 5.750 3.669 o
4 0 8 94.091 88.913 1.501 31.999 o
4 0 9 118.443 117.750 1.943 22.175 o
4 0 10 26.499 27.541 0.716 135.067 o
4 0 11 88.077 87.795 1.570 32.697 o
4 0 12 124.183 127.012 2.149 19.828 o
4 0 13 3.258 3.709 0.540 605.199 o
4 0 14 1.259 1.560 0.461 1015.760 o
4 0 15 15.089 17.161 0.844 177.777 o
4 0 16 168.994 164.100 2.787 12.877 o
4 0 17 4.941 7.349 0.942 241.634 o
4 0 18 0.928 3.552 1.472 129.930 o
4 0 19 23.151 27.404 1.982 54.146 o
4 0 20 3.394 5.181 2.178 59.269 o
4 1 0 721.187 757.685 11.283 1.064 o
4 1 1 1596.930 1546.020 23.018 0.263 o
4 1 2 771.488 772.648 11.548 0.993 o
4 1 3 873.335 880.419 13.550 0.761 o
4 1 4 1245.570 1296.140 19.810 0.376 o
4 1 5 330.675 334.813 5.073 4.418 o
4 1 6 1.998 1.354 0.235 1873.060 o
4 1 7 83.394 86.814 1.452 35.327 o
4 1 8 12.516 11.921 0.451 315.694 o
4 1 9 13.741 12.834 0.471 288.627 o
4 1 10 5.254 5.661 0.442 581.581 o
4 1 11 17.849 17.945 0.628 199.977 o
4 1 12 23.958 25.589 0.736 143.544 o
4 1 13 30.786 31.829 0.814 112.252 o
4 1 14 48.080 49.490 1.158 64.489 o
4 1 15 47.351 50.432 1.177 64.031 o
4 1 16 15.611 16.807 0.893 167.691 o
4 1 17 65.242 65.149 1.707 39.452 o
4 1 18 120.978 120.153 2.757 16.960 o
4 1 19 26.123 26.678 1.913 55.690 o
4 1 20 11.224 13.383 2.306 48.945 o
4 2 0 548.050 544.890 8.163 1.868 o
4 2 1 2232.840 2252.230 33.615 0.130 o
4 2 2 292.495 298.176 4.504 5.419 o
4 2 3 133.424 136.254 2.129 18.670 o
4 2 4 94.677 95.261 1.599 30.225 o
4 2 5 274.510 279.426 4.268 5.990 o
4 2 6 321.485 315.660 4.808 4.773 o
4 2 7 3.368 3.071 0.245 1188.810 o
4 2 8 30.004 30.210 0.657 126.965 o
4 2 9 196.530 193.731 3.042 10.513 o
4 2 10 501.075 498.461 7.535 2.177 o
4 2 11 39.770 38.069 0.854 90.319 o
4 2 12 141.566 138.796 2.316 17.019 o
4 2 13 142.752 139.306 2.365 16.693 o
4 2 14 4.952 4.965 0.589 465.736 o
4 2 15 27.476 29.788 0.932 111.945 o
4 2 16 42.798 46.262 1.295 64.625 o
4 2 17 13.958 13.157 0.971 167.617 o
4 2 18 48.844 51.354 2.051 39.190 o
4 2 19 15.314 18.191 2.374 44.566 o
4 2 20 66.522 69.614 4.631 11.252 o
4 3 0 250.687 251.767 3.827 7.094 o
4 3 1 285.588 288.816 4.396 5.658 o
4 3 2 284.758 296.331 4.474 5.548 o
4 3 3 288.196 294.506 4.494 5.500 o
4 3 4 34.819 35.028 0.677 109.817 o
4 3 5 164.633 158.458 2.914 12.799 o
4 3 6 1030.010 996.912 17.219 0.524 o
4 3 7 63.491 61.882 1.325 48.122 o
4 3 8 977.027 940.348 16.268 0.582 o
4 3 9 269.016 264.679 4.759 5.646 o
4 3 10 187.268 185.401 3.454 9.985 o
4 3 11 201.233 194.379 3.768 8.815 o
4 3 12 53.912 54.729 1.511 49.544 o
4 3 13 68.791 66.729 1.521 41.449 o
4 3 14 104.126 101.845 2.159 23.257 o
4 3 15 7.872 8.732 0.854 244.570 o
4 3 16 69.621 70.477 1.962 33.491 o
4 3 17 76.622 78.424 2.306 27.047 o
4 3 18 21.563 22.586 1.776 65.597 o
4 3 19 2.030 2.855 2.580 43.415 o
4 3 20 7.688 13.157 7.673 4.961 o
4 4 0 518.014 507.507 7.624 2.098 o
4 4 1 368.130 375.708 5.691 3.639 o
4 4 2 865.700 888.405 13.265 0.779 o
4 4 3 696.371 683.872 10.253 1.225 o
4 4 4 801.838 792.654 11.843 0.940 o
4 4 5 3.901 4.611 0.471 640.495 o
4 4 6 117.118 117.907 2.266 20.233 o
4 4 7 105.208 106.721 2.110 23.216 o
4 4 8 74.516 74.343 1.580 37.613 o
4 4 9 73.969 75.088 1.629 36.919 o
4 4 10 16.303 16.346 0.736 193.719 o
4 4 11 337.297 330.594 5.887 3.867 o
4 4 12 51.871 53.876 1.305 56.245 o
4 4 13 95.147 90.267 1.943 27.191 o
4 4 14 62.808 60.665 1.609 42.785 o
4 4 15 51.798 54.906 1.913 40.820 o
4 4 16 42.755 45.860 1.746 49.778 o
4 4 17 30.951 33.507 1.668 61.526 o
4 4 18 2.546 4.827 2.296 53.984 o
4 4 19 4.722 9.684 2.423 47.220 o
4 5 0 1113.340 1094.140 16.307 0.513 o
4 5 1 340.334 344.585 5.230 4.199 o
4 5 2 155.222 155.573 2.482 14.866 o
4 5 3 134.043 137.481 2.188 18.270 o
4 5 4 373.763 373.912 5.691 3.610 o
4 5 5 284.411 287.256 5.122 5.015 o
4 5 6 25.941 26.060 0.765 134.187 o
4 5 7 118.790 113.962 2.237 20.448 o
4 5 8 97.337 92.906 1.923 26.829 o
4 5 9 239.519 241.033 4.405 6.609 o
4 5 10 71.726 73.960 1.629 37.681 o
4 5 11 87.395 85.204 1.796 30.535 o
4 5 12 113.947 106.908 2.325 20.693 o
4 5 13 124.718 121.851 2.541 17.799 o
4 5 14 33.666 32.947 1.177 84.008 o
4 5 15 321.940 325.413 6.535 3.595 o
4 5 16 13.066 15.659 1.452 100.315 o
4 5 17 1.138 2.826 1.864 82.526 o
4 5 18 29.088 32.947 2.453 37.190 o
4 5 19 44.196 36.794 2.620 30.765 o
4 6 0 175.933 164.865 2.590 13.132 o
4 6 1 129.160 128.081 2.110 19.527 o
4 6 2 395.182 401.767 6.132 3.209 o
4 6 3 139.759 140.876 2.276 17.256 o
4 6 4 104.597 98.058 1.639 27.790 o
4 6 5 11.761 12.353 0.383 345.037 o
4 6 6 163.317 155.367 2.953 12.800 o
4 6 7 208.966 202.944 3.728 8.606 o
4 6 8 72.338 74.578 1.580 38.192 o
4 6 9 146.501 144.467 2.875 14.162 o
4 6 10 49.445 51.148 1.256 59.916 o
4 6 11 309.684 298.647 5.357 4.544 o
4 6 12 137.902 133.654 2.679 15.793 o
4 6 13 47.508 48.322 1.423 56.734 o
4 6 14 120.765 120.654 2.806 16.695 o
4 6 15 39.747 40.993 1.913 47.052 o
4 6 16 41.173 46.792 2.139 39.882 o
4 6 17 46.899 47.832 2.208 36.839 o
4 6 18 3.705 5.985 2.070 64.888 o
4 6 19 37.942 37.137 3.895 16.753 o
4 7 0 143.244 140.827 2.316 16.821 o
4 7 1 370.290 370.409 5.642 3.667 o
4 7 2 2.060 1.589 0.245 1744.400 o
4 7 3 157.969 153.415 2.541 14.552 o
4 7 4 327.512 313.865 4.876 4.675 o
4 7 5 111.279 110.960 1.884 23.880 o
4 7 6 217.839 214.139 3.934 7.924 o
4 7 7 23.413 25.265 0.893 129.409 o
4 7 8 44.209 45.300 1.246 65.755 o
4 7 9 42.687 43.073 1.158 71.201 o
4 7 10 70.811 69.623 1.619 38.708 o
4 7 11 61.336 60.302 1.482 46.018 o
4 7 12 191.767 185.931 3.817 9.048 o
4 7 13 188.351 183.811 3.954 8.865 o
4 7 14 14.044 14.629 1.501 95.009 o
4 7 15 51.618 54.111 2.021 38.706 o
4 7 16 18.968 20.192 1.805 66.471 o
4 7 17 15.329 17.043 1.992 59.910 o
4 7 18 16.442 16.307 2.198 50.694 o
4 8 0 230.107 227.454 3.709 7.898 o
4 8 1 82.937 85.077 1.531 34.686 o
4 8 2 49.988 52.424 1.060 65.128 o
4 8 3 11.349 10.479 0.500 326.434 o
4 8 4 108.315 111.451 1.884 24.240 o
4 8 5 77.965 78.267 1.511 37.125 o
4 8 6 45.312 43.122 0.883 79.437 o
4 8 7 45.685 44.692 1.187 67.022 o
4 8 8 133.956 133.330 2.639 16.239 o
4 8 9 14.480 13.972 0.814 194.314 o
4 8 10 24.862 24.696 0.932 122.762 o
4 8 11 105.069 103.758 2.443 20.893 o
4 8 12 14.252 15.081 1.040 151.242 o
4 8 13 71.010 70.791 2.119 30.931 o
4 8 14 16.038 17.739 1.393 100.287 o
4 8 15 155.705 157.418 4.101 9.634 o
4 8 16 20.096 19.339 1.854 63.470 o
4 8 17 28.341 27.453 2.374 39.901 o
4 8 18 7.053 10.803 2.531 42.768 o
4 9 0 68.401 71.448 1.423 42.513 o
4 9 1 332.520 321.155 5.033 4.487 o
4 9 2 71.425 71.282 1.354 42.660 o
4 9 3 48.265 49.824 1.060 67.433 o
4 9 4 16.433 17.465 0.657 204.495 o
4 9 5 26.299 26.629 0.746 134.235 o
4 9 6 9.041 9.390 0.481 383.789 o
4 9 7 12.368 12.343 0.814 211.193 o
4 9 8 120.242 114.149 2.296 19.931 o
4 9 9 253.077 237.442 4.739 6.032 o
4 9 10 2.435 2.276 0.618 568.551 o
4 9 11 55.442 53.238 1.688 44.965 o
4 9 12 48.093 48.479 1.688 48.697 o
4 9 13 45.136 43.946 1.776 48.353 o
4 9 14 22.825 23.960 1.678 69.515 o
4 9 15 6.061 7.977 1.403 125.023 o
4 9 16 30.292 32.398 2.502 35.895 o
4 9 17 34.083 31.839 2.541 34.384 o
4 10 0 0.775 0.991 0.422 1302.930 o
4 10 1 165.614 166.680 2.865 12.726 o
4 10 2 28.952 30.504 0.824 116.637 o
4 10 3 140.009 145.448 2.492 16.105 o
4 10 4 67.956 72.067 1.383 43.247 o
4 10 5 18.999 19.309 0.697 179.366 o
4 10 6 52.227 51.648 1.069 63.494 o
4 10 7 146.655 139.051 2.345 16.511 o
4 10 8 43.362 39.953 1.197 70.370 o
4 10 9 27.942 27.070 1.226 91.319 o
4 10 10 60.637 60.165 1.815 39.495 o
4 10 11 139.814 136.382 3.346 12.856 o
4 10 12 43.181 48.666 2.031 41.591 o
4 10 13 6.656 10.381 1.531 105.146 o
4 10 14 110.202 107.918 3.238 15.431 o
4 10 15 40.394 50.726 2.522 31.926 o
4 10 16 44.684 49.088 2.502 31.670 o
4 10 17 22.598 19.506 4.425 14.107 o
4 11 0 190.630 193.770 3.179 10.392 o
4 11 1 55.327 56.760 1.236 55.379 o
4 11 2 137.541 138.590 2.325 17.283 o
4 11 3 52.349 53.748 1.168 59.879 o
4 11 4 115.753 112.078 1.962 22.695 o
4 11 5 152.100 149.225 2.482 15.248 o
4 11 6 40.254 39.345 0.991 82.538 o
4 11 7 2.445 3.150 0.442 845.685 o
4 11 8 129.040 126.374 3.100 14.602 o
4 11 9 188.402 181.888 4.258 8.264 o
4 11 10 54.086 53.748 1.776 43.326 o
4 11 11 0.413 0.932 1.069 250.464 o
4 11 12 48.160 51.030 2.110 38.167 o
4 11 13 71.621 74.843 2.688 23.741 o
4 11 14 2.493 4.072 1.599 107.951 o
4 11 15 3.541 5.602 1.903 76.242 o
4 11 16 37.538 38.599 2.845 27.980 o
4 12 0 13.108 14.453 0.746 216.300 o
4 12 1 14.273 16.072 0.775 197.859 o
4 12 2 106.457 111.627 1.953 23.955 o
4 12 3 211.164 211.363 3.405 9.058 o
4 12 4 8.490 10.626 0.657 303.349 o
4 12 5 115.318 113.305 2.129 21.543 o
4 12 6 194.903 183.321 3.571 9.530 o
4 12 7 37.958 36.352 1.011 85.995 o
4 12 8 10.601 11.460 1.069 165.070 o
4 12 9 39.259 41.072 1.472 62.073 o
4 12 10 0.452 1.256 1.050 257.897 o
4 12 11 53.083 54.474 2.139 35.986 o
4 12 12 187.248 180.220 4.523 7.794 o
4 12 13 132.297 127.336 3.640 12.234 o
4 12 14 13.670 13.491 1.992 61.711 o
4 12 15 66.071 60.450 3.051 21.386 o
4 13 0 2.462 3.817 0.657 491.909 o
4 13 1 197.997 197.038 3.218 10.017 o
4 13 2 57.098 60.940 1.403 49.391 o
4 13 3 30.537 30.387 0.981 102.327 o
4 13 4 140.954 141.023 2.580 15.802 o
4 13 5 46.988 50.530 1.462 55.216 o
4 13 6 34.948 37.824 1.344 71.812 o
4 13 7 58.997 62.000 1.570 44.700 o
4 13 8 140.181 132.820 2.993 14.320 o
4 13 9 125.369 125.099 3.738 12.161 o
4 13 10 62.854 65.346 2.266 30.810 o
4 13 11 11.581 11.401 1.737 79.745 o
4 13 12 10.987 11.470 2.051 60.622 o
4 13 13 22.325 22.429 2.217 46.890 o
4 13 14 33.371 34.576 2.963 26.980 o
4 14 0 3.399 4.278 0.824 330.618 o
4 14 1 53.867 55.544 1.472 50.375 o
4 14 2 69.193 72.371 1.658 38.134 o
4 14 3 38.713 41.896 1.246 71.389 o
4 14 4 75.549 78.336 1.854 32.913 o
4 14 5 48.938 54.406 1.648 48.190 o
4 14 6 201.386 211.274 3.993 8.193 o
4 14 7 175.583 167.289 3.297 11.049 o
4 14 8 1.039 1.629 0.726 493.290 o
4 14 9 73.671 73.705 2.571 24.808 o
4 14 10 14.800 19.545 1.933 62.456 o
4 14 11 125.842 121.812 3.866 11.732 o
4 14 12 34.668 34.645 2.306 39.171 o
4 14 13 38.314 39.266 3.679 18.390 o
4 15 0 35.403 40.365 1.462 65.255 o
4 15 1 60.155 59.557 1.796 40.103 o
4 15 2 137.252 137.657 3.169 13.625 o
4 15 3 186.487 192.495 4.150 8.408 o
4 15 4 55.284 57.349 1.894 39.870 o
4 15 5 6.372 9.115 1.295 140.263 o
4 15 6 5.222 8.006 1.325 139.631 o
4 15 7 15.553 17.524 1.452 95.652 o
4 15 8 128.866 117.975 2.885 15.864 o
4 15 9 5.821 7.535 1.992 67.956 o
4 15 10 10.214 12.461 2.178 54.684 o
4 15 11 45.088 42.278 2.845 26.813 o
4 16 0 79.978 82.104 2.502 24.264 o
4 16 1 69.483 68.672 2.325 28.621 o
4 16 2 35.968 38.295 1.688 56.627 o
4 16 3 37.362 39.796 1.913 48.160 o
4 16 4 29.515 31.731 1.491 71.445 o
4 16 5 15.550 17.769 1.482 92.897 o
4 16 6 130.650 124.873 3.257 13.874 o
4 16 7 17.694 17.367 1.580 82.900 o
4 16 8 3.831 3.277 1.403 135.339 o
4 16 9 5.270 6.044 2.482 45.482 o
4 16 10 5.506 7.947 2.747 37.251 o
4 17 0 16.349 16.160 1.953 61.541 o
4 17 1 41.381 41.709 2.335 36.150 o
4 17 2 15.745 18.181 1.933 62.309 o
4 17 3 17.756 19.682 2.257 47.508 o
4 17 4 66.822 69.309 2.561 26.045 o
4 17 5 82.657 81.643 2.806 21.193 o
4 17 6 21.470 22.037 1.894 60.040 o
4 17 7 2.073 1.766 1.746 93.213 o
4 17 8 144.495 115.689 6.240 5.866 o
4 18 0 18.341 22.037 2.355 43.782 o
4 18 1 30.881 28.473 2.590 34.282 o
4 18 2 6.704 6.731 1.943 70.795 o
4 18 3 80.399 70.016 3.081 19.588 o
4 18 4 45.514 48.666 3.513 19.121 o
5 0 1 194.806 201.777 3.100 10.303 o
5 0 2 74.443 80.328 1.315 40.715 o
5 0 3 133.019 126.089 1.992 19.890 o
5 0 4 48.178 53.846 0.952 69.316 o
5 0 5 6.946 7.319 0.334 563.746 o
5 0 6 0.192 0.196 0.186 6445.660 o
5 0 7 356.856 361.971 5.534 3.839 o
5 0 8 0.034 0.412 0.245 4255.570 o
5 0 9 4.762 5.789 0.412 634.042 o
5 0 10 8.539 9.861 0.569 346.800 o
5 0 11 28.500 29.356 0.755 124.273 o
5 0 12 5.956 6.662 0.559 438.606 o
5 0 13 3.852 5.789 0.618 459.482 o
5 0 14 31.998 32.791 0.932 101.296 o
5 0 15 169.111 164.100 2.718 13.087 o
5 0 16 4.957 4.670 0.726 364.850 o
5 0 17 4.902 5.445 1.128 188.132 o
5 0 18 3.460 3.787 1.374 140.919 o
5 0 19 4.630 4.347 1.874 78.126 o
5 0 20 35.954 30.190 7.506 5.039 o
5 1 0 136.676 137.599 2.149 18.237 o
5 1 1 387.846 392.574 5.916 3.366 o
5 1 2 961.995 956.145 14.266 0.665 o
5 1 3 395.505 398.912 6.015 3.265 o
5 1 4 91.636 89.826 1.472 32.754 o
5 1 5 298.990 293.417 4.572 5.311 o
5 1 6 1.119 0.981 0.206 2844.200 o
5 1 7 304.494 295.811 4.553 5.253 o
5 1 8 181.521 177.336 2.777 12.055 o
5 1 9 27.419 28.199 0.677 134.961 o
5 1 10 134.258 133.017 2.198 18.391 o
5 1 11 67.049 66.827 1.276 46.559 o
5 1 12 1.890 1.158 0.363 1305.570 o
5 1 13 0.610 2.286 0.520 874.667 o
5 1 14 58.367 60.538 1.276 51.861 o
5 1 15 17.411 19.093 0.795 171.671 o
5 1 16 64.620 68.574 1.658 40.013 o
5 1 17 6.681 7.496 1.119 178.057 o
5 1 18 8.803 8.840 1.266 139.174 o
5 1 19 129.140 125.501 3.954 11.258 o
5 1 20 31.319 29.288 7.398 5.203 o
5 2 0 1200.010 1204.430 17.955 0.433 o
5 2 1 572.120 581.242 8.889 1.655 o
5 2 2 188.150 189.757 2.924 11.161 o
5 2 3 221.737 230.427 3.532 8.336 o
5 2 4 24.999 24.568 0.579 157.564 o
5 2 5 120.284 119.231 1.913 22.065 o
5 2 6 145.318 141.248 2.247 16.956 o
5 2 7 23.038 23.008 0.540 172.834 o
5 2 8 242.113 245.801 3.895 7.211 o
5 2 9 277.909 269.408 4.160 6.126 o
5 2 10 141.790 142.014 2.316 16.884 o
5 2 11 118.263 116.896 1.953 22.182 o
5 2 12 144.080 139.482 2.325 16.766 o
5 2 13 86.174 83.046 1.501 34.503 o
5 2 14 22.527 22.930 0.736 152.605 o
5 2 15 17.717 18.966 1.060 132.863 o
5 2 16 125.922 128.572 3.012 15.115 o
5 2 17 11.573 15.287 1.511 96.861 o
5 2 18 58.425 59.645 2.669 26.419 o
5 2 19 5.972 5.573 2.286 52.980 o
5 3 0 139.758 135.774 2.149 18.055 o
5 3 1 377.372 377.719 5.769 3.538 o
5 3 2 681.601 678.191 10.165 1.255 o
5 3 3 67.845 69.614 1.197 47.090 o
5 3 4 398.237 396.332 5.985 3.270 o
5 3 5 1023.020 979.624 14.629 0.620 o
5 3 6 226.862 227.562 4.082 7.386 o
5 3 7 18.015 18.289 0.716 183.415 o
5 3 8 150.158 147.675 3.032 13.309 o
5 3 9 37.048 39.286 1.060 82.894 o
5 3 10 22.607 21.448 0.854 141.057 o
5 3 11 2.474 1.462 0.451 904.344 o
5 3 12 190.940 186.029 3.483 9.801 o
5 3 13 228.976 229.848 4.239 7.097 o
5 3 14 6.229 6.456 0.863 265.215 o
5 3 15 24.934 26.747 1.276 91.885 o
5 3 16 16.559 19.810 1.315 105.547 o
5 3 17 33.599 37.324 1.854 52.073 o
5 3 18 44.675 44.417 2.433 33.302 o
5 3 19 27.569 30.622 2.561 35.326 o
5 4 0 59.147 62.265 1.079 55.510 o
5 4 1 507.800 520.763 7.996 2.024 o
5 4 2 245.981 243.633 3.748 7.362 o
5 4 3 178.088 175.982 2.737 12.342 o
5 4 4 911.175 874.954 14.472 0.697 o
5 4 5 594.375 588.777 10.204 1.416 o
5 4 6 112.914 111.137 2.178 21.585 o
5 4 7 204.395 203.288 3.699 8.766 o
5 4 8 92.981 92.759 1.923 27.530 o
5 4 9 25.874 26.433 0.952 116.876 o
5 4 10 19.125 19.427 0.873 152.846 o
5 4 11 267.139 260.784 4.749 5.702 o
5 4 12 5.516 5.975 0.716 350.355 o
5 4 13 88.921 86.745 1.923 28.707 o
5 4 14 271.479 262.805 5.328 5.072 o
5 4 15 25.145 27.836 1.315 88.162 o
5 4 16 2.489 4.700 1.187 184.865 o
5 4 17 117.708 120.350 3.091 15.426 o
5 4 18 3.499 2.316 1.903 77.556 o
5 4 19 6.710 6.299 2.443 46.423 o
5 5 0 180.413 182.045 2.836 11.843 o
5 5 1 34.170 34.959 0.785 104.911 o
5 5 2 744.776 734.941 11.332 1.049 o
5 5 3 138.645 136.529 2.188 17.929 o
5 5 4 50.061 49.500 0.922 70.477 o
5 5 5 35.756 34.655 0.952 93.076 o
5 5 6 146.392 142.671 2.698 14.923 o
5 5 7 206.960 195.360 3.571 9.051 o
5 5 8 118.594 121.763 2.414 19.024 o
5 5 9 362.475 360.313 6.436 3.341 o
5 5 10 54.976 55.897 1.383 52.015 o
5 5 11 151.738 146.566 2.943 13.583 o
5 5 12 72.492 70.291 1.648 37.666 o
5 5 13 68.984 69.751 1.786 36.467 o
5 5 14 99.866 100.579 2.394 21.953 o
5 5 15 4.519 6.907 1.020 218.575 o
5 5 16 36.305 41.395 1.688 55.662 o
5 5 17 54.550 57.791 2.423 30.537 o
5 5 18 44.403 44.496 2.816 27.172 o
5 5 19 35.454 36.244 3.346 21.872 o
5 6 0 306.630 296.655 4.729 5.077 o
5 6 1 11.659 13.972 0.510 295.585 o
5 6 2 955.212 957.273 14.315 0.666 o
5 6 3 36.226 35.636 0.765 101.907 o
5 6 4 101.850 104.111 1.737 26.904 o
5 6 5 235.938 229.023 3.581 7.956 o
5 6 6 35.771 37.068 0.971 90.345 o
5 6 7 65.130 64.031 1.482 43.897 o
5 6 8 17.332 19.692 0.854 161.649 o
5 6 9 458.603 439.012 7.771 2.320 o
5 6 10 156.013 150.815 2.885 13.484 o
5 6 11 159.886 149.824 2.894 13.287 o
5 6 12 31.784 32.261 1.226 83.670 o
5 6 13 13.315 14.060 0.981 166.556 o
5 6 14 40.750 40.473 1.521 59.508 o
5 6 15 8.267 9.429 1.256 141.474 o
5 6 16 113.388 111.284 3.140 15.675 o
5 6 17 49.114 51.884 2.384 32.650 o
5 6 18 6.340 6.319 2.110 61.195 o
5 7 0 78.498 80.524 1.452 37.486 o
5 7 1 486.374 485.932 7.398 2.271 o
5 7 2 753.037 729.712 10.960 1.076 o
5 7 3 83.897 83.438 1.462 35.510 o
5 7 4 41.639 43.024 0.932 81.525 o
5 7 5 11.396 12.166 0.471 323.612 o
5 7 6 19.189 19.113 0.814 161.498 o
5 7 7 76.894 77.433 1.688 35.018 o
5 7 8 9.888 10.989 0.706 267.357 o
5 7 9 81.580 79.062 1.776 32.579 o
5 7 10 33.954 35.057 1.128 85.224 o
5 7 11 68.438 67.308 1.737 37.738 o
5 7 12 232.948 218.319 4.445 6.832 o
5 7 13 83.694 80.563 2.002 29.268 o
5 7 14 13.193 16.444 1.423 102.513 o
5 7 15 83.778 81.849 2.698 22.017 o
5 7 16 47.833 52.590 2.306 34.226 o
5 7 17 59.290 63.864 2.826 24.201 o
5 7 18 6.997 6.230 2.737 37.387 o
5 8 0 116.527 116.768 1.962 22.326 o
5 8 1 250.864 250.511 3.915 6.987 o
5 8 2 101.684 97.636 1.697 27.808 o
5 8 3 441.133 425.031 6.525 2.796 o
5 8 4 125.527 127.797 2.119 19.830 o
5 8 5 34.832 37.049 0.863 97.616 o
5 8 6 120.937 112.402 2.237 20.314 o
5 8 7 41.167 42.200 1.158 72.894 o
5 8 8 30.792 31.956 1.011 98.677 o
5 8 9 56.631 58.713 1.609 45.319 o
5 8 10 146.182 139.630 2.983 13.880 o
5 8 11 91.701 89.325 2.149 25.769 o
5 8 12 11.950 11.480 0.981 177.549 o
5 8 13 0.107 1.727 0.932 325.531 o
5 8 14 96.774 95.673 2.796 19.445 o
5 8 15 11.567 13.216 1.599 90.008 o
5 8 16 60.467 62.127 2.708 25.532 o
5 8 17 73.641 75.334 2.993 20.651 o
5 8 18 22.494 23.852 5.858 8.254 o
5 9 0 31.947 31.319 0.854 107.843 o
5 9 1 268.075 264.208 4.160 6.306 o
5 9 2 116.792 115.012 1.982 22.267 o
5 9 3 33.946 36.784 0.883 98.067 o
5 9 4 190.318 185.018 2.963 11.071 o
5 9 5 105.354 105.593 1.815 25.601 o
5 9 6 25.179 23.440 0.657 151.108 o
5 9 7 9.610 9.664 0.746 262.857 o
5 9 8 29.534 29.925 1.011 102.257 o
5 9 9 11.985 12.667 0.883 196.095 o
5 9 10 51.050 49.814 1.658 48.009 o
5 9 11 90.831 83.487 2.266 25.142 o
5 9 12 61.843 59.900 1.933 37.018 o
5 9 13 87.679 84.979 2.482 23.392 o
5 9 14 15.893 16.405 1.697 76.666 o
5 9 15 1.352 1.737 1.707 98.303 o
5 9 16 49.675 53.709 2.502 30.454 o
5 9 17 31.246 27.963 2.953 27.768 o
5 10 0 517.665 504.338 7.859 2.050 o
5 10 1 39.321 39.178 1.030 81.849 o
5 10 2 150.107 153.444 2.728 14.297 o
5 10 3 46.252 47.076 1.040 70.882 o
5 10 4 33.162 35.087 0.903 99.450 o
5 10 5 83.012 81.240 1.501 35.522 o
5 10 6 48.532 49.039 1.089 66.568 o
5 10 7 57.024 53.493 1.325 53.090 o
5 10 8 34.732 34.203 1.256 77.995 o
5 10 9 119.614 116.582 2.943 16.176 o
5 10 10 93.099 92.494 2.522 22.054 o
5 10 11 20.374 19.967 1.344 97.021 o
5 10 12 23.041 24.176 1.403 86.482 o
5 10 13 150.154 137.069 3.513 11.846 o
5 10 14 9.732 10.842 1.697 84.827 o
5 10 15 26.532 27.482 2.021 51.228 o
5 10 16 25.163 23.636 2.600 35.594 o
5 11 0 41.609 41.709 1.001 79.353 o
5 11 1 100.028 104.111 1.894 25.840 o
5 11 2 5.723 6.024 0.618 409.642 o
5 11 3 92.525 92.877 1.688 29.980 o
5 11 4 77.153 79.052 1.501 37.380 o
5 11 5 29.474 26.904 0.922 111.646 o
5 11 6 208.490 202.699 3.571 8.919 o
5 11 7 239.733 225.020 5.122 5.821 o
5 11 8 77.039 73.352 2.090 29.998 o
5 11 9 0.184 1.020 0.991 292.374 o
5 11 10 13.425 13.736 1.207 130.355 o
5 11 11 16.875 18.014 1.354 102.609 o
5 11 12 59.235 60.459 2.247 32.218 o
5 11 13 2.842 6.839 1.697 94.439 o
5 11 14 138.001 138.079 4.101 10.350 o
5 11 15 79.388 74.254 2.963 20.468 o
5 11 16 0.253 11.597 5.200 10.810 o
5 12 0 190.138 188.796 3.081 10.724 o
5 12 1 164.094 162.559 2.728 13.337 o
5 12 2 64.101 62.579 1.285 48.517 o
5 12 3 10.217 10.341 0.677 277.552 o
5 12 4 56.873 58.880 1.364 50.888 o
5 12 5 285.384 272.695 4.925 5.255 o
5 12 6 9.870 9.027 0.667 292.393 o
5 12 7 55.890 55.465 1.364 52.172 o
5 12 8 84.675 85.724 2.463 23.879 o
5 12 9 15.038 13.776 1.266 119.108 o
5 12 10 29.576 32.329 1.707 60.995 o
5 12 11 72.143 69.633 2.394 27.291 o
5 12 12 11.645 12.461 1.658 85.333 o
5 12 13 64.987 63.844 2.551 26.763 o
5 12 14 57.653 59.380 2.777 25.202 o
5 12 15 37.770 42.043 4.160 14.859 o
5 13 0 14.085 13.462 0.775 206.486 o
5 13 1 41.177 42.435 1.158 72.781 o
5 13 2 207.234 199.216 3.483 9.169 o
5 13 3 78.909 82.182 1.717 33.587 o
5 13 4 54.611 53.768 1.334 54.001 o
5 13 5 197.589 199.726 3.787 8.800 o
5 13 6 79.605 77.738 1.776 33.152 o
5 13 7 22.468 23.636 0.962 126.645 o
5 13 8 80.557 81.368 2.433 24.934 o
5 13 9 65.048 68.799 2.414 28.147 o
5 13 10 18.206 19.486 1.972 58.759 o
5 13 11 12.811 15.139 1.727 77.771 o
5 13 12 49.799 52.257 2.551 29.787 o
5 13 13 77.327 72.302 2.894 21.326 o
5 13 14 6.093 4.180 3.493 23.555 o
5 14 0 175.262 174.873 3.424 10.593 o
5 14 1 23.509 25.991 1.079 110.577 o
5 14 2 27.313 30.966 1.276 86.430 o
5 14 3 31.967 31.329 1.383 75.206 o
5 14 4 99.964 107.997 2.943 17.750 o
5 14 5 24.624 25.422 1.285 92.411 o
5 14 6 23.257 26.482 1.393 85.648 o
5 14 7 160.539 152.748 3.395 11.559 o
5 14 8 29.900 32.006 1.962 51.033 o
5 14 9 4.361 8.409 1.982 69.223 o
5 14 10 42.881 41.081 2.551 31.809 o
5 14 11 25.904 28.846 2.620 34.542 o
5 14 12 54.663 50.501 2.904 24.506 o
5 15 0 158.000 155.623 3.169 12.317 o
5 15 1 0.947 2.090 1.285 170.632 o
5 15 2 32.090 33.919 1.697 59.519 o
5 15 3 12.424 14.825 1.226 128.712 o
5 15 4 50.017 51.688 1.864 42.966 o
5 15 5 7.914 10.557 1.325 129.899 o
5 15 6 7.237 7.280 1.285 142.114 o
5 15 7 0.497 0.863 1.423 143.168 o
5 15 8 6.467 6.299 1.835 78.855 o
5 15 9 1.223 1.521 1.825 86.562 o
5 15 10 144.585 135.774 4.778 8.446 o
5 15 11 48.091 49.568 3.061 23.390 o
5 16 0 8.214 11.656 1.560 98.830 o
5 16 1 22.727 23.568 1.766 65.049 o
5 16 2 115.617 116.170 3.032 15.969 o
5 16 3 39.523 42.975 1.796 50.254 o
5 16 4 2.271 3.444 1.639 103.904 o
5 16 5 11.356 14.080 1.796 74.624 o
5 16 6 33.048 32.643 1.903 51.630 o
5 16 7 116.454 105.465 2.914 16.892 o
5 16 8 15.304 17.779 2.561 39.172 o
5 16 9 90.961 82.084 3.954 13.287 o
5 17 0 48.708 46.968 2.129 38.129 o
5 17 1 4.676 5.239 1.756 87.599 o
5 17 2 5.220 5.396 1.658 96.506 o
5 17 3 24.491 22.586 2.188 47.121 o
5 17 4 6.119 7.133 1.835 78.797 o
5 17 5 61.836 61.450 2.433 28.930 o
5 17 6 16.456 16.268 2.119 53.832 o
5 17 7 11.387 13.815 2.188 53.507 o
5 18 0 4.750 7.319 2.571 42.525 o
5 18 1 84.546 73.165 3.130 18.787 o
5 18 2 1.097 2.266 2.159 62.143 o
5 18 3 21.913 22.047 3.022 28.141 o
6 0 0 1538.930 1479.960 31.181 0.194 o
6 0 1 388.604 401.728 6.073 3.268 o
6 0 2 20.163 22.822 0.540 187.083 o
6 0 3 578.705 565.641 8.507 1.722 o
6 0 4 282.130 274.412 4.199 5.991 o
6 0 5 57.497 57.781 1.040 58.738 o
6 0 6 19.384 19.761 0.530 201.187 o
6 0 7 0.320 0.265 0.206 4946.560 o
6 0 8 1.024 1.737 0.343 1552.500 o
6 0 9 161.031 158.419 2.571 14.136 o
6 0 10 44.660 45.477 0.952 76.308 o
6 0 11 16.491 16.425 0.657 207.307 o
6 0 12 48.248 49.951 1.069 67.077 o
6 0 13 21.419 21.998 0.726 159.481 o
6 0 14 92.773 97.724 1.923 27.167 o
6 0 15 0.584 1.845 0.589 730.132 o
6 0 16 6.054 6.329 0.942 237.014 o
6 0 17 5.126 6.299 1.138 182.565 o
6 0 18 166.672 168.613 3.542 10.654 o
6 0 19 175.676 158.537 3.797 9.869 o
6 1 0 245.649 242.671 3.709 7.431 o
6 1 1 153.942 159.214 2.482 14.834 o
6 1 2 912.375 914.112 13.668 0.726 o
6 1 3 12.023 14.109 0.461 304.690 o
6 1 4 440.536 440.533 6.672 2.717 o
6 1 5 453.293 455.103 6.878 2.576 o
6 1 6 2.993 3.464 0.383 900.670 o
6 1 7 301.913 299.461 4.611 5.211 o
6 1 8 192.414 187.138 2.953 10.980 o
6 1 9 33.053 34.184 0.765 108.825 o
6 1 10 129.230 131.260 2.178 19.005 o
6 1 11 52.936 55.524 1.119 60.311 o
6 1 12 47.938 49.097 1.050 68.306 o
6 1 13 20.855 20.477 0.746 162.004 o
6 1 14 1.069 1.962 0.569 733.636 o
6 1 15 85.350 82.634 1.707 32.244 o
6 1 16 93.642 99.863 2.208 24.264 o
6 1 17 10.819 11.794 1.138 150.932 o
6 1 18 6.690 5.750 2.011 66.762 o
6 1 19 27.671 26.864 2.610 34.608 o
6 2 0 1072.310 1099.300 16.425 0.521 o
6 2 1 623.113 618.624 9.292 1.480 o
6 2 2 446.012 460.372 6.956 2.568 o
6 2 3 6.346 7.123 0.383 555.859 o
6 2 4 197.159 197.047 3.061 10.392 o
6 2 5 322.004 317.868 4.857 4.721 o
6 2 6 166.374 165.748 2.649 13.400 o
6 2 7 123.426 121.625 2.139 20.219 o
6 2 8 240.253 236.981 3.699 7.608 o
6 2 9 36.152 38.177 0.814 97.380 o
6 2 10 330.187 322.823 4.935 4.568 o
6 2 11 79.608 78.042 1.423 37.931 o
6 2 12 3.193 4.091 0.657 465.761 o
6 2 13 8.517 10.292 0.785 256.319 o
6 2 14 46.407 47.822 1.315 61.003 o
6 2 15 6.294 7.820 1.285 143.971 o
6 2 16 15.406 13.305 1.148 134.216 o
6 2 17 21.992 22.871 1.766 65.739 o
6 2 18 18.319 20.732 2.051 54.955 o
6 2 19 35.445 38.324 2.894 27.523 o
6 3 0 13.054 14.168 0.481 286.239 o
6 3 1 872.159 886.561 13.255 0.776 o
6 3 2 189.341 186.402 2.924 11.179 o
6 3 3 1066.130 1067.260 16.160 0.536 o
6 3 4 306.302 305.584 4.661 5.091 o
6 3 5 485.782 471.577 7.104 2.373 o
6 3 6 350.514 344.477 5.259 4.104 o
6 3 7 287.256 282.585 5.033 5.087 o
6 3 8 71.720 70.094 1.501 40.308 o
6 3 9 65.905 63.943 1.433 44.578 o
6 3 10 20.294 20.624 0.824 153.398 o
6 3 11 38.857 38.010 1.109 79.268 o
6 3 12 5.634 5.956 0.805 300.821 o
6 3 13 11.454 13.216 0.912 190.731 o
6 3 14 22.255 23.587 1.138 109.669 o
6 3 15 110.765 115.895 2.777 17.718 o
6 3 16 53.390 52.953 1.903 40.851 o
6 3 17 77.388 85.479 3.002 19.852 o
6 3 18 18.986 20.094 2.080 53.591 o
6 3 19 24.624 25.206 2.649 34.477 o
6 4 0 420.845 419.517 6.358 2.954 o
6 4 1 155.425 156.702 2.482 14.821 o
6 4 2 71.626 72.871 1.256 43.926 o
6 4 3 206.248 209.125 3.267 9.490 o
6 4 4 126.397 130.681 2.100 19.720 o
6 4 5 716.496 698.315 10.479 1.172 o
6 4 6 203.459 204.573 3.728 8.717 o
6 4 7 84.979 87.746 1.962 28.870 o
6 4 8 33.978 33.870 1.020 92.113 o
6 4 9 76.058 77.669 1.854 32.875 o
6 4 10 29.424 29.121 1.030 101.672 o
6 4 11 97.923 95.879 2.002 25.796 o
6 4 12 69.412 70.938 1.737 36.993 o
6 4 13 349.116 336.726 7.506 2.953 o
6 4 14 96.269 94.555 2.316 23.330 o
6 4 15 7.811 10.685 1.276 137.736 o
6 4 16 149.269 146.831 3.464 11.862 o
6 4 17 27.863 34.596 2.080 47.407 o
6 4 18 6.405 7.908 2.806 35.623 o
6 4 19 32.158 34.380 3.571 19.865 o
6 5 0 3.858 3.787 0.373 819.449 o
6 5 1 160.570 164.414 2.669 13.664 o
6 5 2 52.902 55.809 1.050 62.132 o
6 5 3 234.568 233.694 3.650 7.830 o
6 5 4 723.881 711.286 10.655 1.141 o
6 5 5 34.022 32.565 0.706 112.102 o
6 5 6 128.053 129.278 2.482 17.577 o
6 5 7 171.342 172.342 3.228 11.300 o
6 5 8 324.730 320.772 5.740 4.077 o
6 5 9 51.771 53.827 1.393 53.864 o
6 5 10 101.472 97.645 2.060 24.665 o
6 5 11 85.767 78.915 1.727 32.313 o
6 5 12 117.666 118.731 2.669 17.735 o
6 5 13 18.323 19.349 1.109 124.952 o
6 5 14 78.664 77.110 1.982 30.731 o
6 5 15 43.010 50.638 1.845 46.017 o
6 5 16 19.427 20.918 1.433 90.338 o
6 5 17 22.586 27.836 2.620 35.248 o
6 5 18 2.724 1.766 2.904 34.392 o
6 5 19 89.473 76.776 8.016 4.178 o
6 6 0 14.060 12.206 0.569 262.368 o
6 6 1 524.528 528.289 8.046 1.964 o
6 6 2 309.651 305.074 4.700 5.026 o
6 6 3 58.657 55.877 1.069 57.895 o
6 6 4 159.554 163.619 2.639 13.838 o
6 6 5 39.297 39.953 0.863 89.238 o
6 6 6 41.654 40.689 1.069 76.882 o
6 6 7 235.820 228.435 4.199 7.049 o
6 6 8 141.955 139.227 2.718 15.202 o
6 6 9 108.158 106.162 2.159 22.530 o
6 6 10 84.804 83.507 1.815 30.978 o
6 6 11 35.104 37.677 1.256 75.990 o
6 6 12 39.336 38.099 1.285 70.746 o
6 6 13 59.948 61.892 1.776 40.203 o
6 6 14 91.838 91.101 2.316 24.069 o
6 6 15 56.842 57.693 2.227 33.272 o
6 6 16 14.001 18.181 1.688 78.201 o
6 6 17 96.970 94.633 3.650 14.281 o
6 6 18 21.298 21.419 2.953 29.407 o
6 7 0 27.019 29.376 0.746 128.700 o
6 7 1 315.376 321.528 4.955 4.694 o
6 7 2 62.344 62.598 1.207 50.960 o
6 7 3 11.430 13.265 0.540 293.532 o
6 7 4 119.614 120.163 1.982 21.654 o
6 7 5 67.863 66.287 1.226 47.248 o
6 7 6 39.046 37.333 1.060 81.765 o
6 7 7 161.871 160.754 3.071 12.365 o
6 7 8 68.384 66.876 1.599 40.172 o
6 7 9 72.428 73.391 1.737 35.905 o
6 7 10 76.588 69.162 1.688 36.126 o
6 7 11 18.113 18.622 0.981 142.537 o
6 7 12 53.852 54.906 1.688 45.239 o
6 7 13 12.010 12.431 0.962 179.284 o
6 7 14 30.320 33.026 1.599 65.124 o
6 7 15 9.581 10.371 1.452 109.708 o
6 7 16 3.776 4.945 1.805 84.251 o
6 7 17 4.649 7.673 2.286 53.082 o
6 7 18 31.925 38.216 3.483 20.621 o
6 8 0 3.714 3.522 0.510 626.811 o
6 8 1 162.377 160.460 2.610 13.873 o
6 8 2 7.247 8.242 0.549 396.303 o
6 8 3 48.007 49.696 1.040 68.334 o
6 8 4 93.809 98.990 1.737 28.691 o
6 8 5 47.197 49.617 0.991 70.672 o
6 8 6 74.317 71.743 1.619 37.426 o
6 8 7 255.690 253.661 4.651 5.996 o
6 8 8 34.042 32.997 1.089 88.586 o
6 8 9 13.641 13.648 0.805 201.974 o
6 8 10 16.476 17.239 0.991 148.255 o
6 8 11 14.074 13.913 1.020 157.060 o
6 8 12 8.654 8.723 1.325 130.308 o
6 8 13 42.152 42.406 1.727 51.367 o
6 8 14 20.107 20.899 1.540 81.591 o
6 8 15 13.303 12.147 1.756 76.541 o
6 8 16 24.634 27.836 2.188 46.211 o
6 8 17 28.572 30.485 2.953 27.938 o
6 9 0 242.529 237.972 3.758 7.468 o
6 9 1 67.268 70.016 1.334 44.755 o
6 9 2 5.498 6.436 0.549 461.535 o
6 9 3 41.203 41.179 0.962 81.771 o
6 9 4 15.415 15.777 0.648 218.330 o
6 9 5 1.346 1.707 0.422 1126.480 o
6 9 6 122.679 119.378 2.070 20.820 o
6 9 7 75.180 76.286 1.707 35.298 o
6 9 8 178.353 172.822 3.758 9.697 o
6 9 9 2.018 1.756 0.785 405.797 o
6 9 10 4.172 4.867 0.805 327.090 o
6 9 11 153.748 146.115 3.571 11.368 o
6 9 12 50.115 52.463 1.953 40.813 o
6 9 13 10.480 10.204 1.433 110.677 o
6 9 14 62.061 60.175 2.374 29.824 o
6 9 15 56.481 63.167 2.531 28.253 o
6 9 16 45.089 46.596 2.885 26.025 o
6 9 17 16.958 22.194 3.758 19.327 o
6 10 0 26.816 26.217 0.805 128.100 o
6 10 1 8.380 9.351 0.638 321.732 o
6 10 2 13.528 16.032 0.785 200.094 o
6 10 3 157.855 160.469 2.777 13.533 o
6 10 4 107.160 107.251 1.943 24.225 o
6 10 5 242.081 238.109 3.768 7.462 o
6 10 6 121.015 113.972 2.080 21.217 o
6 10 7 67.294 66.866 1.972 34.244 o
6 10 8 79.569 77.041 2.551 24.118 o
6 10 9 31.385 32.898 1.403 73.996 o
6 10 10 45.440 47.999 1.845 45.620 o
6 10 11 20.571 23.931 1.305 97.316 o
6 10 12 58.987 62.422 2.217 32.545 o
6 10 13 13.287 14.649 1.580 88.968 o
6 10 14 126.208 118.270 3.385 13.685 o
6 10 15 1.166 1.668 1.835 85.642 o
6 10 16 6.577 10.371 2.865 34.021 o
6 11 0 123.190 120.879 2.217 19.813 o
6 11 1 33.371 35.616 0.981 94.053 o
6 11 2 244.649 236.471 4.023 7.074 o
6 11 3 75.946 75.795 1.462 38.766 o
6 11 4 264.994 250.423 4.199 6.409 o
6 11 5 31.541 31.250 0.873 107.315 o
6 11 6 85.320 77.433 1.639 33.674 o
6 11 7 19.648 18.171 1.128 121.078 o
6 11 8 107.095 99.686 2.639 19.515 o
6 11 9 55.671 53.837 1.766 43.005 o
6 11 10 48.910 48.028 1.707 47.932 o
6 11 11 116.668 113.442 3.120 15.530 o
6 11 12 11.943 13.050 1.491 99.805 o
6 11 13 13.961 15.610 1.805 71.458 o
6 11 14 35.823 35.685 2.247 40.179 o
6 11 15 69.976 59.537 3.228 19.544 o
6 12 0 60.383 60.764 1.325 49.742 o
6 12 1 86.962 86.578 1.697 31.606 o
6 12 2 150.001 143.839 2.610 15.034 o
6 12 3 116.511 115.679 2.139 21.224 o
6 12 4 7.383 7.928 0.726 304.455 o
6 12 5 23.919 25.471 0.883 128.866 o
6 12 6 11.889 12.147 0.765 227.709 o
6 12 7 0.029 0.392 0.785 471.975 o
6 12 8 19.699 20.771 1.285 102.648 o
6 12 9 40.609 38.236 1.668 54.979 o
6 12 10 94.708 86.941 2.639 21.206 o
6 12 11 21.090 21.645 1.717 69.409 o
6 12 12 75.597 70.477 2.757 22.863 o
6 12 13 29.665 29.641 2.188 44.343 o
6 12 14 19.478 23.450 2.659 35.356 o
6 13 0 22.988 23.175 1.020 119.976 o
6 13 1 65.093 65.836 1.619 41.005 o
6 13 2 4.813 3.827 0.755 355.409 o
6 13 3 152.349 148.362 2.973 13.403 o
6 13 4 10.562 13.589 1.020 170.871 o
6 13 5 0.736 0.863 0.697 556.649 o
6 13 6 28.869 29.778 1.109 96.433 o
6 13 7 13.203 13.569 1.187 133.884 o
6 13 8 0.384 1.403 1.226 190.777 o
6 13 9 39.145 37.726 2.139 41.688 o
6 13 10 100.354 98.646 3.483 14.890 o
6 13 11 98.986 93.584 3.777 13.595 o
6 13 12 12.716 13.854 2.414 44.643 o
6 13 13 10.807 10.744 2.394 46.301 o
6 14 0 551.478 521.460 9.233 1.686 o
6 14 1 51.172 54.886 1.540 49.956 o
6 14 2 11.263 11.509 0.893 200.898 o
6 14 3 26.737 30.534 1.354 82.318 o
6 14 4 31.556 32.388 1.354 76.674 o
6 14 5 36.698 39.649 1.589 59.535 o
6 14 6 17.718 19.182 1.246 111.108 o
6 14 7 32.639 26.138 1.344 79.162 o
6 14 8 13.638 14.678 2.188 52.450 o
6 14 9 32.053 36.686 2.728 30.790 o
6 14 10 101.922 99.147 3.934 12.672 o
6 14 11 0.111 0.785 2.178 61.891 o
6 14 12 5.816 8.870 2.463 45.620 o
6 15 0 4.961 7.643 1.315 142.559 o
6 15 1 13.635 16.729 1.295 115.449 o
6 15 2 251.837 242.210 5.033 5.684 o
6 15 3 38.670 42.357 1.727 52.948 o
6 15 4 66.992 68.681 2.178 31.039 o
6 15 5 45.143 43.897 1.727 49.763 o
6 15 6 3.255 3.630 1.020 238.621 o
6 15 7 2.723 4.935 1.119 203.318 o
6 15 8 108.550 103.660 3.571 13.957 o
6 15 9 89.976 86.146 3.316 16.736 o
6 15 10 75.342 71.017 3.434 17.254 o
6 15 11 30.038 19.937 3.670 19.494 o
6 16 0 1.384 1.217 1.442 136.742 o
6 16 1 26.410 31.132 1.982 51.951 o
6 16 2 77.431 80.838 2.316 26.646 o
6 16 3 43.845 44.407 1.933 44.490 o
6 16 4 23.362 25.049 1.776 63.707 o
6 16 5 228.400 218.917 4.827 6.370 o
6 16 6 9.706 7.437 1.550 100.700 o
6 16 7 1.286 3.012 1.550 117.475 o
6 16 8 22.751 19.908 2.728 33.602 o
6 16 9 6.998 12.834 3.650 21.293 o
6 17 0 12.413 14.148 1.953 64.313 o
6 17 1 101.423 95.507 3.208 16.444 o
6 17 2 1.502 2.718 1.580 113.200 o
6 17 3 38.098 36.656 2.443 35.141 o
6 17 4 70.445 68.858 2.698 24.100 o
6 17 5 9.482 8.772 1.864 73.382 o
6 17 6 7.235 11.352 2.149 57.572 o
6 18 0 0.005 8.095 2.865 35.253 o
6 18 1 8.812 18.524 6.181 7.575 o
7 0 1 560.521 543.840 8.183 1.839 o
7 0 2 8.326 9.233 0.412 436.840 o
7 0 3 182.261 179.759 2.855 11.761 o
7 0 4 467.587 469.134 7.172 2.416 o
7 0 5 218.796 218.849 3.424 8.730 o
7 0 6 1.313 1.472 0.294 1791.010 o
7 0 7 299.788 301.375 4.631 5.207 o
7 0 8 0.201 0.726 0.255 3410.420 o
7 0 9 1.180 1.599 0.334 1580.070 o
7 0 10 7.274 8.026 0.540 403.845 o
7 0 11 10.436 10.057 0.540 328.231 o
7 0 12 13.852 15.659 0.638 232.178 o
7 0 13 110.821 115.012 2.021 22.699 o
7 0 14 166.694 161.303 2.669 13.432 o
7 0 15 27.583 29.043 1.079 101.050 o
7 0 16 69.952 71.556 1.776 36.150 o
7 0 17 63.471 68.220 1.874 36.591 o
7 0 18 8.171 7.025 1.560 102.071 o
7 0 19 11.933 11.833 2.384 46.146 o
7 1 0 0.032 0.736 0.226 4461.160 o
7 1 1 89.886 86.392 1.501 33.223 o
7 1 2 51.562 53.336 0.962 66.501 o
7 1 3 133.070 133.615 2.129 18.817 o
7 1 4 155.414 155.858 2.463 14.919 o
7 1 5 223.648 225.638 3.503 8.396 o
7 1 6 107.987 103.405 1.717 26.156 o
7 1 7 169.418 164.227 2.620 13.380 o
7 1 8 287.032 286.029 4.425 5.629 o
7 1 9 119.080 114.512 1.982 22.033 o
7 1 10 62.002 63.295 1.197 51.165 o
7 1 11 45.659 46.488 1.030 72.005 o
7 1 12 126.655 120.448 2.031 20.590 o
7 1 13 29.163 30.593 0.834 115.361 o
7 1 14 0.975 0.893 0.500 968.502 o
7 1 15 12.664 16.611 0.942 171.349 o
7 1 16 23.068 24.411 1.217 100.722 o
7 1 17 89.679 92.171 2.816 20.034 o
7 1 18 50.597 53.287 2.531 29.884 o
7 1 19 42.782 43.495 2.698 29.203 o
7 2 0 173.552 168.437 2.649 12.982 o
7 2 1 22.949 24.156 0.589 165.392 o
7 2 2 767.598 751.572 11.254 1.029 o
7 2 3 4.873 5.553 0.383 668.000 o
7 2 4 36.534 33.507 0.805 101.009 o
7 2 5 0.981 1.854 0.304 1785.530 o
7 2 6 733.823 727.651 10.920 1.099 o
7 2 7 161.509 161.912 2.659 13.713 o
7 2 8 115.840 112.971 1.903 23.034 o
7 2 9 11.434 10.960 0.471 332.045 o
7 2 10 66.659 64.335 1.217 48.375 o
7 2 11 26.858 25.824 0.706 137.360 o
7 2 12 80.040 78.405 1.756 33.241 o
7 2 13 144.768 140.042 2.708 15.054 o
7 2 14 41.902 43.946 1.462 59.919 o
7 2 15 4.139 3.689 1.217 172.411 o
7 2 16 45.816 48.980 1.845 45.314 o
[truncated: 88,679 more chars]
