# Supplementary material for: Transferable Hirshfeld atom model for rapid evaluation of aspherical atomic form factors
Source: IUCrJ. 2024 Mar 1;11(Pt 2):249–59. doi: 10.1107/S2052252524001507 (PMC10916294; doi:10.1107/S2052252524001507)
Supplement: Supplementary file 1 [file m-11-00249-sup1.zip › cifs/models_comparison/nac_h2o/tham_B3LYP_cc-pVTZ.cif]

data_9K
_audit_creation_date               2023-11-08
_audit_creation_method
;
Olex2 1.3
(compiled 2020.07.31 svn.rc2a77460 for OlexSys, GUI svn.r6145)
;
_audit_contact_author_address      ?
_audit_contact_author_email        ?
_audit_contact_author_name         ''
_audit_contact_author_phone        ?
_publ_contact_author_id_orcid      ?
_publ_section_references
;
Bourhis, L.J., Dolomanov, O.V., Gildea, R.J., Howard, J.A.K., Puschmann, H.
 (2015). Acta Cryst. A71, 59-75.

Dolomanov, O.V., Bourhis, L.J., Gildea, R.J, Howard, J.A.K. & Puschmann, H.
 (2009), J. Appl. Cryst. 42, 339-341.
;
_chemical_formula_moiety           'C7 H11 N O4, H2 O'
_chemical_formula_sum              'C7 H13 N O5'
_chemical_formula_weight           191.185
_chemical_absolute_configuration   unk
loop_
  _atom_type_symbol
  _atom_type_scat_source
  _atom_type_scat_dispersion_source
 H 'DiSCaMB, J. Appl. Cryst. 2018, DOI:10.1107/S1600576717015825' custom 
 C 'DiSCaMB, J. Appl. Cryst. 2018, DOI:10.1107/S1600576717015825' custom 
 O 'DiSCaMB, J. Appl. Cryst. 2018, DOI:10.1107/S1600576717015825' custom
 N 'DiSCaMB, J. Appl. Cryst. 2018, DOI:10.1107/S1600576717015825' custom


_space_group_crystal_system        'orthorhombic'
_space_group_IT_number             19
_space_group_name_H-M_alt          'P 21 21 21'
_space_group_name_Hall             ' P 2ac 2ab'
loop_
  _space_group_symop_id
  _space_group_symop_operation_xyz
 1 x,y,z
 2 x+1/2,-y+1/2,-z
 3 -x,y+1/2,-z+1/2
 4 -x+1/2,-y,z+1/2

_symmetry_Int_Tables_number        19
_cell_length_a                     9.854(3)
_cell_length_b                     9.249(3)
_cell_length_c                     10.144(2)
_cell_angle_alpha                  90
_cell_angle_beta                   90
_cell_angle_gamma                  90
_cell_volume                       924.5(5)
_cell_formula_units_Z              4
_cell_measurement_temperature      9(2)
_exptl_absorpt_coefficient_mu      0.061
_exptl_crystal_density_diffrn      1.374
_exptl_crystal_F_000               408.077
_exptl_crystal_size_max            0.34
_exptl_crystal_size_mid            0.28
_exptl_crystal_size_min            0.28
_exptl_crystal_description        rectangular      
_exptl_crystal_colour             colourless            
_diffrn_measurement_device_type   'Huber type 512 four-circle diffractometer and a 165 mm MAR CCD detector'
_diffrn_reflns_av_R_equivalents    0.0000
_diffrn_reflns_av_unetI/netI       0.0258
_diffrn_reflns_Laue_measured_fraction_full  1.0000
_diffrn_reflns_Laue_measured_fraction_max  0.9991
_diffrn_reflns_limit_h_max         20
_diffrn_reflns_limit_h_min         -20
_diffrn_reflns_limit_k_max         18
_diffrn_reflns_limit_k_min         0
_diffrn_reflns_limit_l_max         20
_diffrn_reflns_limit_l_min         0
_diffrn_reflns_number              8275
_diffrn_reflns_point_group_measured_fraction_full  1.0000
_diffrn_reflns_point_group_measured_fraction_max  0.9984
_diffrn_reflns_theta_full          18.0568
_diffrn_reflns_theta_max           31.88
_diffrn_reflns_theta_min           2.09
_diffrn_ambient_temperature        9(2)
_diffrn_measured_fraction_theta_full  1.0000
_diffrn_measured_fraction_theta_max  0.9991
_diffrn_radiation_type             synchrotron
_diffrn_radiation_wavelength       0.5166
_reflns_Friedel_coverage           0.998
_reflns_limit_h_max                20
_reflns_limit_h_min                -20
_reflns_limit_k_max                18
_reflns_limit_k_min                -18
_reflns_limit_l_max                20
_reflns_limit_l_min                -20
_reflns_number_gt                  7877
_reflns_number_total               8275
_reflns_threshold_expression       I>=2u(I)
_computing_molecular_graphics      'Olex2 1.3 (Dolomanov et al., 2009)'
_computing_publication_material    'Olex2 1.3 (Dolomanov et al., 2009)'
_computing_structure_refinement    'olex2.refine 1.3 (Bourhis et al., 2015)'
_computing_data_collection        'XDS (Kabsch, 1991)'   
_refine_diff_density_max           0.2540
_refine_diff_density_min           -0.1987
_refine_diff_density_rms           0.0546
_refine_ls_abs_structure_details  
 'Flack, H. D. (1983). Acta Cryst. A39, 876-881.'
_refine_ls_abs_structure_Flack     0.5(6)
_refine_ls_d_res_high              0.4890
_refine_ls_d_res_low               7.0681
_refine_ls_goodness_of_fit_ref     1.1025
_refine_ls_hydrogen_treatment      refall
_refine_ls_matrix_type             full
_refine_ls_number_constraints      0
_refine_ls_number_parameters       235
_refine_ls_number_reflns           8275
_refine_ls_number_restraints       0
_refine_ls_R_factor_all            0.0273
_refine_ls_R_factor_gt             0.0248
_refine_ls_restrained_S_all        1.1025
_refine_ls_shift/su_max            0.0008
_refine_ls_shift/su_mean           0.0001
_refine_ls_structure_factor_coef   Fsqd
_refine_ls_weighting_details      
 'w=1/[\s^2^(Fo^2^)+(0.0168P)^2^+0.0475P] where P=(Fo^2^+2Fc^2^)/3'
_refine_ls_weighting_scheme        calc
_refine_ls_wR_factor_gt            0.0490
_refine_ls_wR_factor_ref           0.0496
_refine_special_details
;
Aspherical atom refinement in Olex2
with DiSCaMB generated form factors
using Transferable Hirshfeld Atom Model 
based on B3LYP/cc-pVTZ electron densities 
;
loop_
  _atom_site_label
  _atom_site_type_symbol
  _atom_site_fract_x
  _atom_site_fract_y
  _atom_site_fract_z
  _atom_site_U_iso_or_equiv
  _atom_site_adp_type
  _atom_site_occupancy
  _atom_site_refinement_flags_posn
 O1 O 0.57870(2) 1.11473(3) 0.77183(2) 0.00742(3) Uani 1.000000 .
 O2 O 0.79424(2) 1.11862(3) 0.84045(2) 0.00642(3) Uani 1.000000 .
 O3 O 0.84070(2) 1.20550(3) 0.55092(2) 0.00693(3) Uani 1.000000 .
 O4 O 0.78344(3) 0.69405(3) 0.51519(2) 0.00633(3) Uani 1.000000 .
 O5 O 0.90010(3) 0.45967(3) 0.43046(3) 0.01069(4) Uani 1.000000 .
 N1 N 0.87822(3) 0.97796(3) 0.61458(3) 0.00475(3) Uani 1.000000 .
 C1 C 0.69672(3) 1.07603(3) 0.76141(3) 0.00453(4) Uani 1.000000 .
 C2 C 0.73843(3) 0.96432(3) 0.66018(3) 0.00456(4) Uani 1.000000 .
 C3 C 0.73468(3) 0.81112(3) 0.71985(3) 0.00629(4) Uani 1.000000 .
 C4 C 0.84129(3) 0.73017(3) 0.63964(3) 0.00538(4) Uani 1.000000 .
 C5 C 0.95444(3) 0.84209(3) 0.62490(3) 0.00626(4) Uani 1.000000 .
 C6 C 0.91993(3) 1.10150(3) 0.55824(3) 0.00484(4) Uani 1.000000 .
 C7 C 1.06211(3) 1.10713(4) 0.50529(3) 0.00798(4) Uani 1.000000 .
 H1 H 0.7581(12) 1.1854(12) 0.9043(11) 0.024(3) Uani 1.000000 .
 H2 H 0.8292(11) 0.6177(13) 0.4797(10) 0.029(3) Uani 1.000000 .
 H3 H 0.6699(9) 0.9753(9) 0.5774(7) 0.0197(19) Uani 1.000000 .
 H4 H 0.7658(9) 0.8150(9) 0.8210(8) 0.0212(19) Uani 1.000000 .
 H5 H 0.6360(9) 0.7621(9) 0.7136(9) 0.022(2) Uani 1.000000 .
 H6 H 0.8761(9) 0.6316(9) 0.6893(8) 0.0178(18) Uani 1.000000 .
 H7 H 1.0186(10) 0.8437(9) 0.7117(10) 0.026(2) Uani 1.000000 .
 H8 H 1.0142(8) 0.8259(9) 0.5385(8) 0.0164(18) Uani 1.000000 .
 H9 H 1.1331(10) 1.0649(12) 0.5737(11) 0.036(3) Uani 1.000000 .
 H10 H 1.0885(9) 1.2148(10) 0.4795(11) 0.031(2) Uani 1.000000 .
 H11 H 1.0707(11) 1.0418(12) 0.4198(11) 0.037(3) Uani 1.000000 .
 H12 H 0.8815(11) 0.3737(13) 0.4748(11) 0.031(3) Uani 1.000000 .
 H13 H 0.9552(11) 0.4422(10) 0.3592(10) 0.021(2) Uani 1.000000 .

loop_
  _atom_site_aniso_label
  _atom_site_aniso_U_11
  _atom_site_aniso_U_22
  _atom_site_aniso_U_33
  _atom_site_aniso_U_12
  _atom_site_aniso_U_13
  _atom_site_aniso_U_23
 O1 0.00518(7) 0.00955(8) 0.00754(8) 0.00183(6) -0.00019(6) -0.00252(7)
 O2 0.00585(7) 0.00783(8) 0.00560(7) -0.00002(6) -0.00072(6) -0.00164(6)
 O3 0.00702(8) 0.00488(7) 0.00887(8) 0.00117(6) 0.00112(6) 0.00195(6)
 O4 0.00840(8) 0.00523(7) 0.00535(7) 0.00050(6) -0.00049(6) -0.00022(6)
 O5 0.01310(10) 0.00627(8) 0.01271(10) 0.00111(7) 0.00566(8) -0.00003(7)
 N1 0.00479(7) 0.00383(7) 0.00563(8) 0.00036(6) 0.00095(6) 0.00046(6)
 C1 0.00479(8) 0.00468(8) 0.00412(8) 0.00029(7) 0.00016(7) -0.00026(7)
 C2 0.00498(8) 0.00463(8) 0.00407(8) -0.00004(7) 0.00038(7) -0.00038(7)
 C3 0.00859(9) 0.00479(9) 0.00548(9) -0.00028(8) 0.00219(8) 0.00028(8)
 C4 0.00732(9) 0.00402(8) 0.00480(9) 0.00069(7) 0.00016(7) 0.00037(7)
 C5 0.00561(9) 0.00540(9) 0.00777(10) 0.00103(7) -0.00027(8) 0.00014(8)
 C6 0.00491(8) 0.00465(8) 0.00496(8) -0.00016(7) 0.00043(7) 0.00043(7)
 C7 0.00573(9) 0.00880(10) 0.00942(10) -0.00119(8) 0.00185(8) 0.00010(9)
 H1 0.028(6) 0.021(6) 0.021(5) -0.005(5) -0.015(5) 0.006(5)
 H2 0.022(6) 0.052(7) 0.014(5) -0.017(6) -0.004(4) -0.001(5)
 H3 0.023(5) 0.025(5) 0.011(4) -0.004(4) 0.003(3) 0.004(4)
 H4 0.024(5) 0.015(4) 0.024(4) 0.007(4) -0.002(4) -0.007(4)
 H5 0.023(5) 0.014(4) 0.030(5) -0.007(3) 0.007(4) 0.010(4)
 H6 0.020(4) 0.011(4) 0.022(4) 0.003(3) -0.008(4) 0.001(3)
 H7 0.030(5) 0.016(5) 0.033(6) -0.004(4) -0.012(5) 0.008(4)
 H8 0.013(4) 0.018(4) 0.018(4) 0.000(3) 0.006(3) -0.002(3)
 H9 0.018(5) 0.046(6) 0.043(6) 0.001(5) -0.001(5) 0.010(6)
 H10 0.014(5) 0.025(5) 0.055(7) 0.000(4) 0.007(5) 0.008(5)
 H11 0.031(6) 0.040(6) 0.039(6) -0.011(5) 0.020(5) -0.015(5)
 H12 0.022(6) 0.046(7) 0.025(6) 0.004(6) 0.007(5) 0.000(6)
 H13 0.029(5) 0.014(5) 0.021(5) -0.009(4) -0.001(4) -0.001(4)

loop_
  _geom_bond_atom_site_label_1
  _geom_bond_atom_site_label_2
  _geom_bond_distance
  _geom_bond_site_symmetry_2
  _geom_bond_publ_flag
 O1 C1 1.2214(5) . ?
 O2 C1 1.3121(4) . ?
 O2 H1 0.963(12) . ?
 O3 C6 1.2411(5) . ?
 O4 C4 1.4249(4) . ?
 O4 H2 0.912(12) . ?
 O5 H12 0.932(12) . ?
 O5 H13 0.919(10) . ?
 N1 C2 1.4586(5) . ?
 N1 C5 1.4677(5) . ?
 N1 C6 1.3421(5) . ?
 C1 C2 1.5136(5) . ?
 C2 C3 1.5413(6) . ?
 C2 H3 1.082(8) . ?
 C3 C4 1.5251(5) . ?
 C3 H4 1.071(9) . ?
 C3 H5 1.075(9) . ?
 C4 C5 1.5287(5) . ?
 C4 H6 1.097(8) . ?
 C5 H7 1.084(9) . ?
 C5 H8 1.066(8) . ?
 C6 C7 1.5014(6) . ?
 C7 H9 1.060(10) . ?
 C7 H10 1.062(9) . ?
 C7 H11 1.061(10) . ?

loop_
  _geom_angle_atom_site_label_1
  _geom_angle_atom_site_label_2
  _geom_angle_atom_site_label_3
  _geom_angle
  _geom_angle_site_symmetry_1
  _geom_angle_site_symmetry_3
  _geom_angle_publ_flag
 H1 O2 C1 109.4(7) . . ?
 H2 O4 C4 109.5(6) . . ?
 H13 O5 H12 110.2(9) . . ?
 C5 N1 C2 112.74(2) . . ?
 C6 N1 C2 119.86(2) . . ?
 C6 N1 C5 127.06(3) . . ?
 O2 C1 O1 123.81(3) . . ?
 C2 C1 O1 121.15(3) . . ?
 C2 C1 O2 114.88(2) . . ?
 C1 C2 N1 114.37(2) . . ?
 C3 C2 N1 103.10(2) . . ?
 C3 C2 C1 110.77(2) . . ?
 H3 C2 N1 109.6(4) . . ?
 H3 C2 C1 107.0(5) . . ?
 H3 C2 C3 112.1(5) . . ?
 C4 C3 C2 103.02(2) . . ?
 H4 C3 C2 109.8(5) . . ?
 H4 C3 C4 109.3(5) . . ?
 H5 C3 C2 112.7(5) . . ?
 H5 C3 C4 112.6(5) . . ?
 H5 C3 H4 109.2(7) . . ?
 C3 C4 O4 108.19(2) . . ?
 C5 C4 O4 111.34(2) . . ?
 C5 C4 C3 102.83(2) . . ?
 H6 C4 O4 109.7(4) . . ?
 H6 C4 C3 112.2(5) . . ?
 H6 C4 C5 112.3(4) . . ?
 C4 C5 N1 102.33(2) . . ?
 H7 C5 N1 110.2(5) . . ?
 H7 C5 C4 110.8(5) . . ?
 H8 C5 N1 110.1(5) . . ?
 H8 C5 C4 112.8(4) . . ?
 H8 C5 H7 110.4(7) . . ?
 N1 C6 O3 119.52(3) . . ?
 C7 C6 O3 122.60(3) . . ?
 C7 C6 N1 117.88(3) . . ?
 H9 C7 C6 111.7(6) . . ?
 H10 C7 C6 110.4(5) . . ?
 H10 C7 H9 110.2(8) . . ?
 H11 C7 C6 110.3(6) . . ?
 H11 C7 H9 105.8(8) . . ?
 H11 C7 H10 108.3(8) . . ?

loop_
  _geom_torsion_atom_site_label_1
  _geom_torsion_atom_site_label_2
  _geom_torsion_atom_site_label_3
  _geom_torsion_atom_site_label_4
  _geom_torsion
  _geom_torsion_site_symmetry_1
  _geom_torsion_site_symmetry_2
  _geom_torsion_site_symmetry_3
  _geom_torsion_site_symmetry_4
  _geom_torsion_publ_flag
 O1 C1 C2 N1 151.94(3) . . . . ?
 O1 C1 C2 C3 -92.09(3) . . . . ?
 O2 C1 C2 N1 -32.44(3) . . . . ?
 O2 C1 C2 C3 83.53(3) . . . . ?
 O3 C6 N1 C2 3.29(3) . . . . ?
 O3 C6 N1 C5 176.11(3) . . . . ?
 O4 C4 C3 C2 -77.95(2) . . . . ?
 O4 C4 C5 N1 80.84(3) . . . . ?
 N1 C2 C3 C4 -29.20(2) . . . . ?
 N1 C5 C4 C3 -34.80(3) . . . . ?
 C1 C2 C3 C4 -151.98(3) . . . . ?
 C2 C3 C4 C5 39.93(2) . . . . ?

loop_
  _diffrn_refln_index_h
  _diffrn_refln_index_k
  _diffrn_refln_index_l
  _diffrn_refln_intensity_net
  _diffrn_refln_intensity_u
 1 0 0 0.23 0.05
 2 0 0 3358.72 71.09
 3 0 0 0.32 0.12
 4 0 0 293.9 6.25
 5 0 0 0.14 0.19
 6 0 0 1508.37 31.78
 7 0 0 0.4 0.31
 8 0 0 233.61 5.17
 9 0 0 0.05 0.36
 10 0 0 0.44 0.35
 11 0 0 0.99 0.47
 12 0 0 6.04 0.78
 13 0 0 1.92 0.65
 14 0 0 94.05 2.35
 15 0 0 1.13 0.77
 16 0 0 16.93 2.04
 17 0 0 2.82 1.94
 18 0 0 0.56 1.86
 19 0 0 2.65 2.38
 20 0 0 9.13 3.57
 0 1 0 1.21 0.12
 1 1 0 5952.39 89.25
 2 1 0 308.28 4.7
 3 1 0 730.95 10.87
 4 1 0 772.23 11.5
 5 1 0 140.24 2.19
 6 1 0 247.33 3.78
 7 1 0 0.75 0.23
 8 1 0 0.41 0.21
 9 1 0 6.31 0.46
 10 1 0 10.87 0.52
 11 1 0 0.68 0.35
 12 1 0 14.73 0.75
 13 1 0 8.86 0.59
 14 1 0 96.49 1.77
 15 1 0 0.98 0.58
 16 1 0 1.73 0.95
 17 1 0 118.45 3.26
 18 1 0 3.91 1.4
 19 1 0 20.35 1.96
 20 1 0 18.03 2.74
 0 2 0 4.67 0.24
 1 2 0 34.13 0.59
 2 2 0 1178.89 17.55
 3 2 0 2010.36 30.04
 4 2 0 555.35 8.32
 5 2 0 1227.55 18.3
 6 2 0 1120.4 16.74
 7 2 0 171.67 2.7
 8 2 0 61.13 1.15
 9 2 0 18.63 0.64
 10 2 0 346.22 5.34
 11 2 0 94.76 1.69
 12 2 0 33.06 0.9
 13 2 0 263.07 4.15
 14 2 0 46.81 1.2
 15 2 0 1.01 0.61
 16 2 0 216.88 5.03
 17 2 0 1.88 1.25
 18 2 0 70.47 2.46
 19 2 0 17.47 1.98
 20 2 0 11.55 4.34
 0 3 0 3.35 0.39
 1 3 0 160 2.45
 2 3 0 53.84 0.9
 3 3 0 670.92 10.03
 4 3 0 256.6 3.9
 5 3 0 138.38 2.19
 6 3 0 14.44 0.49
 7 3 0 50.96 1
 8 3 0 236.22 3.69
 9 3 0 84.35 1.53
 10 3 0 76.12 1.44
 11 3 0 56.79 1.17
 12 3 0 10.94 0.63
 13 3 0 48.69 1.15
 14 3 0 113.48 2.03
 15 3 0 27.35 1.08
 16 3 0 1.74 0.95
 17 3 0 22.69 1.6
 18 3 0 58.3 2.39
 19 3 0 71.1 2.67
 0 4 0 390.96 8.37
 1 4 0 555.16 8.32
 2 4 0 846.74 12.61
 3 4 0 3463.44 51.78
 4 4 0 517.25 7.77
 5 4 0 63.46 1.1
 6 4 0 427.57 6.48
 7 4 0 0.43 0.26
 8 4 0 1116.55 16.72
 9 4 0 170.82 2.88
 10 4 0 72.67 1.4
 11 4 0 5.29 0.57
 12 4 0 15.59 0.72
 13 4 0 7.4 0.59
 14 4 0 174.31 3.3
 15 4 0 20.09 1.01
 16 4 0 17.22 1.27
 17 4 0 13.07 1.62
 18 4 0 74.83 2.47
 19 4 0 27.49 2.18
 0 5 0 0.15 0.2
 1 5 0 140.43 2.24
 2 5 0 58.5 1.02
 3 5 0 2.39 0.3
 4 5 0 1115.14 16.62
 5 5 0 185.54 2.89
 6 5 0 3.86 0.38
 7 5 0 8.84 0.49
 8 5 0 17.35 0.62
 9 5 0 1099.28 16.5
 10 5 0 5.16 0.59
 11 5 0 160.55 2.76
 12 5 0 18.16 0.74
 13 5 0 12.01 0.7
 14 5 0 51.57 1.31
 15 5 0 326.24 5.87
 16 5 0 74.4 2.32
 17 5 0 16.92 1.65
 18 5 0 1.21 2.02
 19 5 0 51.18 2.73
 0 6 0 3.49 0.6
 1 6 0 10.5 0.39
 2 6 0 31.12 0.68
 3 6 0 72.3 1.26
 4 6 0 168.03 2.64
 5 6 0 302.35 4.82
 6 6 0 12.44 0.58
 7 6 0 21.05 0.66
 8 6 0 423.02 6.43
 9 6 0 95 1.74
 10 6 0 54.82 1.12
 11 6 0 107.87 1.91
 12 6 0 115.6 2.01
 13 6 0 483.01 8.54
 14 6 0 98.55 2.18
 15 6 0 247.15 5.1
 16 6 0 2.42 1.12
 17 6 0 5.67 1.6
 18 6 0 63.06 2.62
 19 6 0 12.69 2.66
 0 7 0 0.89 0.35
 1 7 0 24.63 0.64
 2 7 0 117.92 1.94
 3 7 0 94.06 1.6
 4 7 0 143.53 2.36
 5 7 0 82.07 1.48
 6 7 0 29.94 0.76
 7 7 0 15.45 0.64
 8 7 0 0.8 0.34
 9 7 0 2.06 0.33
 10 7 0 139.64 2.38
 11 7 0 43.08 1.02
 12 7 0 70.47 1.62
 13 7 0 43.74 1.23
 14 7 0 266.44 4.92
 15 7 0 1.24 1.01
 16 7 0 68.24 2.29
 17 7 0 26.24 1.85
 18 7 0 41.43 2.62
 0 8 0 13.34 0.81
 1 8 0 1101.43 16.49
 2 8 0 415.56 6.32
 3 8 0 137.89 2.42
 4 8 0 231.82 3.78
 5 8 0 119.01 2
 6 8 0 3.59 0.52
 7 8 0 9.14 0.59
 8 8 0 91.23 1.64
 9 8 0 66.25 1.33
 10 8 0 1.79 0.46
 11 8 0 7.9 0.72
 12 8 0 0.41 0.57
 13 8 0 0.46 0.7
 14 8 0 49.69 1.41
 15 8 0 5.61 1.33
 16 8 0 21.86 1.93
 17 8 0 1.34 1.69
 18 8 0 19.05 2.43
 0 9 0 0.34 0.62
 1 9 0 59.99 1.2
 2 9 0 22.68 0.69
 3 9 0 131.61 2.2
 4 9 0 72.82 1.45
 5 9 0 31.92 0.87
 6 9 0 242.54 3.83
 7 9 0 128.63 2.15
 8 9 0 327.75 5.44
 9 9 0 232.88 3.68
 10 9 0 18.86 0.99
 11 9 0 41.04 1.32
 12 9 0 32.91 1.24
 13 9 0 11.55 1.03
 14 9 0 21.89 1.29
 15 9 0 145.2 3.94
 16 9 0 28.71 1.94
 17 9 0 21.99 2.01
 0 10 0 438.99 9.46
 1 10 0 0.63 0.39
 2 10 0 103.81 1.89
 3 10 0 69.7 1.36
 4 10 0 1.01 0.43
 5 10 0 514.02 8.01
 6 10 0 26.72 0.82
 7 10 0 4.34 0.64
 8 10 0 103.6 1.84
 9 10 0 160.82 3.04
 10 10 0 2.33 0.81
 11 10 0 3.49 0.89
 12 10 0 28.79 1.14
 13 10 0 2.68 1.01
 14 10 0 249.04 5.85
 15 10 0 5.83 1.6
 16 10 0 3.91 1.97
 17 10 0 25.17 3.34
 0 11 0 1.12 0.7
 1 11 0 34.58 0.94
 2 11 0 36.69 0.99
 3 11 0 107.59 1.89
 4 11 0 197.49 3.24
 5 11 0 42.51 1.02
 6 11 0 123.2 2.26
 7 11 0 5.08 0.65
 8 11 0 26.19 1.09
 9 11 0 15.1 0.96
 10 11 0 3.08 0.71
 11 11 0 9.01 0.82
 12 11 0 4.81 1.01
 13 11 0 58.23 1.77
 14 11 0 27.56 1.88
 15 11 0 1.41 1.89
 16 11 0 7.04 2.09
 0 12 0 403.65 8.76
 1 12 0 20.36 0.76
 2 12 0 104.66 1.91
 3 12 0 6.16 0.59
 4 12 0 14.73 0.76
 5 12 0 192.42 3.14
 6 12 0 61.93 1.35
 7 12 0 514.5 9.08
 8 12 0 27.74 1.22
 9 12 0 7.6 0.72
 10 12 0 5.11 1.08
 11 12 0 37.8 1.5
 12 12 0 61.25 1.97
 13 12 0 15.59 1.84
 14 12 0 10.79 2.14
 15 12 0 1.69 2.36
 0 13 0 0.69 0.92
 1 13 0 77.06 1.52
 2 13 0 79.86 1.54
 3 13 0 60.92 1.29
 4 13 0 3.89 0.67
 5 13 0 13.72 0.79
 6 13 0 23.62 1.04
 7 13 0 45.67 1.35
 8 13 0 58.54 1.59
 9 13 0 40.77 1.41
 10 13 0 11.33 1.3
 11 13 0 197.58 4.06
 12 13 0 0.66 1.39
 13 13 0 57.34 2.72
 14 13 0 33.91 2.75
 0 14 0 334.03 7.36
 1 14 0 18.48 0.92
 2 14 0 5.06 0.72
 3 14 0 51.93 1.24
 4 14 0 4.36 0.84
 5 14 0 178.23 3.49
 6 14 0 531.47 9.41
 7 14 0 36 1.31
 8 14 0 9.39 1.33
 9 14 0 65.15 1.89
 10 14 0 1.67 1.55
 11 14 0 162.26 4.48
 12 14 0 29.28 2.05
 13 14 0 54.59 2.85
 0 15 0 0.56 1.38
 1 15 0 7.36 1.03
 2 15 0 52.53 1.57
 3 15 0 4.21 0.89
 4 15 0 41.14 1.49
 5 15 0 158.61 3.23
 6 15 0 7.79 1.34
 7 15 0 58.56 2.23
 8 15 0 17.43 1.64
 9 15 0 4.55 1.53
 10 15 0 92.65 3.23
 11 15 0 12.32 2.43
 12 15 0 35.27 2.8
 0 16 0 35.25 2.29
 1 16 0 4.52 1.6
 2 16 0 111.52 3.18
 3 16 0 12.59 1.41
 4 16 0 83.68 2.55
 5 16 0 11.88 1.59
 6 16 0 1.24 1.47
 7 16 0 4.54 1.47
 8 16 0 5.33 1.53
 9 16 0 1.42 1.91
 10 16 0 50.04 2.98
 0 17 0 0.32 2.04
 1 17 0 30.27 2.02
 2 17 0 40.59 2.12
 3 17 0 6.13 1.54
 4 17 0 16.47 1.99
 5 17 0 47.87 2.17
 6 17 0 14.42 1.99
 7 17 0 16.78 2.33
 8 17 0 132.15 4.07
 0 18 0 11.33 2.72
 1 18 0 3.2 1.8
 2 18 0 148.68 4.28
 3 18 0 6.71 3.21
 4 18 0 22.46 2.4
 5 18 0 7.46 2.62
 6 18 0 8.25 2.92
 0 0 1 0.27 0.07
 1 0 1 96.59 1.46
 2 0 1 8097.05 126.13
 3 0 1 207.05 3.14
 4 0 1 26.06 0.52
 5 0 1 205.65 3.16
 6 0 1 409.44 6.19
 7 0 1 554.28 8.34
 8 0 1 0.54 0.23
 9 0 1 84.91 1.5
 10 0 1 0.54 0.3
 11 0 1 42.63 0.94
 12 0 1 10.9 0.63
 13 0 1 94.01 1.71
 14 0 1 94.02 1.71
 15 0 1 8.84 0.66
 16 0 1 2.46 0.86
 17 0 1 15.5 1.36
 18 0 1 73.34 2.58
 19 0 1 169.59 4.79
 20 0 1 7.35 2.94
 0 1 1 386.2 5.79
 -1 1 1 1002.57 16.7
 1 1 1 994.03 14.88
 -2 1 1 1709.17 25.56
 2 1 1 1693.9 25.31
 -3 1 1 586.33 8.76
 3 1 1 580.55 8.66
 -4 1 1 1628.55 24.32
 4 1 1 1575.7 23.46
 -5 1 1 404.39 6.1
 5 1 1 400.11 6.03
 -6 1 1 159.93 2.54
 6 1 1 162.27 2.53
 -7 1 1 89.82 1.51
 7 1 1 88.05 1.53
 -8 1 1 27.7 0.71
 8 1 1 28.71 0.7
 -9 1 1 755.12 11.4
 9 1 1 741.3 11.15
 -10 1 1 68.2 1.28
 10 1 1 66.2 1.27
 -11 1 1 38.29 0.94
 11 1 1 40.39 0.98
 -12 1 1 245.16 3.87
 12 1 1 245.56 3.94
 -13 1 1 12.39 0.69
 13 1 1 13.09 0.66
 -14 1 1 63.07 1.28
 14 1 1 63.86 1.35
 -15 1 1 118.24 2.25
 15 1 1 117.44 2.24
 -16 1 1 15.85 1.2
 16 1 1 14.81 1.33
 -17 1 1 83.18 2.49
 17 1 1 85.24 2.48
 -18 1 1 44.98 1.87
 18 1 1 44.84 1.97
 -19 1 1 17.21 1.76
 19 1 1 19.88 2.03
 -20 1 1 44.42 3.02
 20 1 1 43.06 3.06
 0 2 1 2849.5 42.81
 -1 2 1 544.99 8.37
 1 2 1 535.57 8.03
 -2 2 1 85.21 1.34
 2 2 1 85.46 1.34
 -3 2 1 746.7 11.15
 3 2 1 760.53 11.37
 -4 2 1 2263.35 33.78
 4 2 1 2295.47 34.26
 -5 2 1 607.63 9.09
 5 2 1 592.4 9.06
 -6 2 1 633.34 9.51
 6 2 1 630.5 9.47
 -7 2 1 24.42 0.61
 7 2 1 24.62 0.6
 -8 2 1 717.8 10.8
 8 2 1 706.44 10.62
 -9 2 1 73.23 1.32
 9 2 1 74.11 1.35
 -10 2 1 376.21 5.78
 10 2 1 377.57 5.81
 -11 2 1 30.55 0.83
 11 2 1 28.74 0.81
 -12 2 1 210.37 3.39
 12 2 1 206.25 3.3
 -13 2 1 57.67 1.24
 13 2 1 57.93 1.2
 -14 2 1 203.9 3.3
 14 2 1 201.74 3.27
 -15 2 1 150.17 2.98
 15 2 1 152.49 2.97
 -16 2 1 11.13 1.15
 16 2 1 9.99 1.04
 -17 2 1 17.22 1.49
 17 2 1 18.66 1.54
 -18 2 1 91.85 2.77
 18 2 1 94.26 2.84
 -19 2 1 19.96 2.06
 19 2 1 21.36 2.27
 -20 2 1 23.05 5.01
 20 2 1 17.02 7.63
 0 3 1 701.61 11.59
 -1 3 1 2403.18 36.88
 1 3 1 2483.37 37.14
 -2 3 1 993.74 14.84
 2 3 1 993.16 14.85
 -3 3 1 405.34 6.1
 3 3 1 408.6 6.14
 -4 3 1 296.97 4.51
 4 3 1 294.36 4.48
 -5 3 1 385.88 5.81
 5 3 1 384.97 5.88
 -6 3 1 911.43 13.77
 6 3 1 903.58 13.51
 -7 3 1 140.91 2.28
 7 3 1 136.22 2.18
 -8 3 1 104.19 1.83
 8 3 1 102.67 1.74
 -9 3 1 728.94 11
 9 3 1 719.81 10.84
 -10 3 1 9.08 0.55
 10 3 1 9.14 0.59
 -11 3 1 39.07 0.98
 11 3 1 36.82 0.91
 -12 3 1 28.4 0.87
 12 3 1 28.16 0.84
 -13 3 1 42.52 1.01
 13 3 1 43.55 1
 -14 3 1 53.13 1.29
 14 3 1 51.88 1.23
 -15 3 1 133.84 2.69
 15 3 1 131.53 2.66
 -16 3 1 3.04 0.93
 16 3 1 2.67 0.87
 -17 3 1 33.92 1.64
 17 3 1 32.81 1.74
 -18 3 1 42.33 1.97
 18 3 1 44.48 1.97
 -19 3 1 15.28 2.04
 19 3 1 18.49 2.64
 0 4 1 833.03 12.42
 -1 4 1 3538.94 53.24
 1 4 1 3637.78 60.52
 -2 4 1 897.54 13.43
 2 4 1 887.14 13.24
 -3 4 1 40.18 0.8
 3 4 1 41.91 0.78
 -4 4 1 385.61 5.84
 4 4 1 382.92 5.8
 -5 4 1 533.37 8.02
 5 4 1 530.76 8.15
 -6 4 1 161.02 2.57
 6 4 1 159.71 2.53
 -7 4 1 109.22 1.86
 7 4 1 110.07 1.83
 -8 4 1 104.39 1.79
 8 4 1 107.3 1.81
 -9 4 1 60.49 1.21
 9 4 1 61.88 1.21
 -10 4 1 79.71 1.47
 10 4 1 76.47 1.48
 -11 4 1 39.14 0.95
 11 4 1 38.95 0.94
 -12 4 1 22.95 0.78
 12 4 1 21.34 0.75
 -13 4 1 30.66 0.92
 13 4 1 31.17 0.88
 -14 4 1 20.43 0.9
 14 4 1 22.76 0.97
 -15 4 1 24.9 1.03
 15 4 1 23.89 1.12
 -16 4 1 2.88 0.85
 16 4 1 2.57 0.78
 -17 4 1 43.16 1.88
 17 4 1 41.98 1.79
 -18 4 1 30.23 2.13
 18 4 1 30.4 2.14
 -19 4 1 34.16 2.33
 19 4 1 35.18 2.41
 0 5 1 350.39 5.29
 -1 5 1 498.33 7.5
 1 5 1 518.38 7.81
 -2 5 1 361.54 5.47
 2 5 1 363.93 5.51
 -3 5 1 203.1 3.15
 3 5 1 200.83 3.11
 -4 5 1 347.26 5.27
 4 5 1 351.2 5.33
 -5 5 1 35.03 0.74
 5 5 1 35.63 0.8
 -6 5 1 165.59 2.62
 6 5 1 167.57 2.72
 -7 5 1 908.6 13.63
 7 5 1 897.32 13.46
 -8 5 1 46.61 0.97
 8 5 1 47.27 0.98
 -9 5 1 13.58 0.55
 9 5 1 13.8 0.63
 -10 5 1 121 2.06
 10 5 1 122.14 2.09
 -11 5 1 13.2 0.62
 11 5 1 13.99 0.65
 -12 5 1 60.58 1.26
 12 5 1 59.67 1.22
 -13 5 1 138.51 2.55
 13 5 1 136.72 2.49
 -14 5 1 54.5 1.45
 14 5 1 55.95 1.49
 -15 5 1 27.02 1.16
 15 5 1 25.15 1.07
 -16 5 1 57.83 1.95
 16 5 1 61.77 2.22
 -17 5 1 1.69 1.3
 17 5 1 2.02 1.42
 -18 5 1 1.15 1.59
 18 5 1 1.67 1.35
 -19 5 1 21.59 2.4
 19 5 1 15.82 2.52
 0 6 1 804.13 12.01
 -1 6 1 390.11 6.4
 1 6 1 384.02 5.81
 -2 6 1 216.14 3.36
 2 6 1 222.28 3.45
 -3 6 1 372.86 5.64
 3 6 1 365.62 5.58
 -4 6 1 133.31 2.16
 4 6 1 130.54 2.15
 -5 6 1 13.65 0.48
 5 6 1 14.24 0.52
 -6 6 1 535.24 8.12
 6 6 1 538.43 8.2
 -7 6 1 661.85 9.95
 7 6 1 649 9.79
 -8 6 1 9.09 0.57
 8 6 1 8.73 0.53
 -9 6 1 3.89 0.49
 9 6 1 3.65 0.52
 -10 6 1 81.66 1.51
 10 6 1 78.74 1.49
 -11 6 1 38.69 0.96
 11 6 1 39.94 1.01
 -12 6 1 3.64 0.54
 12 6 1 4.61 0.61
 -13 6 1 258.07 4.7
 13 6 1 269.25 4.94
 -14 6 1 129.02 2.65
 14 6 1 126.55 2.6
 -15 6 1 119.06 2.81
 15 6 1 110.83 2.67
 -16 6 1 52.29 2
 16 6 1 53.31 1.94
 -17 6 1 60.17 2.35
 17 6 1 63.84 2.38
 -18 6 1 36.58 2.37
 18 6 1 34.17 2.11
 -19 6 1 11.92 3.46
 19 6 1 7.77 3.06
 0 7 1 185.72 2.93
 -1 7 1 1115.18 16.67
 1 7 1 1127.46 16.84
 -2 7 1 95.3 1.61
 2 7 1 93.76 1.58
 -3 7 1 30.63 0.73
 3 7 1 31.23 0.76
 -4 7 1 378.89 5.77
 4 7 1 377.52 5.75
 -5 7 1 484.39 7.34
 5 7 1 495.26 7.54
 -6 7 1 325.43 5.16
 6 7 1 327.7 5.05
 -7 7 1 221.1 3.51
 7 7 1 221.8 3.5
 -8 7 1 1.32 0.34
 8 7 1 1.63 0.42
 -9 7 1 79.67 1.5
 9 7 1 76.91 1.47
 -10 7 1 105.44 1.85
 10 7 1 103.46 1.85
 -11 7 1 51.52 1.14
 11 7 1 51.8 1.14
 -12 7 1 24.96 0.94
 12 7 1 25.05 1.02
 -13 7 1 28.22 1.02
 13 7 1 29.16 1.1
 -14 7 1 87.67 1.98
 14 7 1 88.14 1.95
 -15 7 1 0.71 1.18
 15 7 1 2.38 1.08
 -16 7 1 63.02 2.47
 16 7 1 64.98 2.21
 -17 7 1 40.57 2.14
 17 7 1 35.01 2.15
 -18 7 1 9.76 2.13
 18 7 1 4.36 1.9
 0 8 1 1046.29 15.66
 -1 8 1 587.13 8.98
 1 8 1 599.74 9.17
 -2 8 1 105.53 1.82
 2 8 1 112.26 1.9
 -3 8 1 328.71 5.09
 3 8 1 333.93 5.13
 -4 8 1 85.99 1.57
 4 8 1 86.71 1.56
 -5 8 1 253.36 4.24
 5 8 1 255.32 3.99
 -6 8 1 163.51 2.66
 6 8 1 163.54 2.66
 -7 8 1 51.36 1.1
 7 8 1 50.81 1.08
 -8 8 1 47.63 1.04
 8 8 1 49.34 1.08
 -9 8 1 114.09 2
 9 8 1 115.31 2.02
 -10 8 1 40.75 0.97
 10 8 1 39.29 1
 -11 8 1 34.27 1.15
 11 8 1 30.54 1.04
 -12 8 1 7.31 0.79
 12 8 1 6.6 0.76
 -13 8 1 68.24 1.76
 13 8 1 66.81 1.68
 -14 8 1 5.77 0.94
 14 8 1 6.07 0.86
 -15 8 1 6.21 1.18
 15 8 1 5.5 1.27
 -16 8 1 5.38 1.52
 16 8 1 6.18 1.75
 -17 8 1 40.41 2.42
 17 8 1 45.92 2.72
 -18 8 1 41.19 3.13
 18 8 1 35.9 2.6
 0 9 1 88.02 1.58
 -1 9 1 216.31 3.43
 1 9 1 220.53 3.62
 -2 9 1 36.06 0.9
 2 9 1 35.53 0.88
 -3 9 1 60.03 1.2
 3 9 1 58.14 1.17
 -4 9 1 344.36 5.31
 4 9 1 327.32 5.13
 -5 9 1 270.21 4.21
 5 9 1 269.28 4.24
 -6 9 1 69.23 1.4
 6 9 1 71.36 1.36
 -7 9 1 38.19 0.96
 7 9 1 40.91 0.98
 -8 9 1 55.61 1.23
 8 9 1 55.7 1.23
 -9 9 1 0.99 0.4
 9 9 1 1.14 0.38
 -10 9 1 198.43 3.73
 10 9 1 189.41 3.55
 -11 9 1 20.63 0.96
 11 9 1 22.53 0.98
 -12 9 1 27.22 1.08
 12 9 1 27.37 1.05
 -13 9 1 62.3 1.63
 13 9 1 66.21 1.7
 -14 9 1 20.28 1.32
 14 9 1 22.09 1.3
 -15 9 1 29.63 1.82
 15 9 1 29.77 1.74
 -16 9 1 22.13 2.09
 16 9 1 23.73 2.12
 -17 9 1 12.37 2.17
 17 9 1 15.09 2.12
 0 10 1 89.74 1.74
 -1 10 1 76.96 1.43
 1 10 1 74.05 1.47
 -2 10 1 21.83 0.72
 2 10 1 22.07 0.69
 -3 10 1 35.88 0.94
 3 10 1 35.31 1
 -4 10 1 171.26 2.79
 4 10 1 169.88 2.92
 -5 10 1 39.04 0.97
 5 10 1 39.93 1.05
 -6 10 1 9.84 0.64
 6 10 1 9.53 0.65
 -7 10 1 119.78 2.11
 7 10 1 118.48 2.07
 -8 10 1 53.11 1.11
 8 10 1 52.41 1.17
 -9 10 1 35.61 1.05
 9 10 1 38.44 1.24
 -10 10 1 11.38 0.85
 10 10 1 11.68 0.87
 -11 10 1 87.58 1.98
 11 10 1 88.74 1.96
 -12 10 1 64.14 1.93
 12 10 1 66.37 1.66
 -13 10 1 18.85 1.16
 13 10 1 18.82 1.2
 -14 10 1 111.8 2.95
 14 10 1 107.15 2.79
 -15 10 1 5.7 1.66
 15 10 1 8.26 1.55
 -16 10 1 92.4 3.28
 16 10 1 98.23 3.43
 -17 10 1 10.59 3.19
 17 10 1 12.36 2.99
 0 11 1 28.69 0.92
 -1 11 1 128.42 2.2
 1 11 1 124.42 2.15
 -2 11 1 212.74 3.48
 2 11 1 217.83 3.51
 -3 11 1 125.15 2.18
 3 11 1 130.29 2.23
 -4 11 1 57.59 1.21
 4 11 1 57.85 1.26
 -5 11 1 105.26 1.93
 5 11 1 106.11 1.93
 -6 11 1 35.51 0.98
 6 11 1 36.3 1
 -7 11 1 83.92 1.6
 7 11 1 83.56 1.59
 -8 11 1 159.04 3.06
 8 11 1 164.88 3.18
 -9 11 1 52.39 1.4
 9 11 1 55.61 1.49
 -10 11 1 125.98 2.58
 10 11 1 130.8 2.75
 -11 11 1 76.35 1.85
 11 11 1 74.97 1.85
 -12 11 1 111.15 2.45
 12 11 1 113.24 2.49
 -13 11 1 15.39 1.37
 13 11 1 17.01 1.52
 -14 11 1 27.02 1.7
 14 11 1 23.09 1.85
 -15 11 1 65.32 2.65
 15 11 1 67.1 3
 -16 11 1 10.17 2.56
 16 11 1 9.28 2.43
 0 12 1 40.89 1.05
 -1 12 1 32.04 0.94
 1 12 1 30.38 0.87
 -2 12 1 215.24 3.47
 2 12 1 217.05 3.58
 -3 12 1 99.25 1.81
 3 12 1 94.71 1.73
 -4 12 1 16.27 0.77
 4 12 1 16.38 0.79
 -5 12 1 166.42 2.89
 5 12 1 165.68 2.78
 -6 12 1 89.96 1.81
 6 12 1 88.24 1.73
 -7 12 1 9.85 0.75
 7 12 1 8.4 0.72
 -8 12 1 114.07 2.37
 8 12 1 117.76 2.45
 -9 12 1 29.55 1.18
 9 12 1 29.43 1.22
 -10 12 1 20.54 1.05
 10 12 1 21.44 1.1
 -11 12 1 10.4 1.05
 11 12 1 11 1.21
 -12 12 1 5.58 1.17
 12 12 1 5.64 1.2
 -13 12 1 43.51 1.92
 13 12 1 44.85 1.97
 -14 12 1 62.35 2.75
 14 12 1 61.6 2.64
 -15 12 1 80.58 3.24
 15 12 1 80.85 3.02
 0 13 1 13.23 0.76
 -1 13 1 43.24 1.24
 1 13 1 40.46 1.09
 -2 13 1 45.92 1.1
 2 13 1 47.36 1.13
 -3 13 1 2.22 0.53
 3 13 1 2.55 0.56
 -4 13 1 192.45 3.13
 4 13 1 200.82 3.28
 -5 13 1 42.89 1.21
 5 13 1 43.25 1.18
 -6 13 1 66.97 1.62
 6 13 1 67.1 1.65
 -7 13 1 114.42 2.41
 7 13 1 109.63 2.46
 -8 13 1 73.67 1.81
 8 13 1 73.67 1.81
 -9 13 1 209.47 4.02
 9 13 1 210.42 4.08
 -10 13 1 28.72 1.55
 10 13 1 23.96 1.23
 -11 13 1 30.48 1.86
 11 13 1 31.2 1.66
 -12 13 1 94.53 2.71
 12 13 1 95.81 3.11
 -13 13 1 32.57 2.18
 13 13 1 27.69 1.98
 -14 13 1 73.5 3.27
 14 13 1 60.48 2.83
 0 14 1 29.35 1
 -1 14 1 25.08 0.92
 1 14 1 25.42 0.94
 -2 14 1 43.18 1.15
 2 14 1 42.69 1.13
 -3 14 1 7.8 0.84
 3 14 1 8.36 0.77
 -4 14 1 56.92 1.52
 4 14 1 56.61 1.5
 -5 14 1 26.72 1.15
 5 14 1 26.49 1.1
 -6 14 1 55.05 1.5
 6 14 1 55.94 1.57
 -7 14 1 3.73 1.11
 7 14 1 4.32 1.06
 -8 14 1 77.15 2.18
 8 14 1 79.86 2.24
 -9 14 1 27.87 1.64
 9 14 1 24.74 1.42
 -10 14 1 17.92 1.48
 10 14 1 15.86 1.45
 -11 14 1 22.39 1.92
 11 14 1 27.67 1.89
 -12 14 1 82.61 2.91
 12 14 1 83.83 3.06
 -13 14 1 97.17 3.58
 13 14 1 97.86 3.62
 0 15 1 8.02 0.89
 -1 15 1 14.64 1.08
 1 15 1 14.16 1
 -2 15 1 96.23 2.32
 2 15 1 100.45 2.46
 -3 15 1 143.57 3.23
 3 15 1 135.04 3.2
 -4 15 1 65.95 1.98
 4 15 1 60.7 1.83
 -5 15 1 4.67 1.08
 5 15 1 2.13 1.31
 -6 15 1 17.11 1.33
 6 15 1 17.05 1.32
 -7 15 1 135.13 3.21
 7 15 1 134.47 3.27
 -8 15 1 27.77 1.6
 8 15 1 28.13 1.54
 -9 15 1 15.17 1.56
 9 15 1 14.4 1.61
 -10 15 1 6.13 1.89
 10 15 1 5.2 1.83
 -11 15 1 21.58 2.69
 11 15 1 16.62 2.05
 -12 15 1 24.99 2.85
 12 15 1 26.22 2.86
 0 16 1 34.91 1.56
 -1 16 1 72.3 2.51
 1 16 1 70.74 2.36
 -2 16 1 83.12 2.84
 2 16 1 91.19 2.86
 -3 16 1 4.15 1.34
 3 16 1 5.06 1.18
 -4 16 1 74.82 2.47
 4 16 1 69.99 2.37
 -5 16 1 26.43 1.85
 5 16 1 24.02 1.8
 -6 16 1 27.66 2.02
 6 16 1 31.73 2.02
 -7 16 1 6.17 1.42
 7 16 1 5.26 1.49
 -8 16 1 8.19 1.65
 8 16 1 5.82 2.13
 -9 16 1 18.78 2.53
 9 16 1 16.86 2.24
 -10 16 1 6.01 2.47
 10 16 1 7.95 2.28
 0 17 1 108.81 3.6
 -1 17 1 19.18 1.82
 1 17 1 21.99 1.73
 -2 17 1 45.84 1.96
 2 17 1 46.1 2.22
 -3 17 1 53.53 2.48
 3 17 1 51.37 2.18
 -4 17 1 44.56 2.42
 4 17 1 42.51 2.38
 -5 17 1 4.02 1.81
 5 17 1 5.34 1.79
 -6 17 1 98.1 3.38
 6 17 1 97.34 3.27
 -7 17 1 78.07 3.1
 7 17 1 76.48 3
 -8 17 1 17.98 2.31
 8 17 1 14.9 2.46
 0 18 1 25.74 2.35
 -1 18 1 2.68 1.99
 1 18 1 0.62 1.82
 -2 18 1 25.11 2.19
 2 18 1 23.82 2.41
 -3 18 1 12.96 2.11
 3 18 1 12.86 2.4
 -4 18 1 29.29 2.61
 4 18 1 29.02 2.64
 -5 18 1 78.65 3.33
 5 18 1 74.57 3.19
 -6 18 1 13.73 5.13
 6 18 1 18.88 6.3
 0 0 2 665.89 14.14
 1 0 2 1884.24 28.51
 2 0 2 891.22 13.35
 3 0 2 173.6 2.66
 4 0 2 964.27 14.38
 5 0 2 81.87 1.34
 6 0 2 23.26 0.55
 7 0 2 9.41 0.42
 8 0 2 3.41 0.4
 9 0 2 633.28 9.56
 10 0 2 12.95 0.59
 11 0 2 314.42 4.91
 12 0 2 1.13 0.45
 13 0 2 8.18 0.57
 14 0 2 17.86 0.79
 15 0 2 29.29 1.08
 16 0 2 51.11 1.83
 17 0 2 20.74 1.46
 18 0 2 134.55 3.47
 19 0 2 21.26 2.16
 20 0 2 6.77 3.82
 0 1 2 4420.12 67.03
 -1 1 2 4582.16 80.33
 1 1 2 4718.44 82.7
 -2 1 2 864.5 12.95
 2 1 2 878.4 13.29
 -3 1 2 22.71 0.44
 3 1 2 22.37 0.44
 -4 1 2 831.16 12.4
 4 1 2 787.48 11.77
 -5 1 2 1013.66 15.14
 5 1 2 974.5 14.54
 -6 1 2 935.84 13.98
 6 1 2 931.66 13.93
 -7 1 2 54.78 1.03
 7 1 2 54.36 0.98
 -8 1 2 515.24 7.81
 8 1 2 516.26 7.8
 -9 1 2 198.79 3.16
 9 1 2 197.34 3.13
 -10 1 2 408.67 6.26
 10 1 2 400.24 6.11
 -11 1 2 38.19 0.95
 11 1 2 38.86 0.89
 -12 1 2 64.78 1.31
 12 1 2 67.66 1.39
 -13 1 2 102.31 1.84
 13 1 2 102.87 1.85
 -14 1 2 111.77 2.06
 14 1 2 109.77 2.02
 -15 1 2 1.12 0.59
 15 1 2 1.12 0.58
 -16 1 2 49.7 1.56
 16 1 2 52.91 1.69
 -17 1 2 17.33 1.32
 17 1 2 18.56 1.33
 -18 1 2 12.39 1.77
 18 1 2 12.98 1.55
 -19 1 2 66.81 2.76
 19 1 2 68.92 3.01
 -20 1 2 15.42 4.2
 20 1 2 21.79 5.6
 0 2 2 198.1 3
 -1 2 2 3059.01 46.06
 1 2 2 3007.49 46.51
 -2 2 2 1177 17.57
 2 2 2 1195.78 17.86
 -3 2 2 224.8 3.43
 3 2 2 228.22 3.47
 -4 2 2 305.81 4.62
 4 2 2 303.9 4.59
 -5 2 2 194.31 3
 5 2 2 193.4 2.98
 -6 2 2 456.37 6.89
 6 2 2 469.21 7.09
 -7 2 2 761.65 11.43
 7 2 2 766 11.47
 -8 2 2 78.98 1.39
 8 2 2 79.76 1.5
 -9 2 2 226.76 3.54
 9 2 2 224.77 3.54
 -10 2 2 85.85 1.55
 10 2 2 84.83 1.52
 -11 2 2 90.94 1.64
 11 2 2 91.43 1.65
 -12 2 2 27.17 0.83
 12 2 2 26.6 0.81
 -13 2 2 81.46 1.52
 13 2 2 81.74 1.63
 -14 2 2 260.75 4.41
 14 2 2 264.99 4.49
 -15 2 2 171.54 3.29
 15 2 2 170.59 3.3
 -16 2 2 10.19 1
 16 2 2 7.92 1
 -17 2 2 142.6 3.76
 17 2 2 140.31 3.57
 -18 2 2 31.29 2.01
 18 2 2 34.38 1.85
 -19 2 2 16.59 2.38
 19 2 2 17.12 2.39
 0 3 2 1436.07 21.51
 -1 3 2 637.63 9.57
 1 3 2 613.97 9.2
 -2 3 2 1308.61 20.32
 2 3 2 1283.88 19.2
 -3 3 2 482.24 7.25
 3 3 2 477.11 7.14
 -4 3 2 298.88 4.53
 4 3 2 302.02 4.56
 -5 3 2 701.19 10.5
 5 3 2 691.21 10.36
 -6 3 2 188.37 2.95
 6 3 2 189.98 2.98
 -7 3 2 19.56 0.56
 7 3 2 18.56 0.54
 -8 3 2 736.6 11.07
 8 3 2 753.91 11.34
 -9 3 2 100.7 1.73
 9 3 2 103.83 1.79
 -10 3 2 175.19 2.83
 10 3 2 169.21 2.75
 -11 3 2 14.73 0.65
 11 3 2 13.96 0.64
 -12 3 2 59.36 1.26
 12 3 2 57.15 1.2
 -13 3 2 253.85 4.29
 13 3 2 253.26 4
 -14 3 2 9 0.76
 14 3 2 11.37 0.73
 -15 3 2 15.98 1
 15 3 2 15.38 0.97
 -16 3 2 83.51 2.19
 16 3 2 83.32 2.19
 -17 3 2 5.03 1.19
 17 3 2 4.29 1.08
 -18 3 2 1.18 1.36
 18 3 2 0.95 1.29
 -19 3 2 48.5 2.55
 19 3 2 50.67 2.55
 0 4 2 678.22 10.15
 -1 4 2 1926.2 28.73
 1 4 2 1931.21 30.76
 -2 4 2 91.89 1.47
 2 4 2 92.52 1.5
 -3 4 2 641.18 9.63
 3 4 2 622.99 9.34
 -4 4 2 876.5 13.1
 4 4 2 905.46 13.52
 -5 4 2 247.79 3.82
 5 4 2 248.31 3.82
 -6 4 2 72.01 1.26
 6 4 2 74.27 1.28
 -7 4 2 59.47 1.14
 7 4 2 57.11 1.07
 -8 4 2 95.79 1.67
 8 4 2 97.1 1.67
 -9 4 2 48.9 1.03
 9 4 2 48.14 1
 -10 4 2 124.76 2.11
 10 4 2 120.95 2.07
 -11 4 2 13.95 0.6
 11 4 2 14.61 0.62
 -12 4 2 11.61 0.61
 12 4 2 12.25 0.62
 -13 4 2 18.25 0.73
 13 4 2 18.24 0.74
 -14 4 2 3.27 0.6
 14 4 2 3.97 0.68
 -15 4 2 73.57 1.96
 15 4 2 72.24 1.86
 -16 4 2 31.27 1.49
 16 4 2 32.62 1.35
 -17 4 2 6.41 1.37
 17 4 2 9.19 1.38
 -18 4 2 9.97 1.6
 18 4 2 11.89 1.62
 -19 4 2 78.05 3.11
 19 4 2 73.85 2.99
 0 5 2 1317.51 19.65
 -1 5 2 64 1.09
 1 5 2 61.9 1.07
 -2 5 2 326.55 4.95
 2 5 2 324.57 4.92
 -3 5 2 848.25 13.56
 3 5 2 846.23 13.05
 -4 5 2 161.97 2.65
 4 5 2 158.56 2.53
 -5 5 2 750.23 11.26
 5 5 2 749.05 11.55
 -6 5 2 55.93 1.06
 6 5 2 56.88 1.07
 -7 5 2 497.09 7.56
 7 5 2 499.2 7.72
 -8 5 2 41.78 1
 8 5 2 41.61 0.93
 -9 5 2 72.04 1.35
 9 5 2 73.14 1.37
 -10 5 2 8.82 0.58
 10 5 2 7.82 0.54
 -11 5 2 132.97 2.25
 11 5 2 132.29 2.27
 -12 5 2 79.13 1.49
 12 5 2 78.41 1.53
 -13 5 2 17.08 0.8
 13 5 2 18.89 0.81
 -14 5 2 19.3 0.99
 14 5 2 16.58 0.92
 -15 5 2 8.88 1.03
 15 5 2 6.76 0.97
 -16 5 2 10.08 1.17
 16 5 2 8.74 1.18
 -17 5 2 25.61 1.75
 17 5 2 25.42 1.79
 -18 5 2 26.12 2.2
 18 5 2 27.95 2.29
 -19 5 2 3.32 2.3
 19 5 2 1.2 2
 0 6 2 77.34 1.32
 -1 6 2 421.95 6.39
 1 6 2 427.05 6.47
 -2 6 2 508.79 7.64
 2 6 2 498.12 7.53
 -3 6 2 419.5 6.36
 3 6 2 411.57 6.21
 -4 6 2 406.23 6.16
 4 6 2 409.48 6.25
 -5 6 2 965.28 14.42
 5 6 2 975.65 14.59
 -6 6 2 317.45 4.91
 6 6 2 310.93 4.79
 -7 6 2 126.59 2.12
 7 6 2 122.55 2.05
 -8 6 2 26.8 0.78
 8 6 2 27.54 0.75
 -9 6 2 30.15 0.81
 9 6 2 28.98 0.78
 -10 6 2 101.05 1.77
 10 6 2 104 1.82
 -11 6 2 89.8 1.66
 11 6 2 89.87 1.65
 -12 6 2 66.75 1.58
 12 6 2 65.69 1.43
 -13 6 2 109.22 2.25
 13 6 2 111.17 2.27
 -14 6 2 72.1 1.77
 14 6 2 73.81 1.75
 -15 6 2 80.59 2.08
 15 6 2 84.48 2.1
 -16 6 2 32.24 1.42
 16 6 2 35.7 1.6
 -17 6 2 38.2 2.12
 17 6 2 40.83 2.03
 -18 6 2 76.26 3.06
 18 6 2 69.14 2.76
 -19 6 2 78.99 7.29
 19 6 2 75.27 7.01
 0 7 2 6.23 0.43
 -1 7 2 398.41 6.06
 1 7 2 402.79 6.11
 -2 7 2 56.29 1.04
 2 7 2 54.9 1.04
 -3 7 2 316.79 4.85
 3 7 2 305.54 4.68
 -4 7 2 2.03 0.28
 4 7 2 1.62 0.25
 -5 7 2 746.96 11.23
 5 7 2 743.72 11.17
 -6 7 2 65.92 1.24
 6 7 2 63.8 1.23
 -7 7 2 14.69 0.61
 7 7 2 15.5 0.64
 -8 7 2 181.61 3
 8 7 2 177.96 2.86
 -9 7 2 13.37 0.65
 9 7 2 12.84 0.62
 -10 7 2 44.7 1.05
 10 7 2 45.95 1.03
 -11 7 2 144.67 2.42
 11 7 2 145.49 2.47
 -12 7 2 79.69 1.73
 12 7 2 85.88 1.87
 -13 7 2 82.32 1.83
 13 7 2 85.63 1.89
 -14 7 2 108.12 2.56
 14 7 2 107.69 2.4
 -15 7 2 31.51 1.45
 15 7 2 29.5 1.4
 -16 7 2 18.12 1.38
 16 7 2 18.1 1.58
 -17 7 2 6.33 1.7
 17 7 2 8.88 1.76
 -18 7 2 39.55 2.38
 18 7 2 41.29 2.49
 0 8 2 122.56 2.02
 -1 8 2 548.85 8.3
 1 8 2 557.68 8.42
 -2 8 2 224.72 3.51
 2 8 2 220.23 3.46
 -3 8 2 253.24 3.94
 3 8 2 254.47 4.12
 -4 8 2 53.65 1.09
 4 8 2 53.43 1.08
 -5 8 2 102.36 1.77
 5 8 2 99.51 1.73
 -6 8 2 8.65 0.55
 6 8 2 8.4 0.56
 -7 8 2 198.32 3.25
 7 8 2 199.65 3.19
 -8 8 2 227.01 3.6
 8 8 2 224.16 3.57
 -9 8 2 17.15 0.7
 9 8 2 16.89 0.67
 -10 8 2 42.85 1.02
 10 8 2 43.45 1.03
 -11 8 2 12.39 0.89
 11 8 2 12.81 0.74
 -12 8 2 19.91 0.96
 12 8 2 19.66 0.97
 -13 8 2 64.51 1.59
 13 8 2 60.13 1.51
 -14 8 2 46.79 1.65
 14 8 2 46.92 1.54
 -15 8 2 15.22 1.33
 15 8 2 16.97 1.26
 -16 8 2 100.64 2.7
 16 8 2 102.91 2.76
 -17 8 2 1.46 1.82
 17 8 2 1.34 1.79
 -18 8 2 6.64 2.49
 18 8 2 12.53 2.88
 0 9 2 294.91 4.57
 -1 9 2 311.1 4.79
 1 9 2 306.84 4.72
 -2 9 2 15.04 0.61
 2 9 2 15.22 0.62
 -3 9 2 170.46 2.79
 3 9 2 170.93 2.76
 -4 9 2 71.21 1.45
 4 9 2 72.65 1.38
 -5 9 2 116.97 2.01
 5 9 2 117.22 2.02
 -6 9 2 6.63 0.56
 6 9 2 6.56 0.56
 -7 9 2 22.86 0.74
 7 9 2 22.14 0.76
 -8 9 2 129.8 2.19
 8 9 2 127.62 2.19
 -9 9 2 29.68 0.83
 9 9 2 27.57 0.87
 -10 9 2 65.07 1.53
 10 9 2 64.59 1.55
 -11 9 2 2.61 0.66
 11 9 2 3.77 0.67
 -12 9 2 37.72 1.32
 12 9 2 39.73 1.26
 -13 9 2 77.12 2.17
 13 9 2 72.46 1.87
 -14 9 2 29.41 1.42
 14 9 2 29.52 1.48
 -15 9 2 1.34 1.24
 15 9 2 1.53 1.21
 -16 9 2 29.36 1.9
 16 9 2 27.13 2.1
 -17 9 2 18.26 2.37
 17 9 2 17.55 2.4
 0 10 2 106.34 1.92
 -1 10 2 8.12 0.59
 1 10 2 9.17 0.61
 -2 10 2 13.71 0.65
 2 10 2 12.63 0.6
 -3 10 2 122.16 2.08
 3 10 2 124.03 2.11
 -4 10 2 32.43 0.9
 4 10 2 31.09 0.84
 -5 10 2 157.76 2.62
 5 10 2 156.39 2.78
 -6 10 2 15.61 0.7
 6 10 2 16.34 0.8
 -7 10 2 54.37 1.23
 7 10 2 55.73 1.2
 -8 10 2 105.98 1.89
 8 10 2 103.86 1.85
 -9 10 2 79 1.67
 9 10 2 83.83 1.79
 -10 10 2 99.3 2.12
 10 10 2 97.67 2.24
 -11 10 2 1.47 0.63
 11 10 2 0.92 0.74
 -12 10 2 28.94 1.26
 12 10 2 31.02 1.15
 -13 10 2 101.82 2.62
 13 10 2 104.73 2.58
 -14 10 2 177.28 3.9
 14 10 2 177.07 3.98
 -15 10 2 30.36 1.7
 15 10 2 30.23 1.9
 -16 10 2 39.77 2.43
 16 10 2 36.09 2.51
 0 11 2 0.63 0.35
 -1 11 2 66.04 1.34
 1 11 2 64.47 1.34
 -2 11 2 6.72 0.6
 2 11 2 7.6 0.62
 -3 11 2 185.43 3.01
 3 11 2 188.16 3.04
 -4 11 2 144.59 2.43
 4 11 2 141.25 2.37
 -5 11 2 6.8 0.59
 5 11 2 6.14 0.63
 -6 11 2 239.31 3.85
 6 11 2 241.01 4.1
 -7 11 2 26.61 0.97
 7 11 2 23.51 0.95
 -8 11 2 75.29 1.62
 8 11 2 74.27 1.55
 -9 11 2 194.25 3.7
 9 11 2 200.54 3.86
 -10 11 2 139.79 2.82
 10 11 2 136.02 2.75
 -11 11 2 7.9 0.94
 11 11 2 4.68 0.87
 -12 11 2 9.23 1.17
 12 11 2 7.92 1.15
 -13 11 2 139.57 3.34
 13 11 2 141.41 3.53
 -14 11 2 133.54 3.35
 14 11 2 133.42 3.31
 -15 11 2 67.31 2.67
 15 11 2 66.86 2.49
 -16 11 2 10.93 2.48
 16 11 2 6.71 2.2
 0 12 2 64.44 1.38
 -1 12 2 95.13 1.75
 1 12 2 96.2 1.86
 -2 12 2 40.55 1.02
 2 12 2 42.13 1.06
 -3 12 2 103.81 1.85
 3 12 2 104.14 1.92
 -4 12 2 106.59 1.9
 4 12 2 113.77 1.99
 -5 12 2 63.77 1.32
 5 12 2 63.78 1.31
 -6 12 2 147.43 2.64
 6 12 2 146.6 2.66
 -7 12 2 59.7 1.39
 7 12 2 59.1 1.4
 -8 12 2 34.37 1.25
 8 12 2 34.88 1.2
 -9 12 2 108.53 2.32
 9 12 2 110.88 2.33
 -10 12 2 14.52 1.07
 10 12 2 15.43 1.05
 -11 12 2 58.67 1.82
 11 12 2 59.09 1.83
 -12 12 2 20.92 1.48
 12 12 2 20.34 1.34
 -13 12 2 70.69 2.41
 13 12 2 69.46 2.31
 -14 12 2 32.93 1.99
 14 12 2 30.27 2.06
 -15 12 2 16.23 2.32
 15 12 2 15.21 1.98
 0 13 2 71.86 1.44
 -1 13 2 156.52 2.66
 1 13 2 162.94 2.94
 -2 13 2 54.39 1.33
 2 13 2 53.7 1.23
 -3 13 2 14.39 0.77
 3 13 2 15.71 0.81
 -4 13 2 58.99 1.33
 4 13 2 62.11 1.43
 -5 13 2 201.81 3.53
 5 13 2 203.04 3.55
 -6 13 2 4.4 0.76
 6 13 2 3.9 0.77
 -7 13 2 164.06 3.18
 7 13 2 165.43 3.2
 -8 13 2 107.85 2.48
 8 13 2 114.29 2.79
 -9 13 2 3.13 1.15
 9 13 2 1.94 1.04
 -10 13 2 19.16 1.44
 10 13 2 16.22 1.37
 -11 13 2 33.7 1.68
 11 13 2 32.25 1.69
 -12 13 2 144.67 3.52
 12 13 2 147.28 3.5
 -13 13 2 26 1.91
 13 13 2 25.03 2.19
 -14 13 2 12.88 2.26
 14 13 2 14.08 2.09
 0 14 2 15.31 0.83
 -1 14 2 4.32 0.73
 1 14 2 4.07 0.72
 -2 14 2 47.84 1.32
 2 14 2 50.72 1.35
 -3 14 2 41.64 1.22
 3 14 2 38.35 1.19
 -4 14 2 74.44 1.69
 4 14 2 73.76 1.69
 -5 14 2 30.88 1.24
 5 14 2 31.56 1.3
 -6 14 2 12.82 1.13
 6 14 2 11.73 0.91
 -7 14 2 41.57 1.56
 7 14 2 41.97 1.53
 -8 14 2 47.62 1.72
 8 14 2 49.15 1.76
 -9 14 2 22.59 1.47
 9 14 2 19.72 1.47
 -10 14 2 88.39 2.44
 10 14 2 94.74 2.54
 -11 14 2 7.23 1.58
 11 14 2 7.17 1.59
 -12 14 2 22.57 1.95
 12 14 2 19.82 2.07
 -13 14 2 14.03 2.22
 13 14 2 10.82 2.19
 0 15 2 75.29 1.88
 -1 15 2 32.5 1.37
 1 15 2 31.52 1.35
 -2 15 2 13.89 1.1
 2 15 2 14.83 1.21
 -3 15 2 60.98 1.83
 3 15 2 63.08 2.01
 -4 15 2 142.53 3.22
 4 15 2 140.3 3.23
 -5 15 2 36.59 1.62
 5 15 2 34.57 1.73
 -6 15 2 248.83 5.19
 6 15 2 246.86 5.13
 -7 15 2 9.49 1.31
 7 15 2 8.79 1.37
 -8 15 2 5.87 1.4
 8 15 2 3.02 1.13
 -9 15 2 21.91 1.61
 9 15 2 23.83 1.7
 -10 15 2 43.45 2.49
 10 15 2 44.49 2.27
 -11 15 2 61.12 2.59
 11 15 2 63.31 2.55
 -12 15 2 33.78 4.27
 12 15 2 32.92 3.73
 0 16 2 62.23 2.24
 -1 16 2 75.44 2.47
 1 16 2 76.69 2.44
 -2 16 2 59.8 2.05
 2 16 2 56.02 1.86
 -3 16 2 126.75 3.04
 3 16 2 128.38 3.13
 -4 16 2 37.67 1.72
 4 16 2 39.03 1.72
 -5 16 2 118.29 3.04
 5 16 2 118.4 3.09
 -6 16 2 77.42 2.41
 6 16 2 82.39 2.36
 -7 16 2 18.88 1.8
 7 16 2 16.66 1.64
 -8 16 2 10.36 1.77
 8 16 2 14.4 1.84
 -9 16 2 27.94 2.69
 9 16 2 27.13 2.51
 -10 16 2 5.04 2.61
 10 16 2 3.76 2.15
 0 17 2 265.46 6.18
 -1 17 2 10.67 1.59
 1 17 2 9.98 1.8
 -2 17 2 35.03 2.04
 2 17 2 36.68 2.28
 -3 17 2 23.78 2.1
 3 17 2 24.23 2.04
 -4 17 2 17.76 1.86
 4 17 2 18.53 1.97
 -5 17 2 3.8 1.87
 5 17 2 5.5 1.69
 -6 17 2 3.78 1.95
 6 17 2 2.77 1.61
 -7 17 2 6.39 1.96
 7 17 2 4.18 2.01
 -8 17 2 49.89 2.98
 8 17 2 51.82 2.89
 0 18 2 2.73 2.04
 -1 18 2 29.87 2.34
 1 18 2 29.82 2.3
 -2 18 2 33.33 2.64
 2 18 2 27.52 2.22
 -3 18 2 21.08 2.33
 3 18 2 16.29 2.47
 -4 18 2 6.84 2.73
 4 18 2 6.86 1.98
 -5 18 2 2.78 2.13
 5 18 2 2.31 2.2
 0 0 3 0.21 0.12
 1 0 3 3813.06 57.98
 2 0 3 1.83 0.18
 3 0 3 1511.07 22.6
 4 0 3 3416.36 51.19
 5 0 3 128.51 2.03
 6 0 3 576.5 8.67
 7 0 3 183.21 2.91
 8 0 3 717.21 10.77
 9 0 3 74.9 1.37
 10 0 3 229.73 3.64
 11 0 3 32.44 0.84
 12 0 3 3.18 0.49
 13 0 3 85.3 1.6
 14 0 3 162.79 3.12
 15 0 3 29.1 1.08
 16 0 3 5.68 0.78
 17 0 3 3.75 1.07
 18 0 3 11.62 1.66
 19 0 3 24.15 2.21
 0 1 3 6137.22 93.19
 -1 1 3 19.74 0.39
 1 1 3 19.12 0.37
 -2 1 3 6039.5 91.1
 2 1 3 6066.46 93.72
 -3 1 3 563.06 8.5
 3 1 3 552.52 8.83
 -4 1 3 905.35 13.57
 4 1 3 897.32 13.81
 -5 1 3 403.37 6.08
 5 1 3 406.57 6.13
 -6 1 3 15.03 0.48
 6 1 3 14.38 0.47
 -7 1 3 136.18 2.19
 7 1 3 136.18 2.17
 -8 1 3 435.8 6.62
 8 1 3 423.81 6.45
 -9 1 3 69.33 1.28
 9 1 3 70.13 1.32
 -10 1 3 152.56 2.51
 10 1 3 152.26 2.51
 -11 1 3 66.56 1.35
 11 1 3 68.35 1.32
 -12 1 3 78.7 1.48
 12 1 3 80.4 1.5
 -13 1 3 109.77 1.94
 13 1 3 108.97 1.91
 -14 1 3 1.54 0.57
 14 1 3 1.99 0.57
 -15 1 3 8.05 0.79
 15 1 3 7.16 0.87
 -16 1 3 15.43 1.1
 16 1 3 14.94 1.06
 -17 1 3 6.67 1.47
 17 1 3 6.14 1.47
 -18 1 3 2.97 1.65
 18 1 3 2.39 1.43
 -19 1 3 7.75 2.03
 19 1 3 2.55 1.71
 0 2 3 55.53 0.9
 -1 2 3 3603.59 62.88
 1 2 3 3744.93 65.11
 -2 2 3 521.15 9.12
 2 2 3 543.66 9.41
 -3 2 3 1038.06 15.52
 3 2 3 1020.69 17.08
 -4 2 3 139.02 2.19
 4 2 3 138.87 2.17
 -5 2 3 229.49 3.63
 5 2 3 234.85 3.6
 -6 2 3 7.75 0.39
 6 2 3 7.26 0.39
 -7 2 3 5.52 0.4
 7 2 3 5.66 0.39
 -8 2 3 151.61 2.45
 8 2 3 147.08 2.4
 -9 2 3 59.83 1.18
 9 2 3 61 1.22
 -10 2 3 35.88 0.88
 10 2 3 36.14 0.87
 -11 2 3 68.8 1.34
 11 2 3 69.35 1.42
 -12 2 3 72.4 1.4
 12 2 3 72.75 1.41
 -13 2 3 121.05 2.1
 13 2 3 122.97 2.12
 -14 2 3 37.43 1.06
 14 2 3 36.52 1.02
 -15 2 3 241.01 4.45
 15 2 3 229.32 4.28
 -16 2 3 53.19 1.77
 16 2 3 53.3 1.66
 -17 2 3 3.68 1.14
 17 2 3 4.44 1.18
 -18 2 3 22.92 1.82
 18 2 3 22.3 1.69
 -19 2 3 62.53 2.65
 19 2 3 57.97 2.67
 0 3 3 2411.76 36.12
 -1 3 3 1500.88 22.5
 1 3 3 1527.51 22.94
 -2 3 3 29.53 0.55
 2 3 3 29.18 0.56
 -3 3 3 639.2 9.6
 3 3 3 650.73 9.75
 -4 3 3 297.05 4.5
 4 3 3 300.16 4.58
 -5 3 3 70.2 1.2
 5 3 3 70.95 1.22
 -6 3 3 1080.5 16.16
 6 3 3 1087.75 16.47
 -7 3 3 124.89 2.08
 7 3 3 121.28 1.99
 -8 3 3 155.84 2.53
 8 3 3 160.05 2.58
 -9 3 3 26.13 0.73
 9 3 3 27.27 0.75
 -10 3 3 174.99 2.87
 10 3 3 168.44 2.73
 -11 3 3 54.16 1.13
 11 3 3 52.7 1.1
 -12 3 3 177.74 2.86
 12 3 3 175.64 2.87
 -13 3 3 1.51 0.43
 13 3 3 2.68 0.48
 -14 3 3 109.06 2.08
 14 3 3 115.31 2.15
 -15 3 3 31.55 1.27
 15 3 3 35.78 1.3
 -16 3 3 41.33 1.64
 16 3 3 40.52 1.47
 -17 3 3 4.46 1.12
 17 3 3 7.34 1.34
 -18 3 3 11.12 1.61
 18 3 3 15.24 1.84
 -19 3 3 5.25 2.37
 19 3 3 13.73 2.04
 0 4 3 769.18 11.52
 -1 4 3 644.41 9.65
 1 4 3 651.89 9.76
 -2 4 3 1603.47 23.9
 2 4 3 1643.09 24.46
 -3 4 3 248.66 3.8
 3 4 3 243.96 3.73
 -4 4 3 706.71 10.6
 4 4 3 697 10.45
 -5 4 3 181.18 2.85
 5 4 3 179.36 2.79
 -6 4 3 212.5 3.3
 6 4 3 213.14 3.33
 -7 4 3 777.21 11.66
 7 4 3 783.55 11.77
 -8 4 3 6.95 0.43
 8 4 3 6.83 0.49
 -9 4 3 3.01 0.43
 9 4 3 2.59 0.42
 -10 4 3 44.22 1.01
 10 4 3 41.9 0.94
 -11 4 3 88.36 1.63
 11 4 3 88.46 1.76
 -12 4 3 68.8 1.36
 12 4 3 71.49 1.39
 -13 4 3 53.98 1.25
 13 4 3 55.02 1.27
 -14 4 3 16.51 0.82
 14 4 3 15.87 0.8
 -15 4 3 18.56 1.1
 15 4 3 20.86 1.15
 -16 4 3 45.62 1.64
 16 4 3 46.51 1.57
 -17 4 3 106.34 2.99
 17 4 3 108.63 3.09
 -18 4 3 23.07 1.83
 18 4 3 23.05 1.66
 -19 4 3 32.29 2.44
 19 4 3 28.91 2.41
 0 5 3 44.18 0.91
 -1 5 3 562.11 8.44
 1 5 3 561.07 8.45
 -2 5 3 214.42 3.31
 2 5 3 213.57 3.3
 -3 5 3 2.26 0.26
 3 5 3 2.28 0.25
 -4 5 3 142.08 2.26
 4 5 3 140.12 2.23
 -5 5 3 140.81 2.37
 5 5 3 139.15 2.23
 -6 5 3 238.94 3.71
 6 5 3 238.18 3.72
 -7 5 3 576.58 8.7
 7 5 3 560.27 8.45
 -8 5 3 311.9 4.97
 8 5 3 309.4 4.79
 -9 5 3 92.33 1.7
 9 5 3 92.62 1.64
 -10 5 3 183.5 2.97
 10 5 3 180.2 2.94
 -11 5 3 88.52 1.6
 11 5 3 92.5 1.8
 -12 5 3 80.47 1.55
 12 5 3 80.44 1.56
 -13 5 3 84.67 1.7
 13 5 3 84.83 1.71
 -14 5 3 8.34 0.82
 14 5 3 9.09 0.88
 -15 5 3 162.05 3.5
 15 5 3 162.27 3.52
 -16 5 3 200.94 4.37
 16 5 3 195 4.14
 -17 5 3 4.03 1.8
 17 5 3 8.07 1.45
 -18 5 3 2.37 2.08
 18 5 3 0.76 1.42
 -19 5 3 22.41 2.46
 19 5 3 25.78 2.54
 0 6 3 895.25 13.38
 -1 6 3 153.27 2.43
 1 6 3 155.3 2.45
 -2 6 3 20.17 0.53
 2 6 3 19.84 0.54
 -3 6 3 184.61 3.12
 3 6 3 187.58 2.94
 -4 6 3 148.73 2.4
 4 6 3 143.58 2.32
 -5 6 3 38.67 0.82
 5 6 3 36.32 0.78
 -6 6 3 58.19 1.1
 6 6 3 56.95 1.09
 -7 6 3 120.33 2.01
 7 6 3 121.22 2.03
 -8 6 3 13.84 0.6
 8 6 3 14.12 0.56
 -9 6 3 209.87 3.33
 9 6 3 211.55 3.4
 -10 6 3 28.69 0.8
 10 6 3 28.61 0.83
 -11 6 3 218.77 3.48
 11 6 3 216.25 3.46
 -12 6 3 166.8 3.04
 12 6 3 171.88 3.01
 -13 6 3 26.74 1.13
 13 6 3 23.86 0.99
 -14 6 3 45.56 1.44
 14 6 3 47.58 1.51
 -15 6 3 74.87 1.96
 15 6 3 76.99 2.06
 -16 6 3 105.12 2.74
 16 6 3 105.98 2.75
 -17 6 3 62.04 2.42
 17 6 3 61.48 2.45
 -18 6 3 13.01 2.12
 18 6 3 11.8 1.96
 0 7 3 214.48 3.34
 -1 7 3 126.53 2.04
 1 7 3 123.8 2.02
 -2 7 3 12.85 0.49
 2 7 3 12.46 0.51
 -3 7 3 175.22 2.78
 3 7 3 178.19 2.81
 -4 7 3 156.88 2.5
 4 7 3 156.36 2.59
 -5 7 3 84.26 1.5
 5 7 3 85.04 1.49
 -6 7 3 13.24 0.59
 6 7 3 13.52 0.55
 -7 7 3 203.22 3.25
 7 7 3 206.16 3.73
 -8 7 3 392.71 6.05
 8 7 3 393.68 6.04
 -9 7 3 153.33 2.55
 9 7 3 155.03 2.53
 -10 7 3 99.77 1.9
 10 7 3 95.45 1.69
 -11 7 3 135.74 2.31
 11 7 3 141.44 2.4
 -12 7 3 15 0.84
 12 7 3 13.82 0.8
 -13 7 3 22.23 1.01
 13 7 3 23.92 1.16
 -14 7 3 249.18 5.08
 14 7 3 252.39 5.05
 -15 7 3 60.77 1.8
 15 7 3 60.17 1.97
 -16 7 3 20.23 1.43
 16 7 3 23.66 1.72
 -17 7 3 18.15 1.97
 17 7 3 18.17 1.76
 -18 7 3 0 1.83
 18 7 3 1.6 2.16
 0 8 3 158.47 2.55
 -1 8 3 86.53 1.54
 1 8 3 89.04 1.59
 -2 8 3 110.21 1.9
 2 8 3 107.41 1.82
 -3 8 3 60.21 1.18
 3 8 3 56.34 1.09
 -4 8 3 11.99 0.54
 4 8 3 10.68 0.51
 -5 8 3 434.02 6.61
 5 8 3 433.19 6.65
 -6 8 3 51.23 1.07
 6 8 3 50.65 1.06
 -7 8 3 0.31 0.29
 7 8 3 0.44 0.34
 -8 8 3 2.61 0.45
 8 8 3 2.56 0.47
 -9 8 3 170.53 2.78
 9 8 3 171.97 2.84
 -10 8 3 177.04 2.9
 10 8 3 174.49 2.85
 -11 8 3 77.29 1.92
 11 8 3 76.07 1.64
 -12 8 3 114.02 2.46
 12 8 3 105.06 2.14
 -13 8 3 5.49 1.06
 13 8 3 5.03 0.83
 -14 8 3 63.17 1.98
 14 8 3 69.35 1.9
 -15 8 3 117.39 2.82
 15 8 3 114.49 2.8
 -16 8 3 36.96 1.99
 16 8 3 39.62 1.73
 -17 8 3 5.94 1.77
 17 8 3 7.85 1.94
 -18 8 3 23.91 2.85
 18 8 3 30.8 5.08
 0 9 3 267.89 4.17
 -1 9 3 365.83 5.61
 1 9 3 375.76 5.94
 -2 9 3 109.13 1.87
 2 9 3 109.7 1.86
 -3 9 3 238.44 3.74
 3 9 3 238.31 3.76
 -4 9 3 51.69 1.06
 4 9 3 50.78 1.08
 -5 9 3 37 0.89
 5 9 3 37.49 0.9
 -6 9 3 42.51 1
 6 9 3 41.97 0.98
 -7 9 3 140.67 2.37
 7 9 3 138.04 2.35
 -8 9 3 45.6 1.05
 8 9 3 46.59 1.05
 -9 9 3 157.38 2.7
 9 9 3 156.93 2.58
 -10 9 3 62.2 1.48
 10 9 3 61.25 1.44
 -11 9 3 53.97 1.44
 11 9 3 52.25 1.36
 -12 9 3 78.48 1.92
 12 9 3 78.98 1.79
 -13 9 3 38.83 1.31
 13 9 3 42.86 1.47
 -14 9 3 23.73 1.43
 14 9 3 27.03 1.54
 -15 9 3 7.8 1.16
 15 9 3 11.27 1.35
 -16 9 3 72.07 2.34
 16 9 3 68.84 2.42
 -17 9 3 31.65 2.58
 17 9 3 29.6 2.36
 0 10 3 9.3 0.6
 -1 10 3 201.06 3.21
 1 10 3 198.56 3.19
 -2 10 3 44.95 0.99
 2 10 3 43.06 0.98
 -3 10 3 130.64 2.2
 3 10 3 129.01 2.25
 -4 10 3 145.14 2.49
 4 10 3 148.24 2.54
 -5 10 3 49.58 1.1
 5 10 3 47.98 1.06
 -6 10 3 162.08 2.69
 6 10 3 163.55 2.83
 -7 10 3 124.71 2.13
 7 10 3 127.14 2.18
 -8 10 3 92.57 1.79
 8 10 3 91.24 1.74
 -9 10 3 21.77 0.84
 9 10 3 22.07 0.8
 -10 10 3 26.28 1.05
 10 10 3 23 0.94
 -11 10 3 66.82 1.72
 11 10 3 65.64 1.66
 -12 10 3 3.42 0.96
 12 10 3 3.23 0.85
 -13 10 3 111.65 2.64
 13 10 3 110.81 2.74
 -14 10 3 13.76 1.54
 14 10 3 13.24 1.57
 -15 10 3 4.17 1.47
 15 10 3 4.32 1.32
 -16 10 3 18.22 1.96
 16 10 3 18.94 1.84
 0 11 3 262.48 4.15
 -1 11 3 30.54 0.91
 1 11 3 30.98 0.99
 -2 11 3 11.1 0.64
 2 11 3 10.53 0.65
 -3 11 3 160.09 2.66
 3 11 3 156.3 2.78
 -4 11 3 55.43 1.19
 4 11 3 54.78 1.19
 -5 11 3 96.97 1.81
 5 11 3 94.66 1.72
 -6 11 3 79.6 1.55
 6 11 3 77.25 1.49
 -7 11 3 178.02 3.1
 7 11 3 175.85 3.06
 -8 11 3 1.86 0.62
 8 11 3 0.96 0.52
 -9 11 3 7.87 0.87
 9 11 3 7.02 0.76
 -10 11 3 6.29 0.86
 10 11 3 4.3 0.78
 -11 11 3 33.2 1.52
 11 11 3 32.1 1.2
 -12 11 3 54.68 1.71
 12 11 3 58.65 1.95
 -13 11 3 5.57 1.15
 13 11 3 4.92 1.28
 -14 11 3 11.83 1.38
 14 11 3 12.61 1.69
 -15 11 3 3.26 2.06
 15 11 3 5.58 1.67
 -16 11 3 19.35 2.82
 16 11 3 23.26 2.85
 0 12 3 39.66 1.06
 -1 12 3 305.33 4.76
 1 12 3 304.75 4.75
 -2 12 3 92.45 1.76
 2 12 3 94.09 1.77
 -3 12 3 78.75 1.51
 3 12 3 77.15 1.5
 -4 12 3 210.09 3.42
 4 12 3 215.42 3.47
 -5 12 3 12.3 0.7
 5 12 3 10.54 0.69
 -6 12 3 119.26 2.27
 6 12 3 117.9 2.18
 -7 12 3 71.68 1.6
 7 12 3 73.29 1.6
 -8 12 3 44.92 1.35
 8 12 3 46.59 1.35
 -9 12 3 21.26 1.08
 9 12 3 21.5 1.04
 -10 12 3 34.27 1.37
 10 12 3 33.43 1.32
 -11 12 3 1.89 0.93
 11 12 3 2.04 0.9
 -12 12 3 8.83 1.48
 12 12 3 9.82 1.3
 -13 12 3 88.27 2.71
 13 12 3 86.03 2.62
 -14 12 3 2.2 1.56
 14 12 3 2.41 1.47
 -15 12 3 42.72 2.69
 15 12 3 41.09 2.55
 0 13 3 47.39 1.18
 -1 13 3 19.76 0.79
 1 13 3 18.68 0.79
 -2 13 3 119.99 2.28
 2 13 3 119.58 2.18
 -3 13 3 16.52 0.84
 3 13 3 15.59 0.76
 -4 13 3 32.24 1.02
 4 13 3 30.97 1
 -5 13 3 82.38 1.72
 5 13 3 83.76 1.75
 -6 13 3 149.79 3.03
 6 13 3 151.21 3.03
 -7 13 3 66.3 1.83
 7 13 3 64.9 1.63
 -8 13 3 30.65 1.32
 8 13 3 30.01 1.28
 -9 13 3 48.91 1.61
 9 13 3 48.35 1.62
 -10 13 3 25.04 1.47
 10 13 3 23.54 1.46
 -11 13 3 29.64 1.76
 11 13 3 29.38 1.54
 -12 13 3 14.61 1.62
 12 13 3 14.45 1.82
 -13 13 3 17.87 2.2
 13 13 3 16.47 1.87
 -14 13 3 116.72 3.62
 14 13 3 115.26 3.6
 0 14 3 124.67 2.57
 -1 14 3 137.53 2.81
 1 14 3 132.56 2.71
 -2 14 3 30.19 1.1
 2 14 3 30.95 1.15
 -3 14 3 159.79 3.12
 3 14 3 162.07 3.17
 -4 14 3 41.27 1.3
 4 14 3 42.7 1.27
 -5 14 3 36.46 1.42
 5 14 3 31.93 1.41
 -6 14 3 28.27 1.3
 6 14 3 31.12 1.38
 -7 14 3 34.67 1.49
 7 14 3 36.12 1.53
 -8 14 3 75.22 2.17
 8 14 3 76.91 2.16
 -9 14 3 12.79 1.41
 9 14 3 12.78 1.46
 -10 14 3 33.67 1.91
 10 14 3 37.28 1.96
 -11 14 3 11.3 1.87
 11 14 3 10.17 1.49
 -12 14 3 69.95 2.63
 12 14 3 65.74 2.47
 -13 14 3 39.87 3.24
 13 14 3 37.91 2.76
 0 15 3 2.31 0.86
 -1 15 3 24.44 1.22
 1 15 3 23.25 1.21
 -2 15 3 14.32 1.1
 2 15 3 14.63 1.08
 -3 15 3 48.99 1.74
 3 15 3 47.54 1.75
 -4 15 3 189.68 4.1
 4 15 3 196.19 4.23
 -5 15 3 13.58 1.27
 5 15 3 15.11 1.25
 -6 15 3 43.08 1.75
 6 15 3 43.17 1.76
 -7 15 3 41.67 1.83
 7 15 3 43.62 1.88
 -8 15 3 63.14 2.17
 8 15 3 64.91 2.37
 -9 15 3 18.11 1.58
 9 15 3 21.93 1.82
 -10 15 3 10.4 1.67
 10 15 3 5.8 1.84
 -11 15 3 32.81 2.29
 11 15 3 33.33 2.3
 0 16 3 44.88 2.18
 -1 16 3 48.14 1.82
 1 16 3 45.17 1.76
 -2 16 3 24.04 1.58
 2 16 3 22.88 1.58
 -3 16 3 12.28 1.47
 3 16 3 12.19 1.39
 -4 16 3 41.61 1.74
 4 16 3 40.56 1.95
 -5 16 3 41.7 2.04
 5 16 3 43.8 1.83
 -6 16 3 48.03 1.99
 6 16 3 45.26 1.97
 -7 16 3 41.4 2.03
 7 16 3 39.71 1.91
 -8 16 3 2.68 1.59
 8 16 3 2.05 1.76
 -9 16 3 42.77 2.28
 9 16 3 44.5 2.76
 -10 16 3 73.48 3.78
 10 16 3 73.19 3.41
 0 17 3 101.08 3.01
 -1 17 3 14.36 1.78
 1 17 3 15.57 1.88
 -2 17 3 48.75 2.22
 2 17 3 48.02 2.17
 -3 17 3 12.46 1.6
 3 17 3 13.91 1.91
 -4 17 3 18.44 2
 4 17 3 20.06 2.3
 -5 17 3 29.46 2.46
 5 17 3 23.02 2.23
 -6 17 3 38.23 2.28
 6 17 3 37.36 2.49
 -7 17 3 4.74 1.81
 7 17 3 6.14 1.96
 -8 17 3 53.02 3.41
 8 17 3 52.53 3.13
 0 18 3 77.4 3.16
 -1 18 3 8 2.29
 1 18 3 7.09 2.24
 -2 18 3 17.79 2.9
 2 18 3 15.72 2.18
 -3 18 3 25.04 2.53
 3 18 3 29.51 2.48
 -4 18 3 72.65 3.25
 4 18 3 71.36 3.14
 -5 18 3 24.73 2.85
 5 18 3 22.47 3.08
 0 0 4 288.11 6.18
 1 0 4 483.33 7.24
 2 0 4 29.47 0.55
 3 0 4 37.4 0.66
 4 0 4 279.35 4.24
 5 0 4 54.88 0.97
 6 0 4 279.68 4.28
 7 0 4 478.14 7.31
 8 0 4 344.24 5.26
 9 0 4 285.63 4.44
 10 0 4 59.14 1.2
 11 0 4 1.24 0.33
 12 0 4 88.54 1.62
 13 0 4 88.44 1.61
 14 0 4 189.01 3.57
 15 0 4 131.87 2.62
 16 0 4 1 0.73
 17 0 4 17.05 1.52
 18 0 4 21.52 1.89
 19 0 4 0.94 1.94
 0 1 4 3338.75 50.3
 -1 1 4 475.32 7.14
 1 1 4 476.24 7.15
 -2 1 4 262.73 4.06
 2 1 4 264.25 4.02
 -3 1 4 406.92 6.51
 3 1 4 402.61 6.36
 -4 1 4 1264.33 20.2
 4 1 4 1321.02 20.19
 -5 1 4 91.41 1.51
 5 1 4 91.55 1.5
 -6 1 4 437.81 6.62
 6 1 4 448.99 6.8
 -7 1 4 160.26 2.55
 7 1 4 158.85 2.51
 -8 1 4 806.49 12.09
 8 1 4 821.21 12.35
 -9 1 4 334.19 5.28
 9 1 4 326.29 5.09
 -10 1 4 234.2 3.69
 10 1 4 231.57 3.68
 -11 1 4 39.45 0.93
 11 1 4 39.64 0.94
 -12 1 4 4.87 0.52
 12 1 4 5.23 0.6
 -13 1 4 91.3 1.67
 13 1 4 89.11 1.68
 -14 1 4 67.78 1.54
 14 1 4 65.9 1.55
 -15 1 4 62.9 1.58
 15 1 4 65.66 1.73
 -16 1 4 155.76 3.47
 16 1 4 153.8 3.36
 -17 1 4 44.1 1.86
 17 1 4 41.54 1.84
 -18 1 4 19.61 1.9
 18 1 4 15.45 1.6
 -19 1 4 65.15 2.78
 19 1 4 63.22 2.91
 0 2 4 924.14 13.83
 -1 2 4 448.52 6.74
 1 2 4 440.28 6.79
 -2 2 4 991.5 17.14
 2 2 4 983.77 17.25
 -3 2 4 205.28 3.67
 3 2 4 207.41 3.69
 -4 2 4 96.9 1.6
 4 2 4 97.09 1.63
 -5 2 4 26.87 0.59
 5 2 4 25.04 0.59
 -6 2 4 197.17 3.07
 6 2 4 200.83 3.12
 -7 2 4 34.38 0.77
 7 2 4 34.15 0.82
 -8 2 4 389.82 5.95
 8 2 4 385.38 5.88
 -9 2 4 24.44 0.69
 9 2 4 25.53 0.7
 -10 2 4 27.73 0.75
 10 2 4 28.84 0.77
 -11 2 4 249.87 3.94
 11 2 4 249.78 3.93
 -12 2 4 47.17 1.08
 12 2 4 47.5 1.07
 -13 2 4 34.2 0.9
 13 2 4 34.17 0.99
 -14 2 4 3.02 0.65
 14 2 4 2.31 0.62
 -15 2 4 33.51 1.18
 15 2 4 35.71 1.15
 -16 2 4 34.51 1.63
 16 2 4 33.12 1.39
 -17 2 4 136.6 3.61
 17 2 4 143.11 3.74
 -18 2 4 72.59 2.53
 18 2 4 70.61 2.49
 -19 2 4 24.01 2.24
 19 2 4 26.33 2.15
 0 3 4 159.93 2.47
 -1 3 4 120.24 1.88
 1 3 4 115.86 1.87
 -2 3 4 1149.56 19.86
 2 3 4 1192.7 20.63
 -3 3 4 167.09 3.03
 3 3 4 165.55 2.99
 -4 3 4 34.52 0.69
 4 3 4 35.7 0.69
 -5 3 4 411.74 6.23
 5 3 4 403.94 6.1
 -6 3 4 313.03 4.82
 6 3 4 311.45 4.75
 -7 3 4 459.43 6.96
 7 3 4 459.17 6.96
 -8 3 4 87.25 1.53
 8 3 4 84.91 1.48
 -9 3 4 93.24 1.63
 9 3 4 94.54 1.67
 -10 3 4 212.41 3.36
 10 3 4 216.46 3.46
 -11 3 4 90.44 1.73
 11 3 4 92.53 1.69
 -12 3 4 78.26 1.47
 12 3 4 83.16 1.55
 -13 3 4 131.65 2.44
 13 3 4 125.95 2.31
 -14 3 4 23.82 1.01
 14 3 4 25.18 1.08
 -15 3 4 60.42 1.64
 15 3 4 59.32 1.72
 -16 3 4 25.84 1.41
 16 3 4 24.55 1.3
 -17 3 4 60.89 2
 17 3 4 61.34 2.21
 -18 3 4 7.53 1.61
 18 3 4 7.56 1.85
 -19 3 4 15.64 2.46
 19 3 4 16.59 2.39
 0 4 4 991.58 14.84
 -1 4 4 586.53 8.8
 1 4 4 581.13 8.71
 -2 4 4 122.05 1.95
 2 4 4 122.77 2
 -3 4 4 178.07 3.22
 3 4 4 178.03 3.21
 -4 4 4 807.73 12.28
 4 4 4 807.87 12.07
 -5 4 4 923.44 13.81
 5 4 4 891.75 14.75
 -6 4 4 130.74 2.11
 6 4 4 133.19 2.14
 -7 4 4 543.89 8.21
 7 4 4 529.84 8.01
 -8 4 4 128.34 2.11
 8 4 4 129.91 2.15
 -9 4 4 244.63 3.91
 9 4 4 246.76 3.89
 -10 4 4 20.33 0.67
 10 4 4 20.22 0.65
 -11 4 4 55.13 1.15
 11 4 4 55.65 1.15
 -12 4 4 130.88 2.22
 12 4 4 131.6 2.24
 -13 4 4 10.74 0.82
 13 4 4 8.97 0.81
 -14 4 4 11.76 0.88
 14 4 4 10.42 0.86
 -15 4 4 49.35 1.61
 15 4 4 47.57 1.51
 -16 4 4 47.55 1.73
 16 4 4 46.62 1.67
 -17 4 4 22.3 1.38
 17 4 4 23.34 1.41
 -18 4 4 0.34 1.57
 18 4 4 1.17 1.64
 -19 4 4 20.46 2.15
 19 4 4 18.88 2.26
 0 5 4 447.7 6.74
 -1 5 4 186.43 2.9
 1 5 4 190.61 2.95
 -2 5 4 166.17 2.79
 2 5 4 170.77 2.71
 -3 5 4 53.21 1.05
 3 5 4 50.65 0.93
 -4 5 4 382.36 5.82
 4 5 4 381.09 5.8
 -5 5 4 50.67 0.95
 5 5 4 50.45 0.94
 -6 5 4 737.02 11.08
 6 5 4 724.94 10.86
 -7 5 4 124.41 2.06
 7 5 4 127.13 2.11
 -8 5 4 59.91 1.23
 8 5 4 55.64 1.19
 -9 5 4 150.39 2.49
 9 5 4 153.38 2.51
 -10 5 4 97.1 1.74
 10 5 4 96.18 1.69
 -11 5 4 138.67 2.38
 11 5 4 135.7 2.32
 -12 5 4 5.53 0.6
 12 5 4 6.35 0.62
 -13 5 4 33.69 1.05
 13 5 4 34.89 0.98
 -14 5 4 76.27 1.95
 14 5 4 75.43 1.89
 -15 5 4 3.02 0.93
 15 5 4 0.75 0.87
 -16 5 4 47.22 1.75
 16 5 4 47.33 1.78
 -17 5 4 22.99 1.58
 17 5 4 21.84 1.53
 -18 5 4 57.13 2.51
 18 5 4 54.51 2.6
 -19 5 4 8.7 3.15
 19 5 4 3.53 3.65
 0 6 4 199.85 3.11
 -1 6 4 128.8 2.21
 1 6 4 135.5 2.2
 -2 6 4 482.63 7.54
 2 6 4 479.92 7.23
 -3 6 4 232.72 3.58
 3 6 4 230.72 3.55
 -4 6 4 101.63 1.68
 4 6 4 99.94 1.67
 -5 6 4 106.54 1.78
 5 6 4 106.11 1.77
 -6 6 4 166.05 2.67
 6 6 4 166.76 2.69
 -7 6 4 90.4 1.58
 7 6 4 87.44 1.52
 -8 6 4 113.31 1.94
 8 6 4 111.95 1.9
 -9 6 4 319.6 4.95
 9 6 4 322.08 4.97
 -10 6 4 73.53 1.4
 10 6 4 77.72 1.47
 -11 6 4 5.75 0.55
 11 6 4 6.55 0.56
 -12 6 4 88.4 1.81
 12 6 4 88.64 1.73
 -13 6 4 3.92 0.69
 13 6 4 3.84 0.72
 -14 6 4 26.3 1.2
 14 6 4 29.62 1.23
 -15 6 4 16.53 1.16
 15 6 4 17.39 1.18
 -16 6 4 111.68 2.78
 16 6 4 112.43 2.79
 -17 6 4 43.04 2.24
 17 6 4 40.44 2.03
 -18 6 4 43.12 2.58
 18 6 4 41.26 2.47
 0 7 4 20.84 0.6
 -1 7 4 434.16 6.58
 1 7 4 436.24 6.62
 -2 7 4 229.89 3.57
 2 7 4 227.54 3.51
 -3 7 4 83.65 1.47
 3 7 4 81.99 1.5
 -4 7 4 323.88 4.98
 4 7 4 319.89 4.97
 -5 7 4 43.6 0.92
 5 7 4 43.85 0.95
 -6 7 4 123.18 2.1
 6 7 4 122.47 2.02
 -7 7 4 321.05 4.96
 7 7 4 318.33 4.89
 -8 7 4 9.51 0.55
 8 7 4 9.51 0.55
 -9 7 4 224.76 3.57
 9 7 4 215.41 3.43
 -10 7 4 44.59 1.03
 10 7 4 43.91 1.01
 -11 7 4 9.9 0.61
 11 7 4 8.69 0.63
 -12 7 4 56.77 1.43
 12 7 4 57.18 1.36
 -13 7 4 18.41 1.03
 13 7 4 18.61 1.09
 -14 7 4 116.22 2.85
 14 7 4 116.94 2.63
 -15 7 4 56.75 1.85
 15 7 4 57.72 1.76
 -16 7 4 19.75 1.55
 16 7 4 18.56 1.34
 -17 7 4 3.5 1.57
 17 7 4 0.31 1.42
 -18 7 4 23.25 2.55
 18 7 4 20.55 2.31
 0 8 4 286.12 4.43
 -1 8 4 180.22 2.93
 1 8 4 174.3 2.79
 -2 8 4 748.36 11.25
 2 8 4 725.91 11.01
 -3 8 4 59.76 1.13
 3 8 4 57.76 1.1
 -4 8 4 114.97 2.05
 4 8 4 113.59 1.92
 -5 8 4 129.56 2.15
 5 8 4 130.25 2.16
 -6 8 4 100.09 1.76
 6 8 4 100.89 1.77
 -7 8 4 121.91 2.06
 7 8 4 129.32 2.17
 -8 8 4 22.28 0.73
 8 8 4 23.05 0.76
 -9 8 4 35.06 0.86
 9 8 4 34.13 0.83
 -10 8 4 42.95 1.02
 10 8 4 43.02 1.03
 -11 8 4 9.81 0.77
 11 8 4 8.97 0.71
 -12 8 4 145.13 3.04
 12 8 4 140.99 2.79
 -13 8 4 107.96 2.47
 13 8 4 110.15 2.64
 -14 8 4 18.69 1.42
 14 8 4 18.93 1.29
 -15 8 4 6.22 1.16
 15 8 4 4.67 1.24
 -16 8 4 19.8 1.53
 16 8 4 19.63 1.65
 -17 8 4 24.53 1.99
 17 8 4 23.8 1.92
 0 9 4 373.62 5.75
 -1 9 4 93.66 1.64
 1 9 4 90.62 1.6
 -2 9 4 142.68 2.36
 2 9 4 142.37 2.36
 -3 9 4 56.3 1.14
 3 9 4 57.38 1.17
 -4 9 4 17.51 0.67
 4 9 4 17.8 0.67
 -5 9 4 192.58 3.22
 5 9 4 188.57 3.02
 -6 9 4 16.35 0.65
 6 9 4 16.08 0.66
 -7 9 4 31.57 0.87
 7 9 4 30.4 0.91
 -8 9 4 42.33 0.97
 8 9 4 41.46 0.96
 -9 9 4 39.6 0.95
 9 9 4 39.33 0.96
 -10 9 4 34.27 1.06
 10 9 4 30.98 1
 -11 9 4 138.13 2.8
 11 9 4 135.65 2.91
 -12 9 4 47.35 1.52
 12 9 4 52 1.47
 -13 9 4 61.17 1.84
 13 9 4 68.02 1.99
 -14 9 4 187.36 4.09
 14 9 4 187.64 4.07
 -15 9 4 42.11 1.8
 15 9 4 43.94 1.96
 -16 9 4 14.84 1.81
 16 9 4 12.45 1.79
 -17 9 4 14.43 2.06
 17 9 4 15.59 1.96
 0 10 4 719.26 11.09
 -1 10 4 281.89 4.79
 1 10 4 278.06 4.45
 -2 10 4 20.58 0.72
 2 10 4 20.19 0.71
 -3 10 4 91.89 1.67
 3 10 4 88.79 1.61
 -4 10 4 72.4 1.36
 4 10 4 73.45 1.41
 -5 10 4 36.91 0.93
 5 10 4 35.76 0.92
 -6 10 4 106.59 1.88
 6 10 4 109.31 1.98
 -7 10 4 58.95 1.21
 7 10 4 56.28 1.17
 -8 10 4 49.94 1.18
 8 10 4 50.3 1.19
 -9 10 4 59.68 1.36
 9 10 4 55.47 1.29
 -10 10 4 78.96 1.8
 10 10 4 83.84 1.85
 -11 10 4 33.41 1.29
 11 10 4 31.5 1.16
 -12 10 4 21.93 1.25
 12 10 4 22.02 1.24
 -13 10 4 181.9 3.98
 13 10 4 185.03 4.19
 -14 10 4 17.67 1.5
 14 10 4 14.5 1.41
 -15 10 4 109.15 3
 15 10 4 113.35 3.13
 -16 10 4 9.83 2.08
 16 10 4 7.19 2.14
 0 11 4 41.31 1.05
 -1 11 4 4.11 0.56
 1 11 4 4.17 0.59
 -2 11 4 34.48 0.91
 2 11 4 35.46 0.97
 -3 11 4 104.83 1.86
 3 11 4 103.02 1.85
 -4 11 4 116.5 2.02
 4 11 4 114.23 2
 -5 11 4 80.25 1.57
 5 11 4 80.57 1.53
 -6 11 4 257.75 4.35
 6 11 4 255.23 4.28
 -7 11 4 15.87 0.74
 7 11 4 17.02 0.76
 -8 11 4 22.03 0.97
 8 11 4 22.02 0.89
 -9 11 4 62.8 1.8
 9 11 4 61.67 1.52
 -10 11 4 24.95 1.27
 10 11 4 25.33 1.16
 -11 11 4 21.3 1.18
 11 11 4 19.35 1.13
 -12 11 4 95.1 2.44
 12 11 4 93.51 2.59
 -13 11 4 4.06 1.51
 13 11 4 6.8 1.42
 -14 11 4 6.03 1.49
 14 11 4 6.58 1.76
 -15 11 4 27.6 2.1
 15 11 4 25.26 1.87
 0 12 4 2.53 0.59
 -1 12 4 49.7 1.11
 1 12 4 53.4 1.21
 -2 12 4 125.57 2.19
 2 12 4 127.65 2.23
 -3 12 4 170.01 2.79
 3 12 4 174.71 3.06
 -4 12 4 10.37 0.69
 4 12 4 10.83 0.67
 -5 12 4 57.97 1.34
 5 12 4 60.01 1.39
 -6 12 4 9.49 0.75
 6 12 4 8.08 0.74
 -7 12 4 102.05 2.01
 7 12 4 106.85 2.09
 -8 12 4 12.47 0.96
 8 12 4 13.24 0.98
 -9 12 4 16.01 1.01
 9 12 4 15.98 1.05
 -10 12 4 83.42 2.15
 10 12 4 85.96 2.14
 -11 12 4 27.66 1.59
 11 12 4 26.21 1.42
 -12 12 4 10.89 1.3
 12 12 4 12.34 1.55
 -13 12 4 32.64 1.74
 13 12 4 29.48 1.83
 -14 12 4 5.54 1.8
 14 12 4 4.56 1.67
 -15 12 4 33.32 3.43
 15 12 4 31.95 3.71
 0 13 4 23.95 0.94
 -1 13 4 154.79 3
 1 13 4 156.96 3.3
 -2 13 4 113.51 2.33
 2 13 4 114.81 2.5
 -3 13 4 179.91 3.23
 3 13 4 174.88 3.15
 -4 13 4 138.46 2.53
 4 13 4 143.73 2.63
 -5 13 4 56.02 1.54
 5 13 4 54.8 1.36
 -6 13 4 9.78 0.9
 6 13 4 13.85 1.04
 -7 13 4 49.93 1.53
 7 13 4 54.09 1.72
 -8 13 4 54.61 1.73
 8 13 4 51.98 1.63
 -9 13 4 18.46 1.21
 9 13 4 17.25 1.14
 -10 13 4 110.11 2.75
 10 13 4 108 2.68
 -11 13 4 47.99 1.93
 11 13 4 45.42 1.83
 -12 13 4 9.09 1.64
 12 13 4 11.68 1.71
 -13 13 4 38.79 2.16
 13 13 4 41.04 2.18
 -14 13 4 22.87 3.82
 14 13 4 22.68 2.87
 0 14 4 1.84 0.67
 -1 14 4 66.86 1.72
 1 14 4 66.09 1.61
 -2 14 4 129.3 2.7
 2 14 4 130.27 2.75
 -3 14 4 85.15 1.94
 3 14 4 88.07 2
 -4 14 4 81.16 1.91
 4 14 4 79.84 1.89
 -5 14 4 101.46 2.76
 5 14 4 110.07 3
 -6 14 4 36.52 1.59
 6 14 4 33.01 1.38
 -7 14 4 10.59 1.2
 7 14 4 9.25 1.16
 -8 14 4 25.54 1.43
 8 14 4 27.37 1.5
 -9 14 4 44.85 1.92
 9 14 4 44.68 1.73
 -10 14 4 42.5 1.91
 10 14 4 40.35 1.83
 -11 14 4 2.72 1.54
 11 14 4 3.84 1.71
 -12 14 4 21.41 2.17
 12 14 4 21.01 1.9
 0 15 4 25.75 1.25
 -1 15 4 17.52 1.16
 1 15 4 19.34 1.2
 -2 15 4 166.43 3.43
 2 15 4 161.88 3.3
 -3 15 4 6.43 0.99
 3 15 4 8.33 1.13
 -4 15 4 59.51 1.91
 4 15 4 58.45 1.93
 -5 15 4 54.66 1.86
 5 15 4 52.68 1.9
 -6 15 4 69.84 2.11
 6 15 4 70 2.22
 -7 15 4 0.65 1.34
 7 15 4 1.23 1.27
 -8 15 4 2.91 1.38
 8 15 4 4.22 1.29
 -9 15 4 8.57 1.61
 9 15 4 10.13 1.66
 -10 15 4 29.87 2.09
 10 15 4 28.66 1.96
 -11 15 4 2.76 1.78
 11 15 4 3.83 2.1
 0 16 4 216.94 4.19
 -1 16 4 22.1 1.42
 1 16 4 24.38 1.61
 -2 16 4 18.51 1.75
 2 16 4 19.83 1.79
 -3 16 4 66.07 2.25
 3 16 4 65.53 2.16
 -4 16 4 35.72 1.72
 4 16 4 32.34 1.52
 -5 16 4 2.51 1.39
 5 16 4 3.51 1.67
 -6 16 4 23.41 1.81
 6 16 4 25.53 1.81
 -7 16 4 12.05 1.78
 7 16 4 15.23 1.65
 -8 16 4 72.66 2.62
 8 16 4 72.06 2.43
 -9 16 4 22.64 2.11
 9 16 4 16.68 1.94
 -10 16 4 14.11 3.51
 10 16 4 7.84 4.25
 0 17 4 0.91 1.47
 -1 17 4 28.16 2.12
 1 17 4 25.96 2.05
 -2 17 4 6.09 1.69
 2 17 4 9.79 1.74
 -3 17 4 12.78 1.87
 3 17 4 16.25 1.83
 -4 17 4 66.14 2.46
 4 17 4 70.64 2.61
 -5 17 4 7.22 1.61
 5 17 4 7.27 1.87
 -6 17 4 68.59 2.63
 6 17 4 70.18 2.75
 -7 17 4 20.7 2.36
 7 17 4 22.03 2.29
 0 18 4 19.51 2.51
 -1 18 4 35.31 2.55
 1 18 4 36.71 2.64
 -2 18 4 145.09 4.12
 2 18 4 154.18 4.59
 -3 18 4 6.65 2.39
 3 18 4 3.96 2.23
 -4 18 4 47.43 3.2
 4 18 4 49.6 3.58
 0 0 5 0.09 0.16
 1 0 5 888.63 13.33
 2 0 5 629.9 9.47
 3 0 5 264.48 4.05
 4 0 5 332.26 5.04
 5 0 5 7.46 0.34
 6 0 5 58.89 1.06
 7 0 5 223.05 3.49
 8 0 5 22.37 0.61
 9 0 5 34.18 0.85
 10 0 5 39.96 0.95
 11 0 5 15.57 0.65
 12 0 5 18.88 0.71
 13 0 5 231.39 4.24
 14 0 5 19.83 0.88
 15 0 5 42.88 1.23
 16 0 5 128.54 2.7
 17 0 5 30 1.81
 18 0 5 18.71 1.83
 19 0 5 18.04 2.1
 0 1 5 776.03 11.64
 -1 1 5 250.73 3.81
 1 1 5 251.32 3.81
 -2 1 5 857.63 13.11
 2 1 5 854.77 12.83
 -3 1 5 1243.31 18.88
 3 1 5 1218.23 18.25
 -4 1 5 346.6 5.25
 4 1 5 341.24 5.17
 -5 1 5 302.03 4.62
 5 1 5 299.05 4.66
 -6 1 5 465.78 7.06
 6 1 5 463.84 7.01
 -7 1 5 219.85 3.45
 7 1 5 229.97 3.57
 -8 1 5 19.08 0.63
 8 1 5 18.03 0.62
 -9 1 5 119.65 2
 9 1 5 120.55 1.99
 -10 1 5 131.69 2.28
 10 1 5 127.38 2.14
 -11 1 5 431.15 6.62
 11 1 5 424.47 6.5
 -12 1 5 13.26 0.65
 12 1 5 11.42 0.64
 -13 1 5 60.34 1.45
 13 1 5 58.17 1.33
 -14 1 5 270.16 4.9
 14 1 5 287.46 5.22
 -15 1 5 18.72 1.05
 15 1 5 21.16 1.07
 -16 1 5 80.31 2.25
 16 1 5 81.34 2.19
 -17 1 5 9.42 1.33
 17 1 5 13.44 1.6
 -18 1 5 14.07 1.95
 18 1 5 10.04 1.69
 -19 1 5 6.84 2.06
 19 1 5 8.15 1.94
 0 2 5 1824.71 27.83
 -1 2 5 262.17 3.98
 1 2 5 251.1 3.83
 -2 2 5 573.6 9.96
 2 2 5 565.94 9.87
 -3 2 5 335.11 5.91
 3 2 5 336.38 5.93
 -4 2 5 279.49 4.25
 4 2 5 284.79 4.35
 -5 2 5 122.92 1.98
 5 2 5 121.52 1.95
 -6 2 5 319.24 4.87
 6 2 5 323.97 4.95
 -7 2 5 1.08 0.22
 7 2 5 1.89 0.31
 -8 2 5 222.59 3.51
 8 2 5 225.74 3.55
 -9 2 5 127.86 2.15
 9 2 5 127.44 2.23
 -10 2 5 77.49 1.42
 10 2 5 79.38 1.45
 -11 2 5 204.96 3.28
 11 2 5 205.3 3.42
 -12 2 5 97.13 1.81
 12 2 5 99.38 1.79
 -13 2 5 74.42 1.76
 13 2 5 75.72 1.69
 -14 2 5 18.39 0.82
 14 2 5 19.85 0.94
 -15 2 5 40.65 1.26
 15 2 5 37.04 1.27
 -16 2 5 1.67 0.86
 16 2 5 0.46 0.86
 -17 2 5 98.28 2.61
 17 2 5 97.82 2.59
 -18 2 5 24.61 1.91
 18 2 5 22.78 1.83
 -19 2 5 29.78 2.56
 19 2 5 27.82 2.36
 0 3 5 33.95 0.66
 -1 3 5 7.56 0.27
 1 3 5 7.7 0.27
 -2 3 5 17.16 0.62
 2 3 5 17.75 0.62
 -3 3 5 47.35 1.11
 3 3 5 50.19 1.09
 -4 3 5 163.5 2.99
 4 3 5 161.5 2.97
 -5 3 5 1021.97 15.25
 5 3 5 998.43 14.91
 -6 3 5 489.38 7.4
 6 3 5 480.63 7.24
 -7 3 5 243.72 3.79
 7 3 5 235.19 3.66
 -8 3 5 440.05 6.7
 8 3 5 431.28 6.56
 -9 3 5 93.91 1.63
 9 3 5 96.53 1.68
 -10 3 5 137.36 2.29
 10 3 5 129.76 2.18
 -11 3 5 29.83 0.86
 11 3 5 27.07 0.82
 -12 3 5 66.49 1.3
 12 3 5 67.11 1.32
 -13 3 5 0.61 0.43
 13 3 5 1.16 0.43
 -14 3 5 3.25 0.67
 14 3 5 1.69 0.63
 -15 3 5 50.85 1.61
 15 3 5 47.55 1.44
 -16 3 5 17 1.35
 16 3 5 21.7 1.38
 -17 3 5 182.54 4.02
 17 3 5 178.69 4.19
 -18 3 5 44.12 2.11
 18 3 5 45.44 2.41
 -19 3 5 19.89 2.22
 19 3 5 26.11 2.56
 0 4 5 357.02 5.39
 -1 4 5 34.04 0.65
 1 4 5 33.69 0.66
 -2 4 5 166.7 3.05
 2 4 5 173 3.13
 -3 4 5 105 2.02
 3 4 5 104.97 1.98
 -4 4 5 4.5 0.48
 4 4 5 4.7 0.48
 -5 4 5 597.4 10.41
 5 4 5 600.08 10.4
 -6 4 5 720.59 10.8
 6 4 5 711.72 10.68
 -7 4 5 311.69 4.8
 7 4 5 311.58 4.99
 -8 4 5 44.68 0.95
 8 4 5 44.76 0.98
 -9 4 5 48.41 1
 9 4 5 48.72 1.03
 -10 4 5 74.73 1.42
 10 4 5 75.94 1.4
 -11 4 5 30.82 0.83
 11 4 5 30.07 0.83
 -12 4 5 72.35 1.54
 12 4 5 67.78 1.4
 -13 4 5 65.74 1.53
 13 4 5 68.26 1.62
 -14 4 5 29.85 1.02
 14 4 5 30.6 1.02
 -15 4 5 26.42 1.26
 15 4 5 24.71 1.14
 -16 4 5 39.58 1.69
 16 4 5 36.55 1.84
 -17 4 5 7.59 1.45
 17 4 5 10.36 1.6
 -18 4 5 69.62 2.58
 18 4 5 67.12 2.76
 -19 4 5 10.9 2.92
 19 4 5 4.05 2.63
 0 5 5 0.2 0.19
 -1 5 5 703.19 10.56
 1 5 5 690.84 10.37
 -2 5 5 462.1 7.08
 2 5 5 461.59 6.96
 -3 5 5 785.31 13.73
 3 5 5 813.8 14.07
 -4 5 5 291.64 5.22
 4 5 5 292.77 5.22
 -5 5 5 36.77 0.97
 5 5 5 35.32 0.97
 -6 5 5 32.21 0.79
 6 5 5 33.19 0.72
 -7 5 5 243.44 3.8
 7 5 5 247.41 3.85
 -8 5 5 59.79 1.16
 8 5 5 59.25 1.2
 -9 5 5 52.57 1.12
 9 5 5 51.64 1.06
 -10 5 5 94.13 1.67
 10 5 5 96.32 1.78
 -11 5 5 119.02 2.1
 11 5 5 115.74 2.15
 -12 5 5 1.26 0.45
 12 5 5 2.09 0.49
 -13 5 5 23.54 1.02
 13 5 5 23.14 0.93
 -14 5 5 32.24 1.28
 14 5 5 32.08 1.27
 -15 5 5 14.19 1.28
 15 5 5 13.09 1.13
 -16 5 5 17.04 1.33
 16 5 5 17.59 1.57
 -17 5 5 49.54 1.97
 17 5 5 47.75 1.88
 -18 5 5 40.43 2.24
 18 5 5 42.35 2.45
 0 6 5 471.91 7.12
 -1 6 5 277.94 4.26
 1 6 5 272.65 4.19
 -2 6 5 696.86 10.45
 2 6 5 675.63 10.2
 -3 6 5 470.06 7.1
 3 6 5 469 7.08
 -4 6 5 13.78 0.45
 4 6 5 12.59 0.39
 -5 6 5 235.16 3.65
 5 6 5 233.42 3.65
 -6 6 5 40.82 0.85
 6 6 5 40.72 0.88
 -7 6 5 31.26 0.76
 7 6 5 30.91 0.75
 -8 6 5 42.98 0.93
 8 6 5 43.59 0.94
 -9 6 5 142.06 2.46
 9 6 5 138.79 2.28
 -10 6 5 91.9 1.71
 10 6 5 94.26 1.7
 -11 6 5 51.9 1.13
 11 6 5 51.9 1.16
 -12 6 5 84.39 1.79
 12 6 5 88.06 1.98
 -13 6 5 60.49 1.71
 13 6 5 60.12 1.6
 -14 6 5 24.2 1.2
 14 6 5 21.71 1.17
 -15 6 5 16.78 1.19
 15 6 5 16.78 1.28
 -16 6 5 23.18 1.49
 16 6 5 22.2 1.42
 -17 6 5 19.6 1.66
 17 6 5 20.05 1.81
 -18 6 5 21.41 2.09
 18 6 5 19.49 1.98
 0 7 5 33.53 0.78
 -1 7 5 35 0.78
 1 7 5 33.91 0.77
 -2 7 5 341.61 5.22
 2 7 5 339.84 5.2
 -3 7 5 308.66 4.76
 3 7 5 301.14 4.62
 -4 7 5 115.63 1.91
 4 7 5 113.09 1.92
 -5 7 5 14.44 0.51
 5 7 5 12.4 0.48
 -6 7 5 71.26 1.31
 6 7 5 67.56 1.25
 -7 7 5 86.03 1.55
 7 7 5 87.04 1.51
 -8 7 5 123.91 2.09
 8 7 5 121.15 2.04
 -9 7 5 153.35 2.52
 9 7 5 159.02 2.58
 -10 7 5 43.47 1.01
 10 7 5 42.8 0.96
 -11 7 5 42.62 1.15
 11 7 5 40.37 1
 -12 7 5 36.37 1.23
 12 7 5 36.53 1.22
 -13 7 5 111.27 2.58
 13 7 5 113.47 2.54
 -14 7 5 48.18 1.52
 14 7 5 48.5 1.55
 -15 7 5 106.04 2.58
 15 7 5 112.86 2.75
 -16 7 5 16.11 1.46
 16 7 5 14.3 1.52
 -17 7 5 3.5 1.49
 17 7 5 2.79 1.87
 -18 7 5 50.64 3.05
 18 7 5 67.42 4.4
 0 8 5 28.03 0.7
 -1 8 5 190.83 3.11
 1 8 5 191.63 3.03
 -2 8 5 32.33 0.8
 2 8 5 31.91 0.76
 -3 8 5 538.22 8.16
 3 8 5 533.94 8.24
 -4 8 5 81.16 1.46
 4 8 5 79.77 1.54
 -5 8 5 38.92 0.91
 5 8 5 37.76 0.88
 -6 8 5 51.7 1.06
 6 8 5 50.57 1.01
 -7 8 5 1.51 0.34
 7 8 5 1.51 0.43
 -8 8 5 138.01 2.35
 8 8 5 137.05 2.28
 -9 8 5 10.02 0.55
 9 8 5 9.33 0.6
 -10 8 5 30.78 0.87
 10 8 5 32.3 0.87
 -11 8 5 7.06 0.74
 11 8 5 7.78 0.69
 -12 8 5 35.05 1.2
 12 8 5 34.39 1.13
 -13 8 5 47.27 1.67
 13 8 5 48.5 1.49
 -14 8 5 150.6 3.3
 14 8 5 146.71 3.47
 -15 8 5 21.14 1.55
 15 8 5 22.05 1.51
 -16 8 5 8.53 1.6
 16 8 5 8.57 1.63
 -17 8 5 17.57 2.09
 17 8 5 18.96 1.97
 0 9 5 187.81 3.01
 -1 9 5 52.5 1.13
 1 9 5 51.52 1.18
 -2 9 5 105.55 2
 2 9 5 105.45 1.84
 -3 9 5 121.42 2.06
 3 9 5 119.94 2.1
 -4 9 5 27.44 0.73
 4 9 5 27.14 0.76
 -5 9 5 110.1 1.92
 5 9 5 107.62 1.85
 -6 9 5 1.83 0.4
 6 9 5 1.74 0.43
 -7 9 5 128.74 2.18
 7 9 5 128.92 2.2
 -8 9 5 245.24 3.85
 8 9 5 239.85 4.06
 -9 9 5 286.5 5
 9 9 5 292.98 4.88
 -10 9 5 25.24 0.91
 10 9 5 26.26 0.9
 -11 9 5 37.15 1.22
 11 9 5 37.57 1.24
 -12 9 5 81.22 2.15
 12 9 5 84.29 2.06
 -13 9 5 41.86 1.63
 13 9 5 39.56 1.51
 -14 9 5 22.66 1.48
 14 9 5 23.21 1.43
 -15 9 5 18.99 1.53
 15 9 5 19.5 1.54
 -16 9 5 12.81 2.09
 16 9 5 14.1 1.78
 -17 9 5 13.15 2.91
 17 9 5 6.93 2.82
 0 10 5 0.71 0.4
 -1 10 5 154.12 2.54
 1 10 5 152.27 2.5
 -2 10 5 66.91 1.42
 2 10 5 63.01 1.26
 -3 10 5 17.66 0.65
 3 10 5 17.58 0.65
 -4 10 5 21.23 0.73
 4 10 5 19.68 0.71
 -5 10 5 87.54 1.61
 5 10 5 82.8 1.53
 -6 10 5 240.69 3.8
 6 10 5 242.68 3.84
 -7 10 5 58.18 1.17
 7 10 5 60.13 1.24
 -8 10 5 157.48 2.8
 8 10 5 159.24 2.8
 -9 10 5 83.21 1.69
 9 10 5 80.01 1.6
 -10 10 5 38.24 1.21
 10 10 5 39.86 1.21
 -11 10 5 72.15 1.86
 11 10 5 66.51 1.67
 -12 10 5 105.14 2.45
 12 10 5 110.43 2.56
 -13 10 5 13.99 1.29
 13 10 5 12.97 1.18
 -14 10 5 13.77 1.36
 14 10 5 14.96 1.59
 -15 10 5 42.12 1.99
 15 10 5 44.71 1.99
 -16 10 5 2.84 2.42
 16 10 5 3.63 1.97
 0 11 5 55.28 1.13
 -1 11 5 11.4 0.62
 1 11 5 10.59 0.67
 -2 11 5 88.66 1.62
 2 11 5 85.58 1.71
 -3 11 5 127.95 2.18
 3 11 5 125.35 2.13
 -4 11 5 148.12 2.47
 4 11 5 152.09 2.53
 -5 11 5 30.72 0.88
 5 11 5 27.42 0.94
 -6 11 5 34.15 1
 6 11 5 31.85 0.89
 -7 11 5 76.83 1.67
 7 11 5 74.11 1.53
 -8 11 5 15.12 0.77
 8 11 5 14.43 0.73
 -9 11 5 65.8 1.73
 9 11 5 61.15 1.58
 -10 11 5 23.03 1.17
 10 11 5 23.74 1.08
 -11 11 5 196.04 4.11
 11 11 5 189.99 4.11
 -12 11 5 21.6 1.38
 12 11 5 21.45 1.3
 -13 11 5 77.18 2.28
 13 11 5 77.3 2.35
 -14 11 5 30.46 1.8
 14 11 5 32.02 2
 -15 11 5 34.94 2.24
 15 11 5 37.53 2.2
 0 12 5 131.98 2.35
 -1 12 5 3.48 0.49
 1 12 5 4.89 0.66
 -2 12 5 10.43 0.66
 2 12 5 13.22 0.69
 -3 12 5 37.17 1.05
 3 12 5 36.93 1.03
 -4 12 5 114.11 2.11
 4 12 5 115.48 2.17
 -5 12 5 291 4.9
 5 12 5 277.93 5.02
 -6 12 5 27.34 0.96
 6 12 5 25.96 0.9
 -7 12 5 35.21 1.13
 7 12 5 34.15 1.13
 -8 12 5 7.72 0.99
 8 12 5 6.64 0.76
 -9 12 5 51.95 1.64
 9 12 5 51.98 1.5
 -10 12 5 9.46 1.17
 10 12 5 11.4 1.09
 -11 12 5 150.93 3.34
 11 12 5 153.45 3.44
 -12 12 5 105.05 2.67
 12 12 5 103.26 2.7
 -13 12 5 7.9 1.7
 13 12 5 3.48 1.6
 -14 12 5 18.58 1.92
 14 12 5 18.75 1.86
 0 13 5 58.17 1.45
 -1 13 5 36.59 1.29
 1 13 5 38.65 1.24
 -2 13 5 4.26 0.72
 2 13 5 4.9 0.69
 -3 13 5 135.88 2.71
 3 13 5 128.67 2.58
 -4 13 5 52.8 1.46
 4 13 5 51.5 1.49
 -5 13 5 197.98 3.74
 5 13 5 203.56 3.86
 -6 13 5 0.5 0.69
 6 13 5 0.88 0.71
 -7 13 5 31.51 1.34
 7 13 5 32.9 1.31
 -8 13 5 2.27 0.75
 8 13 5 2.85 0.82
 -9 13 5 108.79 2.67
 9 13 5 105.23 2.54
 -10 13 5 3.06 1.14
 10 13 5 0.8 1.24
 -11 13 5 35.33 1.81
 11 13 5 36.64 1.66
 -12 13 5 59.93 2.2
 12 13 5 60.94 2.15
 -13 13 5 14.27 1.84
 13 13 5 13.89 1.79
 0 14 5 1.35 0.71
 -1 14 5 6.69 0.93
 1 14 5 6.6 0.87
 -2 14 5 37.88 1.18
 2 14 5 36.96 1.29
 -3 14 5 34.69 1.29
 3 14 5 35.95 1.21
 -4 14 5 51.97 1.51
 4 14 5 55.45 1.68
 -5 14 5 26.6 1.3
 5 14 5 25.91 1.31
 -6 14 5 40.96 1.65
 6 14 5 40.41 1.62
 -7 14 5 28.75 1.52
 7 14 5 26.41 1.33
 -8 14 5 20.51 1.39
 8 14 5 19.8 1.34
 -9 14 5 20.85 1.38
 9 14 5 20.67 1.38
 -10 14 5 19.94 1.58
 10 14 5 17.99 1.55
 -11 14 5 2.83 1.57
 11 14 5 1.26 1.52
 -12 14 5 77.96 2.89
 12 14 5 78.2 2.61
 0 15 5 159.45 3.25
 -1 15 5 165.37 3.33
 1 15 5 162.56 3.25
 -2 15 5 50.53 1.55
 2 15 5 47.72 1.53
 -3 15 5 22.14 1.19
 3 15 5 21.09 1.28
 -4 15 5 5.94 1.11
 4 15 5 9.29 1.32
 -5 15 5 9.14 1.24
 5 15 5 10.76 1.35
 -6 15 5 50.06 1.91
 6 15 5 44.74 1.76
 -7 15 5 38.64 1.78
 7 15 5 36.59 1.7
 -8 15 5 129.63 3.15
 8 15 5 130.62 3.34
 -9 15 5 2.09 1.59
 9 15 5 3.16 1.6
 -10 15 5 4.56 1.74
 10 15 5 2.73 1.58
 -11 15 5 36.71 2.99
 11 15 5 33.73 2.66
 0 16 5 38.8 1.56
 -1 16 5 33.28 1.61
 1 16 5 33.75 1.62
 -2 16 5 162.6 3.78
 2 16 5 163.84 3.7
 -3 16 5 21.95 1.47
 3 16 5 22.95 1.55
 -4 16 5 16.74 1.53
 4 16 5 18.11 1.51
 -5 16 5 11.18 1.51
 5 16 5 14.35 1.83
 -6 16 5 223.52 5.01
 6 16 5 223.12 4.92
 -7 16 5 37.54 2.15
 7 16 5 42.28 2.26
 -8 16 5 3.91 1.82
 8 16 5 5.32 2
 -9 16 5 6.75 2.02
 9 16 5 4.25 2.15
 0 17 5 33.19 2.47
 -1 17 5 35.35 1.86
 1 17 5 41.57 2.25
 -2 17 5 38 1.89
 2 17 5 38.95 1.96
 -3 17 5 5.22 1.56
 3 17 5 6.86 1.8
 -4 17 5 82.96 2.78
 4 17 5 83.21 2.86
 -5 17 5 63.13 2.65
 5 17 5 62.63 2.48
 -6 17 5 15.07 2.15
 6 17 5 8.94 1.9
 -7 17 5 1.35 2.98
 7 17 5 4.86 2.3
 0 18 5 177.29 4.79
 -1 18 5 9.38 2.61
 1 18 5 8.09 2.6
 -2 18 5 4.62 2.22
 2 18 5 6.52 2.57
 -3 18 5 7.15 2.38
 3 18 5 9.85 3.09
 0 0 6 1.22 0.29
 1 0 6 14.16 0.39
 2 0 6 859.13 12.88
 3 0 6 1401.66 20.89
 4 0 6 1193.26 17.86
 5 0 6 0.2 0.19
 6 0 6 20.14 0.54
 7 0 6 1.5 0.3
 8 0 6 6.01 0.48
 9 0 6 0.38 0.33
 10 0 6 95.3 1.68
 11 0 6 24.29 0.85
 12 0 6 73.61 1.4
 13 0 6 2.29 0.52
 14 0 6 44.56 1.26
 15 0 6 110.29 2.32
 16 0 6 1.8 0.84
 17 0 6 8.48 1.32
 18 0 6 67.58 2.8
 19 0 6 5.25 2.52
 0 1 6 35.57 0.67
 -1 1 6 914.62 13.68
 1 1 6 918.5 13.75
 -2 1 6 137.8 2.18
 2 1 6 135.77 2.15
 -3 1 6 619.02 9.33
 3 1 6 618.46 9.29
 -4 1 6 1.93 0.27
 4 1 6 1.38 0.24
 -5 1 6 1.1 0.19
 5 1 6 1 0.21
 -6 1 6 3.57 0.37
 6 1 6 3.53 0.39
 -7 1 6 109.57 1.81
 7 1 6 105.39 1.75
 -8 1 6 15.18 0.58
 8 1 6 15.36 0.57
 -9 1 6 292.26 4.53
 9 1 6 288.65 4.64
 -10 1 6 2.09 0.43
 10 1 6 2.83 0.41
 -11 1 6 39.68 0.97
 11 1 6 40.44 0.95
 -12 1 6 193.01 3.12
 12 1 6 192.48 3.12
 -13 1 6 136.79 2.66
 13 1 6 139.6 2.74
 -14 1 6 59.49 1.47
 14 1 6 57.79 1.48
 -15 1 6 32.19 1.21
 15 1 6 32.4 1.17
 -16 1 6 81.09 2.32
 16 1 6 76.84 2
 -17 1 6 48.42 2.18
 17 1 6 47.15 1.94
 -18 1 6 4.47 2.4
 18 1 6 1.11 2.04
 -19 1 6 12.57 2.34
 19 1 6 14.63 2.46
 0 2 6 538.62 8.11
 -1 2 6 1521.64 22.71
 1 2 6 1488.56 24.2
 -2 2 6 1356.88 20.32
 2 2 6 1342.6 20.07
 -3 2 6 309.45 5.48
 3 2 6 308.51 5.84
 -4 2 6 322.59 4.92
 4 2 6 321.72 4.9
 -5 2 6 146.48 2.32
 5 2 6 143.96 2.29
 -6 2 6 167.77 2.64
 6 2 6 168.93 2.7
 -7 2 6 756.02 11.35
 7 2 6 741.62 11.13
 -8 2 6 137.9 2.29
 8 2 6 141.62 2.33
 -9 2 6 37.47 0.86
 9 2 6 36.47 0.81
 -10 2 6 197.9 3.17
 10 2 6 193.1 3.37
 -11 2 6 27.38 0.81
 11 2 6 26.85 0.8
 -12 2 6 60.84 1.3
 12 2 6 61.48 1.32
 -13 2 6 9.17 0.69
 13 2 6 9.93 0.71
 -14 2 6 18.49 0.88
 14 2 6 18.91 0.97
 -15 2 6 82.1 1.89
 15 2 6 84.37 1.94
 -16 2 6 20.75 1.36
 16 2 6 20.33 1.34
 -17 2 6 6.96 1.37
 17 2 6 7.98 1.43
 -18 2 6 3.5 1.82
 18 2 6 5.32 1.71
 -19 2 6 28.09 2.73
 19 2 6 29.26 3.15
 0 3 6 166.48 2.58
 -1 3 6 596.16 8.92
 1 3 6 597.27 8.97
 -2 3 6 428.61 7.51
 2 3 6 435.52 7.61
 -3 3 6 135.52 2.54
 3 3 6 132.16 2.5
 -4 3 6 1034.53 18.46
 4 3 6 1016.05 17.55
 -5 3 6 226.88 4.11
 5 3 6 231.93 4.16
 -6 3 6 345.63 5.26
 6 3 6 351.09 5.36
 -7 3 6 500.47 7.58
 7 3 6 496.21 7.67
 -8 3 6 166.11 2.69
 8 3 6 174.3 2.8
 -9 3 6 31.77 0.83
 9 3 6 32.75 0.81
 -10 3 6 62.43 1.27
 10 3 6 61.22 1.2
 -11 3 6 131.11 2.22
 11 3 6 135.07 2.26
 -12 3 6 32.5 1.03
 12 3 6 30.17 0.95
 -13 3 6 49.81 1.3
 13 3 6 49.88 1.41
 -14 3 6 0.76 0.7
 14 3 6 0.78 0.56
 -15 3 6 155.93 3.38
 15 3 6 161.89 3.49
 -16 3 6 31.86 1.56
 16 3 6 33.77 1.47
 -17 3 6 16.23 1.6
 17 3 6 18.86 1.55
 -18 3 6 11.52 1.92
 18 3 6 12.71 1.76
 -19 3 6 33.03 3.12
 19 3 6 39.52 5.39
 0 4 6 45.21 0.83
 -1 4 6 158.43 2.49
 1 4 6 161.36 2.53
 -2 4 6 2.06 0.39
 2 4 6 1.38 0.26
 -3 4 6 52.69 1.16
 3 4 6 54.91 1.2
 -4 4 6 123.78 2.36
 4 4 6 120.17 2.31
 -5 4 6 112.58 2.19
 5 4 6 113.27 2.22
 -6 4 6 202.28 3.73
 6 4 6 208.5 3.8
 -7 4 6 108.47 1.81
 7 4 6 107.06 1.81
 -8 4 6 44.54 0.92
 8 4 6 42.51 0.9
 -9 4 6 8.79 0.51
 9 4 6 7.23 0.49
 -10 4 6 84.32 1.52
 10 4 6 84.65 1.55
 -11 4 6 26.87 0.81
 11 4 6 27.09 0.79
 -12 4 6 285.75 5.17
 12 4 6 286.65 5.16
 -13 4 6 9.68 0.75
 13 4 6 11.69 0.77
 -14 4 6 30.17 1.23
 14 4 6 30.43 1.07
 -15 4 6 1.29 0.85
 15 4 6 0.99 0.78
 -16 4 6 88.4 2.45
 16 4 6 85.02 2.24
 -17 4 6 22.94 1.56
 17 4 6 22.34 1.68
 -18 4 6 37.27 1.98
 18 4 6 36.24 2.01
 0 5 6 34.66 0.71
 -1 5 6 135.15 2.17
 1 5 6 136.11 2.19
 -2 5 6 120.56 2.31
 2 5 6 120.37 2.34
 -3 5 6 812.31 14.11
 3 5 6 824.05 14.25
 -4 5 6 25.93 0.8
 4 5 6 26.56 0.78
 -5 5 6 146.99 2.77
 5 5 6 145.41 2.75
 -6 5 6 131.31 2.52
 6 5 6 131.76 2.53
 -7 5 6 212.58 3.92
 7 5 6 217.84 4.18
 -8 5 6 3.99 0.39
 8 5 6 4.03 0.36
 -9 5 6 85.34 1.55
 9 5 6 84.13 1.58
 -10 5 6 110.96 1.9
 10 5 6 108.36 1.86
 -11 5 6 116.59 2.03
 11 5 6 117.69 2.01
 -12 5 6 195.44 3.72
 12 5 6 196.07 3.67
 -13 5 6 17.19 0.9
 13 5 6 18.81 0.89
 -14 5 6 12.6 1.06
 14 5 6 13.89 1.01
 -15 5 6 28.9 1.42
 15 5 6 26.45 1.24
 -16 5 6 40.78 1.71
 16 5 6 40.66 1.76
 -17 5 6 94.69 2.66
 17 5 6 86.41 2.49
 -18 5 6 56.27 2.35
 18 5 6 54.31 2.26
 0 6 6 15 0.46
 -1 6 6 49.64 0.94
 1 6 6 48.52 0.94
 -2 6 6 67.27 1.2
 2 6 6 70.6 1.35
 -3 6 6 243.83 4.44
 3 6 6 242.86 4.38
 -4 6 6 164.59 3.08
 4 6 6 158.35 3.01
 -5 6 6 38.14 1.06
 5 6 6 37.78 0.99
 -6 6 6 42.06 1.15
 6 6 6 41.47 1.09
 -7 6 6 15.64 0.81
 7 6 6 16.05 0.8
 -8 6 6 22.37 0.65
 8 6 6 22.26 0.66
 -9 6 6 168.85 2.76
 9 6 6 165.28 2.74
 -10 6 6 145.12 2.41
 10 6 6 147.22 2.48
 -11 6 6 26.56 0.85
 11 6 6 27.2 0.82
 -12 6 6 0.15 0.51
 12 6 6 0.74 0.51
 -13 6 6 8.99 0.99
 13 6 6 8.83 0.81
 -14 6 6 5.72 0.89
 14 6 6 4.75 0.87
 -15 6 6 117.37 2.83
 15 6 6 122.19 2.94
 -16 6 6 43.31 1.74
 16 6 6 42.73 1.71
 -17 6 6 12.07 1.71
 17 6 6 9.98 1.71
 -18 6 6 24.65 2.43
 18 6 6 32.19 2.67
 0 7 6 382.41 5.84
 -1 7 6 347.24 5.3
 1 7 6 342.96 5.25
 -2 7 6 67.45 1.24
 2 7 6 70.78 1.26
 -3 7 6 158.46 2.53
 3 7 6 157.64 2.56
 -4 7 6 225.95 4.14
 4 7 6 218.25 4.01
 -5 7 6 20.48 0.89
 5 7 6 19.48 0.83
 -6 7 6 41.67 1.19
 6 7 6 38.05 1.08
 -7 7 6 258.51 4.79
 7 7 6 246.16 4.65
 -8 7 6 157.32 3.08
 8 7 6 157.92 3.01
 -9 7 6 30.22 0.83
 9 7 6 31.73 0.78
 -10 7 6 160.11 2.64
 10 7 6 156.56 2.62
 -11 7 6 138 2.78
 11 7 6 143.45 2.8
 -12 7 6 98.08 2.24
 12 7 6 102.66 2.31
 -13 7 6 125.16 2.79
 13 7 6 119.01 2.67
 -14 7 6 8.47 1.05
 14 7 6 9.91 0.98
 -15 7 6 27.55 1.44
 15 7 6 30.84 1.54
 -16 7 6 41.83 2
 16 7 6 46 1.97
 -17 7 6 80.73 2.73
 17 7 6 83.29 2.75
 0 8 6 87.67 1.53
 -1 8 6 193.34 3.09
 1 8 6 200.62 3.17
 -2 8 6 43.51 0.92
 2 8 6 44.03 0.92
 -3 8 6 2.11 0.34
 3 8 6 2.27 0.34
 -4 8 6 46.3 0.95
 4 8 6 43.95 0.9
 -5 8 6 118.24 2.36
 5 8 6 114.56 2.28
 -6 8 6 79.03 1.78
 6 8 6 73.12 1.65
 -7 8 6 39.28 1.17
 7 8 6 37.53 1.1
 -8 8 6 80.28 1.83
 8 8 6 77.85 1.72
 -9 8 6 96.13 1.68
 9 8 6 100 1.79
 -10 8 6 65.78 1.58
 10 8 6 64.02 1.27
 -11 8 6 52.43 1.46
 11 8 6 54.58 1.45
 -12 8 6 27.09 1.13
 12 8 6 28.36 1.07
 -13 8 6 8.86 0.95
 13 8 6 7.34 0.95
 -14 8 6 66.56 1.96
 14 8 6 69.78 2
 -15 8 6 96.14 2.51
 15 8 6 101.1 2.56
 -16 8 6 70.9 2.47
 16 8 6 77.13 2.54
 -17 8 6 23.41 2.39
 17 8 6 22.39 2.15
 0 9 6 134.73 2.24
 -1 9 6 30.29 0.79
 1 9 6 31.93 0.86
 -2 9 6 13.05 0.56
 2 9 6 13.08 0.53
 -3 9 6 361.35 5.58
 3 9 6 351.75 5.56
 -4 9 6 11.08 0.51
 4 9 6 9.57 0.49
 -5 9 6 25.48 0.69
 5 9 6 23.89 0.67
 -6 9 6 124.77 2.09
 6 9 6 121.67 2.11
 -7 9 6 48.09 1.27
 7 9 6 46.38 1.07
 -8 9 6 98.22 1.7
 8 9 6 99.99 1.72
 -9 9 6 7.22 0.54
 9 9 6 8.48 0.5
 -10 9 6 123.81 2.66
 10 9 6 126.52 2.72
 -11 9 6 218.41 4.48
 11 9 6 218.22 4.39
 -12 9 6 124.01 2.8
 12 9 6 123.48 2.71
 -13 9 6 94.71 2.36
 13 9 6 100.4 2.51
 -14 9 6 26 1.42
 14 9 6 28.45 1.66
 -15 9 6 26.78 1.58
 15 9 6 26.39 1.74
 -16 9 6 17.37 2.14
 16 9 6 20.84 1.93
 0 10 6 5.34 0.48
 -1 10 6 355.65 5.71
 1 10 6 352.76 5.55
 -2 10 6 23.64 0.75
 2 10 6 24.54 0.76
 -3 10 6 11.53 0.55
 3 10 6 10.33 0.55
 -4 10 6 54.93 1.12
 4 10 6 52.64 1.09
 -5 10 6 49.11 1.08
 5 10 6 49.98 1.11
 -6 10 6 113.73 2.05
 6 10 6 116.16 2.12
 -7 10 6 26.61 0.78
 7 10 6 25.88 0.74
 -8 10 6 32.92 0.97
 8 10 6 33.47 0.95
 -9 10 6 16.8 0.78
 9 10 6 18.28 0.79
 -10 10 6 50.09 1.38
 10 10 6 51.79 1.4
 -11 10 6 29.71 1.13
 11 10 6 29.98 1.13
 -12 10 6 121.35 2.87
 12 10 6 123.5 3.2
 -13 10 6 30.68 1.34
 13 10 6 28.49 1.4
 -14 10 6 14.62 1.45
 14 10 6 13.94 1.55
 -15 10 6 19.31 1.78
 15 10 6 19.84 1.68
 -16 10 6 21.91 3.33
 16 10 6 18.14 3.05
 0 11 6 4.76 0.56
 -1 11 6 241.6 4.02
 1 11 6 240.53 4.07
 -2 11 6 13.44 0.62
 2 11 6 14.7 0.67
 -3 11 6 80.44 1.54
 3 11 6 83.95 1.58
 -4 11 6 41.94 1.02
 4 11 6 40.1 1.01
 -5 11 6 200.01 3.44
 5 11 6 206.59 3.64
 -6 11 6 82.67 1.72
 6 11 6 78.92 1.67
 -7 11 6 63.78 1.45
 7 11 6 63.94 1.42
 -8 11 6 2.96 0.64
 8 11 6 3.39 0.55
 -9 11 6 25.57 0.97
 9 11 6 23.88 0.9
 -10 11 6 17.8 0.95
 10 11 6 18.09 0.86
 -11 11 6 25.29 1.15
 11 11 6 25.72 1.27
 -12 11 6 2.9 0.99
 12 11 6 3.36 1.07
 -13 11 6 55.71 1.8
 13 11 6 59.79 2
 -14 11 6 0.89 1.42
 14 11 6 1.2 1.3
 -15 11 6 3.96 2.69
 15 11 6 4.31 2.01
 0 12 6 41.46 1.15
 -1 12 6 49.08 1.28
 1 12 6 47.33 1.24
 -2 12 6 375.63 6.8
 2 12 6 370.1 6.76
 -3 12 6 23.1 0.93
 3 12 6 19.9 0.81
 -4 12 6 195.73 3.99
 4 12 6 186.84 3.64
 -5 12 6 10.51 0.77
 5 12 6 9.2 0.68
 -6 12 6 13.08 0.78
 6 12 6 12.38 0.78
 -7 12 6 155.7 3.3
 7 12 6 152.93 2.95
 -8 12 6 58.86 1.56
 8 12 6 59.95 1.59
 -9 12 6 33.45 1.19
 9 12 6 34.58 1.2
 -10 12 6 3.71 0.84
 10 12 6 3.74 0.89
 -11 12 6 28.4 2
 11 12 6 35.33 2.36
 -12 12 6 77.48 3.09
 12 12 6 76.03 3.19
 -13 12 6 14.48 2.35
 13 12 6 19.6 2.74
 -14 12 6 47.02 2.95
 14 12 6 53.08 3.14
 0 13 6 33.82 1.23
 -1 13 6 83.75 1.87
 1 13 6 81.64 2
 -2 13 6 2.05 0.69
 2 13 6 2.62 0.68
 -3 13 6 50.74 1.41
 3 13 6 48.46 1.35
 -4 13 6 40.61 1.35
 4 13 6 38.55 1.37
 -5 13 6 82.44 1.87
 5 13 6 79.23 1.81
 -6 13 6 31.43 1.12
 6 13 6 30.35 1.13
 -7 13 6 27.63 1.2
 7 13 6 24.69 1.11
 -8 13 6 16.14 1.11
 8 13 6 15.53 1.09
 -9 13 6 26.21 1.25
 9 13 6 29.15 1.4
 -10 13 6 18.63 2
 10 13 6 16.79 2.01
 -11 13 6 47.36 2.51
 11 13 6 46.21 2.65
 -12 13 6 6.97 2.6
 12 13 6 7.29 2.12
 -13 13 6 24.02 3.13
 13 13 6 20.51 2.66
 0 14 6 29.95 1.19
 -1 14 6 5.48 0.76
 1 14 6 4.25 0.82
 -2 14 6 95.34 2.24
 2 14 6 90.72 2.1
 -3 14 6 35.38 1.28
 3 14 6 36.27 1.28
 -4 14 6 203.73 4.3
 4 14 6 215.33 4.07
 -5 14 6 25.7 1.39
 5 14 6 26.99 1.42
 -6 14 6 21.39 1.31
 6 14 6 19.55 1.27
 -7 14 6 107.77 2.7
 7 14 6 105.25 2.55
 -8 14 6 11.03 1.19
 8 14 6 10.52 1.32
 -9 14 6 34.52 1.86
 9 14 6 32.84 1.53
 -10 14 6 20.82 2.11
 10 14 6 30.56 2.73
 -11 14 6 10.65 2.25
 11 14 6 9.28 2.25
 -12 14 6 39.51 3.4
 12 14 6 45.34 3.87
 0 15 6 0.61 1
 -1 15 6 79.43 2.12
 1 15 6 80.56 2.15
 -2 15 6 6.63 1.1
 2 15 6 3.59 0.9
 -3 15 6 115.46 2.53
 3 15 6 117.11 2.7
 -4 15 6 7.69 1.22
 4 15 6 8.16 1.35
 -5 15 6 7.18 1.32
 5 15 6 7.42 1.31
 -6 15 6 5.07 1.27
 6 15 6 3.7 1.04
 -7 15 6 55.3 2
 7 15 6 54.68 2.05
 -8 15 6 19.94 1.67
 8 15 6 20.73 1.59
 -9 15 6 2.53 1.52
 9 15 6 3.75 1.53
 -10 15 6 49.03 3.17
 10 15 6 50.92 3.13
 0 16 6 9.9 1.51
 -1 16 6 84.76 2.25
 1 16 6 87.27 2.34
 -2 16 6 31.61 1.83
 2 16 6 31.62 1.79
 -3 16 6 10.94 1.56
 3 16 6 12.55 1.58
 -4 16 6 130.22 3.66
 4 16 6 127.27 3.32
 -5 16 6 34.45 1.94
 5 16 6 33.27 1.94
 -6 16 6 14.12 1.88
 6 16 6 7.58 1.58
 -7 16 6 2.46 1.8
 7 16 6 2.32 1.58
 -8 16 6 48.49 2.49
 8 16 6 48.5 2.46
 -9 16 6 42.51 5.46
 0 17 6 8.38 2.12
 -1 17 6 14.54 1.74
 1 17 6 14.66 2.04
 -2 17 6 61.67 2.52
 2 17 6 61.56 2.6
 -3 17 6 26.98 2.06
 3 17 6 25.24 2.06
 -4 17 6 24.36 2.09
 4 17 6 22.46 1.93
 -5 17 6 19.9 2.15
 5 17 6 16.58 2.16
 -6 17 6 13.67 2.79
 6 17 6 11.57 2.19
 0 18 6 8.66 3.01
 -1 18 6 16.92 4.05
 1 18 6 21.77 3.62
 -2 18 6 30.3 6.81
 2 18 6 24.85 6.22
 0 0 7 0.46 0.29
 1 0 7 142.83 2.27
 2 0 7 573.84 8.63
 3 0 7 378.83 5.76
 4 0 7 373.54 5.86
 5 0 7 368.92 5.64
 6 0 7 0.27 0.21
 7 0 7 307.16 4.72
 8 0 7 284.16 4.57
 9 0 7 8.36 0.54
 10 0 7 352.93 5.44
 11 0 7 108.44 1.89
 12 0 7 18.31 0.82
 13 0 7 73.33 1.68
 14 0 7 0.72 0.81
 15 0 7 56.63 1.6
 16 0 7 141.18 3.01
 17 0 7 131.9 3.55
 18 0 7 7.02 1.94
 0 1 7 586.34 8.8
 -1 1 7 14.56 0.41
 1 1 7 13.93 0.42
 -2 1 7 238.4 3.74
 2 1 7 234.3 3.87
 -3 1 7 147.85 2.33
 3 1 7 147.84 2.33
 -4 1 7 92.45 1.55
 4 1 7 88.48 1.48
 -5 1 7 306.41 4.92
 5 1 7 301.49 4.64
 -6 1 7 305.84 4.72
 6 1 7 305.21 4.7
 -7 1 7 167.5 2.74
 7 1 7 167.38 2.67
 -8 1 7 36.71 0.85
 8 1 7 34.82 0.84
 -9 1 7 42.58 0.91
 9 1 7 41.65 0.96
 -10 1 7 223.36 3.56
 10 1 7 225.35 3.6
 -11 1 7 30.76 0.92
 11 1 7 31.58 0.86
 -12 1 7 30.16 1.01
 12 1 7 30.12 0.97
 -13 1 7 81.55 1.8
 13 1 7 83.86 1.82
 -14 1 7 12.54 0.86
 14 1 7 11.38 0.87
 -15 1 7 20.18 1.05
 15 1 7 21.77 1.15
 -16 1 7 257.37 4.86
 16 1 7 264.7 5.07
 -17 1 7 81.33 2.4
 17 1 7 77.54 2.3
 -18 1 7 52.68 2.51
 18 1 7 54.77 2.54
 0 2 7 345.26 5.35
 -1 2 7 52.18 0.93
 1 2 7 53.06 0.94
 -2 2 7 348.52 5.29
 2 2 7 347.67 5.27
 -3 2 7 221.57 3.46
 3 2 7 219.59 3.38
 -4 2 7 3.18 0.24
 4 2 7 3.13 0.25
 -5 2 7 24.36 0.58
 5 2 7 23.45 0.55
 -6 2 7 123.49 2.01
 6 2 7 123.96 2.18
 -7 2 7 165.34 2.66
 7 2 7 165.02 2.71
 -8 2 7 191.81 3.33
 8 2 7 192.95 3.09
 -9 2 7 73.75 1.39
 9 2 7 73.53 1.39
 -10 2 7 22.35 0.69
 10 2 7 22.45 0.68
 -11 2 7 62.82 1.25
 11 2 7 62.92 1.34
 -12 2 7 64.26 1.45
 12 2 7 64.86 1.51
 -13 2 7 71.41 1.62
 13 2 7 70.94 1.62
 -14 2 7 66.12 1.63
 14 2 7 65.62 1.53
 -15 2 7 41.53 1.3
 15 2 7 43.77 1.39
 -16 2 7 36.17 1.7
 16 2 7 34.18 1.57
 -17 2 7 29.85 1.67
 17 2 7 28.87 1.83
 -18 2 7 22.42 2.07
 18 2 7 25.93 2.31
 0 3 7 17.02 0.45
 -1 3 7 214.68 3.32
 1 3 7 212.3 3.29
 -2 3 7 228.02 4.07
 2 3 7 228.95 4.11
 -3 3 7 394.06 6.95
 3 3 7 382.93 6.72
 -4 3 7 62.63 1.37
 4 3 7 63.07 1.35
 -5 3 7 20.54 0.74
 5 3 7 18.64 0.73
 -6 3 7 289.13 5.2
 6 3 7 288.01 5.13
 -7 3 7 13.45 0.46
 7 3 7 13.4 0.48
 -8 3 7 139.36 2.27
 8 3 7 141.83 2.37
 -9 3 7 29.26 0.78
 9 3 7 28.01 0.76
 -10 3 7 97.13 1.73
 10 3 7 95.96 1.69
 -11 3 7 199.56 3.21
 11 3 7 200.08 3.32
 -12 3 7 12.26 0.71
 12 3 7 11.53 0.67
 -13 3 7 30.42 1.1
 13 3 7 30.11 1.06
 -14 3 7 58.75 1.54
 14 3 7 58.57 1.55
 -15 3 7 10.65 1.02
 15 3 7 12.19 1.01
 -16 3 7 2.24 1.3
 16 3 7 1.99 1.12
 -17 3 7 103.48 2.81
 17 3 7 101.44 2.77
 -18 3 7 44.36 2.33
 18 3 7 43.11 2.2
 0 4 7 405.35 6.13
 -1 4 7 310.16 4.73
 1 4 7 311.75 4.73
 -2 4 7 631.98 11.34
 2 4 7 657.29 11.77
 -3 4 7 546.82 9.53
 3 4 7 555.55 9.71
 -4 4 7 108.28 2.12
 4 4 7 108.77 2.15
 -5 4 7 206.2 3.81
 5 4 7 207.19 3.77
 -6 4 7 89.71 1.88
 6 4 7 89.43 2
 -7 4 7 173.09 3.26
 7 4 7 168.82 3.17
 -8 4 7 77.4 1.4
 8 4 7 77.61 1.4
 -9 4 7 94.99 1.65
 9 4 7 94.1 1.73
 -10 4 7 129.36 2.16
 10 4 7 130.19 2.16
 -11 4 7 37.36 0.93
 11 4 7 36.94 0.9
 -12 4 7 36.84 1.06
 12 4 7 37.09 1.11
 -13 4 7 18.72 0.96
 13 4 7 19.77 0.87
 -14 4 7 3.77 0.72
 14 4 7 3.29 0.75
 -15 4 7 67.03 1.95
 15 4 7 66.81 1.85
 -16 4 7 145.49 3.34
 16 4 7 142.01 3.33
 -17 4 7 1.59 1.33
 17 4 7 3.15 1.37
 -18 4 7 3.92 1.91
 18 4 7 6.16 1.79
 0 5 7 293.63 4.49
 -1 5 7 83.68 1.41
 1 5 7 85.69 1.49
 -2 5 7 168.01 3.1
 2 5 7 167.76 3.12
 -3 5 7 103.52 2.04
 3 5 7 103.44 2.06
 -4 5 7 119.48 2.32
 4 5 7 116.15 2.28
 -5 5 7 202.06 3.77
 5 5 7 199.11 3.64
 -6 5 7 174.1 3.27
 6 5 7 175.65 3.29
 -7 5 7 201.55 3.78
 7 5 7 204.94 3.83
 -8 5 7 392.98 7.01
 8 5 7 384.22 6.85
 -9 5 7 109.91 2.11
 9 5 7 108.34 1.84
 -10 5 7 48.77 1.05
 10 5 7 48.9 1.03
 -11 5 7 61.83 1.34
 11 5 7 62.26 1.44
 -12 5 7 174.92 3.33
 12 5 7 175.48 3.43
 -13 5 7 7.95 0.85
 13 5 7 7.69 0.73
 -14 5 7 64.82 1.77
 14 5 7 67.13 1.82
 -15 5 7 17.91 1.32
 15 5 7 20.9 1.23
 -16 5 7 57.19 2.02
 16 5 7 55.25 2.07
 -17 5 7 21.12 1.8
 17 5 7 21.71 1.97
 -18 5 7 11.89 2.38
 18 5 7 11.03 2.48
 0 6 7 26.73 0.64
 -1 6 7 397.44 6.04
 1 6 7 393.34 5.95
 -2 6 7 131.53 2.51
 2 6 7 133.85 2.57
 -3 6 7 4.93 0.55
 3 6 7 4.83 0.59
 -4 6 7 207.67 3.81
 4 6 7 206.84 3.8
 -5 6 7 65.69 1.47
 5 6 7 65.26 1.51
 -6 6 7 230.89 4.24
 6 6 7 232.82 4.28
 -7 6 7 41.12 1.17
 7 6 7 41.1 1.14
 -8 6 7 141.68 2.75
 8 6 7 145.35 3.15
 -9 6 7 69.06 1.64
 9 6 7 67.32 1.61
 -10 6 7 3.98 0.69
 10 6 7 5.05 0.5
 -11 6 7 53.73 1.3
 11 6 7 55.57 1.25
 -12 6 7 22.19 0.89
 12 6 7 22.04 0.84
 -13 6 7 83 2.03
 13 6 7 83.78 2.08
 -14 6 7 32.94 1.48
 14 6 7 33.29 1.37
 -15 6 7 41.89 1.63
 15 6 7 45.31 1.73
 -16 6 7 16.93 1.52
 16 6 7 17.4 1.52
 -17 6 7 33.25 2.09
 17 6 7 31.8 2.11
 0 7 7 242.39 3.75
 -1 7 7 77.37 1.35
 1 7 7 76.37 1.37
 -2 7 7 199.3 3.26
 2 7 7 195.69 3.07
 -3 7 7 320.52 5.73
 3 7 7 321.3 5.74
 -4 7 7 24.13 0.92
 4 7 7 25.75 0.91
 -5 7 7 81.14 1.76
 5 7 7 78.92 1.72
 -6 7 7 164.04 3.11
 6 7 7 163.84 3.13
 -7 7 7 22.71 0.89
 7 7 7 24.01 0.94
 -8 7 7 70.48 1.61
 8 7 7 71.02 1.62
 -9 7 7 79.85 1.84
 9 7 7 81 1.75
 -10 7 7 4.13 0.67
 10 7 7 1.48 0.61
 -11 7 7 11.42 1.03
 11 7 7 9.98 0.91
 -12 7 7 3.67 0.65
 12 7 7 5.77 0.73
 -13 7 7 1.55 0.72
 13 7 7 1.82 0.76
 -14 7 7 13.93 1.25
 14 7 7 12.46 1.15
 -15 7 7 45.51 1.7
 15 7 7 47.49 1.79
 -16 7 7 20.68 1.7
 16 7 7 19.19 1.67
 -17 7 7 3.86 1.98
 17 7 7 5.92 1.9
 0 8 7 0.51 0.31
 -1 8 7 17.77 0.61
 1 8 7 17.97 0.59
 -2 8 7 63.85 1.2
 2 8 7 64.41 1.33
 -3 8 7 216.71 4
 3 8 7 217.71 4.02
 -4 8 7 47.55 1.19
 4 8 7 45.55 1.21
 -5 8 7 42.21 1.28
 5 8 7 43.01 1.18
 -6 8 7 254.31 4.62
 6 8 7 258.53 4.74
 -7 8 7 48.67 1.3
 7 8 7 47.41 1.36
 -8 8 7 205.43 3.83
 8 8 7 209.34 4.09
 -9 8 7 108.15 2.53
 9 8 7 108.46 2.56
 -10 8 7 18.84 1.01
 10 8 7 16.33 1.03
 -11 8 7 12.34 1.32
 11 8 7 13.76 1.34
 -12 8 7 176.02 4.84
 12 8 7 173.19 4.8
 -13 8 7 8.93 1.08
 13 8 7 9.24 0.88
 -14 8 7 11.23 1.09
 14 8 7 12.54 1.2
 -15 8 7 21.47 1.45
 15 8 7 22.24 1.63
 -16 8 7 40.06 1.93
 16 8 7 44.62 2.11
 0 9 7 163.64 2.66
 -1 9 7 215.44 3.46
 1 9 7 215.01 3.39
 -2 9 7 99.41 1.94
 2 9 7 97.83 1.72
 -3 9 7 92.64 1.68
 3 9 7 89.85 1.74
 -4 9 7 13.81 0.83
 4 9 7 12.58 0.83
 -5 9 7 11.43 0.83
 5 9 7 9.85 0.76
 -6 9 7 77.12 1.74
 6 9 7 77.75 1.74
 -7 9 7 27.26 1.06
 7 9 7 26.92 0.99
 -8 9 7 34.29 1.24
 8 9 7 34.48 1.3
 -9 9 7 17.31 1.18
 9 9 7 19.55 1.14
 -10 9 7 13.85 1.23
 10 9 7 14.52 1.35
 -11 9 7 241.01 6.46
 11 9 7 254.04 6.54
 -12 9 7 16.92 1.51
 12 9 7 19.76 1.65
 -13 9 7 147.72 4.41
 13 9 7 144.43 4.66
 -14 9 7 67.84 2.83
 14 9 7 69.2 2.72
 -15 9 7 31.07 2.51
 15 9 7 33.37 2.63
 -16 9 7 20.19 3.07
 16 9 7 17.61 2.68
 0 10 7 40.61 1
 -1 10 7 206.44 3.3
 1 10 7 202.53 3.21
 -2 10 7 86.67 1.55
 2 10 7 83.97 1.52
 -3 10 7 266.63 4.16
 3 10 7 259.53 4.52
 -4 10 7 143.36 2.36
 4 10 7 141.72 2.39
 -5 10 7 52.59 1.55
 5 10 7 54.52 1.35
 -6 10 7 66.73 1.97
 6 10 7 68.15 2.01
 -7 10 7 83.89 2.21
 7 10 7 83.22 2.22
 -8 10 7 119.73 3.04
 8 10 7 114.07 3.34
 -9 10 7 12.36 1.2
 9 10 7 10.87 1.25
 -10 10 7 276.92 7.3
 10 10 7 275.55 7.08
 -11 10 7 38.95 1.88
 11 10 7 38.29 1.95
 -12 10 7 97.34 3.34
 12 10 7 99.9 3.66
 -13 10 7 86.29 2.91
 13 10 7 83.03 3.16
 -14 10 7 8.87 2.09
 14 10 7 12.62 2.04
 -15 10 7 13.47 2.59
 15 10 7 15.54 2.53
 0 11 7 56.6 1.35
 -1 11 7 69.07 1.52
 1 11 7 66.67 1.48
 -2 11 7 196.03 3.64
 2 11 7 199.95 3.68
 -3 11 7 13.14 0.71
 3 11 7 13.12 0.7
 -4 11 7 3.12 0.56
 4 11 7 3.21 0.45
 -5 11 7 232.34 5.28
 5 11 7 229.34 5.22
 -6 11 7 19.05 1.2
 6 11 7 18.52 1.15
 -7 11 7 24.18 1.44
 7 11 7 21.41 1.26
 -8 11 7 14.71 1.29
 8 11 7 13.48 1.28
 -9 11 7 27.33 1.52
 9 11 7 25.52 1.58
 -10 11 7 93.65 2.96
 10 11 7 98.9 3.22
 -11 11 7 90.95 3.22
 11 11 7 86.52 3.06
 -12 11 7 8.45 1.61
 12 11 7 7.8 2
 -13 11 7 38.99 2.58
 13 11 7 35.75 2.43
 -14 11 7 2.58 2.11
 14 11 7 0.08 1.8
 0 12 7 148.09 2.84
 -1 12 7 35.52 1.16
 1 12 7 34.02 1.09
 -2 12 7 163.28 3.13
 2 12 7 162.82 3.1
 -3 12 7 64.65 1.56
 3 12 7 64.17 1.43
 -4 12 7 38.74 1.21
 4 12 7 37.05 1.03
 -5 12 7 54.73 1.36
 5 12 7 56.53 1.39
 -6 12 7 0.86 1.02
 6 12 7 0.4 0.8
 -7 12 7 23.02 1.41
 7 12 7 22.6 1.32
 -8 12 7 1.91 1.17
 8 12 7 2.06 1.38
 -9 12 7 27.43 1.78
 9 12 7 29.47 1.88
 -10 12 7 26.5 1.81
 10 12 7 28.79 1.94
 -11 12 7 20.2 2.2
 11 12 7 22.09 1.86
 -12 12 7 20.87 2.2
 12 12 7 17.03 2.55
 -13 12 7 3.96 2.41
 13 12 7 3.37 2.56
 -14 12 7 20.97 4.14
 0 13 7 4.76 0.84
 -1 13 7 0.1 0.68
 1 13 7 0.58 0.64
 -2 13 7 13.2 0.97
 2 13 7 16.41 0.84
 -3 13 7 46.09 1.36
 3 13 7 47.17 1.31
 -4 13 7 63.25 1.62
 4 13 7 63.19 1.6
 -5 13 7 24.84 1.02
 5 13 7 24.09 0.98
 -6 13 7 13.38 1.31
 6 13 7 13.83 1.21
 -7 13 7 84.91 2.79
 7 13 7 89.42 2.96
 -8 13 7 16.54 1.96
 8 13 7 14.96 1.81
 -9 13 7 7.41 1.63
 9 13 7 7.01 2.11
 -10 13 7 34.51 2.03
 10 13 7 36.9 2.23
 -11 13 7 31.18 2.57
 11 13 7 28.48 2.65
 -12 13 7 1.82 2.43
 12 13 7 2.1 2.21
 0 14 7 2.28 0.95
 -1 14 7 10.35 1.02
 1 14 7 10.76 1.01
 -2 14 7 198.24 3.84
 2 14 7 191.03 3.68
 -3 14 7 46.91 1.47
 3 14 7 50.81 1.56
 -4 14 7 183.09 3.55
 4 14 7 170.5 3.36
 -5 14 7 159.43 3.44
 5 14 7 155.68 3.46
 -6 14 7 29.28 1.37
 6 14 7 26.64 1.37
 -7 14 7 91.03 3.13
 7 14 7 87.57 3.17
 -8 14 7 63.91 2.6
 8 14 7 60.24 2.76
 -9 14 7 2.33 1.92
 9 14 7 1.95 1.75
 -10 14 7 32.4 2.57
 10 14 7 33.51 2.58
 -11 14 7 7.98 2.84
 11 14 7 3.69 2.3
 0 15 7 15.84 1.28
 -1 15 7 16.54 1.34
 1 15 7 17.08 1.37
 -2 15 7 50.12 1.8
 2 15 7 48.31 1.67
 -3 15 7 70.05 2.02
 3 15 7 70.76 1.99
 -4 15 7 16.96 1.52
 4 15 7 17.86 1.48
 -5 15 7 0.54 1.19
 5 15 7 0.88 1.45
 -6 15 7 3.75 1.19
 6 15 7 5.03 1.14
 -7 15 7 16.62 2.13
 7 15 7 21.39 2.6
 -8 15 7 14.4 2.38
 8 15 7 14.18 2.59
 -9 15 7 26.08 2.63
 9 15 7 23.6 2.39
 -10 15 7 95.96 4.79
 10 15 7 96.73 4.4
 0 16 7 17.44 1.54
 -1 16 7 25.58 1.62
 1 16 7 29.15 1.7
 -2 16 7 3.61 1.34
 2 16 7 5.83 1.61
 -3 16 7 64.32 2.3
 3 16 7 63.96 2.24
 -4 16 7 20.25 1.72
 4 16 7 17.7 1.61
 -5 16 7 116.65 3.17
 5 16 7 107.49 2.97
 -6 16 7 2.46 1.52
 6 16 7 3.07 1.58
 -7 16 7 25.49 2.71
 7 16 7 23.53 2.55
 -8 16 7 80.82 3.72
 8 16 7 94.26 4.27
 0 17 7 76.09 2.63
 -1 17 7 12.56 1.89
 1 17 7 15.07 1.76
 -2 17 7 12.98 2.2
 2 17 7 9.75 1.89
 -3 17 7 4.19 2.08
 3 17 7 5.47 2.02
 -4 17 7 0.89 1.97
 4 17 7 1.8 1.78
 -5 17 7 13.95 2.73
 5 17 7 14.08 2.23
 0 0 8 221.77 4.85
 1 0 8 166.84 2.62
 2 0 8 1.23 0.24
 3 0 8 72.9 1.26
 4 0 8 90.62 1.53
 5 0 8 0.42 0.25
 6 0 8 1.77 0.35
 7 0 8 0.74 0.26
 8 0 8 78.37 1.42
 9 0 8 8.56 0.58
 10 0 8 34.8 0.86
 11 0 8 145.66 2.6
 12 0 8 301.01 5.4
 13 0 8 66.48 1.57
 14 0 8 7.88 0.83
 15 0 8 49.44 1.66
 16 0 8 78.12 2.18
 17 0 8 4.61 1.77
 18 0 8 22.58 2.16
 0 1 8 0.43 0.21
 -1 1 8 94.65 1.56
 1 1 8 94.4 1.55
 -2 1 8 1203.26 17.94
 2 1 8 1195.88 17.89
 -3 1 8 266.78 4.1
 3 1 8 259.01 3.98
 -4 1 8 13.53 0.47
 4 1 8 12.15 0.46
 -5 1 8 184.32 2.9
 5 1 8 180.74 2.83
 -6 1 8 189.95 3
 6 1 8 190.73 3.01
 -7 1 8 284.62 4.64
 7 1 8 291.52 4.51
 -8 1 8 32.32 0.8
 8 1 8 29.3 0.75
 -9 1 8 71.51 1.33
 9 1 8 70.9 1.35
 -10 1 8 84.24 1.54
 10 1 8 84.27 1.55
 -11 1 8 199.91 3.46
 11 1 8 197.81 3.49
 -12 1 8 234.04 4.99
 12 1 8 224.49 4.14
 -13 1 8 20.61 0.97
 13 1 8 21.8 0.92
 -14 1 8 10.31 1
 14 1 8 9.54 0.91
 -15 1 8 62.24 1.74
 15 1 8 62.14 1.74
 -16 1 8 7.19 1.26
 16 1 8 6.04 1.1
 -17 1 8 16.36 1.68
 17 1 8 17.54 1.8
 -18 1 8 56.51 2.57
 18 1 8 53.15 2.69
 0 2 8 27.74 0.62
 -1 2 8 146.59 2.33
 1 2 8 146.73 2.32
 -2 2 8 103.72 1.69
 2 2 8 102.54 1.68
 -3 2 8 75.61 1.3
 3 2 8 75.21 1.35
 -4 2 8 30.48 0.65
 4 2 8 30.79 0.67
 -5 2 8 246.22 3.95
 5 2 8 250.52 3.97
 -6 2 8 240.72 3.75
 6 2 8 241.53 3.77
 -7 2 8 116.72 1.94
 7 2 8 115.14 1.94
 -8 2 8 138.5 2.29
 8 2 8 138.5 2.28
 -9 2 8 29.68 0.78
 9 2 8 29 0.75
 -10 2 8 17.15 0.66
 10 2 8 16.92 0.6
 -11 2 8 15.7 0.71
 11 2 8 15.69 0.72
 -12 2 8 26.27 0.93
 12 2 8 23.3 0.93
 -13 2 8 33.95 1.2
 13 2 8 32.47 1.11
 -14 2 8 21.4 1.05
 14 2 8 20.96 1.2
 -15 2 8 29.85 1.52
 15 2 8 32.69 1.29
 -16 2 8 120.68 2.96
 16 2 8 119.75 3
 -17 2 8 54.23 2.33
 17 2 8 52.99 2.17
 -18 2 8 2.32 1.5
 18 2 8 2.87 2.12
 0 3 8 74.58 1.28
 -1 3 8 478.87 7.23
 1 3 8 465.56 7.04
 -2 3 8 779.86 11.65
 2 3 8 738.14 11.06
 -3 3 8 19.21 0.67
 3 3 8 18.96 0.69
 -4 3 8 950.13 16.45
 4 3 8 958.4 16.58
 -5 3 8 151.13 2.85
 5 3 8 150.51 3.09
 -6 3 8 75.71 1.66
 6 3 8 71.44 1.53
 -7 3 8 87.88 1.85
 7 3 8 88.15 1.9
 -8 3 8 263.06 4.08
 8 3 8 266.15 4.12
 -9 3 8 40.77 0.91
 9 3 8 40.88 0.96
 -10 3 8 42.13 1
 10 3 8 40.44 0.95
 -11 3 8 75.66 1.53
 11 3 8 76.22 1.6
 -12 3 8 30.44 1
 12 3 8 29.44 1.05
 -13 3 8 28.31 1.14
 13 3 8 27.15 1.02
 -14 3 8 61.81 1.59
 14 3 8 64.53 1.66
 -15 3 8 106.23 2.62
 15 3 8 109.63 2.67
 -16 3 8 36.98 1.64
 16 3 8 40.41 1.71
 -17 3 8 70.56 2.39
 17 3 8 74.21 2.5
 -18 3 8 26.01 2.07
 18 3 8 30.42 2.32
 0 4 8 29.26 0.67
 -1 4 8 154.25 2.43
 1 4 8 153.52 2.42
 -2 4 8 201.81 3.68
 2 4 8 204.27 3.75
 -3 4 8 317.19 5.66
 3 4 8 317.1 5.66
 -4 4 8 76.36 1.62
 4 4 8 75.77 1.61
 -5 4 8 93.19 1.94
 5 4 8 94.54 1.96
 -6 4 8 34.87 1.04
 6 4 8 34.52 1.04
 -7 4 8 80.23 1.7
 7 4 8 84.6 1.81
 -8 4 8 94.69 1.97
 8 4 8 92.98 1.94
 -9 4 8 117.19 2.32
 9 4 8 118.5 2.37
 -10 4 8 75.84 1.42
 10 4 8 80.48 1.47
 -11 4 8 1.26 0.49
 11 4 8 1.75 0.42
 -12 4 8 21.58 0.87
 12 4 8 20.53 0.8
 -13 4 8 2 0.66
 13 4 8 2.08 0.63
 -14 4 8 16.15 1.1
 14 4 8 15.16 1.06
 -15 4 8 52.75 1.8
 15 4 8 52.62 1.89
 -16 4 8 48.29 2
 16 4 8 47.16 1.92
 -17 4 8 43.28 2.1
 17 4 8 45.08 2.32
 -18 4 8 62.6 3.46
 18 4 8 68.9 3.57
 0 5 8 281.94 4.36
 -1 5 8 103.5 1.73
 1 5 8 104.4 1.75
 -2 5 8 116.65 2.26
 2 5 8 116.75 2.28
 -3 5 8 377.89 6.67
 3 5 8 375.92 6.67
 -4 5 8 94.36 1.94
 4 5 8 94.69 1.96
 -5 5 8 120.96 2.41
 5 5 8 124.1 2.46
 -6 5 8 328.69 5.88
 6 5 8 326.93 5.85
 -7 5 8 160.27 3.13
 7 5 8 162.89 3.1
 -8 5 8 21.38 0.91
 8 5 8 19.88 0.9
 -9 5 8 128.1 2.65
 9 5 8 137.2 2.75
 -10 5 8 1.42 0.6
 10 5 8 2.18 0.68
 -11 5 8 22.89 0.74
 11 5 8 23.48 0.77
 -12 5 8 39.48 1.11
 12 5 8 38.71 1.06
 -13 5 8 12.52 0.87
 13 5 8 11.31 0.86
 -14 5 8 28.38 1.35
 14 5 8 29.86 1.34
 -15 5 8 58.54 1.82
 15 5 8 61.33 2.28
 -16 5 8 2.49 1.35
 16 5 8 4.3 1.49
 -17 5 8 45.26 2.36
 17 5 8 44.2 2.17
 0 6 8 6.37 0.39
 -1 6 8 58.14 1.09
 1 6 8 58.33 1.1
 -2 6 8 302.71 5.43
 2 6 8 306.14 5.68
 -3 6 8 18.13 0.7
 3 6 8 17.73 0.75
 -4 6 8 76.11 1.67
 4 6 8 76.01 1.61
 -5 6 8 19.35 0.87
 5 6 8 20.07 0.87
 -6 6 8 149.24 3.09
 6 6 8 141.9 2.77
 -7 6 8 144.89 2.78
 7 6 8 145.76 2.83
 -8 6 8 43.43 1.36
 8 6 8 43.91 1.25
 -9 6 8 41.87 1.23
 9 6 8 45.38 1.23
 -10 6 8 5.17 0.86
 10 6 8 2.68 0.56
 -11 6 8 45.25 1.67
 11 6 8 44.59 1.61
 -12 6 8 68.12 2.03
 12 6 8 67.84 1.94
 -13 6 8 16.81 0.92
 13 6 8 15.82 0.87
 -14 6 8 10.94 1.08
 14 6 8 9.75 1.02
 -15 6 8 11.97 1.27
 15 6 8 14 1.33
 -16 6 8 25.39 1.66
 16 6 8 27.91 1.8
 -17 6 8 68.25 2.66
 17 6 8 64.96 2.61
 0 7 8 1.57 0.29
 -1 7 8 180.9 2.84
 1 7 8 179.55 2.83
 -2 7 8 5.32 0.63
 2 7 8 4.75 0.72
 -3 7 8 162.32 3.04
 3 7 8 163.06 3.13
 -4 7 8 46.23 1.21
 4 7 8 46.17 1.27
 -5 7 8 10.31 0.69
 5 7 8 11.2 0.72
 -6 7 8 66.84 1.56
 6 7 8 68.16 1.63
 -7 7 8 4.38 0.66
 7 7 8 6.03 0.64
 -8 7 8 12.85 0.82
 8 7 8 13.15 0.78
 -9 7 8 62.56 1.66
 9 7 8 60.54 1.61
 -10 7 8 236.55 5.34
 10 7 8 226.92 5.12
 -11 7 8 67.04 2.24
 11 7 8 65.84 2.29
 -12 7 8 57.77 2.29
 12 7 8 57.23 2.14
 -13 7 8 2.18 1.3
 13 7 8 4.47 1.55
 -14 7 8 7.71 1.51
 14 7 8 4.95 1.49
 -15 7 8 16.6 2.14
 15 7 8 11.56 1.96
 -16 7 8 89.37 3.92
 16 7 8 88.05 3.68
 -17 7 8 49.19 3.56
 17 7 8 39.28 5.19
 0 8 8 15.02 0.54
 -1 8 8 69.9 1.36
 1 8 8 72.05 1.32
 -2 8 8 71.4 1.43
 2 8 8 73.99 1.59
 -3 8 8 78.57 1.67
 3 8 8 81.93 1.79
 -4 8 8 133.5 2.63
 4 8 8 135.89 2.69
 -5 8 8 33.44 1.11
 5 8 8 32.57 1.03
 -6 8 8 35.65 1.14
 6 8 8 33.63 1.11
 -7 8 8 43.13 1.23
 7 8 8 44.26 1.23
 -8 8 8 78.16 1.9
 8 8 8 75.87 1.89
 -9 8 8 30.23 1.28
 9 8 8 26.34 1.12
 -10 8 8 73.52 2.51
 10 8 8 77.15 2.71
 -11 8 8 321.3 8.36
 11 8 8 326.18 8.39
 -12 8 8 46.65 2.23
 12 8 8 45.02 1.93
 -13 8 8 98.14 3.26
 13 8 8 93.68 3.34
 -14 8 8 24.78 2.09
 14 8 8 23.57 2.27
 -15 8 8 7.28 2.03
 15 8 8 5.55 1.88
 -16 8 8 4.53 2.66
 16 8 8 3.35 2.27
 0 9 8 0.72 0.33
 -1 9 8 157.41 2.53
 1 9 8 153.22 2.53
 -2 9 8 118.59 2
 2 9 8 112.59 1.99
 -3 9 8 122.84 2.45
 3 9 8 120.25 2.45
 -4 9 8 119.52 2.36
 4 9 8 116.34 2.34
 -5 9 8 32.21 1.06
 5 9 8 30.5 1.03
 -6 9 8 172.42 3.6
 6 9 8 176.14 3.83
 -7 9 8 117.9 2.63
 7 9 8 126.2 3.06
 -8 9 8 6.25 0.98
 8 9 8 4.5 1.04
 -9 9 8 190.14 4.41
 9 9 8 193.65 4.48
 -10 9 8 35.38 1.75
 10 9 8 33.02 1.59
 -11 9 8 108.32 3.41
 11 9 8 103.36 3.26
 -12 9 8 60.76 2.29
 12 9 8 58.97 2.39
 -13 9 8 2.95 1.89
 13 9 8 3.84 1.99
 -14 9 8 5.58 1.99
 14 9 8 3.99 1.63
 -15 9 8 8.89 2.45
 15 9 8 9.59 2.31
 0 10 8 0.54 0.4
 -1 10 8 15.29 0.63
 1 10 8 13.54 0.61
 -2 10 8 16.54 0.62
 2 10 8 15.57 0.63
 -3 10 8 37.26 1.1
 3 10 8 39.15 1.18
 -4 10 8 41.41 1.31
 4 10 8 40.72 1.22
 -5 10 8 34.45 1.33
 5 10 8 34.86 1.28
 -6 10 8 82.93 2.28
 6 10 8 78.52 2.6
 -7 10 8 41.93 1.59
 7 10 8 38.44 1.54
 -8 10 8 45.77 1.63
 8 10 8 45.34 1.61
 -9 10 8 79.97 2.65
 9 10 8 78.07 2.52
 -10 10 8 76.14 2.73
 10 10 8 75.34 2.68
 -11 10 8 9.45 1.48
 11 10 8 7.84 1.61
 -12 10 8 30.44 2.24
 12 10 8 31.94 2.06
 -13 10 8 7.93 1.66
 13 10 8 5.43 1.69
 -14 10 8 14.56 2.51
 14 10 8 11.77 2.56
 -15 10 8 32.39 3.21
 15 10 8 36.57 3.28
 0 11 8 1.17 0.51
 -1 11 8 0.94 0.38
 1 11 8 1.49 0.52
 -2 11 8 222.03 4.04
 2 11 8 218.55 3.98
 -3 11 8 84.13 1.77
 3 11 8 84.89 1.76
 -4 11 8 128.04 3.21
 4 11 8 128.8 3.16
 -5 11 8 72.91 2.21
 5 11 8 74.76 2.13
 -6 11 8 105.47 2.88
 6 11 8 101.6 2.69
 -7 11 8 153.22 3.87
 7 11 8 152.39 3.64
 -8 11 8 94.28 3.04
 8 11 8 93.81 3
 -9 11 8 54.23 2.15
 9 11 8 53.94 2.17
 -10 11 8 22.37 1.76
 10 11 8 25.96 2.37
 -11 11 8 2.84 1.42
 11 11 8 1.72 1.4
 -12 11 8 30.86 2.21
 12 11 8 32.09 2.31
 -13 11 8 4.26 2.21
 13 11 8 6.84 2.27
 -14 11 8 22.35 2.83
 14 11 8 26.74 2.8
 0 12 8 133.32 2.62
 -1 12 8 15 0.84
 1 12 8 14.94 0.83
 -2 12 8 6.76 0.72
 2 12 8 6.22 0.65
 -3 12 8 41.89 1.11
 3 12 8 40.05 1.05
 -4 12 8 13.08 1.1
 4 12 8 11.68 1.09
 -5 12 8 83.02 2.39
 5 12 8 87.37 2.51
 -6 12 8 23.68 1.55
 6 12 8 21.17 1.31
 -7 12 8 102.96 3.35
 7 12 8 98.01 3.19
 -8 12 8 6.44 1.57
 8 12 8 7.34 2.11
 -9 12 8 23.14 1.75
 9 12 8 23 1.78
 -10 12 8 23.12 1.85
 10 12 8 23.87 2.24
 -11 12 8 70.61 2.95
 11 12 8 72.94 2.91
 -12 12 8 13.13 2.35
 12 12 8 9.99 2.03
 -13 12 8 48.8 3.16
 13 12 8 47.69 3.05
 0 13 8 9.14 0.9
 -1 13 8 36.41 1.19
 1 13 8 34.92 1.13
 -2 13 8 97.02 2.14
 2 13 8 94.96 2.04
 -3 13 8 30.11 1.07
 3 13 8 27.52 1.03
 -4 13 8 140.34 3.06
 4 13 8 135.37 3.05
 -5 13 8 83.04 2.58
 5 13 8 82.93 2.48
 -6 13 8 2.17 1.37
 6 13 8 1.43 1.25
 -7 13 8 74.37 2.65
 7 13 8 80.13 3.01
 -8 13 8 15.87 1.95
 8 13 8 18.23 1.96
 -9 13 8 13.99 1.78
 9 13 8 19.13 2.46
 -10 13 8 89.84 3.28
 10 13 8 98.28 3.53
 -11 13 8 0.29 2.14
 11 13 8 4.69 2.42
 -12 13 8 147.18 5.09
 12 13 8 141.32 5.08
 0 14 8 10.35 1.02
 -1 14 8 34.56 1.33
 1 14 8 34.89 1.39
 -2 14 8 38.87 1.52
 2 14 8 35.6 1.35
 -3 14 8 16.28 1.12
 3 14 8 15.61 1.11
 -4 14 8 0.45 0.84
 4 14 8 1.66 0.74
 -5 14 8 30.42 1.82
 5 14 8 32.62 2
 -6 14 8 20.35 2.12
 6 14 8 14.96 2.23
 -7 14 8 80.42 3.12
 7 14 8 83.44 3.41
 -8 14 8 9.11 1.95
 8 14 8 10.62 2.06
 -9 14 8 52.75 3.07
 9 14 8 49.56 2.87
 -10 14 8 56.8 3.11
 10 14 8 59.52 3.41
 -11 14 8 33.4 3.19
 11 14 8 28.42 4.53
 0 15 8 6.46 1.36
 -1 15 8 19.5 1.44
 1 15 8 20.33 1.32
 -2 15 8 27.8 1.55
 2 15 8 24.47 1.47
 -3 15 8 20.39 1.54
 3 15 8 17.28 1.3
 -4 15 8 121.37 2.93
 4 15 8 120.24 2.94
 -5 15 8 7.17 1.7
 5 15 8 6.42 1.87
 -6 15 8 107.83 3.56
 6 15 8 105.65 3.64
 -7 15 8 32.8 2.59
 7 15 8 34.26 2.62
 -8 15 8 51.8 2.97
 8 15 8 47.13 2.7
 -9 15 8 32.16 3.71
 9 15 8 33.22 3.13
 0 16 8 4.8 1.47
 -1 16 8 73.23 2.32
 1 16 8 76.11 2.41
 -2 16 8 32.16 1.84
 2 16 8 37.2 1.94
 -3 16 8 112.21 3.3
 3 16 8 103.51 3
 -4 16 8 5.44 1.56
 4 16 8 3.34 1.43
 -5 16 8 16.65 2.52
 5 16 8 18.12 2.61
 -6 16 8 23.67 3.04
 6 16 8 20.29 2.78
 -7 16 8 28.43 2.89
 7 16 8 37.24 3.23
 0 17 8 31.26 2.23
 -1 17 8 3.39 1.67
 1 17 8 1.98 1.95
 -2 17 8 77.7 3.1
 2 17 8 73.73 2.86
 -3 17 8 18.62 2.97
 3 17 8 19.75 2.54
 -4 17 8 124.71 5.17
 4 17 8 117.91 6.36
 0 0 9 0.14 0.29
 1 0 9 173.89 2.75
 2 0 9 7.64 0.44
 3 0 9 108.71 1.95
 4 0 9 120.01 1.98
 5 0 9 5.9 0.42
 6 0 9 161.46 2.62
 7 0 9 1.63 0.34
 8 0 9 108.45 1.85
 9 0 9 0.87 0.47
 10 0 9 228.52 3.65
 11 0 9 60.39 1.43
 12 0 9 30.35 1.01
 13 0 9 2.07 0.63
 14 0 9 193.43 3.64
 15 0 9 47.37 1.64
 16 0 9 22.24 1.54
 17 0 9 1 1.53
 18 0 9 3.67 2.46
 0 1 9 781.93 11.77
 -1 1 9 364.61 5.56
 1 1 9 368.87 5.62
 -2 1 9 78.09 1.38
 2 1 9 77.17 1.35
 -3 1 9 50.31 1
 3 1 9 48.91 0.96
 -4 1 9 14.49 0.49
 4 1 9 13.08 0.48
 -5 1 9 28.14 0.68
 5 1 9 28.74 0.69
 -6 1 9 35.15 0.79
 6 1 9 34.84 0.78
 -7 1 9 119.18 2
 7 1 9 116.71 2.02
 -8 1 9 74.92 1.38
 8 1 9 75.31 1.41
 -9 1 9 69.03 1.33
 9 1 9 71.03 1.49
 -10 1 9 23.22 0.78
 10 1 9 23.37 0.76
 -11 1 9 32.81 1
 11 1 9 31.32 0.93
 -12 1 9 54.54 1.38
 12 1 9 54.87 1.42
 -13 1 9 57.06 1.49
 13 1 9 57.62 1.51
 -14 1 9 6.85 0.86
 14 1 9 7.66 0.8
 -15 1 9 31.31 1.32
 15 1 9 32.52 1.47
 -16 1 9 48.62 1.71
 16 1 9 51.88 1.83
 -17 1 9 45.23 2.08
 17 1 9 43.69 2.33
 -18 1 9 3.45 2.62
 18 1 9 3.99 2.89
 0 2 9 145.83 2.32
 -1 2 9 61.08 1.15
 1 2 9 62.58 1.14
 -2 2 9 235.46 3.66
 2 2 9 233.26 3.63
 -3 2 9 827.8 12.41
 3 2 9 835.54 12.52
 -4 2 9 200.54 3.13
 4 2 9 197.45 3.1
 -5 2 9 279.57 4.33
 5 2 9 274.58 4.24
 -6 2 9 36.24 0.78
 6 2 9 38.91 0.83
 -7 2 9 11.57 0.51
 7 2 9 11.17 0.48
 -8 2 9 68.22 1.27
 8 2 9 68.34 1.27
 -9 2 9 38.92 0.91
 9 2 9 38.85 0.91
 -10 2 9 79.76 1.56
 10 2 9 78.6 1.45
 -11 2 9 297.56 5.75
 11 2 9 290.02 5.2
 -12 2 9 23.13 0.95
 12 2 9 26.06 0.98
 -13 2 9 41.75 1.36
 13 2 9 41.47 1.29
 -14 2 9 71.02 1.73
 14 2 9 72.88 1.91
 -15 2 9 4.31 1.05
 15 2 9 4.31 1.03
 -16 2 9 25.99 1.7
 16 2 9 28.33 1.69
 -17 2 9 34.13 2.07
 17 2 9 34.19 1.99
 -18 2 9 29.36 3.01
 18 2 9 31.14 3.22
 0 3 9 2.86 0.33
 -1 3 9 215.92 3.37
 1 3 9 215.82 3.35
 -2 3 9 358.75 5.49
 2 3 9 351.46 5.38
 -3 3 9 274.41 4.92
 3 3 9 275.65 4.95
 -4 3 9 272.44 4.92
 4 3 9 269.76 4.85
 -5 3 9 38.03 1.06
 5 3 9 40.04 1.08
 -6 3 9 66.05 1.47
 6 3 9 65.17 1.46
 -7 3 9 36.77 1.04
 7 3 9 37.87 1.03
 -8 3 9 18.22 0.86
 8 3 9 15.38 0.83
 -9 3 9 223.76 3.51
 9 3 9 222.44 3.51
 -10 3 9 121.53 2.19
 10 3 9 123.86 2.21
 -11 3 9 45.86 1.21
 11 3 9 47.56 1.22
 -12 3 9 31.24 1.05
 12 3 9 33.17 1.02
 -13 3 9 54.59 1.53
 13 3 9 58.56 1.48
 -14 3 9 4.81 0.9
 14 3 9 2.9 0.88
 -15 3 9 100.15 2.52
 15 3 9 103.09 2.66
 -16 3 9 23.09 1.74
 16 3 9 23.03 1.8
 -17 3 9 42.97 2.09
 17 3 9 41.45 2.08
 0 4 9 85.49 1.45
 -1 4 9 86.4 1.55
 1 4 9 86.01 1.72
 -2 4 9 88.99 1.84
 2 4 9 86.74 1.8
 -3 4 9 146.42 2.78
 3 4 9 145.68 2.73
 -4 4 9 74.25 1.6
 4 4 9 76.53 1.66
 -5 4 9 27.39 0.91
 5 4 9 26.94 0.97
 -6 4 9 78.52 1.72
 6 4 9 79.16 1.89
 -7 4 9 37.02 1.05
 7 4 9 38.63 1.09
 -8 4 9 79.13 1.74
 8 4 9 81.03 1.82
 -9 4 9 170.27 3.26
 9 4 9 169.29 3.26
 -10 4 9 22.4 1.03
 10 4 9 21.88 1.01
 -11 4 9 109.76 2.5
 11 4 9 113.41 2.83
 -12 4 9 43.08 1.14
 12 4 9 46.75 1.24
 -13 4 9 117.56 2.4
 13 4 9 115.54 2.36
 -14 4 9 6.5 1.1
 14 4 9 5.9 1.03
 -15 4 9 12.32 1.29
 15 4 9 13.77 1.34
 -16 4 9 73.56 2.22
 16 4 9 77.58 2.43
 -17 4 9 59.42 2.43
 17 4 9 60.01 2.3
 0 5 9 8.22 0.45
 -1 5 9 50.83 0.98
 1 5 9 52.04 0.99
 -2 5 9 0.63 0.34
 2 5 9 1.55 0.43
 -3 5 9 174.17 3.55
 3 5 9 174.83 3.42
 -4 5 9 242.21 4.42
 4 5 9 245.66 4.49
 -5 5 9 355.37 6.33
 5 5 9 367.23 6.56
 -6 5 9 57.4 1.42
 6 5 9 54.86 1.42
 -7 5 9 173.6 3.28
 7 5 9 174.06 3.29
 -8 5 9 10.04 0.76
 8 5 9 10.01 0.74
 -9 5 9 30.66 1.18
 9 5 9 30.6 1.14
 -10 5 9 172.28 3.61
 10 5 9 175.04 3.64
 -11 5 9 69.85 2.11
 11 5 9 67.49 1.98
 -12 5 9 50.55 1.68
 12 5 9 45.63 1.63
 -13 5 9 59.76 2.46
 13 5 9 58.16 2.41
 -14 5 9 18.85 1.16
 14 5 9 19.76 1.2
 -15 5 9 28.45 1.54
 15 5 9 29.14 1.52
 -16 5 9 4.61 1.44
 16 5 9 2.25 1.44
 -17 5 9 11.95 2.14
 17 5 9 9.2 1.94
 0 6 9 0.7 0.27
 -1 6 9 24.24 0.63
 1 6 9 23.88 0.61
 -2 6 9 77.56 1.66
 2 6 9 76.94 1.81
 -3 6 9 184.15 3.43
 3 6 9 184.32 3.43
 -4 6 9 147.13 2.84
 4 6 9 147.24 2.93
 -5 6 9 457.44 8.08
 5 6 9 447.44 7.92
 -6 6 9 103.89 2.13
 6 6 9 108.2 2.2
 -7 6 9 139.65 2.7
 7 6 9 135.03 2.66
 -8 6 9 16.03 0.81
 8 6 9 15.56 0.77
 -9 6 9 90.49 2.17
 9 6 9 91.62 2.12
 -10 6 9 30.5 1.21
 10 6 9 30.71 1.2
 -11 6 9 82.28 2.37
 11 6 9 82.74 2.37
 -12 6 9 14.37 1.4
 12 6 9 13.07 1.24
 -13 6 9 50.44 2.09
 13 6 9 47.27 2.2
 -14 6 9 17.82 1.78
 14 6 9 19.33 1.97
 -15 6 9 21.5 2.08
 15 6 9 21.59 2.57
 -16 6 9 25.5 2.66
 16 6 9 22.58 2.57
 0 7 9 219.51 3.45
 -1 7 9 136.69 2.21
 1 7 9 137.49 2.24
 -2 7 9 139.05 2.68
 2 7 9 138.99 2.71
 -3 7 9 131.18 2.55
 3 7 9 130.08 2.58
 -4 7 9 46.78 1.27
 4 7 9 43.9 1.18
 -5 7 9 85.52 1.88
 5 7 9 80.58 1.81
 -6 7 9 72.08 1.9
 6 7 9 74.8 1.77
 -7 7 9 5.47 0.66
 7 7 9 5.84 0.72
 -8 7 9 1.35 0.55
 8 7 9 2.72 0.73
 -9 7 9 1.79 0.73
 9 7 9 1.23 0.69
 -10 7 9 7.89 1.1
 10 7 9 5.12 1.02
 -11 7 9 61.22 2.71
 11 7 9 66.09 2.25
 -12 7 9 221.84 6.01
 12 7 9 234.09 6.19
 -13 7 9 52.31 2.32
 13 7 9 53.88 2.41
 -14 7 9 10.26 1.83
 14 7 9 16.31 2.02
 -15 7 9 6.43 2.1
 15 7 9 9.24 2.22
 -16 7 9 0.59 2.3
 16 7 9 0.45 2.01
 0 8 9 473.28 7.17
 -1 8 9 113.32 1.93
 1 8 9 112.71 2.09
 -2 8 9 72.98 1.68
 2 8 9 70.65 1.59
 -3 8 9 30.61 0.97
 3 8 9 30.35 1.01
 -4 8 9 16.76 0.9
 4 8 9 14.24 0.83
 -5 8 9 56.65 1.38
 5 8 9 59.84 1.64
 -6 8 9 14.32 0.97
 6 8 9 13.91 0.82
 -7 8 9 21.4 1.04
 7 8 9 22.18 1.1
 -8 8 9 15.89 0.98
 8 8 9 16.74 0.96
 -9 8 9 77.16 2.22
 9 8 9 75.49 2.16
 -10 8 9 6.28 1.3
 10 8 9 2.01 1.14
 -11 8 9 225.14 5.98
 11 8 9 222.18 5.94
 -12 8 9 2.95 1.24
 12 8 9 3.23 1.35
 -13 8 9 79.47 2.94
 13 8 9 81.96 3.19
 -14 8 9 26.47 2.23
 14 8 9 27.38 2.43
 -15 8 9 61.49 3.16
 15 8 9 60.33 3.22
 -16 8 9 17.85 4.18
 16 8 9 2.58 4.06
 0 9 9 188.77 3.06
 -1 9 9 6.58 0.52
 1 9 9 6.83 0.48
 -2 9 9 414.57 7.37
 2 9 9 415.38 7.34
 -3 9 9 3.5 0.61
 3 9 9 2.07 0.59
 -4 9 9 250.53 5
 4 9 9 242 4.83
 -5 9 9 14.27 0.92
 5 9 9 12.91 0.9
 -6 9 9 2.91 0.8
 6 9 9 1.79 0.8
 -7 9 9 73.78 2.08
 7 9 9 73.37 2.03
 -8 9 9 66.14 1.96
 8 9 9 67.92 2.01
 -9 9 9 21.46 1.47
 9 9 9 21.51 1.38
 -10 9 9 32.6 1.85
 10 9 9 33.48 1.89
 -11 9 9 15.01 1.45
 11 9 9 13.64 1.63
 -12 9 9 66.93 2.6
 12 9 9 66.89 2.86
 -13 9 9 2.04 1.45
 13 9 9 2.2 1.6
 -14 9 9 23.72 2.26
 14 9 9 27.78 2.67
 -15 9 9 70.7 3.86
 15 9 9 71.98 3.15
 0 10 9 0.35 0.39
 -1 10 9 54.73 1.25
 1 10 9 55.99 1.44
 -2 10 9 44.26 1.46
 2 10 9 41.94 1.43
 -3 10 9 268.71 6.01
 3 10 9 263.49 5.81
 -4 10 9 29.16 1.26
 4 10 9 27.59 1.25
 -5 10 9 122.29 3.6
 5 10 9 118.82 3
 -6 10 9 32.89 1.43
 6 10 9 33.53 1.43
 -7 10 9 13.1 1.13
 7 10 9 15.19 1.28
 -8 10 9 63.82 2.05
 8 10 9 67.47 2.01
 -9 10 9 20.94 1.47
 9 10 9 19.82 1.59
 -10 10 9 69.92 2.49
 10 10 9 67.09 2.94
 -11 10 9 22.7 1.84
 11 10 9 20.03 1.93
 -12 10 9 93.16 3.33
 12 10 9 87.47 3.34
 -13 10 9 14.56 2.25
 13 10 9 17.44 2.26
 -14 10 9 25.74 2.58
 14 10 9 25.05 2.41
 0 11 9 62.31 1.51
 -1 11 9 29.45 0.96
 1 11 9 28.94 0.9
 -2 11 9 26.77 0.83
 2 11 9 23.41 0.76
 -3 11 9 51.79 1.93
 3 11 9 50.36 1.61
 -4 11 9 193.51 4.7
 4 11 9 185.38 4.34
 -5 11 9 1.68 0.78
 5 11 9 1.04 1.01
 -6 11 9 57.98 2
 6 11 9 54.87 1.8
 -7 11 9 86.02 2.57
 7 11 9 85.22 2.41
 -8 11 9 55.55 2.13
 8 11 9 61.77 2.42
 -9 11 9 77.43 2.75
 9 11 9 74.43 2.79
 -10 11 9 5.24 1.56
 10 11 9 1.01 1.52
 -11 11 9 14.92 2.25
 11 11 9 13.05 2.39
 -12 11 9 78.69 3.34
 12 11 9 81.92 3.28
 -13 11 9 40.26 2.91
 13 11 9 46.14 3.35
 0 12 9 0.44 0.62
 -1 12 9 21.77 1.02
 1 12 9 19.94 0.9
 -2 12 9 13.33 0.8
 2 12 9 11.71 0.8
 -3 12 9 230.5 5.29
 3 12 9 215.49 5.8
 -4 12 9 39.53 1.5
 4 12 9 41.86 1.5
 -5 12 9 17.84 1.4
 5 12 9 14.04 1.29
 -6 12 9 43.86 1.96
 6 12 9 38.97 1.7
 -7 12 9 62.68 2.47
 7 12 9 60.56 2.53
 -8 12 9 95.77 3.15
 8 12 9 94.11 3.21
 -9 12 9 23.94 1.92
 9 12 9 24.31 1.95
 -10 12 9 13.8 1.87
 10 12 9 19.93 2.27
 -11 12 9 71.9 3.38
 11 12 9 68.57 3.01
 -12 12 9 27.15 2.55
 12 12 9 27.27 2.38
 0 13 9 11.68 0.98
 -1 13 9 16.27 1.03
 1 13 9 16.78 0.96
 -2 13 9 6.51 0.79
 2 13 9 9.33 0.88
 -3 13 9 17.46 1.51
 3 13 9 12.69 1.5
 -4 13 9 125.56 3.32
 4 13 9 127.5 3.81
 -5 13 9 69.06 2.51
 5 13 9 70.12 2.46
 -6 13 9 42.1 2.18
 6 13 9 38.45 2.18
 -7 13 9 12.32 1.52
 7 13 9 9.4 1.64
 -8 13 9 45.87 2.42
 8 13 9 44.33 2.67
 -9 13 9 2.11 1.83
 9 13 9 1.91 2.07
 -10 13 9 36.61 2.99
 10 13 9 38.2 2.68
 -11 13 9 14.33 2.39
 11 13 9 15.74 2.51
 0 14 9 17.48 1.29
 -1 14 9 36.11 1.44
 1 14 9 33.76 1.28
 -2 14 9 1.37 0.94
 2 14 9 1.05 1.04
 -3 14 9 22.09 1.78
 3 14 9 23.38 1.92
 -4 14 9 68.23 2.74
 4 14 9 75.12 2.62
 -5 14 9 3.35 1.86
 5 14 9 8.57 2.02
 -6 14 9 36.84 2.27
 6 14 9 37.39 2.78
 -7 14 9 12.23 1.98
 7 14 9 15.66 2.62
 -8 14 9 16.96 2.87
 8 14 9 9.89 2.29
 -9 14 9 26.98 2.75
 9 14 9 25.73 2.54
 -10 14 9 14.45 2.79
 10 14 9 16.77 2.91
 0 15 9 31.79 1.65
 -1 15 9 38.64 1.6
 1 15 9 39.88 1.8
 -2 15 9 14.42 1.36
 2 15 9 15.45 1.4
 -3 15 9 46.25 2.38
 3 15 9 46.58 2.22
 -4 15 9 4.74 1.86
 4 15 9 7.68 2.03
 -5 15 9 2.04 2.03
 5 15 9 1.55 1.86
 -6 15 9 82.08 3.57
 6 15 9 87.8 3.38
 -7 15 9 0.86 2.06
 7 15 9 3.54 1.93
 -8 15 9 14.96 2.79
 8 15 9 16.39 2.56
 0 16 9 4.98 1.83
 -1 16 9 52.23 2.1
 1 16 9 53.1 2.35
 -2 16 9 20.34 1.79
 2 16 9 19.43 1.78
 -3 16 9 27.4 2.6
 3 16 9 29.8 2.76
 -4 16 9 4.9 2.4
 4 16 9 6.16 2.53
 -5 16 9 79.67 3.74
 5 16 9 83.66 4.03
 -6 16 9 9.35 3.02
 6 16 9 13.08 3.72
 0 17 9 25.09 3.56
 -1 17 9 11.14 4.67
 1 17 9 6.36 4.57
 0 0 10 495.09 10.57
 1 0 10 225.36 3.52
 2 0 10 122.87 2.04
 3 0 10 30.18 0.76
 4 0 10 28.07 0.73
 5 0 10 10.05 0.58
 6 0 10 46.35 0.97
 7 0 10 8.18 0.55
 8 0 10 66.76 1.28
 9 0 10 129.8 2.21
 10 0 10 4.7 0.53
 11 0 10 160.08 3.04
 12 0 10 178.89 3.41
 13 0 10 20.02 1.23
 14 0 10 2.09 0.99
 15 0 10 26.96 1.46
 16 0 10 65.18 2.12
 17 0 10 186.01 3.98
 0 1 10 78.87 1.4
 -1 1 10 241.53 3.75
 1 1 10 242.9 3.77
 -2 1 10 113.76 1.89
 2 1 10 112.28 1.89
 -3 1 10 41.32 0.84
 3 1 10 42.72 0.87
 -4 1 10 5.53 0.43
 4 1 10 5.77 0.45
 -5 1 10 139.46 2.28
 5 1 10 135.57 2.24
 -6 1 10 131.07 2.16
 6 1 10 133.78 2.22
 -7 1 10 63.99 1.25
 7 1 10 64.51 1.22
 -8 1 10 39.66 0.97
 8 1 10 39.62 0.96
 -9 1 10 102.47 1.79
 9 1 10 103.25 1.83
 -10 1 10 46.01 1.11
 10 1 10 45.5 1.14
 -11 1 10 62.98 1.48
 11 1 10 63.85 1.53
 -12 1 10 150.81 3.05
 12 1 10 151.41 2.96
 -13 1 10 16.57 1.12
 13 1 10 18.84 1.04
 -14 1 10 3.47 0.92
 14 1 10 3.9 1.07
 -15 1 10 27.01 1.47
 15 1 10 25.74 1.35
 -16 1 10 24.59 1.57
 16 1 10 25.06 1.65
 -17 1 10 9.47 2.23
 17 1 10 12.33 2.02
 0 2 10 0.91 0.26
 -1 2 10 134.01 2.18
 1 2 10 134.79 2.21
 -2 2 10 43.88 0.89
 2 2 10 46.28 0.9
 -3 2 10 302.02 4.65
 3 2 10 301.26 4.63
 -4 2 10 508.84 7.69
 4 2 10 508.03 7.68
 -5 2 10 146.62 2.4
 5 2 10 144.74 2.36
 -6 2 10 329.96 5.04
 6 2 10 329.02 5.03
 -7 2 10 68.18 1.27
 7 2 10 65.57 1.24
 -8 2 10 109.44 1.87
 8 2 10 111.3 1.89
 -9 2 10 5.46 0.51
 9 2 10 4.19 0.5
 -10 2 10 78.58 1.58
 10 2 10 78.18 1.55
 -11 2 10 80.79 1.76
 11 2 10 81.21 1.76
 -12 2 10 5.29 0.77
 12 2 10 6.32 0.72
 -13 2 10 16.29 0.99
 13 2 10 14.68 0.96
 -14 2 10 8.83 1.17
 14 2 10 7.2 1.02
 -15 2 10 26.26 1.39
 15 2 10 28.23 1.45
 -16 2 10 70.75 2.47
 16 2 10 75.25 2.6
 -17 2 10 16.85 2.01
 17 2 10 9.9 1.91
 0 3 10 32.58 0.75
 -1 3 10 209.43 3.3
 1 3 10 209.09 3.28
 -2 3 10 79.94 1.38
 2 3 10 83.04 1.43
 -3 3 10 180.1 3.36
 3 3 10 184.49 3.44
 -4 3 10 186.97 3.48
 4 3 10 188.96 3.52
 -5 3 10 23.37 0.87
 5 3 10 21.86 0.87
 -6 3 10 20.79 0.84
 6 3 10 21.02 0.84
 -7 3 10 71.92 1.69
 7 3 10 72.75 1.7
 -8 3 10 31.12 1.01
 8 3 10 29.83 0.98
 -9 3 10 54.19 1.56
 9 3 10 50.04 1.32
 -10 3 10 34.95 1.22
 10 3 10 34.24 1.22
 -11 3 10 53.36 1.29
 11 3 10 53.1 1.31
 -12 3 10 42.03 1.23
 12 3 10 41.81 1.18
 -13 3 10 31.52 1.14
 13 3 10 30.98 1.19
 -14 3 10 71.57 1.84
 14 3 10 73.04 1.84
 -15 3 10 40.23 1.7
 15 3 10 43.14 1.72
 -16 3 10 1.01 1.6
 16 3 10 0.84 1.39
 -17 3 10 48.24 2.53
 17 3 10 46.65 2.49
 0 4 10 1.44 0.3
 -1 4 10 75.81 1.35
 1 4 10 77.31 1.37
 -2 4 10 71.87 1.61
 2 4 10 70.89 1.55
 -3 4 10 324.85 5.9
 3 4 10 319.22 5.96
 -4 4 10 17.8 0.75
 4 4 10 16.66 0.75
 -5 4 10 20.23 0.84
 5 4 10 19.8 0.89
 -6 4 10 29.9 0.97
 6 4 10 29.68 1.05
 -7 4 10 127.39 2.52
 7 4 10 123.16 2.45
 -8 4 10 152.6 2.96
 8 4 10 151.39 2.97
 -9 4 10 233.4 4.73
 9 4 10 238.13 4.79
 -10 4 10 280.95 5.56
 10 4 10 277.34 5.56
 -11 4 10 64.87 1.91
 11 4 10 63.43 1.9
 -12 4 10 102.47 2.66
 12 4 10 98.32 2.54
 -13 4 10 10.04 1.36
 13 4 10 13.82 1.33
 -14 4 10 108.09 2.55
 14 4 10 104.33 2.98
 -15 4 10 25.72 1.44
 15 4 10 27.47 1.65
 -16 4 10 32.16 1.9
 16 4 10 32.86 2.05
 -17 4 10 27.5 3.32
 17 4 10 35.34 3.58
 0 5 10 27.81 0.69
 -1 5 10 57.65 1.07
 1 5 10 55.7 1.06
 -2 5 10 58.09 1.4
 2 5 10 59.17 1.38
 -3 5 10 154.94 2.96
 3 5 10 157.61 2.99
 -4 5 10 76.98 1.67
 4 5 10 75.38 1.66
 -5 5 10 55.01 1.37
 5 5 10 56.97 1.41
 -6 5 10 100.51 2.06
 6 5 10 99.52 2.1
 -7 5 10 7.2 0.72
 7 5 10 7.54 0.72
 -8 5 10 9.98 0.81
 8 5 10 11.3 0.92
 -9 5 10 126.55 2.8
 9 5 10 130.67 3.25
 -10 5 10 17.49 1.12
 10 5 10 20.03 1.16
 -11 5 10 8.95 1.25
 11 5 10 7.95 1.27
 -12 5 10 24.2 1.37
 12 5 10 20.56 1.26
 -13 5 10 109.69 3.52
 13 5 10 106.75 3.59
 -14 5 10 22.01 1.9
 14 5 10 26.7 1.98
 -15 5 10 3.62 1.63
 15 5 10 3.54 2.1
 -16 5 10 54.38 3.05
 16 5 10 53.38 3.1
 0 6 10 183.47 2.9
 -1 6 10 177.69 2.8
 1 6 10 175.07 2.77
 -2 6 10 109.35 2.19
 2 6 10 110.71 2.2
 -3 6 10 31 0.98
 3 6 10 31.55 1
 -4 6 10 52.66 1.31
 4 6 10 52.13 1.28
 -5 6 10 156.48 3.09
 5 6 10 153.71 2.94
 -6 6 10 85.03 1.89
 6 6 10 85.11 1.85
 -7 6 10 188.56 3.93
 7 6 10 185.4 3.75
 -8 6 10 52.49 1.48
 8 6 10 52.96 1.52
 -9 6 10 136.51 2.99
 9 6 10 135.99 2.94
 -10 6 10 35.34 1.33
 10 6 10 35.27 1.4
 -11 6 10 28.58 1.46
 11 6 10 32.18 1.5
 -12 6 10 47.08 1.96
 12 6 10 50.24 2.09
 -13 6 10 52.26 2.42
 13 6 10 53.95 2.46
 -14 6 10 11.13 1.75
 14 6 10 15.45 2.27
 -15 6 10 34.63 2.46
 15 6 10 31.63 2.65
 -16 6 10 7.02 2.94
 16 6 10 9.78 2.42
 0 7 10 246.39 3.93
 -1 7 10 78.36 1.51
 1 7 10 80.54 1.43
 -2 7 10 17.77 0.81
 2 7 10 18.97 0.8
 -3 7 10 1.56 0.64
 3 7 10 0.67 0.46
 -4 7 10 73.31 1.64
 4 7 10 70.96 1.65
 -5 7 10 34.55 1.16
 5 7 10 35.73 1.15
 -6 7 10 76.66 1.91
 6 7 10 70.49 1.72
 -7 7 10 73.95 1.89
 7 7 10 71.02 1.8
 -8 7 10 35.37 1.23
 8 7 10 35.03 1.24
 -9 7 10 3.19 0.85
 9 7 10 1.92 0.73
 -10 7 10 38.58 1.68
 10 7 10 38.74 1.82
 -11 7 10 42.21 1.96
 11 7 10 38.31 1.83
 -12 7 10 77.96 2.8
 12 7 10 76.88 2.87
 -13 7 10 12.71 1.6
 13 7 10 11.51 2.01
 -14 7 10 27.7 2.02
 14 7 10 36 2.92
 -15 7 10 55.82 3.59
 15 7 10 53.87 3.01
 -16 7 10 29.63 5.74
 0 8 10 5.62 0.46
 -1 8 10 31.4 0.73
 1 8 10 33 0.78
 -2 8 10 246.45 4.5
 2 8 10 239.28 4.41
 -3 8 10 28.39 1.08
 3 8 10 26.41 1.03
 -4 8 10 26.89 0.97
 4 8 10 25.17 0.95
 -5 8 10 138.77 2.97
 5 8 10 142.31 3.04
 -6 8 10 19.89 0.99
 6 8 10 17.57 1.01
 -7 8 10 90.8 2.21
 7 8 10 85.42 2.09
 -8 8 10 7.97 0.87
 8 8 10 8.68 0.92
 -9 8 10 61.38 2.22
 9 8 10 58.38 2.17
 -10 8 10 55.14 2.1
 10 8 10 53.33 2.14
 -11 8 10 94.45 3.1
 11 8 10 90.66 3.17
 -12 8 10 3.99 1.73
 12 8 10 5.3 1.95
 -13 8 10 51.21 2.75
 13 8 10 52.24 2.73
 -14 8 10 26.94 2.58
 14 8 10 30.95 2.51
 -15 8 10 39.26 2.81
 15 8 10 40.9 2.67
 0 9 10 16.75 0.7
 -1 9 10 23.97 0.71
 1 9 10 24.77 0.71
 -2 9 10 56.66 1.52
 2 9 10 54.23 1.42
 -3 9 10 53.07 1.47
 3 9 10 54.99 1.6
 -4 9 10 1.52 0.55
 4 9 10 2.32 0.63
 -5 9 10 49.66 1.57
 5 9 10 50.77 1.69
 -6 9 10 4.7 1.03
 6 9 10 4.96 0.82
 -7 9 10 21.82 1.27
 7 9 10 23.87 1.29
 -8 9 10 76.35 2.27
 8 9 10 73.69 2.23
 -9 9 10 71.64 2.35
 9 9 10 71.53 2.52
 -10 9 10 121.57 3.65
 10 9 10 121.29 3.81
 -11 9 10 45.9 2.24
 11 9 10 45.37 2.27
 -12 9 10 58.68 2.62
 12 9 10 62.2 2.79
 -13 9 10 20.36 2.05
 13 9 10 22.17 2.35
 -14 9 10 40.54 2.78
 14 9 10 42.43 2.86
 0 10 10 1.83 0.59
 -1 10 10 32.03 1.02
 1 10 10 34.81 1.09
 -2 10 10 12.82 1
 2 10 10 12.84 1.12
 -3 10 10 535.99 11.57
 3 10 10 557.41 11.98
 -4 10 10 61.68 1.88
 4 10 10 61.32 1.85
 -5 10 10 93.35 2.51
 5 10 10 94.27 2.57
 -6 10 10 50.15 1.84
 6 10 10 48.92 1.88
 -7 10 10 17.61 1.33
 7 10 10 17.63 1.16
 -8 10 10 55.72 2.17
 8 10 10 54.73 2.05
 -9 10 10 51.46 2.3
 9 10 10 50.51 2.44
 -10 10 10 80.8 2.81
 10 10 10 78.96 3.04
 -11 10 10 27.46 2.11
 11 10 10 30.33 2.18
 -12 10 10 18.41 2.38
 12 10 10 18.73 2.55
 -13 10 10 3.82 2.63
 13 10 10 4.7 2.32
 -14 10 10 11.48 3.18
 14 10 10 3.28 3.42
 0 11 10 36.34 1.04
 -1 11 10 39.51 1.11
 1 11 10 38.49 1.1
 -2 11 10 275.6 6.18
 2 11 10 266.65 5.98
 -3 11 10 97.36 2.5
 3 11 10 100.03 2.7
 -4 11 10 56.17 1.83
 4 11 10 54.78 1.81
 -5 11 10 13.53 1.34
 5 11 10 14 1.23
 -6 11 10 54.78 1.94
 6 11 10 48.95 1.74
 -7 11 10 41.95 1.82
 7 11 10 43.5 1.98
 -8 11 10 61.45 2.54
 8 11 10 65.53 2.88
 -9 11 10 90.74 3.05
 9 11 10 88.9 3.3
 -10 11 10 24.75 2.05
 10 11 10 26.32 2.22
 -11 11 10 2.51 1.68
 11 11 10 2.51 1.7
 -12 11 10 58.15 3.2
 12 11 10 54.52 3.09
 -13 11 10 6.39 2.94
 13 11 10 15.1 2.92
 0 12 10 40.46 1.19
 -1 12 10 18.49 0.93
 1 12 10 20.33 0.93
 -2 12 10 26.56 1.49
 2 12 10 25.14 1.29
 -3 12 10 18.87 1.27
 3 12 10 19.24 1.3
 -4 12 10 1.48 1.12
 4 12 10 1.28 1.07
 -5 12 10 30.58 1.65
 5 12 10 32.95 1.74
 -6 12 10 89.79 2.56
 6 12 10 88.61 2.69
 -7 12 10 5.34 1.83
 7 12 10 3.93 1.83
 -8 12 10 20.84 1.81
 8 12 10 25.77 1.99
 -9 12 10 59.78 2.6
 9 12 10 61.78 3.05
 -10 12 10 22.11 2.27
 10 12 10 22.47 2.21
 -11 12 10 87.42 3.63
 11 12 10 87.24 3.69
 -12 12 10 39.93 3.85
 12 12 10 47.88 4.13
 0 13 10 25.42 1.08
 -1 13 10 113.92 2.41
 1 13 10 110.55 2.38
 -2 13 10 77.58 2.39
 2 13 10 75.75 2.37
 -3 13 10 4.87 1.29
 3 13 10 5.34 1.26
 -4 13 10 66 2.21
 4 13 10 66.6 2.31
 -5 13 10 19.27 1.69
 5 13 10 19.86 2.01
 -6 13 10 102.79 3.47
 6 13 10 100.54 3.55
 -7 13 10 6.95 2.14
 7 13 10 5.32 2.11
 -8 13 10 22.3 2.05
 8 13 10 26.51 2.8
 -9 13 10 9.57 2.35
 9 13 10 11.11 2.42
 -10 13 10 5.91 2.72
 10 13 10 2.66 3.01
 0 14 10 3.27 1.11
 -1 14 10 26.13 1.38
 1 14 10 25.28 1.39
 -2 14 10 41.99 2.17
 2 14 10 42 2.07
 -3 14 10 20.42 1.92
 3 14 10 17.14 1.94
 -4 14 10 18.76 1.78
 4 14 10 19.92 1.97
 -5 14 10 43.49 2.68
 5 14 10 41.87 2.6
 -6 14 10 99.55 3.6
 6 14 10 101.05 4.01
 -7 14 10 3.01 2.5
 7 14 10 3.14 2.15
 -8 14 10 44.88 2.82
 8 14 10 44.15 2.93
 -9 14 10 7.54 2.65
 9 14 10 8.4 2.78
 0 15 10 7.09 1.44
 -1 15 10 103.35 2.77
 1 15 10 98.92 2.51
 -2 15 10 4.22 1.85
 2 15 10 4.32 1.86
 -3 15 10 5.88 1.95
 3 15 10 6.05 1.74
 -4 15 10 11.66 2.25
 4 15 10 12.7 2.22
 -5 15 10 138.42 5.15
 5 15 10 138.38 4.87
 -6 15 10 80.72 3.97
 6 15 10 72.38 3.5
 -7 15 10 27.83 3.2
 7 15 10 37.08 3.35
 0 16 10 20.29 1.89
 -1 16 10 21.29 1.91
 1 16 10 23.23 2.03
 -2 16 10 11.38 2.72
 2 16 10 15.44 2.35
 -3 16 10 127.73 4.56
 3 16 10 136 4.63
 -4 16 10 11.24 2.9
 4 16 10 8.1 2.8
 0 0 11 0.59 0.52
 1 0 11 90.15 1.56
 2 0 11 649.36 10.45
 3 0 11 0.66 0.45
 4 0 11 89.48 1.6
 5 0 11 29.92 0.77
 6 0 11 16.74 0.67
 7 0 11 10.25 0.55
 8 0 11 83.18 1.52
 9 0 11 89.69 1.68
 10 0 11 397.13 7.17
 11 0 11 50.54 1.37
 12 0 11 22.11 1.06
 13 0 11 67.29 1.76
 14 0 11 3.56 1.08
 15 0 11 8.61 1.33
 16 0 11 31.97 1.75
 17 0 11 53.05 3.11
 0 1 11 100.52 1.75
 -1 1 11 364.57 5.6
 1 1 11 358.98 5.61
 -2 1 11 30.66 0.8
 2 1 11 30.57 0.77
 -3 1 11 43.26 0.95
 3 1 11 44.47 0.93
 -4 1 11 18.04 0.63
 4 1 11 18.29 0.64
 -5 1 11 68.57 1.3
 5 1 11 68.11 1.3
 -6 1 11 55.26 1.11
 6 1 11 56.59 1.14
 -7 1 11 46.67 1
 7 1 11 47.38 1.05
 -8 1 11 83.61 1.53
 8 1 11 79.6 1.47
 -9 1 11 32.58 0.86
 9 1 11 33.14 0.88
 -10 1 11 93.31 2
 10 1 11 90.2 1.92
 -11 1 11 46.46 1.34
 11 1 11 46.34 1.31
 -12 1 11 2.04 0.76
 12 1 11 3.47 0.71
 -13 1 11 76.15 1.86
 13 1 11 76.22 1.86
 -14 1 11 35.09 1.49
 14 1 11 35.65 1.54
 -15 1 11 22.57 1.5
 15 1 11 21.99 1.56
 -16 1 11 55.25 2.22
 16 1 11 58.84 2.19
 -17 1 11 23.52 2.55
 17 1 11 23.59 2.67
 0 2 11 341.98 5.26
 -1 2 11 105.29 1.85
 1 2 11 105.06 1.8
 -2 2 11 22.69 0.63
 2 2 11 21.61 0.64
 -3 2 11 135.42 2.24
 3 2 11 134.91 2.23
 -4 2 11 40.88 0.89
 4 2 11 38.8 0.87
 -5 2 11 117.41 1.97
 5 2 11 119.14 1.99
 -6 2 11 80.54 1.46
 6 2 11 79.54 1.45
 -7 2 11 26.48 0.7
 7 2 11 26.32 0.72
 -8 2 11 285.94 4.44
 8 2 11 296.24 4.59
 -9 2 11 43.48 1.01
 9 2 11 44.05 1.02
 -10 2 11 73.29 1.6
 10 2 11 73.56 1.57
 -11 2 11 35.75 1.1
 11 2 11 35.46 1.09
 -12 2 11 18.63 0.93
 12 2 11 20.74 0.98
 -13 2 11 3.22 0.9
 13 2 11 2.09 0.98
 -14 2 11 16.68 1.32
 14 2 11 17.3 1.3
 -15 2 11 20.11 1.44
 15 2 11 19.76 1.51
 -16 2 11 13.31 1.85
 16 2 11 12.64 1.96
 0 3 11 88.95 1.56
 -1 3 11 64.11 1.22
 1 3 11 64.56 1.21
 -2 3 11 64.74 1.19
 2 3 11 62.81 1.16
 -3 3 11 30.98 0.72
 3 3 11 29.46 0.72
 -4 3 11 206.09 4.18
 4 3 11 198.11 3.84
 -5 3 11 3.45 0.69
 5 3 11 1.49 0.46
 -6 3 11 41.55 1.18
 6 3 11 38.74 1.13
 -7 3 11 78.99 1.74
 7 3 11 79.66 1.74
 -8 3 11 175.91 3.42
 8 3 11 178.16 3.36
 -9 3 11 122.71 2.72
 9 3 11 121.94 2.67
 -10 3 11 107.63 2.72
 10 3 11 105.88 2.67
 -11 3 11 21.53 1.1
 11 3 11 23.64 1.29
 -12 3 11 65.48 2.02
 12 3 11 62.96 2.15
 -13 3 11 53.29 1.98
 13 3 11 53.71 2.14
 -14 3 11 13.38 1.08
 14 3 11 12.09 1.09
 -15 3 11 2 1.3
 15 3 11 1.61 1.32
 -16 3 11 15.03 1.83
 16 3 11 14.86 1.64
 0 4 11 59.23 1.13
 -1 4 11 31.92 0.77
 1 4 11 31.78 0.77
 -2 4 11 40.15 0.85
 2 4 11 39.89 0.83
 -3 4 11 85.52 1.81
 3 4 11 83.13 1.77
 -4 4 11 330.34 5.91
 4 4 11 336.94 6
 -5 4 11 268.26 4.87
 5 4 11 265.79 4.84
 -6 4 11 95.1 1.97
 6 4 11 97.72 2.04
 -7 4 11 111.01 2.24
 7 4 11 114.79 2.36
 -8 4 11 117.22 2.6
 8 4 11 113.73 2.51
 -9 4 11 193.1 4
 9 4 11 196.49 4.04
 -10 4 11 282.87 6.36
 10 4 11 280.02 6.24
 -11 4 11 3.45 0.95
 11 4 11 2.92 1.01
 -12 4 11 56.55 1.94
 12 4 11 57.75 1.99
 -13 4 11 16.52 1.44
 13 4 11 15.49 1.57
 -14 4 11 40.51 2.31
 14 4 11 39.32 2.42
 -15 4 11 15.11 2.02
 15 4 11 15.33 2.44
 -16 4 11 23.77 2.65
 16 4 11 19.82 2.44
 0 5 11 0.97 0.33
 -1 5 11 103.75 1.77
 1 5 11 103.43 1.77
 -2 5 11 73.97 1.63
 2 5 11 76.12 1.66
 -3 5 11 4.55 0.83
 3 5 11 2.59 0.58
 -4 5 11 89.23 1.89
 4 5 11 86.84 1.83
 -5 5 11 150.05 2.88
 5 5 11 149.38 3
 -6 5 11 84.07 1.76
 6 5 11 80.43 1.76
 -7 5 11 51.48 1.48
 7 5 11 53.94 1.56
 -8 5 11 2.42 0.71
 8 5 11 2.3 0.78
 -9 5 11 13.07 0.88
 9 5 11 13.64 1.02
 -10 5 11 25.55 1.2
 10 5 11 23.44 1.25
 -11 5 11 52.7 1.77
 11 5 11 50.23 1.83
 -12 5 11 2.88 1.45
 12 5 11 1.3 1.45
 -13 5 11 26.6 1.85
 13 5 11 25.43 2.1
 -14 5 11 27.51 2.67
 14 5 11 26.94 2.53
 -15 5 11 4.56 1.95
 15 5 11 2.05 2.05
 -16 5 11 6.88 2.65
 16 5 11 11.46 2.63
 0 6 11 11.05 0.51
 -1 6 11 67.68 1.24
 1 6 11 69.45 1.27
 -2 6 11 204.02 3.79
 2 6 11 197.74 3.7
 -3 6 11 62.19 1.48
 3 6 11 58.71 1.46
 -4 6 11 297.09 5.33
 4 6 11 304.38 5.46
 -5 6 11 154.09 2.96
 5 6 11 152.7 2.95
 -6 6 11 35.77 1.25
 6 6 11 38.4 1.28
 -7 6 11 24.33 1.08
 7 6 11 23.89 1.15
 -8 6 11 68.31 1.79
 8 6 11 64.58 1.72
 -9 6 11 12.1 1.08
 9 6 11 14.44 0.94
 -10 6 11 25.11 1.26
 10 6 11 24.37 1.44
 -11 6 11 56.58 2.19
 11 6 11 57.87 2.11
 -12 6 11 22.68 1.71
 12 6 11 19.13 1.79
 -13 6 11 33.17 2.06
 13 6 11 33.58 2.42
 -14 6 11 45.78 2.54
 14 6 11 46.54 2.46
 -15 6 11 11.36 2.64
 15 6 11 17.2 2.43
 0 7 11 63.87 1.18
 -1 7 11 32.92 1.05
 1 7 11 31.16 1.05
 -2 7 11 29 0.97
 2 7 11 27.12 0.95
 -3 7 11 35.84 1.06
 3 7 11 32.39 1.01
 -4 7 11 61.68 1.53
 4 7 11 61.46 1.51
 -5 7 11 71.66 1.85
 5 7 11 68.6 1.77
 -6 7 11 19.53 1.03
 6 7 11 18.98 1
 -7 7 11 16.64 1.02
 7 7 11 18.16 1.08
 -8 7 11 62.43 1.7
 8 7 11 67.33 1.83
 -9 7 11 96.76 3.01
 9 7 11 94.93 3.01
 -10 7 11 20.49 1.55
 10 7 11 20.97 1.68
 -11 7 11 15.78 1.56
 11 7 11 15.65 1.62
 -12 7 11 32.55 1.95
 12 7 11 29.68 2.05
 -13 7 11 32.57 2.42
 13 7 11 28.75 2.52
 -14 7 11 53.54 3.27
 14 7 11 54.51 3.06
 -15 7 11 19.68 2.94
 15 7 11 19.52 2.78
 0 8 11 0.77 0.36
 -1 8 11 31.51 1.01
 1 8 11 29.42 1.01
 -2 8 11 155.01 3.17
 2 8 11 151.2 2.93
 -3 8 11 127.74 2.76
 3 8 11 133.08 2.87
 -4 8 11 108.17 2.77
 4 8 11 105.75 2.49
 -5 8 11 90.51 2.17
 5 8 11 91.04 2.19
 -6 8 11 15.71 1.03
 6 8 11 14.18 1.04
 -7 8 11 155.6 3.66
 7 8 11 155.71 3.68
 -8 8 11 64 1.97
 8 8 11 64.39 1.98
 -9 8 11 47.46 1.98
 9 8 11 46.77 2
 -10 8 11 7.8 1.55
 10 8 11 4.07 1.23
 -11 8 11 95.8 3.33
 11 8 11 89.59 3.21
 -12 8 11 119.83 3.74
 12 8 11 123.85 4.16
 -13 8 11 5.02 1.79
 13 8 11 3.92 2.16
 -14 8 11 32.84 2.89
 14 8 11 31.32 2.71
 0 9 11 23.14 0.79
 -1 9 11 147.83 3.53
 1 9 11 149.76 3.59
 -2 9 11 36.97 1.41
 2 9 11 32.26 1.75
 -3 9 11 84.87 2.26
 3 9 11 79.98 2.47
 -4 9 11 57.02 1.81
 4 9 11 54.26 1.72
 -5 9 11 89.71 2.47
 5 9 11 85.09 2.31
 -6 9 11 147.59 3.6
 6 9 11 148.92 3.64
 -7 9 11 25.15 1.33
 7 9 11 25.76 1.44
 -8 9 11 7.99 1.29
 8 9 11 6.79 1.2
 -9 9 11 32.85 1.83
 9 9 11 32.54 2.04
 -10 9 11 13.82 1.7
 10 9 11 13.89 1.87
 -11 9 11 54.59 2.47
 11 9 11 55.09 2.58
 -12 9 11 16.27 2.04
 12 9 11 16.87 2.37
 -13 9 11 59.71 3.19
 13 9 11 61 3.36
 -14 9 11 10.76 2.99
 14 9 11 20.51 3.78
 0 10 11 37.07 1
 -1 10 11 163.71 3.86
 1 10 11 161.58 3.78
 -2 10 11 49.53 1.66
 2 10 11 46.94 1.69
 -3 10 11 27.78 1.35
 3 10 11 28.13 1.43
 -4 10 11 140.02 3.44
 4 10 11 139 3.41
 -5 10 11 23.78 1.4
 5 10 11 20.35 1.37
 -6 10 11 24.75 1.41
 6 10 11 24.39 1.33
 -7 10 11 47.41 1.73
 7 10 11 45.64 1.73
 -8 10 11 7.6 1.5
 8 10 11 5.6 1.76
 -9 10 11 15.79 1.96
 9 10 11 12.01 1.78
 -10 10 11 143.57 4.24
 10 10 11 151.56 4.76
 -11 10 11 7.65 2.12
 11 10 11 4.43 1.91
 -12 10 11 29.33 2.96
 12 10 11 23.06 2.53
 -13 10 11 5.23 2.44
 13 10 11 8.12 2.51
 0 11 11 29.64 1.02
 -1 11 11 69.39 2.02
 1 11 11 69.03 1.96
 -2 11 11 30.75 1.33
 2 11 11 31.41 1.38
 -3 11 11 26.73 1.26
 3 11 11 25.17 1.34
 -4 11 11 0.38 1.08
 4 11 11 0.95 1.09
 -5 11 11 17.11 1.49
 5 11 11 18.36 1.38
 -6 11 11 116.45 3.13
 6 11 11 115.62 3.18
 -7 11 11 11.28 1.72
 7 11 11 9.78 1.88
 -8 11 11 8 1.49
 8 11 11 5.88 1.74
 -9 11 11 21.28 1.89
 9 11 11 22.54 2.16
 -10 11 11 4.97 1.92
 10 11 11 2.29 1.77
 -11 11 11 23.75 2.57
 11 11 11 23.86 2.33
 -12 11 11 66.37 3.32
 12 11 11 72.07 3.43
 0 12 11 1.53 0.78
 -1 12 11 29.32 1.33
 1 12 11 28.59 1.49
 -2 12 11 13.14 1.3
 2 12 11 11.59 1.38
 -3 12 11 51.58 1.88
 3 12 11 49.05 1.92
 -4 12 11 55.7 2.05
 4 12 11 55.52 2.18
 -5 12 11 71.96 2.36
 5 12 11 70.97 2.44
 -6 12 11 23.28 1.87
 6 12 11 22.06 1.75
 -7 12 11 16.68 1.84
 7 12 11 19.51 2.26
 -8 12 11 21.24 2.16
 8 12 11 19.89 2.36
 -9 12 11 43.37 2.4
 9 12 11 42.98 2.68
 -10 12 11 37.61 2.81
 10 12 11 39.33 2.81
 -11 12 11 3.44 2.92
 11 12 11 7.32 2.95
 0 13 11 30.08 1.37
 -1 13 11 8.99 1.42
 1 13 11 6.04 1.29
 -2 13 11 121.88 3.33
 2 13 11 120.84 3.32
 -3 13 11 93.25 2.76
 3 13 11 92.4 2.9
 -4 13 11 12.82 1.58
 4 13 11 11.62 1.77
 -5 13 11 15.04 1.71
 5 13 11 15.43 1.76
 -6 13 11 102.56 3.55
 6 13 11 95.38 3.85
 -7 13 11 33.24 2.57
 7 13 11 35.25 2.76
 -8 13 11 53.05 3.09
 8 13 11 49.71 2.7
 -9 13 11 3.61 2.43
 9 13 11 6.05 2.47
 -10 13 11 5.53 5.06
 0 14 11 29.36 1.43
 -1 14 11 18.81 1.81
 1 14 11 23.08 1.94
 -2 14 11 4.33 1.83
 2 14 11 5.77 1.81
 -3 14 11 4.4 1.83
 3 14 11 5.49 1.79
 -4 14 11 127.48 3.85
 4 14 11 124.15 3.94
 -5 14 11 32.37 2.9
 5 14 11 29.4 2.67
 -6 14 11 0.91 2.44
 6 14 11 0.8 2.22
 -7 14 11 30.47 2.68
 7 14 11 29.86 2.46
 -8 14 11 17.76 3.39
 8 14 11 22.19 3.19
 0 15 11 10.71 1.68
 -1 15 11 7.68 2.2
 1 15 11 5.46 2.4
 -2 15 11 2.14 1.95
 2 15 11 5.43 2.16
 -3 15 11 112.55 3.68
 3 15 11 114.09 3.48
 -4 15 11 42.89 2.97
 4 15 11 43.09 2.9
 -5 15 11 46.64 3.21
 5 15 11 50.52 3.12
 -6 15 11 28.75 3.79
 6 15 11 20.32 3.74
 0 16 11 0 2.51
 1 16 11 7.62 4.85
 0 0 12 4.73 0.66
 1 0 12 21.15 0.67
 2 0 12 122.37 2.06
 3 0 12 7.04 0.52
 4 0 12 129.45 2.19
 5 0 12 6.79 0.57
 6 0 12 50.91 1.09
 7 0 12 15.96 0.65
 8 0 12 30.02 0.94
 9 0 12 178.85 3.39
 10 0 12 140.48 2.75
 11 0 12 429.32 7.62
 12 0 12 27.13 1.26
 13 0 12 73.03 1.96
 14 0 12 19.62 1.58
 15 0 12 1.45 1.67
 16 0 12 18.73 1.96
 0 1 12 1.12 0.4
 -1 1 12 38.24 0.91
 1 1 12 36.65 0.9
 -2 1 12 5.61 0.52
 2 1 12 5.52 0.49
 -3 1 12 363.83 5.59
 3 1 12 357.68 5.48
 -4 1 12 25.05 0.72
 4 1 12 26.08 0.75
 -5 1 12 2.09 0.42
 5 1 12 1.18 0.37
 -6 1 12 46.82 1.02
 6 1 12 50.04 1.07
 -7 1 12 126.46 2.15
 7 1 12 122.76 2.07
 -8 1 12 35.81 0.88
 8 1 12 38.73 0.95
 -9 1 12 40.88 1.08
 9 1 12 40.9 1.02
 -10 1 12 13.29 0.82
 10 1 12 14.7 0.84
 -11 1 12 5.99 0.86
 11 1 12 7.38 0.86
 -12 1 12 83.72 1.98
 12 1 12 83.38 2.02
 -13 1 12 49.08 1.68
 13 1 12 47.13 1.56
 -14 1 12 29.53 1.55
 14 1 12 31.98 1.44
 -15 1 12 9.78 1.45
 15 1 12 7.06 1.61
 -16 1 12 41.7 2.3
 16 1 12 42.84 2.45
 0 2 12 201.47 3.2
 -1 2 12 143.65 2.36
 1 2 12 144.28 2.39
 -2 2 12 293.76 4.58
 2 2 12 292.54 4.51
 -3 2 12 93.13 1.6
 3 2 12 91.28 1.61
 -4 2 12 143.87 2.43
 4 2 12 141.46 2.36
 -5 2 12 140.99 2.31
 5 2 12 142.16 2.37
 -6 2 12 3.04 0.56
 6 2 12 4.17 0.67
 -7 2 12 82.58 1.87
 7 2 12 79.91 1.79
 -8 2 12 17.38 0.87
 8 2 12 18.57 0.93
 -9 2 12 8.09 0.88
 9 2 12 8.05 0.99
 -10 2 12 187.16 4.35
 10 2 12 193 4.48
 -11 2 12 65.6 1.54
 11 2 12 66.53 1.57
 -12 2 12 48.03 1.4
 12 2 12 48.72 1.44
 -13 2 12 32.47 1.27
 13 2 12 31.52 1.27
 -14 2 12 53.79 1.78
 14 2 12 52.21 1.75
 -15 2 12 24.36 1.64
 15 2 12 26.76 1.67
 -16 2 12 18.59 2.71
 16 2 12 15.06 2.13
 0 3 12 19.7 0.65
 -1 3 12 98.05 1.7
 1 3 12 95.83 1.71
 -2 3 12 70.14 1.39
 2 3 12 70.25 1.32
 -3 3 12 21.53 0.63
 3 3 12 21.89 0.62
 -4 3 12 54.32 1.38
 4 3 12 55.78 1.54
 -5 3 12 183.89 3.47
 5 3 12 189.6 3.55
 -6 3 12 4.84 0.83
 6 3 12 6.07 0.82
 -7 3 12 20.59 0.88
 7 3 12 19.63 0.89
 -8 3 12 45.95 1.42
 8 3 12 44.77 1.45
 -9 3 12 58.13 1.6
 9 3 12 60.09 1.72
 -10 3 12 85.53 2.32
 10 3 12 93.38 2.6
 -11 3 12 142.85 3.59
 11 3 12 148.6 3.77
 -12 3 12 27.45 1.53
 12 3 12 27.93 1.56
 -13 3 12 14.84 1.67
 13 3 12 11.14 1.58
 -14 3 12 10.93 1.47
 14 3 12 11.5 1.67
 -15 3 12 15.15 2.42
 15 3 12 12.73 2.32
 -16 3 12 13.88 2.68
 16 3 12 14.56 3.17
 0 4 12 59.99 1.19
 -1 4 12 42.35 0.93
 1 4 12 41.45 0.91
 -2 4 12 94 1.63
 2 4 12 92.12 1.59
 -3 4 12 80.38 1.77
 3 4 12 75.86 1.67
 -4 4 12 52.13 1.32
 4 4 12 54.91 1.33
 -5 4 12 7.45 0.72
 5 4 12 6.09 0.73
 -6 4 12 72.12 1.71
 6 4 12 72.3 1.77
 -7 4 12 73.62 1.89
 7 4 12 71.62 1.81
 -8 4 12 221.06 4.53
 8 4 12 227.16 4.75
 -9 4 12 1.9 0.87
 9 4 12 0.12 0.76
 -10 4 12 13.58 1.14
 10 4 12 13.1 1.29
 -11 4 12 37.91 1.54
 11 4 12 35.9 1.63
 -12 4 12 33.84 1.84
 12 4 12 37.55 1.99
 -13 4 12 95.29 3.34
 13 4 12 98.62 3.66
 -14 4 12 44.94 2.67
 14 4 12 45.99 2.48
 -15 4 12 36.56 2.7
 15 4 12 39.61 2.74
 0 5 12 294.11 4.89
 -1 5 12 172.74 2.93
 1 5 12 181.54 2.9
 -2 5 12 164.63 3.11
 2 5 12 167.58 3.18
 -3 5 12 69.53 1.58
 3 5 12 68.37 1.58
 -4 5 12 115.57 2.56
 4 5 12 108.96 2.37
 -5 5 12 72.9 1.66
 5 5 12 71.64 1.68
 -6 5 12 118.85 2.66
 6 5 12 121.01 2.72
 -7 5 12 3.67 0.79
 7 5 12 1.67 0.71
 -8 5 12 39.06 1.33
 8 5 12 40.6 1.35
 -9 5 12 4.41 1
 9 5 12 6.56 0.98
 -10 5 12 18.73 1.24
 10 5 12 18.19 1.3
 -11 5 12 123.82 3.22
 11 5 12 115.82 3.16
 -12 5 12 9.63 1.74
 12 5 12 8.65 1.4
 -13 5 12 50.47 2.51
 13 5 12 50.8 2.38
 -14 5 12 63.27 3.04
 14 5 12 66.28 2.95
 -15 5 12 25.91 2.64
 15 5 12 25.99 2.5
 0 6 12 102.7 1.76
 -1 6 12 57.19 1.36
 1 6 12 57.68 1.37
 -2 6 12 37.03 1.04
 2 6 12 37.01 1.08
 -3 6 12 102.63 2.12
 3 6 12 94.57 1.99
 -4 6 12 136.34 2.7
 4 6 12 136.22 2.73
 -5 6 12 30.21 1.23
 5 6 12 32.88 1.25
 -6 6 12 39.54 1.31
 6 6 12 38.83 1.31
 -7 6 12 5.91 0.86
 7 6 12 8.8 0.97
 -8 6 12 50.15 1.58
 8 6 12 49.34 1.59
 -9 6 12 56.59 1.8
 9 6 12 53.21 1.78
 -10 6 12 49.28 2.06
 10 6 12 47.24 2.25
 -11 6 12 10.57 1.75
 11 6 12 13.34 1.77
 -12 6 12 69.19 3.15
 12 6 12 73.06 2.88
 -13 6 12 2.49 1.64
 13 6 12 1.21 1.67
 -14 6 12 10.17 2.49
 14 6 12 7.99 2.07
 -15 6 12 11.8 2.62
 15 6 12 13.37 2.74
 0 7 12 54.83 1.09
 -1 7 12 20.31 0.82
 1 7 12 19.78 0.87
 -2 7 12 25.59 1.01
 2 7 12 25.4 0.98
 -3 7 12 121.45 2.66
 3 7 12 113.73 2.44
 -4 7 12 191.18 3.93
 4 7 12 189.5 3.89
 -5 7 12 232.78 4.72
 5 7 12 222.51 4.53
 -6 7 12 54.71 1.6
 6 7 12 55.96 1.72
 -7 7 12 26.58 1.28
 7 7 12 23.12 1.2
 -8 7 12 12.3 1.28
 8 7 12 11.71 1.26
 -9 7 12 28.32 1.74
 9 7 12 30.65 1.89
 -10 7 12 0.28 1.56
 10 7 12 1.06 1.56
 -11 7 12 202.86 5.56
 11 7 12 197.07 5.41
 -12 7 12 0.65 1.55
 12 7 12 1.75 1.59
 -13 7 12 3.1 1.76
 13 7 12 1.23 1.79
 -14 7 12 23.33 3.1
 14 7 12 24.41 3.01
 0 8 12 5.41 0.49
 -1 8 12 38.35 1.27
 1 8 12 35.24 1.21
 -2 8 12 26.87 1.18
 2 8 12 27.33 1.09
 -3 8 12 26.23 1.12
 3 8 12 25.35 1.14
 -4 8 12 14.64 0.96
 4 8 12 15.37 1.06
 -5 8 12 11.38 1.07
 5 8 12 11.7 1
 -6 8 12 11.02 1.2
 6 8 12 8.89 1.35
 -7 8 12 29.51 1.42
 7 8 12 29.41 1.54
 -8 8 12 47.21 1.76
 8 8 12 50.21 1.96
 -9 8 12 23.78 1.82
 9 8 12 19.31 1.94
 -10 8 12 167.75 4.79
 10 8 12 167.98 4.8
 -11 8 12 32.98 1.94
 11 8 12 32.68 2.18
 -12 8 12 20.03 2.45
 12 8 12 22.41 2.52
 -13 8 12 5.59 2.25
 13 8 12 3.47 1.96
 -14 8 12 24.1 3.24
 14 8 12 29.6 5.11
 0 9 12 98.45 2.02
 -1 9 12 30.53 1.23
 1 9 12 30.27 1.29
 -2 9 12 201.73 4.62
 2 9 12 211.83 4.83
 -3 9 12 74.3 2.07
 3 9 12 74.4 2.1
 -4 9 12 48.66 1.65
 4 9 12 49.41 1.72
 -5 9 12 63.23 1.93
 5 9 12 61.05 1.97
 -6 9 12 54.48 1.91
 6 9 12 53.47 1.99
 -7 9 12 79.68 2.38
 7 9 12 77.86 2.38
 -8 9 12 25.64 1.79
 8 9 12 27.26 1.77
 -9 9 12 2.59 1.49
 9 9 12 0.83 1.45
 -10 9 12 34.2 2.24
 10 9 12 38.99 2.49
 -11 9 12 35.71 2.38
 11 9 12 38.88 2.75
 -12 9 12 6.75 2.23
 12 9 12 10.05 2.06
 -13 9 12 20.68 3.2
 13 9 12 21.39 3.28
 0 10 12 1.63 0.51
 -1 10 12 3.14 0.89
 1 10 12 3.2 0.97
 -2 10 12 140.47 3.38
 2 10 12 139.34 3.47
 -3 10 12 94.69 2.57
 3 10 12 92.07 2.52
 -4 10 12 45.65 1.71
 4 10 12 49.6 2.07
 -5 10 12 21.46 1.27
 5 10 12 24.64 1.43
 -6 10 12 54.45 1.96
 6 10 12 63.62 2.26
 -7 10 12 53.79 2.02
 7 10 12 55.82 2.06
 -8 10 12 65.25 2.49
 8 10 12 64.72 2.62
 -9 10 12 56.24 2.42
 9 10 12 52.78 2.78
 -10 10 12 5.88 2.13
 10 10 12 6.56 2
 -11 10 12 33.7 2.75
 11 10 12 31.47 2.59
 -12 10 12 73.87 3.87
 12 10 12 75.85 3.59
 0 11 12 27.29 1.02
 -1 11 12 109.21 2.82
 1 11 12 108.91 2.88
 -2 11 12 16.98 1.31
 2 11 12 17.06 1.58
 -3 11 12 37.13 1.66
 3 11 12 38.36 1.89
 -4 11 12 51.74 1.99
 4 11 12 52.01 2.15
 -5 11 12 58.15 2.19
 5 11 12 61.62 2.29
 -6 11 12 14.84 1.49
 6 11 12 13.3 1.52
 -7 11 12 4.17 1.58
 7 11 12 4.31 1.84
 -8 11 12 65.61 2.88
 8 11 12 63.6 3.07
 -9 11 12 7.74 2.31
 9 11 12 3.9 2.37
 -10 11 12 36.37 2.65
 10 11 12 34.62 2.52
 -11 11 12 32.25 2.78
 11 11 12 34.27 2.75
 0 12 12 48.23 1.56
 -1 12 12 11.65 1.38
 1 12 12 9.7 1.36
 -2 12 12 14.1 1.54
 2 12 12 14.71 1.62
 -3 12 12 64.96 2.78
 3 12 12 64.79 2.61
 -4 12 12 192.53 4.75
 4 12 12 183.68 4.61
 -5 12 12 12.18 1.54
 5 12 12 12.7 1.69
 -6 12 12 73.51 2.95
 6 12 12 71.83 2.81
 -7 12 12 22.25 2.16
 7 12 12 29.49 2.58
 -8 12 12 22.67 2.69
 8 12 12 22.43 2.57
 -9 12 12 33.56 2.84
 9 12 12 33.08 2.48
 -10 12 12 8.21 2.91
 10 12 12 14.43 3.82
 0 13 12 133.23 5.33
 -1 13 12 24.61 1.67
 1 13 12 27.47 1.8
 -2 13 12 113.55 3.33
 2 13 12 112.2 3.31
 -3 13 12 13.42 1.85
 3 13 12 9.93 1.75
 -4 13 12 16.58 2
 4 13 12 11.69 2.09
 -5 13 12 50.69 2.4
 5 13 12 53.26 2.6
 -6 13 12 11.69 2.25
 6 13 12 14.12 2.46
 -7 13 12 5.2 2.34
 7 13 12 5.33 2.29
 -8 13 12 19.15 2.93
 8 13 12 13.24 2.81
 0 14 12 31.92 3.2
 -1 14 12 16.48 2.12
 1 14 12 13.55 2.07
 -2 14 12 20.75 2.29
 2 14 12 29.07 2.24
 -3 14 12 32.84 2.53
 3 14 12 28.53 2.47
 -4 14 12 35.06 2.47
 4 14 12 35.31 2.35
 -5 14 12 52.95 3.27
 5 14 12 51.47 2.96
 -6 14 12 6.75 2.72
 6 14 12 9.04 2.51
 0 15 12 8.66 4.13
 -1 15 12 11.39 2.26
 1 15 12 8.78 2.17
 -2 15 12 13.43 2.62
 2 15 12 24.46 2.72
 -3 15 12 84.78 3.8
 3 15 12 81.89 4.19
 0 0 13 1.23 0.74
 1 0 13 37.68 0.9
 2 0 13 7.73 0.63
 3 0 13 11.55 0.64
 4 0 13 3.78 0.55
 5 0 13 5.9 0.63
 6 0 13 22.42 0.74
 7 0 13 117.22 2.06
 8 0 13 18.64 0.75
 9 0 13 243.92 4.44
 10 0 13 127.8 2.81
 11 0 13 18.06 1.15
 12 0 13 80.33 2.03
 13 0 13 3.54 1.19
 14 0 13 23.89 1.68
 15 0 13 9.34 1.71
 0 1 13 166.9 2.7
 -1 1 13 10.49 0.64
 1 1 13 9.13 0.62
 -2 1 13 286.75 4.5
 2 1 13 293.95 4.58
 -3 1 13 64.58 1.27
 3 1 13 64.66 1.26
 -4 1 13 31.62 0.83
 4 1 13 32.44 0.83
 -5 1 13 0.82 0.37
 5 1 13 2.33 0.53
 -6 1 13 22.44 0.77
 6 1 13 20.87 0.76
 -7 1 13 28.82 0.84
 7 1 13 31.18 0.85
 -8 1 13 24.91 0.96
 8 1 13 24.84 0.84
 -9 1 13 173.61 3.3
 9 1 13 175.8 3.34
 -10 1 13 26.47 1.12
 10 1 13 29.31 1.21
 -11 1 13 67.47 1.67
 11 1 13 65.69 1.68
 -12 1 13 24.71 1.4
 12 1 13 23.2 1.31
 -13 1 13 17.06 1.33
 13 1 13 19.39 1.44
 -14 1 13 27.55 1.72
 14 1 13 27.78 1.74
 -15 1 13 84.29 2.66
 15 1 13 82.78 2.66
 0 2 13 16.98 0.65
 -1 2 13 258.78 4.05
 1 2 13 262.87 4.15
 -2 2 13 55.99 1.13
 2 2 13 57.69 1.13
 -3 2 13 8.21 0.54
 3 2 13 7.64 0.55
 -4 2 13 141.62 2.34
 4 2 13 141.98 2.41
 -5 2 13 86.61 1.54
 5 2 13 84.64 1.53
 -6 2 13 9.11 0.78
 6 2 13 10.49 0.8
 -7 2 13 141.06 2.79
 7 2 13 142.73 2.76
 -8 2 13 7.19 0.9
 8 2 13 8.68 0.95
 -9 2 13 252.04 5.64
 9 2 13 243.6 5.57
 -10 2 13 43.21 1.85
 10 2 13 40.29 1.77
 -11 2 13 26.96 1.59
 11 2 13 27.19 1.7
 -12 2 13 180.71 4.36
 12 2 13 183.06 4.46
 -13 2 13 2.17 1.93
 13 2 13 2.07 1.65
 -14 2 13 2.37 1.75
 14 2 13 2.52 1.49
 -15 2 13 23.79 2.2
 15 2 13 21.52 2.41
 0 3 13 0.55 0.37
 -1 3 13 16.2 0.64
 1 3 13 17.33 0.69
 -2 3 13 55.55 1.11
 2 3 13 56.46 1.15
 -3 3 13 55.95 1.1
 3 3 13 53.83 1.12
 -4 3 13 65.34 1.48
 4 3 13 68.01 1.55
 -5 3 13 229.46 4.28
 5 3 13 234.26 4.32
 -6 3 13 11.95 0.85
 6 3 13 13.47 0.93
 -7 3 13 27.59 1.17
 7 3 13 28.24 1.19
 -8 3 13 53.99 1.66
 8 3 13 51.86 1.68
 -9 3 13 35.65 1.49
 9 3 13 33.39 1.59
 -10 3 13 68.28 2.15
 10 3 13 65.88 2.19
 -11 3 13 131.81 3.53
 11 3 13 128.31 3.38
 -12 3 13 5.64 1.29
 12 3 13 9.08 1.61
 -13 3 13 10.46 1.86
 13 3 13 13.35 1.86
 -14 3 13 22.9 2.75
 14 3 13 19.8 2.53
 -15 3 13 2.73 2.3
 15 3 13 2.72 2.59
 0 4 13 89.95 1.61
 -1 4 13 58.62 1.24
 1 4 13 57.09 1.14
 -2 4 13 4.52 0.48
 2 4 13 3.95 0.46
 -3 4 13 49.01 1.27
 3 4 13 47.58 1.24
 -4 4 13 93.9 1.97
 4 4 13 92 1.98
 -5 4 13 90.43 1.97
 5 4 13 88.41 1.96
 -6 4 13 352.07 6.94
 6 4 13 343.19 7.65
 -7 4 13 34.83 1.33
 7 4 13 36.68 1.43
 -8 4 13 24.98 1.26
 8 4 13 20.66 1.29
 -9 4 13 59.01 1.86
 9 4 13 57.58 1.91
 -10 4 13 4.99 1.34
 10 4 13 3.29 1.09
 -11 4 13 11.1 1.4
 11 4 13 12.14 1.57
 -12 4 13 3.4 1.34
 12 4 13 4.48 1.42
 -13 4 13 18.71 2.02
 13 4 13 13.69 2.23
 -14 4 13 17.12 2.49
 14 4 13 21.15 2.78
 -15 4 13 5.14 2.69
 15 4 13 5.38 2.93
 0 5 13 1.14 0.44
 -1 5 13 199.24 3.45
 1 5 13 195.98 3.33
 -2 5 13 6.05 0.68
 2 5 13 4.59 0.64
 -3 5 13 47.78 1.28
 3 5 13 48.28 1.33
 -4 5 13 125.49 2.5
 4 5 13 124.19 2.59
 -5 5 13 70.47 1.81
 5 5 13 71.09 1.82
 -6 5 13 21.16 1.11
 6 5 13 19.72 1.13
 -7 5 13 21.74 1.1
 7 5 13 24.83 1.09
 -8 5 13 15.66 1.12
 8 5 13 19 1.17
 -9 5 13 34.49 1.62
 9 5 13 35.8 1.71
 -10 5 13 103.13 2.87
 10 5 13 102.6 2.83
 -11 5 13 2.86 1.91
 11 5 13 8.2 1.61
 -12 5 13 4.62 2
 12 5 13 1.89 1.81
 -13 5 13 30.96 2.39
 13 5 13 31.69 2.55
 -14 5 13 5.33 2.26
 14 5 13 4.3 2.34
 0 6 13 28.97 0.85
 -1 6 13 8.7 0.78
 1 6 13 7.78 0.77
 -2 6 13 62.96 1.56
 2 6 13 64.19 1.54
 -3 6 13 130.12 2.62
 3 6 13 126.57 2.51
 -4 6 13 46.45 1.41
 4 6 13 49.25 1.45
 -5 6 13 13.9 0.94
 5 6 13 14.33 1
 -6 6 13 63.09 1.87
 6 6 13 63.08 1.81
 -7 6 13 28.99 1.3
 7 6 13 27.78 1.35
 -8 6 13 2.03 0.99
 8 6 13 1.73 1.12
 -9 6 13 85.14 2.95
 9 6 13 88.95 3.08
 -10 6 13 40.62 2.29
 10 6 13 44.09 2.4
 -11 6 13 20.45 2
 11 6 13 17.86 2.07
 -12 6 13 14.76 2.2
 12 6 13 11.89 2.19
 -13 6 13 120.42 4.51
 13 6 13 121.04 4.66
 -14 6 13 8.88 2.75
 14 6 13 16.37 2.99
 0 7 13 49.98 1.06
 -1 7 13 20.49 0.92
 1 7 13 20.3 0.92
 -2 7 13 53.1 1.56
 2 7 13 52.33 1.57
 -3 7 13 174.18 3.64
 3 7 13 172.59 3.61
 -4 7 13 184.61 3.85
 4 7 13 187.34 4.03
 -5 7 13 85.09 2.06
 5 7 13 82.11 2.04
 -6 7 13 11.72 0.99
 6 7 13 12.67 0.98
 -7 7 13 34.17 1.61
 7 7 13 27.95 1.65
 -8 7 13 37.37 1.91
 8 7 13 40.97 1.94
 -9 7 13 32.71 2.04
 9 7 13 33.31 2.07
 -10 7 13 125.16 4.15
 10 7 13 118.72 4.02
 -11 7 13 24.82 2.16
 11 7 13 22.36 2.3
 -12 7 13 41.92 2.97
 12 7 13 38.6 2.51
 -13 7 13 86.77 3.73
 13 7 13 86.92 3.74
 0 8 13 21.3 0.73
 -1 8 13 11.48 0.94
 1 8 13 12.67 1.07
 -2 8 13 45.74 1.57
 2 8 13 41.58 1.55
 -3 8 13 68.23 2.09
 3 8 13 66.28 2.12
 -4 8 13 69.76 2.03
 4 8 13 72.15 2.16
 -5 8 13 2.18 1.09
 5 8 13 1.76 0.95
 -6 8 13 43.87 1.65
 6 8 13 43.22 1.76
 -7 8 13 58.11 2.13
 7 8 13 57.27 2.15
 -8 8 13 37.97 2.02
 8 8 13 37.64 2.06
 -9 8 13 45.46 2.44
 9 8 13 40.75 2.23
 -10 8 13 71.84 3.05
 10 8 13 69.03 3.34
 -11 8 13 20.91 2.35
 11 8 13 18.58 2.28
 -12 8 13 56.55 3.3
 12 8 13 53.25 3.12
 -13 8 13 84.61 4.36
 13 8 13 85.95 4.31
 0 9 13 102.88 4.14
 -1 9 13 64.88 1.9
 1 9 13 64.88 1.93
 -2 9 13 5.53 1.05
 2 9 13 5.49 1.15
 -3 9 13 131.43 3.36
 3 9 13 125.82 3.21
 -4 9 13 47.91 1.66
 4 9 13 44.79 1.81
 -5 9 13 88.26 2.45
 5 9 13 86.61 2.53
 -6 9 13 8.87 1.37
 6 9 13 10.4 1.46
 -7 9 13 55.04 2.1
 7 9 13 55.69 2.32
 -8 9 13 9.08 1.57
 8 9 13 4.98 1.57
 -9 9 13 30.12 1.99
 9 9 13 29.48 2.09
 -10 9 13 18.97 2.05
 10 9 13 18.47 2
 -11 9 13 1.77 2.38
 11 9 13 6.21 2.32
 -12 9 13 34.68 3.72
 12 9 13 34.95 3.55
 0 10 13 162 5.86
 -1 10 13 1.99 0.91
 1 10 13 4.4 1.25
 -2 10 13 53.07 1.85
 2 10 13 51.57 1.83
 -3 10 13 3.78 1.35
 3 10 13 4.5 1.48
 -4 10 13 8.19 1.47
 4 10 13 10.58 1.56
 -5 10 13 145.02 3.69
 5 10 13 139.7 3.58
 -6 10 13 13.72 1.51
 6 10 13 14.93 1.61
 -7 10 13 30.14 2.12
 7 10 13 32.35 2.07
 -8 10 13 0.32 1.78
 8 10 13 2.11 1.68
 -9 10 13 36.24 2.38
 9 10 13 39.26 2.81
 -10 10 13 16.71 2.7
 10 10 13 14.91 2.46
 -11 10 13 82.29 3.64
 11 10 13 82.53 3.54
 0 11 13 28 2.28
 -1 11 13 97.57 2.82
 1 11 13 94.19 2.7
 -2 11 13 46.83 1.96
 2 11 13 45.28 2.02
 -3 11 13 25.97 1.68
 3 11 13 26.41 1.61
 -4 11 13 79.65 2.64
 4 11 13 76.28 2.74
 -5 11 13 3.14 1.51
 5 11 13 6.97 1.73
 -6 11 13 15.58 1.69
 6 11 13 15.91 1.84
 -7 11 13 20.03 2.32
 7 11 13 18.44 2.1
 -8 11 13 10.58 2.35
 8 11 13 16.69 2.44
 -9 11 13 0.91 2.72
 9 11 13 2.47 2.44
 -10 11 13 18.9 2.94
 10 11 13 20.17 2.82
 0 12 13 10.78 2.48
 -1 12 13 39.8 1.85
 1 12 13 38.33 1.77
 -2 12 13 71.14 2.52
 2 12 13 71.32 2.47
 -3 12 13 0.82 1.51
 3 12 13 0.65 1.78
 -4 12 13 133.74 3.64
 4 12 13 129.78 3.71
 -5 12 13 65.39 2.61
 5 12 13 65.07 2.6
 -6 12 13 32.09 2.32
 6 12 13 30.21 2.23
 -7 12 13 72.62 3.66
 7 12 13 72.33 3.65
 -8 12 13 10.23 2.37
 8 12 13 5.65 2.13
 -9 12 13 10.72 3.07
 9 12 13 24.66 5.76
 0 13 13 41.3 3.02
 -1 13 13 5.64 1.61
 1 13 13 3.94 1.6
 -2 13 13 25.01 2.17
 2 13 13 23.5 2.12
 -3 13 13 108.15 3.53
 3 13 13 109.39 3.43
 -4 13 13 24.46 2.32
 4 13 13 22.86 2.26
 -5 13 13 77.58 3.22
 5 13 13 73.69 2.95
 -6 13 13 14.67 2.95
 6 13 13 10.95 2.44
 -7 13 13 14.69 3.23
 7 13 13 15.13 2.93
 0 14 13 39 3.64
 -1 14 13 70.71 4.04
 1 14 13 72.26 4.02
 -2 14 13 42.91 2.73
 2 14 13 45.28 2.5
 -3 14 13 49.43 2.77
 3 14 13 48.26 2.66
 -4 14 13 40.39 3.23
 4 14 13 40.02 3.75
 0 0 14 212.17 4.79
 1 0 14 104.6 1.85
 2 0 14 2.57 0.58
 3 0 14 445.26 6.8
 4 0 14 1.59 0.47
 5 0 14 33.42 0.95
 6 0 14 99.6 1.96
 7 0 14 164.4 2.72
 8 0 14 16.1 0.87
 9 0 14 163.03 3.28
 10 0 14 16.13 1.05
 11 0 14 1.79 1
 12 0 14 73.53 2.01
 13 0 14 31.83 1.76
 14 0 14 13.89 1.87
 0 1 14 286.68 4.53
 -1 1 14 41.49 1.03
 1 1 14 42.57 1.06
 -2 1 14 22.96 0.84
 2 1 14 23.34 0.78
 -3 1 14 130.44 2.24
 3 1 14 133.46 2.25
 -4 1 14 51.12 1.15
 4 1 14 50.44 1.18
 -5 1 14 61.21 1.29
 5 1 14 61.7 1.3
 -6 1 14 1.71 0.57
 6 1 14 2 0.58
 -7 1 14 1.54 0.46
 7 1 14 0.91 0.51
 -8 1 14 192.37 3.57
 8 1 14 187.64 3.5
 -9 1 14 25.59 1.05
 9 1 14 24.91 1
 -10 1 14 147.86 2.93
 10 1 14 148.77 3.01
 -11 1 14 31.41 1.27
 11 1 14 27.14 1.25
 -12 1 14 38.96 1.45
 12 1 14 37.24 1.67
 -13 1 14 13.4 1.93
 13 1 14 12.71 1.92
 -14 1 14 37.01 2.45
 14 1 14 41.03 2.52
 0 2 14 48.96 1.1
 -1 2 14 19.39 0.76
 1 2 14 21.3 0.8
 -2 2 14 63.41 1.28
 2 2 14 63.16 1.3
 -3 2 14 8.22 0.59
 3 2 14 8.41 0.63
 -4 2 14 6.3 0.56
 4 2 14 5.06 0.6
 -5 2 14 23.25 0.74
 5 2 14 23.37 0.75
 -6 2 14 48.64 1.38
 6 2 14 48.74 1.34
 -7 2 14 41.26 1.32
 7 2 14 44.79 1.49
 -8 2 14 17.75 1.19
 8 2 14 18.16 1.24
 -9 2 14 48.89 1.71
 9 2 14 56.43 2.03
 -10 2 14 47.96 1.82
 10 2 14 48.23 1.92
 -11 2 14 124.63 3.36
 11 2 14 123.89 3.29
 -12 2 14 10.86 1.99
 12 2 14 10.97 1.75
 -13 2 14 46.71 2.45
 13 2 14 46 2.29
 -14 2 14 4.08 2.5
 14 2 14 2.05 2.37
 0 3 14 271.73 4.25
 -1 3 14 53.49 1.17
 1 3 14 54.22 1.2
 -2 3 14 100.41 1.81
 2 3 14 98.44 1.8
 -3 3 14 20.08 0.7
 3 3 14 19.26 0.69
 -4 3 14 105.28 2.22
 4 3 14 103.8 2.2
 -5 3 14 7.29 0.82
 5 3 14 6.58 0.88
 -6 3 14 23.6 1.07
 6 3 14 24.04 1.16
 -7 3 14 101.14 2.4
 7 3 14 102.51 2.45
 -8 3 14 42.2 1.63
 8 3 14 47.43 1.75
 -9 3 14 2.63 0.97
 9 3 14 3.64 1.08
 -10 3 14 4.43 0.99
 10 3 14 6.62 1.36
 -11 3 14 20.91 1.82
 11 3 14 20.67 1.95
 -12 3 14 20.34 1.72
 12 3 14 23.76 1.94
 -13 3 14 5.46 1.84
 13 3 14 6.91 2
 -14 3 14 19.66 2.61
 14 3 14 18.21 2.73
 0 4 14 6.76 0.65
 -1 4 14 123.78 2.11
 1 4 14 123.14 2.11
 -2 4 14 34.73 0.87
 2 4 14 35.11 0.88
 -3 4 14 3.71 0.73
 3 4 14 3.41 0.69
 -4 4 14 61.67 1.54
 4 4 14 61.83 1.64
 -5 4 14 263.7 5.34
 5 4 14 267.85 5.43
 -6 4 14 95.9 2.23
 6 4 14 96.37 2.36
 -7 4 14 2.76 0.78
 7 4 14 1.94 0.82
 -8 4 14 45.49 1.84
 8 4 14 45.63 1.89
 -9 4 14 144.36 4.28
 9 4 14 146.34 3.69
 -10 4 14 6.48 1.22
 10 4 14 9.28 1.54
 -11 4 14 4.28 1.24
 11 4 14 6.08 1.37
 -12 4 14 19.29 2.22
 12 4 14 15.39 2.14
 -13 4 14 31.48 2.95
 13 4 14 29.94 2.55
 -14 4 14 8.2 2.69
 14 4 14 10.26 2.84
 0 5 14 26.38 0.82
 -1 5 14 10.31 0.62
 1 5 14 11.01 0.6
 -2 5 14 22.94 0.97
 2 5 14 22.41 1.04
 -3 5 14 133.84 2.96
 3 5 14 134.59 2.73
 -4 5 14 34.94 1.26
 4 5 14 33.58 1.2
 -5 5 14 104.34 2.66
 5 5 14 102.51 2.44
 -6 5 14 77.94 1.99
 6 5 14 78.59 2.02
 -7 5 14 13.42 1.31
 7 5 14 12.45 1.46
 -8 5 14 62.42 2.03
 8 5 14 63.87 2.17
 -9 5 14 74.11 2.39
 9 5 14 72.69 2.47
 -10 5 14 43.1 2.46
 10 5 14 44.52 2.62
 -11 5 14 5.53 1.92
 11 5 14 2.03 1.88
 -12 5 14 54.24 2.92
 12 5 14 56.37 2.89
 -13 5 14 3 2.32
 13 5 14 4.11 2.17
 0 6 14 24.6 0.77
 -1 6 14 104.78 2.6
 1 6 14 105.83 2.24
 -2 6 14 35.92 1.25
 2 6 14 33.03 1.25
 -3 6 14 60.38 1.71
 3 6 14 60.19 1.74
 -4 6 14 120.96 2.79
 4 6 14 122.97 2.86
 -5 6 14 42.69 1.42
 5 6 14 41.25 1.55
 -6 6 14 92 2.24
 6 6 14 92.85 2.36
 -7 6 14 14.18 1.17
 7 6 14 12.8 1.17
 -8 6 14 190.54 5.25
 8 6 14 185.54 5.21
 -9 6 14 89.16 3.14
 9 6 14 94.32 3.36
 -10 6 14 136.72 4.05
 10 6 14 145.11 4.58
 -11 6 14 23.35 2.29
 11 6 14 25.18 2.21
 -12 6 14 4.32 2.15
 12 6 14 6.67 2.2
 -13 6 14 3.5 2.32
 13 6 14 1.73 2.58
 0 7 14 4.71 0.59
 -1 7 14 21.66 1.05
 1 7 14 21.61 1.25
 -2 7 14 145.49 3.69
 2 7 14 136.06 3.36
 -3 7 14 1.75 1.08
 3 7 14 0.1 1.09
 -4 7 14 15.37 1.4
 4 7 14 14.91 1.53
 -5 7 14 15.34 1.28
 5 7 14 16.76 1.45
 -6 7 14 30.89 1.54
 6 7 14 33.66 1.63
 -7 7 14 43.44 2.07
 7 7 14 36.12 1.85
 -8 7 14 11.47 1.81
 8 7 14 11.49 1.79
 -9 7 14 35.83 2.33
 9 7 14 36.54 2.41
 -10 7 14 10.7 2.17
 10 7 14 9.84 2.3
 -11 7 14 14.32 2.14
 11 7 14 10.52 2.34
 -12 7 14 15.52 2.47
 12 7 14 13.21 2.7
 0 8 14 2.6 1.83
 -1 8 14 141.34 3.42
 1 8 14 132.72 3.28
 -2 8 14 94.58 2.53
 2 8 14 94.43 2.58
 -3 8 14 8.92 1.06
 3 8 14 11.57 1.22
 -4 8 14 18.74 1.28
 4 8 14 18.08 1.42
 -5 8 14 101.81 2.89
 5 8 14 97.51 2.85
 -6 8 14 21.58 1.46
 6 8 14 21.3 1.57
 -7 8 14 63.15 2.37
 7 8 14 64.8 2.59
 -8 8 14 73.64 2.84
 8 8 14 73.22 2.97
 -9 8 14 29.34 2.42
 9 8 14 28.24 2.37
 -10 8 14 4.55 2.27
 10 8 14 4.15 2.47
 -11 8 14 9.19 2.35
 11 8 14 7.33 2.52
 -12 8 14 29.38 3.27
 12 8 14 35.97 3.35
 0 9 14 79.98 3.28
 -1 9 14 60.11 1.93
 1 9 14 59.97 1.9
 -2 9 14 41.45 1.86
 2 9 14 38.08 1.8
 -3 9 14 8.39 1.56
 3 9 14 11.8 1.73
 -4 9 14 25.08 1.66
 4 9 14 24.42 1.71
 -5 9 14 18.19 1.63
 5 9 14 16.72 1.73
 -6 9 14 66.66 2.47
 6 9 14 61.33 2.42
 -7 9 14 13.4 1.94
 7 9 14 18.01 1.94
 -8 9 14 0.95 1.37
 8 9 14 2.05 1.49
 -9 9 14 31.33 2.62
 9 9 14 30.91 2.9
 -10 9 14 18.23 2.45
 10 9 14 20.12 2.57
 -11 9 14 35.5 3.1
 11 9 14 36.95 3.27
 0 10 14 11.59 2.05
 -1 10 14 27.24 1.33
 1 10 14 28.09 1.54
 -2 10 14 15.89 1.31
 2 10 14 12.71 1.59
 -3 10 14 48.49 1.95
 3 10 14 49.1 2.08
 -4 10 14 112.72 3.35
 4 10 14 109.99 3.3
 -5 10 14 10.59 1.67
 5 10 14 11.05 1.73
 -6 10 14 120.62 3.61
 6 10 14 120.54 3.45
 -7 10 14 48.08 2.53
 7 10 14 48.55 2.63
 -8 10 14 14.84 2.37
 8 10 14 11.37 2.24
 -9 10 14 38.9 2.94
 9 10 14 43.39 3.08
 -10 10 14 4.73 2.62
 10 10 14 7.41 2.68
 0 11 14 38.21 3.02
 -1 11 14 45.54 3.13
 1 11 14 49.37 3.65
 -2 11 14 20.49 1.67
 2 11 14 21.94 1.91
 -3 11 14 51.12 2.36
 3 11 14 48.85 2.13
 -4 11 14 5.55 1.59
 4 11 14 4.15 1.63
 -5 11 14 140.35 4.05
 5 11 14 140.73 4.18
 -6 11 14 33.34 2.46
 6 11 14 36.37 2.29
 -7 11 14 25.94 2.46
 7 11 14 25.84 2.57
 -8 11 14 1.47 2.32
 8 11 14 2.84 2.43
 -9 11 14 8.37 3.17
 9 11 14 7.07 5.27
 0 12 14 23.26 3.67
 -1 12 14 8.53 3.57
 1 12 14 6.18 3.71
 -2 12 14 0 1.56
 2 12 14 2.19 1.78
 -3 12 14 17.19 2.06
 3 12 14 18.98 1.95
 -4 12 14 15.07 2.03
 4 12 14 13.75 2.03
 -5 12 14 57.61 2.96
 5 12 14 60.52 2.83
 -6 12 14 22.09 2.71
 6 12 14 23.9 2.71
 -7 12 14 26.3 2.83
 7 12 14 31.62 3.2
 0 13 14 12.3 3.93
 -1 13 14 19.55 3.41
 1 13 14 26.77 3.86
 -2 13 14 7.23 2.12
 2 13 14 5.02 1.96
 -3 13 14 50.15 2.89
 3 13 14 49.51 3.36
 -4 13 14 35.93 3.04
 4 13 14 35.24 3.02
 -5 13 14 8.42 2.69
 5 13 14 4.26 3.56
 0 0 15 0.51 0.75
 1 0 15 82.31 1.58
 2 0 15 29.57 0.94
 3 0 15 1.59 0.62
 4 0 15 17.49 0.86
 5 0 15 167.25 2.77
 6 0 15 1.88 0.6
 7 0 15 29.6 1.1
 8 0 15 1.82 0.85
 9 0 15 0.79 0.86
 10 0 15 28.43 1.25
 11 0 15 9.55 1.21
 12 0 15 4.63 1.31
 13 0 15 13.71 1.7
 0 1 15 67.17 1.42
 -1 1 15 180.67 2.99
 1 1 15 180.38 2.95
 -2 1 15 88.9 1.7
 2 1 15 87.48 1.67
 -3 1 15 63.32 1.39
 3 1 15 62.82 1.37
 -4 1 15 48.47 1.21
 4 1 15 51.4 1.2
 -5 1 15 19.56 0.89
 5 1 15 19.46 0.81
 -6 1 15 87.4 1.81
 6 1 15 84.22 1.74
 -7 1 15 14.4 0.9
 7 1 15 16.93 0.96
 -8 1 15 18.28 0.95
 8 1 15 17.4 0.88
 -9 1 15 9.64 1.31
 9 1 15 10.12 1.52
 -10 1 15 43.85 2.02
 10 1 15 40.64 2
 -11 1 15 90.36 2.96
 11 1 15 88.99 3.17
 -12 1 15 57.47 2.45
 12 1 15 58.4 2.49
 -13 1 15 18.29 2.26
 13 1 15 17.01 2.3
 0 2 15 18.56 0.75
 -1 2 15 138.19 2.36
 1 2 15 138.33 2.38
 -2 2 15 21.81 0.9
 2 2 15 22.27 0.86
 -3 2 15 50.86 1.16
 3 2 15 48.71 1.13
 -4 2 15 30.56 0.95
 4 2 15 30.36 0.95
 -5 2 15 20.43 1.09
 5 2 15 19.33 1.08
 -6 2 15 5.46 1
 6 2 15 7.97 1.31
 -7 2 15 5.07 1.19
 7 2 15 3.76 1.24
 -8 2 15 67.82 2.32
 8 2 15 65.6 2.39
 -9 2 15 131.35 3.38
 9 2 15 134.99 3.59
 -10 2 15 13.2 1.8
 10 2 15 10.92 1.72
 -11 2 15 7.05 1.43
 11 2 15 10.12 1.79
 -12 2 15 78.31 2.92
 12 2 15 84.34 2.96
 -13 2 15 5.9 2.34
 13 2 15 4.94 2.18
 0 3 15 547.88 8.32
 -1 3 15 81.24 1.72
 1 3 15 83.59 1.6
 -2 3 15 43.09 1.07
 2 3 15 44.87 1.1
 -3 3 15 9.88 0.63
 3 3 15 12.26 0.65
 -4 3 15 7.7 0.89
 4 3 15 8.9 0.87
 -5 3 15 27.17 1.25
 5 3 15 27.26 1.3
 -6 3 15 110.52 2.72
 6 3 15 118.12 2.83
 -7 3 15 15.85 1.18
 7 3 15 14.61 1.26
 -8 3 15 80.87 2.42
 8 3 15 77.97 2.41
 -9 3 15 10.78 1.7
 9 3 15 15.32 1.69
 -10 3 15 27.05 2.11
 10 3 15 25.19 1.95
 -11 3 15 1.66 1.5
 11 3 15 1.45 1.57
 -12 3 15 49.24 3.07
 12 3 15 55.71 3.06
 -13 3 15 35.09 2.52
 13 3 15 34.16 2.53
 0 4 15 1.41 0.51
 -1 4 15 9.88 0.72
 1 4 15 10.31 0.69
 -2 4 15 30.58 1.06
 2 4 15 29.3 0.95
 -3 4 15 49.95 1.41
 3 4 15 51.13 1.53
 -4 4 15 55.61 1.75
 4 4 15 55.96 1.95
 -5 4 15 25.37 1.27
 5 4 15 28.37 1.34
 -6 4 15 8.1 1.16
 6 4 15 10.89 1.3
 -7 4 15 10.93 1.14
 7 4 15 11.96 1.12
 -8 4 15 35.21 1.8
 8 4 15 36.86 1.8
 -9 4 15 44.43 2.08
 9 4 15 44.81 2.26
 -10 4 15 32.31 1.88
 10 4 15 36.75 1.92
 -11 4 15 10.18 1.78
 11 4 15 15.67 2.07
 -12 4 15 23.06 2.77
 12 4 15 23.48 2.87
 -13 4 15 28.07 3.26
 13 4 15 36.17 3.66
 0 5 15 20.47 0.86
 -1 5 15 37.1 1
 1 5 15 36.29 0.97
 -2 5 15 68.69 1.89
 2 5 15 69.06 1.93
 -3 5 15 3.78 1.02
 3 5 15 4.73 0.97
 -4 5 15 316.29 6.32
 4 5 15 331.66 6.66
 -5 5 15 5.13 1
 5 5 15 7.04 1.04
 -6 5 15 48.18 1.73
 6 5 15 51.61 1.88
 -7 5 15 23.23 1.43
 7 5 15 24.96 1.45
 -8 5 15 10.23 1.4
 8 5 15 13.53 1.6
 -9 5 15 2.45 1.78
 9 5 15 2.95 1.75
 -10 5 15 125.86 4.02
 10 5 15 118.41 5.02
 -11 5 15 1.5 2.04
 11 5 15 5.37 2.17
 -12 5 15 17.82 2.6
 12 5 15 16.19 2.71
 0 6 15 22.57 0.9
 -1 6 15 23.37 1.29
 1 6 15 22.72 1.41
 -2 6 15 16.41 1.25
 2 6 15 15.12 1.26
 -3 6 15 76.97 2.33
 3 6 15 77.53 2.41
 -4 6 15 44.04 2.01
 4 6 15 41.78 1.95
 -5 6 15 9.69 1.26
 5 6 15 9.61 1.28
 -6 6 15 57.03 2.19
 6 6 15 58.8 2.27
 -7 6 15 15.77 1.82
 7 6 15 14.54 1.67
 -8 6 15 18.81 1.77
 8 6 15 17.34 1.85
 -9 6 15 128.08 4.02
 9 6 15 132.09 4.19
 -10 6 15 40.53 2.59
 10 6 15 36.59 2.45
 -11 6 15 49.78 2.89
 11 6 15 47.52 2.94
 -12 6 15 28.09 3.42
 12 6 15 38.24 3.67
 0 7 15 15.06 1.78
 -1 7 15 80.84 2.32
 1 7 15 82.81 2.57
 -2 7 15 57.32 1.96
 2 7 15 59.59 2.27
 -3 7 15 243.99 5.67
 3 7 15 249.12 5.81
 -4 7 15 53.33 1.89
 4 7 15 55.15 2.06
 -5 7 15 86.32 2.75
 5 7 15 83.42 2.75
 -6 7 15 10.54 1.37
 6 7 15 10.57 1.48
 -7 7 15 13.22 1.81
 7 7 15 12.83 1.82
 -8 7 15 175.77 5.11
 8 7 15 174.66 5.3
 -9 7 15 1.38 1.85
 9 7 15 1.21 1.82
 -10 7 15 14.78 2.42
 10 7 15 18.57 2.49
 -11 7 15 0.26 2.69
 11 7 15 1.52 2.75
 0 8 15 26.38 2.41
 -1 8 15 37.39 1.66
 1 8 15 33.29 1.59
 -2 8 15 26.04 1.43
 2 8 15 26.08 1.63
 -3 8 15 59.01 2.16
 3 8 15 57.86 2.12
 -4 8 15 153.45 3.98
 4 8 15 160.44 4.18
 -5 8 15 13.2 1.5
 5 8 15 13.47 1.63
 -6 8 15 17.02 1.99
 6 8 15 12.38 1.79
 -7 8 15 29.17 2.34
 7 8 15 25.73 2.59
 -8 8 15 5.93 2.17
 8 8 15 3.62 1.91
 -9 8 15 59.07 3.03
 9 8 15 62.65 3.12
 -10 8 15 2.7 2.2
 10 8 15 3.02 2.25
 0 9 15 3.47 2.09
 -1 9 15 149.45 3.97
 1 9 15 149.62 3.68
 -2 9 15 59.54 2.23
 2 9 15 58.45 2.11
 -3 9 15 3.36 1.35
 3 9 15 4.08 1.51
 -4 9 15 6.98 1.56
 4 9 15 8.13 1.43
 -5 9 15 2.87 1.34
 5 9 15 1.77 1.74
 -6 9 15 56.59 2.37
 6 9 15 64.38 2.58
 -7 9 15 23.46 2.25
 7 9 15 26.59 2.61
 -8 9 15 33.63 3.35
 8 9 15 28.75 2.91
 -9 9 15 13.36 2.62
 9 9 15 10.98 2.6
 -10 9 15 48.04 3.97
 10 9 15 35.63 6.61
 0 10 15 57.95 3.48
 -1 10 15 24.83 2.99
 1 10 15 29.83 2.68
 -2 10 15 23.03 1.76
 2 10 15 22.16 1.63
 -3 10 15 4.45 1.81
 3 10 15 8.87 1.79
 -4 10 15 43.1 2.42
 4 10 15 51.7 2.57
 -5 10 15 30.36 2.51
 5 10 15 28.01 2.06
 -6 10 15 3 1.82
 6 10 15 1.7 1.87
 -7 10 15 28 2.92
 7 10 15 30.33 3.18
 -8 10 15 2.63 2.78
 8 10 15 2.76 2.62
 0 11 15 145.46 5.65
 -1 11 15 38.85 3.07
 1 11 15 35.98 2.89
 -2 11 15 19.65 2.02
 2 11 15 16.96 1.84
 -3 11 15 3.04 1.95
 3 11 15 8.05 1.78
 -4 11 15 7.25 2.37
 4 11 15 5.71 1.94
 -5 11 15 82.97 3.17
 5 11 15 75.68 3.02
 -6 11 15 63.12 3.42
 6 11 15 60.68 3.29
 -7 11 15 8.22 2.55
 7 11 15 15.12 2.92
 0 12 15 11.07 3.15
 -1 12 15 4.37 3.01
 1 12 15 3.22 2.71
 -2 12 15 6.49 2.58
 2 12 15 6.76 1.78
 -3 12 15 20.39 2.41
 3 12 15 15.84 2.41
 -4 12 15 61.27 3.11
 4 12 15 61.61 3.11
 -5 12 15 35.27 3.58
 5 12 15 42.85 4.24
 0 13 15 9.55 3.71
 -1 13 15 5.72 4.05
 1 13 15 25.67 7.62
 0 0 16 19.12 1.49
 1 0 16 21.46 0.92
 2 0 16 254.52 4.1
 3 0 16 91.61 1.83
 4 0 16 167.25 2.84
 5 0 16 4.76 0.74
 6 0 16 6.45 0.96
 7 0 16 72.93 1.81
 8 0 16 61.43 1.74
 9 0 16 88.15 2.14
 10 0 16 0.88 1.08
 11 0 16 13.54 1.33
 12 0 16 8.01 3.71
 0 1 16 1.45 0.74
 -1 1 16 101.58 1.89
 1 1 16 105.77 1.96
 -2 1 16 8.14 0.89
 2 1 16 10.34 0.87
 -3 1 16 164.19 2.81
 3 1 16 163.49 2.87
 -4 1 16 18.17 0.89
 4 1 16 17.13 0.91
 -5 1 16 69.05 1.68
 5 1 16 69.89 1.69
 -6 1 16 97.72 2.23
 6 1 16 101.78 2.25
 -7 1 16 23.04 1.43
 7 1 16 24.88 1.24
 -8 1 16 82.83 2.69
 8 1 16 85.46 2.75
 -9 1 16 6.02 1.62
 9 1 16 5.72 1.27
 -10 1 16 88.8 3.09
 10 1 16 86.53 2.95
 -11 1 16 5.94 2.04
 11 1 16 7.34 2.2
 -12 1 16 8.16 2.25
 12 1 16 9.47 2.19
 0 2 16 4.7 0.81
 -1 2 16 60.3 1.41
 1 2 16 58.45 1.36
 -2 2 16 24.18 0.97
 2 2 16 22.92 0.98
 -3 2 16 27.32 1
 3 2 16 29.52 1.05
 -4 2 16 45.07 1.28
 4 2 16 47.15 1.32
 -5 2 16 127.76 2.98
 5 2 16 131.04 3.07
 -6 2 16 15.95 1.65
 6 2 16 13.56 1.17
 -7 2 16 50.61 1.93
 7 2 16 49.92 1.88
 -8 2 16 1.6 1.45
 8 2 16 1.97 1.45
 -9 2 16 79.65 2.88
 9 2 16 69.07 2.85
 -10 2 16 110.79 3.25
 10 2 16 118.08 3.45
 -11 2 16 51.31 2.77
 11 2 16 47.5 2.46
 -12 2 16 2.89 2.35
 12 2 16 2.44 2.09
 0 3 16 12.31 0.88
 -1 3 16 7.3 0.87
 1 3 16 7.27 0.75
 -2 3 16 28.3 0.99
 2 3 16 28.99 0.99
 -3 3 16 47.66 1.59
 3 3 16 47.09 1.36
 -4 3 16 69.61 1.95
 4 3 16 71.83 2
 -5 3 16 18.37 1.33
 5 3 16 20.19 1.34
 -6 3 16 55.91 1.88
 6 3 16 53.97 1.94
 -7 3 16 62.36 2.33
 7 3 16 58.9 2.31
 -8 3 16 14.5 1.66
 8 3 16 16.46 1.8
 -9 3 16 23.58 1.8
 9 3 16 19.62 1.8
 -10 3 16 26.98 2.05
 10 3 16 26.49 2.01
 -11 3 16 49.1 2.69
 11 3 16 51.33 2.51
 -12 3 16 1.67 2.51
 12 3 16 2.28 2.83
 0 4 16 0.31 0.57
 -1 4 16 22.98 0.95
 1 4 16 22.47 0.89
 -2 4 16 24.5 1.28
 2 4 16 25.87 1.36
 -3 4 16 46.99 1.77
 3 4 16 45.97 1.81
 -4 4 16 45.45 1.68
 4 4 16 46.74 1.78
 -5 4 16 2.66 1.16
 5 4 16 4.79 1.21
 -6 4 16 147.8 3.47
 6 4 16 149.65 3.53
 -7 4 16 39.67 1.92
 7 4 16 37.96 2.04
 -8 4 16 50.45 2.49
 8 4 16 54.56 2.54
 -9 4 16 18.74 1.83
 9 4 16 19.61 1.83
 -10 4 16 60.52 2.89
 10 4 16 59.54 2.57
 -11 4 16 33.6 2.81
 11 4 16 35.96 2.92
 -12 4 16 17.24 3.6
 12 4 16 22.13 6.89
 0 5 16 390.11 6.96
 -1 5 16 5.02 1.13
 1 5 16 6.25 1.09
 -2 5 16 81.65 2.38
 2 5 16 86.58 2.32
 -3 5 16 66.03 2.27
 3 5 16 61.39 1.96
 -4 5 16 13.89 1.24
 4 5 16 15.96 1.48
 -5 5 16 39.16 1.66
 5 5 16 42.19 1.72
 -6 5 16 22.72 1.67
 6 5 16 21.32 1.46
 -7 5 16 42.34 2.36
 7 5 16 39.87 2.43
 -8 5 16 13.56 1.8
 8 5 16 8.49 1.64
 -9 5 16 6.79 2.26
 9 5 16 7.6 2.23
 -10 5 16 2.49 2.13
 10 5 16 0.31 2.41
 -11 5 16 8.04 2.7
 11 5 16 8.95 2.43
 0 6 16 7.07 0.82
 -1 6 16 68.71 2.14
 1 6 16 64.87 2.14
 -2 6 16 85.18 2.53
 2 6 16 81.76 2.46
 -3 6 16 4.94 1.33
 3 6 16 5.47 1.55
 -4 6 16 40.73 1.85
 4 6 16 47.69 2.18
 -5 6 16 116.03 3.16
 5 6 16 113.42 3.2
 -6 6 16 14.86 1.55
 6 6 16 18.53 1.72
 -7 6 16 41.35 2.34
 7 6 16 43.74 2.41
 -8 6 16 42.19 2.41
 8 6 16 40.66 2.51
 -9 6 16 13.93 2.21
 9 6 16 12.79 2.47
 -10 6 16 2.2 2.15
 10 6 16 1.58 2.63
 -11 6 16 6.91 3.52
 11 6 16 3.87 4.95
 0 7 16 34.91 3.26
 -1 7 16 11.44 1.43
 1 7 16 9.82 1.3
 -2 7 16 14.32 1.62
 2 7 16 11.37 1.5
 -3 7 16 7.7 1.31
 3 7 16 7.58 1.84
 -4 7 16 23.32 1.59
 4 7 16 20.58 1.84
 -5 7 16 54.84 2.25
 5 7 16 53.6 2.35
 -6 7 16 2.92 1.61
 6 7 16 5.04 1.84
 -7 7 16 20.73 2.51
 7 7 16 20.5 2.61
 -8 7 16 6.38 2.66
 8 7 16 9.85 2.82
 -9 7 16 34.48 2.87
 9 7 16 35.17 2.9
 -10 7 16 31.29 3.79
 10 7 16 40.59 4.13
 0 8 16 0.21 2.24
 -1 8 16 127.54 3.27
 1 8 16 125.13 3.67
 -2 8 16 62.45 2.33
 2 8 16 60.38 2.35
 -3 8 16 23.53 1.86
 3 8 16 28.34 2.12
 -4 8 16 24.19 1.98
 4 8 16 19.71 1.89
 -5 8 16 63.57 2.57
 5 8 16 63.32 2.76
 -6 8 16 25.67 2.2
 6 8 16 28.37 2.23
 -7 8 16 30.99 2.98
 7 8 16 27.85 2.82
 -8 8 16 30.09 2.89
 8 8 16 34.93 2.91
 -9 8 16 9.66 2.81
 9 8 16 12.64 3.1
 0 9 16 12.48 2.34
 -1 9 16 13.17 2.73
 1 9 16 14.45 2.87
 -2 9 16 16.28 1.75
 2 9 16 12.3 1.92
 -3 9 16 64.93 2.65
 3 9 16 63.54 2.51
 -4 9 16 33.62 2.34
 4 9 16 33.02 2.55
 -5 9 16 49 2.51
 5 9 16 54.74 2.55
 -6 9 16 47.48 2.99
 6 9 16 47.49 2.94
 -7 9 16 63.6 3.33
 7 9 16 62.82 3.34
 -8 9 16 11.51 3.03
 8 9 16 16.28 3.36
 0 10 16 1.8 2.52
 -1 10 16 3.96 2.45
 1 10 16 1.33 2.85
 -2 10 16 30.94 2.11
 2 10 16 34.32 2.16
 -3 10 16 25.77 2.24
 3 10 16 29.65 2.34
 -4 10 16 45.43 2.6
 4 10 16 50.03 2.55
 -5 10 16 25.56 2.9
 5 10 16 24.09 2.65
 -6 10 16 6.26 2.76
 6 10 16 10.57 2.92
 -7 10 16 19.37 3.86
 7 10 16 10.89 6.91
 0 11 16 4.8 3.26
 -1 11 16 7.02 2.79
 1 11 16 7.79 2.94
 -2 11 16 6.41 3.07
 2 11 16 3.99 2.8
 -3 11 16 5.16 2.92
 3 11 16 3.77 2.39
 -4 11 16 41.5 2.95
 4 11 16 39.34 2.9
 -5 11 16 6.28 3.4
 5 11 16 11.82 5.3
 0 12 16 37.69 6.28
 -1 12 16 32.35 5.74
 1 12 16 20.35 5.96
 0 0 17 0.44 1.02
 1 0 17 9.24 1.05
 2 0 17 170.35 3
 3 0 17 18.74 1.1
 4 0 17 7.49 0.96
 5 0 17 5.55 1.15
 6 0 17 6.42 1.16
 7 0 17 69.53 1.91
 8 0 17 62.76 1.86
 9 0 17 1.61 1.14
 10 0 17 0.25 2.4
 11 0 17 71.84 4.2
 0 1 17 21.43 1.16
 -1 1 17 203.69 3.43
 1 1 17 210.75 3.6
 -2 1 17 3.52 0.79
 2 1 17 5.4 0.88
 -3 1 17 48.44 1.38
 3 1 17 49.92 1.41
 -4 1 17 69.82 1.75
 4 1 17 66.4 1.74
 -5 1 17 8.02 1.01
 5 1 17 7.64 1.14
 -6 1 17 12.57 1.13
 6 1 17 12.02 1.16
 -7 1 17 91.03 2.74
 7 1 17 93.94 2.87
 -8 1 17 5.74 1.63
 8 1 17 1.05 1.58
 -9 1 17 25.3 2.08
 9 1 17 23.23 2.01
 -10 1 17 13.51 2.31
 10 1 17 15.18 2.17
 -11 1 17 2.84 2.32
 11 1 17 4.71 2.34
 0 2 17 3.03 0.89
 -1 2 17 31.11 1.2
 1 2 17 30.58 1.19
 -2 2 17 78.19 1.77
 2 2 17 80.64 1.8
 -3 2 17 35.29 1.26
 3 2 17 36.94 1.35
 -4 2 17 16.02 1.03
 4 2 17 13.41 0.99
 -5 2 17 13.98 1.52
 5 2 17 15.58 1.54
 -6 2 17 24.53 1.69
 6 2 17 23.31 1.8
 -7 2 17 20.71 1.93
 7 2 17 25.31 2.13
 -8 2 17 64.63 2.64
 8 2 17 68.78 2.75
 -9 2 17 24.52 2.15
 9 2 17 27.71 2.22
 -10 2 17 2.21 2.5
 10 2 17 4.47 2.37
 -11 2 17 5.29 3.23
 11 2 17 10 3.24
 0 3 17 20.68 1.06
 -1 3 17 36.75 1.27
 1 3 17 38.35 1.33
 -2 3 17 58.25 1.66
 2 3 17 55.11 1.57
 -3 3 17 44.94 1.87
 3 3 17 44.65 1.95
 -4 3 17 77.77 2.22
 4 3 17 79.93 2.35
 -5 3 17 33.82 2
 5 3 17 38.04 1.89
 -6 3 17 86.47 2.95
 6 3 17 87.12 3.06
 -7 3 17 31.17 1.79
 7 3 17 36.16 1.95
 -8 3 17 16.49 1.77
 8 3 17 18.69 2.04
 -9 3 17 82.41 3.23
 9 3 17 84.34 3.41
 -10 3 17 0.05 2.27
 10 3 17 5.69 2.44
 -11 3 17 3.96 3.63
 11 3 17 6.62 4.77
 0 4 17 1.88 0.98
 -1 4 17 38.54 1.45
 1 4 17 39.56 1.67
 -2 4 17 38.13 1.77
 2 4 17 38.79 1.84
 -3 4 17 40.96 1.8
 3 4 17 40.3 1.78
 -4 4 17 32.39 1.71
 4 4 17 34.15 1.7
 -5 4 17 119.15 3.08
 5 4 17 122.66 3.15
 -6 4 17 29.59 1.9
 6 4 17 35.26 2.12
 -7 4 17 3.63 1.67
 7 4 17 3.69 1.74
 -8 4 17 2.51 1.99
 8 4 17 4.89 1.92
 -9 4 17 21.33 2.78
 9 4 17 22.11 2.87
 -10 4 17 36.2 3.2
 10 4 17 32.16 3.06
 0 5 17 4.37 1.06
 -1 5 17 37.05 1.93
 1 5 17 37.37 2
 -2 5 17 24.46 1.74
 2 5 17 21.93 1.67
 -3 5 17 35.51 2.13
 3 5 17 37.84 2.26
 -4 5 17 1.83 2.07
 4 5 17 2.88 1.9
 -5 5 17 55.78 2.25
 5 5 17 58.9 2.47
 -6 5 17 23.92 2.56
 6 5 17 28.37 2.67
 -7 5 17 162.29 5.12
 7 5 17 159.45 5.13
 -8 5 17 26.31 2.58
 8 5 17 24.63 2.42
 -9 5 17 5.44 2.77
 9 5 17 3.15 2.9
 -10 5 17 26.76 3.7
 10 5 17 36.23 4.49
 0 6 17 313.06 10.09
 -1 6 17 5.14 1.52
 1 6 17 3.7 1.59
 -2 6 17 115.57 3.51
 2 6 17 119.64 3.42
 -3 6 17 0.56 1.5
 3 6 17 2.28 1.53
 -4 6 17 49.31 2.36
 4 6 17 48.75 2.25
 -5 6 17 50.36 2.39
 5 6 17 52.88 2.43
 -6 6 17 96.9 3.62
 6 6 17 96.45 3.72
 -7 6 17 46.17 3.17
 7 6 17 51.8 3.4
 -8 6 17 45.26 3.26
 8 6 17 49.33 3.38
 -9 6 17 20.04 2.88
 9 6 17 21.06 3.1
 0 7 17 37.83 3.03
 -1 7 17 54.85 2.28
 1 7 17 50.82 2
 -2 7 17 39.02 2.41
 2 7 17 35.94 2.2
 -3 7 17 60.85 2.57
 3 7 17 60.56 2.52
 -4 7 17 18.95 1.89
 4 7 17 17.37 2.03
 -5 7 17 61.22 2.94
 5 7 17 65.09 2.88
 -6 7 17 6.2 2.24
 6 7 17 7.82 2.33
 -7 7 17 17.62 2.92
 7 7 17 11.95 2.73
 -8 7 17 14.06 2.82
 8 7 17 17.61 2.89
 0 8 17 16.8 3.73
 -1 8 17 10.69 2.5
 1 8 17 12.2 2.73
 -2 8 17 12.99 1.9
 2 8 17 9.78 1.81
 -3 8 17 44.28 2.63
 3 8 17 51.94 2.58
 -4 8 17 37.95 2.96
 4 8 17 27.98 2.42
 -5 8 17 73.99 2.9
 5 8 17 76.78 3.05
 -6 8 17 33.59 2.9
 6 8 17 31.07 3.01
 -7 8 17 54.95 3.48
 7 8 17 53.28 3.36
 0 9 17 17.59 3.12
 -1 9 17 59.06 4.07
 1 9 17 58.54 4.31
 -2 9 17 56.79 2.45
 2 9 17 55.02 2.39
 -3 9 17 21.72 2.54
 3 9 17 22.93 2.48
 -4 9 17 33.75 2.92
 4 9 17 32.45 2.59
 -5 9 17 35.33 2.88
 5 9 17 28.5 3.01
 -6 9 17 19.8 3.71
 6 9 17 22.62 3.83
 0 10 17 3.72 3.41
 -1 10 17 0.43 2.7
 1 10 17 1.74 2.83
 -2 10 17 32.43 4.14
 2 10 17 39.52 4.13
 -3 10 17 43.11 3.1
 3 10 17 51.48 3.09
 -4 10 17 27.75 4.01
 4 10 17 19.88 4.51
 0 0 18 332.84 7.56
 1 0 18 7.67 1.32
 2 0 18 2.71 1.07
 3 0 18 6.57 1.3
 4 0 18 3.62 1.5
 5 0 18 3.86 1.4
 6 0 18 171.85 3.61
 7 0 18 7.16 1.59
 8 0 18 1.29 1.36
 9 0 18 2.27 3.19
 0 1 18 1.71 1.11
 -1 1 18 115.05 2.36
 1 1 18 116.12 2.45
 -2 1 18 100.24 2.28
 2 1 18 102.58 2.33
 -3 1 18 2.19 1.08
 3 1 18 2.42 1.2
 -4 1 18 128.82 2.94
 4 1 18 122.46 2.81
 -5 1 18 7.91 1.34
 5 1 18 9.01 1.29
 -6 1 18 8.68 1.93
 6 1 18 5.86 2.05
 -7 1 18 55.26 2.64
 7 1 18 54.31 2.58
 -8 1 18 2.49 1.96
 8 1 18 1.28 2.05
 -9 1 18 6.93 2.44
 9 1 18 5.65 2.25
 0 2 18 42.56 1.54
 -1 2 18 44.9 1.56
 1 2 18 46.08 1.58
 -2 2 18 18.85 1.34
 2 2 18 21.06 1.41
 -3 2 18 17.91 1.23
 3 2 18 16.83 1.25
 -4 2 18 56.03 2.14
 4 2 18 52.34 2.09
 -5 2 18 61.58 2.74
 5 2 18 60.79 2.72
 -6 2 18 18.13 2.11
 6 2 18 21.13 2.09
 -7 2 18 40.02 2.65
 7 2 18 44.04 2.66
 -8 2 18 97.42 3.67
 8 2 18 106.15 3.76
 -9 2 18 6.88 2.28
 9 2 18 5.78 2.44
 0 3 18 5.42 1.22
 -1 3 18 45.03 1.88
 1 3 18 43.45 1.69
 -2 3 18 34.07 1.38
 2 3 18 35.75 1.44
 -3 3 18 37.84 2
 3 3 18 42.86 2.1
 -4 3 18 24.37 1.85
 4 3 18 23.02 1.81
 -5 3 18 47.66 2.54
 5 3 18 45.27 2.48
 -6 3 18 20.71 2.07
 6 3 18 20.48 2.12
 -7 3 18 82.37 3.11
 7 3 18 81.39 3.1
 -8 3 18 52.1 2.86
 8 3 18 52.28 2.9
 -9 3 18 15.11 2.69
 9 3 18 21.6 3.02
 0 4 18 51.88 1.74
 -1 4 18 9.62 1.31
 1 4 18 8.1 1.36
 -2 4 18 34.55 1.91
 2 4 18 41.05 2.25
 -3 4 18 13.21 2.16
 3 4 18 13.43 2.11
 -4 4 18 4.24 2.37
 4 4 18 4.92 2.34
 -5 4 18 3.44 2.04
 5 4 18 2.36 1.94
 -6 4 18 6.44 2.11
 6 4 18 8.06 2.86
 -7 4 18 8.64 2.53
 7 4 18 8.81 2.31
 -8 4 18 93.45 3.88
 8 4 18 82.44 3.67
 -9 4 18 12.15 7.81
 9 4 18 13.72 6.52
 0 5 18 31.05 1.55
 -1 5 18 56.45 2.65
 1 5 18 56.1 2.58
 -2 5 18 46.73 2.27
 2 5 18 48.22 2.37
 -3 5 18 28.62 2.25
 3 5 18 27.84 2.41
 -4 5 18 34.84 2.56
 4 5 18 33.58 2.5
 -5 5 18 42.62 3.12
 5 5 18 45.35 2.87
 -6 5 18 1.64 2.77
 6 5 18 1.8 2.96
 -7 5 18 2.61 3.02
 7 5 18 1.99 3.3
 -8 5 18 13.1 3.73
 8 5 18 18.83 4.07
 0 6 18 5.55 2.33
 -1 6 18 28.51 2.07
 1 6 18 29.55 1.93
 -2 6 18 43.84 2.47
 2 6 18 42.97 2.3
 -3 6 18 3.41 2.06
 3 6 18 4.73 2.23
 -4 6 18 4.69 2.1
 4 6 18 6.1 2.11
 -5 6 18 8 2.09
 5 6 18 6.44 2.15
 -6 6 18 24.42 3.01
 6 6 18 21.83 3.01
 -7 6 18 15.63 3.02
 7 6 18 18.69 3.11
 0 7 18 91.28 5.1
 -1 7 18 105.27 5.12
 1 7 18 105.72 4.82
 -2 7 18 41.22 2.49
 2 7 18 40.67 2.42
 -3 7 18 33.05 2.44
 3 7 18 32.41 2.42
 -4 7 18 19.56 2.34
 4 7 18 16.62 2.24
 -5 7 18 8.08 2.8
 5 7 18 6.35 2.79
 -6 7 18 27.9 3.47
 6 7 18 38.95 3.55
 0 8 18 10.13 3.41
 -1 8 18 28.15 4.47
 1 8 18 31.01 4.29
 -2 8 18 22.3 2.35
 2 8 18 24.48 2.29
 -3 8 18 3.72 2.39
 3 8 18 7.91 2.35
 -4 8 18 14.3 2.81
 4 8 18 11.01 2.58
 -5 8 18 19.44 3.41
 5 8 18 24.31 5.97
 0 9 18 9.95 5.29
 -1 9 18 45.43 5.04
 1 9 18 46.08 4.89
 -2 9 18 54.55 5.3
 2 9 18 54.47 5.74
 0 0 19 0.93 1.67
 1 0 19 4.63 1.46
 2 0 19 30.96 1.73
 3 0 19 3.19 1.63
 4 0 19 27.93 2.02
 5 0 19 4.43 1.91
 6 0 19 161.58 3.87
 7 0 19 12.06 2.43
 8 0 19 50.95 6.59
 0 1 19 61.7 2.04
 -1 1 19 22.83 1.65
 1 1 19 26.56 1.74
 -2 1 19 39.7 1.89
 2 1 19 34.02 1.74
 -3 1 19 49.19 1.99
 3 1 19 45.18 1.93
 -4 1 19 30.69 1.88
 4 1 19 27.19 1.95
 -5 1 19 127.66 4.16
 5 1 19 127.91 4.03
 -6 1 19 24.8 2.72
 6 1 19 27.38 2.66
 -7 1 19 38.47 2.78
 7 1 19 44.33 2.75
 0 2 19 19.54 1.98
 -1 2 19 7.86 1.7
 1 2 19 4.6 1.83
 -2 2 19 12.02 1.55
 2 2 19 11.71 1.5
 -3 2 19 70.91 2.03
 3 2 19 74.67 2.2
 -4 2 19 17.06 2.54
 4 2 19 18.54 2.42
 -5 2 19 4.91 2.3
 5 2 19 5.68 2.33
 -6 2 19 35.35 2.87
 6 2 19 39.06 2.95
 -7 2 19 36.23 3.05
 7 2 19 41.9 3.24
 0 3 19 2.22 1.58
 -1 3 19 1.83 1.57
 1 3 19 2.85 1.55
 -2 3 19 75.12 3.07
 2 3 19 71.88 2.57
 -3 3 19 8.04 2
 3 3 19 6.65 2.02
 -4 3 19 2.26 2.28
 4 3 19 2.91 2.63
 -5 3 19 30.07 2.62
 5 3 19 31.21 2.61
 -6 3 19 22.83 2.76
 6 3 19 25.69 2.7
 -7 3 19 9.59 3.35
 7 3 19 15.54 3.89
 0 4 19 11.48 1.62
 -1 4 19 4.78 2.57
 1 4 19 5.84 2.14
 -2 4 19 40.95 2.8
 2 4 19 36.73 2.51
 -3 4 19 2.32 2.01
 3 4 19 2.42 2.1
 -4 4 19 3.38 2.11
 4 4 19 9.87 2.47
 -5 4 19 7.43 2.67
 5 4 19 6.42 2.49
 -6 4 19 28.74 3.43
 6 4 19 35.04 3.64
 0 5 19 1.04 4.11
 -1 5 19 6.1 2.6
 1 5 19 5.14 2.4
 -2 5 19 24.4 2.56
 2 5 19 25.16 2.51
 -3 5 19 91.45 3.64
 3 5 19 98.02 3.77
 -4 5 19 44.52 2.72
 4 5 19 37.5 2.67
 -5 5 19 32.31 3.17
 5 5 19 36.94 3.41
 6 5 19 78.25 8.17
 0 6 19 54.34 4.84
 -1 6 19 11.16 2.25
 1 6 19 6.75 1.92
 -2 6 19 5.4 2.57
 2 6 19 6.69 2.38
 -3 6 19 3.44 2.95
 3 6 19 3.5 2.59
 -4 6 19 32.69 3.08
 4 6 19 37.85 3.97
 0 7 19 48.4 4.46
 -1 7 19 148.77 7.39
 1 7 19 151.07 7.61
 -2 7 19 7.08 3.96
 2 7 19 13.77 5.61
 3 7 19 15 8.75
 0 0 20 2.65 3
 1 0 20 71.66 2.81
 2 0 20 5.74 1.86
 3 0 20 17.54 2.23
 4 0 20 5.28 2.22
 5 0 20 30.77 7.65
 0 1 20 127.79 3.45
 -1 1 20 3.2 1.68
 1 1 20 2.65 2.01
 -2 1 20 20.4 2.05
 2 1 20 22.04 2.22
 -3 1 20 15.24 2.08
 3 1 20 13.56 2.14
 -4 1 20 13.57 3.26
 4 1 20 13.64 2.35
 -5 1 20 32.73 5.19
 5 1 20 29.85 7.54
 0 2 20 0.97 1.81
 -1 2 20 93.03 3.06
 1 2 20 90.8 2.92
 -2 2 20 11.99 2.18
 2 2 20 8.58 2.03
 -3 2 20 3.47 3.34
 3 2 20 3.25 2.61
 -4 2 20 58.71 3.73
 4 2 20 70.95 4.72
 0 3 20 44.14 2.52
 -1 3 20 5.8 2.23
 1 3 20 7.98 2.15
 -2 3 20 32.32 3.26
 2 3 20 35.47 3.29
 -3 3 20 55.26 4.04
 3 3 20 63.49 4.58
 -4 3 20 7.16 4.92
 4 3 20 13.41 7.82
 0 4 20 7.11 2.99
 -1 4 20 8.51 2.8
 1 4 20 16.26 3.23
 -2 4 20 12.02 3.88
 2 4 20 10.09 3.97
 -3 4 20 24.54 5.42
 3 4 20 24.33 8.65

_iucr_refine_fcf_details
;
data_9K
_computing_structure_refinement   'olex2.refine 1.3 (Bourhis et al., 2015)'
_computing_data_collection        'XDS (Kabsch, 1991)'   
_shelx_refln_list_code            4
loop_
  _space_group_symop_id
  _space_group_symop_operation_xyz
  1  x,y,z
  2  x+1/2,-y+1/2,-z
  3  -x,y+1/2,-z+1/2
  4  -x+1/2,-y,z+1/2

_space_group_crystal_system       orthorhombic
_space_group_IT_number            19
_space_group_name_H-M_alt         'P 21 21 21'
_space_group_name_Hall            ' P 2ac 2ab'
_symmetry_space_group_name_H-M    'P 21 21 21'
_symmetry_space_group_name_Hall   ' P 2ac 2ab'
_symmetry_Int_Tables_number       19
_cell_length_a                    9.854(3)
_cell_length_b                    9.249(3)
_cell_length_c                    10.144(2)
_cell_angle_alpha                 90
_cell_angle_beta                  90
_cell_angle_gamma                 90
_cell_volume                      924.5(5)
loop_
  _refln_index_h
  _refln_index_k
  _refln_index_l
  _refln_F_squared_calc
  _refln_F_squared_meas
  _refln_F_squared_sigma
  _refln_F_squared_weight
  _refln_observed_status
-20 -2 -1 17.561 22.942 4.986 11.104 o
-20 -1 -2 12.565 15.348 4.180 15.824 o
-20 -1 -1 42.251 44.211 3.006 24.791 o
-19 -6 -2 105.875 78.619 7.256 4.799 o
-19 -6 -1 5.699 11.864 3.444 23.478 o
-19 -5 -4 0.344 8.659 3.135 28.806 o
-19 -5 -3 22.033 22.305 2.448 40.010 o
-19 -5 -2 0.929 3.304 2.289 54.009 o
-19 -5 -1 20.530 21.488 2.389 42.151 o
-19 -4 -5 1.869 10.849 2.906 33.105 o
-19 -4 -4 17.369 20.364 2.140 51.818 o
-19 -4 -3 29.877 32.138 2.429 37.728 o
-19 -4 -2 75.381 77.683 3.095 19.366 o
-19 -4 -1 31.873 33.999 2.319 39.775 o
-19 -3 -6 42.692 32.875 3.105 24.042 o
-19 -3 -5 23.172 19.797 2.210 47.377 o
-19 -3 -4 17.300 15.566 2.448 41.852 o
-19 -3 -3 10.341 5.225 2.359 47.947 o
-19 -3 -2 48.386 48.272 2.538 30.575 o
-19 -3 -1 15.823 15.208 2.030 58.264 o
-19 -2 -6 28.795 27.958 2.717 32.053 o
-19 -2 -5 27.006 29.640 2.548 35.765 o
-19 -2 -4 23.326 23.897 2.229 46.032 o
-19 -2 -3 62.935 62.236 2.638 26.013 o
-19 -2 -2 16.080 16.512 2.369 44.522 o
-19 -2 -1 16.742 19.866 2.050 55.943 o
-19 -1 -6 14.736 12.511 2.329 46.783 o
-19 -1 -5 6.367 6.808 2.050 63.526 o
-19 -1 -4 64.732 64.844 2.767 24.110 o
-19 -1 -3 4.785 7.714 2.020 65.854 o
-19 -1 -2 68.171 66.496 2.747 23.846 o
-19 -1 -1 14.661 17.129 1.752 74.235 o
-18 -8 -3 26.946 23.798 2.837 30.366 o
-18 -8 -2 8.024 6.609 2.478 44.113 o
-18 -8 -1 39.838 40.996 3.115 23.807 o
-18 -7 -5 59.294 50.402 3.036 22.473 o
-18 -7 -4 20.349 23.141 2.538 37.919 o
-18 -7 -3 0.989 0.000 1.821 85.845 o
-18 -7 -2 37.570 39.364 2.369 36.675 o
-18 -7 -1 6.115 9.714 2.120 59.187 o
-18 -6 -6 26.841 24.534 2.419 39.481 o
-18 -6 -5 19.096 21.309 2.080 53.421 o
-18 -6 -4 40.075 42.917 2.568 31.868 o
-18 -6 -3 11.581 12.949 2.110 56.753 o
-18 -6 -2 77.623 75.901 3.046 19.662 o
-18 -6 -1 34.648 36.408 2.359 37.871 o
-18 -5 -7 6.015 11.834 2.369 47.856 o
-18 -5 -6 55.391 56.005 2.339 31.979 o
-18 -5 -5 43.423 40.240 2.229 38.367 o
-18 -5 -4 53.984 56.861 2.498 29.611 o
-18 -5 -3 0.762 2.359 2.070 66.123 o
-18 -5 -2 24.966 25.997 2.190 46.523 o
-18 -5 -1 1.657 1.145 1.583 111.618 o
-18 -4 -8 74.975 62.306 3.444 17.275 o
-18 -4 -7 3.660 3.902 1.901 75.742 o
-18 -4 -6 36.843 37.095 1.971 47.710 o
-18 -4 -5 70.836 69.293 2.568 25.355 o
-18 -4 -4 0.144 0.338 1.563 117.262 o
-18 -4 -3 23.680 22.962 1.821 62.665 o
-18 -4 -2 12.919 9.923 1.592 91.469 o
-18 -4 -1 26.695 30.088 2.120 47.623 o
-18 -3 -8 28.913 25.888 2.060 49.634 o
-18 -3 -7 44.694 44.151 2.319 35.687 o
-18 -3 -6 12.447 11.466 1.911 67.332 o
-18 -3 -5 44.593 43.913 2.100 40.620 o
-18 -3 -4 7.896 7.495 1.602 97.325 o
-18 -3 -3 11.659 11.068 1.602 91.267 o
-18 -3 -2 1.037 1.174 1.354 152.592 o
-18 -3 -1 44.009 42.131 1.961 44.638 o
-18 -2 -9 50.364 29.222 2.996 24.856 o
-18 -2 -8 0.436 2.309 1.493 126.113 o
-18 -2 -7 24.617 22.315 2.060 51.895 o
-18 -2 -6 4.287 3.484 1.811 82.684 o
-18 -2 -5 22.103 24.494 1.901 59.260 o
-18 -2 -4 73.103 72.249 2.518 25.429 o
-18 -2 -3 21.197 22.812 1.811 64.624 o
-18 -2 -2 32.041 31.143 2.001 49.594 o
-18 -2 -1 95.263 91.418 2.757 19.729 o
-18 -1 -9 1.734 3.434 2.608 41.600 o
-18 -1 -8 58.192 56.244 2.558 28.138 o
-18 -1 -7 53.506 52.432 2.498 30.046 o
-18 -1 -6 0.242 4.449 2.389 49.697 o
-18 -1 -5 13.051 14.004 1.941 64.559 o
-18 -1 -4 15.069 19.518 1.891 64.739 o
-18 -1 -3 0.794 2.956 1.642 103.802 o
-18 -1 -2 11.803 12.332 1.762 77.412 o
-18 -1 -1 41.281 44.769 1.861 47.974 o
-17 -10 -1 9.855 10.540 3.175 27.150 o
-17 -9 -5 9.595 13.088 2.896 32.183 o
-17 -9 -4 16.319 14.362 2.050 57.289 o
-17 -9 -3 29.595 31.501 2.568 34.678 o
-17 -9 -2 16.790 18.174 2.359 44.443 o
-17 -9 -1 11.096 12.312 2.160 54.770 o
-17 -8 -6 19.043 23.300 2.379 42.591 o
-17 -8 -5 16.977 17.487 2.080 55.014 o
-17 -8 -4 23.642 24.415 1.981 55.062 o
-17 -8 -3 5.103 5.912 1.762 85.381 o
-17 -8 -2 1.050 1.453 1.811 86.126 o
-17 -8 -1 39.176 40.220 2.409 35.391 o
-17 -7 -8 53.045 48.959 3.543 18.231 o
-17 -7 -7 3.414 3.842 1.971 70.875 o
-17 -7 -6 85.720 80.350 2.717 21.503 o
-17 -7 -5 3.294 3.484 1.483 121.711 o
-17 -7 -4 1.447 3.484 1.563 113.002 o
-17 -7 -3 16.643 18.065 1.961 60.634 o
-17 -7 -2 6.194 6.300 1.692 90.689 o
-17 -7 -1 36.705 40.379 2.130 42.605 o
-17 -6 -8 69.814 67.929 2.647 24.666 o
-17 -6 -7 31.544 33.094 2.080 46.801 o
-17 -6 -6 9.359 12.013 1.702 84.223 o
-17 -6 -5 18.226 19.508 1.652 77.380 o
-17 -6 -4 39.823 42.838 2.229 38.934 o
-17 -6 -3 63.742 61.748 2.409 28.957 o
-17 -6 -2 38.112 38.020 2.110 43.077 o
-17 -6 -1 59.047 59.887 2.339 30.950 o
-17 -5 -9 11.675 11.894 2.130 55.994 o
-17 -5 -8 42.851 45.047 2.349 35.371 o
-17 -5 -7 17.899 21.021 1.792 68.258 o
-17 -5 -6 92.184 94.245 2.647 20.729 o
-17 -5 -5 49.280 49.307 1.961 41.808 o
-17 -5 -4 20.753 22.882 1.573 79.329 o
-17 -5 -3 5.241 4.011 1.792 83.429 o
-17 -5 -2 21.955 25.490 1.742 67.087 o
-17 -5 -1 0.842 1.682 1.294 166.385 o
-17 -4 -10 27.664 27.371 3.304 23.101 o
-17 -4 -9 60.055 59.141 2.419 29.632 o
-17 -4 -8 41.979 43.077 2.090 41.725 o
-17 -4 -7 3.957 1.583 1.324 150.861 o
-17 -4 -6 20.726 22.832 1.553 80.761 o
-17 -4 -5 9.285 7.554 1.443 114.159 o
-17 -4 -4 20.188 22.195 1.374 95.782 o
-17 -4 -3 110.587 105.840 2.976 16.517 o
-17 -4 -2 7.168 6.380 1.364 130.611 o
-17 -4 -1 42.149 42.957 1.871 47.693 o
-17 -3 -10 48.930 48.013 2.518 30.837 o
-17 -3 -9 40.281 42.768 2.080 42.524 o
-17 -3 -8 72.227 70.228 2.379 27.349 o
-17 -3 -7 104.975 102.993 2.797 18.121 o
-17 -3 -6 16.415 16.154 1.592 84.858 o
-17 -3 -5 184.031 181.682 4.001 8.397 o
-17 -3 -4 59.807 60.604 1.991 36.664 o
-17 -3 -3 4.420 4.439 1.115 197.094 o
-17 -3 -2 3.701 5.006 1.184 179.196 o
-17 -3 -1 31.195 33.761 1.632 64.181 o
-17 -2 -10 16.822 16.771 2.001 58.897 o
-17 -2 -9 32.200 33.969 2.060 47.065 o
-17 -2 -8 52.526 53.975 2.319 33.065 o
-17 -2 -7 26.634 29.710 1.662 66.941 o
-17 -2 -6 6.865 6.927 1.364 130.670 o
-17 -2 -5 101.259 97.818 2.598 20.037 o
-17 -2 -4 138.990 135.958 3.593 11.562 o
-17 -2 -3 3.550 3.663 1.135 196.691 o
-17 -2 -2 141.848 141.929 3.742 10.868 o
-17 -2 -1 16.358 17.139 1.483 93.715 o
-17 -1 -11 26.191 23.409 2.538 36.747 o
-17 -1 -10 12.155 9.425 2.220 52.302 o
-17 -1 -9 43.184 45.017 2.070 41.595 o
-17 -1 -8 15.555 16.283 1.672 79.466 o
-17 -1 -7 82.012 80.948 2.389 25.047 o
-17 -1 -6 43.044 48.192 2.170 38.830 o
-17 -1 -5 10.514 9.376 1.324 127.024 o
-17 -1 -4 41.823 43.893 1.851 48.231 o
-17 -1 -3 4.673 6.639 1.463 119.687 o
-17 -1 -2 17.837 17.248 1.314 108.363 o
-17 -1 -1 82.770 82.789 2.478 23.919 o
-16 -11 -3 19.440 19.259 2.807 32.282 o
-16 -11 -2 6.339 10.879 2.468 44.342 o
-16 -11 -1 7.053 10.122 2.548 41.698 o
-16 -10 -6 19.112 21.807 3.314 23.859 o
-16 -10 -5 3.983 2.827 2.409 48.106 o
-16 -10 -4 8.734 9.784 2.070 60.638 o
-16 -10 -3 16.160 18.134 1.951 61.359 o
-16 -10 -2 32.409 39.583 2.419 36.635 o
-16 -10 -1 95.069 91.966 3.265 16.303 o
-16 -9 -7 20.556 20.095 3.056 27.578 o
-16 -9 -6 17.839 17.288 2.130 52.611 o
-16 -9 -5 12.143 12.750 2.080 57.994 o
-16 -9 -4 13.197 14.770 1.801 72.761 o
-16 -9 -3 69.014 71.731 2.329 28.369 o
-16 -9 -2 26.401 29.222 1.891 56.504 o
-16 -9 -1 21.033 22.026 2.080 52.536 o
-16 -8 -9 4.789 17.766 4.160 16.183 o
-16 -8 -8 1.812 4.509 2.647 40.264 o
-16 -8 -7 41.502 39.872 1.921 47.031 o
-16 -8 -6 70.500 70.567 2.458 26.605 o
-16 -8 -5 8.857 8.490 1.592 96.704 o
-16 -8 -4 17.561 19.707 1.523 87.580 o
-16 -8 -3 37.230 36.786 1.981 47.318 o
-16 -8 -2 102.051 100.167 2.687 19.219 o
-16 -8 -1 4.310 5.355 1.513 114.248 o
-16 -7 -10 33.922 29.491 5.713 8.338 o
-16 -7 -9 0.165 0.587 2.289 54.709 o
-16 -7 -8 86.569 88.950 3.902 13.348 o
-16 -7 -7 18.114 20.583 1.692 74.385 o
-16 -7 -6 41.497 41.633 1.991 44.733 o
-16 -7 -5 14.347 16.034 1.453 99.702 o
-16 -7 -4 17.495 19.657 1.543 86.072 o
-16 -7 -3 19.099 20.135 1.423 94.032 o
-16 -7 -2 16.519 18.035 1.374 103.483 o
-16 -7 -1 63.717 62.724 2.458 28.197 o
-16 -6 -10 8.488 6.987 2.926 32.085 o
-16 -6 -9 23.757 25.380 2.647 34.505 o
-16 -6 -8 26.078 25.271 1.652 69.347 o
-16 -6 -7 15.273 16.850 1.513 92.421 o
-16 -6 -6 40.530 43.106 1.732 52.726 o
-16 -6 -5 20.435 23.071 1.483 86.039 o
-16 -6 -4 107.249 111.155 2.767 17.795 o
-16 -6 -3 102.942 104.626 2.727 18.676 o
-16 -6 -2 32.928 32.088 1.413 74.637 o
-16 -6 -1 50.965 52.044 1.991 40.213 o
-16 -5 -11 6.195 6.848 2.638 39.528 o
-16 -5 -10 55.386 54.124 3.036 22.664 o
-16 -5 -9 2.600 4.588 1.433 129.951 o
-16 -5 -8 1.670 2.478 1.344 151.415 o
-16 -5 -7 52.392 56.921 2.010 38.702 o
-16 -5 -6 37.613 40.588 1.702 55.774 o
-16 -5 -5 15.689 16.960 1.324 110.915 o
-16 -5 -4 46.080 46.998 1.742 49.152 o
-16 -5 -3 203.267 199.995 4.349 7.167 o
-16 -5 -2 8.920 10.033 1.165 157.764 o
-16 -5 -1 55.831 57.558 1.941 39.112 o
-16 -4 -11 25.121 23.658 2.638 34.638 o
-16 -4 -10 28.380 32.009 1.891 54.957 o
-16 -4 -9 74.982 73.214 2.210 28.785 o
-16 -4 -8 44.472 48.063 1.991 42.750 o
-16 -4 -7 141.215 144.806 3.324 12.198 o
-16 -4 -6 85.388 87.984 2.438 23.651 o
-16 -4 -5 38.742 39.394 1.682 56.240 o
-16 -4 -4 46.187 47.326 1.722 49.624 o
-16 -4 -3 44.314 45.406 1.632 53.693 o
-16 -4 -2 29.569 31.123 1.483 73.974 o
-16 -4 -1 2.853 2.866 0.846 336.676 o
-16 -3 -12 12.366 13.815 2.667 36.987 o
-16 -3 -11 15.046 14.959 1.821 70.198 o
-16 -3 -10 0.290 1.005 1.592 112.249 o
-16 -3 -9 19.838 22.981 1.732 69.849 o
-16 -3 -8 37.122 36.806 1.632 59.736 o
-16 -3 -7 0.348 2.229 1.294 167.071 o
-16 -3 -6 31.656 31.710 1.553 68.433 o
-16 -3 -5 18.622 16.920 1.344 104.305 o
-16 -3 -4 22.732 25.718 1.403 88.264 o
-16 -3 -3 38.779 41.136 1.632 57.624 o
-16 -3 -2 81.865 83.117 2.180 27.168 o
-16 -3 -1 2.031 3.026 0.926 296.166 o
-16 -2 -12 14.938 18.503 2.697 35.424 o
-16 -2 -11 11.910 13.247 1.841 71.495 o
-16 -2 -10 67.919 70.417 2.458 26.989 o
-16 -2 -9 24.433 25.868 1.692 68.074 o
-16 -2 -8 118.649 120.113 2.946 15.654 o
-16 -2 -7 29.279 36.000 1.692 61.918 o
-16 -2 -6 20.337 20.652 1.354 98.366 o
-16 -2 -5 0.137 1.662 0.856 376.557 o
-16 -2 -4 30.148 34.348 1.622 65.131 o
-16 -2 -3 51.949 52.940 1.762 45.176 o
-16 -2 -2 7.898 10.142 0.995 202.046 o
-16 -2 -1 9.681 11.078 1.145 157.813 o
-16 -1 -12 40.541 41.504 2.289 37.549 o
-16 -1 -11 55.869 54.990 2.210 34.226 o
-16 -1 -10 22.292 24.474 1.563 77.986 o
-16 -1 -9 46.533 48.391 1.702 49.837 o
-16 -1 -8 6.497 7.156 1.254 150.926 o
-16 -1 -7 271.419 256.160 4.837 5.119 o
-16 -1 -6 75.821 80.709 2.309 26.833 o
-16 -1 -5 77.965 79.932 2.239 27.368 o
-16 -1 -4 157.768 155.028 3.454 10.908 o
-16 -1 -3 14.739 15.357 1.095 145.744 o
-16 -1 -2 49.838 49.466 1.553 52.511 o
-16 -1 -1 15.053 15.775 1.194 129.503 o
-15 -12 -4 29.398 33.163 3.414 21.489 o
-15 -12 -3 46.147 42.519 2.677 29.107 o
-15 -12 -2 13.886 16.154 2.309 47.216 o
-15 -12 -1 86.487 80.201 3.225 17.498 o
-15 -11 -6 3.074 3.941 2.677 39.214 o
-15 -11 -5 37.023 34.776 2.229 40.674 o
-15 -11 -4 26.910 27.470 2.090 49.017 o
-15 -11 -3 3.619 3.245 2.050 65.737 o
-15 -11 -2 66.260 66.993 2.657 25.049 o
-15 -11 -1 66.865 65.013 2.638 25.329 o
-15 -10 -8 35.302 32.238 3.195 23.622 o
-15 -10 -7 14.161 13.407 2.578 39.054 o
-15 -10 -6 19.301 19.219 1.772 69.102 o
-15 -10 -5 43.028 41.922 1.981 44.455 o
-15 -10 -4 112.279 108.637 2.986 16.250 o
-15 -10 -3 5.234 4.150 1.463 120.843 o
-15 -10 -2 26.387 30.217 1.692 65.412 o
-15 -10 -1 6.452 5.673 1.652 94.723 o
-15 -9 -9 79.688 70.368 3.842 14.329 o
-15 -9 -8 7.972 8.848 2.438 45.214 o
-15 -9 -7 30.457 30.924 2.498 36.107 o
-15 -9 -6 23.064 26.654 1.573 75.789 o
-15 -9 -5 18.832 18.901 1.523 86.693 o
-15 -9 -4 42.288 41.912 1.792 50.278 o
-15 -9 -3 9.284 7.763 1.155 162.226 o
-15 -9 -2 0.393 1.334 1.234 184.654 o
-15 -9 -1 25.668 29.491 1.811 60.295 o
-15 -8 -10 42.218 39.075 2.797 28.021 o
-15 -8 -9 64.724 61.201 3.145 20.451 o
-15 -8 -8 1.172 7.246 2.020 67.850 o
-15 -8 -7 20.804 21.369 1.443 89.678 o
-15 -8 -6 96.342 95.688 2.498 21.407 o
-15 -8 -5 17.966 21.041 1.543 84.927 o
-15 -8 -4 4.197 6.191 1.155 183.018 o
-15 -8 -3 110.624 116.838 2.807 17.077 o
-15 -8 -2 14.745 15.148 1.324 113.968 o
-15 -8 -1 5.622 6.181 1.174 172.660 o
-15 -7 -11 16.885 19.587 2.926 30.269 o
-15 -7 -10 57.436 55.557 3.573 17.548 o
-15 -7 -9 7.358 6.400 2.090 60.944 o
-15 -7 -8 12.408 16.522 2.130 54.806 o
-15 -7 -7 42.327 45.296 1.692 52.710 o
-15 -7 -6 27.084 27.420 1.433 80.827 o
-15 -7 -5 108.827 105.541 2.568 19.160 o
-15 -7 -4 55.410 56.483 1.841 41.525 o
-15 -7 -3 58.639 60.484 1.792 40.942 o
-15 -7 -2 28.793 31.362 1.443 76.835 o
-15 -7 -1 0.885 0.707 1.174 202.633 o
-15 -6 -12 10.539 11.745 2.608 39.092 o
-15 -6 -11 13.955 11.307 2.628 37.957 o
-15 -6 -10 30.924 34.467 2.448 36.794 o
-15 -6 -9 16.928 21.399 2.070 54.680 o
-15 -6 -8 11.333 11.914 1.264 131.666 o
-15 -6 -7 39.853 41.693 1.622 57.268 o
-15 -6 -6 118.445 116.818 2.817 16.448 o
-15 -6 -5 15.631 16.701 1.184 128.606 o
-15 -6 -4 15.078 16.452 1.155 134.335 o
-15 -6 -3 76.601 74.518 1.951 31.776 o
-15 -6 -2 81.858 80.211 2.070 28.677 o
-15 -6 -1 112.860 118.500 2.797 16.903 o
-15 -5 -12 29.335 25.788 2.628 33.953 o
-15 -5 -11 2.677 4.539 1.941 73.214 o
-15 -5 -10 1.610 3.603 1.622 104.864 o
-15 -5 -9 27.980 28.316 1.533 73.551 o
-15 -5 -8 56.311 58.265 1.811 41.610 o
-15 -5 -7 19.159 17.826 1.314 105.883 o
-15 -5 -6 25.493 28.764 1.413 83.049 o
-15 -5 -5 11.837 14.123 1.274 126.811 o
-15 -5 -4 0.927 3.006 0.926 307.621 o
-15 -5 -3 163.835 161.288 3.484 10.488 o
-15 -5 -2 5.608 8.838 1.025 208.104 o
-15 -5 -1 25.637 26.893 1.155 104.003 o
-15 -4 -13 0.880 5.116 2.677 39.498 o
-15 -4 -12 38.310 36.388 2.687 30.536 o
-15 -4 -11 13.402 15.039 2.010 60.392 o
-15 -4 -10 22.252 25.599 1.433 86.595 o
-15 -4 -9 11.193 12.262 1.284 128.606 o
-15 -4 -8 50.471 52.502 1.792 45.041 o
-15 -4 -7 63.568 66.715 1.941 35.837 o
-15 -4 -6 0.658 1.284 0.846 379.709 o
-15 -4 -5 23.897 26.296 1.254 98.462 o
-15 -4 -4 45.874 49.118 1.602 52.992 o
-15 -4 -3 17.256 18.473 1.095 135.174 o
-15 -4 -2 72.059 73.224 1.951 32.903 o
-15 -4 -1 22.276 24.783 1.025 124.930 o
-15 -3 -13 3.216 2.717 2.289 53.358 o
-15 -3 -12 11.774 15.079 2.409 44.499 o
-15 -3 -11 0.936 1.991 1.294 165.620 o
-15 -3 -10 38.196 40.041 1.692 55.986 o
-15 -3 -9 98.035 99.679 2.508 20.936 o
-15 -3 -8 105.169 105.730 2.608 19.224 o
-15 -3 -7 8.240 10.600 1.015 193.864 o
-15 -3 -6 166.143 155.197 3.364 10.839 o
-15 -3 -5 46.779 50.611 1.602 52.203 o
-15 -3 -4 59.764 60.136 1.632 44.039 o
-15 -3 -3 31.572 31.402 1.264 85.115 o
-15 -3 -2 13.481 15.905 0.995 166.382 o
-15 -3 -1 133.335 133.211 2.677 15.506 o
-15 -2 -13 21.193 23.678 2.190 48.083 o
-15 -2 -12 22.508 24.245 1.632 73.468 o
-15 -2 -11 16.311 20.015 1.433 96.614 o
-15 -2 -10 25.759 26.137 1.383 86.214 o
-15 -2 -9 3.077 4.290 1.045 227.967 o
-15 -2 -8 29.460 29.710 1.513 72.953 o
-15 -2 -7 41.382 41.335 1.294 69.680 o
-15 -2 -6 83.515 81.714 1.881 30.490 o
-15 -2 -5 37.736 40.459 1.254 74.999 o
-15 -2 -4 34.918 33.352 1.174 85.817 o
-15 -2 -3 243.866 239.877 4.429 6.013 o
-15 -2 -2 175.147 170.733 3.275 10.444 o
-15 -2 -1 155.832 149.464 2.966 12.609 o
-15 -1 -13 80.639 83.894 2.647 22.482 o
-15 -1 -12 7.853 9.734 1.443 114.705 o
-15 -1 -11 19.565 22.464 1.493 86.475 o
-15 -1 -10 22.598 26.883 1.463 83.413 o
-15 -1 -9 28.961 31.163 1.314 84.859 o
-15 -1 -8 58.072 61.947 1.732 42.152 o
-15 -1 -7 20.080 20.085 1.045 133.018 o
-15 -1 -6 29.759 32.039 1.204 90.823 o
-15 -1 -5 18.330 18.632 1.045 139.237 o
-15 -1 -4 62.436 62.604 1.573 43.886 o
-15 -1 -3 6.339 8.012 0.786 299.574 o
-15 -1 -2 0.745 1.115 0.587 744.165 o
-15 -1 -1 117.961 117.684 2.239 19.751 o
-14 -13 -4 19.665 22.762 3.802 18.475 o
-14 -13 -3 130.869 116.171 3.603 12.251 o
-14 -13 -2 13.791 12.819 2.249 49.986 o
-14 -13 -1 68.470 73.154 3.255 18.776 o
-14 -12 -7 23.503 20.871 4.121 15.796 o
-14 -12 -6 53.268 46.799 2.936 24.382 o
-14 -12 -5 20.446 18.493 1.911 61.115 o
-14 -12 -4 4.244 5.514 1.792 83.629 o
-14 -12 -3 2.098 2.190 1.553 114.390 o
-14 -12 -2 30.800 32.775 1.981 50.445 o
-14 -12 -1 61.082 62.057 2.737 25.043 o
-14 -11 -8 26.420 22.245 2.817 30.909 o
-14 -11 -7 1.797 2.568 2.100 63.757 o
-14 -11 -6 0.882 0.886 1.413 140.948 o
-14 -11 -5 29.682 30.317 1.792 58.861 o
-14 -11 -4 6.429 6.002 1.483 114.567 o
-14 -11 -3 10.133 11.774 1.374 118.471 o
-14 -11 -2 135.019 132.912 3.334 12.712 o
-14 -11 -1 22.128 26.893 1.692 69.276 o
-14 -10 -10 2.769 11.426 3.165 27.924 o
-14 -10 -9 27.255 25.619 2.568 35.642 o
-14 -10 -8 10.509 14.492 2.498 42.009 o
-14 -10 -7 10.228 8.828 2.080 59.667 o
-14 -10 -6 11.510 14.551 1.443 105.590 o
-14 -10 -5 13.586 13.705 1.354 113.510 o
-14 -10 -4 13.042 17.587 1.493 96.438 o
-14 -10 -3 10.870 13.695 1.533 97.437 o
-14 -10 -2 181.217 176.446 3.882 8.778 o
-14 -10 -1 106.971 111.274 2.936 16.807 o
-14 -9 -11 8.208 10.709 2.976 30.882 o
-14 -9 -10 42.453 40.349 2.767 28.366 o
-14 -9 -9 24.760 23.608 2.249 45.011 o
-14 -9 -8 5.081 5.554 1.981 68.781 o
-14 -9 -7 67.342 67.521 2.817 23.137 o
-14 -9 -6 24.483 25.878 1.413 85.561 o
-14 -9 -5 20.553 22.553 1.473 86.950 o
-14 -9 -4 191.823 186.479 4.071 8.021 o
-14 -9 -3 23.692 23.618 1.423 86.861 o
-14 -9 -2 27.117 29.272 1.413 81.199 o
-14 -9 -1 18.845 20.185 1.314 104.587 o
-14 -8 -12 23.344 23.987 3.225 24.621 o
-14 -8 -11 29.785 32.686 2.876 28.738 o
-14 -8 -10 30.219 26.813 2.568 34.989 o
-14 -8 -9 23.891 26.346 2.220 45.822 o
-14 -8 -8 21.513 24.663 2.080 51.854 o
-14 -8 -7 10.322 11.177 1.085 167.809 o
-14 -8 -6 63.346 66.247 1.951 35.778 o
-14 -8 -5 153.365 149.892 3.284 11.692 o
-14 -8 -4 14.552 18.602 1.413 101.758 o
-14 -8 -3 66.852 62.873 1.971 34.992 o
-14 -8 -2 45.382 46.570 1.642 52.582 o
-14 -8 -1 5.496 5.743 0.936 250.130 o
-14 -7 -12 23.702 23.220 3.085 26.629 o
-14 -7 -11 52.603 53.288 3.255 20.689 o
-14 -7 -10 30.653 27.570 2.010 50.442 o
-14 -7 -9 12.996 10.212 1.821 73.105 o
-14 -7 -8 4.363 7.674 1.503 113.763 o
-14 -7 -7 11.638 13.864 1.244 131.881 o
-14 -7 -6 7.911 8.430 1.045 192.296 o
-14 -7 -5 47.261 47.953 1.513 55.436 o
-14 -7 -4 117.919 115.673 2.837 16.421 o
-14 -7 -3 257.437 248.008 5.056 5.136 o
-14 -7 -2 106.733 107.612 2.548 19.390 o
-14 -7 -1 87.770 87.258 1.971 28.122 o
-14 -6 -13 13.547 8.838 2.737 35.485 o
-14 -6 -12 5.563 10.122 2.478 44.278 o
-14 -6 -11 47.263 45.565 2.528 31.150 o
-14 -6 -10 8.654 11.078 1.742 81.929 o
-14 -6 -9 16.578 17.736 1.772 71.394 o
-14 -6 -8 9.770 10.889 1.075 172.470 o
-14 -6 -7 29.774 32.785 1.473 73.684 o
-14 -6 -6 3.588 5.693 0.886 289.271 o
-14 -6 -5 21.956 24.086 1.194 108.496 o
-14 -6 -4 25.157 26.176 1.194 101.838 o
-14 -6 -3 44.608 45.346 1.433 60.436 o
-14 -6 -2 70.975 71.761 1.762 36.260 o
-14 -6 -1 125.801 128.413 2.638 16.404 o
-14 -5 -13 3.471 5.305 2.249 54.672 o
-14 -5 -12 65.729 62.972 3.026 21.412 o
-14 -5 -11 20.934 27.381 2.657 34.593 o
-14 -5 -10 22.754 21.907 1.891 60.048 o
-14 -5 -9 17.576 18.761 1.155 126.148 o
-14 -5 -8 25.145 28.247 1.344 88.612 o
-14 -5 -7 62.436 64.515 1.762 39.739 o
-14 -5 -6 12.768 12.541 1.055 163.143 o
-14 -5 -5 29.277 32.088 1.274 86.637 o
-14 -5 -4 74.950 75.911 1.941 32.118 o
-14 -5 -3 7.814 8.301 0.816 270.358 o
-14 -5 -2 16.646 19.209 0.985 152.128 o
-14 -5 -1 53.535 54.244 1.443 52.666 o
-14 -4 -14 9.210 8.161 2.677 37.769 o
-14 -4 -13 16.345 17.040 2.478 41.023 o
-14 -4 -12 45.371 44.729 2.657 29.375 o
-14 -4 -11 37.753 40.319 2.299 38.108 o
-14 -4 -10 105.488 107.582 2.538 19.577 o
-14 -4 -9 5.055 6.469 1.095 195.561 o
-14 -4 -8 13.965 16.074 1.095 146.898 o
-14 -4 -7 2.821 3.752 0.717 432.183 o
-14 -4 -6 27.087 30.028 1.224 94.059 o
-14 -4 -5 28.967 29.710 1.015 108.014 o
-14 -4 -4 10.112 11.705 0.876 220.253 o
-14 -4 -3 15.484 16.432 0.816 193.193 o
-14 -4 -2 3.105 3.255 0.597 564.305 o
-14 -4 -1 21.869 20.334 0.896 147.645 o
-14 -3 -14 20.192 19.568 2.598 36.803 o
-14 -3 -13 19.050 22.792 2.737 33.533 o
-14 -3 -12 11.590 10.879 1.463 105.814 o
-14 -3 -11 11.195 13.317 1.075 163.205 o
-14 -3 -10 71.721 71.234 1.831 35.029 o
-14 -3 -9 3.694 4.787 0.896 287.483 o
-14 -3 -8 60.114 61.519 1.583 44.746 o
-14 -3 -7 56.166 58.474 1.533 48.115 o
-14 -3 -6 0.208 0.756 0.697 570.374 o
-14 -3 -5 2.032 3.235 0.667 511.500 o
-14 -3 -4 22.104 23.708 1.005 128.794 o
-14 -3 -3 115.781 108.547 2.070 21.587 o
-14 -3 -2 9.309 8.958 0.756 278.257 o
-14 -3 -1 51.798 52.880 1.284 58.679 o
-14 -2 -14 2.918 4.061 2.488 45.265 o
-14 -2 -13 3.071 2.359 1.742 90.669 o
-14 -2 -12 49.904 53.537 1.772 45.565 o
-14 -2 -11 14.072 16.602 1.314 115.076 o
-14 -2 -10 7.357 8.788 1.165 164.661 o
-14 -2 -9 69.183 70.686 1.722 37.561 o
-14 -2 -8 19.099 21.299 1.045 133.927 o
-14 -2 -7 62.337 65.809 1.622 42.320 o
-14 -2 -6 17.054 18.403 0.876 170.494 o
-14 -2 -5 17.580 18.303 0.816 179.295 o
-14 -2 -4 2.148 3.006 0.647 536.416 o
-14 -2 -3 36.365 37.254 1.055 88.811 o
-14 -2 -2 277.147 259.524 4.389 5.423 o
-14 -2 -1 210.274 202.941 3.284 8.736 o
-14 -1 -14 39.650 36.836 2.438 35.011 o
-14 -1 -13 25.552 27.420 1.712 65.797 o
-14 -1 -12 30.099 29.391 1.543 70.940 o
-14 -1 -11 32.224 34.925 1.483 70.374 o
-14 -1 -10 3.717 3.454 0.916 283.309 o
-14 -1 -9 7.499 6.818 0.856 262.930 o
-14 -1 -8 8.358 10.261 0.995 199.490 o
-14 -1 -7 10.229 12.481 0.856 223.052 o
-14 -1 -6 57.802 59.210 1.463 48.947 o
-14 -1 -5 297.496 268.890 4.877 4.715 o
-14 -1 -4 69.226 67.461 1.533 41.379 o
-14 -1 -3 2.572 1.533 0.567 670.009 o
-14 -1 -2 116.042 111.244 2.050 21.525 o
-14 -1 -1 63.790 62.773 1.274 49.732 o
-13 -14 -3 38.715 39.682 3.225 22.660 o
-13 -14 -2 12.741 13.964 2.210 51.741 o
-13 -14 -1 104.521 96.713 3.563 14.034 o
-13 -13 -6 24.128 23.907 3.115 26.105 o
-13 -13 -5 13.661 14.203 1.831 70.701 o
-13 -13 -4 39.991 38.608 2.150 41.400 o
-13 -13 -3 13.161 17.786 2.190 51.754 o
-13 -13 -2 24.093 25.878 1.901 57.956 o
-13 -13 -1 28.032 32.417 2.170 45.227 o
-13 -12 -8 51.039 48.571 3.145 22.125 o
-13 -12 -7 3.550 3.941 2.399 48.461 o
-13 -12 -6 14.323 14.412 2.339 46.284 o
-13 -12 -5 4.204 7.863 1.692 91.876 o
-13 -12 -4 27.939 32.486 1.732 61.885 o
-13 -12 -3 82.638 87.855 2.697 21.609 o
-13 -12 -2 67.129 70.358 2.399 27.872 o
-13 -12 -1 41.000 43.305 1.911 46.883 o
-13 -11 -10 7.481 6.360 2.926 32.249 o
-13 -11 -9 42.681 40.071 2.896 26.443 o
-13 -11 -8 4.229 4.240 2.200 56.990 o
-13 -11 -7 39.299 38.807 2.568 32.343 o
-13 -11 -6 57.972 55.448 1.792 41.964 o
-13 -11 -5 80.391 76.817 2.269 26.887 o
-13 -11 -4 3.380 4.041 1.503 118.136 o
-13 -11 -3 4.283 5.544 1.145 186.681 o
-13 -11 -2 141.332 138.914 3.324 12.324 o
-13 -11 -1 13.394 15.318 1.364 111.324 o
-13 -10 -11 6.832 5.205 2.429 46.309 o
-13 -10 -10 3.253 3.802 2.618 40.961 o
-13 -10 -9 14.047 14.492 2.239 50.024 o
-13 -10 -8 7.548 7.893 1.652 92.418 o
-13 -10 -7 88.504 85.884 2.896 19.516 o
-13 -10 -6 30.306 30.536 1.334 82.494 o
-13 -10 -5 10.456 13.924 1.284 128.412 o
-13 -10 -4 187.671 181.045 3.961 8.392 o
-13 -10 -3 111.972 111.125 2.628 18.254 o
-13 -10 -2 106.094 101.341 2.608 19.341 o
-13 -10 -1 15.819 18.761 1.155 129.984 o
-13 -9 -12 22.499 20.583 3.185 25.400 o
-13 -9 -11 59.171 59.429 3.175 20.693 o
-13 -9 -10 18.341 20.264 2.040 55.632 o
-13 -9 -9 1.898 2.030 1.443 132.108 o
-13 -9 -8 0.885 2.936 1.881 79.552 o
-13 -9 -7 152.251 147.025 4.389 8.754 o
-13 -9 -6 94.384 94.265 2.349 22.953 o
-13 -9 -5 36.540 41.663 1.622 59.092 o
-13 -9 -4 62.785 60.882 1.831 38.832 o
-13 -9 -3 39.057 38.647 1.304 72.237 o
-13 -9 -2 72.635 76.757 2.160 29.530 o
-13 -9 -1 60.551 62.007 1.622 43.627 o
-13 -8 -13 89.296 84.212 4.340 11.422 o
-13 -8 -12 4.753 5.564 2.239 54.646 o
-13 -8 -11 3.881 4.996 1.782 85.022 o
-13 -8 -10 51.901 50.969 2.737 26.872 o
-13 -8 -9 78.661 79.096 2.926 20.434 o
-13 -8 -8 93.732 97.678 3.245 16.328 o
-13 -8 -7 8.823 8.888 1.075 179.885 o
-13 -8 -6 6.496 8.818 0.946 229.135 o
-13 -8 -5 43.704 47.048 1.662 52.626 o
-13 -8 -4 107.797 107.452 2.458 19.897 o
-13 -8 -3 3.894 5.464 1.055 216.384 o
-13 -8 -2 60.955 64.207 1.583 43.927 o
-13 -8 -1 63.614 67.919 1.752 39.059 o
-13 -7 -13 95.378 86.362 3.712 13.961 o
-13 -7 -12 2.451 3.085 1.752 89.922 o
-13 -7 -11 29.267 32.417 2.409 38.315 o
-13 -7 -10 7.894 12.650 1.592 95.443 o
-13 -7 -9 55.707 52.064 2.309 32.803 o
-13 -7 -8 1.352 2.170 1.294 164.079 o
-13 -7 -7 1.335 1.543 0.717 494.943 o
-13 -7 -6 121.815 124.571 2.777 16.138 o
-13 -7 -5 111.406 110.747 2.568 18.688 o
-13 -7 -4 16.728 18.323 1.025 146.977 o
-13 -7 -3 21.126 22.125 1.005 133.014 o
-13 -7 -2 83.943 81.933 1.821 31.108 o
-13 -7 -1 27.330 28.087 1.015 112.401 o
-13 -6 -14 2.409 3.484 2.309 52.600 o
-13 -6 -13 128.464 119.854 4.489 9.398 o
-13 -6 -12 1.120 2.478 1.632 104.930 o
-13 -6 -11 29.580 33.014 2.050 48.463 o
-13 -6 -10 54.547 52.014 2.409 31.344 o
-13 -6 -9 47.240 50.203 2.080 39.494 o
-13 -6 -8 15.133 16.731 0.916 173.933 o
-13 -6 -7 81.077 82.610 2.020 29.194 o
-13 -6 -6 7.503 8.948 0.985 210.058 o
-13 -6 -5 59.141 60.206 1.702 42.727 o
-13 -6 -4 2.235 3.902 0.687 473.986 o
-13 -6 -3 22.737 26.614 1.125 111.816 o
-13 -6 -2 109.448 108.706 2.239 21.161 o
-13 -6 -1 270.459 256.856 4.678 5.269 o
-13 -5 -14 3.038 2.986 2.309 52.480 o
-13 -5 -13 31.547 30.814 2.379 38.722 o
-13 -5 -12 48.261 50.233 2.498 31.097 o
-13 -5 -11 25.190 26.475 1.841 59.963 o
-13 -5 -10 107.542 109.174 3.503 13.873 o
-13 -5 -9 55.058 59.479 2.448 29.983 o
-13 -5 -8 10.977 12.461 0.866 215.747 o
-13 -5 -7 6.936 7.913 0.846 267.200 o
-13 -5 -6 16.770 17.109 0.896 170.523 o
-13 -5 -5 21.412 23.429 1.015 129.562 o
-13 -5 -4 33.018 33.532 1.045 96.397 o
-13 -5 -3 83.737 84.272 1.692 32.492 o
-13 -5 -2 17.402 17.000 0.796 186.735 o
-13 -5 -1 138.916 137.859 2.538 15.565 o
-13 -4 -15 28.662 27.938 3.245 23.744 o
-13 -4 -14 30.497 31.332 2.936 27.770 o
-13 -4 -13 16.049 18.622 2.010 58.350 o
-13 -4 -12 96.715 94.842 3.324 15.765 o
-13 -4 -11 13.736 16.442 1.433 102.278 o
-13 -4 -10 9.537 9.993 1.354 123.942 o
-13 -4 -9 119.478 117.007 2.389 18.745 o
-13 -4 -8 2.148 1.991 0.657 540.007 o
-13 -4 -7 17.364 18.632 0.955 155.542 o
-13 -4 -6 9.867 9.634 0.746 273.842 o
-13 -4 -5 68.640 65.431 1.523 42.120 o
-13 -4 -4 8.041 10.690 0.816 258.311 o
-13 -4 -3 52.326 53.726 1.244 59.304 o
-13 -4 -2 16.670 18.164 0.727 201.359 o
-13 -4 -1 30.253 30.516 0.916 113.099 o
-13 -3 -15 36.626 34.925 2.508 34.332 o
-13 -3 -14 5.586 5.434 1.831 79.292 o
-13 -3 -13 11.033 10.411 1.851 72.323 o
-13 -3 -12 11.602 14.770 1.662 84.308 o
-13 -3 -11 50.720 53.039 1.971 40.587 o
-13 -3 -10 31.355 31.372 1.135 94.037 o
-13 -3 -9 51.928 54.333 1.523 51.210 o
-13 -3 -8 26.206 28.177 1.135 103.818 o
-13 -3 -7 29.759 30.277 1.095 99.972 o
-13 -3 -6 49.145 49.576 1.294 61.090 o
-13 -3 -5 0.775 0.607 0.428 1321.760 o
-13 -3 -4 130.723 131.031 2.429 16.944 o
-13 -3 -3 1.693 1.503 0.428 1099.800 o
-13 -3 -2 261.149 252.656 4.270 5.817 o
-13 -3 -1 43.326 42.320 1.005 80.342 o
-13 -2 -15 3.042 5.872 2.329 51.171 o
-13 -2 -14 44.292 46.490 2.438 33.192 o
-13 -2 -13 1.664 2.160 1.921 76.098 o
-13 -2 -12 30.430 32.317 1.264 85.871 o
-13 -2 -11 1.337 3.205 0.896 320.628 o
-13 -2 -10 13.864 16.213 0.985 166.357 o
-13 -2 -9 40.144 41.554 1.354 67.953 o
-13 -2 -8 30.974 33.790 1.194 88.939 o
-13 -2 -7 72.302 71.074 1.612 38.421 o
-13 -2 -6 8.895 9.127 0.687 312.127 o
-13 -2 -5 76.259 74.070 1.752 34.737 o
-13 -2 -4 33.050 34.039 0.896 106.272 o
-13 -2 -3 126.233 120.481 2.090 19.613 o
-13 -2 -2 84.585 81.077 1.513 34.947 o
-13 -2 -1 57.842 57.399 1.234 55.185 o
-13 -1 -15 13.486 18.204 2.249 49.228 o
-13 -1 -14 10.712 13.337 1.921 67.188 o
-13 -1 -13 17.375 16.980 1.324 108.224 o
-13 -1 -12 43.113 48.849 1.672 52.165 o
-13 -1 -11 73.141 75.792 1.851 33.824 o
-13 -1 -10 14.907 16.492 1.115 140.646 o
-13 -1 -9 57.155 56.792 1.483 49.288 o
-13 -1 -8 19.885 20.513 0.965 143.606 o
-13 -1 -7 80.432 81.166 1.792 32.339 o
-13 -1 -6 146.491 136.147 2.647 14.662 o
-13 -1 -5 59.215 60.056 1.443 48.607 o
-13 -1 -4 92.644 90.871 1.662 30.133 o
-13 -1 -3 114.620 109.254 1.931 22.636 o
-13 -1 -2 103.559 101.829 1.831 25.543 o
-13 -1 -1 11.746 12.332 0.687 266.235 o
-12 -15 -2 34.410 33.621 4.250 14.363 o
-12 -15 -1 23.666 24.872 2.837 30.732 o
-12 -14 -6 40.808 39.324 3.384 20.789 o
-12 -14 -5 90.504 77.593 2.876 19.857 o
-12 -14 -4 20.694 21.309 2.160 49.720 o
-12 -14 -3 66.101 69.621 2.618 25.367 o
-12 -14 -2 19.791 22.464 1.941 59.016 o
-12 -14 -1 85.984 82.222 2.896 19.893 o
-12 -13 -8 161.084 146.488 5.066 7.186 o
-12 -13 -7 0.425 1.811 2.419 48.794 o
-12 -13 -6 7.769 6.937 2.588 40.671 o
-12 -13 -5 63.040 59.648 2.190 32.580 o
-12 -13 -4 9.674 9.047 1.632 91.563 o
-12 -13 -3 11.537 14.541 1.612 88.718 o
-12 -13 -2 148.325 143.990 3.503 11.332 o
-12 -13 -1 96.459 94.085 2.697 19.941 o
-12 -12 -10 41.577 39.742 3.832 16.806 o
-12 -12 -9 27.946 27.022 2.538 36.062 o
-12 -12 -8 10.694 13.068 2.339 47.486 o
-12 -12 -7 16.143 20.772 2.190 50.224 o
-12 -12 -6 78.210 77.116 3.075 19.325 o
-12 -12 -5 104.566 104.556 2.657 18.999 o
-12 -12 -4 10.420 10.839 1.294 130.214 o
-12 -12 -3 8.657 8.788 1.473 110.360 o
-12 -12 -2 19.669 20.822 1.473 88.806 o
-12 -12 -1 5.334 5.554 1.165 177.305 o
-12 -11 -11 76.326 66.058 3.304 18.091 o
-12 -11 -10 55.499 57.877 3.185 20.957 o
-12 -11 -9 81.035 78.320 3.324 17.235 o
-12 -11 -8 28.542 30.715 2.200 44.417 o
-12 -11 -7 7.576 8.410 1.602 97.167 o
-12 -11 -6 4.716 2.886 0.985 245.526 o
-12 -11 -5 18.613 21.498 1.374 98.258 o
-12 -11 -4 92.566 94.653 2.429 22.466 o
-12 -11 -3 51.964 54.423 1.702 46.400 o
-12 -11 -2 6.285 9.187 1.165 167.555 o
-12 -11 -1 114.210 110.627 2.438 19.244 o
-12 -10 -12 86.231 73.523 3.852 13.929 o
-12 -10 -11 22.205 29.192 2.946 28.702 o
-12 -10 -10 16.473 18.323 2.369 44.184 o
-12 -10 -9 92.766 92.722 3.314 16.122 o
-12 -10 -8 31.349 30.297 2.229 42.803 o
-12 -10 -7 98.466 96.882 3.324 15.603 o
-12 -10 -6 125.004 120.779 2.857 15.655 o
-12 -10 -5 109.068 104.646 2.438 20.045 o
-12 -10 -4 19.387 21.827 1.244 109.564 o
-12 -10 -3 2.596 3.404 0.955 273.401 o
-12 -10 -2 28.296 28.804 1.254 91.100 o
-12 -10 -1 62.032 63.838 1.921 36.954 o
-12 -9 -13 35.911 34.517 3.703 18.253 o
-12 -9 -12 9.244 6.718 2.220 53.779 o
-12 -9 -11 17.310 16.194 2.030 57.393 o
-12 -9 -10 60.525 58.404 2.608 26.974 o
-12 -9 -9 66.029 66.615 2.588 25.928 o
-12 -9 -8 60.455 60.474 2.279 31.573 o
-12 -9 -7 18.325 16.840 1.503 89.936 o
-12 -9 -6 125.750 123.427 2.787 15.854 o
-12 -9 -5 82.220 80.838 2.140 27.748 o
-12 -9 -4 48.386 47.127 1.513 55.061 o
-12 -9 -3 78.039 78.111 1.911 31.627 o
-12 -9 -2 37.716 37.543 1.314 73.368 o
-12 -9 -1 26.170 27.092 1.075 110.020 o
-12 -8 -14 34.525 29.242 3.255 23.083 o
-12 -8 -13 53.306 56.284 3.284 20.239 o
-12 -8 -12 18.556 19.936 2.438 41.349 o
-12 -8 -11 123.959 119.267 3.722 12.019 o
-12 -8 -10 4.541 3.971 1.722 90.490 o
-12 -8 -9 2.434 2.936 1.234 174.366 o
-12 -8 -8 44.707 46.431 2.220 37.530 o
-12 -8 -7 180.016 175.192 4.817 7.062 o
-12 -8 -6 26.044 26.963 1.125 105.906 o
-12 -8 -5 31.710 34.885 1.194 87.414 o
-12 -8 -4 145.439 144.448 3.026 13.056 o
-12 -8 -3 109.591 113.484 2.448 19.489 o
-12 -8 -2 18.296 19.816 0.955 150.742 o
-12 -8 -1 6.198 7.276 0.786 305.123 o
-12 -7 -14 13.443 15.447 2.458 42.459 o
-12 -7 -13 40.995 41.723 2.956 25.713 o
-12 -7 -12 0.220 0.647 1.543 119.927 o
-12 -7 -11 31.410 32.397 1.941 51.694 o
-12 -7 -10 78.139 77.593 2.787 21.788 o
-12 -7 -9 233.832 220.797 5.982 4.666 o
-12 -7 -8 55.527 57.498 2.279 32.816 o
-12 -7 -7 4.207 3.653 0.647 467.952 o
-12 -7 -6 100.496 97.619 2.229 22.980 o
-12 -7 -5 36.072 36.199 1.224 80.183 o
-12 -7 -4 56.612 56.503 1.423 51.130 o
-12 -7 -3 13.181 14.930 0.836 204.310 o
-12 -7 -2 84.291 79.315 1.722 32.564 o
-12 -7 -1 25.031 24.843 0.936 128.393 o
-12 -6 -15 33.900 27.958 3.404 21.466 o
-12 -6 -14 5.456 4.300 2.140 59.553 o
-12 -6 -13 12.533 14.691 2.190 52.515 o
-12 -6 -12 67.533 68.865 3.135 20.005 o
-12 -6 -11 20.991 22.573 1.702 70.967 o
-12 -6 -10 47.528 46.859 1.951 42.980 o
-12 -6 -9 11.960 14.302 1.393 110.854 o
-12 -6 -8 71.852 67.800 2.020 32.511 o
-12 -6 -7 21.006 22.086 0.886 148.962 o
-12 -6 -6 0.184 0.149 0.508 1081.280 o
-12 -6 -5 82.350 83.993 1.782 31.722 o
-12 -6 -4 87.367 87.984 1.801 30.003 o
-12 -6 -3 179.316 166.016 3.026 11.000 o
-12 -6 -2 66.161 66.436 1.573 41.866 o
-12 -6 -1 3.541 3.623 0.537 622.085 o
-12 -5 -15 17.426 17.736 2.588 37.743 o
-12 -5 -14 51.773 53.985 2.906 24.521 o
-12 -5 -13 2.536 4.598 1.991 69.802 o
-12 -5 -12 8.828 9.585 1.732 83.226 o
-12 -5 -11 0.570 2.866 1.443 133.917 o
-12 -5 -10 22.398 24.086 1.364 92.727 o
-12 -5 -9 46.280 50.312 1.672 50.410 o
-12 -5 -8 36.786 39.294 1.105 84.297 o
-12 -5 -7 178.929 174.097 3.314 10.150 o
-12 -5 -6 202.829 194.521 3.703 8.318 o
-12 -5 -5 2.110 1.254 0.448 997.134 o
-12 -5 -4 5.396 5.504 0.597 461.257 o
-12 -5 -3 79.511 80.092 1.543 36.073 o
-12 -5 -2 79.789 78.758 1.483 37.023 o
-12 -5 -1 57.181 60.295 1.254 54.230 o
-12 -4 -16 13.953 17.159 3.583 21.113 o
-12 -4 -15 23.707 22.952 2.757 32.404 o
-12 -4 -14 15.020 19.199 2.210 50.095 o
-12 -4 -13 3.162 3.384 1.334 148.528 o
-12 -4 -12 31.446 33.681 1.831 55.521 o
-12 -4 -11 52.571 56.284 1.931 40.451 o
-12 -4 -10 103.861 101.988 2.647 19.246 o
-12 -4 -9 43.589 42.877 1.135 74.072 o
-12 -4 -8 19.379 21.479 0.866 158.070 o
-12 -4 -7 34.773 36.667 1.055 91.220 o
-12 -4 -6 290.815 284.406 5.146 4.505 o
-12 -4 -5 67.884 72.010 1.533 41.061 o
-12 -4 -4 132.759 130.265 2.210 17.872 o
-12 -4 -3 68.076 68.477 1.354 44.964 o
-12 -4 -2 11.211 11.555 0.607 304.716 o
-12 -4 -1 20.683 22.842 0.776 164.264 o
-12 -3 -16 3.789 1.662 2.498 44.990 o
-12 -3 -15 45.324 49.008 3.056 23.635 o
-12 -3 -14 20.798 20.244 1.712 71.317 o
-12 -3 -13 6.268 5.613 1.284 147.694 o
-12 -3 -12 28.568 27.321 1.523 74.055 o
-12 -3 -11 63.341 65.172 2.010 34.883 o
-12 -3 -10 38.874 41.832 1.224 74.786 o
-12 -3 -9 29.905 31.093 1.045 102.930 o
-12 -3 -8 27.169 30.297 0.995 112.408 o
-12 -3 -7 10.974 12.202 0.707 266.845 o
-12 -3 -6 28.336 32.347 1.025 106.032 o
-12 -3 -5 67.519 66.177 1.294 46.838 o
-12 -3 -4 78.563 77.892 1.463 37.806 o
-12 -3 -3 182.712 176.904 2.847 11.075 o
-12 -3 -2 58.668 59.081 1.254 53.750 o
-12 -3 -1 26.815 28.267 0.866 127.266 o
-12 -2 -16 2.805 2.876 2.339 51.270 o
-12 -2 -15 82.222 77.942 2.906 20.335 o
-12 -2 -14 8.624 10.809 1.981 65.452 o
-12 -2 -13 187.569 179.860 4.340 7.702 o
-12 -2 -12 46.919 47.804 1.393 59.668 o
-12 -2 -11 18.522 18.542 0.926 156.664 o
-12 -2 -10 5.545 5.265 0.766 336.258 o
-12 -2 -9 22.846 23.021 0.946 134.861 o
-12 -2 -8 23.518 26.146 0.926 131.555 o
-12 -2 -7 65.048 63.958 1.443 45.317 o
-12 -2 -6 63.984 60.554 1.294 49.730 o
-12 -2 -5 97.118 96.673 1.801 27.327 o
-12 -2 -4 46.795 46.948 1.075 71.788 o
-12 -2 -3 71.757 72.059 1.393 42.145 o
-12 -2 -2 27.419 27.042 0.826 131.198 o
-12 -2 -1 212.674 209.381 3.374 8.424 o
-12 -1 -16 6.741 8.122 2.239 53.516 o
-12 -1 -15 53.082 57.200 2.438 30.664 o
-12 -1 -14 37.137 38.777 1.443 67.219 o
-12 -1 -13 21.631 24.594 1.393 90.919 o
-12 -1 -12 78.905 83.326 1.971 30.148 o
-12 -1 -11 1.828 2.030 0.756 433.401 o
-12 -1 -10 146.552 150.101 3.036 12.821 o
-12 -1 -9 53.801 54.283 1.374 54.476 o
-12 -1 -8 228.228 232.939 4.967 5.687 o
-12 -1 -7 29.957 30.018 1.005 106.852 o
-12 -1 -6 203.170 192.102 3.105 9.456 o
-12 -1 -5 11.402 13.198 0.647 279.130 o
-12 -1 -4 4.402 4.847 0.518 586.617 o
-12 -1 -3 79.588 78.330 1.473 37.288 o
-12 -1 -2 63.275 64.475 1.304 48.922 o
-12 -1 -1 246.409 244.007 3.852 6.593 o
-11 -15 -5 38.122 36.537 2.976 26.031 o
-11 -15 -4 0.887 2.747 1.772 89.534 o
-11 -15 -3 31.332 32.656 2.279 41.119 o
-11 -15 -2 64.138 60.833 2.578 26.698 o
-11 -15 -1 16.951 21.479 2.677 35.307 o
-11 -14 -8 33.535 33.243 3.175 23.983 o
-11 -14 -7 7.134 7.942 2.827 34.399 o
-11 -14 -6 8.968 10.600 2.239 52.339 o
-11 -14 -5 1.217 2.817 1.563 113.819 o
-11 -14 -4 2.515 2.707 1.533 116.211 o
-11 -14 -3 7.237 11.247 1.861 73.856 o
-11 -14 -2 6.979 7.196 1.573 101.862 o
-11 -14 -1 21.321 22.285 1.911 59.725 o
-11 -13 -9 14.213 14.263 2.379 44.973 o
-11 -13 -8 4.050 0.289 2.130 61.538 o
-11 -13 -7 27.132 31.033 2.558 35.388 o
-11 -13 -6 45.429 47.137 2.498 31.846 o
-11 -13 -5 35.318 35.164 1.801 54.505 o
-11 -13 -4 43.363 47.764 1.921 44.984 o
-11 -13 -3 26.214 29.501 1.752 62.793 o
-11 -13 -2 29.545 33.541 1.672 63.404 o
-11 -13 -1 26.709 30.337 1.851 57.782 o
-11 -12 -11 2.314 3.424 2.906 33.523 o
-11 -12 -10 92.886 87.009 3.613 14.579 o
-11 -12 -9 70.436 71.562 3.364 17.851 o
-11 -12 -8 77.313 70.278 2.936 20.866 o
-11 -12 -7 20.628 20.105 2.190 48.846 o
-11 -12 -6 29.903 28.267 1.991 51.314 o
-11 -12 -5 157.720 150.220 3.324 11.382 o
-11 -12 -4 25.338 27.530 1.583 73.033 o
-11 -12 -3 2.395 1.881 0.926 298.249 o
-11 -12 -2 58.086 58.394 1.811 41.026 o
-11 -12 -1 8.698 10.351 1.045 184.743 o
-11 -11 -12 35.226 32.098 2.767 29.909 o
-11 -11 -11 22.350 23.638 2.558 36.986 o
-11 -11 -10 3.453 2.498 1.672 97.528 o
-11 -11 -9 12.178 14.850 2.239 50.572 o
-11 -11 -8 1.749 2.827 1.413 136.968 o
-11 -11 -7 88.438 90.522 3.205 17.153 o
-11 -11 -6 25.044 25.171 1.145 107.223 o
-11 -11 -5 199.304 195.118 4.091 7.720 o
-11 -11 -4 18.243 21.200 1.174 119.868 o
-11 -11 -3 33.154 33.044 1.513 68.874 o
-11 -11 -2 4.405 7.863 0.936 250.360 o
-11 -11 -1 74.629 75.991 1.841 33.594 o
-11 -10 -13 97.885 81.903 3.623 14.408 o
-11 -10 -12 32.070 33.541 2.737 30.780 o
-11 -10 -11 4.895 7.614 2.110 60.683 o
-11 -10 -10 27.419 27.331 2.100 48.520 o
-11 -10 -9 20.586 22.593 1.831 63.994 o
-11 -10 -8 8.512 9.406 1.473 110.119 o
-11 -10 -7 38.146 38.767 1.871 50.071 o
-11 -10 -6 27.902 29.570 1.125 100.960 o
-11 -10 -5 68.165 71.811 1.851 35.537 o
-11 -10 -4 29.587 33.253 1.284 84.998 o
-11 -10 -3 64.171 66.506 1.712 39.851 o
-11 -10 -2 0.775 1.463 0.627 651.583 o
-11 -10 -1 86.214 87.168 1.971 28.409 o
-11 -9 -14 37.377 35.333 3.085 24.685 o
-11 -9 -13 2.197 1.762 2.369 50.349 o
-11 -9 -12 35.216 35.542 2.369 37.608 o
-11 -9 -11 52.127 54.333 2.458 30.751 o
-11 -9 -10 45.587 45.684 2.229 37.195 o
-11 -9 -9 12.160 14.939 1.443 104.408 o
-11 -9 -8 112.027 107.811 3.394 14.200 o
-11 -9 -7 267.822 239.877 6.430 3.962 o
-11 -9 -6 228.152 217.383 4.459 6.410 o
-11 -9 -5 35.805 36.975 1.214 80.605 o
-11 -9 -4 140.032 137.480 2.787 14.466 o
-11 -9 -3 53.785 53.716 1.433 52.950 o
-11 -9 -2 2.947 2.598 0.657 505.808 o
-11 -9 -1 21.043 20.533 0.955 141.697 o
-11 -8 -14 9.456 9.147 2.339 48.398 o
-11 -8 -13 18.050 20.812 2.339 44.402 o
-11 -8 -12 34.781 32.825 1.931 50.605 o
-11 -8 -11 98.372 95.350 3.314 15.710 o
-11 -8 -10 94.371 94.006 3.085 17.405 o
-11 -8 -9 242.091 224.081 5.952 4.604 o
-11 -8 -8 356.364 319.789 8.321 2.413 o
-11 -8 -7 13.244 12.282 1.314 120.397 o
-11 -8 -6 52.618 52.184 1.453 53.369 o
-11 -8 -5 5.956 7.027 0.737 336.663 o
-11 -8 -4 8.122 9.764 0.766 281.617 o
-11 -8 -3 76.167 76.927 1.911 32.157 o
-11 -8 -2 11.250 12.332 0.886 209.096 o
-11 -8 -1 31.512 34.109 1.145 91.365 o
-11 -7 -15 1.805 0.259 2.677 39.764 o
-11 -7 -14 11.169 14.253 2.130 55.729 o
-11 -7 -13 19.815 24.703 2.150 49.810 o
-11 -7 -12 213.423 201.906 5.534 5.421 o
-11 -7 -11 16.542 15.706 1.553 88.214 o
-11 -7 -10 37.528 42.011 1.951 47.188 o
-11 -7 -9 64.756 60.932 2.697 25.140 o
-11 -7 -8 68.349 66.725 2.229 30.270 o
-11 -7 -7 9.525 11.366 1.025 184.036 o
-11 -7 -6 140.772 137.351 2.767 14.506 o
-11 -7 -5 41.070 42.420 1.145 76.202 o
-11 -7 -4 8.777 9.853 0.607 347.773 o
-11 -7 -3 140.323 135.102 2.299 16.602 o
-11 -7 -2 152.738 143.990 2.409 14.907 o
-11 -7 -1 51.312 51.278 1.135 64.281 o
-11 -6 -16 0.688 6.878 3.503 23.172 o
-11 -6 -15 49.373 49.546 2.876 25.405 o
-11 -6 -14 22.420 23.240 2.279 44.782 o
-11 -6 -13 18.731 20.354 1.991 57.682 o
-11 -6 -12 8.669 10.520 1.742 82.146 o
-11 -6 -11 58.712 56.314 2.180 34.002 o
-11 -6 -10 30.036 28.446 1.453 76.435 o
-11 -6 -9 81.508 81.893 2.359 25.365 o
-11 -6 -8 41.619 45.037 1.662 54.102 o
-11 -6 -7 54.056 53.477 1.294 56.847 o
-11 -6 -6 25.512 26.435 0.846 134.827 o
-11 -6 -5 51.855 51.656 1.125 64.067 o
-11 -6 -4 5.542 5.723 0.547 500.045 o
-11 -6 -3 217.905 217.741 3.464 8.030 o
-11 -6 -2 90.848 89.378 1.652 30.782 o
-11 -6 -1 38.876 38.508 0.955 90.373 o
-11 -5 -16 9.604 8.002 2.687 37.452 o
-11 -5 -15 3.571 1.493 2.030 67.458 o
-11 -5 -14 1.593 5.504 1.911 75.817 o
-11 -5 -13 5.715 2.847 1.901 74.740 o
-11 -5 -12 118.641 123.238 3.205 14.319 o
-11 -5 -11 50.392 52.452 1.762 45.841 o
-11 -5 -10 8.350 8.908 1.244 145.612 o
-11 -5 -9 68.086 69.522 2.100 31.935 o
-11 -5 -8 22.232 22.782 0.737 164.219 o
-11 -5 -7 65.072 61.539 1.334 48.127 o
-11 -5 -6 117.215 116.042 2.020 21.289 o
-11 -5 -5 116.685 118.460 2.090 20.770 o
-11 -5 -4 138.542 138.018 2.369 16.321 o
-11 -5 -3 91.132 88.104 1.592 31.515 o
-11 -5 -2 133.348 132.345 2.239 17.581 o
-11 -5 -1 12.368 13.138 0.617 280.143 o
-11 -4 -16 35.069 33.442 2.797 29.331 o
-11 -4 -15 14.640 10.132 1.772 75.413 o
-11 -4 -14 3.613 4.260 1.234 168.186 o
-11 -4 -13 11.413 11.048 1.393 114.327 o
-11 -4 -12 36.356 37.732 1.533 64.117 o
-11 -4 -11 2.749 3.434 0.946 276.938 o
-11 -4 -10 64.400 64.565 1.901 36.596 o
-11 -4 -9 112.358 109.244 2.488 19.172 o
-11 -4 -8 2.008 1.254 0.488 892.113 o
-11 -4 -7 36.720 37.184 0.926 95.977 o
-11 -4 -6 25.227 26.744 0.806 139.484 o
-11 -4 -5 27.964 30.675 0.826 125.477 o
-11 -4 -4 53.555 54.871 1.145 61.123 o
-11 -4 -3 87.797 87.945 1.622 31.960 o
-11 -4 -2 12.908 13.884 0.597 277.635 o
-11 -4 -1 37.871 38.956 0.946 91.964 o
-11 -3 -17 8.632 3.941 3.613 21.449 o
-11 -3 -16 49.778 48.869 2.677 28.146 o
-11 -3 -15 0.835 1.652 1.493 125.987 o
-11 -3 -14 20.467 20.812 1.811 65.637 o
-11 -3 -13 132.474 131.190 3.513 12.201 o
-11 -3 -12 147.482 142.178 3.573 11.181 o
-11 -3 -11 21.404 21.429 1.095 122.509 o
-11 -3 -10 51.050 53.109 1.284 59.071 o
-11 -3 -9 46.046 45.644 1.204 67.954 o
-11 -3 -8 79.001 75.304 1.523 37.190 o
-11 -3 -7 206.587 198.622 3.195 9.073 o
-11 -3 -6 137.202 130.493 2.210 17.465 o
-11 -3 -5 27.802 29.690 0.856 124.264 o
-11 -3 -4 92.805 90.015 1.722 29.562 o
-11 -3 -3 51.860 53.905 1.125 63.248 o
-11 -3 -2 13.475 14.661 0.647 253.844 o
-11 -3 -1 38.939 38.886 0.975 88.971 o
-11 -2 -17 3.673 5.265 3.215 27.276 o
-11 -2 -16 47.920 51.069 2.757 27.099 o
-11 -2 -15 6.370 7.017 1.423 122.278 o
-11 -2 -14 127.551 124.044 3.344 13.237 o
-11 -2 -13 23.000 26.833 1.583 75.146 o
-11 -2 -12 65.189 65.291 1.533 43.193 o
-11 -2 -11 34.120 35.582 1.095 90.305 o
-11 -2 -10 80.901 80.410 1.752 32.840 o
-11 -2 -9 302.265 296.161 5.723 3.962 o
-11 -2 -8 14.271 15.626 0.707 228.015 o
-11 -2 -7 63.007 62.525 1.244 50.837 o
-11 -2 -6 25.045 27.251 0.806 139.282 o
-11 -2 -5 210.014 203.996 3.265 8.763 o
-11 -2 -4 256.135 248.695 3.921 6.295 o
-11 -2 -3 69.050 68.477 1.334 44.946 o
-11 -2 -2 92.408 90.512 1.632 30.536 o
-11 -2 -1 29.014 30.406 0.826 123.370 o
-11 -1 -17 1.230 2.827 2.309 53.076 o
-11 -1 -16 7.394 5.912 2.030 64.400 o
-11 -1 -15 91.769 89.935 2.946 18.707 o
-11 -1 -14 27.837 31.262 1.264 89.460 o
-11 -1 -13 63.364 67.153 1.662 40.959 o
-11 -1 -12 5.275 5.962 0.856 286.642 o
-11 -1 -11 44.245 46.242 1.334 64.091 o
-11 -1 -10 61.633 62.684 1.473 46.327 o
-11 -1 -9 31.120 32.656 0.995 103.482 o
-11 -1 -8 208.839 198.970 3.444 8.555 o
-11 -1 -7 31.146 30.615 0.916 111.311 o
-11 -1 -6 41.776 39.493 0.965 85.590 o
-11 -1 -5 450.806 429.123 6.589 2.391 o
-11 -1 -4 38.470 39.264 0.926 92.035 o
-11 -1 -3 65.411 66.247 1.344 46.735 o
-11 -1 -2 36.837 38.010 0.946 94.046 o
-11 -1 -1 36.775 38.110 0.936 94.645 o
-10 -16 -4 20.276 14.044 3.493 21.840 o
-10 -16 -3 77.577 73.135 3.762 14.809 o
-10 -16 -2 2.214 5.016 2.598 41.661 o
-10 -16 -1 5.488 5.982 2.458 45.478 o
-10 -15 -7 101.731 95.509 4.767 9.494 o
-10 -15 -6 52.646 48.799 3.155 21.872 o
-10 -15 -5 1.953 4.539 1.732 91.696 o
-10 -15 -4 30.578 29.730 2.080 47.695 o
-10 -15 -3 7.901 10.351 1.662 89.875 o
-10 -15 -2 40.131 43.246 2.478 33.508 o
-10 -15 -1 4.766 6.101 1.881 75.774 o
-10 -14 -9 13.825 14.382 2.777 34.092 o
-10 -14 -8 58.081 56.533 3.095 21.685 o
-10 -14 -7 32.409 32.248 2.558 34.315 o
-10 -14 -6 20.551 20.722 2.100 52.171 o
-10 -14 -5 19.386 19.846 1.573 81.901 o
-10 -14 -4 38.831 42.300 1.901 48.170 o
-10 -14 -3 35.036 33.512 1.901 51.398 o
-10 -14 -2 90.706 87.974 2.429 23.088 o
-10 -14 -1 13.744 17.836 1.473 97.359 o
-10 -13 -11 17.516 5.504 5.036 11.033 o
-10 -13 -10 0.779 5.882 2.707 38.596 o
-10 -13 -9 34.681 36.438 2.976 26.410 o
-10 -13 -8 102.478 89.418 3.265 15.926 o
-10 -13 -7 35.446 34.348 2.020 47.138 o
-10 -13 -6 18.718 18.542 1.991 58.098 o
-10 -13 -5 0.447 3.046 1.135 212.904 o
-10 -13 -4 108.724 109.592 2.737 17.921 o
-10 -13 -3 20.480 24.922 1.463 86.555 o
-10 -13 -2 15.856 19.070 1.433 97.779 o
-10 -13 -1 26.622 28.585 1.543 73.948 o
-10 -12 -12 6.298 8.171 2.896 32.926 o
-10 -12 -11 37.084 37.433 2.797 28.798 o
-10 -12 -10 21.025 22.006 2.259 46.006 o
-10 -12 -9 15.572 13.735 1.861 67.823 o
-10 -12 -8 21.119 23.011 1.841 63.066 o
-10 -12 -7 27.387 26.375 1.801 60.666 o
-10 -12 -6 4.211 3.693 0.836 321.001 o
-10 -12 -5 9.514 9.416 1.165 156.899 o
-10 -12 -4 86.133 83.028 2.140 26.926 o
-10 -12 -3 32.320 34.109 1.364 77.046 o
-10 -12 -2 12.836 14.452 1.065 157.894 o
-10 -12 -1 19.225 20.443 1.045 134.668 o
-10 -11 -13 19.381 18.811 2.926 30.012 o
-10 -11 -12 34.467 36.199 2.638 32.047 o
-10 -11 -11 4.074 4.947 1.911 74.388 o
-10 -11 -10 24.955 24.634 2.040 52.087 o
-10 -11 -9 3.785 5.215 1.553 109.790 o
-10 -11 -8 21.065 22.265 1.752 68.131 o
-10 -11 -7 97.763 93.210 2.946 18.104 o
-10 -11 -6 17.380 17.716 0.946 158.618 o
-10 -11 -5 21.861 22.922 1.165 112.646 o
-10 -11 -4 22.524 24.833 1.264 100.553 o
-10 -11 -3 4.731 6.260 0.856 290.503 o
-10 -11 -2 139.323 139.133 2.807 14.379 o
-10 -11 -1 129.101 125.388 2.568 16.612 o
-10 -10 -14 3.429 4.708 2.608 41.143 o
-10 -10 -13 13.626 16.631 2.687 36.037 o
-10 -10 -12 4.650 5.852 2.120 60.630 o
-10 -10 -11 150.616 142.895 4.220 9.257 o
-10 -10 -10 77.954 80.420 2.797 21.574 o
-10 -10 -9 68.238 69.591 2.478 26.756 o
-10 -10 -8 74.287 75.782 2.717 22.956 o
-10 -10 -7 298.858 275.618 7.266 3.172 o
-10 -10 -6 51.528 49.855 1.374 56.972 o
-10 -10 -5 39.374 38.060 1.204 77.049 o
-10 -10 -4 78.627 78.589 1.792 33.050 o
-10 -10 -3 22.775 26.156 1.045 120.262 o
-10 -10 -2 99.103 98.833 2.110 24.082 o
-10 -10 -1 10.408 11.326 0.846 228.588 o
-10 -9 -15 46.714 47.814 3.951 15.557 o
-10 -9 -14 18.327 18.144 2.438 41.609 o
-10 -9 -13 17.706 18.881 2.040 56.190 o
-10 -9 -12 35.430 34.039 2.229 41.190 o
-10 -9 -11 13.370 13.755 1.692 80.839 o
-10 -9 -10 126.662 120.998 3.633 12.212 o
-10 -9 -9 35.029 32.447 1.841 53.779 o
-10 -9 -8 34.647 35.214 1.742 57.110 o
-10 -9 -7 13.720 13.785 1.224 130.344 o
-10 -9 -6 124.976 123.228 2.647 16.610 o
-10 -9 -5 24.639 25.121 0.906 132.253 o
-10 -9 -4 32.677 34.109 1.055 95.800 o
-10 -9 -3 57.728 61.907 1.473 48.145 o
-10 -9 -2 64.382 64.764 1.523 43.789 o
-10 -9 -1 195.296 197.497 3.712 8.458 o
-10 -8 -15 0.481 2.687 2.190 59.242 o
-10 -8 -14 5.313 4.529 2.259 53.717 o
-10 -8 -13 71.985 71.502 3.036 20.401 o
-10 -8 -12 173.774 166.961 4.767 7.331 o
-10 -8 -11 5.612 7.763 1.543 106.785 o
-10 -8 -10 54.119 54.881 2.090 36.897 o
-10 -8 -9 4.306 6.250 1.294 149.996 o
-10 -8 -8 76.456 73.174 2.498 25.145 o
-10 -8 -7 18.293 18.751 1.005 144.903 o
-10 -8 -6 69.540 65.471 1.573 40.882 o
-10 -8 -5 30.646 30.635 0.866 116.259 o
-10 -8 -4 40.279 42.748 1.015 83.002 o
-10 -8 -3 181.249 176.207 2.886 11.055 o
-10 -8 -2 42.915 42.648 1.015 80.156 o
-10 -8 -1 37.904 40.558 0.965 89.765 o
-10 -7 -16 30.185 31.143 3.772 18.032 o
-10 -7 -15 13.088 14.710 2.409 44.215 o
-10 -7 -14 9.446 10.650 2.160 55.711 o
-10 -7 -13 118.002 124.571 4.130 10.700 o
-10 -7 -12 0.243 0.279 1.553 118.655 o
-10 -7 -11 20.302 20.394 1.543 82.997 o
-10 -7 -10 37.556 38.399 1.672 57.491 o
-10 -7 -9 5.253 7.853 1.095 191.630 o
-10 -7 -8 244.832 235.438 5.315 5.107 o
-10 -7 -7 2.001 4.111 0.667 499.681 o
-10 -7 -6 162.512 159.357 2.628 13.087 o
-10 -7 -5 43.455 43.266 1.005 79.698 o
-10 -7 -4 42.828 44.380 1.025 78.888 o
-10 -7 -3 95.539 99.301 1.891 26.538 o
-10 -7 -2 45.301 44.490 1.045 75.500 o
-10 -7 -1 105.217 104.944 1.841 24.955 o
-10 -6 -16 1.294 2.190 2.140 61.752 o
-10 -6 -15 35.049 40.339 2.578 32.746 o
-10 -6 -14 148.624 136.077 4.031 9.904 o
-10 -6 -13 41.252 40.429 2.279 37.733 o
-10 -6 -12 44.504 49.048 2.050 41.117 o
-10 -6 -11 22.682 24.992 1.254 101.099 o
-10 -6 -10 36.643 35.174 1.324 74.834 o
-10 -6 -9 30.419 30.357 1.204 91.048 o
-10 -6 -8 2.938 5.146 0.856 315.517 o
-10 -6 -7 4.269 3.961 0.687 426.134 o
-10 -6 -6 150.840 144.438 2.399 15.060 o
-10 -6 -5 90.494 91.468 1.702 30.098 o
-10 -6 -4 75.364 73.184 1.393 40.670 o
-10 -6 -3 28.076 28.555 0.796 130.531 o
-10 -6 -2 103.160 100.575 1.762 26.296 o
-10 -6 -1 77.533 81.276 1.503 37.033 o
-10 -5 -17 31.651 26.634 3.683 18.862 o
-10 -5 -16 0.645 2.478 2.120 63.123 o
-10 -5 -15 135.426 125.268 4.001 10.559 o
-10 -5 -14 40.691 42.897 2.448 34.019 o
-10 -5 -13 107.642 102.645 2.857 17.550 o
-10 -5 -12 18.600 18.642 1.234 114.701 o
-10 -5 -11 22.745 25.430 1.194 106.128 o
-10 -5 -10 16.408 17.408 1.115 135.732 o
-10 -5 -9 185.954 171.470 3.593 9.329 o
-10 -5 -8 1.229 1.413 0.597 687.047 o
-10 -5 -7 48.251 48.541 1.045 70.927 o
-10 -5 -6 109.780 110.438 1.891 23.498 o
-10 -5 -5 95.543 93.687 1.662 29.248 o
-10 -5 -4 95.980 96.643 1.732 28.198 o
-10 -5 -3 184.006 182.637 2.956 10.643 o
-10 -5 -2 6.928 8.779 0.577 405.991 o
-10 -5 -1 125.084 120.431 2.050 19.963 o
-10 -4 -17 37.447 36.030 3.185 23.393 o
-10 -4 -16 62.556 60.235 2.876 23.387 o
-10 -4 -15 34.128 32.158 1.871 53.139 o
-10 -4 -14 6.703 6.450 1.214 159.579 o
-10 -4 -13 2.693 4.967 1.334 147.718 o
-10 -4 -12 11.500 13.516 1.135 150.663 o
-10 -4 -11 306.938 281.540 6.330 3.616 o
-10 -4 -10 296.643 279.629 5.534 4.200 o
-10 -4 -9 22.736 22.295 1.025 126.669 o
-10 -4 -8 77.506 75.483 1.413 39.257 o
-10 -4 -7 129.977 128.752 2.150 18.501 o
-10 -4 -6 84.049 83.924 1.513 34.710 o
-10 -4 -5 74.796 74.379 1.413 40.341 o
-10 -4 -4 19.109 20.234 0.667 194.422 o
-10 -4 -3 41.392 44.012 1.005 81.526 o
-10 -4 -2 122.716 124.173 2.100 19.733 o
-10 -4 -1 76.455 79.335 1.463 38.232 o
-10 -3 -17 0.941 0.050 2.259 55.983 o
-10 -3 -16 25.348 26.853 2.040 51.508 o
-10 -3 -15 23.918 26.923 2.100 49.815 o
-10 -3 -14 4.433 4.409 0.985 242.227 o
-10 -3 -13 64.527 67.959 2.140 32.217 o
-10 -3 -12 89.516 85.128 2.309 24.539 o
-10 -3 -11 107.039 107.124 2.707 18.349 o
-10 -3 -10 33.910 34.786 1.214 83.765 o
-10 -3 -9 124.022 120.959 2.180 19.312 o
-10 -3 -8 38.978 41.932 0.995 85.991 o
-10 -3 -7 97.692 96.673 1.722 27.968 o
-10 -3 -6 60.337 62.136 1.264 51.825 o
-10 -3 -5 136.815 136.714 2.279 16.912 o
-10 -3 -4 217.000 211.411 3.344 8.327 o
-10 -3 -3 182.104 174.167 2.857 11.136 o
-10 -3 -2 170.220 174.366 2.817 11.765 o
-10 -3 -1 8.199 9.037 0.547 397.542 o
-10 -2 -17 3.816 2.200 2.488 45.273 o
-10 -2 -16 116.716 110.269 3.235 14.646 o
-10 -2 -15 9.570 13.138 1.792 76.582 o
-10 -2 -14 47.989 47.734 1.811 46.300 o
-10 -2 -13 39.296 43.007 1.841 49.712 o
-10 -2 -12 191.945 186.280 4.330 7.562 o
-10 -2 -11 74.565 72.945 1.592 37.786 o
-10 -2 -10 81.069 78.210 1.573 35.488 o
-10 -2 -9 78.513 79.385 1.553 36.312 o
-10 -2 -8 15.819 17.069 0.657 224.916 o
-10 -2 -7 21.281 22.245 0.687 176.264 o
-10 -2 -6 198.610 196.969 3.155 9.430 o
-10 -2 -5 78.550 77.126 1.413 38.657 o
-10 -2 -4 25.945 27.600 0.746 142.601 o
-10 -2 -3 36.224 35.711 0.876 100.883 o
-10 -2 -2 84.784 85.446 1.543 33.946 o
-10 -2 -1 384.097 374.441 5.753 3.115 o
-10 -1 -17 12.006 13.447 2.299 48.531 o
-10 -1 -16 83.757 88.382 3.075 18.457 o
-10 -1 -15 38.165 43.644 2.010 44.943 o
-10 -1 -14 147.109 147.165 2.916 13.289 o
-10 -1 -13 23.872 26.346 1.115 111.011 o
-10 -1 -12 13.576 13.227 0.816 211.793 o
-10 -1 -11 91.371 92.871 1.991 26.813 o
-10 -1 -10 45.276 45.794 1.105 72.474 o
-10 -1 -9 22.966 23.111 0.776 155.648 o
-10 -1 -8 86.294 83.844 1.533 33.887 o
-10 -1 -7 227.715 222.310 3.543 7.614 o
-10 -1 -6 2.057 2.080 0.428 1017.530 o
-10 -1 -5 132.167 131.071 2.269 17.596 o
-10 -1 -4 236.166 233.099 3.673 7.128 o
-10 -1 -3 152.599 151.843 2.498 14.331 o
-10 -1 -2 411.155 406.748 6.231 2.716 o
-10 -1 -1 66.949 67.879 1.274 47.107 o
-9 -16 -6 48.420 42.310 5.434 8.888 o
-9 -16 -5 7.308 6.718 2.010 65.419 o
-9 -16 -4 17.433 22.534 2.100 53.005 o
-9 -16 -3 44.495 42.569 2.269 36.954 o
-9 -16 -2 22.282 27.809 2.677 33.901 o
-9 -16 -1 15.954 18.692 2.518 39.800 o
-9 -15 -8 35.923 32.009 3.693 18.405 o
-9 -15 -7 24.609 25.957 2.618 34.969 o
-9 -15 -6 2.642 2.518 1.513 119.079 o
-9 -15 -5 2.225 2.080 1.583 110.183 o
-9 -15 -4 7.274 8.530 1.602 97.444 o
-9 -15 -3 18.429 18.025 1.573 83.629 o
-9 -15 -2 20.064 21.807 1.602 78.331 o
-9 -15 -1 13.235 15.099 1.553 92.026 o
-9 -14 -10 6.342 7.505 2.638 39.440 o
-9 -14 -9 25.263 26.853 2.737 32.279 o
-9 -14 -8 49.853 52.502 3.056 23.039 o
-9 -14 -7 2.097 2.319 1.911 76.534 o
-9 -14 -6 32.995 34.358 1.851 53.891 o
-9 -14 -5 18.751 20.752 1.374 98.568 o
-9 -14 -4 43.203 44.639 1.911 45.856 o
-9 -14 -3 10.325 12.730 1.403 113.472 o
-9 -14 -2 18.914 22.484 1.463 89.531 o
-9 -14 -1 23.681 27.739 1.632 71.298 o
-9 -13 -11 2.976 3.593 2.419 47.886 o
-9 -13 -10 7.844 9.525 2.339 48.807 o
-9 -13 -9 3.842 2.100 1.821 82.718 o
-9 -13 -8 14.534 13.924 1.772 74.128 o
-9 -13 -7 4.375 7.375 1.622 99.281 o
-9 -13 -6 26.875 26.087 1.244 95.389 o
-9 -13 -5 106.033 108.278 2.657 18.705 o
-9 -13 -4 16.531 18.373 1.204 122.395 o
-9 -13 -3 47.348 48.680 1.602 52.391 o
-9 -13 -2 0.475 3.115 1.145 209.079 o
-9 -13 -1 216.089 208.485 4.001 7.356 o
-9 -12 -13 11.509 10.670 3.056 29.021 o
-9 -12 -12 35.268 33.402 2.827 28.814 o
-9 -12 -11 40.090 43.166 2.389 35.319 o
-9 -12 -10 56.526 59.499 2.588 27.727 o
-9 -12 -9 21.980 23.827 1.911 59.022 o
-9 -12 -8 20.933 23.031 1.742 68.533 o
-9 -12 -7 27.892 27.301 1.772 61.524 o
-9 -12 -6 34.578 33.293 1.184 85.639 o
-9 -12 -5 51.922 51.706 1.632 48.797 o
-9 -12 -4 14.979 15.935 1.005 159.343 o
-9 -12 -3 20.561 21.160 1.075 126.942 o
-9 -12 -2 107.522 108.020 2.309 20.927 o
-9 -12 -1 27.299 29.411 1.174 98.018 o
-9 -11 -14 7.540 8.331 3.155 27.796 o
-9 -11 -13 1.115 0.906 2.707 38.961 o
-9 -11 -12 3.485 7.704 2.299 52.031 o
-9 -11 -11 19.926 21.180 1.881 62.184 o
-9 -11 -10 89.939 90.313 3.036 18.200 o
-9 -11 -9 77.597 77.066 2.737 22.336 o
-9 -11 -8 56.838 53.975 2.140 35.400 o
-9 -11 -7 26.300 27.201 1.513 76.582 o
-9 -11 -6 25.456 25.450 0.965 123.601 o
-9 -11 -5 63.034 65.491 1.722 40.174 o
-9 -11 -4 61.601 62.505 1.792 39.716 o
-9 -11 -3 5.877 7.833 0.866 268.102 o
-9 -11 -2 202.619 193.337 3.683 8.375 o
-9 -11 -1 52.075 52.144 1.393 55.417 o
-9 -10 -14 37.679 38.717 2.926 26.668 o
-9 -10 -13 34.531 36.070 2.369 37.701 o
-9 -10 -12 59.271 55.975 2.409 30.179 o
-9 -10 -11 12.468 15.716 1.951 63.860 o
-9 -10 -10 51.178 51.218 2.289 34.156 o
-9 -10 -9 20.058 20.841 1.463 89.178 o
-9 -10 -8 80.497 79.594 2.638 22.831 o
-9 -10 -7 10.870 12.302 1.194 143.565 o
-9 -10 -6 16.977 16.721 0.776 193.371 o
-9 -10 -5 84.871 82.819 1.682 32.520 o
-9 -10 -4 56.710 59.399 1.354 52.161 o
-9 -10 -3 21.836 21.668 0.836 153.821 o
-9 -10 -2 81.888 78.629 1.662 34.004 o
-9 -10 -1 35.217 35.443 1.045 92.051 o
-9 -9 -15 11.459 13.297 2.608 38.770 o
-9 -9 -14 30.657 31.183 2.608 33.682 o
-9 -9 -13 28.434 29.978 1.981 51.923 o
-9 -9 -12 1.408 2.578 1.483 125.780 o
-9 -9 -11 32.914 32.696 1.821 55.451 o
-9 -9 -10 71.474 71.303 2.339 27.880 o
-9 -9 -9 19.878 21.359 1.463 89.093 o
-9 -9 -8 200.550 189.246 4.389 7.261 o
-9 -9 -7 17.213 17.229 1.174 125.980 o
-9 -9 -6 7.440 7.186 0.537 439.630 o
-9 -9 -5 307.646 285.153 4.976 4.453 o
-9 -9 -4 39.359 39.414 0.946 89.680 o
-9 -9 -3 163.759 156.640 2.687 12.907 o
-9 -9 -2 29.026 29.540 0.826 124.331 o
-9 -9 -1 1.231 0.985 0.398 1346.520 o
-9 -8 -16 9.540 9.615 2.797 34.626 o
-9 -8 -15 61.907 58.792 3.016 22.049 o
-9 -8 -14 29.791 29.202 2.409 38.554 o
-9 -8 -13 38.736 45.246 2.429 34.567 o
-9 -8 -12 18.824 23.668 1.811 65.765 o
-9 -8 -11 46.036 47.237 1.971 42.893 o
-9 -8 -10 60.639 61.091 2.210 32.597 o
-9 -8 -9 81.343 76.797 2.210 27.424 o
-9 -8 -8 28.303 30.088 1.274 88.905 o
-9 -8 -7 107.032 107.641 2.518 19.560 o
-9 -8 -6 101.420 95.678 1.672 27.823 o
-9 -8 -5 8.708 9.973 0.547 379.590 o
-9 -8 -4 34.352 34.895 0.856 105.985 o
-9 -8 -3 172.795 169.728 2.767 11.888 o
-9 -8 -2 16.520 17.069 0.697 211.595 o
-9 -8 -1 116.886 113.554 1.991 21.673 o
-9 -7 -16 37.678 34.318 2.857 27.975 o
-9 -7 -15 0.978 1.374 1.841 83.488 o
-9 -7 -14 33.283 35.661 2.319 39.236 o
-9 -7 -13 32.827 32.556 2.030 48.053 o
-9 -7 -12 27.701 28.187 1.732 63.268 o
-9 -7 -11 100.339 96.305 2.996 17.467 o
-9 -7 -10 2.159 3.175 0.846 343.783 o
-9 -7 -9 0.882 1.782 0.727 491.863 o
-9 -7 -8 62.997 62.266 1.652 42.096 o
-9 -7 -7 82.250 79.475 1.831 31.611 o
-9 -7 -6 28.866 30.078 0.826 124.082 o
-9 -7 -5 155.360 152.629 2.508 14.097 o
-9 -7 -4 225.236 223.703 3.553 7.642 o
-9 -7 -3 154.095 152.609 2.538 14.072 o
-9 -7 -2 12.061 13.307 0.647 272.277 o
-9 -7 -1 78.424 79.295 1.493 37.205 o
-9 -6 -17 24.280 19.946 2.866 30.422 o
-9 -6 -16 12.206 13.864 2.200 52.356 o
-9 -6 -15 136.390 127.478 4.001 10.494 o
-9 -6 -14 89.310 88.741 3.125 17.686 o
-9 -6 -13 85.042 84.740 2.936 19.552 o
-9 -6 -12 53.731 56.324 1.792 43.231 o
-9 -6 -11 11.065 12.043 1.075 165.809 o
-9 -6 -10 143.416 135.868 2.976 13.573 o
-9 -6 -9 92.777 90.064 2.160 25.164 o
-9 -6 -8 43.496 41.673 1.224 70.825 o
-9 -6 -7 66.840 68.735 1.632 40.139 o
-9 -6 -6 164.786 168.056 2.747 12.376 o
-9 -6 -5 137.043 141.392 2.448 15.959 o
-9 -6 -4 328.480 318.097 4.927 4.127 o
-9 -6 -3 211.871 208.883 3.314 8.553 o
-9 -6 -2 29.861 30.008 0.806 123.618 o
-9 -6 -1 3.223 3.872 0.488 710.344 o
-9 -5 -17 2.449 5.414 2.757 37.011 o
-9 -5 -16 6.403 6.758 2.249 53.419 o
-9 -5 -15 2.401 2.438 1.772 88.320 o
-9 -5 -14 72.238 73.761 2.379 27.079 o
-9 -5 -13 32.524 34.328 1.612 64.090 o
-9 -5 -12 5.103 4.389 0.995 233.987 o
-9 -5 -11 12.848 13.008 0.876 201.360 o
-9 -5 -10 128.505 125.955 2.787 15.579 o
-9 -5 -9 29.349 30.516 1.174 94.448 o
-9 -5 -8 132.350 127.498 2.638 15.958 o
-9 -5 -7 109.279 109.393 2.100 22.125 o
-9 -5 -6 85.091 84.939 1.543 33.932 o
-9 -5 -5 49.793 52.323 1.115 65.685 o
-9 -5 -4 152.445 149.683 2.478 14.482 o
-9 -5 -3 93.624 91.896 1.692 29.516 o
-9 -5 -2 73.214 71.701 1.344 42.525 o
-9 -5 -1 12.336 13.516 0.547 302.348 o
-9 -4 -18 5.040 12.093 7.773 4.729 o
-9 -4 -17 22.421 21.230 2.767 32.520 o
-9 -4 -16 17.498 18.652 1.821 67.512 o
-9 -4 -15 42.906 44.221 2.070 41.792 o
-9 -4 -14 147.266 143.681 4.260 9.233 o
-9 -4 -13 57.006 58.733 1.851 40.466 o
-9 -4 -12 0.718 1.891 0.866 358.078 o
-9 -4 -11 204.153 192.192 3.981 7.829 o
-9 -4 -10 244.001 232.302 4.708 5.760 o
-9 -4 -9 178.161 169.469 3.245 10.430 o
-9 -4 -8 121.122 116.639 2.309 19.071 o
-9 -4 -7 95.458 94.543 1.642 29.376 o
-9 -4 -6 6.840 8.749 0.508 457.067 o
-9 -4 -5 47.121 48.182 0.995 73.970 o
-9 -4 -4 249.848 243.480 3.892 6.488 o
-9 -4 -3 2.476 2.996 0.428 924.014 o
-9 -4 -2 46.688 48.670 1.025 73.013 o
-9 -4 -1 60.957 60.206 1.204 53.426 o
-9 -3 -18 16.631 15.039 2.677 35.904 o
-9 -3 -17 84.432 82.022 3.215 17.645 o
-9 -3 -16 19.878 23.469 1.792 66.279 o
-9 -3 -15 12.475 10.729 1.692 82.887 o
-9 -3 -14 1.572 2.618 0.965 280.629 o
-9 -3 -13 32.229 35.482 1.483 70.158 o
-9 -3 -12 58.813 57.857 1.592 45.730 o
-9 -3 -11 124.699 122.133 2.707 16.369 o
-9 -3 -10 50.903 53.935 1.553 50.948 o
-9 -3 -9 234.816 222.708 3.493 7.513 o
-9 -3 -8 39.938 40.578 0.906 90.228 o
-9 -3 -7 28.531 29.122 0.776 130.528 o
-9 -3 -6 31.283 31.621 0.826 117.126 o
-9 -3 -5 94.267 93.468 1.622 29.931 o
-9 -3 -4 97.418 92.802 1.622 29.349 o
-9 -3 -3 25.685 26.007 0.727 147.977 o
-9 -3 -2 99.465 100.226 1.722 27.318 o
-9 -3 -1 728.351 725.512 10.948 0.945 o
-9 -2 -18 7.586 6.848 2.269 52.139 o
-9 -2 -17 23.767 24.405 2.140 48.874 o
-9 -2 -16 67.664 79.275 2.866 22.000 o
-9 -2 -15 134.304 130.732 3.364 12.683 o
-9 -2 -14 50.394 48.660 1.702 48.168 o
-9 -2 -13 255.856 250.855 5.613 4.644 o
-9 -2 -12 7.465 8.052 0.876 250.420 o
-9 -2 -11 42.977 43.276 1.005 80.203 o
-9 -2 -10 4.218 5.434 0.508 594.519 o
-9 -2 -9 37.523 38.737 0.906 94.840 o
-9 -2 -8 29.211 29.540 0.776 128.317 o
-9 -2 -7 69.778 73.403 1.383 42.800 o
-9 -2 -6 36.307 37.294 0.856 100.698 o
-9 -2 -5 125.088 127.259 2.140 19.107 o
-9 -2 -4 24.496 24.325 0.687 159.459 o
-9 -2 -3 57.652 59.549 1.174 56.225 o
-9 -2 -2 229.366 225.694 3.523 7.564 o
-9 -2 -1 72.714 72.886 1.314 42.995 o
-9 -1 -18 3.896 6.897 2.429 46.843 o
-9 -1 -17 22.587 25.181 2.070 51.737 o
-9 -1 -16 4.952 5.992 1.612 100.533 o
-9 -1 -15 7.891 9.595 1.304 135.450 o
-9 -1 -14 23.400 25.470 1.045 119.687 o
-9 -1 -13 170.988 172.794 3.284 10.535 o
-9 -1 -12 39.814 40.688 1.075 81.717 o
-9 -1 -11 32.083 32.427 0.856 112.417 o
-9 -1 -10 102.071 101.988 1.782 26.192 o
-9 -1 -9 68.617 68.705 1.324 45.263 o
-9 -1 -8 70.856 71.174 1.324 43.870 o
-9 -1 -7 40.957 42.380 0.906 87.738 o
-9 -1 -6 297.638 290.886 4.509 4.865 o
-9 -1 -5 117.818 119.087 1.991 21.223 o
-9 -1 -4 327.832 332.619 5.255 3.884 o
-9 -1 -3 70.325 69.004 1.274 45.419 o
-9 -1 -2 199.812 197.855 3.145 9.395 o
-9 -1 -1 780.426 751.569 11.346 0.861 o
-8 -17 -3 55.715 52.771 3.394 19.204 o
-8 -17 -2 51.264 49.655 2.966 24.081 o
-8 -17 -1 16.716 17.895 2.299 46.501 o
-8 -16 -7 99.334 80.440 3.703 13.966 o
-8 -16 -6 55.269 48.262 2.478 30.414 o
-8 -16 -5 4.280 3.892 1.811 82.528 o
-8 -16 -4 73.607 72.318 2.608 24.370 o
-8 -16 -3 1.380 2.667 1.583 110.943 o
-8 -16 -2 8.182 10.311 1.762 81.013 o
-8 -16 -1 7.318 8.151 1.642 93.509 o
-8 -15 -9 13.219 14.890 2.777 34.144 o
-8 -15 -8 52.188 51.556 2.956 24.007 o
-8 -15 -7 13.919 14.332 2.369 45.377 o
-8 -15 -6 20.351 19.846 1.662 74.910 o
-8 -15 -5 136.062 129.020 3.135 13.527 o
-8 -15 -4 3.646 2.896 1.374 140.151 o
-8 -15 -3 62.324 62.843 2.160 32.882 o
-8 -15 -2 3.833 5.842 1.393 133.008 o
-8 -15 -1 24.892 27.639 1.592 72.749 o
-8 -14 -11 12.210 17.677 3.374 23.745 o
-8 -14 -10 47.425 44.669 2.807 26.863 o
-8 -14 -9 12.173 16.880 2.857 32.424 o
-8 -14 -8 9.297 9.067 1.941 67.975 o
-8 -14 -7 60.854 63.609 2.588 26.831 o
-8 -14 -6 12.963 10.978 1.184 141.580 o
-8 -14 -5 17.469 20.414 1.383 99.556 o
-8 -14 -4 23.745 25.420 1.423 85.852 o
-8 -14 -3 74.566 74.866 2.160 29.352 o
-8 -14 -2 47.812 47.396 1.712 49.216 o
-8 -14 -1 74.122 76.787 2.170 29.132 o
-8 -13 -12 15.501 19.060 2.916 30.660 o
-8 -13 -11 49.852 52.800 3.075 22.802 o
-8 -13 -10 24.205 22.195 2.040 52.857 o
-8 -13 -9 45.569 45.654 2.409 33.591 o
-8 -13 -8 15.320 15.795 1.941 62.899 o
-8 -13 -7 13.624 16.462 1.951 63.067 o
-8 -13 -6 16.319 16.064 1.105 139.077 o
-8 -13 -5 2.019 2.259 0.746 436.734 o
-8 -13 -4 52.608 54.353 1.722 45.666 o
-8 -13 -3 27.839 30.506 1.314 86.441 o
-8 -13 -2 105.717 107.343 2.468 20.042 o
-8 -13 -1 71.259 73.324 1.801 35.349 o
-8 -12 -13 10.174 10.182 2.359 47.305 o
-8 -12 -12 21.139 22.563 2.677 34.520 o
-8 -12 -11 20.965 21.140 2.150 50.027 o
-8 -12 -10 21.026 20.742 1.801 65.866 o
-8 -12 -9 100.161 95.320 3.135 16.650 o
-8 -12 -8 3.918 6.410 1.563 107.515 o
-8 -12 -7 1.747 1.901 1.165 199.302 o
-8 -12 -6 61.050 58.583 1.553 45.617 o
-8 -12 -5 5.690 7.684 0.985 223.813 o
-8 -12 -4 10.433 12.411 0.955 194.875 o
-8 -12 -3 45.070 44.709 1.344 63.672 o
-8 -12 -2 32.913 34.208 1.244 83.369 o
-8 -12 -1 113.892 113.534 2.359 19.635 o
-8 -11 -14 2.242 1.463 2.309 52.971 o
-8 -11 -13 11.595 10.530 2.339 47.590 o
-8 -11 -12 66.946 65.302 2.866 22.776 o
-8 -11 -11 7.191 7.962 1.483 111.902 o
-8 -11 -10 62.868 61.161 2.528 27.503 o
-8 -11 -9 60.350 55.289 2.120 34.811 o
-8 -11 -8 93.969 93.837 3.026 17.834 o
-8 -11 -7 13.380 14.641 1.284 121.888 o
-8 -11 -6 3.310 2.946 0.637 513.142 o
-8 -11 -5 12.135 15.049 0.766 228.310 o
-8 -11 -4 20.657 21.926 0.965 139.538 o
-8 -11 -3 1.179 1.851 0.617 641.613 o
-8 -11 -2 75.850 74.936 1.612 36.816 o
-8 -11 -1 167.233 158.292 3.046 11.625 o
-8 -10 -15 1.931 2.618 2.767 37.048 o
-8 -10 -14 11.497 14.770 2.359 46.312 o
-8 -10 -13 0.660 0.318 1.772 90.843 o
-8 -10 -12 65.537 64.943 2.478 27.489 o
-8 -10 -11 5.745 7.564 1.493 113.082 o
-8 -10 -10 54.951 55.458 2.160 35.290 o
-8 -10 -9 64.209 63.520 2.040 34.368 o
-8 -10 -8 46.425 45.555 1.622 52.958 o
-8 -10 -7 117.014 119.167 3.026 15.390 o
-8 -10 -6 33.534 32.765 0.965 101.652 o
-8 -10 -5 156.793 156.739 2.787 12.959 o
-8 -10 -4 47.639 49.705 1.174 66.257 o
-8 -10 -3 92.316 92.135 1.782 28.829 o
-8 -10 -2 102.736 105.482 1.881 24.975 o
-8 -10 -1 52.444 52.860 1.105 63.827 o
-8 -9 -16 7.633 11.456 3.016 30.133 o
-8 -9 -15 27.290 33.472 3.334 22.536 o
-8 -9 -14 1.055 0.946 1.364 150.675 o
-8 -9 -13 6.323 9.037 1.563 102.666 o
-8 -9 -12 23.417 25.519 1.782 64.092 o
-8 -9 -11 4.643 7.952 1.284 148.878 o
-8 -9 -10 75.768 75.991 2.259 27.802 o
-8 -9 -9 67.741 65.829 1.951 34.754 o
-8 -9 -8 3.983 6.221 0.975 243.104 o
-8 -9 -7 32.880 34.129 1.234 84.049 o
-8 -9 -6 103.209 97.758 1.692 27.130 o
-8 -9 -5 247.386 244.087 3.832 6.597 o
-8 -9 -4 40.702 42.131 0.965 85.297 o
-8 -9 -3 45.849 45.386 1.045 74.547 o
-8 -9 -2 130.131 129.190 2.180 18.313 o
-8 -9 -1 52.160 55.349 1.224 59.497 o
-8 -8 -16 36.539 29.948 2.876 28.073 o
-8 -8 -15 3.969 5.902 2.160 58.790 o
-8 -8 -14 75.279 73.294 2.827 21.920 o
-8 -8 -13 35.485 37.791 2.010 46.835 o
-8 -8 -12 48.868 46.988 1.752 47.742 o
-8 -8 -11 63.661 63.699 1.961 35.843 o
-8 -8 -10 7.794 7.933 0.866 252.184 o
-8 -8 -9 15.398 15.815 0.975 163.480 o
-8 -8 -8 76.996 77.793 1.891 32.154 o
-8 -8 -7 223.877 204.464 3.812 7.514 o
-8 -8 -6 78.412 79.903 1.821 32.545 o
-8 -8 -5 136.890 137.361 2.339 16.610 o
-8 -8 -4 21.602 22.175 0.727 169.242 o
-8 -8 -3 2.675 2.598 0.448 875.051 o
-8 -8 -2 231.984 225.943 3.583 7.418 o
-8 -8 -1 47.329 47.406 1.035 72.627 o
-8 -7 -17 15.785 13.994 2.807 33.177 o
-8 -7 -16 7.946 6.350 2.647 38.970 o
-8 -7 -15 180.425 174.943 5.086 6.625 o
-8 -7 -14 9.106 11.416 1.801 76.816 o
-8 -7 -13 37.681 37.194 1.901 49.596 o
-8 -7 -12 11.127 12.242 1.274 130.249 o
-8 -7 -11 66.281 62.136 1.692 40.253 o
-8 -7 -10 35.060 35.204 1.224 81.737 o
-8 -7 -9 2.303 1.344 0.547 727.701 o
-8 -7 -8 12.544 12.790 0.816 219.188 o
-8 -7 -7 69.585 70.149 1.602 39.574 o
-8 -7 -6 164.048 156.580 3.066 11.746 o
-8 -7 -5 125.746 123.327 2.080 19.570 o
-8 -7 -4 7.980 9.465 0.547 397.637 o
-8 -7 -3 402.015 390.863 6.022 2.871 o
-8 -7 -2 180.491 180.756 2.986 10.751 o
-8 -7 -1 1.326 1.314 0.338 1616.450 o
-8 -6 -17 46.935 45.047 3.245 21.555 o
-8 -6 -16 41.986 41.992 2.399 34.849 o
-8 -6 -15 17.763 18.721 1.762 70.881 o
-8 -6 -14 196.111 189.644 5.225 6.093 o
-8 -6 -13 0.478 2.020 0.985 282.306 o
-8 -6 -12 48.337 49.914 1.573 52.531 o
-8 -6 -11 66.405 67.989 1.782 37.699 o
-8 -6 -10 49.933 52.243 1.473 54.151 o
-8 -6 -9 15.491 15.955 0.806 196.477 o
-8 -6 -8 44.465 43.226 1.354 64.219 o
-8 -6 -7 147.056 141.014 2.737 14.128 o
-8 -6 -6 21.060 22.265 0.647 183.173 o
-8 -6 -5 43.790 42.778 0.926 83.140 o
-8 -6 -4 111.243 112.777 1.931 22.852 o
-8 -6 -3 13.659 13.775 0.597 270.933 o
-8 -6 -2 27.702 26.674 0.776 135.885 o
-8 -6 -1 8.222 9.047 0.567 385.195 o
-8 -5 -18 8.876 13.038 3.712 20.104 o
-8 -5 -17 22.506 26.186 2.568 36.474 o
-8 -5 -16 11.035 13.496 1.792 75.395 o
-8 -5 -15 9.389 10.182 1.393 118.454 o
-8 -5 -14 63.501 62.127 2.020 35.035 o
-8 -5 -13 16.516 15.586 1.115 137.711 o
-8 -5 -12 38.805 38.876 1.324 71.413 o
-8 -5 -11 1.602 2.409 0.707 487.825 o
-8 -5 -10 10.332 9.933 0.806 246.904 o
-8 -5 -9 8.830 9.993 0.756 277.895 o
-8 -5 -8 18.344 21.279 0.906 155.831 o
-8 -5 -7 403.240 391.132 6.977 2.548 o
-8 -5 -6 3.384 3.971 0.388 885.859 o
-8 -5 -5 57.623 59.509 1.155 56.769 o
-8 -5 -4 56.230 59.628 1.224 55.731 o
-8 -5 -3 309.224 310.433 4.947 4.333 o
-8 -5 -2 40.460 41.584 0.995 84.439 o
-8 -5 -1 46.487 46.391 0.965 76.615 o
-8 -4 -18 99.747 93.011 3.862 12.925 o
-8 -4 -17 3.470 2.498 1.981 70.544 o
-8 -4 -16 48.082 50.213 2.478 31.466 o
-8 -4 -15 35.111 35.044 1.792 55.002 o
-8 -4 -14 40.586 45.276 1.831 49.048 o
-8 -4 -13 21.565 24.863 1.254 102.826 o
-8 -4 -12 230.147 220.020 4.509 6.293 o
-8 -4 -11 121.416 116.669 2.588 17.463 o
-8 -4 -10 157.568 151.882 2.946 12.528 o
-8 -4 -9 79.564 78.758 1.732 33.620 o
-8 -4 -8 95.757 94.245 1.961 26.268 o
-8 -4 -7 75.809 77.036 1.393 39.865 o
-8 -4 -6 41.093 44.331 0.916 85.879 o
-8 -4 -5 43.631 44.470 0.946 81.483 o
-8 -4 -4 129.322 127.736 2.100 18.872 o
-8 -4 -3 5.458 6.917 0.428 604.194 o
-8 -4 -2 94.781 95.340 1.662 29.236 o
-8 -4 -1 103.862 103.899 1.782 25.737 o
-8 -3 -18 54.679 51.855 2.847 25.051 o
-8 -3 -17 17.264 16.413 1.762 72.006 o
-8 -3 -16 11.986 14.432 1.652 84.934 o
-8 -3 -15 77.719 80.490 2.409 25.457 o
-8 -3 -14 42.210 42.002 1.622 55.944 o
-8 -3 -13 50.258 53.736 1.652 48.533 o
-8 -3 -12 46.531 45.734 1.413 59.846 o
-8 -3 -11 186.559 175.083 3.404 9.668 o
-8 -3 -10 29.480 30.974 1.005 106.851 o
-8 -3 -9 14.476 18.134 0.856 185.625 o
-8 -3 -8 275.257 261.823 4.061 5.734 o
-8 -3 -7 138.670 138.705 2.259 16.765 o
-8 -3 -6 172.515 165.329 2.677 12.256 o
-8 -3 -5 446.695 437.981 6.668 2.369 o
-8 -3 -4 84.689 86.840 1.523 34.036 o
-8 -3 -3 154.006 155.107 2.518 14.070 o
-8 -3 -2 745.886 733.136 11.018 0.920 o
-8 -3 -1 105.415 103.700 1.821 25.181 o
-8 -2 -18 103.747 96.962 3.653 13.634 o
-8 -2 -17 59.504 64.326 2.628 26.453 o
-8 -2 -16 0.462 1.592 1.443 135.426 o
-8 -2 -15 59.995 67.501 2.309 30.551 o
-8 -2 -14 15.534 17.666 1.184 127.774 o
-8 -2 -13 6.654 7.156 0.896 252.196 o
-8 -2 -12 18.401 17.298 0.866 169.172 o
-8 -2 -11 301.218 284.595 4.419 4.926 o
-8 -2 -10 112.746 108.925 1.861 23.401 o
-8 -2 -9 68.307 67.899 1.264 46.701 o
-8 -2 -8 137.829 137.849 2.279 16.781 o
-8 -2 -7 190.531 190.908 3.314 9.473 o
-8 -2 -6 142.074 137.252 2.279 16.462 o
-8 -2 -5 224.765 221.543 3.493 7.766 o
-8 -2 -4 391.457 387.987 5.922 2.970 o
-8 -2 -3 154.180 150.897 2.438 14.472 o
-8 -2 -2 78.190 78.609 1.383 38.972 o
-8 -2 -1 729.503 714.425 10.749 0.962 o
-8 -1 -18 1.210 2.478 1.951 74.020 o
-8 -1 -17 3.500 5.713 1.622 101.280 o
-8 -1 -16 74.941 82.441 2.677 22.908 o
-8 -1 -15 16.733 18.194 0.946 159.996 o
-8 -1 -14 192.130 191.465 3.553 8.932 o
-8 -1 -13 24.030 24.793 0.955 128.646 o
-8 -1 -12 36.614 35.642 0.876 100.317 o
-8 -1 -11 82.023 83.217 1.523 35.220 o
-8 -1 -10 37.041 39.474 0.965 91.620 o
-8 -1 -9 74.419 74.568 1.374 41.078 o
-8 -1 -8 29.984 32.168 0.796 121.737 o
-8 -1 -7 37.068 36.537 0.846 100.680 o
-8 -1 -6 14.105 15.109 0.577 266.468 o
-8 -1 -5 16.540 18.990 0.627 220.494 o
-8 -1 -4 833.776 802.698 12.033 0.765 o
-8 -1 -3 432.691 433.751 6.589 2.454 o
-8 -1 -2 521.730 512.817 7.773 1.782 o
-8 -1 -1 27.017 27.570 0.707 143.572 o
-7 -17 -5 0.257 1.344 2.966 32.571 o
-7 -17 -4 23.133 20.603 2.349 42.794 o
-7 -17 -3 6.438 4.718 1.801 81.351 o
-7 -17 -2 4.514 6.360 1.951 70.865 o
-7 -17 -1 80.173 77.703 3.085 19.068 o
-7 -16 -8 37.161 28.296 2.876 28.098 o
-7 -16 -7 24.901 25.370 2.697 33.257 o
-7 -16 -6 1.367 2.448 1.792 87.315 o
-7 -16 -5 38.580 37.364 2.140 42.233 o
-7 -16 -4 13.278 11.993 1.772 75.726 o
-7 -16 -3 36.757 41.205 2.020 45.526 o
-7 -16 -2 15.088 18.791 1.792 70.790 o
-7 -16 -1 5.863 6.141 1.413 125.503 o
-7 -15 -10 34.486 27.699 3.185 24.017 o
-7 -15 -9 1.187 0.856 2.050 67.561 o
-7 -15 -8 32.633 32.646 2.578 33.827 o
-7 -15 -7 14.915 16.542 2.120 54.274 o
-7 -15 -6 56.678 55.040 1.991 38.209 o
-7 -15 -5 36.328 38.458 1.772 54.362 o
-7 -15 -4 0.508 0.647 1.334 159.259 o
-7 -15 -3 39.480 41.474 1.821 50.588 o
-7 -15 -2 7.819 9.445 1.304 135.777 o
-7 -15 -1 133.270 134.495 3.195 13.293 o
-7 -14 -11 34.272 30.327 2.667 31.980 o
-7 -14 -10 1.978 2.996 2.488 45.611 o
-7 -14 -9 12.343 12.172 1.971 63.737 o
-7 -14 -8 81.343 80.042 3.105 18.735 o
-7 -14 -7 92.072 90.602 3.115 17.492 o
-7 -14 -6 107.250 107.263 2.687 18.452 o
-7 -14 -5 26.605 28.615 1.513 75.727 o
-7 -14 -4 8.542 10.540 1.194 152.245 o
-7 -14 -3 31.982 34.507 1.483 70.719 o
-7 -14 -2 40.110 41.374 1.553 59.851 o
-7 -14 -1 3.163 3.712 1.105 207.902 o
-7 -13 -13 15.113 14.621 3.215 25.879 o
-7 -13 -12 5.836 5.176 2.329 50.435 o
-7 -13 -11 33.547 33.084 2.558 34.036 o
-7 -13 -10 3.836 6.917 2.130 60.213 o
-7 -13 -9 8.878 12.262 1.513 102.937 o
-7 -13 -8 78.345 74.020 2.638 23.394 o
-7 -13 -7 92.249 84.511 2.777 20.171 o
-7 -13 -6 27.439 27.500 1.194 97.594 o
-7 -13 -5 29.803 31.362 1.334 82.586 o
-7 -13 -4 49.956 49.695 1.523 53.291 o
-7 -13 -3 63.788 65.988 1.821 38.003 o
-7 -13 -2 169.865 163.289 3.165 11.076 o
-7 -13 -1 109.346 113.882 2.399 19.818 o
-7 -12 -14 27.627 26.176 2.817 30.477 o
-7 -12 -13 71.710 72.278 3.643 15.837 o
-7 -12 -12 24.906 22.145 2.150 48.519 o
-7 -12 -11 17.061 16.602 1.831 67.824 o
-7 -12 -10 2.216 5.315 1.821 82.732 o
-7 -12 -9 60.399 62.385 2.458 28.739 o
-7 -12 -8 100.309 102.476 3.334 15.281 o
-7 -12 -7 21.129 22.912 1.403 91.672 o
-7 -12 -6 159.455 154.968 3.284 11.333 o
-7 -12 -5 33.072 35.044 1.125 90.093 o
-7 -12 -4 103.734 101.570 2.001 24.145 o
-7 -12 -3 71.785 71.343 1.592 38.869 o
-7 -12 -2 60.228 59.419 1.383 49.709 o
-7 -12 -1 7.414 9.804 0.746 297.385 o
-7 -11 -15 6.557 8.181 2.538 42.320 o
-7 -11 -14 25.788 25.818 2.448 38.797 o
-7 -11 -13 18.876 19.936 2.309 45.267 o
-7 -11 -12 3.290 4.150 1.573 108.624 o
-7 -11 -11 10.018 11.227 1.712 83.164 o
-7 -11 -10 41.732 41.753 1.811 49.915 o
-7 -11 -9 84.836 85.615 2.558 22.743 o
-7 -11 -8 161.172 152.500 3.852 9.758 o
-7 -11 -7 22.162 24.066 1.433 87.507 o
-7 -11 -6 65.272 63.480 1.443 45.323 o
-7 -11 -5 72.392 76.469 1.662 36.808 o
-7 -11 -4 14.332 15.795 0.737 219.568 o
-7 -11 -3 182.261 177.183 3.085 10.514 o
-7 -11 -2 22.363 26.485 0.965 129.478 o
-7 -11 -1 82.545 83.525 1.592 34.135 o
-7 -10 -16 14.650 19.279 3.842 18.424 o
-7 -10 -15 24.041 27.868 2.906 29.241 o
-7 -10 -14 47.615 47.854 2.518 31.069 o
-7 -10 -13 29.264 29.998 2.110 47.114 o
-7 -10 -12 54.334 53.537 2.010 38.635 o
-7 -10 -11 46.583 47.187 1.722 49.486 o
-7 -10 -10 16.219 17.527 1.324 109.611 o
-7 -10 -9 14.459 13.038 1.125 144.807 o
-7 -10 -8 39.407 41.733 1.583 59.003 o
-7 -10 -7 87.702 83.496 2.200 26.013 o
-7 -10 -6 26.953 26.485 0.776 138.196 o
-7 -10 -5 60.769 57.906 1.165 55.139 o
-7 -10 -4 58.466 58.673 1.204 55.239 o
-7 -10 -3 125.481 124.124 2.120 19.336 o
-7 -10 -2 53.312 54.114 1.224 59.157 o
-7 -10 -1 118.707 119.217 2.100 20.438 o
-7 -9 -16 66.465 63.301 3.314 18.781 o
-7 -9 -15 22.750 23.350 2.239 45.958 o
-7 -9 -14 14.524 13.337 1.931 64.508 o
-7 -9 -13 54.578 54.781 2.090 36.796 o
-7 -9 -12 76.422 79.305 2.369 26.166 o
-7 -9 -11 22.684 25.032 1.324 95.065 o
-7 -9 -10 21.457 21.717 1.264 104.403 o
-7 -9 -9 77.273 73.433 2.070 30.150 o
-7 -9 -8 126.066 117.346 2.618 16.906 o
-7 -9 -7 26.106 27.132 1.055 111.915 o
-7 -9 -6 47.687 47.864 1.264 63.690 o
-7 -9 -5 128.284 128.135 2.170 18.591 o
-7 -9 -4 29.444 31.422 0.866 117.923 o
-7 -9 -3 138.627 140.009 2.359 16.280 o
-7 -9 -2 21.486 22.753 0.737 167.129 o
-7 -9 -1 35.606 38.010 0.955 95.206 o
-7 -8 -17 61.851 54.692 3.464 18.166 o
-7 -8 -16 24.707 30.844 2.966 27.988 o
-7 -8 -15 25.522 29.033 2.329 41.694 o
-7 -8 -14 64.790 62.853 2.359 29.396 o
-7 -8 -13 58.383 57.837 2.120 34.968 o
-7 -8 -12 28.612 29.371 1.413 79.724 o
-7 -8 -11 164.975 154.868 3.643 10.139 o
-7 -8 -10 90.699 90.373 2.200 25.063 o
-7 -8 -9 21.162 21.299 1.035 130.245 o
-7 -8 -8 45.735 42.927 1.224 68.491 o
-7 -8 -7 45.241 48.441 1.294 64.121 o
-7 -8 -6 39.239 39.095 1.165 78.662 o
-7 -8 -5 1.361 1.503 0.338 1579.200 o
-7 -8 -4 130.196 121.337 2.050 19.371 o
-7 -8 -3 0.648 0.309 0.289 2641.480 o
-7 -8 -2 197.313 197.387 3.235 9.310 o
-7 -8 -1 50.076 51.118 1.095 66.601 o
-7 -7 -17 11.788 17.537 2.906 31.416 o
-7 -7 -16 19.764 20.633 2.498 39.337 o
-7 -7 -15 15.544 13.158 1.801 71.724 o
-7 -7 -14 36.915 43.236 2.060 44.016 o
-7 -7 -13 28.882 34.009 1.602 67.053 o
-7 -7 -12 24.335 26.455 1.274 96.105 o
-7 -7 -11 15.425 16.562 1.015 155.160 o
-7 -7 -10 75.920 73.602 1.881 33.000 o
-7 -7 -9 4.673 5.444 0.657 427.293 o
-7 -7 -8 6.315 4.359 0.657 404.995 o
-7 -7 -7 21.461 22.603 0.886 146.799 o
-7 -7 -6 254.061 257.294 4.767 5.393 o
-7 -7 -5 88.206 85.626 1.543 33.065 o
-7 -7 -4 322.228 319.540 4.937 4.172 o
-7 -7 -3 206.941 202.264 3.235 8.934 o
-7 -7 -2 14.582 14.621 0.607 256.016 o
-7 -7 -1 218.954 220.060 3.493 7.928 o
-7 -6 -18 14.367 15.556 3.006 29.340 o
-7 -6 -17 47.623 45.953 3.155 22.425 o
-7 -6 -16 42.246 41.156 2.329 36.333 o
-7 -6 -15 14.180 15.696 1.811 71.149 o
-7 -6 -14 11.489 14.113 1.165 144.667 o
-7 -6 -13 26.879 28.854 1.294 89.886 o
-7 -6 -12 6.710 5.882 0.856 273.712 o
-7 -6 -11 23.617 24.216 1.075 117.409 o
-7 -6 -10 197.215 187.673 3.912 8.169 o
-7 -6 -9 143.413 138.993 2.687 14.609 o
-7 -6 -8 146.697 144.209 2.767 13.942 o
-7 -6 -7 41.154 40.927 1.165 75.907 o
-7 -6 -6 15.287 15.566 0.806 198.507 o
-7 -6 -5 30.199 31.113 0.756 125.748 o
-7 -6 -4 87.107 89.975 1.573 32.457 o
-7 -6 -3 118.030 119.764 2.001 21.096 o
-7 -6 -2 123.528 125.995 2.110 19.496 o
-7 -6 -1 658.036 658.738 9.903 1.140 o
-7 -5 -18 0.254 2.598 3.006 31.647 o
-7 -5 -17 165.778 161.527 5.096 6.938 o
-7 -5 -16 37.026 42.141 2.349 36.934 o
-7 -5 -15 24.135 23.121 1.423 86.654 o
-7 -5 -14 11.217 13.357 1.304 124.583 o
-7 -5 -13 22.926 21.638 1.095 119.205 o
-7 -5 -12 2.290 3.653 0.786 382.884 o
-7 -5 -11 52.072 51.238 1.473 53.311 o
-7 -5 -10 6.674 7.166 0.717 337.463 o
-7 -5 -9 177.680 172.784 3.265 10.338 o
-7 -5 -8 161.774 159.516 3.115 11.636 o
-7 -5 -7 208.671 200.602 3.762 7.993 o
-7 -5 -6 225.048 211.580 3.902 7.280 o
-7 -5 -5 251.197 242.295 3.782 6.599 o
-7 -5 -4 120.789 123.825 2.050 20.248 o
-7 -5 -3 578.915 573.869 8.659 1.461 o
-7 -5 -2 499.371 494.752 7.524 1.910 o
-7 -5 -1 912.610 904.327 13.566 0.622 o
-7 -4 -18 11.027 8.599 2.518 41.931 o
-7 -4 -17 1.851 3.613 1.662 99.811 o
-7 -4 -16 35.310 39.483 1.911 49.751 o
-7 -4 -15 10.907 10.879 1.135 156.311 o
-7 -4 -14 1.351 2.747 0.776 416.652 o
-7 -4 -13 34.256 34.666 1.324 77.225 o
-7 -4 -12 71.765 73.274 1.881 34.004 o
-7 -4 -11 115.707 110.488 2.229 20.433 o
-7 -4 -10 130.655 126.791 2.508 16.730 o
-7 -4 -9 38.721 36.846 1.045 86.729 o
-7 -4 -8 84.763 79.853 1.692 32.769 o
-7 -4 -7 174.909 172.276 3.245 10.498 o
-7 -4 -6 107.252 107.960 1.801 24.720 o
-7 -4 -5 318.205 310.224 4.777 4.353 o
-7 -4 -4 542.872 541.332 8.171 1.634 o
-7 -4 -3 798.243 773.555 11.605 0.824 o
-7 -4 -2 54.994 59.190 1.135 59.035 o
-7 -4 -1 107.208 108.706 1.851 24.291 o
-7 -3 -19 5.711 9.545 3.334 25.079 o
-7 -3 -18 82.160 81.983 3.095 18.674 o
-7 -3 -17 33.660 31.023 1.782 57.074 o
-7 -3 -16 58.527 62.067 2.319 31.157 o
-7 -3 -15 14.374 15.775 1.174 133.878 o
-7 -3 -14 100.111 100.664 2.389 21.575 o
-7 -3 -13 26.117 27.460 1.165 101.979 o
-7 -3 -12 19.469 20.493 0.876 157.935 o
-7 -3 -11 80.399 78.619 1.732 33.435 o
-7 -3 -10 71.481 71.582 1.682 37.440 o
-7 -3 -9 38.748 36.597 1.035 87.395 o
-7 -3 -8 89.319 87.467 1.841 29.225 o
-7 -3 -7 12.369 13.387 0.458 334.428 o
-7 -3 -6 508.936 498.117 7.544 1.875 o
-7 -3 -5 244.162 242.574 3.772 6.744 o
-7 -3 -4 453.298 457.270 6.927 2.243 o
-7 -3 -3 119.000 124.303 2.070 20.302 o
-7 -3 -2 17.551 19.468 0.557 226.492 o
-7 -3 -1 137.520 140.247 2.269 16.752 o
-7 -2 -19 39.705 36.060 3.036 25.075 o
-7 -2 -18 38.688 39.832 2.638 31.091 o
-7 -2 -17 19.204 20.613 1.921 60.715 o
-7 -2 -16 46.306 50.372 1.921 43.560 o
-7 -2 -15 4.075 5.046 1.184 177.744 o
-7 -2 -14 42.722 41.066 1.314 67.884 o
-7 -2 -13 146.727 140.397 2.777 14.015 o
-7 -2 -12 82.027 82.192 1.861 30.993 o
-7 -2 -11 28.146 26.355 0.697 143.004 o
-7 -2 -10 68.092 67.859 1.264 46.804 o
-7 -2 -9 11.512 11.516 0.508 341.173 o
-7 -2 -8 117.325 116.171 1.931 21.840 o
-7 -2 -7 165.235 164.563 2.647 12.738 o
-7 -2 -6 750.936 752.465 11.297 0.889 o
-7 -2 -5 1.111 1.075 0.219 2859.020 o
-7 -2 -4 36.310 34.218 0.766 108.896 o
-7 -2 -3 4.919 5.494 0.398 703.051 o
-7 -2 -2 774.671 758.068 11.376 0.862 o
-7 -2 -1 23.239 24.305 0.607 174.423 o
-7 -1 -19 43.600 38.289 2.767 28.351 o
-7 -1 -18 51.318 55.000 2.628 28.227 o
-7 -1 -17 91.016 90.602 2.727 20.392 o
-7 -1 -16 23.193 22.932 1.423 87.766 o
-7 -1 -15 12.996 14.332 0.896 192.595 o
-7 -1 -14 0.991 1.533 0.458 1081.980 o
-7 -1 -13 29.683 28.684 0.836 122.932 o
-7 -1 -12 128.410 125.865 2.140 18.846 o
-7 -1 -11 46.486 46.450 0.995 75.410 o
-7 -1 -10 63.600 63.689 1.244 50.256 o
-7 -1 -9 120.358 118.620 1.991 20.950 o
-7 -1 -8 293.270 283.282 4.618 4.878 o
-7 -1 -7 171.599 166.712 2.727 12.128 o
-7 -1 -6 110.132 109.055 1.801 24.201 o
-7 -1 -5 226.539 218.816 3.434 7.844 o
-7 -1 -4 158.011 159.506 2.538 13.627 o
-7 -1 -3 137.387 135.540 2.180 17.366 o
-7 -1 -2 52.332 54.522 1.025 65.761 o
-7 -1 -1 89.685 89.398 1.503 32.697 o
-6 -18 -1 8.873 13.665 5.106 10.808 o
-6 -17 -6 7.204 13.606 2.777 35.147 o
-6 -17 -5 9.645 14.999 2.140 55.719 o
-6 -17 -4 70.654 68.267 2.618 24.877 o
-6 -17 -3 38.559 38.050 2.269 38.889 o
-6 -17 -2 1.568 3.762 1.941 74.140 o
-6 -17 -1 102.600 97.639 3.364 15.128 o
-6 -16 -9 6.936 9.306 3.006 30.522 o
-6 -16 -8 23.067 23.559 3.026 27.610 o
-6 -16 -7 1.284 2.448 1.513 121.355 o
-6 -16 -6 9.967 14.054 1.871 70.527 o
-6 -16 -5 231.026 222.469 4.986 5.697 o
-6 -16 -4 23.581 23.300 1.801 63.626 o
-6 -16 -3 43.870 47.804 1.981 43.234 o
-6 -16 -2 78.382 77.056 2.399 25.713 o
-6 -16 -1 26.413 27.530 2.010 52.091 o
-6 -15 -11 30.404 28.615 3.772 18.083 o
-6 -15 -10 76.497 80.340 3.951 13.674 o
-6 -15 -9 91.002 81.694 3.553 15.136 o
-6 -15 -8 110.505 107.323 3.543 13.591 o
-6 -15 -7 2.794 3.732 1.184 185.089 o
-6 -15 -6 3.297 5.046 1.264 160.923 o
-6 -15 -5 45.379 49.825 1.901 44.474 o
-6 -15 -4 67.418 69.512 2.100 32.073 o
-6 -15 -3 39.192 42.877 1.742 53.056 o
-6 -15 -2 254.660 247.660 5.166 5.069 o
-6 -15 -1 13.661 17.029 1.324 114.211 o
-6 -14 -12 5.514 6.718 2.707 37.728 o
-6 -14 -11 0.122 0.906 2.429 48.595 o
-6 -14 -10 103.791 99.082 3.583 13.916 o
-6 -14 -9 32.876 36.667 2.259 40.732 o
-6 -14 -8 13.966 20.254 2.110 54.356 o
-6 -14 -7 33.109 29.142 1.364 78.614 o
-6 -14 -6 17.840 21.289 1.304 106.277 o
-6 -14 -5 37.549 40.767 1.642 58.008 o
-6 -14 -4 32.157 36.348 1.583 65.060 o
-6 -14 -3 26.901 28.137 1.294 90.286 o
-6 -14 -2 11.306 12.760 1.125 154.156 o
-6 -14 -1 51.998 54.791 1.493 51.899 o
-6 -13 -13 10.870 14.601 2.936 31.119 o
-6 -13 -12 12.801 11.635 2.239 50.894 o
-6 -13 -11 100.869 102.078 3.533 14.228 o
-6 -13 -10 101.243 102.307 3.454 14.606 o
-6 -13 -9 39.715 41.902 2.170 40.524 o
-6 -13 -8 0.462 2.160 1.364 150.640 o
-6 -13 -7 13.336 13.317 1.304 120.584 o
-6 -13 -6 29.238 31.282 1.115 98.493 o
-6 -13 -5 0.692 0.498 0.687 573.185 o
-6 -13 -4 10.630 9.734 0.896 217.157 o
-6 -13 -3 154.392 149.086 3.016 12.526 o
-6 -13 -2 4.926 4.379 0.756 357.522 o
-6 -13 -1 66.367 66.655 1.612 41.002 o
-6 -12 -14 20.158 21.986 2.697 34.287 o
-6 -12 -13 29.888 31.939 2.309 40.777 o
-6 -12 -12 76.629 73.164 2.936 20.797 o
-6 -12 -11 21.145 23.171 1.861 62.006 o
-6 -12 -10 95.537 89.368 2.548 21.434 o
-6 -12 -9 41.148 43.654 1.951 45.625 o
-6 -12 -8 19.959 23.569 1.543 81.834 o
-6 -12 -7 0.032 0.856 1.015 275.043 o
-6 -12 -6 11.886 13.018 0.776 234.031 o
-6 -12 -5 24.529 27.211 0.955 124.728 o
-6 -12 -4 7.432 9.445 0.746 299.122 o
-6 -12 -3 119.027 118.699 2.259 19.470 o
-6 -12 -2 151.532 146.737 2.628 14.091 o
-6 -12 -1 88.102 89.537 1.801 29.698 o
-6 -11 -15 70.507 62.823 3.404 17.828 o
-6 -11 -14 36.664 33.183 2.448 35.757 o
-6 -11 -13 14.110 15.507 1.682 80.248 o
-6 -11 -12 12.450 14.770 1.483 99.907 o
-6 -11 -11 117.025 115.902 3.115 15.046 o
-6 -11 -10 50.049 54.522 1.931 41.475 o
-6 -11 -9 56.313 57.707 1.991 37.950 o
-6 -11 -8 108.143 104.974 2.866 17.363 o
-6 -11 -7 19.746 18.960 1.194 116.843 o
-6 -11 -6 86.263 82.281 1.712 31.897 o
-6 -11 -5 32.187 33.989 0.995 100.723 o
-6 -11 -4 268.439 256.538 4.330 5.622 o
-6 -11 -3 76.585 79.226 1.543 37.031 o
-6 -11 -2 249.471 238.185 3.832 6.613 o
-6 -11 -1 33.884 35.343 0.975 98.443 o
-6 -10 -16 6.619 6.231 2.747 36.546 o
-6 -10 -15 1.228 2.986 1.811 85.347 o
-6 -10 -14 127.888 120.053 3.593 12.332 o
-6 -10 -13 13.293 13.655 1.503 97.537 o
-6 -10 -12 59.656 54.194 1.951 38.315 o
-6 -10 -11 21.114 24.634 1.403 90.693 o
-6 -10 -10 45.972 49.914 1.831 46.104 o
-6 -10 -9 31.964 32.735 1.423 74.635 o
-6 -10 -8 80.754 82.540 2.269 26.393 o
-6 -10 -7 68.878 66.416 1.961 34.254 o
-6 -10 -6 122.424 113.195 2.040 20.722 o
-6 -10 -5 245.786 239.558 3.782 6.730 o
-6 -10 -4 109.915 106.089 1.871 23.936 o
-6 -10 -3 162.118 161.318 2.677 12.900 o
-6 -10 -2 14.243 15.537 0.697 231.071 o
-6 -10 -1 8.769 9.794 0.637 333.329 o
-6 -9 -17 17.371 19.707 3.693 19.703 o
-6 -9 -16 45.781 47.257 2.976 24.650 o
-6 -9 -15 57.437 56.324 2.359 31.248 o
-6 -9 -14 63.059 66.347 2.458 28.020 o
-6 -9 -13 10.614 8.828 1.364 121.607 o
-6 -9 -12 50.505 54.224 1.901 42.074 o
-6 -9 -11 155.868 146.896 3.583 10.756 o
-6 -9 -10 4.177 4.678 1.025 227.653 o
-6 -9 -9 1.965 2.896 0.796 386.595 o
-6 -9 -8 182.019 171.609 3.583 9.469 o
-6 -9 -7 76.537 76.757 1.732 34.617 o
-6 -9 -6 125.631 124.183 2.080 19.537 o
-6 -9 -5 1.347 1.821 0.398 1246.110 o
-6 -9 -4 15.625 16.273 0.647 231.314 o
-6 -9 -3 42.393 42.310 0.995 81.823 o
-6 -9 -2 5.898 6.599 0.557 469.085 o
-6 -9 -1 69.751 68.904 1.393 43.480 o
-6 -8 -17 29.166 33.432 2.886 28.604 o
-6 -8 -16 25.282 25.549 2.190 46.495 o
-6 -8 -15 13.223 16.940 1.981 61.563 o
-6 -8 -14 20.134 21.479 1.453 89.553 o
-6 -8 -13 42.710 43.664 1.642 54.579 o
-6 -8 -12 8.622 10.968 1.194 151.414 o
-6 -8 -11 14.348 15.636 1.025 158.355 o
-6 -8 -10 16.736 19.797 0.985 150.950 o
-6 -8 -9 13.987 14.253 0.965 173.448 o
-6 -8 -8 34.441 35.482 1.135 87.531 o
-6 -8 -7 261.264 253.114 4.598 5.489 o
-6 -8 -6 76.207 78.658 1.772 33.894 o
-6 -8 -5 48.339 51.457 1.055 69.246 o
-6 -8 -4 96.895 99.619 1.752 27.566 o
-6 -8 -3 50.016 50.989 1.065 67.711 o
-6 -8 -2 7.169 8.609 0.547 422.807 o
-6 -8 -1 166.834 162.741 2.647 12.701 o
-6 -7 -18 32.591 27.769 3.454 21.026 o
-6 -7 -17 4.665 6.171 2.229 55.035 o
-6 -7 -16 3.805 2.906 1.602 105.003 o
-6 -7 -15 9.465 10.490 1.364 122.190 o
-6 -7 -14 30.648 30.745 1.533 70.553 o
-6 -7 -13 12.306 11.665 0.985 181.119 o
-6 -7 -12 54.167 54.453 1.592 48.315 o
-6 -7 -11 18.278 19.438 1.025 141.124 o
-6 -7 -10 78.037 76.299 1.901 31.955 o
-6 -7 -9 74.088 71.741 1.891 33.490 o
-6 -7 -8 70.117 66.526 1.553 40.874 o
-6 -7 -7 166.112 163.269 3.095 11.425 o
-6 -7 -6 39.950 41.474 1.184 75.848 o
-6 -7 -5 69.026 70.925 1.304 45.011 o
-6 -7 -4 120.970 122.601 2.090 20.062 o
-6 -7 -3 11.517 13.178 0.587 299.448 o
-6 -7 -2 64.740 65.610 1.234 49.453 o
-6 -7 -1 320.733 323.900 5.136 4.048 o
-6 -6 -18 21.486 24.305 2.996 28.230 o
-6 -6 -17 97.448 96.444 3.603 14.182 o
-6 -6 -16 14.470 14.790 1.543 91.754 o
-6 -6 -15 57.726 56.762 2.180 34.167 o
-6 -6 -14 92.773 91.567 2.229 24.405 o
-6 -6 -13 60.679 62.793 1.861 38.587 o
-6 -6 -12 40.044 39.354 1.304 71.121 o
-6 -6 -11 35.440 35.602 1.244 80.026 o
-6 -6 -10 86.855 84.630 1.881 29.534 o
-6 -6 -9 110.525 103.401 2.120 22.199 o
-6 -6 -8 145.375 148.538 3.075 12.780 o
-6 -6 -7 241.383 229.804 4.220 6.376 o
-6 -6 -6 42.795 41.862 1.145 74.837 o
-6 -6 -5 40.553 40.628 0.846 92.390 o
-6 -6 -4 162.815 165.269 2.657 12.818 o
-6 -6 -3 60.142 57.916 1.095 57.237 o
-6 -6 -2 319.929 315.957 4.887 4.241 o
-6 -6 -1 535.703 532.723 8.082 1.674 o
-6 -5 -18 2.839 1.632 2.757 37.247 o
-6 -5 -17 22.794 23.808 2.548 37.126 o
-6 -5 -16 19.677 22.613 1.662 74.368 o
-6 -5 -15 43.738 47.953 1.722 50.537 o
-6 -5 -14 78.868 77.573 1.981 30.598 o
-6 -5 -13 18.248 21.061 1.105 128.511 o
-6 -5 -12 119.510 118.291 2.647 17.224 o
-6 -5 -11 87.597 83.675 1.752 30.976 o
-6 -5 -10 103.570 100.037 2.050 23.872 o
-6 -5 -9 52.961 57.130 1.413 53.054 o
-6 -5 -8 334.321 327.144 5.852 3.538 o
-6 -5 -7 175.404 173.281 3.255 10.437 o
-6 -5 -6 132.300 130.693 2.508 16.451 o
-6 -5 -5 34.452 32.059 0.786 113.213 o
-6 -5 -4 740.396 733.554 11.028 0.924 o
-6 -5 -3 237.328 237.816 3.693 7.028 o
-6 -5 -2 54.616 55.667 1.055 62.734 o
-6 -5 -1 162.518 164.811 2.608 12.998 o
-6 -4 -19 32.786 28.605 3.414 21.412 o
-6 -4 -18 6.132 6.410 2.100 60.944 o
-6 -4 -17 27.927 29.451 1.891 55.745 o
-6 -4 -16 151.305 147.105 3.454 11.309 o
-6 -4 -15 8.066 8.062 1.155 165.713 o
-6 -4 -14 97.336 95.449 2.220 23.614 o
-6 -4 -13 353.995 350.414 6.907 2.882 o
-6 -4 -12 70.713 71.781 1.702 37.303 o
-6 -4 -11 98.561 94.653 1.961 25.786 o
-6 -4 -10 30.133 29.759 0.965 109.978 o
-6 -4 -9 78.666 78.151 1.712 34.190 o
-6 -4 -8 34.533 34.706 1.035 94.098 o
-6 -4 -7 85.718 89.288 1.871 29.415 o
-6 -4 -6 209.707 201.329 3.712 8.041 o
-6 -4 -5 728.071 717.202 10.749 0.963 o
-6 -4 -4 128.498 130.125 2.100 18.835 o
-6 -4 -3 210.347 211.501 3.284 8.610 o
-6 -4 -2 73.653 71.671 1.254 43.872 o
-6 -4 -1 158.003 160.263 2.558 13.540 o
-6 -3 -19 25.079 22.723 2.747 32.417 o
-6 -3 -18 19.311 20.613 2.060 54.305 o
-6 -3 -17 79.081 86.063 2.936 20.007 o
-6 -3 -16 53.851 55.647 1.871 41.483 o
-6 -3 -15 111.559 110.000 2.707 17.854 o
-6 -3 -14 22.565 23.489 1.065 121.306 o
-6 -3 -13 11.641 11.894 0.846 219.092 o
-6 -3 -12 5.722 4.817 0.826 303.106 o
-6 -3 -11 39.793 41.355 1.174 76.528 o
-6 -3 -10 20.311 20.692 0.836 160.687 o
-6 -3 -9 67.677 65.739 1.463 43.553 o
-6 -3 -8 72.609 75.354 1.652 37.060 o
-6 -3 -7 295.130 287.770 5.176 4.425 o
-6 -3 -6 353.361 344.005 5.235 3.648 o
-6 -3 -5 495.240 487.079 7.365 1.964 o
-6 -3 -4 310.812 311.558 4.797 4.408 o
-6 -3 -3 1077.880 1075.420 16.084 0.450 o
-6 -3 -2 189.261 187.484 2.936 10.387 o
-6 -3 -1 879.000 907.144 13.705 0.634 o
-6 -2 -19 35.507 35.184 2.857 28.191 o
-6 -2 -18 18.297 18.045 2.100 53.533 o
-6 -2 -17 22.528 24.415 1.682 70.423 o
-6 -2 -16 15.504 15.875 1.642 81.924 o
-6 -2 -15 6.363 5.434 0.995 223.062 o
-6 -2 -14 46.544 48.411 1.374 60.403 o
-6 -2 -13 8.398 9.067 0.776 278.127 o
-6 -2 -12 3.564 3.026 0.557 605.470 o
-6 -2 -11 81.353 80.161 1.453 36.773 o
-6 -2 -10 337.861 328.408 5.016 3.948 o
-6 -2 -9 37.292 36.070 0.776 104.847 o
-6 -2 -8 246.930 239.588 3.732 6.766 o
-6 -2 -7 125.762 122.909 2.001 20.034 o
-6 -2 -6 168.537 166.981 2.628 12.559 o
-6 -2 -5 324.552 317.739 4.847 4.213 o
-6 -2 -4 201.921 196.243 3.056 9.525 o
-6 -2 -3 6.540 7.714 0.388 582.150 o
-6 -2 -2 452.960 454.224 6.858 2.267 o
-6 -2 -1 624.986 630.362 9.465 1.246 o
-6 -1 -19 27.777 24.683 2.707 32.657 o
-6 -1 -18 6.677 8.639 1.921 70.919 o
-6 -1 -17 10.819 12.511 1.125 156.000 o
-6 -1 -16 95.524 97.260 2.220 23.735 o
-6 -1 -15 85.919 86.989 1.801 30.401 o
-6 -1 -14 1.059 1.702 0.567 750.920 o
-6 -1 -13 21.008 22.334 0.766 165.447 o
-6 -1 -12 48.296 46.600 1.015 72.862 o
-6 -1 -11 54.699 55.000 1.105 61.469 o
-6 -1 -10 132.793 130.454 2.150 18.154 o
-6 -1 -9 33.749 34.985 0.786 111.724 o
-6 -1 -8 194.059 189.057 2.986 10.069 o
-6 -1 -7 307.137 304.402 4.698 4.549 o
-6 -1 -6 3.021 3.553 0.368 989.313 o
-6 -1 -5 459.922 463.590 7.027 2.185 o
-6 -1 -4 444.757 435.751 6.589 2.402 o
-6 -1 -3 12.169 14.959 0.478 319.542 o
-6 -1 -2 923.434 931.439 13.914 0.598 o
-6 -1 -1 153.600 159.178 2.528 13.935 o
-5 -18 -3 22.194 24.614 2.837 30.947 o
-5 -18 -2 1.128 2.767 2.120 62.843 o
-5 -18 -1 85.414 78.280 3.314 17.025 o
-5 -17 -7 11.528 13.884 2.717 35.885 o
-5 -17 -6 16.640 19.806 2.140 52.184 o
-5 -17 -5 62.509 62.833 2.638 26.029 o
-5 -17 -4 5.948 7.186 1.602 99.765 o
-5 -17 -3 24.824 29.322 2.448 38.627 o
-5 -17 -2 5.481 3.782 1.861 77.603 o
-5 -17 -1 4.663 4.001 1.801 83.038 o
-5 -16 -9 91.755 79.295 3.722 14.235 o
-5 -16 -8 15.506 16.572 2.508 40.399 o
-5 -16 -7 118.907 116.101 3.155 14.738 o
-5 -16 -6 33.843 34.288 1.931 50.687 o
-5 -16 -5 11.525 11.127 1.503 101.330 o
-5 -16 -4 2.313 2.498 1.383 141.727 o
-5 -16 -3 40.118 41.504 2.030 44.103 o
-5 -16 -2 117.202 117.734 3.026 15.423 o
-5 -16 -1 23.225 26.306 1.841 61.036 o
-5 -15 -11 49.095 46.421 3.195 21.849 o
-5 -15 -10 146.091 137.769 5.126 7.389 o
-5 -15 -9 1.259 2.030 2.020 69.192 o
-5 -15 -8 6.549 7.136 1.692 89.940 o
-5 -15 -7 0.475 0.537 1.184 201.540 o
-5 -15 -6 7.444 7.146 1.314 137.518 o
-5 -15 -5 8.072 9.097 1.234 147.941 o
-5 -15 -4 51.117 54.403 1.851 43.023 o
-5 -15 -3 12.571 13.516 1.264 127.347 o
-5 -15 -2 32.151 36.418 1.612 63.667 o
-5 -15 -1 1.017 4.648 1.075 227.668 o
-5 -14 -12 55.670 52.701 3.255 20.477 o
-5 -14 -11 26.236 32.218 2.886 29.042 o
-5 -14 -10 42.988 43.285 2.667 29.669 o
-5 -14 -9 4.361 3.334 1.851 79.356 o
-5 -14 -8 30.426 30.277 1.811 57.647 o
-5 -14 -7 162.676 158.680 3.424 10.739 o
-5 -14 -6 23.846 25.579 1.383 88.614 o
-5 -14 -5 24.722 26.475 1.294 93.986 o
-5 -14 -4 100.642 100.983 2.747 18.897 o
-5 -14 -3 32.283 36.289 1.413 73.410 o
-5 -14 -2 27.912 30.735 1.234 91.822 o
-5 -14 -1 23.857 26.594 1.145 108.011 o
-5 -13 -14 6.020 8.380 2.677 38.307 o
-5 -13 -13 78.180 77.215 3.205 18.322 o
-5 -13 -12 50.585 50.452 2.389 32.548 o
-5 -13 -11 12.877 14.969 1.702 79.985 o
-5 -13 -10 18.318 19.179 1.682 75.416 o
-5 -13 -9 65.677 68.735 2.498 26.937 o
-5 -13 -8 82.440 82.650 2.568 23.099 o
-5 -13 -7 22.700 24.723 1.015 125.167 o
-5 -13 -6 80.357 82.052 1.861 31.361 o
-5 -13 -5 199.830 197.049 3.722 8.327 o
-5 -13 -4 55.202 55.757 1.533 49.126 o
-5 -13 -3 80.315 81.993 1.712 33.316 o
-5 -13 -2 210.034 200.861 3.513 8.376 o
-5 -13 -1 41.665 42.688 1.204 72.826 o
-5 -12 -15 38.244 35.104 3.563 19.351 o
-5 -12 -14 58.699 57.339 2.946 23.166 o
-5 -12 -13 66.428 65.082 2.598 25.856 o
-5 -12 -12 11.372 12.123 1.533 97.778 o
-5 -12 -11 72.825 71.622 2.349 27.518 o
-5 -12 -10 29.922 30.436 1.642 65.570 o
-5 -12 -9 15.204 17.756 1.393 103.488 o
-5 -12 -8 84.967 82.630 2.379 24.636 o
-5 -12 -7 56.546 54.473 1.354 53.516 o
-5 -12 -6 10.181 10.461 0.766 259.991 o
-5 -12 -5 290.194 289.632 4.877 4.682 o
-5 -12 -4 57.856 57.697 1.334 52.520 o
-5 -12 -3 10.407 12.242 0.697 275.448 o
-5 -12 -2 65.270 63.470 1.314 48.027 o
-5 -12 -1 167.216 165.637 2.876 11.943 o
-5 -11 -16 0.251 6.250 3.384 24.869 o
-5 -11 -15 80.619 82.580 3.155 18.323 o
-5 -11 -14 139.475 139.690 4.031 10.123 o
-5 -11 -13 2.966 3.125 1.503 119.546 o
-5 -11 -12 59.686 57.877 2.180 33.627 o
-5 -11 -11 17.128 17.029 1.483 92.890 o
-5 -11 -10 13.642 13.466 1.334 116.068 o
-5 -11 -9 0.208 1.672 0.776 452.081 o
-5 -11 -8 78.093 72.567 2.200 28.433 o
-5 -11 -7 243.133 231.247 5.255 5.209 o
-5 -11 -6 211.091 199.069 3.424 8.526 o
-5 -11 -5 30.167 30.576 0.876 116.478 o
-5 -11 -4 78.475 79.873 1.563 36.113 o
-5 -11 -3 94.832 96.514 1.801 27.752 o
-5 -11 -2 5.860 6.768 0.587 443.225 o
-5 -11 -1 102.429 104.765 1.921 24.751 o
-5 -10 -16 24.971 25.440 2.886 29.624 o
-5 -10 -15 26.828 30.217 2.498 36.897 o
-5 -10 -14 9.759 10.540 1.662 87.983 o
-5 -10 -13 150.966 144.338 3.673 10.715 o
-5 -10 -12 23.273 21.359 1.264 101.976 o
-5 -10 -11 20.539 23.668 1.393 92.745 o
-5 -10 -10 94.374 92.911 2.498 21.775 o
-5 -10 -9 122.282 121.715 3.583 12.572 o
-5 -10 -8 34.756 34.288 1.324 76.937 o
-5 -10 -7 57.501 52.343 1.543 48.612 o
-5 -10 -6 48.802 48.879 1.075 69.231 o
-5 -10 -5 83.711 87.128 1.602 33.266 o
-5 -10 -4 33.851 36.736 0.926 100.681 o
-5 -10 -3 47.477 49.347 1.095 69.421 o
-5 -10 -2 153.226 157.018 2.608 13.750 o
-5 -10 -1 39.562 38.856 0.965 88.725 o
-5 -9 -17 31.595 35.164 2.866 28.521 o
-5 -9 -16 50.098 48.770 2.498 30.911 o
-5 -9 -15 1.420 2.857 1.334 153.733 o
-5 -9 -14 16.058 18.105 1.622 81.968 o
-5 -9 -13 88.757 87.845 2.438 23.243 o
-5 -9 -12 62.090 62.933 1.921 37.058 o
-5 -9 -11 92.148 89.288 2.458 22.573 o
-5 -9 -10 51.612 49.426 1.563 51.385 o
-5 -9 -9 12.233 14.203 0.916 191.860 o
-5 -9 -8 29.851 32.059 1.055 101.497 o
-5 -9 -7 10.035 11.376 0.826 237.209 o
-5 -9 -6 25.481 25.360 0.687 154.176 o
-5 -9 -5 107.602 109.582 1.911 23.720 o
-5 -9 -4 194.671 191.674 3.205 9.549 o
-5 -9 -3 35.791 36.826 0.886 100.071 o
-5 -9 -2 119.089 116.420 2.001 21.169 o
-5 -9 -1 273.072 268.939 4.190 5.594 o
-5 -8 -18 22.970 19.349 3.394 22.659 o
-5 -8 -17 74.545 73.642 2.886 21.418 o
-5 -8 -16 61.153 63.271 2.558 27.203 o
-5 -8 -15 11.701 13.138 1.493 100.872 o
-5 -8 -14 97.648 101.331 2.876 18.259 o
-5 -8 -13 0.111 2.170 1.085 236.611 o
-5 -8 -12 12.017 11.326 1.065 165.797 o
-5 -8 -11 93.115 90.084 2.160 25.113 o
-5 -8 -10 148.656 138.117 2.956 13.305 o
-5 -8 -9 57.506 56.384 1.374 52.007 o
-5 -8 -8 30.974 33.283 1.105 95.341 o
-5 -8 -7 41.854 42.011 1.274 69.894 o
-5 -8 -6 123.088 117.684 2.349 18.605 o
-5 -8 -5 35.916 38.737 0.906 97.201 o
-5 -8 -4 128.486 128.951 2.140 18.687 o
-5 -8 -3 451.772 431.979 6.579 2.384 o
-5 -8 -2 103.854 101.879 1.762 26.070 o
-5 -8 -1 257.189 252.169 4.220 5.933 o
-5 -7 -18 7.161 8.042 2.787 35.333 o
-5 -7 -17 59.737 60.932 2.926 23.098 o
-5 -7 -16 48.309 54.582 2.239 35.357 o
-5 -7 -15 84.967 85.914 2.737 21.128 o
-5 -7 -14 13.340 15.268 1.274 122.688 o
-5 -7 -13 84.848 84.690 2.050 27.985 o
-5 -7 -12 236.755 231.685 4.698 5.879 o
-5 -7 -11 68.991 71.323 1.841 35.550 o
-5 -7 -10 34.429 34.388 1.155 86.987 o
-5 -7 -9 82.885 85.118 1.871 30.392 o
-5 -7 -8 10.169 10.261 0.687 291.539 o
-5 -7 -7 79.063 80.758 1.752 33.231 o
-5 -7 -6 19.870 20.384 0.886 155.283 o
-5 -7 -5 11.832 14.372 0.508 317.296 o
-5 -7 -4 42.652 43.395 0.916 84.562 o
-5 -7 -3 83.567 83.864 1.493 35.101 o
-5 -7 -2 765.147 743.448 11.177 0.888 o
-5 -7 -1 498.328 482.112 7.305 1.974 o
-5 -6 -18 6.537 7.962 2.080 61.502 o
-5 -6 -17 49.620 50.123 2.379 32.938 o
-5 -6 -16 115.022 115.484 3.145 15.031 o
-5 -6 -15 8.539 9.644 1.254 142.411 o
-5 -6 -14 41.444 42.489 1.413 64.179 o
-5 -6 -13 13.322 13.835 0.936 183.294 o
-5 -6 -12 32.001 30.068 1.224 87.964 o
-5 -6 -11 162.420 153.365 2.946 12.256 o
-5 -6 -10 158.516 155.744 3.075 11.985 o
-5 -6 -9 469.763 455.289 8.042 1.942 o
-5 -6 -8 17.836 19.259 0.866 167.591 o
-5 -6 -7 66.841 65.381 1.463 43.937 o
-5 -6 -6 37.037 37.961 1.055 87.545 o
-5 -6 -5 237.239 234.054 3.633 7.146 o
-5 -6 -4 105.206 106.039 1.772 25.426 o
-5 -6 -3 37.416 38.488 0.816 100.295 o
-5 -6 -2 968.491 960.741 14.352 0.557 o
-5 -6 -1 11.994 13.586 0.478 331.133 o
-5 -5 -19 36.080 32.158 3.155 24.057 o
-5 -5 -18 44.450 42.420 3.105 23.436 o
-5 -5 -17 55.626 55.518 2.239 33.689 o
-5 -5 -16 37.164 38.976 1.652 58.318 o
-5 -5 -15 4.466 5.106 0.995 235.783 o
-5 -5 -14 100.610 103.849 2.647 19.459 o
-5 -5 -13 70.269 70.139 1.801 36.018 o
-5 -5 -12 74.228 72.557 1.652 36.998 o
-5 -5 -11 155.028 149.344 2.866 12.984 o
-5 -5 -10 56.238 54.751 1.364 53.336 o
-5 -5 -9 370.253 353.699 6.300 3.035 o
-5 -5 -8 121.831 120.391 2.399 18.316 o
-5 -5 -7 209.686 201.110 3.752 7.978 o
-5 -5 -6 149.085 146.299 2.757 13.779 o
-5 -5 -5 35.979 36.597 0.965 95.082 o
-5 -5 -4 50.365 50.432 0.946 71.707 o
-5 -5 -3 140.160 140.148 2.359 16.157 o
-5 -5 -2 754.089 746.702 11.207 0.894 o
-5 -5 -1 34.393 34.865 0.737 113.925 o
-5 -4 -19 6.752 7.395 2.657 38.813 o
-5 -4 -18 3.493 3.424 2.030 66.999 o
-5 -4 -17 118.415 118.590 3.066 15.125 o
-5 -4 -16 2.593 2.647 1.155 197.039 o
-5 -4 -15 25.448 25.251 1.264 96.240 o
-5 -4 -14 274.795 262.460 5.315 4.646 o
-5 -4 -13 90.302 90.005 1.961 27.540 o
-5 -4 -12 5.643 7.415 0.717 350.190 o
-5 -4 -11 272.877 266.999 4.847 5.029 o
-5 -4 -10 19.376 20.135 0.836 165.083 o
-5 -4 -9 26.260 27.261 0.906 125.804 o
-5 -4 -8 95.708 92.752 1.931 26.683 o
-5 -4 -7 209.251 205.230 3.792 7.874 o
-5 -4 -6 115.849 112.051 2.180 20.654 o
-5 -4 -5 600.844 594.591 10.361 1.211 o
-5 -4 -4 921.403 919.098 13.745 0.608 o
-5 -4 -3 179.387 180.328 2.837 11.169 o
-5 -4 -2 246.994 246.625 3.802 6.615 o
-5 -4 -1 510.042 530.862 7.982 1.753 o
-5 -3 -19 27.660 29.929 2.608 34.307 o
-5 -3 -18 45.233 47.436 2.528 31.333 o
-5 -3 -17 33.682 33.661 1.991 48.852 o
-5 -3 -16 16.749 18.284 1.324 108.183 o
-5 -3 -15 25.287 27.042 1.244 96.873 o
-5 -3 -14 6.121 7.256 0.816 291.251 o
-5 -3 -13 233.391 228.381 4.260 6.478 o
-5 -3 -12 193.714 183.025 3.454 9.210 o
-5 -3 -11 2.536 3.434 0.687 472.274 o
-5 -3 -10 23.119 23.260 0.866 143.503 o
-5 -3 -9 37.438 37.851 1.055 87.124 o
-5 -3 -8 152.955 150.419 2.837 13.167 o
-5 -3 -7 18.759 20.443 0.737 183.476 o
-5 -3 -6 232.144 225.813 4.091 6.738 o
-5 -3 -5 1033.380 1017.160 15.178 0.497 o
-5 -3 -4 401.000 409.804 6.201 2.767 o
-5 -3 -3 69.435 69.870 1.194 47.078 o
-5 -3 -2 686.041 697.893 10.451 1.038 o
-5 -3 -1 380.499 384.065 5.783 3.096 o
-5 -2 -19 6.062 4.887 2.289 52.090 o
-5 -2 -18 58.999 61.290 2.727 25.462 o
-5 -2 -17 11.712 13.914 1.513 98.307 o
-5 -2 -16 126.902 127.159 2.966 14.816 o
-5 -2 -15 17.652 20.334 1.085 133.330 o
-5 -2 -14 23.070 23.141 0.737 160.463 o
-5 -2 -13 87.530 86.203 1.533 33.278 o
-5 -2 -12 147.922 140.327 2.299 15.806 o
-5 -2 -11 121.146 116.858 1.961 21.143 o
-5 -2 -10 144.672 145.931 2.389 15.482 o
-5 -2 -9 283.590 278.255 4.310 5.278 o
-5 -2 -8 250.302 245.062 3.931 6.420 o
-5 -2 -7 24.027 24.245 0.577 174.899 o
-5 -2 -6 147.441 145.791 2.309 15.599 o
-5 -2 -5 121.955 122.342 1.971 20.666 o
-5 -2 -4 25.643 26.744 0.587 162.124 o
-5 -2 -3 224.150 228.411 3.613 7.527 o
-5 -2 -2 188.287 193.396 2.986 10.203 o
-5 -2 -1 574.142 604.773 9.047 1.393 o
-5 -1 -20 31.845 32.576 5.166 10.087 o
-5 -1 -19 131.856 127.060 4.140 10.215 o
-5 -1 -18 8.846 7.873 1.334 130.410 o
-5 -1 -17 6.754 7.982 1.005 210.509 o
-5 -1 -16 65.250 68.725 1.672 39.912 o
-5 -1 -15 17.599 19.468 0.886 164.734 o
-5 -1 -14 59.830 60.922 1.284 51.919 o
-5 -1 -13 0.625 0.816 0.368 1706.110 o
-5 -1 -12 1.828 2.080 0.418 1077.940 o
-5 -1 -11 68.204 68.248 1.294 46.099 o
-5 -1 -10 136.724 138.804 2.269 16.878 o
-5 -1 -9 28.217 28.008 0.677 142.258 o
-5 -1 -8 186.601 183.453 2.886 10.684 o
-5 -1 -7 305.107 304.969 4.897 4.433 o
-5 -1 -6 1.039 1.095 0.189 3328.960 o
-5 -1 -5 301.731 300.610 4.598 4.697 o
-5 -1 -4 90.862 90.980 1.503 32.222 o
-5 -1 -3 392.511 401.473 6.051 2.882 o
-5 -1 -2 962.124 1008.890 15.069 0.528 o
-5 -1 -1 388.047 402.488 6.071 2.896 o
-4 -18 -4 46.190 47.207 3.185 22.166 o
-4 -18 -3 81.565 72.308 3.235 18.036 o
-4 -18 -2 6.875 6.808 2.717 37.230 o
-4 -18 -1 31.018 29.152 2.598 34.001 o
-4 -17 -8 147.198 124.124 5.146 7.443 o
-4 -17 -7 1.967 0.886 1.961 73.309 o
-4 -17 -6 21.516 24.245 2.080 51.932 o
-4 -17 -5 83.864 82.570 2.767 21.146 o
-4 -17 -4 67.341 65.829 2.448 27.541 o
-4 -17 -3 17.849 18.353 1.991 58.538 o
-4 -17 -2 16.040 17.677 1.851 66.956 o
-4 -17 -1 41.804 44.350 2.409 34.451 o
-4 -16 -10 5.487 11.187 2.886 33.053 o
-4 -16 -9 5.345 4.877 2.389 48.234 o
-4 -16 -8 3.862 5.414 1.553 109.544 o
-4 -16 -7 17.908 20.155 1.712 73.407 o
-4 -16 -6 132.377 129.608 3.643 11.774 o
-4 -16 -5 15.998 16.661 1.523 90.843 o
-4 -16 -4 30.046 35.552 1.712 60.722 o
-4 -16 -3 37.445 41.414 1.732 54.569 o
-4 -16 -2 36.219 37.493 1.712 56.890 o
-4 -16 -1 70.217 74.468 2.458 26.366 o
-4 -15 -11 45.518 42.688 2.956 25.173 o
-4 -15 -10 10.088 11.605 2.239 51.795 o
-4 -15 -9 6.131 4.718 1.851 77.588 o
-4 -15 -8 130.913 120.799 2.916 14.991 o
-4 -15 -7 15.930 16.880 1.513 91.674 o
-4 -15 -6 5.502 7.654 1.214 161.412 o
-4 -15 -5 6.368 5.912 1.105 188.266 o
-4 -15 -4 56.590 59.230 1.901 39.478 o
-4 -15 -3 189.208 188.788 4.081 8.037 o
-4 -15 -2 137.541 141.860 3.205 12.862 o
-4 -15 -1 60.254 65.640 1.971 36.277 o
-4 -14 -13 38.544 40.200 3.215 22.768 o
-4 -14 -12 34.315 34.895 2.458 35.838 o
-4 -14 -11 128.106 126.881 3.832 11.329 o
-4 -14 -10 15.260 18.672 1.772 71.971 o
-4 -14 -9 74.857 67.909 2.727 23.227 o
-4 -14 -8 1.032 0.448 0.836 389.033 o
-4 -14 -7 177.755 182.229 3.533 9.548 o
-4 -14 -6 204.236 202.772 4.280 7.229 o
-4 -14 -5 48.899 51.726 1.503 53.913 o
-4 -14 -4 76.698 80.778 1.901 31.761 o
-4 -14 -3 38.770 41.076 1.294 71.925 o
-4 -14 -2 69.915 74.090 1.682 37.529 o
-4 -14 -1 54.941 56.652 1.513 49.556 o
-4 -13 -14 33.986 35.761 3.026 25.812 o
-4 -13 -13 22.494 24.345 2.309 43.677 o
-4 -13 -12 11.452 16.502 1.991 62.014 o
-4 -13 -11 11.566 12.760 1.573 93.268 o
-4 -13 -10 63.995 65.690 2.200 31.631 o
-4 -13 -9 127.134 124.970 3.304 13.398 o
-4 -13 -8 142.468 139.680 3.046 13.260 o
-4 -13 -7 59.903 62.953 1.612 43.905 o
-4 -13 -6 35.660 40.419 1.344 72.425 o
-4 -13 -5 47.739 52.552 1.453 55.849 o
-4 -13 -4 142.536 137.809 2.518 15.396 o
-4 -13 -3 31.139 32.088 1.015 102.431 o
-4 -13 -2 58.090 58.713 1.324 52.393 o
-4 -13 -1 200.782 191.545 3.115 9.526 o
-4 -12 -15 67.149 60.982 3.095 20.717 o
-4 -12 -14 14.215 14.999 2.020 59.523 o
-4 -12 -13 132.913 133.111 3.623 11.754 o
-4 -12 -12 190.595 191.625 4.728 6.885 o
-4 -12 -11 54.002 55.438 2.040 37.855 o
-4 -12 -10 0.406 1.473 1.115 224.779 o
-4 -12 -9 40.042 39.344 1.493 62.897 o
-4 -12 -8 10.667 13.018 1.095 161.487 o
-4 -12 -7 38.108 38.558 1.204 78.034 o
-4 -12 -6 198.005 194.810 3.971 7.958 o
-4 -12 -5 116.858 113.573 2.100 20.967 o
-4 -12 -4 8.496 10.321 0.687 309.784 o
-4 -12 -3 215.654 209.102 3.404 8.297 o
-4 -12 -2 107.985 106.089 1.891 24.066 o
-4 -12 -1 14.394 16.194 0.766 210.775 o
-4 -11 -16 38.540 41.305 2.936 26.283 o
-4 -11 -15 3.802 7.216 2.359 49.516 o
-4 -11 -14 2.505 5.524 1.583 107.481 o
-4 -11 -13 73.243 79.275 2.628 23.785 o
-4 -11 -12 49.020 51.497 1.981 41.088 o
-4 -11 -11 0.400 0.378 1.075 244.847 o
-4 -11 -10 54.565 55.906 1.821 42.336 o
-4 -11 -9 190.042 192.600 4.678 6.964 o
-4 -11 -8 131.745 127.438 3.195 13.552 o
-4 -11 -7 2.557 3.105 0.557 648.866 o
-4 -11 -6 40.210 41.743 1.015 83.653 o
-4 -11 -5 153.707 147.423 2.458 14.545 o
-4 -11 -4 117.210 115.952 2.010 21.359 o
-4 -11 -3 53.862 55.169 1.184 59.646 o
-4 -11 -2 140.941 143.910 2.419 15.705 o
-4 -11 -1 56.554 57.319 1.204 56.750 o
-4 -10 -17 23.062 27.619 3.991 16.648 o
-4 -10 -16 45.722 45.216 2.588 30.421 o
-4 -10 -15 40.943 42.897 2.409 34.766 o
-4 -10 -14 110.846 112.190 3.334 14.433 o
-4 -10 -13 6.716 8.151 1.463 115.117 o
-4 -10 -12 43.622 45.435 1.702 51.765 o
-4 -10 -11 142.093 139.362 3.424 11.938 o
-4 -10 -10 61.696 61.390 1.871 38.307 o
-4 -10 -9 28.225 29.023 1.254 91.053 o
-4 -10 -8 43.895 41.215 1.304 67.350 o
-4 -10 -7 147.850 142.686 2.349 15.527 o
-4 -10 -6 53.089 54.672 1.115 62.409 o
-4 -10 -5 19.369 21.130 0.727 180.854 o
-4 -10 -4 69.273 72.059 1.354 43.781 o
-4 -10 -3 143.231 144.457 2.478 15.278 o
-4 -10 -2 29.946 32.278 0.896 113.601 o
-4 -10 -1 170.174 170.455 2.777 11.968 o
-4 -9 -17 34.194 33.591 2.906 27.670 o
-4 -9 -16 30.706 33.462 2.329 39.867 o
-4 -9 -15 6.125 6.947 1.553 105.437 o
-4 -9 -14 23.320 24.962 1.652 71.409 o
-4 -9 -13 45.943 47.685 1.652 51.752 o
-4 -9 -12 48.644 48.431 1.642 50.659 o
-4 -9 -11 56.449 56.752 1.801 42.029 o
-4 -9 -10 2.416 1.513 0.547 716.072 o
-4 -9 -9 256.109 249.352 4.976 5.218 o
-4 -9 -8 123.283 118.958 2.349 18.528 o
-4 -9 -7 12.341 13.745 0.826 214.870 o
-4 -9 -6 9.428 11.028 0.508 378.557 o
-4 -9 -5 26.967 27.311 0.727 142.081 o
-4 -9 -4 16.968 17.428 0.667 214.252 o
-4 -9 -3 49.755 51.447 1.055 68.076 o
-4 -9 -2 73.072 70.875 1.443 41.040 o
-4 -9 -1 341.901 342.741 5.285 3.716 o
-4 -8 -18 7.251 14.233 2.797 34.623 o
-4 -8 -17 28.802 37.772 2.946 27.439 o
-4 -8 -16 20.164 24.076 1.971 57.099 o
-4 -8 -15 157.149 152.728 3.961 9.596 o
-4 -8 -14 16.595 18.652 1.274 113.663 o
-4 -8 -13 71.640 69.432 2.020 32.382 o
-4 -8 -12 14.365 14.571 0.955 173.364 o
-4 -8 -11 106.730 107.661 2.757 18.039 o
-4 -8 -10 25.537 26.764 0.965 121.998 o
-4 -8 -9 15.246 16.681 0.896 177.450 o
-4 -8 -8 137.623 132.872 2.618 15.486 o
-4 -8 -7 46.748 47.326 1.184 67.500 o
-4 -8 -6 46.200 46.082 0.946 77.854 o
-4 -8 -5 80.534 80.778 1.453 36.924 o
-4 -8 -4 111.258 114.429 2.040 21.983 o
-4 -8 -3 11.077 11.934 0.537 332.084 o
-4 -8 -2 52.184 53.398 1.085 64.444 o
-4 -8 -1 84.511 85.586 1.563 33.751 o
-4 -7 -18 16.524 19.468 2.329 45.321 o
-4 -7 -17 15.588 18.861 1.881 65.184 o
-4 -7 -16 19.092 23.210 1.583 79.945 o
-4 -7 -15 52.040 53.079 1.881 42.234 o
-4 -7 -14 14.188 15.298 1.393 106.720 o
-4 -7 -13 191.476 183.742 3.832 8.512 o
-4 -7 -12 194.900 190.281 3.912 8.194 o
-4 -7 -11 61.673 61.390 1.523 45.480 o
-4 -7 -10 71.920 72.965 1.632 37.925 o
-4 -7 -9 43.924 46.560 1.264 66.907 o
-4 -7 -8 45.380 46.013 1.204 68.335 o
-4 -7 -7 24.598 24.017 0.916 132.632 o
-4 -7 -6 224.048 224.887 4.121 6.861 o
-4 -7 -5 113.760 115.086 1.901 22.567 o
-4 -7 -4 334.832 322.357 4.957 4.034 o
-4 -7 -3 159.903 156.142 2.488 13.778 o
-4 -7 -2 2.204 2.020 0.279 1589.670 o
-4 -7 -1 381.697 377.108 5.743 3.125 o
-4 -6 -19 38.687 32.536 3.066 24.956 o
-4 -6 -18 3.755 4.668 2.090 62.959 o
-4 -6 -17 47.805 49.078 2.349 33.944 o
-4 -6 -16 41.277 40.538 1.841 49.411 o
-4 -6 -15 40.374 43.833 2.001 44.466 o
-4 -6 -14 121.869 120.391 2.777 16.282 o
-4 -6 -13 47.871 46.232 1.403 59.225 o
-4 -6 -12 140.252 135.699 2.687 14.918 o
-4 -6 -11 316.184 295.693 5.305 4.109 o
-4 -6 -10 51.058 52.412 1.304 58.660 o
-4 -6 -9 147.881 146.438 2.827 13.590 o
-4 -6 -8 74.341 75.752 1.662 36.365 o
-4 -6 -7 213.073 206.693 3.792 7.766 o
-4 -6 -6 167.294 163.816 3.066 11.446 o
-4 -6 -5 12.450 13.715 0.448 334.460 o
-4 -6 -4 104.164 101.152 1.672 26.828 o
-4 -6 -3 143.520 148.031 2.389 15.489 o
-4 -6 -2 398.551 404.320 6.131 2.817 o
-4 -6 -1 131.492 132.683 2.150 18.171 o
-4 -5 -19 44.660 44.311 2.707 28.723 o
-4 -5 -18 29.705 34.676 2.548 34.797 o
-4 -5 -17 1.147 1.821 2.060 66.697 o
-4 -5 -16 13.293 13.825 1.234 129.787 o
-4 -5 -15 325.658 314.803 6.290 3.412 o
-4 -5 -14 33.641 34.776 1.254 81.716 o
-4 -5 -13 126.918 124.900 2.488 17.205 o
-4 -5 -12 114.605 115.027 2.548 18.337 o
-4 -5 -11 88.233 88.810 1.881 28.869 o
-4 -5 -10 74.055 76.618 1.662 36.325 o
-4 -5 -9 244.485 241.071 4.399 6.027 o
-4 -5 -8 100.072 93.916 1.931 25.874 o
-4 -5 -7 122.186 118.918 2.309 18.858 o
-4 -5 -6 26.909 25.808 0.796 137.186 o
-4 -5 -5 290.394 290.269 5.195 4.445 o
-4 -5 -4 378.767 380.562 5.793 3.112 o
-4 -5 -3 136.161 141.412 2.249 16.905 o
-4 -5 -2 157.628 161.208 2.638 13.276 o
-4 -5 -1 340.572 345.627 5.245 3.735 o
-4 -4 -19 4.724 3.364 2.100 62.247 o
-4 -4 -18 2.644 4.220 2.359 50.280 o
-4 -4 -17 31.110 32.238 1.702 61.500 o
-4 -4 -16 43.193 45.236 1.672 52.970 o
-4 -4 -15 52.162 55.349 1.742 45.152 o
-4 -4 -14 63.655 61.380 1.533 44.497 o
-4 -4 -13 97.043 93.458 1.961 26.124 o
-4 -4 -12 52.618 51.885 1.314 57.572 o
-4 -4 -11 344.646 328.787 5.882 3.449 o
-4 -4 -10 16.317 17.716 0.746 200.331 o
-4 -4 -9 76.105 73.901 1.592 37.195 o
-4 -4 -8 75.333 76.001 1.612 36.811 o
-4 -4 -7 107.234 107.771 2.110 22.410 o
-4 -4 -6 118.830 123.198 2.349 18.746 o
-4 -4 -5 4.356 4.479 0.478 649.281 o
-4 -4 -4 808.131 803.932 12.222 0.773 o
-4 -4 -3 699.921 703.387 10.550 1.013 o
-4 -4 -2 867.014 872.378 13.038 0.676 o
-4 -4 -1 369.298 383.797 5.813 3.151 o
-4 -3 -20 7.684 7.126 4.897 11.806 o
-4 -3 -19 2.069 2.249 2.269 54.738 o
-4 -3 -18 21.576 24.255 1.841 62.474 o
-4 -3 -17 77.552 77.404 2.210 27.995 o
-4 -3 -16 70.055 69.283 1.941 33.959 o
-4 -3 -15 7.951 7.664 0.886 244.534 o
-4 -3 -14 105.401 104.785 2.210 22.082 o
-4 -3 -13 68.691 65.033 1.473 43.116 o
-4 -3 -12 54.972 54.065 1.374 53.910 o
-4 -3 -11 205.742 205.121 4.160 7.362 o
-4 -3 -10 189.766 186.091 3.464 9.264 o
-4 -3 -9 276.700 271.159 4.897 4.918 o
-4 -3 -8 993.612 945.662 16.373 0.491 o
-4 -3 -7 63.887 62.336 1.364 47.833 o
-4 -3 -6 1048.490 1029.670 18.373 0.414 o
-4 -3 -5 165.417 162.731 2.976 11.808 o
-4 -3 -4 35.432 34.358 0.687 115.555 o
-4 -3 -3 287.627 295.653 4.479 4.979 o
-4 -3 -2 282.454 297.475 4.509 5.008 o
-4 -3 -1 285.481 295.574 4.489 4.998 o
-4 -2 -20 67.272 58.434 3.712 15.960 o
-4 -2 -19 15.657 16.980 2.528 39.764 o
-4 -2 -18 50.048 55.767 2.130 36.992 o
-4 -2 -17 14.343 15.945 1.025 157.871 o
-4 -2 -16 43.648 44.858 1.274 67.369 o
-4 -2 -15 27.783 30.416 0.946 115.478 o
-4 -2 -14 5.202 6.270 0.557 492.549 o
-4 -2 -13 145.735 140.954 2.329 15.827 o
-4 -2 -12 144.343 143.193 2.419 15.484 o
-4 -2 -11 40.704 40.688 0.886 90.146 o
-4 -2 -10 511.161 506.447 7.654 1.838 o
-4 -2 -9 200.829 199.597 3.115 9.390 o
-4 -2 -8 30.984 30.337 0.647 133.731 o
-4 -2 -7 3.389 3.165 0.239 1320.180 o
-4 -2 -6 325.744 321.073 4.897 4.156 o
-4 -2 -5 278.855 278.176 4.230 5.410 o
-4 -2 -4 94.470 96.444 1.592 29.875 o
-4 -2 -3 132.340 138.366 2.180 17.688 o
-4 -2 -2 289.816 304.372 4.598 4.811 o
-4 -2 -1 2229.460 2252.710 33.621 0.108 o
-4 -1 -20 11.036 13.506 3.245 25.826 o
-4 -1 -19 26.432 30.546 1.871 57.016 o
-4 -1 -18 121.818 128.214 2.926 15.285 o
-4 -1 -17 65.619 69.492 1.742 38.415 o
-4 -1 -16 15.817 18.085 0.886 174.181 o
-4 -1 -15 48.366 48.242 1.204 65.194 o
-4 -1 -14 49.081 50.880 1.145 65.763 o
-4 -1 -13 31.142 31.471 0.826 117.575 o
-4 -1 -12 24.724 24.932 0.717 154.019 o
-4 -1 -11 17.833 17.955 0.627 215.580 o
-4 -1 -10 5.398 5.504 0.428 639.047 o
-4 -1 -9 14.512 14.422 0.488 291.608 o
-4 -1 -8 12.350 13.466 0.468 330.595 o
-4 -1 -7 86.840 92.015 1.543 32.619 o
-4 -1 -6 1.930 1.921 0.269 1743.550 o
-4 -1 -5 335.891 344.970 5.225 3.785 o
-4 -1 -4 1242.800 1258.380 20.105 0.318 o
-4 -1 -3 871.308 901.093 13.506 0.647 o
-4 -1 -2 768.672 827.252 12.342 0.786 o
-4 -1 -1 1588.610 1620.890 24.206 0.207 o
-3 -18 -5 5.541 7.116 2.369 48.644 o
-3 -18 -4 4.968 6.619 2.379 48.485 o
-3 -18 -3 26.653 24.922 2.518 36.984 o
-3 -18 -2 18.261 20.981 2.319 44.966 o
-3 -18 -1 11.153 12.899 2.100 57.414 o
-3 -17 -8 14.179 18.532 2.956 30.102 o
-3 -17 -7 1.606 4.170 2.070 65.272 o
-3 -17 -6 25.165 26.853 2.050 51.204 o
-3 -17 -5 4.530 5.195 1.553 108.770 o
-3 -17 -4 12.029 12.720 1.861 70.298 o
-3 -17 -3 10.925 12.401 1.592 92.269 o
-3 -17 -2 23.757 23.668 2.090 50.826 o
-3 -17 -1 49.976 53.278 2.468 31.045 o
-3 -16 -10 150.962 127.129 4.539 8.661 o
-3 -16 -9 27.135 27.271 2.588 35.067 o
-3 -16 -8 112.527 111.682 3.284 14.597 o
-3 -16 -7 60.310 64.017 2.289 31.114 o
-3 -16 -6 9.890 10.889 1.553 98.238 o
-3 -16 -5 20.416 21.847 1.463 88.248 o
-3 -16 -4 62.953 65.759 2.239 31.218 o
-3 -16 -3 11.611 12.222 1.463 104.849 o
-3 -16 -2 127.226 126.154 3.026 14.558 o
-3 -16 -1 2.772 4.130 1.334 148.571 o
-3 -15 -12 91.450 84.381 3.782 13.828 o
-3 -15 -11 121.659 112.021 3.663 12.488 o
-3 -15 -10 2.792 5.852 1.941 72.742 o
-3 -15 -9 43.627 46.032 2.369 34.708 o
-3 -15 -8 14.811 20.294 1.533 89.312 o
-3 -15 -7 68.658 69.721 2.010 33.148 o
-3 -15 -6 117.406 114.917 2.518 18.271 o
-3 -15 -5 20.090 22.036 1.184 114.503 o
-3 -15 -4 5.402 6.400 0.985 229.464 o
-3 -15 -3 41.582 48.760 1.732 50.991 o
-3 -15 -2 59.440 60.693 1.821 40.047 o
-3 -15 -1 136.365 142.895 3.215 12.857 o
-3 -14 -13 50.874 49.198 2.757 26.842 o
-3 -14 -12 28.247 32.686 2.518 35.916 o
-3 -14 -11 3.301 4.379 1.821 82.250 o
-3 -14 -10 16.645 20.324 1.911 62.606 o
-3 -14 -9 20.793 21.986 1.772 67.273 o
-3 -14 -8 14.345 16.203 1.115 142.490 o
-3 -14 -7 46.246 46.689 1.463 58.003 o
-3 -14 -6 34.524 35.214 1.274 79.467 o
-3 -14 -5 32.389 34.527 1.284 81.375 o
-3 -14 -4 81.469 84.750 1.931 29.993 o
-3 -14 -3 163.375 159.039 3.105 11.605 o
-3 -14 -2 36.742 41.444 1.214 77.453 o
-3 -14 -1 7.842 7.763 0.836 264.259 o
-3 -13 -14 50.225 49.914 2.876 25.288 o
-3 -13 -13 108.338 107.641 3.513 13.825 o
-3 -13 -12 7.769 13.357 1.841 74.198 o
-3 -13 -11 95.523 92.811 2.747 19.716 o
-3 -13 -10 5.488 4.847 1.284 150.744 o
-3 -13 -9 11.030 17.378 1.503 98.028 o
-3 -13 -8 27.257 29.968 1.065 106.562 o
-3 -13 -7 43.937 45.873 1.354 63.671 o
-3 -13 -6 47.847 50.501 1.403 57.968 o
-3 -13 -5 127.946 135.241 2.697 15.718 o
-3 -13 -4 177.272 179.064 3.215 10.358 o
-3 -13 -3 14.258 16.442 0.836 194.886 o
-3 -13 -2 15.700 14.322 0.766 208.653 o
-3 -13 -1 2.318 2.210 0.528 740.523 o
-3 -12 -15 18.919 20.294 2.399 42.394 o
-3 -12 -14 16.334 17.109 2.050 56.696 o
-3 -12 -13 0.037 0.816 1.503 126.491 o
-3 -12 -12 67.816 64.654 2.767 23.773 o
-3 -12 -11 47.480 51.337 1.871 44.272 o
-3 -12 -10 16.843 18.781 1.264 114.264 o
-3 -12 -9 224.256 229.416 5.265 5.431 o
-3 -12 -8 41.632 41.693 1.105 77.855 o
-3 -12 -7 62.570 64.346 1.553 43.929 o
-3 -12 -6 19.564 22.991 0.926 146.465 o
-3 -12 -5 36.054 36.995 1.045 89.950 o
-3 -12 -4 174.678 169.211 2.777 11.784 o
-3 -12 -3 78.676 78.380 1.503 37.123 o
-3 -12 -2 103.530 103.322 1.841 25.346 o
-3 -12 -1 95.529 98.783 1.801 27.422 o
-3 -11 -16 3.878 5.136 2.906 33.213 o
-3 -11 -15 4.992 3.026 1.941 72.264 o
-3 -11 -14 46.285 50.880 2.349 34.068 o
-3 -11 -13 23.356 25.848 1.672 69.920 o
-3 -11 -12 34.475 36.955 1.652 60.379 o
-3 -11 -11 24.152 26.604 1.254 97.899 o
-3 -11 -10 99.700 96.902 2.488 21.059 o
-3 -11 -9 50.739 51.547 1.921 41.954 o
-3 -11 -8 84.917 83.734 1.762 31.431 o
-3 -11 -7 12.158 13.078 0.707 253.052 o
-3 -11 -6 81.742 80.062 1.533 35.595 o
-3 -11 -5 126.730 127.348 2.170 18.780 o
-3 -11 -4 103.149 104.337 1.851 25.244 o
-3 -11 -3 159.941 159.337 2.647 13.167 o
-3 -11 -2 185.242 184.558 2.996 10.465 o
-3 -11 -1 127.435 124.561 2.170 18.847 o
-3 -10 -17 50.750 42.907 3.085 23.064 o
-3 -10 -16 24.483 25.649 2.229 45.429 o
-3 -10 -15 6.053 4.429 1.801 81.765 o
-3 -10 -14 44.842 48.262 1.941 43.877 o
-3 -10 -13 1.783 3.762 1.344 149.482 o
-3 -10 -12 90.795 94.245 2.558 21.599 o
-3 -10 -11 26.173 27.649 1.344 87.790 o
-3 -10 -10 597.679 533.470 11.516 1.131 o
-3 -10 -9 273.949 267.446 5.982 4.129 o
-3 -10 -8 39.622 37.085 1.095 82.888 o
-3 -10 -7 266.204 265.376 4.140 5.770 o
-3 -10 -6 10.495 11.476 0.547 339.254 o
-3 -10 -5 17.629 17.577 0.647 213.934 o
-3 -10 -4 87.758 91.458 1.662 31.120 o
-3 -10 -3 130.164 130.026 2.190 18.220 o
-3 -10 -2 122.220 121.586 2.070 20.097 o
-3 -10 -1 35.000 35.711 0.936 99.046 o
-3 -9 -17 19.229 21.618 2.528 38.554 o
-3 -9 -16 61.916 64.625 2.638 25.990 o
-3 -9 -15 2.894 3.344 1.344 147.223 o
-3 -9 -14 9.847 8.351 1.553 99.823 o
-3 -9 -13 129.364 130.812 3.344 12.988 o
-3 -9 -12 73.451 73.951 2.060 30.977 o
-3 -9 -11 86.266 84.471 2.249 25.640 o
-3 -9 -10 53.625 52.820 1.463 52.420 o
-3 -9 -9 2.276 3.484 0.607 577.305 o
-3 -9 -8 122.739 122.262 2.438 17.932 o
-3 -9 -7 89.715 92.204 1.672 30.506 o
-3 -9 -6 368.055 359.651 5.554 3.343 o
-3 -9 -5 119.348 120.849 2.050 20.576 o
-3 -9 -4 58.097 56.035 1.135 58.067 o
-3 -9 -3 250.706 237.319 3.722 6.726 o
-3 -9 -2 172.692 169.658 2.777 11.867 o
-3 -9 -1 60.371 59.748 1.194 54.113 o
-3 -8 -18 4.486 3.703 2.379 49.023 o
-3 -8 -17 47.076 44.072 2.618 29.809 o
-3 -8 -16 20.969 23.419 1.851 62.532 o
-3 -8 -15 56.455 58.733 2.150 34.764 o
-3 -8 -14 8.120 8.878 1.055 187.774 o
-3 -8 -13 67.257 67.909 2.080 32.575 o
-3 -8 -12 25.219 26.107 1.115 108.887 o
-3 -8 -11 133.302 127.139 2.747 15.401 o
-3 -8 -10 26.072 28.256 1.075 109.176 o
-3 -8 -9 29.951 30.466 0.965 109.668 o
-3 -8 -8 79.074 78.201 1.662 34.774 o
-3 -8 -7 216.436 215.691 3.981 7.302 o
-3 -8 -6 1.159 2.100 0.338 1552.660 o
-3 -8 -5 551.813 535.689 8.122 1.628 o
-3 -8 -4 58.025 59.479 1.125 57.304 o
-3 -8 -3 54.377 59.927 1.174 58.096 o
-3 -8 -2 254.281 252.049 3.921 6.298 o
-3 -8 -1 340.231 327.164 5.066 3.906 o
-3 -7 -18 29.890 32.895 2.429 37.645 o
-3 -7 -17 58.126 60.564 2.558 27.832 o
-3 -7 -16 4.582 7.664 1.304 145.518 o
-3 -7 -15 249.921 242.843 5.643 4.714 o
-3 -7 -14 0.625 1.742 1.075 238.945 o
-3 -7 -13 177.571 173.361 3.623 9.490 o
-3 -7 -12 120.412 120.879 2.647 17.051 o
-3 -7 -11 35.266 35.672 1.055 91.226 o
-3 -7 -10 0.389 1.553 0.637 649.166 o
-3 -7 -9 131.753 130.563 2.538 16.357 o
-3 -7 -8 164.399 161.557 3.026 11.736 o
-3 -7 -7 332.334 319.013 5.703 3.659 o
-3 -7 -6 162.421 157.715 2.518 13.485 o
-3 -7 -5 308.906 307.209 4.738 4.489 o
-3 -7 -4 86.745 83.257 1.463 34.699 o
-3 -7 -3 179.485 174.396 2.767 11.470 o
-3 -7 -2 305.145 315.300 4.827 4.427 o
-3 -7 -1 29.438 30.486 0.727 130.935 o
-3 -6 -19 4.357 3.424 2.936 32.603 o
-3 -6 -18 3.398 3.394 2.050 65.809 o
-3 -6 -17 0.088 0.557 1.493 128.314 o
-3 -6 -16 4.063 4.917 1.324 146.352 o
-3 -6 -15 75.251 76.608 2.319 27.118 o
-3 -6 -14 58.227 60.096 1.702 43.062 o
-3 -6 -13 132.775 129.508 2.608 15.994 o
-3 -6 -12 99.323 102.147 2.110 23.823 o
-3 -6 -11 61.450 61.898 1.473 46.566 o
-3 -6 -10 31.576 30.854 0.975 105.712 o
-3 -6 -9 192.624 183.284 3.414 9.322 o
-3 -6 -8 17.723 18.045 0.697 201.989 o
-3 -6 -7 4.617 4.907 0.547 542.364 o
-3 -6 -6 245.671 242.683 4.419 5.974 o
-3 -6 -5 481.223 467.850 7.067 2.098 o
-3 -6 -4 231.168 231.626 3.563 7.399 o
-3 -6 -3 185.146 183.742 3.105 10.236 o
-3 -6 -2 398.176 417.527 6.330 2.720 o
-3 -6 -1 370.319 371.107 5.613 3.265 o
-3 -5 -19 97.810 91.020 3.623 14.194 o
-3 -5 -18 23.193 28.485 2.239 45.074 o
-3 -5 -17 31.971 35.343 2.120 45.073 o
-3 -5 -16 61.779 65.719 2.259 31.140 o
-3 -5 -15 3.193 3.762 1.015 240.631 o
-3 -5 -14 135.847 133.211 2.946 14.191 o
-3 -5 -13 47.949 47.555 1.274 63.260 o
-3 -5 -12 69.330 69.203 1.573 40.334 o
-3 -5 -11 3.025 4.529 0.826 336.793 o
-3 -5 -10 157.348 154.211 2.946 12.482 o
-3 -5 -9 175.546 173.351 3.533 9.760 o
-3 -5 -8 391.265 376.113 6.639 2.746 o
-3 -5 -7 105.605 103.033 2.030 23.542 o
-3 -5 -6 820.446 808.490 14.044 0.677 o
-3 -5 -5 791.534 781.617 13.665 0.718 o
-3 -5 -4 52.147 52.960 1.045 65.892 o
-3 -5 -3 1.862 2.249 0.259 1766.220 o
-3 -5 -2 843.394 844.261 13.496 0.678 o
-3 -5 -1 195.346 202.145 3.135 9.491 o
-3 -4 -20 26.053 24.425 5.395 9.427 o
-3 -4 -19 1.169 2.309 2.001 70.523 o
-3 -4 -18 9.801 13.148 2.150 55.557 o
-3 -4 -17 36.216 40.767 1.792 53.168 o
-3 -4 -16 44.484 46.769 1.762 49.271 o
-3 -4 -15 48.027 49.715 1.403 58.093 o
-3 -4 -14 3.682 3.693 0.727 406.649 o
-3 -4 -13 50.459 48.779 1.264 61.483 o
-3 -4 -12 79.277 80.002 1.762 33.136 o
-3 -4 -11 86.256 85.118 1.801 30.525 o
-3 -4 -10 331.386 323.322 5.872 3.561 o
-3 -4 -9 149.815 145.731 2.767 13.717 o
-3 -4 -8 323.024 315.698 5.633 3.778 o
-3 -4 -7 554.497 544.249 9.485 1.422 o
-3 -4 -6 55.147 52.442 1.155 60.575 o
-3 -4 -5 106.699 104.506 2.010 23.445 o
-3 -4 -4 175.362 177.233 3.205 10.487 o
-3 -4 -3 238.447 247.491 3.782 6.796 o
-3 -4 -2 606.459 638.165 9.585 1.255 o
-3 -4 -1 38.820 39.991 0.796 97.986 o
-3 -3 -20 63.693 55.000 4.021 14.299 o
-3 -3 -19 5.496 8.002 1.991 67.251 o
-3 -3 -18 33.214 37.662 1.991 48.291 o
-3 -3 -17 38.312 44.729 1.861 49.134 o
-3 -3 -16 45.896 47.436 1.583 54.026 o
-3 -3 -15 10.615 9.834 0.627 313.889 o
-3 -3 -14 20.153 19.986 0.697 184.827 o
-3 -3 -13 54.399 55.687 1.095 61.727 o
-3 -3 -12 21.806 21.429 0.627 184.618 o
-3 -3 -11 30.168 30.834 0.717 129.487 o
-3 -3 -10 187.838 179.253 3.344 9.688 o
-3 -3 -9 282.770 273.120 4.897 4.839 o
-3 -3 -8 18.830 19.120 0.667 198.799 o
-3 -3 -7 403.296 392.207 6.917 2.565 o
-3 -3 -6 132.466 134.883 2.528 16.187 o
-3 -3 -5 50.876 47.127 1.105 67.202 o
-3 -3 -4 161.138 166.304 3.016 11.805 o
-3 -3 -3 632.383 636.194 9.555 1.222 o
-3 -3 -2 465.968 479.972 7.216 2.095 o
-3 -3 -1 397.862 403.434 6.071 2.843 o
-3 -2 -20 2.975 3.454 3.324 25.663 o
-3 -2 -19 75.331 70.577 2.020 31.490 o
-3 -2 -18 16.791 17.826 1.224 119.953 o
-3 -2 -17 33.502 35.124 1.254 81.679 o
-3 -2 -16 26.291 27.192 0.995 117.089 o
-3 -2 -15 48.851 50.621 1.155 65.691 o
-3 -2 -14 7.713 8.181 0.587 390.314 o
-3 -2 -13 8.086 8.171 0.537 414.627 o
-3 -2 -12 92.451 92.692 1.592 30.709 o
-3 -2 -11 136.017 134.783 2.229 17.289 o
-3 -2 -10 305.626 300.600 4.628 4.633 o
-3 -2 -9 814.359 823.907 12.352 0.755 o
-3 -2 -8 73.515 75.254 1.294 42.574 o
-3 -2 -7 225.051 220.528 3.444 7.845 o
-3 -2 -6 312.413 307.995 5.454 3.997 o
-3 -2 -5 322.623 333.534 5.882 3.581 o
-3 -2 -4 202.254 204.315 3.653 8.294 o
-3 -2 -3 999.111 1033.180 15.447 0.499 o
-3 -2 -2 226.909 223.743 3.414 7.802 o
-3 -2 -1 722.007 743.189 11.098 0.932 o
-3 -1 -20 14.733 15.168 2.070 56.862 o
-3 -1 -19 42.670 48.959 1.981 43.432 o
-3 -1 -18 1.316 2.180 1.075 233.265 o
-3 -1 -17 45.537 48.212 1.374 61.104 o
-3 -1 -16 158.906 163.418 2.797 12.643 o
-3 -1 -15 60.229 63.022 1.383 48.877 o
-3 -1 -14 131.730 129.827 2.229 17.886 o
-3 -1 -13 66.993 64.276 1.264 48.094 o
-3 -1 -12 368.116 362.119 5.564 3.330 o
-3 -1 -11 46.807 43.057 0.946 78.802 o
-3 -1 -10 44.908 41.126 0.836 86.746 o
-3 -1 -9 50.637 50.073 0.995 69.940 o
-3 -1 -8 261.027 265.525 4.081 5.908 o
-3 -1 -7 147.567 147.155 2.319 15.501 o
-3 -1 -6 606.043 616.109 9.286 1.304 o
-3 -1 -5 1230.250 1237.460 18.791 0.341 o
-3 -1 -4 390.878 405.007 6.479 2.735 o
-3 -1 -3 529.549 560.412 8.460 1.599 o
-3 -1 -2 23.294 22.603 0.438 199.761 o
-3 -1 -1 558.259 583.573 8.719 1.482 o
-2 -18 -6 27.524 30.157 6.778 6.050 o
-2 -18 -5 5.835 4.598 2.210 55.841 o
-2 -18 -4 167.012 144.408 4.101 9.097 o
-2 -18 -3 15.547 17.706 2.886 31.319 o
-2 -18 -2 30.489 33.173 2.628 33.138 o
-2 -18 -1 24.725 24.992 2.180 47.088 o
-2 -17 -8 84.150 77.335 3.085 18.775 o
-2 -17 -7 9.737 12.919 2.190 53.827 o
-2 -17 -6 62.547 61.380 2.508 27.801 o
-2 -17 -5 37.336 37.821 1.881 50.261 o
-2 -17 -4 6.498 6.061 1.682 91.476 o
-2 -17 -3 47.175 48.521 2.210 36.909 o
-2 -17 -2 35.134 34.865 2.030 46.847 o
-2 -17 -1 43.913 45.624 1.951 44.357 o
-2 -16 -10 7.411 11.326 2.707 37.024 o
-2 -16 -9 18.034 20.244 1.782 69.002 o
-2 -16 -8 31.634 32.009 1.831 55.827 o
-2 -16 -7 3.664 3.593 1.334 147.008 o
-2 -16 -6 30.284 31.461 1.821 57.011 o
-2 -16 -5 166.977 161.835 3.762 9.663 o
-2 -16 -4 15.042 18.423 1.742 74.160 o
-2 -16 -3 20.071 23.927 1.573 79.468 o
-2 -16 -2 52.029 59.519 2.040 37.837 o
-2 -16 -1 83.224 82.729 2.827 20.692 o
-2 -15 -12 18.311 13.367 2.608 37.478 o
-2 -15 -11 0.860 2.130 1.941 75.096 o
-2 -15 -10 3.742 4.200 1.841 80.308 o
-2 -15 -9 13.825 14.352 1.354 112.587 o
-2 -15 -8 23.017 27.669 1.543 77.300 o
-2 -15 -7 45.131 49.884 1.792 47.526 o
-2 -15 -6 4.579 6.599 1.095 197.424 o
-2 -15 -5 45.387 50.292 1.543 54.841 o
-2 -15 -4 161.845 165.647 3.414 10.668 o
-2 -15 -3 12.820 14.253 1.095 152.838 o
-2 -15 -2 12.940 13.825 1.095 153.116 o
-2 -15 -1 95.206 95.778 2.309 23.098 o
-2 -14 -13 46.115 42.708 2.717 28.479 o
-2 -14 -12 23.657 20.652 2.279 44.797 o
-2 -14 -11 3.731 4.310 1.821 81.944 o
-2 -14 -10 38.404 41.792 2.160 41.145 o
-2 -14 -9 0.750 1.364 0.936 312.169 o
-2 -14 -8 32.886 38.687 1.513 67.047 o
-2 -14 -7 195.761 197.308 3.822 8.248 o
-2 -14 -6 91.589 94.892 2.229 24.339 o
-2 -14 -5 35.587 37.702 1.174 82.656 o
-2 -14 -4 126.727 128.692 2.687 16.083 o
-2 -14 -3 27.976 30.048 1.095 102.875 o
-2 -14 -2 47.644 47.615 1.314 62.041 o
-2 -14 -1 40.452 42.977 1.145 76.528 o
-2 -13 -14 8.746 7.196 2.110 59.122 o
-2 -13 -13 22.372 24.892 2.160 48.554 o
-2 -13 -12 112.758 113.016 3.314 14.405 o
-2 -13 -11 119.629 121.307 3.314 13.827 o
-2 -13 -10 76.000 77.215 2.379 26.266 o
-2 -13 -9 6.910 6.479 0.786 301.684 o
-2 -13 -8 93.438 96.564 2.130 24.873 o
-2 -13 -7 13.792 13.138 0.965 176.407 o
-2 -13 -6 2.323 2.040 0.687 496.509 o
-2 -13 -5 3.743 4.240 0.717 408.529 o
-2 -13 -4 114.680 112.976 2.319 19.836 o
-2 -13 -3 118.817 119.426 2.269 19.396 o
-2 -13 -2 51.700 54.134 1.324 57.150 o
-2 -13 -1 45.422 45.704 1.095 72.784 o
-2 -12 -15 6.813 6.459 2.568 41.515 o
-2 -12 -14 0.258 0.000 1.553 118.850 o
-2 -12 -13 69.943 70.805 2.508 26.070 o
-2 -12 -12 12.890 14.034 1.533 94.873 o
-2 -12 -11 11.158 13.078 1.294 126.393 o
-2 -12 -10 24.275 26.435 1.483 80.648 o
-2 -12 -9 11.264 13.267 0.796 231.534 o
-2 -12 -8 6.170 6.728 0.717 347.543 o
-2 -12 -7 160.036 162.512 3.115 11.646 o
-2 -12 -6 382.072 373.864 6.768 2.748 o
-2 -12 -5 11.464 10.381 0.657 289.113 o
-2 -12 -4 123.829 124.980 2.180 19.130 o
-2 -12 -3 92.393 92.015 1.752 29.134 o
-2 -12 -2 40.199 40.359 1.015 84.465 o
-2 -12 -1 215.944 214.228 3.454 8.142 o
-2 -11 -16 3.944 6.380 3.056 30.044 o
-2 -11 -15 17.830 19.558 2.010 57.346 o
-2 -11 -14 17.999 20.394 1.662 76.529 o
-2 -11 -13 42.979 46.610 1.951 44.503 o
-2 -11 -12 15.467 16.900 1.304 113.625 o
-2 -11 -11 28.872 30.605 1.324 84.598 o
-2 -11 -10 275.289 274.304 6.151 3.975 o
-2 -11 -9 24.520 26.644 0.826 139.401 o
-2 -11 -8 228.488 220.986 4.021 6.947 o
-2 -11 -7 200.093 195.108 3.623 8.527 o
-2 -11 -6 13.734 13.377 0.617 266.025 o
-2 -11 -5 84.836 88.243 1.612 32.737 o
-2 -11 -4 31.465 34.318 0.906 108.103 o
-2 -11 -3 9.106 11.048 0.637 320.697 o
-2 -11 -2 7.193 6.688 0.597 408.012 o
-2 -11 -1 216.305 211.740 3.464 8.149 o
-2 -10 -17 33.598 32.278 4.121 15.238 o
-2 -10 -16 31.595 30.794 2.100 46.534 o
-2 -10 -15 21.203 22.922 1.752 67.831 o
-2 -10 -14 12.495 15.815 1.304 119.829 o
-2 -10 -13 49.573 52.820 1.841 44.053 o
-2 -10 -12 137.761 139.809 3.364 12.322 o
-2 -10 -11 46.561 49.297 1.652 51.104 o
-2 -10 -10 11.286 12.760 0.995 180.823 o
-2 -10 -9 43.809 44.052 1.453 60.597 o
-2 -10 -8 15.226 16.462 0.617 240.849 o
-2 -10 -7 86.309 86.262 1.543 33.456 o
-2 -10 -6 22.677 23.529 0.746 159.860 o
-2 -10 -5 66.460 66.595 1.413 44.830 o
-2 -10 -4 18.462 20.483 0.717 188.249 o
-2 -10 -3 43.317 44.739 0.985 79.938 o
-2 -10 -2 13.304 13.646 0.647 259.569 o
-2 -10 -1 21.073 21.727 0.717 173.777 o
-2 -9 -18 55.215 54.294 5.275 9.188 o
-2 -9 -17 58.574 56.523 2.438 29.797 o
-2 -9 -16 12.943 16.203 1.742 76.529 o
-2 -9 -15 55.870 59.260 2.220 33.597 o
-2 -9 -14 35.732 41.255 1.851 51.213 o
-2 -9 -13 4.806 5.504 1.045 214.718 o
-2 -9 -12 213.428 200.781 4.598 6.610 o
-2 -9 -11 32.787 36.796 1.403 73.304 o
-2 -9 -10 57.311 56.394 1.513 48.563 o
-2 -9 -9 428.735 412.621 7.335 2.305 o
-2 -9 -8 120.284 118.032 1.991 20.993 o
-2 -9 -7 96.019 98.942 1.931 26.122 o
-2 -9 -6 11.811 12.989 0.557 308.099 o
-2 -9 -5 102.454 105.054 1.991 24.159 o
-2 -9 -4 141.274 142.009 2.349 16.042 o
-2 -9 -3 109.429 108.617 1.861 23.897 o
-2 -9 -2 13.593 14.969 0.607 263.103 o
-2 -9 -1 36.965 35.890 0.896 98.365 o
-2 -8 -18 21.816 22.195 2.339 43.229 o
-2 -8 -17 8.653 12.929 1.891 70.393 o
-2 -8 -16 58.163 62.156 2.319 31.216 o
-2 -8 -15 23.497 25.918 1.423 85.852 o
-2 -8 -14 94.398 94.135 2.518 21.543 o
-2 -8 -13 42.056 45.525 1.563 57.206 o
-2 -8 -12 27.042 26.744 1.174 100.307 o
-2 -8 -11 158.995 154.281 3.155 11.753 o
-2 -8 -10 250.420 245.291 4.479 5.818 o
-2 -8 -9 73.137 72.637 1.672 36.980 o
-2 -8 -8 74.347 71.064 1.423 40.900 o
-2 -8 -7 64.195 63.550 1.194 51.078 o
-2 -8 -6 43.180 43.305 0.916 83.990 o
-2 -8 -5 31.623 32.178 0.796 118.158 o
-2 -8 -4 748.585 744.841 11.197 0.901 o
-2 -8 -3 107.973 109.692 1.891 23.808 o
-2 -8 -2 223.165 223.663 3.493 7.779 o
-2 -8 -1 106.268 105.034 1.811 25.022 o
-2 -7 -19 1.955 7.047 3.941 18.298 o
-2 -7 -18 38.549 41.026 2.478 34.009 o
-2 -7 -17 30.836 38.837 2.399 37.509 o
-2 -7 -16 10.848 14.253 1.612 89.555 o
-2 -7 -15 55.016 57.050 1.951 39.207 o
-2 -7 -14 141.857 144.806 3.673 11.031 o
-2 -7 -13 50.513 52.850 1.553 51.383 o
-2 -7 -12 23.299 25.470 1.005 124.118 o
-2 -7 -11 27.553 28.864 0.965 115.693 o
-2 -7 -10 17.654 17.686 0.806 182.154 o
-2 -7 -9 138.949 138.396 2.667 14.998 o
-2 -7 -8 3.505 5.295 0.627 484.827 o
-2 -7 -7 206.391 198.363 3.245 8.992 o
-2 -7 -6 68.212 67.133 1.234 47.488 o
-2 -7 -5 343.070 340.004 5.195 3.763 o
-2 -7 -4 224.580 228.809 3.553 7.597 o
-2 -7 -3 11.458 12.790 0.488 340.671 o
-2 -7 -2 57.304 56.025 1.035 61.265 o
-2 -7 -1 98.045 94.852 1.602 29.205 o
-2 -6 -19 6.909 5.375 2.558 41.916 o
-2 -6 -18 40.743 43.634 2.458 33.745 o
-2 -6 -17 114.371 115.027 3.493 13.451 o
-2 -6 -16 81.962 84.779 2.518 23.507 o
-2 -6 -15 15.781 16.333 1.244 120.836 o
-2 -6 -14 32.799 35.751 1.244 82.670 o
-2 -6 -13 62.185 62.664 1.553 44.390 o
-2 -6 -12 38.343 36.856 1.035 87.733 o
-2 -6 -11 205.420 203.061 3.772 8.025 o
-2 -6 -10 111.265 108.836 2.180 21.359 o
-2 -6 -9 75.988 77.195 1.652 35.867 o
-2 -6 -8 312.821 301.287 5.404 4.052 o
-2 -6 -7 130.190 130.911 2.498 16.654 o
-2 -6 -6 69.667 66.954 1.194 47.631 o
-2 -6 -5 698.083 693.583 10.401 1.031 o
-2 -6 -4 467.583 480.360 7.505 2.027 o
-2 -6 -3 18.563 20.075 0.528 223.226 o
-2 -6 -2 508.716 506.397 7.604 1.854 o
-2 -6 -1 219.978 215.124 3.344 8.196 o
-2 -5 -19 22.949 24.285 2.548 37.050 o
-2 -5 -18 45.916 46.510 2.259 36.392 o
-2 -5 -17 18.014 24.345 1.732 70.622 o
-2 -5 -16 83.937 81.266 2.369 24.969 o
-2 -5 -15 69.448 68.367 1.881 35.163 o
-2 -5 -14 22.102 22.832 0.965 134.591 o
-2 -5 -13 5.768 6.022 0.677 385.358 o
-2 -5 -12 168.084 163.856 3.095 11.329 o
-2 -5 -11 77.466 73.622 1.622 36.396 o
-2 -5 -10 56.786 57.817 1.393 51.496 o
-2 -5 -9 0.890 0.627 0.338 1881.060 o
-2 -5 -8 118.827 116.101 2.249 19.683 o
-2 -5 -7 166.827 167.220 3.085 11.338 o
-2 -5 -6 115.286 119.993 2.299 19.542 o
-2 -5 -5 471.994 459.927 7.047 2.146 o
-2 -5 -4 159.513 165.389 2.777 12.623 o
-2 -5 -3 212.311 213.412 3.294 8.510 o
-2 -5 -2 320.264 325.014 4.927 4.171 o
-2 -5 -1 349.146 359.840 5.444 3.521 o
-2 -4 -20 6.184 11.963 3.862 18.769 o
-2 -4 -19 35.387 40.757 2.787 28.964 o
-2 -4 -18 34.288 34.388 1.901 51.526 o
-2 -4 -17 35.019 37.951 1.762 55.476 o
-2 -4 -16 23.560 24.385 1.274 98.546 o
-2 -4 -15 29.344 30.436 1.055 103.574 o
-2 -4 -14 35.338 34.567 0.866 103.916 o
-2 -4 -13 3.901 4.499 0.478 671.747 o
-2 -4 -12 93.862 93.558 1.622 30.006 o
-2 -4 -11 39.641 39.961 0.846 94.156 o
-2 -4 -10 69.664 71.532 1.602 39.331 o
-2 -4 -9 87.941 88.572 1.831 29.495 o
-2 -4 -8 203.722 200.861 3.663 8.284 o
-2 -4 -7 643.760 629.008 11.287 1.052 o
-2 -4 -6 2.240 2.050 0.388 1125.170 o
-2 -4 -5 166.827 165.916 3.036 11.504 o
-2 -4 -4 118.606 121.476 1.941 21.292 o
-2 -4 -3 1634.980 1595.930 23.788 0.207 o
-2 -4 -2 87.178 91.458 1.463 33.515 o
-2 -4 -1 851.446 893.319 13.367 0.665 o
-2 -3 -20 36.063 32.168 3.245 22.956 o
-2 -3 -19 72.734 74.767 3.056 20.029 o
-2 -3 -18 33.007 33.910 1.374 75.963 o
-2 -3 -17 53.105 57.976 1.652 46.514 o
-2 -3 -16 27.533 28.167 0.985 114.619 o
-2 -3 -15 42.061 42.887 1.065 78.656 o
-2 -3 -14 100.213 99.938 1.801 26.506 o
-2 -3 -13 56.021 55.289 1.105 60.472 o
-2 -3 -12 72.340 69.810 1.383 42.516 o
-2 -3 -11 64.531 64.436 1.184 50.898 o
-2 -3 -10 78.417 79.564 1.374 38.889 o
-2 -3 -9 362.232 357.063 5.464 3.430 o
-2 -3 -8 771.801 776.193 11.595 0.844 o
-2 -3 -7 228.541 226.948 4.051 6.848 o
-2 -3 -6 436.490 426.595 7.475 2.218 o
-2 -3 -5 16.844 17.079 0.617 226.982 o
-2 -3 -4 1150.900 1144.150 19.767 0.351 o
-2 -3 -3 28.113 29.391 0.547 152.317 o
-2 -3 -2 1277.860 1302.460 20.224 0.306 o
-2 -3 -1 924.997 989.067 14.770 0.556 o
-2 -2 -20 9.897 11.934 2.170 54.840 o
-2 -2 -19 8.196 11.963 1.543 100.708 o
-2 -2 -18 18.499 18.761 1.334 104.148 o
-2 -2 -17 76.912 77.822 1.762 33.965 o
-2 -2 -16 20.706 24.066 0.965 136.585 o
-2 -2 -15 21.305 21.707 0.896 147.276 o
-2 -2 -14 64.559 63.112 1.274 49.286 o
-2 -2 -13 58.718 55.727 1.125 58.038 o
-2 -2 -12 305.265 292.379 4.558 4.732 o
-2 -2 -11 22.730 22.583 0.627 177.749 o
-2 -2 -10 45.509 43.674 0.886 82.361 o
-2 -2 -9 242.114 234.353 3.643 7.027 o
-2 -2 -8 104.857 103.232 1.682 26.442 o
-2 -2 -7 349.851 346.881 5.265 3.649 o
-2 -2 -6 1353.800 1350.500 20.224 0.290 o
-2 -2 -5 574.654 570.903 9.913 1.315 o
-2 -2 -4 939.773 986.838 17.059 0.483 o
-2 -2 -3 496.851 518.699 9.077 1.612 o
-2 -2 -2 1129.110 1171.470 17.487 0.394 o
-2 -2 -1 80.170 84.809 1.334 38.047 o
-2 -1 -20 20.338 20.304 2.040 54.795 o
-2 -1 -19 32.883 39.513 1.881 51.742 o
-2 -1 -18 101.217 99.769 2.269 22.435 o
-2 -1 -17 4.916 3.503 0.786 344.215 o
-2 -1 -16 6.608 8.102 0.886 252.884 o
-2 -1 -15 86.126 88.482 1.692 31.469 o
-2 -1 -14 22.177 22.852 0.836 150.805 o
-2 -1 -13 295.106 285.402 4.479 4.950 o
-2 -1 -12 4.873 5.584 0.518 554.738 o
-2 -1 -11 31.182 30.516 0.796 120.912 o
-2 -1 -10 114.506 113.225 1.881 22.726 o
-2 -1 -9 80.469 77.723 1.374 38.526 o
-2 -1 -8 1209.670 1197.600 17.856 0.365 o
-2 -1 -7 240.695 237.279 3.722 6.926 o
-2 -1 -6 137.195 137.152 2.170 17.358 o
-2 -1 -5 841.263 853.597 13.048 0.696 o
-2 -1 -4 264.196 261.495 4.041 5.929 o
-2 -1 -3 5758.210 6011.100 90.672 0.016 o
-2 -1 -2 808.843 860.435 12.889 0.721 o
-2 -1 -1 1638.410 1701.130 25.440 0.191 o
-1 -18 -6 15.779 16.840 4.031 16.823 o
-1 -18 -5 8.285 9.336 2.598 40.041 o
-1 -18 -4 38.469 35.144 2.538 33.377 o
-1 -18 -3 6.470 7.962 2.279 51.894 o
-1 -18 -2 29.141 29.730 2.329 40.704 o
-1 -18 -1 2.444 2.667 1.981 71.082 o
-1 -17 -9 8.233 11.088 4.648 13.029 o
-1 -17 -8 1.638 3.374 1.662 100.188 o
-1 -17 -7 13.618 12.501 1.881 68.156 o
-1 -17 -6 11.501 14.472 1.732 79.039 o
-1 -17 -5 39.731 35.184 1.851 50.811 o
-1 -17 -4 24.064 28.028 2.110 49.212 o
-1 -17 -3 12.313 14.293 1.772 75.592 o
-1 -17 -2 10.504 10.620 1.583 94.658 o
-1 -17 -1 18.163 19.090 1.811 67.544 o
-1 -16 -10 22.600 21.190 1.901 59.833 o
-1 -16 -9 54.131 51.984 2.090 37.255 o
-1 -16 -8 75.960 72.886 2.309 27.417 o
-1 -16 -7 23.707 25.460 1.612 73.303 o
-1 -16 -6 84.737 84.361 2.239 25.978 o
-1 -16 -5 30.834 33.123 1.602 66.043 o
-1 -16 -4 21.041 21.996 1.413 91.489 o
-1 -16 -3 44.580 47.914 1.811 47.555 o
-1 -16 -2 71.596 75.085 2.458 26.128 o
-1 -16 -1 69.378 71.960 2.498 26.187 o
-1 -15 -12 9.950 11.336 2.249 51.471 o
-1 -15 -11 3.811 7.644 2.190 56.998 o
-1 -15 -10 100.412 102.864 2.757 18.769 o
-1 -15 -9 35.186 38.458 1.592 62.042 o
-1 -15 -8 17.292 19.408 1.433 95.777 o
-1 -15 -7 13.477 16.462 1.334 113.802 o
-1 -15 -6 74.203 79.056 2.110 29.680 o
-1 -15 -5 166.818 164.592 3.314 10.769 o
-1 -15 -4 16.960 17.438 1.155 128.918 o
-1 -15 -3 20.893 24.325 1.214 108.084 o
-1 -15 -2 30.137 32.347 1.364 79.917 o
-1 -15 -1 12.634 14.571 1.075 156.513 o
-1 -14 -13 77.271 70.377 4.021 13.481 o
-1 -14 -12 14.773 16.402 2.110 54.792 o
-1 -14 -11 18.777 18.721 1.801 67.852 o
-1 -14 -10 25.870 26.007 1.374 86.879 o
-1 -14 -9 32.144 35.940 1.433 72.617 o
-1 -14 -8 33.387 34.398 1.324 78.163 o
-1 -14 -7 9.076 10.301 1.015 190.758 o
-1 -14 -6 4.180 5.454 0.756 360.650 o
-1 -14 -5 4.759 6.659 0.926 256.363 o
-1 -14 -4 65.252 66.546 1.712 39.511 o
-1 -14 -3 137.211 136.883 2.797 14.618 o
-1 -14 -2 4.212 4.300 0.727 391.323 o
-1 -14 -1 24.506 24.962 0.916 131.684 o
-1 -13 -15 9.830 5.693 4.031 17.245 o
-1 -13 -14 21.717 19.458 3.394 22.744 o
-1 -13 -13 2.037 5.613 1.602 105.529 o
-1 -13 -12 27.241 24.494 1.662 68.274 o
-1 -13 -11 7.040 8.948 1.413 120.837 o
-1 -13 -10 112.641 113.384 2.399 19.515 o
-1 -13 -9 14.495 16.194 1.025 156.982 o
-1 -13 -8 33.503 36.239 1.184 85.188 o
-1 -13 -7 0.426 0.100 0.677 607.570 o
-1 -13 -6 79.998 83.356 1.861 31.299 o
-1 -13 -5 35.249 36.418 1.284 77.638 o
-1 -13 -4 161.067 154.062 2.986 12.181 o
-1 -13 -3 19.362 19.667 0.786 174.126 o
-1 -13 -2 156.541 155.784 2.647 13.459 o
-1 -13 -1 41.330 43.037 1.234 71.643 o
-1 -12 -16 29.510 32.198 5.713 8.370 o
-1 -12 -15 1.784 4.349 2.996 31.584 o
-1 -12 -14 6.578 8.490 3.553 22.143 o
-1 -12 -13 33.988 39.613 1.841 52.654 o
-1 -12 -12 11.086 11.595 1.374 116.979 o
-1 -12 -11 27.157 29.182 1.324 87.246 o
-1 -12 -10 19.052 18.403 0.926 155.156 o
-1 -12 -9 20.258 21.668 1.015 134.470 o
-1 -12 -8 14.795 14.930 0.836 195.974 o
-1 -12 -7 35.071 35.353 1.155 85.680 o
-1 -12 -6 47.562 48.849 1.274 63.081 o
-1 -12 -5 3.264 3.464 0.488 719.865 o
-1 -12 -4 48.599 49.466 1.105 68.089 o
-1 -12 -3 309.542 303.894 4.738 4.500 o
-1 -12 -2 92.518 94.683 1.742 28.951 o
-1 -12 -1 32.058 31.889 0.936 106.988 o
-1 -11 -16 8.816 6.987 2.777 35.404 o
-1 -11 -15 34.281 38.667 3.056 25.223 o
-1 -11 -14 44.129 45.326 3.115 23.215 o
-1 -11 -13 95.528 97.111 2.807 19.091 o
-1 -11 -12 108.184 108.696 2.807 17.577 o
-1 -11 -11 65.243 69.064 2.010 33.989 o
-1 -11 -10 37.300 39.324 1.105 83.699 o
-1 -11 -9 28.511 29.311 0.955 114.266 o
-1 -11 -8 0.706 0.936 0.378 1593.290 o
-1 -11 -7 67.627 68.745 1.513 42.079 o
-1 -11 -6 248.168 240.464 4.001 6.421 o
-1 -11 -5 10.506 11.346 0.617 310.252 o
-1 -11 -4 3.715 4.091 0.557 577.962 o
-1 -11 -3 26.886 30.396 0.906 120.926 o
-1 -11 -2 62.953 65.730 1.334 48.138 o
-1 -11 -1 123.744 127.816 2.190 18.942 o
-1 -10 -17 0.719 0.428 2.687 39.647 o
-1 -10 -16 3.327 3.941 2.438 46.994 o
-1 -10 -15 26.763 24.713 2.976 27.942 o
-1 -10 -14 24.566 27.112 1.324 91.448 o
-1 -10 -13 2.458 1.981 0.906 308.758 o
-1 -10 -12 2.756 3.125 0.886 311.167 o
-1 -10 -11 160.983 162.940 3.842 9.632 o
-1 -10 -10 33.720 31.879 1.015 98.612 o
-1 -10 -9 53.179 54.473 1.244 58.537 o
-1 -10 -8 14.483 15.218 0.627 248.920 o
-1 -10 -7 201.939 205.469 3.284 8.946 o
-1 -10 -6 354.604 353.978 5.683 3.393 o
-1 -10 -5 152.293 153.395 2.528 14.195 o
-1 -10 -4 282.557 280.564 4.767 4.902 o
-1 -10 -3 202.840 200.115 3.195 9.167 o
-1 -10 -2 7.769 8.082 0.587 390.212 o
-1 -10 -1 70.764 76.598 1.423 41.183 o
-1 -9 -18 41.615 45.216 5.016 10.372 o
-1 -9 -17 58.080 58.782 4.051 14.271 o
-1 -9 -16 12.546 13.108 2.717 35.783 o
-1 -9 -15 157.124 148.747 3.951 9.680 o
-1 -9 -14 56.763 59.827 1.921 38.937 o
-1 -9 -13 62.703 64.575 1.891 37.223 o
-1 -9 -12 27.025 30.386 1.224 93.907 o
-1 -9 -11 151.043 147.135 3.513 11.136 o
-1 -9 -10 24.620 23.857 0.707 157.430 o
-1 -9 -9 6.359 6.549 0.518 491.508 o
-1 -9 -8 158.020 156.670 2.518 13.777 o
-1 -9 -7 215.697 214.427 3.444 8.161 o
-1 -9 -6 28.011 30.148 0.786 129.630 o
-1 -9 -5 52.419 52.253 1.125 63.441 o
-1 -9 -4 91.326 93.220 1.632 30.478 o
-1 -9 -3 373.933 364.110 5.584 3.277 o
-1 -9 -2 319.483 309.637 4.767 4.350 o
-1 -9 -1 216.065 215.293 3.414 8.188 o
-1 -8 -18 29.746 28.018 4.449 13.421 o
-1 -8 -17 9.545 10.640 2.488 42.971 o
-1 -8 -16 134.921 126.940 3.255 13.165 o
-1 -8 -15 31.343 37.214 1.652 62.129 o
-1 -8 -14 136.085 140.675 3.404 12.236 o
-1 -8 -13 10.720 11.426 0.936 201.012 o
-1 -8 -12 35.531 38.170 1.264 77.602 o
-1 -8 -11 29.422 31.362 1.005 106.619 o
-1 -8 -10 31.631 31.252 0.727 124.610 o
-1 -8 -9 110.874 112.787 1.921 22.971 o
-1 -8 -8 69.974 69.571 1.354 43.992 o
-1 -8 -7 16.629 17.686 0.607 228.570 o
-1 -8 -6 198.017 192.431 3.075 9.684 o
-1 -8 -5 193.858 189.933 3.095 9.832 o
-1 -8 -4 179.295 179.373 2.916 10.997 o
-1 -8 -3 89.903 86.123 1.533 32.705 o
-1 -8 -2 557.914 546.269 8.261 1.583 o
-1 -8 -1 604.252 584.369 8.938 1.372 o
-1 -7 -19 163.709 148.070 7.355 4.181 o
-1 -7 -18 106.726 104.775 5.096 8.406 o
-1 -7 -17 52.401 54.592 2.269 33.919 o
-1 -7 -16 8.631 11.386 1.423 114.739 o
-1 -7 -15 76.131 80.460 2.309 26.805 o
-1 -7 -14 18.963 21.558 1.045 133.943 o
-1 -7 -13 18.738 20.394 0.916 154.472 o
-1 -7 -12 18.778 20.215 0.816 170.433 o
-1 -7 -11 30.628 32.765 1.045 100.497 o
-1 -7 -10 80.300 77.992 1.503 36.705 o
-1 -7 -9 141.864 136.047 2.200 16.873 o
-1 -7 -8 184.595 180.049 2.827 10.976 o
-1 -7 -7 79.722 77.006 1.344 39.312 o
-1 -7 -6 348.929 345.607 5.275 3.656 o
-1 -7 -5 34.637 34.835 0.776 110.828 o
-1 -7 -4 444.798 432.118 6.549 2.419 o
-1 -7 -3 127.367 125.935 2.030 19.533 o
-1 -7 -2 405.065 396.537 6.032 2.837 o
-1 -7 -1 1101.730 1109.940 16.592 0.427 o
-1 -6 -19 8.487 11.107 2.239 52.415 o
-1 -6 -18 29.025 28.376 2.060 49.147 o
-1 -6 -17 3.737 5.116 1.513 115.307 o
-1 -6 -16 66.407 68.387 2.130 31.943 o
-1 -6 -15 20.858 23.260 1.284 102.264 o
-1 -6 -14 103.504 104.287 2.588 19.582 o
-1 -6 -13 6.383 8.659 0.776 300.492 o
-1 -6 -12 56.947 56.921 1.354 52.672 o
-1 -6 -11 69.066 67.362 1.234 47.056 o
-1 -6 -10 179.740 176.854 2.787 11.353 o
-1 -6 -9 22.898 24.126 0.627 173.676 o
-1 -6 -8 58.396 57.867 1.085 58.605 o
-1 -6 -7 411.028 395.571 6.012 2.815 o
-1 -6 -6 46.359 49.407 0.936 76.382 o
-1 -6 -5 272.880 276.633 4.240 5.497 o
-1 -6 -4 131.497 128.194 2.200 18.131 o
-1 -6 -3 150.944 152.549 2.419 14.703 o
-1 -6 -2 414.306 419.966 6.360 2.630 o
-1 -6 -1 378.126 388.276 6.370 2.876 o
-1 -5 -19 3.175 6.071 2.588 41.676 o
-1 -5 -18 49.244 56.185 2.638 28.293 o
-1 -5 -17 33.878 36.876 1.921 50.499 o
-1 -5 -16 4.495 4.996 1.125 192.590 o
-1 -5 -15 35.414 36.925 0.995 93.829 o
-1 -5 -14 9.023 10.261 0.617 336.365 o
-1 -5 -13 207.701 198.303 3.434 8.614 o
-1 -5 -12 184.502 171.928 2.916 10.936 o
-1 -5 -11 103.082 103.262 1.762 26.084 o
-1 -5 -10 55.767 57.379 1.065 61.044 o
-1 -5 -9 50.981 50.591 0.975 70.086 o
-1 -5 -8 111.390 103.013 1.722 25.065 o
-1 -5 -7 84.767 83.287 1.403 35.987 o
-1 -5 -6 135.549 134.514 2.160 17.667 o
-1 -5 -5 692.798 699.883 10.510 1.025 o
-1 -5 -4 190.436 185.553 2.886 10.489 o
-1 -5 -3 554.415 559.467 8.400 1.557 o
-1 -5 -2 64.401 63.699 1.085 53.292 o
-1 -5 -1 496.218 495.987 7.465 1.929 o
-1 -4 -20 9.782 8.470 2.787 34.909 o
-1 -4 -19 4.580 4.758 2.558 42.468 o
-1 -4 -18 7.232 9.575 1.304 136.952 o
-1 -4 -17 36.220 38.359 1.443 68.039 o
-1 -4 -16 21.430 22.872 0.946 138.757 o
-1 -4 -15 9.296 9.834 0.717 290.536 o
-1 -4 -14 123.642 123.198 2.100 19.687 o
-1 -4 -13 55.788 58.344 1.234 56.092 o
-1 -4 -12 40.745 42.151 0.926 87.178 o
-1 -4 -11 32.813 31.770 0.766 118.324 o
-1 -4 -10 79.139 75.454 1.344 39.764 o
-1 -4 -9 88.397 85.994 1.543 32.973 o
-1 -4 -8 158.047 153.525 2.419 14.207 o
-1 -4 -7 317.618 308.702 4.708 4.411 o
-1 -4 -6 159.773 157.685 2.478 13.772 o
-1 -4 -5 34.073 33.880 0.647 121.647 o
-1 -4 -4 564.924 583.772 8.759 1.464 o
-1 -4 -3 644.619 641.380 9.605 1.197 o
-1 -4 -2 1823.780 1917.140 28.595 0.153 o
-1 -4 -1 3398.270 3522.300 52.990 0.045 o
-1 -3 -20 6.398 5.773 2.220 54.955 o
-1 -3 -19 1.994 1.821 1.563 113.412 o
-1 -3 -18 38.645 44.818 1.871 48.678 o
-1 -3 -17 35.012 36.577 1.264 78.870 o
-1 -3 -16 6.290 7.266 0.866 266.999 o
-1 -3 -15 81.319 80.858 1.712 33.211 o
-1 -3 -14 51.947 53.239 1.165 62.176 o
-1 -3 -13 16.243 16.124 0.637 229.885 o
-1 -3 -12 97.481 97.589 1.692 28.202 o
-1 -3 -11 63.556 63.809 1.214 50.901 o
-1 -3 -10 211.809 208.445 3.284 8.612 o
-1 -3 -9 223.749 214.905 3.354 8.084 o
-1 -3 -8 475.685 476.618 7.196 2.074 o
-1 -3 -7 220.017 213.670 3.304 8.277 o
-1 -3 -6 604.492 593.357 8.878 1.371 o
-1 -3 -5 7.900 7.524 0.269 626.296 o
-1 -3 -4 116.159 119.675 1.871 22.148 o
-1 -3 -3 1436.630 1493.820 22.394 0.245 o
-1 -3 -2 603.123 634.632 9.525 1.269 o
-1 -3 -1 2281.690 2391.880 36.707 0.096 o
-1 -2 -20 98.654 92.593 3.046 17.407 o
-1 -2 -19 4.373 7.823 1.692 91.729 o
-1 -2 -18 44.406 44.689 1.553 56.506 o
-1 -2 -17 28.480 30.964 1.194 93.847 o
-1 -2 -16 56.258 60.016 1.403 50.963 o
-1 -2 -15 141.465 137.540 2.349 16.199 o
-1 -2 -14 19.248 19.299 0.756 180.431 o
-1 -2 -13 262.163 257.563 4.031 6.004 o
-1 -2 -12 145.437 142.975 2.349 15.693 o
-1 -2 -11 106.654 104.795 1.841 24.746 o
-1 -2 -10 138.535 133.380 2.170 17.406 o
-1 -2 -9 62.462 60.793 1.145 53.843 o
-1 -2 -8 143.970 145.901 2.319 15.814 o
-1 -2 -7 53.693 51.935 0.926 68.760 o
-1 -2 -6 1474.150 1514.480 22.603 0.238 o
-1 -2 -5 247.773 260.937 3.961 6.291 o
-1 -2 -4 435.187 446.411 6.708 2.387 o
-1 -2 -3 3626.300 3586.640 62.584 0.037 o
-1 -2 -2 2899.550 3044.630 45.843 0.061 o
-1 -2 -1 518.336 542.427 8.331 1.663 o
-1 -1 -20 3.348 3.185 1.672 97.270 o
-1 -1 -19 21.322 22.723 1.642 74.335 o
-1 -1 -18 112.315 114.509 2.349 19.809 o
-1 -1 -17 206.237 202.732 3.414 8.628 o
-1 -1 -16 98.659 101.102 1.881 25.966 o
-1 -1 -15 186.319 179.820 2.976 10.561 o
-1 -1 -14 41.536 41.295 1.025 81.928 o
-1 -1 -13 8.542 10.441 0.637 332.022 o
-1 -1 -12 36.902 38.060 0.906 96.237 o
-1 -1 -11 376.610 362.856 5.574 3.268 o
-1 -1 -10 244.909 240.394 3.732 6.798 o
-1 -1 -9 375.730 362.895 5.534 3.290 o
-1 -1 -8 98.690 94.205 1.553 29.611 o
-1 -1 -7 15.174 14.492 0.408 305.670 o
-1 -1 -6 916.986 910.319 13.616 0.617 o
-1 -1 -5 238.004 249.551 3.792 6.772 o
-1 -1 -4 456.249 473.085 7.106 2.163 o
-1 -1 -3 17.300 19.647 0.388 260.620 o
-1 -1 -2 4506.320 4560.610 79.952 0.023 o
-1 -1 -1 959.657 997.856 16.622 0.487 o
0 0 2 672.964 662.759 14.073 0.805 o
0 0 4 274.485 286.755 6.151 3.935 o
0 0 6 1.312 1.214 0.289 1988.120 o
0 0 8 219.457 220.727 4.827 6.058 o
0 0 10 494.771 492.762 10.520 1.414 o
0 0 12 4.756 4.708 0.657 433.453 o
0 0 14 222.528 211.172 4.767 6.158 o
0 0 16 16.228 19.030 1.483 92.776 o
0 0 18 351.706 331.275 7.524 2.694 o
0 0 20 3.045 2.638 2.986 31.745 o
0 1 1 377.407 384.384 5.763 3.121 o
0 1 2 4248.700 4399.330 66.715 0.029 o
0 1 3 5827.760 6108.360 92.752 0.015 o
0 1 4 3192.930 3323.050 50.063 0.051 o
0 1 5 725.980 772.381 11.585 0.884 o
0 1 6 37.066 35.403 0.667 112.367 o
0 1 7 579.092 583.583 8.759 1.439 o
0 1 8 0.545 0.428 0.209 4238.920 o
0 1 9 799.931 778.253 11.715 0.815 o
0 1 10 82.340 78.499 1.393 37.543 o
0 1 11 103.525 100.047 1.742 26.448 o
0 1 12 0.807 1.115 0.398 1423.400 o
0 1 13 170.726 166.115 2.687 12.298 o
0 1 14 295.438 285.332 4.509 4.924 o
0 1 15 63.681 66.854 1.413 45.901 o
0 1 16 0.367 1.443 0.737 498.149 o
0 1 17 20.240 21.329 1.155 118.168 o
0 1 18 0.118 1.702 1.105 229.740 o
0 1 19 58.476 61.410 2.030 36.157 o
0 1 20 136.911 127.189 3.434 12.387 o
0 2 0 5.785 4.648 0.239 891.758 o
0 2 1 2725.680 2836.100 42.609 0.070 o
0 2 2 180.601 197.168 2.986 10.424 o
0 2 3 55.859 55.269 0.896 66.442 o
0 2 4 888.561 919.794 13.765 0.623 o
0 2 5 1847.690 1816.130 27.699 0.159 o
0 2 6 536.258 536.087 8.072 1.670 o
0 2 7 338.215 343.636 5.325 3.720 o
0 2 8 28.513 27.610 0.617 147.600 o
0 2 9 148.774 145.144 2.309 15.525 o
0 2 10 1.241 0.906 0.259 2375.260 o
0 2 11 358.054 340.372 5.235 3.626 o
0 2 12 199.711 200.523 3.185 9.279 o
0 2 13 17.457 16.900 0.647 217.091 o
0 2 14 48.894 48.730 1.095 68.504 o
0 2 15 15.850 18.473 0.746 200.802 o
0 2 16 4.418 4.678 0.806 330.499 o
0 2 17 2.188 3.016 0.886 318.180 o
0 2 18 38.658 42.360 1.533 61.206 o
0 2 19 14.384 19.448 1.971 60.896 o
0 2 20 0.017 0.965 1.801 88.154 o
0 3 1 686.177 698.311 11.536 0.956 o
0 3 2 1349.300 1429.320 21.409 0.271 o
0 3 3 2349.520 2400.420 35.950 0.096 o
0 3 4 155.952 159.178 2.458 14.026 o
0 3 5 33.762 33.790 0.657 121.794 o
0 3 6 167.964 165.697 2.568 12.797 o
0 3 7 17.978 16.940 0.448 255.076 o
0 3 8 74.379 74.229 1.274 42.764 o
0 3 9 2.409 2.847 0.328 1243.370 o
0 3 10 31.826 32.427 0.746 121.270 o
0 3 11 93.150 88.532 1.553 31.438 o
0 3 12 19.357 19.607 0.647 198.271 o
0 3 13 0.264 0.547 0.368 1882.590 o
0 3 14 273.828 270.452 4.230 5.536 o
0 3 15 566.660 545.304 8.281 1.563 o
0 3 16 10.195 12.252 0.876 218.116 o
0 3 17 18.645 20.583 1.055 134.608 o
0 3 18 5.102 5.395 1.214 166.245 o
0 3 19 0.801 2.210 1.573 113.461 o
0 3 20 43.529 43.932 2.508 32.276 o
0 4 0 382.703 389.122 8.331 2.217 o
0 4 1 779.672 829.113 12.362 0.776 o
0 4 2 608.730 675.031 10.102 1.174 o
0 4 3 730.277 765.563 11.466 0.891 o
0 4 4 968.457 986.917 14.770 0.539 o
0 4 5 360.329 355.341 5.365 3.494 o
0 4 6 45.533 44.997 0.826 84.017 o
0 4 7 395.414 403.444 6.101 2.845 o
0 4 8 30.233 29.122 0.667 135.781 o
0 4 9 85.435 85.088 1.443 35.051 o
0 4 10 2.146 1.433 0.299 1588.930 o
0 4 11 60.704 58.952 1.125 55.849 o
0 4 12 59.223 59.708 1.184 55.015 o
0 4 13 88.406 89.527 1.602 31.864 o
0 4 14 5.368 6.728 0.647 407.813 o
0 4 15 0.384 1.403 0.508 983.800 o
0 4 16 0.008 0.309 0.567 879.151 o
0 4 17 1.179 1.871 0.975 282.137 o
0 4 18 46.414 51.636 1.732 48.351 o
0 4 19 11.835 11.426 1.612 89.987 o
0 4 20 0.730 7.077 2.976 31.965 o
0 5 1 343.519 348.742 5.265 3.690 o
0 5 2 1241.750 1311.310 19.558 0.321 o
0 5 3 44.692 43.972 0.906 82.284 o
0 5 4 424.409 445.595 6.708 2.431 o
0 5 5 0.010 0.199 0.189 7330.090 o
0 5 6 33.802 34.497 0.707 117.544 o
0 5 7 291.781 292.249 4.469 4.957 o
0 5 8 280.829 280.614 4.340 5.274 o
0 5 9 8.645 8.181 0.448 460.188 o
0 5 10 25.911 27.679 0.687 148.907 o
0 5 11 1.867 0.965 0.328 1570.560 o
0 5 12 296.416 292.727 4.867 4.606 o
0 5 13 0.235 1.135 0.438 1323.010 o
0 5 14 25.747 26.256 0.816 137.641 o
0 5 15 18.609 20.374 0.856 164.291 o
0 5 16 399.090 388.276 6.927 2.588 o
0 5 17 3.663 4.349 1.055 220.738 o
0 5 18 28.968 30.904 1.543 71.222 o
0 5 19 2.511 1.035 4.091 17.081 o
0 6 0 0.002 3.474 0.597 697.596 o
0 6 1 766.947 800.349 11.954 0.818 o
0 6 2 77.636 76.976 1.314 40.462 o
0 6 3 877.297 891.040 13.317 0.654 o
0 6 4 198.040 198.910 3.095 9.533 o
0 6 5 465.841 469.691 7.087 2.141 o
0 6 6 14.759 14.930 0.458 294.471 o
0 6 7 26.869 26.604 0.637 152.728 o
0 6 8 7.424 6.340 0.388 574.253 o
0 6 9 0.320 0.697 0.269 3076.210 o
0 6 10 192.318 182.607 2.886 10.473 o
0 6 11 10.408 10.998 0.508 362.178 o
0 6 12 106.615 102.217 1.752 25.667 o
0 6 13 26.847 28.834 0.846 128.449 o
0 6 14 23.744 24.484 0.766 152.018 o
0 6 15 22.410 22.464 0.896 142.934 o
0 6 16 6.468 7.037 0.816 288.871 o
0 6 17 339.074 311.588 10.043 1.951 o
0 6 18 7.238 5.524 2.319 50.370 o
0 6 19 49.276 54.084 4.817 10.907 o
0 7 1 187.396 184.847 2.916 10.556 o
0 7 2 7.390 6.201 0.428 542.899 o
0 7 3 217.503 213.471 3.324 8.317 o
0 7 4 18.898 20.742 0.597 206.482 o
0 7 5 34.917 33.372 0.776 111.699 o
0 7 6 394.901 380.612 5.813 3.012 o
0 7 7 249.311 241.250 3.732 6.703 o
0 7 8 0.827 1.563 0.289 2135.760 o
0 7 9 227.991 218.478 3.434 7.812 o
0 7 10 244.449 245.231 3.912 6.548 o
0 7 11 63.025 63.570 1.174 52.113 o
0 7 12 54.160 54.572 1.085 62.578 o
0 7 13 48.283 49.745 1.055 70.018 o
0 7 14 2.947 4.688 0.587 557.074 o
0 7 15 15.580 14.989 1.772 73.020 o
0 7 16 33.761 34.746 3.245 23.040 o
0 7 17 41.586 37.652 3.016 25.066 o
0 7 18 89.776 90.851 5.076 8.886 o
0 7 19 54.330 48.172 4.439 12.519 o
0 8 0 14.129 13.277 0.806 210.990 o
0 8 1 1036.380 1041.370 15.586 0.481 o
0 8 2 122.310 121.984 2.010 20.413 o
0 8 3 156.246 157.725 2.538 13.785 o
0 8 4 297.360 284.775 4.409 4.980 o
0 8 5 26.110 27.898 0.697 146.878 o
0 8 6 87.760 87.258 1.523 33.206 o
0 8 7 0.220 0.508 0.309 2607.490 o
0 8 8 14.412 14.949 0.537 275.640 o
0 8 9 491.251 471.054 7.136 2.047 o
0 8 10 4.918 5.594 0.458 622.724 o
0 8 11 0.028 0.766 0.358 2032.380 o
0 8 12 5.717 5.385 0.488 560.063 o
0 8 13 21.592 21.200 0.727 171.242 o
0 8 14 1.266 2.588 1.821 84.570 o
0 8 15 23.020 26.256 2.399 40.698 o
0 8 16 0.138 0.209 2.229 57.750 o
0 8 17 13.656 16.721 3.712 19.771 o
0 8 18 6.240 10.082 3.394 24.174 o
0 9 1 91.467 87.606 1.573 31.714 o
0 9 2 296.065 293.523 4.549 4.838 o
0 9 3 268.470 266.630 4.150 5.717 o
0 9 4 377.493 371.863 5.723 3.174 o
0 9 5 183.509 186.927 2.996 10.487 o
0 9 6 135.251 134.096 2.229 17.385 o
0 9 7 163.881 162.871 2.647 12.855 o
0 9 8 0.296 0.717 0.328 2234.520 o
0 9 9 185.622 187.882 3.046 10.275 o
0 9 10 16.642 16.671 0.697 212.052 o
0 9 11 21.466 23.031 0.786 159.653 o
0 9 12 99.526 97.987 2.010 24.939 o
0 9 13 95.062 102.396 4.121 11.827 o
0 9 14 77.564 79.604 3.265 17.843 o
0 9 15 0.264 3.454 2.080 65.477 o
0 9 16 13.476 12.421 2.329 47.152 o
0 9 17 13.265 17.507 3.105 27.638 o
0 9 18 1.975 9.903 5.265 10.287 o
0 10 0 441.970 436.926 9.416 1.748 o
0 10 1 89.655 89.318 1.732 30.171 o
0 10 2 107.029 105.840 1.911 24.070 o
0 10 3 9.289 9.256 0.597 349.664 o
0 10 4 728.720 715.878 11.038 0.943 o
0 10 5 0.478 0.707 0.398 1554.490 o
0 10 6 4.947 5.315 0.478 603.248 o
0 10 7 41.171 40.419 0.995 84.290 o
0 10 8 0.219 0.537 0.398 1652.460 o
0 10 9 0.253 0.348 0.388 1750.580 o
0 10 10 1.380 1.821 0.587 687.614 o
0 10 11 35.958 36.896 0.995 93.099 o
0 10 12 2.808 1.622 0.508 768.605 o
0 10 13 170.341 161.238 5.832 5.761 o
0 10 14 11.218 11.536 2.040 60.680 o
0 10 15 58.629 57.678 3.464 18.273 o
0 10 16 0.680 1.792 2.508 45.338 o
0 10 17 1.174 3.703 3.394 24.750 o
0 11 1 26.628 28.555 0.916 122.552 o
0 11 2 0.900 0.627 0.348 1796.690 o
0 11 3 251.956 261.246 4.130 6.037 o
0 11 4 38.110 41.116 1.045 84.923 o
0 11 5 51.576 55.020 1.125 63.053 o
0 11 6 4.173 4.738 0.557 549.241 o
0 11 7 53.609 56.334 1.344 54.867 o
0 11 8 1.908 1.165 0.508 852.142 o
0 11 9 58.581 62.017 1.503 47.057 o
0 11 10 34.412 36.169 1.035 93.262 o
0 11 11 26.273 29.501 1.015 113.053 o
0 11 12 27.968 27.162 1.015 112.077 o
0 11 13 27.439 27.868 2.269 43.059 o
0 11 14 36.498 38.030 3.006 25.709 o
0 11 15 149.643 144.776 5.623 6.407 o
0 11 16 0.411 4.777 3.245 27.077 o
0 12 0 425.061 401.752 8.719 1.980 o
0 12 1 37.549 40.698 1.045 85.829 o
0 12 2 62.984 64.137 1.374 47.618 o
0 12 3 38.567 39.474 1.055 84.823 o
0 12 4 2.007 2.518 0.587 639.276 o
0 12 5 130.259 131.359 2.339 17.407 o
0 12 6 39.722 41.265 1.145 78.080 o
0 12 7 155.357 147.394 2.827 13.153 o
0 12 8 125.911 132.693 2.608 16.382 o
0 12 9 0.155 0.438 0.617 732.170 o
0 12 10 38.227 40.270 1.184 78.085 o
0 12 11 1.222 1.523 0.776 431.628 o
0 12 12 51.003 48.003 1.553 52.302 o
0 12 13 6.727 10.729 2.468 44.267 o
0 12 14 24.654 23.151 3.653 19.616 o
0 12 15 2.647 11.018 3.135 28.475 o
0 12 16 36.875 37.513 6.250 6.974 o
0 13 1 10.986 13.168 0.756 246.141 o
0 13 2 68.490 71.522 1.433 42.734 o
0 13 3 45.002 47.167 1.174 69.345 o
0 13 4 21.989 23.837 0.936 137.232 o
0 13 5 55.521 57.897 1.443 50.803 o
0 13 6 30.772 33.661 1.224 87.303 o
0 13 7 3.368 4.738 0.836 324.852 o
0 13 8 8.629 9.097 0.896 231.477 o
0 13 9 12.353 11.625 0.975 183.259 o
0 13 10 23.901 25.300 1.075 115.814 o
0 13 11 28.642 29.939 1.364 82.582 o
0 13 12 142.545 132.604 5.305 7.142 o
0 13 13 43.859 41.106 3.006 24.786 o
0 13 14 11.571 12.242 3.912 18.081 o
0 13 15 4.369 9.505 3.693 20.631 o
0 14 0 332.475 332.459 7.325 2.852 o
0 14 1 27.084 29.212 0.995 113.586 o
0 14 2 11.146 15.238 0.826 217.530 o
0 14 3 127.439 124.084 2.558 16.841 o
0 14 4 0.364 1.831 0.667 592.203 o
0 14 5 0.484 1.344 0.707 536.198 o
0 14 6 25.185 29.809 1.184 99.961 o
0 14 7 2.066 2.269 0.946 288.423 o
0 14 8 9.875 10.301 1.015 187.243 o
0 14 9 16.713 17.398 1.284 113.394 o
0 14 10 2.430 3.255 1.105 212.765 o
0 14 11 29.019 29.222 1.423 78.797 o
0 14 12 30.279 31.770 3.185 24.208 o
0 14 13 37.356 38.817 3.623 18.753 o
0 15 1 6.956 7.982 0.886 250.696 o
0 15 2 73.031 74.936 1.871 33.658 o
0 15 3 1.614 2.299 0.856 350.073 o
0 15 4 22.441 25.629 1.244 101.876 o
0 15 5 159.697 158.700 3.235 11.392 o
0 15 6 0.049 0.607 0.995 286.977 o
0 15 7 15.513 15.765 1.274 118.135 o
0 15 8 5.533 6.430 1.354 135.662 o
0 15 9 26.037 31.640 1.642 67.734 o
0 15 10 6.863 7.057 1.433 119.932 o
0 15 11 6.163 10.660 1.672 90.495 o
0 15 12 9.525 8.619 4.111 16.561 o
0 16 0 31.263 35.084 2.279 40.825 o
0 16 1 32.653 34.746 1.553 66.677 o
0 16 2 58.979 61.937 2.229 32.519 o
0 16 3 41.651 44.669 2.170 39.645 o
0 16 4 223.829 215.920 4.170 6.883 o
0 16 5 34.857 38.617 1.553 63.926 o
0 16 6 7.469 9.853 1.503 107.634 o
0 16 7 15.502 17.358 1.533 90.136 o
0 16 8 5.599 4.777 1.463 119.695 o
0 16 9 5.162 4.957 1.821 80.597 o
0 16 10 18.119 20.195 1.881 63.418 o
0 16 11 0.056 0.000 2.498 46.052 o
0 17 1 121.291 108.298 3.583 12.906 o
0 17 2 280.575 264.212 6.151 3.973 o
0 17 3 99.456 100.605 2.996 17.375 o
0 17 4 0.071 0.906 1.463 133.267 o
0 17 5 27.477 33.034 2.458 37.424 o
0 17 6 7.783 8.341 2.110 59.287 o
0 17 7 72.137 75.732 2.618 24.235 o
0 17 8 30.625 31.113 2.220 43.175 o
0 17 9 23.580 24.972 3.543 20.740 o
0 18 0 11.903 11.277 2.707 36.282 o
0 18 1 18.135 25.619 2.339 43.744 o
0 18 2 0.302 2.717 2.030 68.851 o
0 18 3 78.735 77.036 3.145 18.741 o
0 18 4 17.883 19.418 2.498 39.865 o
0 18 5 198.130 176.456 4.767 6.824 o
0 18 6 3.870 8.619 2.996 31.104 o
1 0 1 86.197 96.136 1.453 33.283 o
1 0 2 1824.980 1875.380 28.376 0.155 o
1 0 3 3705.010 3795.130 57.707 0.039 o
1 0 4 449.197 481.057 7.206 2.150 o
1 0 5 864.699 884.451 13.267 0.665 o
1 0 6 14.707 14.093 0.388 319.495 o
1 0 7 140.067 142.158 2.259 16.511 o
1 0 8 167.431 166.055 2.608 12.699 o
1 0 9 173.858 173.072 2.737 11.839 o
1 0 10 229.402 224.300 3.503 7.607 o
1 0 11 92.069 89.726 1.553 31.549 o
1 0 12 19.642 21.050 0.667 189.692 o
1 0 13 38.807 37.503 0.896 94.440 o
1 0 14 105.241 104.108 1.841 25.016 o
1 0 15 80.440 81.923 1.573 35.157 o
1 0 16 20.618 21.359 0.916 147.134 o
1 0 17 6.959 9.197 1.045 194.864 o
1 0 18 5.959 7.634 1.314 140.378 o
1 0 19 4.378 4.608 1.453 123.437 o
1 0 20 73.929 71.323 2.797 22.446 o
1 1 0 5691.230 5924.400 88.830 0.016 o
1 1 1 958.818 989.356 14.810 0.541 o
1 1 2 4505.360 4696.250 82.311 0.022 o
1 1 3 17.248 19.030 0.368 267.637 o
1 1 4 456.324 474.001 7.116 2.159 o
1 1 5 238.234 250.138 3.792 6.762 o
1 1 6 916.529 914.181 13.685 0.614 o
1 1 7 15.175 13.864 0.418 306.789 o
1 1 8 98.693 93.956 1.543 29.731 o
1 1 9 375.626 367.135 5.594 3.253 o
1 1 10 244.632 241.758 3.752 6.766 o
1 1 11 376.629 357.292 5.584 3.282 o
1 1 12 36.849 36.478 0.896 98.093 o
1 1 13 8.452 9.087 0.617 353.181 o
1 1 14 41.612 42.370 1.055 79.853 o
1 1 15 186.643 179.532 2.936 10.646 o
1 1 16 98.647 105.273 1.951 25.036 o
1 1 17 206.742 209.759 3.583 8.227 o
1 1 18 112.318 115.574 2.438 19.189 o
1 1 19 21.353 26.435 1.732 67.716 o
1 1 20 3.318 2.638 2.001 69.244 o
1 2 0 34.041 33.969 0.587 125.532 o
1 2 1 518.107 533.052 7.992 1.729 o
1 2 2 2898.610 2993.350 46.291 0.061 o
1 2 3 3626.390 3727.320 64.804 0.035 o
1 2 4 434.579 438.210 6.758 2.392 o
1 2 5 247.567 249.919 3.812 6.561 o
1 2 6 1474.120 1481.560 24.086 0.227 o
1 2 7 53.712 52.810 0.936 68.073 o
1 2 8 144.199 146.040 2.309 15.832 o
1 2 9 62.458 62.286 1.135 53.659 o
1 2 10 138.478 134.156 2.200 17.241 o
1 2 11 106.603 104.566 1.792 25.163 o
1 2 12 145.495 143.602 2.379 15.546 o
1 2 13 262.192 261.634 4.130 5.871 o
1 2 14 19.189 21.200 0.796 170.110 o
1 2 15 141.447 137.680 2.369 16.110 o
1 2 16 56.239 58.175 1.354 52.713 o
1 2 17 28.459 30.436 1.184 94.957 o
1 2 18 44.316 45.863 1.573 55.563 o
1 2 19 4.345 4.578 1.821 81.365 o
1 2 20 98.406 90.373 2.906 18.435 o
1 3 0 149.818 159.248 2.438 14.484 o
1 3 1 2281.730 2471.690 36.965 0.095 o
1 3 2 602.817 611.083 9.157 1.328 o
1 3 3 1436.620 1520.330 22.832 0.240 o
1 3 4 116.376 115.315 1.861 22.469 o
1 3 5 7.886 7.664 0.269 623.676 o
1 3 6 604.385 594.461 8.928 1.365 o
1 3 7 219.726 211.302 3.275 8.365 o
1 3 8 475.348 463.371 7.007 2.138 o
1 3 9 223.854 214.805 3.334 8.113 o
1 3 10 211.681 208.107 3.265 8.654 o
1 3 11 63.462 64.256 1.204 51.053 o
1 3 12 97.477 95.379 1.702 28.319 o
1 3 13 16.360 17.248 0.687 214.191 o
1 3 14 51.861 53.965 1.194 61.057 o
1 3 15 81.506 83.197 1.592 34.444 o
1 3 16 6.273 7.236 0.746 325.560 o
1 3 17 34.935 38.170 1.324 75.020 o
1 3 18 38.686 43.246 1.682 55.297 o
1 3 19 1.975 2.837 1.543 115.505 o
1 3 20 6.354 7.942 2.140 58.435 o
1 4 0 538.177 552.549 8.281 1.616 o
1 4 1 3398.960 3620.670 60.235 0.040 o
1 4 2 1824.810 1922.130 30.615 0.144 o
1 4 3 645.095 648.825 9.714 1.181 o
1 4 4 564.899 578.397 8.669 1.481 o
1 4 5 34.171 33.532 0.657 121.156 o
1 4 6 159.925 160.601 2.518 13.546 o
1 4 7 317.403 310.284 4.708 4.405 o
1 4 8 157.878 152.798 2.409 14.275 o
1 4 9 88.331 85.606 1.712 31.070 o
1 4 10 79.084 76.947 1.364 39.242 o
1 4 11 32.855 31.631 0.766 118.386 o
1 4 12 40.784 41.255 0.906 88.678 o
1 4 13 55.731 56.822 1.135 59.324 o
1 4 14 123.770 122.561 2.100 19.707 o
1 4 15 9.315 10.261 0.687 300.780 o
1 4 16 21.330 22.364 0.886 147.553 o
1 4 17 36.209 39.374 1.662 58.338 o
1 4 18 7.193 8.062 1.354 130.447 o
1 4 19 4.590 5.813 2.130 60.128 o
1 4 20 9.782 16.183 3.215 26.274 o
1 5 0 140.697 139.770 2.229 16.686 o
1 5 1 495.946 515.942 7.773 1.844 o
1 5 2 64.421 61.609 1.065 54.299 o
1 5 3 554.349 558.432 8.410 1.557 o
1 5 4 190.418 189.714 2.936 10.300 o
1 5 5 692.502 687.591 10.321 1.047 o
1 5 6 135.528 135.470 2.180 17.533 o
1 5 7 84.686 85.287 1.483 34.733 o
1 5 8 111.352 103.909 1.742 24.851 o
1 5 9 51.028 51.795 0.985 69.199 o
1 5 10 55.813 55.438 1.055 61.964 o
1 5 11 103.070 102.944 1.762 26.112 o
1 5 12 184.471 180.686 2.886 10.827 o
1 5 13 207.673 195.058 3.314 8.876 o
1 5 14 8.989 10.958 0.597 341.593 o
1 5 15 35.361 36.119 0.965 96.318 o
1 5 16 4.551 6.221 1.085 201.436 o
1 5 17 33.910 37.194 1.991 48.123 o
1 5 18 49.110 55.836 2.568 29.387 o
1 5 19 3.173 5.116 2.389 48.795 o
1 6 0 10.418 10.451 0.388 424.428 o
1 6 1 378.609 382.214 5.783 3.112 o
1 6 2 414.238 425.042 6.440 2.595 o
1 6 3 150.946 154.570 2.438 14.564 o
1 6 4 131.685 134.863 2.190 17.858 o
1 6 5 272.615 271.368 4.170 5.601 o
1 6 6 46.356 48.292 0.936 76.950 o
1 6 7 410.800 391.490 5.922 2.857 o
1 6 8 58.549 58.056 1.095 58.190 o
1 6 9 22.851 23.768 0.607 177.286 o
1 6 10 179.742 174.247 2.757 11.487 o
1 6 11 68.921 69.123 1.264 46.171 o
1 6 12 56.905 57.409 1.364 52.309 o
1 6 13 6.438 7.743 0.766 309.955 o
1 6 14 103.558 105.332 2.229 22.121 o
1 6 15 20.989 22.613 1.403 92.011 o
1 6 16 66.328 64.565 2.130 32.350 o
1 6 17 3.726 3.683 1.583 107.083 o
1 6 18 28.953 29.411 1.921 54.101 o
1 6 19 8.566 6.718 1.911 71.025 o
1 7 0 25.947 24.514 0.637 159.665 o
1 7 1 1101.910 1122.160 16.761 0.422 o
1 7 2 404.753 400.896 6.081 2.811 o
1 7 3 127.255 123.218 2.010 19.799 o
1 7 4 445.011 434.189 6.589 2.404 o
1 7 5 34.647 33.751 0.766 112.529 o
1 7 6 348.868 341.347 5.225 3.697 o
1 7 7 79.795 76.011 1.364 39.163 o
1 7 8 184.654 178.706 2.817 11.026 o
1 7 9 141.951 136.843 2.229 16.703 o
1 7 10 80.326 80.161 1.423 37.492 o
1 7 11 30.677 31.014 1.045 101.775 o
1 7 12 18.707 19.687 0.866 163.581 o
1 7 13 18.661 20.204 0.916 155.030 o
1 7 14 18.898 21.508 1.244 110.636 o
1 7 15 76.288 82.421 2.558 23.946 o
1 7 16 8.667 9.774 1.294 135.167 o
1 7 17 52.425 50.581 1.991 40.004 o
1 7 18 106.781 105.223 4.797 9.195 o
1 7 19 163.759 150.360 7.574 3.986 o
1 8 0 1114.880 1096.250 16.413 0.429 o
1 8 1 603.935 596.920 9.127 1.341 o
1 8 2 558.366 555.058 8.380 1.556 o
1 8 3 89.613 88.621 1.583 31.914 o
1 8 4 179.320 173.480 2.777 11.473 o
1 8 5 194.113 190.729 3.016 9.974 o
1 8 6 198.174 199.677 3.155 9.400 o
1 8 7 16.649 17.886 0.587 232.119 o
1 8 8 70.200 71.711 1.314 44.200 o
1 8 9 111.050 112.180 2.080 21.874 o
1 8 10 31.632 32.845 0.776 118.957 o
1 8 11 29.462 29.282 1.005 108.344 o
1 8 12 35.550 35.074 1.204 82.421 o
1 8 13 10.703 12.610 1.065 168.150 o
1 8 14 136.270 132.096 3.265 12.935 o
1 8 15 31.340 33.133 1.583 66.672 o
1 8 16 134.867 124.542 3.653 11.741 o
1 8 17 9.517 12.143 2.717 36.356 o
1 8 18 29.767 30.864 4.270 14.431 o
1 9 0 61.929 59.708 1.194 53.271 o
1 9 1 215.840 219.493 3.603 7.844 o
1 9 2 319.352 305.397 4.698 4.417 o
1 9 3 374.210 373.993 5.912 3.111 o
1 9 4 91.284 90.194 1.592 31.244 o
1 9 5 52.569 51.278 1.174 62.111 o
1 9 6 28.046 31.780 0.856 121.382 o
1 9 7 215.631 213.999 3.374 8.281 o
1 9 8 158.040 152.500 2.518 13.902 o
1 9 9 6.330 6.798 0.478 524.084 o
1 9 10 24.496 24.654 0.707 156.468 o
1 9 11 150.716 149.056 3.573 10.933 o
1 9 12 26.969 30.128 1.284 89.746 o
1 9 13 62.491 64.575 1.921 36.737 o
1 9 14 56.644 59.688 1.891 39.601 o
1 9 15 157.073 148.916 3.663 10.452 o
1 9 16 12.583 14.382 2.857 32.538 o
1 9 17 57.984 58.265 4.290 12.998 o
1 9 18 41.704 45.863 4.867 10.947 o
1 10 0 0.246 0.627 0.388 1706.730 o
1 10 1 70.842 73.702 1.463 40.983 o
1 10 2 7.788 9.127 0.607 368.890 o
1 10 3 202.946 197.626 3.175 9.240 o
1 10 4 282.639 276.752 4.429 5.200 o
1 10 5 152.154 151.554 2.488 14.404 o
1 10 6 354.502 351.101 5.524 3.477 o
1 10 7 201.942 201.578 3.195 9.172 o
1 10 8 14.492 13.476 0.607 261.748 o
1 10 9 53.216 55.727 1.433 52.730 o
1 10 10 33.708 34.646 1.085 92.070 o
1 10 11 160.838 160.820 3.762 9.869 o
1 10 12 2.776 3.185 0.965 267.946 o
1 10 13 2.475 4.379 1.244 169.268 o
1 10 14 24.517 27.958 1.533 76.537 o
1 10 15 26.776 29.690 2.667 33.226 o
1 10 16 3.352 1.324 2.837 35.165 o
1 10 17 0.719 1.732 2.817 36.007 o
1 11 0 33.999 34.417 0.936 101.631 o
1 11 1 123.388 123.835 2.140 19.455 o
1 11 2 63.007 64.167 1.334 48.467 o
1 11 3 26.882 30.834 0.985 113.316 o
1 11 4 3.744 4.150 0.587 538.817 o
1 11 5 10.529 10.540 0.667 294.273 o
1 11 6 247.930 239.399 4.051 6.377 o
1 11 7 67.526 66.356 1.473 43.302 o
1 11 8 0.728 1.483 0.518 913.518 o
1 11 9 28.569 28.804 0.896 119.933 o
1 11 10 37.265 38.309 1.095 84.856 o
1 11 11 65.121 68.705 1.951 35.039 o
1 11 12 108.313 108.398 2.866 17.221 o
1 11 13 95.549 93.747 2.687 20.117 o
1 11 14 44.152 49.138 3.633 18.001 o
1 11 15 34.304 35.811 2.876 27.988 o
1 11 16 8.764 7.753 2.926 32.003 o
1 12 0 18.473 20.264 0.756 181.726 o
1 12 1 32.166 30.237 0.866 113.622 o
1 12 2 92.674 95.748 1.851 27.724 o
1 12 3 309.819 303.317 4.728 4.506 o
1 12 4 48.387 53.149 1.204 63.405 o
1 12 5 3.243 4.867 0.657 467.069 o
1 12 6 47.593 47.107 1.234 65.104 o
1 12 7 34.938 33.860 1.085 90.980 o
1 12 8 14.799 14.870 0.826 198.339 o
1 12 9 20.191 19.846 0.896 153.639 o
1 12 10 19.055 20.234 0.926 152.218 o
1 12 11 27.207 28.456 1.483 77.098 o
1 12 12 11.015 9.654 1.354 121.506 o
1 12 13 34.002 38.150 1.762 55.924 o
1 12 14 6.640 6.151 3.693 20.602 o
1 12 15 1.780 3.205 2.697 38.935 o
1 12 16 29.498 20.254 5.932 7.846 o
1 13 0 76.861 76.698 1.513 37.767 o
1 13 1 41.232 40.270 1.085 79.937 o
1 13 2 156.555 162.174 2.926 12.388 o
1 13 3 19.277 18.592 0.786 176.719 o
1 13 4 160.892 156.222 3.284 11.249 o
1 13 5 35.191 38.468 1.234 79.386 o
1 13 6 80.016 81.256 1.991 29.886 o
1 13 7 0.430 0.577 0.637 670.755 o
1 13 8 33.469 34.756 1.125 89.776 o
1 13 9 14.544 16.701 0.955 168.646 o
1 13 10 112.757 110.030 2.369 19.863 o
1 13 11 6.985 6.012 1.284 145.362 o
1 13 12 27.268 27.341 1.792 60.930 o
1 13 13 2.051 3.921 1.592 107.869 o
1 13 14 21.629 26.644 3.842 17.944 o
1 13 15 9.876 25.549 7.584 4.931 o
1 14 0 17.919 18.393 0.916 160.554 o
1 14 1 24.521 25.300 0.936 129.058 o
1 14 2 4.145 4.051 0.717 402.691 o
1 14 3 137.329 131.937 2.697 15.192 o
1 14 4 65.247 65.779 1.602 41.717 o
1 14 5 4.693 6.569 0.866 284.446 o
1 14 6 4.137 4.230 0.816 330.755 o
1 14 7 9.088 10.709 1.005 192.352 o
1 14 8 33.365 34.726 1.383 74.750 o
1 14 9 32.141 33.601 1.274 82.706 o
1 14 10 25.924 25.161 1.383 86.561 o
1 14 11 18.711 22.971 1.931 59.890 o
1 14 12 14.639 13.486 2.060 57.728 o
1 14 13 77.341 71.920 4.001 13.550 o
1 15 0 6.586 7.325 1.025 206.969 o
1 15 1 12.563 14.093 0.995 173.117 o
1 15 2 30.109 31.372 1.344 81.647 o
1 15 3 20.881 23.141 1.204 110.080 o
1 15 4 17.064 19.249 1.194 121.705 o
1 15 5 166.715 161.796 3.235 11.043 o
1 15 6 74.291 80.181 2.140 29.180 o
1 15 7 13.473 17.000 1.364 109.871 o
1 15 8 17.407 20.234 1.314 106.717 o
1 15 9 35.162 39.693 1.792 53.894 o
1 15 10 100.263 98.455 2.498 20.842 o
1 15 11 3.836 5.434 2.389 48.570 o
1 15 12 9.944 8.739 2.160 55.886 o
1 16 0 6.666 4.499 1.592 101.637 o
1 16 1 69.131 70.407 2.349 28.198 o
1 16 2 71.691 76.329 2.429 26.376 o
1 16 3 44.454 44.958 1.752 49.960 o
1 16 4 21.033 24.265 1.602 76.509 o
1 16 5 30.852 33.591 1.612 65.397 o
1 16 6 84.854 86.860 2.329 24.863 o
1 16 7 23.660 29.013 1.692 67.547 o
1 16 8 75.854 75.752 2.399 26.165 o
1 16 9 54.171 52.850 2.339 32.509 o
1 16 10 22.648 23.121 2.020 54.101 o
1 16 11 20.556 7.584 4.827 11.905 o
1 17 0 26.298 30.128 2.010 51.626 o
1 17 1 18.145 21.887 1.722 71.991 o
1 17 2 10.522 9.933 1.792 77.059 o
1 17 3 12.303 15.497 1.871 68.655 o
1 17 4 24.138 25.838 2.040 52.170 o
1 17 5 39.702 41.374 2.239 38.910 o
1 17 6 11.575 14.591 2.030 60.327 o
1 17 7 13.625 14.999 1.752 75.768 o
1 17 8 1.649 1.971 1.941 74.650 o
1 17 9 8.312 6.330 4.549 13.645 o
1 18 0 2.178 3.185 1.792 86.310 o
1 18 1 2.419 0.617 1.811 85.341 o
1 18 2 29.203 29.680 2.289 41.782 o
1 18 3 6.500 7.057 2.229 54.233 o
1 18 4 38.494 36.537 2.628 31.560 o
1 18 5 8.265 8.052 2.588 40.462 o
1 18 6 15.755 21.668 3.603 20.663 o
2 0 0 3250.760 3342.930 70.756 0.035 o
2 0 1 7863.790 8058.970 125.537 0.008 o
2 0 2 830.786 887.029 13.287 0.682 o
2 0 3 0.948 1.821 0.179 3143.180 o
2 0 4 31.603 29.331 0.547 141.208 o
2 0 5 628.380 626.938 9.425 1.248 o
2 0 6 840.860 855.090 12.819 0.706 o
2 0 7 571.843 571.142 8.589 1.486 o
2 0 8 1.309 1.224 0.239 2427.860 o
2 0 9 6.687 7.604 0.438 534.230 o
2 0 10 119.553 122.292 2.030 20.591 o
2 0 11 657.342 646.306 10.401 1.104 o
2 0 12 119.789 121.795 2.050 20.473 o
2 0 13 6.836 7.694 0.627 385.277 o
2 0 14 0.060 2.558 0.577 764.782 o
2 0 15 30.067 29.431 0.936 112.854 o
2 0 16 256.736 253.323 4.081 6.076 o
2 0 17 169.016 169.549 2.986 11.467 o
2 0 18 2.135 2.697 1.065 230.711 o
2 0 19 29.092 30.814 1.722 62.163 o
2 0 20 6.193 5.713 1.851 77.193 o
2 1 0 285.078 306.830 4.678 4.792 o
2 1 1 1638.640 1685.930 25.191 0.193 o
2 1 2 808.929 874.269 13.227 0.701 o
2 1 3 5758.340 6037.930 93.279 0.015 o
2 1 4 263.887 263.007 4.001 5.961 o
2 1 5 841.291 850.751 12.770 0.709 o
2 1 6 137.113 135.132 2.140 17.591 o
2 1 7 240.655 233.198 3.852 6.807 o
2 1 8 1210.290 1190.260 17.806 0.366 o
2 1 9 80.374 76.807 1.344 39.130 o
2 1 10 114.240 111.752 1.881 22.861 o
2 1 11 31.168 30.426 0.766 123.466 o
2 1 12 4.878 5.494 0.488 590.461 o
2 1 13 295.118 292.568 4.558 4.848 o
2 1 14 22.249 23.230 0.776 157.912 o
2 1 15 86.142 87.069 1.662 31.976 o
2 1 16 6.647 10.291 0.866 251.934 o
2 1 17 4.897 5.375 0.876 283.300 o
2 1 18 101.317 102.098 2.319 21.894 o
2 1 19 32.883 33.860 1.732 58.783 o
2 1 20 20.234 21.936 2.210 47.965 o
2 2 0 1095.700 1173.350 17.468 0.402 o
2 2 1 80.195 85.058 1.334 38.000 o
2 2 2 1129.390 1190.160 17.776 0.386 o
2 2 3 496.683 541.104 9.366 1.544 o
2 2 4 939.601 979.144 17.169 0.481 o
2 2 5 574.818 563.279 9.824 1.331 o
2 2 6 1353.980 1336.290 19.976 0.294 o
2 2 7 350.474 346.035 5.245 3.657 o
2 2 8 104.824 102.058 1.672 26.632 o
2 2 9 242.063 232.163 3.613 7.088 o
2 2 10 45.369 46.062 0.896 80.761 o
2 2 11 22.759 21.508 0.637 178.615 o
2 2 12 305.077 291.164 4.489 4.791 o
2 2 13 58.833 57.419 1.125 57.441 o
2 2 14 64.545 62.863 1.294 48.922 o
2 2 15 21.335 22.165 0.856 151.901 o
2 2 16 20.683 22.812 0.975 137.014 o
2 2 17 76.954 80.261 1.792 33.246 o
2 2 18 18.498 20.961 1.403 96.028 o
2 2 19 8.240 11.655 1.493 106.488 o
2 2 20 9.893 8.540 2.020 63.096 o
2 3 0 45.707 53.587 0.896 76.409 o
2 3 1 925.199 988.490 14.780 0.556 o
2 3 2 1277.420 1277.840 19.110 0.324 o
2 3 3 28.070 29.043 0.557 152.173 o
2 3 4 1151.200 1187.090 20.533 0.334 o
2 3 5 16.863 17.666 0.617 224.868 o
2 3 6 436.626 433.472 7.574 2.181 o
2 3 7 228.524 227.873 4.091 6.787 o
2 3 8 771.611 734.669 11.008 0.897 o
2 3 9 362.220 349.807 5.355 3.505 o
2 3 10 78.367 82.650 1.423 37.709 o
2 3 11 64.564 62.515 1.155 52.019 o
2 3 12 72.128 69.920 1.314 43.793 o
2 3 13 56.085 56.194 1.145 59.021 o
2 3 14 100.438 97.977 1.792 26.723 o
2 3 15 42.002 44.659 1.095 76.480 o
2 3 16 27.524 28.854 0.985 113.979 o
2 3 17 53.285 54.851 1.563 49.392 o
2 3 18 33.026 35.582 1.433 72.049 o
2 3 19 72.800 71.542 2.558 25.067 o
2 3 20 36.096 35.303 3.275 22.478 o
2 4 0 813.744 842.758 12.551 0.739 o
2 4 1 851.507 882.968 13.178 0.676 o
2 4 2 87.154 92.085 1.493 33.101 o
2 4 3 1634.850 1635.360 24.345 0.201 o
2 4 4 118.508 122.193 1.991 20.957 o
2 4 5 166.405 172.186 3.115 11.170 o
2 4 6 2.260 1.374 0.259 1780.410 o
2 4 7 643.998 654.199 11.715 1.003 o
2 4 8 203.631 203.309 3.732 8.134 o
2 4 9 88.207 86.332 1.792 30.112 o
2 4 10 69.746 70.557 1.543 40.502 o
2 4 11 39.722 39.702 0.826 95.266 o
2 4 12 93.764 91.687 1.583 30.636 o
2 4 13 3.911 3.931 0.458 718.286 o
2 4 14 35.400 34.945 0.876 102.852 o
2 4 15 29.409 29.162 0.946 113.535 o
2 4 16 23.650 25.748 1.354 91.035 o
2 4 17 34.969 38.608 1.831 52.797 o
2 4 18 34.338 40.857 2.239 40.328 o
2 4 19 35.377 36.557 2.498 34.619 o
2 4 20 6.164 10.043 3.951 17.987 o
2 5 0 55.973 58.225 1.015 61.967 o
2 5 1 349.528 362.219 5.484 3.491 o
2 5 2 320.175 323.044 4.897 4.199 o
2 5 3 212.177 212.566 3.284 8.543 o
2 5 4 159.559 169.967 2.697 12.745 o
2 5 5 471.776 459.419 6.927 2.175 o
2 5 6 115.660 119.804 2.329 19.333 o
2 5 7 166.530 166.971 3.105 11.301 o
2 5 8 118.657 116.201 2.269 19.575 o
2 5 9 0.879 1.543 0.428 1219.100 o
2 5 10 56.630 58.892 1.374 51.818 o
2 5 11 77.541 75.762 1.652 35.642 o
2 5 12 168.127 166.792 3.165 11.076 o
2 5 13 5.675 4.568 0.637 431.635 o
2 5 14 21.965 22.305 1.035 127.245 o
2 5 15 69.525 68.735 1.921 34.461 o
2 5 16 83.990 86.173 2.309 25.233 o
2 5 17 17.967 21.827 1.662 75.990 o
2 5 18 45.840 47.993 2.359 34.257 o
2 5 19 22.957 25.042 2.498 38.209 o
2 6 0 30.743 30.974 0.677 131.115 o
2 6 1 219.822 221.235 3.434 7.982 o
2 6 2 508.954 495.778 7.495 1.888 o
2 6 3 18.606 19.747 0.537 222.210 o
2 6 4 468.026 477.663 7.196 2.097 o
2 6 5 698.103 672.453 10.152 1.063 o
2 6 6 69.763 70.268 1.344 44.119 o
2 6 7 130.197 133.221 2.558 16.280 o
2 6 8 312.377 304.700 5.653 3.891 o
2 6 9 75.852 76.578 1.801 33.806 o
2 6 10 111.004 110.189 2.190 21.242 o
2 6 11 205.083 196.810 3.683 8.266 o
2 6 12 38.311 36.836 1.075 85.589 o
2 6 13 62.206 63.888 1.533 44.572 o
2 6 14 32.716 32.875 1.244 84.302 o
2 6 15 15.770 15.049 1.254 120.822 o
2 6 16 81.882 81.376 2.448 24.422 o
2 6 17 114.359 119.077 3.404 13.751 o
2 6 18 40.703 42.768 2.289 37.366 o
2 6 19 6.871 6.659 2.369 48.337 o
2 7 0 113.748 117.365 1.931 22.220 o
2 7 1 97.927 93.319 1.573 29.673 o
2 7 2 57.342 54.642 1.035 61.722 o
2 7 3 11.547 12.401 0.508 334.317 o
2 7 4 224.595 226.470 3.493 7.711 o
2 7 5 343.049 338.242 5.176 3.780 o
2 7 6 68.335 70.447 1.254 46.325 o
2 7 7 206.278 194.770 3.056 9.403 o
2 7 8 3.484 4.728 0.717 408.815 o
2 7 9 138.593 138.336 2.697 14.899 o
2 7 10 17.663 18.881 0.796 181.307 o
2 7 11 27.533 26.992 0.946 119.459 o
2 7 12 23.393 25.281 0.975 127.371 o
2 7 13 50.648 52.084 1.563 51.215 o
2 7 14 141.858 135.420 3.344 12.308 o
2 7 15 54.847 59.310 2.259 33.112 o
2 7 16 10.782 11.316 1.493 103.263 o
2 7 17 30.751 35.771 2.190 43.334 o
2 7 18 38.446 40.479 2.409 35.513 o
2 7 19 1.970 13.705 5.584 9.136 o
2 8 0 413.582 413.606 6.290 2.669 o
2 8 1 106.441 111.732 1.891 23.881 o
2 8 2 222.796 219.194 3.444 7.918 o
2 8 3 107.751 106.905 1.811 24.648 o
2 8 4 748.442 722.496 10.958 0.926 o
2 8 5 31.584 31.760 0.756 121.794 o
2 8 6 43.100 43.823 0.916 83.779 o
2 8 7 64.211 64.107 1.324 48.150 o
2 8 8 74.358 73.642 1.583 37.901 o
2 8 9 72.998 70.318 1.583 38.819 o
2 8 10 250.279 238.155 4.389 5.970 o
2 8 11 158.945 150.489 2.916 12.590 o
2 8 12 26.960 27.201 1.085 107.680 o
2 8 13 42.056 41.385 1.543 59.096 o
2 8 14 94.378 93.986 2.568 21.151 o
2 8 15 23.561 25.957 1.622 72.628 o
2 8 16 58.238 60.096 2.339 31.077 o
2 8 17 8.674 9.734 1.801 77.749 o
2 8 18 21.808 24.365 2.279 44.795 o
2 9 0 22.042 22.573 0.687 172.356 o
2 9 1 36.967 35.363 0.876 99.978 o
2 9 2 13.623 15.148 0.617 259.157 o
2 9 3 109.355 109.184 1.851 23.940 o
2 9 4 141.479 141.701 2.349 16.038 o
2 9 5 102.790 104.954 1.831 25.416 o
2 9 6 11.865 13.018 0.528 318.285 o
2 9 7 96.331 97.370 1.712 28.253 o
2 9 8 120.279 112.061 1.981 21.413 o
2 9 9 428.389 413.427 7.305 2.313 o
2 9 10 57.249 53.975 1.413 51.695 o
2 9 11 32.713 32.108 1.742 58.922 o
2 9 12 213.235 210.834 4.807 6.250 o
2 9 13 4.806 5.464 1.145 184.740 o
2 9 14 35.823 37.901 1.792 54.002 o
2 9 15 55.870 58.175 2.100 35.881 o
2 9 16 12.947 12.242 1.911 66.827 o
2 9 17 58.653 54.761 2.379 30.854 o
2 9 18 55.214 54.214 5.713 7.963 o
2 10 0 101.162 103.322 1.881 25.388 o
2 10 1 21.000 21.966 0.687 178.090 o
2 10 2 13.179 12.571 0.597 281.488 o
2 10 3 43.279 42.858 0.975 81.446 o
2 10 4 18.436 20.095 0.707 191.094 o
2 10 5 66.383 62.714 1.254 48.943 o
2 10 6 22.534 24.425 0.756 157.472 o
2 10 7 86.440 83.575 1.513 34.128 o
2 10 8 15.137 15.497 0.627 242.695 o
2 10 9 43.734 41.743 1.423 62.508 o
2 10 10 11.264 12.780 1.115 156.120 o
2 10 11 46.389 46.719 1.682 50.858 o
2 10 12 138.065 138.685 3.454 12.019 o
2 10 13 49.666 51.328 1.821 44.781 o
2 10 14 12.511 12.650 1.583 91.379 o
2 10 15 21.157 22.056 1.622 76.002 o
2 10 16 31.572 34.159 2.150 44.489 o
2 10 17 33.631 39.334 4.111 15.176 o
2 11 0 36.755 36.517 0.985 92.862 o
2 11 1 216.117 216.806 3.493 8.041 o
2 11 2 7.212 7.564 0.617 386.133 o
2 11 3 9.189 10.480 0.647 318.674 o
2 11 4 31.424 35.293 0.965 103.015 o
2 11 5 84.865 85.178 1.702 32.006 o
2 11 6 13.763 14.631 0.667 245.968 o
2 11 7 199.915 199.010 3.663 8.407 o
2 11 8 228.201 217.522 3.961 7.069 o
2 11 9 24.554 23.300 0.756 152.525 o
2 11 10 275.717 265.396 5.952 4.144 o
2 11 11 28.952 31.262 1.374 80.981 o
2 11 12 15.492 16.980 1.573 86.971 o
2 11 13 43.088 45.067 2.010 43.137 o
2 11 14 17.991 21.837 1.901 62.019 o
2 11 15 17.785 16.880 1.831 67.300 o
2 11 16 3.917 3.971 2.787 36.126 o
2 12 0 105.307 104.168 1.901 24.525 o
2 12 1 216.550 216.029 3.563 7.931 o
2 12 2 40.150 41.932 1.055 81.656 o
2 12 3 92.406 93.648 1.762 28.870 o
2 12 4 123.842 127.050 2.220 18.807 o
2 12 5 11.452 13.158 0.687 265.181 o
2 12 6 382.164 368.360 6.728 2.775 o
2 12 7 160.080 162.054 3.085 11.742 o
2 12 8 6.167 6.191 0.647 397.672 o
2 12 9 11.190 11.655 0.796 237.617 o
2 12 10 24.367 25.022 1.284 96.191 o
2 12 11 11.215 11.536 1.374 116.810 o
2 12 12 12.858 14.641 1.612 87.364 o
2 12 13 69.870 70.985 2.458 26.665 o
2 12 14 0.251 2.180 1.772 90.366 o
2 12 15 6.847 6.728 1.772 82.719 o
2 13 0 80.120 79.484 1.533 36.126 o
2 13 1 45.411 47.137 1.125 70.973 o
2 13 2 51.517 53.447 1.224 60.528 o
2 13 3 118.719 119.018 2.170 20.024 o
2 13 4 114.620 114.270 2.488 18.728 o
2 13 5 3.741 4.877 0.687 427.604 o
2 13 6 2.306 2.608 0.677 500.746 o
2 13 7 13.842 16.333 0.836 197.233 o
2 13 8 93.131 94.513 2.030 26.006 o
2 13 9 6.864 9.286 0.876 250.305 o
2 13 10 76.143 75.394 2.359 26.608 o
2 13 11 119.661 120.272 3.304 13.896 o
2 13 12 112.640 111.672 3.294 14.543 o
2 13 13 22.429 23.390 2.110 50.610 o
2 13 14 8.821 4.996 1.951 68.770 o
2 14 0 4.526 5.036 0.717 386.897 o
2 14 1 40.401 42.489 1.125 77.751 o
2 14 2 47.533 50.481 1.344 60.155 o
2 14 3 27.956 30.805 1.145 98.413 o
2 14 4 126.490 129.657 2.737 15.826 o
2 14 5 35.553 36.786 1.284 77.179 o
2 14 6 91.773 90.293 2.090 25.971 o
2 14 7 195.806 190.132 3.663 8.636 o
2 14 8 32.956 35.433 1.344 76.972 o
2 14 9 0.764 1.045 1.035 258.431 o
2 14 10 38.383 41.803 2.060 43.781 o
2 14 11 3.723 5.743 1.801 83.093 o
2 14 12 23.595 28.933 2.229 45.207 o
2 14 13 46.259 45.067 2.488 32.057 o
2 15 0 48.941 52.283 1.563 51.971 o
2 15 1 95.152 99.978 2.448 21.700 o
2 15 2 12.964 14.760 1.204 133.879 o
2 15 3 12.800 14.561 1.075 156.009 o
2 15 4 161.743 161.119 3.284 11.117 o
2 15 5 45.339 47.496 1.523 56.261 o
2 15 6 4.578 3.573 0.896 284.850 o
2 15 7 45.165 48.083 1.662 51.710 o
2 15 8 23.070 24.355 1.463 84.200 o
2 15 9 13.749 15.377 1.393 107.310 o
2 15 10 3.723 4.300 1.851 79.469 o
2 15 11 0.860 5.404 2.150 60.699 o
2 15 12 18.243 24.345 2.707 34.186 o
2 16 0 108.371 110.996 3.165 15.462 o
2 16 1 83.211 90.761 2.847 20.159 o
2 16 2 52.138 55.757 1.851 42.466 o
2 16 3 20.034 22.772 1.573 80.007 o
2 16 4 15.069 19.737 1.782 71.111 o
2 16 5 166.924 163.070 3.683 9.842 o
2 16 6 30.122 31.471 1.782 58.761 o
2 16 7 3.667 5.803 1.602 103.361 o
2 16 8 31.734 37.025 1.931 50.983 o
2 16 9 18.071 19.339 1.772 69.865 o
2 16 10 7.404 15.367 2.339 48.095 o
2 17 0 41.090 40.399 2.110 41.859 o
2 17 1 44.008 45.883 2.210 37.983 o
2 17 2 35.076 36.508 2.269 39.939 o
2 17 3 47.282 47.794 2.160 38.033 o
2 17 4 6.484 9.744 1.732 85.172 o
2 17 5 37.251 38.767 1.951 47.877 o
2 17 6 62.565 61.270 2.588 26.756 o
2 17 7 9.684 9.704 1.881 71.409 o
2 17 8 84.085 73.383 2.847 20.881 o
2 18 0 150.662 147.981 4.260 9.091 o
2 18 1 24.676 23.708 2.399 40.608 o
2 18 2 30.409 27.391 2.210 44.059 o
2 18 3 15.550 15.646 2.170 52.105 o
2 18 4 166.988 153.455 4.568 7.969 o
2 18 5 5.818 6.489 2.558 42.028 o
2 18 6 27.515 24.733 6.191 7.225 o
3 0 1 192.201 206.076 3.125 9.550 o
3 0 2 157.976 172.784 2.647 12.906 o
3 0 3 1436.100 1503.960 22.494 0.244 o
3 0 4 36.727 37.224 0.657 111.805 o
3 0 5 263.621 263.236 4.031 5.934 o
3 0 6 1370.560 1395.070 20.792 0.277 o
3 0 7 372.093 377.049 5.733 3.187 o
3 0 8 71.519 72.557 1.254 44.551 o
3 0 9 110.340 108.199 1.941 23.214 o
3 0 10 30.695 30.038 0.756 125.847 o
3 0 11 0.365 0.657 0.448 1291.270 o
3 0 12 6.310 7.007 0.518 486.385 o
3 0 13 10.681 11.496 0.637 299.300 o
3 0 14 459.329 443.166 6.768 2.286 o
3 0 15 1.377 1.583 0.617 638.682 o
3 0 16 87.148 91.179 1.821 29.505 o
3 0 17 16.283 18.652 1.095 137.358 o
3 0 18 4.904 6.539 1.294 148.065 o
3 0 19 0.706 3.175 1.622 106.268 o
3 0 20 13.559 17.457 2.220 50.479 o
3 1 0 697.741 727.513 10.819 0.983 o
3 1 1 558.179 577.820 8.619 1.501 o
3 1 2 23.341 22.265 0.438 200.449 o
3 1 3 529.674 549.922 8.788 1.560 o
3 1 4 391.380 400.717 6.330 2.793 o
3 1 5 1230.150 1212.500 18.164 0.354 o
3 1 6 606.215 615.552 9.246 1.309 o
3 1 7 147.691 147.145 2.319 15.492 o
3 1 8 260.641 257.792 3.961 6.098 o
3 1 9 50.796 48.680 0.955 71.772 o
3 1 10 44.971 42.519 0.866 84.516 o
3 1 11 46.677 44.261 0.926 79.109 o
3 1 12 367.830 355.998 5.454 3.400 o
3 1 13 66.836 64.356 1.254 48.351 o
3 1 14 131.557 132.832 2.239 17.718 o
3 1 15 60.130 62.525 1.364 49.498 o
3 1 16 159.153 162.721 2.857 12.463 o
3 1 17 45.654 49.685 1.403 59.522 o
3 1 18 1.328 2.409 1.194 190.700 o
3 1 19 42.616 44.968 1.921 45.726 o
3 1 20 14.682 13.496 2.130 54.513 o
3 2 0 1898.760 2000.910 29.899 0.141 o
3 2 1 722.009 756.954 11.316 0.911 o
3 2 2 226.825 227.147 3.454 7.706 o
3 2 3 999.504 1015.890 17.000 0.462 o
3 2 4 202.006 206.435 3.673 8.239 o
3 2 5 322.615 334.798 5.902 3.567 o
3 2 6 312.685 307.059 5.813 3.786 o
3 2 7 225.697 218.557 3.364 7.971 o
3 2 8 73.612 74.856 1.344 41.799 o
3 2 9 814.129 831.611 12.461 0.747 o
3 2 10 305.476 299.843 4.608 4.653 o
3 2 11 135.808 134.276 2.220 17.375 o
3 2 12 92.725 90.851 1.602 30.746 o
3 2 13 8.146 7.604 0.547 412.840 o
3 2 14 7.670 8.370 0.627 365.441 o
3 2 15 48.844 48.481 1.125 67.577 o
3 2 16 26.344 29.381 1.045 110.363 o
3 2 17 33.424 36.766 1.344 75.943 o
3 2 18 16.840 16.751 1.244 118.444 o
3 2 19 75.179 74.319 2.190 28.909 o
3 2 20 2.999 3.235 2.598 41.682 o
3 3 0 666.930 667.765 9.983 1.116 o
3 3 1 397.841 406.679 6.111 2.821 o
3 3 2 465.556 474.866 7.106 2.129 o
3 3 3 633.064 647.670 9.704 1.199 o
3 3 4 161.459 164.772 2.976 11.942 o
3 3 5 50.919 49.954 1.085 66.731 o
3 3 6 132.337 131.539 2.488 16.510 o
3 3 7 402.822 381.129 6.688 2.665 o
3 3 8 18.872 18.871 0.687 195.590 o
3 3 9 282.893 274.354 4.927 4.807 o
3 3 10 187.611 183.622 3.424 9.453 o
3 3 11 30.297 29.322 0.717 131.083 o
3 3 12 21.950 21.787 0.617 184.556 o
3 3 13 54.499 53.577 1.115 61.806 o
3 3 14 20.079 19.169 0.687 188.797 o
3 3 15 10.568 12.202 0.647 292.781 o
3 3 16 45.946 46.869 1.354 61.990 o
3 3 17 38.247 44.440 1.941 46.792 o
3 3 18 33.193 42.658 2.090 44.426 o
3 3 19 5.503 6.619 2.010 66.376 o
3 3 20 63.564 63.191 4.558 11.529 o
3 4 0 3460.250 3447.150 51.536 0.046 o
3 4 1 38.806 41.713 0.776 97.713 o
3 4 2 606.995 620.060 9.296 1.299 o
3 4 3 238.254 242.813 3.712 6.932 o
3 4 4 175.285 177.193 3.195 10.515 o
3 4 5 106.755 104.476 1.971 23.746 o
3 4 6 55.080 54.652 1.194 58.746 o
3 4 7 554.689 552.938 9.664 1.391 o
3 4 8 322.566 315.609 5.633 3.782 o
3 4 9 149.651 144.995 2.717 13.929 o
3 4 10 331.316 317.719 5.932 3.550 o
3 4 11 86.163 82.739 1.762 31.268 o
3 4 12 79.386 75.503 1.662 35.044 o
3 4 13 50.428 47.356 1.234 62.993 o
3 4 14 3.680 3.394 0.687 445.224 o
3 4 15 48.055 50.890 1.523 53.947 o
3 4 16 44.333 45.754 1.801 48.361 o
3 4 17 36.314 40.111 1.772 53.982 o
3 4 18 9.789 13.367 2.100 57.884 o
3 4 19 1.170 2.409 2.090 64.683 o
3 4 20 26.081 24.216 8.609 3.807 o
3 5 0 2.317 2.379 0.299 1424.310 o
3 5 1 195.320 199.886 3.095 9.609 o
3 5 2 842.958 842.251 12.989 0.701 o
3 5 3 1.866 2.269 0.249 1817.690 o
3 5 4 52.157 50.412 0.926 70.761 o
3 5 5 791.390 809.973 14.004 0.694 o
3 5 6 820.981 820.175 14.183 0.667 o
3 5 7 105.746 102.954 2.050 23.373 o
3 5 8 390.909 374.152 6.639 2.752 o
3 5 9 175.624 174.008 3.404 10.053 o
3 5 10 157.325 156.869 2.976 12.323 o
3 5 11 2.968 2.578 0.577 611.080 o
3 5 12 69.362 68.049 1.573 40.513 o
3 5 13 47.913 48.053 1.324 61.371 o
3 5 14 135.822 133.957 2.717 15.139 o
3 5 15 3.206 4.708 0.965 258.483 o
3 5 16 61.808 61.101 1.951 36.823 o
3 5 17 31.955 37.662 2.249 41.103 o
3 5 18 23.158 27.709 2.399 40.495 o
3 5 19 97.697 97.559 3.752 13.419 o
3 6 0 72.046 71.960 1.254 44.458 o
3 6 1 370.237 363.901 5.554 3.314 o
3 6 2 398.242 409.635 6.181 2.788 o
3 6 3 184.934 186.698 2.926 10.595 o
3 6 4 231.195 229.635 3.533 7.462 o
3 6 5 481.163 466.795 7.047 2.105 o
3 6 6 245.729 241.718 4.359 6.046 o
3 6 7 4.556 4.807 0.587 503.009 o
3 6 8 17.711 17.647 0.746 193.335 o
3 6 9 192.729 183.453 3.414 9.316 o
3 6 10 31.588 31.402 0.995 103.741 o
3 6 11 61.356 58.434 1.453 47.790 o
3 6 12 99.011 94.125 1.981 25.577 o
3 6 13 132.907 125.975 2.498 16.634 o
3 6 14 58.314 59.907 1.732 42.413 o
3 6 15 75.178 77.165 2.399 26.161 o
3 6 16 4.088 5.444 1.543 110.503 o
3 6 17 0.085 2.269 1.523 121.933 o
3 6 18 3.395 4.708 2.220 56.232 o
3 6 19 4.382 3.484 2.578 42.006 o
3 7 0 94.553 93.618 1.592 30.156 o
3 7 1 29.525 31.083 0.756 127.405 o
3 7 2 305.017 304.103 4.658 4.600 o
3 7 3 179.513 177.352 2.797 11.327 o
3 7 4 86.731 81.605 1.493 34.555 o
3 7 5 309.041 299.724 4.598 4.621 o
3 7 6 162.486 156.899 2.548 13.409 o
3 7 7 332.431 319.789 5.713 3.650 o
3 7 8 164.242 162.293 3.115 11.469 o
3 7 9 131.583 129.468 2.568 16.270 o
3 7 10 0.386 0.667 0.458 1236.530 o
3 7 11 35.298 32.238 1.005 96.690 o
3 7 12 120.378 113.195 2.429 18.606 o
3 7 13 177.521 171.778 3.593 9.584 o
3 7 14 0.627 0.100 1.085 239.886 o
3 7 15 249.895 247.949 5.783 4.571 o
3 7 16 4.632 7.544 1.831 79.218 o
3 7 17 58.067 60.275 2.508 28.559 o
3 7 18 29.901 32.258 2.409 38.193 o
3 7 19 7.013 14.930 8.709 3.766 o
3 8 0 137.813 137.242 2.409 16.232 o
3 8 1 340.428 332.360 5.106 3.862 o
3 8 2 254.184 253.273 4.101 6.098 o
3 8 3 54.360 56.075 1.085 61.908 o
3 8 4 57.916 57.488 1.095 58.775 o
3 8 5 551.387 531.429 8.201 1.622 o
3 8 6 1.167 2.259 0.338 1529.330 o
3 8 7 216.354 216.686 4.001 7.264 o
3 8 8 78.989 81.545 1.782 32.757 o
3 8 9 29.808 30.207 1.005 106.946 o
3 8 10 26.106 26.286 1.025 115.499 o
3 8 11 133.015 132.454 2.857 14.762 o
3 8 12 25.096 25.231 1.135 108.002 o
3 8 13 67.296 65.968 2.110 32.312 o
3 8 14 8.153 11.516 1.214 148.208 o
3 8 15 56.418 57.588 2.110 35.635 o
3 8 16 20.914 28.207 2.110 50.290 o
3 8 17 47.169 51.696 2.568 30.010 o
3 8 18 4.522 7.873 2.339 50.017 o
3 9 0 134.699 130.991 2.190 17.760 o
3 9 1 60.450 57.867 1.165 55.335 o
3 9 2 172.561 170.126 2.747 11.944 o
3 9 3 250.844 237.189 3.742 6.701 o
3 9 4 58.169 57.110 1.165 56.904 o
3 9 5 119.325 119.376 2.090 20.421 o
3 9 6 368.050 350.096 5.534 3.383 o
3 9 7 89.884 89.427 1.732 30.113 o
3 9 8 122.695 119.685 2.438 18.049 o
3 9 9 2.279 2.060 0.587 637.318 o
3 9 10 53.751 54.731 1.592 48.433 o
3 9 11 86.184 79.604 2.458 23.886 o
3 9 12 73.415 74.050 2.090 30.567 o
3 9 13 129.593 125.228 3.195 13.721 o
3 9 14 9.854 11.745 1.722 82.270 o
3 9 15 2.889 4.061 1.503 118.912 o
3 9 16 62.025 63.241 2.498 27.875 o
3 9 17 19.201 22.822 2.468 40.035 o
3 10 0 67.342 69.372 1.354 45.080 o
3 10 1 34.997 35.144 0.995 95.671 o
3 10 2 122.309 123.447 2.100 19.815 o
3 10 3 130.020 128.403 2.239 18.056 o
3 10 4 87.677 88.373 1.602 32.168 o
3 10 5 17.563 17.497 0.647 214.582 o
3 10 6 10.523 10.281 0.547 347.596 o
3 10 7 266.475 258.310 4.499 5.477 o
3 10 8 39.517 38.966 1.174 77.954 o
3 10 9 273.776 262.251 5.783 4.296 o
3 10 10 597.550 554.789 11.924 1.080 o
3 10 11 26.143 27.998 1.423 82.114 o
3 10 12 90.841 91.637 2.508 22.158 o
3 10 13 1.787 4.479 1.473 125.023 o
3 10 14 44.892 48.869 2.070 40.557 o
3 10 15 6.049 8.828 1.782 81.685 o
3 10 16 24.524 29.511 2.329 41.886 o
3 10 17 50.767 51.238 3.075 22.790 o
3 11 0 106.114 107.084 1.881 24.344 o
3 11 1 127.457 129.677 2.220 18.337 o
3 11 2 185.138 187.275 3.026 10.350 o
3 11 3 160.126 155.565 2.767 12.878 o
3 11 4 103.434 102.536 1.841 25.424 o
3 11 5 126.655 124.761 2.120 19.183 o
3 11 6 81.667 83.555 1.573 34.617 o
3 11 7 12.138 13.058 0.697 256.455 o
3 11 8 84.847 84.491 1.752 31.484 o
3 11 9 50.775 50.123 1.602 50.473 o
3 11 10 99.651 99.560 2.687 19.464 o
3 11 11 24.035 25.052 1.334 92.559 o
3 11 12 34.495 38.180 1.881 51.349 o
3 11 13 23.382 26.286 1.602 73.837 o
3 11 14 46.238 48.620 2.120 39.075 o
3 11 15 5.004 8.012 1.772 83.707 o
3 11 16 3.913 3.752 2.379 49.175 o
3 12 0 6.880 6.131 0.587 427.460 o
3 12 1 95.384 94.265 1.722 28.634 o
3 12 2 103.671 103.650 1.911 24.729 o
3 12 3 78.797 76.787 1.493 37.467 o
3 12 4 174.371 173.888 3.046 10.991 o
3 12 5 36.007 36.756 1.025 91.343 o
3 12 6 19.675 19.806 0.806 169.337 o
3 12 7 62.833 63.868 1.423 46.666 o
3 12 8 41.467 39.862 1.045 81.833 o
3 12 9 224.272 214.477 5.773 4.985 o
3 12 10 16.833 19.149 1.294 110.613 o
3 12 11 47.399 48.819 1.911 43.709 o
3 12 12 67.834 64.485 2.598 25.711 o
3 12 13 0.037 0.647 1.772 91.263 o
3 12 14 16.370 18.891 1.941 61.574 o
3 12 15 18.910 15.765 2.399 42.952 o
3 13 0 59.325 60.633 1.284 52.253 o
3 13 1 2.295 2.538 0.557 676.090 o
3 13 2 15.665 15.636 0.806 196.401 o
3 13 3 14.221 15.517 0.756 216.201 o
3 13 4 177.305 174.058 3.135 10.645 o
3 13 5 127.851 128.065 2.568 16.606 o
3 13 6 47.953 48.232 1.344 60.601 o
3 13 7 43.792 46.948 1.304 65.308 o
3 13 8 27.235 27.391 1.025 112.328 o
3 13 9 11.025 12.630 1.493 102.076 o
3 13 10 5.523 5.315 1.254 156.208 o
3 13 11 95.599 91.966 2.886 18.737 o
3 13 12 7.750 9.883 1.742 83.177 o
3 13 13 108.425 108.876 3.414 14.262 o
3 13 14 50.126 49.277 3.344 20.164 o
3 14 0 51.201 51.686 1.234 61.001 o
3 14 1 7.879 8.321 0.766 291.212 o
3 14 2 36.667 38.170 1.184 80.721 o
3 14 3 163.388 161.308 3.155 11.413 o
3 14 4 81.653 87.656 1.991 28.973 o
3 14 5 32.475 35.781 1.204 85.401 o
3 14 6 34.389 36.099 1.274 79.165 o
3 14 7 46.291 50.571 1.553 53.990 o
3 14 8 14.404 15.537 1.105 144.809 o
3 14 9 20.901 23.270 1.911 59.689 o
3 14 10 16.703 17.059 1.931 62.385 o
3 14 11 3.287 5.464 1.782 85.324 o
3 14 12 28.194 28.396 2.458 37.759 o
3 14 13 50.861 48.033 2.647 28.496 o
3 15 0 2.697 4.190 0.886 306.011 o
3 15 1 136.418 134.405 3.185 13.176 o
3 15 2 59.389 62.783 2.001 36.310 o
3 15 3 41.474 47.316 1.742 51.040 o
3 15 4 5.409 8.291 1.125 182.040 o
3 15 5 20.089 20.991 1.274 106.073 o
3 15 6 117.225 116.559 2.687 17.253 o
3 15 7 68.888 70.427 1.981 33.478 o
3 15 8 14.778 17.199 1.294 115.736 o
3 15 9 43.560 46.361 2.210 38.035 o
3 15 10 2.806 6.022 1.732 90.184 o
3 15 11 121.777 113.554 3.464 13.266 o
3 15 12 91.547 81.505 4.170 12.085 o
3 16 0 10.181 12.531 1.403 113.864 o
3 16 1 2.758 5.036 1.174 185.467 o
3 16 2 127.041 127.776 3.115 14.129 o
3 16 3 11.611 12.133 1.383 114.371 o
3 16 4 62.886 65.222 2.150 32.679 o
3 16 5 20.375 22.842 1.543 81.785 o
3 16 6 9.924 12.491 1.573 95.244 o
3 16 7 60.372 63.659 2.229 32.073 o
3 16 8 112.443 103.023 2.986 16.430 o
3 16 9 27.187 29.660 2.747 31.591 o
3 16 10 151.185 135.360 4.608 8.405 o
3 17 0 4.790 6.101 1.533 110.335 o
3 17 1 49.959 51.128 2.170 36.763 o
3 17 2 23.762 24.116 2.030 53.047 o
3 17 3 10.991 13.845 1.901 68.092 o
3 17 4 11.998 16.174 1.821 71.784 o
3 17 5 4.547 6.828 1.792 82.852 o
3 17 6 25.058 25.121 2.050 51.573 o
3 17 7 1.586 5.444 2.010 68.761 o
3 17 8 14.158 19.657 2.528 39.797 o
3 18 0 8.226 6.678 3.195 27.145 o
3 18 1 11.109 12.800 2.389 45.636 o
3 18 2 18.198 16.213 2.458 41.279 o
3 18 3 26.645 29.371 2.468 37.739 o
3 18 4 4.991 3.941 2.220 55.791 o
3 18 5 5.511 9.804 3.075 29.329 o
4 0 0 280.324 292.518 6.221 3.826 o
4 0 1 24.288 25.938 0.518 177.061 o
4 0 2 925.554 959.736 14.312 0.577 o
4 0 3 3421.590 3400.290 50.949 0.047 o
4 0 4 263.300 278.036 4.220 5.643 o
4 0 5 331.477 330.698 5.016 3.993 o
4 0 6 1172.650 1187.650 17.776 0.376 o
4 0 7 373.793 371.783 5.832 3.152 o
4 0 8 93.695 90.194 1.523 31.440 o
4 0 9 119.328 119.446 1.971 21.145 o
4 0 10 28.270 27.938 0.727 137.455 o
4 0 11 90.009 89.059 1.592 31.662 o
4 0 12 127.454 128.841 2.180 18.584 o
4 0 13 3.394 3.762 0.547 611.174 o
4 0 14 1.299 1.583 0.468 1006.540 o
4 0 15 15.541 17.408 0.856 182.505 o
4 0 16 170.396 166.464 2.827 11.914 o
4 0 17 4.953 7.455 0.955 240.052 o
4 0 18 1.081 3.603 1.493 123.849 o
4 0 19 23.719 27.799 2.010 53.113 o
4 0 20 3.499 5.255 2.210 56.581 o
4 1 0 716.795 768.599 11.446 0.902 o
4 1 1 1590.010 1568.290 23.350 0.216 o
4 1 2 768.500 783.777 11.715 0.837 o
4 1 3 871.279 893.100 13.745 0.640 o
4 1 4 1242.590 1314.810 20.095 0.313 o
4 1 5 335.937 339.635 5.146 3.848 o
4 1 6 1.945 1.374 0.239 2033.630 o
4 1 7 86.787 88.064 1.473 33.935 o
4 1 8 12.434 12.093 0.458 342.893 o
4 1 9 14.451 13.018 0.478 303.261 o
4 1 10 5.480 5.743 0.448 606.365 o
4 1 11 17.864 18.204 0.637 212.620 o
4 1 12 24.687 25.957 0.746 148.969 o
4 1 13 31.127 32.288 0.826 116.757 o
4 1 14 49.113 50.203 1.174 64.963 o
4 1 15 48.306 51.158 1.194 64.517 o
4 1 16 15.856 17.049 0.906 172.351 o
4 1 17 65.488 66.088 1.732 39.140 o
4 1 18 121.913 121.884 2.797 16.125 o
4 1 19 26.449 27.062 1.941 54.912 o
4 1 20 11.096 13.576 2.339 47.301 o
4 2 0 543.434 552.739 8.281 1.604 o
4 2 1 2230.490 2284.680 34.099 0.106 o
4 2 2 290.023 302.471 4.568 4.842 o
4 2 3 132.359 138.217 2.160 17.788 o
4 2 4 94.307 96.633 1.622 29.594 o
4 2 5 279.026 283.451 4.330 5.287 o
4 2 6 325.797 320.207 4.877 4.171 o
4 2 7 3.400 3.115 0.249 1293.990 o
4 2 8 30.913 30.645 0.667 131.905 o
4 2 9 200.689 196.522 3.085 9.504 o
4 2 10 511.382 505.641 7.644 1.841 o
4 2 11 40.714 38.617 0.866 92.555 o
4 2 12 144.707 140.795 2.349 15.829 o
4 2 13 145.687 141.312 2.399 15.536 o
4 2 14 5.195 5.036 0.597 472.378 o
4 2 15 27.863 30.217 0.946 115.518 o
4 2 16 43.587 46.928 1.314 65.077 o
4 2 17 14.290 13.347 0.985 170.034 o
4 2 18 50.000 52.094 2.080 38.507 o
4 2 19 15.684 18.453 2.409 43.107 o
4 2 20 67.326 70.616 4.698 10.788 o
4 3 0 251.460 255.393 3.882 6.362 o
4 3 1 285.202 292.976 4.459 5.041 o
4 3 2 282.038 300.600 4.539 4.970 o
4 3 3 287.727 298.749 4.558 4.898 o
4 3 4 35.443 35.532 0.687 114.318 o
4 3 5 165.381 160.741 2.956 11.913 o
4 3 6 1048.790 1011.270 17.468 0.436 o
4 3 7 63.879 62.773 1.344 48.171 o
4 3 8 993.576 953.893 16.502 0.486 o
4 3 9 276.732 268.491 4.827 4.991 o
4 3 10 189.862 188.071 3.503 9.149 o
4 3 11 205.494 197.178 3.822 8.010 o
4 3 12 54.984 55.518 1.533 49.275 o
4 3 13 68.951 67.690 1.543 41.252 o
4 3 14 105.447 103.312 2.190 22.316 o
4 3 15 7.983 8.858 0.866 247.271 o
4 3 16 70.051 71.492 1.991 32.948 o
4 3 17 77.555 79.554 2.339 26.318 o
4 3 18 21.635 22.912 1.801 64.864 o
4 3 19 2.070 2.896 2.618 41.276 o
4 3 20 7.693 13.347 7.783 4.708 o
4 4 0 514.071 514.818 7.733 1.806 o
4 4 1 369.593 381.119 5.773 3.173 o
4 4 2 866.787 901.202 13.456 0.651 o
4 4 3 700.117 693.722 10.401 1.029 o
4 4 4 807.968 804.071 12.013 0.783 o
4 4 5 4.295 4.678 0.478 647.418 o
4 4 6 118.697 119.605 2.299 19.222 o
4 4 7 107.208 108.259 2.140 22.164 o
4 4 8 75.550 75.414 1.602 36.985 o
4 4 9 76.145 76.170 1.652 35.964 o
4 4 10 16.370 16.582 0.746 203.094 o
4 4 11 344.384 335.356 5.972 3.386 o
4 4 12 52.694 54.652 1.324 56.423 o
4 4 13 96.741 91.567 1.971 26.232 o
4 4 14 63.641 61.539 1.632 42.406 o
4 4 15 52.340 55.697 1.941 40.387 o
4 4 16 43.187 46.520 1.772 49.559 o
4 4 17 31.087 33.989 1.692 61.453 o
4 4 18 2.615 4.897 2.329 51.448 o
4 4 19 4.719 9.824 2.458 45.199 o
4 5 0 1122.150 1109.900 16.542 0.422 o
4 5 1 340.811 349.549 5.305 3.688 o
4 5 2 157.448 157.814 2.518 13.777 o
4 5 3 136.230 139.461 2.220 17.116 o
4 5 4 378.645 379.298 5.773 3.125 o
4 5 5 290.577 291.393 5.195 4.437 o
4 5 6 26.796 26.435 0.776 138.704 o
4 5 7 122.171 115.604 2.269 19.252 o
4 5 8 100.036 94.245 1.951 25.675 o
4 5 9 244.677 244.505 4.469 5.921 o
4 5 10 73.935 75.025 1.652 36.732 o
4 5 11 88.176 86.432 1.821 29.772 o
4 5 12 114.421 108.448 2.359 19.838 o
4 5 13 126.747 123.606 2.578 16.814 o
4 5 14 33.667 33.422 1.194 85.997 o
4 5 15 326.065 330.100 6.629 3.199 o
4 5 16 13.273 15.885 1.473 99.167 o
4 5 17 1.152 2.866 1.891 78.573 o
4 5 18 29.632 33.422 2.488 36.250 o
4 5 19 44.554 37.324 2.657 30.044 o
4 6 0 178.485 167.240 2.628 12.047 o
4 6 1 131.294 129.926 2.140 18.369 o
4 6 2 398.423 407.554 6.221 2.779 o
4 6 3 143.824 142.905 2.309 15.979 o
4 6 4 104.205 99.470 1.662 27.054 o
4 6 5 12.522 12.531 0.388 363.597 o
4 6 6 167.301 157.605 2.996 11.781 o
4 6 7 212.836 205.867 3.782 7.797 o
4 6 8 74.317 75.653 1.602 37.306 o
4 6 9 148.170 146.548 2.916 13.249 o
4 6 10 50.933 51.885 1.274 59.843 o
4 6 11 315.881 302.949 5.434 4.001 o
4 6 12 140.370 135.579 2.717 14.790 o
4 6 13 48.014 49.018 1.443 56.996 o
4 6 14 122.133 122.392 2.847 15.843 o
4 6 15 40.455 41.584 1.941 46.514 o
4 6 16 41.321 47.466 2.170 39.367 o
4 6 17 47.838 48.521 2.239 36.139 o
4 6 18 3.747 6.071 2.100 62.078 o
4 6 19 38.620 37.672 3.951 16.106 o
4 7 0 144.688 142.855 2.349 15.753 o
4 7 1 381.495 375.745 5.723 3.138 o
4 7 2 2.207 1.612 0.249 1812.910 o
4 7 3 160.300 155.625 2.578 13.476 o
4 7 4 334.562 318.386 4.947 4.059 o
4 7 5 113.575 112.558 1.911 22.692 o
4 7 6 223.828 217.224 3.991 7.119 o
4 7 7 24.529 25.629 0.906 131.895 o
4 7 8 45.349 45.953 1.264 66.067 o
4 7 9 43.919 43.694 1.174 71.716 o
4 7 10 71.881 70.626 1.642 38.119 o
4 7 11 61.644 61.171 1.503 45.973 o
4 7 12 195.000 188.609 3.872 8.285 o
4 7 13 191.700 186.459 4.011 8.134 o
4 7 14 14.187 14.840 1.523 93.870 o
4 7 15 51.941 54.891 2.050 38.261 o
4 7 16 19.123 20.483 1.831 65.439 o
4 7 17 15.542 17.288 2.020 58.402 o
4 7 18 16.561 16.542 2.229 49.267 o
4 8 0 232.366 230.730 3.762 7.115 o
4 8 1 84.612 86.302 1.553 33.758 o
4 8 2 52.119 53.179 1.075 64.888 o
4 8 3 11.103 10.630 0.508 354.029 o
4 8 4 111.432 113.056 1.911 22.947 o
4 8 5 80.375 79.395 1.533 36.067 o
4 8 6 46.153 43.743 0.896 81.179 o
4 8 7 46.859 45.336 1.204 67.438 o
4 8 8 137.714 135.251 2.677 15.142 o
4 8 9 15.203 14.173 0.826 198.058 o
4 8 10 25.451 25.052 0.946 126.121 o
4 8 11 106.779 105.253 2.478 19.972 o
4 8 12 14.363 15.298 1.055 153.587 o
4 8 13 71.791 71.811 2.150 30.274 o
4 8 14 16.534 17.995 1.413 99.516 o
4 8 15 157.169 159.686 4.160 9.014 o
4 8 16 20.145 19.617 1.881 62.483 o
4 8 17 28.700 27.848 2.409 38.948 o
4 8 18 7.278 10.958 2.568 40.960 o
4 9 0 69.589 72.478 1.443 41.983 o
4 9 1 341.852 325.781 5.106 3.877 o
4 9 2 73.049 72.308 1.374 41.970 o
4 9 3 49.666 50.541 1.075 67.835 o
4 9 4 16.980 17.716 0.667 213.301 o
4 9 5 26.945 27.012 0.756 139.523 o
4 9 6 9.462 9.525 0.488 402.524 o
4 9 7 12.338 12.521 0.826 218.535 o
4 9 8 123.222 115.793 2.329 18.795 o
4 9 9 256.063 240.862 4.807 5.435 o
4 9 10 2.397 2.309 0.627 566.647 o
4 9 11 56.217 54.005 1.712 44.636 o
4 9 12 48.624 49.178 1.712 48.510 o
4 9 13 45.809 44.579 1.801 48.011 o
4 9 14 23.287 24.305 1.702 68.807 o
4 9 15 6.106 8.092 1.423 121.793 o
4 9 16 30.797 32.865 2.538 34.977 o
4 9 17 34.269 32.297 2.578 33.572 o
4 10 0 0.817 1.005 0.428 1276.510 o
4 10 1 170.136 169.081 2.906 11.646 o
4 10 2 30.036 30.944 0.836 119.671 o
4 10 3 143.191 147.543 2.528 14.976 o
4 10 4 69.395 73.105 1.403 42.646 o
4 10 5 19.441 19.587 0.707 187.445 o
4 10 6 53.178 52.392 1.085 64.080 o
4 10 7 147.928 141.054 2.379 15.463 o
4 10 8 43.835 40.529 1.214 71.449 o
4 10 9 28.266 27.460 1.244 92.704 o
4 10 10 61.725 61.032 1.841 38.925 o
4 10 11 142.108 138.346 3.394 12.060 o
4 10 12 43.539 49.367 2.060 41.109 o
4 10 13 6.736 10.530 1.553 102.334 o
4 10 14 110.754 109.473 3.284 14.756 o
4 10 15 40.876 51.457 2.558 31.205 o
4 10 16 45.699 49.795 2.538 30.890 o
4 10 17 23.069 19.787 4.489 13.478 o
4 11 0 195.479 196.561 3.225 9.402 o
4 11 1 56.595 57.578 1.254 55.315 o
4 11 2 140.647 140.586 2.359 16.102 o
4 11 3 53.778 54.522 1.184 59.910 o
4 11 4 117.347 113.693 1.991 21.607 o
4 11 5 153.904 151.375 2.518 14.193 o
4 11 6 40.269 39.911 1.005 85.148 o
4 11 7 2.573 3.195 0.448 858.201 o
4 11 8 131.556 128.194 3.145 13.746 o
4 11 9 190.293 184.508 4.320 7.632 o
4 11 10 54.658 54.522 1.801 42.991 o
4 11 11 0.406 0.946 1.085 238.601 o
4 11 12 48.851 51.765 2.140 37.573 o
4 11 13 73.105 75.921 2.727 22.979 o
4 11 14 2.499 4.130 1.622 103.441 o
4 11 15 3.782 5.683 1.931 72.898 o
4 11 16 38.528 39.155 2.886 27.127 o
4 12 0 13.347 14.661 0.756 224.345 o
4 12 1 14.414 16.303 0.786 205.693 o
4 12 2 108.094 113.235 1.981 22.889 o
4 12 3 215.373 214.407 3.454 8.154 o
4 12 4 8.547 10.779 0.667 315.607 o
4 12 5 116.901 114.937 2.160 20.505 o
4 12 6 198.113 185.961 3.623 8.706 o
4 12 7 38.144 36.876 1.025 88.521 o
4 12 8 10.656 11.625 1.085 165.876 o
4 12 9 40.043 41.663 1.493 62.157 o
4 12 10 0.402 1.274 1.065 246.302 o
4 12 11 54.014 55.259 2.170 35.339 o
4 12 12 190.576 182.816 4.588 7.187 o
4 12 13 132.851 129.170 3.693 11.591 o
4 12 14 14.181 13.685 2.020 59.840 o
4 12 15 67.246 61.320 3.095 20.695 o
4 13 0 2.566 3.872 0.667 487.316 o
4 13 1 200.570 199.876 3.265 9.111 o
4 13 2 58.060 61.818 1.423 49.205 o
4 13 3 31.153 30.824 0.995 104.933 o
4 13 4 142.544 143.054 2.618 14.813 o
4 13 5 47.759 51.258 1.483 55.246 o
4 13 6 35.725 38.369 1.364 72.242 o
4 13 7 59.849 62.893 1.592 44.369 o
4 13 8 142.623 134.733 3.036 13.419 o
4 13 9 127.249 126.900 3.792 11.498 o
4 13 10 63.917 66.287 2.299 30.107 o
4 13 11 11.528 11.565 1.762 77.911 o
4 13 12 11.449 11.635 2.080 58.528 o
4 13 13 22.527 22.753 2.249 45.785 o
4 13 14 34.046 35.074 3.006 26.124 o
4 14 0 3.410 4.340 0.836 326.775 o
4 14 1 54.981 56.344 1.493 50.125 o
4 14 2 69.993 73.413 1.682 37.604 o
4 14 3 38.864 42.499 1.264 72.628 o
4 14 4 76.669 79.465 1.881 32.177 o
4 14 5 48.927 55.189 1.672 48.245 o
4 14 6 204.151 214.317 4.051 7.471 o
4 14 7 177.698 169.698 3.344 10.200 o
4 14 8 1.024 1.652 0.737 477.914 o
4 14 9 74.864 74.767 2.608 24.068 o
4 14 10 15.181 19.826 1.961 60.919 o
4 14 11 127.978 123.566 3.921 11.088 o
4 14 12 34.379 35.144 2.339 38.551 o
4 14 13 38.634 39.832 3.732 17.726 o
4 15 0 35.847 40.947 1.483 65.577 o
4 15 1 60.297 60.415 1.821 39.831 o
4 15 2 137.711 139.640 3.215 12.871 o
4 15 3 189.247 195.267 4.210 7.732 o
4 15 4 56.568 58.175 1.921 39.226 o
4 15 5 6.393 9.246 1.314 137.520 o
4 15 6 5.541 8.122 1.344 135.521 o
4 15 7 15.980 17.776 1.473 94.694 o
4 15 8 130.897 119.675 2.926 14.982 o
4 15 9 6.156 7.644 2.020 65.175 o
4 15 10 10.066 12.640 2.210 52.892 o
4 15 11 45.435 42.887 2.886 26.102 o
4 16 0 81.534 83.287 2.538 23.456 o
4 16 1 70.238 69.661 2.359 27.953 o
4 16 2 36.225 38.846 1.712 56.541 o
4 16 3 37.561 40.369 1.941 47.778 o
4 16 4 30.106 32.188 1.513 71.480 o
4 16 5 16.021 18.025 1.503 91.815 o
4 16 6 132.176 126.672 3.304 13.110 o
4 16 7 17.905 17.617 1.602 82.036 o
4 16 8 3.855 3.324 1.423 130.415 o
4 16 9 5.376 6.131 2.518 43.445 o
4 16 10 5.509 8.062 2.787 35.579 o
4 17 0 16.641 16.393 1.981 60.045 o
4 17 1 41.719 42.310 2.369 35.483 o
4 17 2 16.073 18.443 1.961 60.820 o
4 17 3 17.843 19.966 2.289 46.221 o
4 17 4 67.305 70.308 2.598 25.401 o
4 17 5 83.754 82.819 2.847 20.472 o
4 17 6 21.473 22.354 1.921 59.164 o
4 17 7 1.994 1.792 1.772 88.970 o
4 17 8 147.210 117.356 6.330 5.536 o
4 18 0 18.631 22.354 2.389 42.511 o
4 18 1 30.955 28.884 2.628 33.418 o
4 18 2 6.841 6.828 1.971 68.094 o
4 18 3 81.541 71.024 3.125 18.910 o
4 18 4 46.202 49.367 3.563 18.457 o
5 0 1 196.471 204.683 3.145 9.393 o
5 0 2 75.956 81.485 1.334 39.968 o
5 0 3 134.142 127.906 2.020 18.786 o
5 0 4 48.955 54.622 0.965 70.427 o
5 0 5 6.419 7.425 0.338 640.880 o
5 0 6 0.153 0.199 0.189 6568.080 o
5 0 7 363.783 367.185 5.613 3.320 o
5 0 8 0.014 0.418 0.249 4167.140 o
5 0 9 5.071 5.872 0.418 658.420 o
5 0 10 8.457 10.003 0.577 367.321 o
5 0 11 29.448 29.779 0.766 128.323 o
5 0 12 6.270 6.758 0.567 449.599 o
5 0 13 3.978 5.872 0.627 464.929 o
5 0 14 32.781 33.263 0.946 103.868 o
5 0 15 170.739 166.464 2.757 12.093 o
5 0 16 4.900 4.738 0.737 368.806 o
5 0 17 4.997 5.524 1.145 183.862 o
5 0 18 3.550 3.842 1.393 135.685 o
5 0 19 4.549 4.409 1.901 74.991 o
5 0 20 37.087 30.625 7.614 4.793 o
5 1 0 138.388 139.581 2.180 17.105 o
5 1 1 388.096 398.229 6.002 2.932 o
5 1 2 962.218 969.918 14.472 0.554 o
5 1 3 392.823 404.658 6.101 2.855 o
5 1 4 90.655 91.120 1.493 32.363 o
5 1 5 301.951 297.644 4.638 4.683 o
5 1 6 1.036 0.995 0.209 3104.390 o
5 1 7 304.944 300.072 4.618 4.651 o
5 1 8 186.785 179.890 2.817 10.911 o
5 1 9 28.243 28.605 0.687 140.360 o
5 1 10 137.017 134.932 2.229 17.197 o
5 1 11 68.110 67.790 1.294 46.236 o
5 1 12 1.841 1.174 0.368 1347.530 o
5 1 13 0.635 2.319 0.528 856.733 o
5 1 14 59.671 61.410 1.294 51.637 o
5 1 15 17.609 19.369 0.806 178.683 o
5 1 16 65.240 69.561 1.682 39.601 o
5 1 17 6.737 7.604 1.135 175.783 o
5 1 18 8.822 8.968 1.284 137.387 o
5 1 19 131.951 127.309 4.011 10.606 o
5 1 20 31.866 29.710 7.505 4.950 o
5 2 0 1196.340 1221.780 18.214 0.359 o
5 2 1 574.400 589.614 9.017 1.409 o
5 2 2 188.343 192.491 2.966 10.261 o
5 2 3 224.034 233.746 3.583 7.510 o
5 2 4 25.534 24.922 0.587 166.078 o
5 2 5 122.011 120.949 1.941 20.916 o
5 2 6 147.554 143.283 2.279 15.802 o
5 2 7 24.030 23.340 0.547 180.607 o
5 2 8 250.299 249.342 3.951 6.360 o
5 2 9 283.146 273.289 4.220 5.393 o
5 2 10 144.383 144.059 2.349 15.731 o
5 2 11 121.278 118.580 1.981 20.905 o
5 2 12 148.186 141.492 2.359 15.507 o
5 2 13 87.453 84.242 1.523 33.662 o
5 2 14 22.994 23.260 0.746 159.210 o
5 2 15 17.715 19.239 1.075 135.863 o
5 2 16 127.085 130.424 3.056 14.311 o
5 2 17 11.727 15.507 1.533 95.364 o
5 2 18 59.108 60.504 2.707 25.744 o
5 2 19 6.064 5.653 2.319 50.706 o
5 3 0 139.853 137.729 2.180 17.059 o
5 3 1 380.316 383.160 5.852 3.073 o
5 3 2 685.913 687.960 10.311 1.055 o
5 3 3 69.412 70.616 1.214 46.558 o
5 3 4 401.564 402.041 6.071 2.827 o
5 3 5 1033.630 993.735 14.840 0.510 o
5 3 6 232.180 230.839 4.140 6.628 o
5 3 7 18.784 18.552 0.727 189.570 o
5 3 8 152.978 149.802 3.075 12.380 o
5 3 9 37.479 39.852 1.075 84.803 o
5 3 10 23.174 21.757 0.866 145.546 o
5 3 11 2.545 1.483 0.458 912.207 o
5 3 12 194.114 188.708 3.533 8.954 o
5 3 13 233.295 233.158 4.300 6.390 o
5 3 14 6.165 6.549 0.876 266.793 o
5 3 15 25.312 27.132 1.294 92.832 o
5 3 16 16.650 20.095 1.334 105.898 o
5 3 17 33.676 37.861 1.881 51.757 o
5 3 18 45.230 45.057 2.468 32.600 o
5 3 19 27.646 31.063 2.598 34.423 o
5 4 0 60.036 63.162 1.095 55.717 o
5 4 1 510.278 528.264 8.112 1.733 o
5 4 2 246.691 247.142 3.802 6.616 o
5 4 3 179.560 178.517 2.777 11.349 o
5 4 4 921.456 887.557 14.681 0.583 o
5 4 5 600.912 597.258 10.351 1.210 o
5 4 6 116.216 112.737 2.210 20.384 o
5 4 7 209.222 206.216 3.752 7.928 o
5 4 8 95.746 94.095 1.951 26.376 o
5 4 9 26.434 26.813 0.965 120.043 o
5 4 10 19.320 19.707 0.886 158.254 o
5 4 11 273.121 264.540 4.817 5.066 o
5 4 12 5.638 6.061 0.727 353.984 o
5 4 13 90.316 87.994 1.951 27.817 o
5 4 14 274.577 266.590 5.404 4.557 o
5 4 15 25.498 28.237 1.334 88.946 o
5 4 16 2.589 4.767 1.204 178.443 o
5 4 17 118.360 122.083 3.135 14.691 o
5 4 18 3.511 2.349 1.931 74.104 o
5 4 19 6.707 6.390 2.478 44.447 o
5 5 0 177.255 184.668 2.876 11.069 o
5 5 1 34.437 35.462 0.796 109.295 o
5 5 2 753.869 745.528 11.496 0.877 o
5 5 3 139.772 138.496 2.220 16.858 o
5 5 4 50.418 50.213 0.936 72.095 o
5 5 5 35.960 35.154 0.965 96.148 o
5 5 6 149.225 144.726 2.737 13.889 o
5 5 7 209.982 198.174 3.623 8.225 o
5 5 8 121.830 123.516 2.448 17.902 o
5 5 9 370.035 365.503 6.529 2.915 o
5 5 10 56.162 56.702 1.403 51.820 o
5 5 11 154.678 148.678 2.986 12.620 o
5 5 12 74.166 71.303 1.672 36.878 o
5 5 13 70.005 70.756 1.811 35.845 o
5 5 14 100.761 102.028 2.429 21.124 o
5 5 15 4.503 7.007 1.035 215.620 o
5 5 16 37.176 41.992 1.712 55.279 o
5 5 17 55.654 58.623 2.458 29.804 o
5 5 18 44.532 45.137 2.857 26.488 o
5 5 19 36.095 36.766 3.394 21.109 o
5 6 0 312.392 300.928 4.797 4.446 o
5 6 1 11.950 14.173 0.518 313.532 o
5 6 2 967.925 971.062 14.521 0.550 o
5 6 3 37.377 36.149 0.776 104.631 o
5 6 4 105.344 105.611 1.762 25.518 o
5 6 5 237.410 232.322 3.633 7.161 o
5 6 6 36.916 37.602 0.985 91.908 o
5 6 7 66.794 64.953 1.503 43.255 o
5 6 8 17.866 19.976 0.866 166.137 o
5 6 9 469.853 445.336 7.883 1.990 o
5 6 10 158.268 152.987 2.926 12.530 o
5 6 11 162.246 151.982 2.936 12.328 o
5 6 12 31.973 32.725 1.244 85.201 o
5 6 13 13.429 14.263 0.995 169.551 o
5 6 14 41.492 41.056 1.543 59.518 o
5 6 15 8.588 9.565 1.274 138.926 o
5 6 16 114.820 112.887 3.185 14.922 o
5 6 17 49.524 52.631 2.419 32.022 o
5 6 18 6.587 6.410 2.140 58.653 o
5 7 0 79.679 81.684 1.473 36.766 o
5 7 1 498.525 492.931 7.505 1.919 o
5 7 2 765.003 740.223 11.117 0.893 o
5 7 3 83.549 84.640 1.483 35.127 o
5 7 4 42.610 43.644 0.946 83.108 o
5 7 5 11.877 12.342 0.478 341.704 o
5 7 6 19.870 19.388 0.826 166.210 o
5 7 7 79.051 78.549 1.712 34.044 o
5 7 8 10.165 11.147 0.717 275.473 o
5 7 9 82.710 80.201 1.801 31.810 o
5 7 10 34.385 35.562 1.145 86.950 o
5 7 11 69.101 68.277 1.762 37.248 o
5 7 12 236.707 221.464 4.509 6.177 o
5 7 13 84.787 81.724 2.030 28.483 o
5 7 14 13.301 16.681 1.443 101.667 o
5 7 15 84.984 83.028 2.737 21.270 o
5 7 16 48.236 53.348 2.339 33.617 o
5 7 17 59.722 64.784 2.866 23.555 o
5 7 18 7.166 6.320 2.777 35.705 o
5 8 0 117.537 118.450 1.991 21.295 o
5 8 1 257.376 254.119 3.971 6.174 o
5 8 2 103.963 99.042 1.722 26.628 o
5 8 3 452.044 431.153 6.619 2.374 o
5 8 4 128.677 129.638 2.150 18.584 o
5 8 5 36.009 37.582 0.876 99.739 o
5 8 6 123.051 114.021 2.269 19.243 o
5 8 7 41.963 42.808 1.174 73.835 o
5 8 8 31.009 32.417 1.025 101.641 o
5 8 9 57.456 59.559 1.632 45.005 o
5 8 10 148.771 141.641 3.026 12.957 o
5 8 11 93.281 90.612 2.180 24.863 o
5 8 12 11.995 11.645 0.995 180.200 o
5 8 13 0.109 1.752 0.946 310.671 o
5 8 14 97.724 97.052 2.837 18.698 o
5 8 15 11.678 13.407 1.622 88.264 o
5 8 16 61.153 63.022 2.747 24.859 o
5 8 17 74.416 76.419 3.036 19.989 o
5 8 18 22.878 24.196 5.942 7.862 o
5 9 0 32.349 31.770 0.866 111.787 o
5 9 1 273.096 268.014 4.220 5.573 o
5 9 2 119.159 116.669 2.010 21.084 o
5 9 3 35.660 37.314 0.896 99.281 o
5 9 4 194.530 187.683 3.006 10.035 o
5 9 5 107.556 107.114 1.841 24.433 o
5 9 6 25.448 23.778 0.667 159.383 o
5 9 7 9.971 9.804 0.756 268.308 o
5 9 8 29.791 30.357 1.025 105.265 o
5 9 9 12.237 12.849 0.896 199.950 o
5 9 10 51.553 50.531 1.682 47.855 o
5 9 11 92.212 84.690 2.299 24.299 o
5 9 12 62.001 60.763 1.961 36.634 o
5 9 13 88.868 86.203 2.518 22.606 o
5 9 14 16.093 16.641 1.722 75.382 o
5 9 15 1.443 1.762 1.732 93.537 o
5 9 16 50.083 54.483 2.538 29.806 o
5 9 17 31.580 28.366 2.996 26.895 o
5 10 0 530.834 511.603 7.972 1.728 o
5 10 1 39.661 39.742 1.045 83.925 o
5 10 2 153.252 155.655 2.767 13.245 o
5 10 3 47.511 47.754 1.055 71.554 o
5 10 4 33.902 35.592 0.916 102.171 o
5 10 5 83.790 82.411 1.523 34.853 o
5 10 6 48.967 49.745 1.105 67.680 o
5 10 7 57.665 54.264 1.344 53.250 o
5 10 8 34.740 34.696 1.274 79.509 o
5 10 9 122.016 118.261 2.986 15.300 o
5 10 10 94.349 93.827 2.558 21.243 o
5 10 11 20.548 20.254 1.364 97.449 o
5 10 12 23.414 24.524 1.423 86.674 o
5 10 13 151.012 139.043 3.563 11.138 o
5 10 14 9.701 10.998 1.722 82.713 o
5 10 15 26.855 27.878 2.050 50.379 o
5 10 16 25.027 23.977 2.638 34.627 o
5 11 0 41.887 42.310 1.015 81.453 o
5 11 1 102.430 105.611 1.921 24.687 o
5 11 2 5.891 6.111 0.627 418.565 o
5 11 3 94.512 94.215 1.712 28.907 o
5 11 4 78.762 80.191 1.523 36.550 o
5 11 5 30.161 27.291 0.936 114.740 o
5 11 6 211.163 205.619 3.623 8.100 o
5 11 7 243.183 228.262 5.195 5.285 o
5 11 8 78.215 74.408 2.120 29.245 o
5 11 9 0.208 1.035 1.005 278.144 o
5 11 10 13.581 13.934 1.224 130.487 o
5 11 11 17.099 18.274 1.374 102.497 o
5 11 12 59.684 61.330 2.279 31.638 o
5 11 13 2.985 6.937 1.722 90.559 o
5 11 14 139.548 140.068 4.160 9.751 o
5 11 15 80.849 75.324 3.006 19.745 o
5 11 16 0.248 11.764 5.275 10.258 o
5 12 0 194.353 191.515 3.125 9.725 o
5 12 1 167.382 164.901 2.767 12.268 o
5 12 2 65.100 63.480 1.304 48.312 o
5 12 3 10.331 10.490 0.687 288.666 o
5 12 4 57.792 59.728 1.383 50.792 o
5 12 5 289.933 276.623 4.996 4.665 o
5 12 6 10.126 9.157 0.677 302.169 o
5 12 7 56.685 56.264 1.383 52.190 o
5 12 8 85.060 86.959 2.498 23.192 o
5 12 9 15.158 13.974 1.284 119.182 o
5 12 10 29.912 32.795 1.732 60.688 o
5 12 11 73.062 70.636 2.429 26.589 o
5 12 12 11.383 12.640 1.682 83.818 o
5 12 13 66.416 64.764 2.588 26.000 o
5 12 14 58.780 60.235 2.817 24.474 o
5 12 15 38.353 42.648 4.220 14.268 o
5 13 0 14.360 13.655 0.786 213.522 o
5 13 1 41.612 43.047 1.174 74.045 o
5 13 2 210.056 202.085 3.533 8.325 o
5 13 3 80.297 83.366 1.742 32.766 o
5 13 4 55.292 54.542 1.354 54.163 o
5 13 5 199.868 202.603 3.842 8.047 o
5 13 6 80.368 78.857 1.801 32.485 o
5 13 7 22.722 23.977 0.975 130.475 o
5 13 8 82.462 82.540 2.468 24.072 o
5 13 9 65.618 69.790 2.448 27.503 o
5 13 10 18.328 19.767 2.001 57.536 o
5 13 11 12.884 15.357 1.752 76.184 o
5 13 12 50.567 53.010 2.588 29.076 o
5 13 13 78.215 73.344 2.936 20.646 o
5 13 14 6.040 4.240 3.543 22.422 o
5 14 0 177.520 177.392 3.474 9.769 o
5 14 1 23.798 26.365 1.095 113.046 o
5 14 2 27.851 31.412 1.294 87.284 o
5 14 3 32.245 31.780 1.403 75.914 o
5 14 4 100.838 109.552 2.986 17.014 o
5 14 5 24.792 25.788 1.304 93.539 o
5 14 6 23.763 26.863 1.413 85.799 o
5 14 7 162.564 154.948 3.444 10.758 o
5 14 8 30.394 32.467 1.991 50.311 o
5 14 9 4.384 8.530 2.010 66.461 o
5 14 10 42.962 41.673 2.588 31.142 o
5 14 11 26.161 29.262 2.657 33.567 o
5 14 12 55.813 51.228 2.946 23.768 o
5 15 0 159.882 157.864 3.215 11.460 o
5 15 1 1.022 2.120 1.304 162.742 o
5 15 2 32.206 34.407 1.722 59.417 o
5 15 3 12.608 15.039 1.244 128.523 o
5 15 4 50.877 52.432 1.891 42.476 o
5 15 5 8.057 10.709 1.344 127.593 o
5 15 6 7.441 7.385 1.304 138.983 o
5 15 7 0.473 0.876 1.443 136.138 o
5 15 8 6.562 6.390 1.861 75.948 o
5 15 9 1.260 1.543 1.851 82.327 o
5 15 10 146.292 137.729 4.847 7.954 o
5 15 11 49.127 50.282 3.105 22.652 o
5 16 0 7.983 11.824 1.583 96.826 o
5 16 1 23.125 23.907 1.792 64.222 o
5 16 2 117.320 117.843 3.075 15.166 o
5 16 3 40.020 43.594 1.821 49.927 o
5 16 4 2.291 3.493 1.662 99.382 o
5 16 5 11.526 14.283 1.821 72.725 o
5 16 6 33.797 33.114 1.931 50.940 o
5 16 7 118.856 106.985 2.956 16.023 o
5 16 8 15.578 18.035 2.598 37.808 o
5 16 9 91.653 83.267 4.011 12.749 o
5 17 0 48.838 47.645 2.160 37.665 o
5 17 1 4.673 5.315 1.782 84.230 o
5 17 2 5.450 5.474 1.682 92.821 o
5 17 3 24.894 22.912 2.220 46.036 o
5 17 4 5.961 7.236 1.861 76.070 o
5 17 5 62.539 62.336 2.468 28.272 o
5 17 6 16.710 16.502 2.150 52.352 o
5 17 7 11.521 14.014 2.220 51.737 o
5 18 0 4.728 7.425 2.608 40.626 o
5 18 1 85.484 74.219 3.175 18.128 o
5 18 2 1.106 2.299 2.190 59.073 o
5 18 3 22.145 22.364 3.066 27.138 o
6 0 0 1544.820 1501.280 31.631 0.166 o
6 0 1 386.193 407.515 6.161 2.861 o
6 0 2 19.896 23.151 0.547 202.172 o
6 0 3 581.227 573.789 8.629 1.460 o
6 0 4 283.563 278.365 4.260 5.319 o
6 0 5 56.427 58.613 1.055 60.444 o
6 0 6 19.951 20.045 0.537 212.620 o
6 0 7 0.331 0.269 0.209 4916.590 o
6 0 8 1.036 1.762 0.348 1574.640 o
6 0 9 164.282 160.701 2.608 13.014 o
6 0 10 46.605 46.132 0.965 76.627 o
6 0 11 15.920 16.661 0.667 223.295 o
6 0 12 48.714 50.671 1.085 68.211 o
6 0 13 21.886 22.315 0.737 166.428 o
6 0 14 93.701 99.132 1.951 26.299 o
6 0 15 0.608 1.871 0.597 708.337 o
6 0 16 5.899 6.420 0.955 237.172 o
6 0 17 5.509 6.390 1.155 177.635 o
6 0 18 170.057 171.042 3.593 9.833 o
6 0 19 177.357 160.820 3.852 9.163 o
6 1 0 247.301 246.167 3.762 6.660 o
6 1 1 153.986 161.507 2.518 13.875 o
6 1 2 923.805 927.279 13.864 0.601 o
6 1 3 12.175 14.312 0.468 327.189 o
6 1 4 444.514 446.879 6.768 2.334 o
6 1 5 460.060 461.659 6.977 2.200 o
6 1 6 3.013 3.513 0.388 943.394 o
6 1 7 307.113 303.775 4.678 4.566 o
6 1 8 194.055 189.833 2.996 10.034 o
6 1 9 33.799 34.676 0.776 112.608 o
6 1 10 132.853 133.151 2.210 17.733 o
6 1 11 54.723 56.324 1.135 60.146 o
6 1 12 48.349 49.805 1.065 69.579 o
6 1 13 21.011 20.772 0.756 169.954 o
6 1 14 1.040 1.991 0.577 721.801 o
6 1 15 85.872 83.824 1.732 31.571 o
6 1 16 95.333 101.301 2.239 23.324 o
6 1 17 10.811 11.963 1.155 151.247 o
6 1 18 6.670 5.832 2.040 64.194 o
6 1 19 27.762 27.251 2.647 33.676 o
6 2 0 1083.560 1115.130 16.661 0.430 o
6 2 1 625.461 627.535 9.425 1.252 o
6 2 2 452.916 467.004 7.057 2.196 o
6 2 3 6.469 7.226 0.388 595.123 o
6 2 4 201.757 199.886 3.105 9.374 o
6 2 5 324.423 322.447 4.927 4.145 o
6 2 6 168.914 168.136 2.687 12.339 o
6 2 7 125.517 123.377 2.170 19.096 o
6 2 8 246.742 240.394 3.752 6.738 o
6 2 9 37.357 38.727 0.826 99.631 o
6 2 10 337.445 327.473 5.006 3.961 o
6 2 11 81.353 79.166 1.443 37.057 o
6 2 12 3.569 4.150 0.667 458.057 o
6 2 13 8.400 10.441 0.796 263.970 o
6 2 14 46.480 48.511 1.334 61.812 o
6 2 15 6.415 7.933 1.304 140.744 o
6 2 16 15.586 13.496 1.165 135.172 o
6 2 17 22.531 23.200 1.792 64.776 o
6 2 18 18.293 21.031 2.080 53.788 o
6 2 19 35.592 38.876 2.936 26.752 o
6 3 0 12.823 14.372 0.488 311.634 o
6 3 1 878.759 899.331 13.447 0.646 o
6 3 2 189.313 189.087 2.966 10.289 o
6 3 3 1077.830 1082.630 16.393 0.442 o
6 3 4 310.423 309.985 4.728 4.465 o
6 3 5 494.939 478.370 7.206 2.010 o
6 3 6 353.522 349.439 5.335 3.578 o
6 3 7 295.286 286.656 5.106 4.478 o
6 3 8 72.564 71.104 1.523 39.829 o
6 3 9 67.855 64.864 1.453 43.844 o
6 3 10 20.252 20.921 0.836 160.491 o
6 3 11 39.761 38.558 1.125 80.408 o
6 3 12 5.769 6.041 0.816 301.208 o
6 3 13 11.617 13.407 0.926 194.279 o
6 3 14 22.591 23.927 1.155 111.487 o
6 3 15 111.708 117.565 2.817 16.913 o
6 3 16 53.853 53.716 1.931 40.451 o
6 3 17 78.875 86.710 3.046 19.126 o
6 3 18 19.365 20.384 2.110 52.279 o
6 3 19 25.040 25.569 2.687 33.426 o
6 4 0 425.279 425.559 6.450 2.542 o
6 4 1 158.087 158.959 2.518 13.704 o
6 4 2 73.477 73.921 1.274 43.169 o
6 4 3 209.961 212.138 3.314 8.562 o
6 4 4 128.523 132.564 2.130 18.559 o
6 4 5 727.664 708.373 10.630 0.976 o
6 4 6 209.833 207.520 3.782 7.849 o
6 4 7 85.708 89.010 1.991 28.116 o
6 4 8 34.589 34.358 1.035 94.261 o
6 4 9 78.674 78.788 1.881 31.814 o
6 4 10 30.080 29.540 1.045 103.893 o
6 4 11 98.825 97.260 2.030 24.924 o
6 4 12 70.687 71.960 1.762 36.311 o
6 4 13 353.905 341.576 7.614 2.631 o
6 4 14 97.570 95.917 2.349 22.465 o
6 4 15 8.064 10.839 1.294 135.325 o
6 4 16 151.601 148.946 3.513 11.080 o
6 4 17 27.879 35.094 2.110 46.731 o
6 4 18 6.197 8.022 2.847 34.065 o
6 4 19 32.820 34.875 3.623 19.120 o
6 5 0 4.207 3.842 0.378 840.538 o
6 5 1 162.517 166.782 2.707 12.643 o
6 5 2 54.587 56.612 1.065 62.132 o
6 5 3 237.242 237.060 3.703 7.025 o
6 5 4 741.083 721.531 10.809 0.944 o
6 5 5 34.482 33.034 0.717 116.976 o
6 5 6 132.254 131.140 2.518 16.391 o
6 5 7 175.358 174.824 3.275 10.361 o
6 5 8 334.062 325.393 5.822 3.561 o
6 5 9 53.149 54.602 1.413 53.609 o
6 5 10 103.479 99.052 2.090 23.629 o
6 5 11 87.613 80.052 1.752 31.364 o
6 5 12 119.567 120.441 2.707 16.814 o
6 5 13 18.307 19.627 1.125 127.440 o
6 5 14 78.943 78.220 2.010 30.138 o
6 5 15 43.817 51.367 1.871 45.542 o
6 5 16 19.655 21.220 1.453 90.227 o
6 5 17 22.843 28.237 2.657 34.202 o
6 5 18 2.855 1.792 2.946 32.669 o
6 5 19 90.701 77.882 8.132 3.974 o
6 6 0 13.406 12.382 0.577 286.688 o
6 6 1 535.553 535.898 8.161 1.658 o
6 6 2 319.599 309.468 4.767 4.350 o
6 6 3 60.052 56.682 1.085 57.928 o
6 6 4 162.901 165.976 2.677 12.734 o
6 6 5 40.480 40.529 0.876 91.055 o
6 6 6 42.807 41.275 1.085 77.806 o
6 6 7 241.252 231.725 4.260 6.315 o
6 6 8 145.719 141.233 2.757 14.126 o
6 6 9 110.541 107.691 2.190 21.441 o
6 6 10 86.777 84.710 1.841 29.998 o
6 6 11 35.492 38.219 1.274 77.090 o
6 6 12 39.977 38.647 1.304 71.469 o
6 6 13 60.795 62.783 1.801 39.721 o
6 6 14 92.822 92.413 2.349 23.263 o
6 6 15 57.571 58.523 2.259 32.645 o
6 6 16 14.466 18.443 1.712 76.620 o
6 6 17 97.503 95.996 3.703 13.699 o
6 6 18 21.505 21.727 2.996 28.372 o
6 7 0 28.421 29.799 0.756 131.772 o
6 7 1 320.933 326.159 5.026 4.101 o
6 7 2 64.576 63.500 1.224 50.255 o
6 7 3 11.548 13.456 0.547 312.122 o
6 7 4 121.155 121.894 2.010 20.549 o
6 7 5 69.067 67.242 1.244 46.892 o
6 7 6 39.977 37.871 1.075 83.090 o
6 7 7 166.422 163.070 3.115 11.360 o
6 7 8 70.187 67.840 1.622 39.399 o
6 7 9 74.128 74.448 1.762 35.083 o
6 7 10 78.094 70.159 1.712 35.357 o
6 7 11 18.359 18.891 0.995 145.982 o
6 7 12 54.408 55.697 1.712 44.990 o
6 7 13 12.434 12.610 0.975 180.856 o
6 7 14 30.614 33.502 1.622 65.103 o
6 7 15 9.509 10.520 1.473 107.856 o
6 7 16 3.830 5.016 1.831 80.760 o
6 7 17 4.698 7.783 2.319 50.798 o
6 7 18 32.536 38.767 3.533 19.869 o
6 8 0 3.751 3.573 0.518 642.786 o
6 8 1 166.842 162.771 2.647 12.700 o
6 8 2 7.226 8.361 0.557 417.493 o
6 8 3 50.061 50.412 1.055 68.249 o
6 8 4 96.867 100.416 1.762 27.407 o
6 8 5 48.370 50.332 1.005 71.470 o
6 8 6 76.218 72.776 1.642 36.561 o
6 8 7 261.734 257.314 4.718 5.341 o
6 8 8 34.421 33.472 1.105 90.641 o
6 8 9 13.946 13.845 0.816 207.957 o
6 8 10 16.681 17.487 1.005 151.479 o
6 8 11 14.273 14.113 1.035 159.286 o
6 8 12 8.679 8.848 1.344 128.208 o
6 8 13 42.708 43.017 1.752 51.124 o
6 8 14 20.189 21.200 1.563 81.278 o
6 8 15 13.251 12.322 1.782 74.929 o
6 8 16 25.168 28.237 2.220 45.161 o
6 8 17 29.206 30.924 2.996 27.014 o
6 9 0 248.391 241.399 3.812 6.626 o
6 9 1 69.824 71.024 1.354 43.768 o
6 9 2 5.853 6.529 0.557 471.171 o
6 9 3 42.236 41.773 0.975 83.233 o
6 9 4 15.544 16.004 0.657 230.412 o
6 9 5 1.349 1.732 0.428 1131.880 o
6 9 6 125.654 121.098 2.100 19.585 o
6 9 7 76.548 77.384 1.732 34.535 o
6 9 8 181.998 175.312 3.812 8.918 o
6 9 9 1.997 1.782 0.796 395.677 o
6 9 10 4.203 4.937 0.816 325.522 o
6 9 11 155.853 148.220 3.623 10.619 o
6 9 12 50.716 53.219 1.981 40.338 o
6 9 13 10.627 10.351 1.453 108.735 o
6 9 14 63.023 61.042 2.409 29.132 o
6 9 15 57.431 64.077 2.568 27.543 o
6 9 16 45.824 47.267 2.926 25.281 o
6 9 17 17.332 22.514 3.812 18.500 o
6 10 0 26.901 26.594 0.816 134.100 o
6 10 1 8.837 9.485 0.647 329.612 o
6 10 2 14.298 16.263 0.796 204.134 o
6 10 3 161.917 162.781 2.817 12.445 o
6 10 4 109.920 108.796 1.971 23.013 o
6 10 5 245.979 241.539 3.822 6.659 o
6 10 6 122.602 115.614 2.110 20.147 o
6 10 7 68.817 67.829 2.001 33.477 o
6 10 8 80.676 78.151 2.588 23.376 o
6 10 9 31.852 33.372 1.423 74.460 o
6 10 10 46.030 48.690 1.871 45.233 o
6 10 11 21.179 24.275 1.324 97.514 o
6 10 12 59.569 63.321 2.249 31.945 o
6 10 13 13.311 14.860 1.602 87.665 o
6 10 14 127.750 119.973 3.434 12.962 o
6 10 15 1.237 1.692 1.861 81.427 o
6 10 16 6.568 10.520 2.906 32.525 o
6 11 0 125.226 122.621 2.249 18.724 o
6 11 1 34.020 36.129 0.995 96.368 o
6 11 2 249.463 239.877 4.081 6.312 o
6 11 3 76.466 76.887 1.483 38.309 o
6 11 4 268.792 254.030 4.260 5.702 o
6 11 5 32.258 31.700 0.886 110.525 o
6 11 6 86.213 78.549 1.662 32.956 o
6 11 7 19.825 18.433 1.145 123.023 o
6 11 8 108.130 101.122 2.677 18.705 o
6 11 9 56.311 54.612 1.792 42.650 o
6 11 10 50.047 48.720 1.732 47.480 o
6 11 11 117.007 115.076 3.165 14.829 o
6 11 12 12.436 13.238 1.513 97.837 o
6 11 13 14.055 15.835 1.831 69.929 o
6 11 14 36.650 36.199 2.279 39.340 o
6 11 15 70.559 60.395 3.275 18.920 o
6 12 0 61.493 61.639 1.344 49.527 o
6 12 1 88.052 87.825 1.722 30.777 o
6 12 2 151.384 145.911 2.647 14.053 o
6 12 3 118.745 117.346 2.170 20.110 o
6 12 4 7.418 8.042 0.737 311.962 o
6 12 5 24.508 25.838 0.896 132.777 o
6 12 6 11.950 12.322 0.776 236.019 o
6 12 7 0.031 0.398 0.796 448.301 o
6 12 8 19.947 21.070 1.304 103.293 o
6 12 9 40.964 38.787 1.692 54.918 o
6 12 10 95.665 88.193 2.677 20.450 o
6 12 11 21.172 21.956 1.742 68.727 o
6 12 12 76.516 71.492 2.797 22.170 o
6 12 13 29.829 30.068 2.220 43.547 o
6 12 14 20.081 23.788 2.697 34.154 o
6 13 0 23.175 23.509 1.035 123.262 o
6 13 1 66.456 66.784 1.642 40.392 o
6 13 2 4.950 3.882 0.766 354.168 o
6 13 3 154.391 150.499 3.016 12.492 o
6 13 4 10.665 13.785 1.035 172.477 o
6 13 5 0.682 0.876 0.707 537.323 o
6 13 6 29.111 30.207 1.125 98.704 o
6 13 7 13.325 13.765 1.204 134.193 o
6 13 8 0.461 1.423 1.244 181.363 o
6 13 9 39.695 38.269 2.170 41.020 o
6 13 10 101.221 100.067 3.533 14.261 o
6 13 11 100.792 94.931 3.832 12.979 o
6 13 12 12.809 14.054 2.448 43.082 o
6 13 13 10.900 10.899 2.429 44.575 o
6 14 0 559.919 528.971 9.366 1.442 o
6 14 1 52.043 55.677 1.563 49.761 o
6 14 2 11.279 11.675 0.906 205.381 o
6 14 3 26.972 30.974 1.374 83.103 o
6 14 4 32.215 32.855 1.374 77.149 o
6 14 5 37.474 40.220 1.612 59.366 o
6 14 6 17.828 19.458 1.264 111.998 o
6 14 7 33.083 26.515 1.364 79.888 o
6 14 8 13.987 14.890 2.220 50.762 o
6 14 9 32.946 37.214 2.767 29.870 o
6 14 10 103.722 100.575 3.991 12.081 o
6 14 11 0.120 0.796 2.210 58.688 o
6 14 12 5.559 8.997 2.498 43.741 o
6 15 0 5.253 7.753 1.334 138.307 o
6 15 1 13.717 16.970 1.314 115.369 o
6 15 2 254.710 245.699 5.106 5.135 o
6 15 3 39.179 42.967 1.752 52.703 o
6 15 4 67.520 69.671 2.210 30.435 o
6 15 5 45.357 44.530 1.752 49.671 o
6 15 6 3.272 3.683 1.035 232.441 o
6 15 7 2.769 5.006 1.135 197.176 o
6 15 8 110.641 105.153 3.623 13.277 o
6 15 9 90.940 87.387 3.364 16.090 o
6 15 10 76.464 72.040 3.484 16.624 o
6 15 11 30.338 20.224 3.722 18.736 o
6 16 0 1.411 1.234 1.463 130.355 o
6 16 1 26.417 31.581 2.010 51.297 o
6 16 2 78.318 82.003 2.349 25.918 o
6 16 3 43.912 45.047 1.961 44.187 o
6 16 4 23.595 25.410 1.801 63.019 o
6 16 5 231.029 222.071 4.897 5.801 o
6 16 6 9.982 7.544 1.573 98.026 o
6 16 7 1.292 3.056 1.573 112.154 o
6 16 8 23.128 20.195 2.767 32.492 o
6 16 9 6.982 13.018 3.703 20.304 o
6 17 0 12.908 14.352 1.981 62.357 o
6 17 1 102.659 96.882 3.255 15.747 o
6 17 2 1.587 2.757 1.602 107.962 o
6 17 3 38.600 37.184 2.478 34.361 o
6 17 4 70.587 69.850 2.737 23.491 o
6 17 5 9.627 8.898 1.891 71.033 o
6 17 6 7.181 11.516 2.180 55.475 o
6 18 0 0.024 8.211 2.906 33.509 o
6 18 1 8.926 18.791 6.270 7.198 o
7 0 1 567.723 551.674 8.301 1.552 o
7 0 2 8.876 9.366 0.418 458.009 o
7 0 3 182.756 182.348 2.896 10.840 o
7 0 4 470.452 475.892 7.276 2.075 o
7 0 5 218.742 222.001 3.474 7.940 o
7 0 6 1.357 1.493 0.299 1838.090 o
7 0 7 306.426 305.716 4.698 4.550 o
7 0 8 0.169 0.737 0.259 3420.780 o
7 0 9 1.119 1.622 0.338 1632.010 o
7 0 10 7.324 8.142 0.547 424.507 o
7 0 11 10.576 10.202 0.547 347.396 o
7 0 12 14.579 15.885 0.647 240.314 o
7 0 13 112.749 116.669 2.050 21.595 o
7 0 14 169.842 163.627 2.707 12.349 o
7 0 15 27.963 29.461 1.095 103.356 o
7 0 16 71.063 72.587 1.801 35.493 o
7 0 17 64.475 69.203 1.901 35.978 o
7 0 18 8.318 7.126 1.583 99.177 o
7 0 19 12.421 12.003 2.419 44.392 o
7 1 0 0.016 0.746 0.229 4438.420 o
7 1 1 89.837 87.636 1.523 32.650 o
7 1 2 52.447 54.104 0.975 67.370 o
7 1 3 137.689 135.540 2.160 17.431 o
7 1 4 158.157 158.103 2.498 13.791 o
7 1 5 226.490 228.889 3.553 7.552 o
7 1 6 109.952 104.894 1.742 24.993 o
7 1 7 171.630 166.593 2.657 12.325 o
7 1 8 293.453 290.149 4.489 4.934 o
7 1 9 120.504 116.161 2.010 20.955 o
7 1 10 63.558 64.207 1.214 50.801 o
7 1 11 46.486 47.157 1.045 73.128 o
7 1 12 128.237 122.183 2.060 19.478 o
7 1 13 29.637 31.033 0.846 119.599 o
7 1 14 1.000 0.906 0.508 945.751 o
7 1 15 12.974 16.850 0.955 174.347 o
7 1 16 23.258 24.763 1.234 102.206 o
7 1 17 90.992 93.498 2.857 19.275 o
7 1 18 51.334 54.055 2.568 29.183 o
7 1 19 43.641 44.121 2.737 28.414 o
7 2 0 178.640 170.863 2.687 11.795 o
7 2 1 23.291 24.504 0.597 175.045 o
7 2 2 774.390 762.398 11.416 0.858 o
7 2 3 4.905 5.633 0.388 713.439 o
7 2 4 36.171 33.989 0.816 106.189 o
7 2 5 1.118 1.881 0.309 1785.860 o
7 2 6 751.633 738.133 11.078 0.909 o
7 2 7 165.337 164.244 2.697 12.592 o
7 2 8 117.179 114.599 1.931 21.958 o
7 2 9 11.542 11.117 0.478 356.182 o
7 2 10 68.152 65.262 1.234 47.939 o
7 2 11 28.133 26.196 0.717 141.300 o
7 2 12 82.141 79.534 1.782 32.267 o
7 2 13 146.699 142.059 2.747 14.081 o
7 2 14 42.619 44.579 1.483 60.052 o
7 2 15 4.126 3.742 1.234 167.359 o
7 2 16 46.263 49.685 1.871 44.977 o
[truncated: 88,688 more chars]
