# Supplementary material for: Transferable Hirshfeld atom model for rapid evaluation of aspherical atomic form factors
Source: IUCrJ. 2024 Mar 1;11(Pt 2):249–59. doi: 10.1107/S2052252524001507 (PMC10916294; doi:10.1107/S2052252524001507)
Supplement: Supplementary file 1 [file m-11-00249-sup1.zip › cifs/models_comparison/nac_h2o/tham_HF_cc-pVTZ.cif]

data_9K
_audit_creation_date               2023-11-13
_audit_creation_method
;
Olex2 1.3
(compiled 2020.07.31 svn.rc2a77460 for OlexSys, GUI svn.r6145)
;
_audit_contact_author_address      ?
_audit_contact_author_email        ?
_audit_contact_author_name         ''
_audit_contact_author_phone        ?
_publ_contact_author_id_orcid      ?
_publ_section_references
;
Bourhis, L.J., Dolomanov, O.V., Gildea, R.J., Howard, J.A.K., Puschmann, H.
 (2015). Acta Cryst. A71, 59-75.

Dolomanov, O.V., Bourhis, L.J., Gildea, R.J, Howard, J.A.K. & Puschmann, H.
 (2009), J. Appl. Cryst. 42, 339-341.
;
_chemical_formula_moiety           'C7 H11 N O4, H2 O'
_chemical_formula_sum              'C7 H13 N O5'
_chemical_formula_weight           191.185
_chemical_absolute_configuration   unk
loop_
  _atom_type_symbol
  _atom_type_scat_source
  _atom_type_scat_dispersion_source
 H 'DiSCaMB, J. Appl. Cryst. 2018, DOI:10.1107/S1600576717015825' custom 
 C 'DiSCaMB, J. Appl. Cryst. 2018, DOI:10.1107/S1600576717015825' custom 
 O 'DiSCaMB, J. Appl. Cryst. 2018, DOI:10.1107/S1600576717015825' custom
 N 'DiSCaMB, J. Appl. Cryst. 2018, DOI:10.1107/S1600576717015825' custom


_space_group_crystal_system        'orthorhombic'
_space_group_IT_number             19
_space_group_name_H-M_alt          'P 21 21 21'
_space_group_name_Hall             ' P 2ac 2ab'
loop_
  _space_group_symop_id
  _space_group_symop_operation_xyz
 1 x,y,z
 2 x+1/2,-y+1/2,-z
 3 -x,y+1/2,-z+1/2
 4 -x+1/2,-y,z+1/2

_symmetry_Int_Tables_number        19
_cell_length_a                     9.854(3)
_cell_length_b                     9.249(3)
_cell_length_c                     10.144(2)
_cell_angle_alpha                  90
_cell_angle_beta                   90
_cell_angle_gamma                  90
_cell_volume                       924.5(5)
_cell_formula_units_Z              4
_cell_measurement_temperature      9(2)
_exptl_absorpt_coefficient_mu      0.061
_exptl_crystal_density_diffrn      1.374
_exptl_crystal_F_000               408.077
_exptl_crystal_size_max            0.34
_exptl_crystal_size_mid            0.28
_exptl_crystal_size_min            0.28
_exptl_crystal_description        rectangular      
_exptl_crystal_colour             colourless            
_diffrn_measurement_device_type   'Huber type 512 four-circle diffractometer and a 165 mm MAR CCD detector'
_diffrn_reflns_av_R_equivalents    0.0000
_diffrn_reflns_av_unetI/netI       0.0258
_diffrn_reflns_Laue_measured_fraction_full  1.0000
_diffrn_reflns_Laue_measured_fraction_max  0.9991
_diffrn_reflns_limit_h_max         20
_diffrn_reflns_limit_h_min         -20
_diffrn_reflns_limit_k_max         18
_diffrn_reflns_limit_k_min         0
_diffrn_reflns_limit_l_max         20
_diffrn_reflns_limit_l_min         0
_diffrn_reflns_number              8275
_diffrn_reflns_point_group_measured_fraction_full  1.0000
_diffrn_reflns_point_group_measured_fraction_max  0.9984
_diffrn_reflns_theta_full          18.0568
_diffrn_reflns_theta_max           31.88
_diffrn_reflns_theta_min           2.09
_diffrn_ambient_temperature        9(2)
_diffrn_measured_fraction_theta_full  1.0000
_diffrn_measured_fraction_theta_max  0.9991
_diffrn_radiation_type             synchrotron
_diffrn_radiation_wavelength       0.5166
_reflns_Friedel_coverage           0.998
_reflns_limit_h_max                20
_reflns_limit_h_min                -20
_reflns_limit_k_max                18
_reflns_limit_k_min                -18
_reflns_limit_l_max                20
_reflns_limit_l_min                -20
_reflns_number_gt                  7877
_reflns_number_total               8275
_reflns_threshold_expression       I>=2u(I)
_computing_molecular_graphics      'Olex2 1.3 (Dolomanov et al., 2009)'
_computing_publication_material    'Olex2 1.3 (Dolomanov et al., 2009)'
_computing_structure_refinement    'olex2.refine 1.3 (Bourhis et al., 2015)'
_computing_data_collection        'XDS (Kabsch, 1991)'   
_refine_diff_density_max           0.2255
_refine_diff_density_min           -0.1912
_refine_diff_density_rms           0.0519
_refine_ls_abs_structure_details  
 'Flack, H. D. (1983). Acta Cryst. A39, 876-881.'
_refine_ls_abs_structure_Flack     0.5(6)
_refine_ls_d_res_high              0.4890
_refine_ls_d_res_low               7.0681
_refine_ls_goodness_of_fit_ref     1.0736
_refine_ls_hydrogen_treatment      refall
_refine_ls_matrix_type             full
_refine_ls_number_constraints      0
_refine_ls_number_parameters       235
_refine_ls_number_reflns           8275
_refine_ls_number_restraints       0
_refine_ls_R_factor_all            0.0268
_refine_ls_R_factor_gt             0.0243
_refine_ls_restrained_S_all        1.0736
_refine_ls_shift/su_max            0.0001
_refine_ls_shift/su_mean           0.0000
_refine_ls_structure_factor_coef   Fsqd
_refine_ls_weighting_details      
 'w=1/[\s^2^(Fo^2^)+(0.0165P)^2^+0.0527P] where P=(Fo^2^+2Fc^2^)/3'
_refine_ls_weighting_scheme        calc
_refine_ls_wR_factor_gt            0.0485
_refine_ls_wR_factor_ref           0.0491
_refine_special_details
;
Aspherical atom refinement in Olex2
with DiSCaMB generated form factors
using Transferable Hirshfeld Atom Model 
based on HF/cc-pVTZ electron densities
;
loop_
  _atom_site_label
  _atom_site_type_symbol
  _atom_site_fract_x
  _atom_site_fract_y
  _atom_site_fract_z
  _atom_site_U_iso_or_equiv
  _atom_site_adp_type
  _atom_site_occupancy
  _atom_site_refinement_flags_posn
 O1 O 0.57874(2) 1.11472(3) 0.77182(2) 0.00757(3) Uani 1.000000 .
 O2 O 0.79420(2) 1.11863(3) 0.84046(2) 0.00656(3) Uani 1.000000 .
 O3 O 0.84072(2) 1.20548(3) 0.55093(2) 0.00708(3) Uani 1.000000 .
 O4 O 0.78347(2) 0.69402(3) 0.51520(2) 0.00647(3) Uani 1.000000 .
 O5 O 0.90012(3) 0.45962(3) 0.43045(3) 0.01083(4) Uani 1.000000 .
 N1 N 0.87822(3) 0.97796(3) 0.61457(3) 0.00496(3) Uani 1.000000 .
 C1 C 0.69673(3) 1.07604(3) 0.76141(3) 0.00483(4) Uani 1.000000 .
 C2 C 0.73844(3) 0.96433(3) 0.66018(3) 0.00486(4) Uani 1.000000 .
 C3 C 0.73467(3) 0.81112(3) 0.71984(3) 0.00659(4) Uani 1.000000 .
 C4 C 0.84128(3) 0.73016(3) 0.63963(3) 0.00569(4) Uani 1.000000 .
 C5 C 0.95443(3) 0.84211(3) 0.62490(3) 0.00656(4) Uani 1.000000 .
 C6 C 0.91993(3) 1.10148(3) 0.55824(3) 0.00515(4) Uani 1.000000 .
 C7 C 1.06210(3) 1.10713(4) 0.50528(3) 0.00829(4) Uani 1.000000 .
 H1 H 0.7565(12) 1.1876(12) 0.9065(11) 0.022(2) Uani 1.000000 .
 H2 H 0.8300(11) 0.6147(13) 0.4773(10) 0.028(2) Uani 1.000000 .
 H3 H 0.6696(9) 0.9749(9) 0.5774(8) 0.0211(19) Uani 1.000000 .
 H4 H 0.7654(9) 0.8158(9) 0.8219(9) 0.024(2) Uani 1.000000 .
 H5 H 0.6374(10) 0.7616(9) 0.7142(9) 0.026(2) Uani 1.000000 .
 H6 H 0.8774(9) 0.6305(9) 0.6899(9) 0.0206(19) Uani 1.000000 .
 H7 H 1.0186(9) 0.8430(9) 0.7126(10) 0.027(2) Uani 1.000000 .
 H8 H 1.0151(8) 0.8258(9) 0.5379(9) 0.0194(19) Uani 1.000000 .
 H9 H 1.1350(10) 1.0647(12) 0.5749(10) 0.037(3) Uani 1.000000 .
 H10 H 1.0892(9) 1.2162(10) 0.4793(11) 0.032(2) Uani 1.000000 .
 H11 H 1.0692(11) 1.0415(12) 0.4193(11) 0.039(3) Uani 1.000000 .
 H12 H 0.8813(11) 0.3713(13) 0.4753(11) 0.032(3) Uani 1.000000 .
 H13 H 0.9568(11) 0.4420(11) 0.3576(10) 0.022(2) Uani 1.000000 .

loop_
  _atom_site_aniso_label
  _atom_site_aniso_U_11
  _atom_site_aniso_U_22
  _atom_site_aniso_U_33
  _atom_site_aniso_U_12
  _atom_site_aniso_U_13
  _atom_site_aniso_U_23
 O1 0.00537(7) 0.00970(8) 0.00762(8) 0.00184(6) -0.00021(6) -0.00262(7)
 O2 0.00601(7) 0.00794(8) 0.00574(7) -0.00003(6) -0.00067(6) -0.00154(6)
 O3 0.00715(7) 0.00504(7) 0.00905(8) 0.00113(6) 0.00121(6) 0.00199(6)
 O4 0.00849(8) 0.00539(7) 0.00552(7) 0.00046(6) -0.00052(6) -0.00014(6)
 O5 0.01323(10) 0.00641(8) 0.01285(10) 0.00113(7) 0.00559(8) -0.00007(7)
 N1 0.00505(7) 0.00405(7) 0.00579(8) 0.00038(6) 0.00091(6) 0.00043(6)
 C1 0.00496(8) 0.00511(8) 0.00442(8) 0.00035(7) 0.00015(7) -0.00040(7)
 C2 0.00533(8) 0.00491(8) 0.00435(8) -0.00005(7) 0.00036(7) -0.00035(7)
 C3 0.00890(9) 0.00509(9) 0.00578(9) -0.00027(8) 0.00220(8) 0.00031(8)
 C4 0.00763(9) 0.00431(8) 0.00514(9) 0.00069(7) 0.00019(7) 0.00039(7)
 C5 0.00591(9) 0.00573(9) 0.00805(10) 0.00103(7) -0.00026(8) 0.00010(8)
 C6 0.00513(8) 0.00487(8) 0.00545(8) -0.00009(7) 0.00051(7) 0.00052(7)
 C7 0.00605(9) 0.00910(10) 0.00972(10) -0.00119(8) 0.00185(8) 0.00009(9)
 H1 0.025(6) 0.020(6) 0.019(5) -0.006(5) -0.012(5) -0.002(5)
 H2 0.023(6) 0.049(7) 0.013(5) -0.016(6) -0.004(4) 0.003(5)
 H3 0.026(5) 0.024(5) 0.013(4) -0.000(4) 0.003(3) 0.003(4)
 H4 0.031(5) 0.015(4) 0.028(5) 0.004(4) 0.000(4) -0.006(4)
 H5 0.031(5) 0.015(4) 0.030(5) -0.008(4) 0.007(4) 0.010(4)
 H6 0.023(5) 0.011(4) 0.028(5) 0.002(4) -0.009(4) 0.001(4)
 H7 0.029(5) 0.014(4) 0.037(6) -0.003(4) -0.010(5) 0.008(4)
 H8 0.016(4) 0.021(5) 0.021(5) -0.000(3) 0.007(4) -0.002(4)
 H9 0.023(5) 0.045(6) 0.042(6) 0.002(5) -0.005(5) 0.011(6)
 H10 0.014(4) 0.023(5) 0.057(7) 0.004(4) 0.009(5) 0.009(5)
 H11 0.031(6) 0.047(7) 0.040(6) -0.013(5) 0.018(5) -0.009(5)
 H12 0.021(6) 0.049(7) 0.026(6) 0.004(6) 0.010(5) 0.007(6)
 H13 0.026(5) 0.020(5) 0.019(5) -0.012(4) 0.003(4) -0.001(4)

loop_
  _geom_bond_atom_site_label_1
  _geom_bond_atom_site_label_2
  _geom_bond_distance
  _geom_bond_site_symmetry_2
  _geom_bond_publ_flag
 O1 C1 1.2211(5) . ?
 O2 C1 1.3117(4) . ?
 O2 H1 0.997(11) . ?
 O3 C6 1.2410(5) . ?
 O4 C4 1.4246(4) . ?
 O4 H2 0.947(12) . ?
 O5 H12 0.953(11) . ?
 O5 H13 0.940(10) . ?
 N1 C2 1.4585(5) . ?
 N1 C5 1.4676(5) . ?
 N1 C6 1.3419(5) . ?
 C1 C2 1.5136(5) . ?
 C2 C3 1.5413(6) . ?
 C2 H3 1.084(8) . ?
 C3 C4 1.5252(5) . ?
 C3 H4 1.080(9) . ?
 C3 H5 1.064(9) . ?
 C4 C5 1.5289(5) . ?
 C4 H6 1.112(8) . ?
 C5 H7 1.092(9) . ?
 C5 H8 1.076(8) . ?
 C6 C7 1.5012(6) . ?
 C7 H9 1.081(10) . ?
 C7 H10 1.076(9) . ?
 C7 H11 1.064(11) . ?

loop_
  _geom_angle_atom_site_label_1
  _geom_angle_atom_site_label_2
  _geom_angle_atom_site_label_3
  _geom_angle
  _geom_angle_site_symmetry_1
  _geom_angle_site_symmetry_3
  _geom_angle_publ_flag
 H1 O2 C1 109.3(6) . . ?
 H2 O4 C4 110.4(6) . . ?
 H13 O5 H12 110.0(9) . . ?
 C5 N1 C2 112.74(2) . . ?
 C6 N1 C2 119.87(2) . . ?
 C6 N1 C5 127.05(3) . . ?
 O2 C1 O1 123.81(3) . . ?
 C2 C1 O1 121.14(3) . . ?
 C2 C1 O2 114.89(2) . . ?
 C1 C2 N1 114.37(2) . . ?
 C3 C2 N1 103.11(2) . . ?
 C3 C2 C1 110.77(2) . . ?
 H3 C2 N1 109.7(4) . . ?
 H3 C2 C1 107.1(5) . . ?
 H3 C2 C3 111.8(5) . . ?
 C4 C3 C2 103.02(2) . . ?
 H4 C3 C2 109.4(5) . . ?
 H4 C3 C4 109.8(5) . . ?
 H5 C3 C2 113.4(5) . . ?
 H5 C3 C4 112.3(5) . . ?
 H5 C3 H4 108.8(7) . . ?
 C3 C4 O4 108.21(2) . . ?
 C5 C4 O4 111.34(2) . . ?
 C5 C4 C3 102.83(2) . . ?
 H6 C4 O4 109.9(4) . . ?
 H6 C4 C3 112.5(5) . . ?
 H6 C4 C5 111.9(4) . . ?
 C4 C5 N1 102.34(2) . . ?
 H7 C5 N1 110.4(5) . . ?
 H7 C5 C4 110.4(5) . . ?
 H8 C5 N1 110.2(5) . . ?
 H8 C5 C4 113.0(5) . . ?
 H8 C5 H7 110.4(7) . . ?
 N1 C6 O3 119.52(3) . . ?
 C7 C6 O3 122.58(3) . . ?
 C7 C6 N1 117.90(3) . . ?
 H9 C7 C6 112.0(6) . . ?
 H10 C7 C6 110.6(5) . . ?
 H10 C7 H9 109.6(8) . . ?
 H11 C7 C6 109.6(5) . . ?
 H11 C7 H9 106.5(8) . . ?
 H11 C7 H10 108.5(8) . . ?

loop_
  _geom_torsion_atom_site_label_1
  _geom_torsion_atom_site_label_2
  _geom_torsion_atom_site_label_3
  _geom_torsion_atom_site_label_4
  _geom_torsion
  _geom_torsion_site_symmetry_1
  _geom_torsion_site_symmetry_2
  _geom_torsion_site_symmetry_3
  _geom_torsion_site_symmetry_4
  _geom_torsion_publ_flag
 O1 C1 C2 N1 151.94(3) . . . . ?
 O1 C1 C2 C3 -92.08(3) . . . . ?
 O2 C1 C2 N1 -32.45(3) . . . . ?
 O2 C1 C2 C3 83.53(3) . . . . ?
 O3 C6 N1 C2 3.28(3) . . . . ?
 O3 C6 N1 C5 176.12(3) . . . . ?
 O4 C4 C3 C2 -77.97(2) . . . . ?
 O4 C4 C5 N1 80.85(3) . . . . ?
 N1 C2 C3 C4 -29.20(2) . . . . ?
 N1 C5 C4 C3 -34.81(2) . . . . ?
 C1 C2 C3 C4 -151.98(3) . . . . ?
 C2 C3 C4 C5 39.93(2) . . . . ?

loop_
  _diffrn_refln_index_h
  _diffrn_refln_index_k
  _diffrn_refln_index_l
  _diffrn_refln_intensity_net
  _diffrn_refln_intensity_u
 1 0 0 0.23 0.05
 2 0 0 3358.72 71.09
 3 0 0 0.32 0.12
 4 0 0 293.9 6.25
 5 0 0 0.14 0.19
 6 0 0 1508.37 31.78
 7 0 0 0.4 0.31
 8 0 0 233.61 5.17
 9 0 0 0.05 0.36
 10 0 0 0.44 0.35
 11 0 0 0.99 0.47
 12 0 0 6.04 0.78
 13 0 0 1.92 0.65
 14 0 0 94.05 2.35
 15 0 0 1.13 0.77
 16 0 0 16.93 2.04
 17 0 0 2.82 1.94
 18 0 0 0.56 1.86
 19 0 0 2.65 2.38
 20 0 0 9.13 3.57
 0 1 0 1.21 0.12
 1 1 0 5952.39 89.25
 2 1 0 308.28 4.7
 3 1 0 730.95 10.87
 4 1 0 772.23 11.5
 5 1 0 140.24 2.19
 6 1 0 247.33 3.78
 7 1 0 0.75 0.23
 8 1 0 0.41 0.21
 9 1 0 6.31 0.46
 10 1 0 10.87 0.52
 11 1 0 0.68 0.35
 12 1 0 14.73 0.75
 13 1 0 8.86 0.59
 14 1 0 96.49 1.77
 15 1 0 0.98 0.58
 16 1 0 1.73 0.95
 17 1 0 118.45 3.26
 18 1 0 3.91 1.4
 19 1 0 20.35 1.96
 20 1 0 18.03 2.74
 0 2 0 4.67 0.24
 1 2 0 34.13 0.59
 2 2 0 1178.89 17.55
 3 2 0 2010.36 30.04
 4 2 0 555.35 8.32
 5 2 0 1227.55 18.3
 6 2 0 1120.4 16.74
 7 2 0 171.67 2.7
 8 2 0 61.13 1.15
 9 2 0 18.63 0.64
 10 2 0 346.22 5.34
 11 2 0 94.76 1.69
 12 2 0 33.06 0.9
 13 2 0 263.07 4.15
 14 2 0 46.81 1.2
 15 2 0 1.01 0.61
 16 2 0 216.88 5.03
 17 2 0 1.88 1.25
 18 2 0 70.47 2.46
 19 2 0 17.47 1.98
 20 2 0 11.55 4.34
 0 3 0 3.35 0.39
 1 3 0 160 2.45
 2 3 0 53.84 0.9
 3 3 0 670.92 10.03
 4 3 0 256.6 3.9
 5 3 0 138.38 2.19
 6 3 0 14.44 0.49
 7 3 0 50.96 1
 8 3 0 236.22 3.69
 9 3 0 84.35 1.53
 10 3 0 76.12 1.44
 11 3 0 56.79 1.17
 12 3 0 10.94 0.63
 13 3 0 48.69 1.15
 14 3 0 113.48 2.03
 15 3 0 27.35 1.08
 16 3 0 1.74 0.95
 17 3 0 22.69 1.6
 18 3 0 58.3 2.39
 19 3 0 71.1 2.67
 0 4 0 390.96 8.37
 1 4 0 555.16 8.32
 2 4 0 846.74 12.61
 3 4 0 3463.44 51.78
 4 4 0 517.25 7.77
 5 4 0 63.46 1.1
 6 4 0 427.57 6.48
 7 4 0 0.43 0.26
 8 4 0 1116.55 16.72
 9 4 0 170.82 2.88
 10 4 0 72.67 1.4
 11 4 0 5.29 0.57
 12 4 0 15.59 0.72
 13 4 0 7.4 0.59
 14 4 0 174.31 3.3
 15 4 0 20.09 1.01
 16 4 0 17.22 1.27
 17 4 0 13.07 1.62
 18 4 0 74.83 2.47
 19 4 0 27.49 2.18
 0 5 0 0.15 0.2
 1 5 0 140.43 2.24
 2 5 0 58.5 1.02
 3 5 0 2.39 0.3
 4 5 0 1115.14 16.62
 5 5 0 185.54 2.89
 6 5 0 3.86 0.38
 7 5 0 8.84 0.49
 8 5 0 17.35 0.62
 9 5 0 1099.28 16.5
 10 5 0 5.16 0.59
 11 5 0 160.55 2.76
 12 5 0 18.16 0.74
 13 5 0 12.01 0.7
 14 5 0 51.57 1.31
 15 5 0 326.24 5.87
 16 5 0 74.4 2.32
 17 5 0 16.92 1.65
 18 5 0 1.21 2.02
 19 5 0 51.18 2.73
 0 6 0 3.49 0.6
 1 6 0 10.5 0.39
 2 6 0 31.12 0.68
 3 6 0 72.3 1.26
 4 6 0 168.03 2.64
 5 6 0 302.35 4.82
 6 6 0 12.44 0.58
 7 6 0 21.05 0.66
 8 6 0 423.02 6.43
 9 6 0 95 1.74
 10 6 0 54.82 1.12
 11 6 0 107.87 1.91
 12 6 0 115.6 2.01
 13 6 0 483.01 8.54
 14 6 0 98.55 2.18
 15 6 0 247.15 5.1
 16 6 0 2.42 1.12
 17 6 0 5.67 1.6
 18 6 0 63.06 2.62
 19 6 0 12.69 2.66
 0 7 0 0.89 0.35
 1 7 0 24.63 0.64
 2 7 0 117.92 1.94
 3 7 0 94.06 1.6
 4 7 0 143.53 2.36
 5 7 0 82.07 1.48
 6 7 0 29.94 0.76
 7 7 0 15.45 0.64
 8 7 0 0.8 0.34
 9 7 0 2.06 0.33
 10 7 0 139.64 2.38
 11 7 0 43.08 1.02
 12 7 0 70.47 1.62
 13 7 0 43.74 1.23
 14 7 0 266.44 4.92
 15 7 0 1.24 1.01
 16 7 0 68.24 2.29
 17 7 0 26.24 1.85
 18 7 0 41.43 2.62
 0 8 0 13.34 0.81
 1 8 0 1101.43 16.49
 2 8 0 415.56 6.32
 3 8 0 137.89 2.42
 4 8 0 231.82 3.78
 5 8 0 119.01 2
 6 8 0 3.59 0.52
 7 8 0 9.14 0.59
 8 8 0 91.23 1.64
 9 8 0 66.25 1.33
 10 8 0 1.79 0.46
 11 8 0 7.9 0.72
 12 8 0 0.41 0.57
 13 8 0 0.46 0.7
 14 8 0 49.69 1.41
 15 8 0 5.61 1.33
 16 8 0 21.86 1.93
 17 8 0 1.34 1.69
 18 8 0 19.05 2.43
 0 9 0 0.34 0.62
 1 9 0 59.99 1.2
 2 9 0 22.68 0.69
 3 9 0 131.61 2.2
 4 9 0 72.82 1.45
 5 9 0 31.92 0.87
 6 9 0 242.54 3.83
 7 9 0 128.63 2.15
 8 9 0 327.75 5.44
 9 9 0 232.88 3.68
 10 9 0 18.86 0.99
 11 9 0 41.04 1.32
 12 9 0 32.91 1.24
 13 9 0 11.55 1.03
 14 9 0 21.89 1.29
 15 9 0 145.2 3.94
 16 9 0 28.71 1.94
 17 9 0 21.99 2.01
 0 10 0 438.99 9.46
 1 10 0 0.63 0.39
 2 10 0 103.81 1.89
 3 10 0 69.7 1.36
 4 10 0 1.01 0.43
 5 10 0 514.02 8.01
 6 10 0 26.72 0.82
 7 10 0 4.34 0.64
 8 10 0 103.6 1.84
 9 10 0 160.82 3.04
 10 10 0 2.33 0.81
 11 10 0 3.49 0.89
 12 10 0 28.79 1.14
 13 10 0 2.68 1.01
 14 10 0 249.04 5.85
 15 10 0 5.83 1.6
 16 10 0 3.91 1.97
 17 10 0 25.17 3.34
 0 11 0 1.12 0.7
 1 11 0 34.58 0.94
 2 11 0 36.69 0.99
 3 11 0 107.59 1.89
 4 11 0 197.49 3.24
 5 11 0 42.51 1.02
 6 11 0 123.2 2.26
 7 11 0 5.08 0.65
 8 11 0 26.19 1.09
 9 11 0 15.1 0.96
 10 11 0 3.08 0.71
 11 11 0 9.01 0.82
 12 11 0 4.81 1.01
 13 11 0 58.23 1.77
 14 11 0 27.56 1.88
 15 11 0 1.41 1.89
 16 11 0 7.04 2.09
 0 12 0 403.65 8.76
 1 12 0 20.36 0.76
 2 12 0 104.66 1.91
 3 12 0 6.16 0.59
 4 12 0 14.73 0.76
 5 12 0 192.42 3.14
 6 12 0 61.93 1.35
 7 12 0 514.5 9.08
 8 12 0 27.74 1.22
 9 12 0 7.6 0.72
 10 12 0 5.11 1.08
 11 12 0 37.8 1.5
 12 12 0 61.25 1.97
 13 12 0 15.59 1.84
 14 12 0 10.79 2.14
 15 12 0 1.69 2.36
 0 13 0 0.69 0.92
 1 13 0 77.06 1.52
 2 13 0 79.86 1.54
 3 13 0 60.92 1.29
 4 13 0 3.89 0.67
 5 13 0 13.72 0.79
 6 13 0 23.62 1.04
 7 13 0 45.67 1.35
 8 13 0 58.54 1.59
 9 13 0 40.77 1.41
 10 13 0 11.33 1.3
 11 13 0 197.58 4.06
 12 13 0 0.66 1.39
 13 13 0 57.34 2.72
 14 13 0 33.91 2.75
 0 14 0 334.03 7.36
 1 14 0 18.48 0.92
 2 14 0 5.06 0.72
 3 14 0 51.93 1.24
 4 14 0 4.36 0.84
 5 14 0 178.23 3.49
 6 14 0 531.47 9.41
 7 14 0 36 1.31
 8 14 0 9.39 1.33
 9 14 0 65.15 1.89
 10 14 0 1.67 1.55
 11 14 0 162.26 4.48
 12 14 0 29.28 2.05
 13 14 0 54.59 2.85
 0 15 0 0.56 1.38
 1 15 0 7.36 1.03
 2 15 0 52.53 1.57
 3 15 0 4.21 0.89
 4 15 0 41.14 1.49
 5 15 0 158.61 3.23
 6 15 0 7.79 1.34
 7 15 0 58.56 2.23
 8 15 0 17.43 1.64
 9 15 0 4.55 1.53
 10 15 0 92.65 3.23
 11 15 0 12.32 2.43
 12 15 0 35.27 2.8
 0 16 0 35.25 2.29
 1 16 0 4.52 1.6
 2 16 0 111.52 3.18
 3 16 0 12.59 1.41
 4 16 0 83.68 2.55
 5 16 0 11.88 1.59
 6 16 0 1.24 1.47
 7 16 0 4.54 1.47
 8 16 0 5.33 1.53
 9 16 0 1.42 1.91
 10 16 0 50.04 2.98
 0 17 0 0.32 2.04
 1 17 0 30.27 2.02
 2 17 0 40.59 2.12
 3 17 0 6.13 1.54
 4 17 0 16.47 1.99
 5 17 0 47.87 2.17
 6 17 0 14.42 1.99
 7 17 0 16.78 2.33
 8 17 0 132.15 4.07
 0 18 0 11.33 2.72
 1 18 0 3.2 1.8
 2 18 0 148.68 4.28
 3 18 0 6.71 3.21
 4 18 0 22.46 2.4
 5 18 0 7.46 2.62
 6 18 0 8.25 2.92
 0 0 1 0.27 0.07
 1 0 1 96.59 1.46
 2 0 1 8097.05 126.13
 3 0 1 207.05 3.14
 4 0 1 26.06 0.52
 5 0 1 205.65 3.16
 6 0 1 409.44 6.19
 7 0 1 554.28 8.34
 8 0 1 0.54 0.23
 9 0 1 84.91 1.5
 10 0 1 0.54 0.3
 11 0 1 42.63 0.94
 12 0 1 10.9 0.63
 13 0 1 94.01 1.71
 14 0 1 94.02 1.71
 15 0 1 8.84 0.66
 16 0 1 2.46 0.86
 17 0 1 15.5 1.36
 18 0 1 73.34 2.58
 19 0 1 169.59 4.79
 20 0 1 7.35 2.94
 0 1 1 386.2 5.79
 -1 1 1 1002.57 16.7
 1 1 1 994.03 14.88
 -2 1 1 1709.17 25.56
 2 1 1 1693.9 25.31
 -3 1 1 586.33 8.76
 3 1 1 580.55 8.66
 -4 1 1 1628.55 24.32
 4 1 1 1575.7 23.46
 -5 1 1 404.39 6.1
 5 1 1 400.11 6.03
 -6 1 1 159.93 2.54
 6 1 1 162.27 2.53
 -7 1 1 89.82 1.51
 7 1 1 88.05 1.53
 -8 1 1 27.7 0.71
 8 1 1 28.71 0.7
 -9 1 1 755.12 11.4
 9 1 1 741.3 11.15
 -10 1 1 68.2 1.28
 10 1 1 66.2 1.27
 -11 1 1 38.29 0.94
 11 1 1 40.39 0.98
 -12 1 1 245.16 3.87
 12 1 1 245.56 3.94
 -13 1 1 12.39 0.69
 13 1 1 13.09 0.66
 -14 1 1 63.07 1.28
 14 1 1 63.86 1.35
 -15 1 1 118.24 2.25
 15 1 1 117.44 2.24
 -16 1 1 15.85 1.2
 16 1 1 14.81 1.33
 -17 1 1 83.18 2.49
 17 1 1 85.24 2.48
 -18 1 1 44.98 1.87
 18 1 1 44.84 1.97
 -19 1 1 17.21 1.76
 19 1 1 19.88 2.03
 -20 1 1 44.42 3.02
 20 1 1 43.06 3.06
 0 2 1 2849.5 42.81
 -1 2 1 544.99 8.37
 1 2 1 535.57 8.03
 -2 2 1 85.21 1.34
 2 2 1 85.46 1.34
 -3 2 1 746.7 11.15
 3 2 1 760.53 11.37
 -4 2 1 2263.35 33.78
 4 2 1 2295.47 34.26
 -5 2 1 607.63 9.09
 5 2 1 592.4 9.06
 -6 2 1 633.34 9.51
 6 2 1 630.5 9.47
 -7 2 1 24.42 0.61
 7 2 1 24.62 0.6
 -8 2 1 717.8 10.8
 8 2 1 706.44 10.62
 -9 2 1 73.23 1.32
 9 2 1 74.11 1.35
 -10 2 1 376.21 5.78
 10 2 1 377.57 5.81
 -11 2 1 30.55 0.83
 11 2 1 28.74 0.81
 -12 2 1 210.37 3.39
 12 2 1 206.25 3.3
 -13 2 1 57.67 1.24
 13 2 1 57.93 1.2
 -14 2 1 203.9 3.3
 14 2 1 201.74 3.27
 -15 2 1 150.17 2.98
 15 2 1 152.49 2.97
 -16 2 1 11.13 1.15
 16 2 1 9.99 1.04
 -17 2 1 17.22 1.49
 17 2 1 18.66 1.54
 -18 2 1 91.85 2.77
 18 2 1 94.26 2.84
 -19 2 1 19.96 2.06
 19 2 1 21.36 2.27
 -20 2 1 23.05 5.01
 20 2 1 17.02 7.63
 0 3 1 701.61 11.59
 -1 3 1 2403.18 36.88
 1 3 1 2483.37 37.14
 -2 3 1 993.74 14.84
 2 3 1 993.16 14.85
 -3 3 1 405.34 6.1
 3 3 1 408.6 6.14
 -4 3 1 296.97 4.51
 4 3 1 294.36 4.48
 -5 3 1 385.88 5.81
 5 3 1 384.97 5.88
 -6 3 1 911.43 13.77
 6 3 1 903.58 13.51
 -7 3 1 140.91 2.28
 7 3 1 136.22 2.18
 -8 3 1 104.19 1.83
 8 3 1 102.67 1.74
 -9 3 1 728.94 11
 9 3 1 719.81 10.84
 -10 3 1 9.08 0.55
 10 3 1 9.14 0.59
 -11 3 1 39.07 0.98
 11 3 1 36.82 0.91
 -12 3 1 28.4 0.87
 12 3 1 28.16 0.84
 -13 3 1 42.52 1.01
 13 3 1 43.55 1
 -14 3 1 53.13 1.29
 14 3 1 51.88 1.23
 -15 3 1 133.84 2.69
 15 3 1 131.53 2.66
 -16 3 1 3.04 0.93
 16 3 1 2.67 0.87
 -17 3 1 33.92 1.64
 17 3 1 32.81 1.74
 -18 3 1 42.33 1.97
 18 3 1 44.48 1.97
 -19 3 1 15.28 2.04
 19 3 1 18.49 2.64
 0 4 1 833.03 12.42
 -1 4 1 3538.94 53.24
 1 4 1 3637.78 60.52
 -2 4 1 897.54 13.43
 2 4 1 887.14 13.24
 -3 4 1 40.18 0.8
 3 4 1 41.91 0.78
 -4 4 1 385.61 5.84
 4 4 1 382.92 5.8
 -5 4 1 533.37 8.02
 5 4 1 530.76 8.15
 -6 4 1 161.02 2.57
 6 4 1 159.71 2.53
 -7 4 1 109.22 1.86
 7 4 1 110.07 1.83
 -8 4 1 104.39 1.79
 8 4 1 107.3 1.81
 -9 4 1 60.49 1.21
 9 4 1 61.88 1.21
 -10 4 1 79.71 1.47
 10 4 1 76.47 1.48
 -11 4 1 39.14 0.95
 11 4 1 38.95 0.94
 -12 4 1 22.95 0.78
 12 4 1 21.34 0.75
 -13 4 1 30.66 0.92
 13 4 1 31.17 0.88
 -14 4 1 20.43 0.9
 14 4 1 22.76 0.97
 -15 4 1 24.9 1.03
 15 4 1 23.89 1.12
 -16 4 1 2.88 0.85
 16 4 1 2.57 0.78
 -17 4 1 43.16 1.88
 17 4 1 41.98 1.79
 -18 4 1 30.23 2.13
 18 4 1 30.4 2.14
 -19 4 1 34.16 2.33
 19 4 1 35.18 2.41
 0 5 1 350.39 5.29
 -1 5 1 498.33 7.5
 1 5 1 518.38 7.81
 -2 5 1 361.54 5.47
 2 5 1 363.93 5.51
 -3 5 1 203.1 3.15
 3 5 1 200.83 3.11
 -4 5 1 347.26 5.27
 4 5 1 351.2 5.33
 -5 5 1 35.03 0.74
 5 5 1 35.63 0.8
 -6 5 1 165.59 2.62
 6 5 1 167.57 2.72
 -7 5 1 908.6 13.63
 7 5 1 897.32 13.46
 -8 5 1 46.61 0.97
 8 5 1 47.27 0.98
 -9 5 1 13.58 0.55
 9 5 1 13.8 0.63
 -10 5 1 121 2.06
 10 5 1 122.14 2.09
 -11 5 1 13.2 0.62
 11 5 1 13.99 0.65
 -12 5 1 60.58 1.26
 12 5 1 59.67 1.22
 -13 5 1 138.51 2.55
 13 5 1 136.72 2.49
 -14 5 1 54.5 1.45
 14 5 1 55.95 1.49
 -15 5 1 27.02 1.16
 15 5 1 25.15 1.07
 -16 5 1 57.83 1.95
 16 5 1 61.77 2.22
 -17 5 1 1.69 1.3
 17 5 1 2.02 1.42
 -18 5 1 1.15 1.59
 18 5 1 1.67 1.35
 -19 5 1 21.59 2.4
 19 5 1 15.82 2.52
 0 6 1 804.13 12.01
 -1 6 1 390.11 6.4
 1 6 1 384.02 5.81
 -2 6 1 216.14 3.36
 2 6 1 222.28 3.45
 -3 6 1 372.86 5.64
 3 6 1 365.62 5.58
 -4 6 1 133.31 2.16
 4 6 1 130.54 2.15
 -5 6 1 13.65 0.48
 5 6 1 14.24 0.52
 -6 6 1 535.24 8.12
 6 6 1 538.43 8.2
 -7 6 1 661.85 9.95
 7 6 1 649 9.79
 -8 6 1 9.09 0.57
 8 6 1 8.73 0.53
 -9 6 1 3.89 0.49
 9 6 1 3.65 0.52
 -10 6 1 81.66 1.51
 10 6 1 78.74 1.49
 -11 6 1 38.69 0.96
 11 6 1 39.94 1.01
 -12 6 1 3.64 0.54
 12 6 1 4.61 0.61
 -13 6 1 258.07 4.7
 13 6 1 269.25 4.94
 -14 6 1 129.02 2.65
 14 6 1 126.55 2.6
 -15 6 1 119.06 2.81
 15 6 1 110.83 2.67
 -16 6 1 52.29 2
 16 6 1 53.31 1.94
 -17 6 1 60.17 2.35
 17 6 1 63.84 2.38
 -18 6 1 36.58 2.37
 18 6 1 34.17 2.11
 -19 6 1 11.92 3.46
 19 6 1 7.77 3.06
 0 7 1 185.72 2.93
 -1 7 1 1115.18 16.67
 1 7 1 1127.46 16.84
 -2 7 1 95.3 1.61
 2 7 1 93.76 1.58
 -3 7 1 30.63 0.73
 3 7 1 31.23 0.76
 -4 7 1 378.89 5.77
 4 7 1 377.52 5.75
 -5 7 1 484.39 7.34
 5 7 1 495.26 7.54
 -6 7 1 325.43 5.16
 6 7 1 327.7 5.05
 -7 7 1 221.1 3.51
 7 7 1 221.8 3.5
 -8 7 1 1.32 0.34
 8 7 1 1.63 0.42
 -9 7 1 79.67 1.5
 9 7 1 76.91 1.47
 -10 7 1 105.44 1.85
 10 7 1 103.46 1.85
 -11 7 1 51.52 1.14
 11 7 1 51.8 1.14
 -12 7 1 24.96 0.94
 12 7 1 25.05 1.02
 -13 7 1 28.22 1.02
 13 7 1 29.16 1.1
 -14 7 1 87.67 1.98
 14 7 1 88.14 1.95
 -15 7 1 0.71 1.18
 15 7 1 2.38 1.08
 -16 7 1 63.02 2.47
 16 7 1 64.98 2.21
 -17 7 1 40.57 2.14
 17 7 1 35.01 2.15
 -18 7 1 9.76 2.13
 18 7 1 4.36 1.9
 0 8 1 1046.29 15.66
 -1 8 1 587.13 8.98
 1 8 1 599.74 9.17
 -2 8 1 105.53 1.82
 2 8 1 112.26 1.9
 -3 8 1 328.71 5.09
 3 8 1 333.93 5.13
 -4 8 1 85.99 1.57
 4 8 1 86.71 1.56
 -5 8 1 253.36 4.24
 5 8 1 255.32 3.99
 -6 8 1 163.51 2.66
 6 8 1 163.54 2.66
 -7 8 1 51.36 1.1
 7 8 1 50.81 1.08
 -8 8 1 47.63 1.04
 8 8 1 49.34 1.08
 -9 8 1 114.09 2
 9 8 1 115.31 2.02
 -10 8 1 40.75 0.97
 10 8 1 39.29 1
 -11 8 1 34.27 1.15
 11 8 1 30.54 1.04
 -12 8 1 7.31 0.79
 12 8 1 6.6 0.76
 -13 8 1 68.24 1.76
 13 8 1 66.81 1.68
 -14 8 1 5.77 0.94
 14 8 1 6.07 0.86
 -15 8 1 6.21 1.18
 15 8 1 5.5 1.27
 -16 8 1 5.38 1.52
 16 8 1 6.18 1.75
 -17 8 1 40.41 2.42
 17 8 1 45.92 2.72
 -18 8 1 41.19 3.13
 18 8 1 35.9 2.6
 0 9 1 88.02 1.58
 -1 9 1 216.31 3.43
 1 9 1 220.53 3.62
 -2 9 1 36.06 0.9
 2 9 1 35.53 0.88
 -3 9 1 60.03 1.2
 3 9 1 58.14 1.17
 -4 9 1 344.36 5.31
 4 9 1 327.32 5.13
 -5 9 1 270.21 4.21
 5 9 1 269.28 4.24
 -6 9 1 69.23 1.4
 6 9 1 71.36 1.36
 -7 9 1 38.19 0.96
 7 9 1 40.91 0.98
 -8 9 1 55.61 1.23
 8 9 1 55.7 1.23
 -9 9 1 0.99 0.4
 9 9 1 1.14 0.38
 -10 9 1 198.43 3.73
 10 9 1 189.41 3.55
 -11 9 1 20.63 0.96
 11 9 1 22.53 0.98
 -12 9 1 27.22 1.08
 12 9 1 27.37 1.05
 -13 9 1 62.3 1.63
 13 9 1 66.21 1.7
 -14 9 1 20.28 1.32
 14 9 1 22.09 1.3
 -15 9 1 29.63 1.82
 15 9 1 29.77 1.74
 -16 9 1 22.13 2.09
 16 9 1 23.73 2.12
 -17 9 1 12.37 2.17
 17 9 1 15.09 2.12
 0 10 1 89.74 1.74
 -1 10 1 76.96 1.43
 1 10 1 74.05 1.47
 -2 10 1 21.83 0.72
 2 10 1 22.07 0.69
 -3 10 1 35.88 0.94
 3 10 1 35.31 1
 -4 10 1 171.26 2.79
 4 10 1 169.88 2.92
 -5 10 1 39.04 0.97
 5 10 1 39.93 1.05
 -6 10 1 9.84 0.64
 6 10 1 9.53 0.65
 -7 10 1 119.78 2.11
 7 10 1 118.48 2.07
 -8 10 1 53.11 1.11
 8 10 1 52.41 1.17
 -9 10 1 35.61 1.05
 9 10 1 38.44 1.24
 -10 10 1 11.38 0.85
 10 10 1 11.68 0.87
 -11 10 1 87.58 1.98
 11 10 1 88.74 1.96
 -12 10 1 64.14 1.93
 12 10 1 66.37 1.66
 -13 10 1 18.85 1.16
 13 10 1 18.82 1.2
 -14 10 1 111.8 2.95
 14 10 1 107.15 2.79
 -15 10 1 5.7 1.66
 15 10 1 8.26 1.55
 -16 10 1 92.4 3.28
 16 10 1 98.23 3.43
 -17 10 1 10.59 3.19
 17 10 1 12.36 2.99
 0 11 1 28.69 0.92
 -1 11 1 128.42 2.2
 1 11 1 124.42 2.15
 -2 11 1 212.74 3.48
 2 11 1 217.83 3.51
 -3 11 1 125.15 2.18
 3 11 1 130.29 2.23
 -4 11 1 57.59 1.21
 4 11 1 57.85 1.26
 -5 11 1 105.26 1.93
 5 11 1 106.11 1.93
 -6 11 1 35.51 0.98
 6 11 1 36.3 1
 -7 11 1 83.92 1.6
 7 11 1 83.56 1.59
 -8 11 1 159.04 3.06
 8 11 1 164.88 3.18
 -9 11 1 52.39 1.4
 9 11 1 55.61 1.49
 -10 11 1 125.98 2.58
 10 11 1 130.8 2.75
 -11 11 1 76.35 1.85
 11 11 1 74.97 1.85
 -12 11 1 111.15 2.45
 12 11 1 113.24 2.49
 -13 11 1 15.39 1.37
 13 11 1 17.01 1.52
 -14 11 1 27.02 1.7
 14 11 1 23.09 1.85
 -15 11 1 65.32 2.65
 15 11 1 67.1 3
 -16 11 1 10.17 2.56
 16 11 1 9.28 2.43
 0 12 1 40.89 1.05
 -1 12 1 32.04 0.94
 1 12 1 30.38 0.87
 -2 12 1 215.24 3.47
 2 12 1 217.05 3.58
 -3 12 1 99.25 1.81
 3 12 1 94.71 1.73
 -4 12 1 16.27 0.77
 4 12 1 16.38 0.79
 -5 12 1 166.42 2.89
 5 12 1 165.68 2.78
 -6 12 1 89.96 1.81
 6 12 1 88.24 1.73
 -7 12 1 9.85 0.75
 7 12 1 8.4 0.72
 -8 12 1 114.07 2.37
 8 12 1 117.76 2.45
 -9 12 1 29.55 1.18
 9 12 1 29.43 1.22
 -10 12 1 20.54 1.05
 10 12 1 21.44 1.1
 -11 12 1 10.4 1.05
 11 12 1 11 1.21
 -12 12 1 5.58 1.17
 12 12 1 5.64 1.2
 -13 12 1 43.51 1.92
 13 12 1 44.85 1.97
 -14 12 1 62.35 2.75
 14 12 1 61.6 2.64
 -15 12 1 80.58 3.24
 15 12 1 80.85 3.02
 0 13 1 13.23 0.76
 -1 13 1 43.24 1.24
 1 13 1 40.46 1.09
 -2 13 1 45.92 1.1
 2 13 1 47.36 1.13
 -3 13 1 2.22 0.53
 3 13 1 2.55 0.56
 -4 13 1 192.45 3.13
 4 13 1 200.82 3.28
 -5 13 1 42.89 1.21
 5 13 1 43.25 1.18
 -6 13 1 66.97 1.62
 6 13 1 67.1 1.65
 -7 13 1 114.42 2.41
 7 13 1 109.63 2.46
 -8 13 1 73.67 1.81
 8 13 1 73.67 1.81
 -9 13 1 209.47 4.02
 9 13 1 210.42 4.08
 -10 13 1 28.72 1.55
 10 13 1 23.96 1.23
 -11 13 1 30.48 1.86
 11 13 1 31.2 1.66
 -12 13 1 94.53 2.71
 12 13 1 95.81 3.11
 -13 13 1 32.57 2.18
 13 13 1 27.69 1.98
 -14 13 1 73.5 3.27
 14 13 1 60.48 2.83
 0 14 1 29.35 1
 -1 14 1 25.08 0.92
 1 14 1 25.42 0.94
 -2 14 1 43.18 1.15
 2 14 1 42.69 1.13
 -3 14 1 7.8 0.84
 3 14 1 8.36 0.77
 -4 14 1 56.92 1.52
 4 14 1 56.61 1.5
 -5 14 1 26.72 1.15
 5 14 1 26.49 1.1
 -6 14 1 55.05 1.5
 6 14 1 55.94 1.57
 -7 14 1 3.73 1.11
 7 14 1 4.32 1.06
 -8 14 1 77.15 2.18
 8 14 1 79.86 2.24
 -9 14 1 27.87 1.64
 9 14 1 24.74 1.42
 -10 14 1 17.92 1.48
 10 14 1 15.86 1.45
 -11 14 1 22.39 1.92
 11 14 1 27.67 1.89
 -12 14 1 82.61 2.91
 12 14 1 83.83 3.06
 -13 14 1 97.17 3.58
 13 14 1 97.86 3.62
 0 15 1 8.02 0.89
 -1 15 1 14.64 1.08
 1 15 1 14.16 1
 -2 15 1 96.23 2.32
 2 15 1 100.45 2.46
 -3 15 1 143.57 3.23
 3 15 1 135.04 3.2
 -4 15 1 65.95 1.98
 4 15 1 60.7 1.83
 -5 15 1 4.67 1.08
 5 15 1 2.13 1.31
 -6 15 1 17.11 1.33
 6 15 1 17.05 1.32
 -7 15 1 135.13 3.21
 7 15 1 134.47 3.27
 -8 15 1 27.77 1.6
 8 15 1 28.13 1.54
 -9 15 1 15.17 1.56
 9 15 1 14.4 1.61
 -10 15 1 6.13 1.89
 10 15 1 5.2 1.83
 -11 15 1 21.58 2.69
 11 15 1 16.62 2.05
 -12 15 1 24.99 2.85
 12 15 1 26.22 2.86
 0 16 1 34.91 1.56
 -1 16 1 72.3 2.51
 1 16 1 70.74 2.36
 -2 16 1 83.12 2.84
 2 16 1 91.19 2.86
 -3 16 1 4.15 1.34
 3 16 1 5.06 1.18
 -4 16 1 74.82 2.47
 4 16 1 69.99 2.37
 -5 16 1 26.43 1.85
 5 16 1 24.02 1.8
 -6 16 1 27.66 2.02
 6 16 1 31.73 2.02
 -7 16 1 6.17 1.42
 7 16 1 5.26 1.49
 -8 16 1 8.19 1.65
 8 16 1 5.82 2.13
 -9 16 1 18.78 2.53
 9 16 1 16.86 2.24
 -10 16 1 6.01 2.47
 10 16 1 7.95 2.28
 0 17 1 108.81 3.6
 -1 17 1 19.18 1.82
 1 17 1 21.99 1.73
 -2 17 1 45.84 1.96
 2 17 1 46.1 2.22
 -3 17 1 53.53 2.48
 3 17 1 51.37 2.18
 -4 17 1 44.56 2.42
 4 17 1 42.51 2.38
 -5 17 1 4.02 1.81
 5 17 1 5.34 1.79
 -6 17 1 98.1 3.38
 6 17 1 97.34 3.27
 -7 17 1 78.07 3.1
 7 17 1 76.48 3
 -8 17 1 17.98 2.31
 8 17 1 14.9 2.46
 0 18 1 25.74 2.35
 -1 18 1 2.68 1.99
 1 18 1 0.62 1.82
 -2 18 1 25.11 2.19
 2 18 1 23.82 2.41
 -3 18 1 12.96 2.11
 3 18 1 12.86 2.4
 -4 18 1 29.29 2.61
 4 18 1 29.02 2.64
 -5 18 1 78.65 3.33
 5 18 1 74.57 3.19
 -6 18 1 13.73 5.13
 6 18 1 18.88 6.3
 0 0 2 665.89 14.14
 1 0 2 1884.24 28.51
 2 0 2 891.22 13.35
 3 0 2 173.6 2.66
 4 0 2 964.27 14.38
 5 0 2 81.87 1.34
 6 0 2 23.26 0.55
 7 0 2 9.41 0.42
 8 0 2 3.41 0.4
 9 0 2 633.28 9.56
 10 0 2 12.95 0.59
 11 0 2 314.42 4.91
 12 0 2 1.13 0.45
 13 0 2 8.18 0.57
 14 0 2 17.86 0.79
 15 0 2 29.29 1.08
 16 0 2 51.11 1.83
 17 0 2 20.74 1.46
 18 0 2 134.55 3.47
 19 0 2 21.26 2.16
 20 0 2 6.77 3.82
 0 1 2 4420.12 67.03
 -1 1 2 4582.16 80.33
 1 1 2 4718.44 82.7
 -2 1 2 864.5 12.95
 2 1 2 878.4 13.29
 -3 1 2 22.71 0.44
 3 1 2 22.37 0.44
 -4 1 2 831.16 12.4
 4 1 2 787.48 11.77
 -5 1 2 1013.66 15.14
 5 1 2 974.5 14.54
 -6 1 2 935.84 13.98
 6 1 2 931.66 13.93
 -7 1 2 54.78 1.03
 7 1 2 54.36 0.98
 -8 1 2 515.24 7.81
 8 1 2 516.26 7.8
 -9 1 2 198.79 3.16
 9 1 2 197.34 3.13
 -10 1 2 408.67 6.26
 10 1 2 400.24 6.11
 -11 1 2 38.19 0.95
 11 1 2 38.86 0.89
 -12 1 2 64.78 1.31
 12 1 2 67.66 1.39
 -13 1 2 102.31 1.84
 13 1 2 102.87 1.85
 -14 1 2 111.77 2.06
 14 1 2 109.77 2.02
 -15 1 2 1.12 0.59
 15 1 2 1.12 0.58
 -16 1 2 49.7 1.56
 16 1 2 52.91 1.69
 -17 1 2 17.33 1.32
 17 1 2 18.56 1.33
 -18 1 2 12.39 1.77
 18 1 2 12.98 1.55
 -19 1 2 66.81 2.76
 19 1 2 68.92 3.01
 -20 1 2 15.42 4.2
 20 1 2 21.79 5.6
 0 2 2 198.1 3
 -1 2 2 3059.01 46.06
 1 2 2 3007.49 46.51
 -2 2 2 1177 17.57
 2 2 2 1195.78 17.86
 -3 2 2 224.8 3.43
 3 2 2 228.22 3.47
 -4 2 2 305.81 4.62
 4 2 2 303.9 4.59
 -5 2 2 194.31 3
 5 2 2 193.4 2.98
 -6 2 2 456.37 6.89
 6 2 2 469.21 7.09
 -7 2 2 761.65 11.43
 7 2 2 766 11.47
 -8 2 2 78.98 1.39
 8 2 2 79.76 1.5
 -9 2 2 226.76 3.54
 9 2 2 224.77 3.54
 -10 2 2 85.85 1.55
 10 2 2 84.83 1.52
 -11 2 2 90.94 1.64
 11 2 2 91.43 1.65
 -12 2 2 27.17 0.83
 12 2 2 26.6 0.81
 -13 2 2 81.46 1.52
 13 2 2 81.74 1.63
 -14 2 2 260.75 4.41
 14 2 2 264.99 4.49
 -15 2 2 171.54 3.29
 15 2 2 170.59 3.3
 -16 2 2 10.19 1
 16 2 2 7.92 1
 -17 2 2 142.6 3.76
 17 2 2 140.31 3.57
 -18 2 2 31.29 2.01
 18 2 2 34.38 1.85
 -19 2 2 16.59 2.38
 19 2 2 17.12 2.39
 0 3 2 1436.07 21.51
 -1 3 2 637.63 9.57
 1 3 2 613.97 9.2
 -2 3 2 1308.61 20.32
 2 3 2 1283.88 19.2
 -3 3 2 482.24 7.25
 3 3 2 477.11 7.14
 -4 3 2 298.88 4.53
 4 3 2 302.02 4.56
 -5 3 2 701.19 10.5
 5 3 2 691.21 10.36
 -6 3 2 188.37 2.95
 6 3 2 189.98 2.98
 -7 3 2 19.56 0.56
 7 3 2 18.56 0.54
 -8 3 2 736.6 11.07
 8 3 2 753.91 11.34
 -9 3 2 100.7 1.73
 9 3 2 103.83 1.79
 -10 3 2 175.19 2.83
 10 3 2 169.21 2.75
 -11 3 2 14.73 0.65
 11 3 2 13.96 0.64
 -12 3 2 59.36 1.26
 12 3 2 57.15 1.2
 -13 3 2 253.85 4.29
 13 3 2 253.26 4
 -14 3 2 9 0.76
 14 3 2 11.37 0.73
 -15 3 2 15.98 1
 15 3 2 15.38 0.97
 -16 3 2 83.51 2.19
 16 3 2 83.32 2.19
 -17 3 2 5.03 1.19
 17 3 2 4.29 1.08
 -18 3 2 1.18 1.36
 18 3 2 0.95 1.29
 -19 3 2 48.5 2.55
 19 3 2 50.67 2.55
 0 4 2 678.22 10.15
 -1 4 2 1926.2 28.73
 1 4 2 1931.21 30.76
 -2 4 2 91.89 1.47
 2 4 2 92.52 1.5
 -3 4 2 641.18 9.63
 3 4 2 622.99 9.34
 -4 4 2 876.5 13.1
 4 4 2 905.46 13.52
 -5 4 2 247.79 3.82
 5 4 2 248.31 3.82
 -6 4 2 72.01 1.26
 6 4 2 74.27 1.28
 -7 4 2 59.47 1.14
 7 4 2 57.11 1.07
 -8 4 2 95.79 1.67
 8 4 2 97.1 1.67
 -9 4 2 48.9 1.03
 9 4 2 48.14 1
 -10 4 2 124.76 2.11
 10 4 2 120.95 2.07
 -11 4 2 13.95 0.6
 11 4 2 14.61 0.62
 -12 4 2 11.61 0.61
 12 4 2 12.25 0.62
 -13 4 2 18.25 0.73
 13 4 2 18.24 0.74
 -14 4 2 3.27 0.6
 14 4 2 3.97 0.68
 -15 4 2 73.57 1.96
 15 4 2 72.24 1.86
 -16 4 2 31.27 1.49
 16 4 2 32.62 1.35
 -17 4 2 6.41 1.37
 17 4 2 9.19 1.38
 -18 4 2 9.97 1.6
 18 4 2 11.89 1.62
 -19 4 2 78.05 3.11
 19 4 2 73.85 2.99
 0 5 2 1317.51 19.65
 -1 5 2 64 1.09
 1 5 2 61.9 1.07
 -2 5 2 326.55 4.95
 2 5 2 324.57 4.92
 -3 5 2 848.25 13.56
 3 5 2 846.23 13.05
 -4 5 2 161.97 2.65
 4 5 2 158.56 2.53
 -5 5 2 750.23 11.26
 5 5 2 749.05 11.55
 -6 5 2 55.93 1.06
 6 5 2 56.88 1.07
 -7 5 2 497.09 7.56
 7 5 2 499.2 7.72
 -8 5 2 41.78 1
 8 5 2 41.61 0.93
 -9 5 2 72.04 1.35
 9 5 2 73.14 1.37
 -10 5 2 8.82 0.58
 10 5 2 7.82 0.54
 -11 5 2 132.97 2.25
 11 5 2 132.29 2.27
 -12 5 2 79.13 1.49
 12 5 2 78.41 1.53
 -13 5 2 17.08 0.8
 13 5 2 18.89 0.81
 -14 5 2 19.3 0.99
 14 5 2 16.58 0.92
 -15 5 2 8.88 1.03
 15 5 2 6.76 0.97
 -16 5 2 10.08 1.17
 16 5 2 8.74 1.18
 -17 5 2 25.61 1.75
 17 5 2 25.42 1.79
 -18 5 2 26.12 2.2
 18 5 2 27.95 2.29
 -19 5 2 3.32 2.3
 19 5 2 1.2 2
 0 6 2 77.34 1.32
 -1 6 2 421.95 6.39
 1 6 2 427.05 6.47
 -2 6 2 508.79 7.64
 2 6 2 498.12 7.53
 -3 6 2 419.5 6.36
 3 6 2 411.57 6.21
 -4 6 2 406.23 6.16
 4 6 2 409.48 6.25
 -5 6 2 965.28 14.42
 5 6 2 975.65 14.59
 -6 6 2 317.45 4.91
 6 6 2 310.93 4.79
 -7 6 2 126.59 2.12
 7 6 2 122.55 2.05
 -8 6 2 26.8 0.78
 8 6 2 27.54 0.75
 -9 6 2 30.15 0.81
 9 6 2 28.98 0.78
 -10 6 2 101.05 1.77
 10 6 2 104 1.82
 -11 6 2 89.8 1.66
 11 6 2 89.87 1.65
 -12 6 2 66.75 1.58
 12 6 2 65.69 1.43
 -13 6 2 109.22 2.25
 13 6 2 111.17 2.27
 -14 6 2 72.1 1.77
 14 6 2 73.81 1.75
 -15 6 2 80.59 2.08
 15 6 2 84.48 2.1
 -16 6 2 32.24 1.42
 16 6 2 35.7 1.6
 -17 6 2 38.2 2.12
 17 6 2 40.83 2.03
 -18 6 2 76.26 3.06
 18 6 2 69.14 2.76
 -19 6 2 78.99 7.29
 19 6 2 75.27 7.01
 0 7 2 6.23 0.43
 -1 7 2 398.41 6.06
 1 7 2 402.79 6.11
 -2 7 2 56.29 1.04
 2 7 2 54.9 1.04
 -3 7 2 316.79 4.85
 3 7 2 305.54 4.68
 -4 7 2 2.03 0.28
 4 7 2 1.62 0.25
 -5 7 2 746.96 11.23
 5 7 2 743.72 11.17
 -6 7 2 65.92 1.24
 6 7 2 63.8 1.23
 -7 7 2 14.69 0.61
 7 7 2 15.5 0.64
 -8 7 2 181.61 3
 8 7 2 177.96 2.86
 -9 7 2 13.37 0.65
 9 7 2 12.84 0.62
 -10 7 2 44.7 1.05
 10 7 2 45.95 1.03
 -11 7 2 144.67 2.42
 11 7 2 145.49 2.47
 -12 7 2 79.69 1.73
 12 7 2 85.88 1.87
 -13 7 2 82.32 1.83
 13 7 2 85.63 1.89
 -14 7 2 108.12 2.56
 14 7 2 107.69 2.4
 -15 7 2 31.51 1.45
 15 7 2 29.5 1.4
 -16 7 2 18.12 1.38
 16 7 2 18.1 1.58
 -17 7 2 6.33 1.7
 17 7 2 8.88 1.76
 -18 7 2 39.55 2.38
 18 7 2 41.29 2.49
 0 8 2 122.56 2.02
 -1 8 2 548.85 8.3
 1 8 2 557.68 8.42
 -2 8 2 224.72 3.51
 2 8 2 220.23 3.46
 -3 8 2 253.24 3.94
 3 8 2 254.47 4.12
 -4 8 2 53.65 1.09
 4 8 2 53.43 1.08
 -5 8 2 102.36 1.77
 5 8 2 99.51 1.73
 -6 8 2 8.65 0.55
 6 8 2 8.4 0.56
 -7 8 2 198.32 3.25
 7 8 2 199.65 3.19
 -8 8 2 227.01 3.6
 8 8 2 224.16 3.57
 -9 8 2 17.15 0.7
 9 8 2 16.89 0.67
 -10 8 2 42.85 1.02
 10 8 2 43.45 1.03
 -11 8 2 12.39 0.89
 11 8 2 12.81 0.74
 -12 8 2 19.91 0.96
 12 8 2 19.66 0.97
 -13 8 2 64.51 1.59
 13 8 2 60.13 1.51
 -14 8 2 46.79 1.65
 14 8 2 46.92 1.54
 -15 8 2 15.22 1.33
 15 8 2 16.97 1.26
 -16 8 2 100.64 2.7
 16 8 2 102.91 2.76
 -17 8 2 1.46 1.82
 17 8 2 1.34 1.79
 -18 8 2 6.64 2.49
 18 8 2 12.53 2.88
 0 9 2 294.91 4.57
 -1 9 2 311.1 4.79
 1 9 2 306.84 4.72
 -2 9 2 15.04 0.61
 2 9 2 15.22 0.62
 -3 9 2 170.46 2.79
 3 9 2 170.93 2.76
 -4 9 2 71.21 1.45
 4 9 2 72.65 1.38
 -5 9 2 116.97 2.01
 5 9 2 117.22 2.02
 -6 9 2 6.63 0.56
 6 9 2 6.56 0.56
 -7 9 2 22.86 0.74
 7 9 2 22.14 0.76
 -8 9 2 129.8 2.19
 8 9 2 127.62 2.19
 -9 9 2 29.68 0.83
 9 9 2 27.57 0.87
 -10 9 2 65.07 1.53
 10 9 2 64.59 1.55
 -11 9 2 2.61 0.66
 11 9 2 3.77 0.67
 -12 9 2 37.72 1.32
 12 9 2 39.73 1.26
 -13 9 2 77.12 2.17
 13 9 2 72.46 1.87
 -14 9 2 29.41 1.42
 14 9 2 29.52 1.48
 -15 9 2 1.34 1.24
 15 9 2 1.53 1.21
 -16 9 2 29.36 1.9
 16 9 2 27.13 2.1
 -17 9 2 18.26 2.37
 17 9 2 17.55 2.4
 0 10 2 106.34 1.92
 -1 10 2 8.12 0.59
 1 10 2 9.17 0.61
 -2 10 2 13.71 0.65
 2 10 2 12.63 0.6
 -3 10 2 122.16 2.08
 3 10 2 124.03 2.11
 -4 10 2 32.43 0.9
 4 10 2 31.09 0.84
 -5 10 2 157.76 2.62
 5 10 2 156.39 2.78
 -6 10 2 15.61 0.7
 6 10 2 16.34 0.8
 -7 10 2 54.37 1.23
 7 10 2 55.73 1.2
 -8 10 2 105.98 1.89
 8 10 2 103.86 1.85
 -9 10 2 79 1.67
 9 10 2 83.83 1.79
 -10 10 2 99.3 2.12
 10 10 2 97.67 2.24
 -11 10 2 1.47 0.63
 11 10 2 0.92 0.74
 -12 10 2 28.94 1.26
 12 10 2 31.02 1.15
 -13 10 2 101.82 2.62
 13 10 2 104.73 2.58
 -14 10 2 177.28 3.9
 14 10 2 177.07 3.98
 -15 10 2 30.36 1.7
 15 10 2 30.23 1.9
 -16 10 2 39.77 2.43
 16 10 2 36.09 2.51
 0 11 2 0.63 0.35
 -1 11 2 66.04 1.34
 1 11 2 64.47 1.34
 -2 11 2 6.72 0.6
 2 11 2 7.6 0.62
 -3 11 2 185.43 3.01
 3 11 2 188.16 3.04
 -4 11 2 144.59 2.43
 4 11 2 141.25 2.37
 -5 11 2 6.8 0.59
 5 11 2 6.14 0.63
 -6 11 2 239.31 3.85
 6 11 2 241.01 4.1
 -7 11 2 26.61 0.97
 7 11 2 23.51 0.95
 -8 11 2 75.29 1.62
 8 11 2 74.27 1.55
 -9 11 2 194.25 3.7
 9 11 2 200.54 3.86
 -10 11 2 139.79 2.82
 10 11 2 136.02 2.75
 -11 11 2 7.9 0.94
 11 11 2 4.68 0.87
 -12 11 2 9.23 1.17
 12 11 2 7.92 1.15
 -13 11 2 139.57 3.34
 13 11 2 141.41 3.53
 -14 11 2 133.54 3.35
 14 11 2 133.42 3.31
 -15 11 2 67.31 2.67
 15 11 2 66.86 2.49
 -16 11 2 10.93 2.48
 16 11 2 6.71 2.2
 0 12 2 64.44 1.38
 -1 12 2 95.13 1.75
 1 12 2 96.2 1.86
 -2 12 2 40.55 1.02
 2 12 2 42.13 1.06
 -3 12 2 103.81 1.85
 3 12 2 104.14 1.92
 -4 12 2 106.59 1.9
 4 12 2 113.77 1.99
 -5 12 2 63.77 1.32
 5 12 2 63.78 1.31
 -6 12 2 147.43 2.64
 6 12 2 146.6 2.66
 -7 12 2 59.7 1.39
 7 12 2 59.1 1.4
 -8 12 2 34.37 1.25
 8 12 2 34.88 1.2
 -9 12 2 108.53 2.32
 9 12 2 110.88 2.33
 -10 12 2 14.52 1.07
 10 12 2 15.43 1.05
 -11 12 2 58.67 1.82
 11 12 2 59.09 1.83
 -12 12 2 20.92 1.48
 12 12 2 20.34 1.34
 -13 12 2 70.69 2.41
 13 12 2 69.46 2.31
 -14 12 2 32.93 1.99
 14 12 2 30.27 2.06
 -15 12 2 16.23 2.32
 15 12 2 15.21 1.98
 0 13 2 71.86 1.44
 -1 13 2 156.52 2.66
 1 13 2 162.94 2.94
 -2 13 2 54.39 1.33
 2 13 2 53.7 1.23
 -3 13 2 14.39 0.77
 3 13 2 15.71 0.81
 -4 13 2 58.99 1.33
 4 13 2 62.11 1.43
 -5 13 2 201.81 3.53
 5 13 2 203.04 3.55
 -6 13 2 4.4 0.76
 6 13 2 3.9 0.77
 -7 13 2 164.06 3.18
 7 13 2 165.43 3.2
 -8 13 2 107.85 2.48
 8 13 2 114.29 2.79
 -9 13 2 3.13 1.15
 9 13 2 1.94 1.04
 -10 13 2 19.16 1.44
 10 13 2 16.22 1.37
 -11 13 2 33.7 1.68
 11 13 2 32.25 1.69
 -12 13 2 144.67 3.52
 12 13 2 147.28 3.5
 -13 13 2 26 1.91
 13 13 2 25.03 2.19
 -14 13 2 12.88 2.26
 14 13 2 14.08 2.09
 0 14 2 15.31 0.83
 -1 14 2 4.32 0.73
 1 14 2 4.07 0.72
 -2 14 2 47.84 1.32
 2 14 2 50.72 1.35
 -3 14 2 41.64 1.22
 3 14 2 38.35 1.19
 -4 14 2 74.44 1.69
 4 14 2 73.76 1.69
 -5 14 2 30.88 1.24
 5 14 2 31.56 1.3
 -6 14 2 12.82 1.13
 6 14 2 11.73 0.91
 -7 14 2 41.57 1.56
 7 14 2 41.97 1.53
 -8 14 2 47.62 1.72
 8 14 2 49.15 1.76
 -9 14 2 22.59 1.47
 9 14 2 19.72 1.47
 -10 14 2 88.39 2.44
 10 14 2 94.74 2.54
 -11 14 2 7.23 1.58
 11 14 2 7.17 1.59
 -12 14 2 22.57 1.95
 12 14 2 19.82 2.07
 -13 14 2 14.03 2.22
 13 14 2 10.82 2.19
 0 15 2 75.29 1.88
 -1 15 2 32.5 1.37
 1 15 2 31.52 1.35
 -2 15 2 13.89 1.1
 2 15 2 14.83 1.21
 -3 15 2 60.98 1.83
 3 15 2 63.08 2.01
 -4 15 2 142.53 3.22
 4 15 2 140.3 3.23
 -5 15 2 36.59 1.62
 5 15 2 34.57 1.73
 -6 15 2 248.83 5.19
 6 15 2 246.86 5.13
 -7 15 2 9.49 1.31
 7 15 2 8.79 1.37
 -8 15 2 5.87 1.4
 8 15 2 3.02 1.13
 -9 15 2 21.91 1.61
 9 15 2 23.83 1.7
 -10 15 2 43.45 2.49
 10 15 2 44.49 2.27
 -11 15 2 61.12 2.59
 11 15 2 63.31 2.55
 -12 15 2 33.78 4.27
 12 15 2 32.92 3.73
 0 16 2 62.23 2.24
 -1 16 2 75.44 2.47
 1 16 2 76.69 2.44
 -2 16 2 59.8 2.05
 2 16 2 56.02 1.86
 -3 16 2 126.75 3.04
 3 16 2 128.38 3.13
 -4 16 2 37.67 1.72
 4 16 2 39.03 1.72
 -5 16 2 118.29 3.04
 5 16 2 118.4 3.09
 -6 16 2 77.42 2.41
 6 16 2 82.39 2.36
 -7 16 2 18.88 1.8
 7 16 2 16.66 1.64
 -8 16 2 10.36 1.77
 8 16 2 14.4 1.84
 -9 16 2 27.94 2.69
 9 16 2 27.13 2.51
 -10 16 2 5.04 2.61
 10 16 2 3.76 2.15
 0 17 2 265.46 6.18
 -1 17 2 10.67 1.59
 1 17 2 9.98 1.8
 -2 17 2 35.03 2.04
 2 17 2 36.68 2.28
 -3 17 2 23.78 2.1
 3 17 2 24.23 2.04
 -4 17 2 17.76 1.86
 4 17 2 18.53 1.97
 -5 17 2 3.8 1.87
 5 17 2 5.5 1.69
 -6 17 2 3.78 1.95
 6 17 2 2.77 1.61
 -7 17 2 6.39 1.96
 7 17 2 4.18 2.01
 -8 17 2 49.89 2.98
 8 17 2 51.82 2.89
 0 18 2 2.73 2.04
 -1 18 2 29.87 2.34
 1 18 2 29.82 2.3
 -2 18 2 33.33 2.64
 2 18 2 27.52 2.22
 -3 18 2 21.08 2.33
 3 18 2 16.29 2.47
 -4 18 2 6.84 2.73
 4 18 2 6.86 1.98
 -5 18 2 2.78 2.13
 5 18 2 2.31 2.2
 0 0 3 0.21 0.12
 1 0 3 3813.06 57.98
 2 0 3 1.83 0.18
 3 0 3 1511.07 22.6
 4 0 3 3416.36 51.19
 5 0 3 128.51 2.03
 6 0 3 576.5 8.67
 7 0 3 183.21 2.91
 8 0 3 717.21 10.77
 9 0 3 74.9 1.37
 10 0 3 229.73 3.64
 11 0 3 32.44 0.84
 12 0 3 3.18 0.49
 13 0 3 85.3 1.6
 14 0 3 162.79 3.12
 15 0 3 29.1 1.08
 16 0 3 5.68 0.78
 17 0 3 3.75 1.07
 18 0 3 11.62 1.66
 19 0 3 24.15 2.21
 0 1 3 6137.22 93.19
 -1 1 3 19.74 0.39
 1 1 3 19.12 0.37
 -2 1 3 6039.5 91.1
 2 1 3 6066.46 93.72
 -3 1 3 563.06 8.5
 3 1 3 552.52 8.83
 -4 1 3 905.35 13.57
 4 1 3 897.32 13.81
 -5 1 3 403.37 6.08
 5 1 3 406.57 6.13
 -6 1 3 15.03 0.48
 6 1 3 14.38 0.47
 -7 1 3 136.18 2.19
 7 1 3 136.18 2.17
 -8 1 3 435.8 6.62
 8 1 3 423.81 6.45
 -9 1 3 69.33 1.28
 9 1 3 70.13 1.32
 -10 1 3 152.56 2.51
 10 1 3 152.26 2.51
 -11 1 3 66.56 1.35
 11 1 3 68.35 1.32
 -12 1 3 78.7 1.48
 12 1 3 80.4 1.5
 -13 1 3 109.77 1.94
 13 1 3 108.97 1.91
 -14 1 3 1.54 0.57
 14 1 3 1.99 0.57
 -15 1 3 8.05 0.79
 15 1 3 7.16 0.87
 -16 1 3 15.43 1.1
 16 1 3 14.94 1.06
 -17 1 3 6.67 1.47
 17 1 3 6.14 1.47
 -18 1 3 2.97 1.65
 18 1 3 2.39 1.43
 -19 1 3 7.75 2.03
 19 1 3 2.55 1.71
 0 2 3 55.53 0.9
 -1 2 3 3603.59 62.88
 1 2 3 3744.93 65.11
 -2 2 3 521.15 9.12
 2 2 3 543.66 9.41
 -3 2 3 1038.06 15.52
 3 2 3 1020.69 17.08
 -4 2 3 139.02 2.19
 4 2 3 138.87 2.17
 -5 2 3 229.49 3.63
 5 2 3 234.85 3.6
 -6 2 3 7.75 0.39
 6 2 3 7.26 0.39
 -7 2 3 5.52 0.4
 7 2 3 5.66 0.39
 -8 2 3 151.61 2.45
 8 2 3 147.08 2.4
 -9 2 3 59.83 1.18
 9 2 3 61 1.22
 -10 2 3 35.88 0.88
 10 2 3 36.14 0.87
 -11 2 3 68.8 1.34
 11 2 3 69.35 1.42
 -12 2 3 72.4 1.4
 12 2 3 72.75 1.41
 -13 2 3 121.05 2.1
 13 2 3 122.97 2.12
 -14 2 3 37.43 1.06
 14 2 3 36.52 1.02
 -15 2 3 241.01 4.45
 15 2 3 229.32 4.28
 -16 2 3 53.19 1.77
 16 2 3 53.3 1.66
 -17 2 3 3.68 1.14
 17 2 3 4.44 1.18
 -18 2 3 22.92 1.82
 18 2 3 22.3 1.69
 -19 2 3 62.53 2.65
 19 2 3 57.97 2.67
 0 3 3 2411.76 36.12
 -1 3 3 1500.88 22.5
 1 3 3 1527.51 22.94
 -2 3 3 29.53 0.55
 2 3 3 29.18 0.56
 -3 3 3 639.2 9.6
 3 3 3 650.73 9.75
 -4 3 3 297.05 4.5
 4 3 3 300.16 4.58
 -5 3 3 70.2 1.2
 5 3 3 70.95 1.22
 -6 3 3 1080.5 16.16
 6 3 3 1087.75 16.47
 -7 3 3 124.89 2.08
 7 3 3 121.28 1.99
 -8 3 3 155.84 2.53
 8 3 3 160.05 2.58
 -9 3 3 26.13 0.73
 9 3 3 27.27 0.75
 -10 3 3 174.99 2.87
 10 3 3 168.44 2.73
 -11 3 3 54.16 1.13
 11 3 3 52.7 1.1
 -12 3 3 177.74 2.86
 12 3 3 175.64 2.87
 -13 3 3 1.51 0.43
 13 3 3 2.68 0.48
 -14 3 3 109.06 2.08
 14 3 3 115.31 2.15
 -15 3 3 31.55 1.27
 15 3 3 35.78 1.3
 -16 3 3 41.33 1.64
 16 3 3 40.52 1.47
 -17 3 3 4.46 1.12
 17 3 3 7.34 1.34
 -18 3 3 11.12 1.61
 18 3 3 15.24 1.84
 -19 3 3 5.25 2.37
 19 3 3 13.73 2.04
 0 4 3 769.18 11.52
 -1 4 3 644.41 9.65
 1 4 3 651.89 9.76
 -2 4 3 1603.47 23.9
 2 4 3 1643.09 24.46
 -3 4 3 248.66 3.8
 3 4 3 243.96 3.73
 -4 4 3 706.71 10.6
 4 4 3 697 10.45
 -5 4 3 181.18 2.85
 5 4 3 179.36 2.79
 -6 4 3 212.5 3.3
 6 4 3 213.14 3.33
 -7 4 3 777.21 11.66
 7 4 3 783.55 11.77
 -8 4 3 6.95 0.43
 8 4 3 6.83 0.49
 -9 4 3 3.01 0.43
 9 4 3 2.59 0.42
 -10 4 3 44.22 1.01
 10 4 3 41.9 0.94
 -11 4 3 88.36 1.63
 11 4 3 88.46 1.76
 -12 4 3 68.8 1.36
 12 4 3 71.49 1.39
 -13 4 3 53.98 1.25
 13 4 3 55.02 1.27
 -14 4 3 16.51 0.82
 14 4 3 15.87 0.8
 -15 4 3 18.56 1.1
 15 4 3 20.86 1.15
 -16 4 3 45.62 1.64
 16 4 3 46.51 1.57
 -17 4 3 106.34 2.99
 17 4 3 108.63 3.09
 -18 4 3 23.07 1.83
 18 4 3 23.05 1.66
 -19 4 3 32.29 2.44
 19 4 3 28.91 2.41
 0 5 3 44.18 0.91
 -1 5 3 562.11 8.44
 1 5 3 561.07 8.45
 -2 5 3 214.42 3.31
 2 5 3 213.57 3.3
 -3 5 3 2.26 0.26
 3 5 3 2.28 0.25
 -4 5 3 142.08 2.26
 4 5 3 140.12 2.23
 -5 5 3 140.81 2.37
 5 5 3 139.15 2.23
 -6 5 3 238.94 3.71
 6 5 3 238.18 3.72
 -7 5 3 576.58 8.7
 7 5 3 560.27 8.45
 -8 5 3 311.9 4.97
 8 5 3 309.4 4.79
 -9 5 3 92.33 1.7
 9 5 3 92.62 1.64
 -10 5 3 183.5 2.97
 10 5 3 180.2 2.94
 -11 5 3 88.52 1.6
 11 5 3 92.5 1.8
 -12 5 3 80.47 1.55
 12 5 3 80.44 1.56
 -13 5 3 84.67 1.7
 13 5 3 84.83 1.71
 -14 5 3 8.34 0.82
 14 5 3 9.09 0.88
 -15 5 3 162.05 3.5
 15 5 3 162.27 3.52
 -16 5 3 200.94 4.37
 16 5 3 195 4.14
 -17 5 3 4.03 1.8
 17 5 3 8.07 1.45
 -18 5 3 2.37 2.08
 18 5 3 0.76 1.42
 -19 5 3 22.41 2.46
 19 5 3 25.78 2.54
 0 6 3 895.25 13.38
 -1 6 3 153.27 2.43
 1 6 3 155.3 2.45
 -2 6 3 20.17 0.53
 2 6 3 19.84 0.54
 -3 6 3 184.61 3.12
 3 6 3 187.58 2.94
 -4 6 3 148.73 2.4
 4 6 3 143.58 2.32
 -5 6 3 38.67 0.82
 5 6 3 36.32 0.78
 -6 6 3 58.19 1.1
 6 6 3 56.95 1.09
 -7 6 3 120.33 2.01
 7 6 3 121.22 2.03
 -8 6 3 13.84 0.6
 8 6 3 14.12 0.56
 -9 6 3 209.87 3.33
 9 6 3 211.55 3.4
 -10 6 3 28.69 0.8
 10 6 3 28.61 0.83
 -11 6 3 218.77 3.48
 11 6 3 216.25 3.46
 -12 6 3 166.8 3.04
 12 6 3 171.88 3.01
 -13 6 3 26.74 1.13
 13 6 3 23.86 0.99
 -14 6 3 45.56 1.44
 14 6 3 47.58 1.51
 -15 6 3 74.87 1.96
 15 6 3 76.99 2.06
 -16 6 3 105.12 2.74
 16 6 3 105.98 2.75
 -17 6 3 62.04 2.42
 17 6 3 61.48 2.45
 -18 6 3 13.01 2.12
 18 6 3 11.8 1.96
 0 7 3 214.48 3.34
 -1 7 3 126.53 2.04
 1 7 3 123.8 2.02
 -2 7 3 12.85 0.49
 2 7 3 12.46 0.51
 -3 7 3 175.22 2.78
 3 7 3 178.19 2.81
 -4 7 3 156.88 2.5
 4 7 3 156.36 2.59
 -5 7 3 84.26 1.5
 5 7 3 85.04 1.49
 -6 7 3 13.24 0.59
 6 7 3 13.52 0.55
 -7 7 3 203.22 3.25
 7 7 3 206.16 3.73
 -8 7 3 392.71 6.05
 8 7 3 393.68 6.04
 -9 7 3 153.33 2.55
 9 7 3 155.03 2.53
 -10 7 3 99.77 1.9
 10 7 3 95.45 1.69
 -11 7 3 135.74 2.31
 11 7 3 141.44 2.4
 -12 7 3 15 0.84
 12 7 3 13.82 0.8
 -13 7 3 22.23 1.01
 13 7 3 23.92 1.16
 -14 7 3 249.18 5.08
 14 7 3 252.39 5.05
 -15 7 3 60.77 1.8
 15 7 3 60.17 1.97
 -16 7 3 20.23 1.43
 16 7 3 23.66 1.72
 -17 7 3 18.15 1.97
 17 7 3 18.17 1.76
 -18 7 3 0 1.83
 18 7 3 1.6 2.16
 0 8 3 158.47 2.55
 -1 8 3 86.53 1.54
 1 8 3 89.04 1.59
 -2 8 3 110.21 1.9
 2 8 3 107.41 1.82
 -3 8 3 60.21 1.18
 3 8 3 56.34 1.09
 -4 8 3 11.99 0.54
 4 8 3 10.68 0.51
 -5 8 3 434.02 6.61
 5 8 3 433.19 6.65
 -6 8 3 51.23 1.07
 6 8 3 50.65 1.06
 -7 8 3 0.31 0.29
 7 8 3 0.44 0.34
 -8 8 3 2.61 0.45
 8 8 3 2.56 0.47
 -9 8 3 170.53 2.78
 9 8 3 171.97 2.84
 -10 8 3 177.04 2.9
 10 8 3 174.49 2.85
 -11 8 3 77.29 1.92
 11 8 3 76.07 1.64
 -12 8 3 114.02 2.46
 12 8 3 105.06 2.14
 -13 8 3 5.49 1.06
 13 8 3 5.03 0.83
 -14 8 3 63.17 1.98
 14 8 3 69.35 1.9
 -15 8 3 117.39 2.82
 15 8 3 114.49 2.8
 -16 8 3 36.96 1.99
 16 8 3 39.62 1.73
 -17 8 3 5.94 1.77
 17 8 3 7.85 1.94
 -18 8 3 23.91 2.85
 18 8 3 30.8 5.08
 0 9 3 267.89 4.17
 -1 9 3 365.83 5.61
 1 9 3 375.76 5.94
 -2 9 3 109.13 1.87
 2 9 3 109.7 1.86
 -3 9 3 238.44 3.74
 3 9 3 238.31 3.76
 -4 9 3 51.69 1.06
 4 9 3 50.78 1.08
 -5 9 3 37 0.89
 5 9 3 37.49 0.9
 -6 9 3 42.51 1
 6 9 3 41.97 0.98
 -7 9 3 140.67 2.37
 7 9 3 138.04 2.35
 -8 9 3 45.6 1.05
 8 9 3 46.59 1.05
 -9 9 3 157.38 2.7
 9 9 3 156.93 2.58
 -10 9 3 62.2 1.48
 10 9 3 61.25 1.44
 -11 9 3 53.97 1.44
 11 9 3 52.25 1.36
 -12 9 3 78.48 1.92
 12 9 3 78.98 1.79
 -13 9 3 38.83 1.31
 13 9 3 42.86 1.47
 -14 9 3 23.73 1.43
 14 9 3 27.03 1.54
 -15 9 3 7.8 1.16
 15 9 3 11.27 1.35
 -16 9 3 72.07 2.34
 16 9 3 68.84 2.42
 -17 9 3 31.65 2.58
 17 9 3 29.6 2.36
 0 10 3 9.3 0.6
 -1 10 3 201.06 3.21
 1 10 3 198.56 3.19
 -2 10 3 44.95 0.99
 2 10 3 43.06 0.98
 -3 10 3 130.64 2.2
 3 10 3 129.01 2.25
 -4 10 3 145.14 2.49
 4 10 3 148.24 2.54
 -5 10 3 49.58 1.1
 5 10 3 47.98 1.06
 -6 10 3 162.08 2.69
 6 10 3 163.55 2.83
 -7 10 3 124.71 2.13
 7 10 3 127.14 2.18
 -8 10 3 92.57 1.79
 8 10 3 91.24 1.74
 -9 10 3 21.77 0.84
 9 10 3 22.07 0.8
 -10 10 3 26.28 1.05
 10 10 3 23 0.94
 -11 10 3 66.82 1.72
 11 10 3 65.64 1.66
 -12 10 3 3.42 0.96
 12 10 3 3.23 0.85
 -13 10 3 111.65 2.64
 13 10 3 110.81 2.74
 -14 10 3 13.76 1.54
 14 10 3 13.24 1.57
 -15 10 3 4.17 1.47
 15 10 3 4.32 1.32
 -16 10 3 18.22 1.96
 16 10 3 18.94 1.84
 0 11 3 262.48 4.15
 -1 11 3 30.54 0.91
 1 11 3 30.98 0.99
 -2 11 3 11.1 0.64
 2 11 3 10.53 0.65
 -3 11 3 160.09 2.66
 3 11 3 156.3 2.78
 -4 11 3 55.43 1.19
 4 11 3 54.78 1.19
 -5 11 3 96.97 1.81
 5 11 3 94.66 1.72
 -6 11 3 79.6 1.55
 6 11 3 77.25 1.49
 -7 11 3 178.02 3.1
 7 11 3 175.85 3.06
 -8 11 3 1.86 0.62
 8 11 3 0.96 0.52
 -9 11 3 7.87 0.87
 9 11 3 7.02 0.76
 -10 11 3 6.29 0.86
 10 11 3 4.3 0.78
 -11 11 3 33.2 1.52
 11 11 3 32.1 1.2
 -12 11 3 54.68 1.71
 12 11 3 58.65 1.95
 -13 11 3 5.57 1.15
 13 11 3 4.92 1.28
 -14 11 3 11.83 1.38
 14 11 3 12.61 1.69
 -15 11 3 3.26 2.06
 15 11 3 5.58 1.67
 -16 11 3 19.35 2.82
 16 11 3 23.26 2.85
 0 12 3 39.66 1.06
 -1 12 3 305.33 4.76
 1 12 3 304.75 4.75
 -2 12 3 92.45 1.76
 2 12 3 94.09 1.77
 -3 12 3 78.75 1.51
 3 12 3 77.15 1.5
 -4 12 3 210.09 3.42
 4 12 3 215.42 3.47
 -5 12 3 12.3 0.7
 5 12 3 10.54 0.69
 -6 12 3 119.26 2.27
 6 12 3 117.9 2.18
 -7 12 3 71.68 1.6
 7 12 3 73.29 1.6
 -8 12 3 44.92 1.35
 8 12 3 46.59 1.35
 -9 12 3 21.26 1.08
 9 12 3 21.5 1.04
 -10 12 3 34.27 1.37
 10 12 3 33.43 1.32
 -11 12 3 1.89 0.93
 11 12 3 2.04 0.9
 -12 12 3 8.83 1.48
 12 12 3 9.82 1.3
 -13 12 3 88.27 2.71
 13 12 3 86.03 2.62
 -14 12 3 2.2 1.56
 14 12 3 2.41 1.47
 -15 12 3 42.72 2.69
 15 12 3 41.09 2.55
 0 13 3 47.39 1.18
 -1 13 3 19.76 0.79
 1 13 3 18.68 0.79
 -2 13 3 119.99 2.28
 2 13 3 119.58 2.18
 -3 13 3 16.52 0.84
 3 13 3 15.59 0.76
 -4 13 3 32.24 1.02
 4 13 3 30.97 1
 -5 13 3 82.38 1.72
 5 13 3 83.76 1.75
 -6 13 3 149.79 3.03
 6 13 3 151.21 3.03
 -7 13 3 66.3 1.83
 7 13 3 64.9 1.63
 -8 13 3 30.65 1.32
 8 13 3 30.01 1.28
 -9 13 3 48.91 1.61
 9 13 3 48.35 1.62
 -10 13 3 25.04 1.47
 10 13 3 23.54 1.46
 -11 13 3 29.64 1.76
 11 13 3 29.38 1.54
 -12 13 3 14.61 1.62
 12 13 3 14.45 1.82
 -13 13 3 17.87 2.2
 13 13 3 16.47 1.87
 -14 13 3 116.72 3.62
 14 13 3 115.26 3.6
 0 14 3 124.67 2.57
 -1 14 3 137.53 2.81
 1 14 3 132.56 2.71
 -2 14 3 30.19 1.1
 2 14 3 30.95 1.15
 -3 14 3 159.79 3.12
 3 14 3 162.07 3.17
 -4 14 3 41.27 1.3
 4 14 3 42.7 1.27
 -5 14 3 36.46 1.42
 5 14 3 31.93 1.41
 -6 14 3 28.27 1.3
 6 14 3 31.12 1.38
 -7 14 3 34.67 1.49
 7 14 3 36.12 1.53
 -8 14 3 75.22 2.17
 8 14 3 76.91 2.16
 -9 14 3 12.79 1.41
 9 14 3 12.78 1.46
 -10 14 3 33.67 1.91
 10 14 3 37.28 1.96
 -11 14 3 11.3 1.87
 11 14 3 10.17 1.49
 -12 14 3 69.95 2.63
 12 14 3 65.74 2.47
 -13 14 3 39.87 3.24
 13 14 3 37.91 2.76
 0 15 3 2.31 0.86
 -1 15 3 24.44 1.22
 1 15 3 23.25 1.21
 -2 15 3 14.32 1.1
 2 15 3 14.63 1.08
 -3 15 3 48.99 1.74
 3 15 3 47.54 1.75
 -4 15 3 189.68 4.1
 4 15 3 196.19 4.23
 -5 15 3 13.58 1.27
 5 15 3 15.11 1.25
 -6 15 3 43.08 1.75
 6 15 3 43.17 1.76
 -7 15 3 41.67 1.83
 7 15 3 43.62 1.88
 -8 15 3 63.14 2.17
 8 15 3 64.91 2.37
 -9 15 3 18.11 1.58
 9 15 3 21.93 1.82
 -10 15 3 10.4 1.67
 10 15 3 5.8 1.84
 -11 15 3 32.81 2.29
 11 15 3 33.33 2.3
 0 16 3 44.88 2.18
 -1 16 3 48.14 1.82
 1 16 3 45.17 1.76
 -2 16 3 24.04 1.58
 2 16 3 22.88 1.58
 -3 16 3 12.28 1.47
 3 16 3 12.19 1.39
 -4 16 3 41.61 1.74
 4 16 3 40.56 1.95
 -5 16 3 41.7 2.04
 5 16 3 43.8 1.83
 -6 16 3 48.03 1.99
 6 16 3 45.26 1.97
 -7 16 3 41.4 2.03
 7 16 3 39.71 1.91
 -8 16 3 2.68 1.59
 8 16 3 2.05 1.76
 -9 16 3 42.77 2.28
 9 16 3 44.5 2.76
 -10 16 3 73.48 3.78
 10 16 3 73.19 3.41
 0 17 3 101.08 3.01
 -1 17 3 14.36 1.78
 1 17 3 15.57 1.88
 -2 17 3 48.75 2.22
 2 17 3 48.02 2.17
 -3 17 3 12.46 1.6
 3 17 3 13.91 1.91
 -4 17 3 18.44 2
 4 17 3 20.06 2.3
 -5 17 3 29.46 2.46
 5 17 3 23.02 2.23
 -6 17 3 38.23 2.28
 6 17 3 37.36 2.49
 -7 17 3 4.74 1.81
 7 17 3 6.14 1.96
 -8 17 3 53.02 3.41
 8 17 3 52.53 3.13
 0 18 3 77.4 3.16
 -1 18 3 8 2.29
 1 18 3 7.09 2.24
 -2 18 3 17.79 2.9
 2 18 3 15.72 2.18
 -3 18 3 25.04 2.53
 3 18 3 29.51 2.48
 -4 18 3 72.65 3.25
 4 18 3 71.36 3.14
 -5 18 3 24.73 2.85
 5 18 3 22.47 3.08
 0 0 4 288.11 6.18
 1 0 4 483.33 7.24
 2 0 4 29.47 0.55
 3 0 4 37.4 0.66
 4 0 4 279.35 4.24
 5 0 4 54.88 0.97
 6 0 4 279.68 4.28
 7 0 4 478.14 7.31
 8 0 4 344.24 5.26
 9 0 4 285.63 4.44
 10 0 4 59.14 1.2
 11 0 4 1.24 0.33
 12 0 4 88.54 1.62
 13 0 4 88.44 1.61
 14 0 4 189.01 3.57
 15 0 4 131.87 2.62
 16 0 4 1 0.73
 17 0 4 17.05 1.52
 18 0 4 21.52 1.89
 19 0 4 0.94 1.94
 0 1 4 3338.75 50.3
 -1 1 4 475.32 7.14
 1 1 4 476.24 7.15
 -2 1 4 262.73 4.06
 2 1 4 264.25 4.02
 -3 1 4 406.92 6.51
 3 1 4 402.61 6.36
 -4 1 4 1264.33 20.2
 4 1 4 1321.02 20.19
 -5 1 4 91.41 1.51
 5 1 4 91.55 1.5
 -6 1 4 437.81 6.62
 6 1 4 448.99 6.8
 -7 1 4 160.26 2.55
 7 1 4 158.85 2.51
 -8 1 4 806.49 12.09
 8 1 4 821.21 12.35
 -9 1 4 334.19 5.28
 9 1 4 326.29 5.09
 -10 1 4 234.2 3.69
 10 1 4 231.57 3.68
 -11 1 4 39.45 0.93
 11 1 4 39.64 0.94
 -12 1 4 4.87 0.52
 12 1 4 5.23 0.6
 -13 1 4 91.3 1.67
 13 1 4 89.11 1.68
 -14 1 4 67.78 1.54
 14 1 4 65.9 1.55
 -15 1 4 62.9 1.58
 15 1 4 65.66 1.73
 -16 1 4 155.76 3.47
 16 1 4 153.8 3.36
 -17 1 4 44.1 1.86
 17 1 4 41.54 1.84
 -18 1 4 19.61 1.9
 18 1 4 15.45 1.6
 -19 1 4 65.15 2.78
 19 1 4 63.22 2.91
 0 2 4 924.14 13.83
 -1 2 4 448.52 6.74
 1 2 4 440.28 6.79
 -2 2 4 991.5 17.14
 2 2 4 983.77 17.25
 -3 2 4 205.28 3.67
 3 2 4 207.41 3.69
 -4 2 4 96.9 1.6
 4 2 4 97.09 1.63
 -5 2 4 26.87 0.59
 5 2 4 25.04 0.59
 -6 2 4 197.17 3.07
 6 2 4 200.83 3.12
 -7 2 4 34.38 0.77
 7 2 4 34.15 0.82
 -8 2 4 389.82 5.95
 8 2 4 385.38 5.88
 -9 2 4 24.44 0.69
 9 2 4 25.53 0.7
 -10 2 4 27.73 0.75
 10 2 4 28.84 0.77
 -11 2 4 249.87 3.94
 11 2 4 249.78 3.93
 -12 2 4 47.17 1.08
 12 2 4 47.5 1.07
 -13 2 4 34.2 0.9
 13 2 4 34.17 0.99
 -14 2 4 3.02 0.65
 14 2 4 2.31 0.62
 -15 2 4 33.51 1.18
 15 2 4 35.71 1.15
 -16 2 4 34.51 1.63
 16 2 4 33.12 1.39
 -17 2 4 136.6 3.61
 17 2 4 143.11 3.74
 -18 2 4 72.59 2.53
 18 2 4 70.61 2.49
 -19 2 4 24.01 2.24
 19 2 4 26.33 2.15
 0 3 4 159.93 2.47
 -1 3 4 120.24 1.88
 1 3 4 115.86 1.87
 -2 3 4 1149.56 19.86
 2 3 4 1192.7 20.63
 -3 3 4 167.09 3.03
 3 3 4 165.55 2.99
 -4 3 4 34.52 0.69
 4 3 4 35.7 0.69
 -5 3 4 411.74 6.23
 5 3 4 403.94 6.1
 -6 3 4 313.03 4.82
 6 3 4 311.45 4.75
 -7 3 4 459.43 6.96
 7 3 4 459.17 6.96
 -8 3 4 87.25 1.53
 8 3 4 84.91 1.48
 -9 3 4 93.24 1.63
 9 3 4 94.54 1.67
 -10 3 4 212.41 3.36
 10 3 4 216.46 3.46
 -11 3 4 90.44 1.73
 11 3 4 92.53 1.69
 -12 3 4 78.26 1.47
 12 3 4 83.16 1.55
 -13 3 4 131.65 2.44
 13 3 4 125.95 2.31
 -14 3 4 23.82 1.01
 14 3 4 25.18 1.08
 -15 3 4 60.42 1.64
 15 3 4 59.32 1.72
 -16 3 4 25.84 1.41
 16 3 4 24.55 1.3
 -17 3 4 60.89 2
 17 3 4 61.34 2.21
 -18 3 4 7.53 1.61
 18 3 4 7.56 1.85
 -19 3 4 15.64 2.46
 19 3 4 16.59 2.39
 0 4 4 991.58 14.84
 -1 4 4 586.53 8.8
 1 4 4 581.13 8.71
 -2 4 4 122.05 1.95
 2 4 4 122.77 2
 -3 4 4 178.07 3.22
 3 4 4 178.03 3.21
 -4 4 4 807.73 12.28
 4 4 4 807.87 12.07
 -5 4 4 923.44 13.81
 5 4 4 891.75 14.75
 -6 4 4 130.74 2.11
 6 4 4 133.19 2.14
 -7 4 4 543.89 8.21
 7 4 4 529.84 8.01
 -8 4 4 128.34 2.11
 8 4 4 129.91 2.15
 -9 4 4 244.63 3.91
 9 4 4 246.76 3.89
 -10 4 4 20.33 0.67
 10 4 4 20.22 0.65
 -11 4 4 55.13 1.15
 11 4 4 55.65 1.15
 -12 4 4 130.88 2.22
 12 4 4 131.6 2.24
 -13 4 4 10.74 0.82
 13 4 4 8.97 0.81
 -14 4 4 11.76 0.88
 14 4 4 10.42 0.86
 -15 4 4 49.35 1.61
 15 4 4 47.57 1.51
 -16 4 4 47.55 1.73
 16 4 4 46.62 1.67
 -17 4 4 22.3 1.38
 17 4 4 23.34 1.41
 -18 4 4 0.34 1.57
 18 4 4 1.17 1.64
 -19 4 4 20.46 2.15
 19 4 4 18.88 2.26
 0 5 4 447.7 6.74
 -1 5 4 186.43 2.9
 1 5 4 190.61 2.95
 -2 5 4 166.17 2.79
 2 5 4 170.77 2.71
 -3 5 4 53.21 1.05
 3 5 4 50.65 0.93
 -4 5 4 382.36 5.82
 4 5 4 381.09 5.8
 -5 5 4 50.67 0.95
 5 5 4 50.45 0.94
 -6 5 4 737.02 11.08
 6 5 4 724.94 10.86
 -7 5 4 124.41 2.06
 7 5 4 127.13 2.11
 -8 5 4 59.91 1.23
 8 5 4 55.64 1.19
 -9 5 4 150.39 2.49
 9 5 4 153.38 2.51
 -10 5 4 97.1 1.74
 10 5 4 96.18 1.69
 -11 5 4 138.67 2.38
 11 5 4 135.7 2.32
 -12 5 4 5.53 0.6
 12 5 4 6.35 0.62
 -13 5 4 33.69 1.05
 13 5 4 34.89 0.98
 -14 5 4 76.27 1.95
 14 5 4 75.43 1.89
 -15 5 4 3.02 0.93
 15 5 4 0.75 0.87
 -16 5 4 47.22 1.75
 16 5 4 47.33 1.78
 -17 5 4 22.99 1.58
 17 5 4 21.84 1.53
 -18 5 4 57.13 2.51
 18 5 4 54.51 2.6
 -19 5 4 8.7 3.15
 19 5 4 3.53 3.65
 0 6 4 199.85 3.11
 -1 6 4 128.8 2.21
 1 6 4 135.5 2.2
 -2 6 4 482.63 7.54
 2 6 4 479.92 7.23
 -3 6 4 232.72 3.58
 3 6 4 230.72 3.55
 -4 6 4 101.63 1.68
 4 6 4 99.94 1.67
 -5 6 4 106.54 1.78
 5 6 4 106.11 1.77
 -6 6 4 166.05 2.67
 6 6 4 166.76 2.69
 -7 6 4 90.4 1.58
 7 6 4 87.44 1.52
 -8 6 4 113.31 1.94
 8 6 4 111.95 1.9
 -9 6 4 319.6 4.95
 9 6 4 322.08 4.97
 -10 6 4 73.53 1.4
 10 6 4 77.72 1.47
 -11 6 4 5.75 0.55
 11 6 4 6.55 0.56
 -12 6 4 88.4 1.81
 12 6 4 88.64 1.73
 -13 6 4 3.92 0.69
 13 6 4 3.84 0.72
 -14 6 4 26.3 1.2
 14 6 4 29.62 1.23
 -15 6 4 16.53 1.16
 15 6 4 17.39 1.18
 -16 6 4 111.68 2.78
 16 6 4 112.43 2.79
 -17 6 4 43.04 2.24
 17 6 4 40.44 2.03
 -18 6 4 43.12 2.58
 18 6 4 41.26 2.47
 0 7 4 20.84 0.6
 -1 7 4 434.16 6.58
 1 7 4 436.24 6.62
 -2 7 4 229.89 3.57
 2 7 4 227.54 3.51
 -3 7 4 83.65 1.47
 3 7 4 81.99 1.5
 -4 7 4 323.88 4.98
 4 7 4 319.89 4.97
 -5 7 4 43.6 0.92
 5 7 4 43.85 0.95
 -6 7 4 123.18 2.1
 6 7 4 122.47 2.02
 -7 7 4 321.05 4.96
 7 7 4 318.33 4.89
 -8 7 4 9.51 0.55
 8 7 4 9.51 0.55
 -9 7 4 224.76 3.57
 9 7 4 215.41 3.43
 -10 7 4 44.59 1.03
 10 7 4 43.91 1.01
 -11 7 4 9.9 0.61
 11 7 4 8.69 0.63
 -12 7 4 56.77 1.43
 12 7 4 57.18 1.36
 -13 7 4 18.41 1.03
 13 7 4 18.61 1.09
 -14 7 4 116.22 2.85
 14 7 4 116.94 2.63
 -15 7 4 56.75 1.85
 15 7 4 57.72 1.76
 -16 7 4 19.75 1.55
 16 7 4 18.56 1.34
 -17 7 4 3.5 1.57
 17 7 4 0.31 1.42
 -18 7 4 23.25 2.55
 18 7 4 20.55 2.31
 0 8 4 286.12 4.43
 -1 8 4 180.22 2.93
 1 8 4 174.3 2.79
 -2 8 4 748.36 11.25
 2 8 4 725.91 11.01
 -3 8 4 59.76 1.13
 3 8 4 57.76 1.1
 -4 8 4 114.97 2.05
 4 8 4 113.59 1.92
 -5 8 4 129.56 2.15
 5 8 4 130.25 2.16
 -6 8 4 100.09 1.76
 6 8 4 100.89 1.77
 -7 8 4 121.91 2.06
 7 8 4 129.32 2.17
 -8 8 4 22.28 0.73
 8 8 4 23.05 0.76
 -9 8 4 35.06 0.86
 9 8 4 34.13 0.83
 -10 8 4 42.95 1.02
 10 8 4 43.02 1.03
 -11 8 4 9.81 0.77
 11 8 4 8.97 0.71
 -12 8 4 145.13 3.04
 12 8 4 140.99 2.79
 -13 8 4 107.96 2.47
 13 8 4 110.15 2.64
 -14 8 4 18.69 1.42
 14 8 4 18.93 1.29
 -15 8 4 6.22 1.16
 15 8 4 4.67 1.24
 -16 8 4 19.8 1.53
 16 8 4 19.63 1.65
 -17 8 4 24.53 1.99
 17 8 4 23.8 1.92
 0 9 4 373.62 5.75
 -1 9 4 93.66 1.64
 1 9 4 90.62 1.6
 -2 9 4 142.68 2.36
 2 9 4 142.37 2.36
 -3 9 4 56.3 1.14
 3 9 4 57.38 1.17
 -4 9 4 17.51 0.67
 4 9 4 17.8 0.67
 -5 9 4 192.58 3.22
 5 9 4 188.57 3.02
 -6 9 4 16.35 0.65
 6 9 4 16.08 0.66
 -7 9 4 31.57 0.87
 7 9 4 30.4 0.91
 -8 9 4 42.33 0.97
 8 9 4 41.46 0.96
 -9 9 4 39.6 0.95
 9 9 4 39.33 0.96
 -10 9 4 34.27 1.06
 10 9 4 30.98 1
 -11 9 4 138.13 2.8
 11 9 4 135.65 2.91
 -12 9 4 47.35 1.52
 12 9 4 52 1.47
 -13 9 4 61.17 1.84
 13 9 4 68.02 1.99
 -14 9 4 187.36 4.09
 14 9 4 187.64 4.07
 -15 9 4 42.11 1.8
 15 9 4 43.94 1.96
 -16 9 4 14.84 1.81
 16 9 4 12.45 1.79
 -17 9 4 14.43 2.06
 17 9 4 15.59 1.96
 0 10 4 719.26 11.09
 -1 10 4 281.89 4.79
 1 10 4 278.06 4.45
 -2 10 4 20.58 0.72
 2 10 4 20.19 0.71
 -3 10 4 91.89 1.67
 3 10 4 88.79 1.61
 -4 10 4 72.4 1.36
 4 10 4 73.45 1.41
 -5 10 4 36.91 0.93
 5 10 4 35.76 0.92
 -6 10 4 106.59 1.88
 6 10 4 109.31 1.98
 -7 10 4 58.95 1.21
 7 10 4 56.28 1.17
 -8 10 4 49.94 1.18
 8 10 4 50.3 1.19
 -9 10 4 59.68 1.36
 9 10 4 55.47 1.29
 -10 10 4 78.96 1.8
 10 10 4 83.84 1.85
 -11 10 4 33.41 1.29
 11 10 4 31.5 1.16
 -12 10 4 21.93 1.25
 12 10 4 22.02 1.24
 -13 10 4 181.9 3.98
 13 10 4 185.03 4.19
 -14 10 4 17.67 1.5
 14 10 4 14.5 1.41
 -15 10 4 109.15 3
 15 10 4 113.35 3.13
 -16 10 4 9.83 2.08
 16 10 4 7.19 2.14
 0 11 4 41.31 1.05
 -1 11 4 4.11 0.56
 1 11 4 4.17 0.59
 -2 11 4 34.48 0.91
 2 11 4 35.46 0.97
 -3 11 4 104.83 1.86
 3 11 4 103.02 1.85
 -4 11 4 116.5 2.02
 4 11 4 114.23 2
 -5 11 4 80.25 1.57
 5 11 4 80.57 1.53
 -6 11 4 257.75 4.35
 6 11 4 255.23 4.28
 -7 11 4 15.87 0.74
 7 11 4 17.02 0.76
 -8 11 4 22.03 0.97
 8 11 4 22.02 0.89
 -9 11 4 62.8 1.8
 9 11 4 61.67 1.52
 -10 11 4 24.95 1.27
 10 11 4 25.33 1.16
 -11 11 4 21.3 1.18
 11 11 4 19.35 1.13
 -12 11 4 95.1 2.44
 12 11 4 93.51 2.59
 -13 11 4 4.06 1.51
 13 11 4 6.8 1.42
 -14 11 4 6.03 1.49
 14 11 4 6.58 1.76
 -15 11 4 27.6 2.1
 15 11 4 25.26 1.87
 0 12 4 2.53 0.59
 -1 12 4 49.7 1.11
 1 12 4 53.4 1.21
 -2 12 4 125.57 2.19
 2 12 4 127.65 2.23
 -3 12 4 170.01 2.79
 3 12 4 174.71 3.06
 -4 12 4 10.37 0.69
 4 12 4 10.83 0.67
 -5 12 4 57.97 1.34
 5 12 4 60.01 1.39
 -6 12 4 9.49 0.75
 6 12 4 8.08 0.74
 -7 12 4 102.05 2.01
 7 12 4 106.85 2.09
 -8 12 4 12.47 0.96
 8 12 4 13.24 0.98
 -9 12 4 16.01 1.01
 9 12 4 15.98 1.05
 -10 12 4 83.42 2.15
 10 12 4 85.96 2.14
 -11 12 4 27.66 1.59
 11 12 4 26.21 1.42
 -12 12 4 10.89 1.3
 12 12 4 12.34 1.55
 -13 12 4 32.64 1.74
 13 12 4 29.48 1.83
 -14 12 4 5.54 1.8
 14 12 4 4.56 1.67
 -15 12 4 33.32 3.43
 15 12 4 31.95 3.71
 0 13 4 23.95 0.94
 -1 13 4 154.79 3
 1 13 4 156.96 3.3
 -2 13 4 113.51 2.33
 2 13 4 114.81 2.5
 -3 13 4 179.91 3.23
 3 13 4 174.88 3.15
 -4 13 4 138.46 2.53
 4 13 4 143.73 2.63
 -5 13 4 56.02 1.54
 5 13 4 54.8 1.36
 -6 13 4 9.78 0.9
 6 13 4 13.85 1.04
 -7 13 4 49.93 1.53
 7 13 4 54.09 1.72
 -8 13 4 54.61 1.73
 8 13 4 51.98 1.63
 -9 13 4 18.46 1.21
 9 13 4 17.25 1.14
 -10 13 4 110.11 2.75
 10 13 4 108 2.68
 -11 13 4 47.99 1.93
 11 13 4 45.42 1.83
 -12 13 4 9.09 1.64
 12 13 4 11.68 1.71
 -13 13 4 38.79 2.16
 13 13 4 41.04 2.18
 -14 13 4 22.87 3.82
 14 13 4 22.68 2.87
 0 14 4 1.84 0.67
 -1 14 4 66.86 1.72
 1 14 4 66.09 1.61
 -2 14 4 129.3 2.7
 2 14 4 130.27 2.75
 -3 14 4 85.15 1.94
 3 14 4 88.07 2
 -4 14 4 81.16 1.91
 4 14 4 79.84 1.89
 -5 14 4 101.46 2.76
 5 14 4 110.07 3
 -6 14 4 36.52 1.59
 6 14 4 33.01 1.38
 -7 14 4 10.59 1.2
 7 14 4 9.25 1.16
 -8 14 4 25.54 1.43
 8 14 4 27.37 1.5
 -9 14 4 44.85 1.92
 9 14 4 44.68 1.73
 -10 14 4 42.5 1.91
 10 14 4 40.35 1.83
 -11 14 4 2.72 1.54
 11 14 4 3.84 1.71
 -12 14 4 21.41 2.17
 12 14 4 21.01 1.9
 0 15 4 25.75 1.25
 -1 15 4 17.52 1.16
 1 15 4 19.34 1.2
 -2 15 4 166.43 3.43
 2 15 4 161.88 3.3
 -3 15 4 6.43 0.99
 3 15 4 8.33 1.13
 -4 15 4 59.51 1.91
 4 15 4 58.45 1.93
 -5 15 4 54.66 1.86
 5 15 4 52.68 1.9
 -6 15 4 69.84 2.11
 6 15 4 70 2.22
 -7 15 4 0.65 1.34
 7 15 4 1.23 1.27
 -8 15 4 2.91 1.38
 8 15 4 4.22 1.29
 -9 15 4 8.57 1.61
 9 15 4 10.13 1.66
 -10 15 4 29.87 2.09
 10 15 4 28.66 1.96
 -11 15 4 2.76 1.78
 11 15 4 3.83 2.1
 0 16 4 216.94 4.19
 -1 16 4 22.1 1.42
 1 16 4 24.38 1.61
 -2 16 4 18.51 1.75
 2 16 4 19.83 1.79
 -3 16 4 66.07 2.25
 3 16 4 65.53 2.16
 -4 16 4 35.72 1.72
 4 16 4 32.34 1.52
 -5 16 4 2.51 1.39
 5 16 4 3.51 1.67
 -6 16 4 23.41 1.81
 6 16 4 25.53 1.81
 -7 16 4 12.05 1.78
 7 16 4 15.23 1.65
 -8 16 4 72.66 2.62
 8 16 4 72.06 2.43
 -9 16 4 22.64 2.11
 9 16 4 16.68 1.94
 -10 16 4 14.11 3.51
 10 16 4 7.84 4.25
 0 17 4 0.91 1.47
 -1 17 4 28.16 2.12
 1 17 4 25.96 2.05
 -2 17 4 6.09 1.69
 2 17 4 9.79 1.74
 -3 17 4 12.78 1.87
 3 17 4 16.25 1.83
 -4 17 4 66.14 2.46
 4 17 4 70.64 2.61
 -5 17 4 7.22 1.61
 5 17 4 7.27 1.87
 -6 17 4 68.59 2.63
 6 17 4 70.18 2.75
 -7 17 4 20.7 2.36
 7 17 4 22.03 2.29
 0 18 4 19.51 2.51
 -1 18 4 35.31 2.55
 1 18 4 36.71 2.64
 -2 18 4 145.09 4.12
 2 18 4 154.18 4.59
 -3 18 4 6.65 2.39
 3 18 4 3.96 2.23
 -4 18 4 47.43 3.2
 4 18 4 49.6 3.58
 0 0 5 0.09 0.16
 1 0 5 888.63 13.33
 2 0 5 629.9 9.47
 3 0 5 264.48 4.05
 4 0 5 332.26 5.04
 5 0 5 7.46 0.34
 6 0 5 58.89 1.06
 7 0 5 223.05 3.49
 8 0 5 22.37 0.61
 9 0 5 34.18 0.85
 10 0 5 39.96 0.95
 11 0 5 15.57 0.65
 12 0 5 18.88 0.71
 13 0 5 231.39 4.24
 14 0 5 19.83 0.88
 15 0 5 42.88 1.23
 16 0 5 128.54 2.7
 17 0 5 30 1.81
 18 0 5 18.71 1.83
 19 0 5 18.04 2.1
 0 1 5 776.03 11.64
 -1 1 5 250.73 3.81
 1 1 5 251.32 3.81
 -2 1 5 857.63 13.11
 2 1 5 854.77 12.83
 -3 1 5 1243.31 18.88
 3 1 5 1218.23 18.25
 -4 1 5 346.6 5.25
 4 1 5 341.24 5.17
 -5 1 5 302.03 4.62
 5 1 5 299.05 4.66
 -6 1 5 465.78 7.06
 6 1 5 463.84 7.01
 -7 1 5 219.85 3.45
 7 1 5 229.97 3.57
 -8 1 5 19.08 0.63
 8 1 5 18.03 0.62
 -9 1 5 119.65 2
 9 1 5 120.55 1.99
 -10 1 5 131.69 2.28
 10 1 5 127.38 2.14
 -11 1 5 431.15 6.62
 11 1 5 424.47 6.5
 -12 1 5 13.26 0.65
 12 1 5 11.42 0.64
 -13 1 5 60.34 1.45
 13 1 5 58.17 1.33
 -14 1 5 270.16 4.9
 14 1 5 287.46 5.22
 -15 1 5 18.72 1.05
 15 1 5 21.16 1.07
 -16 1 5 80.31 2.25
 16 1 5 81.34 2.19
 -17 1 5 9.42 1.33
 17 1 5 13.44 1.6
 -18 1 5 14.07 1.95
 18 1 5 10.04 1.69
 -19 1 5 6.84 2.06
 19 1 5 8.15 1.94
 0 2 5 1824.71 27.83
 -1 2 5 262.17 3.98
 1 2 5 251.1 3.83
 -2 2 5 573.6 9.96
 2 2 5 565.94 9.87
 -3 2 5 335.11 5.91
 3 2 5 336.38 5.93
 -4 2 5 279.49 4.25
 4 2 5 284.79 4.35
 -5 2 5 122.92 1.98
 5 2 5 121.52 1.95
 -6 2 5 319.24 4.87
 6 2 5 323.97 4.95
 -7 2 5 1.08 0.22
 7 2 5 1.89 0.31
 -8 2 5 222.59 3.51
 8 2 5 225.74 3.55
 -9 2 5 127.86 2.15
 9 2 5 127.44 2.23
 -10 2 5 77.49 1.42
 10 2 5 79.38 1.45
 -11 2 5 204.96 3.28
 11 2 5 205.3 3.42
 -12 2 5 97.13 1.81
 12 2 5 99.38 1.79
 -13 2 5 74.42 1.76
 13 2 5 75.72 1.69
 -14 2 5 18.39 0.82
 14 2 5 19.85 0.94
 -15 2 5 40.65 1.26
 15 2 5 37.04 1.27
 -16 2 5 1.67 0.86
 16 2 5 0.46 0.86
 -17 2 5 98.28 2.61
 17 2 5 97.82 2.59
 -18 2 5 24.61 1.91
 18 2 5 22.78 1.83
 -19 2 5 29.78 2.56
 19 2 5 27.82 2.36
 0 3 5 33.95 0.66
 -1 3 5 7.56 0.27
 1 3 5 7.7 0.27
 -2 3 5 17.16 0.62
 2 3 5 17.75 0.62
 -3 3 5 47.35 1.11
 3 3 5 50.19 1.09
 -4 3 5 163.5 2.99
 4 3 5 161.5 2.97
 -5 3 5 1021.97 15.25
 5 3 5 998.43 14.91
 -6 3 5 489.38 7.4
 6 3 5 480.63 7.24
 -7 3 5 243.72 3.79
 7 3 5 235.19 3.66
 -8 3 5 440.05 6.7
 8 3 5 431.28 6.56
 -9 3 5 93.91 1.63
 9 3 5 96.53 1.68
 -10 3 5 137.36 2.29
 10 3 5 129.76 2.18
 -11 3 5 29.83 0.86
 11 3 5 27.07 0.82
 -12 3 5 66.49 1.3
 12 3 5 67.11 1.32
 -13 3 5 0.61 0.43
 13 3 5 1.16 0.43
 -14 3 5 3.25 0.67
 14 3 5 1.69 0.63
 -15 3 5 50.85 1.61
 15 3 5 47.55 1.44
 -16 3 5 17 1.35
 16 3 5 21.7 1.38
 -17 3 5 182.54 4.02
 17 3 5 178.69 4.19
 -18 3 5 44.12 2.11
 18 3 5 45.44 2.41
 -19 3 5 19.89 2.22
 19 3 5 26.11 2.56
 0 4 5 357.02 5.39
 -1 4 5 34.04 0.65
 1 4 5 33.69 0.66
 -2 4 5 166.7 3.05
 2 4 5 173 3.13
 -3 4 5 105 2.02
 3 4 5 104.97 1.98
 -4 4 5 4.5 0.48
 4 4 5 4.7 0.48
 -5 4 5 597.4 10.41
 5 4 5 600.08 10.4
 -6 4 5 720.59 10.8
 6 4 5 711.72 10.68
 -7 4 5 311.69 4.8
 7 4 5 311.58 4.99
 -8 4 5 44.68 0.95
 8 4 5 44.76 0.98
 -9 4 5 48.41 1
 9 4 5 48.72 1.03
 -10 4 5 74.73 1.42
 10 4 5 75.94 1.4
 -11 4 5 30.82 0.83
 11 4 5 30.07 0.83
 -12 4 5 72.35 1.54
 12 4 5 67.78 1.4
 -13 4 5 65.74 1.53
 13 4 5 68.26 1.62
 -14 4 5 29.85 1.02
 14 4 5 30.6 1.02
 -15 4 5 26.42 1.26
 15 4 5 24.71 1.14
 -16 4 5 39.58 1.69
 16 4 5 36.55 1.84
 -17 4 5 7.59 1.45
 17 4 5 10.36 1.6
 -18 4 5 69.62 2.58
 18 4 5 67.12 2.76
 -19 4 5 10.9 2.92
 19 4 5 4.05 2.63
 0 5 5 0.2 0.19
 -1 5 5 703.19 10.56
 1 5 5 690.84 10.37
 -2 5 5 462.1 7.08
 2 5 5 461.59 6.96
 -3 5 5 785.31 13.73
 3 5 5 813.8 14.07
 -4 5 5 291.64 5.22
 4 5 5 292.77 5.22
 -5 5 5 36.77 0.97
 5 5 5 35.32 0.97
 -6 5 5 32.21 0.79
 6 5 5 33.19 0.72
 -7 5 5 243.44 3.8
 7 5 5 247.41 3.85
 -8 5 5 59.79 1.16
 8 5 5 59.25 1.2
 -9 5 5 52.57 1.12
 9 5 5 51.64 1.06
 -10 5 5 94.13 1.67
 10 5 5 96.32 1.78
 -11 5 5 119.02 2.1
 11 5 5 115.74 2.15
 -12 5 5 1.26 0.45
 12 5 5 2.09 0.49
 -13 5 5 23.54 1.02
 13 5 5 23.14 0.93
 -14 5 5 32.24 1.28
 14 5 5 32.08 1.27
 -15 5 5 14.19 1.28
 15 5 5 13.09 1.13
 -16 5 5 17.04 1.33
 16 5 5 17.59 1.57
 -17 5 5 49.54 1.97
 17 5 5 47.75 1.88
 -18 5 5 40.43 2.24
 18 5 5 42.35 2.45
 0 6 5 471.91 7.12
 -1 6 5 277.94 4.26
 1 6 5 272.65 4.19
 -2 6 5 696.86 10.45
 2 6 5 675.63 10.2
 -3 6 5 470.06 7.1
 3 6 5 469 7.08
 -4 6 5 13.78 0.45
 4 6 5 12.59 0.39
 -5 6 5 235.16 3.65
 5 6 5 233.42 3.65
 -6 6 5 40.82 0.85
 6 6 5 40.72 0.88
 -7 6 5 31.26 0.76
 7 6 5 30.91 0.75
 -8 6 5 42.98 0.93
 8 6 5 43.59 0.94
 -9 6 5 142.06 2.46
 9 6 5 138.79 2.28
 -10 6 5 91.9 1.71
 10 6 5 94.26 1.7
 -11 6 5 51.9 1.13
 11 6 5 51.9 1.16
 -12 6 5 84.39 1.79
 12 6 5 88.06 1.98
 -13 6 5 60.49 1.71
 13 6 5 60.12 1.6
 -14 6 5 24.2 1.2
 14 6 5 21.71 1.17
 -15 6 5 16.78 1.19
 15 6 5 16.78 1.28
 -16 6 5 23.18 1.49
 16 6 5 22.2 1.42
 -17 6 5 19.6 1.66
 17 6 5 20.05 1.81
 -18 6 5 21.41 2.09
 18 6 5 19.49 1.98
 0 7 5 33.53 0.78
 -1 7 5 35 0.78
 1 7 5 33.91 0.77
 -2 7 5 341.61 5.22
 2 7 5 339.84 5.2
 -3 7 5 308.66 4.76
 3 7 5 301.14 4.62
 -4 7 5 115.63 1.91
 4 7 5 113.09 1.92
 -5 7 5 14.44 0.51
 5 7 5 12.4 0.48
 -6 7 5 71.26 1.31
 6 7 5 67.56 1.25
 -7 7 5 86.03 1.55
 7 7 5 87.04 1.51
 -8 7 5 123.91 2.09
 8 7 5 121.15 2.04
 -9 7 5 153.35 2.52
 9 7 5 159.02 2.58
 -10 7 5 43.47 1.01
 10 7 5 42.8 0.96
 -11 7 5 42.62 1.15
 11 7 5 40.37 1
 -12 7 5 36.37 1.23
 12 7 5 36.53 1.22
 -13 7 5 111.27 2.58
 13 7 5 113.47 2.54
 -14 7 5 48.18 1.52
 14 7 5 48.5 1.55
 -15 7 5 106.04 2.58
 15 7 5 112.86 2.75
 -16 7 5 16.11 1.46
 16 7 5 14.3 1.52
 -17 7 5 3.5 1.49
 17 7 5 2.79 1.87
 -18 7 5 50.64 3.05
 18 7 5 67.42 4.4
 0 8 5 28.03 0.7
 -1 8 5 190.83 3.11
 1 8 5 191.63 3.03
 -2 8 5 32.33 0.8
 2 8 5 31.91 0.76
 -3 8 5 538.22 8.16
 3 8 5 533.94 8.24
 -4 8 5 81.16 1.46
 4 8 5 79.77 1.54
 -5 8 5 38.92 0.91
 5 8 5 37.76 0.88
 -6 8 5 51.7 1.06
 6 8 5 50.57 1.01
 -7 8 5 1.51 0.34
 7 8 5 1.51 0.43
 -8 8 5 138.01 2.35
 8 8 5 137.05 2.28
 -9 8 5 10.02 0.55
 9 8 5 9.33 0.6
 -10 8 5 30.78 0.87
 10 8 5 32.3 0.87
 -11 8 5 7.06 0.74
 11 8 5 7.78 0.69
 -12 8 5 35.05 1.2
 12 8 5 34.39 1.13
 -13 8 5 47.27 1.67
 13 8 5 48.5 1.49
 -14 8 5 150.6 3.3
 14 8 5 146.71 3.47
 -15 8 5 21.14 1.55
 15 8 5 22.05 1.51
 -16 8 5 8.53 1.6
 16 8 5 8.57 1.63
 -17 8 5 17.57 2.09
 17 8 5 18.96 1.97
 0 9 5 187.81 3.01
 -1 9 5 52.5 1.13
 1 9 5 51.52 1.18
 -2 9 5 105.55 2
 2 9 5 105.45 1.84
 -3 9 5 121.42 2.06
 3 9 5 119.94 2.1
 -4 9 5 27.44 0.73
 4 9 5 27.14 0.76
 -5 9 5 110.1 1.92
 5 9 5 107.62 1.85
 -6 9 5 1.83 0.4
 6 9 5 1.74 0.43
 -7 9 5 128.74 2.18
 7 9 5 128.92 2.2
 -8 9 5 245.24 3.85
 8 9 5 239.85 4.06
 -9 9 5 286.5 5
 9 9 5 292.98 4.88
 -10 9 5 25.24 0.91
 10 9 5 26.26 0.9
 -11 9 5 37.15 1.22
 11 9 5 37.57 1.24
 -12 9 5 81.22 2.15
 12 9 5 84.29 2.06
 -13 9 5 41.86 1.63
 13 9 5 39.56 1.51
 -14 9 5 22.66 1.48
 14 9 5 23.21 1.43
 -15 9 5 18.99 1.53
 15 9 5 19.5 1.54
 -16 9 5 12.81 2.09
 16 9 5 14.1 1.78
 -17 9 5 13.15 2.91
 17 9 5 6.93 2.82
 0 10 5 0.71 0.4
 -1 10 5 154.12 2.54
 1 10 5 152.27 2.5
 -2 10 5 66.91 1.42
 2 10 5 63.01 1.26
 -3 10 5 17.66 0.65
 3 10 5 17.58 0.65
 -4 10 5 21.23 0.73
 4 10 5 19.68 0.71
 -5 10 5 87.54 1.61
 5 10 5 82.8 1.53
 -6 10 5 240.69 3.8
 6 10 5 242.68 3.84
 -7 10 5 58.18 1.17
 7 10 5 60.13 1.24
 -8 10 5 157.48 2.8
 8 10 5 159.24 2.8
 -9 10 5 83.21 1.69
 9 10 5 80.01 1.6
 -10 10 5 38.24 1.21
 10 10 5 39.86 1.21
 -11 10 5 72.15 1.86
 11 10 5 66.51 1.67
 -12 10 5 105.14 2.45
 12 10 5 110.43 2.56
 -13 10 5 13.99 1.29
 13 10 5 12.97 1.18
 -14 10 5 13.77 1.36
 14 10 5 14.96 1.59
 -15 10 5 42.12 1.99
 15 10 5 44.71 1.99
 -16 10 5 2.84 2.42
 16 10 5 3.63 1.97
 0 11 5 55.28 1.13
 -1 11 5 11.4 0.62
 1 11 5 10.59 0.67
 -2 11 5 88.66 1.62
 2 11 5 85.58 1.71
 -3 11 5 127.95 2.18
 3 11 5 125.35 2.13
 -4 11 5 148.12 2.47
 4 11 5 152.09 2.53
 -5 11 5 30.72 0.88
 5 11 5 27.42 0.94
 -6 11 5 34.15 1
 6 11 5 31.85 0.89
 -7 11 5 76.83 1.67
 7 11 5 74.11 1.53
 -8 11 5 15.12 0.77
 8 11 5 14.43 0.73
 -9 11 5 65.8 1.73
 9 11 5 61.15 1.58
 -10 11 5 23.03 1.17
 10 11 5 23.74 1.08
 -11 11 5 196.04 4.11
 11 11 5 189.99 4.11
 -12 11 5 21.6 1.38
 12 11 5 21.45 1.3
 -13 11 5 77.18 2.28
 13 11 5 77.3 2.35
 -14 11 5 30.46 1.8
 14 11 5 32.02 2
 -15 11 5 34.94 2.24
 15 11 5 37.53 2.2
 0 12 5 131.98 2.35
 -1 12 5 3.48 0.49
 1 12 5 4.89 0.66
 -2 12 5 10.43 0.66
 2 12 5 13.22 0.69
 -3 12 5 37.17 1.05
 3 12 5 36.93 1.03
 -4 12 5 114.11 2.11
 4 12 5 115.48 2.17
 -5 12 5 291 4.9
 5 12 5 277.93 5.02
 -6 12 5 27.34 0.96
 6 12 5 25.96 0.9
 -7 12 5 35.21 1.13
 7 12 5 34.15 1.13
 -8 12 5 7.72 0.99
 8 12 5 6.64 0.76
 -9 12 5 51.95 1.64
 9 12 5 51.98 1.5
 -10 12 5 9.46 1.17
 10 12 5 11.4 1.09
 -11 12 5 150.93 3.34
 11 12 5 153.45 3.44
 -12 12 5 105.05 2.67
 12 12 5 103.26 2.7
 -13 12 5 7.9 1.7
 13 12 5 3.48 1.6
 -14 12 5 18.58 1.92
 14 12 5 18.75 1.86
 0 13 5 58.17 1.45
 -1 13 5 36.59 1.29
 1 13 5 38.65 1.24
 -2 13 5 4.26 0.72
 2 13 5 4.9 0.69
 -3 13 5 135.88 2.71
 3 13 5 128.67 2.58
 -4 13 5 52.8 1.46
 4 13 5 51.5 1.49
 -5 13 5 197.98 3.74
 5 13 5 203.56 3.86
 -6 13 5 0.5 0.69
 6 13 5 0.88 0.71
 -7 13 5 31.51 1.34
 7 13 5 32.9 1.31
 -8 13 5 2.27 0.75
 8 13 5 2.85 0.82
 -9 13 5 108.79 2.67
 9 13 5 105.23 2.54
 -10 13 5 3.06 1.14
 10 13 5 0.8 1.24
 -11 13 5 35.33 1.81
 11 13 5 36.64 1.66
 -12 13 5 59.93 2.2
 12 13 5 60.94 2.15
 -13 13 5 14.27 1.84
 13 13 5 13.89 1.79
 0 14 5 1.35 0.71
 -1 14 5 6.69 0.93
 1 14 5 6.6 0.87
 -2 14 5 37.88 1.18
 2 14 5 36.96 1.29
 -3 14 5 34.69 1.29
 3 14 5 35.95 1.21
 -4 14 5 51.97 1.51
 4 14 5 55.45 1.68
 -5 14 5 26.6 1.3
 5 14 5 25.91 1.31
 -6 14 5 40.96 1.65
 6 14 5 40.41 1.62
 -7 14 5 28.75 1.52
 7 14 5 26.41 1.33
 -8 14 5 20.51 1.39
 8 14 5 19.8 1.34
 -9 14 5 20.85 1.38
 9 14 5 20.67 1.38
 -10 14 5 19.94 1.58
 10 14 5 17.99 1.55
 -11 14 5 2.83 1.57
 11 14 5 1.26 1.52
 -12 14 5 77.96 2.89
 12 14 5 78.2 2.61
 0 15 5 159.45 3.25
 -1 15 5 165.37 3.33
 1 15 5 162.56 3.25
 -2 15 5 50.53 1.55
 2 15 5 47.72 1.53
 -3 15 5 22.14 1.19
 3 15 5 21.09 1.28
 -4 15 5 5.94 1.11
 4 15 5 9.29 1.32
 -5 15 5 9.14 1.24
 5 15 5 10.76 1.35
 -6 15 5 50.06 1.91
 6 15 5 44.74 1.76
 -7 15 5 38.64 1.78
 7 15 5 36.59 1.7
 -8 15 5 129.63 3.15
 8 15 5 130.62 3.34
 -9 15 5 2.09 1.59
 9 15 5 3.16 1.6
 -10 15 5 4.56 1.74
 10 15 5 2.73 1.58
 -11 15 5 36.71 2.99
 11 15 5 33.73 2.66
 0 16 5 38.8 1.56
 -1 16 5 33.28 1.61
 1 16 5 33.75 1.62
 -2 16 5 162.6 3.78
 2 16 5 163.84 3.7
 -3 16 5 21.95 1.47
 3 16 5 22.95 1.55
 -4 16 5 16.74 1.53
 4 16 5 18.11 1.51
 -5 16 5 11.18 1.51
 5 16 5 14.35 1.83
 -6 16 5 223.52 5.01
 6 16 5 223.12 4.92
 -7 16 5 37.54 2.15
 7 16 5 42.28 2.26
 -8 16 5 3.91 1.82
 8 16 5 5.32 2
 -9 16 5 6.75 2.02
 9 16 5 4.25 2.15
 0 17 5 33.19 2.47
 -1 17 5 35.35 1.86
 1 17 5 41.57 2.25
 -2 17 5 38 1.89
 2 17 5 38.95 1.96
 -3 17 5 5.22 1.56
 3 17 5 6.86 1.8
 -4 17 5 82.96 2.78
 4 17 5 83.21 2.86
 -5 17 5 63.13 2.65
 5 17 5 62.63 2.48
 -6 17 5 15.07 2.15
 6 17 5 8.94 1.9
 -7 17 5 1.35 2.98
 7 17 5 4.86 2.3
 0 18 5 177.29 4.79
 -1 18 5 9.38 2.61
 1 18 5 8.09 2.6
 -2 18 5 4.62 2.22
 2 18 5 6.52 2.57
 -3 18 5 7.15 2.38
 3 18 5 9.85 3.09
 0 0 6 1.22 0.29
 1 0 6 14.16 0.39
 2 0 6 859.13 12.88
 3 0 6 1401.66 20.89
 4 0 6 1193.26 17.86
 5 0 6 0.2 0.19
 6 0 6 20.14 0.54
 7 0 6 1.5 0.3
 8 0 6 6.01 0.48
 9 0 6 0.38 0.33
 10 0 6 95.3 1.68
 11 0 6 24.29 0.85
 12 0 6 73.61 1.4
 13 0 6 2.29 0.52
 14 0 6 44.56 1.26
 15 0 6 110.29 2.32
 16 0 6 1.8 0.84
 17 0 6 8.48 1.32
 18 0 6 67.58 2.8
 19 0 6 5.25 2.52
 0 1 6 35.57 0.67
 -1 1 6 914.62 13.68
 1 1 6 918.5 13.75
 -2 1 6 137.8 2.18
 2 1 6 135.77 2.15
 -3 1 6 619.02 9.33
 3 1 6 618.46 9.29
 -4 1 6 1.93 0.27
 4 1 6 1.38 0.24
 -5 1 6 1.1 0.19
 5 1 6 1 0.21
 -6 1 6 3.57 0.37
 6 1 6 3.53 0.39
 -7 1 6 109.57 1.81
 7 1 6 105.39 1.75
 -8 1 6 15.18 0.58
 8 1 6 15.36 0.57
 -9 1 6 292.26 4.53
 9 1 6 288.65 4.64
 -10 1 6 2.09 0.43
 10 1 6 2.83 0.41
 -11 1 6 39.68 0.97
 11 1 6 40.44 0.95
 -12 1 6 193.01 3.12
 12 1 6 192.48 3.12
 -13 1 6 136.79 2.66
 13 1 6 139.6 2.74
 -14 1 6 59.49 1.47
 14 1 6 57.79 1.48
 -15 1 6 32.19 1.21
 15 1 6 32.4 1.17
 -16 1 6 81.09 2.32
 16 1 6 76.84 2
 -17 1 6 48.42 2.18
 17 1 6 47.15 1.94
 -18 1 6 4.47 2.4
 18 1 6 1.11 2.04
 -19 1 6 12.57 2.34
 19 1 6 14.63 2.46
 0 2 6 538.62 8.11
 -1 2 6 1521.64 22.71
 1 2 6 1488.56 24.2
 -2 2 6 1356.88 20.32
 2 2 6 1342.6 20.07
 -3 2 6 309.45 5.48
 3 2 6 308.51 5.84
 -4 2 6 322.59 4.92
 4 2 6 321.72 4.9
 -5 2 6 146.48 2.32
 5 2 6 143.96 2.29
 -6 2 6 167.77 2.64
 6 2 6 168.93 2.7
 -7 2 6 756.02 11.35
 7 2 6 741.62 11.13
 -8 2 6 137.9 2.29
 8 2 6 141.62 2.33
 -9 2 6 37.47 0.86
 9 2 6 36.47 0.81
 -10 2 6 197.9 3.17
 10 2 6 193.1 3.37
 -11 2 6 27.38 0.81
 11 2 6 26.85 0.8
 -12 2 6 60.84 1.3
 12 2 6 61.48 1.32
 -13 2 6 9.17 0.69
 13 2 6 9.93 0.71
 -14 2 6 18.49 0.88
 14 2 6 18.91 0.97
 -15 2 6 82.1 1.89
 15 2 6 84.37 1.94
 -16 2 6 20.75 1.36
 16 2 6 20.33 1.34
 -17 2 6 6.96 1.37
 17 2 6 7.98 1.43
 -18 2 6 3.5 1.82
 18 2 6 5.32 1.71
 -19 2 6 28.09 2.73
 19 2 6 29.26 3.15
 0 3 6 166.48 2.58
 -1 3 6 596.16 8.92
 1 3 6 597.27 8.97
 -2 3 6 428.61 7.51
 2 3 6 435.52 7.61
 -3 3 6 135.52 2.54
 3 3 6 132.16 2.5
 -4 3 6 1034.53 18.46
 4 3 6 1016.05 17.55
 -5 3 6 226.88 4.11
 5 3 6 231.93 4.16
 -6 3 6 345.63 5.26
 6 3 6 351.09 5.36
 -7 3 6 500.47 7.58
 7 3 6 496.21 7.67
 -8 3 6 166.11 2.69
 8 3 6 174.3 2.8
 -9 3 6 31.77 0.83
 9 3 6 32.75 0.81
 -10 3 6 62.43 1.27
 10 3 6 61.22 1.2
 -11 3 6 131.11 2.22
 11 3 6 135.07 2.26
 -12 3 6 32.5 1.03
 12 3 6 30.17 0.95
 -13 3 6 49.81 1.3
 13 3 6 49.88 1.41
 -14 3 6 0.76 0.7
 14 3 6 0.78 0.56
 -15 3 6 155.93 3.38
 15 3 6 161.89 3.49
 -16 3 6 31.86 1.56
 16 3 6 33.77 1.47
 -17 3 6 16.23 1.6
 17 3 6 18.86 1.55
 -18 3 6 11.52 1.92
 18 3 6 12.71 1.76
 -19 3 6 33.03 3.12
 19 3 6 39.52 5.39
 0 4 6 45.21 0.83
 -1 4 6 158.43 2.49
 1 4 6 161.36 2.53
 -2 4 6 2.06 0.39
 2 4 6 1.38 0.26
 -3 4 6 52.69 1.16
 3 4 6 54.91 1.2
 -4 4 6 123.78 2.36
 4 4 6 120.17 2.31
 -5 4 6 112.58 2.19
 5 4 6 113.27 2.22
 -6 4 6 202.28 3.73
 6 4 6 208.5 3.8
 -7 4 6 108.47 1.81
 7 4 6 107.06 1.81
 -8 4 6 44.54 0.92
 8 4 6 42.51 0.9
 -9 4 6 8.79 0.51
 9 4 6 7.23 0.49
 -10 4 6 84.32 1.52
 10 4 6 84.65 1.55
 -11 4 6 26.87 0.81
 11 4 6 27.09 0.79
 -12 4 6 285.75 5.17
 12 4 6 286.65 5.16
 -13 4 6 9.68 0.75
 13 4 6 11.69 0.77
 -14 4 6 30.17 1.23
 14 4 6 30.43 1.07
 -15 4 6 1.29 0.85
 15 4 6 0.99 0.78
 -16 4 6 88.4 2.45
 16 4 6 85.02 2.24
 -17 4 6 22.94 1.56
 17 4 6 22.34 1.68
 -18 4 6 37.27 1.98
 18 4 6 36.24 2.01
 0 5 6 34.66 0.71
 -1 5 6 135.15 2.17
 1 5 6 136.11 2.19
 -2 5 6 120.56 2.31
 2 5 6 120.37 2.34
 -3 5 6 812.31 14.11
 3 5 6 824.05 14.25
 -4 5 6 25.93 0.8
 4 5 6 26.56 0.78
 -5 5 6 146.99 2.77
 5 5 6 145.41 2.75
 -6 5 6 131.31 2.52
 6 5 6 131.76 2.53
 -7 5 6 212.58 3.92
 7 5 6 217.84 4.18
 -8 5 6 3.99 0.39
 8 5 6 4.03 0.36
 -9 5 6 85.34 1.55
 9 5 6 84.13 1.58
 -10 5 6 110.96 1.9
 10 5 6 108.36 1.86
 -11 5 6 116.59 2.03
 11 5 6 117.69 2.01
 -12 5 6 195.44 3.72
 12 5 6 196.07 3.67
 -13 5 6 17.19 0.9
 13 5 6 18.81 0.89
 -14 5 6 12.6 1.06
 14 5 6 13.89 1.01
 -15 5 6 28.9 1.42
 15 5 6 26.45 1.24
 -16 5 6 40.78 1.71
 16 5 6 40.66 1.76
 -17 5 6 94.69 2.66
 17 5 6 86.41 2.49
 -18 5 6 56.27 2.35
 18 5 6 54.31 2.26
 0 6 6 15 0.46
 -1 6 6 49.64 0.94
 1 6 6 48.52 0.94
 -2 6 6 67.27 1.2
 2 6 6 70.6 1.35
 -3 6 6 243.83 4.44
 3 6 6 242.86 4.38
 -4 6 6 164.59 3.08
 4 6 6 158.35 3.01
 -5 6 6 38.14 1.06
 5 6 6 37.78 0.99
 -6 6 6 42.06 1.15
 6 6 6 41.47 1.09
 -7 6 6 15.64 0.81
 7 6 6 16.05 0.8
 -8 6 6 22.37 0.65
 8 6 6 22.26 0.66
 -9 6 6 168.85 2.76
 9 6 6 165.28 2.74
 -10 6 6 145.12 2.41
 10 6 6 147.22 2.48
 -11 6 6 26.56 0.85
 11 6 6 27.2 0.82
 -12 6 6 0.15 0.51
 12 6 6 0.74 0.51
 -13 6 6 8.99 0.99
 13 6 6 8.83 0.81
 -14 6 6 5.72 0.89
 14 6 6 4.75 0.87
 -15 6 6 117.37 2.83
 15 6 6 122.19 2.94
 -16 6 6 43.31 1.74
 16 6 6 42.73 1.71
 -17 6 6 12.07 1.71
 17 6 6 9.98 1.71
 -18 6 6 24.65 2.43
 18 6 6 32.19 2.67
 0 7 6 382.41 5.84
 -1 7 6 347.24 5.3
 1 7 6 342.96 5.25
 -2 7 6 67.45 1.24
 2 7 6 70.78 1.26
 -3 7 6 158.46 2.53
 3 7 6 157.64 2.56
 -4 7 6 225.95 4.14
 4 7 6 218.25 4.01
 -5 7 6 20.48 0.89
 5 7 6 19.48 0.83
 -6 7 6 41.67 1.19
 6 7 6 38.05 1.08
 -7 7 6 258.51 4.79
 7 7 6 246.16 4.65
 -8 7 6 157.32 3.08
 8 7 6 157.92 3.01
 -9 7 6 30.22 0.83
 9 7 6 31.73 0.78
 -10 7 6 160.11 2.64
 10 7 6 156.56 2.62
 -11 7 6 138 2.78
 11 7 6 143.45 2.8
 -12 7 6 98.08 2.24
 12 7 6 102.66 2.31
 -13 7 6 125.16 2.79
 13 7 6 119.01 2.67
 -14 7 6 8.47 1.05
 14 7 6 9.91 0.98
 -15 7 6 27.55 1.44
 15 7 6 30.84 1.54
 -16 7 6 41.83 2
 16 7 6 46 1.97
 -17 7 6 80.73 2.73
 17 7 6 83.29 2.75
 0 8 6 87.67 1.53
 -1 8 6 193.34 3.09
 1 8 6 200.62 3.17
 -2 8 6 43.51 0.92
 2 8 6 44.03 0.92
 -3 8 6 2.11 0.34
 3 8 6 2.27 0.34
 -4 8 6 46.3 0.95
 4 8 6 43.95 0.9
 -5 8 6 118.24 2.36
 5 8 6 114.56 2.28
 -6 8 6 79.03 1.78
 6 8 6 73.12 1.65
 -7 8 6 39.28 1.17
 7 8 6 37.53 1.1
 -8 8 6 80.28 1.83
 8 8 6 77.85 1.72
 -9 8 6 96.13 1.68
 9 8 6 100 1.79
 -10 8 6 65.78 1.58
 10 8 6 64.02 1.27
 -11 8 6 52.43 1.46
 11 8 6 54.58 1.45
 -12 8 6 27.09 1.13
 12 8 6 28.36 1.07
 -13 8 6 8.86 0.95
 13 8 6 7.34 0.95
 -14 8 6 66.56 1.96
 14 8 6 69.78 2
 -15 8 6 96.14 2.51
 15 8 6 101.1 2.56
 -16 8 6 70.9 2.47
 16 8 6 77.13 2.54
 -17 8 6 23.41 2.39
 17 8 6 22.39 2.15
 0 9 6 134.73 2.24
 -1 9 6 30.29 0.79
 1 9 6 31.93 0.86
 -2 9 6 13.05 0.56
 2 9 6 13.08 0.53
 -3 9 6 361.35 5.58
 3 9 6 351.75 5.56
 -4 9 6 11.08 0.51
 4 9 6 9.57 0.49
 -5 9 6 25.48 0.69
 5 9 6 23.89 0.67
 -6 9 6 124.77 2.09
 6 9 6 121.67 2.11
 -7 9 6 48.09 1.27
 7 9 6 46.38 1.07
 -8 9 6 98.22 1.7
 8 9 6 99.99 1.72
 -9 9 6 7.22 0.54
 9 9 6 8.48 0.5
 -10 9 6 123.81 2.66
 10 9 6 126.52 2.72
 -11 9 6 218.41 4.48
 11 9 6 218.22 4.39
 -12 9 6 124.01 2.8
 12 9 6 123.48 2.71
 -13 9 6 94.71 2.36
 13 9 6 100.4 2.51
 -14 9 6 26 1.42
 14 9 6 28.45 1.66
 -15 9 6 26.78 1.58
 15 9 6 26.39 1.74
 -16 9 6 17.37 2.14
 16 9 6 20.84 1.93
 0 10 6 5.34 0.48
 -1 10 6 355.65 5.71
 1 10 6 352.76 5.55
 -2 10 6 23.64 0.75
 2 10 6 24.54 0.76
 -3 10 6 11.53 0.55
 3 10 6 10.33 0.55
 -4 10 6 54.93 1.12
 4 10 6 52.64 1.09
 -5 10 6 49.11 1.08
 5 10 6 49.98 1.11
 -6 10 6 113.73 2.05
 6 10 6 116.16 2.12
 -7 10 6 26.61 0.78
 7 10 6 25.88 0.74
 -8 10 6 32.92 0.97
 8 10 6 33.47 0.95
 -9 10 6 16.8 0.78
 9 10 6 18.28 0.79
 -10 10 6 50.09 1.38
 10 10 6 51.79 1.4
 -11 10 6 29.71 1.13
 11 10 6 29.98 1.13
 -12 10 6 121.35 2.87
 12 10 6 123.5 3.2
 -13 10 6 30.68 1.34
 13 10 6 28.49 1.4
 -14 10 6 14.62 1.45
 14 10 6 13.94 1.55
 -15 10 6 19.31 1.78
 15 10 6 19.84 1.68
 -16 10 6 21.91 3.33
 16 10 6 18.14 3.05
 0 11 6 4.76 0.56
 -1 11 6 241.6 4.02
 1 11 6 240.53 4.07
 -2 11 6 13.44 0.62
 2 11 6 14.7 0.67
 -3 11 6 80.44 1.54
 3 11 6 83.95 1.58
 -4 11 6 41.94 1.02
 4 11 6 40.1 1.01
 -5 11 6 200.01 3.44
 5 11 6 206.59 3.64
 -6 11 6 82.67 1.72
 6 11 6 78.92 1.67
 -7 11 6 63.78 1.45
 7 11 6 63.94 1.42
 -8 11 6 2.96 0.64
 8 11 6 3.39 0.55
 -9 11 6 25.57 0.97
 9 11 6 23.88 0.9
 -10 11 6 17.8 0.95
 10 11 6 18.09 0.86
 -11 11 6 25.29 1.15
 11 11 6 25.72 1.27
 -12 11 6 2.9 0.99
 12 11 6 3.36 1.07
 -13 11 6 55.71 1.8
 13 11 6 59.79 2
 -14 11 6 0.89 1.42
 14 11 6 1.2 1.3
 -15 11 6 3.96 2.69
 15 11 6 4.31 2.01
 0 12 6 41.46 1.15
 -1 12 6 49.08 1.28
 1 12 6 47.33 1.24
 -2 12 6 375.63 6.8
 2 12 6 370.1 6.76
 -3 12 6 23.1 0.93
 3 12 6 19.9 0.81
 -4 12 6 195.73 3.99
 4 12 6 186.84 3.64
 -5 12 6 10.51 0.77
 5 12 6 9.2 0.68
 -6 12 6 13.08 0.78
 6 12 6 12.38 0.78
 -7 12 6 155.7 3.3
 7 12 6 152.93 2.95
 -8 12 6 58.86 1.56
 8 12 6 59.95 1.59
 -9 12 6 33.45 1.19
 9 12 6 34.58 1.2
 -10 12 6 3.71 0.84
 10 12 6 3.74 0.89
 -11 12 6 28.4 2
 11 12 6 35.33 2.36
 -12 12 6 77.48 3.09
 12 12 6 76.03 3.19
 -13 12 6 14.48 2.35
 13 12 6 19.6 2.74
 -14 12 6 47.02 2.95
 14 12 6 53.08 3.14
 0 13 6 33.82 1.23
 -1 13 6 83.75 1.87
 1 13 6 81.64 2
 -2 13 6 2.05 0.69
 2 13 6 2.62 0.68
 -3 13 6 50.74 1.41
 3 13 6 48.46 1.35
 -4 13 6 40.61 1.35
 4 13 6 38.55 1.37
 -5 13 6 82.44 1.87
 5 13 6 79.23 1.81
 -6 13 6 31.43 1.12
 6 13 6 30.35 1.13
 -7 13 6 27.63 1.2
 7 13 6 24.69 1.11
 -8 13 6 16.14 1.11
 8 13 6 15.53 1.09
 -9 13 6 26.21 1.25
 9 13 6 29.15 1.4
 -10 13 6 18.63 2
 10 13 6 16.79 2.01
 -11 13 6 47.36 2.51
 11 13 6 46.21 2.65
 -12 13 6 6.97 2.6
 12 13 6 7.29 2.12
 -13 13 6 24.02 3.13
 13 13 6 20.51 2.66
 0 14 6 29.95 1.19
 -1 14 6 5.48 0.76
 1 14 6 4.25 0.82
 -2 14 6 95.34 2.24
 2 14 6 90.72 2.1
 -3 14 6 35.38 1.28
 3 14 6 36.27 1.28
 -4 14 6 203.73 4.3
 4 14 6 215.33 4.07
 -5 14 6 25.7 1.39
 5 14 6 26.99 1.42
 -6 14 6 21.39 1.31
 6 14 6 19.55 1.27
 -7 14 6 107.77 2.7
 7 14 6 105.25 2.55
 -8 14 6 11.03 1.19
 8 14 6 10.52 1.32
 -9 14 6 34.52 1.86
 9 14 6 32.84 1.53
 -10 14 6 20.82 2.11
 10 14 6 30.56 2.73
 -11 14 6 10.65 2.25
 11 14 6 9.28 2.25
 -12 14 6 39.51 3.4
 12 14 6 45.34 3.87
 0 15 6 0.61 1
 -1 15 6 79.43 2.12
 1 15 6 80.56 2.15
 -2 15 6 6.63 1.1
 2 15 6 3.59 0.9
 -3 15 6 115.46 2.53
 3 15 6 117.11 2.7
 -4 15 6 7.69 1.22
 4 15 6 8.16 1.35
 -5 15 6 7.18 1.32
 5 15 6 7.42 1.31
 -6 15 6 5.07 1.27
 6 15 6 3.7 1.04
 -7 15 6 55.3 2
 7 15 6 54.68 2.05
 -8 15 6 19.94 1.67
 8 15 6 20.73 1.59
 -9 15 6 2.53 1.52
 9 15 6 3.75 1.53
 -10 15 6 49.03 3.17
 10 15 6 50.92 3.13
 0 16 6 9.9 1.51
 -1 16 6 84.76 2.25
 1 16 6 87.27 2.34
 -2 16 6 31.61 1.83
 2 16 6 31.62 1.79
 -3 16 6 10.94 1.56
 3 16 6 12.55 1.58
 -4 16 6 130.22 3.66
 4 16 6 127.27 3.32
 -5 16 6 34.45 1.94
 5 16 6 33.27 1.94
 -6 16 6 14.12 1.88
 6 16 6 7.58 1.58
 -7 16 6 2.46 1.8
 7 16 6 2.32 1.58
 -8 16 6 48.49 2.49
 8 16 6 48.5 2.46
 -9 16 6 42.51 5.46
 0 17 6 8.38 2.12
 -1 17 6 14.54 1.74
 1 17 6 14.66 2.04
 -2 17 6 61.67 2.52
 2 17 6 61.56 2.6
 -3 17 6 26.98 2.06
 3 17 6 25.24 2.06
 -4 17 6 24.36 2.09
 4 17 6 22.46 1.93
 -5 17 6 19.9 2.15
 5 17 6 16.58 2.16
 -6 17 6 13.67 2.79
 6 17 6 11.57 2.19
 0 18 6 8.66 3.01
 -1 18 6 16.92 4.05
 1 18 6 21.77 3.62
 -2 18 6 30.3 6.81
 2 18 6 24.85 6.22
 0 0 7 0.46 0.29
 1 0 7 142.83 2.27
 2 0 7 573.84 8.63
 3 0 7 378.83 5.76
 4 0 7 373.54 5.86
 5 0 7 368.92 5.64
 6 0 7 0.27 0.21
 7 0 7 307.16 4.72
 8 0 7 284.16 4.57
 9 0 7 8.36 0.54
 10 0 7 352.93 5.44
 11 0 7 108.44 1.89
 12 0 7 18.31 0.82
 13 0 7 73.33 1.68
 14 0 7 0.72 0.81
 15 0 7 56.63 1.6
 16 0 7 141.18 3.01
 17 0 7 131.9 3.55
 18 0 7 7.02 1.94
 0 1 7 586.34 8.8
 -1 1 7 14.56 0.41
 1 1 7 13.93 0.42
 -2 1 7 238.4 3.74
 2 1 7 234.3 3.87
 -3 1 7 147.85 2.33
 3 1 7 147.84 2.33
 -4 1 7 92.45 1.55
 4 1 7 88.48 1.48
 -5 1 7 306.41 4.92
 5 1 7 301.49 4.64
 -6 1 7 305.84 4.72
 6 1 7 305.21 4.7
 -7 1 7 167.5 2.74
 7 1 7 167.38 2.67
 -8 1 7 36.71 0.85
 8 1 7 34.82 0.84
 -9 1 7 42.58 0.91
 9 1 7 41.65 0.96
 -10 1 7 223.36 3.56
 10 1 7 225.35 3.6
 -11 1 7 30.76 0.92
 11 1 7 31.58 0.86
 -12 1 7 30.16 1.01
 12 1 7 30.12 0.97
 -13 1 7 81.55 1.8
 13 1 7 83.86 1.82
 -14 1 7 12.54 0.86
 14 1 7 11.38 0.87
 -15 1 7 20.18 1.05
 15 1 7 21.77 1.15
 -16 1 7 257.37 4.86
 16 1 7 264.7 5.07
 -17 1 7 81.33 2.4
 17 1 7 77.54 2.3
 -18 1 7 52.68 2.51
 18 1 7 54.77 2.54
 0 2 7 345.26 5.35
 -1 2 7 52.18 0.93
 1 2 7 53.06 0.94
 -2 2 7 348.52 5.29
 2 2 7 347.67 5.27
 -3 2 7 221.57 3.46
 3 2 7 219.59 3.38
 -4 2 7 3.18 0.24
 4 2 7 3.13 0.25
 -5 2 7 24.36 0.58
 5 2 7 23.45 0.55
 -6 2 7 123.49 2.01
 6 2 7 123.96 2.18
 -7 2 7 165.34 2.66
 7 2 7 165.02 2.71
 -8 2 7 191.81 3.33
 8 2 7 192.95 3.09
 -9 2 7 73.75 1.39
 9 2 7 73.53 1.39
 -10 2 7 22.35 0.69
 10 2 7 22.45 0.68
 -11 2 7 62.82 1.25
 11 2 7 62.92 1.34
 -12 2 7 64.26 1.45
 12 2 7 64.86 1.51
 -13 2 7 71.41 1.62
 13 2 7 70.94 1.62
 -14 2 7 66.12 1.63
 14 2 7 65.62 1.53
 -15 2 7 41.53 1.3
 15 2 7 43.77 1.39
 -16 2 7 36.17 1.7
 16 2 7 34.18 1.57
 -17 2 7 29.85 1.67
 17 2 7 28.87 1.83
 -18 2 7 22.42 2.07
 18 2 7 25.93 2.31
 0 3 7 17.02 0.45
 -1 3 7 214.68 3.32
 1 3 7 212.3 3.29
 -2 3 7 228.02 4.07
 2 3 7 228.95 4.11
 -3 3 7 394.06 6.95
 3 3 7 382.93 6.72
 -4 3 7 62.63 1.37
 4 3 7 63.07 1.35
 -5 3 7 20.54 0.74
 5 3 7 18.64 0.73
 -6 3 7 289.13 5.2
 6 3 7 288.01 5.13
 -7 3 7 13.45 0.46
 7 3 7 13.4 0.48
 -8 3 7 139.36 2.27
 8 3 7 141.83 2.37
 -9 3 7 29.26 0.78
 9 3 7 28.01 0.76
 -10 3 7 97.13 1.73
 10 3 7 95.96 1.69
 -11 3 7 199.56 3.21
 11 3 7 200.08 3.32
 -12 3 7 12.26 0.71
 12 3 7 11.53 0.67
 -13 3 7 30.42 1.1
 13 3 7 30.11 1.06
 -14 3 7 58.75 1.54
 14 3 7 58.57 1.55
 -15 3 7 10.65 1.02
 15 3 7 12.19 1.01
 -16 3 7 2.24 1.3
 16 3 7 1.99 1.12
 -17 3 7 103.48 2.81
 17 3 7 101.44 2.77
 -18 3 7 44.36 2.33
 18 3 7 43.11 2.2
 0 4 7 405.35 6.13
 -1 4 7 310.16 4.73
 1 4 7 311.75 4.73
 -2 4 7 631.98 11.34
 2 4 7 657.29 11.77
 -3 4 7 546.82 9.53
 3 4 7 555.55 9.71
 -4 4 7 108.28 2.12
 4 4 7 108.77 2.15
 -5 4 7 206.2 3.81
 5 4 7 207.19 3.77
 -6 4 7 89.71 1.88
 6 4 7 89.43 2
 -7 4 7 173.09 3.26
 7 4 7 168.82 3.17
 -8 4 7 77.4 1.4
 8 4 7 77.61 1.4
 -9 4 7 94.99 1.65
 9 4 7 94.1 1.73
 -10 4 7 129.36 2.16
 10 4 7 130.19 2.16
 -11 4 7 37.36 0.93
 11 4 7 36.94 0.9
 -12 4 7 36.84 1.06
 12 4 7 37.09 1.11
 -13 4 7 18.72 0.96
 13 4 7 19.77 0.87
 -14 4 7 3.77 0.72
 14 4 7 3.29 0.75
 -15 4 7 67.03 1.95
 15 4 7 66.81 1.85
 -16 4 7 145.49 3.34
 16 4 7 142.01 3.33
 -17 4 7 1.59 1.33
 17 4 7 3.15 1.37
 -18 4 7 3.92 1.91
 18 4 7 6.16 1.79
 0 5 7 293.63 4.49
 -1 5 7 83.68 1.41
 1 5 7 85.69 1.49
 -2 5 7 168.01 3.1
 2 5 7 167.76 3.12
 -3 5 7 103.52 2.04
 3 5 7 103.44 2.06
 -4 5 7 119.48 2.32
 4 5 7 116.15 2.28
 -5 5 7 202.06 3.77
 5 5 7 199.11 3.64
 -6 5 7 174.1 3.27
 6 5 7 175.65 3.29
 -7 5 7 201.55 3.78
 7 5 7 204.94 3.83
 -8 5 7 392.98 7.01
 8 5 7 384.22 6.85
 -9 5 7 109.91 2.11
 9 5 7 108.34 1.84
 -10 5 7 48.77 1.05
 10 5 7 48.9 1.03
 -11 5 7 61.83 1.34
 11 5 7 62.26 1.44
 -12 5 7 174.92 3.33
 12 5 7 175.48 3.43
 -13 5 7 7.95 0.85
 13 5 7 7.69 0.73
 -14 5 7 64.82 1.77
 14 5 7 67.13 1.82
 -15 5 7 17.91 1.32
 15 5 7 20.9 1.23
 -16 5 7 57.19 2.02
 16 5 7 55.25 2.07
 -17 5 7 21.12 1.8
 17 5 7 21.71 1.97
 -18 5 7 11.89 2.38
 18 5 7 11.03 2.48
 0 6 7 26.73 0.64
 -1 6 7 397.44 6.04
 1 6 7 393.34 5.95
 -2 6 7 131.53 2.51
 2 6 7 133.85 2.57
 -3 6 7 4.93 0.55
 3 6 7 4.83 0.59
 -4 6 7 207.67 3.81
 4 6 7 206.84 3.8
 -5 6 7 65.69 1.47
 5 6 7 65.26 1.51
 -6 6 7 230.89 4.24
 6 6 7 232.82 4.28
 -7 6 7 41.12 1.17
 7 6 7 41.1 1.14
 -8 6 7 141.68 2.75
 8 6 7 145.35 3.15
 -9 6 7 69.06 1.64
 9 6 7 67.32 1.61
 -10 6 7 3.98 0.69
 10 6 7 5.05 0.5
 -11 6 7 53.73 1.3
 11 6 7 55.57 1.25
 -12 6 7 22.19 0.89
 12 6 7 22.04 0.84
 -13 6 7 83 2.03
 13 6 7 83.78 2.08
 -14 6 7 32.94 1.48
 14 6 7 33.29 1.37
 -15 6 7 41.89 1.63
 15 6 7 45.31 1.73
 -16 6 7 16.93 1.52
 16 6 7 17.4 1.52
 -17 6 7 33.25 2.09
 17 6 7 31.8 2.11
 0 7 7 242.39 3.75
 -1 7 7 77.37 1.35
 1 7 7 76.37 1.37
 -2 7 7 199.3 3.26
 2 7 7 195.69 3.07
 -3 7 7 320.52 5.73
 3 7 7 321.3 5.74
 -4 7 7 24.13 0.92
 4 7 7 25.75 0.91
 -5 7 7 81.14 1.76
 5 7 7 78.92 1.72
 -6 7 7 164.04 3.11
 6 7 7 163.84 3.13
 -7 7 7 22.71 0.89
 7 7 7 24.01 0.94
 -8 7 7 70.48 1.61
 8 7 7 71.02 1.62
 -9 7 7 79.85 1.84
 9 7 7 81 1.75
 -10 7 7 4.13 0.67
 10 7 7 1.48 0.61
 -11 7 7 11.42 1.03
 11 7 7 9.98 0.91
 -12 7 7 3.67 0.65
 12 7 7 5.77 0.73
 -13 7 7 1.55 0.72
 13 7 7 1.82 0.76
 -14 7 7 13.93 1.25
 14 7 7 12.46 1.15
 -15 7 7 45.51 1.7
 15 7 7 47.49 1.79
 -16 7 7 20.68 1.7
 16 7 7 19.19 1.67
 -17 7 7 3.86 1.98
 17 7 7 5.92 1.9
 0 8 7 0.51 0.31
 -1 8 7 17.77 0.61
 1 8 7 17.97 0.59
 -2 8 7 63.85 1.2
 2 8 7 64.41 1.33
 -3 8 7 216.71 4
 3 8 7 217.71 4.02
 -4 8 7 47.55 1.19
 4 8 7 45.55 1.21
 -5 8 7 42.21 1.28
 5 8 7 43.01 1.18
 -6 8 7 254.31 4.62
 6 8 7 258.53 4.74
 -7 8 7 48.67 1.3
 7 8 7 47.41 1.36
 -8 8 7 205.43 3.83
 8 8 7 209.34 4.09
 -9 8 7 108.15 2.53
 9 8 7 108.46 2.56
 -10 8 7 18.84 1.01
 10 8 7 16.33 1.03
 -11 8 7 12.34 1.32
 11 8 7 13.76 1.34
 -12 8 7 176.02 4.84
 12 8 7 173.19 4.8
 -13 8 7 8.93 1.08
 13 8 7 9.24 0.88
 -14 8 7 11.23 1.09
 14 8 7 12.54 1.2
 -15 8 7 21.47 1.45
 15 8 7 22.24 1.63
 -16 8 7 40.06 1.93
 16 8 7 44.62 2.11
 0 9 7 163.64 2.66
 -1 9 7 215.44 3.46
 1 9 7 215.01 3.39
 -2 9 7 99.41 1.94
 2 9 7 97.83 1.72
 -3 9 7 92.64 1.68
 3 9 7 89.85 1.74
 -4 9 7 13.81 0.83
 4 9 7 12.58 0.83
 -5 9 7 11.43 0.83
 5 9 7 9.85 0.76
 -6 9 7 77.12 1.74
 6 9 7 77.75 1.74
 -7 9 7 27.26 1.06
 7 9 7 26.92 0.99
 -8 9 7 34.29 1.24
 8 9 7 34.48 1.3
 -9 9 7 17.31 1.18
 9 9 7 19.55 1.14
 -10 9 7 13.85 1.23
 10 9 7 14.52 1.35
 -11 9 7 241.01 6.46
 11 9 7 254.04 6.54
 -12 9 7 16.92 1.51
 12 9 7 19.76 1.65
 -13 9 7 147.72 4.41
 13 9 7 144.43 4.66
 -14 9 7 67.84 2.83
 14 9 7 69.2 2.72
 -15 9 7 31.07 2.51
 15 9 7 33.37 2.63
 -16 9 7 20.19 3.07
 16 9 7 17.61 2.68
 0 10 7 40.61 1
 -1 10 7 206.44 3.3
 1 10 7 202.53 3.21
 -2 10 7 86.67 1.55
 2 10 7 83.97 1.52
 -3 10 7 266.63 4.16
 3 10 7 259.53 4.52
 -4 10 7 143.36 2.36
 4 10 7 141.72 2.39
 -5 10 7 52.59 1.55
 5 10 7 54.52 1.35
 -6 10 7 66.73 1.97
 6 10 7 68.15 2.01
 -7 10 7 83.89 2.21
 7 10 7 83.22 2.22
 -8 10 7 119.73 3.04
 8 10 7 114.07 3.34
 -9 10 7 12.36 1.2
 9 10 7 10.87 1.25
 -10 10 7 276.92 7.3
 10 10 7 275.55 7.08
 -11 10 7 38.95 1.88
 11 10 7 38.29 1.95
 -12 10 7 97.34 3.34
 12 10 7 99.9 3.66
 -13 10 7 86.29 2.91
 13 10 7 83.03 3.16
 -14 10 7 8.87 2.09
 14 10 7 12.62 2.04
 -15 10 7 13.47 2.59
 15 10 7 15.54 2.53
 0 11 7 56.6 1.35
 -1 11 7 69.07 1.52
 1 11 7 66.67 1.48
 -2 11 7 196.03 3.64
 2 11 7 199.95 3.68
 -3 11 7 13.14 0.71
 3 11 7 13.12 0.7
 -4 11 7 3.12 0.56
 4 11 7 3.21 0.45
 -5 11 7 232.34 5.28
 5 11 7 229.34 5.22
 -6 11 7 19.05 1.2
 6 11 7 18.52 1.15
 -7 11 7 24.18 1.44
 7 11 7 21.41 1.26
 -8 11 7 14.71 1.29
 8 11 7 13.48 1.28
 -9 11 7 27.33 1.52
 9 11 7 25.52 1.58
 -10 11 7 93.65 2.96
 10 11 7 98.9 3.22
 -11 11 7 90.95 3.22
 11 11 7 86.52 3.06
 -12 11 7 8.45 1.61
 12 11 7 7.8 2
 -13 11 7 38.99 2.58
 13 11 7 35.75 2.43
 -14 11 7 2.58 2.11
 14 11 7 0.08 1.8
 0 12 7 148.09 2.84
 -1 12 7 35.52 1.16
 1 12 7 34.02 1.09
 -2 12 7 163.28 3.13
 2 12 7 162.82 3.1
 -3 12 7 64.65 1.56
 3 12 7 64.17 1.43
 -4 12 7 38.74 1.21
 4 12 7 37.05 1.03
 -5 12 7 54.73 1.36
 5 12 7 56.53 1.39
 -6 12 7 0.86 1.02
 6 12 7 0.4 0.8
 -7 12 7 23.02 1.41
 7 12 7 22.6 1.32
 -8 12 7 1.91 1.17
 8 12 7 2.06 1.38
 -9 12 7 27.43 1.78
 9 12 7 29.47 1.88
 -10 12 7 26.5 1.81
 10 12 7 28.79 1.94
 -11 12 7 20.2 2.2
 11 12 7 22.09 1.86
 -12 12 7 20.87 2.2
 12 12 7 17.03 2.55
 -13 12 7 3.96 2.41
 13 12 7 3.37 2.56
 -14 12 7 20.97 4.14
 0 13 7 4.76 0.84
 -1 13 7 0.1 0.68
 1 13 7 0.58 0.64
 -2 13 7 13.2 0.97
 2 13 7 16.41 0.84
 -3 13 7 46.09 1.36
 3 13 7 47.17 1.31
 -4 13 7 63.25 1.62
 4 13 7 63.19 1.6
 -5 13 7 24.84 1.02
 5 13 7 24.09 0.98
 -6 13 7 13.38 1.31
 6 13 7 13.83 1.21
 -7 13 7 84.91 2.79
 7 13 7 89.42 2.96
 -8 13 7 16.54 1.96
 8 13 7 14.96 1.81
 -9 13 7 7.41 1.63
 9 13 7 7.01 2.11
 -10 13 7 34.51 2.03
 10 13 7 36.9 2.23
 -11 13 7 31.18 2.57
 11 13 7 28.48 2.65
 -12 13 7 1.82 2.43
 12 13 7 2.1 2.21
 0 14 7 2.28 0.95
 -1 14 7 10.35 1.02
 1 14 7 10.76 1.01
 -2 14 7 198.24 3.84
 2 14 7 191.03 3.68
 -3 14 7 46.91 1.47
 3 14 7 50.81 1.56
 -4 14 7 183.09 3.55
 4 14 7 170.5 3.36
 -5 14 7 159.43 3.44
 5 14 7 155.68 3.46
 -6 14 7 29.28 1.37
 6 14 7 26.64 1.37
 -7 14 7 91.03 3.13
 7 14 7 87.57 3.17
 -8 14 7 63.91 2.6
 8 14 7 60.24 2.76
 -9 14 7 2.33 1.92
 9 14 7 1.95 1.75
 -10 14 7 32.4 2.57
 10 14 7 33.51 2.58
 -11 14 7 7.98 2.84
 11 14 7 3.69 2.3
 0 15 7 15.84 1.28
 -1 15 7 16.54 1.34
 1 15 7 17.08 1.37
 -2 15 7 50.12 1.8
 2 15 7 48.31 1.67
 -3 15 7 70.05 2.02
 3 15 7 70.76 1.99
 -4 15 7 16.96 1.52
 4 15 7 17.86 1.48
 -5 15 7 0.54 1.19
 5 15 7 0.88 1.45
 -6 15 7 3.75 1.19
 6 15 7 5.03 1.14
 -7 15 7 16.62 2.13
 7 15 7 21.39 2.6
 -8 15 7 14.4 2.38
 8 15 7 14.18 2.59
 -9 15 7 26.08 2.63
 9 15 7 23.6 2.39
 -10 15 7 95.96 4.79
 10 15 7 96.73 4.4
 0 16 7 17.44 1.54
 -1 16 7 25.58 1.62
 1 16 7 29.15 1.7
 -2 16 7 3.61 1.34
 2 16 7 5.83 1.61
 -3 16 7 64.32 2.3
 3 16 7 63.96 2.24
 -4 16 7 20.25 1.72
 4 16 7 17.7 1.61
 -5 16 7 116.65 3.17
 5 16 7 107.49 2.97
 -6 16 7 2.46 1.52
 6 16 7 3.07 1.58
 -7 16 7 25.49 2.71
 7 16 7 23.53 2.55
 -8 16 7 80.82 3.72
 8 16 7 94.26 4.27
 0 17 7 76.09 2.63
 -1 17 7 12.56 1.89
 1 17 7 15.07 1.76
 -2 17 7 12.98 2.2
 2 17 7 9.75 1.89
 -3 17 7 4.19 2.08
 3 17 7 5.47 2.02
 -4 17 7 0.89 1.97
 4 17 7 1.8 1.78
 -5 17 7 13.95 2.73
 5 17 7 14.08 2.23
 0 0 8 221.77 4.85
 1 0 8 166.84 2.62
 2 0 8 1.23 0.24
 3 0 8 72.9 1.26
 4 0 8 90.62 1.53
 5 0 8 0.42 0.25
 6 0 8 1.77 0.35
 7 0 8 0.74 0.26
 8 0 8 78.37 1.42
 9 0 8 8.56 0.58
 10 0 8 34.8 0.86
 11 0 8 145.66 2.6
 12 0 8 301.01 5.4
 13 0 8 66.48 1.57
 14 0 8 7.88 0.83
 15 0 8 49.44 1.66
 16 0 8 78.12 2.18
 17 0 8 4.61 1.77
 18 0 8 22.58 2.16
 0 1 8 0.43 0.21
 -1 1 8 94.65 1.56
 1 1 8 94.4 1.55
 -2 1 8 1203.26 17.94
 2 1 8 1195.88 17.89
 -3 1 8 266.78 4.1
 3 1 8 259.01 3.98
 -4 1 8 13.53 0.47
 4 1 8 12.15 0.46
 -5 1 8 184.32 2.9
 5 1 8 180.74 2.83
 -6 1 8 189.95 3
 6 1 8 190.73 3.01
 -7 1 8 284.62 4.64
 7 1 8 291.52 4.51
 -8 1 8 32.32 0.8
 8 1 8 29.3 0.75
 -9 1 8 71.51 1.33
 9 1 8 70.9 1.35
 -10 1 8 84.24 1.54
 10 1 8 84.27 1.55
 -11 1 8 199.91 3.46
 11 1 8 197.81 3.49
 -12 1 8 234.04 4.99
 12 1 8 224.49 4.14
 -13 1 8 20.61 0.97
 13 1 8 21.8 0.92
 -14 1 8 10.31 1
 14 1 8 9.54 0.91
 -15 1 8 62.24 1.74
 15 1 8 62.14 1.74
 -16 1 8 7.19 1.26
 16 1 8 6.04 1.1
 -17 1 8 16.36 1.68
 17 1 8 17.54 1.8
 -18 1 8 56.51 2.57
 18 1 8 53.15 2.69
 0 2 8 27.74 0.62
 -1 2 8 146.59 2.33
 1 2 8 146.73 2.32
 -2 2 8 103.72 1.69
 2 2 8 102.54 1.68
 -3 2 8 75.61 1.3
 3 2 8 75.21 1.35
 -4 2 8 30.48 0.65
 4 2 8 30.79 0.67
 -5 2 8 246.22 3.95
 5 2 8 250.52 3.97
 -6 2 8 240.72 3.75
 6 2 8 241.53 3.77
 -7 2 8 116.72 1.94
 7 2 8 115.14 1.94
 -8 2 8 138.5 2.29
 8 2 8 138.5 2.28
 -9 2 8 29.68 0.78
 9 2 8 29 0.75
 -10 2 8 17.15 0.66
 10 2 8 16.92 0.6
 -11 2 8 15.7 0.71
 11 2 8 15.69 0.72
 -12 2 8 26.27 0.93
 12 2 8 23.3 0.93
 -13 2 8 33.95 1.2
 13 2 8 32.47 1.11
 -14 2 8 21.4 1.05
 14 2 8 20.96 1.2
 -15 2 8 29.85 1.52
 15 2 8 32.69 1.29
 -16 2 8 120.68 2.96
 16 2 8 119.75 3
 -17 2 8 54.23 2.33
 17 2 8 52.99 2.17
 -18 2 8 2.32 1.5
 18 2 8 2.87 2.12
 0 3 8 74.58 1.28
 -1 3 8 478.87 7.23
 1 3 8 465.56 7.04
 -2 3 8 779.86 11.65
 2 3 8 738.14 11.06
 -3 3 8 19.21 0.67
 3 3 8 18.96 0.69
 -4 3 8 950.13 16.45
 4 3 8 958.4 16.58
 -5 3 8 151.13 2.85
 5 3 8 150.51 3.09
 -6 3 8 75.71 1.66
 6 3 8 71.44 1.53
 -7 3 8 87.88 1.85
 7 3 8 88.15 1.9
 -8 3 8 263.06 4.08
 8 3 8 266.15 4.12
 -9 3 8 40.77 0.91
 9 3 8 40.88 0.96
 -10 3 8 42.13 1
 10 3 8 40.44 0.95
 -11 3 8 75.66 1.53
 11 3 8 76.22 1.6
 -12 3 8 30.44 1
 12 3 8 29.44 1.05
 -13 3 8 28.31 1.14
 13 3 8 27.15 1.02
 -14 3 8 61.81 1.59
 14 3 8 64.53 1.66
 -15 3 8 106.23 2.62
 15 3 8 109.63 2.67
 -16 3 8 36.98 1.64
 16 3 8 40.41 1.71
 -17 3 8 70.56 2.39
 17 3 8 74.21 2.5
 -18 3 8 26.01 2.07
 18 3 8 30.42 2.32
 0 4 8 29.26 0.67
 -1 4 8 154.25 2.43
 1 4 8 153.52 2.42
 -2 4 8 201.81 3.68
 2 4 8 204.27 3.75
 -3 4 8 317.19 5.66
 3 4 8 317.1 5.66
 -4 4 8 76.36 1.62
 4 4 8 75.77 1.61
 -5 4 8 93.19 1.94
 5 4 8 94.54 1.96
 -6 4 8 34.87 1.04
 6 4 8 34.52 1.04
 -7 4 8 80.23 1.7
 7 4 8 84.6 1.81
 -8 4 8 94.69 1.97
 8 4 8 92.98 1.94
 -9 4 8 117.19 2.32
 9 4 8 118.5 2.37
 -10 4 8 75.84 1.42
 10 4 8 80.48 1.47
 -11 4 8 1.26 0.49
 11 4 8 1.75 0.42
 -12 4 8 21.58 0.87
 12 4 8 20.53 0.8
 -13 4 8 2 0.66
 13 4 8 2.08 0.63
 -14 4 8 16.15 1.1
 14 4 8 15.16 1.06
 -15 4 8 52.75 1.8
 15 4 8 52.62 1.89
 -16 4 8 48.29 2
 16 4 8 47.16 1.92
 -17 4 8 43.28 2.1
 17 4 8 45.08 2.32
 -18 4 8 62.6 3.46
 18 4 8 68.9 3.57
 0 5 8 281.94 4.36
 -1 5 8 103.5 1.73
 1 5 8 104.4 1.75
 -2 5 8 116.65 2.26
 2 5 8 116.75 2.28
 -3 5 8 377.89 6.67
 3 5 8 375.92 6.67
 -4 5 8 94.36 1.94
 4 5 8 94.69 1.96
 -5 5 8 120.96 2.41
 5 5 8 124.1 2.46
 -6 5 8 328.69 5.88
 6 5 8 326.93 5.85
 -7 5 8 160.27 3.13
 7 5 8 162.89 3.1
 -8 5 8 21.38 0.91
 8 5 8 19.88 0.9
 -9 5 8 128.1 2.65
 9 5 8 137.2 2.75
 -10 5 8 1.42 0.6
 10 5 8 2.18 0.68
 -11 5 8 22.89 0.74
 11 5 8 23.48 0.77
 -12 5 8 39.48 1.11
 12 5 8 38.71 1.06
 -13 5 8 12.52 0.87
 13 5 8 11.31 0.86
 -14 5 8 28.38 1.35
 14 5 8 29.86 1.34
 -15 5 8 58.54 1.82
 15 5 8 61.33 2.28
 -16 5 8 2.49 1.35
 16 5 8 4.3 1.49
 -17 5 8 45.26 2.36
 17 5 8 44.2 2.17
 0 6 8 6.37 0.39
 -1 6 8 58.14 1.09
 1 6 8 58.33 1.1
 -2 6 8 302.71 5.43
 2 6 8 306.14 5.68
 -3 6 8 18.13 0.7
 3 6 8 17.73 0.75
 -4 6 8 76.11 1.67
 4 6 8 76.01 1.61
 -5 6 8 19.35 0.87
 5 6 8 20.07 0.87
 -6 6 8 149.24 3.09
 6 6 8 141.9 2.77
 -7 6 8 144.89 2.78
 7 6 8 145.76 2.83
 -8 6 8 43.43 1.36
 8 6 8 43.91 1.25
 -9 6 8 41.87 1.23
 9 6 8 45.38 1.23
 -10 6 8 5.17 0.86
 10 6 8 2.68 0.56
 -11 6 8 45.25 1.67
 11 6 8 44.59 1.61
 -12 6 8 68.12 2.03
 12 6 8 67.84 1.94
 -13 6 8 16.81 0.92
 13 6 8 15.82 0.87
 -14 6 8 10.94 1.08
 14 6 8 9.75 1.02
 -15 6 8 11.97 1.27
 15 6 8 14 1.33
 -16 6 8 25.39 1.66
 16 6 8 27.91 1.8
 -17 6 8 68.25 2.66
 17 6 8 64.96 2.61
 0 7 8 1.57 0.29
 -1 7 8 180.9 2.84
 1 7 8 179.55 2.83
 -2 7 8 5.32 0.63
 2 7 8 4.75 0.72
 -3 7 8 162.32 3.04
 3 7 8 163.06 3.13
 -4 7 8 46.23 1.21
 4 7 8 46.17 1.27
 -5 7 8 10.31 0.69
 5 7 8 11.2 0.72
 -6 7 8 66.84 1.56
 6 7 8 68.16 1.63
 -7 7 8 4.38 0.66
 7 7 8 6.03 0.64
 -8 7 8 12.85 0.82
 8 7 8 13.15 0.78
 -9 7 8 62.56 1.66
 9 7 8 60.54 1.61
 -10 7 8 236.55 5.34
 10 7 8 226.92 5.12
 -11 7 8 67.04 2.24
 11 7 8 65.84 2.29
 -12 7 8 57.77 2.29
 12 7 8 57.23 2.14
 -13 7 8 2.18 1.3
 13 7 8 4.47 1.55
 -14 7 8 7.71 1.51
 14 7 8 4.95 1.49
 -15 7 8 16.6 2.14
 15 7 8 11.56 1.96
 -16 7 8 89.37 3.92
 16 7 8 88.05 3.68
 -17 7 8 49.19 3.56
 17 7 8 39.28 5.19
 0 8 8 15.02 0.54
 -1 8 8 69.9 1.36
 1 8 8 72.05 1.32
 -2 8 8 71.4 1.43
 2 8 8 73.99 1.59
 -3 8 8 78.57 1.67
 3 8 8 81.93 1.79
 -4 8 8 133.5 2.63
 4 8 8 135.89 2.69
 -5 8 8 33.44 1.11
 5 8 8 32.57 1.03
 -6 8 8 35.65 1.14
 6 8 8 33.63 1.11
 -7 8 8 43.13 1.23
 7 8 8 44.26 1.23
 -8 8 8 78.16 1.9
 8 8 8 75.87 1.89
 -9 8 8 30.23 1.28
 9 8 8 26.34 1.12
 -10 8 8 73.52 2.51
 10 8 8 77.15 2.71
 -11 8 8 321.3 8.36
 11 8 8 326.18 8.39
 -12 8 8 46.65 2.23
 12 8 8 45.02 1.93
 -13 8 8 98.14 3.26
 13 8 8 93.68 3.34
 -14 8 8 24.78 2.09
 14 8 8 23.57 2.27
 -15 8 8 7.28 2.03
 15 8 8 5.55 1.88
 -16 8 8 4.53 2.66
 16 8 8 3.35 2.27
 0 9 8 0.72 0.33
 -1 9 8 157.41 2.53
 1 9 8 153.22 2.53
 -2 9 8 118.59 2
 2 9 8 112.59 1.99
 -3 9 8 122.84 2.45
 3 9 8 120.25 2.45
 -4 9 8 119.52 2.36
 4 9 8 116.34 2.34
 -5 9 8 32.21 1.06
 5 9 8 30.5 1.03
 -6 9 8 172.42 3.6
 6 9 8 176.14 3.83
 -7 9 8 117.9 2.63
 7 9 8 126.2 3.06
 -8 9 8 6.25 0.98
 8 9 8 4.5 1.04
 -9 9 8 190.14 4.41
 9 9 8 193.65 4.48
 -10 9 8 35.38 1.75
 10 9 8 33.02 1.59
 -11 9 8 108.32 3.41
 11 9 8 103.36 3.26
 -12 9 8 60.76 2.29
 12 9 8 58.97 2.39
 -13 9 8 2.95 1.89
 13 9 8 3.84 1.99
 -14 9 8 5.58 1.99
 14 9 8 3.99 1.63
 -15 9 8 8.89 2.45
 15 9 8 9.59 2.31
 0 10 8 0.54 0.4
 -1 10 8 15.29 0.63
 1 10 8 13.54 0.61
 -2 10 8 16.54 0.62
 2 10 8 15.57 0.63
 -3 10 8 37.26 1.1
 3 10 8 39.15 1.18
 -4 10 8 41.41 1.31
 4 10 8 40.72 1.22
 -5 10 8 34.45 1.33
 5 10 8 34.86 1.28
 -6 10 8 82.93 2.28
 6 10 8 78.52 2.6
 -7 10 8 41.93 1.59
 7 10 8 38.44 1.54
 -8 10 8 45.77 1.63
 8 10 8 45.34 1.61
 -9 10 8 79.97 2.65
 9 10 8 78.07 2.52
 -10 10 8 76.14 2.73
 10 10 8 75.34 2.68
 -11 10 8 9.45 1.48
 11 10 8 7.84 1.61
 -12 10 8 30.44 2.24
 12 10 8 31.94 2.06
 -13 10 8 7.93 1.66
 13 10 8 5.43 1.69
 -14 10 8 14.56 2.51
 14 10 8 11.77 2.56
 -15 10 8 32.39 3.21
 15 10 8 36.57 3.28
 0 11 8 1.17 0.51
 -1 11 8 0.94 0.38
 1 11 8 1.49 0.52
 -2 11 8 222.03 4.04
 2 11 8 218.55 3.98
 -3 11 8 84.13 1.77
 3 11 8 84.89 1.76
 -4 11 8 128.04 3.21
 4 11 8 128.8 3.16
 -5 11 8 72.91 2.21
 5 11 8 74.76 2.13
 -6 11 8 105.47 2.88
 6 11 8 101.6 2.69
 -7 11 8 153.22 3.87
 7 11 8 152.39 3.64
 -8 11 8 94.28 3.04
 8 11 8 93.81 3
 -9 11 8 54.23 2.15
 9 11 8 53.94 2.17
 -10 11 8 22.37 1.76
 10 11 8 25.96 2.37
 -11 11 8 2.84 1.42
 11 11 8 1.72 1.4
 -12 11 8 30.86 2.21
 12 11 8 32.09 2.31
 -13 11 8 4.26 2.21
 13 11 8 6.84 2.27
 -14 11 8 22.35 2.83
 14 11 8 26.74 2.8
 0 12 8 133.32 2.62
 -1 12 8 15 0.84
 1 12 8 14.94 0.83
 -2 12 8 6.76 0.72
 2 12 8 6.22 0.65
 -3 12 8 41.89 1.11
 3 12 8 40.05 1.05
 -4 12 8 13.08 1.1
 4 12 8 11.68 1.09
 -5 12 8 83.02 2.39
 5 12 8 87.37 2.51
 -6 12 8 23.68 1.55
 6 12 8 21.17 1.31
 -7 12 8 102.96 3.35
 7 12 8 98.01 3.19
 -8 12 8 6.44 1.57
 8 12 8 7.34 2.11
 -9 12 8 23.14 1.75
 9 12 8 23 1.78
 -10 12 8 23.12 1.85
 10 12 8 23.87 2.24
 -11 12 8 70.61 2.95
 11 12 8 72.94 2.91
 -12 12 8 13.13 2.35
 12 12 8 9.99 2.03
 -13 12 8 48.8 3.16
 13 12 8 47.69 3.05
 0 13 8 9.14 0.9
 -1 13 8 36.41 1.19
 1 13 8 34.92 1.13
 -2 13 8 97.02 2.14
 2 13 8 94.96 2.04
 -3 13 8 30.11 1.07
 3 13 8 27.52 1.03
 -4 13 8 140.34 3.06
 4 13 8 135.37 3.05
 -5 13 8 83.04 2.58
 5 13 8 82.93 2.48
 -6 13 8 2.17 1.37
 6 13 8 1.43 1.25
 -7 13 8 74.37 2.65
 7 13 8 80.13 3.01
 -8 13 8 15.87 1.95
 8 13 8 18.23 1.96
 -9 13 8 13.99 1.78
 9 13 8 19.13 2.46
 -10 13 8 89.84 3.28
 10 13 8 98.28 3.53
 -11 13 8 0.29 2.14
 11 13 8 4.69 2.42
 -12 13 8 147.18 5.09
 12 13 8 141.32 5.08
 0 14 8 10.35 1.02
 -1 14 8 34.56 1.33
 1 14 8 34.89 1.39
 -2 14 8 38.87 1.52
 2 14 8 35.6 1.35
 -3 14 8 16.28 1.12
 3 14 8 15.61 1.11
 -4 14 8 0.45 0.84
 4 14 8 1.66 0.74
 -5 14 8 30.42 1.82
 5 14 8 32.62 2
 -6 14 8 20.35 2.12
 6 14 8 14.96 2.23
 -7 14 8 80.42 3.12
 7 14 8 83.44 3.41
 -8 14 8 9.11 1.95
 8 14 8 10.62 2.06
 -9 14 8 52.75 3.07
 9 14 8 49.56 2.87
 -10 14 8 56.8 3.11
 10 14 8 59.52 3.41
 -11 14 8 33.4 3.19
 11 14 8 28.42 4.53
 0 15 8 6.46 1.36
 -1 15 8 19.5 1.44
 1 15 8 20.33 1.32
 -2 15 8 27.8 1.55
 2 15 8 24.47 1.47
 -3 15 8 20.39 1.54
 3 15 8 17.28 1.3
 -4 15 8 121.37 2.93
 4 15 8 120.24 2.94
 -5 15 8 7.17 1.7
 5 15 8 6.42 1.87
 -6 15 8 107.83 3.56
 6 15 8 105.65 3.64
 -7 15 8 32.8 2.59
 7 15 8 34.26 2.62
 -8 15 8 51.8 2.97
 8 15 8 47.13 2.7
 -9 15 8 32.16 3.71
 9 15 8 33.22 3.13
 0 16 8 4.8 1.47
 -1 16 8 73.23 2.32
 1 16 8 76.11 2.41
 -2 16 8 32.16 1.84
 2 16 8 37.2 1.94
 -3 16 8 112.21 3.3
 3 16 8 103.51 3
 -4 16 8 5.44 1.56
 4 16 8 3.34 1.43
 -5 16 8 16.65 2.52
 5 16 8 18.12 2.61
 -6 16 8 23.67 3.04
 6 16 8 20.29 2.78
 -7 16 8 28.43 2.89
 7 16 8 37.24 3.23
 0 17 8 31.26 2.23
 -1 17 8 3.39 1.67
 1 17 8 1.98 1.95
 -2 17 8 77.7 3.1
 2 17 8 73.73 2.86
 -3 17 8 18.62 2.97
 3 17 8 19.75 2.54
 -4 17 8 124.71 5.17
 4 17 8 117.91 6.36
 0 0 9 0.14 0.29
 1 0 9 173.89 2.75
 2 0 9 7.64 0.44
 3 0 9 108.71 1.95
 4 0 9 120.01 1.98
 5 0 9 5.9 0.42
 6 0 9 161.46 2.62
 7 0 9 1.63 0.34
 8 0 9 108.45 1.85
 9 0 9 0.87 0.47
 10 0 9 228.52 3.65
 11 0 9 60.39 1.43
 12 0 9 30.35 1.01
 13 0 9 2.07 0.63
 14 0 9 193.43 3.64
 15 0 9 47.37 1.64
 16 0 9 22.24 1.54
 17 0 9 1 1.53
 18 0 9 3.67 2.46
 0 1 9 781.93 11.77
 -1 1 9 364.61 5.56
 1 1 9 368.87 5.62
 -2 1 9 78.09 1.38
 2 1 9 77.17 1.35
 -3 1 9 50.31 1
 3 1 9 48.91 0.96
 -4 1 9 14.49 0.49
 4 1 9 13.08 0.48
 -5 1 9 28.14 0.68
 5 1 9 28.74 0.69
 -6 1 9 35.15 0.79
 6 1 9 34.84 0.78
 -7 1 9 119.18 2
 7 1 9 116.71 2.02
 -8 1 9 74.92 1.38
 8 1 9 75.31 1.41
 -9 1 9 69.03 1.33
 9 1 9 71.03 1.49
 -10 1 9 23.22 0.78
 10 1 9 23.37 0.76
 -11 1 9 32.81 1
 11 1 9 31.32 0.93
 -12 1 9 54.54 1.38
 12 1 9 54.87 1.42
 -13 1 9 57.06 1.49
 13 1 9 57.62 1.51
 -14 1 9 6.85 0.86
 14 1 9 7.66 0.8
 -15 1 9 31.31 1.32
 15 1 9 32.52 1.47
 -16 1 9 48.62 1.71
 16 1 9 51.88 1.83
 -17 1 9 45.23 2.08
 17 1 9 43.69 2.33
 -18 1 9 3.45 2.62
 18 1 9 3.99 2.89
 0 2 9 145.83 2.32
 -1 2 9 61.08 1.15
 1 2 9 62.58 1.14
 -2 2 9 235.46 3.66
 2 2 9 233.26 3.63
 -3 2 9 827.8 12.41
 3 2 9 835.54 12.52
 -4 2 9 200.54 3.13
 4 2 9 197.45 3.1
 -5 2 9 279.57 4.33
 5 2 9 274.58 4.24
 -6 2 9 36.24 0.78
 6 2 9 38.91 0.83
 -7 2 9 11.57 0.51
 7 2 9 11.17 0.48
 -8 2 9 68.22 1.27
 8 2 9 68.34 1.27
 -9 2 9 38.92 0.91
 9 2 9 38.85 0.91
 -10 2 9 79.76 1.56
 10 2 9 78.6 1.45
 -11 2 9 297.56 5.75
 11 2 9 290.02 5.2
 -12 2 9 23.13 0.95
 12 2 9 26.06 0.98
 -13 2 9 41.75 1.36
 13 2 9 41.47 1.29
 -14 2 9 71.02 1.73
 14 2 9 72.88 1.91
 -15 2 9 4.31 1.05
 15 2 9 4.31 1.03
 -16 2 9 25.99 1.7
 16 2 9 28.33 1.69
 -17 2 9 34.13 2.07
 17 2 9 34.19 1.99
 -18 2 9 29.36 3.01
 18 2 9 31.14 3.22
 0 3 9 2.86 0.33
 -1 3 9 215.92 3.37
 1 3 9 215.82 3.35
 -2 3 9 358.75 5.49
 2 3 9 351.46 5.38
 -3 3 9 274.41 4.92
 3 3 9 275.65 4.95
 -4 3 9 272.44 4.92
 4 3 9 269.76 4.85
 -5 3 9 38.03 1.06
 5 3 9 40.04 1.08
 -6 3 9 66.05 1.47
 6 3 9 65.17 1.46
 -7 3 9 36.77 1.04
 7 3 9 37.87 1.03
 -8 3 9 18.22 0.86
 8 3 9 15.38 0.83
 -9 3 9 223.76 3.51
 9 3 9 222.44 3.51
 -10 3 9 121.53 2.19
 10 3 9 123.86 2.21
 -11 3 9 45.86 1.21
 11 3 9 47.56 1.22
 -12 3 9 31.24 1.05
 12 3 9 33.17 1.02
 -13 3 9 54.59 1.53
 13 3 9 58.56 1.48
 -14 3 9 4.81 0.9
 14 3 9 2.9 0.88
 -15 3 9 100.15 2.52
 15 3 9 103.09 2.66
 -16 3 9 23.09 1.74
 16 3 9 23.03 1.8
 -17 3 9 42.97 2.09
 17 3 9 41.45 2.08
 0 4 9 85.49 1.45
 -1 4 9 86.4 1.55
 1 4 9 86.01 1.72
 -2 4 9 88.99 1.84
 2 4 9 86.74 1.8
 -3 4 9 146.42 2.78
 3 4 9 145.68 2.73
 -4 4 9 74.25 1.6
 4 4 9 76.53 1.66
 -5 4 9 27.39 0.91
 5 4 9 26.94 0.97
 -6 4 9 78.52 1.72
 6 4 9 79.16 1.89
 -7 4 9 37.02 1.05
 7 4 9 38.63 1.09
 -8 4 9 79.13 1.74
 8 4 9 81.03 1.82
 -9 4 9 170.27 3.26
 9 4 9 169.29 3.26
 -10 4 9 22.4 1.03
 10 4 9 21.88 1.01
 -11 4 9 109.76 2.5
 11 4 9 113.41 2.83
 -12 4 9 43.08 1.14
 12 4 9 46.75 1.24
 -13 4 9 117.56 2.4
 13 4 9 115.54 2.36
 -14 4 9 6.5 1.1
 14 4 9 5.9 1.03
 -15 4 9 12.32 1.29
 15 4 9 13.77 1.34
 -16 4 9 73.56 2.22
 16 4 9 77.58 2.43
 -17 4 9 59.42 2.43
 17 4 9 60.01 2.3
 0 5 9 8.22 0.45
 -1 5 9 50.83 0.98
 1 5 9 52.04 0.99
 -2 5 9 0.63 0.34
 2 5 9 1.55 0.43
 -3 5 9 174.17 3.55
 3 5 9 174.83 3.42
 -4 5 9 242.21 4.42
 4 5 9 245.66 4.49
 -5 5 9 355.37 6.33
 5 5 9 367.23 6.56
 -6 5 9 57.4 1.42
 6 5 9 54.86 1.42
 -7 5 9 173.6 3.28
 7 5 9 174.06 3.29
 -8 5 9 10.04 0.76
 8 5 9 10.01 0.74
 -9 5 9 30.66 1.18
 9 5 9 30.6 1.14
 -10 5 9 172.28 3.61
 10 5 9 175.04 3.64
 -11 5 9 69.85 2.11
 11 5 9 67.49 1.98
 -12 5 9 50.55 1.68
 12 5 9 45.63 1.63
 -13 5 9 59.76 2.46
 13 5 9 58.16 2.41
 -14 5 9 18.85 1.16
 14 5 9 19.76 1.2
 -15 5 9 28.45 1.54
 15 5 9 29.14 1.52
 -16 5 9 4.61 1.44
 16 5 9 2.25 1.44
 -17 5 9 11.95 2.14
 17 5 9 9.2 1.94
 0 6 9 0.7 0.27
 -1 6 9 24.24 0.63
 1 6 9 23.88 0.61
 -2 6 9 77.56 1.66
 2 6 9 76.94 1.81
 -3 6 9 184.15 3.43
 3 6 9 184.32 3.43
 -4 6 9 147.13 2.84
 4 6 9 147.24 2.93
 -5 6 9 457.44 8.08
 5 6 9 447.44 7.92
 -6 6 9 103.89 2.13
 6 6 9 108.2 2.2
 -7 6 9 139.65 2.7
 7 6 9 135.03 2.66
 -8 6 9 16.03 0.81
 8 6 9 15.56 0.77
 -9 6 9 90.49 2.17
 9 6 9 91.62 2.12
 -10 6 9 30.5 1.21
 10 6 9 30.71 1.2
 -11 6 9 82.28 2.37
 11 6 9 82.74 2.37
 -12 6 9 14.37 1.4
 12 6 9 13.07 1.24
 -13 6 9 50.44 2.09
 13 6 9 47.27 2.2
 -14 6 9 17.82 1.78
 14 6 9 19.33 1.97
 -15 6 9 21.5 2.08
 15 6 9 21.59 2.57
 -16 6 9 25.5 2.66
 16 6 9 22.58 2.57
 0 7 9 219.51 3.45
 -1 7 9 136.69 2.21
 1 7 9 137.49 2.24
 -2 7 9 139.05 2.68
 2 7 9 138.99 2.71
 -3 7 9 131.18 2.55
 3 7 9 130.08 2.58
 -4 7 9 46.78 1.27
 4 7 9 43.9 1.18
 -5 7 9 85.52 1.88
 5 7 9 80.58 1.81
 -6 7 9 72.08 1.9
 6 7 9 74.8 1.77
 -7 7 9 5.47 0.66
 7 7 9 5.84 0.72
 -8 7 9 1.35 0.55
 8 7 9 2.72 0.73
 -9 7 9 1.79 0.73
 9 7 9 1.23 0.69
 -10 7 9 7.89 1.1
 10 7 9 5.12 1.02
 -11 7 9 61.22 2.71
 11 7 9 66.09 2.25
 -12 7 9 221.84 6.01
 12 7 9 234.09 6.19
 -13 7 9 52.31 2.32
 13 7 9 53.88 2.41
 -14 7 9 10.26 1.83
 14 7 9 16.31 2.02
 -15 7 9 6.43 2.1
 15 7 9 9.24 2.22
 -16 7 9 0.59 2.3
 16 7 9 0.45 2.01
 0 8 9 473.28 7.17
 -1 8 9 113.32 1.93
 1 8 9 112.71 2.09
 -2 8 9 72.98 1.68
 2 8 9 70.65 1.59
 -3 8 9 30.61 0.97
 3 8 9 30.35 1.01
 -4 8 9 16.76 0.9
 4 8 9 14.24 0.83
 -5 8 9 56.65 1.38
 5 8 9 59.84 1.64
 -6 8 9 14.32 0.97
 6 8 9 13.91 0.82
 -7 8 9 21.4 1.04
 7 8 9 22.18 1.1
 -8 8 9 15.89 0.98
 8 8 9 16.74 0.96
 -9 8 9 77.16 2.22
 9 8 9 75.49 2.16
 -10 8 9 6.28 1.3
 10 8 9 2.01 1.14
 -11 8 9 225.14 5.98
 11 8 9 222.18 5.94
 -12 8 9 2.95 1.24
 12 8 9 3.23 1.35
 -13 8 9 79.47 2.94
 13 8 9 81.96 3.19
 -14 8 9 26.47 2.23
 14 8 9 27.38 2.43
 -15 8 9 61.49 3.16
 15 8 9 60.33 3.22
 -16 8 9 17.85 4.18
 16 8 9 2.58 4.06
 0 9 9 188.77 3.06
 -1 9 9 6.58 0.52
 1 9 9 6.83 0.48
 -2 9 9 414.57 7.37
 2 9 9 415.38 7.34
 -3 9 9 3.5 0.61
 3 9 9 2.07 0.59
 -4 9 9 250.53 5
 4 9 9 242 4.83
 -5 9 9 14.27 0.92
 5 9 9 12.91 0.9
 -6 9 9 2.91 0.8
 6 9 9 1.79 0.8
 -7 9 9 73.78 2.08
 7 9 9 73.37 2.03
 -8 9 9 66.14 1.96
 8 9 9 67.92 2.01
 -9 9 9 21.46 1.47
 9 9 9 21.51 1.38
 -10 9 9 32.6 1.85
 10 9 9 33.48 1.89
 -11 9 9 15.01 1.45
 11 9 9 13.64 1.63
 -12 9 9 66.93 2.6
 12 9 9 66.89 2.86
 -13 9 9 2.04 1.45
 13 9 9 2.2 1.6
 -14 9 9 23.72 2.26
 14 9 9 27.78 2.67
 -15 9 9 70.7 3.86
 15 9 9 71.98 3.15
 0 10 9 0.35 0.39
 -1 10 9 54.73 1.25
 1 10 9 55.99 1.44
 -2 10 9 44.26 1.46
 2 10 9 41.94 1.43
 -3 10 9 268.71 6.01
 3 10 9 263.49 5.81
 -4 10 9 29.16 1.26
 4 10 9 27.59 1.25
 -5 10 9 122.29 3.6
 5 10 9 118.82 3
 -6 10 9 32.89 1.43
 6 10 9 33.53 1.43
 -7 10 9 13.1 1.13
 7 10 9 15.19 1.28
 -8 10 9 63.82 2.05
 8 10 9 67.47 2.01
 -9 10 9 20.94 1.47
 9 10 9 19.82 1.59
 -10 10 9 69.92 2.49
 10 10 9 67.09 2.94
 -11 10 9 22.7 1.84
 11 10 9 20.03 1.93
 -12 10 9 93.16 3.33
 12 10 9 87.47 3.34
 -13 10 9 14.56 2.25
 13 10 9 17.44 2.26
 -14 10 9 25.74 2.58
 14 10 9 25.05 2.41
 0 11 9 62.31 1.51
 -1 11 9 29.45 0.96
 1 11 9 28.94 0.9
 -2 11 9 26.77 0.83
 2 11 9 23.41 0.76
 -3 11 9 51.79 1.93
 3 11 9 50.36 1.61
 -4 11 9 193.51 4.7
 4 11 9 185.38 4.34
 -5 11 9 1.68 0.78
 5 11 9 1.04 1.01
 -6 11 9 57.98 2
 6 11 9 54.87 1.8
 -7 11 9 86.02 2.57
 7 11 9 85.22 2.41
 -8 11 9 55.55 2.13
 8 11 9 61.77 2.42
 -9 11 9 77.43 2.75
 9 11 9 74.43 2.79
 -10 11 9 5.24 1.56
 10 11 9 1.01 1.52
 -11 11 9 14.92 2.25
 11 11 9 13.05 2.39
 -12 11 9 78.69 3.34
 12 11 9 81.92 3.28
 -13 11 9 40.26 2.91
 13 11 9 46.14 3.35
 0 12 9 0.44 0.62
 -1 12 9 21.77 1.02
 1 12 9 19.94 0.9
 -2 12 9 13.33 0.8
 2 12 9 11.71 0.8
 -3 12 9 230.5 5.29
 3 12 9 215.49 5.8
 -4 12 9 39.53 1.5
 4 12 9 41.86 1.5
 -5 12 9 17.84 1.4
 5 12 9 14.04 1.29
 -6 12 9 43.86 1.96
 6 12 9 38.97 1.7
 -7 12 9 62.68 2.47
 7 12 9 60.56 2.53
 -8 12 9 95.77 3.15
 8 12 9 94.11 3.21
 -9 12 9 23.94 1.92
 9 12 9 24.31 1.95
 -10 12 9 13.8 1.87
 10 12 9 19.93 2.27
 -11 12 9 71.9 3.38
 11 12 9 68.57 3.01
 -12 12 9 27.15 2.55
 12 12 9 27.27 2.38
 0 13 9 11.68 0.98
 -1 13 9 16.27 1.03
 1 13 9 16.78 0.96
 -2 13 9 6.51 0.79
 2 13 9 9.33 0.88
 -3 13 9 17.46 1.51
 3 13 9 12.69 1.5
 -4 13 9 125.56 3.32
 4 13 9 127.5 3.81
 -5 13 9 69.06 2.51
 5 13 9 70.12 2.46
 -6 13 9 42.1 2.18
 6 13 9 38.45 2.18
 -7 13 9 12.32 1.52
 7 13 9 9.4 1.64
 -8 13 9 45.87 2.42
 8 13 9 44.33 2.67
 -9 13 9 2.11 1.83
 9 13 9 1.91 2.07
 -10 13 9 36.61 2.99
 10 13 9 38.2 2.68
 -11 13 9 14.33 2.39
 11 13 9 15.74 2.51
 0 14 9 17.48 1.29
 -1 14 9 36.11 1.44
 1 14 9 33.76 1.28
 -2 14 9 1.37 0.94
 2 14 9 1.05 1.04
 -3 14 9 22.09 1.78
 3 14 9 23.38 1.92
 -4 14 9 68.23 2.74
 4 14 9 75.12 2.62
 -5 14 9 3.35 1.86
 5 14 9 8.57 2.02
 -6 14 9 36.84 2.27
 6 14 9 37.39 2.78
 -7 14 9 12.23 1.98
 7 14 9 15.66 2.62
 -8 14 9 16.96 2.87
 8 14 9 9.89 2.29
 -9 14 9 26.98 2.75
 9 14 9 25.73 2.54
 -10 14 9 14.45 2.79
 10 14 9 16.77 2.91
 0 15 9 31.79 1.65
 -1 15 9 38.64 1.6
 1 15 9 39.88 1.8
 -2 15 9 14.42 1.36
 2 15 9 15.45 1.4
 -3 15 9 46.25 2.38
 3 15 9 46.58 2.22
 -4 15 9 4.74 1.86
 4 15 9 7.68 2.03
 -5 15 9 2.04 2.03
 5 15 9 1.55 1.86
 -6 15 9 82.08 3.57
 6 15 9 87.8 3.38
 -7 15 9 0.86 2.06
 7 15 9 3.54 1.93
 -8 15 9 14.96 2.79
 8 15 9 16.39 2.56
 0 16 9 4.98 1.83
 -1 16 9 52.23 2.1
 1 16 9 53.1 2.35
 -2 16 9 20.34 1.79
 2 16 9 19.43 1.78
 -3 16 9 27.4 2.6
 3 16 9 29.8 2.76
 -4 16 9 4.9 2.4
 4 16 9 6.16 2.53
 -5 16 9 79.67 3.74
 5 16 9 83.66 4.03
 -6 16 9 9.35 3.02
 6 16 9 13.08 3.72
 0 17 9 25.09 3.56
 -1 17 9 11.14 4.67
 1 17 9 6.36 4.57
 0 0 10 495.09 10.57
 1 0 10 225.36 3.52
 2 0 10 122.87 2.04
 3 0 10 30.18 0.76
 4 0 10 28.07 0.73
 5 0 10 10.05 0.58
 6 0 10 46.35 0.97
 7 0 10 8.18 0.55
 8 0 10 66.76 1.28
 9 0 10 129.8 2.21
 10 0 10 4.7 0.53
 11 0 10 160.08 3.04
 12 0 10 178.89 3.41
 13 0 10 20.02 1.23
 14 0 10 2.09 0.99
 15 0 10 26.96 1.46
 16 0 10 65.18 2.12
 17 0 10 186.01 3.98
 0 1 10 78.87 1.4
 -1 1 10 241.53 3.75
 1 1 10 242.9 3.77
 -2 1 10 113.76 1.89
 2 1 10 112.28 1.89
 -3 1 10 41.32 0.84
 3 1 10 42.72 0.87
 -4 1 10 5.53 0.43
 4 1 10 5.77 0.45
 -5 1 10 139.46 2.28
 5 1 10 135.57 2.24
 -6 1 10 131.07 2.16
 6 1 10 133.78 2.22
 -7 1 10 63.99 1.25
 7 1 10 64.51 1.22
 -8 1 10 39.66 0.97
 8 1 10 39.62 0.96
 -9 1 10 102.47 1.79
 9 1 10 103.25 1.83
 -10 1 10 46.01 1.11
 10 1 10 45.5 1.14
 -11 1 10 62.98 1.48
 11 1 10 63.85 1.53
 -12 1 10 150.81 3.05
 12 1 10 151.41 2.96
 -13 1 10 16.57 1.12
 13 1 10 18.84 1.04
 -14 1 10 3.47 0.92
 14 1 10 3.9 1.07
 -15 1 10 27.01 1.47
 15 1 10 25.74 1.35
 -16 1 10 24.59 1.57
 16 1 10 25.06 1.65
 -17 1 10 9.47 2.23
 17 1 10 12.33 2.02
 0 2 10 0.91 0.26
 -1 2 10 134.01 2.18
 1 2 10 134.79 2.21
 -2 2 10 43.88 0.89
 2 2 10 46.28 0.9
 -3 2 10 302.02 4.65
 3 2 10 301.26 4.63
 -4 2 10 508.84 7.69
 4 2 10 508.03 7.68
 -5 2 10 146.62 2.4
 5 2 10 144.74 2.36
 -6 2 10 329.96 5.04
 6 2 10 329.02 5.03
 -7 2 10 68.18 1.27
 7 2 10 65.57 1.24
 -8 2 10 109.44 1.87
 8 2 10 111.3 1.89
 -9 2 10 5.46 0.51
 9 2 10 4.19 0.5
 -10 2 10 78.58 1.58
 10 2 10 78.18 1.55
 -11 2 10 80.79 1.76
 11 2 10 81.21 1.76
 -12 2 10 5.29 0.77
 12 2 10 6.32 0.72
 -13 2 10 16.29 0.99
 13 2 10 14.68 0.96
 -14 2 10 8.83 1.17
 14 2 10 7.2 1.02
 -15 2 10 26.26 1.39
 15 2 10 28.23 1.45
 -16 2 10 70.75 2.47
 16 2 10 75.25 2.6
 -17 2 10 16.85 2.01
 17 2 10 9.9 1.91
 0 3 10 32.58 0.75
 -1 3 10 209.43 3.3
 1 3 10 209.09 3.28
 -2 3 10 79.94 1.38
 2 3 10 83.04 1.43
 -3 3 10 180.1 3.36
 3 3 10 184.49 3.44
 -4 3 10 186.97 3.48
 4 3 10 188.96 3.52
 -5 3 10 23.37 0.87
 5 3 10 21.86 0.87
 -6 3 10 20.79 0.84
 6 3 10 21.02 0.84
 -7 3 10 71.92 1.69
 7 3 10 72.75 1.7
 -8 3 10 31.12 1.01
 8 3 10 29.83 0.98
 -9 3 10 54.19 1.56
 9 3 10 50.04 1.32
 -10 3 10 34.95 1.22
 10 3 10 34.24 1.22
 -11 3 10 53.36 1.29
 11 3 10 53.1 1.31
 -12 3 10 42.03 1.23
 12 3 10 41.81 1.18
 -13 3 10 31.52 1.14
 13 3 10 30.98 1.19
 -14 3 10 71.57 1.84
 14 3 10 73.04 1.84
 -15 3 10 40.23 1.7
 15 3 10 43.14 1.72
 -16 3 10 1.01 1.6
 16 3 10 0.84 1.39
 -17 3 10 48.24 2.53
 17 3 10 46.65 2.49
 0 4 10 1.44 0.3
 -1 4 10 75.81 1.35
 1 4 10 77.31 1.37
 -2 4 10 71.87 1.61
 2 4 10 70.89 1.55
 -3 4 10 324.85 5.9
 3 4 10 319.22 5.96
 -4 4 10 17.8 0.75
 4 4 10 16.66 0.75
 -5 4 10 20.23 0.84
 5 4 10 19.8 0.89
 -6 4 10 29.9 0.97
 6 4 10 29.68 1.05
 -7 4 10 127.39 2.52
 7 4 10 123.16 2.45
 -8 4 10 152.6 2.96
 8 4 10 151.39 2.97
 -9 4 10 233.4 4.73
 9 4 10 238.13 4.79
 -10 4 10 280.95 5.56
 10 4 10 277.34 5.56
 -11 4 10 64.87 1.91
 11 4 10 63.43 1.9
 -12 4 10 102.47 2.66
 12 4 10 98.32 2.54
 -13 4 10 10.04 1.36
 13 4 10 13.82 1.33
 -14 4 10 108.09 2.55
 14 4 10 104.33 2.98
 -15 4 10 25.72 1.44
 15 4 10 27.47 1.65
 -16 4 10 32.16 1.9
 16 4 10 32.86 2.05
 -17 4 10 27.5 3.32
 17 4 10 35.34 3.58
 0 5 10 27.81 0.69
 -1 5 10 57.65 1.07
 1 5 10 55.7 1.06
 -2 5 10 58.09 1.4
 2 5 10 59.17 1.38
 -3 5 10 154.94 2.96
 3 5 10 157.61 2.99
 -4 5 10 76.98 1.67
 4 5 10 75.38 1.66
 -5 5 10 55.01 1.37
 5 5 10 56.97 1.41
 -6 5 10 100.51 2.06
 6 5 10 99.52 2.1
 -7 5 10 7.2 0.72
 7 5 10 7.54 0.72
 -8 5 10 9.98 0.81
 8 5 10 11.3 0.92
 -9 5 10 126.55 2.8
 9 5 10 130.67 3.25
 -10 5 10 17.49 1.12
 10 5 10 20.03 1.16
 -11 5 10 8.95 1.25
 11 5 10 7.95 1.27
 -12 5 10 24.2 1.37
 12 5 10 20.56 1.26
 -13 5 10 109.69 3.52
 13 5 10 106.75 3.59
 -14 5 10 22.01 1.9
 14 5 10 26.7 1.98
 -15 5 10 3.62 1.63
 15 5 10 3.54 2.1
 -16 5 10 54.38 3.05
 16 5 10 53.38 3.1
 0 6 10 183.47 2.9
 -1 6 10 177.69 2.8
 1 6 10 175.07 2.77
 -2 6 10 109.35 2.19
 2 6 10 110.71 2.2
 -3 6 10 31 0.98
 3 6 10 31.55 1
 -4 6 10 52.66 1.31
 4 6 10 52.13 1.28
 -5 6 10 156.48 3.09
 5 6 10 153.71 2.94
 -6 6 10 85.03 1.89
 6 6 10 85.11 1.85
 -7 6 10 188.56 3.93
 7 6 10 185.4 3.75
 -8 6 10 52.49 1.48
 8 6 10 52.96 1.52
 -9 6 10 136.51 2.99
 9 6 10 135.99 2.94
 -10 6 10 35.34 1.33
 10 6 10 35.27 1.4
 -11 6 10 28.58 1.46
 11 6 10 32.18 1.5
 -12 6 10 47.08 1.96
 12 6 10 50.24 2.09
 -13 6 10 52.26 2.42
 13 6 10 53.95 2.46
 -14 6 10 11.13 1.75
 14 6 10 15.45 2.27
 -15 6 10 34.63 2.46
 15 6 10 31.63 2.65
 -16 6 10 7.02 2.94
 16 6 10 9.78 2.42
 0 7 10 246.39 3.93
 -1 7 10 78.36 1.51
 1 7 10 80.54 1.43
 -2 7 10 17.77 0.81
 2 7 10 18.97 0.8
 -3 7 10 1.56 0.64
 3 7 10 0.67 0.46
 -4 7 10 73.31 1.64
 4 7 10 70.96 1.65
 -5 7 10 34.55 1.16
 5 7 10 35.73 1.15
 -6 7 10 76.66 1.91
 6 7 10 70.49 1.72
 -7 7 10 73.95 1.89
 7 7 10 71.02 1.8
 -8 7 10 35.37 1.23
 8 7 10 35.03 1.24
 -9 7 10 3.19 0.85
 9 7 10 1.92 0.73
 -10 7 10 38.58 1.68
 10 7 10 38.74 1.82
 -11 7 10 42.21 1.96
 11 7 10 38.31 1.83
 -12 7 10 77.96 2.8
 12 7 10 76.88 2.87
 -13 7 10 12.71 1.6
 13 7 10 11.51 2.01
 -14 7 10 27.7 2.02
 14 7 10 36 2.92
 -15 7 10 55.82 3.59
 15 7 10 53.87 3.01
 -16 7 10 29.63 5.74
 0 8 10 5.62 0.46
 -1 8 10 31.4 0.73
 1 8 10 33 0.78
 -2 8 10 246.45 4.5
 2 8 10 239.28 4.41
 -3 8 10 28.39 1.08
 3 8 10 26.41 1.03
 -4 8 10 26.89 0.97
 4 8 10 25.17 0.95
 -5 8 10 138.77 2.97
 5 8 10 142.31 3.04
 -6 8 10 19.89 0.99
 6 8 10 17.57 1.01
 -7 8 10 90.8 2.21
 7 8 10 85.42 2.09
 -8 8 10 7.97 0.87
 8 8 10 8.68 0.92
 -9 8 10 61.38 2.22
 9 8 10 58.38 2.17
 -10 8 10 55.14 2.1
 10 8 10 53.33 2.14
 -11 8 10 94.45 3.1
 11 8 10 90.66 3.17
 -12 8 10 3.99 1.73
 12 8 10 5.3 1.95
 -13 8 10 51.21 2.75
 13 8 10 52.24 2.73
 -14 8 10 26.94 2.58
 14 8 10 30.95 2.51
 -15 8 10 39.26 2.81
 15 8 10 40.9 2.67
 0 9 10 16.75 0.7
 -1 9 10 23.97 0.71
 1 9 10 24.77 0.71
 -2 9 10 56.66 1.52
 2 9 10 54.23 1.42
 -3 9 10 53.07 1.47
 3 9 10 54.99 1.6
 -4 9 10 1.52 0.55
 4 9 10 2.32 0.63
 -5 9 10 49.66 1.57
 5 9 10 50.77 1.69
 -6 9 10 4.7 1.03
 6 9 10 4.96 0.82
 -7 9 10 21.82 1.27
 7 9 10 23.87 1.29
 -8 9 10 76.35 2.27
 8 9 10 73.69 2.23
 -9 9 10 71.64 2.35
 9 9 10 71.53 2.52
 -10 9 10 121.57 3.65
 10 9 10 121.29 3.81
 -11 9 10 45.9 2.24
 11 9 10 45.37 2.27
 -12 9 10 58.68 2.62
 12 9 10 62.2 2.79
 -13 9 10 20.36 2.05
 13 9 10 22.17 2.35
 -14 9 10 40.54 2.78
 14 9 10 42.43 2.86
 0 10 10 1.83 0.59
 -1 10 10 32.03 1.02
 1 10 10 34.81 1.09
 -2 10 10 12.82 1
 2 10 10 12.84 1.12
 -3 10 10 535.99 11.57
 3 10 10 557.41 11.98
 -4 10 10 61.68 1.88
 4 10 10 61.32 1.85
 -5 10 10 93.35 2.51
 5 10 10 94.27 2.57
 -6 10 10 50.15 1.84
 6 10 10 48.92 1.88
 -7 10 10 17.61 1.33
 7 10 10 17.63 1.16
 -8 10 10 55.72 2.17
 8 10 10 54.73 2.05
 -9 10 10 51.46 2.3
 9 10 10 50.51 2.44
 -10 10 10 80.8 2.81
 10 10 10 78.96 3.04
 -11 10 10 27.46 2.11
 11 10 10 30.33 2.18
 -12 10 10 18.41 2.38
 12 10 10 18.73 2.55
 -13 10 10 3.82 2.63
 13 10 10 4.7 2.32
 -14 10 10 11.48 3.18
 14 10 10 3.28 3.42
 0 11 10 36.34 1.04
 -1 11 10 39.51 1.11
 1 11 10 38.49 1.1
 -2 11 10 275.6 6.18
 2 11 10 266.65 5.98
 -3 11 10 97.36 2.5
 3 11 10 100.03 2.7
 -4 11 10 56.17 1.83
 4 11 10 54.78 1.81
 -5 11 10 13.53 1.34
 5 11 10 14 1.23
 -6 11 10 54.78 1.94
 6 11 10 48.95 1.74
 -7 11 10 41.95 1.82
 7 11 10 43.5 1.98
 -8 11 10 61.45 2.54
 8 11 10 65.53 2.88
 -9 11 10 90.74 3.05
 9 11 10 88.9 3.3
 -10 11 10 24.75 2.05
 10 11 10 26.32 2.22
 -11 11 10 2.51 1.68
 11 11 10 2.51 1.7
 -12 11 10 58.15 3.2
 12 11 10 54.52 3.09
 -13 11 10 6.39 2.94
 13 11 10 15.1 2.92
 0 12 10 40.46 1.19
 -1 12 10 18.49 0.93
 1 12 10 20.33 0.93
 -2 12 10 26.56 1.49
 2 12 10 25.14 1.29
 -3 12 10 18.87 1.27
 3 12 10 19.24 1.3
 -4 12 10 1.48 1.12
 4 12 10 1.28 1.07
 -5 12 10 30.58 1.65
 5 12 10 32.95 1.74
 -6 12 10 89.79 2.56
 6 12 10 88.61 2.69
 -7 12 10 5.34 1.83
 7 12 10 3.93 1.83
 -8 12 10 20.84 1.81
 8 12 10 25.77 1.99
 -9 12 10 59.78 2.6
 9 12 10 61.78 3.05
 -10 12 10 22.11 2.27
 10 12 10 22.47 2.21
 -11 12 10 87.42 3.63
 11 12 10 87.24 3.69
 -12 12 10 39.93 3.85
 12 12 10 47.88 4.13
 0 13 10 25.42 1.08
 -1 13 10 113.92 2.41
 1 13 10 110.55 2.38
 -2 13 10 77.58 2.39
 2 13 10 75.75 2.37
 -3 13 10 4.87 1.29
 3 13 10 5.34 1.26
 -4 13 10 66 2.21
 4 13 10 66.6 2.31
 -5 13 10 19.27 1.69
 5 13 10 19.86 2.01
 -6 13 10 102.79 3.47
 6 13 10 100.54 3.55
 -7 13 10 6.95 2.14
 7 13 10 5.32 2.11
 -8 13 10 22.3 2.05
 8 13 10 26.51 2.8
 -9 13 10 9.57 2.35
 9 13 10 11.11 2.42
 -10 13 10 5.91 2.72
 10 13 10 2.66 3.01
 0 14 10 3.27 1.11
 -1 14 10 26.13 1.38
 1 14 10 25.28 1.39
 -2 14 10 41.99 2.17
 2 14 10 42 2.07
 -3 14 10 20.42 1.92
 3 14 10 17.14 1.94
 -4 14 10 18.76 1.78
 4 14 10 19.92 1.97
 -5 14 10 43.49 2.68
 5 14 10 41.87 2.6
 -6 14 10 99.55 3.6
 6 14 10 101.05 4.01
 -7 14 10 3.01 2.5
 7 14 10 3.14 2.15
 -8 14 10 44.88 2.82
 8 14 10 44.15 2.93
 -9 14 10 7.54 2.65
 9 14 10 8.4 2.78
 0 15 10 7.09 1.44
 -1 15 10 103.35 2.77
 1 15 10 98.92 2.51
 -2 15 10 4.22 1.85
 2 15 10 4.32 1.86
 -3 15 10 5.88 1.95
 3 15 10 6.05 1.74
 -4 15 10 11.66 2.25
 4 15 10 12.7 2.22
 -5 15 10 138.42 5.15
 5 15 10 138.38 4.87
 -6 15 10 80.72 3.97
 6 15 10 72.38 3.5
 -7 15 10 27.83 3.2
 7 15 10 37.08 3.35
 0 16 10 20.29 1.89
 -1 16 10 21.29 1.91
 1 16 10 23.23 2.03
 -2 16 10 11.38 2.72
 2 16 10 15.44 2.35
 -3 16 10 127.73 4.56
 3 16 10 136 4.63
 -4 16 10 11.24 2.9
 4 16 10 8.1 2.8
 0 0 11 0.59 0.52
 1 0 11 90.15 1.56
 2 0 11 649.36 10.45
 3 0 11 0.66 0.45
 4 0 11 89.48 1.6
 5 0 11 29.92 0.77
 6 0 11 16.74 0.67
 7 0 11 10.25 0.55
 8 0 11 83.18 1.52
 9 0 11 89.69 1.68
 10 0 11 397.13 7.17
 11 0 11 50.54 1.37
 12 0 11 22.11 1.06
 13 0 11 67.29 1.76
 14 0 11 3.56 1.08
 15 0 11 8.61 1.33
 16 0 11 31.97 1.75
 17 0 11 53.05 3.11
 0 1 11 100.52 1.75
 -1 1 11 364.57 5.6
 1 1 11 358.98 5.61
 -2 1 11 30.66 0.8
 2 1 11 30.57 0.77
 -3 1 11 43.26 0.95
 3 1 11 44.47 0.93
 -4 1 11 18.04 0.63
 4 1 11 18.29 0.64
 -5 1 11 68.57 1.3
 5 1 11 68.11 1.3
 -6 1 11 55.26 1.11
 6 1 11 56.59 1.14
 -7 1 11 46.67 1
 7 1 11 47.38 1.05
 -8 1 11 83.61 1.53
 8 1 11 79.6 1.47
 -9 1 11 32.58 0.86
 9 1 11 33.14 0.88
 -10 1 11 93.31 2
 10 1 11 90.2 1.92
 -11 1 11 46.46 1.34
 11 1 11 46.34 1.31
 -12 1 11 2.04 0.76
 12 1 11 3.47 0.71
 -13 1 11 76.15 1.86
 13 1 11 76.22 1.86
 -14 1 11 35.09 1.49
 14 1 11 35.65 1.54
 -15 1 11 22.57 1.5
 15 1 11 21.99 1.56
 -16 1 11 55.25 2.22
 16 1 11 58.84 2.19
 -17 1 11 23.52 2.55
 17 1 11 23.59 2.67
 0 2 11 341.98 5.26
 -1 2 11 105.29 1.85
 1 2 11 105.06 1.8
 -2 2 11 22.69 0.63
 2 2 11 21.61 0.64
 -3 2 11 135.42 2.24
 3 2 11 134.91 2.23
 -4 2 11 40.88 0.89
 4 2 11 38.8 0.87
 -5 2 11 117.41 1.97
 5 2 11 119.14 1.99
 -6 2 11 80.54 1.46
 6 2 11 79.54 1.45
 -7 2 11 26.48 0.7
 7 2 11 26.32 0.72
 -8 2 11 285.94 4.44
 8 2 11 296.24 4.59
 -9 2 11 43.48 1.01
 9 2 11 44.05 1.02
 -10 2 11 73.29 1.6
 10 2 11 73.56 1.57
 -11 2 11 35.75 1.1
 11 2 11 35.46 1.09
 -12 2 11 18.63 0.93
 12 2 11 20.74 0.98
 -13 2 11 3.22 0.9
 13 2 11 2.09 0.98
 -14 2 11 16.68 1.32
 14 2 11 17.3 1.3
 -15 2 11 20.11 1.44
 15 2 11 19.76 1.51
 -16 2 11 13.31 1.85
 16 2 11 12.64 1.96
 0 3 11 88.95 1.56
 -1 3 11 64.11 1.22
 1 3 11 64.56 1.21
 -2 3 11 64.74 1.19
 2 3 11 62.81 1.16
 -3 3 11 30.98 0.72
 3 3 11 29.46 0.72
 -4 3 11 206.09 4.18
 4 3 11 198.11 3.84
 -5 3 11 3.45 0.69
 5 3 11 1.49 0.46
 -6 3 11 41.55 1.18
 6 3 11 38.74 1.13
 -7 3 11 78.99 1.74
 7 3 11 79.66 1.74
 -8 3 11 175.91 3.42
 8 3 11 178.16 3.36
 -9 3 11 122.71 2.72
 9 3 11 121.94 2.67
 -10 3 11 107.63 2.72
 10 3 11 105.88 2.67
 -11 3 11 21.53 1.1
 11 3 11 23.64 1.29
 -12 3 11 65.48 2.02
 12 3 11 62.96 2.15
 -13 3 11 53.29 1.98
 13 3 11 53.71 2.14
 -14 3 11 13.38 1.08
 14 3 11 12.09 1.09
 -15 3 11 2 1.3
 15 3 11 1.61 1.32
 -16 3 11 15.03 1.83
 16 3 11 14.86 1.64
 0 4 11 59.23 1.13
 -1 4 11 31.92 0.77
 1 4 11 31.78 0.77
 -2 4 11 40.15 0.85
 2 4 11 39.89 0.83
 -3 4 11 85.52 1.81
 3 4 11 83.13 1.77
 -4 4 11 330.34 5.91
 4 4 11 336.94 6
 -5 4 11 268.26 4.87
 5 4 11 265.79 4.84
 -6 4 11 95.1 1.97
 6 4 11 97.72 2.04
 -7 4 11 111.01 2.24
 7 4 11 114.79 2.36
 -8 4 11 117.22 2.6
 8 4 11 113.73 2.51
 -9 4 11 193.1 4
 9 4 11 196.49 4.04
 -10 4 11 282.87 6.36
 10 4 11 280.02 6.24
 -11 4 11 3.45 0.95
 11 4 11 2.92 1.01
 -12 4 11 56.55 1.94
 12 4 11 57.75 1.99
 -13 4 11 16.52 1.44
 13 4 11 15.49 1.57
 -14 4 11 40.51 2.31
 14 4 11 39.32 2.42
 -15 4 11 15.11 2.02
 15 4 11 15.33 2.44
 -16 4 11 23.77 2.65
 16 4 11 19.82 2.44
 0 5 11 0.97 0.33
 -1 5 11 103.75 1.77
 1 5 11 103.43 1.77
 -2 5 11 73.97 1.63
 2 5 11 76.12 1.66
 -3 5 11 4.55 0.83
 3 5 11 2.59 0.58
 -4 5 11 89.23 1.89
 4 5 11 86.84 1.83
 -5 5 11 150.05 2.88
 5 5 11 149.38 3
 -6 5 11 84.07 1.76
 6 5 11 80.43 1.76
 -7 5 11 51.48 1.48
 7 5 11 53.94 1.56
 -8 5 11 2.42 0.71
 8 5 11 2.3 0.78
 -9 5 11 13.07 0.88
 9 5 11 13.64 1.02
 -10 5 11 25.55 1.2
 10 5 11 23.44 1.25
 -11 5 11 52.7 1.77
 11 5 11 50.23 1.83
 -12 5 11 2.88 1.45
 12 5 11 1.3 1.45
 -13 5 11 26.6 1.85
 13 5 11 25.43 2.1
 -14 5 11 27.51 2.67
 14 5 11 26.94 2.53
 -15 5 11 4.56 1.95
 15 5 11 2.05 2.05
 -16 5 11 6.88 2.65
 16 5 11 11.46 2.63
 0 6 11 11.05 0.51
 -1 6 11 67.68 1.24
 1 6 11 69.45 1.27
 -2 6 11 204.02 3.79
 2 6 11 197.74 3.7
 -3 6 11 62.19 1.48
 3 6 11 58.71 1.46
 -4 6 11 297.09 5.33
 4 6 11 304.38 5.46
 -5 6 11 154.09 2.96
 5 6 11 152.7 2.95
 -6 6 11 35.77 1.25
 6 6 11 38.4 1.28
 -7 6 11 24.33 1.08
 7 6 11 23.89 1.15
 -8 6 11 68.31 1.79
 8 6 11 64.58 1.72
 -9 6 11 12.1 1.08
 9 6 11 14.44 0.94
 -10 6 11 25.11 1.26
 10 6 11 24.37 1.44
 -11 6 11 56.58 2.19
 11 6 11 57.87 2.11
 -12 6 11 22.68 1.71
 12 6 11 19.13 1.79
 -13 6 11 33.17 2.06
 13 6 11 33.58 2.42
 -14 6 11 45.78 2.54
 14 6 11 46.54 2.46
 -15 6 11 11.36 2.64
 15 6 11 17.2 2.43
 0 7 11 63.87 1.18
 -1 7 11 32.92 1.05
 1 7 11 31.16 1.05
 -2 7 11 29 0.97
 2 7 11 27.12 0.95
 -3 7 11 35.84 1.06
 3 7 11 32.39 1.01
 -4 7 11 61.68 1.53
 4 7 11 61.46 1.51
 -5 7 11 71.66 1.85
 5 7 11 68.6 1.77
 -6 7 11 19.53 1.03
 6 7 11 18.98 1
 -7 7 11 16.64 1.02
 7 7 11 18.16 1.08
 -8 7 11 62.43 1.7
 8 7 11 67.33 1.83
 -9 7 11 96.76 3.01
 9 7 11 94.93 3.01
 -10 7 11 20.49 1.55
 10 7 11 20.97 1.68
 -11 7 11 15.78 1.56
 11 7 11 15.65 1.62
 -12 7 11 32.55 1.95
 12 7 11 29.68 2.05
 -13 7 11 32.57 2.42
 13 7 11 28.75 2.52
 -14 7 11 53.54 3.27
 14 7 11 54.51 3.06
 -15 7 11 19.68 2.94
 15 7 11 19.52 2.78
 0 8 11 0.77 0.36
 -1 8 11 31.51 1.01
 1 8 11 29.42 1.01
 -2 8 11 155.01 3.17
 2 8 11 151.2 2.93
 -3 8 11 127.74 2.76
 3 8 11 133.08 2.87
 -4 8 11 108.17 2.77
 4 8 11 105.75 2.49
 -5 8 11 90.51 2.17
 5 8 11 91.04 2.19
 -6 8 11 15.71 1.03
 6 8 11 14.18 1.04
 -7 8 11 155.6 3.66
 7 8 11 155.71 3.68
 -8 8 11 64 1.97
 8 8 11 64.39 1.98
 -9 8 11 47.46 1.98
 9 8 11 46.77 2
 -10 8 11 7.8 1.55
 10 8 11 4.07 1.23
 -11 8 11 95.8 3.33
 11 8 11 89.59 3.21
 -12 8 11 119.83 3.74
 12 8 11 123.85 4.16
 -13 8 11 5.02 1.79
 13 8 11 3.92 2.16
 -14 8 11 32.84 2.89
 14 8 11 31.32 2.71
 0 9 11 23.14 0.79
 -1 9 11 147.83 3.53
 1 9 11 149.76 3.59
 -2 9 11 36.97 1.41
 2 9 11 32.26 1.75
 -3 9 11 84.87 2.26
 3 9 11 79.98 2.47
 -4 9 11 57.02 1.81
 4 9 11 54.26 1.72
 -5 9 11 89.71 2.47
 5 9 11 85.09 2.31
 -6 9 11 147.59 3.6
 6 9 11 148.92 3.64
 -7 9 11 25.15 1.33
 7 9 11 25.76 1.44
 -8 9 11 7.99 1.29
 8 9 11 6.79 1.2
 -9 9 11 32.85 1.83
 9 9 11 32.54 2.04
 -10 9 11 13.82 1.7
 10 9 11 13.89 1.87
 -11 9 11 54.59 2.47
 11 9 11 55.09 2.58
 -12 9 11 16.27 2.04
 12 9 11 16.87 2.37
 -13 9 11 59.71 3.19
 13 9 11 61 3.36
 -14 9 11 10.76 2.99
 14 9 11 20.51 3.78
 0 10 11 37.07 1
 -1 10 11 163.71 3.86
 1 10 11 161.58 3.78
 -2 10 11 49.53 1.66
 2 10 11 46.94 1.69
 -3 10 11 27.78 1.35
 3 10 11 28.13 1.43
 -4 10 11 140.02 3.44
 4 10 11 139 3.41
 -5 10 11 23.78 1.4
 5 10 11 20.35 1.37
 -6 10 11 24.75 1.41
 6 10 11 24.39 1.33
 -7 10 11 47.41 1.73
 7 10 11 45.64 1.73
 -8 10 11 7.6 1.5
 8 10 11 5.6 1.76
 -9 10 11 15.79 1.96
 9 10 11 12.01 1.78
 -10 10 11 143.57 4.24
 10 10 11 151.56 4.76
 -11 10 11 7.65 2.12
 11 10 11 4.43 1.91
 -12 10 11 29.33 2.96
 12 10 11 23.06 2.53
 -13 10 11 5.23 2.44
 13 10 11 8.12 2.51
 0 11 11 29.64 1.02
 -1 11 11 69.39 2.02
 1 11 11 69.03 1.96
 -2 11 11 30.75 1.33
 2 11 11 31.41 1.38
 -3 11 11 26.73 1.26
 3 11 11 25.17 1.34
 -4 11 11 0.38 1.08
 4 11 11 0.95 1.09
 -5 11 11 17.11 1.49
 5 11 11 18.36 1.38
 -6 11 11 116.45 3.13
 6 11 11 115.62 3.18
 -7 11 11 11.28 1.72
 7 11 11 9.78 1.88
 -8 11 11 8 1.49
 8 11 11 5.88 1.74
 -9 11 11 21.28 1.89
 9 11 11 22.54 2.16
 -10 11 11 4.97 1.92
 10 11 11 2.29 1.77
 -11 11 11 23.75 2.57
 11 11 11 23.86 2.33
 -12 11 11 66.37 3.32
 12 11 11 72.07 3.43
 0 12 11 1.53 0.78
 -1 12 11 29.32 1.33
 1 12 11 28.59 1.49
 -2 12 11 13.14 1.3
 2 12 11 11.59 1.38
 -3 12 11 51.58 1.88
 3 12 11 49.05 1.92
 -4 12 11 55.7 2.05
 4 12 11 55.52 2.18
 -5 12 11 71.96 2.36
 5 12 11 70.97 2.44
 -6 12 11 23.28 1.87
 6 12 11 22.06 1.75
 -7 12 11 16.68 1.84
 7 12 11 19.51 2.26
 -8 12 11 21.24 2.16
 8 12 11 19.89 2.36
 -9 12 11 43.37 2.4
 9 12 11 42.98 2.68
 -10 12 11 37.61 2.81
 10 12 11 39.33 2.81
 -11 12 11 3.44 2.92
 11 12 11 7.32 2.95
 0 13 11 30.08 1.37
 -1 13 11 8.99 1.42
 1 13 11 6.04 1.29
 -2 13 11 121.88 3.33
 2 13 11 120.84 3.32
 -3 13 11 93.25 2.76
 3 13 11 92.4 2.9
 -4 13 11 12.82 1.58
 4 13 11 11.62 1.77
 -5 13 11 15.04 1.71
 5 13 11 15.43 1.76
 -6 13 11 102.56 3.55
 6 13 11 95.38 3.85
 -7 13 11 33.24 2.57
 7 13 11 35.25 2.76
 -8 13 11 53.05 3.09
 8 13 11 49.71 2.7
 -9 13 11 3.61 2.43
 9 13 11 6.05 2.47
 -10 13 11 5.53 5.06
 0 14 11 29.36 1.43
 -1 14 11 18.81 1.81
 1 14 11 23.08 1.94
 -2 14 11 4.33 1.83
 2 14 11 5.77 1.81
 -3 14 11 4.4 1.83
 3 14 11 5.49 1.79
 -4 14 11 127.48 3.85
 4 14 11 124.15 3.94
 -5 14 11 32.37 2.9
 5 14 11 29.4 2.67
 -6 14 11 0.91 2.44
 6 14 11 0.8 2.22
 -7 14 11 30.47 2.68
 7 14 11 29.86 2.46
 -8 14 11 17.76 3.39
 8 14 11 22.19 3.19
 0 15 11 10.71 1.68
 -1 15 11 7.68 2.2
 1 15 11 5.46 2.4
 -2 15 11 2.14 1.95
 2 15 11 5.43 2.16
 -3 15 11 112.55 3.68
 3 15 11 114.09 3.48
 -4 15 11 42.89 2.97
 4 15 11 43.09 2.9
 -5 15 11 46.64 3.21
 5 15 11 50.52 3.12
 -6 15 11 28.75 3.79
 6 15 11 20.32 3.74
 0 16 11 0 2.51
 1 16 11 7.62 4.85
 0 0 12 4.73 0.66
 1 0 12 21.15 0.67
 2 0 12 122.37 2.06
 3 0 12 7.04 0.52
 4 0 12 129.45 2.19
 5 0 12 6.79 0.57
 6 0 12 50.91 1.09
 7 0 12 15.96 0.65
 8 0 12 30.02 0.94
 9 0 12 178.85 3.39
 10 0 12 140.48 2.75
 11 0 12 429.32 7.62
 12 0 12 27.13 1.26
 13 0 12 73.03 1.96
 14 0 12 19.62 1.58
 15 0 12 1.45 1.67
 16 0 12 18.73 1.96
 0 1 12 1.12 0.4
 -1 1 12 38.24 0.91
 1 1 12 36.65 0.9
 -2 1 12 5.61 0.52
 2 1 12 5.52 0.49
 -3 1 12 363.83 5.59
 3 1 12 357.68 5.48
 -4 1 12 25.05 0.72
 4 1 12 26.08 0.75
 -5 1 12 2.09 0.42
 5 1 12 1.18 0.37
 -6 1 12 46.82 1.02
 6 1 12 50.04 1.07
 -7 1 12 126.46 2.15
 7 1 12 122.76 2.07
 -8 1 12 35.81 0.88
 8 1 12 38.73 0.95
 -9 1 12 40.88 1.08
 9 1 12 40.9 1.02
 -10 1 12 13.29 0.82
 10 1 12 14.7 0.84
 -11 1 12 5.99 0.86
 11 1 12 7.38 0.86
 -12 1 12 83.72 1.98
 12 1 12 83.38 2.02
 -13 1 12 49.08 1.68
 13 1 12 47.13 1.56
 -14 1 12 29.53 1.55
 14 1 12 31.98 1.44
 -15 1 12 9.78 1.45
 15 1 12 7.06 1.61
 -16 1 12 41.7 2.3
 16 1 12 42.84 2.45
 0 2 12 201.47 3.2
 -1 2 12 143.65 2.36
 1 2 12 144.28 2.39
 -2 2 12 293.76 4.58
 2 2 12 292.54 4.51
 -3 2 12 93.13 1.6
 3 2 12 91.28 1.61
 -4 2 12 143.87 2.43
 4 2 12 141.46 2.36
 -5 2 12 140.99 2.31
 5 2 12 142.16 2.37
 -6 2 12 3.04 0.56
 6 2 12 4.17 0.67
 -7 2 12 82.58 1.87
 7 2 12 79.91 1.79
 -8 2 12 17.38 0.87
 8 2 12 18.57 0.93
 -9 2 12 8.09 0.88
 9 2 12 8.05 0.99
 -10 2 12 187.16 4.35
 10 2 12 193 4.48
 -11 2 12 65.6 1.54
 11 2 12 66.53 1.57
 -12 2 12 48.03 1.4
 12 2 12 48.72 1.44
 -13 2 12 32.47 1.27
 13 2 12 31.52 1.27
 -14 2 12 53.79 1.78
 14 2 12 52.21 1.75
 -15 2 12 24.36 1.64
 15 2 12 26.76 1.67
 -16 2 12 18.59 2.71
 16 2 12 15.06 2.13
 0 3 12 19.7 0.65
 -1 3 12 98.05 1.7
 1 3 12 95.83 1.71
 -2 3 12 70.14 1.39
 2 3 12 70.25 1.32
 -3 3 12 21.53 0.63
 3 3 12 21.89 0.62
 -4 3 12 54.32 1.38
 4 3 12 55.78 1.54
 -5 3 12 183.89 3.47
 5 3 12 189.6 3.55
 -6 3 12 4.84 0.83
 6 3 12 6.07 0.82
 -7 3 12 20.59 0.88
 7 3 12 19.63 0.89
 -8 3 12 45.95 1.42
 8 3 12 44.77 1.45
 -9 3 12 58.13 1.6
 9 3 12 60.09 1.72
 -10 3 12 85.53 2.32
 10 3 12 93.38 2.6
 -11 3 12 142.85 3.59
 11 3 12 148.6 3.77
 -12 3 12 27.45 1.53
 12 3 12 27.93 1.56
 -13 3 12 14.84 1.67
 13 3 12 11.14 1.58
 -14 3 12 10.93 1.47
 14 3 12 11.5 1.67
 -15 3 12 15.15 2.42
 15 3 12 12.73 2.32
 -16 3 12 13.88 2.68
 16 3 12 14.56 3.17
 0 4 12 59.99 1.19
 -1 4 12 42.35 0.93
 1 4 12 41.45 0.91
 -2 4 12 94 1.63
 2 4 12 92.12 1.59
 -3 4 12 80.38 1.77
 3 4 12 75.86 1.67
 -4 4 12 52.13 1.32
 4 4 12 54.91 1.33
 -5 4 12 7.45 0.72
 5 4 12 6.09 0.73
 -6 4 12 72.12 1.71
 6 4 12 72.3 1.77
 -7 4 12 73.62 1.89
 7 4 12 71.62 1.81
 -8 4 12 221.06 4.53
 8 4 12 227.16 4.75
 -9 4 12 1.9 0.87
 9 4 12 0.12 0.76
 -10 4 12 13.58 1.14
 10 4 12 13.1 1.29
 -11 4 12 37.91 1.54
 11 4 12 35.9 1.63
 -12 4 12 33.84 1.84
 12 4 12 37.55 1.99
 -13 4 12 95.29 3.34
 13 4 12 98.62 3.66
 -14 4 12 44.94 2.67
 14 4 12 45.99 2.48
 -15 4 12 36.56 2.7
 15 4 12 39.61 2.74
 0 5 12 294.11 4.89
 -1 5 12 172.74 2.93
 1 5 12 181.54 2.9
 -2 5 12 164.63 3.11
 2 5 12 167.58 3.18
 -3 5 12 69.53 1.58
 3 5 12 68.37 1.58
 -4 5 12 115.57 2.56
 4 5 12 108.96 2.37
 -5 5 12 72.9 1.66
 5 5 12 71.64 1.68
 -6 5 12 118.85 2.66
 6 5 12 121.01 2.72
 -7 5 12 3.67 0.79
 7 5 12 1.67 0.71
 -8 5 12 39.06 1.33
 8 5 12 40.6 1.35
 -9 5 12 4.41 1
 9 5 12 6.56 0.98
 -10 5 12 18.73 1.24
 10 5 12 18.19 1.3
 -11 5 12 123.82 3.22
 11 5 12 115.82 3.16
 -12 5 12 9.63 1.74
 12 5 12 8.65 1.4
 -13 5 12 50.47 2.51
 13 5 12 50.8 2.38
 -14 5 12 63.27 3.04
 14 5 12 66.28 2.95
 -15 5 12 25.91 2.64
 15 5 12 25.99 2.5
 0 6 12 102.7 1.76
 -1 6 12 57.19 1.36
 1 6 12 57.68 1.37
 -2 6 12 37.03 1.04
 2 6 12 37.01 1.08
 -3 6 12 102.63 2.12
 3 6 12 94.57 1.99
 -4 6 12 136.34 2.7
 4 6 12 136.22 2.73
 -5 6 12 30.21 1.23
 5 6 12 32.88 1.25
 -6 6 12 39.54 1.31
 6 6 12 38.83 1.31
 -7 6 12 5.91 0.86
 7 6 12 8.8 0.97
 -8 6 12 50.15 1.58
 8 6 12 49.34 1.59
 -9 6 12 56.59 1.8
 9 6 12 53.21 1.78
 -10 6 12 49.28 2.06
 10 6 12 47.24 2.25
 -11 6 12 10.57 1.75
 11 6 12 13.34 1.77
 -12 6 12 69.19 3.15
 12 6 12 73.06 2.88
 -13 6 12 2.49 1.64
 13 6 12 1.21 1.67
 -14 6 12 10.17 2.49
 14 6 12 7.99 2.07
 -15 6 12 11.8 2.62
 15 6 12 13.37 2.74
 0 7 12 54.83 1.09
 -1 7 12 20.31 0.82
 1 7 12 19.78 0.87
 -2 7 12 25.59 1.01
 2 7 12 25.4 0.98
 -3 7 12 121.45 2.66
 3 7 12 113.73 2.44
 -4 7 12 191.18 3.93
 4 7 12 189.5 3.89
 -5 7 12 232.78 4.72
 5 7 12 222.51 4.53
 -6 7 12 54.71 1.6
 6 7 12 55.96 1.72
 -7 7 12 26.58 1.28
 7 7 12 23.12 1.2
 -8 7 12 12.3 1.28
 8 7 12 11.71 1.26
 -9 7 12 28.32 1.74
 9 7 12 30.65 1.89
 -10 7 12 0.28 1.56
 10 7 12 1.06 1.56
 -11 7 12 202.86 5.56
 11 7 12 197.07 5.41
 -12 7 12 0.65 1.55
 12 7 12 1.75 1.59
 -13 7 12 3.1 1.76
 13 7 12 1.23 1.79
 -14 7 12 23.33 3.1
 14 7 12 24.41 3.01
 0 8 12 5.41 0.49
 -1 8 12 38.35 1.27
 1 8 12 35.24 1.21
 -2 8 12 26.87 1.18
 2 8 12 27.33 1.09
 -3 8 12 26.23 1.12
 3 8 12 25.35 1.14
 -4 8 12 14.64 0.96
 4 8 12 15.37 1.06
 -5 8 12 11.38 1.07
 5 8 12 11.7 1
 -6 8 12 11.02 1.2
 6 8 12 8.89 1.35
 -7 8 12 29.51 1.42
 7 8 12 29.41 1.54
 -8 8 12 47.21 1.76
 8 8 12 50.21 1.96
 -9 8 12 23.78 1.82
 9 8 12 19.31 1.94
 -10 8 12 167.75 4.79
 10 8 12 167.98 4.8
 -11 8 12 32.98 1.94
 11 8 12 32.68 2.18
 -12 8 12 20.03 2.45
 12 8 12 22.41 2.52
 -13 8 12 5.59 2.25
 13 8 12 3.47 1.96
 -14 8 12 24.1 3.24
 14 8 12 29.6 5.11
 0 9 12 98.45 2.02
 -1 9 12 30.53 1.23
 1 9 12 30.27 1.29
 -2 9 12 201.73 4.62
 2 9 12 211.83 4.83
 -3 9 12 74.3 2.07
 3 9 12 74.4 2.1
 -4 9 12 48.66 1.65
 4 9 12 49.41 1.72
 -5 9 12 63.23 1.93
 5 9 12 61.05 1.97
 -6 9 12 54.48 1.91
 6 9 12 53.47 1.99
 -7 9 12 79.68 2.38
 7 9 12 77.86 2.38
 -8 9 12 25.64 1.79
 8 9 12 27.26 1.77
 -9 9 12 2.59 1.49
 9 9 12 0.83 1.45
 -10 9 12 34.2 2.24
 10 9 12 38.99 2.49
 -11 9 12 35.71 2.38
 11 9 12 38.88 2.75
 -12 9 12 6.75 2.23
 12 9 12 10.05 2.06
 -13 9 12 20.68 3.2
 13 9 12 21.39 3.28
 0 10 12 1.63 0.51
 -1 10 12 3.14 0.89
 1 10 12 3.2 0.97
 -2 10 12 140.47 3.38
 2 10 12 139.34 3.47
 -3 10 12 94.69 2.57
 3 10 12 92.07 2.52
 -4 10 12 45.65 1.71
 4 10 12 49.6 2.07
 -5 10 12 21.46 1.27
 5 10 12 24.64 1.43
 -6 10 12 54.45 1.96
 6 10 12 63.62 2.26
 -7 10 12 53.79 2.02
 7 10 12 55.82 2.06
 -8 10 12 65.25 2.49
 8 10 12 64.72 2.62
 -9 10 12 56.24 2.42
 9 10 12 52.78 2.78
 -10 10 12 5.88 2.13
 10 10 12 6.56 2
 -11 10 12 33.7 2.75
 11 10 12 31.47 2.59
 -12 10 12 73.87 3.87
 12 10 12 75.85 3.59
 0 11 12 27.29 1.02
 -1 11 12 109.21 2.82
 1 11 12 108.91 2.88
 -2 11 12 16.98 1.31
 2 11 12 17.06 1.58
 -3 11 12 37.13 1.66
 3 11 12 38.36 1.89
 -4 11 12 51.74 1.99
 4 11 12 52.01 2.15
 -5 11 12 58.15 2.19
 5 11 12 61.62 2.29
 -6 11 12 14.84 1.49
 6 11 12 13.3 1.52
 -7 11 12 4.17 1.58
 7 11 12 4.31 1.84
 -8 11 12 65.61 2.88
 8 11 12 63.6 3.07
 -9 11 12 7.74 2.31
 9 11 12 3.9 2.37
 -10 11 12 36.37 2.65
 10 11 12 34.62 2.52
 -11 11 12 32.25 2.78
 11 11 12 34.27 2.75
 0 12 12 48.23 1.56
 -1 12 12 11.65 1.38
 1 12 12 9.7 1.36
 -2 12 12 14.1 1.54
 2 12 12 14.71 1.62
 -3 12 12 64.96 2.78
 3 12 12 64.79 2.61
 -4 12 12 192.53 4.75
 4 12 12 183.68 4.61
 -5 12 12 12.18 1.54
 5 12 12 12.7 1.69
 -6 12 12 73.51 2.95
 6 12 12 71.83 2.81
 -7 12 12 22.25 2.16
 7 12 12 29.49 2.58
 -8 12 12 22.67 2.69
 8 12 12 22.43 2.57
 -9 12 12 33.56 2.84
 9 12 12 33.08 2.48
 -10 12 12 8.21 2.91
 10 12 12 14.43 3.82
 0 13 12 133.23 5.33
 -1 13 12 24.61 1.67
 1 13 12 27.47 1.8
 -2 13 12 113.55 3.33
 2 13 12 112.2 3.31
 -3 13 12 13.42 1.85
 3 13 12 9.93 1.75
 -4 13 12 16.58 2
 4 13 12 11.69 2.09
 -5 13 12 50.69 2.4
 5 13 12 53.26 2.6
 -6 13 12 11.69 2.25
 6 13 12 14.12 2.46
 -7 13 12 5.2 2.34
 7 13 12 5.33 2.29
 -8 13 12 19.15 2.93
 8 13 12 13.24 2.81
 0 14 12 31.92 3.2
 -1 14 12 16.48 2.12
 1 14 12 13.55 2.07
 -2 14 12 20.75 2.29
 2 14 12 29.07 2.24
 -3 14 12 32.84 2.53
 3 14 12 28.53 2.47
 -4 14 12 35.06 2.47
 4 14 12 35.31 2.35
 -5 14 12 52.95 3.27
 5 14 12 51.47 2.96
 -6 14 12 6.75 2.72
 6 14 12 9.04 2.51
 0 15 12 8.66 4.13
 -1 15 12 11.39 2.26
 1 15 12 8.78 2.17
 -2 15 12 13.43 2.62
 2 15 12 24.46 2.72
 -3 15 12 84.78 3.8
 3 15 12 81.89 4.19
 0 0 13 1.23 0.74
 1 0 13 37.68 0.9
 2 0 13 7.73 0.63
 3 0 13 11.55 0.64
 4 0 13 3.78 0.55
 5 0 13 5.9 0.63
 6 0 13 22.42 0.74
 7 0 13 117.22 2.06
 8 0 13 18.64 0.75
 9 0 13 243.92 4.44
 10 0 13 127.8 2.81
 11 0 13 18.06 1.15
 12 0 13 80.33 2.03
 13 0 13 3.54 1.19
 14 0 13 23.89 1.68
 15 0 13 9.34 1.71
 0 1 13 166.9 2.7
 -1 1 13 10.49 0.64
 1 1 13 9.13 0.62
 -2 1 13 286.75 4.5
 2 1 13 293.95 4.58
 -3 1 13 64.58 1.27
 3 1 13 64.66 1.26
 -4 1 13 31.62 0.83
 4 1 13 32.44 0.83
 -5 1 13 0.82 0.37
 5 1 13 2.33 0.53
 -6 1 13 22.44 0.77
 6 1 13 20.87 0.76
 -7 1 13 28.82 0.84
 7 1 13 31.18 0.85
 -8 1 13 24.91 0.96
 8 1 13 24.84 0.84
 -9 1 13 173.61 3.3
 9 1 13 175.8 3.34
 -10 1 13 26.47 1.12
 10 1 13 29.31 1.21
 -11 1 13 67.47 1.67
 11 1 13 65.69 1.68
 -12 1 13 24.71 1.4
 12 1 13 23.2 1.31
 -13 1 13 17.06 1.33
 13 1 13 19.39 1.44
 -14 1 13 27.55 1.72
 14 1 13 27.78 1.74
 -15 1 13 84.29 2.66
 15 1 13 82.78 2.66
 0 2 13 16.98 0.65
 -1 2 13 258.78 4.05
 1 2 13 262.87 4.15
 -2 2 13 55.99 1.13
 2 2 13 57.69 1.13
 -3 2 13 8.21 0.54
 3 2 13 7.64 0.55
 -4 2 13 141.62 2.34
 4 2 13 141.98 2.41
 -5 2 13 86.61 1.54
 5 2 13 84.64 1.53
 -6 2 13 9.11 0.78
 6 2 13 10.49 0.8
 -7 2 13 141.06 2.79
 7 2 13 142.73 2.76
 -8 2 13 7.19 0.9
 8 2 13 8.68 0.95
 -9 2 13 252.04 5.64
 9 2 13 243.6 5.57
 -10 2 13 43.21 1.85
 10 2 13 40.29 1.77
 -11 2 13 26.96 1.59
 11 2 13 27.19 1.7
 -12 2 13 180.71 4.36
 12 2 13 183.06 4.46
 -13 2 13 2.17 1.93
 13 2 13 2.07 1.65
 -14 2 13 2.37 1.75
 14 2 13 2.52 1.49
 -15 2 13 23.79 2.2
 15 2 13 21.52 2.41
 0 3 13 0.55 0.37
 -1 3 13 16.2 0.64
 1 3 13 17.33 0.69
 -2 3 13 55.55 1.11
 2 3 13 56.46 1.15
 -3 3 13 55.95 1.1
 3 3 13 53.83 1.12
 -4 3 13 65.34 1.48
 4 3 13 68.01 1.55
 -5 3 13 229.46 4.28
 5 3 13 234.26 4.32
 -6 3 13 11.95 0.85
 6 3 13 13.47 0.93
 -7 3 13 27.59 1.17
 7 3 13 28.24 1.19
 -8 3 13 53.99 1.66
 8 3 13 51.86 1.68
 -9 3 13 35.65 1.49
 9 3 13 33.39 1.59
 -10 3 13 68.28 2.15
 10 3 13 65.88 2.19
 -11 3 13 131.81 3.53
 11 3 13 128.31 3.38
 -12 3 13 5.64 1.29
 12 3 13 9.08 1.61
 -13 3 13 10.46 1.86
 13 3 13 13.35 1.86
 -14 3 13 22.9 2.75
 14 3 13 19.8 2.53
 -15 3 13 2.73 2.3
 15 3 13 2.72 2.59
 0 4 13 89.95 1.61
 -1 4 13 58.62 1.24
 1 4 13 57.09 1.14
 -2 4 13 4.52 0.48
 2 4 13 3.95 0.46
 -3 4 13 49.01 1.27
 3 4 13 47.58 1.24
 -4 4 13 93.9 1.97
 4 4 13 92 1.98
 -5 4 13 90.43 1.97
 5 4 13 88.41 1.96
 -6 4 13 352.07 6.94
 6 4 13 343.19 7.65
 -7 4 13 34.83 1.33
 7 4 13 36.68 1.43
 -8 4 13 24.98 1.26
 8 4 13 20.66 1.29
 -9 4 13 59.01 1.86
 9 4 13 57.58 1.91
 -10 4 13 4.99 1.34
 10 4 13 3.29 1.09
 -11 4 13 11.1 1.4
 11 4 13 12.14 1.57
 -12 4 13 3.4 1.34
 12 4 13 4.48 1.42
 -13 4 13 18.71 2.02
 13 4 13 13.69 2.23
 -14 4 13 17.12 2.49
 14 4 13 21.15 2.78
 -15 4 13 5.14 2.69
 15 4 13 5.38 2.93
 0 5 13 1.14 0.44
 -1 5 13 199.24 3.45
 1 5 13 195.98 3.33
 -2 5 13 6.05 0.68
 2 5 13 4.59 0.64
 -3 5 13 47.78 1.28
 3 5 13 48.28 1.33
 -4 5 13 125.49 2.5
 4 5 13 124.19 2.59
 -5 5 13 70.47 1.81
 5 5 13 71.09 1.82
 -6 5 13 21.16 1.11
 6 5 13 19.72 1.13
 -7 5 13 21.74 1.1
 7 5 13 24.83 1.09
 -8 5 13 15.66 1.12
 8 5 13 19 1.17
 -9 5 13 34.49 1.62
 9 5 13 35.8 1.71
 -10 5 13 103.13 2.87
 10 5 13 102.6 2.83
 -11 5 13 2.86 1.91
 11 5 13 8.2 1.61
 -12 5 13 4.62 2
 12 5 13 1.89 1.81
 -13 5 13 30.96 2.39
 13 5 13 31.69 2.55
 -14 5 13 5.33 2.26
 14 5 13 4.3 2.34
 0 6 13 28.97 0.85
 -1 6 13 8.7 0.78
 1 6 13 7.78 0.77
 -2 6 13 62.96 1.56
 2 6 13 64.19 1.54
 -3 6 13 130.12 2.62
 3 6 13 126.57 2.51
 -4 6 13 46.45 1.41
 4 6 13 49.25 1.45
 -5 6 13 13.9 0.94
 5 6 13 14.33 1
 -6 6 13 63.09 1.87
 6 6 13 63.08 1.81
 -7 6 13 28.99 1.3
 7 6 13 27.78 1.35
 -8 6 13 2.03 0.99
 8 6 13 1.73 1.12
 -9 6 13 85.14 2.95
 9 6 13 88.95 3.08
 -10 6 13 40.62 2.29
 10 6 13 44.09 2.4
 -11 6 13 20.45 2
 11 6 13 17.86 2.07
 -12 6 13 14.76 2.2
 12 6 13 11.89 2.19
 -13 6 13 120.42 4.51
 13 6 13 121.04 4.66
 -14 6 13 8.88 2.75
 14 6 13 16.37 2.99
 0 7 13 49.98 1.06
 -1 7 13 20.49 0.92
 1 7 13 20.3 0.92
 -2 7 13 53.1 1.56
 2 7 13 52.33 1.57
 -3 7 13 174.18 3.64
 3 7 13 172.59 3.61
 -4 7 13 184.61 3.85
 4 7 13 187.34 4.03
 -5 7 13 85.09 2.06
 5 7 13 82.11 2.04
 -6 7 13 11.72 0.99
 6 7 13 12.67 0.98
 -7 7 13 34.17 1.61
 7 7 13 27.95 1.65
 -8 7 13 37.37 1.91
 8 7 13 40.97 1.94
 -9 7 13 32.71 2.04
 9 7 13 33.31 2.07
 -10 7 13 125.16 4.15
 10 7 13 118.72 4.02
 -11 7 13 24.82 2.16
 11 7 13 22.36 2.3
 -12 7 13 41.92 2.97
 12 7 13 38.6 2.51
 -13 7 13 86.77 3.73
 13 7 13 86.92 3.74
 0 8 13 21.3 0.73
 -1 8 13 11.48 0.94
 1 8 13 12.67 1.07
 -2 8 13 45.74 1.57
 2 8 13 41.58 1.55
 -3 8 13 68.23 2.09
 3 8 13 66.28 2.12
 -4 8 13 69.76 2.03
 4 8 13 72.15 2.16
 -5 8 13 2.18 1.09
 5 8 13 1.76 0.95
 -6 8 13 43.87 1.65
 6 8 13 43.22 1.76
 -7 8 13 58.11 2.13
 7 8 13 57.27 2.15
 -8 8 13 37.97 2.02
 8 8 13 37.64 2.06
 -9 8 13 45.46 2.44
 9 8 13 40.75 2.23
 -10 8 13 71.84 3.05
 10 8 13 69.03 3.34
 -11 8 13 20.91 2.35
 11 8 13 18.58 2.28
 -12 8 13 56.55 3.3
 12 8 13 53.25 3.12
 -13 8 13 84.61 4.36
 13 8 13 85.95 4.31
 0 9 13 102.88 4.14
 -1 9 13 64.88 1.9
 1 9 13 64.88 1.93
 -2 9 13 5.53 1.05
 2 9 13 5.49 1.15
 -3 9 13 131.43 3.36
 3 9 13 125.82 3.21
 -4 9 13 47.91 1.66
 4 9 13 44.79 1.81
 -5 9 13 88.26 2.45
 5 9 13 86.61 2.53
 -6 9 13 8.87 1.37
 6 9 13 10.4 1.46
 -7 9 13 55.04 2.1
 7 9 13 55.69 2.32
 -8 9 13 9.08 1.57
 8 9 13 4.98 1.57
 -9 9 13 30.12 1.99
 9 9 13 29.48 2.09
 -10 9 13 18.97 2.05
 10 9 13 18.47 2
 -11 9 13 1.77 2.38
 11 9 13 6.21 2.32
 -12 9 13 34.68 3.72
 12 9 13 34.95 3.55
 0 10 13 162 5.86
 -1 10 13 1.99 0.91
 1 10 13 4.4 1.25
 -2 10 13 53.07 1.85
 2 10 13 51.57 1.83
 -3 10 13 3.78 1.35
 3 10 13 4.5 1.48
 -4 10 13 8.19 1.47
 4 10 13 10.58 1.56
 -5 10 13 145.02 3.69
 5 10 13 139.7 3.58
 -6 10 13 13.72 1.51
 6 10 13 14.93 1.61
 -7 10 13 30.14 2.12
 7 10 13 32.35 2.07
 -8 10 13 0.32 1.78
 8 10 13 2.11 1.68
 -9 10 13 36.24 2.38
 9 10 13 39.26 2.81
 -10 10 13 16.71 2.7
 10 10 13 14.91 2.46
 -11 10 13 82.29 3.64
 11 10 13 82.53 3.54
 0 11 13 28 2.28
 -1 11 13 97.57 2.82
 1 11 13 94.19 2.7
 -2 11 13 46.83 1.96
 2 11 13 45.28 2.02
 -3 11 13 25.97 1.68
 3 11 13 26.41 1.61
 -4 11 13 79.65 2.64
 4 11 13 76.28 2.74
 -5 11 13 3.14 1.51
 5 11 13 6.97 1.73
 -6 11 13 15.58 1.69
 6 11 13 15.91 1.84
 -7 11 13 20.03 2.32
 7 11 13 18.44 2.1
 -8 11 13 10.58 2.35
 8 11 13 16.69 2.44
 -9 11 13 0.91 2.72
 9 11 13 2.47 2.44
 -10 11 13 18.9 2.94
 10 11 13 20.17 2.82
 0 12 13 10.78 2.48
 -1 12 13 39.8 1.85
 1 12 13 38.33 1.77
 -2 12 13 71.14 2.52
 2 12 13 71.32 2.47
 -3 12 13 0.82 1.51
 3 12 13 0.65 1.78
 -4 12 13 133.74 3.64
 4 12 13 129.78 3.71
 -5 12 13 65.39 2.61
 5 12 13 65.07 2.6
 -6 12 13 32.09 2.32
 6 12 13 30.21 2.23
 -7 12 13 72.62 3.66
 7 12 13 72.33 3.65
 -8 12 13 10.23 2.37
 8 12 13 5.65 2.13
 -9 12 13 10.72 3.07
 9 12 13 24.66 5.76
 0 13 13 41.3 3.02
 -1 13 13 5.64 1.61
 1 13 13 3.94 1.6
 -2 13 13 25.01 2.17
 2 13 13 23.5 2.12
 -3 13 13 108.15 3.53
 3 13 13 109.39 3.43
 -4 13 13 24.46 2.32
 4 13 13 22.86 2.26
 -5 13 13 77.58 3.22
 5 13 13 73.69 2.95
 -6 13 13 14.67 2.95
 6 13 13 10.95 2.44
 -7 13 13 14.69 3.23
 7 13 13 15.13 2.93
 0 14 13 39 3.64
 -1 14 13 70.71 4.04
 1 14 13 72.26 4.02
 -2 14 13 42.91 2.73
 2 14 13 45.28 2.5
 -3 14 13 49.43 2.77
 3 14 13 48.26 2.66
 -4 14 13 40.39 3.23
 4 14 13 40.02 3.75
 0 0 14 212.17 4.79
 1 0 14 104.6 1.85
 2 0 14 2.57 0.58
 3 0 14 445.26 6.8
 4 0 14 1.59 0.47
 5 0 14 33.42 0.95
 6 0 14 99.6 1.96
 7 0 14 164.4 2.72
 8 0 14 16.1 0.87
 9 0 14 163.03 3.28
 10 0 14 16.13 1.05
 11 0 14 1.79 1
 12 0 14 73.53 2.01
 13 0 14 31.83 1.76
 14 0 14 13.89 1.87
 0 1 14 286.68 4.53
 -1 1 14 41.49 1.03
 1 1 14 42.57 1.06
 -2 1 14 22.96 0.84
 2 1 14 23.34 0.78
 -3 1 14 130.44 2.24
 3 1 14 133.46 2.25
 -4 1 14 51.12 1.15
 4 1 14 50.44 1.18
 -5 1 14 61.21 1.29
 5 1 14 61.7 1.3
 -6 1 14 1.71 0.57
 6 1 14 2 0.58
 -7 1 14 1.54 0.46
 7 1 14 0.91 0.51
 -8 1 14 192.37 3.57
 8 1 14 187.64 3.5
 -9 1 14 25.59 1.05
 9 1 14 24.91 1
 -10 1 14 147.86 2.93
 10 1 14 148.77 3.01
 -11 1 14 31.41 1.27
 11 1 14 27.14 1.25
 -12 1 14 38.96 1.45
 12 1 14 37.24 1.67
 -13 1 14 13.4 1.93
 13 1 14 12.71 1.92
 -14 1 14 37.01 2.45
 14 1 14 41.03 2.52
 0 2 14 48.96 1.1
 -1 2 14 19.39 0.76
 1 2 14 21.3 0.8
 -2 2 14 63.41 1.28
 2 2 14 63.16 1.3
 -3 2 14 8.22 0.59
 3 2 14 8.41 0.63
 -4 2 14 6.3 0.56
 4 2 14 5.06 0.6
 -5 2 14 23.25 0.74
 5 2 14 23.37 0.75
 -6 2 14 48.64 1.38
 6 2 14 48.74 1.34
 -7 2 14 41.26 1.32
 7 2 14 44.79 1.49
 -8 2 14 17.75 1.19
 8 2 14 18.16 1.24
 -9 2 14 48.89 1.71
 9 2 14 56.43 2.03
 -10 2 14 47.96 1.82
 10 2 14 48.23 1.92
 -11 2 14 124.63 3.36
 11 2 14 123.89 3.29
 -12 2 14 10.86 1.99
 12 2 14 10.97 1.75
 -13 2 14 46.71 2.45
 13 2 14 46 2.29
 -14 2 14 4.08 2.5
 14 2 14 2.05 2.37
 0 3 14 271.73 4.25
 -1 3 14 53.49 1.17
 1 3 14 54.22 1.2
 -2 3 14 100.41 1.81
 2 3 14 98.44 1.8
 -3 3 14 20.08 0.7
 3 3 14 19.26 0.69
 -4 3 14 105.28 2.22
 4 3 14 103.8 2.2
 -5 3 14 7.29 0.82
 5 3 14 6.58 0.88
 -6 3 14 23.6 1.07
 6 3 14 24.04 1.16
 -7 3 14 101.14 2.4
 7 3 14 102.51 2.45
 -8 3 14 42.2 1.63
 8 3 14 47.43 1.75
 -9 3 14 2.63 0.97
 9 3 14 3.64 1.08
 -10 3 14 4.43 0.99
 10 3 14 6.62 1.36
 -11 3 14 20.91 1.82
 11 3 14 20.67 1.95
 -12 3 14 20.34 1.72
 12 3 14 23.76 1.94
 -13 3 14 5.46 1.84
 13 3 14 6.91 2
 -14 3 14 19.66 2.61
 14 3 14 18.21 2.73
 0 4 14 6.76 0.65
 -1 4 14 123.78 2.11
 1 4 14 123.14 2.11
 -2 4 14 34.73 0.87
 2 4 14 35.11 0.88
 -3 4 14 3.71 0.73
 3 4 14 3.41 0.69
 -4 4 14 61.67 1.54
 4 4 14 61.83 1.64
 -5 4 14 263.7 5.34
 5 4 14 267.85 5.43
 -6 4 14 95.9 2.23
 6 4 14 96.37 2.36
 -7 4 14 2.76 0.78
 7 4 14 1.94 0.82
 -8 4 14 45.49 1.84
 8 4 14 45.63 1.89
 -9 4 14 144.36 4.28
 9 4 14 146.34 3.69
 -10 4 14 6.48 1.22
 10 4 14 9.28 1.54
 -11 4 14 4.28 1.24
 11 4 14 6.08 1.37
 -12 4 14 19.29 2.22
 12 4 14 15.39 2.14
 -13 4 14 31.48 2.95
 13 4 14 29.94 2.55
 -14 4 14 8.2 2.69
 14 4 14 10.26 2.84
 0 5 14 26.38 0.82
 -1 5 14 10.31 0.62
 1 5 14 11.01 0.6
 -2 5 14 22.94 0.97
 2 5 14 22.41 1.04
 -3 5 14 133.84 2.96
 3 5 14 134.59 2.73
 -4 5 14 34.94 1.26
 4 5 14 33.58 1.2
 -5 5 14 104.34 2.66
 5 5 14 102.51 2.44
 -6 5 14 77.94 1.99
 6 5 14 78.59 2.02
 -7 5 14 13.42 1.31
 7 5 14 12.45 1.46
 -8 5 14 62.42 2.03
 8 5 14 63.87 2.17
 -9 5 14 74.11 2.39
 9 5 14 72.69 2.47
 -10 5 14 43.1 2.46
 10 5 14 44.52 2.62
 -11 5 14 5.53 1.92
 11 5 14 2.03 1.88
 -12 5 14 54.24 2.92
 12 5 14 56.37 2.89
 -13 5 14 3 2.32
 13 5 14 4.11 2.17
 0 6 14 24.6 0.77
 -1 6 14 104.78 2.6
 1 6 14 105.83 2.24
 -2 6 14 35.92 1.25
 2 6 14 33.03 1.25
 -3 6 14 60.38 1.71
 3 6 14 60.19 1.74
 -4 6 14 120.96 2.79
 4 6 14 122.97 2.86
 -5 6 14 42.69 1.42
 5 6 14 41.25 1.55
 -6 6 14 92 2.24
 6 6 14 92.85 2.36
 -7 6 14 14.18 1.17
 7 6 14 12.8 1.17
 -8 6 14 190.54 5.25
 8 6 14 185.54 5.21
 -9 6 14 89.16 3.14
 9 6 14 94.32 3.36
 -10 6 14 136.72 4.05
 10 6 14 145.11 4.58
 -11 6 14 23.35 2.29
 11 6 14 25.18 2.21
 -12 6 14 4.32 2.15
 12 6 14 6.67 2.2
 -13 6 14 3.5 2.32
 13 6 14 1.73 2.58
 0 7 14 4.71 0.59
 -1 7 14 21.66 1.05
 1 7 14 21.61 1.25
 -2 7 14 145.49 3.69
 2 7 14 136.06 3.36
 -3 7 14 1.75 1.08
 3 7 14 0.1 1.09
 -4 7 14 15.37 1.4
 4 7 14 14.91 1.53
 -5 7 14 15.34 1.28
 5 7 14 16.76 1.45
 -6 7 14 30.89 1.54
 6 7 14 33.66 1.63
 -7 7 14 43.44 2.07
 7 7 14 36.12 1.85
 -8 7 14 11.47 1.81
 8 7 14 11.49 1.79
 -9 7 14 35.83 2.33
 9 7 14 36.54 2.41
 -10 7 14 10.7 2.17
 10 7 14 9.84 2.3
 -11 7 14 14.32 2.14
 11 7 14 10.52 2.34
 -12 7 14 15.52 2.47
 12 7 14 13.21 2.7
 0 8 14 2.6 1.83
 -1 8 14 141.34 3.42
 1 8 14 132.72 3.28
 -2 8 14 94.58 2.53
 2 8 14 94.43 2.58
 -3 8 14 8.92 1.06
 3 8 14 11.57 1.22
 -4 8 14 18.74 1.28
 4 8 14 18.08 1.42
 -5 8 14 101.81 2.89
 5 8 14 97.51 2.85
 -6 8 14 21.58 1.46
 6 8 14 21.3 1.57
 -7 8 14 63.15 2.37
 7 8 14 64.8 2.59
 -8 8 14 73.64 2.84
 8 8 14 73.22 2.97
 -9 8 14 29.34 2.42
 9 8 14 28.24 2.37
 -10 8 14 4.55 2.27
 10 8 14 4.15 2.47
 -11 8 14 9.19 2.35
 11 8 14 7.33 2.52
 -12 8 14 29.38 3.27
 12 8 14 35.97 3.35
 0 9 14 79.98 3.28
 -1 9 14 60.11 1.93
 1 9 14 59.97 1.9
 -2 9 14 41.45 1.86
 2 9 14 38.08 1.8
 -3 9 14 8.39 1.56
 3 9 14 11.8 1.73
 -4 9 14 25.08 1.66
 4 9 14 24.42 1.71
 -5 9 14 18.19 1.63
 5 9 14 16.72 1.73
 -6 9 14 66.66 2.47
 6 9 14 61.33 2.42
 -7 9 14 13.4 1.94
 7 9 14 18.01 1.94
 -8 9 14 0.95 1.37
 8 9 14 2.05 1.49
 -9 9 14 31.33 2.62
 9 9 14 30.91 2.9
 -10 9 14 18.23 2.45
 10 9 14 20.12 2.57
 -11 9 14 35.5 3.1
 11 9 14 36.95 3.27
 0 10 14 11.59 2.05
 -1 10 14 27.24 1.33
 1 10 14 28.09 1.54
 -2 10 14 15.89 1.31
 2 10 14 12.71 1.59
 -3 10 14 48.49 1.95
 3 10 14 49.1 2.08
 -4 10 14 112.72 3.35
 4 10 14 109.99 3.3
 -5 10 14 10.59 1.67
 5 10 14 11.05 1.73
 -6 10 14 120.62 3.61
 6 10 14 120.54 3.45
 -7 10 14 48.08 2.53
 7 10 14 48.55 2.63
 -8 10 14 14.84 2.37
 8 10 14 11.37 2.24
 -9 10 14 38.9 2.94
 9 10 14 43.39 3.08
 -10 10 14 4.73 2.62
 10 10 14 7.41 2.68
 0 11 14 38.21 3.02
 -1 11 14 45.54 3.13
 1 11 14 49.37 3.65
 -2 11 14 20.49 1.67
 2 11 14 21.94 1.91
 -3 11 14 51.12 2.36
 3 11 14 48.85 2.13
 -4 11 14 5.55 1.59
 4 11 14 4.15 1.63
 -5 11 14 140.35 4.05
 5 11 14 140.73 4.18
 -6 11 14 33.34 2.46
 6 11 14 36.37 2.29
 -7 11 14 25.94 2.46
 7 11 14 25.84 2.57
 -8 11 14 1.47 2.32
 8 11 14 2.84 2.43
 -9 11 14 8.37 3.17
 9 11 14 7.07 5.27
 0 12 14 23.26 3.67
 -1 12 14 8.53 3.57
 1 12 14 6.18 3.71
 -2 12 14 0 1.56
 2 12 14 2.19 1.78
 -3 12 14 17.19 2.06
 3 12 14 18.98 1.95
 -4 12 14 15.07 2.03
 4 12 14 13.75 2.03
 -5 12 14 57.61 2.96
 5 12 14 60.52 2.83
 -6 12 14 22.09 2.71
 6 12 14 23.9 2.71
 -7 12 14 26.3 2.83
 7 12 14 31.62 3.2
 0 13 14 12.3 3.93
 -1 13 14 19.55 3.41
 1 13 14 26.77 3.86
 -2 13 14 7.23 2.12
 2 13 14 5.02 1.96
 -3 13 14 50.15 2.89
 3 13 14 49.51 3.36
 -4 13 14 35.93 3.04
 4 13 14 35.24 3.02
 -5 13 14 8.42 2.69
 5 13 14 4.26 3.56
 0 0 15 0.51 0.75
 1 0 15 82.31 1.58
 2 0 15 29.57 0.94
 3 0 15 1.59 0.62
 4 0 15 17.49 0.86
 5 0 15 167.25 2.77
 6 0 15 1.88 0.6
 7 0 15 29.6 1.1
 8 0 15 1.82 0.85
 9 0 15 0.79 0.86
 10 0 15 28.43 1.25
 11 0 15 9.55 1.21
 12 0 15 4.63 1.31
 13 0 15 13.71 1.7
 0 1 15 67.17 1.42
 -1 1 15 180.67 2.99
 1 1 15 180.38 2.95
 -2 1 15 88.9 1.7
 2 1 15 87.48 1.67
 -3 1 15 63.32 1.39
 3 1 15 62.82 1.37
 -4 1 15 48.47 1.21
 4 1 15 51.4 1.2
 -5 1 15 19.56 0.89
 5 1 15 19.46 0.81
 -6 1 15 87.4 1.81
 6 1 15 84.22 1.74
 -7 1 15 14.4 0.9
 7 1 15 16.93 0.96
 -8 1 15 18.28 0.95
 8 1 15 17.4 0.88
 -9 1 15 9.64 1.31
 9 1 15 10.12 1.52
 -10 1 15 43.85 2.02
 10 1 15 40.64 2
 -11 1 15 90.36 2.96
 11 1 15 88.99 3.17
 -12 1 15 57.47 2.45
 12 1 15 58.4 2.49
 -13 1 15 18.29 2.26
 13 1 15 17.01 2.3
 0 2 15 18.56 0.75
 -1 2 15 138.19 2.36
 1 2 15 138.33 2.38
 -2 2 15 21.81 0.9
 2 2 15 22.27 0.86
 -3 2 15 50.86 1.16
 3 2 15 48.71 1.13
 -4 2 15 30.56 0.95
 4 2 15 30.36 0.95
 -5 2 15 20.43 1.09
 5 2 15 19.33 1.08
 -6 2 15 5.46 1
 6 2 15 7.97 1.31
 -7 2 15 5.07 1.19
 7 2 15 3.76 1.24
 -8 2 15 67.82 2.32
 8 2 15 65.6 2.39
 -9 2 15 131.35 3.38
 9 2 15 134.99 3.59
 -10 2 15 13.2 1.8
 10 2 15 10.92 1.72
 -11 2 15 7.05 1.43
 11 2 15 10.12 1.79
 -12 2 15 78.31 2.92
 12 2 15 84.34 2.96
 -13 2 15 5.9 2.34
 13 2 15 4.94 2.18
 0 3 15 547.88 8.32
 -1 3 15 81.24 1.72
 1 3 15 83.59 1.6
 -2 3 15 43.09 1.07
 2 3 15 44.87 1.1
 -3 3 15 9.88 0.63
 3 3 15 12.26 0.65
 -4 3 15 7.7 0.89
 4 3 15 8.9 0.87
 -5 3 15 27.17 1.25
 5 3 15 27.26 1.3
 -6 3 15 110.52 2.72
 6 3 15 118.12 2.83
 -7 3 15 15.85 1.18
 7 3 15 14.61 1.26
 -8 3 15 80.87 2.42
 8 3 15 77.97 2.41
 -9 3 15 10.78 1.7
 9 3 15 15.32 1.69
 -10 3 15 27.05 2.11
 10 3 15 25.19 1.95
 -11 3 15 1.66 1.5
 11 3 15 1.45 1.57
 -12 3 15 49.24 3.07
 12 3 15 55.71 3.06
 -13 3 15 35.09 2.52
 13 3 15 34.16 2.53
 0 4 15 1.41 0.51
 -1 4 15 9.88 0.72
 1 4 15 10.31 0.69
 -2 4 15 30.58 1.06
 2 4 15 29.3 0.95
 -3 4 15 49.95 1.41
 3 4 15 51.13 1.53
 -4 4 15 55.61 1.75
 4 4 15 55.96 1.95
 -5 4 15 25.37 1.27
 5 4 15 28.37 1.34
 -6 4 15 8.1 1.16
 6 4 15 10.89 1.3
 -7 4 15 10.93 1.14
 7 4 15 11.96 1.12
 -8 4 15 35.21 1.8
 8 4 15 36.86 1.8
 -9 4 15 44.43 2.08
 9 4 15 44.81 2.26
 -10 4 15 32.31 1.88
 10 4 15 36.75 1.92
 -11 4 15 10.18 1.78
 11 4 15 15.67 2.07
 -12 4 15 23.06 2.77
 12 4 15 23.48 2.87
 -13 4 15 28.07 3.26
 13 4 15 36.17 3.66
 0 5 15 20.47 0.86
 -1 5 15 37.1 1
 1 5 15 36.29 0.97
 -2 5 15 68.69 1.89
 2 5 15 69.06 1.93
 -3 5 15 3.78 1.02
 3 5 15 4.73 0.97
 -4 5 15 316.29 6.32
 4 5 15 331.66 6.66
 -5 5 15 5.13 1
 5 5 15 7.04 1.04
 -6 5 15 48.18 1.73
 6 5 15 51.61 1.88
 -7 5 15 23.23 1.43
 7 5 15 24.96 1.45
 -8 5 15 10.23 1.4
 8 5 15 13.53 1.6
 -9 5 15 2.45 1.78
 9 5 15 2.95 1.75
 -10 5 15 125.86 4.02
 10 5 15 118.41 5.02
 -11 5 15 1.5 2.04
 11 5 15 5.37 2.17
 -12 5 15 17.82 2.6
 12 5 15 16.19 2.71
 0 6 15 22.57 0.9
 -1 6 15 23.37 1.29
 1 6 15 22.72 1.41
 -2 6 15 16.41 1.25
 2 6 15 15.12 1.26
 -3 6 15 76.97 2.33
 3 6 15 77.53 2.41
 -4 6 15 44.04 2.01
 4 6 15 41.78 1.95
 -5 6 15 9.69 1.26
 5 6 15 9.61 1.28
 -6 6 15 57.03 2.19
 6 6 15 58.8 2.27
 -7 6 15 15.77 1.82
 7 6 15 14.54 1.67
 -8 6 15 18.81 1.77
 8 6 15 17.34 1.85
 -9 6 15 128.08 4.02
 9 6 15 132.09 4.19
 -10 6 15 40.53 2.59
 10 6 15 36.59 2.45
 -11 6 15 49.78 2.89
 11 6 15 47.52 2.94
 -12 6 15 28.09 3.42
 12 6 15 38.24 3.67
 0 7 15 15.06 1.78
 -1 7 15 80.84 2.32
 1 7 15 82.81 2.57
 -2 7 15 57.32 1.96
 2 7 15 59.59 2.27
 -3 7 15 243.99 5.67
 3 7 15 249.12 5.81
 -4 7 15 53.33 1.89
 4 7 15 55.15 2.06
 -5 7 15 86.32 2.75
 5 7 15 83.42 2.75
 -6 7 15 10.54 1.37
 6 7 15 10.57 1.48
 -7 7 15 13.22 1.81
 7 7 15 12.83 1.82
 -8 7 15 175.77 5.11
 8 7 15 174.66 5.3
 -9 7 15 1.38 1.85
 9 7 15 1.21 1.82
 -10 7 15 14.78 2.42
 10 7 15 18.57 2.49
 -11 7 15 0.26 2.69
 11 7 15 1.52 2.75
 0 8 15 26.38 2.41
 -1 8 15 37.39 1.66
 1 8 15 33.29 1.59
 -2 8 15 26.04 1.43
 2 8 15 26.08 1.63
 -3 8 15 59.01 2.16
 3 8 15 57.86 2.12
 -4 8 15 153.45 3.98
 4 8 15 160.44 4.18
 -5 8 15 13.2 1.5
 5 8 15 13.47 1.63
 -6 8 15 17.02 1.99
 6 8 15 12.38 1.79
 -7 8 15 29.17 2.34
 7 8 15 25.73 2.59
 -8 8 15 5.93 2.17
 8 8 15 3.62 1.91
 -9 8 15 59.07 3.03
 9 8 15 62.65 3.12
 -10 8 15 2.7 2.2
 10 8 15 3.02 2.25
 0 9 15 3.47 2.09
 -1 9 15 149.45 3.97
 1 9 15 149.62 3.68
 -2 9 15 59.54 2.23
 2 9 15 58.45 2.11
 -3 9 15 3.36 1.35
 3 9 15 4.08 1.51
 -4 9 15 6.98 1.56
 4 9 15 8.13 1.43
 -5 9 15 2.87 1.34
 5 9 15 1.77 1.74
 -6 9 15 56.59 2.37
 6 9 15 64.38 2.58
 -7 9 15 23.46 2.25
 7 9 15 26.59 2.61
 -8 9 15 33.63 3.35
 8 9 15 28.75 2.91
 -9 9 15 13.36 2.62
 9 9 15 10.98 2.6
 -10 9 15 48.04 3.97
 10 9 15 35.63 6.61
 0 10 15 57.95 3.48
 -1 10 15 24.83 2.99
 1 10 15 29.83 2.68
 -2 10 15 23.03 1.76
 2 10 15 22.16 1.63
 -3 10 15 4.45 1.81
 3 10 15 8.87 1.79
 -4 10 15 43.1 2.42
 4 10 15 51.7 2.57
 -5 10 15 30.36 2.51
 5 10 15 28.01 2.06
 -6 10 15 3 1.82
 6 10 15 1.7 1.87
 -7 10 15 28 2.92
 7 10 15 30.33 3.18
 -8 10 15 2.63 2.78
 8 10 15 2.76 2.62
 0 11 15 145.46 5.65
 -1 11 15 38.85 3.07
 1 11 15 35.98 2.89
 -2 11 15 19.65 2.02
 2 11 15 16.96 1.84
 -3 11 15 3.04 1.95
 3 11 15 8.05 1.78
 -4 11 15 7.25 2.37
 4 11 15 5.71 1.94
 -5 11 15 82.97 3.17
 5 11 15 75.68 3.02
 -6 11 15 63.12 3.42
 6 11 15 60.68 3.29
 -7 11 15 8.22 2.55
 7 11 15 15.12 2.92
 0 12 15 11.07 3.15
 -1 12 15 4.37 3.01
 1 12 15 3.22 2.71
 -2 12 15 6.49 2.58
 2 12 15 6.76 1.78
 -3 12 15 20.39 2.41
 3 12 15 15.84 2.41
 -4 12 15 61.27 3.11
 4 12 15 61.61 3.11
 -5 12 15 35.27 3.58
 5 12 15 42.85 4.24
 0 13 15 9.55 3.71
 -1 13 15 5.72 4.05
 1 13 15 25.67 7.62
 0 0 16 19.12 1.49
 1 0 16 21.46 0.92
 2 0 16 254.52 4.1
 3 0 16 91.61 1.83
 4 0 16 167.25 2.84
 5 0 16 4.76 0.74
 6 0 16 6.45 0.96
 7 0 16 72.93 1.81
 8 0 16 61.43 1.74
 9 0 16 88.15 2.14
 10 0 16 0.88 1.08
 11 0 16 13.54 1.33
 12 0 16 8.01 3.71
 0 1 16 1.45 0.74
 -1 1 16 101.58 1.89
 1 1 16 105.77 1.96
 -2 1 16 8.14 0.89
 2 1 16 10.34 0.87
 -3 1 16 164.19 2.81
 3 1 16 163.49 2.87
 -4 1 16 18.17 0.89
 4 1 16 17.13 0.91
 -5 1 16 69.05 1.68
 5 1 16 69.89 1.69
 -6 1 16 97.72 2.23
 6 1 16 101.78 2.25
 -7 1 16 23.04 1.43
 7 1 16 24.88 1.24
 -8 1 16 82.83 2.69
 8 1 16 85.46 2.75
 -9 1 16 6.02 1.62
 9 1 16 5.72 1.27
 -10 1 16 88.8 3.09
 10 1 16 86.53 2.95
 -11 1 16 5.94 2.04
 11 1 16 7.34 2.2
 -12 1 16 8.16 2.25
 12 1 16 9.47 2.19
 0 2 16 4.7 0.81
 -1 2 16 60.3 1.41
 1 2 16 58.45 1.36
 -2 2 16 24.18 0.97
 2 2 16 22.92 0.98
 -3 2 16 27.32 1
 3 2 16 29.52 1.05
 -4 2 16 45.07 1.28
 4 2 16 47.15 1.32
 -5 2 16 127.76 2.98
 5 2 16 131.04 3.07
 -6 2 16 15.95 1.65
 6 2 16 13.56 1.17
 -7 2 16 50.61 1.93
 7 2 16 49.92 1.88
 -8 2 16 1.6 1.45
 8 2 16 1.97 1.45
 -9 2 16 79.65 2.88
 9 2 16 69.07 2.85
 -10 2 16 110.79 3.25
 10 2 16 118.08 3.45
 -11 2 16 51.31 2.77
 11 2 16 47.5 2.46
 -12 2 16 2.89 2.35
 12 2 16 2.44 2.09
 0 3 16 12.31 0.88
 -1 3 16 7.3 0.87
 1 3 16 7.27 0.75
 -2 3 16 28.3 0.99
 2 3 16 28.99 0.99
 -3 3 16 47.66 1.59
 3 3 16 47.09 1.36
 -4 3 16 69.61 1.95
 4 3 16 71.83 2
 -5 3 16 18.37 1.33
 5 3 16 20.19 1.34
 -6 3 16 55.91 1.88
 6 3 16 53.97 1.94
 -7 3 16 62.36 2.33
 7 3 16 58.9 2.31
 -8 3 16 14.5 1.66
 8 3 16 16.46 1.8
 -9 3 16 23.58 1.8
 9 3 16 19.62 1.8
 -10 3 16 26.98 2.05
 10 3 16 26.49 2.01
 -11 3 16 49.1 2.69
 11 3 16 51.33 2.51
 -12 3 16 1.67 2.51
 12 3 16 2.28 2.83
 0 4 16 0.31 0.57
 -1 4 16 22.98 0.95
 1 4 16 22.47 0.89
 -2 4 16 24.5 1.28
 2 4 16 25.87 1.36
 -3 4 16 46.99 1.77
 3 4 16 45.97 1.81
 -4 4 16 45.45 1.68
 4 4 16 46.74 1.78
 -5 4 16 2.66 1.16
 5 4 16 4.79 1.21
 -6 4 16 147.8 3.47
 6 4 16 149.65 3.53
 -7 4 16 39.67 1.92
 7 4 16 37.96 2.04
 -8 4 16 50.45 2.49
 8 4 16 54.56 2.54
 -9 4 16 18.74 1.83
 9 4 16 19.61 1.83
 -10 4 16 60.52 2.89
 10 4 16 59.54 2.57
 -11 4 16 33.6 2.81
 11 4 16 35.96 2.92
 -12 4 16 17.24 3.6
 12 4 16 22.13 6.89
 0 5 16 390.11 6.96
 -1 5 16 5.02 1.13
 1 5 16 6.25 1.09
 -2 5 16 81.65 2.38
 2 5 16 86.58 2.32
 -3 5 16 66.03 2.27
 3 5 16 61.39 1.96
 -4 5 16 13.89 1.24
 4 5 16 15.96 1.48
 -5 5 16 39.16 1.66
 5 5 16 42.19 1.72
 -6 5 16 22.72 1.67
 6 5 16 21.32 1.46
 -7 5 16 42.34 2.36
 7 5 16 39.87 2.43
 -8 5 16 13.56 1.8
 8 5 16 8.49 1.64
 -9 5 16 6.79 2.26
 9 5 16 7.6 2.23
 -10 5 16 2.49 2.13
 10 5 16 0.31 2.41
 -11 5 16 8.04 2.7
 11 5 16 8.95 2.43
 0 6 16 7.07 0.82
 -1 6 16 68.71 2.14
 1 6 16 64.87 2.14
 -2 6 16 85.18 2.53
 2 6 16 81.76 2.46
 -3 6 16 4.94 1.33
 3 6 16 5.47 1.55
 -4 6 16 40.73 1.85
 4 6 16 47.69 2.18
 -5 6 16 116.03 3.16
 5 6 16 113.42 3.2
 -6 6 16 14.86 1.55
 6 6 16 18.53 1.72
 -7 6 16 41.35 2.34
 7 6 16 43.74 2.41
 -8 6 16 42.19 2.41
 8 6 16 40.66 2.51
 -9 6 16 13.93 2.21
 9 6 16 12.79 2.47
 -10 6 16 2.2 2.15
 10 6 16 1.58 2.63
 -11 6 16 6.91 3.52
 11 6 16 3.87 4.95
 0 7 16 34.91 3.26
 -1 7 16 11.44 1.43
 1 7 16 9.82 1.3
 -2 7 16 14.32 1.62
 2 7 16 11.37 1.5
 -3 7 16 7.7 1.31
 3 7 16 7.58 1.84
 -4 7 16 23.32 1.59
 4 7 16 20.58 1.84
 -5 7 16 54.84 2.25
 5 7 16 53.6 2.35
 -6 7 16 2.92 1.61
 6 7 16 5.04 1.84
 -7 7 16 20.73 2.51
 7 7 16 20.5 2.61
 -8 7 16 6.38 2.66
 8 7 16 9.85 2.82
 -9 7 16 34.48 2.87
 9 7 16 35.17 2.9
 -10 7 16 31.29 3.79
 10 7 16 40.59 4.13
 0 8 16 0.21 2.24
 -1 8 16 127.54 3.27
 1 8 16 125.13 3.67
 -2 8 16 62.45 2.33
 2 8 16 60.38 2.35
 -3 8 16 23.53 1.86
 3 8 16 28.34 2.12
 -4 8 16 24.19 1.98
 4 8 16 19.71 1.89
 -5 8 16 63.57 2.57
 5 8 16 63.32 2.76
 -6 8 16 25.67 2.2
 6 8 16 28.37 2.23
 -7 8 16 30.99 2.98
 7 8 16 27.85 2.82
 -8 8 16 30.09 2.89
 8 8 16 34.93 2.91
 -9 8 16 9.66 2.81
 9 8 16 12.64 3.1
 0 9 16 12.48 2.34
 -1 9 16 13.17 2.73
 1 9 16 14.45 2.87
 -2 9 16 16.28 1.75
 2 9 16 12.3 1.92
 -3 9 16 64.93 2.65
 3 9 16 63.54 2.51
 -4 9 16 33.62 2.34
 4 9 16 33.02 2.55
 -5 9 16 49 2.51
 5 9 16 54.74 2.55
 -6 9 16 47.48 2.99
 6 9 16 47.49 2.94
 -7 9 16 63.6 3.33
 7 9 16 62.82 3.34
 -8 9 16 11.51 3.03
 8 9 16 16.28 3.36
 0 10 16 1.8 2.52
 -1 10 16 3.96 2.45
 1 10 16 1.33 2.85
 -2 10 16 30.94 2.11
 2 10 16 34.32 2.16
 -3 10 16 25.77 2.24
 3 10 16 29.65 2.34
 -4 10 16 45.43 2.6
 4 10 16 50.03 2.55
 -5 10 16 25.56 2.9
 5 10 16 24.09 2.65
 -6 10 16 6.26 2.76
 6 10 16 10.57 2.92
 -7 10 16 19.37 3.86
 7 10 16 10.89 6.91
 0 11 16 4.8 3.26
 -1 11 16 7.02 2.79
 1 11 16 7.79 2.94
 -2 11 16 6.41 3.07
 2 11 16 3.99 2.8
 -3 11 16 5.16 2.92
 3 11 16 3.77 2.39
 -4 11 16 41.5 2.95
 4 11 16 39.34 2.9
 -5 11 16 6.28 3.4
 5 11 16 11.82 5.3
 0 12 16 37.69 6.28
 -1 12 16 32.35 5.74
 1 12 16 20.35 5.96
 0 0 17 0.44 1.02
 1 0 17 9.24 1.05
 2 0 17 170.35 3
 3 0 17 18.74 1.1
 4 0 17 7.49 0.96
 5 0 17 5.55 1.15
 6 0 17 6.42 1.16
 7 0 17 69.53 1.91
 8 0 17 62.76 1.86
 9 0 17 1.61 1.14
 10 0 17 0.25 2.4
 11 0 17 71.84 4.2
 0 1 17 21.43 1.16
 -1 1 17 203.69 3.43
 1 1 17 210.75 3.6
 -2 1 17 3.52 0.79
 2 1 17 5.4 0.88
 -3 1 17 48.44 1.38
 3 1 17 49.92 1.41
 -4 1 17 69.82 1.75
 4 1 17 66.4 1.74
 -5 1 17 8.02 1.01
 5 1 17 7.64 1.14
 -6 1 17 12.57 1.13
 6 1 17 12.02 1.16
 -7 1 17 91.03 2.74
 7 1 17 93.94 2.87
 -8 1 17 5.74 1.63
 8 1 17 1.05 1.58
 -9 1 17 25.3 2.08
 9 1 17 23.23 2.01
 -10 1 17 13.51 2.31
 10 1 17 15.18 2.17
 -11 1 17 2.84 2.32
 11 1 17 4.71 2.34
 0 2 17 3.03 0.89
 -1 2 17 31.11 1.2
 1 2 17 30.58 1.19
 -2 2 17 78.19 1.77
 2 2 17 80.64 1.8
 -3 2 17 35.29 1.26
 3 2 17 36.94 1.35
 -4 2 17 16.02 1.03
 4 2 17 13.41 0.99
 -5 2 17 13.98 1.52
 5 2 17 15.58 1.54
 -6 2 17 24.53 1.69
 6 2 17 23.31 1.8
 -7 2 17 20.71 1.93
 7 2 17 25.31 2.13
 -8 2 17 64.63 2.64
 8 2 17 68.78 2.75
 -9 2 17 24.52 2.15
 9 2 17 27.71 2.22
 -10 2 17 2.21 2.5
 10 2 17 4.47 2.37
 -11 2 17 5.29 3.23
 11 2 17 10 3.24
 0 3 17 20.68 1.06
 -1 3 17 36.75 1.27
 1 3 17 38.35 1.33
 -2 3 17 58.25 1.66
 2 3 17 55.11 1.57
 -3 3 17 44.94 1.87
 3 3 17 44.65 1.95
 -4 3 17 77.77 2.22
 4 3 17 79.93 2.35
 -5 3 17 33.82 2
 5 3 17 38.04 1.89
 -6 3 17 86.47 2.95
 6 3 17 87.12 3.06
 -7 3 17 31.17 1.79
 7 3 17 36.16 1.95
 -8 3 17 16.49 1.77
 8 3 17 18.69 2.04
 -9 3 17 82.41 3.23
 9 3 17 84.34 3.41
 -10 3 17 0.05 2.27
 10 3 17 5.69 2.44
 -11 3 17 3.96 3.63
 11 3 17 6.62 4.77
 0 4 17 1.88 0.98
 -1 4 17 38.54 1.45
 1 4 17 39.56 1.67
 -2 4 17 38.13 1.77
 2 4 17 38.79 1.84
 -3 4 17 40.96 1.8
 3 4 17 40.3 1.78
 -4 4 17 32.39 1.71
 4 4 17 34.15 1.7
 -5 4 17 119.15 3.08
 5 4 17 122.66 3.15
 -6 4 17 29.59 1.9
 6 4 17 35.26 2.12
 -7 4 17 3.63 1.67
 7 4 17 3.69 1.74
 -8 4 17 2.51 1.99
 8 4 17 4.89 1.92
 -9 4 17 21.33 2.78
 9 4 17 22.11 2.87
 -10 4 17 36.2 3.2
 10 4 17 32.16 3.06
 0 5 17 4.37 1.06
 -1 5 17 37.05 1.93
 1 5 17 37.37 2
 -2 5 17 24.46 1.74
 2 5 17 21.93 1.67
 -3 5 17 35.51 2.13
 3 5 17 37.84 2.26
 -4 5 17 1.83 2.07
 4 5 17 2.88 1.9
 -5 5 17 55.78 2.25
 5 5 17 58.9 2.47
 -6 5 17 23.92 2.56
 6 5 17 28.37 2.67
 -7 5 17 162.29 5.12
 7 5 17 159.45 5.13
 -8 5 17 26.31 2.58
 8 5 17 24.63 2.42
 -9 5 17 5.44 2.77
 9 5 17 3.15 2.9
 -10 5 17 26.76 3.7
 10 5 17 36.23 4.49
 0 6 17 313.06 10.09
 -1 6 17 5.14 1.52
 1 6 17 3.7 1.59
 -2 6 17 115.57 3.51
 2 6 17 119.64 3.42
 -3 6 17 0.56 1.5
 3 6 17 2.28 1.53
 -4 6 17 49.31 2.36
 4 6 17 48.75 2.25
 -5 6 17 50.36 2.39
 5 6 17 52.88 2.43
 -6 6 17 96.9 3.62
 6 6 17 96.45 3.72
 -7 6 17 46.17 3.17
 7 6 17 51.8 3.4
 -8 6 17 45.26 3.26
 8 6 17 49.33 3.38
 -9 6 17 20.04 2.88
 9 6 17 21.06 3.1
 0 7 17 37.83 3.03
 -1 7 17 54.85 2.28
 1 7 17 50.82 2
 -2 7 17 39.02 2.41
 2 7 17 35.94 2.2
 -3 7 17 60.85 2.57
 3 7 17 60.56 2.52
 -4 7 17 18.95 1.89
 4 7 17 17.37 2.03
 -5 7 17 61.22 2.94
 5 7 17 65.09 2.88
 -6 7 17 6.2 2.24
 6 7 17 7.82 2.33
 -7 7 17 17.62 2.92
 7 7 17 11.95 2.73
 -8 7 17 14.06 2.82
 8 7 17 17.61 2.89
 0 8 17 16.8 3.73
 -1 8 17 10.69 2.5
 1 8 17 12.2 2.73
 -2 8 17 12.99 1.9
 2 8 17 9.78 1.81
 -3 8 17 44.28 2.63
 3 8 17 51.94 2.58
 -4 8 17 37.95 2.96
 4 8 17 27.98 2.42
 -5 8 17 73.99 2.9
 5 8 17 76.78 3.05
 -6 8 17 33.59 2.9
 6 8 17 31.07 3.01
 -7 8 17 54.95 3.48
 7 8 17 53.28 3.36
 0 9 17 17.59 3.12
 -1 9 17 59.06 4.07
 1 9 17 58.54 4.31
 -2 9 17 56.79 2.45
 2 9 17 55.02 2.39
 -3 9 17 21.72 2.54
 3 9 17 22.93 2.48
 -4 9 17 33.75 2.92
 4 9 17 32.45 2.59
 -5 9 17 35.33 2.88
 5 9 17 28.5 3.01
 -6 9 17 19.8 3.71
 6 9 17 22.62 3.83
 0 10 17 3.72 3.41
 -1 10 17 0.43 2.7
 1 10 17 1.74 2.83
 -2 10 17 32.43 4.14
 2 10 17 39.52 4.13
 -3 10 17 43.11 3.1
 3 10 17 51.48 3.09
 -4 10 17 27.75 4.01
 4 10 17 19.88 4.51
 0 0 18 332.84 7.56
 1 0 18 7.67 1.32
 2 0 18 2.71 1.07
 3 0 18 6.57 1.3
 4 0 18 3.62 1.5
 5 0 18 3.86 1.4
 6 0 18 171.85 3.61
 7 0 18 7.16 1.59
 8 0 18 1.29 1.36
 9 0 18 2.27 3.19
 0 1 18 1.71 1.11
 -1 1 18 115.05 2.36
 1 1 18 116.12 2.45
 -2 1 18 100.24 2.28
 2 1 18 102.58 2.33
 -3 1 18 2.19 1.08
 3 1 18 2.42 1.2
 -4 1 18 128.82 2.94
 4 1 18 122.46 2.81
 -5 1 18 7.91 1.34
 5 1 18 9.01 1.29
 -6 1 18 8.68 1.93
 6 1 18 5.86 2.05
 -7 1 18 55.26 2.64
 7 1 18 54.31 2.58
 -8 1 18 2.49 1.96
 8 1 18 1.28 2.05
 -9 1 18 6.93 2.44
 9 1 18 5.65 2.25
 0 2 18 42.56 1.54
 -1 2 18 44.9 1.56
 1 2 18 46.08 1.58
 -2 2 18 18.85 1.34
 2 2 18 21.06 1.41
 -3 2 18 17.91 1.23
 3 2 18 16.83 1.25
 -4 2 18 56.03 2.14
 4 2 18 52.34 2.09
 -5 2 18 61.58 2.74
 5 2 18 60.79 2.72
 -6 2 18 18.13 2.11
 6 2 18 21.13 2.09
 -7 2 18 40.02 2.65
 7 2 18 44.04 2.66
 -8 2 18 97.42 3.67
 8 2 18 106.15 3.76
 -9 2 18 6.88 2.28
 9 2 18 5.78 2.44
 0 3 18 5.42 1.22
 -1 3 18 45.03 1.88
 1 3 18 43.45 1.69
 -2 3 18 34.07 1.38
 2 3 18 35.75 1.44
 -3 3 18 37.84 2
 3 3 18 42.86 2.1
 -4 3 18 24.37 1.85
 4 3 18 23.02 1.81
 -5 3 18 47.66 2.54
 5 3 18 45.27 2.48
 -6 3 18 20.71 2.07
 6 3 18 20.48 2.12
 -7 3 18 82.37 3.11
 7 3 18 81.39 3.1
 -8 3 18 52.1 2.86
 8 3 18 52.28 2.9
 -9 3 18 15.11 2.69
 9 3 18 21.6 3.02
 0 4 18 51.88 1.74
 -1 4 18 9.62 1.31
 1 4 18 8.1 1.36
 -2 4 18 34.55 1.91
 2 4 18 41.05 2.25
 -3 4 18 13.21 2.16
 3 4 18 13.43 2.11
 -4 4 18 4.24 2.37
 4 4 18 4.92 2.34
 -5 4 18 3.44 2.04
 5 4 18 2.36 1.94
 -6 4 18 6.44 2.11
 6 4 18 8.06 2.86
 -7 4 18 8.64 2.53
 7 4 18 8.81 2.31
 -8 4 18 93.45 3.88
 8 4 18 82.44 3.67
 -9 4 18 12.15 7.81
 9 4 18 13.72 6.52
 0 5 18 31.05 1.55
 -1 5 18 56.45 2.65
 1 5 18 56.1 2.58
 -2 5 18 46.73 2.27
 2 5 18 48.22 2.37
 -3 5 18 28.62 2.25
 3 5 18 27.84 2.41
 -4 5 18 34.84 2.56
 4 5 18 33.58 2.5
 -5 5 18 42.62 3.12
 5 5 18 45.35 2.87
 -6 5 18 1.64 2.77
 6 5 18 1.8 2.96
 -7 5 18 2.61 3.02
 7 5 18 1.99 3.3
 -8 5 18 13.1 3.73
 8 5 18 18.83 4.07
 0 6 18 5.55 2.33
 -1 6 18 28.51 2.07
 1 6 18 29.55 1.93
 -2 6 18 43.84 2.47
 2 6 18 42.97 2.3
 -3 6 18 3.41 2.06
 3 6 18 4.73 2.23
 -4 6 18 4.69 2.1
 4 6 18 6.1 2.11
 -5 6 18 8 2.09
 5 6 18 6.44 2.15
 -6 6 18 24.42 3.01
 6 6 18 21.83 3.01
 -7 6 18 15.63 3.02
 7 6 18 18.69 3.11
 0 7 18 91.28 5.1
 -1 7 18 105.27 5.12
 1 7 18 105.72 4.82
 -2 7 18 41.22 2.49
 2 7 18 40.67 2.42
 -3 7 18 33.05 2.44
 3 7 18 32.41 2.42
 -4 7 18 19.56 2.34
 4 7 18 16.62 2.24
 -5 7 18 8.08 2.8
 5 7 18 6.35 2.79
 -6 7 18 27.9 3.47
 6 7 18 38.95 3.55
 0 8 18 10.13 3.41
 -1 8 18 28.15 4.47
 1 8 18 31.01 4.29
 -2 8 18 22.3 2.35
 2 8 18 24.48 2.29
 -3 8 18 3.72 2.39
 3 8 18 7.91 2.35
 -4 8 18 14.3 2.81
 4 8 18 11.01 2.58
 -5 8 18 19.44 3.41
 5 8 18 24.31 5.97
 0 9 18 9.95 5.29
 -1 9 18 45.43 5.04
 1 9 18 46.08 4.89
 -2 9 18 54.55 5.3
 2 9 18 54.47 5.74
 0 0 19 0.93 1.67
 1 0 19 4.63 1.46
 2 0 19 30.96 1.73
 3 0 19 3.19 1.63
 4 0 19 27.93 2.02
 5 0 19 4.43 1.91
 6 0 19 161.58 3.87
 7 0 19 12.06 2.43
 8 0 19 50.95 6.59
 0 1 19 61.7 2.04
 -1 1 19 22.83 1.65
 1 1 19 26.56 1.74
 -2 1 19 39.7 1.89
 2 1 19 34.02 1.74
 -3 1 19 49.19 1.99
 3 1 19 45.18 1.93
 -4 1 19 30.69 1.88
 4 1 19 27.19 1.95
 -5 1 19 127.66 4.16
 5 1 19 127.91 4.03
 -6 1 19 24.8 2.72
 6 1 19 27.38 2.66
 -7 1 19 38.47 2.78
 7 1 19 44.33 2.75
 0 2 19 19.54 1.98
 -1 2 19 7.86 1.7
 1 2 19 4.6 1.83
 -2 2 19 12.02 1.55
 2 2 19 11.71 1.5
 -3 2 19 70.91 2.03
 3 2 19 74.67 2.2
 -4 2 19 17.06 2.54
 4 2 19 18.54 2.42
 -5 2 19 4.91 2.3
 5 2 19 5.68 2.33
 -6 2 19 35.35 2.87
 6 2 19 39.06 2.95
 -7 2 19 36.23 3.05
 7 2 19 41.9 3.24
 0 3 19 2.22 1.58
 -1 3 19 1.83 1.57
 1 3 19 2.85 1.55
 -2 3 19 75.12 3.07
 2 3 19 71.88 2.57
 -3 3 19 8.04 2
 3 3 19 6.65 2.02
 -4 3 19 2.26 2.28
 4 3 19 2.91 2.63
 -5 3 19 30.07 2.62
 5 3 19 31.21 2.61
 -6 3 19 22.83 2.76
 6 3 19 25.69 2.7
 -7 3 19 9.59 3.35
 7 3 19 15.54 3.89
 0 4 19 11.48 1.62
 -1 4 19 4.78 2.57
 1 4 19 5.84 2.14
 -2 4 19 40.95 2.8
 2 4 19 36.73 2.51
 -3 4 19 2.32 2.01
 3 4 19 2.42 2.1
 -4 4 19 3.38 2.11
 4 4 19 9.87 2.47
 -5 4 19 7.43 2.67
 5 4 19 6.42 2.49
 -6 4 19 28.74 3.43
 6 4 19 35.04 3.64
 0 5 19 1.04 4.11
 -1 5 19 6.1 2.6
 1 5 19 5.14 2.4
 -2 5 19 24.4 2.56
 2 5 19 25.16 2.51
 -3 5 19 91.45 3.64
 3 5 19 98.02 3.77
 -4 5 19 44.52 2.72
 4 5 19 37.5 2.67
 -5 5 19 32.31 3.17
 5 5 19 36.94 3.41
 6 5 19 78.25 8.17
 0 6 19 54.34 4.84
 -1 6 19 11.16 2.25
 1 6 19 6.75 1.92
 -2 6 19 5.4 2.57
 2 6 19 6.69 2.38
 -3 6 19 3.44 2.95
 3 6 19 3.5 2.59
 -4 6 19 32.69 3.08
 4 6 19 37.85 3.97
 0 7 19 48.4 4.46
 -1 7 19 148.77 7.39
 1 7 19 151.07 7.61
 -2 7 19 7.08 3.96
 2 7 19 13.77 5.61
 3 7 19 15 8.75
 0 0 20 2.65 3
 1 0 20 71.66 2.81
 2 0 20 5.74 1.86
 3 0 20 17.54 2.23
 4 0 20 5.28 2.22
 5 0 20 30.77 7.65
 0 1 20 127.79 3.45
 -1 1 20 3.2 1.68
 1 1 20 2.65 2.01
 -2 1 20 20.4 2.05
 2 1 20 22.04 2.22
 -3 1 20 15.24 2.08
 3 1 20 13.56 2.14
 -4 1 20 13.57 3.26
 4 1 20 13.64 2.35
 -5 1 20 32.73 5.19
 5 1 20 29.85 7.54
 0 2 20 0.97 1.81
 -1 2 20 93.03 3.06
 1 2 20 90.8 2.92
 -2 2 20 11.99 2.18
 2 2 20 8.58 2.03
 -3 2 20 3.47 3.34
 3 2 20 3.25 2.61
 -4 2 20 58.71 3.73
 4 2 20 70.95 4.72
 0 3 20 44.14 2.52
 -1 3 20 5.8 2.23
 1 3 20 7.98 2.15
 -2 3 20 32.32 3.26
 2 3 20 35.47 3.29
 -3 3 20 55.26 4.04
 3 3 20 63.49 4.58
 -4 3 20 7.16 4.92
 4 3 20 13.41 7.82
 0 4 20 7.11 2.99
 -1 4 20 8.51 2.8
 1 4 20 16.26 3.23
 -2 4 20 12.02 3.88
 2 4 20 10.09 3.97
 -3 4 20 24.54 5.42
 3 4 20 24.33 8.65

_iucr_refine_fcf_details
;
data_9K
_computing_structure_refinement   'olex2.refine 1.3 (Bourhis et al., 2015)'
_computing_data_collection        'XDS (Kabsch, 1991)'   
_shelx_refln_list_code            4
loop_
  _space_group_symop_id
  _space_group_symop_operation_xyz
  1  x,y,z
  2  x+1/2,-y+1/2,-z
  3  -x,y+1/2,-z+1/2
  4  -x+1/2,-y,z+1/2

_space_group_crystal_system       orthorhombic
_space_group_IT_number            19
_space_group_name_H-M_alt         'P 21 21 21'
_space_group_name_Hall            ' P 2ac 2ab'
_symmetry_space_group_name_H-M    'P 21 21 21'
_symmetry_space_group_name_Hall   ' P 2ac 2ab'
_symmetry_Int_Tables_number       19
_cell_length_a                    9.854(3)
_cell_length_b                    9.249(3)
_cell_length_c                    10.144(2)
_cell_angle_alpha                 90
_cell_angle_beta                  90
_cell_angle_gamma                 90
_cell_volume                      924.5(5)
loop_
  _refln_index_h
  _refln_index_k
  _refln_index_l
  _refln_F_squared_calc
  _refln_F_squared_meas
  _refln_F_squared_sigma
  _refln_F_squared_weight
  _refln_observed_status
-20 -2 -1 17.400 22.371 4.862 11.497 o
-20 -1 -2 12.288 14.966 4.076 16.390 o
-20 -1 -1 40.988 43.112 2.931 25.265 o
-19 -6 -2 103.160 76.664 7.075 4.953 o
-19 -6 -1 5.542 11.569 3.358 24.337 o
-19 -5 -4 0.354 8.444 3.057 29.917 o
-19 -5 -3 21.493 21.750 2.388 40.853 o
-19 -5 -2 0.957 3.222 2.232 56.072 o
-19 -5 -1 19.938 20.954 2.329 43.067 o
-19 -4 -5 1.843 10.579 2.834 34.326 o
-19 -4 -4 16.761 19.857 2.087 52.901 o
-19 -4 -3 29.129 31.339 2.368 38.321 o
-19 -4 -2 73.836 75.751 3.018 19.565 o
-19 -4 -1 30.965 33.154 2.261 40.315 o
-19 -3 -6 41.503 32.057 3.028 24.547 o
-19 -3 -5 22.762 19.304 2.155 48.155 o
-19 -3 -4 16.657 15.179 2.388 42.955 o
-19 -3 -3 10.192 5.095 2.300 49.409 o
-19 -3 -2 47.262 47.072 2.475 30.866 o
-19 -3 -1 15.417 14.830 1.980 59.454 o
-19 -2 -6 28.106 27.263 2.650 32.713 o
-19 -2 -5 26.288 28.903 2.485 36.452 o
-19 -2 -4 22.689 23.303 2.174 46.829 o
-19 -2 -3 61.246 60.688 2.572 26.233 o
-19 -2 -2 15.620 16.101 2.310 45.630 o
-19 -2 -1 16.303 19.372 1.999 56.992 o
-19 -1 -6 14.088 12.200 2.271 48.088 o
-19 -1 -5 6.154 6.639 1.999 65.539 o
-19 -1 -4 63.101 63.231 2.698 24.337 o
-19 -1 -3 4.623 7.522 1.970 67.985 o
-19 -1 -2 66.105 64.842 2.679 24.093 o
-19 -1 -1 14.561 16.703 1.708 75.140 o
-18 -8 -3 25.924 23.206 2.766 31.129 o
-18 -8 -2 7.684 6.444 2.417 45.610 o
-18 -8 -1 39.441 39.977 3.038 24.228 o
-18 -7 -5 57.665 49.149 2.960 22.819 o
-18 -7 -4 19.623 22.565 2.475 38.833 o
-18 -7 -3 1.027 0.000 1.776 89.167 o
-18 -7 -2 36.369 38.385 2.310 37.139 o
-18 -7 -1 5.876 9.473 2.067 61.051 o
-18 -6 -6 25.935 23.924 2.358 40.257 o
-18 -6 -5 18.849 20.779 2.028 54.241 o
-18 -6 -4 39.207 41.850 2.504 32.260 o
-18 -6 -3 11.183 12.627 2.058 58.237 o
-18 -6 -2 76.367 74.014 2.970 19.820 o
-18 -6 -1 33.628 35.503 2.300 38.370 o
-18 -5 -7 5.684 11.540 2.310 49.445 o
-18 -5 -6 53.673 54.613 2.281 32.189 o
-18 -5 -5 42.602 39.239 2.174 38.552 o
-18 -5 -4 52.294 55.447 2.436 29.890 o
-18 -5 -3 0.722 2.300 2.019 68.697 o
-18 -5 -2 24.346 25.351 2.135 47.218 o
-18 -5 -1 1.604 1.116 1.543 115.753 o
-18 -4 -8 72.312 60.756 3.358 17.609 o
-18 -4 -7 3.584 3.805 1.854 78.317 o
-18 -4 -6 36.083 36.172 1.922 47.813 o
-18 -4 -5 69.236 67.570 2.504 25.470 o
-18 -4 -4 0.164 0.330 1.524 121.927 o
-18 -4 -3 22.905 22.391 1.776 63.320 o
-18 -4 -2 12.591 9.676 1.553 92.958 o
-18 -4 -1 26.233 29.340 2.067 48.117 o
-18 -3 -8 27.793 25.244 2.009 50.324 o
-18 -3 -7 42.788 43.054 2.261 36.138 o
-18 -3 -6 12.312 11.181 1.863 68.717 o
-18 -3 -5 43.389 42.821 2.048 40.776 o
-18 -3 -4 7.668 7.308 1.563 99.651 o
-18 -3 -3 11.371 10.793 1.563 92.829 o
-18 -3 -2 0.991 1.145 1.320 158.281 o
-18 -3 -1 42.701 41.083 1.912 44.730 o
-18 -2 -9 48.474 28.495 2.921 25.373 o
-18 -2 -8 0.449 2.252 1.456 130.805 o
-18 -2 -7 24.299 21.760 2.009 52.475 o
-18 -2 -6 4.267 3.397 1.766 85.333 o
-18 -2 -5 21.647 23.885 1.854 59.860 o
-18 -2 -4 71.379 70.452 2.455 25.525 o
-18 -2 -3 20.757 22.245 1.766 65.208 o
-18 -2 -2 30.998 30.369 1.951 50.038 o
-18 -2 -1 93.150 89.145 2.688 19.820 o
-18 -1 -9 1.626 3.348 2.543 43.217 o
-18 -1 -8 57.116 54.846 2.494 28.297 o
-18 -1 -7 52.112 51.129 2.436 30.293 o
-18 -1 -6 0.234 4.338 2.329 51.627 o
-18 -1 -5 12.665 13.656 1.893 65.970 o
-18 -1 -4 14.556 19.032 1.844 65.914 o
-18 -1 -3 0.738 2.883 1.601 107.702 o
-18 -1 -2 11.396 12.025 1.718 79.042 o
-18 -1 -1 40.005 43.655 1.815 47.994 o
-17 -10 -1 9.334 10.278 3.096 28.115 o
-17 -9 -5 9.098 12.763 2.824 33.278 o
-17 -9 -4 15.556 14.005 1.999 58.644 o
-17 -9 -3 28.789 30.718 2.504 35.313 o
-17 -9 -2 16.282 17.722 2.300 45.516 o
-17 -9 -1 10.619 12.006 2.106 56.304 o
-17 -8 -6 18.519 22.721 2.320 43.514 o
-17 -8 -5 16.886 17.053 2.028 55.944 o
-17 -8 -4 22.814 23.808 1.931 55.833 o
-17 -8 -3 4.868 5.765 1.718 88.064 o
-17 -8 -2 1.123 1.417 1.766 89.330 o
-17 -8 -1 37.962 39.220 2.349 35.835 o
-17 -7 -8 51.467 47.741 3.455 18.632 o
-17 -7 -7 3.392 3.746 1.922 73.304 o
-17 -7 -6 83.320 78.353 2.650 21.661 o
-17 -7 -5 3.282 3.397 1.446 125.374 o
-17 -7 -4 1.365 3.397 1.524 117.051 o
-17 -7 -3 16.179 17.616 1.912 61.728 o
-17 -7 -2 6.031 6.144 1.650 93.215 o
-17 -7 -1 35.745 39.375 2.077 42.896 o
-17 -6 -8 67.621 66.240 2.582 24.893 o
-17 -6 -7 30.767 32.271 2.028 47.196 o
-17 -6 -6 9.280 11.714 1.660 85.850 o
-17 -6 -5 17.642 19.023 1.611 78.186 o
-17 -6 -4 39.099 41.773 2.174 39.143 o
-17 -6 -3 62.319 60.213 2.349 29.047 o
-17 -6 -2 36.921 37.075 2.058 43.413 o
-17 -6 -1 57.875 58.398 2.281 31.005 o
-17 -5 -9 11.813 11.598 2.077 57.243 o
-17 -5 -8 41.395 43.927 2.291 35.755 o
-17 -5 -7 17.388 20.498 1.747 69.133 o
-17 -5 -6 89.984 91.901 2.582 20.812 o
-17 -5 -5 47.369 48.081 1.912 41.962 o
-17 -5 -4 20.298 22.313 1.533 79.554 o
-17 -5 -3 5.168 3.911 1.747 85.996 o
-17 -5 -2 21.412 24.856 1.698 67.545 o
-17 -5 -1 0.762 1.640 1.262 172.656 o
-17 -4 -10 26.773 26.690 3.222 23.735 o
-17 -4 -9 58.483 57.670 2.358 29.791 o
-17 -4 -8 40.845 42.005 2.038 41.908 o
-17 -4 -7 3.864 1.543 1.291 155.321 o
-17 -4 -6 19.930 22.264 1.514 81.279 o
-17 -4 -5 9.273 7.366 1.407 115.840 o
-17 -4 -4 19.762 21.643 1.339 95.424 o
-17 -4 -3 108.616 103.208 2.902 16.592 o
-17 -4 -2 6.911 6.221 1.330 133.429 o
-17 -4 -1 41.668 41.889 1.825 47.399 o
-17 -3 -10 48.020 46.819 2.455 31.077 o
-17 -3 -9 38.897 41.705 2.028 42.816 o
-17 -3 -8 70.229 68.482 2.320 27.441 o
-17 -3 -7 102.761 100.432 2.727 18.196 o
-17 -3 -6 16.195 15.752 1.553 85.508 o
-17 -3 -5 179.938 177.164 3.902 8.530 o
-17 -3 -4 58.220 59.097 1.941 36.564 o
-17 -3 -3 4.262 4.329 1.087 201.433 o
-17 -3 -2 3.544 4.882 1.155 183.722 o
-17 -3 -1 30.521 32.921 1.592 63.923 o
-17 -2 -10 16.240 16.354 1.951 60.078 o
-17 -2 -9 31.378 33.125 2.009 47.433 o
-17 -2 -8 51.222 52.633 2.261 33.222 o
-17 -2 -7 25.866 28.971 1.621 67.078 o
-17 -2 -6 6.944 6.755 1.330 132.727 o
-17 -2 -5 98.723 95.386 2.533 20.111 o
-17 -2 -4 135.948 132.577 3.504 11.701 o
-17 -2 -3 3.521 3.572 1.106 201.199 o
-17 -2 -2 138.732 138.400 3.649 11.011 o
-17 -2 -1 16.105 16.713 1.446 94.112 o
-17 -1 -11 25.757 22.827 2.475 37.445 o
-17 -1 -10 11.670 9.191 2.164 53.804 o
-17 -1 -9 41.516 43.898 2.019 41.893 o
-17 -1 -8 15.313 15.878 1.631 80.347 o
-17 -1 -7 80.276 78.935 2.329 25.039 o
-17 -1 -6 42.191 46.994 2.116 38.945 o
-17 -1 -5 10.258 9.143 1.291 128.509 o
-17 -1 -4 40.910 42.801 1.805 48.084 o
-17 -1 -3 4.477 6.474 1.427 122.965 o
-17 -1 -2 17.213 16.820 1.281 108.552 o
-17 -1 -1 80.818 80.730 2.417 23.969 o
-16 -11 -3 18.578 18.780 2.737 33.206 o
-16 -11 -2 6.127 10.608 2.407 45.808 o
-16 -11 -1 6.812 9.870 2.485 43.090 o
-16 -10 -6 18.480 21.265 3.232 24.589 o
-16 -10 -5 3.851 2.756 2.349 49.883 o
-16 -10 -4 8.714 9.540 2.019 62.241 o
-16 -10 -3 15.552 17.683 1.902 62.561 o
-16 -10 -2 31.546 38.599 2.358 37.138 o
-16 -10 -1 92.589 89.679 3.183 16.502 o
-16 -9 -7 20.177 19.595 2.980 28.338 o
-16 -9 -6 16.998 16.858 2.077 53.829 o
-16 -9 -5 11.899 12.433 2.028 59.387 o
-16 -9 -4 12.836 14.403 1.757 74.118 o
-16 -9 -3 67.329 69.948 2.271 28.408 o
-16 -9 -2 25.820 28.495 1.844 56.876 o
-16 -9 -1 20.362 21.478 2.028 53.436 o
-16 -8 -9 4.714 17.324 4.057 16.785 o
-16 -8 -8 1.802 4.397 2.582 41.794 o
-16 -8 -7 40.905 38.880 1.873 46.882 o
-16 -8 -6 68.408 68.812 2.397 26.753 o
-16 -8 -5 8.524 8.279 1.553 98.932 o
-16 -8 -4 17.067 19.217 1.485 88.128 o
-16 -8 -3 36.099 35.871 1.931 47.566 o
-16 -8 -2 100.422 97.676 2.620 19.225 o
-16 -8 -1 4.211 5.222 1.475 117.484 o
-16 -7 -10 32.475 28.757 5.571 8.635 o
-16 -7 -9 0.187 0.573 2.232 56.906 o
-16 -7 -8 83.755 86.738 3.805 13.619 o
-16 -7 -7 17.337 20.071 1.650 75.374 o
-16 -7 -6 40.855 40.598 1.941 44.678 o
-16 -7 -5 14.068 15.636 1.417 100.362 o
-16 -7 -4 17.142 19.168 1.504 86.517 o
-16 -7 -3 18.909 19.634 1.388 93.733 o
-16 -7 -2 16.603 17.586 1.339 102.927 o
-16 -7 -1 61.881 61.164 2.397 28.374 o
-16 -6 -10 8.342 6.813 2.853 33.193 o
-16 -6 -9 23.047 24.749 2.582 35.294 o
-16 -6 -8 25.635 24.642 1.611 69.336 o
-16 -6 -7 15.022 16.431 1.475 93.035 o
-16 -6 -6 39.448 42.035 1.689 52.514 o
-16 -6 -5 20.033 22.497 1.446 85.990 o
-16 -6 -4 104.514 108.391 2.698 17.900 o
-16 -6 -3 101.256 102.024 2.659 18.695 o
-16 -6 -2 31.854 31.291 1.378 74.076 o
-16 -6 -1 49.252 50.750 1.941 40.287 o
-16 -5 -11 5.873 6.677 2.572 40.943 o
-16 -5 -10 54.192 52.779 2.960 22.986 o
-16 -5 -9 2.513 4.474 1.398 134.019 o
-16 -5 -8 1.567 2.417 1.310 156.739 o
-16 -5 -7 51.367 55.506 1.961 38.557 o
-16 -5 -6 36.607 39.579 1.660 55.569 o
-16 -5 -5 15.465 16.538 1.291 110.777 o
-16 -5 -4 44.723 45.829 1.698 48.940 o
-16 -5 -3 198.735 195.022 4.241 7.299 o
-16 -5 -2 8.595 9.783 1.136 159.354 o
-16 -5 -1 55.067 56.127 1.893 38.779 o
-16 -4 -11 24.386 23.070 2.572 35.418 o
-16 -4 -10 27.753 31.213 1.844 55.233 o
-16 -4 -9 73.342 71.394 2.155 28.715 o
-16 -4 -8 43.184 46.868 1.941 42.821 o
-16 -4 -7 137.605 141.205 3.242 12.342 o
-16 -4 -6 82.921 85.797 2.378 23.740 o
-16 -4 -5 37.697 38.414 1.640 55.998 o
-16 -4 -4 44.885 46.150 1.679 49.356 o
-16 -4 -3 43.359 44.276 1.592 53.153 o
-16 -4 -2 28.953 30.349 1.446 73.386 o
-16 -4 -1 2.802 2.795 0.825 342.661 o
-16 -3 -12 11.767 13.471 2.601 38.153 o
-16 -3 -11 14.595 14.587 1.776 71.457 o
-16 -3 -10 0.279 0.980 1.553 116.673 o
-16 -3 -9 19.433 22.410 1.689 70.391 o
-16 -3 -8 36.287 35.891 1.592 59.346 o
-16 -3 -7 0.342 2.174 1.262 173.230 o
-16 -3 -6 31.107 30.922 1.514 67.895 o
-16 -3 -5 18.141 16.499 1.310 104.285 o
-16 -3 -4 22.408 25.079 1.368 87.590 o
-16 -3 -3 37.354 40.113 1.592 57.493 o
-16 -3 -2 80.053 81.051 2.126 27.075 o
-16 -3 -1 2.000 2.950 0.903 303.216 o
-16 -2 -12 14.585 18.043 2.630 36.407 o
-16 -2 -11 11.676 12.918 1.796 72.935 o
-16 -2 -10 66.069 68.666 2.397 27.120 o
-16 -2 -9 23.642 25.225 1.650 68.475 o
-16 -2 -8 115.894 117.126 2.873 15.759 o
-16 -2 -7 28.712 35.105 1.650 61.765 o
-16 -2 -6 19.942 20.139 1.320 97.918 o
-16 -2 -5 0.137 1.621 0.835 389.704 o
-16 -2 -4 29.314 33.494 1.582 64.996 o
-16 -2 -3 50.965 51.623 1.718 44.734 o
-16 -2 -2 7.697 9.890 0.971 202.418 o
-16 -2 -1 9.527 10.802 1.116 158.300 o
-16 -1 -12 39.369 40.472 2.232 37.903 o
-16 -1 -11 54.174 53.623 2.155 34.364 o
-16 -1 -10 21.696 23.866 1.524 78.160 o
-16 -1 -9 45.466 47.188 1.660 49.424 o
-16 -1 -8 6.349 6.978 1.223 153.548 o
-16 -1 -7 264.668 249.790 4.717 5.246 o
-16 -1 -6 74.013 78.702 2.252 26.831 o
-16 -1 -5 76.546 77.945 2.184 27.259 o
-16 -1 -4 155.171 151.173 3.368 10.997 o
-16 -1 -3 14.524 14.976 1.068 144.288 o
-16 -1 -2 48.744 48.236 1.514 51.793 o
-16 -1 -1 14.727 15.383 1.165 129.033 o
-15 -12 -4 28.623 32.339 3.329 22.058 o
-15 -12 -3 45.188 41.462 2.611 29.462 o
-15 -12 -2 13.415 15.752 2.252 48.444 o
-15 -12 -1 84.225 78.207 3.145 17.719 o
-15 -11 -6 2.894 3.843 2.611 40.713 o
-15 -11 -5 35.737 33.911 2.174 41.155 o
-15 -11 -4 25.945 26.787 2.038 49.712 o
-15 -11 -3 3.390 3.164 1.999 68.145 o
-15 -11 -2 64.164 65.328 2.591 25.293 o
-15 -11 -1 65.393 63.396 2.572 25.485 o
-15 -10 -8 34.591 31.436 3.115 24.153 o
-15 -10 -7 13.566 13.073 2.514 40.219 o
-15 -10 -6 18.895 18.741 1.728 69.832 o
-15 -10 -5 42.358 40.880 1.931 44.366 o
-15 -10 -4 109.356 105.935 2.912 16.390 o
-15 -10 -3 5.124 4.047 1.427 124.085 o
-15 -10 -2 25.804 29.466 1.650 65.479 o
-15 -10 -1 6.104 5.532 1.611 97.538 o
-15 -9 -9 77.361 68.618 3.746 14.618 o
-15 -9 -8 7.612 8.628 2.378 46.714 o
-15 -9 -7 29.564 30.155 2.436 36.741 o
-15 -9 -6 22.527 25.991 1.533 75.827 o
-15 -9 -5 18.482 18.431 1.485 86.981 o
-15 -9 -4 41.568 40.870 1.747 49.961 o
-15 -9 -3 8.964 7.570 1.126 163.966 o
-15 -9 -2 0.378 1.301 1.203 191.638 o
-15 -9 -1 25.014 28.757 1.766 60.641 o
-15 -8 -10 41.400 38.104 2.727 28.442 o
-15 -8 -9 63.339 59.679 3.067 20.725 o
-15 -8 -8 1.120 7.066 1.970 70.287 o
-15 -8 -7 20.241 20.838 1.407 89.712 o
-15 -8 -6 93.888 93.309 2.436 21.464 o
-15 -8 -5 17.290 20.517 1.504 85.624 o
-15 -8 -4 4.198 6.037 1.126 186.270 o
-15 -8 -3 107.977 113.933 2.737 17.172 o
-15 -8 -2 14.623 14.772 1.291 113.887 o
-15 -8 -1 5.632 6.027 1.145 175.141 o
-15 -7 -11 16.326 19.100 2.853 31.155 o
-15 -7 -10 55.831 54.176 3.484 17.913 o
-15 -7 -9 7.217 6.241 2.038 62.802 o
-15 -7 -8 12.300 16.111 2.077 56.015 o
-15 -7 -7 41.157 44.170 1.650 52.424 o
-15 -7 -6 26.395 26.739 1.398 80.337 o
-15 -7 -5 106.039 102.917 2.504 19.229 o
-15 -7 -4 53.913 55.079 1.796 41.315 o
-15 -7 -3 57.277 58.980 1.747 40.592 o
-15 -7 -2 28.080 30.582 1.407 76.244 o
-15 -7 -1 0.822 0.689 1.145 210.321 o
-15 -6 -12 10.031 11.453 2.543 40.358 o
-15 -6 -11 13.744 11.025 2.562 39.045 o
-15 -6 -10 29.972 33.610 2.388 37.395 o
-15 -6 -9 16.477 20.867 2.019 55.694 o
-15 -6 -8 11.044 11.617 1.233 132.587 o
-15 -6 -7 38.899 40.656 1.582 56.820 o
-15 -6 -6 115.255 113.913 2.747 16.568 o
-15 -6 -5 15.430 16.286 1.155 127.618 o
-15 -6 -4 14.775 16.043 1.126 133.487 o
-15 -6 -3 75.145 72.665 1.902 31.490 o
-15 -6 -2 79.637 78.217 2.019 28.598 o
-15 -6 -1 110.484 115.554 2.727 16.971 o
-15 -5 -12 28.658 25.147 2.562 34.615 o
-15 -5 -11 2.678 4.426 1.893 75.736 o
-15 -5 -10 1.577 3.513 1.582 108.542 o
-15 -5 -9 27.071 27.612 1.495 73.478 o
-15 -5 -8 55.124 56.816 1.766 41.250 o
-15 -5 -7 18.770 17.383 1.281 105.478 o
-15 -5 -6 24.755 28.049 1.378 82.620 o
-15 -5 -5 11.584 13.772 1.242 127.379 o
-15 -5 -4 0.933 2.931 0.903 316.235 o
-15 -5 -3 159.771 157.278 3.397 10.628 o
-15 -5 -2 5.470 8.618 1.000 210.037 o
-15 -5 -1 25.259 26.224 1.126 101.844 o
-15 -4 -13 0.848 4.989 2.611 41.025 o
-15 -4 -12 37.499 35.483 2.620 31.005 o
-15 -4 -11 12.929 14.665 1.961 61.780 o
-15 -4 -10 21.645 24.962 1.398 86.397 o
-15 -4 -9 10.849 11.957 1.252 129.730 o
-15 -4 -8 49.481 51.197 1.747 44.662 o
-15 -4 -7 61.651 65.056 1.893 35.737 o
-15 -4 -6 0.627 1.252 0.825 392.534 o
-15 -4 -5 23.439 25.642 1.223 97.156 o
-15 -4 -4 44.801 47.897 1.563 52.418 o
-15 -4 -3 16.937 18.013 1.068 133.401 o
-15 -4 -2 70.150 71.403 1.902 32.741 o
-15 -4 -1 21.915 24.167 1.000 121.919 o
-15 -3 -13 2.956 2.650 2.232 55.399 o
-15 -3 -12 11.547 14.704 2.349 45.713 o
-15 -3 -11 0.862 1.941 1.262 171.728 o
-15 -3 -10 37.177 39.045 1.650 55.758 o
-15 -3 -9 95.353 97.201 2.446 21.013 o
-15 -3 -8 102.885 103.101 2.543 19.264 o
-15 -3 -7 8.086 10.336 0.990 193.934 o
-15 -3 -6 162.064 151.338 3.280 10.972 o
-15 -3 -5 45.246 49.352 1.563 51.837 o
-15 -3 -4 57.972 58.641 1.592 43.636 o
-15 -3 -3 30.569 30.621 1.233 84.037 o
-15 -3 -2 13.144 15.509 0.971 164.540 o
-15 -3 -1 130.235 129.898 2.611 15.573 o
-15 -2 -13 20.838 23.089 2.135 48.854 o
-15 -2 -12 22.143 23.643 1.592 73.588 o
-15 -2 -11 15.716 19.518 1.398 97.208 o
-15 -2 -10 25.027 25.487 1.349 85.711 o
-15 -2 -9 2.981 4.183 1.019 233.222 o
-15 -2 -8 28.638 28.971 1.475 72.651 o
-15 -2 -7 40.500 40.307 1.262 68.275 o
-15 -2 -6 81.542 79.682 1.834 30.244 o
-15 -2 -5 37.003 39.453 1.223 73.379 o
-15 -2 -4 34.302 32.523 1.145 83.755 o
-15 -2 -3 238.567 233.912 4.319 6.133 o
-15 -2 -2 171.822 166.488 3.193 10.536 o
-15 -2 -1 151.900 145.747 2.892 12.726 o
-15 -1 -13 78.160 81.808 2.582 22.655 o
-15 -1 -12 7.645 9.492 1.407 116.868 o
-15 -1 -11 19.379 21.905 1.456 86.310 o
-15 -1 -10 21.995 26.215 1.427 83.245 o
-15 -1 -9 28.253 30.388 1.281 83.782 o
-15 -1 -8 56.799 60.407 1.689 41.703 o
-15 -1 -7 19.741 19.586 1.019 130.411 o
-15 -1 -6 29.051 31.242 1.174 89.195 o
-15 -1 -5 17.892 18.169 1.019 137.157 o
-15 -1 -4 60.973 61.048 1.533 43.261 o
-15 -1 -3 6.138 7.813 0.767 298.523 o
-15 -1 -2 0.701 1.087 0.573 765.191 o
-15 -1 -1 115.005 114.758 2.184 19.744 o
-14 -13 -4 19.020 22.197 3.708 19.078 o
-14 -13 -3 126.748 113.283 3.513 12.455 o
-14 -13 -2 13.468 12.501 2.193 51.253 o
-14 -13 -1 66.300 71.335 3.174 19.082 o
-14 -12 -7 22.838 20.352 4.018 16.317 o
-14 -12 -6 51.740 45.635 2.863 24.766 o
-14 -12 -5 20.090 18.033 1.863 61.883 o
-14 -12 -4 4.057 5.377 1.747 86.359 o
-14 -12 -3 2.012 2.135 1.514 118.461 o
-14 -12 -2 29.994 31.960 1.931 50.797 o
-14 -12 -1 59.734 60.514 2.669 25.261 o
-14 -11 -8 25.660 21.692 2.747 31.655 o
-14 -11 -7 1.836 2.504 2.048 66.113 o
-14 -11 -6 0.862 0.864 1.378 146.273 o
-14 -11 -5 28.728 29.563 1.747 59.157 o
-14 -11 -4 6.316 5.852 1.446 117.257 o
-14 -11 -3 9.858 11.482 1.339 119.974 o
-14 -11 -2 131.706 129.607 3.251 12.854 o
-14 -11 -1 21.547 26.224 1.650 69.643 o
-14 -10 -10 2.748 11.142 3.086 28.954 o
-14 -10 -9 26.239 24.982 2.504 36.419 o
-14 -10 -8 9.871 14.131 2.436 43.342 o
-14 -10 -7 9.736 8.609 2.028 61.425 o
-14 -10 -6 11.024 14.189 1.407 107.085 o
-14 -10 -5 13.302 13.364 1.320 114.135 o
-14 -10 -4 12.880 17.150 1.456 97.137 o
-14 -10 -3 10.580 13.355 1.495 98.912 o
-14 -10 -2 176.619 172.059 3.785 8.926 o
-14 -10 -1 104.367 108.507 2.863 16.930 o
-14 -9 -11 7.915 10.443 2.902 31.954 o
-14 -9 -10 41.904 39.346 2.698 28.735 o
-14 -9 -9 24.397 23.021 2.193 45.678 o
-14 -9 -8 4.906 5.416 1.931 71.041 o
-14 -9 -7 65.424 65.842 2.747 23.385 o
-14 -9 -6 23.680 25.234 1.378 85.339 o
-14 -9 -5 20.111 21.993 1.436 86.920 o
-14 -9 -4 187.937 181.842 3.970 8.145 o
-14 -9 -3 23.107 23.031 1.388 86.541 o
-14 -9 -2 26.423 28.544 1.378 80.614 o
-14 -9 -1 18.512 19.683 1.281 104.038 o
-14 -8 -12 22.791 23.390 3.145 25.304 o
-14 -8 -11 28.936 31.873 2.805 29.370 o
-14 -8 -10 29.699 26.147 2.504 35.591 o
-14 -8 -9 23.573 25.690 2.164 46.457 o
-14 -8 -8 21.143 24.050 2.028 52.561 o
-14 -8 -7 10.022 10.899 1.058 168.173 o
-14 -8 -6 62.137 64.600 1.902 35.507 o
-14 -8 -5 150.137 146.165 3.203 11.800 o
-14 -8 -4 14.303 18.140 1.378 102.096 o
-14 -8 -3 65.152 61.310 1.922 34.838 o
-14 -8 -2 44.190 45.412 1.601 52.155 o
-14 -8 -1 5.349 5.600 0.912 252.506 o
-14 -7 -12 22.972 22.643 3.009 27.358 o
-14 -7 -11 51.339 51.963 3.174 21.058 o
-14 -7 -10 29.489 26.884 1.961 51.037 o
-14 -7 -9 12.805 9.958 1.776 74.524 o
-14 -7 -8 4.220 7.483 1.466 116.831 o
-14 -7 -7 11.361 13.520 1.213 132.436 o
-14 -7 -6 7.825 8.221 1.019 192.868 o
-14 -7 -5 46.401 46.761 1.475 54.547 o
-14 -7 -4 114.603 112.797 2.766 16.554 o
-14 -7 -3 250.772 241.842 4.930 5.266 o
-14 -7 -2 104.314 104.936 2.485 19.425 o
-14 -7 -1 86.165 85.088 1.922 27.856 o
-14 -6 -13 13.134 8.618 2.669 36.601 o
-14 -6 -12 5.258 9.870 2.417 45.807 o
-14 -6 -11 46.301 44.432 2.465 31.433 o
-14 -6 -10 8.395 10.802 1.698 83.863 o
-14 -6 -9 16.224 17.295 1.728 72.335 o
-14 -6 -8 9.464 10.618 1.048 173.038 o
-14 -6 -7 29.091 31.970 1.436 73.092 o
-14 -6 -6 3.624 5.552 0.864 291.508 o
-14 -6 -5 21.257 23.487 1.165 107.462 o
-14 -6 -4 24.716 25.526 1.165 100.074 o
-14 -6 -3 43.307 44.218 1.398 59.667 o
-14 -6 -2 69.179 69.977 1.718 35.922 o
-14 -6 -1 123.031 125.220 2.572 16.451 o
-14 -5 -13 3.380 5.173 2.193 56.617 o
-14 -5 -12 64.103 61.407 2.950 21.684 o
-14 -5 -11 20.525 26.700 2.591 35.369 o
-14 -5 -10 22.288 21.362 1.844 60.660 o
-14 -5 -9 17.074 18.295 1.126 125.226 o
-14 -5 -8 24.559 27.544 1.310 87.784 o
-14 -5 -7 61.065 62.911 1.718 39.325 o
-14 -5 -6 12.640 12.229 1.029 161.658 o
-14 -5 -5 28.729 31.291 1.242 85.175 o
-14 -5 -4 73.294 74.024 1.893 31.876 o
-14 -5 -3 7.713 8.094 0.796 267.559 o
-14 -5 -2 16.299 18.732 0.961 149.378 o
-14 -5 -1 52.746 52.895 1.407 51.543 o
-14 -4 -14 8.882 7.959 2.611 39.038 o
-14 -4 -13 15.876 16.616 2.417 42.083 o
-14 -4 -12 44.336 43.617 2.591 29.738 o
-14 -4 -11 36.347 39.317 2.242 38.589 o
-14 -4 -10 102.907 104.907 2.475 19.628 o
-14 -4 -9 5.009 6.309 1.068 198.306 o
-14 -4 -8 13.506 15.674 1.068 146.290 o
-14 -4 -7 2.675 3.659 0.699 438.320 o
-14 -4 -6 26.378 29.282 1.194 92.687 o
-14 -4 -5 28.580 28.971 0.990 104.708 o
-14 -4 -4 9.889 11.414 0.854 217.699 o
-14 -4 -3 15.183 16.024 0.796 187.987 o
-14 -4 -2 3.051 3.174 0.582 563.725 o
-14 -4 -1 21.444 19.828 0.873 143.428 o
-14 -3 -14 19.913 19.081 2.533 37.651 o
-14 -3 -13 18.605 22.226 2.669 34.384 o
-14 -3 -12 11.302 10.608 1.427 107.267 o
-14 -3 -11 10.975 12.986 1.048 162.632 o
-14 -3 -10 70.007 69.462 1.786 34.727 o
-14 -3 -9 3.613 4.668 0.873 291.426 o
-14 -3 -8 58.963 59.990 1.543 44.029 o
-14 -3 -7 54.863 57.020 1.495 47.401 o
-14 -3 -6 0.185 0.738 0.679 591.415 o
-14 -3 -5 1.980 3.154 0.650 517.849 o
-14 -3 -4 21.557 23.119 0.980 126.056 o
-14 -3 -3 113.426 105.848 2.019 21.460 o
-14 -3 -2 9.137 8.735 0.738 273.386 o
-14 -3 -1 50.817 51.565 1.252 57.279 o
-14 -2 -14 2.832 3.960 2.426 46.955 o
-14 -2 -13 3.140 2.300 1.698 93.657 o
-14 -2 -12 48.582 52.206 1.728 45.291 o
-14 -2 -11 13.773 16.189 1.281 115.304 o
-14 -2 -10 7.307 8.570 1.136 166.081 o
-14 -2 -9 67.516 68.928 1.679 37.156 o
-14 -2 -8 18.449 20.770 1.019 132.198 o
-14 -2 -7 60.764 64.173 1.582 41.807 o
-14 -2 -6 16.658 17.945 0.854 166.430 o
-14 -2 -5 17.101 17.848 0.796 174.578 o
-14 -2 -4 2.128 2.931 0.631 541.073 o
-14 -2 -3 35.697 36.328 1.029 86.186 o
-14 -2 -2 270.955 253.071 4.280 5.542 o
-14 -2 -1 205.421 197.895 3.203 8.857 o
-14 -1 -14 38.741 35.920 2.378 35.411 o
-14 -1 -13 24.934 26.739 1.669 66.015 o
-14 -1 -12 29.237 28.660 1.504 70.719 o
-14 -1 -11 31.622 34.057 1.446 69.623 o
-14 -1 -10 3.687 3.368 0.893 287.519 o
-14 -1 -9 7.279 6.648 0.835 262.733 o
-14 -1 -8 8.075 10.006 0.971 200.047 o
-14 -1 -7 10.055 12.171 0.835 219.638 o
-14 -1 -6 56.367 57.738 1.427 48.164 o
-14 -1 -5 290.907 262.204 4.756 4.829 o
-14 -1 -4 67.948 65.784 1.495 40.621 o
-14 -1 -3 2.503 1.495 0.553 674.934 o
-14 -1 -2 113.137 108.478 1.999 21.461 o
-14 -1 -1 62.293 61.213 1.242 48.644 o
-13 -14 -3 37.476 38.696 3.145 23.178 o
-13 -14 -2 12.502 13.617 2.155 53.021 o
-13 -14 -1 101.393 94.308 3.475 14.258 o
-13 -13 -6 23.309 23.313 3.038 26.829 o
-13 -13 -5 13.272 13.850 1.786 72.062 o
-13 -13 -4 39.339 37.648 2.096 41.554 o
-13 -13 -3 13.004 17.344 2.135 52.907 o
-13 -13 -2 23.349 25.234 1.854 58.585 o
-13 -13 -1 27.238 31.611 2.116 45.794 o
-13 -12 -8 49.690 47.363 3.067 22.520 o
-13 -12 -7 3.553 3.843 2.339 50.205 o
-13 -12 -6 14.150 14.054 2.281 47.416 o
-13 -12 -5 4.119 7.667 1.650 94.540 o
-13 -12 -4 27.463 31.679 1.689 61.852 o
-13 -12 -3 80.423 85.670 2.630 21.749 o
-13 -12 -2 65.275 68.608 2.339 27.986 o
-13 -12 -1 39.714 42.229 1.863 46.977 o
-13 -11 -10 7.301 6.202 2.853 33.391 o
-13 -11 -9 41.038 39.074 2.824 26.973 o
-13 -11 -8 4.273 4.135 2.145 58.925 o
-13 -11 -7 37.631 37.842 2.504 32.917 o
-13 -11 -6 56.547 54.069 1.747 41.645 o
-13 -11 -5 78.282 74.907 2.213 26.893 o
-13 -11 -4 3.210 3.940 1.466 121.947 o
-13 -11 -3 4.161 5.406 1.116 190.605 o
-13 -11 -2 138.355 135.460 3.242 12.440 o
-13 -11 -1 13.039 14.937 1.330 112.038 o
-13 -10 -11 6.721 5.076 2.368 47.866 o
-13 -10 -10 3.321 3.708 2.553 42.461 o
-13 -10 -9 13.699 14.131 2.184 51.259 o
-13 -10 -8 7.323 7.696 1.611 94.731 o
-13 -10 -7 86.803 83.749 2.824 19.628 o
-13 -10 -6 29.427 29.776 1.301 81.624 o
-13 -10 -5 10.264 13.578 1.252 129.209 o
-13 -10 -4 183.203 176.543 3.863 8.532 o
-13 -10 -3 109.643 108.362 2.562 18.287 o
-13 -10 -2 103.351 98.821 2.543 19.423 o
-13 -10 -1 15.581 18.295 1.126 128.720 o
-13 -9 -12 22.124 20.071 3.106 26.100 o
-13 -9 -11 57.551 57.952 3.096 21.029 o
-13 -9 -10 17.881 19.760 1.990 56.594 o
-13 -9 -9 1.845 1.980 1.407 136.713 o
-13 -9 -8 0.848 2.863 1.834 82.574 o
-13 -9 -7 149.800 143.370 4.280 8.886 o
-13 -9 -6 92.506 91.921 2.291 22.899 o
-13 -9 -5 35.514 40.627 1.582 58.776 o
-13 -9 -4 61.460 59.368 1.786 38.479 o
-13 -9 -3 38.251 37.686 1.271 70.842 o
-13 -9 -2 70.456 74.849 2.106 29.544 o
-13 -9 -1 59.039 60.465 1.582 43.101 o
-13 -8 -13 85.833 82.118 4.232 11.705 o
-13 -8 -12 4.637 5.425 2.184 56.523 o
-13 -8 -11 3.758 4.872 1.737 87.799 o
-13 -8 -10 50.937 49.702 2.669 27.149 o
-13 -8 -9 76.897 77.130 2.853 20.606 o
-13 -8 -8 91.666 95.250 3.164 16.498 o
-13 -8 -7 8.623 8.667 1.048 180.718 o
-13 -8 -6 6.393 8.599 0.922 229.501 o
-13 -8 -5 42.807 45.878 1.621 52.119 o
-13 -8 -4 104.706 104.781 2.397 19.975 o
-13 -8 -3 3.822 5.328 1.029 220.308 o
-13 -8 -2 59.848 62.610 1.543 43.194 o
-13 -8 -1 62.020 66.230 1.708 38.695 o
-13 -7 -13 92.751 84.215 3.620 14.199 o
-13 -7 -12 2.462 3.009 1.708 93.003 o
-13 -7 -11 28.443 31.611 2.349 38.933 o
-13 -7 -10 7.567 12.336 1.553 97.539 o
-13 -7 -9 54.632 50.769 2.252 32.876 o
-13 -7 -8 1.276 2.116 1.262 169.899 o
-13 -7 -7 1.295 1.504 0.699 507.361 o
-13 -7 -6 118.934 121.474 2.708 16.222 o
-13 -7 -5 108.926 107.993 2.504 18.723 o
-13 -7 -4 16.311 17.868 1.000 144.906 o
-13 -7 -3 20.627 21.575 0.980 130.272 o
-13 -7 -2 81.654 79.896 1.776 30.888 o
-13 -7 -1 26.989 27.389 0.990 109.031 o
-13 -6 -14 2.320 3.397 2.252 54.575 o
-13 -6 -13 124.477 116.874 4.377 9.605 o
-13 -6 -12 1.075 2.417 1.592 108.824 o
-13 -6 -11 29.023 32.193 1.999 48.813 o
-13 -6 -10 53.368 50.721 2.349 31.505 o
-13 -6 -9 46.076 48.955 2.028 39.546 o
-13 -6 -8 14.644 16.315 0.893 171.254 o
-13 -6 -7 79.353 80.556 1.970 28.997 o
-13 -6 -6 7.318 8.725 0.961 210.717 o
-13 -6 -5 57.832 58.709 1.660 42.243 o
-13 -6 -4 2.126 3.805 0.670 480.586 o
-13 -6 -3 22.228 25.953 1.097 109.871 o
-13 -6 -2 107.086 106.003 2.184 21.099 o
-13 -6 -1 265.718 250.470 4.562 5.371 o
-13 -5 -14 2.991 2.912 2.252 54.413 o
-13 -5 -13 30.703 30.048 2.320 39.298 o
-13 -5 -12 47.329 48.984 2.436 31.332 o
-13 -5 -11 24.458 25.817 1.796 60.464 o
-13 -5 -10 105.241 106.460 3.416 14.037 o
-13 -5 -9 53.818 58.000 2.388 30.145 o
-13 -5 -8 10.721 12.151 0.844 212.749 o
-13 -5 -7 6.621 7.716 0.825 267.872 o
-13 -5 -6 16.349 16.684 0.873 166.938 o
-13 -5 -5 20.880 22.847 0.990 126.949 o
-13 -5 -4 32.407 32.698 1.019 93.630 o
-13 -5 -3 81.629 82.176 1.650 32.145 o
-13 -5 -2 17.136 16.577 0.776 180.714 o
-13 -5 -1 136.282 134.431 2.475 15.573 o
-13 -4 -15 27.877 27.243 3.164 24.365 o
-13 -4 -14 29.639 30.553 2.863 28.396 o
-13 -4 -13 15.805 18.159 1.961 59.362 o
-13 -4 -12 94.223 92.484 3.242 15.963 o
-13 -4 -11 13.430 16.034 1.398 102.991 o
-13 -4 -10 9.444 9.744 1.320 125.328 o
-13 -4 -9 116.410 114.098 2.329 18.780 o
-13 -4 -8 2.157 1.941 0.641 545.646 o
-13 -4 -7 16.829 18.169 0.932 152.977 o
-13 -4 -6 9.719 9.395 0.728 268.001 o
-13 -4 -5 67.264 63.804 1.485 41.378 o
-13 -4 -4 7.869 10.424 0.796 255.457 o
-13 -4 -3 51.446 52.390 1.213 57.741 o
-13 -4 -2 16.156 17.712 0.709 195.341 o
-13 -4 -1 29.556 29.757 0.893 109.554 o
-13 -3 -15 35.587 34.057 2.446 34.846 o
-13 -3 -14 5.514 5.299 1.786 81.660 o
-13 -3 -13 10.890 10.152 1.805 73.885 o
-13 -3 -12 11.216 14.403 1.621 85.819 o
-13 -3 -11 49.696 51.721 1.922 40.433 o
-13 -3 -10 30.706 30.592 1.106 91.894 o
-13 -3 -9 50.486 52.982 1.485 50.581 o
-13 -3 -8 25.380 27.476 1.106 102.213 o
-13 -3 -7 29.060 29.524 1.068 97.721 o
-13 -3 -6 48.032 48.343 1.262 59.795 o
-13 -3 -5 0.741 0.592 0.417 1349.940 o
-13 -3 -4 128.557 127.773 2.368 16.898 o
-13 -3 -3 1.629 1.466 0.417 1103.440 o
-13 -3 -2 255.991 246.374 4.164 5.928 o
-13 -3 -1 42.163 41.268 0.980 78.090 o
-13 -2 -15 3.000 5.726 2.271 53.001 o
-13 -2 -14 43.172 45.334 2.378 33.508 o
-13 -2 -13 1.543 2.106 1.873 79.013 o
-13 -2 -12 29.582 31.514 1.233 84.661 o
-13 -2 -11 1.354 3.125 0.873 328.342 o
-13 -2 -10 13.666 15.810 0.961 163.749 o
-13 -2 -9 39.023 40.520 1.320 66.951 o
-13 -2 -8 30.241 32.950 1.165 87.236 o
-13 -2 -7 70.709 69.307 1.572 37.867 o
-13 -2 -6 8.782 8.900 0.670 304.410 o
-13 -2 -5 74.891 72.228 1.708 34.259 o
-13 -2 -4 32.060 33.193 0.873 103.141 o
-13 -2 -3 122.827 117.485 2.038 19.608 o
-13 -2 -2 82.264 79.061 1.475 34.506 o
-13 -2 -1 56.518 55.972 1.203 53.893 o
-13 -1 -15 13.001 17.751 2.193 50.465 o
-13 -1 -14 10.374 13.005 1.873 68.785 o
-13 -1 -13 17.089 16.558 1.291 107.958 o
-13 -1 -12 42.285 47.635 1.631 51.648 o
-13 -1 -11 71.754 73.907 1.805 33.456 o
-13 -1 -10 14.588 16.082 1.087 139.558 o
-13 -1 -9 55.953 55.380 1.446 48.432 o
-13 -1 -8 19.485 20.003 0.941 140.331 o
-13 -1 -7 78.341 79.148 1.747 32.067 o
-13 -1 -6 143.550 132.761 2.582 14.699 o
-13 -1 -5 57.584 58.563 1.407 47.872 o
-13 -1 -4 90.615 88.611 1.621 29.750 o
-13 -1 -3 112.316 106.537 1.883 22.455 o
-13 -1 -2 101.458 99.297 1.786 25.284 o
-13 -1 -1 11.822 12.025 0.670 255.483 o
-12 -15 -2 33.329 32.785 4.144 14.803 o
-12 -15 -1 22.776 24.254 2.766 31.526 o
-12 -14 -6 39.741 38.346 3.300 21.267 o
-12 -14 -5 88.027 75.664 2.805 20.035 o
-12 -14 -4 19.765 20.779 2.106 50.760 o
-12 -14 -3 64.586 67.890 2.553 25.519 o
-12 -14 -2 19.266 21.905 1.893 59.847 o
-12 -14 -1 82.948 80.177 2.824 20.141 o
-12 -13 -8 156.678 142.845 4.940 7.353 o
-12 -13 -7 0.423 1.766 2.358 50.730 o
-12 -13 -6 7.490 6.765 2.523 42.062 o
-12 -13 -5 61.137 58.165 2.135 32.660 o
-12 -13 -4 9.462 8.822 1.592 93.457 o
-12 -13 -3 11.151 14.180 1.572 90.227 o
-12 -13 -2 144.217 140.409 3.416 11.495 o
-12 -13 -1 93.217 91.746 2.630 20.123 o
-12 -12 -10 40.270 38.754 3.737 17.256 o
-12 -12 -9 27.033 26.350 2.475 36.791 o
-12 -12 -8 10.407 12.743 2.281 48.838 o
-12 -12 -7 15.673 20.255 2.135 51.299 o
-12 -12 -6 76.924 75.198 2.999 19.487 o
-12 -12 -5 101.432 101.956 2.591 19.130 o
-12 -12 -4 10.094 10.569 1.262 131.660 o
-12 -12 -3 8.553 8.570 1.436 112.261 o
-12 -12 -2 19.292 20.304 1.436 88.837 o
-12 -12 -1 5.110 5.416 1.136 181.033 o
-12 -11 -11 74.168 64.415 3.222 18.373 o
-12 -11 -10 54.041 56.438 3.106 21.308 o
-12 -11 -9 79.025 76.373 3.242 17.472 o
-12 -11 -8 28.044 29.951 2.145 44.906 o
-12 -11 -7 7.444 8.201 1.563 99.359 o
-12 -11 -6 4.668 2.815 0.961 249.310 o
-12 -11 -5 18.119 20.964 1.339 98.184 o
-12 -11 -4 90.124 92.299 2.368 22.515 o
-12 -11 -3 50.762 53.070 1.660 45.953 o
-12 -11 -2 6.074 8.958 1.136 169.981 o
-12 -11 -1 111.406 107.877 2.378 19.274 o
-12 -10 -12 84.232 71.695 3.756 14.178 o
-12 -10 -11 21.791 28.466 2.873 29.405 o
-12 -10 -10 16.007 17.868 2.310 45.252 o
-12 -10 -9 90.156 90.416 3.232 16.340 o
-12 -10 -8 30.551 29.544 2.174 43.325 o
-12 -10 -7 97.018 94.473 3.242 15.730 o
-12 -10 -6 121.855 117.776 2.785 15.763 o
-12 -10 -5 106.441 102.044 2.378 20.068 o
-12 -10 -4 18.651 21.284 1.213 109.225 o
-12 -10 -3 2.567 3.319 0.932 279.252 o
-12 -10 -2 27.557 28.088 1.223 89.859 o
-12 -10 -1 60.854 62.251 1.873 36.657 o
-12 -9 -13 34.485 33.659 3.610 18.772 o
-12 -9 -12 8.893 6.551 2.164 55.462 o
-12 -9 -11 17.138 15.791 1.980 58.356 o
-12 -9 -10 59.288 56.952 2.543 27.150 o
-12 -9 -9 64.469 64.959 2.523 26.082 o
-12 -9 -8 59.431 58.971 2.223 31.549 o
-12 -9 -7 17.944 16.422 1.466 90.336 o
-12 -9 -6 122.609 120.358 2.718 15.950 o
-12 -9 -5 80.882 78.828 2.087 27.551 o
-12 -9 -4 47.033 45.956 1.475 54.422 o
-12 -9 -3 76.755 76.169 1.863 31.270 o
-12 -9 -2 36.821 36.609 1.281 72.118 o
-12 -9 -1 25.411 26.418 1.048 107.939 o
-12 -8 -14 33.267 28.515 3.174 23.680 o
-12 -8 -13 52.281 54.885 3.203 20.578 o
-12 -8 -12 18.182 19.440 2.378 42.284 o
-12 -8 -11 119.977 116.301 3.630 12.231 o
-12 -8 -10 4.531 3.872 1.679 93.234 o
-12 -8 -9 2.347 2.863 1.203 179.739 o
-12 -8 -8 43.617 45.276 2.164 37.723 o
-12 -8 -7 175.918 170.836 4.697 7.206 o
-12 -8 -6 25.333 26.292 1.097 104.075 o
-12 -8 -5 30.732 34.018 1.165 85.979 o
-12 -8 -4 142.613 140.856 2.950 13.133 o
-12 -8 -3 106.311 110.662 2.388 19.579 o
-12 -8 -2 17.878 19.324 0.932 147.610 o
-12 -8 -1 5.933 7.095 0.767 305.302 o
-12 -7 -14 12.900 15.063 2.397 43.669 o
-12 -7 -13 39.575 40.685 2.883 26.228 o
-12 -7 -12 0.189 0.631 1.504 124.740 o
-12 -7 -11 30.641 31.591 1.893 51.976 o
-12 -7 -10 76.207 75.664 2.718 21.951 o
-12 -7 -9 228.867 215.307 5.833 4.781 o
-12 -7 -8 54.022 56.069 2.223 32.947 o
-12 -7 -7 4.085 3.562 0.631 467.728 o
-12 -7 -6 98.455 95.192 2.174 22.887 o
-12 -7 -5 35.239 35.299 1.194 78.570 o
-12 -7 -4 55.599 55.098 1.388 50.072 o
-12 -7 -3 12.976 14.558 0.815 199.515 o
-12 -7 -2 83.010 77.343 1.679 32.036 o
-12 -7 -1 24.482 24.225 0.912 124.790 o
-12 -6 -15 33.306 27.263 3.319 21.999 o
-12 -6 -14 5.285 4.193 2.087 61.579 o
-12 -6 -13 12.209 14.325 2.135 53.832 o
-12 -6 -12 66.248 67.152 3.057 20.241 o
-12 -6 -11 20.323 22.012 1.660 71.596 o
-12 -6 -10 46.284 45.694 1.902 42.949 o
-12 -6 -9 11.526 13.947 1.359 112.114 o
-12 -6 -8 69.962 66.114 1.970 32.397 o
-12 -6 -7 20.621 21.537 0.864 144.560 o
-12 -6 -6 0.177 0.146 0.495 1121.060 o
-12 -6 -5 80.313 81.905 1.737 31.427 o
-12 -6 -4 85.790 85.797 1.757 29.620 o
-12 -6 -3 175.672 161.888 2.950 11.086 o
-12 -6 -2 65.373 64.784 1.533 40.996 o
-12 -6 -1 3.466 3.533 0.524 615.979 o
-12 -5 -15 17.023 17.295 2.523 38.712 o
-12 -5 -14 50.249 52.643 2.834 24.892 o
-12 -5 -13 2.486 4.484 1.941 72.271 o
-12 -5 -12 8.585 9.346 1.689 85.207 o
-12 -5 -11 0.561 2.795 1.407 138.800 o
-12 -5 -10 21.928 23.487 1.330 92.131 o
-12 -5 -9 44.929 49.061 1.631 50.077 o
-12 -5 -8 36.068 38.317 1.077 82.009 o
-12 -5 -7 175.480 169.769 3.232 10.246 o
-12 -5 -6 197.990 189.684 3.610 8.451 o
-12 -5 -5 2.058 1.223 0.437 996.792 o
-12 -5 -4 5.074 5.367 0.582 459.623 o
-12 -5 -3 78.034 78.100 1.504 35.427 o
-12 -5 -2 78.212 76.800 1.446 36.340 o
-12 -5 -1 56.229 58.796 1.223 52.796 o
-12 -4 -16 13.351 16.732 3.494 21.838 o
-12 -4 -15 23.117 22.381 2.688 33.178 o
-12 -4 -14 14.538 18.722 2.155 51.252 o
-12 -4 -13 3.110 3.300 1.301 152.847 o
-12 -4 -12 30.921 32.843 1.786 55.534 o
-12 -4 -11 51.200 54.885 1.883 40.329 o
-12 -4 -10 101.561 99.452 2.582 19.300 o
-12 -4 -9 42.752 41.811 1.106 72.027 o
-12 -4 -8 18.860 20.945 0.844 153.990 o
-12 -4 -7 33.860 35.755 1.029 88.925 o
-12 -4 -6 284.138 277.335 5.018 4.620 o
-12 -4 -5 67.084 70.219 1.495 40.158 o
-12 -4 -4 129.548 127.026 2.155 17.870 o
-12 -4 -3 66.716 66.774 1.320 43.984 o
-12 -4 -2 10.880 11.268 0.592 295.204 o
-12 -4 -1 20.393 22.274 0.757 157.965 o
-12 -3 -16 3.658 1.621 2.436 46.688 o
-12 -3 -15 44.018 47.790 2.980 24.069 o
-12 -3 -14 20.384 19.741 1.669 71.839 o
-12 -3 -13 6.117 5.474 1.252 150.683 o
-12 -3 -12 28.050 26.642 1.485 73.604 o
-12 -3 -11 61.787 63.552 1.961 34.750 o
-12 -3 -10 37.756 40.792 1.194 73.392 o
-12 -3 -9 29.215 30.320 1.019 100.338 o
-12 -3 -8 26.334 29.544 0.971 109.834 o
-12 -3 -7 10.498 11.899 0.689 262.096 o
-12 -3 -6 27.418 31.543 1.000 103.755 o
-12 -3 -5 66.332 64.532 1.262 45.673 o
-12 -3 -4 76.565 75.955 1.427 37.225 o
-12 -3 -3 177.938 172.505 2.776 11.199 o
-12 -3 -2 57.785 57.612 1.223 52.274 o
-12 -3 -1 26.698 27.564 0.844 121.938 o
-12 -2 -16 2.683 2.805 2.281 53.203 o
-12 -2 -15 79.853 76.004 2.834 20.545 o
-12 -2 -14 8.584 10.540 1.931 67.096 o
-12 -2 -13 182.769 175.388 4.232 7.853 o
-12 -2 -12 45.768 46.615 1.359 58.671 o
-12 -2 -11 18.232 18.081 0.903 152.723 o
-12 -2 -10 5.342 5.134 0.747 337.102 o
-12 -2 -9 22.334 22.449 0.922 131.394 o
-12 -2 -8 23.269 25.496 0.903 127.186 o
-12 -2 -7 63.020 62.367 1.407 44.725 o
-12 -2 -6 62.874 59.048 1.262 48.480 o
-12 -2 -5 94.668 94.269 1.757 27.112 o
-12 -2 -4 45.609 45.781 1.048 69.872 o
-12 -2 -3 71.299 70.268 1.359 40.921 o
-12 -2 -2 27.112 26.370 0.806 125.837 o
-12 -2 -1 207.979 204.175 3.290 8.540 o
-12 -1 -16 6.358 7.920 2.184 55.307 o
-12 -1 -15 51.249 55.778 2.378 30.957 o
-12 -1 -14 36.232 37.813 1.407 66.399 o
-12 -1 -13 20.927 23.982 1.359 90.787 o
-12 -1 -12 76.808 81.254 1.922 30.003 o
-12 -1 -11 1.741 1.980 0.738 443.876 o
-12 -1 -10 143.308 146.369 2.960 12.919 o
-12 -1 -9 52.609 52.934 1.339 53.410 o
-12 -1 -8 223.452 227.147 4.843 5.807 o
-12 -1 -7 29.336 29.272 0.980 103.857 o
-12 -1 -6 198.135 187.326 3.028 9.583 o
-12 -1 -5 11.293 12.870 0.631 268.673 o
-12 -1 -4 4.369 4.727 0.505 572.701 o
-12 -1 -3 78.501 76.382 1.436 36.447 o
-12 -1 -2 61.790 62.872 1.271 47.891 o
-12 -1 -1 240.359 237.940 3.756 6.726 o
-11 -15 -5 37.373 35.629 2.902 26.520 o
-11 -15 -4 0.890 2.679 1.728 92.872 o
-11 -15 -3 30.303 31.844 2.223 41.705 o
-11 -15 -2 62.267 59.320 2.514 26.921 o
-11 -15 -1 16.480 20.945 2.611 36.239 o
-11 -14 -8 32.338 32.416 3.096 24.578 o
-11 -14 -7 7.021 7.745 2.756 35.587 o
-11 -14 -6 8.831 10.336 2.184 53.840 o
-11 -14 -5 1.202 2.747 1.524 117.900 o
-11 -14 -4 2.418 2.640 1.495 120.198 o
-11 -14 -3 6.900 10.967 1.815 75.917 o
-11 -14 -2 6.792 7.017 1.533 104.356 o
-11 -14 -1 20.379 21.731 1.863 60.686 o
-11 -13 -9 14.113 13.908 2.320 46.078 o
-11 -13 -8 3.936 0.281 2.077 63.804 o
-11 -13 -7 26.411 30.262 2.494 36.061 o
-11 -13 -6 44.342 45.965 2.436 32.159 o
-11 -13 -5 34.871 34.289 1.757 54.293 o
-11 -13 -4 42.594 46.577 1.873 44.822 o
-11 -13 -3 25.567 28.767 1.708 63.024 o
-11 -13 -2 28.561 32.708 1.631 63.502 o
-11 -13 -1 25.808 29.582 1.805 58.248 o
-11 -12 -11 2.282 3.339 2.834 34.814 o
-11 -12 -10 90.318 84.845 3.523 14.817 o
-11 -12 -9 68.455 69.782 3.280 18.143 o
-11 -12 -8 75.078 68.531 2.863 21.103 o
-11 -12 -7 20.053 19.605 2.135 49.776 o
-11 -12 -6 29.181 27.564 1.941 51.726 o
-11 -12 -5 154.157 146.485 3.242 11.503 o
-11 -12 -4 24.851 26.845 1.543 72.892 o
-11 -12 -3 2.371 1.834 0.903 305.408 o
-11 -12 -2 57.092 56.942 1.766 40.587 o
-11 -12 -1 8.331 10.094 1.019 185.920 o
-11 -11 -12 34.058 31.300 2.698 30.511 o
-11 -11 -11 21.816 23.051 2.494 37.797 o
-11 -11 -10 3.364 2.436 1.631 100.813 o
-11 -11 -9 11.697 14.481 2.184 51.942 o
-11 -11 -8 1.714 2.756 1.378 141.602 o
-11 -11 -7 86.188 88.272 3.125 17.354 o
-11 -11 -6 24.496 24.545 1.116 105.335 o
-11 -11 -5 194.873 190.267 3.989 7.850 o
-11 -11 -4 17.683 20.673 1.145 118.993 o
-11 -11 -3 32.309 32.222 1.475 68.380 o
-11 -11 -2 4.256 7.667 0.912 253.007 o
-11 -11 -1 73.139 74.102 1.796 33.236 o
-11 -10 -13 94.205 79.867 3.533 14.693 o
-11 -10 -12 31.170 32.708 2.669 31.382 o
-11 -10 -11 4.697 7.425 2.058 62.700 o
-11 -10 -10 27.216 26.651 2.048 48.912 o
-11 -10 -9 20.022 22.032 1.786 64.719 o
-11 -10 -8 8.446 9.172 1.436 111.934 o
-11 -10 -7 37.392 37.803 1.825 50.004 o
-11 -10 -6 27.195 28.835 1.097 98.993 o
-11 -10 -5 66.444 70.025 1.805 35.275 o
-11 -10 -4 28.784 32.426 1.252 83.851 o
-11 -10 -3 62.485 64.852 1.669 39.469 o
-11 -10 -2 0.793 1.427 0.611 666.175 o
-11 -10 -1 84.294 85.001 1.922 28.205 o
-11 -9 -14 35.896 34.455 3.009 25.268 o
-11 -9 -13 2.145 1.718 2.310 52.277 o
-11 -9 -12 34.346 34.658 2.310 38.068 o
-11 -9 -11 50.467 52.982 2.397 31.041 o
-11 -9 -10 44.451 44.548 2.174 37.395 o
-11 -9 -9 11.969 14.568 1.407 105.303 o
-11 -9 -8 109.998 105.130 3.310 14.331 o
-11 -9 -7 262.061 233.912 6.270 4.067 o
-11 -9 -6 222.891 211.978 4.348 6.540 o
-11 -9 -5 35.031 36.056 1.184 78.894 o
-11 -9 -4 137.214 134.062 2.718 14.521 o
-11 -9 -3 52.864 52.381 1.398 51.869 o
-11 -9 -2 2.891 2.533 0.641 509.392 o
-11 -9 -1 20.474 20.022 0.932 138.680 o
-11 -8 -14 9.247 8.919 2.281 49.858 o
-11 -8 -13 17.536 20.294 2.281 45.396 o
-11 -8 -12 34.003 32.009 1.883 50.767 o
-11 -8 -11 95.451 92.979 3.232 15.928 o
-11 -8 -10 91.998 91.668 3.009 17.577 o
-11 -8 -9 235.741 218.510 5.804 4.729 o
-11 -8 -8 348.035 311.838 8.114 2.492 o
-11 -8 -7 13.030 11.977 1.281 120.899 o
-11 -8 -6 51.434 50.886 1.417 52.471 o
-11 -8 -5 5.784 6.852 0.718 334.825 o
-11 -8 -4 7.861 9.521 0.747 278.577 o
-11 -8 -3 74.343 75.014 1.863 31.925 o
-11 -8 -2 10.843 12.025 0.864 207.248 o
-11 -8 -1 31.159 33.261 1.116 88.891 o
-11 -7 -15 1.644 0.252 2.611 41.361 o
-11 -7 -14 10.895 13.898 2.077 57.138 o
-11 -7 -13 19.601 24.089 2.096 50.555 o
-11 -7 -12 207.950 196.886 5.396 5.556 o
-11 -7 -11 16.138 15.315 1.514 88.994 o
-11 -7 -10 36.714 40.967 1.902 47.235 o
-11 -7 -9 63.259 59.417 2.630 25.341 o
-11 -7 -8 67.048 65.066 2.174 30.197 o
-11 -7 -7 9.352 11.084 1.000 183.613 o
-11 -7 -6 137.360 133.936 2.698 14.594 o
-11 -7 -5 40.176 41.365 1.116 74.262 o
-11 -7 -4 8.698 9.608 0.592 335.894 o
-11 -7 -3 137.073 131.742 2.242 16.614 o
-11 -7 -2 149.326 140.409 2.349 14.941 o
-11 -7 -1 49.884 50.003 1.106 62.776 o
-11 -6 -16 0.661 6.707 3.416 24.082 o
-11 -6 -15 47.647 48.314 2.805 25.835 o
-11 -6 -14 21.716 22.662 2.223 45.647 o
-11 -6 -13 18.471 19.848 1.941 58.505 o
-11 -6 -12 8.375 10.259 1.698 84.141 o
-11 -6 -11 57.452 54.914 2.126 33.987 o
-11 -6 -10 29.128 27.738 1.417 76.033 o
-11 -6 -9 79.986 79.857 2.300 25.315 o
-11 -6 -8 41.054 43.917 1.621 53.475 o
-11 -6 -7 52.542 52.148 1.262 55.786 o
-11 -6 -6 24.960 25.778 0.825 130.300 o
-11 -6 -5 50.572 50.371 1.097 62.430 o
-11 -6 -4 5.540 5.581 0.534 485.448 o
-11 -6 -3 214.325 212.327 3.378 8.116 o
-11 -6 -2 88.430 87.155 1.611 30.474 o
-11 -6 -1 37.989 37.551 0.932 87.498 o
-11 -5 -16 9.237 7.803 2.620 38.712 o
-11 -5 -15 3.513 1.456 1.980 69.882 o
-11 -5 -14 1.484 5.367 1.863 78.572 o
-11 -5 -13 5.456 2.776 1.854 77.259 o
-11 -5 -12 115.592 120.173 3.125 14.470 o
-11 -5 -11 49.395 51.148 1.718 45.423 o
-11 -5 -10 8.342 8.686 1.213 146.878 o
-11 -5 -9 66.292 67.793 2.048 31.878 o
-11 -5 -8 21.883 22.216 0.718 157.489 o
-11 -5 -7 63.646 60.009 1.301 47.103 o
-11 -5 -6 114.465 113.156 1.970 21.200 o
-11 -5 -5 113.993 115.515 2.038 20.697 o
-11 -5 -4 136.366 134.586 2.310 16.263 o
-11 -5 -3 88.385 85.913 1.553 31.240 o
-11 -5 -2 130.425 129.054 2.184 17.560 o
-11 -5 -1 12.211 12.811 0.602 268.868 o
-11 -4 -16 33.629 32.611 2.727 29.969 o
-11 -4 -15 14.129 9.880 1.728 76.925 o
-11 -4 -14 3.359 4.154 1.203 173.168 o
-11 -4 -13 11.242 10.773 1.359 115.467 o
-11 -4 -12 35.457 36.794 1.495 63.559 o
-11 -4 -11 2.735 3.348 0.922 282.417 o
-11 -4 -10 62.665 62.959 1.854 36.412 o
-11 -4 -9 110.327 106.528 2.426 19.142 o
-11 -4 -8 1.904 1.223 0.476 902.230 o
-11 -4 -7 36.203 36.260 0.903 92.368 o
-11 -4 -6 24.690 26.079 0.786 134.478 o
-11 -4 -5 27.609 29.912 0.806 120.386 o
-11 -4 -4 52.486 53.506 1.116 59.426 o
-11 -4 -3 84.168 85.758 1.582 31.918 o
-11 -4 -2 12.187 13.539 0.582 271.303 o
-11 -4 -1 36.209 37.987 0.922 90.102 o
-11 -3 -17 8.405 3.843 3.523 22.248 o
-11 -3 -16 48.735 47.654 2.611 28.448 o
-11 -3 -15 0.852 1.611 1.456 130.629 o
-11 -3 -14 19.850 20.294 1.766 66.429 o
-11 -3 -13 129.219 127.928 3.426 12.356 o
-11 -3 -12 143.893 138.643 3.484 11.329 o
-11 -3 -11 21.204 20.896 1.068 119.894 o
-11 -3 -10 50.133 51.788 1.252 57.635 o
-11 -3 -9 44.996 44.509 1.174 66.351 o
-11 -3 -8 77.176 73.432 1.485 36.609 o
-11 -3 -7 201.113 193.683 3.115 9.213 o
-11 -3 -6 134.901 127.249 2.155 17.379 o
-11 -3 -5 26.926 28.951 0.835 120.636 o
-11 -3 -4 90.122 87.776 1.679 29.348 o
-11 -3 -3 51.135 52.565 1.097 61.234 o
-11 -3 -2 12.727 14.296 0.631 248.666 o
-11 -3 -1 36.792 37.919 0.951 87.844 o
-11 -2 -17 3.529 5.134 3.135 28.320 o
-11 -2 -16 46.489 49.799 2.688 27.486 o
-11 -2 -15 6.258 6.842 1.388 124.912 o
-11 -2 -14 124.761 120.960 3.261 13.369 o
-11 -2 -13 22.367 26.166 1.543 75.291 o
-11 -2 -12 64.144 63.668 1.495 42.352 o
-11 -2 -11 33.461 34.697 1.068 87.900 o
-11 -2 -10 78.839 78.411 1.708 32.528 o
-11 -2 -9 294.953 288.797 5.581 4.073 o
-11 -2 -8 14.147 15.238 0.689 219.368 o
-11 -2 -7 61.440 60.970 1.213 49.728 o
-11 -2 -6 24.456 26.574 0.786 134.438 o
-11 -2 -5 205.251 198.924 3.183 8.881 o
-11 -2 -4 249.760 242.511 3.824 6.429 o
-11 -2 -3 67.708 66.774 1.301 43.929 o
-11 -2 -2 90.401 88.262 1.592 30.127 o
-11 -2 -1 26.847 29.650 0.806 122.481 o
-11 -1 -17 1.216 2.756 2.252 55.116 o
-11 -1 -16 7.073 5.765 1.980 66.444 o
-11 -1 -15 89.562 87.699 2.873 18.857 o
-11 -1 -14 27.390 30.485 1.233 87.900 o
-11 -1 -13 62.063 65.483 1.621 40.398 o
-11 -1 -12 5.162 5.814 0.835 287.929 o
-11 -1 -11 43.348 45.092 1.301 62.795 o
-11 -1 -10 60.237 61.125 1.436 45.533 o
-11 -1 -9 30.733 31.844 0.971 100.036 o
-11 -1 -8 203.573 194.023 3.358 8.692 o
-11 -1 -7 30.760 29.854 0.893 107.174 o
-11 -1 -6 40.075 38.511 0.941 83.780 o
-11 -1 -5 436.019 418.452 6.425 2.492 o
-11 -1 -4 37.647 38.288 0.903 88.923 o
-11 -1 -3 63.289 64.600 1.310 46.053 o
-11 -1 -2 35.669 37.065 0.922 91.504 o
-11 -1 -1 35.570 37.162 0.912 92.103 o
-10 -16 -4 19.622 13.694 3.407 22.545 o
-10 -16 -3 75.492 71.316 3.669 15.089 o
-10 -16 -2 2.138 4.892 2.533 43.236 o
-10 -16 -1 5.476 5.833 2.397 47.024 o
-10 -15 -7 98.436 93.134 4.649 9.729 o
-10 -15 -6 51.411 47.586 3.077 22.244 o
-10 -15 -5 2.053 4.426 1.689 94.711 o
-10 -15 -4 29.839 28.990 2.028 48.143 o
-10 -15 -3 7.723 10.094 1.621 91.910 o
-10 -15 -2 39.442 42.170 2.417 33.833 o
-10 -15 -1 4.637 5.949 1.834 78.177 o
-10 -14 -9 13.303 14.024 2.708 35.142 o
-10 -14 -8 56.141 55.127 3.018 22.060 o
-10 -14 -7 31.633 31.446 2.494 34.882 o
-10 -14 -6 19.928 20.207 2.048 53.101 o
-10 -14 -5 18.923 19.353 1.533 82.341 o
-10 -14 -4 37.537 41.248 1.854 48.318 o
-10 -14 -3 33.958 32.678 1.854 51.644 o
-10 -14 -2 87.996 85.787 2.368 23.180 o
-10 -14 -1 13.468 17.392 1.436 98.058 o
-10 -13 -11 17.334 5.367 4.911 11.440 o
-10 -13 -10 0.798 5.736 2.640 40.075 o
-10 -13 -9 33.689 35.532 2.902 26.971 o
-10 -13 -8 99.837 87.194 3.183 16.115 o
-10 -13 -7 34.641 33.494 1.970 47.370 o
-10 -13 -6 18.274 18.081 1.941 59.054 o
-10 -13 -5 0.466 2.970 1.106 220.007 o
-10 -13 -4 105.852 106.867 2.669 18.029 o
-10 -13 -3 20.247 24.303 1.427 86.197 o
-10 -13 -2 15.648 18.596 1.398 97.938 o
-10 -13 -1 25.869 27.874 1.504 73.839 o
-10 -12 -12 6.203 7.968 2.824 34.084 o
-10 -12 -11 35.884 36.502 2.727 29.350 o
-10 -12 -10 20.321 21.459 2.203 46.938 o
-10 -12 -9 15.174 13.394 1.815 69.051 o
-10 -12 -8 20.661 22.439 1.796 63.694 o
-10 -12 -7 26.614 25.720 1.757 61.039 o
-10 -12 -6 4.147 3.601 0.815 324.061 o
-10 -12 -5 9.278 9.181 1.136 158.055 o
-10 -12 -4 83.992 80.963 2.087 26.849 o
-10 -12 -3 31.637 33.261 1.330 75.966 o
-10 -12 -2 12.468 14.092 1.038 157.168 o
-10 -12 -1 18.790 19.935 1.019 132.396 o
-10 -11 -13 18.258 18.343 2.853 30.936 o
-10 -11 -12 33.369 35.299 2.572 32.620 o
-10 -11 -11 4.012 4.824 1.863 76.828 o
-10 -11 -10 23.925 24.021 1.990 52.910 o
-10 -11 -9 3.735 5.086 1.514 113.001 o
-10 -11 -8 20.406 21.711 1.708 68.816 o
-10 -11 -7 94.628 90.892 2.873 18.306 o
-10 -11 -6 17.053 17.276 0.922 155.248 o
-10 -11 -5 21.398 22.352 1.136 111.041 o
-10 -11 -4 22.013 24.215 1.233 99.519 o
-10 -11 -3 4.671 6.105 0.835 291.715 o
-10 -11 -2 136.439 135.673 2.737 14.441 o
-10 -11 -1 126.756 122.270 2.504 16.609 o
-10 -10 -14 3.419 4.591 2.543 42.650 o
-10 -10 -13 13.199 16.218 2.620 37.091 o
-10 -10 -12 4.534 5.707 2.067 62.670 o
-10 -10 -11 146.549 139.342 4.115 9.430 o
-10 -10 -10 76.113 78.420 2.727 21.728 o
-10 -10 -9 66.429 67.861 2.417 26.887 o
-10 -10 -8 72.719 73.898 2.650 23.085 o
-10 -10 -7 291.049 268.765 7.085 3.271 o
-10 -10 -6 50.346 48.615 1.339 55.901 o
-10 -10 -5 38.782 37.114 1.174 75.055 o
-10 -10 -4 76.800 76.635 1.747 32.719 o
-10 -10 -3 21.999 25.506 1.019 118.275 o
-10 -10 -2 97.211 96.376 2.058 23.924 o
-10 -10 -1 10.184 11.045 0.825 225.388 o
-10 -9 -15 44.936 46.625 3.853 15.978 o
-10 -9 -14 17.544 17.693 2.378 42.683 o
-10 -9 -13 17.129 18.411 1.990 57.271 o
-10 -9 -12 34.519 33.193 2.174 41.608 o
-10 -9 -11 12.926 13.413 1.650 82.258 o
-10 -9 -10 124.257 117.990 3.543 12.349 o
-10 -9 -9 34.065 31.640 1.796 53.914 o
-10 -9 -8 33.870 34.338 1.698 56.986 o
-10 -9 -7 13.563 13.442 1.194 130.055 o
-10 -9 -6 122.359 120.164 2.582 16.648 o
-10 -9 -5 24.207 24.497 0.883 128.070 o
-10 -9 -4 31.855 33.261 1.029 93.409 o
-10 -9 -3 56.786 60.368 1.436 47.168 o
-10 -9 -2 62.887 63.154 1.485 43.102 o
-10 -9 -1 190.667 192.586 3.620 8.591 o
-10 -8 -15 0.489 2.620 2.135 61.546 o
-10 -8 -14 5.218 4.416 2.203 55.552 o
-10 -8 -13 70.643 69.724 2.960 20.598 o
-10 -8 -12 169.087 162.810 4.649 7.491 o
-10 -8 -11 5.443 7.570 1.504 109.526 o
-10 -8 -10 52.925 53.516 2.038 36.853 o
-10 -8 -9 4.304 6.095 1.262 153.227 o
-10 -8 -8 74.762 71.355 2.436 25.208 o
-10 -8 -7 17.878 18.285 0.980 142.357 o
-10 -8 -6 67.809 63.843 1.533 40.324 o
-10 -8 -5 30.107 29.873 0.844 111.982 o
-10 -8 -4 39.104 41.685 0.990 80.824 o
-10 -8 -3 176.966 171.826 2.815 11.161 o
-10 -8 -2 41.728 41.588 0.990 77.976 o
-10 -8 -1 37.800 39.550 0.941 85.969 o
-10 -7 -16 28.857 30.369 3.678 18.581 o
-10 -7 -15 12.658 14.345 2.349 45.443 o
-10 -7 -14 9.198 10.385 2.106 57.288 o
-10 -7 -13 115.256 121.474 4.028 10.883 o
-10 -7 -12 0.242 0.272 1.514 123.396 o
-10 -7 -11 19.776 19.887 1.504 83.335 o
-10 -7 -10 36.274 37.444 1.631 57.406 o
-10 -7 -9 5.178 7.658 1.068 194.057 o
-10 -7 -8 239.371 229.583 5.183 5.227 o
-10 -7 -7 2.024 4.008 0.650 502.336 o
-10 -7 -6 159.180 155.395 2.562 13.138 o
-10 -7 -5 42.456 42.190 0.980 77.284 o
-10 -7 -4 41.677 43.277 1.000 76.731 o
-10 -7 -3 93.169 96.832 1.844 26.360 o
-10 -7 -2 45.107 43.384 1.019 72.502 o
-10 -7 -1 103.334 102.335 1.796 24.672 o
-10 -6 -16 1.330 2.135 2.087 64.091 o
-10 -6 -15 34.181 39.336 2.514 33.234 o
-10 -6 -14 145.688 132.694 3.931 10.045 o
-10 -6 -13 40.001 39.424 2.223 38.096 o
-10 -6 -12 43.430 47.829 1.999 41.168 o
-10 -6 -11 22.022 24.370 1.223 100.222 o
-10 -6 -10 36.094 34.299 1.291 73.341 o
-10 -6 -9 29.732 29.602 1.174 89.374 o
-10 -6 -8 2.891 5.018 0.835 319.683 o
-10 -6 -7 4.193 3.863 0.670 425.757 o
-10 -6 -6 147.384 140.846 2.339 15.097 o
-10 -6 -5 89.550 89.194 1.660 29.518 o
-10 -6 -4 72.990 71.365 1.359 40.132 o
-10 -6 -3 27.422 27.845 0.776 125.776 o
-10 -6 -2 100.784 98.074 1.718 26.047 o
-10 -6 -1 75.564 79.255 1.466 36.495 o
-10 -5 -17 30.584 25.972 3.591 19.413 o
-10 -5 -16 0.592 2.417 2.067 65.597 o
-10 -5 -15 131.800 122.153 3.902 10.742 o
-10 -5 -14 40.041 41.831 2.388 34.317 o
-10 -5 -13 105.259 100.093 2.785 17.644 o
-10 -5 -12 18.137 18.178 1.203 114.050 o
-10 -5 -11 22.365 24.797 1.165 104.449 o
-10 -5 -10 16.121 16.975 1.087 134.236 o
-10 -5 -9 181.323 167.206 3.504 9.468 o
-10 -5 -8 1.190 1.378 0.582 701.524 o
-10 -5 -7 47.092 47.334 1.019 68.905 o
-10 -5 -6 107.378 107.692 1.844 23.320 o
-10 -5 -5 92.685 91.358 1.621 29.038 o
-10 -5 -4 93.621 94.240 1.689 27.930 o
-10 -5 -3 179.601 178.096 2.883 10.756 o
-10 -5 -2 6.972 8.560 0.563 391.030 o
-10 -5 -1 120.758 117.436 1.999 20.052 o
-10 -4 -17 36.299 35.134 3.106 23.931 o
-10 -4 -16 60.745 58.738 2.805 23.683 o
-10 -4 -15 33.652 31.358 1.825 53.115 o
-10 -4 -14 6.729 6.289 1.184 161.582 o
-10 -4 -13 2.670 4.843 1.301 151.863 o
-10 -4 -12 11.258 13.180 1.106 150.545 o
-10 -4 -11 300.095 274.539 6.173 3.717 o
-10 -4 -10 290.833 272.676 5.396 4.302 o
-10 -4 -9 22.149 21.740 1.000 124.172 o
-10 -4 -8 75.864 73.606 1.378 38.502 o
-10 -4 -7 127.576 125.550 2.096 18.411 o
-10 -4 -6 81.855 81.837 1.475 34.243 o
-10 -4 -5 72.219 72.529 1.378 39.898 o
-10 -4 -4 19.092 19.731 0.650 184.546 o
-10 -4 -3 40.246 42.918 0.980 79.281 o
-10 -4 -2 117.592 121.086 2.048 19.924 o
-10 -4 -1 73.796 77.362 1.427 37.865 o
-10 -3 -17 0.941 0.049 2.203 58.207 o
-10 -3 -16 24.812 26.185 1.990 52.070 o
-10 -3 -15 23.523 26.253 2.048 50.412 o
-10 -3 -14 4.307 4.300 0.961 246.291 o
-10 -3 -13 63.255 66.269 2.087 32.105 o
-10 -3 -12 87.076 83.011 2.252 24.564 o
-10 -3 -11 104.979 104.460 2.640 18.387 o
-10 -3 -10 33.216 33.921 1.184 82.014 o
-10 -3 -9 121.003 117.951 2.126 19.291 o
-10 -3 -8 38.216 40.889 0.971 83.226 o
-10 -3 -7 96.123 94.269 1.679 27.547 o
-10 -3 -6 58.774 60.591 1.233 50.749 o
-10 -3 -5 132.939 133.315 2.223 16.978 o
-10 -3 -4 210.615 206.154 3.261 8.487 o
-10 -3 -3 174.448 169.836 2.785 11.387 o
-10 -3 -2 164.993 170.031 2.747 11.921 o
-10 -3 -1 7.855 8.813 0.534 387.616 o
-10 -2 -17 3.776 2.145 2.426 46.945 o
-10 -2 -16 113.704 107.527 3.154 14.806 o
-10 -2 -15 9.418 12.811 1.747 78.199 o
-10 -2 -14 46.225 46.548 1.766 46.299 o
-10 -2 -13 38.611 41.937 1.796 49.516 o
-10 -2 -12 187.155 181.648 4.222 7.708 o
-10 -2 -11 72.984 71.132 1.553 37.205 o
-10 -2 -10 79.237 76.266 1.533 34.964 o
-10 -2 -9 77.118 77.411 1.514 35.651 o
-10 -2 -8 15.294 16.645 0.641 217.584 o
-10 -2 -7 20.454 21.692 0.670 170.709 o
-10 -2 -6 194.125 192.072 3.077 9.543 o
-10 -2 -5 76.467 75.208 1.378 38.050 o
-10 -2 -4 25.300 26.913 0.728 137.241 o
-10 -2 -3 33.764 34.823 0.854 100.045 o
-10 -2 -2 81.211 83.322 1.504 33.864 o
-10 -2 -1 371.624 365.130 5.610 3.234 o
-10 -1 -17 11.656 13.112 2.242 49.857 o
-10 -1 -16 80.972 86.185 2.999 18.706 o
-10 -1 -15 37.064 42.559 1.961 45.128 o
-10 -1 -14 143.609 143.505 2.844 13.390 o
-10 -1 -13 23.417 25.690 1.087 108.815 o
-10 -1 -12 13.331 12.899 0.796 206.804 o
-10 -1 -11 89.165 90.562 1.941 26.659 o
-10 -1 -10 44.247 44.655 1.077 70.515 o
-10 -1 -9 22.244 22.536 0.757 150.831 o
-10 -1 -8 84.307 81.759 1.495 33.381 o
-10 -1 -7 221.964 216.782 3.455 7.751 o
-10 -1 -6 2.052 2.028 0.417 1005.160 o
-10 -1 -5 128.612 127.812 2.213 17.637 o
-10 -1 -4 230.459 227.303 3.581 7.259 o
-10 -1 -3 147.042 148.067 2.436 14.518 o
-10 -1 -2 394.077 396.634 6.076 2.844 o
-10 -1 -1 62.840 66.192 1.242 47.225 o
-9 -16 -6 46.635 41.258 5.299 9.180 o
-9 -16 -5 7.054 6.551 1.961 67.427 o
-9 -16 -4 16.828 21.973 2.048 54.042 o
-9 -16 -3 43.099 41.510 2.213 37.276 o
-9 -16 -2 21.562 27.117 2.611 34.700 o
-9 -16 -1 15.569 18.227 2.455 40.817 o
-9 -15 -8 34.878 31.213 3.601 18.908 o
-9 -15 -7 23.589 25.312 2.553 35.798 o
-9 -15 -6 2.531 2.455 1.475 123.157 o
-9 -15 -5 2.196 2.028 1.543 114.012 o
-9 -15 -4 7.252 8.318 1.563 99.534 o
-9 -15 -3 18.231 17.577 1.533 83.947 o
-9 -15 -2 19.623 21.265 1.563 78.695 o
-9 -15 -1 13.141 14.723 1.514 92.868 o
-9 -14 -10 6.290 7.318 2.572 40.781 o
-9 -14 -9 24.647 26.185 2.669 32.999 o
-9 -14 -8 49.053 51.197 2.980 23.371 o
-9 -14 -7 2.041 2.261 1.863 79.359 o
-9 -14 -6 32.264 33.503 1.805 53.975 o
-9 -14 -5 18.241 20.236 1.339 98.531 o
-9 -14 -4 42.020 43.529 1.863 45.854 o
-9 -14 -3 10.088 12.413 1.368 114.842 o
-9 -14 -2 18.585 21.925 1.427 89.491 o
-9 -14 -1 23.366 27.049 1.592 71.232 o
-9 -13 -11 2.854 3.504 2.358 49.682 o
-9 -13 -10 7.633 9.288 2.281 50.341 o
-9 -13 -9 3.793 2.048 1.776 85.525 o
-9 -13 -8 14.281 13.578 1.728 75.296 o
-9 -13 -7 4.248 7.192 1.582 102.128 o
-9 -13 -6 26.386 25.438 1.213 93.880 o
-9 -13 -5 103.519 105.586 2.591 18.774 o
-9 -13 -4 16.008 17.916 1.174 122.017 o
-9 -13 -3 46.473 47.470 1.563 51.697 o
-9 -13 -2 0.505 3.038 1.116 215.966 o
-9 -13 -1 211.697 203.301 3.902 7.473 o
-9 -12 -13 11.488 10.404 2.980 29.954 o
-9 -12 -12 34.942 32.572 2.756 29.288 o
-9 -12 -11 38.643 42.093 2.329 35.774 o
-9 -12 -10 54.733 58.020 2.523 28.013 o
-9 -12 -9 21.564 23.235 1.863 59.628 o
-9 -12 -8 20.327 22.459 1.698 69.159 o
-9 -12 -7 26.889 26.622 1.728 61.955 o
-9 -12 -6 33.975 32.465 1.155 83.620 o
-9 -12 -5 50.778 50.420 1.592 48.220 o
-9 -12 -4 14.579 15.539 0.980 157.486 o
-9 -12 -3 20.142 20.634 1.048 124.728 o
-9 -12 -2 105.493 105.334 2.252 20.852 o
-9 -12 -1 27.021 28.680 1.145 95.746 o
-9 -11 -14 7.172 8.123 3.077 28.809 o
-9 -11 -13 1.016 0.883 2.640 40.526 o
-9 -11 -12 3.333 7.512 2.242 53.868 o
-9 -11 -11 19.168 20.653 1.834 63.136 o
-9 -11 -10 87.315 88.068 2.960 18.404 o
-9 -11 -9 75.626 75.150 2.669 22.496 o
-9 -11 -8 55.855 52.633 2.087 35.316 o
-9 -11 -7 25.587 26.525 1.475 76.406 o
-9 -11 -6 24.889 24.817 0.941 120.307 o
-9 -11 -5 61.577 63.862 1.679 39.737 o
-9 -11 -4 60.149 60.950 1.747 39.367 o
-9 -11 -3 5.844 7.638 0.844 267.433 o
-9 -11 -2 197.431 188.529 3.591 8.517 o
-9 -11 -1 50.980 50.847 1.359 54.345 o
-9 -10 -14 36.107 37.754 2.853 27.255 o
-9 -10 -13 34.243 35.173 2.310 38.030 o
-9 -10 -12 57.636 54.584 2.349 30.361 o
-9 -10 -11 12.229 15.325 1.902 65.173 o
-9 -10 -10 49.960 49.944 2.232 34.305 o
-9 -10 -9 19.661 20.323 1.427 89.164 o
-9 -10 -8 78.477 77.615 2.572 22.953 o
-9 -10 -7 10.576 11.996 1.165 144.270 o
-9 -10 -6 16.660 16.305 0.757 187.256 o
-9 -10 -5 82.887 80.759 1.640 32.132 o
-9 -10 -4 55.885 57.922 1.320 50.877 o
-9 -10 -3 21.276 21.129 0.815 149.275 o
-9 -10 -2 79.845 76.673 1.621 33.612 o
-9 -10 -1 34.361 34.561 1.019 89.609 o
-9 -9 -15 11.171 12.966 2.543 39.937 o
-9 -9 -14 29.843 30.407 2.543 34.304 o
-9 -9 -13 27.662 29.233 1.931 52.380 o
-9 -9 -12 1.393 2.514 1.446 130.196 o
-9 -9 -11 32.340 31.883 1.776 55.433 o
-9 -9 -10 69.749 69.530 2.281 27.915 o
-9 -9 -9 19.492 20.828 1.427 89.066 o
-9 -9 -8 195.897 184.540 4.280 7.398 o
-9 -9 -7 16.625 16.800 1.145 125.521 o
-9 -9 -6 7.254 7.007 0.524 426.732 o
-9 -9 -5 301.713 278.062 4.853 4.555 o
-9 -9 -4 38.423 38.434 0.922 86.835 o
-9 -9 -3 160.393 152.745 2.620 12.964 o
-9 -9 -2 28.381 28.806 0.806 119.882 o
-9 -9 -1 1.197 0.961 0.388 1354.680 o
-9 -8 -16 9.183 9.376 2.727 35.794 o
-9 -8 -15 59.981 57.330 2.941 22.383 o
-9 -8 -14 29.253 28.476 2.349 39.118 o
-9 -8 -13 37.928 44.121 2.368 34.908 o
-9 -8 -12 18.270 23.080 1.766 66.552 o
-9 -8 -11 45.101 46.062 1.922 42.802 o
-9 -8 -10 59.206 59.572 2.155 32.609 o
-9 -8 -9 79.387 74.888 2.155 27.372 o
-9 -8 -8 27.760 29.340 1.242 87.499 o
-9 -8 -7 104.310 104.965 2.455 19.616 o
-9 -8 -6 99.305 93.299 1.631 27.472 o
-9 -8 -5 8.578 9.725 0.534 365.184 o
-9 -8 -4 33.236 34.028 0.835 102.816 o
-9 -8 -3 168.809 165.508 2.698 11.979 o
-9 -8 -2 16.140 16.645 0.679 204.173 o
-9 -8 -1 114.903 110.730 1.941 21.477 o
-9 -7 -16 36.202 33.465 2.785 28.574 o
-9 -7 -15 0.939 1.339 1.796 86.722 o
-9 -7 -14 32.442 34.775 2.261 39.711 o
-9 -7 -13 31.754 31.747 1.980 48.490 o
-9 -7 -12 27.235 27.486 1.689 63.301 o
-9 -7 -11 98.197 93.910 2.921 17.589 o
-9 -7 -10 2.101 3.096 0.825 351.070 o
-9 -7 -9 0.866 1.737 0.709 505.065 o
-9 -7 -8 61.536 60.718 1.611 41.574 o
-9 -7 -7 80.533 77.498 1.786 31.276 o
-9 -7 -6 28.093 29.330 0.806 119.941 o
-9 -7 -5 150.940 148.834 2.446 14.208 o
-9 -7 -4 217.760 218.141 3.465 7.823 o
-9 -7 -3 150.877 148.814 2.475 14.111 o
-9 -7 -2 11.924 12.976 0.631 261.991 o
-9 -7 -1 74.356 77.324 1.456 37.281 o
-9 -6 -17 23.671 19.450 2.795 31.192 o
-9 -6 -16 11.817 13.520 2.145 53.730 o
-9 -6 -15 132.882 124.308 3.902 10.671 o
-9 -6 -14 87.172 86.534 3.048 17.868 o
-9 -6 -13 82.961 82.633 2.863 19.720 o
-9 -6 -12 52.764 54.923 1.747 42.800 o
-9 -6 -11 10.736 11.744 1.048 165.832 o
-9 -6 -10 139.954 132.490 2.902 13.682 o
-9 -6 -9 90.568 87.825 2.106 25.084 o
-9 -6 -8 41.747 40.637 1.194 69.890 o
-9 -6 -7 65.012 67.026 1.592 39.700 o
-9 -6 -6 161.174 163.877 2.679 12.454 o
-9 -6 -5 132.309 137.876 2.388 16.114 o
-9 -6 -4 318.240 310.188 4.804 4.264 o
-9 -6 -3 205.119 203.689 3.232 8.729 o
-9 -6 -2 29.912 29.262 0.786 117.433 o
-9 -6 -1 3.376 3.775 0.476 686.379 o
-9 -5 -17 2.436 5.280 2.688 38.400 o
-9 -5 -16 6.288 6.590 2.193 55.148 o
-9 -5 -15 2.371 2.378 1.728 91.448 o
-9 -5 -14 70.573 71.927 2.320 27.114 o
-9 -5 -13 31.741 33.474 1.572 63.803 o
-9 -5 -12 4.999 4.280 0.971 237.288 o
-9 -5 -11 12.799 12.685 0.854 196.703 o
-9 -5 -10 125.853 122.823 2.718 15.637 o
-9 -5 -9 28.823 29.757 1.145 92.441 o
-9 -5 -8 129.256 124.327 2.572 16.020 o
-9 -5 -7 107.379 106.673 2.048 21.959 o
-9 -5 -6 84.060 82.827 1.504 33.195 o
-9 -5 -5 48.361 51.022 1.087 64.139 o
-9 -5 -4 147.459 145.961 2.417 14.631 o
-9 -5 -3 90.416 89.611 1.650 29.394 o
-9 -5 -2 70.745 69.918 1.310 41.970 o
-9 -5 -1 11.622 13.180 0.534 294.831 o
-9 -4 -18 4.729 11.792 7.580 4.919 o
-9 -4 -17 21.904 20.702 2.698 33.319 o
-9 -4 -16 17.098 18.188 1.776 68.428 o
-9 -4 -15 41.809 43.121 2.019 41.922 o
-9 -4 -14 143.862 140.109 4.154 9.393 o
-9 -4 -13 55.651 57.272 1.805 40.198 o
-9 -4 -12 0.667 1.844 0.844 369.909 o
-9 -4 -11 199.716 187.413 3.882 7.955 o
-9 -4 -10 238.338 226.526 4.591 5.886 o
-9 -4 -9 173.988 165.255 3.164 10.550 o
-9 -4 -8 117.534 113.739 2.252 19.138 o
-9 -4 -7 92.519 92.192 1.601 29.172 o
-9 -4 -6 6.719 8.531 0.495 440.670 o
-9 -4 -5 45.186 46.984 0.971 72.498 o
-9 -4 -4 243.748 237.426 3.795 6.620 o
-9 -4 -3 2.457 2.921 0.417 906.919 o
-9 -4 -2 45.215 47.460 1.000 71.207 o
-9 -4 -1 59.191 58.709 1.174 52.335 o
-9 -3 -18 15.987 14.665 2.611 36.943 o
-9 -3 -17 81.869 79.983 3.135 17.893 o
-9 -3 -16 19.378 22.886 1.747 66.948 o
-9 -3 -15 11.979 10.463 1.650 84.604 o
-9 -3 -14 1.548 2.553 0.941 288.401 o
-9 -3 -13 31.381 34.600 1.446 69.598 o
-9 -3 -12 57.632 56.418 1.553 45.041 o
-9 -3 -11 122.317 119.096 2.640 16.400 o
-9 -3 -10 49.943 52.594 1.514 50.155 o
-9 -3 -9 230.208 217.170 3.407 7.617 o
-9 -3 -8 39.232 39.569 0.883 86.896 o
-9 -3 -7 27.918 28.398 0.757 125.491 o
-9 -3 -6 30.637 30.834 0.806 112.757 o
-9 -3 -5 91.048 91.144 1.582 29.777 o
-9 -3 -4 93.683 90.494 1.582 29.293 o
-9 -3 -3 25.431 25.360 0.709 141.090 o
-9 -3 -2 94.430 97.734 1.679 27.539 o
-9 -3 -1 701.934 707.472 10.676 0.997 o
-9 -2 -18 7.477 6.677 2.213 53.773 o
-9 -2 -17 23.633 23.798 2.087 49.435 o
-9 -2 -16 66.009 77.304 2.795 22.206 o
-9 -2 -15 131.697 127.482 3.280 12.796 o
-9 -2 -14 49.310 47.450 1.660 47.702 o
-9 -2 -13 250.192 244.617 5.474 4.759 o
-9 -2 -12 7.264 7.852 0.854 250.048 o
-9 -2 -11 42.492 42.200 0.980 77.241 o
-9 -2 -10 4.187 5.299 0.495 579.564 o
-9 -2 -9 37.268 37.774 0.883 90.787 o
-9 -2 -8 28.420 28.806 0.757 123.741 o
-9 -2 -7 67.546 71.578 1.349 42.218 o
-9 -2 -6 34.038 36.367 0.835 99.452 o
-9 -2 -5 121.276 124.094 2.087 19.160 o
-9 -2 -4 23.536 23.720 0.670 154.329 o
-9 -2 -3 54.817 58.068 1.145 55.718 o
-9 -2 -2 222.331 220.082 3.436 7.730 o
-9 -2 -1 68.335 71.073 1.281 43.156 o
-9 -1 -18 3.751 6.726 2.368 48.517 o
-9 -1 -17 22.173 24.555 2.019 52.404 o
-9 -1 -16 4.820 5.843 1.572 103.406 o
-9 -1 -15 7.817 9.356 1.271 137.149 o
-9 -1 -14 23.017 24.836 1.019 116.827 o
-9 -1 -13 167.315 168.497 3.203 10.644 o
-9 -1 -12 38.969 39.676 1.048 79.417 o
-9 -1 -11 31.584 31.620 0.835 108.047 o
-9 -1 -10 100.467 99.452 1.737 25.826 o
-9 -1 -9 66.793 66.997 1.291 44.429 o
-9 -1 -8 68.554 69.404 1.291 43.235 o
-9 -1 -7 39.857 41.326 0.883 84.963 o
-9 -1 -6 289.503 283.653 4.397 4.999 o
-9 -1 -5 114.815 116.126 1.941 21.158 o
-9 -1 -4 310.174 324.348 5.125 4.078 o
-9 -1 -3 67.098 67.288 1.242 45.107 o
-9 -1 -2 192.145 192.936 3.067 9.614 o
-9 -1 -1 749.557 732.881 11.064 0.913 o
-8 -17 -3 54.170 51.459 3.310 19.579 o
-8 -17 -2 50.457 48.421 2.892 24.398 o
-8 -17 -1 16.264 17.451 2.242 47.577 o
-8 -16 -7 95.453 78.440 3.610 14.258 o
-8 -16 -6 53.918 47.062 2.417 30.640 o
-8 -16 -5 4.094 3.795 1.766 85.309 o
-8 -16 -4 71.805 70.520 2.543 24.504 o
-8 -16 -3 1.420 2.601 1.543 114.820 o
-8 -16 -2 8.000 10.055 1.718 82.962 o
-8 -16 -1 7.002 7.949 1.601 95.963 o
-8 -15 -9 12.631 14.519 2.708 35.216 o
-8 -15 -8 51.021 50.275 2.883 24.349 o
-8 -15 -7 13.742 13.976 2.310 46.519 o
-8 -15 -6 19.883 19.353 1.621 75.442 o
-8 -15 -5 132.640 125.812 3.057 13.659 o
-8 -15 -4 3.634 2.824 1.339 144.108 o
-8 -15 -3 61.184 61.281 2.106 32.780 o
-8 -15 -2 3.691 5.697 1.359 136.703 o
-8 -15 -1 24.194 26.952 1.553 72.831 o
-8 -14 -11 11.875 17.237 3.290 24.535 o
-8 -14 -10 46.087 43.558 2.737 27.274 o
-8 -14 -9 11.592 16.460 2.785 33.460 o
-8 -14 -8 9.256 8.842 1.893 69.647 o
-8 -14 -7 59.425 62.028 2.523 27.013 o
-8 -14 -6 12.492 10.705 1.155 142.291 o
-8 -14 -5 16.935 19.906 1.349 99.754 o
-8 -14 -4 23.268 24.788 1.388 85.363 o
-8 -14 -3 72.859 73.005 2.106 29.267 o
-8 -14 -2 46.603 46.218 1.669 48.862 o
-8 -14 -1 72.574 74.878 2.116 29.025 o
-8 -13 -12 15.167 18.586 2.844 31.548 o
-8 -13 -11 49.050 51.488 2.999 23.136 o
-8 -13 -10 23.653 21.643 1.990 53.544 o
-8 -13 -9 44.795 44.519 2.349 33.809 o
-8 -13 -8 15.154 15.403 1.893 63.963 o
-8 -13 -7 13.261 16.053 1.902 64.348 o
-8 -13 -6 15.843 15.665 1.077 138.093 o
-8 -13 -5 2.111 2.203 0.728 441.774 o
-8 -13 -4 51.610 53.002 1.679 45.160 o
-8 -13 -3 27.106 29.747 1.281 85.460 o
-8 -13 -2 102.854 104.674 2.407 20.105 o
-8 -13 -1 70.004 71.500 1.757 34.904 o
-8 -12 -13 9.709 9.929 2.300 48.779 o
-8 -12 -12 20.279 22.002 2.611 35.416 o
-8 -12 -11 20.354 20.614 2.096 50.935 o
-8 -12 -10 20.719 20.226 1.757 66.409 o
-8 -12 -9 97.704 92.950 3.057 16.815 o
-8 -12 -8 3.791 6.250 1.524 110.675 o
-8 -12 -7 1.791 1.854 1.136 205.294 o
-8 -12 -6 59.379 57.127 1.514 45.049 o
-8 -12 -5 5.551 7.493 0.961 225.728 o
-8 -12 -4 10.124 12.103 0.932 193.790 o
-8 -12 -3 44.111 43.597 1.310 62.435 o
-8 -12 -2 32.207 33.358 1.213 81.802 o
-8 -12 -1 111.604 110.711 2.300 19.595 o
-8 -11 -14 2.204 1.427 2.252 54.993 o
-8 -11 -13 11.500 10.268 2.281 48.885 o
-8 -11 -12 65.513 63.678 2.795 22.987 o
-8 -11 -11 6.893 7.764 1.446 114.540 o
-8 -11 -10 60.850 59.640 2.465 27.744 o
-8 -11 -9 59.065 53.914 2.067 34.743 o
-8 -11 -8 91.556 91.503 2.950 18.002 o
-8 -11 -7 13.013 14.277 1.252 122.385 o
-8 -11 -6 3.227 2.873 0.621 515.082 o
-8 -11 -5 11.807 14.675 0.747 223.051 o
-8 -11 -4 20.306 21.381 0.941 136.029 o
-8 -11 -3 1.171 1.805 0.602 653.291 o
-8 -11 -2 74.291 73.073 1.572 36.252 o
-8 -11 -1 164.904 154.356 2.970 11.663 o
-8 -10 -15 1.813 2.553 2.698 38.501 o
-8 -10 -14 11.166 14.403 2.300 47.600 o
-8 -10 -13 0.629 0.311 1.728 94.454 o
-8 -10 -12 63.944 63.328 2.417 27.616 o
-8 -10 -11 5.525 7.376 1.456 115.964 o
-8 -10 -10 53.741 54.079 2.106 35.293 o
-8 -10 -9 63.039 61.941 1.990 34.163 o
-8 -10 -8 45.622 44.422 1.582 52.285 o
-8 -10 -7 114.605 116.204 2.950 15.487 o
-8 -10 -6 32.521 31.951 0.941 98.985 o
-8 -10 -5 153.553 152.842 2.718 13.025 o
-8 -10 -4 46.433 48.469 1.145 64.701 o
-8 -10 -3 91.327 89.844 1.737 28.324 o
-8 -10 -2 100.854 102.859 1.834 24.713 o
-8 -10 -1 51.197 51.546 1.077 62.120 o
-8 -9 -16 7.478 11.171 2.941 31.170 o
-8 -9 -15 26.132 32.640 3.251 23.168 o
-8 -9 -14 1.052 0.922 1.330 156.201 o
-8 -9 -13 5.981 8.813 1.524 105.377 o
-8 -9 -12 22.805 24.885 1.737 64.563 o
-8 -9 -11 4.449 7.755 1.252 152.265 o
-8 -9 -10 73.745 74.102 2.203 27.817 o
-8 -9 -9 66.449 64.192 1.902 34.474 o
-8 -9 -8 3.930 6.066 0.951 246.279 o
-8 -9 -7 32.375 33.280 1.203 82.213 o
-8 -9 -6 101.003 95.327 1.650 26.811 o
-8 -9 -5 241.540 238.018 3.737 6.725 o
-8 -9 -4 39.438 41.083 0.941 82.995 o
-8 -9 -3 44.509 44.257 1.019 72.655 o
-8 -9 -2 126.316 125.977 2.126 18.366 o
-8 -9 -1 51.343 53.972 1.194 57.854 o
-8 -8 -16 35.145 29.204 2.805 28.698 o
-8 -8 -15 3.921 5.755 2.106 60.791 o
-8 -8 -14 73.434 71.471 2.756 22.104 o
-8 -8 -13 34.541 36.852 1.961 47.078 o
-8 -8 -12 47.669 45.820 1.708 47.427 o
-8 -8 -11 62.316 62.115 1.912 35.615 o
-8 -8 -10 7.598 7.735 0.844 251.384 o
-8 -8 -9 15.329 15.422 0.951 159.979 o
-8 -8 -8 75.346 75.858 1.844 31.865 o
-8 -8 -7 217.916 199.380 3.717 7.660 o
-8 -8 -6 77.631 77.916 1.776 32.000 o
-8 -8 -5 134.558 133.946 2.281 16.559 o
-8 -8 -4 20.889 21.624 0.709 163.769 o
-8 -8 -3 2.474 2.533 0.437 878.402 o
-8 -8 -2 228.022 220.324 3.494 7.510 o
-8 -8 -1 46.073 46.227 1.009 70.641 o
-8 -7 -17 15.236 13.646 2.737 34.176 o
-8 -7 -16 7.581 6.192 2.582 40.333 o
-8 -7 -15 175.682 170.593 4.960 6.777 o
-8 -7 -14 8.840 11.132 1.757 78.653 o
-8 -7 -13 36.674 36.269 1.854 49.697 o
-8 -7 -12 11.084 11.938 1.242 130.647 o
-8 -7 -11 64.624 60.591 1.650 39.822 o
-8 -7 -10 34.393 34.328 1.194 79.973 o
-8 -7 -9 2.212 1.310 0.534 735.767 o
-8 -7 -8 12.370 12.472 0.796 214.074 o
-8 -7 -7 67.769 68.404 1.563 39.086 o
-8 -7 -6 158.025 152.687 2.989 11.957 o
-8 -7 -5 123.758 120.261 2.028 19.415 o
-8 -7 -4 7.615 9.230 0.534 388.254 o
-8 -7 -3 392.685 381.145 5.872 2.964 o
-8 -7 -2 173.690 176.262 2.912 10.966 o
-8 -7 -1 1.123 1.281 0.330 1661.320 o
-8 -6 -17 45.063 43.927 3.164 22.041 o
-8 -6 -16 41.383 40.947 2.339 35.097 o
-8 -6 -15 17.348 18.256 1.718 71.735 o
-8 -6 -14 191.150 184.929 5.095 6.235 o
-8 -6 -13 0.447 1.970 0.961 292.162 o
-8 -6 -12 47.258 48.673 1.533 51.864 o
-8 -6 -11 64.844 66.298 1.737 37.338 o
-8 -6 -10 48.949 50.944 1.436 53.213 o
-8 -6 -9 15.126 15.558 0.786 191.424 o
-8 -6 -8 43.138 42.151 1.320 63.278 o
-8 -6 -7 144.267 137.507 2.669 14.168 o
-8 -6 -6 21.000 21.711 0.631 173.491 o
-8 -6 -5 41.775 41.714 0.903 81.547 o
-8 -6 -4 108.324 109.973 1.883 22.760 o
-8 -6 -3 13.969 13.432 0.582 254.549 o
-8 -6 -2 26.786 26.011 0.757 131.565 o
-8 -6 -1 7.843 8.822 0.553 376.924 o
-8 -5 -18 8.519 12.714 3.620 20.836 o
-8 -5 -17 21.745 25.535 2.504 37.305 o
-8 -5 -16 10.675 13.161 1.747 77.013 o
-8 -5 -15 9.216 9.929 1.359 120.104 o
-8 -5 -14 61.912 60.582 1.970 34.921 o
-8 -5 -13 16.338 15.199 1.087 136.001 o
-8 -5 -12 38.079 37.910 1.291 70.026 o
-8 -5 -11 1.538 2.349 0.689 498.229 o
-8 -5 -10 10.078 9.686 0.786 243.321 o
-8 -5 -9 8.562 9.744 0.738 274.097 o
-8 -5 -8 18.048 20.750 0.883 151.625 o
-8 -5 -7 388.564 381.407 6.804 2.656 o
-8 -5 -6 3.233 3.872 0.379 866.983 o
-8 -5 -5 57.048 58.029 1.126 54.870 o
-8 -5 -4 54.488 58.146 1.194 54.675 o
-8 -5 -3 297.618 302.714 4.824 4.491 o
-8 -5 -2 39.492 40.550 0.971 81.916 o
-8 -5 -1 44.974 45.237 0.941 74.622 o
-8 -4 -18 96.454 90.698 3.766 13.179 o
-8 -4 -17 3.493 2.436 1.931 72.979 o
-8 -4 -16 47.045 48.964 2.417 31.715 o
-8 -4 -15 34.035 34.173 1.747 55.098 o
-8 -4 -14 39.799 44.150 1.786 48.840 o
-8 -4 -13 21.140 24.244 1.223 101.689 o
-8 -4 -12 224.588 214.550 4.397 6.427 o
-8 -4 -11 118.310 113.768 2.523 17.535 o
-8 -4 -10 154.421 148.106 2.873 12.602 o
-8 -4 -9 77.979 76.800 1.689 33.179 o
-8 -4 -8 93.927 91.901 1.912 26.029 o
-8 -4 -7 73.581 75.121 1.359 39.288 o
-8 -4 -6 39.422 43.228 0.893 83.887 o
-8 -4 -5 41.821 43.364 0.922 79.736 o
-8 -4 -4 123.682 124.560 2.048 19.096 o
-8 -4 -3 5.163 6.745 0.417 589.130 o
-8 -4 -2 91.230 92.969 1.621 29.170 o
-8 -4 -1 99.389 101.316 1.737 25.851 o
-8 -3 -18 52.500 50.566 2.776 25.475 o
-8 -3 -17 16.824 16.004 1.718 72.990 o
-8 -3 -16 11.635 14.073 1.611 86.374 o
-8 -3 -15 76.049 78.488 2.349 25.468 o
-8 -3 -14 41.175 40.957 1.582 55.484 o
-8 -3 -13 48.837 52.400 1.611 48.127 o
-8 -3 -12 45.490 44.597 1.378 58.834 o
-8 -3 -11 183.310 170.729 3.319 9.756 o
-8 -3 -10 28.818 30.203 0.980 103.948 o
-8 -3 -9 14.140 17.683 0.835 181.442 o
-8 -3 -8 268.354 255.313 3.960 5.866 o
-8 -3 -7 132.377 135.256 2.203 17.031 o
-8 -3 -6 166.292 161.218 2.611 12.455 o
-8 -3 -5 428.634 427.090 6.503 2.483 o
-8 -3 -4 83.035 84.680 1.485 33.446 o
-8 -3 -3 148.842 151.250 2.455 14.231 o
-8 -3 -2 716.621 714.907 10.744 0.973 o
-8 -3 -1 101.503 101.122 1.776 25.208 o
-8 -2 -18 101.269 94.551 3.562 13.833 o
-8 -2 -17 57.829 62.727 2.562 26.692 o
-8 -2 -16 0.486 1.553 1.407 140.496 o
-8 -2 -15 58.653 65.823 2.252 30.596 o
-8 -2 -14 15.245 17.227 1.155 126.952 o
-8 -2 -13 6.687 6.978 0.873 251.082 o
-8 -2 -12 17.956 16.868 0.844 164.987 o
-8 -2 -11 295.872 277.519 4.309 5.025 o
-8 -2 -10 109.155 106.217 1.815 23.376 o
-8 -2 -9 65.897 66.211 1.233 46.034 o
-8 -2 -8 133.766 134.421 2.223 16.862 o
-8 -2 -7 183.690 186.161 3.232 9.675 o
-8 -2 -6 138.990 133.839 2.223 16.457 o
-8 -2 -5 217.382 216.035 3.407 7.946 o
-8 -2 -4 375.816 378.340 5.775 3.103 o
-8 -2 -3 150.209 147.145 2.378 14.548 o
-8 -2 -2 73.605 76.654 1.349 39.165 o
-8 -2 -1 700.553 696.660 10.482 1.018 o
-8 -1 -18 1.199 2.417 1.902 76.812 o
-8 -1 -17 3.341 5.571 1.582 104.501 o
-8 -1 -16 73.410 80.391 2.611 23.010 o
-8 -1 -15 16.166 17.742 0.922 157.566 o
-8 -1 -14 187.691 186.705 3.465 9.059 o
-8 -1 -13 23.361 24.176 0.932 125.584 o
-8 -1 -12 35.685 34.755 0.854 96.975 o
-8 -1 -11 80.702 81.148 1.485 34.526 o
-8 -1 -10 35.913 38.492 0.941 89.141 o
-8 -1 -9 71.680 72.714 1.339 40.656 o
-8 -1 -8 28.934 31.368 0.776 118.004 o
-8 -1 -7 34.828 35.629 0.825 99.312 o
-8 -1 -6 12.926 14.733 0.563 263.504 o
-8 -1 -5 15.994 18.518 0.611 212.591 o
-8 -1 -4 802.178 782.739 11.734 0.810 o
-8 -1 -3 419.818 422.965 6.425 2.551 o
-8 -1 -2 505.005 500.066 7.580 1.863 o
-8 -1 -1 26.110 26.884 0.689 138.547 o
-7 -17 -5 0.212 1.310 2.892 33.888 o
-7 -17 -4 22.457 20.090 2.291 43.663 o
-7 -17 -3 6.259 4.600 1.757 83.787 o
-7 -17 -2 4.389 6.202 1.902 73.164 o
-7 -17 -1 77.299 75.771 3.009 19.354 o
-7 -16 -8 36.318 27.593 2.805 28.647 o
-7 -16 -7 24.042 24.739 2.630 34.043 o
-7 -16 -6 1.311 2.388 1.747 90.587 o
-7 -16 -5 37.561 36.434 2.087 42.530 o
-7 -16 -4 12.669 11.695 1.728 77.383 o
-7 -16 -3 35.601 40.181 1.970 45.793 o
-7 -16 -2 14.656 18.324 1.747 71.892 o
-7 -16 -1 5.670 5.988 1.378 128.566 o
-7 -15 -10 33.275 27.010 3.106 24.625 o
-7 -15 -9 1.138 0.835 1.999 70.210 o
-7 -15 -8 32.260 31.834 2.514 34.312 o
-7 -15 -7 14.471 16.131 2.067 55.494 o
-7 -15 -6 55.242 53.671 1.941 38.114 o
-7 -15 -5 35.302 37.502 1.728 54.332 o
-7 -15 -4 0.501 0.631 1.301 165.398 o
-7 -15 -3 38.652 40.443 1.776 50.431 o
-7 -15 -2 7.774 9.211 1.271 137.441 o
-7 -15 -1 130.253 131.150 3.115 13.413 o
-7 -14 -11 33.359 29.573 2.601 32.563 o
-7 -14 -10 1.967 2.921 2.426 47.346 o
-7 -14 -9 11.847 11.870 1.922 65.315 o
-7 -14 -8 79.313 78.052 3.028 18.946 o
-7 -14 -7 90.040 88.349 3.038 17.653 o
-7 -14 -6 105.030 104.596 2.620 18.498 o
-7 -14 -5 25.878 27.903 1.475 75.518 o
-7 -14 -4 8.274 10.278 1.165 153.829 o
-7 -14 -3 31.481 33.649 1.446 69.899 o
-7 -14 -2 39.207 40.346 1.514 59.218 o
-7 -14 -1 3.163 3.620 1.077 212.582 o
-7 -13 -13 14.690 14.257 3.135 26.710 o
-7 -13 -12 5.710 5.047 2.271 52.152 o
-7 -13 -11 32.421 32.261 2.494 34.645 o
-7 -13 -10 3.800 6.745 2.077 62.228 o
-7 -13 -9 8.809 11.957 1.475 104.507 o
-7 -13 -8 76.622 72.180 2.572 23.498 o
-7 -13 -7 90.547 82.409 2.708 20.242 o
-7 -13 -6 26.773 26.816 1.165 96.013 o
-7 -13 -5 29.199 30.582 1.301 81.436 o
-7 -13 -4 48.898 48.459 1.485 52.494 o
-7 -13 -3 62.087 64.347 1.776 37.740 o
-7 -13 -2 166.162 159.228 3.086 11.181 o
-7 -13 -1 106.986 111.050 2.339 19.804 o
-7 -12 -14 26.479 25.526 2.747 31.234 o
-7 -12 -13 69.855 70.481 3.552 16.126 o
-7 -12 -12 24.284 21.595 2.096 49.256 o
-7 -12 -11 16.509 16.189 1.786 68.942 o
-7 -12 -10 2.100 5.183 1.776 85.642 o
-7 -12 -9 59.117 60.834 2.397 28.855 o
-7 -12 -8 97.888 99.928 3.251 15.460 o
-7 -12 -7 20.779 22.342 1.368 91.227 o
-7 -12 -6 155.330 151.115 3.203 11.472 o
-7 -12 -5 32.518 34.173 1.097 87.735 o
-7 -12 -4 101.606 99.045 1.951 23.968 o
-7 -12 -3 70.549 69.569 1.553 38.184 o
-7 -12 -2 59.107 57.942 1.349 48.628 o
-7 -12 -1 7.108 9.560 0.728 294.923 o
-7 -11 -15 6.445 7.978 2.475 43.737 o
-7 -11 -14 25.112 25.176 2.388 39.533 o
-7 -11 -13 18.141 19.440 2.252 46.316 o
-7 -11 -12 3.197 4.047 1.533 112.087 o
-7 -11 -11 9.631 10.948 1.669 85.053 o
-7 -11 -10 40.974 40.715 1.766 49.660 o
-7 -11 -9 83.221 83.487 2.494 22.768 o
-7 -11 -8 157.704 148.708 3.756 9.894 o
-7 -11 -7 21.875 23.468 1.398 86.989 o
-7 -11 -6 63.551 61.902 1.407 44.605 o
-7 -11 -5 70.640 74.567 1.621 36.362 o
-7 -11 -4 14.078 15.403 0.718 212.567 o
-7 -11 -3 177.729 172.777 3.009 10.638 o
-7 -11 -2 21.938 25.826 0.941 126.024 o
-7 -11 -1 80.907 81.448 1.553 33.591 o
-7 -10 -16 14.200 18.799 3.746 19.054 o
-7 -10 -15 23.621 27.175 2.834 29.929 o
-7 -10 -14 46.300 46.664 2.455 31.399 o
-7 -10 -13 28.872 29.252 2.058 47.494 o
-7 -10 -12 52.444 52.206 1.961 38.719 o
-7 -10 -11 45.433 46.014 1.679 49.144 o
-7 -10 -10 15.664 17.091 1.291 109.943 o
-7 -10 -9 14.137 12.714 1.097 144.149 o
-7 -10 -8 38.246 40.695 1.543 58.606 o
-7 -10 -7 86.124 81.419 2.145 25.870 o
-7 -10 -6 26.130 25.826 0.757 133.630 o
-7 -10 -5 59.548 56.467 1.136 53.645 o
-7 -10 -4 56.917 57.214 1.174 54.020 o
-7 -10 -3 122.812 121.037 2.067 19.264 o
-7 -10 -2 52.543 52.769 1.194 57.476 o
-7 -10 -1 116.138 116.252 2.048 20.352 o
-7 -9 -16 63.721 61.727 3.232 19.161 o
-7 -9 -15 21.985 22.769 2.184 46.827 o
-7 -9 -14 14.037 13.005 1.883 65.891 o
-7 -9 -13 53.417 53.419 2.038 36.739 o
-7 -9 -12 74.894 77.333 2.310 26.146 o
-7 -9 -11 22.032 24.409 1.291 94.495 o
-7 -9 -10 20.927 21.177 1.233 103.583 o
-7 -9 -9 75.974 71.607 2.019 29.917 o
-7 -9 -8 123.419 114.428 2.553 16.938 o
-7 -9 -7 25.527 26.457 1.029 109.361 o
-7 -9 -6 46.691 46.674 1.233 62.233 o
-7 -9 -5 125.828 124.949 2.116 18.512 o
-7 -9 -4 29.074 30.640 0.844 113.312 o
-7 -9 -3 134.629 136.527 2.300 16.366 o
-7 -9 -2 21.086 22.187 0.718 160.592 o
-7 -9 -1 34.688 37.065 0.932 92.372 o
-7 -8 -17 60.097 53.332 3.378 18.517 o
-7 -8 -16 23.431 30.077 2.892 28.752 o
-7 -8 -15 24.695 28.311 2.271 42.431 o
-7 -8 -14 63.071 61.290 2.300 29.503 o
-7 -8 -13 57.226 56.399 2.067 34.885 o
-7 -8 -12 27.936 28.641 1.378 79.035 o
-7 -8 -11 161.434 151.018 3.552 10.266 o
-7 -8 -10 88.691 88.126 2.145 24.977 o
-7 -8 -9 20.861 20.770 1.009 127.315 o
-7 -8 -8 44.895 41.860 1.194 66.772 o
-7 -8 -7 44.071 47.237 1.262 62.899 o
-7 -8 -6 37.983 38.123 1.136 77.173 o
-7 -8 -5 1.403 1.466 0.330 1542.060 o
-7 -8 -4 127.707 118.320 1.999 19.257 o
-7 -8 -3 0.427 0.301 0.281 2858.170 o
-7 -8 -2 192.515 192.479 3.154 9.436 o
-7 -8 -1 47.312 49.847 1.068 66.047 o
-7 -7 -17 11.560 17.101 2.834 32.378 o
-7 -7 -16 19.418 20.119 2.436 40.212 o
-7 -7 -15 15.122 12.831 1.757 72.973 o
-7 -7 -14 35.848 42.161 2.009 44.263 o
-7 -7 -13 28.177 33.164 1.563 66.845 o
-7 -7 -12 23.931 25.797 1.242 94.798 o
-7 -7 -11 14.949 16.150 0.990 153.531 o
-7 -7 -10 74.041 71.772 1.834 32.758 o
-7 -7 -9 4.674 5.309 0.641 421.905 o
-7 -7 -8 6.191 4.251 0.641 400.179 o
-7 -7 -7 21.064 22.041 0.864 142.407 o
-7 -7 -6 247.763 250.897 4.649 5.522 o
-7 -7 -5 85.854 83.496 1.504 32.662 o
-7 -7 -4 312.838 311.595 4.814 4.303 o
-7 -7 -3 200.623 197.235 3.154 9.101 o
-7 -7 -2 13.803 14.257 0.592 249.792 o
-7 -7 -1 210.327 214.589 3.407 8.145 o
-7 -6 -18 13.645 15.170 2.931 30.294 o
-7 -6 -17 46.153 44.810 3.077 22.867 o
-7 -6 -16 40.629 40.132 2.271 36.782 o
-7 -6 -15 13.969 15.306 1.766 72.276 o
-7 -6 -14 11.351 13.762 1.136 144.397 o
-7 -6 -13 26.000 28.136 1.262 89.085 o
-7 -6 -12 6.772 5.736 0.835 271.818 o
-7 -6 -11 22.793 23.613 1.048 115.698 o
-7 -6 -10 192.808 183.007 3.814 8.298 o
-7 -6 -9 140.156 135.537 2.620 14.676 o
-7 -6 -8 142.251 140.623 2.698 14.086 o
-7 -6 -7 39.801 39.909 1.136 74.477 o
-7 -6 -6 15.086 15.179 0.786 192.628 o
-7 -6 -5 29.179 30.339 0.738 121.592 o
-7 -6 -4 83.594 87.738 1.533 32.367 o
-7 -6 -3 115.593 116.786 1.951 20.966 o
-7 -6 -2 118.047 122.862 2.058 19.724 o
-7 -6 -1 637.769 642.358 9.657 1.196 o
-7 -5 -18 0.268 2.533 2.931 32.909 o
-7 -5 -17 160.615 157.510 4.969 7.110 o
-7 -5 -16 35.453 41.093 2.291 37.472 o
-7 -5 -15 23.417 22.546 1.388 86.463 o
-7 -5 -14 10.769 13.025 1.271 125.896 o
-7 -5 -13 22.596 21.100 1.068 116.739 o
-7 -5 -12 2.328 3.562 0.767 387.444 o
-7 -5 -11 51.019 49.964 1.436 52.389 o
-7 -5 -10 6.574 6.988 0.699 333.003 o
-7 -5 -9 173.876 168.487 3.183 10.445 o
-7 -5 -8 158.379 155.550 3.038 11.732 o
-7 -5 -7 203.632 195.614 3.669 8.127 o
-7 -5 -6 219.026 206.319 3.805 7.426 o
-7 -5 -5 243.464 236.271 3.688 6.762 o
-7 -5 -4 115.143 120.746 1.999 20.498 o
-7 -5 -3 561.225 559.599 8.444 1.529 o
-7 -5 -2 480.978 482.450 7.337 2.002 o
-7 -5 -1 876.936 881.841 13.229 0.661 o
-7 -4 -18 10.816 8.386 2.455 43.212 o
-7 -4 -17 1.824 3.523 1.621 103.284 o
-7 -4 -16 34.606 38.502 1.863 49.783 o
-7 -4 -15 10.617 10.608 1.106 156.817 o
-7 -4 -14 1.372 2.679 0.757 425.103 o
-7 -4 -13 33.596 33.804 1.291 75.900 o
-7 -4 -12 70.487 71.452 1.834 33.639 o
-7 -4 -11 112.826 107.741 2.174 20.417 o
-7 -4 -10 126.916 123.638 2.446 16.826 o
-7 -4 -9 38.050 35.930 1.019 84.038 o
-7 -4 -8 81.640 77.867 1.650 32.655 o
-7 -4 -7 168.945 167.992 3.164 10.690 o
-7 -4 -6 104.833 105.276 1.757 24.506 o
-7 -4 -5 301.946 302.511 4.659 4.560 o
-7 -4 -4 526.851 527.872 7.968 1.707 o
-7 -4 -3 766.821 754.321 11.317 0.873 o
-7 -4 -2 53.516 57.719 1.106 57.624 o
-7 -4 -1 103.112 106.003 1.805 24.351 o
-7 -3 -19 5.602 9.308 3.251 25.996 o
-7 -3 -18 80.051 79.944 3.018 18.884 o
-7 -3 -17 32.995 30.252 1.737 57.032 o
-7 -3 -16 56.908 60.523 2.261 31.287 o
-7 -3 -15 13.943 15.383 1.145 133.673 o
-7 -3 -14 98.163 98.161 2.329 21.530 o
-7 -3 -13 25.738 26.777 1.136 99.858 o
-7 -3 -12 18.959 19.984 0.854 153.954 o
-7 -3 -11 79.151 76.664 1.689 32.911 o
-7 -3 -10 68.223 69.802 1.640 37.451 o
-7 -3 -9 37.620 35.687 1.009 85.209 o
-7 -3 -8 85.867 85.292 1.796 29.235 o
-7 -3 -7 11.666 13.054 0.446 323.804 o
-7 -3 -6 491.577 485.731 7.357 1.963 o
-7 -3 -5 232.108 236.542 3.678 7.000 o
-7 -3 -4 433.611 445.900 6.755 2.358 o
-7 -3 -3 115.798 121.212 2.019 20.283 o
-7 -3 -2 16.828 18.984 0.544 218.192 o
-7 -3 -1 133.746 136.760 2.213 16.809 o
-7 -2 -19 38.646 35.163 2.960 25.586 o
-7 -2 -18 37.009 38.841 2.572 31.675 o
-7 -2 -17 18.505 20.100 1.873 61.708 o
-7 -2 -16 45.487 49.120 1.873 43.357 o
-7 -2 -15 3.976 4.921 1.155 181.781 o
-7 -2 -14 41.770 40.045 1.281 66.577 o
-7 -2 -13 143.614 136.906 2.708 14.079 o
-7 -2 -12 80.479 80.148 1.815 30.649 o
-7 -2 -11 27.061 25.700 0.679 138.361 o
-7 -2 -10 66.046 66.172 1.233 45.977 o
-7 -2 -9 11.375 11.229 0.495 324.444 o
-7 -2 -8 113.512 113.283 1.883 21.859 o
-7 -2 -7 159.699 160.471 2.582 12.910 o
-7 -2 -6 721.592 733.755 11.016 0.941 o
-7 -2 -5 1.114 1.048 0.214 2749.390 o
-7 -2 -4 34.828 33.367 0.747 105.813 o
-7 -2 -3 4.897 5.357 0.388 671.209 o
-7 -2 -2 738.369 739.219 11.093 0.918 o
-7 -2 -1 23.204 23.701 0.592 164.392 o
-7 -1 -19 42.647 37.337 2.698 28.773 o
-7 -1 -18 49.784 53.633 2.562 28.552 o
-7 -1 -17 88.194 88.349 2.659 20.562 o
-7 -1 -16 22.728 22.361 1.388 87.364 o
-7 -1 -15 12.626 13.976 0.873 189.836 o
-7 -1 -14 0.956 1.495 0.446 1096.170 o
-7 -1 -13 28.916 27.971 0.815 118.824 o
-7 -1 -12 125.861 122.736 2.087 18.766 o
-7 -1 -11 45.678 45.295 0.971 72.836 o
-7 -1 -10 62.099 62.105 1.213 49.123 o
-7 -1 -9 115.620 115.670 1.941 21.088 o
-7 -1 -8 283.213 276.238 4.503 5.036 o
-7 -1 -7 164.155 162.567 2.659 12.391 o
-7 -1 -6 104.583 106.343 1.757 24.462 o
-7 -1 -5 216.493 213.375 3.348 8.091 o
-7 -1 -4 154.425 155.540 2.475 13.688 o
-7 -1 -3 131.672 132.169 2.126 17.581 o
-7 -1 -2 53.509 53.167 1.000 62.017 o
-7 -1 -1 88.380 87.175 1.466 32.020 o
-6 -18 -1 8.604 13.326 4.979 11.221 o
-6 -17 -6 7.214 13.267 2.708 36.279 o
-6 -17 -5 9.306 14.626 2.087 57.227 o
-6 -17 -4 68.743 66.570 2.553 25.053 o
-6 -17 -3 37.537 37.104 2.213 39.258 o
-6 -17 -2 1.471 3.669 1.893 76.909 o
-6 -17 -1 100.288 95.211 3.280 15.300 o
-6 -16 -9 7.021 9.075 2.931 31.565 o
-6 -16 -8 22.545 22.973 2.950 28.335 o
-6 -16 -7 1.273 2.388 1.475 125.681 o
-6 -16 -6 9.698 13.704 1.825 72.138 o
-6 -16 -5 224.694 216.937 4.862 5.838 o
-6 -16 -4 22.849 22.721 1.757 64.233 o
-6 -16 -3 43.026 46.615 1.931 43.159 o
-6 -16 -2 76.449 75.140 2.339 25.758 o
-6 -16 -1 25.835 26.845 1.961 52.598 o
-6 -15 -11 29.644 27.903 3.678 18.605 o
-6 -15 -10 74.527 78.343 3.853 13.946 o
-6 -15 -9 88.033 79.663 3.465 15.404 o
-6 -15 -8 107.614 104.654 3.455 13.782 o
-6 -15 -7 2.578 3.640 1.155 190.843 o
-6 -15 -6 3.259 4.921 1.233 165.006 o
-6 -15 -5 44.367 48.586 1.854 44.331 o
-6 -15 -4 66.338 67.783 2.048 31.869 o
-6 -15 -3 37.951 41.811 1.698 52.972 o
-6 -15 -2 248.634 241.502 5.037 5.191 o
-6 -15 -1 13.179 16.606 1.291 114.866 o
-6 -14 -12 5.449 6.551 2.640 39.055 o
-6 -14 -11 0.104 0.883 2.368 50.559 o
-6 -14 -10 100.861 96.618 3.494 14.131 o
-6 -14 -9 31.655 35.755 2.203 41.290 o
-6 -14 -8 13.739 19.751 2.058 55.452 o
-6 -14 -7 32.425 28.418 1.330 77.541 o
-6 -14 -6 17.652 20.760 1.271 105.512 o
-6 -14 -5 36.655 39.754 1.601 57.632 o
-6 -14 -4 31.199 35.444 1.543 64.819 o
-6 -14 -3 26.388 27.437 1.262 89.036 o
-6 -14 -2 11.257 12.442 1.097 153.465 o
-6 -14 -1 50.490 53.429 1.456 51.250 o
-6 -13 -13 10.448 14.238 2.863 32.141 o
-6 -13 -12 12.657 11.346 2.184 52.171 o
-6 -13 -11 98.308 99.540 3.445 14.428 o
-6 -13 -10 99.421 99.763 3.368 14.759 o
-6 -13 -9 38.811 40.860 2.116 40.751 o
-6 -13 -8 0.394 2.106 1.330 156.404 o
-6 -13 -7 12.830 12.986 1.271 121.553 o
-6 -13 -6 28.581 30.504 1.087 96.320 o
-6 -13 -5 0.671 0.485 0.670 591.895 o
-6 -13 -4 10.619 9.492 0.873 213.680 o
-6 -13 -3 150.478 145.379 2.941 12.647 o
-6 -13 -2 4.828 4.270 0.738 358.023 o
-6 -13 -1 64.906 64.998 1.572 40.417 o
-6 -12 -14 19.559 21.439 2.630 35.157 o
-6 -12 -13 29.268 31.145 2.252 41.303 o
-6 -12 -12 75.164 71.345 2.863 20.960 o
-6 -12 -11 20.316 22.594 1.815 62.868 o
-6 -12 -10 93.462 87.146 2.485 21.467 o
-6 -12 -9 40.045 42.568 1.902 45.686 o
-6 -12 -8 19.638 22.983 1.504 81.898 o
-6 -12 -7 0.025 0.835 0.990 285.766 o
-6 -12 -6 11.697 12.695 0.757 228.244 o
-6 -12 -5 23.770 26.535 0.932 121.834 o
-6 -12 -4 7.340 9.211 0.728 294.261 o
-6 -12 -3 116.688 115.748 2.203 19.404 o
-6 -12 -2 149.370 143.088 2.562 14.076 o
-6 -12 -1 85.873 87.311 1.757 29.449 o
-6 -11 -15 68.683 61.261 3.319 18.125 o
-6 -11 -14 35.415 32.358 2.388 36.315 o
-6 -11 -13 13.835 15.121 1.640 81.347 o
-6 -11 -12 12.144 14.403 1.446 101.024 o
-6 -11 -11 114.338 113.020 3.038 15.172 o
-6 -11 -10 48.687 53.167 1.883 41.391 o
-6 -11 -9 55.141 56.273 1.941 37.779 o
-6 -11 -8 105.130 102.364 2.795 17.506 o
-6 -11 -7 19.342 18.489 1.165 115.671 o
-6 -11 -6 84.633 80.235 1.669 31.447 o
-6 -11 -5 31.721 33.144 0.971 97.420 o
-6 -11 -4 262.347 250.159 4.222 5.743 o
-6 -11 -3 75.443 77.256 1.504 36.285 o
-6 -11 -2 243.159 232.262 3.737 6.750 o
-6 -11 -1 33.210 34.464 0.951 95.338 o
-6 -10 -16 6.576 6.076 2.679 37.811 o
-6 -10 -15 1.141 2.912 1.766 88.570 o
-6 -10 -14 124.862 117.068 3.504 12.492 o
-6 -10 -13 12.953 13.316 1.466 98.672 o
-6 -10 -12 58.300 52.846 1.902 38.129 o
-6 -10 -11 20.363 24.021 1.368 90.699 o
-6 -10 -10 44.933 48.673 1.786 45.873 o
-6 -10 -9 31.280 31.921 1.388 73.792 o
-6 -10 -8 78.743 80.488 2.213 26.379 o
-6 -10 -7 67.705 64.765 1.912 33.947 o
-6 -10 -6 119.872 110.381 1.990 20.608 o
-6 -10 -5 239.871 233.602 3.688 6.860 o
-6 -10 -4 107.069 103.451 1.825 23.808 o
-6 -10 -3 158.258 157.307 2.611 12.986 o
-6 -10 -2 13.592 15.150 0.679 225.885 o
-6 -10 -1 8.549 9.550 0.621 324.964 o
-6 -9 -17 16.852 19.217 3.601 20.352 o
-6 -9 -16 44.734 46.082 2.902 25.052 o
-6 -9 -15 56.174 54.923 2.300 31.355 o
-6 -9 -14 61.249 64.697 2.397 28.190 o
-6 -9 -13 10.306 8.609 1.330 123.314 o
-6 -9 -12 49.512 52.876 1.854 41.833 o
-6 -9 -11 151.761 143.243 3.494 10.911 o
-6 -9 -10 4.136 4.562 1.000 231.345 o
-6 -9 -9 1.977 2.824 0.776 393.324 o
-6 -9 -8 178.440 167.342 3.494 9.579 o
-6 -9 -7 74.289 74.849 1.689 34.350 o
-6 -9 -6 121.857 121.095 2.028 19.572 o
-6 -9 -5 1.268 1.776 0.388 1253.070 o
-6 -9 -4 15.268 15.868 0.631 222.563 o
-6 -9 -3 40.820 41.258 0.971 79.989 o
-6 -9 -2 5.591 6.435 0.544 463.110 o
-6 -9 -1 67.507 67.191 1.359 42.900 o
-6 -8 -17 28.411 32.601 2.815 29.227 o
-6 -8 -16 24.614 24.914 2.135 47.200 o
-6 -8 -15 13.143 16.519 1.931 62.699 o
-6 -8 -14 19.552 20.945 1.417 89.700 o
-6 -8 -13 41.916 42.578 1.601 54.012 o
-6 -8 -12 8.550 10.695 1.165 152.293 o
-6 -8 -11 14.076 15.247 1.000 156.431 o
-6 -8 -10 16.006 19.304 0.961 149.398 o
-6 -8 -9 13.780 13.898 0.941 170.711 o
-6 -8 -8 34.020 34.600 1.106 85.045 o
-6 -8 -7 253.899 246.820 4.484 5.631 o
-6 -8 -6 74.300 76.703 1.728 33.576 o
-6 -8 -5 46.547 50.177 1.029 67.825 o
-6 -8 -4 93.924 97.142 1.708 27.426 o
-6 -8 -3 49.145 49.721 1.038 65.560 o
-6 -8 -2 6.423 8.395 0.534 423.502 o
-6 -8 -1 161.626 158.695 2.582 12.854 o
-6 -7 -18 31.340 27.078 3.368 21.616 o
-6 -7 -17 4.464 6.017 2.174 56.950 o
-6 -7 -16 3.657 2.834 1.563 108.464 o
-6 -7 -15 9.257 10.230 1.330 123.808 o
-6 -7 -14 30.131 29.980 1.495 69.986 o
-6 -7 -13 11.762 11.375 0.961 180.850 o
-6 -7 -12 53.117 53.099 1.553 47.605 o
-6 -7 -11 18.038 18.955 1.000 138.269 o
-6 -7 -10 76.186 74.402 1.854 31.713 o
-6 -7 -9 72.920 69.957 1.844 33.097 o
-6 -7 -8 68.394 64.871 1.514 40.289 o
-6 -7 -7 160.654 159.209 3.018 11.606 o
-6 -7 -6 38.492 40.443 1.155 74.615 o
-6 -7 -5 67.359 69.161 1.271 44.096 o
-6 -7 -4 117.958 119.552 2.038 20.023 o
-6 -7 -3 11.439 12.850 0.573 286.162 o
-6 -7 -2 63.025 63.979 1.203 48.418 o
-6 -7 -1 309.344 315.846 5.008 4.195 o
-6 -6 -18 20.713 23.701 2.921 29.012 o
-6 -6 -17 95.012 94.046 3.513 14.393 o
-6 -6 -16 13.980 14.422 1.504 92.917 o
-6 -6 -15 56.526 55.350 2.126 34.147 o
-6 -6 -14 90.695 89.291 2.174 24.335 o
-6 -6 -13 59.537 61.232 1.815 38.229 o
-6 -6 -12 39.075 38.376 1.271 69.846 o
-6 -6 -11 34.898 34.717 1.213 78.213 o
-6 -6 -10 85.547 82.526 1.834 29.150 o
-6 -6 -9 107.923 100.830 2.067 22.122 o
-6 -6 -8 141.093 144.845 2.999 12.936 o
-6 -6 -7 235.476 224.090 4.115 6.509 o
-6 -6 -6 41.700 40.821 1.116 73.068 o
-6 -6 -5 38.666 39.618 0.825 90.379 o
-6 -6 -4 153.211 161.160 2.591 13.220 o
-6 -6 -3 57.342 56.476 1.068 56.557 o
-6 -6 -2 306.652 308.101 4.765 4.412 o
-6 -6 -1 512.471 519.477 7.881 1.766 o
-6 -5 -18 2.654 1.592 2.688 38.707 o
-6 -5 -17 22.215 23.215 2.485 37.935 o
-6 -5 -16 19.256 22.051 1.621 74.835 o
-6 -5 -15 42.670 46.761 1.679 50.209 o
-6 -5 -14 76.830 75.645 1.931 30.447 o
-6 -5 -13 17.571 20.537 1.077 127.443 o
-6 -5 -12 116.950 115.350 2.582 17.265 o
-6 -5 -11 86.418 81.594 1.708 30.461 o
-6 -5 -10 101.256 97.550 1.999 23.741 o
-6 -5 -9 52.216 55.709 1.378 51.857 o
-6 -5 -8 323.126 319.010 5.707 3.666 o
-6 -5 -7 170.312 168.973 3.174 10.595 o
-6 -5 -6 127.364 127.443 2.446 16.638 o
-6 -5 -5 32.358 31.261 0.767 111.480 o
-6 -5 -4 712.775 715.314 10.754 0.976 o
-6 -5 -3 231.030 231.903 3.601 7.171 o
-6 -5 -2 53.829 54.283 1.029 60.604 o
-6 -5 -1 159.492 160.713 2.543 13.032 o
-6 -4 -19 31.744 27.894 3.329 21.988 o
-6 -4 -18 6.011 6.250 2.048 62.877 o
-6 -4 -17 27.556 28.719 1.844 55.946 o
-6 -4 -16 147.646 143.447 3.368 11.447 o
-6 -4 -15 7.970 7.861 1.126 167.079 o
-6 -4 -14 95.228 93.076 2.164 23.533 o
-6 -4 -13 347.501 341.701 6.736 2.964 o
-6 -4 -12 69.347 69.996 1.660 36.785 o
-6 -4 -11 96.733 92.299 1.912 25.543 o
-6 -4 -10 29.033 29.019 0.941 107.556 o
-6 -4 -9 76.737 76.208 1.669 33.818 o
-6 -4 -8 32.437 33.843 1.009 93.365 o
-6 -4 -7 83.754 87.068 1.825 29.162 o
-6 -4 -6 201.493 196.323 3.620 8.256 o
-6 -4 -5 701.933 699.368 10.482 1.016 o
-6 -4 -4 124.630 126.890 2.048 18.881 o
-6 -4 -3 204.168 206.242 3.203 8.770 o
-6 -4 -2 69.617 69.889 1.223 43.849 o
-6 -4 -1 154.251 156.278 2.494 13.613 o
-6 -3 -19 24.094 22.158 2.679 33.234 o
-6 -3 -18 18.804 20.100 2.009 55.237 o
-6 -3 -17 76.201 83.923 2.863 20.273 o
-6 -3 -16 52.734 54.263 1.825 41.202 o
-6 -3 -15 108.679 107.265 2.640 17.951 o
-6 -3 -14 22.287 22.905 1.038 118.471 o
-6 -3 -13 11.422 11.598 0.825 215.279 o
-6 -3 -12 5.604 4.697 0.806 303.943 o
-6 -3 -11 38.812 40.326 1.145 74.800 o
-6 -3 -10 20.253 20.178 0.815 154.454 o
-6 -3 -9 65.540 64.105 1.427 43.018 o
-6 -3 -8 70.799 73.480 1.611 36.619 o
-6 -3 -7 284.647 280.615 5.047 4.576 o
-6 -3 -6 346.172 335.451 5.105 3.745 o
-6 -3 -5 474.980 474.968 7.182 2.064 o
-6 -3 -4 299.099 303.811 4.678 4.570 o
-6 -3 -3 1036.800 1048.680 15.684 0.478 o
-6 -3 -2 186.479 182.822 2.863 10.431 o
-6 -3 -1 849.618 884.588 13.364 0.669 o
-6 -2 -19 34.439 34.309 2.785 28.759 o
-6 -2 -18 18.110 17.596 2.048 54.434 o
-6 -2 -17 22.029 23.808 1.640 70.743 o
-6 -2 -16 15.060 15.480 1.601 82.984 o
-6 -2 -15 6.272 5.299 0.971 224.891 o
-6 -2 -14 45.516 47.208 1.339 59.284 o
-6 -2 -13 8.318 8.842 0.757 273.467 o
-6 -2 -12 3.416 2.950 0.544 605.105 o
-6 -2 -11 80.183 78.168 1.417 35.948 o
-6 -2 -10 328.390 320.243 4.892 4.072 o
-6 -2 -9 36.436 35.173 0.757 100.761 o
-6 -2 -8 240.688 233.631 3.640 6.902 o
-6 -2 -7 118.206 119.853 1.951 20.481 o
-6 -2 -6 163.786 162.829 2.562 12.684 o
-6 -2 -5 311.333 309.838 4.727 4.381 o
-6 -2 -4 191.898 191.363 2.980 9.826 o
-6 -2 -3 5.675 7.522 0.379 585.853 o
-6 -2 -2 435.473 442.930 6.687 2.374 o
-6 -2 -1 616.285 614.688 9.230 1.290 o
-6 -1 -19 27.207 24.070 2.640 33.339 o
-6 -1 -18 6.478 8.424 1.873 72.984 o
-6 -1 -17 10.658 12.200 1.097 155.842 o
-6 -1 -16 93.814 94.842 2.164 23.605 o
-6 -1 -15 83.838 84.826 1.757 30.124 o
-6 -1 -14 1.056 1.660 0.553 763.251 o
-6 -1 -13 20.755 21.779 0.747 158.823 o
-6 -1 -12 47.856 45.441 0.990 70.059 o
-6 -1 -11 52.721 53.633 1.077 60.295 o
-6 -1 -10 129.995 127.210 2.096 18.101 o
-6 -1 -9 33.146 34.115 0.767 107.113 o
-6 -1 -8 186.417 184.356 2.912 10.299 o
-6 -1 -7 295.884 296.833 4.581 4.710 o
-6 -1 -6 3.087 3.465 0.359 944.753 o
-6 -1 -5 447.009 452.063 6.852 2.272 o
-6 -1 -4 429.769 424.916 6.425 2.505 o
-6 -1 -3 12.430 14.587 0.466 297.249 o
-6 -1 -2 904.126 908.279 13.568 0.626 o
-6 -1 -1 147.883 155.220 2.465 14.132 o
-5 -18 -3 21.348 24.002 2.766 31.763 o
-5 -18 -2 1.122 2.698 2.067 65.237 o
-5 -18 -1 82.896 76.334 3.232 17.277 o
-5 -17 -7 11.090 13.539 2.650 37.014 o
-5 -17 -6 16.203 19.314 2.087 53.242 o
-5 -17 -5 60.628 61.271 2.572 26.279 o
-5 -17 -4 5.875 7.007 1.563 102.272 o
-5 -17 -3 24.041 28.592 2.388 39.379 o
-5 -17 -2 5.285 3.688 1.815 80.129 o
-5 -17 -1 4.521 3.902 1.757 85.735 o
-5 -16 -9 89.800 77.324 3.630 14.457 o
-5 -16 -8 15.128 16.160 2.446 41.459 o
-5 -16 -7 115.191 113.215 3.077 14.926 o
-5 -16 -6 32.663 33.435 1.883 51.036 o
-5 -16 -5 11.115 10.851 1.466 103.006 o
-5 -16 -4 2.253 2.436 1.349 146.397 o
-5 -16 -3 39.010 40.472 1.980 44.278 o
-5 -16 -2 113.370 114.806 2.950 15.613 o
-5 -16 -1 22.585 25.652 1.796 61.588 o
-5 -15 -11 47.855 45.266 3.115 22.258 o
-5 -15 -10 141.683 134.343 4.998 7.570 o
-5 -15 -9 1.197 1.980 1.970 71.861 o
-5 -15 -8 6.554 6.959 1.650 92.162 o
-5 -15 -7 0.486 0.524 1.155 209.157 o
-5 -15 -6 7.251 6.969 1.281 139.982 o
-5 -15 -5 7.792 8.871 1.203 150.048 o
-5 -15 -4 49.482 53.050 1.805 42.934 o
-5 -15 -3 12.139 13.180 1.233 128.167 o
-5 -15 -2 31.319 35.512 1.572 63.404 o
-5 -15 -1 1.010 4.532 1.048 234.137 o
-5 -14 -12 54.231 51.391 3.174 20.841 o
-5 -14 -11 25.491 31.417 2.815 29.715 o
-5 -14 -10 42.480 42.209 2.601 29.987 o
-5 -14 -9 4.144 3.251 1.805 82.095 o
-5 -14 -8 29.778 29.524 1.766 57.772 o
-5 -14 -7 157.963 154.735 3.339 10.903 o
-5 -14 -6 23.152 24.943 1.349 88.221 o
-5 -14 -5 23.808 25.817 1.262 93.439 o
-5 -14 -4 98.584 98.472 2.679 18.961 o
-5 -14 -3 31.588 35.386 1.378 72.502 o
-5 -14 -2 27.181 29.971 1.203 90.473 o
-5 -14 -1 23.110 25.933 1.116 106.534 o
-5 -13 -14 5.808 8.172 2.611 39.649 o
-5 -13 -13 76.124 75.295 3.125 18.564 o
-5 -13 -12 49.468 49.197 2.329 32.739 o
-5 -13 -11 12.461 14.597 1.660 81.383 o
-5 -13 -10 17.876 18.703 1.640 76.141 o
-5 -13 -9 64.058 67.026 2.436 27.067 o
-5 -13 -8 80.123 80.594 2.504 23.224 o
-5 -13 -7 22.180 24.108 0.990 122.396 o
-5 -13 -6 78.889 80.012 1.815 31.003 o
-5 -13 -5 195.315 192.149 3.630 8.454 o
-5 -13 -4 53.943 54.370 1.495 48.396 o
-5 -13 -3 78.386 79.954 1.669 32.946 o
-5 -13 -2 205.204 195.867 3.426 8.500 o
-5 -13 -1 40.472 41.627 1.174 71.380 o
-5 -12 -15 37.050 34.231 3.475 19.854 o
-5 -12 -14 56.797 55.913 2.873 23.517 o
-5 -12 -13 64.710 63.464 2.533 26.036 o
-5 -12 -12 11.135 11.821 1.495 99.199 o
-5 -12 -11 71.166 69.841 2.291 27.538 o
-5 -12 -10 29.304 29.679 1.601 65.391 o
-5 -12 -9 14.887 17.315 1.359 103.815 o
-5 -12 -8 83.040 80.575 2.320 24.636 o
-5 -12 -7 55.244 53.118 1.320 52.454 o
-5 -12 -6 9.945 10.200 0.747 255.266 o
-5 -12 -5 284.606 282.430 4.756 4.786 o
-5 -12 -4 57.076 56.263 1.301 51.158 o
-5 -12 -3 10.136 11.938 0.679 268.695 o
-5 -12 -2 63.660 61.892 1.281 47.063 o
-5 -12 -1 163.323 161.519 2.805 12.041 o
-5 -11 -16 0.226 6.095 3.300 25.852 o
-5 -11 -15 77.833 80.526 3.077 18.598 o
-5 -11 -14 136.336 136.217 3.931 10.280 o
-5 -11 -13 2.828 3.048 1.466 123.539 o
-5 -11 -12 58.209 56.438 2.126 33.646 o
-5 -11 -11 16.860 16.606 1.446 93.222 o
-5 -11 -10 13.328 13.132 1.301 116.684 o
-5 -11 -9 0.210 1.631 0.757 466.992 o
-5 -11 -8 76.751 70.763 2.145 28.288 o
-5 -11 -7 238.116 225.497 5.125 5.325 o
-5 -11 -6 206.821 194.120 3.339 8.632 o
-5 -11 -5 29.588 29.815 0.854 112.367 o
-5 -11 -4 76.676 77.887 1.524 35.577 o
-5 -11 -3 92.748 94.114 1.757 27.473 o
-5 -11 -2 5.684 6.600 0.573 435.459 o
-5 -11 -1 99.526 102.160 1.873 24.662 o
-5 -10 -16 24.656 24.807 2.815 30.299 o
-5 -10 -15 26.358 29.466 2.436 37.523 o
-5 -10 -14 9.689 10.278 1.621 89.618 o
-5 -10 -13 146.828 140.749 3.581 10.881 o
-5 -10 -12 22.528 20.828 1.233 101.325 o
-5 -10 -11 20.285 23.080 1.359 92.168 o
-5 -10 -10 92.353 90.601 2.436 21.790 o
-5 -10 -9 118.894 118.689 3.494 12.757 o
-5 -10 -8 34.193 33.435 1.291 75.507 o
-5 -10 -7 56.155 51.041 1.504 47.914 o
-5 -10 -6 48.194 47.664 1.048 66.856 o
-5 -10 -5 81.430 84.962 1.563 32.900 o
-5 -10 -4 32.928 35.823 0.903 97.666 o
-5 -10 -3 45.661 48.120 1.068 68.126 o
-5 -10 -2 150.167 153.114 2.543 13.790 o
-5 -10 -1 38.825 37.890 0.941 85.721 o
-5 -9 -17 30.495 34.289 2.795 29.148 o
-5 -9 -16 48.707 47.557 2.436 31.212 o
-5 -9 -15 1.389 2.785 1.301 158.938 o
-5 -9 -14 15.600 17.654 1.582 82.872 o
-5 -9 -13 86.724 85.661 2.378 23.262 o
-5 -9 -12 61.069 61.368 1.873 36.719 o
-5 -9 -11 90.393 87.068 2.397 22.551 o
-5 -9 -10 50.086 48.197 1.524 50.873 o
-5 -9 -9 12.162 13.850 0.893 188.163 o
-5 -9 -8 29.470 31.261 1.029 98.491 o
-5 -9 -7 10.084 11.093 0.806 231.734 o
-5 -9 -6 25.460 24.730 0.670 145.877 o
-5 -9 -5 104.815 106.858 1.863 23.605 o
-5 -9 -4 188.870 186.908 3.125 9.711 o
-5 -9 -3 34.526 35.910 0.864 97.347 o
-5 -9 -2 114.420 113.525 1.951 21.304 o
-5 -9 -1 265.457 262.252 4.086 5.737 o
-5 -8 -18 22.025 18.867 3.310 23.362 o
-5 -8 -17 73.196 71.811 2.815 21.568 o
-5 -8 -16 59.708 61.698 2.494 27.375 o
-5 -8 -15 11.406 12.811 1.456 102.207 o
-5 -8 -14 95.305 98.812 2.805 18.382 o
-5 -8 -13 0.102 2.116 1.058 245.248 o
-5 -8 -12 11.809 11.045 1.038 165.048 o
-5 -8 -11 90.779 87.844 2.106 25.051 o
-5 -8 -10 146.488 134.683 2.883 13.334 o
-5 -8 -9 56.619 54.982 1.339 50.779 o
-5 -8 -8 30.142 32.455 1.077 93.297 o
-5 -8 -7 41.202 40.967 1.242 68.228 o
-5 -8 -6 119.118 114.758 2.291 18.712 o
-5 -8 -5 34.872 37.774 0.883 94.275 o
-5 -8 -4 122.953 125.744 2.087 18.907 o
-5 -8 -3 436.905 421.238 6.415 2.486 o
-5 -8 -2 100.515 99.346 1.718 25.985 o
-5 -8 -1 250.200 245.898 4.115 6.075 o
-5 -7 -18 6.966 7.842 2.718 36.560 o
-5 -7 -17 58.149 59.417 2.853 23.396 o
-5 -7 -16 47.515 53.225 2.184 35.403 o
-5 -7 -15 83.174 83.778 2.669 21.225 o
-5 -7 -14 12.973 14.888 1.242 123.103 o
-5 -7 -13 82.984 82.584 1.999 27.819 o
-5 -7 -12 231.130 225.925 4.581 6.008 o
-5 -7 -11 67.544 69.550 1.796 35.203 o
-5 -7 -10 33.408 33.532 1.126 85.325 o
-5 -7 -9 81.130 83.001 1.825 30.100 o
-5 -7 -8 9.552 10.006 0.670 288.682 o
-5 -7 -7 77.193 78.750 1.708 32.880 o
-5 -7 -6 18.833 19.877 0.864 153.201 o
-5 -7 -5 10.980 14.015 0.495 310.532 o
-5 -7 -4 41.609 42.316 0.893 81.797 o
-5 -7 -3 79.687 81.778 1.456 35.082 o
-5 -7 -2 730.951 724.962 10.899 0.944 o
-5 -7 -1 478.230 470.124 7.124 2.074 o
-5 -6 -18 6.242 7.764 2.028 63.468 o
-5 -6 -17 48.630 48.877 2.320 33.112 o
-5 -6 -16 112.290 112.613 3.067 15.167 o
-5 -6 -15 8.168 9.405 1.223 144.584 o
-5 -6 -14 40.214 41.433 1.378 63.388 o
-5 -6 -13 13.259 13.491 0.912 179.658 o
-5 -6 -12 31.160 29.320 1.194 86.514 o
-5 -6 -11 158.520 149.552 2.873 12.362 o
-5 -6 -10 154.686 151.872 2.999 12.101 o
-5 -6 -9 460.885 443.968 7.842 2.008 o
-5 -6 -8 17.237 18.780 0.844 164.051 o
-5 -6 -7 63.644 63.755 1.427 43.820 o
-5 -6 -6 36.244 37.017 1.029 85.078 o
-5 -6 -5 229.572 228.234 3.543 7.320 o
-5 -6 -4 101.091 103.402 1.728 25.473 o
-5 -6 -3 36.159 37.531 0.796 97.187 o
-5 -6 -2 938.986 936.852 13.995 0.588 o
-5 -6 -1 11.049 13.248 0.466 324.848 o
-5 -5 -19 34.570 31.358 3.077 24.663 o
-5 -5 -18 43.425 41.365 3.028 23.872 o
-5 -5 -17 53.779 54.137 2.184 33.878 o
-5 -5 -16 36.035 38.007 1.611 58.120 o
-5 -5 -15 4.373 4.979 0.971 239.319 o
-5 -5 -14 98.969 101.267 2.582 19.459 o
-5 -5 -13 68.369 68.395 1.757 35.747 o
-5 -5 -12 72.391 70.753 1.611 36.553 o
-5 -5 -11 152.310 145.631 2.795 13.030 o
-5 -5 -10 54.530 53.390 1.330 52.511 o
-5 -5 -9 363.907 344.904 6.144 3.117 o
-5 -5 -8 119.280 117.398 2.339 18.302 o
-5 -5 -7 203.337 196.109 3.659 8.145 o
-5 -5 -6 143.195 142.661 2.688 14.005 o
-5 -5 -5 34.742 35.687 0.941 92.740 o
-5 -5 -4 49.031 49.178 0.922 69.546 o
-5 -5 -3 136.796 136.663 2.300 16.190 o
-5 -5 -2 728.539 728.135 10.928 0.943 o
-5 -5 -1 33.264 33.998 0.718 109.979 o
-5 -4 -19 6.819 7.211 2.591 40.102 o
-5 -4 -18 3.479 3.339 1.980 69.321 o
-5 -4 -17 116.117 115.641 2.989 15.217 o
-5 -4 -16 2.479 2.582 1.126 202.971 o
-5 -4 -15 25.023 24.623 1.233 94.853 o
-5 -4 -14 269.367 255.934 5.183 4.753 o
-5 -4 -13 88.241 87.767 1.912 27.346 o
-5 -4 -12 5.481 7.231 0.699 347.815 o
-5 -4 -11 266.194 260.360 4.727 5.153 o
-5 -4 -10 19.297 19.634 0.815 158.938 o
-5 -4 -9 25.675 26.583 0.883 121.971 o
-5 -4 -8 92.561 90.445 1.883 26.648 o
-5 -4 -7 203.953 200.127 3.698 8.014 o
-5 -4 -6 110.452 109.264 2.126 20.912 o
-5 -4 -5 577.724 579.806 10.103 1.274 o
-5 -4 -4 890.185 896.244 13.403 0.643 o
-5 -4 -3 174.942 175.844 2.766 11.281 o
-5 -4 -2 237.486 240.492 3.708 6.815 o
-5 -4 -1 505.726 517.662 7.784 1.801 o
-5 -3 -19 26.914 29.184 2.543 34.984 o
-5 -3 -18 44.431 46.256 2.465 31.606 o
-5 -3 -17 32.739 32.824 1.941 49.168 o
-5 -3 -16 16.285 17.829 1.291 108.243 o
-5 -3 -15 24.569 26.370 1.213 95.778 o
-5 -3 -14 6.012 7.075 0.796 290.312 o
-5 -3 -13 228.174 222.702 4.154 6.603 o
-5 -3 -12 191.227 178.474 3.368 9.273 o
-5 -3 -11 2.598 3.348 0.670 473.546 o
-5 -3 -10 22.234 22.682 0.844 140.228 o
-5 -3 -9 37.100 36.910 1.029 84.100 o
-5 -3 -8 146.691 146.679 2.766 13.407 o
-5 -3 -7 18.011 19.935 0.718 178.542 o
-5 -3 -6 222.298 220.198 3.989 6.954 o
-5 -3 -5 1001.590 991.873 14.801 0.525 o
-5 -3 -4 396.315 399.614 6.047 2.835 o
-5 -3 -3 69.912 68.133 1.165 45.059 o
-5 -3 -2 671.254 680.540 10.191 1.083 o
-5 -3 -1 371.940 374.516 5.639 3.191 o
-5 -2 -19 5.973 4.765 2.232 53.833 o
-5 -2 -18 57.845 59.766 2.659 25.671 o
-5 -2 -17 11.484 13.568 1.475 99.527 o
-5 -2 -16 123.595 123.997 2.892 14.942 o
-5 -2 -15 17.389 19.828 1.058 131.194 o
-5 -2 -14 22.508 22.565 0.718 154.536 o
-5 -2 -13 85.541 84.059 1.495 32.779 o
-5 -2 -12 144.646 136.838 2.242 15.817 o
-5 -2 -11 116.610 113.952 1.912 21.249 o
-5 -2 -10 139.785 142.302 2.329 15.630 o
-5 -2 -9 272.940 271.337 4.202 5.456 o
-5 -2 -8 241.667 238.969 3.834 6.599 o
-5 -2 -7 23.328 23.643 0.563 167.243 o
-5 -2 -6 143.624 142.166 2.252 15.655 o
-5 -2 -5 118.060 119.300 1.922 20.698 o
-5 -2 -4 23.611 26.079 0.573 160.022 o
-5 -2 -3 219.302 222.731 3.523 7.645 o
-5 -2 -2 183.265 188.587 2.912 10.338 o
-5 -2 -1 562.442 589.735 8.822 1.447 o
-5 -1 -20 30.906 31.766 5.037 10.429 o
-5 -1 -19 127.352 123.900 4.037 10.431 o
-5 -1 -18 8.640 7.677 1.301 132.409 o
-5 -1 -17 6.547 7.784 0.980 212.177 o
-5 -1 -16 64.026 67.016 1.631 39.333 o
-5 -1 -15 17.301 18.984 0.864 160.349 o
-5 -1 -14 58.660 59.407 1.252 50.674 o
-5 -1 -13 0.617 0.796 0.359 1726.750 o
-5 -1 -12 1.811 2.028 0.408 1067.870 o
-5 -1 -11 67.193 66.551 1.262 44.876 o
-5 -1 -10 132.419 135.353 2.213 16.979 o
-5 -1 -9 27.537 27.311 0.660 136.268 o
-5 -1 -8 181.421 178.892 2.815 10.823 o
-5 -1 -7 292.246 297.386 4.775 4.608 o
-5 -1 -6 1.147 1.068 0.184 3046.050 o
-5 -1 -5 292.275 293.135 4.484 4.843 o
-5 -1 -4 88.749 88.718 1.466 31.746 o
-5 -1 -3 398.901 391.491 5.901 2.893 o
-5 -1 -2 950.906 983.807 14.694 0.550 o
-5 -1 -1 378.179 392.481 5.920 2.994 o
-4 -18 -4 44.871 46.033 3.106 22.603 o
-4 -18 -3 79.889 70.510 3.154 18.244 o
-4 -18 -2 6.593 6.639 2.650 38.548 o
-4 -18 -1 30.300 28.427 2.533 34.612 o
-4 -17 -8 141.634 121.037 5.018 7.646 o
-4 -17 -7 1.954 0.864 1.912 76.068 o
-4 -17 -6 21.340 23.643 2.028 52.564 o
-4 -17 -5 81.729 80.517 2.698 21.294 o
-4 -17 -4 65.677 64.192 2.388 27.651 o
-4 -17 -3 17.428 17.897 1.941 59.536 o
-4 -17 -2 15.569 17.237 1.805 68.073 o
-4 -17 -1 40.811 43.248 2.349 34.778 o
-4 -16 -10 5.351 10.909 2.815 34.213 o
-4 -16 -9 5.139 4.756 2.329 49.943 o
-4 -16 -8 3.711 5.280 1.514 112.882 o
-4 -16 -7 17.611 19.654 1.669 74.056 o
-4 -16 -6 128.950 126.385 3.552 11.943 o
-4 -16 -5 15.334 16.247 1.485 91.901 o
-4 -16 -4 29.283 34.668 1.669 60.701 o
-4 -16 -3 36.716 40.385 1.689 54.271 o
-4 -16 -2 35.723 36.561 1.669 56.492 o
-4 -16 -1 68.588 72.617 2.397 26.441 o
-4 -15 -11 44.927 41.627 2.883 25.538 o
-4 -15 -10 10.021 11.317 2.184 53.185 o
-4 -15 -9 5.973 4.600 1.805 79.967 o
-4 -15 -8 127.508 117.796 2.844 15.112 o
-4 -15 -7 15.388 16.460 1.475 92.564 o
-4 -15 -6 5.335 7.464 1.184 164.402 o
-4 -15 -5 6.150 5.765 1.077 191.216 o
-4 -15 -4 54.844 57.757 1.854 39.385 o
-4 -15 -3 184.509 184.094 3.979 8.181 o
-4 -15 -2 134.558 138.332 3.125 12.973 o
-4 -15 -1 58.957 64.008 1.922 36.072 o
-4 -14 -13 37.666 39.200 3.135 23.253 o
-4 -14 -12 33.537 34.028 2.397 36.329 o
-4 -14 -11 124.266 123.726 3.737 11.528 o
-4 -14 -10 14.745 18.207 1.728 73.115 o
-4 -14 -9 73.073 66.221 2.659 23.391 o
-4 -14 -8 0.998 0.437 0.815 402.093 o
-4 -14 -7 174.353 177.698 3.445 9.653 o
-4 -14 -6 199.615 197.730 4.173 7.362 o
-4 -14 -5 48.012 50.440 1.466 53.000 o
-4 -14 -4 74.992 78.770 1.854 31.495 o
-4 -14 -3 37.888 40.055 1.262 70.567 o
-4 -14 -2 67.933 72.248 1.640 37.177 o
-4 -14 -1 53.683 55.244 1.475 48.794 o
-4 -13 -14 32.652 34.872 2.950 26.422 o
-4 -13 -13 22.059 23.740 2.252 44.446 o
-4 -13 -12 11.080 16.092 1.941 63.448 o
-4 -13 -11 11.218 12.442 1.533 94.802 o
-4 -13 -10 62.679 64.056 2.145 31.575 o
-4 -13 -9 124.019 121.862 3.222 13.544 o
-4 -13 -8 137.919 136.207 2.970 13.434 o
-4 -13 -7 58.153 61.387 1.572 43.461 o
-4 -13 -6 34.876 39.414 1.310 71.230 o
-4 -13 -5 46.855 51.245 1.417 54.835 o
-4 -13 -4 139.332 134.382 2.455 15.437 o
-4 -13 -3 30.199 31.291 0.990 100.017 o
-4 -13 -2 56.705 57.253 1.291 51.327 o
-4 -13 -1 196.504 186.782 3.038 9.629 o
-4 -12 -15 64.680 59.466 3.018 21.069 o
-4 -12 -14 13.568 14.626 1.970 60.947 o
-4 -12 -13 130.222 129.801 3.533 11.890 o
-4 -12 -12 184.862 186.860 4.610 7.047 o
-4 -12 -11 52.696 54.060 1.990 37.799 o
-4 -12 -10 0.384 1.436 1.087 233.116 o
-4 -12 -9 39.052 38.366 1.456 62.188 o
-4 -12 -8 10.498 12.695 1.068 161.101 o
-4 -12 -7 37.203 37.599 1.174 76.368 o
-4 -12 -6 193.842 189.966 3.872 8.082 o
-4 -12 -5 113.671 110.749 2.048 20.951 o
-4 -12 -4 8.228 10.065 0.670 304.053 o
-4 -12 -3 211.355 203.903 3.319 8.402 o
-4 -12 -2 105.955 103.451 1.844 23.829 o
-4 -12 -1 13.983 15.791 0.747 205.405 o
-4 -11 -16 37.525 40.278 2.863 26.777 o
-4 -11 -15 3.634 7.036 2.300 51.278 o
-4 -11 -14 2.463 5.387 1.543 110.885 o
-4 -11 -13 71.398 77.304 2.562 23.922 o
-4 -11 -12 47.661 50.216 1.931 41.077 o
-4 -11 -11 0.367 0.369 1.048 254.451 o
-4 -11 -10 53.298 54.516 1.776 42.037 o
-4 -11 -9 185.843 187.811 4.562 7.099 o
-4 -11 -8 129.145 124.269 3.115 13.652 o
-4 -11 -7 2.544 3.028 0.544 646.597 o
-4 -11 -6 39.163 40.705 0.990 81.317 o
-4 -11 -5 150.552 143.758 2.397 14.569 o
-4 -11 -4 115.290 113.069 1.961 21.166 o
-4 -11 -3 52.488 53.798 1.155 58.255 o
-4 -11 -2 137.942 140.332 2.358 15.721 o
-4 -11 -1 54.700 55.894 1.174 55.706 o
-4 -10 -17 22.478 26.933 3.892 17.174 o
-4 -10 -16 43.696 44.092 2.523 30.927 o
-4 -10 -15 40.225 41.831 2.349 35.056 o
-4 -10 -14 108.537 109.400 3.251 14.575 o
-4 -10 -13 6.663 7.949 1.427 117.422 o
-4 -10 -12 42.714 44.306 1.660 51.342 o
-4 -10 -11 138.930 135.896 3.339 12.067 o
-4 -10 -10 60.390 59.864 1.825 37.999 o
-4 -10 -9 27.677 28.301 1.223 89.568 o
-4 -10 -8 43.237 40.191 1.271 65.768 o
-4 -10 -7 144.360 139.138 2.291 15.562 o
-4 -10 -6 51.684 53.312 1.087 60.860 o
-4 -10 -5 18.859 20.605 0.709 174.612 o
-4 -10 -4 68.433 70.268 1.320 42.621 o
-4 -10 -3 138.744 140.866 2.417 15.406 o
-4 -10 -2 29.402 31.475 0.873 109.633 o
-4 -10 -1 166.074 166.216 2.708 12.068 o
-4 -9 -17 33.830 32.756 2.834 28.169 o
-4 -9 -16 29.833 32.630 2.271 40.434 o
-4 -9 -15 6.069 6.774 1.514 107.954 o
-4 -9 -14 22.875 24.341 1.611 71.567 o
-4 -9 -13 44.992 46.499 1.611 51.212 o
-4 -9 -12 47.453 47.227 1.601 50.169 o
-4 -9 -11 55.140 55.341 1.757 41.698 o
-4 -9 -10 2.339 1.475 0.534 721.694 o
-4 -9 -9 251.280 243.152 4.853 5.327 o
-4 -9 -8 119.830 116.000 2.291 18.585 o
-4 -9 -7 12.174 13.403 0.806 209.927 o
-4 -9 -6 9.035 10.754 0.495 366.377 o
-4 -9 -5 26.304 26.632 0.709 136.541 o
-4 -9 -4 16.906 16.994 0.650 204.173 o
-4 -9 -3 48.017 50.168 1.029 66.602 o
-4 -9 -2 70.899 69.113 1.407 40.485 o
-4 -9 -1 329.171 334.218 5.154 3.861 o
-4 -8 -18 6.947 13.879 2.727 35.791 o
-4 -8 -17 28.059 36.832 2.873 28.039 o
-4 -8 -16 19.793 23.478 1.922 57.816 o
-4 -8 -15 153.505 148.931 3.863 9.744 o
-4 -8 -14 16.085 18.188 1.242 113.591 o
-4 -8 -13 70.219 67.706 1.970 32.166 o
-4 -8 -12 14.063 14.209 0.932 170.767 o
-4 -8 -11 104.753 104.984 2.688 18.081 o
-4 -8 -10 24.473 26.098 0.941 119.806 o
-4 -8 -9 14.785 16.266 0.873 174.355 o
-4 -8 -8 134.391 129.568 2.553 15.548 o
-4 -8 -7 45.531 46.150 1.155 65.973 o
-4 -8 -6 45.029 44.936 0.922 75.435 o
-4 -8 -5 78.951 78.770 1.417 36.220 o
-4 -8 -4 107.087 111.584 1.990 22.087 o
-4 -8 -3 9.849 11.637 0.524 332.794 o
-4 -8 -2 49.651 52.070 1.058 63.651 o
-4 -8 -1 81.448 83.458 1.524 33.550 o
-4 -7 -18 16.459 18.984 2.271 46.254 o
-4 -7 -17 15.090 18.392 1.834 66.328 o
-4 -7 -16 18.652 22.633 1.543 80.304 o
-4 -7 -15 50.857 51.759 1.834 42.015 o
-4 -7 -14 14.136 14.917 1.359 106.901 o
-4 -7 -13 187.587 179.173 3.737 8.630 o
-4 -7 -12 191.204 185.550 3.814 8.306 o
-4 -7 -11 60.505 59.864 1.485 44.667 o
-4 -7 -10 70.865 71.151 1.592 37.238 o
-4 -7 -9 42.321 45.402 1.233 65.946 o
-4 -7 -8 44.184 44.868 1.174 66.857 o
-4 -7 -7 23.297 23.419 0.893 130.788 o
-4 -7 -6 213.291 219.296 4.018 7.101 o
-4 -7 -5 107.453 112.225 1.854 22.925 o
-4 -7 -4 321.734 314.342 4.833 4.194 o
-4 -7 -3 154.336 152.260 2.426 13.953 o
-4 -7 -2 1.944 1.970 0.272 1599.920 o
-4 -7 -1 372.629 367.732 5.600 3.224 o
-4 -6 -19 37.312 31.727 2.989 25.527 o
-4 -6 -18 3.628 4.552 2.038 65.169 o
-4 -6 -17 46.301 47.858 2.291 34.240 o
-4 -6 -16 40.378 39.531 1.796 49.277 o
-4 -6 -15 39.509 42.743 1.951 44.509 o
-4 -6 -14 119.373 117.398 2.708 16.338 o
-4 -6 -13 46.938 45.082 1.368 58.104 o
-4 -6 -12 137.300 132.325 2.620 14.967 o
-4 -6 -11 309.074 288.341 5.173 4.218 o
-4 -6 -10 49.360 51.109 1.271 57.757 o
-4 -6 -9 144.987 142.797 2.756 13.647 o
-4 -6 -8 72.193 73.868 1.621 36.022 o
-4 -6 -7 206.189 201.554 3.698 7.942 o
-4 -6 -6 160.924 159.743 2.989 11.665 o
-4 -6 -5 11.105 13.374 0.437 333.062 o
-4 -6 -4 99.090 98.637 1.631 27.019 o
-4 -6 -3 139.282 144.350 2.329 15.591 o
-4 -6 -2 383.714 394.266 5.979 2.938 o
-4 -6 -1 124.356 129.384 2.096 18.538 o
-4 -5 -19 44.084 43.209 2.640 29.038 o
-4 -5 -18 29.035 33.814 2.485 35.376 o
-4 -5 -17 1.063 1.776 2.009 69.304 o
-4 -5 -16 12.863 13.481 1.203 130.289 o
-4 -5 -15 317.826 306.975 6.134 3.514 o
-4 -5 -14 33.032 33.911 1.223 80.063 o
-4 -5 -13 123.895 121.794 2.426 17.244 o
-4 -5 -12 111.965 112.166 2.485 18.374 o
-4 -5 -11 86.769 86.602 1.834 28.520 o
-4 -5 -10 71.525 74.713 1.621 36.091 o
-4 -5 -9 238.342 235.077 4.290 6.161 o
-4 -5 -8 95.662 91.581 1.883 26.033 o
-4 -5 -7 115.939 115.961 2.252 19.186 o
-4 -5 -6 25.738 25.166 0.776 133.779 o
-4 -5 -5 279.666 283.051 5.066 4.599 o
-4 -5 -4 370.493 371.099 5.649 3.207 o
-4 -5 -3 131.854 137.896 2.193 17.006 o
-4 -5 -2 153.946 157.200 2.572 13.353 o
-4 -5 -1 337.628 337.033 5.115 3.802 o
-4 -4 -19 4.536 3.280 2.048 64.436 o
-4 -4 -18 2.510 4.115 2.300 52.166 o
-4 -4 -17 30.436 31.436 1.660 61.405 o
-4 -4 -16 42.507 44.111 1.631 52.394 o
-4 -4 -15 51.039 53.972 1.698 44.727 o
-4 -4 -14 62.311 59.854 1.495 43.761 o
-4 -4 -13 94.818 91.135 1.912 25.946 o
-4 -4 -12 51.537 50.595 1.281 56.301 o
-4 -4 -11 335.319 320.611 5.736 3.559 o
-4 -4 -10 15.860 17.276 0.728 194.445 o
-4 -4 -9 75.569 72.063 1.553 36.312 o
-4 -4 -8 73.294 74.111 1.572 36.389 o
-4 -4 -7 103.276 105.091 2.058 22.514 o
-4 -4 -6 116.070 120.135 2.291 18.746 o
-4 -4 -5 3.955 4.367 0.466 650.566 o
-4 -4 -4 789.990 783.942 11.918 0.808 o
-4 -4 -3 678.866 685.897 10.288 1.063 o
-4 -4 -2 855.239 850.687 12.714 0.704 o
-4 -4 -1 360.345 374.254 5.668 3.251 o
-4 -3 -20 7.433 6.949 4.775 12.264 o
-4 -3 -19 2.014 2.193 2.213 56.820 o
-4 -3 -18 21.144 23.652 1.796 63.033 o
-4 -3 -17 76.281 75.480 2.155 27.846 o
-4 -3 -16 68.126 67.560 1.893 33.808 o
-4 -3 -15 7.738 7.473 0.864 244.151 o
-4 -3 -14 103.120 102.179 2.155 22.005 o
-4 -3 -13 67.549 63.416 1.436 42.215 o
-4 -3 -12 53.634 52.720 1.339 52.914 o
-4 -3 -11 199.847 200.021 4.057 7.519 o
-4 -3 -10 185.113 181.464 3.378 9.397 o
-4 -3 -9 269.352 264.417 4.775 5.049 o
-4 -3 -8 959.428 922.148 15.966 0.519 o
-4 -3 -7 62.162 60.785 1.330 46.998 o
-4 -3 -6 1018.030 1004.060 17.916 0.436 o
-4 -3 -5 163.411 158.685 2.902 11.826 o
-4 -3 -4 33.993 33.503 0.670 111.906 o
-4 -3 -3 285.226 288.302 4.367 5.045 o
-4 -3 -2 281.704 290.078 4.397 5.055 o
-4 -3 -1 284.325 288.224 4.377 5.049 o
-4 -2 -20 64.972 56.981 3.620 16.311 o
-4 -2 -19 15.136 16.558 2.465 40.841 o
-4 -2 -18 48.709 54.380 2.077 37.066 o
-4 -2 -17 14.009 15.548 1.000 156.141 o
-4 -2 -16 42.368 43.743 1.242 66.187 o
-4 -2 -15 27.147 29.660 0.922 112.106 o
-4 -2 -14 5.087 6.114 0.544 482.535 o
-4 -2 -13 142.226 137.449 2.271 15.862 o
-4 -2 -12 140.483 139.633 2.358 15.560 o
-4 -2 -11 40.257 39.676 0.864 86.383 o
-4 -2 -10 501.057 493.854 7.464 1.904 o
-4 -2 -9 196.501 194.634 3.038 9.496 o
-4 -2 -8 28.726 29.582 0.631 131.980 o
-4 -2 -7 2.902 3.086 0.233 1336.610 o
-4 -2 -6 317.329 313.090 4.775 4.277 o
-4 -2 -5 273.383 271.259 4.125 5.518 o
-4 -2 -4 94.337 94.046 1.553 29.065 o
-4 -2 -3 129.528 134.926 2.126 17.650 o
-4 -2 -2 286.986 296.804 4.484 4.883 o
-4 -2 -1 2227.920 2196.690 32.785 0.113 o
-4 -1 -20 10.828 13.170 3.164 26.691 o
-4 -1 -19 25.558 29.786 1.825 57.497 o
-4 -1 -18 118.924 125.026 2.853 15.389 o
-4 -1 -17 64.168 67.764 1.698 37.986 o
-4 -1 -16 15.458 17.635 0.864 170.330 o
-4 -1 -15 47.329 47.042 1.174 63.586 o
-4 -1 -14 48.307 49.614 1.116 63.793 o
-4 -1 -13 30.651 30.689 0.806 112.879 o
-4 -1 -12 24.395 24.312 0.699 147.111 o
-4 -1 -11 16.887 17.509 0.611 210.080 o
-4 -1 -10 5.166 5.367 0.417 621.911 o
-4 -1 -9 14.135 14.063 0.476 277.816 o
-4 -1 -8 11.880 13.132 0.456 317.043 o
-4 -1 -7 84.928 89.727 1.504 32.128 o
-4 -1 -6 2.111 1.873 0.262 1608.260 o
-4 -1 -5 331.483 336.392 5.095 3.864 o
-4 -1 -4 1230.110 1227.090 19.605 0.331 o
-4 -1 -3 868.656 878.687 13.170 0.668 o
-4 -1 -2 782.936 806.682 12.035 0.799 o
-4 -1 -1 1587.320 1580.590 23.604 0.215 o
-3 -18 -5 5.515 6.939 2.310 50.257 o
-3 -18 -4 4.742 6.454 2.320 50.193 o
-3 -18 -3 25.900 24.303 2.455 37.727 o
-3 -18 -2 17.675 20.459 2.261 45.975 o
-3 -18 -1 10.650 12.578 2.048 58.982 o
-3 -17 -8 13.440 18.072 2.883 31.061 o
-3 -17 -7 1.608 4.067 2.019 67.662 o
-3 -17 -6 24.523 26.185 1.999 51.824 o
-3 -17 -5 4.595 5.066 1.514 111.615 o
-3 -17 -4 11.729 12.404 1.815 71.793 o
-3 -17 -3 10.562 12.093 1.553 93.947 o
-3 -17 -2 23.285 23.080 2.038 51.502 o
-3 -17 -1 48.947 51.953 2.407 31.253 o
-3 -16 -10 145.996 123.968 4.426 8.860 o
-3 -16 -9 26.065 26.593 2.523 35.842 o
-3 -16 -8 109.034 108.905 3.203 14.798 o
-3 -16 -7 58.989 62.426 2.232 31.148 o
-3 -16 -6 9.756 10.618 1.514 99.856 o
-3 -16 -5 19.836 21.304 1.427 88.383 o
-3 -16 -4 61.739 64.124 2.184 31.175 o
-3 -16 -3 11.256 11.918 1.427 106.309 o
-3 -16 -2 123.731 123.017 2.950 14.701 o
-3 -16 -1 2.690 4.028 1.301 153.014 o
-3 -15 -12 89.010 82.283 3.688 14.072 o
-3 -15 -11 118.250 109.235 3.572 12.682 o
-3 -15 -10 2.784 5.707 1.893 75.192 o
-3 -15 -9 42.731 44.888 2.310 34.959 o
-3 -15 -8 14.636 19.790 1.495 89.788 o
-3 -15 -7 67.551 67.987 1.961 32.870 o
-3 -15 -6 114.034 112.060 2.455 18.364 o
-3 -15 -5 19.459 21.488 1.155 113.559 o
-3 -15 -4 5.271 6.241 0.961 231.943 o
-3 -15 -3 40.619 47.547 1.689 50.671 o
-3 -15 -2 57.713 59.184 1.776 39.837 o
-3 -15 -1 132.778 139.342 3.135 13.001 o
-3 -14 -13 49.331 47.974 2.688 27.219 o
-3 -14 -12 27.569 31.873 2.455 36.538 o
-3 -14 -11 3.208 4.270 1.776 85.035 o
-3 -14 -10 16.283 19.819 1.863 63.568 o
-3 -14 -9 20.300 21.439 1.728 67.890 o
-3 -14 -8 14.018 15.800 1.087 141.559 o
-3 -14 -7 45.014 45.529 1.427 57.229 o
-3 -14 -6 33.438 34.338 1.242 78.362 o
-3 -14 -5 31.674 33.668 1.252 80.007 o
-3 -14 -4 79.511 82.642 1.883 29.785 o
-3 -14 -3 159.879 155.084 3.028 11.704 o
-3 -14 -2 35.975 40.414 1.184 75.726 o
-3 -14 -1 7.626 7.570 0.815 263.092 o
-3 -13 -14 48.529 48.673 2.805 25.705 o
-3 -13 -13 105.630 104.965 3.426 14.009 o
-3 -13 -12 7.590 13.025 1.796 76.001 o
-3 -13 -11 93.011 90.504 2.679 19.841 o
-3 -13 -10 5.395 4.727 1.252 154.001 o
-3 -13 -9 10.791 16.946 1.466 99.147 o
-3 -13 -8 26.513 29.223 1.038 104.304 o
-3 -13 -7 43.049 44.733 1.320 62.430 o
-3 -13 -6 46.816 49.246 1.368 56.916 o
-3 -13 -5 125.583 131.878 2.630 15.744 o
-3 -13 -4 173.486 174.612 3.135 10.463 o
-3 -13 -3 13.859 16.034 0.815 190.795 o
-3 -13 -2 15.392 13.966 0.747 202.467 o
-3 -13 -1 2.256 2.155 0.514 742.654 o
-3 -12 -15 18.301 19.790 2.339 43.385 o
-3 -12 -14 15.759 16.684 1.999 57.894 o
-3 -12 -13 0.032 0.796 1.466 131.541 o
-3 -12 -12 65.999 63.047 2.698 24.001 o
-3 -12 -11 45.957 50.061 1.825 44.236 o
-3 -12 -10 16.327 18.314 1.233 114.112 o
-3 -12 -9 219.858 223.712 5.134 5.548 o
-3 -12 -8 41.102 40.656 1.077 75.376 o
-3 -12 -7 61.400 62.746 1.514 43.169 o
-3 -12 -6 19.168 22.420 0.903 142.710 o
-3 -12 -5 35.110 36.075 1.019 87.623 o
-3 -12 -4 170.994 165.003 2.708 11.860 o
-3 -12 -3 76.703 76.431 1.466 36.575 o
-3 -12 -2 101.627 100.753 1.796 25.063 o
-3 -12 -1 93.264 96.327 1.757 27.179 o
-3 -11 -16 3.585 5.008 2.834 34.486 o
-3 -11 -15 5.071 2.950 1.893 74.536 o
-3 -11 -14 45.430 49.614 2.291 34.239 o
-3 -11 -13 22.637 25.205 1.631 70.305 o
-3 -11 -12 33.448 36.036 1.611 60.228 o
-3 -11 -11 23.760 25.943 1.223 96.474 o
-3 -11 -10 97.481 94.493 2.426 21.076 o
-3 -11 -9 49.524 50.265 1.873 41.812 o
-3 -11 -8 83.133 81.652 1.718 31.059 o
-3 -11 -7 11.980 12.753 0.689 245.139 o
-3 -11 -6 80.170 78.071 1.495 34.967 o
-3 -11 -5 124.233 124.182 2.116 18.705 o
-3 -11 -4 100.744 101.743 1.805 25.048 o
-3 -11 -3 156.359 155.375 2.582 13.236 o
-3 -11 -2 180.296 179.969 2.921 10.600 o
-3 -11 -1 124.351 121.464 2.116 18.828 o
-3 -10 -17 49.510 41.840 3.009 23.464 o
-3 -10 -16 23.810 25.011 2.174 46.174 o
-3 -10 -15 5.907 4.319 1.757 84.242 o
-3 -10 -14 43.646 47.062 1.893 43.859 o
-3 -10 -13 1.696 3.669 1.310 154.430 o
-3 -10 -12 88.346 91.901 2.494 21.692 o
-3 -10 -11 25.444 26.962 1.310 87.075 o
-3 -10 -10 585.323 520.205 11.229 1.176 o
-3 -10 -9 268.217 260.796 5.833 4.234 o
-3 -10 -8 38.651 36.163 1.068 80.787 o
-3 -10 -7 259.168 258.778 4.037 5.908 o
-3 -10 -6 10.044 11.190 0.534 329.258 o
-3 -10 -5 16.536 17.140 0.631 209.761 o
-3 -10 -4 84.733 89.184 1.621 30.963 o
-3 -10 -3 126.692 126.793 2.135 18.242 o
-3 -10 -2 117.598 118.562 2.019 20.230 o
-3 -10 -1 33.828 34.823 0.912 96.454 o
-3 -9 -17 18.625 21.080 2.465 39.489 o
-3 -9 -16 60.273 63.018 2.572 26.207 o
-3 -9 -15 2.943 3.261 1.310 151.337 o
-3 -9 -14 9.713 8.143 1.514 101.620 o
-3 -9 -13 126.136 127.559 3.261 13.137 o
-3 -9 -12 71.840 72.112 2.009 30.819 o
-3 -9 -11 84.581 82.371 2.193 25.544 o
-3 -9 -10 53.402 51.507 1.427 51.053 o
-3 -9 -9 2.216 3.397 0.592 580.713 o
-3 -9 -8 120.438 119.222 2.378 17.905 o
-3 -9 -7 86.967 89.912 1.631 30.289 o
-3 -9 -6 356.747 350.708 5.416 3.463 o
-3 -9 -5 117.586 117.844 1.999 20.385 o
-3 -9 -4 56.789 54.642 1.106 56.527 o
-3 -9 -3 240.706 231.418 3.630 6.936 o
-3 -9 -2 167.365 165.440 2.708 12.024 o
-3 -9 -1 57.218 58.262 1.165 53.781 o
-3 -8 -18 4.422 3.610 2.320 50.768 o
-3 -8 -17 45.869 42.976 2.553 30.172 o
-3 -8 -16 20.737 22.837 1.805 63.034 o
-3 -8 -15 54.958 57.272 2.096 34.801 o
-3 -8 -14 7.812 8.657 1.029 189.311 o
-3 -8 -13 66.290 66.221 2.028 32.334 o
-3 -8 -12 25.091 25.457 1.087 106.032 o
-3 -8 -11 129.867 123.978 2.679 15.499 o
-3 -8 -10 25.387 27.554 1.048 106.955 o
-3 -8 -9 28.865 29.709 0.941 107.230 o
-3 -8 -8 76.567 76.256 1.621 34.511 o
-3 -8 -7 212.668 210.328 3.882 7.405 o
-3 -8 -6 1.292 2.048 0.330 1490.230 o
-3 -8 -5 528.463 522.369 7.920 1.718 o
-3 -8 -4 56.983 58.000 1.097 55.611 o
-3 -8 -3 53.909 58.437 1.145 56.158 o
-3 -8 -2 243.638 245.782 3.824 6.510 o
-3 -8 -1 328.585 319.029 4.940 4.048 o
-3 -7 -18 29.217 32.077 2.368 38.212 o
-3 -7 -17 56.194 59.058 2.494 28.113 o
-3 -7 -16 4.595 7.473 1.271 148.360 o
-3 -7 -15 243.166 236.804 5.503 4.843 o
-3 -7 -14 0.618 1.698 1.048 247.283 o
-3 -7 -13 173.504 169.050 3.533 9.620 o
-3 -7 -12 118.043 117.873 2.582 17.076 o
-3 -7 -11 34.411 34.785 1.029 88.837 o
-3 -7 -10 0.376 1.514 0.621 668.180 o
-3 -7 -9 128.221 127.317 2.475 16.439 o
-3 -7 -8 159.669 157.540 2.950 11.884 o
-3 -7 -7 319.292 311.081 5.561 3.804 o
-3 -7 -6 155.599 153.793 2.455 13.733 o
-3 -7 -5 301.268 299.570 4.620 4.609 o
-3 -7 -4 82.306 81.186 1.427 34.799 o
-3 -7 -3 169.542 170.060 2.698 11.835 o
-3 -7 -2 294.809 307.460 4.707 4.576 o
-3 -7 -1 28.185 29.728 0.709 127.104 o
-3 -6 -19 4.189 3.339 2.863 33.840 o
-3 -6 -18 3.321 3.310 1.999 68.143 o
-3 -6 -17 0.064 0.544 1.456 133.496 o
-3 -6 -16 4.079 4.795 1.291 149.828 o
-3 -6 -15 73.229 74.703 2.261 27.162 o
-3 -6 -14 56.926 58.602 1.660 42.583 o
-3 -6 -13 129.931 126.288 2.543 16.032 o
-3 -6 -12 96.711 99.608 2.058 23.767 o
-3 -6 -11 59.033 60.358 1.436 46.200 o
-3 -6 -10 30.087 30.087 0.951 103.974 o
-3 -6 -9 186.429 178.727 3.329 9.501 o
-3 -6 -8 16.958 17.596 0.679 196.653 o
-3 -6 -7 4.236 4.785 0.534 543.775 o
-3 -6 -6 238.942 236.649 4.309 6.117 o
-3 -6 -5 461.650 456.217 6.891 2.204 o
-3 -6 -4 226.123 225.866 3.475 7.517 o
-3 -6 -3 179.143 179.173 3.028 10.414 o
-3 -6 -2 390.990 407.146 6.173 2.800 o
-3 -6 -1 366.040 361.879 5.474 3.337 o
-3 -5 -19 95.292 88.757 3.533 14.412 o
-3 -5 -18 22.317 27.777 2.184 45.895 o
-3 -5 -17 31.252 34.464 2.067 45.442 o
-3 -5 -16 60.503 64.085 2.203 31.131 o
-3 -5 -15 3.136 3.669 0.990 245.756 o
-3 -5 -14 133.021 129.898 2.873 14.271 o
-3 -5 -13 46.891 46.373 1.242 61.873 o
-3 -5 -12 68.004 67.482 1.533 39.650 o
-3 -5 -11 3.021 4.416 0.806 340.321 o
-3 -5 -10 154.543 150.377 2.873 12.539 o
-3 -5 -9 171.935 169.041 3.445 9.874 o
-3 -5 -8 379.266 366.761 6.474 2.849 o
-3 -5 -7 101.747 100.471 1.980 23.618 o
-3 -5 -6 802.523 788.387 13.694 0.707 o
-3 -5 -5 766.722 762.182 13.326 0.755 o
-3 -5 -4 50.543 51.643 1.019 64.290 o
-3 -5 -3 1.724 2.193 0.252 1737.170 o
-3 -5 -2 824.493 823.269 13.161 0.710 o
-3 -5 -1 196.726 197.119 3.057 9.409 o
-3 -4 -20 25.075 23.817 5.260 9.765 o
-3 -4 -19 1.161 2.252 1.951 73.202 o
-3 -4 -18 9.741 12.821 2.096 56.971 o
-3 -4 -17 35.452 39.754 1.747 53.025 o
-3 -4 -16 43.715 45.606 1.718 48.865 o
-3 -4 -15 47.346 48.479 1.368 56.829 o
-3 -4 -14 3.631 3.601 0.709 408.540 o
-3 -4 -13 49.283 47.567 1.233 60.139 o
-3 -4 -12 77.842 78.013 1.718 32.688 o
-3 -4 -11 83.374 83.001 1.757 30.413 o
-3 -4 -10 320.770 315.283 5.726 3.686 o
-3 -4 -9 146.851 142.108 2.698 13.769 o
-3 -4 -8 309.061 307.849 5.493 3.936 o
-3 -4 -7 534.662 530.716 9.249 1.491 o
-3 -4 -6 53.324 51.138 1.126 59.389 o
-3 -4 -5 104.531 101.908 1.961 23.277 o
-3 -4 -4 173.793 172.826 3.125 10.508 o
-3 -4 -3 235.549 241.337 3.688 6.869 o
-3 -4 -2 600.380 622.297 9.346 1.296 o
-3 -4 -1 36.827 38.997 0.776 95.959 o
-3 -3 -20 61.883 53.633 3.921 14.635 o
-3 -3 -19 5.382 7.803 1.941 69.316 o
-3 -3 -18 32.465 36.726 1.941 48.504 o
-3 -3 -17 37.431 43.617 1.815 49.062 o
-3 -3 -16 44.703 46.256 1.543 53.479 o
-3 -3 -15 10.368 9.589 0.611 304.454 o
-3 -3 -14 19.461 19.489 0.679 178.842 o
-3 -3 -13 53.083 54.302 1.068 60.077 o
-3 -3 -12 21.342 20.896 0.611 176.388 o
-3 -3 -11 30.085 30.068 0.699 122.661 o
-3 -3 -10 182.290 174.796 3.261 9.851 o
-3 -3 -9 270.769 266.329 4.775 5.021 o
-3 -3 -8 17.858 18.644 0.650 193.914 o
-3 -3 -7 390.333 382.455 6.745 2.666 o
-3 -3 -6 129.159 131.529 2.465 16.250 o
-3 -3 -5 50.996 45.956 1.077 64.366 o
-3 -3 -4 160.740 162.169 2.941 11.758 o
-3 -3 -3 630.346 620.375 9.317 1.256 o
-3 -3 -2 462.593 468.038 7.036 2.147 o
-3 -3 -1 386.984 393.403 5.920 2.944 o
-3 -2 -20 2.876 3.368 3.242 26.662 o
-3 -2 -19 72.975 68.822 1.970 31.451 o
-3 -2 -18 16.363 17.383 1.194 119.476 o
-3 -2 -17 32.951 34.251 1.223 79.969 o
-3 -2 -16 25.935 26.515 0.971 113.595 o
-3 -2 -15 47.777 49.362 1.126 63.977 o
-3 -2 -14 7.562 7.978 0.573 379.375 o
-3 -2 -13 8.032 7.968 0.524 398.249 o
-3 -2 -12 90.392 90.387 1.553 30.290 o
-3 -2 -11 132.786 131.432 2.174 17.292 o
-3 -2 -10 293.829 293.125 4.513 4.804 o
-3 -2 -9 791.993 803.421 12.044 0.793 o
-3 -2 -8 70.825 73.383 1.262 42.060 o
-3 -2 -7 219.859 215.045 3.358 7.969 o
-3 -2 -6 302.779 300.337 5.319 4.127 o
-3 -2 -5 317.438 325.241 5.736 3.668 o
-3 -2 -4 195.130 199.234 3.562 8.488 o
-3 -2 -3 994.214 1007.490 15.063 0.517 o
-3 -2 -2 222.938 218.180 3.329 7.894 o
-3 -2 -1 715.868 724.709 10.822 0.964 o
-3 -1 -20 14.592 14.791 2.019 57.988 o
-3 -1 -19 41.472 47.741 1.931 43.493 o
-3 -1 -18 1.287 2.126 1.048 240.712 o
-3 -1 -17 44.426 47.013 1.339 60.051 o
-3 -1 -16 155.349 159.355 2.727 12.726 o
-3 -1 -15 59.072 61.455 1.349 47.831 o
-3 -1 -14 128.332 126.598 2.174 17.907 o
-3 -1 -13 65.138 62.678 1.233 47.165 o
-3 -1 -12 359.145 353.115 5.425 3.434 o
-3 -1 -11 44.898 41.986 0.922 77.117 o
-3 -1 -10 43.107 40.103 0.815 84.542 o
-3 -1 -9 49.245 48.828 0.971 67.985 o
-3 -1 -8 254.941 258.923 3.979 6.033 o
-3 -1 -7 142.891 143.496 2.261 15.622 o
-3 -1 -6 590.822 600.790 9.055 1.361 o
-3 -1 -5 1219.120 1206.690 18.324 0.356 o
-3 -1 -4 392.829 394.936 6.318 2.771 o
-3 -1 -3 531.511 546.478 8.250 1.631 o
-3 -1 -2 23.795 22.041 0.427 183.304 o
-3 -1 -1 558.083 569.062 8.502 1.517 o
-2 -18 -6 26.721 29.408 6.609 6.274 o
-2 -18 -5 5.829 4.484 2.155 57.665 o
-2 -18 -4 162.618 140.817 3.999 9.260 o
-2 -18 -3 15.175 17.266 2.815 32.232 o
-2 -18 -2 30.244 32.348 2.562 33.645 o
-2 -18 -1 24.066 24.370 2.126 47.815 o
-2 -17 -8 81.446 75.412 3.009 19.029 o
-2 -17 -7 9.363 12.598 2.135 55.362 o
-2 -17 -6 60.701 59.854 2.446 28.011 o
-2 -17 -5 36.733 36.881 1.834 50.170 o
-2 -17 -4 6.410 5.911 1.640 93.895 o
-2 -17 -3 45.880 47.314 2.155 37.097 o
-2 -17 -2 34.557 33.998 1.980 47.007 o
-2 -17 -1 42.862 44.490 1.902 44.331 o
-2 -16 -10 7.254 11.045 2.640 38.252 o
-2 -16 -9 17.616 19.741 1.737 69.814 o
-2 -16 -8 31.280 31.213 1.786 55.765 o
-2 -16 -7 3.540 3.504 1.301 151.274 o
-2 -16 -6 29.549 30.679 1.776 57.187 o
-2 -16 -5 163.100 157.811 3.669 9.802 o
-2 -16 -4 14.602 17.965 1.698 75.253 o
-2 -16 -3 19.579 23.332 1.533 79.754 o
-2 -16 -2 50.984 58.039 1.990 37.723 o
-2 -16 -1 81.022 80.672 2.756 20.861 o
-2 -15 -12 17.706 13.034 2.543 38.509 o
-2 -15 -11 0.878 2.077 1.893 77.956 o
-2 -15 -10 3.435 4.096 1.796 83.185 o
-2 -15 -9 13.482 13.995 1.320 113.233 o
-2 -15 -8 22.375 26.981 1.504 77.340 o
-2 -15 -7 43.836 48.644 1.747 47.359 o
-2 -15 -6 4.538 6.435 1.068 200.419 o
-2 -15 -5 44.132 49.042 1.504 54.253 o
-2 -15 -4 158.502 161.529 3.329 10.780 o
-2 -15 -3 12.446 13.898 1.068 152.406 o
-2 -15 -2 12.511 13.481 1.068 152.874 o
-2 -15 -1 92.877 93.396 2.252 23.086 o
-2 -14 -13 44.503 41.646 2.650 28.941 o
-2 -14 -12 22.737 20.139 2.223 45.723 o
-2 -14 -11 3.507 4.202 1.776 84.791 o
-2 -14 -10 37.460 40.753 2.106 41.404 o
-2 -14 -9 0.673 1.330 0.912 323.465 o
-2 -14 -8 32.338 37.725 1.475 66.291 o
-2 -14 -7 191.458 192.402 3.727 8.374 o
-2 -14 -6 89.486 92.532 2.174 24.277 o
-2 -14 -5 34.566 36.764 1.145 81.046 o
-2 -14 -4 123.448 125.492 2.620 16.174 o
-2 -14 -3 27.610 29.301 1.068 100.167 o
-2 -14 -2 46.573 46.431 1.281 60.777 o
-2 -14 -1 39.409 41.908 1.116 74.742 o
-2 -13 -14 8.408 7.017 2.058 60.929 o
-2 -13 -13 21.686 24.273 2.106 49.375 o
-2 -13 -12 109.484 110.206 3.232 14.594 o
-2 -13 -11 116.344 118.291 3.232 13.998 o
-2 -13 -10 74.184 75.295 2.320 26.298 o
-2 -13 -9 6.770 6.318 0.767 299.884 o
-2 -13 -8 91.061 94.163 2.077 24.806 o
-2 -13 -7 13.300 12.811 0.941 175.010 o
-2 -13 -6 2.312 1.990 0.670 502.675 o
-2 -13 -5 3.614 4.135 0.699 411.222 o
-2 -13 -4 112.444 110.167 2.261 19.778 o
-2 -13 -3 116.093 116.456 2.213 19.372 o
-2 -13 -2 50.873 52.788 1.291 55.769 o
-2 -13 -1 44.510 44.568 1.068 70.683 o
-2 -12 -15 6.588 6.299 2.504 42.953 o
-2 -12 -14 0.238 0.000 1.514 123.660 o
-2 -12 -13 68.584 69.045 2.446 26.133 o
-2 -12 -12 12.544 13.685 1.495 96.099 o
-2 -12 -11 10.827 12.753 1.262 127.456 o
-2 -12 -10 23.825 25.778 1.446 80.278 o
-2 -12 -9 11.010 12.937 0.776 226.887 o
-2 -12 -8 6.011 6.561 0.699 344.748 o
-2 -12 -7 156.652 158.471 3.038 11.743 o
-2 -12 -6 372.521 364.568 6.600 2.840 o
-2 -12 -5 11.231 10.123 0.641 280.324 o
-2 -12 -4 121.152 121.872 2.126 19.076 o
-2 -12 -3 89.719 89.727 1.708 28.939 o
-2 -12 -2 39.321 39.356 0.990 81.915 o
-2 -12 -1 211.749 208.901 3.368 8.245 o
-2 -11 -16 3.710 6.221 2.980 31.185 o
-2 -11 -15 17.224 19.071 1.961 58.416 o
-2 -11 -14 17.647 19.887 1.621 77.134 o
-2 -11 -13 41.633 45.451 1.902 44.594 o
-2 -11 -12 15.118 16.480 1.271 113.658 o
-2 -11 -11 28.212 29.844 1.291 83.519 o
-2 -11 -10 268.282 267.483 5.998 4.088 o
-2 -11 -9 24.101 25.982 0.806 134.304 o
-2 -11 -8 223.081 215.491 3.921 7.078 o
-2 -11 -7 195.946 190.257 3.533 8.641 o
-2 -11 -6 13.351 13.044 0.602 256.743 o
-2 -11 -5 82.700 86.049 1.572 32.344 o
-2 -11 -4 30.290 33.465 0.883 105.403 o
-2 -11 -3 9.252 10.773 0.621 307.195 o
-2 -11 -2 6.789 6.522 0.582 403.848 o
-2 -11 -1 212.627 206.475 3.378 8.238 o
-2 -10 -17 32.559 31.475 4.018 15.698 o
-2 -10 -16 30.603 30.029 2.048 47.043 o
-2 -10 -15 20.606 22.352 1.708 68.448 o
-2 -10 -14 11.910 15.422 1.271 120.939 o
-2 -10 -13 48.469 51.507 1.796 43.793 o
-2 -10 -12 134.485 136.333 3.280 12.460 o
-2 -10 -11 45.519 48.071 1.611 50.593 o
-2 -10 -10 11.075 12.442 0.971 179.399 o
-2 -10 -9 42.986 42.956 1.417 59.589 o
-2 -10 -8 15.069 16.053 0.602 229.797 o
-2 -10 -7 83.789 84.118 1.504 33.100 o
-2 -10 -6 21.660 22.944 0.728 155.757 o
-2 -10 -5 64.204 64.939 1.378 44.290 o
-2 -10 -4 18.186 19.974 0.699 180.739 o
-2 -10 -3 41.851 43.626 0.961 77.961 o
-2 -10 -2 12.671 13.306 0.631 253.535 o
-2 -10 -1 21.000 21.187 0.699 165.505 o
-2 -9 -18 53.893 52.944 5.144 9.464 o
-2 -9 -17 56.759 55.117 2.378 30.029 o
-2 -9 -16 12.585 15.800 1.698 77.835 o
-2 -9 -15 53.919 57.786 2.164 33.783 o
-2 -9 -14 34.878 40.229 1.805 51.206 o
-2 -9 -13 4.627 5.367 1.019 218.537 o
-2 -9 -12 208.764 195.789 4.484 6.739 o
-2 -9 -11 32.021 35.881 1.368 72.402 o
-2 -9 -10 55.281 54.991 1.475 48.127 o
-2 -9 -9 418.549 402.361 7.153 2.386 o
-2 -9 -8 117.446 115.097 1.941 20.904 o
-2 -9 -7 94.718 96.482 1.883 25.786 o
-2 -9 -6 11.199 12.666 0.544 299.923 o
-2 -9 -5 101.117 102.442 1.941 23.869 o
-2 -9 -4 137.311 138.478 2.291 16.120 o
-2 -9 -3 106.163 105.916 1.815 23.831 o
-2 -9 -2 12.779 14.597 0.592 257.538 o
-2 -9 -1 35.777 34.998 0.873 95.550 o
-2 -8 -18 20.934 21.643 2.281 44.181 o
-2 -8 -17 8.318 12.607 1.844 72.208 o
-2 -8 -16 56.827 60.611 2.261 31.294 o
-2 -8 -15 22.500 25.273 1.388 85.956 o
-2 -8 -14 92.666 91.795 2.455 21.531 o
-2 -8 -13 41.212 44.393 1.524 56.505 o
-2 -8 -12 26.543 26.079 1.145 98.391 o
-2 -8 -11 156.164 150.445 3.077 11.829 o
-2 -8 -10 243.302 239.192 4.367 5.964 o
-2 -8 -9 70.574 70.831 1.631 36.768 o
-2 -8 -8 72.973 69.297 1.388 40.044 o
-2 -8 -7 61.164 61.970 1.165 50.635 o
-2 -8 -6 42.060 42.229 0.893 81.318 o
-2 -8 -5 31.089 31.378 0.776 113.319 o
-2 -8 -4 725.855 726.320 10.919 0.947 o
-2 -8 -3 103.039 106.964 1.844 23.999 o
-2 -8 -2 212.191 218.102 3.407 8.051 o
-2 -8 -1 101.765 102.422 1.766 25.138 o
-2 -7 -19 1.973 6.871 3.843 19.012 o
-2 -7 -18 37.531 40.006 2.417 34.438 o
-2 -7 -17 29.745 37.871 2.339 38.099 o
-2 -7 -16 10.455 13.898 1.572 91.180 o
-2 -7 -15 53.505 55.632 1.902 39.113 o
-2 -7 -14 138.343 141.205 3.581 11.187 o
-2 -7 -13 49.280 51.536 1.514 50.724 o
-2 -7 -12 22.823 24.836 0.980 121.108 o
-2 -7 -11 26.784 28.146 0.941 112.745 o
-2 -7 -10 17.177 17.247 0.786 177.259 o
-2 -7 -9 134.388 134.955 2.601 15.155 o
-2 -7 -8 3.428 5.163 0.611 482.684 o
-2 -7 -7 198.432 193.431 3.164 9.212 o
-2 -7 -6 66.793 65.464 1.203 46.334 o
-2 -7 -5 324.345 331.549 5.066 3.960 o
-2 -7 -4 215.031 223.120 3.465 7.829 o
-2 -7 -3 11.397 12.472 0.476 322.068 o
-2 -7 -2 54.148 54.632 1.009 60.767 o
-2 -7 -1 94.290 92.493 1.563 29.145 o
-2 -6 -19 6.746 5.241 2.494 43.362 o
-2 -6 -18 39.413 42.549 2.397 34.180 o
-2 -6 -17 111.269 112.166 3.407 13.637 o
-2 -6 -16 79.940 82.671 2.455 23.582 o
-2 -6 -15 15.475 15.927 1.213 120.462 o
-2 -6 -14 32.259 34.862 1.213 80.921 o
-2 -6 -13 60.787 61.106 1.514 43.714 o
-2 -6 -12 37.316 35.940 1.009 85.429 o
-2 -6 -11 200.541 198.012 3.678 8.158 o
-2 -6 -10 107.617 106.130 2.126 21.428 o
-2 -6 -9 73.200 75.276 1.611 35.688 o
-2 -6 -8 301.811 293.795 5.270 4.195 o
-2 -6 -7 126.515 127.656 2.436 16.744 o
-2 -6 -6 66.015 65.289 1.165 47.439 o
-2 -6 -5 678.648 676.337 10.142 1.081 o
-2 -6 -4 458.899 468.416 7.318 2.095 o
-2 -6 -3 18.149 19.576 0.514 212.229 o
-2 -6 -2 498.073 493.806 7.415 1.921 o
-2 -6 -1 213.317 209.775 3.261 8.362 o
-2 -5 -19 22.480 23.681 2.485 37.826 o
-2 -5 -18 45.008 45.354 2.203 36.546 o
-2 -5 -17 17.696 23.740 1.689 71.192 o
-2 -5 -16 82.119 79.245 2.310 24.954 o
-2 -5 -15 67.832 66.667 1.834 34.891 o
-2 -5 -14 21.696 22.264 0.941 131.110 o
-2 -5 -13 5.671 5.872 0.660 380.868 o
-2 -5 -12 164.392 159.782 3.018 11.431 o
-2 -5 -11 75.668 71.792 1.582 35.904 o
-2 -5 -10 53.979 56.379 1.359 51.281 o
-2 -5 -9 0.898 0.611 0.330 1879.520 o
-2 -5 -8 114.189 113.215 2.193 19.853 o
-2 -5 -7 162.828 163.062 3.009 11.454 o
-2 -5 -6 113.660 117.009 2.242 19.420 o
-2 -5 -5 459.358 448.491 6.871 2.230 o
-2 -5 -4 154.315 161.276 2.708 12.790 o
-2 -5 -3 206.155 208.105 3.213 8.668 o
-2 -5 -2 308.151 316.933 4.804 4.329 o
-2 -5 -1 353.258 350.892 5.309 3.536 o
-2 -4 -20 6.200 11.666 3.766 19.459 o
-2 -4 -19 34.745 39.744 2.718 29.440 o
-2 -4 -18 33.203 33.532 1.854 51.789 o
-2 -4 -17 34.193 37.007 1.718 55.375 o
-2 -4 -16 23.013 23.779 1.242 97.540 o
-2 -4 -15 28.871 29.679 1.029 100.712 o
-2 -4 -14 34.583 33.707 0.844 100.190 o
-2 -4 -13 3.868 4.387 0.466 654.801 o
-2 -4 -12 91.340 91.232 1.582 29.706 o
-2 -4 -11 38.879 38.968 0.825 90.538 o
-2 -4 -10 67.609 69.753 1.563 38.921 o
-2 -4 -9 85.370 86.369 1.786 29.332 o
-2 -4 -8 198.809 195.867 3.572 8.417 o
-2 -4 -7 624.304 613.368 11.006 1.101 o
-2 -4 -6 2.239 1.999 0.379 1101.260 o
-2 -4 -5 164.503 161.791 2.960 11.543 o
-2 -4 -4 120.823 118.456 1.893 20.590 o
-2 -4 -3 1598.060 1556.250 23.196 0.218 o
-2 -4 -2 84.754 89.184 1.427 33.089 o
-2 -4 -1 848.927 871.107 13.034 0.687 o
-2 -3 -20 35.208 31.368 3.164 23.491 o
-2 -3 -19 71.071 72.908 2.980 20.249 o
-2 -3 -18 32.474 33.067 1.339 74.756 o
-2 -3 -17 51.504 56.535 1.611 46.138 o
-2 -3 -16 27.026 27.467 0.961 111.309 o
-2 -3 -15 41.248 41.821 1.038 76.299 o
-2 -3 -14 98.790 97.453 1.757 26.116 o
-2 -3 -13 55.086 53.914 1.077 58.595 o
-2 -3 -12 69.891 68.074 1.349 41.996 o
-2 -3 -11 61.883 62.833 1.155 50.245 o
-2 -3 -10 76.179 77.586 1.339 38.301 o
-2 -3 -9 351.538 348.185 5.328 3.549 o
-2 -3 -8 744.514 756.893 11.307 0.891 o
-2 -3 -7 221.123 221.305 3.950 7.019 o
-2 -3 -6 420.304 415.987 7.289 2.317 o
-2 -3 -5 17.003 16.655 0.602 213.966 o
-2 -3 -4 1129.670 1115.700 19.275 0.368 o
-2 -3 -3 28.561 28.660 0.534 141.253 o
-2 -3 -2 1262.360 1270.070 19.722 0.320 o
-2 -3 -1 920.268 964.474 14.403 0.576 o
-2 -2 -20 9.751 11.637 2.116 56.305 o
-2 -2 -19 7.862 11.666 1.504 102.823 o
-2 -2 -18 18.128 18.295 1.301 103.847 o
-2 -2 -17 75.006 75.887 1.718 33.635 o
-2 -2 -16 20.144 23.468 0.941 133.625 o
-2 -2 -15 20.926 21.168 0.873 142.960 o
-2 -2 -14 63.395 61.542 1.242 48.044 o
-2 -2 -13 57.439 54.341 1.097 56.456 o
-2 -2 -12 300.181 285.109 4.445 4.826 o
-2 -2 -11 22.078 22.022 0.611 170.489 o
-2 -2 -10 43.991 42.588 0.864 80.044 o
-2 -2 -9 231.267 228.526 3.552 7.266 o
-2 -2 -8 102.684 100.665 1.640 26.123 o
-2 -2 -7 340.200 338.256 5.134 3.767 o
-2 -2 -6 1324.100 1316.920 19.722 0.305 o
-2 -2 -5 560.643 556.707 9.667 1.369 o
-2 -2 -4 926.484 962.300 16.635 0.503 o
-2 -2 -3 505.116 505.802 8.851 1.633 o
-2 -2 -2 1114.320 1142.340 17.053 0.411 o
-2 -2 -1 78.117 82.701 1.301 37.382 o
-2 -1 -20 19.945 19.799 1.990 55.624 o
-2 -1 -19 31.748 38.531 1.834 51.999 o
-2 -1 -18 98.062 97.288 2.213 22.495 o
-2 -1 -17 4.864 3.416 0.767 345.246 o
-2 -1 -16 6.559 7.900 0.864 252.043 o
-2 -1 -15 84.252 86.282 1.650 31.073 o
-2 -1 -14 21.563 22.284 0.815 146.426 o
-2 -1 -13 288.392 278.305 4.367 5.068 o
-2 -1 -12 4.548 5.445 0.505 550.743 o
-2 -1 -11 30.509 29.757 0.776 116.297 o
-2 -1 -10 110.267 110.410 1.834 22.795 o
-2 -1 -9 77.605 75.790 1.339 38.130 o
-2 -1 -8 1178.080 1167.820 17.412 0.385 o
-2 -1 -7 235.895 231.379 3.630 7.036 o
-2 -1 -6 133.914 133.742 2.116 17.355 o
-2 -1 -5 831.103 832.372 12.724 0.723 o
-2 -1 -4 258.067 254.992 3.940 6.053 o
-2 -1 -3 5727.490 5861.630 88.417 0.017 o
-2 -1 -2 804.287 839.040 12.569 0.746 o
-2 -1 -1 1631.450 1658.830 24.807 0.199 o
-1 -18 -6 15.580 16.422 3.931 17.396 o
-1 -18 -5 8.062 9.104 2.533 41.358 o
-1 -18 -4 37.077 34.270 2.475 33.932 o
-1 -18 -3 6.154 7.764 2.223 53.634 o
-1 -18 -2 28.655 28.990 2.271 41.240 o
-1 -18 -1 2.418 2.601 1.931 73.657 o
-1 -17 -9 8.027 10.812 4.532 13.524 o
-1 -17 -8 1.537 3.290 1.621 103.832 o
-1 -17 -7 13.165 12.190 1.834 69.623 o
-1 -17 -6 11.057 14.112 1.689 80.643 o
-1 -17 -5 38.756 34.309 1.805 50.799 o
-1 -17 -4 23.203 27.331 2.058 49.974 o
-1 -17 -3 11.743 13.937 1.728 77.221 o
-1 -17 -2 10.339 10.356 1.543 96.256 o
-1 -17 -1 17.720 18.615 1.766 68.423 o
-1 -16 -10 21.923 20.663 1.854 60.593 o
-1 -16 -9 52.890 50.692 2.038 37.231 o
-1 -16 -8 73.870 71.073 2.252 27.467 o
-1 -16 -7 22.943 24.827 1.572 73.603 o
-1 -16 -6 82.599 82.264 2.184 25.952 o
-1 -16 -5 30.125 32.300 1.563 65.765 o
-1 -16 -4 20.713 21.449 1.378 91.089 o
-1 -16 -3 43.616 46.722 1.766 47.300 o
-1 -16 -2 70.153 73.218 2.397 26.166 o
-1 -16 -1 67.519 70.171 2.436 26.320 o
-1 -15 -12 9.761 11.055 2.193 52.916 o
-1 -15 -11 3.650 7.454 2.135 58.967 o
-1 -15 -10 97.996 100.306 2.688 18.866 o
-1 -15 -9 34.273 37.502 1.553 61.663 o
-1 -15 -8 17.105 18.926 1.398 95.728 o
-1 -15 -7 13.137 16.053 1.301 114.298 o
-1 -15 -6 72.246 77.091 2.058 29.614 o
-1 -15 -5 163.080 160.500 3.232 10.886 o
-1 -15 -4 16.436 17.004 1.126 128.218 o
-1 -15 -3 20.305 23.720 1.184 107.070 o
-1 -15 -2 29.416 31.543 1.330 78.981 o
-1 -15 -1 12.332 14.209 1.048 155.693 o
-1 -14 -13 75.727 68.628 3.921 13.743 o
-1 -14 -12 14.400 15.995 2.058 55.992 o
-1 -14 -11 18.368 18.256 1.757 68.664 o
-1 -14 -10 25.366 25.360 1.339 86.070 o
-1 -14 -9 31.225 35.047 1.398 71.972 o
-1 -14 -8 32.602 33.542 1.291 76.990 o
-1 -14 -7 8.941 10.045 0.990 190.399 o
-1 -14 -6 4.120 5.319 0.738 361.106 o
-1 -14 -5 4.652 6.493 0.903 258.685 o
-1 -14 -4 63.922 64.891 1.669 39.010 o
-1 -14 -3 134.005 133.480 2.727 14.702 o
-1 -14 -2 3.991 4.193 0.709 394.934 o
-1 -14 -1 23.921 24.341 0.893 127.997 o
-1 -13 -15 9.552 5.552 3.931 17.891 o
-1 -13 -14 20.775 18.974 3.310 23.460 o
-1 -13 -13 1.986 5.474 1.563 108.994 o
-1 -13 -12 26.415 23.885 1.621 68.514 o
-1 -13 -11 6.969 8.725 1.378 123.000 o
-1 -13 -10 110.091 110.565 2.339 19.513 o
-1 -13 -9 14.242 15.791 1.000 154.923 o
-1 -13 -8 32.383 35.338 1.155 83.801 o
-1 -13 -7 0.430 0.097 0.660 628.863 o
-1 -13 -6 78.464 81.284 1.815 30.958 o
-1 -13 -5 34.406 35.512 1.252 76.300 o
-1 -13 -4 157.418 150.231 2.912 12.280 o
-1 -13 -3 19.067 19.178 0.767 167.949 o
-1 -13 -2 152.561 151.910 2.582 13.553 o
-1 -13 -1 40.526 41.967 1.203 69.969 o
-1 -12 -16 28.175 31.397 5.571 8.672 o
-1 -12 -15 1.795 4.241 2.921 32.801 o
-1 -12 -14 6.216 8.279 3.465 22.977 o
-1 -12 -13 32.734 38.628 1.796 52.886 o
-1 -12 -12 10.872 11.307 1.339 118.172 o
-1 -12 -11 26.329 28.456 1.291 86.478 o
-1 -12 -10 18.559 17.945 0.903 151.842 o
-1 -12 -9 19.975 21.129 0.990 131.365 o
-1 -12 -8 14.656 14.558 0.815 190.489 o
-1 -12 -7 34.465 34.474 1.126 83.510 o
-1 -12 -6 46.462 47.635 1.242 61.732 o
-1 -12 -5 3.188 3.378 0.476 710.514 o
-1 -12 -4 47.771 48.236 1.077 66.008 o
-1 -12 -3 302.990 296.338 4.620 4.608 o
-1 -12 -2 90.538 92.328 1.698 28.616 o
-1 -12 -1 31.293 31.096 0.912 103.718 o
-1 -11 -16 8.601 6.813 2.708 36.608 o
-1 -11 -15 33.321 37.706 2.980 25.771 o
-1 -11 -14 42.306 44.199 3.038 23.725 o
-1 -11 -13 92.616 94.697 2.737 19.260 o
-1 -11 -12 105.851 105.994 2.737 17.654 o
-1 -11 -11 64.130 67.346 1.961 33.733 o
-1 -11 -10 36.428 38.346 1.077 81.582 o
-1 -11 -9 27.910 28.583 0.932 110.876 o
-1 -11 -8 0.717 0.912 0.369 1603.540 o
-1 -11 -7 66.122 67.036 1.475 41.382 o
-1 -11 -6 242.963 234.485 3.902 6.537 o
-1 -11 -5 10.250 11.064 0.602 300.499 o
-1 -11 -4 3.767 3.989 0.544 566.864 o
-1 -11 -3 26.500 29.641 0.883 116.692 o
-1 -11 -2 62.038 64.095 1.301 46.908 o
-1 -11 -1 120.537 124.638 2.135 18.946 o
-1 -10 -17 0.739 0.417 2.620 41.231 o
-1 -10 -16 3.235 3.843 2.378 48.729 o
-1 -10 -15 26.253 24.099 2.902 28.610 o
-1 -10 -14 24.103 26.438 1.291 90.439 o
-1 -10 -13 2.422 1.931 0.883 315.953 o
-1 -10 -12 2.697 3.048 0.864 317.311 o
-1 -10 -11 157.525 158.889 3.746 9.766 o
-1 -10 -10 32.653 31.087 0.990 96.314 o
-1 -10 -9 52.032 53.118 1.213 57.147 o
-1 -10 -8 14.413 14.840 0.611 237.354 o
-1 -10 -7 199.485 200.360 3.203 8.999 o
-1 -10 -6 346.548 345.176 5.542 3.493 o
-1 -10 -5 148.721 149.581 2.465 14.257 o
-1 -10 -4 273.172 273.588 4.649 5.055 o
-1 -10 -3 196.150 195.139 3.115 9.350 o
-1 -10 -2 7.398 7.881 0.573 383.494 o
-1 -10 -1 68.286 74.694 1.388 40.738 o
-1 -9 -18 40.332 44.092 4.892 10.700 o
-1 -9 -17 56.461 57.321 3.950 14.614 o
-1 -9 -16 12.228 12.782 2.650 36.870 o
-1 -9 -15 153.966 145.049 3.853 9.814 o
-1 -9 -14 55.452 58.340 1.873 38.729 o
-1 -9 -13 61.323 62.969 1.844 36.946 o
-1 -9 -12 26.258 29.631 1.194 92.613 o
-1 -9 -11 147.532 143.476 3.426 11.272 o
-1 -9 -10 24.024 23.264 0.689 151.231 o
-1 -9 -9 6.485 6.386 0.505 469.368 o
-1 -9 -8 154.456 152.774 2.455 13.833 o
-1 -9 -7 210.459 209.095 3.358 8.292 o
-1 -9 -6 26.893 29.398 0.767 125.989 o
-1 -9 -5 51.833 50.954 1.097 61.311 o
-1 -9 -4 87.985 90.902 1.592 30.365 o
-1 -9 -3 366.140 355.056 5.445 3.371 o
-1 -9 -2 308.139 301.938 4.649 4.505 o
-1 -9 -1 210.382 209.940 3.329 8.330 o
-1 -8 -18 28.619 27.321 4.338 13.863 o
-1 -8 -17 9.245 10.375 2.426 44.319 o
-1 -8 -16 131.240 123.784 3.174 13.322 o
-1 -8 -15 30.393 36.289 1.611 62.044 o
-1 -8 -14 132.551 137.177 3.319 12.389 o
-1 -8 -13 10.646 11.142 0.912 198.406 o
-1 -8 -12 34.941 37.221 1.233 75.928 o
-1 -8 -11 28.824 30.582 0.980 103.609 o
-1 -8 -10 30.667 30.475 0.709 120.077 o
-1 -8 -9 109.028 109.983 1.873 22.731 o
-1 -8 -8 67.052 67.841 1.320 43.635 o
-1 -8 -7 16.776 17.247 0.592 215.378 o
-1 -8 -6 191.905 187.646 2.999 9.852 o
-1 -8 -5 188.849 185.210 3.018 9.964 o
-1 -8 -4 171.693 174.912 2.844 11.249 o
-1 -8 -3 85.742 83.982 1.495 32.739 o
-1 -8 -2 542.679 532.686 8.056 1.652 o
-1 -8 -1 580.858 569.839 8.716 1.446 o
-1 -7 -19 158.833 144.389 7.172 4.311 o
-1 -7 -18 103.909 102.170 4.969 8.612 o
-1 -7 -17 50.689 53.235 2.213 34.138 o
-1 -7 -16 8.326 11.103 1.388 116.738 o
-1 -7 -15 74.310 78.459 2.252 26.804 o
-1 -7 -14 18.303 21.022 1.019 132.251 o
-1 -7 -13 18.381 19.887 0.893 150.576 o
-1 -7 -12 18.143 19.712 0.796 166.191 o
-1 -7 -11 29.733 31.951 1.019 98.214 o
-1 -7 -10 78.439 76.052 1.466 36.122 o
-1 -7 -9 138.661 132.664 2.145 16.863 o
-1 -7 -8 175.758 175.572 2.756 11.275 o
-1 -7 -7 78.415 75.091 1.310 38.378 o
-1 -7 -6 342.642 337.014 5.144 3.747 o
-1 -7 -5 33.346 33.969 0.757 107.468 o
-1 -7 -4 426.092 421.374 6.386 2.539 o
-1 -7 -3 122.290 122.804 1.980 19.697 o
-1 -7 -2 393.038 386.677 5.882 2.944 o
-1 -7 -1 1061.860 1082.340 16.179 0.453 o
-1 -6 -19 8.408 10.831 2.184 53.909 o
-1 -6 -18 28.128 27.670 2.009 49.710 o
-1 -6 -17 3.598 4.989 1.475 118.798 o
-1 -6 -16 64.564 66.686 2.077 31.930 o
-1 -6 -15 20.310 22.682 1.252 101.586 o
-1 -6 -14 101.256 101.694 2.523 19.618 o
-1 -6 -13 6.290 8.444 0.757 297.642 o
-1 -6 -12 55.561 55.506 1.320 51.661 o
-1 -6 -11 66.493 65.687 1.203 46.418 o
-1 -6 -10 177.126 172.457 2.718 11.379 o
-1 -6 -9 22.169 23.526 0.611 166.844 o
-1 -6 -8 57.282 56.428 1.058 56.843 o
-1 -6 -7 393.450 385.735 5.862 2.951 o
-1 -6 -6 45.220 48.178 0.912 73.950 o
-1 -6 -5 269.370 269.755 4.135 5.578 o
-1 -6 -4 126.558 125.007 2.145 18.291 o
-1 -6 -3 145.308 148.756 2.358 14.895 o
-1 -6 -2 403.184 409.523 6.202 2.726 o
-1 -6 -1 371.328 378.621 6.212 2.958 o
-1 -5 -19 3.244 5.920 2.523 43.170 o
-1 -5 -18 48.065 54.788 2.572 28.584 o
-1 -5 -17 32.762 35.959 1.873 50.783 o
-1 -5 -16 4.357 4.872 1.097 196.604 o
-1 -5 -15 34.390 36.007 0.971 91.356 o
-1 -5 -14 8.670 10.006 0.602 328.844 o
-1 -5 -13 202.326 193.372 3.348 8.754 o
-1 -5 -12 180.424 167.653 2.844 11.031 o
-1 -5 -11 101.131 100.695 1.718 25.768 o
-1 -5 -10 53.975 55.952 1.038 59.666 o
-1 -5 -9 48.479 49.333 0.951 69.048 o
-1 -5 -8 105.573 100.452 1.679 25.355 o
-1 -5 -7 82.882 81.216 1.368 35.337 o
-1 -5 -6 133.585 131.170 2.106 17.543 o
-1 -5 -5 668.772 682.481 10.249 1.080 o
-1 -5 -4 188.019 180.940 2.815 10.514 o
-1 -5 -3 542.336 545.556 8.191 1.618 o
-1 -5 -2 62.984 62.115 1.058 51.819 o
-1 -5 -1 482.652 483.654 7.279 2.007 o
-1 -4 -20 9.750 8.259 2.718 36.032 o
-1 -4 -19 4.240 4.639 2.494 44.060 o
-1 -4 -18 7.018 9.337 1.271 139.212 o
-1 -4 -17 35.658 37.405 1.407 66.987 o
-1 -4 -16 21.102 22.303 0.922 134.896 o
-1 -4 -15 9.145 9.589 0.699 284.038 o
-1 -4 -14 120.676 120.135 2.048 19.642 o
-1 -4 -13 55.194 56.894 1.203 54.385 o
-1 -4 -12 40.104 41.103 0.903 83.925 o
-1 -4 -11 31.685 30.980 0.747 114.500 o
-1 -4 -10 76.720 73.577 1.310 39.192 o
-1 -4 -9 84.572 83.856 1.504 32.936 o
-1 -4 -8 151.145 149.707 2.358 14.470 o
-1 -4 -7 308.699 301.026 4.591 4.542 o
-1 -4 -6 153.082 153.764 2.417 14.017 o
-1 -4 -5 32.678 33.038 0.631 117.623 o
-1 -4 -4 557.288 569.256 8.541 1.513 o
-1 -4 -3 632.913 625.432 9.366 1.244 o
-1 -4 -2 1824.990 1869.470 27.884 0.159 o
-1 -4 -1 3401.590 3434.720 51.672 0.047 o
-1 -3 -20 6.344 5.629 2.164 56.717 o
-1 -3 -19 2.044 1.776 1.524 117.279 o
-1 -3 -18 37.262 43.704 1.825 48.816 o
-1 -3 -17 34.040 35.668 1.233 77.590 o
-1 -3 -16 6.222 7.085 0.844 266.480 o
-1 -3 -15 79.578 78.847 1.669 32.791 o
-1 -3 -14 50.854 51.915 1.136 60.529 o
-1 -3 -13 15.741 15.723 0.621 221.834 o
-1 -3 -12 95.417 95.162 1.650 27.857 o
-1 -3 -11 61.381 62.222 1.184 50.054 o
-1 -3 -10 202.817 203.262 3.203 8.854 o
-1 -3 -9 216.249 209.561 3.271 8.269 o
-1 -3 -8 464.382 464.767 7.017 2.151 o
-1 -3 -7 212.108 208.358 3.222 8.478 o
-1 -3 -6 583.225 578.603 8.657 1.441 o
-1 -3 -5 8.455 7.337 0.262 555.172 o
-1 -3 -4 115.871 116.699 1.825 21.699 o
-1 -3 -3 1430.790 1456.680 21.837 0.255 o
-1 -3 -2 603.152 618.852 9.288 1.301 o
-1 -3 -1 2250.730 2332.410 35.794 0.101 o
-1 -2 -20 95.406 90.290 2.970 17.626 o
-1 -2 -19 4.248 7.629 1.650 94.413 o
-1 -2 -18 43.110 43.578 1.514 55.994 o
-1 -2 -17 27.946 30.194 1.165 91.998 o
-1 -2 -16 54.969 58.524 1.368 50.016 o
-1 -2 -15 138.082 134.120 2.291 16.230 o
-1 -2 -14 18.931 18.819 0.738 173.804 o
-1 -2 -13 255.290 251.159 3.931 6.142 o
-1 -2 -12 141.380 139.419 2.291 15.773 o
-1 -2 -11 102.846 102.189 1.796 24.759 o
-1 -2 -10 133.029 130.063 2.116 17.598 o
-1 -2 -9 61.285 59.281 1.116 52.318 o
-1 -2 -8 142.664 142.273 2.261 15.685 o
-1 -2 -7 52.584 50.643 0.903 66.405 o
-1 -2 -6 1442.000 1476.830 22.041 0.251 o
-1 -2 -5 246.993 254.449 3.863 6.329 o
-1 -2 -4 434.802 435.311 6.542 2.431 o
-1 -2 -3 3626.210 3497.460 61.028 0.038 o
-1 -2 -2 2876.760 2968.920 44.703 0.064 o
-1 -2 -1 513.650 528.940 8.123 1.710 o
-1 -1 -20 3.141 3.106 1.631 100.668 o
-1 -1 -19 20.890 22.158 1.601 74.649 o
-1 -1 -18 109.774 111.662 2.291 19.795 o
-1 -1 -17 201.385 197.691 3.329 8.754 o
-1 -1 -16 96.462 98.588 1.834 25.750 o
-1 -1 -15 182.313 175.349 2.902 10.657 o
-1 -1 -14 40.466 40.268 1.000 79.652 o
-1 -1 -13 8.309 10.181 0.621 323.893 o
-1 -1 -12 35.361 37.114 0.883 94.037 o
-1 -1 -11 364.791 353.833 5.435 3.389 o
-1 -1 -10 237.073 234.417 3.640 6.968 o
-1 -1 -9 361.026 353.872 5.396 3.431 o
-1 -1 -8 95.159 91.862 1.514 29.480 o
-1 -1 -7 14.670 14.131 0.398 290.554 o
-1 -1 -6 893.503 887.684 13.277 0.648 o
-1 -1 -5 232.488 243.346 3.698 6.898 o
-1 -1 -4 457.485 461.322 6.930 2.200 o
-1 -1 -3 18.094 19.159 0.379 235.480 o
-1 -1 -2 4476.700 4447.210 77.964 0.024 o
-1 -1 -1 945.763 973.044 16.208 0.508 o
0 0 2 678.678 646.279 13.724 0.826 o
0 0 4 274.042 279.625 5.998 3.998 o
0 0 6 1.250 1.184 0.281 1970.590 o
0 0 8 203.835 215.239 4.707 6.351 o
0 0 10 486.165 480.509 10.259 1.464 o
0 0 12 4.571 4.591 0.641 432.834 o
0 0 14 218.982 205.921 4.649 6.264 o
0 0 16 15.539 18.557 1.446 93.658 o
0 0 18 343.186 323.038 7.337 2.782 o
0 0 20 3.154 2.572 2.912 32.944 o
0 1 1 375.114 374.826 5.619 3.179 o
0 1 2 4230.560 4289.950 65.056 0.030 o
0 1 3 5780.470 5956.480 90.445 0.016 o
0 1 4 3187.700 3240.420 48.819 0.053 o
0 1 5 733.916 753.176 11.297 0.902 o
0 1 6 34.553 34.522 0.650 110.809 o
0 1 7 564.734 569.072 8.541 1.499 o
0 1 8 0.530 0.417 0.204 4211.390 o
0 1 9 775.265 758.902 11.423 0.857 o
0 1 10 80.047 76.547 1.359 36.985 o
0 1 11 100.403 97.560 1.698 26.317 o
0 1 12 0.766 1.087 0.388 1444.610 o
0 1 13 166.728 161.985 2.620 12.385 o
0 1 14 289.212 278.237 4.397 5.035 o
0 1 15 62.185 65.192 1.378 45.063 o
0 1 16 0.357 1.407 0.718 514.259 o
0 1 17 19.555 20.799 1.126 117.156 o
0 1 18 0.116 1.660 1.077 238.291 o
0 1 19 56.608 59.883 1.980 36.174 o
0 1 20 131.795 124.027 3.348 12.616 o
0 2 0 4.613 4.532 0.233 942.867 o
0 2 1 2730.090 2765.580 41.549 0.073 o
0 2 2 184.403 192.266 2.912 10.225 o
0 2 3 54.047 53.895 0.873 64.654 o
0 2 4 905.115 896.924 13.423 0.634 o
0 2 5 1813.540 1770.970 27.010 0.167 o
0 2 6 533.252 522.757 7.871 1.714 o
0 2 7 331.349 335.092 5.192 3.819 o
0 2 8 27.729 26.923 0.602 141.245 o
0 2 9 143.036 141.535 2.252 15.723 o
0 2 10 1.403 0.883 0.252 2206.750 o
0 2 11 350.280 331.909 5.105 3.727 o
0 2 12 193.880 195.537 3.106 9.436 o
0 2 13 16.951 16.480 0.631 209.221 o
0 2 14 48.457 47.518 1.068 66.064 o
0 2 15 15.741 18.013 0.728 193.089 o
0 2 16 4.284 4.562 0.786 333.178 o
0 2 17 2.131 2.941 0.864 325.434 o
0 2 18 37.791 41.307 1.495 60.536 o
0 2 19 14.037 18.965 1.922 62.037 o
0 2 20 0.025 0.941 1.757 91.677 o
0 3 1 652.141 680.947 11.249 1.015 o
0 3 2 1361.360 1393.780 20.877 0.279 o
0 3 3 2317.900 2340.730 35.056 0.101 o
0 3 4 156.705 155.220 2.397 13.810 o
0 3 5 33.467 32.950 0.641 115.360 o
0 3 6 158.339 161.577 2.504 13.191 o
0 3 7 17.228 16.519 0.437 244.245 o
0 3 8 70.234 72.384 1.242 42.788 o
0 3 9 2.107 2.776 0.320 1254.070 o
0 3 10 30.895 31.620 0.728 116.874 o
0 3 11 91.040 86.330 1.514 30.991 o
0 3 12 18.192 19.120 0.631 194.045 o
0 3 13 0.234 0.534 0.359 1940.680 o
0 3 14 267.449 263.727 4.125 5.659 o
0 3 15 555.225 531.745 8.075 1.623 o
0 3 16 9.879 11.947 0.854 216.046 o
0 3 17 18.448 20.071 1.029 131.883 o
0 3 18 5.052 5.260 1.184 169.437 o
0 3 19 0.879 2.155 1.533 117.531 o
0 3 20 42.893 42.840 2.446 32.550 o
0 4 0 368.003 379.446 8.123 2.311 o
0 4 1 768.537 808.497 12.054 0.807 o
0 4 2 620.782 658.246 9.851 1.189 o
0 4 3 726.317 746.527 11.181 0.919 o
0 4 4 951.661 962.378 14.403 0.563 o
0 4 5 337.922 346.506 5.231 3.703 o
0 4 6 45.250 43.879 0.806 80.040 o
0 4 7 386.699 393.412 5.949 2.935 o
0 4 8 27.850 28.398 0.650 134.592 o
0 4 9 82.792 82.972 1.407 34.653 o
0 4 10 2.057 1.398 0.291 1558.600 o
0 4 11 59.514 57.486 1.097 54.257 o
0 4 12 57.858 58.223 1.155 53.657 o
0 4 13 86.622 87.301 1.563 31.381 o
0 4 14 5.282 6.561 0.631 401.991 o
0 4 15 0.337 1.368 0.495 1012.460 o
0 4 16 0.014 0.301 0.553 912.412 o
0 4 17 1.131 1.825 0.951 291.214 o
0 4 18 44.610 50.352 1.689 48.290 o
0 4 19 11.392 11.142 1.572 91.690 o
0 4 20 0.723 6.901 2.902 33.198 o
0 5 1 337.200 340.071 5.134 3.783 o
0 5 2 1245.330 1278.710 19.071 0.332 o
0 5 3 42.355 42.879 0.883 80.993 o
0 5 4 417.336 434.515 6.542 2.504 o
0 5 5 0.002 0.194 0.184 7590.520 o
0 5 6 32.473 33.639 0.689 113.795 o
0 5 7 289.131 284.982 4.358 5.025 o
0 5 8 274.586 273.637 4.232 5.391 o
0 5 9 8.280 7.978 0.437 444.474 o
0 5 10 25.719 26.991 0.670 141.401 o
0 5 11 1.750 0.941 0.320 1569.950 o
0 5 12 289.334 285.448 4.746 4.725 o
0 5 13 0.231 1.106 0.427 1354.750 o
0 5 14 25.198 25.603 0.796 132.764 o
0 5 15 18.351 19.867 0.835 159.193 o
0 5 16 390.357 378.621 6.755 2.671 o
0 5 17 3.545 4.241 1.029 225.556 o
0 5 18 28.144 30.136 1.504 71.005 o
0 5 19 2.444 1.009 3.989 17.764 o
0 6 0 0.002 3.387 0.582 712.978 o
0 6 1 747.638 780.448 11.656 0.857 o
0 6 2 77.317 75.062 1.281 39.146 o
0 6 3 861.288 868.884 12.986 0.683 o
0 6 4 192.588 193.964 3.018 9.678 o
0 6 5 452.846 458.012 6.910 2.227 o
0 6 6 14.024 14.558 0.446 283.736 o
0 6 7 25.294 25.943 0.621 149.175 o
0 6 8 7.153 6.182 0.379 551.422 o
0 6 9 0.206 0.679 0.262 3237.710 o
0 6 10 188.225 178.067 2.815 10.563 o
0 6 11 9.993 10.725 0.495 349.908 o
0 6 12 103.659 99.675 1.708 25.509 o
0 6 13 26.181 28.117 0.825 124.239 o
0 6 14 22.812 23.875 0.747 147.766 o
0 6 15 22.067 21.905 0.873 138.453 o
0 6 16 6.163 6.862 0.796 289.823 o
0 6 17 330.349 303.840 9.793 2.019 o
0 6 18 7.058 5.387 2.261 52.032 o
0 6 19 47.152 52.740 4.697 11.245 o
0 7 1 176.761 180.250 2.844 10.920 o
0 7 2 6.934 6.047 0.417 530.711 o
0 7 3 217.575 208.163 3.242 8.298 o
0 7 4 17.950 20.226 0.582 200.307 o
0 7 5 33.079 32.542 0.757 109.378 o
0 7 6 381.556 371.148 5.668 3.132 o
0 7 7 244.387 235.252 3.640 6.811 o
0 7 8 0.727 1.524 0.281 2158.650 o
0 7 9 220.107 213.045 3.348 8.002 o
0 7 10 240.037 239.134 3.814 6.651 o
0 7 11 61.477 61.989 1.145 50.873 o
0 7 12 52.396 53.215 1.058 61.208 o
0 7 13 46.811 48.508 1.029 68.311 o
0 7 14 2.775 4.571 0.573 559.135 o
0 7 15 15.392 14.617 1.728 74.006 o
0 7 16 32.649 33.882 3.164 23.610 o
0 7 17 40.099 36.716 2.941 25.598 o
0 7 18 87.437 88.592 4.950 9.112 o
0 7 19 51.801 46.975 4.329 12.893 o
0 8 0 13.409 12.947 0.786 208.512 o
0 8 1 998.012 1015.480 15.199 0.511 o
0 8 2 117.528 118.951 1.961 20.555 o
0 8 3 150.322 153.803 2.475 13.991 o
0 8 4 285.841 277.694 4.300 5.158 o
0 8 5 26.554 27.204 0.679 137.626 o
0 8 6 87.202 85.088 1.485 32.351 o
0 8 7 0.304 0.495 0.301 2588.070 o
0 8 8 13.770 14.578 0.524 266.328 o
0 8 9 482.304 459.342 6.959 2.114 o
0 8 10 4.837 5.454 0.446 602.685 o
0 8 11 0.028 0.747 0.349 2088.490 o
0 8 12 5.522 5.251 0.476 546.610 o
0 8 13 20.951 20.673 0.709 165.450 o
0 8 14 1.158 2.523 1.776 87.804 o
0 8 15 22.887 25.603 2.339 41.360 o
0 8 16 0.143 0.204 2.174 60.086 o
0 8 17 13.586 16.305 3.620 20.430 o
0 8 18 6.103 9.832 3.310 25.056 o
0 9 1 87.929 85.428 1.533 31.610 o
0 9 2 286.698 286.225 4.435 4.987 o
0 9 3 258.370 260.001 4.047 5.901 o
0 9 4 365.539 362.617 5.581 3.292 o
0 9 5 180.360 182.279 2.921 10.552 o
0 9 6 135.178 130.762 2.174 17.114 o
0 9 7 161.960 158.821 2.582 12.832 o
0 9 8 0.172 0.699 0.320 2352.660 o
0 9 9 182.064 183.211 2.970 10.358 o
0 9 10 16.126 16.257 0.679 205.432 o
0 9 11 21.212 22.459 0.767 153.380 o
0 9 12 97.302 95.551 1.961 24.783 o
0 9 13 92.849 99.850 4.018 12.045 o
0 9 14 75.626 77.625 3.183 18.081 o
0 9 15 0.293 3.368 2.028 67.990 o
0 9 16 12.837 12.113 2.271 48.511 o
0 9 17 13.148 17.072 3.028 28.485 o
0 9 18 1.853 9.657 5.134 10.696 o
0 10 0 431.517 426.062 9.181 1.812 o
0 10 1 86.562 87.097 1.689 30.057 o
0 10 2 103.606 103.208 1.863 24.046 o
0 10 3 9.250 9.026 0.582 336.438 o
0 10 4 711.616 698.077 10.763 0.985 o
0 10 5 0.490 0.689 0.388 1579.630 o
0 10 6 4.693 5.183 0.466 593.438 o
0 10 7 39.830 39.414 0.971 82.186 o
0 10 8 0.189 0.524 0.388 1707.990 o
0 10 9 0.248 0.340 0.379 1800.910 o
0 10 10 1.329 1.776 0.573 700.082 o
0 10 11 35.296 35.978 0.971 90.120 o
0 10 12 2.795 1.582 0.495 763.581 o
0 10 13 165.945 157.229 5.687 5.909 o
0 10 14 10.586 11.249 1.990 62.392 o
0 10 15 57.410 56.243 3.378 18.601 o
0 10 16 0.712 1.747 2.446 47.121 o
0 10 17 1.133 3.610 3.310 25.730 o
0 11 1 25.861 27.845 0.893 119.225 o
0 11 2 0.844 0.611 0.340 1824.230 o
0 11 3 245.132 254.750 4.028 6.179 o
0 11 4 37.265 40.093 1.019 82.496 o
0 11 5 50.297 53.652 1.097 61.444 o
0 11 6 4.036 4.620 0.544 543.690 o
0 11 7 52.085 54.933 1.310 53.930 o
0 11 8 1.833 1.136 0.495 861.927 o
0 11 9 56.638 60.475 1.466 46.557 o
0 11 10 34.102 35.270 1.009 90.039 o
0 11 11 25.341 28.767 0.990 110.858 o
0 11 12 27.319 26.486 0.990 109.261 o
0 11 13 26.342 27.175 2.213 43.823 o
0 11 14 35.336 37.085 2.931 26.259 o
0 11 15 146.409 141.176 5.484 6.560 o
0 11 16 0.477 4.659 3.164 28.140 o
0 12 0 411.871 391.762 8.502 2.059 o
0 12 1 37.103 39.686 1.019 82.927 o
0 12 2 61.220 62.542 1.339 46.826 o
0 12 3 37.787 38.492 1.029 82.347 o
0 12 4 1.846 2.455 0.573 650.976 o
0 12 5 127.439 128.093 2.281 17.399 o
0 12 6 38.517 40.239 1.116 76.459 o
0 12 7 152.226 143.729 2.756 13.216 o
0 12 8 122.772 129.394 2.543 16.453 o
0 12 9 0.155 0.427 0.602 758.558 o
0 12 10 37.369 39.268 1.155 76.295 o
0 12 11 1.213 1.485 0.757 442.976 o
0 12 12 49.483 46.810 1.514 51.780 o
0 12 13 6.795 10.463 2.407 45.642 o
0 12 14 24.023 22.575 3.562 20.209 o
0 12 15 2.712 10.744 3.057 29.518 o
0 12 16 35.604 36.580 6.095 7.222 o
0 13 1 10.515 12.840 0.738 242.375 o
0 13 2 67.465 69.744 1.398 41.763 o
0 13 3 44.041 45.994 1.145 67.587 o
0 13 4 21.312 23.245 0.912 134.164 o
0 13 5 54.032 56.457 1.407 50.025 o
0 13 6 29.894 32.824 1.194 85.927 o
0 13 7 3.322 4.620 0.815 328.380 o
0 13 8 8.519 8.871 0.873 229.715 o
0 13 9 11.957 11.336 0.951 182.195 o
0 13 10 23.569 24.671 1.048 113.080 o
0 13 11 27.484 29.194 1.330 82.218 o
0 13 12 138.103 129.306 5.173 7.325 o
0 13 13 42.458 40.084 2.931 25.270 o
0 13 14 11.793 11.938 3.814 18.704 o
0 13 15 4.007 9.269 3.601 21.427 o
0 14 0 325.391 324.193 7.143 2.939 o
0 14 1 26.473 28.486 0.971 110.583 o
0 14 2 10.751 14.859 0.806 214.283 o
0 14 3 124.819 120.998 2.494 16.860 o
0 14 4 0.341 1.786 0.650 610.009 o
0 14 5 0.476 1.310 0.689 552.708 o
0 14 6 24.623 29.068 1.155 98.278 o
0 14 7 2.016 2.213 0.922 296.039 o
0 14 8 9.412 10.045 0.990 188.113 o
0 14 9 16.270 16.965 1.252 113.291 o
0 14 10 2.373 3.174 1.077 218.575 o
0 14 11 27.904 28.495 1.388 78.553 o
0 14 12 30.144 30.980 3.106 24.739 o
0 14 13 36.186 37.851 3.533 19.245 o
0 15 1 6.775 7.784 0.864 250.729 o
0 15 2 71.567 73.073 1.825 33.325 o
0 15 3 1.561 2.242 0.835 359.321 o
0 15 4 21.941 24.992 1.213 100.708 o
0 15 5 156.885 154.754 3.154 11.473 o
0 15 6 0.037 0.592 0.971 298.330 o
0 15 7 14.955 15.373 1.242 118.502 o
0 15 8 5.464 6.270 1.320 138.557 o
0 15 9 25.166 30.854 1.601 67.905 o
0 15 10 6.551 6.881 1.398 122.821 o
0 15 11 6.172 10.395 1.631 92.560 o
0 15 12 9.229 8.405 4.008 17.180 o
0 16 0 30.562 34.212 2.223 41.299 o
0 16 1 32.364 33.882 1.514 65.885 o
0 16 2 57.357 60.397 2.174 32.598 o
0 16 3 40.346 43.558 2.116 39.929 o
0 16 4 217.948 210.551 4.067 7.026 o
0 16 5 33.700 37.657 1.514 63.632 o
0 16 6 7.466 9.608 1.466 109.546 o
0 16 7 15.463 16.926 1.495 90.497 o
0 16 8 5.494 4.659 1.427 122.750 o
0 16 9 5.240 4.833 1.776 82.931 o
0 16 10 17.422 19.692 1.834 64.474 o
0 16 11 0.066 0.000 2.436 47.923 o
0 17 1 119.008 105.605 3.494 13.048 o
0 17 2 274.233 257.642 5.998 4.080 o
0 17 3 96.642 98.103 2.921 17.547 o
0 17 4 0.078 0.883 1.427 138.531 o
0 17 5 26.173 32.212 2.397 38.198 o
0 17 6 7.350 8.133 2.058 61.178 o
0 17 7 69.249 73.849 2.553 24.514 o
0 17 8 29.518 30.339 2.164 43.800 o
0 17 9 22.579 24.351 3.455 21.384 o
0 18 0 11.592 10.996 2.640 37.411 o
0 18 1 17.217 24.982 2.281 44.787 o
0 18 2 0.376 2.650 1.980 71.481 o
0 18 3 77.022 75.121 3.067 18.947 o
0 18 4 17.114 18.935 2.436 40.914 o
0 18 5 193.290 172.069 4.649 6.967 o
0 18 6 3.581 8.405 2.921 32.275 o
1 0 1 83.535 93.745 1.417 32.924 o
1 0 2 1795.730 1828.750 27.670 0.163 o
1 0 3 3664.690 3700.760 56.273 0.040 o
1 0 4 448.686 469.096 7.027 2.194 o
1 0 5 854.985 862.459 12.937 0.691 o
1 0 6 15.417 13.743 0.379 288.401 o
1 0 7 139.891 138.624 2.203 16.274 o
1 0 8 161.770 161.926 2.543 12.874 o
1 0 9 168.628 168.769 2.669 11.988 o
1 0 10 221.311 218.723 3.416 7.800 o
1 0 11 88.082 87.495 1.514 31.539 o
1 0 12 18.794 20.527 0.650 184.045 o
1 0 13 38.180 36.570 0.873 90.844 o
1 0 14 103.412 101.519 1.796 24.723 o
1 0 15 78.177 79.886 1.533 34.760 o
1 0 16 20.122 20.828 0.893 143.481 o
1 0 17 6.825 8.968 1.019 196.027 o
1 0 18 5.712 7.444 1.281 143.433 o
1 0 19 4.183 4.494 1.417 127.078 o
1 0 20 71.569 69.550 2.727 22.690 o
1 1 0 5672.580 5777.090 86.621 0.017 o
1 1 1 944.930 964.755 14.442 0.564 o
1 1 2 4475.750 4579.480 80.264 0.023 o
1 1 3 18.041 18.557 0.359 241.291 o
1 1 4 457.558 462.215 6.939 2.196 o
1 1 5 232.715 243.919 3.698 6.888 o
1 1 6 893.061 891.450 13.345 0.645 o
1 1 7 14.672 13.520 0.408 291.872 o
1 1 8 95.162 91.620 1.504 29.595 o
1 1 9 360.921 358.007 5.454 3.392 o
1 1 10 236.801 235.746 3.659 6.936 o
1 1 11 364.811 348.408 5.445 3.403 o
1 1 12 35.308 35.571 0.873 95.831 o
1 1 13 8.219 8.861 0.602 344.458 o
1 1 14 40.540 41.316 1.029 77.719 o
1 1 15 182.634 175.068 2.863 10.739 o
1 1 16 96.450 102.655 1.902 24.858 o
1 1 17 201.882 204.543 3.494 8.356 o
1 1 18 109.778 112.700 2.378 19.198 o
1 1 19 20.921 25.778 1.689 68.098 o
1 1 20 3.112 2.572 1.951 71.800 o
1 2 0 37.014 33.125 0.573 111.270 o
1 2 1 513.424 519.797 7.794 1.778 o
1 2 2 2875.830 2918.920 45.140 0.064 o
1 2 3 3626.310 3634.640 63.193 0.037 o
1 2 4 434.208 427.314 6.590 2.436 o
1 2 5 246.793 243.705 3.717 6.592 o
1 2 6 1441.970 1444.720 23.487 0.239 o
1 2 7 52.603 51.497 0.912 65.765 o
1 2 8 142.888 142.409 2.252 15.701 o
1 2 9 61.282 60.737 1.106 52.127 o
1 2 10 132.975 130.820 2.145 17.436 o
1 2 11 102.798 101.966 1.747 25.161 o
1 2 12 141.437 140.031 2.320 15.630 o
1 2 13 255.320 255.128 4.028 6.008 o
1 2 14 18.873 20.673 0.776 164.239 o
1 2 15 138.065 134.256 2.310 16.144 o
1 2 16 54.951 56.729 1.320 51.660 o
1 2 17 27.926 29.679 1.155 93.055 o
1 2 18 43.022 44.723 1.533 55.086 o
1 2 19 4.221 4.465 1.776 84.016 o
1 2 20 95.165 88.126 2.834 18.642 o
1 3 0 152.430 155.288 2.378 14.139 o
1 3 1 2250.780 2410.230 36.046 0.099 o
1 3 2 602.850 595.888 8.929 1.360 o
1 3 3 1430.770 1482.520 22.264 0.249 o
1 3 4 116.084 112.448 1.815 22.005 o
1 3 5 8.438 7.473 0.262 553.065 o
1 3 6 583.115 579.680 8.706 1.434 o
1 3 7 211.830 206.048 3.193 8.566 o
1 3 8 464.046 451.849 6.833 2.217 o
1 3 9 216.354 209.464 3.251 8.298 o
1 3 10 202.689 202.932 3.183 8.897 o
1 3 11 61.287 62.659 1.174 50.193 o
1 3 12 95.413 93.008 1.660 27.975 o
1 3 13 15.858 16.820 0.670 207.311 o
1 3 14 50.769 52.623 1.165 59.499 o
1 3 15 79.763 81.128 1.553 33.927 o
1 3 16 6.205 7.056 0.728 322.083 o
1 3 17 33.964 37.221 1.291 73.952 o
1 3 18 37.302 42.170 1.640 55.208 o
1 3 19 2.025 2.766 1.504 119.330 o
1 3 20 6.300 7.745 2.087 60.224 o
1 4 0 538.221 538.810 8.075 1.652 o
1 4 1 3402.260 3530.650 58.738 0.042 o
1 4 2 1826.000 1874.340 29.854 0.149 o
1 4 3 633.370 632.692 9.473 1.227 o
1 4 4 557.267 564.015 8.453 1.531 o
1 4 5 32.774 32.698 0.641 117.193 o
1 4 6 153.224 156.608 2.455 13.792 o
1 4 7 308.485 302.569 4.591 4.536 o
1 4 8 150.977 148.999 2.349 14.538 o
1 4 9 84.507 83.477 1.669 31.110 o
1 4 10 76.665 75.033 1.330 38.694 o
1 4 11 31.725 30.844 0.747 114.560 o
1 4 12 40.144 40.229 0.883 85.294 o
1 4 13 55.137 55.409 1.106 57.325 o
1 4 14 120.803 119.513 2.048 19.662 o
1 4 15 9.164 10.006 0.670 293.138 o
1 4 16 21.003 21.808 0.864 142.950 o
1 4 17 35.647 38.395 1.621 57.860 o
1 4 18 6.980 7.861 1.320 132.945 o
1 4 19 4.249 5.668 2.077 62.272 o
1 4 20 9.749 15.781 3.135 27.135 o
1 5 0 136.130 136.294 2.174 16.798 o
1 5 1 482.397 503.113 7.580 1.920 o
1 5 2 63.002 60.077 1.038 52.765 o
1 5 3 542.267 544.546 8.201 1.618 o
1 5 4 188.005 184.996 2.863 10.330 o
1 5 5 668.484 670.494 10.065 1.103 o
1 5 6 133.564 132.101 2.126 17.415 o
1 5 7 82.803 83.166 1.446 34.162 o
1 5 8 105.536 101.325 1.698 25.143 o
1 5 9 48.520 50.507 0.961 68.192 o
1 5 10 54.020 54.060 1.029 60.548 o
1 5 11 101.118 100.384 1.718 25.796 o
1 5 12 180.390 176.194 2.815 10.922 o
1 5 13 202.299 190.208 3.232 9.015 o
1 5 14 8.637 10.686 0.582 333.151 o
1 5 15 34.337 35.221 0.941 93.670 o
1 5 16 4.413 6.066 1.058 205.051 o
1 5 17 32.793 36.269 1.941 48.465 o
1 5 18 47.932 54.448 2.504 29.660 o
1 5 19 3.243 4.989 2.329 50.523 o
1 6 0 9.920 10.191 0.379 407.492 o
1 6 1 371.805 372.710 5.639 3.198 o
1 6 2 403.123 414.473 6.279 2.689 o
1 6 3 145.305 150.726 2.378 14.757 o
1 6 4 126.739 131.509 2.135 18.017 o
1 6 5 269.110 264.620 4.067 5.682 o
1 6 6 45.216 47.091 0.912 74.499 o
1 6 7 393.216 381.756 5.775 2.995 o
1 6 8 57.433 56.612 1.068 56.457 o
1 6 9 22.122 23.177 0.592 170.134 o
1 6 10 177.132 169.914 2.688 11.509 o
1 6 11 66.350 67.405 1.233 45.576 o
1 6 12 55.520 55.981 1.330 51.321 o
1 6 13 6.344 7.551 0.747 307.078 o
1 6 14 101.309 102.713 2.174 22.052 o
1 6 15 20.438 22.051 1.368 91.840 o
1 6 16 64.486 62.959 2.077 32.342 o
1 6 17 3.587 3.591 1.543 110.531 o
1 6 18 28.059 28.680 1.873 54.550 o
1 6 19 8.485 6.551 1.863 72.905 o
1 7 0 25.080 23.905 0.621 153.567 o
1 7 1 1062.030 1094.260 16.344 0.447 o
1 7 2 392.723 390.928 5.930 2.917 o
1 7 3 122.183 120.154 1.961 19.960 o
1 7 4 426.294 423.393 6.425 2.523 o
1 7 5 33.356 32.911 0.747 109.079 o
1 7 6 342.585 332.860 5.095 3.789 o
1 7 7 78.487 74.121 1.330 38.248 o
1 7 8 175.817 174.262 2.747 11.325 o
1 7 9 138.743 133.441 2.174 16.700 o
1 7 10 78.463 78.168 1.388 36.838 o
1 7 11 29.780 30.242 1.019 99.490 o
1 7 12 18.074 19.198 0.844 160.029 o
1 7 13 18.305 19.702 0.893 151.141 o
1 7 14 18.239 20.974 1.213 110.237 o
1 7 15 74.465 80.371 2.494 24.038 o
1 7 16 8.361 9.531 1.262 137.176 o
1 7 17 50.714 49.323 1.941 40.061 o
1 7 18 103.961 102.606 4.678 9.406 o
1 7 19 158.881 146.621 7.386 4.111 o
1 8 0 1079.690 1068.990 16.004 0.454 o
1 8 1 580.553 582.077 8.900 1.412 o
1 8 2 543.127 541.256 8.172 1.624 o
1 8 3 85.465 86.418 1.543 31.968 o
1 8 4 171.718 169.167 2.708 11.728 o
1 8 5 189.107 185.986 2.941 10.104 o
1 8 6 192.062 194.712 3.077 9.568 o
1 8 7 16.797 17.441 0.573 218.313 o
1 8 8 67.271 69.928 1.281 43.808 o
1 8 9 109.206 109.391 2.028 21.696 o
1 8 10 30.667 32.028 0.757 114.887 o
1 8 11 28.864 28.554 0.980 105.317 o
1 8 12 34.960 34.202 1.174 80.470 o
1 8 13 10.629 12.297 1.038 167.157 o
1 8 14 132.734 128.811 3.183 13.082 o
1 8 15 30.391 32.310 1.543 66.498 o
1 8 16 131.187 121.445 3.562 11.918 o
1 8 17 9.218 11.841 2.650 37.534 o
1 8 18 28.639 30.097 4.164 14.895 o
1 9 0 59.247 58.223 1.165 52.657 o
1 9 1 210.158 214.035 3.513 7.987 o
1 9 2 308.014 297.803 4.581 4.573 o
1 9 3 366.416 364.694 5.765 3.203 o
1 9 4 87.944 87.951 1.553 31.108 o
1 9 5 51.983 50.003 1.145 60.128 o
1 9 6 26.927 30.990 0.835 118.319 o
1 9 7 210.390 208.678 3.290 8.410 o
1 9 8 154.476 148.708 2.455 13.957 o
1 9 9 6.457 6.629 0.466 497.421 o
1 9 10 23.901 24.041 0.689 150.305 o
1 9 11 147.209 145.350 3.484 11.072 o
1 9 12 26.201 29.378 1.252 88.737 o
1 9 13 61.116 62.969 1.873 36.489 o
1 9 14 55.335 58.204 1.844 39.364 o
1 9 15 153.917 145.214 3.572 10.575 o
1 9 16 12.264 14.024 2.785 33.546 o
1 9 17 56.369 56.816 4.183 13.330 o
1 9 18 40.418 44.723 4.746 11.287 o
1 10 0 0.287 0.611 0.379 1733.330 o
1 10 1 68.365 71.869 1.427 40.571 o
1 10 2 7.417 8.900 0.592 362.637 o
1 10 3 196.249 192.712 3.096 9.424 o
1 10 4 273.255 269.871 4.319 5.359 o
1 10 5 148.580 147.786 2.426 14.462 o
1 10 6 346.444 342.371 5.387 3.578 o
1 10 7 199.486 196.565 3.115 9.219 o
1 10 8 14.421 13.141 0.592 249.261 o
1 10 9 52.068 54.341 1.398 51.775 o
1 10 10 32.640 33.785 1.058 90.155 o
1 10 11 157.380 156.821 3.669 10.001 o
1 10 12 2.717 3.106 0.941 273.949 o
1 10 13 2.439 4.270 1.213 174.001 o
1 10 14 24.055 27.263 1.495 76.282 o
1 10 15 26.267 28.951 2.601 33.880 o
1 10 16 3.259 1.291 2.766 36.522 o
1 10 17 0.739 1.689 2.747 37.435 o
1 11 0 33.130 33.562 0.912 98.556 o
1 11 1 120.183 120.756 2.087 19.446 o
1 11 2 62.090 62.571 1.301 47.227 o
1 11 3 26.496 30.068 0.961 109.817 o
1 11 4 3.797 4.047 0.573 530.272 o
1 11 5 10.273 10.278 0.650 286.475 o
1 11 6 242.728 233.446 3.950 6.494 o
1 11 7 66.023 64.707 1.436 42.543 o
1 11 8 0.739 1.446 0.505 928.716 o
1 11 9 27.967 28.088 0.873 116.019 o
1 11 10 36.393 37.356 1.068 82.684 o
1 11 11 64.011 66.997 1.902 34.730 o
1 11 12 105.978 105.703 2.795 17.310 o
1 11 13 92.638 91.416 2.620 20.269 o
1 11 14 42.328 47.916 3.543 18.464 o
1 11 15 33.343 34.920 2.805 28.554 o
1 11 16 8.550 7.561 2.853 33.107 o
1 12 0 18.292 19.760 0.738 174.557 o
1 12 1 31.401 29.485 0.844 109.789 o
1 12 2 90.694 93.367 1.805 27.456 o
1 12 3 303.262 295.775 4.610 4.615 o
1 12 4 47.561 51.827 1.174 61.685 o
1 12 5 3.166 4.746 0.641 467.411 o
1 12 6 46.493 45.936 1.203 63.630 o
1 12 7 34.333 33.018 1.058 88.421 o
1 12 8 14.661 14.500 0.806 192.646 o
1 12 9 19.910 19.353 0.873 149.088 o
1 12 10 18.562 19.731 0.903 148.862 o
1 12 11 26.378 27.748 1.446 76.868 o
1 12 12 10.802 9.414 1.320 122.827 o
1 12 13 32.748 37.201 1.718 56.076 o
1 12 14 6.276 5.998 3.601 21.389 o
1 12 15 1.791 3.125 2.630 40.430 o
1 12 16 28.163 19.751 5.784 8.136 o
1 13 0 75.786 74.790 1.475 36.957 o
1 13 1 40.429 39.268 1.058 77.628 o
1 13 2 152.578 158.141 2.853 12.504 o
1 13 3 18.984 18.130 0.767 170.515 o
1 13 4 157.244 152.337 3.203 11.367 o
1 13 5 34.349 37.512 1.203 77.847 o
1 13 6 78.482 79.236 1.941 29.636 o
1 13 7 0.434 0.563 0.621 692.172 o
1 13 8 32.350 33.892 1.097 88.130 o
1 13 9 14.290 16.286 0.932 165.680 o
1 13 10 110.204 107.294 2.310 19.853 o
1 13 11 6.914 5.862 1.252 147.781 o
1 13 12 26.442 26.661 1.747 61.310 o
1 13 13 1.999 3.824 1.553 111.540 o
1 13 14 20.690 25.982 3.746 18.528 o
1 13 15 9.596 24.914 7.396 5.124 o
1 14 0 17.494 17.936 0.893 157.037 o
1 14 1 23.936 24.671 0.912 125.570 o
1 14 2 3.926 3.950 0.699 406.496 o
1 14 3 134.121 128.656 2.630 15.263 o
1 14 4 63.917 64.144 1.563 41.078 o
1 14 5 4.587 6.406 0.844 286.205 o
1 14 6 4.078 4.125 0.796 333.261 o
1 14 7 8.953 10.443 0.980 191.811 o
1 14 8 32.580 33.862 1.349 73.791 o
1 14 9 31.221 32.766 1.242 81.531 o
1 14 10 25.419 24.535 1.349 85.806 o
1 14 11 18.304 22.400 1.883 60.701 o
1 14 12 14.271 13.151 2.009 59.011 o
1 14 13 75.794 70.132 3.902 13.811 o
1 15 0 6.411 7.143 1.000 208.861 o
1 15 1 12.263 13.743 0.971 171.536 o
1 15 2 29.387 30.592 1.310 80.646 o
1 15 3 20.294 22.565 1.174 109.045 o
1 15 4 16.538 18.770 1.165 121.144 o
1 15 5 162.979 157.773 3.154 11.156 o
1 15 6 72.333 78.188 2.087 29.129 o
1 15 7 13.133 16.577 1.330 110.439 o
1 15 8 17.217 19.731 1.281 106.099 o
1 15 9 34.249 38.706 1.747 53.862 o
1 15 10 97.849 96.007 2.436 20.881 o
1 15 11 3.674 5.299 2.329 50.331 o
1 15 12 9.755 8.521 2.106 57.455 o
1 16 0 6.426 4.387 1.553 104.471 o
1 16 1 67.278 68.657 2.291 28.276 o
1 16 2 70.247 74.431 2.368 26.399 o
1 16 3 43.492 43.840 1.708 49.630 o
1 16 4 20.706 23.662 1.563 76.629 o
1 16 5 30.142 32.756 1.572 65.135 o
1 16 6 82.714 84.700 2.271 24.872 o
1 16 7 22.897 28.291 1.650 67.908 o
1 16 8 73.766 73.868 2.339 26.248 o
1 16 9 52.929 51.536 2.281 32.648 o
1 16 10 21.970 22.546 1.970 54.890 o
1 16 11 19.370 7.396 4.707 12.353 o
1 17 0 25.674 29.378 1.961 52.121 o
1 17 1 17.702 21.342 1.679 72.700 o
1 17 2 10.356 9.686 1.747 78.725 o
1 17 3 11.733 15.111 1.825 70.214 o
1 17 4 23.275 25.195 1.990 52.937 o
1 17 5 38.727 40.346 2.184 39.205 o
1 17 6 11.128 14.228 1.980 61.832 o
1 17 7 13.172 14.626 1.708 77.137 o
1 17 8 1.548 1.922 1.893 77.507 o
1 17 9 8.104 6.173 4.435 14.168 o
1 18 0 2.115 3.106 1.747 89.398 o
1 18 1 2.394 0.602 1.766 88.474 o
1 18 2 28.717 28.942 2.232 42.302 o
1 18 3 6.182 6.881 2.174 56.053 o
1 18 4 37.101 35.629 2.562 32.116 o
1 18 5 8.043 7.852 2.523 41.805 o
1 18 6 15.556 21.129 3.513 21.321 o
2 0 0 3249.310 3259.800 68.996 0.036 o
2 0 1 7863.500 7858.590 122.415 0.009 o
2 0 2 788.893 864.973 12.957 0.728 o
2 0 3 0.633 1.776 0.175 3377.330 o
2 0 4 29.703 28.602 0.534 137.780 o
2 0 5 610.747 611.349 9.191 1.305 o
2 0 6 833.369 833.828 12.501 0.732 o
2 0 7 557.945 556.940 8.376 1.547 o
2 0 8 1.054 1.194 0.233 2526.290 o
2 0 9 5.610 7.415 0.427 546.834 o
2 0 10 114.334 119.251 1.980 20.794 o
2 0 11 643.317 630.236 10.142 1.150 o
2 0 12 115.989 118.766 1.999 20.515 o
2 0 13 6.580 7.502 0.611 379.425 o
2 0 14 0.049 2.494 0.563 784.552 o
2 0 15 29.405 28.699 0.912 109.388 o
2 0 16 251.457 247.024 3.979 6.190 o
2 0 17 165.256 165.333 2.912 11.565 o
2 0 18 2.139 2.630 1.038 236.836 o
2 0 19 28.538 30.048 1.679 62.133 o
2 0 20 6.164 5.571 1.805 79.406 o
2 1 0 278.602 299.201 4.562 4.908 o
2 1 1 1631.670 1644.010 24.565 0.201 o
2 1 2 804.364 852.531 12.899 0.725 o
2 1 3 5727.620 5887.800 90.960 0.016 o
2 1 4 257.764 256.468 3.902 6.086 o
2 1 5 831.132 829.597 12.452 0.737 o
2 1 6 133.834 131.772 2.087 17.581 o
2 1 7 235.843 227.400 3.756 6.919 o
2 1 8 1178.680 1160.660 17.363 0.386 o
2 1 9 77.513 74.897 1.310 38.706 o
2 1 10 110.006 108.973 1.834 22.930 o
2 1 11 30.498 29.670 0.747 118.569 o
2 1 12 4.553 5.357 0.476 584.645 o
2 1 13 288.406 285.293 4.445 4.964 o
2 1 14 21.633 22.653 0.757 152.761 o
2 1 15 84.267 84.904 1.621 31.554 o
2 1 16 6.598 10.036 0.844 250.119 o
2 1 17 4.845 5.241 0.854 284.917 o
2 1 18 98.160 99.559 2.261 21.967 o
2 1 19 31.747 33.018 1.689 58.922 o
2 1 20 19.843 21.391 2.155 48.817 o
2 2 0 1107.270 1144.170 17.033 0.413 o
2 2 1 78.143 82.943 1.301 37.336 o
2 2 2 1114.590 1160.560 17.334 0.403 o
2 2 3 504.945 527.649 9.133 1.566 o
2 2 4 926.311 954.798 16.742 0.502 o
2 2 5 560.802 549.273 9.579 1.386 o
2 2 6 1324.270 1303.060 19.479 0.309 o
2 2 7 340.812 337.431 5.115 3.775 o
2 2 8 102.650 99.520 1.631 26.305 o
2 2 9 231.219 226.390 3.523 7.329 o
2 2 10 43.851 44.917 0.873 78.516 o
2 2 11 22.106 20.974 0.621 171.452 o
2 2 12 299.997 283.925 4.377 4.885 o
2 2 13 57.552 55.991 1.097 55.877 o
2 2 14 63.380 61.300 1.262 47.715 o
2 2 15 20.956 21.614 0.835 147.062 o
2 2 16 20.122 22.245 0.951 134.174 o
2 2 17 75.047 78.265 1.747 32.942 o
2 2 18 18.128 20.440 1.368 95.927 o
2 2 19 7.904 11.365 1.456 108.625 o
2 2 20 9.747 8.327 1.970 64.750 o
2 3 0 49.515 52.254 0.873 69.202 o
2 3 1 920.460 963.911 14.413 0.576 o
2 3 2 1261.920 1246.070 18.635 0.338 o
2 3 3 28.518 28.321 0.544 141.200 o
2 3 4 1129.960 1157.570 20.022 0.350 o
2 3 5 17.019 17.227 0.602 211.974 o
2 3 6 420.422 422.694 7.386 2.278 o
2 3 7 221.110 222.207 3.989 6.957 o
2 3 8 744.319 716.401 10.734 0.947 o
2 3 9 351.526 341.109 5.222 3.626 o
2 3 10 76.130 80.594 1.388 37.179 o
2 3 11 61.913 60.960 1.126 51.320 o
2 3 12 69.685 68.181 1.281 43.194 o
2 3 13 55.150 54.797 1.116 57.263 o
2 3 14 99.013 95.541 1.747 26.323 o
2 3 15 41.190 43.549 1.068 74.272 o
2 3 16 27.017 28.136 0.961 110.675 o
2 3 17 51.680 53.487 1.524 48.889 o
2 3 18 32.493 34.697 1.398 71.048 o
2 3 19 71.135 69.763 2.494 25.172 o
2 3 20 35.240 34.425 3.193 22.998 o
2 4 0 793.864 821.803 12.239 0.775 o
2 4 1 848.981 861.013 12.850 0.698 o
2 4 2 84.733 89.795 1.456 32.697 o
2 4 3 1597.920 1594.700 23.740 0.212 o
2 4 4 120.737 119.154 1.941 20.286 o
2 4 5 164.094 167.905 3.038 11.217 o
2 4 6 2.257 1.339 0.252 1697.980 o
2 4 7 624.539 637.933 11.423 1.050 o
2 4 8 198.714 198.254 3.640 8.269 o
2 4 9 85.628 84.186 1.747 29.925 o
2 4 10 67.691 68.802 1.504 40.028 o
2 4 11 38.961 38.715 0.806 91.523 o
2 4 12 91.243 89.407 1.543 30.308 o
2 4 13 3.878 3.834 0.446 698.964 o
2 4 14 34.644 34.076 0.854 99.206 o
2 4 15 28.936 28.437 0.922 109.793 o
2 4 16 23.102 25.108 1.320 90.359 o
2 4 17 34.144 37.648 1.786 52.795 o
2 4 18 33.253 39.841 2.184 40.770 o
2 4 19 34.736 35.648 2.436 35.061 o
2 4 20 6.180 9.793 3.853 18.656 o
2 5 0 53.965 56.777 0.990 60.636 o
2 5 1 353.639 353.212 5.348 3.507 o
2 5 2 308.058 315.011 4.775 4.357 o
2 5 3 206.026 207.280 3.203 8.700 o
2 5 4 154.364 165.741 2.630 12.908 o
2 5 5 459.138 447.996 6.755 2.260 o
2 5 6 114.030 116.825 2.271 19.219 o
2 5 7 162.529 162.819 3.028 11.418 o
2 5 8 114.021 113.312 2.213 19.748 o
2 5 9 0.888 1.504 0.417 1225.690 o
2 5 10 53.825 57.427 1.339 51.578 o
2 5 11 75.742 73.878 1.611 35.183 o
2 5 12 164.435 162.645 3.086 11.182 o
2 5 13 5.580 4.455 0.621 426.175 o
2 5 14 21.561 21.750 1.009 124.475 o
2 5 15 67.909 67.026 1.873 34.223 o
2 5 16 82.172 84.030 2.252 25.191 o
2 5 17 17.650 21.284 1.621 76.525 o
2 5 18 44.934 46.800 2.300 34.463 o
2 5 19 22.489 24.419 2.436 38.979 o
2 6 0 29.125 30.203 0.660 127.825 o
2 6 1 213.172 215.734 3.348 8.147 o
2 6 2 498.314 483.450 7.308 1.956 o
2 6 3 18.192 19.256 0.524 211.418 o
2 6 4 459.329 465.786 7.017 2.166 o
2 6 5 678.671 655.732 9.900 1.113 o
2 6 6 66.106 68.521 1.310 44.051 o
2 6 7 126.525 129.908 2.494 16.378 o
2 6 8 301.371 297.124 5.513 4.029 o
2 6 9 73.067 74.674 1.757 33.727 o
2 6 10 107.362 107.450 2.135 21.313 o
2 6 11 200.209 191.916 3.591 8.398 o
2 6 12 37.284 35.920 1.048 83.477 o
2 6 13 60.809 62.300 1.495 43.869 o
2 6 14 32.177 32.057 1.213 82.558 o
2 6 15 15.465 14.675 1.223 120.579 o
2 6 16 79.862 79.352 2.388 24.475 o
2 6 17 111.257 116.117 3.319 13.930 o
2 6 18 39.374 41.705 2.232 37.749 o
2 6 19 6.708 6.493 2.310 49.936 o
2 7 0 114.598 114.447 1.883 21.647 o
2 7 1 94.173 90.999 1.533 29.599 o
2 7 2 54.184 53.283 1.009 61.224 o
2 7 3 11.483 12.093 0.495 316.776 o
2 7 4 215.048 220.839 3.407 7.944 o
2 7 5 324.335 329.832 5.047 3.978 o
2 7 6 66.909 68.695 1.223 45.230 o
2 7 7 198.318 189.927 2.980 9.626 o
2 7 8 3.405 4.610 0.699 410.584 o
2 7 9 134.035 134.897 2.630 15.059 o
2 7 10 17.188 18.411 0.776 176.227 o
2 7 11 26.764 26.321 0.922 116.341 o
2 7 12 22.916 24.652 0.951 124.076 o
2 7 13 49.412 50.789 1.524 50.574 o
2 7 14 138.344 132.053 3.261 12.450 o
2 7 15 53.340 57.835 2.203 33.235 o
2 7 16 10.392 11.035 1.456 105.021 o
2 7 17 29.663 34.882 2.135 43.892 o
2 7 18 37.430 39.472 2.349 35.925 o
2 7 19 1.988 13.364 5.445 9.497 o
2 8 0 399.490 403.322 6.134 2.781 o
2 8 1 101.936 108.954 1.844 24.015 o
2 8 2 211.832 213.744 3.358 8.194 o
2 8 3 102.827 104.247 1.766 24.825 o
2 8 4 725.721 704.532 10.686 0.974 o
2 8 5 31.049 30.970 0.738 116.572 o
2 8 6 41.982 42.733 0.893 81.114 o
2 8 7 61.180 62.513 1.291 47.856 o
2 8 8 72.985 71.811 1.543 37.250 o
2 8 9 70.436 68.569 1.543 38.531 o
2 8 10 243.161 232.233 4.280 6.117 o
2 8 11 156.117 146.747 2.844 12.644 o
2 8 12 26.462 26.525 1.058 105.159 o
2 8 13 41.210 40.355 1.504 58.362 o
2 8 14 92.645 91.649 2.504 21.156 o
2 8 15 22.563 25.312 1.582 73.138 o
2 8 16 56.901 58.602 2.281 31.171 o
2 8 17 8.339 9.492 1.757 79.773 o
2 8 18 20.927 23.759 2.223 45.723 o
2 9 0 20.230 22.012 0.670 170.989 o
2 9 1 35.781 34.484 0.854 97.039 o
2 9 2 12.807 14.772 0.602 253.809 o
2 9 3 106.090 106.469 1.805 23.871 o
2 9 4 137.516 138.177 2.291 16.116 o
2 9 5 101.450 102.344 1.786 25.042 o
2 9 6 11.252 12.695 0.514 309.089 o
2 9 7 95.028 94.949 1.669 27.775 o
2 9 8 117.442 109.274 1.931 21.315 o
2 9 9 418.210 403.147 7.124 2.394 o
2 9 10 55.219 52.633 1.378 51.111 o
2 9 11 31.949 31.310 1.698 58.892 o
2 9 12 208.573 205.592 4.688 6.378 o
2 9 13 4.627 5.328 1.116 188.617 o
2 9 14 34.967 36.959 1.747 53.938 o
2 9 15 53.920 56.729 2.048 36.005 o
2 9 16 12.588 11.938 1.863 68.291 o
2 9 17 56.834 53.400 2.320 31.068 o
2 9 18 53.891 52.866 5.571 8.214 o
2 10 0 97.801 100.753 1.834 25.358 o
2 10 1 20.926 21.420 0.670 169.250 o
2 10 2 12.546 12.258 0.582 274.222 o
2 10 3 41.813 41.792 0.951 79.412 o
2 10 4 18.159 19.595 0.689 183.363 o
2 10 5 64.130 61.154 1.223 48.178 o
2 10 6 21.518 23.817 0.738 153.492 o
2 10 7 83.919 81.497 1.475 33.743 o
2 10 8 14.980 15.111 0.611 231.849 o
2 10 9 42.913 40.705 1.388 61.419 o
2 10 10 11.053 12.462 1.087 155.891 o
2 10 11 45.349 45.558 1.640 50.407 o
2 10 12 134.785 135.236 3.368 12.161 o
2 10 13 48.561 50.051 1.776 44.499 o
2 10 14 11.924 12.336 1.543 93.078 o
2 10 15 20.561 21.507 1.582 76.450 o
2 10 16 30.580 33.309 2.096 44.990 o
2 10 17 32.591 38.356 4.008 15.624 o
2 11 0 35.724 35.609 0.961 90.322 o
2 11 1 212.441 211.415 3.407 8.131 o
2 11 2 6.809 7.376 0.602 382.242 o
2 11 3 9.336 10.220 0.631 305.642 o
2 11 4 30.250 34.416 0.941 100.684 o
2 11 5 82.730 83.060 1.660 31.672 o
2 11 6 13.380 14.267 0.650 238.178 o
2 11 7 195.772 194.061 3.572 8.523 o
2 11 8 222.797 212.114 3.863 7.200 o
2 11 9 24.136 22.721 0.738 146.390 o
2 11 10 268.700 258.797 5.804 4.260 o
2 11 11 28.291 30.485 1.339 80.090 o
2 11 12 15.143 16.558 1.533 87.790 o
2 11 13 41.740 43.947 1.961 43.290 o
2 11 14 17.640 21.294 1.854 62.847 o
2 11 15 17.179 16.460 1.786 68.392 o
2 11 16 3.684 3.872 2.718 37.503 o
2 12 0 103.136 101.578 1.854 24.312 o
2 12 1 212.349 210.658 3.475 8.036 o
2 12 2 39.273 40.889 1.029 79.313 o
2 12 3 89.733 91.319 1.718 28.682 o
2 12 4 121.165 123.891 2.164 18.765 o
2 12 5 11.219 12.831 0.670 257.308 o
2 12 6 372.612 359.200 6.561 2.868 o
2 12 7 156.695 158.025 3.009 11.838 o
2 12 8 6.008 6.037 0.631 392.411 o
2 12 9 10.936 11.365 0.776 233.162 o
2 12 10 23.917 24.400 1.252 95.023 o
2 12 11 10.882 11.249 1.339 118.208 o
2 12 12 12.513 14.277 1.572 88.651 o
2 12 13 68.512 69.220 2.397 26.707 o
2 12 14 0.232 2.126 1.728 93.891 o
2 12 15 6.621 6.561 1.728 85.072 o
2 13 0 78.488 77.508 1.495 35.512 o
2 13 1 44.499 45.965 1.097 68.998 o
2 13 2 50.692 52.118 1.194 58.871 o
2 13 3 115.997 116.058 2.116 19.974 o
2 13 4 112.385 111.429 2.426 18.715 o
2 13 5 3.612 4.756 0.670 428.927 o
2 13 6 2.294 2.543 0.660 505.873 o
2 13 7 13.350 15.927 0.815 193.745 o
2 13 8 90.759 92.163 1.980 25.895 o
2 13 9 6.725 9.055 0.854 249.529 o
2 13 10 74.324 73.519 2.300 26.633 o
2 13 11 116.373 117.281 3.222 14.066 o
2 13 12 109.368 108.896 3.213 14.732 o
2 13 13 21.741 22.808 2.058 51.440 o
2 13 14 8.480 4.872 1.902 70.832 o
2 14 0 4.388 4.911 0.699 387.363 o
2 14 1 39.359 41.433 1.097 75.884 o
2 14 2 46.465 49.226 1.310 58.980 o
2 14 3 27.591 30.038 1.116 96.047 o
2 14 4 123.213 126.433 2.669 15.925 o
2 14 5 34.532 35.871 1.252 76.003 o
2 14 6 89.668 88.048 2.038 25.847 o
2 14 7 191.502 185.404 3.572 8.759 o
2 14 8 32.407 34.552 1.310 75.658 o
2 14 9 0.688 1.019 1.009 268.133 o
2 14 10 37.438 40.763 2.009 43.964 o
2 14 11 3.500 5.600 1.757 85.899 o
2 14 12 22.675 28.214 2.174 46.020 o
2 14 13 44.643 43.947 2.426 32.465 o
2 15 0 47.766 50.983 1.524 51.323 o
2 15 1 92.823 97.492 2.388 21.731 o
2 15 2 12.535 14.393 1.174 134.232 o
2 15 3 12.428 14.199 1.048 155.387 o
2 15 4 158.402 157.113 3.203 11.221 o
2 15 5 44.084 46.315 1.485 55.640 o
2 15 6 4.537 3.484 0.873 287.842 o
2 15 7 43.870 46.887 1.621 51.364 o
2 15 8 22.427 23.749 1.427 84.102 o
2 15 9 13.408 14.995 1.359 108.027 o
2 15 10 3.417 4.193 1.805 82.318 o
2 15 11 0.878 5.270 2.096 62.948 o
2 15 12 17.640 23.740 2.640 35.076 o
2 16 0 105.868 108.236 3.086 15.603 o
2 16 1 81.009 88.504 2.776 20.324 o
2 16 2 51.091 54.370 1.805 42.158 o
2 16 3 19.543 22.206 1.533 80.328 o
2 16 4 14.629 19.246 1.737 72.185 o
2 16 5 163.047 159.015 3.591 9.978 o
2 16 6 29.390 30.689 1.737 58.885 o
2 16 7 3.543 5.658 1.563 106.538 o
2 16 8 31.376 36.104 1.883 51.016 o
2 16 9 17.652 18.858 1.728 70.691 o
2 16 10 7.247 14.985 2.281 49.513 o
2 17 0 40.196 39.395 2.058 42.019 o
2 17 1 42.955 44.742 2.155 38.175 o
2 17 2 34.501 35.600 2.213 40.272 o
2 17 3 45.985 46.606 2.106 38.191 o
2 17 4 6.397 9.502 1.689 87.309 o
2 17 5 36.649 37.803 1.902 47.873 o
2 17 6 60.718 59.747 2.523 26.991 o
2 17 7 9.311 9.463 1.834 73.288 o
2 17 8 81.383 71.559 2.776 21.110 o
2 18 0 145.755 144.301 4.154 9.286 o
2 18 1 24.020 23.119 2.339 41.389 o
2 18 2 30.166 26.709 2.155 44.453 o
2 18 3 15.178 15.257 2.116 53.271 o
2 18 4 162.594 149.639 4.455 8.132 o
2 18 5 5.812 6.328 2.494 43.458 o
2 18 6 26.712 24.118 6.037 7.490 o
3 0 1 201.173 200.952 3.048 9.220 o
3 0 2 158.313 168.487 2.582 12.768 o
3 0 3 1434.710 1466.570 21.934 0.253 o
3 0 4 35.687 36.299 0.641 107.288 o
3 0 5 259.624 256.691 3.931 6.024 o
3 0 6 1350.970 1360.380 20.275 0.290 o
3 0 7 362.091 367.673 5.590 3.294 o
3 0 8 70.243 70.753 1.223 43.420 o
3 0 9 106.497 105.508 1.893 23.251 o
3 0 10 28.584 29.291 0.738 124.309 o
3 0 11 0.278 0.641 0.437 1343.090 o
3 0 12 5.704 6.833 0.505 486.122 o
3 0 13 10.658 11.210 0.621 287.594 o
3 0 14 449.300 432.147 6.600 2.365 o
3 0 15 1.386 1.543 0.602 648.849 o
3 0 16 85.102 88.912 1.776 29.236 o
3 0 17 15.988 18.188 1.068 135.666 o
3 0 18 4.962 6.377 1.262 150.825 o
3 0 19 0.644 3.096 1.582 110.262 o
3 0 20 13.001 17.023 2.164 51.765 o
3 1 0 684.556 709.423 10.550 1.023 o
3 1 1 558.008 563.453 8.405 1.536 o
3 1 2 23.835 21.711 0.427 183.947 o
3 1 3 531.636 536.248 8.570 1.592 o
3 1 4 393.321 390.753 6.173 2.829 o
3 1 5 1219.010 1182.350 17.712 0.368 o
3 1 6 590.992 600.246 9.016 1.366 o
3 1 7 143.017 143.486 2.261 15.614 o
3 1 8 254.557 251.382 3.863 6.223 o
3 1 9 49.404 47.470 0.932 69.672 o
3 1 10 43.169 41.462 0.844 82.441 o
3 1 11 44.769 43.160 0.903 77.368 o
3 1 12 358.862 347.146 5.319 3.505 o
3 1 13 64.983 62.756 1.223 47.406 o
3 1 14 128.160 129.530 2.184 17.741 o
3 1 15 58.975 60.970 1.330 48.411 o
3 1 16 155.592 158.675 2.785 12.550 o
3 1 17 44.541 48.450 1.368 58.546 o
3 1 18 1.298 2.349 1.165 197.024 o
3 1 19 41.420 43.849 1.873 45.750 o
3 1 20 14.543 13.161 2.077 55.677 o
3 2 0 1922.170 1951.150 29.155 0.145 o
3 2 1 715.883 738.132 11.035 0.943 o
3 2 2 222.853 221.499 3.368 7.798 o
3 2 3 994.602 990.630 16.577 0.478 o
3 2 4 194.887 201.302 3.581 8.432 o
3 2 5 317.427 326.473 5.755 3.654 o
3 2 6 303.045 299.424 5.668 3.911 o
3 2 7 220.499 213.123 3.280 8.094 o
3 2 8 70.920 72.995 1.310 41.335 o
3 2 9 791.769 810.933 12.151 0.785 o
3 2 10 293.685 292.388 4.494 4.824 o
3 2 11 132.577 130.937 2.164 17.376 o
3 2 12 90.663 88.592 1.563 30.329 o
3 2 13 8.091 7.415 0.534 397.136 o
3 2 14 7.519 8.162 0.611 356.620 o
3 2 15 47.771 47.276 1.097 65.748 o
3 2 16 25.987 28.651 1.019 107.313 o
3 2 17 32.874 35.852 1.310 74.611 o
3 2 18 16.411 16.334 1.213 118.129 o
3 2 19 72.827 72.471 2.135 28.954 o
3 2 20 2.900 3.154 2.533 43.261 o
3 3 0 654.934 651.161 9.735 1.161 o
3 3 1 386.962 396.567 5.959 2.922 o
3 3 2 462.186 463.059 6.930 2.181 o
3 3 3 631.004 631.566 9.463 1.232 o
3 3 4 161.046 160.674 2.902 11.890 o
3 3 5 51.039 48.712 1.058 63.874 o
3 3 6 129.032 128.268 2.426 16.566 o
3 3 7 389.869 371.653 6.522 2.770 o
3 3 8 17.898 18.402 0.670 191.022 o
3 3 9 270.887 267.532 4.804 4.988 o
3 3 10 182.067 179.057 3.339 9.617 o
3 3 11 30.213 28.592 0.699 124.160 o
3 3 12 21.484 21.245 0.602 176.190 o
3 3 13 53.181 52.245 1.087 60.188 o
3 3 14 19.387 18.693 0.670 182.628 o
3 3 15 10.322 11.899 0.631 284.002 o
3 3 16 44.752 45.703 1.320 60.933 o
3 3 17 37.367 43.335 1.893 46.819 o
3 3 18 32.445 41.598 2.038 44.684 o
3 3 19 5.389 6.454 1.961 68.468 o
3 3 20 61.758 61.620 4.445 11.832 o
3 4 0 3410.510 3361.440 50.255 0.049 o
3 4 1 36.814 40.676 0.757 95.617 o
3 4 2 600.898 604.643 9.065 1.340 o
3 4 3 235.359 236.775 3.620 7.003 o
3 4 4 173.711 172.787 3.115 10.536 o
3 4 5 104.582 101.879 1.922 23.562 o
3 4 6 53.253 53.293 1.165 57.661 o
3 4 7 534.839 539.189 9.424 1.458 o
3 4 8 308.614 307.761 5.493 3.940 o
3 4 9 146.689 141.390 2.650 13.976 o
3 4 10 320.704 309.819 5.784 3.674 o
3 4 11 83.280 80.682 1.718 31.134 o
3 4 12 77.952 73.626 1.621 34.493 o
3 4 13 49.251 46.179 1.203 61.560 o
3 4 14 3.629 3.310 0.670 446.260 o
3 4 15 47.372 49.624 1.485 52.979 o
3 4 16 43.566 44.616 1.757 48.024 o
3 4 17 35.548 39.113 1.728 53.810 o
3 4 18 9.729 13.034 2.048 59.316 o
3 4 19 1.162 2.349 2.038 67.151 o
3 4 20 25.102 23.613 8.395 3.955 o
3 5 0 2.684 2.320 0.291 1283.640 o
3 5 1 196.699 194.915 3.018 9.521 o
3 5 2 824.062 821.308 12.666 0.734 o
3 5 3 1.726 2.213 0.243 1785.040 o
3 5 4 50.550 49.158 0.903 68.795 o
3 5 5 766.581 789.833 13.656 0.730 o
3 5 6 803.051 799.781 13.830 0.697 o
3 5 7 101.889 100.394 1.999 23.453 o
3 5 8 378.916 364.849 6.474 2.856 o
3 5 9 172.009 169.681 3.319 10.162 o
3 5 10 154.523 152.968 2.902 12.384 o
3 5 11 2.965 2.514 0.563 608.698 o
3 5 12 68.036 66.356 1.533 39.826 o
3 5 13 46.855 46.858 1.291 60.125 o
3 5 14 132.995 130.626 2.650 15.189 o
3 5 15 3.149 4.591 0.941 263.139 o
3 5 16 60.531 59.582 1.902 36.585 o
3 5 17 31.236 36.726 2.193 41.529 o
3 5 18 22.282 27.020 2.339 41.333 o
3 5 19 95.183 95.133 3.659 13.638 o
3 6 0 68.705 70.171 1.223 44.165 o
3 6 1 365.957 354.852 5.416 3.386 o
3 6 2 391.049 399.449 6.027 2.869 o
3 6 3 178.936 182.056 2.853 10.770 o
3 6 4 226.142 223.925 3.445 7.580 o
3 6 5 461.581 455.188 6.871 2.211 o
3 6 6 238.999 235.708 4.251 6.190 o
3 6 7 4.177 4.688 0.573 506.045 o
3 6 8 16.947 17.208 0.728 188.849 o
3 6 9 186.533 178.892 3.329 9.495 o
3 6 10 30.099 30.621 0.971 102.103 o
3 6 11 58.942 56.981 1.417 47.400 o
3 6 12 96.403 91.785 1.931 25.465 o
3 6 13 130.060 122.842 2.436 16.653 o
3 6 14 57.013 58.417 1.689 41.973 o
3 6 15 73.157 75.247 2.339 26.236 o
3 6 16 4.104 5.309 1.504 113.527 o
3 6 17 0.061 2.213 1.485 126.660 o
3 6 18 3.317 4.591 2.164 58.237 o
3 6 19 4.214 3.397 2.514 43.565 o
3 7 0 90.034 91.290 1.553 30.269 o
3 7 1 28.268 30.310 0.738 123.833 o
3 7 2 294.685 296.542 4.542 4.753 o
3 7 3 169.567 172.942 2.727 11.689 o
3 7 4 82.296 79.575 1.456 34.667 o
3 7 5 301.403 292.271 4.484 4.743 o
3 7 6 155.668 152.997 2.485 13.658 o
3 7 7 319.397 311.838 5.571 3.795 o
3 7 8 159.516 158.258 3.038 11.621 o
3 7 9 128.050 126.249 2.504 16.356 o
3 7 10 0.373 0.650 0.446 1270.540 o
3 7 11 34.442 31.436 0.980 93.986 o
3 7 12 118.006 110.381 2.368 18.581 o
3 7 13 173.455 167.507 3.504 9.713 o
3 7 14 0.619 0.097 1.058 248.985 o
3 7 15 243.141 241.783 5.639 4.697 o
3 7 16 4.644 7.357 1.786 81.522 o
3 7 17 56.137 58.776 2.446 28.827 o
3 7 18 29.228 31.456 2.349 38.761 o
3 7 19 6.960 14.558 8.492 3.917 o
3 8 0 131.921 133.829 2.349 16.473 o
3 8 1 328.785 324.096 4.979 4.002 o
3 8 2 243.549 246.976 3.999 6.304 o
3 8 3 53.890 54.681 1.058 59.651 o
3 8 4 56.876 56.059 1.068 56.982 o
3 8 5 528.052 518.215 7.997 1.711 o
3 8 6 1.300 2.203 0.330 1466.630 o
3 8 7 212.584 211.298 3.902 7.368 o
3 8 8 76.483 79.517 1.737 32.580 o
3 8 9 28.723 29.456 0.980 104.767 o
3 8 10 25.423 25.632 1.000 112.921 o
3 8 11 129.583 129.161 2.785 14.874 o
3 8 12 24.969 24.603 1.106 105.314 o
3 8 13 66.328 64.328 2.058 32.095 o
3 8 14 7.845 11.229 1.184 149.988 o
3 8 15 54.922 56.156 2.058 35.648 o
3 8 16 20.683 27.505 2.058 50.925 o
3 8 17 45.959 50.410 2.504 30.326 o
3 8 18 4.457 7.677 2.281 51.712 o
3 9 0 128.129 127.734 2.135 18.063 o
3 9 1 57.294 56.428 1.136 54.965 o
3 9 2 167.237 165.896 2.679 12.099 o
3 9 3 240.846 231.292 3.649 6.911 o
3 9 4 56.864 55.690 1.136 55.442 o
3 9 5 117.560 116.408 2.038 20.241 o
3 9 6 356.747 341.391 5.396 3.504 o
3 9 7 87.136 87.204 1.689 29.925 o
3 9 8 120.391 116.709 2.378 18.020 o
3 9 9 2.219 2.009 0.573 643.048 o
3 9 10 53.526 53.370 1.553 47.369 o
3 9 11 84.499 77.625 2.397 23.881 o
3 9 12 71.803 72.209 2.038 30.428 o
3 9 13 126.359 122.115 3.115 13.860 o
3 9 14 9.720 11.453 1.679 83.906 o
3 9 15 2.937 3.960 1.466 122.449 o
3 9 16 60.380 61.669 2.436 28.049 o
3 9 17 18.598 22.255 2.407 40.968 o
3 10 0 65.981 67.647 1.320 44.104 o
3 10 1 33.826 34.270 0.971 93.401 o
3 10 2 117.684 120.377 2.048 19.952 o
3 10 3 126.550 125.211 2.184 18.087 o
3 10 4 84.649 86.175 1.563 31.974 o
3 10 5 16.472 17.062 0.631 210.420 o
3 10 6 10.072 10.026 0.534 337.683 o
3 10 7 259.440 251.887 4.387 5.612 o
3 10 8 38.548 37.997 1.145 76.207 o
3 10 9 268.046 255.730 5.639 4.404 o
3 10 10 585.192 540.994 11.627 1.122 o
3 10 11 25.415 27.302 1.388 81.680 o
3 10 12 88.389 89.359 2.446 22.239 o
3 10 13 1.700 4.367 1.436 129.230 o
3 10 14 43.694 47.654 2.019 40.656 o
3 10 15 5.902 8.609 1.737 83.940 o
3 10 16 23.850 28.777 2.271 42.604 o
3 10 17 49.526 49.964 2.999 23.165 o
3 11 0 101.761 104.421 1.834 24.454 o
3 11 1 124.372 126.453 2.164 18.331 o
3 11 2 180.190 182.619 2.950 10.485 o
3 11 3 156.542 151.697 2.698 12.957 o
3 11 4 101.026 99.986 1.796 25.220 o
3 11 5 124.158 121.658 2.067 19.094 o
3 11 6 80.095 81.478 1.533 34.038 o
3 11 7 11.960 12.734 0.679 248.231 o
3 11 8 83.064 82.390 1.708 31.106 o
3 11 9 49.561 48.877 1.563 49.891 o
3 11 10 97.431 97.084 2.620 19.532 o
3 11 11 23.645 24.429 1.301 91.579 o
3 11 12 33.468 37.230 1.834 51.520 o
3 11 13 22.662 25.632 1.563 74.085 o
3 11 14 45.384 47.411 2.067 39.096 o
3 11 15 5.083 7.813 1.728 85.949 o
3 11 16 3.619 3.659 2.320 51.027 o
3 12 0 6.961 5.979 0.573 412.599 o
3 12 1 93.121 91.921 1.679 28.339 o
3 12 2 101.769 101.073 1.863 24.480 o
3 12 3 76.823 74.878 1.456 36.905 o
3 12 4 170.688 169.565 2.970 11.085 o
3 12 5 35.063 35.842 1.000 88.910 o
3 12 6 19.278 19.314 0.786 163.899 o
3 12 7 61.659 62.280 1.388 45.698 o
3 12 8 40.939 38.870 1.019 79.034 o
3 12 9 219.874 209.144 5.629 5.100 o
3 12 10 16.318 18.673 1.262 110.579 o
3 12 11 45.878 47.605 1.863 43.725 o
3 12 12 66.015 62.882 2.533 25.895 o
3 12 13 0.033 0.631 1.728 94.939 o
3 12 14 15.793 18.421 1.893 62.723 o
3 12 15 18.293 15.373 2.339 44.005 o
3 13 0 57.932 59.126 1.252 51.120 o
3 13 1 2.234 2.475 0.544 679.266 o
3 13 2 15.357 15.247 0.786 191.027 o
3 13 3 13.823 15.131 0.738 210.599 o
3 13 4 173.520 169.730 3.057 10.746 o
3 13 5 125.489 124.881 2.504 16.606 o
3 13 6 46.920 47.033 1.310 59.392 o
3 13 7 42.906 45.781 1.271 63.922 o
3 13 8 26.491 26.709 1.000 109.800 o
3 13 9 10.787 12.316 1.456 103.474 o
3 13 10 5.430 5.183 1.223 159.378 o
3 13 11 93.086 89.679 2.815 18.888 o
3 13 12 7.572 9.638 1.698 85.214 o
3 13 13 105.713 106.168 3.329 14.440 o
3 13 14 48.434 48.052 3.261 20.596 o
3 14 0 50.031 50.401 1.203 59.586 o
3 14 1 7.663 8.114 0.747 288.274 o
3 14 2 35.901 37.221 1.155 78.855 o
3 14 3 159.892 157.297 3.077 11.514 o
3 14 4 79.691 85.476 1.941 28.803 o
3 14 5 31.758 34.891 1.174 83.672 o
3 14 6 33.305 35.202 1.242 78.058 o
3 14 7 45.058 49.314 1.514 53.394 o
3 14 8 14.076 15.150 1.077 143.832 o
3 14 9 20.405 22.691 1.863 60.407 o
3 14 10 16.340 16.635 1.883 63.434 o
3 14 11 3.195 5.328 1.737 88.133 o
3 14 12 27.518 27.690 2.397 38.412 o
3 14 13 49.319 46.839 2.582 28.857 o
3 15 0 2.643 4.086 0.864 311.459 o
3 15 1 132.830 131.063 3.106 13.319 o
3 15 2 57.663 61.222 1.951 36.255 o
3 15 3 40.512 46.140 1.698 50.744 o
3 15 4 5.278 8.085 1.097 184.646 o
3 15 5 19.458 20.469 1.242 105.642 o
3 15 6 113.857 113.661 2.620 17.371 o
3 15 7 67.777 68.676 1.931 33.174 o
3 15 8 14.604 16.771 1.262 115.484 o
3 15 9 42.666 45.208 2.155 38.190 o
3 15 10 2.797 5.872 1.689 93.058 o
3 15 11 118.365 110.730 3.378 13.451 o
3 15 12 89.104 79.478 4.067 12.334 o
3 16 0 9.692 12.219 1.368 115.740 o
3 16 1 2.676 4.911 1.145 190.292 o
3 16 2 123.550 124.599 3.038 14.280 o
3 16 3 11.256 11.831 1.349 115.701 o
3 16 4 61.674 63.600 2.096 32.577 o
3 16 5 19.795 22.274 1.504 82.096 o
3 16 6 9.789 12.180 1.533 96.772 o
3 16 7 59.049 62.076 2.174 32.072 o
3 16 8 108.953 100.462 2.912 16.612 o
3 16 9 26.116 28.922 2.679 32.330 o
3 16 10 146.213 131.995 4.494 8.601 o
3 17 0 4.696 5.949 1.495 113.322 o
3 17 1 48.929 49.857 2.116 36.806 o
3 17 2 23.290 23.516 1.980 53.681 o
3 17 3 10.627 13.500 1.854 69.673 o
3 17 4 11.699 15.771 1.776 73.156 o
3 17 5 4.612 6.658 1.747 85.216 o
3 17 6 24.419 24.497 1.999 52.222 o
3 17 7 1.589 5.309 1.961 71.219 o
3 17 8 13.419 19.168 2.465 40.940 o
3 18 0 7.894 6.512 3.115 28.133 o
3 18 1 10.608 12.481 2.329 47.010 o
3 18 2 17.614 15.810 2.397 42.324 o
3 18 3 25.893 28.641 2.407 38.438 o
3 18 4 4.764 3.843 2.164 57.772 o
3 18 5 5.486 9.560 2.999 30.372 o
4 0 0 286.672 285.245 6.066 3.839 o
4 0 1 24.837 25.293 0.505 163.371 o
4 0 2 900.927 935.872 13.957 0.607 o
4 0 3 3423.590 3315.750 49.682 0.049 o
4 0 4 261.663 271.123 4.115 5.700 o
4 0 5 313.859 322.475 4.892 4.194 o
4 0 6 1155.960 1158.120 17.334 0.393 o
4 0 7 361.841 362.539 5.687 3.270 o
4 0 8 89.161 87.951 1.485 31.538 o
4 0 9 115.367 116.476 1.922 21.188 o
4 0 10 28.671 27.243 0.709 129.086 o
4 0 11 88.303 86.845 1.553 31.152 o
4 0 12 125.144 125.638 2.126 18.495 o
4 0 13 3.165 3.669 0.534 613.608 o
4 0 14 1.341 1.543 0.456 1005.770 o
4 0 15 15.081 16.975 0.835 178.714 o
4 0 16 166.527 162.324 2.756 12.005 o
4 0 17 4.702 7.269 0.932 243.274 o
4 0 18 0.974 3.513 1.456 128.372 o
4 0 19 22.800 27.107 1.961 53.878 o
4 0 20 3.283 5.125 2.155 58.638 o
4 1 0 734.424 749.487 11.161 0.912 o
4 1 1 1588.680 1529.290 22.769 0.224 o
4 1 2 782.769 764.288 11.423 0.849 o
4 1 3 868.631 870.894 13.403 0.661 o
4 1 4 1229.900 1282.120 19.595 0.326 o
4 1 5 331.524 331.190 5.018 3.927 o
4 1 6 2.128 1.339 0.233 1853.230 o
4 1 7 84.874 85.874 1.436 33.375 o
4 1 8 11.962 11.792 0.446 328.761 o
4 1 9 14.074 12.695 0.466 288.836 o
4 1 10 5.250 5.600 0.437 590.879 o
4 1 11 16.916 17.751 0.621 207.291 o
4 1 12 24.359 25.312 0.728 142.543 o
4 1 13 30.636 31.485 0.806 112.090 o
4 1 14 48.339 48.955 1.145 63.084 o
4 1 15 47.271 49.886 1.165 62.901 o
4 1 16 15.496 16.625 0.883 168.833 o
4 1 17 64.040 64.445 1.689 38.697 o
4 1 18 119.018 118.853 2.727 16.213 o
4 1 19 25.575 26.389 1.893 55.507 o
4 1 20 10.886 13.238 2.281 48.600 o
4 2 0 539.859 538.995 8.075 1.648 o
4 2 1 2228.950 2227.870 33.251 0.111 o
4 2 2 287.182 294.950 4.455 4.914 o
4 2 3 129.536 134.780 2.106 17.746 o
4 2 4 94.185 94.231 1.582 28.809 o
4 2 5 273.544 276.403 4.222 5.395 o
4 2 6 317.386 312.245 4.756 4.292 o
4 2 7 2.913 3.038 0.243 1311.140 o
4 2 8 28.653 29.883 0.650 130.261 o
4 2 9 196.364 191.635 3.009 9.607 o
4 2 10 501.279 493.068 7.454 1.906 o
4 2 11 40.268 37.657 0.844 88.605 o
4 2 12 140.841 137.294 2.291 15.895 o
4 2 13 142.180 137.799 2.339 15.580 o
4 2 14 5.080 4.911 0.582 465.795 o
4 2 15 27.226 29.466 0.922 112.142 o
4 2 16 42.308 45.761 1.281 64.011 o
4 2 17 13.958 13.015 0.961 168.053 o
4 2 18 48.662 50.799 2.028 38.558 o
4 2 19 15.162 17.994 2.349 44.206 o
4 2 20 65.024 68.861 4.581 11.082 o
4 3 0 255.998 249.043 3.785 6.300 o
4 3 1 284.072 285.691 4.348 5.091 o
4 3 2 281.298 293.125 4.426 5.018 o
4 3 3 285.323 291.320 4.445 4.965 o
4 3 4 34.003 34.649 0.670 110.703 o
4 3 5 163.379 156.744 2.883 11.928 o
4 3 6 1018.320 986.127 17.033 0.460 o
4 3 7 62.155 61.213 1.310 47.306 o
4 3 8 959.404 930.175 16.092 0.514 o
4 3 9 269.384 261.815 4.707 5.122 o
4 3 10 185.204 183.395 3.416 9.283 o
4 3 11 199.601 192.276 3.727 8.169 o
4 3 12 53.647 54.137 1.495 48.583 o
4 3 13 67.806 66.007 1.504 40.463 o
4 3 14 103.165 100.743 2.135 22.232 o
4 3 15 7.770 8.638 0.844 246.233 o
4 3 16 68.123 69.715 1.941 32.832 o
4 3 17 76.285 77.576 2.281 26.240 o
4 3 18 21.202 22.342 1.757 65.403 o
4 3 19 2.015 2.824 2.553 42.865 o
4 3 20 7.442 13.015 7.590 4.895 o
4 4 0 510.801 502.017 7.541 1.852 o
4 4 1 360.639 371.643 5.629 3.274 o
4 4 2 855.029 878.794 13.122 0.678 o
4 4 3 679.059 676.473 10.142 1.080 o
4 4 4 789.834 784.078 11.714 0.820 o
4 4 5 3.897 4.562 0.466 648.471 o
4 4 6 115.945 116.631 2.242 19.208 o
4 4 7 103.252 105.567 2.087 22.273 o
4 4 8 73.507 73.538 1.563 36.553 o
4 4 9 75.609 74.276 1.611 35.165 o
4 4 10 15.912 16.169 0.728 197.213 o
4 4 11 335.056 327.017 5.823 3.495 o
4 4 12 51.612 53.293 1.291 55.191 o
4 4 13 94.520 89.291 1.922 26.057 o
4 4 14 62.297 60.009 1.592 41.811 o
4 4 15 51.215 54.312 1.893 40.204 o
4 4 16 42.502 45.364 1.728 49.158 o
4 4 17 30.413 33.144 1.650 61.320 o
4 4 18 2.482 4.775 2.271 53.361 o
4 4 19 4.530 9.579 2.397 46.757 o
4 5 0 1097.470 1082.300 16.131 0.444 o
4 5 1 337.868 340.857 5.173 3.755 o
4 5 2 153.773 153.890 2.455 13.841 o
4 5 3 131.921 135.993 2.164 17.213 o
4 5 4 370.378 369.867 5.629 3.219 o
4 5 5 279.847 284.148 5.066 4.592 o
4 5 6 25.628 25.778 0.757 135.117 o
4 5 7 115.926 112.729 2.213 19.580 o
4 5 8 95.624 91.901 1.902 25.839 o
4 5 9 238.531 238.425 4.358 6.054 o
4 5 10 71.410 73.160 1.611 36.490 o
4 5 11 86.713 84.282 1.776 29.377 o
4 5 12 111.784 105.751 2.300 19.831 o
4 5 13 123.726 120.533 2.514 16.868 o
4 5 14 33.058 32.591 1.165 84.059 o
4 5 15 318.226 321.892 6.464 3.297 o
4 5 16 12.844 15.490 1.436 100.251 o
4 5 17 1.068 2.795 1.844 81.571 o
4 5 18 28.964 32.591 2.426 36.830 o
4 5 19 43.979 36.396 2.591 30.375 o
4 6 0 169.540 163.081 2.562 12.376 o
4 6 1 124.162 126.696 2.087 18.738 o
4 6 2 383.585 397.421 6.066 2.899 o
4 6 3 139.577 139.352 2.252 16.071 o
4 6 4 99.129 96.997 1.621 27.244 o
4 6 5 11.175 12.219 0.379 361.616 o
4 6 6 160.928 153.687 2.921 12.001 o
4 6 7 205.959 200.748 3.688 7.974 o
4 6 8 72.173 73.772 1.563 36.909 o
4 6 9 145.274 142.904 2.844 13.316 o
4 6 10 49.236 50.595 1.242 58.874 o
4 6 11 308.770 295.416 5.299 4.109 o
4 6 12 137.416 132.208 2.650 14.844 o
4 6 13 47.078 47.800 1.407 55.979 o
4 6 14 119.633 119.348 2.776 15.910 o
4 6 15 39.589 40.550 1.893 46.505 o
4 6 16 40.421 46.285 2.116 39.528 o
4 6 17 46.334 47.314 2.184 36.386 o
4 6 18 3.620 5.920 2.048 64.221 o
4 6 19 37.248 36.735 3.853 16.567 o
4 7 0 142.970 139.303 2.291 15.659 o
4 7 1 372.430 366.402 5.581 3.237 o
4 7 2 1.947 1.572 0.243 1825.860 o
4 7 3 154.725 151.755 2.514 13.656 o
4 7 4 321.469 310.469 4.824 4.220 o
4 7 5 107.272 109.759 1.863 23.054 o
4 7 6 213.072 211.822 3.892 7.366 o
4 7 7 23.227 24.992 0.883 129.949 o
4 7 8 44.152 44.810 1.233 64.771 o
4 7 9 42.315 42.607 1.145 70.503 o
4 7 10 70.826 68.870 1.601 37.437 o
4 7 11 60.475 59.650 1.466 45.128 o
4 7 12 191.304 183.919 3.775 8.397 o
4 7 13 187.809 181.823 3.911 8.256 o
4 7 14 14.136 14.471 1.485 94.484 o
4 7 15 50.760 53.526 1.999 38.207 o
4 7 16 18.682 19.974 1.786 66.230 o
4 7 17 15.045 16.858 1.970 59.606 o
4 7 18 16.494 16.131 2.174 50.247 o
4 8 0 225.510 224.993 3.669 7.274 o
4 8 1 81.552 84.156 1.514 33.550 o
4 8 2 49.589 51.856 1.048 64.074 o
4 8 3 9.874 10.366 0.495 354.971 o
4 8 4 107.264 110.245 1.863 23.021 o
4 8 5 78.792 77.421 1.495 35.439 o
4 8 6 44.981 42.656 0.873 78.517 o
4 8 7 45.641 44.209 1.174 65.960 o
4 8 8 134.488 131.888 2.611 15.211 o
4 8 9 14.742 13.821 0.806 194.016 o
4 8 10 24.387 24.429 0.922 123.806 o
4 8 11 104.803 102.636 2.417 19.944 o
4 8 12 14.061 14.917 1.029 152.100 o
4 8 13 70.369 70.025 2.096 30.147 o
4 8 14 16.025 17.547 1.378 100.001 o
4 8 15 153.522 155.715 4.057 9.165 o
4 8 16 19.775 19.130 1.834 63.228 o
4 8 17 27.959 27.156 2.349 39.601 o
4 8 18 6.973 10.686 2.504 42.330 o
4 9 0 66.608 70.675 1.407 41.739 o
4 9 1 329.133 317.680 4.979 4.027 o
4 9 2 70.878 70.510 1.339 41.341 o
4 9 3 47.928 49.285 1.048 66.409 o
4 9 4 16.918 17.276 0.650 203.254 o
4 9 5 26.282 26.341 0.738 134.309 o
4 9 6 9.065 9.288 0.476 389.388 o
4 9 7 12.172 12.210 0.806 213.671 o
4 9 8 119.770 112.914 2.271 18.847 o
4 9 9 251.234 234.873 4.688 5.544 o
4 9 10 2.322 2.252 0.611 573.078 o
4 9 11 54.911 52.662 1.669 44.194 o
4 9 12 47.433 47.955 1.669 48.130 o
4 9 13 44.860 43.471 1.757 47.727 o
4 9 14 22.843 23.701 1.660 69.076 o
4 9 15 6.050 7.891 1.388 124.265 o
4 9 16 29.921 32.047 2.475 35.589 o
4 9 17 33.903 31.494 2.514 34.028 o
4 10 0 0.852 0.980 0.417 1284.150 o
4 10 1 166.034 164.877 2.834 11.753 o
4 10 2 29.490 30.174 0.815 115.143 o
4 10 3 138.701 143.874 2.465 15.110 o
4 10 4 68.554 71.287 1.368 41.572 o
4 10 5 18.930 19.100 0.689 180.805 o
4 10 6 51.772 51.090 1.058 62.431 o
4 10 7 144.432 137.546 2.320 15.501 o
4 10 8 43.178 39.521 1.184 69.535 o
4 10 9 27.718 26.777 1.213 91.182 o
4 10 10 60.418 59.514 1.796 38.586 o
4 10 11 138.944 134.906 3.310 12.188 o
4 10 12 42.633 48.139 2.009 41.133 o
4 10 13 6.682 10.268 1.514 104.427 o
4 10 14 108.446 106.751 3.203 14.894 o
4 10 15 40.158 50.177 2.494 31.514 o
4 10 16 43.674 48.557 2.475 31.368 o
4 10 17 22.485 19.294 4.377 13.937 o
4 11 0 189.023 191.674 3.145 9.585 o
4 11 1 54.743 56.146 1.223 54.369 o
4 11 2 137.651 137.090 2.300 16.107 o
4 11 3 52.404 53.167 1.155 58.515 o
4 11 4 115.425 110.866 1.941 21.404 o
4 11 5 150.748 147.611 2.455 14.225 o
4 11 6 39.221 38.919 0.980 82.745 o
4 11 7 2.560 3.115 0.437 842.997 o
4 11 8 128.958 125.007 3.067 13.842 o
4 11 9 186.094 179.920 4.212 7.767 o
4 11 10 53.388 53.167 1.757 42.670 o
4 11 11 0.373 0.922 1.058 247.714 o
4 11 12 47.495 50.478 2.087 37.692 o
4 11 13 71.262 74.034 2.659 23.148 o
4 11 14 2.458 4.028 1.582 106.867 o
4 11 15 3.614 5.542 1.883 75.377 o
4 11 16 37.514 38.181 2.815 27.629 o
4 12 0 12.942 14.296 0.738 219.052 o
4 12 1 14.002 15.898 0.767 200.719 o
4 12 2 106.065 110.419 1.931 22.699 o
4 12 3 211.077 209.076 3.368 8.260 o
4 12 4 8.278 10.511 0.650 309.054 o
4 12 5 113.714 112.079 2.106 20.504 o
4 12 6 193.952 181.337 3.533 8.822 o
4 12 7 37.239 35.959 1.000 86.017 o
4 12 8 10.488 11.336 1.058 165.565 o
4 12 9 39.052 40.627 1.456 61.439 o
4 12 10 0.380 1.242 1.038 255.450 o
4 12 11 52.707 53.885 2.116 35.383 o
4 12 12 184.843 178.271 4.474 7.352 o
4 12 13 130.160 125.958 3.601 11.732 o
4 12 14 13.535 13.345 1.970 61.301 o
4 12 15 64.774 59.796 3.018 21.046 o
4 13 0 2.610 3.775 0.650 487.704 o
4 13 1 196.295 194.906 3.183 9.219 o
4 13 2 56.676 60.281 1.388 48.336 o
4 13 3 30.212 30.058 0.971 102.388 o
4 13 4 139.342 139.497 2.553 14.869 o
4 13 5 46.875 49.983 1.446 54.298 o
4 13 6 34.940 37.415 1.330 71.120 o
4 13 7 58.098 61.329 1.553 43.900 o
4 13 8 138.074 131.383 2.960 13.594 o
4 13 9 124.133 123.745 3.698 11.669 o
4 13 10 62.602 64.639 2.242 30.111 o
4 13 11 11.181 11.278 1.718 79.554 o
4 13 12 11.079 11.346 2.028 60.059 o
4 13 13 22.091 22.187 2.193 46.563 o
4 13 14 32.709 34.202 2.931 26.738 o
4 14 0 3.382 4.232 0.815 330.237 o
4 14 1 53.723 54.943 1.456 49.327 o
4 14 2 68.009 71.588 1.640 37.251 o
4 14 3 37.981 41.443 1.233 71.166 o
4 14 4 74.963 77.489 1.834 31.896 o
4 14 5 48.039 53.817 1.631 47.657 o
4 14 6 199.532 208.988 3.950 7.601 o
4 14 7 174.299 165.479 3.261 10.296 o
4 14 8 0.991 1.611 0.718 491.099 o
4 14 9 73.079 72.908 2.543 24.189 o
4 14 10 14.669 19.333 1.912 62.088 o
4 14 11 124.140 120.494 3.824 11.289 o
4 14 12 33.600 34.270 2.281 38.998 o
4 14 13 37.755 38.841 3.640 18.180 o
4 15 0 34.889 39.928 1.446 64.929 o
4 15 1 59.000 58.912 1.776 39.478 o
4 15 2 134.725 136.168 3.135 12.983 o
4 15 3 184.549 190.412 4.105 7.876 o
4 15 4 54.822 56.729 1.873 39.153 o
4 15 5 6.175 9.016 1.281 140.118 o
4 15 6 5.374 7.920 1.310 138.430 o
4 15 7 15.437 17.334 1.436 95.458 o
4 15 8 127.493 116.699 2.853 15.104 o
4 15 9 5.998 7.454 1.970 67.182 o
4 15 10 9.999 12.326 2.155 54.276 o
4 15 11 44.847 41.821 2.815 26.456 o
4 16 0 79.383 81.216 2.475 23.556 o
4 16 1 68.609 67.929 2.300 27.991 o
4 16 2 35.729 37.880 1.669 56.134 o
4 16 3 36.830 39.365 1.893 47.793 o
4 16 4 29.341 31.388 1.475 71.064 o
4 16 5 15.357 17.577 1.466 92.776 o
4 16 6 128.753 123.522 3.222 13.261 o
4 16 7 17.609 17.179 1.563 82.582 o
4 16 8 3.704 3.242 1.388 134.407 o
4 16 9 5.170 5.979 2.455 44.987 o
4 16 10 5.372 7.861 2.718 36.842 o
4 17 0 15.698 15.985 1.931 61.442 o
4 17 1 40.728 41.258 2.310 35.806 o
4 17 2 15.601 17.984 1.912 61.945 o
4 17 3 17.421 19.469 2.232 47.211 o
4 17 4 65.643 68.560 2.533 25.557 o
4 17 5 81.621 80.759 2.776 20.636 o
4 17 6 21.298 21.799 1.873 59.705 o
4 17 7 1.980 1.747 1.728 92.200 o
4 17 8 141.646 114.437 6.173 5.706 o
4 18 0 18.023 21.799 2.329 43.483 o
4 18 1 30.238 28.165 2.562 34.034 o
4 18 2 6.561 6.658 1.922 70.211 o
4 18 3 79.866 69.258 3.048 19.105 o
4 18 4 44.883 48.139 3.475 18.880 o
5 0 1 203.437 199.594 3.067 9.134 o
5 0 2 78.482 79.459 1.301 37.780 o
5 0 3 126.182 124.725 1.970 19.231 o
5 0 4 47.345 53.264 0.941 68.622 o
5 0 5 7.591 7.240 0.330 549.158 o
5 0 6 0.038 0.194 0.184 7339.850 o
5 0 7 358.911 358.055 5.474 3.397 o
5 0 8 0.011 0.408 0.243 4283.780 o
5 0 9 4.707 5.726 0.408 647.888 o
5 0 10 8.484 9.754 0.563 352.126 o
5 0 11 29.318 29.039 0.747 122.061 o
5 0 12 6.168 6.590 0.553 438.104 o
5 0 13 3.999 5.726 0.611 458.347 o
5 0 14 31.915 32.436 0.922 100.850 o
5 0 15 167.422 162.324 2.688 12.151 o
5 0 16 4.885 4.620 0.718 367.150 o
5 0 17 4.888 5.387 1.116 187.285 o
5 0 18 3.454 3.746 1.359 139.678 o
5 0 19 4.641 4.300 1.854 77.300 o
5 0 20 35.224 29.864 7.425 4.975 o
5 1 0 132.298 136.110 2.126 17.349 o
5 1 1 378.227 388.327 5.852 3.031 o
5 1 2 951.005 945.801 14.112 0.576 o
5 1 3 399.226 394.596 5.949 2.866 o
5 1 4 88.550 88.854 1.456 31.878 o
5 1 5 292.490 290.243 4.523 4.829 o
5 1 6 1.144 0.971 0.204 2870.070 o
5 1 7 292.093 292.611 4.503 4.834 o
5 1 8 181.606 175.417 2.747 11.047 o
5 1 9 27.562 27.894 0.670 134.516 o
5 1 10 132.713 131.577 2.174 17.292 o
5 1 11 67.100 66.104 1.262 45.009 o
5 1 12 1.825 1.145 0.359 1330.050 o
5 1 13 0.627 2.261 0.514 870.704 o
5 1 14 58.503 59.883 1.262 50.414 o
5 1 15 17.311 18.887 0.786 172.996 o
5 1 16 64.015 67.832 1.640 39.036 o
5 1 17 6.530 7.415 1.106 178.196 o
5 1 18 8.617 8.745 1.252 139.167 o
5 1 19 127.444 124.143 3.911 10.822 o
5 1 20 30.927 28.971 7.318 5.136 o
5 2 0 1223.920 1191.400 17.761 0.365 o
5 2 1 562.697 574.954 8.793 1.464 o
5 2 2 183.320 187.704 2.892 10.396 o
5 2 3 219.188 227.934 3.494 7.628 o
5 2 4 23.508 24.303 0.573 164.034 o
5 2 5 118.118 117.941 1.893 20.941 o
5 2 6 143.733 139.720 2.223 15.853 o
5 2 7 23.330 22.759 0.534 172.421 o
5 2 8 241.661 243.142 3.853 6.538 o
5 2 9 272.499 266.493 4.115 5.574 o
5 2 10 139.499 140.477 2.291 15.876 o
5 2 11 116.744 115.631 1.931 21.014 o
5 2 12 144.910 137.973 2.300 15.526 o
5 2 13 85.465 82.147 1.485 33.149 o
5 2 14 22.432 22.682 0.728 153.429 o
5 2 15 17.452 18.761 1.048 133.664 o
5 2 16 123.774 127.181 2.980 14.446 o
5 2 17 11.499 15.121 1.495 96.521 o
5 2 18 57.952 59.000 2.640 25.948 o
5 2 19 5.975 5.513 2.261 52.397 o
5 3 0 131.544 134.305 2.126 17.497 o
5 3 1 371.766 373.632 5.707 3.168 o
5 3 2 671.134 670.854 10.055 1.100 o
5 3 3 69.889 68.861 1.184 44.591 o
5 3 4 396.869 392.044 5.920 2.895 o
5 3 5 1001.850 969.026 14.471 0.539 o
5 3 6 222.329 225.100 4.037 6.841 o
5 3 7 18.035 18.091 0.709 184.490 o
5 3 8 146.715 146.077 2.999 12.623 o
5 3 9 37.139 38.861 1.048 81.927 o
5 3 10 22.289 21.216 0.844 142.280 o
5 3 11 2.606 1.446 0.446 895.613 o
5 3 12 191.625 184.016 3.445 9.021 o
5 3 13 228.077 227.361 4.193 6.515 o
5 3 14 6.056 6.386 0.854 267.183 o
5 3 15 24.593 26.457 1.262 91.966 o
5 3 16 16.188 19.595 1.301 105.920 o
5 3 17 32.732 36.920 1.834 51.919 o
5 3 18 44.428 43.937 2.407 32.859 o
5 3 19 26.900 30.291 2.533 35.092 o
5 4 0 54.220 61.591 1.068 56.912 o
5 4 1 505.955 515.129 7.910 1.782 o
5 4 2 237.188 240.997 3.708 6.816 o
5 4 3 175.112 174.078 2.708 11.458 o
5 4 4 890.229 865.488 14.316 0.615 o
5 4 5 577.795 582.407 10.094 1.273 o
5 4 6 110.815 109.934 2.155 20.643 o
5 4 7 203.925 201.088 3.659 8.068 o
5 4 8 92.590 91.756 1.902 26.352 o
5 4 9 25.848 26.147 0.941 116.753 o
5 4 10 19.241 19.217 0.864 152.928 o
5 4 11 266.438 257.962 4.697 5.191 o
5 4 12 5.476 5.911 0.709 352.612 o
5 4 13 88.256 85.806 1.902 27.616 o
5 4 14 269.152 259.962 5.270 4.664 o
5 4 15 25.072 27.535 1.301 87.858 o
5 4 16 2.476 4.649 1.174 183.481 o
5 4 17 116.064 119.048 3.057 14.791 o
5 4 18 3.497 2.291 1.883 76.668 o
5 4 19 6.775 6.231 2.417 45.891 o
5 5 0 176.828 180.076 2.805 11.014 o
5 5 1 33.308 34.581 0.776 105.772 o
5 5 2 728.318 726.990 11.210 0.924 o
5 5 3 136.417 135.052 2.164 16.868 o
5 5 4 49.082 48.964 0.912 69.901 o
5 5 5 34.721 34.280 0.941 93.797 o
5 5 6 143.331 141.128 2.669 14.115 o
5 5 7 203.633 193.246 3.533 8.392 o
5 5 8 119.279 120.445 2.388 17.901 o
5 5 9 363.693 356.415 6.367 2.995 o
5 5 10 54.456 55.292 1.368 51.071 o
5 5 11 151.963 144.981 2.912 12.679 o
5 5 12 72.328 69.530 1.631 36.452 o
5 5 13 68.110 68.996 1.766 35.583 o
5 5 14 99.119 99.491 2.368 21.057 o
5 5 15 4.411 6.833 1.009 218.632 o
5 5 16 36.047 40.947 1.669 55.156 o
5 5 17 53.807 57.165 2.397 30.072 o
5 5 18 43.505 44.014 2.785 26.894 o
5 5 19 34.585 35.852 3.310 21.667 o
5 6 0 300.012 293.446 4.678 4.615 o
5 6 1 11.006 13.821 0.505 308.209 o
5 6 2 938.440 946.917 14.160 0.580 o
5 6 3 36.120 35.250 0.757 101.239 o
5 6 4 101.227 102.985 1.718 25.562 o
5 6 5 229.741 226.546 3.543 7.335 o
5 6 6 36.123 36.667 0.961 89.057 o
5 6 7 63.596 63.338 1.466 43.172 o
5 6 8 17.267 19.479 0.844 162.573 o
5 6 9 460.967 434.263 7.687 2.056 o
5 6 10 154.439 149.183 2.853 12.636 o
5 6 11 158.349 148.203 2.863 12.434 o
5 6 12 31.133 31.912 1.213 83.825 o
5 6 13 13.365 13.908 0.971 166.784 o
5 6 14 40.262 40.035 1.504 59.031 o
5 6 15 8.216 9.327 1.242 141.127 o
5 6 16 112.093 110.080 3.106 15.063 o
5 6 17 48.536 51.323 2.358 32.208 o
5 6 18 6.291 6.250 2.087 60.588 o
5 7 0 75.669 79.653 1.436 36.803 o
5 7 1 478.429 480.674 7.318 2.016 o
5 7 2 730.816 721.817 10.841 0.950 o
5 7 3 79.670 82.535 1.446 35.103 o
5 7 4 41.565 42.559 0.922 80.485 o
5 7 5 11.021 12.035 0.466 334.377 o
5 7 6 18.833 18.906 0.806 163.557 o
5 7 7 77.184 76.596 1.669 33.657 o
5 7 8 9.550 10.870 0.699 273.033 o
5 7 9 80.958 78.207 1.757 31.460 o
5 7 10 33.364 34.678 1.116 85.242 o
5 7 11 67.653 66.580 1.718 36.819 o
5 7 12 231.083 215.957 4.397 6.308 o
5 7 13 82.922 79.692 1.980 28.304 o
5 7 14 12.934 16.266 1.407 102.547 o
5 7 15 83.190 80.963 2.669 21.369 o
5 7 16 47.445 52.022 2.281 33.733 o
5 7 17 58.136 63.173 2.795 23.834 o
5 7 18 6.971 6.163 2.708 36.960 o
5 8 0 110.675 115.505 1.941 21.706 o
5 8 1 250.384 247.801 3.872 6.317 o
5 8 2 100.624 96.579 1.679 26.524 o
5 8 3 437.170 420.432 6.454 2.475 o
5 8 4 123.143 126.414 2.096 18.803 o
5 8 5 34.964 36.648 0.854 96.620 o
5 8 6 119.080 111.186 2.213 19.336 o
5 8 7 41.310 41.743 1.145 71.789 o
5 8 8 30.174 31.611 1.000 99.125 o
5 8 9 56.569 58.078 1.592 44.276 o
5 8 10 146.601 138.119 2.950 12.996 o
5 8 11 90.942 88.359 2.126 24.809 o
5 8 12 11.787 11.355 0.971 178.651 o
5 8 13 0.101 1.708 0.922 321.917 o
5 8 14 95.381 94.638 2.766 18.815 o
5 8 15 11.383 13.073 1.582 89.716 o
5 8 16 59.708 61.455 2.679 25.089 o
5 8 17 73.071 74.519 2.960 20.167 o
5 8 18 21.936 23.594 5.794 8.153 o
5 9 0 31.976 30.980 0.844 107.247 o
5 9 1 265.484 261.350 4.115 5.716 o
5 9 2 114.484 113.768 1.961 21.221 o
5 9 3 34.395 36.386 0.873 96.619 o
5 9 4 188.733 183.017 2.931 10.194 o
5 9 5 104.769 104.451 1.796 24.290 o
5 9 6 25.426 23.186 0.650 150.603 o
5 9 7 10.020 9.560 0.738 260.867 o
5 9 8 29.411 29.602 1.000 102.017 o
5 9 9 12.166 12.530 0.873 195.983 o
5 9 10 50.029 49.275 1.640 47.524 o
5 9 11 90.457 82.584 2.242 24.215 o
5 9 12 60.980 59.252 1.912 36.337 o
5 9 13 86.832 84.059 2.455 22.651 o
5 9 14 15.634 16.228 1.679 76.443 o
5 9 15 1.411 1.718 1.689 97.026 o
5 9 16 48.692 53.128 2.475 30.098 o
5 9 17 30.481 27.661 2.921 27.547 o
5 10 0 515.162 498.882 7.774 1.803 o
5 10 1 38.924 38.754 1.019 81.351 o
5 10 2 150.193 151.784 2.698 13.302 o
5 10 3 45.695 46.567 1.029 70.140 o
5 10 4 32.980 34.707 0.893 99.073 o
5 10 5 81.507 80.362 1.485 34.415 o
5 10 6 48.359 48.508 1.077 65.430 o
5 10 7 56.318 52.914 1.310 52.185 o
5 10 8 34.177 33.833 1.242 77.868 o
5 10 9 118.633 115.321 2.912 15.445 o
5 10 10 92.328 91.494 2.494 21.275 o
5 10 11 20.293 19.751 1.330 96.838 o
5 10 12 22.666 23.914 1.388 86.541 o
5 10 13 146.873 135.586 3.475 11.302 o
5 10 14 9.633 10.725 1.679 84.341 o
5 10 15 26.385 27.185 1.999 50.850 o
5 10 16 24.712 23.381 2.572 35.325 o
5 11 0 41.012 41.258 0.990 78.932 o
5 11 1 99.525 102.985 1.873 24.599 o
5 11 2 5.714 5.959 0.611 413.218 o
5 11 3 92.431 91.872 1.669 28.571 o
5 11 4 76.961 78.197 1.485 35.978 o
5 11 5 29.583 26.613 0.912 111.072 o
5 11 6 206.892 200.506 3.533 8.211 o
5 11 7 238.162 222.586 5.066 5.402 o
5 11 8 76.871 72.558 2.067 29.050 o
5 11 9 0.210 1.009 0.980 288.526 o
5 11 10 13.268 13.588 1.194 130.586 o
5 11 11 16.829 17.819 1.339 102.402 o
5 11 12 58.207 59.805 2.223 31.709 o
5 11 13 2.846 6.765 1.679 93.503 o
5 11 14 136.408 136.585 4.057 9.912 o
5 11 15 78.058 73.451 2.931 20.017 o
5 11 16 0.223 11.472 5.144 10.666 o
5 12 0 189.077 186.753 3.048 9.868 o
5 12 1 163.488 160.801 2.698 12.358 o
5 12 2 63.493 61.902 1.271 47.330 o
5 12 3 10.061 10.230 0.670 281.803 o
5 12 4 57.012 58.243 1.349 49.552 o
5 12 5 284.349 269.745 4.872 4.769 o
5 12 6 9.892 8.929 0.660 294.839 o
5 12 7 55.380 54.865 1.349 51.196 o
5 12 8 83.131 84.797 2.436 23.233 o
5 12 9 14.841 13.627 1.252 119.286 o
5 12 10 29.292 31.980 1.689 60.656 o
5 12 11 71.399 68.880 2.368 26.644 o
5 12 12 11.146 12.326 1.640 85.316 o
5 12 13 64.696 63.154 2.523 26.177 o
5 12 14 56.875 58.738 2.747 24.801 o
5 12 15 37.156 41.588 4.115 14.684 o
5 13 0 14.139 13.316 0.767 207.527 o
5 13 1 40.420 41.976 1.145 72.496 o
5 13 2 205.224 197.060 3.445 8.450 o
5 13 3 78.369 81.293 1.698 32.422 o
5 13 4 54.032 53.186 1.320 53.085 o
5 13 5 195.354 197.565 3.746 8.175 o
5 13 6 78.898 76.897 1.757 32.074 o
5 13 7 22.202 23.381 0.951 127.337 o
5 13 8 80.145 80.488 2.407 24.169 o
5 13 9 63.999 68.055 2.388 27.611 o
5 13 10 17.885 19.275 1.951 58.490 o
5 13 11 12.469 14.976 1.708 77.582 o
5 13 12 49.451 51.691 2.523 29.338 o
5 13 13 76.158 71.520 2.863 20.857 o
5 13 14 5.827 4.135 3.455 23.276 o
5 14 0 174.112 172.981 3.387 9.872 o
5 14 1 23.052 25.710 1.068 111.258 o
5 14 2 27.121 30.631 1.262 86.203 o
5 14 3 31.550 30.990 1.368 75.009 o
5 14 4 98.777 106.828 2.912 17.120 o
5 14 5 23.876 25.147 1.271 93.046 o
5 14 6 23.070 26.195 1.378 85.484 o
5 14 7 157.853 151.095 3.358 10.923 o
5 14 8 29.746 31.659 1.941 50.624 o
5 14 9 4.167 8.318 1.961 68.647 o
5 14 10 42.455 40.637 2.523 31.441 o
5 14 11 25.419 28.534 2.591 34.279 o
5 14 12 54.370 49.954 2.873 24.109 o
5 15 0 156.177 153.939 3.135 11.577 o
5 15 1 1.015 2.067 1.271 168.447 o
5 15 2 31.373 33.552 1.679 59.385 o
5 15 3 12.175 14.665 1.213 129.129 o
5 15 4 49.246 51.129 1.844 42.436 o
5 15 5 7.777 10.443 1.310 129.679 o
5 15 6 7.248 7.201 1.271 141.408 o
5 15 7 0.484 0.854 1.407 141.364 o
5 15 8 6.567 6.231 1.815 78.043 o
5 15 9 1.197 1.504 1.805 85.495 o
5 15 10 141.879 134.305 4.727 8.139 o
5 15 11 47.886 49.032 3.028 23.045 o
5 16 0 7.792 11.530 1.543 98.788 o
5 16 1 22.488 23.313 1.747 64.771 o
5 16 2 113.484 114.913 2.999 15.358 o
5 16 3 38.914 42.510 1.776 49.864 o
5 16 4 2.232 3.407 1.621 102.815 o
5 16 5 11.117 13.927 1.776 74.296 o
5 16 6 32.618 32.290 1.883 51.303 o
5 16 7 115.141 104.324 2.883 16.199 o
5 16 8 15.199 17.586 2.533 38.818 o
5 16 9 89.702 81.196 3.911 12.977 o
5 17 0 47.975 46.460 2.106 37.686 o
5 17 1 4.532 5.183 1.737 86.884 o
5 17 2 5.255 5.338 1.640 95.589 o
5 17 3 24.109 22.342 2.164 46.838 o
5 17 4 5.888 7.056 1.815 78.257 o
5 17 5 60.657 60.785 2.407 28.471 o
5 17 6 16.271 16.092 2.096 53.472 o
5 17 7 11.084 13.665 2.164 53.153 o
5 18 0 4.790 7.240 2.543 42.024 o
5 18 1 82.964 72.374 3.096 18.374 o
5 18 2 1.101 2.242 2.135 61.346 o
5 18 3 21.301 21.808 2.989 27.913 o
6 0 0 1510.100 1463.950 30.844 0.174 o
6 0 1 385.560 397.382 6.008 2.910 o
6 0 2 22.410 22.575 0.534 177.138 o
6 0 3 576.736 559.522 8.415 1.503 o
6 0 4 271.726 271.443 4.154 5.515 o
6 0 5 55.277 57.156 1.029 58.622 o
6 0 6 18.870 19.547 0.524 206.124 o
6 0 7 0.176 0.262 0.204 5436.630 o
6 0 8 1.152 1.718 0.340 1525.020 o
6 0 9 156.963 156.705 2.543 13.287 o
6 0 10 46.131 44.985 0.941 73.596 o
6 0 11 15.169 16.247 0.650 217.699 o
6 0 12 47.178 49.411 1.058 66.653 o
6 0 13 21.668 21.760 0.718 159.170 o
6 0 14 92.022 96.667 1.902 26.038 o
6 0 15 0.597 1.825 0.582 725.009 o
6 0 16 5.956 6.260 0.932 237.605 o
6 0 17 5.231 6.231 1.126 181.302 o
6 0 18 163.923 166.789 3.504 10.039 o
6 0 19 173.121 156.821 3.756 9.305 o
6 1 0 238.594 240.046 3.669 6.845 o
6 1 1 148.255 157.491 2.455 14.071 o
6 1 2 904.470 904.222 13.520 0.629 o
6 1 3 12.438 13.957 0.456 303.983 o
6 1 4 429.526 435.767 6.600 2.435 o
6 1 5 447.145 450.180 6.804 2.287 o
6 1 6 3.080 3.426 0.379 904.650 o
6 1 7 295.865 296.221 4.562 4.728 o
6 1 8 186.414 185.113 2.921 10.263 o
6 1 9 33.194 33.814 0.757 107.910 o
6 1 10 130.054 129.840 2.155 17.696 o
6 1 11 52.744 54.923 1.106 59.044 o
6 1 12 47.909 48.566 1.038 67.038 o
6 1 13 20.757 20.255 0.738 163.085 o
6 1 14 1.038 1.941 0.563 733.364 o
6 1 15 83.792 81.740 1.689 31.241 o
6 1 16 93.624 98.782 2.184 23.205 o
6 1 17 10.650 11.666 1.126 151.369 o
6 1 18 6.471 5.687 1.990 66.220 o
6 1 19 27.193 26.574 2.582 34.340 o
6 2 0 1059.070 1087.400 16.247 0.452 o
6 2 1 616.749 611.931 9.191 1.296 o
6 2 2 435.442 455.392 6.881 2.300 o
6 2 3 5.610 7.046 0.379 599.843 o
6 2 4 191.743 194.915 3.028 9.672 o
6 2 5 311.209 314.429 4.804 4.311 o
6 2 6 164.157 163.955 2.620 12.467 o
6 2 7 117.967 120.309 2.116 19.538 o
6 2 8 240.508 234.417 3.659 6.874 o
6 2 9 36.503 37.764 0.806 95.947 o
6 2 10 327.978 319.330 4.882 4.085 o
6 2 11 80.181 77.198 1.407 36.215 o
6 2 12 3.423 4.047 0.650 460.475 o
6 2 13 8.320 10.181 0.776 259.626 o
6 2 14 45.453 47.305 1.301 60.587 o
6 2 15 6.323 7.735 1.271 143.173 o
6 2 16 15.140 13.161 1.136 134.856 o
6 2 17 22.032 22.623 1.747 65.286 o
6 2 18 18.106 20.508 2.028 54.627 o
6 2 19 34.523 37.910 2.863 27.300 o
6 3 0 14.039 14.015 0.476 279.132 o
6 3 1 849.374 876.969 13.112 0.682 o
6 3 2 186.526 184.385 2.892 10.336 o
6 3 3 1036.750 1055.720 15.985 0.470 o
6 3 4 298.724 302.278 4.610 4.629 o
6 3 5 474.690 466.475 7.027 2.113 o
6 3 6 346.328 340.750 5.202 3.675 o
6 3 7 284.799 279.528 4.979 4.631 o
6 3 8 70.755 69.336 1.485 39.242 o
6 3 9 65.718 63.251 1.417 43.295 o
6 3 10 20.194 20.401 0.815 154.266 o
6 3 11 38.782 37.599 1.097 78.458 o
6 3 12 5.652 5.891 0.796 301.245 o
6 3 13 11.399 13.073 0.903 191.740 o
6 3 14 22.314 23.332 1.126 109.387 o
6 3 15 108.827 114.641 2.747 17.025 o
6 3 16 52.738 52.381 1.883 40.241 o
6 3 17 76.000 84.554 2.970 19.402 o
6 3 18 18.857 19.877 2.058 53.224 o
6 3 19 24.055 24.933 2.620 34.232 o
6 4 0 407.773 414.978 6.289 2.664 o
6 4 1 154.333 155.006 2.455 13.773 o
6 4 2 69.446 72.083 1.242 43.158 o
6 4 3 203.787 206.863 3.232 8.722 o
6 4 4 124.656 129.267 2.077 18.612 o
6 4 5 701.538 690.760 10.366 1.029 o
6 4 6 201.617 202.360 3.688 8.060 o
6 4 7 83.739 86.796 1.941 27.934 o
6 4 8 32.494 33.503 1.009 93.528 o
6 4 9 76.745 76.829 1.834 31.574 o
6 4 10 28.981 28.806 1.019 101.968 o
6 4 11 96.993 94.842 1.980 24.719 o
6 4 12 69.319 70.171 1.718 35.857 o
6 4 13 347.415 333.083 7.425 2.709 o
6 4 14 95.460 93.532 2.291 22.431 o
6 4 15 7.968 10.569 1.262 136.857 o
6 4 16 147.936 145.243 3.426 11.222 o
6 4 17 27.509 34.222 2.058 47.090 o
6 4 18 6.075 7.823 2.776 35.264 o
6 4 19 31.776 34.008 3.533 19.646 o
6 5 0 3.648 3.746 0.369 852.470 o
6 5 1 159.489 162.635 2.640 12.688 o
6 5 2 53.800 55.205 1.038 60.045 o
6 5 3 230.947 231.165 3.610 7.168 o
6 5 4 713.457 703.590 10.540 0.997 o
6 5 5 32.388 32.212 0.699 114.899 o
6 5 6 127.318 127.880 2.455 16.579 o
6 5 7 170.264 170.477 3.193 10.520 o
6 5 8 322.865 317.302 5.678 3.690 o
6 5 9 52.402 53.244 1.378 52.400 o
6 5 10 101.167 96.589 2.038 23.513 o
6 5 11 86.435 78.061 1.708 30.840 o
6 5 12 117.008 117.446 2.640 16.867 o
6 5 13 17.628 19.139 1.097 126.569 o
6 5 14 76.902 76.275 1.961 30.005 o
6 5 15 42.747 50.090 1.825 45.406 o
6 5 16 19.234 20.692 1.417 90.235 o
6 5 17 22.264 27.535 2.591 34.961 o
6 5 18 2.671 1.747 2.873 33.954 o
6 5 19 88.525 75.945 7.929 4.108 o
6 6 0 13.342 12.074 0.563 272.717 o
6 6 1 512.322 522.573 7.959 1.749 o
6 6 2 306.332 301.773 4.649 4.524 o
6 6 3 57.256 55.273 1.058 57.227 o
6 6 4 153.292 161.849 2.611 13.134 o
6 6 5 38.593 39.521 0.854 89.165 o
6 6 6 41.713 40.249 1.058 75.799 o
6 6 7 235.346 225.963 4.154 6.448 o
6 6 8 141.432 137.721 2.688 14.261 o
6 6 9 107.938 105.013 2.135 21.389 o
6 6 10 85.468 82.603 1.796 29.585 o
6 6 11 34.950 37.269 1.242 75.412 o
6 6 12 39.007 37.686 1.271 70.195 o
6 6 13 59.653 61.222 1.757 39.294 o
6 6 14 90.744 90.115 2.291 23.239 o
6 6 15 56.374 57.068 2.203 32.675 o
6 6 16 13.976 17.984 1.669 77.787 o
6 6 17 95.067 93.609 3.610 13.914 o
6 6 18 20.732 21.187 2.921 29.170 o
6 7 0 27.851 29.058 0.738 126.442 o
6 7 1 309.540 318.049 4.901 4.249 o
6 7 2 62.860 61.921 1.194 49.192 o
6 7 3 11.471 13.122 0.534 297.015 o
6 7 4 118.142 118.863 1.961 20.489 o
6 7 5 67.400 65.570 1.213 45.867 o
6 7 6 38.521 36.929 1.048 81.451 o
6 7 7 160.965 159.015 3.038 11.541 o
6 7 8 68.461 66.153 1.582 38.898 o
6 7 9 72.959 72.597 1.718 34.569 o
6 7 10 76.242 68.414 1.669 34.956 o
6 7 11 18.119 18.421 0.971 142.789 o
6 7 12 53.355 54.312 1.669 44.470 o
6 7 13 11.886 12.297 0.951 180.330 o
6 7 14 30.099 32.669 1.582 64.741 o
6 7 15 9.301 10.259 1.436 109.614 o
6 7 16 3.680 4.892 1.786 83.460 o
6 7 17 4.496 7.590 2.261 52.556 o
6 7 18 31.286 37.803 3.445 20.412 o
6 8 0 3.489 3.484 0.505 643.874 o
6 8 1 161.628 158.724 2.582 12.853 o
6 8 2 6.476 8.153 0.544 418.576 o
6 8 3 49.191 49.158 1.029 66.055 o
6 8 4 93.897 97.919 1.718 27.272 o
6 8 5 46.577 49.081 0.980 69.902 o
6 8 6 74.308 70.967 1.601 36.122 o
6 8 7 254.364 250.916 4.600 5.481 o
6 8 8 34.000 32.640 1.077 87.964 o
6 8 9 13.739 13.500 0.796 202.630 o
6 8 10 15.953 17.053 0.980 150.259 o
6 8 11 14.001 13.762 1.009 157.594 o
6 8 12 8.606 8.628 1.310 129.857 o
6 8 13 41.914 41.947 1.708 50.761 o
6 8 14 19.606 20.673 1.524 81.702 o
6 8 15 13.170 12.015 1.737 76.143 o
6 8 16 24.503 27.535 2.164 45.845 o
6 8 17 28.452 30.155 2.921 27.642 o
6 9 0 239.654 235.397 3.717 6.811 o
6 9 1 67.576 69.258 1.320 43.149 o
6 9 2 5.547 6.367 0.544 465.317 o
6 9 3 40.665 40.734 0.951 81.317 o
6 9 4 15.188 15.606 0.641 221.910 o
6 9 5 1.269 1.689 0.417 1142.650 o
6 9 6 121.882 118.087 2.048 19.623 o
6 9 7 74.299 75.460 1.689 34.269 o
6 9 8 178.420 170.953 3.717 9.035 o
6 9 9 2.008 1.737 0.776 403.579 o
6 9 10 4.161 4.814 0.796 327.243 o
6 9 11 151.749 144.534 3.533 10.775 o
6 9 12 49.720 51.895 1.931 40.185 o
6 9 13 10.319 10.094 1.417 110.429 o
6 9 14 61.216 59.524 2.349 29.295 o
6 9 15 56.168 62.484 2.504 27.721 o
6 9 16 44.776 46.091 2.853 25.677 o
6 9 17 16.815 21.954 3.717 19.111 o
6 10 0 26.517 25.933 0.796 128.796 o
6 10 1 8.615 9.249 0.631 321.681 o
6 10 2 13.647 15.859 0.776 200.738 o
6 10 3 158.060 158.733 2.747 12.542 o
6 10 4 107.076 106.091 1.922 22.923 o
6 10 5 240.060 235.533 3.727 6.790 o
6 10 6 120.049 112.739 2.058 20.055 o
6 10 7 67.643 66.143 1.951 33.205 o
6 10 8 78.666 76.208 2.523 23.483 o
6 10 9 31.170 32.542 1.388 73.613 o
6 10 10 44.991 47.479 1.825 45.057 o
6 10 11 20.426 23.672 1.291 97.249 o
6 10 12 58.215 61.746 2.193 31.971 o
6 10 13 12.970 14.490 1.563 88.870 o
6 10 14 124.728 116.990 3.348 13.112 o
6 10 15 1.150 1.650 1.815 84.579 o
6 10 16 6.526 10.259 2.834 33.640 o
6 11 0 123.824 119.572 2.193 18.561 o
6 11 1 33.344 35.231 0.971 93.403 o
6 11 2 243.150 233.912 3.979 6.448 o
6 11 3 75.325 74.975 1.446 37.483 o
6 11 4 262.694 247.713 4.154 5.824 o
6 11 5 31.791 30.912 0.864 106.327 o
6 11 6 84.582 76.596 1.621 32.456 o
6 11 7 19.421 17.975 1.116 121.509 o
6 11 8 105.118 98.608 2.611 18.819 o
6 11 9 55.139 53.254 1.747 42.264 o
6 11 10 48.686 47.508 1.689 47.179 o
6 11 11 114.320 112.215 3.086 14.961 o
6 11 12 12.129 12.908 1.475 99.095 o
6 11 13 13.782 15.441 1.786 71.117 o
6 11 14 35.401 35.299 2.223 39.828 o
6 11 15 68.735 58.893 3.193 19.212 o
6 12 0 60.045 60.106 1.310 48.535 o
6 12 1 85.825 85.641 1.679 30.475 o
6 12 2 149.223 142.283 2.582 14.040 o
6 12 3 116.410 114.428 2.116 20.018 o
6 12 4 7.327 7.842 0.718 307.117 o
6 12 5 23.749 25.195 0.873 129.341 o
6 12 6 11.759 12.015 0.757 230.263 o
6 12 7 0.024 0.388 0.776 466.006 o
6 12 8 19.627 20.547 1.271 102.521 o
6 12 9 39.864 37.822 1.650 54.667 o
6 12 10 93.587 86.000 2.611 20.519 o
6 12 11 20.343 21.410 1.698 69.525 o
6 12 12 75.054 69.715 2.727 22.302 o
6 12 13 29.210 29.320 2.164 44.054 o
6 12 14 19.485 23.196 2.630 35.009 o
6 13 0 22.852 22.924 1.009 120.210 o
6 13 1 64.993 65.124 1.601 39.845 o
6 13 2 4.851 3.785 0.747 355.194 o
6 13 3 150.476 146.757 2.941 12.613 o
6 13 4 10.655 13.442 1.009 170.784 o
6 13 5 0.662 0.854 0.689 554.319 o
6 13 6 28.456 29.456 1.097 96.597 o
6 13 7 12.820 13.423 1.174 134.740 o
6 13 8 0.393 1.388 1.213 188.399 o
6 13 9 38.791 37.318 2.116 41.272 o
6 13 10 99.400 97.579 3.445 14.422 o
6 13 11 98.233 92.571 3.737 13.197 o
6 13 12 12.665 13.704 2.388 44.232 o
6 13 13 10.477 10.627 2.368 45.940 o
6 14 0 546.752 515.818 9.133 1.499 o
6 14 1 50.533 54.292 1.524 49.228 o
6 14 2 11.230 11.384 0.883 201.877 o
6 14 3 26.458 30.203 1.339 82.163 o
6 14 4 31.256 32.038 1.339 76.382 o
6 14 5 36.581 39.220 1.572 58.934 o
6 14 6 17.642 18.974 1.233 111.072 o
6 14 7 32.399 25.855 1.330 78.840 o
6 14 8 13.760 14.519 2.164 51.953 o
6 14 9 31.723 36.289 2.698 30.487 o
6 14 10 100.793 98.074 3.892 12.306 o
6 14 11 0.101 0.776 2.155 61.059 o
6 14 12 5.494 8.774 2.436 45.207 o
6 15 0 5.033 7.561 1.301 141.513 o
6 15 1 13.234 16.548 1.281 115.986 o
6 15 2 248.687 239.590 4.979 5.258 o
6 15 3 37.939 41.899 1.708 52.633 o
6 15 4 66.440 67.939 2.155 30.310 o
6 15 5 44.346 43.422 1.708 49.347 o
6 15 6 3.235 3.591 1.009 237.355 o
6 15 7 2.554 4.882 1.106 202.823 o
6 15 8 107.747 102.539 3.533 13.473 o
6 15 9 87.973 85.214 3.280 16.345 o
6 15 10 74.495 70.248 3.397 16.895 o
6 15 11 29.579 19.722 3.630 19.290 o
6 16 0 1.376 1.203 1.427 135.128 o
6 16 1 25.839 30.796 1.961 51.749 o
6 16 2 76.387 79.964 2.291 25.938 o
6 16 3 43.067 43.927 1.912 44.103 o
6 16 4 22.863 24.778 1.757 63.581 o
6 16 5 224.696 216.549 4.775 5.943 o
6 16 6 9.713 7.357 1.533 100.047 o
6 16 7 1.281 2.980 1.533 116.134 o
6 16 8 22.605 19.692 2.698 33.286 o
6 16 9 7.066 12.695 3.610 21.031 o
6 17 0 12.631 13.995 1.931 63.697 o
6 17 1 100.346 94.473 3.174 15.908 o
6 17 2 1.489 2.688 1.563 111.915 o
6 17 3 37.576 36.260 2.417 34.814 o
6 17 4 68.678 68.113 2.669 23.696 o
6 17 5 9.288 8.677 1.844 72.918 o
6 17 6 7.191 11.229 2.126 57.044 o
6 18 0 0.018 8.007 2.834 34.803 o
6 18 1 8.655 18.324 6.114 7.477 o
7 0 1 550.097 537.956 8.094 1.624 o
7 0 2 8.490 9.133 0.408 440.691 o
7 0 3 177.043 177.814 2.824 11.006 o
7 0 4 451.595 464.059 7.095 2.177 o
7 0 5 214.816 216.481 3.387 8.035 o
7 0 6 1.530 1.456 0.291 1726.880 o
7 0 7 291.400 298.114 4.581 4.753 o
7 0 8 0.181 0.718 0.252 3441.040 o
7 0 9 1.132 1.582 0.330 1607.980 o
7 0 10 6.899 7.939 0.534 417.685 o
7 0 11 10.059 9.948 0.534 338.489 o
7 0 12 14.032 15.490 0.631 233.107 o
7 0 13 109.628 113.768 1.999 21.567 o
7 0 14 166.683 159.558 2.640 12.395 o
7 0 15 27.499 28.728 1.068 100.806 o
7 0 16 69.165 70.782 1.757 35.218 o
7 0 17 62.895 67.482 1.854 35.749 o
7 0 18 8.254 6.949 1.543 101.243 o
7 0 19 11.656 11.705 2.358 45.782 o
7 1 0 0.094 0.728 0.223 4314.130 o
7 1 1 88.523 85.457 1.485 31.986 o
7 1 2 53.622 52.759 0.951 63.394 o
7 1 3 131.967 132.169 2.106 17.644 o
7 1 4 154.570 154.172 2.436 13.848 o
7 1 5 216.439 223.197 3.465 7.793 o
7 1 6 104.407 102.286 1.698 25.248 o
7 1 7 164.186 162.451 2.591 12.588 o
7 1 8 283.407 282.935 4.377 5.094 o
7 1 9 115.758 113.273 1.961 21.097 o
7 1 10 62.058 62.610 1.184 49.616 o
7 1 11 45.678 45.985 1.019 70.765 o
7 1 12 125.689 119.145 2.009 19.374 o
7 1 13 28.870 30.262 0.825 115.634 o
7 1 14 0.966 0.883 0.495 965.400 o
7 1 15 12.604 16.431 0.932 172.210 o
7 1 16 22.791 24.147 1.203 100.880 o
7 1 17 88.171 91.173 2.785 19.465 o
7 1 18 49.800 52.711 2.504 29.496 o
7 1 19 42.688 43.025 2.669 28.806 o
7 2 0 173.147 166.614 2.620 11.950 o
7 2 1 23.256 23.895 0.582 164.862 o
7 2 2 738.091 743.441 11.132 0.914 o
7 2 3 4.883 5.493 0.379 679.948 o
7 2 4 34.691 33.144 0.796 103.388 o
7 2 5 1.120 1.834 0.301 1749.640 o
7 2 6 722.272 719.779 10.802 0.961 o
7 2 7 159.796 160.160 2.630 12.767 o
7 2 8 113.366 111.749 1.883 21.976 o
7 2 9 11.405 10.841 0.466 337.694 o
7 2 10 66.107 63.639 1.203 47.056 o
7 2 11 27.048 25.545 0.699 136.849 o
7 2 12 80.593 77.557 1.737 31.855 o
7 2 13 143.589 138.527 2.679 14.142 o
7 2 14 41.669 43.471 1.446 59.220 o
7 2 15 4.027 3.649 1.203 171.583 o
7 2 16 45.444 48.450 1.825 44.713 o
7 2 17 18.626 24.565 2.067 51.965 o
7 2 18 36.903 42.743 2.582 31.188 o
7 2 19 38.558 40.666 3.145 22.988 o
[truncated: 88,548 more chars]
