# Supplementary material for: Transferable Hirshfeld atom model for rapid evaluation of aspherical atomic form factors
Source: IUCrJ. 2024 Mar 1;11(Pt 2):249–59. doi: 10.1107/S2052252524001507 (PMC10916294; doi:10.1107/S2052252524001507)
Supplement: Supplementary file 1 [file m-11-00249-sup1.zip › cifs/models_comparison/urea/HAR_B3LYP_631gss_mult.cif]

data_urea
_audit_creation_date               2024-02-01
_audit_creation_method
;
Olex2 1.3
(compiled 2020.07.31 svn.rc2a77460 for OlexSys, GUI svn.r6145)
;
_audit_contact_author_address      ?
_audit_contact_author_email        ?
_audit_contact_author_name         ''
_audit_contact_author_phone        ?
_publ_contact_author_id_orcid      ?
_publ_section_references
;
Bourhis, L.J., Dolomanov, O.V., Gildea, R.J., Howard, J.A.K., Puschmann, H.
 (2015). Acta Cryst. A71, 59-75.

Dolomanov, O.V., Bourhis, L.J., Gildea, R.J, Howard, J.A.K. & Puschmann, H.
 (2009), J. Appl. Cryst. 42, 339-341.
;
_chemical_formula_moiety           '2(C0.5 H2 N O0.5)'
_chemical_formula_sum              'C H4 N2 O'
_chemical_formula_weight           60.056
_chemical_absolute_configuration   unk
loop_
  _atom_type_symbol
  _atom_type_scat_source
  _atom_type_scat_dispersion_source
 H 
 'DiSCaMB, J. Appl. Cryst. 2018, DOI:10.1107/S1600576717015825'
 'Henke, Gullikson and Davis, At. Data and Nucl. Data Tables, 1993, 54, 2'
 C 
 'DiSCaMB, J. Appl. Cryst. 2018, DOI:10.1107/S1600576717015825' 
 'Henke, Gullikson and Davis, At. Data and Nucl. Data Tables, 1993, 54, 2'
 O 
 'DiSCaMB, J. Appl. Cryst. 2018, DOI:10.1107/S1600576717015825'
 'Henke, Gullikson and Davis, At. Data and Nucl. Data Tables, 1993, 54, 2'
 N 
 'DiSCaMB, J. Appl. Cryst. 2018, DOI:10.1107/S1600576717015825' 
 'Henke, Gullikson and Davis, At. Data and Nucl. Data Tables, 1993, 54, 2'

_space_group_crystal_system        'tetragonal'
_space_group_IT_number             113
_space_group_name_H-M_alt          'P -4 21 m'
_space_group_name_Hall             ' P -4 2ab'
loop_
  _space_group_symop_id
  _space_group_symop_operation_xyz
 1 x,y,z
 2 y,-x,-z
 3 -y,x,-z
 4 x+1/2,-y+1/2,-z
 5 -x+1/2,y+1/2,-z
 6 -x,-y,z
 7 -y+1/2,-x+1/2,z
 8 y+1/2,x+1/2,z

_symmetry_Int_Tables_number        113
_cell_length_a                     5.5780(6)
_cell_length_b                     5.5780(6)
_cell_length_c                     4.6860(7)
_cell_angle_alpha                  90
_cell_angle_beta                   90
_cell_angle_gamma                  90
_cell_volume                       145.80(3)
_cell_formula_units_Z              2
_cell_measurement_temperature      123(2)
_exptl_absorpt_coefficient_mu      0.118
_exptl_crystal_density_diffrn      1.368
_exptl_crystal_F_000               64.031
_exptl_crystal_size_max            0.23
_exptl_crystal_size_mid            0.13
_exptl_crystal_size_min            0.09
_diffrn_reflns_av_R_equivalents    0.0000
_diffrn_reflns_av_unetI/netI       0.0153
_diffrn_reflns_Laue_measured_fraction_full  1.0000
_diffrn_reflns_Laue_measured_fraction_max  0.9817
_diffrn_reflns_limit_h_max         15
_diffrn_reflns_limit_h_min         -15
_diffrn_reflns_limit_k_max         0
_diffrn_reflns_limit_k_min         -15
_diffrn_reflns_limit_l_max         0
_diffrn_reflns_limit_l_min         -13
_diffrn_reflns_number              1045
_diffrn_reflns_point_group_measured_fraction_full  1.0000
_diffrn_reflns_point_group_measured_fraction_max  0.9817
_diffrn_reflns_theta_full          25.2417
_diffrn_reflns_theta_max           86.97
_diffrn_reflns_theta_min           4.35
_diffrn_ambient_temperature        123(2)
_diffrn_measured_fraction_theta_full  1.0000
_diffrn_measured_fraction_theta_max  0.9817
_diffrn_radiation_type             'Mo K\a'
_diffrn_radiation_wavelength       0.71073
_reflns_Friedel_coverage           0.0
_reflns_limit_h_max                15
_reflns_limit_h_min                0
_reflns_limit_k_max                10
_reflns_limit_k_min                0
_reflns_limit_l_max                13
_reflns_limit_l_min                0
_reflns_number_gt                  803
_reflns_number_total               1022
_reflns_threshold_expression       I>=2u(I)
_computing_molecular_graphics      'Olex2 1.3 (Dolomanov et al., 2009)'
_computing_publication_material    'Olex2 1.3 (Dolomanov et al., 2009)'
_computing_structure_refinement    'olex2.refine 1.3 (Bourhis et al., 2015)'
_refine_diff_density_max           0.1780
_refine_diff_density_min           -0.2506
_refine_diff_density_rms           0.0384
_refine_ls_d_res_high              0.3559
_refine_ls_d_res_low               4.6860
_refine_ls_goodness_of_fit_ref     0.5582
_refine_ls_hydrogen_treatment      refall
_refine_ls_matrix_type             full
_refine_ls_number_constraints      0
_refine_ls_number_parameters       27
_refine_ls_number_reflns           1022
_refine_ls_number_restraints       0
_refine_ls_R_factor_all            0.0254
_refine_ls_R_factor_gt             0.0150
_refine_ls_restrained_S_all        0.5582
_refine_ls_shift/su_max            0.0004
_refine_ls_shift/su_mean           0.0000
_refine_ls_structure_factor_coef   Fsqd
_refine_ls_weighting_details      
 'w=1/[\s^2^(Fo^2^)+(0.0339P)^2^+0.0037P] where P=(Fo^2^+2Fc^2^)/3'
_refine_ls_weighting_scheme        calc
_refine_ls_wR_factor_gt            0.0396
_refine_ls_wR_factor_ref           0.0397
_refine_special_details
;
Aspherical atom refinement in Olex2
with DiSCaMB generated form factors 
Hirshfeld Atom Refinement using
Orca5 generated wavefunction calculated
with B3LYP functional using cc-pVTZ basis set
and surrounding point multipoles to mimic 
crystal field
;
loop_
  _atom_site_label
  _atom_site_type_symbol
  _atom_site_fract_x
  _atom_site_fract_y
  _atom_site_fract_z
  _atom_site_U_iso_or_equiv
  _atom_site_adp_type
  _atom_site_occupancy
  _atom_site_site_symmetry_order
  _atom_site_refinement_flags_posn
  _atom_site_refinement_flags_adp
  _atom_site_refinement_flags_occupancy
 C C 0.0 0.5 0.32822(4) 0.01208(3) Uani 1.000000 4 S T P
 O O 0.0 0.5 0.59629(3) 0.01517(3) Uani 1.000000 4 S T P
 N N 0.14486(2) 0.64486(2) 0.17833(4) 0.02239(4) Uani 1.000000 2 S T P
 Hb H 0.2547(9) 0.7547(9) 0.2855(13) 0.040(2) Uani 1.000000 2 S T P
 Ha H 0.1422(11) 0.6422(11) -0.0330(16) 0.0387(19) Uani 1.000000 2 S T P

loop_
  _atom_site_aniso_label
  _atom_site_aniso_U_11
  _atom_site_aniso_U_22
  _atom_site_aniso_U_33
  _atom_site_aniso_U_12
  _atom_site_aniso_U_13
  _atom_site_aniso_U_23
 C 0.01478(4) 0.01478(4) 0.00668(4) -0.00009(6) -0.000000 0.000000
 O 0.01942(4) 0.01942(4) 0.00667(3) 0.00167(7) -0.000000 0.000000
 N 0.02883(6) 0.02883(6) 0.00950(4) -0.01506(7) 0.00007(3) 0.00007(3)
 Hb 0.046(4) 0.046(4) 0.027(3) -0.026(5) -0.006(3) -0.006(3)
 Ha 0.049(3) 0.049(3) 0.017(3) -0.011(5) -0.001(2) -0.001(2)

loop_
  _geom_bond_atom_site_label_1
  _geom_bond_atom_site_label_2
  _geom_bond_distance
  _geom_bond_site_symmetry_2
  _geom_bond_publ_flag
 C O 1.2562(3) . ?
 C N 1.3413(2) . ?
 C N 1.3413(2) 6_565 ?
 N Hb 1.002(7) . ?
 N Ha 0.991(7) . ?

loop_
  _geom_angle_atom_site_label_1
  _geom_angle_atom_site_label_2
  _geom_angle_atom_site_label_3
  _geom_angle
  _geom_angle_site_symmetry_1
  _geom_angle_site_symmetry_3
  _geom_angle_publ_flag
 N C O 121.577(11) . . ?
 N C O 121.577(11) 6_565 . ?
 N C N 116.85(2) 6_565 . ?
 Hb N C 118.3(4) . 6_565 ?
 Ha N C 120.4(5) . 6_565 ?
 Ha N Hb 121.3(6) . . ?

loop_
  _diffrn_refln_index_h
  _diffrn_refln_index_k
  _diffrn_refln_index_l
  _diffrn_refln_intensity_net
  _diffrn_refln_intensity_u
 0 -2 -6 14.56 0.23
 -1 -1 -6 29.44 0.33
 0 -1 -6 5.29 0.28
 0 0 -6 156.54 1.86
 -4 0 -5 25.82 0.36
 -3 0 -5 3.66 0.17
 -2 0 -5 5.59 0.26
 -1 0 -5 189.09 0.97
 0 0 -5 486.21 3.6
 4 -1 -5 15.03 0.28
 3 -1 -5 16.59 0.28
 2 -1 -5 134.68 0.72
 1 -1 -5 168.5 1.11
 -4 -2 -5 52.61 0.32
 -3 -2 -5 75.67 0.53
 -2 -2 -5 96.97 0.83
 3 -3 -5 132.61 0.84
 -2 -5 -4 75.16 0.55
 -1 -5 -4 153.34 0.9
 0 -5 -4 178.18 1.13
 4 -4 -4 86.18 0.62
 3 -4 -4 3.06 0.16
 2 -4 -4 164.55 0.88
 1 -4 -4 426.26 1.75
 0 -4 -4 58.69 0.47
 -3 -3 -4 156.47 1.16
 -2 -3 -4 135.42 0.67
 -1 -3 -4 143.86 0.67
 0 -3 -4 1039.92 3.75
 2 -2 -4 430.71 2.11
 1 -2 -4 449.35 1.43
 0 -2 -4 199.6 0.84
 -1 -1 -4 430.84 1.82
 0 -1 -4 21.99 0.28
 0 0 -4 295.58 1.78
 -6 0 -3 2.3 0.13
 -5 0 -3 84.49 0.57
 -4 0 -3 712.6 2.52
 -3 0 -3 115.15 0.54
 -2 0 -3 492.13 1.31
 -1 0 -3 869.3 1.88
 0 0 -3 135.06 0.8
 6 -1 -3 104.35 0.67
 5 -1 -3 101.39 0.57
 4 -1 -3 130.06 0.59
 3 -1 -3 655.96 1.75
 2 -1 -3 680.24 1.54
 1 -1 -3 114.99 0.55
 -6 -2 -3 61.52 0.4
 -5 -2 -3 211.73 1.02
 -4 -2 -3 41.9 0.33
 -3 -2 -3 254.14 0.87
 -2 -2 -3 272.9 1.14
 5 -3 -3 33.52 0.34
 4 -3 -3 166.6 0.79
 3 -3 -3 5.08 0.3
 -5 -4 -3 56.91 0.33
 -4 -4 -3 1.59 0.15
 -1 -7 -2 14.33 0.2
 0 -7 -2 50.95 0.36
 3 -6 -2 9.1 0.25
 2 -6 -2 28.22 0.32
 1 -6 -2 46.62 0.38
 0 -6 -2 25.4 0.34
 -5 -5 -2 49.59 0.44
 -4 -5 -2 6.89 0.25
 -3 -5 -2 22.34 0.29
 -2 -5 -2 73.54 0.44
 -1 -5 -2 81.91 0.45
 0 -5 -2 0.89 0.16
 4 -4 -2 39.73 0.48
 3 -4 -2 185.71 0.76
 2 -4 -2 53.91 0.33
 1 -4 -2 27.24 0.26
 0 -4 -2 76.14 0.42
 -3 -3 -2 78.84 0.55
 -2 -3 -2 109.09 0.42
 -1 -3 -2 147.46 0.46
 0 -3 -2 176.71 0.57
 2 -2 -2 542.88 1.57
 1 -2 -2 299.59 0.71
 0 -2 -2 82.27 0.33
 -1 -1 -2 524.41 1.18
 0 -1 -2 1517.92 2.7
 -7 0 -1 84.53 0.67
 -6 0 -1 44.33 0.41
 -5 0 -1 1.04 0.11
 -4 0 -1 967.16 2.37
 -3 0 -1 925.59 1.73
 -2 0 -1 1958.98 2.6
 -1 0 -1 1485.44 1.77
 0 0 -1 133.08 0.49
 7 -1 -1 31.61 0.35
 6 -1 -1 56.37 0.4
 5 -1 -1 300.73 1.03
 4 -1 -1 115.54 0.43
 3 -1 -1 1410.5 2.25
 2 -1 -1 491.23 0.75
 1 -1 -1 2808.61 5.07
 -7 -2 -1 0.14 1.69
 -6 -2 -1 136.45 0.75
 -5 -2 -1 71.42 0.42
 -4 -2 -1 254.83 0.78
 -3 -2 -1 50.86 0.32
 -2 -2 -1 1980.19 3.9
 6 -3 -1 8.78 0.25
 5 -3 -1 117.53 0.61
 4 -3 -1 204.13 0.75
 3 -3 -1 80.53 0.52
 -6 -4 -1 133.64 0.61
 -5 -4 -1 4.74 0.21
 -4 -4 -1 47.16 0.5
 5 -5 -1 155.05 1.36
 -2 -7 0 2.74 0.09
 -1 -7 0 312.05 1.77
 4 -6 0 24.49 0.33
 3 -6 0 0.43 2.26
 2 -6 0 232.6 1.07
 1 -6 0 52.77 0.44
 0 -6 0 609.97 4.08
 -5 -5 0 67.05 0.73
 -4 -5 0 28.63 0.32
 -3 -5 0 428.02 1.61
 -2 -5 0 212.44 0.82
 -1 -5 0 419.03 1.48
 4 -4 0 822.67 3.85
 3 -4 0 32.34 0.28
 2 -4 0 925.41 2.17
 1 -4 0 70.73 0.38
 0 -4 0 54.64 0.57
 -3 -3 0 2174.94 6.1
 -2 -3 0 172.47 0.48
 -1 -3 0 288.54 0.68
 2 -2 0 2253.08 4.13
 1 -2 0 2248.26 2.8
 0 -2 0 1545.05 2.97
 -2 -11 -5 3.7 0.15
 -1 -11 -5 0.24 2.79
 0 -11 -5 0.18 3.29
 5 -10 -5 3.61 0.17
 4 -10 -5 3.97 0.18
 3 -10 -5 7.69 0.32
 -6 -9 -5 4.49 0.2
 -5 -9 -5 6.42 0.29
 7 -8 -5 6.45 0.28
 10 -2 -5 0.57 0.16
 -11 0 -4 15.33 0.41
 11 -1 -4 3.72 0.14
 -11 -2 -4 4.13 0.22
 -11 -3 -4 5.34 0.28
 -11 -4 -4 2.71 0.13
 10 -5 -4 3.76 0.16
 -10 -6 -4 2.3 0.13
 -9 -6 -4 4.95 0.22
 9 -7 -4 2.93 0.14
 -8 -8 -4 3.45 0.22
 2 -12 -3 1.69 0.13
 1 -12 -3 2.79 0.13
 0 -12 -3 3.36 0.17
 -5 -11 -3 5.16 0.24
 -4 -11 -3 3.18 0.14
 -3 -11 -3 0.9 0.16
 7 -10 -3 3.15 0.15
 6 -10 -3 8.52 0.32
 -8 -9 -3 3.81 0.2
 -7 -9 -3 9.85 0.33
 8 -8 -3 9.47 0.47
 -12 0 -2 0.04 2.14
 12 -1 -2 0.45 2.81
 -12 -2 -2 1.22 0.2
 12 -3 -2 0.3 1.97
 -11 -4 -2 0.41 1.63
 11 -5 -2 0.75 2.82
 -10 -6 -2 0.28 2.02
 10 -7 -2 3.21 0.15
 -9 -8 -2 3.98 0.17
 4 -12 -1 2.85 0.15
 3 -12 -1 0.89 0.14
 2 -12 -1 3.54 0.15
 1 -12 -1 0.8 0.16
 0 -12 -1 3.68 0.22
 -6 -11 -1 0.85 0.14
 -5 -11 -1 5.13 0.21
 7 -10 -1 1.26 0.17
 -8 -9 -1 1.66 0.13
 -12 0 0 9.86 0.37
 12 -1 0 0.54 2.86
 -12 -2 0 11.62 0.34
 12 -3 0 0.34 2.81
 -12 -4 0 4.63 0.16
 11 -5 0 6.23 0.28
 -11 -6 0 2.52 0.14
 10 -7 0 3.62 0.18
 -9 -8 0 5.71 0.24
 9 -9 0 1.11 0.18
 1 -3 -11 53.74 0.67
 0 -3 -11 4.06 0.21
 -2 -2 -11 27.57 0.63
 -1 -2 -11 18.92 0.39
 0 -2 -11 43.05 0.67
 1 -1 -11 16.35 0.51
 0 -1 -11 14.21 0.4
 0 0 -11 0.72 2.56
 6 0 -10 7.32 0.35
 5 0 -10 5.26 0.3
 -6 -1 -10 -0.08 2.79
 -5 -1 -10 15.52 0.36
 6 -2 -10 8.32 0.32
 5 -2 -10 1.18 0.14
 -5 -3 -10 8.52 0.32
 -4 -3 -10 2.51 0.14
 5 -4 -10 2.5 0.14
 4 -4 -10 7.32 0.45
 -2 -8 -9 1.91 0.13
 -1 -8 -9 2.15 0.13
 0 -8 -9 0.08 3.27
 4 -7 -9 5.42 0.25
 3 -7 -9 5.72 0.26
 2 -7 -9 2.77 0.15
 1 -7 -9 1.01 0.13
 0 -7 -9 0.52 3.19
 -5 -6 -9 7.53 0.3
 -4 -6 -9 6.19 0.28
 5 -5 -9 5.02 0.32
 9 0 -8 13.24 0.4
 -9 -1 -8 0.33 2.9
 9 -2 -8 12.37 0.35
 -9 -3 -8 1.25 0.14
 -8 -3 -8 20.7 0.4
 8 -4 -8 0.5 0.16
 -8 -5 -8 8.77 0.32
 -7 -5 -8 0.87 0.16
 7 -6 -8 7.04 0.31
 6 -6 -8 2.28 0.19
 -3 -10 -7 15.35 0.37
 -2 -10 -7 0.18 2.8
 -1 -10 -7 4.99 0.22
 0 -10 -7 0 3.26
 5 -9 -7 2.75 0.14
 4 -9 -7 20.17 0.4
 -7 -8 -7 12.52 0.35
 -6 -8 -7 3.12 0.16
 7 -7 -7 2.83 0.2
 11 0 -6 1.35 0.17
 -11 -1 -6 0.27 2.77
 11 -2 -6 1.01 0.16
 -11 -3 -6 1.52 0.13
 10 -4 -6 3.07 0.15
 -10 -5 -6 0.88 0.2
 9 -6 -6 1.6 0.13
 -9 -7 -6 0.38 2.78
 -8 -7 -6 1.45 0.17
 8 -8 -6 0 4.01
 -2 -12 -5 0.1 2.87
 -1 -12 -5 1.6 0.14
 0 -12 -5 0.14 3.23
 5 -11 -5 -0.14 2.83
 4 -11 -5 2.54 0.14
 3 -11 -5 1.8 0.13
 -6 -10 -5 -0.07 2.83
 8 -9 -5 1.97 0.13
 7 -9 -5 -0.41 2.89
 -8 -8 -5 0.06 4.06
 12 0 -4 1.97 0.15
 -12 -1 -4 3.7 0.16
 12 -2 -4 2.88 0.14
 -12 -3 -4 2.71 0.14
 12 -4 -4 1.42 0.13
 -11 -5 -4 2.23 0.13
 11 -6 -4 8.69 0.33
 -10 -7 -4 12.72 0.35
 9 -8 -4 14.12 0.37
 1 -13 -3 0.96 0.14
 0 -13 -3 1.18 0.17
 -5 -12 -3 1.31 0.14
 -4 -12 -3 3.17 0.15
 -3 -12 -3 1.76 0.13
 7 -11 -3 5.11 0.25
 6 -11 -3 2.34 0.13
 -8 -10 -3 7.31 0.3
 9 -9 -3 7.81 0.44
 13 0 -2 0.29 2.11
 -13 -1 -2 0.02 2.85
 13 -2 -2 0.03 2.78
 12 -4 -2 0.13 2.84
 -12 -5 -2 0.95 0.16
 11 -6 -2 2.04 0.13
 -11 -7 -2 0.9 0.14
 10 -8 -2 1.62 0.13
 -9 -9 -2 1.59 0.19
 -3 -13 -2 -0.05 2.84
 3 -13 -1 1.89 0.13
 2 -13 -1 0.22 2.82
 1 -13 -1 1.52 0.13
 0 -13 -1 0.81 0.22
 -6 -12 -1 2.7 0.13
 -5 -12 -1 0.16 2.86
 7 -11 -1 4.05 0.19
 -9 -10 -1 0.37 2.79
 -8 -10 -1 5.06 0.24
 9 -9 -1 6.52 0.37
 -13 -1 0 6.66 0.29
 13 -2 0 0.07 2.82
 -13 -3 0 2.35 0.14
 -12 -5 0 1.19 0.17
 12 -6 0 1.46 0.13
 -11 -7 0 1.23 0.16
 10 -8 0 1 0.17
 -10 -9 0 0.11 1.99
 5 0 -11 4.46 0.22
 4 0 -11 59.56 0.84
 -5 -1 -11 17.5 0.37
 -4 -1 -11 5.65 0.24
 5 -2 -11 12.44 0.33
 4 -2 -11 11.89 0.34
 3 -2 -11 9.44 0.32
 -4 -3 -11 10.44 0.32
 -3 -3 -11 3.1 0.23
 4 -4 -11 3.51 0.24
 3 -7 -10 2.65 0.13
 2 -7 -10 3.84 0.15
 1 -7 -10 4.07 0.21
 0 -7 -10 0.94 0.21
 -5 -6 -10 4.86 0.23
 -4 -6 -10 3.92 0.18
 -3 -6 -10 7.75 0.32
 5 -5 -10 8.09 0.45
 9 0 -9 1.17 0.17
 -9 -1 -9 0.7 0.14
 9 -2 -9 2.23 0.13
 -8 -3 -9 3.68 0.16
 8 -4 -9 0.5 1.98
 -7 -5 -9 0.36 2.74
 7 -6 -9 -0.13 2.84
 6 -6 -9 0.5 3.9
 -5 -8 -9 0.84 0.16
 -3 -10 -8 2.89 0.14
 -2 -10 -8 0.84 0.14
 -1 -10 -8 8.86 0.32
 0 -10 -8 0.41 3.14
 5 -9 -8 3.73 0.18
 4 -9 -8 6.16 0.26
 -7 -8 -8 3.57 0.15
 -6 -8 -8 5.52 0.24
 7 -7 -8 6.95 0.39
 11 0 -7 2.68 0.15
 -11 -1 -7 0.4 2.76
 11 -2 -7 7.33 0.31
 -11 -3 -7 0.34 2.81
 10 -4 -7 0.77 0.16
 -10 -5 -7 7.76 0.31
 9 -6 -7 9.35 0.33
 -9 -7 -7 0.34 2.8
 8 -8 -7 0.28 4.02
 -2 -12 -6 -0.04 2.82
 -1 -12 -6 0.09 2.89
 0 -12 -6 0.37 3.17
 5 -11 -6 0.36 2.77
 4 -11 -6 0.54 2
 -7 -10 -6 1.86 0.14
 -6 -10 -6 -0.02 2.83
 8 -9 -6 2.84 0.14
 -12 -3 -5 1.42 0.16
 12 -4 -5 0 2.78
 11 -6 -5 0.95 0.16
 -10 -7 -5 1.34 0.14
 10 -8 -5 0.33 2
 -9 -9 -5 0.58 4
 3 -13 -4 0.52 2.86
 2 -13 -4 1.59 0.15
 1 -13 -4 1.27 0.13
 0 -13 -4 1.08 0.15
 -6 -12 -4 0.75 0.16
 -5 -12 -4 5.46 0.22
 7 -11 -4 1.24 0.13
 -9 -10 -4 1.76 0.14
 -8 -10 -4 1.66 0.13
 9 -9 -4 2.19 0.18
 13 -2 -3 0.91 0.16
 -13 -3 -3 2.16 0.13
 13 -4 -3 0.66 0.16
 12 -6 -3 3.72 0.16
 11 -8 -3 0.66 0.2
 -10 -9 -3 0.71 0.16
 -1 -14 -2 -0.47 2.85
 0 -14 -2 0.08 2.09
 5 -13 -2 -0.15 2.82
 4 -13 -2 0.41 2.8
 -7 -12 -2 -0.01 2.8
 -6 -12 -2 0.48 2.04
 8 -11 -2 -0.23 2.83
 -9 -10 -2 0.03 2.78
 14 0 -1 0.13 3.31
 -14 -1 -1 0.27 2.77
 14 -2 -1 0.97 0.16
 13 -4 -1 0.29 2.79
 -13 -5 -1 1.64 0.13
 -12 -7 -1 0.09 1.99
 11 -8 -1 -0.06 2.87
 -11 -9 -1 0.97 0.14
 10 -10 -1 1.23 0.23
 -2 -14 0 1.73 0.13
 -1 -14 0 0.08 2.77
 0 -14 0 3.31 0.16
 5 -13 0 1.24 0.14
 4 -13 0 0.17 2.01
 -7 -12 0 -0.06 2.8
 9 -11 0 5.28 0.24
 8 -11 0 0.02 2.79
 -10 -10 0 5.87 0.36
 -1 -4 -12 0.28 2.72
 0 -4 -12 2.28 0.15
 3 -3 -12 19.61 0.52
 2 -3 -12 4.07 0.18
 1 -3 -12 5.85 0.25
 0 -3 -12 0.43 1.65
 -2 -2 -12 17.36 0.5
 -1 -2 -12 4.16 0.2
 0 -2 -12 10.57 0.36
 1 -1 -12 24.5 0.59
 0 -1 -12 12.49 0.38
 0 0 -12 37.75 1.05
 7 0 -11 4.76 0.25
 6 0 -11 4.38 0.2
 -7 -1 -11 3.55 0.14
 -6 -1 -11 7.18 0.3
 6 -2 -11 11.66 0.33
 -6 -3 -11 2.24 0.13
 -5 -3 -11 8.11 0.32
 5 -4 -11 4.76 0.21
 -5 -5 -11 14.01 0.48
 0 -9 -10 1.92 0.14
 -4 -8 -10 1.67 0.12
 -3 -8 -10 3.99 0.18
 -2 -8 -10 3.84 0.16
 -1 -8 -10 0.19 2.81
 0 -8 -10 2.48 0.15
 5 -7 -10 1.55 0.13
 4 -7 -10 7.7 0.3
 -6 -6 -10 1.99 0.18
 10 0 -9 1 0.21
 -10 -1 -9 0.71 0.16
 10 -2 -9 -0.2 2.74
 -9 -3 -9 0.19 2.73
 9 -4 -9 0.5 2.73
 -9 -5 -9 0.48 1.95
 8 -6 -9 1.28 0.14
 -7 -7 -9 1.65 0.18
 3 -11 -8 1.14 0.14
 2 -11 -8 2.81 0.14
 1 -11 -8 0.35 2.73
 0 -11 -8 4.96 0.25
 -5 -10 -8 2.65 0.14
 -4 -10 -8 2.6 0.13
 7 -9 -8 0.11 2.71
 6 -9 -8 3.92 0.15
 -8 -8 -8 0.09 3.82
 12 0 -7 0.28 3.12
 -12 -1 -7 3.61 0.16
 12 -2 -7 0.46 2.73
 -12 -3 -7 2.85 0.15
 11 -4 -7 5.34 0.26
 -11 -5 -7 0.46 2.7
 10 -6 -7 0.27 1.95
 -10 -7 -7 0.23 1.95
 9 -8 -7 0.33 1.94
 1 -13 -6 0.07 1.92
 0 -13 -6 0.04 3.15
 -5 -12 -6 0.81 2.72
 -4 -12 -6 -0.09 2.74
 -3 -12 -6 0.7 0.19
 7 -11 -6 0.58 2.65
 6 -11 -6 1.6 0.13
 -8 -10 -6 0.54 1.93
 9 -9 -6 0.63 2.23
 13 0 -5 0.94 0.17
 -13 -1 -5 0.11 1.95
 13 -2 -5 0.23 2.83
 -13 -3 -5 0.1 2.73
 -13 -4 -5 -0.25 3.22
 -12 -5 -5 0.63 2.77
 12 -6 -5 0.29 1.95
 -11 -7 -5 0.82 0.19
 11 -8 -5 0.56 1.9
 -10 -9 -5 0.21 2.76
 -2 -14 -4 0.43 2.7
 -1 -14 -4 0.57 2.78
 0 -14 -4 0.77 0.21
 5 -13 -4 0.01 2.81
 4 -13 -4 3 0.15
 -7 -12 -4 1.28 0.12
 8 -11 -4 1.6 0.14
 -10 -10 -4 1.33 0.18
 14 0 -3 -0.07 3.28
 -14 -1 -3 0.22 2.76
 14 -2 -3 0.89 0.16
 -14 -3 -3 0.36 2.73
 -13 -5 -3 1.82 0.13
 13 -6 -3 0.57 2.71
 -12 -7 -3 0.6 0.14
 12 -8 -3 0.04 2.71
 -11 -9 -3 -0.24 2.74
 10 -10 -3 -0.18 3.94
 -4 -14 -2 -0.11 2.73
 -3 -14 -2 0.24 2.74
 -2 -14 -2 -0.12 2.79
 6 -13 -2 -0.01 2.74
 -8 -12 -2 0.86 0.19
 9 -11 -2 0.61 0.2
 -10 -10 -2 0.71 3.98
 -14 -3 -1 0.03 2.75
 14 -4 -1 0.72 0.2
 -14 -5 -1 -0.22 1.96
 13 -6 -1 0.13 2.75
 -13 -7 -1 0.49 0.16
 12 -8 -1 0.59 0.16
 11 -10 -1 1.09 0.14
 -5 -14 0 -0.3 2.76
 -4 -14 0 0.72 0.14
 -3 -14 0 0.13 2.78
 7 -13 0 2.6 0.14
 6 -13 0 0.08 2.78
 -8 -12 0 4.28 0.18
 10 -11 0 0.49 2.77
 1 -6 -12 3.15 0.13
 0 -6 -12 10.11 0.3
 -3 -5 -12 7.05 0.26
 -2 -5 -12 4.06 0.15
 -1 -5 -12 8.08 0.27
 0 -5 -12 0.84 0.16
 0 -1 -13 0.05 3.07
 0 0 -13 1.78 0.24
 4 -2 -12 12.19 0.32
 -4 -3 -12 7.28 0.3
 4 -4 -12 11.68 0.45
 -2 -8 -11 7.79 0.29
 -1 -8 -11 2.76 0.13
 0 -8 -11 2.89 0.15
 4 -7 -11 1.41 0.12
 3 -7 -11 16.17 0.34
 2 -7 -11 2.2 0.12
 -5 -6 -11 2.76 0.13
 -4 -6 -11 17.01 0.36
 -9 -1 -10 1.98 0.13
 9 -2 -10 1.09 0.14
 -9 -3 -10 0.87 0.16
 9 -4 -10 -0.26 2.65
 -8 -5 -10 0.21 2.61
 7 -6 -10 -0.33 2.71
 -7 -7 -10 2.07 0.17
 2 -11 -9 0.35 2.58
 1 -11 -9 0.51 2.61
 0 -11 -9 -0.15 3.1
 -5 -10 -9 0.05 2.57
 -4 -10 -9 -0.18 1.93
 -3 -10 -9 0.51 2.65
 6 -9 -9 0.27 2.64
 -7 -8 -9 -0.01 2.65
 12 0 -8 0.52 3.04
 -12 -1 -8 1.85 0.12
 12 -2 -8 0.63 0.15
 11 -4 -8 1.5 0.14
 -11 -5 -8 -0.24 2.63
 10 -6 -8 -0.03 2.66
 -10 -7 -8 3.33 0.14
 9 -8 -8 3.7 0.17
 1 -13 -7 0.28 2.57
 0 -13 -7 2 0.15
 -5 -12 -7 0.33 2.61
 -4 -12 -7 0.33 2.65
 7 -11 -7 0.61 2.59
 6 -11 -7 0.42 1.9
 -8 -10 -7 0.52 0.13
 9 -9 -7 0.7 3.77
 13 -2 -6 0.54 2.65
 -13 -3 -6 0.08 2.65
 13 -4 -6 0.48 1.85
 12 -6 -6 0.1 2.67
 11 -8 -6 0.31 2.59
 -10 -9 -6 0.33 1.86
 -3 -14 -5 -0.18 2.58
 -2 -14 -5 -0.17 2.64
 -1 -14 -5 0.22 2.69
 0 -14 -5 0 3.08
 6 -13 -5 -0.1 2.64
 5 -13 -5 0.44 2.61
 -7 -12 -5 0.04 1.93
 9 -11 -5 0.49 1.86
 -10 -10 -5 0.55 3.75
 -14 -3 -4 1.08 0.19
 14 -4 -4 -0.06 1.87
 13 -6 -4 0.83 0.16
 -13 -7 -4 0.41 2.64
 12 -8 -4 0.95 0.16
 -11 -9 -4 1.31 0.16
 1 -15 -3 0.3 1.86
 0 -15 -3 0.43 3
 -5 -14 -3 0.39 2.64
 -4 -14 -3 1.09 0.16
 7 -13 -3 -0.01 1.88
 -9 -12 -3 0.68 0.19
 10 -11 -3 0.79 0.19
 15 0 -2 -0.44 3.13
 -15 -1 -2 0.26 2.63
 15 -2 -2 -0.09 2.69
 -15 -3 -2 0.14 2.55
 -14 -5 -2 -0.04 2.7
 14 -6 -2 -0.04 2.64
 -13 -7 -2 0.23 1.58
 13 -8 -2 0.52 2.58
 -12 -9 -2 -0.05 2.74
 11 -10 -2 0.56 0.16
 3 -15 -1 -0.21 2.7
 2 -15 -1 -0.01 2.68
 1 -15 -1 0.33 1.9
 0 -15 -1 -0.1 3.16
 -6 -14 -1 -0.07 1.91
 8 -13 -1 0.57 0.16
 -9 -12 -1 0.62 0.2
 -15 -1 0 0.75 2.75
 15 -2 0 0.21 2.7
 -15 -3 0 0.6 2.64
 15 -4 0 0.07 1.84
 14 -6 0 1.66 0.12
 13 -8 0 0.14 2.69
 -12 -9 0 0.52 2.74
 4 0 -13 0.05 2.88
 3 0 -13 6.49 0.32
 2 0 -13 -0.27 2.99
 -4 -1 -13 2.35 0.12
 -3 -1 -13 0.46 1.81
 -2 -1 -13 2.1 0.12
 -1 -1 -13 2.29 0.18
 3 -2 -13 0.57 2.45
 2 -2 -13 3.82 0.25
 -3 -3 -13 0.72 3.45
 2 -7 -12 0.26 2.46
 1 -7 -12 6.53 0.26
 0 -7 -12 3.05 0.21
 -4 -6 -12 1.79 0.11
 -3 -6 -12 -0.46 2.57
 -2 -6 -12 5.46 0.26
 5 -5 -12 3.77 0.27
 4 -5 -12 1.13 0.11
 9 0 -11 0.95 0.13
 -9 -1 -11 4.57 0.2
 9 -2 -11 1.35 0.11
 -8 -3 -11 1.43 0.12
 8 -4 -11 4.82 0.21
 -7 -5 -11 4.75 0.22
 7 -6 -11 1.93 0.11
 6 -6 -11 3.71 0.28
 -4 -10 -10 0.99 0.16
 -3 -10 -10 -0.06 3.56
 -2 -10 -10 0.44 3.7
 -1 -10 -10 1.76 0.17
 0 -10 -10 0.93 5.1
 6 -9 -10 0.23 1.96
 5 -9 -10 1.89 0.16
 -7 -8 -10 -0.49 4.99
 -6 -8 -10 2.42 0.18
 -4 0 -7 1.57 0.13
 -3 0 -7 4.96 0.23
 -2 0 -7 2.68 0.13
 -1 0 -7 428.85 3.37
 0 0 -7 2.64 0.26
 3 -1 -7 15.23 0.31
 2 -1 -7 107.02 0.86
 1 -1 -7 56.5 0.74
 -3 -2 -7 159.96 1.29
 -2 -2 -7 100.04 1.17
 -1 -4 -7 33.74 0.35
 -3 -5 -6 5.66 0.23
 -2 -5 -6 61.33 0.59
 -1 -5 -6 7.59 0.28
 0 -5 -6 19.7 0.39
 4 -4 -6 25.58 0.54
 3 -4 -6 11.39 0.29
 2 -4 -6 11.23 0.29
 1 -4 -6 56.99 0.52
 0 -4 -6 77.23 0.73
 -3 -3 -6 55.34 0.72
 -2 -3 -6 30.17 0.36
 -1 -3 -6 51.87 0.46
 0 -3 -6 107.88 0.88
 2 -2 -6 27.38 0.48
 1 -2 -6 138.03 0.89
 -7 0 -5 62.33 0.71
 -6 0 -5 43.5 0.53
 -5 0 -5 18.69 0.35
 7 -1 -5 20.45 0.34
 6 -1 -5 63.96 0.58
 5 -1 -5 33.67 0.37
 -6 -2 -5 15.38 0.31
 -5 -2 -5 90.91 0.7
 6 -3 -5 3.24 0.14
 5 -3 -5 24.01 0.34
 4 -3 -5 131.49 0.91
 -5 -4 -5 25.76 0.37
 -4 -4 -5 55.31 0.72
 5 -5 -5 16.56 0.47
 -3 -7 -4 18.22 0.34
 -2 -7 -4 82.6 0.71
 -1 -7 -4 45.64 0.47
 0 -7 -4 1.79 0.13
 5 -6 -4 92.46 0.83
 4 -6 -4 34.14 0.42
 3 -6 -4 150.74 1.1
 2 -6 -4 75.1 0.61
 1 -6 -4 28.93 0.35
 0 -6 -4 77.02 0.68
 -5 -5 -4 69.01 0.87
 -4 -5 -4 83.81 0.67
 -3 -5 -4 84.4 0.62
 -8 0 -3 7.89 0.32
 -7 0 -3 52.18 0.54
 8 -1 -3 31.48 0.4
 7 -1 -3 6.02 0.24
 -8 -2 -3 50.96 0.53
 -7 -2 -3 26.99 0.35
 8 -3 -3 18.23 0.34
 7 -3 -3 138.99 1.05
 6 -3 -3 28.5 0.35
 -7 -4 -3 16.81 0.33
 -6 -4 -3 146.66 1.04
 6 -5 -3 40.07 0.45
 5 -5 -3 101.81 1.08
 -6 -6 -3 17.5 0.49
 4 -8 -2 0.31 2.55
 3 -8 -2 8.64 0.29
 2 -8 -2 15.46 0.31
 1 -8 -2 6.18 0.22
 0 -8 -2 8.09 0.3
 -5 -7 -2 0.98 0.25
 -4 -7 -2 18.01 0.33
 -3 -7 -2 14.39 0.3
 -2 -7 -2 1.64 0.11
 6 -6 -2 4.28 0.25
 5 -6 -2 15.54 0.31
 4 -6 -2 26.05 0.34
 -9 0 -1 -0.16 3
 -8 0 -1 22.57 0.38
 9 -1 -1 35.97 0.44
 8 -1 -1 9.57 0.28
 -9 -2 -1 2.3 0.12
 -8 -2 -1 65.02 0.58
 8 -3 -1 3.83 0.14
 7 -3 -1 106.25 0.76
 -8 -4 -1 29.01 0.4
 -7 -4 -1 13.41 0.29
 7 -5 -1 31.56 0.41
 6 -5 -1 8.52 0.27
 -7 -6 -1 21.88 0.37
 -6 -6 -1 27.03 0.54
 -2 -9 0 13.84 0.31
 -1 -9 0 35.63 0.43
 4 -8 0 41.21 0.47
 3 -8 0 11.19 0.3
 2 -8 0 46.36 0.47
 1 -8 0 14.9 0.3
 0 -8 0 170.54 1.35
 -6 -7 0 5.14 0.21
 -5 -7 0 57.77 0.56
 -4 -7 0 9.94 0.28
 -3 -7 0 13.68 0.29
 6 -6 0 84.35 1.03
 5 -6 0 41.33 0.43
 -2 -4 -8 18.46 0.36
 -1 -4 -8 100.31 0.99
 0 -4 -8 11.1 0.37
 3 -3 -8 55.81 0.89
 2 -3 -8 69.91 0.72
 1 -3 -8 4.7 0.18
 0 -3 -8 154.41 1.6
 -2 -2 -8 18.28 0.49
 -1 -2 -8 148.04 1.3
 0 -2 -8 0.45 2.01
 1 -1 -8 44.56 0.71
 0 -1 -8 60.89 0.71
 0 0 -8 146.13 2.51
 6 0 -7 0.32 3.23
 5 0 -7 63.06 0.75
 -6 -1 -7 108.18 1.05
 -5 -1 -7 30.09 0.42
 6 -2 -7 12.88 0.33
 5 -2 -7 101.54 0.96
 4 -2 -7 16.8 0.33
 -6 -3 -7 17.72 0.33
 -5 -3 -7 7.98 0.29
 -4 -3 -7 238.9 2.02
 -3 -3 -7 1.52 0.22
 5 -4 -7 50.54 0.6
 4 -4 -7 1.16 0.23
 3 -7 -6 13.48 0.34
 2 -7 -6 9.46 0.31
 1 -7 -6 10.12 0.3
 0 -7 -6 0.47 3.08
 -5 -6 -6 20.78 0.38
 -4 -6 -6 12.95 0.33
 -3 -6 -6 17.47 0.35
 -2 -6 -6 3.08 0.14
 -1 -6 -6 19.02 0.34
 0 -6 -6 19.4 0.4
 5 -5 -6 8.1 0.4
 4 -5 -6 15.7 0.33
 8 0 -5 8.95 0.34
 -8 -1 -5 19.58 0.35
 8 -2 -5 5.6 0.23
 7 -2 -5 8.58 0.29
 -8 -3 -5 5.16 0.21
 -7 -3 -5 6.44 0.27
 7 -4 -5 3.41 0.13
 6 -4 -5 8.64 0.3
 -7 -5 -5 0.76 0.19
 -6 -5 -5 15.23 0.33
 6 -6 -5 2.84 0.18
 3 -9 -4 10.47 0.33
 2 -9 -4 31.01 0.44
 1 -9 -4 16.53 0.35
 0 -9 -4 38.49 0.56
 -5 -8 -4 7.81 0.29
 -4 -8 -4 11.16 0.32
 -3 -8 -4 69.73 0.71
 -2 -8 -4 30.37 0.41
 -1 -8 -4 28.9 0.4
 0 -8 -4 27.14 0.45
 6 -7 -4 3.55 0.13
 5 -7 -4 14.17 0.33
 4 -7 -4 114.82 1.02
 -6 -6 -4 19.26 0.51
 10 0 -3 31.04 0.52
 9 0 -3 10.1 0.36
 -10 -1 -3 6.08 0.23
 -9 -1 -3 31.01 0.42
 9 -2 -3 18.94 0.35
 -9 -3 -3 11.33 0.32
 9 -4 -3 13.87 0.34
 8 -4 -3 29.27 0.42
 -8 -5 -3 21.89 0.39
 -7 -5 -3 28.3 0.41
 8 -6 -3 0.17 2.8
 7 -6 -3 21.31 0.38
 -7 -7 -3 0.02 3.87
 -2 -10 -2 0.85 0.28
 -1 -10 -2 2.03 0.13
 0 -10 -2 0.51 3.15
 5 -9 -2 9.71 0.31
 4 -9 -2 4.79 0.18
 3 -9 -2 1.91 0.12
 2 -9 -2 4.11 0.15
 1 -9 -2 6.35 0.23
 0 -9 -2 0.92 0.16
 -6 -8 -2 11.85 0.34
 -5 -8 -2 7.14 0.26
 7 -7 -2 13.73 0.48
 6 -7 -2 10.92 0.31
 10 0 -1 22.43 0.44
 -10 -1 -1 0.18 2.71
 10 -2 -1 10.56 0.32
 -10 -3 -1 8.66 0.31
 -9 -3 -1 16.18 0.34
 9 -4 -1 10.6 0.32
 -9 -5 -1 13.47 0.34
 -8 -5 -1 13.37 0.32
 8 -6 -1 14.89 0.35
 -8 -7 -1 5.54 0.25
 -7 -7 -1 12.83 0.46
 -3 -10 0 0.67 0.2
 -2 -10 0 33.43 0.46
 -1 -10 0 0.99 0.14
 0 -10 0 9.21 0.36
 5 -9 0 62.35 0.7
 4 -9 0 4.14 0.19
 3 -9 0 52.25 0.57
 -7 -8 0 1.43 0.16
 -6 -8 0 83.43 0.85
 -5 -8 0 9.78 0.31
 2 -4 -9 3.87 0.16
 1 -4 -9 18.52 0.37
 0 -4 -9 21.16 0.45
 -3 -3 -9 9.84 0.46
 -2 -3 -9 6.78 0.29
 -1 -3 -9 14.75 0.34
 0 -3 -9 42.27 0.63
 2 -2 -9 16.53 0.51
 1 -2 -9 32.81 0.46
 0 -2 -9 3.59 0.19
 -1 -1 -9 13.01 0.46
 0 -1 -9 -0.15 3.14
 0 0 -9 36.23 0.96
 -6 0 -8 23.34 0.47
 -5 0 -8 59.18 0.78
 6 -1 -8 32.8 0.48
 5 -1 -8 8.28 0.31
 -6 -2 -8 6 0.24
 -5 -2 -8 65.65 0.73
 6 -3 -8 43.03 0.57
 5 -3 -8 10.58 0.33
 4 -3 -8 30.16 0.44
 -5 -4 -8 35.89 0.5
 -4 -4 -8 29.53 0.62
 2 -8 -7 8.22 0.31
 1 -8 -7 34.99 0.5
 0 -8 -7 0.62 3.23
 -4 -7 -7 4.46 0.2
 -3 -7 -7 3.14 0.14
 -2 -7 -7 25.72 0.41
 -1 -7 -7 0.78 0.2
 0 -7 -7 118.72 1.38
 5 -6 -7 12.7 0.34
 4 -6 -7 9.1 0.31
 -5 -5 -7 24.16 0.57
 -9 0 -6 4.42 0.21
 -8 0 -6 5.01 0.23
 9 -1 -6 0.52 2.01
 8 -1 -6 7.76 0.31
 -9 -2 -6 8.2 0.31
 -8 -2 -6 2.56 0.13
 8 -3 -6 10.93 0.32
 -8 -4 -6 0.85 0.27
 -7 -4 -6 14.59 0.34
 7 -5 -6 0.09 1.94
 -7 -6 -6 3.2 0.15
 -6 -6 -6 0.37 2.28
 1 -10 -5 1.27 0.13
 0 -10 -5 0.66 3.27
 -4 -9 -5 10.32 0.33
 -3 -9 -5 1.15 0.13
 -2 -9 -5 7.8 0.31
 -1 -9 -5 2.56 0.13
 0 -9 -5 3.45 0.17
 6 -8 -5 10.14 0.32
 5 -8 -5 13.32 0.34
 4 -8 -5 0.21 2.76
 -7 -7 -5 11 0.48
 -6 -7 -5 18.52 0.38
 -10 0 -4 4.64 0.22
 10 -1 -4 26.87 0.43
 -10 -2 -4 7.6 0.29
 10 -3 -4 3.09 0.13
 -10 -4 -4 10.03 0.32
 -9 -4 -4 5.36 0.22
 9 -5 -4 15.81 0.37
 -8 -6 -4 19.63 0.39
 8 -7 -4 3.47 0.16
 7 -7 -4 19.17 0.56
 -2 -11 -3 5.03 0.22
 -1 -11 -3 9.54 0.32
 0 -11 -3 3.23 0.16
 5 -10 -3 4.77 0.2
 4 -10 -3 0.25 2.79
 3 -10 -3 8.44 0.3
 2 -10 -3 8.44 0.3
 -6 -9 -3 7.59 0.29
 -5 -9 -3 0.64 0.2
 7 -8 -3 7.76 0.31
 -11 0 -2 0.81 0.17
 11 -1 -2 0.27 1.97
 -11 -2 -2 0.3 2.02
 11 -3 -2 2.27 0.13
 10 -3 -2 3.19 0.13
 -10 -4 -2 4.97 0.19
 10 -5 -2 0.98 0.2
 -9 -6 -2 1.49 0.13
 9 -7 -2 0.54 2.02
 8 -7 -2 2.15 0.13
 -8 -8 -2 1.55 0.18
 -4 -11 -1 2.28 0.13
 -3 -11 -1 4.32 0.17
 -2 -11 -1 2.41 0.13
 -1 -11 -1 9.13 0.32
 0 -11 -1 -0.05 3.24
 6 -10 -1 6.97 0.28
 5 -10 -1 3.39 0.14
 4 -10 -1 6.05 0.24
 -7 -9 -1 8.95 0.32
 -6 -9 -1 4.14 0.18
 8 -8 -1 8.57 0.42
 11 -1 0 13.13 0.33
 -11 -2 0 1.17 0.16
 11 -3 0 27.65 0.45
 -11 -4 0 0.24 2.79
 -10 -4 0 50.44 0.7
 10 -5 0 0.59 0.16
 -10 -6 0 5.84 0.23
 -9 -6 0 1.75 0.14
 9 -7 0 8.03 0.29
 -8 -8 0 8.79 0.46
 -4 0 -10 4.19 0.23
 -3 0 -10 47.94 0.72
 -2 0 -10 10.65 0.38
 -1 0 -10 1.86 0.15
 0 0 -10 28.76 0.9
 4 -1 -10 17.97 0.38
 3 -1 -10 10.67 0.32
 2 -1 -10 11.92 0.33
 1 -1 -10 32.29 0.67
 -4 -2 -10 14.21 0.35
 -3 -2 -10 1.19 0.17
 -2 -2 -10 36.33 0.73
 3 -3 -10 14.91 0.49
 3 -6 -9 5.92 0.23
 2 -6 -9 2.51 0.13
 1 -6 -9 3.74 0.16
 0 -6 -9 2.65 0.15
 -4 -5 -9 4.56 0.16
 -3 -5 -9 1.79 0.13
 -2 -5 -9 13.49 0.34
 -1 -5 -9 5.89 0.22
 0 -5 -9 5.43 0.29
 4 -4 -9 4.5 0.22
 3 -4 -9 2.08 0.13
 -8 0 -8 6.57 0.32
 -7 0 -8 12.25 0.38
 8 -1 -8 16.43 0.37
 7 -1 -8 12.3 0.34
 -8 -2 -8 1.19 0.14
 -7 -2 -8 29.16 0.45
 7 -3 -8 1.82 0.13
 -7 -4 -8 30.22 0.48
 -6 -4 -8 1.58 0.13
 6 -5 -8 31.13 0.48
 5 -5 -8 2.5 0.19
 -3 -9 -7 0.26 2.01
 -2 -9 -7 11.75 0.34
 -1 -9 -7 3.22 0.15
 0 -9 -7 11.43 0.38
 5 -8 -7 23.41 0.42
 4 -8 -7 0.32 1.6
 3 -8 -7 8.01 0.31
 -6 -7 -7 35.22 0.52
 -5 -7 -7 0.08 2.83
 6 -6 -7 1.6 0.18
 -10 0 -6 1.84 0.15
 10 -1 -6 3.3 0.13
 -10 -2 -6 0.12 2.81
 10 -3 -6 1.06 0.2
 9 -3 -6 0.36 1.98
 -9 -4 -6 2.86 0.13
 9 -5 -6 3.77 0.15
 8 -5 -6 5.9 0.26
 -8 -6 -6 5.84 0.25
 7 -7 -6 8.71 0.46
 0 0 -2 1335.96 8.19
 -1 -1 0 9990.67 18.99

_iucr_refine_fcf_details
;
data_urea
_computing_structure_refinement   'olex2.refine 1.3 (Bourhis et al., 2015)'
_shelx_refln_list_code            4
loop_
  _space_group_symop_id
  _space_group_symop_operation_xyz
  1  x,y,z
  2  y,-x,-z
  3  -y,x,-z
  4  x+1/2,-y+1/2,-z
  5  -x+1/2,y+1/2,-z
  6  -x,-y,z
  7  -y+1/2,-x+1/2,z
  8  y+1/2,x+1/2,z

_space_group_crystal_system       tetragonal
_space_group_IT_number            113
_space_group_name_H-M_alt         'P -4 21 m'
_space_group_name_Hall            ' P -4 2ab'
_symmetry_space_group_name_H-M    'P -4 21 m'
_symmetry_space_group_name_Hall   ' P -4 2ab'
_symmetry_Int_Tables_number       113
_cell_length_a                    5.5780(6)
_cell_length_b                    5.5780(6)
_cell_length_c                    4.6860(7)
_cell_angle_alpha                 90
_cell_angle_beta                  90
_cell_angle_gamma                 90
_cell_volume                      145.80(3)
loop_
  _refln_index_h
  _refln_index_k
  _refln_index_l
  _refln_F_squared_calc
  _refln_F_squared_meas
  _refln_F_squared_sigma
  _refln_F_squared_weight
  _refln_observed_status
0 0 1 13.124 13.261 0.049 1.053 o
0 0 2 126.794 133.119 0.816 0.013 o
0 0 3 13.552 13.458 0.080 0.990 o
0 0 4 30.860 29.452 0.177 0.219 o
0 0 5 48.013 48.447 0.359 0.089 o
0 0 6 15.983 15.598 0.185 0.690 o
0 0 7 0.315 0.263 0.026 141.371 o
0 0 8 14.777 14.561 0.250 0.722 o
0 0 9 3.725 3.610 0.096 6.879 o
0 0 10 2.746 2.866 0.090 9.694 o
0 0 11 0.088 0.072 0.255 4.038 o
0 0 12 3.852 3.762 0.105 6.311 o
0 0 13 0.176 0.177 0.024 210.296 o
1 0 1 147.587 148.013 0.176 0.010 o
1 0 2 155.285 151.250 0.269 0.009 o
1 0 3 86.535 86.619 0.187 0.029 o
1 0 4 2.108 2.191 0.028 19.005 o
1 0 5 19.046 18.841 0.097 0.534 o
1 0 6 0.562 0.527 0.028 83.726 o
1 0 7 42.904 42.732 0.336 0.111 o
1 0 8 5.836 6.067 0.071 3.937 o
1 0 9 0.005 -0.015 0.313 2.697 o
1 0 10 0.209 0.185 0.015 261.384 o
1 0 11 1.507 1.416 0.040 27.690 o
1 0 12 1.215 1.245 0.038 34.430 o
1 0 13 0.047 0.005 0.306 2.818 o
1 1 0 1048.470 995.498 1.892 0.000 o
1 1 1 282.856 279.858 0.505 0.003 o
1 1 2 53.327 52.254 0.118 0.077 o
1 1 3 11.674 11.458 0.055 1.315 o
1 1 4 43.558 42.930 0.181 0.112 o
1 1 5 16.908 16.790 0.111 0.656 o
1 1 6 2.963 2.933 0.033 12.002 o
1 1 7 5.713 5.630 0.074 4.152 o
1 1 8 4.352 4.440 0.071 6.105 o
1 1 9 1.250 1.296 0.046 30.699 o
1 1 10 3.217 3.217 0.067 9.357 o
1 1 11 1.601 1.629 0.051 22.968 o
1 1 12 2.370 2.441 0.059 13.994 o
1 1 13 0.251 0.228 0.018 205.327 o
2 0 0 154.572 153.953 0.296 0.009 o
2 0 1 196.845 195.198 0.259 0.006 o
2 0 2 8.221 8.198 0.033 2.421 o
2 0 3 49.935 49.037 0.131 0.087 o
2 0 4 19.989 19.889 0.084 0.489 o
2 0 5 0.575 0.557 0.026 84.120 o
2 0 6 1.438 1.451 0.023 32.087 o
2 0 7 0.226 0.267 0.013 236.926 o
2 0 8 0.041 0.045 0.200 6.557 o
2 0 9 0.378 0.358 0.019 140.147 o
2 0 10 1.100 1.061 0.038 38.854 o
2 0 11 4.341 4.290 0.067 6.300 o
2 0 12 0.947 1.053 0.036 43.896 o
2 0 13 0.001 -0.027 0.298 2.975 o
2 1 0 228.340 224.023 0.279 0.004 o
2 1 1 50.505 48.947 0.075 0.086 o
2 1 2 29.365 29.852 0.071 0.236 o
2 1 3 68.361 67.781 0.153 0.047 o
2 1 4 44.402 44.775 0.142 0.107 o
2 1 5 13.212 13.420 0.072 1.026 o
2 1 6 13.820 13.754 0.089 0.950 o
2 1 7 10.631 10.664 0.086 1.492 o
2 1 8 15.061 14.751 0.130 0.801 o
2 1 9 3.303 3.269 0.046 9.890 o
2 1 10 1.187 1.188 0.033 37.335 o
2 1 11 1.913 1.885 0.039 20.802 o
2 1 12 0.416 0.415 0.020 124.254 o
2 1 13 0.205 0.209 0.012 277.320 o
2 2 0 228.201 224.503 0.412 0.004 o
2 2 1 201.140 197.312 0.389 0.006 o
2 2 2 55.876 54.094 0.156 0.070 o
2 2 3 28.092 27.192 0.114 0.263 o
2 2 4 42.841 42.917 0.210 0.114 o
2 2 5 9.905 9.662 0.083 1.712 o
2 2 6 2.669 2.728 0.048 12.871 o
2 2 7 10.074 9.968 0.117 1.584 o
2 2 8 1.856 1.821 0.049 20.168 o
2 2 9 1.627 1.647 0.051 22.631 o
2 2 10 3.735 3.620 0.073 7.622 o
2 2 11 2.823 2.747 0.063 11.355 o
2 2 12 1.690 1.730 0.050 21.837 o
3 0 1 93.515 92.228 0.172 0.025 o
3 0 2 17.361 17.608 0.057 0.632 o
3 0 3 11.766 11.474 0.054 1.302 o
3 0 4 101.520 103.620 0.374 0.021 o
3 0 5 0.376 0.365 0.017 145.426 o
3 0 6 10.609 10.749 0.088 1.485 o
3 0 7 0.470 0.494 0.023 103.715 o
3 0 8 15.752 15.386 0.159 0.724 o
3 0 9 4.105 4.212 0.063 6.782 o
3 0 10 4.884 4.777 0.072 5.273 o
3 0 11 0.374 0.405 0.021 130.557 o
3 0 12 0.044 0.043 0.164 9.710 o
3 1 0 28.596 28.751 0.068 0.250 o
3 1 1 140.945 140.546 0.224 0.011 o
3 1 2 15.120 14.693 0.046 0.836 o
3 1 3 65.916 65.362 0.174 0.050 o
3 1 4 14.140 14.335 0.067 0.913 o
3 1 5 1.670 1.653 0.028 26.154 o
3 1 6 5.122 5.168 0.046 5.135 o
3 1 7 1.467 1.518 0.031 29.492 o
3 1 8 0.464 0.468 0.018 115.584 o
3 1 9 1.450 1.470 0.034 29.500 o
3 1 10 1.049 1.063 0.032 42.780 o
3 1 11 5.384 5.355 0.067 4.591 o
3 1 12 0.554 0.583 0.025 86.323 o
3 2 0 16.821 17.185 0.048 0.668 o
3 2 1 5.000 5.068 0.032 5.436 o
3 2 2 10.749 10.870 0.042 1.504 o
3 2 3 25.217 25.323 0.087 0.316 o
3 2 4 13.371 13.494 0.067 1.011 o
3 2 5 7.540 7.540 0.053 2.749 o
3 2 6 2.948 3.006 0.036 11.812 o
3 2 7 16.004 15.939 0.129 0.714 o
3 2 8 7.115 6.966 0.072 2.978 o
3 2 9 0.614 0.676 0.029 72.695 o
3 2 10 0.154 0.119 0.017 316.613 o
3 2 11 0.974 0.941 0.032 46.928 o
3 2 12 0.395 0.406 0.018 133.965 o
3 3 0 219.941 216.717 0.608 0.005 o
3 3 1 7.685 8.024 0.052 2.602 o
3 3 2 7.972 7.856 0.055 2.521 o
3 3 3 0.484 0.506 0.030 88.654 o
3 3 4 15.804 15.591 0.116 0.741 o
3 3 5 13.201 13.214 0.084 1.029 o
3 3 6 5.476 5.514 0.072 4.396 o
3 3 7 0.148 0.151 0.022 250.332 o
3 3 8 5.664 5.561 0.089 4.056 o
3 3 9 1.016 0.980 0.046 37.955 o
3 3 10 1.386 1.486 0.049 26.605 o
3 3 11 0.311 0.309 0.023 148.539 o
3 3 12 1.884 1.954 0.052 19.006 o
4 0 0 5.280 5.444 0.057 4.744 o
4 0 1 94.026 96.371 0.236 0.025 o
4 0 2 7.276 7.587 0.042 2.880 o
4 0 3 70.276 71.005 0.251 0.044 o
4 0 4 5.811 5.848 0.047 4.211 o
4 0 5 2.499 2.573 0.036 14.741 o
4 0 6 7.702 7.695 0.073 2.590 o
4 0 7 0.143 0.156 0.013 359.003 o
4 0 8 1.133 1.106 0.037 37.981 o
4 0 9 2.076 2.108 0.045 17.954 o
4 0 10 0.482 0.418 0.023 107.177 o
4 0 11 5.897 5.935 0.084 3.827 o
4 0 12 0.244 0.227 0.015 226.384 o
4 1 0 6.850 7.048 0.038 3.220 o
4 1 1 11.368 11.513 0.043 1.361 o
4 1 2 2.697 2.714 0.026 13.874 o
4 1 3 12.835 12.960 0.059 1.091 o
4 1 4 41.456 42.474 0.174 0.120 o
4 1 5 1.444 1.498 0.028 30.629 o
4 1 6 5.711 5.679 0.052 4.321 o
4 1 7 3.443 3.362 0.035 9.697 o
4 1 8 10.024 9.995 0.099 1.628 o
4 1 9 1.853 1.845 0.037 21.802 o
4 1 10 1.802 1.791 0.038 22.419 o
4 1 11 0.580 0.563 0.024 86.103 o
4 1 12 0.040 0.028 0.271 3.588 o
4 2 0 91.792 92.210 0.216 0.026 o
4 2 1 24.910 25.392 0.078 0.321 o
4 2 2 5.489 5.372 0.033 4.770 o
4 2 3 4.078 4.175 0.033 7.401 o
4 2 4 16.592 16.396 0.088 0.689 o
4 2 5 5.190 5.242 0.032 5.135 o
4 2 6 1.102 1.119 0.029 41.764 o
4 2 7 1.718 1.674 0.033 24.694 o
4 2 8 1.872 1.839 0.036 21.779 o
4 2 9 0.366 0.386 0.016 148.010 o
4 2 10 1.403 1.416 0.035 30.439 o
4 2 11 1.209 1.185 0.034 36.533 o
4 2 12 1.220 1.215 0.032 36.621 o
4 3 0 3.409 3.222 0.028 10.156 o
4 3 1 20.381 20.340 0.075 0.473 o
4 3 2 18.896 18.505 0.076 0.549 o
4 3 3 16.447 16.601 0.079 0.694 o
4 3 4 0.340 0.305 0.016 166.581 o
4 3 5 13.087 13.102 0.091 1.040 o
4 3 6 1.130 1.135 0.029 40.789 o
4 3 7 23.979 23.805 0.201 0.335 o
4 3 8 2.886 3.005 0.044 11.709 o
4 3 9 0.241 0.207 0.013 246.182 o
4 3 10 0.231 0.250 0.014 233.264 o
4 3 11 0.975 1.040 0.032 45.311 o
4 3 12 0.757 0.725 0.030 61.688 o
4 4 0 80.597 81.973 0.384 0.033 o
4 4 1 4.675 4.699 0.050 5.870 o
4 4 2 4.085 3.959 0.048 7.334 o
4 4 3 0.173 0.158 0.015 301.948 o
4 4 4 8.547 8.587 0.062 2.205 o
4 4 5 5.592 5.511 0.072 4.307 o
4 4 6 2.529 2.549 0.054 13.449 o
4 4 7 0.106 0.116 0.023 280.532 o
4 4 8 2.901 2.942 0.062 10.852 o
4 4 9 0.399 0.448 0.022 119.646 o
4 4 10 0.827 0.729 0.045 46.631 o
4 4 11 0.358 0.350 0.024 130.370 o
4 4 12 1.150 1.164 0.045 33.876 o
5 0 1 0.095 0.104 0.011 536.355 o
5 0 2 0.072 0.089 0.016 483.798 o
5 0 3 8.375 8.419 0.057 2.292 o
5 0 4 17.546 17.754 0.113 0.607 o
5 0 5 1.881 1.862 0.035 21.709 o
5 0 6 2.054 1.963 0.039 19.306 o
5 0 7 6.342 6.283 0.075 3.524 o
5 0 8 5.960 5.897 0.078 3.852 o
5 0 9 0.589 0.541 0.029 79.504 o
5 0 10 0.568 0.524 0.030 80.466 o
5 0 11 0.460 0.444 0.022 110.310 o
5 0 12 0.088 0.084 0.016 453.799 o
5 1 0 40.655 41.753 0.147 0.125 o
5 1 1 28.984 29.966 0.103 0.238 o
5 1 2 7.992 8.162 0.045 2.484 o
5 1 3 10.005 10.103 0.057 1.690 o
5 1 4 15.239 15.279 0.090 0.795 o
5 1 5 3.217 3.355 0.037 10.299 o
5 1 6 0.834 0.756 0.028 58.643 o
5 1 7 3.090 2.998 0.042 11.095 o
5 1 8 0.816 0.825 0.031 55.682 o
5 1 9 0.568 0.587 0.022 88.762 o
5 1 10 1.476 1.546 0.036 28.109 o
5 1 11 1.709 1.744 0.037 23.782 o
5 1 12 0.865 0.805 0.027 56.729 o
5 2 0 20.674 21.168 0.082 0.452 o
5 2 1 7.012 7.116 0.042 3.110 o
5 2 2 7.608 7.328 0.044 2.790 o
5 2 3 20.917 21.097 0.102 0.444 o
5 2 4 7.370 7.489 0.055 2.823 o
5 2 5 9.182 9.059 0.070 1.959 o
5 2 6 6.122 6.111 0.059 3.820 o
5 2 7 10.274 10.118 0.096 1.579 o
5 2 8 6.348 6.542 0.073 3.462 o
5 2 9 1.318 1.344 0.034 32.765 o
5 2 10 0.125 0.118 0.014 398.084 o
5 2 11 1.232 1.240 0.033 35.791 o
5 2 12 0.379 0.405 0.015 144.931 o
5 3 0 42.063 42.649 0.160 0.118 o
5 3 1 11.485 11.711 0.061 1.319 o
5 3 2 2.237 2.226 0.029 17.842 o
5 3 3 3.372 3.340 0.034 9.949 o
5 3 4 8.415 8.410 0.062 2.269 o
5 3 5 2.300 2.392 0.034 16.519 o
5 3 6 0.543 0.564 0.023 91.171 o
5 3 7 0.760 0.795 0.029 60.574 o
5 3 8 1.103 1.054 0.033 41.007 o
5 3 9 0.162 0.178 0.013 323.109 o
5 3 10 0.804 0.849 0.032 54.992 o
5 3 11 0.894 0.808 0.032 52.164 o
5 3 12 0.785 0.702 0.026 64.120 o
5 4 0 2.900 2.853 0.032 12.448 o
5 4 1 0.481 0.472 0.021 107.267 o
5 4 2 0.712 0.687 0.025 69.895 o
5 4 3 5.870 5.671 0.033 4.310 o
5 4 4 8.598 8.351 0.067 2.212 o
5 4 5 2.563 2.567 0.037 14.372 o
5 4 6 1.536 1.564 0.033 27.740 o
5 4 7 4.984 5.036 0.060 5.198 o
5 4 8 3.700 3.576 0.050 8.417 o
5 4 9 0.439 0.454 0.016 124.771 o
5 4 10 0.253 0.249 0.014 221.238 o
5 4 11 0.409 0.474 0.021 118.123 o
5 4 12 0.104 0.113 0.011 500.998 o
5 5 0 6.545 6.681 0.073 3.317 o
5 5 1 15.543 15.450 0.136 0.749 o
5 5 2 5.041 4.941 0.044 5.362 o
5 5 3 10.408 10.145 0.108 1.532 o
5 5 4 6.842 6.876 0.087 3.040 o
5 5 5 1.606 1.650 0.047 23.612 o
5 5 6 0.843 0.807 0.040 48.528 o
5 5 7 2.331 2.407 0.057 14.431 o
5 5 8 0.231 0.249 0.019 203.834 o
5 5 9 0.532 0.500 0.032 81.279 o
5 5 10 0.845 0.806 0.045 44.977 o
5 5 11 1.375 1.396 0.048 27.581 o
6 0 0 57.568 60.779 0.407 0.061 o
6 0 1 4.376 4.417 0.041 6.596 o
6 0 2 2.622 2.531 0.034 14.335 o
6 0 3 0.256 0.229 0.013 230.312 o
6 0 4 7.446 7.674 0.068 2.709 o
6 0 5 4.404 4.334 0.053 6.436 o
6 0 6 1.865 1.933 0.040 20.893 o
6 0 7 0.073 0.032 0.322 2.544 o
6 0 8 2.295 2.326 0.047 15.717 o
6 0 9 0.257 0.264 0.015 210.603 o
6 0 10 0.723 0.729 0.035 58.790 o
6 0 11 0.384 0.436 0.020 128.181 o
6 0 12 0.967 1.007 0.030 47.089 o
6 1 0 5.061 5.258 0.044 5.170 o
6 1 1 5.553 5.617 0.040 4.559 o
6 1 2 4.545 4.645 0.038 6.222 o
6 1 3 10.331 10.398 0.067 1.590 o
6 1 4 2.887 2.883 0.035 12.323 o
6 1 5 6.339 6.373 0.058 3.608 o
6 1 6 1.882 1.895 0.034 21.663 o
6 1 7 10.850 10.779 0.105 1.421 o
6 1 8 3.315 3.268 0.048 9.788 o
6 1 9 0.372 0.373 0.016 148.152 o
6 1 10 0.013 -0.008 0.278 3.415 o
6 1 11 0.689 0.715 0.030 65.644 o
6 1 12 0.322 0.314 0.013 180.889 o
6 2 0 22.468 23.177 0.107 0.383 o
6 2 1 13.278 13.596 0.075 1.011 o
6 2 2 2.777 2.812 0.032 13.048 o
6 2 3 6.168 6.130 0.040 3.889 o
6 2 4 7.662 7.483 0.061 2.687 o
6 2 5 1.441 1.533 0.031 29.798 o
6 2 6 0.345 0.307 0.014 170.901 o
6 2 7 1.325 1.283 0.033 33.489 o
6 2 8 0.518 0.598 0.024 90.503 o
6 2 9 0.263 0.250 0.013 220.399 o
6 2 10 0.791 0.829 0.032 55.974 o
6 2 11 1.131 1.162 0.033 38.944 o
6 2 12 0.562 0.544 0.026 85.905 o
6 3 0 0.012 0.043 0.225 5.198 o
6 3 1 0.866 0.875 0.025 56.328 o
6 3 2 0.873 0.907 0.025 55.279 o
6 3 3 2.838 2.840 0.035 12.607 o
6 3 4 15.282 15.020 0.110 0.791 o
6 3 5 0.367 0.323 0.014 161.719 o
6 3 6 1.833 1.741 0.035 22.779 o
6 3 7 1.758 1.766 0.033 23.722 o
6 3 8 4.128 4.288 0.057 6.813 o
6 3 9 0.656 0.590 0.023 79.510 o
6 3 10 0.761 0.772 0.032 58.612 o
6 3 11 0.229 0.223 0.013 248.260 o
6 4 0 2.386 2.440 0.033 15.919 o
6 4 1 13.333 13.316 0.061 1.026 o
6 4 2 2.691 2.596 0.034 13.839 o
6 4 3 14.711 14.614 0.104 0.843 o
6 4 4 3.423 3.402 0.042 9.508 o
6 4 5 0.951 0.861 0.030 50.197 o
6 4 6 1.353 1.290 0.033 32.902 o
6 4 7 0.903 0.907 0.031 50.555 o
6 4 8 0.174 0.157 0.013 322.079 o
6 4 9 0.600 0.617 0.028 76.983 o
6 4 10 0.409 0.391 0.018 132.730 o
6 4 11 1.754 1.695 0.036 23.718 o
6 5 0 4.214 4.118 0.043 7.064 o
6 5 1 0.822 0.849 0.027 57.703 o
6 5 2 1.632 1.548 0.031 26.891 o
6 5 3 4.171 3.993 0.045 7.210 o
6 5 4 9.262 9.213 0.083 1.894 o
6 5 5 1.522 1.518 0.033 28.271 o
6 5 6 1.997 2.071 0.038 19.445 o
6 5 7 1.242 1.265 0.034 34.984 o
6 5 8 3.108 3.102 0.048 10.633 o
6 5 9 0.676 0.750 0.030 65.408 o
6 5 10 0.479 0.484 0.023 103.125 o
6 5 11 0.275 0.275 0.013 208.647 o
6 6 0 9.026 8.405 0.103 1.991 o
6 6 1 2.753 2.693 0.054 12.247 o
6 6 2 0.465 0.426 0.025 104.849 o
6 6 3 1.755 1.744 0.049 21.358 o
6 6 4 1.867 1.919 0.051 19.402 o
6 6 5 0.340 0.283 0.018 162.910 o
6 6 6 0.061 0.037 0.227 5.096 o
6 6 7 0.130 0.159 0.018 307.541 o
6 6 8 0.246 0.227 0.019 202.163 o
6 6 9 0.006 0.050 0.389 1.748 o
6 6 10 0.219 0.198 0.018 229.096 o
6 6 11 0.383 0.370 0.028 113.025 o
7 0 1 8.186 8.423 0.067 2.325 o
7 0 2 4.900 5.077 0.036 5.516 o
7 0 3 5.381 5.199 0.054 4.793 o
7 0 4 0.187 0.178 0.013 298.364 o
7 0 5 5.947 6.211 0.071 3.816 o
7 0 6 0.029 0.047 0.307 2.799 o
7 0 7 11.668 11.830 0.138 1.198 o
7 0 8 1.269 1.221 0.038 33.630 o
7 0 9 0.019 0.052 0.318 2.610 o
7 0 10 0.088 0.094 0.021 339.054 o
7 0 11 0.430 0.474 0.025 106.210 o
7 1 0 29.942 31.093 0.176 0.220 o
7 1 1 3.095 3.150 0.035 11.075 o
7 1 2 1.494 1.428 0.020 31.769 o
7 1 3 0.588 0.600 0.024 83.731 o
7 1 4 4.367 4.548 0.047 6.428 o
7 1 5 2.032 2.038 0.034 19.708 o
7 1 6 0.886 1.008 0.030 49.873 o
7 1 7 0.051 0.078 0.020 425.171 o
7 1 8 1.225 1.226 0.034 35.755 o
7 1 9 0.092 0.101 0.013 502.012 o
7 1 10 0.442 0.406 0.021 118.227 o
7 1 11 0.348 0.354 0.014 162.603 o
7 2 0 0.236 0.273 0.009 248.123 o
7 2 1 0.014 0.014 0.168 9.294 o
7 2 2 0.143 0.163 0.011 378.164 o
7 2 3 2.651 2.689 0.035 13.758 o
7 2 4 8.305 8.230 0.071 2.306 o
7 2 5 0.848 0.855 0.029 55.033 o
7 2 6 0.999 0.943 0.031 46.584 o
7 2 7 2.491 2.563 0.041 14.499 o
7 2 8 2.811 2.906 0.045 12.123 o
7 2 9 0.319 0.276 0.015 182.024 o
7 2 10 0.339 0.383 0.015 158.308 o
7 2 11 0.217 0.219 0.012 264.250 o
7 3 0 1.305 1.363 0.029 34.168 o
7 3 1 10.469 10.587 0.076 1.538 o
7 3 2 1.464 1.434 0.030 30.425 o
7 3 3 14.012 13.849 0.105 0.921 o
7 3 4 1.853 1.815 0.034 22.337 o
7 3 5 0.707 0.642 0.027 69.715 o
7 3 6 1.381 1.343 0.034 31.651 o
7 3 7 0.300 0.313 0.014 185.725 o
7 3 8 0.180 0.181 0.013 304.068 o
7 3 9 0.570 0.570 0.026 84.047 o
7 3 10 0.213 0.264 0.013 245.423 o
7 3 11 1.637 1.611 0.034 25.902 o
7 4 0 0.984 0.990 0.028 47.774 o
7 4 1 1.350 1.336 0.029 33.553 o
7 4 2 1.776 1.795 0.033 23.372 o
7 4 3 1.673 1.675 0.033 25.226 o
7 4 4 11.702 11.441 0.102 1.266 o
7 4 5 0.319 0.340 0.013 177.271 o
7 4 6 1.498 1.454 0.034 28.893 o
7 4 7 0.445 0.444 0.020 116.713 o
7 4 8 2.870 3.011 0.048 11.566 o
7 4 9 0.607 0.540 0.025 83.422 o
7 4 10 0.721 0.767 0.030 62.444 o
7 4 11 0.126 0.140 0.012 409.368 o
7 5 0 5.930 5.756 0.056 4.096 o
7 5 1 3.144 3.145 0.041 10.721 o
7 5 2 0.047 0.098 0.025 307.011 o
7 5 3 2.824 2.820 0.041 12.433 o
7 5 4 1.447 1.412 0.033 30.223 o
7 5 5 0.059 0.076 0.019 440.336 o
7 5 6 0.003 0.009 0.193 7.062 o
7 5 7 0.022 0.008 0.282 3.318 o
7 5 8 0.086 0.087 0.016 454.897 o
7 5 9 0.033 0.036 0.273 3.536 o
7 5 10 0.159 0.154 0.013 340.528 o
7 5 11 0.496 0.473 0.022 103.428 o
7 6 0 0.540 0.512 0.021 97.309 o
7 6 1 2.310 2.180 0.037 16.901 o
7 6 2 1.108 1.088 0.031 41.227 o
7 6 3 2.200 2.123 0.038 17.741 o
7 6 4 0.336 0.354 0.013 169.098 o
7 6 5 1.861 1.845 0.038 21.589 o
7 6 6 0.335 0.319 0.015 169.113 o
7 6 7 3.476 3.509 0.052 8.942 o
7 6 8 0.701 0.701 0.031 64.419 o
7 6 9 0.042 -0.013 0.283 3.293 o
7 6 10 0.003 -0.033 0.270 3.621 o
7 7 1 1.206 1.278 0.046 31.544 o
7 7 2 1.391 1.368 0.048 27.551 o
7 7 3 0.015 0.002 0.386 1.775 o
7 7 4 1.990 1.910 0.056 17.862 o
7 7 5 1.165 1.096 0.048 33.044 o
7 7 6 0.788 0.868 0.046 45.032 o
7 7 7 0.234 0.282 0.020 190.273 o
7 7 8 0.707 0.693 0.039 56.645 o
7 7 9 0.145 0.164 0.018 291.930 o
7 7 10 0.200 0.206 0.017 244.749 o
8 0 0 16.872 16.993 0.135 0.644 o
8 0 1 2.242 2.249 0.038 17.038 o
8 0 2 0.808 0.806 0.030 57.200 o
8 0 3 0.716 0.786 0.032 60.459 o
8 0 4 2.688 2.704 0.045 13.018 o
8 0 5 0.981 0.892 0.034 46.387 o
8 0 6 0.433 0.499 0.023 108.351 o
8 0 7 0.033 0.062 0.322 2.545 o
8 0 8 0.672 0.655 0.032 66.360 o
8 0 9 0.029 0.008 0.326 2.485 o
8 0 10 0.275 0.247 0.015 206.065 o
8 0 11 0.291 0.288 0.015 190.357 o
8 1 0 1.416 1.485 0.030 30.802 o
8 1 1 0.986 0.954 0.028 48.343 o
8 1 2 0.602 0.616 0.022 84.233 o
8 1 3 3.199 3.137 0.040 10.596 o
8 1 4 2.745 2.880 0.040 12.679 o
8 1 5 1.907 1.951 0.035 21.056 o
8 1 6 0.715 0.773 0.031 61.751 o
8 1 7 3.460 3.486 0.050 9.070 o
8 1 8 1.684 1.637 0.037 24.662 o
8 1 9 0.168 0.214 0.013 299.208 o
8 1 10 0.056 0.019 0.280 3.361 o
8 1 11 0.255 0.275 0.013 218.337 o
8 2 0 4.672 4.619 0.047 5.962 o
8 2 1 6.413 6.479 0.058 3.533 o
8 2 2 1.469 1.540 0.031 29.284 o
8 2 3 5.034 5.078 0.053 5.204 o
8 2 4 2.951 3.026 0.041 11.569 o
8 2 5 0.507 0.558 0.023 95.296 o
8 2 6 0.257 0.255 0.013 222.577 o
8 2 7 0.751 0.819 0.031 58.804 o
8 2 8 0.092 0.119 0.014 457.875 o
8 2 9 0.204 0.190 0.013 278.921 o
8 2 10 0.351 0.383 0.016 152.211 o
8 2 11 0.750 0.776 0.029 61.543 o
8 3 0 1.120 1.115 0.030 40.930 o
8 3 1 0.396 0.382 0.014 145.752 o
8 3 2 0.854 0.861 0.029 54.679 o
8 3 3 1.760 1.816 0.034 23.291 o
8 3 4 7.036 6.948 0.071 3.022 o
8 3 5 0.503 0.514 0.021 101.665 o
8 3 6 1.039 1.089 0.032 42.699 o
8 3 7 0.754 0.798 0.031 59.154 o
8 3 8 2.066 2.063 0.040 18.727 o
8 3 9 0.376 0.367 0.016 147.797 o
8 3 10 0.391 0.398 0.018 135.649 o
8 3 11 0.134 0.142 0.012 395.192 o
8 4 0 4.048 4.106 0.047 7.289 o
8 4 1 2.990 2.891 0.040 11.712 o
8 4 2 0.007 0.031 0.254 4.086 o
8 4 3 2.991 2.917 0.042 11.579 o
8 4 4 1.175 1.112 0.032 38.835 o
8 4 5 0.016 0.021 0.275 3.488 o
8 4 6 0.034 0.085 0.027 289.058 o
8 4 7 0.020 0.032 0.159 10.351 o
8 4 8 0.040 0.050 0.016 634.204 o
8 4 9 0.060 0.050 0.197 6.747 o
8 4 10 0.126 0.166 0.012 388.969 o
8 5 0 1.042 0.975 0.031 44.729 o
8 5 1 1.280 1.332 0.032 34.160 o
8 5 2 0.742 0.711 0.026 66.316 o
8 5 3 2.224 2.181 0.039 17.293 o
8 5 4 0.828 0.778 0.029 57.684 o
8 5 5 1.376 1.327 0.034 31.885 o
8 5 6 0.580 0.588 0.026 82.348 o
8 5 7 2.315 2.333 0.042 16.006 o
8 5 8 0.865 0.874 0.032 51.980 o
8 5 9 0.091 0.084 0.016 448.751 o
8 5 10 0.007 0.021 0.260 3.901 o
8 6 0 8.119 8.313 0.085 2.307 o
8 6 1 1.576 1.484 0.035 27.349 o
8 6 2 1.238 1.181 0.034 35.960 o
8 6 3 0.034 0.017 0.279 3.387 o
8 6 4 2.023 1.956 0.039 19.586 o
8 6 5 0.922 1.010 0.032 47.494 o
8 6 6 0.562 0.582 0.025 85.549 o
8 6 7 0.319 0.311 0.016 172.128 o
8 6 8 0.539 0.550 0.024 90.805 o
8 6 9 0.122 0.128 0.014 395.291 o
8 6 10 0.207 0.241 0.018 223.638 o
8 7 0 0.088 0.142 0.016 401.879 o
8 7 1 0.645 0.552 0.025 79.651 o
8 7 2 0.219 0.214 0.013 258.201 o
8 7 3 0.760 0.773 0.031 59.474 o
8 7 4 0.367 0.346 0.016 152.922 o
8 7 5 0.624 0.643 0.028 74.299 o
8 7 6 0.121 0.144 0.017 337.948 o
8 7 7 1.267 1.248 0.035 34.366 o
8 7 8 0.343 0.356 0.015 160.973 o
8 7 9 0.010 -0.001 0.264 3.786 o
8 8 0 0.915 0.876 0.046 41.537 o
8 8 1 0.882 0.854 0.042 45.220 o
8 8 2 0.145 0.154 0.018 295.601 o
8 8 3 0.932 0.944 0.047 39.739 o
8 8 4 0.364 0.344 0.022 135.925 o
8 8 5 0.037 0.006 0.405 1.612 o
8 8 6 0.016 0.000 0.400 1.653 o
8 8 7 0.074 0.028 0.401 1.643 o
8 8 8 0.007 0.009 0.381 1.822 o
9 0 1 0.002 -0.016 0.299 2.955 o
9 0 2 0.076 0.092 0.016 470.234 o
9 0 3 1.048 1.006 0.036 41.745 o
9 0 4 3.701 3.835 0.056 7.986 o
9 0 5 0.385 0.344 0.017 145.636 o
9 0 6 0.428 0.440 0.021 117.761 o
9 0 7 1.151 1.139 0.038 36.832 o
9 0 8 1.266 1.319 0.040 32.166 o
9 0 9 0.132 0.117 0.017 342.477 o
9 0 10 0.163 0.191 0.014 306.022 o
9 1 0 3.602 3.550 0.043 8.849 o
9 1 1 3.570 3.584 0.044 8.860 o
9 1 2 0.596 0.633 0.023 82.776 o
9 1 3 2.966 3.090 0.042 11.363 o
9 1 4 1.679 1.647 0.035 25.000 o
9 1 5 0.222 0.255 0.013 242.472 o
9 1 6 0.097 0.052 0.200 6.532 o
9 1 7 0.324 0.321 0.015 172.538 o
9 1 8 0.061 0.033 0.289 3.155 o
9 1 9 0.099 0.070 0.014 495.029 o
9 1 10 0.192 0.197 0.013 285.572 o
9 2 0 1.399 1.379 0.031 31.772 o
9 2 1 0.228 0.229 0.012 253.160 o
9 2 2 0.438 0.410 0.015 131.319 o
9 2 3 1.924 1.887 0.035 21.190 o
9 2 4 3.019 3.090 0.044 11.102 o
9 2 5 0.858 0.777 0.031 54.937 o
9 2 6 0.717 0.817 0.031 60.523 o
9 2 7 1.173 1.171 0.034 37.491 o
9 2 8 1.293 1.233 0.035 33.991 o
9 2 9 0.210 0.222 0.013 261.989 o
9 2 10 0.129 0.109 0.014 399.867 o
9 3 0 4.992 5.206 0.057 5.137 o
9 3 1 1.620 1.612 0.034 26.114 o
9 3 2 0.185 0.190 0.012 303.198 o
9 3 3 1.155 1.129 0.032 39.115 o
9 3 4 1.059 1.043 0.033 42.335 o
9 3 5 0.144 0.115 0.013 387.243 o
9 3 6 0.029 0.036 0.197 6.763 o
9 3 7 0.045 0.026 0.200 6.559 o
9 3 8 0.134 0.125 0.014 379.594 o
9 3 9 0.005 0.019 0.272 3.566 o
9 3 10 0.118 0.087 0.016 398.027 o
9 4 0 0.422 0.413 0.019 125.590 o
9 4 1 1.034 1.056 0.032 43.307 o
9 4 2 0.456 0.477 0.018 116.153 o
9 4 3 1.431 1.382 0.034 30.500 o
9 4 4 0.568 0.534 0.022 91.504 o
9 4 5 1.041 1.028 0.033 43.054 o
9 4 6 0.277 0.285 0.013 205.070 o
9 4 7 1.962 2.010 0.040 19.742 o
9 4 8 0.595 0.614 0.026 80.036 o
9 4 9 0.037 0.050 0.272 3.561 o
9 4 10 0.003 -0.026 0.264 3.786 o
9 5 0 5.854 6.213 0.070 3.885 o
9 5 1 1.445 1.342 0.034 30.588 o
9 5 2 0.903 0.968 0.031 49.433 o
9 5 3 0.106 0.064 0.020 354.951 o
9 5 4 1.633 1.575 0.037 25.643 o
9 5 5 0.620 0.640 0.029 73.480 o
9 5 6 0.353 0.376 0.015 155.487 o
9 5 7 0.277 0.274 0.014 203.358 o
9 5 8 0.365 0.372 0.018 144.411 o
9 5 9 0.084 0.048 0.194 6.944 o
9 6 0 0.174 0.174 0.014 303.308 o
9 6 1 0.393 0.413 0.018 133.675 o
9 6 2 0.153 0.148 0.013 351.096 o
9 6 3 0.713 0.756 0.029 64.055 o
9 6 4 0.528 0.493 0.022 98.262 o
9 6 5 0.466 0.447 0.020 113.269 o
9 6 6 0.177 0.159 0.013 317.218 o
9 6 7 0.924 0.932 0.033 48.178 o
9 6 8 0.370 0.391 0.015 148.966 o
9 6 9 0.023 0.027 0.263 3.811 o
9 7 0 0.734 0.800 0.029 61.778 o
9 7 1 0.845 0.892 0.032 52.430 o
9 7 2 0.091 0.054 0.201 6.470 o
9 7 3 1.000 0.981 0.033 44.952 o
9 7 4 0.294 0.292 0.014 192.254 o
9 7 5 0.024 -0.041 0.288 3.182 o
9 7 6 0.020 0.038 0.277 3.437 o
9 7 7 0.046 0.034 0.279 3.385 o
9 7 8 0.002 0.011 0.270 3.620 o
9 8 0 0.559 0.569 0.024 87.824 o
9 8 1 0.176 0.165 0.013 315.366 o
9 8 2 0.374 0.397 0.017 142.142 o
9 8 3 0.436 0.380 0.020 123.735 o
9 8 4 1.373 1.407 0.037 30.491 o
9 8 5 0.200 0.196 0.013 279.193 o
9 8 6 0.269 0.283 0.014 205.124 o
9 8 7 0.044 0.033 0.193 7.038 o
9 8 8 0.388 0.369 0.017 142.186 o
9 9 0 0.128 0.111 0.018 334.382 o
9 9 1 0.570 0.650 0.037 66.615 o
9 9 2 0.179 0.158 0.019 257.226 o
9 9 3 0.682 0.778 0.044 51.418 o
9 9 4 0.190 0.218 0.018 239.826 o
9 9 5 0.072 0.058 0.399 1.659 o
9 9 6 0.045 0.063 0.222 5.327 o
9 9 7 0.081 0.070 0.376 1.867 o
10 0 0 0.951 0.918 0.036 45.812 o
10 0 1 2.230 2.235 0.044 16.638 o
10 0 2 0.072 0.051 0.314 2.673 o
10 0 3 3.085 3.093 0.052 10.548 o
10 0 4 0.496 0.462 0.022 104.215 o
10 0 5 0.061 0.066 0.326 2.482 o
10 0 6 0.157 0.183 0.015 305.267 o
10 0 7 0.008 0.000 0.325 2.502 o
10 0 8 0.004 0.041 0.313 2.696 o
10 0 9 0.111 0.100 0.021 312.318 o
10 0 10 0.050 0.093 0.508 1.021 o
10 1 0 0.112 0.099 0.014 437.431 o
10 1 1 0.033 0.018 0.270 3.616 o
10 1 2 0.189 0.202 0.013 285.811 o
10 1 3 0.593 0.606 0.023 84.233 o
10 1 4 2.665 2.677 0.043 13.291 o
10 1 5 0.176 0.127 0.013 337.029 o
10 1 6 0.329 0.329 0.013 175.750 o
10 1 7 0.484 0.497 0.022 103.432 o
10 1 8 0.825 0.883 0.032 53.385 o
10 1 9 0.110 0.071 0.016 425.667 o
10 1 10 0.143 0.175 0.017 300.097 o
10 2 0 3.275 3.331 0.046 9.882 o
10 2 1 1.085 1.052 0.032 41.931 o
10 2 2 0.103 0.085 0.028 230.295 o
10 2 3 0.815 0.841 0.030 56.117 o
10 2 4 0.699 0.757 0.029 64.857 o
10 2 5 0.079 0.057 0.016 503.822 o
10 2 6 0.020 0.012 0.280 3.365 o
10 2 7 0.022 0.018 0.279 3.389 o
10 2 8 0.088 0.084 0.014 505.028 o
10 2 9 0.005 -0.020 0.273 3.542 o
10 2 10 0.075 0.044 0.369 1.939 o
10 3 0 0.050 0.067 0.020 436.410 o
10 3 1 0.866 0.863 0.031 52.844 o
10 3 2 0.284 0.318 0.013 194.965 o
10 3 3 0.816 0.841 0.030 56.050 o
10 3 4 0.288 0.308 0.013 195.291 o
10 3 5 0.773 0.766 0.032 58.178 o
10 3 6 0.067 0.106 0.020 378.370 o
10 3 7 1.577 1.530 0.037 26.646 o
10 3 8 0.345 0.288 0.014 174.081 o
10 3 9 0.004 0.051 0.264 3.783 o
10 4 0 4.829 5.026 0.070 5.230 o
10 4 1 0.620 0.603 0.024 80.815 o
10 4 2 0.517 0.495 0.019 104.300 o
10 4 3 0.036 0.025 0.278 3.411 o
10 4 4 0.916 0.999 0.032 47.886 o
10 4 5 0.421 0.396 0.018 129.744 o
10 4 6 0.287 0.306 0.015 188.355 o
10 4 7 0.079 0.077 0.016 480.127 o
10 4 8 0.295 0.259 0.013 203.052 o
10 4 9 0.040 -0.018 0.192 7.120 o
10 5 0 0.069 0.059 0.016 528.321 o
10 5 1 0.318 0.338 0.014 174.860 o
10 5 2 0.092 0.098 0.020 351.208 o
10 5 3 0.502 0.475 0.020 106.026 o
10 5 4 0.396 0.375 0.016 142.038 o
10 5 5 0.370 0.360 0.017 147.514 o
10 5 6 0.100 0.088 0.020 347.727 o
10 5 7 0.769 0.773 0.031 59.055 o
10 5 8 0.277 0.264 0.014 205.919 o
10 5 9 0.011 0.005 0.256 4.024 o
10 6 0 0.602 0.582 0.023 84.533 o
10 6 1 0.702 0.695 0.028 67.450 o
10 6 2 0.050 0.028 0.201 6.492 o
10 6 3 0.864 0.849 0.032 52.505 o
10 6 4 0.229 0.229 0.013 246.260 o
10 6 5 0.014 -0.007 0.282 3.319 o
10 6 6 0.016 -0.002 0.282 3.319 o
10 6 7 0.025 0.027 0.194 6.976 o
10 6 8 0.001 -0.003 0.265 3.758 o
10 7 0 0.364 0.361 0.018 145.879 o
10 7 1 0.152 0.126 0.017 315.639 o
10 7 2 0.313 0.320 0.015 176.336 o
10 7 3 0.299 0.314 0.015 182.201 o
10 7 4 1.261 1.267 0.035 34.281 o
10 7 5 0.132 0.134 0.014 375.768 o
10 7 6 0.211 0.185 0.014 267.599 o
10 7 7 0.035 0.023 0.194 6.972 o
10 7 8 0.333 0.332 0.014 170.927 o
10 8 0 0.111 0.100 0.017 380.373 o
10 8 1 0.521 0.504 0.024 95.128 o
10 8 2 0.147 0.161 0.013 350.689 o
10 8 3 0.666 0.728 0.030 66.636 o
10 8 4 0.157 0.165 0.013 336.268 o
10 8 5 0.063 0.033 0.199 6.615 o
10 8 6 0.043 0.054 0.192 7.106 o
10 8 7 0.064 0.052 0.013 673.675 o
10 9 0 0.003 0.011 0.198 6.712 o
10 9 1 0.024 0.037 0.278 3.412 o
10 9 2 0.001 0.003 0.277 3.441 o
10 9 3 0.075 0.071 0.016 498.016 o
10 9 4 0.158 0.175 0.014 319.098 o
10 9 5 0.052 0.021 0.275 3.484 o
10 9 6 0.017 0.033 0.185 7.668 o
10 10 0 0.573 0.585 0.036 69.628 o
10 10 1 0.102 0.123 0.023 281.472 o
10 10 2 0.087 0.071 0.397 1.676 o
10 10 3 0.001 -0.018 0.393 1.713 o
10 10 4 0.134 0.133 0.018 317.253 o
10 10 5 0.058 0.055 0.374 1.888 o
11 0 1 0.017 -0.005 0.323 2.532 o
11 0 2 0.128 0.081 0.017 370.099 o
11 0 3 0.281 0.322 0.016 183.682 o
11 0 4 1.634 1.528 0.041 25.157 o
11 0 5 0.070 0.018 0.328 2.452 o
11 0 6 0.182 0.135 0.017 283.783 o
11 0 7 0.252 0.267 0.015 212.050 o
11 0 8 0.483 0.494 0.025 98.340 o
11 0 9 0.060 -0.015 0.309 2.763 o
11 1 0 1.190 1.308 0.033 35.934 o
11 1 1 0.900 0.910 0.032 50.002 o
11 1 2 0.016 0.027 0.196 6.840 o
11 1 3 0.958 0.951 0.032 47.293 o
11 1 4 0.363 0.371 0.014 155.963 o
11 1 5 0.007 0.024 0.278 3.414 o
11 1 6 0.007 0.027 0.276 3.464 o
11 1 7 0.012 0.040 0.275 3.487 o
11 1 8 0.014 0.035 0.272 3.564 o
11 1 9 0.024 0.051 0.260 3.897 o
11 2 0 0.100 0.117 0.016 403.435 o
11 2 1 0.254 0.240 0.013 228.148 o
11 2 2 0.072 0.030 0.201 6.483 o
11 2 3 0.490 0.501 0.022 102.437 o
11 2 4 0.458 0.412 0.022 113.060 o
11 2 5 0.347 0.369 0.015 158.078 o
11 2 6 0.097 0.101 0.016 421.452 o
11 2 7 0.709 0.730 0.031 63.174 o
11 2 8 0.294 0.280 0.014 194.747 o
11 2 9 0.015 0.035 0.257 3.990 o
11 3 0 2.820 2.755 0.045 12.380 o
11 3 1 0.400 0.430 0.017 132.608 o
11 3 2 0.249 0.226 0.013 235.257 o
11 3 3 0.072 0.090 0.016 481.822 o
11 3 4 0.526 0.532 0.028 86.833 o
11 3 5 0.195 0.179 0.013 291.095 o
11 3 6 0.137 0.151 0.013 369.911 o
11 3 7 0.034 0.034 0.280 3.362 o
11 3 8 0.156 0.114 0.014 357.252 o
11 4 0 0.007 0.024 0.278 3.414 o
11 4 1 0.256 0.227 0.013 230.570 o
11 4 2 0.052 0.041 0.162 9.941 o
11 4 3 0.318 0.317 0.014 178.623 o
11 4 4 0.245 0.270 0.013 224.944 o
11 4 5 0.281 0.253 0.014 206.345 o
11 4 6 0.039 0.054 0.199 6.621 o
11 4 7 0.596 0.532 0.026 83.371 o
11 4 8 0.180 0.149 0.014 309.322 o
11 5 0 0.637 0.621 0.028 74.117 o
11 5 1 0.472 0.511 0.021 105.954 o
11 5 2 0.051 0.075 0.281 3.335 o
11 5 3 0.499 0.514 0.024 97.153 o
11 5 4 0.204 0.222 0.013 266.244 o
11 5 5 0.012 -0.014 0.282 3.319 o
11 5 6 0.003 0.036 0.276 3.463 o
11 5 7 0.026 0.046 0.269 3.642 o
11 5 8 0.008 -0.024 0.262 3.844 o
11 6 0 0.248 0.251 0.014 223.460 o
11 6 1 0.072 0.085 0.014 549.309 o
11 6 2 0.189 0.203 0.013 285.568 o
11 6 3 0.223 0.233 0.013 248.922 o
11 6 4 0.870 0.866 0.033 51.319 o
11 6 5 0.097 0.095 0.016 427.219 o
11 6 6 0.144 0.159 0.013 355.694 o
11 6 7 0.047 0.042 0.189 7.332 o
11 7 0 0.108 0.123 0.016 385.431 o
11 7 1 0.406 0.404 0.019 129.503 o
11 7 2 0.096 0.090 0.014 479.110 o
11 7 3 0.535 0.509 0.025 91.744 o
11 7 4 0.116 0.124 0.013 425.740 o
11 7 5 0.043 0.082 0.019 465.952 o
11 7 6 0.030 0.058 0.264 3.779 o
11 7 7 0.042 0.061 0.258 3.954 o
11 8 0 0.001 0.002 0.278 3.416 o
11 8 1 0.018 -0.006 0.286 3.227 o
11 8 2 0.002 -0.023 0.282 3.320 o
11 8 3 0.065 0.066 0.020 411.377 o
11 8 4 0.154 0.159 0.014 331.848 o
11 8 5 0.042 0.056 0.189 7.331 o
11 8 6 0.017 0.031 0.258 3.960 o
11 9 0 0.514 0.526 0.024 94.727 o
11 9 1 0.099 0.097 0.014 466.514 o
11 9 2 0.077 0.061 0.020 396.111 o
11 9 3 0.002 -0.024 0.273 3.542 o
11 9 4 0.125 0.131 0.016 357.546 o
11 9 5 0.051 0.049 0.185 7.645 o
11 10 0 0.055 0.049 0.276 3.457 o
11 10 1 0.129 0.109 0.014 398.950 o
11 10 2 0.063 0.056 0.016 548.160 o
11 10 3 0.100 0.079 0.019 371.803 o
12 0 0 0.907 0.982 0.037 45.615 o
12 0 1 0.387 0.367 0.022 129.002 o
12 0 2 0.014 0.004 0.213 5.802 o
12 0 3 0.360 0.335 0.017 153.310 o
12 0 4 0.207 0.196 0.015 259.290 o
12 0 5 0.007 0.014 0.322 2.548 o
12 0 6 0.002 0.037 0.316 2.645 o
12 0 7 0.002 0.028 0.311 2.731 o
12 0 8 0.021 0.052 0.303 2.874 o
12 1 0 0.065 0.054 0.285 3.242 o
12 1 1 0.079 0.080 0.016 476.611 o
12 1 2 0.027 0.045 0.280 3.363 o
12 1 3 0.256 0.278 0.013 217.249 o
12 1 4 0.386 0.369 0.016 145.003 o
12 1 5 0.157 0.159 0.014 327.972 o
12 1 6 0.068 0.009 0.288 3.177 o
12 1 7 0.325 0.360 0.016 162.679 o
12 1 8 0.193 0.184 0.012 298.810 o
12 2 0 1.159 1.158 0.034 37.946 o
12 2 1 0.362 0.353 0.015 156.072 o
12 2 2 0.100 0.122 0.020 328.624 o
12 2 3 0.175 0.168 0.013 315.495 o
12 2 4 0.297 0.287 0.014 192.158 o
12 2 5 0.056 0.010 0.286 3.223 o
12 2 6 0.032 -0.004 0.281 3.341 o
12 2 7 0.032 0.046 0.272 3.562 o
12 2 8 0.050 0.063 0.015 618.442 o
12 3 0 0.016 0.034 0.280 3.364 o
12 3 1 0.092 0.089 0.014 490.782 o
12 3 2 0.014 0.030 0.196 6.840 o
12 3 3 0.189 0.175 0.013 297.817 o
12 3 4 0.255 0.270 0.014 214.969 o
12 3 5 0.138 0.141 0.016 334.614 o
12 3 6 0.040 0.070 0.019 484.066 o
12 3 7 0.302 0.284 0.015 186.978 o
12 4 0 0.471 0.461 0.016 118.515 o
12 4 1 0.298 0.284 0.015 188.409 o
12 4 2 0.024 0.013 0.283 3.294 o
12 4 3 0.313 0.316 0.015 177.066 o
12 4 4 0.135 0.141 0.013 380.251 o
12 4 5 0.006 0.000 0.277 3.440 o
12 4 6 0.001 -0.009 0.273 3.542 o
12 4 7 0.012 0.033 0.264 3.783 o
12 5 0 0.147 0.119 0.017 324.211 o
12 5 1 0.021 0.016 0.285 3.248 o
12 5 2 0.089 0.095 0.016 441.713 o
12 5 3 0.153 0.131 0.014 350.533 o
12 5 4 0.499 0.544 0.022 98.714 o
12 5 5 0.069 0.063 0.276 3.454 o
12 5 6 0.083 0.081 0.271 3.579 o
12 5 7 0.059 0.033 0.260 3.893 o
12 6 0 0.133 0.145 0.013 380.475 o
12 6 1 0.270 0.269 0.013 212.190 o
12 6 2 0.059 0.048 0.203 6.358 o
12 6 3 0.328 0.371 0.016 160.201 o
12 6 4 0.091 0.075 0.016 457.201 o
12 6 5 0.022 0.029 0.194 6.977 o
12 6 6 0.011 0.010 0.266 3.728 o
12 7 0 0.001 -0.006 0.279 3.392 o
12 7 1 0.016 0.009 0.198 6.707 o
12 7 2 0.001 -0.001 0.279 3.392 o
12 7 3 0.052 0.060 0.014 662.661 o
12 7 4 0.120 0.128 0.012 432.606 o
12 7 5 0.036 0.004 0.192 7.121 o
12 8 0 0.400 0.426 0.018 130.809 o
12 8 1 0.079 0.059 0.016 502.639 o
12 8 2 0.055 0.086 0.019 437.035 o
12 8 3 0.004 0.004 0.270 3.620 o
12 8 4 0.096 0.095 0.016 428.035 o
12 9 0 0.045 0.052 0.273 3.534 o
12 9 1 0.103 0.062 0.020 359.194 o
12 9 2 0.049 -0.005 0.273 3.536 o
12 9 3 0.084 0.068 0.019 403.931 o
13 0 1 0.086 0.081 0.022 330.116 o
13 0 2 0.007 0.029 0.210 5.966 o
13 0 3 0.116 0.118 0.017 360.668 o
13 0 4 0.126 0.108 0.015 387.314 o
13 0 5 0.106 0.094 0.017 392.507 o
13 0 6 0.013 0.004 0.314 2.679 o
13 0 7 0.228 0.199 0.015 244.202 o
13 1 0 0.647 0.664 0.029 70.870 o
13 1 1 0.155 0.151 0.013 346.801 o
13 1 2 0.036 0.002 0.284 3.270 o
13 1 3 0.094 0.096 0.014 478.712 o
13 1 4 0.130 0.127 0.013 399.305 o
13 1 5 0.020 0.011 0.194 6.982 o
13 1 6 0.017 0.007 0.191 7.204 o
13 1 7 0.005 0.028 0.256 4.023 o
13 2 0 0.010 0.007 0.281 3.343 o
13 2 1 0.035 0.022 0.281 3.339 o
13 2 2 0.006 0.003 0.277 3.440 o
13 2 3 0.100 0.091 0.016 424.005 o
13 2 4 0.187 0.158 0.015 289.706 o
13 2 5 0.068 0.023 0.282 3.312 o
13 2 6 0.026 0.054 0.264 3.780 o
13 3 0 0.255 0.234 0.014 224.265 o
13 3 1 0.185 0.188 0.013 295.806 o
13 3 2 0.003 -0.005 0.283 3.297 o
13 3 3 0.218 0.215 0.013 259.031 o
13 3 4 0.072 0.052 0.285 3.241 o
13 3 5 0.000 0.010 0.272 3.568 o
13 3 6 0.000 0.008 0.264 3.786 o
13 4 0 0.044 0.017 0.200 6.561 o
13 4 1 0.005 0.029 0.278 3.414 o
13 4 2 0.040 0.041 0.279 3.386 o
13 4 3 0.068 0.066 0.016 521.031 o
13 4 4 0.299 0.299 0.015 185.028 o
13 4 5 0.030 -0.025 0.321 2.563 o
13 4 6 0.040 0.048 0.184 7.734 o
13 5 0 0.118 0.124 0.014 405.168 o
13 5 1 0.158 0.163 0.013 336.055 o
13 5 2 0.025 -0.015 0.281 3.341 o
13 5 3 0.192 0.181 0.013 292.938 o
13 5 4 0.056 0.001 0.280 3.362 o
13 5 5 0.009 0.044 0.260 3.899 o
13 6 0 0.001 0.008 0.277 3.440 o
13 6 1 0.014 0.013 0.274 3.514 o
13 6 2 0.000 -0.001 0.273 3.542 o
13 6 3 0.037 0.057 0.270 3.613 o
13 6 4 0.082 0.083 0.016 468.465 o
13 6 5 0.028 -0.010 0.263 3.812 o
13 7 0 0.282 0.259 0.014 204.352 o
13 7 1 0.049 0.049 0.016 604.147 o
13 7 2 0.033 0.023 0.157 10.606 o
13 7 3 0.005 -0.001 0.187 7.521 o
13 7 4 0.061 0.041 0.263 3.804 o
13 8 0 0.026 0.014 0.268 3.671 o
13 8 1 0.070 0.057 0.016 528.852 o
13 8 2 0.029 0.052 0.257 3.987 o
14 0 0 0.353 0.330 0.016 158.772 o
14 0 1 0.062 0.013 0.330 2.423 o
14 0 2 0.019 0.008 0.208 6.080 o
14 0 3 0.037 -0.007 0.327 2.470 o
14 0 4 0.061 0.077 0.021 385.078 o
14 0 5 0.010 0.000 0.307 2.803 o
14 1 0 0.000 0.008 0.276 3.465 o
14 1 1 0.031 0.027 0.276 3.461 o
14 1 2 0.001 -0.047 0.284 3.274 o
14 1 3 0.049 0.022 0.275 3.484 o
14 1 4 0.075 0.057 0.277 3.429 o
14 1 5 0.044 0.022 0.268 3.668 o
14 2 0 0.174 0.172 0.013 314.144 o
14 2 1 0.090 0.097 0.016 437.209 o
14 2 2 0.003 -0.012 0.278 3.416 o
14 2 3 0.097 0.089 0.016 431.554 o
14 2 4 0.043 0.043 0.269 3.640 o
14 2 5 0.000 -0.017 0.263 3.816 o
14 3 0 0.010 0.013 0.277 3.439 o
14 3 1 0.001 0.003 0.274 3.516 o
14 3 2 0.015 0.024 0.273 3.539 o
14 3 3 0.032 0.036 0.272 3.562 o
14 3 4 0.154 0.108 0.019 296.390 o
14 3 5 0.015 -0.018 0.257 3.993 o
14 4 0 0.080 0.072 0.014 544.611 o
14 4 1 0.086 0.072 0.020 375.517 o
14 4 2 0.006 -0.011 0.272 3.567 o
14 4 3 0.111 0.109 0.016 392.570 o
14 4 4 0.029 -0.006 0.186 7.589 o
14 5 0 0.000 -0.030 0.275 3.491 o
14 5 1 0.008 -0.022 0.195 6.919 o
14 5 2 0.001 -0.004 0.269 3.648 o
14 5 3 0.023 0.039 0.263 3.810 o
14 6 0 0.168 0.165 0.012 333.751 o
14 6 1 0.030 -0.007 0.190 7.275 o
14 6 2 0.016 -0.004 0.263 3.813 o
15 0 1 0.012 -0.010 0.315 2.662 o
15 0 2 0.000 -0.044 0.312 2.714 o
15 0 3 0.021 0.043 0.299 2.951 o
15 1 0 0.107 0.075 0.274 3.499 o
15 1 1 0.039 0.033 0.189 7.338 o
15 1 2 0.004 0.026 0.262 3.842 o
15 1 3 0.037 0.030 0.185 7.658 o
15 2 0 0.005 0.021 0.269 3.646 o
15 2 1 0.003 -0.001 0.267 3.702 o
15 2 2 0.004 -0.009 0.268 3.675 o
15 3 0 0.058 0.060 0.263 3.804 o
15 3 1 0.041 -0.021 0.269 3.643 o
15 3 2 0.002 0.014 0.254 4.088 o
15 4 0 0.000 0.007 0.183 7.853 o
;
_iucr_refine_instructions_details
;
TITL UREA OLEX2: imported from CIF
CELL 0.71073 5.578 5.578 4.686 90 90 90
ZERR 2 0.0006 0.0006 0.0007 0 0 0
LATT -1
SYMM +Y,-X,-Z
SYMM -X,-Y,+Z
SYMM -Y,+X,-Z
SYMM 0.5+X,0.5-Y,-Z
SYMM 0.5-X,0.5+Y,-Z
SYMM 0.5-Y,0.5-X,+Z
SYMM 0.5+Y,0.5+X,+Z
SFAC C H N O
UNIT 2 8 4 2

SIZE 0.23 0.13 0.09
TEMP -150(2)
CONF
ACTA 
MORE -1
BOND $H
WGHT 0.033949 0.003679
FVAR 3.167942
REM <olex2.extras>
REM <HklSrc "%.\\urea.hkl">
REM </olex2.extras>

C     1     0.00000  0.50000  0.32822  10.25000  0.01478  0.01478  0.00668 =
 0.00000  0.00000 -0.00009 
O     4     0.00000  0.50000  0.59629  10.25000  0.01942  0.01942  0.00667 =
 0.00000 -0.00000  0.00167 
N     3     0.14486  0.64486  0.17833  10.50000  0.02883  0.02883  0.00950 =
 0.00007  0.00007 -0.01506 
Hb    2     0.25472  0.75472  0.28551  10.50000  0.04609  0.04609  0.02661 =
 -0.00592 -0.00592 -0.02613 
Ha    2     0.14219  0.64219 -0.03304  10.50000  0.04927  0.04927  0.01748 =
 -0.00120 -0.00120 -0.01149 
HKLF 4

END
Q1 1 0 0.5 0.444444 11 0.05 0.18
Q2 1 0 0.5 -0.138889 11 0.05 0.17
Q3 1 0.1375 0.6375 0.194444 11 0.05 0.16
Q4 1 0.1375 0.3625 0.194444 11 0.05 0.14
Q5 1 0.225 0.525 0.472222 11 0.05 0.11

  REM The information below was added by Olex2.
  REM
  REM R1 = 0.0150 for 803 Fo > 4sig(Fo) and 0.0254 for all 1022 data
  REM 27 parameters refined using 0 restraints
  REM Highest difference peak 0.1780, deepest hole -0.2506
  REM Mean Shift 0.0000, Max Shift 0.0004.

  REM +++ Tabular Listing of Refinement Information +++
  REM R1_all = 0.0254
  REM R1_gt = 0.0150
  REM wR_ref = 0.0397
  REM GOOF = 0.5582
  REM Shift_max = 0.0004
  REM Shift_mean = 0.0000
  REM Reflections_all = 1022
  REM Reflections_gt = 803
  REM Parameters = 27
  REM Hole = -0.2506
  REM Peak = 0.1780
  REM Flack = n/a

  
;
_olex2_submission_special_instructions  'No special instructions were received'
