# Supplementary material for: Transferable Hirshfeld atom model for rapid evaluation of aspherical atomic form factors
Source: IUCrJ. 2024 Mar 1;11(Pt 2):249–59. doi: 10.1107/S2052252524001507 (PMC10916294; doi:10.1107/S2052252524001507)
Supplement: Supplementary file 1 [file m-11-00249-sup1.zip › cifs/models_comparison/urea/HAR_B3LYP_cc-pVTZ.cif]

data_urea
_audit_creation_date               2023-11-08
_audit_creation_method
;
Olex2 1.3
(compiled 2020.07.31 svn.rc2a77460 for OlexSys, GUI svn.r6145)
;
_audit_contact_author_address      ?
_audit_contact_author_email        ?
_audit_contact_author_name         ''
_audit_contact_author_phone        ?
_publ_contact_author_id_orcid      ?
_publ_section_references
;
Bourhis, L.J., Dolomanov, O.V., Gildea, R.J., Howard, J.A.K., Puschmann, H.
 (2015). Acta Cryst. A71, 59-75.

Dolomanov, O.V., Bourhis, L.J., Gildea, R.J, Howard, J.A.K. & Puschmann, H.
 (2009), J. Appl. Cryst. 42, 339-341.
;
_chemical_formula_moiety           '2(C0.5 H2 N O0.5)'
_chemical_formula_sum              'C H4 N2 O'
_chemical_formula_weight           60.056
_chemical_absolute_configuration   unk
loop_
  _atom_type_symbol
  _atom_type_scat_source
  _atom_type_scat_dispersion_source
 H 
 'DiSCaMB, J. Appl. Cryst. 2018, DOI:10.1107/S1600576717015825'
 'Henke, Gullikson and Davis, At. Data and Nucl. Data Tables, 1993, 54, 2'
 C 
 'DiSCaMB, J. Appl. Cryst. 2018, DOI:10.1107/S1600576717015825' 
 'Henke, Gullikson and Davis, At. Data and Nucl. Data Tables, 1993, 54, 2'
 O 
 'DiSCaMB, J. Appl. Cryst. 2018, DOI:10.1107/S1600576717015825'
 'Henke, Gullikson and Davis, At. Data and Nucl. Data Tables, 1993, 54, 2'
 N 
 'DiSCaMB, J. Appl. Cryst. 2018, DOI:10.1107/S1600576717015825' 
 'Henke, Gullikson and Davis, At. Data and Nucl. Data Tables, 1993, 54, 2'

_space_group_crystal_system        'tetragonal'
_space_group_IT_number             113
_space_group_name_H-M_alt          'P -4 21 m'
_space_group_name_Hall             ' P -4 2ab'
loop_
  _space_group_symop_id
  _space_group_symop_operation_xyz
 1 x,y,z
 2 y,-x,-z
 3 -y,x,-z
 4 x+1/2,-y+1/2,-z
 5 -x+1/2,y+1/2,-z
 6 -x,-y,z
 7 -y+1/2,-x+1/2,z
 8 y+1/2,x+1/2,z

_symmetry_Int_Tables_number        113
_cell_length_a                     5.5780(6)
_cell_length_b                     5.5780(6)
_cell_length_c                     4.6860(7)
_cell_angle_alpha                  90
_cell_angle_beta                   90
_cell_angle_gamma                  90
_cell_volume                       145.80(3)
_cell_formula_units_Z              2
_cell_measurement_temperature      123(2)
_exptl_absorpt_coefficient_mu      0.118
_exptl_crystal_density_diffrn      1.368
_exptl_crystal_F_000               64.031
_exptl_crystal_size_max            0.23
_exptl_crystal_size_mid            0.13
_exptl_crystal_size_min            0.09
_diffrn_reflns_av_R_equivalents    0.0000
_diffrn_reflns_av_unetI/netI       0.0153
_diffrn_reflns_Laue_measured_fraction_full  1.0000
_diffrn_reflns_Laue_measured_fraction_max  0.9817
_diffrn_reflns_limit_h_max         15
_diffrn_reflns_limit_h_min         -15
_diffrn_reflns_limit_k_max         0
_diffrn_reflns_limit_k_min         -15
_diffrn_reflns_limit_l_max         0
_diffrn_reflns_limit_l_min         -13
_diffrn_reflns_number              1045
_diffrn_reflns_point_group_measured_fraction_full  1.0000
_diffrn_reflns_point_group_measured_fraction_max  0.9817
_diffrn_reflns_theta_full          25.2417
_diffrn_reflns_theta_max           86.97
_diffrn_reflns_theta_min           4.35
_diffrn_ambient_temperature        123(2)
_diffrn_measured_fraction_theta_full  1.0000
_diffrn_measured_fraction_theta_max  0.9817
_diffrn_radiation_type             'Mo K\a'
_diffrn_radiation_wavelength       0.71073
_reflns_Friedel_coverage           0.0
_reflns_limit_h_max                15
_reflns_limit_h_min                0
_reflns_limit_k_max                10
_reflns_limit_k_min                0
_reflns_limit_l_max                13
_reflns_limit_l_min                0
_reflns_number_gt                  803
_reflns_number_total               1022
_reflns_threshold_expression       I>=2u(I)
_computing_molecular_graphics      'Olex2 1.3 (Dolomanov et al., 2009)'
_computing_publication_material    'Olex2 1.3 (Dolomanov et al., 2009)'
_computing_structure_refinement    'olex2.refine 1.3 (Bourhis et al., 2015)'
_refine_diff_density_max           0.1689
_refine_diff_density_min           -0.2864
_refine_diff_density_rms           0.0375
_refine_ls_d_res_high              0.3559
_refine_ls_d_res_low               4.6860
_refine_ls_goodness_of_fit_ref     0.9015
_refine_ls_hydrogen_treatment      refall
_refine_ls_matrix_type             full
_refine_ls_number_constraints      0
_refine_ls_number_parameters       27
_refine_ls_number_reflns           1022
_refine_ls_number_restraints       0
_refine_ls_R_factor_all            0.0251
_refine_ls_R_factor_gt             0.0146
_refine_ls_restrained_S_all        0.9015
_refine_ls_shift/su_max            0.0008
_refine_ls_shift/su_mean           0.0001
_refine_ls_structure_factor_coef   Fsqd
_refine_ls_weighting_details      
 'w=1/[\s^2^(Fo^2^)+(0.0177P)^2^+0.0010P] where P=(Fo^2^+2Fc^2^)/3'
_refine_ls_weighting_scheme        calc
_refine_ls_wR_factor_gt            0.0365
_refine_ls_wR_factor_ref           0.0365
_refine_special_details
;
Aspherical atom refinement in Olex2
with DiSCaMB generated form factors
Hirshfeld Atom Refinement using
Orca5 generated wavefunction calculated
with B3LYP functional using cc-pVTZ basis set
;
loop_
  _atom_site_label
  _atom_site_type_symbol
  _atom_site_fract_x
  _atom_site_fract_y
  _atom_site_fract_z
  _atom_site_U_iso_or_equiv
  _atom_site_adp_type
  _atom_site_occupancy
  _atom_site_site_symmetry_order
  _atom_site_refinement_flags_posn
  _atom_site_refinement_flags_adp
  _atom_site_refinement_flags_occupancy
 C C 0.0 0.5 0.32822(4) 0.01197(3) Uani 1.000000 4 S T P
 O O 0.0 0.5 0.59631(3) 0.01517(3) Uani 1.000000 4 S T P
 N N 0.14487(2) 0.64487(2) 0.17833(4) 0.02234(4) Uani 1.000000 2 S T P
 Hb H 0.2527(9) 0.7527(9) 0.2920(11) 0.043(2) Uani 1.000000 2 S T P
 Ha H 0.1436(9) 0.6436(9) -0.0315(15) 0.0405(17) Uani 1.000000 2 S T P

loop_
  _atom_site_aniso_label
  _atom_site_aniso_U_11
  _atom_site_aniso_U_22
  _atom_site_aniso_U_33
  _atom_site_aniso_U_12
  _atom_site_aniso_U_13
  _atom_site_aniso_U_23
 C 0.01466(4) 0.01466(4) 0.00657(4) -0.00008(6) -0.000000 0.000000
 O 0.01946(4) 0.01946(4) 0.00658(3) 0.00163(7) -0.000000 0.000000
 N 0.02878(6) 0.02878(6) 0.00947(4) -0.01507(7) 0.00010(3) 0.00010(3)
 Hb 0.053(3) 0.053(3) 0.022(3) -0.028(5) -0.005(2) -0.005(2)
 Ha 0.048(3) 0.048(3) 0.026(3) -0.018(4) -0.001(2) -0.001(2)

loop_
  _geom_bond_atom_site_label_1
  _geom_bond_atom_site_label_2
  _geom_bond_distance
  _geom_bond_site_symmetry_2
  _geom_bond_publ_flag
 C O 1.2562(3) . ?
 C N 1.3414(2) . ?
 C N 1.3414(2) 6_565 ?
 N Hb 1.004(6) . ?
 N Ha 0.983(7) . ?

loop_
  _geom_angle_atom_site_label_1
  _geom_angle_atom_site_label_2
  _geom_angle_atom_site_label_3
  _geom_angle
  _geom_angle_site_symmetry_1
  _geom_angle_site_symmetry_3
  _geom_angle_publ_flag
 N C O 121.575(11) . . ?
 N C O 121.575(11) 6_565 . ?
 N C N 116.85(2) 6_565 . ?
 Hb N C 116.4(3) . 6_565 ?
 Ha N C 121.0(4) . 6_565 ?
 Ha N Hb 122.7(5) . . ?

loop_
  _diffrn_refln_index_h
  _diffrn_refln_index_k
  _diffrn_refln_index_l
  _diffrn_refln_intensity_net
  _diffrn_refln_intensity_u
 0 -2 -6 14.56 0.23
 -1 -1 -6 29.44 0.33
 0 -1 -6 5.29 0.28
 0 0 -6 156.54 1.86
 -4 0 -5 25.82 0.36
 -3 0 -5 3.66 0.17
 -2 0 -5 5.59 0.26
 -1 0 -5 189.09 0.97
 0 0 -5 486.21 3.6
 4 -1 -5 15.03 0.28
 3 -1 -5 16.59 0.28
 2 -1 -5 134.68 0.72
 1 -1 -5 168.5 1.11
 -4 -2 -5 52.61 0.32
 -3 -2 -5 75.67 0.53
 -2 -2 -5 96.97 0.83
 3 -3 -5 132.61 0.84
 -2 -5 -4 75.16 0.55
 -1 -5 -4 153.34 0.9
 0 -5 -4 178.18 1.13
 4 -4 -4 86.18 0.62
 3 -4 -4 3.06 0.16
 2 -4 -4 164.55 0.88
 1 -4 -4 426.26 1.75
 0 -4 -4 58.69 0.47
 -3 -3 -4 156.47 1.16
 -2 -3 -4 135.42 0.67
 -1 -3 -4 143.86 0.67
 0 -3 -4 1039.92 3.75
 2 -2 -4 430.71 2.11
 1 -2 -4 449.35 1.43
 0 -2 -4 199.6 0.84
 -1 -1 -4 430.84 1.82
 0 -1 -4 21.99 0.28
 0 0 -4 295.58 1.78
 -6 0 -3 2.3 0.13
 -5 0 -3 84.49 0.57
 -4 0 -3 712.6 2.52
 -3 0 -3 115.15 0.54
 -2 0 -3 492.13 1.31
 -1 0 -3 869.3 1.88
 0 0 -3 135.06 0.8
 6 -1 -3 104.35 0.67
 5 -1 -3 101.39 0.57
 4 -1 -3 130.06 0.59
 3 -1 -3 655.96 1.75
 2 -1 -3 680.24 1.54
 1 -1 -3 114.99 0.55
 -6 -2 -3 61.52 0.4
 -5 -2 -3 211.73 1.02
 -4 -2 -3 41.9 0.33
 -3 -2 -3 254.14 0.87
 -2 -2 -3 272.9 1.14
 5 -3 -3 33.52 0.34
 4 -3 -3 166.6 0.79
 3 -3 -3 5.08 0.3
 -5 -4 -3 56.91 0.33
 -4 -4 -3 1.59 0.15
 -1 -7 -2 14.33 0.2
 0 -7 -2 50.95 0.36
 3 -6 -2 9.1 0.25
 2 -6 -2 28.22 0.32
 1 -6 -2 46.62 0.38
 0 -6 -2 25.4 0.34
 -5 -5 -2 49.59 0.44
 -4 -5 -2 6.89 0.25
 -3 -5 -2 22.34 0.29
 -2 -5 -2 73.54 0.44
 -1 -5 -2 81.91 0.45
 0 -5 -2 0.89 0.16
 4 -4 -2 39.73 0.48
 3 -4 -2 185.71 0.76
 2 -4 -2 53.91 0.33
 1 -4 -2 27.24 0.26
 0 -4 -2 76.14 0.42
 -3 -3 -2 78.84 0.55
 -2 -3 -2 109.09 0.42
 -1 -3 -2 147.46 0.46
 0 -3 -2 176.71 0.57
 2 -2 -2 542.88 1.57
 1 -2 -2 299.59 0.71
 0 -2 -2 82.27 0.33
 -1 -1 -2 524.41 1.18
 0 -1 -2 1517.92 2.7
 -7 0 -1 84.53 0.67
 -6 0 -1 44.33 0.41
 -5 0 -1 1.04 0.11
 -4 0 -1 967.16 2.37
 -3 0 -1 925.59 1.73
 -2 0 -1 1958.98 2.6
 -1 0 -1 1485.44 1.77
 0 0 -1 133.08 0.49
 7 -1 -1 31.61 0.35
 6 -1 -1 56.37 0.4
 5 -1 -1 300.73 1.03
 4 -1 -1 115.54 0.43
 3 -1 -1 1410.5 2.25
 2 -1 -1 491.23 0.75
 1 -1 -1 2808.61 5.07
 -7 -2 -1 0.14 1.69
 -6 -2 -1 136.45 0.75
 -5 -2 -1 71.42 0.42
 -4 -2 -1 254.83 0.78
 -3 -2 -1 50.86 0.32
 -2 -2 -1 1980.19 3.9
 6 -3 -1 8.78 0.25
 5 -3 -1 117.53 0.61
 4 -3 -1 204.13 0.75
 3 -3 -1 80.53 0.52
 -6 -4 -1 133.64 0.61
 -5 -4 -1 4.74 0.21
 -4 -4 -1 47.16 0.5
 5 -5 -1 155.05 1.36
 -2 -7 0 2.74 0.09
 -1 -7 0 312.05 1.77
 4 -6 0 24.49 0.33
 3 -6 0 0.43 2.26
 2 -6 0 232.6 1.07
 1 -6 0 52.77 0.44
 0 -6 0 609.97 4.08
 -5 -5 0 67.05 0.73
 -4 -5 0 28.63 0.32
 -3 -5 0 428.02 1.61
 -2 -5 0 212.44 0.82
 -1 -5 0 419.03 1.48
 4 -4 0 822.67 3.85
 3 -4 0 32.34 0.28
 2 -4 0 925.41 2.17
 1 -4 0 70.73 0.38
 0 -4 0 54.64 0.57
 -3 -3 0 2174.94 6.1
 -2 -3 0 172.47 0.48
 -1 -3 0 288.54 0.68
 2 -2 0 2253.08 4.13
 1 -2 0 2248.26 2.8
 0 -2 0 1545.05 2.97
 -2 -11 -5 3.7 0.15
 -1 -11 -5 0.24 2.79
 0 -11 -5 0.18 3.29
 5 -10 -5 3.61 0.17
 4 -10 -5 3.97 0.18
 3 -10 -5 7.69 0.32
 -6 -9 -5 4.49 0.2
 -5 -9 -5 6.42 0.29
 7 -8 -5 6.45 0.28
 10 -2 -5 0.57 0.16
 -11 0 -4 15.33 0.41
 11 -1 -4 3.72 0.14
 -11 -2 -4 4.13 0.22
 -11 -3 -4 5.34 0.28
 -11 -4 -4 2.71 0.13
 10 -5 -4 3.76 0.16
 -10 -6 -4 2.3 0.13
 -9 -6 -4 4.95 0.22
 9 -7 -4 2.93 0.14
 -8 -8 -4 3.45 0.22
 2 -12 -3 1.69 0.13
 1 -12 -3 2.79 0.13
 0 -12 -3 3.36 0.17
 -5 -11 -3 5.16 0.24
 -4 -11 -3 3.18 0.14
 -3 -11 -3 0.9 0.16
 7 -10 -3 3.15 0.15
 6 -10 -3 8.52 0.32
 -8 -9 -3 3.81 0.2
 -7 -9 -3 9.85 0.33
 8 -8 -3 9.47 0.47
 -12 0 -2 0.04 2.14
 12 -1 -2 0.45 2.81
 -12 -2 -2 1.22 0.2
 12 -3 -2 0.3 1.97
 -11 -4 -2 0.41 1.63
 11 -5 -2 0.75 2.82
 -10 -6 -2 0.28 2.02
 10 -7 -2 3.21 0.15
 -9 -8 -2 3.98 0.17
 4 -12 -1 2.85 0.15
 3 -12 -1 0.89 0.14
 2 -12 -1 3.54 0.15
 1 -12 -1 0.8 0.16
 0 -12 -1 3.68 0.22
 -6 -11 -1 0.85 0.14
 -5 -11 -1 5.13 0.21
 7 -10 -1 1.26 0.17
 -8 -9 -1 1.66 0.13
 -12 0 0 9.86 0.37
 12 -1 0 0.54 2.86
 -12 -2 0 11.62 0.34
 12 -3 0 0.34 2.81
 -12 -4 0 4.63 0.16
 11 -5 0 6.23 0.28
 -11 -6 0 2.52 0.14
 10 -7 0 3.62 0.18
 -9 -8 0 5.71 0.24
 9 -9 0 1.11 0.18
 1 -3 -11 53.74 0.67
 0 -3 -11 4.06 0.21
 -2 -2 -11 27.57 0.63
 -1 -2 -11 18.92 0.39
 0 -2 -11 43.05 0.67
 1 -1 -11 16.35 0.51
 0 -1 -11 14.21 0.4
 0 0 -11 0.72 2.56
 6 0 -10 7.32 0.35
 5 0 -10 5.26 0.3
 -6 -1 -10 -0.08 2.79
 -5 -1 -10 15.52 0.36
 6 -2 -10 8.32 0.32
 5 -2 -10 1.18 0.14
 -5 -3 -10 8.52 0.32
 -4 -3 -10 2.51 0.14
 5 -4 -10 2.5 0.14
 4 -4 -10 7.32 0.45
 -2 -8 -9 1.91 0.13
 -1 -8 -9 2.15 0.13
 0 -8 -9 0.08 3.27
 4 -7 -9 5.42 0.25
 3 -7 -9 5.72 0.26
 2 -7 -9 2.77 0.15
 1 -7 -9 1.01 0.13
 0 -7 -9 0.52 3.19
 -5 -6 -9 7.53 0.3
 -4 -6 -9 6.19 0.28
 5 -5 -9 5.02 0.32
 9 0 -8 13.24 0.4
 -9 -1 -8 0.33 2.9
 9 -2 -8 12.37 0.35
 -9 -3 -8 1.25 0.14
 -8 -3 -8 20.7 0.4
 8 -4 -8 0.5 0.16
 -8 -5 -8 8.77 0.32
 -7 -5 -8 0.87 0.16
 7 -6 -8 7.04 0.31
 6 -6 -8 2.28 0.19
 -3 -10 -7 15.35 0.37
 -2 -10 -7 0.18 2.8
 -1 -10 -7 4.99 0.22
 0 -10 -7 0 3.26
 5 -9 -7 2.75 0.14
 4 -9 -7 20.17 0.4
 -7 -8 -7 12.52 0.35
 -6 -8 -7 3.12 0.16
 7 -7 -7 2.83 0.2
 11 0 -6 1.35 0.17
 -11 -1 -6 0.27 2.77
 11 -2 -6 1.01 0.16
 -11 -3 -6 1.52 0.13
 10 -4 -6 3.07 0.15
 -10 -5 -6 0.88 0.2
 9 -6 -6 1.6 0.13
 -9 -7 -6 0.38 2.78
 -8 -7 -6 1.45 0.17
 8 -8 -6 0 4.01
 -2 -12 -5 0.1 2.87
 -1 -12 -5 1.6 0.14
 0 -12 -5 0.14 3.23
 5 -11 -5 -0.14 2.83
 4 -11 -5 2.54 0.14
 3 -11 -5 1.8 0.13
 -6 -10 -5 -0.07 2.83
 8 -9 -5 1.97 0.13
 7 -9 -5 -0.41 2.89
 -8 -8 -5 0.06 4.06
 12 0 -4 1.97 0.15
 -12 -1 -4 3.7 0.16
 12 -2 -4 2.88 0.14
 -12 -3 -4 2.71 0.14
 12 -4 -4 1.42 0.13
 -11 -5 -4 2.23 0.13
 11 -6 -4 8.69 0.33
 -10 -7 -4 12.72 0.35
 9 -8 -4 14.12 0.37
 1 -13 -3 0.96 0.14
 0 -13 -3 1.18 0.17
 -5 -12 -3 1.31 0.14
 -4 -12 -3 3.17 0.15
 -3 -12 -3 1.76 0.13
 7 -11 -3 5.11 0.25
 6 -11 -3 2.34 0.13
 -8 -10 -3 7.31 0.3
 9 -9 -3 7.81 0.44
 13 0 -2 0.29 2.11
 -13 -1 -2 0.02 2.85
 13 -2 -2 0.03 2.78
 12 -4 -2 0.13 2.84
 -12 -5 -2 0.95 0.16
 11 -6 -2 2.04 0.13
 -11 -7 -2 0.9 0.14
 10 -8 -2 1.62 0.13
 -9 -9 -2 1.59 0.19
 -3 -13 -2 -0.05 2.84
 3 -13 -1 1.89 0.13
 2 -13 -1 0.22 2.82
 1 -13 -1 1.52 0.13
 0 -13 -1 0.81 0.22
 -6 -12 -1 2.7 0.13
 -5 -12 -1 0.16 2.86
 7 -11 -1 4.05 0.19
 -9 -10 -1 0.37 2.79
 -8 -10 -1 5.06 0.24
 9 -9 -1 6.52 0.37
 -13 -1 0 6.66 0.29
 13 -2 0 0.07 2.82
 -13 -3 0 2.35 0.14
 -12 -5 0 1.19 0.17
 12 -6 0 1.46 0.13
 -11 -7 0 1.23 0.16
 10 -8 0 1 0.17
 -10 -9 0 0.11 1.99
 5 0 -11 4.46 0.22
 4 0 -11 59.56 0.84
 -5 -1 -11 17.5 0.37
 -4 -1 -11 5.65 0.24
 5 -2 -11 12.44 0.33
 4 -2 -11 11.89 0.34
 3 -2 -11 9.44 0.32
 -4 -3 -11 10.44 0.32
 -3 -3 -11 3.1 0.23
 4 -4 -11 3.51 0.24
 3 -7 -10 2.65 0.13
 2 -7 -10 3.84 0.15
 1 -7 -10 4.07 0.21
 0 -7 -10 0.94 0.21
 -5 -6 -10 4.86 0.23
 -4 -6 -10 3.92 0.18
 -3 -6 -10 7.75 0.32
 5 -5 -10 8.09 0.45
 9 0 -9 1.17 0.17
 -9 -1 -9 0.7 0.14
 9 -2 -9 2.23 0.13
 -8 -3 -9 3.68 0.16
 8 -4 -9 0.5 1.98
 -7 -5 -9 0.36 2.74
 7 -6 -9 -0.13 2.84
 6 -6 -9 0.5 3.9
 -5 -8 -9 0.84 0.16
 -3 -10 -8 2.89 0.14
 -2 -10 -8 0.84 0.14
 -1 -10 -8 8.86 0.32
 0 -10 -8 0.41 3.14
 5 -9 -8 3.73 0.18
 4 -9 -8 6.16 0.26
 -7 -8 -8 3.57 0.15
 -6 -8 -8 5.52 0.24
 7 -7 -8 6.95 0.39
 11 0 -7 2.68 0.15
 -11 -1 -7 0.4 2.76
 11 -2 -7 7.33 0.31
 -11 -3 -7 0.34 2.81
 10 -4 -7 0.77 0.16
 -10 -5 -7 7.76 0.31
 9 -6 -7 9.35 0.33
 -9 -7 -7 0.34 2.8
 8 -8 -7 0.28 4.02
 -2 -12 -6 -0.04 2.82
 -1 -12 -6 0.09 2.89
 0 -12 -6 0.37 3.17
 5 -11 -6 0.36 2.77
 4 -11 -6 0.54 2
 -7 -10 -6 1.86 0.14
 -6 -10 -6 -0.02 2.83
 8 -9 -6 2.84 0.14
 -12 -3 -5 1.42 0.16
 12 -4 -5 0 2.78
 11 -6 -5 0.95 0.16
 -10 -7 -5 1.34 0.14
 10 -8 -5 0.33 2
 -9 -9 -5 0.58 4
 3 -13 -4 0.52 2.86
 2 -13 -4 1.59 0.15
 1 -13 -4 1.27 0.13
 0 -13 -4 1.08 0.15
 -6 -12 -4 0.75 0.16
 -5 -12 -4 5.46 0.22
 7 -11 -4 1.24 0.13
 -9 -10 -4 1.76 0.14
 -8 -10 -4 1.66 0.13
 9 -9 -4 2.19 0.18
 13 -2 -3 0.91 0.16
 -13 -3 -3 2.16 0.13
 13 -4 -3 0.66 0.16
 12 -6 -3 3.72 0.16
 11 -8 -3 0.66 0.2
 -10 -9 -3 0.71 0.16
 -1 -14 -2 -0.47 2.85
 0 -14 -2 0.08 2.09
 5 -13 -2 -0.15 2.82
 4 -13 -2 0.41 2.8
 -7 -12 -2 -0.01 2.8
 -6 -12 -2 0.48 2.04
 8 -11 -2 -0.23 2.83
 -9 -10 -2 0.03 2.78
 14 0 -1 0.13 3.31
 -14 -1 -1 0.27 2.77
 14 -2 -1 0.97 0.16
 13 -4 -1 0.29 2.79
 -13 -5 -1 1.64 0.13
 -12 -7 -1 0.09 1.99
 11 -8 -1 -0.06 2.87
 -11 -9 -1 0.97 0.14
 10 -10 -1 1.23 0.23
 -2 -14 0 1.73 0.13
 -1 -14 0 0.08 2.77
 0 -14 0 3.31 0.16
 5 -13 0 1.24 0.14
 4 -13 0 0.17 2.01
 -7 -12 0 -0.06 2.8
 9 -11 0 5.28 0.24
 8 -11 0 0.02 2.79
 -10 -10 0 5.87 0.36
 -1 -4 -12 0.28 2.72
 0 -4 -12 2.28 0.15
 3 -3 -12 19.61 0.52
 2 -3 -12 4.07 0.18
 1 -3 -12 5.85 0.25
 0 -3 -12 0.43 1.65
 -2 -2 -12 17.36 0.5
 -1 -2 -12 4.16 0.2
 0 -2 -12 10.57 0.36
 1 -1 -12 24.5 0.59
 0 -1 -12 12.49 0.38
 0 0 -12 37.75 1.05
 7 0 -11 4.76 0.25
 6 0 -11 4.38 0.2
 -7 -1 -11 3.55 0.14
 -6 -1 -11 7.18 0.3
 6 -2 -11 11.66 0.33
 -6 -3 -11 2.24 0.13
 -5 -3 -11 8.11 0.32
 5 -4 -11 4.76 0.21
 -5 -5 -11 14.01 0.48
 0 -9 -10 1.92 0.14
 -4 -8 -10 1.67 0.12
 -3 -8 -10 3.99 0.18
 -2 -8 -10 3.84 0.16
 -1 -8 -10 0.19 2.81
 0 -8 -10 2.48 0.15
 5 -7 -10 1.55 0.13
 4 -7 -10 7.7 0.3
 -6 -6 -10 1.99 0.18
 10 0 -9 1 0.21
 -10 -1 -9 0.71 0.16
 10 -2 -9 -0.2 2.74
 -9 -3 -9 0.19 2.73
 9 -4 -9 0.5 2.73
 -9 -5 -9 0.48 1.95
 8 -6 -9 1.28 0.14
 -7 -7 -9 1.65 0.18
 3 -11 -8 1.14 0.14
 2 -11 -8 2.81 0.14
 1 -11 -8 0.35 2.73
 0 -11 -8 4.96 0.25
 -5 -10 -8 2.65 0.14
 -4 -10 -8 2.6 0.13
 7 -9 -8 0.11 2.71
 6 -9 -8 3.92 0.15
 -8 -8 -8 0.09 3.82
 12 0 -7 0.28 3.12
 -12 -1 -7 3.61 0.16
 12 -2 -7 0.46 2.73
 -12 -3 -7 2.85 0.15
 11 -4 -7 5.34 0.26
 -11 -5 -7 0.46 2.7
 10 -6 -7 0.27 1.95
 -10 -7 -7 0.23 1.95
 9 -8 -7 0.33 1.94
 1 -13 -6 0.07 1.92
 0 -13 -6 0.04 3.15
 -5 -12 -6 0.81 2.72
 -4 -12 -6 -0.09 2.74
 -3 -12 -6 0.7 0.19
 7 -11 -6 0.58 2.65
 6 -11 -6 1.6 0.13
 -8 -10 -6 0.54 1.93
 9 -9 -6 0.63 2.23
 13 0 -5 0.94 0.17
 -13 -1 -5 0.11 1.95
 13 -2 -5 0.23 2.83
 -13 -3 -5 0.1 2.73
 -13 -4 -5 -0.25 3.22
 -12 -5 -5 0.63 2.77
 12 -6 -5 0.29 1.95
 -11 -7 -5 0.82 0.19
 11 -8 -5 0.56 1.9
 -10 -9 -5 0.21 2.76
 -2 -14 -4 0.43 2.7
 -1 -14 -4 0.57 2.78
 0 -14 -4 0.77 0.21
 5 -13 -4 0.01 2.81
 4 -13 -4 3 0.15
 -7 -12 -4 1.28 0.12
 8 -11 -4 1.6 0.14
 -10 -10 -4 1.33 0.18
 14 0 -3 -0.07 3.28
 -14 -1 -3 0.22 2.76
 14 -2 -3 0.89 0.16
 -14 -3 -3 0.36 2.73
 -13 -5 -3 1.82 0.13
 13 -6 -3 0.57 2.71
 -12 -7 -3 0.6 0.14
 12 -8 -3 0.04 2.71
 -11 -9 -3 -0.24 2.74
 10 -10 -3 -0.18 3.94
 -4 -14 -2 -0.11 2.73
 -3 -14 -2 0.24 2.74
 -2 -14 -2 -0.12 2.79
 6 -13 -2 -0.01 2.74
 -8 -12 -2 0.86 0.19
 9 -11 -2 0.61 0.2
 -10 -10 -2 0.71 3.98
 -14 -3 -1 0.03 2.75
 14 -4 -1 0.72 0.2
 -14 -5 -1 -0.22 1.96
 13 -6 -1 0.13 2.75
 -13 -7 -1 0.49 0.16
 12 -8 -1 0.59 0.16
 11 -10 -1 1.09 0.14
 -5 -14 0 -0.3 2.76
 -4 -14 0 0.72 0.14
 -3 -14 0 0.13 2.78
 7 -13 0 2.6 0.14
 6 -13 0 0.08 2.78
 -8 -12 0 4.28 0.18
 10 -11 0 0.49 2.77
 1 -6 -12 3.15 0.13
 0 -6 -12 10.11 0.3
 -3 -5 -12 7.05 0.26
 -2 -5 -12 4.06 0.15
 -1 -5 -12 8.08 0.27
 0 -5 -12 0.84 0.16
 0 -1 -13 0.05 3.07
 0 0 -13 1.78 0.24
 4 -2 -12 12.19 0.32
 -4 -3 -12 7.28 0.3
 4 -4 -12 11.68 0.45
 -2 -8 -11 7.79 0.29
 -1 -8 -11 2.76 0.13
 0 -8 -11 2.89 0.15
 4 -7 -11 1.41 0.12
 3 -7 -11 16.17 0.34
 2 -7 -11 2.2 0.12
 -5 -6 -11 2.76 0.13
 -4 -6 -11 17.01 0.36
 -9 -1 -10 1.98 0.13
 9 -2 -10 1.09 0.14
 -9 -3 -10 0.87 0.16
 9 -4 -10 -0.26 2.65
 -8 -5 -10 0.21 2.61
 7 -6 -10 -0.33 2.71
 -7 -7 -10 2.07 0.17
 2 -11 -9 0.35 2.58
 1 -11 -9 0.51 2.61
 0 -11 -9 -0.15 3.1
 -5 -10 -9 0.05 2.57
 -4 -10 -9 -0.18 1.93
 -3 -10 -9 0.51 2.65
 6 -9 -9 0.27 2.64
 -7 -8 -9 -0.01 2.65
 12 0 -8 0.52 3.04
 -12 -1 -8 1.85 0.12
 12 -2 -8 0.63 0.15
 11 -4 -8 1.5 0.14
 -11 -5 -8 -0.24 2.63
 10 -6 -8 -0.03 2.66
 -10 -7 -8 3.33 0.14
 9 -8 -8 3.7 0.17
 1 -13 -7 0.28 2.57
 0 -13 -7 2 0.15
 -5 -12 -7 0.33 2.61
 -4 -12 -7 0.33 2.65
 7 -11 -7 0.61 2.59
 6 -11 -7 0.42 1.9
 -8 -10 -7 0.52 0.13
 9 -9 -7 0.7 3.77
 13 -2 -6 0.54 2.65
 -13 -3 -6 0.08 2.65
 13 -4 -6 0.48 1.85
 12 -6 -6 0.1 2.67
 11 -8 -6 0.31 2.59
 -10 -9 -6 0.33 1.86
 -3 -14 -5 -0.18 2.58
 -2 -14 -5 -0.17 2.64
 -1 -14 -5 0.22 2.69
 0 -14 -5 0 3.08
 6 -13 -5 -0.1 2.64
 5 -13 -5 0.44 2.61
 -7 -12 -5 0.04 1.93
 9 -11 -5 0.49 1.86
 -10 -10 -5 0.55 3.75
 -14 -3 -4 1.08 0.19
 14 -4 -4 -0.06 1.87
 13 -6 -4 0.83 0.16
 -13 -7 -4 0.41 2.64
 12 -8 -4 0.95 0.16
 -11 -9 -4 1.31 0.16
 1 -15 -3 0.3 1.86
 0 -15 -3 0.43 3
 -5 -14 -3 0.39 2.64
 -4 -14 -3 1.09 0.16
 7 -13 -3 -0.01 1.88
 -9 -12 -3 0.68 0.19
 10 -11 -3 0.79 0.19
 15 0 -2 -0.44 3.13
 -15 -1 -2 0.26 2.63
 15 -2 -2 -0.09 2.69
 -15 -3 -2 0.14 2.55
 -14 -5 -2 -0.04 2.7
 14 -6 -2 -0.04 2.64
 -13 -7 -2 0.23 1.58
 13 -8 -2 0.52 2.58
 -12 -9 -2 -0.05 2.74
 11 -10 -2 0.56 0.16
 3 -15 -1 -0.21 2.7
 2 -15 -1 -0.01 2.68
 1 -15 -1 0.33 1.9
 0 -15 -1 -0.1 3.16
 -6 -14 -1 -0.07 1.91
 8 -13 -1 0.57 0.16
 -9 -12 -1 0.62 0.2
 -15 -1 0 0.75 2.75
 15 -2 0 0.21 2.7
 -15 -3 0 0.6 2.64
 15 -4 0 0.07 1.84
 14 -6 0 1.66 0.12
 13 -8 0 0.14 2.69
 -12 -9 0 0.52 2.74
 4 0 -13 0.05 2.88
 3 0 -13 6.49 0.32
 2 0 -13 -0.27 2.99
 -4 -1 -13 2.35 0.12
 -3 -1 -13 0.46 1.81
 -2 -1 -13 2.1 0.12
 -1 -1 -13 2.29 0.18
 3 -2 -13 0.57 2.45
 2 -2 -13 3.82 0.25
 -3 -3 -13 0.72 3.45
 2 -7 -12 0.26 2.46
 1 -7 -12 6.53 0.26
 0 -7 -12 3.05 0.21
 -4 -6 -12 1.79 0.11
 -3 -6 -12 -0.46 2.57
 -2 -6 -12 5.46 0.26
 5 -5 -12 3.77 0.27
 4 -5 -12 1.13 0.11
 9 0 -11 0.95 0.13
 -9 -1 -11 4.57 0.2
 9 -2 -11 1.35 0.11
 -8 -3 -11 1.43 0.12
 8 -4 -11 4.82 0.21
 -7 -5 -11 4.75 0.22
 7 -6 -11 1.93 0.11
 6 -6 -11 3.71 0.28
 -4 -10 -10 0.99 0.16
 -3 -10 -10 -0.06 3.56
 -2 -10 -10 0.44 3.7
 -1 -10 -10 1.76 0.17
 0 -10 -10 0.93 5.1
 6 -9 -10 0.23 1.96
 5 -9 -10 1.89 0.16
 -7 -8 -10 -0.49 4.99
 -6 -8 -10 2.42 0.18
 -4 0 -7 1.57 0.13
 -3 0 -7 4.96 0.23
 -2 0 -7 2.68 0.13
 -1 0 -7 428.85 3.37
 0 0 -7 2.64 0.26
 3 -1 -7 15.23 0.31
 2 -1 -7 107.02 0.86
 1 -1 -7 56.5 0.74
 -3 -2 -7 159.96 1.29
 -2 -2 -7 100.04 1.17
 -1 -4 -7 33.74 0.35
 -3 -5 -6 5.66 0.23
 -2 -5 -6 61.33 0.59
 -1 -5 -6 7.59 0.28
 0 -5 -6 19.7 0.39
 4 -4 -6 25.58 0.54
 3 -4 -6 11.39 0.29
 2 -4 -6 11.23 0.29
 1 -4 -6 56.99 0.52
 0 -4 -6 77.23 0.73
 -3 -3 -6 55.34 0.72
 -2 -3 -6 30.17 0.36
 -1 -3 -6 51.87 0.46
 0 -3 -6 107.88 0.88
 2 -2 -6 27.38 0.48
 1 -2 -6 138.03 0.89
 -7 0 -5 62.33 0.71
 -6 0 -5 43.5 0.53
 -5 0 -5 18.69 0.35
 7 -1 -5 20.45 0.34
 6 -1 -5 63.96 0.58
 5 -1 -5 33.67 0.37
 -6 -2 -5 15.38 0.31
 -5 -2 -5 90.91 0.7
 6 -3 -5 3.24 0.14
 5 -3 -5 24.01 0.34
 4 -3 -5 131.49 0.91
 -5 -4 -5 25.76 0.37
 -4 -4 -5 55.31 0.72
 5 -5 -5 16.56 0.47
 -3 -7 -4 18.22 0.34
 -2 -7 -4 82.6 0.71
 -1 -7 -4 45.64 0.47
 0 -7 -4 1.79 0.13
 5 -6 -4 92.46 0.83
 4 -6 -4 34.14 0.42
 3 -6 -4 150.74 1.1
 2 -6 -4 75.1 0.61
 1 -6 -4 28.93 0.35
 0 -6 -4 77.02 0.68
 -5 -5 -4 69.01 0.87
 -4 -5 -4 83.81 0.67
 -3 -5 -4 84.4 0.62
 -8 0 -3 7.89 0.32
 -7 0 -3 52.18 0.54
 8 -1 -3 31.48 0.4
 7 -1 -3 6.02 0.24
 -8 -2 -3 50.96 0.53
 -7 -2 -3 26.99 0.35
 8 -3 -3 18.23 0.34
 7 -3 -3 138.99 1.05
 6 -3 -3 28.5 0.35
 -7 -4 -3 16.81 0.33
 -6 -4 -3 146.66 1.04
 6 -5 -3 40.07 0.45
 5 -5 -3 101.81 1.08
 -6 -6 -3 17.5 0.49
 4 -8 -2 0.31 2.55
 3 -8 -2 8.64 0.29
 2 -8 -2 15.46 0.31
 1 -8 -2 6.18 0.22
 0 -8 -2 8.09 0.3
 -5 -7 -2 0.98 0.25
 -4 -7 -2 18.01 0.33
 -3 -7 -2 14.39 0.3
 -2 -7 -2 1.64 0.11
 6 -6 -2 4.28 0.25
 5 -6 -2 15.54 0.31
 4 -6 -2 26.05 0.34
 -9 0 -1 -0.16 3
 -8 0 -1 22.57 0.38
 9 -1 -1 35.97 0.44
 8 -1 -1 9.57 0.28
 -9 -2 -1 2.3 0.12
 -8 -2 -1 65.02 0.58
 8 -3 -1 3.83 0.14
 7 -3 -1 106.25 0.76
 -8 -4 -1 29.01 0.4
 -7 -4 -1 13.41 0.29
 7 -5 -1 31.56 0.41
 6 -5 -1 8.52 0.27
 -7 -6 -1 21.88 0.37
 -6 -6 -1 27.03 0.54
 -2 -9 0 13.84 0.31
 -1 -9 0 35.63 0.43
 4 -8 0 41.21 0.47
 3 -8 0 11.19 0.3
 2 -8 0 46.36 0.47
 1 -8 0 14.9 0.3
 0 -8 0 170.54 1.35
 -6 -7 0 5.14 0.21
 -5 -7 0 57.77 0.56
 -4 -7 0 9.94 0.28
 -3 -7 0 13.68 0.29
 6 -6 0 84.35 1.03
 5 -6 0 41.33 0.43
 -2 -4 -8 18.46 0.36
 -1 -4 -8 100.31 0.99
 0 -4 -8 11.1 0.37
 3 -3 -8 55.81 0.89
 2 -3 -8 69.91 0.72
 1 -3 -8 4.7 0.18
 0 -3 -8 154.41 1.6
 -2 -2 -8 18.28 0.49
 -1 -2 -8 148.04 1.3
 0 -2 -8 0.45 2.01
 1 -1 -8 44.56 0.71
 0 -1 -8 60.89 0.71
 0 0 -8 146.13 2.51
 6 0 -7 0.32 3.23
 5 0 -7 63.06 0.75
 -6 -1 -7 108.18 1.05
 -5 -1 -7 30.09 0.42
 6 -2 -7 12.88 0.33
 5 -2 -7 101.54 0.96
 4 -2 -7 16.8 0.33
 -6 -3 -7 17.72 0.33
 -5 -3 -7 7.98 0.29
 -4 -3 -7 238.9 2.02
 -3 -3 -7 1.52 0.22
 5 -4 -7 50.54 0.6
 4 -4 -7 1.16 0.23
 3 -7 -6 13.48 0.34
 2 -7 -6 9.46 0.31
 1 -7 -6 10.12 0.3
 0 -7 -6 0.47 3.08
 -5 -6 -6 20.78 0.38
 -4 -6 -6 12.95 0.33
 -3 -6 -6 17.47 0.35
 -2 -6 -6 3.08 0.14
 -1 -6 -6 19.02 0.34
 0 -6 -6 19.4 0.4
 5 -5 -6 8.1 0.4
 4 -5 -6 15.7 0.33
 8 0 -5 8.95 0.34
 -8 -1 -5 19.58 0.35
 8 -2 -5 5.6 0.23
 7 -2 -5 8.58 0.29
 -8 -3 -5 5.16 0.21
 -7 -3 -5 6.44 0.27
 7 -4 -5 3.41 0.13
 6 -4 -5 8.64 0.3
 -7 -5 -5 0.76 0.19
 -6 -5 -5 15.23 0.33
 6 -6 -5 2.84 0.18
 3 -9 -4 10.47 0.33
 2 -9 -4 31.01 0.44
 1 -9 -4 16.53 0.35
 0 -9 -4 38.49 0.56
 -5 -8 -4 7.81 0.29
 -4 -8 -4 11.16 0.32
 -3 -8 -4 69.73 0.71
 -2 -8 -4 30.37 0.41
 -1 -8 -4 28.9 0.4
 0 -8 -4 27.14 0.45
 6 -7 -4 3.55 0.13
 5 -7 -4 14.17 0.33
 4 -7 -4 114.82 1.02
 -6 -6 -4 19.26 0.51
 10 0 -3 31.04 0.52
 9 0 -3 10.1 0.36
 -10 -1 -3 6.08 0.23
 -9 -1 -3 31.01 0.42
 9 -2 -3 18.94 0.35
 -9 -3 -3 11.33 0.32
 9 -4 -3 13.87 0.34
 8 -4 -3 29.27 0.42
 -8 -5 -3 21.89 0.39
 -7 -5 -3 28.3 0.41
 8 -6 -3 0.17 2.8
 7 -6 -3 21.31 0.38
 -7 -7 -3 0.02 3.87
 -2 -10 -2 0.85 0.28
 -1 -10 -2 2.03 0.13
 0 -10 -2 0.51 3.15
 5 -9 -2 9.71 0.31
 4 -9 -2 4.79 0.18
 3 -9 -2 1.91 0.12
 2 -9 -2 4.11 0.15
 1 -9 -2 6.35 0.23
 0 -9 -2 0.92 0.16
 -6 -8 -2 11.85 0.34
 -5 -8 -2 7.14 0.26
 7 -7 -2 13.73 0.48
 6 -7 -2 10.92 0.31
 10 0 -1 22.43 0.44
 -10 -1 -1 0.18 2.71
 10 -2 -1 10.56 0.32
 -10 -3 -1 8.66 0.31
 -9 -3 -1 16.18 0.34
 9 -4 -1 10.6 0.32
 -9 -5 -1 13.47 0.34
 -8 -5 -1 13.37 0.32
 8 -6 -1 14.89 0.35
 -8 -7 -1 5.54 0.25
 -7 -7 -1 12.83 0.46
 -3 -10 0 0.67 0.2
 -2 -10 0 33.43 0.46
 -1 -10 0 0.99 0.14
 0 -10 0 9.21 0.36
 5 -9 0 62.35 0.7
 4 -9 0 4.14 0.19
 3 -9 0 52.25 0.57
 -7 -8 0 1.43 0.16
 -6 -8 0 83.43 0.85
 -5 -8 0 9.78 0.31
 2 -4 -9 3.87 0.16
 1 -4 -9 18.52 0.37
 0 -4 -9 21.16 0.45
 -3 -3 -9 9.84 0.46
 -2 -3 -9 6.78 0.29
 -1 -3 -9 14.75 0.34
 0 -3 -9 42.27 0.63
 2 -2 -9 16.53 0.51
 1 -2 -9 32.81 0.46
 0 -2 -9 3.59 0.19
 -1 -1 -9 13.01 0.46
 0 -1 -9 -0.15 3.14
 0 0 -9 36.23 0.96
 -6 0 -8 23.34 0.47
 -5 0 -8 59.18 0.78
 6 -1 -8 32.8 0.48
 5 -1 -8 8.28 0.31
 -6 -2 -8 6 0.24
 -5 -2 -8 65.65 0.73
 6 -3 -8 43.03 0.57
 5 -3 -8 10.58 0.33
 4 -3 -8 30.16 0.44
 -5 -4 -8 35.89 0.5
 -4 -4 -8 29.53 0.62
 2 -8 -7 8.22 0.31
 1 -8 -7 34.99 0.5
 0 -8 -7 0.62 3.23
 -4 -7 -7 4.46 0.2
 -3 -7 -7 3.14 0.14
 -2 -7 -7 25.72 0.41
 -1 -7 -7 0.78 0.2
 0 -7 -7 118.72 1.38
 5 -6 -7 12.7 0.34
 4 -6 -7 9.1 0.31
 -5 -5 -7 24.16 0.57
 -9 0 -6 4.42 0.21
 -8 0 -6 5.01 0.23
 9 -1 -6 0.52 2.01
 8 -1 -6 7.76 0.31
 -9 -2 -6 8.2 0.31
 -8 -2 -6 2.56 0.13
 8 -3 -6 10.93 0.32
 -8 -4 -6 0.85 0.27
 -7 -4 -6 14.59 0.34
 7 -5 -6 0.09 1.94
 -7 -6 -6 3.2 0.15
 -6 -6 -6 0.37 2.28
 1 -10 -5 1.27 0.13
 0 -10 -5 0.66 3.27
 -4 -9 -5 10.32 0.33
 -3 -9 -5 1.15 0.13
 -2 -9 -5 7.8 0.31
 -1 -9 -5 2.56 0.13
 0 -9 -5 3.45 0.17
 6 -8 -5 10.14 0.32
 5 -8 -5 13.32 0.34
 4 -8 -5 0.21 2.76
 -7 -7 -5 11 0.48
 -6 -7 -5 18.52 0.38
 -10 0 -4 4.64 0.22
 10 -1 -4 26.87 0.43
 -10 -2 -4 7.6 0.29
 10 -3 -4 3.09 0.13
 -10 -4 -4 10.03 0.32
 -9 -4 -4 5.36 0.22
 9 -5 -4 15.81 0.37
 -8 -6 -4 19.63 0.39
 8 -7 -4 3.47 0.16
 7 -7 -4 19.17 0.56
 -2 -11 -3 5.03 0.22
 -1 -11 -3 9.54 0.32
 0 -11 -3 3.23 0.16
 5 -10 -3 4.77 0.2
 4 -10 -3 0.25 2.79
 3 -10 -3 8.44 0.3
 2 -10 -3 8.44 0.3
 -6 -9 -3 7.59 0.29
 -5 -9 -3 0.64 0.2
 7 -8 -3 7.76 0.31
 -11 0 -2 0.81 0.17
 11 -1 -2 0.27 1.97
 -11 -2 -2 0.3 2.02
 11 -3 -2 2.27 0.13
 10 -3 -2 3.19 0.13
 -10 -4 -2 4.97 0.19
 10 -5 -2 0.98 0.2
 -9 -6 -2 1.49 0.13
 9 -7 -2 0.54 2.02
 8 -7 -2 2.15 0.13
 -8 -8 -2 1.55 0.18
 -4 -11 -1 2.28 0.13
 -3 -11 -1 4.32 0.17
 -2 -11 -1 2.41 0.13
 -1 -11 -1 9.13 0.32
 0 -11 -1 -0.05 3.24
 6 -10 -1 6.97 0.28
 5 -10 -1 3.39 0.14
 4 -10 -1 6.05 0.24
 -7 -9 -1 8.95 0.32
 -6 -9 -1 4.14 0.18
 8 -8 -1 8.57 0.42
 11 -1 0 13.13 0.33
 -11 -2 0 1.17 0.16
 11 -3 0 27.65 0.45
 -11 -4 0 0.24 2.79
 -10 -4 0 50.44 0.7
 10 -5 0 0.59 0.16
 -10 -6 0 5.84 0.23
 -9 -6 0 1.75 0.14
 9 -7 0 8.03 0.29
 -8 -8 0 8.79 0.46
 -4 0 -10 4.19 0.23
 -3 0 -10 47.94 0.72
 -2 0 -10 10.65 0.38
 -1 0 -10 1.86 0.15
 0 0 -10 28.76 0.9
 4 -1 -10 17.97 0.38
 3 -1 -10 10.67 0.32
 2 -1 -10 11.92 0.33
 1 -1 -10 32.29 0.67
 -4 -2 -10 14.21 0.35
 -3 -2 -10 1.19 0.17
 -2 -2 -10 36.33 0.73
 3 -3 -10 14.91 0.49
 3 -6 -9 5.92 0.23
 2 -6 -9 2.51 0.13
 1 -6 -9 3.74 0.16
 0 -6 -9 2.65 0.15
 -4 -5 -9 4.56 0.16
 -3 -5 -9 1.79 0.13
 -2 -5 -9 13.49 0.34
 -1 -5 -9 5.89 0.22
 0 -5 -9 5.43 0.29
 4 -4 -9 4.5 0.22
 3 -4 -9 2.08 0.13
 -8 0 -8 6.57 0.32
 -7 0 -8 12.25 0.38
 8 -1 -8 16.43 0.37
 7 -1 -8 12.3 0.34
 -8 -2 -8 1.19 0.14
 -7 -2 -8 29.16 0.45
 7 -3 -8 1.82 0.13
 -7 -4 -8 30.22 0.48
 -6 -4 -8 1.58 0.13
 6 -5 -8 31.13 0.48
 5 -5 -8 2.5 0.19
 -3 -9 -7 0.26 2.01
 -2 -9 -7 11.75 0.34
 -1 -9 -7 3.22 0.15
 0 -9 -7 11.43 0.38
 5 -8 -7 23.41 0.42
 4 -8 -7 0.32 1.6
 3 -8 -7 8.01 0.31
 -6 -7 -7 35.22 0.52
 -5 -7 -7 0.08 2.83
 6 -6 -7 1.6 0.18
 -10 0 -6 1.84 0.15
 10 -1 -6 3.3 0.13
 -10 -2 -6 0.12 2.81
 10 -3 -6 1.06 0.2
 9 -3 -6 0.36 1.98
 -9 -4 -6 2.86 0.13
 9 -5 -6 3.77 0.15
 8 -5 -6 5.9 0.26
 -8 -6 -6 5.84 0.25
 7 -7 -6 8.71 0.46
 0 0 -2 1335.96 8.19
 -1 -1 0 9990.67 18.99

_iucr_refine_fcf_details
;
data_urea
_computing_structure_refinement   'olex2.refine 1.3 (Bourhis et al., 2015)'
_shelx_refln_list_code            4
loop_
  _space_group_symop_id
  _space_group_symop_operation_xyz
  1  x,y,z
  2  y,-x,-z
  3  -y,x,-z
  4  x+1/2,-y+1/2,-z
  5  -x+1/2,y+1/2,-z
  6  -x,-y,z
  7  -y+1/2,-x+1/2,z
  8  y+1/2,x+1/2,z

_space_group_crystal_system       tetragonal
_space_group_IT_number            113
_space_group_name_H-M_alt         'P -4 21 m'
_space_group_name_Hall            ' P -4 2ab'
_symmetry_space_group_name_H-M    'P -4 21 m'
_symmetry_space_group_name_Hall   ' P -4 2ab'
_symmetry_Int_Tables_number       113
_cell_length_a                    5.5780(6)
_cell_length_b                    5.5780(6)
_cell_length_c                    4.6860(7)
_cell_angle_alpha                 90
_cell_angle_beta                  90
_cell_angle_gamma                 90
_cell_volume                      145.80(3)
loop_
  _refln_index_h
  _refln_index_k
  _refln_index_l
  _refln_F_squared_calc
  _refln_F_squared_meas
  _refln_F_squared_sigma
  _refln_F_squared_weight
  _refln_observed_status
0 0 1 12.052 13.419 0.049 1.962 o
0 0 2 122.427 134.707 0.826 0.022 o
0 0 3 13.821 13.618 0.081 1.578 o
0 0 4 31.184 29.804 0.179 0.350 o
0 0 5 48.500 49.025 0.363 0.136 o
0 0 6 16.012 15.784 0.188 0.962 o
0 0 7 0.296 0.266 0.026 125.851 o
0 0 8 14.955 14.735 0.253 0.848 o
0 0 9 3.762 3.653 0.097 7.208 o
0 0 10 2.801 2.900 0.091 9.257 o
0 0 11 0.094 0.073 0.258 1.891 o
0 0 12 3.913 3.806 0.106 6.353 o
0 0 13 0.176 0.179 0.024 162.904 o
1 0 1 150.698 149.779 0.178 0.017 o
1 0 2 150.847 153.054 0.272 0.017 o
1 0 3 85.268 87.653 0.190 0.051 o
1 0 4 2.039 2.217 0.028 29.316 o
1 0 5 19.155 19.066 0.098 0.876 o
1 0 6 0.513 0.533 0.028 89.647 o
1 0 7 43.347 43.242 0.340 0.168 o
1 0 8 5.833 6.140 0.072 5.680 o
1 0 9 0.006 -0.015 0.317 1.258 o
1 0 10 0.203 0.188 0.015 285.942 o
1 0 11 1.528 1.433 0.040 32.824 o
1 0 12 1.226 1.259 0.038 39.424 o
1 0 13 0.048 0.005 0.310 1.316 o
1 1 0 1033.080 1007.370 1.915 0.000 o
1 1 1 279.624 283.196 0.511 0.005 o
1 1 2 51.619 52.877 0.119 0.137 o
1 1 3 11.268 11.595 0.055 2.281 o
1 1 4 43.537 43.442 0.184 0.187 o
1 1 5 17.311 16.990 0.112 1.025 o
1 1 6 2.971 2.968 0.033 18.325 o
1 1 7 5.831 5.697 0.075 5.747 o
1 1 8 4.381 4.493 0.072 8.018 o
1 1 9 1.268 1.312 0.046 31.817 o
1 1 10 3.254 3.256 0.068 11.277 o
1 1 11 1.638 1.649 0.051 24.492 o
1 1 12 2.414 2.470 0.059 16.051 o
1 1 13 0.252 0.231 0.018 211.590 o
2 0 0 150.567 155.789 0.299 0.017 o
2 0 1 194.719 197.527 0.262 0.010 o
2 0 2 8.346 8.295 0.033 4.024 o
2 0 3 48.805 49.622 0.132 0.153 o
2 0 4 20.166 20.126 0.085 0.812 o
2 0 5 0.657 0.564 0.026 87.411 o
2 0 6 1.511 1.468 0.023 45.792 o
2 0 7 0.224 0.270 0.013 292.134 o
2 0 8 0.037 0.045 0.203 3.068 o
2 0 9 0.380 0.362 0.019 159.924 o
2 0 10 1.112 1.074 0.038 42.624 o
2 0 11 4.418 4.341 0.068 8.369 o
2 0 12 0.973 1.066 0.036 47.617 o
2 0 13 0.001 -0.027 0.301 1.388 o
2 1 0 230.608 226.695 0.282 0.007 o
2 1 1 49.831 49.531 0.076 0.151 o
2 1 2 29.427 30.208 0.072 0.404 o
2 1 3 68.409 68.590 0.155 0.080 o
2 1 4 44.831 45.309 0.144 0.179 o
2 1 5 13.521 13.580 0.073 1.646 o
2 1 6 13.956 13.918 0.090 1.514 o
2 1 7 10.671 10.791 0.087 2.317 o
2 1 8 15.143 14.927 0.131 1.214 o
2 1 9 3.309 3.308 0.046 14.112 o
2 1 10 1.209 1.202 0.033 45.300 o
2 1 11 1.937 1.908 0.039 27.050 o
2 1 12 0.420 0.419 0.020 142.353 o
2 1 13 0.205 0.212 0.012 341.217 o
2 2 0 227.657 227.181 0.416 0.008 o
2 2 1 202.181 199.665 0.393 0.010 o
2 2 2 56.404 54.739 0.158 0.119 o
2 2 3 28.819 27.517 0.115 0.427 o
2 2 4 43.996 43.429 0.213 0.182 o
2 2 5 9.916 9.778 0.084 2.649 o
2 2 6 2.833 2.761 0.048 16.462 o
2 2 7 10.229 10.087 0.118 2.220 o
2 2 8 1.872 1.843 0.049 23.297 o
2 2 9 1.634 1.667 0.051 24.456 o
2 2 10 3.775 3.663 0.074 9.282 o
2 2 11 2.875 2.780 0.064 13.347 o
2 2 12 1.718 1.750 0.050 24.125 o
3 0 1 92.992 93.329 0.174 0.044 o
3 0 2 17.870 17.818 0.057 1.037 o
3 0 3 11.636 11.611 0.054 2.203 o
3 0 4 103.518 104.857 0.378 0.035 o
3 0 5 0.366 0.369 0.017 178.375 o
3 0 6 10.939 10.878 0.089 2.236 o
3 0 7 0.456 0.500 0.023 116.473 o
3 0 8 15.821 15.569 0.161 1.053 o
3 0 9 4.110 4.262 0.064 9.217 o
3 0 10 4.939 4.834 0.073 7.089 o
3 0 11 0.384 0.409 0.021 141.135 o
3 0 12 0.044 0.043 0.166 4.550 o
3 1 0 28.738 29.094 0.069 0.426 o
3 1 1 142.551 142.223 0.227 0.019 o
3 1 2 15.461 14.869 0.046 1.388 o
3 1 3 67.271 66.141 0.176 0.084 o
3 1 4 14.631 14.506 0.068 1.462 o
3 1 5 1.663 1.673 0.028 37.605 o
3 1 6 5.247 5.230 0.046 7.839 o
3 1 7 1.485 1.536 0.031 39.365 o
3 1 8 0.473 0.474 0.018 143.644 o
3 1 9 1.454 1.487 0.034 37.866 o
3 1 10 1.063 1.076 0.032 50.898 o
3 1 11 5.470 5.419 0.068 6.493 o
3 1 12 0.568 0.590 0.025 95.476 o
3 2 0 17.104 17.390 0.048 1.118 o
3 2 1 5.168 5.128 0.032 8.634 o
3 2 2 10.830 11.000 0.042 2.519 o
3 2 3 25.735 25.625 0.088 0.522 o
3 2 4 13.652 13.655 0.068 1.638 o
3 2 5 7.615 7.630 0.053 4.376 o
3 2 6 2.970 3.042 0.036 17.607 o
3 2 7 16.117 16.129 0.130 1.097 o
3 2 8 7.149 7.049 0.073 4.443 o
3 2 9 0.611 0.684 0.029 77.656 o
3 2 10 0.159 0.120 0.017 281.389 o
3 2 11 0.985 0.952 0.032 54.273 o
3 2 12 0.400 0.410 0.018 160.066 o
3 3 0 225.611 219.302 0.615 0.008 o
3 3 1 7.874 8.120 0.052 4.108 o
3 3 2 8.105 7.950 0.055 3.990 o
3 3 3 0.523 0.512 0.030 82.746 o
3 3 4 16.144 15.777 0.117 1.140 o
3 3 5 13.581 13.371 0.085 1.612 o
3 3 6 5.468 5.580 0.073 6.193 o
3 3 7 0.140 0.153 0.022 195.595 o
3 3 8 5.708 5.627 0.090 5.267 o
3 3 9 1.022 0.992 0.046 36.078 o
3 3 10 1.411 1.503 0.049 27.711 o
3 3 11 0.322 0.313 0.023 141.352 o
3 3 12 1.917 1.977 0.052 21.425 o
4 0 0 5.285 5.509 0.057 7.104 o
4 0 1 96.266 97.520 0.239 0.041 o
4 0 2 7.618 7.677 0.042 4.527 o
4 0 3 72.690 71.852 0.254 0.071 o
4 0 4 6.028 5.918 0.047 6.438 o
4 0 5 2.559 2.603 0.036 21.014 o
4 0 6 7.761 7.787 0.074 3.910 o
4 0 7 0.150 0.158 0.013 378.252 o
4 0 8 1.144 1.119 0.037 42.825 o
4 0 9 2.089 2.134 0.045 22.619 o
4 0 10 0.494 0.422 0.023 116.564 o
4 0 11 5.983 6.006 0.085 5.145 o
4 0 12 0.253 0.230 0.015 254.592 o
4 1 0 7.066 7.132 0.038 5.162 o
4 1 1 11.477 11.650 0.043 2.277 o
4 1 2 2.820 2.747 0.026 21.126 o
4 1 3 13.031 13.114 0.059 1.792 o
4 1 4 42.459 42.980 0.176 0.195 o
4 1 5 1.464 1.516 0.028 42.261 o
4 1 6 5.835 5.746 0.052 6.563 o
4 1 7 3.453 3.402 0.035 14.958 o
4 1 8 10.083 10.114 0.100 2.416 o
4 1 9 1.849 1.867 0.037 28.999 o
4 1 10 1.828 1.812 0.038 28.961 o
4 1 11 0.590 0.570 0.024 98.398 o
4 1 12 0.040 0.028 0.274 1.676 o
4 2 0 95.066 93.310 0.219 0.043 o
4 2 1 25.420 25.695 0.079 0.533 o
4 2 2 5.520 5.436 0.033 7.813 o
4 2 3 4.153 4.225 0.033 11.661 o
4 2 4 16.961 16.592 0.089 1.106 o
4 2 5 5.350 5.305 0.032 8.197 o
4 2 6 1.112 1.132 0.029 53.010 o
4 2 7 1.731 1.694 0.033 33.433 o
4 2 8 1.879 1.861 0.036 29.241 o
4 2 9 0.370 0.390 0.016 184.071 o
4 2 10 1.422 1.433 0.035 37.936 o
4 2 11 1.236 1.199 0.034 43.763 o
4 2 12 1.246 1.229 0.032 45.399 o
4 3 0 3.418 3.261 0.028 16.251 o
4 3 1 20.854 20.583 0.076 0.777 o
4 3 2 19.312 18.725 0.077 0.900 o
4 3 3 16.838 16.799 0.080 1.122 o
4 3 4 0.352 0.309 0.016 198.012 o
4 3 5 13.185 13.258 0.092 1.645 o
4 3 6 1.150 1.148 0.029 51.852 o
4 3 7 24.191 24.089 0.204 0.506 o
4 3 8 2.895 3.041 0.044 16.447 o
4 3 9 0.245 0.210 0.013 297.081 o
4 3 10 0.228 0.253 0.014 276.869 o
4 3 11 0.989 1.053 0.032 52.944 o
4 3 12 0.761 0.734 0.030 68.066 o
4 4 0 83.157 82.951 0.388 0.052 o
4 4 1 4.870 4.755 0.050 8.540 o
4 4 2 4.100 4.006 0.048 10.817 o
4 4 3 0.183 0.160 0.015 303.442 o
4 4 4 8.715 8.690 0.063 3.451 o
4 4 5 5.672 5.577 0.073 6.013 o
4 4 6 2.557 2.579 0.054 16.544 o
4 4 7 0.104 0.117 0.023 193.829 o
4 4 8 2.927 2.978 0.063 13.127 o
4 4 9 0.401 0.454 0.022 129.957 o
4 4 10 0.838 0.738 0.045 41.017 o
4 4 11 0.371 0.354 0.024 126.532 o
4 4 12 1.175 1.178 0.045 34.255 o
5 0 1 0.098 0.105 0.011 554.515 o
5 0 2 0.073 0.090 0.016 369.418 o
5 0 3 8.613 8.519 0.057 3.589 o
5 0 4 17.970 17.966 0.114 0.950 o
5 0 5 1.894 1.885 0.035 29.460 o
5 0 6 2.095 1.986 0.039 25.429 o
5 0 7 6.388 6.358 0.076 5.053 o
5 0 8 6.003 5.967 0.079 5.360 o
5 0 9 0.584 0.548 0.029 82.145 o
5 0 10 0.579 0.530 0.030 79.672 o
5 0 11 0.467 0.450 0.022 123.091 o
5 0 12 0.090 0.085 0.016 358.823 o
5 1 0 42.096 42.251 0.149 0.202 o
5 1 1 30.023 30.323 0.104 0.386 o
5 1 2 8.238 8.259 0.045 3.969 o
5 1 3 10.288 10.223 0.057 2.693 o
5 1 4 15.618 15.461 0.091 1.259 o
5 1 5 3.240 3.395 0.037 15.520 o
5 1 6 0.858 0.765 0.028 68.254 o
5 1 7 3.112 3.034 0.042 15.951 o
5 1 8 0.822 0.835 0.031 62.219 o
5 1 9 0.572 0.594 0.022 106.630 o
5 1 10 1.494 1.565 0.036 35.274 o
5 1 11 1.741 1.765 0.037 30.603 o
5 1 12 0.882 0.815 0.027 68.454 o
5 2 0 21.363 21.421 0.083 0.732 o
5 2 1 7.237 7.201 0.042 4.944 o
5 2 2 7.763 7.415 0.044 4.490 o
5 2 3 21.390 21.349 0.103 0.717 o
5 2 4 7.494 7.578 0.055 4.429 o
5 2 5 9.316 9.167 0.071 3.050 o
5 2 6 6.173 6.184 0.059 5.791 o
5 2 7 10.364 10.238 0.097 2.366 o
5 2 8 6.386 6.620 0.074 5.027 o
5 2 9 1.327 1.360 0.034 40.812 o
5 2 10 0.129 0.119 0.014 380.870 o
5 2 11 1.246 1.254 0.033 44.102 o
5 2 12 0.381 0.409 0.015 187.799 o
5 3 0 43.444 43.158 0.162 0.191 o
5 3 1 11.827 11.851 0.062 2.109 o
5 3 2 2.214 2.253 0.029 27.035 o
5 3 3 3.409 3.380 0.034 15.297 o
5 3 4 8.583 8.510 0.063 3.543 o
5 3 5 2.339 2.421 0.034 23.674 o
5 3 6 0.556 0.571 0.023 104.763 o
5 3 7 0.768 0.805 0.029 68.749 o
5 3 8 1.112 1.067 0.033 48.618 o
5 3 9 0.163 0.180 0.013 359.100 o
5 3 10 0.812 0.859 0.032 60.273 o
5 3 11 0.916 0.818 0.032 57.894 o
5 3 12 0.804 0.711 0.026 76.174 o
5 4 0 3.015 2.887 0.032 18.482 o
5 4 1 0.498 0.478 0.021 123.592 o
5 4 2 0.724 0.695 0.025 83.109 o
5 4 3 6.070 5.738 0.033 6.892 o
5 4 4 8.714 8.451 0.068 3.438 o
5 4 5 2.558 2.597 0.037 20.783 o
5 4 6 1.546 1.583 0.033 36.600 o
5 4 7 5.018 5.096 0.060 7.526 o
5 4 8 3.726 3.619 0.050 11.950 o
5 4 9 0.442 0.460 0.016 162.573 o
5 4 10 0.260 0.252 0.014 262.595 o
5 4 11 0.418 0.480 0.021 132.492 o
5 4 12 0.104 0.114 0.011 537.358 o
5 5 0 6.752 6.761 0.074 4.742 o
5 5 1 15.947 15.634 0.137 1.109 o
5 5 2 5.133 5.000 0.044 8.267 o
5 5 3 10.468 10.266 0.109 2.237 o
5 5 4 6.837 6.958 0.088 4.272 o
5 5 5 1.621 1.670 0.047 26.588 o
5 5 6 0.841 0.817 0.040 46.945 o
5 5 7 2.353 2.436 0.057 16.835 o
5 5 8 0.234 0.252 0.019 200.868 o
5 5 9 0.541 0.506 0.032 75.792 o
5 5 10 0.851 0.816 0.045 40.315 o
5 5 11 1.400 1.413 0.048 28.787 o
6 0 0 59.798 61.504 0.411 0.092 o
6 0 1 4.508 4.470 0.041 10.003 o
6 0 2 2.610 2.561 0.034 21.333 o
6 0 3 0.258 0.232 0.013 284.512 o
6 0 4 7.569 7.766 0.069 4.101 o
6 0 5 4.446 4.386 0.053 9.349 o
6 0 6 1.888 1.956 0.040 26.799 o
6 0 7 0.070 0.032 0.326 1.189 o
6 0 8 2.317 2.353 0.047 20.001 o
6 0 9 0.256 0.267 0.015 246.168 o
6 0 10 0.736 0.738 0.035 58.378 o
6 0 11 0.395 0.442 0.020 144.217 o
6 0 12 0.986 1.019 0.030 56.433 o
6 1 0 5.242 5.321 0.044 7.872 o
6 1 1 5.624 5.684 0.040 7.269 o
6 1 2 4.715 4.701 0.038 9.550 o
6 1 3 10.565 10.522 0.068 2.511 o
6 1 4 2.951 2.917 0.035 18.191 o
6 1 5 6.398 6.449 0.058 5.520 o
6 1 6 1.899 1.918 0.034 29.730 o
6 1 7 10.948 10.908 0.106 2.107 o
6 1 8 3.337 3.307 0.048 13.729 o
6 1 9 0.374 0.377 0.016 184.448 o
6 1 10 0.014 -0.008 0.281 1.594 o
6 1 11 0.698 0.724 0.030 70.632 o
6 1 12 0.324 0.318 0.013 238.065 o
6 2 0 23.081 23.453 0.108 0.617 o
6 2 1 13.718 13.758 0.076 1.598 o
6 2 2 2.815 2.845 0.032 19.689 o
6 2 3 6.245 6.203 0.040 6.263 o
6 2 4 7.801 7.572 0.062 4.154 o
6 2 5 1.449 1.551 0.031 39.820 o
6 2 6 0.351 0.311 0.014 219.031 o
6 2 7 1.335 1.299 0.033 42.115 o
6 2 8 0.525 0.605 0.024 101.806 o
6 2 9 0.264 0.253 0.013 276.642 o
6 2 10 0.798 0.839 0.032 60.969 o
6 2 11 1.155 1.176 0.033 46.618 o
6 2 12 0.576 0.551 0.026 92.614 o
6 3 0 0.012 0.043 0.228 2.428 o
6 3 1 0.907 0.885 0.025 70.093 o
6 3 2 0.853 0.918 0.025 71.662 o
6 3 3 2.943 2.874 0.035 18.337 o
6 3 4 15.429 15.199 0.111 1.237 o
6 3 5 0.370 0.327 0.014 210.901 o
6 3 6 1.853 1.762 0.035 30.528 o
6 3 7 1.770 1.787 0.033 32.393 o
6 3 8 4.155 4.339 0.057 9.588 o
6 3 9 0.661 0.597 0.023 96.071 o
6 3 10 0.774 0.781 0.032 62.586 o
6 3 11 0.235 0.226 0.013 297.860 o
6 4 0 2.485 2.469 0.033 22.738 o
6 4 1 13.710 13.475 0.062 1.659 o
6 4 2 2.726 2.627 0.034 20.415 o
6 4 3 14.804 14.788 0.105 1.330 o
6 4 4 3.420 3.442 0.042 14.089 o
6 4 5 0.967 0.871 0.030 59.082 o
6 4 6 1.350 1.306 0.033 41.809 o
6 4 7 0.911 0.918 0.031 58.332 o
6 4 8 0.176 0.159 0.013 357.102 o
6 4 9 0.610 0.624 0.028 82.077 o
6 4 10 0.412 0.395 0.018 159.292 o
6 4 11 1.784 1.715 0.036 30.967 o
6 5 0 4.310 4.167 0.043 10.597 o
6 5 1 0.847 0.859 0.027 68.968 o
6 5 2 1.626 1.567 0.031 36.965 o
6 5 3 4.209 4.040 0.045 10.799 o
6 5 4 9.320 9.323 0.084 2.883 o
6 5 5 1.517 1.536 0.033 37.359 o
6 5 6 2.006 2.095 0.038 26.120 o
6 5 7 1.256 1.281 0.034 42.679 o
6 5 8 3.141 3.139 0.048 14.637 o
6 5 9 0.677 0.759 0.030 70.731 o
6 5 10 0.488 0.490 0.023 113.940 o
6 5 11 0.278 0.278 0.013 264.292 o
6 6 0 9.115 8.505 0.104 2.817 o
6 6 1 2.794 2.725 0.054 15.420 o
6 6 2 0.462 0.432 0.025 109.054 o
6 6 3 1.767 1.765 0.049 24.223 o
6 6 4 1.874 1.942 0.051 22.161 o
6 6 5 0.336 0.286 0.018 184.275 o
6 6 6 0.064 0.037 0.230 2.384 o
6 6 7 0.128 0.161 0.018 264.865 o
6 6 8 0.253 0.230 0.019 199.075 o
6 6 9 0.007 0.050 0.393 0.816 o
6 6 10 0.222 0.201 0.018 224.734 o
6 6 11 0.390 0.374 0.028 102.341 o
7 0 1 8.201 8.523 0.068 3.638 o
7 0 2 5.081 5.137 0.036 8.609 o
7 0 3 5.433 5.261 0.054 7.213 o
7 0 4 0.196 0.180 0.013 335.064 o
7 0 5 6.000 6.285 0.072 5.491 o
7 0 6 0.030 0.047 0.311 1.308 o
7 0 7 11.776 11.971 0.139 1.672 o
7 0 8 1.277 1.235 0.038 38.849 o
7 0 9 0.019 0.052 0.322 1.219 o
7 0 10 0.086 0.095 0.021 233.238 o
7 0 11 0.438 0.480 0.025 109.091 o
7 1 0 30.687 31.464 0.178 0.346 o
7 1 1 3.190 3.187 0.035 16.452 o
7 1 2 1.466 1.445 0.020 49.450 o
7 1 3 0.594 0.607 0.024 96.796 o
7 1 4 4.429 4.602 0.047 9.620 o
7 1 5 2.026 2.062 0.034 27.775 o
7 1 6 0.908 1.020 0.030 58.618 o
7 1 7 0.050 0.079 0.020 269.595 o
7 1 8 1.238 1.240 0.034 43.341 o
7 1 9 0.091 0.102 0.013 467.073 o
7 1 10 0.448 0.410 0.021 133.102 o
7 1 11 0.359 0.358 0.014 209.554 o
7 2 0 0.239 0.276 0.009 354.133 o
7 2 1 0.016 0.014 0.170 4.342 o
7 2 2 0.133 0.165 0.011 458.763 o
7 2 3 2.716 2.721 0.035 19.970 o
7 2 4 8.385 8.329 0.072 3.543 o
7 2 5 0.853 0.865 0.029 64.619 o
7 2 6 1.010 0.954 0.031 55.144 o
7 2 7 2.512 2.593 0.041 20.011 o
7 2 8 2.834 2.940 0.045 16.710 o
7 2 9 0.320 0.279 0.015 222.084 o
7 2 10 0.347 0.387 0.015 199.079 o
7 2 11 0.223 0.222 0.012 326.289 o
7 3 0 1.353 1.379 0.029 44.819 o
7 3 1 10.718 10.713 0.077 2.388 o
7 3 2 1.477 1.451 0.030 40.991 o
7 3 3 14.100 14.015 0.106 1.438 o
7 3 4 1.852 1.837 0.034 30.653 o
7 3 5 0.722 0.649 0.027 78.876 o
7 3 6 1.376 1.359 0.034 40.027 o
7 3 7 0.303 0.317 0.014 233.622 o
7 3 8 0.180 0.184 0.013 345.207 o
7 3 9 0.579 0.577 0.026 91.622 o
7 3 10 0.215 0.267 0.013 297.531 o
7 3 11 1.663 1.630 0.034 34.052 o
7 4 0 1.012 1.002 0.028 59.021 o
7 4 1 1.375 1.352 0.029 44.653 o
7 4 2 1.773 1.816 0.033 32.187 o
7 4 3 1.697 1.695 0.033 33.845 o
7 4 4 11.760 11.578 0.103 1.927 o
7 4 5 0.317 0.344 0.013 235.774 o
7 4 6 1.505 1.471 0.034 37.239 o
7 4 7 0.452 0.450 0.020 136.165 o
7 4 8 2.901 3.047 0.048 15.649 o
7 4 9 0.607 0.547 0.025 94.338 o
7 4 10 0.732 0.776 0.030 68.351 o
7 4 11 0.128 0.142 0.012 440.437 o
7 5 0 6.002 5.825 0.056 6.212 o
7 5 1 3.179 3.182 0.041 15.564 o
7 5 2 0.046 0.099 0.025 179.888 o
7 5 3 2.839 2.854 0.041 17.699 o
7 5 4 1.454 1.429 0.033 39.109 o
7 5 5 0.057 0.077 0.019 291.643 o
7 5 6 0.003 0.009 0.196 3.296 o
7 5 7 0.021 0.008 0.285 1.549 o
7 5 8 0.089 0.088 0.016 357.853 o
7 5 9 0.034 0.036 0.276 1.652 o
7 5 10 0.162 0.156 0.013 369.369 o
7 5 11 0.506 0.479 0.022 117.679 o
7 6 0 0.551 0.518 0.021 116.122 o
7 6 1 2.341 2.206 0.037 23.485 o
7 6 2 1.107 1.101 0.031 50.896 o
7 6 3 2.206 2.149 0.038 24.335 o
7 6 4 0.338 0.358 0.013 226.256 o
7 6 5 1.884 1.867 0.038 28.174 o
7 6 6 0.338 0.323 0.015 210.189 o
7 6 7 3.514 3.551 0.052 12.336 o
7 6 8 0.710 0.710 0.031 68.068 o
7 6 9 0.042 -0.013 0.286 1.538 o
7 6 10 0.003 -0.033 0.273 1.689 o
7 7 1 1.212 1.294 0.046 32.458 o
7 7 2 1.402 1.384 0.048 28.885 o
7 7 3 0.014 0.002 0.390 0.828 o
7 7 4 2.003 1.933 0.056 19.643 o
7 7 5 1.163 1.109 0.048 32.241 o
7 7 6 0.804 0.878 0.046 39.364 o
7 7 7 0.236 0.285 0.020 184.961 o
7 7 8 0.716 0.701 0.039 52.040 o
7 7 9 0.143 0.166 0.018 257.979 o
7 7 10 0.202 0.209 0.017 245.837 o
8 0 0 17.099 17.196 0.136 0.984 o
8 0 1 2.288 2.276 0.038 23.288 o
8 0 2 0.793 0.816 0.030 65.504 o
8 0 3 0.724 0.796 0.032 63.952 o
8 0 4 2.720 2.737 0.045 17.642 o
8 0 5 0.969 0.902 0.034 52.261 o
8 0 6 0.447 0.505 0.023 117.069 o
8 0 7 0.033 0.063 0.326 1.189 o
8 0 8 0.680 0.662 0.032 67.638 o
8 0 9 0.028 0.008 0.330 1.160 o
8 0 10 0.276 0.250 0.015 241.876 o
8 0 11 0.299 0.291 0.015 226.731 o
8 1 0 1.424 1.502 0.030 41.472 o
8 1 1 0.987 0.965 0.028 60.384 o
8 1 2 0.601 0.623 0.022 103.099 o
8 1 3 3.221 3.174 0.040 15.578 o
8 1 4 2.778 2.914 0.040 18.051 o
8 1 5 1.920 1.974 0.035 28.758 o
8 1 6 0.723 0.782 0.031 66.341 o
8 1 7 3.492 3.528 0.050 12.683 o
8 1 8 1.699 1.657 0.037 31.634 o
8 1 9 0.169 0.217 0.013 341.398 o
8 1 10 0.059 0.019 0.283 1.571 o
8 1 11 0.260 0.278 0.013 272.324 o
8 2 0 4.763 4.675 0.047 8.960 o
8 2 1 6.503 6.556 0.058 5.394 o
8 2 2 1.485 1.559 0.031 39.174 o
8 2 3 5.071 5.138 0.053 7.803 o
8 2 4 2.952 3.062 0.041 16.730 o
8 2 5 0.514 0.565 0.023 108.495 o
8 2 6 0.255 0.258 0.013 279.531 o
8 2 7 0.757 0.829 0.031 64.414 o
8 2 8 0.093 0.120 0.014 412.562 o
8 2 9 0.208 0.193 0.013 323.509 o
8 2 10 0.353 0.387 0.016 188.075 o
8 2 11 0.765 0.785 0.029 69.232 o
8 3 0 1.136 1.128 0.030 51.178 o
8 3 1 0.402 0.386 0.014 194.249 o
8 3 2 0.856 0.871 0.029 64.399 o
8 3 3 1.776 1.838 0.034 31.485 o
8 3 4 7.075 7.031 0.072 4.514 o
8 3 5 0.503 0.520 0.021 120.840 o
8 3 6 1.044 1.102 0.032 51.036 o
8 3 7 0.764 0.808 0.031 64.537 o
8 3 8 2.090 2.087 0.040 24.679 o
8 3 9 0.376 0.371 0.016 184.829 o
8 3 10 0.399 0.402 0.018 160.854 o
8 3 11 0.136 0.144 0.012 430.483 o
8 4 0 4.092 4.155 0.047 10.758 o
8 4 1 3.013 2.925 0.040 16.948 o
8 4 2 0.007 0.031 0.257 1.908 o
8 4 3 3.006 2.951 0.042 16.553 o
8 4 4 1.180 1.125 0.032 47.786 o
8 4 5 0.015 0.021 0.278 1.629 o
8 4 6 0.032 0.086 0.027 159.170 o
8 4 7 0.020 0.032 0.161 4.842 o
8 4 8 0.042 0.050 0.016 411.997 o
8 4 9 0.063 0.050 0.200 3.160 o
8 4 10 0.128 0.168 0.012 426.253 o
8 5 0 1.056 0.986 0.031 53.534 o
8 5 1 1.303 1.348 0.032 43.205 o
8 5 2 0.741 0.720 0.026 78.932 o
8 5 3 2.232 2.207 0.039 23.578 o
8 5 4 0.830 0.787 0.029 66.767 o
8 5 5 1.395 1.343 0.034 39.852 o
8 5 6 0.584 0.595 0.026 90.745 o
8 5 7 2.342 2.360 0.042 21.374 o
8 5 8 0.876 0.884 0.032 58.076 o
8 5 9 0.091 0.085 0.016 357.709 o
8 5 10 0.008 0.021 0.263 1.821 o
8 6 0 8.199 8.412 0.086 3.389 o
8 6 1 1.582 1.501 0.035 35.258 o
8 6 2 1.249 1.195 0.034 43.559 o
8 6 3 0.035 0.017 0.282 1.582 o
8 6 4 2.035 1.979 0.039 25.938 o
8 6 5 0.921 1.022 0.032 55.004 o
8 6 6 0.574 0.589 0.025 95.124 o
8 6 7 0.323 0.315 0.016 204.841 o
8 6 8 0.547 0.557 0.024 102.019 o
8 6 9 0.121 0.129 0.014 383.501 o
8 6 10 0.208 0.244 0.018 222.352 o
8 7 0 0.088 0.144 0.016 339.073 o
8 7 1 0.653 0.559 0.025 91.045 o
8 7 2 0.214 0.217 0.013 312.683 o
8 7 3 0.756 0.782 0.031 65.232 o
8 7 4 0.372 0.350 0.016 188.015 o
8 7 5 0.634 0.650 0.028 80.262 o
8 7 6 0.123 0.146 0.017 292.402 o
8 7 7 1.280 1.262 0.035 41.446 o
8 7 8 0.345 0.360 0.015 203.071 o
8 7 9 0.010 -0.001 0.267 1.767 o
8 8 0 0.914 0.886 0.046 37.962 o
8 8 1 0.890 0.864 0.042 43.072 o
8 8 2 0.146 0.156 0.018 258.690 o
8 8 3 0.945 0.955 0.047 36.172 o
8 8 4 0.368 0.348 0.022 140.403 o
8 8 5 0.038 0.006 0.409 0.753 o
8 8 6 0.016 0.000 0.404 0.772 o
8 8 7 0.075 0.028 0.405 0.768 o
8 8 8 0.007 0.009 0.385 0.850 o
9 0 1 0.002 -0.016 0.302 1.379 o
9 0 2 0.079 0.093 0.016 363.627 o
9 0 3 1.052 1.018 0.036 46.536 o
9 0 4 3.732 3.881 0.056 10.960 o
9 0 5 0.390 0.348 0.017 175.709 o
9 0 6 0.433 0.446 0.021 132.678 o
9 0 7 1.164 1.153 0.038 41.174 o
9 0 8 1.277 1.335 0.040 36.395 o
9 0 9 0.132 0.118 0.017 294.849 o
9 0 10 0.167 0.194 0.014 325.981 o
9 1 0 3.640 3.593 0.043 13.039 o
9 1 1 3.598 3.627 0.044 12.994 o
9 1 2 0.602 0.640 0.023 98.735 o
9 1 3 2.990 3.127 0.042 16.253 o
9 1 4 1.683 1.667 0.035 32.964 o
9 1 5 0.225 0.258 0.013 294.837 o
9 1 6 0.095 0.052 0.203 3.065 o
9 1 7 0.326 0.325 0.015 213.421 o
9 1 8 0.063 0.033 0.292 1.474 o
9 1 9 0.102 0.071 0.014 428.751 o
9 1 10 0.193 0.200 0.013 330.927 o
9 2 0 1.404 1.396 0.031 41.901 o
9 2 1 0.232 0.232 0.012 317.282 o
9 2 2 0.437 0.414 0.015 175.061 o
9 2 3 1.931 1.910 0.035 28.974 o
9 2 4 3.041 3.127 0.044 15.698 o
9 2 5 0.861 0.786 0.031 61.760 o
9 2 6 0.723 0.827 0.031 65.604 o
9 2 7 1.187 1.185 0.034 44.776 o
9 2 8 1.308 1.247 0.035 41.112 o
9 2 9 0.210 0.225 0.013 312.536 o
9 2 10 0.132 0.110 0.014 381.849 o
9 3 0 5.031 5.268 0.057 7.562 o
9 3 1 1.629 1.631 0.034 34.480 o
9 3 2 0.187 0.193 0.012 361.842 o
9 3 3 1.165 1.142 0.032 47.928 o
9 3 4 1.060 1.056 0.033 49.863 o
9 3 5 0.142 0.116 0.013 404.102 o
9 3 6 0.031 0.036 0.200 3.162 o
9 3 7 0.044 0.026 0.203 3.068 o
9 3 8 0.138 0.126 0.014 370.458 o
9 3 9 0.006 0.019 0.275 1.665 o
9 3 10 0.120 0.088 0.016 337.195 o
9 4 0 0.429 0.417 0.019 147.730 o
9 4 1 1.053 1.069 0.032 51.207 o
9 4 2 0.454 0.483 0.018 145.731 o
9 4 3 1.435 1.399 0.034 38.806 o
9 4 4 0.570 0.540 0.022 109.007 o
9 4 5 1.054 1.041 0.033 50.162 o
9 4 6 0.279 0.288 0.013 261.746 o
9 4 7 1.985 2.034 0.040 25.692 o
9 4 8 0.603 0.621 0.026 88.888 o
9 4 9 0.037 0.050 0.275 1.664 o
9 4 10 0.003 -0.026 0.267 1.767 o
9 5 0 5.910 6.287 0.071 5.596 o
9 5 1 1.449 1.358 0.034 38.901 o
9 5 2 0.913 0.979 0.031 57.408 o
9 5 3 0.107 0.065 0.020 250.524 o
9 5 4 1.642 1.594 0.037 32.616 o
9 5 5 0.620 0.647 0.029 78.097 o
9 5 6 0.360 0.380 0.015 196.468 o
9 5 7 0.280 0.277 0.014 249.420 o
9 5 8 0.371 0.376 0.018 168.252 o
9 5 9 0.083 0.048 0.197 3.257 o
9 6 0 0.175 0.176 0.014 326.400 o
9 6 1 0.399 0.417 0.018 159.580 o
9 6 2 0.149 0.150 0.013 382.055 o
9 6 3 0.710 0.765 0.029 71.732 o
9 6 4 0.535 0.499 0.022 113.995 o
9 6 5 0.473 0.453 0.020 133.247 o
9 6 6 0.179 0.161 0.013 353.884 o
9 6 7 0.935 0.943 0.033 54.117 o
9 6 8 0.372 0.395 0.015 191.780 o
9 6 9 0.023 0.027 0.266 1.780 o
9 7 0 0.733 0.810 0.029 69.990 o
9 7 1 0.852 0.902 0.032 58.488 o
9 7 2 0.092 0.054 0.204 3.035 o
9 7 3 1.013 0.993 0.033 51.626 o
9 7 4 0.297 0.295 0.014 239.448 o
9 7 5 0.025 -0.041 0.291 1.485 o
9 7 6 0.019 0.038 0.280 1.605 o
9 7 7 0.046 0.034 0.282 1.582 o
9 7 8 0.002 0.011 0.273 1.689 o
9 8 0 0.565 0.576 0.024 99.983 o
9 8 1 0.177 0.167 0.013 353.598 o
9 8 2 0.383 0.401 0.017 171.744 o
9 8 3 0.440 0.384 0.020 142.031 o
9 8 4 1.389 1.424 0.037 36.839 o
9 8 5 0.201 0.199 0.013 325.937 o
9 8 6 0.273 0.286 0.014 250.514 o
9 8 7 0.045 0.033 0.196 3.293 o
9 8 8 0.392 0.373 0.017 172.641 o
9 9 0 0.129 0.112 0.018 274.785 o
9 9 1 0.575 0.657 0.037 59.653 o
9 9 2 0.179 0.160 0.019 228.976 o
9 9 3 0.690 0.787 0.044 44.071 o
9 9 4 0.191 0.221 0.018 231.448 o
9 9 5 0.074 0.058 0.403 0.775 o
9 9 6 0.043 0.064 0.225 2.493 o
9 9 7 0.081 0.071 0.380 0.873 o
10 0 0 0.960 0.929 0.036 49.248 o
10 0 1 2.245 2.262 0.044 21.611 o
10 0 2 0.070 0.051 0.318 1.250 o
10 0 3 3.114 3.130 0.052 14.075 o
10 0 4 0.495 0.468 0.022 119.261 o
10 0 5 0.064 0.067 0.330 1.160 o
10 0 6 0.154 0.186 0.015 312.363 o
10 0 7 0.007 0.000 0.329 1.167 o
10 0 8 0.004 0.041 0.317 1.258 o
10 0 9 0.115 0.101 0.021 223.916 o
10 0 10 0.050 0.094 0.514 0.477 o
10 1 0 0.112 0.100 0.014 404.238 o
10 1 1 0.031 0.018 0.273 1.689 o
10 1 2 0.195 0.205 0.013 327.862 o
10 1 3 0.594 0.613 0.023 100.262 o
10 1 4 2.686 2.709 0.043 18.319 o
10 1 5 0.178 0.128 0.013 368.060 o
10 1 6 0.332 0.333 0.013 232.655 o
10 1 7 0.492 0.503 0.022 117.894 o
10 1 8 0.834 0.893 0.032 59.117 o
10 1 9 0.109 0.072 0.016 349.486 o
10 1 10 0.147 0.177 0.017 274.078 o
10 2 0 3.295 3.371 0.046 14.055 o
10 2 1 1.089 1.065 0.032 50.442 o
10 2 2 0.105 0.086 0.028 140.192 o
10 2 3 0.823 0.851 0.030 63.892 o
10 2 4 0.700 0.766 0.029 72.118 o
10 2 5 0.078 0.057 0.016 378.247 o
10 2 6 0.021 0.012 0.283 1.571 o
10 2 7 0.022 0.018 0.282 1.582 o
10 2 8 0.091 0.085 0.014 432.366 o
10 2 9 0.005 -0.020 0.276 1.653 o
10 2 10 0.076 0.044 0.373 0.906 o
10 3 0 0.052 0.068 0.020 271.122 o
10 3 1 0.881 0.873 0.031 59.841 o
10 3 2 0.281 0.322 0.013 253.965 o
10 3 3 0.818 0.851 0.030 64.076 o
10 3 4 0.290 0.312 0.013 252.221 o
10 3 5 0.783 0.775 0.032 62.399 o
10 3 6 0.067 0.107 0.020 257.494 o
10 3 7 1.594 1.548 0.037 33.444 o
10 3 8 0.350 0.291 0.014 222.217 o
10 3 9 0.004 0.051 0.267 1.766 o
10 4 0 4.869 5.086 0.071 7.144 o
10 4 1 0.621 0.610 0.024 94.870 o
10 4 2 0.524 0.501 0.019 129.690 o
10 4 3 0.037 0.025 0.281 1.593 o
10 4 4 0.921 1.011 0.032 55.163 o
10 4 5 0.419 0.400 0.018 157.602 o
10 4 6 0.294 0.310 0.015 225.516 o
10 4 7 0.080 0.078 0.016 368.389 o
10 4 8 0.300 0.262 0.013 258.520 o
10 4 9 0.039 -0.018 0.195 3.329 o
10 5 0 0.069 0.059 0.016 384.141 o
10 5 1 0.324 0.342 0.014 222.603 o
10 5 2 0.089 0.099 0.020 251.010 o
10 5 3 0.500 0.481 0.020 128.441 o
10 5 4 0.401 0.379 0.016 178.409 o
10 5 5 0.376 0.364 0.017 176.766 o
10 5 6 0.101 0.089 0.020 248.654 o
10 5 7 0.777 0.782 0.031 64.509 o
10 5 8 0.279 0.267 0.014 251.839 o
10 5 9 0.011 0.005 0.259 1.878 o
10 6 0 0.602 0.589 0.023 100.558 o
10 6 1 0.707 0.703 0.028 75.684 o
10 6 2 0.051 0.028 0.204 3.038 o
10 6 3 0.876 0.859 0.032 58.422 o
10 6 4 0.232 0.232 0.013 298.206 o
10 6 5 0.015 -0.007 0.285 1.549 o
10 6 6 0.015 -0.002 0.285 1.549 o
10 6 7 0.025 0.027 0.197 3.261 o
10 6 8 0.002 -0.003 0.268 1.754 o
10 7 0 0.368 0.365 0.018 169.865 o
10 7 1 0.152 0.127 0.017 283.356 o
10 7 2 0.321 0.324 0.015 215.080 o
10 7 3 0.301 0.318 0.015 221.879 o
10 7 4 1.275 1.283 0.035 41.352 o
10 7 5 0.133 0.135 0.014 371.160 o
10 7 6 0.214 0.188 0.014 300.509 o
10 7 7 0.036 0.023 0.197 3.260 o
10 7 8 0.337 0.336 0.014 219.420 o
10 8 0 0.112 0.101 0.017 310.253 o
10 8 1 0.526 0.510 0.024 105.364 o
10 8 2 0.147 0.163 0.013 378.897 o
10 8 3 0.674 0.737 0.030 71.302 o
10 8 4 0.158 0.167 0.013 368.156 o
10 8 5 0.065 0.033 0.202 3.098 o
10 8 6 0.042 0.054 0.195 3.327 o
10 8 7 0.064 0.052 0.013 540.005 o
10 9 0 0.003 0.011 0.201 3.133 o
10 9 1 0.026 0.037 0.281 1.593 o
10 9 2 0.001 0.003 0.280 1.605 o
10 9 3 0.075 0.072 0.016 374.882 o
10 9 4 0.159 0.177 0.014 336.511 o
10 9 5 0.053 0.021 0.278 1.628 o
10 9 6 0.017 0.033 0.188 3.584 o
10 10 0 0.580 0.592 0.036 62.593 o
10 10 1 0.102 0.124 0.023 193.466 o
10 10 2 0.089 0.072 0.401 0.783 o
10 10 3 0.001 -0.018 0.397 0.799 o
10 10 4 0.135 0.134 0.018 267.829 o
10 10 5 0.058 0.055 0.378 0.882 o
11 0 1 0.016 -0.005 0.327 1.182 o
11 0 2 0.133 0.082 0.017 304.010 o
11 0 3 0.281 0.326 0.016 214.892 o
11 0 4 1.648 1.546 0.041 30.322 o
11 0 5 0.071 0.018 0.332 1.146 o
11 0 6 0.183 0.136 0.017 267.306 o
11 0 7 0.256 0.270 0.015 245.457 o
11 0 8 0.489 0.500 0.025 104.293 o
11 0 9 0.060 -0.015 0.313 1.291 o
11 1 0 1.199 1.324 0.033 44.335 o
11 1 1 0.904 0.921 0.032 56.798 o
11 1 2 0.016 0.027 0.199 3.196 o
11 1 3 0.968 0.962 0.032 54.577 o
11 1 4 0.364 0.375 0.014 205.677 o
11 1 5 0.007 0.024 0.281 1.594 o
11 1 6 0.007 0.027 0.279 1.617 o
11 1 7 0.012 0.040 0.278 1.628 o
11 1 8 0.014 0.035 0.275 1.664 o
11 1 9 0.026 0.051 0.263 1.821 o
11 2 0 0.102 0.118 0.016 339.075 o
11 2 1 0.261 0.243 0.013 280.384 o
11 2 2 0.071 0.030 0.204 3.037 o
11 2 3 0.491 0.507 0.022 117.750 o
11 2 4 0.463 0.416 0.022 125.246 o
11 2 5 0.352 0.373 0.015 199.509 o
11 2 6 0.097 0.102 0.016 347.190 o
11 2 7 0.718 0.739 0.031 67.267 o
11 2 8 0.298 0.283 0.014 241.304 o
11 2 9 0.015 0.035 0.260 1.863 o
11 3 0 2.842 2.788 0.045 16.998 o
11 3 1 0.401 0.436 0.017 164.986 o
11 3 2 0.253 0.229 0.013 287.811 o
11 3 3 0.074 0.091 0.016 368.229 o
11 3 4 0.529 0.538 0.028 88.591 o
11 3 5 0.193 0.181 0.013 337.053 o
11 3 6 0.142 0.153 0.013 387.283 o
11 3 7 0.034 0.034 0.283 1.571 o
11 3 8 0.159 0.115 0.014 358.810 o
11 4 0 0.007 0.024 0.281 1.594 o
11 4 1 0.261 0.230 0.013 283.323 o
11 4 2 0.050 0.041 0.164 4.662 o
11 4 3 0.316 0.321 0.014 228.423 o
11 4 4 0.249 0.273 0.013 278.897 o
11 4 5 0.286 0.256 0.014 251.058 o
11 4 6 0.039 0.054 0.202 3.099 o
11 4 7 0.604 0.538 0.026 91.273 o
11 4 8 0.182 0.151 0.014 330.041 o
11 5 0 0.639 0.628 0.028 80.523 o
11 5 1 0.475 0.517 0.021 123.906 o
11 5 2 0.051 0.076 0.284 1.559 o
11 5 3 0.506 0.520 0.024 106.513 o
11 5 4 0.206 0.225 0.013 314.958 o
11 5 5 0.012 -0.014 0.285 1.549 o
11 5 6 0.003 0.036 0.279 1.617 o
11 5 7 0.026 0.046 0.272 1.701 o
11 5 8 0.008 -0.024 0.265 1.794 o
11 6 0 0.250 0.254 0.014 266.643 o
11 6 1 0.071 0.086 0.014 453.830 o
11 6 2 0.195 0.206 0.013 327.883 o
11 6 3 0.225 0.236 0.013 300.966 o
11 6 4 0.880 0.876 0.033 56.351 o
11 6 5 0.097 0.096 0.016 349.436 o
11 6 6 0.146 0.161 0.013 380.233 o
11 6 7 0.048 0.042 0.192 3.433 o
11 7 0 0.109 0.124 0.016 332.095 o
11 7 1 0.410 0.408 0.019 151.391 o
11 7 2 0.096 0.091 0.014 424.374 o
11 7 3 0.542 0.515 0.025 99.823 o
11 7 4 0.116 0.125 0.013 424.884 o
11 7 5 0.044 0.083 0.019 296.454 o
11 7 6 0.029 0.058 0.267 1.766 o
11 7 7 0.042 0.062 0.261 1.848 o
11 8 0 0.001 0.002 0.281 1.594 o
11 8 1 0.019 -0.006 0.289 1.506 o
11 8 2 0.002 -0.023 0.285 1.549 o
11 8 3 0.065 0.067 0.020 265.989 o
11 8 4 0.155 0.161 0.014 344.698 o
11 8 5 0.043 0.056 0.192 3.433 o
11 8 6 0.017 0.031 0.261 1.849 o
11 9 0 0.520 0.532 0.024 104.985 o
11 9 1 0.099 0.098 0.014 417.669 o
11 9 2 0.079 0.062 0.020 261.430 o
11 9 3 0.002 -0.024 0.276 1.653 o
11 9 4 0.126 0.132 0.016 319.684 o
11 9 5 0.051 0.049 0.188 3.581 o
11 10 0 0.056 0.049 0.279 1.616 o
11 10 1 0.132 0.110 0.014 381.920 o
11 10 2 0.062 0.056 0.016 391.092 o
11 10 3 0.100 0.080 0.019 271.711 o
12 0 0 0.914 0.994 0.037 48.125 o
12 0 1 0.389 0.371 0.022 136.317 o
12 0 2 0.014 0.004 0.216 2.709 o
12 0 3 0.365 0.339 0.017 181.825 o
12 0 4 0.207 0.199 0.015 281.303 o
12 0 5 0.007 0.014 0.326 1.189 o
12 0 6 0.003 0.037 0.320 1.235 o
12 0 7 0.002 0.028 0.315 1.275 o
12 0 8 0.022 0.052 0.307 1.342 o
12 1 0 0.066 0.054 0.288 1.516 o
12 1 1 0.082 0.081 0.016 365.674 o
12 1 2 0.027 0.045 0.283 1.571 o
12 1 3 0.256 0.281 0.013 273.464 o
12 1 4 0.391 0.373 0.016 181.259 o
12 1 5 0.160 0.161 0.014 341.258 o
12 1 6 0.068 0.009 0.291 1.485 o
12 1 7 0.330 0.364 0.016 196.469 o
12 1 8 0.196 0.187 0.012 357.495 o
12 2 0 1.169 1.172 0.034 45.238 o
12 2 1 0.363 0.357 0.015 198.708 o
12 2 2 0.102 0.123 0.020 242.469 o
12 2 3 0.178 0.170 0.013 351.707 o
12 2 4 0.299 0.290 0.014 239.891 o
12 2 5 0.055 0.010 0.289 1.506 o
12 2 6 0.034 -0.004 0.284 1.560 o
12 2 7 0.032 0.046 0.275 1.664 o
12 2 8 0.052 0.064 0.015 441.032 o
12 3 0 0.016 0.034 0.283 1.571 o
12 3 1 0.094 0.090 0.014 426.433 o
12 3 2 0.014 0.030 0.199 3.196 o
12 3 3 0.189 0.177 0.013 341.280 o
12 3 4 0.259 0.273 0.014 258.846 o
12 3 5 0.141 0.143 0.016 307.790 o
12 3 6 0.041 0.071 0.019 301.049 o
12 3 7 0.306 0.287 0.015 225.312 o
12 4 0 0.474 0.467 0.016 156.342 o
12 4 1 0.300 0.287 0.015 227.206 o
12 4 2 0.025 0.013 0.286 1.538 o
12 4 3 0.318 0.320 0.015 216.558 o
12 4 4 0.136 0.143 0.013 396.849 o
12 4 5 0.005 0.000 0.280 1.605 o
12 4 6 0.001 -0.009 0.276 1.653 o
12 4 7 0.012 0.033 0.267 1.766 o
12 5 0 0.148 0.120 0.017 286.794 o
12 5 1 0.021 0.016 0.288 1.517 o
12 5 2 0.092 0.096 0.016 353.201 o
12 5 3 0.153 0.132 0.014 356.605 o
12 5 4 0.505 0.551 0.022 114.400 o
12 5 5 0.070 0.064 0.279 1.616 o
12 5 6 0.084 0.082 0.274 1.675 o
12 5 7 0.060 0.033 0.263 1.820 o
12 6 0 0.134 0.147 0.013 396.825 o
12 6 1 0.272 0.272 0.013 268.159 o
12 6 2 0.059 0.048 0.206 2.978 o
12 6 3 0.333 0.375 0.016 194.483 o
12 6 4 0.091 0.076 0.016 360.708 o
12 6 5 0.023 0.029 0.197 3.261 o
12 6 6 0.011 0.010 0.269 1.740 o
12 7 0 0.001 -0.006 0.282 1.583 o
12 7 1 0.017 0.009 0.201 3.132 o
12 7 2 0.001 -0.001 0.282 1.583 o
12 7 3 0.052 0.060 0.014 493.723 o
12 7 4 0.121 0.129 0.012 456.542 o
12 7 5 0.037 0.004 0.195 3.329 o
12 8 0 0.405 0.432 0.018 157.378 o
12 8 1 0.079 0.059 0.016 376.349 o
12 8 2 0.057 0.087 0.019 289.232 o
12 8 3 0.004 0.004 0.273 1.689 o
12 8 4 0.097 0.096 0.016 349.663 o
12 9 0 0.046 0.052 0.276 1.652 o
12 9 1 0.106 0.063 0.020 251.428 o
12 9 2 0.048 -0.005 0.276 1.652 o
12 9 3 0.084 0.069 0.019 281.161 o
13 0 1 0.089 0.082 0.022 216.705 o
13 0 2 0.007 0.029 0.213 2.786 o
13 0 3 0.116 0.119 0.017 302.780 o
13 0 4 0.128 0.109 0.015 353.781 o
13 0 5 0.108 0.095 0.017 314.130 o
13 0 6 0.013 0.004 0.318 1.250 o
13 0 7 0.231 0.202 0.015 269.616 o
13 1 0 0.653 0.672 0.029 76.094 o
13 1 1 0.156 0.153 0.013 375.374 o
13 1 2 0.037 0.002 0.287 1.527 o
13 1 3 0.096 0.097 0.014 421.635 o
13 1 4 0.131 0.128 0.013 409.086 o
13 1 5 0.020 0.011 0.197 3.262 o
13 1 6 0.018 0.007 0.194 3.365 o
13 1 7 0.005 0.028 0.259 1.878 o
13 2 0 0.011 0.007 0.284 1.560 o
13 2 1 0.036 0.022 0.284 1.560 o
13 2 2 0.006 0.003 0.280 1.605 o
13 2 3 0.100 0.092 0.016 348.762 o
13 2 4 0.189 0.160 0.015 299.979 o
13 2 5 0.069 0.023 0.285 1.548 o
13 2 6 0.027 0.054 0.267 1.766 o
13 3 0 0.257 0.237 0.014 267.287 o
13 3 1 0.186 0.191 0.013 338.582 o
13 3 2 0.003 -0.005 0.286 1.538 o
13 3 3 0.221 0.218 0.013 308.051 o
13 3 4 0.073 0.052 0.288 1.516 o
13 3 5 0.001 0.010 0.275 1.665 o
13 3 6 0.000 0.008 0.267 1.767 o
13 4 0 0.044 0.017 0.203 3.069 o
13 4 1 0.005 0.029 0.281 1.594 o
13 4 2 0.041 0.041 0.282 1.582 o
13 4 3 0.068 0.067 0.016 382.298 o
13 4 4 0.303 0.302 0.015 223.678 o
13 4 5 0.030 -0.025 0.325 1.196 o
13 4 6 0.040 0.048 0.187 3.621 o
13 5 0 0.119 0.125 0.014 386.596 o
13 5 1 0.159 0.165 0.013 367.628 o
13 5 2 0.025 -0.015 0.284 1.560 o
13 5 3 0.195 0.184 0.013 335.084 o
13 5 4 0.056 0.001 0.283 1.571 o
13 5 5 0.009 0.044 0.263 1.821 o
13 6 0 0.001 0.008 0.280 1.605 o
13 6 1 0.015 0.013 0.277 1.640 o
13 6 2 0.000 -0.001 0.276 1.653 o
13 6 3 0.037 0.057 0.273 1.689 o
13 6 4 0.083 0.084 0.016 364.149 o
13 6 5 0.029 -0.010 0.266 1.780 o
13 7 0 0.286 0.262 0.014 250.023 o
13 7 1 0.049 0.049 0.016 405.837 o
13 7 2 0.034 0.023 0.159 4.964 o
13 7 3 0.005 -0.001 0.190 3.510 o
13 7 4 0.061 0.041 0.266 1.779 o
13 8 0 0.027 0.014 0.271 1.714 o
13 8 1 0.071 0.057 0.016 383.232 o
13 8 2 0.029 0.052 0.260 1.863 o
14 0 0 0.357 0.334 0.016 193.606 o
14 0 1 0.063 0.013 0.334 1.132 o
14 0 2 0.020 0.008 0.211 2.840 o
14 0 3 0.038 -0.007 0.331 1.153 o
14 0 4 0.061 0.078 0.021 244.001 o
14 0 5 0.010 0.000 0.311 1.308 o
14 1 0 0.000 0.008 0.279 1.617 o
14 1 1 0.032 0.027 0.279 1.616 o
14 1 2 0.000 -0.047 0.287 1.528 o
14 1 3 0.049 0.022 0.278 1.628 o
14 1 4 0.077 0.057 0.280 1.604 o
14 1 5 0.045 0.022 0.271 1.714 o
14 2 0 0.176 0.174 0.013 351.669 o
14 2 1 0.091 0.098 0.016 353.197 o
14 2 2 0.004 -0.012 0.281 1.594 o
14 2 3 0.099 0.090 0.016 350.089 o
14 2 4 0.043 0.043 0.272 1.701 o
14 2 5 0.000 -0.017 0.266 1.780 o
14 3 0 0.010 0.013 0.280 1.605 o
14 3 1 0.001 0.003 0.277 1.641 o
14 3 2 0.016 0.024 0.276 1.652 o
14 3 3 0.032 0.036 0.275 1.664 o
14 3 4 0.156 0.109 0.019 244.784 o
14 3 5 0.015 -0.018 0.260 1.864 o
14 4 0 0.081 0.073 0.014 450.449 o
14 4 1 0.086 0.073 0.020 256.685 o
14 4 2 0.006 -0.011 0.275 1.665 o
14 4 3 0.113 0.110 0.016 334.497 o
14 4 4 0.029 -0.006 0.189 3.546 o
14 5 0 0.000 -0.030 0.278 1.629 o
14 5 1 0.009 -0.022 0.198 3.229 o
14 5 2 0.001 -0.004 0.272 1.702 o
14 5 3 0.023 0.039 0.266 1.780 o
14 6 0 0.171 0.167 0.012 386.086 o
14 6 1 0.030 -0.007 0.193 3.399 o
14 6 2 0.017 -0.004 0.266 1.780 o
15 0 1 0.013 -0.010 0.319 1.242 o
15 0 2 0.000 -0.044 0.316 1.267 o
15 0 3 0.021 0.043 0.302 1.378 o
15 1 0 0.109 0.076 0.277 1.639 o
15 1 1 0.040 0.033 0.192 3.434 o
15 1 2 0.004 0.026 0.265 1.794 o
15 1 3 0.038 0.030 0.188 3.583 o
15 2 0 0.005 0.021 0.272 1.702 o
15 2 1 0.003 -0.001 0.270 1.728 o
15 2 2 0.004 -0.009 0.271 1.715 o
15 3 0 0.059 0.060 0.266 1.779 o
15 3 1 0.041 -0.021 0.272 1.701 o
15 3 2 0.003 0.014 0.257 1.908 o
15 4 0 0.000 0.007 0.186 3.665 o
;
_iucr_refine_instructions_details
;
TITL UREA OLEX2: imported from CIF
CELL 0.71073 5.578 5.578 4.686 90 90 90
ZERR 2 0.0006 0.0006 0.0007 0 0 0
LATT -1
SYMM +Y,-X,-Z
SYMM -X,-Y,+Z
SYMM -Y,+X,-Z
SYMM 0.5+X,0.5-Y,-Z
SYMM 0.5-X,0.5+Y,-Z
SYMM 0.5-Y,0.5-X,+Z
SYMM 0.5+Y,0.5+X,+Z
SFAC C H N O
UNIT 2 8 4 2

SIZE 0.23 0.13 0.09
TEMP -150(2)
CONF
ACTA 
MORE -1
BOND $H
WGHT 0.017738 0.001011
FVAR 3.149214
REM <olex2.extras>
REM <HklSrc "%.\\urea.hkl">
REM </olex2.extras>

C     1     0.00000  0.50000  0.32822  10.25000  0.01466  0.01466  0.00657 =
 0.00000 -0.00000 -0.00008 
O     4     0.00000  0.50000  0.59631  10.25000  0.01946  0.01946  0.00658 =
 0.00000  0.00000  0.00163 
N     3     0.14487  0.64487  0.17833  10.50000  0.02878  0.02878  0.00947 =
 0.00010  0.00010 -0.01507 
Hb    2     0.25272  0.75272  0.29201  10.50000  0.05285  0.05285  0.02193 =
 -0.00533 -0.00533 -0.02777 
Ha    2     0.14357  0.64357 -0.03150  10.50000  0.04753  0.04753  0.02632 =
 -0.00117 -0.00117 -0.01782 
HKLF 4

END
Q2 1 0 0.5 0.444444 11 0.05 0.16
Q1 1 0 0.5 -0.138889 11 0.05 0.17
Q3 1 0.1375 0.6375 0.194444 11 0.05 0.16
Q4 1 0.15 0.35 0.138889 11 0.05 0.13
Q5 1 0.275 0.775 0.277778 11 0.05 0.12

  REM The information below was added by Olex2.
  REM
  REM R1 = 0.0146 for 803 Fo > 4sig(Fo) and 0.0251 for all 1022 data
  REM 27 parameters refined using 0 restraints
  REM Highest difference peak 0.1689, deepest hole -0.2864
  REM Mean Shift 0.0001, Max Shift 0.0008.

  REM +++ Tabular Listing of Refinement Information +++
  REM R1_all = 0.0251
  REM R1_gt = 0.0146
  REM wR_ref = 0.0365
  REM GOOF = 0.9015
  REM Shift_max = 0.0008
  REM Shift_mean = 0.0001
  REM Reflections_all = 1022
  REM Reflections_gt = 803
  REM Parameters = 27
  REM Hole = -0.2864
  REM Peak = 0.1689
  REM Flack = n/a

  
;
_olex2_submission_special_instructions  'No special instructions were received'
