# Supplementary material for: Transferable Hirshfeld atom model for rapid evaluation of aspherical atomic form factors
Source: IUCrJ. 2024 Mar 1;11(Pt 2):249–59. doi: 10.1107/S2052252524001507 (PMC10916294; doi:10.1107/S2052252524001507)
Supplement: Supplementary file 1 [file m-11-00249-sup1.zip › cifs/models_comparison/urea/HAR_HF_mult.cif]

data_urea
_audit_creation_date               2023-11-20
_audit_creation_method
;
Olex2 1.3
(compiled 2020.07.31 svn.rc2a77460 for OlexSys, GUI svn.r6145)
;
_audit_contact_author_address      ?
_audit_contact_author_email        ?
_audit_contact_author_name         ''
_audit_contact_author_phone        ?
_publ_contact_author_id_orcid      ?
_publ_section_references
;
Bourhis, L.J., Dolomanov, O.V., Gildea, R.J., Howard, J.A.K., Puschmann, H.
 (2015). Acta Cryst. A71, 59-75.

Dolomanov, O.V., Bourhis, L.J., Gildea, R.J, Howard, J.A.K. & Puschmann, H.
 (2009), J. Appl. Cryst. 42, 339-341.
;
_chemical_formula_moiety           '2(C0.5 H2 N O0.5)'
_chemical_formula_sum              'C H4 N2 O'
_chemical_formula_weight           60.056
_chemical_absolute_configuration   unk
loop_
  _atom_type_symbol
  _atom_type_scat_source
  _atom_type_scat_dispersion_source
 H 
 'DiSCaMB, J. Appl. Cryst. 2018, DOI:10.1107/S1600576717015825'
 'Henke, Gullikson and Davis, At. Data and Nucl. Data Tables, 1993, 54, 2'
 C 
 'DiSCaMB, J. Appl. Cryst. 2018, DOI:10.1107/S1600576717015825' 
 'Henke, Gullikson and Davis, At. Data and Nucl. Data Tables, 1993, 54, 2'
 O 
 'DiSCaMB, J. Appl. Cryst. 2018, DOI:10.1107/S1600576717015825'
 'Henke, Gullikson and Davis, At. Data and Nucl. Data Tables, 1993, 54, 2'
 N 
 'DiSCaMB, J. Appl. Cryst. 2018, DOI:10.1107/S1600576717015825' 
 'Henke, Gullikson and Davis, At. Data and Nucl. Data Tables, 1993, 54, 2'

_space_group_crystal_system        'tetragonal'
_space_group_IT_number             113
_space_group_name_H-M_alt          'P -4 21 m'
_space_group_name_Hall             ' P -4 2ab'
loop_
  _space_group_symop_id
  _space_group_symop_operation_xyz
 1 x,y,z
 2 y,-x,-z
 3 -y,x,-z
 4 x+1/2,-y+1/2,-z
 5 -x+1/2,y+1/2,-z
 6 -x,-y,z
 7 -y+1/2,-x+1/2,z
 8 y+1/2,x+1/2,z

_symmetry_Int_Tables_number        113
_cell_length_a                     5.5780(6)
_cell_length_b                     5.5780(6)
_cell_length_c                     4.6860(7)
_cell_angle_alpha                  90
_cell_angle_beta                   90
_cell_angle_gamma                  90
_cell_volume                       145.80(3)
_cell_formula_units_Z              2
_cell_measurement_temperature      123(2)
_exptl_absorpt_coefficient_mu      0.118
_exptl_crystal_density_diffrn      1.368
_exptl_crystal_F_000               64.031
_exptl_crystal_size_max            0.23
_exptl_crystal_size_mid            0.13
_exptl_crystal_size_min            0.09
_diffrn_reflns_av_R_equivalents    0.0000
_diffrn_reflns_av_unetI/netI       0.0153
_diffrn_reflns_Laue_measured_fraction_full  1.0000
_diffrn_reflns_Laue_measured_fraction_max  0.9817
_diffrn_reflns_limit_h_max         15
_diffrn_reflns_limit_h_min         -15
_diffrn_reflns_limit_k_max         0
_diffrn_reflns_limit_k_min         -15
_diffrn_reflns_limit_l_max         0
_diffrn_reflns_limit_l_min         -13
_diffrn_reflns_number              1045
_diffrn_reflns_point_group_measured_fraction_full  1.0000
_diffrn_reflns_point_group_measured_fraction_max  0.9817
_diffrn_reflns_theta_full          25.2417
_diffrn_reflns_theta_max           86.97
_diffrn_reflns_theta_min           4.35
_diffrn_ambient_temperature        123(2)
_diffrn_measured_fraction_theta_full  1.0000
_diffrn_measured_fraction_theta_max  0.9817
_diffrn_radiation_type             'Mo K\a'
_diffrn_radiation_wavelength       0.71073
_reflns_Friedel_coverage           0.0
_reflns_limit_h_max                15
_reflns_limit_h_min                0
_reflns_limit_k_max                10
_reflns_limit_k_min                0
_reflns_limit_l_max                13
_reflns_limit_l_min                0
_reflns_number_gt                  803
_reflns_number_total               1022
_reflns_threshold_expression       I>=2u(I)
_computing_molecular_graphics      'Olex2 1.3 (Dolomanov et al., 2009)'
_computing_publication_material    'Olex2 1.3 (Dolomanov et al., 2009)'
_computing_structure_refinement    'olex2.refine 1.3 (Bourhis et al., 2015)'
_refine_diff_density_max           0.1665
_refine_diff_density_min           -0.2437
_refine_diff_density_rms           0.0382
_refine_ls_d_res_high              0.3559
_refine_ls_d_res_low               4.6860
_refine_ls_goodness_of_fit_ref     0.5764
_refine_ls_hydrogen_treatment      refall
_refine_ls_matrix_type             full
_refine_ls_number_constraints      0
_refine_ls_number_parameters       27
_refine_ls_number_reflns           1022
_refine_ls_number_restraints       0
_refine_ls_R_factor_all            0.0251
_refine_ls_R_factor_gt             0.0147
_refine_ls_restrained_S_all        0.5764
_refine_ls_shift/su_max            0.0008
_refine_ls_shift/su_mean           0.0001
_refine_ls_structure_factor_coef   Fsqd
_refine_ls_weighting_details      
 'w=1/[\s^2^(Fo^2^)+(0.0323P)^2^+0.0033P] where P=(Fo^2^+2Fc^2^)/3'
_refine_ls_weighting_scheme        calc
_refine_ls_wR_factor_gt            0.0391
_refine_ls_wR_factor_ref           0.0392
_refine_special_details
;
Hirshfeld Atom Refinement using
Orca5 generated wavefunction calculated
with Hartree-Fock using cc-pVTZ basis set
and surrounding point multipoles to mimic 
crystal field
;
loop_
  _atom_site_label
  _atom_site_type_symbol
  _atom_site_fract_x
  _atom_site_fract_y
  _atom_site_fract_z
  _atom_site_U_iso_or_equiv
  _atom_site_adp_type
  _atom_site_occupancy
  _atom_site_site_symmetry_order
  _atom_site_refinement_flags_posn
  _atom_site_refinement_flags_adp
  _atom_site_refinement_flags_occupancy
 C C 0.0 0.5 0.32824(4) 0.01218(3) Uani 1.000000 4 S T P
 O O 0.0 0.5 0.59632(3) 0.01527(3) Uani 1.000000 4 S T P
 N N 0.14486(2) 0.64486(2) 0.17830(3) 0.02249(4) Uani 1.000000 2 S T P
 Hb H 0.2561(10) 0.7561(10) 0.2876(13) 0.042(2) Uani 1.000000 2 S T P
 Ha H 0.1435(9) 0.6435(9) -0.0372(15) 0.0353(18) Uani 1.000000 2 S T P

loop_
  _atom_site_aniso_label
  _atom_site_aniso_U_11
  _atom_site_aniso_U_22
  _atom_site_aniso_U_33
  _atom_site_aniso_U_12
  _atom_site_aniso_U_13
  _atom_site_aniso_U_23
 C 0.01493(4) 0.01493(4) 0.00670(4) -0.00023(6) -0.000000 0.000000
 O 0.01953(4) 0.01953(4) 0.00673(3) 0.00165(7) -0.000000 0.000000
 N 0.02894(6) 0.02894(6) 0.00957(4) -0.01512(7) 0.00008(3) 0.00008(3)
 Hb 0.051(4) 0.051(4) 0.025(3) -0.025(5) -0.007(3) -0.007(3)
 Ha 0.044(3) 0.044(3) 0.019(3) -0.019(5) -0.002(2) -0.002(2)

loop_
  _geom_bond_atom_site_label_1
  _geom_bond_atom_site_label_2
  _geom_bond_distance
  _geom_bond_site_symmetry_2
  _geom_bond_publ_flag
 C O 1.2563(3) . ?
 C N 1.3414(2) . ?
 C N 1.3414(2) 6_565 ?
 N Hb 1.016(7) . ?
 N Ha 1.010(7) . ?

loop_
  _geom_angle_atom_site_label_1
  _geom_angle_atom_site_label_2
  _geom_angle_atom_site_label_3
  _geom_angle
  _geom_angle_site_symmetry_1
  _geom_angle_site_symmetry_3
  _geom_angle_publ_flag
 N C O 121.586(11) . . ?
 N C O 121.586(11) 6_565 . ?
 N C N 116.83(2) 6_565 . ?
 Hb N C 118.1(4) . 6_565 ?
 Ha N C 121.0(4) . 6_565 ?
 Ha N Hb 120.9(6) . . ?

loop_
  _diffrn_refln_index_h
  _diffrn_refln_index_k
  _diffrn_refln_index_l
  _diffrn_refln_intensity_net
  _diffrn_refln_intensity_u
 0 -2 -6 14.56 0.23
 -1 -1 -6 29.44 0.33
 0 -1 -6 5.29 0.28
 0 0 -6 156.54 1.86
 -4 0 -5 25.82 0.36
 -3 0 -5 3.66 0.17
 -2 0 -5 5.59 0.26
 -1 0 -5 189.09 0.97
 0 0 -5 486.21 3.6
 4 -1 -5 15.03 0.28
 3 -1 -5 16.59 0.28
 2 -1 -5 134.68 0.72
 1 -1 -5 168.5 1.11
 -4 -2 -5 52.61 0.32
 -3 -2 -5 75.67 0.53
 -2 -2 -5 96.97 0.83
 3 -3 -5 132.61 0.84
 -2 -5 -4 75.16 0.55
 -1 -5 -4 153.34 0.9
 0 -5 -4 178.18 1.13
 4 -4 -4 86.18 0.62
 3 -4 -4 3.06 0.16
 2 -4 -4 164.55 0.88
 1 -4 -4 426.26 1.75
 0 -4 -4 58.69 0.47
 -3 -3 -4 156.47 1.16
 -2 -3 -4 135.42 0.67
 -1 -3 -4 143.86 0.67
 0 -3 -4 1039.92 3.75
 2 -2 -4 430.71 2.11
 1 -2 -4 449.35 1.43
 0 -2 -4 199.6 0.84
 -1 -1 -4 430.84 1.82
 0 -1 -4 21.99 0.28
 0 0 -4 295.58 1.78
 -6 0 -3 2.3 0.13
 -5 0 -3 84.49 0.57
 -4 0 -3 712.6 2.52
 -3 0 -3 115.15 0.54
 -2 0 -3 492.13 1.31
 -1 0 -3 869.3 1.88
 0 0 -3 135.06 0.8
 6 -1 -3 104.35 0.67
 5 -1 -3 101.39 0.57
 4 -1 -3 130.06 0.59
 3 -1 -3 655.96 1.75
 2 -1 -3 680.24 1.54
 1 -1 -3 114.99 0.55
 -6 -2 -3 61.52 0.4
 -5 -2 -3 211.73 1.02
 -4 -2 -3 41.9 0.33
 -3 -2 -3 254.14 0.87
 -2 -2 -3 272.9 1.14
 5 -3 -3 33.52 0.34
 4 -3 -3 166.6 0.79
 3 -3 -3 5.08 0.3
 -5 -4 -3 56.91 0.33
 -4 -4 -3 1.59 0.15
 -1 -7 -2 14.33 0.2
 0 -7 -2 50.95 0.36
 3 -6 -2 9.1 0.25
 2 -6 -2 28.22 0.32
 1 -6 -2 46.62 0.38
 0 -6 -2 25.4 0.34
 -5 -5 -2 49.59 0.44
 -4 -5 -2 6.89 0.25
 -3 -5 -2 22.34 0.29
 -2 -5 -2 73.54 0.44
 -1 -5 -2 81.91 0.45
 0 -5 -2 0.89 0.16
 4 -4 -2 39.73 0.48
 3 -4 -2 185.71 0.76
 2 -4 -2 53.91 0.33
 1 -4 -2 27.24 0.26
 0 -4 -2 76.14 0.42
 -3 -3 -2 78.84 0.55
 -2 -3 -2 109.09 0.42
 -1 -3 -2 147.46 0.46
 0 -3 -2 176.71 0.57
 2 -2 -2 542.88 1.57
 1 -2 -2 299.59 0.71
 0 -2 -2 82.27 0.33
 -1 -1 -2 524.41 1.18
 0 -1 -2 1517.92 2.7
 -7 0 -1 84.53 0.67
 -6 0 -1 44.33 0.41
 -5 0 -1 1.04 0.11
 -4 0 -1 967.16 2.37
 -3 0 -1 925.59 1.73
 -2 0 -1 1958.98 2.6
 -1 0 -1 1485.44 1.77
 0 0 -1 133.08 0.49
 7 -1 -1 31.61 0.35
 6 -1 -1 56.37 0.4
 5 -1 -1 300.73 1.03
 4 -1 -1 115.54 0.43
 3 -1 -1 1410.5 2.25
 2 -1 -1 491.23 0.75
 1 -1 -1 2808.61 5.07
 -7 -2 -1 0.14 1.69
 -6 -2 -1 136.45 0.75
 -5 -2 -1 71.42 0.42
 -4 -2 -1 254.83 0.78
 -3 -2 -1 50.86 0.32
 -2 -2 -1 1980.19 3.9
 6 -3 -1 8.78 0.25
 5 -3 -1 117.53 0.61
 4 -3 -1 204.13 0.75
 3 -3 -1 80.53 0.52
 -6 -4 -1 133.64 0.61
 -5 -4 -1 4.74 0.21
 -4 -4 -1 47.16 0.5
 5 -5 -1 155.05 1.36
 -2 -7 0 2.74 0.09
 -1 -7 0 312.05 1.77
 4 -6 0 24.49 0.33
 3 -6 0 0.43 2.26
 2 -6 0 232.6 1.07
 1 -6 0 52.77 0.44
 0 -6 0 609.97 4.08
 -5 -5 0 67.05 0.73
 -4 -5 0 28.63 0.32
 -3 -5 0 428.02 1.61
 -2 -5 0 212.44 0.82
 -1 -5 0 419.03 1.48
 4 -4 0 822.67 3.85
 3 -4 0 32.34 0.28
 2 -4 0 925.41 2.17
 1 -4 0 70.73 0.38
 0 -4 0 54.64 0.57
 -3 -3 0 2174.94 6.1
 -2 -3 0 172.47 0.48
 -1 -3 0 288.54 0.68
 2 -2 0 2253.08 4.13
 1 -2 0 2248.26 2.8
 0 -2 0 1545.05 2.97
 -2 -11 -5 3.7 0.15
 -1 -11 -5 0.24 2.79
 0 -11 -5 0.18 3.29
 5 -10 -5 3.61 0.17
 4 -10 -5 3.97 0.18
 3 -10 -5 7.69 0.32
 -6 -9 -5 4.49 0.2
 -5 -9 -5 6.42 0.29
 7 -8 -5 6.45 0.28
 10 -2 -5 0.57 0.16
 -11 0 -4 15.33 0.41
 11 -1 -4 3.72 0.14
 -11 -2 -4 4.13 0.22
 -11 -3 -4 5.34 0.28
 -11 -4 -4 2.71 0.13
 10 -5 -4 3.76 0.16
 -10 -6 -4 2.3 0.13
 -9 -6 -4 4.95 0.22
 9 -7 -4 2.93 0.14
 -8 -8 -4 3.45 0.22
 2 -12 -3 1.69 0.13
 1 -12 -3 2.79 0.13
 0 -12 -3 3.36 0.17
 -5 -11 -3 5.16 0.24
 -4 -11 -3 3.18 0.14
 -3 -11 -3 0.9 0.16
 7 -10 -3 3.15 0.15
 6 -10 -3 8.52 0.32
 -8 -9 -3 3.81 0.2
 -7 -9 -3 9.85 0.33
 8 -8 -3 9.47 0.47
 -12 0 -2 0.04 2.14
 12 -1 -2 0.45 2.81
 -12 -2 -2 1.22 0.2
 12 -3 -2 0.3 1.97
 -11 -4 -2 0.41 1.63
 11 -5 -2 0.75 2.82
 -10 -6 -2 0.28 2.02
 10 -7 -2 3.21 0.15
 -9 -8 -2 3.98 0.17
 4 -12 -1 2.85 0.15
 3 -12 -1 0.89 0.14
 2 -12 -1 3.54 0.15
 1 -12 -1 0.8 0.16
 0 -12 -1 3.68 0.22
 -6 -11 -1 0.85 0.14
 -5 -11 -1 5.13 0.21
 7 -10 -1 1.26 0.17
 -8 -9 -1 1.66 0.13
 -12 0 0 9.86 0.37
 12 -1 0 0.54 2.86
 -12 -2 0 11.62 0.34
 12 -3 0 0.34 2.81
 -12 -4 0 4.63 0.16
 11 -5 0 6.23 0.28
 -11 -6 0 2.52 0.14
 10 -7 0 3.62 0.18
 -9 -8 0 5.71 0.24
 9 -9 0 1.11 0.18
 1 -3 -11 53.74 0.67
 0 -3 -11 4.06 0.21
 -2 -2 -11 27.57 0.63
 -1 -2 -11 18.92 0.39
 0 -2 -11 43.05 0.67
 1 -1 -11 16.35 0.51
 0 -1 -11 14.21 0.4
 0 0 -11 0.72 2.56
 6 0 -10 7.32 0.35
 5 0 -10 5.26 0.3
 -6 -1 -10 -0.08 2.79
 -5 -1 -10 15.52 0.36
 6 -2 -10 8.32 0.32
 5 -2 -10 1.18 0.14
 -5 -3 -10 8.52 0.32
 -4 -3 -10 2.51 0.14
 5 -4 -10 2.5 0.14
 4 -4 -10 7.32 0.45
 -2 -8 -9 1.91 0.13
 -1 -8 -9 2.15 0.13
 0 -8 -9 0.08 3.27
 4 -7 -9 5.42 0.25
 3 -7 -9 5.72 0.26
 2 -7 -9 2.77 0.15
 1 -7 -9 1.01 0.13
 0 -7 -9 0.52 3.19
 -5 -6 -9 7.53 0.3
 -4 -6 -9 6.19 0.28
 5 -5 -9 5.02 0.32
 9 0 -8 13.24 0.4
 -9 -1 -8 0.33 2.9
 9 -2 -8 12.37 0.35
 -9 -3 -8 1.25 0.14
 -8 -3 -8 20.7 0.4
 8 -4 -8 0.5 0.16
 -8 -5 -8 8.77 0.32
 -7 -5 -8 0.87 0.16
 7 -6 -8 7.04 0.31
 6 -6 -8 2.28 0.19
 -3 -10 -7 15.35 0.37
 -2 -10 -7 0.18 2.8
 -1 -10 -7 4.99 0.22
 0 -10 -7 0 3.26
 5 -9 -7 2.75 0.14
 4 -9 -7 20.17 0.4
 -7 -8 -7 12.52 0.35
 -6 -8 -7 3.12 0.16
 7 -7 -7 2.83 0.2
 11 0 -6 1.35 0.17
 -11 -1 -6 0.27 2.77
 11 -2 -6 1.01 0.16
 -11 -3 -6 1.52 0.13
 10 -4 -6 3.07 0.15
 -10 -5 -6 0.88 0.2
 9 -6 -6 1.6 0.13
 -9 -7 -6 0.38 2.78
 -8 -7 -6 1.45 0.17
 8 -8 -6 0 4.01
 -2 -12 -5 0.1 2.87
 -1 -12 -5 1.6 0.14
 0 -12 -5 0.14 3.23
 5 -11 -5 -0.14 2.83
 4 -11 -5 2.54 0.14
 3 -11 -5 1.8 0.13
 -6 -10 -5 -0.07 2.83
 8 -9 -5 1.97 0.13
 7 -9 -5 -0.41 2.89
 -8 -8 -5 0.06 4.06
 12 0 -4 1.97 0.15
 -12 -1 -4 3.7 0.16
 12 -2 -4 2.88 0.14
 -12 -3 -4 2.71 0.14
 12 -4 -4 1.42 0.13
 -11 -5 -4 2.23 0.13
 11 -6 -4 8.69 0.33
 -10 -7 -4 12.72 0.35
 9 -8 -4 14.12 0.37
 1 -13 -3 0.96 0.14
 0 -13 -3 1.18 0.17
 -5 -12 -3 1.31 0.14
 -4 -12 -3 3.17 0.15
 -3 -12 -3 1.76 0.13
 7 -11 -3 5.11 0.25
 6 -11 -3 2.34 0.13
 -8 -10 -3 7.31 0.3
 9 -9 -3 7.81 0.44
 13 0 -2 0.29 2.11
 -13 -1 -2 0.02 2.85
 13 -2 -2 0.03 2.78
 12 -4 -2 0.13 2.84
 -12 -5 -2 0.95 0.16
 11 -6 -2 2.04 0.13
 -11 -7 -2 0.9 0.14
 10 -8 -2 1.62 0.13
 -9 -9 -2 1.59 0.19
 -3 -13 -2 -0.05 2.84
 3 -13 -1 1.89 0.13
 2 -13 -1 0.22 2.82
 1 -13 -1 1.52 0.13
 0 -13 -1 0.81 0.22
 -6 -12 -1 2.7 0.13
 -5 -12 -1 0.16 2.86
 7 -11 -1 4.05 0.19
 -9 -10 -1 0.37 2.79
 -8 -10 -1 5.06 0.24
 9 -9 -1 6.52 0.37
 -13 -1 0 6.66 0.29
 13 -2 0 0.07 2.82
 -13 -3 0 2.35 0.14
 -12 -5 0 1.19 0.17
 12 -6 0 1.46 0.13
 -11 -7 0 1.23 0.16
 10 -8 0 1 0.17
 -10 -9 0 0.11 1.99
 5 0 -11 4.46 0.22
 4 0 -11 59.56 0.84
 -5 -1 -11 17.5 0.37
 -4 -1 -11 5.65 0.24
 5 -2 -11 12.44 0.33
 4 -2 -11 11.89 0.34
 3 -2 -11 9.44 0.32
 -4 -3 -11 10.44 0.32
 -3 -3 -11 3.1 0.23
 4 -4 -11 3.51 0.24
 3 -7 -10 2.65 0.13
 2 -7 -10 3.84 0.15
 1 -7 -10 4.07 0.21
 0 -7 -10 0.94 0.21
 -5 -6 -10 4.86 0.23
 -4 -6 -10 3.92 0.18
 -3 -6 -10 7.75 0.32
 5 -5 -10 8.09 0.45
 9 0 -9 1.17 0.17
 -9 -1 -9 0.7 0.14
 9 -2 -9 2.23 0.13
 -8 -3 -9 3.68 0.16
 8 -4 -9 0.5 1.98
 -7 -5 -9 0.36 2.74
 7 -6 -9 -0.13 2.84
 6 -6 -9 0.5 3.9
 -5 -8 -9 0.84 0.16
 -3 -10 -8 2.89 0.14
 -2 -10 -8 0.84 0.14
 -1 -10 -8 8.86 0.32
 0 -10 -8 0.41 3.14
 5 -9 -8 3.73 0.18
 4 -9 -8 6.16 0.26
 -7 -8 -8 3.57 0.15
 -6 -8 -8 5.52 0.24
 7 -7 -8 6.95 0.39
 11 0 -7 2.68 0.15
 -11 -1 -7 0.4 2.76
 11 -2 -7 7.33 0.31
 -11 -3 -7 0.34 2.81
 10 -4 -7 0.77 0.16
 -10 -5 -7 7.76 0.31
 9 -6 -7 9.35 0.33
 -9 -7 -7 0.34 2.8
 8 -8 -7 0.28 4.02
 -2 -12 -6 -0.04 2.82
 -1 -12 -6 0.09 2.89
 0 -12 -6 0.37 3.17
 5 -11 -6 0.36 2.77
 4 -11 -6 0.54 2
 -7 -10 -6 1.86 0.14
 -6 -10 -6 -0.02 2.83
 8 -9 -6 2.84 0.14
 -12 -3 -5 1.42 0.16
 12 -4 -5 0 2.78
 11 -6 -5 0.95 0.16
 -10 -7 -5 1.34 0.14
 10 -8 -5 0.33 2
 -9 -9 -5 0.58 4
 3 -13 -4 0.52 2.86
 2 -13 -4 1.59 0.15
 1 -13 -4 1.27 0.13
 0 -13 -4 1.08 0.15
 -6 -12 -4 0.75 0.16
 -5 -12 -4 5.46 0.22
 7 -11 -4 1.24 0.13
 -9 -10 -4 1.76 0.14
 -8 -10 -4 1.66 0.13
 9 -9 -4 2.19 0.18
 13 -2 -3 0.91 0.16
 -13 -3 -3 2.16 0.13
 13 -4 -3 0.66 0.16
 12 -6 -3 3.72 0.16
 11 -8 -3 0.66 0.2
 -10 -9 -3 0.71 0.16
 -1 -14 -2 -0.47 2.85
 0 -14 -2 0.08 2.09
 5 -13 -2 -0.15 2.82
 4 -13 -2 0.41 2.8
 -7 -12 -2 -0.01 2.8
 -6 -12 -2 0.48 2.04
 8 -11 -2 -0.23 2.83
 -9 -10 -2 0.03 2.78
 14 0 -1 0.13 3.31
 -14 -1 -1 0.27 2.77
 14 -2 -1 0.97 0.16
 13 -4 -1 0.29 2.79
 -13 -5 -1 1.64 0.13
 -12 -7 -1 0.09 1.99
 11 -8 -1 -0.06 2.87
 -11 -9 -1 0.97 0.14
 10 -10 -1 1.23 0.23
 -2 -14 0 1.73 0.13
 -1 -14 0 0.08 2.77
 0 -14 0 3.31 0.16
 5 -13 0 1.24 0.14
 4 -13 0 0.17 2.01
 -7 -12 0 -0.06 2.8
 9 -11 0 5.28 0.24
 8 -11 0 0.02 2.79
 -10 -10 0 5.87 0.36
 -1 -4 -12 0.28 2.72
 0 -4 -12 2.28 0.15
 3 -3 -12 19.61 0.52
 2 -3 -12 4.07 0.18
 1 -3 -12 5.85 0.25
 0 -3 -12 0.43 1.65
 -2 -2 -12 17.36 0.5
 -1 -2 -12 4.16 0.2
 0 -2 -12 10.57 0.36
 1 -1 -12 24.5 0.59
 0 -1 -12 12.49 0.38
 0 0 -12 37.75 1.05
 7 0 -11 4.76 0.25
 6 0 -11 4.38 0.2
 -7 -1 -11 3.55 0.14
 -6 -1 -11 7.18 0.3
 6 -2 -11 11.66 0.33
 -6 -3 -11 2.24 0.13
 -5 -3 -11 8.11 0.32
 5 -4 -11 4.76 0.21
 -5 -5 -11 14.01 0.48
 0 -9 -10 1.92 0.14
 -4 -8 -10 1.67 0.12
 -3 -8 -10 3.99 0.18
 -2 -8 -10 3.84 0.16
 -1 -8 -10 0.19 2.81
 0 -8 -10 2.48 0.15
 5 -7 -10 1.55 0.13
 4 -7 -10 7.7 0.3
 -6 -6 -10 1.99 0.18
 10 0 -9 1 0.21
 -10 -1 -9 0.71 0.16
 10 -2 -9 -0.2 2.74
 -9 -3 -9 0.19 2.73
 9 -4 -9 0.5 2.73
 -9 -5 -9 0.48 1.95
 8 -6 -9 1.28 0.14
 -7 -7 -9 1.65 0.18
 3 -11 -8 1.14 0.14
 2 -11 -8 2.81 0.14
 1 -11 -8 0.35 2.73
 0 -11 -8 4.96 0.25
 -5 -10 -8 2.65 0.14
 -4 -10 -8 2.6 0.13
 7 -9 -8 0.11 2.71
 6 -9 -8 3.92 0.15
 -8 -8 -8 0.09 3.82
 12 0 -7 0.28 3.12
 -12 -1 -7 3.61 0.16
 12 -2 -7 0.46 2.73
 -12 -3 -7 2.85 0.15
 11 -4 -7 5.34 0.26
 -11 -5 -7 0.46 2.7
 10 -6 -7 0.27 1.95
 -10 -7 -7 0.23 1.95
 9 -8 -7 0.33 1.94
 1 -13 -6 0.07 1.92
 0 -13 -6 0.04 3.15
 -5 -12 -6 0.81 2.72
 -4 -12 -6 -0.09 2.74
 -3 -12 -6 0.7 0.19
 7 -11 -6 0.58 2.65
 6 -11 -6 1.6 0.13
 -8 -10 -6 0.54 1.93
 9 -9 -6 0.63 2.23
 13 0 -5 0.94 0.17
 -13 -1 -5 0.11 1.95
 13 -2 -5 0.23 2.83
 -13 -3 -5 0.1 2.73
 -13 -4 -5 -0.25 3.22
 -12 -5 -5 0.63 2.77
 12 -6 -5 0.29 1.95
 -11 -7 -5 0.82 0.19
 11 -8 -5 0.56 1.9
 -10 -9 -5 0.21 2.76
 -2 -14 -4 0.43 2.7
 -1 -14 -4 0.57 2.78
 0 -14 -4 0.77 0.21
 5 -13 -4 0.01 2.81
 4 -13 -4 3 0.15
 -7 -12 -4 1.28 0.12
 8 -11 -4 1.6 0.14
 -10 -10 -4 1.33 0.18
 14 0 -3 -0.07 3.28
 -14 -1 -3 0.22 2.76
 14 -2 -3 0.89 0.16
 -14 -3 -3 0.36 2.73
 -13 -5 -3 1.82 0.13
 13 -6 -3 0.57 2.71
 -12 -7 -3 0.6 0.14
 12 -8 -3 0.04 2.71
 -11 -9 -3 -0.24 2.74
 10 -10 -3 -0.18 3.94
 -4 -14 -2 -0.11 2.73
 -3 -14 -2 0.24 2.74
 -2 -14 -2 -0.12 2.79
 6 -13 -2 -0.01 2.74
 -8 -12 -2 0.86 0.19
 9 -11 -2 0.61 0.2
 -10 -10 -2 0.71 3.98
 -14 -3 -1 0.03 2.75
 14 -4 -1 0.72 0.2
 -14 -5 -1 -0.22 1.96
 13 -6 -1 0.13 2.75
 -13 -7 -1 0.49 0.16
 12 -8 -1 0.59 0.16
 11 -10 -1 1.09 0.14
 -5 -14 0 -0.3 2.76
 -4 -14 0 0.72 0.14
 -3 -14 0 0.13 2.78
 7 -13 0 2.6 0.14
 6 -13 0 0.08 2.78
 -8 -12 0 4.28 0.18
 10 -11 0 0.49 2.77
 1 -6 -12 3.15 0.13
 0 -6 -12 10.11 0.3
 -3 -5 -12 7.05 0.26
 -2 -5 -12 4.06 0.15
 -1 -5 -12 8.08 0.27
 0 -5 -12 0.84 0.16
 0 -1 -13 0.05 3.07
 0 0 -13 1.78 0.24
 4 -2 -12 12.19 0.32
 -4 -3 -12 7.28 0.3
 4 -4 -12 11.68 0.45
 -2 -8 -11 7.79 0.29
 -1 -8 -11 2.76 0.13
 0 -8 -11 2.89 0.15
 4 -7 -11 1.41 0.12
 3 -7 -11 16.17 0.34
 2 -7 -11 2.2 0.12
 -5 -6 -11 2.76 0.13
 -4 -6 -11 17.01 0.36
 -9 -1 -10 1.98 0.13
 9 -2 -10 1.09 0.14
 -9 -3 -10 0.87 0.16
 9 -4 -10 -0.26 2.65
 -8 -5 -10 0.21 2.61
 7 -6 -10 -0.33 2.71
 -7 -7 -10 2.07 0.17
 2 -11 -9 0.35 2.58
 1 -11 -9 0.51 2.61
 0 -11 -9 -0.15 3.1
 -5 -10 -9 0.05 2.57
 -4 -10 -9 -0.18 1.93
 -3 -10 -9 0.51 2.65
 6 -9 -9 0.27 2.64
 -7 -8 -9 -0.01 2.65
 12 0 -8 0.52 3.04
 -12 -1 -8 1.85 0.12
 12 -2 -8 0.63 0.15
 11 -4 -8 1.5 0.14
 -11 -5 -8 -0.24 2.63
 10 -6 -8 -0.03 2.66
 -10 -7 -8 3.33 0.14
 9 -8 -8 3.7 0.17
 1 -13 -7 0.28 2.57
 0 -13 -7 2 0.15
 -5 -12 -7 0.33 2.61
 -4 -12 -7 0.33 2.65
 7 -11 -7 0.61 2.59
 6 -11 -7 0.42 1.9
 -8 -10 -7 0.52 0.13
 9 -9 -7 0.7 3.77
 13 -2 -6 0.54 2.65
 -13 -3 -6 0.08 2.65
 13 -4 -6 0.48 1.85
 12 -6 -6 0.1 2.67
 11 -8 -6 0.31 2.59
 -10 -9 -6 0.33 1.86
 -3 -14 -5 -0.18 2.58
 -2 -14 -5 -0.17 2.64
 -1 -14 -5 0.22 2.69
 0 -14 -5 0 3.08
 6 -13 -5 -0.1 2.64
 5 -13 -5 0.44 2.61
 -7 -12 -5 0.04 1.93
 9 -11 -5 0.49 1.86
 -10 -10 -5 0.55 3.75
 -14 -3 -4 1.08 0.19
 14 -4 -4 -0.06 1.87
 13 -6 -4 0.83 0.16
 -13 -7 -4 0.41 2.64
 12 -8 -4 0.95 0.16
 -11 -9 -4 1.31 0.16
 1 -15 -3 0.3 1.86
 0 -15 -3 0.43 3
 -5 -14 -3 0.39 2.64
 -4 -14 -3 1.09 0.16
 7 -13 -3 -0.01 1.88
 -9 -12 -3 0.68 0.19
 10 -11 -3 0.79 0.19
 15 0 -2 -0.44 3.13
 -15 -1 -2 0.26 2.63
 15 -2 -2 -0.09 2.69
 -15 -3 -2 0.14 2.55
 -14 -5 -2 -0.04 2.7
 14 -6 -2 -0.04 2.64
 -13 -7 -2 0.23 1.58
 13 -8 -2 0.52 2.58
 -12 -9 -2 -0.05 2.74
 11 -10 -2 0.56 0.16
 3 -15 -1 -0.21 2.7
 2 -15 -1 -0.01 2.68
 1 -15 -1 0.33 1.9
 0 -15 -1 -0.1 3.16
 -6 -14 -1 -0.07 1.91
 8 -13 -1 0.57 0.16
 -9 -12 -1 0.62 0.2
 -15 -1 0 0.75 2.75
 15 -2 0 0.21 2.7
 -15 -3 0 0.6 2.64
 15 -4 0 0.07 1.84
 14 -6 0 1.66 0.12
 13 -8 0 0.14 2.69
 -12 -9 0 0.52 2.74
 4 0 -13 0.05 2.88
 3 0 -13 6.49 0.32
 2 0 -13 -0.27 2.99
 -4 -1 -13 2.35 0.12
 -3 -1 -13 0.46 1.81
 -2 -1 -13 2.1 0.12
 -1 -1 -13 2.29 0.18
 3 -2 -13 0.57 2.45
 2 -2 -13 3.82 0.25
 -3 -3 -13 0.72 3.45
 2 -7 -12 0.26 2.46
 1 -7 -12 6.53 0.26
 0 -7 -12 3.05 0.21
 -4 -6 -12 1.79 0.11
 -3 -6 -12 -0.46 2.57
 -2 -6 -12 5.46 0.26
 5 -5 -12 3.77 0.27
 4 -5 -12 1.13 0.11
 9 0 -11 0.95 0.13
 -9 -1 -11 4.57 0.2
 9 -2 -11 1.35 0.11
 -8 -3 -11 1.43 0.12
 8 -4 -11 4.82 0.21
 -7 -5 -11 4.75 0.22
 7 -6 -11 1.93 0.11
 6 -6 -11 3.71 0.28
 -4 -10 -10 0.99 0.16
 -3 -10 -10 -0.06 3.56
 -2 -10 -10 0.44 3.7
 -1 -10 -10 1.76 0.17
 0 -10 -10 0.93 5.1
 6 -9 -10 0.23 1.96
 5 -9 -10 1.89 0.16
 -7 -8 -10 -0.49 4.99
 -6 -8 -10 2.42 0.18
 -4 0 -7 1.57 0.13
 -3 0 -7 4.96 0.23
 -2 0 -7 2.68 0.13
 -1 0 -7 428.85 3.37
 0 0 -7 2.64 0.26
 3 -1 -7 15.23 0.31
 2 -1 -7 107.02 0.86
 1 -1 -7 56.5 0.74
 -3 -2 -7 159.96 1.29
 -2 -2 -7 100.04 1.17
 -1 -4 -7 33.74 0.35
 -3 -5 -6 5.66 0.23
 -2 -5 -6 61.33 0.59
 -1 -5 -6 7.59 0.28
 0 -5 -6 19.7 0.39
 4 -4 -6 25.58 0.54
 3 -4 -6 11.39 0.29
 2 -4 -6 11.23 0.29
 1 -4 -6 56.99 0.52
 0 -4 -6 77.23 0.73
 -3 -3 -6 55.34 0.72
 -2 -3 -6 30.17 0.36
 -1 -3 -6 51.87 0.46
 0 -3 -6 107.88 0.88
 2 -2 -6 27.38 0.48
 1 -2 -6 138.03 0.89
 -7 0 -5 62.33 0.71
 -6 0 -5 43.5 0.53
 -5 0 -5 18.69 0.35
 7 -1 -5 20.45 0.34
 6 -1 -5 63.96 0.58
 5 -1 -5 33.67 0.37
 -6 -2 -5 15.38 0.31
 -5 -2 -5 90.91 0.7
 6 -3 -5 3.24 0.14
 5 -3 -5 24.01 0.34
 4 -3 -5 131.49 0.91
 -5 -4 -5 25.76 0.37
 -4 -4 -5 55.31 0.72
 5 -5 -5 16.56 0.47
 -3 -7 -4 18.22 0.34
 -2 -7 -4 82.6 0.71
 -1 -7 -4 45.64 0.47
 0 -7 -4 1.79 0.13
 5 -6 -4 92.46 0.83
 4 -6 -4 34.14 0.42
 3 -6 -4 150.74 1.1
 2 -6 -4 75.1 0.61
 1 -6 -4 28.93 0.35
 0 -6 -4 77.02 0.68
 -5 -5 -4 69.01 0.87
 -4 -5 -4 83.81 0.67
 -3 -5 -4 84.4 0.62
 -8 0 -3 7.89 0.32
 -7 0 -3 52.18 0.54
 8 -1 -3 31.48 0.4
 7 -1 -3 6.02 0.24
 -8 -2 -3 50.96 0.53
 -7 -2 -3 26.99 0.35
 8 -3 -3 18.23 0.34
 7 -3 -3 138.99 1.05
 6 -3 -3 28.5 0.35
 -7 -4 -3 16.81 0.33
 -6 -4 -3 146.66 1.04
 6 -5 -3 40.07 0.45
 5 -5 -3 101.81 1.08
 -6 -6 -3 17.5 0.49
 4 -8 -2 0.31 2.55
 3 -8 -2 8.64 0.29
 2 -8 -2 15.46 0.31
 1 -8 -2 6.18 0.22
 0 -8 -2 8.09 0.3
 -5 -7 -2 0.98 0.25
 -4 -7 -2 18.01 0.33
 -3 -7 -2 14.39 0.3
 -2 -7 -2 1.64 0.11
 6 -6 -2 4.28 0.25
 5 -6 -2 15.54 0.31
 4 -6 -2 26.05 0.34
 -9 0 -1 -0.16 3
 -8 0 -1 22.57 0.38
 9 -1 -1 35.97 0.44
 8 -1 -1 9.57 0.28
 -9 -2 -1 2.3 0.12
 -8 -2 -1 65.02 0.58
 8 -3 -1 3.83 0.14
 7 -3 -1 106.25 0.76
 -8 -4 -1 29.01 0.4
 -7 -4 -1 13.41 0.29
 7 -5 -1 31.56 0.41
 6 -5 -1 8.52 0.27
 -7 -6 -1 21.88 0.37
 -6 -6 -1 27.03 0.54
 -2 -9 0 13.84 0.31
 -1 -9 0 35.63 0.43
 4 -8 0 41.21 0.47
 3 -8 0 11.19 0.3
 2 -8 0 46.36 0.47
 1 -8 0 14.9 0.3
 0 -8 0 170.54 1.35
 -6 -7 0 5.14 0.21
 -5 -7 0 57.77 0.56
 -4 -7 0 9.94 0.28
 -3 -7 0 13.68 0.29
 6 -6 0 84.35 1.03
 5 -6 0 41.33 0.43
 -2 -4 -8 18.46 0.36
 -1 -4 -8 100.31 0.99
 0 -4 -8 11.1 0.37
 3 -3 -8 55.81 0.89
 2 -3 -8 69.91 0.72
 1 -3 -8 4.7 0.18
 0 -3 -8 154.41 1.6
 -2 -2 -8 18.28 0.49
 -1 -2 -8 148.04 1.3
 0 -2 -8 0.45 2.01
 1 -1 -8 44.56 0.71
 0 -1 -8 60.89 0.71
 0 0 -8 146.13 2.51
 6 0 -7 0.32 3.23
 5 0 -7 63.06 0.75
 -6 -1 -7 108.18 1.05
 -5 -1 -7 30.09 0.42
 6 -2 -7 12.88 0.33
 5 -2 -7 101.54 0.96
 4 -2 -7 16.8 0.33
 -6 -3 -7 17.72 0.33
 -5 -3 -7 7.98 0.29
 -4 -3 -7 238.9 2.02
 -3 -3 -7 1.52 0.22
 5 -4 -7 50.54 0.6
 4 -4 -7 1.16 0.23
 3 -7 -6 13.48 0.34
 2 -7 -6 9.46 0.31
 1 -7 -6 10.12 0.3
 0 -7 -6 0.47 3.08
 -5 -6 -6 20.78 0.38
 -4 -6 -6 12.95 0.33
 -3 -6 -6 17.47 0.35
 -2 -6 -6 3.08 0.14
 -1 -6 -6 19.02 0.34
 0 -6 -6 19.4 0.4
 5 -5 -6 8.1 0.4
 4 -5 -6 15.7 0.33
 8 0 -5 8.95 0.34
 -8 -1 -5 19.58 0.35
 8 -2 -5 5.6 0.23
 7 -2 -5 8.58 0.29
 -8 -3 -5 5.16 0.21
 -7 -3 -5 6.44 0.27
 7 -4 -5 3.41 0.13
 6 -4 -5 8.64 0.3
 -7 -5 -5 0.76 0.19
 -6 -5 -5 15.23 0.33
 6 -6 -5 2.84 0.18
 3 -9 -4 10.47 0.33
 2 -9 -4 31.01 0.44
 1 -9 -4 16.53 0.35
 0 -9 -4 38.49 0.56
 -5 -8 -4 7.81 0.29
 -4 -8 -4 11.16 0.32
 -3 -8 -4 69.73 0.71
 -2 -8 -4 30.37 0.41
 -1 -8 -4 28.9 0.4
 0 -8 -4 27.14 0.45
 6 -7 -4 3.55 0.13
 5 -7 -4 14.17 0.33
 4 -7 -4 114.82 1.02
 -6 -6 -4 19.26 0.51
 10 0 -3 31.04 0.52
 9 0 -3 10.1 0.36
 -10 -1 -3 6.08 0.23
 -9 -1 -3 31.01 0.42
 9 -2 -3 18.94 0.35
 -9 -3 -3 11.33 0.32
 9 -4 -3 13.87 0.34
 8 -4 -3 29.27 0.42
 -8 -5 -3 21.89 0.39
 -7 -5 -3 28.3 0.41
 8 -6 -3 0.17 2.8
 7 -6 -3 21.31 0.38
 -7 -7 -3 0.02 3.87
 -2 -10 -2 0.85 0.28
 -1 -10 -2 2.03 0.13
 0 -10 -2 0.51 3.15
 5 -9 -2 9.71 0.31
 4 -9 -2 4.79 0.18
 3 -9 -2 1.91 0.12
 2 -9 -2 4.11 0.15
 1 -9 -2 6.35 0.23
 0 -9 -2 0.92 0.16
 -6 -8 -2 11.85 0.34
 -5 -8 -2 7.14 0.26
 7 -7 -2 13.73 0.48
 6 -7 -2 10.92 0.31
 10 0 -1 22.43 0.44
 -10 -1 -1 0.18 2.71
 10 -2 -1 10.56 0.32
 -10 -3 -1 8.66 0.31
 -9 -3 -1 16.18 0.34
 9 -4 -1 10.6 0.32
 -9 -5 -1 13.47 0.34
 -8 -5 -1 13.37 0.32
 8 -6 -1 14.89 0.35
 -8 -7 -1 5.54 0.25
 -7 -7 -1 12.83 0.46
 -3 -10 0 0.67 0.2
 -2 -10 0 33.43 0.46
 -1 -10 0 0.99 0.14
 0 -10 0 9.21 0.36
 5 -9 0 62.35 0.7
 4 -9 0 4.14 0.19
 3 -9 0 52.25 0.57
 -7 -8 0 1.43 0.16
 -6 -8 0 83.43 0.85
 -5 -8 0 9.78 0.31
 2 -4 -9 3.87 0.16
 1 -4 -9 18.52 0.37
 0 -4 -9 21.16 0.45
 -3 -3 -9 9.84 0.46
 -2 -3 -9 6.78 0.29
 -1 -3 -9 14.75 0.34
 0 -3 -9 42.27 0.63
 2 -2 -9 16.53 0.51
 1 -2 -9 32.81 0.46
 0 -2 -9 3.59 0.19
 -1 -1 -9 13.01 0.46
 0 -1 -9 -0.15 3.14
 0 0 -9 36.23 0.96
 -6 0 -8 23.34 0.47
 -5 0 -8 59.18 0.78
 6 -1 -8 32.8 0.48
 5 -1 -8 8.28 0.31
 -6 -2 -8 6 0.24
 -5 -2 -8 65.65 0.73
 6 -3 -8 43.03 0.57
 5 -3 -8 10.58 0.33
 4 -3 -8 30.16 0.44
 -5 -4 -8 35.89 0.5
 -4 -4 -8 29.53 0.62
 2 -8 -7 8.22 0.31
 1 -8 -7 34.99 0.5
 0 -8 -7 0.62 3.23
 -4 -7 -7 4.46 0.2
 -3 -7 -7 3.14 0.14
 -2 -7 -7 25.72 0.41
 -1 -7 -7 0.78 0.2
 0 -7 -7 118.72 1.38
 5 -6 -7 12.7 0.34
 4 -6 -7 9.1 0.31
 -5 -5 -7 24.16 0.57
 -9 0 -6 4.42 0.21
 -8 0 -6 5.01 0.23
 9 -1 -6 0.52 2.01
 8 -1 -6 7.76 0.31
 -9 -2 -6 8.2 0.31
 -8 -2 -6 2.56 0.13
 8 -3 -6 10.93 0.32
 -8 -4 -6 0.85 0.27
 -7 -4 -6 14.59 0.34
 7 -5 -6 0.09 1.94
 -7 -6 -6 3.2 0.15
 -6 -6 -6 0.37 2.28
 1 -10 -5 1.27 0.13
 0 -10 -5 0.66 3.27
 -4 -9 -5 10.32 0.33
 -3 -9 -5 1.15 0.13
 -2 -9 -5 7.8 0.31
 -1 -9 -5 2.56 0.13
 0 -9 -5 3.45 0.17
 6 -8 -5 10.14 0.32
 5 -8 -5 13.32 0.34
 4 -8 -5 0.21 2.76
 -7 -7 -5 11 0.48
 -6 -7 -5 18.52 0.38
 -10 0 -4 4.64 0.22
 10 -1 -4 26.87 0.43
 -10 -2 -4 7.6 0.29
 10 -3 -4 3.09 0.13
 -10 -4 -4 10.03 0.32
 -9 -4 -4 5.36 0.22
 9 -5 -4 15.81 0.37
 -8 -6 -4 19.63 0.39
 8 -7 -4 3.47 0.16
 7 -7 -4 19.17 0.56
 -2 -11 -3 5.03 0.22
 -1 -11 -3 9.54 0.32
 0 -11 -3 3.23 0.16
 5 -10 -3 4.77 0.2
 4 -10 -3 0.25 2.79
 3 -10 -3 8.44 0.3
 2 -10 -3 8.44 0.3
 -6 -9 -3 7.59 0.29
 -5 -9 -3 0.64 0.2
 7 -8 -3 7.76 0.31
 -11 0 -2 0.81 0.17
 11 -1 -2 0.27 1.97
 -11 -2 -2 0.3 2.02
 11 -3 -2 2.27 0.13
 10 -3 -2 3.19 0.13
 -10 -4 -2 4.97 0.19
 10 -5 -2 0.98 0.2
 -9 -6 -2 1.49 0.13
 9 -7 -2 0.54 2.02
 8 -7 -2 2.15 0.13
 -8 -8 -2 1.55 0.18
 -4 -11 -1 2.28 0.13
 -3 -11 -1 4.32 0.17
 -2 -11 -1 2.41 0.13
 -1 -11 -1 9.13 0.32
 0 -11 -1 -0.05 3.24
 6 -10 -1 6.97 0.28
 5 -10 -1 3.39 0.14
 4 -10 -1 6.05 0.24
 -7 -9 -1 8.95 0.32
 -6 -9 -1 4.14 0.18
 8 -8 -1 8.57 0.42
 11 -1 0 13.13 0.33
 -11 -2 0 1.17 0.16
 11 -3 0 27.65 0.45
 -11 -4 0 0.24 2.79
 -10 -4 0 50.44 0.7
 10 -5 0 0.59 0.16
 -10 -6 0 5.84 0.23
 -9 -6 0 1.75 0.14
 9 -7 0 8.03 0.29
 -8 -8 0 8.79 0.46
 -4 0 -10 4.19 0.23
 -3 0 -10 47.94 0.72
 -2 0 -10 10.65 0.38
 -1 0 -10 1.86 0.15
 0 0 -10 28.76 0.9
 4 -1 -10 17.97 0.38
 3 -1 -10 10.67 0.32
 2 -1 -10 11.92 0.33
 1 -1 -10 32.29 0.67
 -4 -2 -10 14.21 0.35
 -3 -2 -10 1.19 0.17
 -2 -2 -10 36.33 0.73
 3 -3 -10 14.91 0.49
 3 -6 -9 5.92 0.23
 2 -6 -9 2.51 0.13
 1 -6 -9 3.74 0.16
 0 -6 -9 2.65 0.15
 -4 -5 -9 4.56 0.16
 -3 -5 -9 1.79 0.13
 -2 -5 -9 13.49 0.34
 -1 -5 -9 5.89 0.22
 0 -5 -9 5.43 0.29
 4 -4 -9 4.5 0.22
 3 -4 -9 2.08 0.13
 -8 0 -8 6.57 0.32
 -7 0 -8 12.25 0.38
 8 -1 -8 16.43 0.37
 7 -1 -8 12.3 0.34
 -8 -2 -8 1.19 0.14
 -7 -2 -8 29.16 0.45
 7 -3 -8 1.82 0.13
 -7 -4 -8 30.22 0.48
 -6 -4 -8 1.58 0.13
 6 -5 -8 31.13 0.48
 5 -5 -8 2.5 0.19
 -3 -9 -7 0.26 2.01
 -2 -9 -7 11.75 0.34
 -1 -9 -7 3.22 0.15
 0 -9 -7 11.43 0.38
 5 -8 -7 23.41 0.42
 4 -8 -7 0.32 1.6
 3 -8 -7 8.01 0.31
 -6 -7 -7 35.22 0.52
 -5 -7 -7 0.08 2.83
 6 -6 -7 1.6 0.18
 -10 0 -6 1.84 0.15
 10 -1 -6 3.3 0.13
 -10 -2 -6 0.12 2.81
 10 -3 -6 1.06 0.2
 9 -3 -6 0.36 1.98
 -9 -4 -6 2.86 0.13
 9 -5 -6 3.77 0.15
 8 -5 -6 5.9 0.26
 -8 -6 -6 5.84 0.25
 7 -7 -6 8.71 0.46
 0 0 -2 1335.96 8.19
 -1 -1 0 9990.67 18.99

_iucr_refine_fcf_details
;
data_urea
_computing_structure_refinement   'olex2.refine 1.3 (Bourhis et al., 2015)'
_shelx_refln_list_code            4
loop_
  _space_group_symop_id
  _space_group_symop_operation_xyz
  1  x,y,z
  2  y,-x,-z
  3  -y,x,-z
  4  x+1/2,-y+1/2,-z
  5  -x+1/2,y+1/2,-z
  6  -x,-y,z
  7  -y+1/2,-x+1/2,z
  8  y+1/2,x+1/2,z

_space_group_crystal_system       tetragonal
_space_group_IT_number            113
_space_group_name_H-M_alt         'P -4 21 m'
_space_group_name_Hall            ' P -4 2ab'
_symmetry_space_group_name_H-M    'P -4 21 m'
_symmetry_space_group_name_Hall   ' P -4 2ab'
_symmetry_Int_Tables_number       113
_cell_length_a                    5.5780(6)
_cell_length_b                    5.5780(6)
_cell_length_c                    4.6860(7)
_cell_angle_alpha                 90
_cell_angle_beta                  90
_cell_angle_gamma                 90
_cell_volume                      145.80(3)
loop_
  _refln_index_h
  _refln_index_k
  _refln_index_l
  _refln_F_squared_calc
  _refln_F_squared_meas
  _refln_F_squared_sigma
  _refln_F_squared_weight
  _refln_observed_status
0 0 1 12.865 13.139 0.048 1.095 o
0 0 2 123.673 131.894 0.809 0.014 o
0 0 3 13.540 13.334 0.079 1.005 o
0 0 4 28.718 29.181 0.176 0.242 o
0 0 5 47.235 48.002 0.355 0.091 o
0 0 6 15.487 15.455 0.184 0.721 o
0 0 7 0.284 0.261 0.026 146.213 o
0 0 8 14.712 14.427 0.248 0.725 o
0 0 9 3.717 3.577 0.095 6.864 o
0 0 10 2.737 2.839 0.089 9.630 o
0 0 11 0.090 0.071 0.253 3.754 o
0 0 12 3.813 3.727 0.104 6.319 o
0 0 13 0.170 0.176 0.024 207.953 o
1 0 1 142.404 146.652 0.175 0.011 o
1 0 2 157.235 149.859 0.267 0.009 o
1 0 3 86.546 85.823 0.186 0.030 o
1 0 4 2.101 2.171 0.028 19.336 o
1 0 5 18.270 18.668 0.096 0.570 o
1 0 6 0.566 0.522 0.028 83.235 o
1 0 7 42.695 42.339 0.333 0.113 o
1 0 8 5.802 6.011 0.070 4.004 o
1 0 9 0.007 -0.015 0.310 2.506 o
1 0 10 0.200 0.184 0.015 268.266 o
1 0 11 1.508 1.403 0.039 27.794 o
1 0 12 1.198 1.233 0.038 34.850 o
1 0 13 0.048 0.005 0.303 2.619 o
1 1 0 1034.970 986.342 1.875 0.000 o
1 1 1 280.608 277.284 0.501 0.003 o
1 1 2 51.077 51.773 0.116 0.082 o
1 1 3 11.059 11.352 0.054 1.422 o
1 1 4 41.834 42.535 0.180 0.120 o
1 1 5 16.623 16.635 0.110 0.679 o
1 1 6 2.908 2.906 0.033 12.392 o
1 1 7 5.671 5.578 0.073 4.223 o
1 1 8 4.304 4.399 0.070 6.213 o
1 1 9 1.251 1.284 0.045 30.579 o
1 1 10 3.200 3.188 0.066 9.434 o
1 1 11 1.594 1.614 0.050 23.000 o
1 1 12 2.346 2.419 0.058 14.132 o
1 1 13 0.246 0.226 0.018 207.045 o
2 0 0 151.871 152.537 0.293 0.010 o
2 0 1 194.677 193.403 0.257 0.006 o
2 0 2 8.260 8.122 0.033 2.448 o
2 0 3 47.682 48.586 0.129 0.094 o
2 0 4 19.268 19.706 0.083 0.520 o
2 0 5 0.563 0.552 0.026 85.233 o
2 0 6 1.466 1.437 0.023 32.031 o
2 0 7 0.231 0.265 0.013 235.274 o
2 0 8 0.037 0.044 0.198 6.096 o
2 0 9 0.372 0.354 0.019 141.944 o
2 0 10 1.096 1.051 0.038 38.968 o
2 0 11 4.309 4.250 0.066 6.396 o
2 0 12 0.940 1.044 0.036 44.124 o
2 0 13 0.001 -0.027 0.295 2.764 o
2 1 0 227.385 221.963 0.276 0.004 o
2 1 1 49.851 48.497 0.074 0.089 o
2 1 2 29.475 29.577 0.070 0.239 o
2 1 3 66.428 67.158 0.152 0.049 o
2 1 4 43.681 44.363 0.141 0.111 o
2 1 5 13.029 13.296 0.071 1.059 o
2 1 6 13.752 13.627 0.088 0.969 o
2 1 7 10.597 10.566 0.085 1.517 o
2 1 8 14.955 14.616 0.128 0.817 o
2 1 9 3.268 3.239 0.045 10.101 o
2 1 10 1.194 1.177 0.033 37.391 o
2 1 11 1.902 1.868 0.039 21.081 o
2 1 12 0.411 0.411 0.020 125.624 o
2 1 13 0.198 0.207 0.012 285.297 o
2 2 0 222.247 222.438 0.408 0.005 o
2 2 1 200.525 195.497 0.385 0.006 o
2 2 2 53.555 53.597 0.155 0.076 o
2 2 3 27.084 26.942 0.113 0.279 o
2 2 4 42.133 42.522 0.208 0.118 o
2 2 5 9.766 9.573 0.082 1.762 o
2 2 6 2.708 2.703 0.047 12.824 o
2 2 7 10.002 9.877 0.116 1.611 o
2 2 8 1.831 1.805 0.048 20.419 o
2 2 9 1.619 1.632 0.050 22.679 o
2 2 10 3.715 3.587 0.072 7.689 o
2 2 11 2.803 2.722 0.062 11.451 o
2 2 12 1.668 1.714 0.049 22.039 o
3 0 1 91.680 91.380 0.171 0.027 o
3 0 2 16.842 17.446 0.056 0.666 o
3 0 3 11.604 11.368 0.053 1.344 o
3 0 4 100.763 102.668 0.370 0.022 o
3 0 5 0.389 0.361 0.017 143.356 o
3 0 6 10.735 10.651 0.087 1.485 o
3 0 7 0.474 0.490 0.023 103.329 o
3 0 8 15.593 15.244 0.158 0.740 o
3 0 9 4.057 4.173 0.062 6.917 o
3 0 10 4.875 4.733 0.071 5.327 o
3 0 11 0.375 0.401 0.021 130.456 o
3 0 12 0.043 0.042 0.163 9.029 o
3 1 0 28.199 28.486 0.067 0.259 o
3 1 1 140.204 139.254 0.222 0.012 o
3 1 2 14.667 14.558 0.045 0.882 o
3 1 3 64.442 64.760 0.173 0.053 o
3 1 4 13.889 14.203 0.066 0.947 o
3 1 5 1.646 1.638 0.028 26.812 o
3 1 6 5.115 5.121 0.045 5.216 o
3 1 7 1.460 1.504 0.031 29.901 o
3 1 8 0.470 0.464 0.018 115.513 o
3 1 9 1.437 1.456 0.034 29.938 o
3 1 10 1.046 1.053 0.032 43.059 o
3 1 11 5.336 5.306 0.066 4.681 o
3 1 12 0.548 0.578 0.025 86.993 o
3 2 0 17.065 17.027 0.047 0.667 o
3 2 1 4.826 5.021 0.032 5.733 o
3 2 2 10.659 10.770 0.041 1.543 o
3 2 3 24.682 25.090 0.086 0.330 o
3 2 4 13.241 13.370 0.066 1.038 o
3 2 5 7.431 7.471 0.052 2.835 o
3 2 6 2.939 2.979 0.036 12.008 o
3 2 7 15.932 15.792 0.127 0.727 o
3 2 8 7.069 6.902 0.071 3.035 o
3 2 9 0.605 0.669 0.029 73.209 o
3 2 10 0.158 0.117 0.017 309.596 o
3 2 11 0.970 0.932 0.032 47.193 o
3 2 12 0.389 0.402 0.018 136.057 o
3 3 0 217.582 214.724 0.602 0.005 o
3 3 1 7.893 7.950 0.051 2.565 o
3 3 2 7.516 7.784 0.054 2.730 o
3 3 3 0.513 0.502 0.030 85.290 o
3 3 4 15.798 15.448 0.115 0.751 o
3 3 5 13.203 13.092 0.083 1.044 o
3 3 6 5.398 5.464 0.071 4.503 o
3 3 7 0.138 0.150 0.022 250.589 o
3 3 8 5.622 5.510 0.088 4.111 o
3 3 9 1.016 0.971 0.045 37.639 o
3 3 10 1.374 1.472 0.048 26.669 o
3 3 11 0.311 0.306 0.023 147.477 o
3 3 12 1.860 1.936 0.051 19.201 o
4 0 0 5.376 5.394 0.056 4.718 o
4 0 1 93.648 95.484 0.234 0.025 o
4 0 2 7.300 7.517 0.041 2.916 o
4 0 3 69.659 70.352 0.249 0.045 o
4 0 4 5.771 5.794 0.046 4.304 o
4 0 5 2.464 2.549 0.036 15.116 o
4 0 6 7.634 7.625 0.072 2.648 o
4 0 7 0.143 0.155 0.013 358.632 o
4 0 8 1.140 1.096 0.037 37.895 o
4 0 9 2.061 2.089 0.044 18.176 o
4 0 10 0.483 0.414 0.023 107.109 o
4 0 11 5.834 5.880 0.083 3.899 o
4 0 12 0.242 0.225 0.015 228.241 o
4 1 0 6.636 6.983 0.038 3.387 o
4 1 1 11.044 11.407 0.042 1.430 o
4 1 2 2.681 2.689 0.026 14.176 o
4 1 3 12.740 12.840 0.058 1.118 o
4 1 4 41.393 42.083 0.173 0.122 o
4 1 5 1.450 1.484 0.028 30.898 o
4 1 6 5.724 5.626 0.051 4.370 o
4 1 7 3.436 3.331 0.035 9.857 o
4 1 8 9.950 9.903 0.098 1.660 o
4 1 9 1.826 1.828 0.037 22.258 o
4 1 10 1.801 1.774 0.038 22.619 o
4 1 11 0.577 0.558 0.024 86.687 o
4 1 12 0.040 0.028 0.269 3.335 o
4 2 0 91.849 91.362 0.214 0.026 o
4 2 1 24.474 25.158 0.077 0.333 o
4 2 2 5.448 5.322 0.033 4.885 o
4 2 3 4.094 4.137 0.033 7.489 o
4 2 4 16.634 16.245 0.087 0.697 o
4 2 5 5.205 5.194 0.032 5.202 o
4 2 6 1.095 1.109 0.029 42.281 o
4 2 7 1.705 1.659 0.033 25.110 o
4 2 8 1.849 1.822 0.036 22.212 o
4 2 9 0.365 0.382 0.016 149.356 o
4 2 10 1.390 1.403 0.035 30.846 o
4 2 11 1.199 1.174 0.034 36.925 o
4 2 12 1.206 1.203 0.032 37.196 o
4 3 0 3.181 3.193 0.028 11.044 o
4 3 1 20.206 20.153 0.074 0.485 o
4 3 2 18.370 18.334 0.075 0.577 o
4 3 3 16.238 16.448 0.078 0.715 o
4 3 4 0.353 0.302 0.016 163.411 o
4 3 5 13.084 12.982 0.090 1.054 o
4 3 6 1.137 1.124 0.029 40.938 o
4 3 7 23.846 23.586 0.199 0.341 o
4 3 8 2.862 2.978 0.043 11.926 o
4 3 9 0.241 0.205 0.013 247.420 o
4 3 10 0.225 0.248 0.014 237.810 o
4 3 11 0.970 1.031 0.032 45.646 o
4 3 12 0.742 0.719 0.030 62.464 o
4 4 0 80.588 81.219 0.380 0.033 o
4 4 1 4.715 4.656 0.049 5.895 o
4 4 2 3.881 3.922 0.047 7.804 o
4 4 3 0.177 0.157 0.015 297.651 o
4 4 4 8.614 8.508 0.061 2.217 o
4 4 5 5.585 5.461 0.071 4.355 o
4 4 6 2.528 2.525 0.053 13.523 o
4 4 7 0.101 0.115 0.023 275.820 o
4 4 8 2.874 2.915 0.061 10.980 o
4 4 9 0.399 0.444 0.022 119.671 o
4 4 10 0.817 0.723 0.044 46.294 o
4 4 11 0.357 0.347 0.024 129.949 o
4 4 12 1.135 1.153 0.044 33.996 o
5 0 1 0.074 0.103 0.011 600.862 o
5 0 2 0.057 0.088 0.016 505.592 o
5 0 3 8.319 8.341 0.056 2.343 o
5 0 4 17.517 17.591 0.112 0.616 o
5 0 5 1.879 1.845 0.035 21.952 o
5 0 6 2.053 1.945 0.039 19.491 o
5 0 7 6.316 6.226 0.074 3.577 o
5 0 8 5.922 5.843 0.077 3.914 o
5 0 9 0.578 0.536 0.029 80.093 o
5 0 10 0.569 0.519 0.030 79.929 o
5 0 11 0.458 0.440 0.022 110.837 o
5 0 12 0.087 0.083 0.016 447.196 o
5 1 0 41.106 41.369 0.146 0.125 o
5 1 1 28.966 29.690 0.102 0.242 o
5 1 2 8.038 8.087 0.044 2.507 o
5 1 3 9.999 10.010 0.056 1.716 o
5 1 4 15.278 15.139 0.089 0.804 o
5 1 5 3.220 3.324 0.037 10.437 o
5 1 6 0.826 0.749 0.028 59.251 o
5 1 7 3.065 2.971 0.041 11.313 o
5 1 8 0.806 0.817 0.031 56.210 o
5 1 9 0.563 0.581 0.022 89.839 o
5 1 10 1.462 1.532 0.036 28.503 o
5 1 11 1.692 1.728 0.037 24.172 o
5 1 12 0.852 0.798 0.027 57.622 o
5 2 0 20.439 20.973 0.081 0.466 o
5 2 1 7.130 7.051 0.041 3.101 o
5 2 2 7.263 7.260 0.043 2.984 o
5 2 3 20.884 20.903 0.101 0.451 o
5 2 4 7.398 7.420 0.054 2.852 o
5 2 5 9.193 8.975 0.069 1.983 o
5 2 6 6.095 6.055 0.058 3.889 o
5 2 7 10.224 10.025 0.095 1.607 o
5 2 8 6.301 6.481 0.072 3.527 o
5 2 9 1.307 1.332 0.034 33.184 o
5 2 10 0.125 0.116 0.014 396.144 o
5 2 11 1.217 1.228 0.033 36.325 o
5 2 12 0.373 0.401 0.015 147.774 o
5 3 0 42.154 42.257 0.159 0.119 o
5 3 1 11.364 11.603 0.060 1.355 o
5 3 2 2.209 2.206 0.029 18.297 o
5 3 3 3.334 3.309 0.034 10.209 o
5 3 4 8.488 8.332 0.061 2.280 o
5 3 5 2.312 2.370 0.034 16.657 o
5 3 6 0.551 0.559 0.023 90.631 o
5 3 7 0.758 0.788 0.029 60.831 o
5 3 8 1.089 1.045 0.033 41.550 o
5 3 9 0.162 0.177 0.013 324.608 o
5 3 10 0.794 0.841 0.032 55.431 o
5 3 11 0.884 0.801 0.032 52.599 o
5 3 12 0.774 0.696 0.026 65.025 o
5 4 0 3.012 2.827 0.032 12.180 o
5 4 1 0.494 0.468 0.021 105.950 o
5 4 2 0.731 0.680 0.025 68.989 o
5 4 3 5.838 5.619 0.033 4.407 o
5 4 4 8.560 8.274 0.066 2.253 o
5 4 5 2.521 2.543 0.037 14.766 o
5 4 6 1.513 1.550 0.033 28.319 o
5 4 7 4.950 4.990 0.059 5.293 o
5 4 8 3.670 3.543 0.049 8.577 o
5 4 9 0.436 0.450 0.016 126.565 o
5 4 10 0.253 0.247 0.014 222.408 o
5 4 11 0.406 0.470 0.021 118.820 o
5 4 12 0.101 0.112 0.011 508.318 o
5 5 0 6.629 6.620 0.072 3.312 o
5 5 1 15.732 15.307 0.134 0.747 o
5 5 2 5.001 4.896 0.043 5.484 o
5 5 3 10.291 10.051 0.107 1.568 o
5 5 4 6.758 6.813 0.086 3.107 o
5 5 5 1.610 1.635 0.046 23.596 o
5 5 6 0.828 0.800 0.039 48.647 o
5 5 7 2.302 2.385 0.056 14.608 o
5 5 8 0.233 0.247 0.019 201.827 o
5 5 9 0.528 0.496 0.032 80.900 o
5 5 10 0.838 0.799 0.044 44.639 o
5 5 11 1.355 1.383 0.047 27.766 o
6 0 0 58.456 60.220 0.403 0.060 o
6 0 1 4.408 4.377 0.040 6.644 o
6 0 2 2.541 2.508 0.034 14.944 o
6 0 3 0.251 0.227 0.013 234.863 o
6 0 4 7.474 7.604 0.067 2.733 o
6 0 5 4.360 4.295 0.052 6.577 o
6 0 6 1.866 1.915 0.039 21.041 o
6 0 7 0.069 0.032 0.319 2.364 o
6 0 8 2.272 2.304 0.046 15.958 o
6 0 9 0.256 0.262 0.015 211.798 o
6 0 10 0.715 0.723 0.035 58.874 o
6 0 11 0.381 0.432 0.020 129.089 o
6 0 12 0.953 0.998 0.030 47.815 o
6 1 0 5.065 5.210 0.043 5.242 o
6 1 1 5.601 5.565 0.039 4.589 o
6 1 2 4.482 4.603 0.038 6.407 o
6 1 3 10.278 10.302 0.066 1.622 o
6 1 4 2.896 2.856 0.035 12.457 o
6 1 5 6.338 6.315 0.057 3.657 o
6 1 6 1.877 1.878 0.034 21.947 o
6 1 7 10.787 10.680 0.104 1.446 o
6 1 8 3.289 3.238 0.047 9.968 o
6 1 9 0.369 0.369 0.016 150.024 o
6 1 10 0.013 -0.008 0.275 3.174 o
6 1 11 0.682 0.709 0.030 66.004 o
6 1 12 0.316 0.311 0.013 185.158 o
6 2 0 22.546 22.964 0.106 0.387 o
6 2 1 13.270 13.471 0.074 1.026 o
6 2 2 2.804 2.786 0.032 13.117 o
6 2 3 6.114 6.074 0.039 3.987 o
6 2 4 7.694 7.414 0.060 2.712 o
6 2 5 1.448 1.518 0.031 29.980 o
6 2 6 0.343 0.304 0.014 173.272 o
6 2 7 1.318 1.272 0.033 33.852 o
6 2 8 0.511 0.592 0.024 91.419 o
6 2 9 0.260 0.248 0.013 224.251 o
6 2 10 0.781 0.821 0.032 56.428 o
6 2 11 1.116 1.151 0.033 39.504 o
6 2 12 0.554 0.539 0.026 86.646 o
6 3 0 0.008 0.042 0.223 4.832 o
6 3 1 0.865 0.867 0.025 56.815 o
6 3 2 0.871 0.898 0.025 55.851 o
6 3 3 2.845 2.814 0.035 12.751 o
6 3 4 15.198 14.882 0.109 0.806 o
6 3 5 0.366 0.320 0.014 163.538 o
6 3 6 1.812 1.725 0.035 23.221 o
6 3 7 1.748 1.749 0.033 24.091 o
6 3 8 4.093 4.248 0.056 6.940 o
6 3 9 0.647 0.584 0.023 80.711 o
6 3 10 0.755 0.765 0.032 58.843 o
6 3 11 0.228 0.221 0.013 250.859 o
6 4 0 2.435 2.418 0.033 15.843 o
6 4 1 13.527 13.194 0.060 1.024 o
6 4 2 2.648 2.572 0.034 14.234 o
6 4 3 14.590 14.479 0.103 0.863 o
6 4 4 3.372 3.371 0.041 9.769 o
6 4 5 0.954 0.853 0.030 50.293 o
6 4 6 1.335 1.279 0.033 33.474 o
6 4 7 0.890 0.898 0.031 51.214 o
6 4 8 0.177 0.156 0.013 319.230 o
6 4 9 0.595 0.611 0.028 77.303 o
6 4 10 0.406 0.387 0.018 133.982 o
6 4 11 1.726 1.679 0.036 24.229 o
6 5 0 4.242 4.080 0.042 7.115 o
6 5 1 0.833 0.841 0.027 57.527 o
6 5 2 1.618 1.534 0.031 27.367 o
6 5 3 4.151 3.956 0.044 7.340 o
6 5 4 9.205 9.128 0.082 1.931 o
6 5 5 1.494 1.504 0.033 28.941 o
6 5 6 1.972 2.052 0.038 19.831 o
6 5 7 1.228 1.254 0.034 35.471 o
6 5 8 3.080 3.073 0.047 10.829 o
6 5 9 0.671 0.743 0.030 65.650 o
6 5 10 0.476 0.480 0.023 103.654 o
6 5 11 0.272 0.272 0.013 211.935 o
6 6 0 8.940 8.328 0.102 2.031 o
6 6 1 2.761 2.669 0.053 12.293 o
6 6 2 0.452 0.423 0.025 106.208 o
6 6 3 1.737 1.728 0.048 21.549 o
6 6 4 1.856 1.901 0.050 19.521 o
6 6 5 0.332 0.280 0.018 165.442 o
6 6 6 0.061 0.037 0.225 4.737 o
6 6 7 0.124 0.158 0.018 308.459 o
6 6 8 0.242 0.225 0.019 202.777 o
6 6 9 0.006 0.049 0.385 1.624 o
6 6 10 0.216 0.196 0.018 229.457 o
6 6 11 0.376 0.366 0.028 112.790 o
7 0 1 8.152 8.345 0.066 2.367 o
7 0 2 4.914 5.030 0.036 5.586 o
7 0 3 5.296 5.152 0.053 4.935 o
7 0 4 0.191 0.177 0.013 296.208 o
7 0 5 5.954 6.154 0.070 3.854 o
7 0 6 0.030 0.046 0.304 2.602 o
7 0 7 11.584 11.721 0.136 1.218 o
7 0 8 1.254 1.209 0.038 33.996 o
7 0 9 0.019 0.051 0.315 2.426 o
7 0 10 0.085 0.093 0.021 331.221 o
7 0 11 0.427 0.470 0.025 106.330 o
7 1 0 30.113 30.808 0.175 0.221 o
7 1 1 3.120 3.121 0.035 11.150 o
7 1 2 1.431 1.415 0.020 33.460 o
7 1 3 0.580 0.594 0.024 84.726 o
7 1 4 4.383 4.506 0.046 6.492 o
7 1 5 2.003 2.019 0.034 20.177 o
7 1 6 0.894 0.999 0.030 49.830 o
7 1 7 0.049 0.077 0.020 411.710 o
7 1 8 1.210 1.214 0.034 36.263 o
7 1 9 0.091 0.100 0.013 498.195 o
7 1 10 0.436 0.402 0.021 119.632 o
7 1 11 0.345 0.350 0.014 165.338 o
7 2 0 0.245 0.271 0.009 246.061 o
7 2 1 0.015 0.014 0.167 8.638 o
7 2 2 0.143 0.162 0.011 380.236 o
7 2 3 2.637 2.665 0.035 14.005 o
7 2 4 8.253 8.155 0.070 2.353 o
7 2 5 0.842 0.847 0.029 55.515 o
7 2 6 0.986 0.934 0.031 47.200 o
7 2 7 2.472 2.539 0.040 14.749 o
7 2 8 2.786 2.879 0.044 12.346 o
7 2 9 0.315 0.273 0.015 184.764 o
7 2 10 0.337 0.379 0.015 160.294 o
7 2 11 0.216 0.217 0.012 267.568 o
7 3 0 1.327 1.351 0.029 34.084 o
7 3 1 10.579 10.490 0.075 1.541 o
7 3 2 1.442 1.421 0.030 31.106 o
7 3 3 13.904 13.722 0.104 0.941 o
7 3 4 1.824 1.799 0.034 22.868 o
7 3 5 0.706 0.636 0.027 69.962 o
7 3 6 1.364 1.331 0.034 32.177 o
7 3 7 0.295 0.310 0.014 189.566 o
7 3 8 0.181 0.180 0.013 303.955 o
7 3 9 0.564 0.565 0.026 84.575 o
7 3 10 0.212 0.262 0.013 247.891 o
7 3 11 1.608 1.596 0.034 26.509 o
7 4 0 0.996 0.981 0.028 47.720 o
7 4 1 1.339 1.324 0.029 34.096 o
7 4 2 1.776 1.778 0.033 23.620 o
7 4 3 1.672 1.660 0.033 25.495 o
7 4 4 11.612 11.336 0.101 1.293 o
7 4 5 0.313 0.337 0.013 181.287 o
7 4 6 1.476 1.440 0.034 29.449 o
7 4 7 0.441 0.440 0.020 117.995 o
7 4 8 2.844 2.984 0.047 11.772 o
7 4 9 0.599 0.535 0.025 84.278 o
7 4 10 0.713 0.760 0.030 62.929 o
7 4 11 0.125 0.139 0.012 411.727 o
7 5 0 5.881 5.703 0.055 4.187 o
7 5 1 3.137 3.116 0.040 10.877 o
7 5 2 0.044 0.097 0.025 295.155 o
7 5 3 2.796 2.794 0.040 12.694 o
7 5 4 1.436 1.399 0.033 30.660 o
7 5 5 0.057 0.075 0.019 427.054 o
7 5 6 0.003 0.009 0.192 6.563 o
7 5 7 0.020 0.008 0.279 3.084 o
7 5 8 0.084 0.086 0.016 449.367 o
7 5 9 0.032 0.036 0.271 3.287 o
7 5 10 0.156 0.153 0.013 343.943 o
7 5 11 0.487 0.469 0.022 104.907 o
7 6 0 0.548 0.507 0.021 96.906 o
7 6 1 2.295 2.160 0.037 17.187 o
7 6 2 1.090 1.078 0.031 41.982 o
7 6 3 2.160 2.104 0.038 18.209 o
7 6 4 0.330 0.350 0.013 173.241 o
7 6 5 1.856 1.828 0.038 21.825 o
7 6 6 0.338 0.316 0.015 169.423 o
7 6 7 3.436 3.477 0.051 9.129 o
7 6 8 0.693 0.695 0.031 64.734 o
7 6 9 0.040 -0.013 0.280 3.061 o
7 6 10 0.003 -0.033 0.268 3.365 o
7 7 1 1.201 1.267 0.045 31.515 o
7 7 2 1.375 1.356 0.047 27.688 o
7 7 3 0.015 0.002 0.382 1.650 o
7 7 4 1.970 1.893 0.055 17.985 o
7 7 5 1.159 1.086 0.047 32.900 o
7 7 6 0.783 0.860 0.045 44.577 o
7 7 7 0.236 0.279 0.020 188.095 o
7 7 8 0.694 0.686 0.039 56.606 o
7 7 9 0.143 0.163 0.018 290.035 o
7 7 10 0.195 0.204 0.017 247.463 o
8 0 0 16.826 16.837 0.133 0.654 o
8 0 1 2.246 2.228 0.038 17.196 o
8 0 2 0.776 0.799 0.030 58.841 o
8 0 3 0.708 0.779 0.032 60.776 o
8 0 4 2.691 2.679 0.044 13.135 o
8 0 5 0.964 0.884 0.034 46.991 o
8 0 6 0.437 0.495 0.023 107.819 o
8 0 7 0.032 0.061 0.319 2.366 o
8 0 8 0.662 0.649 0.032 66.690 o
8 0 9 0.029 0.008 0.323 2.310 o
8 0 10 0.269 0.245 0.015 209.518 o
8 0 11 0.287 0.285 0.015 193.262 o
8 1 0 1.413 1.471 0.030 31.164 o
8 1 1 0.984 0.945 0.028 48.760 o
8 1 2 0.591 0.610 0.022 85.781 o
8 1 3 3.158 3.108 0.039 10.862 o
8 1 4 2.730 2.853 0.039 12.896 o
8 1 5 1.894 1.933 0.035 21.398 o
8 1 6 0.708 0.766 0.031 62.044 o
8 1 7 3.428 3.454 0.049 9.247 o
8 1 8 1.665 1.622 0.037 25.074 o
8 1 9 0.167 0.212 0.013 301.989 o
8 1 10 0.056 0.019 0.277 3.124 o
8 1 11 0.252 0.272 0.013 221.699 o
8 2 0 4.684 4.577 0.046 6.028 o
8 2 1 6.422 6.419 0.057 3.576 o
8 2 2 1.464 1.526 0.031 29.663 o
8 2 3 4.995 5.031 0.052 5.313 o
8 2 4 2.919 2.998 0.040 11.826 o
8 2 5 0.508 0.553 0.023 95.538 o
8 2 6 0.252 0.253 0.013 227.059 o
8 2 7 0.740 0.812 0.031 59.374 o
8 2 8 0.092 0.117 0.014 453.394 o
8 2 9 0.201 0.189 0.013 282.467 o
8 2 10 0.346 0.379 0.016 154.714 o
8 2 11 0.737 0.769 0.029 62.373 o
8 3 0 1.119 1.105 0.030 41.267 o
8 3 1 0.395 0.378 0.014 147.720 o
8 3 2 0.853 0.853 0.029 54.930 o
8 3 3 1.753 1.800 0.034 23.602 o
8 3 4 6.978 6.884 0.070 3.086 o
8 3 5 0.495 0.509 0.021 103.198 o
8 3 6 1.024 1.079 0.032 43.318 o
8 3 7 0.745 0.791 0.031 59.601 o
8 3 8 2.045 2.044 0.039 19.055 o
8 3 9 0.371 0.363 0.016 150.143 o
8 3 10 0.387 0.394 0.018 137.218 o
8 3 11 0.133 0.141 0.012 397.947 o
8 4 0 4.011 4.069 0.046 7.448 o
8 4 1 2.972 2.864 0.039 11.922 o
8 4 2 0.007 0.031 0.252 3.798 o
8 4 3 2.959 2.890 0.041 11.829 o
8 4 4 1.163 1.102 0.032 39.384 o
8 4 5 0.016 0.021 0.272 3.242 o
8 4 6 0.033 0.084 0.027 274.558 o
8 4 7 0.020 0.032 0.158 9.623 o
8 4 8 0.039 0.049 0.016 615.814 o
8 4 9 0.059 0.049 0.195 6.273 o
8 4 10 0.124 0.165 0.012 393.387 o
8 5 0 1.048 0.966 0.031 44.773 o
8 5 1 1.275 1.320 0.032 34.528 o
8 5 2 0.729 0.705 0.026 67.447 o
8 5 3 2.187 2.161 0.039 17.720 o
8 5 4 0.813 0.771 0.029 58.554 o
8 5 5 1.370 1.315 0.034 32.210 o
8 5 6 0.580 0.582 0.026 82.424 o
8 5 7 2.288 2.311 0.041 16.311 o
8 5 8 0.855 0.866 0.032 52.473 o
8 5 9 0.088 0.083 0.016 445.277 o
8 5 10 0.007 0.021 0.258 3.626 o
8 6 0 8.087 8.237 0.084 2.343 o
8 6 1 1.566 1.470 0.035 27.706 o
8 6 2 1.224 1.170 0.034 36.438 o
8 6 3 0.033 0.017 0.276 3.148 o
8 6 4 1.999 1.938 0.039 19.949 o
8 6 5 0.921 1.001 0.032 47.693 o
8 6 6 0.558 0.577 0.025 86.090 o
8 6 7 0.321 0.308 0.016 172.512 o
8 6 8 0.529 0.545 0.024 92.037 o
8 6 9 0.120 0.126 0.014 395.758 o
8 6 10 0.201 0.239 0.018 225.881 o
8 7 0 0.093 0.141 0.016 387.430 o
8 7 1 0.641 0.547 0.025 80.203 o
8 7 2 0.217 0.212 0.013 261.118 o
8 7 3 0.743 0.766 0.031 60.305 o
8 7 4 0.359 0.343 0.016 155.995 o
8 7 5 0.619 0.637 0.028 74.658 o
8 7 6 0.123 0.143 0.017 331.395 o
8 7 7 1.247 1.236 0.035 34.926 o
8 7 8 0.337 0.352 0.015 164.207 o
8 7 9 0.009 -0.001 0.262 3.518 o
8 8 0 0.893 0.868 0.045 41.608 o
8 8 1 0.870 0.846 0.041 45.196 o
8 8 2 0.146 0.153 0.018 290.949 o
8 8 3 0.919 0.935 0.046 39.596 o
8 8 4 0.362 0.341 0.022 135.937 o
8 8 5 0.035 0.006 0.401 1.498 o
8 8 6 0.016 0.000 0.396 1.537 o
8 8 7 0.071 0.028 0.397 1.527 o
8 8 8 0.007 0.009 0.377 1.693 o
9 0 1 0.002 -0.016 0.296 2.746 o
9 0 2 0.078 0.091 0.016 456.036 o
9 0 3 1.032 0.997 0.036 42.214 o
9 0 4 3.665 3.800 0.055 8.136 o
9 0 5 0.382 0.341 0.017 147.423 o
9 0 6 0.422 0.436 0.021 118.993 o
9 0 7 1.138 1.128 0.038 37.143 o
9 0 8 1.250 1.307 0.039 32.484 o
9 0 9 0.129 0.116 0.017 340.152 o
9 0 10 0.161 0.190 0.014 307.917 o
9 1 0 3.579 3.518 0.042 9.019 o
9 1 1 3.549 3.551 0.043 9.022 o
9 1 2 0.595 0.627 0.023 83.330 o
9 1 3 2.939 3.062 0.041 11.592 o
9 1 4 1.662 1.632 0.035 25.423 o
9 1 5 0.223 0.253 0.013 244.195 o
9 1 6 0.095 0.051 0.198 6.075 o
9 1 7 0.318 0.318 0.015 175.623 o
9 1 8 0.061 0.033 0.286 2.932 o
9 1 9 0.098 0.069 0.014 492.237 o
9 1 10 0.189 0.195 0.013 289.844 o
9 2 0 1.384 1.366 0.031 32.326 o
9 2 1 0.231 0.227 0.012 252.943 o
9 2 2 0.430 0.406 0.015 134.240 o
9 2 3 1.908 1.870 0.035 21.562 o
9 2 4 2.993 3.062 0.043 11.316 o
9 2 5 0.846 0.770 0.031 55.519 o
9 2 6 0.708 0.810 0.031 60.967 o
9 2 7 1.158 1.160 0.034 38.012 o
9 2 8 1.276 1.221 0.035 34.498 o
9 2 9 0.207 0.220 0.013 265.423 o
9 2 10 0.128 0.108 0.014 398.749 o
9 3 0 4.941 5.158 0.056 5.253 o
9 3 1 1.607 1.597 0.034 26.512 o
9 3 2 0.183 0.189 0.012 307.210 o
9 3 3 1.143 1.119 0.032 39.652 o
9 3 4 1.048 1.034 0.033 42.797 o
9 3 5 0.141 0.114 0.013 390.513 o
9 3 6 0.029 0.036 0.195 6.287 o
9 3 7 0.043 0.026 0.198 6.098 o
9 3 8 0.132 0.123 0.014 381.007 o
9 3 9 0.005 0.019 0.270 3.314 o
9 3 10 0.116 0.086 0.016 395.449 o
9 4 0 0.428 0.409 0.019 125.234 o
9 4 1 1.029 1.046 0.032 43.646 o
9 4 2 0.449 0.473 0.018 118.221 o
9 4 3 1.405 1.369 0.034 31.142 o
9 4 4 0.557 0.529 0.022 93.101 o
9 4 5 1.033 1.019 0.033 43.414 o
9 4 6 0.277 0.282 0.013 206.883 o
9 4 7 1.936 1.991 0.039 20.121 o
9 4 8 0.587 0.608 0.026 80.823 o
9 4 9 0.036 0.049 0.270 3.310 o
9 4 10 0.003 -0.026 0.262 3.519 o
9 5 0 5.822 6.156 0.069 3.950 o
9 5 1 1.434 1.330 0.034 30.999 o
9 5 2 0.893 0.959 0.031 49.977 o
9 5 3 0.103 0.063 0.020 347.267 o
9 5 4 1.612 1.561 0.037 26.093 o
9 5 5 0.620 0.634 0.029 73.385 o
9 5 6 0.349 0.372 0.015 157.849 o
9 5 7 0.278 0.271 0.014 204.597 o
9 5 8 0.358 0.368 0.018 146.768 o
9 5 9 0.083 0.047 0.193 6.458 o
9 6 0 0.180 0.173 0.014 297.876 o
9 6 1 0.390 0.409 0.018 135.042 o
9 6 2 0.152 0.147 0.013 352.280 o
9 6 3 0.697 0.749 0.029 65.047 o
9 6 4 0.518 0.489 0.022 99.862 o
9 6 5 0.461 0.443 0.020 114.510 o
9 6 6 0.178 0.158 0.013 317.103 o
9 6 7 0.910 0.923 0.033 48.738 o
9 6 8 0.363 0.387 0.015 152.210 o
9 6 9 0.022 0.027 0.261 3.542 o
9 7 0 0.716 0.793 0.029 62.846 o
9 7 1 0.833 0.884 0.032 52.957 o
9 7 2 0.092 0.053 0.199 6.016 o
9 7 3 0.985 0.972 0.033 45.530 o
9 7 4 0.292 0.289 0.014 194.581 o
9 7 5 0.023 -0.040 0.285 2.957 o
9 7 6 0.020 0.038 0.274 3.194 o
9 7 7 0.043 0.034 0.276 3.147 o
9 7 8 0.002 0.011 0.268 3.364 o
9 8 0 0.548 0.564 0.024 89.198 o
9 8 1 0.179 0.164 0.013 313.308 o
9 8 2 0.369 0.393 0.017 144.177 o
9 8 3 0.438 0.376 0.020 123.930 o
9 8 4 1.353 1.394 0.037 30.975 o
9 8 5 0.199 0.194 0.013 281.817 o
9 8 6 0.262 0.280 0.014 209.727 o
9 8 7 0.042 0.033 0.192 6.543 o
9 8 8 0.379 0.365 0.017 145.211 o
9 9 0 0.123 0.110 0.018 333.911 o
9 9 1 0.560 0.644 0.037 66.376 o
9 9 2 0.181 0.157 0.019 253.215 o
9 9 3 0.671 0.771 0.043 51.031 o
9 9 4 0.190 0.216 0.018 238.281 o
9 9 5 0.070 0.057 0.395 1.542 o
9 9 6 0.044 0.062 0.220 4.952 o
9 9 7 0.077 0.069 0.372 1.736 o
10 0 0 0.941 0.909 0.036 46.088 o
10 0 1 2.213 2.214 0.043 16.873 o
10 0 2 0.070 0.050 0.311 2.485 o
10 0 3 3.055 3.064 0.051 10.734 o
10 0 4 0.487 0.458 0.022 105.705 o
10 0 5 0.060 0.065 0.323 2.307 o
10 0 6 0.155 0.182 0.015 306.245 o
10 0 7 0.007 0.000 0.322 2.325 o
10 0 8 0.004 0.040 0.310 2.505 o
10 0 9 0.110 0.099 0.021 304.814 o
10 0 10 0.049 0.092 0.504 0.949 o
10 1 0 0.110 0.098 0.014 436.647 o
10 1 1 0.032 0.018 0.268 3.361 o
10 1 2 0.190 0.200 0.013 286.313 o
10 1 3 0.586 0.600 0.023 85.330 o
10 1 4 2.634 2.653 0.042 13.568 o
10 1 5 0.173 0.125 0.013 340.733 o
10 1 6 0.324 0.326 0.013 179.532 o
10 1 7 0.478 0.493 0.022 104.595 o
10 1 8 0.812 0.875 0.032 53.976 o
10 1 9 0.107 0.070 0.016 421.846 o
10 1 10 0.141 0.174 0.017 299.353 o
10 2 0 3.233 3.300 0.045 10.113 o
10 2 1 1.072 1.043 0.032 42.488 o
10 2 2 0.102 0.084 0.028 221.005 o
10 2 3 0.805 0.833 0.030 56.714 o
10 2 4 0.691 0.750 0.029 65.388 o
10 2 5 0.078 0.056 0.016 494.307 o
10 2 6 0.019 0.012 0.277 3.128 o
10 2 7 0.021 0.018 0.276 3.149 o
10 2 8 0.087 0.083 0.014 502.110 o
10 2 9 0.005 -0.020 0.271 3.291 o
10 2 10 0.073 0.043 0.365 1.802 o
10 3 0 0.052 0.066 0.020 415.175 o
10 3 1 0.859 0.855 0.031 53.232 o
10 3 2 0.280 0.315 0.013 198.551 o
10 3 3 0.801 0.833 0.030 56.860 o
10 3 4 0.282 0.305 0.013 199.722 o
10 3 5 0.765 0.759 0.032 58.509 o
10 3 6 0.067 0.105 0.020 365.824 o
10 3 7 1.551 1.515 0.037 27.170 o
10 3 8 0.340 0.285 0.014 177.565 o
10 3 9 0.004 0.050 0.262 3.516 o
10 4 0 4.787 4.980 0.069 5.322 o
10 4 1 0.614 0.597 0.024 81.656 o
10 4 2 0.510 0.491 0.019 105.967 o
10 4 3 0.035 0.025 0.275 3.170 o
10 4 4 0.903 0.990 0.032 48.452 o
10 4 5 0.418 0.392 0.018 131.031 o
10 4 6 0.283 0.303 0.015 191.005 o
10 4 7 0.080 0.076 0.016 467.584 o
10 4 8 0.288 0.257 0.013 207.912 o
10 4 9 0.039 -0.018 0.191 6.619 o
10 5 0 0.072 0.058 0.016 505.609 o
10 5 1 0.315 0.335 0.014 177.565 o
10 5 2 0.091 0.097 0.020 341.459 o
10 5 3 0.491 0.471 0.020 108.164 o
10 5 4 0.388 0.371 0.016 145.168 o
10 5 5 0.366 0.356 0.017 149.475 o
10 5 6 0.100 0.087 0.020 337.411 o
10 5 7 0.755 0.766 0.031 59.716 o
10 5 8 0.271 0.262 0.014 209.913 o
10 5 9 0.010 0.005 0.254 3.740 o
10 6 0 0.588 0.577 0.023 86.228 o
10 6 1 0.691 0.688 0.028 68.210 o
10 6 2 0.051 0.028 0.199 6.035 o
10 6 3 0.850 0.841 0.032 53.133 o
10 6 4 0.227 0.227 0.013 249.225 o
10 6 5 0.013 -0.007 0.279 3.085 o
10 6 6 0.016 -0.002 0.279 3.084 o
10 6 7 0.024 0.027 0.193 6.485 o
10 6 8 0.001 -0.003 0.263 3.493 o
10 7 0 0.356 0.357 0.018 148.537 o
10 7 1 0.153 0.124 0.017 310.291 o
10 7 2 0.309 0.317 0.015 179.115 o
10 7 3 0.300 0.311 0.015 183.057 o
10 7 4 1.241 1.256 0.035 34.861 o
10 7 5 0.131 0.132 0.014 374.958 o
10 7 6 0.206 0.184 0.014 272.368 o
10 7 7 0.034 0.023 0.193 6.482 o
10 7 8 0.325 0.329 0.014 175.164 o
10 8 0 0.106 0.099 0.017 379.835 o
10 8 1 0.513 0.500 0.024 96.231 o
10 8 2 0.148 0.160 0.013 349.210 o
10 8 3 0.655 0.722 0.030 67.228 o
10 8 4 0.157 0.164 0.013 336.687 o
10 8 5 0.061 0.033 0.197 6.151 o
10 8 6 0.043 0.053 0.191 6.606 o
10 8 7 0.061 0.051 0.013 673.022 o
10 9 0 0.002 0.011 0.196 6.238 o
10 9 1 0.023 0.037 0.275 3.171 o
10 9 2 0.001 0.003 0.274 3.197 o
10 9 3 0.073 0.070 0.016 490.057 o
10 9 4 0.154 0.174 0.014 323.064 o
10 9 5 0.050 0.021 0.272 3.238 o
10 9 6 0.016 0.033 0.184 7.128 o
10 10 0 0.562 0.580 0.036 69.488 o
10 10 1 0.101 0.121 0.023 272.961 o
10 10 2 0.084 0.070 0.393 1.557 o
10 10 3 0.001 -0.018 0.389 1.592 o
10 10 4 0.129 0.131 0.018 316.573 o
10 10 5 0.058 0.054 0.370 1.755 o
11 0 1 0.017 -0.005 0.320 2.353 o
11 0 2 0.127 0.080 0.017 363.887 o
11 0 3 0.277 0.319 0.016 186.110 o
11 0 4 1.610 1.513 0.040 25.554 o
11 0 5 0.068 0.018 0.325 2.279 o
11 0 6 0.179 0.133 0.017 284.247 o
11 0 7 0.248 0.265 0.015 215.040 o
11 0 8 0.474 0.490 0.025 99.327 o
11 0 9 0.059 -0.015 0.306 2.568 o
11 1 0 1.172 1.296 0.033 36.555 o
11 1 1 0.889 0.901 0.032 50.535 o
11 1 2 0.016 0.027 0.194 6.357 o
11 1 3 0.944 0.942 0.032 47.895 o
11 1 4 0.357 0.367 0.014 159.326 o
11 1 5 0.007 0.024 0.275 3.173 o
11 1 6 0.007 0.027 0.273 3.219 o
11 1 7 0.012 0.039 0.272 3.241 o
11 1 8 0.013 0.035 0.270 3.313 o
11 1 9 0.024 0.050 0.258 3.622 o
11 2 0 0.101 0.116 0.016 395.625 o
11 2 1 0.251 0.238 0.013 231.466 o
11 2 2 0.071 0.030 0.199 6.027 o
11 2 3 0.481 0.497 0.022 103.949 o
11 2 4 0.450 0.408 0.022 114.512 o
11 2 5 0.342 0.365 0.015 160.970 o
11 2 6 0.096 0.100 0.016 415.963 o
11 2 7 0.696 0.724 0.031 63.824 o
11 2 8 0.289 0.277 0.014 198.519 o
11 2 9 0.014 0.035 0.255 3.709 o
11 3 0 2.785 2.730 0.044 12.641 o
11 3 1 0.395 0.426 0.017 134.717 o
11 3 2 0.245 0.224 0.013 239.343 o
11 3 3 0.070 0.089 0.016 474.891 o
11 3 4 0.518 0.527 0.028 87.269 o
11 3 5 0.193 0.178 0.013 293.524 o
11 3 6 0.135 0.150 0.013 372.348 o
11 3 7 0.034 0.034 0.277 3.125 o
11 3 8 0.152 0.113 0.014 360.697 o
11 4 0 0.008 0.024 0.275 3.173 o
11 4 1 0.253 0.225 0.013 234.341 o
11 4 2 0.052 0.040 0.161 9.244 o
11 4 3 0.311 0.314 0.014 182.691 o
11 4 4 0.240 0.268 0.013 229.629 o
11 4 5 0.277 0.251 0.014 209.661 o
11 4 6 0.039 0.053 0.197 6.155 o
11 4 7 0.585 0.527 0.026 84.428 o
11 4 8 0.176 0.148 0.014 313.153 o
11 5 0 0.623 0.615 0.028 75.120 o
11 5 1 0.463 0.506 0.021 107.550 o
11 5 2 0.051 0.074 0.278 3.100 o
11 5 3 0.490 0.509 0.024 98.241 o
11 5 4 0.202 0.220 0.013 269.395 o
11 5 5 0.011 -0.014 0.279 3.085 o
11 5 6 0.003 0.036 0.273 3.219 o
11 5 7 0.025 0.045 0.267 3.385 o
11 5 8 0.008 -0.024 0.260 3.572 o
11 6 0 0.241 0.249 0.014 228.420 o
11 6 1 0.073 0.084 0.014 536.603 o
11 6 2 0.186 0.201 0.013 289.425 o
11 6 3 0.223 0.231 0.013 250.536 o
11 6 4 0.855 0.858 0.033 51.909 o
11 6 5 0.096 0.094 0.016 421.413 o
11 6 6 0.140 0.158 0.013 360.862 o
11 6 7 0.046 0.041 0.188 6.817 o
11 7 0 0.104 0.121 0.016 385.789 o
11 7 1 0.399 0.400 0.019 131.563 o
11 7 2 0.097 0.089 0.014 471.216 o
11 7 3 0.526 0.504 0.025 92.809 o
11 7 4 0.116 0.122 0.013 424.668 o
11 7 5 0.041 0.081 0.019 450.757 o
11 7 6 0.029 0.057 0.262 3.513 o
11 7 7 0.040 0.060 0.256 3.675 o
11 8 0 0.001 0.002 0.275 3.175 o
11 8 1 0.017 -0.006 0.283 2.999 o
11 8 2 0.002 -0.023 0.279 3.086 o
11 8 3 0.063 0.065 0.020 398.775 o
11 8 4 0.150 0.158 0.014 336.167 o
11 8 5 0.041 0.055 0.188 6.816 o
11 8 6 0.017 0.031 0.256 3.680 o
11 9 0 0.502 0.521 0.024 96.186 o
11 9 1 0.098 0.096 0.014 462.268 o
11 9 2 0.075 0.060 0.020 385.459 o
11 9 3 0.002 -0.024 0.271 3.292 o
11 9 4 0.121 0.129 0.016 358.613 o
11 9 5 0.051 0.048 0.184 7.108 o
11 10 0 0.056 0.048 0.273 3.213 o
11 10 1 0.126 0.108 0.014 401.100 o
11 10 2 0.063 0.055 0.016 533.222 o
11 10 3 0.096 0.078 0.019 366.684 o
12 0 0 0.890 0.973 0.037 46.028 o
12 0 1 0.381 0.363 0.022 130.041 o
12 0 2 0.013 0.004 0.211 5.392 o
12 0 3 0.353 0.332 0.017 155.893 o
12 0 4 0.203 0.194 0.015 261.954 o
12 0 5 0.007 0.014 0.319 2.368 o
12 0 6 0.002 0.037 0.313 2.458 o
12 0 7 0.002 0.028 0.308 2.538 o
12 0 8 0.020 0.051 0.300 2.671 o
12 1 0 0.065 0.053 0.282 3.014 o
12 1 1 0.078 0.079 0.016 469.010 o
12 1 2 0.026 0.044 0.277 3.125 o
12 1 3 0.251 0.275 0.013 221.668 o
12 1 4 0.379 0.365 0.016 148.056 o
12 1 5 0.154 0.158 0.014 330.976 o
12 1 6 0.066 0.009 0.285 2.953 o
12 1 7 0.318 0.356 0.016 165.832 o
12 1 8 0.189 0.183 0.012 304.528 o
12 2 0 1.141 1.147 0.034 38.544 o
12 2 1 0.356 0.349 0.015 159.071 o
12 2 2 0.097 0.120 0.020 322.344 o
12 2 3 0.171 0.167 0.013 320.246 o
12 2 4 0.291 0.284 0.014 196.107 o
12 2 5 0.056 0.010 0.283 2.995 o
12 2 6 0.032 -0.004 0.278 3.105 o
12 2 7 0.032 0.045 0.270 3.310 o
12 2 8 0.049 0.062 0.015 605.186 o
12 3 0 0.016 0.034 0.277 3.127 o
12 3 1 0.090 0.088 0.014 488.521 o
12 3 2 0.014 0.030 0.194 6.357 o
12 3 3 0.185 0.174 0.013 302.872 o
12 3 4 0.249 0.268 0.014 219.253 o
12 3 5 0.136 0.140 0.016 334.440 o
12 3 6 0.040 0.069 0.019 465.324 o
12 3 7 0.295 0.281 0.015 190.745 o
12 4 0 0.461 0.457 0.016 121.580 o
12 4 1 0.292 0.281 0.015 191.909 o
12 4 2 0.025 0.013 0.280 3.061 o
12 4 3 0.306 0.313 0.015 180.617 o
12 4 4 0.133 0.140 0.013 382.710 o
12 4 5 0.005 0.000 0.274 3.197 o
12 4 6 0.001 -0.009 0.271 3.292 o
12 4 7 0.011 0.033 0.262 3.516 o
12 5 0 0.142 0.117 0.017 325.233 o
12 5 1 0.022 0.016 0.282 3.019 o
12 5 2 0.087 0.094 0.016 436.900 o
12 5 3 0.152 0.129 0.014 350.234 o
12 5 4 0.488 0.539 0.022 100.400 o
12 5 5 0.068 0.062 0.273 3.211 o
12 5 6 0.081 0.080 0.269 3.328 o
12 5 7 0.057 0.033 0.258 3.619 o
12 6 0 0.129 0.144 0.013 386.400 o
12 6 1 0.264 0.267 0.013 216.984 o
12 6 2 0.059 0.047 0.201 5.911 o
12 6 3 0.321 0.367 0.016 163.312 o
12 6 4 0.090 0.074 0.016 448.980 o
12 6 5 0.021 0.029 0.193 6.485 o
12 6 6 0.011 0.010 0.264 3.465 o
12 7 0 0.001 -0.006 0.276 3.152 o
12 7 1 0.016 0.009 0.196 6.233 o
12 7 2 0.001 -0.001 0.276 3.152 o
12 7 3 0.050 0.059 0.014 652.247 o
12 7 4 0.116 0.126 0.012 438.393 o
12 7 5 0.035 0.004 0.191 6.620 o
12 8 0 0.391 0.423 0.018 133.521 o
12 8 1 0.078 0.058 0.016 491.620 o
12 8 2 0.054 0.085 0.019 424.953 o
12 8 3 0.004 0.004 0.268 3.364 o
12 8 4 0.093 0.094 0.016 426.488 o
12 9 0 0.046 0.051 0.271 3.285 o
12 9 1 0.101 0.061 0.020 350.890 o
12 9 2 0.048 -0.005 0.271 3.287 o
12 9 3 0.080 0.067 0.019 396.239 o
13 0 1 0.084 0.080 0.022 320.474 o
13 0 2 0.007 0.029 0.208 5.545 o
13 0 3 0.114 0.116 0.017 358.080 o
13 0 4 0.123 0.107 0.015 387.711 o
13 0 5 0.103 0.093 0.017 388.520 o
13 0 6 0.013 0.004 0.311 2.490 o
13 0 7 0.222 0.197 0.015 248.509 o
13 1 0 0.633 0.658 0.029 71.708 o
13 1 1 0.152 0.150 0.013 350.820 o
13 1 2 0.035 0.002 0.281 3.039 o
13 1 3 0.091 0.095 0.014 477.823 o
13 1 4 0.127 0.125 0.013 402.766 o
13 1 5 0.020 0.011 0.193 6.489 o
13 1 6 0.016 0.007 0.190 6.696 o
13 1 7 0.005 0.028 0.254 3.739 o
13 2 0 0.011 0.007 0.278 3.106 o
13 2 1 0.034 0.022 0.278 3.104 o
13 2 2 0.006 0.003 0.274 3.197 o
13 2 3 0.098 0.090 0.016 420.833 o
13 2 4 0.182 0.157 0.015 293.079 o
13 2 5 0.066 0.023 0.279 3.079 o
13 2 6 0.026 0.053 0.262 3.513 o
13 3 0 0.249 0.232 0.014 228.830 o
13 3 1 0.181 0.187 0.013 300.631 o
13 3 2 0.003 -0.005 0.280 3.064 o
13 3 3 0.212 0.213 0.013 264.374 o
13 3 4 0.071 0.051 0.282 3.013 o
13 3 5 0.000 0.010 0.270 3.315 o
13 3 6 0.000 0.008 0.262 3.519 o
13 4 0 0.042 0.017 0.198 6.100 o
13 4 1 0.005 0.029 0.275 3.173 o
13 4 2 0.038 0.040 0.276 3.147 o
13 4 3 0.067 0.065 0.016 509.063 o
13 4 4 0.292 0.296 0.015 189.071 o
13 4 5 0.029 -0.025 0.318 2.382 o
13 4 6 0.038 0.047 0.183 7.191 o
13 5 0 0.114 0.122 0.014 408.351 o
13 5 1 0.154 0.162 0.013 341.060 o
13 5 2 0.025 -0.015 0.278 3.105 o
13 5 3 0.187 0.180 0.013 298.109 o
13 5 4 0.055 0.001 0.277 3.125 o
13 5 5 0.009 0.043 0.258 3.624 o
13 6 0 0.001 0.008 0.274 3.197 o
13 6 1 0.014 0.013 0.271 3.266 o
13 6 2 0.000 -0.001 0.271 3.292 o
13 6 3 0.036 0.056 0.268 3.358 o
13 6 4 0.079 0.082 0.016 463.053 o
13 6 5 0.027 -0.010 0.261 3.543 o
13 7 0 0.275 0.257 0.014 209.203 o
13 7 1 0.048 0.048 0.016 585.599 o
13 7 2 0.032 0.023 0.156 9.861 o
13 7 3 0.005 -0.001 0.186 6.990 o
13 7 4 0.059 0.040 0.261 3.537 o
13 8 0 0.027 0.014 0.266 3.412 o
13 8 1 0.068 0.056 0.016 519.229 o
13 8 2 0.029 0.051 0.255 3.706 o
14 0 0 0.344 0.327 0.016 162.456 o
14 0 1 0.061 0.013 0.327 2.252 o
14 0 2 0.019 0.008 0.206 5.651 o
14 0 3 0.036 -0.007 0.324 2.295 o
14 0 4 0.059 0.076 0.021 372.181 o
14 0 5 0.010 0.000 0.304 2.604 o
14 1 0 0.000 0.008 0.273 3.220 o
14 1 1 0.030 0.027 0.273 3.217 o
14 1 2 0.001 -0.046 0.281 3.042 o
14 1 3 0.048 0.022 0.272 3.239 o
14 1 4 0.073 0.056 0.274 3.188 o
14 1 5 0.043 0.022 0.266 3.409 o
14 2 0 0.169 0.171 0.013 319.751 o
14 2 1 0.088 0.096 0.016 433.314 o
14 2 2 0.003 -0.012 0.275 3.175 o
14 2 3 0.095 0.088 0.016 428.406 o
14 2 4 0.042 0.042 0.267 3.383 o
14 2 5 0.000 -0.017 0.261 3.546 o
14 3 0 0.010 0.013 0.274 3.196 o
14 3 1 0.001 0.003 0.271 3.268 o
14 3 2 0.015 0.024 0.271 3.289 o
14 3 3 0.031 0.036 0.270 3.311 o
14 3 4 0.150 0.107 0.019 295.077 o
14 3 5 0.015 -0.018 0.255 3.711 o
14 4 0 0.077 0.071 0.014 542.384 o
14 4 1 0.083 0.071 0.020 366.492 o
14 4 2 0.006 -0.011 0.270 3.315 o
14 4 3 0.107 0.108 0.016 391.425 o
14 4 4 0.028 -0.006 0.185 7.054 o
14 5 0 0.000 -0.030 0.272 3.244 o
14 5 1 0.008 -0.022 0.194 6.430 o
14 5 2 0.001 -0.004 0.267 3.390 o
14 5 3 0.022 0.039 0.261 3.541 o
14 6 0 0.163 0.164 0.012 340.943 o
14 6 1 0.030 -0.007 0.189 6.762 o
14 6 2 0.015 -0.004 0.261 3.544 o
15 0 1 0.012 -0.010 0.312 2.474 o
15 0 2 0.000 -0.043 0.309 2.523 o
15 0 3 0.021 0.042 0.296 2.743 o
15 1 0 0.104 0.074 0.271 3.254 o
15 1 1 0.038 0.033 0.188 6.822 o
15 1 2 0.004 0.026 0.260 3.571 o
15 1 3 0.036 0.030 0.184 7.120 o
15 2 0 0.005 0.021 0.267 3.388 o
15 2 1 0.003 -0.001 0.265 3.441 o
15 2 2 0.004 -0.009 0.266 3.415 o
15 3 0 0.056 0.059 0.261 3.536 o
15 3 1 0.040 -0.021 0.267 3.386 o
15 3 2 0.002 0.014 0.252 3.799 o
15 4 0 0.000 0.007 0.182 7.298 o
;
_iucr_refine_instructions_details
;
TITL UREA OLEX2: imported from CIF
CELL 0.71073 5.578 5.578 4.686 90 90 90
ZERR 2 0.0006 0.0006 0.0007 0 0 0
LATT -1
SYMM +Y,-X,-Z
SYMM -X,-Y,+Z
SYMM -Y,+X,-Z
SYMM 0.5+X,0.5-Y,-Z
SYMM 0.5-X,0.5+Y,-Z
SYMM 0.5-Y,0.5-X,+Z
SYMM 0.5+Y,0.5+X,+Z
SFAC C H N O
UNIT 2 8 4 2

SIZE 0.23 0.13 0.09
TEMP -150(2)
CONF
ACTA 
MORE -1
BOND $H
WGHT 0.03228 0.00329
FVAR 3.18261
REM <olex2.extras>
REM <HklSrc "%.\\urea.hkl">
REM </olex2.extras>

C     1     0.00000  0.50000  0.32824  10.25000  0.01493  0.01493  0.00670 =
 0.00000  0.00000 -0.00023 
O     4     0.00000  0.50000  0.59632  10.25000  0.01953  0.01953  0.00673 =
 0.00000 -0.00000  0.00165 
N     3     0.14486  0.64486  0.17830  10.50000  0.02894  0.02894  0.00957 =
 0.00008  0.00008 -0.01512 
Hb    2     0.25613  0.75613  0.28763  10.50000  0.05080  0.05080  0.02461 =
 -0.00659 -0.00659 -0.02501 
Ha    2     0.14352  0.64352 -0.03719  10.50000  0.04372  0.04372  0.01857 =
 -0.00173 -0.00173 -0.01929 
HKLF 4

END
Q2 1 0 0.5 -0.138889 11 0.05 0.16
Q1 1 0.1375 0.6375 0.194444 11 0.05 0.17
Q3 1 0 0.5 0.361111 11 0.05 0.16
Q4 1 0.35 0.85 -0.138889 11 0.05 0.15
Q5 1 0.225 0.525 0.472222 11 0.05 0.12

  REM The information below was added by Olex2.
  REM
  REM R1 = 0.0147 for 803 Fo > 4sig(Fo) and 0.0251 for all 1022 data
  REM 27 parameters refined using 0 restraints
  REM Highest difference peak 0.1665, deepest hole -0.2437
  REM Mean Shift 0.0001, Max Shift 0.0008.

  REM +++ Tabular Listing of Refinement Information +++
  REM R1_all = 0.0251
  REM R1_gt = 0.0147
  REM wR_ref = 0.0392
  REM GOOF = 0.5764
  REM Shift_max = 0.0008
  REM Shift_mean = 0.0001
  REM Reflections_all = 1022
  REM Reflections_gt = 803
  REM Parameters = 27
  REM Hole = -0.2437
  REM Peak = 0.1665
  REM Flack = n/a

  
;
_olex2_submission_special_instructions  'No special instructions were received'
