# Supplementary material for: Transferable Hirshfeld atom model for rapid evaluation of aspherical atomic form factors
Source: IUCrJ. 2024 Mar 1;11(Pt 2):249–59. doi: 10.1107/S2052252524001507 (PMC10916294; doi:10.1107/S2052252524001507)
Supplement: Supplementary file 1 [file m-11-00249-sup1.zip › cifs/models_comparison/urea/IAM.cif]

data_urea
_audit_creation_date               2023-11-19
_audit_creation_method
;
Olex2 1.3
(compiled 2020.07.31 svn.rc2a77460 for OlexSys, GUI svn.r6145)
;
_audit_contact_author_address      ?
_audit_contact_author_email        ?
_audit_contact_author_name         ''
_audit_contact_author_phone        ?
_publ_contact_author_id_orcid      ?
_publ_section_references
;
Bourhis, L.J., Dolomanov, O.V., Gildea, R.J., Howard, J.A.K., Puschmann, H.
 (2015). Acta Cryst. A71, 59-75.

Dolomanov, O.V., Bourhis, L.J., Gildea, R.J, Howard, J.A.K. & Puschmann, H.
 (2009), J. Appl. Cryst. 42, 339-341.
;
_chemical_formula_moiety           '2(C0.5 H2 N O0.5)'
_chemical_formula_sum              'C H4 N2 O'
_chemical_formula_weight           60.056
_chemical_absolute_configuration   unk
loop_
  _atom_type_symbol
  _atom_type_scat_dispersion_real
  _atom_type_scat_dispersion_imag
  _atom_type_scat_Cromer_Mann_a1
  _atom_type_scat_Cromer_Mann_a2
  _atom_type_scat_Cromer_Mann_a3
  _atom_type_scat_Cromer_Mann_a4
  _atom_type_scat_Cromer_Mann_b1
  _atom_type_scat_Cromer_Mann_b2
  _atom_type_scat_Cromer_Mann_b3
  _atom_type_scat_Cromer_Mann_b4
  _atom_type_scat_Cromer_Mann_c
  _atom_type_scat_source
  _atom_type_scat_dispersion_source
 H 0.00000 0.00000 0.49300 0.32291 0.14019 0.04081 10.51090 26.12570 3.14236
 57.79970 0.0030380000826
 'International Tables Volume C Table 6.1.1.4 (pp. 500-502)'
 'Henke, Gullikson and Davis, At. Data and Nucl. Data Tables, 1993, 54, 2'
 C 0.00347 0.00161 2.31000 1.02000 1.58860 0.86500 20.84390 10.20750 0.56870
 51.65120 0.215599998832
 'International Tables Volume C Table 6.1.1.4 (pp. 500-502)'
 'Henke, Gullikson and Davis, At. Data and Nucl. Data Tables, 1993, 54, 2'
 O 0.01158 0.00611 3.04850 2.28680 1.54630 0.86700 13.27710 5.70110 0.32390
 32.90890 0.250800013542
 'International Tables Volume C Table 6.1.1.4 (pp. 500-502)'
 'Henke, Gullikson and Davis, At. Data and Nucl. Data Tables, 1993, 54, 2'
 N 0.00653 0.00323 12.21260 3.13220 2.01250 1.16630 0.00570 9.89330 28.99750
 0.58260 -11.5290002823
 'International Tables Volume C Table 6.1.1.4 (pp. 500-502)'
 'Henke, Gullikson and Davis, At. Data and Nucl. Data Tables, 1993, 54, 2'

_space_group_crystal_system        'tetragonal'
_space_group_IT_number             113
_space_group_name_H-M_alt          'P -4 21 m'
_space_group_name_Hall             ' P -4 2ab'
loop_
  _space_group_symop_id
  _space_group_symop_operation_xyz
 1 x,y,z
 2 y,-x,-z
 3 -y,x,-z
 4 x+1/2,-y+1/2,-z
 5 -x+1/2,y+1/2,-z
 6 -x,-y,z
 7 -y+1/2,-x+1/2,z
 8 y+1/2,x+1/2,z

_symmetry_Int_Tables_number        113
_cell_length_a                     5.5780(6)
_cell_length_b                     5.5780(6)
_cell_length_c                     4.6860(7)
_cell_angle_alpha                  90
_cell_angle_beta                   90
_cell_angle_gamma                  90
_cell_volume                       145.80(3)
_cell_formula_units_Z              2
_cell_measurement_temperature      123(2)
_exptl_absorpt_coefficient_mu      0.118
_exptl_crystal_density_diffrn      1.368
_exptl_crystal_F_000               64.031
_exptl_crystal_size_max            0.23
_exptl_crystal_size_mid            0.13
_exptl_crystal_size_min            0.09
_diffrn_reflns_av_R_equivalents    0.0000
_diffrn_reflns_av_unetI/netI       0.0153
_diffrn_reflns_Laue_measured_fraction_full  1.0000
_diffrn_reflns_Laue_measured_fraction_max  0.9817
_diffrn_reflns_limit_h_max         15
_diffrn_reflns_limit_h_min         -15
_diffrn_reflns_limit_k_max         0
_diffrn_reflns_limit_k_min         -15
_diffrn_reflns_limit_l_max         0
_diffrn_reflns_limit_l_min         -13
_diffrn_reflns_number              1045
_diffrn_reflns_point_group_measured_fraction_full  1.0000
_diffrn_reflns_point_group_measured_fraction_max  0.9817
_diffrn_reflns_theta_full          25.2417
_diffrn_reflns_theta_max           86.97
_diffrn_reflns_theta_min           4.35
_diffrn_ambient_temperature        123(2)
_diffrn_measured_fraction_theta_full  1.0000
_diffrn_measured_fraction_theta_max  0.9817
_diffrn_radiation_type             'Mo K\a'
_diffrn_radiation_wavelength       0.71073
_reflns_Friedel_coverage           0.0
_reflns_limit_h_max                15
_reflns_limit_h_min                0
_reflns_limit_k_max                10
_reflns_limit_k_min                0
_reflns_limit_l_max                13
_reflns_limit_l_min                0
_reflns_number_gt                  803
_reflns_number_total               1022
_reflns_threshold_expression       I>=2u(I)
_computing_molecular_graphics      'Olex2 1.3 (Dolomanov et al., 2009)'
_computing_publication_material    'Olex2 1.3 (Dolomanov et al., 2009)'
_computing_structure_refinement    'olex2.refine 1.3 (Bourhis et al., 2015)'
_refine_diff_density_max           0.4771
_refine_diff_density_min           -0.3256
_refine_diff_density_rms           0.0536
_refine_ls_d_res_high              0.3559
_refine_ls_d_res_low               4.6860
_refine_ls_goodness_of_fit_ref     0.8688
_refine_ls_hydrogen_treatment      refall
_refine_ls_matrix_type             full
_refine_ls_number_constraints      0
_refine_ls_number_parameters       27
_refine_ls_number_reflns           1022
_refine_ls_number_restraints       0
_refine_ls_R_factor_all            0.0347
_refine_ls_R_factor_gt             0.0245
_refine_ls_restrained_S_all        0.8688
_refine_ls_shift/su_max            0.0004
_refine_ls_shift/su_mean           0.0001
_refine_ls_structure_factor_coef   Fsqd
_refine_ls_weighting_details      
 'w=1/[\s^2^(Fo^2^)+(0.0353P)^2^+0.0039P] where P=(Fo^2^+2Fc^2^)/3'
_refine_ls_weighting_scheme        calc
_refine_ls_wR_factor_gt            0.0637
_refine_ls_wR_factor_ref           0.0638
_olex2_refinement_description
;
;
loop_
  _atom_site_label
  _atom_site_type_symbol
  _atom_site_fract_x
  _atom_site_fract_y
  _atom_site_fract_z
  _atom_site_U_iso_or_equiv
  _atom_site_adp_type
  _atom_site_occupancy
  _atom_site_site_symmetry_order
  _atom_site_refinement_flags_posn
  _atom_site_refinement_flags_adp
  _atom_site_refinement_flags_occupancy
 C C 0.0 0.5 0.32817(7) 0.01230(4) Uani 1.000000 4 S T P
 O O 0.0 0.5 0.59651(5) 0.01547(5) Uani 1.000000 4 S T P
 N N 0.14484(4) 0.64484(4) 0.17846(6) 0.02271(7) Uani 1.000000 2 S T P
 Hb H 0.2431(13) 0.7431(13) 0.2748(17) 0.035(3) Uani 1.000000 2 S T P
 Ha H 0.1384(15) 0.6384(15) -0.016(3) 0.039(3) Uani 1.000000 2 S T P

loop_
  _atom_site_aniso_label
  _atom_site_aniso_U_11
  _atom_site_aniso_U_22
  _atom_site_aniso_U_33
  _atom_site_aniso_U_12
  _atom_site_aniso_U_13
  _atom_site_aniso_U_23
 C 0.01493(6) 0.01493(6) 0.00704(6) 0.00009(10) -0.000000 0.000000
 O 0.01993(7) 0.01993(7) 0.00655(5) 0.00221(11) -0.000000 0.000000
 N 0.02930(10) 0.02930(10) 0.00951(6) -0.01550(12) 0.00010(5) 0.00010(5)
 Hb 0.043(5) 0.043(5) 0.019(5) -0.024(7) 0.011(4) 0.011(4)
 Ha 0.034(3) 0.034(3) 0.050(7) 0.003(6) 0.003(5) 0.003(5)

loop_
  _geom_bond_atom_site_label_1
  _geom_bond_atom_site_label_2
  _geom_bond_distance
  _geom_bond_site_symmetry_2
  _geom_bond_publ_flag
 C O 1.2574(4) . ?
 C N 1.3408(4) . ?
 C N 1.3408(4) 6_565 ?
 N Hb 0.897(10) . ?
 N Ha 0.914(15) . ?

loop_
  _geom_angle_atom_site_label_1
  _geom_angle_atom_site_label_2
  _geom_angle_atom_site_label_3
  _geom_angle
  _geom_angle_site_symmetry_1
  _geom_angle_site_symmetry_3
  _geom_angle_publ_flag
 N C O 121.550(17) . . ?
 N C O 121.550(17) 6_565 . ?
 N C N 116.90(3) 6_565 . ?
 Hb N C 118.2(5) . 6_565 ?
 Ha N C 118.3(8) . 6_565 ?
 Ha N Hb 123.4(9) . . ?

loop_
  _diffrn_refln_index_h
  _diffrn_refln_index_k
  _diffrn_refln_index_l
  _diffrn_refln_intensity_net
  _diffrn_refln_intensity_u
 0 -2 -6 14.56 0.23
 -1 -1 -6 29.44 0.33
 0 -1 -6 5.29 0.28
 0 0 -6 156.54 1.86
 -4 0 -5 25.82 0.36
 -3 0 -5 3.66 0.17
 -2 0 -5 5.59 0.26
 -1 0 -5 189.09 0.97
 0 0 -5 486.21 3.6
 4 -1 -5 15.03 0.28
 3 -1 -5 16.59 0.28
 2 -1 -5 134.68 0.72
 1 -1 -5 168.5 1.11
 -4 -2 -5 52.61 0.32
 -3 -2 -5 75.67 0.53
 -2 -2 -5 96.97 0.83
 3 -3 -5 132.61 0.84
 -2 -5 -4 75.16 0.55
 -1 -5 -4 153.34 0.9
 0 -5 -4 178.18 1.13
 4 -4 -4 86.18 0.62
 3 -4 -4 3.06 0.16
 2 -4 -4 164.55 0.88
 1 -4 -4 426.26 1.75
 0 -4 -4 58.69 0.47
 -3 -3 -4 156.47 1.16
 -2 -3 -4 135.42 0.67
 -1 -3 -4 143.86 0.67
 0 -3 -4 1039.92 3.75
 2 -2 -4 430.71 2.11
 1 -2 -4 449.35 1.43
 0 -2 -4 199.6 0.84
 -1 -1 -4 430.84 1.82
 0 -1 -4 21.99 0.28
 0 0 -4 295.58 1.78
 -6 0 -3 2.3 0.13
 -5 0 -3 84.49 0.57
 -4 0 -3 712.6 2.52
 -3 0 -3 115.15 0.54
 -2 0 -3 492.13 1.31
 -1 0 -3 869.3 1.88
 0 0 -3 135.06 0.8
 6 -1 -3 104.35 0.67
 5 -1 -3 101.39 0.57
 4 -1 -3 130.06 0.59
 3 -1 -3 655.96 1.75
 2 -1 -3 680.24 1.54
 1 -1 -3 114.99 0.55
 -6 -2 -3 61.52 0.4
 -5 -2 -3 211.73 1.02
 -4 -2 -3 41.9 0.33
 -3 -2 -3 254.14 0.87
 -2 -2 -3 272.9 1.14
 5 -3 -3 33.52 0.34
 4 -3 -3 166.6 0.79
 3 -3 -3 5.08 0.3
 -5 -4 -3 56.91 0.33
 -4 -4 -3 1.59 0.15
 -1 -7 -2 14.33 0.2
 0 -7 -2 50.95 0.36
 3 -6 -2 9.1 0.25
 2 -6 -2 28.22 0.32
 1 -6 -2 46.62 0.38
 0 -6 -2 25.4 0.34
 -5 -5 -2 49.59 0.44
 -4 -5 -2 6.89 0.25
 -3 -5 -2 22.34 0.29
 -2 -5 -2 73.54 0.44
 -1 -5 -2 81.91 0.45
 0 -5 -2 0.89 0.16
 4 -4 -2 39.73 0.48
 3 -4 -2 185.71 0.76
 2 -4 -2 53.91 0.33
 1 -4 -2 27.24 0.26
 0 -4 -2 76.14 0.42
 -3 -3 -2 78.84 0.55
 -2 -3 -2 109.09 0.42
 -1 -3 -2 147.46 0.46
 0 -3 -2 176.71 0.57
 2 -2 -2 542.88 1.57
 1 -2 -2 299.59 0.71
 0 -2 -2 82.27 0.33
 -1 -1 -2 524.41 1.18
 0 -1 -2 1517.92 2.7
 -7 0 -1 84.53 0.67
 -6 0 -1 44.33 0.41
 -5 0 -1 1.04 0.11
 -4 0 -1 967.16 2.37
 -3 0 -1 925.59 1.73
 -2 0 -1 1958.98 2.6
 -1 0 -1 1485.44 1.77
 0 0 -1 133.08 0.49
 7 -1 -1 31.61 0.35
 6 -1 -1 56.37 0.4
 5 -1 -1 300.73 1.03
 4 -1 -1 115.54 0.43
 3 -1 -1 1410.5 2.25
 2 -1 -1 491.23 0.75
 1 -1 -1 2808.61 5.07
 -7 -2 -1 0.14 1.69
 -6 -2 -1 136.45 0.75
 -5 -2 -1 71.42 0.42
 -4 -2 -1 254.83 0.78
 -3 -2 -1 50.86 0.32
 -2 -2 -1 1980.19 3.9
 6 -3 -1 8.78 0.25
 5 -3 -1 117.53 0.61
 4 -3 -1 204.13 0.75
 3 -3 -1 80.53 0.52
 -6 -4 -1 133.64 0.61
 -5 -4 -1 4.74 0.21
 -4 -4 -1 47.16 0.5
 5 -5 -1 155.05 1.36
 -2 -7 0 2.74 0.09
 -1 -7 0 312.05 1.77
 4 -6 0 24.49 0.33
 3 -6 0 0.43 2.26
 2 -6 0 232.6 1.07
 1 -6 0 52.77 0.44
 0 -6 0 609.97 4.08
 -5 -5 0 67.05 0.73
 -4 -5 0 28.63 0.32
 -3 -5 0 428.02 1.61
 -2 -5 0 212.44 0.82
 -1 -5 0 419.03 1.48
 4 -4 0 822.67 3.85
 3 -4 0 32.34 0.28
 2 -4 0 925.41 2.17
 1 -4 0 70.73 0.38
 0 -4 0 54.64 0.57
 -3 -3 0 2174.94 6.1
 -2 -3 0 172.47 0.48
 -1 -3 0 288.54 0.68
 2 -2 0 2253.08 4.13
 1 -2 0 2248.26 2.8
 0 -2 0 1545.05 2.97
 -2 -11 -5 3.7 0.15
 -1 -11 -5 0.24 2.79
 0 -11 -5 0.18 3.29
 5 -10 -5 3.61 0.17
 4 -10 -5 3.97 0.18
 3 -10 -5 7.69 0.32
 -6 -9 -5 4.49 0.2
 -5 -9 -5 6.42 0.29
 7 -8 -5 6.45 0.28
 10 -2 -5 0.57 0.16
 -11 0 -4 15.33 0.41
 11 -1 -4 3.72 0.14
 -11 -2 -4 4.13 0.22
 -11 -3 -4 5.34 0.28
 -11 -4 -4 2.71 0.13
 10 -5 -4 3.76 0.16
 -10 -6 -4 2.3 0.13
 -9 -6 -4 4.95 0.22
 9 -7 -4 2.93 0.14
 -8 -8 -4 3.45 0.22
 2 -12 -3 1.69 0.13
 1 -12 -3 2.79 0.13
 0 -12 -3 3.36 0.17
 -5 -11 -3 5.16 0.24
 -4 -11 -3 3.18 0.14
 -3 -11 -3 0.9 0.16
 7 -10 -3 3.15 0.15
 6 -10 -3 8.52 0.32
 -8 -9 -3 3.81 0.2
 -7 -9 -3 9.85 0.33
 8 -8 -3 9.47 0.47
 -12 0 -2 0.04 2.14
 12 -1 -2 0.45 2.81
 -12 -2 -2 1.22 0.2
 12 -3 -2 0.3 1.97
 -11 -4 -2 0.41 1.63
 11 -5 -2 0.75 2.82
 -10 -6 -2 0.28 2.02
 10 -7 -2 3.21 0.15
 -9 -8 -2 3.98 0.17
 4 -12 -1 2.85 0.15
 3 -12 -1 0.89 0.14
 2 -12 -1 3.54 0.15
 1 -12 -1 0.8 0.16
 0 -12 -1 3.68 0.22
 -6 -11 -1 0.85 0.14
 -5 -11 -1 5.13 0.21
 7 -10 -1 1.26 0.17
 -8 -9 -1 1.66 0.13
 -12 0 0 9.86 0.37
 12 -1 0 0.54 2.86
 -12 -2 0 11.62 0.34
 12 -3 0 0.34 2.81
 -12 -4 0 4.63 0.16
 11 -5 0 6.23 0.28
 -11 -6 0 2.52 0.14
 10 -7 0 3.62 0.18
 -9 -8 0 5.71 0.24
 9 -9 0 1.11 0.18
 1 -3 -11 53.74 0.67
 0 -3 -11 4.06 0.21
 -2 -2 -11 27.57 0.63
 -1 -2 -11 18.92 0.39
 0 -2 -11 43.05 0.67
 1 -1 -11 16.35 0.51
 0 -1 -11 14.21 0.4
 0 0 -11 0.72 2.56
 6 0 -10 7.32 0.35
 5 0 -10 5.26 0.3
 -6 -1 -10 -0.08 2.79
 -5 -1 -10 15.52 0.36
 6 -2 -10 8.32 0.32
 5 -2 -10 1.18 0.14
 -5 -3 -10 8.52 0.32
 -4 -3 -10 2.51 0.14
 5 -4 -10 2.5 0.14
 4 -4 -10 7.32 0.45
 -2 -8 -9 1.91 0.13
 -1 -8 -9 2.15 0.13
 0 -8 -9 0.08 3.27
 4 -7 -9 5.42 0.25
 3 -7 -9 5.72 0.26
 2 -7 -9 2.77 0.15
 1 -7 -9 1.01 0.13
 0 -7 -9 0.52 3.19
 -5 -6 -9 7.53 0.3
 -4 -6 -9 6.19 0.28
 5 -5 -9 5.02 0.32
 9 0 -8 13.24 0.4
 -9 -1 -8 0.33 2.9
 9 -2 -8 12.37 0.35
 -9 -3 -8 1.25 0.14
 -8 -3 -8 20.7 0.4
 8 -4 -8 0.5 0.16
 -8 -5 -8 8.77 0.32
 -7 -5 -8 0.87 0.16
 7 -6 -8 7.04 0.31
 6 -6 -8 2.28 0.19
 -3 -10 -7 15.35 0.37
 -2 -10 -7 0.18 2.8
 -1 -10 -7 4.99 0.22
 0 -10 -7 0 3.26
 5 -9 -7 2.75 0.14
 4 -9 -7 20.17 0.4
 -7 -8 -7 12.52 0.35
 -6 -8 -7 3.12 0.16
 7 -7 -7 2.83 0.2
 11 0 -6 1.35 0.17
 -11 -1 -6 0.27 2.77
 11 -2 -6 1.01 0.16
 -11 -3 -6 1.52 0.13
 10 -4 -6 3.07 0.15
 -10 -5 -6 0.88 0.2
 9 -6 -6 1.6 0.13
 -9 -7 -6 0.38 2.78
 -8 -7 -6 1.45 0.17
 8 -8 -6 0 4.01
 -2 -12 -5 0.1 2.87
 -1 -12 -5 1.6 0.14
 0 -12 -5 0.14 3.23
 5 -11 -5 -0.14 2.83
 4 -11 -5 2.54 0.14
 3 -11 -5 1.8 0.13
 -6 -10 -5 -0.07 2.83
 8 -9 -5 1.97 0.13
 7 -9 -5 -0.41 2.89
 -8 -8 -5 0.06 4.06
 12 0 -4 1.97 0.15
 -12 -1 -4 3.7 0.16
 12 -2 -4 2.88 0.14
 -12 -3 -4 2.71 0.14
 12 -4 -4 1.42 0.13
 -11 -5 -4 2.23 0.13
 11 -6 -4 8.69 0.33
 -10 -7 -4 12.72 0.35
 9 -8 -4 14.12 0.37
 1 -13 -3 0.96 0.14
 0 -13 -3 1.18 0.17
 -5 -12 -3 1.31 0.14
 -4 -12 -3 3.17 0.15
 -3 -12 -3 1.76 0.13
 7 -11 -3 5.11 0.25
 6 -11 -3 2.34 0.13
 -8 -10 -3 7.31 0.3
 9 -9 -3 7.81 0.44
 13 0 -2 0.29 2.11
 -13 -1 -2 0.02 2.85
 13 -2 -2 0.03 2.78
 12 -4 -2 0.13 2.84
 -12 -5 -2 0.95 0.16
 11 -6 -2 2.04 0.13
 -11 -7 -2 0.9 0.14
 10 -8 -2 1.62 0.13
 -9 -9 -2 1.59 0.19
 -3 -13 -2 -0.05 2.84
 3 -13 -1 1.89 0.13
 2 -13 -1 0.22 2.82
 1 -13 -1 1.52 0.13
 0 -13 -1 0.81 0.22
 -6 -12 -1 2.7 0.13
 -5 -12 -1 0.16 2.86
 7 -11 -1 4.05 0.19
 -9 -10 -1 0.37 2.79
 -8 -10 -1 5.06 0.24
 9 -9 -1 6.52 0.37
 -13 -1 0 6.66 0.29
 13 -2 0 0.07 2.82
 -13 -3 0 2.35 0.14
 -12 -5 0 1.19 0.17
 12 -6 0 1.46 0.13
 -11 -7 0 1.23 0.16
 10 -8 0 1 0.17
 -10 -9 0 0.11 1.99
 5 0 -11 4.46 0.22
 4 0 -11 59.56 0.84
 -5 -1 -11 17.5 0.37
 -4 -1 -11 5.65 0.24
 5 -2 -11 12.44 0.33
 4 -2 -11 11.89 0.34
 3 -2 -11 9.44 0.32
 -4 -3 -11 10.44 0.32
 -3 -3 -11 3.1 0.23
 4 -4 -11 3.51 0.24
 3 -7 -10 2.65 0.13
 2 -7 -10 3.84 0.15
 1 -7 -10 4.07 0.21
 0 -7 -10 0.94 0.21
 -5 -6 -10 4.86 0.23
 -4 -6 -10 3.92 0.18
 -3 -6 -10 7.75 0.32
 5 -5 -10 8.09 0.45
 9 0 -9 1.17 0.17
 -9 -1 -9 0.7 0.14
 9 -2 -9 2.23 0.13
 -8 -3 -9 3.68 0.16
 8 -4 -9 0.5 1.98
 -7 -5 -9 0.36 2.74
 7 -6 -9 -0.13 2.84
 6 -6 -9 0.5 3.9
 -5 -8 -9 0.84 0.16
 -3 -10 -8 2.89 0.14
 -2 -10 -8 0.84 0.14
 -1 -10 -8 8.86 0.32
 0 -10 -8 0.41 3.14
 5 -9 -8 3.73 0.18
 4 -9 -8 6.16 0.26
 -7 -8 -8 3.57 0.15
 -6 -8 -8 5.52 0.24
 7 -7 -8 6.95 0.39
 11 0 -7 2.68 0.15
 -11 -1 -7 0.4 2.76
 11 -2 -7 7.33 0.31
 -11 -3 -7 0.34 2.81
 10 -4 -7 0.77 0.16
 -10 -5 -7 7.76 0.31
 9 -6 -7 9.35 0.33
 -9 -7 -7 0.34 2.8
 8 -8 -7 0.28 4.02
 -2 -12 -6 -0.04 2.82
 -1 -12 -6 0.09 2.89
 0 -12 -6 0.37 3.17
 5 -11 -6 0.36 2.77
 4 -11 -6 0.54 2
 -7 -10 -6 1.86 0.14
 -6 -10 -6 -0.02 2.83
 8 -9 -6 2.84 0.14
 -12 -3 -5 1.42 0.16
 12 -4 -5 0 2.78
 11 -6 -5 0.95 0.16
 -10 -7 -5 1.34 0.14
 10 -8 -5 0.33 2
 -9 -9 -5 0.58 4
 3 -13 -4 0.52 2.86
 2 -13 -4 1.59 0.15
 1 -13 -4 1.27 0.13
 0 -13 -4 1.08 0.15
 -6 -12 -4 0.75 0.16
 -5 -12 -4 5.46 0.22
 7 -11 -4 1.24 0.13
 -9 -10 -4 1.76 0.14
 -8 -10 -4 1.66 0.13
 9 -9 -4 2.19 0.18
 13 -2 -3 0.91 0.16
 -13 -3 -3 2.16 0.13
 13 -4 -3 0.66 0.16
 12 -6 -3 3.72 0.16
 11 -8 -3 0.66 0.2
 -10 -9 -3 0.71 0.16
 -1 -14 -2 -0.47 2.85
 0 -14 -2 0.08 2.09
 5 -13 -2 -0.15 2.82
 4 -13 -2 0.41 2.8
 -7 -12 -2 -0.01 2.8
 -6 -12 -2 0.48 2.04
 8 -11 -2 -0.23 2.83
 -9 -10 -2 0.03 2.78
 14 0 -1 0.13 3.31
 -14 -1 -1 0.27 2.77
 14 -2 -1 0.97 0.16
 13 -4 -1 0.29 2.79
 -13 -5 -1 1.64 0.13
 -12 -7 -1 0.09 1.99
 11 -8 -1 -0.06 2.87
 -11 -9 -1 0.97 0.14
 10 -10 -1 1.23 0.23
 -2 -14 0 1.73 0.13
 -1 -14 0 0.08 2.77
 0 -14 0 3.31 0.16
 5 -13 0 1.24 0.14
 4 -13 0 0.17 2.01
 -7 -12 0 -0.06 2.8
 9 -11 0 5.28 0.24
 8 -11 0 0.02 2.79
 -10 -10 0 5.87 0.36
 -1 -4 -12 0.28 2.72
 0 -4 -12 2.28 0.15
 3 -3 -12 19.61 0.52
 2 -3 -12 4.07 0.18
 1 -3 -12 5.85 0.25
 0 -3 -12 0.43 1.65
 -2 -2 -12 17.36 0.5
 -1 -2 -12 4.16 0.2
 0 -2 -12 10.57 0.36
 1 -1 -12 24.5 0.59
 0 -1 -12 12.49 0.38
 0 0 -12 37.75 1.05
 7 0 -11 4.76 0.25
 6 0 -11 4.38 0.2
 -7 -1 -11 3.55 0.14
 -6 -1 -11 7.18 0.3
 6 -2 -11 11.66 0.33
 -6 -3 -11 2.24 0.13
 -5 -3 -11 8.11 0.32
 5 -4 -11 4.76 0.21
 -5 -5 -11 14.01 0.48
 0 -9 -10 1.92 0.14
 -4 -8 -10 1.67 0.12
 -3 -8 -10 3.99 0.18
 -2 -8 -10 3.84 0.16
 -1 -8 -10 0.19 2.81
 0 -8 -10 2.48 0.15
 5 -7 -10 1.55 0.13
 4 -7 -10 7.7 0.3
 -6 -6 -10 1.99 0.18
 10 0 -9 1 0.21
 -10 -1 -9 0.71 0.16
 10 -2 -9 -0.2 2.74
 -9 -3 -9 0.19 2.73
 9 -4 -9 0.5 2.73
 -9 -5 -9 0.48 1.95
 8 -6 -9 1.28 0.14
 -7 -7 -9 1.65 0.18
 3 -11 -8 1.14 0.14
 2 -11 -8 2.81 0.14
 1 -11 -8 0.35 2.73
 0 -11 -8 4.96 0.25
 -5 -10 -8 2.65 0.14
 -4 -10 -8 2.6 0.13
 7 -9 -8 0.11 2.71
 6 -9 -8 3.92 0.15
 -8 -8 -8 0.09 3.82
 12 0 -7 0.28 3.12
 -12 -1 -7 3.61 0.16
 12 -2 -7 0.46 2.73
 -12 -3 -7 2.85 0.15
 11 -4 -7 5.34 0.26
 -11 -5 -7 0.46 2.7
 10 -6 -7 0.27 1.95
 -10 -7 -7 0.23 1.95
 9 -8 -7 0.33 1.94
 1 -13 -6 0.07 1.92
 0 -13 -6 0.04 3.15
 -5 -12 -6 0.81 2.72
 -4 -12 -6 -0.09 2.74
 -3 -12 -6 0.7 0.19
 7 -11 -6 0.58 2.65
 6 -11 -6 1.6 0.13
 -8 -10 -6 0.54 1.93
 9 -9 -6 0.63 2.23
 13 0 -5 0.94 0.17
 -13 -1 -5 0.11 1.95
 13 -2 -5 0.23 2.83
 -13 -3 -5 0.1 2.73
 -13 -4 -5 -0.25 3.22
 -12 -5 -5 0.63 2.77
 12 -6 -5 0.29 1.95
 -11 -7 -5 0.82 0.19
 11 -8 -5 0.56 1.9
 -10 -9 -5 0.21 2.76
 -2 -14 -4 0.43 2.7
 -1 -14 -4 0.57 2.78
 0 -14 -4 0.77 0.21
 5 -13 -4 0.01 2.81
 4 -13 -4 3 0.15
 -7 -12 -4 1.28 0.12
 8 -11 -4 1.6 0.14
 -10 -10 -4 1.33 0.18
 14 0 -3 -0.07 3.28
 -14 -1 -3 0.22 2.76
 14 -2 -3 0.89 0.16
 -14 -3 -3 0.36 2.73
 -13 -5 -3 1.82 0.13
 13 -6 -3 0.57 2.71
 -12 -7 -3 0.6 0.14
 12 -8 -3 0.04 2.71
 -11 -9 -3 -0.24 2.74
 10 -10 -3 -0.18 3.94
 -4 -14 -2 -0.11 2.73
 -3 -14 -2 0.24 2.74
 -2 -14 -2 -0.12 2.79
 6 -13 -2 -0.01 2.74
 -8 -12 -2 0.86 0.19
 9 -11 -2 0.61 0.2
 -10 -10 -2 0.71 3.98
 -14 -3 -1 0.03 2.75
 14 -4 -1 0.72 0.2
 -14 -5 -1 -0.22 1.96
 13 -6 -1 0.13 2.75
 -13 -7 -1 0.49 0.16
 12 -8 -1 0.59 0.16
 11 -10 -1 1.09 0.14
 -5 -14 0 -0.3 2.76
 -4 -14 0 0.72 0.14
 -3 -14 0 0.13 2.78
 7 -13 0 2.6 0.14
 6 -13 0 0.08 2.78
 -8 -12 0 4.28 0.18
 10 -11 0 0.49 2.77
 1 -6 -12 3.15 0.13
 0 -6 -12 10.11 0.3
 -3 -5 -12 7.05 0.26
 -2 -5 -12 4.06 0.15
 -1 -5 -12 8.08 0.27
 0 -5 -12 0.84 0.16
 0 -1 -13 0.05 3.07
 0 0 -13 1.78 0.24
 4 -2 -12 12.19 0.32
 -4 -3 -12 7.28 0.3
 4 -4 -12 11.68 0.45
 -2 -8 -11 7.79 0.29
 -1 -8 -11 2.76 0.13
 0 -8 -11 2.89 0.15
 4 -7 -11 1.41 0.12
 3 -7 -11 16.17 0.34
 2 -7 -11 2.2 0.12
 -5 -6 -11 2.76 0.13
 -4 -6 -11 17.01 0.36
 -9 -1 -10 1.98 0.13
 9 -2 -10 1.09 0.14
 -9 -3 -10 0.87 0.16
 9 -4 -10 -0.26 2.65
 -8 -5 -10 0.21 2.61
 7 -6 -10 -0.33 2.71
 -7 -7 -10 2.07 0.17
 2 -11 -9 0.35 2.58
 1 -11 -9 0.51 2.61
 0 -11 -9 -0.15 3.1
 -5 -10 -9 0.05 2.57
 -4 -10 -9 -0.18 1.93
 -3 -10 -9 0.51 2.65
 6 -9 -9 0.27 2.64
 -7 -8 -9 -0.01 2.65
 12 0 -8 0.52 3.04
 -12 -1 -8 1.85 0.12
 12 -2 -8 0.63 0.15
 11 -4 -8 1.5 0.14
 -11 -5 -8 -0.24 2.63
 10 -6 -8 -0.03 2.66
 -10 -7 -8 3.33 0.14
 9 -8 -8 3.7 0.17
 1 -13 -7 0.28 2.57
 0 -13 -7 2 0.15
 -5 -12 -7 0.33 2.61
 -4 -12 -7 0.33 2.65
 7 -11 -7 0.61 2.59
 6 -11 -7 0.42 1.9
 -8 -10 -7 0.52 0.13
 9 -9 -7 0.7 3.77
 13 -2 -6 0.54 2.65
 -13 -3 -6 0.08 2.65
 13 -4 -6 0.48 1.85
 12 -6 -6 0.1 2.67
 11 -8 -6 0.31 2.59
 -10 -9 -6 0.33 1.86
 -3 -14 -5 -0.18 2.58
 -2 -14 -5 -0.17 2.64
 -1 -14 -5 0.22 2.69
 0 -14 -5 0 3.08
 6 -13 -5 -0.1 2.64
 5 -13 -5 0.44 2.61
 -7 -12 -5 0.04 1.93
 9 -11 -5 0.49 1.86
 -10 -10 -5 0.55 3.75
 -14 -3 -4 1.08 0.19
 14 -4 -4 -0.06 1.87
 13 -6 -4 0.83 0.16
 -13 -7 -4 0.41 2.64
 12 -8 -4 0.95 0.16
 -11 -9 -4 1.31 0.16
 1 -15 -3 0.3 1.86
 0 -15 -3 0.43 3
 -5 -14 -3 0.39 2.64
 -4 -14 -3 1.09 0.16
 7 -13 -3 -0.01 1.88
 -9 -12 -3 0.68 0.19
 10 -11 -3 0.79 0.19
 15 0 -2 -0.44 3.13
 -15 -1 -2 0.26 2.63
 15 -2 -2 -0.09 2.69
 -15 -3 -2 0.14 2.55
 -14 -5 -2 -0.04 2.7
 14 -6 -2 -0.04 2.64
 -13 -7 -2 0.23 1.58
 13 -8 -2 0.52 2.58
 -12 -9 -2 -0.05 2.74
 11 -10 -2 0.56 0.16
 3 -15 -1 -0.21 2.7
 2 -15 -1 -0.01 2.68
 1 -15 -1 0.33 1.9
 0 -15 -1 -0.1 3.16
 -6 -14 -1 -0.07 1.91
 8 -13 -1 0.57 0.16
 -9 -12 -1 0.62 0.2
 -15 -1 0 0.75 2.75
 15 -2 0 0.21 2.7
 -15 -3 0 0.6 2.64
 15 -4 0 0.07 1.84
 14 -6 0 1.66 0.12
 13 -8 0 0.14 2.69
 -12 -9 0 0.52 2.74
 4 0 -13 0.05 2.88
 3 0 -13 6.49 0.32
 2 0 -13 -0.27 2.99
 -4 -1 -13 2.35 0.12
 -3 -1 -13 0.46 1.81
 -2 -1 -13 2.1 0.12
 -1 -1 -13 2.29 0.18
 3 -2 -13 0.57 2.45
 2 -2 -13 3.82 0.25
 -3 -3 -13 0.72 3.45
 2 -7 -12 0.26 2.46
 1 -7 -12 6.53 0.26
 0 -7 -12 3.05 0.21
 -4 -6 -12 1.79 0.11
 -3 -6 -12 -0.46 2.57
 -2 -6 -12 5.46 0.26
 5 -5 -12 3.77 0.27
 4 -5 -12 1.13 0.11
 9 0 -11 0.95 0.13
 -9 -1 -11 4.57 0.2
 9 -2 -11 1.35 0.11
 -8 -3 -11 1.43 0.12
 8 -4 -11 4.82 0.21
 -7 -5 -11 4.75 0.22
 7 -6 -11 1.93 0.11
 6 -6 -11 3.71 0.28
 -4 -10 -10 0.99 0.16
 -3 -10 -10 -0.06 3.56
 -2 -10 -10 0.44 3.7
 -1 -10 -10 1.76 0.17
 0 -10 -10 0.93 5.1
 6 -9 -10 0.23 1.96
 5 -9 -10 1.89 0.16
 -7 -8 -10 -0.49 4.99
 -6 -8 -10 2.42 0.18
 -4 0 -7 1.57 0.13
 -3 0 -7 4.96 0.23
 -2 0 -7 2.68 0.13
 -1 0 -7 428.85 3.37
 0 0 -7 2.64 0.26
 3 -1 -7 15.23 0.31
 2 -1 -7 107.02 0.86
 1 -1 -7 56.5 0.74
 -3 -2 -7 159.96 1.29
 -2 -2 -7 100.04 1.17
 -1 -4 -7 33.74 0.35
 -3 -5 -6 5.66 0.23
 -2 -5 -6 61.33 0.59
 -1 -5 -6 7.59 0.28
 0 -5 -6 19.7 0.39
 4 -4 -6 25.58 0.54
 3 -4 -6 11.39 0.29
 2 -4 -6 11.23 0.29
 1 -4 -6 56.99 0.52
 0 -4 -6 77.23 0.73
 -3 -3 -6 55.34 0.72
 -2 -3 -6 30.17 0.36
 -1 -3 -6 51.87 0.46
 0 -3 -6 107.88 0.88
 2 -2 -6 27.38 0.48
 1 -2 -6 138.03 0.89
 -7 0 -5 62.33 0.71
 -6 0 -5 43.5 0.53
 -5 0 -5 18.69 0.35
 7 -1 -5 20.45 0.34
 6 -1 -5 63.96 0.58
 5 -1 -5 33.67 0.37
 -6 -2 -5 15.38 0.31
 -5 -2 -5 90.91 0.7
 6 -3 -5 3.24 0.14
 5 -3 -5 24.01 0.34
 4 -3 -5 131.49 0.91
 -5 -4 -5 25.76 0.37
 -4 -4 -5 55.31 0.72
 5 -5 -5 16.56 0.47
 -3 -7 -4 18.22 0.34
 -2 -7 -4 82.6 0.71
 -1 -7 -4 45.64 0.47
 0 -7 -4 1.79 0.13
 5 -6 -4 92.46 0.83
 4 -6 -4 34.14 0.42
 3 -6 -4 150.74 1.1
 2 -6 -4 75.1 0.61
 1 -6 -4 28.93 0.35
 0 -6 -4 77.02 0.68
 -5 -5 -4 69.01 0.87
 -4 -5 -4 83.81 0.67
 -3 -5 -4 84.4 0.62
 -8 0 -3 7.89 0.32
 -7 0 -3 52.18 0.54
 8 -1 -3 31.48 0.4
 7 -1 -3 6.02 0.24
 -8 -2 -3 50.96 0.53
 -7 -2 -3 26.99 0.35
 8 -3 -3 18.23 0.34
 7 -3 -3 138.99 1.05
 6 -3 -3 28.5 0.35
 -7 -4 -3 16.81 0.33
 -6 -4 -3 146.66 1.04
 6 -5 -3 40.07 0.45
 5 -5 -3 101.81 1.08
 -6 -6 -3 17.5 0.49
 4 -8 -2 0.31 2.55
 3 -8 -2 8.64 0.29
 2 -8 -2 15.46 0.31
 1 -8 -2 6.18 0.22
 0 -8 -2 8.09 0.3
 -5 -7 -2 0.98 0.25
 -4 -7 -2 18.01 0.33
 -3 -7 -2 14.39 0.3
 -2 -7 -2 1.64 0.11
 6 -6 -2 4.28 0.25
 5 -6 -2 15.54 0.31
 4 -6 -2 26.05 0.34
 -9 0 -1 -0.16 3
 -8 0 -1 22.57 0.38
 9 -1 -1 35.97 0.44
 8 -1 -1 9.57 0.28
 -9 -2 -1 2.3 0.12
 -8 -2 -1 65.02 0.58
 8 -3 -1 3.83 0.14
 7 -3 -1 106.25 0.76
 -8 -4 -1 29.01 0.4
 -7 -4 -1 13.41 0.29
 7 -5 -1 31.56 0.41
 6 -5 -1 8.52 0.27
 -7 -6 -1 21.88 0.37
 -6 -6 -1 27.03 0.54
 -2 -9 0 13.84 0.31
 -1 -9 0 35.63 0.43
 4 -8 0 41.21 0.47
 3 -8 0 11.19 0.3
 2 -8 0 46.36 0.47
 1 -8 0 14.9 0.3
 0 -8 0 170.54 1.35
 -6 -7 0 5.14 0.21
 -5 -7 0 57.77 0.56
 -4 -7 0 9.94 0.28
 -3 -7 0 13.68 0.29
 6 -6 0 84.35 1.03
 5 -6 0 41.33 0.43
 -2 -4 -8 18.46 0.36
 -1 -4 -8 100.31 0.99
 0 -4 -8 11.1 0.37
 3 -3 -8 55.81 0.89
 2 -3 -8 69.91 0.72
 1 -3 -8 4.7 0.18
 0 -3 -8 154.41 1.6
 -2 -2 -8 18.28 0.49
 -1 -2 -8 148.04 1.3
 0 -2 -8 0.45 2.01
 1 -1 -8 44.56 0.71
 0 -1 -8 60.89 0.71
 0 0 -8 146.13 2.51
 6 0 -7 0.32 3.23
 5 0 -7 63.06 0.75
 -6 -1 -7 108.18 1.05
 -5 -1 -7 30.09 0.42
 6 -2 -7 12.88 0.33
 5 -2 -7 101.54 0.96
 4 -2 -7 16.8 0.33
 -6 -3 -7 17.72 0.33
 -5 -3 -7 7.98 0.29
 -4 -3 -7 238.9 2.02
 -3 -3 -7 1.52 0.22
 5 -4 -7 50.54 0.6
 4 -4 -7 1.16 0.23
 3 -7 -6 13.48 0.34
 2 -7 -6 9.46 0.31
 1 -7 -6 10.12 0.3
 0 -7 -6 0.47 3.08
 -5 -6 -6 20.78 0.38
 -4 -6 -6 12.95 0.33
 -3 -6 -6 17.47 0.35
 -2 -6 -6 3.08 0.14
 -1 -6 -6 19.02 0.34
 0 -6 -6 19.4 0.4
 5 -5 -6 8.1 0.4
 4 -5 -6 15.7 0.33
 8 0 -5 8.95 0.34
 -8 -1 -5 19.58 0.35
 8 -2 -5 5.6 0.23
 7 -2 -5 8.58 0.29
 -8 -3 -5 5.16 0.21
 -7 -3 -5 6.44 0.27
 7 -4 -5 3.41 0.13
 6 -4 -5 8.64 0.3
 -7 -5 -5 0.76 0.19
 -6 -5 -5 15.23 0.33
 6 -6 -5 2.84 0.18
 3 -9 -4 10.47 0.33
 2 -9 -4 31.01 0.44
 1 -9 -4 16.53 0.35
 0 -9 -4 38.49 0.56
 -5 -8 -4 7.81 0.29
 -4 -8 -4 11.16 0.32
 -3 -8 -4 69.73 0.71
 -2 -8 -4 30.37 0.41
 -1 -8 -4 28.9 0.4
 0 -8 -4 27.14 0.45
 6 -7 -4 3.55 0.13
 5 -7 -4 14.17 0.33
 4 -7 -4 114.82 1.02
 -6 -6 -4 19.26 0.51
 10 0 -3 31.04 0.52
 9 0 -3 10.1 0.36
 -10 -1 -3 6.08 0.23
 -9 -1 -3 31.01 0.42
 9 -2 -3 18.94 0.35
 -9 -3 -3 11.33 0.32
 9 -4 -3 13.87 0.34
 8 -4 -3 29.27 0.42
 -8 -5 -3 21.89 0.39
 -7 -5 -3 28.3 0.41
 8 -6 -3 0.17 2.8
 7 -6 -3 21.31 0.38
 -7 -7 -3 0.02 3.87
 -2 -10 -2 0.85 0.28
 -1 -10 -2 2.03 0.13
 0 -10 -2 0.51 3.15
 5 -9 -2 9.71 0.31
 4 -9 -2 4.79 0.18
 3 -9 -2 1.91 0.12
 2 -9 -2 4.11 0.15
 1 -9 -2 6.35 0.23
 0 -9 -2 0.92 0.16
 -6 -8 -2 11.85 0.34
 -5 -8 -2 7.14 0.26
 7 -7 -2 13.73 0.48
 6 -7 -2 10.92 0.31
 10 0 -1 22.43 0.44
 -10 -1 -1 0.18 2.71
 10 -2 -1 10.56 0.32
 -10 -3 -1 8.66 0.31
 -9 -3 -1 16.18 0.34
 9 -4 -1 10.6 0.32
 -9 -5 -1 13.47 0.34
 -8 -5 -1 13.37 0.32
 8 -6 -1 14.89 0.35
 -8 -7 -1 5.54 0.25
 -7 -7 -1 12.83 0.46
 -3 -10 0 0.67 0.2
 -2 -10 0 33.43 0.46
 -1 -10 0 0.99 0.14
 0 -10 0 9.21 0.36
 5 -9 0 62.35 0.7
 4 -9 0 4.14 0.19
 3 -9 0 52.25 0.57
 -7 -8 0 1.43 0.16
 -6 -8 0 83.43 0.85
 -5 -8 0 9.78 0.31
 2 -4 -9 3.87 0.16
 1 -4 -9 18.52 0.37
 0 -4 -9 21.16 0.45
 -3 -3 -9 9.84 0.46
 -2 -3 -9 6.78 0.29
 -1 -3 -9 14.75 0.34
 0 -3 -9 42.27 0.63
 2 -2 -9 16.53 0.51
 1 -2 -9 32.81 0.46
 0 -2 -9 3.59 0.19
 -1 -1 -9 13.01 0.46
 0 -1 -9 -0.15 3.14
 0 0 -9 36.23 0.96
 -6 0 -8 23.34 0.47
 -5 0 -8 59.18 0.78
 6 -1 -8 32.8 0.48
 5 -1 -8 8.28 0.31
 -6 -2 -8 6 0.24
 -5 -2 -8 65.65 0.73
 6 -3 -8 43.03 0.57
 5 -3 -8 10.58 0.33
 4 -3 -8 30.16 0.44
 -5 -4 -8 35.89 0.5
 -4 -4 -8 29.53 0.62
 2 -8 -7 8.22 0.31
 1 -8 -7 34.99 0.5
 0 -8 -7 0.62 3.23
 -4 -7 -7 4.46 0.2
 -3 -7 -7 3.14 0.14
 -2 -7 -7 25.72 0.41
 -1 -7 -7 0.78 0.2
 0 -7 -7 118.72 1.38
 5 -6 -7 12.7 0.34
 4 -6 -7 9.1 0.31
 -5 -5 -7 24.16 0.57
 -9 0 -6 4.42 0.21
 -8 0 -6 5.01 0.23
 9 -1 -6 0.52 2.01
 8 -1 -6 7.76 0.31
 -9 -2 -6 8.2 0.31
 -8 -2 -6 2.56 0.13
 8 -3 -6 10.93 0.32
 -8 -4 -6 0.85 0.27
 -7 -4 -6 14.59 0.34
 7 -5 -6 0.09 1.94
 -7 -6 -6 3.2 0.15
 -6 -6 -6 0.37 2.28
 1 -10 -5 1.27 0.13
 0 -10 -5 0.66 3.27
 -4 -9 -5 10.32 0.33
 -3 -9 -5 1.15 0.13
 -2 -9 -5 7.8 0.31
 -1 -9 -5 2.56 0.13
 0 -9 -5 3.45 0.17
 6 -8 -5 10.14 0.32
 5 -8 -5 13.32 0.34
 4 -8 -5 0.21 2.76
 -7 -7 -5 11 0.48
 -6 -7 -5 18.52 0.38
 -10 0 -4 4.64 0.22
 10 -1 -4 26.87 0.43
 -10 -2 -4 7.6 0.29
 10 -3 -4 3.09 0.13
 -10 -4 -4 10.03 0.32
 -9 -4 -4 5.36 0.22
 9 -5 -4 15.81 0.37
 -8 -6 -4 19.63 0.39
 8 -7 -4 3.47 0.16
 7 -7 -4 19.17 0.56
 -2 -11 -3 5.03 0.22
 -1 -11 -3 9.54 0.32
 0 -11 -3 3.23 0.16
 5 -10 -3 4.77 0.2
 4 -10 -3 0.25 2.79
 3 -10 -3 8.44 0.3
 2 -10 -3 8.44 0.3
 -6 -9 -3 7.59 0.29
 -5 -9 -3 0.64 0.2
 7 -8 -3 7.76 0.31
 -11 0 -2 0.81 0.17
 11 -1 -2 0.27 1.97
 -11 -2 -2 0.3 2.02
 11 -3 -2 2.27 0.13
 10 -3 -2 3.19 0.13
 -10 -4 -2 4.97 0.19
 10 -5 -2 0.98 0.2
 -9 -6 -2 1.49 0.13
 9 -7 -2 0.54 2.02
 8 -7 -2 2.15 0.13
 -8 -8 -2 1.55 0.18
 -4 -11 -1 2.28 0.13
 -3 -11 -1 4.32 0.17
 -2 -11 -1 2.41 0.13
 -1 -11 -1 9.13 0.32
 0 -11 -1 -0.05 3.24
 6 -10 -1 6.97 0.28
 5 -10 -1 3.39 0.14
 4 -10 -1 6.05 0.24
 -7 -9 -1 8.95 0.32
 -6 -9 -1 4.14 0.18
 8 -8 -1 8.57 0.42
 11 -1 0 13.13 0.33
 -11 -2 0 1.17 0.16
 11 -3 0 27.65 0.45
 -11 -4 0 0.24 2.79
 -10 -4 0 50.44 0.7
 10 -5 0 0.59 0.16
 -10 -6 0 5.84 0.23
 -9 -6 0 1.75 0.14
 9 -7 0 8.03 0.29
 -8 -8 0 8.79 0.46
 -4 0 -10 4.19 0.23
 -3 0 -10 47.94 0.72
 -2 0 -10 10.65 0.38
 -1 0 -10 1.86 0.15
 0 0 -10 28.76 0.9
 4 -1 -10 17.97 0.38
 3 -1 -10 10.67 0.32
 2 -1 -10 11.92 0.33
 1 -1 -10 32.29 0.67
 -4 -2 -10 14.21 0.35
 -3 -2 -10 1.19 0.17
 -2 -2 -10 36.33 0.73
 3 -3 -10 14.91 0.49
 3 -6 -9 5.92 0.23
 2 -6 -9 2.51 0.13
 1 -6 -9 3.74 0.16
 0 -6 -9 2.65 0.15
 -4 -5 -9 4.56 0.16
 -3 -5 -9 1.79 0.13
 -2 -5 -9 13.49 0.34
 -1 -5 -9 5.89 0.22
 0 -5 -9 5.43 0.29
 4 -4 -9 4.5 0.22
 3 -4 -9 2.08 0.13
 -8 0 -8 6.57 0.32
 -7 0 -8 12.25 0.38
 8 -1 -8 16.43 0.37
 7 -1 -8 12.3 0.34
 -8 -2 -8 1.19 0.14
 -7 -2 -8 29.16 0.45
 7 -3 -8 1.82 0.13
 -7 -4 -8 30.22 0.48
 -6 -4 -8 1.58 0.13
 6 -5 -8 31.13 0.48
 5 -5 -8 2.5 0.19
 -3 -9 -7 0.26 2.01
 -2 -9 -7 11.75 0.34
 -1 -9 -7 3.22 0.15
 0 -9 -7 11.43 0.38
 5 -8 -7 23.41 0.42
 4 -8 -7 0.32 1.6
 3 -8 -7 8.01 0.31
 -6 -7 -7 35.22 0.52
 -5 -7 -7 0.08 2.83
 6 -6 -7 1.6 0.18
 -10 0 -6 1.84 0.15
 10 -1 -6 3.3 0.13
 -10 -2 -6 0.12 2.81
 10 -3 -6 1.06 0.2
 9 -3 -6 0.36 1.98
 -9 -4 -6 2.86 0.13
 9 -5 -6 3.77 0.15
 8 -5 -6 5.9 0.26
 -8 -6 -6 5.84 0.25
 7 -7 -6 8.71 0.46
 0 0 -2 1335.96 8.19
 -1 -1 0 9990.67 18.99

_iucr_refine_fcf_details
;
data_urea
_computing_structure_refinement   'olex2.refine 1.3 (Bourhis et al., 2015)'
_shelx_refln_list_code            4
loop_
  _space_group_symop_id
  _space_group_symop_operation_xyz
  1  x,y,z
  2  y,-x,-z
  3  -y,x,-z
  4  x+1/2,-y+1/2,-z
  5  -x+1/2,y+1/2,-z
  6  -x,-y,z
  7  -y+1/2,-x+1/2,z
  8  y+1/2,x+1/2,z

_space_group_crystal_system       tetragonal
_space_group_IT_number            113
_space_group_name_H-M_alt         'P -4 21 m'
_space_group_name_Hall            ' P -4 2ab'
_symmetry_space_group_name_H-M    'P -4 21 m'
_symmetry_space_group_name_Hall   ' P -4 2ab'
_symmetry_Int_Tables_number       113
_cell_length_a                    5.5780(6)
_cell_length_b                    5.5780(6)
_cell_length_c                    4.6860(7)
_cell_angle_alpha                 90
_cell_angle_beta                  90
_cell_angle_gamma                 90
_cell_volume                      145.80(3)
loop_
  _refln_index_h
  _refln_index_k
  _refln_index_l
  _refln_F_squared_calc
  _refln_F_squared_meas
  _refln_F_squared_sigma
  _refln_F_squared_weight
  _refln_observed_status
0 0 1 10.391 13.049 0.048 1.310 o
0 0 2 112.172 130.999 0.803 0.014 o
0 0 3 12.179 13.243 0.078 1.069 o
0 0 4 38.926 28.983 0.175 0.153 o
0 0 5 43.422 47.676 0.353 0.095 o
0 0 6 16.070 15.350 0.182 0.658 o
0 0 7 0.355 0.259 0.025 131.740 o
0 0 8 14.562 14.329 0.246 0.708 o
0 0 9 3.733 3.553 0.094 6.708 o
0 0 10 2.789 2.820 0.088 9.425 o
0 0 11 0.071 0.071 0.251 4.219 o
0 0 12 3.721 3.702 0.103 6.345 o
0 0 13 0.165 0.175 0.024 215.919 o
1 0 1 150.353 145.656 0.174 0.009 o
1 0 2 130.424 148.841 0.265 0.011 o
1 0 3 76.663 85.240 0.184 0.033 o
1 0 4 2.741 2.156 0.027 14.325 o
1 0 5 22.742 18.541 0.095 0.406 o
1 0 6 0.394 0.519 0.027 99.969 o
1 0 7 41.541 42.051 0.330 0.110 o
1 0 8 5.565 5.971 0.070 3.972 o
1 0 9 0.008 -0.015 0.308 2.816 o
1 0 10 0.201 0.182 0.015 263.369 o
1 0 11 1.516 1.393 0.039 26.875 o
1 0 12 1.281 1.225 0.037 32.404 o
1 0 13 0.037 0.005 0.301 2.943 o
1 1 0 1015.380 979.643 1.862 0.000 o
1 1 1 264.115 275.401 0.497 0.003 o
1 1 2 46.125 51.422 0.116 0.088 o
1 1 3 10.624 11.275 0.054 1.399 o
1 1 4 45.691 42.246 0.178 0.100 o
1 1 5 16.493 16.522 0.109 0.645 o
1 1 6 2.878 2.887 0.032 11.878 o
1 1 7 5.621 5.540 0.073 4.061 o
1 1 8 4.333 4.369 0.070 5.922 o
1 1 9 1.243 1.276 0.045 30.240 o
1 1 10 3.229 3.166 0.066 9.055 o
1 1 11 1.547 1.603 0.050 23.038 o
1 1 12 2.290 2.402 0.058 14.006 o
1 1 13 0.245 0.225 0.018 205.306 o
2 0 0 136.845 151.501 0.291 0.010 o
2 0 1 179.512 192.089 0.255 0.006 o
2 0 2 8.892 8.067 0.032 2.109 o
2 0 3 49.296 48.256 0.128 0.084 o
2 0 4 19.977 19.572 0.082 0.466 o
2 0 5 0.667 0.548 0.025 75.031 o
2 0 6 1.317 1.428 0.023 33.320 o
2 0 7 0.197 0.263 0.013 250.116 o
2 0 8 0.042 0.044 0.197 6.844 o
2 0 9 0.368 0.352 0.019 139.775 o
2 0 10 1.096 1.044 0.037 38.149 o
2 0 11 4.280 4.221 0.066 6.163 o
2 0 12 0.893 1.036 0.035 44.663 o
2 0 13 0.004 -0.026 0.293 3.106 o
2 1 0 213.044 220.455 0.275 0.005 o
2 1 1 46.667 48.168 0.074 0.090 o
2 1 2 26.790 29.377 0.070 0.251 o
2 1 3 68.065 66.701 0.151 0.045 o
2 1 4 46.588 44.061 0.140 0.095 o
2 1 5 13.400 13.206 0.071 0.962 o
2 1 6 12.985 13.535 0.087 0.975 o
2 1 7 10.211 10.494 0.084 1.493 o
2 1 8 14.701 14.516 0.127 0.787 o
2 1 9 3.234 3.217 0.045 9.728 o
2 1 10 1.208 1.169 0.032 35.916 o
2 1 11 1.943 1.855 0.038 19.930 o
2 1 12 0.429 0.408 0.020 119.570 o
2 1 13 0.228 0.206 0.012 253.917 o
2 2 0 233.920 220.928 0.405 0.004 o
2 2 1 179.453 194.169 0.382 0.006 o
2 2 2 50.526 53.233 0.154 0.076 o
2 2 3 27.128 26.759 0.112 0.261 o
2 2 4 43.941 42.234 0.207 0.105 o
2 2 5 10.103 9.508 0.081 1.601 o
2 2 6 2.581 2.685 0.047 12.831 o
2 2 7 10.011 9.810 0.115 1.531 o
2 2 8 1.825 1.792 0.048 19.925 o
2 2 9 1.611 1.621 0.050 22.310 o
2 2 10 3.719 3.562 0.072 7.420 o
2 2 11 2.763 2.703 0.062 11.240 o
2 2 12 1.639 1.702 0.049 21.819 o
3 0 1 89.262 90.760 0.170 0.026 o
3 0 2 15.818 17.327 0.056 0.672 o
3 0 3 11.541 11.291 0.053 1.270 o
3 0 4 104.443 101.970 0.368 0.019 o
3 0 5 0.210 0.359 0.017 195.882 o
3 0 6 9.798 10.578 0.086 1.552 o
3 0 7 0.417 0.486 0.023 109.045 o
3 0 8 15.444 15.141 0.157 0.709 o
3 0 9 4.000 4.145 0.062 6.707 o
3 0 10 4.895 4.701 0.071 5.074 o
3 0 11 0.396 0.398 0.021 124.122 o
3 0 12 0.039 0.042 0.162 10.139 o
3 1 0 27.796 28.293 0.067 0.246 o
3 1 1 130.397 138.308 0.221 0.012 o
3 1 2 14.116 14.459 0.045 0.865 o
3 1 3 65.702 64.321 0.172 0.048 o
3 1 4 14.053 14.106 0.066 0.876 o
3 1 5 1.660 1.627 0.027 25.432 o
3 1 6 4.967 5.086 0.045 5.085 o
3 1 7 1.463 1.493 0.030 28.691 o
3 1 8 0.464 0.461 0.018 112.864 o
3 1 9 1.408 1.446 0.033 29.338 o
3 1 10 1.038 1.046 0.031 42.070 o
3 1 11 5.318 5.270 0.066 4.471 o
3 1 12 0.519 0.574 0.025 88.035 o
3 2 0 15.051 16.912 0.047 0.726 o
3 2 1 5.173 4.987 0.031 5.021 o
3 2 2 11.335 10.697 0.041 1.346 o
3 2 3 26.050 24.920 0.085 0.288 o
3 2 4 13.917 13.279 0.066 0.919 o
3 2 5 7.889 7.420 0.052 2.499 o
3 2 6 2.794 2.958 0.035 11.961 o
3 2 7 15.440 15.685 0.126 0.711 o
3 2 8 6.924 6.855 0.071 2.940 o
3 2 9 0.595 0.665 0.028 72.730 o
3 2 10 0.163 0.117 0.017 305.446 o
3 2 11 0.981 0.926 0.031 45.623 o
3 2 12 0.419 0.399 0.018 126.311 o
3 3 0 218.511 213.266 0.598 0.004 o
3 3 1 7.343 7.896 0.051 2.616 o
3 3 2 8.904 7.731 0.054 2.122 o
3 3 3 0.355 0.498 0.029 101.897 o
3 3 4 15.472 15.343 0.114 0.725 o
3 3 5 12.869 13.003 0.082 1.012 o
3 3 6 5.400 5.426 0.071 4.292 o
3 3 7 0.134 0.149 0.022 260.093 o
3 3 8 5.562 5.473 0.087 3.985 o
3 3 9 1.020 0.965 0.045 37.355 o
3 3 10 1.413 1.462 0.048 25.765 o
3 3 11 0.292 0.304 0.023 151.788 o
3 3 12 1.800 1.923 0.051 19.182 o
4 0 0 4.758 5.358 0.056 5.056 o
4 0 1 90.876 94.836 0.232 0.024 o
4 0 2 7.392 7.466 0.041 2.706 o
4 0 3 70.559 69.875 0.247 0.041 o
4 0 4 5.556 5.755 0.046 4.231 o
4 0 5 2.473 2.532 0.035 14.364 o
4 0 6 7.515 7.573 0.072 2.549 o
4 0 7 0.142 0.154 0.013 355.385 o
4 0 8 1.154 1.088 0.036 36.688 o
4 0 9 2.001 2.075 0.044 17.964 o
4 0 10 0.474 0.411 0.023 106.311 o
4 0 11 5.821 5.840 0.082 3.735 o
4 0 12 0.221 0.224 0.015 235.635 o
4 1 0 7.596 6.935 0.037 2.740 o
4 1 1 11.457 11.329 0.042 1.285 o
4 1 2 2.631 2.671 0.025 13.660 o
4 1 3 13.362 12.753 0.058 0.991 o
4 1 4 42.470 41.797 0.172 0.111 o
4 1 5 1.480 1.474 0.027 29.115 o
4 1 6 5.378 5.588 0.051 4.412 o
4 1 7 3.267 3.308 0.034 9.810 o
4 1 8 9.780 9.836 0.097 1.603 o
4 1 9 1.799 1.816 0.036 21.656 o
4 1 10 1.809 1.762 0.037 21.694 o
4 1 11 0.598 0.554 0.024 82.672 o
4 1 12 0.042 0.027 0.267 3.746 o
4 2 0 89.862 90.742 0.213 0.025 o
4 2 1 25.790 24.988 0.076 0.292 o
4 2 2 5.537 5.286 0.032 4.521 o
4 2 3 4.035 4.109 0.032 7.179 o
4 2 4 15.899 16.135 0.086 0.691 o
4 2 5 5.044 5.159 0.031 5.067 o
4 2 6 1.096 1.101 0.028 40.803 o
4 2 7 1.679 1.647 0.032 24.400 o
4 2 8 1.838 1.810 0.035 21.425 o
4 2 9 0.376 0.379 0.016 142.188 o
4 2 10 1.412 1.393 0.034 29.472 o
4 2 11 1.169 1.166 0.033 36.498 o
4 2 12 1.164 1.195 0.031 36.924 o
4 3 0 3.766 3.171 0.027 8.801 o
4 3 1 19.944 20.016 0.074 0.462 o
4 3 2 18.791 18.210 0.075 0.526 o
4 3 3 17.534 16.336 0.077 0.611 o
4 3 4 0.371 0.300 0.016 153.648 o
4 3 5 13.009 12.893 0.089 1.000 o
4 3 6 1.099 1.117 0.028 40.509 o
4 3 7 23.632 23.425 0.198 0.326 o
4 3 8 2.824 2.957 0.043 11.528 o
4 3 9 0.246 0.204 0.013 237.269 o
4 3 10 0.220 0.246 0.014 234.810 o
4 3 11 0.979 1.024 0.031 44.144 o
4 3 12 0.788 0.714 0.029 58.889 o
4 4 0 81.907 80.668 0.378 0.031 o
4 4 1 4.691 4.624 0.049 5.620 o
4 4 2 4.342 3.896 0.047 6.633 o
4 4 3 0.145 0.156 0.015 326.666 o
4 4 4 8.069 8.450 0.061 2.247 o
4 4 5 5.423 5.423 0.071 4.274 o
4 4 6 2.488 2.508 0.053 13.240 o
4 4 7 0.099 0.114 0.023 289.464 o
4 4 8 2.830 2.896 0.061 10.762 o
4 4 9 0.412 0.441 0.022 115.313 o
4 4 10 0.839 0.718 0.044 45.865 o
4 4 11 0.339 0.344 0.024 132.652 o
4 4 12 1.094 1.145 0.044 34.369 o
5 0 1 0.127 0.102 0.011 452.081 o
5 0 2 0.177 0.087 0.016 317.208 o
5 0 3 8.765 8.285 0.056 2.080 o
5 0 4 17.913 17.472 0.111 0.564 o
5 0 5 1.886 1.833 0.034 20.983 o
5 0 6 1.958 1.932 0.038 19.482 o
5 0 7 6.112 6.183 0.074 3.519 o
5 0 8 5.808 5.803 0.076 3.806 o
5 0 9 0.566 0.532 0.028 80.161 o
5 0 10 0.576 0.516 0.029 78.691 o
5 0 11 0.470 0.437 0.022 106.888 o
5 0 12 0.097 0.082 0.016 435.706 o
5 1 0 39.551 41.088 0.145 0.123 o
5 1 1 29.746 29.488 0.101 0.219 o
5 1 2 7.808 8.032 0.044 2.436 o
5 1 3 9.960 9.942 0.056 1.621 o
5 1 4 14.914 15.036 0.088 0.777 o
5 1 5 3.100 3.302 0.036 10.266 o
5 1 6 0.844 0.744 0.027 56.820 o
5 1 7 3.052 2.950 0.041 10.825 o
5 1 8 0.791 0.812 0.030 55.675 o
5 1 9 0.567 0.578 0.022 86.888 o
5 1 10 1.469 1.522 0.035 27.448 o
5 1 11 1.662 1.716 0.036 23.616 o
5 1 12 0.824 0.792 0.026 57.247 o
5 2 0 22.060 20.831 0.080 0.397 o
5 2 1 6.564 7.003 0.041 3.196 o
5 2 2 8.247 7.211 0.043 2.428 o
5 2 3 21.143 20.761 0.100 0.417 o
5 2 4 7.614 7.370 0.054 2.605 o
5 2 5 9.039 8.914 0.069 1.907 o
5 2 6 5.981 6.014 0.058 3.756 o
5 2 7 10.133 9.957 0.094 1.536 o
5 2 8 6.236 6.437 0.072 3.387 o
5 2 9 1.270 1.323 0.033 32.790 o
5 2 10 0.129 0.116 0.014 387.483 o
5 2 11 1.246 1.220 0.032 34.573 o
5 2 12 0.388 0.398 0.015 139.172 o
5 3 0 42.344 41.970 0.158 0.111 o
5 3 1 11.906 11.524 0.060 1.206 o
5 3 2 2.212 2.191 0.028 17.384 o
5 3 3 3.426 3.287 0.033 9.419 o
5 3 4 7.946 8.276 0.061 2.313 o
5 3 5 2.182 2.354 0.033 16.702 o
5 3 6 0.536 0.555 0.023 89.988 o
5 3 7 0.729 0.782 0.028 60.909 o
5 3 8 1.084 1.037 0.032 40.517 o
5 3 9 0.172 0.176 0.013 308.051 o
5 3 10 0.811 0.835 0.031 53.632 o
5 3 11 0.858 0.795 0.031 52.508 o
5 3 12 0.745 0.691 0.025 64.894 o
5 4 0 2.640 2.807 0.031 13.075 o
5 4 1 0.464 0.465 0.021 107.557 o
5 4 2 0.683 0.676 0.025 70.239 o
5 4 3 6.096 5.580 0.032 3.954 o
5 4 4 8.476 8.218 0.066 2.150 o
5 4 5 2.526 2.526 0.036 14.059 o
5 4 6 1.523 1.539 0.032 27.108 o
5 4 7 4.828 4.956 0.059 5.161 o
5 4 8 3.605 3.519 0.049 8.316 o
5 4 9 0.428 0.447 0.016 123.818 o
5 4 10 0.263 0.245 0.014 211.575 o
5 4 11 0.410 0.467 0.021 115.696 o
5 4 12 0.110 0.111 0.011 479.777 o
5 5 0 6.843 6.575 0.072 3.039 o
5 5 1 14.920 15.204 0.133 0.750 o
5 5 2 4.778 4.863 0.043 5.436 o
5 5 3 10.137 9.983 0.106 1.512 o
5 5 4 6.741 6.767 0.085 2.969 o
5 5 5 1.548 1.624 0.046 23.687 o
5 5 6 0.820 0.794 0.039 48.668 o
5 5 7 2.342 2.369 0.056 14.005 o
5 5 8 0.210 0.245 0.019 211.185 o
5 5 9 0.519 0.492 0.031 81.528 o
5 5 10 0.834 0.793 0.044 44.872 o
5 5 11 1.358 1.374 0.047 27.281 o
6 0 0 57.500 59.811 0.400 0.058 o
6 0 1 4.466 4.347 0.040 6.203 o
6 0 2 2.737 2.491 0.033 13.274 o
6 0 3 0.240 0.226 0.013 234.311 o
6 0 4 7.172 7.552 0.067 2.702 o
6 0 5 4.306 4.265 0.052 6.332 o
6 0 6 1.861 1.902 0.039 20.318 o
6 0 7 0.061 0.031 0.317 2.657 o
6 0 8 2.236 2.289 0.046 15.585 o
6 0 9 0.259 0.260 0.015 205.211 o
6 0 10 0.736 0.718 0.034 57.358 o
6 0 11 0.367 0.429 0.020 129.061 o
6 0 12 0.914 0.991 0.029 47.753 o
6 1 0 5.411 5.174 0.043 4.622 o
6 1 1 5.372 5.527 0.039 4.523 o
6 1 2 4.754 4.571 0.037 5.696 o
6 1 3 10.588 10.232 0.066 1.476 o
6 1 4 2.965 2.837 0.034 11.574 o
6 1 5 6.223 6.272 0.057 3.528 o
6 1 6 1.853 1.865 0.033 21.247 o
6 1 7 10.671 10.608 0.103 1.386 o
6 1 8 3.251 3.216 0.047 9.620 o
6 1 9 0.357 0.367 0.016 148.479 o
6 1 10 0.015 -0.008 0.274 3.566 o
6 1 11 0.691 0.704 0.029 64.319 o
6 1 12 0.334 0.309 0.013 172.118 o
6 2 0 22.383 22.808 0.105 0.367 o
6 2 1 13.691 13.380 0.074 0.929 o
6 2 2 2.673 2.767 0.031 13.016 o
6 2 3 6.171 6.032 0.039 3.719 o
6 2 4 7.397 7.364 0.060 2.673 o
6 2 5 1.354 1.508 0.030 30.331 o
6 2 6 0.344 0.302 0.014 167.201 o
6 2 7 1.287 1.263 0.032 33.314 o
6 2 8 0.509 0.588 0.024 89.694 o
6 2 9 0.261 0.246 0.013 216.706 o
6 2 10 0.789 0.816 0.031 54.996 o
6 2 11 1.089 1.143 0.032 39.011 o
6 2 12 0.532 0.535 0.025 87.192 o
6 3 0 0.043 0.042 0.222 5.419 o
6 3 1 0.904 0.861 0.025 53.225 o
6 3 2 0.742 0.892 0.025 60.179 o
6 3 3 2.961 2.795 0.034 11.669 o
6 3 4 15.092 14.781 0.108 0.766 o
6 3 5 0.357 0.318 0.014 160.475 o
6 3 6 1.813 1.713 0.034 22.288 o
6 3 7 1.705 1.738 0.032 23.571 o
6 3 8 4.000 4.219 0.056 6.766 o
6 3 9 0.635 0.580 0.023 79.404 o
6 3 10 0.759 0.760 0.031 57.660 o
6 3 11 0.239 0.220 0.013 237.065 o
6 4 0 2.477 2.401 0.032 14.853 o
6 4 1 12.918 13.104 0.060 1.015 o
6 4 2 2.592 2.554 0.033 13.809 o
6 4 3 14.296 14.381 0.102 0.833 o
6 4 4 3.395 3.348 0.041 9.231 o
6 4 5 0.939 0.847 0.029 49.472 o
6 4 6 1.295 1.270 0.032 33.091 o
6 4 7 0.923 0.892 0.030 48.694 o
6 4 8 0.174 0.155 0.013 315.733 o
6 4 9 0.578 0.607 0.027 77.394 o
6 4 10 0.405 0.384 0.018 130.531 o
6 4 11 1.723 1.668 0.035 23.342 o
6 5 0 4.138 4.053 0.042 6.912 o
6 5 1 0.810 0.835 0.026 56.906 o
6 5 2 1.578 1.524 0.030 26.785 o
6 5 3 4.042 3.929 0.044 7.153 o
6 5 4 9.160 9.066 0.081 1.836 o
6 5 5 1.566 1.493 0.032 26.837 o
6 5 6 1.959 2.038 0.037 19.140 o
6 5 7 1.216 1.245 0.033 34.643 o
6 5 8 3.040 3.052 0.047 10.479 o
6 5 9 0.664 0.738 0.029 64.923 o
6 5 10 0.494 0.477 0.023 99.363 o
6 5 11 0.269 0.271 0.013 206.362 o
6 6 0 8.979 8.271 0.101 1.922 o
6 6 1 2.690 2.650 0.053 12.116 o
6 6 2 0.459 0.420 0.025 103.908 o
6 6 3 1.763 1.716 0.048 20.786 o
6 6 4 1.804 1.889 0.050 19.428 o
6 6 5 0.318 0.278 0.018 166.403 o
6 6 6 0.062 0.036 0.224 5.320 o
6 6 7 0.136 0.157 0.018 300.629 o
6 6 8 0.228 0.224 0.019 207.657 o
6 6 9 0.005 0.049 0.382 1.825 o
6 6 10 0.218 0.195 0.018 226.709 o
6 6 11 0.370 0.364 0.027 114.016 o
7 0 1 8.066 8.289 0.066 2.261 o
7 0 2 4.857 4.996 0.035 5.335 o
7 0 3 5.605 5.117 0.053 4.405 o
7 0 4 0.199 0.176 0.013 282.366 o
7 0 5 5.819 6.112 0.070 3.751 o
7 0 6 0.026 0.046 0.302 2.923 o
7 0 7 11.492 11.641 0.135 1.169 o
7 0 8 1.240 1.201 0.037 33.389 o
7 0 9 0.023 0.051 0.313 2.725 o
7 0 10 0.081 0.092 0.021 351.796 o
7 0 11 0.425 0.467 0.025 105.333 o
7 1 0 30.068 30.598 0.174 0.208 o
7 1 1 3.108 3.100 0.034 10.620 o
7 1 2 1.519 1.405 0.020 30.251 o
7 1 3 0.588 0.590 0.024 81.965 o
7 1 4 4.179 4.475 0.046 6.454 o
7 1 5 1.962 2.005 0.033 19.639 o
7 1 6 0.889 0.992 0.029 48.645 o
7 1 7 0.044 0.076 0.020 445.449 o
7 1 8 1.184 1.206 0.033 35.722 o
7 1 9 0.095 0.099 0.013 488.198 o
7 1 10 0.446 0.399 0.021 115.316 o
7 1 11 0.332 0.348 0.014 163.529 o
7 2 0 0.187 0.269 0.009 278.005 o
7 2 1 0.012 0.014 0.166 9.706 o
7 2 2 0.108 0.161 0.011 429.234 o
7 2 3 2.710 2.647 0.034 13.000 o
7 2 4 8.194 8.099 0.070 2.241 o
7 2 5 0.824 0.841 0.028 54.873 o
7 2 6 0.994 0.928 0.030 45.642 o
7 2 7 2.427 2.522 0.040 14.344 o
7 2 8 2.727 2.859 0.044 12.035 o
7 2 9 0.306 0.272 0.015 182.802 o
7 2 10 0.342 0.377 0.015 153.880 o
7 2 11 0.221 0.216 0.012 255.555 o
7 3 0 1.306 1.341 0.028 33.164 o
7 3 1 10.268 10.418 0.075 1.503 o
7 3 2 1.432 1.411 0.029 30.032 o
7 3 3 13.657 13.629 0.103 0.906 o
7 3 4 1.842 1.787 0.033 21.737 o
7 3 5 0.717 0.631 0.026 67.660 o
7 3 6 1.315 1.322 0.033 31.964 o
7 3 7 0.312 0.308 0.014 177.179 o
7 3 8 0.184 0.178 0.013 294.357 o
7 3 9 0.543 0.561 0.025 84.996 o
7 3 10 0.211 0.260 0.013 241.860 o
7 3 11 1.600 1.586 0.033 25.598 o
7 4 0 0.942 0.975 0.027 48.025 o
7 4 1 1.342 1.315 0.028 32.723 o
7 4 2 1.697 1.766 0.032 23.498 o
7 4 3 1.609 1.648 0.032 25.241 o
7 4 4 11.554 11.259 0.100 1.229 o
7 4 5 0.342 0.334 0.013 165.359 o
7 4 6 1.494 1.431 0.033 28.124 o
7 4 7 0.443 0.437 0.020 114.724 o
7 4 8 2.792 2.963 0.047 11.459 o
7 4 9 0.589 0.531 0.025 83.341 o
7 4 10 0.724 0.755 0.029 61.080 o
7 4 11 0.127 0.138 0.012 401.360 o
7 5 0 5.866 5.665 0.055 3.974 o
7 5 1 3.107 3.095 0.040 10.448 o
7 5 2 0.051 0.096 0.025 310.018 o
7 5 3 2.794 2.775 0.040 12.120 o
7 5 4 1.409 1.389 0.032 29.988 o
7 5 5 0.051 0.075 0.019 462.093 o
7 5 6 0.003 0.009 0.190 7.375 o
7 5 7 0.023 0.008 0.277 3.464 o
7 5 8 0.082 0.085 0.016 464.275 o
7 5 9 0.030 0.035 0.269 3.693 o
7 5 10 0.160 0.152 0.013 334.029 o
7 5 11 0.476 0.466 0.022 104.013 o
7 6 0 0.509 0.504 0.021 98.811 o
7 6 1 2.305 2.145 0.036 16.369 o
7 6 2 1.102 1.071 0.030 40.348 o
7 6 3 2.223 2.090 0.037 17.011 o
7 6 4 0.320 0.348 0.013 170.277 o
7 6 5 1.779 1.816 0.037 21.722 o
7 6 6 0.333 0.314 0.015 165.895 o
7 6 7 3.404 3.454 0.051 8.800 o
7 6 8 0.683 0.690 0.030 64.287 o
7 6 9 0.040 -0.013 0.278 3.438 o
7 6 10 0.003 -0.032 0.266 3.781 o
7 7 1 1.199 1.258 0.045 31.107 o
7 7 2 1.380 1.346 0.047 27.173 o
7 7 3 0.012 0.002 0.379 1.854 o
7 7 4 1.978 1.880 0.055 17.535 o
7 7 5 1.136 1.079 0.047 33.066 o
7 7 6 0.805 0.854 0.045 44.186 o
7 7 7 0.218 0.277 0.020 194.311 o
7 7 8 0.698 0.681 0.038 56.436 o
7 7 9 0.151 0.162 0.018 284.554 o
7 7 10 0.203 0.203 0.017 240.232 o
8 0 0 16.915 16.722 0.132 0.613 o
8 0 1 2.205 2.213 0.037 16.725 o
8 0 2 0.818 0.793 0.029 55.572 o
8 0 3 0.721 0.774 0.031 59.181 o
8 0 4 2.576 2.661 0.044 13.069 o
8 0 5 0.937 0.878 0.033 46.865 o
8 0 6 0.439 0.491 0.023 105.598 o
8 0 7 0.029 0.061 0.317 2.658 o
8 0 8 0.645 0.644 0.031 66.945 o
8 0 9 0.031 0.008 0.321 2.595 o
8 0 10 0.274 0.243 0.015 201.968 o
8 0 11 0.277 0.283 0.015 191.942 o
8 1 0 1.381 1.461 0.029 30.472 o
8 1 1 0.966 0.938 0.027 47.800 o
8 1 2 0.591 0.606 0.022 83.291 o
8 1 3 3.183 3.087 0.039 10.255 o
8 1 4 2.700 2.834 0.039 12.421 o
8 1 5 1.859 1.920 0.034 20.829 o
8 1 6 0.705 0.761 0.030 61.134 o
8 1 7 3.385 3.431 0.049 8.931 o
8 1 8 1.638 1.611 0.036 24.499 o
8 1 9 0.159 0.211 0.013 303.087 o
8 1 10 0.060 0.019 0.276 3.509 o
8 1 11 0.253 0.271 0.013 214.568 o
8 2 0 4.652 4.546 0.046 5.751 o
8 2 1 6.262 6.376 0.057 3.473 o
8 2 2 1.418 1.516 0.030 29.226 o
8 2 3 4.957 4.997 0.052 5.077 o
8 2 4 2.883 2.978 0.040 11.401 o
8 2 5 0.489 0.549 0.023 95.536 o
8 2 6 0.245 0.251 0.013 223.805 o
8 2 7 0.746 0.806 0.030 57.907 o
8 2 8 0.081 0.117 0.014 479.212 o
8 2 9 0.196 0.187 0.013 280.150 o
8 2 10 0.344 0.377 0.016 150.711 o
8 2 11 0.730 0.764 0.028 61.365 o
8 3 0 1.102 1.097 0.029 40.354 o
8 3 1 0.388 0.376 0.014 144.203 o
8 3 2 0.832 0.847 0.028 54.390 o
8 3 3 1.698 1.788 0.033 23.239 o
8 3 4 6.939 6.837 0.070 2.942 o
8 3 5 0.515 0.506 0.021 97.968 o
8 3 6 1.029 1.072 0.031 41.950 o
8 3 7 0.742 0.785 0.030 58.624 o
8 3 8 2.008 2.030 0.039 18.593 o
8 3 9 0.363 0.361 0.016 147.687 o
8 3 10 0.395 0.391 0.018 131.993 o
8 3 11 0.133 0.140 0.012 390.987 o
8 4 0 3.974 4.041 0.046 7.139 o
8 4 1 2.961 2.845 0.039 11.396 o
8 4 2 0.007 0.030 0.250 4.267 o
8 4 3 2.945 2.870 0.041 11.332 o
8 4 4 1.150 1.094 0.031 38.457 o
8 4 5 0.011 0.021 0.271 3.643 o
8 4 6 0.030 0.083 0.026 301.069 o
8 4 7 0.016 0.031 0.157 10.812 o
8 4 8 0.040 0.049 0.016 645.365 o
8 4 9 0.056 0.049 0.194 7.044 o
8 4 10 0.126 0.164 0.012 383.188 o
8 5 0 1.002 0.959 0.030 44.885 o
8 5 1 1.299 1.311 0.031 32.876 o
8 5 2 0.743 0.700 0.025 64.792 o
8 5 3 2.217 2.146 0.038 16.785 o
8 5 4 0.789 0.766 0.028 58.261 o
8 5 5 1.320 1.306 0.033 32.019 o
8 5 6 0.567 0.579 0.025 81.986 o
8 5 7 2.280 2.295 0.041 15.702 o
8 5 8 0.836 0.860 0.031 52.074 o
8 5 9 0.084 0.082 0.016 463.161 o
8 5 10 0.006 0.021 0.256 4.074 o
8 6 0 7.976 8.181 0.083 2.255 o
8 6 1 1.558 1.460 0.034 26.823 o
8 6 2 1.226 1.162 0.033 35.295 o
8 6 3 0.032 0.017 0.275 3.537 o
8 6 4 2.014 1.925 0.038 19.057 o
8 6 5 0.896 0.994 0.031 47.317 o
8 6 6 0.584 0.573 0.025 81.981 o
8 6 7 0.297 0.306 0.016 176.114 o
8 6 8 0.536 0.541 0.024 89.311 o
8 6 9 0.129 0.126 0.014 380.779 o
8 6 10 0.208 0.237 0.018 220.655 o
8 7 0 0.073 0.140 0.016 426.862 o
8 7 1 0.648 0.543 0.025 77.735 o
8 7 2 0.208 0.211 0.013 261.279 o
8 7 3 0.743 0.761 0.030 59.161 o
8 7 4 0.355 0.340 0.016 152.620 o
8 7 5 0.612 0.632 0.027 73.792 o
8 7 6 0.129 0.142 0.017 328.196 o
8 7 7 1.251 1.228 0.034 33.810 o
8 7 8 0.332 0.350 0.015 160.629 o
8 7 9 0.008 -0.001 0.260 3.953 o
8 8 0 0.892 0.862 0.045 41.678 o
8 8 1 0.855 0.840 0.041 45.433 o
8 8 2 0.148 0.152 0.018 291.284 o
8 8 3 0.940 0.929 0.046 39.124 o
8 8 4 0.348 0.338 0.022 137.476 o
8 8 5 0.039 0.006 0.398 1.684 o
8 8 6 0.014 0.000 0.393 1.727 o
8 8 7 0.081 0.027 0.394 1.716 o
8 8 8 0.005 0.009 0.375 1.903 o
9 0 1 0.003 -0.016 0.294 3.085 o
9 0 2 0.074 0.090 0.016 476.326 o
9 0 3 1.036 0.990 0.035 41.210 o
9 0 4 3.610 3.774 0.055 7.887 o
9 0 5 0.375 0.338 0.017 145.025 o
9 0 6 0.428 0.433 0.021 115.459 o
9 0 7 1.129 1.121 0.037 36.517 o
9 0 8 1.217 1.298 0.039 32.308 o
9 0 9 0.123 0.115 0.017 350.932 o
9 0 10 0.163 0.188 0.014 301.466 o
9 1 0 3.575 3.494 0.042 8.582 o
9 1 1 3.483 3.527 0.043 8.737 o
9 1 2 0.576 0.623 0.023 82.728 o
9 1 3 2.931 3.041 0.041 11.083 o
9 1 4 1.635 1.621 0.034 24.788 o
9 1 5 0.212 0.251 0.013 244.092 o
9 1 6 0.090 0.051 0.197 6.820 o
9 1 7 0.317 0.316 0.015 171.009 o
9 1 8 0.055 0.032 0.284 3.294 o
9 1 9 0.094 0.069 0.014 506.041 o
9 1 10 0.187 0.194 0.013 284.272 o
9 2 0 1.396 1.357 0.030 30.903 o
9 2 1 0.220 0.226 0.012 252.936 o
9 2 2 0.430 0.403 0.015 129.493 o
9 2 3 1.854 1.857 0.034 21.172 o
9 2 4 2.972 3.041 0.043 10.870 o
9 2 5 0.848 0.765 0.030 54.188 o
9 2 6 0.700 0.804 0.030 60.268 o
9 2 7 1.146 1.152 0.033 37.192 o
9 2 8 1.254 1.213 0.034 33.903 o
9 2 9 0.200 0.219 0.013 263.766 o
9 2 10 0.132 0.107 0.014 389.396 o
9 3 0 4.900 5.123 0.056 5.031 o
9 3 1 1.585 1.587 0.033 25.782 o
9 3 2 0.188 0.187 0.012 294.180 o
9 3 3 1.159 1.111 0.031 38.034 o
9 3 4 1.022 1.027 0.032 42.375 o
9 3 5 0.132 0.113 0.013 400.917 o
9 3 6 0.031 0.035 0.194 7.060 o
9 3 7 0.046 0.025 0.197 6.847 o
9 3 8 0.125 0.123 0.014 388.874 o
9 3 9 0.004 0.019 0.268 3.724 o
9 3 10 0.117 0.085 0.016 398.103 o
9 4 0 0.401 0.406 0.019 126.989 o
9 4 1 1.045 1.039 0.031 41.971 o
9 4 2 0.448 0.470 0.018 114.739 o
9 4 3 1.421 1.360 0.033 29.820 o
9 4 4 0.547 0.526 0.022 91.712 o
9 4 5 0.997 1.012 0.032 43.345 o
9 4 6 0.273 0.280 0.013 202.182 o
9 4 7 1.921 1.978 0.039 19.491 o
9 4 8 0.575 0.604 0.025 80.152 o
9 4 9 0.034 0.049 0.268 3.718 o
9 4 10 0.003 -0.025 0.260 3.954 o
9 5 0 5.746 6.114 0.069 3.806 o
9 5 1 1.421 1.321 0.033 30.132 o
9 5 2 0.893 0.952 0.030 48.727 o
9 5 3 0.101 0.063 0.020 362.794 o
9 5 4 1.622 1.550 0.036 25.049 o
9 5 5 0.598 0.630 0.028 73.819 o
9 5 6 0.369 0.370 0.015 147.362 o
9 5 7 0.256 0.270 0.014 209.001 o
9 5 8 0.363 0.366 0.018 141.936 o
9 5 9 0.088 0.047 0.191 7.245 o
9 6 0 0.152 0.172 0.014 320.637 o
9 6 1 0.405 0.406 0.018 128.350 o
9 6 2 0.146 0.146 0.013 355.216 o
9 6 3 0.696 0.744 0.028 63.799 o
9 6 4 0.506 0.485 0.022 98.825 o
9 6 5 0.457 0.440 0.020 112.200 o
9 6 6 0.181 0.157 0.013 308.210 o
9 6 7 0.918 0.917 0.032 47.395 o
9 6 8 0.355 0.384 0.015 149.306 o
9 6 9 0.019 0.026 0.259 3.980 o
9 7 0 0.718 0.787 0.028 61.375 o
9 7 1 0.820 0.878 0.031 52.352 o
9 7 2 0.095 0.053 0.198 6.751 o
9 7 3 0.997 0.966 0.032 44.021 o
9 7 4 0.284 0.287 0.014 192.273 o
9 7 5 0.027 -0.040 0.283 3.322 o
9 7 6 0.017 0.037 0.273 3.589 o
9 7 7 0.052 0.033 0.275 3.534 o
9 7 8 0.002 0.011 0.266 3.780 o
9 8 0 0.583 0.560 0.024 83.852 o
9 8 1 0.163 0.163 0.013 324.019 o
9 8 2 0.378 0.390 0.017 138.055 o
9 8 3 0.415 0.374 0.020 125.259 o
9 8 4 1.357 1.385 0.036 29.972 o
9 8 5 0.209 0.193 0.013 267.158 o
9 8 6 0.268 0.278 0.014 201.150 o
9 8 7 0.039 0.032 0.190 7.350 o
9 8 8 0.376 0.363 0.017 141.789 o
9 9 0 0.121 0.109 0.018 342.623 o
9 9 1 0.556 0.639 0.036 66.886 o
9 9 2 0.182 0.156 0.019 253.357 o
9 9 3 0.686 0.766 0.043 50.940 o
9 9 4 0.178 0.215 0.018 245.022 o
9 9 5 0.076 0.057 0.392 1.733 o
9 9 6 0.042 0.062 0.219 5.562 o
9 9 7 0.088 0.069 0.370 1.949 o
10 0 0 0.941 0.903 0.035 45.267 o
10 0 1 2.167 2.199 0.043 16.522 o
10 0 2 0.065 0.050 0.309 2.792 o
10 0 3 3.019 3.044 0.051 10.401 o
10 0 4 0.489 0.455 0.022 102.951 o
10 0 5 0.064 0.065 0.321 2.591 o
10 0 6 0.139 0.180 0.015 319.979 o
10 0 7 0.006 0.000 0.320 2.613 o
10 0 8 0.005 0.040 0.308 2.815 o
10 0 9 0.103 0.098 0.021 322.455 o
10 0 10 0.048 0.091 0.500 1.067 o
10 1 0 0.114 0.097 0.014 428.886 o
10 1 1 0.029 0.018 0.266 3.776 o
10 1 2 0.191 0.199 0.013 279.046 o
10 1 3 0.569 0.596 0.023 84.621 o
10 1 4 2.596 2.635 0.042 13.152 o
10 1 5 0.174 0.125 0.013 332.827 o
10 1 6 0.326 0.324 0.013 172.419 o
10 1 7 0.476 0.489 0.022 102.381 o
10 1 8 0.791 0.869 0.031 53.741 o
10 1 9 0.102 0.070 0.016 438.428 o
10 1 10 0.142 0.173 0.017 298.609 o
10 2 0 3.210 3.278 0.045 9.711 o
10 2 1 1.056 1.035 0.031 41.724 o
10 2 2 0.107 0.083 0.027 232.658 o
10 2 3 0.818 0.828 0.029 54.818 o
10 2 4 0.674 0.745 0.028 65.025 o
10 2 5 0.071 0.056 0.016 527.317 o
10 2 6 0.022 0.012 0.276 3.514 o
10 2 7 0.022 0.018 0.275 3.538 o
10 2 8 0.083 0.082 0.014 518.221 o
10 2 9 0.004 -0.020 0.269 3.698 o
10 2 10 0.073 0.043 0.363 2.025 o
10 3 0 0.045 0.066 0.020 454.630 o
10 3 1 0.865 0.849 0.030 51.746 o
10 3 2 0.266 0.313 0.013 197.998 o
10 3 3 0.802 0.828 0.029 55.511 o
10 3 4 0.282 0.303 0.013 193.085 o
10 3 5 0.739 0.754 0.031 58.753 o
10 3 6 0.068 0.104 0.020 381.522 o
10 3 7 1.530 1.505 0.036 26.526 o
10 3 8 0.334 0.283 0.014 173.796 o
10 3 9 0.004 0.050 0.260 3.950 o
10 4 0 4.721 4.946 0.069 5.153 o
10 4 1 0.610 0.593 0.024 79.908 o
10 4 2 0.514 0.487 0.019 102.224 o
10 4 3 0.037 0.025 0.274 3.561 o
10 4 4 0.902 0.984 0.031 47.326 o
10 4 5 0.400 0.389 0.018 130.997 o
10 4 6 0.294 0.301 0.015 181.758 o
10 4 7 0.072 0.076 0.016 499.838 o
10 4 8 0.287 0.255 0.013 201.581 o
10 4 9 0.042 -0.018 0.189 7.433 o
10 5 0 0.058 0.058 0.016 562.664 o
10 5 1 0.326 0.332 0.014 168.064 o
10 5 2 0.086 0.096 0.020 361.619 o
10 5 3 0.487 0.468 0.020 105.709 o
10 5 4 0.382 0.369 0.016 141.985 o
10 5 5 0.361 0.354 0.017 146.597 o
10 5 6 0.102 0.086 0.020 347.084 o
10 5 7 0.756 0.761 0.030 58.549 o
10 5 8 0.265 0.260 0.014 207.080 o
10 5 9 0.009 0.005 0.252 4.203 o
10 6 0 0.589 0.573 0.023 83.819 o
10 6 1 0.680 0.683 0.027 67.442 o
10 6 2 0.053 0.027 0.198 6.776 o
10 6 3 0.857 0.835 0.031 51.733 o
10 6 4 0.222 0.226 0.013 245.834 o
10 6 5 0.017 -0.007 0.277 3.466 o
10 6 6 0.013 -0.002 0.277 3.466 o
10 6 7 0.029 0.026 0.191 7.281 o
10 6 8 0.001 -0.003 0.261 3.925 o
10 7 0 0.385 0.355 0.018 138.184 o
10 7 1 0.139 0.124 0.017 327.401 o
10 7 2 0.316 0.315 0.015 171.247 o
10 7 3 0.285 0.309 0.015 183.642 o
10 7 4 1.238 1.247 0.034 33.884 o
10 7 5 0.139 0.131 0.014 361.065 o
10 7 6 0.210 0.182 0.014 263.255 o
10 7 7 0.032 0.023 0.191 7.281 o
10 7 8 0.321 0.327 0.014 170.815 o
10 8 0 0.105 0.098 0.017 388.525 o
10 8 1 0.508 0.496 0.024 94.825 o
10 8 2 0.150 0.159 0.013 341.608 o
10 8 3 0.665 0.717 0.029 65.482 o
10 8 4 0.147 0.163 0.013 342.185 o
10 8 5 0.067 0.032 0.196 6.904 o
10 8 6 0.040 0.053 0.189 7.419 o
10 8 7 0.071 0.051 0.013 643.610 o
10 9 0 0.005 0.011 0.195 7.008 o
10 9 1 0.026 0.036 0.274 3.562 o
10 9 2 0.001 0.003 0.273 3.593 o
10 9 3 0.070 0.070 0.016 511.791 o
10 9 4 0.154 0.173 0.014 318.881 o
10 9 5 0.050 0.021 0.271 3.638 o
10 9 6 0.017 0.032 0.182 8.007 o
10 10 0 0.559 0.576 0.035 69.855 o
10 10 1 0.101 0.121 0.023 284.889 o
10 10 2 0.086 0.070 0.390 1.749 o
10 10 3 0.001 -0.018 0.386 1.789 o
10 10 4 0.135 0.130 0.018 314.252 o
10 10 5 0.055 0.054 0.368 1.972 o
11 0 1 0.014 -0.005 0.318 2.645 o
11 0 2 0.130 0.079 0.017 365.124 o
11 0 3 0.266 0.317 0.016 185.883 o
11 0 4 1.581 1.503 0.040 25.132 o
11 0 5 0.069 0.018 0.323 2.561 o
11 0 6 0.179 0.132 0.017 283.225 o
11 0 7 0.248 0.263 0.015 209.711 o
11 0 8 0.460 0.486 0.025 99.534 o
11 0 9 0.055 -0.015 0.304 2.885 o
11 1 0 1.166 1.287 0.032 35.533 o
11 1 1 0.871 0.895 0.031 50.036 o
11 1 2 0.015 0.026 0.193 7.142 o
11 1 3 0.942 0.935 0.031 46.757 o
11 1 4 0.353 0.365 0.014 154.946 o
11 1 5 0.006 0.024 0.274 3.565 o
11 1 6 0.006 0.026 0.272 3.617 o
11 1 7 0.010 0.039 0.271 3.642 o
11 1 8 0.013 0.034 0.268 3.722 o
11 1 9 0.023 0.050 0.256 4.069 o
11 2 0 0.091 0.115 0.016 417.388 o
11 2 1 0.260 0.236 0.013 219.830 o
11 2 2 0.067 0.029 0.198 6.769 o
11 2 3 0.473 0.493 0.022 102.574 o
11 2 4 0.444 0.405 0.022 113.170 o
11 2 5 0.332 0.363 0.015 158.661 o
11 2 6 0.095 0.099 0.016 424.561 o
11 2 7 0.688 0.719 0.030 63.198 o
11 2 8 0.280 0.276 0.014 196.223 o
11 2 9 0.013 0.034 0.253 4.167 o
11 3 0 2.747 2.711 0.044 12.248 o
11 3 1 0.389 0.424 0.017 131.900 o
11 3 2 0.248 0.223 0.013 230.803 o
11 3 3 0.075 0.088 0.016 476.274 o
11 3 4 0.512 0.524 0.027 86.801 o
11 3 5 0.181 0.176 0.013 298.244 o
11 3 6 0.141 0.149 0.013 359.181 o
11 3 7 0.030 0.033 0.276 3.511 o
11 3 8 0.150 0.112 0.014 359.780 o
11 4 0 0.005 0.024 0.274 3.566 o
11 4 1 0.259 0.224 0.013 223.868 o
11 4 2 0.046 0.040 0.160 10.383 o
11 4 3 0.305 0.312 0.014 179.107 o
11 4 4 0.239 0.266 0.013 223.496 o
11 4 5 0.272 0.249 0.014 206.140 o
11 4 6 0.040 0.053 0.196 6.911 o
11 4 7 0.578 0.524 0.025 83.418 o
11 4 8 0.172 0.147 0.014 312.801 o
11 5 0 0.619 0.611 0.027 74.057 o
11 5 1 0.454 0.503 0.021 106.152 o
11 5 2 0.052 0.074 0.277 3.481 o
11 5 3 0.499 0.506 0.024 95.340 o
11 5 4 0.194 0.219 0.013 268.441 o
11 5 5 0.012 -0.014 0.277 3.466 o
11 5 6 0.003 0.035 0.272 3.617 o
11 5 7 0.029 0.045 0.265 3.802 o
11 5 8 0.006 -0.024 0.258 4.014 o
11 6 0 0.260 0.247 0.014 212.505 o
11 6 1 0.063 0.083 0.014 574.707 o
11 6 2 0.192 0.200 0.013 277.749 o
11 6 3 0.210 0.229 0.013 252.910 o
11 6 4 0.851 0.852 0.032 51.025 o
11 6 5 0.100 0.093 0.016 419.938 o
11 6 6 0.142 0.157 0.013 352.715 o
11 6 7 0.044 0.041 0.186 7.656 o
11 7 0 0.103 0.121 0.016 391.414 o
11 7 1 0.394 0.397 0.019 129.199 o
11 7 2 0.098 0.088 0.014 471.829 o
11 7 3 0.532 0.501 0.025 90.408 o
11 7 4 0.109 0.122 0.013 433.980 o
11 7 5 0.046 0.080 0.019 466.905 o
11 7 6 0.027 0.057 0.260 3.946 o
11 7 7 0.046 0.060 0.254 4.127 o
11 8 0 0.002 0.002 0.274 3.567 o
11 8 1 0.020 -0.006 0.281 3.369 o
11 8 2 0.002 -0.023 0.277 3.467 o
11 8 3 0.061 0.065 0.020 424.309 o
11 8 4 0.149 0.157 0.014 332.993 o
11 8 5 0.041 0.055 0.186 7.653 o
11 8 6 0.017 0.030 0.254 4.135 o
11 9 0 0.503 0.518 0.024 94.173 o
11 9 1 0.097 0.095 0.014 466.776 o
11 9 2 0.077 0.060 0.020 401.019 o
11 9 3 0.001 -0.024 0.269 3.699 o
11 9 4 0.126 0.128 0.016 353.563 o
11 9 5 0.048 0.048 0.182 7.982 o
11 10 0 0.050 0.048 0.272 3.610 o
11 10 1 0.134 0.107 0.014 386.421 o
11 10 2 0.062 0.055 0.016 554.914 o
11 10 3 0.102 0.077 0.019 371.198 o
12 0 0 0.880 0.967 0.036 45.641 o
12 0 1 0.373 0.361 0.022 129.744 o
12 0 2 0.015 0.004 0.210 6.058 o
12 0 3 0.357 0.329 0.017 150.706 o
12 0 4 0.198 0.193 0.015 260.933 o
12 0 5 0.006 0.014 0.317 2.661 o
12 0 6 0.003 0.036 0.311 2.762 o
12 0 7 0.001 0.027 0.306 2.852 o
12 0 8 0.020 0.051 0.298 3.001 o
12 1 0 0.060 0.053 0.280 3.385 o
12 1 1 0.083 0.078 0.016 469.554 o
12 1 2 0.025 0.044 0.276 3.511 o
12 1 3 0.242 0.274 0.013 219.636 o
12 1 4 0.373 0.363 0.016 144.976 o
12 1 5 0.151 0.157 0.014 330.826 o
12 1 6 0.065 0.009 0.283 3.317 o
12 1 7 0.314 0.354 0.016 162.672 o
12 1 8 0.182 0.181 0.012 302.992 o
12 2 0 1.127 1.139 0.033 37.780 o
12 2 1 0.346 0.347 0.015 156.765 o
12 2 2 0.098 0.120 0.020 332.440 o
12 2 3 0.174 0.166 0.013 310.817 o
12 2 4 0.287 0.282 0.014 191.972 o
12 2 5 0.050 0.010 0.281 3.365 o
12 2 6 0.035 -0.004 0.277 3.488 o
12 2 7 0.028 0.045 0.268 3.719 o
12 2 8 0.048 0.062 0.015 630.812 o
12 3 0 0.013 0.033 0.276 3.514 o
12 3 1 0.096 0.087 0.014 477.824 o
12 3 2 0.012 0.029 0.193 7.142 o
12 3 3 0.180 0.173 0.013 301.304 o
12 3 4 0.245 0.266 0.014 215.442 o
12 3 5 0.134 0.139 0.016 337.277 o
12 3 6 0.040 0.069 0.019 493.655 o
12 3 7 0.292 0.279 0.015 186.863 o
12 4 0 0.457 0.454 0.016 117.884 o
12 4 1 0.285 0.279 0.015 189.512 o
12 4 2 0.025 0.013 0.278 3.439 o
12 4 3 0.311 0.311 0.015 173.632 o
12 4 4 0.128 0.139 0.013 384.992 o
12 4 5 0.005 0.000 0.273 3.593 o
12 4 6 0.001 -0.009 0.269 3.699 o
12 4 7 0.013 0.032 0.260 3.950 o
12 5 0 0.152 0.117 0.017 316.346 o
12 5 1 0.017 0.016 0.280 3.392 o
12 5 2 0.091 0.093 0.016 437.693 o
12 5 3 0.141 0.128 0.014 361.184 o
12 5 4 0.486 0.535 0.022 98.184 o
12 5 5 0.070 0.062 0.272 3.606 o
12 5 6 0.081 0.079 0.267 3.737 o
12 5 7 0.055 0.032 0.256 4.065 o
12 6 0 0.127 0.143 0.013 384.634 o
12 6 1 0.260 0.265 0.013 212.289 o
12 6 2 0.059 0.047 0.200 6.637 o
12 6 3 0.327 0.365 0.016 157.093 o
12 6 4 0.084 0.074 0.016 471.827 o
12 6 5 0.024 0.028 0.191 7.284 o
12 6 6 0.010 0.010 0.262 3.893 o
12 7 0 0.002 -0.006 0.275 3.542 o
12 7 1 0.018 0.009 0.195 7.002 o
12 7 2 0.001 -0.001 0.275 3.542 o
12 7 3 0.048 0.059 0.014 681.405 o
12 7 4 0.116 0.126 0.012 434.336 o
12 7 5 0.035 0.004 0.189 7.436 o
12 8 0 0.390 0.420 0.018 130.042 o
12 8 1 0.077 0.058 0.016 509.406 o
12 8 2 0.055 0.084 0.019 443.083 o
12 8 3 0.003 0.004 0.266 3.781 o
12 8 4 0.097 0.093 0.016 426.563 o
12 9 0 0.040 0.051 0.269 3.690 o
12 9 1 0.107 0.061 0.020 356.584 o
12 9 2 0.048 -0.005 0.269 3.693 o
12 9 3 0.084 0.067 0.019 405.993 o
13 0 1 0.087 0.079 0.022 333.199 o
13 0 2 0.005 0.028 0.207 6.230 o
13 0 3 0.108 0.116 0.017 370.485 o
13 0 4 0.123 0.106 0.015 389.378 o
13 0 5 0.100 0.092 0.017 401.039 o
13 0 6 0.013 0.004 0.309 2.798 o
13 0 7 0.216 0.196 0.015 247.353 o
13 1 0 0.621 0.653 0.028 71.325 o
13 1 1 0.148 0.149 0.013 350.314 o
13 1 2 0.036 0.002 0.279 3.415 o
13 1 3 0.095 0.094 0.014 473.579 o
13 1 4 0.124 0.125 0.013 404.388 o
13 1 5 0.017 0.011 0.191 7.292 o
13 1 6 0.018 0.007 0.188 7.522 o
13 1 7 0.004 0.027 0.252 4.201 o
13 2 0 0.009 0.007 0.277 3.491 o
13 2 1 0.037 0.022 0.277 3.486 o
13 2 2 0.006 0.003 0.273 3.592 o
13 2 3 0.094 0.089 0.016 435.680 o
13 2 4 0.178 0.156 0.015 292.836 o
13 2 5 0.065 0.023 0.277 3.458 o
13 2 6 0.026 0.053 0.260 3.947 o
13 3 0 0.248 0.230 0.014 223.433 o
13 3 1 0.175 0.185 0.013 299.323 o
13 3 2 0.003 -0.005 0.278 3.443 o
13 3 3 0.213 0.212 0.013 257.181 o
13 3 4 0.069 0.051 0.280 3.384 o
13 3 5 0.001 0.010 0.268 3.725 o
13 3 6 0.000 0.008 0.260 3.954 o
13 4 0 0.046 0.017 0.197 6.849 o
13 4 1 0.003 0.028 0.274 3.565 o
13 4 2 0.041 0.040 0.275 3.535 o
13 4 3 0.062 0.065 0.016 540.098 o
13 4 4 0.287 0.294 0.015 185.591 o
13 4 5 0.030 -0.025 0.316 2.676 o
13 4 6 0.039 0.047 0.181 8.074 o
13 5 0 0.113 0.122 0.014 410.071 o
13 5 1 0.151 0.161 0.013 339.300 o
13 5 2 0.025 -0.015 0.277 3.489 o
13 5 3 0.190 0.178 0.013 289.211 o
13 5 4 0.051 0.001 0.276 3.511 o
13 5 5 0.010 0.043 0.256 4.072 o
13 6 0 0.002 0.008 0.273 3.593 o
13 6 1 0.015 0.013 0.270 3.669 o
13 6 2 0.001 -0.001 0.269 3.699 o
13 6 3 0.034 0.056 0.266 3.773 o
13 6 4 0.079 0.081 0.016 475.968 o
13 6 5 0.027 -0.010 0.259 3.980 o
13 7 0 0.273 0.255 0.014 204.375 o
13 7 1 0.047 0.048 0.016 616.878 o
13 7 2 0.033 0.023 0.155 11.072 o
13 7 3 0.005 -0.001 0.184 7.854 o
13 7 4 0.061 0.040 0.259 3.972 o
13 8 0 0.023 0.014 0.264 3.834 o
13 8 1 0.072 0.056 0.016 524.527 o
13 8 2 0.028 0.051 0.253 4.163 o
14 0 0 0.335 0.325 0.016 160.554 o
14 0 1 0.059 0.013 0.325 2.531 o
14 0 2 0.020 0.008 0.205 6.348 o
14 0 3 0.038 -0.007 0.322 2.579 o
14 0 4 0.057 0.076 0.021 397.259 o
14 0 5 0.008 0.000 0.302 2.927 o
14 1 0 0.000 0.008 0.272 3.619 o
14 1 1 0.032 0.026 0.272 3.614 o
14 1 2 0.000 -0.046 0.279 3.419 o
14 1 3 0.045 0.022 0.271 3.638 o
14 1 4 0.072 0.056 0.273 3.581 o
14 1 5 0.042 0.022 0.264 3.830 o
14 2 0 0.167 0.170 0.013 315.929 o
14 2 1 0.085 0.095 0.016 447.616 o
14 2 2 0.004 -0.012 0.274 3.567 o
14 2 3 0.095 0.087 0.016 434.668 o
14 2 4 0.040 0.042 0.265 3.801 o
14 2 5 0.000 -0.017 0.259 3.985 o
14 3 0 0.011 0.013 0.273 3.591 o
14 3 1 0.000 0.003 0.270 3.672 o
14 3 2 0.016 0.024 0.269 3.695 o
14 3 3 0.029 0.035 0.268 3.720 o
14 3 4 0.146 0.106 0.019 302.824 o
14 3 5 0.015 -0.018 0.253 4.170 o
14 4 0 0.076 0.071 0.014 553.061 o
14 4 1 0.081 0.071 0.020 386.557 o
14 4 2 0.007 -0.011 0.268 3.725 o
14 4 3 0.108 0.107 0.016 395.440 o
14 4 4 0.027 -0.006 0.183 7.925 o
14 5 0 0.001 -0.029 0.271 3.646 o
14 5 1 0.009 -0.022 0.192 7.224 o
14 5 2 0.001 -0.004 0.265 3.809 o
14 5 3 0.021 0.038 0.259 3.978 o
14 6 0 0.161 0.163 0.012 335.919 o
14 6 1 0.029 -0.007 0.187 7.596 o
14 6 2 0.016 -0.004 0.259 3.982 o
15 0 1 0.013 -0.010 0.310 2.780 o
15 0 2 0.000 -0.043 0.307 2.835 o
15 0 3 0.019 0.042 0.294 3.082 o
15 1 0 0.102 0.074 0.270 3.654 o
15 1 1 0.037 0.032 0.186 7.662 o
15 1 2 0.004 0.025 0.258 4.012 o
15 1 3 0.037 0.029 0.182 7.995 o
15 2 0 0.005 0.021 0.265 3.807 o
15 2 1 0.003 -0.001 0.263 3.866 o
15 2 2 0.004 -0.009 0.264 3.837 o
15 3 0 0.055 0.059 0.259 3.971 o
15 3 1 0.038 -0.021 0.265 3.804 o
15 3 2 0.003 0.014 0.250 4.269 o
15 4 0 0.000 0.007 0.180 8.200 o
;
_iucr_refine_instructions_details
;
TITL UREA OLEX2: imported from CIF
CELL 0.71073 5.578 5.578 4.686 90 90 90
ZERR 2 0.0006 0.0006 0.0007 0 0 0
LATT -1
SYMM +Y,-X,-Z
SYMM -X,-Y,+Z
SYMM -Y,+X,-Z
SYMM 0.5+X,0.5-Y,-Z
SYMM 0.5-X,0.5+Y,-Z
SYMM 0.5-Y,0.5-X,+Z
SYMM 0.5+Y,0.5+X,+Z
SFAC C H N O
UNIT 2 8 4 2

SIZE 0.23 0.13 0.09
TEMP -150(2)
CONF
ACTA 
MORE -1
BOND $H
WGHT 0.035255 0.003859
FVAR 3.193472
REM <olex2.extras>
REM <HklSrc "%.\\urea.hkl">
REM </olex2.extras>

C     1     0.00000  0.50000  0.32817  10.25000  0.01493  0.01493  0.00704 =
 0.00000  0.00000  0.00009 
O     4     0.00000  0.50000  0.59651  10.25000  0.01993  0.01993  0.00655 =
 0.00000  0.00000  0.00221 
N     3     0.14484  0.64484  0.17846  10.50000  0.02930  0.02930  0.00951 =
 0.00010  0.00010 -0.01550 
Hb    2     0.24306  0.74306  0.27476  10.50000  0.04312  0.04312  0.01899 =
 0.01076  0.01076 -0.02435 
Ha    2     0.13836  0.63836 -0.01627  10.50000  0.03364  0.03364  0.04982 =
 0.00269  0.00269  0.00305 
HKLF 4

END
Q1 1 0 0.5 0.444444 11 0.05 0.48
Q2 1 0.15 0.65 0.222222 11 0.05 0.27
Q3 1 0 0.5 0.666667 11 0.05 0.2
Q4 1 0.1375 0.6375 0 11 0.05 0.14
Q5 1 0.125 0.375 0.222222 11 0.05 0.13

  REM The information below was added by Olex2.
  REM
  REM R1 = 0.0245 for 803 Fo > 4sig(Fo) and 0.0347 for all 1022 data
  REM 27 parameters refined using 0 restraints
  REM Highest difference peak 0.4771, deepest hole -0.3256
  REM Mean Shift 0.0001, Max Shift 0.0004.

  REM +++ Tabular Listing of Refinement Information +++
  REM R1_all = 0.0347
  REM R1_gt = 0.0245
  REM wR_ref = 0.0638
  REM GOOF = 0.8688
  REM Shift_max = 0.0004
  REM Shift_mean = 0.0001
  REM Reflections_all = 1022
  REM Reflections_gt = 803
  REM Parameters = 27
  REM Hole = -0.3256
  REM Peak = 0.4771
  REM Flack = n/a

  
;
_olex2_submission_special_instructions  'No special instructions were received'
