# Supplementary material for: Transferable Hirshfeld atom model for rapid evaluation of aspherical atomic form factors
Source: IUCrJ. 2024 Mar 1;11(Pt 2):249–59. doi: 10.1107/S2052252524001507 (PMC10916294; doi:10.1107/S2052252524001507)
Supplement: Supplementary file 1 [file m-11-00249-sup1.zip › cifs/models_comparison/urea/TAAM.cif]

data_urea
_audit_creation_date               2023-11-08
_audit_creation_method
;
Olex2 1.3
(compiled 2020.07.31 svn.rc2a77460 for OlexSys, GUI svn.r6145)
;
_audit_contact_author_address      ?
_audit_contact_author_email        ?
_audit_contact_author_name         ''
_audit_contact_author_phone        ?
_publ_contact_author_id_orcid      ?
_publ_section_references
;
Bourhis, L.J., Dolomanov, O.V., Gildea, R.J., Howard, J.A.K., Puschmann, H.
 (2015). Acta Cryst. A71, 59-75.

Dolomanov, O.V., Bourhis, L.J., Gildea, R.J, Howard, J.A.K. & Puschmann, H.
 (2009), J. Appl. Cryst. 42, 339-341.
;
_chemical_formula_moiety           '2(C0.5 H2 N O0.5)'
_chemical_formula_sum              'C H4 N2 O'
_chemical_formula_weight           60.056
_chemical_absolute_configuration   unk
loop_
  _atom_type_symbol
  _atom_type_scat_source
  _atom_type_scat_dispersion_source
 H 
 'DiSCaMB, J. Appl. Cryst. 2018, DOI:10.1107/S1600576717015825'
 'Henke, Gullikson and Davis, At. Data and Nucl. Data Tables, 1993, 54, 2'
 C 
 'DiSCaMB, J. Appl. Cryst. 2018, DOI:10.1107/S1600576717015825' 
 'Henke, Gullikson and Davis, At. Data and Nucl. Data Tables, 1993, 54, 2'
 O 
 'DiSCaMB, J. Appl. Cryst. 2018, DOI:10.1107/S1600576717015825'
 'Henke, Gullikson and Davis, At. Data and Nucl. Data Tables, 1993, 54, 2'
 N 
 'DiSCaMB, J. Appl. Cryst. 2018, DOI:10.1107/S1600576717015825' 
 'Henke, Gullikson and Davis, At. Data and Nucl. Data Tables, 1993, 54, 2'

_space_group_crystal_system        'tetragonal'
_space_group_IT_number             113
_space_group_name_H-M_alt          'P -4 21 m'
_space_group_name_Hall             ' P -4 2ab'
loop_
  _space_group_symop_id
  _space_group_symop_operation_xyz
 1 x,y,z
 2 y,-x,-z
 3 -y,x,-z
 4 x+1/2,-y+1/2,-z
 5 -x+1/2,y+1/2,-z
 6 -x,-y,z
 7 -y+1/2,-x+1/2,z
 8 y+1/2,x+1/2,z

_symmetry_Int_Tables_number        113
_cell_length_a                     5.5780(6)
_cell_length_b                     5.5780(6)
_cell_length_c                     4.6860(7)
_cell_angle_alpha                  90
_cell_angle_beta                   90
_cell_angle_gamma                  90
_cell_volume                       145.80(3)
_cell_formula_units_Z              2
_cell_measurement_temperature      123(2)
_exptl_absorpt_coefficient_mu      0.118
_exptl_crystal_density_diffrn      1.368
_exptl_crystal_F_000               64.031
_exptl_crystal_size_max            0.23
_exptl_crystal_size_mid            0.13
_exptl_crystal_size_min            0.09
_diffrn_reflns_av_R_equivalents    0.0000
_diffrn_reflns_av_unetI/netI       0.0153
_diffrn_reflns_Laue_measured_fraction_full  1.0000
_diffrn_reflns_Laue_measured_fraction_max  0.9817
_diffrn_reflns_limit_h_max         15
_diffrn_reflns_limit_h_min         -15
_diffrn_reflns_limit_k_max         0
_diffrn_reflns_limit_k_min         -15
_diffrn_reflns_limit_l_max         0
_diffrn_reflns_limit_l_min         -13
_diffrn_reflns_number              1045
_diffrn_reflns_point_group_measured_fraction_full  1.0000
_diffrn_reflns_point_group_measured_fraction_max  0.9817
_diffrn_reflns_theta_full          25.2417
_diffrn_reflns_theta_max           86.97
_diffrn_reflns_theta_min           4.35
_diffrn_ambient_temperature        123(2)
_diffrn_measured_fraction_theta_full  1.0000
_diffrn_measured_fraction_theta_max  0.9817
_diffrn_radiation_type             'Mo K\a'
_diffrn_radiation_wavelength       0.71073
_reflns_Friedel_coverage           0.0
_reflns_limit_h_max                15
_reflns_limit_h_min                0
_reflns_limit_k_max                10
_reflns_limit_k_min                0
_reflns_limit_l_max                13
_reflns_limit_l_min                0
_reflns_number_gt                  803
_reflns_number_total               1022
_reflns_threshold_expression       I>=2u(I)
_computing_molecular_graphics      'Olex2 1.3 (Dolomanov et al., 2009)'
_computing_publication_material    'Olex2 1.3 (Dolomanov et al., 2009)'
_computing_structure_refinement    'olex2.refine 1.3 (Bourhis et al., 2015)'
_refine_diff_density_max           0.1760
_refine_diff_density_min           -0.2645
_refine_diff_density_rms           0.0390
_refine_ls_d_res_high              0.3559
_refine_ls_d_res_low               4.6860
_refine_ls_goodness_of_fit_ref     0.6328
_refine_ls_hydrogen_treatment      refall
_refine_ls_matrix_type             full
_refine_ls_number_constraints      0
_refine_ls_number_parameters       27
_refine_ls_number_reflns           1022
_refine_ls_number_restraints       0
_refine_ls_R_factor_all            0.0260
_refine_ls_R_factor_gt             0.0156
_refine_ls_restrained_S_all        0.6328
_refine_ls_shift/su_max            0.0008
_refine_ls_shift/su_mean           0.0001
_refine_ls_structure_factor_coef   Fsqd
_refine_ls_weighting_details      
 'w=1/[\s^2^(Fo^2^)+(0.0303P)^2^+0.0029P] where P=(Fo^2^+2Fc^2^)/3'
_refine_ls_weighting_scheme        calc
_refine_ls_wR_factor_gt            0.0405
_refine_ls_wR_factor_ref           0.0406
_refine_special_details
;
TAAM / MATTS refinement.
(Jha et., al., Acta Cryst.B, 2020, 76, 296 - 306)
Uses aspherical atomic scattering factors computed by DiSCaMB library
(Chodkiewicz et.al., J.Appl.Cryst., 2018, 51, 193 - 199)
from multipolar model
(Hansen & Coppens, Acta Cryst.A, 1978, 34, 909 - 921)
parametrized using the MATTS databank(successor of UBDB2018).
(Kumar et al., Acta Cryst.A, 2019, 75, 398 - 408)
Refinement performed with olex2.refine
with the external atomic form factors stored in.tsc
(Kleemiss et al., Chem.Sci., 2021, 12, 1675 - 1692)
;
loop_
  _atom_site_label
  _atom_site_type_symbol
  _atom_site_fract_x
  _atom_site_fract_y
  _atom_site_fract_z
  _atom_site_U_iso_or_equiv
  _atom_site_adp_type
  _atom_site_occupancy
  _atom_site_site_symmetry_order
  _atom_site_refinement_flags_posn
  _atom_site_refinement_flags_adp
  _atom_site_refinement_flags_occupancy
 C C 0.0 0.5 0.32818(4) 0.01219(3) Uani 1.000000 4 S T P
 O O 0.0 0.5 0.59620(3) 0.01520(3) Uani 1.000000 4 S T P
 N N 0.14488(3) 0.64488(3) 0.17833(4) 0.02245(4) Uani 1.000000 2 S T P
 Hb H 0.2518(10) 0.7518(10) 0.2903(12) 0.043(2) Uani 1.000000 2 S T P
 Ha H 0.1434(9) 0.6434(9) -0.0301(17) 0.0366(16) Uani 1.000000 2 S T P

loop_
  _atom_site_aniso_label
  _atom_site_aniso_U_11
  _atom_site_aniso_U_22
  _atom_site_aniso_U_33
  _atom_site_aniso_U_12
  _atom_site_aniso_U_13
  _atom_site_aniso_U_23
 C 0.01491(4) 0.01491(4) 0.00675(4) -0.00010(6) -0.000000 0.000000
 O 0.01950(5) 0.01950(5) 0.00662(3) 0.00157(7) -0.000000 0.000000
 N 0.02890(7) 0.02890(7) 0.00955(4) -0.01515(8) 0.00010(3) 0.00010(3)
 Hb 0.055(3) 0.055(3) 0.019(3) -0.028(5) -0.004(3) -0.004(3)
 Ha 0.045(2) 0.045(2) 0.020(3) -0.008(4) 0.000(2) 0.000(2)

loop_
  _geom_bond_atom_site_label_1
  _geom_bond_atom_site_label_2
  _geom_bond_distance
  _geom_bond_site_symmetry_2
  _geom_bond_publ_flag
 C O 1.2560(3) . ?
 C N 1.3414(3) . ?
 C N 1.3414(3) 6_565 ?
 N Hb 0.993(8) . ?
 N Ha 0.977(8) . ?

loop_
  _geom_angle_atom_site_label_1
  _geom_angle_atom_site_label_2
  _geom_angle_atom_site_label_3
  _geom_angle
  _geom_angle_site_symmetry_1
  _geom_angle_site_symmetry_3
  _geom_angle_publ_flag
 N C O 121.566(11) . . ?
 N C O 121.566(11) 6_565 . ?
 N C N 116.87(2) 6_565 . ?
 Hb N C 116.6(4) . 6_565 ?
 Ha N C 120.9(4) . 6_565 ?
 Ha N Hb 122.5(6) . . ?

loop_
  _diffrn_refln_index_h
  _diffrn_refln_index_k
  _diffrn_refln_index_l
  _diffrn_refln_intensity_net
  _diffrn_refln_intensity_u
 0 -2 -6 14.56 0.23
 -1 -1 -6 29.44 0.33
 0 -1 -6 5.29 0.28
 0 0 -6 156.54 1.86
 -4 0 -5 25.82 0.36
 -3 0 -5 3.66 0.17
 -2 0 -5 5.59 0.26
 -1 0 -5 189.09 0.97
 0 0 -5 486.21 3.6
 4 -1 -5 15.03 0.28
 3 -1 -5 16.59 0.28
 2 -1 -5 134.68 0.72
 1 -1 -5 168.5 1.11
 -4 -2 -5 52.61 0.32
 -3 -2 -5 75.67 0.53
 -2 -2 -5 96.97 0.83
 3 -3 -5 132.61 0.84
 -2 -5 -4 75.16 0.55
 -1 -5 -4 153.34 0.9
 0 -5 -4 178.18 1.13
 4 -4 -4 86.18 0.62
 3 -4 -4 3.06 0.16
 2 -4 -4 164.55 0.88
 1 -4 -4 426.26 1.75
 0 -4 -4 58.69 0.47
 -3 -3 -4 156.47 1.16
 -2 -3 -4 135.42 0.67
 -1 -3 -4 143.86 0.67
 0 -3 -4 1039.92 3.75
 2 -2 -4 430.71 2.11
 1 -2 -4 449.35 1.43
 0 -2 -4 199.6 0.84
 -1 -1 -4 430.84 1.82
 0 -1 -4 21.99 0.28
 0 0 -4 295.58 1.78
 -6 0 -3 2.3 0.13
 -5 0 -3 84.49 0.57
 -4 0 -3 712.6 2.52
 -3 0 -3 115.15 0.54
 -2 0 -3 492.13 1.31
 -1 0 -3 869.3 1.88
 0 0 -3 135.06 0.8
 6 -1 -3 104.35 0.67
 5 -1 -3 101.39 0.57
 4 -1 -3 130.06 0.59
 3 -1 -3 655.96 1.75
 2 -1 -3 680.24 1.54
 1 -1 -3 114.99 0.55
 -6 -2 -3 61.52 0.4
 -5 -2 -3 211.73 1.02
 -4 -2 -3 41.9 0.33
 -3 -2 -3 254.14 0.87
 -2 -2 -3 272.9 1.14
 5 -3 -3 33.52 0.34
 4 -3 -3 166.6 0.79
 3 -3 -3 5.08 0.3
 -5 -4 -3 56.91 0.33
 -4 -4 -3 1.59 0.15
 -1 -7 -2 14.33 0.2
 0 -7 -2 50.95 0.36
 3 -6 -2 9.1 0.25
 2 -6 -2 28.22 0.32
 1 -6 -2 46.62 0.38
 0 -6 -2 25.4 0.34
 -5 -5 -2 49.59 0.44
 -4 -5 -2 6.89 0.25
 -3 -5 -2 22.34 0.29
 -2 -5 -2 73.54 0.44
 -1 -5 -2 81.91 0.45
 0 -5 -2 0.89 0.16
 4 -4 -2 39.73 0.48
 3 -4 -2 185.71 0.76
 2 -4 -2 53.91 0.33
 1 -4 -2 27.24 0.26
 0 -4 -2 76.14 0.42
 -3 -3 -2 78.84 0.55
 -2 -3 -2 109.09 0.42
 -1 -3 -2 147.46 0.46
 0 -3 -2 176.71 0.57
 2 -2 -2 542.88 1.57
 1 -2 -2 299.59 0.71
 0 -2 -2 82.27 0.33
 -1 -1 -2 524.41 1.18
 0 -1 -2 1517.92 2.7
 -7 0 -1 84.53 0.67
 -6 0 -1 44.33 0.41
 -5 0 -1 1.04 0.11
 -4 0 -1 967.16 2.37
 -3 0 -1 925.59 1.73
 -2 0 -1 1958.98 2.6
 -1 0 -1 1485.44 1.77
 0 0 -1 133.08 0.49
 7 -1 -1 31.61 0.35
 6 -1 -1 56.37 0.4
 5 -1 -1 300.73 1.03
 4 -1 -1 115.54 0.43
 3 -1 -1 1410.5 2.25
 2 -1 -1 491.23 0.75
 1 -1 -1 2808.61 5.07
 -7 -2 -1 0.14 1.69
 -6 -2 -1 136.45 0.75
 -5 -2 -1 71.42 0.42
 -4 -2 -1 254.83 0.78
 -3 -2 -1 50.86 0.32
 -2 -2 -1 1980.19 3.9
 6 -3 -1 8.78 0.25
 5 -3 -1 117.53 0.61
 4 -3 -1 204.13 0.75
 3 -3 -1 80.53 0.52
 -6 -4 -1 133.64 0.61
 -5 -4 -1 4.74 0.21
 -4 -4 -1 47.16 0.5
 5 -5 -1 155.05 1.36
 -2 -7 0 2.74 0.09
 -1 -7 0 312.05 1.77
 4 -6 0 24.49 0.33
 3 -6 0 0.43 2.26
 2 -6 0 232.6 1.07
 1 -6 0 52.77 0.44
 0 -6 0 609.97 4.08
 -5 -5 0 67.05 0.73
 -4 -5 0 28.63 0.32
 -3 -5 0 428.02 1.61
 -2 -5 0 212.44 0.82
 -1 -5 0 419.03 1.48
 4 -4 0 822.67 3.85
 3 -4 0 32.34 0.28
 2 -4 0 925.41 2.17
 1 -4 0 70.73 0.38
 0 -4 0 54.64 0.57
 -3 -3 0 2174.94 6.1
 -2 -3 0 172.47 0.48
 -1 -3 0 288.54 0.68
 2 -2 0 2253.08 4.13
 1 -2 0 2248.26 2.8
 0 -2 0 1545.05 2.97
 -2 -11 -5 3.7 0.15
 -1 -11 -5 0.24 2.79
 0 -11 -5 0.18 3.29
 5 -10 -5 3.61 0.17
 4 -10 -5 3.97 0.18
 3 -10 -5 7.69 0.32
 -6 -9 -5 4.49 0.2
 -5 -9 -5 6.42 0.29
 7 -8 -5 6.45 0.28
 10 -2 -5 0.57 0.16
 -11 0 -4 15.33 0.41
 11 -1 -4 3.72 0.14
 -11 -2 -4 4.13 0.22
 -11 -3 -4 5.34 0.28
 -11 -4 -4 2.71 0.13
 10 -5 -4 3.76 0.16
 -10 -6 -4 2.3 0.13
 -9 -6 -4 4.95 0.22
 9 -7 -4 2.93 0.14
 -8 -8 -4 3.45 0.22
 2 -12 -3 1.69 0.13
 1 -12 -3 2.79 0.13
 0 -12 -3 3.36 0.17
 -5 -11 -3 5.16 0.24
 -4 -11 -3 3.18 0.14
 -3 -11 -3 0.9 0.16
 7 -10 -3 3.15 0.15
 6 -10 -3 8.52 0.32
 -8 -9 -3 3.81 0.2
 -7 -9 -3 9.85 0.33
 8 -8 -3 9.47 0.47
 -12 0 -2 0.04 2.14
 12 -1 -2 0.45 2.81
 -12 -2 -2 1.22 0.2
 12 -3 -2 0.3 1.97
 -11 -4 -2 0.41 1.63
 11 -5 -2 0.75 2.82
 -10 -6 -2 0.28 2.02
 10 -7 -2 3.21 0.15
 -9 -8 -2 3.98 0.17
 4 -12 -1 2.85 0.15
 3 -12 -1 0.89 0.14
 2 -12 -1 3.54 0.15
 1 -12 -1 0.8 0.16
 0 -12 -1 3.68 0.22
 -6 -11 -1 0.85 0.14
 -5 -11 -1 5.13 0.21
 7 -10 -1 1.26 0.17
 -8 -9 -1 1.66 0.13
 -12 0 0 9.86 0.37
 12 -1 0 0.54 2.86
 -12 -2 0 11.62 0.34
 12 -3 0 0.34 2.81
 -12 -4 0 4.63 0.16
 11 -5 0 6.23 0.28
 -11 -6 0 2.52 0.14
 10 -7 0 3.62 0.18
 -9 -8 0 5.71 0.24
 9 -9 0 1.11 0.18
 1 -3 -11 53.74 0.67
 0 -3 -11 4.06 0.21
 -2 -2 -11 27.57 0.63
 -1 -2 -11 18.92 0.39
 0 -2 -11 43.05 0.67
 1 -1 -11 16.35 0.51
 0 -1 -11 14.21 0.4
 0 0 -11 0.72 2.56
 6 0 -10 7.32 0.35
 5 0 -10 5.26 0.3
 -6 -1 -10 -0.08 2.79
 -5 -1 -10 15.52 0.36
 6 -2 -10 8.32 0.32
 5 -2 -10 1.18 0.14
 -5 -3 -10 8.52 0.32
 -4 -3 -10 2.51 0.14
 5 -4 -10 2.5 0.14
 4 -4 -10 7.32 0.45
 -2 -8 -9 1.91 0.13
 -1 -8 -9 2.15 0.13
 0 -8 -9 0.08 3.27
 4 -7 -9 5.42 0.25
 3 -7 -9 5.72 0.26
 2 -7 -9 2.77 0.15
 1 -7 -9 1.01 0.13
 0 -7 -9 0.52 3.19
 -5 -6 -9 7.53 0.3
 -4 -6 -9 6.19 0.28
 5 -5 -9 5.02 0.32
 9 0 -8 13.24 0.4
 -9 -1 -8 0.33 2.9
 9 -2 -8 12.37 0.35
 -9 -3 -8 1.25 0.14
 -8 -3 -8 20.7 0.4
 8 -4 -8 0.5 0.16
 -8 -5 -8 8.77 0.32
 -7 -5 -8 0.87 0.16
 7 -6 -8 7.04 0.31
 6 -6 -8 2.28 0.19
 -3 -10 -7 15.35 0.37
 -2 -10 -7 0.18 2.8
 -1 -10 -7 4.99 0.22
 0 -10 -7 0 3.26
 5 -9 -7 2.75 0.14
 4 -9 -7 20.17 0.4
 -7 -8 -7 12.52 0.35
 -6 -8 -7 3.12 0.16
 7 -7 -7 2.83 0.2
 11 0 -6 1.35 0.17
 -11 -1 -6 0.27 2.77
 11 -2 -6 1.01 0.16
 -11 -3 -6 1.52 0.13
 10 -4 -6 3.07 0.15
 -10 -5 -6 0.88 0.2
 9 -6 -6 1.6 0.13
 -9 -7 -6 0.38 2.78
 -8 -7 -6 1.45 0.17
 8 -8 -6 0 4.01
 -2 -12 -5 0.1 2.87
 -1 -12 -5 1.6 0.14
 0 -12 -5 0.14 3.23
 5 -11 -5 -0.14 2.83
 4 -11 -5 2.54 0.14
 3 -11 -5 1.8 0.13
 -6 -10 -5 -0.07 2.83
 8 -9 -5 1.97 0.13
 7 -9 -5 -0.41 2.89
 -8 -8 -5 0.06 4.06
 12 0 -4 1.97 0.15
 -12 -1 -4 3.7 0.16
 12 -2 -4 2.88 0.14
 -12 -3 -4 2.71 0.14
 12 -4 -4 1.42 0.13
 -11 -5 -4 2.23 0.13
 11 -6 -4 8.69 0.33
 -10 -7 -4 12.72 0.35
 9 -8 -4 14.12 0.37
 1 -13 -3 0.96 0.14
 0 -13 -3 1.18 0.17
 -5 -12 -3 1.31 0.14
 -4 -12 -3 3.17 0.15
 -3 -12 -3 1.76 0.13
 7 -11 -3 5.11 0.25
 6 -11 -3 2.34 0.13
 -8 -10 -3 7.31 0.3
 9 -9 -3 7.81 0.44
 13 0 -2 0.29 2.11
 -13 -1 -2 0.02 2.85
 13 -2 -2 0.03 2.78
 12 -4 -2 0.13 2.84
 -12 -5 -2 0.95 0.16
 11 -6 -2 2.04 0.13
 -11 -7 -2 0.9 0.14
 10 -8 -2 1.62 0.13
 -9 -9 -2 1.59 0.19
 -3 -13 -2 -0.05 2.84
 3 -13 -1 1.89 0.13
 2 -13 -1 0.22 2.82
 1 -13 -1 1.52 0.13
 0 -13 -1 0.81 0.22
 -6 -12 -1 2.7 0.13
 -5 -12 -1 0.16 2.86
 7 -11 -1 4.05 0.19
 -9 -10 -1 0.37 2.79
 -8 -10 -1 5.06 0.24
 9 -9 -1 6.52 0.37
 -13 -1 0 6.66 0.29
 13 -2 0 0.07 2.82
 -13 -3 0 2.35 0.14
 -12 -5 0 1.19 0.17
 12 -6 0 1.46 0.13
 -11 -7 0 1.23 0.16
 10 -8 0 1 0.17
 -10 -9 0 0.11 1.99
 5 0 -11 4.46 0.22
 4 0 -11 59.56 0.84
 -5 -1 -11 17.5 0.37
 -4 -1 -11 5.65 0.24
 5 -2 -11 12.44 0.33
 4 -2 -11 11.89 0.34
 3 -2 -11 9.44 0.32
 -4 -3 -11 10.44 0.32
 -3 -3 -11 3.1 0.23
 4 -4 -11 3.51 0.24
 3 -7 -10 2.65 0.13
 2 -7 -10 3.84 0.15
 1 -7 -10 4.07 0.21
 0 -7 -10 0.94 0.21
 -5 -6 -10 4.86 0.23
 -4 -6 -10 3.92 0.18
 -3 -6 -10 7.75 0.32
 5 -5 -10 8.09 0.45
 9 0 -9 1.17 0.17
 -9 -1 -9 0.7 0.14
 9 -2 -9 2.23 0.13
 -8 -3 -9 3.68 0.16
 8 -4 -9 0.5 1.98
 -7 -5 -9 0.36 2.74
 7 -6 -9 -0.13 2.84
 6 -6 -9 0.5 3.9
 -5 -8 -9 0.84 0.16
 -3 -10 -8 2.89 0.14
 -2 -10 -8 0.84 0.14
 -1 -10 -8 8.86 0.32
 0 -10 -8 0.41 3.14
 5 -9 -8 3.73 0.18
 4 -9 -8 6.16 0.26
 -7 -8 -8 3.57 0.15
 -6 -8 -8 5.52 0.24
 7 -7 -8 6.95 0.39
 11 0 -7 2.68 0.15
 -11 -1 -7 0.4 2.76
 11 -2 -7 7.33 0.31
 -11 -3 -7 0.34 2.81
 10 -4 -7 0.77 0.16
 -10 -5 -7 7.76 0.31
 9 -6 -7 9.35 0.33
 -9 -7 -7 0.34 2.8
 8 -8 -7 0.28 4.02
 -2 -12 -6 -0.04 2.82
 -1 -12 -6 0.09 2.89
 0 -12 -6 0.37 3.17
 5 -11 -6 0.36 2.77
 4 -11 -6 0.54 2
 -7 -10 -6 1.86 0.14
 -6 -10 -6 -0.02 2.83
 8 -9 -6 2.84 0.14
 -12 -3 -5 1.42 0.16
 12 -4 -5 0 2.78
 11 -6 -5 0.95 0.16
 -10 -7 -5 1.34 0.14
 10 -8 -5 0.33 2
 -9 -9 -5 0.58 4
 3 -13 -4 0.52 2.86
 2 -13 -4 1.59 0.15
 1 -13 -4 1.27 0.13
 0 -13 -4 1.08 0.15
 -6 -12 -4 0.75 0.16
 -5 -12 -4 5.46 0.22
 7 -11 -4 1.24 0.13
 -9 -10 -4 1.76 0.14
 -8 -10 -4 1.66 0.13
 9 -9 -4 2.19 0.18
 13 -2 -3 0.91 0.16
 -13 -3 -3 2.16 0.13
 13 -4 -3 0.66 0.16
 12 -6 -3 3.72 0.16
 11 -8 -3 0.66 0.2
 -10 -9 -3 0.71 0.16
 -1 -14 -2 -0.47 2.85
 0 -14 -2 0.08 2.09
 5 -13 -2 -0.15 2.82
 4 -13 -2 0.41 2.8
 -7 -12 -2 -0.01 2.8
 -6 -12 -2 0.48 2.04
 8 -11 -2 -0.23 2.83
 -9 -10 -2 0.03 2.78
 14 0 -1 0.13 3.31
 -14 -1 -1 0.27 2.77
 14 -2 -1 0.97 0.16
 13 -4 -1 0.29 2.79
 -13 -5 -1 1.64 0.13
 -12 -7 -1 0.09 1.99
 11 -8 -1 -0.06 2.87
 -11 -9 -1 0.97 0.14
 10 -10 -1 1.23 0.23
 -2 -14 0 1.73 0.13
 -1 -14 0 0.08 2.77
 0 -14 0 3.31 0.16
 5 -13 0 1.24 0.14
 4 -13 0 0.17 2.01
 -7 -12 0 -0.06 2.8
 9 -11 0 5.28 0.24
 8 -11 0 0.02 2.79
 -10 -10 0 5.87 0.36
 -1 -4 -12 0.28 2.72
 0 -4 -12 2.28 0.15
 3 -3 -12 19.61 0.52
 2 -3 -12 4.07 0.18
 1 -3 -12 5.85 0.25
 0 -3 -12 0.43 1.65
 -2 -2 -12 17.36 0.5
 -1 -2 -12 4.16 0.2
 0 -2 -12 10.57 0.36
 1 -1 -12 24.5 0.59
 0 -1 -12 12.49 0.38
 0 0 -12 37.75 1.05
 7 0 -11 4.76 0.25
 6 0 -11 4.38 0.2
 -7 -1 -11 3.55 0.14
 -6 -1 -11 7.18 0.3
 6 -2 -11 11.66 0.33
 -6 -3 -11 2.24 0.13
 -5 -3 -11 8.11 0.32
 5 -4 -11 4.76 0.21
 -5 -5 -11 14.01 0.48
 0 -9 -10 1.92 0.14
 -4 -8 -10 1.67 0.12
 -3 -8 -10 3.99 0.18
 -2 -8 -10 3.84 0.16
 -1 -8 -10 0.19 2.81
 0 -8 -10 2.48 0.15
 5 -7 -10 1.55 0.13
 4 -7 -10 7.7 0.3
 -6 -6 -10 1.99 0.18
 10 0 -9 1 0.21
 -10 -1 -9 0.71 0.16
 10 -2 -9 -0.2 2.74
 -9 -3 -9 0.19 2.73
 9 -4 -9 0.5 2.73
 -9 -5 -9 0.48 1.95
 8 -6 -9 1.28 0.14
 -7 -7 -9 1.65 0.18
 3 -11 -8 1.14 0.14
 2 -11 -8 2.81 0.14
 1 -11 -8 0.35 2.73
 0 -11 -8 4.96 0.25
 -5 -10 -8 2.65 0.14
 -4 -10 -8 2.6 0.13
 7 -9 -8 0.11 2.71
 6 -9 -8 3.92 0.15
 -8 -8 -8 0.09 3.82
 12 0 -7 0.28 3.12
 -12 -1 -7 3.61 0.16
 12 -2 -7 0.46 2.73
 -12 -3 -7 2.85 0.15
 11 -4 -7 5.34 0.26
 -11 -5 -7 0.46 2.7
 10 -6 -7 0.27 1.95
 -10 -7 -7 0.23 1.95
 9 -8 -7 0.33 1.94
 1 -13 -6 0.07 1.92
 0 -13 -6 0.04 3.15
 -5 -12 -6 0.81 2.72
 -4 -12 -6 -0.09 2.74
 -3 -12 -6 0.7 0.19
 7 -11 -6 0.58 2.65
 6 -11 -6 1.6 0.13
 -8 -10 -6 0.54 1.93
 9 -9 -6 0.63 2.23
 13 0 -5 0.94 0.17
 -13 -1 -5 0.11 1.95
 13 -2 -5 0.23 2.83
 -13 -3 -5 0.1 2.73
 -13 -4 -5 -0.25 3.22
 -12 -5 -5 0.63 2.77
 12 -6 -5 0.29 1.95
 -11 -7 -5 0.82 0.19
 11 -8 -5 0.56 1.9
 -10 -9 -5 0.21 2.76
 -2 -14 -4 0.43 2.7
 -1 -14 -4 0.57 2.78
 0 -14 -4 0.77 0.21
 5 -13 -4 0.01 2.81
 4 -13 -4 3 0.15
 -7 -12 -4 1.28 0.12
 8 -11 -4 1.6 0.14
 -10 -10 -4 1.33 0.18
 14 0 -3 -0.07 3.28
 -14 -1 -3 0.22 2.76
 14 -2 -3 0.89 0.16
 -14 -3 -3 0.36 2.73
 -13 -5 -3 1.82 0.13
 13 -6 -3 0.57 2.71
 -12 -7 -3 0.6 0.14
 12 -8 -3 0.04 2.71
 -11 -9 -3 -0.24 2.74
 10 -10 -3 -0.18 3.94
 -4 -14 -2 -0.11 2.73
 -3 -14 -2 0.24 2.74
 -2 -14 -2 -0.12 2.79
 6 -13 -2 -0.01 2.74
 -8 -12 -2 0.86 0.19
 9 -11 -2 0.61 0.2
 -10 -10 -2 0.71 3.98
 -14 -3 -1 0.03 2.75
 14 -4 -1 0.72 0.2
 -14 -5 -1 -0.22 1.96
 13 -6 -1 0.13 2.75
 -13 -7 -1 0.49 0.16
 12 -8 -1 0.59 0.16
 11 -10 -1 1.09 0.14
 -5 -14 0 -0.3 2.76
 -4 -14 0 0.72 0.14
 -3 -14 0 0.13 2.78
 7 -13 0 2.6 0.14
 6 -13 0 0.08 2.78
 -8 -12 0 4.28 0.18
 10 -11 0 0.49 2.77
 1 -6 -12 3.15 0.13
 0 -6 -12 10.11 0.3
 -3 -5 -12 7.05 0.26
 -2 -5 -12 4.06 0.15
 -1 -5 -12 8.08 0.27
 0 -5 -12 0.84 0.16
 0 -1 -13 0.05 3.07
 0 0 -13 1.78 0.24
 4 -2 -12 12.19 0.32
 -4 -3 -12 7.28 0.3
 4 -4 -12 11.68 0.45
 -2 -8 -11 7.79 0.29
 -1 -8 -11 2.76 0.13
 0 -8 -11 2.89 0.15
 4 -7 -11 1.41 0.12
 3 -7 -11 16.17 0.34
 2 -7 -11 2.2 0.12
 -5 -6 -11 2.76 0.13
 -4 -6 -11 17.01 0.36
 -9 -1 -10 1.98 0.13
 9 -2 -10 1.09 0.14
 -9 -3 -10 0.87 0.16
 9 -4 -10 -0.26 2.65
 -8 -5 -10 0.21 2.61
 7 -6 -10 -0.33 2.71
 -7 -7 -10 2.07 0.17
 2 -11 -9 0.35 2.58
 1 -11 -9 0.51 2.61
 0 -11 -9 -0.15 3.1
 -5 -10 -9 0.05 2.57
 -4 -10 -9 -0.18 1.93
 -3 -10 -9 0.51 2.65
 6 -9 -9 0.27 2.64
 -7 -8 -9 -0.01 2.65
 12 0 -8 0.52 3.04
 -12 -1 -8 1.85 0.12
 12 -2 -8 0.63 0.15
 11 -4 -8 1.5 0.14
 -11 -5 -8 -0.24 2.63
 10 -6 -8 -0.03 2.66
 -10 -7 -8 3.33 0.14
 9 -8 -8 3.7 0.17
 1 -13 -7 0.28 2.57
 0 -13 -7 2 0.15
 -5 -12 -7 0.33 2.61
 -4 -12 -7 0.33 2.65
 7 -11 -7 0.61 2.59
 6 -11 -7 0.42 1.9
 -8 -10 -7 0.52 0.13
 9 -9 -7 0.7 3.77
 13 -2 -6 0.54 2.65
 -13 -3 -6 0.08 2.65
 13 -4 -6 0.48 1.85
 12 -6 -6 0.1 2.67
 11 -8 -6 0.31 2.59
 -10 -9 -6 0.33 1.86
 -3 -14 -5 -0.18 2.58
 -2 -14 -5 -0.17 2.64
 -1 -14 -5 0.22 2.69
 0 -14 -5 0 3.08
 6 -13 -5 -0.1 2.64
 5 -13 -5 0.44 2.61
 -7 -12 -5 0.04 1.93
 9 -11 -5 0.49 1.86
 -10 -10 -5 0.55 3.75
 -14 -3 -4 1.08 0.19
 14 -4 -4 -0.06 1.87
 13 -6 -4 0.83 0.16
 -13 -7 -4 0.41 2.64
 12 -8 -4 0.95 0.16
 -11 -9 -4 1.31 0.16
 1 -15 -3 0.3 1.86
 0 -15 -3 0.43 3
 -5 -14 -3 0.39 2.64
 -4 -14 -3 1.09 0.16
 7 -13 -3 -0.01 1.88
 -9 -12 -3 0.68 0.19
 10 -11 -3 0.79 0.19
 15 0 -2 -0.44 3.13
 -15 -1 -2 0.26 2.63
 15 -2 -2 -0.09 2.69
 -15 -3 -2 0.14 2.55
 -14 -5 -2 -0.04 2.7
 14 -6 -2 -0.04 2.64
 -13 -7 -2 0.23 1.58
 13 -8 -2 0.52 2.58
 -12 -9 -2 -0.05 2.74
 11 -10 -2 0.56 0.16
 3 -15 -1 -0.21 2.7
 2 -15 -1 -0.01 2.68
 1 -15 -1 0.33 1.9
 0 -15 -1 -0.1 3.16
 -6 -14 -1 -0.07 1.91
 8 -13 -1 0.57 0.16
 -9 -12 -1 0.62 0.2
 -15 -1 0 0.75 2.75
 15 -2 0 0.21 2.7
 -15 -3 0 0.6 2.64
 15 -4 0 0.07 1.84
 14 -6 0 1.66 0.12
 13 -8 0 0.14 2.69
 -12 -9 0 0.52 2.74
 4 0 -13 0.05 2.88
 3 0 -13 6.49 0.32
 2 0 -13 -0.27 2.99
 -4 -1 -13 2.35 0.12
 -3 -1 -13 0.46 1.81
 -2 -1 -13 2.1 0.12
 -1 -1 -13 2.29 0.18
 3 -2 -13 0.57 2.45
 2 -2 -13 3.82 0.25
 -3 -3 -13 0.72 3.45
 2 -7 -12 0.26 2.46
 1 -7 -12 6.53 0.26
 0 -7 -12 3.05 0.21
 -4 -6 -12 1.79 0.11
 -3 -6 -12 -0.46 2.57
 -2 -6 -12 5.46 0.26
 5 -5 -12 3.77 0.27
 4 -5 -12 1.13 0.11
 9 0 -11 0.95 0.13
 -9 -1 -11 4.57 0.2
 9 -2 -11 1.35 0.11
 -8 -3 -11 1.43 0.12
 8 -4 -11 4.82 0.21
 -7 -5 -11 4.75 0.22
 7 -6 -11 1.93 0.11
 6 -6 -11 3.71 0.28
 -4 -10 -10 0.99 0.16
 -3 -10 -10 -0.06 3.56
 -2 -10 -10 0.44 3.7
 -1 -10 -10 1.76 0.17
 0 -10 -10 0.93 5.1
 6 -9 -10 0.23 1.96
 5 -9 -10 1.89 0.16
 -7 -8 -10 -0.49 4.99
 -6 -8 -10 2.42 0.18
 -4 0 -7 1.57 0.13
 -3 0 -7 4.96 0.23
 -2 0 -7 2.68 0.13
 -1 0 -7 428.85 3.37
 0 0 -7 2.64 0.26
 3 -1 -7 15.23 0.31
 2 -1 -7 107.02 0.86
 1 -1 -7 56.5 0.74
 -3 -2 -7 159.96 1.29
 -2 -2 -7 100.04 1.17
 -1 -4 -7 33.74 0.35
 -3 -5 -6 5.66 0.23
 -2 -5 -6 61.33 0.59
 -1 -5 -6 7.59 0.28
 0 -5 -6 19.7 0.39
 4 -4 -6 25.58 0.54
 3 -4 -6 11.39 0.29
 2 -4 -6 11.23 0.29
 1 -4 -6 56.99 0.52
 0 -4 -6 77.23 0.73
 -3 -3 -6 55.34 0.72
 -2 -3 -6 30.17 0.36
 -1 -3 -6 51.87 0.46
 0 -3 -6 107.88 0.88
 2 -2 -6 27.38 0.48
 1 -2 -6 138.03 0.89
 -7 0 -5 62.33 0.71
 -6 0 -5 43.5 0.53
 -5 0 -5 18.69 0.35
 7 -1 -5 20.45 0.34
 6 -1 -5 63.96 0.58
 5 -1 -5 33.67 0.37
 -6 -2 -5 15.38 0.31
 -5 -2 -5 90.91 0.7
 6 -3 -5 3.24 0.14
 5 -3 -5 24.01 0.34
 4 -3 -5 131.49 0.91
 -5 -4 -5 25.76 0.37
 -4 -4 -5 55.31 0.72
 5 -5 -5 16.56 0.47
 -3 -7 -4 18.22 0.34
 -2 -7 -4 82.6 0.71
 -1 -7 -4 45.64 0.47
 0 -7 -4 1.79 0.13
 5 -6 -4 92.46 0.83
 4 -6 -4 34.14 0.42
 3 -6 -4 150.74 1.1
 2 -6 -4 75.1 0.61
 1 -6 -4 28.93 0.35
 0 -6 -4 77.02 0.68
 -5 -5 -4 69.01 0.87
 -4 -5 -4 83.81 0.67
 -3 -5 -4 84.4 0.62
 -8 0 -3 7.89 0.32
 -7 0 -3 52.18 0.54
 8 -1 -3 31.48 0.4
 7 -1 -3 6.02 0.24
 -8 -2 -3 50.96 0.53
 -7 -2 -3 26.99 0.35
 8 -3 -3 18.23 0.34
 7 -3 -3 138.99 1.05
 6 -3 -3 28.5 0.35
 -7 -4 -3 16.81 0.33
 -6 -4 -3 146.66 1.04
 6 -5 -3 40.07 0.45
 5 -5 -3 101.81 1.08
 -6 -6 -3 17.5 0.49
 4 -8 -2 0.31 2.55
 3 -8 -2 8.64 0.29
 2 -8 -2 15.46 0.31
 1 -8 -2 6.18 0.22
 0 -8 -2 8.09 0.3
 -5 -7 -2 0.98 0.25
 -4 -7 -2 18.01 0.33
 -3 -7 -2 14.39 0.3
 -2 -7 -2 1.64 0.11
 6 -6 -2 4.28 0.25
 5 -6 -2 15.54 0.31
 4 -6 -2 26.05 0.34
 -9 0 -1 -0.16 3
 -8 0 -1 22.57 0.38
 9 -1 -1 35.97 0.44
 8 -1 -1 9.57 0.28
 -9 -2 -1 2.3 0.12
 -8 -2 -1 65.02 0.58
 8 -3 -1 3.83 0.14
 7 -3 -1 106.25 0.76
 -8 -4 -1 29.01 0.4
 -7 -4 -1 13.41 0.29
 7 -5 -1 31.56 0.41
 6 -5 -1 8.52 0.27
 -7 -6 -1 21.88 0.37
 -6 -6 -1 27.03 0.54
 -2 -9 0 13.84 0.31
 -1 -9 0 35.63 0.43
 4 -8 0 41.21 0.47
 3 -8 0 11.19 0.3
 2 -8 0 46.36 0.47
 1 -8 0 14.9 0.3
 0 -8 0 170.54 1.35
 -6 -7 0 5.14 0.21
 -5 -7 0 57.77 0.56
 -4 -7 0 9.94 0.28
 -3 -7 0 13.68 0.29
 6 -6 0 84.35 1.03
 5 -6 0 41.33 0.43
 -2 -4 -8 18.46 0.36
 -1 -4 -8 100.31 0.99
 0 -4 -8 11.1 0.37
 3 -3 -8 55.81 0.89
 2 -3 -8 69.91 0.72
 1 -3 -8 4.7 0.18
 0 -3 -8 154.41 1.6
 -2 -2 -8 18.28 0.49
 -1 -2 -8 148.04 1.3
 0 -2 -8 0.45 2.01
 1 -1 -8 44.56 0.71
 0 -1 -8 60.89 0.71
 0 0 -8 146.13 2.51
 6 0 -7 0.32 3.23
 5 0 -7 63.06 0.75
 -6 -1 -7 108.18 1.05
 -5 -1 -7 30.09 0.42
 6 -2 -7 12.88 0.33
 5 -2 -7 101.54 0.96
 4 -2 -7 16.8 0.33
 -6 -3 -7 17.72 0.33
 -5 -3 -7 7.98 0.29
 -4 -3 -7 238.9 2.02
 -3 -3 -7 1.52 0.22
 5 -4 -7 50.54 0.6
 4 -4 -7 1.16 0.23
 3 -7 -6 13.48 0.34
 2 -7 -6 9.46 0.31
 1 -7 -6 10.12 0.3
 0 -7 -6 0.47 3.08
 -5 -6 -6 20.78 0.38
 -4 -6 -6 12.95 0.33
 -3 -6 -6 17.47 0.35
 -2 -6 -6 3.08 0.14
 -1 -6 -6 19.02 0.34
 0 -6 -6 19.4 0.4
 5 -5 -6 8.1 0.4
 4 -5 -6 15.7 0.33
 8 0 -5 8.95 0.34
 -8 -1 -5 19.58 0.35
 8 -2 -5 5.6 0.23
 7 -2 -5 8.58 0.29
 -8 -3 -5 5.16 0.21
 -7 -3 -5 6.44 0.27
 7 -4 -5 3.41 0.13
 6 -4 -5 8.64 0.3
 -7 -5 -5 0.76 0.19
 -6 -5 -5 15.23 0.33
 6 -6 -5 2.84 0.18
 3 -9 -4 10.47 0.33
 2 -9 -4 31.01 0.44
 1 -9 -4 16.53 0.35
 0 -9 -4 38.49 0.56
 -5 -8 -4 7.81 0.29
 -4 -8 -4 11.16 0.32
 -3 -8 -4 69.73 0.71
 -2 -8 -4 30.37 0.41
 -1 -8 -4 28.9 0.4
 0 -8 -4 27.14 0.45
 6 -7 -4 3.55 0.13
 5 -7 -4 14.17 0.33
 4 -7 -4 114.82 1.02
 -6 -6 -4 19.26 0.51
 10 0 -3 31.04 0.52
 9 0 -3 10.1 0.36
 -10 -1 -3 6.08 0.23
 -9 -1 -3 31.01 0.42
 9 -2 -3 18.94 0.35
 -9 -3 -3 11.33 0.32
 9 -4 -3 13.87 0.34
 8 -4 -3 29.27 0.42
 -8 -5 -3 21.89 0.39
 -7 -5 -3 28.3 0.41
 8 -6 -3 0.17 2.8
 7 -6 -3 21.31 0.38
 -7 -7 -3 0.02 3.87
 -2 -10 -2 0.85 0.28
 -1 -10 -2 2.03 0.13
 0 -10 -2 0.51 3.15
 5 -9 -2 9.71 0.31
 4 -9 -2 4.79 0.18
 3 -9 -2 1.91 0.12
 2 -9 -2 4.11 0.15
 1 -9 -2 6.35 0.23
 0 -9 -2 0.92 0.16
 -6 -8 -2 11.85 0.34
 -5 -8 -2 7.14 0.26
 7 -7 -2 13.73 0.48
 6 -7 -2 10.92 0.31
 10 0 -1 22.43 0.44
 -10 -1 -1 0.18 2.71
 10 -2 -1 10.56 0.32
 -10 -3 -1 8.66 0.31
 -9 -3 -1 16.18 0.34
 9 -4 -1 10.6 0.32
 -9 -5 -1 13.47 0.34
 -8 -5 -1 13.37 0.32
 8 -6 -1 14.89 0.35
 -8 -7 -1 5.54 0.25
 -7 -7 -1 12.83 0.46
 -3 -10 0 0.67 0.2
 -2 -10 0 33.43 0.46
 -1 -10 0 0.99 0.14
 0 -10 0 9.21 0.36
 5 -9 0 62.35 0.7
 4 -9 0 4.14 0.19
 3 -9 0 52.25 0.57
 -7 -8 0 1.43 0.16
 -6 -8 0 83.43 0.85
 -5 -8 0 9.78 0.31
 2 -4 -9 3.87 0.16
 1 -4 -9 18.52 0.37
 0 -4 -9 21.16 0.45
 -3 -3 -9 9.84 0.46
 -2 -3 -9 6.78 0.29
 -1 -3 -9 14.75 0.34
 0 -3 -9 42.27 0.63
 2 -2 -9 16.53 0.51
 1 -2 -9 32.81 0.46
 0 -2 -9 3.59 0.19
 -1 -1 -9 13.01 0.46
 0 -1 -9 -0.15 3.14
 0 0 -9 36.23 0.96
 -6 0 -8 23.34 0.47
 -5 0 -8 59.18 0.78
 6 -1 -8 32.8 0.48
 5 -1 -8 8.28 0.31
 -6 -2 -8 6 0.24
 -5 -2 -8 65.65 0.73
 6 -3 -8 43.03 0.57
 5 -3 -8 10.58 0.33
 4 -3 -8 30.16 0.44
 -5 -4 -8 35.89 0.5
 -4 -4 -8 29.53 0.62
 2 -8 -7 8.22 0.31
 1 -8 -7 34.99 0.5
 0 -8 -7 0.62 3.23
 -4 -7 -7 4.46 0.2
 -3 -7 -7 3.14 0.14
 -2 -7 -7 25.72 0.41
 -1 -7 -7 0.78 0.2
 0 -7 -7 118.72 1.38
 5 -6 -7 12.7 0.34
 4 -6 -7 9.1 0.31
 -5 -5 -7 24.16 0.57
 -9 0 -6 4.42 0.21
 -8 0 -6 5.01 0.23
 9 -1 -6 0.52 2.01
 8 -1 -6 7.76 0.31
 -9 -2 -6 8.2 0.31
 -8 -2 -6 2.56 0.13
 8 -3 -6 10.93 0.32
 -8 -4 -6 0.85 0.27
 -7 -4 -6 14.59 0.34
 7 -5 -6 0.09 1.94
 -7 -6 -6 3.2 0.15
 -6 -6 -6 0.37 2.28
 1 -10 -5 1.27 0.13
 0 -10 -5 0.66 3.27
 -4 -9 -5 10.32 0.33
 -3 -9 -5 1.15 0.13
 -2 -9 -5 7.8 0.31
 -1 -9 -5 2.56 0.13
 0 -9 -5 3.45 0.17
 6 -8 -5 10.14 0.32
 5 -8 -5 13.32 0.34
 4 -8 -5 0.21 2.76
 -7 -7 -5 11 0.48
 -6 -7 -5 18.52 0.38
 -10 0 -4 4.64 0.22
 10 -1 -4 26.87 0.43
 -10 -2 -4 7.6 0.29
 10 -3 -4 3.09 0.13
 -10 -4 -4 10.03 0.32
 -9 -4 -4 5.36 0.22
 9 -5 -4 15.81 0.37
 -8 -6 -4 19.63 0.39
 8 -7 -4 3.47 0.16
 7 -7 -4 19.17 0.56
 -2 -11 -3 5.03 0.22
 -1 -11 -3 9.54 0.32
 0 -11 -3 3.23 0.16
 5 -10 -3 4.77 0.2
 4 -10 -3 0.25 2.79
 3 -10 -3 8.44 0.3
 2 -10 -3 8.44 0.3
 -6 -9 -3 7.59 0.29
 -5 -9 -3 0.64 0.2
 7 -8 -3 7.76 0.31
 -11 0 -2 0.81 0.17
 11 -1 -2 0.27 1.97
 -11 -2 -2 0.3 2.02
 11 -3 -2 2.27 0.13
 10 -3 -2 3.19 0.13
 -10 -4 -2 4.97 0.19
 10 -5 -2 0.98 0.2
 -9 -6 -2 1.49 0.13
 9 -7 -2 0.54 2.02
 8 -7 -2 2.15 0.13
 -8 -8 -2 1.55 0.18
 -4 -11 -1 2.28 0.13
 -3 -11 -1 4.32 0.17
 -2 -11 -1 2.41 0.13
 -1 -11 -1 9.13 0.32
 0 -11 -1 -0.05 3.24
 6 -10 -1 6.97 0.28
 5 -10 -1 3.39 0.14
 4 -10 -1 6.05 0.24
 -7 -9 -1 8.95 0.32
 -6 -9 -1 4.14 0.18
 8 -8 -1 8.57 0.42
 11 -1 0 13.13 0.33
 -11 -2 0 1.17 0.16
 11 -3 0 27.65 0.45
 -11 -4 0 0.24 2.79
 -10 -4 0 50.44 0.7
 10 -5 0 0.59 0.16
 -10 -6 0 5.84 0.23
 -9 -6 0 1.75 0.14
 9 -7 0 8.03 0.29
 -8 -8 0 8.79 0.46
 -4 0 -10 4.19 0.23
 -3 0 -10 47.94 0.72
 -2 0 -10 10.65 0.38
 -1 0 -10 1.86 0.15
 0 0 -10 28.76 0.9
 4 -1 -10 17.97 0.38
 3 -1 -10 10.67 0.32
 2 -1 -10 11.92 0.33
 1 -1 -10 32.29 0.67
 -4 -2 -10 14.21 0.35
 -3 -2 -10 1.19 0.17
 -2 -2 -10 36.33 0.73
 3 -3 -10 14.91 0.49
 3 -6 -9 5.92 0.23
 2 -6 -9 2.51 0.13
 1 -6 -9 3.74 0.16
 0 -6 -9 2.65 0.15
 -4 -5 -9 4.56 0.16
 -3 -5 -9 1.79 0.13
 -2 -5 -9 13.49 0.34
 -1 -5 -9 5.89 0.22
 0 -5 -9 5.43 0.29
 4 -4 -9 4.5 0.22
 3 -4 -9 2.08 0.13
 -8 0 -8 6.57 0.32
 -7 0 -8 12.25 0.38
 8 -1 -8 16.43 0.37
 7 -1 -8 12.3 0.34
 -8 -2 -8 1.19 0.14
 -7 -2 -8 29.16 0.45
 7 -3 -8 1.82 0.13
 -7 -4 -8 30.22 0.48
 -6 -4 -8 1.58 0.13
 6 -5 -8 31.13 0.48
 5 -5 -8 2.5 0.19
 -3 -9 -7 0.26 2.01
 -2 -9 -7 11.75 0.34
 -1 -9 -7 3.22 0.15
 0 -9 -7 11.43 0.38
 5 -8 -7 23.41 0.42
 4 -8 -7 0.32 1.6
 3 -8 -7 8.01 0.31
 -6 -7 -7 35.22 0.52
 -5 -7 -7 0.08 2.83
 6 -6 -7 1.6 0.18
 -10 0 -6 1.84 0.15
 10 -1 -6 3.3 0.13
 -10 -2 -6 0.12 2.81
 10 -3 -6 1.06 0.2
 9 -3 -6 0.36 1.98
 -9 -4 -6 2.86 0.13
 9 -5 -6 3.77 0.15
 8 -5 -6 5.9 0.26
 -8 -6 -6 5.84 0.25
 7 -7 -6 8.71 0.46
 0 0 -2 1335.96 8.19
 -1 -1 0 9990.67 18.99

_iucr_refine_fcf_details
;
data_urea
_computing_structure_refinement   'olex2.refine 1.3 (Bourhis et al., 2015)'
_shelx_refln_list_code            4
loop_
  _space_group_symop_id
  _space_group_symop_operation_xyz
  1  x,y,z
  2  y,-x,-z
  3  -y,x,-z
  4  x+1/2,-y+1/2,-z
  5  -x+1/2,y+1/2,-z
  6  -x,-y,z
  7  -y+1/2,-x+1/2,z
  8  y+1/2,x+1/2,z

_space_group_crystal_system       tetragonal
_space_group_IT_number            113
_space_group_name_H-M_alt         'P -4 21 m'
_space_group_name_Hall            ' P -4 2ab'
_symmetry_space_group_name_H-M    'P -4 21 m'
_symmetry_space_group_name_Hall   ' P -4 2ab'
_symmetry_Int_Tables_number       113
_cell_length_a                    5.5780(6)
_cell_length_b                    5.5780(6)
_cell_length_c                    4.6860(7)
_cell_angle_alpha                 90
_cell_angle_beta                  90
_cell_angle_gamma                 90
_cell_volume                      145.80(3)
loop_
  _refln_index_h
  _refln_index_k
  _refln_index_l
  _refln_F_squared_calc
  _refln_F_squared_meas
  _refln_F_squared_sigma
  _refln_F_squared_weight
  _refln_observed_status
0 0 1 12.528 13.315 0.049 1.201 o
0 0 2 122.995 133.665 0.819 0.015 o
0 0 3 14.181 13.513 0.080 1.009 o
0 0 4 31.003 29.573 0.178 0.234 o
0 0 5 48.486 48.646 0.360 0.094 o
0 0 6 16.125 15.662 0.186 0.723 o
0 0 7 0.334 0.264 0.026 135.918 o
0 0 8 14.788 14.621 0.251 0.747 o
0 0 9 3.669 3.625 0.096 7.080 o
0 0 10 2.829 2.877 0.090 9.545 o
0 0 11 0.090 0.072 0.256 3.460 o
0 0 12 3.873 3.777 0.105 6.360 o
0 0 13 0.174 0.178 0.024 203.374 o
1 0 1 153.075 148.621 0.177 0.011 o
1 0 2 151.920 151.871 0.270 0.011 o
1 0 3 84.062 86.975 0.188 0.033 o
1 0 4 1.977 2.200 0.028 21.370 o
1 0 5 19.235 18.919 0.097 0.569 o
1 0 6 0.514 0.529 0.028 89.129 o
1 0 7 42.443 42.907 0.337 0.120 o
1 0 8 5.790 6.092 0.071 4.210 o
1 0 9 0.009 -0.015 0.314 2.308 o
1 0 10 0.197 0.186 0.015 275.587 o
1 0 11 1.520 1.422 0.040 28.506 o
1 0 12 1.225 1.250 0.038 35.278 o
1 0 13 0.046 0.005 0.307 2.413 o
1 1 0 1045.850 999.585 1.900 0.000 o
1 1 1 283.032 281.007 0.507 0.003 o
1 1 2 53.080 52.468 0.118 0.083 o
1 1 3 10.926 11.505 0.055 1.530 o
1 1 4 43.401 43.106 0.182 0.121 o
1 1 5 17.311 16.859 0.111 0.685 o
1 1 6 2.898 2.946 0.033 13.082 o
1 1 7 5.736 5.653 0.074 4.375 o
1 1 8 4.338 4.458 0.071 6.428 o
1 1 9 1.267 1.302 0.046 30.922 o
1 1 10 3.255 3.231 0.067 9.623 o
1 1 11 1.622 1.636 0.051 23.250 o
1 1 12 2.392 2.451 0.059 14.341 o
1 1 13 0.251 0.229 0.018 208.410 o
2 0 0 151.061 154.585 0.297 0.010 o
2 0 1 198.227 196.000 0.260 0.006 o
2 0 2 8.496 8.231 0.033 2.517 o
2 0 3 48.839 49.239 0.131 0.097 o
2 0 4 20.003 19.970 0.084 0.528 o
2 0 5 0.637 0.559 0.026 81.041 o
2 0 6 1.530 1.457 0.023 32.440 o
2 0 7 0.217 0.268 0.013 251.240 o
2 0 8 0.039 0.045 0.201 5.618 o
2 0 9 0.381 0.359 0.019 143.565 o
2 0 10 1.099 1.066 0.038 39.826 o
2 0 11 4.400 4.307 0.067 6.547 o
2 0 12 0.961 1.058 0.036 44.549 o
2 0 13 0.002 -0.027 0.299 2.546 o
2 1 0 230.016 224.943 0.280 0.005 o
2 1 1 51.269 49.148 0.075 0.091 o
2 1 2 29.470 29.974 0.071 0.254 o
2 1 3 68.550 68.059 0.154 0.051 o
2 1 4 44.294 44.958 0.143 0.116 o
2 1 5 13.510 13.475 0.072 1.076 o
2 1 6 13.846 13.810 0.089 1.018 o
2 1 7 10.475 10.707 0.086 1.623 o
2 1 8 14.895 14.812 0.130 0.866 o
2 1 9 3.244 3.283 0.046 10.652 o
2 1 10 1.221 1.193 0.033 38.033 o
2 1 11 1.938 1.893 0.039 21.587 o
2 1 12 0.418 0.416 0.020 127.720 o
2 1 13 0.208 0.210 0.012 285.836 o
2 2 0 232.392 225.425 0.413 0.005 o
2 2 1 201.714 198.122 0.390 0.006 o
2 2 2 56.429 54.316 0.157 0.075 o
2 2 3 28.867 27.304 0.114 0.274 o
2 2 4 43.742 43.093 0.211 0.119 o
2 2 5 10.036 9.702 0.083 1.805 o
2 2 6 2.706 2.739 0.048 13.367 o
2 2 7 10.033 10.009 0.117 1.686 o
2 2 8 1.831 1.829 0.049 21.013 o
2 2 9 1.648 1.654 0.051 22.925 o
2 2 10 3.760 3.635 0.073 7.881 o
2 2 11 2.853 2.758 0.063 11.658 o
2 2 12 1.703 1.737 0.050 22.286 o
3 0 1 94.413 92.607 0.173 0.027 o
3 0 2 17.584 17.680 0.057 0.672 o
3 0 3 11.529 11.521 0.054 1.438 o
3 0 4 102.337 104.046 0.375 0.022 o
3 0 5 0.397 0.366 0.017 145.959 o
3 0 6 10.573 10.794 0.088 1.595 o
3 0 7 0.451 0.496 0.023 108.636 o
3 0 8 15.517 15.449 0.160 0.783 o
3 0 9 4.093 4.229 0.063 7.164 o
3 0 10 4.946 4.796 0.072 5.488 o
3 0 11 0.386 0.406 0.021 131.291 o
3 0 12 0.044 0.043 0.165 8.322 o
3 1 0 29.285 28.869 0.068 0.262 o
3 1 1 142.305 141.123 0.225 0.012 o
3 1 2 15.504 14.754 0.046 0.876 o
3 1 3 66.888 65.630 0.175 0.053 o
3 1 4 14.469 14.393 0.067 0.957 o
3 1 5 1.673 1.660 0.028 27.678 o
3 1 6 5.223 5.190 0.046 5.387 o
3 1 7 1.449 1.524 0.031 31.311 o
3 1 8 0.450 0.470 0.018 122.697 o
3 1 9 1.437 1.476 0.034 31.042 o
3 1 10 1.049 1.068 0.032 44.303 o
3 1 11 5.446 5.377 0.067 4.812 o
3 1 12 0.560 0.585 0.025 87.967 o
3 2 0 16.726 17.256 0.048 0.727 o
3 2 1 5.091 5.089 0.032 5.739 o
3 2 2 10.537 10.915 0.042 1.661 o
3 2 3 25.511 25.427 0.087 0.336 o
3 2 4 13.367 13.549 0.067 1.090 o
3 2 5 7.592 7.571 0.053 2.930 o
3 2 6 2.904 3.019 0.036 12.755 o
3 2 7 15.911 16.004 0.129 0.769 o
3 2 8 7.061 6.995 0.072 3.199 o
3 2 9 0.594 0.678 0.029 75.415 o
3 2 10 0.162 0.119 0.017 307.208 o
3 2 11 0.983 0.944 0.032 48.128 o
3 2 12 0.399 0.407 0.018 137.907 o
3 3 0 222.936 217.607 0.610 0.005 o
3 3 1 7.933 8.057 0.052 2.701 o
3 3 2 8.093 7.888 0.055 2.663 o
3 3 3 0.460 0.508 0.030 90.919 o
3 3 4 15.927 15.655 0.116 0.787 o
3 3 5 13.471 13.268 0.084 1.080 o
3 3 6 5.491 5.537 0.072 4.638 o
3 3 7 0.144 0.152 0.022 243.880 o
3 3 8 5.666 5.584 0.089 4.251 o
3 3 9 1.002 0.985 0.046 38.282 o
3 3 10 1.415 1.492 0.049 26.707 o
3 3 11 0.317 0.310 0.023 147.587 o
3 3 12 1.899 1.962 0.052 19.444 o
4 0 0 5.259 5.467 0.057 5.076 o
4 0 1 94.772 96.766 0.237 0.026 o
4 0 2 7.496 7.618 0.042 3.001 o
4 0 3 71.759 71.297 0.252 0.046 o
4 0 4 5.935 5.872 0.047 4.416 o
4 0 5 2.557 2.583 0.036 15.337 o
4 0 6 7.722 7.727 0.073 2.757 o
4 0 7 0.147 0.157 0.013 360.773 o
4 0 8 1.114 1.111 0.037 39.477 o
4 0 9 2.055 2.117 0.045 18.881 o
4 0 10 0.486 0.419 0.023 109.197 o
4 0 11 5.957 5.959 0.084 3.993 o
4 0 12 0.247 0.228 0.015 231.111 o
4 1 0 6.841 7.077 0.038 3.473 o
4 1 1 11.313 11.560 0.043 1.477 o
4 1 2 2.702 2.725 0.026 14.838 o
4 1 3 12.761 13.013 0.059 1.185 o
4 1 4 41.804 42.648 0.175 0.128 o
4 1 5 1.447 1.504 0.028 32.301 o
4 1 6 5.697 5.702 0.052 4.633 o
4 1 7 3.426 3.376 0.035 10.414 o
4 1 8 9.943 10.036 0.099 1.750 o
4 1 9 1.831 1.853 0.037 23.107 o
4 1 10 1.831 1.798 0.038 23.202 o
4 1 11 0.590 0.565 0.024 87.877 o
4 1 12 0.040 0.028 0.272 3.072 o
4 2 0 94.558 92.589 0.217 0.027 o
4 2 1 25.323 25.496 0.078 0.340 o
4 2 2 5.418 5.394 0.033 5.205 o
4 2 3 4.106 4.192 0.033 7.888 o
4 2 4 16.687 16.463 0.088 0.737 o
4 2 5 5.304 5.264 0.032 5.400 o
4 2 6 1.105 1.124 0.029 43.525 o
4 2 7 1.707 1.681 0.033 26.142 o
4 2 8 1.863 1.847 0.036 22.987 o
4 2 9 0.368 0.387 0.016 153.542 o
4 2 10 1.419 1.422 0.035 31.470 o
4 2 11 1.226 1.190 0.034 37.542 o
4 2 12 1.234 1.220 0.032 37.878 o
4 3 0 3.401 3.236 0.028 10.922 o
4 3 1 20.578 20.424 0.075 0.504 o
4 3 2 19.011 18.581 0.076 0.588 o
4 3 3 16.640 16.669 0.079 0.737 o
4 3 4 0.330 0.306 0.016 175.848 o
4 3 5 13.085 13.156 0.091 1.116 o
4 3 6 1.129 1.140 0.029 42.658 o
4 3 7 23.855 23.902 0.202 0.360 o
4 3 8 2.884 3.018 0.044 12.392 o
4 3 9 0.244 0.208 0.013 253.375 o
4 3 10 0.225 0.251 0.014 244.143 o
4 3 11 0.984 1.045 0.032 46.537 o
4 3 12 0.763 0.728 0.030 62.858 o
4 4 0 81.323 82.310 0.385 0.035 o
4 4 1 4.767 4.718 0.050 6.139 o
4 4 2 4.121 3.975 0.048 7.737 o
4 4 3 0.180 0.159 0.015 299.644 o
4 4 4 8.546 8.622 0.062 2.366 o
4 4 5 5.572 5.534 0.072 4.574 o
4 4 6 2.537 2.559 0.054 13.964 o
4 4 7 0.108 0.116 0.023 263.174 o
4 4 8 2.900 2.955 0.062 11.273 o
4 4 9 0.398 0.450 0.022 122.411 o
4 4 10 0.839 0.732 0.045 45.777 o
4 4 11 0.366 0.351 0.024 129.744 o
4 4 12 1.161 1.169 0.045 34.103 o
5 0 1 0.112 0.104 0.011 502.971 o
5 0 2 0.074 0.089 0.016 460.980 o
5 0 3 8.419 8.453 0.057 2.447 o
5 0 4 17.663 17.827 0.113 0.647 o
5 0 5 1.880 1.870 0.035 22.871 o
5 0 6 2.036 1.971 0.039 20.434 o
5 0 7 6.348 6.309 0.075 3.736 o
5 0 8 5.939 5.921 0.078 4.088 o
5 0 9 0.574 0.543 0.029 81.719 o
5 0 10 0.579 0.526 0.030 80.308 o
5 0 11 0.465 0.446 0.022 112.571 o
5 0 12 0.090 0.084 0.016 436.754 o
5 1 0 41.292 41.925 0.148 0.132 o
5 1 1 29.532 30.089 0.103 0.251 o
5 1 2 7.970 8.195 0.045 2.683 o
5 1 3 10.139 10.144 0.057 1.791 o
5 1 4 15.410 15.342 0.090 0.843 o
5 1 5 3.230 3.369 0.037 10.945 o
5 1 6 0.843 0.759 0.028 60.205 o
5 1 7 3.071 3.011 0.042 11.841 o
5 1 8 0.811 0.828 0.031 57.376 o
5 1 9 0.573 0.589 0.022 91.532 o
5 1 10 1.489 1.553 0.036 29.134 o
5 1 11 1.729 1.751 0.037 24.689 o
5 1 12 0.874 0.808 0.027 58.499 o
5 2 0 20.823 21.255 0.082 0.484 o
5 2 1 7.164 7.146 0.042 3.269 o
5 2 2 7.768 7.358 0.044 2.933 o
5 2 3 21.032 21.184 0.102 0.475 o
5 2 4 7.370 7.520 0.055 3.029 o
5 2 5 9.185 9.096 0.070 2.099 o
5 2 6 6.134 6.136 0.059 4.072 o
5 2 7 10.231 10.159 0.096 1.693 o
5 2 8 6.332 6.568 0.073 3.687 o
5 2 9 1.310 1.350 0.034 34.293 o
5 2 10 0.131 0.118 0.014 391.568 o
5 2 11 1.243 1.245 0.033 37.007 o
5 2 12 0.382 0.406 0.015 150.838 o
5 3 0 42.795 42.824 0.161 0.125 o
5 3 1 11.604 11.759 0.061 1.403 o
5 3 2 2.243 2.235 0.029 18.965 o
5 3 3 3.364 3.354 0.034 10.664 o
5 3 4 8.411 8.444 0.062 2.436 o
5 3 5 2.279 2.402 0.034 17.667 o
5 3 6 0.537 0.566 0.023 94.574 o
5 3 7 0.754 0.798 0.029 62.586 o
5 3 8 1.100 1.059 0.033 42.514 o
5 3 9 0.162 0.179 0.013 331.966 o
5 3 10 0.811 0.852 0.032 55.984 o
5 3 11 0.908 0.811 0.032 53.005 o
5 3 12 0.794 0.705 0.026 65.944 o
5 4 0 2.990 2.864 0.032 12.918 o
5 4 1 0.484 0.474 0.021 110.417 o
5 4 2 0.686 0.689 0.025 74.122 o
5 4 3 5.985 5.694 0.033 4.545 o
5 4 4 8.606 8.385 0.067 2.368 o
5 4 5 2.567 2.577 0.037 15.222 o
5 4 6 1.539 1.571 0.033 29.072 o
5 4 7 4.983 5.057 0.060 5.521 o
5 4 8 3.702 3.591 0.050 8.913 o
5 4 9 0.437 0.456 0.016 131.124 o
5 4 10 0.260 0.250 0.014 225.686 o
5 4 11 0.416 0.476 0.021 120.236 o
5 4 12 0.104 0.113 0.011 511.578 o
5 5 0 6.601 6.708 0.073 3.497 o
5 5 1 15.620 15.513 0.136 0.795 o
5 5 2 5.098 4.962 0.044 5.675 o
5 5 3 10.408 10.186 0.108 1.629 o
5 5 4 6.782 6.905 0.087 3.244 o
5 5 5 1.609 1.657 0.047 24.238 o
5 5 6 0.822 0.810 0.040 49.366 o
5 5 7 2.326 2.417 0.057 14.938 o
5 5 8 0.235 0.250 0.019 203.602 o
5 5 9 0.540 0.502 0.032 80.550 o
5 5 10 0.853 0.809 0.045 44.405 o
5 5 11 1.395 1.402 0.048 27.802 o
6 0 0 58.450 61.029 0.408 0.064 o
6 0 1 4.408 4.435 0.041 7.007 o
6 0 2 2.649 2.541 0.034 15.111 o
6 0 3 0.260 0.230 0.013 237.058 o
6 0 4 7.421 7.706 0.068 2.905 o
6 0 5 4.422 4.352 0.053 6.813 o
6 0 6 1.889 1.941 0.040 21.645 o
6 0 7 0.070 0.032 0.323 2.178 o
6 0 8 2.305 2.335 0.047 16.375 o
6 0 9 0.254 0.265 0.015 218.592 o
6 0 10 0.737 0.732 0.035 58.707 o
6 0 11 0.390 0.438 0.020 130.629 o
6 0 12 0.975 1.012 0.030 48.580 o
6 1 0 5.202 5.280 0.044 5.384 o
6 1 1 5.569 5.640 0.040 4.883 o
6 1 2 4.650 4.664 0.038 6.518 o
6 1 3 10.412 10.440 0.067 1.693 o
6 1 4 2.892 2.894 0.035 13.107 o
6 1 5 6.344 6.399 0.058 3.854 o
6 1 6 1.880 1.903 0.034 22.870 o
6 1 7 10.851 10.824 0.105 1.514 o
6 1 8 3.316 3.282 0.048 10.354 o
6 1 9 0.369 0.374 0.016 154.865 o
6 1 10 0.014 -0.008 0.279 2.923 o
6 1 11 0.695 0.718 0.030 66.720 o
6 1 12 0.325 0.315 0.013 188.400 o
6 2 0 22.604 23.272 0.107 0.410 o
6 2 1 13.479 13.652 0.075 1.069 o
6 2 2 2.755 2.823 0.032 14.027 o
6 2 3 6.173 6.155 0.040 4.178 o
6 2 4 7.688 7.514 0.061 2.868 o
6 2 5 1.426 1.539 0.031 31.561 o
6 2 6 0.340 0.308 0.014 180.475 o
6 2 7 1.317 1.289 0.033 35.093 o
6 2 8 0.518 0.600 0.024 92.983 o
6 2 9 0.262 0.251 0.013 230.323 o
6 2 10 0.797 0.832 0.032 56.972 o
6 2 11 1.146 1.167 0.033 40.025 o
6 2 12 0.568 0.546 0.026 87.252 o
6 3 0 0.010 0.043 0.226 4.452 o
6 3 1 0.870 0.878 0.025 58.661 o
6 3 2 0.863 0.910 0.025 58.257 o
6 3 3 2.884 2.851 0.035 13.232 o
6 3 4 15.319 15.082 0.110 0.845 o
6 3 5 0.363 0.324 0.014 170.642 o
6 3 6 1.837 1.748 0.035 23.923 o
6 3 7 1.760 1.773 0.033 24.981 o
6 3 8 4.126 4.305 0.057 7.214 o
6 3 9 0.657 0.592 0.023 82.415 o
6 3 10 0.773 0.775 0.032 59.267 o
6 3 11 0.233 0.224 0.013 255.055 o
6 4 0 2.428 2.450 0.033 16.666 o
6 4 1 13.455 13.371 0.061 1.094 o
6 4 2 2.709 2.606 0.034 14.640 o
6 4 3 14.691 14.674 0.104 0.906 o
6 4 4 3.381 3.416 0.042 10.234 o
6 4 5 0.949 0.864 0.030 51.999 o
6 4 6 1.338 1.296 0.033 34.624 o
6 4 7 0.898 0.910 0.031 52.314 o
6 4 8 0.176 0.158 0.013 328.282 o
6 4 9 0.606 0.619 0.028 78.114 o
6 4 10 0.413 0.392 0.018 136.747 o
6 4 11 1.776 1.702 0.036 24.646 o
6 5 0 4.294 4.135 0.043 7.404 o
6 5 1 0.825 0.852 0.027 59.741 o
6 5 2 1.629 1.555 0.031 28.384 o
6 5 3 4.167 4.009 0.045 7.696 o
6 5 4 9.214 9.251 0.083 2.035 o
6 5 5 1.503 1.524 0.033 29.945 o
6 5 6 1.985 2.079 0.038 20.550 o
6 5 7 1.254 1.271 0.034 36.132 o
6 5 8 3.127 3.115 0.048 11.168 o
6 5 9 0.675 0.753 0.030 66.850 o
6 5 10 0.485 0.486 0.023 104.950 o
6 5 11 0.277 0.276 0.013 216.485 o
6 6 0 9.042 8.439 0.103 2.106 o
6 6 1 2.752 2.704 0.054 12.796 o
6 6 2 0.459 0.428 0.025 107.146 o
6 6 3 1.753 1.751 0.049 21.992 o
6 6 4 1.864 1.927 0.051 20.004 o
6 6 5 0.340 0.284 0.018 167.159 o
6 6 6 0.063 0.037 0.228 4.365 o
6 6 7 0.127 0.160 0.018 305.038 o
6 6 8 0.250 0.228 0.019 202.064 o
6 6 9 0.006 0.050 0.390 1.496 o
6 6 10 0.223 0.199 0.018 228.550 o
6 6 11 0.387 0.371 0.028 111.730 o
7 0 1 8.190 8.457 0.067 2.488 o
7 0 2 4.950 5.098 0.036 5.863 o
7 0 3 5.412 5.221 0.054 5.084 o
7 0 4 0.189 0.179 0.013 305.665 o
7 0 5 5.970 6.236 0.071 4.036 o
7 0 6 0.030 0.047 0.308 2.397 o
7 0 7 11.687 11.878 0.138 1.266 o
7 0 8 1.275 1.226 0.038 34.567 o
7 0 9 0.020 0.052 0.319 2.235 o
7 0 10 0.087 0.094 0.021 320.883 o
7 0 11 0.435 0.476 0.025 107.164 o
7 1 0 30.175 31.221 0.177 0.234 o
7 1 1 3.115 3.163 0.035 11.747 o
7 1 2 1.485 1.434 0.020 34.086 o
7 1 3 0.592 0.602 0.024 85.990 o
7 1 4 4.360 4.566 0.047 6.869 o
7 1 5 2.012 2.046 0.034 21.005 o
7 1 6 0.900 1.013 0.030 51.117 o
7 1 7 0.051 0.078 0.020 393.291 o
7 1 8 1.229 1.231 0.034 37.045 o
7 1 9 0.091 0.101 0.013 500.842 o
7 1 10 0.449 0.407 0.021 120.495 o
7 1 11 0.354 0.355 0.014 168.455 o
7 2 0 0.235 0.274 0.009 263.175 o
7 2 1 0.015 0.014 0.169 7.958 o
7 2 2 0.137 0.164 0.011 400.485 o
7 2 3 2.674 2.700 0.035 14.521 o
7 2 4 8.328 8.264 0.071 2.460 o
7 2 5 0.850 0.858 0.029 56.808 o
7 2 6 1.003 0.946 0.031 48.082 o
7 2 7 2.501 2.573 0.041 15.257 o
7 2 8 2.817 2.918 0.045 12.773 o
7 2 9 0.318 0.277 0.015 189.365 o
7 2 10 0.345 0.384 0.015 163.549 o
7 2 11 0.220 0.220 0.012 272.738 o
7 3 0 1.307 1.369 0.029 35.857 o
7 3 1 10.540 10.630 0.076 1.638 o
7 3 2 1.468 1.440 0.030 31.947 o
7 3 3 13.991 13.906 0.105 0.988 o
7 3 4 1.837 1.823 0.034 23.711 o
7 3 5 0.712 0.644 0.027 71.465 o
7 3 6 1.373 1.349 0.034 33.165 o
7 3 7 0.299 0.314 0.014 194.359 o
7 3 8 0.180 0.182 0.013 312.518 o
7 3 9 0.573 0.572 0.026 85.710 o
7 3 10 0.216 0.265 0.013 252.933 o
7 3 11 1.656 1.618 0.034 26.954 o
7 4 0 1.000 0.995 0.028 49.231 o
7 4 1 1.355 1.342 0.029 35.186 o
7 4 2 1.770 1.802 0.033 24.706 o
7 4 3 1.675 1.682 0.033 26.525 o
7 4 4 11.681 11.488 0.102 1.355 o
7 4 5 0.309 0.341 0.013 189.755 o
7 4 6 1.487 1.460 0.034 30.397 o
7 4 7 0.451 0.446 0.020 119.576 o
7 4 8 2.887 3.024 0.048 12.126 o
7 4 9 0.606 0.542 0.025 85.802 o
7 4 10 0.729 0.770 0.030 63.506 o
7 4 11 0.128 0.141 0.012 415.362 o
7 5 0 5.942 5.780 0.056 4.367 o
7 5 1 3.146 3.158 0.041 11.385 o
7 5 2 0.046 0.098 0.025 279.607 o
7 5 3 2.821 2.831 0.041 13.186 o
7 5 4 1.446 1.418 0.033 31.666 o
7 5 5 0.058 0.076 0.019 411.775 o
7 5 6 0.003 0.009 0.194 6.046 o
7 5 7 0.021 0.008 0.283 2.841 o
7 5 8 0.088 0.087 0.016 437.869 o
7 5 9 0.033 0.036 0.274 3.028 o
7 5 10 0.163 0.155 0.013 343.839 o
7 5 11 0.500 0.475 0.022 106.008 o
7 6 0 0.536 0.514 0.021 101.247 o
7 6 1 2.316 2.189 0.037 17.828 o
7 6 2 1.103 1.093 0.031 43.022 o
7 6 3 2.189 2.132 0.038 18.784 o
7 6 4 0.340 0.355 0.013 176.389 o
7 6 5 1.878 1.853 0.038 22.480 o
7 6 6 0.338 0.320 0.015 175.056 o
7 6 7 3.502 3.524 0.052 9.382 o
7 6 8 0.704 0.704 0.031 65.411 o
7 6 9 0.043 -0.013 0.284 2.819 o
7 6 10 0.003 -0.033 0.271 3.099 o
7 7 1 1.198 1.284 0.046 32.113 o
7 7 2 1.388 1.374 0.048 28.060 o
7 7 3 0.014 0.002 0.387 1.520 o
7 7 4 2.001 1.918 0.056 18.229 o
7 7 5 1.167 1.101 0.048 33.186 o
7 7 6 0.798 0.871 0.046 44.223 o
7 7 7 0.240 0.283 0.020 189.050 o
7 7 8 0.711 0.695 0.039 56.249 o
7 7 9 0.145 0.165 0.018 288.081 o
7 7 10 0.203 0.207 0.017 245.687 o
8 0 0 16.922 17.063 0.135 0.687 o
8 0 1 2.250 2.258 0.038 17.935 o
8 0 2 0.799 0.809 0.030 59.240 o
8 0 3 0.719 0.789 0.032 61.406 o
8 0 4 2.693 2.715 0.045 13.700 o
8 0 5 0.967 0.895 0.034 48.059 o
8 0 6 0.440 0.501 0.023 109.804 o
8 0 7 0.034 0.062 0.323 2.179 o
8 0 8 0.673 0.657 0.032 67.120 o
8 0 9 0.029 0.008 0.327 2.128 o
8 0 10 0.277 0.248 0.015 211.632 o
8 0 11 0.297 0.289 0.015 195.148 o
8 1 0 1.425 1.491 0.030 32.243 o
8 1 1 0.988 0.957 0.028 50.305 o
8 1 2 0.596 0.618 0.022 87.956 o
8 1 3 3.206 3.150 0.040 11.245 o
8 1 4 2.757 2.892 0.040 13.391 o
8 1 5 1.916 1.959 0.035 22.108 o
8 1 6 0.722 0.776 0.031 62.656 o
8 1 7 3.474 3.501 0.050 9.559 o
8 1 8 1.691 1.644 0.037 25.716 o
8 1 9 0.168 0.215 0.013 308.098 o
8 1 10 0.058 0.019 0.281 2.878 o
8 1 11 0.258 0.276 0.013 225.951 o
8 2 0 4.706 4.638 0.047 6.320 o
8 2 1 6.428 6.505 0.058 3.769 o
8 2 2 1.476 1.547 0.031 30.698 o
8 2 3 5.039 5.099 0.053 5.544 o
8 2 4 2.941 3.039 0.041 12.309 o
8 2 5 0.511 0.560 0.023 97.680 o
8 2 6 0.254 0.256 0.013 233.561 o
8 2 7 0.751 0.822 0.031 60.172 o
8 2 8 0.093 0.119 0.014 451.727 o
8 2 9 0.207 0.191 0.013 285.726 o
8 2 10 0.355 0.384 0.016 157.329 o
8 2 11 0.760 0.779 0.029 62.792 o
8 3 0 1.124 1.120 0.030 42.586 o
8 3 1 0.397 0.383 0.014 153.029 o
8 3 2 0.851 0.864 0.029 56.620 o
8 3 3 1.762 1.824 0.034 24.502 o
8 3 4 7.032 6.977 0.071 3.223 o
8 3 5 0.497 0.516 0.021 105.913 o
8 3 6 1.036 1.094 0.032 44.307 o
8 3 7 0.762 0.801 0.031 60.145 o
8 3 8 2.080 2.071 0.040 19.560 o
8 3 9 0.375 0.368 0.016 154.202 o
8 3 10 0.395 0.399 0.018 139.603 o
8 3 11 0.135 0.143 0.012 402.691 o
8 4 0 4.045 4.123 0.047 7.765 o
8 4 1 2.995 2.902 0.040 12.415 o
8 4 2 0.008 0.031 0.255 3.498 o
8 4 3 2.989 2.929 0.042 12.281 o
8 4 4 1.177 1.117 0.032 40.357 o
8 4 5 0.016 0.021 0.276 2.986 o
8 4 6 0.033 0.085 0.027 258.873 o
8 4 7 0.020 0.032 0.160 8.867 o
8 4 8 0.041 0.050 0.016 588.780 o
8 4 9 0.060 0.050 0.198 5.782 o
8 4 10 0.129 0.167 0.012 393.814 o
8 5 0 1.047 0.979 0.031 46.217 o
8 5 1 1.285 1.338 0.032 35.580 o
8 5 2 0.737 0.714 0.026 68.929 o
8 5 3 2.218 2.190 0.039 18.263 o
8 5 4 0.835 0.781 0.029 59.175 o
8 5 5 1.389 1.333 0.034 33.021 o
8 5 6 0.585 0.590 0.026 83.961 o
8 5 7 2.334 2.342 0.042 16.720 o
8 5 8 0.869 0.877 0.032 53.221 o
8 5 9 0.092 0.084 0.016 433.935 o
8 5 10 0.007 0.021 0.261 3.340 o
8 6 0 8.133 8.347 0.085 2.451 o
8 6 1 1.571 1.490 0.035 28.699 o
8 6 2 1.239 1.186 0.034 37.303 o
8 6 3 0.033 0.017 0.280 2.901 o
8 6 4 2.033 1.964 0.039 20.484 o
8 6 5 0.925 1.015 0.032 48.863 o
8 6 6 0.569 0.584 0.025 87.213 o
8 6 7 0.326 0.312 0.016 176.114 o
8 6 8 0.542 0.552 0.024 92.965 o
8 6 9 0.122 0.128 0.014 396.504 o
8 6 10 0.210 0.242 0.018 224.222 o
8 7 0 0.087 0.143 0.016 394.626 o
8 7 1 0.643 0.554 0.025 82.259 o
8 7 2 0.216 0.215 0.013 269.506 o
8 7 3 0.755 0.776 0.031 61.093 o
8 7 4 0.370 0.347 0.016 158.322 o
8 7 5 0.631 0.645 0.028 75.409 o
8 7 6 0.123 0.145 0.017 331.897 o
8 7 7 1.273 1.253 0.035 35.537 o
8 7 8 0.343 0.357 0.015 167.988 o
8 7 9 0.010 -0.001 0.265 3.241 o
8 8 0 0.914 0.879 0.046 41.339 o
8 8 1 0.889 0.857 0.042 45.117 o
8 8 2 0.145 0.155 0.018 291.921 o
8 8 3 0.938 0.947 0.047 39.384 o
8 8 4 0.367 0.345 0.022 137.372 o
8 8 5 0.038 0.006 0.406 1.380 o
8 8 6 0.017 0.000 0.401 1.415 o
8 8 7 0.074 0.028 0.402 1.407 o
8 8 8 0.007 0.009 0.382 1.560 o
9 0 1 0.002 -0.016 0.300 2.529 o
9 0 2 0.078 0.092 0.016 450.795 o
9 0 3 1.049 1.011 0.036 42.800 o
9 0 4 3.722 3.851 0.056 8.385 o
9 0 5 0.387 0.345 0.017 150.760 o
9 0 6 0.433 0.442 0.021 120.256 o
9 0 7 1.158 1.144 0.038 37.679 o
9 0 8 1.270 1.325 0.040 33.007 o
9 0 9 0.132 0.117 0.017 336.392 o
9 0 10 0.165 0.192 0.014 309.821 o
9 1 0 3.614 3.565 0.043 9.390 o
9 1 1 3.578 3.599 0.044 9.402 o
9 1 2 0.599 0.635 0.023 85.456 o
9 1 3 2.975 3.103 0.042 12.015 o
9 1 4 1.681 1.654 0.035 26.211 o
9 1 5 0.224 0.256 0.013 250.586 o
9 1 6 0.096 0.052 0.201 5.601 o
9 1 7 0.324 0.322 0.015 179.456 o
9 1 8 0.062 0.033 0.290 2.702 o
9 1 9 0.100 0.070 0.014 486.796 o
9 1 10 0.194 0.198 0.013 293.031 o
9 2 0 1.404 1.385 0.031 33.242 o
9 2 1 0.231 0.230 0.012 262.030 o
9 2 2 0.436 0.411 0.015 138.220 o
9 2 3 1.929 1.895 0.035 22.292 o
9 2 4 3.023 3.103 0.044 11.740 o
9 2 5 0.857 0.780 0.031 56.471 o
9 2 6 0.720 0.820 0.031 61.678 o
9 2 7 1.182 1.176 0.034 38.660 o
9 2 8 1.301 1.238 0.035 35.135 o
9 2 9 0.210 0.223 0.013 271.411 o
9 2 10 0.130 0.109 0.014 398.674 o
9 3 0 5.012 5.228 0.057 5.445 o
9 3 1 1.620 1.619 0.034 27.405 o
9 3 2 0.185 0.191 0.012 314.178 o
9 3 3 1.156 1.134 0.032 40.650 o
9 3 4 1.058 1.048 0.033 43.782 o
9 3 5 0.144 0.115 0.013 392.281 o
9 3 6 0.030 0.036 0.198 5.793 o
9 3 7 0.044 0.026 0.201 5.619 o
9 3 8 0.136 0.125 0.014 379.094 o
9 3 9 0.005 0.019 0.273 3.053 o
9 3 10 0.120 0.087 0.016 387.415 o
9 4 0 0.427 0.414 0.019 128.987 o
9 4 1 1.040 1.061 0.032 44.675 o
9 4 2 0.455 0.479 0.018 121.134 o
9 4 3 1.430 1.388 0.034 31.866 o
9 4 4 0.571 0.536 0.022 94.456 o
9 4 5 1.051 1.033 0.033 44.197 o
9 4 6 0.279 0.286 0.013 213.358 o
9 4 7 1.978 2.018 0.040 20.565 o
9 4 8 0.598 0.616 0.026 81.851 o
9 4 9 0.038 0.050 0.273 3.049 o
9 4 10 0.003 -0.026 0.265 3.241 o
9 5 0 5.866 6.238 0.070 4.117 o
9 5 1 1.445 1.348 0.034 31.953 o
9 5 2 0.907 0.972 0.031 50.888 o
9 5 3 0.106 0.064 0.020 336.215 o
9 5 4 1.642 1.582 0.037 26.683 o
9 5 5 0.624 0.642 0.029 74.594 o
9 5 6 0.356 0.377 0.015 161.315 o
9 5 7 0.282 0.275 0.014 209.117 o
9 5 8 0.367 0.373 0.018 148.608 o
9 5 9 0.084 0.048 0.195 5.953 o
9 6 0 0.175 0.175 0.014 308.419 o
9 6 1 0.391 0.414 0.018 138.953 o
9 6 2 0.150 0.149 0.013 361.814 o
9 6 3 0.709 0.759 0.029 65.937 o
9 6 4 0.532 0.495 0.022 100.938 o
9 6 5 0.471 0.449 0.020 116.283 o
9 6 6 0.179 0.160 0.013 324.379 o
9 6 7 0.930 0.935 0.033 49.325 o
9 6 8 0.369 0.392 0.015 155.880 o
9 6 9 0.023 0.027 0.264 3.263 o
9 7 0 0.732 0.803 0.029 63.603 o
9 7 1 0.851 0.895 0.032 53.569 o
9 7 2 0.091 0.054 0.202 5.547 o
9 7 3 1.006 0.986 0.033 46.142 o
9 7 4 0.296 0.293 0.014 199.464 o
9 7 5 0.025 -0.041 0.289 2.724 o
9 7 6 0.021 0.038 0.278 2.943 o
9 7 7 0.046 0.034 0.280 2.899 o
9 7 8 0.002 0.011 0.271 3.099 o
9 8 0 0.558 0.571 0.024 90.486 o
9 8 1 0.180 0.166 0.013 320.246 o
9 8 2 0.379 0.398 0.017 146.286 o
9 8 3 0.444 0.381 0.020 126.165 o
9 8 4 1.384 1.413 0.037 31.477 o
9 8 5 0.200 0.197 0.013 288.864 o
9 8 6 0.274 0.284 0.014 210.872 o
9 8 7 0.043 0.033 0.194 6.030 o
9 8 8 0.390 0.370 0.017 146.973 o
9 9 0 0.128 0.111 0.018 327.144 o
9 9 1 0.575 0.652 0.037 65.796 o
9 9 2 0.179 0.159 0.019 254.518 o
9 9 3 0.686 0.781 0.044 50.454 o
9 9 4 0.192 0.219 0.018 239.655 o
9 9 5 0.073 0.058 0.400 1.421 o
9 9 6 0.045 0.063 0.223 4.564 o
9 9 7 0.080 0.070 0.377 1.599 o
10 0 0 0.953 0.921 0.036 46.711 o
10 0 1 2.243 2.244 0.044 17.349 o
10 0 2 0.072 0.051 0.315 2.290 o
10 0 3 3.101 3.106 0.052 11.044 o
10 0 4 0.496 0.464 0.022 107.275 o
10 0 5 0.062 0.066 0.327 2.125 o
10 0 6 0.157 0.184 0.015 308.491 o
10 0 7 0.008 0.000 0.326 2.142 o
10 0 8 0.004 0.041 0.314 2.308 o
10 0 9 0.111 0.100 0.021 297.087 o
10 0 10 0.051 0.093 0.510 0.875 o
10 1 0 0.112 0.099 0.014 436.231 o
10 1 1 0.033 0.018 0.271 3.096 o
10 1 2 0.192 0.203 0.013 293.023 o
10 1 3 0.595 0.608 0.023 86.991 o
10 1 4 2.678 2.688 0.043 13.972 o
10 1 5 0.175 0.127 0.013 345.247 o
10 1 6 0.331 0.330 0.013 183.863 o
10 1 7 0.488 0.499 0.022 105.982 o
10 1 8 0.830 0.886 0.032 54.544 o
10 1 9 0.109 0.071 0.016 415.413 o
10 1 10 0.144 0.176 0.017 297.494 o
10 2 0 3.288 3.345 0.046 10.431 o
10 2 1 1.087 1.057 0.032 43.428 o
10 2 2 0.103 0.085 0.028 211.160 o
10 2 3 0.817 0.844 0.030 57.675 o
10 2 4 0.700 0.760 0.029 66.425 o
10 2 5 0.079 0.057 0.016 482.576 o
10 2 6 0.020 0.012 0.281 2.881 o
10 2 7 0.021 0.018 0.280 2.901 o
10 2 8 0.090 0.084 0.014 494.688 o
10 2 9 0.005 -0.020 0.274 3.032 o
10 2 10 0.076 0.044 0.370 1.660 o
10 3 0 0.051 0.067 0.020 400.362 o
10 3 1 0.872 0.866 0.031 54.113 o
10 3 2 0.285 0.319 0.013 203.561 o
10 3 3 0.818 0.844 0.030 57.613 o
10 3 4 0.289 0.309 0.013 204.060 o
10 3 5 0.780 0.769 0.032 59.088 o
10 3 6 0.067 0.106 0.020 355.026 o
10 3 7 1.588 1.536 0.037 27.655 o
10 3 8 0.347 0.289 0.014 181.334 o
10 3 9 0.004 0.051 0.265 3.239 o
10 4 0 4.852 5.047 0.070 5.494 o
10 4 1 0.620 0.605 0.024 83.545 o
10 4 2 0.519 0.497 0.019 108.282 o
10 4 3 0.036 0.025 0.279 2.921 o
10 4 4 0.921 1.004 0.032 49.190 o
10 4 5 0.423 0.397 0.018 134.270 o
10 4 6 0.290 0.307 0.015 194.049 o
10 4 7 0.081 0.077 0.016 458.564 o
10 4 8 0.297 0.260 0.013 211.308 o
10 4 9 0.040 -0.018 0.193 6.098 o
10 5 0 0.070 0.059 0.016 501.362 o
10 5 1 0.317 0.339 0.014 183.047 o
10 5 2 0.090 0.098 0.020 334.528 o
10 5 3 0.500 0.477 0.020 110.232 o
10 5 4 0.399 0.376 0.016 147.534 o
10 5 5 0.374 0.361 0.017 151.988 o
10 5 6 0.100 0.088 0.020 329.706 o
10 5 7 0.773 0.776 0.031 60.240 o
10 5 8 0.276 0.265 0.014 214.055 o
10 5 9 0.011 0.005 0.257 3.445 o
10 6 0 0.600 0.584 0.023 87.665 o
10 6 1 0.707 0.697 0.028 68.982 o
10 6 2 0.050 0.028 0.202 5.562 o
10 6 3 0.870 0.852 0.032 53.660 o
10 6 4 0.231 0.230 0.013 254.680 o
10 6 5 0.015 -0.007 0.283 2.841 o
10 6 6 0.016 -0.002 0.283 2.841 o
10 6 7 0.025 0.027 0.195 5.975 o
10 6 8 0.001 -0.003 0.266 3.217 o
10 7 0 0.363 0.362 0.018 150.837 o
10 7 1 0.155 0.126 0.017 310.317 o
10 7 2 0.318 0.321 0.015 181.653 o
10 7 3 0.305 0.315 0.015 187.226 o
10 7 4 1.270 1.273 0.035 35.394 o
10 7 5 0.131 0.134 0.014 379.305 o
10 7 6 0.215 0.186 0.014 272.227 o
10 7 7 0.034 0.023 0.195 5.972 o
10 7 8 0.335 0.333 0.014 178.026 o
10 8 0 0.110 0.100 0.017 371.595 o
10 8 1 0.526 0.506 0.024 97.080 o
10 8 2 0.147 0.162 0.013 357.934 o
10 8 3 0.669 0.731 0.030 67.764 o
10 8 4 0.158 0.166 0.013 342.426 o
10 8 5 0.064 0.033 0.200 5.668 o
10 8 6 0.044 0.054 0.193 6.088 o
10 8 7 0.063 0.052 0.013 656.519 o
10 9 0 0.002 0.011 0.199 5.746 o
10 9 1 0.025 0.037 0.279 2.921 o
10 9 2 0.001 0.003 0.278 2.945 o
10 9 3 0.075 0.071 0.016 477.626 o
10 9 4 0.157 0.176 0.014 325.928 o
10 9 5 0.051 0.021 0.276 2.984 o
10 9 6 0.016 0.033 0.186 6.568 o
10 10 0 0.576 0.587 0.036 68.897 o
10 10 1 0.102 0.123 0.023 264.931 o
10 10 2 0.089 0.071 0.398 1.435 o
10 10 3 0.001 -0.018 0.394 1.466 o
10 10 4 0.134 0.133 0.018 310.568 o
10 10 5 0.060 0.055 0.375 1.617 o
11 0 1 0.017 -0.005 0.324 2.168 o
11 0 2 0.129 0.081 0.017 360.203 o
11 0 3 0.283 0.323 0.016 188.972 o
11 0 4 1.642 1.534 0.041 26.013 o
11 0 5 0.070 0.018 0.329 2.100 o
11 0 6 0.182 0.135 0.017 283.408 o
11 0 7 0.254 0.268 0.015 217.636 o
11 0 8 0.486 0.496 0.025 99.840 o
11 0 9 0.060 -0.015 0.310 2.366 o
11 1 0 1.195 1.314 0.033 37.284 o
11 1 1 0.905 0.913 0.032 51.280 o
11 1 2 0.016 0.027 0.197 5.857 o
11 1 3 0.962 0.954 0.032 48.642 o
11 1 4 0.364 0.372 0.014 163.267 o
11 1 5 0.007 0.024 0.279 2.923 o
11 1 6 0.007 0.027 0.277 2.965 o
11 1 7 0.012 0.040 0.276 2.986 o
11 1 8 0.014 0.035 0.273 3.052 o
11 1 9 0.025 0.051 0.261 3.337 o
11 2 0 0.102 0.117 0.016 392.343 o
11 2 1 0.256 0.241 0.013 236.315 o
11 2 2 0.073 0.030 0.202 5.555 o
11 2 3 0.492 0.503 0.022 105.248 o
11 2 4 0.460 0.413 0.022 115.627 o
11 2 5 0.349 0.370 0.015 164.199 o
11 2 6 0.098 0.101 0.016 410.486 o
11 2 7 0.714 0.733 0.031 64.135 o
11 2 8 0.295 0.281 0.014 202.353 o
11 2 9 0.015 0.035 0.258 3.417 o
11 3 0 2.834 2.766 0.045 13.005 o
11 3 1 0.401 0.432 0.017 137.947 o
11 3 2 0.251 0.227 0.013 243.545 o
11 3 3 0.072 0.090 0.016 463.619 o
11 3 4 0.528 0.534 0.028 87.666 o
11 3 5 0.195 0.180 0.013 299.391 o
11 3 6 0.139 0.152 0.013 374.763 o
11 3 7 0.035 0.034 0.281 2.879 o
11 3 8 0.157 0.114 0.014 360.006 o
11 4 0 0.007 0.024 0.279 2.923 o
11 4 1 0.256 0.228 0.013 239.818 o
11 4 2 0.052 0.041 0.163 8.522 o
11 4 3 0.317 0.318 0.014 186.682 o
11 4 4 0.246 0.271 0.013 233.467 o
11 4 5 0.283 0.254 0.014 213.381 o
11 4 6 0.039 0.054 0.200 5.672 o
11 4 7 0.598 0.534 0.026 85.179 o
11 4 8 0.180 0.150 0.014 315.334 o
11 5 0 0.637 0.623 0.028 75.787 o
11 5 1 0.475 0.513 0.021 108.987 o
11 5 2 0.051 0.075 0.282 2.856 o
11 5 3 0.502 0.516 0.024 99.115 o
11 5 4 0.205 0.223 0.013 274.386 o
11 5 5 0.012 -0.014 0.283 2.842 o
11 5 6 0.004 0.036 0.277 2.965 o
11 5 7 0.026 0.046 0.270 3.119 o
11 5 8 0.008 -0.024 0.263 3.290 o
11 6 0 0.247 0.252 0.014 231.786 o
11 6 1 0.073 0.085 0.014 531.579 o
11 6 2 0.192 0.204 0.013 291.989 o
11 6 3 0.227 0.234 0.013 255.917 o
11 6 4 0.876 0.869 0.033 52.346 o
11 6 5 0.096 0.095 0.016 417.613 o
11 6 6 0.146 0.160 0.013 359.782 o
11 6 7 0.047 0.042 0.190 6.282 o
11 7 0 0.108 0.123 0.016 380.354 o
11 7 1 0.409 0.405 0.019 133.195 o
11 7 2 0.096 0.090 0.014 473.918 o
11 7 3 0.538 0.511 0.025 93.541 o
11 7 4 0.117 0.124 0.013 427.931 o
11 7 5 0.043 0.082 0.019 430.741 o
11 7 6 0.030 0.058 0.265 3.236 o
11 7 7 0.041 0.061 0.259 3.386 o
11 8 0 0.001 0.002 0.279 2.924 o
11 8 1 0.018 -0.006 0.287 2.763 o
11 8 2 0.002 -0.023 0.283 2.842 o
11 8 3 0.065 0.066 0.020 382.270 o
11 8 4 0.153 0.160 0.014 337.925 o
11 8 5 0.042 0.056 0.190 6.282 o
11 8 6 0.017 0.031 0.259 3.390 o
11 9 0 0.518 0.528 0.024 96.701 o
11 9 1 0.099 0.097 0.014 461.988 o
11 9 2 0.079 0.061 0.020 367.243 o
11 9 3 0.002 -0.024 0.274 3.032 o
11 9 4 0.125 0.131 0.016 353.702 o
11 9 5 0.052 0.049 0.186 6.551 o
11 10 0 0.058 0.049 0.277 2.961 o
11 10 1 0.131 0.109 0.014 397.622 o
11 10 2 0.064 0.056 0.016 517.857 o
11 10 3 0.101 0.079 0.019 354.001 o
12 0 0 0.911 0.987 0.037 46.294 o
12 0 1 0.389 0.368 0.022 131.022 o
12 0 2 0.014 0.004 0.214 4.967 o
12 0 3 0.361 0.336 0.017 158.442 o
12 0 4 0.207 0.197 0.015 264.604 o
12 0 5 0.008 0.014 0.323 2.181 o
12 0 6 0.002 0.037 0.317 2.264 o
12 0 7 0.002 0.028 0.312 2.338 o
12 0 8 0.021 0.052 0.304 2.461 o
12 1 0 0.066 0.054 0.286 2.777 o
12 1 1 0.080 0.080 0.016 458.427 o
12 1 2 0.027 0.045 0.281 2.879 o
12 1 3 0.257 0.279 0.013 225.765 o
12 1 4 0.388 0.370 0.016 150.834 o
12 1 5 0.158 0.160 0.014 332.322 o
12 1 6 0.068 0.009 0.289 2.721 o
12 1 7 0.327 0.361 0.016 168.239 o
12 1 8 0.193 0.185 0.012 309.305 o
12 2 0 1.165 1.163 0.034 39.181 o
12 2 1 0.363 0.354 0.015 162.661 o
12 2 2 0.101 0.122 0.020 313.304 o
12 2 3 0.175 0.169 0.013 323.281 o
12 2 4 0.298 0.288 0.014 199.716 o
12 2 5 0.057 0.010 0.287 2.760 o
12 2 6 0.032 -0.004 0.282 2.860 o
12 2 7 0.032 0.046 0.273 3.050 o
12 2 8 0.050 0.063 0.015 587.017 o
12 3 0 0.016 0.034 0.281 2.881 o
12 3 1 0.092 0.089 0.014 484.530 o
12 3 2 0.014 0.030 0.197 5.857 o
12 3 3 0.189 0.176 0.013 306.567 o
12 3 4 0.256 0.271 0.014 222.336 o
12 3 5 0.139 0.142 0.016 332.370 o
12 3 6 0.040 0.070 0.019 445.574 o
12 3 7 0.302 0.285 0.015 193.651 o
12 4 0 0.471 0.463 0.016 124.377 o
12 4 1 0.300 0.285 0.015 194.715 o
12 4 2 0.024 0.013 0.284 2.820 o
12 4 3 0.315 0.317 0.015 183.433 o
12 4 4 0.136 0.142 0.013 385.243 o
12 4 5 0.006 0.000 0.278 2.945 o
12 4 6 0.001 -0.009 0.274 3.032 o
12 4 7 0.012 0.033 0.265 3.239 o
12 5 0 0.146 0.119 0.017 321.120 o
12 5 1 0.022 0.016 0.286 2.781 o
12 5 2 0.090 0.095 0.016 426.914 o
12 5 3 0.154 0.131 0.014 352.517 o
12 5 4 0.502 0.546 0.022 101.464 o
12 5 5 0.069 0.063 0.277 2.959 o
12 5 6 0.085 0.081 0.272 3.067 o
12 5 7 0.059 0.033 0.261 3.334 o
12 6 0 0.132 0.146 0.013 387.319 o
12 6 1 0.272 0.270 0.013 220.573 o
12 6 2 0.059 0.048 0.204 5.449 o
12 6 3 0.329 0.372 0.016 165.912 o
12 6 4 0.091 0.075 0.016 442.081 o
12 6 5 0.023 0.029 0.195 5.975 o
12 6 6 0.011 0.010 0.267 3.192 o
12 7 0 0.001 -0.006 0.280 2.904 o
12 7 1 0.016 0.009 0.199 5.742 o
12 7 2 0.001 -0.001 0.280 2.904 o
12 7 3 0.052 0.060 0.014 634.126 o
12 7 4 0.119 0.128 0.012 441.893 o
12 7 5 0.036 0.004 0.193 6.099 o
12 8 0 0.403 0.428 0.018 135.167 o
12 8 1 0.079 0.059 0.016 481.913 o
12 8 2 0.057 0.086 0.019 406.061 o
12 8 3 0.004 0.004 0.271 3.099 o
12 8 4 0.097 0.095 0.016 416.810 o
12 9 0 0.047 0.052 0.274 3.026 o
12 9 1 0.104 0.062 0.020 338.968 o
12 9 2 0.049 -0.005 0.274 3.028 o
12 9 3 0.084 0.068 0.019 380.964 o
13 0 1 0.087 0.081 0.022 307.701 o
13 0 2 0.007 0.029 0.211 5.108 o
13 0 3 0.117 0.118 0.017 352.726 o
13 0 4 0.126 0.108 0.015 385.149 o
13 0 5 0.106 0.094 0.017 381.065 o
13 0 6 0.013 0.004 0.315 2.294 o
13 0 7 0.229 0.200 0.015 249.807 o
13 1 0 0.649 0.666 0.029 72.163 o
13 1 1 0.155 0.152 0.013 353.861 o
13 1 2 0.036 0.002 0.285 2.800 o
13 1 3 0.094 0.096 0.014 473.148 o
13 1 4 0.130 0.127 0.013 404.077 o
13 1 5 0.021 0.011 0.195 5.979 o
13 1 6 0.017 0.007 0.192 6.169 o
13 1 7 0.005 0.028 0.257 3.445 o
13 2 0 0.011 0.007 0.282 2.862 o
13 2 1 0.035 0.022 0.282 2.859 o
13 2 2 0.006 0.003 0.278 2.945 o
13 2 3 0.101 0.091 0.016 413.682 o
13 2 4 0.187 0.159 0.015 293.631 o
13 2 5 0.068 0.023 0.283 2.837 o
13 2 6 0.027 0.054 0.265 3.237 o
13 3 0 0.255 0.235 0.014 232.358 o
13 3 1 0.186 0.189 0.013 303.967 o
13 3 2 0.003 -0.005 0.284 2.822 o
13 3 3 0.218 0.216 0.013 267.690 o
13 3 4 0.073 0.052 0.286 2.776 o
13 3 5 0.000 0.010 0.273 3.054 o
13 3 6 0.000 0.008 0.265 3.241 o
13 4 0 0.043 0.017 0.201 5.620 o
13 4 1 0.005 0.029 0.279 2.923 o
13 4 2 0.040 0.041 0.280 2.899 o
13 4 3 0.069 0.066 0.016 496.089 o
13 4 4 0.300 0.300 0.015 191.545 o
13 4 5 0.029 -0.025 0.322 2.194 o
13 4 6 0.040 0.048 0.185 6.627 o
13 5 0 0.117 0.124 0.014 406.632 o
13 5 1 0.159 0.164 0.013 343.028 o
13 5 2 0.025 -0.015 0.282 2.861 o
13 5 3 0.192 0.182 0.013 301.329 o
13 5 4 0.056 0.001 0.281 2.879 o
13 5 5 0.009 0.044 0.261 3.339 o
13 6 0 0.001 0.008 0.278 2.945 o
13 6 1 0.014 0.013 0.275 3.009 o
13 6 2 0.000 -0.001 0.274 3.032 o
13 6 3 0.037 0.057 0.271 3.094 o
13 6 4 0.081 0.083 0.016 453.821 o
13 6 5 0.028 -0.010 0.264 3.264 o
13 7 0 0.284 0.260 0.014 211.876 o
13 7 1 0.049 0.049 0.016 566.702 o
13 7 2 0.034 0.023 0.158 9.086 o
13 7 3 0.005 -0.001 0.188 6.439 o
13 7 4 0.061 0.041 0.264 3.259 o
13 8 0 0.027 0.014 0.269 3.143 o
13 8 1 0.070 0.057 0.016 502.444 o
13 8 2 0.030 0.052 0.258 3.414 o
14 0 0 0.354 0.331 0.016 164.777 o
14 0 1 0.062 0.013 0.331 2.075 o
14 0 2 0.019 0.008 0.209 5.206 o
14 0 3 0.037 -0.007 0.328 2.115 o
14 0 4 0.061 0.077 0.021 356.322 o
14 0 5 0.010 0.000 0.308 2.399 o
14 1 0 0.000 0.008 0.277 2.967 o
14 1 1 0.031 0.027 0.277 2.963 o
14 1 2 0.001 -0.047 0.285 2.803 o
14 1 3 0.049 0.022 0.276 2.984 o
14 1 4 0.075 0.057 0.278 2.938 o
14 1 5 0.044 0.022 0.269 3.141 o
14 2 0 0.174 0.173 0.013 322.715 o
14 2 1 0.090 0.097 0.016 425.175 o
14 2 2 0.003 -0.012 0.279 2.924 o
14 2 3 0.097 0.089 0.016 420.274 o
14 2 4 0.043 0.043 0.270 3.117 o
14 2 5 0.000 -0.017 0.264 3.266 o
14 3 0 0.010 0.013 0.278 2.944 o
14 3 1 0.001 0.003 0.275 3.010 o
14 3 2 0.015 0.024 0.274 3.030 o
14 3 3 0.032 0.036 0.273 3.050 o
14 3 4 0.154 0.108 0.019 289.503 o
14 3 5 0.015 -0.018 0.258 3.418 o
14 4 0 0.079 0.072 0.014 533.235 o
14 4 1 0.086 0.072 0.020 353.263 o
14 4 2 0.006 -0.011 0.273 3.054 o
14 4 3 0.111 0.109 0.016 385.844 o
14 4 4 0.029 -0.006 0.187 6.499 o
14 5 0 0.000 -0.030 0.276 2.988 o
14 5 1 0.008 -0.022 0.196 5.923 o
14 5 2 0.001 -0.004 0.270 3.123 o
14 5 3 0.023 0.039 0.264 3.262 o
14 6 0 0.169 0.166 0.012 343.893 o
14 6 1 0.030 -0.007 0.191 6.230 o
14 6 2 0.016 -0.004 0.264 3.265 o
15 0 1 0.012 -0.010 0.316 2.279 o
15 0 2 0.000 -0.044 0.313 2.324 o
15 0 3 0.021 0.043 0.300 2.527 o
15 1 0 0.107 0.075 0.275 2.999 o
15 1 1 0.039 0.033 0.190 6.287 o
15 1 2 0.004 0.026 0.263 3.290 o
15 1 3 0.037 0.030 0.186 6.560 o
15 2 0 0.005 0.021 0.270 3.121 o
15 2 1 0.003 -0.001 0.268 3.169 o
15 2 2 0.004 -0.009 0.269 3.146 o
15 3 0 0.058 0.060 0.264 3.258 o
15 3 1 0.041 -0.021 0.270 3.119 o
15 3 2 0.002 0.014 0.255 3.500 o
15 4 0 0.000 0.007 0.184 6.723 o
;
_iucr_refine_instructions_details
;
TITL UREA OLEX2: imported from CIF
CELL 0.71073 5.578 5.578 4.686 90 90 90
ZERR 2 0.0006 0.0006 0.0007 0 0 0
LATT -1
SYMM +Y,-X,-Z
SYMM -X,-Y,+Z
SYMM -Y,+X,-Z
SYMM 0.5+X,0.5-Y,-Z
SYMM 0.5-X,0.5+Y,-Z
SYMM 0.5-Y,0.5-X,+Z
SYMM 0.5+Y,0.5+X,+Z
SFAC C H N O
UNIT 2 8 4 2

SIZE 0.23 0.13 0.09
TEMP -150(2)
CONF
ACTA 
MORE -1
BOND $H
WGHT 0.030266 0.002936
FVAR 3.161458
REM <olex2.extras>
REM <HklSrc "%.\\urea.hkl">
REM </olex2.extras>

C     1     0.00000  0.50000  0.32818  10.25000  0.01491  0.01491  0.00675 =
 0.00000 -0.00000 -0.00010 
O     4     0.00000  0.50000  0.59620  10.25000  0.01950  0.01950  0.00662 =
 0.00000  0.00000  0.00157 
N     3     0.14488  0.64488  0.17833  10.50000  0.02890  0.02890  0.00955 =
 0.00010  0.00010 -0.01515 
Hb    2     0.25181  0.75181  0.29025  10.50000  0.05525  0.05525  0.01917 =
 -0.00381 -0.00381 -0.02818 
Ha    2     0.14342  0.64342 -0.03010  10.50000  0.04491  0.04491  0.02003 =
 0.00010  0.00010 -0.00790 
HKLF 4

END
Q2 1 0 0.5 0.444444 11 0.05 0.14
Q1 1 0 0.5 -0.138889 11 0.05 0.18
Q3 1 0.15 0.35 0.138889 11 0.05 0.14
Q4 1 0.1375 0.6375 0.194444 11 0.05 0.14
Q5 1 0.275 0.775 0.277778 11 0.05 0.11

  REM The information below was added by Olex2.
  REM
  REM R1 = 0.0156 for 803 Fo > 4sig(Fo) and 0.0260 for all 1022 data
  REM 27 parameters refined using 0 restraints
  REM Highest difference peak 0.1760, deepest hole -0.2645
  REM Mean Shift 0.0001, Max Shift 0.0008.

  REM +++ Tabular Listing of Refinement Information +++
  REM R1_all = 0.0260
  REM R1_gt = 0.0156
  REM wR_ref = 0.0406
  REM GOOF = 0.6328
  REM Shift_max = 0.0008
  REM Shift_mean = 0.0001
  REM Reflections_all = 1022
  REM Reflections_gt = 803
  REM Parameters = 27
  REM Hole = -0.2645
  REM Peak = 0.1760
  REM Flack = n/a

  
;
_olex2_submission_special_instructions  'No special instructions were received'
