# Supplementary material for: Transferable Hirshfeld atom model for rapid evaluation of aspherical atomic form factors
Source: IUCrJ. 2024 Mar 1;11(Pt 2):249–59. doi: 10.1107/S2052252524001507 (PMC10916294; doi:10.1107/S2052252524001507)
Supplement: Supplementary file 1 [file m-11-00249-sup1.zip › cifs/models_comparison/urea/tham_B3LYP_631gss.cif]

data_urea
_audit_creation_date               2023-11-08
_audit_creation_method
;
Olex2 1.3
(compiled 2020.07.31 svn.rc2a77460 for OlexSys, GUI svn.r6145)
;
_audit_contact_author_address      ?
_audit_contact_author_email        ?
_audit_contact_author_name         ''
_audit_contact_author_phone        ?
_publ_contact_author_id_orcid      ?
_publ_section_references
;
Bourhis, L.J., Dolomanov, O.V., Gildea, R.J., Howard, J.A.K., Puschmann, H.
 (2015). Acta Cryst. A71, 59-75.

Dolomanov, O.V., Bourhis, L.J., Gildea, R.J, Howard, J.A.K. & Puschmann, H.
 (2009), J. Appl. Cryst. 42, 339-341.
;
_chemical_formula_moiety           '2(C0.5 H2 N O0.5)'
_chemical_formula_sum              'C H4 N2 O'
_chemical_formula_weight           60.056
_chemical_absolute_configuration   unk
loop_
  _atom_type_symbol
  _atom_type_scat_source
  _atom_type_scat_dispersion_source
 H 
 'DiSCaMB, J. Appl. Cryst. 2018, DOI:10.1107/S1600576717015825'
 'Henke, Gullikson and Davis, At. Data and Nucl. Data Tables, 1993, 54, 2'
 C 
 'DiSCaMB, J. Appl. Cryst. 2018, DOI:10.1107/S1600576717015825' 
 'Henke, Gullikson and Davis, At. Data and Nucl. Data Tables, 1993, 54, 2'
 O 
 'DiSCaMB, J. Appl. Cryst. 2018, DOI:10.1107/S1600576717015825'
 'Henke, Gullikson and Davis, At. Data and Nucl. Data Tables, 1993, 54, 2'
 N 
 'DiSCaMB, J. Appl. Cryst. 2018, DOI:10.1107/S1600576717015825' 
 'Henke, Gullikson and Davis, At. Data and Nucl. Data Tables, 1993, 54, 2'

_space_group_crystal_system        'tetragonal'
_space_group_IT_number             113
_space_group_name_H-M_alt          'P -4 21 m'
_space_group_name_Hall             ' P -4 2ab'
loop_
  _space_group_symop_id
  _space_group_symop_operation_xyz
 1 x,y,z
 2 y,-x,-z
 3 -y,x,-z
 4 x+1/2,-y+1/2,-z
 5 -x+1/2,y+1/2,-z
 6 -x,-y,z
 7 -y+1/2,-x+1/2,z
 8 y+1/2,x+1/2,z

_symmetry_Int_Tables_number        113
_cell_length_a                     5.5780(6)
_cell_length_b                     5.5780(6)
_cell_length_c                     4.6860(7)
_cell_angle_alpha                  90
_cell_angle_beta                   90
_cell_angle_gamma                  90
_cell_volume                       145.80(3)
_cell_formula_units_Z              2
_cell_measurement_temperature      123(2)
_exptl_absorpt_coefficient_mu      0.118
_exptl_crystal_density_diffrn      1.368
_exptl_crystal_F_000               64.031
_exptl_crystal_size_max            0.23
_exptl_crystal_size_mid            0.13
_exptl_crystal_size_min            0.09
_diffrn_reflns_av_R_equivalents    0.0000
_diffrn_reflns_av_unetI/netI       0.0153
_diffrn_reflns_Laue_measured_fraction_full  1.0000
_diffrn_reflns_Laue_measured_fraction_max  0.9817
_diffrn_reflns_limit_h_max         15
_diffrn_reflns_limit_h_min         -15
_diffrn_reflns_limit_k_max         0
_diffrn_reflns_limit_k_min         -15
_diffrn_reflns_limit_l_max         0
_diffrn_reflns_limit_l_min         -13
_diffrn_reflns_number              1045
_diffrn_reflns_point_group_measured_fraction_full  1.0000
_diffrn_reflns_point_group_measured_fraction_max  0.9817
_diffrn_reflns_theta_full          25.2417
_diffrn_reflns_theta_max           86.97
_diffrn_reflns_theta_min           4.35
_diffrn_ambient_temperature        123(2)
_diffrn_measured_fraction_theta_full  1.0000
_diffrn_measured_fraction_theta_max  0.9817
_diffrn_radiation_type             'Mo K\a'
_diffrn_radiation_wavelength       0.71073
_reflns_Friedel_coverage           0.0
_reflns_limit_h_max                15
_reflns_limit_h_min                0
_reflns_limit_k_max                10
_reflns_limit_k_min                0
_reflns_limit_l_max                13
_reflns_limit_l_min                0
_reflns_number_gt                  803
_reflns_number_total               1022
_reflns_threshold_expression       I>=2u(I)
_computing_molecular_graphics      'Olex2 1.3 (Dolomanov et al., 2009)'
_computing_publication_material    'Olex2 1.3 (Dolomanov et al., 2009)'
_computing_structure_refinement    'olex2.refine 1.3 (Bourhis et al., 2015)'
_refine_diff_density_max           0.1737
_refine_diff_density_min           -0.2647
_refine_diff_density_rms           0.0379
_refine_ls_d_res_high              0.3559
_refine_ls_d_res_low               4.6860
_refine_ls_goodness_of_fit_ref     0.6869
_refine_ls_hydrogen_treatment      refall
_refine_ls_matrix_type             full
_refine_ls_number_constraints      0
_refine_ls_number_parameters       27
_refine_ls_number_reflns           1022
_refine_ls_number_restraints       0
_refine_ls_R_factor_all            0.0254
_refine_ls_R_factor_gt             0.0150
_refine_ls_restrained_S_all        0.6869
_refine_ls_shift/su_max            0.0005
_refine_ls_shift/su_mean           0.0001
_refine_ls_structure_factor_coef   Fsqd
_refine_ls_weighting_details      
 'w=1/[\s^2^(Fo^2^)+(0.0264P)^2^+0.0022P] where P=(Fo^2^+2Fc^2^)/3'
_refine_ls_weighting_scheme        calc
_refine_ls_wR_factor_gt            0.0389
_refine_ls_wR_factor_ref           0.0390
_refine_special_details
;
Aspherical atom refinement in Olex2
with DiSCaMB generated form factors
using Transferable Hirshfeld Atom Model 
based on B3LYP/6-31g(d,p) electron densities 
;
loop_
  _atom_site_label
  _atom_site_type_symbol
  _atom_site_fract_x
  _atom_site_fract_y
  _atom_site_fract_z
  _atom_site_U_iso_or_equiv
  _atom_site_adp_type
  _atom_site_occupancy
  _atom_site_site_symmetry_order
  _atom_site_refinement_flags_posn
  _atom_site_refinement_flags_adp
  _atom_site_refinement_flags_occupancy
 C C 0.0 0.5 0.32821(4) 0.01208(3) Uani 1.000000 4 S T P
 O O 0.0 0.5 0.59626(3) 0.01518(3) Uani 1.000000 4 S T P
 N N 0.14485(3) 0.64485(3) 0.17835(4) 0.02238(4) Uani 1.000000 2 S T P
 Hb H 0.2532(10) 0.7532(10) 0.2874(12) 0.042(2) Uani 1.000000 2 S T P
 Ha H 0.1433(10) 0.6433(10) -0.0305(16) 0.0362(18) Uani 1.000000 2 S T P

loop_
  _atom_site_aniso_label
  _atom_site_aniso_U_11
  _atom_site_aniso_U_22
  _atom_site_aniso_U_33
  _atom_site_aniso_U_12
  _atom_site_aniso_U_13
  _atom_site_aniso_U_23
 C 0.01478(4) 0.01478(4) 0.00667(4) -0.00002(6) -0.000000 0.000000
 O 0.01947(4) 0.01947(4) 0.00662(3) 0.00160(7) -0.000000 0.000000
 N 0.02880(6) 0.02880(6) 0.00953(4) -0.01505(7) 0.00008(3) 0.00008(3)
 Hb 0.052(4) 0.052(4) 0.022(3) -0.027(5) -0.007(3) -0.007(3)
 Ha 0.045(3) 0.045(3) 0.019(3) -0.015(5) -0.000(2) -0.000(2)

loop_
  _geom_bond_atom_site_label_1
  _geom_bond_atom_site_label_2
  _geom_bond_distance
  _geom_bond_site_symmetry_2
  _geom_bond_publ_flag
 C O 1.2561(3) . ?
 C N 1.3412(2) . ?
 C N 1.3412(2) 6_565 ?
 N Hb 0.996(7) . ?
 N Ha 0.979(7) . ?

loop_
  _geom_angle_atom_site_label_1
  _geom_angle_atom_site_label_2
  _geom_angle_atom_site_label_3
  _geom_angle
  _geom_angle_site_symmetry_1
  _geom_angle_site_symmetry_3
  _geom_angle_publ_flag
 N C O 121.574(11) . . ?
 N C O 121.574(11) 6_565 . ?
 N C N 116.85(2) 6_565 . ?
 Hb N C 117.5(4) . 6_565 ?
 Ha N C 120.9(4) . 6_565 ?
 Ha N Hb 121.6(6) . . ?

loop_
  _diffrn_refln_index_h
  _diffrn_refln_index_k
  _diffrn_refln_index_l
  _diffrn_refln_intensity_net
  _diffrn_refln_intensity_u
 0 -2 -6 14.56 0.23
 -1 -1 -6 29.44 0.33
 0 -1 -6 5.29 0.28
 0 0 -6 156.54 1.86
 -4 0 -5 25.82 0.36
 -3 0 -5 3.66 0.17
 -2 0 -5 5.59 0.26
 -1 0 -5 189.09 0.97
 0 0 -5 486.21 3.6
 4 -1 -5 15.03 0.28
 3 -1 -5 16.59 0.28
 2 -1 -5 134.68 0.72
 1 -1 -5 168.5 1.11
 -4 -2 -5 52.61 0.32
 -3 -2 -5 75.67 0.53
 -2 -2 -5 96.97 0.83
 3 -3 -5 132.61 0.84
 -2 -5 -4 75.16 0.55
 -1 -5 -4 153.34 0.9
 0 -5 -4 178.18 1.13
 4 -4 -4 86.18 0.62
 3 -4 -4 3.06 0.16
 2 -4 -4 164.55 0.88
 1 -4 -4 426.26 1.75
 0 -4 -4 58.69 0.47
 -3 -3 -4 156.47 1.16
 -2 -3 -4 135.42 0.67
 -1 -3 -4 143.86 0.67
 0 -3 -4 1039.92 3.75
 2 -2 -4 430.71 2.11
 1 -2 -4 449.35 1.43
 0 -2 -4 199.6 0.84
 -1 -1 -4 430.84 1.82
 0 -1 -4 21.99 0.28
 0 0 -4 295.58 1.78
 -6 0 -3 2.3 0.13
 -5 0 -3 84.49 0.57
 -4 0 -3 712.6 2.52
 -3 0 -3 115.15 0.54
 -2 0 -3 492.13 1.31
 -1 0 -3 869.3 1.88
 0 0 -3 135.06 0.8
 6 -1 -3 104.35 0.67
 5 -1 -3 101.39 0.57
 4 -1 -3 130.06 0.59
 3 -1 -3 655.96 1.75
 2 -1 -3 680.24 1.54
 1 -1 -3 114.99 0.55
 -6 -2 -3 61.52 0.4
 -5 -2 -3 211.73 1.02
 -4 -2 -3 41.9 0.33
 -3 -2 -3 254.14 0.87
 -2 -2 -3 272.9 1.14
 5 -3 -3 33.52 0.34
 4 -3 -3 166.6 0.79
 3 -3 -3 5.08 0.3
 -5 -4 -3 56.91 0.33
 -4 -4 -3 1.59 0.15
 -1 -7 -2 14.33 0.2
 0 -7 -2 50.95 0.36
 3 -6 -2 9.1 0.25
 2 -6 -2 28.22 0.32
 1 -6 -2 46.62 0.38
 0 -6 -2 25.4 0.34
 -5 -5 -2 49.59 0.44
 -4 -5 -2 6.89 0.25
 -3 -5 -2 22.34 0.29
 -2 -5 -2 73.54 0.44
 -1 -5 -2 81.91 0.45
 0 -5 -2 0.89 0.16
 4 -4 -2 39.73 0.48
 3 -4 -2 185.71 0.76
 2 -4 -2 53.91 0.33
 1 -4 -2 27.24 0.26
 0 -4 -2 76.14 0.42
 -3 -3 -2 78.84 0.55
 -2 -3 -2 109.09 0.42
 -1 -3 -2 147.46 0.46
 0 -3 -2 176.71 0.57
 2 -2 -2 542.88 1.57
 1 -2 -2 299.59 0.71
 0 -2 -2 82.27 0.33
 -1 -1 -2 524.41 1.18
 0 -1 -2 1517.92 2.7
 -7 0 -1 84.53 0.67
 -6 0 -1 44.33 0.41
 -5 0 -1 1.04 0.11
 -4 0 -1 967.16 2.37
 -3 0 -1 925.59 1.73
 -2 0 -1 1958.98 2.6
 -1 0 -1 1485.44 1.77
 0 0 -1 133.08 0.49
 7 -1 -1 31.61 0.35
 6 -1 -1 56.37 0.4
 5 -1 -1 300.73 1.03
 4 -1 -1 115.54 0.43
 3 -1 -1 1410.5 2.25
 2 -1 -1 491.23 0.75
 1 -1 -1 2808.61 5.07
 -7 -2 -1 0.14 1.69
 -6 -2 -1 136.45 0.75
 -5 -2 -1 71.42 0.42
 -4 -2 -1 254.83 0.78
 -3 -2 -1 50.86 0.32
 -2 -2 -1 1980.19 3.9
 6 -3 -1 8.78 0.25
 5 -3 -1 117.53 0.61
 4 -3 -1 204.13 0.75
 3 -3 -1 80.53 0.52
 -6 -4 -1 133.64 0.61
 -5 -4 -1 4.74 0.21
 -4 -4 -1 47.16 0.5
 5 -5 -1 155.05 1.36
 -2 -7 0 2.74 0.09
 -1 -7 0 312.05 1.77
 4 -6 0 24.49 0.33
 3 -6 0 0.43 2.26
 2 -6 0 232.6 1.07
 1 -6 0 52.77 0.44
 0 -6 0 609.97 4.08
 -5 -5 0 67.05 0.73
 -4 -5 0 28.63 0.32
 -3 -5 0 428.02 1.61
 -2 -5 0 212.44 0.82
 -1 -5 0 419.03 1.48
 4 -4 0 822.67 3.85
 3 -4 0 32.34 0.28
 2 -4 0 925.41 2.17
 1 -4 0 70.73 0.38
 0 -4 0 54.64 0.57
 -3 -3 0 2174.94 6.1
 -2 -3 0 172.47 0.48
 -1 -3 0 288.54 0.68
 2 -2 0 2253.08 4.13
 1 -2 0 2248.26 2.8
 0 -2 0 1545.05 2.97
 -2 -11 -5 3.7 0.15
 -1 -11 -5 0.24 2.79
 0 -11 -5 0.18 3.29
 5 -10 -5 3.61 0.17
 4 -10 -5 3.97 0.18
 3 -10 -5 7.69 0.32
 -6 -9 -5 4.49 0.2
 -5 -9 -5 6.42 0.29
 7 -8 -5 6.45 0.28
 10 -2 -5 0.57 0.16
 -11 0 -4 15.33 0.41
 11 -1 -4 3.72 0.14
 -11 -2 -4 4.13 0.22
 -11 -3 -4 5.34 0.28
 -11 -4 -4 2.71 0.13
 10 -5 -4 3.76 0.16
 -10 -6 -4 2.3 0.13
 -9 -6 -4 4.95 0.22
 9 -7 -4 2.93 0.14
 -8 -8 -4 3.45 0.22
 2 -12 -3 1.69 0.13
 1 -12 -3 2.79 0.13
 0 -12 -3 3.36 0.17
 -5 -11 -3 5.16 0.24
 -4 -11 -3 3.18 0.14
 -3 -11 -3 0.9 0.16
 7 -10 -3 3.15 0.15
 6 -10 -3 8.52 0.32
 -8 -9 -3 3.81 0.2
 -7 -9 -3 9.85 0.33
 8 -8 -3 9.47 0.47
 -12 0 -2 0.04 2.14
 12 -1 -2 0.45 2.81
 -12 -2 -2 1.22 0.2
 12 -3 -2 0.3 1.97
 -11 -4 -2 0.41 1.63
 11 -5 -2 0.75 2.82
 -10 -6 -2 0.28 2.02
 10 -7 -2 3.21 0.15
 -9 -8 -2 3.98 0.17
 4 -12 -1 2.85 0.15
 3 -12 -1 0.89 0.14
 2 -12 -1 3.54 0.15
 1 -12 -1 0.8 0.16
 0 -12 -1 3.68 0.22
 -6 -11 -1 0.85 0.14
 -5 -11 -1 5.13 0.21
 7 -10 -1 1.26 0.17
 -8 -9 -1 1.66 0.13
 -12 0 0 9.86 0.37
 12 -1 0 0.54 2.86
 -12 -2 0 11.62 0.34
 12 -3 0 0.34 2.81
 -12 -4 0 4.63 0.16
 11 -5 0 6.23 0.28
 -11 -6 0 2.52 0.14
 10 -7 0 3.62 0.18
 -9 -8 0 5.71 0.24
 9 -9 0 1.11 0.18
 1 -3 -11 53.74 0.67
 0 -3 -11 4.06 0.21
 -2 -2 -11 27.57 0.63
 -1 -2 -11 18.92 0.39
 0 -2 -11 43.05 0.67
 1 -1 -11 16.35 0.51
 0 -1 -11 14.21 0.4
 0 0 -11 0.72 2.56
 6 0 -10 7.32 0.35
 5 0 -10 5.26 0.3
 -6 -1 -10 -0.08 2.79
 -5 -1 -10 15.52 0.36
 6 -2 -10 8.32 0.32
 5 -2 -10 1.18 0.14
 -5 -3 -10 8.52 0.32
 -4 -3 -10 2.51 0.14
 5 -4 -10 2.5 0.14
 4 -4 -10 7.32 0.45
 -2 -8 -9 1.91 0.13
 -1 -8 -9 2.15 0.13
 0 -8 -9 0.08 3.27
 4 -7 -9 5.42 0.25
 3 -7 -9 5.72 0.26
 2 -7 -9 2.77 0.15
 1 -7 -9 1.01 0.13
 0 -7 -9 0.52 3.19
 -5 -6 -9 7.53 0.3
 -4 -6 -9 6.19 0.28
 5 -5 -9 5.02 0.32
 9 0 -8 13.24 0.4
 -9 -1 -8 0.33 2.9
 9 -2 -8 12.37 0.35
 -9 -3 -8 1.25 0.14
 -8 -3 -8 20.7 0.4
 8 -4 -8 0.5 0.16
 -8 -5 -8 8.77 0.32
 -7 -5 -8 0.87 0.16
 7 -6 -8 7.04 0.31
 6 -6 -8 2.28 0.19
 -3 -10 -7 15.35 0.37
 -2 -10 -7 0.18 2.8
 -1 -10 -7 4.99 0.22
 0 -10 -7 0 3.26
 5 -9 -7 2.75 0.14
 4 -9 -7 20.17 0.4
 -7 -8 -7 12.52 0.35
 -6 -8 -7 3.12 0.16
 7 -7 -7 2.83 0.2
 11 0 -6 1.35 0.17
 -11 -1 -6 0.27 2.77
 11 -2 -6 1.01 0.16
 -11 -3 -6 1.52 0.13
 10 -4 -6 3.07 0.15
 -10 -5 -6 0.88 0.2
 9 -6 -6 1.6 0.13
 -9 -7 -6 0.38 2.78
 -8 -7 -6 1.45 0.17
 8 -8 -6 0 4.01
 -2 -12 -5 0.1 2.87
 -1 -12 -5 1.6 0.14
 0 -12 -5 0.14 3.23
 5 -11 -5 -0.14 2.83
 4 -11 -5 2.54 0.14
 3 -11 -5 1.8 0.13
 -6 -10 -5 -0.07 2.83
 8 -9 -5 1.97 0.13
 7 -9 -5 -0.41 2.89
 -8 -8 -5 0.06 4.06
 12 0 -4 1.97 0.15
 -12 -1 -4 3.7 0.16
 12 -2 -4 2.88 0.14
 -12 -3 -4 2.71 0.14
 12 -4 -4 1.42 0.13
 -11 -5 -4 2.23 0.13
 11 -6 -4 8.69 0.33
 -10 -7 -4 12.72 0.35
 9 -8 -4 14.12 0.37
 1 -13 -3 0.96 0.14
 0 -13 -3 1.18 0.17
 -5 -12 -3 1.31 0.14
 -4 -12 -3 3.17 0.15
 -3 -12 -3 1.76 0.13
 7 -11 -3 5.11 0.25
 6 -11 -3 2.34 0.13
 -8 -10 -3 7.31 0.3
 9 -9 -3 7.81 0.44
 13 0 -2 0.29 2.11
 -13 -1 -2 0.02 2.85
 13 -2 -2 0.03 2.78
 12 -4 -2 0.13 2.84
 -12 -5 -2 0.95 0.16
 11 -6 -2 2.04 0.13
 -11 -7 -2 0.9 0.14
 10 -8 -2 1.62 0.13
 -9 -9 -2 1.59 0.19
 -3 -13 -2 -0.05 2.84
 3 -13 -1 1.89 0.13
 2 -13 -1 0.22 2.82
 1 -13 -1 1.52 0.13
 0 -13 -1 0.81 0.22
 -6 -12 -1 2.7 0.13
 -5 -12 -1 0.16 2.86
 7 -11 -1 4.05 0.19
 -9 -10 -1 0.37 2.79
 -8 -10 -1 5.06 0.24
 9 -9 -1 6.52 0.37
 -13 -1 0 6.66 0.29
 13 -2 0 0.07 2.82
 -13 -3 0 2.35 0.14
 -12 -5 0 1.19 0.17
 12 -6 0 1.46 0.13
 -11 -7 0 1.23 0.16
 10 -8 0 1 0.17
 -10 -9 0 0.11 1.99
 5 0 -11 4.46 0.22
 4 0 -11 59.56 0.84
 -5 -1 -11 17.5 0.37
 -4 -1 -11 5.65 0.24
 5 -2 -11 12.44 0.33
 4 -2 -11 11.89 0.34
 3 -2 -11 9.44 0.32
 -4 -3 -11 10.44 0.32
 -3 -3 -11 3.1 0.23
 4 -4 -11 3.51 0.24
 3 -7 -10 2.65 0.13
 2 -7 -10 3.84 0.15
 1 -7 -10 4.07 0.21
 0 -7 -10 0.94 0.21
 -5 -6 -10 4.86 0.23
 -4 -6 -10 3.92 0.18
 -3 -6 -10 7.75 0.32
 5 -5 -10 8.09 0.45
 9 0 -9 1.17 0.17
 -9 -1 -9 0.7 0.14
 9 -2 -9 2.23 0.13
 -8 -3 -9 3.68 0.16
 8 -4 -9 0.5 1.98
 -7 -5 -9 0.36 2.74
 7 -6 -9 -0.13 2.84
 6 -6 -9 0.5 3.9
 -5 -8 -9 0.84 0.16
 -3 -10 -8 2.89 0.14
 -2 -10 -8 0.84 0.14
 -1 -10 -8 8.86 0.32
 0 -10 -8 0.41 3.14
 5 -9 -8 3.73 0.18
 4 -9 -8 6.16 0.26
 -7 -8 -8 3.57 0.15
 -6 -8 -8 5.52 0.24
 7 -7 -8 6.95 0.39
 11 0 -7 2.68 0.15
 -11 -1 -7 0.4 2.76
 11 -2 -7 7.33 0.31
 -11 -3 -7 0.34 2.81
 10 -4 -7 0.77 0.16
 -10 -5 -7 7.76 0.31
 9 -6 -7 9.35 0.33
 -9 -7 -7 0.34 2.8
 8 -8 -7 0.28 4.02
 -2 -12 -6 -0.04 2.82
 -1 -12 -6 0.09 2.89
 0 -12 -6 0.37 3.17
 5 -11 -6 0.36 2.77
 4 -11 -6 0.54 2
 -7 -10 -6 1.86 0.14
 -6 -10 -6 -0.02 2.83
 8 -9 -6 2.84 0.14
 -12 -3 -5 1.42 0.16
 12 -4 -5 0 2.78
 11 -6 -5 0.95 0.16
 -10 -7 -5 1.34 0.14
 10 -8 -5 0.33 2
 -9 -9 -5 0.58 4
 3 -13 -4 0.52 2.86
 2 -13 -4 1.59 0.15
 1 -13 -4 1.27 0.13
 0 -13 -4 1.08 0.15
 -6 -12 -4 0.75 0.16
 -5 -12 -4 5.46 0.22
 7 -11 -4 1.24 0.13
 -9 -10 -4 1.76 0.14
 -8 -10 -4 1.66 0.13
 9 -9 -4 2.19 0.18
 13 -2 -3 0.91 0.16
 -13 -3 -3 2.16 0.13
 13 -4 -3 0.66 0.16
 12 -6 -3 3.72 0.16
 11 -8 -3 0.66 0.2
 -10 -9 -3 0.71 0.16
 -1 -14 -2 -0.47 2.85
 0 -14 -2 0.08 2.09
 5 -13 -2 -0.15 2.82
 4 -13 -2 0.41 2.8
 -7 -12 -2 -0.01 2.8
 -6 -12 -2 0.48 2.04
 8 -11 -2 -0.23 2.83
 -9 -10 -2 0.03 2.78
 14 0 -1 0.13 3.31
 -14 -1 -1 0.27 2.77
 14 -2 -1 0.97 0.16
 13 -4 -1 0.29 2.79
 -13 -5 -1 1.64 0.13
 -12 -7 -1 0.09 1.99
 11 -8 -1 -0.06 2.87
 -11 -9 -1 0.97 0.14
 10 -10 -1 1.23 0.23
 -2 -14 0 1.73 0.13
 -1 -14 0 0.08 2.77
 0 -14 0 3.31 0.16
 5 -13 0 1.24 0.14
 4 -13 0 0.17 2.01
 -7 -12 0 -0.06 2.8
 9 -11 0 5.28 0.24
 8 -11 0 0.02 2.79
 -10 -10 0 5.87 0.36
 -1 -4 -12 0.28 2.72
 0 -4 -12 2.28 0.15
 3 -3 -12 19.61 0.52
 2 -3 -12 4.07 0.18
 1 -3 -12 5.85 0.25
 0 -3 -12 0.43 1.65
 -2 -2 -12 17.36 0.5
 -1 -2 -12 4.16 0.2
 0 -2 -12 10.57 0.36
 1 -1 -12 24.5 0.59
 0 -1 -12 12.49 0.38
 0 0 -12 37.75 1.05
 7 0 -11 4.76 0.25
 6 0 -11 4.38 0.2
 -7 -1 -11 3.55 0.14
 -6 -1 -11 7.18 0.3
 6 -2 -11 11.66 0.33
 -6 -3 -11 2.24 0.13
 -5 -3 -11 8.11 0.32
 5 -4 -11 4.76 0.21
 -5 -5 -11 14.01 0.48
 0 -9 -10 1.92 0.14
 -4 -8 -10 1.67 0.12
 -3 -8 -10 3.99 0.18
 -2 -8 -10 3.84 0.16
 -1 -8 -10 0.19 2.81
 0 -8 -10 2.48 0.15
 5 -7 -10 1.55 0.13
 4 -7 -10 7.7 0.3
 -6 -6 -10 1.99 0.18
 10 0 -9 1 0.21
 -10 -1 -9 0.71 0.16
 10 -2 -9 -0.2 2.74
 -9 -3 -9 0.19 2.73
 9 -4 -9 0.5 2.73
 -9 -5 -9 0.48 1.95
 8 -6 -9 1.28 0.14
 -7 -7 -9 1.65 0.18
 3 -11 -8 1.14 0.14
 2 -11 -8 2.81 0.14
 1 -11 -8 0.35 2.73
 0 -11 -8 4.96 0.25
 -5 -10 -8 2.65 0.14
 -4 -10 -8 2.6 0.13
 7 -9 -8 0.11 2.71
 6 -9 -8 3.92 0.15
 -8 -8 -8 0.09 3.82
 12 0 -7 0.28 3.12
 -12 -1 -7 3.61 0.16
 12 -2 -7 0.46 2.73
 -12 -3 -7 2.85 0.15
 11 -4 -7 5.34 0.26
 -11 -5 -7 0.46 2.7
 10 -6 -7 0.27 1.95
 -10 -7 -7 0.23 1.95
 9 -8 -7 0.33 1.94
 1 -13 -6 0.07 1.92
 0 -13 -6 0.04 3.15
 -5 -12 -6 0.81 2.72
 -4 -12 -6 -0.09 2.74
 -3 -12 -6 0.7 0.19
 7 -11 -6 0.58 2.65
 6 -11 -6 1.6 0.13
 -8 -10 -6 0.54 1.93
 9 -9 -6 0.63 2.23
 13 0 -5 0.94 0.17
 -13 -1 -5 0.11 1.95
 13 -2 -5 0.23 2.83
 -13 -3 -5 0.1 2.73
 -13 -4 -5 -0.25 3.22
 -12 -5 -5 0.63 2.77
 12 -6 -5 0.29 1.95
 -11 -7 -5 0.82 0.19
 11 -8 -5 0.56 1.9
 -10 -9 -5 0.21 2.76
 -2 -14 -4 0.43 2.7
 -1 -14 -4 0.57 2.78
 0 -14 -4 0.77 0.21
 5 -13 -4 0.01 2.81
 4 -13 -4 3 0.15
 -7 -12 -4 1.28 0.12
 8 -11 -4 1.6 0.14
 -10 -10 -4 1.33 0.18
 14 0 -3 -0.07 3.28
 -14 -1 -3 0.22 2.76
 14 -2 -3 0.89 0.16
 -14 -3 -3 0.36 2.73
 -13 -5 -3 1.82 0.13
 13 -6 -3 0.57 2.71
 -12 -7 -3 0.6 0.14
 12 -8 -3 0.04 2.71
 -11 -9 -3 -0.24 2.74
 10 -10 -3 -0.18 3.94
 -4 -14 -2 -0.11 2.73
 -3 -14 -2 0.24 2.74
 -2 -14 -2 -0.12 2.79
 6 -13 -2 -0.01 2.74
 -8 -12 -2 0.86 0.19
 9 -11 -2 0.61 0.2
 -10 -10 -2 0.71 3.98
 -14 -3 -1 0.03 2.75
 14 -4 -1 0.72 0.2
 -14 -5 -1 -0.22 1.96
 13 -6 -1 0.13 2.75
 -13 -7 -1 0.49 0.16
 12 -8 -1 0.59 0.16
 11 -10 -1 1.09 0.14
 -5 -14 0 -0.3 2.76
 -4 -14 0 0.72 0.14
 -3 -14 0 0.13 2.78
 7 -13 0 2.6 0.14
 6 -13 0 0.08 2.78
 -8 -12 0 4.28 0.18
 10 -11 0 0.49 2.77
 1 -6 -12 3.15 0.13
 0 -6 -12 10.11 0.3
 -3 -5 -12 7.05 0.26
 -2 -5 -12 4.06 0.15
 -1 -5 -12 8.08 0.27
 0 -5 -12 0.84 0.16
 0 -1 -13 0.05 3.07
 0 0 -13 1.78 0.24
 4 -2 -12 12.19 0.32
 -4 -3 -12 7.28 0.3
 4 -4 -12 11.68 0.45
 -2 -8 -11 7.79 0.29
 -1 -8 -11 2.76 0.13
 0 -8 -11 2.89 0.15
 4 -7 -11 1.41 0.12
 3 -7 -11 16.17 0.34
 2 -7 -11 2.2 0.12
 -5 -6 -11 2.76 0.13
 -4 -6 -11 17.01 0.36
 -9 -1 -10 1.98 0.13
 9 -2 -10 1.09 0.14
 -9 -3 -10 0.87 0.16
 9 -4 -10 -0.26 2.65
 -8 -5 -10 0.21 2.61
 7 -6 -10 -0.33 2.71
 -7 -7 -10 2.07 0.17
 2 -11 -9 0.35 2.58
 1 -11 -9 0.51 2.61
 0 -11 -9 -0.15 3.1
 -5 -10 -9 0.05 2.57
 -4 -10 -9 -0.18 1.93
 -3 -10 -9 0.51 2.65
 6 -9 -9 0.27 2.64
 -7 -8 -9 -0.01 2.65
 12 0 -8 0.52 3.04
 -12 -1 -8 1.85 0.12
 12 -2 -8 0.63 0.15
 11 -4 -8 1.5 0.14
 -11 -5 -8 -0.24 2.63
 10 -6 -8 -0.03 2.66
 -10 -7 -8 3.33 0.14
 9 -8 -8 3.7 0.17
 1 -13 -7 0.28 2.57
 0 -13 -7 2 0.15
 -5 -12 -7 0.33 2.61
 -4 -12 -7 0.33 2.65
 7 -11 -7 0.61 2.59
 6 -11 -7 0.42 1.9
 -8 -10 -7 0.52 0.13
 9 -9 -7 0.7 3.77
 13 -2 -6 0.54 2.65
 -13 -3 -6 0.08 2.65
 13 -4 -6 0.48 1.85
 12 -6 -6 0.1 2.67
 11 -8 -6 0.31 2.59
 -10 -9 -6 0.33 1.86
 -3 -14 -5 -0.18 2.58
 -2 -14 -5 -0.17 2.64
 -1 -14 -5 0.22 2.69
 0 -14 -5 0 3.08
 6 -13 -5 -0.1 2.64
 5 -13 -5 0.44 2.61
 -7 -12 -5 0.04 1.93
 9 -11 -5 0.49 1.86
 -10 -10 -5 0.55 3.75
 -14 -3 -4 1.08 0.19
 14 -4 -4 -0.06 1.87
 13 -6 -4 0.83 0.16
 -13 -7 -4 0.41 2.64
 12 -8 -4 0.95 0.16
 -11 -9 -4 1.31 0.16
 1 -15 -3 0.3 1.86
 0 -15 -3 0.43 3
 -5 -14 -3 0.39 2.64
 -4 -14 -3 1.09 0.16
 7 -13 -3 -0.01 1.88
 -9 -12 -3 0.68 0.19
 10 -11 -3 0.79 0.19
 15 0 -2 -0.44 3.13
 -15 -1 -2 0.26 2.63
 15 -2 -2 -0.09 2.69
 -15 -3 -2 0.14 2.55
 -14 -5 -2 -0.04 2.7
 14 -6 -2 -0.04 2.64
 -13 -7 -2 0.23 1.58
 13 -8 -2 0.52 2.58
 -12 -9 -2 -0.05 2.74
 11 -10 -2 0.56 0.16
 3 -15 -1 -0.21 2.7
 2 -15 -1 -0.01 2.68
 1 -15 -1 0.33 1.9
 0 -15 -1 -0.1 3.16
 -6 -14 -1 -0.07 1.91
 8 -13 -1 0.57 0.16
 -9 -12 -1 0.62 0.2
 -15 -1 0 0.75 2.75
 15 -2 0 0.21 2.7
 -15 -3 0 0.6 2.64
 15 -4 0 0.07 1.84
 14 -6 0 1.66 0.12
 13 -8 0 0.14 2.69
 -12 -9 0 0.52 2.74
 4 0 -13 0.05 2.88
 3 0 -13 6.49 0.32
 2 0 -13 -0.27 2.99
 -4 -1 -13 2.35 0.12
 -3 -1 -13 0.46 1.81
 -2 -1 -13 2.1 0.12
 -1 -1 -13 2.29 0.18
 3 -2 -13 0.57 2.45
 2 -2 -13 3.82 0.25
 -3 -3 -13 0.72 3.45
 2 -7 -12 0.26 2.46
 1 -7 -12 6.53 0.26
 0 -7 -12 3.05 0.21
 -4 -6 -12 1.79 0.11
 -3 -6 -12 -0.46 2.57
 -2 -6 -12 5.46 0.26
 5 -5 -12 3.77 0.27
 4 -5 -12 1.13 0.11
 9 0 -11 0.95 0.13
 -9 -1 -11 4.57 0.2
 9 -2 -11 1.35 0.11
 -8 -3 -11 1.43 0.12
 8 -4 -11 4.82 0.21
 -7 -5 -11 4.75 0.22
 7 -6 -11 1.93 0.11
 6 -6 -11 3.71 0.28
 -4 -10 -10 0.99 0.16
 -3 -10 -10 -0.06 3.56
 -2 -10 -10 0.44 3.7
 -1 -10 -10 1.76 0.17
 0 -10 -10 0.93 5.1
 6 -9 -10 0.23 1.96
 5 -9 -10 1.89 0.16
 -7 -8 -10 -0.49 4.99
 -6 -8 -10 2.42 0.18
 -4 0 -7 1.57 0.13
 -3 0 -7 4.96 0.23
 -2 0 -7 2.68 0.13
 -1 0 -7 428.85 3.37
 0 0 -7 2.64 0.26
 3 -1 -7 15.23 0.31
 2 -1 -7 107.02 0.86
 1 -1 -7 56.5 0.74
 -3 -2 -7 159.96 1.29
 -2 -2 -7 100.04 1.17
 -1 -4 -7 33.74 0.35
 -3 -5 -6 5.66 0.23
 -2 -5 -6 61.33 0.59
 -1 -5 -6 7.59 0.28
 0 -5 -6 19.7 0.39
 4 -4 -6 25.58 0.54
 3 -4 -6 11.39 0.29
 2 -4 -6 11.23 0.29
 1 -4 -6 56.99 0.52
 0 -4 -6 77.23 0.73
 -3 -3 -6 55.34 0.72
 -2 -3 -6 30.17 0.36
 -1 -3 -6 51.87 0.46
 0 -3 -6 107.88 0.88
 2 -2 -6 27.38 0.48
 1 -2 -6 138.03 0.89
 -7 0 -5 62.33 0.71
 -6 0 -5 43.5 0.53
 -5 0 -5 18.69 0.35
 7 -1 -5 20.45 0.34
 6 -1 -5 63.96 0.58
 5 -1 -5 33.67 0.37
 -6 -2 -5 15.38 0.31
 -5 -2 -5 90.91 0.7
 6 -3 -5 3.24 0.14
 5 -3 -5 24.01 0.34
 4 -3 -5 131.49 0.91
 -5 -4 -5 25.76 0.37
 -4 -4 -5 55.31 0.72
 5 -5 -5 16.56 0.47
 -3 -7 -4 18.22 0.34
 -2 -7 -4 82.6 0.71
 -1 -7 -4 45.64 0.47
 0 -7 -4 1.79 0.13
 5 -6 -4 92.46 0.83
 4 -6 -4 34.14 0.42
 3 -6 -4 150.74 1.1
 2 -6 -4 75.1 0.61
 1 -6 -4 28.93 0.35
 0 -6 -4 77.02 0.68
 -5 -5 -4 69.01 0.87
 -4 -5 -4 83.81 0.67
 -3 -5 -4 84.4 0.62
 -8 0 -3 7.89 0.32
 -7 0 -3 52.18 0.54
 8 -1 -3 31.48 0.4
 7 -1 -3 6.02 0.24
 -8 -2 -3 50.96 0.53
 -7 -2 -3 26.99 0.35
 8 -3 -3 18.23 0.34
 7 -3 -3 138.99 1.05
 6 -3 -3 28.5 0.35
 -7 -4 -3 16.81 0.33
 -6 -4 -3 146.66 1.04
 6 -5 -3 40.07 0.45
 5 -5 -3 101.81 1.08
 -6 -6 -3 17.5 0.49
 4 -8 -2 0.31 2.55
 3 -8 -2 8.64 0.29
 2 -8 -2 15.46 0.31
 1 -8 -2 6.18 0.22
 0 -8 -2 8.09 0.3
 -5 -7 -2 0.98 0.25
 -4 -7 -2 18.01 0.33
 -3 -7 -2 14.39 0.3
 -2 -7 -2 1.64 0.11
 6 -6 -2 4.28 0.25
 5 -6 -2 15.54 0.31
 4 -6 -2 26.05 0.34
 -9 0 -1 -0.16 3
 -8 0 -1 22.57 0.38
 9 -1 -1 35.97 0.44
 8 -1 -1 9.57 0.28
 -9 -2 -1 2.3 0.12
 -8 -2 -1 65.02 0.58
 8 -3 -1 3.83 0.14
 7 -3 -1 106.25 0.76
 -8 -4 -1 29.01 0.4
 -7 -4 -1 13.41 0.29
 7 -5 -1 31.56 0.41
 6 -5 -1 8.52 0.27
 -7 -6 -1 21.88 0.37
 -6 -6 -1 27.03 0.54
 -2 -9 0 13.84 0.31
 -1 -9 0 35.63 0.43
 4 -8 0 41.21 0.47
 3 -8 0 11.19 0.3
 2 -8 0 46.36 0.47
 1 -8 0 14.9 0.3
 0 -8 0 170.54 1.35
 -6 -7 0 5.14 0.21
 -5 -7 0 57.77 0.56
 -4 -7 0 9.94 0.28
 -3 -7 0 13.68 0.29
 6 -6 0 84.35 1.03
 5 -6 0 41.33 0.43
 -2 -4 -8 18.46 0.36
 -1 -4 -8 100.31 0.99
 0 -4 -8 11.1 0.37
 3 -3 -8 55.81 0.89
 2 -3 -8 69.91 0.72
 1 -3 -8 4.7 0.18
 0 -3 -8 154.41 1.6
 -2 -2 -8 18.28 0.49
 -1 -2 -8 148.04 1.3
 0 -2 -8 0.45 2.01
 1 -1 -8 44.56 0.71
 0 -1 -8 60.89 0.71
 0 0 -8 146.13 2.51
 6 0 -7 0.32 3.23
 5 0 -7 63.06 0.75
 -6 -1 -7 108.18 1.05
 -5 -1 -7 30.09 0.42
 6 -2 -7 12.88 0.33
 5 -2 -7 101.54 0.96
 4 -2 -7 16.8 0.33
 -6 -3 -7 17.72 0.33
 -5 -3 -7 7.98 0.29
 -4 -3 -7 238.9 2.02
 -3 -3 -7 1.52 0.22
 5 -4 -7 50.54 0.6
 4 -4 -7 1.16 0.23
 3 -7 -6 13.48 0.34
 2 -7 -6 9.46 0.31
 1 -7 -6 10.12 0.3
 0 -7 -6 0.47 3.08
 -5 -6 -6 20.78 0.38
 -4 -6 -6 12.95 0.33
 -3 -6 -6 17.47 0.35
 -2 -6 -6 3.08 0.14
 -1 -6 -6 19.02 0.34
 0 -6 -6 19.4 0.4
 5 -5 -6 8.1 0.4
 4 -5 -6 15.7 0.33
 8 0 -5 8.95 0.34
 -8 -1 -5 19.58 0.35
 8 -2 -5 5.6 0.23
 7 -2 -5 8.58 0.29
 -8 -3 -5 5.16 0.21
 -7 -3 -5 6.44 0.27
 7 -4 -5 3.41 0.13
 6 -4 -5 8.64 0.3
 -7 -5 -5 0.76 0.19
 -6 -5 -5 15.23 0.33
 6 -6 -5 2.84 0.18
 3 -9 -4 10.47 0.33
 2 -9 -4 31.01 0.44
 1 -9 -4 16.53 0.35
 0 -9 -4 38.49 0.56
 -5 -8 -4 7.81 0.29
 -4 -8 -4 11.16 0.32
 -3 -8 -4 69.73 0.71
 -2 -8 -4 30.37 0.41
 -1 -8 -4 28.9 0.4
 0 -8 -4 27.14 0.45
 6 -7 -4 3.55 0.13
 5 -7 -4 14.17 0.33
 4 -7 -4 114.82 1.02
 -6 -6 -4 19.26 0.51
 10 0 -3 31.04 0.52
 9 0 -3 10.1 0.36
 -10 -1 -3 6.08 0.23
 -9 -1 -3 31.01 0.42
 9 -2 -3 18.94 0.35
 -9 -3 -3 11.33 0.32
 9 -4 -3 13.87 0.34
 8 -4 -3 29.27 0.42
 -8 -5 -3 21.89 0.39
 -7 -5 -3 28.3 0.41
 8 -6 -3 0.17 2.8
 7 -6 -3 21.31 0.38
 -7 -7 -3 0.02 3.87
 -2 -10 -2 0.85 0.28
 -1 -10 -2 2.03 0.13
 0 -10 -2 0.51 3.15
 5 -9 -2 9.71 0.31
 4 -9 -2 4.79 0.18
 3 -9 -2 1.91 0.12
 2 -9 -2 4.11 0.15
 1 -9 -2 6.35 0.23
 0 -9 -2 0.92 0.16
 -6 -8 -2 11.85 0.34
 -5 -8 -2 7.14 0.26
 7 -7 -2 13.73 0.48
 6 -7 -2 10.92 0.31
 10 0 -1 22.43 0.44
 -10 -1 -1 0.18 2.71
 10 -2 -1 10.56 0.32
 -10 -3 -1 8.66 0.31
 -9 -3 -1 16.18 0.34
 9 -4 -1 10.6 0.32
 -9 -5 -1 13.47 0.34
 -8 -5 -1 13.37 0.32
 8 -6 -1 14.89 0.35
 -8 -7 -1 5.54 0.25
 -7 -7 -1 12.83 0.46
 -3 -10 0 0.67 0.2
 -2 -10 0 33.43 0.46
 -1 -10 0 0.99 0.14
 0 -10 0 9.21 0.36
 5 -9 0 62.35 0.7
 4 -9 0 4.14 0.19
 3 -9 0 52.25 0.57
 -7 -8 0 1.43 0.16
 -6 -8 0 83.43 0.85
 -5 -8 0 9.78 0.31
 2 -4 -9 3.87 0.16
 1 -4 -9 18.52 0.37
 0 -4 -9 21.16 0.45
 -3 -3 -9 9.84 0.46
 -2 -3 -9 6.78 0.29
 -1 -3 -9 14.75 0.34
 0 -3 -9 42.27 0.63
 2 -2 -9 16.53 0.51
 1 -2 -9 32.81 0.46
 0 -2 -9 3.59 0.19
 -1 -1 -9 13.01 0.46
 0 -1 -9 -0.15 3.14
 0 0 -9 36.23 0.96
 -6 0 -8 23.34 0.47
 -5 0 -8 59.18 0.78
 6 -1 -8 32.8 0.48
 5 -1 -8 8.28 0.31
 -6 -2 -8 6 0.24
 -5 -2 -8 65.65 0.73
 6 -3 -8 43.03 0.57
 5 -3 -8 10.58 0.33
 4 -3 -8 30.16 0.44
 -5 -4 -8 35.89 0.5
 -4 -4 -8 29.53 0.62
 2 -8 -7 8.22 0.31
 1 -8 -7 34.99 0.5
 0 -8 -7 0.62 3.23
 -4 -7 -7 4.46 0.2
 -3 -7 -7 3.14 0.14
 -2 -7 -7 25.72 0.41
 -1 -7 -7 0.78 0.2
 0 -7 -7 118.72 1.38
 5 -6 -7 12.7 0.34
 4 -6 -7 9.1 0.31
 -5 -5 -7 24.16 0.57
 -9 0 -6 4.42 0.21
 -8 0 -6 5.01 0.23
 9 -1 -6 0.52 2.01
 8 -1 -6 7.76 0.31
 -9 -2 -6 8.2 0.31
 -8 -2 -6 2.56 0.13
 8 -3 -6 10.93 0.32
 -8 -4 -6 0.85 0.27
 -7 -4 -6 14.59 0.34
 7 -5 -6 0.09 1.94
 -7 -6 -6 3.2 0.15
 -6 -6 -6 0.37 2.28
 1 -10 -5 1.27 0.13
 0 -10 -5 0.66 3.27
 -4 -9 -5 10.32 0.33
 -3 -9 -5 1.15 0.13
 -2 -9 -5 7.8 0.31
 -1 -9 -5 2.56 0.13
 0 -9 -5 3.45 0.17
 6 -8 -5 10.14 0.32
 5 -8 -5 13.32 0.34
 4 -8 -5 0.21 2.76
 -7 -7 -5 11 0.48
 -6 -7 -5 18.52 0.38
 -10 0 -4 4.64 0.22
 10 -1 -4 26.87 0.43
 -10 -2 -4 7.6 0.29
 10 -3 -4 3.09 0.13
 -10 -4 -4 10.03 0.32
 -9 -4 -4 5.36 0.22
 9 -5 -4 15.81 0.37
 -8 -6 -4 19.63 0.39
 8 -7 -4 3.47 0.16
 7 -7 -4 19.17 0.56
 -2 -11 -3 5.03 0.22
 -1 -11 -3 9.54 0.32
 0 -11 -3 3.23 0.16
 5 -10 -3 4.77 0.2
 4 -10 -3 0.25 2.79
 3 -10 -3 8.44 0.3
 2 -10 -3 8.44 0.3
 -6 -9 -3 7.59 0.29
 -5 -9 -3 0.64 0.2
 7 -8 -3 7.76 0.31
 -11 0 -2 0.81 0.17
 11 -1 -2 0.27 1.97
 -11 -2 -2 0.3 2.02
 11 -3 -2 2.27 0.13
 10 -3 -2 3.19 0.13
 -10 -4 -2 4.97 0.19
 10 -5 -2 0.98 0.2
 -9 -6 -2 1.49 0.13
 9 -7 -2 0.54 2.02
 8 -7 -2 2.15 0.13
 -8 -8 -2 1.55 0.18
 -4 -11 -1 2.28 0.13
 -3 -11 -1 4.32 0.17
 -2 -11 -1 2.41 0.13
 -1 -11 -1 9.13 0.32
 0 -11 -1 -0.05 3.24
 6 -10 -1 6.97 0.28
 5 -10 -1 3.39 0.14
 4 -10 -1 6.05 0.24
 -7 -9 -1 8.95 0.32
 -6 -9 -1 4.14 0.18
 8 -8 -1 8.57 0.42
 11 -1 0 13.13 0.33
 -11 -2 0 1.17 0.16
 11 -3 0 27.65 0.45
 -11 -4 0 0.24 2.79
 -10 -4 0 50.44 0.7
 10 -5 0 0.59 0.16
 -10 -6 0 5.84 0.23
 -9 -6 0 1.75 0.14
 9 -7 0 8.03 0.29
 -8 -8 0 8.79 0.46
 -4 0 -10 4.19 0.23
 -3 0 -10 47.94 0.72
 -2 0 -10 10.65 0.38
 -1 0 -10 1.86 0.15
 0 0 -10 28.76 0.9
 4 -1 -10 17.97 0.38
 3 -1 -10 10.67 0.32
 2 -1 -10 11.92 0.33
 1 -1 -10 32.29 0.67
 -4 -2 -10 14.21 0.35
 -3 -2 -10 1.19 0.17
 -2 -2 -10 36.33 0.73
 3 -3 -10 14.91 0.49
 3 -6 -9 5.92 0.23
 2 -6 -9 2.51 0.13
 1 -6 -9 3.74 0.16
 0 -6 -9 2.65 0.15
 -4 -5 -9 4.56 0.16
 -3 -5 -9 1.79 0.13
 -2 -5 -9 13.49 0.34
 -1 -5 -9 5.89 0.22
 0 -5 -9 5.43 0.29
 4 -4 -9 4.5 0.22
 3 -4 -9 2.08 0.13
 -8 0 -8 6.57 0.32
 -7 0 -8 12.25 0.38
 8 -1 -8 16.43 0.37
 7 -1 -8 12.3 0.34
 -8 -2 -8 1.19 0.14
 -7 -2 -8 29.16 0.45
 7 -3 -8 1.82 0.13
 -7 -4 -8 30.22 0.48
 -6 -4 -8 1.58 0.13
 6 -5 -8 31.13 0.48
 5 -5 -8 2.5 0.19
 -3 -9 -7 0.26 2.01
 -2 -9 -7 11.75 0.34
 -1 -9 -7 3.22 0.15
 0 -9 -7 11.43 0.38
 5 -8 -7 23.41 0.42
 4 -8 -7 0.32 1.6
 3 -8 -7 8.01 0.31
 -6 -7 -7 35.22 0.52
 -5 -7 -7 0.08 2.83
 6 -6 -7 1.6 0.18
 -10 0 -6 1.84 0.15
 10 -1 -6 3.3 0.13
 -10 -2 -6 0.12 2.81
 10 -3 -6 1.06 0.2
 9 -3 -6 0.36 1.98
 -9 -4 -6 2.86 0.13
 9 -5 -6 3.77 0.15
 8 -5 -6 5.9 0.26
 -8 -6 -6 5.84 0.25
 7 -7 -6 8.71 0.46
 0 0 -2 1335.96 8.19
 -1 -1 0 9990.67 18.99

_iucr_refine_fcf_details
;
data_urea
_computing_structure_refinement   'olex2.refine 1.3 (Bourhis et al., 2015)'
_shelx_refln_list_code            4
loop_
  _space_group_symop_id
  _space_group_symop_operation_xyz
  1  x,y,z
  2  y,-x,-z
  3  -y,x,-z
  4  x+1/2,-y+1/2,-z
  5  -x+1/2,y+1/2,-z
  6  -x,-y,z
  7  -y+1/2,-x+1/2,z
  8  y+1/2,x+1/2,z

_space_group_crystal_system       tetragonal
_space_group_IT_number            113
_space_group_name_H-M_alt         'P -4 21 m'
_space_group_name_Hall            ' P -4 2ab'
_symmetry_space_group_name_H-M    'P -4 21 m'
_symmetry_space_group_name_Hall   ' P -4 2ab'
_symmetry_Int_Tables_number       113
_cell_length_a                    5.5780(6)
_cell_length_b                    5.5780(6)
_cell_length_c                    4.6860(7)
_cell_angle_alpha                 90
_cell_angle_beta                  90
_cell_angle_gamma                 90
_cell_volume                      145.80(3)
loop_
  _refln_index_h
  _refln_index_k
  _refln_index_l
  _refln_F_squared_calc
  _refln_F_squared_meas
  _refln_F_squared_sigma
  _refln_F_squared_weight
  _refln_observed_status
0 0 1 12.904 13.259 0.049 1.267 o
0 0 2 123.514 133.102 0.816 0.016 o
0 0 3 13.802 13.456 0.080 1.132 o
0 0 4 30.890 29.449 0.177 0.255 o
0 0 5 48.068 48.441 0.359 0.102 o
0 0 6 16.121 15.596 0.185 0.767 o
0 0 7 0.320 0.263 0.026 135.026 o
0 0 8 14.759 14.559 0.250 0.771 o
0 0 9 3.703 3.610 0.096 7.096 o
0 0 10 2.764 2.865 0.090 9.612 o
0 0 11 0.094 0.072 0.255 2.904 o
0 0 12 3.862 3.761 0.105 6.388 o
0 0 13 0.177 0.177 0.024 191.952 o
1 0 1 152.283 147.994 0.176 0.012 o
1 0 2 149.780 151.230 0.269 0.012 o
1 0 3 84.721 86.608 0.187 0.036 o
1 0 4 2.017 2.191 0.028 22.589 o
1 0 5 18.805 18.839 0.097 0.636 o
1 0 6 0.540 0.527 0.028 87.393 o
1 0 7 42.758 42.726 0.336 0.128 o
1 0 8 5.776 6.066 0.071 4.501 o
1 0 9 0.005 -0.015 0.313 1.936 o
1 0 10 0.207 0.185 0.015 273.000 o
1 0 11 1.497 1.416 0.040 29.797 o
1 0 12 1.211 1.244 0.038 36.508 o
1 0 13 0.045 0.005 0.306 2.024 o
1 1 0 1035.630 995.370 1.892 0.000 o
1 1 1 280.330 279.822 0.505 0.003 o
1 1 2 52.879 52.247 0.118 0.092 o
1 1 3 11.441 11.457 0.055 1.582 o
1 1 4 43.483 42.925 0.181 0.132 o
1 1 5 16.992 16.788 0.111 0.759 o
1 1 6 2.964 2.933 0.033 13.807 o
1 1 7 5.750 5.629 0.074 4.639 o
1 1 8 4.354 4.440 0.071 6.736 o
1 1 9 1.245 1.296 0.046 31.505 o
1 1 10 3.218 3.217 0.067 10.068 o
1 1 11 1.621 1.629 0.051 23.614 o
1 1 12 2.384 2.441 0.059 14.784 o
1 1 13 0.250 0.228 0.018 210.254 o
2 0 0 153.408 153.933 0.296 0.011 o
2 0 1 195.335 195.173 0.259 0.007 o
2 0 2 8.430 8.197 0.033 2.775 o
2 0 3 49.660 49.031 0.131 0.103 o
2 0 4 20.104 19.886 0.084 0.572 o
2 0 5 0.597 0.557 0.026 85.932 o
2 0 6 1.453 1.451 0.023 36.286 o
2 0 7 0.211 0.267 0.013 264.848 o
2 0 8 0.040 0.045 0.200 4.715 o
2 0 9 0.380 0.358 0.019 147.701 o
2 0 10 1.102 1.061 0.038 40.516 o
2 0 11 4.366 4.289 0.067 6.958 o
2 0 12 0.962 1.053 0.036 45.368 o
2 0 13 0.001 -0.027 0.298 2.136 o
2 1 0 227.754 223.994 0.279 0.005 o
2 1 1 49.791 48.941 0.075 0.104 o
2 1 2 29.229 29.848 0.071 0.281 o
2 1 3 67.930 67.772 0.153 0.056 o
2 1 4 43.911 44.769 0.142 0.128 o
2 1 5 13.206 13.418 0.072 1.203 o
2 1 6 13.835 13.752 0.089 1.105 o
2 1 7 10.543 10.662 0.086 1.739 o
2 1 8 15.004 14.749 0.130 0.924 o
2 1 9 3.286 3.269 0.046 11.220 o
2 1 10 1.181 1.188 0.033 40.454 o
2 1 11 1.904 1.885 0.039 23.008 o
2 1 12 0.414 0.414 0.020 131.942 o
2 1 13 0.207 0.209 0.012 298.718 o
2 2 0 229.067 224.474 0.411 0.005 o
2 2 1 201.164 197.286 0.389 0.007 o
2 2 2 56.599 54.087 0.156 0.082 o
2 2 3 28.064 27.189 0.114 0.309 o
2 2 4 42.983 42.912 0.210 0.133 o
2 2 5 9.839 9.661 0.083 1.990 o
2 2 6 2.674 2.728 0.048 14.229 o
2 2 7 10.087 9.967 0.117 1.783 o
2 2 8 1.866 1.821 0.049 21.330 o
2 2 9 1.619 1.647 0.051 23.553 o
2 2 10 3.729 3.620 0.073 8.240 o
2 2 11 2.840 2.747 0.063 12.085 o
2 2 12 1.697 1.730 0.050 22.803 o
3 0 1 93.614 92.216 0.172 0.030 o
3 0 2 17.533 17.606 0.057 0.737 o
3 0 3 11.698 11.472 0.054 1.542 o
3 0 4 100.902 103.607 0.374 0.025 o
3 0 5 0.390 0.365 0.017 153.395 o
3 0 6 10.597 10.748 0.088 1.717 o
3 0 7 0.450 0.494 0.023 110.940 o
3 0 8 15.722 15.384 0.159 0.824 o
3 0 9 4.096 4.211 0.063 7.567 o
3 0 10 4.852 4.776 0.072 5.901 o
3 0 11 0.374 0.404 0.021 135.963 o
3 0 12 0.043 0.043 0.164 6.988 o
3 1 0 29.000 28.747 0.068 0.291 o
3 1 1 141.649 140.528 0.224 0.013 o
3 1 2 15.285 14.691 0.046 0.975 o
3 1 3 66.048 65.353 0.174 0.059 o
3 1 4 14.270 14.333 0.067 1.061 o
3 1 5 1.643 1.653 0.028 29.960 o
3 1 6 5.112 5.168 0.046 5.949 o
3 1 7 1.453 1.517 0.031 32.988 o
3 1 8 0.459 0.468 0.018 126.593 o
3 1 9 1.444 1.470 0.034 32.426 o
3 1 10 1.050 1.063 0.032 45.831 o
3 1 11 5.403 5.354 0.067 5.170 o
3 1 12 0.562 0.583 0.025 89.784 o
3 2 0 16.831 17.183 0.048 0.789 o
3 2 1 5.016 5.067 0.032 6.347 o
3 2 2 10.805 10.869 0.042 1.762 o
3 2 3 25.169 25.320 0.087 0.374 o
3 2 4 13.242 13.492 0.067 1.200 o
3 2 5 7.542 7.539 0.053 3.201 o
3 2 6 2.915 3.006 0.036 13.656 o
3 2 7 16.000 15.937 0.129 0.824 o
3 2 8 7.095 6.965 0.072 3.415 o
3 2 9 0.611 0.675 0.029 75.222 o
3 2 10 0.153 0.119 0.017 308.396 o
3 2 11 0.966 0.941 0.032 50.088 o
3 2 12 0.394 0.405 0.018 143.969 o
3 3 0 221.458 216.689 0.608 0.005 o
3 3 1 7.678 8.023 0.052 3.040 o
3 3 2 7.980 7.855 0.055 2.935 o
3 3 3 0.480 0.506 0.030 88.311 o
3 3 4 15.866 15.589 0.116 0.854 o
3 3 5 13.276 13.212 0.084 1.192 o
3 3 6 5.534 5.514 0.072 4.893 o
3 3 7 0.147 0.151 0.022 229.610 o
3 3 8 5.662 5.560 0.089 4.464 o
3 3 9 1.006 0.980 0.046 37.826 o
3 3 10 1.395 1.485 0.049 27.212 o
3 3 11 0.319 0.309 0.023 146.285 o
3 3 12 1.891 1.954 0.052 19.992 o
4 0 0 5.308 5.444 0.057 5.399 o
4 0 1 94.433 96.358 0.236 0.029 o
4 0 2 7.396 7.586 0.042 3.318 o
4 0 3 70.378 70.996 0.251 0.051 o
4 0 4 5.936 5.847 0.047 4.781 o
4 0 5 2.507 2.572 0.036 16.675 o
4 0 6 7.666 7.694 0.073 2.988 o
4 0 7 0.139 0.156 0.013 375.833 o
4 0 8 1.120 1.106 0.037 40.296 o
4 0 9 2.068 2.108 0.045 19.628 o
4 0 10 0.486 0.417 0.023 111.204 o
4 0 11 5.910 5.934 0.084 4.252 o
4 0 12 0.250 0.227 0.015 235.931 o
4 1 0 6.914 7.047 0.038 3.741 o
4 1 1 11.497 11.511 0.043 1.584 o
4 1 2 2.684 2.714 0.026 16.177 o
4 1 3 12.803 12.958 0.059 1.287 o
4 1 4 41.260 42.468 0.174 0.142 o
4 1 5 1.445 1.497 0.028 34.339 o
4 1 6 5.724 5.678 0.052 4.975 o
4 1 7 3.432 3.362 0.035 11.222 o
4 1 8 10.017 9.994 0.099 1.861 o
4 1 9 1.847 1.845 0.037 24.176 o
4 1 10 1.790 1.790 0.038 24.786 o
4 1 11 0.577 0.563 0.024 91.517 o
4 1 12 0.040 0.028 0.271 2.578 o
4 2 0 92.961 92.199 0.216 0.030 o
4 2 1 25.174 25.389 0.078 0.374 o
4 2 2 5.375 5.371 0.033 5.716 o
4 2 3 4.186 4.175 0.033 8.398 o
4 2 4 16.610 16.394 0.088 0.806 o
4 2 5 5.223 5.242 0.032 5.978 o
4 2 6 1.118 1.119 0.029 45.220 o
4 2 7 1.719 1.674 0.033 27.504 o
4 2 8 1.870 1.839 0.036 24.206 o
4 2 9 0.363 0.386 0.016 161.451 o
4 2 10 1.406 1.416 0.035 33.068 o
4 2 11 1.221 1.185 0.034 39.051 o
4 2 12 1.228 1.214 0.032 39.666 o
4 3 0 3.378 3.222 0.028 11.934 o
4 3 1 20.294 20.337 0.075 0.560 o
4 3 2 18.956 18.502 0.076 0.644 o
4 3 3 16.423 16.598 0.079 0.816 o
4 3 4 0.328 0.305 0.016 182.813 o
4 3 5 12.991 13.100 0.091 1.219 o
4 3 6 1.129 1.135 0.029 44.717 o
4 3 7 23.936 23.802 0.201 0.385 o
4 3 8 2.877 3.005 0.044 13.207 o
4 3 9 0.240 0.207 0.013 265.875 o
4 3 10 0.232 0.250 0.014 248.665 o
4 3 11 0.967 1.040 0.032 48.533 o
4 3 12 0.754 0.725 0.030 64.609 o
4 4 0 80.913 81.963 0.384 0.038 o
4 4 1 4.691 4.699 0.050 6.703 o
4 4 2 4.112 3.958 0.048 8.310 o
4 4 3 0.189 0.158 0.015 294.507 o
4 4 4 8.551 8.586 0.062 2.562 o
4 4 5 5.563 5.511 0.072 4.870 o
4 4 6 2.539 2.549 0.054 14.523 o
4 4 7 0.109 0.116 0.023 242.530 o
4 4 8 2.907 2.942 0.062 11.670 o
4 4 9 0.397 0.448 0.022 124.663 o
4 4 10 0.832 0.729 0.045 44.844 o
4 4 11 0.364 0.350 0.024 129.778 o
4 4 12 1.155 1.164 0.045 34.349 o
5 0 1 0.104 0.104 0.011 528.231 o
5 0 2 0.086 0.089 0.016 418.938 o
5 0 3 8.366 8.418 0.057 2.675 o
5 0 4 17.435 17.752 0.113 0.712 o
5 0 5 1.875 1.862 0.035 24.257 o
5 0 6 2.048 1.963 0.039 21.433 o
5 0 7 6.347 6.283 0.075 3.986 o
5 0 8 5.962 5.896 0.078 4.323 o
5 0 9 0.588 0.541 0.029 81.203 o
5 0 10 0.563 0.524 0.030 81.438 o
5 0 11 0.456 0.444 0.022 116.421 o
5 0 12 0.088 0.084 0.016 419.169 o
5 1 0 40.984 41.748 0.147 0.146 o
5 1 1 29.207 29.962 0.103 0.278 o
5 1 2 7.893 8.161 0.045 2.953 o
5 1 3 10.105 10.101 0.057 1.957 o
5 1 4 15.264 15.277 0.090 0.927 o
5 1 5 3.220 3.355 0.037 11.812 o
5 1 6 0.838 0.756 0.028 62.389 o
5 1 7 3.088 2.998 0.042 12.581 o
5 1 8 0.817 0.825 0.031 58.416 o
5 1 9 0.567 0.587 0.022 95.526 o
5 1 10 1.476 1.546 0.036 30.634 o
5 1 11 1.720 1.744 0.037 26.030 o
5 1 12 0.870 0.805 0.027 60.931 o
5 2 0 20.675 21.165 0.082 0.533 o
5 2 1 7.025 7.116 0.042 3.635 o
5 2 2 7.630 7.327 0.044 3.258 o
5 2 3 20.861 21.095 0.102 0.523 o
5 2 4 7.330 7.488 0.055 3.301 o
5 2 5 9.142 9.057 0.070 2.282 o
5 2 6 6.135 6.110 0.059 4.383 o
5 2 7 10.247 10.116 0.096 1.815 o
5 2 8 6.333 6.541 0.073 3.940 o
5 2 9 1.317 1.344 0.034 35.635 o
5 2 10 0.124 0.118 0.014 398.000 o
5 2 11 1.225 1.239 0.033 38.939 o
5 2 12 0.377 0.404 0.015 159.889 o
5 3 0 42.360 42.644 0.160 0.138 o
5 3 1 11.552 11.710 0.061 1.536 o
5 3 2 2.202 2.226 0.029 20.710 o
5 3 3 3.442 3.340 0.034 11.268 o
5 3 4 8.400 8.409 0.062 2.642 o
5 3 5 2.280 2.392 0.034 18.873 o
5 3 6 0.541 0.564 0.023 97.026 o
5 3 7 0.762 0.795 0.029 63.860 o
5 3 8 1.107 1.054 0.033 43.771 o
5 3 9 0.161 0.178 0.013 339.455 o
5 3 10 0.807 0.849 0.032 57.255 o
5 3 11 0.901 0.808 0.032 54.492 o
5 3 12 0.790 0.702 0.026 68.533 o
5 4 0 2.858 2.852 0.032 14.521 o
5 4 1 0.488 0.472 0.021 113.278 o
5 4 2 0.685 0.686 0.025 76.673 o
5 4 3 5.923 5.670 0.033 5.011 o
5 4 4 8.604 8.350 0.067 2.561 o
5 4 5 2.566 2.566 0.037 16.267 o
5 4 6 1.546 1.564 0.033 30.521 o
5 4 7 4.988 5.035 0.060 5.894 o
5 4 8 3.690 3.576 0.050 9.527 o
5 4 9 0.437 0.454 0.016 137.840 o
5 4 10 0.250 0.249 0.014 239.000 o
5 4 11 0.406 0.474 0.021 124.745 o
5 4 12 0.104 0.113 0.011 518.928 o
5 5 0 6.602 6.680 0.073 3.742 o
5 5 1 15.464 15.448 0.135 0.864 o
5 5 2 5.071 4.941 0.044 6.170 o
5 5 3 10.412 10.143 0.108 1.742 o
5 5 4 6.861 6.875 0.087 3.406 o
5 5 5 1.607 1.650 0.047 24.842 o
5 5 6 0.841 0.807 0.040 48.447 o
5 5 7 2.329 2.407 0.057 15.376 o
5 5 8 0.231 0.249 0.019 205.199 o
5 5 9 0.534 0.500 0.032 80.033 o
5 5 10 0.842 0.806 0.045 43.721 o
5 5 11 1.381 1.396 0.048 28.267 o
6 0 0 57.949 60.771 0.406 0.070 o
6 0 1 4.374 4.417 0.041 7.628 o
6 0 2 2.648 2.531 0.034 16.211 o
6 0 3 0.269 0.229 0.013 242.332 o
6 0 4 7.429 7.673 0.068 3.127 o
6 0 5 4.416 4.334 0.053 7.298 o
6 0 6 1.876 1.933 0.040 22.826 o
6 0 7 0.073 0.032 0.322 1.828 o
6 0 8 2.300 2.325 0.047 17.172 o
6 0 9 0.253 0.264 0.015 225.857 o
6 0 10 0.728 0.729 0.035 59.147 o
6 0 11 0.390 0.436 0.020 134.152 o
6 0 12 0.971 1.007 0.030 50.534 o
6 1 0 5.055 5.257 0.044 5.997 o
6 1 1 5.507 5.616 0.040 5.364 o
6 1 2 4.582 4.645 0.038 7.170 o
6 1 3 10.325 10.396 0.067 1.856 o
6 1 4 2.862 2.882 0.035 14.219 o
6 1 5 6.310 6.372 0.058 4.179 o
6 1 6 1.880 1.895 0.034 24.257 o
6 1 7 10.841 10.778 0.105 1.625 o
6 1 8 3.312 3.268 0.048 11.022 o
6 1 9 0.372 0.373 0.016 160.988 o
6 1 10 0.013 -0.008 0.278 2.452 o
6 1 11 0.684 0.715 0.030 68.343 o
6 1 12 0.321 0.314 0.013 200.315 o
6 2 0 22.511 23.174 0.107 0.449 o
6 2 1 13.323 13.595 0.075 1.178 o
6 2 2 2.735 2.812 0.032 15.208 o
6 2 3 6.216 6.129 0.040 4.509 o
6 2 4 7.661 7.482 0.061 3.113 o
6 2 5 1.434 1.532 0.031 33.180 o
6 2 6 0.342 0.307 0.014 188.615 o
6 2 7 1.325 1.283 0.033 36.498 o
6 2 8 0.522 0.598 0.024 94.933 o
6 2 9 0.262 0.250 0.013 240.587 o
6 2 10 0.793 0.829 0.032 58.198 o
6 2 11 1.138 1.162 0.033 41.724 o
6 2 12 0.566 0.544 0.026 88.953 o
6 3 0 0.014 0.043 0.225 3.734 o
6 3 1 0.859 0.875 0.025 61.932 o
6 3 2 0.866 0.907 0.025 60.877 o
6 3 3 2.859 2.839 0.035 14.330 o
6 3 4 15.293 15.018 0.110 0.916 o
6 3 5 0.361 0.323 0.014 179.859 o
6 3 6 1.846 1.741 0.035 25.180 o
6 3 7 1.759 1.765 0.033 26.485 o
6 3 8 4.118 4.287 0.057 7.688 o
6 3 9 0.657 0.590 0.023 85.496 o
6 3 10 0.756 0.772 0.032 60.908 o
6 3 11 0.228 0.223 0.013 268.142 o
6 4 0 2.424 2.440 0.033 17.892 o
6 4 1 13.320 13.315 0.061 1.207 o
6 4 2 2.677 2.595 0.034 15.887 o
6 4 3 14.737 14.612 0.104 0.977 o
6 4 4 3.429 3.401 0.042 10.829 o
6 4 5 0.958 0.861 0.030 53.426 o
6 4 6 1.351 1.290 0.033 35.944 o
6 4 7 0.902 0.907 0.031 53.698 o
6 4 8 0.171 0.157 0.013 340.089 o
6 4 9 0.601 0.617 0.028 79.615 o
6 4 10 0.407 0.391 0.018 142.873 o
6 4 11 1.758 1.695 0.036 26.143 o
6 5 0 4.252 4.118 0.043 8.056 o
6 5 1 0.829 0.849 0.027 61.812 o
6 5 2 1.619 1.548 0.031 30.205 o
6 5 3 4.161 3.992 0.045 8.284 o
6 5 4 9.251 9.212 0.083 2.182 o
6 5 5 1.518 1.517 0.033 31.274 o
6 5 6 2.002 2.070 0.038 21.561 o
6 5 7 1.242 1.265 0.034 37.812 o
6 5 8 3.106 3.101 0.048 11.917 o
6 5 9 0.673 0.750 0.030 68.031 o
6 5 10 0.475 0.484 0.023 108.486 o
6 5 11 0.273 0.275 0.013 228.900 o
6 6 0 8.986 8.404 0.103 2.257 o
6 6 1 2.750 2.693 0.054 13.380 o
6 6 2 0.466 0.426 0.025 107.135 o
6 6 3 1.756 1.744 0.049 22.521 o
6 6 4 1.865 1.919 0.051 20.519 o
6 6 5 0.340 0.283 0.018 171.332 o
6 6 6 0.061 0.037 0.227 3.664 o
6 6 7 0.131 0.159 0.018 292.934 o
6 6 8 0.248 0.227 0.019 202.710 o
6 6 9 0.007 0.050 0.389 1.255 o
6 6 10 0.219 0.198 0.018 229.847 o
6 6 11 0.386 0.370 0.028 109.897 o
7 0 1 8.133 8.422 0.067 2.709 o
7 0 2 4.924 5.076 0.036 6.403 o
7 0 3 5.394 5.199 0.054 5.487 o
7 0 4 0.184 0.178 0.013 318.277 o
7 0 5 5.929 6.210 0.071 4.339 o
7 0 6 0.029 0.047 0.307 2.011 o
7 0 7 11.658 11.828 0.137 1.348 o
7 0 8 1.270 1.220 0.038 35.672 o
7 0 9 0.018 0.052 0.318 1.875 o
7 0 10 0.089 0.094 0.021 294.226 o
7 0 11 0.427 0.474 0.025 108.864 o
7 1 0 29.995 31.090 0.176 0.256 o
7 1 1 3.088 3.149 0.035 12.754 o
7 1 2 1.503 1.428 0.020 36.431 o
7 1 3 0.598 0.600 0.024 88.080 o
7 1 4 4.363 4.547 0.047 7.382 o
7 1 5 2.026 2.037 0.034 22.219 o
7 1 6 0.890 1.008 0.030 53.238 o
7 1 7 0.052 0.078 0.020 354.964 o
7 1 8 1.230 1.225 0.034 38.448 o
7 1 9 0.090 0.101 0.013 495.717 o
7 1 10 0.445 0.405 0.021 124.150 o
7 1 11 0.352 0.354 0.014 177.897 o
7 2 0 0.233 0.273 0.009 283.175 o
7 2 1 0.014 0.014 0.168 6.677 o
7 2 2 0.137 0.163 0.011 412.760 o
7 2 3 2.662 2.689 0.035 15.632 o
7 2 4 8.305 8.229 0.071 2.662 o
7 2 5 0.846 0.855 0.029 58.778 o
7 2 6 1.004 0.943 0.031 49.694 o
7 2 7 2.492 2.562 0.041 16.239 o
7 2 8 2.807 2.905 0.045 13.595 o
7 2 9 0.319 0.276 0.015 196.474 o
7 2 10 0.336 0.383 0.015 173.740 o
7 2 11 0.216 0.219 0.012 288.071 o
7 3 0 1.313 1.363 0.029 37.737 o
7 3 1 10.463 10.586 0.076 1.788 o
7 3 2 1.452 1.434 0.030 34.064 o
7 3 3 14.029 13.848 0.105 1.064 o
7 3 4 1.858 1.815 0.034 24.891 o
7 3 5 0.716 0.642 0.027 73.129 o
7 3 6 1.381 1.343 0.034 34.502 o
7 3 7 0.300 0.313 0.014 202.548 o
7 3 8 0.177 0.181 0.013 323.436 o
7 3 9 0.570 0.570 0.026 87.625 o
7 3 10 0.213 0.264 0.013 264.802 o
7 3 11 1.641 1.611 0.034 28.599 o
7 4 0 0.997 0.990 0.028 51.538 o
7 4 1 1.362 1.336 0.029 37.029 o
7 4 2 1.766 1.794 0.033 26.239 o
7 4 3 1.668 1.675 0.033 28.135 o
7 4 4 11.704 11.440 0.102 1.455 o
7 4 5 0.317 0.340 0.013 197.018 o
7 4 6 1.500 1.454 0.034 31.676 o
7 4 7 0.444 0.444 0.020 124.526 o
7 4 8 2.867 3.011 0.048 12.903 o
7 4 9 0.606 0.540 0.025 87.887 o
7 4 10 0.717 0.767 0.030 65.366 o
7 4 11 0.126 0.140 0.012 425.793 o
7 5 0 5.904 5.756 0.056 4.736 o
7 5 1 3.138 3.144 0.041 12.209 o
7 5 2 0.047 0.098 0.025 247.682 o
7 5 3 2.829 2.820 0.041 14.025 o
7 5 4 1.444 1.412 0.033 33.272 o
7 5 5 0.058 0.076 0.019 376.913 o
7 5 6 0.003 0.009 0.193 5.071 o
7 5 7 0.023 0.008 0.282 2.383 o
7 5 8 0.088 0.087 0.016 418.165 o
7 5 9 0.033 0.036 0.273 2.541 o
7 5 10 0.160 0.154 0.013 353.211 o
7 5 11 0.498 0.473 0.022 109.154 o
7 6 0 0.544 0.512 0.021 104.086 o
7 6 1 2.319 2.180 0.037 18.935 o
7 6 2 1.107 1.088 0.031 44.653 o
7 6 3 2.206 2.123 0.038 19.779 o
7 6 4 0.335 0.354 0.013 188.089 o
7 6 5 1.862 1.845 0.038 23.808 o
7 6 6 0.331 0.319 0.015 185.016 o
7 6 7 3.472 3.509 0.052 10.033 o
7 6 8 0.700 0.701 0.031 66.437 o
7 6 9 0.042 -0.013 0.283 2.365 o
7 6 10 0.003 -0.033 0.270 2.600 o
7 7 1 1.205 1.278 0.046 32.205 o
7 7 2 1.399 1.368 0.048 28.215 o
7 7 3 0.015 0.002 0.386 1.275 o
7 7 4 1.985 1.910 0.056 18.680 o
7 7 5 1.161 1.096 0.048 33.108 o
7 7 6 0.789 0.868 0.046 43.315 o
7 7 7 0.233 0.282 0.020 190.515 o
7 7 8 0.708 0.692 0.039 55.471 o
7 7 9 0.143 0.164 0.018 282.612 o
7 7 10 0.201 0.206 0.017 247.337 o
8 0 0 16.851 16.991 0.135 0.744 o
8 0 1 2.235 2.249 0.038 19.129 o
8 0 2 0.809 0.806 0.030 60.291 o
8 0 3 0.719 0.786 0.032 62.205 o
8 0 4 2.690 2.704 0.045 14.513 o
8 0 5 0.977 0.892 0.034 48.808 o
8 0 6 0.435 0.499 0.023 112.588 o
8 0 7 0.034 0.062 0.322 1.828 o
8 0 8 0.676 0.655 0.032 67.348 o
8 0 9 0.028 0.008 0.326 1.785 o
8 0 10 0.276 0.247 0.015 219.303 o
8 0 11 0.294 0.288 0.015 203.397 o
8 1 0 1.415 1.484 0.030 34.272 o
8 1 1 0.986 0.953 0.028 52.535 o
8 1 2 0.601 0.616 0.022 91.003 o
8 1 3 3.203 3.136 0.040 12.062 o
8 1 4 2.743 2.879 0.040 14.350 o
8 1 5 1.907 1.951 0.035 23.512 o
8 1 6 0.717 0.773 0.031 63.923 o
8 1 7 3.459 3.486 0.050 10.203 o
8 1 8 1.682 1.637 0.037 27.073 o
8 1 9 0.168 0.214 0.013 316.841 o
8 1 10 0.055 0.019 0.280 2.415 o
8 1 11 0.254 0.275 0.013 238.567 o
8 2 0 4.686 4.619 0.047 6.836 o
8 2 1 6.406 6.478 0.058 4.080 o
8 2 2 1.473 1.540 0.031 32.485 o
8 2 3 5.044 5.077 0.053 5.952 o
8 2 4 2.953 3.026 0.041 13.104 o
8 2 5 0.508 0.558 0.023 100.665 o
8 2 6 0.258 0.255 0.013 241.756 o
8 2 7 0.751 0.819 0.031 61.343 o
8 2 8 0.092 0.119 0.014 445.312 o
8 2 9 0.205 0.190 0.013 296.222 o
8 2 10 0.350 0.383 0.016 165.166 o
8 2 11 0.753 0.776 0.029 64.698 o
8 3 0 1.129 1.115 0.030 44.351 o
8 3 1 0.400 0.382 0.014 160.884 o
8 3 2 0.851 0.861 0.029 58.475 o
8 3 3 1.757 1.816 0.034 25.970 o
8 3 4 7.038 6.947 0.071 3.457 o
8 3 5 0.501 0.514 0.021 109.044 o
8 3 6 1.041 1.089 0.032 45.737 o
8 3 7 0.753 0.798 0.031 61.700 o
8 3 8 2.065 2.062 0.040 20.727 o
8 3 9 0.375 0.367 0.016 160.903 o
8 3 10 0.388 0.398 0.018 146.003 o
8 3 11 0.133 0.142 0.012 413.378 o
8 4 0 4.026 4.106 0.047 8.369 o
8 4 1 2.984 2.890 0.040 13.320 o
8 4 2 0.007 0.031 0.254 2.935 o
8 4 3 2.994 2.916 0.042 13.082 o
8 4 4 1.172 1.112 0.032 42.102 o
8 4 5 0.015 0.021 0.275 2.505 o
8 4 6 0.034 0.085 0.027 226.052 o
8 4 7 0.021 0.032 0.159 7.442 o
8 4 8 0.041 0.050 0.016 536.831 o
8 4 9 0.060 0.050 0.197 4.854 o
8 4 10 0.127 0.166 0.012 405.068 o
8 5 0 1.049 0.974 0.031 47.849 o
8 5 1 1.284 1.332 0.032 37.275 o
8 5 2 0.742 0.711 0.026 70.983 o
8 5 3 2.231 2.181 0.039 19.246 o
8 5 4 0.827 0.778 0.029 61.248 o
8 5 5 1.378 1.327 0.034 34.688 o
8 5 6 0.576 0.588 0.026 86.421 o
8 5 7 2.311 2.332 0.042 17.799 o
8 5 8 0.865 0.874 0.032 54.633 o
8 5 9 0.092 0.084 0.016 414.557 o
8 5 10 0.007 0.021 0.260 2.802 o
8 6 0 8.141 8.312 0.085 2.623 o
8 6 1 1.575 1.483 0.035 30.028 o
8 6 2 1.245 1.181 0.034 38.596 o
8 6 3 0.035 0.017 0.279 2.433 o
8 6 4 2.019 1.956 0.039 21.707 o
8 6 5 0.918 1.010 0.032 50.500 o
8 6 6 0.563 0.582 0.025 89.791 o
8 6 7 0.319 0.311 0.016 184.619 o
8 6 8 0.540 0.550 0.024 95.476 o
8 6 9 0.120 0.128 0.014 396.556 o
8 6 10 0.208 0.241 0.018 225.176 o
8 7 0 0.088 0.142 0.016 381.209 o
8 7 1 0.647 0.552 0.025 84.179 o
8 7 2 0.218 0.214 0.013 278.048 o
8 7 3 0.760 0.773 0.031 61.954 o
8 7 4 0.365 0.346 0.016 166.092 o
8 7 5 0.627 0.643 0.028 77.006 o
8 7 6 0.120 0.144 0.017 325.351 o
8 7 7 1.265 1.247 0.035 37.025 o
8 7 8 0.342 0.356 0.015 176.089 o
8 7 9 0.010 -0.001 0.264 2.718 o
8 8 0 0.910 0.876 0.046 40.679 o
8 8 1 0.882 0.854 0.042 44.913 o
8 8 2 0.142 0.154 0.018 286.641 o
8 8 3 0.928 0.943 0.047 38.890 o
8 8 4 0.363 0.344 0.022 139.170 o
8 8 5 0.038 0.006 0.404 1.158 o
8 8 6 0.016 0.000 0.400 1.187 o
8 8 7 0.074 0.028 0.401 1.180 o
8 8 8 0.007 0.009 0.381 1.308 o
9 0 1 0.002 -0.016 0.299 2.121 o
9 0 2 0.076 0.092 0.016 431.502 o
9 0 3 1.049 1.006 0.036 43.761 o
9 0 4 3.703 3.835 0.056 8.928 o
9 0 5 0.386 0.344 0.017 156.721 o
9 0 6 0.429 0.440 0.021 123.951 o
9 0 7 1.151 1.139 0.038 38.690 o
9 0 8 1.263 1.319 0.040 33.959 o
9 0 9 0.132 0.117 0.017 326.918 o
9 0 10 0.162 0.191 0.014 317.723 o
9 1 0 3.599 3.550 0.043 10.111 o
9 1 1 3.565 3.584 0.044 10.107 o
9 1 2 0.598 0.633 0.023 88.639 o
9 1 3 2.968 3.090 0.042 12.853 o
9 1 4 1.680 1.647 0.035 27.600 o
9 1 5 0.223 0.255 0.013 261.465 o
9 1 6 0.097 0.052 0.200 4.704 o
9 1 7 0.324 0.321 0.015 187.015 o
9 1 8 0.062 0.033 0.289 2.267 o
9 1 9 0.100 0.070 0.014 474.170 o
9 1 10 0.192 0.197 0.013 303.379 o
9 2 0 1.406 1.379 0.031 34.981 o
9 2 1 0.229 0.229 0.012 275.363 o
9 2 2 0.439 0.409 0.015 145.221 o
9 2 3 1.924 1.887 0.035 23.656 o
9 2 4 3.019 3.090 0.044 12.520 o
9 2 5 0.857 0.777 0.031 57.804 o
9 2 6 0.719 0.817 0.031 62.802 o
9 2 7 1.171 1.171 0.034 40.278 o
9 2 8 1.293 1.232 0.035 36.639 o
9 2 9 0.209 0.222 0.013 281.434 o
9 2 10 0.128 0.109 0.014 399.553 o
9 3 0 4.981 5.206 0.057 5.870 o
9 3 1 1.617 1.612 0.034 28.915 o
9 3 2 0.186 0.190 0.012 324.979 o
9 3 3 1.156 1.129 0.032 42.295 o
9 3 4 1.054 1.043 0.033 45.302 o
9 3 5 0.143 0.115 0.013 396.969 o
9 3 6 0.029 0.036 0.197 4.861 o
9 3 7 0.046 0.026 0.200 4.715 o
9 3 8 0.135 0.125 0.014 379.515 o
9 3 9 0.005 0.019 0.272 2.561 o
9 3 10 0.119 0.087 0.016 377.423 o
9 4 0 0.425 0.412 0.019 133.720 o
9 4 1 1.038 1.056 0.032 46.283 o
9 4 2 0.456 0.477 0.018 126.436 o
9 4 3 1.435 1.382 0.034 33.261 o
9 4 4 0.567 0.534 0.022 98.125 o
9 4 5 1.041 1.028 0.033 45.836 o
9 4 6 0.274 0.285 0.013 225.964 o
9 4 7 1.959 2.010 0.040 21.786 o
9 4 8 0.594 0.614 0.026 83.954 o
9 4 9 0.038 0.050 0.272 2.559 o
9 4 10 0.003 -0.026 0.264 2.719 o
9 5 0 5.863 6.212 0.070 4.399 o
9 5 1 1.444 1.342 0.034 33.446 o
9 5 2 0.910 0.967 0.031 52.370 o
9 5 3 0.107 0.064 0.020 311.720 o
9 5 4 1.631 1.575 0.037 28.066 o
9 5 5 0.618 0.640 0.029 75.944 o
9 5 6 0.353 0.376 0.015 170.065 o
9 5 7 0.277 0.274 0.014 220.132 o
9 5 8 0.366 0.372 0.018 153.696 o
9 5 9 0.083 0.048 0.194 5.000 o
9 6 0 0.175 0.174 0.014 314.020 o
9 6 1 0.394 0.412 0.018 143.348 o
9 6 2 0.152 0.148 0.013 365.816 o
9 6 3 0.714 0.756 0.029 67.151 o
9 6 4 0.527 0.493 0.022 104.636 o
9 6 5 0.469 0.447 0.020 120.658 o
9 6 6 0.175 0.159 0.013 334.972 o
9 6 7 0.923 0.932 0.033 50.742 o
9 6 8 0.368 0.391 0.015 163.926 o
9 6 9 0.023 0.027 0.263 2.737 o
9 7 0 0.729 0.800 0.029 65.325 o
9 7 1 0.844 0.892 0.032 55.063 o
9 7 2 0.089 0.054 0.201 4.659 o
9 7 3 0.996 0.981 0.033 47.755 o
9 7 4 0.293 0.292 0.014 209.436 o
9 7 5 0.025 -0.041 0.288 2.285 o
9 7 6 0.020 0.038 0.277 2.469 o
9 7 7 0.046 0.034 0.279 2.432 o
9 7 8 0.002 0.011 0.270 2.599 o
9 8 0 0.561 0.569 0.024 92.626 o
9 8 1 0.176 0.165 0.013 331.348 o
9 8 2 0.376 0.397 0.017 152.790 o
9 8 3 0.434 0.380 0.020 131.507 o
9 8 4 1.373 1.407 0.037 32.849 o
9 8 5 0.198 0.196 0.013 299.037 o
9 8 6 0.271 0.283 0.014 220.858 o
9 8 7 0.044 0.033 0.193 5.061 o
9 8 8 0.387 0.369 0.017 153.577 o
9 9 0 0.127 0.111 0.018 314.841 o
9 9 1 0.572 0.650 0.037 64.549 o
9 9 2 0.177 0.158 0.019 250.144 o
9 9 3 0.681 0.778 0.044 49.077 o
9 9 4 0.189 0.218 0.018 239.616 o
9 9 5 0.073 0.058 0.399 1.192 o
9 9 6 0.045 0.063 0.222 3.830 o
9 9 7 0.081 0.070 0.376 1.342 o
10 0 0 0.948 0.918 0.036 47.586 o
10 0 1 2.229 2.235 0.044 18.316 o
10 0 2 0.072 0.051 0.314 1.921 o
10 0 3 3.087 3.093 0.052 11.699 o
10 0 4 0.494 0.462 0.022 110.343 o
10 0 5 0.062 0.066 0.326 1.783 o
10 0 6 0.157 0.183 0.015 310.369 o
10 0 7 0.008 0.000 0.325 1.796 o
10 0 8 0.004 0.041 0.313 1.936 o
10 0 9 0.111 0.100 0.021 277.223 o
10 0 10 0.050 0.093 0.508 0.734 o
10 1 0 0.113 0.099 0.014 428.006 o
10 1 1 0.033 0.018 0.270 2.598 o
10 1 2 0.190 0.202 0.013 302.924 o
10 1 3 0.593 0.606 0.023 90.261 o
10 1 4 2.667 2.677 0.043 14.875 o
10 1 5 0.176 0.127 0.013 351.430 o
10 1 6 0.329 0.329 0.013 194.588 o
10 1 7 0.483 0.497 0.022 109.517 o
10 1 8 0.825 0.883 0.032 55.933 o
10 1 9 0.110 0.071 0.016 398.831 o
10 1 10 0.142 0.175 0.017 294.375 o
10 2 0 3.267 3.331 0.046 11.184 o
10 2 1 1.082 1.052 0.032 45.127 o
10 2 2 0.103 0.085 0.028 189.374 o
10 2 3 0.814 0.841 0.030 59.345 o
10 2 4 0.696 0.757 0.029 68.090 o
10 2 5 0.079 0.057 0.016 455.057 o
10 2 6 0.020 0.012 0.280 2.417 o
10 2 7 0.022 0.018 0.279 2.434 o
10 2 8 0.089 0.084 0.014 480.794 o
10 2 9 0.005 -0.020 0.273 2.543 o
10 2 10 0.075 0.044 0.369 1.393 o
10 3 0 0.050 0.067 0.020 362.322 o
10 3 1 0.869 0.863 0.031 55.672 o
10 3 2 0.283 0.318 0.013 214.554 o
10 3 3 0.818 0.841 0.030 59.153 o
10 3 4 0.287 0.308 0.013 215.031 o
10 3 5 0.774 0.766 0.032 60.272 o
10 3 6 0.066 0.106 0.020 328.633 o
10 3 7 1.574 1.529 0.037 29.072 o
10 3 8 0.345 0.288 0.014 190.908 o
10 3 9 0.004 0.051 0.264 2.717 o
10 4 0 4.836 5.025 0.070 5.834 o
10 4 1 0.617 0.603 0.024 86.394 o
10 4 2 0.521 0.495 0.019 112.865 o
10 4 3 0.036 0.025 0.278 2.451 o
10 4 4 0.913 0.999 0.032 50.860 o
10 4 5 0.419 0.396 0.018 140.019 o
10 4 6 0.288 0.306 0.015 202.532 o
10 4 7 0.079 0.077 0.016 438.033 o
10 4 8 0.296 0.259 0.013 221.937 o
10 4 9 0.040 -0.018 0.192 5.118 o
10 5 0 0.069 0.059 0.016 470.450 o
10 5 1 0.319 0.338 0.014 191.255 o
10 5 2 0.091 0.098 0.020 310.795 o
10 5 3 0.502 0.475 0.020 114.035 o
10 5 4 0.395 0.375 0.016 155.167 o
10 5 5 0.372 0.360 0.017 158.227 o
10 5 6 0.098 0.088 0.020 308.856 o
10 5 7 0.767 0.773 0.031 61.618 o
10 5 8 0.275 0.264 0.014 223.115 o
10 5 9 0.011 0.005 0.256 2.890 o
10 6 0 0.598 0.582 0.023 90.859 o
10 6 1 0.700 0.694 0.028 70.993 o
10 6 2 0.049 0.028 0.201 4.668 o
10 6 3 0.862 0.849 0.032 55.173 o
10 6 4 0.228 0.229 0.013 266.072 o
10 6 5 0.015 -0.007 0.282 2.383 o
10 6 6 0.016 -0.002 0.282 2.383 o
10 6 7 0.025 0.027 0.194 5.013 o
10 6 8 0.002 -0.003 0.265 2.698 o
10 7 0 0.366 0.361 0.018 155.036 o
10 7 1 0.152 0.126 0.017 306.297 o
10 7 2 0.315 0.320 0.015 190.096 o
10 7 3 0.297 0.314 0.015 197.476 o
10 7 4 1.261 1.267 0.035 36.906 o
10 7 5 0.130 0.134 0.014 380.264 o
10 7 6 0.213 0.185 0.014 280.608 o
10 7 7 0.035 0.023 0.194 5.012 o
10 7 8 0.332 0.332 0.014 187.831 o
10 8 0 0.110 0.100 0.017 357.101 o
10 8 1 0.523 0.504 0.024 99.451 o
10 8 2 0.145 0.161 0.013 366.330 o
10 8 3 0.665 0.728 0.030 69.008 o
10 8 4 0.156 0.165 0.013 351.426 o
10 8 5 0.064 0.033 0.199 4.759 o
10 8 6 0.043 0.054 0.192 5.111 o
10 8 7 0.064 0.052 0.013 624.948 o
10 9 0 0.003 0.011 0.198 4.820 o
10 9 1 0.025 0.037 0.278 2.451 o
10 9 2 0.001 0.003 0.277 2.470 o
10 9 3 0.074 0.071 0.016 451.260 o
10 9 4 0.157 0.175 0.014 328.906 o
10 9 5 0.051 0.021 0.275 2.503 o
10 9 6 0.016 0.033 0.185 5.511 o
10 10 0 0.570 0.585 0.036 67.811 o
10 10 1 0.100 0.123 0.023 245.667 o
10 10 2 0.088 0.071 0.397 1.204 o
10 10 3 0.001 -0.018 0.393 1.230 o
10 10 4 0.133 0.133 0.018 301.025 o
10 10 5 0.058 0.055 0.374 1.356 o
11 0 1 0.018 -0.005 0.323 1.818 o
11 0 2 0.129 0.081 0.017 347.132 o
11 0 3 0.280 0.322 0.016 195.950 o
11 0 4 1.636 1.527 0.041 27.045 o
11 0 5 0.070 0.018 0.328 1.762 o
11 0 6 0.182 0.135 0.017 280.892 o
11 0 7 0.251 0.267 0.015 225.803 o
11 0 8 0.483 0.494 0.025 101.525 o
11 0 9 0.061 -0.015 0.309 1.985 o
11 1 0 1.186 1.308 0.033 39.037 o
11 1 1 0.898 0.910 0.032 52.823 o
11 1 2 0.016 0.027 0.196 4.914 o
11 1 3 0.958 0.950 0.032 50.209 o
11 1 4 0.361 0.371 0.014 172.827 o
11 1 5 0.007 0.024 0.278 2.452 o
11 1 6 0.007 0.027 0.276 2.487 o
11 1 7 0.012 0.040 0.275 2.505 o
11 1 8 0.014 0.035 0.272 2.560 o
11 1 9 0.025 0.051 0.260 2.800 o
11 2 0 0.100 0.117 0.016 381.736 o
11 2 1 0.255 0.240 0.013 247.009 o
11 2 2 0.072 0.030 0.201 4.664 o
11 2 3 0.490 0.501 0.022 108.437 o
11 2 4 0.458 0.411 0.022 118.466 o
11 2 5 0.347 0.369 0.015 172.552 o
11 2 6 0.096 0.101 0.016 396.867 o
11 2 7 0.708 0.730 0.031 65.340 o
11 2 8 0.293 0.280 0.014 211.826 o
11 2 9 0.015 0.035 0.257 2.866 o
11 3 0 2.821 2.755 0.045 13.844 o
11 3 1 0.398 0.430 0.017 144.496 o
11 3 2 0.251 0.226 0.013 253.458 o
11 3 3 0.072 0.090 0.016 439.872 o
11 3 4 0.524 0.532 0.028 88.522 o
11 3 5 0.194 0.179 0.013 309.406 o
11 3 6 0.138 0.151 0.013 380.679 o
11 3 7 0.034 0.034 0.280 2.416 o
11 3 8 0.157 0.114 0.014 361.147 o
11 4 0 0.007 0.024 0.278 2.452 o
11 4 1 0.258 0.227 0.013 249.269 o
11 4 2 0.051 0.041 0.162 7.157 o
11 4 3 0.317 0.317 0.014 195.513 o
11 4 4 0.244 0.270 0.013 245.009 o
11 4 5 0.282 0.253 0.014 222.645 o
11 4 6 0.038 0.054 0.199 4.761 o
11 4 7 0.595 0.532 0.026 87.100 o
11 4 8 0.180 0.149 0.014 320.380 o
11 5 0 0.634 0.621 0.028 77.230 o
11 5 1 0.471 0.511 0.021 113.023 o
11 5 2 0.050 0.075 0.281 2.397 o
11 5 3 0.497 0.514 0.024 101.656 o
11 5 4 0.203 0.222 0.013 285.599 o
11 5 5 0.012 -0.014 0.282 2.383 o
11 5 6 0.003 0.036 0.276 2.487 o
11 5 7 0.026 0.046 0.269 2.616 o
11 5 8 0.008 -0.024 0.262 2.760 o
11 6 0 0.248 0.251 0.014 239.345 o
11 6 1 0.072 0.085 0.014 515.928 o
11 6 2 0.191 0.203 0.013 301.958 o
11 6 3 0.222 0.233 0.013 269.117 o
11 6 4 0.869 0.866 0.033 53.607 o
11 6 5 0.095 0.095 0.016 401.699 o
11 6 6 0.145 0.159 0.013 367.055 o
11 6 7 0.047 0.042 0.189 5.274 o
11 7 0 0.107 0.123 0.016 370.034 o
11 7 1 0.407 0.404 0.019 137.853 o
11 7 2 0.095 0.090 0.014 465.423 o
11 7 3 0.535 0.509 0.025 95.540 o
11 7 4 0.115 0.124 0.013 430.936 o
11 7 5 0.044 0.082 0.019 390.374 o
11 7 6 0.030 0.058 0.264 2.715 o
11 7 7 0.042 0.061 0.258 2.842 o
11 8 0 0.001 0.002 0.278 2.453 o
11 8 1 0.018 -0.006 0.286 2.317 o
11 8 2 0.002 -0.023 0.282 2.384 o
11 8 3 0.064 0.066 0.020 348.335 o
11 8 4 0.154 0.159 0.014 340.024 o
11 8 5 0.042 0.056 0.189 5.273 o
11 8 6 0.017 0.031 0.258 2.844 o
11 9 0 0.513 0.526 0.024 99.361 o
11 9 1 0.097 0.097 0.014 455.600 o
11 9 2 0.078 0.061 0.020 337.411 o
11 9 3 0.002 -0.024 0.273 2.543 o
11 9 4 0.124 0.131 0.016 347.016 o
11 9 5 0.050 0.049 0.185 5.501 o
11 10 0 0.055 0.049 0.276 2.484 o
11 10 1 0.130 0.109 0.014 396.325 o
11 10 2 0.063 0.056 0.016 485.118 o
11 10 3 0.100 0.079 0.019 331.610 o
12 0 0 0.903 0.982 0.037 47.063 o
12 0 1 0.386 0.367 0.022 133.062 o
12 0 2 0.014 0.004 0.213 4.167 o
12 0 3 0.359 0.335 0.017 164.361 o
12 0 4 0.205 0.196 0.015 270.278 o
12 0 5 0.007 0.014 0.322 1.830 o
12 0 6 0.002 0.037 0.316 1.899 o
12 0 7 0.002 0.028 0.311 1.961 o
12 0 8 0.021 0.052 0.303 2.064 o
12 1 0 0.066 0.054 0.285 2.330 o
12 1 1 0.080 0.080 0.016 434.957 o
12 1 2 0.027 0.045 0.280 2.416 o
12 1 3 0.255 0.278 0.013 236.870 o
12 1 4 0.386 0.369 0.016 157.923 o
12 1 5 0.158 0.159 0.014 336.229 o
12 1 6 0.067 0.009 0.288 2.283 o
12 1 7 0.324 0.360 0.016 175.585 o
12 1 8 0.192 0.184 0.012 321.561 o
12 2 0 1.158 1.158 0.034 40.721 o
12 2 1 0.360 0.353 0.015 171.117 o
12 2 2 0.101 0.122 0.020 294.290 o
12 2 3 0.174 0.168 0.013 331.851 o
12 2 4 0.296 0.287 0.014 209.329 o
12 2 5 0.056 0.010 0.286 2.315 o
12 2 6 0.032 -0.004 0.281 2.399 o
12 2 7 0.032 0.046 0.272 2.559 o
12 2 8 0.050 0.063 0.015 546.782 o
12 3 0 0.016 0.034 0.280 2.417 o
12 3 1 0.092 0.089 0.014 470.479 o
12 3 2 0.014 0.030 0.196 4.914 o
12 3 3 0.189 0.175 0.013 315.129 o
12 3 4 0.254 0.270 0.014 231.773 o
12 3 5 0.139 0.141 0.016 327.877 o
12 3 6 0.040 0.070 0.019 402.807 o
12 3 7 0.301 0.284 0.015 201.641 o
12 4 0 0.469 0.461 0.016 131.370 o
12 4 1 0.297 0.284 0.015 203.046 o
12 4 2 0.024 0.013 0.283 2.366 o
12 4 3 0.312 0.316 0.015 191.995 o
12 4 4 0.134 0.141 0.013 391.118 o
12 4 5 0.006 0.000 0.277 2.470 o
12 4 6 0.001 -0.009 0.273 2.543 o
12 4 7 0.012 0.033 0.264 2.717 o
12 5 0 0.147 0.119 0.017 312.609 o
12 5 1 0.021 0.016 0.285 2.333 o
12 5 2 0.090 0.095 0.016 409.078 o
12 5 3 0.152 0.131 0.014 357.386 o
12 5 4 0.499 0.544 0.022 104.959 o
12 5 5 0.068 0.063 0.276 2.483 o
12 5 6 0.084 0.081 0.271 2.574 o
12 5 7 0.059 0.033 0.260 2.798 o
12 6 0 0.132 0.145 0.013 391.940 o
12 6 1 0.271 0.269 0.013 231.469 o
12 6 2 0.058 0.048 0.203 4.574 o
12 6 3 0.328 0.371 0.016 172.996 o
12 6 4 0.090 0.075 0.016 422.671 o
12 6 5 0.023 0.029 0.194 5.014 o
12 6 6 0.011 0.010 0.266 2.677 o
12 7 0 0.001 -0.006 0.279 2.435 o
12 7 1 0.016 0.009 0.198 4.817 o
12 7 2 0.001 -0.001 0.279 2.435 o
12 7 3 0.051 0.060 0.014 597.640 o
12 7 4 0.119 0.128 0.012 446.258 o
12 7 5 0.036 0.004 0.192 5.118 o
12 8 0 0.399 0.426 0.018 141.022 o
12 8 1 0.077 0.059 0.016 455.894 o
12 8 2 0.056 0.086 0.019 372.951 o
12 8 3 0.004 0.004 0.270 2.599 o
12 8 4 0.096 0.095 0.016 400.724 o
12 9 0 0.045 0.052 0.273 2.539 o
12 9 1 0.104 0.062 0.020 314.963 o
12 9 2 0.048 -0.005 0.273 2.541 o
12 9 3 0.084 0.068 0.019 352.761 o
13 0 1 0.087 0.081 0.022 281.166 o
13 0 2 0.007 0.029 0.210 4.285 o
13 0 3 0.116 0.118 0.017 341.382 o
13 0 4 0.126 0.108 0.015 379.333 o
13 0 5 0.106 0.094 0.017 364.526 o
13 0 6 0.013 0.004 0.314 1.924 o
13 0 7 0.227 0.199 0.015 255.904 o
13 1 0 0.645 0.664 0.029 73.513 o
13 1 1 0.154 0.151 0.013 361.035 o
13 1 2 0.036 0.002 0.284 2.349 o
13 1 3 0.093 0.096 0.014 462.719 o
13 1 4 0.129 0.127 0.013 407.861 o
13 1 5 0.020 0.011 0.194 5.016 o
13 1 6 0.017 0.007 0.191 5.175 o
13 1 7 0.005 0.028 0.256 2.889 o
13 2 0 0.011 0.007 0.281 2.400 o
13 2 1 0.035 0.022 0.281 2.399 o
13 2 2 0.006 0.003 0.277 2.470 o
13 2 3 0.100 0.091 0.016 397.914 o
13 2 4 0.186 0.158 0.015 296.898 o
13 2 5 0.068 0.023 0.282 2.380 o
13 2 6 0.026 0.054 0.264 2.716 o
13 3 0 0.253 0.234 0.014 241.176 o
13 3 1 0.184 0.188 0.013 313.642 o
13 3 2 0.003 -0.005 0.283 2.367 o
13 3 3 0.217 0.215 0.013 278.219 o
13 3 4 0.072 0.052 0.285 2.330 o
13 3 5 0.000 0.010 0.272 2.562 o
13 3 6 0.000 0.008 0.264 2.719 o
13 4 0 0.044 0.017 0.200 4.717 o
13 4 1 0.005 0.029 0.278 2.452 o
13 4 2 0.040 0.041 0.279 2.432 o
13 4 3 0.067 0.066 0.016 466.990 o
13 4 4 0.299 0.299 0.015 199.500 o
13 4 5 0.029 -0.025 0.321 1.841 o
13 4 6 0.040 0.048 0.184 5.563 o
13 5 0 0.117 0.124 0.014 404.046 o
13 5 1 0.158 0.163 0.013 350.321 o
13 5 2 0.025 -0.015 0.281 2.400 o
13 5 3 0.191 0.181 0.013 310.554 o
13 5 4 0.055 0.001 0.280 2.415 o
13 5 5 0.009 0.044 0.260 2.801 o
13 6 0 0.001 0.008 0.277 2.470 o
13 6 1 0.014 0.013 0.274 2.524 o
13 6 2 0.000 -0.001 0.273 2.543 o
13 6 3 0.037 0.057 0.270 2.596 o
13 6 4 0.081 0.083 0.016 430.284 o
13 6 5 0.028 -0.010 0.263 2.738 o
13 7 0 0.281 0.259 0.014 221.506 o
13 7 1 0.048 0.049 0.016 521.841 o
13 7 2 0.033 0.023 0.157 7.628 o
13 7 3 0.005 -0.001 0.187 5.401 o
13 7 4 0.061 0.041 0.263 2.735 o
13 8 0 0.026 0.014 0.268 2.637 o
13 8 1 0.070 0.057 0.016 470.433 o
13 8 2 0.029 0.052 0.257 2.865 o
14 0 0 0.353 0.330 0.016 171.710 o
14 0 1 0.062 0.013 0.330 1.741 o
14 0 2 0.019 0.008 0.208 4.367 o
14 0 3 0.037 -0.007 0.327 1.774 o
14 0 4 0.060 0.077 0.021 322.991 o
14 0 5 0.010 0.000 0.307 2.012 o
14 1 0 0.000 0.008 0.276 2.488 o
14 1 1 0.031 0.027 0.276 2.486 o
14 1 2 0.001 -0.047 0.284 2.351 o
14 1 3 0.049 0.022 0.275 2.503 o
14 1 4 0.075 0.057 0.277 2.465 o
14 1 5 0.044 0.022 0.268 2.636 o
14 2 0 0.173 0.172 0.013 330.972 o
14 2 1 0.090 0.097 0.016 407.866 o
14 2 2 0.003 -0.012 0.278 2.453 o
14 2 3 0.097 0.089 0.016 403.498 o
14 2 4 0.043 0.043 0.269 2.616 o
14 2 5 0.000 -0.017 0.263 2.739 o
14 3 0 0.010 0.013 0.277 2.470 o
14 3 1 0.001 0.003 0.274 2.525 o
14 3 2 0.016 0.024 0.273 2.542 o
14 3 3 0.032 0.036 0.272 2.559 o
14 3 4 0.154 0.108 0.019 278.818 o
14 3 5 0.015 -0.018 0.257 2.867 o
14 4 0 0.079 0.072 0.014 513.935 o
14 4 1 0.086 0.072 0.020 325.881 o
14 4 2 0.006 -0.011 0.272 2.561 o
14 4 3 0.110 0.109 0.016 374.111 o
14 4 4 0.028 -0.006 0.186 5.453 o
14 5 0 0.000 -0.030 0.275 2.506 o
14 5 1 0.008 -0.022 0.195 4.968 o
14 5 2 0.001 -0.004 0.269 2.619 o
14 5 3 0.023 0.039 0.263 2.737 o
14 6 0 0.168 0.165 0.012 355.353 o
14 6 1 0.030 -0.007 0.190 5.227 o
14 6 2 0.016 -0.004 0.263 2.738 o
15 0 1 0.012 -0.010 0.315 1.912 o
15 0 2 0.000 -0.044 0.312 1.949 o
15 0 3 0.021 0.043 0.299 2.120 o
15 1 0 0.107 0.075 0.274 2.517 o
15 1 1 0.039 0.033 0.189 5.277 o
15 1 2 0.004 0.026 0.262 2.759 o
15 1 3 0.037 0.030 0.185 5.506 o
15 2 0 0.005 0.021 0.269 2.618 o
15 2 1 0.003 -0.001 0.267 2.658 o
15 2 2 0.004 -0.009 0.268 2.638 o
15 3 0 0.058 0.060 0.263 2.734 o
15 3 1 0.041 -0.021 0.269 2.617 o
15 3 2 0.002 0.014 0.254 2.936 o
15 4 0 0.000 0.007 0.183 5.639 o
;
_iucr_refine_instructions_details
;
TITL UREA OLEX2: imported from CIF
CELL 0.71073 5.578 5.578 4.686 90 90 90
ZERR 2 0.0006 0.0006 0.0007 0 0 0
LATT -1
SYMM +Y,-X,-Z
SYMM -X,-Y,+Z
SYMM -Y,+X,-Z
SYMM 0.5+X,0.5-Y,-Z
SYMM 0.5-X,0.5+Y,-Z
SYMM 0.5-Y,0.5-X,+Z
SYMM 0.5+Y,0.5+X,+Z
SFAC C H N O
UNIT 2 8 4 2

SIZE 0.23 0.13 0.09
TEMP -150(2)
CONF
ACTA 
MORE -1
BOND $H
WGHT 0.026408 0.002221
FVAR 3.168144
REM <olex2.extras>
REM <HklSrc "%.\\urea.hkl">
REM </olex2.extras>

C     1     0.00000  0.50000  0.32821  10.25000  0.01478  0.01478  0.00667 =
 0.00000 -0.00000 -0.00002 
O     4     0.00000  0.50000  0.59626  10.25000  0.01947  0.01947  0.00662 =
 0.00000 -0.00000  0.00160 
N     3     0.14485  0.64485  0.17835  10.50000  0.02880  0.02880  0.00953 =
 0.00008  0.00008 -0.01505 
Hb    2     0.25316  0.75316  0.28744  10.50000  0.05217  0.05217  0.02183 =
 -0.00746 -0.00746 -0.02696 
Ha    2     0.14329  0.64329 -0.03051  10.50000  0.04492  0.04492  0.01884 =
 -0.00023 -0.00023 -0.01508 
HKLF 4

END
Q3 1 0 0.5 0.444444 11 0.05 0.15
Q2 1 0 0.5 0.861111 11 0.05 0.17
Q1 1 0.1375 0.6375 0.194444 11 0.05 0.17
Q5 1 0.275 0.775 0.277778 11 0.05 0.12
Q4 1 -0.1375 0.6375 0.194444 11 0.05 0.14

  REM The information below was added by Olex2.
  REM
  REM R1 = 0.0150 for 803 Fo > 4sig(Fo) and 0.0254 for all 1022 data
  REM 27 parameters refined using 0 restraints
  REM Highest difference peak 0.1737, deepest hole -0.2647
  REM Mean Shift 0.0001, Max Shift 0.0005.

  REM +++ Tabular Listing of Refinement Information +++
  REM R1_all = 0.0254
  REM R1_gt = 0.0150
  REM wR_ref = 0.0390
  REM GOOF = 0.6869
  REM Shift_max = 0.0005
  REM Shift_mean = 0.0001
  REM Reflections_all = 1022
  REM Reflections_gt = 803
  REM Parameters = 27
  REM Hole = -0.2647
  REM Peak = 0.1737
  REM Flack = n/a

  
;
_olex2_submission_special_instructions  'No special instructions were received'
