# Supplementary material for: Transferable Hirshfeld atom model for rapid evaluation of aspherical atomic form factors
Source: IUCrJ. 2024 Mar 1;11(Pt 2):249–59. doi: 10.1107/S2052252524001507 (PMC10916294; doi:10.1107/S2052252524001507)
Supplement: Supplementary file 1 [file m-11-00249-sup1.zip › cifs/models_comparison/urea/tham_B3LYP_cc-pVTZ.cif]

data_urea
_audit_creation_date               2023-11-08
_audit_creation_method
;
Olex2 1.3
(compiled 2020.07.31 svn.rc2a77460 for OlexSys, GUI svn.r6145)
;
_audit_contact_author_address      ?
_audit_contact_author_email        ?
_audit_contact_author_name         ''
_audit_contact_author_phone        ?
_publ_contact_author_id_orcid      ?
_publ_section_references
;
Bourhis, L.J., Dolomanov, O.V., Gildea, R.J., Howard, J.A.K., Puschmann, H.
 (2015). Acta Cryst. A71, 59-75.

Dolomanov, O.V., Bourhis, L.J., Gildea, R.J, Howard, J.A.K. & Puschmann, H.
 (2009), J. Appl. Cryst. 42, 339-341.
;
_chemical_formula_moiety           '2(C0.5 H2 N O0.5)'
_chemical_formula_sum              'C H4 N2 O'
_chemical_formula_weight           60.056
_chemical_absolute_configuration   unk
loop_
  _atom_type_symbol
  _atom_type_scat_source
  _atom_type_scat_dispersion_source
 H 
 'DiSCaMB, J. Appl. Cryst. 2018, DOI:10.1107/S1600576717015825'
 'Henke, Gullikson and Davis, At. Data and Nucl. Data Tables, 1993, 54, 2'
 C 
 'DiSCaMB, J. Appl. Cryst. 2018, DOI:10.1107/S1600576717015825' 
 'Henke, Gullikson and Davis, At. Data and Nucl. Data Tables, 1993, 54, 2'
 O 
 'DiSCaMB, J. Appl. Cryst. 2018, DOI:10.1107/S1600576717015825'
 'Henke, Gullikson and Davis, At. Data and Nucl. Data Tables, 1993, 54, 2'
 N 
 'DiSCaMB, J. Appl. Cryst. 2018, DOI:10.1107/S1600576717015825' 
 'Henke, Gullikson and Davis, At. Data and Nucl. Data Tables, 1993, 54, 2'

_space_group_crystal_system        'tetragonal'
_space_group_IT_number             113
_space_group_name_H-M_alt          'P -4 21 m'
_space_group_name_Hall             ' P -4 2ab'
loop_
  _space_group_symop_id
  _space_group_symop_operation_xyz
 1 x,y,z
 2 y,-x,-z
 3 -y,x,-z
 4 x+1/2,-y+1/2,-z
 5 -x+1/2,y+1/2,-z
 6 -x,-y,z
 7 -y+1/2,-x+1/2,z
 8 y+1/2,x+1/2,z

_symmetry_Int_Tables_number        113
_cell_length_a                     5.5780(6)
_cell_length_b                     5.5780(6)
_cell_length_c                     4.6860(7)
_cell_angle_alpha                  90
_cell_angle_beta                   90
_cell_angle_gamma                  90
_cell_volume                       145.80(3)
_cell_formula_units_Z              2
_cell_measurement_temperature      123(2)
_exptl_absorpt_coefficient_mu      0.118
_exptl_crystal_density_diffrn      1.368
_exptl_crystal_F_000               64.031
_exptl_crystal_size_max            0.23
_exptl_crystal_size_mid            0.13
_exptl_crystal_size_min            0.09
_diffrn_reflns_av_R_equivalents    0.0000
_diffrn_reflns_av_unetI/netI       0.0153
_diffrn_reflns_Laue_measured_fraction_full  1.0000
_diffrn_reflns_Laue_measured_fraction_max  0.9817
_diffrn_reflns_limit_h_max         15
_diffrn_reflns_limit_h_min         -15
_diffrn_reflns_limit_k_max         0
_diffrn_reflns_limit_k_min         -15
_diffrn_reflns_limit_l_max         0
_diffrn_reflns_limit_l_min         -13
_diffrn_reflns_number              1045
_diffrn_reflns_point_group_measured_fraction_full  1.0000
_diffrn_reflns_point_group_measured_fraction_max  0.9817
_diffrn_reflns_theta_full          25.2417
_diffrn_reflns_theta_max           86.97
_diffrn_reflns_theta_min           4.35
_diffrn_ambient_temperature        123(2)
_diffrn_measured_fraction_theta_full  1.0000
_diffrn_measured_fraction_theta_max  0.9817
_diffrn_radiation_type             'Mo K\a'
_diffrn_radiation_wavelength       0.71073
_reflns_Friedel_coverage           0.0
_reflns_limit_h_max                15
_reflns_limit_h_min                0
_reflns_limit_k_max                10
_reflns_limit_k_min                0
_reflns_limit_l_max                13
_reflns_limit_l_min                0
_reflns_number_gt                  803
_reflns_number_total               1022
_reflns_threshold_expression       I>=2u(I)
_computing_molecular_graphics      'Olex2 1.3 (Dolomanov et al., 2009)'
_computing_publication_material    'Olex2 1.3 (Dolomanov et al., 2009)'
_computing_structure_refinement    'olex2.refine 1.3 (Bourhis et al., 2015)'
_refine_diff_density_max           0.1699
_refine_diff_density_min           -0.2885
_refine_diff_density_rms           0.0372
_refine_ls_d_res_high              0.3559
_refine_ls_d_res_low               4.6860
_refine_ls_goodness_of_fit_ref     0.7736
_refine_ls_hydrogen_treatment      refall
_refine_ls_matrix_type             full
_refine_ls_number_constraints      0
_refine_ls_number_parameters       27
_refine_ls_number_reflns           1022
_refine_ls_number_restraints       0
_refine_ls_R_factor_all            0.0246
_refine_ls_R_factor_gt             0.0141
_refine_ls_restrained_S_all        0.7736
_refine_ls_shift/su_max            0.0003
_refine_ls_shift/su_mean           0.0001
_refine_ls_structure_factor_coef   Fsqd
_refine_ls_weighting_details      
 'w=1/[\s^2^(Fo^2^)+(0.0215P)^2^+0.0015P] where P=(Fo^2^+2Fc^2^)/3'
_refine_ls_weighting_scheme        calc
_refine_ls_wR_factor_gt            0.0367
_refine_ls_wR_factor_ref           0.0367
_refine_special_details
;
Aspherical atom refinement in Olex2
with DiSCaMB generated form factors
using Transferable Hirshfeld Atom Model 
based on B3LYP/cc-pVTZ electron densities 
;
loop_
  _atom_site_label
  _atom_site_type_symbol
  _atom_site_fract_x
  _atom_site_fract_y
  _atom_site_fract_z
  _atom_site_U_iso_or_equiv
  _atom_site_adp_type
  _atom_site_occupancy
  _atom_site_site_symmetry_order
  _atom_site_refinement_flags_posn
  _atom_site_refinement_flags_adp
  _atom_site_refinement_flags_occupancy
 C C 0.0 0.5 0.32822(4) 0.01198(3) Uani 1.000000 4 S T P
 O O 0.0 0.5 0.59631(3) 0.01518(3) Uani 1.000000 4 S T P
 N N 0.14486(2) 0.64486(2) 0.17834(3) 0.02236(4) Uani 1.000000 2 S T P
 Hb H 0.2535(9) 0.7535(9) 0.2875(11) 0.042(2) Uani 1.000000 2 S T P
 Ha H 0.1440(9) 0.6440(9) -0.0327(15) 0.0353(16) Uani 1.000000 2 S T P

loop_
  _atom_site_aniso_label
  _atom_site_aniso_U_11
  _atom_site_aniso_U_22
  _atom_site_aniso_U_33
  _atom_site_aniso_U_12
  _atom_site_aniso_U_13
  _atom_site_aniso_U_23
 C 0.01468(4) 0.01468(4) 0.00658(4) -0.00005(6) -0.000000 0.000000
 O 0.01949(4) 0.01949(4) 0.00656(3) 0.00162(7) -0.000000 0.000000
 N 0.02881(6) 0.02881(6) 0.00945(3) -0.01514(7) 0.00009(3) 0.00009(3)
 Hb 0.054(3) 0.054(3) 0.019(3) -0.025(5) -0.006(2) -0.006(2)
 Ha 0.043(2) 0.043(2) 0.021(3) -0.019(4) -0.001(2) -0.001(2)

loop_
  _geom_bond_atom_site_label_1
  _geom_bond_atom_site_label_2
  _geom_bond_distance
  _geom_bond_site_symmetry_2
  _geom_bond_publ_flag
 C O 1.2563(3) . ?
 C N 1.3413(2) . ?
 C N 1.3413(2) 6_565 ?
 N Hb 0.998(7) . ?
 N Ha 0.989(7) . ?

loop_
  _geom_angle_atom_site_label_1
  _geom_angle_atom_site_label_2
  _geom_angle_atom_site_label_3
  _geom_angle
  _geom_angle_site_symmetry_1
  _geom_angle_site_symmetry_3
  _geom_angle_publ_flag
 N C O 121.576(10) . . ?
 N C O 121.576(10) 6_565 . ?
 N C N 116.85(2) 6_565 . ?
 Hb N C 117.6(3) . 6_565 ?
 Ha N C 121.2(4) . 6_565 ?
 Ha N Hb 121.2(5) . . ?

loop_
  _diffrn_refln_index_h
  _diffrn_refln_index_k
  _diffrn_refln_index_l
  _diffrn_refln_intensity_net
  _diffrn_refln_intensity_u
 0 -2 -6 14.56 0.23
 -1 -1 -6 29.44 0.33
 0 -1 -6 5.29 0.28
 0 0 -6 156.54 1.86
 -4 0 -5 25.82 0.36
 -3 0 -5 3.66 0.17
 -2 0 -5 5.59 0.26
 -1 0 -5 189.09 0.97
 0 0 -5 486.21 3.6
 4 -1 -5 15.03 0.28
 3 -1 -5 16.59 0.28
 2 -1 -5 134.68 0.72
 1 -1 -5 168.5 1.11
 -4 -2 -5 52.61 0.32
 -3 -2 -5 75.67 0.53
 -2 -2 -5 96.97 0.83
 3 -3 -5 132.61 0.84
 -2 -5 -4 75.16 0.55
 -1 -5 -4 153.34 0.9
 0 -5 -4 178.18 1.13
 4 -4 -4 86.18 0.62
 3 -4 -4 3.06 0.16
 2 -4 -4 164.55 0.88
 1 -4 -4 426.26 1.75
 0 -4 -4 58.69 0.47
 -3 -3 -4 156.47 1.16
 -2 -3 -4 135.42 0.67
 -1 -3 -4 143.86 0.67
 0 -3 -4 1039.92 3.75
 2 -2 -4 430.71 2.11
 1 -2 -4 449.35 1.43
 0 -2 -4 199.6 0.84
 -1 -1 -4 430.84 1.82
 0 -1 -4 21.99 0.28
 0 0 -4 295.58 1.78
 -6 0 -3 2.3 0.13
 -5 0 -3 84.49 0.57
 -4 0 -3 712.6 2.52
 -3 0 -3 115.15 0.54
 -2 0 -3 492.13 1.31
 -1 0 -3 869.3 1.88
 0 0 -3 135.06 0.8
 6 -1 -3 104.35 0.67
 5 -1 -3 101.39 0.57
 4 -1 -3 130.06 0.59
 3 -1 -3 655.96 1.75
 2 -1 -3 680.24 1.54
 1 -1 -3 114.99 0.55
 -6 -2 -3 61.52 0.4
 -5 -2 -3 211.73 1.02
 -4 -2 -3 41.9 0.33
 -3 -2 -3 254.14 0.87
 -2 -2 -3 272.9 1.14
 5 -3 -3 33.52 0.34
 4 -3 -3 166.6 0.79
 3 -3 -3 5.08 0.3
 -5 -4 -3 56.91 0.33
 -4 -4 -3 1.59 0.15
 -1 -7 -2 14.33 0.2
 0 -7 -2 50.95 0.36
 3 -6 -2 9.1 0.25
 2 -6 -2 28.22 0.32
 1 -6 -2 46.62 0.38
 0 -6 -2 25.4 0.34
 -5 -5 -2 49.59 0.44
 -4 -5 -2 6.89 0.25
 -3 -5 -2 22.34 0.29
 -2 -5 -2 73.54 0.44
 -1 -5 -2 81.91 0.45
 0 -5 -2 0.89 0.16
 4 -4 -2 39.73 0.48
 3 -4 -2 185.71 0.76
 2 -4 -2 53.91 0.33
 1 -4 -2 27.24 0.26
 0 -4 -2 76.14 0.42
 -3 -3 -2 78.84 0.55
 -2 -3 -2 109.09 0.42
 -1 -3 -2 147.46 0.46
 0 -3 -2 176.71 0.57
 2 -2 -2 542.88 1.57
 1 -2 -2 299.59 0.71
 0 -2 -2 82.27 0.33
 -1 -1 -2 524.41 1.18
 0 -1 -2 1517.92 2.7
 -7 0 -1 84.53 0.67
 -6 0 -1 44.33 0.41
 -5 0 -1 1.04 0.11
 -4 0 -1 967.16 2.37
 -3 0 -1 925.59 1.73
 -2 0 -1 1958.98 2.6
 -1 0 -1 1485.44 1.77
 0 0 -1 133.08 0.49
 7 -1 -1 31.61 0.35
 6 -1 -1 56.37 0.4
 5 -1 -1 300.73 1.03
 4 -1 -1 115.54 0.43
 3 -1 -1 1410.5 2.25
 2 -1 -1 491.23 0.75
 1 -1 -1 2808.61 5.07
 -7 -2 -1 0.14 1.69
 -6 -2 -1 136.45 0.75
 -5 -2 -1 71.42 0.42
 -4 -2 -1 254.83 0.78
 -3 -2 -1 50.86 0.32
 -2 -2 -1 1980.19 3.9
 6 -3 -1 8.78 0.25
 5 -3 -1 117.53 0.61
 4 -3 -1 204.13 0.75
 3 -3 -1 80.53 0.52
 -6 -4 -1 133.64 0.61
 -5 -4 -1 4.74 0.21
 -4 -4 -1 47.16 0.5
 5 -5 -1 155.05 1.36
 -2 -7 0 2.74 0.09
 -1 -7 0 312.05 1.77
 4 -6 0 24.49 0.33
 3 -6 0 0.43 2.26
 2 -6 0 232.6 1.07
 1 -6 0 52.77 0.44
 0 -6 0 609.97 4.08
 -5 -5 0 67.05 0.73
 -4 -5 0 28.63 0.32
 -3 -5 0 428.02 1.61
 -2 -5 0 212.44 0.82
 -1 -5 0 419.03 1.48
 4 -4 0 822.67 3.85
 3 -4 0 32.34 0.28
 2 -4 0 925.41 2.17
 1 -4 0 70.73 0.38
 0 -4 0 54.64 0.57
 -3 -3 0 2174.94 6.1
 -2 -3 0 172.47 0.48
 -1 -3 0 288.54 0.68
 2 -2 0 2253.08 4.13
 1 -2 0 2248.26 2.8
 0 -2 0 1545.05 2.97
 -2 -11 -5 3.7 0.15
 -1 -11 -5 0.24 2.79
 0 -11 -5 0.18 3.29
 5 -10 -5 3.61 0.17
 4 -10 -5 3.97 0.18
 3 -10 -5 7.69 0.32
 -6 -9 -5 4.49 0.2
 -5 -9 -5 6.42 0.29
 7 -8 -5 6.45 0.28
 10 -2 -5 0.57 0.16
 -11 0 -4 15.33 0.41
 11 -1 -4 3.72 0.14
 -11 -2 -4 4.13 0.22
 -11 -3 -4 5.34 0.28
 -11 -4 -4 2.71 0.13
 10 -5 -4 3.76 0.16
 -10 -6 -4 2.3 0.13
 -9 -6 -4 4.95 0.22
 9 -7 -4 2.93 0.14
 -8 -8 -4 3.45 0.22
 2 -12 -3 1.69 0.13
 1 -12 -3 2.79 0.13
 0 -12 -3 3.36 0.17
 -5 -11 -3 5.16 0.24
 -4 -11 -3 3.18 0.14
 -3 -11 -3 0.9 0.16
 7 -10 -3 3.15 0.15
 6 -10 -3 8.52 0.32
 -8 -9 -3 3.81 0.2
 -7 -9 -3 9.85 0.33
 8 -8 -3 9.47 0.47
 -12 0 -2 0.04 2.14
 12 -1 -2 0.45 2.81
 -12 -2 -2 1.22 0.2
 12 -3 -2 0.3 1.97
 -11 -4 -2 0.41 1.63
 11 -5 -2 0.75 2.82
 -10 -6 -2 0.28 2.02
 10 -7 -2 3.21 0.15
 -9 -8 -2 3.98 0.17
 4 -12 -1 2.85 0.15
 3 -12 -1 0.89 0.14
 2 -12 -1 3.54 0.15
 1 -12 -1 0.8 0.16
 0 -12 -1 3.68 0.22
 -6 -11 -1 0.85 0.14
 -5 -11 -1 5.13 0.21
 7 -10 -1 1.26 0.17
 -8 -9 -1 1.66 0.13
 -12 0 0 9.86 0.37
 12 -1 0 0.54 2.86
 -12 -2 0 11.62 0.34
 12 -3 0 0.34 2.81
 -12 -4 0 4.63 0.16
 11 -5 0 6.23 0.28
 -11 -6 0 2.52 0.14
 10 -7 0 3.62 0.18
 -9 -8 0 5.71 0.24
 9 -9 0 1.11 0.18
 1 -3 -11 53.74 0.67
 0 -3 -11 4.06 0.21
 -2 -2 -11 27.57 0.63
 -1 -2 -11 18.92 0.39
 0 -2 -11 43.05 0.67
 1 -1 -11 16.35 0.51
 0 -1 -11 14.21 0.4
 0 0 -11 0.72 2.56
 6 0 -10 7.32 0.35
 5 0 -10 5.26 0.3
 -6 -1 -10 -0.08 2.79
 -5 -1 -10 15.52 0.36
 6 -2 -10 8.32 0.32
 5 -2 -10 1.18 0.14
 -5 -3 -10 8.52 0.32
 -4 -3 -10 2.51 0.14
 5 -4 -10 2.5 0.14
 4 -4 -10 7.32 0.45
 -2 -8 -9 1.91 0.13
 -1 -8 -9 2.15 0.13
 0 -8 -9 0.08 3.27
 4 -7 -9 5.42 0.25
 3 -7 -9 5.72 0.26
 2 -7 -9 2.77 0.15
 1 -7 -9 1.01 0.13
 0 -7 -9 0.52 3.19
 -5 -6 -9 7.53 0.3
 -4 -6 -9 6.19 0.28
 5 -5 -9 5.02 0.32
 9 0 -8 13.24 0.4
 -9 -1 -8 0.33 2.9
 9 -2 -8 12.37 0.35
 -9 -3 -8 1.25 0.14
 -8 -3 -8 20.7 0.4
 8 -4 -8 0.5 0.16
 -8 -5 -8 8.77 0.32
 -7 -5 -8 0.87 0.16
 7 -6 -8 7.04 0.31
 6 -6 -8 2.28 0.19
 -3 -10 -7 15.35 0.37
 -2 -10 -7 0.18 2.8
 -1 -10 -7 4.99 0.22
 0 -10 -7 0 3.26
 5 -9 -7 2.75 0.14
 4 -9 -7 20.17 0.4
 -7 -8 -7 12.52 0.35
 -6 -8 -7 3.12 0.16
 7 -7 -7 2.83 0.2
 11 0 -6 1.35 0.17
 -11 -1 -6 0.27 2.77
 11 -2 -6 1.01 0.16
 -11 -3 -6 1.52 0.13
 10 -4 -6 3.07 0.15
 -10 -5 -6 0.88 0.2
 9 -6 -6 1.6 0.13
 -9 -7 -6 0.38 2.78
 -8 -7 -6 1.45 0.17
 8 -8 -6 0 4.01
 -2 -12 -5 0.1 2.87
 -1 -12 -5 1.6 0.14
 0 -12 -5 0.14 3.23
 5 -11 -5 -0.14 2.83
 4 -11 -5 2.54 0.14
 3 -11 -5 1.8 0.13
 -6 -10 -5 -0.07 2.83
 8 -9 -5 1.97 0.13
 7 -9 -5 -0.41 2.89
 -8 -8 -5 0.06 4.06
 12 0 -4 1.97 0.15
 -12 -1 -4 3.7 0.16
 12 -2 -4 2.88 0.14
 -12 -3 -4 2.71 0.14
 12 -4 -4 1.42 0.13
 -11 -5 -4 2.23 0.13
 11 -6 -4 8.69 0.33
 -10 -7 -4 12.72 0.35
 9 -8 -4 14.12 0.37
 1 -13 -3 0.96 0.14
 0 -13 -3 1.18 0.17
 -5 -12 -3 1.31 0.14
 -4 -12 -3 3.17 0.15
 -3 -12 -3 1.76 0.13
 7 -11 -3 5.11 0.25
 6 -11 -3 2.34 0.13
 -8 -10 -3 7.31 0.3
 9 -9 -3 7.81 0.44
 13 0 -2 0.29 2.11
 -13 -1 -2 0.02 2.85
 13 -2 -2 0.03 2.78
 12 -4 -2 0.13 2.84
 -12 -5 -2 0.95 0.16
 11 -6 -2 2.04 0.13
 -11 -7 -2 0.9 0.14
 10 -8 -2 1.62 0.13
 -9 -9 -2 1.59 0.19
 -3 -13 -2 -0.05 2.84
 3 -13 -1 1.89 0.13
 2 -13 -1 0.22 2.82
 1 -13 -1 1.52 0.13
 0 -13 -1 0.81 0.22
 -6 -12 -1 2.7 0.13
 -5 -12 -1 0.16 2.86
 7 -11 -1 4.05 0.19
 -9 -10 -1 0.37 2.79
 -8 -10 -1 5.06 0.24
 9 -9 -1 6.52 0.37
 -13 -1 0 6.66 0.29
 13 -2 0 0.07 2.82
 -13 -3 0 2.35 0.14
 -12 -5 0 1.19 0.17
 12 -6 0 1.46 0.13
 -11 -7 0 1.23 0.16
 10 -8 0 1 0.17
 -10 -9 0 0.11 1.99
 5 0 -11 4.46 0.22
 4 0 -11 59.56 0.84
 -5 -1 -11 17.5 0.37
 -4 -1 -11 5.65 0.24
 5 -2 -11 12.44 0.33
 4 -2 -11 11.89 0.34
 3 -2 -11 9.44 0.32
 -4 -3 -11 10.44 0.32
 -3 -3 -11 3.1 0.23
 4 -4 -11 3.51 0.24
 3 -7 -10 2.65 0.13
 2 -7 -10 3.84 0.15
 1 -7 -10 4.07 0.21
 0 -7 -10 0.94 0.21
 -5 -6 -10 4.86 0.23
 -4 -6 -10 3.92 0.18
 -3 -6 -10 7.75 0.32
 5 -5 -10 8.09 0.45
 9 0 -9 1.17 0.17
 -9 -1 -9 0.7 0.14
 9 -2 -9 2.23 0.13
 -8 -3 -9 3.68 0.16
 8 -4 -9 0.5 1.98
 -7 -5 -9 0.36 2.74
 7 -6 -9 -0.13 2.84
 6 -6 -9 0.5 3.9
 -5 -8 -9 0.84 0.16
 -3 -10 -8 2.89 0.14
 -2 -10 -8 0.84 0.14
 -1 -10 -8 8.86 0.32
 0 -10 -8 0.41 3.14
 5 -9 -8 3.73 0.18
 4 -9 -8 6.16 0.26
 -7 -8 -8 3.57 0.15
 -6 -8 -8 5.52 0.24
 7 -7 -8 6.95 0.39
 11 0 -7 2.68 0.15
 -11 -1 -7 0.4 2.76
 11 -2 -7 7.33 0.31
 -11 -3 -7 0.34 2.81
 10 -4 -7 0.77 0.16
 -10 -5 -7 7.76 0.31
 9 -6 -7 9.35 0.33
 -9 -7 -7 0.34 2.8
 8 -8 -7 0.28 4.02
 -2 -12 -6 -0.04 2.82
 -1 -12 -6 0.09 2.89
 0 -12 -6 0.37 3.17
 5 -11 -6 0.36 2.77
 4 -11 -6 0.54 2
 -7 -10 -6 1.86 0.14
 -6 -10 -6 -0.02 2.83
 8 -9 -6 2.84 0.14
 -12 -3 -5 1.42 0.16
 12 -4 -5 0 2.78
 11 -6 -5 0.95 0.16
 -10 -7 -5 1.34 0.14
 10 -8 -5 0.33 2
 -9 -9 -5 0.58 4
 3 -13 -4 0.52 2.86
 2 -13 -4 1.59 0.15
 1 -13 -4 1.27 0.13
 0 -13 -4 1.08 0.15
 -6 -12 -4 0.75 0.16
 -5 -12 -4 5.46 0.22
 7 -11 -4 1.24 0.13
 -9 -10 -4 1.76 0.14
 -8 -10 -4 1.66 0.13
 9 -9 -4 2.19 0.18
 13 -2 -3 0.91 0.16
 -13 -3 -3 2.16 0.13
 13 -4 -3 0.66 0.16
 12 -6 -3 3.72 0.16
 11 -8 -3 0.66 0.2
 -10 -9 -3 0.71 0.16
 -1 -14 -2 -0.47 2.85
 0 -14 -2 0.08 2.09
 5 -13 -2 -0.15 2.82
 4 -13 -2 0.41 2.8
 -7 -12 -2 -0.01 2.8
 -6 -12 -2 0.48 2.04
 8 -11 -2 -0.23 2.83
 -9 -10 -2 0.03 2.78
 14 0 -1 0.13 3.31
 -14 -1 -1 0.27 2.77
 14 -2 -1 0.97 0.16
 13 -4 -1 0.29 2.79
 -13 -5 -1 1.64 0.13
 -12 -7 -1 0.09 1.99
 11 -8 -1 -0.06 2.87
 -11 -9 -1 0.97 0.14
 10 -10 -1 1.23 0.23
 -2 -14 0 1.73 0.13
 -1 -14 0 0.08 2.77
 0 -14 0 3.31 0.16
 5 -13 0 1.24 0.14
 4 -13 0 0.17 2.01
 -7 -12 0 -0.06 2.8
 9 -11 0 5.28 0.24
 8 -11 0 0.02 2.79
 -10 -10 0 5.87 0.36
 -1 -4 -12 0.28 2.72
 0 -4 -12 2.28 0.15
 3 -3 -12 19.61 0.52
 2 -3 -12 4.07 0.18
 1 -3 -12 5.85 0.25
 0 -3 -12 0.43 1.65
 -2 -2 -12 17.36 0.5
 -1 -2 -12 4.16 0.2
 0 -2 -12 10.57 0.36
 1 -1 -12 24.5 0.59
 0 -1 -12 12.49 0.38
 0 0 -12 37.75 1.05
 7 0 -11 4.76 0.25
 6 0 -11 4.38 0.2
 -7 -1 -11 3.55 0.14
 -6 -1 -11 7.18 0.3
 6 -2 -11 11.66 0.33
 -6 -3 -11 2.24 0.13
 -5 -3 -11 8.11 0.32
 5 -4 -11 4.76 0.21
 -5 -5 -11 14.01 0.48
 0 -9 -10 1.92 0.14
 -4 -8 -10 1.67 0.12
 -3 -8 -10 3.99 0.18
 -2 -8 -10 3.84 0.16
 -1 -8 -10 0.19 2.81
 0 -8 -10 2.48 0.15
 5 -7 -10 1.55 0.13
 4 -7 -10 7.7 0.3
 -6 -6 -10 1.99 0.18
 10 0 -9 1 0.21
 -10 -1 -9 0.71 0.16
 10 -2 -9 -0.2 2.74
 -9 -3 -9 0.19 2.73
 9 -4 -9 0.5 2.73
 -9 -5 -9 0.48 1.95
 8 -6 -9 1.28 0.14
 -7 -7 -9 1.65 0.18
 3 -11 -8 1.14 0.14
 2 -11 -8 2.81 0.14
 1 -11 -8 0.35 2.73
 0 -11 -8 4.96 0.25
 -5 -10 -8 2.65 0.14
 -4 -10 -8 2.6 0.13
 7 -9 -8 0.11 2.71
 6 -9 -8 3.92 0.15
 -8 -8 -8 0.09 3.82
 12 0 -7 0.28 3.12
 -12 -1 -7 3.61 0.16
 12 -2 -7 0.46 2.73
 -12 -3 -7 2.85 0.15
 11 -4 -7 5.34 0.26
 -11 -5 -7 0.46 2.7
 10 -6 -7 0.27 1.95
 -10 -7 -7 0.23 1.95
 9 -8 -7 0.33 1.94
 1 -13 -6 0.07 1.92
 0 -13 -6 0.04 3.15
 -5 -12 -6 0.81 2.72
 -4 -12 -6 -0.09 2.74
 -3 -12 -6 0.7 0.19
 7 -11 -6 0.58 2.65
 6 -11 -6 1.6 0.13
 -8 -10 -6 0.54 1.93
 9 -9 -6 0.63 2.23
 13 0 -5 0.94 0.17
 -13 -1 -5 0.11 1.95
 13 -2 -5 0.23 2.83
 -13 -3 -5 0.1 2.73
 -13 -4 -5 -0.25 3.22
 -12 -5 -5 0.63 2.77
 12 -6 -5 0.29 1.95
 -11 -7 -5 0.82 0.19
 11 -8 -5 0.56 1.9
 -10 -9 -5 0.21 2.76
 -2 -14 -4 0.43 2.7
 -1 -14 -4 0.57 2.78
 0 -14 -4 0.77 0.21
 5 -13 -4 0.01 2.81
 4 -13 -4 3 0.15
 -7 -12 -4 1.28 0.12
 8 -11 -4 1.6 0.14
 -10 -10 -4 1.33 0.18
 14 0 -3 -0.07 3.28
 -14 -1 -3 0.22 2.76
 14 -2 -3 0.89 0.16
 -14 -3 -3 0.36 2.73
 -13 -5 -3 1.82 0.13
 13 -6 -3 0.57 2.71
 -12 -7 -3 0.6 0.14
 12 -8 -3 0.04 2.71
 -11 -9 -3 -0.24 2.74
 10 -10 -3 -0.18 3.94
 -4 -14 -2 -0.11 2.73
 -3 -14 -2 0.24 2.74
 -2 -14 -2 -0.12 2.79
 6 -13 -2 -0.01 2.74
 -8 -12 -2 0.86 0.19
 9 -11 -2 0.61 0.2
 -10 -10 -2 0.71 3.98
 -14 -3 -1 0.03 2.75
 14 -4 -1 0.72 0.2
 -14 -5 -1 -0.22 1.96
 13 -6 -1 0.13 2.75
 -13 -7 -1 0.49 0.16
 12 -8 -1 0.59 0.16
 11 -10 -1 1.09 0.14
 -5 -14 0 -0.3 2.76
 -4 -14 0 0.72 0.14
 -3 -14 0 0.13 2.78
 7 -13 0 2.6 0.14
 6 -13 0 0.08 2.78
 -8 -12 0 4.28 0.18
 10 -11 0 0.49 2.77
 1 -6 -12 3.15 0.13
 0 -6 -12 10.11 0.3
 -3 -5 -12 7.05 0.26
 -2 -5 -12 4.06 0.15
 -1 -5 -12 8.08 0.27
 0 -5 -12 0.84 0.16
 0 -1 -13 0.05 3.07
 0 0 -13 1.78 0.24
 4 -2 -12 12.19 0.32
 -4 -3 -12 7.28 0.3
 4 -4 -12 11.68 0.45
 -2 -8 -11 7.79 0.29
 -1 -8 -11 2.76 0.13
 0 -8 -11 2.89 0.15
 4 -7 -11 1.41 0.12
 3 -7 -11 16.17 0.34
 2 -7 -11 2.2 0.12
 -5 -6 -11 2.76 0.13
 -4 -6 -11 17.01 0.36
 -9 -1 -10 1.98 0.13
 9 -2 -10 1.09 0.14
 -9 -3 -10 0.87 0.16
 9 -4 -10 -0.26 2.65
 -8 -5 -10 0.21 2.61
 7 -6 -10 -0.33 2.71
 -7 -7 -10 2.07 0.17
 2 -11 -9 0.35 2.58
 1 -11 -9 0.51 2.61
 0 -11 -9 -0.15 3.1
 -5 -10 -9 0.05 2.57
 -4 -10 -9 -0.18 1.93
 -3 -10 -9 0.51 2.65
 6 -9 -9 0.27 2.64
 -7 -8 -9 -0.01 2.65
 12 0 -8 0.52 3.04
 -12 -1 -8 1.85 0.12
 12 -2 -8 0.63 0.15
 11 -4 -8 1.5 0.14
 -11 -5 -8 -0.24 2.63
 10 -6 -8 -0.03 2.66
 -10 -7 -8 3.33 0.14
 9 -8 -8 3.7 0.17
 1 -13 -7 0.28 2.57
 0 -13 -7 2 0.15
 -5 -12 -7 0.33 2.61
 -4 -12 -7 0.33 2.65
 7 -11 -7 0.61 2.59
 6 -11 -7 0.42 1.9
 -8 -10 -7 0.52 0.13
 9 -9 -7 0.7 3.77
 13 -2 -6 0.54 2.65
 -13 -3 -6 0.08 2.65
 13 -4 -6 0.48 1.85
 12 -6 -6 0.1 2.67
 11 -8 -6 0.31 2.59
 -10 -9 -6 0.33 1.86
 -3 -14 -5 -0.18 2.58
 -2 -14 -5 -0.17 2.64
 -1 -14 -5 0.22 2.69
 0 -14 -5 0 3.08
 6 -13 -5 -0.1 2.64
 5 -13 -5 0.44 2.61
 -7 -12 -5 0.04 1.93
 9 -11 -5 0.49 1.86
 -10 -10 -5 0.55 3.75
 -14 -3 -4 1.08 0.19
 14 -4 -4 -0.06 1.87
 13 -6 -4 0.83 0.16
 -13 -7 -4 0.41 2.64
 12 -8 -4 0.95 0.16
 -11 -9 -4 1.31 0.16
 1 -15 -3 0.3 1.86
 0 -15 -3 0.43 3
 -5 -14 -3 0.39 2.64
 -4 -14 -3 1.09 0.16
 7 -13 -3 -0.01 1.88
 -9 -12 -3 0.68 0.19
 10 -11 -3 0.79 0.19
 15 0 -2 -0.44 3.13
 -15 -1 -2 0.26 2.63
 15 -2 -2 -0.09 2.69
 -15 -3 -2 0.14 2.55
 -14 -5 -2 -0.04 2.7
 14 -6 -2 -0.04 2.64
 -13 -7 -2 0.23 1.58
 13 -8 -2 0.52 2.58
 -12 -9 -2 -0.05 2.74
 11 -10 -2 0.56 0.16
 3 -15 -1 -0.21 2.7
 2 -15 -1 -0.01 2.68
 1 -15 -1 0.33 1.9
 0 -15 -1 -0.1 3.16
 -6 -14 -1 -0.07 1.91
 8 -13 -1 0.57 0.16
 -9 -12 -1 0.62 0.2
 -15 -1 0 0.75 2.75
 15 -2 0 0.21 2.7
 -15 -3 0 0.6 2.64
 15 -4 0 0.07 1.84
 14 -6 0 1.66 0.12
 13 -8 0 0.14 2.69
 -12 -9 0 0.52 2.74
 4 0 -13 0.05 2.88
 3 0 -13 6.49 0.32
 2 0 -13 -0.27 2.99
 -4 -1 -13 2.35 0.12
 -3 -1 -13 0.46 1.81
 -2 -1 -13 2.1 0.12
 -1 -1 -13 2.29 0.18
 3 -2 -13 0.57 2.45
 2 -2 -13 3.82 0.25
 -3 -3 -13 0.72 3.45
 2 -7 -12 0.26 2.46
 1 -7 -12 6.53 0.26
 0 -7 -12 3.05 0.21
 -4 -6 -12 1.79 0.11
 -3 -6 -12 -0.46 2.57
 -2 -6 -12 5.46 0.26
 5 -5 -12 3.77 0.27
 4 -5 -12 1.13 0.11
 9 0 -11 0.95 0.13
 -9 -1 -11 4.57 0.2
 9 -2 -11 1.35 0.11
 -8 -3 -11 1.43 0.12
 8 -4 -11 4.82 0.21
 -7 -5 -11 4.75 0.22
 7 -6 -11 1.93 0.11
 6 -6 -11 3.71 0.28
 -4 -10 -10 0.99 0.16
 -3 -10 -10 -0.06 3.56
 -2 -10 -10 0.44 3.7
 -1 -10 -10 1.76 0.17
 0 -10 -10 0.93 5.1
 6 -9 -10 0.23 1.96
 5 -9 -10 1.89 0.16
 -7 -8 -10 -0.49 4.99
 -6 -8 -10 2.42 0.18
 -4 0 -7 1.57 0.13
 -3 0 -7 4.96 0.23
 -2 0 -7 2.68 0.13
 -1 0 -7 428.85 3.37
 0 0 -7 2.64 0.26
 3 -1 -7 15.23 0.31
 2 -1 -7 107.02 0.86
 1 -1 -7 56.5 0.74
 -3 -2 -7 159.96 1.29
 -2 -2 -7 100.04 1.17
 -1 -4 -7 33.74 0.35
 -3 -5 -6 5.66 0.23
 -2 -5 -6 61.33 0.59
 -1 -5 -6 7.59 0.28
 0 -5 -6 19.7 0.39
 4 -4 -6 25.58 0.54
 3 -4 -6 11.39 0.29
 2 -4 -6 11.23 0.29
 1 -4 -6 56.99 0.52
 0 -4 -6 77.23 0.73
 -3 -3 -6 55.34 0.72
 -2 -3 -6 30.17 0.36
 -1 -3 -6 51.87 0.46
 0 -3 -6 107.88 0.88
 2 -2 -6 27.38 0.48
 1 -2 -6 138.03 0.89
 -7 0 -5 62.33 0.71
 -6 0 -5 43.5 0.53
 -5 0 -5 18.69 0.35
 7 -1 -5 20.45 0.34
 6 -1 -5 63.96 0.58
 5 -1 -5 33.67 0.37
 -6 -2 -5 15.38 0.31
 -5 -2 -5 90.91 0.7
 6 -3 -5 3.24 0.14
 5 -3 -5 24.01 0.34
 4 -3 -5 131.49 0.91
 -5 -4 -5 25.76 0.37
 -4 -4 -5 55.31 0.72
 5 -5 -5 16.56 0.47
 -3 -7 -4 18.22 0.34
 -2 -7 -4 82.6 0.71
 -1 -7 -4 45.64 0.47
 0 -7 -4 1.79 0.13
 5 -6 -4 92.46 0.83
 4 -6 -4 34.14 0.42
 3 -6 -4 150.74 1.1
 2 -6 -4 75.1 0.61
 1 -6 -4 28.93 0.35
 0 -6 -4 77.02 0.68
 -5 -5 -4 69.01 0.87
 -4 -5 -4 83.81 0.67
 -3 -5 -4 84.4 0.62
 -8 0 -3 7.89 0.32
 -7 0 -3 52.18 0.54
 8 -1 -3 31.48 0.4
 7 -1 -3 6.02 0.24
 -8 -2 -3 50.96 0.53
 -7 -2 -3 26.99 0.35
 8 -3 -3 18.23 0.34
 7 -3 -3 138.99 1.05
 6 -3 -3 28.5 0.35
 -7 -4 -3 16.81 0.33
 -6 -4 -3 146.66 1.04
 6 -5 -3 40.07 0.45
 5 -5 -3 101.81 1.08
 -6 -6 -3 17.5 0.49
 4 -8 -2 0.31 2.55
 3 -8 -2 8.64 0.29
 2 -8 -2 15.46 0.31
 1 -8 -2 6.18 0.22
 0 -8 -2 8.09 0.3
 -5 -7 -2 0.98 0.25
 -4 -7 -2 18.01 0.33
 -3 -7 -2 14.39 0.3
 -2 -7 -2 1.64 0.11
 6 -6 -2 4.28 0.25
 5 -6 -2 15.54 0.31
 4 -6 -2 26.05 0.34
 -9 0 -1 -0.16 3
 -8 0 -1 22.57 0.38
 9 -1 -1 35.97 0.44
 8 -1 -1 9.57 0.28
 -9 -2 -1 2.3 0.12
 -8 -2 -1 65.02 0.58
 8 -3 -1 3.83 0.14
 7 -3 -1 106.25 0.76
 -8 -4 -1 29.01 0.4
 -7 -4 -1 13.41 0.29
 7 -5 -1 31.56 0.41
 6 -5 -1 8.52 0.27
 -7 -6 -1 21.88 0.37
 -6 -6 -1 27.03 0.54
 -2 -9 0 13.84 0.31
 -1 -9 0 35.63 0.43
 4 -8 0 41.21 0.47
 3 -8 0 11.19 0.3
 2 -8 0 46.36 0.47
 1 -8 0 14.9 0.3
 0 -8 0 170.54 1.35
 -6 -7 0 5.14 0.21
 -5 -7 0 57.77 0.56
 -4 -7 0 9.94 0.28
 -3 -7 0 13.68 0.29
 6 -6 0 84.35 1.03
 5 -6 0 41.33 0.43
 -2 -4 -8 18.46 0.36
 -1 -4 -8 100.31 0.99
 0 -4 -8 11.1 0.37
 3 -3 -8 55.81 0.89
 2 -3 -8 69.91 0.72
 1 -3 -8 4.7 0.18
 0 -3 -8 154.41 1.6
 -2 -2 -8 18.28 0.49
 -1 -2 -8 148.04 1.3
 0 -2 -8 0.45 2.01
 1 -1 -8 44.56 0.71
 0 -1 -8 60.89 0.71
 0 0 -8 146.13 2.51
 6 0 -7 0.32 3.23
 5 0 -7 63.06 0.75
 -6 -1 -7 108.18 1.05
 -5 -1 -7 30.09 0.42
 6 -2 -7 12.88 0.33
 5 -2 -7 101.54 0.96
 4 -2 -7 16.8 0.33
 -6 -3 -7 17.72 0.33
 -5 -3 -7 7.98 0.29
 -4 -3 -7 238.9 2.02
 -3 -3 -7 1.52 0.22
 5 -4 -7 50.54 0.6
 4 -4 -7 1.16 0.23
 3 -7 -6 13.48 0.34
 2 -7 -6 9.46 0.31
 1 -7 -6 10.12 0.3
 0 -7 -6 0.47 3.08
 -5 -6 -6 20.78 0.38
 -4 -6 -6 12.95 0.33
 -3 -6 -6 17.47 0.35
 -2 -6 -6 3.08 0.14
 -1 -6 -6 19.02 0.34
 0 -6 -6 19.4 0.4
 5 -5 -6 8.1 0.4
 4 -5 -6 15.7 0.33
 8 0 -5 8.95 0.34
 -8 -1 -5 19.58 0.35
 8 -2 -5 5.6 0.23
 7 -2 -5 8.58 0.29
 -8 -3 -5 5.16 0.21
 -7 -3 -5 6.44 0.27
 7 -4 -5 3.41 0.13
 6 -4 -5 8.64 0.3
 -7 -5 -5 0.76 0.19
 -6 -5 -5 15.23 0.33
 6 -6 -5 2.84 0.18
 3 -9 -4 10.47 0.33
 2 -9 -4 31.01 0.44
 1 -9 -4 16.53 0.35
 0 -9 -4 38.49 0.56
 -5 -8 -4 7.81 0.29
 -4 -8 -4 11.16 0.32
 -3 -8 -4 69.73 0.71
 -2 -8 -4 30.37 0.41
 -1 -8 -4 28.9 0.4
 0 -8 -4 27.14 0.45
 6 -7 -4 3.55 0.13
 5 -7 -4 14.17 0.33
 4 -7 -4 114.82 1.02
 -6 -6 -4 19.26 0.51
 10 0 -3 31.04 0.52
 9 0 -3 10.1 0.36
 -10 -1 -3 6.08 0.23
 -9 -1 -3 31.01 0.42
 9 -2 -3 18.94 0.35
 -9 -3 -3 11.33 0.32
 9 -4 -3 13.87 0.34
 8 -4 -3 29.27 0.42
 -8 -5 -3 21.89 0.39
 -7 -5 -3 28.3 0.41
 8 -6 -3 0.17 2.8
 7 -6 -3 21.31 0.38
 -7 -7 -3 0.02 3.87
 -2 -10 -2 0.85 0.28
 -1 -10 -2 2.03 0.13
 0 -10 -2 0.51 3.15
 5 -9 -2 9.71 0.31
 4 -9 -2 4.79 0.18
 3 -9 -2 1.91 0.12
 2 -9 -2 4.11 0.15
 1 -9 -2 6.35 0.23
 0 -9 -2 0.92 0.16
 -6 -8 -2 11.85 0.34
 -5 -8 -2 7.14 0.26
 7 -7 -2 13.73 0.48
 6 -7 -2 10.92 0.31
 10 0 -1 22.43 0.44
 -10 -1 -1 0.18 2.71
 10 -2 -1 10.56 0.32
 -10 -3 -1 8.66 0.31
 -9 -3 -1 16.18 0.34
 9 -4 -1 10.6 0.32
 -9 -5 -1 13.47 0.34
 -8 -5 -1 13.37 0.32
 8 -6 -1 14.89 0.35
 -8 -7 -1 5.54 0.25
 -7 -7 -1 12.83 0.46
 -3 -10 0 0.67 0.2
 -2 -10 0 33.43 0.46
 -1 -10 0 0.99 0.14
 0 -10 0 9.21 0.36
 5 -9 0 62.35 0.7
 4 -9 0 4.14 0.19
 3 -9 0 52.25 0.57
 -7 -8 0 1.43 0.16
 -6 -8 0 83.43 0.85
 -5 -8 0 9.78 0.31
 2 -4 -9 3.87 0.16
 1 -4 -9 18.52 0.37
 0 -4 -9 21.16 0.45
 -3 -3 -9 9.84 0.46
 -2 -3 -9 6.78 0.29
 -1 -3 -9 14.75 0.34
 0 -3 -9 42.27 0.63
 2 -2 -9 16.53 0.51
 1 -2 -9 32.81 0.46
 0 -2 -9 3.59 0.19
 -1 -1 -9 13.01 0.46
 0 -1 -9 -0.15 3.14
 0 0 -9 36.23 0.96
 -6 0 -8 23.34 0.47
 -5 0 -8 59.18 0.78
 6 -1 -8 32.8 0.48
 5 -1 -8 8.28 0.31
 -6 -2 -8 6 0.24
 -5 -2 -8 65.65 0.73
 6 -3 -8 43.03 0.57
 5 -3 -8 10.58 0.33
 4 -3 -8 30.16 0.44
 -5 -4 -8 35.89 0.5
 -4 -4 -8 29.53 0.62
 2 -8 -7 8.22 0.31
 1 -8 -7 34.99 0.5
 0 -8 -7 0.62 3.23
 -4 -7 -7 4.46 0.2
 -3 -7 -7 3.14 0.14
 -2 -7 -7 25.72 0.41
 -1 -7 -7 0.78 0.2
 0 -7 -7 118.72 1.38
 5 -6 -7 12.7 0.34
 4 -6 -7 9.1 0.31
 -5 -5 -7 24.16 0.57
 -9 0 -6 4.42 0.21
 -8 0 -6 5.01 0.23
 9 -1 -6 0.52 2.01
 8 -1 -6 7.76 0.31
 -9 -2 -6 8.2 0.31
 -8 -2 -6 2.56 0.13
 8 -3 -6 10.93 0.32
 -8 -4 -6 0.85 0.27
 -7 -4 -6 14.59 0.34
 7 -5 -6 0.09 1.94
 -7 -6 -6 3.2 0.15
 -6 -6 -6 0.37 2.28
 1 -10 -5 1.27 0.13
 0 -10 -5 0.66 3.27
 -4 -9 -5 10.32 0.33
 -3 -9 -5 1.15 0.13
 -2 -9 -5 7.8 0.31
 -1 -9 -5 2.56 0.13
 0 -9 -5 3.45 0.17
 6 -8 -5 10.14 0.32
 5 -8 -5 13.32 0.34
 4 -8 -5 0.21 2.76
 -7 -7 -5 11 0.48
 -6 -7 -5 18.52 0.38
 -10 0 -4 4.64 0.22
 10 -1 -4 26.87 0.43
 -10 -2 -4 7.6 0.29
 10 -3 -4 3.09 0.13
 -10 -4 -4 10.03 0.32
 -9 -4 -4 5.36 0.22
 9 -5 -4 15.81 0.37
 -8 -6 -4 19.63 0.39
 8 -7 -4 3.47 0.16
 7 -7 -4 19.17 0.56
 -2 -11 -3 5.03 0.22
 -1 -11 -3 9.54 0.32
 0 -11 -3 3.23 0.16
 5 -10 -3 4.77 0.2
 4 -10 -3 0.25 2.79
 3 -10 -3 8.44 0.3
 2 -10 -3 8.44 0.3
 -6 -9 -3 7.59 0.29
 -5 -9 -3 0.64 0.2
 7 -8 -3 7.76 0.31
 -11 0 -2 0.81 0.17
 11 -1 -2 0.27 1.97
 -11 -2 -2 0.3 2.02
 11 -3 -2 2.27 0.13
 10 -3 -2 3.19 0.13
 -10 -4 -2 4.97 0.19
 10 -5 -2 0.98 0.2
 -9 -6 -2 1.49 0.13
 9 -7 -2 0.54 2.02
 8 -7 -2 2.15 0.13
 -8 -8 -2 1.55 0.18
 -4 -11 -1 2.28 0.13
 -3 -11 -1 4.32 0.17
 -2 -11 -1 2.41 0.13
 -1 -11 -1 9.13 0.32
 0 -11 -1 -0.05 3.24
 6 -10 -1 6.97 0.28
 5 -10 -1 3.39 0.14
 4 -10 -1 6.05 0.24
 -7 -9 -1 8.95 0.32
 -6 -9 -1 4.14 0.18
 8 -8 -1 8.57 0.42
 11 -1 0 13.13 0.33
 -11 -2 0 1.17 0.16
 11 -3 0 27.65 0.45
 -11 -4 0 0.24 2.79
 -10 -4 0 50.44 0.7
 10 -5 0 0.59 0.16
 -10 -6 0 5.84 0.23
 -9 -6 0 1.75 0.14
 9 -7 0 8.03 0.29
 -8 -8 0 8.79 0.46
 -4 0 -10 4.19 0.23
 -3 0 -10 47.94 0.72
 -2 0 -10 10.65 0.38
 -1 0 -10 1.86 0.15
 0 0 -10 28.76 0.9
 4 -1 -10 17.97 0.38
 3 -1 -10 10.67 0.32
 2 -1 -10 11.92 0.33
 1 -1 -10 32.29 0.67
 -4 -2 -10 14.21 0.35
 -3 -2 -10 1.19 0.17
 -2 -2 -10 36.33 0.73
 3 -3 -10 14.91 0.49
 3 -6 -9 5.92 0.23
 2 -6 -9 2.51 0.13
 1 -6 -9 3.74 0.16
 0 -6 -9 2.65 0.15
 -4 -5 -9 4.56 0.16
 -3 -5 -9 1.79 0.13
 -2 -5 -9 13.49 0.34
 -1 -5 -9 5.89 0.22
 0 -5 -9 5.43 0.29
 4 -4 -9 4.5 0.22
 3 -4 -9 2.08 0.13
 -8 0 -8 6.57 0.32
 -7 0 -8 12.25 0.38
 8 -1 -8 16.43 0.37
 7 -1 -8 12.3 0.34
 -8 -2 -8 1.19 0.14
 -7 -2 -8 29.16 0.45
 7 -3 -8 1.82 0.13
 -7 -4 -8 30.22 0.48
 -6 -4 -8 1.58 0.13
 6 -5 -8 31.13 0.48
 5 -5 -8 2.5 0.19
 -3 -9 -7 0.26 2.01
 -2 -9 -7 11.75 0.34
 -1 -9 -7 3.22 0.15
 0 -9 -7 11.43 0.38
 5 -8 -7 23.41 0.42
 4 -8 -7 0.32 1.6
 3 -8 -7 8.01 0.31
 -6 -7 -7 35.22 0.52
 -5 -7 -7 0.08 2.83
 6 -6 -7 1.6 0.18
 -10 0 -6 1.84 0.15
 10 -1 -6 3.3 0.13
 -10 -2 -6 0.12 2.81
 10 -3 -6 1.06 0.2
 9 -3 -6 0.36 1.98
 -9 -4 -6 2.86 0.13
 9 -5 -6 3.77 0.15
 8 -5 -6 5.9 0.26
 -8 -6 -6 5.84 0.25
 7 -7 -6 8.71 0.46
 0 0 -2 1335.96 8.19
 -1 -1 0 9990.67 18.99

_iucr_refine_fcf_details
;
data_urea
_computing_structure_refinement   ''
_shelx_refln_list_code            4
loop_
  _space_group_symop_id
  _space_group_symop_operation_xyz
  1  x,y,z
  2  y,-x,-z
  3  -y,x,-z
  4  x+1/2,-y+1/2,-z
  5  -x+1/2,y+1/2,-z
  6  -x,-y,z
  7  -y+1/2,-x+1/2,z
  8  y+1/2,x+1/2,z

_space_group_crystal_system       tetragonal
_space_group_IT_number            113
_space_group_name_H-M_alt         'P -4 21 m'
_space_group_name_Hall            ' P -4 2ab'
_symmetry_space_group_name_H-M    'P -4 21 m'
_symmetry_space_group_name_Hall   ' P -4 2ab'
_symmetry_Int_Tables_number       113
_cell_length_a                    5.5780(6)
_cell_length_b                    5.5780(6)
_cell_length_c                    4.6860(7)
_cell_angle_alpha                 90
_cell_angle_beta                  90
_cell_angle_gamma                 90
_cell_volume                      145.80(3)
loop_
  _refln_index_h
  _refln_index_k
  _refln_index_l
  _refln_F_squared_calc
  _refln_F_squared_meas
  _refln_F_squared_sigma
  _refln_F_squared_weight
  _refln_observed_status
0 0 1 12.804 13.407 0.049 1.530 o
0 0 2 122.451 134.594 0.825 0.018 o
0 0 3 13.919 13.607 0.081 1.327 o
0 0 4 30.585 29.779 0.179 0.305 o
0 0 5 48.571 48.984 0.363 0.118 o
0 0 6 15.945 15.771 0.187 0.871 o
0 0 7 0.314 0.266 0.026 130.549 o
0 0 8 14.859 14.722 0.253 0.815 o
0 0 9 3.777 3.650 0.097 7.155 o
0 0 10 2.818 2.897 0.091 9.435 o
0 0 11 0.094 0.073 0.258 2.290 o
0 0 12 3.917 3.803 0.106 6.389 o
0 0 13 0.177 0.179 0.024 176.828 o
1 0 1 151.259 149.654 0.178 0.014 o
1 0 2 148.397 152.926 0.272 0.014 o
1 0 3 84.780 87.580 0.189 0.043 o
1 0 4 2.066 2.215 0.028 25.432 o
1 0 5 19.087 19.050 0.098 0.742 o
1 0 6 0.524 0.533 0.028 89.434 o
1 0 7 43.028 43.206 0.340 0.147 o
1 0 8 5.801 6.135 0.072 5.085 o
1 0 9 0.007 -0.015 0.316 1.525 o
1 0 10 0.205 0.187 0.015 281.778 o
1 0 11 1.526 1.432 0.040 31.328 o
1 0 12 1.231 1.258 0.038 38.015 o
1 0 13 0.048 0.005 0.309 1.595 o
1 1 0 1032.070 1006.530 1.913 0.000 o
1 1 1 278.955 282.960 0.511 0.004 o
1 1 2 52.404 52.833 0.119 0.112 o
1 1 3 11.368 11.585 0.055 1.898 o
1 1 4 43.663 43.406 0.183 0.157 o
1 1 5 17.214 16.976 0.112 0.880 o
1 1 6 2.940 2.966 0.033 16.077 o
1 1 7 5.787 5.692 0.075 5.195 o
1 1 8 4.357 4.489 0.072 7.415 o
1 1 9 1.273 1.311 0.046 31.681 o
1 1 10 3.271 3.253 0.068 10.659 o
1 1 11 1.641 1.647 0.051 24.138 o
1 1 12 2.417 2.468 0.059 15.449 o
1 1 13 0.253 0.231 0.018 211.543 o
2 0 0 152.302 155.660 0.299 0.014 o
2 0 1 195.044 197.362 0.262 0.008 o
2 0 2 8.433 8.288 0.033 3.319 o
2 0 3 49.712 49.581 0.132 0.124 o
2 0 4 20.205 20.109 0.085 0.679 o
2 0 5 0.613 0.563 0.026 87.957 o
2 0 6 1.508 1.467 0.023 40.319 o
2 0 7 0.217 0.270 0.013 279.903 o
2 0 8 0.037 0.045 0.203 3.717 o
2 0 9 0.378 0.362 0.019 155.227 o
2 0 10 1.118 1.073 0.038 41.661 o
2 0 11 4.430 4.337 0.068 7.627 o
2 0 12 0.973 1.065 0.036 46.675 o
2 0 13 0.001 -0.027 0.301 1.682 o
2 1 0 227.868 226.506 0.282 0.006 o
2 1 1 49.296 49.490 0.076 0.127 o
2 1 2 29.358 30.183 0.072 0.336 o
2 1 3 68.158 68.532 0.155 0.067 o
2 1 4 44.771 45.271 0.144 0.150 o
2 1 5 13.491 13.569 0.073 1.392 o
2 1 6 13.953 13.906 0.090 1.290 o
2 1 7 10.608 10.782 0.087 2.013 o
2 1 8 15.085 14.915 0.131 1.062 o
2 1 9 3.302 3.306 0.046 12.632 o
2 1 10 1.211 1.201 0.033 42.759 o
2 1 11 1.939 1.906 0.039 24.934 o
2 1 12 0.421 0.419 0.020 137.397 o
2 1 13 0.208 0.212 0.012 320.116 o
2 2 0 230.461 226.992 0.416 0.006 o
2 2 1 201.576 199.499 0.393 0.008 o
2 2 2 56.318 54.694 0.158 0.099 o
2 2 3 28.050 27.494 0.115 0.370 o
2 2 4 43.729 43.393 0.213 0.155 o
2 2 5 9.991 9.769 0.084 2.275 o
2 2 6 2.759 2.758 0.048 15.349 o
2 2 7 10.164 10.079 0.118 2.000 o
2 2 8 1.856 1.842 0.049 22.558 o
2 2 9 1.640 1.665 0.051 24.073 o
2 2 10 3.784 3.660 0.074 8.759 o
2 2 11 2.879 2.778 0.063 12.734 o
2 2 12 1.720 1.749 0.050 23.539 o
3 0 1 93.450 93.251 0.174 0.036 o
3 0 2 17.992 17.803 0.057 0.856 o
3 0 3 11.677 11.601 0.054 1.841 o
3 0 4 103.504 104.769 0.378 0.029 o
3 0 5 0.388 0.369 0.017 164.653 o
3 0 6 10.805 10.869 0.089 1.957 o
3 0 7 0.454 0.500 0.023 114.350 o
3 0 8 15.760 15.556 0.161 0.937 o
3 0 9 4.116 4.259 0.063 8.383 o
3 0 10 4.945 4.830 0.073 6.453 o
3 0 11 0.384 0.409 0.021 138.679 o
3 0 12 0.044 0.043 0.166 5.510 o
3 1 0 29.119 29.070 0.069 0.348 o
3 1 1 142.510 142.104 0.227 0.016 o
3 1 2 15.210 14.856 0.046 1.177 o
3 1 3 66.872 66.086 0.176 0.070 o
3 1 4 14.456 14.493 0.068 1.245 o
3 1 5 1.673 1.671 0.028 33.417 o
3 1 6 5.211 5.226 0.046 6.802 o
3 1 7 1.471 1.534 0.031 36.199 o
3 1 8 0.472 0.474 0.018 134.719 o
3 1 9 1.450 1.486 0.034 35.258 o
3 1 10 1.065 1.075 0.032 48.432 o
3 1 11 5.481 5.414 0.068 5.781 o
3 1 12 0.568 0.589 0.025 93.043 o
3 2 0 17.132 17.376 0.048 0.927 o
3 2 1 5.139 5.124 0.032 7.331 o
3 2 2 10.950 10.991 0.042 2.076 o
3 2 3 25.592 25.604 0.088 0.439 o
3 2 4 13.461 13.643 0.068 1.401 o
3 2 5 7.659 7.624 0.053 3.707 o
3 2 6 2.932 3.040 0.036 15.600 o
3 2 7 16.108 16.116 0.130 0.951 o
3 2 8 7.138 7.043 0.073 3.903 o
3 2 9 0.609 0.683 0.029 77.118 o
3 2 10 0.159 0.120 0.017 293.396 o
3 2 11 0.986 0.951 0.032 52.222 o
3 2 12 0.401 0.410 0.018 152.150 o
3 3 0 226.007 219.119 0.615 0.006 o
3 3 1 7.902 8.113 0.052 3.477 o
3 3 2 8.051 7.943 0.055 3.422 o
3 3 3 0.522 0.512 0.030 84.432 o
3 3 4 16.115 15.764 0.117 0.982 o
3 3 5 13.565 13.360 0.085 1.372 o
3 3 6 5.536 5.575 0.073 5.509 o
3 3 7 0.139 0.153 0.022 213.834 o
3 3 8 5.698 5.623 0.090 4.876 o
3 3 9 1.022 0.991 0.046 37.036 o
3 3 10 1.415 1.502 0.049 27.541 o
3 3 11 0.322 0.312 0.023 144.401 o
3 3 12 1.918 1.976 0.052 20.763 o
4 0 0 5.363 5.505 0.057 6.147 o
4 0 1 96.140 97.439 0.239 0.034 o
4 0 2 7.576 7.671 0.042 3.837 o
4 0 3 71.856 71.793 0.254 0.060 o
4 0 4 5.978 5.913 0.047 5.561 o
4 0 5 2.530 2.601 0.036 18.812 o
4 0 6 7.752 7.781 0.074 3.413 o
4 0 7 0.143 0.158 0.013 380.309 o
4 0 8 1.146 1.118 0.037 41.562 o
4 0 9 2.080 2.132 0.045 21.204 o
4 0 10 0.494 0.422 0.023 114.243 o
4 0 11 5.993 6.001 0.085 4.676 o
4 0 12 0.252 0.230 0.015 246.687 o
4 1 0 7.117 7.126 0.038 4.309 o
4 1 1 11.608 11.640 0.043 1.875 o
4 1 2 2.810 2.744 0.026 18.150 o
4 1 3 13.093 13.103 0.059 1.495 o
4 1 4 42.262 42.944 0.176 0.165 o
4 1 5 1.484 1.514 0.028 37.753 o
4 1 6 5.800 5.742 0.052 5.709 o
4 1 7 3.461 3.399 0.035 12.923 o
4 1 8 10.065 10.106 0.100 2.127 o
4 1 9 1.849 1.866 0.037 26.644 o
4 1 10 1.830 1.810 0.038 26.749 o
4 1 11 0.590 0.569 0.024 95.022 o
4 1 12 0.040 0.028 0.274 2.031 o
4 2 0 94.976 93.233 0.219 0.036 o
4 2 1 25.662 25.673 0.079 0.438 o
4 2 2 5.421 5.431 0.033 6.715 o
4 2 3 4.247 4.221 0.033 9.732 o
4 2 4 16.965 16.578 0.089 0.933 o
4 2 5 5.347 5.300 0.032 6.917 o
4 2 6 1.127 1.131 0.029 48.986 o
4 2 7 1.728 1.693 0.033 30.464 o
4 2 8 1.876 1.860 0.036 26.746 o
4 2 9 0.370 0.390 0.016 172.506 o
4 2 10 1.425 1.432 0.035 35.484 o
4 2 11 1.236 1.198 0.034 41.479 o
4 2 12 1.246 1.228 0.032 42.525 o
4 3 0 3.391 3.258 0.028 13.966 o
4 3 1 20.733 20.566 0.076 0.653 o
4 3 2 19.173 18.710 0.077 0.760 o
4 3 3 16.747 16.785 0.080 0.949 o
4 3 4 0.347 0.308 0.016 189.096 o
4 3 5 13.178 13.247 0.092 1.408 o
4 3 6 1.153 1.148 0.029 48.094 o
4 3 7 24.128 24.069 0.204 0.442 o
4 3 8 2.896 3.039 0.044 14.775 o
4 3 9 0.247 0.210 0.013 280.264 o
4 3 10 0.230 0.253 0.014 264.427 o
4 3 11 0.989 1.052 0.032 50.715 o
4 3 12 0.766 0.733 0.030 66.439 o
4 4 0 83.393 82.882 0.388 0.044 o
4 4 1 4.829 4.751 0.050 7.515 o
4 4 2 4.095 4.003 0.048 9.544 o
4 4 3 0.183 0.160 0.015 303.708 o
4 4 4 8.665 8.682 0.062 2.966 o
4 4 5 5.650 5.572 0.073 5.412 o
4 4 6 2.554 2.577 0.054 15.594 o
4 4 7 0.105 0.117 0.023 216.678 o
4 4 8 2.922 2.975 0.062 12.457 o
4 4 9 0.403 0.453 0.022 127.704 o
4 4 10 0.841 0.737 0.045 42.969 o
4 4 11 0.369 0.354 0.024 128.693 o
4 4 12 1.174 1.177 0.045 34.413 o
5 0 1 0.102 0.105 0.011 543.966 o
5 0 2 0.084 0.090 0.016 390.874 o
5 0 3 8.610 8.512 0.057 3.054 o
5 0 4 17.776 17.951 0.114 0.820 o
5 0 5 1.899 1.883 0.035 26.735 o
5 0 6 2.073 1.985 0.039 23.470 o
5 0 7 6.397 6.353 0.076 4.492 o
5 0 8 5.997 5.962 0.079 4.832 o
5 0 9 0.583 0.547 0.029 82.436 o
5 0 10 0.580 0.530 0.030 80.522 o
5 0 11 0.467 0.449 0.022 119.861 o
5 0 12 0.090 0.085 0.016 387.513 o
5 1 0 42.117 42.216 0.149 0.169 o
5 1 1 30.072 30.298 0.104 0.321 o
5 1 2 8.122 8.252 0.045 3.397 o
5 1 3 10.264 10.215 0.057 2.280 o
5 1 4 15.562 15.449 0.091 1.071 o
5 1 5 3.279 3.392 0.037 13.403 o
5 1 6 0.848 0.765 0.028 65.697 o
5 1 7 3.106 3.031 0.042 14.207 o
5 1 8 0.819 0.834 0.031 60.773 o
5 1 9 0.574 0.593 0.022 101.243 o
5 1 10 1.496 1.564 0.036 32.949 o
5 1 11 1.742 1.763 0.037 28.279 o
5 1 12 0.883 0.814 0.027 64.758 o
5 2 0 21.376 21.403 0.083 0.612 o
5 2 1 7.228 7.195 0.042 4.178 o
5 2 2 7.706 7.409 0.044 3.821 o
5 2 3 21.277 21.331 0.103 0.607 o
5 2 4 7.515 7.572 0.055 3.774 o
5 2 5 9.276 9.159 0.071 2.630 o
5 2 6 6.189 6.179 0.059 5.026 o
5 2 7 10.343 10.230 0.097 2.073 o
5 2 8 6.376 6.614 0.074 4.461 o
5 2 9 1.326 1.359 0.034 38.325 o
5 2 10 0.128 0.119 0.014 389.308 o
5 2 11 1.249 1.253 0.033 41.446 o
5 2 12 0.383 0.409 0.015 173.248 o
5 3 0 43.501 43.122 0.162 0.159 o
5 3 1 11.868 11.841 0.061 1.769 o
5 3 2 2.198 2.251 0.029 23.824 o
5 3 3 3.438 3.377 0.034 13.118 o
5 3 4 8.546 8.503 0.062 3.044 o
5 3 5 2.319 2.419 0.034 21.147 o
5 3 6 0.551 0.570 0.023 101.248 o
5 3 7 0.764 0.804 0.029 66.768 o
5 3 8 1.113 1.066 0.033 46.411 o
5 3 9 0.164 0.180 0.013 350.146 o
5 3 10 0.816 0.858 0.032 58.957 o
5 3 11 0.913 0.817 0.032 56.421 o
5 3 12 0.803 0.710 0.026 72.417 o
5 4 0 2.957 2.884 0.032 16.307 o
5 4 1 0.504 0.478 0.021 117.796 o
5 4 2 0.709 0.694 0.025 80.025 o
5 4 3 6.065 5.734 0.033 5.803 o
5 4 4 8.698 8.444 0.068 2.960 o
5 4 5 2.558 2.595 0.037 18.492 o
5 4 6 1.551 1.582 0.033 33.571 o
5 4 7 5.017 5.092 0.060 6.676 o
5 4 8 3.718 3.616 0.050 10.698 o
5 4 9 0.440 0.459 0.016 150.555 o
5 4 10 0.260 0.252 0.014 249.676 o
5 4 11 0.417 0.480 0.021 128.739 o
5 4 12 0.104 0.114 0.011 530.568 o
5 5 0 6.804 6.755 0.074 4.154 o
5 5 1 15.870 15.621 0.137 0.971 o
5 5 2 5.133 4.996 0.044 7.114 o
5 5 3 10.439 10.257 0.109 1.984 o
5 5 4 6.868 6.953 0.088 3.829 o
5 5 5 1.624 1.668 0.047 25.813 o
5 5 6 0.841 0.816 0.040 48.006 o
5 5 7 2.347 2.434 0.057 16.189 o
5 5 8 0.233 0.252 0.019 204.050 o
5 5 9 0.543 0.506 0.032 77.988 o
5 5 10 0.853 0.815 0.045 42.061 o
5 5 11 1.405 1.411 0.048 28.585 o
6 0 0 59.789 61.453 0.411 0.079 o
6 0 1 4.510 4.466 0.041 8.623 o
6 0 2 2.593 2.559 0.034 18.892 o
6 0 3 0.261 0.232 0.013 266.290 o
6 0 4 7.554 7.760 0.069 3.565 o
6 0 5 4.457 4.383 0.053 8.254 o
6 0 6 1.898 1.954 0.040 24.760 o
6 0 7 0.070 0.032 0.325 1.440 o
6 0 8 2.316 2.351 0.047 18.619 o
6 0 9 0.256 0.267 0.015 236.829 o
6 0 10 0.737 0.737 0.035 58.970 o
6 0 11 0.395 0.441 0.020 139.637 o
6 0 12 0.985 1.019 0.030 53.552 o
6 1 0 5.242 5.316 0.044 6.760 o
6 1 1 5.600 5.679 0.040 6.210 o
6 1 2 4.702 4.697 0.038 8.191 o
6 1 3 10.522 10.513 0.068 2.143 o
6 1 4 2.929 2.915 0.035 16.018 o
6 1 5 6.380 6.444 0.058 4.797 o
6 1 6 1.900 1.916 0.034 26.893 o
6 1 7 10.930 10.899 0.106 1.852 o
6 1 8 3.334 3.305 0.048 12.338 o
6 1 9 0.374 0.377 0.016 173.120 o
6 1 10 0.014 -0.008 0.281 1.931 o
6 1 11 0.699 0.723 0.030 69.585 o
6 1 12 0.326 0.317 0.013 218.378 o
6 2 0 23.106 23.434 0.108 0.518 o
6 2 1 13.726 13.747 0.076 1.350 o
6 2 2 2.794 2.843 0.032 17.240 o
6 2 3 6.252 6.198 0.040 5.298 o
6 2 4 7.765 7.566 0.061 3.587 o
6 2 5 1.450 1.549 0.031 36.421 o
6 2 6 0.345 0.310 0.014 204.714 o
6 2 7 1.331 1.298 0.033 39.466 o
6 2 8 0.525 0.604 0.024 98.902 o
6 2 9 0.264 0.253 0.013 259.015 o
6 2 10 0.801 0.838 0.032 59.798 o
6 2 11 1.153 1.175 0.033 44.267 o
6 2 12 0.576 0.550 0.026 91.058 o
6 3 0 0.015 0.043 0.228 2.942 o
6 3 1 0.897 0.885 0.025 65.598 o
6 3 2 0.849 0.917 0.025 66.986 o
6 3 3 2.941 2.871 0.035 16.062 o
6 3 4 15.441 15.187 0.111 1.061 o
6 3 5 0.364 0.326 0.014 196.236 o
6 3 6 1.855 1.760 0.035 27.836 o
6 3 7 1.773 1.785 0.033 29.349 o
6 3 8 4.144 4.335 0.057 8.617 o
6 3 9 0.659 0.596 0.023 91.324 o
6 3 10 0.774 0.781 0.032 61.802 o
6 3 11 0.235 0.226 0.013 282.395 o
6 4 0 2.498 2.467 0.033 19.946 o
6 4 1 13.685 13.464 0.061 1.394 o
6 4 2 2.711 2.624 0.034 18.017 o
6 4 3 14.793 14.776 0.105 1.141 o
6 4 4 3.435 3.440 0.042 12.371 o
6 4 5 0.972 0.870 0.030 56.288 o
6 4 6 1.349 1.305 0.033 39.062 o
6 4 7 0.910 0.917 0.031 56.246 o
6 4 8 0.176 0.159 0.013 349.035 o
6 4 9 0.611 0.624 0.028 81.050 o
6 4 10 0.413 0.395 0.018 151.218 o
6 4 11 1.786 1.714 0.036 28.462 o
6 5 0 4.330 4.164 0.043 9.166 o
6 5 1 0.856 0.858 0.027 64.962 o
6 5 2 1.618 1.566 0.031 33.672 o
6 5 3 4.206 4.037 0.045 9.447 o
6 5 4 9.328 9.315 0.084 2.505 o
6 5 5 1.519 1.534 0.033 34.381 o
6 5 6 2.011 2.094 0.038 23.818 o
6 5 7 1.249 1.279 0.034 40.447 o
6 5 8 3.138 3.136 0.048 13.230 o
6 5 9 0.679 0.759 0.030 69.684 o
6 5 10 0.490 0.490 0.023 110.998 o
6 5 11 0.279 0.278 0.013 245.912 o
6 6 0 9.074 8.498 0.104 2.529 o
6 6 1 2.798 2.723 0.054 14.369 o
6 6 2 0.463 0.431 0.025 108.969 o
6 6 3 1.769 1.763 0.049 23.479 o
6 6 4 1.869 1.940 0.051 21.492 o
6 6 5 0.335 0.286 0.018 179.725 o
6 6 6 0.063 0.037 0.230 2.888 o
6 6 7 0.130 0.161 0.018 279.630 o
6 6 8 0.250 0.230 0.019 202.185 o
6 6 9 0.007 0.050 0.393 0.988 o
6 6 10 0.222 0.200 0.018 228.323 o
6 6 11 0.392 0.374 0.028 106.172 o
7 0 1 8.182 8.516 0.068 3.141 o
7 0 2 5.065 5.133 0.036 7.335 o
7 0 3 5.448 5.257 0.054 6.275 o
7 0 4 0.194 0.180 0.013 325.364 o
7 0 5 5.991 6.280 0.072 4.885 o
7 0 6 0.031 0.047 0.310 1.584 o
7 0 7 11.748 11.961 0.139 1.507 o
7 0 8 1.277 1.234 0.038 37.451 o
7 0 9 0.020 0.052 0.321 1.477 o
7 0 10 0.087 0.095 0.021 261.415 o
7 0 11 0.437 0.480 0.025 109.151 o
7 1 0 30.701 31.438 0.178 0.294 o
7 1 1 3.178 3.185 0.035 14.359 o
7 1 2 1.465 1.444 0.020 42.996 o
7 1 3 0.597 0.606 0.024 92.980 o
7 1 4 4.416 4.598 0.047 8.417 o
7 1 5 2.025 2.060 0.034 24.978 o
7 1 6 0.907 1.020 0.030 55.987 o
7 1 7 0.050 0.079 0.020 307.604 o
7 1 8 1.238 1.239 0.034 41.045 o
7 1 9 0.091 0.102 0.013 482.765 o
7 1 10 0.449 0.410 0.021 129.121 o
7 1 11 0.358 0.358 0.014 193.513 o
7 2 0 0.235 0.276 0.009 317.909 o
7 2 1 0.016 0.014 0.170 5.261 o
7 2 2 0.129 0.165 0.011 447.012 o
7 2 3 2.716 2.719 0.035 17.580 o
7 2 4 8.379 8.322 0.072 3.067 o
7 2 5 0.851 0.864 0.029 62.032 o
7 2 6 1.010 0.953 0.031 52.645 o
7 2 7 2.512 2.591 0.041 18.070 o
7 2 8 2.828 2.938 0.045 15.125 o
7 2 9 0.319 0.279 0.015 210.627 o
7 2 10 0.347 0.387 0.015 185.599 o
7 2 11 0.222 0.222 0.012 306.367 o
7 3 0 1.351 1.378 0.029 40.959 o
7 3 1 10.721 10.704 0.077 2.042 o
7 3 2 1.468 1.450 0.030 37.513 o
7 3 3 14.092 14.003 0.106 1.238 o
7 3 4 1.860 1.836 0.034 27.737 o
7 3 5 0.725 0.649 0.027 76.141 o
7 3 6 1.376 1.358 0.034 37.481 o
7 3 7 0.303 0.316 0.014 218.317 o
7 3 8 0.180 0.183 0.013 335.118 o
7 3 9 0.578 0.576 0.026 89.916 o
7 3 10 0.216 0.267 0.013 281.460 o
7 3 11 1.666 1.629 0.034 31.220 o
7 4 0 1.019 1.001 0.028 55.042 o
7 4 1 1.385 1.351 0.029 40.561 o
7 4 2 1.770 1.814 0.033 29.214 o
7 4 3 1.694 1.694 0.033 30.877 o
7 4 4 11.776 11.568 0.103 1.674 o
7 4 5 0.319 0.344 0.013 216.036 o
7 4 6 1.507 1.470 0.034 34.508 o
7 4 7 0.450 0.449 0.020 130.870 o
7 4 8 2.895 3.045 0.048 14.251 o
7 4 9 0.609 0.546 0.025 91.590 o
7 4 10 0.735 0.776 0.030 66.844 o
7 4 11 0.129 0.142 0.012 433.050 o
7 5 0 5.967 5.820 0.056 5.427 o
7 5 1 3.181 3.180 0.041 13.758 o
7 5 2 0.046 0.099 0.025 208.841 o
7 5 3 2.842 2.851 0.041 15.795 o
7 5 4 1.450 1.428 0.033 36.290 o
7 5 5 0.056 0.077 0.019 330.395 o
7 5 6 0.003 0.009 0.195 3.995 o
7 5 7 0.021 0.008 0.285 1.877 o
7 5 8 0.088 0.088 0.016 387.072 o
7 5 9 0.034 0.036 0.276 2.002 o
7 5 10 0.162 0.156 0.013 362.952 o
7 5 11 0.506 0.479 0.022 113.732 o
7 6 0 0.553 0.518 0.021 110.111 o
7 6 1 2.340 2.204 0.037 21.130 o
7 6 2 1.106 1.100 0.031 48.046 o
7 6 3 2.211 2.147 0.038 22.031 o
7 6 4 0.336 0.358 0.013 207.475 o
7 6 5 1.883 1.866 0.038 25.964 o
7 6 6 0.338 0.322 0.015 197.399 o
7 6 7 3.508 3.548 0.052 11.147 o
7 6 8 0.708 0.709 0.031 67.576 o
7 6 9 0.043 -0.013 0.286 1.863 o
7 6 10 0.003 -0.033 0.273 2.047 o
7 7 1 1.215 1.293 0.046 32.474 o
7 7 2 1.407 1.383 0.048 28.696 o
7 7 3 0.015 0.002 0.390 1.004 o
7 7 4 2.002 1.931 0.056 19.257 o
7 7 5 1.166 1.108 0.048 32.844 o
7 7 6 0.807 0.878 0.046 41.265 o
7 7 7 0.238 0.285 0.020 188.049 o
7 7 8 0.718 0.700 0.039 53.837 o
7 7 9 0.145 0.166 0.018 270.283 o
7 7 10 0.203 0.209 0.017 247.319 o
8 0 0 17.111 17.181 0.136 0.851 o
8 0 1 2.279 2.274 0.038 21.088 o
8 0 2 0.794 0.815 0.030 63.634 o
8 0 3 0.723 0.795 0.032 63.442 o
8 0 4 2.712 2.734 0.045 16.059 o
8 0 5 0.969 0.902 0.034 51.031 o
8 0 6 0.446 0.505 0.023 114.969 o
8 0 7 0.033 0.062 0.325 1.440 o
8 0 8 0.680 0.662 0.032 67.862 o
8 0 9 0.028 0.008 0.329 1.406 o
8 0 10 0.277 0.250 0.015 231.379 o
8 0 11 0.299 0.291 0.015 215.414 o
8 1 0 1.425 1.501 0.030 37.819 o
8 1 1 0.987 0.964 0.028 56.698 o
8 1 2 0.601 0.623 0.022 97.555 o
8 1 3 3.221 3.172 0.040 13.730 o
8 1 4 2.774 2.912 0.040 16.104 o
8 1 5 1.918 1.973 0.035 26.108 o
8 1 6 0.722 0.782 0.031 65.497 o
8 1 7 3.487 3.525 0.050 11.406 o
8 1 8 1.695 1.655 0.037 29.402 o
8 1 9 0.168 0.217 0.013 331.292 o
8 1 10 0.058 0.019 0.283 1.903 o
8 1 11 0.260 0.278 0.013 254.924 o
8 2 0 4.756 4.671 0.047 7.799 o
8 2 1 6.499 6.551 0.058 4.671 o
8 2 2 1.484 1.558 0.031 35.797 o
8 2 3 5.072 5.134 0.053 6.822 o
8 2 4 2.956 3.060 0.041 14.859 o
8 2 5 0.513 0.564 0.023 104.990 o
8 2 6 0.255 0.258 0.013 262.554 o
8 2 7 0.755 0.828 0.031 63.265 o
8 2 8 0.093 0.120 0.014 430.462 o
8 2 9 0.208 0.192 0.013 310.230 o
8 2 10 0.354 0.387 0.016 176.839 o
8 2 11 0.766 0.785 0.029 67.114 o
8 3 0 1.143 1.127 0.030 47.696 o
8 3 1 0.407 0.386 0.014 176.273 o
8 3 2 0.855 0.870 0.029 61.766 o
8 3 3 1.775 1.837 0.034 28.661 o
8 3 4 7.084 7.025 0.072 3.952 o
8 3 5 0.503 0.520 0.021 115.434 o
8 3 6 1.046 1.101 0.032 48.577 o
8 3 7 0.761 0.807 0.031 63.446 o
8 3 8 2.086 2.085 0.040 22.692 o
8 3 9 0.376 0.371 0.016 173.372 o
8 3 10 0.400 0.402 0.018 153.078 o
8 3 11 0.136 0.144 0.012 422.537 o
8 4 0 4.067 4.152 0.047 9.505 o
8 4 1 3.014 2.923 0.040 15.026 o
8 4 2 0.007 0.031 0.257 2.312 o
8 4 3 3.008 2.949 0.042 14.754 o
8 4 4 1.176 1.124 0.032 45.168 o
8 4 5 0.015 0.021 0.278 1.973 o
8 4 6 0.032 0.086 0.027 187.178 o
8 4 7 0.020 0.032 0.161 5.866 o
8 4 8 0.042 0.050 0.016 467.038 o
8 4 9 0.062 0.050 0.199 3.827 o
8 4 10 0.128 0.168 0.012 417.776 o
8 5 0 1.058 0.985 0.031 50.843 o
8 5 1 1.302 1.347 0.032 40.228 o
8 5 2 0.740 0.719 0.026 75.480 o
8 5 3 2.234 2.205 0.039 21.414 o
8 5 4 0.828 0.787 0.029 64.476 o
8 5 5 1.395 1.342 0.034 37.292 o
8 5 6 0.582 0.594 0.026 88.991 o
8 5 7 2.340 2.358 0.042 19.538 o
8 5 8 0.873 0.884 0.032 56.642 o
8 5 9 0.092 0.085 0.016 385.501 o
8 5 10 0.008 0.021 0.263 2.207 o
8 6 0 8.224 8.405 0.086 2.976 o
8 6 1 1.584 1.500 0.035 32.681 o
8 6 2 1.253 1.194 0.034 41.191 o
8 6 3 0.035 0.017 0.282 1.917 o
8 6 4 2.035 1.978 0.039 23.811 o
8 6 5 0.924 1.022 0.032 52.988 o
8 6 6 0.577 0.588 0.025 92.363 o
8 6 7 0.323 0.314 0.016 195.046 o
8 6 8 0.549 0.556 0.024 98.929 o
8 6 9 0.122 0.129 0.014 390.781 o
8 6 10 0.210 0.244 0.018 224.442 o
8 7 0 0.090 0.144 0.016 358.471 o
8 7 1 0.658 0.558 0.025 87.630 o
8 7 2 0.216 0.217 0.013 297.089 o
8 7 3 0.759 0.782 0.031 64.017 o
8 7 4 0.368 0.350 0.016 177.972 o
8 7 5 0.635 0.650 0.028 78.877 o
8 7 6 0.123 0.146 0.017 308.279 o
8 7 7 1.281 1.261 0.035 39.301 o
8 7 8 0.345 0.360 0.015 189.854 o
8 7 9 0.010 -0.001 0.267 2.141 o
8 8 0 0.911 0.886 0.046 39.518 o
8 8 1 0.888 0.863 0.042 44.207 o
8 8 2 0.144 0.156 0.018 273.139 o
8 8 3 0.941 0.954 0.047 37.613 o
8 8 4 0.366 0.348 0.022 140.614 o
8 8 5 0.038 0.006 0.409 0.912 o
8 8 6 0.015 0.000 0.404 0.935 o
8 8 7 0.075 0.028 0.405 0.930 o
8 8 8 0.007 0.009 0.385 1.030 o
9 0 1 0.002 -0.016 0.302 1.671 o
9 0 2 0.077 0.093 0.016 396.074 o
9 0 3 1.053 1.018 0.036 45.423 o
9 0 4 3.726 3.878 0.056 9.931 o
9 0 5 0.390 0.348 0.017 166.678 o
9 0 6 0.432 0.445 0.021 128.957 o
9 0 7 1.163 1.152 0.038 40.097 o
9 0 8 1.273 1.334 0.040 35.371 o
9 0 9 0.131 0.118 0.017 312.076 o
9 0 10 0.167 0.193 0.014 321.761 o
9 1 0 3.637 3.590 0.043 11.475 o
9 1 1 3.595 3.624 0.044 11.467 o
9 1 2 0.601 0.640 0.023 94.102 o
9 1 3 2.986 3.124 0.042 14.493 o
9 1 4 1.683 1.665 0.035 30.344 o
9 1 5 0.224 0.258 0.013 279.180 o
9 1 6 0.095 0.052 0.203 3.711 o
9 1 7 0.325 0.324 0.015 201.026 o
9 1 8 0.063 0.033 0.292 1.786 o
9 1 9 0.102 0.071 0.014 451.195 o
9 1 10 0.194 0.199 0.013 318.389 o
9 2 0 1.410 1.394 0.031 38.431 o
9 2 1 0.232 0.232 0.012 296.345 o
9 2 2 0.437 0.414 0.015 160.593 o
9 2 3 1.929 1.908 0.035 26.311 o
9 2 4 3.044 3.124 0.044 14.037 o
9 2 5 0.860 0.786 0.031 60.171 o
9 2 6 0.723 0.826 0.031 64.559 o
9 2 7 1.182 1.184 0.034 42.701 o
9 2 8 1.305 1.246 0.035 38.995 o
9 2 9 0.210 0.225 0.013 298.367 o
9 2 10 0.133 0.110 0.014 389.633 o
9 3 0 5.010 5.264 0.057 6.685 o
9 3 1 1.631 1.630 0.034 31.667 o
9 3 2 0.186 0.192 0.012 345.207 o
9 3 3 1.167 1.141 0.032 45.177 o
9 3 4 1.057 1.055 0.033 47.889 o
9 3 5 0.141 0.116 0.013 405.802 o
9 3 6 0.031 0.036 0.199 3.831 o
9 3 7 0.045 0.026 0.203 3.717 o
9 3 8 0.137 0.126 0.014 376.881 o
9 3 9 0.006 0.019 0.275 2.017 o
9 3 10 0.120 0.088 0.016 357.491 o
9 4 0 0.430 0.417 0.019 141.132 o
9 4 1 1.051 1.068 0.032 48.879 o
9 4 2 0.453 0.483 0.018 136.936 o
9 4 3 1.436 1.397 0.034 36.165 o
9 4 4 0.569 0.540 0.022 104.104 o
9 4 5 1.053 1.040 0.033 48.156 o
9 4 6 0.278 0.288 0.013 243.843 o
9 4 7 1.982 2.032 0.040 23.727 o
9 4 8 0.601 0.621 0.026 86.838 o
9 4 9 0.038 0.050 0.275 2.016 o
9 4 10 0.003 -0.026 0.267 2.141 o
9 5 0 5.921 6.282 0.071 4.959 o
9 5 1 1.450 1.357 0.034 36.272 o
9 5 2 0.915 0.978 0.031 55.108 o
9 5 3 0.107 0.064 0.020 278.583 o
9 5 4 1.642 1.593 0.037 30.398 o
9 5 5 0.621 0.647 0.029 77.454 o
9 5 6 0.363 0.380 0.015 182.208 o
9 5 7 0.280 0.277 0.014 235.182 o
9 5 8 0.372 0.376 0.018 161.130 o
9 5 9 0.084 0.048 0.196 3.943 o
9 6 0 0.177 0.176 0.014 320.859 o
9 6 1 0.403 0.417 0.018 151.110 o
9 6 2 0.151 0.150 0.013 376.475 o
9 6 3 0.713 0.765 0.029 69.902 o
9 6 4 0.530 0.499 0.022 110.092 o
9 6 5 0.475 0.452 0.020 127.067 o
9 6 6 0.179 0.161 0.013 345.522 o
9 6 7 0.936 0.942 0.033 52.566 o
9 6 8 0.371 0.395 0.015 178.028 o
9 6 9 0.023 0.027 0.266 2.156 o
9 7 0 0.731 0.809 0.029 68.101 o
9 7 1 0.849 0.902 0.032 57.119 o
9 7 2 0.090 0.054 0.204 3.675 o
9 7 3 1.009 0.992 0.033 49.904 o
9 7 4 0.296 0.295 0.014 225.027 o
9 7 5 0.025 -0.041 0.291 1.800 o
9 7 6 0.019 0.038 0.280 1.945 o
9 7 7 0.046 0.034 0.282 1.916 o
9 7 8 0.002 0.011 0.273 2.047 o
9 8 0 0.568 0.575 0.024 96.522 o
9 8 1 0.178 0.167 0.013 343.711 o
9 8 2 0.384 0.401 0.017 161.982 o
9 8 3 0.438 0.384 0.020 137.369 o
9 8 4 1.391 1.423 0.037 34.888 o
9 8 5 0.201 0.198 0.013 313.092 o
9 8 6 0.274 0.286 0.014 235.790 o
9 8 7 0.044 0.033 0.195 3.989 o
9 8 8 0.393 0.373 0.017 163.277 o
9 9 0 0.127 0.112 0.018 295.655 o
9 9 1 0.577 0.657 0.037 62.199 o
9 9 2 0.180 0.160 0.019 239.527 o
9 9 3 0.693 0.787 0.044 46.512 o
9 9 4 0.192 0.221 0.018 236.200 o
9 9 5 0.075 0.058 0.403 0.939 o
9 9 6 0.044 0.063 0.225 3.019 o
9 9 7 0.082 0.071 0.380 1.057 o
10 0 0 0.960 0.928 0.036 48.607 o
10 0 1 2.242 2.260 0.044 19.996 o
10 0 2 0.069 0.051 0.317 1.514 o
10 0 3 3.106 3.127 0.052 12.897 o
10 0 4 0.495 0.467 0.022 115.568 o
10 0 5 0.064 0.066 0.329 1.405 o
10 0 6 0.154 0.185 0.015 315.083 o
10 0 7 0.007 0.000 0.328 1.415 o
10 0 8 0.004 0.041 0.316 1.525 o
10 0 9 0.113 0.101 0.021 248.137 o
10 0 10 0.050 0.094 0.514 0.578 o
10 1 0 0.113 0.100 0.014 417.274 o
10 1 1 0.032 0.018 0.273 2.046 o
10 1 2 0.195 0.205 0.013 315.740 o
10 1 3 0.594 0.613 0.023 95.784 o
10 1 4 2.683 2.707 0.043 16.567 o
10 1 5 0.177 0.128 0.013 361.430 o
10 1 6 0.331 0.332 0.013 213.599 o
10 1 7 0.490 0.503 0.022 114.089 o
10 1 8 0.833 0.893 0.032 57.808 o
10 1 9 0.109 0.072 0.016 374.667 o
10 1 10 0.147 0.177 0.017 283.836 o
10 2 0 3.284 3.368 0.046 12.588 o
10 2 1 1.088 1.064 0.032 47.986 o
10 2 2 0.105 0.086 0.028 161.280 o
10 2 3 0.823 0.850 0.030 61.833 o
10 2 4 0.698 0.766 0.029 70.577 o
10 2 5 0.077 0.057 0.016 416.299 o
10 2 6 0.021 0.012 0.283 1.904 o
10 2 7 0.022 0.018 0.282 1.917 o
10 2 8 0.091 0.085 0.014 456.841 o
10 2 9 0.005 -0.020 0.276 2.003 o
10 2 10 0.075 0.044 0.373 1.098 o
10 3 0 0.052 0.068 0.020 310.303 o
10 3 1 0.879 0.872 0.031 58.011 o
10 3 2 0.279 0.321 0.013 236.048 o
10 3 3 0.818 0.850 0.030 62.045 o
10 3 4 0.290 0.311 0.013 233.546 o
10 3 5 0.782 0.775 0.032 61.637 o
10 3 6 0.067 0.107 0.020 288.955 o
10 3 7 1.591 1.546 0.037 31.311 o
10 3 8 0.349 0.291 0.014 206.678 o
10 3 9 0.004 0.051 0.267 2.140 o
10 4 0 4.869 5.082 0.071 6.477 o
10 4 1 0.621 0.610 0.024 91.055 o
10 4 2 0.525 0.501 0.019 121.434 o
10 4 3 0.037 0.025 0.281 1.931 o
10 4 4 0.920 1.010 0.032 53.266 o
10 4 5 0.419 0.400 0.018 149.745 o
10 4 6 0.295 0.309 0.015 213.517 o
10 4 7 0.080 0.078 0.016 400.933 o
10 4 8 0.300 0.262 0.013 239.881 o
10 4 9 0.040 -0.018 0.194 4.033 o
10 5 0 0.070 0.059 0.016 423.006 o
10 5 1 0.326 0.342 0.014 206.083 o
10 5 2 0.090 0.099 0.020 278.765 o
10 5 3 0.501 0.481 0.020 121.886 o
10 5 4 0.398 0.379 0.016 167.363 o
10 5 5 0.377 0.364 0.017 167.678 o
10 5 6 0.100 0.089 0.020 275.848 o
10 5 7 0.778 0.782 0.031 63.282 o
10 5 8 0.278 0.267 0.014 238.189 o
10 5 9 0.011 0.005 0.259 2.276 o
10 6 0 0.601 0.588 0.023 96.192 o
10 6 1 0.704 0.702 0.028 73.790 o
10 6 2 0.050 0.028 0.204 3.680 o
10 6 3 0.872 0.858 0.032 57.069 o
10 6 4 0.231 0.232 0.013 283.152 o
10 6 5 0.015 -0.007 0.285 1.877 o
10 6 6 0.015 -0.002 0.285 1.877 o
10 6 7 0.025 0.027 0.196 3.951 o
10 6 8 0.002 -0.003 0.268 2.125 o
10 7 0 0.371 0.365 0.018 162.590 o
10 7 1 0.152 0.127 0.017 295.714 o
10 7 2 0.322 0.323 0.015 202.149 o
10 7 3 0.301 0.317 0.015 210.172 o
10 7 4 1.276 1.282 0.035 39.208 o
10 7 5 0.133 0.135 0.014 376.485 o
10 7 6 0.215 0.187 0.014 291.361 o
10 7 7 0.035 0.023 0.196 3.950 o
10 7 8 0.337 0.335 0.014 203.424 o
10 8 0 0.109 0.101 0.017 334.185 o
10 8 1 0.528 0.510 0.024 102.803 o
10 8 2 0.147 0.163 0.013 373.514 o
10 8 3 0.676 0.736 0.030 70.338 o
10 8 4 0.158 0.167 0.013 360.883 o
10 8 5 0.066 0.033 0.201 3.752 o
10 8 6 0.043 0.054 0.194 4.029 o
10 8 7 0.065 0.052 0.013 580.105 o
10 9 0 0.003 0.011 0.200 3.796 o
10 9 1 0.025 0.037 0.281 1.931 o
10 9 2 0.001 0.003 0.280 1.946 o
10 9 3 0.074 0.072 0.016 411.350 o
10 9 4 0.159 0.177 0.014 334.015 o
10 9 5 0.052 0.021 0.278 1.972 o
10 9 6 0.017 0.033 0.187 4.342 o
10 10 0 0.578 0.591 0.036 65.329 o
10 10 1 0.101 0.124 0.023 216.796 o
10 10 2 0.090 0.072 0.401 0.949 o
10 10 3 0.001 -0.018 0.397 0.969 o
10 10 4 0.135 0.134 0.018 284.142 o
10 10 5 0.058 0.055 0.378 1.069 o
11 0 1 0.016 -0.005 0.326 1.432 o
11 0 2 0.132 0.082 0.017 324.199 o
11 0 3 0.280 0.325 0.016 206.694 o
11 0 4 1.646 1.544 0.041 28.810 o
11 0 5 0.071 0.018 0.331 1.388 o
11 0 6 0.183 0.136 0.017 275.332 o
11 0 7 0.256 0.270 0.015 236.089 o
11 0 8 0.488 0.500 0.025 103.401 o
11 0 9 0.060 -0.015 0.312 1.564 o
11 1 0 1.196 1.323 0.033 41.817 o
11 1 1 0.902 0.920 0.032 55.162 o
11 1 2 0.016 0.027 0.198 3.872 o
11 1 3 0.967 0.961 0.032 52.623 o
11 1 4 0.363 0.375 0.014 189.564 o
11 1 5 0.007 0.024 0.281 1.931 o
11 1 6 0.007 0.027 0.279 1.959 o
11 1 7 0.012 0.040 0.278 1.973 o
11 1 8 0.014 0.035 0.275 2.017 o
11 1 9 0.026 0.051 0.263 2.206 o
11 2 0 0.101 0.118 0.016 360.852 o
11 2 1 0.260 0.243 0.013 263.533 o
11 2 2 0.071 0.030 0.204 3.678 o
11 2 3 0.490 0.507 0.022 113.900 o
11 2 4 0.462 0.416 0.022 122.483 o
11 2 5 0.351 0.373 0.015 186.207 o
11 2 6 0.097 0.102 0.016 371.519 o
11 2 7 0.717 0.738 0.031 66.587 o
11 2 8 0.297 0.283 0.014 227.172 o
11 2 9 0.014 0.035 0.260 2.258 o
11 3 0 2.839 2.786 0.045 15.396 o
11 3 1 0.400 0.435 0.017 155.307 o
11 3 2 0.253 0.229 0.013 271.018 o
11 3 3 0.074 0.091 0.016 401.142 o
11 3 4 0.527 0.538 0.028 89.062 o
11 3 5 0.192 0.181 0.013 326.163 o
11 3 6 0.142 0.153 0.013 384.020 o
11 3 7 0.034 0.034 0.283 1.903 o
11 3 8 0.159 0.115 0.014 361.081 o
11 4 0 0.007 0.024 0.281 1.931 o
11 4 1 0.262 0.230 0.013 265.974 o
11 4 2 0.050 0.041 0.164 5.645 o
11 4 3 0.317 0.320 0.014 212.754 o
11 4 4 0.247 0.273 0.013 262.533 o
11 4 5 0.286 0.256 0.014 237.236 o
11 4 6 0.039 0.054 0.201 3.753 o
11 4 7 0.602 0.538 0.026 89.580 o
11 4 8 0.182 0.151 0.014 326.806 o
11 5 0 0.637 0.628 0.028 79.395 o
11 5 1 0.474 0.517 0.021 119.089 o
11 5 2 0.051 0.076 0.284 1.889 o
11 5 3 0.504 0.520 0.024 104.492 o
11 5 4 0.205 0.225 0.013 301.713 o
11 5 5 0.012 -0.014 0.285 1.877 o
11 5 6 0.003 0.036 0.279 1.959 o
11 5 7 0.026 0.046 0.272 2.061 o
11 5 8 0.008 -0.024 0.265 2.174 o
11 6 0 0.251 0.254 0.014 253.371 o
11 6 1 0.072 0.086 0.014 484.894 o
11 6 2 0.195 0.206 0.013 314.800 o
11 6 3 0.224 0.236 0.013 286.084 o
11 6 4 0.880 0.875 0.033 55.204 o
11 6 5 0.097 0.096 0.016 374.504 o
11 6 6 0.147 0.161 0.013 375.106 o
11 6 7 0.048 0.042 0.191 4.158 o
11 7 0 0.107 0.124 0.016 352.189 o
11 7 1 0.411 0.408 0.019 145.091 o
11 7 2 0.096 0.091 0.014 444.787 o
11 7 3 0.544 0.515 0.025 97.935 o
11 7 4 0.117 0.125 0.013 429.289 o
11 7 5 0.045 0.083 0.019 336.756 o
11 7 6 0.029 0.058 0.267 2.140 o
11 7 7 0.042 0.061 0.261 2.239 o
11 8 0 0.001 0.002 0.281 1.932 o
11 8 1 0.019 -0.006 0.289 1.825 o
11 8 2 0.002 -0.023 0.285 1.877 o
11 8 3 0.064 0.066 0.020 302.491 o
11 8 4 0.156 0.161 0.014 343.722 o
11 8 5 0.043 0.056 0.191 4.157 o
11 8 6 0.017 0.031 0.261 2.241 o
11 9 0 0.520 0.532 0.024 102.516 o
11 9 1 0.098 0.098 0.014 437.363 o
11 9 2 0.080 0.061 0.020 294.610 o
11 9 3 0.002 -0.024 0.276 2.003 o
11 9 4 0.126 0.132 0.016 333.800 o
11 9 5 0.051 0.049 0.187 4.337 o
11 10 0 0.057 0.049 0.279 1.958 o
11 10 1 0.134 0.110 0.014 388.543 o
11 10 2 0.063 0.056 0.016 433.859 o
11 10 3 0.101 0.080 0.019 299.155 o
12 0 0 0.910 0.993 0.037 47.880 o
12 0 1 0.388 0.371 0.022 135.556 o
12 0 2 0.014 0.004 0.216 3.282 o
12 0 3 0.365 0.339 0.017 173.467 o
12 0 4 0.206 0.198 0.015 277.570 o
12 0 5 0.007 0.014 0.325 1.441 o
12 0 6 0.003 0.037 0.319 1.496 o
12 0 7 0.002 0.028 0.314 1.544 o
12 0 8 0.022 0.052 0.306 1.626 o
12 1 0 0.066 0.054 0.288 1.836 o
12 1 1 0.082 0.081 0.016 397.478 o
12 1 2 0.027 0.045 0.283 1.903 o
12 1 3 0.255 0.281 0.013 256.387 o
12 1 4 0.390 0.373 0.016 169.938 o
12 1 5 0.160 0.161 0.014 340.298 o
12 1 6 0.068 0.009 0.291 1.799 o
12 1 7 0.329 0.364 0.016 186.442 o
12 1 8 0.195 0.186 0.012 340.831 o
12 2 0 1.167 1.171 0.034 43.149 o
12 2 1 0.362 0.357 0.015 185.612 o
12 2 2 0.102 0.123 0.020 266.469 o
12 2 3 0.177 0.170 0.013 342.912 o
12 2 4 0.298 0.290 0.014 225.404 o
12 2 5 0.055 0.010 0.289 1.824 o
12 2 6 0.034 -0.004 0.284 1.890 o
12 2 7 0.032 0.046 0.275 2.016 o
12 2 8 0.052 0.063 0.015 488.933 o
12 3 0 0.016 0.034 0.283 1.904 o
12 3 1 0.095 0.090 0.014 447.366 o
12 3 2 0.014 0.030 0.198 3.872 o
12 3 3 0.189 0.177 0.013 330.558 o
12 3 4 0.257 0.273 0.014 246.186 o
12 3 5 0.141 0.143 0.016 318.380 o
12 3 6 0.040 0.071 0.019 345.005 o
12 3 7 0.305 0.287 0.015 213.864 o
12 4 0 0.473 0.466 0.016 143.953 o
12 4 1 0.299 0.287 0.015 216.129 o
12 4 2 0.024 0.013 0.286 1.864 o
12 4 3 0.317 0.319 0.015 204.518 o
12 4 4 0.136 0.143 0.013 396.280 o
12 4 5 0.006 0.000 0.280 1.946 o
12 4 6 0.001 -0.009 0.276 2.003 o
12 4 7 0.012 0.033 0.267 2.140 o
12 5 0 0.148 0.120 0.017 300.279 o
12 5 1 0.021 0.016 0.288 1.838 o
12 5 2 0.092 0.096 0.016 379.152 o
12 5 3 0.152 0.132 0.014 359.327 o
12 5 4 0.505 0.550 0.022 109.982 o
12 5 5 0.069 0.063 0.279 1.957 o
12 5 6 0.085 0.082 0.274 2.029 o
12 5 7 0.060 0.033 0.263 2.205 o
12 6 0 0.132 0.147 0.013 397.393 o
12 6 1 0.273 0.272 0.013 250.080 o
12 6 2 0.059 0.048 0.206 3.606 o
12 6 3 0.333 0.375 0.016 183.727 o
12 6 4 0.091 0.076 0.016 390.412 o
12 6 5 0.024 0.029 0.196 3.951 o
12 6 6 0.011 0.010 0.269 2.109 o
12 7 0 0.001 -0.006 0.282 1.918 o
12 7 1 0.017 0.009 0.200 3.795 o
12 7 2 0.001 -0.001 0.282 1.918 o
12 7 3 0.051 0.060 0.014 542.932 o
12 7 4 0.121 0.129 0.012 453.304 o
12 7 5 0.036 0.004 0.194 4.033 o
12 8 0 0.404 0.431 0.018 149.512 o
12 8 1 0.078 0.059 0.016 413.386 o
12 8 2 0.058 0.087 0.019 325.942 o
12 8 3 0.004 0.004 0.273 2.047 o
12 8 4 0.097 0.096 0.016 374.419 o
12 9 0 0.046 0.052 0.276 2.001 o
12 9 1 0.106 0.062 0.020 279.463 o
12 9 2 0.048 -0.005 0.276 2.002 o
12 9 3 0.085 0.069 0.019 313.424 o
13 0 1 0.089 0.082 0.022 244.948 o
13 0 2 0.007 0.029 0.213 3.376 o
13 0 3 0.116 0.119 0.017 322.660 o
13 0 4 0.128 0.109 0.015 367.141 o
13 0 5 0.107 0.095 0.017 338.363 o
13 0 6 0.013 0.004 0.317 1.515 o
13 0 7 0.230 0.201 0.015 263.926 o
13 1 0 0.650 0.671 0.029 75.247 o
13 1 1 0.155 0.153 0.013 370.554 o
13 1 2 0.037 0.002 0.287 1.850 o
13 1 3 0.095 0.097 0.014 441.825 o
13 1 4 0.130 0.128 0.013 410.947 o
13 1 5 0.020 0.011 0.196 3.952 o
13 1 6 0.018 0.007 0.193 4.077 o
13 1 7 0.005 0.028 0.259 2.276 o
13 2 0 0.011 0.007 0.284 1.891 o
13 2 1 0.036 0.022 0.284 1.890 o
13 2 2 0.006 0.003 0.280 1.946 o
13 2 3 0.100 0.092 0.016 373.628 o
13 2 4 0.188 0.160 0.015 299.958 o
13 2 5 0.069 0.023 0.285 1.876 o
13 2 6 0.026 0.054 0.267 2.140 o
13 3 0 0.256 0.237 0.014 255.044 o
13 3 1 0.185 0.190 0.013 328.090 o
13 3 2 0.003 -0.005 0.286 1.864 o
13 3 3 0.220 0.218 0.013 293.918 o
13 3 4 0.073 0.052 0.288 1.836 o
13 3 5 0.001 0.010 0.275 2.017 o
13 3 6 0.000 0.008 0.267 2.141 o
13 4 0 0.044 0.017 0.203 3.717 o
13 4 1 0.005 0.029 0.281 1.931 o
13 4 2 0.041 0.041 0.282 1.916 o
13 4 3 0.068 0.066 0.016 421.894 o
13 4 4 0.303 0.302 0.015 212.152 o
13 4 5 0.030 -0.025 0.324 1.450 o
13 4 6 0.040 0.048 0.186 4.385 o
13 5 0 0.118 0.125 0.014 397.331 o
13 5 1 0.159 0.165 0.013 360.861 o
13 5 2 0.025 -0.015 0.284 1.890 o
13 5 3 0.195 0.183 0.013 323.399 o
13 5 4 0.056 0.001 0.283 1.903 o
13 5 5 0.010 0.044 0.263 2.206 o
13 6 0 0.001 0.008 0.280 1.946 o
13 6 1 0.015 0.013 0.277 1.988 o
13 6 2 0.000 -0.001 0.276 2.003 o
13 6 3 0.037 0.057 0.273 2.046 o
13 6 4 0.083 0.084 0.016 395.338 o
13 6 5 0.029 -0.010 0.266 2.157 o
13 7 0 0.285 0.262 0.014 236.255 o
13 7 1 0.049 0.049 0.016 457.459 o
13 7 2 0.034 0.023 0.159 6.013 o
13 7 3 0.005 -0.001 0.189 4.254 o
13 7 4 0.061 0.041 0.266 2.155 o
13 8 0 0.027 0.014 0.271 2.077 o
13 8 1 0.072 0.057 0.016 422.051 o
13 8 2 0.029 0.052 0.260 2.257 o
14 0 0 0.355 0.333 0.016 183.397 o
14 0 1 0.062 0.013 0.333 1.372 o
14 0 2 0.020 0.008 0.211 3.441 o
14 0 3 0.038 -0.007 0.330 1.397 o
14 0 4 0.061 0.078 0.021 278.502 o
14 0 5 0.010 0.000 0.310 1.585 o
14 1 0 0.000 0.008 0.279 1.960 o
14 1 1 0.032 0.027 0.279 1.959 o
14 1 2 0.000 -0.047 0.287 1.851 o
14 1 3 0.049 0.022 0.278 1.972 o
14 1 4 0.076 0.057 0.280 1.943 o
14 1 5 0.045 0.022 0.271 2.076 o
14 2 0 0.175 0.174 0.013 342.902 o
14 2 1 0.090 0.098 0.016 380.071 o
14 2 2 0.004 -0.012 0.281 1.932 o
14 2 3 0.099 0.090 0.016 375.653 o
14 2 4 0.043 0.043 0.272 2.061 o
14 2 5 0.000 -0.017 0.266 2.158 o
14 3 0 0.010 0.013 0.280 1.945 o
14 3 1 0.001 0.003 0.277 1.988 o
14 3 2 0.016 0.024 0.276 2.002 o
14 3 3 0.032 0.036 0.275 2.016 o
14 3 4 0.156 0.109 0.019 261.522 o
14 3 5 0.015 -0.018 0.260 2.259 o
14 4 0 0.080 0.073 0.014 481.670 o
14 4 1 0.086 0.073 0.020 287.863 o
14 4 2 0.006 -0.011 0.275 2.017 o
14 4 3 0.112 0.110 0.016 353.982 o
14 4 4 0.029 -0.006 0.188 4.297 o
14 5 0 0.000 -0.030 0.278 1.974 o
14 5 1 0.009 -0.022 0.197 3.913 o
14 5 2 0.001 -0.004 0.272 2.063 o
14 5 3 0.023 0.039 0.266 2.156 o
14 6 0 0.170 0.167 0.012 372.118 o
14 6 1 0.030 -0.007 0.192 4.119 o
14 6 2 0.017 -0.004 0.266 2.157 o
15 0 1 0.013 -0.010 0.318 1.506 o
15 0 2 0.000 -0.044 0.315 1.535 o
15 0 3 0.021 0.043 0.302 1.670 o
15 1 0 0.108 0.076 0.277 1.985 o
15 1 1 0.039 0.033 0.191 4.159 o
15 1 2 0.004 0.026 0.265 2.173 o
15 1 3 0.038 0.030 0.187 4.340 o
15 2 0 0.005 0.021 0.272 2.062 o
15 2 1 0.003 -0.001 0.270 2.094 o
15 2 2 0.004 -0.009 0.271 2.078 o
15 3 0 0.059 0.060 0.266 2.155 o
15 3 1 0.041 -0.021 0.272 2.062 o
15 3 2 0.003 0.014 0.257 2.312 o
15 4 0 0.000 0.007 0.185 4.441 o
;
_iucr_refine_instructions_details
;
TITL UREA OLEX2: imported from CIF
CELL 0.71073 5.578 5.578 4.686 90 90 90
ZERR 2 0.0006 0.0006 0.0007 0 0 0
LATT -1
SYMM +Y,-X,-Z
SYMM -X,-Y,+Z
SYMM -Y,+X,-Z
SYMM 0.5+X,0.5-Y,-Z
SYMM 0.5-X,0.5+Y,-Z
SYMM 0.5-Y,0.5-X,+Z
SYMM 0.5+Y,0.5+X,+Z
SFAC C H N O
UNIT 2 8 4 2

SIZE 0.23 0.13 0.09
TEMP -150(2)
CONF
ACTA 
MORE -1
BOND $H
WGHT 0.021479 0.001484
FVAR 3.150528
REM <olex2.extras>
REM <HklSrc "%.\\urea.hkl">
REM </olex2.extras>

C     1     0.00000  0.50000  0.32822  10.25000  0.01468  0.01468  0.00658 =
 0.00000 -0.00000 -0.00005 
O     4     0.00000  0.50000  0.59631  10.25000  0.01949  0.01949  0.00656 =
 0.00000  0.00000  0.00162 
N     3     0.14486  0.64486  0.17834  10.50000  0.02881  0.02881  0.00945 =
 0.00009  0.00009 -0.01514 
Hb    2     0.25350  0.75350  0.28749  10.50000  0.05370  0.05370  0.01911 =
 -0.00582 -0.00582 -0.02506 
Ha    2     0.14402  0.64402 -0.03273  10.50000  0.04255  0.04255  0.02078 =
 -0.00083 -0.00083 -0.01903 
HKLF 4

END
Q3 1 0 0.5 0.444444 11 0.05 0.15
Q2 1 0 0.5 -0.138889 11 0.05 0.16
Q4 1 0.35 0.85 -0.138889 11 0.05 0.13
Q1 1 0.1375 0.6375 0.194444 11 0.05 0.17
Q5 1 0.275 0.775 0.277778 11 0.05 0.12

  REM The information below was added by Olex2.
  REM
  REM R1 = 0.0141 for 803 Fo > 4sig(Fo) and 0.0246 for all 1022 data
  REM 27 parameters refined using 0 restraints
  REM Highest difference peak 0.1699, deepest hole -0.2885
  REM Mean Shift 0.0001, Max Shift 0.0003.

  REM +++ Tabular Listing of Refinement Information +++
  REM R1_all = 0.0246
  REM R1_gt = 0.0141
  REM wR_ref = 0.0367
  REM GOOF = 0.7736
  REM Shift_max = 0.0003
  REM Shift_mean = 0.0001
  REM Reflections_all = 1022
  REM Reflections_gt = 803
  REM Parameters = 27
  REM Hole = -0.2885
  REM Peak = 0.1699
  REM Flack = n/a

  
;
_olex2_submission_special_instructions  'No special instructions were received'
