# Supplementary material for: Transferable Hirshfeld atom model for rapid evaluation of aspherical atomic form factors
Source: IUCrJ. 2024 Mar 1;11(Pt 2):249–59. doi: 10.1107/S2052252524001507 (PMC10916294; doi:10.1107/S2052252524001507)
Supplement: Supplementary file 1 [file m-11-00249-sup1.zip › cifs/models_comparison/urea/tham_HF_cc-pVTZ.cif]

data_urea
_audit_creation_date               2023-11-13
_audit_creation_method
;
Olex2 1.3
(compiled 2020.07.31 svn.rc2a77460 for OlexSys, GUI svn.r6145)
;
_audit_contact_author_address      ?
_audit_contact_author_email        ?
_audit_contact_author_name         ''
_audit_contact_author_phone        ?
_publ_contact_author_id_orcid      ?
_publ_section_references
;
Bourhis, L.J., Dolomanov, O.V., Gildea, R.J., Howard, J.A.K., Puschmann, H.
 (2015). Acta Cryst. A71, 59-75.

Dolomanov, O.V., Bourhis, L.J., Gildea, R.J, Howard, J.A.K. & Puschmann, H.
 (2009), J. Appl. Cryst. 42, 339-341.
;
_chemical_formula_moiety           '2(C0.5 H2 N O0.5)'
_chemical_formula_sum              'C H4 N2 O'
_chemical_formula_weight           60.056
_chemical_absolute_configuration   unk
loop_
  _atom_type_symbol
  _atom_type_scat_source
  _atom_type_scat_dispersion_source
 H 
 'DiSCaMB, J. Appl. Cryst. 2018, DOI:10.1107/S1600576717015825'
 'Henke, Gullikson and Davis, At. Data and Nucl. Data Tables, 1993, 54, 2'
 C 
 'DiSCaMB, J. Appl. Cryst. 2018, DOI:10.1107/S1600576717015825' 
 'Henke, Gullikson and Davis, At. Data and Nucl. Data Tables, 1993, 54, 2'
 O 
 'DiSCaMB, J. Appl. Cryst. 2018, DOI:10.1107/S1600576717015825'
 'Henke, Gullikson and Davis, At. Data and Nucl. Data Tables, 1993, 54, 2'
 N 
 'DiSCaMB, J. Appl. Cryst. 2018, DOI:10.1107/S1600576717015825' 
 'Henke, Gullikson and Davis, At. Data and Nucl. Data Tables, 1993, 54, 2'

_space_group_crystal_system        'tetragonal'
_space_group_IT_number             113
_space_group_name_H-M_alt          'P -4 21 m'
_space_group_name_Hall             ' P -4 2ab'
loop_
  _space_group_symop_id
  _space_group_symop_operation_xyz
 1 x,y,z
 2 y,-x,-z
 3 -y,x,-z
 4 x+1/2,-y+1/2,-z
 5 -x+1/2,y+1/2,-z
 6 -x,-y,z
 7 -y+1/2,-x+1/2,z
 8 y+1/2,x+1/2,z

_symmetry_Int_Tables_number        113
_cell_length_a                     5.5780(6)
_cell_length_b                     5.5780(6)
_cell_length_c                     4.6860(7)
_cell_angle_alpha                  90
_cell_angle_beta                   90
_cell_angle_gamma                  90
_cell_volume                       145.80(3)
_cell_formula_units_Z              2
_cell_measurement_temperature      123(2)
_exptl_absorpt_coefficient_mu      0.118
_exptl_crystal_density_diffrn      1.368
_exptl_crystal_F_000               64.031
_exptl_crystal_size_max            0.23
_exptl_crystal_size_mid            0.13
_exptl_crystal_size_min            0.09
_diffrn_reflns_av_R_equivalents    0.0000
_diffrn_reflns_av_unetI/netI       0.0153
_diffrn_reflns_Laue_measured_fraction_full  1.0000
_diffrn_reflns_Laue_measured_fraction_max  0.9817
_diffrn_reflns_limit_h_max         15
_diffrn_reflns_limit_h_min         -15
_diffrn_reflns_limit_k_max         0
_diffrn_reflns_limit_k_min         -15
_diffrn_reflns_limit_l_max         0
_diffrn_reflns_limit_l_min         -13
_diffrn_reflns_number              1045
_diffrn_reflns_point_group_measured_fraction_full  1.0000
_diffrn_reflns_point_group_measured_fraction_max  0.9817
_diffrn_reflns_theta_full          25.2417
_diffrn_reflns_theta_max           86.97
_diffrn_reflns_theta_min           4.35
_diffrn_ambient_temperature        123(2)
_diffrn_measured_fraction_theta_full  1.0000
_diffrn_measured_fraction_theta_max  0.9817
_diffrn_radiation_type             'Mo K\a'
_diffrn_radiation_wavelength       0.71073
_reflns_Friedel_coverage           0.0
_reflns_limit_h_max                15
_reflns_limit_h_min                0
_reflns_limit_k_max                10
_reflns_limit_k_min                0
_reflns_limit_l_max                13
_reflns_limit_l_min                0
_reflns_number_gt                  803
_reflns_number_total               1022
_reflns_threshold_expression       I>=2u(I)
_computing_molecular_graphics      'Olex2 1.3 (Dolomanov et al., 2009)'
_computing_publication_material    'Olex2 1.3 (Dolomanov et al., 2009)'
_computing_structure_refinement    'olex2.refine 1.3 (Bourhis et al., 2015)'
_refine_diff_density_max           0.1742
_refine_diff_density_min           -0.2414
_refine_diff_density_rms           0.0380
_refine_ls_d_res_high              0.3559
_refine_ls_d_res_low               4.6860
_refine_ls_goodness_of_fit_ref     0.6815
_refine_ls_hydrogen_treatment      refall
_refine_ls_matrix_type             full
_refine_ls_number_constraints      0
_refine_ls_number_parameters       27
_refine_ls_number_reflns           1022
_refine_ls_number_restraints       0
_refine_ls_R_factor_all            0.0257
_refine_ls_R_factor_gt             0.0154
_refine_ls_restrained_S_all        0.6815
_refine_ls_shift/su_max            0.0004
_refine_ls_shift/su_mean           0.0001
_refine_ls_structure_factor_coef   Fsqd
_refine_ls_weighting_details      
 'w=1/[\s^2^(Fo^2^)+(0.0270P)^2^+0.0023P] where P=(Fo^2^+2Fc^2^)/3'
_refine_ls_weighting_scheme        calc
_refine_ls_wR_factor_gt            0.0394
_refine_ls_wR_factor_ref           0.0394
_refine_special_details
;
Aspherical atom refinement in Olex2
with DiSCaMB generated form factors
using Transferable Hirshfeld Atom Model 
based on HF/cc-pVTZ electron densities
;
loop_
  _atom_site_label
  _atom_site_type_symbol
  _atom_site_fract_x
  _atom_site_fract_y
  _atom_site_fract_z
  _atom_site_U_iso_or_equiv
  _atom_site_adp_type
  _atom_site_occupancy
  _atom_site_site_symmetry_order
  _atom_site_refinement_flags_posn
  _atom_site_refinement_flags_adp
  _atom_site_refinement_flags_occupancy
 C C 0.0 0.5 0.32823(4) 0.01219(3) Uani 1.000000 4 S T P
 O O 0.0 0.5 0.59630(3) 0.01527(3) Uani 1.000000 4 S T P
 N N 0.14485(3) 0.64485(3) 0.17831(4) 0.02250(4) Uani 1.000000 2 S T P
 Hb H 0.2542(11) 0.7542(11) 0.2894(12) 0.047(3) Uani 1.000000 2 S T P
 Ha H 0.1450(9) 0.6450(9) -0.0329(15) 0.0355(18) Uani 1.000000 2 S T P

loop_
  _atom_site_aniso_label
  _atom_site_aniso_U_11
  _atom_site_aniso_U_22
  _atom_site_aniso_U_33
  _atom_site_aniso_U_12
  _atom_site_aniso_U_13
  _atom_site_aniso_U_23
 C 0.01495(4) 0.01495(4) 0.00668(4) -0.00015(6) -0.000000 0.000000
 O 0.01956(5) 0.01956(5) 0.00670(3) 0.00153(7) -0.000000 0.000000
 N 0.02893(6) 0.02893(6) 0.00962(4) -0.01513(8) 0.00009(3) 0.00009(3)
 Hb 0.060(4) 0.060(4) 0.020(3) -0.026(6) -0.010(3) -0.010(3)
 Ha 0.044(3) 0.044(3) 0.019(3) -0.023(5) -0.001(2) -0.001(2)

loop_
  _geom_bond_atom_site_label_1
  _geom_bond_atom_site_label_2
  _geom_bond_distance
  _geom_bond_site_symmetry_2
  _geom_bond_publ_flag
 C O 1.2562(3) . ?
 C N 1.3414(3) . ?
 C N 1.3414(3) 6_565 ?
 N Hb 1.007(7) . ?
 N Ha 0.989(7) . ?

loop_
  _geom_angle_atom_site_label_1
  _geom_angle_atom_site_label_2
  _geom_angle_atom_site_label_3
  _geom_angle
  _geom_angle_site_symmetry_1
  _geom_angle_site_symmetry_3
  _geom_angle_publ_flag
 N C O 121.584(11) . . ?
 N C O 121.584(11) 6_565 . ?
 N C N 116.83(2) 6_565 . ?
 Hb N C 117.3(4) . 6_565 ?
 Ha N C 121.6(4) . 6_565 ?
 Ha N Hb 121.1(6) . . ?

loop_
  _diffrn_refln_index_h
  _diffrn_refln_index_k
  _diffrn_refln_index_l
  _diffrn_refln_intensity_net
  _diffrn_refln_intensity_u
 0 -2 -6 14.56 0.23
 -1 -1 -6 29.44 0.33
 0 -1 -6 5.29 0.28
 0 0 -6 156.54 1.86
 -4 0 -5 25.82 0.36
 -3 0 -5 3.66 0.17
 -2 0 -5 5.59 0.26
 -1 0 -5 189.09 0.97
 0 0 -5 486.21 3.6
 4 -1 -5 15.03 0.28
 3 -1 -5 16.59 0.28
 2 -1 -5 134.68 0.72
 1 -1 -5 168.5 1.11
 -4 -2 -5 52.61 0.32
 -3 -2 -5 75.67 0.53
 -2 -2 -5 96.97 0.83
 3 -3 -5 132.61 0.84
 -2 -5 -4 75.16 0.55
 -1 -5 -4 153.34 0.9
 0 -5 -4 178.18 1.13
 4 -4 -4 86.18 0.62
 3 -4 -4 3.06 0.16
 2 -4 -4 164.55 0.88
 1 -4 -4 426.26 1.75
 0 -4 -4 58.69 0.47
 -3 -3 -4 156.47 1.16
 -2 -3 -4 135.42 0.67
 -1 -3 -4 143.86 0.67
 0 -3 -4 1039.92 3.75
 2 -2 -4 430.71 2.11
 1 -2 -4 449.35 1.43
 0 -2 -4 199.6 0.84
 -1 -1 -4 430.84 1.82
 0 -1 -4 21.99 0.28
 0 0 -4 295.58 1.78
 -6 0 -3 2.3 0.13
 -5 0 -3 84.49 0.57
 -4 0 -3 712.6 2.52
 -3 0 -3 115.15 0.54
 -2 0 -3 492.13 1.31
 -1 0 -3 869.3 1.88
 0 0 -3 135.06 0.8
 6 -1 -3 104.35 0.67
 5 -1 -3 101.39 0.57
 4 -1 -3 130.06 0.59
 3 -1 -3 655.96 1.75
 2 -1 -3 680.24 1.54
 1 -1 -3 114.99 0.55
 -6 -2 -3 61.52 0.4
 -5 -2 -3 211.73 1.02
 -4 -2 -3 41.9 0.33
 -3 -2 -3 254.14 0.87
 -2 -2 -3 272.9 1.14
 5 -3 -3 33.52 0.34
 4 -3 -3 166.6 0.79
 3 -3 -3 5.08 0.3
 -5 -4 -3 56.91 0.33
 -4 -4 -3 1.59 0.15
 -1 -7 -2 14.33 0.2
 0 -7 -2 50.95 0.36
 3 -6 -2 9.1 0.25
 2 -6 -2 28.22 0.32
 1 -6 -2 46.62 0.38
 0 -6 -2 25.4 0.34
 -5 -5 -2 49.59 0.44
 -4 -5 -2 6.89 0.25
 -3 -5 -2 22.34 0.29
 -2 -5 -2 73.54 0.44
 -1 -5 -2 81.91 0.45
 0 -5 -2 0.89 0.16
 4 -4 -2 39.73 0.48
 3 -4 -2 185.71 0.76
 2 -4 -2 53.91 0.33
 1 -4 -2 27.24 0.26
 0 -4 -2 76.14 0.42
 -3 -3 -2 78.84 0.55
 -2 -3 -2 109.09 0.42
 -1 -3 -2 147.46 0.46
 0 -3 -2 176.71 0.57
 2 -2 -2 542.88 1.57
 1 -2 -2 299.59 0.71
 0 -2 -2 82.27 0.33
 -1 -1 -2 524.41 1.18
 0 -1 -2 1517.92 2.7
 -7 0 -1 84.53 0.67
 -6 0 -1 44.33 0.41
 -5 0 -1 1.04 0.11
 -4 0 -1 967.16 2.37
 -3 0 -1 925.59 1.73
 -2 0 -1 1958.98 2.6
 -1 0 -1 1485.44 1.77
 0 0 -1 133.08 0.49
 7 -1 -1 31.61 0.35
 6 -1 -1 56.37 0.4
 5 -1 -1 300.73 1.03
 4 -1 -1 115.54 0.43
 3 -1 -1 1410.5 2.25
 2 -1 -1 491.23 0.75
 1 -1 -1 2808.61 5.07
 -7 -2 -1 0.14 1.69
 -6 -2 -1 136.45 0.75
 -5 -2 -1 71.42 0.42
 -4 -2 -1 254.83 0.78
 -3 -2 -1 50.86 0.32
 -2 -2 -1 1980.19 3.9
 6 -3 -1 8.78 0.25
 5 -3 -1 117.53 0.61
 4 -3 -1 204.13 0.75
 3 -3 -1 80.53 0.52
 -6 -4 -1 133.64 0.61
 -5 -4 -1 4.74 0.21
 -4 -4 -1 47.16 0.5
 5 -5 -1 155.05 1.36
 -2 -7 0 2.74 0.09
 -1 -7 0 312.05 1.77
 4 -6 0 24.49 0.33
 3 -6 0 0.43 2.26
 2 -6 0 232.6 1.07
 1 -6 0 52.77 0.44
 0 -6 0 609.97 4.08
 -5 -5 0 67.05 0.73
 -4 -5 0 28.63 0.32
 -3 -5 0 428.02 1.61
 -2 -5 0 212.44 0.82
 -1 -5 0 419.03 1.48
 4 -4 0 822.67 3.85
 3 -4 0 32.34 0.28
 2 -4 0 925.41 2.17
 1 -4 0 70.73 0.38
 0 -4 0 54.64 0.57
 -3 -3 0 2174.94 6.1
 -2 -3 0 172.47 0.48
 -1 -3 0 288.54 0.68
 2 -2 0 2253.08 4.13
 1 -2 0 2248.26 2.8
 0 -2 0 1545.05 2.97
 -2 -11 -5 3.7 0.15
 -1 -11 -5 0.24 2.79
 0 -11 -5 0.18 3.29
 5 -10 -5 3.61 0.17
 4 -10 -5 3.97 0.18
 3 -10 -5 7.69 0.32
 -6 -9 -5 4.49 0.2
 -5 -9 -5 6.42 0.29
 7 -8 -5 6.45 0.28
 10 -2 -5 0.57 0.16
 -11 0 -4 15.33 0.41
 11 -1 -4 3.72 0.14
 -11 -2 -4 4.13 0.22
 -11 -3 -4 5.34 0.28
 -11 -4 -4 2.71 0.13
 10 -5 -4 3.76 0.16
 -10 -6 -4 2.3 0.13
 -9 -6 -4 4.95 0.22
 9 -7 -4 2.93 0.14
 -8 -8 -4 3.45 0.22
 2 -12 -3 1.69 0.13
 1 -12 -3 2.79 0.13
 0 -12 -3 3.36 0.17
 -5 -11 -3 5.16 0.24
 -4 -11 -3 3.18 0.14
 -3 -11 -3 0.9 0.16
 7 -10 -3 3.15 0.15
 6 -10 -3 8.52 0.32
 -8 -9 -3 3.81 0.2
 -7 -9 -3 9.85 0.33
 8 -8 -3 9.47 0.47
 -12 0 -2 0.04 2.14
 12 -1 -2 0.45 2.81
 -12 -2 -2 1.22 0.2
 12 -3 -2 0.3 1.97
 -11 -4 -2 0.41 1.63
 11 -5 -2 0.75 2.82
 -10 -6 -2 0.28 2.02
 10 -7 -2 3.21 0.15
 -9 -8 -2 3.98 0.17
 4 -12 -1 2.85 0.15
 3 -12 -1 0.89 0.14
 2 -12 -1 3.54 0.15
 1 -12 -1 0.8 0.16
 0 -12 -1 3.68 0.22
 -6 -11 -1 0.85 0.14
 -5 -11 -1 5.13 0.21
 7 -10 -1 1.26 0.17
 -8 -9 -1 1.66 0.13
 -12 0 0 9.86 0.37
 12 -1 0 0.54 2.86
 -12 -2 0 11.62 0.34
 12 -3 0 0.34 2.81
 -12 -4 0 4.63 0.16
 11 -5 0 6.23 0.28
 -11 -6 0 2.52 0.14
 10 -7 0 3.62 0.18
 -9 -8 0 5.71 0.24
 9 -9 0 1.11 0.18
 1 -3 -11 53.74 0.67
 0 -3 -11 4.06 0.21
 -2 -2 -11 27.57 0.63
 -1 -2 -11 18.92 0.39
 0 -2 -11 43.05 0.67
 1 -1 -11 16.35 0.51
 0 -1 -11 14.21 0.4
 0 0 -11 0.72 2.56
 6 0 -10 7.32 0.35
 5 0 -10 5.26 0.3
 -6 -1 -10 -0.08 2.79
 -5 -1 -10 15.52 0.36
 6 -2 -10 8.32 0.32
 5 -2 -10 1.18 0.14
 -5 -3 -10 8.52 0.32
 -4 -3 -10 2.51 0.14
 5 -4 -10 2.5 0.14
 4 -4 -10 7.32 0.45
 -2 -8 -9 1.91 0.13
 -1 -8 -9 2.15 0.13
 0 -8 -9 0.08 3.27
 4 -7 -9 5.42 0.25
 3 -7 -9 5.72 0.26
 2 -7 -9 2.77 0.15
 1 -7 -9 1.01 0.13
 0 -7 -9 0.52 3.19
 -5 -6 -9 7.53 0.3
 -4 -6 -9 6.19 0.28
 5 -5 -9 5.02 0.32
 9 0 -8 13.24 0.4
 -9 -1 -8 0.33 2.9
 9 -2 -8 12.37 0.35
 -9 -3 -8 1.25 0.14
 -8 -3 -8 20.7 0.4
 8 -4 -8 0.5 0.16
 -8 -5 -8 8.77 0.32
 -7 -5 -8 0.87 0.16
 7 -6 -8 7.04 0.31
 6 -6 -8 2.28 0.19
 -3 -10 -7 15.35 0.37
 -2 -10 -7 0.18 2.8
 -1 -10 -7 4.99 0.22
 0 -10 -7 0 3.26
 5 -9 -7 2.75 0.14
 4 -9 -7 20.17 0.4
 -7 -8 -7 12.52 0.35
 -6 -8 -7 3.12 0.16
 7 -7 -7 2.83 0.2
 11 0 -6 1.35 0.17
 -11 -1 -6 0.27 2.77
 11 -2 -6 1.01 0.16
 -11 -3 -6 1.52 0.13
 10 -4 -6 3.07 0.15
 -10 -5 -6 0.88 0.2
 9 -6 -6 1.6 0.13
 -9 -7 -6 0.38 2.78
 -8 -7 -6 1.45 0.17
 8 -8 -6 0 4.01
 -2 -12 -5 0.1 2.87
 -1 -12 -5 1.6 0.14
 0 -12 -5 0.14 3.23
 5 -11 -5 -0.14 2.83
 4 -11 -5 2.54 0.14
 3 -11 -5 1.8 0.13
 -6 -10 -5 -0.07 2.83
 8 -9 -5 1.97 0.13
 7 -9 -5 -0.41 2.89
 -8 -8 -5 0.06 4.06
 12 0 -4 1.97 0.15
 -12 -1 -4 3.7 0.16
 12 -2 -4 2.88 0.14
 -12 -3 -4 2.71 0.14
 12 -4 -4 1.42 0.13
 -11 -5 -4 2.23 0.13
 11 -6 -4 8.69 0.33
 -10 -7 -4 12.72 0.35
 9 -8 -4 14.12 0.37
 1 -13 -3 0.96 0.14
 0 -13 -3 1.18 0.17
 -5 -12 -3 1.31 0.14
 -4 -12 -3 3.17 0.15
 -3 -12 -3 1.76 0.13
 7 -11 -3 5.11 0.25
 6 -11 -3 2.34 0.13
 -8 -10 -3 7.31 0.3
 9 -9 -3 7.81 0.44
 13 0 -2 0.29 2.11
 -13 -1 -2 0.02 2.85
 13 -2 -2 0.03 2.78
 12 -4 -2 0.13 2.84
 -12 -5 -2 0.95 0.16
 11 -6 -2 2.04 0.13
 -11 -7 -2 0.9 0.14
 10 -8 -2 1.62 0.13
 -9 -9 -2 1.59 0.19
 -3 -13 -2 -0.05 2.84
 3 -13 -1 1.89 0.13
 2 -13 -1 0.22 2.82
 1 -13 -1 1.52 0.13
 0 -13 -1 0.81 0.22
 -6 -12 -1 2.7 0.13
 -5 -12 -1 0.16 2.86
 7 -11 -1 4.05 0.19
 -9 -10 -1 0.37 2.79
 -8 -10 -1 5.06 0.24
 9 -9 -1 6.52 0.37
 -13 -1 0 6.66 0.29
 13 -2 0 0.07 2.82
 -13 -3 0 2.35 0.14
 -12 -5 0 1.19 0.17
 12 -6 0 1.46 0.13
 -11 -7 0 1.23 0.16
 10 -8 0 1 0.17
 -10 -9 0 0.11 1.99
 5 0 -11 4.46 0.22
 4 0 -11 59.56 0.84
 -5 -1 -11 17.5 0.37
 -4 -1 -11 5.65 0.24
 5 -2 -11 12.44 0.33
 4 -2 -11 11.89 0.34
 3 -2 -11 9.44 0.32
 -4 -3 -11 10.44 0.32
 -3 -3 -11 3.1 0.23
 4 -4 -11 3.51 0.24
 3 -7 -10 2.65 0.13
 2 -7 -10 3.84 0.15
 1 -7 -10 4.07 0.21
 0 -7 -10 0.94 0.21
 -5 -6 -10 4.86 0.23
 -4 -6 -10 3.92 0.18
 -3 -6 -10 7.75 0.32
 5 -5 -10 8.09 0.45
 9 0 -9 1.17 0.17
 -9 -1 -9 0.7 0.14
 9 -2 -9 2.23 0.13
 -8 -3 -9 3.68 0.16
 8 -4 -9 0.5 1.98
 -7 -5 -9 0.36 2.74
 7 -6 -9 -0.13 2.84
 6 -6 -9 0.5 3.9
 -5 -8 -9 0.84 0.16
 -3 -10 -8 2.89 0.14
 -2 -10 -8 0.84 0.14
 -1 -10 -8 8.86 0.32
 0 -10 -8 0.41 3.14
 5 -9 -8 3.73 0.18
 4 -9 -8 6.16 0.26
 -7 -8 -8 3.57 0.15
 -6 -8 -8 5.52 0.24
 7 -7 -8 6.95 0.39
 11 0 -7 2.68 0.15
 -11 -1 -7 0.4 2.76
 11 -2 -7 7.33 0.31
 -11 -3 -7 0.34 2.81
 10 -4 -7 0.77 0.16
 -10 -5 -7 7.76 0.31
 9 -6 -7 9.35 0.33
 -9 -7 -7 0.34 2.8
 8 -8 -7 0.28 4.02
 -2 -12 -6 -0.04 2.82
 -1 -12 -6 0.09 2.89
 0 -12 -6 0.37 3.17
 5 -11 -6 0.36 2.77
 4 -11 -6 0.54 2
 -7 -10 -6 1.86 0.14
 -6 -10 -6 -0.02 2.83
 8 -9 -6 2.84 0.14
 -12 -3 -5 1.42 0.16
 12 -4 -5 0 2.78
 11 -6 -5 0.95 0.16
 -10 -7 -5 1.34 0.14
 10 -8 -5 0.33 2
 -9 -9 -5 0.58 4
 3 -13 -4 0.52 2.86
 2 -13 -4 1.59 0.15
 1 -13 -4 1.27 0.13
 0 -13 -4 1.08 0.15
 -6 -12 -4 0.75 0.16
 -5 -12 -4 5.46 0.22
 7 -11 -4 1.24 0.13
 -9 -10 -4 1.76 0.14
 -8 -10 -4 1.66 0.13
 9 -9 -4 2.19 0.18
 13 -2 -3 0.91 0.16
 -13 -3 -3 2.16 0.13
 13 -4 -3 0.66 0.16
 12 -6 -3 3.72 0.16
 11 -8 -3 0.66 0.2
 -10 -9 -3 0.71 0.16
 -1 -14 -2 -0.47 2.85
 0 -14 -2 0.08 2.09
 5 -13 -2 -0.15 2.82
 4 -13 -2 0.41 2.8
 -7 -12 -2 -0.01 2.8
 -6 -12 -2 0.48 2.04
 8 -11 -2 -0.23 2.83
 -9 -10 -2 0.03 2.78
 14 0 -1 0.13 3.31
 -14 -1 -1 0.27 2.77
 14 -2 -1 0.97 0.16
 13 -4 -1 0.29 2.79
 -13 -5 -1 1.64 0.13
 -12 -7 -1 0.09 1.99
 11 -8 -1 -0.06 2.87
 -11 -9 -1 0.97 0.14
 10 -10 -1 1.23 0.23
 -2 -14 0 1.73 0.13
 -1 -14 0 0.08 2.77
 0 -14 0 3.31 0.16
 5 -13 0 1.24 0.14
 4 -13 0 0.17 2.01
 -7 -12 0 -0.06 2.8
 9 -11 0 5.28 0.24
 8 -11 0 0.02 2.79
 -10 -10 0 5.87 0.36
 -1 -4 -12 0.28 2.72
 0 -4 -12 2.28 0.15
 3 -3 -12 19.61 0.52
 2 -3 -12 4.07 0.18
 1 -3 -12 5.85 0.25
 0 -3 -12 0.43 1.65
 -2 -2 -12 17.36 0.5
 -1 -2 -12 4.16 0.2
 0 -2 -12 10.57 0.36
 1 -1 -12 24.5 0.59
 0 -1 -12 12.49 0.38
 0 0 -12 37.75 1.05
 7 0 -11 4.76 0.25
 6 0 -11 4.38 0.2
 -7 -1 -11 3.55 0.14
 -6 -1 -11 7.18 0.3
 6 -2 -11 11.66 0.33
 -6 -3 -11 2.24 0.13
 -5 -3 -11 8.11 0.32
 5 -4 -11 4.76 0.21
 -5 -5 -11 14.01 0.48
 0 -9 -10 1.92 0.14
 -4 -8 -10 1.67 0.12
 -3 -8 -10 3.99 0.18
 -2 -8 -10 3.84 0.16
 -1 -8 -10 0.19 2.81
 0 -8 -10 2.48 0.15
 5 -7 -10 1.55 0.13
 4 -7 -10 7.7 0.3
 -6 -6 -10 1.99 0.18
 10 0 -9 1 0.21
 -10 -1 -9 0.71 0.16
 10 -2 -9 -0.2 2.74
 -9 -3 -9 0.19 2.73
 9 -4 -9 0.5 2.73
 -9 -5 -9 0.48 1.95
 8 -6 -9 1.28 0.14
 -7 -7 -9 1.65 0.18
 3 -11 -8 1.14 0.14
 2 -11 -8 2.81 0.14
 1 -11 -8 0.35 2.73
 0 -11 -8 4.96 0.25
 -5 -10 -8 2.65 0.14
 -4 -10 -8 2.6 0.13
 7 -9 -8 0.11 2.71
 6 -9 -8 3.92 0.15
 -8 -8 -8 0.09 3.82
 12 0 -7 0.28 3.12
 -12 -1 -7 3.61 0.16
 12 -2 -7 0.46 2.73
 -12 -3 -7 2.85 0.15
 11 -4 -7 5.34 0.26
 -11 -5 -7 0.46 2.7
 10 -6 -7 0.27 1.95
 -10 -7 -7 0.23 1.95
 9 -8 -7 0.33 1.94
 1 -13 -6 0.07 1.92
 0 -13 -6 0.04 3.15
 -5 -12 -6 0.81 2.72
 -4 -12 -6 -0.09 2.74
 -3 -12 -6 0.7 0.19
 7 -11 -6 0.58 2.65
 6 -11 -6 1.6 0.13
 -8 -10 -6 0.54 1.93
 9 -9 -6 0.63 2.23
 13 0 -5 0.94 0.17
 -13 -1 -5 0.11 1.95
 13 -2 -5 0.23 2.83
 -13 -3 -5 0.1 2.73
 -13 -4 -5 -0.25 3.22
 -12 -5 -5 0.63 2.77
 12 -6 -5 0.29 1.95
 -11 -7 -5 0.82 0.19
 11 -8 -5 0.56 1.9
 -10 -9 -5 0.21 2.76
 -2 -14 -4 0.43 2.7
 -1 -14 -4 0.57 2.78
 0 -14 -4 0.77 0.21
 5 -13 -4 0.01 2.81
 4 -13 -4 3 0.15
 -7 -12 -4 1.28 0.12
 8 -11 -4 1.6 0.14
 -10 -10 -4 1.33 0.18
 14 0 -3 -0.07 3.28
 -14 -1 -3 0.22 2.76
 14 -2 -3 0.89 0.16
 -14 -3 -3 0.36 2.73
 -13 -5 -3 1.82 0.13
 13 -6 -3 0.57 2.71
 -12 -7 -3 0.6 0.14
 12 -8 -3 0.04 2.71
 -11 -9 -3 -0.24 2.74
 10 -10 -3 -0.18 3.94
 -4 -14 -2 -0.11 2.73
 -3 -14 -2 0.24 2.74
 -2 -14 -2 -0.12 2.79
 6 -13 -2 -0.01 2.74
 -8 -12 -2 0.86 0.19
 9 -11 -2 0.61 0.2
 -10 -10 -2 0.71 3.98
 -14 -3 -1 0.03 2.75
 14 -4 -1 0.72 0.2
 -14 -5 -1 -0.22 1.96
 13 -6 -1 0.13 2.75
 -13 -7 -1 0.49 0.16
 12 -8 -1 0.59 0.16
 11 -10 -1 1.09 0.14
 -5 -14 0 -0.3 2.76
 -4 -14 0 0.72 0.14
 -3 -14 0 0.13 2.78
 7 -13 0 2.6 0.14
 6 -13 0 0.08 2.78
 -8 -12 0 4.28 0.18
 10 -11 0 0.49 2.77
 1 -6 -12 3.15 0.13
 0 -6 -12 10.11 0.3
 -3 -5 -12 7.05 0.26
 -2 -5 -12 4.06 0.15
 -1 -5 -12 8.08 0.27
 0 -5 -12 0.84 0.16
 0 -1 -13 0.05 3.07
 0 0 -13 1.78 0.24
 4 -2 -12 12.19 0.32
 -4 -3 -12 7.28 0.3
 4 -4 -12 11.68 0.45
 -2 -8 -11 7.79 0.29
 -1 -8 -11 2.76 0.13
 0 -8 -11 2.89 0.15
 4 -7 -11 1.41 0.12
 3 -7 -11 16.17 0.34
 2 -7 -11 2.2 0.12
 -5 -6 -11 2.76 0.13
 -4 -6 -11 17.01 0.36
 -9 -1 -10 1.98 0.13
 9 -2 -10 1.09 0.14
 -9 -3 -10 0.87 0.16
 9 -4 -10 -0.26 2.65
 -8 -5 -10 0.21 2.61
 7 -6 -10 -0.33 2.71
 -7 -7 -10 2.07 0.17
 2 -11 -9 0.35 2.58
 1 -11 -9 0.51 2.61
 0 -11 -9 -0.15 3.1
 -5 -10 -9 0.05 2.57
 -4 -10 -9 -0.18 1.93
 -3 -10 -9 0.51 2.65
 6 -9 -9 0.27 2.64
 -7 -8 -9 -0.01 2.65
 12 0 -8 0.52 3.04
 -12 -1 -8 1.85 0.12
 12 -2 -8 0.63 0.15
 11 -4 -8 1.5 0.14
 -11 -5 -8 -0.24 2.63
 10 -6 -8 -0.03 2.66
 -10 -7 -8 3.33 0.14
 9 -8 -8 3.7 0.17
 1 -13 -7 0.28 2.57
 0 -13 -7 2 0.15
 -5 -12 -7 0.33 2.61
 -4 -12 -7 0.33 2.65
 7 -11 -7 0.61 2.59
 6 -11 -7 0.42 1.9
 -8 -10 -7 0.52 0.13
 9 -9 -7 0.7 3.77
 13 -2 -6 0.54 2.65
 -13 -3 -6 0.08 2.65
 13 -4 -6 0.48 1.85
 12 -6 -6 0.1 2.67
 11 -8 -6 0.31 2.59
 -10 -9 -6 0.33 1.86
 -3 -14 -5 -0.18 2.58
 -2 -14 -5 -0.17 2.64
 -1 -14 -5 0.22 2.69
 0 -14 -5 0 3.08
 6 -13 -5 -0.1 2.64
 5 -13 -5 0.44 2.61
 -7 -12 -5 0.04 1.93
 9 -11 -5 0.49 1.86
 -10 -10 -5 0.55 3.75
 -14 -3 -4 1.08 0.19
 14 -4 -4 -0.06 1.87
 13 -6 -4 0.83 0.16
 -13 -7 -4 0.41 2.64
 12 -8 -4 0.95 0.16
 -11 -9 -4 1.31 0.16
 1 -15 -3 0.3 1.86
 0 -15 -3 0.43 3
 -5 -14 -3 0.39 2.64
 -4 -14 -3 1.09 0.16
 7 -13 -3 -0.01 1.88
 -9 -12 -3 0.68 0.19
 10 -11 -3 0.79 0.19
 15 0 -2 -0.44 3.13
 -15 -1 -2 0.26 2.63
 15 -2 -2 -0.09 2.69
 -15 -3 -2 0.14 2.55
 -14 -5 -2 -0.04 2.7
 14 -6 -2 -0.04 2.64
 -13 -7 -2 0.23 1.58
 13 -8 -2 0.52 2.58
 -12 -9 -2 -0.05 2.74
 11 -10 -2 0.56 0.16
 3 -15 -1 -0.21 2.7
 2 -15 -1 -0.01 2.68
 1 -15 -1 0.33 1.9
 0 -15 -1 -0.1 3.16
 -6 -14 -1 -0.07 1.91
 8 -13 -1 0.57 0.16
 -9 -12 -1 0.62 0.2
 -15 -1 0 0.75 2.75
 15 -2 0 0.21 2.7
 -15 -3 0 0.6 2.64
 15 -4 0 0.07 1.84
 14 -6 0 1.66 0.12
 13 -8 0 0.14 2.69
 -12 -9 0 0.52 2.74
 4 0 -13 0.05 2.88
 3 0 -13 6.49 0.32
 2 0 -13 -0.27 2.99
 -4 -1 -13 2.35 0.12
 -3 -1 -13 0.46 1.81
 -2 -1 -13 2.1 0.12
 -1 -1 -13 2.29 0.18
 3 -2 -13 0.57 2.45
 2 -2 -13 3.82 0.25
 -3 -3 -13 0.72 3.45
 2 -7 -12 0.26 2.46
 1 -7 -12 6.53 0.26
 0 -7 -12 3.05 0.21
 -4 -6 -12 1.79 0.11
 -3 -6 -12 -0.46 2.57
 -2 -6 -12 5.46 0.26
 5 -5 -12 3.77 0.27
 4 -5 -12 1.13 0.11
 9 0 -11 0.95 0.13
 -9 -1 -11 4.57 0.2
 9 -2 -11 1.35 0.11
 -8 -3 -11 1.43 0.12
 8 -4 -11 4.82 0.21
 -7 -5 -11 4.75 0.22
 7 -6 -11 1.93 0.11
 6 -6 -11 3.71 0.28
 -4 -10 -10 0.99 0.16
 -3 -10 -10 -0.06 3.56
 -2 -10 -10 0.44 3.7
 -1 -10 -10 1.76 0.17
 0 -10 -10 0.93 5.1
 6 -9 -10 0.23 1.96
 5 -9 -10 1.89 0.16
 -7 -8 -10 -0.49 4.99
 -6 -8 -10 2.42 0.18
 -4 0 -7 1.57 0.13
 -3 0 -7 4.96 0.23
 -2 0 -7 2.68 0.13
 -1 0 -7 428.85 3.37
 0 0 -7 2.64 0.26
 3 -1 -7 15.23 0.31
 2 -1 -7 107.02 0.86
 1 -1 -7 56.5 0.74
 -3 -2 -7 159.96 1.29
 -2 -2 -7 100.04 1.17
 -1 -4 -7 33.74 0.35
 -3 -5 -6 5.66 0.23
 -2 -5 -6 61.33 0.59
 -1 -5 -6 7.59 0.28
 0 -5 -6 19.7 0.39
 4 -4 -6 25.58 0.54
 3 -4 -6 11.39 0.29
 2 -4 -6 11.23 0.29
 1 -4 -6 56.99 0.52
 0 -4 -6 77.23 0.73
 -3 -3 -6 55.34 0.72
 -2 -3 -6 30.17 0.36
 -1 -3 -6 51.87 0.46
 0 -3 -6 107.88 0.88
 2 -2 -6 27.38 0.48
 1 -2 -6 138.03 0.89
 -7 0 -5 62.33 0.71
 -6 0 -5 43.5 0.53
 -5 0 -5 18.69 0.35
 7 -1 -5 20.45 0.34
 6 -1 -5 63.96 0.58
 5 -1 -5 33.67 0.37
 -6 -2 -5 15.38 0.31
 -5 -2 -5 90.91 0.7
 6 -3 -5 3.24 0.14
 5 -3 -5 24.01 0.34
 4 -3 -5 131.49 0.91
 -5 -4 -5 25.76 0.37
 -4 -4 -5 55.31 0.72
 5 -5 -5 16.56 0.47
 -3 -7 -4 18.22 0.34
 -2 -7 -4 82.6 0.71
 -1 -7 -4 45.64 0.47
 0 -7 -4 1.79 0.13
 5 -6 -4 92.46 0.83
 4 -6 -4 34.14 0.42
 3 -6 -4 150.74 1.1
 2 -6 -4 75.1 0.61
 1 -6 -4 28.93 0.35
 0 -6 -4 77.02 0.68
 -5 -5 -4 69.01 0.87
 -4 -5 -4 83.81 0.67
 -3 -5 -4 84.4 0.62
 -8 0 -3 7.89 0.32
 -7 0 -3 52.18 0.54
 8 -1 -3 31.48 0.4
 7 -1 -3 6.02 0.24
 -8 -2 -3 50.96 0.53
 -7 -2 -3 26.99 0.35
 8 -3 -3 18.23 0.34
 7 -3 -3 138.99 1.05
 6 -3 -3 28.5 0.35
 -7 -4 -3 16.81 0.33
 -6 -4 -3 146.66 1.04
 6 -5 -3 40.07 0.45
 5 -5 -3 101.81 1.08
 -6 -6 -3 17.5 0.49
 4 -8 -2 0.31 2.55
 3 -8 -2 8.64 0.29
 2 -8 -2 15.46 0.31
 1 -8 -2 6.18 0.22
 0 -8 -2 8.09 0.3
 -5 -7 -2 0.98 0.25
 -4 -7 -2 18.01 0.33
 -3 -7 -2 14.39 0.3
 -2 -7 -2 1.64 0.11
 6 -6 -2 4.28 0.25
 5 -6 -2 15.54 0.31
 4 -6 -2 26.05 0.34
 -9 0 -1 -0.16 3
 -8 0 -1 22.57 0.38
 9 -1 -1 35.97 0.44
 8 -1 -1 9.57 0.28
 -9 -2 -1 2.3 0.12
 -8 -2 -1 65.02 0.58
 8 -3 -1 3.83 0.14
 7 -3 -1 106.25 0.76
 -8 -4 -1 29.01 0.4
 -7 -4 -1 13.41 0.29
 7 -5 -1 31.56 0.41
 6 -5 -1 8.52 0.27
 -7 -6 -1 21.88 0.37
 -6 -6 -1 27.03 0.54
 -2 -9 0 13.84 0.31
 -1 -9 0 35.63 0.43
 4 -8 0 41.21 0.47
 3 -8 0 11.19 0.3
 2 -8 0 46.36 0.47
 1 -8 0 14.9 0.3
 0 -8 0 170.54 1.35
 -6 -7 0 5.14 0.21
 -5 -7 0 57.77 0.56
 -4 -7 0 9.94 0.28
 -3 -7 0 13.68 0.29
 6 -6 0 84.35 1.03
 5 -6 0 41.33 0.43
 -2 -4 -8 18.46 0.36
 -1 -4 -8 100.31 0.99
 0 -4 -8 11.1 0.37
 3 -3 -8 55.81 0.89
 2 -3 -8 69.91 0.72
 1 -3 -8 4.7 0.18
 0 -3 -8 154.41 1.6
 -2 -2 -8 18.28 0.49
 -1 -2 -8 148.04 1.3
 0 -2 -8 0.45 2.01
 1 -1 -8 44.56 0.71
 0 -1 -8 60.89 0.71
 0 0 -8 146.13 2.51
 6 0 -7 0.32 3.23
 5 0 -7 63.06 0.75
 -6 -1 -7 108.18 1.05
 -5 -1 -7 30.09 0.42
 6 -2 -7 12.88 0.33
 5 -2 -7 101.54 0.96
 4 -2 -7 16.8 0.33
 -6 -3 -7 17.72 0.33
 -5 -3 -7 7.98 0.29
 -4 -3 -7 238.9 2.02
 -3 -3 -7 1.52 0.22
 5 -4 -7 50.54 0.6
 4 -4 -7 1.16 0.23
 3 -7 -6 13.48 0.34
 2 -7 -6 9.46 0.31
 1 -7 -6 10.12 0.3
 0 -7 -6 0.47 3.08
 -5 -6 -6 20.78 0.38
 -4 -6 -6 12.95 0.33
 -3 -6 -6 17.47 0.35
 -2 -6 -6 3.08 0.14
 -1 -6 -6 19.02 0.34
 0 -6 -6 19.4 0.4
 5 -5 -6 8.1 0.4
 4 -5 -6 15.7 0.33
 8 0 -5 8.95 0.34
 -8 -1 -5 19.58 0.35
 8 -2 -5 5.6 0.23
 7 -2 -5 8.58 0.29
 -8 -3 -5 5.16 0.21
 -7 -3 -5 6.44 0.27
 7 -4 -5 3.41 0.13
 6 -4 -5 8.64 0.3
 -7 -5 -5 0.76 0.19
 -6 -5 -5 15.23 0.33
 6 -6 -5 2.84 0.18
 3 -9 -4 10.47 0.33
 2 -9 -4 31.01 0.44
 1 -9 -4 16.53 0.35
 0 -9 -4 38.49 0.56
 -5 -8 -4 7.81 0.29
 -4 -8 -4 11.16 0.32
 -3 -8 -4 69.73 0.71
 -2 -8 -4 30.37 0.41
 -1 -8 -4 28.9 0.4
 0 -8 -4 27.14 0.45
 6 -7 -4 3.55 0.13
 5 -7 -4 14.17 0.33
 4 -7 -4 114.82 1.02
 -6 -6 -4 19.26 0.51
 10 0 -3 31.04 0.52
 9 0 -3 10.1 0.36
 -10 -1 -3 6.08 0.23
 -9 -1 -3 31.01 0.42
 9 -2 -3 18.94 0.35
 -9 -3 -3 11.33 0.32
 9 -4 -3 13.87 0.34
 8 -4 -3 29.27 0.42
 -8 -5 -3 21.89 0.39
 -7 -5 -3 28.3 0.41
 8 -6 -3 0.17 2.8
 7 -6 -3 21.31 0.38
 -7 -7 -3 0.02 3.87
 -2 -10 -2 0.85 0.28
 -1 -10 -2 2.03 0.13
 0 -10 -2 0.51 3.15
 5 -9 -2 9.71 0.31
 4 -9 -2 4.79 0.18
 3 -9 -2 1.91 0.12
 2 -9 -2 4.11 0.15
 1 -9 -2 6.35 0.23
 0 -9 -2 0.92 0.16
 -6 -8 -2 11.85 0.34
 -5 -8 -2 7.14 0.26
 7 -7 -2 13.73 0.48
 6 -7 -2 10.92 0.31
 10 0 -1 22.43 0.44
 -10 -1 -1 0.18 2.71
 10 -2 -1 10.56 0.32
 -10 -3 -1 8.66 0.31
 -9 -3 -1 16.18 0.34
 9 -4 -1 10.6 0.32
 -9 -5 -1 13.47 0.34
 -8 -5 -1 13.37 0.32
 8 -6 -1 14.89 0.35
 -8 -7 -1 5.54 0.25
 -7 -7 -1 12.83 0.46
 -3 -10 0 0.67 0.2
 -2 -10 0 33.43 0.46
 -1 -10 0 0.99 0.14
 0 -10 0 9.21 0.36
 5 -9 0 62.35 0.7
 4 -9 0 4.14 0.19
 3 -9 0 52.25 0.57
 -7 -8 0 1.43 0.16
 -6 -8 0 83.43 0.85
 -5 -8 0 9.78 0.31
 2 -4 -9 3.87 0.16
 1 -4 -9 18.52 0.37
 0 -4 -9 21.16 0.45
 -3 -3 -9 9.84 0.46
 -2 -3 -9 6.78 0.29
 -1 -3 -9 14.75 0.34
 0 -3 -9 42.27 0.63
 2 -2 -9 16.53 0.51
 1 -2 -9 32.81 0.46
 0 -2 -9 3.59 0.19
 -1 -1 -9 13.01 0.46
 0 -1 -9 -0.15 3.14
 0 0 -9 36.23 0.96
 -6 0 -8 23.34 0.47
 -5 0 -8 59.18 0.78
 6 -1 -8 32.8 0.48
 5 -1 -8 8.28 0.31
 -6 -2 -8 6 0.24
 -5 -2 -8 65.65 0.73
 6 -3 -8 43.03 0.57
 5 -3 -8 10.58 0.33
 4 -3 -8 30.16 0.44
 -5 -4 -8 35.89 0.5
 -4 -4 -8 29.53 0.62
 2 -8 -7 8.22 0.31
 1 -8 -7 34.99 0.5
 0 -8 -7 0.62 3.23
 -4 -7 -7 4.46 0.2
 -3 -7 -7 3.14 0.14
 -2 -7 -7 25.72 0.41
 -1 -7 -7 0.78 0.2
 0 -7 -7 118.72 1.38
 5 -6 -7 12.7 0.34
 4 -6 -7 9.1 0.31
 -5 -5 -7 24.16 0.57
 -9 0 -6 4.42 0.21
 -8 0 -6 5.01 0.23
 9 -1 -6 0.52 2.01
 8 -1 -6 7.76 0.31
 -9 -2 -6 8.2 0.31
 -8 -2 -6 2.56 0.13
 8 -3 -6 10.93 0.32
 -8 -4 -6 0.85 0.27
 -7 -4 -6 14.59 0.34
 7 -5 -6 0.09 1.94
 -7 -6 -6 3.2 0.15
 -6 -6 -6 0.37 2.28
 1 -10 -5 1.27 0.13
 0 -10 -5 0.66 3.27
 -4 -9 -5 10.32 0.33
 -3 -9 -5 1.15 0.13
 -2 -9 -5 7.8 0.31
 -1 -9 -5 2.56 0.13
 0 -9 -5 3.45 0.17
 6 -8 -5 10.14 0.32
 5 -8 -5 13.32 0.34
 4 -8 -5 0.21 2.76
 -7 -7 -5 11 0.48
 -6 -7 -5 18.52 0.38
 -10 0 -4 4.64 0.22
 10 -1 -4 26.87 0.43
 -10 -2 -4 7.6 0.29
 10 -3 -4 3.09 0.13
 -10 -4 -4 10.03 0.32
 -9 -4 -4 5.36 0.22
 9 -5 -4 15.81 0.37
 -8 -6 -4 19.63 0.39
 8 -7 -4 3.47 0.16
 7 -7 -4 19.17 0.56
 -2 -11 -3 5.03 0.22
 -1 -11 -3 9.54 0.32
 0 -11 -3 3.23 0.16
 5 -10 -3 4.77 0.2
 4 -10 -3 0.25 2.79
 3 -10 -3 8.44 0.3
 2 -10 -3 8.44 0.3
 -6 -9 -3 7.59 0.29
 -5 -9 -3 0.64 0.2
 7 -8 -3 7.76 0.31
 -11 0 -2 0.81 0.17
 11 -1 -2 0.27 1.97
 -11 -2 -2 0.3 2.02
 11 -3 -2 2.27 0.13
 10 -3 -2 3.19 0.13
 -10 -4 -2 4.97 0.19
 10 -5 -2 0.98 0.2
 -9 -6 -2 1.49 0.13
 9 -7 -2 0.54 2.02
 8 -7 -2 2.15 0.13
 -8 -8 -2 1.55 0.18
 -4 -11 -1 2.28 0.13
 -3 -11 -1 4.32 0.17
 -2 -11 -1 2.41 0.13
 -1 -11 -1 9.13 0.32
 0 -11 -1 -0.05 3.24
 6 -10 -1 6.97 0.28
 5 -10 -1 3.39 0.14
 4 -10 -1 6.05 0.24
 -7 -9 -1 8.95 0.32
 -6 -9 -1 4.14 0.18
 8 -8 -1 8.57 0.42
 11 -1 0 13.13 0.33
 -11 -2 0 1.17 0.16
 11 -3 0 27.65 0.45
 -11 -4 0 0.24 2.79
 -10 -4 0 50.44 0.7
 10 -5 0 0.59 0.16
 -10 -6 0 5.84 0.23
 -9 -6 0 1.75 0.14
 9 -7 0 8.03 0.29
 -8 -8 0 8.79 0.46
 -4 0 -10 4.19 0.23
 -3 0 -10 47.94 0.72
 -2 0 -10 10.65 0.38
 -1 0 -10 1.86 0.15
 0 0 -10 28.76 0.9
 4 -1 -10 17.97 0.38
 3 -1 -10 10.67 0.32
 2 -1 -10 11.92 0.33
 1 -1 -10 32.29 0.67
 -4 -2 -10 14.21 0.35
 -3 -2 -10 1.19 0.17
 -2 -2 -10 36.33 0.73
 3 -3 -10 14.91 0.49
 3 -6 -9 5.92 0.23
 2 -6 -9 2.51 0.13
 1 -6 -9 3.74 0.16
 0 -6 -9 2.65 0.15
 -4 -5 -9 4.56 0.16
 -3 -5 -9 1.79 0.13
 -2 -5 -9 13.49 0.34
 -1 -5 -9 5.89 0.22
 0 -5 -9 5.43 0.29
 4 -4 -9 4.5 0.22
 3 -4 -9 2.08 0.13
 -8 0 -8 6.57 0.32
 -7 0 -8 12.25 0.38
 8 -1 -8 16.43 0.37
 7 -1 -8 12.3 0.34
 -8 -2 -8 1.19 0.14
 -7 -2 -8 29.16 0.45
 7 -3 -8 1.82 0.13
 -7 -4 -8 30.22 0.48
 -6 -4 -8 1.58 0.13
 6 -5 -8 31.13 0.48
 5 -5 -8 2.5 0.19
 -3 -9 -7 0.26 2.01
 -2 -9 -7 11.75 0.34
 -1 -9 -7 3.22 0.15
 0 -9 -7 11.43 0.38
 5 -8 -7 23.41 0.42
 4 -8 -7 0.32 1.6
 3 -8 -7 8.01 0.31
 -6 -7 -7 35.22 0.52
 -5 -7 -7 0.08 2.83
 6 -6 -7 1.6 0.18
 -10 0 -6 1.84 0.15
 10 -1 -6 3.3 0.13
 -10 -2 -6 0.12 2.81
 10 -3 -6 1.06 0.2
 9 -3 -6 0.36 1.98
 -9 -4 -6 2.86 0.13
 9 -5 -6 3.77 0.15
 8 -5 -6 5.9 0.26
 -8 -6 -6 5.84 0.25
 7 -7 -6 8.71 0.46
 0 0 -2 1335.96 8.19
 -1 -1 0 9990.67 18.99

_iucr_refine_fcf_details
;
data_urea
_computing_structure_refinement   'olex2.refine 1.3 (Bourhis et al., 2015)'
_shelx_refln_list_code            4
loop_
  _space_group_symop_id
  _space_group_symop_operation_xyz
  1  x,y,z
  2  y,-x,-z
  3  -y,x,-z
  4  x+1/2,-y+1/2,-z
  5  -x+1/2,y+1/2,-z
  6  -x,-y,z
  7  -y+1/2,-x+1/2,z
  8  y+1/2,x+1/2,z

_space_group_crystal_system       tetragonal
_space_group_IT_number            113
_space_group_name_H-M_alt         'P -4 21 m'
_space_group_name_Hall            ' P -4 2ab'
_symmetry_space_group_name_H-M    'P -4 21 m'
_symmetry_space_group_name_Hall   ' P -4 2ab'
_symmetry_Int_Tables_number       113
_cell_length_a                    5.5780(6)
_cell_length_b                    5.5780(6)
_cell_length_c                    4.6860(7)
_cell_angle_alpha                 90
_cell_angle_beta                  90
_cell_angle_gamma                 90
_cell_volume                      145.80(3)
loop_
  _refln_index_h
  _refln_index_k
  _refln_index_l
  _refln_F_squared_calc
  _refln_F_squared_meas
  _refln_F_squared_sigma
  _refln_F_squared_weight
  _refln_observed_status
0 0 1 12.840 13.125 0.048 1.235 o
0 0 2 118.585 131.762 0.808 0.016 o
0 0 3 14.050 13.321 0.079 1.075 o
0 0 4 28.565 29.152 0.176 0.272 o
0 0 5 47.678 47.953 0.355 0.100 o
0 0 6 15.598 15.439 0.183 0.775 o
0 0 7 0.296 0.260 0.026 139.034 o
0 0 8 14.665 14.412 0.248 0.762 o
0 0 9 3.691 3.573 0.095 7.029 o
0 0 10 2.753 2.837 0.089 9.562 o
0 0 11 0.098 0.071 0.252 2.978 o
0 0 12 3.821 3.723 0.104 6.368 o
0 0 13 0.170 0.176 0.024 194.769 o
1 0 1 147.356 146.505 0.175 0.012 o
1 0 2 152.321 149.708 0.266 0.011 o
1 0 3 84.000 85.737 0.185 0.035 o
1 0 4 1.925 2.169 0.028 22.910 o
1 0 5 17.944 18.649 0.096 0.652 o
1 0 6 0.533 0.522 0.028 87.231 o
1 0 7 42.447 42.296 0.332 0.125 o
1 0 8 5.741 6.005 0.070 4.418 o
1 0 9 0.007 -0.015 0.310 1.986 o
1 0 10 0.196 0.183 0.015 277.175 o
1 0 11 1.498 1.401 0.039 29.327 o
1 0 12 1.187 1.232 0.037 36.459 o
1 0 13 0.046 0.005 0.303 2.076 o
1 1 0 1025.770 985.350 1.873 0.000 o
1 1 1 279.885 277.005 0.500 0.003 o
1 1 2 50.930 51.721 0.116 0.093 o
1 1 3 10.787 11.341 0.054 1.641 o
1 1 4 41.739 42.492 0.180 0.135 o
1 1 5 16.797 16.619 0.109 0.747 o
1 1 6 2.894 2.904 0.033 13.754 o
1 1 7 5.706 5.572 0.073 4.563 o
1 1 8 4.296 4.395 0.070 6.674 o
1 1 9 1.247 1.283 0.045 31.174 o
1 1 10 3.199 3.185 0.066 9.940 o
1 1 11 1.617 1.613 0.050 23.368 o
1 1 12 2.358 2.416 0.058 14.676 o
1 1 13 0.243 0.226 0.018 210.956 o
2 0 0 151.217 152.384 0.293 0.011 o
2 0 1 194.532 193.208 0.256 0.007 o
2 0 2 8.572 8.114 0.033 2.639 o
2 0 3 47.336 48.537 0.129 0.106 o
2 0 4 19.465 19.686 0.083 0.576 o
2 0 5 0.587 0.551 0.026 85.713 o
2 0 6 1.499 1.436 0.023 34.583 o
2 0 7 0.215 0.264 0.013 258.598 o
2 0 8 0.037 0.044 0.198 4.836 o
2 0 9 0.374 0.354 0.019 147.043 o
2 0 10 1.098 1.050 0.037 40.121 o
2 0 11 4.334 4.246 0.066 6.853 o
2 0 12 0.955 1.042 0.036 45.011 o
2 0 13 0.001 -0.027 0.295 2.190 o
2 1 0 227.798 221.739 0.276 0.005 o
2 1 1 49.560 48.449 0.074 0.101 o
2 1 2 29.367 29.548 0.070 0.270 o
2 1 3 65.728 67.090 0.152 0.056 o
2 1 4 42.851 44.318 0.141 0.128 o
2 1 5 13.021 13.283 0.071 1.186 o
2 1 6 13.772 13.614 0.088 1.078 o
2 1 7 10.477 10.555 0.085 1.703 o
2 1 8 14.882 14.601 0.128 0.907 o
2 1 9 3.245 3.236 0.045 11.084 o
2 1 10 1.189 1.176 0.033 39.617 o
2 1 11 1.888 1.866 0.038 22.709 o
2 1 12 0.407 0.410 0.020 131.396 o
2 1 13 0.198 0.207 0.012 301.501 o
2 2 0 223.632 222.215 0.407 0.005 o
2 2 1 200.805 195.300 0.385 0.006 o
2 2 2 54.835 53.543 0.155 0.082 o
2 2 3 27.094 26.915 0.112 0.313 o
2 2 4 42.157 42.480 0.208 0.132 o
2 2 5 9.680 9.564 0.082 1.969 o
2 2 6 2.714 2.700 0.047 13.773 o
2 2 7 9.998 9.867 0.115 1.755 o
2 2 8 1.835 1.803 0.048 21.257 o
2 2 9 1.610 1.630 0.050 23.356 o
2 2 10 3.703 3.583 0.072 8.138 o
2 2 11 2.823 2.719 0.062 11.944 o
2 2 12 1.673 1.712 0.049 22.717 o
3 0 1 92.586 91.288 0.171 0.030 o
3 0 2 17.045 17.428 0.056 0.739 o
3 0 3 11.523 11.357 0.053 1.521 o
3 0 4 99.563 102.564 0.370 0.025 o
3 0 5 0.408 0.361 0.017 147.001 o
3 0 6 10.702 10.640 0.087 1.651 o
3 0 7 0.451 0.489 0.023 109.540 o
3 0 8 15.538 15.229 0.158 0.813 o
3 0 9 4.045 4.169 0.062 7.486 o
3 0 10 4.842 4.728 0.071 5.783 o
3 0 11 0.374 0.400 0.021 134.426 o
3 0 12 0.042 0.042 0.163 7.166 o
3 1 0 28.572 28.458 0.067 0.287 o
3 1 1 140.856 139.113 0.222 0.013 o
3 1 2 14.871 14.543 0.045 0.976 o
3 1 3 64.654 64.695 0.173 0.059 o
3 1 4 13.994 14.188 0.066 1.053 o
3 1 5 1.610 1.636 0.028 29.765 o
3 1 6 5.104 5.116 0.045 5.798 o
3 1 7 1.442 1.502 0.031 32.522 o
3 1 8 0.462 0.464 0.018 124.064 o
3 1 9 1.429 1.455 0.034 32.070 o
3 1 10 1.047 1.052 0.032 45.219 o
3 1 11 5.351 5.300 0.066 5.093 o
3 1 12 0.557 0.577 0.025 89.138 o
3 2 0 17.032 17.010 0.047 0.753 o
3 2 1 4.824 5.016 0.032 6.418 o
3 2 2 10.691 10.759 0.041 1.729 o
3 2 3 24.501 25.065 0.086 0.374 o
3 2 4 13.045 13.356 0.066 1.185 o
3 2 5 7.453 7.463 0.052 3.150 o
3 2 6 2.886 2.976 0.036 13.438 o
3 2 7 15.936 15.776 0.127 0.804 o
3 2 8 7.046 6.895 0.071 3.350 o
3 2 9 0.600 0.669 0.029 75.188 o
3 2 10 0.157 0.117 0.017 303.844 o
3 2 11 0.963 0.931 0.032 49.506 o
3 2 12 0.386 0.401 0.018 143.563 o
3 3 0 218.606 214.508 0.602 0.005 o
3 3 1 7.782 7.942 0.051 2.910 o
3 3 2 7.595 7.776 0.054 3.008 o
3 3 3 0.513 0.501 0.030 85.195 o
3 3 4 15.854 15.432 0.114 0.830 o
3 3 5 13.292 13.079 0.083 1.155 o
3 3 6 5.469 5.458 0.071 4.832 o
3 3 7 0.137 0.150 0.022 235.110 o
3 3 8 5.611 5.504 0.088 4.407 o
3 3 9 1.000 0.970 0.045 37.705 o
3 3 10 1.381 1.471 0.048 27.084 o
3 3 11 0.321 0.306 0.023 144.998 o
3 3 12 1.867 1.934 0.051 19.881 o
4 0 0 5.317 5.389 0.056 5.253 o
4 0 1 93.546 95.388 0.234 0.028 o
4 0 2 7.385 7.509 0.041 3.226 o
4 0 3 69.744 70.282 0.249 0.050 o
4 0 4 5.887 5.788 0.046 4.688 o
4 0 5 2.464 2.547 0.036 16.532 o
4 0 6 7.585 7.617 0.072 2.941 o
4 0 7 0.139 0.155 0.013 371.935 o
4 0 8 1.119 1.095 0.036 39.774 o
4 0 9 2.049 2.087 0.044 19.405 o
4 0 10 0.488 0.413 0.023 109.723 o
4 0 11 5.841 5.874 0.083 4.203 o
4 0 12 0.249 0.225 0.015 233.689 o
4 1 0 6.690 6.976 0.037 3.763 o
4 1 1 11.201 11.395 0.042 1.583 o
4 1 2 2.685 2.687 0.026 15.744 o
4 1 3 12.647 12.827 0.058 1.266 o
4 1 4 40.994 42.041 0.173 0.139 o
4 1 5 1.457 1.482 0.028 33.411 o
4 1 6 5.744 5.621 0.051 4.824 o
4 1 7 3.432 3.328 0.035 10.929 o
4 1 8 9.934 9.893 0.098 1.828 o
4 1 9 1.815 1.827 0.036 24.023 o
4 1 10 1.790 1.772 0.037 24.321 o
4 1 11 0.573 0.557 0.024 90.665 o
4 1 12 0.039 0.028 0.268 2.644 o
4 2 0 92.801 91.270 0.214 0.029 o
4 2 1 24.665 25.133 0.077 0.372 o
4 2 2 5.318 5.317 0.033 5.614 o
4 2 3 4.225 4.132 0.033 8.090 o
4 2 4 16.645 16.229 0.087 0.780 o
4 2 5 5.242 5.189 0.032 5.783 o
4 2 6 1.117 1.108 0.029 44.438 o
4 2 7 1.704 1.657 0.033 27.121 o
4 2 8 1.846 1.821 0.036 23.957 o
4 2 9 0.361 0.382 0.016 159.484 o
4 2 10 1.392 1.401 0.035 32.717 o
4 2 11 1.213 1.173 0.034 38.602 o
4 2 12 1.213 1.202 0.032 39.308 o
4 3 0 3.148 3.190 0.028 12.422 o
4 3 1 20.169 20.133 0.074 0.547 o
4 3 2 18.444 18.316 0.075 0.645 o
4 3 3 16.128 16.431 0.078 0.808 o
4 3 4 0.339 0.302 0.016 176.819 o
4 3 5 12.940 12.969 0.090 1.189 o
4 3 6 1.133 1.123 0.029 43.801 o
4 3 7 23.773 23.562 0.199 0.378 o
4 3 8 2.851 2.975 0.043 13.010 o
4 3 9 0.240 0.205 0.013 261.514 o
4 3 10 0.224 0.248 0.014 249.601 o
4 3 11 0.963 1.030 0.032 47.971 o
4 3 12 0.737 0.718 0.030 64.669 o
4 4 0 80.452 81.138 0.380 0.037 o
4 4 1 4.701 4.651 0.049 6.518 o
4 4 2 3.944 3.918 0.047 8.428 o
4 4 3 0.194 0.157 0.015 288.107 o
4 4 4 8.620 8.500 0.061 2.467 o
4 4 5 5.536 5.455 0.071 4.778 o
4 4 6 2.530 2.523 0.053 14.309 o
4 4 7 0.105 0.114 0.023 246.925 o
4 4 8 2.875 2.912 0.061 11.568 o
4 4 9 0.395 0.444 0.022 123.617 o
4 4 10 0.821 0.722 0.044 44.968 o
4 4 11 0.364 0.346 0.024 128.914 o
4 4 12 1.139 1.152 0.044 34.296 o
5 0 1 0.082 0.103 0.011 581.621 o
5 0 2 0.064 0.088 0.016 456.072 o
5 0 3 8.282 8.333 0.056 2.627 o
5 0 4 17.320 17.573 0.111 0.696 o
5 0 5 1.879 1.843 0.035 23.714 o
5 0 6 2.047 1.943 0.038 21.019 o
5 0 7 6.330 6.219 0.074 3.899 o
5 0 8 5.919 5.837 0.077 4.251 o
5 0 9 0.573 0.536 0.029 81.482 o
5 0 10 0.566 0.519 0.030 80.622 o
5 0 11 0.454 0.440 0.022 115.300 o
5 0 12 0.087 0.083 0.016 422.648 o
5 1 0 41.222 41.328 0.146 0.140 o
5 1 1 29.082 29.660 0.102 0.271 o
5 1 2 7.915 8.079 0.044 2.858 o
5 1 3 10.100 10.000 0.056 1.900 o
5 1 4 15.252 15.123 0.089 0.900 o
5 1 5 3.222 3.321 0.036 11.508 o
5 1 6 0.832 0.749 0.028 61.754 o
5 1 7 3.059 2.968 0.041 12.389 o
5 1 8 0.807 0.817 0.031 58.120 o
5 1 9 0.560 0.581 0.022 94.809 o
5 1 10 1.461 1.531 0.036 30.316 o
5 1 11 1.703 1.726 0.036 25.732 o
5 1 12 0.858 0.797 0.027 60.521 o
5 2 0 20.317 20.952 0.081 0.527 o
5 2 1 7.116 7.044 0.041 3.480 o
5 2 2 7.293 7.253 0.043 3.324 o
5 2 3 20.795 20.882 0.101 0.509 o
5 2 4 7.339 7.413 0.054 3.204 o
5 2 5 9.127 8.966 0.069 2.222 o
5 2 6 6.100 6.049 0.058 4.292 o
5 2 7 10.188 10.015 0.095 1.777 o
5 2 8 6.274 6.475 0.072 3.878 o
5 2 9 1.303 1.330 0.034 35.274 o
5 2 10 0.124 0.116 0.014 395.799 o
5 2 11 1.209 1.227 0.033 38.635 o
5 2 12 0.370 0.400 0.015 158.814 o
5 3 0 42.234 42.214 0.159 0.134 o
5 3 1 11.401 11.592 0.060 1.513 o
5 3 2 2.184 2.203 0.029 20.351 o
5 3 3 3.397 3.306 0.034 11.114 o
5 3 4 8.465 8.324 0.061 2.546 o
5 3 5 2.280 2.368 0.034 18.444 o
5 3 6 0.547 0.558 0.023 95.126 o
5 3 7 0.759 0.787 0.029 63.149 o
5 3 8 1.093 1.043 0.033 43.468 o
5 3 9 0.160 0.177 0.013 337.538 o
5 3 10 0.797 0.840 0.032 56.989 o
5 3 11 0.893 0.800 0.032 54.097 o
5 3 12 0.780 0.695 0.026 68.044 o
5 4 0 2.948 2.824 0.032 13.755 o
5 4 1 0.507 0.467 0.021 109.290 o
5 4 2 0.700 0.680 0.025 74.634 o
5 4 3 5.866 5.613 0.033 4.915 o
5 4 4 8.568 8.266 0.066 2.501 o
5 4 5 2.523 2.541 0.036 16.118 o
5 4 6 1.525 1.548 0.033 30.229 o
5 4 7 4.957 4.985 0.059 5.785 o
5 4 8 3.657 3.540 0.049 9.379 o
5 4 9 0.433 0.450 0.016 136.245 o
5 4 10 0.252 0.247 0.014 234.804 o
5 4 11 0.405 0.469 0.021 123.538 o
5 4 12 0.100 0.111 0.011 522.115 o
5 5 0 6.677 6.613 0.072 3.606 o
5 5 1 15.587 15.292 0.134 0.833 o
5 5 2 5.049 4.891 0.043 6.028 o
5 5 3 10.293 10.041 0.107 1.718 o
5 5 4 6.763 6.806 0.086 3.373 o
5 5 5 1.605 1.633 0.046 24.528 o
5 5 6 0.827 0.799 0.039 48.520 o
5 5 7 2.296 2.383 0.056 15.293 o
5 5 8 0.234 0.247 0.019 202.609 o
5 5 9 0.530 0.495 0.032 79.906 o
5 5 10 0.833 0.798 0.044 43.777 o
5 5 11 1.362 1.382 0.047 28.195 o
6 0 0 58.566 60.160 0.402 0.067 o
6 0 1 4.386 4.372 0.040 7.404 o
6 0 2 2.592 2.505 0.034 16.122 o
6 0 3 0.266 0.227 0.013 240.424 o
6 0 4 7.444 7.596 0.067 3.036 o
6 0 5 4.373 4.290 0.052 7.185 o
6 0 6 1.876 1.913 0.039 22.402 o
6 0 7 0.070 0.032 0.319 1.875 o
6 0 8 2.275 2.302 0.046 16.993 o
6 0 9 0.251 0.261 0.015 223.617 o
6 0 10 0.719 0.722 0.035 59.043 o
6 0 11 0.389 0.432 0.020 132.720 o
6 0 12 0.956 0.997 0.030 50.226 o
6 1 0 5.016 5.205 0.043 5.881 o
6 1 1 5.549 5.560 0.039 5.171 o
6 1 2 4.511 4.598 0.037 7.083 o
6 1 3 10.246 10.292 0.066 1.817 o
6 1 4 2.866 2.853 0.035 13.849 o
6 1 5 6.291 6.308 0.057 4.079 o
6 1 6 1.870 1.876 0.034 23.841 o
6 1 7 10.772 10.669 0.104 1.593 o
6 1 8 3.280 3.235 0.047 10.864 o
6 1 9 0.368 0.369 0.016 159.316 o
6 1 10 0.013 -0.008 0.275 2.515 o
6 1 11 0.677 0.708 0.030 67.979 o
6 1 12 0.313 0.311 0.013 199.531 o
6 2 0 22.464 22.941 0.106 0.436 o
6 2 1 13.274 13.458 0.074 1.148 o
6 2 2 2.758 2.783 0.032 14.712 o
6 2 3 6.148 6.068 0.039 4.431 o
6 2 4 7.672 7.407 0.060 3.021 o
6 2 5 1.436 1.517 0.031 32.500 o
6 2 6 0.339 0.304 0.014 186.304 o
6 2 7 1.316 1.270 0.033 36.027 o
6 2 8 0.515 0.592 0.024 94.387 o
6 2 9 0.257 0.248 0.013 239.513 o
6 2 10 0.782 0.821 0.032 57.973 o
6 2 11 1.124 1.150 0.033 41.405 o
6 2 12 0.558 0.539 0.026 88.658 o
6 3 0 0.010 0.042 0.223 3.830 o
6 3 1 0.848 0.866 0.025 61.349 o
6 3 2 0.870 0.898 0.025 59.640 o
6 3 3 2.858 2.811 0.035 13.977 o
6 3 4 15.197 14.867 0.108 0.896 o
6 3 5 0.361 0.320 0.014 176.893 o
6 3 6 1.827 1.723 0.035 24.870 o
6 3 7 1.752 1.748 0.033 26.012 o
6 3 8 4.081 4.244 0.056 7.572 o
6 3 9 0.646 0.584 0.023 85.098 o
6 3 10 0.751 0.764 0.032 60.475 o
6 3 11 0.227 0.221 0.013 265.165 o
6 4 0 2.475 2.415 0.033 17.148 o
6 4 1 13.459 13.181 0.060 1.156 o
6 4 2 2.640 2.569 0.034 15.689 o
6 4 3 14.614 14.465 0.103 0.958 o
6 4 4 3.372 3.367 0.041 10.726 o
6 4 5 0.958 0.852 0.030 52.619 o
6 4 6 1.334 1.277 0.033 35.625 o
6 4 7 0.887 0.898 0.031 53.466 o
6 4 8 0.174 0.156 0.013 333.061 o
6 4 9 0.595 0.611 0.028 79.140 o
6 4 10 0.405 0.387 0.018 141.280 o
6 4 11 1.730 1.678 0.036 25.954 o
6 5 0 4.261 4.076 0.042 7.829 o
6 5 1 0.836 0.840 0.027 60.512 o
6 5 2 1.610 1.533 0.031 29.718 o
6 5 3 4.147 3.952 0.044 8.098 o
6 5 4 9.184 9.119 0.082 2.139 o
6 5 5 1.485 1.502 0.033 31.170 o
6 5 6 1.981 2.049 0.037 21.293 o
6 5 7 1.226 1.253 0.034 37.512 o
6 5 8 3.077 3.070 0.047 11.749 o
6 5 9 0.666 0.743 0.030 67.662 o
6 5 10 0.472 0.479 0.023 107.625 o
6 5 11 0.270 0.272 0.013 226.701 o
6 6 0 8.890 8.319 0.102 2.226 o
6 6 1 2.752 2.666 0.053 13.123 o
6 6 2 0.454 0.422 0.025 107.548 o
6 6 3 1.741 1.726 0.048 22.335 o
6 6 4 1.848 1.900 0.050 20.349 o
6 6 5 0.332 0.280 0.018 171.515 o
6 6 6 0.061 0.036 0.225 3.758 o
6 6 7 0.125 0.158 0.018 297.179 o
6 6 8 0.244 0.225 0.019 202.753 o
6 6 9 0.006 0.049 0.385 1.287 o
6 6 10 0.216 0.196 0.018 229.645 o
6 6 11 0.380 0.366 0.028 110.200 o
7 0 1 8.094 8.337 0.066 2.647 o
7 0 2 4.935 5.025 0.036 6.210 o
7 0 3 5.292 5.146 0.053 5.448 o
7 0 4 0.189 0.177 0.013 309.540 o
7 0 5 5.914 6.147 0.070 4.243 o
7 0 6 0.031 0.046 0.304 2.062 o
7 0 7 11.563 11.709 0.136 1.326 o
7 0 8 1.254 1.208 0.037 35.440 o
7 0 9 0.018 0.051 0.315 1.923 o
7 0 10 0.085 0.093 0.021 299.593 o
7 0 11 0.424 0.469 0.025 108.264 o
7 1 0 30.037 30.777 0.175 0.248 o
7 1 1 3.107 3.118 0.035 12.361 o
7 1 2 1.447 1.413 0.020 36.665 o
7 1 3 0.589 0.594 0.024 87.626 o
7 1 4 4.376 4.501 0.046 7.173 o
7 1 5 1.994 2.017 0.034 22.017 o
7 1 6 0.894 0.998 0.030 52.322 o
7 1 7 0.050 0.077 0.020 360.830 o
7 1 8 1.213 1.213 0.034 38.179 o
7 1 9 0.090 0.100 0.013 494.805 o
7 1 10 0.438 0.401 0.021 123.670 o
7 1 11 0.350 0.350 0.014 175.566 o
7 2 0 0.241 0.270 0.009 271.209 o
7 2 1 0.015 0.014 0.167 6.848 o
7 2 2 0.137 0.162 0.011 406.981 o
7 2 3 2.647 2.662 0.035 15.331 o
7 2 4 8.247 8.147 0.070 2.608 o
7 2 5 0.840 0.846 0.029 58.201 o
7 2 6 0.993 0.933 0.031 49.290 o
7 2 7 2.476 2.537 0.040 15.975 o
7 2 8 2.780 2.876 0.044 13.403 o
7 2 9 0.314 0.273 0.015 195.380 o
7 2 10 0.335 0.379 0.015 171.340 o
7 2 11 0.215 0.217 0.012 284.607 o
7 3 0 1.336 1.349 0.029 36.532 o
7 3 1 10.536 10.479 0.075 1.723 o
7 3 2 1.433 1.419 0.030 33.718 o
7 3 3 13.914 13.708 0.104 1.044 o
7 3 4 1.827 1.797 0.034 24.694 o
7 3 5 0.712 0.635 0.027 72.388 o
7 3 6 1.363 1.329 0.034 34.206 o
7 3 7 0.294 0.310 0.014 201.600 o
7 3 8 0.177 0.180 0.013 319.254 o
7 3 9 0.563 0.564 0.026 87.172 o
7 3 10 0.212 0.261 0.013 261.530 o
7 3 11 1.611 1.595 0.034 28.430 o
7 4 0 1.005 0.980 0.028 50.370 o
7 4 1 1.351 1.323 0.029 36.500 o
7 4 2 1.767 1.776 0.033 25.673 o
7 4 3 1.673 1.658 0.033 27.500 o
7 4 4 11.595 11.324 0.101 1.430 o
7 4 5 0.310 0.336 0.013 195.910 o
7 4 6 1.481 1.439 0.034 31.375 o
7 4 7 0.440 0.440 0.020 123.487 o
7 4 8 2.840 2.981 0.047 12.728 o
7 4 9 0.597 0.535 0.025 87.580 o
7 4 10 0.708 0.759 0.030 65.047 o
7 4 11 0.125 0.139 0.012 423.191 o
7 5 0 5.849 5.698 0.055 4.654 o
7 5 1 3.124 3.113 0.040 11.965 o
7 5 2 0.044 0.097 0.025 253.021 o
7 5 3 2.802 2.791 0.040 13.815 o
7 5 4 1.429 1.398 0.033 32.893 o
7 5 5 0.057 0.075 0.019 382.141 o
7 5 6 0.003 0.009 0.191 5.202 o
7 5 7 0.021 0.008 0.279 2.444 o
7 5 8 0.086 0.086 0.016 421.822 o
7 5 9 0.032 0.036 0.270 2.606 o
7 5 10 0.158 0.153 0.013 351.656 o
7 5 11 0.489 0.468 0.022 108.881 o
7 6 0 0.553 0.507 0.021 101.513 o
7 6 1 2.299 2.158 0.036 18.649 o
7 6 2 1.090 1.077 0.031 44.387 o
7 6 3 2.166 2.102 0.037 19.648 o
7 6 4 0.329 0.350 0.013 186.712 o
7 6 5 1.855 1.827 0.037 23.412 o
7 6 6 0.334 0.316 0.015 181.046 o
7 6 7 3.432 3.474 0.051 9.908 o
7 6 8 0.693 0.694 0.031 66.142 o
7 6 9 0.041 -0.013 0.280 2.426 o
7 6 10 0.003 -0.033 0.267 2.666 o
7 7 1 1.199 1.265 0.045 31.979 o
7 7 2 1.384 1.354 0.047 28.094 o
7 7 3 0.016 0.002 0.382 1.307 o
7 7 4 1.964 1.891 0.055 18.571 o
7 7 5 1.157 1.085 0.047 32.928 o
7 7 6 0.782 0.859 0.045 43.365 o
7 7 7 0.237 0.279 0.020 188.132 o
7 7 8 0.694 0.685 0.038 55.731 o
7 7 9 0.140 0.163 0.018 283.762 o
7 7 10 0.195 0.204 0.017 248.653 o
8 0 0 16.755 16.820 0.133 0.728 o
8 0 1 2.238 2.226 0.037 18.698 o
8 0 2 0.779 0.798 0.030 60.840 o
8 0 3 0.709 0.778 0.032 62.007 o
8 0 4 2.689 2.677 0.044 14.206 o
8 0 5 0.958 0.883 0.034 48.765 o
8 0 6 0.436 0.494 0.023 111.154 o
8 0 7 0.033 0.061 0.319 1.875 o
8 0 8 0.664 0.648 0.032 67.338 o
8 0 9 0.028 0.008 0.323 1.831 o
8 0 10 0.271 0.245 0.015 218.617 o
8 0 11 0.291 0.285 0.015 201.683 o
8 1 0 1.407 1.470 0.030 33.728 o
8 1 1 0.981 0.944 0.028 51.838 o
8 1 2 0.591 0.610 0.022 90.541 o
8 1 3 3.161 3.105 0.039 11.911 o
8 1 4 2.730 2.850 0.039 14.079 o
8 1 5 1.889 1.931 0.035 23.197 o
8 1 6 0.711 0.765 0.031 63.507 o
8 1 7 3.426 3.451 0.049 10.056 o
8 1 8 1.662 1.620 0.036 26.808 o
8 1 9 0.166 0.212 0.013 314.876 o
8 1 10 0.056 0.019 0.277 2.477 o
8 1 11 0.251 0.272 0.013 236.346 o
8 2 0 4.689 4.572 0.046 6.653 o
8 2 1 6.403 6.413 0.057 3.971 o
8 2 2 1.468 1.525 0.031 31.914 o
8 2 3 5.001 5.026 0.052 5.848 o
8 2 4 2.915 2.995 0.040 12.942 o
8 2 5 0.507 0.552 0.023 99.527 o
8 2 6 0.253 0.252 0.013 240.476 o
8 2 7 0.738 0.811 0.031 61.190 o
8 2 8 0.092 0.117 0.014 443.936 o
8 2 9 0.202 0.188 0.013 294.647 o
8 2 10 0.345 0.379 0.016 163.989 o
8 2 11 0.740 0.768 0.029 64.515 o
8 3 0 1.125 1.104 0.030 43.692 o
8 3 1 0.400 0.378 0.014 157.990 o
8 3 2 0.850 0.852 0.029 57.661 o
8 3 3 1.755 1.798 0.034 25.468 o
8 3 4 6.971 6.877 0.070 3.400 o
8 3 5 0.491 0.509 0.021 108.647 o
8 3 6 1.028 1.078 0.032 45.396 o
8 3 7 0.745 0.790 0.031 61.358 o
8 3 8 2.043 2.042 0.039 20.483 o
8 3 9 0.369 0.363 0.016 159.849 o
8 3 10 0.384 0.394 0.018 144.871 o
8 3 11 0.131 0.141 0.012 411.414 o
8 4 0 3.987 4.064 0.046 8.234 o
8 4 1 2.960 2.861 0.039 13.097 o
8 4 2 0.007 0.031 0.251 3.010 o
8 4 3 2.962 2.887 0.041 12.899 o
8 4 4 1.157 1.101 0.032 41.771 o
8 4 5 0.016 0.021 0.272 2.569 o
8 4 6 0.033 0.084 0.027 230.696 o
8 4 7 0.020 0.032 0.158 7.632 o
8 4 8 0.040 0.049 0.016 545.636 o
8 4 9 0.059 0.049 0.195 4.978 o
8 4 10 0.125 0.165 0.012 403.543 o
8 5 0 1.054 0.965 0.031 46.970 o
8 5 1 1.276 1.319 0.032 36.782 o
8 5 2 0.728 0.704 0.026 70.732 o
8 5 3 2.192 2.159 0.038 19.107 o
8 5 4 0.812 0.770 0.029 61.079 o
8 5 5 1.372 1.314 0.034 34.194 o
8 5 6 0.575 0.582 0.026 85.477 o
8 5 7 2.286 2.309 0.041 17.584 o
8 5 8 0.853 0.865 0.032 54.362 o
8 5 9 0.089 0.083 0.016 419.289 o
8 5 10 0.007 0.021 0.257 2.874 o
8 6 0 8.104 8.228 0.084 2.567 o
8 6 1 1.564 1.469 0.035 29.629 o
8 6 2 1.233 1.169 0.034 38.228 o
8 6 3 0.034 0.017 0.276 2.496 o
8 6 4 1.994 1.936 0.038 21.481 o
8 6 5 0.918 1.000 0.032 49.821 o
8 6 6 0.558 0.576 0.025 89.145 o
8 6 7 0.321 0.308 0.016 181.243 o
8 6 8 0.529 0.544 0.024 95.356 o
8 6 9 0.118 0.126 0.014 397.478 o
8 6 10 0.202 0.239 0.018 226.423 o
8 7 0 0.094 0.141 0.016 373.752 o
8 7 1 0.641 0.546 0.025 83.482 o
8 7 2 0.217 0.212 0.013 274.283 o
8 7 3 0.745 0.765 0.031 61.931 o
8 7 4 0.358 0.342 0.016 165.475 o
8 7 5 0.620 0.636 0.028 76.617 o
8 7 6 0.121 0.143 0.017 323.943 o
8 7 7 1.245 1.235 0.035 36.825 o
8 7 8 0.335 0.352 0.015 175.184 o
8 7 9 0.010 -0.001 0.261 2.788 o
8 8 0 0.886 0.867 0.045 40.992 o
8 8 1 0.870 0.845 0.041 44.911 o
8 8 2 0.142 0.153 0.018 286.086 o
8 8 3 0.914 0.934 0.046 38.999 o
8 8 4 0.362 0.340 0.022 138.206 o
8 8 5 0.036 0.006 0.400 1.188 o
8 8 6 0.016 0.000 0.395 1.218 o
8 8 7 0.070 0.028 0.396 1.211 o
8 8 8 0.007 0.009 0.377 1.342 o
9 0 1 0.002 -0.016 0.296 2.176 o
9 0 2 0.077 0.091 0.016 431.585 o
9 0 3 1.035 0.996 0.036 43.538 o
9 0 4 3.665 3.796 0.055 8.810 o
9 0 5 0.381 0.340 0.017 155.543 o
9 0 6 0.424 0.436 0.021 123.119 o
9 0 7 1.139 1.127 0.037 38.434 o
9 0 8 1.246 1.306 0.039 33.779 o
9 0 9 0.129 0.115 0.017 328.749 o
9 0 10 0.160 0.189 0.014 316.289 o
9 1 0 3.572 3.514 0.042 9.929 o
9 1 1 3.540 3.548 0.043 9.924 o
9 1 2 0.596 0.626 0.023 87.509 o
9 1 3 2.937 3.058 0.041 12.668 o
9 1 4 1.660 1.630 0.035 27.314 o
9 1 5 0.222 0.252 0.013 258.208 o
9 1 6 0.095 0.051 0.198 4.824 o
9 1 7 0.318 0.318 0.015 186.020 o
9 1 8 0.061 0.033 0.286 2.325 o
9 1 9 0.098 0.069 0.014 477.267 o
9 1 10 0.189 0.195 0.013 302.438 o
9 2 0 1.387 1.365 0.031 34.651 o
9 2 1 0.231 0.227 0.012 269.793 o
9 2 2 0.432 0.405 0.015 144.101 o
9 2 3 1.908 1.868 0.035 23.311 o
9 2 4 2.991 3.058 0.043 12.334 o
9 2 5 0.842 0.769 0.031 57.667 o
9 2 6 0.711 0.809 0.031 62.498 o
9 2 7 1.156 1.159 0.034 39.992 o
9 2 8 1.275 1.220 0.035 36.385 o
9 2 9 0.206 0.220 0.013 279.786 o
9 2 10 0.126 0.108 0.014 398.917 o
9 3 0 4.923 5.153 0.056 5.789 o
9 3 1 1.604 1.596 0.034 28.521 o
9 3 2 0.182 0.188 0.012 323.293 o
9 3 3 1.143 1.117 0.032 41.897 o
9 3 4 1.042 1.033 0.033 44.959 o
9 3 5 0.141 0.113 0.013 397.026 o
9 3 6 0.029 0.036 0.195 4.986 o
9 3 7 0.043 0.026 0.198 4.836 o
9 3 8 0.133 0.123 0.014 380.148 o
9 3 9 0.005 0.019 0.269 2.627 o
9 3 10 0.117 0.086 0.016 379.611 o
9 4 0 0.430 0.408 0.019 130.956 o
9 4 1 1.029 1.045 0.032 45.833 o
9 4 2 0.449 0.472 0.018 125.439 o
9 4 3 1.410 1.368 0.034 33.078 o
9 4 4 0.557 0.529 0.022 97.765 o
9 4 5 1.033 1.018 0.033 45.401 o
9 4 6 0.274 0.282 0.013 222.243 o
9 4 7 1.933 1.989 0.039 21.577 o
9 4 8 0.586 0.608 0.026 83.585 o
9 4 9 0.037 0.049 0.269 2.624 o
9 4 10 0.003 -0.026 0.261 2.788 o
9 5 0 5.829 6.149 0.069 4.316 o
9 5 1 1.431 1.329 0.034 33.065 o
9 5 2 0.900 0.958 0.031 51.964 o
9 5 3 0.103 0.063 0.020 316.484 o
9 5 4 1.607 1.559 0.036 27.846 o
9 5 5 0.618 0.633 0.029 75.134 o
9 5 6 0.348 0.372 0.015 168.428 o
9 5 7 0.278 0.271 0.014 216.405 o
9 5 8 0.358 0.368 0.018 153.407 o
9 5 9 0.081 0.047 0.192 5.127 o
9 6 0 0.181 0.173 0.014 305.623 o
9 6 1 0.390 0.408 0.018 142.098 o
9 6 2 0.152 0.147 0.013 362.113 o
9 6 3 0.699 0.749 0.029 67.109 o
9 6 4 0.516 0.488 0.022 104.461 o
9 6 5 0.463 0.443 0.020 119.752 o
9 6 6 0.175 0.158 0.013 331.210 o
9 6 7 0.909 0.922 0.033 50.544 o
9 6 8 0.361 0.387 0.015 163.095 o
9 6 9 0.022 0.027 0.260 2.807 o
9 7 0 0.710 0.792 0.029 65.425 o
9 7 1 0.833 0.883 0.032 54.791 o
9 7 2 0.089 0.053 0.199 4.777 o
9 7 3 0.980 0.971 0.033 47.580 o
9 7 4 0.292 0.289 0.014 206.756 o
9 7 5 0.023 -0.040 0.285 2.344 o
9 7 6 0.020 0.037 0.274 2.532 o
9 7 7 0.043 0.034 0.276 2.495 o
9 7 8 0.002 0.011 0.267 2.666 o
9 8 0 0.549 0.563 0.024 92.530 o
9 8 1 0.181 0.164 0.013 323.295 o
9 8 2 0.371 0.393 0.017 151.655 o
9 8 3 0.435 0.376 0.020 129.537 o
9 8 4 1.352 1.393 0.036 32.649 o
9 8 5 0.196 0.194 0.013 297.044 o
9 8 6 0.265 0.280 0.014 220.111 o
9 8 7 0.042 0.033 0.191 5.190 o
9 8 8 0.378 0.365 0.017 153.291 o
9 9 0 0.121 0.109 0.018 320.110 o
9 9 1 0.563 0.643 0.036 64.752 o
9 9 2 0.178 0.157 0.019 249.046 o
9 9 3 0.669 0.770 0.043 49.333 o
9 9 4 0.189 0.216 0.018 238.203 o
9 9 5 0.071 0.057 0.395 1.223 o
9 9 6 0.045 0.062 0.220 3.928 o
9 9 7 0.077 0.069 0.372 1.376 o
10 0 0 0.939 0.908 0.036 47.297 o
10 0 1 2.209 2.212 0.043 18.088 o
10 0 2 0.070 0.050 0.311 1.971 o
10 0 3 3.051 3.061 0.051 11.568 o
10 0 4 0.485 0.458 0.022 110.107 o
10 0 5 0.061 0.065 0.323 1.829 o
10 0 6 0.155 0.181 0.015 309.297 o
10 0 7 0.008 0.000 0.322 1.842 o
10 0 8 0.004 0.040 0.310 1.985 o
10 0 9 0.108 0.099 0.021 280.601 o
10 0 10 0.049 0.092 0.503 0.752 o
10 1 0 0.111 0.098 0.014 429.382 o
10 1 1 0.033 0.018 0.267 2.664 o
10 1 2 0.190 0.200 0.013 299.557 o
10 1 3 0.587 0.600 0.023 89.442 o
10 1 4 2.632 2.650 0.042 14.712 o
10 1 5 0.172 0.125 0.013 351.470 o
10 1 6 0.324 0.325 0.013 192.805 o
10 1 7 0.477 0.492 0.022 108.865 o
10 1 8 0.812 0.874 0.032 55.740 o
10 1 9 0.107 0.070 0.016 402.456 o
10 1 10 0.140 0.174 0.017 295.178 o
10 2 0 3.222 3.297 0.045 11.059 o
10 2 1 1.069 1.042 0.032 44.767 o
10 2 2 0.102 0.084 0.028 192.503 o
10 2 3 0.803 0.832 0.030 59.023 o
10 2 4 0.687 0.750 0.029 67.723 o
10 2 5 0.078 0.056 0.016 458.948 o
10 2 6 0.019 0.012 0.277 2.479 o
10 2 7 0.021 0.018 0.276 2.496 o
10 2 8 0.087 0.083 0.014 483.966 o
10 2 9 0.005 -0.020 0.270 2.608 o
10 2 10 0.074 0.043 0.365 1.429 o
10 3 0 0.053 0.066 0.020 364.301 o
10 3 1 0.858 0.854 0.031 55.341 o
10 3 2 0.281 0.315 0.013 212.095 o
10 3 3 0.804 0.832 0.030 58.985 o
10 3 4 0.282 0.305 0.013 213.610 o
10 3 5 0.764 0.758 0.032 60.026 o
10 3 6 0.066 0.105 0.020 331.298 o
10 3 7 1.549 1.514 0.036 28.895 o
10 3 8 0.339 0.285 0.014 189.505 o
10 3 9 0.004 0.050 0.261 2.787 o
10 4 0 4.787 4.975 0.069 5.757 o
10 4 1 0.611 0.597 0.024 85.674 o
10 4 2 0.514 0.490 0.019 111.945 o
10 4 3 0.034 0.025 0.275 2.513 o
10 4 4 0.900 0.989 0.032 50.581 o
10 4 5 0.417 0.392 0.018 138.368 o
10 4 6 0.283 0.303 0.015 201.417 o
10 4 7 0.080 0.076 0.016 437.831 o
10 4 8 0.289 0.256 0.013 221.462 o
10 4 9 0.039 -0.018 0.190 5.249 o
10 5 0 0.072 0.058 0.016 466.693 o
10 5 1 0.314 0.334 0.014 189.651 o
10 5 2 0.091 0.097 0.020 312.680 o
10 5 3 0.492 0.470 0.020 113.708 o
10 5 4 0.387 0.371 0.016 154.550 o
10 5 5 0.366 0.356 0.017 157.195 o
10 5 6 0.098 0.087 0.020 310.892 o
10 5 7 0.754 0.765 0.031 61.505 o
10 5 8 0.270 0.261 0.014 222.400 o
10 5 9 0.011 0.005 0.253 2.964 o
10 6 0 0.583 0.576 0.023 90.844 o
10 6 1 0.690 0.687 0.028 70.686 o
10 6 2 0.049 0.028 0.199 4.787 o
10 6 3 0.846 0.840 0.032 55.069 o
10 6 4 0.227 0.227 0.013 263.376 o
10 6 5 0.014 -0.007 0.279 2.444 o
10 6 6 0.016 -0.002 0.279 2.444 o
10 6 7 0.024 0.027 0.192 5.142 o
10 6 8 0.002 -0.003 0.262 2.768 o
10 7 0 0.357 0.357 0.018 154.880 o
10 7 1 0.155 0.124 0.017 302.905 o
10 7 2 0.310 0.317 0.015 188.829 o
10 7 3 0.299 0.311 0.015 193.967 o
10 7 4 1.240 1.255 0.035 36.730 o
10 7 5 0.129 0.132 0.014 379.447 o
10 7 6 0.208 0.183 0.014 280.508 o
10 7 7 0.034 0.023 0.192 5.140 o
10 7 8 0.324 0.328 0.014 187.244 o
10 8 0 0.105 0.099 0.017 362.896 o
10 8 1 0.515 0.499 0.024 99.140 o
10 8 2 0.146 0.160 0.013 361.692 o
10 8 3 0.653 0.721 0.030 68.942 o
10 8 4 0.156 0.164 0.013 347.542 o
10 8 5 0.062 0.033 0.197 4.880 o
10 8 6 0.043 0.053 0.190 5.242 o
10 8 7 0.061 0.051 0.013 636.465 o
10 9 0 0.002 0.011 0.196 4.944 o
10 9 1 0.023 0.036 0.275 2.514 o
10 9 2 0.001 0.003 0.274 2.534 o
10 9 3 0.073 0.070 0.016 456.005 o
10 9 4 0.153 0.174 0.014 330.212 o
10 9 5 0.050 0.021 0.272 2.567 o
10 9 6 0.016 0.033 0.183 5.652 o
10 10 0 0.558 0.579 0.036 68.195 o
10 10 1 0.099 0.121 0.023 248.130 o
10 10 2 0.085 0.070 0.393 1.235 o
10 10 3 0.001 -0.018 0.389 1.261 o
10 10 4 0.129 0.131 0.018 304.397 o
10 10 5 0.058 0.054 0.370 1.391 o
11 0 1 0.017 -0.005 0.320 1.865 o
11 0 2 0.127 0.080 0.017 348.913 o
11 0 3 0.277 0.319 0.016 194.389 o
11 0 4 1.609 1.512 0.040 26.918 o
11 0 5 0.068 0.018 0.324 1.807 o
11 0 6 0.178 0.133 0.017 281.804 o
11 0 7 0.248 0.264 0.015 224.568 o
11 0 8 0.474 0.489 0.025 101.448 o
11 0 9 0.059 -0.015 0.306 2.036 o
11 1 0 1.168 1.295 0.033 38.771 o
11 1 1 0.886 0.900 0.032 52.562 o
11 1 2 0.016 0.027 0.194 5.040 o
11 1 3 0.942 0.941 0.032 50.008 o
11 1 4 0.355 0.367 0.014 171.527 o
11 1 5 0.007 0.024 0.275 2.515 o
11 1 6 0.007 0.027 0.273 2.551 o
11 1 7 0.012 0.039 0.272 2.569 o
11 1 8 0.014 0.035 0.269 2.626 o
11 1 9 0.024 0.050 0.257 2.871 o
11 2 0 0.101 0.115 0.016 380.576 o
11 2 1 0.251 0.238 0.013 245.517 o
11 2 2 0.071 0.030 0.199 4.783 o
11 2 3 0.482 0.496 0.022 108.049 o
11 2 4 0.449 0.407 0.022 118.288 o
11 2 5 0.341 0.365 0.015 171.430 o
11 2 6 0.095 0.100 0.016 398.516 o
11 2 7 0.695 0.723 0.031 65.289 o
11 2 8 0.288 0.277 0.014 210.868 o
11 2 9 0.014 0.035 0.254 2.940 o
11 3 0 2.783 2.727 0.044 13.699 o
11 3 1 0.393 0.426 0.017 143.286 o
11 3 2 0.246 0.224 0.013 252.149 o
11 3 3 0.070 0.089 0.016 444.916 o
11 3 4 0.515 0.527 0.028 88.449 o
11 3 5 0.192 0.178 0.013 306.609 o
11 3 6 0.135 0.150 0.013 381.080 o
11 3 7 0.034 0.034 0.277 2.477 o
11 3 8 0.152 0.112 0.014 363.108 o
11 4 0 0.008 0.024 0.275 2.515 o
11 4 1 0.252 0.225 0.013 248.328 o
11 4 2 0.052 0.040 0.161 7.339 o
11 4 3 0.311 0.314 0.014 194.522 o
11 4 4 0.239 0.267 0.013 243.974 o
11 4 5 0.277 0.251 0.014 221.608 o
11 4 6 0.038 0.053 0.197 4.883 o
11 4 7 0.583 0.527 0.026 87.106 o
11 4 8 0.176 0.148 0.014 320.848 o
11 5 0 0.619 0.614 0.028 77.379 o
11 5 1 0.463 0.506 0.021 112.500 o
11 5 2 0.050 0.074 0.278 2.458 o
11 5 3 0.487 0.509 0.024 101.545 o
11 5 4 0.201 0.220 0.013 283.223 o
11 5 5 0.012 -0.014 0.279 2.445 o
11 5 6 0.003 0.036 0.273 2.551 o
11 5 7 0.025 0.045 0.266 2.683 o
11 5 8 0.008 -0.024 0.259 2.831 o
11 6 0 0.242 0.249 0.014 239.599 o
11 6 1 0.074 0.084 0.014 511.866 o
11 6 2 0.187 0.201 0.013 301.061 o
11 6 3 0.222 0.231 0.013 264.975 o
11 6 4 0.853 0.857 0.033 53.542 o
11 6 5 0.094 0.094 0.016 404.255 o
11 6 6 0.142 0.158 0.013 367.619 o
11 6 7 0.046 0.041 0.187 5.409 o
11 7 0 0.103 0.121 0.016 374.786 o
11 7 1 0.400 0.399 0.019 137.327 o
11 7 2 0.095 0.089 0.014 463.228 o
11 7 3 0.524 0.504 0.025 95.517 o
11 7 4 0.115 0.122 0.013 428.282 o
11 7 5 0.042 0.081 0.019 397.002 o
11 7 6 0.030 0.057 0.261 2.785 o
11 7 7 0.039 0.060 0.255 2.914 o
11 8 0 0.001 0.002 0.275 2.516 o
11 8 1 0.017 -0.006 0.283 2.377 o
11 8 2 0.002 -0.023 0.279 2.445 o
11 8 3 0.063 0.065 0.020 353.796 o
11 8 4 0.149 0.158 0.014 341.756 o
11 8 5 0.040 0.055 0.187 5.408 o
11 8 6 0.016 0.031 0.255 2.917 o
11 9 0 0.502 0.521 0.024 99.357 o
11 9 1 0.096 0.096 0.014 455.848 o
11 9 2 0.076 0.060 0.020 342.754 o
11 9 3 0.002 -0.024 0.270 2.608 o
11 9 4 0.120 0.129 0.016 350.526 o
11 9 5 0.050 0.048 0.183 5.641 o
11 10 0 0.057 0.048 0.273 2.548 o
11 10 1 0.127 0.108 0.014 398.558 o
11 10 2 0.063 0.055 0.016 488.553 o
11 10 3 0.097 0.078 0.019 336.832 o
12 0 0 0.887 0.972 0.036 47.044 o
12 0 1 0.380 0.363 0.022 132.888 o
12 0 2 0.013 0.004 0.211 4.274 o
12 0 3 0.352 0.331 0.017 163.962 o
12 0 4 0.202 0.194 0.015 269.831 o
12 0 5 0.007 0.014 0.319 1.877 o
12 0 6 0.002 0.036 0.313 1.948 o
12 0 7 0.002 0.028 0.308 2.011 o
12 0 8 0.021 0.051 0.300 2.117 o
12 1 0 0.065 0.053 0.282 2.390 o
12 1 1 0.078 0.079 0.016 439.876 o
12 1 2 0.026 0.044 0.277 2.478 o
12 1 3 0.251 0.275 0.013 235.354 o
12 1 4 0.378 0.365 0.016 157.355 o
12 1 5 0.154 0.158 0.014 336.862 o
12 1 6 0.066 0.009 0.285 2.341 o
12 1 7 0.317 0.356 0.016 175.060 o
12 1 8 0.188 0.182 0.012 321.001 o
12 2 0 1.139 1.146 0.034 40.530 o
12 2 1 0.354 0.349 0.015 169.964 o
12 2 2 0.098 0.120 0.020 297.555 o
12 2 3 0.170 0.167 0.013 332.266 o
12 2 4 0.290 0.284 0.014 208.497 o
12 2 5 0.056 0.010 0.283 2.375 o
12 2 6 0.031 -0.004 0.278 2.461 o
12 2 7 0.032 0.045 0.269 2.624 o
12 2 8 0.049 0.062 0.015 554.347 o
12 3 0 0.016 0.034 0.277 2.478 o
12 3 1 0.090 0.088 0.014 474.652 o
12 3 2 0.014 0.030 0.194 5.040 o
12 3 3 0.185 0.174 0.013 314.668 o
12 3 4 0.248 0.267 0.014 231.309 o
12 3 5 0.136 0.140 0.016 329.444 o
12 3 6 0.039 0.069 0.019 408.728 o
12 3 7 0.294 0.281 0.015 201.273 o
12 4 0 0.458 0.457 0.016 130.977 o
12 4 1 0.291 0.281 0.015 202.240 o
12 4 2 0.024 0.013 0.280 2.426 o
12 4 3 0.305 0.313 0.015 191.537 o
12 4 4 0.132 0.140 0.013 390.217 o
12 4 5 0.005 0.000 0.274 2.534 o
12 4 6 0.001 -0.009 0.270 2.608 o
12 4 7 0.011 0.033 0.261 2.787 o
12 5 0 0.142 0.117 0.017 316.256 o
12 5 1 0.022 0.016 0.282 2.393 o
12 5 2 0.088 0.094 0.016 413.152 o
12 5 3 0.151 0.129 0.014 355.212 o
12 5 4 0.488 0.539 0.022 104.780 o
12 5 5 0.067 0.062 0.273 2.547 o
12 5 6 0.082 0.080 0.268 2.640 o
12 5 7 0.057 0.033 0.257 2.870 o
12 6 0 0.127 0.144 0.013 394.869 o
12 6 1 0.265 0.266 0.013 230.476 o
12 6 2 0.058 0.047 0.201 4.691 o
12 6 3 0.320 0.367 0.016 172.561 o
12 6 4 0.090 0.074 0.016 424.822 o
12 6 5 0.022 0.029 0.192 5.142 o
12 6 6 0.011 0.010 0.263 2.746 o
12 7 0 0.001 -0.006 0.276 2.498 o
12 7 1 0.015 0.009 0.196 4.941 o
12 7 2 0.001 -0.001 0.276 2.498 o
12 7 3 0.050 0.059 0.014 604.396 o
12 7 4 0.116 0.126 0.012 448.471 o
12 7 5 0.034 0.004 0.190 5.249 o
12 8 0 0.389 0.422 0.018 140.808 o
12 8 1 0.076 0.058 0.016 459.589 o
12 8 2 0.055 0.085 0.019 378.700 o
12 8 3 0.003 0.004 0.267 2.666 o
12 8 4 0.093 0.094 0.016 405.933 o
12 9 0 0.047 0.051 0.270 2.604 o
12 9 1 0.101 0.061 0.020 319.647 o
12 9 2 0.048 -0.005 0.270 2.606 o
12 9 3 0.081 0.067 0.019 358.821 o
13 0 1 0.084 0.080 0.022 286.000 o
13 0 2 0.007 0.029 0.208 4.395 o
13 0 3 0.114 0.116 0.017 343.578 o
13 0 4 0.123 0.107 0.015 381.641 o
13 0 5 0.103 0.093 0.017 368.465 o
13 0 6 0.012 0.004 0.311 1.973 o
13 0 7 0.221 0.197 0.015 256.626 o
13 1 0 0.631 0.657 0.029 73.577 o
13 1 1 0.151 0.150 0.013 360.850 o
13 1 2 0.035 0.002 0.281 2.409 o
13 1 3 0.091 0.095 0.014 466.429 o
13 1 4 0.127 0.125 0.013 408.649 o
13 1 5 0.020 0.011 0.192 5.144 o
13 1 6 0.016 0.007 0.189 5.308 o
13 1 7 0.005 0.028 0.253 2.964 o
13 2 0 0.011 0.007 0.278 2.462 o
13 2 1 0.034 0.022 0.278 2.460 o
13 2 2 0.006 0.003 0.274 2.534 o
13 2 3 0.098 0.090 0.016 401.243 o
13 2 4 0.181 0.157 0.015 298.054 o
13 2 5 0.066 0.023 0.279 2.441 o
13 2 6 0.026 0.053 0.261 2.785 o
13 3 0 0.247 0.232 0.014 241.071 o
13 3 1 0.180 0.186 0.013 313.269 o
13 3 2 0.003 -0.005 0.280 2.428 o
13 3 3 0.211 0.213 0.013 278.431 o
13 3 4 0.070 0.051 0.282 2.390 o
13 3 5 0.000 0.010 0.269 2.627 o
13 3 6 0.000 0.008 0.261 2.788 o
13 4 0 0.042 0.017 0.198 4.838 o
13 4 1 0.005 0.029 0.275 2.515 o
13 4 2 0.039 0.040 0.276 2.495 o
13 4 3 0.067 0.065 0.016 470.646 o
13 4 4 0.291 0.296 0.015 199.459 o
13 4 5 0.029 -0.025 0.318 1.888 o
13 4 6 0.039 0.047 0.182 5.705 o
13 5 0 0.113 0.122 0.014 407.499 o
13 5 1 0.154 0.162 0.013 350.721 o
13 5 2 0.025 -0.015 0.278 2.461 o
13 5 3 0.186 0.180 0.013 310.971 o
13 5 4 0.054 0.001 0.277 2.477 o
13 5 5 0.009 0.043 0.257 2.873 o
13 6 0 0.001 0.008 0.274 2.534 o
13 6 1 0.014 0.013 0.271 2.588 o
13 6 2 0.000 -0.001 0.270 2.608 o
13 6 3 0.036 0.056 0.267 2.663 o
13 6 4 0.079 0.082 0.016 435.808 o
13 6 5 0.027 -0.010 0.260 2.808 o
13 7 0 0.274 0.256 0.014 221.553 o
13 7 1 0.047 0.048 0.016 528.449 o
13 7 2 0.032 0.023 0.156 7.823 o
13 7 3 0.005 -0.001 0.185 5.539 o
13 7 4 0.058 0.040 0.260 2.805 o
13 8 0 0.027 0.014 0.265 2.704 o
13 8 1 0.068 0.056 0.016 477.264 o
13 8 2 0.029 0.051 0.254 2.938 o
14 0 0 0.343 0.326 0.016 171.807 o
14 0 1 0.060 0.013 0.326 1.786 o
14 0 2 0.019 0.008 0.206 4.479 o
14 0 3 0.036 -0.007 0.323 1.819 o
14 0 4 0.059 0.076 0.021 328.273 o
14 0 5 0.010 0.000 0.304 2.064 o
14 1 0 0.000 0.008 0.273 2.552 o
14 1 1 0.030 0.027 0.273 2.550 o
14 1 2 0.001 -0.046 0.281 2.411 o
14 1 3 0.048 0.022 0.272 2.568 o
14 1 4 0.073 0.056 0.274 2.529 o
14 1 5 0.042 0.022 0.265 2.703 o
14 2 0 0.168 0.171 0.013 331.835 o
14 2 1 0.088 0.096 0.016 411.849 o
14 2 2 0.003 -0.012 0.275 2.516 o
14 2 3 0.094 0.088 0.016 408.248 o
14 2 4 0.042 0.042 0.266 2.683 o
14 2 5 0.000 -0.017 0.260 2.810 o
14 3 0 0.010 0.013 0.274 2.533 o
14 3 1 0.001 0.003 0.271 2.589 o
14 3 2 0.015 0.024 0.270 2.607 o
14 3 3 0.031 0.036 0.269 2.625 o
14 3 4 0.149 0.107 0.019 282.103 o
14 3 5 0.014 -0.018 0.254 2.941 o
14 4 0 0.076 0.071 0.014 520.061 o
14 4 1 0.083 0.071 0.020 330.873 o
14 4 2 0.006 -0.011 0.269 2.627 o
14 4 3 0.107 0.108 0.016 378.055 o
14 4 4 0.028 -0.006 0.184 5.593 o
14 5 0 0.000 -0.030 0.272 2.571 o
14 5 1 0.008 -0.022 0.193 5.096 o
14 5 2 0.001 -0.004 0.266 2.686 o
14 5 3 0.022 0.038 0.260 2.807 o
14 6 0 0.163 0.164 0.012 356.447 o
14 6 1 0.029 -0.007 0.188 5.361 o
14 6 2 0.016 -0.004 0.260 2.809 o
15 0 1 0.012 -0.010 0.312 1.961 o
15 0 2 0.000 -0.043 0.309 1.999 o
15 0 3 0.021 0.042 0.296 2.174 o
15 1 0 0.103 0.074 0.271 2.582 o
15 1 1 0.038 0.033 0.187 5.412 o
15 1 2 0.004 0.026 0.259 2.830 o
15 1 3 0.036 0.030 0.183 5.647 o
15 2 0 0.005 0.021 0.266 2.685 o
15 2 1 0.003 -0.001 0.264 2.726 o
15 2 2 0.004 -0.009 0.265 2.706 o
15 3 0 0.056 0.059 0.260 2.804 o
15 3 1 0.039 -0.021 0.266 2.684 o
15 3 2 0.002 0.014 0.251 3.011 o
15 4 0 0.000 0.007 0.181 5.783 o
;
_iucr_refine_instructions_details
;
TITL UREA OLEX2: imported from CIF
CELL 0.71073 5.578 5.578 4.686 90 90 90
ZERR 2 0.0006 0.0006 0.0007 0 0 0
LATT -1
SYMM +Y,-X,-Z
SYMM -X,-Y,+Z
SYMM -Y,+X,-Z
SYMM 0.5+X,0.5-Y,-Z
SYMM 0.5-X,0.5+Y,-Z
SYMM 0.5-Y,0.5-X,+Z
SYMM 0.5+Y,0.5+X,+Z
SFAC C H N O
UNIT 2 8 4 2

SIZE 0.23 0.13 0.09
TEMP -150(2)
CONF
ACTA 
MORE -1
BOND $H
WGHT 0.027017 0.0023
FVAR 3.184212
REM <olex2.extras>
REM <HklSrc "%.\\urea.hkl">
REM </olex2.extras>

C     1     0.00000  0.50000  0.32823  10.25000  0.01495  0.01495  0.00668 =
 0.00000  0.00000 -0.00015 
O     4     0.00000  0.50000  0.59630  10.25000  0.01956  0.01956  0.00670 =
 0.00000 -0.00000  0.00153 
N     3     0.14485  0.64485  0.17831  10.50000  0.02893  0.02893  0.00962 =
 0.00009  0.00009 -0.01513 
Hb    2     0.25417  0.75417  0.28941  10.50000  0.06017  0.06017  0.01984 =
 -0.01028 -0.01028 -0.02637 
Ha    2     0.14497  0.64497 -0.03285  10.50000  0.04379  0.04379  0.01901 =
 -0.00080 -0.00080 -0.02267 
HKLF 4

END
Q1 1 0 0.5 -0.138889 11 0.05 0.17
Q2 1 0.1375 0.6375 0.194444 11 0.05 0.17
Q5 1 0.275 0.775 0.277778 11 0.05 0.12
Q3 1 0 0.5 0.361111 11 0.05 0.15
Q4 1 0.1375 0.3625 0.194444 11 0.05 0.14

  REM The information below was added by Olex2.
  REM
  REM R1 = 0.0154 for 803 Fo > 4sig(Fo) and 0.0257 for all 1022 data
  REM 27 parameters refined using 0 restraints
  REM Highest difference peak 0.1742, deepest hole -0.2414
  REM Mean Shift 0.0001, Max Shift 0.0004.

  REM +++ Tabular Listing of Refinement Information +++
  REM R1_all = 0.0257
  REM R1_gt = 0.0154
  REM wR_ref = 0.0394
  REM GOOF = 0.6815
  REM Shift_max = 0.0004
  REM Shift_mean = 0.0001
  REM Reflections_all = 1022
  REM Reflections_gt = 803
  REM Parameters = 27
  REM Hole = -0.2414
  REM Peak = 0.1742
  REM Flack = n/a

  
;
_olex2_submission_special_instructions  'No special instructions were received'
