# Supplementary material for: Transferable Hirshfeld atom model for rapid evaluation of aspherical atomic form factors
Source: IUCrJ. 2024 Mar 1;11(Pt 2):249–59. doi: 10.1107/S2052252524001507 (PMC10916294; doi:10.1107/S2052252524001507)
Supplement: Supplementary file 1 [file m-11-00249-sup1.zip › cifs/models_comparison/xylitol/HAR_B3LYP_631gss_mult.cif]

data_xylitol
_audit_creation_date               2024-02-01
_audit_creation_method
;
Olex2 1.3
(compiled 2020.07.31 svn.rc2a77460 for OlexSys, GUI svn.r6145)
;
_audit_contact_author_address      ?
_audit_contact_author_email        ?
_audit_contact_author_name         ''
_audit_contact_author_phone        ?
_publ_contact_author_id_orcid      ?
_publ_section_references
;
Bourhis, L.J., Dolomanov, O.V., Gildea, R.J., Howard, J.A.K., Puschmann, H.
 (2015). Acta Cryst. A71, 59-75.

Dolomanov, O.V., Bourhis, L.J., Gildea, R.J, Howard, J.A.K. & Puschmann, H.
 (2009), J. Appl. Cryst. 42, 339-341.
;
_chemical_formula_moiety           'C5 H12 O5'
_chemical_formula_sum              'C5 H12 O5'
_chemical_formula_weight           152.148
_chemical_absolute_configuration   unk
loop_
  _atom_type_symbol
  _atom_type_scat_source
  _atom_type_scat_dispersion_source
 H 'DiSCaMB, J. Appl. Cryst. 2018, DOI:10.1107/S1600576717015825' custom
 C 'DiSCaMB, J. Appl. Cryst. 2018, DOI:10.1107/S1600576717015825' custom 
 O 'DiSCaMB, J. Appl. Cryst. 2018, DOI:10.1107/S1600576717015825' custom

_space_group_crystal_system        'orthorhombic'
_space_group_IT_number             19
_space_group_name_H-M_alt          'P 21 21 21'
_space_group_name_Hall             ' P 2ac 2ab'
loop_
  _space_group_symop_id
  _space_group_symop_operation_xyz
 1 x,y,z
 2 x+1/2,-y+1/2,-z
 3 -x,y+1/2,-z+1/2
 4 -x+1/2,-y,z+1/2

_symmetry_Int_Tables_number        19
_cell_length_a                     8.264(4)
_cell_length_b                     8.901(2)
_cell_length_c                     8.9223(14)
_cell_angle_alpha                  90
_cell_angle_beta                   90
_cell_angle_gamma                  90
_cell_volume                       656.3(4)
_cell_formula_units_Z              4
_cell_measurement_temperature      122.4(5)
_cell_measurement_reflns_used      20
_exptl_absorpt_coefficient_mu      0.139
_exptl_crystal_density_diffrn      1.540
_exptl_crystal_F_000               328.248
_exptl_crystal_size_max            0.37
_exptl_crystal_size_mid            0.32
_exptl_crystal_size_min            0.26
_exptl_crystal_description         prism
_exptl_crystal_colour              colourless
_diffrn_measurement_device_type    'Enraf Nonius CAD4'
_diffrn_reflns_av_R_equivalents    0.0000
_diffrn_reflns_av_unetI/netI       0.0312
_diffrn_reflns_Laue_measured_fraction_full  1.0000
_diffrn_reflns_Laue_measured_fraction_max  0.9998
_diffrn_reflns_limit_h_max         20
_diffrn_reflns_limit_h_min         0
_diffrn_reflns_limit_k_max         21
_diffrn_reflns_limit_k_min         0
_diffrn_reflns_limit_l_max         21
_diffrn_reflns_limit_l_min         -21
_diffrn_reflns_number              9942
_diffrn_reflns_point_group_measured_fraction_full  1.0000
_diffrn_reflns_point_group_measured_fraction_max  0.9998
_diffrn_reflns_theta_full          25.2417
_diffrn_reflns_theta_max           59.94
_diffrn_reflns_theta_min           3.23
_diffrn_ambient_temperature        122.4(5)
_diffrn_measured_fraction_theta_full  1.0000
_diffrn_measured_fraction_theta_max  0.9998
_diffrn_radiation_type             'Mo K\a'
_diffrn_radiation_wavelength       0.71073
_reflns_Friedel_coverage           1.000
_reflns_limit_h_max                20
_reflns_limit_h_min                -20
_reflns_limit_k_max                21
_reflns_limit_k_min                -21
_reflns_limit_l_max                21
_reflns_limit_l_min                -21
_reflns_number_gt                  8775
_reflns_number_total               9942
_reflns_threshold_expression       I>=2u(I)
_computing_molecular_graphics      'Olex2 1.3 (Dolomanov et al., 2009)'
_computing_publication_material    'Olex2 1.3 (Dolomanov et al., 2009)'
_computing_structure_refinement    'olex2.refine 1.3 (Bourhis et al., 2015)'
_computing_data_collection         'Enraf-Nonius Express'
_computing_structure_solution      'SHELXS-97 (Sheldrick, 1990)'
_refine_diff_density_max           0.1639
_refine_diff_density_min           -0.2328
_refine_diff_density_rms           0.0454
_refine_ls_abs_structure_details  
 'Flack, H. D. (1983). Acta Cryst. A39, 876-881.'
_refine_ls_abs_structure_Flack     0.1(2)
_refine_ls_d_res_high              0.4106
_refine_ls_d_res_low               6.3015
_refine_ls_goodness_of_fit_ref     0.6959
_refine_ls_hydrogen_treatment      refall
_refine_ls_matrix_type             full
_refine_ls_number_constraints      0
_refine_ls_number_parameters       199
_refine_ls_number_reflns           9942
_refine_ls_number_restraints       0
_refine_ls_R_factor_all            0.0221
_refine_ls_R_factor_gt             0.0164
_refine_ls_restrained_S_all        0.6959
_refine_ls_shift/su_max            0.0002
_refine_ls_shift/su_mean           0.0000
_refine_ls_structure_factor_coef   Fsqd
_refine_ls_weighting_details      
 'w=1/[\s^2^(Fo^2^)+(0.0000P)^2^] where P=(Fo^2^+2Fc^2^)/3'
_refine_ls_weighting_scheme        calc
_refine_ls_wR_factor_gt            0.0284
_refine_ls_wR_factor_ref           0.0300
_refine_special_details
;
Aspherical atom refinement in Olex2
with DiSCaMB generated form factors 
Hirshfeld Atom Refinement using
Orca5 generated wavefunction calculated
with B3LYP functional using cc-pVTZ basis set
and surrounding point multipoles to mimic 
crystal field
;
loop_
  _atom_site_label
  _atom_site_type_symbol
  _atom_site_fract_x
  _atom_site_fract_y
  _atom_site_fract_z
  _atom_site_U_iso_or_equiv
  _atom_site_adp_type
  _atom_site_occupancy
  _atom_site_refinement_flags_posn
 O1 O 0.678519(15) 0.228868(14) 0.421604(13) 0.011865(16) Uani 1.000000 .
 O2 O 0.614758(14) 0.435991(14) 0.182463(14) 0.012133(16) Uani 1.000000 .
 O3 O 0.318167(16) 0.431241(14) 0.040191(13) 0.011713(16) Uani 1.000000 .
 O4 O 0.229125(15) 0.129548(14) 0.108552(14) 0.011484(16) Uani 1.000000 .
 O5 O -0.088658(14) 0.205126(15) 0.215984(14) 0.013219(18) Uani 1.000000 .
 C1 C 0.524601(17) 0.293742(18) 0.390595(17) 0.011155(19) Uani 1.000000 .
 C2 C 0.500682(17) 0.322880(16) 0.224417(15) 0.009351(17) Uani 1.000000 .
 C3 C 0.327691(17) 0.375467(16) 0.189864(15) 0.009436(17) Uani 1.000000 .
 C4 C 0.200830(16) 0.251724(16) 0.210095(16) 0.009500(17) Uani 1.000000 .
 C5 C 0.031846(18) 0.314818(18) 0.185557(19) 0.01203(2) Uani 1.000000 .
 H1A H 0.5116(5) 0.4019(5) 0.4507(4) 0.0311(10) Uani 1.000000 .
 H1B H 0.4333(5) 0.2179(5) 0.4327(4) 0.0300(10) Uani 1.000000 .
 H2 H 0.5264(5) 0.2178(4) 0.1621(4) 0.0209(8) Uani 1.000000 .
 H3 H 0.2970(5) 0.4667(4) 0.2678(4) 0.0227(8) Uani 1.000000 .
 H4 H 0.2063(5) 0.2100(4) 0.3256(4) 0.0243(8) Uani 1.000000 .
 H5B H 0.0207(5) 0.3569(5) 0.0710(4) 0.0312(10) Uani 1.000000 .
 H5A H 0.0125(5) 0.4101(5) 0.2621(6) 0.0328(10) Uani 1.000000 .
 H11 H 0.7556(5) 0.2442(6) 0.3404(5) 0.0254(11) Uani 1.000000 .
 H12 H 0.6517(6) 0.4171(6) 0.0815(5) 0.0309(11) Uani 1.000000 .
 H13 H 0.3288(6) 0.5399(5) 0.0446(5) 0.0279(11) Uani 1.000000 .
 H14 H 0.2789(6) 0.0495(5) 0.1656(5) 0.0250(10) Uani 1.000000 .
 H15 H -0.1184(6) 0.1574(6) 0.1232(5) 0.0293(11) Uani 1.000000 .

loop_
  _atom_site_aniso_label
  _atom_site_aniso_U_11
  _atom_site_aniso_U_22
  _atom_site_aniso_U_33
  _atom_site_aniso_U_12
  _atom_site_aniso_U_13
  _atom_site_aniso_U_23
 O1 0.00981(3) 0.01585(4) 0.00993(3) 0.00055(3) -0.00102(3) 0.00045(3)
 O2 0.01067(4) 0.01400(4) 0.01173(4) -0.00277(3) 0.00056(3) -0.00055(3)
 O3 0.01287(4) 0.01272(4) 0.00955(3) 0.00063(3) -0.00052(3) 0.00030(3)
 O4 0.01164(4) 0.01134(4) 0.01147(4) 0.00138(3) -0.00150(3) -0.00160(3)
 O5 0.00915(3) 0.01760(5) 0.01291(4) -0.00135(3) 0.00149(3) -0.00148(4)
 C1 0.00927(4) 0.01554(5) 0.00865(4) 0.00037(4) 0.00021(3) -0.00037(4)
 C2 0.00827(4) 0.01132(4) 0.00846(4) -0.00026(3) -0.00022(3) -0.00099(3)
 C3 0.00859(4) 0.01097(4) 0.00875(4) 0.00021(3) -0.00021(3) -0.00100(3)
 C4 0.00812(4) 0.01172(4) 0.00867(4) 0.00023(3) -0.00028(3) -0.00052(3)
 C5 0.00857(4) 0.01266(5) 0.01487(5) 0.00093(4) -0.00009(4) -0.00149(4)
 H1A 0.038(2) 0.030(2) 0.026(2) 0.004(2) -0.0041(18) -0.0102(19)
 H1B 0.0218(19) 0.040(3) 0.029(2) 0.0031(19) 0.0032(18) 0.013(2)
 H2 0.025(2) 0.0190(18) 0.0184(18) 0.0041(16) 0.0039(16) -0.0056(16)
 H3 0.030(2) 0.0207(18) 0.0177(18) 0.0059(17) 0.0023(17) -0.0047(16)
 H4 0.030(2) 0.027(2) 0.0164(18) -0.0029(17) 0.0022(17) 0.0005(17)
 H5B 0.032(2) 0.036(2) 0.026(2) -0.002(2) -0.0008(18) 0.016(2)
 H5A 0.0180(18) 0.032(2) 0.048(2) 0.0034(18) -0.0019(18) -0.016(2)
 H11 0.016(2) 0.036(3) 0.024(2) 0.002(2) -0.0022(19) 0.008(2)
 H12 0.034(3) 0.036(3) 0.022(2) -0.006(2) 0.012(2) -0.002(2)
 H13 0.032(3) 0.026(2) 0.026(3) 0.003(2) -0.006(2) 0.006(2)
 H14 0.028(3) 0.017(2) 0.030(2) 0.004(2) -0.004(2) 0.0058(19)
 H15 0.032(3) 0.031(3) 0.024(2) -0.006(2) -0.001(2) -0.003(2)

loop_
  _geom_bond_atom_site_label_1
  _geom_bond_atom_site_label_2
  _geom_bond_distance
  _geom_bond_site_symmetry_2
  _geom_bond_publ_flag
 O1 C1 1.4241(6) . ?
 O1 H11 0.975(4) . ?
 O2 C2 1.4292(4) . ?
 O2 H12 0.966(4) . ?
 O3 C3 1.4269(3) . ?
 O3 H13 0.972(5) . ?
 O4 C4 1.4346(3) . ?
 O4 H14 0.968(4) . ?
 O5 C5 1.4208(4) . ?
 O5 H15 0.962(5) . ?
 C1 C2 1.5181(3) . ?
 C1 H1A 1.107(4) . ?
 C1 H1B 1.080(4) . ?
 C2 C3 1.5355(7) . ?
 C2 H2 1.109(3) . ?
 C3 C4 1.5313(4) . ?
 C3 H3 1.099(3) . ?
 C4 C5 1.5210(7) . ?
 C4 H4 1.096(4) . ?
 C5 H5B 1.092(4) . ?
 C5 H5A 1.100(4) . ?

loop_
  _geom_angle_atom_site_label_1
  _geom_angle_atom_site_label_2
  _geom_angle_atom_site_label_3
  _geom_angle
  _geom_angle_site_symmetry_1
  _geom_angle_site_symmetry_3
  _geom_angle_publ_flag
 H11 O1 C1 112.5(3) . . ?
 H12 O2 C2 109.3(3) . . ?
 H13 O3 C3 107.7(3) . . ?
 H14 O4 C4 107.2(3) . . ?
 H15 O5 C5 108.5(3) . . ?
 C2 C1 O1 112.045(12) . . ?
 H1A C1 O1 110.2(2) . . ?
 H1A C1 C2 108.2(2) . . ?
 H1B C1 O1 107.6(2) . . ?
 H1B C1 C2 110.8(2) . . ?
 H1B C1 H1A 107.9(3) . . ?
 C1 C2 O2 106.874(12) . . ?
 C3 C2 O2 110.291(12) . . ?
 C3 C2 C1 111.678(11) . . ?
 H2 C2 O2 109.69(19) . . ?
 H2 C2 C1 108.7(2) . . ?
 H2 C2 C3 109.6(2) . . ?
 C2 C3 O3 110.201(11) . . ?
 C4 C3 O3 108.833(11) . . ?
 C4 C3 C2 113.233(12) . . ?
 H3 C3 O3 108.81(19) . . ?
 H3 C3 C2 108.3(2) . . ?
 H3 C3 C4 107.4(2) . . ?
 C3 C4 O4 111.052(11) . . ?
 C5 C4 O4 109.794(12) . . ?
 C5 C4 C3 110.245(12) . . ?
 H4 C4 O4 109.3(2) . . ?
 H4 C4 C3 109.0(2) . . ?
 H4 C4 C5 107.4(2) . . ?
 C4 C5 O5 111.240(13) . . ?
 H5B C5 O5 110.8(2) . . ?
 H5B C5 C4 109.8(2) . . ?
 H5A C5 O5 108.0(2) . . ?
 H5A C5 C4 109.2(2) . . ?
 H5A C5 H5B 107.7(4) . . ?

loop_
  _geom_torsion_atom_site_label_1
  _geom_torsion_atom_site_label_2
  _geom_torsion_atom_site_label_3
  _geom_torsion_atom_site_label_4
  _geom_torsion
  _geom_torsion_site_symmetry_1
  _geom_torsion_site_symmetry_2
  _geom_torsion_site_symmetry_3
  _geom_torsion_site_symmetry_4
  _geom_torsion_publ_flag
 O1 C1 C2 O2 -65.942(14) . . . . ?
 O1 C1 C2 C3 173.358(12) . . . . ?
 O2 C2 C3 O3 49.335(12) . . . . ?
 O2 C2 C3 C4 171.494(11) . . . . ?
 O3 C3 C2 C1 168.021(12) . . . . ?
 O3 C3 C4 O4 60.550(12) . . . . ?
 O3 C3 C4 C5 -61.367(13) . . . . ?
 O4 C4 C3 C2 -62.369(12) . . . . ?
 O4 C4 C5 O5 62.225(13) . . . . ?
 O5 C5 C4 C3 -175.116(12) . . . . ?
 C1 C2 C3 C4 -69.820(13) . . . . ?
 C2 C3 C4 C5 175.713(12) . . . . ?

loop_
  _diffrn_refln_index_h
  _diffrn_refln_index_k
  _diffrn_refln_index_l
  _diffrn_refln_intensity_net
  _diffrn_refln_intensity_u
 0 0 2 4713.47 80.22
 0 0 4 0.79 0.23
 0 0 6 244.55 4.61
 0 0 8 836.03 15.31
 0 0 10 750.18 13.79
 0 0 12 199.47 4.26
 0 0 14 55.94 1.82
 0 0 16 6.07 0.9
 0 0 18 11.22 1.08
 0 0 20 7.48 1.01
 0 1 1 511.68 9.36
 0 1 2 884.17 16.28
 0 1 3 4849.21 87.56
 0 1 4 419.68 7.69
 0 1 5 5157.19 94.28
 0 1 6 1833.44 33.07
 0 1 7 463.73 8.52
 0 1 8 219.75 4.28
 0 1 9 190.17 3.83
 0 1 10 86.2 2.08
 0 1 11 62.67 1.73
 0 1 12 21.92 1.02
 0 1 13 85.85 2.3
 0 1 14 17.8 1.05
 0 1 15 1.2 0.69
 0 1 16 0.94 0.77
 0 1 17 0.63 0.78
 0 1 18 6.59 0.97
 0 1 19 6.62 0.96
 0 1 20 54.91 1.98
 0 1 21 0.63 0.78
 0 2 0 7469.63 133.29
 0 2 1 2317.9 41.56
 0 2 2 2063.34 36.63
 0 2 3 779.13 14.27
 0 2 4 24.1 0.64
 0 2 5 53.66 1.2
 0 2 6 790.71 14.48
 0 2 7 1293.73 23.18
 0 2 8 4.07 0.42
 0 2 9 31.96 1.01
 0 2 10 347.6 6.74
 0 2 11 12.87 0.78
 0 2 12 9.79 0.77
 0 2 13 7.3 0.76
 0 2 14 165.01 3.83
 0 2 15 77.61 2.3
 0 2 16 29.81 1.46
 0 2 17 6.78 0.97
 0 2 18 12.73 1.12
 0 2 19 6.24 0.96
 0 2 20 5.62 0.94
 0 2 21 19.38 1.2
 0 3 1 6231.69 106.46
 0 3 2 250.73 4.6
 0 3 3 0.71 0.23
 0 3 4 359.55 6.59
 0 3 5 853.77 15.66
 0 3 6 293.89 5.51
 0 3 7 3.42 0.39
 0 3 8 2.67 0.41
 0 3 9 177.28 3.63
 0 3 10 125.28 2.82
 0 3 11 184.07 3.94
 0 3 12 24.94 1.1
 0 3 13 144.87 3.4
 0 3 14 1.71 0.7
 0 3 15 30.47 1.39
 0 3 16 32.59 1.52
 0 3 17 23.07 1.35
 0 3 18 25.37 1.41
 0 3 19 29.78 1.53
 0 3 20 23.58 1.34
 0 3 21 12.25 1.03
 0 4 0 24.48 0.63
 0 4 1 624.11 11.41
 0 4 2 30.01 0.74
 0 4 3 116.07 2.28
 0 4 4 129.46 2.55
 0 4 5 341.18 6.32
 0 4 6 96.89 2.06
 0 4 7 329.09 6.21
 0 4 8 37.25 1.09
 0 4 9 1.07 0.45
 0 4 10 1.34 0.51
 0 4 11 7.71 0.7
 0 4 12 1.08 0.59
 0 4 13 1.07 0.65
 0 4 14 167.91 3.92
 0 4 15 -0.17 0.71
 0 4 16 24.94 1.37
 0 4 17 0.04 0.81
 0 4 18 0.81 0.83
 0 4 19 13.39 1.17
 0 4 20 3.76 0.87
 0 4 21 11.26 1
 0 5 1 102.55 2.05
 0 5 2 2.94 0.29
 0 5 3 40.79 0.99
 0 5 4 141.12 2.8
 0 5 5 880.73 16.12
 0 5 6 94.78 2.06
 0 5 7 11.47 0.59
 0 5 8 16.32 0.73
 0 5 9 87.9 2.13
 0 5 10 40.86 1.33
 0 5 11 66.8 1.88
 0 5 12 29.52 1.24
 0 5 13 31.42 1.34
 0 5 14 26.81 1.29
 0 5 15 0.38 0.74
 0 5 16 6.61 0.96
 0 5 17 12.23 1.11
 0 5 18 10.98 1.08
 0 5 19 5.14 0.95
 0 5 20 0.16 0.79
 0 5 21 -0.4 0.76
 0 6 0 734.82 13.43
 0 6 1 39.76 0.99
 0 6 2 206.9 3.95
 0 6 3 368.82 6.83
 0 6 4 2.11 0.35
 0 6 5 110.91 2.34
 0 6 6 2.35 0.41
 0 6 7 34.42 1.06
 0 6 8 158.36 3.37
 0 6 9 46.86 1.42
 0 6 10 1.31 0.55
 0 6 11 79.78 2.15
 0 6 12 8.11 0.81
 0 6 13 61.68 1.95
 0 6 14 0.23 0.69
 0 6 15 120.38 3.16
 0 6 16 0.18 0.8
 0 6 17 45.07 1.81
 0 6 18 17.93 1.23
 0 6 19 1.46 0.86
 0 6 20 1.39 0.8
 0 7 1 12.21 0.54
 0 7 2 362.21 6.73
 0 7 3 0.58 0.34
 0 7 4 308.5 5.84
 0 7 5 56.86 1.43
 0 7 6 19.78 0.78
 0 7 7 48.19 1.38
 0 7 8 79.36 2
 0 7 9 39.73 1.33
 0 7 10 68.35 1.92
 0 7 11 4.91 0.71
 0 7 12 15.01 0.99
 0 7 13 81.83 2.36
 0 7 14 -0.16 0.7
 0 7 15 6.94 0.96
 0 7 16 4.56 0.92
 0 7 17 3.61 0.91
 0 7 18 0.6 0.84
 0 7 19 22.03 1.3
 0 7 20 17.66 1.15
 0 8 0 187.53 3.69
 0 8 1 76.36 1.75
 0 8 2 54.83 1.37
 0 8 3 90.22 2.02
 0 8 4 177.34 3.58
 0 8 5 58.13 1.5
 0 8 6 78.96 1.95
 0 8 7 0.53 0.49
 0 8 8 17.15 0.88
 0 8 9 33.53 1.25
 0 8 10 68.05 1.95
 0 8 11 28.61 1.25
 0 8 12 4.18 0.76
 0 8 13 21.64 1.2
 0 8 14 31.71 1.51
 0 8 15 60.98 2.11
 0 8 16 3.04 0.89
 0 8 17 3.92 0.91
 0 8 18 6 0.98
 0 8 19 3.9 0.88
 0 8 20 6.68 0.94
 0 9 1 2.59 0.44
 0 9 2 142.5 2.99
 0 9 3 22.9 0.86
 0 9 4 66.63 1.71
 0 9 5 197.8 4.08
 0 9 6 39.72 1.29
 0 9 7 22.51 0.99
 0 9 8 0.77 0.57
 0 9 9 101.79 2.57
 0 9 10 119.03 2.94
 0 9 11 25.59 1.23
 0 9 12 10.75 0.94
 0 9 13 31.5 1.49
 0 9 14 0.52 0.8
 0 9 15 2.73 0.88
 0 9 16 78.38 2.44
 0 9 17 0.37 0.83
 0 9 18 2.87 0.88
 0 9 19 22.13 1.25
 0 10 0 3.6 0.54
 0 10 1 352.13 6.76
 0 10 2 11.48 0.7
 0 10 3 75.7 1.92
 0 10 4 2.16 0.53
 0 10 5 94.75 2.32
 0 10 6 4.93 0.64
 0 10 7 1.06 0.57
 0 10 8 35.42 1.34
 0 10 9 2.85 0.68
 0 10 10 2 0.7
 0 10 11 1.7 0.72
 0 10 12 0.53 0.71
 0 10 13 1.11 0.8
 0 10 14 0.31 0.81
 0 10 15 0.33 0.82
 0 10 16 0.62 0.83
 0 10 17 14.93 1.18
 0 10 18 4.16 0.88
 0 10 19 2.57 0.8
 0 11 1 66.21 1.79
 0 11 2 8.7 0.69
 0 11 3 2.53 0.58
 0 11 4 13.4 0.83
 0 11 5 5.74 0.68
 0 11 6 6.14 0.71
 0 11 7 1.07 0.63
 0 11 8 11.78 0.9
 0 11 9 3.08 0.73
 0 11 10 76 2.25
 0 11 11 7.94 0.9
 0 11 12 1.85 0.83
 0 11 13 16.43 1.21
 0 11 14 1.45 0.84
 0 11 15 11.74 1.11
 0 11 16 30.99 1.55
 0 11 17 0.34 0.8
 0 11 18 1.86 0.8
 0 12 0 45.97 1.48
 0 12 1 14.6 0.87
 0 12 2 0.38 0.56
 0 12 3 2.96 0.64
 0 12 4 126.7 3.01
 0 12 5 0.1 0.6
 0 12 6 5.03 0.74
 0 12 7 76.6 2.19
 0 12 8 10.04 0.9
 0 12 9 29.58 1.36
 0 12 10 59.5 1.99
 0 12 11 3.94 0.89
 0 12 12 0.69 0.8
 0 12 13 0.65 0.84
 0 12 14 27.64 1.45
 0 12 15 11.83 1.15
 0 12 16 8.44 1.02
 0 12 17 2.3 0.82
 0 12 18 1.74 0.79
 0 13 1 19.21 1.03
 0 13 2 40.64 1.46
 0 13 3 0.04 0.62
 0 13 4 107.43 2.74
 0 13 5 0.71 0.65
 0 13 6 0.14 0.65
 0 13 7 4.09 0.79
 0 13 8 3.12 0.79
 0 13 9 25.57 1.37
 0 13 10 5.48 0.94
 0 13 11 9.95 1.06
 0 13 12 1.44 0.84
 0 13 13 31 1.53
 0 13 14 1.15 0.87
 0 13 15 0.9 0.84
 0 13 16 0.72 0.81
 0 13 17 -0.25 0.75
 0 14 0 17.59 1.06
 0 14 1 18.53 1.08
 0 14 2 95.77 2.56
 0 14 3 3.39 0.76
 0 14 4 27.36 1.3
 0 14 5 0.59 0.7
 0 14 6 1.77 0.74
 0 14 7 64.49 2.14
 0 14 8 -0.36 0.79
 0 14 9 34.07 1.58
 0 14 10 0.31 0.83
 0 14 11 5.91 0.97
 0 14 12 -0.11 0.81
 0 14 13 6.5 1.02
 0 14 14 31.03 1.53
 0 14 15 7.04 0.97
 0 14 16 0.05 0.74
 0 15 1 33.9 1.45
 0 15 2 13.93 1.04
 0 15 3 102.01 2.76
 0 15 4 17.3 1.13
 0 15 5 24.47 1.34
 0 15 6 43.24 1.74
 0 15 7 31.89 1.54
 0 15 8 123.99 3.26
 0 15 9 10.28 1.1
 0 15 10 19.96 1.3
 0 15 11 7.69 1.01
 0 15 12 7.58 1.03
 0 15 13 3.46 0.92
 0 15 14 13.69 1.12
 0 15 15 -0.45 0.75
 0 16 0 251.51 5.57
 0 16 1 12.54 1.11
 0 16 2 51.04 1.9
 0 16 3 59.13 2.06
 0 16 4 3.6 0.89
 0 16 5 0.01 0.79
 0 16 6 19.96 1.29
 0 16 7 1.36 0.87
 0 16 8 28.73 1.5
 0 16 9 0.42 0.83
 0 16 10 16.77 1.22
 0 16 11 2.03 0.89
 0 16 12 16.79 1.22
 0 16 13 2.76 0.86
 0 16 14 18.96 1.18
 0 17 1 70.43 2.3
 0 17 2 69.53 2.29
 0 17 3 27.47 1.47
 0 17 4 25.17 1.41
 0 17 5 9.19 1.07
 0 17 6 58.82 2.08
 0 17 7 26.5 1.45
 0 17 8 13.9 1.15
 0 17 9 1.55 0.88
 0 17 10 0.26 0.82
 0 17 11 2.18 0.86
 0 17 12 1.61 0.82
 0 17 13 15.58 1.09
 0 18 0 3.27 0.9
 0 18 1 40.44 1.73
 0 18 2 3.46 0.92
 0 18 3 60.09 2.11
 0 18 4 0.07 0.84
 0 18 5 5.5 0.97
 0 18 6 -0.16 0.84
 0 18 7 80.11 2.52
 0 18 8 1.65 0.88
 0 18 9 2.04 0.86
 0 18 10 4.39 0.9
 0 18 11 1.36 0.79
 0 18 12 6.01 0.91
 0 19 1 6.64 0.98
 0 19 2 5.7 1.01
 0 19 3 2 0.89
 0 19 4 9.98 1.1
 0 19 5 2.66 0.91
 0 19 6 27.83 1.46
 0 19 7 1.53 0.86
 0 19 8 1.56 0.83
 0 19 9 2.63 0.83
 0 19 10 0.24 0.74
 0 20 0 22.87 1.37
 0 20 1 0.43 0.84
 0 20 2 1.74 0.85
 0 20 3 15.92 1.19
 0 20 4 0.84 0.82
 0 20 5 -0.09 0.79
 0 20 6 0.12 0.78
 0 20 7 -0.13 0.75
 0 20 8 1 0.8
 0 21 1 0.5 0.77
 0 21 2 -0.12 0.76
 0 21 3 1.52 0.79
 0 21 4 -0.06 0.74
 0 21 5 3.11 0.86
 1 0 1 644.46 11.87
 1 0 2 5224.21 93.9
 1 0 3 1784.52 32.64
 1 0 4 2186.72 39.97
 1 0 5 41.12 0.97
 1 0 6 62.4 1.39
 1 0 7 3.75 0.37
 1 0 8 69.71 1.62
 1 0 9 1.18 0.4
 1 0 10 5.22 0.55
 1 0 11 0.84 0.51
 1 0 12 56.51 1.68
 1 0 13 34.29 1.33
 1 0 14 18.59 1.06
 1 0 15 23.7 1.22
 1 0 16 -0.34 0.72
 1 0 17 0.83 0.81
 1 0 18 16.85 1.22
 1 0 19 0.06 0.82
 1 0 20 0.6 0.82
 1 0 21 6.48 0.89
 1 1 -21 8.55 0.97
 1 1 -20 14.75 1.15
 1 1 -19 9.37 1.04
 1 1 -18 15.07 1.19
 1 1 -17 13.02 1.12
 1 1 -16 6.48 0.91
 1 1 -15 41.07 1.58
 1 1 -14 7.08 0.81
 1 1 -13 4.54 0.7
 1 1 -12 66.36 1.86
 1 1 -11 195.04 4.1
 1 1 -10 66.01 1.72
 1 1 -9 8.31 0.55
 1 1 -8 286.37 5.45
 1 1 -7 127.25 2.58
 1 1 -6 3.76 0.33
 1 1 -5 509.9 9.3
 1 1 -4 1205.84 22.07
 1 1 -3 374.91 6.83
 1 1 -2 2297.6 41.3
 1 1 -1 870.75 15.88
 1 1 0 143.76 2.61
 1 1 1 897.91 16.37
 1 1 2 2298.58 41.73
 1 1 3 376.49 6.87
 1 1 4 1180.56 21.69
 1 1 5 515.17 9.41
 1 1 6 3.81 0.33
 1 1 7 128.2 2.6
 1 1 8 293.63 5.58
 1 1 9 8.36 0.55
 1 1 10 64.13 1.69
 1 1 11 196.94 4.14
 1 1 12 64.53 1.84
 1 1 13 4.85 0.71
 1 1 14 6.64 0.8
 1 1 15 40.54 1.57
 1 1 16 6.07 0.91
 1 1 17 12.78 1.11
 1 1 18 15.89 1.19
 1 1 19 8.61 1.02
 1 1 20 13.55 1.14
 1 1 21 9.16 0.97
 1 2 -21 6.01 0.89
 1 2 -20 3.05 0.87
 1 2 -19 5.37 0.98
 1 2 -18 20.01 1.28
 1 2 -17 10.93 1.07
 1 2 -16 39.43 1.65
 1 2 -15 6.9 0.86
 1 2 -14 4.86 0.76
 1 2 -13 18.88 1.02
 1 2 -12 55.9 1.68
 1 2 -11 59.6 1.68
 1 2 -10 148.21 3.2
 1 2 -9 81.14 1.9
 1 2 -8 214.48 4.19
 1 2 -7 606.01 11.06
 1 2 -6 7.53 0.42
 1 2 -5 1084.72 19.78
 1 2 -4 161.39 3.05
 1 2 -3 1434.62 26.38
 1 2 -2 1366.19 25.07
 1 2 -1 802.41 14.68
 1 2 0 3948.11 67.6
 1 2 1 812.28 14.94
 1 2 2 1352.21 24.94
 1 2 3 1404.95 26
 1 2 4 157.23 3
 1 2 5 1071.75 19.7
 1 2 6 7.6 0.42
 1 2 7 606.32 11.12
 1 2 8 213.37 4.19
 1 2 9 81.24 1.91
 1 2 10 149.02 3.22
 1 2 11 58.57 1.66
 1 2 12 55.35 1.67
 1 2 13 16.87 0.98
 1 2 14 4.4 0.76
 1 2 15 6.24 0.85
 1 2 16 39.27 1.66
 1 2 17 11.7 1.09
 1 2 18 20.92 1.31
 1 2 19 6.84 1.02
 1 2 20 2.63 0.87
 1 2 21 5.24 0.87
 1 3 -21 5.4 0.87
 1 3 -20 4.23 0.89
 1 3 -19 4.18 0.94
 1 3 -18 14.76 1.18
 1 3 -17 6.84 0.98
 1 3 -16 7.87 0.97
 1 3 -15 4.87 0.82
 1 3 -14 37.61 1.48
 1 3 -13 126.11 3.05
 1 3 -12 66.73 1.9
 1 3 -11 133.73 3.03
 1 3 -10 16.88 0.82
 1 3 -9 130.04 2.78
 1 3 -8 266.85 5.14
 1 3 -7 219.52 4.23
 1 3 -6 498.2 9.06
 1 3 -5 532.24 9.68
 1 3 -4 359.2 6.54
 1 3 -3 2299.92 41.79
 1 3 -2 3035.42 54.49
 1 3 -1 448.98 8.21
 1 3 0 112.14 2.13
 1 3 1 457.1 8.35
 1 3 2 2980.65 53.91
 1 3 3 2287.96 41.81
 1 3 4 359.89 6.6
 1 3 5 537.21 9.85
 1 3 6 506 9.26
 1 3 7 222.94 4.32
 1 3 8 266.96 5.17
 1 3 9 130.15 2.8
 1 3 10 17.41 0.83
 1 3 11 136.09 3.09
 1 3 12 70.38 1.97
 1 3 13 126.71 3.07
 1 3 14 37.02 1.46
 1 3 15 5.24 0.82
 1 3 16 7.57 0.98
 1 3 17 6.82 0.97
 1 3 18 14.39 1.16
 1 3 19 4.74 0.95
 1 3 20 4.86 0.92
 1 3 21 5.46 0.87
 1 4 -21 0.37 0.75
 1 4 -20 1.53 0.81
 1 4 -19 1.18 0.85
 1 4 -18 57.06 2.04
 1 4 -17 8.93 1.03
 1 4 -16 116.7 3.11
 1 4 -15 8.16 0.91
 1 4 -14 77.13 2.25
 1 4 -13 22.13 1.13
 1 4 -12 155.24 3.52
 1 4 -11 50.89 1.56
 1 4 -10 25.82 1.02
 1 4 -9 32.51 1.09
 1 4 -8 435.8 8.12
 1 4 -7 88.35 1.96
 1 4 -6 522.71 9.52
 1 4 -5 360.94 6.65
 1 4 -4 135.58 2.66
 1 4 -3 2159.57 39.61
 1 4 -2 479.55 8.74
 1 4 -1 312.1 5.69
 1 4 0 19.87 0.55
 1 4 1 308.43 5.64
 1 4 2 469.52 8.64
 1 4 3 2090.92 38.71
 1 4 4 135.08 2.67
 1 4 5 354.87 6.6
 1 4 6 518.25 9.57
 1 4 7 86.55 1.94
 1 4 8 431.07 8.11
 1 4 9 30.56 1.05
 1 4 10 26.57 1.04
 1 4 11 51.92 1.58
 1 4 12 158.27 3.59
 1 4 13 21.91 1.12
 1 4 14 77.41 2.26
 1 4 15 9.17 0.93
 1 4 16 113.38 3.05
 1 4 17 9.75 1.04
 1 4 18 58.57 2.07
 1 4 19 0.59 0.85
 1 4 20 2.06 0.82
 1 4 21 1.19 0.76
 1 5 -21 6.91 0.93
 1 5 -20 8.23 0.98
 1 5 -19 4.49 0.93
 1 5 -18 4.73 0.93
 1 5 -17 43.93 1.79
 1 5 -16 12.01 1.1
 1 5 -15 17.35 1.17
 1 5 -14 25.54 1.26
 1 5 -13 301.79 6.23
 1 5 -12 56.46 1.76
 1 5 -11 171.14 3.76
 1 5 -10 81.31 2.07
 1 5 -9 273.37 5.4
 1 5 -8 200.32 4.02
 1 5 -7 189.43 3.77
 1 5 -6 114.98 2.41
 1 5 -5 212.69 4.08
 1 5 -4 110.59 2.26
 1 5 -3 377.26 6.93
 1 5 -2 116.39 2.31
 1 5 -1 509.64 9.3
 1 5 0 523.41 9.57
 1 5 1 507.07 9.27
 1 5 2 115 2.29
 1 5 3 378.64 6.96
 1 5 4 112.17 2.3
 1 5 5 212.69 4.11
 1 5 6 116.63 2.46
 1 5 7 188.97 3.79
 1 5 8 198.12 4
 1 5 9 272.93 5.44
 1 5 10 81.21 2.08
 1 5 11 172.14 3.79
 1 5 12 56.66 1.77
 1 5 13 300.89 6.27
 1 5 14 26.97 1.29
 1 5 15 17.05 1.17
 1 5 16 11.86 1.11
 1 5 17 44.56 1.81
 1 5 18 4.81 0.94
 1 5 19 3.49 0.91
 1 5 20 8.29 0.99
 1 5 21 6.41 0.92
 1 6 -20 0.87 0.77
 1 6 -19 47.05 1.84
 1 6 -18 47.54 1.84
 1 6 -17 15.63 1.21
 1 6 -16 29.89 1.5
 1 6 -15 69.35 2.24
 1 6 -14 -0.03 0.69
 1 6 -13 48.37 1.69
 1 6 -12 60.96 1.87
 1 6 -11 96.39 2.45
 1 6 -10 32.19 1.2
 1 6 -9 175.25 3.73
 1 6 -8 60.33 1.61
 1 6 -7 177.09 3.59
 1 6 -6 193.15 3.83
 1 6 -5 97.96 2.11
 1 6 -4 208.63 4.03
 1 6 -3 195.05 3.76
 1 6 -2 207.55 3.96
 1 6 -1 125.29 2.5
 1 6 0 324.97 6.02
 1 6 1 121.41 2.44
 1 6 2 206.44 3.96
 1 6 3 197.65 3.82
 1 6 4 203.29 3.96
 1 6 5 96.37 2.1
 1 6 6 191.94 3.84
 1 6 7 177.85 3.64
 1 6 8 60.97 1.63
 1 6 9 173.29 3.72
 1 6 10 32.41 1.21
 1 6 11 96.3 2.46
 1 6 12 61.45 1.89
 1 6 13 46.58 1.65
 1 6 14 -0.31 0.69
 1 6 15 68.95 2.23
 1 6 16 29.76 1.49
 1 6 17 15.7 1.2
 1 6 18 48.2 1.84
 1 6 19 46.62 1.84
 1 6 20 0.7 0.79
 1 7 -20 0.28 0.75
 1 7 -19 3.1 0.89
 1 7 -18 2.36 0.9
 1 7 -17 7.77 1.02
 1 7 -16 42.92 1.76
 1 7 -15 3.56 0.89
 1 7 -14 19.98 1.23
 1 7 -13 19.1 1.12
 1 7 -12 82.18 2.3
 1 7 -11 126.8 3.04
 1 7 -10 29.48 1.19
 1 7 -9 49.01 1.5
 1 7 -8 36.63 1.22
 1 7 -7 63.35 1.66
 1 7 -6 289.32 5.57
 1 7 -5 137.56 2.86
 1 7 -4 31.02 0.94
 1 7 -3 85.04 1.88
 1 7 -2 346.13 6.47
 1 7 -1 280.25 5.28
 1 7 0 489.61 8.96
 1 7 1 277.86 5.26
 1 7 2 344.24 6.45
 1 7 3 84.14 1.87
 1 7 4 31.63 0.95
 1 7 5 138.04 2.88
 1 7 6 289.02 5.59
 1 7 7 63.74 1.68
 1 7 8 35.98 1.21
 1 7 9 48.72 1.5
 1 7 10 29.6 1.19
 1 7 11 123.59 3.01
 1 7 12 80.34 2.27
 1 7 13 19.62 1.13
 1 7 14 20.29 1.23
 1 7 15 2.76 0.87
 1 7 16 40.35 1.72
 1 7 17 7 0.99
 1 7 18 2.96 0.9
 1 7 19 4.22 0.92
 1 7 20 0.99 0.77
 1 8 -20 6.61 0.93
 1 8 -19 9.61 1.02
 1 8 -18 6.69 0.99
 1 8 -17 23.95 1.37
 1 8 -16 8.05 1
 1 8 -15 6.93 0.98
 1 8 -14 16.36 1.17
 1 8 -13 19.41 1.15
 1 8 -12 55.01 1.82
 1 8 -11 24.92 1.18
 1 8 -10 20.61 1.05
 1 8 -9 48.19 1.53
 1 8 -8 292.18 5.82
 1 8 -7 23.2 0.96
 1 8 -6 6.55 0.59
 1 8 -5 53.67 1.43
 1 8 -4 273.36 5.28
 1 8 -3 13.53 0.64
 1 8 -2 424.36 7.9
 1 8 -1 16.16 0.66
 1 8 0 36.41 1.03
 1 8 1 16.94 0.68
 1 8 2 423.24 7.9
 1 8 3 13.18 0.63
 1 8 4 274.74 5.32
 1 8 5 52.67 1.41
 1 8 6 6.06 0.58
 1 8 7 21.87 0.94
 1 8 8 287.7 5.8
 1 8 9 47.04 1.52
 1 8 10 21.39 1.07
 1 8 11 23.86 1.16
 1 8 12 53.61 1.81
 1 8 13 20.38 1.17
 1 8 14 16.79 1.18
 1 8 15 6.7 0.97
 1 8 16 6.22 0.98
 1 8 17 22.96 1.35
 1 8 18 8.48 1.02
 1 8 19 10.44 1.02
 1 8 20 6.34 0.92
 1 9 -19 2.73 0.82
 1 9 -18 11.41 1.09
 1 9 -17 7.08 1.03
 1 9 -16 7.66 1.03
 1 9 -15 20.73 1.31
 1 9 -14 24.76 1.38
 1 9 -13 3.45 0.84
 1 9 -12 56.86 1.89
 1 9 -11 104.49 2.73
 1 9 -10 30.67 1.29
 1 9 -9 86.82 2.3
 1 9 -8 105.74 2.58
 1 9 -7 30.88 1.16
 1 9 -6 6.82 0.64
 1 9 -5 30.9 1.09
 1 9 -4 42.59 1.28
 1 9 -3 60.47 1.55
 1 9 -2 122.93 2.65
 1 9 -1 271.98 5.26
 1 9 0 49.39 1.32
 1 9 1 275.99 5.35
 1 9 2 122.72 2.66
 1 9 3 60.84 1.57
 1 9 4 43.14 1.29
 1 9 5 29.78 1.07
 1 9 6 6.07 0.62
 1 9 7 30.41 1.15
 1 9 8 108.53 2.64
 1 9 9 84.74 2.27
 1 9 10 32.1 1.32
 1 9 11 105.84 2.77
 1 9 12 58.91 1.94
 1 9 13 4.28 0.85
 1 9 14 25.2 1.38
 1 9 15 19.94 1.28
 1 9 16 8.81 1.03
 1 9 17 6.92 1.03
 1 9 18 11 1.07
 1 9 19 3.38 0.84
 1 10 -19 2.23 0.78
 1 10 -18 15.34 1.14
 1 10 -17 2.72 0.9
 1 10 -16 12.62 1.12
 1 10 -15 17.59 1.24
 1 10 -14 8.52 1.02
 1 10 -13 0.46 0.79
 1 10 -12 6.52 0.91
 1 10 -11 16.15 1.06
 1 10 -10 53.05 1.77
 1 10 -9 15.02 0.97
 1 10 -8 41.79 1.46
 1 10 -7 83.16 2.19
 1 10 -6 74.87 2
 1 10 -5 242.92 4.96
 1 10 -4 38.31 1.26
 1 10 -3 153.82 3.32
 1 10 -2 25.91 0.99
 1 10 -1 208.51 4.26
 1 10 0 17.62 0.82
 1 10 1 209.15 4.27
 1 10 2 26.87 1.01
 1 10 3 153.86 3.33
 1 10 4 37.55 1.25
 1 10 5 239.78 4.91
 1 10 6 75.1 2.01
 1 10 7 85.34 2.24
 1 10 8 43.6 1.5
 1 10 9 13.61 0.94
 1 10 10 52.89 1.77
 1 10 11 16.26 1.07
 1 10 12 7.54 0.93
 1 10 13 1.2 0.82
 1 10 14 8.42 1.01
 1 10 15 18.18 1.25
 1 10 16 12.43 1.11
 1 10 17 2.6 0.9
 1 10 18 14.03 1.12
 1 10 19 1.54 0.77
 1 11 -18 12.55 1.06
 1 11 -17 23.91 1.36
 1 11 -16 16.13 1.23
 1 11 -15 28.37 1.48
 1 11 -14 22.52 1.35
 1 11 -13 54.25 1.99
 1 11 -12 9.64 1.02
 1 11 -11 75.92 2.29
 1 11 -10 16.36 1.08
 1 11 -9 63.66 1.98
 1 11 -8 56.82 1.8
 1 11 -7 1.36 0.64
 1 11 -6 12.89 0.86
 1 11 -5 113.51 2.73
 1 11 -4 19.24 0.95
 1 11 -3 24.46 1.04
 1 11 -2 100.63 2.43
 1 11 -1 18.32 0.89
 1 11 0 0.85 0.51
 1 11 1 17.86 0.89
 1 11 2 100.1 2.42
 1 11 3 25.55 1.06
 1 11 4 19.79 0.96
 1 11 5 115.17 2.77
 1 11 6 12.43 0.86
 1 11 7 1.69 0.64
 1 11 8 57.15 1.81
 1 11 9 66.62 2.04
 1 11 10 16.28 1.07
 1 11 11 76.43 2.31
 1 11 12 10.83 1.06
 1 11 13 52.5 1.95
 1 11 14 23.18 1.37
 1 11 15 28.46 1.47
 1 11 16 14.83 1.21
 1 11 17 24.21 1.35
 1 11 18 11.44 1.03
 1 12 -18 10.35 1
 1 12 -17 4.65 0.89
 1 12 -16 15.84 1.2
 1 12 -15 16.28 1.25
 1 12 -14 32.77 1.57
 1 12 -13 17.9 1.26
 1 12 -12 39.77 1.7
 1 12 -11 54.96 1.97
 1 12 -10 16.25 1.14
 1 12 -9 5.62 0.84
 1 12 -8 41.69 1.57
 1 12 -7 9.9 0.88
 1 12 -6 160.14 3.68
 1 12 -5 43.29 1.5
 1 12 -4 5.81 0.72
 1 12 -3 85.22 2.24
 1 12 -2 24.07 1.08
 1 12 -1 8.88 0.75
 1 12 0 7.99 0.73
 1 12 1 9.11 0.76
 1 12 2 23.8 1.07
 1 12 3 84.95 2.24
 1 12 4 5.27 0.7
 1 12 5 42.11 1.49
 1 12 6 167.8 3.83
 1 12 7 9.77 0.88
 1 12 8 42.04 1.58
 1 12 9 7.51 0.87
 1 12 10 14.76 1.13
 1 12 11 53.1 1.94
 1 12 12 39.38 1.7
 1 12 13 17.8 1.24
 1 12 14 31.81 1.54
 1 12 15 13.96 1.2
 1 12 16 15.88 1.2
 1 12 17 5.33 0.9
 1 12 18 9.12 0.99
 1 13 -17 -0.98 0.74
 1 13 -16 5.15 0.92
 1 13 -15 14.8 1.2
 1 13 -14 9.72 1.1
 1 13 -13 14.88 1.18
 1 13 -12 17.44 1.25
 1 13 -11 12.35 1.12
 1 13 -10 63.14 2.13
 1 13 -9 23.36 1.33
 1 13 -8 68.87 2.15
 1 13 -7 4.9 0.8
 1 13 -6 47.95 1.69
 1 13 -5 1.77 0.7
 1 13 -4 15.92 1
 1 13 -3 74.4 2.12
 1 13 -2 80.59 2.22
 1 13 -1 28.54 1.22
 1 13 0 15.98 0.96
 1 13 1 28.33 1.21
 1 13 2 82.87 2.26
 1 13 3 75.61 2.14
 1 13 4 15.97 0.99
 1 13 5 0.78 0.68
 1 13 6 48.14 1.69
 1 13 7 3.21 0.77
 1 13 8 66.62 2.11
 1 13 9 24.84 1.35
 1 13 10 64.23 2.15
 1 13 11 12.67 1.11
 1 13 12 15.85 1.2
 1 13 13 15.35 1.19
 1 13 14 10.37 1.1
 1 13 15 14.86 1.18
 1 13 16 6.26 0.94
 1 13 17 0.68 0.76
 1 14 -16 5.33 0.88
 1 14 -15 21.87 1.3
 1 14 -14 0.74 0.85
 1 14 -13 12.79 1.17
 1 14 -12 0.77 0.83
 1 14 -11 1.56 0.87
 1 14 -10 6.69 0.99
 1 14 -9 16.44 1.21
 1 14 -8 12.01 1.08
 1 14 -7 46.23 1.78
 1 14 -6 12.7 1.01
 1 14 -5 30.37 1.37
 1 14 -4 120.4 3.05
 1 14 -3 31.58 1.37
 1 14 -2 1.06 0.69
 1 14 -1 6.03 0.79
 1 14 0 59.4 1.88
 1 14 1 6.48 0.8
 1 14 2 1.59 0.69
 1 14 3 31.99 1.37
 1 14 4 121.83 3.09
 1 14 5 28.09 1.33
 1 14 6 13.77 1.03
 1 14 7 44.57 1.75
 1 14 8 12.76 1.1
 1 14 9 17.12 1.22
 1 14 10 7.17 1
 1 14 11 2.19 0.86
 1 14 12 0.38 0.83
 1 14 13 13.7 1.19
 1 14 14 0.4 0.85
 1 14 15 22.54 1.32
 1 14 16 5.93 0.89
 1 15 -15 1.46 0.77
 1 15 -14 2.09 0.85
 1 15 -13 5.91 0.99
 1 15 -12 16.18 1.25
 1 15 -11 10.14 1.07
 1 15 -10 20.99 1.33
 1 15 -9 27.72 1.46
 1 15 -8 15.33 1.19
 1 15 -7 -0.24 0.8
 1 15 -6 12.76 1.09
 1 15 -5 28.75 1.43
 1 15 -4 48.65 1.77
 1 15 -3 4.21 0.82
 1 15 -2 2.85 0.78
 1 15 -1 49.86 1.77
 1 15 0 5.39 0.84
 1 15 1 49.9 1.76
 1 15 2 2.61 0.77
 1 15 3 4.07 0.82
 1 15 4 47.35 1.75
 1 15 5 29.05 1.43
 1 15 6 12.08 1.07
 1 15 7 0.52 0.81
 1 15 8 16.37 1.21
 1 15 9 28.67 1.49
 1 15 10 20.58 1.32
 1 15 11 10.39 1.07
 1 15 12 16.29 1.24
 1 15 13 6.74 1
 1 15 14 1.63 0.85
 1 15 15 -0.28 0.74
 1 16 -14 9.47 0.96
 1 16 -13 1.42 0.81
 1 16 -12 5.31 0.96
 1 16 -11 3.21 0.91
 1 16 -10 18.67 1.26
 1 16 -9 1.97 0.88
 1 16 -8 4.37 0.93
 1 16 -7 10.28 1.07
 1 16 -6 11.1 1.09
 1 16 -5 1.56 0.84
 1 16 -4 8.35 1.01
 1 16 -3 9.22 1.03
 1 16 -2 27.87 1.43
 1 16 -1 6.19 0.95
 1 16 0 17.87 1.2
 1 16 1 6.38 0.94
 1 16 2 28.57 1.45
 1 16 3 7.83 1
 1 16 4 7.79 1
 1 16 5 1.89 0.86
 1 16 6 10.68 1.08
 1 16 7 9.32 1.04
 1 16 8 3.48 0.92
 1 16 9 1.71 0.87
 1 16 10 18.62 1.25
 1 16 11 3.79 0.93
 1 16 12 6.41 0.98
 1 16 13 0.84 0.82
 1 16 14 7.83 0.94
 1 17 -13 0.8 0.75
 1 17 -12 -0.16 0.77
 1 17 -11 12.55 1.12
 1 17 -10 -0.31 0.83
 1 17 -9 4.84 0.98
 1 17 -8 6.6 0.99
 1 17 -7 2.56 0.88
 1 17 -6 0.14 0.83
 1 17 -5 7.14 1
 1 17 -4 4.06 0.93
 1 17 -3 14.14 1.17
 1 17 -2 4.28 0.92
 1 17 -1 45 1.82
 1 17 0 4.41 0.94
 1 17 1 44.89 1.81
 1 17 2 4.36 0.93
 1 17 3 12.66 1.13
 1 17 4 4.46 0.92
 1 17 5 6.93 1
 1 17 6 1.42 0.85
 1 17 7 0.64 0.85
 1 17 8 7.21 1
 1 17 9 4.59 0.96
 1 17 10 -0.51 0.82
 1 17 11 12.37 1.11
 1 17 12 -0.52 0.77
 1 17 13 0.47 0.74
 1 18 -12 2.16 0.81
 1 18 -11 2.52 0.82
 1 18 -10 3.12 0.87
 1 18 -9 14.02 1.15
 1 18 -8 2.54 0.9
 1 18 -7 1.07 0.89
 1 18 -6 1.47 0.85
 1 18 -5 19.45 1.27
 1 18 -4 12.88 1.14
 1 18 -3 6.16 0.99
 1 18 -2 2.99 0.9
 1 18 -1 14.37 1.19
 1 18 0 0.3 0.84
 1 18 1 15.81 1.21
 1 18 2 3.29 0.91
 1 18 3 6.82 1
 1 18 4 12.89 1.13
 1 18 5 17.95 1.24
 1 18 6 1.22 0.84
 1 18 7 1.26 0.9
 1 18 8 2.59 0.9
 1 18 9 13.62 1.14
 1 18 10 4.52 0.89
 1 18 11 2.36 0.81
 1 18 12 3.14 0.84
 1 19 -10 2.18 0.79
 1 19 -9 9.87 0.99
 1 19 -8 10.56 1.05
 1 19 -7 1.25 0.84
 1 19 -6 16.13 1.22
 1 19 -5 5.55 0.97
 1 19 -4 13.52 1.19
 1 19 -3 3.21 0.92
 1 19 -2 9.23 1.08
 1 19 -1 1.06 0.84
 1 19 0 0.98 0.83
 1 19 1 2.37 0.87
 1 19 2 8.27 1.08
 1 19 3 2.18 0.9
 1 19 4 14.14 1.2
 1 19 5 5.71 0.99
 1 19 6 17.04 1.23
 1 19 7 1.11 0.83
 1 19 8 11.15 1.06
 1 19 9 8.25 0.98
 1 19 10 3.09 0.8
 1 20 -8 4.19 0.87
 1 20 -7 0.43 0.77
 1 20 -6 1.54 0.83
 1 20 -5 10.17 1.03
 1 20 -4 3.76 0.89
 1 20 -3 7.98 1.02
 1 20 -2 12.93 1.12
 1 20 -1 11.57 1.12
 1 20 0 14.59 1.18
 1 20 1 11.48 1.11
 1 20 2 11.76 1.1
 1 20 3 9.26 1.02
 1 20 4 5.03 0.92
 1 20 5 9.74 1.04
 1 20 6 1.8 0.82
 1 20 7 1.51 0.78
 1 20 8 4.54 0.87
 1 21 -5 10.52 1.01
 1 21 -4 2.3 0.79
 1 21 -3 2.56 0.8
 1 21 -2 0.74 0.78
 1 21 -1 2.93 0.83
 1 21 0 0.31 0.78
 1 21 1 2.55 0.83
 1 21 2 0.88 0.78
 1 21 3 1.83 0.8
 1 21 4 1.61 0.79
 1 21 5 9.73 0.99
 2 0 0 387.15 6.97
 2 0 1 1424.77 25.53
 2 0 2 2243.65 39.09
 2 0 3 766.22 13.83
 2 0 4 209.28 3.85
 2 0 5 37.88 0.91
 2 0 6 43.32 1.05
 2 0 7 255.44 4.8
 2 0 8 31.74 0.95
 2 0 9 5.34 0.49
 2 0 10 0.51 0.45
 2 0 11 71.05 1.88
 2 0 12 5.08 0.66
 2 0 13 5.04 0.73
 2 0 14 0.71 0.65
 2 0 15 0.11 0.68
 2 0 16 1.07 0.77
 2 0 17 17.55 1.23
 2 0 18 28.31 1.47
 2 0 19 0.17 0.84
 2 0 20 9.56 1.04
 2 0 21 0.74 0.76
 2 1 -21 0.31 0.75
 2 1 -20 6.33 0.96
 2 1 -19 57.35 2.09
 2 1 -18 4.98 0.95
 2 1 -17 2.55 0.86
 2 1 -16 5.92 0.91
 2 1 -15 3.02 0.75
 2 1 -14 7.68 0.83
 2 1 -13 228.59 4.83
 2 1 -12 55.91 1.68
 2 1 -11 7.81 0.67
 2 1 -10 25.92 0.98
 2 1 -9 140.37 2.93
 2 1 -8 112.5 2.38
 2 1 -7 145.12 2.89
 2 1 -6 265.22 4.94
 2 1 -5 866.55 15.72
 2 1 -4 897.18 16.25
 2 1 -3 607.19 10.99
 2 1 -2 284.6 5.14
 2 1 -1 533.12 9.63
 2 1 0 403.56 7.31
 2 1 1 538.04 9.76
 2 1 2 279 5.04
 2 1 3 599.85 10.91
 2 1 4 894.1 16.22
 2 1 5 856.84 15.53
 2 1 6 264.21 4.92
 2 1 7 144.09 2.88
 2 1 8 112.96 2.39
 2 1 9 139.11 2.91
 2 1 10 25.86 0.98
 2 1 11 7.67 0.67
 2 1 12 57.62 1.71
 2 1 13 224.99 4.77
 2 1 14 7.66 0.83
 2 1 15 2.86 0.76
 2 1 16 7.01 0.93
 2 1 17 2.59 0.88
 2 1 18 4.93 0.94
 2 1 19 56.05 2.07
 2 1 20 6.78 0.98
 2 1 21 0.04 0.76
 2 2 -21 4.56 0.84
 2 2 -20 2.02 0.84
 2 2 -19 30.63 1.56
 2 2 -18 26.38 1.44
 2 2 -17 15.24 1.19
 2 2 -16 6.19 0.93
 2 2 -15 2.28 0.75
 2 2 -14 82 2.3
 2 2 -13 46.39 1.58
 2 2 -12 45.89 1.49
 2 2 -11 81.14 2.07
 2 2 -10 28.89 1.05
 2 2 -9 40.55 1.17
 2 2 -8 72.81 1.69
 2 2 -7 586.04 10.58
 2 2 -6 19.97 0.65
 2 2 -5 77.7 1.63
 2 2 -4 567.52 10.22
 2 2 -3 1125.54 20.29
 2 2 -2 99.15 1.89
 2 2 -1 1724.17 30.9
 2 2 0 894.18 16.17
 2 2 1 1730.32 31.1
 2 2 2 98.93 1.89
 2 2 3 1116.04 20.25
 2 2 4 570.7 10.31
 2 2 5 78.3 1.64
 2 2 6 20.32 0.66
 2 2 7 584.29 10.55
 2 2 8 72.52 1.69
 2 2 9 40.73 1.18
 2 2 10 28.96 1.05
 2 2 11 80.98 2.07
 2 2 12 45.74 1.49
 2 2 13 46.05 1.57
 2 2 14 80.72 2.29
 2 2 15 2.69 0.75
 2 2 16 5.4 0.92
 2 2 17 15.72 1.18
 2 2 18 25.77 1.42
 2 2 19 31.02 1.57
 2 2 20 1.77 0.84
 2 2 21 4.19 0.83
 2 3 -21 3.09 0.8
 2 3 -20 1.02 0.82
 2 3 -19 12.61 1.15
 2 3 -18 13.78 1.14
 2 3 -17 21.96 1.34
 2 3 -16 18.6 1.24
 2 3 -15 12.49 1
 2 3 -14 6.01 0.8
 2 3 -13 19.97 1.06
 2 3 -12 10.03 0.8
 2 3 -11 10.35 0.75
 2 3 -10 27.38 1.03
 2 3 -9 74.6 1.8
 2 3 -8 28.74 0.92
 2 3 -7 46.97 1.2
 2 3 -6 115.77 2.35
 2 3 -5 99.23 2.02
 2 3 -4 9.29 0.41
 2 3 -3 100.36 1.98
 2 3 -2 1077.58 19.6
 2 3 -1 1496.5 26.52
 2 3 0 274.99 4.97
 2 3 1 1488.91 26.46
 2 3 2 1090.9 19.72
 2 3 3 99.34 1.96
 2 3 4 9.37 0.41
 2 3 5 99.27 2.03
 2 3 6 115.07 2.35
 2 3 7 46.91 1.2
 2 3 8 28.42 0.92
 2 3 9 73.38 1.78
 2 3 10 26.27 1.02
 2 3 11 10.38 0.75
 2 3 12 9.8 0.79
 2 3 13 18.8 1.04
 2 3 14 5.77 0.8
 2 3 15 12.59 1.01
 2 3 16 19.64 1.26
 2 3 17 23 1.36
 2 3 18 11.43 1.1
 2 3 19 12.38 1.15
 2 3 20 1.72 0.84
 2 3 21 2.56 0.8
 2 4 -21 7.19 0.9
 2 4 -20 5.73 0.93
 2 4 -19 -0.04 0.82
 2 4 -18 23.53 1.38
 2 4 -17 12.49 1.12
 2 4 -16 12.37 1.1
 2 4 -15 15.93 1.12
 2 4 -14 138.47 3.36
 2 4 -13 44.21 1.56
 2 4 -12 51.29 1.63
 2 4 -11 26.86 1.1
 2 4 -10 104.22 2.45
 2 4 -9 8.25 0.62
 2 4 -8 78.95 1.84
 2 4 -7 8.83 0.52
 2 4 -6 236.39 4.48
 2 4 -5 467.99 8.44
 2 4 -4 619.65 11.15
 2 4 -3 282.45 5.17
 2 4 -2 67.3 1.4
 2 4 -1 889.75 16.05
 2 4 0 66.3 1.37
 2 4 1 903.78 16.33
 2 4 2 67.91 1.42
 2 4 3 292.81 5.36
 2 4 4 622.14 11.25
 2 4 5 467.06 8.47
 2 4 6 243.47 4.61
 2 4 7 8.04 0.51
 2 4 8 77.56 1.82
 2 4 9 8.43 0.62
 2 4 10 107.82 2.52
 2 4 11 26.49 1.1
 2 4 12 52.66 1.66
 2 4 13 45.28 1.58
 2 4 14 138.44 3.36
 2 4 15 16.81 1.15
 2 4 16 13.41 1.11
 2 4 17 12.93 1.13
 2 4 18 22.95 1.37
 2 4 19 1.27 0.83
 2 4 20 6.59 0.97
 2 4 21 6.89 0.9
 2 5 -21 0.27 0.77
 2 5 -20 27.85 1.4
 2 5 -19 3.82 0.91
 2 5 -18 10.91 1.07
 2 5 -17 16.72 1.23
 2 5 -16 18.18 1.24
 2 5 -15 6.4 0.91
 2 5 -14 7.74 0.87
 2 5 -13 10.65 0.88
 2 5 -12 37.02 1.39
 2 5 -11 231.19 4.79
 2 5 -10 105.56 2.51
 2 5 -9 3.69 0.55
 2 5 -8 284.71 5.46
 2 5 -7 34.46 1.03
 2 5 -6 390.09 7.18
 2 5 -5 429.23 7.82
 2 5 -4 197.85 3.77
 2 5 -3 134.93 2.64
 2 5 -2 613.76 11.09
 2 5 -1 390.04 7.05
 2 5 0 475.69 8.62
 2 5 1 386.29 7
 2 5 2 608.67 11.04
 2 5 3 130.89 2.59
 2 5 4 196.42 3.76
 2 5 5 419.98 7.7
 2 5 6 382.38 7.09
 2 5 7 33.63 1.02
 2 5 8 289.18 5.57
 2 5 9 3.25 0.54
 2 5 10 103.14 2.47
 2 5 11 232.6 4.84
 2 5 12 37.28 1.4
 2 5 13 9.47 0.87
 2 5 14 7.93 0.88
 2 5 15 5.62 0.89
 2 5 16 18.2 1.25
 2 5 17 18.58 1.25
 2 5 18 10.49 1.06
 2 5 19 4.08 0.91
 2 5 20 27.37 1.39
 2 5 21 0.35 0.77
 2 6 -20 4.71 0.88
 2 6 -19 1.66 0.86
 2 6 -18 10.58 1.06
 2 6 -17 21.58 1.34
 2 6 -16 22.74 1.35
 2 6 -15 5.83 0.93
 2 6 -14 13.8 1.03
 2 6 -13 7.8 0.85
 2 6 -12 48.25 1.62
 2 6 -11 10.41 0.82
 2 6 -10 53.98 1.62
 2 6 -9 93.57 2.26
 2 6 -8 178.34 3.69
 2 6 -7 26.1 0.91
 2 6 -6 206.04 4.03
 2 6 -5 156.53 3.12
 2 6 -4 618.99 11.15
 2 6 -3 324.69 5.98
 2 6 -2 637.49 11.49
 2 6 -1 122.66 2.45
 2 6 0 1236.9 22.36
 2 6 1 123.67 2.47
 2 6 2 648.69 11.75
 2 6 3 323.96 5.99
 2 6 4 607.09 10.98
 2 6 5 156.66 3.14
 2 6 6 206.96 4.07
 2 6 7 26.4 0.92
 2 6 8 179.83 3.73
 2 6 9 91.56 2.24
 2 6 10 53.5 1.61
 2 6 11 11.4 0.84
 2 6 12 48.34 1.63
 2 6 13 7.81 0.85
 2 6 14 13.8 1.04
 2 6 15 5.51 0.93
 2 6 16 22.52 1.35
 2 6 17 23.14 1.36
 2 6 18 10.75 1.07
 2 6 19 2.2 0.87
 2 6 20 5.17 0.89
 2 7 -20 5.49 0.88
 2 7 -19 4.41 0.93
 2 7 -18 14.83 1.21
 2 7 -17 3.05 0.89
 2 7 -16 42.01 1.75
 2 7 -15 11.88 1.1
 2 7 -14 46.21 1.77
 2 7 -13 7.74 0.87
 2 7 -12 11.57 0.91
 2 7 -11 62.08 1.86
 2 7 -10 68.7 1.93
 2 7 -9 192.05 4.04
 2 7 -8 94.26 2.26
 2 7 -7 134.76 2.92
 2 7 -6 145.7 3.03
 2 7 -5 487.61 8.93
 2 7 -4 297.71 5.6
 2 7 -3 723.62 13.06
 2 7 -2 498.8 9.05
 2 7 -1 516.53 9.34
 2 7 0 24.86 0.78
 2 7 1 518.26 9.38
 2 7 2 501.21 9.1
 2 7 3 711.54 12.89
 2 7 4 296.12 5.59
 2 7 5 482.92 8.9
 2 7 6 145.71 3.04
 2 7 7 133.74 2.92
 2 7 8 94.65 2.28
 2 7 9 185.12 3.95
 2 7 10 69.15 1.94
 2 7 11 60.52 1.84
 2 7 12 11.98 0.92
 2 7 13 6.81 0.85
 2 7 14 46.69 1.79
 2 7 15 12.7 1.09
 2 7 16 41.05 1.74
 2 7 17 2.56 0.86
 2 7 18 16.13 1.22
 2 7 19 6.35 0.95
 2 7 20 6.95 0.9
 2 8 -20 1.27 0.8
 2 8 -19 36.48 1.59
 2 8 -18 11.74 1.11
 2 8 -17 18.76 1.26
 2 8 -16 12.7 1.14
 2 8 -15 14.78 1.16
 2 8 -14 2.44 0.83
 2 8 -13 8.29 0.9
 2 8 -12 16.75 1.05
 2 8 -11 219.99 4.73
 2 8 -10 278.16 5.67
 2 8 -9 106.67 2.59
 2 8 -8 64.79 1.78
 2 8 -7 21.54 0.93
 2 8 -6 57.58 1.56
 2 8 -5 40.1 1.18
 2 8 -4 35.59 1.07
 2 8 -3 262.6 5.01
 2 8 -2 479.16 8.77
 2 8 -1 16.72 0.69
 2 8 0 1171.55 21.16
 2 8 1 17.05 0.69
 2 8 2 482.24 8.83
 2 8 3 261.84 5.03
 2 8 4 36.18 1.09
 2 8 5 40.02 1.18
 2 8 6 55.89 1.53
 2 8 7 21.55 0.94
 2 8 8 64.45 1.79
 2 8 9 104.48 2.56
 2 8 10 285.04 5.83
 2 8 11 217.47 4.71
 2 8 12 16.74 1.05
 2 8 13 8.29 0.9
 2 8 14 3.68 0.86
 2 8 15 14.81 1.16
 2 8 16 13.38 1.15
 2 8 17 18.36 1.24
 2 8 18 12.48 1.12
 2 8 19 38.37 1.62
 2 8 20 1.34 0.8
 2 9 -19 1.36 0.8
 2 9 -18 9.8 1.06
 2 9 -17 36.11 1.66
 2 9 -16 39.47 1.7
 2 9 -15 7.96 1.02
 2 9 -14 28.83 1.47
 2 9 -13 27.18 1.39
 2 9 -12 26.84 1.31
 2 9 -11 13.96 0.99
 2 9 -10 11.83 0.9
 2 9 -9 174.83 3.85
 2 9 -8 91.36 2.32
 2 9 -7 101.86 2.46
 2 9 -6 115.48 2.65
 2 9 -5 201.09 4.12
 2 9 -4 146.56 3.13
 2 9 -3 257.12 4.99
 2 9 -2 90.78 2.07
 2 9 -1 78.4 1.84
 2 9 0 44.64 1.24
 2 9 1 77.04 1.82
 2 9 2 90.75 2.08
 2 9 3 256.67 5
 2 9 4 146.05 3.13
 2 9 5 195.02 4.02
 2 9 6 113.15 2.62
 2 9 7 100.3 2.44
 2 9 8 90.6 2.32
 2 9 9 172.31 3.83
 2 9 10 11.75 0.91
 2 9 11 12.66 0.96
 2 9 12 26.65 1.3
 2 9 13 26.16 1.38
 2 9 14 30.46 1.49
 2 9 15 7.87 1.01
 2 9 16 38.28 1.67
 2 9 17 34.06 1.61
 2 9 18 9.01 1.04
 2 9 19 0.83 0.79
 2 10 -19 3.75 0.86
 2 10 -18 14.53 1.14
 2 10 -17 5.13 0.96
 2 10 -16 8.9 1.02
 2 10 -15 3.09 0.9
 2 10 -14 11.28 1.09
 2 10 -13 7.76 0.99
 2 10 -12 87.31 2.56
 2 10 -11 1.5 0.71
 2 10 -10 65.1 1.99
 2 10 -9 48.67 1.64
 2 10 -8 0.56 0.62
 2 10 -7 92.16 2.35
 2 10 -6 22.69 1.03
 2 10 -5 61.87 1.73
 2 10 -4 246.49 4.94
 2 10 -3 585.91 10.82
 2 10 -2 42.74 1.32
 2 10 -1 31.61 1.1
 2 10 0 371.89 7.07
 2 10 1 31.64 1.1
 2 10 2 42.19 1.31
 2 10 3 589.23 10.9
 2 10 4 249.9 5.02
 2 10 5 62.16 1.74
 2 10 6 24.01 1.05
 2 10 7 92.27 2.36
 2 10 8 0.3 0.62
 2 10 9 48.53 1.64
 2 10 10 65.88 2.02
 2 10 11 0.69 0.71
 2 10 12 85.97 2.55
 2 10 13 6.71 0.98
 2 10 14 12.49 1.11
 2 10 15 3.62 0.9
 2 10 16 8.55 1.02
 2 10 17 4.58 0.93
 2 10 18 14.59 1.13
 2 10 19 3.09 0.84
 2 11 -18 5.39 0.87
 2 11 -17 19.07 1.24
 2 11 -16 7.36 1.02
 2 11 -15 1.99 0.86
 2 11 -14 12.08 1.12
 2 11 -13 2.07 0.85
 2 11 -12 7.71 0.99
 2 11 -11 26.94 1.39
 2 11 -10 61.19 1.97
 2 11 -9 37.25 1.47
 2 11 -8 62.15 1.91
 2 11 -7 19.58 1.05
 2 11 -6 132.69 3.1
 2 11 -5 101.34 2.5
 2 11 -4 77.62 2.06
 2 11 -3 33.11 1.22
 2 11 -2 275.83 5.5
 2 11 -1 29.38 1.12
 2 11 0 82.56 2.09
 2 11 1 29.21 1.12
 2 11 2 274.35 5.49
 2 11 3 32.54 1.2
 2 11 4 78.79 2.07
 2 11 5 103.01 2.54
 2 11 6 134.38 3.14
 2 11 7 19.19 1.04
 2 11 8 63.64 1.94
 2 11 9 35.67 1.44
 2 11 10 60.73 1.96
 2 11 11 26.47 1.37
 2 11 12 8.26 1
 2 11 13 2.85 0.87
 2 11 14 10.71 1.09
 2 11 15 0.4 0.84
 2 11 16 8.68 1.04
 2 11 17 21.06 1.29
 2 11 18 4.27 0.85
 2 12 -17 3.95 0.87
 2 12 -16 6.86 0.99
 2 12 -15 9.44 1.1
 2 12 -14 4.26 0.92
 2 12 -13 2.99 0.9
 2 12 -12 9.93 1.05
 2 12 -11 9.99 1.04
 2 12 -10 43.02 1.72
 2 12 -9 17.54 1.12
 2 12 -8 8.13 0.87
 2 12 -7 76.18 2.18
 2 12 -6 2.83 0.7
 2 12 -5 75.71 2.11
 2 12 -4 14.03 0.91
 2 12 -3 117.12 2.81
 2 12 -2 15.27 0.9
 2 12 -1 23.87 1.07
 2 12 0 0.31 0.55
 2 12 1 23.11 1.06
 2 12 2 14.21 0.89
 2 12 3 120.12 2.86
 2 12 4 13.88 0.9
 2 12 5 77.37 2.15
 2 12 6 2.79 0.69
 2 12 7 76.41 2.2
 2 12 8 7.69 0.87
 2 12 9 19.2 1.14
 2 12 10 43.33 1.72
 2 12 11 8.89 1.02
 2 12 12 10.34 1.06
 2 12 13 2.93 0.9
 2 12 14 4.21 0.93
 2 12 15 9.76 1.1
 2 12 16 6.65 0.99
 2 12 17 3.58 0.87
 2 13 -17 12.6 1.01
 2 13 -16 4.5 0.89
 2 13 -15 26.2 1.43
 2 13 -14 9.28 1.08
 2 13 -13 16.04 1.22
 2 13 -12 23.36 1.37
 2 13 -11 4.11 0.9
 2 13 -10 0.33 0.8
 2 13 -9 18.66 1.21
 2 13 -8 6.12 0.85
 2 13 -7 1.4 0.73
 2 13 -6 9.29 0.88
 2 13 -5 60.9 1.9
 2 13 -4 49.42 1.67
 2 13 -3 31.01 1.3
 2 13 -2 35.7 1.38
 2 13 -1 62.83 1.88
 2 13 0 18.68 1.02
 2 13 1 61.4 1.86
 2 13 2 34.38 1.35
 2 13 3 32.08 1.32
 2 13 4 50.2 1.68
 2 13 5 62.7 1.94
 2 13 6 9.49 0.89
 2 13 7 1.77 0.73
 2 13 8 7.48 0.88
 2 13 9 16.52 1.15
 2 13 10 0.32 0.8
 2 13 11 1.04 0.86
 2 13 12 25.01 1.41
 2 13 13 16.26 1.22
 2 13 14 8.03 1.05
 2 13 15 25.77 1.42
 2 13 16 3.62 0.88
 2 13 17 12.39 1.01
 2 14 -16 1.38 0.78
 2 14 -15 8.92 1.02
 2 14 -14 3.96 0.94
 2 14 -13 5.19 0.96
 2 14 -12 2.13 0.88
 2 14 -11 31.26 1.54
 2 14 -10 8.97 1.05
 2 14 -9 6.97 0.98
 2 14 -8 3.58 0.87
 2 14 -7 34.26 1.54
 2 14 -6 1.08 0.74
 2 14 -5 21.68 1.19
 2 14 -4 25.48 1.26
 2 14 -3 14.73 1.01
 2 14 -2 11.58 0.93
 2 14 -1 18.54 1.08
 2 14 0 23.94 1.19
 2 14 1 19.22 1.1
 2 14 2 12.25 0.95
 2 14 3 14.42 1
 2 14 4 24.15 1.23
 2 14 5 21.08 1.17
 2 14 6 1.09 0.74
 2 14 7 34.83 1.55
 2 14 8 3.17 0.86
 2 14 9 5.93 0.94
 2 14 10 8.67 1.03
 2 14 11 30.11 1.52
 2 14 12 1.87 0.88
 2 14 13 5.55 0.99
 2 14 14 4.16 0.94
 2 14 15 9.6 1.03
 2 14 16 0.2 0.77
 2 15 -15 7.42 0.93
 2 15 -14 0.38 0.81
 2 15 -13 0.4 0.83
 2 15 -12 6.6 1.02
 2 15 -11 3.05 0.9
 2 15 -10 11.65 1.12
 2 15 -9 14.59 1.19
 2 15 -8 2.52 0.89
 2 15 -7 1.43 0.85
 2 15 -6 24.55 1.36
 2 15 -5 2.62 0.83
 2 15 -4 8.39 0.96
 2 15 -3 3.56 0.79
 2 15 -2 6.42 0.86
 2 15 -1 10.82 0.96
 2 15 0 5.9 0.85
 2 15 1 11.08 0.96
 2 15 2 6.59 0.86
 2 15 3 3.88 0.8
 2 15 4 9 0.98
 2 15 5 0.87 0.81
 2 15 6 24.97 1.37
 2 15 7 2.66 0.88
 2 15 8 2.81 0.88
 2 15 9 14.9 1.19
 2 15 10 10.61 1.1
 2 15 11 3.65 0.9
 2 15 12 7.37 1.03
 2 15 13 0.38 0.83
 2 15 14 -0.02 0.79
 2 15 15 7.87 0.93
 2 16 -14 3.11 0.81
 2 16 -13 3.65 0.89
 2 16 -12 16.29 1.2
 2 16 -11 10.08 1.09
 2 16 -10 6.08 0.96
 2 16 -9 2.63 0.88
 2 16 -8 2.15 0.88
 2 16 -7 11.53 1.11
 2 16 -6 2.85 0.86
 2 16 -5 17.69 1.24
 2 16 -4 21.65 1.31
 2 16 -3 34.13 1.57
 2 16 -2 6.31 0.96
 2 16 -1 6.55 0.94
 2 16 0 17.36 1.21
 2 16 1 6.23 0.94
 2 16 2 6.63 0.95
 2 16 3 32.92 1.53
 2 16 4 21.78 1.33
 2 16 5 17.38 1.23
 2 16 6 1.74 0.85
 2 16 7 11.16 1.1
 2 16 8 2.86 0.89
 2 16 9 1.74 0.88
 2 16 10 6.38 0.97
 2 16 11 8.05 1.04
 2 16 12 14.68 1.17
 2 16 13 2.75 0.87
 2 16 14 2.64 0.8
 2 17 -13 5.09 0.86
 2 17 -12 0.01 0.78
 2 17 -11 1.44 0.82
 2 17 -10 14.7 1.18
 2 17 -9 6.35 1.01
 2 17 -8 10.45 1.09
 2 17 -7 6.99 1
 2 17 -6 2.52 0.88
 2 17 -5 10.13 1.07
 2 17 -4 8.63 1.04
 2 17 -3 2.18 0.88
 2 17 -2 19.22 1.28
 2 17 -1 23.21 1.37
 2 17 0 -0.33 0.82
 2 17 1 23.45 1.37
 2 17 2 17.08 1.23
 2 17 3 2.44 0.88
 2 17 4 9.19 1.05
 2 17 5 10.24 1.07
 2 17 6 2.73 0.88
 2 17 7 6.06 0.96
 2 17 8 11.05 1.09
 2 17 9 4.21 0.96
 2 17 10 14.94 1.19
 2 17 11 1.77 0.84
 2 17 12 0.78 0.77
 2 17 13 4.85 0.84
 2 18 -11 -0.01 0.76
 2 18 -10 9.31 1.02
 2 18 -9 1.13 0.84
 2 18 -8 0.68 0.85
 2 18 -7 9.23 1.08
 2 18 -6 4.78 0.98
 2 18 -5 1.57 0.84
 2 18 -4 0.28 0.83
 2 18 -3 2.57 0.88
 2 18 -2 4.34 0.91
 2 18 -1 10.15 1.07
 2 18 0 2.14 0.88
 2 18 1 9.91 1.08
 2 18 2 2.85 0.88
 2 18 3 4.06 0.91
 2 18 4 0.47 0.82
 2 18 5 0.29 0.83
 2 18 6 4.16 0.96
 2 18 7 9.97 1.08
 2 18 8 1.05 0.86
 2 18 9 0.76 0.83
 2 18 10 8.64 1
 2 18 11 -0.08 0.76
 2 19 -10 3.38 0.86
 2 19 -9 5.26 0.89
 2 19 -8 8.55 0.99
 2 19 -7 3.56 0.89
 2 19 -6 1.97 0.87
 2 19 -5 1.4 0.86
 2 19 -4 2.82 0.91
 2 19 -3 2.36 0.9
 2 19 -2 12.14 1.14
 2 19 -1 6.09 1
 2 19 0 0.82 0.86
 2 19 1 6.07 1
 2 19 2 10.19 1.1
 2 19 3 3.23 0.92
 2 19 4 1.64 0.89
 2 19 5 1.87 0.86
 2 19 6 3.97 0.9
 2 19 7 3.13 0.89
 2 19 8 8.03 0.98
 2 19 9 5.84 0.9
 2 19 10 4.23 0.87
 2 20 -8 0.62 0.79
 2 20 -7 2.82 0.81
 2 20 -6 1.66 0.8
 2 20 -5 2.37 0.84
 2 20 -4 14.8 1.14
 2 20 -3 0.95 0.83
 2 20 -2 9.59 1.05
 2 20 -1 6.3 0.97
 2 20 0 4.36 0.93
 2 20 1 4.72 0.95
 2 20 2 9.05 1.02
 2 20 3 1.35 0.83
 2 20 4 14.72 1.14
 2 20 5 1.82 0.82
 2 20 6 0.88 0.78
 2 20 7 2.26 0.8
 2 20 8 0.45 0.76
 2 21 -4 -0.67 0.73
 2 21 -3 -0.53 0.75
 2 21 -2 4.48 0.85
 2 21 -1 -0.08 0.76
 2 21 0 -0.12 0.76
 2 21 1 0.14 0.76
 2 21 2 4.32 0.86
 2 21 3 0 0.74
 2 21 4 -0.62 0.73
 3 0 1 212.77 3.83
 3 0 2 2942.81 52.11
 3 0 3 649.74 11.67
 3 0 4 288.92 5.22
 3 0 5 143 2.75
 3 0 6 335.4 6.12
 3 0 7 1348.93 24.14
 3 0 8 187.77 3.68
 3 0 9 120.63 2.58
 3 0 10 33.04 1.13
 3 0 11 110.62 2.59
 3 0 12 2.43 0.62
 3 0 13 57.19 1.78
 3 0 14 1.26 0.69
 3 0 15 61.52 1.98
 3 0 16 0.4 0.79
 3 0 17 128.5 3.35
 3 0 18 6.21 0.98
 3 0 19 51.15 1.96
 3 0 20 2.89 0.88
 3 0 21 30.4 1.4
 3 1 -21 10.87 1
 3 1 -20 9.87 1.05
 3 1 -19 6.71 1.03
 3 1 -18 5.31 0.97
 3 1 -17 42.8 1.77
 3 1 -16 55.89 2
 3 1 -15 2.51 0.76
 3 1 -14 90.73 2.46
 3 1 -13 193.56 4.2
 3 1 -12 301.17 5.98
 3 1 -11 227.8 4.62
 3 1 -10 35.97 1.18
 3 1 -9 85.18 1.96
 3 1 -8 458.98 8.34
 3 1 -7 89.16 1.92
 3 1 -6 141.13 2.77
 3 1 -5 76.95 1.61
 3 1 -4 199.07 3.67
 3 1 -3 190.29 3.48
 3 1 -2 5.68 0.31
 3 1 -1 4900.6 86.37
 3 1 0 4.89 0.29
 3 1 1 4910.22 86.79
 3 1 2 5.05 0.29
 3 1 3 191.65 3.51
 3 1 4 201.29 3.71
 3 1 5 75.95 1.6
 3 1 6 141.86 2.78
 3 1 7 90.53 1.94
 3 1 8 463.57 8.42
 3 1 9 86.03 1.98
 3 1 10 37.27 1.21
 3 1 11 230.45 4.67
 3 1 12 299.5 5.95
 3 1 13 198.49 4.28
 3 1 14 90.37 2.45
 3 1 15 2.38 0.75
 3 1 16 55.99 2
 3 1 17 43.89 1.79
 3 1 18 6.36 0.99
 3 1 19 6.3 1.02
 3 1 20 9.95 1.05
 3 1 21 10.13 0.99
 3 2 -21 4.53 0.84
 3 2 -20 16.56 1.19
 3 2 -19 14.18 1.2
 3 2 -18 35.36 1.61
 3 2 -17 82.58 2.52
 3 2 -16 67.43 2.21
 3 2 -15 12 0.99
 3 2 -14 123.03 3.05
 3 2 -13 17.02 1
 3 2 -12 96.81 2.43
 3 2 -11 203.13 4.22
 3 2 -10 81.81 2.02
 3 2 -9 282.37 5.43
 3 2 -8 432.35 7.91
 3 2 -7 29.48 0.89
 3 2 -6 431.7 7.79
 3 2 -5 285.71 5.23
 3 2 -4 1.96 0.28
 3 2 -3 532.63 9.53
 3 2 -2 25.82 0.65
 3 2 -1 1468.13 25.89
 3 2 0 1938.36 34.65
 3 2 1 1470.04 25.91
 3 2 2 26.05 0.66
 3 2 3 526.69 9.43
 3 2 4 1.91 0.28
 3 2 5 292.88 5.36
 3 2 6 437.96 7.9
 3 2 7 29.69 0.89
 3 2 8 435.37 7.97
 3 2 9 285.9 5.49
 3 2 10 81.1 2.01
 3 2 11 203.38 4.22
 3 2 12 95.42 2.41
 3 2 13 16.68 1
 3 2 14 123.94 3.07
 3 2 15 11.45 0.98
 3 2 16 65.62 2.18
 3 2 17 81.38 2.5
 3 2 18 35.65 1.62
 3 2 19 13.82 1.19
 3 2 20 15.25 1.15
 3 2 21 3.56 0.83
 3 3 -21 2.91 0.8
 3 3 -20 20.53 1.27
 3 3 -19 0.61 0.86
 3 3 -18 4.92 0.94
 3 3 -17 9.69 1.06
 3 3 -16 22.34 1.33
 3 3 -15 76.21 2.28
 3 3 -14 6.34 0.82
 3 3 -13 147.11 3.41
 3 3 -12 11.47 0.84
 3 3 -11 221.59 4.55
 3 3 -10 63.89 1.72
 3 3 -9 5.7 0.55
 3 3 -8 8.34 0.56
 3 3 -7 53.99 1.34
 3 3 -6 1157.16 20.69
 3 3 -5 199.31 3.76
 3 3 -4 1.53 0.29
 3 3 -3 1014.55 18.1
 3 3 -2 1503.19 26.82
 3 3 -1 463.1 8.28
 3 3 0 2001.56 35.25
 3 3 1 447.14 7.98
 3 3 2 1489.21 26.62
 3 3 3 987.33 17.69
 3 3 4 1.5 0.29
 3 3 5 201.44 3.79
 3 3 6 1145.05 20.47
 3 3 7 53.19 1.33
 3 3 8 8.87 0.56
 3 3 9 5.34 0.55
 3 3 10 62.58 1.69
 3 3 11 219.79 4.53
 3 3 12 11.69 0.85
 3 3 13 147.12 3.41
 3 3 14 5.86 0.83
 3 3 15 75.69 2.26
 3 3 16 22.51 1.32
 3 3 17 8.31 1.05
 3 3 18 6.17 0.96
 3 3 19 0.83 0.85
 3 3 20 21 1.27
 3 3 21 3.95 0.82
 3 4 -21 3 0.82
 3 4 -20 3.37 0.87
 3 4 -19 6.55 0.98
 3 4 -18 6.68 0.98
 3 4 -17 3.19 0.89
 3 4 -16 55.53 2
 3 4 -15 23.08 1.29
 3 4 -14 10 0.91
 3 4 -13 31.51 1.32
 3 4 -12 77.11 2.11
 3 4 -11 116.33 2.74
 3 4 -10 2.97 0.57
 3 4 -9 15.36 0.78
 3 4 -8 1.98 0.45
 3 4 -7 289.16 5.42
 3 4 -6 459.35 8.29
 3 4 -5 318.34 5.84
 3 4 -4 179.04 3.41
 3 4 -3 1184 21.16
 3 4 -2 144.92 2.76
 3 4 -1 862.95 15.42
 3 4 0 2192.55 39.43
 3 4 1 858.81 15.39
 3 4 2 144.07 2.75
 3 4 3 1176.15 21.06
 3 4 4 172.45 3.29
 3 4 5 317.27 5.84
 3 4 6 452.9 8.2
 3 4 7 287.73 5.41
 3 4 8 2.85 0.46
 3 4 9 14.35 0.76
 3 4 10 2.75 0.55
 3 4 11 115.48 2.73
 3 4 12 78.96 2.15
 3 4 13 30.17 1.3
 3 4 14 9.75 0.91
 3 4 15 22.45 1.29
 3 4 16 54.16 1.98
 3 4 17 2.47 0.88
 3 4 18 7.95 1
 3 4 19 6.5 0.98
 3 4 20 3.26 0.86
 3 4 21 2.61 0.83
 3 5 -20 1.65 0.82
 3 5 -19 0.78 0.84
 3 5 -18 2.26 0.86
 3 5 -17 0.36 0.82
 3 5 -16 97.28 2.78
 3 5 -15 4.05 0.87
 3 5 -14 13.51 1.01
 3 5 -13 9.65 0.88
 3 5 -12 6.09 0.74
 3 5 -11 56.92 1.7
 3 5 -10 111.62 2.61
 3 5 -9 16.07 0.82
 3 5 -8 195.96 3.94
 3 5 -7 273.33 5.18
 3 5 -6 87.64 1.93
 3 5 -5 270.41 5.03
 3 5 -4 369.85 6.71
 3 5 -3 375.51 6.76
 3 5 -2 458.04 8.16
 3 5 -1 208.74 3.88
 3 5 0 188.54 3.53
 3 5 1 204.41 3.81
 3 5 2 452.04 8.07
 3 5 3 379.04 6.85
 3 5 4 369.99 6.72
 3 5 5 269.05 5.02
 3 5 6 88.9 1.96
 3 5 7 276.8 5.25
 3 5 8 200.01 4.02
 3 5 9 16.45 0.83
 3 5 10 113.92 2.66
 3 5 11 56.72 1.7
 3 5 12 5.62 0.74
 3 5 13 9.74 0.87
 3 5 14 13.67 1.01
 3 5 15 4.3 0.89
 3 5 16 94.06 2.72
 3 5 17 0.49 0.82
 3 5 18 3.58 0.9
 3 5 19 1.13 0.81
 3 5 20 2.03 0.82
 3 6 -20 1.71 0.79
 3 6 -19 0.41 0.8
 3 6 -18 0.45 0.84
 3 6 -17 10.17 1.07
 3 6 -16 1.9 0.86
 3 6 -15 6.26 0.95
 3 6 -14 7.62 0.89
 3 6 -13 23.53 1.19
 3 6 -12 12.86 0.92
 3 6 -11 28.34 1.19
 3 6 -10 116.31 2.74
 3 6 -9 26.95 1.07
 3 6 -8 14.78 0.78
 3 6 -7 60.75 1.58
 3 6 -6 291.02 5.48
 3 6 -5 280.49 5.26
 3 6 -4 253.86 4.76
 3 6 -3 164.64 3.2
 3 6 -2 156.18 3.04
 3 6 -1 109.14 2.22
 3 6 0 267.08 4.93
 3 6 1 107.68 2.2
 3 6 2 154.98 3.02
 3 6 3 163.9 3.2
 3 6 4 251.44 4.73
 3 6 5 276.45 5.2
 3 6 6 283.34 5.37
 3 6 7 58.26 1.54
 3 6 8 15.13 0.79
 3 6 9 27.32 1.07
 3 6 10 116.52 2.75
 3 6 11 28.93 1.21
 3 6 12 13.14 0.93
 3 6 13 22.35 1.16
 3 6 14 8.18 0.91
 3 6 15 5.18 0.93
 3 6 16 1.89 0.84
 3 6 17 9.76 1.06
 3 6 18 0.67 0.84
 3 6 19 0.52 0.82
 3 6 20 0.95 0.8
 3 7 -20 2.45 0.8
 3 7 -19 1.13 0.81
 3 7 -18 1.59 0.85
 3 7 -17 1.05 0.82
 3 7 -16 10.21 1.07
 3 7 -15 12.85 1.13
 3 7 -14 85.39 2.52
 3 7 -13 2.94 0.76
 3 7 -12 23.45 1.17
 3 7 -11 20.74 1.07
 3 7 -10 34.48 1.29
 3 7 -9 16.36 0.89
 3 7 -8 2.27 0.55
 3 7 -7 31.91 1.1
 3 7 -6 3.79 0.5
 3 7 -5 15.53 0.7
 3 7 -4 225.17 4.32
 3 7 -3 15.72 0.65
 3 7 -2 240.58 4.54
 3 7 -1 402.88 7.32
 3 7 0 213.49 4.06
 3 7 1 401.35 7.29
 3 7 2 240.33 4.54
 3 7 3 16.13 0.66
 3 7 4 224.94 4.33
 3 7 5 15.73 0.7
 3 7 6 3.65 0.51
 3 7 7 32.56 1.11
 3 7 8 2.72 0.55
 3 7 9 16.84 0.9
 3 7 10 32.77 1.27
 3 7 11 21.42 1.09
 3 7 12 23.15 1.16
 3 7 13 3.93 0.78
 3 7 14 86.33 2.54
 3 7 15 14.45 1.16
 3 7 16 10.61 1.09
 3 7 17 0.29 0.81
 3 7 18 1.95 0.88
 3 7 19 0.72 0.81
 3 7 20 2.61 0.81
 3 8 -19 7.23 0.95
 3 8 -18 2.93 0.88
 3 8 -17 6.95 0.97
 3 8 -16 1.96 0.86
 3 8 -15 14.14 1.16
 3 8 -14 2.23 0.84
 3 8 -13 2.8 0.78
 3 8 -12 35.5 1.45
 3 8 -11 17.45 1.03
 3 8 -10 25.05 1.15
 3 8 -9 21.93 1.04
 3 8 -8 50.4 1.53
 3 8 -7 155.39 3.33
 3 8 -6 124.3 2.75
 3 8 -5 4.75 0.54
 3 8 -4 149.65 3.08
 3 8 -3 21.21 0.8
 3 8 -2 84.77 1.91
 3 8 -1 11.62 0.59
 3 8 0 23.46 0.81
 3 8 1 11.53 0.6
 3 8 2 83.2 1.89
 3 8 3 20.27 0.78
 3 8 4 152.63 3.14
 3 8 5 4.96 0.55
 3 8 6 121.99 2.72
 3 8 7 154.4 3.33
 3 8 8 51.03 1.55
 3 8 9 21.48 1.04
 3 8 10 24.71 1.14
 3 8 11 17.35 1.04
 3 8 12 36.39 1.46
 3 8 13 4.13 0.8
 3 8 14 3.04 0.85
 3 8 15 14.4 1.16
 3 8 16 2.18 0.87
 3 8 17 6.78 0.98
 3 8 18 1.76 0.86
 3 8 19 6.89 0.95
 3 9 -19 0.3 0.76
 3 9 -18 7.15 0.96
 3 9 -17 -0.32 0.83
 3 9 -16 2.38 0.88
 3 9 -15 3.92 0.89
 3 9 -14 8.84 1.02
 3 9 -13 29.04 1.46
 3 9 -12 33.28 1.43
 3 9 -11 11.01 0.92
 3 9 -10 3.35 0.71
 3 9 -9 95.09 2.44
 3 9 -8 2.75 0.63
 3 9 -7 63.23 1.78
 3 9 -6 8.74 0.69
 3 9 -5 67.15 1.76
 3 9 -4 23.26 0.93
 3 9 -3 47.14 1.35
 3 9 -2 210.88 4.18
 3 9 -1 19.67 0.8
 3 9 0 81.15 1.89
 3 9 1 18.66 0.78
 3 9 2 210.66 4.2
 3 9 3 46.66 1.35
 3 9 4 24.51 0.96
 3 9 5 65.12 1.73
 3 9 6 8.62 0.69
 3 9 7 67.15 1.85
 3 9 8 2.99 0.64
 3 9 9 97.88 2.5
 3 9 10 3.99 0.72
 3 9 11 9.51 0.89
 3 9 12 32.47 1.42
 3 9 13 28.57 1.44
 3 9 14 9.12 1.03
 3 9 15 3.39 0.9
 3 9 16 1.36 0.86
 3 9 17 -0.64 0.83
 3 9 18 7.27 0.97
 3 9 19 1.18 0.77
 3 10 -18 8.54 0.97
 3 10 -17 1.52 0.86
 3 10 -16 2.81 0.92
 3 10 -15 11.39 1.1
 3 10 -14 10.93 1.09
 3 10 -13 15.51 1.18
 3 10 -12 38.48 1.62
 3 10 -11 1.61 0.73
 3 10 -10 23.42 1.19
 3 10 -9 22.99 1.15
 3 10 -8 44.69 1.53
 3 10 -7 9.65 0.8
 3 10 -6 0.68 0.56
 3 10 -5 25.17 1.05
 3 10 -4 13.15 0.79
 3 10 -3 78.68 1.99
 3 10 -2 239 4.76
 3 10 -1 83.79 2.05
 3 10 0 42.63 1.31
 3 10 1 84.02 2.05
 3 10 2 237.36 4.73
 3 10 3 79.11 2
 3 10 4 13.14 0.79
 3 10 5 24.29 1.04
 3 10 6 0.69 0.56
 3 10 7 10.82 0.82
 3 10 8 44.41 1.53
 3 10 9 21.12 1.11
 3 10 10 22.28 1.17
 3 10 11 1.72 0.73
 3 10 12 38.95 1.63
 3 10 13 13.95 1.15
 3 10 14 9.92 1.07
 3 10 15 11.78 1.12
 3 10 16 2.28 0.89
 3 10 17 2.33 0.87
 3 10 18 7.98 0.96
 3 11 -18 3.93 0.85
 3 11 -17 5.47 0.93
 3 11 -16 8.34 1.04
 3 11 -15 2.34 0.88
 3 11 -14 1.53 0.85
 3 11 -13 12.39 1.12
 3 11 -12 4.28 0.9
 3 11 -11 4.52 0.87
 3 11 -10 1.5 0.74
 3 11 -9 21.39 1.16
 3 11 -8 135.52 3.23
 3 11 -7 143.71 3.33
 3 11 -6 19.94 1.03
 3 11 -5 7.46 0.73
 3 11 -4 77.75 2.06
 3 11 -3 14.52 0.86
 3 11 -2 24.67 1.04
 3 11 -1 43.79 1.4
 3 11 0 0.84 0.54
 3 11 1 43.2 1.38
 3 11 2 25.32 1.06
 3 11 3 13.21 0.83
 3 11 4 80.63 2.11
 3 11 5 7.5 0.74
 3 11 6 19.47 1.02
 3 11 7 142.2 3.31
 3 11 8 133.21 3.21
 3 11 9 22.2 1.17
 3 11 10 1.93 0.73
 3 11 11 4.39 0.86
 3 11 12 3.9 0.89
 3 11 13 12.41 1.13
 3 11 14 0.72 0.84
 3 11 15 1.97 0.87
 3 11 16 8.1 1.04
 3 11 17 3.55 0.88
 3 11 18 2.74 0.82
 3 12 -17 5.22 0.89
 3 12 -16 6.36 0.97
 3 12 -15 12.02 1.15
 3 12 -14 11.65 1.11
 3 12 -13 20.94 1.32
 3 12 -12 28.11 1.47
 3 12 -11 1.95 0.85
 3 12 -10 12.35 1.06
 3 12 -9 34.32 1.46
 3 12 -8 18.95 1.11
 3 12 -7 20.6 1.12
 3 12 -6 3.13 0.7
 3 12 -5 71.73 2.05
 3 12 -4 27.17 1.19
 3 12 -3 181.26 3.94
 3 12 -2 11.42 0.84
 3 12 -1 30.95 1.22
 3 12 0 9.19 0.77
 3 12 1 32.43 1.25
 3 12 2 13.47 0.88
 3 12 3 179.41 3.91
 3 12 4 26.48 1.17
 3 12 5 71.82 2.05
 3 12 6 3.33 0.71
 3 12 7 19.18 1.1
 3 12 8 19.19 1.12
 3 12 9 34.6 1.47
 3 12 10 13.43 1.07
 3 12 11 1.81 0.84
 3 12 12 27.02 1.44
 3 12 13 19.77 1.3
 3 12 14 11.3 1.11
 3 12 15 11.42 1.13
 3 12 16 7.22 0.99
 3 12 17 4.65 0.88
 3 13 -17 4.89 0.88
 3 13 -16 0.91 0.81
 3 13 -15 12.42 1.13
 3 13 -14 1.87 0.9
 3 13 -13 25.37 1.41
 3 13 -12 1.2 0.85
 3 13 -11 25.01 1.41
 3 13 -10 21.17 1.32
 3 13 -9 11.77 1.07
 3 13 -8 17.34 1.12
 3 13 -7 7.08 0.86
 3 13 -6 74.93 2.19
 3 13 -5 13.87 0.98
 3 13 -4 27.46 1.25
 3 13 -3 64.4 1.93
 3 13 -2 46.98 1.6
 3 13 -1 87.09 2.33
 3 13 0 65.6 1.94
 3 13 1 87.27 2.34
 3 13 2 46.57 1.6
 3 13 3 62.17 1.9
 3 13 4 27.64 1.25
 3 13 5 14.7 1
 3 13 6 76.46 2.22
 3 13 7 7.93 0.88
 3 13 8 17.15 1.11
 3 13 9 11.9 1.08
 3 13 10 22.15 1.33
 3 13 11 27.06 1.45
 3 13 12 1.09 0.86
 3 13 13 22.85 1.36
 3 13 14 1.91 0.88
 3 13 15 14.45 1.16
 3 13 16 2.41 0.83
 3 13 17 4.61 0.87
 3 14 -16 4.6 0.85
 3 14 -15 6.3 0.95
 3 14 -14 0.12 0.82
 3 14 -13 12.45 1.16
 3 14 -12 4 0.91
 3 14 -11 2.16 0.88
 3 14 -10 13.05 1.15
 3 14 -9 37.69 1.67
 3 14 -8 53.1 1.95
 3 14 -7 11.37 1.04
 3 14 -6 8.24 0.91
 3 14 -5 64.34 2.03
 3 14 -4 3.89 0.78
 3 14 -3 15.43 1.03
 3 14 -2 23.43 1.19
 3 14 -1 31.63 1.36
 3 14 0 120.1 2.99
 3 14 1 32.67 1.38
 3 14 2 24.73 1.23
 3 14 3 15.35 1.03
 3 14 4 3.6 0.79
 3 14 5 63.24 2.01
 3 14 6 8.23 0.9
 3 14 7 12.44 1.08
 3 14 8 52.13 1.93
 3 14 9 37.55 1.67
 3 14 10 13.97 1.16
 3 14 11 2.96 0.91
 3 14 12 4.55 0.93
 3 14 13 12.95 1.16
 3 14 14 -0.11 0.81
 3 14 15 6.14 0.93
 3 14 16 3.29 0.83
 3 15 -15 5.18 0.87
 3 15 -14 4.68 0.89
 3 15 -13 37.77 1.66
 3 15 -12 9.49 1.09
 3 15 -11 2.66 0.88
 3 15 -10 55.88 2.02
 3 15 -9 3.16 0.92
 3 15 -8 18.97 1.27
 3 15 -7 2.68 0.89
 3 15 -6 17.96 1.24
 3 15 -5 28.16 1.43
 3 15 -4 3.07 0.84
 3 15 -3 20.39 1.23
 3 15 -2 1.36 0.74
 3 15 -1 30.95 1.4
 3 15 0 4.28 0.81
 3 15 1 29.39 1.37
 3 15 2 0.24 0.72
 3 15 3 21.49 1.25
 3 15 4 3.44 0.84
 3 15 5 28.21 1.44
 3 15 6 18.83 1.25
 3 15 7 2.88 0.91
 3 15 8 20.34 1.3
 3 15 9 3.56 0.93
 3 15 10 54.72 2
 3 15 11 2.12 0.88
 3 15 12 9.99 1.11
 3 15 13 38.52 1.67
 3 15 14 5.16 0.91
 3 15 15 4.43 0.86
 3 16 -14 3.33 0.84
 3 16 -13 4.73 0.89
 3 16 -12 5 0.95
 3 16 -11 0.71 0.85
 3 16 -10 2.13 0.92
 3 16 -9 15.65 1.22
 3 16 -8 6.62 1.02
 3 16 -7 64.79 2.2
 3 16 -6 6.06 0.97
 3 16 -5 3.94 0.92
 3 16 -4 13.68 1.14
 3 16 -3 4.86 0.93
 3 16 -2 21.01 1.3
 3 16 -1 5.85 0.94
 3 16 0 27.15 1.43
 3 16 1 4.89 0.93
 3 16 2 21.09 1.3
 3 16 3 5.03 0.93
 3 16 4 12.79 1.12
 3 16 5 5.21 0.95
 3 16 6 5.96 0.98
 3 16 7 65.84 2.22
 3 16 8 7.7 1.02
 3 16 9 16.33 1.22
 3 16 10 1.84 0.9
 3 16 11 1.36 0.86
 3 16 12 5.76 0.95
 3 16 13 5.12 0.89
 3 16 14 4.22 0.84
 3 17 -13 4.41 0.87
 3 17 -12 4.01 0.86
 3 17 -11 16.4 1.18
 3 17 -10 8.63 1.05
 3 17 -9 28 1.5
 3 17 -8 14.02 1.17
 3 17 -7 2.36 0.88
 3 17 -6 14.91 1.19
 3 17 -5 1.92 0.87
 3 17 -4 6.01 0.97
 3 17 -3 3.81 0.91
 3 17 -2 15.14 1.19
 3 17 -1 19.57 1.3
 3 17 0 5.36 0.96
 3 17 1 20.73 1.31
 3 17 2 14.35 1.17
 3 17 3 3.6 0.91
 3 17 4 6.58 0.98
 3 17 5 1.77 0.85
 3 17 6 13.47 1.16
 3 17 7 2 0.88
 3 17 8 14.58 1.17
 3 17 9 28.3 1.51
 3 17 10 8.34 1.03
 3 17 11 16.43 1.19
 3 17 12 3.63 0.85
 3 17 13 4.36 0.86
 3 18 -11 0.26 0.77
 3 18 -10 6.81 0.94
 3 18 -9 2.05 0.87
 3 18 -8 10.99 1.1
 3 18 -7 3.13 0.91
 3 18 -6 13.63 1.19
 3 18 -5 11.8 1.11
 3 18 -4 4.26 0.93
 3 18 -3 4.05 0.91
 3 18 -2 1.08 0.84
 3 18 -1 2.35 0.88
 3 18 0 28.67 1.48
 3 18 1 2.1 0.88
 3 18 2 0.97 0.85
 3 18 3 3.26 0.9
 3 18 4 6.31 0.97
 3 18 5 12.84 1.13
 3 18 6 13.53 1.19
 3 18 7 2.81 0.92
 3 18 8 11.95 1.12
 3 18 9 2.77 0.87
 3 18 10 7.02 0.95
 3 18 11 -0.32 0.76
 3 19 -9 4 0.86
 3 19 -8 7.03 0.97
 3 19 -7 2.98 0.87
 3 19 -6 12.7 1.12
 3 19 -5 2.31 0.9
 3 19 -4 11.6 1.13
 3 19 -3 2.1 0.89
 3 19 -2 1.11 0.86
 3 19 -1 2.81 0.93
 3 19 0 4.67 0.96
 3 19 1 3.52 0.94
 3 19 2 0.6 0.85
 3 19 3 2.91 0.89
 3 19 4 14.19 1.18
 3 19 5 2.07 0.9
 3 19 6 11.89 1.1
 3 19 7 1.84 0.85
 3 19 8 7.23 0.96
 3 19 9 3.87 0.86
 3 20 -7 7.92 0.93
 3 20 -6 4.75 0.89
 3 20 -5 -0.93 0.78
 3 20 -4 7.86 0.98
 3 20 -3 2.58 0.88
 3 20 -2 2.66 0.86
 3 20 -1 6.97 0.98
 3 20 0 0.96 0.84
 3 20 1 6.96 0.99
 3 20 2 1.66 0.85
 3 20 3 3.96 0.9
 3 20 4 7.18 0.98
 3 20 5 0.99 0.81
 3 20 6 5.76 0.9
 3 20 7 9.52 0.96
 3 21 -4 6.01 0.91
 3 21 -3 5.64 0.87
 3 21 -2 2.68 0.81
 3 21 -1 6.02 0.9
 3 21 0 0.94 0.78
 3 21 1 6.88 0.91
 3 21 2 2.34 0.8
 3 21 3 3.88 0.85
 3 21 4 4.82 0.91
 4 0 0 387.24 6.91
 4 0 1 1206.65 21.61
 4 0 2 15.98 0.5
 4 0 3 249.93 4.55
 4 0 4 232.2 4.28
 4 0 5 22.75 0.7
 4 0 6 287.19 5.3
 4 0 7 10.36 0.55
 4 0 8 329.36 6.14
 4 0 9 886.72 15.82
 4 0 10 34.15 1.17
 4 0 11 101.97 2.46
 4 0 12 21.33 1.04
 4 0 13 12.4 0.91
 4 0 14 7.24 0.86
 4 0 15 1.61 0.74
 4 0 16 18.1 1.23
 4 0 17 0.49 0.83
 4 0 18 48.9 1.89
 4 0 19 108.79 3.02
 4 0 20 1.42 0.84
 4 0 21 23.19 1.25
 4 1 -21 3.1 0.8
 4 1 -20 6.6 0.96
 4 1 -19 5.32 0.98
 4 1 -18 2.98 0.9
 4 1 -17 2.68 0.88
 4 1 -16 54.26 1.97
 4 1 -15 34.87 1.48
 4 1 -14 247.03 5.24
 4 1 -13 27.93 1.24
 4 1 -12 115.86 2.78
 4 1 -11 52.34 1.57
 4 1 -10 49.34 1.45
 4 1 -9 15.82 0.77
 4 1 -8 3.4 0.45
 4 1 -7 168.02 3.31
 4 1 -6 532.69 9.56
 4 1 -5 129.92 2.57
 4 1 -4 15.88 0.55
 4 1 -3 142.02 2.71
 4 1 -2 838.09 15.06
 4 1 -1 1344.97 24.17
 4 1 0 605.53 10.83
 4 1 1 1342.11 24.13
 4 1 2 844.1 15.16
 4 1 3 141.05 2.69
 4 1 4 16.62 0.56
 4 1 5 132.02 2.6
 4 1 6 546.32 9.79
 4 1 7 170.49 3.36
 4 1 8 3.04 0.45
 4 1 9 14.81 0.75
 4 1 10 49.01 1.45
 4 1 11 53.94 1.6
 4 1 12 116.95 2.8
 4 1 13 26.97 1.22
 4 1 14 251.42 5.31
 4 1 15 35.34 1.49
 4 1 16 54.91 1.98
 4 1 17 2.36 0.87
 4 1 18 2.86 0.91
 4 1 19 5.02 0.98
 4 1 20 6.13 0.97
 4 1 21 2.5 0.8
 4 2 -21 1.14 0.76
 4 2 -20 7.86 0.99
 4 2 -19 50.02 1.93
 4 2 -18 6.06 0.97
 4 2 -17 10.07 1.06
 4 2 -16 12.9 1.13
 4 2 -15 58.55 2
 4 2 -14 80.5 2.3
 4 2 -13 103.32 2.64
 4 2 -12 63.32 1.85
 4 2 -11 141.38 3.16
 4 2 -10 41.97 1.33
 4 2 -9 137.02 2.94
 4 2 -8 18.18 0.75
 4 2 -7 33.14 0.98
 4 2 -6 392.35 7.11
 4 2 -5 644.14 11.52
 4 2 -4 215.53 4
 4 2 -3 343.95 6.17
 4 2 -2 748.49 13.33
 4 2 -1 8.72 0.38
 4 2 0 1011.78 18.07
 4 2 1 8.2 0.37
 4 2 2 748.63 13.38
 4 2 3 341.43 6.13
 4 2 4 216.98 4.03
 4 2 5 637.14 11.4
 4 2 6 391.54 7.11
 4 2 7 34.34 1
 4 2 8 18.45 0.76
 4 2 9 138.05 2.96
 4 2 10 42.16 1.33
 4 2 11 141.58 3.17
 4 2 12 63.33 1.85
 4 2 13 101.6 2.62
 4 2 14 80.46 2.3
 4 2 15 59.1 2.02
 4 2 16 12.6 1.12
 4 2 17 11 1.08
 4 2 18 5.47 0.95
 4 2 19 48.46 1.9
 4 2 20 7.48 1
 4 2 21 2.64 0.79
 4 3 -21 1.82 0.82
 4 3 -20 4.84 0.9
 4 3 -19 28.7 1.5
 4 3 -18 20.39 1.3
 4 3 -17 0.49 0.83
 4 3 -16 11.58 1.1
 4 3 -15 10.38 0.99
 4 3 -14 36.54 1.47
 4 3 -13 2.06 0.68
 4 3 -12 99.38 2.51
 4 3 -11 66.43 1.85
 4 3 -10 3.73 0.59
 4 3 -9 315.45 6.04
 4 3 -8 391.62 7.25
 4 3 -7 49.36 1.28
 4 3 -6 552.27 9.91
 4 3 -5 468.36 8.43
 4 3 -4 1021.2 18.31
 4 3 -3 58.16 1.29
 4 3 -2 15.5 0.53
 4 3 -1 1102.72 19.7
 4 3 0 3140.9 55.71
 4 3 1 1114.78 19.91
 4 3 2 15.71 0.53
 4 3 3 58.55 1.3
 4 3 4 1019.56 18.25
 4 3 5 476.58 8.55
 4 3 6 550.36 9.86
 4 3 7 48.8 1.27
 4 3 8 393.95 7.3
 4 3 9 316.77 6.07
 4 3 10 2.93 0.57
 4 3 11 66.4 1.85
 4 3 12 98.67 2.5
 4 3 13 1.73 0.68
 4 3 14 36.35 1.47
 4 3 15 10.62 1.01
 4 3 16 12.28 1.1
 4 3 17 1.4 0.82
 4 3 18 18.94 1.27
 4 3 19 27.25 1.47
 4 3 20 4.62 0.9
 4 3 21 3.01 0.83
 4 4 -20 5 0.91
 4 4 -19 17.38 1.22
 4 4 -18 7.65 1
 4 4 -17 5.94 0.98
 4 4 -16 11.88 1.11
 4 4 -15 10.71 1.02
 4 4 -14 0.8 0.7
 4 4 -13 52.54 1.74
 4 4 -12 6.84 0.76
 4 4 -11 54.75 1.66
 4 4 -10 1.73 0.56
 4 4 -9 97.07 2.29
 4 4 -8 80.43 1.93
 4 4 -7 64.57 1.57
 4 4 -6 104.78 2.23
 4 4 -5 798.21 14.21
 4 4 -4 677.82 12.08
 4 4 -3 295.67 5.39
 4 4 -2 151.25 2.89
 4 4 -1 2027.84 36.08
 4 4 0 165.72 3.12
 4 4 1 2020.08 35.95
 4 4 2 150.75 2.89
 4 4 3 294.7 5.38
 4 4 4 690.25 12.08
 4 4 5 788.6 14.1
 4 4 6 103.15 2.2
 4 4 7 61.21 1.51
 4 4 8 80.23 1.93
 4 4 9 100.61 2.35
 4 4 10 1.7 0.56
 4 4 11 55.65 1.68
 4 4 12 6.23 0.75
 4 4 13 51.92 1.73
 4 4 14 0.7 0.7
 4 4 15 10.4 1.02
 4 4 16 11.09 1.07
 4 4 17 7.76 1.01
 4 4 18 8.08 1.02
 4 4 19 15.69 1.2
 4 4 20 4.45 0.88
 4 5 -20 2.78 0.83
 4 5 -19 8.79 1.03
 4 5 -18 11.24 1.12
 4 5 -17 17.91 1.25
 4 5 -16 3.45 0.9
 4 5 -15 56.47 2
 4 5 -14 95.02 2.6
 4 5 -13 15.74 1.03
 4 5 -12 7.68 0.8
 4 5 -11 8.3 0.77
 4 5 -10 101.54 2.46
 4 5 -9 64.92 1.75
 4 5 -8 146.46 3.12
 4 5 -7 75.67 1.8
 4 5 -6 277.36 5.23
 4 5 -5 13.87 0.62
 4 5 -4 404.37 7.34
 4 5 -3 244.24 4.56
 4 5 -2 447.25 8.02
 4 5 -1 365.35 6.6
 4 5 0 69.43 1.52
 4 5 1 363.41 6.57
 4 5 2 439.37 7.88
 4 5 3 239.68 4.48
 4 5 4 405.4 7.35
 4 5 5 13.22 0.61
 4 5 6 272.55 5.16
 4 5 7 75.08 1.79
 4 5 8 145.27 3.1
 4 5 9 65.31 1.76
 4 5 10 101.5 2.46
 4 5 11 8.21 0.77
 4 5 12 6.59 0.78
 4 5 13 17.63 1.06
 4 5 14 96.86 2.64
 4 5 15 56 2
 4 5 16 3.59 0.91
 4 5 17 18.28 1.25
 4 5 18 11.73 1.14
 4 5 19 9.63 1.04
 4 5 20 4.12 0.84
 4 6 -20 5.5 0.88
 4 6 -19 9.93 1.04
 4 6 -18 7.31 1.01
 4 6 -17 14.74 1.17
 4 6 -16 2.19 0.86
 4 6 -15 13.71 1.14
 4 6 -14 11.81 1.03
 4 6 -13 0.47 0.69
 4 6 -12 39.51 1.48
 4 6 -11 100.95 2.55
 4 6 -10 43.66 1.45
 4 6 -9 62.16 1.73
 4 6 -8 88.69 2.15
 4 6 -7 179.1 3.67
 4 6 -6 161.81 3.28
 4 6 -5 101.76 2.21
 4 6 -4 79.12 1.78
 4 6 -3 187.08 3.62
 4 6 -2 230.4 4.34
 4 6 -1 573.29 10.21
 4 6 0 453.92 8.15
 4 6 1 571.84 10.19
 4 6 2 230.17 4.34
 4 6 3 186.84 3.61
 4 6 4 78.13 1.77
 4 6 5 103.64 2.24
 4 6 6 160.45 3.26
 4 6 7 182.65 3.73
 4 6 8 88.92 2.16
 4 6 9 63.08 1.75
 4 6 10 44.34 1.47
 4 6 11 101.88 2.57
 4 6 12 40.53 1.5
 4 6 13 0.58 0.68
 4 6 14 11.58 1.04
 4 6 15 14.53 1.16
 4 6 16 2.67 0.87
 4 6 17 14.22 1.17
 4 6 18 6.9 1.01
 4 6 19 10.54 1.05
 4 6 20 5.9 0.88
 4 7 -20 2.74 0.82
 4 7 -19 6.13 0.93
 4 7 -18 5.4 0.96
 4 7 -17 10.72 1.07
 4 7 -16 3.68 0.91
 4 7 -15 4.78 0.93
 4 7 -14 2.23 0.83
 4 7 -13 11.93 0.99
 4 7 -12 5.03 0.79
 4 7 -11 4.04 0.73
 4 7 -10 41.04 1.44
 4 7 -9 4.37 0.64
 4 7 -8 38.4 1.29
 4 7 -7 20.18 0.9
 4 7 -6 19.6 0.86
 4 7 -5 284.88 5.42
 4 7 -4 17.85 0.74
 4 7 -3 66.18 1.58
 4 7 -2 10.93 0.57
 4 7 -1 141.39 2.85
 4 7 0 261.61 4.91
 4 7 1 141.21 2.85
 4 7 2 10.3 0.56
 4 7 3 67.14 1.6
 4 7 4 17.98 0.74
 4 7 5 283.9 5.4
 4 7 6 19.86 0.86
 4 7 7 20.94 0.91
 4 7 8 38.7 1.3
 4 7 9 4.36 0.64
 4 7 10 41.24 1.44
 4 7 11 4.35 0.73
 4 7 12 5.18 0.78
 4 7 13 13.17 1
 4 7 14 1.61 0.82
 4 7 15 4.89 0.93
 4 7 16 3.53 0.91
 4 7 17 9.62 1.05
 4 7 18 4.21 0.94
 4 7 19 5.53 0.91
 4 7 20 2.59 0.82
 4 8 -19 6.96 0.91
 4 8 -18 3.6 0.91
 4 8 -17 0.86 0.9
 4 8 -16 2.85 0.88
 4 8 -15 10.32 1.07
 4 8 -14 8.32 1.02
 4 8 -13 34.85 1.54
 4 8 -12 4.44 0.8
 4 8 -11 32.01 1.35
 4 8 -10 43.86 1.53
 4 8 -9 8.03 0.77
 4 8 -8 15.36 0.88
 4 8 -7 23.2 1
 4 8 -6 39.22 1.26
 4 8 -5 24.64 0.96
 4 8 -4 69.62 1.75
 4 8 -3 34.36 1.06
 4 8 -2 60.01 1.5
 4 8 -1 60.87 1.51
 4 8 0 36.55 1.07
 4 8 1 61.08 1.51
 4 8 2 58.16 1.47
 4 8 3 34.56 1.07
 4 8 4 69.85 1.75
 4 8 5 24.01 0.95
 4 8 6 39.57 1.27
 4 8 7 23.87 1.02
 4 8 8 16.77 0.91
 4 8 9 9.28 0.79
 4 8 10 43.04 1.52
 4 8 11 32.54 1.36
 4 8 12 5.73 0.81
 4 8 13 34.51 1.54
 4 8 14 8.6 1.01
 4 8 15 8.62 1.03
 4 8 16 0.98 0.86
 4 8 17 2.03 0.91
 4 8 18 2.86 0.89
 4 8 19 4.81 0.88
 4 9 -19 11.66 1.01
 4 9 -18 -0.33 0.79
 4 9 -17 6.97 1.01
 4 9 -16 5.2 0.96
 4 9 -15 11.14 1.09
 4 9 -14 11.21 1.1
 4 9 -13 15.07 1.16
 4 9 -12 12.21 1
 4 9 -11 1.61 0.72
 4 9 -10 24.49 1.19
 4 9 -9 100.65 2.56
 4 9 -8 50.16 1.6
 4 9 -7 75.51 2.02
 4 9 -6 23.37 1.02
 4 9 -5 57.7 1.63
 4 9 -4 26.78 1.03
 4 9 -3 25.28 0.98
 4 9 -2 62.8 1.64
 4 9 -1 114.21 2.53
 4 9 0 205.6 4.11
 4 9 1 115.17 2.55
 4 9 2 63.06 1.65
 4 9 3 25.11 0.97
 4 9 4 27.32 1.04
 4 9 5 56.36 1.6
 4 9 6 23.59 1.02
 4 9 7 74.75 2.01
 4 9 8 50.4 1.6
 4 9 9 102.66 2.6
 4 9 10 23.81 1.18
 4 9 11 2.24 0.73
 4 9 12 11.42 0.98
 4 9 13 13.84 1.15
 4 9 14 10.83 1.09
 4 9 15 10.47 1.09
 4 9 16 5.22 0.96
 4 9 17 5.59 0.98
 4 9 18 0.33 0.8
 4 9 19 12.31 1.02
 4 10 -18 0.41 0.78
 4 10 -17 6.43 0.97
 4 10 -16 9.47 1.1
 4 10 -15 6.37 0.96
 4 10 -14 27.8 1.47
 4 10 -13 0.56 0.81
 4 10 -12 11.01 1.05
 4 10 -11 12.74 1.01
 4 10 -10 4.85 0.8
 4 10 -9 -0.01 0.65
 4 10 -8 16.47 0.98
 4 10 -7 27.37 1.17
 4 10 -6 42.36 1.43
 4 10 -5 17 0.91
 4 10 -4 114.25 2.66
 4 10 -3 12.47 0.78
 4 10 -2 19.52 0.91
 4 10 -1 51.41 1.49
 4 10 0 14.87 0.8
 4 10 1 51.79 1.5
 4 10 2 19.57 0.91
 4 10 3 13.15 0.79
 4 10 4 114.95 2.67
 4 10 5 17.06 0.92
 4 10 6 43.28 1.45
 4 10 7 27.14 1.17
 4 10 8 15.87 0.98
 4 10 9 0.43 0.66
 4 10 10 4.86 0.79
 4 10 11 12.38 1.01
 4 10 12 9.6 1.04
 4 10 13 0.2 0.8
 4 10 14 26.9 1.45
 4 10 15 4.57 0.96
 4 10 16 9.07 1.24
 4 10 17 7.2 0.98
 4 10 18 0.53 0.77
 4 11 -18 3.09 0.81
 4 11 -17 5.03 0.92
 4 11 -16 13.74 1.18
 4 11 -15 1.19 0.88
 4 11 -14 4 0.93
 4 11 -13 6.51 0.98
 4 11 -12 8.71 1.03
 4 11 -11 18.13 1.26
 4 11 -10 45.98 1.7
 4 11 -9 70.4 2.12
 4 11 -8 38.18 1.48
 4 11 -7 29.08 1.26
 4 11 -6 9.39 0.82
 4 11 -5 3.02 0.67
 4 11 -4 31.39 1.23
 4 11 -3 48.07 1.52
 4 11 -2 169.25 3.65
 4 11 -1 15.94 0.88
 4 11 0 0.32 0.54
 4 11 1 15.84 0.88
 4 11 2 167.46 3.62
 4 11 3 48.17 1.52
 4 11 4 30.86 1.22
 4 11 5 2.58 0.65
 4 11 6 8.9 0.81
 4 11 7 28.54 1.25
 4 11 8 39.15 1.49
 4 11 9 68.18 2.08
 4 11 10 46.35 1.7
 4 11 11 16.96 1.19
 4 11 12 9.58 1.04
 4 11 13 5.71 0.96
 4 11 14 6.67 1.29
 4 11 15 0.49 0.84
 4 11 16 15.49 1.2
 4 11 17 4.86 0.91
 4 11 18 2.77 0.8
 4 12 -17 2.78 0.82
 4 12 -16 14.88 1.16
 4 12 -15 23.09 1.38
 4 12 -14 38.17 1.67
 4 12 -13 5.57 0.95
 4 12 -12 2.57 0.88
 4 12 -11 15.15 1.19
 4 12 -10 23.62 1.35
 4 12 -9 14.39 1.06
 4 12 -8 58.15 1.9
 4 12 -7 17.69 1.07
 4 12 -6 4.33 0.75
 4 12 -5 57.73 1.81
 4 12 -4 121.35 2.92
 4 12 -3 28.74 1.22
 4 12 -2 86.63 2.28
 4 12 -1 137.75 3.17
 4 12 0 2.14 0.64
 4 12 1 137.24 3.16
 4 12 2 88.22 2.3
 4 12 3 28.81 1.23
 4 12 4 120.86 2.92
 4 12 5 57.69 1.81
 4 12 6 4.05 0.75
 4 12 7 18.17 1.08
 4 12 8 58.38 1.91
 4 12 9 14.33 1.05
 4 12 10 24.14 1.36
 4 12 11 15.07 1.18
 4 12 12 2.85 0.89
 4 12 13 5.11 0.97
 4 12 14 36.83 1.64
 4 12 15 22.09 1.36
 4 12 16 16.06 1.18
 4 12 17 3.46 0.84
 4 13 -16 0 0.77
 4 13 -15 3.96 0.9
 4 13 -14 2.27 0.9
 4 13 -13 1.27 0.83
 4 13 -12 11.46 1.1
 4 13 -11 16.81 1.23
 4 13 -10 5.09 0.93
 4 13 -9 11.27 1.08
 4 13 -8 12.06 1.05
 4 13 -7 38.28 1.54
 4 13 -6 35.4 1.46
 4 13 -5 160.83 3.72
 4 13 -4 18.95 1.09
 4 13 -3 118.32 2.92
 4 13 -2 1.86 0.7
 4 13 -1 34.33 1.37
 4 13 0 23.34 1.15
 4 13 1 34.44 1.37
 4 13 2 2.16 0.69
 4 13 3 118.52 2.93
 4 13 4 19.09 1.1
 4 13 5 161.4 3.74
 4 13 6 35.77 1.46
 4 13 7 37.72 1.53
 4 13 8 13.61 1.09
 4 13 9 10.6 1.06
 4 13 10 3.89 0.91
 4 13 11 18.75 1.27
 4 13 12 11.91 1.11
 4 13 13 -0.08 0.8
 4 13 14 2.47 0.89
 4 13 15 4.2 0.91
 4 13 16 0.35 0.77
 4 14 -16 1.62 0.8
 4 14 -15 2.7 0.84
 4 14 -14 4.52 0.93
 4 14 -13 2.26 0.91
 4 14 -12 5.22 0.95
 4 14 -11 11.33 1.11
 4 14 -10 6.33 0.99
 4 14 -9 7.83 1.01
 4 14 -8 36.03 1.63
 4 14 -7 6.05 0.96
 4 14 -6 39.36 1.64
 4 14 -5 7.72 0.89
 4 14 -4 51.67 1.79
 4 14 -3 17.7 1.1
 4 14 -2 142.23 3.41
 4 14 -1 15.3 1.04
 4 14 0 63.23 1.97
 4 14 1 15.2 1.04
 4 14 2 142.37 3.41
 4 14 3 18.09 1.11
 4 14 4 48.9 1.74
 4 14 5 6.64 0.87
 4 14 6 40.07 1.65
 4 14 7 5.39 0.94
 4 14 8 36.59 1.63
 4 14 9 6.59 0.98
 4 14 10 6.97 1
 4 14 11 10.63 1.09
 4 14 12 5.35 0.94
 4 14 13 1.53 0.88
 4 14 14 5.05 0.93
 4 14 15 2.06 0.84
 4 14 16 1.83 0.8
 4 15 -15 10.89 1.02
 4 15 -14 1.45 0.82
 4 15 -13 0.24 0.82
 4 15 -12 26.84 1.46
 4 15 -11 34.75 1.66
 4 15 -10 0.85 0.84
 4 15 -9 20.73 1.32
 4 15 -8 20.93 1.32
 4 15 -7 17.24 1.23
 4 15 -6 6.84 0.98
 4 15 -5 3.63 0.9
 4 15 -4 2.27 0.84
 4 15 -3 12.82 1.07
 4 15 -2 49.23 1.83
 4 15 -1 45.86 1.76
 4 15 0 2.2 0.78
 4 15 1 46.32 1.76
 4 15 2 49.33 1.83
 4 15 3 13.62 1.09
 4 15 4 3.06 0.87
 4 15 5 4.3 0.9
 4 15 6 6.57 0.98
 4 15 7 17.18 1.23
 4 15 8 20.03 1.3
 4 15 9 19.54 1.31
 4 15 10 0.74 0.86
 4 15 11 35.13 1.66
 4 15 12 25.55 1.43
 4 15 13 0.26 0.82
 4 15 14 0.67 0.79
 4 15 15 9.79 1
 4 16 -14 1.55 0.8
 4 16 -13 12.68 1.07
 4 16 -12 3.59 0.9
 4 16 -11 0.22 0.84
 4 16 -10 2.52 0.91
 4 16 -9 20.93 1.32
 4 16 -8 7.07 1.01
 4 16 -7 0.18 0.83
 4 16 -6 26.64 1.45
 4 16 -5 22.96 1.38
 4 16 -4 5.38 0.94
 4 16 -3 1.91 0.86
 4 16 -2 5.71 0.94
 4 16 -1 6.55 0.96
 4 16 0 6.56 0.96
 4 16 1 6.09 0.96
 4 16 2 5.24 0.95
 4 16 3 1.2 0.84
 4 16 4 5.77 0.96
 4 16 5 23.47 1.37
 4 16 6 26.4 1.45
 4 16 7 0.55 0.84
 4 16 8 9.65 1.06
 4 16 9 21.14 1.33
 4 16 10 3.14 0.92
 4 16 11 0.39 0.85
 4 16 12 3.72 0.88
 4 16 13 11.63 1.04
 4 16 14 0.49 0.78
 4 17 -12 3.28 0.83
 4 17 -11 0.81 0.82
 4 17 -10 7.5 1
 4 17 -9 10.93 1.11
 4 17 -8 16.73 1.27
 4 17 -7 12.84 1.13
 4 17 -6 3.13 0.9
 4 17 -5 2.52 0.89
 4 17 -4 1.28 0.86
 4 17 -3 5.96 0.97
 4 17 -2 5.75 0.98
 4 17 -1 6.03 0.96
 4 17 0 6.8 1
 4 17 1 4.86 0.96
 4 17 2 5.79 0.98
 4 17 3 5.44 0.97
 4 17 4 1.35 0.85
 4 17 5 2.98 0.9
 4 17 6 2.8 0.89
 4 17 7 11.33 1.11
 4 17 8 16.33 1.26
 4 17 9 11.29 1.12
 4 17 10 7.94 1.02
 4 17 11 0.6 0.81
 4 17 12 1.85 0.81
 4 18 -11 5.6 0.91
 4 18 -10 3.91 0.85
 4 18 -9 3.08 0.89
 4 18 -8 5.24 0.97
 4 18 -7 7.54 1.02
 4 18 -6 1.45 0.89
 4 18 -5 5.01 0.97
 4 18 -4 3.52 0.89
 4 18 -3 11.41 1.11
 4 18 -2 15.22 1.18
 4 18 -1 9.45 1.06
 4 18 0 9.28 1.05
 4 18 1 9.67 1.06
 4 18 2 14.76 1.18
 4 18 3 10.53 1.08
 4 18 4 3.82 0.92
 4 18 5 3.8 0.94
 4 18 6 2.48 0.91
 4 18 7 8.08 1.03
 4 18 8 7.28 0.98
 4 18 9 3.4 0.87
 4 18 10 3.4 0.84
 4 18 11 5.88 0.91
 4 19 -9 6.17 0.91
 4 19 -8 3.85 0.87
 4 19 -7 1.81 0.84
 4 19 -6 5.69 0.94
 4 19 -5 5.08 0.94
 4 19 -4 12.07 1.13
 4 19 -3 3.62 0.94
 4 19 -2 4.27 0.95
 4 19 -1 2.8 0.91
 4 19 0 12.39 1.15
 4 19 1 1.87 0.89
 4 19 2 4.64 0.96
 4 19 3 3.09 0.91
 4 19 4 12.26 1.14
 4 19 5 4.19 0.93
 4 19 6 5.38 0.95
 4 19 7 1.79 0.84
 4 19 8 3.86 0.87
 4 19 9 7.33 0.92
 4 20 -7 19.39 1.21
 4 20 -6 6.82 0.91
 4 20 -5 8.52 0.97
 4 20 -4 1.36 0.81
 4 20 -3 6.06 0.93
 4 20 -2 1.04 0.83
 4 20 -1 9.57 1.03
 4 20 0 2.24 0.86
 4 20 1 7.68 0.99
 4 20 2 1.22 0.83
 4 20 3 6.47 0.94
 4 20 4 1.33 0.81
 4 20 5 8.07 0.97
 4 20 6 6.01 0.89
 4 20 7 18.86 1.19
 4 21 -3 5.26 0.91
 4 21 -2 13.61 1.1
 4 21 -1 6.87 0.91
 4 21 0 0.43 0.74
 4 21 1 7.68 0.92
 4 21 2 12.16 1.07
 4 21 3 5.63 0.91
 5 0 1 195.15 3.6
 5 0 2 164.52 3.1
 5 0 3 96.94 1.96
 5 0 4 126.54 2.5
 5 0 5 909.86 16.23
 5 0 6 405.25 7.35
 5 0 7 31.11 0.96
 5 0 8 16.86 0.74
 5 0 9 34.22 1.14
 5 0 10 2.26 0.55
 5 0 11 0.19 0.55
 5 0 12 107.2 2.64
 5 0 13 23.73 1.15
 5 0 14 2.35 0.73
 5 0 15 34.59 1.53
 5 0 16 44.61 1.79
 5 0 17 19.95 1.3
 5 0 18 0.38 0.83
 5 0 19 -0.05 0.82
 5 0 20 11.4 1.04
 5 0 21 12.84 1.04
 5 1 -21 1.82 0.8
 5 1 -20 5.91 0.94
 5 1 -19 1.26 0.87
 5 1 -18 0.64 0.84
 5 1 -17 13.75 1.16
 5 1 -16 6.96 0.98
 5 1 -15 8.57 0.96
 5 1 -14 21.05 1.16
 5 1 -13 11.89 0.91
 5 1 -12 116.85 2.82
 5 1 -11 90.03 2.27
 5 1 -10 124.34 2.8
 5 1 -9 56.77 1.55
 5 1 -8 31.31 1.01
 5 1 -7 5.47 0.49
 5 1 -6 263.72 4.91
 5 1 -5 65.95 1.49
 5 1 -4 247.04 4.55
 5 1 -3 519.27 9.2
 5 1 -2 713.38 12.65
 5 1 -1 161.22 3.01
 5 1 0 225.2 4.09
 5 1 1 159.82 2.99
 5 1 2 708.35 12.57
 5 1 3 519.35 9.22
 5 1 4 245.44 4.52
 5 1 5 65.38 1.48
 5 1 6 264.9 4.93
 5 1 7 5.96 0.49
 5 1 8 31.41 1.02
 5 1 9 57.69 1.57
 5 1 10 123.48 2.79
 5 1 11 88.65 2.25
 5 1 12 115.46 2.79
 5 1 13 12.57 0.92
 5 1 14 21.97 1.17
 5 1 15 8.27 0.94
 5 1 16 6.18 0.95
 5 1 17 12.63 1.13
 5 1 18 0.28 0.82
 5 1 19 1.54 0.87
 5 1 20 5.7 0.92
 5 1 21 0.4 0.78
 5 2 -20 2.45 0.85
 5 2 -19 22.73 1.36
 5 2 -18 10.73 1.08
 5 2 -17 0.21 0.82
 5 2 -16 28.07 1.46
 5 2 -15 7.29 0.93
 5 2 -14 32.56 1.41
 5 2 -13 33.18 1.36
 5 2 -12 86.27 2.29
 5 2 -11 11.63 0.82
 5 2 -10 26.57 1.07
 5 2 -9 65.72 1.72
 5 2 -8 95.8 2.19
 5 2 -7 124.26 2.59
 5 2 -6 85.46 1.88
 5 2 -5 33.81 0.94
 5 2 -4 2.09 0.34
 5 2 -3 32.92 0.87
 5 2 -2 205.16 3.8
 5 2 -1 524.84 9.32
 5 2 0 134.97 2.58
 5 2 1 519.28 9.21
 5 2 2 203.75 3.78
 5 2 3 32.78 0.87
 5 2 4 1.61 0.34
 5 2 5 33.42 0.94
 5 2 6 87.1 1.91
 5 2 7 124.18 2.59
 5 2 8 98.69 2.24
 5 2 9 65 1.71
 5 2 10 26.11 1.06
 5 2 11 11.46 0.82
 5 2 12 85.19 2.27
 5 2 13 32.44 1.34
 5 2 14 32.3 1.39
 5 2 15 8.75 0.97
 5 2 16 29.6 1.49
 5 2 17 0.8 0.83
 5 2 18 11.84 1.1
 5 2 19 21.47 1.33
 5 2 20 2.97 0.83
 5 3 -20 2.12 0.82
 5 3 -19 15.83 1.2
 5 3 -18 15.36 1.18
 5 3 -17 17.65 1.23
 5 3 -16 13.63 1.15
 5 3 -15 4.31 0.88
 5 3 -14 17.94 1.1
 5 3 -13 16.32 1.03
 5 3 -12 0.18 0.61
 5 3 -11 28.8 1.17
 5 3 -10 43.69 1.4
 5 3 -9 4.89 0.6
 5 3 -8 19.24 0.84
 5 3 -7 149.54 3.04
 5 3 -6 121.21 2.51
 5 3 -5 140.38 2.8
 5 3 -4 632.51 11.19
 5 3 -3 34.13 0.91
 5 3 -2 94.27 1.92
 5 3 -1 30.06 0.81
 5 3 0 111.81 2.2
 5 3 1 30.44 0.82
 5 3 2 93.8 1.91
 5 3 3 33.36 0.9
 5 3 4 634.74 11.24
 5 3 5 137.69 2.75
 5 3 6 120.84 2.5
 5 3 7 147.11 3
 5 3 8 18.47 0.82
 5 3 9 5.57 0.61
 5 3 10 42.22 1.38
 5 3 11 28.49 1.17
 5 3 12 0.66 0.62
 5 3 13 15.85 1.02
 5 3 14 17.79 1.1
 5 3 15 3.6 0.88
 5 3 16 14.64 1.17
 5 3 17 16.88 1.23
 5 3 18 15.45 1.17
 5 3 19 16.11 1.22
 5 3 20 2.33 0.82
 5 4 -20 4.09 0.87
 5 4 -19 4.28 0.92
 5 4 -18 11.99 1.15
 5 4 -17 0.45 0.83
 5 4 -16 7.86 1.01
 5 4 -15 2.82 0.87
 5 4 -14 23.61 1.24
 5 4 -13 31.77 1.36
 5 4 -12 23.87 1.14
 5 4 -11 14.15 0.9
 5 4 -10 23.79 1.05
 5 4 -9 1.59 0.54
 5 4 -8 76.97 1.91
 5 4 -7 214.93 4.19
 5 4 -6 41.72 1.16
 5 4 -5 1.06 0.39
 5 4 -4 243.75 4.57
 5 4 -3 436.61 7.81
 5 4 -2 309.18 5.63
 5 4 -1 247.05 4.55
 5 4 0 32.88 0.88
 5 4 1 244.78 4.51
 5 4 2 309.63 5.62
 5 4 3 428.12 7.67
 5 4 4 238.14 4.46
 5 4 5 1.57 0.4
 5 4 6 41.11 1.15
 5 4 7 214.21 4.18
 5 4 8 78.19 1.93
 5 4 9 2.35 0.55
 5 4 10 23.48 1.04
 5 4 11 13.89 0.89
 5 4 12 22.88 1.13
 5 4 13 31.01 1.34
 5 4 14 20.96 1.19
 5 4 15 3.04 0.87
 5 4 16 7.54 1
 5 4 17 0.41 0.82
 5 4 18 12.3 1.17
 5 4 19 4.21 0.92
 5 4 20 5.43 0.88
 5 5 -20 0.07 0.74
 5 5 -19 14.1 1.14
 5 5 -18 8.18 1.06
 5 5 -17 29.18 1.5
 5 5 -16 24.36 1.39
 5 5 -15 5.67 0.95
 5 5 -14 7.58 0.94
 5 5 -13 114.59 2.91
 5 5 -12 16.92 1.03
 5 5 -11 24.1 1.13
 5 5 -10 29.97 1.19
 5 5 -9 84.98 2.13
 5 5 -8 174 3.61
 5 5 -7 23.8 0.93
 5 5 -6 176.64 3.52
 5 5 -5 17.72 0.72
 5 5 -4 370.67 6.74
 5 5 -3 120.76 2.46
 5 5 -2 160.22 3.11
 5 5 -1 114.59 2.32
 5 5 0 92.74 1.94
 5 5 1 111.88 2.28
 5 5 2 158.4 3.08
 5 5 3 122.54 2.49
 5 5 4 368.65 6.71
 5 5 5 17.73 0.73
 5 5 6 177.09 3.53
 5 5 7 24.01 0.94
 5 5 8 170.99 3.57
 5 5 9 84.49 2.12
 5 5 10 30.59 1.2
 5 5 11 23.32 1.11
 5 5 12 18.5 1.06
 5 5 13 115.77 2.93
 5 5 14 7.53 0.94
 5 5 15 5.1 0.94
 5 5 16 24.98 1.4
 5 5 17 29.84 1.5
 5 5 18 9.54 1.08
 5 5 19 14.37 1.15
 5 5 20 0.57 0.75
 5 6 -20 2.6 0.83
 5 6 -19 11.91 1.09
 5 6 -18 5.2 0.97
 5 6 -17 11.08 1.09
 5 6 -16 7.9 1.03
 5 6 -15 11.88 1.11
 5 6 -14 2.68 0.85
 5 6 -13 54.98 1.84
 5 6 -12 5.88 0.81
 5 6 -11 123.32 2.97
 5 6 -10 99.59 2.49
 5 6 -9 60.44 1.73
 5 6 -8 130.12 2.9
 5 6 -7 71.48 1.83
 5 6 -6 20.37 0.86
 5 6 -5 13.92 0.68
 5 6 -4 53.96 1.38
 5 6 -3 880.06 15.6
 5 6 -2 242.67 4.56
 5 6 -1 462.45 8.3
 5 6 0 476.65 8.53
 5 6 1 456.59 8.2
 5 6 2 245.25 4.61
 5 6 3 873.27 15.53
 5 6 4 53.11 1.36
 5 6 5 13.59 0.67
 5 6 6 20.53 0.86
 5 6 7 69.68 1.79
 5 6 8 131.81 2.93
 5 6 9 59.49 1.72
 5 6 10 99.62 2.49
 5 6 11 121.4 2.94
 5 6 12 4.94 0.78
 5 6 13 54.19 1.84
 5 6 14 3.36 0.86
 5 6 15 11.65 1.1
 5 6 16 8.1 1.03
 5 6 17 10.48 1.1
 5 6 18 6.54 1
 5 6 19 12.41 1.08
 5 6 20 2.89 0.84
 5 7 -19 5.76 0.91
 5 7 -18 8.32 1.05
 5 7 -17 22.01 1.39
 5 7 -16 9.93 1.07
 5 7 -15 8.31 1.03
 5 7 -14 19.51 1.26
 5 7 -13 31.56 1.46
 5 7 -12 87.41 2.42
 5 7 -11 39.35 1.48
 5 7 -10 163.5 3.64
 5 7 -9 112.84 2.7
 5 7 -8 193.56 4.05
 5 7 -7 140.62 3.08
 5 7 -6 99.12 2.31
 5 7 -5 113.14 2.51
 5 7 -4 7.12 0.56
 5 7 -3 663.09 11.8
 5 7 -2 215.79 4.16
 5 7 -1 11.5 0.61
 5 7 0 17.01 0.7
 5 7 1 12.28 0.62
 5 7 2 215.68 4.16
 5 7 3 654.66 11.65
 5 7 4 6.3 0.55
 5 7 5 114 2.53
 5 7 6 97.86 2.29
 5 7 7 142.33 3.11
 5 7 8 193.29 4.05
 5 7 9 114.23 2.73
 5 7 10 160.56 3.6
 5 7 11 39.11 1.47
 5 7 12 86.17 2.4
 5 7 13 30.58 1.45
 5 7 14 20.12 1.28
 5 7 15 8.42 1.03
 5 7 16 9.53 1.07
 5 7 17 22.91 1.41
 5 7 18 8.28 1.02
 5 7 19 5.34 0.91
 5 8 -19 2.6 0.82
 5 8 -18 17.92 1.23
 5 8 -17 111.01 3.07
 5 8 -16 10.95 1.1
 5 8 -15 27.27 1.46
 5 8 -14 54.78 2
 5 8 -13 66.95 2.21
 5 8 -12 23.21 1.24
 5 8 -11 101.3 2.66
 5 8 -10 112.85 2.81
 5 8 -9 102.14 2.56
 5 8 -8 11.37 0.83
 5 8 -7 158.3 3.44
 5 8 -6 61.8 1.71
 5 8 -5 234.33 4.66
 5 8 -4 215.08 4.29
 5 8 -3 12.77 0.72
 5 8 -2 86.57 2.03
 5 8 -1 103.97 2.29
 5 8 0 66.57 1.63
 5 8 1 103.81 2.28
 5 8 2 84.92 2
 5 8 3 12.9 0.72
 5 8 4 211.99 4.24
 5 8 5 226.18 4.52
 5 8 6 60.09 1.68
 5 8 7 158.44 3.44
 5 8 8 11.57 0.84
 5 8 9 100.11 2.53
 5 8 10 110.45 2.77
 5 8 11 99.81 2.63
 5 8 12 23.03 1.24
 5 8 13 65.83 2.19
 5 8 14 53 1.98
 5 8 15 27.7 1.48
 5 8 16 10.6 1.11
 5 8 17 110.08 3.06
 5 8 18 17.5 1.23
 5 8 19 2.21 0.81
 5 9 -19 15.58 1.12
 5 9 -18 17.06 1.17
 5 9 -17 25.68 1.44
 5 9 -16 12.67 1.19
 5 9 -15 12.5 1.14
 5 9 -14 13.16 1.16
 5 9 -13 2.52 0.88
 5 9 -12 63.36 2.11
 5 9 -11 172.45 3.96
 5 9 -10 158.6 3.66
 5 9 -9 81.23 2.24
 5 9 -8 88 2.31
 5 9 -7 124.57 2.91
 5 9 -6 95.78 2.36
 5 9 -5 38.98 1.31
 5 9 -4 59.47 1.66
 5 9 -3 159.13 3.36
 5 9 -2 35.54 1.18
 5 9 -1 6.3 0.6
 5 9 0 170.71 3.53
 5 9 1 6.88 0.63
 5 9 2 36.16 1.19
 5 9 3 158.7 3.36
 5 9 4 59.63 1.66
 5 9 5 39.74 1.32
 5 9 6 97.83 2.4
 5 9 7 125.28 2.92
 5 9 8 87.83 2.31
 5 9 9 82.17 2.26
 5 9 10 159.74 3.68
 5 9 11 174.62 4
 5 9 12 60.67 2.06
 5 9 13 2.59 0.87
 5 9 14 13.14 1.16
 5 9 15 13.68 1.17
 5 9 16 12.06 1.18
 5 9 17 27.45 1.46
 5 9 18 18.03 1.21
 5 9 19 17.74 1.15
 5 10 -18 -0.42 0.74
 5 10 -17 15.23 1.16
 5 10 -16 41.53 1.77
 5 10 -15 2.12 0.91
 5 10 -14 54.52 2
 5 10 -13 36.14 1.64
 5 10 -12 7.35 1.01
 5 10 -11 87.51 2.55
 5 10 -10 48 1.72
 5 10 -9 24.19 1.2
 5 10 -8 1.62 0.68
 5 10 -7 7.85 0.79
 5 10 -6 84.84 2.23
 5 10 -5 35.79 1.31
 5 10 -4 113.25 2.66
 5 10 -3 202.25 4.18
 5 10 -2 28.28 1.11
 5 10 -1 178.05 3.74
 5 10 0 3.5 0.59
 5 10 1 176.91 3.72
 5 10 2 29.36 1.12
 5 10 3 198.78 4.13
 5 10 4 111.15 2.64
 5 10 5 35.63 1.31
 5 10 6 84.42 2.22
 5 10 7 7.91 0.8
 5 10 8 1.81 0.68
 5 10 9 22.81 1.18
 5 10 10 45.82 1.68
 5 10 11 86.89 2.54
 5 10 12 7.59 0.99
 5 10 13 35.63 1.63
 5 10 14 52.29 1.97
 5 10 15 3.36 0.92
 5 10 16 42.12 1.78
 5 10 17 15.65 1.18
 5 10 18 0.29 0.76
 5 11 -17 1.47 0.81
 5 11 -16 24.31 1.38
 5 11 -15 3.56 0.96
 5 11 -14 5.5 0.97
 5 11 -13 6.31 1
 5 11 -12 1.23 0.85
 5 11 -11 39.85 1.7
 5 11 -10 45.63 1.76
 5 11 -9 30 1.37
 5 11 -8 44.61 1.62
 5 11 -7 0.03 0.64
 5 11 -6 85.68 2.3
 5 11 -5 49.11 1.61
 5 11 -4 265.99 5.38
 5 11 -3 12.6 0.86
 5 11 -2 5.16 0.69
 5 11 -1 53.04 1.62
 5 11 0 169.56 3.66
 5 11 1 52.94 1.61
 5 11 2 4.47 0.68
 5 11 3 12.35 0.86
 5 11 4 263.73 5.35
 5 11 5 47.37 1.58
 5 11 6 82.99 2.26
 5 11 7 0.11 0.64
 5 11 8 43.77 1.59
 5 11 9 32.07 1.41
 5 11 10 44.92 1.75
 5 11 11 39.15 1.69
 5 11 12 1.13 0.85
 5 11 13 6.13 0.98
 5 11 14 7.02 0.99
 5 11 15 4.22 0.97
 5 11 16 24.6 1.39
 5 11 17 1.94 0.81
 5 12 -17 1.66 0.76
 5 12 -16 8.58 1
 5 12 -15 4.43 0.95
 5 12 -14 7.51 1.06
 5 12 -13 18.92 1.28
 5 12 -12 16.61 1.23
 5 12 -11 15.56 1.22
 5 12 -10 23.47 1.36
 5 12 -9 40.24 1.66
 5 12 -8 4.73 0.83
 5 12 -7 6.81 0.85
 5 12 -6 54.79 1.79
 5 12 -5 6.34 0.8
 5 12 -4 67.19 1.98
 5 12 -3 36.29 1.38
 5 12 -2 30.18 1.26
 5 12 -1 49.83 1.62
 5 12 0 16.15 0.97
 5 12 1 49.92 1.62
 5 12 2 29.57 1.25
 5 12 3 35.67 1.38
 5 12 4 65.01 1.95
 5 12 5 7.06 0.82
 5 12 6 53.85 1.78
 5 12 7 6.15 0.84
 5 12 8 5.37 0.84
 5 12 9 41.27 1.68
 5 12 10 23.97 1.37
 5 12 11 17.03 1.24
 5 12 12 16.38 1.22
 5 12 13 17.42 1.24
 5 12 14 7.13 1.04
 5 12 15 6.01 0.97
 5 12 16 8.35 1
 5 12 17 -0.03 0.76
 5 13 -16 14.71 1.09
 5 13 -15 1.03 0.83
 5 13 -14 10.94 1.09
 5 13 -13 2.67 0.92
 5 13 -12 2.6 0.9
 5 13 -11 3.36 0.9
 5 13 -10 5.07 0.96
 5 13 -9 2.54 0.87
 5 13 -8 7.23 0.99
 5 13 -7 19.85 1.22
 5 13 -6 67.98 2.09
 5 13 -5 5.39 0.83
 5 13 -4 13.35 0.99
 5 13 -3 21.62 1.15
 5 13 -2 10.55 0.91
 5 13 -1 21.21 1.13
 5 13 0 2.83 0.71
 5 13 1 21.02 1.12
 5 13 2 11.39 0.92
 5 13 3 20.9 1.13
 5 13 4 13.79 1
 5 13 5 5.74 0.83
 5 13 6 67.43 2.08
 5 13 7 20.47 1.23
 5 13 8 7.98 1
 5 13 9 3.37 0.88
 5 13 10 5.75 0.97
 5 13 11 4.1 0.93
 5 13 12 2.97 0.89
 5 13 13 2.59 0.93
 5 13 14 10.85 1.1
 5 13 15 0.91 0.83
 5 13 16 15.57 1.1
 5 14 -15 1.1 0.78
 5 14 -14 0.76 0.84
 5 14 -13 6.5 0.99
 5 14 -12 2.09 0.91
 5 14 -11 13.91 1.16
 5 14 -10 3.48 0.9
 5 14 -9 0.43 0.84
 5 14 -8 6.08 0.97
 5 14 -7 7.23 0.99
 5 14 -6 34.33 1.57
 5 14 -5 15.66 1.12
 5 14 -4 21.03 1.2
 5 14 -3 6.15 0.86
 5 14 -2 21.71 1.19
 5 14 -1 15.62 1.06
 5 14 0 14.49 1.03
 5 14 1 17.19 1.08
 5 14 2 22.9 1.22
 5 14 3 7.47 0.88
 5 14 4 21.69 1.21
 5 14 5 13.48 1.08
 5 14 6 33.37 1.54
 5 14 7 7.37 1
 5 14 8 4.2 0.93
 5 14 9 -0.22 0.81
 5 14 10 3.47 0.9
 5 14 11 14.21 1.17
 5 14 12 2.18 0.92
 5 14 13 7.17 1
 5 14 14 1.87 0.86
 5 14 15 -0.01 0.76
 5 15 -14 15.35 1.12
 5 15 -13 13.11 1.11
 5 15 -12 8.2 1.05
 5 15 -11 3.98 0.96
 5 15 -10 2.27 0.86
 5 15 -9 4.79 0.94
 5 15 -8 7.63 1.02
 5 15 -7 12.99 1.14
 5 15 -6 5.05 0.94
 5 15 -5 5.15 0.94
 5 15 -4 13.73 1.14
 5 15 -3 19.69 1.27
 5 15 -2 7.04 0.94
 5 15 -1 1.71 0.81
 5 15 0 11.43 1.03
 5 15 1 2.88 0.84
 5 15 2 7.12 0.95
 5 15 3 21.58 1.31
 5 15 4 13.81 1.15
 5 15 5 5.15 0.94
 5 15 6 5.42 0.96
 5 15 7 12.61 1.15
 5 15 8 6.85 1
 5 15 9 4.05 0.95
 5 15 10 1.99 0.87
 5 15 11 3.81 0.96
 5 15 12 8.67 1.06
 5 15 13 13.62 1.12
 5 15 14 15.65 1.12
 5 16 -13 0.16 0.76
 5 16 -12 1.53 0.82
 5 16 -11 4.67 0.93
 5 16 -10 0.64 0.87
 5 16 -9 20.76 1.36
 5 16 -8 5.35 0.96
 5 16 -7 1.63 0.87
 5 16 -6 3.81 0.94
 5 16 -5 11.36 1.1
 5 16 -4 17.59 1.25
 5 16 -3 2.53 0.89
 5 16 -2 41.34 1.74
 5 16 -1 23.64 1.38
 5 16 0 1.68 0.85
 5 16 1 24.84 1.4
 5 16 2 41.92 1.75
 5 16 3 2.36 0.89
 5 16 4 17.79 1.25
 5 16 5 9.33 1.06
 5 16 6 4.27 0.94
 5 16 7 1.96 0.88
 5 16 8 3.16 0.9
 5 16 9 21.25 1.36
 5 16 10 0.9 0.86
 5 16 11 3.48 0.91
 5 16 12 2.28 0.84
 5 16 13 0.3 0.76
 5 17 -12 3.13 0.8
 5 17 -11 9.08 0.99
 5 17 -10 0.27 0.81
 5 17 -9 17.86 1.27
 5 17 -8 7.44 1.05
 5 17 -7 16.08 1.26
 5 17 -6 2.26 0.87
 5 17 -5 7.06 1.01
 5 17 -4 19.36 1.29
 5 17 -3 1.14 0.84
 5 17 -2 2.96 0.91
 5 17 -1 13.09 1.16
 5 17 0 1.54 0.87
 5 17 1 13.17 1.16
 5 17 2 3.04 0.9
 5 17 3 0.55 0.83
 5 17 4 19.54 1.28
 5 17 5 6.58 1
 5 17 6 2.07 0.86
 5 17 7 16.59 1.25
 5 17 8 8.68 1.05
 5 17 9 16.74 1.23
 5 17 10 -0.12 0.8
 5 17 11 10.28 1.01
 5 17 12 1.63 0.78
 5 18 -10 1.38 0.78
 5 18 -9 7.81 0.97
 5 18 -8 1.84 0.86
 5 18 -7 0.5 0.84
 5 18 -6 2.66 0.91
 5 18 -5 5.25 0.98
 5 18 -4 10.23 1.11
 5 18 -3 0.18 0.81
 5 18 -2 5.7 0.95
 5 18 -1 9.63 1.06
 5 18 0 10.22 1.08
 5 18 1 9.4 1.06
 5 18 2 6.27 0.97
 5 18 3 0.89 0.83
 5 18 4 10.09 1.12
 5 18 5 5.09 0.99
 5 18 6 2.12 0.88
 5 18 7 0.74 0.85
 5 18 8 2.54 0.87
 5 18 9 6.46 0.95
 5 18 10 1.25 0.79
 5 19 -8 0.63 0.77
 5 19 -7 6.86 0.95
 5 19 -6 9.56 1.03
 5 19 -5 0.69 0.82
 5 19 -4 0.78 0.83
 5 19 -3 1.98 0.87
 5 19 -2 1.42 0.84
 5 19 -1 8.17 1.06
 5 19 0 3.6 0.91
 5 19 1 8.92 1.05
 5 19 2 1 0.85
 5 19 3 2.48 0.88
 5 19 4 0.6 0.83
 5 19 5 0.37 0.82
 5 19 6 9.6 1.04
 5 19 7 6.55 0.94
 5 19 8 -0.2 0.75
 5 20 -6 2.41 0.84
 5 20 -5 8.24 0.94
 5 20 -4 -0.5 0.76
 5 20 -3 2.41 0.85
 5 20 -2 3.92 0.87
 5 20 -1 3.81 0.89
 5 20 0 -0.29 0.78
 5 20 1 4.28 0.89
 5 20 2 2.69 0.87
 5 20 3 2.59 0.85
 5 20 4 0.62 0.76
 5 20 5 8.37 0.95
 5 20 6 1.59 0.84
 6 0 0 759.61 13.39
 6 0 1 106.51 2.12
 6 0 2 168.59 3.19
 6 0 3 58.59 1.34
 6 0 4 35.98 0.98
 6 0 5 23.9 0.8
 6 0 6 31.02 0.96
 6 0 7 8.92 0.58
 6 0 8 135.02 2.89
 6 0 9 104.41 2.42
 6 0 10 1.86 0.58
 6 0 11 11.05 0.82
 6 0 12 0.64 0.63
 6 0 13 2.57 0.72
 6 0 14 1.76 0.73
 6 0 15 10.65 1.04
 6 0 16 0.46 0.81
 6 0 17 6.13 0.97
 6 0 18 14.19 1.21
 6 0 19 15.75 1.21
 6 0 20 2.09 0.83
 6 1 -20 1.72 0.81
 6 1 -19 4.66 0.93
 6 1 -18 9.73 1.1
 6 1 -17 0.58 0.85
 6 1 -16 7.13 1
 6 1 -15 15.98 1.17
 6 1 -14 3.63 0.78
 6 1 -13 15.43 1.02
 6 1 -12 19.03 1.04
 6 1 -11 28.15 1.17
 6 1 -10 194.71 4.05
 6 1 -9 44.83 1.38
 6 1 -8 10.84 0.69
 6 1 -7 64.3 1.59
 6 1 -6 217.82 4.16
 6 1 -5 429.7 7.72
 6 1 -4 93.62 1.97
 6 1 -3 29.29 0.84
 6 1 -2 328.82 5.92
 6 1 -1 421.34 7.46
 6 1 0 1057.21 18.64
 6 1 1 421.51 7.47
 6 1 2 330.25 5.94
 6 1 3 29.18 0.84
 6 1 4 95.08 2
 6 1 5 426.57 7.67
 6 1 6 219.69 4.19
 6 1 7 64.99 1.6
 6 1 8 10.66 0.69
 6 1 9 45.62 1.39
 6 1 10 194.89 4.05
 6 1 11 28.14 1.18
 6 1 12 18.98 1.04
 6 1 13 16.17 1.03
 6 1 14 3.18 0.78
 6 1 15 15.73 1.17
 6 1 16 7.24 1
 6 1 17 1.52 0.86
 6 1 18 11.6 1.13
 6 1 19 3.9 0.91
 6 1 20 3.19 0.83
 6 2 -20 6.93 0.92
 6 2 -19 0.48 0.83
 6 2 -18 1.68 0.89
 6 2 -17 26.37 1.43
 6 2 -16 30.32 1.53
 6 2 -15 12.62 1.1
 6 2 -14 7.08 0.87
 6 2 -13 24.77 1.22
 6 2 -12 91.29 2.4
 6 2 -11 146.82 3.3
 6 2 -10 47.68 1.49
 6 2 -9 14.11 0.81
 6 2 -8 14.92 0.78
 6 2 -7 52.91 1.4
 6 2 -6 42.06 1.16
 6 2 -5 696.19 12.24
 6 2 -4 147.96 2.9
 6 2 -3 190.81 3.6
 6 2 -2 324.47 5.84
 6 2 -1 950.78 16.72
 6 2 0 92.8 1.9
 6 2 1 946.99 16.65
 6 2 2 321.22 5.8
 6 2 3 191.91 3.63
 6 2 4 147.71 2.9
 6 2 5 686.4 12.11
 6 2 6 41.5 1.16
 6 2 7 53.55 1.41
 6 2 8 14.98 0.78
 6 2 9 13.97 0.81
 6 2 10 48.53 1.51
 6 2 11 146.57 3.3
 6 2 12 91.56 2.41
 6 2 13 24.44 1.21
 6 2 14 7.07 0.87
 6 2 15 13.42 1.13
 6 2 16 28.96 1.5
 6 2 17 26.73 1.44
 6 2 18 1.26 0.86
 6 2 19 0.1 0.8
 6 2 20 6.95 0.92
 6 3 -20 0.03 0.75
 6 3 -19 3.55 0.89
 6 3 -18 4.43 0.96
 6 3 -17 9.84 1.06
 6 3 -16 0.66 0.82
 6 3 -15 14.44 1.16
 6 3 -14 4.56 0.86
 6 3 -13 5.41 0.8
 6 3 -12 16.63 1.01
 6 3 -11 3.34 0.67
 6 3 -10 44.24 1.44
 6 3 -9 13.69 0.81
 6 3 -8 426.16 7.87
 6 3 -7 174.57 3.54
 6 3 -6 207.78 4.02
 6 3 -5 7.63 0.53
 6 3 -4 290.7 5.35
 6 3 -3 50.02 1.23
 6 3 -2 462.19 8.17
 6 3 -1 317.95 5.75
 6 3 0 1259.9 22.2
 6 3 1 321.84 5.8
 6 3 2 461.44 8.19
 6 3 3 49.67 1.22
 6 3 4 285.94 5.26
 6 3 5 7.33 0.52
 6 3 6 209.28 4.04
 6 3 7 177.73 3.6
 6 3 8 420.19 7.77
 6 3 9 13.79 0.81
 6 3 10 42.62 1.42
 6 3 11 3.41 0.68
 6 3 12 16.2 1.01
 6 3 13 5.63 0.82
 6 3 14 5.96 0.88
 6 3 15 14.61 1.16
 6 3 16 0.94 0.83
 6 3 17 8.81 1.03
 6 3 18 5.18 0.97
 6 3 19 3.5 0.9
 6 3 20 0.29 0.76
 6 4 -20 20.72 1.19
 6 4 -19 26.75 1.41
 6 4 -18 7.96 1.04
 6 4 -17 22.38 1.35
 6 4 -16 2.01 0.86
 6 4 -15 16.83 1.23
 6 4 -14 6 0.91
 6 4 -13 3.88 0.78
 6 4 -12 31.9 1.33
 6 4 -11 62.14 1.85
 6 4 -10 86.42 2.22
 6 4 -9 34.4 1.23
 6 4 -8 87.39 2.13
 6 4 -7 79.21 1.93
 6 4 -6 406.22 7.39
 6 4 -5 381.31 6.93
 6 4 -4 282.09 5.21
 6 4 -3 442.56 7.88
 6 4 -2 325.38 5.89
 6 4 -1 520.59 9.17
 6 4 0 13.04 0.57
 6 4 1 513.25 9.04
 6 4 2 321.15 5.82
 6 4 3 448.47 8
 6 4 4 280.44 5.19
 6 4 5 381.56 6.94
 6 4 6 404.48 7.37
 6 4 7 77.97 1.91
 6 4 8 88.86 2.15
 6 4 9 34.66 1.24
 6 4 10 84.86 2.2
 6 4 11 61.74 1.84
 6 4 12 32.31 1.34
 6 4 13 4.11 0.79
 6 4 14 5.7 0.88
 6 4 15 16.94 1.22
 6 4 16 3.23 0.9
 6 4 17 20.81 1.31
 6 4 18 9.28 1.07
 6 4 19 25.82 1.39
 6 4 20 19.31 1.17
 6 5 -20 0.55 0.78
 6 5 -19 18.18 1.22
 6 5 -18 2.6 0.9
 6 5 -17 2.99 0.91
 6 5 -16 26.41 1.44
 6 5 -15 72.78 2.34
 6 5 -14 135.42 3.43
 6 5 -13 47.44 1.71
 6 5 -12 126.51 3.08
 6 5 -11 93.15 2.43
 6 5 -10 5.25 0.71
 6 5 -9 12.45 0.82
 6 5 -8 101.82 2.41
 6 5 -7 83 2.03
 6 5 -6 187.8 3.78
 6 5 -5 88.19 2
 6 5 -4 103.61 2.23
 6 5 -3 164.93 3.25
 6 5 -2 9.86 0.55
 6 5 -1 175.77 3.4
 6 5 0 99.58 2.1
 6 5 1 174.88 3.38
 6 5 2 9.32 0.55
 6 5 3 166.41 3.27
 6 5 4 101.58 2.19
 6 5 5 89.27 2.01
 6 5 6 189.42 3.8
 6 5 7 83.51 2.04
 6 5 8 101.82 2.41
 6 5 9 12.33 0.82
 6 5 10 5.53 0.71
 6 5 11 94.05 2.44
 6 5 12 123.96 3.04
 6 5 13 48.51 1.73
 6 5 14 136.95 3.46
 6 5 15 72.18 2.33
 6 5 16 27.49 1.46
 6 5 17 2.51 0.9
 6 5 18 2.88 0.91
 6 5 19 19.09 1.23
 6 5 20 1.24 0.8
 6 6 -19 17.09 1.15
 6 6 -18 6.52 0.99
 6 6 -17 51.76 2
 6 6 -16 6.16 1
 6 6 -15 17.03 1.24
 6 6 -14 0.33 0.83
 6 6 -13 45.59 1.75
 6 6 -12 0.96 0.71
 6 6 -11 46.05 1.6
 6 6 -10 8.81 0.81
 6 6 -9 161.89 3.53
 6 6 -8 19.35 0.95
 6 6 -7 4.14 0.6
 6 6 -6 23.23 0.95
 6 6 -5 57.63 1.54
 6 6 -4 5.3 0.52
 6 6 -3 136.46 2.8
 6 6 -2 184.9 3.6
 6 6 -1 103.89 2.22
 6 6 0 43.49 1.17
 6 6 1 102.5 2.19
 6 6 2 183.92 3.58
 6 6 3 133.91 2.76
 6 6 4 4.71 0.51
 6 6 5 58.63 1.55
 6 6 6 23.15 0.95
 6 6 7 4.03 0.6
 6 6 8 19.06 0.95
 6 6 9 167.94 3.64
 6 6 10 7.62 0.79
 6 6 11 46.84 1.62
 6 6 12 1.06 0.71
 6 6 13 45.49 1.75
 6 6 14 -0.25 0.8
 6 6 15 18.54 1.26
 6 6 16 5.43 0.97
 6 6 17 52.1 2
 6 6 18 7.31 1.01
 6 6 19 18.25 1.19
 6 7 -19 2.1 0.81
 6 7 -18 6.93 0.97
 6 7 -17 3.89 0.96
 6 7 -16 18.42 1.27
 6 7 -15 9.24 1.06
 6 7 -14 19.05 1.28
 6 7 -13 26.87 1.41
 6 7 -12 88.18 2.46
 6 7 -11 35.56 1.43
 6 7 -10 9.01 0.83
 6 7 -9 6.64 0.76
 6 7 -8 2.02 0.63
 6 7 -7 161.74 3.47
 6 7 -6 185.79 3.83
 6 7 -5 68.73 1.78
 6 7 -4 57.31 1.55
 6 7 -3 37.55 1.17
 6 7 -2 4.56 0.51
 6 7 -1 17.75 0.76
 6 7 0 33.49 1.04
 6 7 1 17.42 0.75
 6 7 2 4.82 0.51
 6 7 3 37.57 1.17
 6 7 4 56.74 1.53
 6 7 5 69.62 1.79
 6 7 6 185.24 3.82
 6 7 7 162.4 3.48
 6 7 8 2.49 0.64
 6 7 9 6.35 0.75
 6 7 10 8.89 0.83
 6 7 11 35.64 1.43
 6 7 12 89.2 2.48
 6 7 13 26.66 1.42
 6 7 14 19.16 1.27
 6 7 15 7.84 1.03
 6 7 16 18.04 1.26
 6 7 17 4.9 0.98
 6 7 18 6.03 0.95
 6 7 19 1.24 0.8
 6 8 -19 9.17 0.99
 6 8 -18 15.28 1.14
 6 8 -17 5.13 0.98
 6 8 -16 20 1.3
 6 8 -15 13.39 1.16
 6 8 -14 27.07 1.46
 6 8 -13 31.24 1.53
 6 8 -12 17.31 1.18
 6 8 -11 30.87 1.37
 6 8 -10 24.36 1.2
 6 8 -9 41.85 1.5
 6 8 -8 91.7 2.36
 6 8 -7 10.88 0.81
 6 8 -6 32.31 1.2
 6 8 -5 3.68 0.61
 6 8 -4 6.12 0.63
 6 8 -3 40.8 1.28
 6 8 -2 93.04 2.17
 6 8 -1 91.82 2.14
 6 8 0 4.72 0.56
 6 8 1 89.77 2.11
 6 8 2 92.34 2.16
 6 8 3 39.99 1.26
 6 8 4 6.08 0.63
 6 8 5 4.09 0.61
 6 8 6 31.92 1.2
 6 8 7 11.25 0.82
 6 8 8 91.58 2.35
 6 8 9 41.4 1.49
 6 8 10 25.74 1.23
 6 8 11 32.08 1.39
 6 8 12 19.6 1.22
 6 8 13 33.03 1.55
 6 8 14 28.14 1.48
 6 8 15 11.93 1.13
 6 8 16 19.1 1.29
 6 8 17 6.11 1
 6 8 18 16.18 1.16
 6 8 19 10.14 1.01
 6 9 -18 5.05 0.88
 6 9 -17 1.26 0.86
 6 9 -16 21.19 1.37
 6 9 -15 17.95 1.26
 6 9 -14 3.31 0.91
 6 9 -13 1.43 0.85
 6 9 -12 18.42 1.26
 6 9 -11 3.67 0.8
 6 9 -10 69.52 2.1
 6 9 -9 9.21 0.87
 6 9 -8 16.77 1
 6 9 -7 17.01 0.97
 6 9 -6 5.99 0.72
 6 9 -5 45.18 1.46
 6 9 -4 14.24 0.85
 6 9 -3 43.38 1.38
 6 9 -2 35.05 1.21
 6 9 -1 22.87 0.97
 6 9 0 38.42 1.26
 6 9 1 22.4 0.96
 6 9 2 35.04 1.21
 6 9 3 45.19 1.41
 6 9 4 15.87 0.87
 6 9 5 44.88 1.45
 6 9 6 6.76 0.72
 6 9 7 16.24 0.96
 6 9 8 16.99 1.01
 6 9 9 8.82 0.86
 6 9 10 72.66 2.16
 6 9 11 3 0.8
 6 9 12 19.28 1.27
 6 9 13 0.61 0.83
 6 9 14 3.19 0.92
 6 9 15 19.79 1.29
 6 9 16 22.1 1.38
 6 9 17 1.1 0.85
 6 9 18 4.65 0.87
 6 10 -18 -0.09 0.78
 6 10 -17 3.47 0.88
 6 10 -16 8.65 1.04
 6 10 -15 24.2 1.42
 6 10 -14 26.24 1.44
 6 10 -13 6.68 0.99
 6 10 -12 19.37 1.28
 6 10 -11 35.08 1.6
 6 10 -10 9.47 0.95
 6 10 -9 78.08 2.25
 6 10 -8 21.32 1.14
 6 10 -7 1.79 0.68
 6 10 -6 34.28 1.33
 6 10 -5 145.84 3.28
 6 10 -4 59.76 1.75
 6 10 -3 3.03 0.63
 6 10 -2 7.49 0.72
 6 10 -1 0.6 0.56
 6 10 0 0.85 0.55
 6 10 1 1.15 0.57
 6 10 2 7.34 0.71
 6 10 3 3.23 0.63
 6 10 4 59.44 1.75
 6 10 5 146.78 3.3
 6 10 6 36.01 1.36
 6 10 7 1.91 0.67
 6 10 8 21.13 1.13
 6 10 9 77.34 2.24
 6 10 10 8.51 0.93
 6 10 11 36.52 1.63
 6 10 12 18.99 1.28
 6 10 13 7.03 0.99
 6 10 14 27.55 1.46
 6 10 15 22.8 1.42
 6 10 16 9.63 1.07
 6 10 17 4.04 0.89
 6 10 18 0.72 0.78
 6 11 -17 2.5 0.82
 6 11 -16 8.93 1.04
 6 11 -15 13.65 1.2
 6 11 -14 53.64 1.97
 6 11 -13 5.89 0.97
 6 11 -12 13.86 1.17
 6 11 -11 63.81 2.17
 6 11 -10 24.3 1.38
 6 11 -9 72.51 2.19
 6 11 -8 3.07 0.77
 6 11 -7 16.63 1.04
 6 11 -6 12.89 0.94
 6 11 -5 3.55 0.72
 6 11 -4 63.82 1.88
 6 11 -3 7.14 0.77
 6 11 -2 32.3 1.27
 6 11 -1 98.81 2.46
 6 11 0 74.8 2.04
 6 11 1 96.47 2.42
 6 11 2 32.79 1.28
 6 11 3 7.74 0.78
 6 11 4 63.74 1.88
 6 11 5 3.71 0.73
 6 11 6 13.91 0.96
 6 11 7 17.22 1.05
 6 11 8 3.71 0.77
 6 11 9 71.47 2.18
 6 11 10 22.9 1.34
 6 11 11 62.64 2.15
 6 11 12 13.41 1.15
 6 11 13 5.43 0.95
 6 11 14 52 1.94
 6 11 15 14.69 1.21
 6 11 16 8.41 1.01
 6 11 17 1.86 0.81
 6 12 -16 24.69 1.32
 6 12 -15 8.25 1.03
 6 12 -14 9.32 1.11
 6 12 -13 0.18 0.83
 6 12 -12 30.59 1.54
 6 12 -11 6.73 1
 6 12 -10 5.11 0.96
 6 12 -9 30.92 1.52
 6 12 -8 15.85 1.14
 6 12 -7 8.44 0.91
 6 12 -6 43.13 1.6
 6 12 -5 12.38 0.96
 6 12 -4 59.03 1.86
 6 12 -3 27.6 1.25
 6 12 -2 33.82 1.35
 6 12 -1 44.58 1.55
 6 12 0 42.18 1.5
 6 12 1 45.09 1.56
 6 12 2 32.82 1.33
 6 12 3 27.75 1.25
 6 12 4 59.2 1.86
 6 12 5 11.88 0.94
 6 12 6 42.53 1.58
 6 12 7 8.53 0.91
 6 12 8 15.22 1.14
 6 12 9 30.51 1.51
 6 12 10 4.61 0.94
 6 12 11 6.44 0.99
 6 12 12 30.52 1.53
 6 12 13 -0.16 0.82
 6 12 14 11.01 1.14
 6 12 15 7.52 1.02
 6 12 16 25.78 1.34
 6 13 -16 2.6 0.81
 6 13 -15 5.65 0.91
 6 13 -14 1.84 0.88
 6 13 -13 6.59 1.02
 6 13 -12 2.1 0.88
 6 13 -11 1.11 0.84
 6 13 -10 -0.52 0.84
 6 13 -9 76.75 2.42
 6 13 -8 65.3 2.2
 6 13 -7 38.86 1.67
 6 13 -6 37.25 1.58
 6 13 -5 0.9 0.72
 6 13 -4 127.6 3.14
 6 13 -3 48.26 1.7
 6 13 -2 32.93 1.39
 6 13 -1 27.03 1.27
 6 13 0 17.6 1.07
 6 13 1 28.08 1.28
 6 13 2 32.21 1.38
 6 13 3 48.91 1.71
 6 13 4 127.85 3.14
 6 13 5 0.32 0.73
 6 13 6 37.33 1.58
 6 13 7 39.36 1.68
 6 13 8 66.33 2.22
 6 13 9 74.39 2.38
 6 13 10 1.49 0.87
 6 13 11 0.9 0.83
 6 13 12 3.12 0.9
 6 13 13 6.35 1.01
 6 13 14 1.61 0.86
 6 13 15 5.26 0.92
 6 13 16 0.62 0.79
 6 14 -15 0.63 0.74
 6 14 -14 5.84 0.93
 6 14 -13 11.23 1.1
 6 14 -12 5.72 0.99
 6 14 -11 7.01 0.99
 6 14 -10 10.22 1.1
 6 14 -9 15.49 1.22
 6 14 -8 6.85 1.03
 6 14 -7 11.28 1.11
 6 14 -6 2.28 0.87
 6 14 -5 34.23 1.57
 6 14 -4 9.92 1
 6 14 -3 37.31 1.59
 6 14 -2 117.17 3
 6 14 -1 80.81 2.34
 6 14 0 16.16 1.09
 6 14 1 80.32 2.32
 6 14 2 117.04 2.99
 6 14 3 36.46 1.58
 6 14 4 8.6 0.97
 6 14 5 33.34 1.56
 6 14 6 1.28 0.87
 6 14 7 12.23 1.13
 6 14 8 7.33 1.01
 6 14 9 17.73 1.24
 6 14 10 10.45 1.09
 6 14 11 6.91 1
 6 14 12 5.7 1
 6 14 13 9.7 1.07
 6 14 14 6.21 0.93
 6 14 15 0.43 0.75
 6 15 -14 3.56 0.86
 6 15 -13 0.85 0.79
 6 15 -12 7.76 1.03
 6 15 -11 2.97 0.92
 6 15 -10 8.46 1.08
 6 15 -9 7.49 1.01
 6 15 -8 4.93 0.97
 6 15 -7 35.52 1.64
 6 15 -6 7.75 1.03
 6 15 -5 15.76 1.21
 6 15 -4 2.65 0.89
 6 15 -3 19.8 1.28
 6 15 -2 10.44 1.08
 6 15 -1 16.76 1.21
 6 15 0 13.52 1.14
 6 15 1 17.44 1.22
 6 15 2 9.21 1.05
 6 15 3 18.07 1.25
 6 15 4 2.51 0.87
 6 15 5 14.75 1.18
 6 15 6 7.52 1.02
 6 15 7 34.74 1.61
 6 15 8 3.94 0.94
 6 15 9 5.04 0.97
 6 15 10 9.85 1.11
 6 15 11 3.47 0.93
 6 15 12 8.37 1.03
 6 15 13 -0.56 0.78
 6 15 14 3.64 0.84
 6 16 -13 -0.17 0.78
 6 16 -12 9.42 0.99
 6 16 -11 1.83 0.86
 6 16 -10 0.35 0.85
 6 16 -9 17.95 1.29
 6 16 -8 12.47 1.13
 6 16 -7 2.74 0.92
 6 16 -6 6.87 1.01
 6 16 -5 3.84 0.94
 6 16 -4 24.36 1.41
 6 16 -3 26.55 1.45
 6 16 -2 27.3 1.46
 6 16 -1 5.9 0.99
 6 16 0 9.07 1.05
 6 16 1 6.92 1
 6 16 2 28.71 1.49
 6 16 3 27.12 1.47
 6 16 4 23.59 1.39
 6 16 5 3.58 0.94
 6 16 6 7.06 1
 6 16 7 2.76 0.91
 6 16 8 12.21 1.12
 6 16 9 19.37 1.31
 6 16 10 0.5 0.84
 6 16 11 0.93 0.83
 6 16 12 9.39 0.99
 6 16 13 -0.53 0.76
 6 17 -11 1.29 0.78
 6 17 -10 6.3 0.94
 6 17 -9 4.67 0.94
 6 17 -8 3.35 0.9
 6 17 -7 5.47 1
 6 17 -6 1.87 0.91
 6 17 -5 11.99 1.1
 6 17 -4 2.39 0.88
 6 17 -3 8.63 1.05
 6 17 -2 18.53 1.28
 6 17 -1 7.15 1.02
 6 17 0 3.6 0.93
 6 17 1 6.55 1.01
 6 17 2 18.34 1.27
 6 17 3 8.73 1.04
 6 17 4 2.15 0.89
 6 17 5 10.13 1.08
 6 17 6 1.56 0.91
 6 17 7 4.2 0.99
 6 17 8 2.53 0.91
 6 17 9 5 0.95
 6 17 10 6.22 0.94
 6 17 11 -0.23 0.76
 6 18 -10 -0.42 0.77
 6 18 -9 0.93 0.79
 6 18 -8 3.04 0.85
 6 18 -7 8.46 1.01
 6 18 -6 6.37 0.99
 6 18 -5 4.12 0.96
 6 18 -4 1.66 0.88
 6 18 -3 7.47 1.04
 6 18 -2 1.36 0.89
 6 18 -1 10.59 1.14
 6 18 0 3.07 0.95
 6 18 1 11.31 1.14
 6 18 2 1.1 0.88
 6 18 3 8.96 1.07
 6 18 4 0.84 0.87
 6 18 5 4.68 0.95
 6 18 6 6.04 0.98
 6 18 7 9.02 1.02
 6 18 8 2.7 0.85
 6 18 9 0.82 0.77
 6 18 10 -0.65 0.76
 6 19 -8 6.88 0.94
 6 19 -7 7.07 0.93
 6 19 -6 1.95 0.83
 6 19 -5 7.1 0.96
 6 19 -4 1.92 0.85
 6 19 -3 9.86 1.06
 6 19 -2 19.5 1.28
 6 19 -1 1.07 0.86
 6 19 0 14.42 1.18
 6 19 1 1.03 0.85
 6 19 2 18.45 1.26
 6 19 3 10.09 1.07
 6 19 4 1.74 0.85
 6 19 5 7.22 0.96
 6 19 6 2.34 0.83
 6 19 7 7.88 0.94
 6 19 8 5.56 0.91
 6 20 -5 8.24 0.97
 6 20 -4 9.71 0.98
 6 20 -3 0.3 0.78
 6 20 -2 7.87 0.96
 6 20 -1 0.98 0.79
 6 20 0 12.49 1.07
 6 20 1 1.62 0.79
 6 20 2 6.53 0.93
 6 20 3 1.04 0.78
 6 20 4 9.81 0.97
 6 20 5 9.55 1
 7 0 1 1089.98 19.12
 7 0 2 1420.44 24.93
 7 0 3 86.6 1.88
 7 0 4 153.82 3.05
 7 0 5 16.95 0.71
 7 0 6 894.22 15.75
 7 0 7 69.23 1.76
 7 0 8 26.87 1.04
 7 0 9 52.99 1.57
 7 0 10 53.56 1.63
 7 0 11 161.9 3.6
 7 0 12 78.99 2.21
 7 0 13 18.82 1.12
 7 0 14 32.65 1.49
 7 0 15 5.93 0.95
 7 0 16 0.47 0.83
 7 0 17 30.54 1.51
 7 0 18 1.42 0.86
 7 0 19 15.44 1.16
 7 0 20 13.86 1.07
 7 1 -20 3.56 0.84
 7 1 -19 9.99 1.05
 7 1 -18 9.63 1.08
 7 1 -17 -0.24 0.82
 7 1 -16 9.93 1.06
 7 1 -15 6.67 0.99
 7 1 -14 83.22 2.46
 7 1 -13 28.67 1.32
 7 1 -12 19.89 1.1
 7 1 -11 41.05 1.46
 7 1 -10 96.05 2.39
 7 1 -9 19.5 0.94
 7 1 -8 399.01 7.42
 7 1 -7 578.01 10.36
 7 1 -6 274.41 5.16
 7 1 -5 80.97 1.84
 7 1 -4 204.54 3.9
 7 1 -3 911.27 16
 7 1 -2 127.94 2.56
 7 1 -1 254.88 4.69
 7 1 0 937.88 16.44
 7 1 1 252.27 4.64
 7 1 2 127.77 2.56
 7 1 3 906.85 15.92
 7 1 4 203.33 3.88
 7 1 5 81.86 1.86
 7 1 6 272.02 5.12
 7 1 7 581.51 10.43
 7 1 8 404.73 7.51
 7 1 9 18.51 0.93
 7 1 10 96.64 2.4
 7 1 11 40.75 1.46
 7 1 12 19.47 1.09
 7 1 13 28.73 1.34
 7 1 14 83.1 2.46
 7 1 15 6.9 0.99
 7 1 16 9.15 1.05
 7 1 17 -0.67 0.81
 7 1 18 9.76 1.09
 7 1 19 8.94 1.04
 7 1 20 4.4 0.85
 7 2 -20 12.89 1.03
 7 2 -19 5.01 0.93
 7 2 -18 0.57 0.86
 7 2 -17 37.44 1.66
 7 2 -16 23.99 1.41
 7 2 -15 32.05 1.55
 7 2 -14 4.78 0.89
 7 2 -13 258.72 5.4
 7 2 -12 4.09 0.75
 7 2 -11 118.73 2.86
 7 2 -10 1.89 0.62
 7 2 -9 18.63 0.93
 7 2 -8 343.06 6.48
 7 2 -7 25.32 0.98
 7 2 -6 9.83 0.65
 7 2 -5 126.84 2.64
 7 2 -4 31.38 0.96
 7 2 -3 311.54 5.7
 7 2 -2 174.74 3.37
 7 2 -1 694.69 12.18
 7 2 0 6.93 0.48
 7 2 1 696.64 12.21
 7 2 2 176.44 3.4
 7 2 3 309.83 5.68
 7 2 4 31.57 0.96
 7 2 5 129.68 2.69
 7 2 6 10.04 0.65
 7 2 7 25.57 0.98
 7 2 8 340.01 6.44
 7 2 9 18.74 0.94
 7 2 10 1.06 0.6
 7 2 11 120.23 2.89
 7 2 12 3.28 0.74
 7 2 13 264.36 5.5
 7 2 14 5.56 0.9
 7 2 15 33.55 1.58
 7 2 16 24.85 1.41
 7 2 17 37.36 1.66
 7 2 18 0.73 0.86
 7 2 19 5.62 0.94
 7 2 20 13.36 1.04
 7 3 -20 1.17 0.81
 7 3 -19 8.56 1.01
 7 3 -18 22.67 1.37
 7 3 -17 10.83 1.09
 7 3 -16 29.82 1.51
 7 3 -15 36.51 1.65
 7 3 -14 2.08 0.85
 7 3 -13 65.43 2.04
 7 3 -12 76.99 2.2
 7 3 -11 26.32 1.2
 7 3 -10 45.46 1.51
 7 3 -9 22.57 1.03
 7 3 -8 66.92 1.79
 7 3 -7 115.43 2.58
 7 3 -6 163.39 3.35
 7 3 -5 71.23 1.7
 7 3 -4 51.04 1.32
 7 3 -3 301.78 5.54
 7 3 -2 20.23 0.74
 7 3 -1 145.83 2.88
 7 3 0 9.55 0.54
 7 3 1 146.84 2.89
 7 3 2 20.23 0.74
 7 3 3 300.57 5.53
 7 3 4 51.32 1.33
 7 3 5 71.56 1.71
 7 3 6 159.82 3.29
 7 3 7 115.9 2.59
 7 3 8 68.49 1.82
 7 3 9 22.67 1.03
 7 3 10 46.58 1.53
 7 3 11 26.75 1.21
 7 3 12 78.74 2.23
 7 3 13 63.44 2
 7 3 14 3.27 0.88
 7 3 15 36.47 1.65
 7 3 16 28.87 1.49
 7 3 17 11.69 1.12
 7 3 18 23.32 1.38
 7 3 19 9.7 1.01
 7 3 20 0.2 0.8
 7 4 -19 4.47 0.89
 7 4 -18 7.06 1.02
 7 4 -17 6.67 0.98
 7 4 -16 5.83 0.96
 7 4 -15 18.14 1.26
 7 4 -14 12.85 1.12
 7 4 -13 26.09 1.29
 7 4 -12 7.5 0.87
 7 4 -11 23.79 1.16
 7 4 -10 13.26 0.9
 7 4 -9 43.94 1.44
 7 4 -8 190.69 3.95
 7 4 -7 78.73 1.97
 7 4 -6 44.8 1.33
 7 4 -5 105.27 2.34
 7 4 -4 113.35 2.41
 7 4 -3 98.17 2.13
 7 4 -2 120.96 2.5
 7 4 -1 103.16 2.18
 7 4 0 1.3 0.4
 7 4 1 104.77 2.21
 7 4 2 119.65 2.47
 7 4 3 98.35 2.13
 7 4 4 112.73 2.4
 7 4 5 105.5 2.35
 7 4 6 43.29 1.31
 7 4 7 78 1.96
 7 4 8 190.56 3.94
 7 4 9 42.12 1.42
 7 4 10 13.32 0.89
 7 4 11 24.02 1.17
 7 4 12 7.9 0.87
 7 4 13 25.83 1.29
 7 4 14 13.21 1.13
 7 4 15 18.14 1.26
 7 4 16 4.96 0.96
 7 4 17 6.07 0.99
 7 4 18 7.57 1.02
 7 4 19 5.08 0.91
 7 5 -19 0.35 0.78
 7 5 -18 10.94 1.09
 7 5 -17 35.18 1.66
 7 5 -16 18.57 1.28
 7 5 -15 10.09 1.07
 7 5 -14 37.1 1.65
 7 5 -13 6.37 0.91
 7 5 -12 71.47 2.14
 7 5 -11 51.25 1.71
 7 5 -10 30.03 1.26
 7 5 -9 36.73 1.34
 7 5 -8 15.79 0.88
 7 5 -7 19.86 0.94
 7 5 -6 32.38 1.14
 7 5 -5 25.49 0.97
 7 5 -4 39.56 1.2
 7 5 -3 27.52 0.94
 7 5 -2 29.91 0.96
 7 5 -1 28.49 0.93
 7 5 0 258.74 4.83
 7 5 1 28.88 0.93
 7 5 2 30.58 0.97
 7 5 3 27.87 0.94
 7 5 4 39.35 1.2
 7 5 5 25.22 0.97
 7 5 6 31.94 1.13
 7 5 7 19.33 0.92
 7 5 8 14.89 0.87
 7 5 9 35.81 1.32
 7 5 10 30.38 1.27
 7 5 11 49.95 1.69
 7 5 12 69.93 2.1
 7 5 13 6.2 0.91
 7 5 14 36.06 1.63
 7 5 15 9.02 1.06
 7 5 16 19.47 1.29
 7 5 17 35.57 1.67
 7 5 18 12.55 1.13
 7 5 19 0.88 0.79
 7 6 -19 3.24 0.81
 7 6 -18 6.93 0.99
 7 6 -17 13.98 1.2
 7 6 -16 0.23 0.82
 7 6 -15 14.78 1.18
 7 6 -14 21.47 1.32
 7 6 -13 31.23 1.51
 7 6 -12 0.39 0.71
 7 6 -11 3.58 0.77
 7 6 -10 7.6 0.82
 7 6 -9 45.29 1.53
 7 6 -8 42.4 1.43
 7 6 -7 100.53 2.42
 7 6 -6 96.1 2.3
 7 6 -5 25.72 1.01
 7 6 -4 130.54 2.81
 7 6 -3 1.41 0.49
 7 6 -2 101.17 2.26
 7 6 -1 0.83 0.44
 7 6 0 22.15 0.84
 7 6 1 1.12 0.44
 7 6 2 100.1 2.25
 7 6 3 1.48 0.48
 7 6 4 130.45 2.81
 7 6 5 25.15 1
 7 6 6 96.53 2.31
 7 6 7 103.48 2.47
 7 6 8 41.66 1.42
 7 6 9 43.97 1.5
 7 6 10 7.09 0.81
 7 6 11 3.85 0.76
 7 6 12 0.46 0.7
 7 6 13 31.52 1.51
 7 6 14 20.21 1.3
 7 6 15 14.48 1.19
 7 6 16 1.06 0.84
 7 6 17 14.01 1.2
 7 6 18 7.82 1
 7 6 19 2.31 0.81
 7 7 -19 0.49 0.78
 7 7 -18 18.05 1.2
 7 7 -17 1.58 0.87
 7 7 -16 1.91 0.87
 7 7 -15 0.21 0.82
 7 7 -14 19.44 1.29
 7 7 -13 8.29 1.02
 7 7 -12 55.84 1.95
 7 7 -11 25.62 1.27
 7 7 -10 77.18 2.19
 7 7 -9 8.21 0.83
 7 7 -8 111.68 2.7
 7 7 -7 13.1 0.86
 7 7 -6 28.86 1.14
 7 7 -5 19.48 0.93
 7 7 -4 21.05 0.93
 7 7 -3 24.79 0.98
 7 7 -2 105.75 2.39
 7 7 -1 16.66 0.8
 7 7 0 10.93 0.68
 7 7 1 15.61 0.79
 7 7 2 105.68 2.39
 7 7 3 23.83 0.96
 7 7 4 20.88 0.93
 7 7 5 19.57 0.93
 7 7 6 28.96 1.14
 7 7 7 15.45 0.91
 7 7 8 113.48 2.73
 7 7 9 8.99 0.84
 7 7 10 78.31 2.21
 7 7 11 25.53 1.26
 7 7 12 53.83 1.92
 7 7 13 8.18 1.02
 7 7 14 19.97 1.3
 7 7 15 1.29 0.85
 7 7 16 1.87 0.87
 7 7 17 1.78 0.88
 7 7 18 19.18 1.22
 7 7 19 0.67 0.78
 7 8 -18 2.01 0.8
 7 8 -17 4.21 0.92
 7 8 -16 61.09 2.16
 7 8 -15 10.71 1.09
 7 8 -14 15.44 1.19
 7 8 -13 28.09 1.48
 7 8 -12 39.65 1.69
 7 8 -11 15.38 1.07
 7 8 -10 8.15 0.88
 7 8 -9 5.53 0.79
 7 8 -8 18.87 1.05
 7 8 -7 46.99 1.55
 7 8 -6 2.24 0.62
 7 8 -5 11.43 0.8
 7 8 -4 43.13 1.39
 7 8 -3 47.28 1.44
 7 8 -2 137.32 2.99
 7 8 -1 3.91 0.58
 7 8 0 3.75 0.58
 7 8 1 3.74 0.58
 7 8 2 136.14 2.97
 7 8 3 46.1 1.42
 7 8 4 42.13 1.37
 7 8 5 11.67 0.8
 7 8 6 1.85 0.62
 7 8 7 46.38 1.54
 7 8 8 18.81 1.04
 7 8 9 5.66 0.78
 7 8 10 8.08 0.88
 7 8 11 16.28 1.1
 7 8 12 41.56 1.72
 7 8 13 28.16 1.47
 7 8 14 14.59 1.18
 7 8 15 10.4 1.08
 7 8 16 63.72 2.2
 7 8 17 3.4 0.9
 7 8 18 0.91 0.78
 7 9 -18 8.05 0.93
 7 9 -17 2.64 0.85
 7 9 -16 1.18 0.85
 7 9 -15 6.54 0.99
 7 9 -14 35.91 1.64
 7 9 -13 3.23 0.92
 7 9 -12 48.64 1.88
 7 9 -11 6.91 0.94
 7 9 -10 2.3 0.75
 7 9 -9 48.81 1.71
 7 9 -8 2.51 0.72
 7 9 -7 32.04 1.31
 7 9 -6 54.79 1.7
 7 9 -5 11.19 0.84
 7 9 -4 19.09 0.98
 7 9 -3 36.56 1.29
 7 9 -2 42.64 1.39
 7 9 -1 31.03 1.17
 7 9 0 34.29 1.23
 7 9 1 31.53 1.18
 7 9 2 43.11 1.41
 7 9 3 37.54 1.31
 7 9 4 18.62 0.97
 7 9 5 11.48 0.84
 7 9 6 55.43 1.72
 7 9 7 33.34 1.33
 7 9 8 2.37 0.71
 7 9 9 48.94 1.7
 7 9 10 1.96 0.75
 7 9 11 7.17 0.95
 7 9 12 50.08 1.91
 7 9 13 3.8 0.92
 7 9 14 34.48 1.62
 7 9 15 5.63 0.97
 7 9 16 0.63 0.84
 7 9 17 1.65 0.84
 7 9 18 8.18 0.92
 7 10 -17 2.75 0.82
 7 10 -16 4.89 0.93
 7 10 -15 0.25 0.85
 7 10 -14 -0.96 0.81
 7 10 -13 3.95 0.92
 7 10 -12 4.42 0.94
 7 10 -11 0.41 0.83
 7 10 -10 10.7 1.03
 7 10 -9 57.48 1.9
 7 10 -8 26.91 1.28
 7 10 -7 28.9 1.29
 7 10 -6 38.87 1.46
 7 10 -5 17.7 1.02
 7 10 -4 0.94 0.62
 7 10 -3 7.01 0.75
 7 10 -2 24.67 1.1
 7 10 -1 43.28 1.44
 7 10 0 57.82 1.71
 7 10 1 44.06 1.46
 7 10 2 24.52 1.11
 7 10 3 7.18 0.75
 7 10 4 0.44 0.61
 7 10 5 17.41 1.01
 7 10 6 38.26 1.45
 7 10 7 29.24 1.3
 7 10 8 26.83 1.27
 7 10 9 58.94 1.93
 7 10 10 10.25 1.02
 7 10 11 0.7 0.82
 7 10 12 5.52 0.97
 7 10 13 3.73 0.91
 7 10 14 0.25 0.83
 7 10 15 0.42 0.84
 7 10 16 6.09 0.95
 7 10 17 1.7 0.81
 7 11 -17 11.3 1.03
 7 11 -16 0.22 0.8
 7 11 -15 18.07 1.26
 7 11 -14 1 0.89
 7 11 -13 3.38 0.92
 7 11 -12 3.46 0.92
 7 11 -11 13.18 1.16
 7 11 -10 6.79 0.99
 7 11 -9 36.91 1.6
 7 11 -8 5.02 0.84
 7 11 -7 4.8 0.81
 7 11 -6 27.57 1.28
 7 11 -5 5.81 0.8
 7 11 -4 19.68 1.08
 7 11 -3 54.78 1.74
 7 11 -2 6.86 0.78
 7 11 -1 17.67 1.01
 7 11 0 44 1.52
 7 11 1 18.47 1.02
 7 11 2 6.97 0.78
 7 11 3 53.15 1.71
 7 11 4 19.97 1.09
 7 11 5 5.7 0.79
 7 11 6 27.7 1.28
 7 11 7 5.21 0.81
 7 11 8 4.08 0.82
 7 11 9 38.22 1.62
 7 11 10 7.54 1.01
 7 11 11 13.49 1.15
 7 11 12 3.98 0.92
 7 11 13 3.95 0.92
 7 11 14 -0.17 0.85
 7 11 15 17.25 1.23
 7 11 16 1.11 0.81
 7 11 17 9.46 1.01
 7 12 -16 1.13 0.79
 7 12 -15 16.38 1.19
 7 12 -14 0.92 0.86
 7 12 -13 20.78 1.36
 7 12 -12 1.74 0.88
 7 12 -11 15.95 1.22
 7 12 -10 1.52 0.88
 7 12 -9 0.84 0.83
 7 12 -8 11.71 1.09
 7 12 -7 13.21 1.07
 7 12 -6 8.19 0.91
 7 12 -5 18.71 1.11
 7 12 -4 17.12 1.07
 7 12 -3 47.24 1.66
 7 12 -2 2.42 0.69
 7 12 -1 1.37 0.67
 7 12 0 1.02 0.67
 7 12 1 1.23 0.67
 7 12 2 2.72 0.71
 7 12 3 47.04 1.65
 7 12 4 16.73 1.06
 7 12 5 18.59 1.11
 7 12 6 8.39 0.91
 7 12 7 13.54 1.08
 7 12 8 11.97 1.1
 7 12 9 0.32 0.82
 7 12 10 1.78 0.86
 7 12 11 14.77 1.19
 7 12 12 1.43 0.86
 7 12 13 22.55 1.4
 7 12 14 0.3 0.83
 7 12 15 15.77 1.16
 7 12 16 2.06 0.79
 7 13 -15 1.97 0.8
 7 13 -14 1.69 0.84
 7 13 -13 1.5 0.88
 7 13 -12 9.97 1.11
 7 13 -11 3.52 0.9
 7 13 -10 12.05 1.14
 7 13 -9 3.22 0.91
 7 13 -8 5.16 0.96
 7 13 -7 65.04 2.19
 7 13 -6 39.14 1.68
 7 13 -5 2.73 0.83
 7 13 -4 2.33 0.79
 7 13 -3 25.07 1.27
 7 13 -2 33.08 1.42
 7 13 -1 3.16 0.76
 7 13 0 14.9 1.04
 7 13 1 3.31 0.77
 7 13 2 32.47 1.41
 7 13 3 25.79 1.29
 7 13 4 2.85 0.79
 7 13 5 3.45 0.85
 7 13 6 38.24 1.66
 7 13 7 66.67 2.22
 7 13 8 3.89 0.93
 7 13 9 3.13 0.9
 7 13 10 11.72 1.13
 7 13 11 2.28 0.89
 7 13 12 9.52 1.11
 7 13 13 3.2 0.9
 7 13 14 2.4 0.86
 7 13 15 0.49 0.77
 7 14 -14 -0.42 0.77
 7 14 -13 19.72 1.26
 7 14 -12 3.57 0.93
 7 14 -11 30.39 1.57
 7 14 -10 2.62 0.92
 7 14 -9 2.95 0.9
 7 14 -8 4.81 0.96
 7 14 -7 7.63 1.03
 7 14 -6 7.68 1.02
 7 14 -5 10.71 1.09
 7 14 -4 13.59 1.13
 7 14 -3 49.9 1.89
 7 14 -2 6.68 0.94
 7 14 -1 62.09 2.08
 7 14 0 13.96 1.09
 7 14 1 60.63 2.05
 7 14 2 6.99 0.95
 7 14 3 49.76 1.88
 7 14 4 13.97 1.14
 7 14 5 10.84 1.08
 7 14 6 7.66 1.01
 7 14 7 8.44 1.03
 7 14 8 4.57 0.96
 7 14 9 2.62 0.92
 7 14 10 4 0.94
 7 14 11 29.98 1.56
 7 14 12 1.37 0.88
 7 14 13 18.35 1.24
 7 14 14 0.43 0.78
 7 15 -13 1.21 0.8
 7 15 -12 3.27 0.9
 7 15 -11 5.57 0.96
 7 15 -10 8.72 1.08
 7 15 -9 45.35 1.81
 7 15 -8 21.87 1.36
 7 15 -7 12.29 1.16
 7 15 -6 28.17 1.49
 7 15 -5 4.68 0.95
 7 15 -4 3.49 0.92
 7 15 -3 4.93 0.95
 7 15 -2 9.97 1.08
 7 15 -1 42.43 1.76
 7 15 0 15.26 1.2
 7 15 1 41.82 1.75
 7 15 2 9.97 1.07
 7 15 3 4.38 0.93
 7 15 4 3.04 0.91
 7 15 5 4.67 0.95
 7 15 6 29.63 1.51
 7 15 7 14.51 1.18
 7 15 8 22.08 1.35
 7 15 9 44.01 1.79
 7 15 10 8.5 1.09
 7 15 11 4.89 0.95
 7 15 12 3.88 0.89
 7 15 13 2.04 0.81
 7 16 -12 8.4 0.95
 7 16 -11 6.73 0.94
 7 16 -10 4.27 0.93
 7 16 -9 1.13 0.88
 7 16 -8 9.36 1.09
 7 16 -7 1.45 0.88
 7 16 -6 58.11 2.07
 7 16 -5 19.23 1.31
 7 16 -4 54.14 2.01
 7 16 -3 4.17 0.95
 7 16 -2 18.6 1.28
 7 16 -1 40.58 1.76
 7 16 0 13.21 1.17
 7 16 1 40.77 1.75
 7 16 2 18.52 1.27
 7 16 3 4.03 0.95
 7 16 4 53.04 1.99
 7 16 5 19.2 1.31
 7 16 6 58.26 2.08
 7 16 7 1.78 0.88
 7 16 8 9.75 1.1
 7 16 9 2.51 0.9
 7 16 10 4.6 0.93
 7 16 11 5.52 0.92
 7 16 12 8.38 0.95
 7 17 -11 2.54 0.83
 7 17 -10 6.94 0.94
 7 17 -9 11.01 1.06
 7 17 -8 21.34 1.33
 7 17 -7 37.71 1.68
 7 17 -6 -0.34 0.86
 7 17 -5 13.52 1.2
 7 17 -4 3.37 0.91
 7 17 -3 7.32 1.02
 7 17 -2 12.62 1.16
 7 17 -1 19.6 1.32
 7 17 0 85.02 2.58
 7 17 1 20.01 1.32
 7 17 2 14.14 1.17
 7 17 3 5.66 0.98
 7 17 4 2.8 0.9
 7 17 5 12.42 1.17
 7 17 6 0.27 0.87
 7 17 7 35.34 1.64
 7 17 8 21.41 1.32
 7 17 9 9.77 1.03
 7 17 10 7.01 0.94
 7 17 11 1.32 0.81
 7 18 -9 2.15 0.81
 7 18 -8 3.22 0.86
 7 18 -7 3.33 0.86
 7 18 -6 1.3 0.86
 7 18 -5 30.21 1.5
 7 18 -4 15.67 1.22
 7 18 -3 11.9 1.13
 7 18 -2 15.73 1.24
 7 18 -1 9.34 1.09
 7 18 0 0.92 0.89
 7 18 1 9.46 1.09
 7 18 2 15.09 1.22
 7 18 3 11.19 1.12
 7 18 4 16.13 1.22
 7 18 5 29.92 1.5
 7 18 6 0.81 0.85
 7 18 7 3.51 0.86
 7 18 8 2.07 0.82
 7 18 9 2.52 0.8
 7 19 -7 12.18 1.06
 7 19 -6 1.6 0.8
 7 19 -5 6.09 0.92
 7 19 -4 2.03 0.83
 7 19 -3 1.62 0.82
 7 19 -2 1.61 0.83
 7 19 -1 1.66 0.85
 7 19 0 31.32 1.51
 7 19 1 1.27 0.82
 7 19 2 0.9 0.82
 7 19 3 1.24 0.81
 7 19 4 1.65 0.81
 7 19 5 5.85 0.91
 7 19 6 1.89 0.79
 7 19 7 12.24 1.05
 7 20 -3 0.68 0.79
 7 20 -2 0.12 0.76
 7 20 -1 1.99 0.8
 7 20 0 -0.38 0.75
 7 20 1 2.12 0.8
 7 20 2 1.1 0.76
 7 20 3 -0.07 0.78
 8 0 0 52.38 1.32
 8 0 1 258.05 4.8
 8 0 2 149.43 2.98
 8 0 3 5.96 0.51
 8 0 4 53.96 1.4
 8 0 5 217.33 4.25
 8 0 6 9.07 0.67
 8 0 7 0.08 0.5
 8 0 8 128.15 2.88
 8 0 9 16.25 0.92
 8 0 10 6.22 0.74
 8 0 11 34.38 1.38
 8 0 12 11.79 0.96
 8 0 13 60.75 1.97
 8 0 14 20.49 1.29
 8 0 15 2.85 0.9
 8 0 16 2.29 0.87
 8 0 17 2.52 0.88
 8 0 18 33.28 1.58
 8 0 19 0.83 0.8
 8 1 -19 13.22 1.09
 8 1 -18 14.14 1.16
 8 1 -17 8.64 1.02
 8 1 -16 1.67 0.86
 8 1 -15 3.24 0.9
 8 1 -14 9.35 1.03
 8 1 -13 73.91 2.21
 8 1 -12 8.01 0.89
 8 1 -11 12.27 0.92
 8 1 -10 9.34 0.81
 8 1 -9 3.04 0.64
 8 1 -8 15.64 0.87
 8 1 -7 115.59 2.62
 8 1 -6 21.01 0.9
 8 1 -5 108.15 2.4
 8 1 -4 177.51 3.51
 8 1 -3 50.81 1.33
 8 1 -2 35.56 1.04
 8 1 -1 29.19 0.92
 8 1 0 123.07 2.52
 8 1 1 28.99 0.92
 8 1 2 34.44 1.03
 8 1 3 51.25 1.33
 8 1 4 175.41 3.48
 8 1 5 108.35 2.41
 8 1 6 19.95 0.89
 8 1 7 114.97 2.61
 8 1 8 15.17 0.86
 8 1 9 3.44 0.65
 8 1 10 9.42 0.82
 8 1 11 12.16 0.92
 8 1 12 8.48 0.88
 8 1 13 73.87 2.21
 8 1 14 9.79 1.04
 8 1 15 3.98 0.91
 8 1 16 1.66 0.86
 8 1 17 7.26 0.99
 8 1 18 12.69 1.13
 8 1 19 12.65 1.08
 8 2 -19 19.42 1.22
 8 2 -18 7.09 1.02
 8 2 -17 0.49 0.87
 8 2 -16 3.28 0.92
 8 2 -15 21.23 1.32
 8 2 -14 30.72 1.51
 8 2 -13 2.25 0.82
 8 2 -12 20.08 1.14
 8 2 -11 14.83 0.99
 8 2 -10 47.21 1.57
 8 2 -9 28.47 1.17
 8 2 -8 89.34 2.22
 8 2 -7 22.17 0.97
 8 2 -6 73.57 1.85
 8 2 -5 243.82 4.71
 8 2 -4 57.73 1.48
 8 2 -3 124.12 2.59
 8 2 -2 33.78 1.03
 8 2 -1 29.94 0.95
 8 2 0 65.52 1.56
 8 2 1 29.96 0.95
 8 2 2 34.63 1.04
 8 2 3 120.72 2.53
 8 2 4 56.73 1.46
 8 2 5 242.54 4.69
 8 2 6 73.17 1.85
 8 2 7 22.7 0.98
 8 2 8 89.3 2.22
 8 2 9 28.16 1.17
 8 2 10 47.29 1.57
 8 2 11 14.2 0.98
 8 2 12 20.39 1.15
 8 2 13 2.83 0.83
 8 2 14 30.1 1.51
 8 2 15 20.62 1.31
 8 2 16 4.66 0.94
 8 2 17 0.7 0.85
 8 2 18 8.28 1.03
 8 2 19 19.78 1.22
 8 3 -19 11.4 1.03
 8 3 -18 0.81 0.85
 8 3 -17 7.51 1.04
 8 3 -16 5.79 0.97
 8 3 -15 43.01 1.79
 8 3 -14 46.56 1.85
 8 3 -13 40.96 1.66
 8 3 -12 76.31 2.23
 8 3 -11 22.37 1.16
 8 3 -10 121.93 2.92
 8 3 -9 59.21 1.76
 8 3 -8 12.07 0.82
 8 3 -7 14.75 0.83
 8 3 -6 45 1.37
 8 3 -5 90.06 2.12
 8 3 -4 47.15 1.34
 8 3 -3 324.27 5.99
 8 3 -2 71.31 1.69
 8 3 -1 85.49 1.92
 8 3 0 547.54 9.55
 8 3 1 85.11 1.91
 8 3 2 71.96 1.7
 8 3 3 321.54 5.95
 8 3 4 47.93 1.36
 8 3 5 90.01 2.12
 8 3 6 45 1.37
 8 3 7 15.64 0.85
 8 3 8 12.34 0.83
 8 3 9 59.04 1.75
 8 3 10 123.95 2.95
 8 3 11 20.83 1.13
 8 3 12 78.96 2.27
 8 3 13 40.55 1.66
 8 3 14 46.08 1.83
 8 3 15 42.85 1.78
 8 3 16 4.52 0.95
 8 3 17 5.53 1
 8 3 18 2.35 0.88
 8 3 19 10.7 1.02
 8 4 -19 0.41 0.77
 8 4 -18 10.08 1.07
 8 4 -17 26.45 1.48
 8 4 -16 13.17 1.16
 8 4 -15 17.05 1.25
 8 4 -14 30.73 1.54
 8 4 -13 37.47 1.61
 8 4 -12 12.69 1.01
 8 4 -11 4.21 0.78
 8 4 -10 117.78 2.87
 8 4 -9 31.98 1.28
 8 4 -8 76.64 2.03
 8 4 -7 20.79 0.98
 8 4 -6 139.31 3.03
 8 4 -5 238.27 4.66
 8 4 -4 8.8 0.66
 8 4 -3 37.12 1.16
 8 4 -2 7.15 0.57
 8 4 -1 42.57 1.21
 8 4 0 127.68 2.65
 8 4 1 42.33 1.2
 8 4 2 7.33 0.57
 8 4 3 35.84 1.14
 8 4 4 8.75 0.65
 8 4 5 237.07 4.64
 8 4 6 138.52 3.01
 8 4 7 20.85 0.97
 8 4 8 75.94 2.03
 8 4 9 33.08 1.3
 8 4 10 114.81 2.82
 8 4 11 4.73 0.78
 8 4 12 12.91 1.01
 8 4 13 35.66 1.57
 8 4 14 32.48 1.56
 8 4 15 18.02 1.28
 8 4 16 14.3 1.17
 8 4 17 29.39 1.52
 8 4 18 10.15 1.04
 8 4 19 0.43 0.78
 8 5 -19 29.29 1.37
 8 5 -18 1.93 0.86
 8 5 -17 8.1 1.05
 8 5 -16 9.61 1.06
 8 5 -15 68.14 2.27
 8 5 -14 0.97 0.84
 8 5 -13 30.11 1.49
 8 5 -12 5.49 0.86
 8 5 -11 154.05 3.58
 8 5 -10 69.61 2.05
 8 5 -9 91.59 2.38
 8 5 -8 25.4 1.12
 8 5 -7 52.21 1.59
 8 5 -6 111.8 2.59
 8 5 -5 57.48 1.61
 8 5 -4 65.83 1.72
 8 5 -3 29.56 1.06
 8 5 -2 28.11 1.02
 8 5 -1 5.47 0.57
 8 5 0 0.02 0.46
 8 5 1 5.77 0.57
 8 5 2 29.05 1.03
 8 5 3 28.77 1.04
 8 5 4 67.41 1.75
 8 5 5 57.14 1.6
 8 5 6 113.06 2.61
 8 5 7 49.64 1.54
 8 5 8 25.8 1.13
 8 5 9 90.06 2.36
 8 5 10 72.08 2.09
 8 5 11 153.1 3.56
 8 5 12 5.31 0.85
 8 5 13 29.2 1.47
 8 5 14 0.12 0.83
 8 5 15 66.96 2.25
 8 5 16 9.26 1.07
 8 5 17 7.22 1.05
 8 5 18 3.04 0.87
 8 5 19 29.73 1.37
 8 6 -19 3.87 0.85
 8 6 -18 9.66 1.02
 8 6 -17 2.95 0.92
 8 6 -16 56.64 2.09
 8 6 -15 2.45 0.9
 8 6 -14 18.96 1.28
 8 6 -13 9.59 1.06
 8 6 -12 29.4 1.43
 8 6 -11 7.35 0.89
 8 6 -10 112.48 2.83
 8 6 -9 98.84 2.54
 8 6 -8 61.13 1.82
 8 6 -7 48.71 1.55
 8 6 -6 125.96 2.87
 8 6 -5 87.05 2.16
 8 6 -4 50.92 1.5
 8 6 -3 46.77 1.4
 8 6 -2 88.71 2.11
 8 6 -1 268.18 5.13
 8 6 0 231.26 4.51
 8 6 1 265.71 5.09
 8 6 2 87.6 2.1
 8 6 3 45.81 1.38
 8 6 4 52.09 1.52
 8 6 5 86.35 2.15
 8 6 6 124.05 2.83
 8 6 7 46.77 1.52
 8 6 8 59.77 1.79
 8 6 9 100.03 2.56
 8 6 10 108.78 2.76
 8 6 11 9.07 0.91
 8 6 12 28.47 1.41
 8 6 13 9.24 1.05
 8 6 14 19.2 1.29
 8 6 15 2.62 0.89
 8 6 16 57.03 2.11
 8 6 17 4.16 0.93
 8 6 18 8.9 1.01
 8 6 19 3.62 0.85
 8 7 -18 8.07 0.95
 8 7 -17 3.59 0.91
 8 7 -16 1.52 0.87
 8 7 -15 9.22 1.04
 8 7 -14 6.51 0.98
 8 7 -13 3.97 0.93
 8 7 -12 46.29 1.83
 8 7 -11 8.14 0.93
 8 7 -10 72.29 2.15
 8 7 -9 19.72 1.11
 8 7 -8 9.61 0.85
 8 7 -7 28.91 1.22
 8 7 -6 4.14 0.68
 8 7 -5 207.68 4.27
 8 7 -4 230.26 4.61
 8 7 -3 71.91 1.89
 8 7 -2 94.73 2.27
 8 7 -1 34.64 1.2
 8 7 0 247.14 4.83
 8 7 1 32.77 1.16
 8 7 2 93.24 2.24
 8 7 3 70.03 1.85
 8 7 4 233.64 4.67
 8 7 5 212.95 4.35
 8 7 6 4.12 0.69
 8 7 7 29.29 1.23
 8 7 8 9.02 0.85
 8 7 9 18.84 1.09
 8 7 10 70.84 2.12
 8 7 11 9.45 0.95
 8 7 12 45.78 1.81
 8 7 13 4.4 0.92
 8 7 14 6.93 1
 8 7 15 8.12 1.04
 8 7 16 0.94 0.88
 8 7 17 3.6 0.91
 8 7 18 7.73 0.95
 8 8 -18 5.04 0.85
 8 8 -17 3.71 0.89
 8 8 -16 10.62 1.09
 8 8 -15 5.9 0.97
 8 8 -14 15.75 1.21
 8 8 -13 7.1 1
 8 8 -12 9.34 1.05
 8 8 -11 6.71 0.95
 8 8 -10 78.69 2.29
 8 8 -9 46.61 1.67
 8 8 -8 65.96 1.98
 8 8 -7 75.32 2.11
 8 8 -6 4.52 0.72
 8 8 -5 52.23 1.63
 8 8 -4 18.32 0.98
 8 8 -3 161.23 3.47
 8 8 -2 266.33 5.23
 8 8 -1 27.04 1.11
 8 8 0 128.89 2.89
 8 8 1 25.44 1.08
 8 8 2 264.98 5.21
 8 8 3 158.65 3.43
 8 8 4 18.42 0.98
 8 8 5 52.17 1.63
 8 8 6 5.36 0.73
 8 8 7 74.54 2.1
 8 8 8 65.05 1.97
 8 8 9 47.75 1.68
 8 8 10 80.48 2.32
 8 8 11 6.02 0.93
 8 8 12 9.27 1.05
 8 8 13 5.28 0.97
 8 8 14 14.98 1.19
 8 8 15 6.61 0.98
 8 8 16 9.63 1.08
 8 8 17 4.44 0.89
 8 8 18 2.58 0.81
 8 9 -17 5.83 0.9
 8 9 -16 1.08 0.84
 8 9 -15 18.8 1.31
 8 9 -14 4.54 0.95
 8 9 -13 7.22 1.02
 8 9 -12 24.47 1.4
 8 9 -11 4.06 0.93
 8 9 -10 110.87 2.97
 8 9 -9 22.53 1.23
 8 9 -8 67.69 2.05
 8 9 -7 31.43 1.34
 8 9 -6 8.43 0.84
 8 9 -5 123.13 2.93
 8 9 -4 47.07 1.56
 8 9 -3 104.21 2.55
 8 9 -2 178.67 3.81
 8 9 -1 28.85 1.18
 8 9 0 325.17 6.27
 8 9 1 28.81 1.19
 8 9 2 180.66 3.84
 8 9 3 103.49 2.54
 8 9 4 45.54 1.54
 8 9 5 124.55 2.96
 8 9 6 8.06 0.83
 8 9 7 28.91 1.29
 8 9 8 70.31 2.1
 8 9 9 20.25 1.19
 8 9 10 114.53 3.03
 8 9 11 4.91 0.95
 8 9 12 24.82 1.4
 8 9 13 6.9 1.02
 8 9 14 4.39 0.96
 8 9 15 17.85 1.29
 8 9 16 0.96 0.84
 8 9 17 6.13 0.91
 8 10 -17 3.08 0.82
 8 10 -16 3.21 0.87
 8 10 -15 4.49 0.94
 8 10 -14 7.73 1.04
 8 10 -13 0.04 0.83
 8 10 -12 9.24 1.07
 8 10 -11 14.59 1.2
 8 10 -10 2.27 0.88
 8 10 -9 12.85 1.08
 8 10 -8 0.22 0.71
 8 10 -7 50.09 1.73
 8 10 -6 33.52 1.4
 8 10 -5 145.39 3.37
 8 10 -4 98.29 2.53
 8 10 -3 162.41 3.62
 8 10 -2 2.3 0.69
 8 10 -1 75.94 2.09
 8 10 0 9.53 0.83
 8 10 1 72.73 2.03
 8 10 2 1.55 0.67
 8 10 3 161.79 3.6
 8 10 4 97.32 2.51
 8 10 5 145.38 3.37
 8 10 6 34.06 1.41
 8 10 7 50.08 1.74
 8 10 8 0.4 0.72
 8 10 9 14.04 1.11
 8 10 10 1.38 0.87
 8 10 11 16.05 1.21
 8 10 12 8.99 1.06
 8 10 13 0.5 0.84
 8 10 14 6.66 1.02
 8 10 15 5.33 0.95
 8 10 16 2.92 0.86
 8 10 17 1.73 0.79
 8 11 -16 4.66 0.88
 8 11 -15 1.73 0.83
 8 11 -14 3.59 0.93
 8 11 -13 1.29 0.87
 8 11 -12 12.73 1.15
 8 11 -11 29.37 1.53
 8 11 -10 7.45 1.03
 8 11 -9 26.45 1.44
 8 11 -8 54.18 1.95
 8 11 -7 62.04 2.01
 8 11 -6 9.92 0.93
 8 11 -5 3.23 0.76
 8 11 -4 8.48 0.88
 8 11 -3 63.71 1.95
 8 11 -2 69.42 2.03
 8 11 -1 30.5 1.3
 8 11 0 82.39 2.26
 8 11 1 29.29 1.28
 8 11 2 68.44 2.02
 8 11 3 65.22 1.97
 8 11 4 7.97 0.86
 8 11 5 3.05 0.77
 8 11 6 10.18 0.95
 8 11 7 61.47 2.01
 8 11 8 54.65 1.96
 8 11 9 26.08 1.43
 8 11 10 7.84 1.02
 8 11 11 31.33 1.54
 8 11 12 13.41 1.16
 8 11 13 0.64 0.86
 8 11 14 3.81 0.92
 8 11 15 0.75 0.83
 8 11 16 4.85 0.88
 8 12 -15 3.98 0.85
 8 12 -14 5.09 0.93
 8 12 -13 25.94 1.46
 8 12 -12 10.09 1.08
 8 12 -11 37.1 1.68
 8 12 -10 3.31 0.92
 8 12 -9 35.11 1.63
 8 12 -8 13.99 1.17
 8 12 -7 14.83 1.18
 8 12 -6 18.4 1.19
 8 12 -5 70.74 2.16
 8 12 -4 39.6 1.56
 8 12 -3 11.56 0.98
 8 12 -2 24.77 1.23
 8 12 -1 21.61 1.16
 8 12 0 0.14 0.68
 8 12 1 21.33 1.16
 8 12 2 25.48 1.25
 8 12 3 11.21 0.96
 8 12 4 40.53 1.58
 8 12 5 70.42 2.15
 8 12 6 18.15 1.2
 8 12 7 13.88 1.16
 8 12 8 13.95 1.17
 8 12 9 32.71 1.58
 8 12 10 2.65 0.91
 8 12 11 37.84 1.68
 8 12 12 9.93 1.08
 8 12 13 25.34 1.44
 8 12 14 3.97 0.93
 8 12 15 2.26 0.85
 8 13 -15 3.58 0.87
 8 13 -14 22.16 1.28
 8 13 -13 2.19 0.88
 8 13 -12 16.73 1.26
 8 13 -11 17.82 1.28
 8 13 -10 2.92 0.92
 8 13 -9 0.84 0.87
 8 13 -8 6.18 1
 8 13 -7 0.5 0.85
 8 13 -6 21.08 1.33
 8 13 -5 1.99 0.88
 8 13 -4 41.91 1.73
 8 13 -3 25.26 1.34
 8 13 -2 2.26 0.81
 8 13 -1 6.11 0.89
 8 13 0 1.16 0.74
 8 13 1 5.84 0.87
 8 13 2 1.88 0.81
 8 13 3 24.88 1.33
 8 13 4 43.45 1.76
 8 13 5 2.27 0.86
 8 13 6 22 1.33
 8 13 7 1.02 0.85
 8 13 8 5.86 0.99
 8 13 9 0.94 0.86
 8 13 10 3.9 0.93
 8 13 11 18.88 1.3
 8 13 12 16.24 1.24
 8 13 13 2.42 0.89
 8 13 14 22.09 1.27
 8 13 15 3.4 0.86
 8 14 -14 -0.04 0.79
 8 14 -13 5.15 0.92
 8 14 -12 1.51 0.87
 8 14 -11 10.09 1.09
 8 14 -10 18.3 1.33
 8 14 -9 6.98 1.01
 8 14 -8 0.95 0.87
 8 14 -7 3.15 0.91
 8 14 -6 20.01 1.3
 8 14 -5 10.83 1.09
 8 14 -4 19.83 1.3
 8 14 -3 10.96 1.09
 8 14 -2 11.47 1.1
 8 14 -1 14.77 1.17
 8 14 0 0.34 0.8
 8 14 1 16.78 1.21
 8 14 2 11.39 1.1
 8 14 3 12.78 1.12
 8 14 4 16.94 1.25
 8 14 5 11 1.09
 8 14 6 20.81 1.32
 8 14 7 3.9 0.93
 8 14 8 1.56 0.88
 8 14 9 7 1.01
 8 14 10 19.97 1.36
 8 14 11 9.27 1.08
 8 14 12 1.32 0.85
 8 14 13 5.47 0.91
 8 14 14 0.64 0.78
 8 15 -13 1.11 0.82
 8 15 -12 3.44 0.85
 8 15 -11 5.43 0.94
 8 15 -10 25.45 1.44
 8 15 -9 1.13 0.87
 8 15 -8 -0.4 0.82
 8 15 -7 29.13 1.49
 8 15 -6 1.68 0.9
 8 15 -5 2.97 0.91
 8 15 -4 4.62 0.95
 8 15 -3 32.54 1.57
 8 15 -2 3.37 0.91
 8 15 -1 1.22 0.84
 8 15 0 22.3 1.34
 8 15 1 0.82 0.84
 8 15 2 1.85 0.89
 8 15 3 30.68 1.54
 8 15 4 4.3 0.94
 8 15 5 1.96 0.89
 8 15 6 2.7 0.91
 8 15 7 29.63 1.51
 8 15 8 0.65 0.82
 8 15 9 2.12 0.9
 8 15 10 25.81 1.43
 8 15 11 5.9 0.95
 8 15 12 3.49 0.86
 8 15 13 0.6 0.81
 8 16 -11 0.34 0.76
 8 16 -10 0.99 0.83
 8 16 -9 2.71 0.9
 8 16 -8 4.22 0.94
 8 16 -7 0.78 0.89
 8 16 -6 2.45 0.94
 8 16 -5 12.3 1.14
 8 16 -4 5.58 0.98
 8 16 -3 7.15 1.02
 8 16 -2 3.27 0.93
 8 16 -1 7.49 1.03
 8 16 0 0.55 0.86
 8 16 1 6.66 1.01
 8 16 2 3.31 0.92
 8 16 3 7.21 1.02
 8 16 4 5.23 0.97
 8 16 5 12.7 1.14
 8 16 6 2.45 0.95
 8 16 7 2.38 0.91
 8 16 8 5.1 0.95
 8 16 9 2.7 0.89
 8 16 10 2.04 0.83
 8 16 11 0.54 0.75
 8 17 -10 4.89 0.89
 8 17 -9 1.22 0.81
 8 17 -8 1.51 0.83
 8 17 -7 6.44 0.98
 8 17 -6 2.21 0.9
 8 17 -5 5.87 1
 8 17 -4 7.27 1.05
 8 17 -3 4.81 0.98
 8 17 -2 1.39 0.88
 8 17 -1 3.44 0.96
 8 17 0 12.61 1.17
 8 17 1 3.94 0.96
 8 17 2 0.05 0.86
 8 17 3 3.8 0.97
 8 17 4 6.26 1.02
 8 17 5 6.16 1
 8 17 6 2.22 0.9
 8 17 7 6.43 0.99
 8 17 8 0.17 0.81
 8 17 9 1.38 0.81
 8 17 10 5.48 0.9
 8 18 -8 7.78 0.94
 8 18 -7 1.16 0.81
 8 18 -6 4.35 0.89
 8 18 -5 0.61 0.83
 8 18 -4 4.14 0.92
 8 18 -3 4.63 0.94
 8 18 -2 17.12 1.23
 8 18 -1 -0.76 0.8
 8 18 0 0.67 0.85
 8 18 1 -0.29 0.83
 8 18 2 16.29 1.22
 8 18 3 4.01 0.94
 8 18 4 5.43 0.94
 8 18 5 2.78 0.86
 8 18 6 4.96 0.9
 8 18 7 0.88 0.79
 8 18 8 7.42 0.94
 8 19 -5 0.7 0.78
 8 19 -4 1.03 0.79
 8 19 -3 6.69 0.93
 8 19 -2 2.95 0.87
 8 19 -1 4.06 0.87
 8 19 0 3.67 0.88
 8 19 1 2.35 0.86
 8 19 2 3.55 0.87
 8 19 3 6.49 0.93
 8 19 4 0.26 0.77
 8 19 5 0.6 0.77
 9 0 1 13.28 0.69
 9 0 2 16.98 0.79
 9 0 3 263.97 5.05
 9 0 4 61.78 1.64
 9 0 5 35.96 1.2
 9 0 6 94.32 2.27
 9 0 7 2.28 0.59
 9 0 8 36.66 1.33
 9 0 9 16.68 0.98
 9 0 10 14.04 0.96
 9 0 11 20.26 1.12
 9 0 12 22.5 1.21
 9 0 13 1.15 0.83
 9 0 14 1.17 0.86
 9 0 15 0.44 0.82
 9 0 16 25.21 1.41
 9 0 17 0.49 0.86
 9 0 18 2 0.86
 9 0 19 12.14 1.03
 9 1 -19 0.74 0.78
 9 1 -18 14 1.15
 9 1 -17 15.64 1.24
 9 1 -16 3.84 0.94
 9 1 -15 13.79 1.16
 9 1 -14 40.93 1.73
 9 1 -13 2.98 0.87
 9 1 -12 71.23 2.15
 9 1 -11 38.49 1.5
 9 1 -10 24.23 1.17
 9 1 -9 47.71 1.58
 9 1 -8 2.34 0.64
 9 1 -7 1.99 0.61
 9 1 -6 18.49 0.91
 9 1 -5 5.49 0.62
 9 1 -4 5.14 0.59
 9 1 -3 99.87 2.27
 9 1 -2 13.57 0.73
 9 1 -1 9.78 0.65
 9 1 0 151.74 3.08
 9 1 1 9.68 0.65
 9 1 2 13.91 0.74
 9 1 3 98.9 2.25
 9 1 4 5.36 0.59
 9 1 5 4.67 0.6
 9 1 6 18.91 0.92
 9 1 7 2.27 0.6
 9 1 8 3.21 0.66
 9 1 9 48.42 1.59
 9 1 10 22.99 1.15
 9 1 11 39.57 1.52
 9 1 12 70.45 2.14
 9 1 13 3.6 0.87
 9 1 14 40.18 1.71
 9 1 15 12.23 1.15
 9 1 16 3.97 0.92
 9 1 17 15.87 1.25
 9 1 18 15.14 1.17
 9 1 19 0.32 0.78
 9 2 -19 0.92 0.78
 9 2 -18 18.76 1.24
 9 2 -17 17.1 1.26
 9 2 -16 39.74 1.71
 9 2 -15 3.27 0.92
 9 2 -14 3.15 0.91
 9 2 -13 1.23 0.83
 9 2 -12 28.59 1.35
 9 2 -11 24.34 1.23
 9 2 -10 39.05 1.47
 9 2 -9 92.22 2.39
 9 2 -8 25.88 1.14
 9 2 -7 16.14 0.91
 9 2 -6 43.68 1.39
 9 2 -5 29.04 1.09
 9 2 -4 38.49 1.24
 9 2 -3 8.27 0.64
 9 2 -2 72.96 1.8
 9 2 -1 43.29 1.28
 9 2 0 153.29 3.15
 9 2 1 44.29 1.3
 9 2 2 72.46 1.8
 9 2 3 7.82 0.64
 9 2 4 38.88 1.25
 9 2 5 28.55 1.08
 9 2 6 44.68 1.41
 9 2 7 17.35 0.93
 9 2 8 25.56 1.13
 9 2 9 92.29 2.39
 9 2 10 40.87 1.51
 9 2 11 25.06 1.24
 9 2 12 28.79 1.35
 9 2 13 1.85 0.84
 9 2 14 3.39 0.91
 9 2 15 4.5 0.96
 9 2 16 40.35 1.72
 9 2 17 16.89 1.26
 9 2 18 21.38 1.28
 9 2 19 0.6 0.77
 9 3 -19 10.02 1.01
 9 3 -18 5.86 0.96
 9 3 -17 5.52 0.97
 9 3 -16 7.38 1.01
 9 3 -15 17.9 1.27
 9 3 -14 2.83 0.91
 9 3 -13 3.52 0.91
 9 3 -12 4.54 0.88
 9 3 -11 81.79 2.32
 9 3 -10 24.94 1.21
 9 3 -9 84.02 2.26
 9 3 -8 31.95 1.26
 9 3 -7 92.6 2.31
 9 3 -6 78.97 2.03
 9 3 -5 46.29 1.42
 9 3 -4 185.59 3.79
 9 3 -3 3.29 0.55
 9 3 -2 42.16 1.28
 9 3 -1 11.38 0.71
 9 3 0 61.07 1.6
 9 3 1 11.74 0.72
 9 3 2 44.04 1.31
 9 3 3 3.4 0.55
 9 3 4 181.15 3.71
 9 3 5 46.17 1.42
 9 3 6 78.88 2.03
 9 3 7 90.5 2.28
 9 3 8 31.12 1.25
 9 3 9 84.21 2.26
 9 3 10 25.6 1.22
 9 3 11 82.55 2.33
 9 3 12 5.43 0.89
 9 3 13 4.58 0.92
 9 3 14 3.71 0.92
 9 3 15 17.59 1.27
 9 3 16 7.36 1.02
 9 3 17 5.39 0.98
 9 3 18 7.85 0.98
 9 3 19 9.75 1
 9 4 -19 2.86 0.85
 9 4 -18 2.78 0.87
 9 4 -17 4 0.92
 9 4 -16 32.87 1.63
 9 4 -15 54.28 2.01
 9 4 -14 11.81 1.13
 9 4 -13 67.91 2.25
 9 4 -12 19.58 1.23
 9 4 -11 58.34 1.91
 9 4 -10 3.87 0.78
 9 4 -9 29.6 1.28
 9 4 -8 27.47 1.2
 9 4 -7 2.29 0.65
 9 4 -6 95.46 2.34
 9 4 -5 68.54 1.84
 9 4 -4 37.82 1.26
 9 4 -3 11.58 0.74
 9 4 -2 11.97 0.75
 9 4 -1 140.68 2.99
 9 4 0 131.94 2.84
 9 4 1 142.84 3.03
 9 4 2 12.55 0.76
 9 4 3 11.37 0.74
 9 4 4 37.6 1.26
 9 4 5 68.07 1.83
 9 4 6 92.87 2.3
 9 4 7 1.75 0.64
 9 4 8 27.33 1.19
 9 4 9 28.71 1.26
 9 4 10 5.99 0.82
 9 4 11 57.88 1.9
 9 4 12 19.26 1.23
 9 4 13 68.92 2.27
 9 4 14 11.96 1.13
 9 4 15 55.12 2.02
 9 4 16 34.49 1.65
 9 4 17 4.47 0.93
 9 4 18 2.93 0.86
 9 4 19 3.27 0.85
 9 5 -18 22.23 1.26
 9 5 -17 12.83 1.13
 9 5 -16 11.68 1.15
 9 5 -15 4.4 0.95
 9 5 -14 26.18 1.44
 9 5 -13 1.33 0.86
 9 5 -12 61.33 2.11
 9 5 -11 68.92 2.12
 9 5 -10 119.46 2.97
 9 5 -9 0.23 0.66
 9 5 -8 47.06 1.59
 9 5 -7 29.14 1.21
 9 5 -6 128.9 2.95
 9 5 -5 174.55 3.69
 9 5 -4 3.93 0.63
 9 5 -3 7.48 0.69
 9 5 -2 102.88 2.39
 9 5 -1 70.56 1.82
 9 5 0 10.39 0.73
 9 5 1 70.92 1.83
 9 5 2 103.01 2.39
 9 5 3 7.33 0.68
 9 5 4 4.29 0.64
 9 5 5 173.49 3.67
 9 5 6 127.59 2.92
 9 5 7 29.55 1.22
 9 5 8 46.26 1.57
 9 5 9 0.62 0.67
 9 5 10 121.14 3
 9 5 11 66.86 2.08
 9 5 12 60.18 2.08
 9 5 13 1.84 0.88
 9 5 14 26.33 1.45
 9 5 15 4.55 0.96
 9 5 16 11.5 1.15
 9 5 17 13.26 1.15
 9 5 18 23.05 1.28
 9 6 -18 9.64 0.99
 9 6 -17 9.44 1.04
 9 6 -16 8.03 1.05
 9 6 -15 17.47 1.25
 9 6 -14 8.5 1.04
 9 6 -13 26.02 1.44
 9 6 -12 13.26 1.14
 9 6 -11 75.61 2.33
 9 6 -10 15.23 1.06
 9 6 -9 1.29 0.72
 9 6 -8 124.8 3
 9 6 -7 6.6 0.79
 9 6 -6 127.29 2.96
 9 6 -5 190.2 3.99
 9 6 -4 28.68 1.16
 9 6 -3 25.96 1.09
 9 6 -2 264.25 5.16
 9 6 -1 70.62 1.86
 9 6 0 124.36 2.79
 9 6 1 70.51 1.86
 9 6 2 264.47 5.17
 9 6 3 25.81 1.08
 9 6 4 28.91 1.16
 9 6 5 192.78 4.04
 9 6 6 122.79 2.88
 9 6 7 6.54 0.78
 9 6 8 125.93 3.02
 9 6 9 1.35 0.72
 9 6 10 14.7 1.05
 9 6 11 74.92 2.31
 9 6 12 13.47 1.15
 9 6 13 28.55 1.49
 9 6 14 6.79 1.01
 9 6 15 16.54 1.23
 9 6 16 8.15 1.05
 9 6 17 10.28 1.06
 9 6 18 8.25 0.95
 9 7 -18 2.05 0.82
 9 7 -17 1.56 0.84
 9 7 -16 14.53 1.19
 9 7 -15 7.83 1.07
 9 7 -14 0.74 0.85
 9 7 -13 10.72 1.1
 9 7 -12 20.84 1.32
 9 7 -11 32.38 1.54
 9 7 -10 11.78 1.01
 9 7 -9 31.21 1.38
 9 7 -8 26.49 1.25
 9 7 -7 50.57 1.68
 9 7 -6 58.2 1.79
 9 7 -5 189.84 4.03
 9 7 -4 138.07 3.12
 9 7 -3 210.81 4.32
 9 7 -2 57.91 1.69
 9 7 -1 136.84 3.04
 9 7 0 176.69 3.71
 9 7 1 132.77 2.98
 9 7 2 58.08 1.7
 9 7 3 205.74 4.24
 9 7 4 137.41 3.11
 9 7 5 187.1 3.99
 9 7 6 56.7 1.76
 9 7 7 52.27 1.71
 9 7 8 25.9 1.25
 9 7 9 31.56 1.38
 9 7 10 11.84 1.01
 9 7 11 32.02 1.54
 9 7 12 20.14 1.3
 9 7 13 7.92 1.05
 9 7 14 2.09 0.87
 9 7 15 9.51 1.11
 9 7 16 14.4 1.19
 9 7 17 1.35 0.83
 9 7 18 0.55 0.8
 9 8 -17 3.65 0.85
 9 8 -16 10.24 1.06
 9 8 -15 6.52 1
 9 8 -14 4.45 0.94
 9 8 -13 4.82 0.96
 9 8 -12 4.63 0.96
 9 8 -11 28.99 1.5
 9 8 -10 1.47 0.79
 9 8 -9 103.31 2.74
 9 8 -8 83.32 2.35
 9 8 -7 2.69 0.74
 9 8 -6 33.93 1.38
 9 8 -5 115.7 2.81
 9 8 -4 131.7 3.06
 9 8 -3 15.74 0.96
 9 8 -2 54.21 1.67
 9 8 -1 332.73 6.4
 9 8 0 1.85 0.64
 9 8 1 330.45 6.37
 9 8 2 55.56 1.69
 9 8 3 15.67 0.96
 9 8 4 133.33 3.09
 9 8 5 114.79 2.79
 9 8 6 35.66 1.41
 9 8 7 2.47 0.74
 9 8 8 82.11 2.33
 9 8 9 101.92 2.71
 9 8 10 1.63 0.81
 9 8 11 30.23 1.51
 9 8 12 5.19 0.95
 9 8 13 5.04 0.96
 9 8 14 4.02 0.93
 9 8 15 7.13 1.01
 9 8 16 8.58 1.04
 9 8 17 3.91 0.85
 9 9 -17 2.68 0.85
 9 9 -16 1.84 0.84
 9 9 -15 14.08 1.18
 9 9 -14 2.7 0.93
 9 9 -13 26.65 1.45
 9 9 -12 14.58 1.2
 9 9 -11 28.54 1.49
 9 9 -10 32.14 1.55
 9 9 -9 25.12 1.36
 9 9 -8 25.03 1.29
 9 9 -7 65.04 2.02
 9 9 -6 8.38 0.89
 9 9 -5 41.3 1.52
 9 9 -4 81.12 2.23
 9 9 -3 265.94 5.37
 9 9 -2 53.56 1.71
 9 9 -1 49.35 1.61
 9 9 0 63.7 1.87
 9 9 1 49.56 1.62
 9 9 2 56.05 1.75
 9 9 3 265.34 5.36
 9 9 4 79.79 2.21
 9 9 5 41.79 1.53
 9 9 6 8.85 0.89
 9 9 7 64.63 2.01
 9 9 8 25.16 1.29
 9 9 9 24.03 1.33
 9 9 10 32.41 1.57
 9 9 11 27.46 1.46
 9 9 12 14.99 1.2
 9 9 13 26.11 1.43
 9 9 14 2.33 0.92
 9 9 15 14.03 1.17
 9 9 16 2.92 0.85
 9 9 17 2.52 0.84
 9 10 -16 5.8 0.89
 9 10 -15 1.41 0.85
 9 10 -14 2.3 0.9
 9 10 -13 1.28 0.87
 9 10 -12 0.85 0.86
 9 10 -11 5.79 0.99
 9 10 -10 15.91 1.22
 9 10 -9 4.69 0.94
 9 10 -8 60.21 2.04
 9 10 -7 8.02 0.92
 9 10 -6 104.89 2.74
 9 10 -5 28.75 1.32
 9 10 -4 63.87 1.97
 9 10 -3 40.71 1.53
 9 10 -2 238.19 4.95
 9 10 -1 11.5 0.93
 9 10 0 1 0.66
 9 10 1 11.82 0.92
 9 10 2 239.51 4.97
 9 10 3 42.01 1.56
 9 10 4 63.84 1.97
 9 10 5 27.55 1.3
 9 10 6 106.28 2.77
 9 10 7 6.41 0.9
 9 10 8 59.33 2.03
 9 10 9 4.92 0.94
 9 10 10 15.23 1.21
 9 10 11 6.38 0.99
 9 10 12 1.63 0.87
 9 10 13 2.09 0.88
 9 10 14 2.12 0.9
 9 10 15 1.92 0.87
 9 10 16 5.28 0.88
 9 11 -16 0.86 0.79
 9 11 -15 6.59 0.94
 9 11 -14 0.6 0.85
 9 11 -13 29.02 1.51
 9 11 -12 12.94 1.15
 9 11 -11 8.65 1.06
 9 11 -10 20.15 1.32
 9 11 -9 1.46 0.87
 9 11 -8 21.47 1.33
 9 11 -7 69.31 2.26
 9 11 -6 0.09 0.77
 9 11 -5 47.39 1.72
 9 11 -4 57.4 1.89
 9 11 -3 40.61 1.56
 9 11 -2 36.14 1.47
 9 11 -1 38.98 1.51
 9 11 0 59.73 1.9
 9 11 1 39.15 1.52
 9 11 2 36.03 1.47
 9 11 3 38.41 1.52
 9 11 4 56.97 1.89
 9 11 5 45.18 1.68
 9 11 6 0.2 0.79
 9 11 7 66.29 2.2
 9 11 8 21.94 1.33
 9 11 9 0.73 0.85
 9 11 10 19.29 1.3
 9 11 11 7.45 1.04
 9 11 12 12.5 1.14
 9 11 13 28.55 1.51
 9 11 14 0.88 0.85
 9 11 15 6.92 0.94
 9 11 16 1.21 0.79
 9 12 -15 1.99 0.81
 9 12 -14 -0.1 0.8
 9 12 -13 22.94 1.37
 9 12 -12 16.32 1.26
 9 12 -11 7.33 1.02
 9 12 -10 33.76 1.61
 9 12 -9 12.48 1.16
 9 12 -8 43.53 1.8
 9 12 -7 3.13 0.9
 9 12 -6 9.22 1.04
 9 12 -5 12.39 1.12
 9 12 -4 26.9 1.39
 9 12 -3 6.7 0.93
 9 12 -2 40.35 1.58
 9 12 -1 58.32 1.92
 9 12 0 4.05 0.81
 9 12 1 57.62 1.91
 9 12 2 42.19 1.62
 9 12 3 7.14 0.95
 9 12 4 27.37 1.39
 9 12 5 13.46 1.13
 9 12 6 8.34 1.02
 9 12 7 2.56 0.86
 9 12 8 42.16 1.77
 9 12 9 12.16 1.16
 9 12 10 35.07 1.63
 9 12 11 7.08 1.04
 9 12 12 14.34 1.22
 9 12 13 22.45 1.35
 9 12 14 0.62 0.8
 9 12 15 2.58 0.83
 9 13 -14 0.24 0.76
 9 13 -13 11.38 1.07
 9 13 -12 0.48 0.84
 9 13 -11 7.64 1.06
 9 13 -10 22.69 1.36
 9 13 -9 4.77 0.95
 9 13 -8 30.38 1.54
 9 13 -7 7.43 1.02
 9 13 -6 3.5 0.92
 9 13 -5 17.67 1.25
 9 13 -4 0.62 0.85
 9 13 -3 25.12 1.4
 9 13 -2 16.12 1.19
 9 13 -1 14.52 1.15
 9 13 0 14.03 1.13
 9 13 1 14.83 1.16
 9 13 2 16.63 1.2
 9 13 3 26.52 1.43
 9 13 4 1.44 0.85
 9 13 5 18.76 1.27
 9 13 6 2.72 0.9
 9 13 7 7.58 1.03
 9 13 8 29.76 1.52
 9 13 9 4.7 0.96
 9 13 10 22.03 1.34
 9 13 11 8.3 1.07
 9 13 12 -0.31 0.85
 9 13 13 11.82 1.08
 9 13 14 1.4 0.78
 9 14 -13 2.87 0.83
 9 14 -12 1.4 0.82
 9 14 -11 -0.13 0.84
 9 14 -10 11.85 1.15
 9 14 -9 3.1 0.95
 9 14 -8 45.88 1.83
 9 14 -7 9.98 1.09
 9 14 -6 1.29 0.89
 9 14 -5 19.46 1.3
 9 14 -4 6.89 1.01
 9 14 -3 -0.04 0.83
 9 14 -2 1.14 0.85
 9 14 -1 6.31 1
 9 14 0 -0.69 0.81
 9 14 1 6.02 0.98
 9 14 2 0.02 0.83
 9 14 3 1.55 0.85
 9 14 4 7.35 1.02
 9 14 5 19.27 1.29
 9 14 6 2.53 0.91
 9 14 7 9.24 1.07
 9 14 8 45.81 1.83
 9 14 9 4.21 0.96
 9 14 10 12.77 1.16
 9 14 11 1.66 0.84
 9 14 12 1.12 0.82
 9 14 13 3.53 0.84
 9 15 -12 10.41 1
 9 15 -11 11.59 1.06
 9 15 -10 1.59 0.89
 9 15 -9 1.14 0.86
 9 15 -8 -0.02 0.85
 9 15 -7 0.46 0.87
 9 15 -6 1.75 0.89
 9 15 -5 15.46 1.21
 9 15 -4 1.06 0.87
 9 15 -3 9.83 1.09
 9 15 -2 1.46 0.85
 9 15 -1 3.35 0.92
 9 15 0 29.02 1.5
 9 15 1 3.24 0.9
 9 15 2 0.72 0.86
 9 15 3 10.55 1.1
 9 15 4 1.23 0.86
 9 15 5 15.04 1.2
 9 15 6 3.12 0.9
 9 15 7 1.8 0.9
 9 15 8 0.27 0.86
 9 15 9 0.65 0.86
 9 15 10 3.08 0.88
 9 15 11 11.53 1.05
 9 15 12 10.44 1.02
 9 16 -10 6.49 0.92
 9 16 -9 1.58 0.83
 9 16 -8 1.64 0.85
 9 16 -7 6.32 0.98
 9 16 -6 10.05 1.1
 9 16 -5 2.21 0.94
 9 16 -4 4.21 0.97
 9 16 -3 5.31 0.96
 9 16 -2 0.11 0.82
 9 16 -1 3.68 0.92
 9 16 0 4.13 0.94
 9 16 1 4.56 0.95
 9 16 2 0.42 0.82
 9 16 3 5.75 0.97
 9 16 4 3.53 0.94
 9 16 5 4.42 0.97
 9 16 6 8.63 1.08
 9 16 7 5.58 0.97
 9 16 8 0.75 0.82
 9 16 9 0.95 0.81
 9 16 10 5.62 0.9
 9 17 -9 2.41 0.85
 9 17 -8 2.97 0.84
 9 17 -7 3.64 0.87
 9 17 -6 0.4 0.82
 9 17 -5 4.63 0.93
 9 17 -4 3.72 0.93
 9 17 -3 3.69 0.93
 9 17 -2 12.32 1.16
 9 17 -1 1.82 0.9
 9 17 0 1.77 0.9
 9 17 1 0.67 0.87
 9 17 2 13.96 1.19
 9 17 3 4.93 0.95
 9 17 4 3.42 0.93
 9 17 5 3.58 0.91
 9 17 6 -0.02 0.8
 9 17 7 2.86 0.88
 9 17 8 3.28 0.84
 9 17 9 3.44 0.86
 9 18 -7 0.74 0.8
 9 18 -6 4.08 0.86
 9 18 -5 2.83 0.83
 9 18 -4 4.18 0.88
 9 18 -3 2.37 0.85
 9 18 -2 2.86 0.88
 9 18 -1 5.86 0.95
 9 18 0 3.69 0.9
 9 18 1 4.85 0.92
 9 18 2 3.66 0.89
 9 18 3 1.6 0.83
 9 18 4 3.88 0.88
 9 18 5 0.94 0.82
 9 18 6 4.67 0.87
 9 18 7 0.12 0.8
 9 19 -3 0.48 0.78
 9 19 -2 2.34 0.81
 9 19 -1 0.67 0.77
 9 19 0 0.02 0.76
 9 19 1 0.45 0.77
 9 19 2 2.58 0.8
 9 19 3 -0.5 0.78
 10 0 0 435.69 7.98
 10 0 1 373.4 6.93
 10 0 2 171.49 3.55
 10 0 3 160.48 3.38
 10 0 4 142.82 3.11
 10 0 5 184.43 3.85
 10 0 6 16.41 0.94
 10 0 7 202.97 4.25
 10 0 8 12.6 0.92
 10 0 9 30.98 1.31
 10 0 10 7.25 0.87
 10 0 11 39.77 1.56
 10 0 12 45.62 1.8
 10 0 13 25.76 1.43
 10 0 14 35.88 1.66
 10 0 15 1.11 0.86
 10 0 16 25.83 1.47
 10 0 17 -0.23 0.82
 10 0 18 5.3 0.92
 10 1 -18 12.89 1.07
 10 1 -17 8.26 1.03
 10 1 -16 7.21 1.05
 10 1 -15 20.07 1.32
 10 1 -14 87.38 2.64
 10 1 -13 10.9 1.1
 10 1 -12 67.15 2.22
 10 1 -11 79.58 2.3
 10 1 -10 87.02 2.4
 10 1 -9 98.18 2.54
 10 1 -8 -0.24 0.64
 10 1 -7 312.96 6.11
 10 1 -6 47.4 1.52
 10 1 -5 186.28 3.89
 10 1 -4 6.03 0.67
 10 1 -3 46.67 1.43
 10 1 -2 158.94 3.34
 10 1 -1 89.54 2.15
 10 1 0 473.51 8.61
 10 1 1 89.05 2.14
 10 1 2 154.91 3.28
 10 1 3 45.69 1.41
 10 1 4 4.84 0.64
 10 1 5 186.07 3.88
 10 1 6 47.21 1.52
 10 1 7 306.94 6.02
 10 1 8 0.7 0.65
 10 1 9 97.43 2.53
 10 1 10 88.67 2.43
 10 1 11 78.13 2.28
 10 1 12 69.68 2.26
 10 1 13 10.19 1.09
 10 1 14 86.03 2.61
 10 1 15 20.81 1.33
 10 1 16 8.11 1.06
 10 1 17 7.7 1.02
 10 1 18 13.19 1.09
 10 2 -18 6.86 0.94
 10 2 -17 10.99 1.1
 10 2 -16 23.92 1.42
 10 2 -15 15.32 1.23
 10 2 -14 85.65 2.6
 10 2 -13 61.93 2.14
 10 2 -12 37.71 1.66
 10 2 -11 3.69 0.8
 10 2 -10 79.69 2.28
 10 2 -9 5.2 0.79
 10 2 -8 112.95 2.77
 10 2 -7 68.51 1.95
 10 2 -6 278.5 5.49
 10 2 -5 12.69 0.84
 10 2 -4 204.02 4.16
 10 2 -3 4.53 0.63
 10 2 -2 95.8 2.27
 10 2 -1 10.75 0.75
 10 2 0 85.49 2.09
 10 2 1 10.47 0.74
 10 2 2 96.92 2.29
 10 2 3 3.7 0.61
 10 2 4 203.01 4.15
 10 2 5 11.43 0.81
 10 2 6 278.13 5.49
 10 2 7 69.39 1.96
 10 2 8 111.66 2.75
 10 2 9 5.62 0.8
 10 2 10 81.17 2.3
 10 2 11 3.46 0.78
 10 2 12 37.84 1.64
 10 2 13 62.72 2.16
 10 2 14 83.81 2.57
 10 2 15 16.36 1.23
 10 2 16 24.96 1.44
 10 2 17 11.05 1.1
 10 2 18 6.1 0.92
 10 3 -18 13.06 1.08
 10 3 -17 21.12 1.31
 10 3 -16 5.48 1
 10 3 -15 8.02 1.03
 10 3 -14 23.16 1.39
 10 3 -13 7.58 1.04
 10 3 -12 14.63 1.17
 10 3 -11 16.58 1.15
 10 3 -10 15.06 1.05
 10 3 -9 123.93 3.02
 10 3 -8 109.02 2.71
 10 3 -7 53.98 1.7
 10 3 -6 5.49 0.72
 10 3 -5 42.22 1.41
 10 3 -4 17.76 0.93
 10 3 -3 26.29 1.07
 10 3 -2 35.82 1.24
 10 3 -1 19.48 0.93
 10 3 0 228.27 4.52
 10 3 1 19.83 0.94
 10 3 2 35.83 1.24
 10 3 3 25.12 1.06
 10 3 4 17.63 0.92
 10 3 5 41.75 1.4
 10 3 6 4.86 0.71
 10 3 7 55.02 1.71
 10 3 8 108.91 2.71
 10 3 9 126.28 3.06
 10 3 10 16.13 1.06
 10 3 11 16.84 1.16
 10 3 12 15.13 1.18
 10 3 13 7.72 1.04
 10 3 14 22.63 1.39
 10 3 15 6.58 0.99
 10 3 16 6.51 1.02
 10 3 17 21.55 1.31
 10 3 18 12.43 1.05
 10 4 -18 2.09 0.81
 10 4 -17 9.52 1.05
 10 4 -16 8.59 1.08
 10 4 -15 12.59 1.14
 10 4 -14 6.06 1
 10 4 -13 96.74 2.8
 10 4 -12 10.19 1.07
 10 4 -11 10.44 1.02
 10 4 -10 45.88 1.67
 10 4 -9 29.11 1.31
 10 4 -8 21.4 1.13
 10 4 -7 78.16 2.15
 10 4 -6 13.87 0.91
 10 4 -5 4.51 0.69
 10 4 -4 35.77 1.29
 10 4 -3 60.68 1.72
 10 4 -2 162.91 3.46
 10 4 -1 37.68 1.29
 10 4 0 99.79 2.37
 10 4 1 38.44 1.3
 10 4 2 165.18 3.5
 10 4 3 62.17 1.74
 10 4 4 35.32 1.28
 10 4 5 4.36 0.69
 10 4 6 13.37 0.9
 10 4 7 79.47 2.17
 10 4 8 20.59 1.11
 10 4 9 27.39 1.28
 10 4 10 46.65 1.69
 10 4 11 9.78 1.01
 10 4 12 10.81 1.09
 10 4 13 96.68 2.8
 10 4 14 4.7 0.97
 10 4 15 11.9 1.12
 10 4 16 9.15 1.08
 10 4 17 10.01 1.05
 10 4 18 1.46 0.79
 10 5 -18 2.9 0.84
 10 5 -17 1.42 0.82
 10 5 -16 3.02 0.91
 10 5 -15 2.17 0.93
 10 5 -14 8.53 1.07
 10 5 -13 40.19 1.74
 10 5 -12 19.06 1.28
 10 5 -11 6.33 0.96
 10 5 -10 32.15 1.43
 10 5 -9 7.4 0.88
 10 5 -8 1.83 0.73
 10 5 -7 118.6 2.88
 10 5 -6 31.94 1.3
 10 5 -5 59.67 1.78
 10 5 -4 41.32 1.42
 10 5 -3 186.01 3.9
 10 5 -2 8.43 0.76
 10 5 -1 21.32 1.01
 10 5 0 24.36 1.06
 10 5 1 20.76 1
 10 5 2 9.31 0.77
 10 5 3 185.02 3.88
 10 5 4 39.44 1.39
 10 5 5 60.61 1.8
 10 5 6 32.95 1.32
 10 5 7 121.43 2.93
 10 5 8 1.82 0.71
 10 5 9 7.68 0.89
 10 5 10 30.85 1.4
 10 5 11 6.64 0.97
 10 5 12 18.95 1.28
 10 5 13 39.82 1.73
 10 5 14 8.56 1.04
 10 5 15 3.35 0.95
 10 5 16 3.25 0.9
 10 5 17 0.45 0.82
 10 5 18 2.31 0.84
 10 6 -17 1.19 0.8
 10 6 -16 12.05 1.12
 10 6 -15 5.49 1
 10 6 -14 4.15 0.93
 10 6 -13 1.95 0.89
 10 6 -12 7.18 1.02
 10 6 -11 2.12 0.87
 10 6 -10 10.48 1.03
 10 6 -9 15.24 1.06
 10 6 -8 85.5 2.37
 10 6 -7 16.51 1.04
 10 6 -6 13.63 0.95
 10 6 -5 2.92 0.7
 10 6 -4 1.92 0.67
 10 6 -3 10.44 0.84
 10 6 -2 5.09 0.7
 10 6 -1 43.29 1.44
 10 6 0 50.61 1.57
 10 6 1 44.04 1.46
 10 6 2 5.41 0.71
 10 6 3 10.26 0.83
 10 6 4 2.17 0.67
 10 6 5 2.46 0.69
 10 6 6 13.26 0.95
 10 6 7 16.09 1.03
 10 6 8 85.44 2.36
 10 6 9 16.92 1.1
 10 6 10 10.57 1.02
 10 6 11 3.01 0.88
 10 6 12 8.44 1.04
 10 6 13 2.06 0.88
 10 6 14 2.3 0.89
 10 6 15 4.96 0.99
 10 6 16 12.66 1.13
 10 6 17 1.02 0.8
 10 7 -17 6.72 0.91
 10 7 -16 1.34 0.84
 10 7 -15 25.01 1.42
 10 7 -14 3.11 0.92
 10 7 -13 28.86 1.51
 10 7 -12 5.78 0.98
 10 7 -11 7.08 1.01
 10 7 -10 13.4 1.14
 10 7 -9 4.37 0.87
 10 7 -8 36.39 1.49
 10 7 -7 5.99 0.83
 10 7 -6 1.68 0.72
 10 7 -5 3.06 0.72
 10 7 -4 2.9 0.71
 10 7 -3 233.06 4.78
 10 7 -2 1.17 0.63
 10 7 -1 51.73 1.63
 10 7 0 28.55 1.2
 10 7 1 52.11 1.64
 10 7 2 1.04 0.63
 10 7 3 232.25 4.77
 10 7 4 2.54 0.71
 10 7 5 2.91 0.72
 10 7 6 2.71 0.73
 10 7 7 6.58 0.85
 10 7 8 38.24 1.53
 10 7 9 2.84 0.85
 10 7 10 13.38 1.14
 10 7 11 6.49 0.99
 10 7 12 6.21 0.98
 10 7 13 29.03 1.5
 10 7 14 3.9 0.92
 10 7 15 25.08 1.43
 10 7 16 0.99 0.85
 10 7 17 6.61 0.91
 10 8 -17 1.64 0.81
 10 8 -16 2.6 0.85
 10 8 -15 6.29 0.99
 10 8 -14 7.93 1.06
 10 8 -13 2.29 0.9
 10 8 -12 0.38 0.84
 10 8 -11 14.72 1.19
 10 8 -10 3.8 0.91
 10 8 -9 45.36 1.81
 10 8 -8 34.62 1.49
 10 8 -7 4.65 0.83
 10 8 -6 1.26 0.72
 10 8 -5 152.16 3.5
 10 8 -4 8.39 0.86
 10 8 -3 11.36 0.9
 10 8 -2 33.36 1.34
 10 8 -1 31.3 1.29
 10 8 0 28.37 1.23
 10 8 1 31.56 1.3
 10 8 2 32.17 1.31
 10 8 3 11.6 0.91
 10 8 4 7.64 0.85
 10 8 5 153.55 3.52
 10 8 6 1.67 0.74
 10 8 7 5.05 0.84
 10 8 8 36.34 1.51
 10 8 9 46.09 1.82
 10 8 10 3.72 0.91
 10 8 11 15.27 1.2
 10 8 12 0.66 0.84
 10 8 13 2.27 0.88
 10 8 14 7.18 1.04
 10 8 15 6.13 0.99
 10 8 16 1.71 0.84
 10 8 17 2.39 0.82
 10 9 -16 3.02 0.83
 10 9 -15 11.82 1.1
 10 9 -14 -0.18 0.84
 10 9 -13 1.34 0.89
 10 9 -12 3.24 0.92
 10 9 -11 8.11 1.04
 10 9 -10 9.33 1.07
 10 9 -9 13.56 1.16
 10 9 -8 13.95 1.15
 10 9 -7 21.67 1.27
 10 9 -6 33.83 1.45
 10 9 -5 2.64 0.77
 10 9 -4 29.47 1.32
 10 9 -3 11.15 0.93
 10 9 -2 9.94 0.9
 10 9 -1 7.62 0.84
 10 9 0 62.44 1.91
 10 9 1 7.56 0.84
 10 9 2 9.72 0.89
 10 9 3 10.58 0.92
 10 9 4 29.59 1.32
 10 9 5 2.26 0.77
 10 9 6 35.78 1.48
 10 9 7 23.58 1.3
 10 9 8 15.41 1.17
 10 9 9 14.9 1.17
 10 9 10 8.74 1.06
 10 9 11 7.84 1.04
 10 9 12 1.56 0.89
 10 9 13 1.78 0.91
 10 9 14 -0.07 0.84
 10 9 15 13.84 1.12
 10 9 16 3.45 0.84
 10 10 -15 3.57 0.88
 10 10 -14 1.02 0.84
 10 10 -13 8.7 1.07
 10 10 -12 5.9 0.98
 10 10 -11 2.23 0.91
 10 10 -10 1.54 0.89
 10 10 -9 -0.11 0.83
 10 10 -8 18.99 1.28
 10 10 -7 3.39 0.9
 10 10 -6 8.08 0.97
 10 10 -5 50.63 1.79
 10 10 -4 32.27 1.41
 10 10 -3 10.79 0.96
 10 10 -2 119.8 2.98
 10 10 -1 47.9 1.69
 10 10 0 12.72 0.98
 10 10 1 49.04 1.71
 10 10 2 120.5 2.99
 10 10 3 10.19 0.94
 10 10 4 31.44 1.4
 10 10 5 50.18 1.78
 10 10 6 7.88 0.97
 10 10 7 2.83 0.88
 10 10 8 18.03 1.26
 10 10 9 0.7 0.84
 10 10 10 1.66 0.88
 10 10 11 2.9 0.92
 10 10 12 6.47 0.99
 10 10 13 10.05 1.1
 10 10 14 0.1 0.83
 10 10 15 2.83 0.86
 10 11 -15 4.74 0.86
 10 11 -14 1.9 0.85
 10 11 -13 5.42 0.97
 10 11 -12 12.24 1.15
 10 11 -11 8.89 1.05
 10 11 -10 46.57 1.85
 10 11 -9 7.28 1.01
 10 11 -8 11.26 1.12
 10 11 -7 6.76 1
 10 11 -6 16.32 1.21
 10 11 -5 23.35 1.36
 10 11 -4 14.94 1.14
 10 11 -3 7.75 0.95
 10 11 -2 19.7 1.16
 10 11 -1 8.23 0.91
 10 11 0 18.49 1.14
 10 11 1 8.13 0.91
 10 11 2 19.22 1.16
 10 11 3 8.25 0.95
 10 11 4 16.33 1.15
 10 11 5 24.87 1.38
 10 11 6 15.33 1.19
 10 11 7 5.6 0.97
 10 11 8 12.43 1.13
 10 11 9 6.47 1.01
 10 11 10 45.17 1.83
 10 11 11 8.33 1.05
 10 11 12 11.31 1.14
 10 11 13 4.98 0.96
 10 11 14 2.5 0.85
 10 11 15 4.93 0.87
 10 12 -14 2.33 0.82
 10 12 -13 0.82 0.84
 10 12 -12 3.17 0.92
 10 12 -11 2.81 0.94
 10 12 -10 12.11 1.14
 10 12 -9 6.76 1.02
 10 12 -8 12.28 1.16
 10 12 -7 19.28 1.3
 10 12 -6 6.5 1.02
 10 12 -5 8.75 1.05
 10 12 -4 4.59 0.95
 10 12 -3 15.53 1.18
 10 12 -2 5.07 0.95
 10 12 -1 2.89 0.89
 10 12 0 16.96 1.22
 10 12 1 3.21 0.9
 10 12 2 5.29 0.95
 10 12 3 14.24 1.16
 10 12 4 4.03 0.92
 10 12 5 7.95 1.01
 10 12 6 7.75 1.05
 10 12 7 20 1.31
 10 12 8 13.88 1.2
 10 12 9 5.76 0.99
 10 12 10 11.75 1.14
 10 12 11 1.71 0.92
 10 12 12 2.69 0.91
 10 12 13 1.29 0.85
 10 12 14 1.69 0.8
 10 13 -13 2.93 0.83
 10 13 -12 7.98 1
 10 13 -11 6.23 0.98
 10 13 -10 12.11 1.16
 10 13 -9 21.2 1.38
 10 13 -8 -0.2 0.84
 10 13 -7 6.62 1.03
 10 13 -6 4.67 0.98
 10 13 -5 18.08 1.28
 10 13 -4 5.56 0.99
 10 13 -3 18.45 1.27
 10 13 -2 5.9 0.97
 10 13 -1 -0.27 0.82
 10 13 0 85.87 2.59
 10 13 1 1.28 0.86
 10 13 2 5.62 0.98
 10 13 3 19.02 1.29
 10 13 4 5.03 0.97
 10 13 5 18.26 1.28
 10 13 6 5.76 1
 10 13 7 7.4 1.03
 10 13 8 0.58 0.85
 10 13 9 20.77 1.37
 10 13 10 11.5 1.17
 10 13 11 6.49 0.99
 10 13 12 7.94 1
 10 13 13 2.76 0.82
 10 14 -12 0.84 0.78
 10 14 -11 2.66 0.87
 10 14 -10 31.92 1.54
 10 14 -9 0.83 0.9
 10 14 -8 8.21 1.08
 10 14 -7 2.06 0.89
 10 14 -6 37.35 1.67
 10 14 -5 1.51 0.9
 10 14 -4 8.94 1.05
 10 14 -3 8.09 1.05
 10 14 -2 9.24 1.07
 10 14 -1 6.45 1.01
 10 14 0 0.78 0.86
 10 14 1 7.81 1.04
 10 14 2 9.59 1.08
 10 14 3 7.25 1.01
 10 14 4 8.26 1.05
 10 14 5 1.15 0.88
 10 14 6 35.48 1.64
 10 14 7 3.09 0.92
 10 14 8 9.8 1.11
 10 14 9 1.44 0.89
 10 14 10 31.98 1.54
 10 14 11 2.18 0.84
 10 14 12 0.33 0.78
 10 15 -11 2.61 0.83
 10 15 -10 4.87 0.91
 10 15 -9 5.51 0.95
 10 15 -8 16.8 1.23
 10 15 -7 37.13 1.69
 10 15 -6 4.41 0.98
 10 15 -5 3.72 0.97
 10 15 -4 4.11 0.93
 10 15 -3 5.07 0.98
 10 15 -2 4.99 0.96
 10 15 -1 2 0.9
 10 15 0 14.84 1.19
 10 15 1 2.06 0.88
 10 15 2 4.01 0.96
 10 15 3 5.04 0.96
 10 15 4 3.78 0.93
 10 15 5 3.05 0.97
 10 15 6 4.29 1
 10 15 7 36.95 1.68
 10 15 8 16.49 1.23
 10 15 9 4.58 0.93
 10 15 10 3.66 0.89
 10 15 11 3.22 0.83
 10 16 -9 -0.38 0.76
 10 16 -8 3.62 0.91
 10 16 -7 0.73 0.84
 10 16 -6 3.24 0.91
 10 16 -5 10.84 1.11
 10 16 -4 6.57 1.03
 10 16 -3 33.91 1.63
 10 16 -2 5.07 1.01
 10 16 -1 23.32 1.42
 10 16 0 7.43 1.05
 10 16 1 23.69 1.43
 10 16 2 4.17 0.97
 10 16 3 34.55 1.64
 10 16 4 7.97 1.05
 10 16 5 10.73 1.11
 10 16 6 4.24 0.94
 10 16 7 0.99 0.84
 10 16 8 3.8 0.9
 10 16 9 0.45 0.77
 10 17 -8 9 1.01
 10 17 -7 19.05 1.19
 10 17 -6 7.91 0.98
 10 17 -5 4.37 0.91
 10 17 -4 3.95 0.9
 10 17 -3 2.86 0.89
 10 17 -2 3.74 0.91
 10 17 -1 11.3 1.1
 10 17 0 55.86 2.02
 10 17 1 10.27 1.1
 10 17 2 3.43 0.91
 10 17 3 2.88 0.89
 10 17 4 4.52 0.92
 10 17 5 4.82 0.9
 10 17 6 6.55 0.95
 10 17 7 18.29 1.17
 10 17 8 10.06 1.02
 10 18 -5 3.45 0.88
 10 18 -4 12.71 1.05
 10 18 -3 2.07 0.83
 10 18 -2 4.72 0.89
 10 18 -1 4.69 0.89
 10 18 0 0.52 0.8
 10 18 1 6.33 0.92
 10 18 2 4.32 0.89
 10 18 3 2.03 0.83
 10 18 4 12.49 1.06
 10 18 5 2.77 0.86
 11 0 1 124.97 2.84
 11 0 2 6.14 0.71
 11 0 3 143.86 3.19
 11 0 4 0.27 0.6
 11 0 5 24.44 1.13
 11 0 6 2.29 0.67
 11 0 7 4.64 0.76
 11 0 8 39.96 1.51
 11 0 9 11.27 0.96
 11 0 10 65.25 2.05
 11 0 11 -0.77 0.79
 11 0 12 1.21 0.85
 11 0 13 18.08 1.29
 11 0 14 1.17 0.87
 11 0 15 12.97 1.2
 11 0 16 0.35 0.86
 11 0 17 0.75 0.81
 11 0 18 9.55 1.03
 11 1 -18 0.02 0.77
 11 1 -17 1.59 0.84
 11 1 -16 45.56 1.83
 11 1 -15 23.38 1.43
 11 1 -14 11.29 1.13
 11 1 -13 24.08 1.42
 11 1 -12 31.7 1.55
 11 1 -11 13.11 1.12
 11 1 -10 20.07 1.17
 11 1 -9 12.36 0.99
 11 1 -8 27.57 1.27
 11 1 -7 50.14 1.67
 11 1 -6 14.41 0.95
 11 1 -5 111.97 2.7
 11 1 -4 20.79 1.03
 11 1 -3 54.66 1.65
 11 1 -2 22.18 1.03
 11 1 -1 25.95 1.1
 11 1 0 52.45 1.58
 11 1 1 27.55 1.13
 11 1 2 22.48 1.04
 11 1 3 53.6 1.63
 11 1 4 20.99 1.03
 11 1 5 112.13 2.7
 11 1 6 15.2 0.96
 11 1 7 50.51 1.68
 11 1 8 27.31 1.27
 11 1 9 11.95 0.98
 11 1 10 19.58 1.17
 11 1 11 13.5 1.14
 11 1 12 32.97 1.58
 11 1 13 24.25 1.4
 11 1 14 12.03 1.13
 11 1 15 21.95 1.39
 11 1 16 45.48 1.84
 11 1 17 0.9 0.84
 11 1 18 0.39 0.79
 11 2 -18 0.45 0.8
 11 2 -17 15.31 1.15
 11 2 -16 4.11 0.94
 11 2 -15 2.95 0.94
 11 2 -14 7.93 1.05
 11 2 -13 9.85 1.09
 11 2 -12 49.81 1.92
 11 2 -11 32.41 1.54
 11 2 -10 5.05 0.85
 11 2 -9 34.1 1.43
 11 2 -8 72.6 2.12
 11 2 -7 12.95 0.95
 11 2 -6 49.49 1.63
 11 2 -5 50.95 1.63
 11 2 -4 255.15 5.12
 11 2 -3 24.17 1.1
 11 2 -2 192.74 4.01
 11 2 -1 3.32 0.66
 11 2 0 93.19 2.3
 11 2 1 3.14 0.65
 11 2 2 193.33 4.02
 11 2 3 26.48 1.14
 11 2 4 258.49 5.17
 11 2 5 51 1.63
 11 2 6 49.15 1.63
 11 2 7 12.84 0.95
 11 2 8 72.49 2.12
 11 2 9 33.43 1.43
 11 2 10 5.3 0.84
 11 2 11 34.54 1.58
 11 2 12 49.44 1.91
 11 2 13 9.45 1.07
 11 2 14 7.58 1.03
 11 2 15 3.46 0.95
 11 2 16 4.74 0.95
 11 2 17 15.21 1.15
 11 2 18 0.44 0.81
 11 3 -17 4.81 0.91
 11 3 -16 0.42 0.85
 11 3 -15 1.88 0.91
 11 3 -14 1.13 0.86
 11 3 -13 16.11 1.24
 11 3 -12 4.42 0.95
 11 3 -11 3.52 0.91
 11 3 -10 1.55 0.79
 11 3 -9 75.14 2.21
 11 3 -8 35.31 1.45
 11 3 -7 202.74 4.35
 11 3 -6 77.67 2.16
 11 3 -5 146.56 3.32
 11 3 -4 28.19 1.2
 11 3 -3 137.21 3.11
 11 3 -2 149.41 3.3
 11 3 -1 126.9 2.9
 11 3 0 1.24 0.62
 11 3 1 126.59 2.89
 11 3 2 151.19 3.33
 11 3 3 135.46 3.07
 11 3 4 28.34 1.2
 11 3 5 148.47 3.35
 11 3 6 77.68 2.15
 11 3 7 205.02 4.39
 11 3 8 36.63 1.47
 11 3 9 75.52 2.22
 11 3 10 1.39 0.79
 11 3 11 4.26 0.92
 11 3 12 4.84 0.96
 11 3 13 16.4 1.24
 11 3 14 1.4 0.87
 11 3 15 2.21 0.91
 11 3 16 1.7 0.86
 11 3 17 5.91 0.92
 11 4 -17 15.59 1.13
 11 4 -16 0.99 0.83
 11 4 -15 10.75 1.11
 11 4 -14 22.29 1.36
 11 4 -13 29.73 1.52
 11 4 -12 13.68 1.17
 11 4 -11 128.72 3.35
 11 4 -10 27.48 1.4
 11 4 -9 1.42 0.77
 11 4 -8 27.48 1.3
 11 4 -7 1.91 0.72
 11 4 -6 17 1.03
 11 4 -5 11.02 0.89
 11 4 -4 77.59 2.12
 11 4 -3 126.12 2.94
 11 4 -2 313.39 6.09
 11 4 -1 143.24 3.2
 11 4 0 18.76 1
 11 4 1 143.31 3.2
 11 4 2 307.84 6
 11 4 3 123.74 2.9
 11 4 4 78.83 2.14
 11 4 5 11.2 0.88
 11 4 6 16.82 1.03
 11 4 7 1.87 0.72
 11 4 8 27.9 1.31
 11 4 9 1.37 0.76
 11 4 10 26.63 1.39
 11 4 11 125.53 3.29
 11 4 12 13.04 1.16
 11 4 13 30.69 1.55
 11 4 14 23.17 1.37
 11 4 15 9.27 1.1
 11 4 16 0.95 0.83
 11 4 17 15.31 1.13
 11 5 -17 1.69 0.79
 11 5 -16 11.23 1.07
 11 5 -15 14.47 1.21
 11 5 -14 2.99 0.9
 11 5 -13 37.34 1.67
 11 5 -12 3.17 0.93
 11 5 -11 4.89 0.97
 11 5 -10 1.97 0.87
 11 5 -9 75.62 2.32
 11 5 -8 189.61 4.21
 11 5 -7 77.44 2.23
 11 5 -6 72.06 2.1
 11 5 -5 18.23 1.06
 11 5 -4 36.6 1.4
 11 5 -3 65.74 1.92
 11 5 -2 129.85 3.01
 11 5 -1 24.22 1.13
 11 5 0 2.56 0.67
 11 5 1 24.48 1.14
 11 5 2 128.01 2.98
 11 5 3 66.23 1.92
 11 5 4 36.32 1.39
 11 5 5 19.18 1.07
 11 5 6 71.83 2.09
 11 5 7 76.87 2.21
 11 5 8 186.88 4.17
 11 5 9 77.07 2.35
 11 5 10 3.03 0.88
 11 5 11 5.65 0.97
 11 5 12 2.03 0.91
 11 5 13 39.66 1.72
 11 5 14 1.5 0.89
 11 5 15 16.12 1.22
 11 5 16 10.87 1.07
 11 5 17 1.16 0.79
 11 6 -17 0.22 0.78
 11 6 -16 16.56 1.18
 11 6 -15 1.18 0.86
 11 6 -14 1.65 0.91
 11 6 -13 9.3 1.07
 11 6 -12 44.09 1.81
 11 6 -11 11.33 1.11
 11 6 -10 29.79 1.51
 11 6 -9 7.78 0.98
 11 6 -8 35.51 1.5
 11 6 -7 5.37 0.84
 11 6 -6 3.57 0.78
 11 6 -5 17.29 1.06
 11 6 -4 14.4 0.98
 11 6 -3 109.19 2.7
 11 6 -2 24.98 1.17
 11 6 -1 41.4 1.48
 11 6 0 58.05 1.78
 11 6 1 41.58 1.48
 11 6 2 24.48 1.16
 11 6 3 109.81 2.72
 11 6 4 12.8 0.96
 11 6 5 18.86 1.09
 11 6 6 4.3 0.78
 11 6 7 5.39 0.84
 11 6 8 35.33 1.49
 11 6 9 6.83 0.96
 11 6 10 30.91 1.53
 11 6 11 10.93 1.12
 11 6 12 44.15 1.82
 11 6 13 9.06 1.07
 11 6 14 1.95 0.91
 11 6 15 2.16 0.88
 11 6 16 16.71 1.17
 11 6 17 0.88 0.81
 11 7 -16 0.79 0.8
 11 7 -15 11.65 1.09
 11 7 -14 15.31 1.22
 11 7 -13 5.96 0.98
 11 7 -12 16 1.24
 11 7 -11 12.28 1.15
 11 7 -10 6.51 0.99
 11 7 -9 11.06 1.08
 11 7 -8 6.18 0.93
 11 7 -7 38.87 1.56
 11 7 -6 28.6 1.34
 11 7 -5 18.87 1.13
 11 7 -4 17.81 1.08
 11 7 -3 1.9 0.71
 11 7 -2 3.63 0.74
 11 7 -1 106.49 2.67
 11 7 0 46.56 1.6
 11 7 1 105.5 2.65
 11 7 2 3.48 0.74
 11 7 3 2.02 0.71
 11 7 4 18.48 1.09
 11 7 5 19.56 1.13
 11 7 6 27.72 1.32
 11 7 7 38.43 1.55
 11 7 8 5.96 0.93
 11 7 9 10.98 1.08
 11 7 10 4.93 0.96
 11 7 11 11.7 1.13
 11 7 12 14.04 1.19
 11 7 13 6.92 0.98
 11 7 14 13.97 1.19
 11 7 15 11.13 1.09
 11 7 16 1.02 0.8
 11 8 -16 3.04 0.83
 11 8 -15 0.59 0.81
 11 8 -14 1.03 0.87
 11 8 -13 3.91 0.96
 11 8 -12 19.52 1.3
 11 8 -11 3.37 0.94
 11 8 -10 -0.18 0.85
 11 8 -9 34.78 1.62
 11 8 -8 2.88 0.9
 11 8 -7 27.53 1.4
 11 8 -6 16.06 1.11
 11 8 -5 28.07 1.33
 11 8 -4 12.48 0.99
 11 8 -3 19.45 1.12
 11 8 -2 4.56 0.78
 11 8 -1 11.3 0.93
 11 8 0 2.59 0.73
 11 8 1 11.04 0.92
 11 8 2 4.42 0.78
 11 8 3 18.63 1.11
 11 8 4 12.51 0.99
 11 8 5 28.41 1.34
 11 8 6 17.15 1.13
 11 8 7 28.24 1.42
 11 8 8 2.53 0.9
 11 8 9 34.1 1.61
 11 8 10 1.01 0.86
 11 8 11 3.63 0.93
 11 8 12 18.91 1.29
 11 8 13 4.27 0.96
 11 8 14 2.77 0.88
 11 8 15 0.67 0.82
 11 8 16 2.37 0.82
 11 9 -15 13.98 1.1
 11 9 -14 1.56 0.86
 11 9 -13 7.37 1.05
 11 9 -12 7.75 1.08
 11 9 -11 25.95 1.45
 11 9 -10 1.83 0.9
 11 9 -9 2.7 0.92
 11 9 -8 11.42 1.13
 11 9 -7 12.82 1.13
 11 9 -6 17.52 1.2
 11 9 -5 1.63 0.82
 11 9 -4 15.17 1.06
 11 9 -3 3.04 0.78
 11 9 -2 4.64 0.8
 11 9 -1 4.23 0.79
 11 9 0 4.13 0.79
 11 9 1 4.76 0.81
 11 9 2 2.95 0.77
 11 9 3 1.01 0.75
 11 9 4 14.74 1.06
 11 9 5 1.88 0.81
 11 9 6 17.95 1.21
 11 9 7 13.39 1.14
 11 9 8 10.7 1.1
 11 9 9 2 0.89
 11 9 10 1.85 0.9
 11 9 11 26.42 1.45
 11 9 12 8.73 1.1
 11 9 13 7.39 1.05
 11 9 14 0.94 0.84
 11 9 15 15.47 1.12
 11 10 -15 1.97 0.83
 11 10 -14 0.78 0.8
 11 10 -13 0.65 0.85
 11 10 -12 12.98 1.18
 11 10 -11 1.34 0.88
 11 10 -10 4.99 0.96
 11 10 -9 2.1 0.89
 11 10 -8 3.3 0.94
 11 10 -7 1.96 0.87
 11 10 -6 53.52 1.98
 11 10 -5 13.57 1.15
 11 10 -4 1.17 0.8
 11 10 -3 3.42 0.86
 11 10 -2 38.94 1.59
 11 10 -1 8.05 0.93
 11 10 0 106.96 2.8
 11 10 1 7.85 0.91
 11 10 2 38.94 1.59
 11 10 3 2.77 0.85
 11 10 4 1.31 0.8
 11 10 5 13.12 1.14
 11 10 6 52.53 1.96
 11 10 7 0.21 0.84
 11 10 8 3.28 0.92
 11 10 9 1.12 0.88
 11 10 10 4.29 0.95
 11 10 11 1.19 0.87
 11 10 12 13.7 1.2
 11 10 13 1.01 0.85
 11 10 14 0.07 0.8
 11 10 15 2.46 0.85
 11 11 -14 4.16 0.84
 11 11 -13 2.86 0.89
 11 11 -12 12.91 1.16
 11 11 -11 19.43 1.33
 11 11 -10 17.02 1.24
 11 11 -9 23.85 1.41
 11 11 -8 16.37 1.24
 11 11 -7 11.22 1.13
 11 11 -6 30.51 1.55
 11 11 -5 3.67 0.91
 11 11 -4 3.45 0.92
 11 11 -3 5.83 0.97
 11 11 -2 4.44 0.93
 11 11 -1 3.67 0.91
 11 11 0 19.17 1.25
 11 11 1 3.45 0.9
 11 11 2 4.31 0.93
 11 11 3 4.85 0.95
 11 11 4 3.59 0.92
 11 11 5 1.4 0.89
 11 11 6 31.6 1.56
 11 11 7 10.13 1.11
 11 11 8 14.59 1.2
 11 11 9 24.72 1.41
 11 11 10 15.72 1.24
 11 11 11 19.27 1.33
 11 11 12 12.94 1.15
 11 11 13 5.49 0.91
 11 11 14 2.91 0.82
 11 12 -13 11.55 1.03
 11 12 -12 7.25 0.98
 11 12 -11 9.85 1.1
 11 12 -10 12.02 1.17
 11 12 -9 11.44 1.19
 11 12 -8 0.97 0.89
 11 12 -7 1.5 0.87
 11 12 -6 34 1.62
 11 12 -5 35.82 1.66
 11 12 -4 16.43 1.25
 11 12 -3 28.7 1.5
 11 12 -2 17.22 1.25
 11 12 -1 0.87 0.86
 11 12 0 31.19 1.54
 11 12 1 0.8 0.86
 11 12 2 16.68 1.23
 11 12 3 27.7 1.49
 11 12 4 17.08 1.26
 11 12 5 34.44 1.63
 11 12 6 32.89 1.6
 11 12 7 0.62 0.86
 11 12 8 1.09 0.88
 11 12 9 12.53 1.18
 11 12 10 11.12 1.14
 11 12 11 8.29 1.04
 11 12 12 7.71 0.99
 11 12 13 11.68 1.04
 11 13 -12 17.37 1.16
 11 13 -11 12.6 1.11
 11 13 -10 0.45 0.85
 11 13 -9 14.87 1.23
 11 13 -8 11.39 1.16
 11 13 -7 3.58 0.95
 11 13 -6 11.21 1.12
 11 13 -5 38.14 1.7
 11 13 -4 13.84 1.2
 11 13 -3 26.4 1.46
 11 13 -2 5.17 0.98
 11 13 -1 63.73 2.19
 11 13 0 0.68 0.88
 11 13 1 64.05 2.2
 11 13 2 4.56 0.97
 11 13 3 25.28 1.44
 11 13 4 14.9 1.22
 11 13 5 39.22 1.72
 11 13 6 10.73 1.1
 11 13 7 4.25 0.95
 11 13 8 9.5 1.11
 11 13 9 14.38 1.21
 11 13 10 1.85 0.87
 11 13 11 12.63 1.09
 11 13 12 18.07 1.16
 11 14 -11 0.94 0.77
 11 14 -10 2.71 0.86
 11 14 -9 5.22 0.94
 11 14 -8 23.95 1.4
 11 14 -7 2.8 0.94
 11 14 -6 16.04 1.27
 11 14 -5 9.87 1.1
 11 14 -4 25.48 1.44
 11 14 -3 34.95 1.64
 11 14 -2 10.8 1.11
 11 14 -1 11.25 1.12
 11 14 0 13.92 1.19
 11 14 1 10.45 1.1
 11 14 2 8.8 1.08
 11 14 3 35.9 1.65
 11 14 4 28.19 1.49
 11 14 5 8.99 1.07
 11 14 6 17.6 1.29
 11 14 7 1.62 0.91
 11 14 8 24.67 1.41
 11 14 9 4.03 0.93
 11 14 10 1.69 0.84
 11 14 11 0.24 0.77
 11 15 -10 2.3 0.85
 11 15 -9 3.19 0.87
 11 15 -8 7.97 1.01
 11 15 -7 0.15 0.84
 11 15 -6 6.44 1.01
 11 15 -5 22.11 1.37
 11 15 -4 9.97 1.11
 11 15 -3 1.88 0.91
 11 15 -2 17.83 1.31
 11 15 -1 5.51 1.03
 11 15 0 13 1.2
 11 15 1 5.33 1
 11 15 2 20.66 1.36
 11 15 3 1.05 0.89
 11 15 4 10.12 1.11
 11 15 5 20.45 1.33
 11 15 6 7.09 1.02
 11 15 7 1.77 0.87
 11 15 8 6.95 0.98
 11 15 9 4.47 0.87
 11 15 10 1.91 0.83
 11 16 -8 3.68 0.85
 11 16 -7 1.64 0.83
 11 16 -6 1.6 0.83
 11 16 -5 1.68 0.88
 11 16 -4 0.77 0.85
 11 16 -3 0 0.84
 11 16 -2 4.72 0.95
 11 16 -1 14.76 1.21
 11 16 0 1.01 0.87
 11 16 1 15.18 1.21
 11 16 2 4.47 0.97
 11 16 3 0.35 0.84
 11 16 4 0.41 0.83
 11 16 5 3.54 0.9
 11 16 6 1.64 0.84
 11 16 7 1.31 0.82
 11 16 8 3.11 0.84
 11 17 -6 2.03 0.84
 11 17 -5 1.95 0.81
 11 17 -4 3.54 0.87
 11 17 -3 3.07 0.86
 11 17 -2 11.35 1.07
 11 17 -1 3.19 0.88
 11 17 0 0.68 0.81
 11 17 1 4.07 0.9
 11 17 2 11.91 1.09
 11 17 3 1.95 0.84
 11 17 4 4.28 0.86
 11 17 5 1.85 0.82
 11 17 6 1.43 0.82
 11 18 -2 2.29 0.85
 11 18 -1 1.14 0.83
 11 18 0 0.94 0.79
 11 18 1 1.82 0.84
 11 18 2 3.98 0.86
 12 0 0 43.81 1.5
 12 0 1 164.02 3.6
 12 0 2 0.25 0.63
 12 0 3 17.13 1.01
 12 0 4 41.43 1.49
 12 0 5 197.23 4.24
 12 0 6 64.9 1.97
 12 0 7 6.84 0.86
 12 0 8 0.29 0.71
 12 0 9 34.14 1.53
 12 0 10 3.95 0.92
 12 0 11 2.54 0.9
 12 0 12 1.54 0.86
 12 0 13 7.79 1.03
 12 0 14 19.28 1.28
 12 0 15 9.32 1.09
 12 0 16 11.54 1.09
 12 0 17 -0.43 0.75
 12 1 -17 1.11 0.79
 12 1 -16 1.64 0.85
 12 1 -15 14.88 1.2
 12 1 -14 1.52 0.86
 12 1 -13 7.21 1.02
 12 1 -12 11.54 1.12
 12 1 -11 39.07 1.7
 12 1 -10 18.27 1.25
 12 1 -9 55.07 1.95
 12 1 -8 12.3 0.99
 12 1 -7 17.58 1.09
 12 1 -6 5.8 0.81
 12 1 -5 48.84 1.65
 12 1 -4 20.31 1.09
 12 1 -3 0.49 0.65
 12 1 -2 2.68 0.68
 12 1 -1 27.34 1.2
 12 1 0 49.44 1.6
 12 1 1 27.51 1.2
 12 1 2 2.86 0.68
 12 1 3 0.05 0.64
 12 1 4 21.48 1.11
 12 1 5 47.65 1.64
 12 1 6 5.47 0.79
 12 1 7 18.43 1.1
 12 1 8 11.95 0.99
 12 1 9 55.38 1.95
 12 1 10 17.97 1.25
 12 1 11 39.97 1.73
 12 1 12 12.03 1.14
 12 1 13 6.9 1.01
 12 1 14 1.11 0.87
 12 1 15 14.15 1.19
 12 1 16 0.84 0.83
 12 1 17 1.66 0.79
 12 2 -17 2.21 0.8
 12 2 -16 0.69 0.82
 12 2 -15 0.49 0.84
 12 2 -14 9.8 1.12
 12 2 -13 4.71 0.96
 12 2 -12 10.36 1.11
 12 2 -11 22.56 1.37
 12 2 -10 5.82 0.96
 12 2 -9 13.79 1.1
 12 2 -8 17.64 1.13
 12 2 -7 1.83 0.75
 12 2 -6 24.94 1.22
 12 2 -5 64.89 1.95
 12 2 -4 18.5 1.06
 12 2 -3 13.28 0.93
 12 2 -2 24.94 1.16
 12 2 -1 17.39 1
 12 2 0 16.98 1
 12 2 1 17.53 1.01
 12 2 2 24.73 1.15
 12 2 3 12.03 0.91
 12 2 4 18.33 1.05
 12 2 5 64.32 1.95
 12 2 6 25.75 1.23
 12 2 7 2.6 0.75
 12 2 8 19.03 1.14
 12 2 9 14.04 1.1
 12 2 10 5.2 0.94
 12 2 11 23.9 1.38
 12 2 12 10.62 1.12
 12 2 13 6.09 1
 12 2 14 8.96 1.1
 12 2 15 1.01 0.85
 12 2 16 -0.14 0.8
 12 2 17 1.91 0.79
 12 3 -17 16.44 1.16
 12 3 -16 3.58 0.87
 12 3 -15 10.38 1.08
 12 3 -14 2.94 0.95
 12 3 -13 1.24 0.87
 12 3 -12 9.79 1.1
 12 3 -11 32.56 1.58
 12 3 -10 7.92 1.02
 12 3 -9 4.64 0.89
 12 3 -8 6.2 0.87
 12 3 -7 29.62 1.36
 12 3 -6 44.53 1.62
 12 3 -5 1.42 0.7
 12 3 -4 13.24 0.96
 12 3 -3 15.34 0.99
 12 3 -2 38.24 1.43
 12 3 -1 45.08 1.55
 12 3 0 187.26 4.02
 12 3 1 45.32 1.55
 12 3 2 39.14 1.44
 12 3 3 14.34 0.97
 12 3 4 12.85 0.95
 12 3 5 1.66 0.7
 12 3 6 46.32 1.65
 12 3 7 30.45 1.37
 12 3 8 5.61 0.86
 12 3 9 5.57 0.91
 12 3 10 7.94 1.03
 12 3 11 33.62 1.61
 12 3 12 9.68 1.09
 12 3 13 1.1 0.87
 12 3 14 4.76 0.98
 12 3 15 9.71 1.08
 12 3 16 2.65 0.87
 12 3 17 17.89 1.18
 12 4 -16 3.4 0.87
 12 4 -15 1.95 0.86
 12 4 -14 1.51 0.9
 12 4 -13 20.35 1.32
 12 4 -12 17.98 1.28
 12 4 -11 1.96 0.92
 12 4 -10 14.39 1.17
 12 4 -9 9.11 1.03
 12 4 -8 5.93 0.92
 12 4 -7 1.72 0.75
 12 4 -6 68.52 2.08
 12 4 -5 12.53 0.97
 12 4 -4 13.18 0.97
 12 4 -3 30.19 1.3
 12 4 -2 39.43 1.47
 12 4 -1 3.07 0.74
 12 4 0 18.7 1.07
 12 4 1 3.02 0.74
 12 4 2 37.5 1.44
 12 4 3 29.64 1.3
 12 4 4 13.42 0.97
 12 4 5 12.36 0.97
 12 4 6 69.83 2.1
 12 4 7 1.02 0.75
 12 4 8 6.03 0.92
 12 4 9 8.7 1.04
 12 4 10 13.3 1.15
 12 4 11 4.49 0.96
 12 4 12 18.51 1.29
 12 4 13 20.83 1.32
 12 4 14 1.38 0.89
 12 4 15 0.5 0.85
 12 4 16 2.48 0.85
 12 5 -16 0.8 0.79
 12 5 -15 6.72 0.99
 12 5 -14 8.83 1.08
 12 5 -13 2.91 0.9
 12 5 -12 10.45 1.12
 12 5 -11 21.35 1.35
 12 5 -10 48.5 1.9
 12 5 -9 8.3 1.04
 12 5 -8 3.04 0.86
 12 5 -7 72.05 2.19
 12 5 -6 29.62 1.37
 12 5 -5 34.97 1.45
 12 5 -4 71.52 2.11
 12 5 -3 62.01 1.92
 12 5 -2 14.31 1
 12 5 -1 36.41 1.43
 12 5 0 76.56 2.16
 12 5 1 35.24 1.41
 12 5 2 13.6 0.98
 12 5 3 60.09 1.88
 12 5 4 71.67 2.11
 12 5 5 34.91 1.45
 12 5 6 28.75 1.35
 12 5 7 72.62 2.2
 12 5 8 3.46 0.87
 12 5 9 5.88 0.98
 12 5 10 45.76 1.85
 12 5 11 21.57 1.36
 12 5 12 11.02 1.11
 12 5 13 2.56 0.91
 12 5 14 8.06 1.06
 12 5 15 7.66 1
 12 5 16 1.72 0.82
 12 6 -16 25.24 1.3
 12 6 -15 1.62 0.84
 12 6 -14 5.74 1
 12 6 -13 0.38 0.87
 12 6 -12 14.76 1.2
 12 6 -11 7.47 1.04
 12 6 -10 59.99 2.12
 12 6 -9 71.73 2.34
 12 6 -8 1.23 0.86
 12 6 -7 15.17 1.13
 12 6 -6 86.62 2.45
 12 6 -5 5.63 0.88
 12 6 -4 106.78 2.76
 12 6 -3 20.78 1.16
 12 6 -2 86.56 2.37
 12 6 -1 128.34 3.09
 12 6 0 23.88 1.2
 12 6 1 129.11 3.11
 12 6 2 85.81 2.36
 12 6 3 21.37 1.17
 12 6 4 102.6 2.69
 12 6 5 5.8 0.87
 12 6 6 85.47 2.42
 12 6 7 14.25 1.13
 12 6 8 1.2 0.85
 12 6 9 71.38 2.32
 12 6 10 57.25 2.07
 12 6 11 6.98 1.04
 12 6 12 12.76 1.16
 12 6 13 -0.46 0.85
 12 6 14 6.19 1
 12 6 15 0.72 0.84
 12 6 16 25.63 1.32
 12 7 -15 2.41 0.86
 12 7 -14 29.47 1.49
 12 7 -13 22.32 1.39
 12 7 -12 3.6 0.93
 12 7 -11 49.98 1.93
 12 7 -10 5.7 1.01
 12 7 -9 67.14 2.26
 12 7 -8 3.3 0.92
 12 7 -7 42.04 1.75
 12 7 -6 44.69 1.75
 12 7 -5 31.98 1.44
 12 7 -4 154.63 3.62
 12 7 -3 57.53 1.89
 12 7 -2 9.55 0.93
 12 7 -1 17.3 1.09
 12 7 0 14.68 1.03
 12 7 1 15.81 1.07
 12 7 2 9.87 0.93
 12 7 3 58.15 1.9
 12 7 4 153.47 3.6
 12 7 5 29.8 1.4
 12 7 6 46.21 1.78
 12 7 7 41.7 1.74
 12 7 8 4.23 0.95
 12 7 9 64.67 2.21
 12 7 10 5.31 1
 12 7 11 49.83 1.93
 12 7 12 2.92 0.93
 12 7 13 22.48 1.4
 12 7 14 29.14 1.49
 12 7 15 1.62 0.84
 12 8 -15 6.85 0.94
 12 8 -14 27.08 1.41
 12 8 -13 3.94 0.96
 12 8 -12 34.54 1.65
 12 8 -11 54.03 2
 12 8 -10 11.84 1.17
 12 8 -9 8.45 1.08
 12 8 -8 40.33 1.74
 12 8 -7 4.52 0.95
 12 8 -6 49.34 1.9
 12 8 -5 10.65 1.05
 12 8 -4 51.4 1.87
 12 8 -3 50.84 1.78
 12 8 -2 3.86 0.83
 12 8 -1 36.52 1.5
 12 8 0 -0.24 0.71
 12 8 1 34.68 1.47
 12 8 2 4.38 0.82
 12 8 3 51.07 1.79
 12 8 4 50.63 1.86
 12 8 5 9.43 1.03
 12 8 6 48.14 1.88
 12 8 7 3.56 0.92
 12 8 8 40.3 1.74
 12 8 9 9.08 1.09
 12 8 10 10.94 1.15
 12 8 11 53.62 2
 12 8 12 35.41 1.69
 12 8 13 4.49 0.96
 12 8 14 27.52 1.42
 12 8 15 6.97 0.94
 12 9 -14 22.52 1.29
 12 9 -13 13.63 1.16
 12 9 -12 24.58 1.44
 12 9 -11 58.67 2.15
 12 9 -10 71.73 2.35
 12 9 -9 62.17 2.17
 12 9 -8 7.59 1.05
 12 9 -7 36.17 1.66
 12 9 -6 2.87 0.93
 12 9 -5 2.95 0.93
 12 9 -4 43.51 1.78
 12 9 -3 7.21 0.96
 12 9 -2 20.26 1.24
 12 9 -1 2.27 0.83
 12 9 0 9.85 1
 12 9 1 3.65 0.85
 12 9 2 21.37 1.27
 12 9 3 6.9 0.96
 12 9 4 43.24 1.77
 12 9 5 3.18 0.92
 12 9 6 4.09 0.95
 12 9 7 33.25 1.62
 12 9 8 8.47 1.08
 12 9 9 61.91 2.17
 12 9 10 73.15 2.36
 12 9 11 58.87 2.15
 12 9 12 22.73 1.4
 12 9 13 13.55 1.16
 12 9 14 22.8 1.29
 12 10 -14 8.7 0.99
 12 10 -13 7.79 0.99
 12 10 -12 6.08 0.99
 12 10 -11 0.47 0.91
 12 10 -10 9.78 1.15
 12 10 -9 19.21 1.31
 12 10 -8 2.94 0.95
 12 10 -7 33.53 1.62
 12 10 -6 1.06 0.88
 12 10 -5 51.86 1.96
 12 10 -4 84.22 2.57
 12 10 -3 16.93 1.25
 12 10 -2 41.27 1.74
 12 10 -1 0.74 0.84
 12 10 0 14.63 1.17
 12 10 1 1.66 0.86
 12 10 2 42.92 1.76
 12 10 3 17.32 1.24
 12 10 4 84.43 2.56
 12 10 5 49.07 1.91
 12 10 6 1.28 0.88
 12 10 7 33.18 1.61
 12 10 8 3.99 0.97
 12 10 9 18.28 1.29
 12 10 10 9.09 1.13
 12 10 11 0.86 0.89
 12 10 12 7.26 1.01
 12 10 13 6.54 0.97
 12 10 14 8.34 0.98
 12 11 -13 1.52 0.81
 12 11 -12 6.06 0.96
 12 11 -11 9.83 1.1
 12 11 -10 29.93 1.55
 12 11 -9 7.09 1.09
 12 11 -8 6.51 1.03
 12 11 -7 24.91 1.43
 12 11 -6 1.4 0.89
 12 11 -5 32.73 1.59
 12 11 -4 0.3 0.87
 12 11 -3 46.92 1.88
 12 11 -2 40.74 1.76
 12 11 -1 2.75 0.91
 12 11 0 2.86 0.92
 12 11 1 3 0.92
 12 11 2 40.99 1.75
 12 11 3 47.84 1.89
 12 11 4 1.68 0.88
 12 11 5 32.34 1.6
 12 11 6 2.08 0.9
 12 11 7 23.9 1.41
 12 11 8 7.03 1.04
 12 11 9 7.86 1.09
 12 11 10 28.76 1.52
 12 11 11 9.37 1.09
 12 11 12 6.59 0.97
 12 11 13 1.24 0.8
 12 12 -12 1.09 0.82
 12 12 -11 2.62 0.88
 12 12 -10 15.58 1.22
 12 12 -9 31.65 1.58
 12 12 -8 27.32 1.53
 12 12 -7 5.29 0.98
 12 12 -6 9.94 1.1
 12 12 -5 2.47 0.92
 12 12 -4 1.29 0.88
 12 12 -3 27.42 1.49
 12 12 -2 25.88 1.47
 12 12 -1 15.85 1.25
 12 12 0 24.81 1.42
 12 12 1 16.49 1.25
 12 12 2 28.74 1.51
 12 12 3 27.65 1.49
 12 12 4 1.28 0.89
 12 12 5 2.78 0.93
 12 12 6 10.98 1.11
 12 12 7 5.05 0.99
 12 12 8 27.47 1.51
 12 12 9 31.06 1.58
 12 12 10 17.85 1.25
 12 12 11 3.35 0.88
 12 12 12 0.68 0.82
 12 13 -11 0.35 0.78
 12 13 -10 0.71 0.83
 12 13 -9 0.97 0.86
 12 13 -8 0.06 0.86
 12 13 -7 3.8 0.95
 12 13 -6 1.73 0.91
 12 13 -5 8.89 1.07
 12 13 -4 10.03 1.1
 12 13 -3 19.56 1.31
 12 13 -2 1.06 0.89
 12 13 -1 9.31 1.1
 12 13 0 13.27 1.18
 12 13 1 8.43 1.07
 12 13 2 1.29 0.89
 12 13 3 19.07 1.3
 12 13 4 10.39 1.1
 12 13 5 9.55 1.08
 12 13 6 1.23 0.89
 12 13 7 3.41 0.95
 12 13 8 0.63 0.86
 12 13 9 0.92 0.84
 12 13 10 0.2 0.8
 12 13 11 1.14 0.78
 12 14 -10 1.78 0.82
 12 14 -9 3.65 0.88
 12 14 -8 1.27 0.86
 12 14 -7 4.98 0.97
 12 14 -6 0.51 0.85
 12 14 -5 -0.52 0.86
 12 14 -4 5.29 1.01
 12 14 -3 3.49 0.97
 12 14 -2 0.92 0.9
 12 14 -1 17.21 1.31
 12 14 0 3.3 0.92
 12 14 1 16.35 1.29
 12 14 2 -0.37 0.89
 12 14 3 4.07 0.98
 12 14 4 5.29 1
 12 14 5 -0.11 0.85
 12 14 6 0.88 0.84
 12 14 7 5.83 0.97
 12 14 8 1.54 0.86
 12 14 9 4.21 0.89
 12 14 10 1.22 0.81
 12 15 -8 9.41 0.99
 12 15 -7 11.21 1.06
 12 15 -6 5.6 0.96
 12 15 -5 3.73 0.91
 12 15 -4 8.22 1.03
 12 15 -3 5.52 0.99
 12 15 -2 7.12 1.03
 12 15 -1 11.74 1.14
 12 15 0 1.85 0.92
 12 15 1 10.29 1.1
 12 15 2 6.61 1.02
 12 15 3 6.32 0.99
 12 15 4 7.19 1.01
 12 15 5 3.73 0.92
 12 15 6 6.21 0.96
 12 15 7 11.22 1.05
 12 15 8 8.8 0.97
 12 16 -6 -0.07 0.77
 12 16 -5 7.2 0.95
 12 16 -4 3.42 0.88
 12 16 -3 11.32 1.08
 12 16 -2 3.34 0.9
 12 16 -1 7.34 0.99
 12 16 0 1.42 0.85
 12 16 1 6.1 0.96
 12 16 2 2.73 0.88
 12 16 3 10.35 1.06
 12 16 4 2.4 0.86
 12 16 5 6.21 0.93
 12 16 6 0.75 0.79
 12 17 -3 3.82 0.9
 12 17 -2 7.82 0.94
 12 17 -1 0.3 0.77
 12 17 0 3.41 0.84
 12 17 1 -0.05 0.77
 12 17 2 7.46 0.93
 12 17 3 4.89 0.91
 13 0 1 2.12 0.73
 13 0 2 85.87 2.35
 13 0 3 155.3 3.56
 13 0 4 48.22 1.69
 13 0 5 1.59 0.74
 13 0 6 0.73 0.74
 13 0 7 4 0.88
 13 0 8 5.65 0.98
 13 0 9 -0.28 0.82
 13 0 10 44.39 1.82
 13 0 11 1.69 0.89
 13 0 12 35.36 1.64
 13 0 13 19.36 1.34
 13 0 14 1.38 0.92
 13 0 15 15.75 1.19
 13 0 16 2.06 0.81
 13 1 -16 3.85 0.86
 13 1 -15 23.74 1.36
 13 1 -14 2.89 0.93
 13 1 -13 12.29 1.19
 13 1 -12 8.25 1.06
 13 1 -11 5.45 0.98
 13 1 -10 0.14 0.85
 13 1 -9 55.28 2.02
 13 1 -8 40.97 1.72
 13 1 -7 74.23 2.3
 13 1 -6 25.52 1.29
 13 1 -5 29.54 1.35
 13 1 -4 22.56 1.2
 13 1 -3 17.37 1.08
 13 1 -2 9.16 0.9
 13 1 -1 40.73 1.52
 13 1 0 51.39 1.72
 13 1 1 41.21 1.53
 13 1 2 9.22 0.9
 13 1 3 17.01 1.07
 13 1 4 23.7 1.22
 13 1 5 30.57 1.38
 13 1 6 25.37 1.29
 13 1 7 74.26 2.3
 13 1 8 40.76 1.71
 13 1 9 56.93 2.05
 13 1 10 0 0.84
 13 1 11 5.02 0.97
 13 1 12 7.63 1.04
 13 1 13 12.38 1.18
 13 1 14 2.07 0.93
 13 1 15 22.16 1.33
 13 1 16 3.57 0.86
 13 2 -16 3.54 0.84
 13 2 -15 1.86 0.88
 13 2 -14 5.07 0.98
 13 2 -13 33.93 1.66
 13 2 -12 7 1.03
 13 2 -11 5.59 0.97
 13 2 -10 51.06 1.95
 13 2 -9 3.24 0.93
 13 2 -8 10.16 1.07
 13 2 -7 61.23 2.06
 13 2 -6 81.06 2.34
 13 2 -5 31.05 1.39
 13 2 -4 39.21 1.53
 13 2 -3 78.52 2.24
 13 2 -2 43.26 1.59
 13 2 -1 75.39 2.17
 13 2 0 37.37 1.47
 13 2 1 76.98 2.2
 13 2 2 42.53 1.58
 13 2 3 79.7 2.26
 13 2 4 40.02 1.55
 13 2 5 30.57 1.38
 13 2 6 80.82 2.33
 13 2 7 60.01 2.05
 13 2 8 10.19 1.07
 13 2 9 2.43 0.91
 13 2 10 53.8 2
 13 2 11 5.78 0.98
 13 2 12 6.99 1.02
 13 2 13 35.88 1.68
 13 2 14 4.7 0.97
 13 2 15 3.52 0.91
 13 2 16 2.81 0.83
 13 3 -16 4.48 0.86
 13 3 -15 10.08 1.04
 13 3 -14 5.2 0.98
 13 3 -13 8.09 1.07
 13 3 -12 18.59 1.29
 13 3 -11 14.29 1.19
 13 3 -10 7.45 1.03
 13 3 -9 56.9 2.05
 13 3 -8 40.77 1.73
 13 3 -7 29.42 1.46
 13 3 -6 24.37 1.28
 13 3 -5 57.19 1.9
 13 3 -4 8.12 0.9
 13 3 -3 85.17 2.37
 13 3 -2 155.77 3.59
 13 3 -1 157.03 3.6
 13 3 0 38.96 1.51
 13 3 1 157.95 3.61
 13 3 2 154.16 3.56
 13 3 3 86.12 2.38
 13 3 4 8.99 0.91
 13 3 5 56.1 1.87
 13 3 6 24.26 1.28
 13 3 7 29.32 1.45
 13 3 8 42.02 1.75
 13 3 9 56.98 2.06
 13 3 10 7.62 1.04
 13 3 11 14.6 1.21
 13 3 12 19.56 1.31
 13 3 13 7.22 1.07
 13 3 14 5.61 0.99
 13 3 15 10.73 1.06
 13 3 16 4.16 0.85
 13 4 -16 1.01 0.81
 13 4 -15 1.9 0.83
 13 4 -14 8.78 1.04
 13 4 -13 2.39 0.91
 13 4 -12 5.68 0.98
 13 4 -11 19.4 1.3
 13 4 -10 4.08 0.96
 13 4 -9 25.84 1.44
 13 4 -8 42.73 1.77
 13 4 -7 2.31 0.87
 13 4 -6 65.53 2.14
 13 4 -5 5.46 0.88
 13 4 -4 144.99 3.45
 13 4 -3 51.31 1.77
 13 4 -2 71.54 2.14
 13 4 -1 5.09 0.85
 13 4 0 256.79 5.31
 13 4 1 5.87 0.87
 13 4 2 72.93 2.15
 13 4 3 52.08 1.79
 13 4 4 145.54 3.46
 13 4 5 6.44 0.9
 13 4 6 65.53 2.14
 13 4 7 1.57 0.86
 13 4 8 45.35 1.83
 13 4 9 23.83 1.4
 13 4 10 5.09 0.99
 13 4 11 18.59 1.29
 13 4 12 5.39 0.97
 13 4 13 2.48 0.91
 13 4 14 8.61 1.03
 13 4 15 1.43 0.84
 13 4 16 0.93 0.8
 13 5 -15 3.92 0.88
 13 5 -14 27.42 1.43
 13 5 -13 1.26 0.88
 13 5 -12 3.62 0.98
 13 5 -11 4.75 0.96
 13 5 -10 2.63 0.93
 13 5 -9 58.73 2.1
 13 5 -8 32.63 1.58
 13 5 -7 20.87 1.32
 13 5 -6 37.62 1.63
 13 5 -5 81.76 2.44
 13 5 -4 37.69 1.54
 13 5 -3 32.06 1.43
 13 5 -2 5.14 0.85
 13 5 -1 64.05 2.01
 13 5 0 0.63 0.75
 13 5 1 62.73 1.99
 13 5 2 5.19 0.85
 13 5 3 33.01 1.44
 13 5 4 37.65 1.54
 13 5 5 80.75 2.42
 13 5 6 36.94 1.61
 13 5 7 21.64 1.34
 13 5 8 32.44 1.58
 13 5 9 57.24 2.07
 13 5 10 3.88 0.95
 13 5 11 4.76 0.98
 13 5 12 4.06 0.98
 13 5 13 -0.23 0.85
 13 5 14 28.62 1.45
 13 5 15 3.58 0.88
 13 6 -15 9.99 1
 13 6 -14 31.21 1.5
 13 6 -13 4.98 0.98
 13 6 -12 1.93 0.93
 13 6 -11 20.04 1.3
 13 6 -10 3.24 0.94
 13 6 -9 19.73 1.33
 13 6 -8 6.27 1.01
 13 6 -7 20.29 1.31
 13 6 -6 0.66 0.84
 13 6 -5 1.77 0.86
 13 6 -4 76.61 2.35
 13 6 -3 0.11 0.75
 13 6 -2 18.98 1.16
 13 6 -1 29.23 1.38
 13 6 0 3.77 0.82
 13 6 1 28.87 1.36
 13 6 2 19.59 1.17
 13 6 3 0.21 0.76
 13 6 4 77.14 2.36
 13 6 5 2 0.84
 13 6 6 1.2 0.85
 13 6 7 19.53 1.31
 13 6 8 6.74 1
 13 6 9 18.8 1.3
 13 6 10 3.34 0.94
 13 6 11 20.25 1.32
 13 6 12 2.94 0.93
 13 6 13 6.79 1.01
 13 6 14 29.75 1.47
 13 6 15 9.99 1.01
 13 7 -15 5.07 0.91
 13 7 -14 9.52 1.02
 13 7 -13 7.68 1.02
 13 7 -12 0.93 0.89
 13 7 -11 6.34 1.06
 13 7 -10 10.19 1.11
 13 7 -9 7.6 1.06
 13 7 -8 11.01 1.12
 13 7 -7 -0.84 0.82
 13 7 -6 9.85 1.1
 13 7 -5 5.81 0.98
 13 7 -4 19.28 1.28
 13 7 -3 4.03 0.88
 13 7 -2 6.35 0.94
 13 7 -1 26.64 1.38
 13 7 0 9.84 1.02
 13 7 1 27.53 1.39
 13 7 2 6.65 0.94
 13 7 3 4.54 0.89
 13 7 4 18.36 1.26
 13 7 5 5.21 0.96
 13 7 6 9.36 1.08
 13 7 7 0.36 0.84
 13 7 8 9.84 1.11
 13 7 9 7.63 1.04
 13 7 10 9.46 1.09
 13 7 11 6.29 1.04
 13 7 12 0.46 0.88
 13 7 13 7.61 1.03
 13 7 14 9.36 1.03
 13 7 15 5.36 0.92
 13 8 -14 4.35 0.88
 13 8 -13 10.9 1.06
 13 8 -12 2.17 0.9
 13 8 -11 2.56 0.93
 13 8 -10 13.15 1.14
 13 8 -9 10.25 1.11
 13 8 -8 3.35 0.96
 13 8 -7 34.6 1.64
 13 8 -6 1.09 0.88
 13 8 -5 6.02 1
 13 8 -4 5.31 0.98
 13 8 -3 13.01 1.13
 13 8 -2 1.46 0.85
 13 8 -1 1.26 0.83
 13 8 0 3.47 0.89
 13 8 1 1.34 0.84
 13 8 2 1.21 0.85
 13 8 3 12.67 1.13
 13 8 4 5.34 0.97
 13 8 5 5.96 0.99
 13 8 6 -0.19 0.86
 13 8 7 34.11 1.63
 13 8 8 3.8 0.95
 13 8 9 10.91 1.12
 13 8 10 12.75 1.15
 13 8 11 3.73 0.96
 13 8 12 1.74 0.89
 13 8 13 10.34 1.07
 13 8 14 5.12 0.89
 13 9 -13 18.94 1.21
 13 9 -12 7.4 1.02
 13 9 -11 3.32 0.95
 13 9 -10 5.27 1.02
 13 9 -9 1.63 0.9
 13 9 -8 11.64 1.15
 13 9 -7 10.49 1.13
 13 9 -6 31.34 1.57
 13 9 -5 2.22 0.93
 13 9 -4 2.6 0.91
 13 9 -3 2.75 0.91
 13 9 -2 9.8 1.09
 13 9 -1 5.43 0.97
 13 9 0 13.57 1.15
 13 9 1 6.14 0.97
 13 9 2 11.17 1.11
 13 9 3 2.45 0.9
 13 9 4 1.38 0.89
 13 9 5 3.22 0.93
 13 9 6 30.39 1.56
 13 9 7 9.75 1.1
 13 9 8 12.43 1.15
 13 9 9 1.64 0.89
 13 9 10 5.13 0.99
 13 9 11 3.71 0.93
 13 9 12 7.57 1.01
 13 9 13 16.14 1.15
 13 10 -13 11.93 1.07
 13 10 -12 5.75 0.94
 13 10 -11 3.4 0.92
 13 10 -10 1.61 0.9
 13 10 -9 9.38 1.12
 13 10 -8 2.08 0.91
 13 10 -7 7.95 1.06
 13 10 -6 3.09 0.94
 13 10 -5 6.39 1.03
 13 10 -4 17.7 1.29
 13 10 -3 19.67 1.33
 13 10 -2 23.35 1.39
 13 10 -1 5.14 0.98
 13 10 0 12.45 1.13
 13 10 1 5.01 0.96
 13 10 2 23.66 1.4
 13 10 3 20.6 1.35
 13 10 4 18.7 1.29
 13 10 5 6.52 1.03
 13 10 6 3.67 0.94
 13 10 7 8.16 1.06
 13 10 8 1.63 0.89
 13 10 9 7.87 1.08
 13 10 10 0.41 0.88
 13 10 11 3.24 0.92
 13 10 12 6.14 0.93
 13 10 13 12.04 1.08
 13 11 -12 8.34 0.97
 13 11 -11 2.36 0.86
 13 11 -10 12.79 1.13
 13 11 -9 8.77 1.08
 13 11 -8 25.68 1.48
 13 11 -7 16.68 1.3
 13 11 -6 5.09 0.99
 13 11 -5 28.4 1.49
 13 11 -4 0.88 0.88
 13 11 -3 18.08 1.28
 13 11 -2 1.02 0.89
 13 11 -1 0.64 0.86
 13 11 0 5.19 0.98
 13 11 1 -0.25 0.84
 13 11 2 1.34 0.9
 13 11 3 17.4 1.27
 13 11 4 1.81 0.9
 13 11 5 26.74 1.47
 13 11 6 5.24 0.98
 13 11 7 16.41 1.3
 13 11 8 24.95 1.46
 13 11 9 9.6 1.1
 13 11 10 12.23 1.12
 13 11 11 1.39 0.84
 13 11 12 8.28 0.96
 13 12 -11 17.43 1.15
 13 12 -10 -0.07 0.83
 13 12 -9 2.17 0.89
 13 12 -8 13.15 1.16
 13 12 -7 16.4 1.26
 13 12 -6 11.38 1.17
 13 12 -5 1 0.92
 13 12 -4 12.58 1.14
 13 12 -3 8.84 1.07
 13 12 -2 22.93 1.39
 13 12 -1 37.7 1.69
 13 12 0 29.09 1.52
 13 12 1 38.99 1.71
 13 12 2 24.12 1.42
 13 12 3 7.5 1.05
 13 12 4 11.25 1.12
 13 12 5 1.24 0.91
 13 12 6 12.58 1.18
 13 12 7 16.53 1.27
 13 12 8 12.35 1.13
 13 12 9 2.66 0.87
 13 12 10 0.33 0.8
 13 12 11 17.53 1.13
 13 13 -10 5.76 0.94
 13 13 -9 1.21 0.8
 13 13 -8 9.91 1.07
 13 13 -7 13.84 1.17
 13 13 -6 26.96 1.48
 13 13 -5 2.73 0.95
 13 13 -4 18.41 1.32
 13 13 -3 7.53 1.1
 13 13 -2 46.71 1.91
 13 13 -1 17.1 1.3
 13 13 0 -0.27 0.89
 13 13 1 16.53 1.29
 13 13 2 45.92 1.9
 13 13 3 8.19 1.09
 13 13 4 18.5 1.31
 13 13 5 3.37 0.95
 13 13 6 27.07 1.47
 13 13 7 13.22 1.14
 13 13 8 9.85 1.04
 13 13 9 0.16 0.78
 13 13 10 5.06 0.92
 13 14 -8 2.74 0.85
 13 14 -7 11.8 1.07
 13 14 -6 0.77 0.84
 13 14 -5 2.74 0.88
 13 14 -4 4.57 0.96
 13 14 -3 9.52 1.08
 13 14 -2 4.34 0.98
 13 14 -1 66.67 2.25
 13 14 0 -0.29 0.89
 13 14 1 64.82 2.22
 13 14 2 3.17 0.95
 13 14 3 9.51 1.09
 13 14 4 4.64 0.95
 13 14 5 2.4 0.9
 13 14 6 0.13 0.83
 13 14 7 11.29 1.05
 13 14 8 2.46 0.82
 13 15 -7 0.45 0.77
 13 15 -6 18 1.17
 13 15 -5 15.52 1.15
 13 15 -4 15.81 1.18
 13 15 -3 1.21 0.84
 13 15 -2 3.99 0.93
 13 15 -1 1.57 0.87
 13 15 0 2.99 0.9
 13 15 1 1.75 0.88
 13 15 2 5.05 0.94
 13 15 3 0.22 0.82
 13 15 4 16.21 1.19
 13 15 5 14.53 1.12
 13 15 6 17.67 1.17
 13 15 7 -0.24 0.78
 13 16 -4 3.42 0.87
 13 16 -3 8.02 0.95
 13 16 -2 -0.55 0.76
 13 16 -1 6.13 1.14
 13 16 0 3.09 0.86
 13 16 1 5.99 0.92
 13 16 2 -0.07 0.77
 13 16 3 8.19 0.94
 13 16 4 3.5 0.87
 14 0 0 165.52 3.81
 14 0 1 2.63 0.8
 14 0 2 15.2 1.08
 14 0 3 63.06 2.03
 14 0 4 26.59 1.34
 14 0 5 85.11 2.52
 14 0 6 19.47 1.27
 14 0 7 46.08 1.84
 14 0 8 123.46 3.28
 14 0 9 14.07 1.19
 14 0 10 6.92 1.02
 14 0 11 0.37 0.83
 14 0 12 6.84 1.04
 14 0 13 0.26 0.86
 14 0 14 30.65 1.5
 14 0 15 5.01 0.91
 14 1 -15 4.34 0.88
 14 1 -14 38.86 1.65
 14 1 -13 44.82 1.83
 14 1 -12 27.48 1.51
 14 1 -11 12.4 1.11
 14 1 -10 14.26 1.19
 14 1 -9 58.95 2.11
 14 1 -8 41.71 1.77
 14 1 -7 24.39 1.4
 14 1 -6 31.07 1.52
 14 1 -5 65.7 2.16
 14 1 -4 80.33 2.38
 14 1 -3 3.48 0.84
 14 1 -2 116.03 2.96
 14 1 -1 13.12 1.05
 14 1 0 7.36 0.92
 14 1 1 12.44 1.02
 14 1 2 116.52 2.97
 14 1 3 3.1 0.82
 14 1 4 78.71 2.36
 14 1 5 63.7 2.12
 14 1 6 30.66 1.51
 14 1 7 25.55 1.42
 14 1 8 41.15 1.75
 14 1 9 57.68 2.08
 14 1 10 12.34 1.14
 14 1 11 12.33 1.13
 14 1 12 27.13 1.49
 14 1 13 46.2 1.84
 14 1 14 41.45 1.7
 14 1 15 5.06 0.91
 14 2 -15 32.49 1.45
 14 2 -14 1.71 0.88
 14 2 -13 6.67 0.99
 14 2 -12 45.5 1.87
 14 2 -11 29.03 1.48
 14 2 -10 7.75 1.03
 14 2 -9 49.32 1.91
 14 2 -8 2.95 0.92
 14 2 -7 80.05 2.49
 14 2 -6 29.3 1.49
 14 2 -5 17.85 1.21
 14 2 -4 41.55 1.68
 14 2 -3 10.72 0.99
 14 2 -2 47.72 1.73
 14 2 -1 41.1 1.61
 14 2 0 0.5 0.74
 14 2 1 40.25 1.59
 14 2 2 47.27 1.72
 14 2 3 9.53 0.97
 14 2 4 40.82 1.68
 14 2 5 18.14 1.23
 14 2 6 29.77 1.49
 14 2 7 80.46 2.49
 14 2 8 3.31 0.92
 14 2 9 48.37 1.9
 14 2 10 8.13 1.02
 14 2 11 26.9 1.44
 14 2 12 45.84 1.88
 14 2 13 6.47 1
 14 2 14 2.62 0.9
 14 2 15 33.17 1.46
 14 3 -15 2.02 0.83
 14 3 -14 17.05 1.19
 14 3 -13 2.87 0.91
 14 3 -12 26.99 1.48
 14 3 -11 2.71 0.91
 14 3 -10 29.89 1.52
 14 3 -9 4.49 0.96
 14 3 -8 4.26 0.95
 14 3 -7 37.46 1.67
 14 3 -6 14.79 1.16
 14 3 -5 4.94 0.94
 14 3 -4 15.99 1.18
 14 3 -3 16.37 1.17
 14 3 -2 6.4 0.91
 14 3 -1 83.82 2.39
 14 3 0 9.48 0.98
 14 3 1 82.51 2.38
 14 3 2 6.91 0.91
 14 3 3 14.3 1.14
 14 3 4 16.39 1.18
 14 3 5 5.94 0.96
 14 3 6 14.02 1.16
 14 3 7 36.87 1.66
 14 3 8 3.77 0.93
 14 3 9 4.88 0.96
 14 3 10 29.61 1.51
 14 3 11 3.04 0.93
 14 3 12 25.93 1.46
 14 3 13 2.62 0.89
 14 3 14 18 1.21
 14 3 15 1.69 0.81
 14 4 -15 1.53 0.84
 14 4 -14 3.1 0.88
 14 4 -13 1.3 0.85
 14 4 -12 6.95 1.03
 14 4 -11 5.84 0.99
 14 4 -10 2.97 0.92
 14 4 -9 46.26 1.86
 14 4 -8 6.84 1
 14 4 -7 16.22 1.22
 14 4 -6 72.99 2.35
 14 4 -5 35.64 1.62
 14 4 -4 65.61 2.18
 14 4 -3 8.53 1.01
 14 4 -2 18 1.21
 14 4 -1 28.23 1.4
 14 4 0 2.11 0.81
 14 4 1 28.74 1.41
 14 4 2 17.07 1.19
 14 4 3 10.05 1.03
 14 4 4 64.53 2.17
 14 4 5 36.29 1.63
 14 4 6 71.67 2.33
 14 4 7 15.87 1.22
 14 4 8 7.37 1.01
 14 4 9 45 1.83
 14 4 10 2.16 0.9
 14 4 11 4.89 0.99
 14 4 12 6.15 1.01
 14 4 13 1.46 0.85
 14 4 14 1.64 0.84
 14 4 15 2.08 0.86
 14 5 -14 0.75 0.81
 14 5 -13 3.14 0.9
 14 5 -12 3.54 0.94
 14 5 -11 46.58 1.89
 14 5 -10 40.47 1.73
 14 5 -9 14.48 1.19
 14 5 -8 0.31 0.84
 14 5 -7 8.08 1.03
 14 5 -6 1.63 0.87
 14 5 -5 6.85 0.99
 14 5 -4 2.89 0.89
 14 5 -3 3.32 0.9
 14 5 -2 22.2 1.31
 14 5 -1 89.87 2.6
 14 5 0 42.43 1.72
 14 5 1 89.82 2.6
 14 5 2 21.66 1.3
 14 5 3 4.17 0.92
 14 5 4 2.43 0.87
 14 5 5 7.3 1.01
 14 5 6 1.27 0.86
 14 5 7 8.15 1.04
 14 5 8 0.21 0.85
 14 5 9 13.51 1.18
 14 5 10 40.17 1.72
 14 5 11 42.45 1.81
 14 5 12 2.95 0.92
 14 5 13 2.52 0.89
 14 5 14 1.22 0.81
 14 6 -14 -0.05 0.77
 14 6 -13 3.61 0.89
 14 6 -12 0.21 0.83
 14 6 -11 4.01 0.96
 14 6 -10 6.65 1
 14 6 -9 6.05 1.01
 14 6 -8 9.35 1.09
 14 6 -7 13.74 1.17
 14 6 -6 29.3 1.51
 14 6 -5 20.41 1.32
 14 6 -4 12.64 1.14
 14 6 -3 24.47 1.4
 14 6 -2 12.23 1.11
 14 6 -1 1.75 0.88
 14 6 0 35.07 1.61
 14 6 1 1.36 0.86
 14 6 2 12.42 1.12
 14 6 3 23.41 1.38
 14 6 4 13.84 1.16
 14 6 5 19.93 1.31
 14 6 6 29.01 1.5
 14 6 7 13.74 1.17
 14 6 8 10.12 1.1
 14 6 9 6.01 0.99
 14 6 10 7.5 1.01
 14 6 11 4.09 0.95
 14 6 12 0.61 0.84
 14 6 13 2.12 0.86
 14 6 14 0.27 0.77
 14 7 -13 1.85 0.84
 14 7 -12 3.35 0.88
 14 7 -11 33.35 1.59
 14 7 -10 8.16 1.08
 14 7 -9 12.67 1.15
 14 7 -8 11.32 1.12
 14 7 -7 15.44 1.23
 14 7 -6 23.39 1.38
 14 7 -5 3.51 0.93
 14 7 -4 8.8 1.06
 14 7 -3 5.41 0.97
 14 7 -2 14.68 1.18
 14 7 -1 37.52 1.66
 14 7 0 8.37 1.05
 14 7 1 37.17 1.66
 14 7 2 14.65 1.18
 14 7 3 4.85 0.96
 14 7 4 9.29 1.07
 14 7 5 3.3 0.92
 14 7 6 22.41 1.37
 14 7 7 16.45 1.24
 14 7 8 10.68 1.11
 14 7 9 13.17 1.16
 14 7 10 9 1.09
 14 7 11 33.08 1.59
 14 7 12 2.59 0.87
 14 7 13 1.28 0.82
 14 8 -13 0.02 0.77
 14 8 -12 6.02 0.97
 14 8 -11 6.4 0.98
 14 8 -10 1.01 0.87
 14 8 -9 15.54 1.26
 14 8 -8 3.85 0.94
 14 8 -7 3.42 0.95
 14 8 -6 23.97 1.42
 14 8 -5 28.28 1.5
 14 8 -4 4.79 0.97
 14 8 -3 4.5 0.97
 14 8 -2 2.4 0.92
 14 8 -1 4.03 0.94
 14 8 0 11.33 1.12
 14 8 1 3.7 0.96
 14 8 2 2.31 0.92
 14 8 3 4.5 0.96
 14 8 4 5.44 0.98
 14 8 5 28.34 1.49
 14 8 6 25.8 1.44
 14 8 7 3.18 0.94
 14 8 8 3.85 0.93
 14 8 9 16.02 1.25
 14 8 10 2.46 0.89
 14 8 11 5.34 0.95
 14 8 12 6.85 0.98
 14 8 13 0.48 0.77
 14 9 -12 10.09 1.01
 14 9 -11 0.62 0.85
 14 9 -10 0.47 0.85
 14 9 -9 5.75 1.01
 14 9 -8 27.51 1.52
 14 9 -7 0.72 0.86
 14 9 -6 0.84 0.89
 14 9 -5 1.45 0.89
 14 9 -4 3.23 0.92
 14 9 -3 1.94 0.9
 14 9 -2 0.44 0.85
 14 9 -1 9.46 1.06
 14 9 0 0.53 0.87
 14 9 1 7.4 1.03
 14 9 2 -0.85 0.84
 14 9 3 2.02 0.91
 14 9 4 2.55 0.91
 14 9 5 0.91 0.87
 14 9 6 0.55 0.86
 14 9 7 0.14 0.84
 14 9 8 26.89 1.5
 14 9 9 9.01 1.07
 14 9 10 -0.31 0.83
 14 9 11 0.39 0.83
 14 9 12 9.96 1.01
 14 10 -11 5.14 0.92
 14 10 -10 5.18 0.95
 14 10 -9 7.01 1.02
 14 10 -8 2.04 0.94
 14 10 -7 14.92 1.22
 14 10 -6 3.39 0.93
 14 10 -5 12.09 1.15
 14 10 -4 2.63 0.94
 14 10 -3 20.46 1.32
 14 10 -2 11.36 1.14
 14 10 -1 1.64 0.9
 14 10 0 0.62 0.86
 14 10 1 3.27 0.93
 14 10 2 12.17 1.15
 14 10 3 20.29 1.33
 14 10 4 4.22 0.94
 14 10 5 13.07 1.16
 14 10 6 3.18 0.91
 14 10 7 14.54 1.21
 14 10 8 3.19 0.92
 14 10 9 6.81 0.99
 14 10 10 4.07 0.92
 14 10 11 3.55 0.89
 14 11 -11 1.6 0.85
 14 11 -10 5.04 0.92
 14 11 -9 2.33 0.88
 14 11 -8 9 1.06
 14 11 -7 3.35 0.94
 14 11 -6 1.26 0.91
 14 11 -5 5.57 1.01
 14 11 -4 9.34 1.11
 14 11 -3 3.04 0.91
 14 11 -2 7.9 1.05
 14 11 -1 14.4 1.2
 14 11 0 9.05 1.07
 14 11 1 14.49 1.21
 14 11 2 7.33 1.03
 14 11 3 3.84 0.94
 14 11 4 10.05 1.14
 14 11 5 5.32 0.98
 14 11 6 1.04 0.89
 14 11 7 3.2 0.93
 14 11 8 8.15 1.04
 14 11 9 2.81 0.87
 14 11 10 5.56 0.91
 14 11 11 1.41 0.83
 14 12 -9 8.77 0.99
 14 12 -8 1.87 0.88
 14 12 -7 2.87 0.91
 14 12 -6 -0.33 0.84
 14 12 -5 1.54 0.91
 14 12 -4 7.05 1.04
 14 12 -3 4.41 0.99
 14 12 -2 18.69 1.32
 14 12 -1 0.39 0.88
 14 12 0 10.47 1.16
 14 12 1 0.36 0.89
 14 12 2 17.53 1.3
 14 12 3 4 0.98
 14 12 4 5.93 1.02
 14 12 5 2.52 0.92
 14 12 6 1.71 0.86
 14 12 7 2.51 0.87
 14 12 8 2.66 0.85
 14 12 9 9.05 0.98
 14 13 -8 4.5 0.87
 14 13 -7 6.93 0.95
 14 13 -6 5.15 0.96
 14 13 -5 20.45 1.31
 14 13 -4 27.28 1.44
 14 13 -3 5.12 0.97
 14 13 -2 3.81 0.94
 14 13 -1 2.79 0.95
 14 13 0 4.19 0.95
 14 13 1 3.35 0.94
 14 13 2 3.87 0.96
 14 13 3 4.98 0.95
 14 13 4 26.32 1.42
 14 13 5 21.55 1.33
 14 13 6 6.3 0.96
 14 13 7 6.27 0.94
 14 13 8 4.41 0.87
 14 14 -6 10.6 1.04
 14 14 -5 -0.2 0.81
 14 14 -4 3.31 0.9
 14 14 -3 3.97 0.9
 14 14 -2 3.65 0.92
 14 14 -1 24.06 1.38
 14 14 0 18.65 1.26
 14 14 1 25.97 1.4
 14 14 2 4.05 0.93
 14 14 3 2.8 0.87
 14 14 4 3.14 0.88
 14 14 5 0.18 0.81
 14 14 6 7.43 0.94
 14 15 -4 8.32 0.99
 14 15 -3 2.68 0.83
 14 15 -2 1.1 0.81
 14 15 -1 0.7 0.81
 14 15 0 1.64 0.82
 14 15 1 1.1 0.8
 14 15 2 1.57 0.81
 14 15 3 3.1 0.84
 14 15 4 7.97 0.97
 15 0 1 2.12 0.88
 15 0 2 0.55 0.83
 15 0 3 7.59 1.01
 15 0 4 14.98 1.19
 15 0 5 0.72 0.84
 15 0 6 58.29 2.08
 15 0 7 6.5 1
 15 0 8 3.17 0.91
 15 0 9 5.58 0.96
 15 0 10 0.62 0.84
 15 0 11 0.07 0.84
 15 0 12 22.99 1.36
 15 0 13 0.04 0.81
 15 0 14 2.84 0.83
 15 1 -14 4.68 0.88
 15 1 -13 7.42 0.99
 15 1 -12 5.69 0.96
 15 1 -11 20.83 1.35
 15 1 -10 3.98 0.92
 15 1 -9 7.52 1
 15 1 -8 20.13 1.31
 15 1 -7 1.05 0.84
 15 1 -6 8.92 1.05
 15 1 -5 0.98 0.86
 15 1 -4 3.16 0.91
 15 1 -3 15.39 1.17
 15 1 -2 56.31 2.02
 15 1 -1 6.94 1
 15 1 0 2.13 0.86
 15 1 1 8.72 1.03
 15 1 2 59.88 2.08
 15 1 3 16.56 1.22
 15 1 4 3.44 0.92
 15 1 5 1.18 0.87
 15 1 6 8.81 1.05
 15 1 7 -0.03 0.83
 15 1 8 20.42 1.31
 15 1 9 7.36 1
 15 1 10 3.31 0.91
 15 1 11 21.15 1.35
 15 1 12 5.89 0.97
 15 1 13 7.85 1
 15 1 14 5.13 0.88
 15 2 -14 12.51 1.04
 15 2 -13 3.51 0.91
 15 2 -12 5.52 0.96
 15 2 -11 5.69 0.99
 15 2 -10 21.72 1.39
 15 2 -9 1.5 0.87
 15 2 -8 15.46 1.19
 15 2 -7 11.11 1.11
 15 2 -6 11.55 1.11
 15 2 -5 1.71 0.86
 15 2 -4 29.06 1.49
 15 2 -3 26.65 1.45
 15 2 -2 9.14 1.05
 15 2 -1 2.34 0.87
 15 2 0 7.55 1
 15 2 1 1.24 0.85
 15 2 2 10.16 1.08
 15 2 3 25.57 1.43
 15 2 4 28.68 1.48
 15 2 5 -0.37 0.82
 15 2 6 10.62 1.09
 15 2 7 9.89 1.08
 15 2 8 14.67 1.19
 15 2 9 1.81 0.88
 15 2 10 24.08 1.43
 15 2 11 5.37 0.98
 15 2 12 4.02 0.93
 15 2 13 4.84 0.92
 15 2 14 11.67 1.03
 15 3 -14 4.27 0.9
 15 3 -13 1.5 0.83
 15 3 -12 3.29 0.9
 15 3 -11 10.61 1.11
 15 3 -10 13.24 1.2
 15 3 -9 0.73 0.85
 15 3 -8 0.86 0.85
 15 3 -7 6.22 0.99
 15 3 -6 3.28 0.91
 15 3 -5 33.67 1.59
 15 3 -4 20.19 1.31
 15 3 -3 24.39 1.38
 15 3 -2 7.25 1.01
 15 3 -1 7.17 1.02
 15 3 0 6.49 0.99
 15 3 1 6.84 0.99
 15 3 2 8.02 1.03
 15 3 3 24.16 1.38
 15 3 4 20.25 1.31
 15 3 5 32.37 1.57
 15 3 6 2.29 0.91
 15 3 7 4.81 0.96
 15 3 8 -0.05 0.84
 15 3 9 0.05 0.84
 15 3 10 14.25 1.21
 15 3 11 8.86 1.07
 15 3 12 3.72 0.91
 15 3 13 1.51 0.83
 15 3 14 3.58 0.89
 15 4 -13 -0.01 0.8
 15 4 -12 4.92 0.94
 15 4 -11 17.67 1.25
 15 4 -10 1.23 0.89
 15 4 -9 9.65 1.06
 15 4 -8 16.2 1.23
 15 4 -7 32.54 1.58
 15 4 -6 2.14 0.89
 15 4 -5 5.23 0.99
 15 4 -4 16.13 1.23
 15 4 -3 13.04 1.16
 15 4 -2 14.19 1.19
 15 4 -1 35.95 1.64
 15 4 0 17.5 1.24
 15 4 1 35.73 1.64
 15 4 2 15.02 1.19
 15 4 3 13.37 1.15
 15 4 4 15.89 1.23
 15 4 5 6.59 1.01
 15 4 6 3.02 0.92
 15 4 7 33.8 1.6
 15 4 8 17.1 1.24
 15 4 9 8.87 1.05
 15 4 10 1.67 0.91
 15 4 11 17.47 1.26
 15 4 12 4.78 0.94
 15 4 13 0.01 0.8
 15 5 -13 11.13 1.03
 15 5 -12 12.07 1.09
 15 5 -11 6.97 1.01
 15 5 -10 13.64 1.18
 15 5 -9 32.11 1.62
 15 5 -8 9.29 1.08
 15 5 -7 2.87 0.91
 15 5 -6 6.45 1.01
 15 5 -5 4.38 0.97
 15 5 -4 28.56 1.51
 15 5 -3 28.17 1.49
 15 5 -2 16.91 1.26
 15 5 -1 24.23 1.41
 15 5 0 1.74 0.9
 15 5 1 22.24 1.37
 15 5 2 16.35 1.24
 15 5 3 28.72 1.5
 15 5 4 29.06 1.51
 15 5 5 4.47 0.95
 15 5 6 7.07 1.01
 15 5 7 3.05 0.92
 15 5 8 9.66 1.08
 15 5 9 35.33 1.67
 15 5 10 15.27 1.21
 15 5 11 6.19 0.98
 15 5 12 11.7 1.11
 15 5 13 11.33 1.04
 15 6 -13 2.83 0.87
 15 6 -12 2.06 0.86
 15 6 -11 13.24 1.12
 15 6 -10 2.71 0.91
 15 6 -9 18.49 1.31
 15 6 -8 5.69 0.97
 15 6 -7 18.13 1.27
 15 6 -6 0.36 0.84
 15 6 -5 6.31 0.99
 15 6 -4 38.21 1.7
 15 6 -3 62.75 2.18
 15 6 -2 2.38 0.94
 15 6 -1 85.78 2.6
 15 6 0 19.16 1.31
 15 6 1 88.15 2.64
 15 6 2 3.62 0.96
 15 6 3 60.09 2.13
 15 6 4 34.09 1.63
 15 6 5 5.2 0.99
 15 6 6 0.82 0.84
 15 6 7 16.98 1.26
 15 6 8 4.78 0.98
 15 6 9 19.51 1.33
 15 6 10 3.01 0.94
 15 6 11 12.62 1.11
 15 6 12 1.26 0.85
 15 6 13 2.29 0.86
 15 7 -12 0.42 0.78
 15 7 -11 4.69 0.94
 15 7 -10 11.36 1.1
 15 7 -9 2.47 0.93
 15 7 -8 16.43 1.27
 15 7 -7 11.71 1.13
 15 7 -6 66.78 2.24
 15 7 -5 9.39 1.09
 15 7 -4 66.52 2.25
 15 7 -3 12.16 1.18
 15 7 -2 74.94 2.4
 15 7 -1 6.36 1.01
 15 7 0 0.73 0.88
 15 7 1 4.87 0.99
 15 7 2 76.13 2.44
 15 7 3 12.42 1.17
 15 7 4 68.51 2.29
 15 7 5 9.73 1.09
 15 7 6 69.01 2.28
 15 7 7 12.66 1.14
 15 7 8 16.47 1.25
 15 7 9 4.18 0.93
 15 7 10 10.92 1.08
 15 7 11 4.71 0.94
 15 7 12 0.16 0.79
 15 8 -12 9.72 1.02
 15 8 -11 0.88 0.83
 15 8 -10 30.83 1.5
 15 8 -9 21.16 1.34
 15 8 -8 0.14 0.89
 15 8 -7 33.32 1.63
 15 8 -6 0.62 0.86
 15 8 -5 5.68 1.01
 15 8 -4 12.04 1.16
 15 8 -3 75.3 2.4
 15 8 -2 12.14 1.17
 15 8 -1 57.41 2.08
 15 8 0 3.51 0.96
 15 8 1 57.47 2.08
 15 8 2 12.3 1.17
 15 8 3 73.5 2.37
 15 8 4 12.5 1.18
 15 8 5 5.92 0.99
 15 8 6 0.75 0.87
 15 8 7 32.96 1.61
 15 8 8 1.54 0.89
 15 8 9 21.12 1.31
 15 8 10 29.33 1.47
 15 8 11 3.13 0.86
 15 8 12 10.67 1.04
 15 9 -11 2.01 0.86
 15 9 -10 8.28 1.01
 15 9 -9 5.08 0.97
 15 9 -8 10.25 1.1
 15 9 -7 23.88 1.41
 15 9 -6 39.78 1.76
 15 9 -5 19.44 1.35
 15 9 -4 68.65 2.27
 15 9 -3 18.3 1.28
 15 9 -2 10.92 1.12
 15 9 -1 8.29 1.07
 15 9 0 13.35 1.19
 15 9 1 8.01 1.05
 15 9 2 10.29 1.13
 15 9 3 18.45 1.29
 15 9 4 71.74 2.32
 15 9 5 18.4 1.31
 15 9 6 37.27 1.7
 15 9 7 21.84 1.37
 15 9 8 11.17 1.11
 15 9 9 3.91 0.95
 15 9 10 9.31 1.03
 15 9 11 2.01 0.82
 15 10 -10 14.59 1.1
 15 10 -9 4.03 0.91
 15 10 -8 1.44 0.87
 15 10 -7 15.39 1.19
 15 10 -6 6.36 1
 15 10 -5 7.68 1.06
 15 10 -4 16.48 1.28
 15 10 -3 34.83 1.67
 15 10 -2 30.43 1.59
 15 10 -1 19.41 1.31
 15 10 0 59.48 2.09
 15 10 1 19.2 1.3
 15 10 2 29.26 1.56
 15 10 3 35.76 1.66
 15 10 4 17.41 1.28
 15 10 5 8.36 1.06
 15 10 6 5.99 0.99
 15 10 7 15.67 1.19
 15 10 8 0.05 0.86
 15 10 9 3.01 0.88
 15 10 10 12.49 1.05
 15 11 -9 14.41 1.11
 15 11 -8 6.74 0.98
 15 11 -7 13.16 1.13
 15 11 -6 4.1 0.92
 15 11 -5 9.25 1.07
 15 11 -4 2.31 0.92
 15 11 -3 32.32 1.6
 15 11 -2 7.42 1.06
 15 11 -1 34.23 1.64
 15 11 0 7.55 1.05
 15 11 1 34.66 1.63
 15 11 2 7.37 1.05
 15 11 3 31.09 1.55
 15 11 4 2.22 0.9
 15 11 5 10.35 1.08
 15 11 6 3.11 0.88
 15 11 7 11.62 1.08
 15 11 8 5.38 0.92
 15 11 9 13.78 1.09
 15 12 -8 1.31 0.84
 15 12 -7 3.12 0.87
 15 12 -6 8.22 1.01
 15 12 -5 0.49 0.84
 15 12 -4 13.36 1.14
 15 12 -3 5.44 0.96
 15 12 -2 9.17 1.05
 15 12 -1 0.26 0.84
 15 12 0 11.17 1.1
 15 12 1 1 0.84
 15 12 2 7.93 1.03
 15 12 3 4.52 0.92
 15 12 4 12.14 1.13
 15 12 5 0.2 0.83
 15 12 6 8.43 0.99
 15 12 7 3.5 0.86
 15 12 8 0.63 0.83
 15 13 -6 7.04 0.98
 15 13 -5 2.43 0.86
 15 13 -4 5.57 0.94
 15 13 -3 -0.56 0.81
 15 13 -2 6.13 0.95
 15 13 -1 2.15 0.86
 15 13 0 1.36 0.85
 15 13 1 0.94 0.86
 15 13 2 5.58 0.94
 15 13 3 -1.53 0.78
 15 13 4 5.88 0.92
 15 13 5 2.96 0.85
 15 13 6 7.9 1
 15 14 -3 1.12 0.84
 15 14 -2 -0.44 0.78
 15 14 -1 2.58 0.83
 15 14 0 16.16 1.13
 15 14 1 0.82 0.82
 15 14 2 -0.17 0.77
 15 14 3 2.18 0.83
 16 0 0 -0.31 0.84
 16 0 1 0.18 0.86
 16 0 2 6.64 1
 16 0 3 3.22 0.93
 16 0 4 18.08 1.29
 16 0 5 16.28 1.24
 16 0 6 3.08 0.93
 16 0 7 21.12 1.33
 16 0 8 5.87 0.97
 16 0 9 7.9 1.04
 16 0 10 17.57 1.25
 16 0 11 -0.06 0.83
 16 0 12 1.58 0.85
 16 0 13 2.18 0.84
 16 1 -13 1.48 0.82
 16 1 -12 12.57 1.09
 16 1 -11 14.34 1.14
 16 1 -10 7.61 1.03
 16 1 -9 2.06 0.91
 16 1 -8 0.51 0.84
 16 1 -7 5.2 0.95
 16 1 -6 15.7 1.22
 16 1 -5 4.2 0.95
 16 1 -4 4.81 0.97
 16 1 -3 8.25 1.06
 16 1 -2 22.59 1.37
 16 1 -1 4.55 0.97
 16 1 0 0.49 0.85
 16 1 1 3.95 0.96
 16 1 2 23.32 1.38
 16 1 3 8.18 1.06
 16 1 4 4.18 0.95
 16 1 5 4.17 0.93
 16 1 6 15.43 1.22
 16 1 7 5.3 0.98
 16 1 8 1.54 0.86
 16 1 9 3.37 0.95
 16 1 10 7.53 1.02
 16 1 11 13.23 1.13
 16 1 12 12.73 1.1
 16 1 13 0.97 0.82
 16 2 -13 4.35 0.91
 16 2 -12 10.12 1.02
 16 2 -11 8.33 1.04
 16 2 -10 7.38 1.04
 16 2 -9 4.36 0.99
 16 2 -8 3.51 0.97
 16 2 -7 11.85 1.13
 16 2 -6 14.38 1.18
 16 2 -5 17.68 1.27
 16 2 -4 0.51 0.88
 16 2 -3 11.37 1.12
 16 2 -2 7.15 1.04
 16 2 -1 13.39 1.18
 16 2 0 16.74 1.26
 16 2 1 13.26 1.16
 16 2 2 5.71 1.01
 16 2 3 10.81 1.11
 16 2 4 1.56 0.89
 16 2 5 16.8 1.25
 16 2 6 13.28 1.16
 16 2 7 12.97 1.16
 16 2 8 4.43 0.96
 16 2 9 4.35 0.98
 16 2 10 6.83 1.01
 16 2 11 8.62 1.04
 16 2 12 8.94 1
 16 2 13 5.4 0.91
 16 3 -12 6.63 0.95
 16 3 -11 5.32 0.96
 16 3 -10 31.1 1.53
 16 3 -9 23.83 1.4
 16 3 -8 42.2 1.81
 16 3 -7 14.39 1.17
 16 3 -6 0.59 0.87
 16 3 -5 16.56 1.24
 16 3 -4 2.93 0.92
 16 3 -3 0.74 0.88
 16 3 -2 18.37 1.29
 16 3 -1 48.34 1.9
 16 3 0 2.15 0.92
 16 3 1 48.56 1.9
 16 3 2 17.17 1.27
 16 3 3 0.25 0.88
 16 3 4 3 0.93
 16 3 5 14.84 1.21
 16 3 6 0.93 0.89
 16 3 7 12.36 1.15
 16 3 8 41.31 1.8
 16 3 9 24.11 1.41
 16 3 10 30.57 1.52
 16 3 11 5.87 0.97
 16 3 12 7.65 0.96
 16 4 -12 2.81 0.84
 16 4 -11 0.31 0.83
 16 4 -10 0.77 0.84
 16 4 -9 9.23 1.07
 16 4 -8 0.16 0.89
 16 4 -7 21.77 1.35
 16 4 -6 5.68 0.97
 16 4 -5 16.81 1.25
 16 4 -4 37.63 1.69
 16 4 -3 43.37 1.8
 16 4 -2 4.09 0.97
 16 4 -1 6.77 1.02
 16 4 0 -0.06 0.85
 16 4 1 7.23 1.03
 16 4 2 4.43 0.97
 16 4 3 41.24 1.77
 16 4 4 37.56 1.69
 16 4 5 17.13 1.25
 16 4 6 6.64 1.01
 16 4 7 23.26 1.37
 16 4 8 1.05 0.89
 16 4 9 7.49 1.05
 16 4 10 -0.34 0.83
 16 4 11 -0.41 0.8
 16 4 12 2.04 0.83
 16 5 -12 23.13 1.31
 16 5 -11 1.23 0.84
 16 5 -10 13.66 1.14
 16 5 -9 3.39 0.93
 16 5 -8 48.85 1.92
 16 5 -7 8.11 1.08
 16 5 -6 4.52 0.95
 16 5 -5 2.05 0.9
 16 5 -4 2.11 0.88
 16 5 -3 1.34 0.89
 16 5 -2 1.97 0.91
 16 5 -1 5.05 0.98
 16 5 0 1.18 0.88
 16 5 1 4.14 0.97
 16 5 2 1 0.89
 16 5 3 0.84 0.88
 16 5 4 1.18 0.89
 16 5 5 3.12 0.93
 16 5 6 4.24 0.95
 16 5 7 8.84 1.09
 16 5 8 49.72 1.92
 16 5 9 3.44 0.93
 16 5 10 12.98 1.15
 16 5 11 1.05 0.85
 16 5 12 22.79 1.31
 16 6 -11 1.06 0.83
 16 6 -10 11.96 1.09
 16 6 -9 4.92 0.95
 16 6 -8 21.29 1.35
 16 6 -7 17.7 1.29
 16 6 -6 7.69 1.05
 16 6 -5 8.85 1.07
 16 6 -4 2.81 0.92
 16 6 -3 29.6 1.52
 16 6 -2 44.77 1.83
 16 6 -1 8.68 1.07
 16 6 0 20.02 1.34
 16 6 1 7.83 1.06
 16 6 2 46.23 1.86
 16 6 3 27.85 1.5
 16 6 4 3.69 0.92
 16 6 5 7.54 1.05
 16 6 6 6.22 1.02
 16 6 7 18.99 1.3
 16 6 8 21.84 1.35
 16 6 9 5.45 0.95
 16 6 10 11.04 1.08
 16 6 11 1.95 0.85
 16 7 -11 2.92 0.89
 16 7 -10 3.46 0.89
 16 7 -9 8.58 1.04
 16 7 -8 9.12 1.08
 16 7 -7 4.02 0.98
 16 7 -6 19.82 1.32
 16 7 -5 25.95 1.49
 16 7 -4 8.81 1.09
 16 7 -3 5.68 1.02
 16 7 -2 44.96 1.83
 16 7 -1 3.29 0.96
 16 7 0 8.95 1.07
 16 7 1 4.18 0.97
 16 7 2 43.57 1.81
 16 7 3 4.03 0.98
 16 7 4 9.11 1.08
 16 7 5 25.73 1.49
 16 7 6 19.86 1.34
 16 7 7 5.81 0.99
 16 7 8 9.85 1.08
 16 7 9 7.61 1.03
 16 7 10 4.2 0.9
 16 7 11 3.16 0.88
 16 8 -10 7.14 0.94
 16 8 -9 0.54 0.82
 16 8 -8 4.36 0.94
 16 8 -7 26.68 1.43
 16 8 -6 4.13 0.97
 16 8 -5 40.18 1.75
 16 8 -4 9.26 1.11
 16 8 -3 42.59 1.83
 16 8 -2 7.18 1.08
 16 8 -1 2.49 0.93
 16 8 0 -0.29 0.85
 16 8 1 1.89 0.89
 16 8 2 6.69 1.06
 16 8 3 42.16 1.8
 16 8 4 10.54 1.14
 16 8 5 36.32 1.67
 16 8 6 3.07 0.94
 16 8 7 25.08 1.4
 16 8 8 4.31 0.94
 16 8 9 0.36 0.81
 16 8 10 6.37 0.92
 16 9 -9 18.51 1.19
 16 9 -8 12.26 1.1
 16 9 -7 1.27 0.87
 16 9 -6 10.88 1.1
 16 9 -5 13.71 1.18
 16 9 -4 12.31 1.17
 16 9 -3 3.25 0.94
 16 9 -2 34.14 1.64
 16 9 -1 30.73 1.56
 16 9 0 3.86 0.96
 16 9 1 32.98 1.62
 16 9 2 33.26 1.61
 16 9 3 1.83 0.95
 16 9 4 13.54 1.2
 16 9 5 12.8 1.17
 16 9 6 11.2 1.09
 16 9 7 1.12 0.86
 16 9 8 12.39 1.09
 16 9 9 18.63 1.18
 16 10 -8 1.8 0.83
 16 10 -7 5.18 0.94
 16 10 -6 0.23 0.84
 16 10 -5 11.29 1.12
 16 10 -4 22.32 1.35
 16 10 -3 -0.34 0.85
 16 10 -2 6.56 1.01
 16 10 -1 2.88 0.94
 16 10 0 29.35 1.52
 16 10 1 2.17 0.9
 16 10 2 6.78 1
 16 10 3 0.18 0.85
 16 10 4 20.52 1.32
 16 10 5 10.91 1.11
 16 10 6 -0.67 0.83
 16 10 7 5.45 0.92
 16 10 8 2.98 0.83
 16 11 -7 7.72 0.99
 16 11 -6 4.07 0.91
 16 11 -5 17.64 1.21
 16 11 -4 5.52 0.96
 16 11 -3 9.37 1.05
 16 11 -2 5.93 0.98
 16 11 -1 7.51 1
 16 11 0 0.97 0.85
 16 11 1 6.71 0.98
 16 11 2 6.35 1
 16 11 3 10.11 1.06
 16 11 4 5.68 0.95
 16 11 5 17.87 1.21
 16 11 6 5.09 0.91
 16 11 7 7.63 0.98
 16 12 -5 3.74 0.9
 16 12 -4 1.51 0.82
 16 12 -3 0.94 0.82
 16 12 -2 5.39 0.93
 16 12 -1 4.03 0.91
 16 12 0 31.09 1.48
 16 12 1 2.22 0.89
 16 12 2 5.59 0.93
 16 12 3 0.74 0.81
 16 12 4 1.47 0.83
 16 12 5 4.17 0.9
 16 13 -2 4.79 0.89
 16 13 -1 3.58 0.87
 16 13 0 5.34 0.94
 16 13 1 2.84 0.87
 16 13 2 4.93 0.9
 17 0 1 183.71 4.31
 17 0 2 1.76 0.88
 17 0 3 65.35 2.22
 17 0 4 2.5 0.95
 17 0 5 26.35 1.46
 17 0 6 3.61 0.99
 17 0 7 79.6 2.5
 17 0 8 -0.17 0.86
 17 0 9 45.19 1.78
 17 0 10 -0.59 0.81
 17 0 11 1.05 0.8
 17 1 -11 5.18 0.9
 17 1 -10 22.02 1.29
 17 1 -9 1.51 0.87
 17 1 -8 11.64 1.14
 17 1 -7 7.91 1.08
 17 1 -6 70.97 2.36
 17 1 -5 8.37 1.08
 17 1 -4 129.63 3.37
 17 1 -3 23.68 1.41
 17 1 -2 26.41 1.47
 17 1 -1 29.29 1.54
 17 1 0 3.33 0.96
 17 1 1 29.49 1.55
 17 1 2 25.65 1.47
 17 1 3 23.18 1.4
 17 1 4 129.63 3.36
 17 1 5 8.53 1.08
 17 1 6 72.14 2.38
 17 1 7 8.58 1.08
 17 1 8 12.54 1.15
 17 1 9 1.31 0.86
 17 1 10 21.4 1.29
 17 1 11 4.25 0.89
 17 2 -11 1.28 0.8
 17 2 -10 3.91 0.9
 17 2 -9 17.28 1.22
 17 2 -8 20.41 1.32
 17 2 -7 0.89 0.89
 17 2 -6 11.26 1.15
 17 2 -5 22.05 1.41
 17 2 -4 1.29 0.89
 17 2 -3 21.88 1.38
 17 2 -2 13.9 1.21
 17 2 -1 39.42 1.72
 17 2 0 57.95 2.08
 17 2 1 38.3 1.71
 17 2 2 12.68 1.18
 17 2 3 21.78 1.36
 17 2 4 -0.04 0.87
 17 2 5 22.89 1.43
 17 2 6 12.72 1.18
 17 2 7 0.82 0.89
 17 2 8 21.06 1.33
 17 2 9 16.96 1.21
 17 2 10 3.97 0.92
 17 2 11 1.47 0.8
 17 3 -11 7.31 0.98
 17 3 -10 35.63 1.55
 17 3 -9 4.28 0.95
 17 3 -8 27.91 1.46
 17 3 -7 3.87 0.97
 17 3 -6 4.54 0.98
 17 3 -5 1.06 0.92
 17 3 -4 8.48 1.06
 17 3 -3 20.99 1.34
 17 3 -2 1.65 0.92
 17 3 -1 16.04 1.25
 17 3 0 3.23 0.96
 17 3 1 16.48 1.25
 17 3 2 1.34 0.91
 17 3 3 20.88 1.35
 17 3 4 9.8 1.08
 17 3 5 2.74 0.95
 17 3 6 3.73 0.97
 17 3 7 3.12 0.95
 17 3 8 26 1.43
 17 3 9 5.39 0.97
 17 3 10 35.57 1.55
 17 3 11 6.87 0.98
 17 4 -10 1.07 0.81
 17 4 -9 7.22 0.99
 17 4 -8 10.01 1.07
 17 4 -7 8.17 1.04
 17 4 -6 1.05 0.9
 17 4 -5 10.95 1.15
 17 4 -4 4.29 0.99
 17 4 -3 3.24 0.94
 17 4 -2 20.2 1.32
 17 4 -1 5.5 0.99
 17 4 0 20.28 1.33
 17 4 1 4.47 0.98
 17 4 2 19.77 1.32
 17 4 3 4.35 0.96
 17 4 4 3.79 0.96
 17 4 5 9.78 1.11
 17 4 6 0.59 0.89
 17 4 7 9.61 1.07
 17 4 8 8.1 1.03
 17 4 9 5.94 0.98
 17 4 10 -0.03 0.82
 17 5 -10 5.47 0.9
 17 5 -9 0.73 0.83
 17 5 -8 1.71 0.9
 17 5 -7 3.2 0.92
 17 5 -6 0.8 0.87
 17 5 -5 11.79 1.15
 17 5 -4 1.48 0.92
 17 5 -3 1.13 0.93
 17 5 -2 2.01 0.96
 17 5 -1 12.21 1.15
 17 5 0 5.71 1
 17 5 1 14.33 1.2
 17 5 2 1.05 0.93
 17 5 3 0.93 0.93
 17 5 4 1.37 0.92
 17 5 5 11.72 1.15
 17 5 6 0.53 0.88
 17 5 7 3.92 0.93
 17 5 8 2.14 0.89
 17 5 9 0.87 0.84
 17 5 10 6.11 0.92
 17 6 -9 4.6 0.9
 17 6 -8 1.77 0.86
 17 6 -7 2.79 0.9
 17 6 -6 25.29 1.4
 17 6 -5 4.27 0.96
 17 6 -4 7.19 1.06
 17 6 -3 13.21 1.2
 17 6 -2 3.78 0.99
 17 6 -1 0.99 0.92
 17 6 0 23.75 1.45
 17 6 1 1.1 0.92
 17 6 2 4.46 0.98
 17 6 3 14.26 1.22
 17 6 4 8.01 1.06
 17 6 5 3.73 0.94
 17 6 6 23.2 1.36
 17 6 7 2.4 0.89
 17 6 8 1.32 0.87
 17 6 9 4.26 0.91
 17 7 -9 11.15 1.09
 17 7 -8 9.64 1.02
 17 7 -7 0.04 0.83
 17 7 -6 2.21 0.89
 17 7 -5 2.8 0.92
 17 7 -4 3.56 0.95
 17 7 -3 3.06 0.96
 17 7 -2 11.35 1.16
 17 7 -1 10.34 1.14
 17 7 0 0.16 0.87
 17 7 1 10.29 1.13
 17 7 2 11.61 1.16
 17 7 3 4.77 0.97
 17 7 4 4.92 0.97
 17 7 5 4.87 0.93
 17 7 6 2.23 0.87
 17 7 7 0.69 0.84
 17 7 8 8.34 0.99
 17 7 9 11.22 1.07
 17 8 -8 1.4 0.86
 17 8 -7 2.6 0.87
 17 8 -6 13.85 1.14
 17 8 -5 0.72 0.85
 17 8 -4 1.79 0.88
 17 8 -3 2.49 0.91
 17 8 -2 5.47 0.99
 17 8 -1 11.89 1.15
 17 8 0 29.25 1.51
 17 8 1 12.15 1.14
 17 8 2 5.3 0.99
 17 8 3 2.55 0.89
 17 8 4 1.21 0.86
 17 8 5 0.1 0.86
 17 8 6 13.05 1.13
 17 8 7 1.75 0.85
 17 8 8 0.87 0.82
 17 9 -7 -0.04 0.83
 17 9 -6 1.52 0.86
 17 9 -5 29.8 1.45
 17 9 -4 0.46 0.86
 17 9 -3 4.05 0.95
 17 9 -2 21.16 1.31
 17 9 -1 1.23 0.89
 17 9 0 1.78 0.89
 17 9 1 2.14 0.88
 17 9 2 20.96 1.31
 17 9 3 5.7 0.99
 17 9 4 0.79 0.85
 17 9 5 27.35 1.42
 17 9 6 0.78 0.83
 17 9 7 1.59 0.85
 17 10 -5 2.15 0.86
 17 10 -4 5.28 0.93
 17 10 -3 3.76 0.91
 17 10 -2 2.04 0.86
 17 10 -1 0.61 0.84
 17 10 0 25.31 1.4
 17 10 1 -0.36 0.82
 17 10 2 1.47 0.84
 17 10 3 4.06 0.91
 17 10 4 4.45 0.91
 17 10 5 2.32 0.84
 17 11 -3 0.59 0.84
 17 11 -2 -0.38 0.79
 17 11 -1 8.7 1
 17 11 0 1.65 0.85
 17 11 1 9.79 1.02
 17 11 2 -0.19 0.78
 17 11 3 0.65 0.83
 18 0 0 -0.25 0.9
 18 0 1 15.32 1.26
 18 0 2 0.06 0.89
 18 0 3 0.58 0.89
 18 0 4 0.73 0.88
 18 0 5 0.47 0.86
 18 0 6 0.13 0.87
 18 0 7 7.23 1.01
 18 0 8 -0.05 0.83
 18 0 9 4.84 0.9
 18 1 -9 1.83 0.83
 18 1 -8 1.72 0.85
 18 1 -7 5.75 0.98
 18 1 -6 24.24 1.39
 18 1 -5 14.81 1.21
 18 1 -4 18.07 1.3
 18 1 -3 3.29 0.96
 18 1 -2 5.5 1.03
 18 1 -1 5.2 1.01
 18 1 0 4.83 1.02
 18 1 1 4.31 1
 18 1 2 6.57 1.05
 18 1 3 3.43 0.95
 18 1 4 19.66 1.33
 18 1 5 16.26 1.23
 18 1 6 24.72 1.4
 18 1 7 6.12 0.98
 18 1 8 1.38 0.86
 18 1 9 1.79 0.84
 18 2 -9 1.44 0.82
 18 2 -8 2.33 0.87
 18 2 -7 10.86 1.08
 18 2 -6 4.5 0.95
 18 2 -5 4.3 0.96
 18 2 -4 0.66 0.89
 18 2 -3 33.63 1.62
 18 2 -2 22.64 1.41
 18 2 -1 11.39 1.18
 18 2 0 34.28 1.65
 18 2 1 10.46 1.16
 18 2 2 21.98 1.41
 18 2 3 32.88 1.62
 18 2 4 0.2 0.87
 18 2 5 4.26 0.97
 18 2 6 4.51 0.93
 18 2 7 10.9 1.1
 18 2 8 3.56 0.9
 18 2 9 1.91 0.85
 18 3 -9 7.8 1
 18 3 -8 14.74 1.13
 18 3 -7 10.13 1.07
 18 3 -6 8.86 1.04
 18 3 -5 26.09 1.43
 18 3 -4 0.65 0.89
 18 3 -3 25.5 1.46
 18 3 -2 9.92 1.13
 18 3 -1 15.07 1.25
 18 3 0 9.16 1.12
 18 3 1 13.9 1.21
 18 3 2 7.95 1.11
 18 3 3 24.97 1.44
 18 3 4 1.17 0.88
 18 3 5 26.07 1.43
 18 3 6 7.94 1.06
 18 3 7 10.15 1.08
 18 3 8 14.35 1.13
 18 3 9 8.29 1
 18 4 -8 2.84 0.86
 18 4 -7 9.92 1.04
 18 4 -6 -0.4 0.84
 18 4 -5 31.42 1.52
 18 4 -4 21.31 1.34
 18 4 -3 13.36 1.17
 18 4 -2 13.77 1.2
 18 4 -1 7.47 1.07
 18 4 0 36.11 1.68
 18 4 1 8.02 1.07
 18 4 2 14.56 1.21
 18 4 3 13.33 1.18
 18 4 4 20.85 1.33
 18 4 5 30.19 1.49
 18 4 6 -0.88 0.84
 18 4 7 7.58 1
 18 4 8 3.52 0.88
 18 5 -8 21.95 1.3
 18 5 -7 7.7 0.99
 18 5 -6 1.37 0.86
 18 5 -5 0.78 0.87
 18 5 -4 7.57 1.02
 18 5 -3 1.36 0.91
 18 5 -2 3.29 0.93
 18 5 -1 2.07 0.92
 18 5 0 -0.04 0.86
 18 5 1 2.4 0.92
 18 5 2 3.22 0.92
 18 5 3 1.78 0.88
 18 5 4 8.69 1.03
 18 5 5 1.66 0.88
 18 5 6 2.16 0.86
 18 5 7 7.89 1
 18 5 8 22.67 1.3
 18 6 -7 6.14 0.92
 18 6 -6 7.11 0.97
 18 6 -5 2.89 0.9
 18 6 -4 7.1 1.01
 18 6 -3 5.74 1.01
 18 6 -2 3.21 0.93
 18 6 -1 8.62 1.04
 18 6 0 0.88 0.87
 18 6 1 7.95 1.04
 18 6 2 3 0.93
 18 6 3 6.47 1.02
 18 6 4 6.73 1.01
 18 6 5 1.48 0.88
 18 6 6 7.79 1
 18 6 7 5.61 0.93
 18 7 -6 1.87 0.83
 18 7 -5 10.9 1.07
 18 7 -4 1.84 0.9
 18 7 -3 0.7 0.87
 18 7 -2 14.27 1.19
 18 7 -1 0.03 0.86
 18 7 0 0.9 0.86
 18 7 1 -0.08 0.85
 18 7 2 16.21 1.2
 18 7 3 0.95 0.86
 18 7 4 1.66 0.88
 18 7 5 12.2 1.09
 18 7 6 2.29 0.85
 18 8 -5 7.08 1
 18 8 -4 7.91 0.99
 18 8 -3 6.06 0.99
 18 8 -2 2.05 0.9
 18 8 -1 0.99 0.87
 18 8 0 2.83 0.9
 18 8 1 -0.01 0.83
 18 8 2 2.56 0.9
 18 8 3 7.76 1
 18 8 4 7.58 0.99
 18 8 5 6.97 0.99
 18 9 -3 0.02 0.83
 18 9 -2 10.35 1.06
 18 9 -1 5.21 0.91
 18 9 0 -0.84 0.81
 18 9 1 3.33 0.89
 18 9 2 12.68 1.07
 18 9 3 0.29 0.85
 19 0 1 3.51 0.94
 19 0 2 5.12 0.99
 19 0 3 31.39 1.52
 19 0 4 8.82 1.06
 19 0 5 -0.48 0.85
 19 0 6 1.26 0.83
 19 0 7 0.52 0.82
 19 1 -7 0.61 0.83
 19 1 -6 -0.64 0.8
 19 1 -5 0.88 0.85
 19 1 -4 0.88 0.86
 19 1 -3 6.22 1
 19 1 -2 26.47 1.44
 19 1 -1 1.29 0.91
 19 1 0 3.88 0.93
 19 1 1 0.81 0.9
 19 1 2 27.06 1.45
 19 1 3 5.07 0.99
 19 1 4 0.16 0.86
 19 1 5 1.32 0.86
 19 1 6 -0.55 0.81
 19 1 7 0.91 0.85
 19 2 -6 2.14 0.83
 19 2 -5 1.66 0.84
 19 2 -4 1.95 0.88
 19 2 -3 15.42 1.19
 19 2 -2 9.66 1.09
 19 2 -1 1.58 0.91
 19 2 0 -0.13 0.85
 19 2 1 2.1 0.9
 19 2 2 10.76 1.11
 19 2 3 15.43 1.19
 19 2 4 3.03 0.92
 19 2 5 0.56 0.85
 19 2 6 1.08 0.81
 19 3 -6 2.1 0.87
 19 3 -5 3.31 0.88
 19 3 -4 6.44 0.98
 19 3 -3 5.18 0.97
 19 3 -2 4.62 0.98
 19 3 -1 4.32 0.95
 19 3 0 3.63 0.93
 19 3 1 3.35 0.93
 19 3 2 7.31 1.01
 19 3 3 5.65 0.97
 19 3 4 8.31 1.02
 19 3 5 4.96 0.91
 19 3 6 1.6 0.87
 19 4 -5 1.77 0.82
 19 4 -4 13.46 1.12
 19 4 -3 4.81 0.94
 19 4 -2 3.19 0.91
 19 4 -1 5.95 0.99
 19 4 0 3.26 0.94
 19 4 1 5.5 0.99
 19 4 2 2.75 0.91
 19 4 3 4.66 0.93
 19 4 4 12.52 1.1
 19 4 5 2.08 0.85
 19 5 -5 0.78 0.84
 19 5 -4 5.18 0.93
 19 5 -3 2.24 0.87
 19 5 -2 8.68 1.04
 19 5 -1 19.93 1.25
 19 5 0 5.25 0.97
 19 5 1 19.76 1.27
 19 5 2 11.08 1.06
 19 5 3 1.52 0.86
 19 5 4 4.58 0.93
 19 5 5 -0.03 0.83
 19 6 -3 9.77 1.09
 19 6 -2 1.58 0.86
 19 6 -1 15.99 1.16
 19 6 0 2.69 0.88
 19 6 1 15.84 1.15
 19 6 2 0.78 0.84
 19 6 3 11.53 1.09
 19 7 -1 -0.1 0.86
 19 7 0 7.17 0.99
 19 7 1 0.49 0.86
 20 0 0 22.51 1.31
 20 0 1 1.94 0.89
 20 0 2 10.56 1.08
 20 1 -2 3.37 0.9
 20 1 -1 2.59 0.9
 20 1 0 0.37 0.85
 20 1 1 2.47 0.89
 20 1 2 3.63 0.91
 20 2 -1 0.44 0.86
 20 2 0 -0.41 0.84
 20 2 1 1.46 0.86

_iucr_refine_fcf_details
;
data_xylitol
_computing_structure_refinement   'olex2.refine 1.3 (Bourhis et al., 2015)'
_shelx_refln_list_code            4
loop_
  _space_group_symop_id
  _space_group_symop_operation_xyz
  1  x,y,z
  2  x+1/2,-y+1/2,-z
  3  -x,y+1/2,-z+1/2
  4  -x+1/2,-y,z+1/2

_space_group_crystal_system       orthorhombic
_space_group_IT_number            19
_space_group_name_H-M_alt         'P 21 21 21'
_space_group_name_Hall            ' P 2ac 2ab'
_symmetry_space_group_name_H-M    'P 21 21 21'
_symmetry_space_group_name_Hall   ' P 2ac 2ab'
_symmetry_Int_Tables_number       19
_cell_length_a                    8.264(4)
_cell_length_b                    8.901(2)
_cell_length_c                    8.9223(14)
_cell_angle_alpha                 90
_cell_angle_beta                  90
_cell_angle_gamma                 90
_cell_volume                      656.3(4)
loop_
  _refln_index_h
  _refln_index_k
  _refln_index_l
  _refln_F_squared_calc
  _refln_F_squared_meas
  _refln_F_squared_sigma
  _refln_F_squared_weight
  _refln_observed_status
-20 -2 -1 0.551 0.303 0.592 147.212 o
-20 -1 -2 1.839 2.321 0.620 134.417 o
-20 -1 -1 1.689 1.783 0.620 134.417 o
-19 -7 -1 0.212 -0.069 0.592 147.212 o
-19 -6 -3 7.437 6.728 0.751 91.640 o
-19 -6 -2 1.012 1.088 0.592 147.212 o
-19 -6 -1 10.523 11.011 0.799 80.914 o
-19 -5 -5 0.263 0.537 0.578 154.305 o
-19 -5 -4 3.688 3.567 0.640 125.885 o
-19 -5 -3 1.820 1.542 0.599 143.847 o
-19 -5 -2 6.956 5.977 0.716 100.664 o
-19 -5 -1 14.153 13.724 0.861 69.682 o
-19 -4 -5 0.917 1.219 0.565 161.924 o
-19 -4 -4 9.116 9.269 0.771 86.797 o
-19 -4 -3 3.265 3.312 0.647 123.221 o
-19 -4 -2 1.809 2.197 0.627 131.479 o
-19 -4 -1 4.139 4.097 0.682 111.088 o
-19 -3 -6 1.487 1.446 0.599 143.847 o
-19 -3 -5 2.155 2.279 0.606 140.596 o
-19 -3 -4 4.944 4.435 0.675 113.367 o
-19 -3 -3 3.575 3.567 0.668 115.717 o
-19 -3 -2 4.156 3.181 0.675 113.367 o
-19 -3 -1 2.281 2.975 0.654 120.640 o
-19 -2 -6 0.750 1.474 0.572 158.046 o
-19 -2 -5 1.119 1.143 0.578 154.305 o
-19 -2 -4 1.972 1.343 0.606 140.596 o
-19 -2 -3 10.097 10.618 0.819 76.886 o
-19 -2 -2 7.251 6.652 0.751 91.640 o
-19 -2 -1 1.425 1.088 0.627 131.479 o
-19 -1 -7 0.488 0.420 0.572 158.046 o
-19 -1 -6 0.036 -0.441 0.551 170.121 o
-19 -1 -5 1.147 0.606 0.585 150.696 o
-19 -1 -4 0.718 0.606 0.592 147.212 o
-19 -1 -3 3.792 4.283 0.689 108.878 o
-19 -1 -2 18.196 18.227 0.992 52.507 o
-19 -1 -1 1.025 0.888 0.627 131.479 o
-18 -9 -3 0.334 0.014 0.572 158.046 o
-18 -9 -2 8.441 7.127 0.730 96.901 o
-18 -9 -1 3.056 3.588 0.627 131.479 o
-18 -8 -5 4.791 4.875 0.689 108.878 o
-18 -8 -4 5.837 5.447 0.682 111.088 o
-18 -8 -3 5.155 4.173 0.682 111.088 o
-18 -8 -2 1.706 1.412 0.620 134.417 o
-18 -8 -1 0.615 0.682 0.599 143.847 o
-18 -7 -6 1.272 1.288 0.572 158.046 o
-18 -7 -5 8.387 7.506 0.737 95.098 o
-18 -7 -4 1.977 1.267 0.620 134.417 o
-18 -7 -3 0.554 0.482 0.599 143.847 o
-18 -7 -2 10.838 9.826 0.819 76.886 o
-18 -7 -1 0.027 0.021 0.592 147.212 o
-18 -6 -7 4.525 4.228 0.634 128.636 o
-18 -6 -6 5.419 4.896 0.668 115.717 o
-18 -6 -5 1.557 1.990 0.620 134.417 o
-18 -6 -4 4.342 4.889 0.695 106.732 o
-18 -6 -3 4.349 3.953 0.695 106.732 o
-18 -6 -2 2.133 2.210 0.640 125.885 o
-18 -6 -1 5.159 5.936 0.716 100.664 o
-18 -5 -8 15.062 15.115 0.895 64.425 o
-18 -5 -7 5.657 5.302 0.682 111.088 o
-18 -5 -6 0.680 0.943 0.592 147.212 o
-18 -5 -5 0.295 0.537 0.599 143.847 o
-18 -5 -4 4.968 5.213 0.702 104.650 o
-18 -5 -3 1.607 0.936 0.627 131.479 o
-18 -5 -2 2.350 2.265 0.640 125.885 o
-18 -5 -1 1.777 1.425 0.634 128.636 o
-18 -4 -8 1.998 1.956 0.592 147.212 o
-18 -4 -7 5.985 6.831 0.716 100.664 o
-18 -4 -6 0.173 -0.275 0.578 154.305 o
-18 -4 -5 20.377 21.636 1.047 47.125 o
-18 -4 -4 14.377 14.674 0.923 60.636 o
-18 -4 -3 8.867 9.200 0.806 79.537 o
-18 -4 -2 9.593 9.482 0.826 75.609 o
-18 -4 -1 5.252 5.144 0.737 95.098 o
-18 -3 -9 5.621 5.371 0.689 108.878 o
-18 -3 -8 10.235 10.150 0.778 85.267 o
-18 -3 -7 7.686 6.976 0.737 95.098 o
-18 -3 -6 5.980 6.101 0.716 100.664 o
-18 -3 -5 18.292 17.965 0.985 53.243 o
-18 -3 -4 0.328 0.448 0.613 137.454 o
-18 -3 -3 17.403 17.559 1.005 51.078 o
-18 -3 -2 6.582 6.831 0.778 85.267 o
-18 -3 -1 10.730 10.377 0.861 69.682 o
-18 -2 -9 1.001 0.992 0.565 161.924 o
-18 -2 -8 2.032 1.604 0.599 143.847 o
-18 -2 -7 7.181 7.478 0.744 93.345 o
-18 -2 -6 3.173 3.099 0.654 120.640 o
-18 -2 -5 2.625 2.961 0.661 118.140 o
-18 -2 -4 0.307 0.454 0.613 137.454 o
-18 -2 -3 23.469 23.158 1.116 41.487 o
-18 -2 -2 16.384 15.590 0.971 54.765 o
-18 -2 -1 7.682 7.843 0.813 78.194 o
-18 -1 -9 1.499 1.260 0.572 158.046 o
-18 -1 -8 1.323 1.184 0.585 150.696 o
-18 -1 -7 4.285 3.959 0.675 113.367 o
-18 -1 -6 17.049 16.692 0.957 56.352 o
-18 -1 -5 11.143 10.198 0.833 74.365 o
-18 -1 -4 13.590 12.443 0.895 64.425 o
-18 -1 -3 1.999 2.265 0.661 118.140 o
-18 -1 -2 4.552 3.787 0.709 102.628 o
-18 -1 -1 3.208 3.581 0.695 106.732 o
-17 -11 -3 0.277 0.406 0.578 154.305 o
-17 -11 -2 0.019 -0.262 0.544 174.455 o
-17 -11 -1 6.982 5.991 0.689 108.878 o
-17 -10 -5 1.644 1.480 0.592 147.212 o
-17 -10 -4 3.650 3.636 0.640 125.885 o
-17 -10 -3 2.653 2.589 0.627 131.479 o
-17 -10 -2 0.756 1.405 0.592 147.212 o
-17 -10 -1 0.052 0.420 0.578 154.305 o
-17 -9 -7 0.362 -0.028 0.572 158.046 o
-17 -9 -6 0.994 1.047 0.592 147.212 o
-17 -9 -5 20.550 20.520 0.998 51.785 o
-17 -9 -4 0.489 0.317 0.592 147.212 o
-17 -9 -3 3.089 2.789 0.654 120.640 o
-17 -9 -2 14.095 14.571 0.902 63.445 o
-17 -9 -1 0.571 0.847 0.613 137.454 o
-17 -8 -8 0.764 0.964 0.592 147.212 o
-17 -8 -7 1.678 1.790 0.599 143.847 o
-17 -8 -6 9.095 9.537 0.785 83.778 o
-17 -8 -5 0.458 0.496 0.585 150.696 o
-17 -8 -4 0.899 1.233 0.606 140.596 o
-17 -8 -3 1.343 1.715 0.627 131.479 o
-17 -8 -2 3.558 3.767 0.682 111.088 o
-17 -8 -1 8.251 8.187 0.792 82.327 o
-17 -7 -9 7.943 7.678 0.751 91.640 o
-17 -7 -8 6.396 6.638 0.702 104.650 o
-17 -7 -7 0.052 0.028 0.572 158.046 o
-17 -7 -6 1.153 1.522 0.613 137.454 o
-17 -7 -5 2.360 1.928 0.634 128.636 o
-17 -7 -4 2.346 2.451 0.654 120.640 o
-17 -7 -3 2.813 2.107 0.661 118.140 o
-17 -7 -2 8.465 7.816 0.799 80.914 o
-17 -7 -1 7.202 7.120 0.785 83.778 o
-17 -6 -9 2.904 3.168 0.620 134.417 o
-17 -6 -8 1.227 1.219 0.592 147.212 o
-17 -6 -7 1.905 1.921 0.620 134.417 o
-17 -6 -6 16.228 17.415 0.964 55.550 o
-17 -6 -5 2.342 2.940 0.661 118.140 o
-17 -6 -4 5.856 4.951 0.730 96.901 o
-17 -6 -3 9.400 9.096 0.826 75.609 o
-17 -6 -2 2.944 2.603 0.682 111.088 o
-17 -6 -1 1.005 0.682 0.634 128.636 o
-17 -5 -10 3.851 3.767 0.620 134.417 o
-17 -5 -9 0.603 0.503 0.572 158.046 o
-17 -5 -8 1.253 1.177 0.620 134.417 o
-17 -5 -7 2.383 2.204 0.634 128.636 o
-17 -5 -6 0.267 0.551 0.599 143.847 o
-17 -5 -5 8.394 8.119 0.792 82.327 o
-17 -5 -4 1.323 1.019 0.634 128.636 o
-17 -5 -3 0.590 0.778 0.640 125.885 o
-17 -5 -2 1.510 1.384 0.661 118.140 o
-17 -5 -1 9.095 8.408 0.792 82.327 o
-17 -4 -10 0.463 0.737 0.558 165.947 o
-17 -4 -9 4.436 4.972 0.682 111.088 o
-17 -4 -8 6.156 6.893 0.737 95.098 o
-17 -4 -7 6.093 5.626 0.716 100.664 o
-17 -4 -6 0.710 0.723 0.620 134.417 o
-17 -4 -5 7.324 7.540 0.792 82.327 o
-17 -4 -4 2.852 2.954 0.682 111.088 o
-17 -4 -3 2.724 2.231 0.647 123.221 o
-17 -4 -2 14.502 13.910 0.909 62.487 o
-17 -4 -1 3.375 3.787 0.682 111.088 o
-17 -3 -11 5.228 5.034 0.675 113.367 o
-17 -3 -10 24.049 24.535 1.067 45.319 o
-17 -3 -9 3.294 2.947 0.654 120.640 o
-17 -3 -8 19.052 19.219 1.005 51.078 o
-17 -3 -7 2.573 2.665 0.668 115.717 o
-17 -3 -6 3.330 3.126 0.675 113.367 o
-17 -3 -5 1.325 0.730 0.634 128.636 o
-17 -3 -4 6.631 5.839 0.730 96.901 o
-17 -3 -3 14.440 14.454 0.923 60.636 o
-17 -3 -2 1.357 1.136 0.634 128.636 o
-17 -3 -1 10.481 11.045 0.861 69.682 o
-17 -2 -11 0.696 0.881 0.551 170.121 o
-17 -2 -10 2.435 2.692 0.620 134.417 o
-17 -2 -9 11.996 11.899 0.840 73.151 o
-17 -2 -8 13.630 14.054 0.909 62.487 o
-17 -2 -7 0.734 0.613 0.613 137.454 o
-17 -2 -6 7.785 7.754 0.792 82.327 o
-17 -2 -5 14.965 15.184 0.971 54.765 o
-17 -2 -4 0.343 0.888 0.613 137.454 o
-17 -2 -3 15.338 15.066 0.950 57.172 o
-17 -2 -2 9.133 9.572 0.833 74.365 o
-17 -2 -1 26.085 27.145 1.184 36.803 o
-17 -1 -11 3.219 3.567 0.620 134.417 o
-17 -1 -10 14.493 15.163 0.888 65.427 o
-17 -1 -9 0.903 1.040 0.599 143.847 o
-17 -1 -8 8.429 8.015 0.785 83.778 o
-17 -1 -7 5.858 5.447 0.744 93.345 o
-17 -1 -6 50.303 48.870 1.625 19.549 o
-17 -1 -5 6.036 5.764 0.744 93.345 o
-17 -1 -4 89.700 89.263 2.321 9.587 o
-17 -1 -3 15.717 16.306 0.971 54.765 o
-17 -1 -2 18.318 18.186 1.012 50.385 o
-17 -1 -1 20.736 20.169 1.060 45.909 o
-16 -13 -2 3.645 3.298 0.613 137.454 o
-16 -13 -1 1.999 2.465 0.599 143.847 o
-16 -12 -5 2.536 2.575 0.620 134.417 o
-16 -12 -4 1.319 1.040 0.565 161.924 o
-16 -12 -3 0.440 0.647 0.565 161.924 o
-16 -12 -2 3.490 3.712 0.640 125.885 o
-16 -12 -1 2.529 2.775 0.627 131.479 o
-16 -11 -7 5.134 5.316 0.682 111.088 o
-16 -11 -6 3.214 2.803 0.627 131.479 o
-16 -11 -5 11.980 12.147 0.833 74.365 o
-16 -11 -4 3.938 3.801 0.661 118.140 o
-16 -11 -3 6.640 6.452 0.723 98.755 o
-16 -11 -2 3.960 4.083 0.675 113.367 o
-16 -11 -1 5.378 5.171 0.689 108.878 o
-16 -10 -8 1.464 1.239 0.572 158.046 o
-16 -10 -7 3.984 3.567 0.647 123.221 o
-16 -10 -6 0.075 0.158 0.578 154.305 o
-16 -10 -5 7.550 7.774 0.771 86.797 o
-16 -10 -4 15.707 15.370 0.930 59.741 o
-16 -10 -3 0.374 -0.234 0.585 150.696 o
-16 -10 -2 4.460 4.517 0.695 106.732 o
-16 -10 -1 1.857 1.983 0.647 123.221 o
-16 -9 -9 12.047 12.746 0.819 76.886 o
-16 -9 -8 9.233 8.442 0.757 89.981 o
-16 -9 -7 0.462 0.875 0.599 143.847 o
-16 -9 -6 7.802 7.492 0.757 89.981 o
-16 -9 -5 9.459 9.441 0.813 78.194 o
-16 -9 -4 9.388 8.477 0.806 79.537 o
-16 -9 -3 1.851 2.238 0.647 123.221 o
-16 -9 -2 23.730 23.509 1.129 40.481 o
-16 -9 -1 23.099 21.161 1.074 44.739 o
-16 -8 -10 4.338 4.917 0.647 123.221 o
-16 -8 -9 0.175 0.372 0.565 161.924 o
-16 -8 -8 3.036 3.002 0.647 123.221 o
-16 -8 -7 17.655 18.372 0.985 53.243 o
-16 -8 -6 2.623 2.844 0.668 115.717 o
-16 -8 -5 26.592 27.668 1.205 35.552 o
-16 -8 -4 6.687 6.376 0.764 88.368 o
-16 -8 -3 28.831 29.327 1.260 32.511 o
-16 -8 -2 4.672 4.944 0.744 93.345 o
-16 -8 -1 1.053 1.715 0.640 125.885 o
-16 -7 -11 2.366 2.011 0.613 137.454 o
-16 -7 -10 2.584 2.383 0.613 137.454 o
-16 -7 -9 5.948 5.908 0.716 100.664 o
-16 -7 -8 7.006 6.280 0.744 93.345 o
-16 -7 -7 3.018 2.768 0.675 113.367 o
-16 -7 -6 14.024 13.648 0.909 62.487 o
-16 -7 -5 18.209 17.869 1.026 49.042 o
-16 -7 -4 6.823 6.067 0.751 91.640 o
-16 -7 -3 3.833 3.911 0.702 104.650 o
-16 -7 -2 31.594 30.959 1.260 32.511 o
-16 -7 -1 2.247 2.265 0.661 118.140 o
-16 -6 -11 1.381 0.730 0.572 158.046 o
-16 -6 -10 7.876 8.236 0.751 91.640 o
-16 -6 -9 3.720 3.388 0.654 120.640 o
-16 -6 -8 14.306 14.660 0.930 59.741 o
-16 -6 -7 12.564 12.188 0.888 65.427 o
-16 -6 -6 4.430 5.295 0.723 98.755 o
-16 -6 -5 6.440 6.094 0.737 95.098 o
-16 -6 -4 1.633 1.935 0.634 128.636 o
-16 -6 -3 20.302 20.383 1.047 47.125 o
-16 -6 -2 32.432 30.829 1.260 32.511 o
-16 -6 -1 5.441 5.977 0.737 95.098 o
-16 -5 -12 16.134 15.927 0.902 63.445 o
-16 -5 -11 0.900 0.847 0.578 154.305 o
-16 -5 -10 8.481 9.406 0.785 83.778 o
-16 -5 -9 2.523 2.334 0.640 125.885 o
-16 -5 -8 34.238 33.638 1.322 29.535 o
-16 -5 -7 5.490 5.585 0.744 93.345 o
-16 -5 -6 3.252 3.112 0.654 120.640 o
-16 -5 -5 1.893 1.412 0.620 134.417 o
-16 -5 -4 0.509 1.453 0.606 140.596 o
-16 -5 -3 0.589 0.923 0.613 137.454 o
-16 -5 -2 0.884 1.357 0.627 131.479 o
-16 -5 -1 3.614 3.477 0.675 113.367 o
-16 -4 -12 1.447 1.935 0.578 154.305 o
-16 -4 -11 0.138 0.213 0.572 158.046 o
-16 -4 -10 0.236 0.530 0.578 154.305 o
-16 -4 -9 5.682 6.356 0.737 95.098 o
-16 -4 -8 0.302 0.110 0.613 137.454 o
-16 -4 -7 15.754 14.991 0.930 59.741 o
-16 -4 -6 3.720 3.911 0.668 115.717 o
-16 -4 -5 11.897 11.575 0.861 69.682 o
-16 -4 -4 26.458 25.912 1.164 38.121 o
-16 -4 -3 29.709 29.864 1.239 33.604 o
-16 -4 -2 3.041 2.816 0.668 115.717 o
-16 -4 -1 4.649 4.662 0.702 104.650 o
-16 -3 -12 5.234 4.565 0.654 120.640 o
-16 -3 -11 4.093 3.663 0.661 118.140 o
-16 -3 -10 22.563 21.415 1.054 46.511 o
-16 -3 -9 16.504 16.409 0.964 55.550 o
-16 -3 -8 29.204 29.059 1.246 33.234 o
-16 -3 -7 8.765 9.909 0.806 79.537 o
-16 -3 -6 1.188 0.406 0.599 143.847 o
-16 -3 -5 10.758 11.403 0.854 70.810 o
-16 -3 -4 2.289 2.018 0.634 128.636 o
-16 -3 -3 0.752 0.510 0.606 140.596 o
-16 -3 -2 12.884 12.650 0.888 65.427 o
-16 -3 -1 33.955 33.287 1.308 30.160 o
-16 -2 -13 3.823 2.995 0.627 131.479 o
-16 -2 -12 6.317 6.969 0.702 104.650 o
-16 -2 -11 5.799 5.736 0.716 100.664 o
-16 -2 -10 4.775 5.082 0.716 100.664 o
-16 -2 -9 3.214 3.002 0.682 111.088 o
-16 -2 -8 2.506 2.417 0.668 115.717 o
-16 -2 -7 9.020 8.160 0.778 85.267 o
-16 -2 -6 9.064 9.902 0.813 78.194 o
-16 -2 -5 11.403 12.174 0.875 67.504 o
-16 -2 -4 0.594 0.351 0.606 140.596 o
-16 -2 -3 7.532 7.829 0.771 86.797 o
-16 -2 -2 5.066 4.923 0.716 100.664 o
-16 -2 -1 9.345 9.220 0.813 78.194 o
-16 -1 -13 0.358 1.019 0.565 161.924 o
-16 -1 -12 8.853 8.656 0.751 91.640 o
-16 -1 -11 9.533 9.874 0.785 83.778 o
-16 -1 -10 5.147 5.240 0.709 102.628 o
-16 -1 -9 1.923 1.419 0.627 131.479 o
-16 -1 -8 0.949 0.351 0.578 154.305 o
-16 -1 -7 3.334 3.581 0.654 120.640 o
-16 -1 -6 10.705 10.811 0.840 73.151 o
-16 -1 -5 2.565 2.892 0.654 120.640 o
-16 -1 -4 3.136 3.312 0.668 115.717 o
-16 -1 -3 6.061 5.681 0.730 96.901 o
-16 -1 -2 15.660 15.555 0.943 58.009 o
-16 -1 -1 3.345 3.133 0.668 115.717 o
-15 -14 -3 0.744 0.771 0.578 154.305 o
-15 -14 -2 0.089 -0.303 0.537 178.957 o
-15 -14 -1 1.081 1.777 0.572 158.046 o
-15 -13 -6 5.677 4.848 0.675 113.367 o
-15 -13 -5 2.032 1.673 0.592 147.212 o
-15 -13 -4 4.257 3.835 0.647 123.221 o
-15 -13 -3 0.006 -0.386 0.558 165.947 o
-15 -13 -2 3.689 4.221 0.654 120.640 o
-15 -13 -1 0.692 1.480 0.592 147.212 o
-15 -12 -8 0.796 0.902 0.578 154.305 o
-15 -12 -7 2.378 2.148 0.599 143.847 o
-15 -12 -6 5.981 5.660 0.695 106.732 o
-15 -12 -5 0.520 0.337 0.578 154.305 o
-15 -12 -4 8.813 9.200 0.785 83.778 o
-15 -12 -3 3.394 3.746 0.661 118.140 o
-15 -12 -2 5.944 6.314 0.723 98.755 o
-15 -12 -1 0.353 0.179 0.578 154.305 o
-15 -11 -9 9.451 9.923 0.764 88.368 o
-15 -11 -8 4.408 4.641 0.675 113.367 o
-15 -11 -7 8.875 9.062 0.778 85.267 o
-15 -11 -6 2.460 2.823 0.634 128.636 o
-15 -11 -5 6.514 6.370 0.737 95.098 o
-15 -11 -4 1.496 1.591 0.634 128.636 o
-15 -11 -3 22.142 22.256 1.102 42.530 o
-15 -11 -2 5.466 5.109 0.730 96.901 o
-15 -11 -1 23.758 23.571 1.129 40.481 o
-15 -10 -10 9.410 10.047 0.757 89.981 o
-15 -10 -9 2.837 2.775 0.627 131.479 o
-15 -10 -8 0.792 0.992 0.599 143.847 o
-15 -10 -7 10.039 10.598 0.819 76.886 o
-15 -10 -6 4.198 4.379 0.689 108.878 o
-15 -10 -5 5.487 5.288 0.730 96.901 o
-15 -10 -4 11.451 11.348 0.881 66.454 o
-15 -10 -3 24.862 23.984 1.150 39.040 o
-15 -10 -2 20.793 20.954 1.095 43.067 o
-15 -10 -1 13.872 13.366 0.902 63.445 o
-15 -9 -11 1.653 1.384 0.592 147.212 o
-15 -9 -10 6.028 5.702 0.695 106.732 o
-15 -9 -9 3.057 3.498 0.668 115.717 o
-15 -9 -8 7.391 7.058 0.757 89.981 o
-15 -9 -7 15.580 16.444 0.971 54.765 o
-15 -9 -6 26.886 27.392 1.212 35.149 o
-15 -9 -5 12.867 13.386 0.930 59.741 o
-15 -9 -4 48.440 47.272 1.563 21.129 o
-15 -9 -3 12.871 12.601 0.881 66.454 o
-15 -9 -2 7.792 7.519 0.771 86.797 o
-15 -9 -1 5.728 5.708 0.737 95.098 o
-15 -8 -12 7.102 6.693 0.702 104.650 o
-15 -8 -11 1.297 0.606 0.572 158.046 o
-15 -8 -10 20.411 21.230 1.033 48.390 o
-15 -8 -9 15.041 14.571 0.923 60.636 o
-15 -8 -8 0.848 0.096 0.613 137.454 o
-15 -8 -7 23.173 22.944 1.122 40.979 o
-15 -8 -6 0.516 0.427 0.592 147.212 o
-15 -8 -5 3.496 3.911 0.695 106.732 o
-15 -8 -4 8.684 8.291 0.799 80.914 o
-15 -8 -3 51.393 51.852 1.653 18.902 o
-15 -8 -2 8.852 8.360 0.806 79.537 o
-15 -8 -1 40.516 39.532 1.432 25.166 o
-15 -7 -12 0.079 0.289 0.537 178.957 o
-15 -7 -11 3.607 3.230 0.647 123.221 o
-15 -7 -10 7.765 7.822 0.757 89.981 o
-15 -7 -9 2.250 1.701 0.640 125.885 o
-15 -7 -8 11.326 11.314 0.875 67.504 o
-15 -7 -7 8.229 8.063 0.778 85.267 o
-15 -7 -6 46.385 45.985 1.542 21.699 o
-15 -7 -5 7.431 6.466 0.751 91.640 o
-15 -7 -4 48.930 45.806 1.549 21.507 o
-15 -7 -3 8.527 8.373 0.813 78.194 o
-15 -7 -2 54.086 51.604 1.653 18.902 o
-15 -7 -1 3.505 4.379 0.695 106.732 o
-15 -6 -13 1.854 1.949 0.599 143.847 o
-15 -6 -12 1.605 1.419 0.592 147.212 o
-15 -6 -11 9.325 9.117 0.771 86.797 o
-15 -6 -10 2.211 1.866 0.627 131.479 o
-15 -6 -9 13.127 12.732 0.902 63.445 o
-15 -6 -8 3.590 3.918 0.668 115.717 o
-15 -6 -7 12.303 12.484 0.875 67.504 o
-15 -6 -6 0.153 0.248 0.578 154.305 o
-15 -6 -5 3.908 4.345 0.682 111.088 o
-15 -6 -4 25.692 26.311 1.171 37.674 o
-15 -6 -3 44.118 43.210 1.501 22.910 o
-15 -6 -2 2.192 1.639 0.647 123.221 o
-15 -6 -1 61.848 59.068 1.790 16.106 o
-15 -5 -13 7.710 7.664 0.709 102.628 o
-15 -5 -12 8.467 8.311 0.751 91.640 o
-15 -5 -11 4.865 4.800 0.695 106.732 o
-15 -5 -10 9.343 9.392 0.813 78.194 o
-15 -5 -9 23.634 22.111 1.116 41.487 o
-15 -5 -8 6.965 6.397 0.744 93.345 o
-15 -5 -7 1.876 1.976 0.627 131.479 o
-15 -5 -6 4.717 4.441 0.695 106.732 o
-15 -5 -5 3.284 3.016 0.668 115.717 o
-15 -5 -4 21.009 19.666 1.040 47.751 o
-15 -5 -3 20.628 19.398 1.026 49.042 o
-15 -5 -2 11.975 11.644 0.868 68.580 o
-15 -5 -1 15.795 16.685 0.971 54.765 o
-15 -4 -13 0.243 -0.007 0.551 170.121 o
-15 -4 -12 3.556 3.388 0.647 123.221 o
-15 -4 -11 12.433 12.168 0.861 69.682 o
-15 -4 -10 0.933 0.847 0.613 137.454 o
-15 -4 -9 6.326 6.645 0.730 96.901 o
-15 -4 -8 11.624 11.155 0.847 71.966 o
-15 -4 -7 22.854 22.407 1.088 43.614 o
-15 -4 -6 1.871 1.474 0.613 137.454 o
-15 -4 -5 4.754 3.601 0.682 111.088 o
-15 -4 -4 11.155 11.107 0.847 71.966 o
-15 -4 -3 9.856 8.979 0.799 80.914 o
-15 -4 -2 10.364 9.771 0.819 76.886 o
-15 -4 -1 26.589 24.755 1.129 40.481 o
-15 -3 -14 2.770 2.940 0.620 134.417 o
-15 -3 -13 1.069 1.033 0.572 158.046 o
-15 -3 -12 2.307 2.265 0.620 134.417 o
-15 -3 -11 6.531 7.306 0.764 88.368 o
-15 -3 -10 8.830 9.117 0.826 75.609 o
-15 -3 -9 0.285 0.503 0.585 150.696 o
-15 -3 -8 0.569 0.592 0.585 150.696 o
-15 -3 -7 3.535 4.283 0.682 111.088 o
-15 -3 -6 2.084 2.259 0.627 131.479 o
-15 -3 -5 23.550 23.185 1.095 43.067 o
-15 -3 -4 14.417 13.903 0.902 63.445 o
-15 -3 -3 16.745 16.795 0.950 57.172 o
-15 -3 -2 5.574 4.992 0.695 106.732 o
-15 -3 -1 5.594 4.937 0.702 104.650 o
-15 -2 -14 8.367 8.614 0.716 100.664 o
-15 -2 -13 3.557 2.417 0.627 131.479 o
-15 -2 -12 3.538 3.801 0.661 118.140 o
-15 -2 -11 3.160 3.918 0.682 111.088 o
-15 -2 -10 15.808 14.956 0.957 56.352 o
-15 -2 -9 1.545 1.033 0.599 143.847 o
-15 -2 -8 10.583 10.646 0.819 76.886 o
-15 -2 -7 7.258 7.650 0.764 88.368 o
-15 -2 -6 7.726 7.953 0.764 88.368 o
-15 -2 -5 0.666 1.177 0.592 147.212 o
-15 -2 -4 19.905 20.011 1.026 49.042 o
-15 -2 -3 19.500 18.351 0.998 51.785 o
-15 -2 -2 6.351 6.294 0.723 98.755 o
-15 -2 -1 1.142 1.611 0.599 143.847 o
-15 -1 -14 3.309 3.223 0.606 140.596 o
-15 -1 -13 5.690 5.109 0.682 111.088 o
-15 -1 -12 3.778 3.918 0.661 118.140 o
-15 -1 -11 14.522 14.344 0.930 59.741 o
-15 -1 -10 2.549 2.741 0.634 128.636 o
-15 -1 -9 4.818 5.178 0.689 108.878 o
-15 -1 -8 14.428 13.861 0.902 63.445 o
-15 -1 -7 0.033 0.723 0.578 154.305 o
-15 -1 -6 5.951 6.142 0.723 98.755 o
-15 -1 -5 0.933 0.675 0.592 147.212 o
-15 -1 -4 2.412 2.176 0.627 131.479 o
-15 -1 -3 10.515 10.598 0.806 79.537 o
-15 -1 -2 42.469 38.775 1.391 26.683 o
-15 -1 -1 5.898 4.779 0.689 108.878 o
-14 -15 -4 5.667 5.729 0.682 111.088 o
-14 -15 -3 2.432 1.845 0.572 158.046 o
-14 -15 -2 1.121 0.757 0.558 165.947 o
-14 -15 -1 0.640 0.482 0.558 165.947 o
-14 -14 -6 5.174 7.299 0.716 100.664 o
-14 -14 -5 0.221 -0.138 0.558 165.947 o
-14 -14 -4 2.543 2.279 0.620 134.417 o
-14 -14 -3 1.991 2.734 0.620 134.417 o
-14 -14 -2 3.170 2.513 0.634 128.636 o
-14 -14 -1 17.405 16.568 0.950 57.172 o
-14 -13 -8 3.674 3.099 0.599 143.847 o
-14 -13 -7 4.639 4.772 0.654 120.640 o
-14 -13 -6 4.175 3.546 0.661 118.140 o
-14 -13 -5 14.885 14.082 0.902 63.445 o
-14 -13 -4 18.101 18.785 0.992 52.507 o
-14 -13 -3 3.414 3.526 0.668 115.717 o
-14 -13 -2 3.069 2.624 0.647 123.221 o
-14 -13 -1 2.508 1.921 0.654 120.640 o
-14 -12 -9 6.002 6.039 0.682 111.088 o
-14 -12 -8 1.709 1.288 0.606 140.596 o
-14 -12 -7 2.041 1.976 0.627 131.479 o
-14 -12 -6 0.479 -0.227 0.578 154.305 o
-14 -12 -5 1.291 1.060 0.627 131.479 o
-14 -12 -4 4.433 4.855 0.716 100.664 o
-14 -12 -3 2.593 3.037 0.682 111.088 o
-14 -12 -2 12.055 12.870 0.909 62.487 o
-14 -12 -1 0.019 0.269 0.606 140.596 o
-14 -11 -11 1.744 1.102 0.585 150.696 o
-14 -11 -10 3.875 3.471 0.634 128.636 o
-14 -11 -9 1.662 1.604 0.606 140.596 o
-14 -11 -8 6.256 6.197 0.730 96.901 o
-14 -11 -7 2.203 2.307 0.647 123.221 o
-14 -11 -6 1.439 0.868 0.627 131.479 o
-14 -11 -5 3.204 3.835 0.695 106.732 o
-14 -11 -4 6.922 6.432 0.764 88.368 o
-14 -11 -3 2.241 2.093 0.627 131.479 o
-14 -11 -2 5.558 5.440 0.723 98.755 o
-14 -11 -1 10.134 9.916 0.826 75.609 o
-14 -10 -11 3.313 3.539 0.634 128.636 o
-14 -10 -10 3.383 3.567 0.654 120.640 o
-14 -10 -9 4.929 4.827 0.702 104.650 o
-14 -10 -8 1.808 1.405 0.647 123.221 o
-14 -10 -7 10.360 10.274 0.840 73.151 o
-14 -10 -6 2.116 2.334 0.640 125.885 o
-14 -10 -5 8.510 8.325 0.792 82.327 o
-14 -10 -4 2.587 1.811 0.647 123.221 o
-14 -10 -3 14.305 14.089 0.909 62.487 o
-14 -10 -2 7.767 7.822 0.785 83.778 o
-14 -10 -1 1.738 1.129 0.620 134.417 o
-14 -9 -12 6.421 6.948 0.695 106.732 o
-14 -9 -11 0.603 0.427 0.585 150.696 o
-14 -9 -10 0.062 0.324 0.585 150.696 o
-14 -9 -9 6.097 3.959 0.695 106.732 o
-14 -9 -8 18.462 18.943 1.047 47.125 o
-14 -9 -7 0.251 0.496 0.592 147.212 o
-14 -9 -6 0.722 0.578 0.613 137.454 o
-14 -9 -5 0.506 0.998 0.613 137.454 o
-14 -9 -4 1.891 2.224 0.634 128.636 o
-14 -9 -3 1.303 1.336 0.620 134.417 o
-14 -9 -2 0.150 0.303 0.585 150.696 o
-14 -9 -1 5.088 6.514 0.730 96.901 o
-14 -8 -13 0.273 0.014 0.530 183.636 o
-14 -8 -12 4.705 4.145 0.668 115.717 o
-14 -8 -11 4.574 4.407 0.675 113.367 o
-14 -8 -10 0.910 0.695 0.599 143.847 o
-14 -8 -9 10.992 10.701 0.868 68.580 o
-14 -8 -8 2.830 2.651 0.647 123.221 o
-14 -8 -7 2.028 2.355 0.654 120.640 o
-14 -8 -6 16.946 16.506 0.978 53.996 o
-14 -8 -5 18.843 19.474 1.033 48.390 o
-14 -8 -4 3.233 3.298 0.668 115.717 o
-14 -8 -3 3.646 3.099 0.668 115.717 o
-14 -8 -2 2.140 1.653 0.634 128.636 o
-14 -8 -1 2.997 2.775 0.647 123.221 o
-14 -7 -13 1.238 1.274 0.578 154.305 o
-14 -7 -12 1.637 2.307 0.606 140.596 o
-14 -7 -11 23.044 22.965 1.095 43.067 o
-14 -7 -10 5.775 5.619 0.744 93.345 o
-14 -7 -9 8.709 8.725 0.792 82.327 o
-14 -7 -8 7.646 7.795 0.771 86.797 o
-14 -7 -7 11.673 10.632 0.847 71.966 o
-14 -7 -6 16.496 16.106 0.950 57.172 o
-14 -7 -5 2.123 2.417 0.640 125.885 o
-14 -7 -4 6.281 6.060 0.730 96.901 o
-14 -7 -3 3.832 3.725 0.668 115.717 o
-14 -7 -2 10.068 10.109 0.813 78.194 o
-14 -7 -1 25.947 25.836 1.143 39.511 o
-14 -6 -14 0.177 -0.034 0.530 183.636 o
-14 -6 -13 1.834 2.486 0.613 137.454 o
-14 -6 -12 0.051 0.145 0.572 158.046 o
-14 -6 -11 2.494 2.761 0.661 118.140 o
-14 -6 -10 4.963 4.579 0.689 108.878 o
-14 -6 -9 4.493 4.166 0.695 106.732 o
-14 -6 -8 7.365 6.438 0.751 91.640 o
-14 -6 -7 9.169 9.461 0.806 79.537 o
-14 -6 -6 19.038 20.176 1.040 47.751 o
-14 -6 -5 13.267 14.054 0.909 62.487 o
-14 -6 -4 9.486 8.704 0.785 83.778 o
-14 -6 -3 16.533 16.850 0.964 55.550 o
-14 -6 -2 8.568 8.422 0.764 88.368 o
-14 -6 -1 1.421 1.205 0.606 140.596 o
-14 -5 -14 0.833 0.516 0.558 165.947 o
-14 -5 -13 1.711 2.162 0.620 134.417 o
-14 -5 -12 2.565 2.438 0.647 123.221 o
-14 -5 -11 29.810 32.075 1.301 30.480 o
-14 -5 -10 26.950 27.868 1.191 36.379 o
-14 -5 -9 9.453 9.971 0.819 76.886 o
-14 -5 -8 0.506 0.213 0.578 154.305 o
-14 -5 -7 5.454 5.564 0.709 102.628 o
-14 -5 -6 1.464 1.122 0.599 143.847 o
-14 -5 -5 4.935 4.717 0.682 111.088 o
-14 -5 -4 1.947 1.990 0.613 137.454 o
-14 -5 -3 2.204 2.286 0.620 134.417 o
-14 -5 -2 15.160 15.287 0.902 63.445 o
-14 -5 -1 63.365 61.884 1.790 16.106 o
-14 -4 -15 1.657 1.054 0.578 154.305 o
-14 -4 -14 1.441 2.135 0.606 140.596 o
-14 -4 -13 1.333 0.895 0.585 150.696 o
-14 -4 -12 4.611 4.786 0.709 102.628 o
-14 -4 -11 3.661 4.021 0.682 111.088 o
-14 -4 -10 1.287 2.045 0.634 128.636 o
-14 -4 -9 31.619 31.855 1.281 31.471 o
-14 -4 -8 4.895 4.710 0.689 108.878 o
-14 -4 -7 11.039 11.169 0.840 73.151 o
-14 -4 -6 49.730 50.261 1.618 19.715 o
-14 -4 -5 25.596 24.542 1.116 41.487 o
-14 -4 -4 45.960 45.179 1.501 22.910 o
-14 -4 -3 6.540 5.874 0.695 106.732 o
-14 -4 -2 12.434 12.395 0.833 74.365 o
-14 -4 -1 19.976 19.439 0.964 55.550 o
-14 -3 -15 1.351 1.391 0.572 158.046 o
-14 -3 -14 11.806 11.741 0.819 76.886 o
-14 -3 -13 2.161 1.976 0.627 131.479 o
-14 -3 -12 17.440 18.585 1.019 49.707 o
-14 -3 -11 1.862 1.866 0.627 131.479 o
-14 -3 -10 21.026 20.582 1.047 47.125 o
-14 -3 -9 2.723 3.092 0.661 118.140 o
-14 -3 -8 2.596 2.933 0.654 120.640 o
-14 -3 -7 26.240 25.795 1.150 39.040 o
-14 -3 -6 9.697 10.184 0.799 80.914 o
-14 -3 -5 4.310 3.402 0.647 123.221 o
-14 -3 -4 11.076 11.011 0.813 78.194 o
-14 -3 -3 11.240 11.272 0.806 79.537 o
-14 -3 -2 4.269 4.407 0.627 131.479 o
-14 -3 -1 58.280 57.718 1.646 19.061 o
-14 -2 -15 22.716 22.373 0.998 51.785 o
-14 -2 -14 1.587 1.177 0.606 140.596 o
-14 -2 -13 4.584 4.593 0.682 111.088 o
-14 -2 -12 31.578 31.331 1.288 31.136 o
-14 -2 -11 18.637 19.990 1.019 49.707 o
-14 -2 -10 5.132 5.337 0.709 102.628 o
-14 -2 -9 33.383 33.962 1.315 29.845 o
-14 -2 -8 2.132 2.031 0.634 128.636 o
-14 -2 -7 56.590 55.122 1.715 17.561 o
-14 -2 -6 20.700 20.176 1.026 49.042 o
-14 -2 -5 12.678 12.291 0.833 74.365 o
-14 -2 -4 28.810 28.611 1.157 38.576 o
-14 -2 -3 7.042 7.382 0.682 111.088 o
-14 -2 -2 32.321 32.860 1.191 36.379 o
-14 -2 -1 28.671 28.301 1.109 42.004 o
-14 -1 -15 3.207 2.989 0.606 140.596 o
-14 -1 -14 26.665 26.759 1.136 39.992 o
-14 -1 -13 30.516 30.863 1.260 32.511 o
-14 -1 -12 17.732 18.923 1.040 47.751 o
-14 -1 -11 8.386 8.539 0.764 88.368 o
-14 -1 -10 8.975 9.819 0.819 76.886 o
-14 -1 -9 40.851 40.593 1.453 24.455 o
-14 -1 -8 28.517 28.721 1.219 34.753 o
-14 -1 -7 16.973 16.795 0.964 55.550 o
-14 -1 -6 21.201 21.395 1.047 47.125 o
-14 -1 -5 44.303 45.241 1.487 23.336 o
-14 -1 -4 55.276 55.315 1.639 19.221 o
-14 -1 -3 2.186 2.396 0.578 154.305 o
-14 -1 -2 80.936 79.898 2.038 12.427 o
-14 -1 -1 9.094 9.034 0.723 98.755 o
-13 -16 -4 1.724 2.355 0.599 143.847 o
-13 -16 -3 5.677 5.523 0.654 120.640 o
-13 -16 -2 0.127 -0.379 0.523 188.500 o
-13 -16 -1 4.148 4.221 0.785 83.778 o
-13 -15 -7 0.097 0.310 0.530 183.636 o
-13 -15 -6 12.431 12.395 0.806 79.537 o
-13 -15 -5 10.768 10.687 0.792 82.327 o
-13 -15 -4 10.475 10.887 0.813 78.194 o
-13 -15 -3 0.164 0.833 0.578 154.305 o
-13 -15 -2 3.064 2.748 0.640 125.885 o
-13 -15 -1 1.458 1.081 0.599 143.847 o
-13 -14 -8 1.854 1.887 0.585 150.696 o
-13 -14 -7 7.419 8.125 0.737 95.098 o
-13 -14 -6 0.340 0.530 0.578 154.305 o
-13 -14 -5 1.542 1.887 0.606 140.596 o
-13 -14 -4 3.405 3.147 0.661 118.140 o
-13 -14 -3 6.488 6.555 0.744 93.345 o
-13 -14 -2 2.691 2.989 0.675 113.367 o
-13 -14 -1 45.838 45.909 1.549 21.507 o
-13 -13 -10 3.715 3.966 0.647 123.221 o
-13 -13 -9 0.059 0.833 0.551 170.121 o
-13 -13 -8 6.710 6.824 0.737 95.098 o
-13 -13 -7 8.548 9.530 0.806 79.537 o
-13 -13 -6 18.692 18.565 1.019 49.707 o
-13 -13 -5 2.143 1.880 0.654 120.640 o
-13 -13 -4 13.267 12.677 0.909 62.487 o
-13 -13 -3 5.741 5.185 0.757 89.981 o
-13 -13 -2 32.200 32.164 1.315 29.845 o
-13 -13 -1 10.697 11.775 0.895 64.425 o
-13 -12 -11 12.704 12.002 0.792 82.327 o
-13 -12 -10 0.629 -0.048 0.572 158.046 o
-13 -12 -9 1.539 1.494 0.613 137.454 o
-13 -12 -8 8.052 9.055 0.799 80.914 o
-13 -12 -7 11.764 11.293 0.868 68.580 o
-13 -12 -6 7.757 7.836 0.806 79.537 o
-13 -12 -5 0.782 0.689 0.634 128.636 o
-13 -12 -4 7.724 8.663 0.785 83.778 o
-13 -12 -3 5.846 6.087 0.737 95.098 o
-13 -12 -2 15.805 15.790 0.957 56.352 o
-13 -12 -1 26.729 25.960 1.164 38.121 o
-13 -11 -12 5.760 5.743 0.668 115.717 o
-13 -11 -11 1.454 1.625 0.592 147.212 o
-13 -11 -10 8.330 8.807 0.778 85.267 o
-13 -11 -9 6.322 6.039 0.744 93.345 o
-13 -11 -8 18.130 17.683 1.019 49.707 o
-13 -11 -7 10.923 11.486 0.895 64.425 o
-13 -11 -6 3.492 3.505 0.682 111.088 o
-13 -11 -5 18.826 19.556 1.026 49.042 o
-13 -11 -4 0.983 0.606 0.606 140.596 o
-13 -11 -3 12.053 12.450 0.881 66.454 o
-13 -11 -2 1.103 0.702 0.613 137.454 o
-13 -11 -1 0.153 0.441 0.592 147.212 o
-13 -10 -13 8.067 8.215 0.737 95.098 o
-13 -10 -12 4.114 3.959 0.647 123.221 o
-13 -10 -11 2.576 2.341 0.634 128.636 o
-13 -10 -10 1.017 1.109 0.620 134.417 o
-13 -10 -9 5.984 6.459 0.771 86.797 o
-13 -10 -8 1.131 1.432 0.627 131.479 o
-13 -10 -7 5.628 5.474 0.730 96.901 o
-13 -10 -6 2.140 2.128 0.647 123.221 o
-13 -10 -5 4.905 4.400 0.709 102.628 o
-13 -10 -4 12.090 12.188 0.888 65.427 o
-13 -10 -3 13.971 13.545 0.916 61.551 o
-13 -10 -2 15.490 16.079 0.957 56.352 o
-13 -10 -1 3.627 3.539 0.675 113.367 o
-13 -9 -13 11.905 13.042 0.833 74.365 o
-13 -9 -12 5.320 5.096 0.702 104.650 o
-13 -9 -11 2.342 2.286 0.654 120.640 o
-13 -9 -10 3.523 3.629 0.702 104.650 o
-13 -9 -9 0.846 1.122 0.620 134.417 o
-13 -9 -8 8.136 8.015 0.792 82.327 o
-13 -9 -7 7.150 7.223 0.778 85.267 o
-13 -9 -6 22.018 21.581 1.081 44.171 o
-13 -9 -5 1.810 1.529 0.640 125.885 o
-13 -9 -4 1.208 1.790 0.627 131.479 o
-13 -9 -3 1.520 1.894 0.627 131.479 o
-13 -9 -2 7.108 6.748 0.751 91.640 o
-13 -9 -1 4.093 3.739 0.668 115.717 o
-13 -8 -14 3.320 2.995 0.606 140.596 o
-13 -8 -13 7.279 7.506 0.730 96.901 o
-13 -8 -12 1.171 1.494 0.620 134.417 o
-13 -8 -11 2.062 1.763 0.640 125.885 o
-13 -8 -10 8.391 9.055 0.785 83.778 o
-13 -8 -9 6.831 7.058 0.764 88.368 o
-13 -8 -8 2.718 2.307 0.661 118.140 o
-13 -8 -7 24.121 23.826 1.129 40.481 o
-13 -8 -6 0.600 0.751 0.606 140.596 o
-13 -8 -5 3.995 4.145 0.689 108.878 o
-13 -8 -4 4.024 3.656 0.675 113.367 o
-13 -8 -3 8.416 8.959 0.778 85.267 o
-13 -8 -2 0.577 1.005 0.585 150.696 o
-13 -8 -1 0.473 0.868 0.572 158.046 o
-13 -7 -15 3.326 3.491 0.627 131.479 o
-13 -7 -14 6.577 6.555 0.702 104.650 o
-13 -7 -13 5.498 5.288 0.702 104.650 o
-13 -7 -12 0.486 0.640 0.613 137.454 o
-13 -7 -11 4.596 4.366 0.730 96.901 o
-13 -7 -10 6.436 7.017 0.764 88.368 o
-13 -7 -9 5.257 5.233 0.730 96.901 o
-13 -7 -8 6.993 7.581 0.771 86.797 o
-13 -7 -7 0.096 -0.578 0.565 161.924 o
-13 -7 -6 6.598 6.783 0.757 89.981 o
-13 -7 -5 3.442 4.001 0.675 113.367 o
-13 -7 -4 13.025 13.276 0.881 66.454 o
-13 -7 -3 2.496 2.775 0.606 140.596 o
-13 -7 -2 4.726 4.373 0.647 123.221 o
-13 -7 -1 18.468 18.344 0.950 57.172 o
-13 -6 -15 6.614 6.879 0.689 108.878 o
-13 -6 -14 21.142 21.491 1.033 48.390 o
-13 -6 -13 4.149 3.429 0.675 113.367 o
-13 -6 -12 1.129 1.329 0.640 125.885 o
-13 -6 -11 13.323 13.800 0.895 64.425 o
-13 -6 -10 2.104 2.231 0.647 123.221 o
-13 -6 -9 13.293 13.586 0.916 61.551 o
-13 -6 -8 4.235 4.318 0.695 106.732 o
-13 -6 -7 13.984 13.972 0.902 63.445 o
-13 -6 -6 0.446 0.454 0.578 154.305 o
-13 -6 -5 1.113 1.219 0.592 147.212 o
-13 -6 -4 53.517 52.754 1.618 19.715 o
-13 -6 -3 0.144 0.076 0.516 193.560 o
-13 -6 -2 13.426 13.070 0.799 80.914 o
-13 -6 -1 20.416 20.128 0.950 57.172 o
-13 -5 -15 2.811 2.699 0.606 140.596 o
-13 -5 -14 18.414 18.881 0.985 53.243 o
-13 -5 -13 0.330 0.868 0.606 140.596 o
-13 -5 -12 2.905 2.493 0.675 113.367 o
-13 -5 -11 3.550 3.271 0.661 118.140 o
-13 -5 -10 2.315 1.811 0.640 125.885 o
-13 -5 -9 40.348 40.441 1.446 24.689 o
-13 -5 -8 22.476 22.469 1.088 43.614 o
-13 -5 -7 14.728 14.371 0.909 62.487 o
-13 -5 -6 25.464 25.905 1.122 40.979 o
-13 -5 -5 56.602 56.300 1.680 18.288 o
-13 -5 -4 25.415 25.953 1.060 45.909 o
-13 -5 -3 22.473 22.076 0.985 53.243 o
-13 -5 -2 3.660 3.539 0.585 150.696 o
-13 -5 -1 43.640 44.105 1.384 26.949 o
-13 -4 -16 0.625 0.695 0.558 165.947 o
-13 -4 -15 1.349 1.308 0.572 158.046 o
-13 -4 -14 5.534 6.046 0.716 100.664 o
-13 -4 -13 1.189 1.646 0.627 131.479 o
-13 -4 -12 3.435 3.911 0.675 113.367 o
-13 -4 -11 12.315 13.359 0.895 64.425 o
-13 -4 -10 3.209 2.809 0.661 118.140 o
-13 -4 -9 17.012 17.793 0.992 52.507 o
-13 -4 -8 30.215 29.424 1.219 34.753 o
-13 -4 -7 0.995 1.591 0.599 143.847 o
-13 -4 -6 44.664 45.124 1.474 23.774 o
-13 -4 -5 4.265 3.760 0.606 140.596 o
-13 -4 -4 99.452 99.840 2.376 9.147 o
-13 -4 -3 35.647 35.332 1.219 34.753 o
-13 -4 -2 50.200 49.262 1.474 23.774 o
-13 -4 -1 3.350 3.505 0.585 150.696 o
-13 -3 -16 2.876 3.085 0.592 147.212 o
-13 -3 -15 6.618 6.941 0.716 100.664 o
-13 -3 -14 3.648 3.581 0.675 113.367 o
-13 -3 -13 5.451 5.571 0.737 95.098 o
-13 -3 -12 13.037 12.801 0.888 65.427 o
-13 -3 -11 9.501 9.840 0.819 76.886 o
-13 -3 -10 5.222 5.130 0.709 102.628 o
-13 -3 -9 38.646 39.181 1.412 25.908 o
-13 -3 -8 28.181 28.074 1.191 36.379 o
-13 -3 -7 20.347 20.259 1.005 51.078 o
-13 -3 -6 16.004 16.781 0.881 66.454 o
-13 -3 -5 39.151 39.381 1.308 30.160 o
-13 -3 -4 5.470 5.591 0.620 134.417 o
-13 -3 -3 59.081 58.648 1.632 19.384 o
-13 -3 -2 107.879 107.263 2.472 8.448 o
-13 -3 -1 109.731 108.131 2.479 8.401 o
-13 -2 -16 2.034 2.438 0.578 154.305 o
-13 -2 -15 2.210 1.281 0.606 140.596 o
-13 -2 -14 3.396 3.491 0.675 113.367 o
-13 -2 -13 22.996 23.364 1.143 39.511 o
-13 -2 -12 4.593 4.820 0.709 102.628 o
-13 -2 -11 3.073 3.849 0.668 115.717 o
-13 -2 -10 37.014 35.160 1.343 28.633 o
-13 -2 -9 2.107 2.231 0.640 125.885 o
-13 -2 -8 7.060 6.996 0.737 95.098 o
-13 -2 -7 42.057 42.163 1.419 25.657 o
-13 -2 -6 55.866 55.818 1.611 19.884 o
-13 -2 -5 21.549 21.381 0.957 56.352 o
-13 -2 -4 27.317 27.000 1.054 46.511 o
-13 -2 -3 54.384 54.069 1.542 21.699 o
-13 -2 -2 29.636 29.789 1.095 43.067 o
-13 -2 -1 53.193 51.913 1.494 23.122 o
-13 -1 -16 2.777 2.651 0.592 147.212 o
-13 -1 -15 15.799 16.347 0.936 58.865 o
-13 -1 -14 1.877 1.990 0.640 125.885 o
-13 -1 -13 8.102 8.463 0.819 76.886 o
-13 -1 -12 5.668 5.681 0.730 96.901 o
-13 -1 -11 3.893 3.753 0.675 113.367 o
-13 -1 -10 0.229 0.096 0.585 150.696 o
-13 -1 -9 39.351 38.066 1.391 26.683 o
-13 -1 -8 27.055 28.212 1.184 36.803 o
-13 -1 -7 50.673 51.115 1.584 20.582 o
-13 -1 -6 17.334 17.573 0.888 65.427 o
-13 -1 -5 20.019 20.341 0.930 59.741 o
-13 -1 -4 16.283 15.535 0.826 75.609 o
-13 -1 -3 11.697 11.961 0.744 93.345 o
-13 -1 -2 6.150 6.308 0.620 134.417 o
-13 -1 -1 28.281 28.047 1.047 47.125 o
-12 -17 -3 3.607 2.630 0.620 134.417 o
-12 -17 -2 5.976 5.385 0.647 123.221 o
-12 -17 -1 0.168 0.207 0.530 183.636 o
-12 -16 -6 0.366 -0.048 0.530 183.636 o
-12 -16 -5 4.565 4.958 0.654 120.640 o
-12 -16 -4 2.006 2.355 0.606 140.596 o
-12 -16 -3 7.947 7.795 0.744 93.345 o
-12 -16 -2 2.547 2.300 0.620 134.417 o
-12 -16 -1 4.688 5.054 0.682 111.088 o
-12 -15 -8 6.531 6.480 0.682 111.088 o
-12 -15 -7 7.975 7.719 0.730 96.901 o
-12 -15 -6 3.767 3.856 0.661 118.140 o
-12 -15 -5 2.582 2.568 0.627 131.479 o
-12 -15 -4 5.295 5.660 0.709 102.628 o
-12 -15 -3 3.989 3.801 0.682 111.088 o
-12 -15 -2 4.796 4.903 0.709 102.628 o
-12 -15 -1 7.342 8.084 0.785 83.778 o
-12 -14 -10 0.959 1.226 0.565 161.924 o
-12 -14 -9 2.965 2.513 0.606 140.596 o
-12 -14 -8 1.337 0.875 0.592 147.212 o
-12 -14 -7 3.864 3.429 0.668 115.717 o
-12 -14 -6 0.321 0.351 0.585 150.696 o
-12 -14 -5 0.029 -0.358 0.592 147.212 o
-12 -14 -4 4.189 3.643 0.695 106.732 o
-12 -14 -3 2.845 2.403 0.668 115.717 o
-12 -14 -2 0.534 0.634 0.620 134.417 o
-12 -14 -1 11.541 11.851 0.902 63.445 o
-12 -13 -11 0.395 0.241 0.537 178.957 o
-12 -13 -10 0.523 0.489 0.572 158.046 o
-12 -13 -9 0.418 0.668 0.592 147.212 o
-12 -13 -8 0.153 0.041 0.592 147.212 o
-12 -13 -7 2.359 2.617 0.654 120.640 o
-12 -13 -6 0.731 1.191 0.627 131.479 o
-12 -13 -5 6.422 6.122 0.737 95.098 o
-12 -13 -4 7.155 6.907 0.757 89.981 o
-12 -13 -3 13.642 13.469 0.902 63.445 o
-12 -13 -2 0.273 0.730 0.613 137.454 o
-12 -13 -1 6.585 6.411 0.757 89.981 o
-12 -12 -12 1.285 0.751 0.565 161.924 o
-12 -12 -11 2.227 1.804 0.606 140.596 o
-12 -12 -10 11.504 10.728 0.840 73.151 o
-12 -12 -9 21.255 21.794 1.088 43.614 o
-12 -12 -8 19.093 18.812 1.054 46.511 o
-12 -12 -7 3.600 3.643 0.675 113.367 o
-12 -12 -6 7.209 6.845 0.757 89.981 o
-12 -12 -5 1.764 1.701 0.634 128.636 o
-12 -12 -4 1.427 0.888 0.606 140.596 o
-12 -12 -3 18.951 18.881 1.026 49.042 o
-12 -12 -2 18.805 17.821 1.012 50.385 o
-12 -12 -1 11.193 10.914 0.861 69.682 o
-12 -11 -13 1.009 1.047 0.558 165.947 o
-12 -11 -12 4.916 4.173 0.661 118.140 o
-12 -11 -11 7.150 6.769 0.757 89.981 o
-12 -11 -10 20.011 20.610 1.067 45.319 o
-12 -11 -9 5.397 4.882 0.751 91.640 o
-12 -11 -8 4.322 4.483 0.709 102.628 o
-12 -11 -7 16.680 17.153 0.985 53.243 o
-12 -11 -6 1.428 0.964 0.613 137.454 o
-12 -11 -5 23.233 22.538 1.095 43.067 o
-12 -11 -4 0.220 0.207 0.599 143.847 o
-12 -11 -3 32.719 32.309 1.295 30.805 o
-12 -11 -2 27.922 28.053 1.212 35.149 o
-12 -11 -1 1.976 1.894 0.627 131.479 o
-12 -10 -14 5.714 5.991 0.682 111.088 o
-12 -10 -13 5.248 5.364 0.682 111.088 o
-12 -10 -12 4.285 4.187 0.682 111.088 o
-12 -10 -11 0.631 0.324 0.627 131.479 o
-12 -10 -10 6.845 6.734 0.792 82.327 o
-12 -10 -9 11.985 13.228 0.902 63.445 o
-12 -10 -8 2.521 2.024 0.654 120.640 o
-12 -10 -7 22.494 23.089 1.116 41.487 o
-12 -10 -6 0.374 0.730 0.606 140.596 o
-12 -10 -5 35.001 35.711 1.350 28.342 o
-12 -10 -4 57.566 57.994 1.770 16.484 o
-12 -10 -3 11.398 11.658 0.861 69.682 o
-12 -10 -2 29.041 28.419 1.198 35.962 o
-12 -10 -1 0.660 0.510 0.578 154.305 o
-12 -9 -14 15.366 15.507 0.888 65.427 o
-12 -9 -13 9.065 9.386 0.799 80.914 o
-12 -9 -12 15.961 16.926 0.992 52.507 o
-12 -9 -11 40.185 40.400 1.480 23.554 o
-12 -9 -10 49.382 49.393 1.618 19.715 o
-12 -9 -9 43.374 42.810 1.494 23.122 o
-12 -9 -8 5.440 5.226 0.723 98.755 o
-12 -9 -7 24.428 24.907 1.143 39.511 o
-12 -9 -6 2.151 1.976 0.640 125.885 o
-12 -9 -5 2.157 2.031 0.640 125.885 o
-12 -9 -4 29.778 29.961 1.226 34.364 o
-12 -9 -3 5.368 4.965 0.661 118.140 o
-12 -9 -2 13.591 13.951 0.854 70.810 o
-12 -9 -1 2.261 1.563 0.572 158.046 o
-12 -8 -15 4.477 4.717 0.647 123.221 o
-12 -8 -14 19.011 18.647 0.971 54.765 o
-12 -8 -13 2.729 2.713 0.661 118.140 o
-12 -8 -12 24.146 23.784 1.136 39.992 o
-12 -8 -11 36.690 37.205 1.377 27.219 o
-12 -8 -10 8.091 8.153 0.806 79.537 o
-12 -8 -9 5.716 5.819 0.744 93.345 o
-12 -8 -8 27.060 27.771 1.198 35.962 o
-12 -8 -7 1.973 3.112 0.654 120.640 o
-12 -8 -6 33.431 33.975 1.308 30.160 o
-12 -8 -5 6.696 7.334 0.723 98.755 o
-12 -8 -4 34.340 35.394 1.288 31.136 o
-12 -8 -3 34.907 35.008 1.226 34.364 o
-12 -8 -2 2.541 2.658 0.572 158.046 o
-12 -8 -1 25.183 25.148 1.033 48.390 o
-12 -7 -15 1.593 1.660 0.592 147.212 o
-12 -7 -14 18.952 20.293 1.026 49.042 o
-12 -7 -13 15.594 15.370 0.957 56.352 o
-12 -7 -12 2.300 2.479 0.640 125.885 o
-12 -7 -11 33.956 34.416 1.329 29.230 o
-12 -7 -10 3.816 3.925 0.695 106.732 o
-12 -7 -9 44.459 46.233 1.556 21.317 o
-12 -7 -8 2.793 2.272 0.634 128.636 o
-12 -7 -7 28.689 28.949 1.205 35.552 o
-12 -7 -6 29.980 30.773 1.205 35.552 o
-12 -7 -5 21.484 22.021 0.992 52.507 o
-12 -7 -4 106.505 106.478 2.493 8.308 o
-12 -7 -3 39.979 39.615 1.301 30.480 o
-12 -7 -2 6.862 6.576 0.640 125.885 o
-12 -7 -1 10.773 11.913 0.751 91.640 o
-12 -6 -16 17.532 17.380 0.895 64.425 o
-12 -6 -15 0.897 1.116 0.578 154.305 o
-12 -6 -14 4.295 3.953 0.689 108.878 o
-12 -6 -13 0.024 0.262 0.599 143.847 o
-12 -6 -12 9.143 10.164 0.826 75.609 o
-12 -6 -11 5.690 5.144 0.716 100.664 o
-12 -6 -10 39.942 41.309 1.460 24.225 o
-12 -6 -9 50.347 49.393 1.611 19.884 o
-12 -6 -8 0.875 0.847 0.592 147.212 o
-12 -6 -7 10.020 10.446 0.778 85.267 o
-12 -6 -6 57.898 59.646 1.687 18.139 o
-12 -6 -5 3.733 3.877 0.606 140.596 o
-12 -6 -4 71.051 73.529 1.901 14.293 o
-12 -6 -3 14.476 14.309 0.799 80.914 o
-12 -6 -2 60.114 59.605 1.632 19.384 o
-12 -6 -1 89.665 88.375 2.128 11.403 o
-12 -5 -16 1.359 0.551 0.544 174.455 o
-12 -5 -15 4.663 4.627 0.682 111.088 o
-12 -5 -14 6.210 6.080 0.744 93.345 o
-12 -5 -13 1.647 2.004 0.620 134.417 o
-12 -5 -12 7.547 7.196 0.771 86.797 o
-12 -5 -11 14.031 14.702 0.930 59.741 o
-12 -5 -10 32.275 33.397 1.308 30.160 o
-12 -5 -9 4.584 5.715 0.716 100.664 o
-12 -5 -8 1.822 2.093 0.592 147.212 o
-12 -5 -7 48.630 49.614 1.508 22.701 o
-12 -5 -6 20.890 20.396 0.943 58.009 o
-12 -5 -5 23.877 24.080 0.998 51.785 o
-12 -5 -4 49.830 49.249 1.453 24.455 o
-12 -5 -3 43.102 42.700 1.322 29.535 o
-12 -5 -2 9.538 9.854 0.689 108.878 o
-12 -5 -1 23.761 25.072 0.985 53.243 o
-12 -4 -16 1.677 2.341 0.599 143.847 o
-12 -4 -15 0.517 1.343 0.592 147.212 o
-12 -4 -14 0.808 1.040 0.620 134.417 o
-12 -4 -13 13.800 14.013 0.909 62.487 o
-12 -4 -12 12.370 12.381 0.881 66.454 o
-12 -4 -11 2.483 1.350 0.634 128.636 o
-12 -4 -10 9.267 9.909 0.806 79.537 o
-12 -4 -9 6.459 6.273 0.709 102.628 o
-12 -4 -8 3.692 4.083 0.634 128.636 o
-12 -4 -7 1.099 1.184 0.516 193.560 o
-12 -4 -6 47.524 47.183 1.432 25.166 o
-12 -4 -5 8.383 8.628 0.668 115.717 o
-12 -4 -4 9.243 9.076 0.668 115.717 o
-12 -4 -3 20.422 20.789 0.895 64.425 o
-12 -4 -2 27.385 27.151 1.012 50.385 o
-12 -4 -1 2.662 2.114 0.510 198.827 o
-12 -3 -17 11.665 11.321 0.799 80.914 o
-12 -3 -16 2.070 2.465 0.599 143.847 o
-12 -3 -15 6.977 7.148 0.744 93.345 o
-12 -3 -14 2.851 2.024 0.654 120.640 o
-12 -3 -13 0.691 0.854 0.599 143.847 o
-12 -3 -12 6.498 6.741 0.757 89.981 o
-12 -3 -11 22.559 22.421 1.088 43.614 o
-12 -3 -10 5.163 5.454 0.702 104.650 o
-12 -3 -9 3.593 3.195 0.613 137.454 o
-12 -3 -8 4.007 4.269 0.599 143.847 o
-12 -3 -7 20.799 20.396 0.936 58.865 o
-12 -3 -6 31.455 30.663 1.116 41.487 o
-12 -3 -5 0.767 0.978 0.482 222.199 o
-12 -3 -4 8.881 9.117 0.661 118.140 o
-12 -3 -3 9.934 10.563 0.682 111.088 o
-12 -3 -2 26.811 26.332 0.985 53.243 o
-12 -3 -1 31.445 31.042 1.067 45.319 o
-12 -2 -17 1.068 1.522 0.551 170.121 o
-12 -2 -16 0.295 0.475 0.565 161.924 o
-12 -2 -15 0.017 0.337 0.578 154.305 o
-12 -2 -14 6.750 6.748 0.771 86.797 o
-12 -2 -13 3.423 3.243 0.661 118.140 o
-12 -2 -12 7.991 7.134 0.764 88.368 o
-12 -2 -11 16.029 15.535 0.943 58.009 o
-12 -2 -10 3.936 4.008 0.661 118.140 o
-12 -2 -9 9.249 9.496 0.757 89.981 o
-12 -2 -8 12.637 12.147 0.778 85.267 o
-12 -2 -7 1.447 1.260 0.516 193.560 o
-12 -2 -6 17.098 17.174 0.840 73.151 o
-12 -2 -5 44.370 44.683 1.343 28.633 o
-12 -2 -4 12.562 12.739 0.730 96.901 o
-12 -2 -3 8.807 9.145 0.640 125.885 o
-12 -2 -2 17.064 17.174 0.799 80.914 o
-12 -2 -1 12.103 11.975 0.689 108.878 o
-12 -1 -17 0.800 0.764 0.544 174.455 o
-12 -1 -16 0.553 1.129 0.585 150.696 o
-12 -1 -15 9.539 10.246 0.826 75.609 o
-12 -1 -14 1.167 1.047 0.592 147.212 o
-12 -1 -13 4.752 4.965 0.702 104.650 o
-12 -1 -12 8.082 7.946 0.771 86.797 o
-12 -1 -11 26.943 26.904 1.171 37.674 o
-12 -1 -10 12.186 12.581 0.861 69.682 o
-12 -1 -9 38.573 37.921 1.343 28.633 o
-12 -1 -8 7.979 8.470 0.682 111.088 o
-12 -1 -7 12.311 12.106 0.751 91.640 o
-12 -1 -6 3.436 3.994 0.558 165.947 o
-12 -1 -5 32.963 33.631 1.136 39.992 o
-12 -1 -4 13.929 13.985 0.751 91.640 o
-12 -1 -3 0.331 0.337 0.448 257.699 o
-12 -1 -2 1.557 1.845 0.468 235.462 o
-12 -1 -1 19.253 18.826 0.826 75.609 o
-11 -18 -2 2.542 1.577 0.585 150.696 o
-11 -18 -1 1.437 0.785 0.572 158.046 o
-11 -17 -6 1.352 1.398 0.578 154.305 o
-11 -17 -5 1.356 1.343 0.558 165.947 o
-11 -17 -4 2.537 2.438 0.599 143.847 o
-11 -17 -3 1.368 2.114 0.592 147.212 o
-11 -17 -2 8.485 7.816 0.737 95.098 o
-11 -17 -1 2.419 2.197 0.606 140.596 o
-11 -16 -8 2.386 2.534 0.585 150.696 o
-11 -16 -7 1.296 1.129 0.572 158.046 o
-11 -16 -6 1.013 1.102 0.572 158.046 o
-11 -16 -5 2.519 1.157 0.606 140.596 o
-11 -16 -4 0.507 0.530 0.585 150.696 o
-11 -16 -3 0.041 0.000 0.578 154.305 o
-11 -16 -2 3.055 3.250 0.654 120.640 o
-11 -16 -1 10.903 10.164 0.833 74.365 o
-11 -15 -10 1.784 1.584 0.585 150.696 o
-11 -15 -9 2.627 2.197 0.599 143.847 o
-11 -15 -8 5.069 5.488 0.695 106.732 o
-11 -15 -7 0.271 0.103 0.578 154.305 o
-11 -15 -6 4.734 4.435 0.695 106.732 o
-11 -15 -5 14.999 15.225 0.943 58.009 o
-11 -15 -4 6.945 6.865 0.764 88.368 o
-11 -15 -3 0.994 1.295 0.627 131.479 o
-11 -15 -2 12.936 12.278 0.902 63.445 o
-11 -15 -1 3.694 3.794 0.709 102.628 o
-11 -14 -11 0.258 0.647 0.530 183.636 o
-11 -14 -10 1.652 1.866 0.592 147.212 o
-11 -14 -9 3.028 3.594 0.647 123.221 o
-11 -14 -8 16.743 16.492 0.964 55.550 o
-11 -14 -7 1.584 1.928 0.647 123.221 o
-11 -14 -6 11.523 11.045 0.875 67.504 o
-11 -14 -5 6.902 6.796 0.757 89.981 o
-11 -14 -4 18.681 17.546 0.992 52.507 o
-11 -14 -3 24.338 24.067 1.129 40.481 o
-11 -14 -2 6.776 7.437 0.764 88.368 o
-11 -14 -1 7.111 7.747 0.771 86.797 o
-11 -13 -12 11.440 11.961 0.799 80.914 o
-11 -13 -11 8.076 8.676 0.764 88.368 o
-11 -13 -10 0.579 0.310 0.585 150.696 o
-11 -13 -9 10.929 10.239 0.847 71.966 o
-11 -13 -8 6.624 7.843 0.799 80.914 o
-11 -13 -7 3.007 2.465 0.654 120.640 o
-11 -13 -6 7.094 7.719 0.771 86.797 o
-11 -13 -5 26.543 26.263 1.171 37.674 o
-11 -13 -4 9.857 9.530 0.826 75.609 o
-11 -13 -3 17.033 18.179 1.005 51.078 o
-11 -13 -2 3.253 3.560 0.675 113.367 o
-11 -13 -1 43.531 43.884 1.508 22.701 o
-11 -12 -13 8.196 7.953 0.709 102.628 o
-11 -12 -12 4.949 4.992 0.675 113.367 o
-11 -12 -11 6.139 6.783 0.757 89.981 o
-11 -12 -10 7.978 8.277 0.806 79.537 o
-11 -12 -9 7.719 7.878 0.819 76.886 o
-11 -12 -8 0.928 0.668 0.613 137.454 o
-11 -12 -7 0.398 1.033 0.599 143.847 o
-11 -12 -6 22.624 23.412 1.116 41.487 o
-11 -12 -5 23.891 24.666 1.143 39.511 o
-11 -12 -4 11.233 11.314 0.861 69.682 o
-11 -12 -3 19.590 19.763 1.033 48.390 o
-11 -12 -2 11.330 11.858 0.861 69.682 o
-11 -12 -1 0.943 0.599 0.592 147.212 o
-11 -11 -14 2.150 2.865 0.578 154.305 o
-11 -11 -13 3.114 1.969 0.613 137.454 o
-11 -11 -12 8.316 8.890 0.799 80.914 o
-11 -11 -11 13.000 13.380 0.916 61.551 o
-11 -11 -10 10.793 11.720 0.854 70.810 o
-11 -11 -9 16.129 16.423 0.971 54.765 o
-11 -11 -8 10.143 11.272 0.854 70.810 o
-11 -11 -7 8.115 7.726 0.778 85.267 o
-11 -11 -6 21.374 21.009 1.067 45.319 o
-11 -11 -5 1.342 2.527 0.627 131.479 o
-11 -11 -4 2.238 2.376 0.634 128.636 o
-11 -11 -3 3.890 4.015 0.668 115.717 o
-11 -11 -2 3.461 3.057 0.640 125.885 o
-11 -11 -1 2.267 2.527 0.627 131.479 o
-11 -10 -15 0.854 1.357 0.572 158.046 o
-11 -10 -14 0.540 0.537 0.551 170.121 o
-11 -10 -13 0.644 0.448 0.585 150.696 o
-11 -10 -12 9.025 8.938 0.813 78.194 o
-11 -10 -11 1.081 0.923 0.606 140.596 o
-11 -10 -10 2.691 3.436 0.661 118.140 o
-11 -10 -9 0.871 1.446 0.613 137.454 o
-11 -10 -8 1.762 2.272 0.647 123.221 o
-11 -10 -7 0.634 1.350 0.599 143.847 o
-11 -10 -6 36.279 36.854 1.363 27.772 o
-11 -10 -5 8.368 9.344 0.792 82.327 o
-11 -10 -4 0.710 0.806 0.551 170.121 o
-11 -10 -3 2.101 2.355 0.592 147.212 o
-11 -10 -2 26.497 26.814 1.095 43.067 o
-11 -10 -1 6.308 5.543 0.640 125.885 o
-11 -9 -15 9.730 9.627 0.757 89.981 o
-11 -9 -14 0.843 1.074 0.592 147.212 o
-11 -9 -13 5.225 5.075 0.723 98.755 o
-11 -9 -12 5.588 5.337 0.744 93.345 o
-11 -9 -11 18.229 17.869 0.998 51.785 o
-11 -9 -10 0.949 1.260 0.620 134.417 o
-11 -9 -9 1.450 1.859 0.634 128.636 o
-11 -9 -8 7.608 7.864 0.778 85.267 o
-11 -9 -7 9.084 8.828 0.778 85.267 o
-11 -9 -6 12.257 12.064 0.826 75.609 o
-11 -9 -5 1.011 1.122 0.565 161.924 o
-11 -9 -4 9.827 10.446 0.730 96.901 o
-11 -9 -3 1.442 2.093 0.537 178.957 o
-11 -9 -2 2.498 3.195 0.551 170.121 o
-11 -9 -1 3.089 2.913 0.544 174.455 o
-11 -8 -16 1.725 2.093 0.572 158.046 o
-11 -8 -15 0.207 0.406 0.558 165.947 o
-11 -8 -14 1.125 0.709 0.599 143.847 o
-11 -8 -13 2.460 2.692 0.661 118.140 o
-11 -8 -12 12.873 13.441 0.895 64.425 o
-11 -8 -11 1.999 2.321 0.647 123.221 o
-11 -8 -10 0.380 -0.124 0.585 150.696 o
-11 -8 -9 23.590 23.950 1.116 41.487 o
-11 -8 -8 1.891 1.983 0.620 134.417 o
-11 -8 -7 19.775 18.957 0.964 55.550 o
-11 -8 -6 11.533 11.059 0.764 88.368 o
-11 -8 -5 19.827 19.329 0.916 61.551 o
-11 -8 -4 8.229 8.594 0.682 111.088 o
-11 -8 -3 12.680 13.393 0.771 86.797 o
-11 -8 -2 2.961 3.140 0.537 178.957 o
-11 -8 -1 7.402 7.781 0.640 125.885 o
-11 -7 -16 0.290 0.544 0.551 170.121 o
-11 -7 -15 7.567 8.022 0.751 91.640 o
-11 -7 -14 9.540 10.542 0.840 73.151 o
-11 -7 -13 3.941 4.104 0.675 113.367 o
-11 -7 -12 10.201 11.018 0.854 70.810 o
-11 -7 -11 7.909 8.456 0.792 82.327 o
-11 -7 -10 3.756 4.483 0.682 111.088 o
-11 -7 -9 6.785 7.616 0.744 93.345 o
-11 -7 -8 3.801 4.256 0.640 125.885 o
-11 -7 -7 25.889 26.766 1.074 44.739 o
-11 -7 -6 19.056 19.694 0.923 60.636 o
-11 -7 -5 13.116 12.994 0.778 85.267 o
-11 -7 -4 12.377 12.264 0.744 93.345 o
-11 -7 -3 1.020 1.308 0.489 215.984 o
-11 -7 -2 2.484 2.500 0.510 198.827 o
-11 -7 -1 73.475 73.329 1.839 15.273 o
-11 -6 -17 0.587 0.151 0.537 178.957 o
-11 -6 -16 10.845 11.403 0.813 78.194 o
-11 -6 -15 0.662 0.813 0.592 147.212 o
-11 -6 -14 1.300 1.136 0.627 131.479 o
-11 -6 -13 6.374 6.404 0.737 95.098 o
-11 -6 -12 31.386 30.360 1.246 33.234 o
-11 -6 -11 7.123 7.802 0.764 88.368 o
-11 -6 -10 20.644 20.513 1.040 47.751 o
-11 -6 -9 4.938 5.357 0.675 113.367 o
-11 -6 -8 23.877 24.452 1.033 48.390 o
-11 -6 -7 3.468 3.698 0.578 154.305 o
-11 -6 -6 2.363 2.458 0.537 178.957 o
-11 -6 -5 12.454 11.906 0.730 96.901 o
-11 -6 -4 9.039 9.916 0.675 113.367 o
-11 -6 -3 74.300 75.188 1.859 14.935 o
-11 -6 -2 16.245 17.201 0.806 79.537 o
-11 -6 -1 28.559 28.508 1.019 49.707 o
-11 -5 -17 0.809 1.164 0.544 174.455 o
-11 -5 -16 7.039 7.733 0.737 95.098 o
-11 -5 -15 10.304 9.964 0.833 74.365 o
-11 -5 -14 1.629 2.059 0.620 134.417 o
-11 -5 -13 25.622 25.712 1.150 39.040 o
-11 -5 -12 1.761 2.183 0.640 125.885 o
-11 -5 -11 3.775 3.367 0.668 115.717 o
-11 -5 -10 1.900 1.357 0.599 143.847 o
-11 -5 -9 51.261 52.072 1.598 20.229 o
-11 -5 -8 127.539 130.565 2.899 6.143 o
-11 -5 -7 51.577 53.325 1.536 21.894 o
-11 -5 -6 48.865 49.620 1.446 24.689 o
-11 -5 -5 12.822 12.553 0.730 96.901 o
-11 -5 -4 24.813 25.203 0.964 55.550 o
-11 -5 -3 45.274 45.269 1.322 29.535 o
-11 -5 -2 89.854 89.415 2.073 12.017 o
-11 -5 -1 17.189 16.678 0.778 85.267 o
-11 -4 -17 10.761 10.735 0.778 85.267 o
-11 -4 -16 0.475 0.682 0.572 158.046 o
-11 -4 -15 6.954 7.402 0.764 88.368 o
-11 -4 -14 15.829 15.349 0.936 58.865 o
-11 -4 -13 20.505 20.472 1.047 47.125 o
-11 -4 -12 8.715 9.420 0.806 79.537 o
-11 -4 -11 86.371 88.636 2.307 9.702 o
-11 -4 -10 18.414 18.923 0.964 55.550 o
-11 -4 -9 1.395 0.978 0.530 183.636 o
-11 -4 -8 18.529 18.923 0.895 64.425 o
-11 -4 -7 0.788 1.315 0.496 210.026 o
-11 -4 -6 11.651 11.706 0.709 102.628 o
-11 -4 -5 7.266 7.588 0.613 137.454 o
-11 -4 -4 52.964 53.428 1.460 24.225 o
-11 -4 -3 86.503 86.846 2.024 12.596 o
-11 -4 -2 219.896 215.800 4.194 2.936 o
-11 -4 -1 100.592 98.635 2.204 10.633 o
-11 -3 -17 3.601 3.312 0.627 131.479 o
-11 -3 -16 0.728 0.289 0.585 150.696 o
-11 -3 -15 1.467 1.295 0.627 131.479 o
-11 -3 -14 0.798 0.778 0.592 147.212 o
-11 -3 -13 11.397 11.093 0.854 70.810 o
-11 -3 -12 2.817 3.044 0.654 120.640 o
-11 -3 -11 2.409 2.424 0.627 131.479 o
-11 -3 -10 1.035 1.067 0.544 174.455 o
-11 -3 -9 51.201 51.741 1.522 22.292 o
-11 -3 -8 24.665 24.314 0.998 51.785 o
-11 -3 -7 139.242 139.606 2.995 5.754 o
-11 -3 -6 53.490 53.483 1.487 23.336 o
-11 -3 -5 101.253 100.921 2.286 9.878 o
-11 -3 -4 18.737 19.412 0.826 75.609 o
-11 -3 -3 95.296 94.483 2.142 11.257 o
-11 -3 -2 103.688 102.884 2.272 9.998 o
-11 -3 -1 90.136 87.383 1.997 12.946 o
-11 -2 -18 0.573 0.310 0.551 170.121 o
-11 -2 -17 10.200 10.542 0.792 82.327 o
-11 -2 -16 2.764 2.830 0.647 123.221 o
-11 -2 -15 1.981 2.031 0.647 123.221 o
-11 -2 -14 4.926 5.461 0.723 98.755 o
-11 -2 -13 6.753 6.783 0.751 91.640 o
-11 -2 -12 33.354 34.299 1.322 29.535 o
-11 -2 -11 22.198 22.317 1.060 45.909 o
-11 -2 -10 3.369 3.477 0.585 150.696 o
-11 -2 -9 23.196 23.481 0.985 53.243 o
-11 -2 -8 50.597 49.992 1.460 24.225 o
-11 -2 -7 8.590 8.917 0.654 120.640 o
-11 -2 -6 33.487 34.079 1.122 40.979 o
-11 -2 -5 35.161 35.084 1.122 40.979 o
-11 -2 -4 174.649 175.696 3.526 4.153 o
-11 -2 -3 17.545 16.643 0.757 89.981 o
-11 -2 -2 132.818 132.721 2.761 6.771 o
-11 -2 -1 1.930 2.286 0.454 249.949 o
-11 -1 -18 0.278 0.014 0.530 183.636 o
-11 -1 -17 1.153 1.095 0.578 154.305 o
-11 -1 -16 31.622 31.373 1.260 32.511 o
-11 -1 -15 14.826 16.099 0.985 53.243 o
-11 -1 -14 8.223 7.774 0.778 85.267 o
-11 -1 -13 16.618 16.581 0.978 53.996 o
-11 -1 -12 22.367 21.829 1.067 45.319 o
-11 -1 -11 8.590 9.028 0.771 86.797 o
-11 -1 -10 13.598 13.820 0.806 79.537 o
-11 -1 -9 8.981 8.511 0.682 111.088 o
-11 -1 -8 18.951 18.985 0.875 67.504 o
-11 -1 -7 34.893 34.526 1.150 39.040 o
-11 -1 -6 9.624 9.923 0.654 120.640 o
-11 -1 -5 76.773 77.102 1.859 14.935 o
-11 -1 -4 13.799 14.316 0.709 102.628 o
-11 -1 -3 37.428 37.639 1.136 39.992 o
-11 -1 -2 14.999 15.273 0.709 102.628 o
-11 -1 -1 18.549 17.869 0.757 89.981 o
-10 -18 -5 2.058 2.376 0.606 140.596 o
-10 -18 -4 9.676 8.752 0.723 98.755 o
-10 -18 -3 1.619 1.425 0.572 158.046 o
-10 -18 -2 3.439 3.250 0.613 137.454 o
-10 -18 -1 3.850 3.230 0.613 137.454 o
-10 -17 -8 6.668 6.197 0.695 106.732 o
-10 -17 -7 13.136 13.118 0.819 76.886 o
-10 -17 -6 5.134 5.447 0.675 113.367 o
-10 -17 -5 2.586 3.009 0.627 131.479 o
-10 -17 -4 2.902 2.720 0.620 134.417 o
-10 -17 -3 1.859 1.969 0.613 137.454 o
-10 -17 -2 2.154 2.575 0.627 131.479 o
-10 -17 -1 7.499 7.781 0.757 89.981 o
-10 -16 -9 0.074 -0.262 0.523 188.500 o
-10 -16 -8 3.330 2.493 0.627 131.479 o
-10 -16 -7 0.579 0.503 0.578 154.305 o
-10 -16 -6 2.536 2.231 0.627 131.479 o
-10 -16 -5 7.117 7.464 0.764 88.368 o
-10 -16 -4 5.190 4.524 0.709 102.628 o
-10 -16 -3 23.531 23.350 1.122 40.979 o
-10 -16 -2 2.941 3.491 0.695 106.732 o
-10 -16 -1 16.705 16.058 0.978 53.996 o
-10 -15 -11 2.234 1.797 0.572 158.046 o
-10 -15 -10 3.440 3.353 0.627 131.479 o
-10 -15 -9 3.648 3.794 0.654 120.640 o
-10 -15 -8 10.855 11.569 0.847 71.966 o
-10 -15 -7 25.566 25.568 1.164 38.121 o
-10 -15 -6 3.099 3.037 0.675 113.367 o
-10 -15 -5 2.632 2.562 0.668 115.717 o
-10 -15 -4 2.190 2.830 0.640 125.885 o
-10 -15 -3 3.362 3.491 0.675 113.367 o
-10 -15 -2 3.224 3.436 0.661 118.140 o
-10 -15 -1 1.164 1.377 0.620 134.417 o
-10 -14 -12 0.679 0.578 0.537 178.957 o
-10 -14 -11 1.547 1.832 0.599 143.847 o
-10 -14 -10 22.534 21.980 1.060 45.909 o
-10 -14 -9 0.976 0.572 0.620 134.417 o
-10 -14 -8 5.750 5.653 0.744 93.345 o
-10 -14 -7 1.710 1.419 0.613 137.454 o
-10 -14 -6 25.821 25.719 1.150 39.040 o
-10 -14 -5 1.174 1.040 0.620 134.417 o
-10 -14 -4 5.811 6.156 0.723 98.755 o
-10 -14 -3 5.357 5.571 0.723 98.755 o
-10 -14 -2 5.915 6.363 0.737 95.098 o
-10 -14 -1 4.592 4.441 0.695 106.732 o
-10 -13 -13 1.799 2.018 0.572 158.046 o
-10 -13 -12 6.035 5.495 0.689 108.878 o
-10 -13 -11 4.006 4.290 0.675 113.367 o
-10 -13 -10 8.167 8.339 0.799 80.914 o
-10 -13 -9 14.122 14.598 0.950 57.172 o
-10 -13 -8 0.049 -0.138 0.578 154.305 o
-10 -13 -7 4.947 4.559 0.709 102.628 o
-10 -13 -6 3.879 3.216 0.675 113.367 o
-10 -13 -5 12.054 12.450 0.881 66.454 o
-10 -13 -4 3.996 3.829 0.682 111.088 o
-10 -13 -3 12.906 12.705 0.875 67.504 o
-10 -13 -2 3.939 4.063 0.668 115.717 o
-10 -13 -1 0.225 -0.186 0.565 161.924 o
-10 -12 -14 1.517 1.604 0.565 161.924 o
-10 -12 -13 1.053 0.565 0.578 154.305 o
-10 -12 -12 2.150 2.183 0.634 128.636 o
-10 -12 -11 1.757 1.935 0.647 123.221 o
-10 -12 -10 8.285 8.339 0.785 83.778 o
-10 -12 -9 4.288 4.655 0.702 104.650 o
-10 -12 -8 9.625 8.456 0.799 80.914 o
-10 -12 -7 14.318 13.276 0.895 64.425 o
-10 -12 -6 5.303 4.476 0.702 104.650 o
-10 -12 -5 5.679 6.025 0.723 98.755 o
-10 -12 -4 3.056 3.161 0.654 120.640 o
-10 -12 -3 10.281 10.694 0.813 78.194 o
-10 -12 -2 3.886 3.491 0.654 120.640 o
-10 -12 -1 2.281 1.990 0.613 137.454 o
-10 -11 -15 3.102 3.264 0.592 147.212 o
-10 -11 -14 1.168 1.308 0.585 150.696 o
-10 -11 -13 3.555 3.732 0.668 115.717 o
-10 -11 -12 7.668 8.428 0.792 82.327 o
-10 -11 -11 5.890 6.122 0.723 98.755 o
-10 -11 -10 31.445 32.068 1.274 31.812 o
-10 -11 -9 4.148 5.013 0.695 106.732 o
-10 -11 -8 8.330 7.754 0.771 86.797 o
-10 -11 -7 4.218 4.655 0.689 108.878 o
-10 -11 -6 10.481 11.238 0.833 74.365 o
-10 -11 -5 16.605 16.079 0.936 58.865 o
-10 -11 -4 10.838 10.288 0.785 83.778 o
-10 -11 -3 5.043 5.337 0.654 120.640 o
-10 -11 -2 13.104 13.565 0.799 80.914 o
-10 -11 -1 5.161 5.667 0.627 131.479 o
-10 -10 -15 2.529 2.458 0.606 140.596 o
-10 -10 -14 0.397 0.702 0.578 154.305 o
-10 -10 -13 5.753 5.991 0.737 95.098 o
-10 -10 -12 4.356 4.063 0.675 113.367 o
-10 -10 -11 1.578 1.536 0.627 131.479 o
-10 -10 -10 1.311 1.060 0.613 137.454 o
-10 -10 -9 0.053 -0.076 0.572 158.046 o
-10 -10 -8 12.371 13.076 0.881 66.454 o
-10 -10 -7 1.890 2.334 0.620 134.417 o
-10 -10 -6 4.882 5.564 0.668 115.717 o
-10 -10 -5 34.407 34.864 1.233 33.981 o
-10 -10 -4 21.533 22.221 0.971 54.765 o
-10 -10 -3 7.058 7.430 0.661 118.140 o
-10 -10 -2 82.460 82.494 2.052 12.260 o
-10 -10 -1 32.754 32.984 1.164 38.121 o
-10 -9 -16 2.221 2.080 0.572 158.046 o
-10 -9 -15 8.681 8.139 0.757 89.981 o
-10 -9 -14 0.095 -0.124 0.578 154.305 o
-10 -9 -13 0.652 0.923 0.613 137.454 o
-10 -9 -12 1.452 2.231 0.634 128.636 o
-10 -9 -11 5.631 5.585 0.716 100.664 o
-10 -9 -10 6.123 6.425 0.737 95.098 o
-10 -9 -9 9.631 9.337 0.799 80.914 o
-10 -9 -8 10.117 9.606 0.792 82.327 o
-10 -9 -7 15.507 14.922 0.875 67.504 o
-10 -9 -6 23.298 23.295 0.998 51.785 o
-10 -9 -5 1.442 1.818 0.530 183.636 o
-10 -9 -4 20.165 20.293 0.909 62.487 o
-10 -9 -3 7.275 7.678 0.640 125.885 o
-10 -9 -2 7.080 6.845 0.620 134.417 o
-10 -9 -1 5.568 5.247 0.578 154.305 o
-10 -8 -17 1.102 1.129 0.558 165.947 o
-10 -8 -16 1.383 1.790 0.585 150.696 o
-10 -8 -15 4.626 4.331 0.682 111.088 o
-10 -8 -14 5.242 5.461 0.730 96.901 o
-10 -8 -13 1.174 1.577 0.620 134.417 o
-10 -8 -12 0.430 0.262 0.578 154.305 o
-10 -8 -11 9.972 10.136 0.819 76.886 o
-10 -8 -10 2.171 2.617 0.627 131.479 o
-10 -8 -9 31.965 31.235 1.246 33.234 o
-10 -8 -8 23.883 23.839 1.026 49.042 o
-10 -8 -7 3.362 3.202 0.572 158.046 o
-10 -8 -6 0.759 0.868 0.496 210.026 o
-10 -8 -5 103.685 104.777 2.410 8.888 o
-10 -8 -4 5.432 5.777 0.592 147.212 o
-10 -8 -3 7.372 7.822 0.620 134.417 o
-10 -8 -2 22.285 22.972 0.923 60.636 o
-10 -8 -1 20.770 21.553 0.888 65.427 o
-10 -7 -17 4.451 4.627 0.627 131.479 o
-10 -7 -16 0.708 0.923 0.578 154.305 o
-10 -7 -15 16.784 17.222 0.978 53.996 o
-10 -7 -14 1.932 2.142 0.634 128.636 o
-10 -7 -13 19.896 19.873 1.040 47.751 o
-10 -7 -12 4.291 3.980 0.675 113.367 o
-10 -7 -11 4.955 4.875 0.695 106.732 o
-10 -7 -10 9.312 9.227 0.785 83.778 o
-10 -7 -9 2.675 3.009 0.599 143.847 o
-10 -7 -8 24.802 25.058 1.026 49.042 o
-10 -7 -7 4.438 4.125 0.572 158.046 o
-10 -7 -6 1.701 1.157 0.496 210.026 o
-10 -7 -5 1.822 2.107 0.496 210.026 o
-10 -7 -4 2.139 1.997 0.489 215.984 o
-10 -7 -3 157.749 160.485 3.292 4.765 o
-10 -7 -2 0.733 0.806 0.434 274.320 o
-10 -7 -1 35.633 35.621 1.122 40.979 o
-10 -6 -17 0.864 0.819 0.551 170.121 o
-10 -6 -16 8.899 8.298 0.771 86.797 o
-10 -6 -15 3.876 3.780 0.689 108.878 o
-10 -6 -14 2.180 2.858 0.640 125.885 o
-10 -6 -13 1.223 1.343 0.613 137.454 o
-10 -6 -12 4.993 4.944 0.702 104.650 o
-10 -6 -11 1.689 1.460 0.599 143.847 o
-10 -6 -10 7.332 7.217 0.709 102.628 o
-10 -6 -9 11.310 10.494 0.730 96.901 o
-10 -6 -8 59.399 58.875 1.632 19.384 o
-10 -6 -7 11.547 11.369 0.716 100.664 o
-10 -6 -6 9.452 9.386 0.654 120.640 o
-10 -6 -5 1.764 2.011 0.482 222.199 o
-10 -6 -4 1.457 1.322 0.461 242.543 o
-10 -6 -3 7.057 7.189 0.578 154.305 o
-10 -6 -2 3.586 3.505 0.482 222.199 o
-10 -6 -1 30.360 29.809 0.992 52.507 o
-10 -5 -18 1.481 1.997 0.578 154.305 o
-10 -5 -17 0.743 0.978 0.565 161.924 o
-10 -5 -16 1.778 2.080 0.627 131.479 o
-10 -5 -15 1.623 1.494 0.640 125.885 o
-10 -5 -14 5.959 5.874 0.737 95.098 o
-10 -5 -13 28.019 27.675 1.198 35.962 o
-10 -5 -12 13.118 13.125 0.881 66.454 o
-10 -5 -11 3.837 4.359 0.661 118.140 o
-10 -5 -10 22.352 22.138 0.985 53.243 o
-10 -5 -9 4.888 5.096 0.606 140.596 o
-10 -5 -8 1.224 1.260 0.503 204.312 o
-10 -5 -7 81.698 81.668 1.983 13.127 o
-10 -5 -6 21.363 21.994 0.895 64.425 o
-10 -5 -5 40.701 41.089 1.226 34.364 o
-10 -5 -4 27.615 28.453 0.978 53.996 o
-10 -5 -3 127.054 128.086 2.686 7.158 o
-10 -5 -2 5.895 5.805 0.523 188.500 o
-10 -5 -1 15.001 14.681 0.695 106.732 o
-10 -4 -18 1.315 1.439 0.558 165.947 o
-10 -4 -17 6.900 6.555 0.723 98.755 o
-10 -4 -16 6.569 5.915 0.744 93.345 o
-10 -4 -15 8.230 8.669 0.785 83.778 o
-10 -4 -14 3.465 4.173 0.689 108.878 o
-10 -4 -13 65.435 66.615 1.928 13.887 o
-10 -4 -12 7.140 7.017 0.737 95.098 o
-10 -4 -11 7.021 7.189 0.702 104.650 o
-10 -4 -10 30.581 31.593 1.150 39.040 o
-10 -4 -9 19.549 20.045 0.902 63.445 o
-10 -4 -8 14.054 14.736 0.778 85.267 o
-10 -4 -7 54.079 53.821 1.480 23.554 o
-10 -4 -6 9.315 9.551 0.627 131.479 o
-10 -4 -5 2.782 3.106 0.475 228.687 o
-10 -4 -4 25.127 24.631 0.888 65.427 o
-10 -4 -3 42.487 41.784 1.184 36.803 o
-10 -4 -2 112.991 112.180 2.383 9.095 o
-10 -4 -1 26.546 25.946 0.888 65.427 o
-10 -3 -18 8.545 8.993 0.744 93.345 o
-10 -3 -17 14.536 14.543 0.902 63.445 o
-10 -3 -16 3.875 3.774 0.689 108.878 o
-10 -3 -15 4.882 5.523 0.709 102.628 o
-10 -3 -14 16.359 15.948 0.957 56.352 o
-10 -3 -13 5.630 5.220 0.716 100.664 o
-10 -3 -12 10.501 10.074 0.806 79.537 o
-10 -3 -11 11.774 11.417 0.792 82.327 o
-10 -3 -10 10.241 10.370 0.723 98.755 o
-10 -3 -9 86.637 85.338 2.080 11.938 o
-10 -3 -8 74.118 75.071 1.866 14.825 o
-10 -3 -7 37.165 37.171 1.171 37.674 o
-10 -3 -6 3.480 3.780 0.496 210.026 o
-10 -3 -5 28.544 29.073 0.971 54.765 o
-10 -3 -4 11.880 12.229 0.640 125.885 o
-10 -3 -3 17.451 18.103 0.737 95.098 o
-10 -3 -2 23.819 24.666 0.854 70.810 o
-10 -3 -1 13.939 13.414 0.640 125.885 o
-10 -2 -18 4.313 4.724 0.647 123.221 o
-10 -2 -17 7.527 7.568 0.757 89.981 o
-10 -2 -16 16.412 16.471 0.978 53.996 o
-10 -2 -15 10.909 10.549 0.847 71.966 o
-10 -2 -14 57.524 58.978 1.790 16.106 o
-10 -2 -13 42.502 42.645 1.474 23.774 o
-10 -2 -12 25.937 25.967 1.143 39.511 o
-10 -2 -11 2.177 2.541 0.551 170.121 o
-10 -2 -10 55.386 54.874 1.570 20.945 o
-10 -2 -9 2.896 3.581 0.544 174.455 o
-10 -2 -8 76.561 77.777 1.907 14.190 o
-10 -2 -7 46.271 47.176 1.343 28.633 o
-10 -2 -6 190.445 191.775 3.780 3.612 o
-10 -2 -5 8.256 8.738 0.578 154.305 o
-10 -2 -4 140.089 140.488 2.865 6.291 o
-10 -2 -3 3.064 3.119 0.434 274.320 o
-10 -2 -2 66.279 65.968 1.563 21.129 o
-10 -2 -1 7.082 7.402 0.516 193.560 o
-10 -1 -18 8.638 8.876 0.737 95.098 o
-10 -1 -17 5.178 5.688 0.709 102.628 o
-10 -1 -16 4.838 4.965 0.723 98.755 o
-10 -1 -15 13.892 13.820 0.909 62.487 o
-10 -1 -14 59.581 60.170 1.818 15.622 o
-10 -1 -13 6.937 7.506 0.757 89.981 o
-10 -1 -12 47.474 46.239 1.529 22.092 o
-10 -1 -11 54.255 54.799 1.584 20.582 o
-10 -1 -10 59.957 59.922 1.653 18.902 o
-10 -1 -9 65.996 67.607 1.749 16.876 o
-10 -1 -8 0.260 -0.165 0.441 265.815 o
-10 -1 -7 211.141 215.504 4.207 2.916 o
-10 -1 -6 31.654 32.640 1.047 47.125 o
-10 -1 -5 126.666 128.272 2.679 7.195 o
-10 -1 -4 3.271 4.152 0.461 242.543 o
-10 -1 -3 31.989 32.137 0.985 53.243 o
-10 -1 -2 107.051 109.446 2.300 9.760 o
-10 -1 -1 61.247 61.657 1.480 23.554 o
-9 -19 -3 0.058 0.331 0.537 178.957 o
-9 -19 -2 1.599 1.611 0.558 165.947 o
-9 -19 -1 0.045 0.461 0.530 183.636 o
-9 -18 -7 0.560 0.510 0.551 170.121 o
-9 -18 -6 2.662 2.809 0.592 147.212 o
-9 -18 -5 1.265 1.949 0.572 158.046 o
-9 -18 -4 2.277 2.878 0.606 140.596 o
-9 -18 -3 1.381 1.632 0.585 150.696 o
-9 -18 -2 1.773 1.969 0.606 140.596 o
-9 -18 -1 4.034 4.035 0.654 120.640 o
-9 -17 -9 1.966 1.660 0.585 150.696 o
-9 -17 -8 2.122 2.045 0.578 154.305 o
-9 -17 -7 2.250 2.506 0.599 143.847 o
-9 -17 -6 0.077 0.275 0.565 161.924 o
-9 -17 -5 3.130 3.188 0.640 125.885 o
-9 -17 -4 2.559 2.562 0.640 125.885 o
-9 -17 -3 2.999 2.541 0.640 125.885 o
-9 -17 -2 9.043 8.484 0.799 80.914 o
-9 -17 -1 1.017 1.253 0.620 134.417 o
-9 -16 -10 4.155 4.469 0.634 128.636 o
-9 -16 -9 0.842 1.088 0.572 158.046 o
-9 -16 -8 0.530 1.129 0.585 150.696 o
-9 -16 -7 3.874 4.352 0.675 113.367 o
-9 -16 -6 6.521 6.920 0.757 89.981 o
-9 -16 -5 2.318 1.522 0.647 123.221 o
-9 -16 -4 2.855 2.899 0.668 115.717 o
-9 -16 -3 3.992 3.656 0.661 118.140 o
-9 -16 -2 0.105 0.076 0.565 161.924 o
-9 -16 -1 2.587 2.534 0.634 128.636 o
-9 -15 -12 7.178 7.168 0.689 108.878 o
-9 -15 -11 8.022 7.981 0.730 96.901 o
-9 -15 -10 2.111 1.095 0.613 137.454 o
-9 -15 -9 0.670 0.785 0.592 147.212 o
-9 -15 -8 0.478 -0.014 0.585 150.696 o
-9 -15 -7 0.397 0.317 0.599 143.847 o
-9 -15 -6 1.209 1.205 0.613 137.454 o
-9 -15 -5 10.287 10.646 0.833 74.365 o
-9 -15 -4 0.721 0.730 0.599 143.847 o
-9 -15 -3 7.647 6.769 0.751 91.640 o
-9 -15 -2 0.948 1.005 0.585 150.696 o
-9 -15 -1 2.356 2.307 0.634 128.636 o
-9 -14 -13 2.204 1.976 0.572 158.046 o
-9 -14 -12 0.933 0.964 0.565 161.924 o
-9 -14 -11 0.549 -0.090 0.578 154.305 o
-9 -14 -10 8.667 8.160 0.792 82.327 o
-9 -14 -9 2.127 2.135 0.654 120.640 o
-9 -14 -8 31.275 31.593 1.260 32.511 o
-9 -14 -7 6.581 6.872 0.751 91.640 o
-9 -14 -6 1.366 0.888 0.613 137.454 o
-9 -14 -5 12.825 13.400 0.895 64.425 o
-9 -14 -4 5.383 4.744 0.695 106.732 o
-9 -14 -3 0.472 -0.028 0.572 158.046 o
-9 -14 -2 0.545 0.785 0.585 150.696 o
-9 -14 -1 4.134 4.345 0.689 108.878 o
-9 -13 -14 0.490 0.165 0.523 188.500 o
-9 -13 -13 7.856 7.836 0.737 95.098 o
-9 -13 -12 0.503 0.331 0.578 154.305 o
-9 -13 -11 5.524 5.261 0.730 96.901 o
-9 -13 -10 14.891 15.624 0.936 58.865 o
-9 -13 -9 3.143 3.285 0.654 120.640 o
-9 -13 -8 20.715 20.920 1.060 45.909 o
-9 -13 -7 5.186 5.116 0.702 104.650 o
-9 -13 -6 1.713 2.410 0.634 128.636 o
-9 -13 -5 12.269 12.168 0.861 69.682 o
-9 -13 -4 0.458 0.427 0.585 150.696 o
-9 -13 -3 18.180 17.298 0.964 55.550 o
-9 -13 -2 11.615 11.100 0.819 76.886 o
-9 -13 -1 10.249 9.998 0.792 82.327 o
-9 -12 -15 1.586 1.370 0.558 165.947 o
-9 -12 -14 0.404 -0.069 0.551 170.121 o
-9 -12 -13 15.423 15.796 0.943 58.009 o
-9 -12 -12 11.081 11.238 0.868 68.580 o
-9 -12 -11 5.157 5.047 0.702 104.650 o
-9 -12 -10 23.492 23.247 1.109 42.004 o
-9 -12 -9 8.685 8.594 0.799 80.914 o
-9 -12 -8 29.198 29.975 1.239 33.604 o
-9 -12 -7 1.596 2.155 0.620 134.417 o
-9 -12 -6 5.978 6.349 0.716 100.664 o
-9 -12 -5 9.477 8.532 0.771 86.797 o
-9 -12 -4 18.265 18.523 0.957 56.352 o
-9 -12 -3 4.526 4.614 0.640 125.885 o
-9 -12 -2 28.728 27.785 1.088 43.614 o
-9 -12 -1 39.825 40.159 1.322 29.535 o
-9 -11 -16 0.960 0.592 0.544 174.455 o
-9 -11 -15 4.610 4.538 0.647 123.221 o
-9 -11 -14 1.023 0.413 0.585 150.696 o
-9 -11 -13 19.338 19.983 1.040 47.751 o
-9 -11 -12 9.127 8.910 0.792 82.327 o
-9 -11 -11 5.531 5.956 0.730 96.901 o
-9 -11 -10 14.145 13.875 0.909 62.487 o
-9 -11 -9 0.763 1.005 0.599 143.847 o
-9 -11 -8 15.227 14.784 0.916 61.551 o
-9 -11 -7 45.887 47.727 1.556 21.317 o
-9 -11 -6 0.317 0.062 0.530 183.636 o
-9 -11 -5 31.827 32.633 1.184 36.803 o
-9 -11 -4 39.783 39.526 1.301 30.480 o
-9 -11 -3 26.758 27.964 1.074 44.739 o
-9 -11 -2 24.827 24.886 1.012 50.385 o
-9 -11 -1 27.515 26.842 1.040 47.751 o
-9 -10 -16 3.269 3.994 0.613 137.454 o
-9 -10 -15 1.582 0.971 0.585 150.696 o
-9 -10 -14 1.572 1.584 0.620 134.417 o
-9 -10 -13 1.415 0.881 0.599 143.847 o
-9 -10 -12 0.586 0.585 0.592 147.212 o
-9 -10 -11 4.104 3.987 0.682 111.088 o
-9 -10 -10 10.996 10.956 0.840 73.151 o
-9 -10 -9 3.140 3.230 0.647 123.221 o
-9 -10 -8 41.725 41.461 1.405 26.163 o
-9 -10 -7 4.953 5.523 0.634 128.636 o
-9 -10 -6 71.624 72.227 1.887 14.502 o
-9 -10 -5 19.381 19.797 0.909 62.487 o
-9 -10 -4 43.240 43.981 1.357 28.055 o
-9 -10 -3 28.473 28.033 1.054 46.511 o
-9 -10 -2 165.747 164.017 3.409 4.444 o
-9 -10 -1 7.560 7.919 0.640 125.885 o
-9 -9 -17 2.051 1.845 0.585 150.696 o
-9 -9 -16 1.503 1.267 0.578 154.305 o
-9 -9 -15 9.250 9.695 0.813 78.194 o
-9 -9 -14 1.541 1.859 0.640 125.885 o
-9 -9 -13 17.628 18.351 0.998 51.785 o
-9 -9 -12 10.033 10.040 0.826 75.609 o
-9 -9 -11 19.799 19.653 1.026 49.042 o
-9 -9 -10 22.550 22.132 1.067 45.319 o
-9 -9 -9 16.950 17.298 0.936 58.865 o
-9 -9 -8 17.304 17.236 0.888 65.427 o
-9 -9 -7 45.473 44.786 1.391 26.683 o
-9 -9 -6 6.203 5.770 0.613 137.454 o
-9 -9 -5 28.460 28.439 1.047 47.125 o
-9 -9 -4 55.487 55.859 1.536 21.894 o
-9 -9 -3 180.470 183.126 3.698 3.776 o
-9 -9 -2 37.064 36.881 1.177 37.235 o
-9 -9 -1 33.650 33.982 1.109 42.004 o
-9 -8 -17 2.233 2.513 0.585 150.696 o
-9 -8 -16 6.913 7.051 0.730 96.901 o
-9 -8 -15 4.285 4.490 0.689 108.878 o
-9 -8 -14 2.946 3.064 0.647 123.221 o
-9 -8 -13 3.934 3.319 0.661 118.140 o
-9 -8 -12 3.573 3.188 0.661 118.140 o
-9 -8 -11 20.241 19.962 1.033 48.390 o
-9 -8 -10 0.964 1.012 0.544 174.455 o
-9 -8 -9 69.524 71.139 1.887 14.502 o
-9 -8 -8 56.160 57.374 1.618 19.715 o
-9 -8 -7 1.571 1.852 0.510 198.827 o
-9 -8 -6 24.233 23.364 0.950 57.172 o
-9 -8 -5 79.303 79.671 1.935 13.789 o
-9 -8 -4 90.758 90.688 2.107 11.628 o
-9 -8 -3 10.523 10.838 0.661 118.140 o
-9 -8 -2 37.640 37.329 1.150 39.040 o
-9 -8 -1 227.825 229.117 4.407 2.658 o
-9 -7 -18 1.358 1.412 0.565 161.924 o
-9 -7 -17 1.223 1.074 0.578 154.305 o
-9 -7 -16 9.936 10.005 0.819 76.886 o
-9 -7 -15 5.957 5.392 0.737 95.098 o
-9 -7 -14 0.772 0.510 0.585 150.696 o
-9 -7 -13 6.829 7.382 0.757 89.981 o
-9 -7 -12 14.034 14.350 0.909 62.487 o
-9 -7 -11 21.491 22.297 1.060 45.909 o
-9 -7 -10 8.368 8.112 0.695 106.732 o
-9 -7 -9 21.085 21.491 0.950 57.172 o
-9 -7 -8 17.365 18.241 0.861 69.682 o
-9 -7 -7 35.180 34.822 1.157 38.576 o
-9 -7 -6 39.431 40.076 1.233 33.981 o
-9 -7 -5 129.129 130.724 2.775 6.704 o
-9 -7 -4 94.161 95.075 2.148 11.185 o
-9 -7 -3 142.694 145.163 2.975 5.834 o
-9 -7 -2 39.672 39.877 1.164 38.121 o
-9 -7 -1 92.288 94.228 2.093 11.781 o
-9 -6 -18 6.519 6.638 0.682 111.088 o
-9 -6 -17 6.378 6.500 0.716 100.664 o
-9 -6 -16 5.286 5.529 0.723 98.755 o
-9 -6 -15 11.882 12.030 0.861 69.682 o
-9 -6 -14 5.407 5.853 0.716 100.664 o
-9 -6 -13 18.498 17.917 0.992 52.507 o
-9 -6 -12 9.086 9.131 0.785 83.778 o
-9 -6 -11 51.900 52.065 1.604 20.055 o
-9 -6 -10 10.391 10.487 0.730 96.901 o
-9 -6 -9 1.047 0.888 0.496 210.026 o
-9 -6 -8 84.410 85.937 2.066 12.098 o
-9 -6 -7 4.553 4.545 0.544 174.455 o
-9 -6 -6 85.044 87.652 2.038 12.427 o
-9 -6 -5 129.162 130.971 2.748 6.839 o
-9 -6 -4 19.106 19.749 0.799 80.914 o
-9 -6 -3 17.480 17.876 0.751 91.640 o
-9 -6 -2 178.226 181.962 3.553 4.089 o
-9 -6 -1 49.200 48.629 1.281 31.471 o
-9 -5 -18 15.115 15.307 0.868 68.580 o
-9 -5 -17 8.371 8.835 0.778 85.267 o
-9 -5 -16 7.954 8.043 0.792 82.327 o
-9 -5 -15 3.525 3.030 0.654 120.640 o
-9 -5 -14 17.812 18.027 0.992 52.507 o
-9 -5 -13 0.903 0.916 0.592 147.212 o
-9 -5 -12 42.227 42.232 1.453 24.455 o
-9 -5 -11 45.508 47.458 1.460 24.225 o
-9 -5 -10 81.990 82.260 2.045 12.343 o
-9 -5 -9 0.501 0.158 0.454 249.949 o
-9 -5 -8 31.339 32.406 1.095 43.067 o
-9 -5 -7 19.729 20.066 0.833 74.365 o
-9 -5 -6 87.676 88.760 2.031 12.511 o
-9 -5 -5 118.901 120.195 2.541 7.996 o
-9 -5 -4 2.598 2.706 0.434 274.320 o
-9 -5 -3 4.823 5.151 0.475 228.687 o
-9 -5 -2 69.683 70.843 1.646 19.061 o
-9 -5 -1 48.146 48.587 1.253 32.870 o
-9 -4 -19 2.140 1.969 0.585 150.696 o
-9 -4 -18 2.252 1.914 0.599 143.847 o
-9 -4 -17 2.187 2.754 0.634 128.636 o
-9 -4 -16 22.553 22.634 1.122 40.979 o
-9 -4 -15 37.693 37.377 1.384 26.949 o
-9 -4 -14 7.760 8.132 0.778 85.267 o
-9 -4 -13 45.673 46.763 1.549 21.507 o
-9 -4 -12 13.262 13.483 0.847 71.966 o
-9 -4 -11 40.243 40.173 1.315 29.845 o
-9 -4 -10 2.956 2.665 0.537 178.957 o
-9 -4 -9 19.869 20.383 0.881 66.454 o
-9 -4 -8 17.957 18.916 0.826 75.609 o
-9 -4 -7 1.358 1.577 0.448 257.699 o
-9 -4 -6 64.264 65.734 1.611 19.884 o
-9 -4 -5 45.880 47.197 1.267 32.159 o
-9 -4 -4 25.427 26.043 0.868 68.580 o
-9 -4 -3 7.546 7.974 0.510 198.827 o
-9 -4 -2 8.350 8.243 0.516 193.560 o
-9 -4 -1 97.751 96.872 2.059 12.179 o
-9 -3 -19 7.048 6.900 0.695 106.732 o
-9 -3 -18 4.539 4.035 0.661 118.140 o
-9 -3 -17 3.336 3.801 0.668 115.717 o
-9 -3 -16 5.202 5.082 0.695 106.732 o
-9 -3 -15 12.540 12.326 0.875 67.504 o
-9 -3 -14 2.270 1.949 0.627 131.479 o
-9 -3 -13 2.625 2.424 0.627 131.479 o
-9 -3 -12 3.479 3.126 0.606 140.596 o
-9 -3 -11 54.970 56.321 1.598 20.229 o
-9 -3 -10 17.584 17.174 0.833 74.365 o
-9 -3 -9 57.180 57.856 1.556 21.317 o
-9 -3 -8 21.597 22.001 0.868 68.580 o
-9 -3 -7 63.060 63.764 1.591 20.404 o
-9 -3 -6 54.429 54.379 1.398 26.421 o
-9 -3 -5 30.769 31.875 0.978 53.996 o
-9 -3 -4 124.777 127.797 2.610 7.580 o
-9 -3 -3 2.311 2.265 0.379 359.926 o
-9 -3 -2 29.406 29.031 0.881 66.454 o
-9 -3 -1 7.573 7.836 0.489 215.984 o
-9 -2 -19 0.676 0.634 0.537 178.957 o
-9 -2 -18 13.426 12.918 0.854 70.810 o
-9 -2 -17 11.593 11.775 0.868 68.580 o
-9 -2 -16 27.128 27.365 1.177 37.235 o
-9 -2 -15 2.721 2.252 0.634 128.636 o
-9 -2 -14 3.084 2.169 0.627 131.479 o
-9 -2 -13 1.359 0.847 0.572 158.046 o
-9 -2 -12 18.465 19.687 0.930 59.741 o
-9 -2 -11 17.128 16.761 0.847 71.966 o
-9 -2 -10 26.878 26.890 1.012 50.385 o
-9 -2 -9 61.895 63.503 1.646 19.061 o
-9 -2 -8 17.824 17.821 0.785 83.778 o
-9 -2 -7 11.238 11.114 0.627 131.479 o
-9 -2 -6 30.488 30.078 0.957 56.352 o
-9 -2 -5 19.053 19.997 0.751 91.640 o
-9 -2 -4 26.084 26.504 0.854 70.810 o
-9 -2 -3 5.438 5.695 0.441 265.815 o
-9 -2 -2 50.478 50.240 1.239 33.604 o
-9 -2 -1 30.312 29.809 0.881 66.454 o
-9 -1 -19 0.616 0.510 0.537 178.957 o
-9 -1 -18 9.843 9.640 0.792 82.327 o
-9 -1 -17 11.467 10.770 0.854 70.810 o
-9 -1 -16 3.324 2.644 0.647 123.221 o
-9 -1 -15 8.846 9.496 0.799 80.914 o
-9 -1 -14 28.012 28.184 1.191 36.379 o
-9 -1 -13 1.621 2.052 0.599 143.847 o
-9 -1 -12 47.703 49.049 1.480 23.554 o
-9 -1 -11 26.682 26.504 1.033 48.390 o
-9 -1 -10 16.493 16.685 0.806 79.537 o
-9 -1 -9 32.394 32.853 1.088 43.614 o
-9 -1 -8 1.708 1.611 0.441 265.815 o
-9 -1 -7 1.441 1.370 0.420 292.603 o
-9 -1 -6 12.385 12.732 0.627 131.479 o
-9 -1 -5 3.465 3.780 0.427 283.241 o
-9 -1 -4 3.643 3.539 0.406 312.777 o
-9 -1 -3 66.826 68.770 1.563 21.129 o
-9 -1 -2 8.442 9.344 0.503 204.312 o
-9 -1 -1 6.598 6.734 0.448 257.699 o
-8 -19 -5 0.868 0.482 0.537 178.957 o
-8 -19 -4 0.505 0.709 0.544 174.455 o
-8 -19 -3 5.216 4.607 0.640 125.885 o
-8 -19 -2 2.558 2.031 0.599 143.847 o
-8 -19 -1 2.520 2.796 0.599 143.847 o
-8 -18 -8 5.074 5.357 0.647 123.221 o
-8 -18 -7 0.963 0.799 0.558 165.947 o
-8 -18 -6 3.292 2.995 0.613 137.454 o
-8 -18 -5 1.127 0.420 0.572 158.046 o
-8 -18 -4 3.293 2.851 0.634 128.636 o
-8 -18 -3 3.035 3.188 0.647 123.221 o
-8 -18 -2 11.575 11.789 0.847 71.966 o
-8 -18 -1 0.092 -0.523 0.551 170.121 o
-8 -17 -10 3.171 3.367 0.613 137.454 o
-8 -17 -9 0.744 0.840 0.558 165.947 o
-8 -17 -8 0.541 1.040 0.572 158.046 o
-8 -17 -7 4.628 4.435 0.675 113.367 o
-8 -17 -6 1.808 1.522 0.620 134.417 o
-8 -17 -5 3.451 4.042 0.689 108.878 o
-8 -17 -4 4.988 5.006 0.723 98.755 o
-8 -17 -3 3.179 3.312 0.675 113.367 o
-8 -17 -2 0.366 0.957 0.606 140.596 o
-8 -17 -1 2.289 2.369 0.661 118.140 o
-8 -16 -11 0.122 0.234 0.523 188.500 o
-8 -16 -10 0.769 0.682 0.572 158.046 o
-8 -16 -9 2.017 1.866 0.620 134.417 o
-8 -16 -8 2.747 2.906 0.647 123.221 o
-8 -16 -7 1.126 0.537 0.613 137.454 o
-8 -16 -6 2.152 1.687 0.647 123.221 o
-8 -16 -5 8.605 8.470 0.785 83.778 o
-8 -16 -4 3.822 3.842 0.675 113.367 o
-8 -16 -3 5.631 4.923 0.702 104.650 o
-8 -16 -2 2.758 2.252 0.640 125.885 o
-8 -16 -1 4.894 5.158 0.709 102.628 o
-8 -15 -13 1.383 0.764 0.565 161.924 o
-8 -15 -12 2.362 2.369 0.585 150.696 o
-8 -15 -11 3.595 3.739 0.647 123.221 o
-8 -15 -10 17.985 17.525 0.992 52.507 o
-8 -15 -9 0.723 0.778 0.599 143.847 o
-8 -15 -8 0.335 -0.275 0.565 161.924 o
-8 -15 -7 20.034 20.059 1.026 49.042 o
-8 -15 -6 2.118 1.157 0.620 134.417 o
-8 -15 -5 1.490 2.045 0.627 131.479 o
-8 -15 -4 2.934 3.181 0.654 120.640 o
-8 -15 -3 22.098 22.407 1.081 44.171 o
-8 -15 -2 1.617 2.321 0.627 131.479 o
-8 -15 -1 0.261 0.840 0.578 154.305 o
-8 -14 -14 0.319 -0.028 0.544 174.455 o
-8 -14 -13 3.960 3.546 0.634 128.636 o
-8 -14 -12 1.048 1.040 0.599 143.847 o
-8 -14 -11 6.275 6.948 0.751 91.640 o
-8 -14 -10 13.241 12.601 0.916 61.551 o
-8 -14 -9 4.838 4.806 0.695 106.732 o
-8 -14 -8 1.227 0.654 0.599 143.847 o
-8 -14 -7 2.286 2.169 0.627 131.479 o
-8 -14 -6 13.595 13.779 0.895 64.425 o
-8 -14 -5 7.566 7.458 0.751 91.640 o
-8 -14 -4 12.572 13.655 0.895 64.425 o
-8 -14 -3 8.992 7.547 0.751 91.640 o
-8 -14 -2 7.785 7.898 0.757 89.981 o
-8 -14 -1 10.972 10.171 0.806 79.537 o
-8 -13 -15 2.371 2.465 0.599 143.847 o
-8 -13 -14 15.591 15.259 0.881 66.454 o
-8 -13 -13 1.423 1.508 0.606 140.596 o
-8 -13 -12 11.632 11.520 0.868 68.580 o
-8 -13 -11 12.465 12.271 0.881 66.454 o
-8 -13 -10 2.077 2.011 0.634 128.636 o
-8 -13 -9 0.790 0.578 0.599 143.847 o
-8 -13 -8 4.331 4.256 0.689 108.878 o
-8 -13 -7 0.861 0.344 0.585 150.696 o
-8 -13 -6 14.531 14.516 0.916 61.551 o
-8 -13 -5 1.499 1.370 0.606 140.596 o
-8 -13 -4 30.563 28.859 1.191 36.379 o
-8 -13 -3 17.090 17.394 0.923 60.636 o
-8 -13 -2 1.610 1.556 0.558 165.947 o
-8 -13 -1 4.367 4.207 0.613 137.454 o
-8 -12 -15 2.064 2.741 0.585 150.696 o
-8 -12 -14 3.108 3.505 0.640 125.885 o
-8 -12 -13 17.308 17.862 1.005 51.078 o
-8 -12 -12 6.812 6.948 0.744 93.345 o
-8 -12 -11 24.912 25.547 1.157 38.576 o
-8 -12 -10 2.236 2.279 0.634 128.636 o
-8 -12 -9 23.221 24.177 1.122 40.979 o
-8 -12 -8 9.881 9.633 0.806 79.537 o
-8 -12 -7 10.319 10.212 0.813 78.194 o
-8 -12 -6 12.973 12.670 0.819 76.886 o
-8 -12 -5 48.903 48.712 1.487 23.336 o
-8 -12 -4 27.457 27.268 1.074 44.739 o
-8 -12 -3 7.911 7.960 0.675 113.367 o
-8 -12 -2 17.678 17.057 0.847 71.966 o
-8 -12 -1 14.914 14.881 0.799 80.914 o
-8 -11 -16 3.804 3.209 0.606 140.596 o
-8 -11 -15 0.482 1.191 0.572 158.046 o
-8 -11 -14 2.776 2.472 0.640 125.885 o
-8 -11 -13 0.610 0.888 0.599 143.847 o
-8 -11 -12 8.995 8.766 0.792 82.327 o
-8 -11 -11 21.189 20.224 1.054 46.511 o
-8 -11 -10 5.644 5.130 0.709 102.628 o
-8 -11 -9 18.261 18.213 0.992 52.507 o
-8 -11 -8 37.547 37.308 1.343 28.633 o
-8 -11 -7 42.977 42.721 1.384 26.949 o
-8 -11 -6 6.726 6.831 0.640 125.885 o
-8 -11 -5 2.126 2.224 0.523 188.500 o
-8 -11 -4 5.418 5.839 0.606 140.596 o
-8 -11 -3 45.015 43.871 1.343 28.633 o
-8 -11 -2 48.405 47.803 1.398 26.421 o
-8 -11 -1 20.340 21.002 0.895 64.425 o
-8 -10 -17 1.551 2.121 0.565 161.924 o
-8 -10 -16 2.557 2.210 0.599 143.847 o
-8 -10 -15 3.418 3.092 0.647 123.221 o
-8 -10 -14 4.578 5.323 0.716 100.664 o
-8 -10 -13 0.352 0.028 0.572 158.046 o
-8 -10 -12 6.503 6.363 0.737 95.098 o
-8 -10 -11 9.850 10.047 0.826 75.609 o
-8 -10 -10 1.416 1.563 0.606 140.596 o
-8 -10 -9 9.427 8.848 0.744 93.345 o
-8 -10 -8 0.010 0.151 0.489 215.984 o
-8 -10 -7 34.077 34.492 1.191 36.379 o
-8 -10 -6 23.842 23.082 0.964 55.550 o
-8 -10 -5 100.365 100.115 2.321 9.587 o
-8 -10 -4 66.656 67.682 1.742 17.010 o
-8 -10 -3 111.758 111.835 2.493 8.308 o
-8 -10 -2 0.814 1.584 0.475 228.687 o
-8 -10 -1 52.062 52.292 1.439 24.926 o
-8 -9 -17 3.789 4.015 0.620 134.417 o
-8 -9 -16 0.652 0.744 0.578 154.305 o
-8 -9 -15 12.438 12.946 0.902 63.445 o
-8 -9 -14 3.216 3.126 0.654 120.640 o
-8 -9 -13 4.957 4.972 0.702 104.650 o
-8 -9 -12 17.571 16.850 0.964 55.550 o
-8 -9 -11 3.235 2.796 0.640 125.885 o
-8 -9 -10 77.270 76.345 2.045 12.343 o
-8 -9 -9 14.929 15.514 0.847 71.966 o
-8 -9 -8 47.219 46.611 1.412 25.908 o
-8 -9 -7 20.336 21.643 0.923 60.636 o
-8 -9 -6 5.280 5.805 0.578 154.305 o
-8 -9 -5 85.387 84.787 2.018 12.682 o
-8 -9 -4 31.670 32.412 1.074 44.739 o
-8 -9 -3 72.213 71.759 1.756 16.744 o
-8 -9 -2 124.590 123.032 2.624 7.500 o
-8 -9 -1 19.177 19.866 0.813 78.194 o
-8 -8 -18 2.453 3.471 0.585 150.696 o
-8 -8 -17 2.916 2.555 0.613 137.454 o
-8 -8 -16 6.791 7.313 0.751 91.640 o
-8 -8 -15 4.296 4.063 0.668 115.717 o
-8 -8 -14 10.323 10.845 0.833 74.365 o
-8 -8 -13 4.270 4.889 0.689 108.878 o
-8 -8 -12 6.353 6.432 0.723 98.755 o
-8 -8 -11 4.501 4.620 0.654 120.640 o
-8 -8 -10 54.017 54.186 1.577 20.762 o
-8 -8 -9 31.942 32.096 1.150 39.040 o
-8 -8 -8 45.176 45.420 1.363 27.772 o
-8 -8 -7 50.931 51.865 1.453 24.455 o
-8 -8 -6 3.011 3.112 0.496 210.026 o
-8 -8 -5 36.167 35.965 1.122 40.979 o
-8 -8 -4 12.308 12.615 0.675 113.367 o
-8 -8 -3 109.726 111.023 2.389 9.042 o
-8 -8 -2 181.810 183.394 3.601 3.980 o
-8 -8 -1 17.912 18.620 0.764 88.368 o
-8 -7 -18 5.714 5.557 0.654 120.640 o
-8 -7 -17 2.202 2.472 0.627 131.479 o
-8 -7 -16 0.664 1.047 0.599 143.847 o
-8 -7 -15 6.053 6.349 0.716 100.664 o
-8 -7 -14 4.062 4.483 0.675 113.367 o
-8 -7 -13 2.554 2.734 0.640 125.885 o
-8 -7 -12 31.288 31.875 1.260 32.511 o
-8 -7 -11 6.198 5.605 0.640 125.885 o
-8 -7 -10 48.603 49.779 1.480 23.554 o
-8 -7 -9 13.424 13.579 0.764 88.368 o
-8 -7 -8 6.422 6.617 0.585 150.696 o
-8 -7 -7 19.711 19.907 0.840 73.151 o
-8 -7 -6 3.120 2.851 0.468 235.462 o
-8 -7 -5 144.819 143.008 2.940 5.971 o
-8 -7 -4 159.305 158.557 3.174 5.123 o
-8 -7 -3 48.657 49.517 1.301 30.480 o
-8 -7 -2 63.378 65.231 1.563 21.129 o
-8 -7 -1 22.534 23.853 0.826 75.609 o
-8 -6 -19 2.639 2.665 0.585 150.696 o
-8 -6 -18 6.525 6.652 0.702 104.650 o
-8 -6 -17 2.367 2.031 0.634 128.636 o
-8 -6 -16 38.260 39.002 1.439 24.926 o
-8 -6 -15 1.095 1.687 0.620 134.417 o
-8 -6 -14 12.286 13.056 0.881 66.454 o
-8 -6 -13 6.350 6.604 0.730 96.901 o
-8 -6 -12 19.877 20.245 0.985 53.243 o
-8 -6 -11 5.336 5.061 0.613 137.454 o
-8 -6 -10 76.664 77.454 1.949 13.595 o
-8 -6 -9 68.045 68.061 1.749 16.876 o
-8 -6 -8 41.124 42.094 1.253 32.870 o
-8 -6 -7 32.410 33.542 1.067 45.319 o
-8 -6 -6 84.813 86.736 1.976 13.218 o
-8 -6 -5 58.631 59.943 1.487 23.336 o
-8 -6 -4 34.837 35.063 1.033 48.390 o
-8 -6 -3 31.584 32.206 0.964 55.550 o
-8 -6 -2 58.931 61.086 1.453 24.455 o
-8 -6 -1 182.577 184.668 3.533 4.137 o
-8 -5 -19 20.608 20.169 0.943 58.009 o
-8 -5 -18 2.068 1.329 0.592 147.212 o
-8 -5 -17 5.550 5.578 0.723 98.755 o
-8 -5 -16 6.079 6.617 0.730 96.901 o
-8 -5 -15 46.132 46.921 1.563 21.129 o
-8 -5 -14 0.293 0.668 0.578 154.305 o
-8 -5 -13 20.133 20.734 1.026 49.042 o
-8 -5 -12 3.722 3.780 0.592 147.212 o
-8 -5 -11 106.615 106.079 2.465 8.495 o
-8 -5 -10 49.079 47.933 1.412 25.908 o
-8 -5 -9 61.375 63.069 1.639 19.221 o
-8 -5 -8 17.243 17.490 0.771 86.797 o
-8 -5 -7 34.472 35.952 1.095 43.067 o
-8 -5 -6 77.150 76.985 1.783 16.231 o
-8 -5 -5 38.455 39.581 1.109 42.004 o
-8 -5 -4 45.472 45.330 1.184 36.803 o
-8 -5 -3 19.376 20.355 0.730 96.901 o
-8 -5 -2 19.431 19.357 0.702 104.650 o
-8 -5 -1 3.518 3.767 0.393 335.111 o
-8 -4 -19 0.034 0.282 0.530 183.636 o
-8 -4 -18 6.839 6.941 0.737 95.098 o
-8 -4 -17 19.432 18.213 1.019 49.707 o
-8 -4 -16 9.524 9.069 0.799 80.914 o
-8 -4 -15 11.696 11.741 0.861 69.682 o
-8 -4 -14 22.018 21.161 1.060 45.909 o
-8 -4 -13 25.021 25.802 1.109 42.004 o
-8 -4 -12 8.813 8.738 0.695 106.732 o
-8 -4 -11 2.743 2.899 0.537 178.957 o
-8 -4 -10 80.094 81.103 1.976 13.218 o
-8 -4 -9 22.402 22.021 0.881 66.454 o
-8 -4 -8 52.107 52.774 1.398 26.421 o
-8 -4 -7 13.750 14.316 0.675 113.367 o
-8 -4 -6 93.553 95.929 2.086 11.859 o
-8 -4 -5 161.079 164.072 3.209 5.014 o
-8 -4 -4 6.368 6.060 0.454 249.949 o
-8 -4 -3 24.505 25.561 0.799 80.914 o
-8 -4 -2 4.657 4.923 0.393 335.111 o
-8 -4 -1 28.581 29.314 0.833 74.365 o
-8 -3 -19 7.338 7.850 0.709 102.628 o
-8 -3 -18 1.390 0.558 0.585 150.696 o
-8 -3 -17 4.255 5.171 0.716 100.664 o
-8 -3 -16 3.600 3.987 0.668 115.717 o
-8 -3 -15 30.214 29.617 1.233 33.981 o
-8 -3 -14 32.025 32.061 1.274 31.812 o
-8 -3 -13 27.960 28.205 1.143 39.511 o
-8 -3 -12 53.809 52.547 1.536 21.894 o
-8 -3 -11 14.558 15.404 0.799 80.914 o
-8 -3 -10 84.821 83.961 2.011 12.770 o
-8 -3 -9 40.640 40.772 1.212 35.149 o
-8 -3 -8 8.286 8.311 0.565 161.924 o
-8 -3 -7 10.202 10.157 0.572 158.046 o
-8 -3 -6 30.617 30.987 0.943 58.009 o
-8 -3 -5 61.382 62.015 1.460 24.225 o
-8 -3 -4 32.770 32.467 0.923 60.636 o
-8 -3 -3 220.141 223.292 4.125 3.034 o
-8 -3 -2 49.121 49.104 1.164 38.121 o
-8 -3 -1 58.833 58.868 1.322 29.535 o
-8 -2 -19 13.370 13.373 0.840 73.151 o
-8 -2 -18 5.797 4.882 0.702 104.650 o
-8 -2 -17 0.370 0.337 0.599 143.847 o
-8 -2 -16 2.537 2.259 0.634 128.636 o
-8 -2 -15 14.186 14.619 0.909 62.487 o
-8 -2 -14 20.774 21.154 1.040 47.751 o
-8 -2 -13 1.440 1.549 0.565 161.924 o
-8 -2 -12 14.144 13.827 0.785 83.778 o
-8 -2 -11 9.881 10.212 0.682 111.088 o
-8 -2 -10 32.070 32.509 1.081 44.171 o
-8 -2 -9 19.662 19.604 0.806 79.537 o
-8 -2 -8 61.377 61.519 1.529 22.092 o
-8 -2 -7 15.422 15.266 0.668 115.717 o
-8 -2 -6 48.472 50.660 1.274 31.812 o
-8 -2 -5 165.857 167.894 3.243 4.908 o
-8 -2 -4 38.419 39.753 1.019 49.707 o
-8 -2 -3 83.456 85.469 1.783 16.231 o
-8 -2 -2 22.508 23.261 0.709 102.628 o
-8 -2 -1 21.308 20.617 0.654 120.640 o
-8 -1 -19 8.749 9.103 0.751 91.640 o
-8 -1 -18 8.984 9.737 0.799 80.914 o
-8 -1 -17 4.921 5.949 0.702 104.650 o
-8 -1 -16 1.018 1.150 0.592 147.212 o
-8 -1 -15 2.562 2.231 0.620 134.417 o
-8 -1 -14 6.929 6.438 0.709 102.628 o
-8 -1 -13 50.106 50.894 1.522 22.292 o
-8 -1 -12 6.235 5.516 0.613 137.454 o
-8 -1 -11 8.283 8.449 0.634 128.636 o
-8 -1 -10 5.875 6.432 0.558 165.947 o
-8 -1 -9 2.239 2.093 0.441 265.815 o
-8 -1 -8 9.852 10.770 0.599 143.847 o
-8 -1 -7 78.909 79.595 1.804 15.861 o
-8 -1 -6 14.220 14.467 0.620 134.417 o
-8 -1 -5 72.331 74.472 1.653 18.902 o
-8 -1 -4 119.573 122.233 2.417 8.837 o
-8 -1 -3 34.406 34.988 0.916 61.551 o
-8 -1 -2 23.469 24.487 0.716 100.664 o
-8 -1 -1 20.119 20.100 0.634 128.636 o
-7 -20 -3 0.674 0.468 0.544 174.455 o
-7 -20 -2 0.487 0.083 0.523 188.500 o
-7 -20 -1 1.611 1.370 0.551 170.121 o
-7 -19 -7 8.272 8.387 0.730 96.901 o
-7 -19 -6 0.785 1.102 0.551 170.121 o
-7 -19 -5 4.415 4.194 0.634 128.636 o
-7 -19 -4 0.904 1.398 0.572 158.046 o
-7 -19 -3 0.597 1.116 0.565 161.924 o
-7 -19 -2 0.833 1.109 0.572 158.046 o
-7 -19 -1 0.969 1.143 0.585 150.696 o
-7 -18 -9 1.690 1.480 0.558 165.947 o
-7 -18 -8 2.103 2.217 0.592 147.212 o
-7 -18 -7 1.806 2.293 0.592 147.212 o
-7 -18 -6 0.876 0.895 0.592 147.212 o
-7 -18 -5 21.485 20.803 1.033 48.390 o
-7 -18 -4 11.187 10.790 0.840 73.151 o
-7 -18 -3 7.509 8.194 0.778 85.267 o
-7 -18 -2 11.152 10.832 0.854 70.810 o
-7 -18 -1 6.639 6.432 0.751 91.640 o
-7 -17 -11 1.242 1.749 0.572 158.046 o
-7 -17 -10 5.089 4.779 0.647 123.221 o
-7 -17 -9 7.032 7.581 0.730 96.901 o
-7 -17 -8 14.649 14.695 0.916 61.551 o
-7 -17 -7 25.520 25.967 1.157 38.576 o
-7 -17 -6 0.543 -0.234 0.592 147.212 o
-7 -17 -5 8.758 9.310 0.826 75.609 o
-7 -17 -4 2.267 2.321 0.627 131.479 o
-7 -17 -3 4.646 5.041 0.702 104.650 o
-7 -17 -2 9.147 8.690 0.799 80.914 o
-7 -17 -1 14.044 13.496 0.909 62.487 o
-7 -16 -12 6.226 5.784 0.654 120.640 o
-7 -16 -11 4.168 4.634 0.647 123.221 o
-7 -16 -10 3.146 2.940 0.640 125.885 o
-7 -16 -9 1.204 0.778 0.606 140.596 o
-7 -16 -8 6.365 6.445 0.751 91.640 o
-7 -16 -7 1.233 0.998 0.606 140.596 o
-7 -16 -6 40.069 40.014 1.425 25.410 o
-7 -16 -5 13.017 13.242 0.902 63.445 o
-7 -16 -4 36.402 37.281 1.384 26.949 o
-7 -16 -3 2.649 2.871 0.654 120.640 o
-7 -16 -2 12.547 12.808 0.881 66.454 o
-7 -16 -1 28.384 27.943 1.212 35.149 o
-7 -15 -13 1.077 0.833 0.551 170.121 o
-7 -15 -12 2.929 2.252 0.620 134.417 o
-7 -15 -11 3.547 3.835 0.661 118.140 o
-7 -15 -10 5.810 6.005 0.744 93.345 o
-7 -15 -9 31.032 31.228 1.246 33.234 o
-7 -15 -8 14.562 15.060 0.936 58.865 o
-7 -15 -7 8.993 8.463 0.799 80.914 o
-7 -15 -6 19.338 19.398 1.026 49.042 o
-7 -15 -5 3.214 3.223 0.654 120.640 o
-7 -15 -4 2.595 2.403 0.634 128.636 o
-7 -15 -3 2.674 3.395 0.654 120.640 o
-7 -15 -2 6.664 6.865 0.744 93.345 o
-7 -15 -1 28.692 29.217 1.212 35.149 o
-7 -14 -14 0.133 -0.289 0.530 183.636 o
-7 -14 -13 12.916 13.579 0.868 68.580 o
-7 -14 -12 1.542 2.458 0.640 125.885 o
-7 -14 -11 20.593 20.927 1.081 44.171 o
-7 -14 -10 2.693 1.804 0.634 128.636 o
-7 -14 -9 1.923 2.031 0.620 134.417 o
-7 -14 -8 3.270 3.312 0.661 118.140 o
-7 -14 -7 5.589 5.254 0.709 102.628 o
-7 -14 -6 5.421 5.288 0.702 104.650 o
-7 -14 -5 8.143 7.375 0.751 91.640 o
-7 -14 -4 9.162 9.358 0.778 85.267 o
-7 -14 -3 33.667 34.361 1.301 30.480 o
-7 -14 -2 4.856 4.600 0.647 123.221 o
-7 -14 -1 43.388 42.755 1.432 25.166 o
-7 -13 -15 0.594 1.357 0.551 170.121 o
-7 -13 -14 1.659 1.164 0.578 154.305 o
-7 -13 -13 1.673 1.033 0.606 140.596 o
-7 -13 -12 7.128 6.865 0.764 88.368 o
-7 -13 -11 1.814 2.424 0.620 134.417 o
-7 -13 -10 8.403 8.298 0.785 83.778 o
-7 -13 -9 1.583 2.217 0.627 131.479 o
-7 -13 -8 2.891 3.553 0.661 118.140 o
-7 -13 -7 46.013 44.786 1.508 22.701 o
-7 -13 -6 26.427 26.952 1.157 38.576 o
-7 -13 -5 2.204 1.880 0.572 158.046 o
-7 -13 -4 1.944 1.604 0.544 174.455 o
-7 -13 -3 17.618 17.263 0.875 67.504 o
-7 -13 -2 23.058 22.779 0.978 53.996 o
-7 -13 -1 2.115 2.176 0.523 188.500 o
-7 -12 -16 1.291 0.778 0.544 174.455 o
-7 -12 -15 11.155 11.279 0.819 76.886 o
-7 -12 -14 0.442 0.634 0.592 147.212 o
-7 -12 -13 14.812 14.309 0.936 58.865 o
-7 -12 -12 1.382 1.198 0.606 140.596 o
-7 -12 -11 10.189 10.983 0.840 73.151 o
-7 -12 -10 1.195 1.047 0.606 140.596 o
-7 -12 -9 0.262 0.578 0.572 158.046 o
-7 -12 -8 8.145 8.063 0.751 91.640 o
-7 -12 -7 9.446 9.096 0.737 95.098 o
-7 -12 -6 6.126 5.640 0.627 131.479 o
-7 -12 -5 12.495 12.884 0.764 88.368 o
-7 -12 -4 11.684 11.789 0.737 95.098 o
-7 -12 -3 33.158 32.529 1.143 39.511 o
-7 -12 -2 1.825 1.666 0.475 228.687 o
-7 -12 -1 0.774 0.943 0.461 242.543 o
-7 -11 -17 7.095 7.781 0.709 102.628 o
-7 -11 -16 0.409 0.151 0.551 170.121 o
-7 -11 -15 12.463 12.443 0.868 68.580 o
-7 -11 -14 0.282 0.689 0.613 137.454 o
-7 -11 -13 2.908 2.327 0.634 128.636 o
-7 -11 -12 2.480 2.383 0.634 128.636 o
-7 -11 -11 8.993 9.076 0.799 80.914 o
-7 -11 -10 4.755 4.676 0.682 111.088 o
-7 -11 -9 26.672 25.416 1.102 42.530 o
-7 -11 -8 3.380 3.457 0.578 154.305 o
-7 -11 -7 3.121 3.305 0.558 165.947 o
-7 -11 -6 18.914 18.985 0.881 66.454 o
-7 -11 -5 4.122 4.001 0.551 170.121 o
-7 -11 -4 13.680 13.552 0.744 93.345 o
-7 -11 -3 37.257 37.721 1.198 35.962 o
-7 -11 -2 4.723 4.724 0.537 178.957 o
-7 -11 -1 12.297 12.168 0.695 106.732 o
-7 -10 -17 1.703 1.894 0.565 161.924 o
-7 -10 -16 3.086 3.367 0.640 125.885 o
-7 -10 -15 0.109 0.172 0.585 150.696 o
-7 -10 -14 0.201 -0.661 0.558 165.947 o
-7 -10 -13 2.299 2.720 0.634 128.636 o
-7 -10 -12 3.514 3.044 0.647 123.221 o
-7 -10 -11 0.644 0.282 0.572 158.046 o
-7 -10 -10 7.630 7.368 0.709 102.628 o
-7 -10 -9 40.853 39.581 1.308 30.160 o
-7 -10 -8 18.543 18.530 0.881 66.454 o
-7 -10 -7 19.244 19.901 0.888 65.427 o
-7 -10 -6 27.049 26.766 1.005 51.078 o
-7 -10 -5 12.549 12.188 0.702 104.650 o
-7 -10 -4 0.154 0.647 0.427 283.241 o
-7 -10 -3 4.900 4.827 0.516 193.560 o
-7 -10 -2 16.912 16.988 0.757 89.981 o
-7 -10 -1 29.857 29.802 0.992 52.507 o
-7 -9 -18 5.685 5.543 0.640 125.885 o
-7 -9 -17 1.696 1.818 0.585 150.696 o
-7 -9 -16 0.467 0.813 0.585 150.696 o
-7 -9 -15 4.111 4.503 0.682 111.088 o
-7 -9 -14 24.638 24.728 1.129 40.481 o
-7 -9 -13 2.294 2.224 0.634 128.636 o
-7 -9 -12 33.795 33.493 1.295 30.805 o
-7 -9 -11 5.041 4.758 0.647 123.221 o
-7 -9 -10 1.427 1.584 0.516 193.560 o
-7 -9 -9 34.272 33.611 1.177 37.235 o
-7 -9 -8 1.869 1.728 0.496 210.026 o
-7 -9 -7 22.711 22.063 0.902 63.445 o
-7 -9 -6 38.105 37.728 1.171 37.674 o
-7 -9 -5 7.920 7.705 0.578 154.305 o
-7 -9 -4 12.868 13.145 0.675 113.367 o
-7 -9 -3 25.449 25.175 0.888 65.427 o
-7 -9 -2 29.243 29.362 0.957 56.352 o
-7 -9 -1 21.295 21.367 0.806 79.537 o
-7 -8 -18 0.762 1.384 0.551 170.121 o
-7 -8 -17 2.496 2.899 0.634 128.636 o
-7 -8 -16 41.274 42.066 1.487 23.336 o
-7 -8 -15 7.506 7.375 0.751 91.640 o
-7 -8 -14 10.185 10.632 0.819 76.886 o
-7 -8 -13 19.634 19.343 1.019 49.707 o
-7 -8 -12 27.959 27.303 1.164 38.121 o
-7 -8 -11 11.185 10.591 0.737 95.098 o
-7 -8 -10 5.341 5.612 0.606 140.596 o
-7 -8 -9 3.674 3.808 0.544 174.455 o
-7 -8 -8 13.346 12.994 0.723 98.755 o
-7 -8 -7 31.687 32.357 1.067 45.319 o
-7 -8 -6 1.468 1.542 0.427 283.241 o
-7 -8 -5 7.986 7.871 0.551 170.121 o
-7 -8 -4 28.597 29.699 0.957 56.352 o
-7 -8 -3 31.830 32.557 0.992 52.507 o
-7 -8 -2 94.004 94.558 2.059 12.179 o
-7 -8 -1 2.719 2.692 0.399 323.655 o
-7 -7 -19 0.627 0.337 0.537 178.957 o
-7 -7 -18 12.807 12.429 0.826 75.609 o
-7 -7 -17 1.521 1.088 0.599 143.847 o
-7 -7 -16 1.404 1.315 0.599 143.847 o
-7 -7 -15 0.205 0.145 0.565 161.924 o
-7 -7 -14 13.030 13.386 0.888 65.427 o
-7 -7 -13 6.139 5.708 0.702 104.650 o
-7 -7 -12 38.152 38.451 1.343 28.633 o
-7 -7 -11 17.331 17.642 0.875 67.504 o
-7 -7 -10 53.733 53.146 1.508 22.701 o
-7 -7 -9 6.182 5.653 0.572 158.046 o
-7 -7 -8 77.119 76.903 1.859 14.935 o
-7 -7 -7 9.920 9.021 0.592 147.212 o
-7 -7 -6 19.540 19.873 0.785 83.778 o
-7 -7 -5 13.348 13.414 0.640 125.885 o
-7 -7 -4 14.556 14.495 0.640 125.885 o
-7 -7 -3 16.424 17.070 0.675 113.367 o
-7 -7 -2 71.549 72.819 1.646 19.061 o
-7 -7 -1 10.355 11.472 0.551 170.121 o
-7 -6 -19 1.627 2.231 0.558 165.947 o
-7 -6 -18 5.302 4.772 0.682 111.088 o
-7 -6 -17 9.734 9.627 0.826 75.609 o
-7 -6 -16 0.195 0.158 0.565 161.924 o
-7 -6 -15 10.306 10.178 0.813 78.194 o
-7 -6 -14 13.815 14.784 0.909 62.487 o
-7 -6 -13 21.362 21.505 1.040 47.751 o
-7 -6 -12 0.030 0.269 0.489 215.984 o
-7 -6 -11 2.461 2.465 0.530 183.636 o
-7 -6 -10 5.579 5.233 0.565 161.924 o
-7 -6 -9 30.621 31.187 1.054 46.511 o
-7 -6 -8 28.815 29.197 0.985 53.243 o
-7 -6 -7 69.242 69.225 1.666 18.591 o
-7 -6 -6 65.169 66.174 1.584 20.582 o
-7 -6 -5 17.561 17.711 0.695 106.732 o
-7 -6 -4 88.832 89.890 1.935 13.789 o
-7 -6 -3 1.111 0.971 0.337 453.468 o
-7 -6 -2 68.064 69.665 1.556 21.317 o
-7 -6 -1 0.338 0.572 0.303 562.385 o
-7 -5 -19 0.191 0.241 0.537 178.957 o
-7 -5 -18 8.337 7.533 0.751 91.640 o
-7 -5 -17 24.509 24.225 1.143 39.511 o
-7 -5 -16 13.913 12.787 0.881 66.454 o
-7 -5 -15 6.969 6.948 0.737 95.098 o
-7 -5 -14 25.246 25.547 1.136 39.992 o
-7 -5 -13 4.038 4.386 0.627 131.479 o
-7 -5 -12 48.792 49.214 1.474 23.774 o
-7 -5 -11 34.147 35.291 1.177 37.235 o
-7 -5 -10 20.985 20.679 0.868 68.580 o
-7 -5 -9 24.495 25.292 0.923 60.636 o
-7 -5 -8 10.314 10.873 0.606 140.596 o
-7 -5 -7 13.263 13.676 0.647 123.221 o
-7 -5 -6 22.164 22.297 0.785 83.778 o
-7 -5 -5 17.440 17.552 0.668 115.717 o
-7 -5 -4 26.340 27.241 0.826 75.609 o
-7 -5 -3 18.887 18.950 0.647 123.221 o
-7 -5 -2 20.812 20.596 0.661 118.140 o
-7 -5 -1 19.557 19.618 0.640 125.885 o
-7 -4 -19 3.097 3.078 0.613 137.454 o
-7 -4 -18 4.962 4.862 0.702 104.650 o
-7 -4 -17 4.387 4.593 0.675 113.367 o
-7 -4 -16 3.144 4.015 0.661 118.140 o
-7 -4 -15 12.078 12.491 0.868 68.580 o
-7 -4 -14 8.963 8.848 0.771 86.797 o
-7 -4 -13 17.643 17.965 0.888 65.427 o
-7 -4 -12 5.230 5.164 0.599 143.847 o
-7 -4 -11 16.047 16.382 0.799 80.914 o
-7 -4 -10 9.082 9.131 0.620 134.417 o
-7 -4 -9 29.497 30.257 0.992 52.507 o
-7 -4 -8 130.828 131.309 2.720 6.978 o
-7 -4 -7 52.892 54.213 1.357 28.055 o
-7 -4 -6 29.711 30.849 0.916 61.551 o
-7 -4 -5 70.869 72.489 1.611 19.884 o
-7 -4 -4 77.673 78.053 1.660 18.746 o
-7 -4 -3 66.275 67.600 1.467 23.998 o
-7 -4 -2 83.636 83.293 1.722 17.420 o
-7 -4 -1 69.945 71.036 1.501 22.910 o
-7 -3 -20 0.751 0.806 0.558 165.947 o
-7 -3 -19 6.632 5.894 0.695 106.732 o
-7 -3 -18 15.790 15.611 0.943 58.009 o
-7 -3 -17 7.489 7.458 0.751 91.640 o
-7 -3 -16 19.956 20.534 1.040 47.751 o
-7 -3 -15 24.493 25.141 1.136 39.992 o
-7 -3 -14 1.956 1.432 0.585 150.696 o
-7 -3 -13 44.112 45.055 1.405 26.163 o
-7 -3 -12 54.016 53.015 1.515 22.495 o
-7 -3 -11 18.551 18.124 0.826 75.609 o
-7 -3 -10 31.625 31.304 1.040 47.751 o
-7 -3 -9 15.434 15.542 0.709 102.628 o
-7 -3 -8 47.057 46.081 1.233 33.981 o
-7 -3 -7 79.356 79.485 1.777 16.357 o
-7 -3 -6 108.915 112.510 2.307 9.702 o
-7 -3 -5 48.784 49.049 1.171 37.674 o
-7 -3 -4 34.149 35.146 0.909 62.487 o
-7 -3 -3 208.888 207.805 3.815 3.547 o
-7 -3 -2 14.457 13.930 0.510 198.827 o
-7 -3 -1 98.277 100.418 1.983 13.127 o
-7 -2 -20 9.293 8.876 0.709 102.628 o
-7 -2 -19 4.019 3.450 0.640 125.885 o
-7 -2 -18 0.407 0.393 0.592 147.212 o
-7 -2 -17 25.613 25.781 1.143 39.511 o
-7 -2 -16 17.599 16.520 0.971 54.765 o
-7 -2 -15 22.040 22.070 1.067 45.319 o
-7 -2 -14 3.649 3.292 0.613 137.454 o
-7 -2 -13 180.363 178.154 3.718 3.734 o
-7 -2 -12 2.459 2.816 0.516 193.560 o
-7 -2 -11 81.850 81.757 1.969 13.311 o
-7 -2 -10 0.852 1.301 0.427 283.241 o
-7 -2 -9 12.749 12.829 0.640 125.885 o
-7 -2 -8 233.632 236.231 4.462 2.593 o
-7 -2 -7 17.980 17.435 0.675 113.367 o
-7 -2 -6 6.652 6.769 0.448 257.699 o
-7 -2 -5 87.363 87.342 1.818 15.622 o
-7 -2 -4 21.391 21.608 0.661 118.140 o
-7 -2 -3 210.853 214.526 3.925 3.351 o
-7 -2 -2 121.890 120.326 2.321 9.587 o
-7 -2 -1 487.985 478.363 8.387 0.734 o
-7 -1 -20 2.926 2.451 0.578 154.305 o
-7 -1 -19 7.175 6.879 0.723 98.755 o
-7 -1 -18 6.598 6.631 0.744 93.345 o
-7 -1 -17 0.330 -0.165 0.565 161.924 o
-7 -1 -16 6.871 6.838 0.730 96.901 o
-7 -1 -15 5.081 4.593 0.682 111.088 o
-7 -1 -14 56.873 57.305 1.694 17.992 o
-7 -1 -13 19.894 19.742 0.909 62.487 o
-7 -1 -12 13.586 13.696 0.757 89.981 o
-7 -1 -11 27.773 28.267 1.005 51.078 o
-7 -1 -10 67.150 66.140 1.646 19.061 o
-7 -1 -9 13.006 13.428 0.647 123.221 o
-7 -1 -8 277.691 274.758 5.109 1.978 o
-7 -1 -7 396.221 398.017 7.134 1.014 o
-7 -1 -6 189.130 188.958 3.553 4.089 o
-7 -1 -5 55.658 55.756 1.267 32.159 o
-7 -1 -4 138.913 140.846 2.686 7.158 o
-7 -1 -3 636.322 627.499 11.018 0.425 o
-7 -1 -2 87.082 88.099 1.763 16.613 o
-7 -1 -1 178.425 175.510 3.230 4.950 o
-6 -20 -5 6.019 5.674 0.668 115.717 o
-6 -20 -4 6.922 6.686 0.675 113.367 o
-6 -20 -3 0.601 0.207 0.537 178.957 o
-6 -20 -2 5.312 5.419 0.661 118.140 o
-6 -20 -1 0.158 0.675 0.544 174.455 o
-6 -19 -8 4.222 4.738 0.647 123.221 o
-6 -19 -7 5.140 4.868 0.640 125.885 o
-6 -19 -6 1.554 1.343 0.572 158.046 o
-6 -19 -5 4.295 4.889 0.661 118.140 o
-6 -19 -4 1.206 1.322 0.585 150.696 o
-6 -19 -3 6.930 6.790 0.730 96.901 o
-6 -19 -2 13.253 13.428 0.881 66.454 o
-6 -19 -1 0.627 0.737 0.592 147.212 o
-6 -18 -10 0.127 -0.289 0.530 183.636 o
-6 -18 -9 0.683 0.640 0.544 174.455 o
-6 -18 -8 1.581 2.093 0.585 150.696 o
-6 -18 -7 5.919 5.826 0.695 106.732 o
-6 -18 -6 4.259 4.386 0.682 111.088 o
-6 -18 -5 3.112 2.837 0.661 118.140 o
-6 -18 -4 0.320 1.143 0.606 140.596 o
-6 -18 -3 5.088 5.144 0.716 100.664 o
-6 -18 -2 0.788 0.936 0.613 137.454 o
-6 -18 -1 6.817 7.292 0.785 83.778 o
-6 -17 -11 0.297 0.888 0.537 178.957 o
-6 -17 -10 4.613 4.338 0.647 123.221 o
-6 -17 -9 3.761 3.216 0.647 123.221 o
-6 -17 -8 1.953 2.307 0.620 134.417 o
-6 -17 -7 4.065 3.767 0.689 108.878 o
-6 -17 -6 1.269 1.288 0.627 131.479 o
-6 -17 -5 7.613 8.256 0.757 89.981 o
-6 -17 -4 1.514 1.646 0.606 140.596 o
-6 -17 -3 5.908 5.943 0.723 98.755 o
-6 -17 -2 12.732 12.760 0.881 66.454 o
-6 -17 -1 5.003 4.923 0.702 104.650 o
-6 -16 -13 0.100 -0.117 0.537 178.957 o
-6 -16 -12 6.406 6.487 0.682 111.088 o
-6 -16 -11 1.002 1.260 0.592 147.212 o
-6 -16 -10 0.325 0.241 0.585 150.696 o
-6 -16 -9 12.572 12.360 0.888 65.427 o
-6 -16 -8 7.959 8.587 0.778 85.267 o
-6 -16 -7 1.963 1.887 0.634 128.636 o
-6 -16 -6 4.672 4.731 0.695 106.732 o
-6 -16 -5 2.789 2.644 0.647 123.221 o
-6 -16 -4 17.037 16.774 0.971 54.765 o
-6 -16 -3 18.870 18.282 0.998 51.785 o
-6 -16 -2 19.745 18.799 1.005 51.078 o
-6 -16 -1 4.340 4.063 0.682 111.088 o
-6 -15 -14 3.005 2.451 0.592 147.212 o
-6 -15 -13 0.713 0.585 0.544 174.455 o
-6 -15 -12 6.087 5.344 0.709 102.628 o
-6 -15 -11 2.168 2.045 0.634 128.636 o
-6 -15 -10 6.380 5.826 0.744 93.345 o
-6 -15 -9 4.237 5.158 0.695 106.732 o
-6 -15 -8 2.861 3.395 0.668 115.717 o
-6 -15 -7 25.024 24.459 1.129 40.481 o
-6 -15 -6 5.501 5.337 0.709 102.628 o
-6 -15 -5 11.009 10.852 0.833 74.365 o
-6 -15 -4 1.816 1.825 0.613 137.454 o
-6 -15 -3 13.921 13.634 0.881 66.454 o
-6 -15 -2 7.289 7.189 0.744 93.345 o
-6 -15 -1 11.243 11.541 0.833 74.365 o
-6 -14 -15 0.273 0.434 0.510 198.827 o
-6 -14 -14 4.461 4.021 0.640 125.885 o
-6 -14 -13 7.081 7.733 0.757 89.981 o
-6 -14 -12 3.901 3.939 0.682 111.088 o
-6 -14 -11 5.311 4.827 0.682 111.088 o
-6 -14 -10 7.699 7.037 0.757 89.981 o
-6 -14 -9 11.768 10.666 0.840 73.151 o
-6 -14 -8 5.183 4.717 0.709 102.628 o
-6 -14 -7 8.218 7.767 0.764 88.368 o
-6 -14 -6 1.457 1.570 0.599 143.847 o
-6 -14 -5 23.485 23.571 1.081 44.171 o
-6 -14 -4 6.136 6.831 0.689 108.878 o
-6 -14 -3 26.098 25.692 1.095 43.067 o
-6 -14 -2 82.805 80.683 2.066 12.098 o
-6 -14 -1 55.805 55.646 1.611 19.884 o
-6 -13 -16 1.016 1.790 0.558 165.947 o
-6 -13 -15 3.638 3.891 0.627 131.479 o
-6 -13 -14 1.294 1.267 0.606 140.596 o
-6 -13 -13 4.390 4.538 0.702 104.650 o
-6 -13 -12 1.877 1.446 0.606 140.596 o
-6 -13 -11 0.763 0.764 0.578 154.305 o
-6 -13 -10 0.989 -0.358 0.578 154.305 o
-6 -13 -9 52.453 52.850 1.666 18.591 o
-6 -13 -8 45.223 44.965 1.515 22.495 o
-6 -13 -7 26.659 26.759 1.150 39.040 o
-6 -13 -6 25.690 25.650 1.088 43.614 o
-6 -13 -5 0.403 0.620 0.496 210.026 o
-6 -13 -4 89.036 87.865 2.162 11.043 o
-6 -13 -3 34.139 33.232 1.171 37.674 o
-6 -13 -2 22.440 22.676 0.957 56.352 o
-6 -13 -1 18.626 18.613 0.875 67.504 o
-6 -12 -16 17.952 17.002 0.909 62.487 o
-6 -12 -15 5.401 5.681 0.709 102.628 o
-6 -12 -14 7.587 6.418 0.764 88.368 o
-6 -12 -13 0.039 0.124 0.572 158.046 o
-6 -12 -12 20.940 21.064 1.060 45.909 o
-6 -12 -11 4.523 4.634 0.689 108.878 o
-6 -12 -10 2.948 3.519 0.661 118.140 o
-6 -12 -9 21.163 21.291 1.047 47.125 o
-6 -12 -8 11.177 10.914 0.785 83.778 o
-6 -12 -7 5.788 5.812 0.627 131.479 o
-6 -12 -6 30.012 29.699 1.102 42.530 o
-6 -12 -5 7.979 8.525 0.661 118.140 o
-6 -12 -4 40.570 40.648 1.281 31.471 o
-6 -12 -3 18.389 19.005 0.861 69.682 o
-6 -12 -2 22.782 23.288 0.930 59.741 o
-6 -12 -1 31.241 30.698 1.067 45.319 o
-6 -11 -17 1.721 1.722 0.565 161.924 o
-6 -11 -16 5.814 6.149 0.716 100.664 o
-6 -11 -15 9.615 9.399 0.826 75.609 o
-6 -11 -14 34.817 36.936 1.357 28.055 o
-6 -11 -13 3.964 4.056 0.668 115.717 o
-6 -11 -12 9.436 9.544 0.806 79.537 o
-6 -11 -11 43.873 43.940 1.494 23.122 o
-6 -11 -10 15.789 16.733 0.950 57.172 o
-6 -11 -9 50.148 49.930 1.508 22.701 o
-6 -11 -8 2.378 2.114 0.530 183.636 o
-6 -11 -7 11.358 11.451 0.716 100.664 o
-6 -11 -6 8.958 8.876 0.647 123.221 o
-6 -11 -5 2.717 2.445 0.496 210.026 o
-6 -11 -4 44.757 43.946 1.295 30.805 o
-6 -11 -3 5.391 4.917 0.530 183.636 o
-6 -11 -2 23.106 22.242 0.875 67.504 o
-6 -11 -1 67.792 68.040 1.694 17.992 o
-6 -10 -18 0.059 -0.062 0.537 178.957 o
-6 -10 -17 2.753 2.389 0.606 140.596 o
-6 -10 -16 6.447 5.956 0.716 100.664 o
-6 -10 -15 16.402 16.664 0.978 53.996 o
-6 -10 -14 17.852 18.069 0.992 52.507 o
-6 -10 -13 4.275 4.600 0.682 111.088 o
-6 -10 -12 13.180 13.338 0.881 66.454 o
-6 -10 -11 25.203 24.156 1.102 42.530 o
-6 -10 -10 6.271 6.521 0.654 120.640 o
-6 -10 -9 53.618 53.766 1.549 21.507 o
-6 -10 -8 14.445 14.681 0.785 83.778 o
-6 -10 -7 1.237 1.233 0.468 235.462 o
-6 -10 -6 23.752 23.605 0.916 61.551 o
-6 -10 -5 99.687 100.425 2.259 10.120 o
-6 -10 -4 40.862 41.151 1.205 35.552 o
-6 -10 -3 1.902 2.086 0.434 274.320 o
-6 -10 -2 5.335 5.158 0.496 210.026 o
-6 -10 -1 0.413 0.413 0.386 347.186 o
-6 -9 -18 3.384 3.477 0.606 140.596 o
-6 -9 -17 1.228 0.868 0.592 147.212 o
-6 -9 -16 15.418 14.591 0.943 58.009 o
-6 -9 -15 12.689 12.360 0.868 68.580 o
-6 -9 -14 2.396 2.279 0.627 131.479 o
-6 -9 -13 0.945 0.985 0.585 150.696 o
-6 -9 -12 13.466 12.684 0.868 68.580 o
-6 -9 -11 2.388 2.527 0.551 170.121 o
-6 -9 -10 49.324 47.871 1.446 24.689 o
-6 -9 -9 5.774 6.342 0.599 143.847 o
-6 -9 -8 11.594 11.548 0.689 108.878 o
-6 -9 -7 11.614 11.713 0.668 115.717 o
-6 -9 -6 4.223 4.125 0.496 210.026 o
-6 -9 -5 30.945 31.111 1.005 51.078 o
-6 -9 -4 10.303 9.806 0.585 150.696 o
-6 -9 -3 30.074 29.871 0.950 57.172 o
-6 -9 -2 23.764 24.135 0.833 74.365 o
-6 -9 -1 15.510 15.748 0.668 115.717 o
-6 -8 -19 6.408 6.314 0.682 111.088 o
-6 -8 -18 11.032 10.522 0.785 83.778 o
-6 -8 -17 3.918 3.533 0.675 113.367 o
-6 -8 -16 13.672 13.772 0.895 64.425 o
-6 -8 -15 8.752 9.220 0.799 80.914 o
-6 -8 -14 18.843 18.640 1.005 51.078 o
-6 -8 -13 22.406 21.512 1.054 46.511 o
-6 -8 -12 12.947 11.920 0.813 78.194 o
-6 -8 -11 21.342 21.257 0.943 58.009 o
-6 -8 -10 17.932 16.774 0.826 75.609 o
-6 -8 -9 28.795 28.818 1.033 48.390 o
-6 -8 -8 63.408 63.145 1.625 19.549 o
-6 -8 -7 7.619 7.492 0.558 165.947 o
-6 -8 -6 22.284 22.249 0.826 75.609 o
-6 -8 -5 2.814 2.534 0.420 292.603 o
-6 -8 -4 4.282 4.214 0.434 274.320 o
-6 -8 -3 27.444 28.095 0.881 66.454 o
-6 -8 -2 63.041 64.067 1.494 23.122 o
-6 -8 -1 61.889 63.227 1.474 23.774 o
-6 -7 -19 1.491 1.446 0.558 165.947 o
-6 -7 -18 4.014 4.772 0.668 115.717 o
-6 -7 -17 2.752 2.679 0.661 118.140 o
-6 -7 -16 12.215 12.684 0.875 67.504 o
-6 -7 -15 5.826 6.363 0.730 96.901 o
-6 -7 -14 13.293 13.118 0.881 66.454 o
-6 -7 -13 18.026 18.503 0.971 54.765 o
-6 -7 -12 61.074 60.721 1.694 17.992 o
-6 -7 -11 24.877 24.487 0.985 53.243 o
-6 -7 -10 5.958 6.204 0.572 158.046 o
-6 -7 -9 4.169 4.572 0.523 188.500 o
-6 -7 -8 1.722 1.391 0.434 274.320 o
-6 -7 -7 111.254 111.374 2.389 9.042 o
-6 -7 -6 126.011 127.935 2.637 7.422 o
-6 -7 -5 47.477 47.327 1.226 34.364 o
-6 -7 -4 38.098 39.464 1.067 45.319 o
-6 -7 -3 25.324 25.857 0.806 79.537 o
-6 -7 -2 2.912 3.140 0.351 418.599 o
-6 -7 -1 11.815 12.223 0.523 188.500 o
-6 -6 -19 11.635 11.768 0.792 82.327 o
-6 -6 -18 4.543 4.490 0.682 111.088 o
-6 -6 -17 35.644 35.642 1.377 27.219 o
-6 -6 -16 4.136 4.242 0.689 108.878 o
-6 -6 -15 11.669 11.727 0.854 70.810 o
-6 -6 -14 0.217 0.227 0.572 158.046 o
-6 -6 -13 31.727 31.393 1.205 35.552 o
-6 -6 -12 0.681 0.661 0.489 215.984 o
-6 -6 -11 32.328 31.710 1.102 42.530 o
-6 -6 -10 5.585 6.067 0.558 165.947 o
-6 -6 -9 112.320 111.477 2.431 8.738 o
-6 -6 -8 12.970 13.324 0.654 120.640 o
-6 -6 -7 2.784 2.851 0.413 302.438 o
-6 -6 -6 15.689 15.996 0.654 120.640 o
-6 -6 -5 39.175 39.684 1.060 45.909 o
-6 -6 -4 3.385 3.650 0.358 402.654 o
-6 -6 -3 90.071 93.966 1.928 13.887 o
-6 -6 -2 124.453 127.322 2.479 8.401 o
-6 -6 -1 68.271 71.538 1.529 22.092 o
-6 -5 -20 0.573 0.379 0.537 178.957 o
-6 -5 -19 12.901 12.519 0.840 73.151 o
-6 -5 -18 1.527 1.790 0.620 134.417 o
-6 -5 -17 2.195 2.059 0.627 131.479 o
-6 -5 -16 18.401 18.186 0.992 52.507 o
-6 -5 -15 50.011 50.116 1.611 19.884 o
-6 -5 -14 93.658 93.250 2.362 9.254 o
-6 -5 -13 32.564 32.667 1.177 37.235 o
-6 -5 -12 86.117 87.115 2.121 11.477 o
-6 -5 -11 63.839 64.143 1.673 18.439 o
-6 -5 -10 3.907 3.615 0.489 215.984 o
-6 -5 -9 8.162 8.573 0.565 161.924 o
-6 -5 -8 69.610 70.113 1.660 18.746 o
-6 -5 -7 56.425 57.154 1.398 26.421 o
-6 -5 -6 128.324 129.319 2.603 7.620 o
-6 -5 -5 61.260 60.727 1.377 27.219 o
-6 -5 -4 68.970 71.346 1.536 21.894 o
-6 -5 -3 112.213 113.571 2.238 10.308 o
-6 -5 -2 6.278 6.790 0.379 359.926 o
-6 -5 -1 120.317 121.035 2.341 9.418 o
-6 -4 -20 13.651 14.268 0.819 76.886 o
-6 -4 -19 17.880 18.420 0.971 54.765 o
-6 -4 -18 5.149 5.481 0.716 100.664 o
-6 -4 -17 14.873 15.411 0.930 59.741 o
-6 -4 -16 1.660 1.384 0.592 147.212 o
-6 -4 -15 11.402 11.589 0.847 71.966 o
-6 -4 -14 4.015 4.132 0.627 131.479 o
-6 -4 -13 2.508 2.672 0.537 178.957 o
-6 -4 -12 21.400 21.966 0.916 61.551 o
-6 -4 -11 42.981 42.789 1.274 31.812 o
-6 -4 -10 59.077 59.509 1.529 22.092 o
-6 -4 -9 22.899 23.688 0.847 71.966 o
-6 -4 -8 59.419 60.177 1.467 23.998 o
-6 -4 -7 54.215 54.544 1.329 29.230 o
-6 -4 -6 278.523 279.723 5.089 1.994 o
-6 -4 -5 263.620 262.570 4.772 2.267 o
-6 -4 -4 187.694 194.247 3.588 4.011 o
-6 -4 -3 301.186 304.746 5.426 1.753 o
-6 -4 -2 223.291 224.056 4.056 3.138 o
-6 -4 -1 353.256 358.478 6.314 1.295 o
-6 -3 -20 0.191 0.021 0.516 193.560 o
-6 -3 -19 1.986 2.445 0.613 137.454 o
-6 -3 -18 3.446 3.050 0.661 118.140 o
-6 -3 -17 6.275 6.776 0.730 96.901 o
-6 -3 -16 0.146 0.454 0.565 161.924 o
-6 -3 -15 10.203 9.943 0.799 80.914 o
-6 -3 -14 3.248 3.140 0.592 147.212 o
-6 -3 -13 4.019 3.725 0.551 170.121 o
-6 -3 -12 11.810 11.451 0.695 106.732 o
-6 -3 -11 2.261 2.300 0.461 242.543 o
-6 -3 -10 29.674 30.464 0.992 52.507 o
-6 -3 -9 9.159 9.427 0.558 165.947 o
-6 -3 -8 289.901 293.453 5.419 1.758 o
-6 -3 -7 120.319 120.209 2.438 8.688 o
-6 -3 -6 142.882 143.077 2.768 6.737 o
-6 -3 -5 4.911 5.254 0.365 387.603 o
-6 -3 -4 197.265 200.176 3.684 3.804 o
-6 -3 -3 33.783 34.444 0.847 71.966 o
-6 -3 -2 316.674 318.263 5.626 1.631 o
-6 -3 -1 220.540 218.940 3.959 3.293 o
-6 -2 -20 4.366 4.772 0.634 128.636 o
-6 -2 -19 0.057 0.331 0.572 158.046 o
-6 -2 -18 0.847 1.157 0.613 137.454 o
-6 -2 -17 18.217 18.158 0.985 53.243 o
-6 -2 -16 21.016 20.878 1.054 46.511 o
-6 -2 -15 9.228 8.690 0.757 89.981 o
-6 -2 -14 4.917 4.875 0.599 143.847 o
-6 -2 -13 17.684 17.057 0.840 73.151 o
-6 -2 -12 63.575 62.862 1.653 18.902 o
-6 -2 -11 100.090 101.100 2.272 9.998 o
-6 -2 -10 32.545 32.832 1.026 49.042 o
-6 -2 -9 9.734 9.716 0.558 165.947 o
-6 -2 -8 9.970 10.274 0.537 178.957 o
-6 -2 -7 36.402 36.434 0.964 55.550 o
-6 -2 -6 28.233 28.962 0.799 80.914 o
-6 -2 -5 475.738 479.395 8.428 0.727 o
-6 -2 -4 99.488 101.885 1.997 12.946 o
-6 -2 -3 134.058 131.392 2.479 8.401 o
-6 -2 -2 219.744 223.430 4.021 3.192 o
-6 -2 -1 665.242 654.706 11.513 0.389 o
-6 -1 -20 1.782 1.184 0.558 165.947 o
-6 -1 -19 2.973 3.209 0.640 125.885 o
-6 -1 -18 6.983 6.700 0.757 89.981 o
-6 -1 -17 0.639 0.399 0.585 150.696 o
-6 -1 -16 4.869 4.910 0.689 108.878 o
-6 -1 -15 10.497 11.004 0.806 79.537 o
-6 -1 -14 2.408 2.500 0.537 178.957 o
-6 -1 -13 10.585 10.625 0.702 104.650 o
-6 -1 -12 12.544 13.104 0.716 100.664 o
-6 -1 -11 18.949 19.384 0.806 79.537 o
-6 -1 -10 134.396 134.077 2.789 6.638 o
-6 -1 -9 30.958 30.870 0.950 57.172 o
-6 -1 -8 7.287 7.464 0.475 228.687 o
-6 -1 -7 43.735 44.277 1.095 43.067 o
-6 -1 -6 148.190 149.991 2.865 6.291 o
-6 -1 -5 296.404 295.891 5.316 1.827 o
-6 -1 -4 62.221 64.467 1.357 28.055 o
-6 -1 -3 19.340 20.169 0.578 154.305 o
-6 -1 -2 223.680 226.425 4.077 3.107 o
-6 -1 -1 293.914 290.134 5.137 1.956 o
-5 -20 -6 1.415 1.660 0.578 154.305 o
-5 -20 -5 5.406 5.674 0.647 123.221 o
-5 -20 -4 0.173 -0.344 0.523 188.500 o
-5 -20 -3 2.125 1.660 0.585 150.696 o
-5 -20 -2 2.704 2.699 0.599 143.847 o
-5 -20 -1 3.149 2.624 0.613 137.454 o
-5 -19 -8 0.189 0.434 0.530 183.636 o
-5 -19 -7 4.813 4.724 0.654 120.640 o
-5 -19 -6 7.224 6.583 0.709 102.628 o
-5 -19 -5 0.417 0.475 0.565 161.924 o
-5 -19 -4 0.427 0.537 0.572 158.046 o
-5 -19 -3 1.821 1.363 0.599 143.847 o
-5 -19 -2 0.456 0.978 0.578 154.305 o
-5 -19 -1 6.463 5.626 0.730 96.901 o
-5 -18 -10 0.542 0.950 0.537 178.957 o
-5 -18 -9 5.323 5.378 0.668 115.717 o
-5 -18 -8 1.673 1.267 0.592 147.212 o
-5 -18 -7 0.428 0.344 0.578 154.305 o
-5 -18 -6 1.265 1.832 0.627 131.479 o
-5 -18 -5 3.121 3.615 0.675 113.367 o
-5 -18 -4 7.375 7.044 0.764 88.368 o
-5 -18 -3 0.005 0.124 0.558 165.947 o
-5 -18 -2 3.882 3.925 0.654 120.640 o
-5 -18 -1 6.956 6.631 0.730 96.901 o
-5 -17 -12 1.518 2.155 0.551 170.121 o
-5 -17 -11 6.666 6.252 0.682 111.088 o
-5 -17 -10 0.270 0.186 0.558 165.947 o
-5 -17 -9 11.491 12.298 0.875 67.504 o
-5 -17 -8 5.291 5.123 0.723 98.755 o
-5 -17 -7 11.470 11.073 0.868 68.580 o
-5 -17 -6 1.082 1.556 0.599 143.847 o
-5 -17 -5 4.732 4.862 0.695 106.732 o
-5 -17 -4 12.870 13.331 0.888 65.427 o
-5 -17 -3 0.236 0.785 0.578 154.305 o
-5 -17 -2 1.746 2.038 0.627 131.479 o
-5 -17 -1 9.222 9.014 0.799 80.914 o
-5 -16 -13 0.241 0.110 0.523 188.500 o
-5 -16 -12 1.413 1.054 0.565 161.924 o
-5 -16 -11 2.708 3.216 0.640 125.885 o
-5 -16 -10 0.932 0.441 0.599 143.847 o
-5 -16 -9 14.221 14.295 0.936 58.865 o
-5 -16 -8 2.767 3.684 0.661 118.140 o
-5 -16 -7 1.089 1.122 0.599 143.847 o
-5 -16 -6 3.064 2.624 0.647 123.221 o
-5 -16 -5 7.121 7.822 0.757 89.981 o
-5 -16 -4 12.662 12.113 0.861 69.682 o
-5 -16 -3 1.369 1.742 0.613 137.454 o
-5 -16 -2 29.466 28.467 1.198 35.962 o
-5 -16 -1 16.754 16.279 0.950 57.172 o
-5 -15 -14 10.937 10.570 0.771 86.797 o
-5 -15 -13 9.320 9.028 0.764 88.368 o
-5 -15 -12 6.040 5.647 0.723 98.755 o
-5 -15 -11 3.104 2.741 0.661 118.140 o
-5 -15 -10 1.106 1.563 0.592 147.212 o
-5 -15 -9 2.588 3.298 0.647 123.221 o
-5 -15 -8 4.527 5.254 0.702 104.650 o
-5 -15 -7 8.919 8.945 0.785 83.778 o
-5 -15 -6 4.025 3.477 0.647 123.221 o
-5 -15 -5 3.156 3.546 0.647 123.221 o
-5 -15 -4 9.626 9.454 0.785 83.778 o
-5 -15 -3 14.605 13.559 0.875 67.504 o
-5 -15 -2 5.009 4.848 0.647 123.221 o
-5 -15 -1 1.632 1.177 0.558 165.947 o
-5 -14 -15 0.311 0.757 0.537 178.957 o
-5 -14 -14 1.192 0.523 0.578 154.305 o
-5 -14 -13 4.732 4.476 0.682 111.088 o
-5 -14 -12 1.522 1.439 0.627 131.479 o
-5 -14 -11 9.862 9.578 0.799 80.914 o
-5 -14 -10 2.012 2.396 0.620 134.417 o
-5 -14 -9 0.166 0.296 0.578 154.305 o
-5 -14 -8 3.926 4.187 0.668 115.717 o
-5 -14 -7 5.372 4.979 0.682 111.088 o
-5 -14 -6 23.697 23.640 1.081 44.171 o
-5 -14 -5 9.892 10.784 0.771 86.797 o
-5 -14 -4 14.399 14.481 0.826 75.609 o
-5 -14 -3 4.400 4.235 0.592 147.212 o
-5 -14 -2 15.108 14.950 0.819 76.886 o
-5 -14 -1 11.472 10.756 0.730 96.901 o
-5 -13 -16 10.968 10.129 0.751 91.640 o
-5 -13 -15 0.517 0.709 0.572 158.046 o
-5 -13 -14 7.264 7.533 0.751 91.640 o
-5 -13 -13 1.494 1.839 0.634 128.636 o
-5 -13 -12 2.075 1.790 0.620 134.417 o
-5 -13 -11 2.292 2.314 0.620 134.417 o
-5 -13 -10 3.754 3.491 0.661 118.140 o
-5 -13 -9 1.743 1.749 0.599 143.847 o
-5 -13 -8 5.234 4.979 0.682 111.088 o
-5 -13 -7 14.136 13.669 0.840 73.151 o
-5 -13 -6 46.967 46.811 1.439 24.926 o
-5 -13 -5 4.144 3.712 0.572 158.046 o
-5 -13 -4 9.543 9.193 0.682 111.088 o
-5 -13 -3 14.765 14.887 0.792 82.327 o
-5 -13 -2 7.351 7.265 0.627 131.479 o
-5 -13 -1 15.579 14.605 0.778 85.267 o
-5 -12 -17 0.859 1.143 0.523 188.500 o
-5 -12 -16 6.262 5.908 0.689 108.878 o
-5 -12 -15 3.294 3.050 0.654 120.640 o
-5 -12 -14 5.026 5.171 0.730 96.901 o
-5 -12 -13 12.816 13.028 0.881 66.454 o
-5 -12 -12 12.190 11.438 0.847 71.966 o
-5 -12 -11 11.883 10.715 0.840 73.151 o
-5 -12 -10 16.374 16.161 0.936 58.865 o
-5 -12 -9 28.256 27.709 1.143 39.511 o
-5 -12 -8 3.566 3.257 0.572 158.046 o
-5 -12 -7 4.666 4.689 0.585 150.696 o
-5 -12 -6 37.669 37.728 1.233 33.981 o
-5 -12 -5 4.692 4.366 0.551 170.121 o
-5 -12 -4 46.039 46.267 1.363 27.772 o
-5 -12 -3 25.572 24.989 0.950 57.172 o
-5 -12 -2 21.235 20.782 0.868 68.580 o
-5 -12 -1 34.827 34.313 1.116 41.487 o
-5 -11 -17 1.451 1.012 0.558 165.947 o
-5 -11 -16 16.491 16.740 0.950 57.172 o
-5 -11 -15 2.631 2.451 0.661 118.140 o
-5 -11 -14 3.945 3.787 0.668 115.717 o
-5 -11 -13 4.064 4.345 0.689 108.878 o
-5 -11 -12 0.800 0.847 0.585 150.696 o
-5 -11 -11 27.538 27.441 1.171 37.674 o
-5 -11 -10 31.360 31.421 1.212 35.149 o
-5 -11 -9 21.652 20.658 0.943 58.009 o
-5 -11 -8 30.437 30.718 1.116 41.487 o
-5 -11 -7 0.016 0.021 0.441 265.815 o
-5 -11 -6 58.474 58.999 1.584 20.582 o
-5 -11 -5 33.254 33.817 1.109 42.004 o
-5 -11 -4 184.108 183.160 3.705 3.762 o
-5 -11 -3 8.659 8.676 0.592 147.212 o
-5 -11 -2 3.317 3.553 0.475 228.687 o
-5 -11 -1 37.794 36.523 1.116 41.487 o
-5 -10 -18 0.053 -0.289 0.510 198.827 o
-5 -10 -17 10.448 10.487 0.799 80.914 o
-5 -10 -16 28.245 28.598 1.219 34.753 o
-5 -10 -15 2.076 1.460 0.627 131.479 o
-5 -10 -14 36.709 37.542 1.377 27.219 o
-5 -10 -13 24.862 24.886 1.129 40.481 o
-5 -10 -12 5.008 5.061 0.695 106.732 o
-5 -10 -11 59.682 60.259 1.756 16.744 o
-5 -10 -10 32.319 33.053 1.184 36.803 o
-5 -10 -9 15.640 16.657 0.826 75.609 o
-5 -10 -8 1.382 1.116 0.468 235.462 o
-5 -10 -7 5.224 5.405 0.544 174.455 o
-5 -10 -6 58.334 58.421 1.536 21.894 o
-5 -10 -5 24.110 24.645 0.902 63.445 o
-5 -10 -4 77.897 77.984 1.832 15.388 o
-5 -10 -3 138.576 139.269 2.878 6.231 o
-5 -10 -2 19.630 19.474 0.764 88.368 o
-5 -10 -1 122.227 122.605 2.575 7.784 o
-5 -9 -19 12.164 10.728 0.771 86.797 o
-5 -9 -18 12.302 11.748 0.806 79.537 o
-5 -9 -17 18.033 17.683 0.992 52.507 o
-5 -9 -16 8.825 8.725 0.819 76.886 o
-5 -9 -15 9.382 8.607 0.785 83.778 o
-5 -9 -14 9.235 9.062 0.799 80.914 o
-5 -9 -13 1.525 1.735 0.606 140.596 o
-5 -9 -12 42.966 43.630 1.453 24.455 o
-5 -9 -11 120.283 118.749 2.727 6.943 o
-5 -9 -10 109.876 109.212 2.520 8.128 o
-5 -9 -9 56.307 55.935 1.542 21.699 o
-5 -9 -8 60.592 60.597 1.591 20.404 o
-5 -9 -7 85.262 85.779 2.004 12.857 o
-5 -9 -6 66.172 65.954 1.625 19.549 o
-5 -9 -5 27.027 26.842 0.902 63.445 o
-5 -9 -4 40.396 40.951 1.143 39.511 o
-5 -9 -3 108.677 109.577 2.314 9.644 o
-5 -9 -2 24.279 24.473 0.813 78.194 o
-5 -9 -1 4.289 4.338 0.413 302.438 o
-5 -8 -19 1.740 1.790 0.565 161.924 o
-5 -8 -18 12.200 12.340 0.847 71.966 o
-5 -8 -17 76.099 76.441 2.114 11.552 o
-5 -8 -16 7.709 7.540 0.757 89.981 o
-5 -8 -15 18.626 18.778 1.005 51.078 o
-5 -8 -14 37.209 37.721 1.377 27.219 o
-5 -8 -13 46.676 46.102 1.522 22.292 o
-5 -8 -12 15.894 15.982 0.854 70.810 o
-5 -8 -11 68.452 69.755 1.832 15.388 o
-5 -8 -10 77.464 77.708 1.935 13.789 o
-5 -8 -9 68.947 70.334 1.763 16.613 o
-5 -8 -8 8.019 7.829 0.572 158.046 o
-5 -8 -7 109.621 109.005 2.369 9.201 o
-5 -8 -6 41.682 42.555 1.177 37.235 o
-5 -8 -5 158.411 161.359 3.209 5.014 o
-5 -8 -4 144.581 148.104 2.954 5.916 o
-5 -8 -3 8.661 8.793 0.496 210.026 o
-5 -8 -2 57.878 59.612 1.398 26.421 o
-5 -8 -1 71.606 71.594 1.577 20.762 o
-5 -7 -19 3.841 3.966 0.627 131.479 o
-5 -7 -18 5.913 5.729 0.723 98.755 o
-5 -7 -17 15.902 15.156 0.957 56.352 o
-5 -7 -16 6.615 6.838 0.737 95.098 o
-5 -7 -15 5.807 5.722 0.709 102.628 o
-5 -7 -14 13.557 13.435 0.868 68.580 o
-5 -7 -13 22.383 21.732 1.005 51.078 o
-5 -7 -12 59.952 60.190 1.666 18.591 o
-5 -7 -11 26.536 27.096 1.019 49.707 o
-5 -7 -10 111.537 112.586 2.506 8.217 o
-5 -7 -9 78.767 77.701 1.859 14.935 o
-5 -7 -8 134.620 133.285 2.789 6.638 o
-5 -7 -7 95.555 96.831 2.121 11.477 o
-5 -7 -6 67.842 68.254 1.591 20.404 o
-5 -7 -5 76.727 77.908 1.728 17.282 o
-5 -7 -4 4.524 4.903 0.386 347.186 o
-5 -7 -3 451.698 456.603 8.125 0.782 o
-5 -7 -2 149.339 148.593 2.865 6.291 o
-5 -7 -1 7.643 7.919 0.420 292.603 o
-5 -6 -20 1.913 1.790 0.572 158.046 o
-5 -6 -19 8.649 8.201 0.751 91.640 o
-5 -6 -18 3.763 3.581 0.668 115.717 o
-5 -6 -17 7.689 7.630 0.751 91.640 o
-5 -6 -16 5.708 5.440 0.709 102.628 o
-5 -6 -15 8.525 8.181 0.764 88.368 o
-5 -6 -14 1.981 1.845 0.585 150.696 o
-5 -6 -13 37.366 37.859 1.267 32.159 o
-5 -6 -12 3.711 4.049 0.558 165.947 o
-5 -6 -11 83.307 84.918 2.045 12.343 o
-5 -6 -10 68.250 68.578 1.715 17.561 o
-5 -6 -9 41.027 41.619 1.191 36.379 o
-5 -6 -8 90.241 89.600 1.997 12.946 o
-5 -6 -7 48.426 49.221 1.260 32.511 o
-5 -6 -6 13.963 14.027 0.592 147.212 o
-5 -6 -5 9.037 9.585 0.468 235.462 o
-5 -6 -4 37.668 37.157 0.950 57.172 o
-5 -6 -3 596.449 606.008 10.742 0.447 o
-5 -6 -2 168.487 167.102 3.140 5.236 o
-5 -6 -1 314.918 318.442 5.715 1.580 o
-5 -5 -20 0.393 0.048 0.510 198.827 o
-5 -5 -19 9.712 9.709 0.785 83.778 o
-5 -5 -18 6.494 5.633 0.730 96.901 o
-5 -5 -17 20.528 20.093 1.033 48.390 o
-5 -5 -16 16.279 16.774 0.957 56.352 o
-5 -5 -15 3.967 3.904 0.654 120.640 o
-5 -5 -14 5.366 5.220 0.647 123.221 o
-5 -5 -13 80.278 78.906 2.004 12.857 o
-5 -5 -12 12.393 11.651 0.709 102.628 o
-5 -5 -11 16.234 16.595 0.778 85.267 o
-5 -5 -10 20.897 20.637 0.819 76.886 o
-5 -5 -9 57.050 58.517 1.467 23.998 o
-5 -5 -8 119.230 119.816 2.486 8.355 o
-5 -5 -7 16.306 16.389 0.640 125.885 o
-5 -5 -6 123.494 121.634 2.424 8.787 o
-5 -5 -5 11.906 12.202 0.496 210.026 o
-5 -5 -4 250.473 255.243 4.641 2.397 o
-5 -5 -3 83.811 83.155 1.694 17.992 o
-5 -5 -2 108.725 110.327 2.142 11.257 o
-5 -5 -1 78.101 78.906 1.598 20.229 o
-5 -4 -20 3.389 2.816 0.599 143.847 o
-5 -4 -19 2.707 2.947 0.634 128.636 o
-5 -4 -18 8.413 8.256 0.792 82.327 o
-5 -4 -17 0.252 0.310 0.572 158.046 o
-5 -4 -16 5.080 5.412 0.695 106.732 o
-5 -4 -15 2.028 1.942 0.599 143.847 o
-5 -4 -14 15.309 16.258 0.854 70.810 o
-5 -4 -13 21.319 21.877 0.936 58.865 o
-5 -4 -12 15.796 16.437 0.785 83.778 o
-5 -4 -11 9.523 9.744 0.620 134.417 o
-5 -4 -10 15.954 16.382 0.723 98.755 o
-5 -4 -9 1.215 1.095 0.372 373.380 o
-5 -4 -8 51.800 53.001 1.315 29.845 o
-5 -4 -7 145.777 148.001 2.885 6.202 o
-5 -4 -6 27.944 28.728 0.799 80.914 o
-5 -4 -5 0.660 0.730 0.269 715.830 o
-5 -4 -4 166.608 167.846 3.147 5.213 o
-5 -4 -3 302.574 300.649 5.378 1.785 o
-5 -4 -2 209.109 212.901 3.877 3.435 o
-5 -4 -1 165.250 170.118 3.133 5.259 o
-5 -3 -20 1.483 1.460 0.565 161.924 o
-5 -3 -19 11.647 10.900 0.826 75.609 o
-5 -3 -18 11.000 10.577 0.813 78.194 o
-5 -3 -17 12.125 12.154 0.847 71.966 o
-5 -3 -16 9.358 9.386 0.792 82.327 o
-5 -3 -15 2.372 2.968 0.606 140.596 o
-5 -3 -14 11.673 12.354 0.757 89.981 o
-5 -3 -13 10.817 11.238 0.709 102.628 o
-5 -3 -12 0.214 0.124 0.420 292.603 o
-5 -3 -11 19.799 19.832 0.806 79.537 o
-5 -3 -10 29.207 30.085 0.964 55.550 o
-5 -3 -9 3.742 3.367 0.413 302.438 o
-5 -3 -8 12.728 13.249 0.578 154.305 o
-5 -3 -7 99.812 102.973 2.093 11.781 o
-5 -3 -6 83.861 83.465 1.728 17.282 o
-5 -3 -5 92.978 96.665 1.928 13.887 o
-5 -3 -4 434.336 435.546 7.705 0.870 o
-5 -3 -3 23.237 23.502 0.627 131.479 o
-5 -3 -2 64.589 64.914 1.322 29.535 o
-5 -3 -1 20.344 20.699 0.558 165.947 o
-5 -2 -20 1.517 1.687 0.585 150.696 o
-5 -2 -19 14.959 15.652 0.936 58.865 o
-5 -2 -18 7.894 7.389 0.744 93.345 o
-5 -2 -17 0.668 0.145 0.565 161.924 o
-5 -2 -16 19.507 19.329 1.005 51.078 o
-5 -2 -15 5.506 5.020 0.640 125.885 o
-5 -2 -14 22.874 22.421 0.971 54.765 o
-5 -2 -13 22.692 22.848 0.936 58.865 o
-5 -2 -12 59.807 59.405 1.577 20.762 o
-5 -2 -11 8.191 8.008 0.565 161.924 o
-5 -2 -10 17.532 18.296 0.737 95.098 o
-5 -2 -9 43.069 45.255 1.184 36.803 o
-5 -2 -8 66.635 65.968 1.508 22.701 o
-5 -2 -7 84.043 85.565 1.783 16.231 o
-5 -2 -6 58.788 58.848 1.295 30.805 o
-5 -2 -5 22.398 23.282 0.647 123.221 o
-5 -2 -4 1.065 1.439 0.234 941.848 o
-5 -2 -3 23.099 22.669 0.599 143.847 o
-5 -2 -2 140.711 141.273 2.617 7.540 o
-5 -2 -1 369.341 361.404 6.418 1.253 o
-5 -1 -21 0.937 1.253 0.551 170.121 o
-5 -1 -20 4.374 4.070 0.647 123.221 o
-5 -1 -19 0.958 0.868 0.599 143.847 o
-5 -1 -18 0.584 0.441 0.578 154.305 o
-5 -1 -17 9.237 9.468 0.799 80.914 o
-5 -1 -16 4.339 4.793 0.675 113.367 o
-5 -1 -15 5.330 5.901 0.661 118.140 o
-5 -1 -14 14.443 14.495 0.799 80.914 o
-5 -1 -13 7.992 8.187 0.627 131.479 o
-5 -1 -12 80.420 80.463 1.942 13.691 o
-5 -1 -11 61.411 61.995 1.563 21.129 o
-5 -1 -10 85.557 85.620 1.928 13.887 o
-5 -1 -9 39.964 39.092 1.067 45.319 o
-5 -1 -8 21.785 21.560 0.695 106.732 o
-5 -1 -7 3.854 3.767 0.337 453.468 o
-5 -1 -6 175.419 181.597 3.381 4.516 o
-5 -1 -5 44.095 45.413 1.026 49.042 o
-5 -1 -4 170.718 170.111 3.133 5.259 o
-5 -1 -3 357.384 357.569 6.335 1.286 o
-5 -1 -2 494.855 491.233 8.711 0.680 o
-5 -1 -1 110.591 111.016 2.073 12.017 o
-4 -21 -3 3.836 3.622 0.627 131.479 o
-4 -21 -2 9.045 9.372 0.757 89.981 o
-4 -21 -1 5.067 4.731 0.627 131.479 o
-4 -20 -7 13.337 13.352 0.833 74.365 o
-4 -20 -6 3.954 4.696 0.627 131.479 o
-4 -20 -5 6.060 5.867 0.668 115.717 o
-4 -20 -4 0.582 0.936 0.558 165.947 o
-4 -20 -3 3.862 4.173 0.640 125.885 o
-4 -20 -2 0.706 0.716 0.572 158.046 o
-4 -20 -1 6.099 6.590 0.709 102.628 o
-4 -19 -9 5.137 4.249 0.627 131.479 o
-4 -19 -8 3.460 2.651 0.599 143.847 o
-4 -19 -7 1.107 1.246 0.578 154.305 o
-4 -19 -6 3.978 3.918 0.647 123.221 o
-4 -19 -5 3.023 3.498 0.647 123.221 o
-4 -19 -4 8.481 8.311 0.778 85.267 o
-4 -19 -3 2.441 2.493 0.647 123.221 o
-4 -19 -2 3.035 2.940 0.654 120.640 o
-4 -19 -1 1.684 1.928 0.627 131.479 o
-4 -18 -11 4.164 3.856 0.627 131.479 o
-4 -18 -10 1.997 2.692 0.585 150.696 o
-4 -18 -9 2.119 2.121 0.613 137.454 o
-4 -18 -8 4.452 3.608 0.668 115.717 o
-4 -18 -7 5.112 5.192 0.702 104.650 o
-4 -18 -6 1.032 0.998 0.613 137.454 o
-4 -18 -5 2.936 3.450 0.668 115.717 o
-4 -18 -4 2.477 2.424 0.613 137.454 o
-4 -18 -3 8.045 7.857 0.764 88.368 o
-4 -18 -2 9.344 10.480 0.813 78.194 o
-4 -18 -1 6.468 6.507 0.730 96.901 o
-4 -17 -12 1.713 2.259 0.572 158.046 o
-4 -17 -11 0.874 0.558 0.565 161.924 o
-4 -17 -10 5.431 5.164 0.689 108.878 o
-4 -17 -9 7.224 7.526 0.764 88.368 o
-4 -17 -8 11.140 11.520 0.875 67.504 o
-4 -17 -7 8.209 8.842 0.778 85.267 o
-4 -17 -6 2.060 2.155 0.620 134.417 o
-4 -17 -5 2.469 1.735 0.613 137.454 o
-4 -17 -4 0.901 0.881 0.592 147.212 o
-4 -17 -3 4.383 4.104 0.668 115.717 o
-4 -17 -2 3.989 3.959 0.675 113.367 o
-4 -17 -1 3.806 4.152 0.661 118.140 o
-4 -16 -14 1.185 1.067 0.551 170.121 o
-4 -16 -13 8.625 8.731 0.737 95.098 o
-4 -16 -12 2.544 2.472 0.620 134.417 o
-4 -16 -11 0.876 0.151 0.578 154.305 o
-4 -16 -10 1.399 1.735 0.627 131.479 o
-4 -16 -9 13.688 14.412 0.909 62.487 o
-4 -16 -8 6.075 4.868 0.695 106.732 o
-4 -16 -7 0.254 0.124 0.572 158.046 o
-4 -16 -6 18.236 18.344 0.998 51.785 o
-4 -16 -5 16.965 15.810 0.950 57.172 o
-4 -16 -4 3.229 3.705 0.647 123.221 o
-4 -16 -3 1.048 1.315 0.592 147.212 o
-4 -16 -2 3.774 3.932 0.647 123.221 o
-4 -16 -1 4.391 4.510 0.661 118.140 o
-4 -15 -15 7.237 7.499 0.702 104.650 o
-4 -15 -14 0.828 0.998 0.565 161.924 o
-4 -15 -13 0.110 0.165 0.565 161.924 o
-4 -15 -12 17.229 18.482 1.005 51.078 o
-4 -15 -11 24.600 23.929 1.143 39.511 o
-4 -15 -10 0.582 0.585 0.578 154.305 o
-4 -15 -9 14.487 14.275 0.909 62.487 o
-4 -15 -8 13.920 14.412 0.909 62.487 o
-4 -15 -7 11.987 11.871 0.847 71.966 o
-4 -15 -6 5.073 4.710 0.675 113.367 o
-4 -15 -5 2.768 2.500 0.620 134.417 o
-4 -15 -4 2.038 1.563 0.578 154.305 o
-4 -15 -3 9.282 8.828 0.737 95.098 o
-4 -15 -2 34.099 33.900 1.260 32.511 o
-4 -15 -1 31.573 31.579 1.212 35.149 o
-4 -14 -16 0.788 1.116 0.551 170.121 o
-4 -14 -15 1.519 1.859 0.578 154.305 o
-4 -14 -14 3.242 3.112 0.640 125.885 o
-4 -14 -13 1.723 1.556 0.627 131.479 o
-4 -14 -12 3.653 3.594 0.654 120.640 o
-4 -14 -11 7.841 7.802 0.764 88.368 o
-4 -14 -10 4.727 4.359 0.682 111.088 o
-4 -14 -9 4.675 5.392 0.695 106.732 o
-4 -14 -8 25.528 24.810 1.122 40.979 o
-4 -14 -7 3.713 4.166 0.661 118.140 o
-4 -14 -6 27.688 27.103 1.129 40.481 o
-4 -14 -5 4.399 5.316 0.613 137.454 o
-4 -14 -4 34.672 35.580 1.233 33.981 o
-4 -14 -3 12.802 12.188 0.757 89.981 o
-4 -14 -2 98.497 97.939 2.348 9.363 o
-4 -14 -1 10.559 10.536 0.716 100.664 o
-4 -13 -16 0.135 0.000 0.530 183.636 o
-4 -13 -15 3.179 2.727 0.620 134.417 o
-4 -13 -14 1.632 1.563 0.620 134.417 o
-4 -13 -13 0.051 0.875 0.572 158.046 o
-4 -13 -12 7.915 7.891 0.757 89.981 o
-4 -13 -11 12.332 11.575 0.847 71.966 o
-4 -13 -10 2.323 3.505 0.640 125.885 o
-4 -13 -9 7.254 7.761 0.744 93.345 o
-4 -13 -8 8.052 8.305 0.723 98.755 o
-4 -13 -7 26.366 26.360 1.060 45.909 o
-4 -13 -6 23.681 24.376 1.005 51.078 o
-4 -13 -5 111.212 110.747 2.562 7.868 o
-4 -13 -4 13.100 13.049 0.751 91.640 o
-4 -13 -3 83.449 81.475 2.011 12.770 o
-4 -13 -2 1.174 1.281 0.482 222.199 o
-4 -13 -1 23.161 23.640 0.943 58.009 o
-4 -12 -17 2.032 1.914 0.565 161.924 o
-4 -12 -16 10.723 10.246 0.799 80.914 o
-4 -12 -15 15.284 15.900 0.950 57.172 o
-4 -12 -14 25.122 26.284 1.150 39.040 o
-4 -12 -13 3.180 3.835 0.654 120.640 o
-4 -12 -12 1.927 1.770 0.606 140.596 o
-4 -12 -11 10.607 10.432 0.819 76.886 o
-4 -12 -10 17.126 16.265 0.930 59.741 o
-4 -12 -9 10.595 9.909 0.730 96.901 o
-4 -12 -8 40.961 40.042 1.308 30.160 o
-4 -12 -7 11.739 12.181 0.737 95.098 o
-4 -12 -6 3.156 2.982 0.516 193.560 o
-4 -12 -5 40.426 39.753 1.246 33.234 o
-4 -12 -4 83.024 83.561 2.011 12.770 o
-4 -12 -3 19.913 19.790 0.840 73.151 o
-4 -12 -2 59.168 59.653 1.570 20.945 o
-4 -12 -1 94.606 94.855 2.183 10.835 o
-4 -11 -18 1.709 2.128 0.558 165.947 o
-4 -11 -17 3.203 3.464 0.634 128.636 o
-4 -11 -16 10.143 9.461 0.813 78.194 o
-4 -11 -15 0.302 0.819 0.606 140.596 o
-4 -11 -14 3.469 2.754 0.640 125.885 o
-4 -11 -13 3.953 4.483 0.675 113.367 o
-4 -11 -12 6.294 5.998 0.709 102.628 o
-4 -11 -11 12.040 12.484 0.868 68.580 o
-4 -11 -10 31.591 31.662 1.171 37.674 o
-4 -11 -9 48.258 48.477 1.460 24.225 o
-4 -11 -8 26.904 26.291 1.019 49.707 o
-4 -11 -7 19.424 20.024 0.868 68.580 o
-4 -11 -6 5.837 6.466 0.565 161.924 o
-4 -11 -5 2.140 2.080 0.461 242.543 o
-4 -11 -4 20.917 21.615 0.847 71.966 o
-4 -11 -3 32.890 33.101 1.047 47.125 o
-4 -11 -2 116.139 116.545 2.513 8.172 o
-4 -11 -1 10.675 10.976 0.606 140.596 o
-4 -10 -18 0.428 0.282 0.537 178.957 o
-4 -10 -17 4.346 4.428 0.668 115.717 o
-4 -10 -16 6.481 6.521 0.757 89.981 o
-4 -10 -15 3.555 4.386 0.661 118.140 o
-4 -10 -14 19.556 19.143 1.012 50.385 o
-4 -10 -13 0.122 0.386 0.558 165.947 o
-4 -10 -12 7.122 7.581 0.723 98.755 o
-4 -10 -11 8.398 8.773 0.695 106.732 o
-4 -10 -10 3.707 3.340 0.551 170.121 o
-4 -10 -9 0.231 -0.007 0.448 257.699 o
-4 -10 -8 10.880 11.341 0.675 113.367 o
-4 -10 -7 18.707 18.847 0.806 79.537 o
-4 -10 -6 29.165 29.169 0.985 53.243 o
-4 -10 -5 11.959 11.706 0.627 131.479 o
-4 -10 -4 78.109 78.672 1.832 15.388 o
-4 -10 -3 8.300 8.587 0.537 178.957 o
-4 -10 -2 13.595 13.441 0.627 131.479 o
-4 -10 -1 35.808 35.401 1.026 49.042 o
-4 -9 -19 8.111 8.029 0.695 106.732 o
-4 -9 -18 0.493 -0.227 0.544 174.455 o
-4 -9 -17 4.252 4.800 0.695 106.732 o
-4 -9 -16 4.053 3.581 0.661 118.140 o
-4 -9 -15 7.267 7.671 0.751 91.640 o
-4 -9 -14 7.337 7.719 0.757 89.981 o
-4 -9 -13 10.428 10.377 0.799 80.914 o
-4 -9 -12 7.822 8.408 0.689 108.878 o
-4 -9 -11 1.307 1.109 0.496 210.026 o
-4 -9 -10 17.048 16.864 0.819 76.886 o
-4 -9 -9 69.824 69.308 1.763 16.613 o
-4 -9 -8 33.547 34.540 1.102 42.530 o
-4 -9 -7 51.505 51.996 1.391 26.683 o
-4 -9 -6 16.135 16.093 0.702 104.650 o
-4 -9 -5 39.298 39.732 1.122 40.979 o
-4 -9 -4 18.464 18.441 0.709 102.628 o
-4 -9 -3 16.661 17.408 0.675 113.367 o
-4 -9 -2 43.227 43.244 1.129 40.481 o
-4 -9 -1 77.083 78.645 1.742 17.010 o
-4 -8 -19 4.422 4.793 0.627 131.479 o
-4 -8 -18 2.307 2.479 0.627 131.479 o
-4 -8 -17 1.139 0.592 0.620 134.417 o
-4 -8 -16 1.121 1.963 0.606 140.596 o
-4 -8 -15 6.609 7.106 0.737 95.098 o
-4 -8 -14 6.225 5.729 0.702 104.650 o
-4 -8 -13 23.835 23.998 1.060 45.909 o
-4 -8 -12 3.219 3.057 0.551 170.121 o
-4 -8 -11 22.190 22.042 0.930 59.741 o
-4 -8 -10 29.544 30.202 1.054 46.511 o
-4 -8 -9 5.854 5.529 0.530 183.636 o
-4 -8 -8 11.228 10.577 0.606 140.596 o
-4 -8 -7 16.583 15.976 0.689 108.878 o
-4 -8 -6 26.506 27.007 0.868 68.580 o
-4 -8 -5 16.218 16.967 0.661 118.140 o
-4 -8 -4 47.547 47.940 1.205 35.552 o
-4 -8 -3 24.478 23.660 0.730 96.901 o
-4 -8 -2 40.233 41.323 1.033 48.390 o
-4 -8 -1 43.047 41.915 1.040 47.751 o
-4 -7 -20 1.587 1.887 0.565 161.924 o
-4 -7 -19 4.133 4.221 0.640 125.885 o
-4 -7 -18 3.774 3.718 0.661 118.140 o
-4 -7 -17 6.841 7.382 0.737 95.098 o
-4 -7 -16 2.486 2.534 0.627 131.479 o
-4 -7 -15 3.543 3.292 0.640 125.885 o
-4 -7 -14 1.050 1.536 0.572 158.046 o
-4 -7 -13 8.665 8.215 0.682 111.088 o
-4 -7 -12 3.431 3.464 0.544 174.455 o
-4 -7 -11 3.260 2.782 0.503 204.312 o
-4 -7 -10 27.934 28.260 0.992 52.507 o
-4 -7 -9 2.626 3.009 0.441 265.815 o
-4 -7 -8 26.500 26.442 0.888 65.427 o
-4 -7 -7 14.253 13.896 0.620 134.417 o
-4 -7 -6 13.341 13.496 0.592 147.212 o
-4 -7 -5 195.031 196.168 3.732 3.706 o
-4 -7 -4 12.611 12.291 0.510 198.827 o
-4 -7 -3 46.813 45.572 1.088 43.614 o
-4 -7 -2 6.923 7.526 0.393 335.111 o
-4 -7 -1 94.531 97.361 1.963 13.405 o
-4 -6 -20 3.974 3.787 0.606 140.596 o
-4 -6 -19 6.914 6.838 0.716 100.664 o
-4 -6 -18 5.145 5.034 0.695 106.732 o
-4 -6 -17 10.334 10.150 0.806 79.537 o
-4 -6 -16 1.421 1.508 0.592 147.212 o
-4 -6 -15 9.672 9.441 0.785 83.778 o
-4 -6 -14 7.942 8.132 0.709 102.628 o
-4 -6 -13 0.247 0.324 0.475 228.687 o
-4 -6 -12 28.000 27.206 1.019 49.707 o
-4 -6 -11 70.430 69.514 1.756 16.744 o
-4 -6 -10 29.831 30.064 0.998 51.785 o
-4 -6 -9 42.703 42.803 1.191 36.379 o
-4 -6 -8 60.024 61.072 1.480 23.554 o
-4 -6 -7 124.162 123.328 2.527 8.084 o
-4 -6 -6 109.736 111.422 2.259 10.120 o
-4 -6 -5 68.929 70.072 1.522 22.292 o
-4 -6 -4 53.356 54.482 1.226 34.364 o
-4 -6 -3 130.438 128.823 2.493 8.308 o
-4 -6 -2 159.037 158.653 2.989 5.780 o
-4 -6 -1 388.431 394.767 7.031 1.044 o
-4 -5 -20 2.182 1.914 0.572 158.046 o
-4 -5 -19 6.061 6.053 0.709 102.628 o
-4 -5 -18 8.121 7.740 0.771 86.797 o
-4 -5 -17 12.387 12.333 0.861 69.682 o
-4 -5 -16 2.428 2.376 0.620 134.417 o
-4 -5 -15 39.047 38.885 1.377 27.219 o
-4 -5 -14 66.076 65.431 1.790 16.106 o
-4 -5 -13 11.389 10.838 0.709 102.628 o
-4 -5 -12 4.817 5.288 0.551 170.121 o
-4 -5 -11 5.220 5.715 0.530 183.636 o
-4 -5 -10 69.788 69.920 1.694 17.992 o
-4 -5 -9 44.428 44.704 1.205 35.552 o
-4 -5 -8 99.558 100.852 2.148 11.185 o
-4 -5 -7 51.403 52.106 1.239 33.604 o
-4 -5 -6 189.047 190.990 3.601 3.980 o
-4 -5 -5 9.275 9.551 0.427 283.241 o
-4 -5 -4 275.192 278.449 5.054 2.021 o
-4 -5 -3 166.113 168.183 3.140 5.236 o
-4 -5 -2 295.121 307.976 5.523 1.693 o
-4 -5 -1 250.704 251.580 4.545 2.499 o
-4 -4 -20 3.899 3.443 0.627 131.479 o
-4 -4 -19 10.960 11.968 0.840 73.151 o
-4 -4 -18 5.443 5.268 0.689 108.878 o
-4 -4 -17 5.140 4.090 0.675 113.367 o
-4 -4 -16 8.542 8.181 0.764 88.368 o
-4 -4 -15 7.173 7.375 0.702 104.650 o
-4 -4 -14 0.236 0.551 0.482 222.199 o
-4 -4 -13 36.646 36.179 1.198 35.962 o
-4 -4 -12 4.035 4.710 0.523 188.500 o
-4 -4 -11 37.158 37.701 1.143 39.511 o
-4 -4 -10 1.043 1.191 0.386 347.186 o
-4 -4 -9 68.410 66.842 1.577 20.762 o
-4 -4 -8 54.285 55.384 1.329 29.230 o
-4 -4 -7 41.775 44.463 1.081 44.171 o
-4 -4 -6 70.666 72.151 1.536 21.894 o
-4 -4 -5 539.053 549.646 9.785 0.539 o
-4 -4 -4 468.752 466.746 8.318 0.746 o
-4 -4 -3 199.124 203.598 3.712 3.748 o
-4 -4 -2 101.843 104.151 1.990 13.036 o
-4 -4 -1 1397.940 1396.370 24.845 0.084 o
-4 -3 -21 1.949 1.253 0.565 161.924 o
-4 -3 -20 3.427 3.333 0.620 134.417 o
-4 -3 -19 19.299 19.763 1.033 48.390 o
-4 -3 -18 13.404 14.040 0.895 64.425 o
-4 -3 -17 1.028 0.337 0.572 158.046 o
-4 -3 -16 8.797 7.974 0.757 89.981 o
-4 -3 -15 6.821 7.148 0.682 111.088 o
-4 -3 -14 25.671 25.161 1.012 50.385 o
-4 -3 -13 1.070 1.419 0.468 235.462 o
-4 -3 -12 67.683 68.433 1.728 17.282 o
-4 -3 -11 45.142 45.744 1.274 31.812 o
-4 -3 -10 2.097 2.568 0.406 312.777 o
-4 -3 -9 215.308 217.218 4.159 2.984 o
-4 -3 -8 270.111 269.669 4.992 2.071 o
-4 -3 -7 33.464 33.989 0.881 66.454 o
-4 -3 -6 375.238 380.292 6.824 1.109 o
-4 -3 -5 323.945 322.512 5.805 1.532 o
-4 -3 -4 700.463 703.197 12.608 0.325 o
-4 -3 -3 40.409 40.049 0.888 65.427 o
-4 -3 -2 9.953 10.673 0.365 387.603 o
-4 -3 -1 759.666 759.332 13.565 0.281 o
-4 -2 -21 1.387 0.785 0.523 188.500 o
-4 -2 -20 5.366 5.412 0.682 111.088 o
-4 -2 -19 33.248 34.444 1.329 29.230 o
-4 -2 -18 3.738 4.173 0.668 115.717 o
-4 -2 -17 6.462 6.934 0.730 96.901 o
-4 -2 -16 9.202 8.883 0.778 85.267 o
-4 -2 -15 40.108 40.318 1.377 27.219 o
-4 -2 -14 55.678 55.432 1.584 20.582 o
-4 -2 -13 71.258 71.146 1.818 15.622 o
-4 -2 -12 43.520 43.602 1.274 31.812 o
-4 -2 -11 96.684 97.354 2.176 10.903 o
-4 -2 -10 29.297 28.901 0.916 61.551 o
-4 -2 -9 95.348 94.352 2.024 12.596 o
-4 -2 -8 12.896 12.519 0.516 193.560 o
-4 -2 -7 23.042 22.820 0.675 113.367 o
-4 -2 -6 268.462 270.172 4.896 2.154 o
-4 -2 -5 445.489 443.554 7.933 0.820 o
-4 -2 -4 146.918 148.414 2.754 6.805 o
-4 -2 -3 233.920 236.844 4.249 2.860 o
-4 -2 -2 508.057 515.409 9.179 0.613 o
-4 -2 -1 5.508 6.005 0.262 754.001 o
-4 -1 -21 1.874 2.135 0.551 170.121 o
-4 -1 -20 4.634 4.545 0.661 118.140 o
-4 -1 -19 3.577 3.663 0.675 113.367 o
-4 -1 -18 1.997 2.052 0.620 134.417 o
-4 -1 -17 1.312 1.845 0.606 140.596 o
-4 -1 -16 38.759 37.363 1.357 28.055 o
-4 -1 -15 24.157 24.011 1.019 49.707 o
-4 -1 -14 173.066 170.105 3.608 3.965 o
-4 -1 -13 18.677 19.233 0.854 70.810 o
-4 -1 -12 80.475 79.781 1.914 14.088 o
-4 -1 -11 36.172 36.041 1.081 44.171 o
-4 -1 -10 33.800 33.975 0.998 51.785 o
-4 -1 -9 10.456 10.894 0.530 183.636 o
-4 -1 -8 2.064 2.341 0.310 537.668 o
-4 -1 -7 115.407 115.698 2.279 9.938 o
-4 -1 -6 376.670 366.810 6.583 1.191 o
-4 -1 -5 88.310 89.463 1.770 16.484 o
-4 -1 -4 11.320 10.935 0.379 359.926 o
-4 -1 -3 97.621 97.795 1.866 14.825 o
-4 -1 -2 586.573 577.108 10.370 0.480 o
-4 -1 -1 953.900 926.145 16.643 0.186 o
-3 -21 -4 4.508 4.138 0.627 131.479 o
-3 -21 -3 3.323 3.884 0.599 143.847 o
-3 -21 -2 1.567 1.845 0.558 165.947 o
-3 -21 -1 4.288 4.145 0.620 134.417 o
-3 -20 -7 6.008 5.454 0.640 125.885 o
-3 -20 -6 3.539 3.271 0.613 137.454 o
-3 -20 -5 0.105 -0.640 0.537 178.957 o
-3 -20 -4 5.085 5.412 0.675 113.367 o
-3 -20 -3 2.264 1.777 0.606 140.596 o
-3 -20 -2 1.658 1.832 0.592 147.212 o
-3 -20 -1 5.471 4.800 0.675 113.367 o
-3 -19 -9 3.216 2.754 0.592 147.212 o
-3 -19 -8 5.426 4.841 0.668 115.717 o
-3 -19 -7 1.950 2.052 0.599 143.847 o
-3 -19 -6 8.200 8.745 0.771 86.797 o
-3 -19 -5 1.293 1.591 0.620 134.417 o
-3 -19 -4 9.282 7.988 0.778 85.267 o
-3 -19 -3 1.079 1.446 0.613 137.454 o
-3 -19 -2 0.721 0.764 0.592 147.212 o
-3 -19 -1 2.451 1.935 0.640 125.885 o
-3 -18 -11 0.619 0.179 0.530 183.636 o
-3 -18 -10 4.511 4.689 0.647 123.221 o
-3 -18 -9 1.747 1.412 0.599 143.847 o
-3 -18 -8 7.250 7.568 0.757 89.981 o
-3 -18 -7 1.749 2.155 0.627 131.479 o
-3 -18 -6 9.976 9.386 0.819 76.886 o
-3 -18 -5 8.934 8.125 0.764 88.368 o
-3 -18 -4 3.274 2.933 0.640 125.885 o
-3 -18 -3 2.083 2.789 0.627 131.479 o
-3 -18 -2 0.573 0.744 0.578 154.305 o
-3 -18 -1 1.879 1.618 0.606 140.596 o
-3 -17 -13 2.844 3.037 0.599 143.847 o
-3 -17 -12 1.993 2.761 0.592 147.212 o
-3 -17 -11 11.644 11.293 0.813 78.194 o
-3 -17 -10 5.833 5.943 0.723 98.755 o
-3 -17 -9 19.235 19.281 1.033 48.390 o
-3 -17 -8 10.089 9.654 0.806 79.537 o
-3 -17 -7 1.485 1.625 0.606 140.596 o
-3 -17 -6 10.043 10.267 0.819 76.886 o
-3 -17 -5 1.427 1.322 0.599 143.847 o
-3 -17 -4 4.394 4.138 0.668 115.717 o
-3 -17 -3 2.474 2.624 0.627 131.479 o
-3 -17 -2 9.836 10.425 0.819 76.886 o
-3 -17 -1 13.895 13.476 0.895 64.425 o
-3 -16 -14 2.912 2.293 0.578 154.305 o
-3 -16 -13 3.294 3.257 0.613 137.454 o
-3 -16 -12 3.855 3.443 0.654 120.640 o
-3 -16 -11 0.631 0.489 0.585 150.696 o
-3 -16 -10 1.439 1.467 0.634 128.636 o
-3 -16 -9 11.297 10.777 0.840 73.151 o
-3 -16 -8 4.928 4.559 0.702 104.650 o
-3 -16 -7 44.832 44.614 1.515 22.495 o
-3 -16 -6 4.095 4.173 0.668 115.717 o
-3 -16 -5 3.352 2.713 0.634 128.636 o
-3 -16 -4 8.845 9.420 0.785 83.778 o
-3 -16 -3 3.542 3.347 0.640 125.885 o
-3 -16 -2 14.115 14.467 0.895 64.425 o
-3 -16 -1 4.021 4.028 0.647 123.221 o
-3 -15 -15 3.323 3.567 0.599 143.847 o
-3 -15 -14 3.639 3.223 0.613 137.454 o
-3 -15 -13 25.932 26.008 1.143 39.511 o
-3 -15 -12 7.069 6.535 0.751 91.640 o
-3 -15 -11 1.290 1.832 0.606 140.596 o
-3 -15 -10 37.218 38.479 1.391 26.683 o
-3 -15 -9 2.146 2.176 0.634 128.636 o
-3 -15 -8 13.712 13.063 0.875 67.504 o
-3 -15 -7 2.245 1.845 0.613 137.454 o
-3 -15 -6 13.016 12.367 0.854 70.810 o
-3 -15 -5 19.626 19.391 0.985 53.243 o
-3 -15 -4 2.183 2.114 0.578 154.305 o
-3 -15 -3 13.590 14.040 0.847 71.966 o
-3 -15 -2 0.484 0.936 0.510 198.827 o
-3 -15 -1 20.654 21.312 0.964 55.550 o
-3 -14 -16 2.973 3.168 0.585 150.696 o
-3 -14 -15 4.495 4.338 0.654 120.640 o
-3 -14 -14 0.129 0.083 0.565 161.924 o
-3 -14 -13 8.789 8.573 0.799 80.914 o
-3 -14 -12 3.311 2.754 0.627 131.479 o
-3 -14 -11 1.828 1.487 0.606 140.596 o
-3 -14 -10 9.410 8.986 0.792 82.327 o
-3 -14 -9 25.546 25.953 1.150 39.040 o
-3 -14 -8 35.900 36.565 1.343 28.633 o
-3 -14 -7 8.834 7.829 0.716 100.664 o
-3 -14 -6 5.284 5.674 0.627 131.479 o
-3 -14 -5 42.960 44.304 1.398 26.421 o
-3 -14 -4 2.937 2.679 0.537 178.957 o
-3 -14 -3 11.239 10.625 0.709 102.628 o
-3 -14 -2 16.529 16.134 0.819 76.886 o
-3 -14 -1 21.951 21.780 0.936 58.865 o
-3 -13 -17 2.875 3.367 0.606 140.596 o
-3 -13 -16 1.226 0.627 0.558 165.947 o
-3 -13 -15 9.143 8.552 0.778 85.267 o
-3 -13 -14 1.590 1.288 0.620 134.417 o
-3 -13 -13 16.581 17.470 0.971 54.765 o
-3 -13 -12 0.887 0.826 0.585 150.696 o
-3 -13 -11 17.635 17.222 0.971 54.765 o
-3 -13 -10 15.115 14.578 0.909 62.487 o
-3 -13 -9 8.354 8.105 0.737 95.098 o
-3 -13 -8 12.442 11.940 0.771 86.797 o
-3 -13 -7 5.317 4.875 0.592 147.212 o
-3 -13 -6 51.503 51.597 1.508 22.701 o
-3 -13 -5 9.466 9.551 0.675 113.367 o
-3 -13 -4 18.833 18.909 0.861 69.682 o
-3 -13 -3 43.366 44.346 1.329 29.230 o
-3 -13 -2 31.529 32.350 1.102 42.530 o
-3 -13 -1 59.810 59.970 1.604 20.055 o
-3 -12 -17 3.591 3.594 0.613 137.454 o
-3 -12 -16 4.446 4.379 0.668 115.717 o
-3 -12 -15 8.206 8.277 0.792 82.327 o
-3 -12 -14 8.326 8.022 0.764 88.368 o
-3 -12 -13 14.206 14.419 0.909 62.487 o
-3 -12 -12 19.246 19.357 1.012 50.385 o
-3 -12 -11 0.938 1.343 0.585 150.696 o
-3 -12 -10 8.666 8.504 0.730 96.901 o
-3 -12 -9 23.560 23.633 1.005 51.078 o
-3 -12 -8 12.986 13.049 0.764 88.368 o
-3 -12 -7 13.717 14.185 0.771 86.797 o
-3 -12 -6 2.014 2.155 0.482 222.199 o
-3 -12 -5 49.140 49.393 1.412 25.908 o
-3 -12 -4 18.369 18.709 0.819 76.886 o
-3 -12 -3 124.263 124.815 2.713 7.014 o
-3 -12 -2 8.025 7.864 0.578 154.305 o
-3 -12 -1 21.269 21.312 0.840 73.151 o
-3 -11 -18 2.564 2.706 0.585 150.696 o
-3 -11 -17 2.921 3.767 0.640 125.885 o
-3 -11 -16 5.615 5.743 0.716 100.664 o
-3 -11 -15 1.639 1.611 0.606 140.596 o
-3 -11 -14 0.948 1.054 0.585 150.696 o
-3 -11 -13 8.307 8.532 0.771 86.797 o
-3 -11 -12 3.111 2.947 0.620 134.417 o
-3 -11 -11 3.336 3.112 0.599 143.847 o
-3 -11 -10 1.066 1.033 0.510 198.827 o
-3 -11 -9 15.533 14.729 0.799 80.914 o
-3 -11 -8 93.967 93.319 2.224 10.436 o
-3 -11 -7 98.777 98.959 2.293 9.819 o
-3 -11 -6 13.575 13.731 0.709 102.628 o
-3 -11 -5 4.905 5.137 0.503 204.312 o
-3 -11 -4 54.086 53.538 1.419 25.657 o
-3 -11 -3 9.174 9.998 0.592 147.212 o
-3 -11 -2 16.938 16.988 0.716 100.664 o
-3 -11 -1 29.613 30.154 0.964 55.550 o
-3 -10 -18 4.946 5.881 0.668 115.717 o
-3 -10 -17 1.447 1.047 0.592 147.212 o
-3 -10 -16 1.537 1.935 0.634 128.636 o
-3 -10 -15 8.455 7.843 0.757 89.981 o
-3 -10 -14 6.858 7.526 0.751 91.640 o
-3 -10 -13 10.533 10.680 0.813 78.194 o
-3 -10 -12 26.554 26.497 1.116 41.487 o
-3 -10 -11 1.164 1.109 0.503 204.312 o
-3 -10 -10 15.869 16.127 0.819 76.886 o
-3 -10 -9 15.687 15.831 0.792 82.327 o
-3 -10 -8 30.266 30.773 1.054 46.511 o
-3 -10 -7 7.171 6.645 0.551 170.121 o
-3 -10 -6 0.550 0.468 0.386 347.186 o
-3 -10 -5 16.949 17.332 0.723 98.755 o
-3 -10 -4 8.758 9.055 0.544 174.455 o
-3 -10 -3 53.603 54.179 1.370 27.494 o
-3 -10 -2 164.494 164.575 3.278 4.805 o
-3 -10 -1 57.658 57.698 1.412 25.908 o
-3 -9 -19 0.482 0.207 0.523 188.500 o
-3 -9 -18 5.120 4.923 0.661 118.140 o
-3 -9 -17 0.200 -0.220 0.572 158.046 o
-3 -9 -16 1.590 1.639 0.606 140.596 o
-3 -9 -15 2.134 2.699 0.613 137.454 o
-3 -9 -14 6.165 6.087 0.702 104.650 o
-3 -9 -13 20.936 19.997 1.005 51.078 o
-3 -9 -12 22.189 22.917 0.985 53.243 o
-3 -9 -11 7.173 7.581 0.634 128.636 o
-3 -9 -10 2.154 2.307 0.489 215.984 o
-3 -9 -9 66.078 65.479 1.680 18.288 o
-3 -9 -8 1.694 1.894 0.434 274.320 o
-3 -9 -7 45.633 43.540 1.226 34.364 o
-3 -9 -6 5.970 6.018 0.475 228.687 o
-3 -9 -5 44.390 46.239 1.212 35.149 o
-3 -9 -4 15.770 16.017 0.640 125.885 o
-3 -9 -3 32.565 32.461 0.930 59.741 o
-3 -9 -2 144.022 145.212 2.878 6.231 o
-3 -9 -1 12.939 13.545 0.551 170.121 o
-3 -8 -19 4.824 4.979 0.654 120.640 o
-3 -8 -18 1.857 2.018 0.606 140.596 o
-3 -8 -17 4.498 4.786 0.668 115.717 o
-3 -8 -16 1.500 1.350 0.592 147.212 o
-3 -8 -15 9.500 9.737 0.799 80.914 o
-3 -8 -14 1.106 1.536 0.578 154.305 o
-3 -8 -13 1.741 1.928 0.537 178.957 o
-3 -8 -12 24.490 24.445 0.998 51.785 o
-3 -8 -11 12.113 12.016 0.709 102.628 o
-3 -8 -10 17.116 17.249 0.792 82.327 o
-3 -8 -9 15.143 15.101 0.716 100.664 o
-3 -8 -8 35.018 34.705 1.054 46.511 o
-3 -8 -7 107.372 107.001 2.293 9.819 o
-3 -8 -6 84.541 85.593 1.894 14.397 o
-3 -8 -5 3.401 3.271 0.372 373.380 o
-3 -8 -4 103.900 103.049 2.121 11.477 o
-3 -8 -3 14.233 14.605 0.551 170.121 o
-3 -8 -2 57.742 58.373 1.315 29.845 o
-3 -8 -1 8.331 8.002 0.406 312.777 o
-3 -7 -20 1.948 1.687 0.551 170.121 o
-3 -7 -19 0.537 0.778 0.558 165.947 o
-3 -7 -18 1.600 1.095 0.585 150.696 o
-3 -7 -17 0.202 0.723 0.565 161.924 o
-3 -7 -16 6.966 7.031 0.737 95.098 o
-3 -7 -15 9.907 8.848 0.778 85.267 o
-3 -7 -14 61.162 58.799 1.735 17.145 o
-3 -7 -13 2.126 2.024 0.523 188.500 o
-3 -7 -12 15.788 16.148 0.806 79.537 o
-3 -7 -11 14.168 14.281 0.737 95.098 o
-3 -7 -10 22.695 23.743 0.888 65.427 o
-3 -7 -9 10.907 11.265 0.613 137.454 o
-3 -7 -8 1.611 1.563 0.379 359.926 o
-3 -7 -7 22.371 21.973 0.757 89.981 o
-3 -7 -6 2.255 2.610 0.344 435.511 o
-3 -7 -5 10.454 10.694 0.482 222.199 o
-3 -7 -4 151.791 155.052 2.975 5.834 o
-3 -7 -3 10.700 10.825 0.448 257.699 o
-3 -7 -2 166.848 165.663 3.126 5.282 o
-3 -7 -1 277.527 277.423 5.041 2.032 o
-3 -6 -20 0.918 1.177 0.544 174.455 o
-3 -6 -19 0.269 0.282 0.551 170.121 o
-3 -6 -18 0.503 0.310 0.578 154.305 o
-3 -6 -17 7.466 7.003 0.737 95.098 o
-3 -6 -16 1.015 1.308 0.592 147.212 o
-3 -6 -15 4.190 4.311 0.654 120.640 o
-3 -6 -14 5.028 5.247 0.613 137.454 o
-3 -6 -13 15.850 16.203 0.819 76.886 o
-3 -6 -12 8.936 8.855 0.634 128.636 o
-3 -6 -11 19.874 19.515 0.819 76.886 o
-3 -6 -10 80.093 80.091 1.887 14.502 o
-3 -6 -9 19.145 18.558 0.737 95.098 o
-3 -6 -8 10.222 10.178 0.537 178.957 o
-3 -6 -7 41.250 41.832 1.088 43.614 o
-3 -6 -6 196.684 200.396 3.774 3.626 o
-3 -6 -5 191.262 193.145 3.622 3.935 o
-3 -6 -4 174.554 174.808 3.278 4.805 o
-3 -6 -3 110.309 113.371 2.204 10.633 o
-3 -6 -2 107.159 107.545 2.093 11.781 o
-3 -6 -1 74.680 75.154 1.529 22.092 o
-3 -5 -20 1.601 1.136 0.565 161.924 o
-3 -5 -19 0.616 0.537 0.578 154.305 o
-3 -5 -18 2.353 1.556 0.592 147.212 o
-3 -5 -17 0.513 0.248 0.565 161.924 o
-3 -5 -16 66.142 66.987 1.914 14.088 o
-3 -5 -15 3.169 2.789 0.599 143.847 o
-3 -5 -14 9.544 9.303 0.695 106.732 o
-3 -5 -13 6.401 6.645 0.606 140.596 o
-3 -5 -12 3.979 4.194 0.510 198.827 o
-3 -5 -11 40.058 39.195 1.171 37.674 o
-3 -5 -10 77.014 76.861 1.797 15.983 o
-3 -5 -9 11.300 11.066 0.565 161.924 o
-3 -5 -8 134.548 134.938 2.713 7.014 o
-3 -5 -7 188.881 188.215 3.567 4.058 o
-3 -5 -6 59.769 60.349 1.329 29.230 o
-3 -5 -5 183.026 186.204 3.464 4.303 o
-3 -5 -4 256.848 254.678 4.620 2.418 o
-3 -5 -3 260.238 258.576 4.655 2.383 o
-3 -5 -2 311.218 315.406 5.619 1.635 o
-3 -5 -1 139.625 143.738 2.672 7.232 o
-3 -4 -21 2.254 2.066 0.565 161.924 o
-3 -4 -20 2.544 2.321 0.599 143.847 o
-3 -4 -19 4.010 4.510 0.675 113.367 o
-3 -4 -18 5.422 4.600 0.675 113.367 o
-3 -4 -17 1.903 2.197 0.613 137.454 o
-3 -4 -16 37.698 38.238 1.377 27.219 o
-3 -4 -15 15.600 15.893 0.888 65.427 o
-3 -4 -14 6.736 6.886 0.627 131.479 o
-3 -4 -13 21.408 21.698 0.909 62.487 o
-3 -4 -12 54.047 53.098 1.453 24.455 o
-3 -4 -11 79.908 80.105 1.887 14.502 o
-3 -4 -10 1.498 2.045 0.393 335.111 o
-3 -4 -9 10.231 10.577 0.537 178.957 o
-3 -4 -8 0.951 1.363 0.310 537.668 o
-3 -4 -7 198.678 199.115 3.732 3.706 o
-3 -4 -6 313.898 316.308 5.708 1.584 o
-3 -4 -5 217.821 219.208 4.021 3.192 o
-3 -4 -4 121.591 123.287 2.348 9.363 o
-3 -4 -3 813.079 815.301 14.571 0.243 o
-3 -4 -2 98.244 99.792 1.901 14.293 o
-3 -4 -1 598.268 594.226 10.618 0.458 o
-3 -3 -21 2.465 2.004 0.551 170.121 o
-3 -3 -20 13.823 14.137 0.875 67.504 o
-3 -3 -19 0.880 0.420 0.592 147.212 o
-3 -3 -18 3.343 3.388 0.647 123.221 o
-3 -3 -17 6.363 6.673 0.730 96.901 o
-3 -3 -16 15.428 15.383 0.916 61.551 o
-3 -3 -15 52.682 52.478 1.570 20.945 o
-3 -3 -14 4.508 4.366 0.565 161.924 o
-3 -3 -13 102.043 101.300 2.348 9.363 o
-3 -3 -12 7.973 7.898 0.578 154.305 o
-3 -3 -11 153.841 152.587 3.133 5.259 o
-3 -3 -10 43.651 43.995 1.184 36.803 o
-3 -3 -9 3.654 3.925 0.379 359.926 o
-3 -3 -8 6.019 5.743 0.386 347.186 o
-3 -3 -7 37.647 37.177 0.923 60.636 o
-3 -3 -6 807.131 796.819 14.247 0.254 o
-3 -3 -5 139.150 137.245 2.589 7.701 o
-3 -3 -4 1.008 1.054 0.200 1294.620 o
-3 -3 -3 689.611 698.618 12.464 0.332 o
-3 -3 -2 1029.090 1035.090 18.468 0.151 o
-3 -3 -1 319.584 318.890 5.702 1.588 o
-3 -2 -21 2.819 3.119 0.578 154.305 o
-3 -2 -20 10.756 11.403 0.819 76.886 o
-3 -2 -19 9.910 9.764 0.826 75.609 o
-3 -2 -18 24.643 24.349 1.109 42.004 o
-3 -2 -17 57.654 56.864 1.735 17.145 o
-3 -2 -16 45.809 46.432 1.522 22.292 o
-3 -2 -15 8.247 8.263 0.682 111.088 o
-3 -2 -14 85.027 84.718 2.100 11.704 o
-3 -2 -13 11.822 11.720 0.689 108.878 o
-3 -2 -12 66.452 66.663 1.673 18.439 o
-3 -2 -11 140.444 139.875 2.906 6.114 o
-3 -2 -10 57.389 56.334 1.391 26.683 o
-3 -2 -9 196.828 194.440 3.739 3.693 o
-3 -2 -8 300.872 297.716 5.447 1.740 o
-3 -2 -7 20.661 20.300 0.613 137.454 o
-3 -2 -6 298.122 297.268 5.364 1.794 o
-3 -2 -5 197.818 196.740 3.601 3.980 o
-3 -2 -4 1.326 1.350 0.193 1388.750 o
-3 -2 -3 369.116 366.768 6.562 1.199 o
-3 -2 -2 17.687 17.780 0.448 257.699 o
-3 -2 -1 1035.190 1010.950 17.828 0.162 o
-3 -1 -21 7.115 7.485 0.689 108.878 o
-3 -1 -20 7.208 6.796 0.723 98.755 o
-3 -1 -19 4.666 4.620 0.709 102.628 o
-3 -1 -18 4.334 3.656 0.668 115.717 o
-3 -1 -17 29.963 29.472 1.219 34.753 o
-3 -1 -16 39.012 38.486 1.377 27.219 o
-3 -1 -15 1.574 1.728 0.523 188.500 o
-3 -1 -14 63.247 62.477 1.694 17.992 o
-3 -1 -13 136.071 133.285 2.892 6.172 o
-3 -1 -12 208.318 207.385 4.118 3.045 o
-3 -1 -11 157.818 156.863 3.181 5.101 o
-3 -1 -10 25.388 24.769 0.813 78.194 o
-3 -1 -9 58.112 58.655 1.350 28.342 o
-3 -1 -8 319.597 316.053 5.743 1.565 o
-3 -1 -7 61.600 61.395 1.322 29.535 o
-3 -1 -6 99.009 97.182 1.907 14.190 o
-3 -1 -5 52.775 52.988 1.109 42.004 o
-3 -1 -4 139.369 137.079 2.527 8.084 o
-3 -1 -3 128.829 131.033 2.396 8.990 o
-3 -1 -2 3.313 3.911 0.213 1132.960 o
-3 -1 -1 3748.160 3374.550 59.474 0.015 o
-2 -21 -4 0.071 -0.461 0.503 204.312 o
-2 -21 -3 0.132 -0.365 0.516 193.560 o
-2 -21 -2 2.833 3.085 0.585 150.696 o
-2 -21 -1 0.254 -0.055 0.523 188.500 o
-2 -20 -8 0.281 0.427 0.544 174.455 o
-2 -20 -7 1.685 1.942 0.558 165.947 o
-2 -20 -6 0.337 1.143 0.551 170.121 o
-2 -20 -5 1.440 1.632 0.578 154.305 o
-2 -20 -4 10.292 10.191 0.785 83.778 o
-2 -20 -3 0.249 0.654 0.572 158.046 o
-2 -20 -2 6.313 6.604 0.723 98.755 o
-2 -20 -1 3.927 4.338 0.668 115.717 o
-2 -19 -10 2.721 2.327 0.592 147.212 o
-2 -19 -9 3.640 3.622 0.613 137.454 o
-2 -19 -8 5.260 5.888 0.682 111.088 o
-2 -19 -7 2.749 2.451 0.613 137.454 o
-2 -19 -6 1.988 1.357 0.599 143.847 o
-2 -19 -5 0.407 0.964 0.592 147.212 o
-2 -19 -4 1.913 1.942 0.627 131.479 o
-2 -19 -3 1.983 1.625 0.620 134.417 o
-2 -19 -2 7.562 8.360 0.785 83.778 o
-2 -19 -1 3.979 4.194 0.689 108.878 o
-2 -18 -11 0.038 -0.007 0.523 188.500 o
-2 -18 -10 6.538 6.411 0.702 104.650 o
-2 -18 -9 1.319 0.778 0.578 154.305 o
-2 -18 -8 0.572 0.468 0.585 150.696 o
-2 -18 -7 6.413 6.356 0.744 93.345 o
-2 -18 -6 3.405 3.292 0.675 113.367 o
-2 -18 -5 0.424 1.081 0.578 154.305 o
-2 -18 -4 0.416 0.193 0.572 158.046 o
-2 -18 -3 1.672 1.770 0.606 140.596 o
-2 -18 -2 1.805 2.989 0.627 131.479 o
-2 -18 -1 7.400 6.989 0.737 95.098 o
-2 -17 -13 3.563 3.505 0.592 147.212 o
-2 -17 -12 0.001 0.007 0.537 178.957 o
-2 -17 -11 1.001 0.992 0.565 161.924 o
-2 -17 -10 10.123 10.122 0.813 78.194 o
-2 -17 -9 3.733 4.373 0.695 106.732 o
-2 -17 -8 7.304 7.196 0.751 91.640 o
-2 -17 -7 4.247 4.813 0.689 108.878 o
-2 -17 -6 1.147 1.735 0.606 140.596 o
-2 -17 -5 7.171 6.976 0.737 95.098 o
-2 -17 -4 6.331 5.943 0.716 100.664 o
-2 -17 -3 2.020 1.501 0.606 140.596 o
-2 -17 -2 12.259 13.235 0.881 66.454 o
-2 -17 -1 16.264 15.982 0.943 58.009 o
-2 -16 -14 1.849 2.142 0.558 165.947 o
-2 -16 -13 3.072 2.513 0.613 137.454 o
-2 -16 -12 10.831 11.217 0.826 75.609 o
-2 -16 -11 6.200 6.941 0.751 91.640 o
-2 -16 -10 4.291 4.187 0.661 118.140 o
-2 -16 -9 1.773 1.811 0.606 140.596 o
-2 -16 -8 1.535 1.480 0.606 140.596 o
-2 -16 -7 8.063 7.940 0.764 88.368 o
-2 -16 -6 1.253 1.963 0.592 147.212 o
-2 -16 -5 11.961 12.181 0.854 70.810 o
-2 -16 -4 15.190 14.908 0.902 63.445 o
-2 -16 -3 22.535 23.502 1.081 44.171 o
-2 -16 -2 4.741 4.345 0.661 118.140 o
-2 -16 -1 4.306 4.510 0.647 123.221 o
-2 -15 -15 5.503 5.109 0.640 125.885 o
-2 -15 -14 0.451 0.262 0.558 165.947 o
-2 -15 -13 0.353 0.275 0.572 158.046 o
-2 -15 -12 4.855 4.545 0.702 104.650 o
-2 -15 -11 2.101 2.100 0.620 134.417 o
-2 -15 -10 8.241 8.022 0.771 86.797 o
-2 -15 -9 10.451 10.047 0.819 76.886 o
-2 -15 -8 1.697 1.735 0.613 137.454 o
-2 -15 -7 1.656 0.985 0.585 150.696 o
-2 -15 -6 16.934 16.905 0.936 58.865 o
-2 -15 -5 1.457 1.804 0.572 158.046 o
-2 -15 -4 5.788 5.777 0.661 118.140 o
-2 -15 -3 2.149 2.451 0.544 174.455 o
-2 -15 -2 4.679 4.421 0.592 147.212 o
-2 -15 -1 7.615 7.451 0.661 118.140 o
-2 -14 -16 0.891 0.950 0.537 178.957 o
-2 -14 -15 6.452 6.142 0.702 104.650 o
-2 -14 -14 3.350 2.727 0.647 123.221 o
-2 -14 -13 3.213 3.574 0.661 118.140 o
-2 -14 -12 1.554 1.467 0.606 140.596 o
-2 -14 -11 21.155 21.526 1.060 45.909 o
-2 -14 -10 6.072 6.177 0.723 98.755 o
-2 -14 -9 4.236 4.800 0.675 113.367 o
-2 -14 -8 2.316 2.465 0.599 143.847 o
-2 -14 -7 23.807 23.591 1.060 45.909 o
-2 -14 -6 0.804 0.744 0.510 198.827 o
-2 -14 -5 14.326 14.929 0.819 76.886 o
-2 -14 -4 16.740 17.546 0.868 68.580 o
-2 -14 -3 9.853 10.143 0.695 106.732 o
-2 -14 -2 8.293 7.974 0.640 125.885 o
-2 -14 -1 12.426 12.767 0.744 93.345 o
-2 -13 -17 8.457 8.676 0.695 106.732 o
-2 -13 -16 2.949 3.099 0.613 137.454 o
-2 -13 -15 17.782 18.041 0.985 53.243 o
-2 -13 -14 6.041 6.390 0.744 93.345 o
-2 -13 -13 11.600 11.045 0.840 73.151 o
-2 -13 -12 17.065 16.086 0.943 58.009 o
-2 -13 -11 1.475 2.830 0.620 134.417 o
-2 -13 -10 0.144 0.227 0.551 170.121 o
-2 -13 -9 11.401 12.849 0.833 74.365 o
-2 -13 -8 4.376 4.214 0.585 150.696 o
-2 -13 -7 1.279 0.964 0.503 204.312 o
-2 -13 -6 6.666 6.397 0.606 140.596 o
-2 -13 -5 41.773 41.936 1.308 30.160 o
-2 -13 -4 34.068 34.031 1.150 39.040 o
-2 -13 -3 21.809 21.353 0.895 64.425 o
-2 -13 -2 23.930 24.583 0.950 57.172 o
-2 -13 -1 42.075 43.265 1.295 30.805 o
-2 -12 -17 2.266 2.720 0.599 143.847 o
-2 -12 -16 4.858 4.724 0.682 111.088 o
-2 -12 -15 6.406 6.500 0.757 89.981 o
-2 -12 -14 3.346 2.933 0.634 128.636 o
-2 -12 -13 2.033 2.059 0.620 134.417 o
-2 -12 -12 6.607 6.838 0.723 98.755 o
-2 -12 -11 6.310 6.879 0.716 100.664 o
-2 -12 -10 29.183 29.623 1.184 36.803 o
-2 -12 -9 12.767 12.078 0.771 86.797 o
-2 -12 -8 5.901 5.598 0.599 143.847 o
-2 -12 -7 52.683 52.457 1.501 22.910 o
-2 -12 -6 1.410 1.949 0.482 222.199 o
-2 -12 -5 53.643 52.134 1.453 24.455 o
-2 -12 -4 9.473 9.661 0.627 131.479 o
-2 -12 -3 81.617 80.649 1.935 13.789 o
-2 -12 -2 10.353 10.515 0.620 134.417 o
-2 -12 -1 16.076 16.437 0.737 95.098 o
-2 -11 -18 3.005 3.712 0.599 143.847 o
-2 -11 -17 14.022 13.132 0.854 70.810 o
-2 -11 -16 5.369 5.068 0.702 104.650 o
-2 -11 -15 1.310 1.370 0.592 147.212 o
-2 -11 -14 8.252 8.318 0.771 86.797 o
-2 -11 -13 1.625 1.425 0.585 150.696 o
-2 -11 -12 5.322 5.309 0.682 111.088 o
-2 -11 -11 19.243 18.551 0.957 56.352 o
-2 -11 -10 42.334 42.135 1.357 28.055 o
-2 -11 -9 24.857 25.650 1.012 50.385 o
-2 -11 -8 43.707 42.796 1.315 29.845 o
-2 -11 -7 13.439 13.483 0.723 98.755 o
-2 -11 -6 92.028 91.370 2.135 11.330 o
-2 -11 -5 71.050 69.783 1.722 17.420 o
-2 -11 -4 52.965 53.449 1.419 25.657 o
-2 -11 -3 21.667 22.799 0.840 73.151 o
-2 -11 -2 189.157 189.936 3.787 3.599 o
-2 -11 -1 19.782 20.231 0.771 86.797 o
-2 -10 -19 2.502 2.582 0.592 147.212 o
-2 -10 -18 10.128 10.005 0.785 83.778 o
-2 -10 -17 3.293 3.533 0.661 118.140 o
-2 -10 -16 6.022 6.129 0.702 104.650 o
-2 -10 -15 2.119 2.128 0.620 134.417 o
-2 -10 -14 7.812 7.767 0.751 91.640 o
-2 -10 -13 5.120 5.344 0.682 111.088 o
-2 -10 -12 59.748 60.121 1.763 16.613 o
-2 -10 -11 0.795 1.033 0.489 215.984 o
-2 -10 -10 45.104 44.828 1.370 27.494 o
-2 -10 -9 33.103 33.514 1.129 40.481 o
-2 -10 -8 0.534 0.386 0.427 283.241 o
-2 -10 -7 64.144 63.461 1.618 19.715 o
-2 -10 -6 15.592 15.624 0.709 102.628 o
-2 -10 -5 43.524 42.604 1.191 36.379 o
-2 -10 -4 168.261 169.733 3.402 4.462 o
-2 -10 -3 403.936 403.457 7.451 0.930 o
-2 -10 -2 29.015 29.431 0.909 62.487 o
-2 -10 -1 21.823 21.767 0.757 89.981 o
-2 -9 -19 1.062 0.936 0.551 170.121 o
-2 -9 -18 6.427 6.748 0.730 96.901 o
-2 -9 -17 24.158 24.865 1.143 39.511 o
-2 -9 -16 26.251 27.179 1.171 37.674 o
-2 -9 -15 5.089 5.481 0.702 104.650 o
-2 -9 -14 21.163 19.852 1.012 50.385 o
-2 -9 -13 18.113 18.716 0.957 56.352 o
-2 -9 -12 18.717 18.482 0.902 63.445 o
-2 -9 -11 9.463 9.613 0.682 111.088 o
-2 -9 -10 7.247 8.146 0.620 134.417 o
-2 -9 -9 119.780 120.388 2.651 7.345 o
-2 -9 -8 63.262 62.910 1.598 20.229 o
-2 -9 -7 69.561 70.141 1.694 17.992 o
-2 -9 -6 78.409 79.519 1.825 15.504 o
-2 -9 -5 136.643 138.470 2.837 6.414 o
-2 -9 -4 101.308 100.921 2.155 11.114 o
-2 -9 -3 179.008 177.052 3.436 4.373 o
-2 -9 -2 62.423 62.511 1.425 25.410 o
-2 -9 -1 54.041 53.986 1.267 32.159 o
-2 -8 -20 1.114 0.875 0.551 170.121 o
-2 -8 -19 26.344 25.120 1.095 43.067 o
-2 -8 -18 7.856 8.084 0.764 88.368 o
-2 -8 -17 13.120 12.918 0.868 68.580 o
-2 -8 -16 9.250 8.745 0.785 83.778 o
-2 -8 -15 10.163 10.178 0.799 80.914 o
-2 -8 -14 1.662 1.680 0.572 158.046 o
-2 -8 -13 5.648 5.708 0.620 134.417 o
-2 -8 -12 11.627 11.534 0.723 98.755 o
-2 -8 -11 151.690 151.485 3.257 4.867 o
-2 -8 -10 195.944 191.541 3.904 3.387 o
-2 -8 -9 73.098 73.453 1.783 16.231 o
-2 -8 -8 44.203 44.614 1.226 34.364 o
-2 -8 -7 14.959 14.832 0.640 125.885 o
-2 -8 -6 37.769 39.650 1.074 44.739 o
-2 -8 -5 27.722 27.613 0.813 78.194 o
-2 -8 -4 24.187 24.507 0.737 95.098 o
-2 -8 -3 180.343 180.826 3.450 4.338 o
-2 -8 -2 327.118 329.949 6.039 1.416 o
-2 -8 -1 11.469 11.513 0.475 228.687 o
-2 -7 -20 4.115 3.780 0.606 140.596 o
-2 -7 -19 4.053 3.037 0.640 125.885 o
-2 -7 -18 10.054 10.212 0.833 74.365 o
-2 -7 -17 1.561 2.100 0.613 137.454 o
-2 -7 -16 29.322 28.928 1.205 35.552 o
-2 -7 -15 8.596 8.181 0.757 89.981 o
-2 -7 -14 31.886 31.820 1.219 34.753 o
-2 -7 -13 5.195 5.330 0.599 143.847 o
-2 -7 -12 7.949 7.967 0.627 131.479 o
-2 -7 -11 42.434 42.748 1.281 31.471 o
-2 -7 -10 47.467 47.307 1.329 29.230 o
-2 -7 -9 130.619 132.245 2.782 6.671 o
-2 -7 -8 65.878 64.907 1.556 21.317 o
-2 -7 -7 92.574 92.796 2.011 12.770 o
-2 -7 -6 100.313 100.329 2.086 11.859 o
-2 -7 -5 336.613 335.768 6.149 1.365 o
-2 -7 -4 205.482 205.003 3.856 3.472 o
-2 -7 -3 499.127 498.284 8.993 0.638 o
-2 -7 -2 347.139 343.473 6.232 1.329 o
-2 -7 -1 356.164 355.682 6.432 1.248 o
-2 -6 -20 3.516 3.243 0.606 140.596 o
-2 -6 -19 1.165 1.143 0.592 147.212 o
-2 -6 -18 7.281 7.285 0.730 96.901 o
-2 -6 -17 15.849 14.860 0.923 60.636 o
-2 -6 -16 16.017 15.659 0.930 59.741 o
-2 -6 -15 3.624 4.015 0.640 125.885 o
-2 -6 -14 9.296 9.503 0.709 102.628 o
-2 -6 -13 5.806 5.371 0.585 150.696 o
-2 -6 -12 34.221 33.225 1.116 41.487 o
-2 -6 -11 7.147 7.168 0.565 161.924 o
-2 -6 -10 36.777 37.171 1.116 41.487 o
-2 -6 -9 64.104 64.432 1.556 21.317 o
-2 -6 -8 122.720 122.805 2.541 7.996 o
-2 -6 -7 18.398 17.972 0.627 131.479 o
-2 -6 -6 142.912 141.879 2.775 6.704 o
-2 -6 -5 103.599 107.786 2.148 11.185 o
-2 -6 -4 426.184 426.236 7.678 0.876 o
-2 -6 -3 225.753 223.581 4.118 3.045 o
-2 -6 -2 445.766 438.975 7.912 0.825 o
-2 -6 -1 83.228 84.463 1.687 18.139 o
-2 -5 -21 0.534 0.186 0.530 183.636 o
-2 -5 -20 18.567 19.177 0.964 55.550 o
-2 -5 -19 2.814 2.630 0.627 131.479 o
-2 -5 -18 7.323 7.513 0.737 95.098 o
-2 -5 -17 12.399 11.513 0.847 71.966 o
-2 -5 -16 12.915 12.519 0.854 70.810 o
-2 -5 -15 3.848 4.407 0.627 131.479 o
-2 -5 -14 5.391 5.330 0.599 143.847 o
-2 -5 -13 6.963 7.334 0.606 140.596 o
-2 -5 -12 25.813 25.492 0.957 56.352 o
-2 -5 -11 159.791 159.197 3.298 4.745 o
-2 -5 -10 71.129 72.689 1.728 17.282 o
-2 -5 -9 2.227 2.541 0.379 359.926 o
-2 -5 -8 196.028 196.051 3.760 3.652 o
-2 -5 -7 23.830 23.729 0.709 102.628 o
-2 -5 -6 264.628 268.615 4.944 2.112 o
-2 -5 -5 296.390 295.567 5.385 1.780 o
-2 -5 -4 136.076 136.239 2.596 7.660 o
-2 -5 -3 91.210 92.913 1.818 15.622 o
-2 -5 -2 422.939 422.634 7.637 0.885 o
-2 -5 -1 266.626 268.581 4.855 2.191 o
-2 -4 -21 5.067 4.951 0.620 134.417 o
-2 -4 -20 4.390 3.946 0.640 125.885 o
-2 -4 -19 0.243 -0.028 0.565 161.924 o
-2 -4 -18 17.117 16.203 0.950 57.172 o
-2 -4 -17 9.070 8.601 0.771 86.797 o
-2 -4 -16 9.047 8.518 0.757 89.981 o
-2 -4 -15 10.957 10.969 0.771 86.797 o
-2 -4 -14 96.517 95.350 2.314 9.644 o
-2 -4 -13 31.295 30.443 1.074 44.739 o
-2 -4 -12 36.089 35.318 1.122 40.979 o
-2 -4 -11 18.586 18.496 0.757 89.981 o
-2 -4 -10 71.510 71.766 1.687 18.139 o
-2 -4 -9 5.525 5.681 0.427 283.241 o
-2 -4 -8 53.725 54.365 1.267 32.159 o
-2 -4 -7 5.993 6.080 0.358 402.654 o
-2 -4 -6 164.257 162.778 3.085 5.425 o
-2 -4 -5 324.325 322.257 5.812 1.528 o
-2 -4 -4 428.442 426.690 7.678 0.876 o
-2 -4 -3 199.079 194.495 3.560 4.073 o
-2 -4 -2 46.410 46.343 0.964 55.550 o
-2 -4 -1 607.459 612.681 11.052 0.423 o
-2 -3 -21 1.933 2.128 0.551 170.121 o
-2 -3 -20 1.047 0.702 0.565 161.924 o
-2 -3 -19 8.969 8.683 0.792 82.327 o
-2 -3 -18 8.721 9.489 0.785 83.778 o
-2 -3 -17 15.495 15.122 0.923 60.636 o
-2 -3 -16 13.757 12.808 0.854 70.810 o
-2 -3 -15 8.382 8.601 0.689 108.878 o
-2 -3 -14 3.776 4.138 0.551 170.121 o
-2 -3 -13 13.236 13.751 0.730 96.901 o
-2 -3 -12 6.562 6.907 0.551 170.121 o
-2 -3 -11 6.777 7.127 0.516 193.560 o
-2 -3 -10 18.634 18.854 0.709 102.628 o
-2 -3 -9 52.897 51.370 1.239 33.604 o
-2 -3 -8 19.254 19.790 0.634 128.636 o
-2 -3 -7 33.100 32.343 0.826 75.609 o
-2 -3 -6 76.765 79.719 1.618 19.715 o
-2 -3 -5 68.651 68.330 1.391 26.683 o
-2 -3 -4 6.481 6.397 0.282 647.696 o
-2 -3 -3 69.767 69.108 1.363 27.772 o
-2 -3 -2 754.923 742.020 13.496 0.283 o
-2 -3 -1 1052.750 1030.490 18.262 0.155 o
-2 -2 -21 2.654 3.140 0.578 154.305 o
-2 -2 -20 1.007 1.391 0.578 154.305 o
-2 -2 -19 21.584 21.092 1.074 44.739 o
-2 -2 -18 18.217 18.165 0.992 52.507 o
-2 -2 -17 10.474 10.494 0.819 76.886 o
-2 -2 -16 4.105 4.262 0.640 125.885 o
-2 -2 -15 1.854 1.570 0.516 193.560 o
-2 -2 -14 55.619 56.465 1.584 20.582 o
-2 -2 -13 32.405 31.944 1.088 43.614 o
-2 -2 -12 31.383 31.600 1.026 49.042 o
-2 -2 -11 54.943 55.873 1.425 25.410 o
-2 -2 -10 19.863 19.894 0.723 98.755 o
-2 -2 -9 27.574 27.923 0.806 79.537 o
-2 -2 -8 50.883 50.137 1.164 38.121 o
-2 -2 -7 409.004 403.546 7.285 0.973 o
-2 -2 -6 13.585 13.751 0.448 257.699 o
-2 -2 -5 53.633 53.504 1.122 40.979 o
-2 -2 -4 386.612 390.794 7.037 1.042 o
-2 -2 -3 787.149 775.045 13.972 0.264 o
-2 -2 -2 68.527 68.275 1.301 30.480 o
-2 -2 -1 1199.950 1187.260 21.278 0.114 o
-2 -1 -21 0.052 0.213 0.516 193.560 o
-2 -1 -20 4.686 4.359 0.661 118.140 o
-2 -1 -19 39.127 39.491 1.439 24.926 o
-2 -1 -18 3.525 3.429 0.654 120.640 o
-2 -1 -17 1.782 1.756 0.592 147.212 o
-2 -1 -16 4.354 4.077 0.627 131.479 o
-2 -1 -15 2.149 2.080 0.516 193.560 o
-2 -1 -14 5.294 5.288 0.572 158.046 o
-2 -1 -13 159.063 157.407 3.326 4.667 o
-2 -1 -12 37.997 38.500 1.157 38.576 o
-2 -1 -11 5.400 5.378 0.461 242.543 o
-2 -1 -10 17.968 17.849 0.675 113.367 o
-2 -1 -9 97.032 96.659 2.018 12.682 o
-2 -1 -8 78.710 77.467 1.639 19.221 o
-2 -1 -7 97.995 99.929 1.990 13.036 o
-2 -1 -6 181.880 182.630 3.402 4.462 o
-2 -1 -5 596.687 596.705 10.825 0.441 o
-2 -1 -4 620.132 617.797 11.190 0.412 o
-2 -1 -3 417.601 418.110 7.568 0.901 o
-2 -1 -2 195.844 195.975 3.539 4.121 o
-2 -1 -1 375.181 367.106 6.631 1.174 o
-1 -21 -5 7.364 7.244 0.695 106.732 o
-1 -21 -4 1.424 1.584 0.544 174.455 o
-1 -21 -3 1.556 1.763 0.551 170.121 o
-1 -21 -2 0.420 0.510 0.537 178.957 o
-1 -21 -1 2.001 2.018 0.572 158.046 o
-1 -20 -8 3.229 2.885 0.599 143.847 o
-1 -20 -7 0.813 0.296 0.530 183.636 o
-1 -20 -6 1.275 1.060 0.572 158.046 o
-1 -20 -5 6.573 7.003 0.709 102.628 o
-1 -20 -4 2.740 2.589 0.613 137.454 o
-1 -20 -3 5.453 5.495 0.702 104.650 o
-1 -20 -2 8.024 8.904 0.771 86.797 o
-1 -20 -1 8.500 7.967 0.771 86.797 o
-1 -19 -10 1.690 1.501 0.544 174.455 o
-1 -19 -9 6.360 6.796 0.682 111.088 o
-1 -19 -8 7.358 7.272 0.723 98.755 o
-1 -19 -7 0.578 0.861 0.578 154.305 o
-1 -19 -6 10.323 11.107 0.840 73.151 o
-1 -19 -5 3.987 3.822 0.668 115.717 o
-1 -19 -4 9.585 9.310 0.819 76.886 o
-1 -19 -3 1.830 2.210 0.634 128.636 o
-1 -19 -2 5.757 6.356 0.744 93.345 o
-1 -19 -1 1.204 0.730 0.578 154.305 o
-1 -18 -12 1.673 1.487 0.558 165.947 o
-1 -18 -11 1.649 1.735 0.565 161.924 o
-1 -18 -10 2.473 2.148 0.599 143.847 o
-1 -18 -9 8.783 9.654 0.792 82.327 o
-1 -18 -8 1.578 1.749 0.620 134.417 o
-1 -18 -7 1.246 0.737 0.613 137.454 o
-1 -18 -6 0.762 1.012 0.585 150.696 o
-1 -18 -5 12.882 13.393 0.875 67.504 o
-1 -18 -4 8.692 8.869 0.785 83.778 o
-1 -18 -3 4.408 4.242 0.682 111.088 o
-1 -18 -2 2.277 2.059 0.620 134.417 o
-1 -18 -1 10.162 9.895 0.819 76.886 o
-1 -17 -13 0.405 0.551 0.516 193.560 o
-1 -17 -12 0.081 -0.110 0.530 183.636 o
-1 -17 -11 9.155 8.642 0.771 86.797 o
-1 -17 -10 0.266 -0.213 0.572 158.046 o
-1 -17 -9 3.376 3.333 0.675 113.367 o
-1 -17 -8 4.773 4.545 0.682 111.088 o
-1 -17 -7 1.078 1.763 0.606 140.596 o
-1 -17 -6 0.550 0.096 0.572 158.046 o
-1 -17 -5 4.611 4.917 0.689 108.878 o
-1 -17 -4 2.400 2.796 0.640 125.885 o
-1 -17 -3 8.728 9.737 0.806 79.537 o
-1 -17 -2 2.680 2.947 0.634 128.636 o
-1 -17 -1 30.699 30.987 1.253 32.870 o
-1 -16 -14 5.837 6.521 0.661 118.140 o
-1 -16 -13 0.818 0.978 0.558 165.947 o
-1 -16 -12 4.414 3.656 0.661 118.140 o
-1 -16 -11 2.023 2.210 0.627 131.479 o
-1 -16 -10 12.873 12.856 0.868 68.580 o
-1 -16 -9 1.374 1.357 0.606 140.596 o
-1 -16 -8 2.913 3.009 0.640 125.885 o
-1 -16 -7 6.814 7.079 0.737 95.098 o
-1 -16 -6 7.776 7.643 0.751 91.640 o
-1 -16 -5 1.090 1.074 0.578 154.305 o
-1 -16 -4 5.719 5.750 0.695 106.732 o
-1 -16 -3 5.619 6.349 0.709 102.628 o
-1 -16 -2 19.823 19.191 0.985 53.243 o
-1 -16 -1 4.529 4.262 0.654 120.640 o
-1 -15 -15 0.158 1.005 0.530 183.636 o
-1 -15 -14 1.483 1.439 0.585 150.696 o
-1 -15 -13 4.765 4.070 0.682 111.088 o
-1 -15 -12 11.257 11.142 0.861 69.682 o
-1 -15 -11 7.223 6.982 0.737 95.098 o
-1 -15 -10 14.546 14.454 0.916 61.551 o
-1 -15 -9 18.489 19.088 1.005 51.078 o
-1 -15 -8 10.291 10.556 0.819 76.886 o
-1 -15 -7 0.096 -0.165 0.551 170.121 o
-1 -15 -6 8.574 8.787 0.751 91.640 o
-1 -15 -5 20.109 19.797 0.985 53.243 o
-1 -15 -4 33.336 33.500 1.219 34.753 o
-1 -15 -3 3.098 2.899 0.565 161.924 o
-1 -15 -2 1.569 1.963 0.537 178.957 o
-1 -15 -1 33.930 34.334 1.219 34.753 o
-1 -14 -16 3.709 3.670 0.606 140.596 o
-1 -14 -15 15.567 15.060 0.895 64.425 o
-1 -14 -14 1.046 0.510 0.585 150.696 o
-1 -14 -13 9.444 8.807 0.806 79.537 o
-1 -14 -12 0.278 0.530 0.572 158.046 o
-1 -14 -11 1.206 1.074 0.599 143.847 o
-1 -14 -10 4.788 4.607 0.682 111.088 o
-1 -14 -9 11.815 11.321 0.833 74.365 o
-1 -14 -8 8.928 8.270 0.744 93.345 o
-1 -14 -7 31.043 31.834 1.226 34.364 o
-1 -14 -6 9.170 8.745 0.695 106.732 o
-1 -14 -5 19.797 20.913 0.943 58.009 o
-1 -14 -4 81.961 82.907 2.100 11.704 o
-1 -14 -3 21.378 21.746 0.943 58.009 o
-1 -14 -2 0.879 0.730 0.475 228.687 o
-1 -14 -1 4.216 4.152 0.544 174.455 o
-1 -13 -17 0.507 -0.675 0.510 198.827 o
-1 -13 -16 4.092 3.546 0.634 128.636 o
-1 -13 -15 10.330 10.191 0.826 75.609 o
-1 -13 -14 6.768 6.693 0.757 89.981 o
-1 -13 -13 10.088 10.246 0.813 78.194 o
-1 -13 -12 11.787 12.009 0.861 69.682 o
-1 -13 -11 8.581 8.504 0.771 86.797 o
-1 -13 -10 44.630 43.478 1.467 23.998 o
-1 -13 -9 16.526 16.086 0.916 61.551 o
-1 -13 -8 46.867 47.424 1.480 23.554 o
-1 -13 -7 2.692 3.374 0.551 170.121 o
-1 -13 -6 32.767 33.018 1.164 38.121 o
-1 -13 -5 1.160 1.219 0.482 222.199 o
-1 -13 -4 10.061 10.963 0.689 108.878 o
-1 -13 -3 52.234 51.232 1.460 24.225 o
-1 -13 -2 56.580 55.494 1.529 22.092 o
-1 -13 -1 19.788 19.653 0.840 73.151 o
-1 -12 -18 6.656 7.127 0.689 108.878 o
-1 -12 -17 3.721 3.202 0.613 137.454 o
-1 -12 -16 10.880 10.907 0.826 75.609 o
-1 -12 -15 10.360 11.210 0.861 69.682 o
-1 -12 -14 22.367 22.565 1.081 44.171 o
-1 -12 -13 12.412 12.326 0.868 68.580 o
-1 -12 -12 28.111 27.386 1.171 37.674 o
-1 -12 -11 37.370 37.845 1.357 28.055 o
-1 -12 -10 10.154 11.190 0.785 83.778 o
-1 -12 -9 4.550 3.870 0.578 154.305 o
-1 -12 -8 28.523 28.708 1.081 44.171 o
-1 -12 -7 7.153 6.817 0.606 140.596 o
-1 -12 -6 113.408 110.272 2.534 8.040 o
-1 -12 -5 29.148 29.809 1.033 48.390 o
-1 -12 -4 3.688 4.001 0.496 210.026 o
-1 -12 -3 58.387 58.682 1.542 21.699 o
-1 -12 -2 15.467 16.575 0.744 93.345 o
-1 -12 -1 6.076 6.115 0.516 193.560 o
-1 -11 -18 8.480 8.642 0.730 96.901 o
-1 -11 -17 16.136 16.464 0.936 58.865 o
-1 -11 -16 9.962 11.107 0.847 71.966 o
-1 -11 -15 19.460 19.535 1.019 49.707 o
-1 -11 -14 15.483 15.507 0.930 59.741 o
-1 -11 -13 37.182 37.356 1.370 27.494 o
-1 -11 -12 7.195 6.638 0.702 104.650 o
-1 -11 -11 51.349 52.278 1.577 20.762 o
-1 -11 -10 10.963 11.265 0.744 93.345 o
-1 -11 -9 45.125 43.836 1.363 27.772 o
-1 -11 -8 39.243 39.126 1.239 33.604 o
-1 -11 -7 1.064 0.936 0.441 265.815 o
-1 -11 -6 8.695 8.876 0.592 147.212 o
-1 -11 -5 77.585 78.163 1.880 14.609 o
-1 -11 -4 12.548 13.249 0.654 120.640 o
-1 -11 -3 17.176 16.843 0.716 100.664 o
-1 -11 -2 68.326 69.294 1.673 18.439 o
-1 -11 -1 12.361 12.615 0.613 137.454 o
-1 -10 -19 1.259 1.536 0.537 178.957 o
-1 -10 -18 9.804 10.563 0.785 83.778 o
-1 -10 -17 2.302 1.873 0.620 134.417 o
-1 -10 -16 8.666 8.690 0.771 86.797 o
-1 -10 -15 11.881 12.113 0.854 70.810 o
-1 -10 -14 5.656 5.867 0.702 104.650 o
-1 -10 -13 0.828 0.317 0.544 174.455 o
-1 -10 -12 4.635 4.490 0.627 131.479 o
-1 -10 -11 11.507 11.121 0.730 96.901 o
-1 -10 -10 37.146 36.530 1.219 34.753 o
-1 -10 -9 10.507 10.343 0.668 115.717 o
-1 -10 -8 28.909 28.776 1.005 51.078 o
-1 -10 -7 58.065 57.264 1.508 22.701 o
-1 -10 -6 50.567 51.555 1.377 27.219 o
-1 -10 -5 163.131 167.274 3.415 4.426 o
-1 -10 -4 25.754 26.380 0.868 68.580 o
-1 -10 -3 105.187 105.920 2.286 9.878 o
-1 -10 -2 17.778 17.842 0.682 111.088 o
-1 -10 -1 140.634 143.580 2.933 6.000 o
-1 -9 -19 1.789 1.880 0.565 161.924 o
-1 -9 -18 7.576 7.857 0.751 91.640 o
-1 -9 -17 4.751 4.875 0.709 102.628 o
-1 -9 -16 5.275 5.275 0.709 102.628 o
-1 -9 -15 13.595 14.275 0.902 63.445 o
-1 -9 -14 17.960 17.050 0.950 57.172 o
-1 -9 -13 2.450 2.376 0.578 154.305 o
-1 -9 -12 40.264 39.154 1.301 30.480 o
-1 -9 -11 72.573 71.952 1.880 14.609 o
-1 -9 -10 22.338 21.119 0.888 65.427 o
-1 -9 -9 58.763 59.784 1.584 20.582 o
-1 -9 -8 73.929 72.812 1.777 16.357 o
-1 -9 -7 20.820 21.264 0.799 80.914 o
-1 -9 -6 4.631 4.696 0.441 265.815 o
-1 -9 -5 20.725 21.278 0.751 91.640 o
-1 -9 -4 29.299 29.327 0.881 66.454 o
-1 -9 -3 40.780 41.640 1.067 45.319 o
-1 -9 -2 83.203 84.649 1.825 15.504 o
-1 -9 -1 187.160 187.285 3.622 3.935 o
-1 -8 -20 4.916 4.552 0.640 125.885 o
-1 -8 -19 7.403 6.617 0.702 104.650 o
-1 -8 -18 4.629 4.607 0.682 111.088 o
-1 -8 -17 16.502 16.492 0.943 58.009 o
-1 -8 -16 4.676 5.543 0.689 108.878 o
-1 -8 -15 4.722 4.772 0.675 113.367 o
-1 -8 -14 11.551 11.265 0.806 79.537 o
-1 -8 -13 13.773 13.366 0.792 82.327 o
-1 -8 -12 38.458 37.880 1.253 32.870 o
-1 -8 -11 16.820 17.160 0.813 78.194 o
-1 -8 -10 14.938 14.192 0.723 98.755 o
-1 -8 -9 32.395 33.184 1.054 46.511 o
-1 -8 -8 199.979 201.195 4.008 3.214 o
-1 -8 -7 15.804 15.976 0.661 118.140 o
-1 -8 -6 4.640 4.510 0.406 312.777 o
-1 -8 -5 35.532 36.957 0.985 53.243 o
-1 -8 -4 185.533 188.235 3.636 3.905 o
-1 -8 -3 9.407 9.317 0.441 265.815 o
-1 -8 -2 288.860 292.214 5.440 1.745 o
-1 -8 -1 11.437 11.128 0.454 249.949 o
-1 -7 -20 0.294 0.193 0.516 193.560 o
-1 -7 -19 2.794 2.135 0.613 137.454 o
-1 -7 -18 1.909 1.625 0.620 134.417 o
-1 -7 -17 5.361 5.350 0.702 104.650 o
-1 -7 -16 28.618 29.555 1.212 35.149 o
-1 -7 -15 2.256 2.451 0.613 137.454 o
-1 -7 -14 14.253 13.758 0.847 71.966 o
-1 -7 -13 13.541 13.152 0.771 86.797 o
-1 -7 -12 56.278 56.589 1.584 20.582 o
-1 -7 -11 85.935 87.314 2.093 11.781 o
-1 -7 -10 20.457 20.300 0.819 76.886 o
-1 -7 -9 33.976 33.748 1.033 48.390 o
-1 -7 -8 25.093 25.223 0.840 73.151 o
-1 -7 -7 43.304 43.623 1.143 39.511 o
-1 -7 -6 196.435 199.225 3.835 3.509 o
-1 -7 -5 95.008 94.724 1.969 13.311 o
-1 -7 -4 20.987 21.360 0.647 123.221 o
-1 -7 -3 56.637 58.558 1.295 30.805 o
-1 -7 -2 240.884 238.345 4.455 2.601 o
-1 -7 -1 191.145 192.980 3.636 3.905 o
-1 -6 -20 0.288 0.599 0.530 183.636 o
-1 -6 -19 32.729 32.399 1.267 32.159 o
-1 -6 -18 33.890 32.736 1.267 32.159 o
-1 -6 -17 10.824 10.763 0.833 74.365 o
-1 -6 -16 21.469 20.582 1.033 48.390 o
-1 -6 -15 48.981 47.754 1.542 21.699 o
-1 -6 -14 0.366 -0.021 0.475 228.687 o
-1 -6 -13 32.883 33.307 1.164 38.121 o
-1 -6 -12 42.371 41.977 1.288 31.136 o
-1 -6 -11 67.483 66.374 1.687 18.139 o
-1 -6 -10 22.186 22.166 0.826 75.609 o
-1 -6 -9 120.845 120.677 2.568 7.826 o
-1 -6 -8 41.543 41.543 1.109 42.004 o
-1 -6 -7 122.815 121.944 2.472 8.448 o
-1 -6 -6 132.887 133.003 2.637 7.422 o
-1 -6 -5 66.378 67.455 1.453 24.455 o
-1 -6 -4 140.880 143.662 2.775 6.704 o
-1 -6 -3 133.388 134.311 2.589 7.701 o
-1 -6 -2 141.544 142.919 2.727 6.943 o
-1 -6 -1 85.495 86.275 1.722 17.420 o
-1 -5 -21 4.698 4.758 0.640 125.885 o
-1 -5 -20 5.934 5.667 0.675 113.367 o
-1 -5 -19 3.350 3.092 0.640 125.885 o
-1 -5 -18 2.935 3.257 0.640 125.885 o
-1 -5 -17 31.000 30.250 1.233 33.981 o
-1 -5 -16 8.430 8.270 0.757 89.981 o
-1 -5 -15 11.843 11.947 0.806 79.537 o
-1 -5 -14 17.774 17.587 0.868 68.580 o
-1 -5 -13 208.291 207.812 4.290 2.805 o
-1 -5 -12 38.886 38.878 1.212 35.149 o
-1 -5 -11 117.730 117.847 2.589 7.701 o
-1 -5 -10 55.664 55.990 1.425 25.410 o
-1 -5 -9 187.699 188.242 3.718 3.734 o
-1 -5 -8 135.702 137.940 2.768 6.737 o
-1 -5 -7 131.080 130.441 2.596 7.660 o
-1 -5 -6 80.735 79.175 1.660 18.746 o
-1 -5 -5 144.505 146.458 2.809 6.541 o
-1 -5 -4 77.596 76.152 1.556 21.317 o
-1 -5 -3 259.026 259.781 4.772 2.267 o
-1 -5 -2 79.487 80.146 1.591 20.404 o
-1 -5 -1 344.569 350.937 6.404 1.259 o
-1 -4 -21 0.642 0.255 0.516 193.560 o
-1 -4 -20 0.881 1.054 0.558 165.947 o
-1 -4 -19 0.286 0.813 0.585 150.696 o
-1 -4 -18 40.080 39.291 1.405 26.163 o
-1 -4 -17 6.448 6.149 0.709 102.628 o
-1 -4 -16 80.034 80.359 2.142 11.257 o
-1 -4 -15 6.241 5.619 0.627 131.479 o
-1 -4 -14 53.525 53.112 1.549 21.507 o
-1 -4 -13 14.583 15.239 0.778 85.267 o
-1 -4 -12 108.962 106.898 2.424 8.787 o
-1 -4 -11 35.028 35.043 1.074 44.739 o
-1 -4 -10 17.951 17.780 0.702 104.650 o
-1 -4 -9 21.500 22.386 0.751 91.640 o
-1 -4 -8 303.726 300.091 5.591 1.651 o
-1 -4 -7 60.483 60.838 1.350 28.342 o
-1 -4 -6 358.714 359.937 6.555 1.201 o
-1 -4 -5 242.778 248.543 4.579 2.462 o
-1 -4 -4 94.927 93.360 1.832 15.388 o
-1 -4 -3 1487.560 1487.080 27.275 0.069 o
-1 -4 -2 330.939 330.217 6.018 1.425 o
-1 -4 -1 210.646 214.912 3.918 3.363 o
-1 -3 -21 3.554 3.718 0.599 143.847 o
-1 -3 -20 2.896 2.913 0.613 137.454 o
-1 -3 -19 2.906 2.878 0.647 123.221 o
-1 -3 -18 10.293 10.164 0.813 78.194 o
-1 -3 -17 4.632 4.710 0.675 113.367 o
-1 -3 -16 5.190 5.419 0.668 115.717 o
-1 -3 -15 3.713 3.353 0.565 161.924 o
-1 -3 -14 25.865 25.898 1.019 49.707 o
-1 -3 -13 87.270 86.839 2.100 11.704 o
-1 -3 -12 47.054 45.950 1.308 30.160 o
-1 -3 -11 93.077 92.086 2.086 11.859 o
-1 -3 -10 11.572 11.623 0.565 161.924 o
-1 -3 -9 91.959 89.545 1.914 14.088 o
-1 -3 -8 180.401 183.753 3.539 4.121 o
-1 -3 -7 152.858 151.161 2.913 6.085 o
-1 -3 -6 346.924 343.060 6.239 1.326 o
-1 -3 -5 369.108 366.500 6.666 1.162 o
-1 -3 -4 250.568 247.345 4.503 2.546 o
-1 -3 -3 1618.440 1583.720 28.776 0.062 o
-1 -3 -2 2163.040 2090.190 37.522 0.037 o
-1 -3 -1 309.663 309.167 5.653 1.615 o
-1 -2 -21 4.062 4.138 0.613 137.454 o
-1 -2 -20 1.684 2.100 0.599 143.847 o
-1 -2 -19 4.535 3.698 0.675 113.367 o
-1 -2 -18 14.306 13.779 0.881 66.454 o
-1 -2 -17 7.675 7.526 0.737 95.098 o
-1 -2 -16 27.326 27.151 1.136 39.992 o
-1 -2 -15 4.613 4.751 0.592 147.212 o
-1 -2 -14 3.354 3.347 0.523 188.500 o
-1 -2 -13 12.311 13.001 0.702 104.650 o
-1 -2 -12 37.664 38.493 1.157 38.576 o
-1 -2 -11 40.618 41.041 1.157 38.576 o
-1 -2 -10 101.527 102.057 2.204 10.633 o
-1 -2 -9 55.988 55.873 1.308 30.160 o
-1 -2 -8 146.323 147.691 2.885 6.202 o
-1 -2 -7 418.834 417.298 7.616 0.890 o
-1 -2 -6 4.960 5.185 0.289 617.220 o
-1 -2 -5 751.720 746.937 13.620 0.278 o
-1 -2 -4 110.248 111.133 2.100 11.704 o
-1 -2 -3 999.653 987.877 18.165 0.156 o
-1 -2 -2 955.725 940.757 17.263 0.173 o
-1 -2 -1 561.841 552.538 10.109 0.505 o
-1 -1 -21 6.312 5.888 0.668 115.717 o
-1 -1 -20 10.165 10.157 0.792 82.327 o
-1 -1 -19 6.378 6.452 0.716 100.664 o
-1 -1 -18 10.401 10.377 0.819 76.886 o
-1 -1 -17 9.157 8.966 0.771 86.797 o
-1 -1 -16 4.189 4.462 0.627 131.479 o
-1 -1 -15 27.905 28.281 1.088 43.614 o
-1 -1 -14 4.704 4.875 0.558 165.947 o
-1 -1 -13 2.878 3.126 0.482 222.199 o
-1 -1 -12 43.915 45.695 1.281 31.471 o
-1 -1 -11 135.248 134.304 2.823 6.477 o
-1 -1 -10 44.889 45.454 1.184 36.803 o
-1 -1 -9 5.594 5.722 0.379 359.926 o
-1 -1 -8 201.423 197.194 3.753 3.666 o
-1 -1 -7 87.914 87.624 1.777 16.357 o
-1 -1 -6 2.477 2.589 0.227 999.795 o
-1 -1 -5 358.639 351.116 6.404 1.259 o
-1 -1 -4 824.449 830.340 15.197 0.224 o
-1 -1 -3 257.773 258.163 4.703 2.334 o
-1 -1 -2 1637.080 1582.120 28.439 0.064 o
-1 -1 -1 604.360 599.597 10.935 0.432 o
0 0 2 3646.350 3245.690 55.239 0.017 o
0 0 4 0.751 0.544 0.158 2058.180 o
0 0 6 168.565 168.397 3.174 5.123 o
0 0 8 579.046 575.689 10.542 0.465 o
0 0 10 517.537 516.573 9.496 0.573 o
0 0 12 136.400 137.355 2.933 6.000 o
0 0 14 38.623 38.520 1.253 32.870 o
0 0 16 4.024 4.180 0.620 134.417 o
0 0 18 7.408 7.726 0.744 93.345 o
0 0 20 4.600 5.151 0.695 106.732 o
0 1 1 348.733 352.342 6.445 1.243 o
0 1 2 619.846 608.838 11.210 0.411 o
0 1 3 3646.100 3339.160 60.294 0.014 o
0 1 4 298.888 288.991 5.295 1.841 o
0 1 5 3853.280 3551.230 64.921 0.012 o
0 1 6 1283.900 1262.500 22.772 0.100 o
0 1 7 323.736 319.324 5.867 1.500 o
0 1 8 154.009 151.320 2.947 5.944 o
0 1 9 131.854 130.951 2.637 7.422 o
0 1 10 59.959 59.357 1.432 25.166 o
0 1 11 43.290 43.154 1.191 36.379 o
0 1 12 14.902 15.094 0.702 104.650 o
0 1 13 59.441 59.116 1.584 20.582 o
0 1 14 12.178 12.257 0.723 98.755 o
0 1 15 0.564 0.826 0.475 228.687 o
0 1 16 0.811 0.647 0.530 183.636 o
0 1 17 0.052 0.434 0.537 178.957 o
0 1 18 4.155 4.538 0.668 115.717 o
0 1 19 4.743 4.559 0.661 118.140 o
0 1 20 38.081 37.811 1.363 27.772 o
0 1 21 0.602 0.434 0.537 178.957 o
0 2 0 6269.450 5143.580 91.783 0.006 o
0 2 1 1663.720 1596.100 28.618 0.063 o
0 2 2 1467.840 1420.810 25.223 0.081 o
0 2 3 539.603 536.508 9.826 0.535 o
0 2 4 16.728 16.595 0.441 265.815 o
0 2 5 36.757 36.950 0.826 75.609 o
0 2 6 555.995 544.482 9.971 0.519 o
0 2 7 910.352 890.861 15.962 0.203 o
0 2 8 2.309 2.803 0.289 617.220 o
0 2 9 21.566 22.008 0.695 106.732 o
0 2 10 238.887 239.357 4.641 2.397 o
0 2 11 9.221 8.862 0.537 178.957 o
0 2 12 7.247 6.741 0.530 183.636 o
0 2 13 5.091 5.027 0.523 188.500 o
0 2 14 114.554 113.626 2.637 7.422 o
0 2 15 54.314 53.442 1.584 20.582 o
0 2 16 20.812 20.527 1.005 51.078 o
0 2 17 4.601 4.669 0.668 115.717 o
0 2 18 8.294 8.766 0.771 86.797 o
0 2 19 4.298 4.297 0.661 118.140 o
0 2 20 3.623 3.870 0.647 123.221 o
0 2 21 13.091 13.345 0.826 75.609 o
0 3 1 4785.170 4291.130 73.308 0.010 o
0 3 2 173.960 172.652 3.168 5.145 o
0 3 3 0.484 0.489 0.158 2058.180 o
0 3 4 250.255 247.586 4.538 2.507 o
0 3 5 594.492 587.905 10.784 0.444 o
0 3 6 202.120 202.372 3.794 3.586 o
0 3 7 2.017 2.355 0.269 715.830 o
0 3 8 1.913 1.839 0.282 647.696 o
0 3 9 124.327 122.075 2.500 8.263 o
0 3 10 87.306 86.268 1.942 13.691 o
0 3 11 128.086 126.750 2.713 7.014 o
0 3 12 17.901 17.174 0.757 89.981 o
0 3 13 101.799 99.757 2.341 9.418 o
0 3 14 1.211 1.177 0.482 222.199 o
0 3 15 21.462 20.982 0.957 56.352 o
0 3 16 22.904 22.441 1.047 47.125 o
0 3 17 16.598 15.886 0.930 59.741 o
0 3 18 17.811 17.470 0.971 54.765 o
0 3 19 20.791 20.506 1.054 46.511 o
0 3 20 16.872 16.237 0.923 60.636 o
0 3 21 8.209 8.435 0.709 102.628 o
0 4 0 16.465 16.857 0.434 274.320 o
0 4 1 430.656 429.761 7.857 0.836 o
0 4 2 21.193 20.665 0.510 198.827 o
0 4 3 79.800 79.926 1.570 20.945 o
0 4 4 89.918 89.146 1.756 16.744 o
0 4 5 238.931 234.936 4.352 2.726 o
0 4 6 64.801 66.718 1.419 25.657 o
0 4 7 227.858 226.611 4.276 2.823 o
0 4 8 25.672 25.650 0.751 91.640 o
0 4 9 0.273 0.737 0.310 537.668 o
0 4 10 0.587 0.923 0.351 418.599 o
0 4 11 5.282 5.309 0.482 222.199 o
0 4 12 0.345 0.744 0.406 312.777 o
0 4 13 0.872 0.737 0.448 257.699 o
0 4 14 117.498 115.623 2.699 7.085 o
0 4 15 0.271 -0.117 0.489 215.984 o
0 4 16 18.242 17.174 0.943 58.009 o
0 4 17 0.225 0.028 0.558 165.947 o
0 4 18 0.191 0.558 0.572 158.046 o
0 4 19 9.602 9.220 0.806 79.537 o
0 4 20 2.532 2.589 0.599 143.847 o
0 4 21 7.552 7.754 0.689 108.878 o
0 5 1 70.199 70.616 1.412 25.908 o
0 5 2 1.648 2.024 0.200 1294.620 o
0 5 3 27.574 28.088 0.682 111.088 o
0 5 4 97.394 97.175 1.928 13.887 o
0 5 5 620.692 606.469 11.100 0.419 o
0 5 6 66.251 65.265 1.419 25.657 o
0 5 7 7.886 7.898 0.406 312.777 o
0 5 8 11.243 11.238 0.503 204.312 o
0 5 9 60.580 60.528 1.467 23.998 o
0 5 10 28.765 28.136 0.916 61.551 o
0 5 11 45.841 45.998 1.295 30.805 o
0 5 12 20.532 20.327 0.854 70.810 o
0 5 13 21.289 21.636 0.923 60.636 o
0 5 14 19.794 18.461 0.888 65.427 o
0 5 15 0.079 0.262 0.510 198.827 o
0 5 16 4.422 4.552 0.661 118.140 o
0 5 17 8.445 8.422 0.764 88.368 o
0 5 18 7.789 7.561 0.744 93.345 o
0 5 19 3.707 3.539 0.654 120.640 o
0 5 20 0.020 0.110 0.544 174.455 o
0 5 21 0.005 -0.275 0.523 188.500 o
0 6 0 495.961 505.996 9.248 0.604 o
0 6 1 27.569 27.379 0.682 111.088 o
0 6 2 144.066 142.471 2.720 6.978 o
0 6 3 251.116 253.969 4.703 2.334 o
0 6 4 1.535 1.453 0.241 888.797 o
0 6 5 74.029 76.373 1.611 19.884 o
0 6 6 1.738 1.618 0.282 647.696 o
0 6 7 23.678 23.702 0.730 96.901 o
0 6 8 110.439 109.046 2.321 9.587 o
0 6 9 32.147 32.268 0.978 53.996 o
0 6 10 0.672 0.902 0.379 359.926 o
0 6 11 55.813 54.936 1.480 23.554 o
0 6 12 5.683 5.585 0.558 165.947 o
0 6 13 42.668 42.473 1.343 28.633 o
0 6 14 0.059 0.158 0.475 228.687 o
0 6 15 86.305 82.894 2.176 10.903 o
0 6 16 0.036 0.124 0.551 170.121 o
0 6 17 31.385 31.035 1.246 33.234 o
0 6 18 11.773 12.347 0.847 71.966 o
0 6 19 1.437 1.005 0.592 147.212 o
0 6 20 0.395 0.957 0.551 170.121 o
0 7 1 7.969 8.408 0.372 373.380 o
0 7 2 247.441 249.417 4.634 2.404 o
0 7 3 0.390 0.399 0.234 941.848 o
0 7 4 216.651 212.433 4.021 3.192 o
0 7 5 39.794 39.154 0.985 53.243 o
0 7 6 13.356 13.620 0.537 178.957 o
0 7 7 32.593 33.184 0.950 57.172 o
0 7 8 55.908 54.647 1.377 27.219 o
0 7 9 27.183 27.358 0.916 61.551 o
0 7 10 47.990 47.066 1.322 29.535 o
0 7 11 2.974 3.381 0.489 215.984 o
0 7 12 10.160 10.336 0.682 111.088 o
0 7 13 55.959 56.348 1.625 19.549 o
0 7 14 0.074 -0.110 0.482 222.199 o
0 7 15 4.615 4.779 0.661 118.140 o
0 7 16 3.616 3.140 0.634 128.636 o
0 7 17 2.227 2.486 0.627 131.479 o
0 7 18 0.439 0.413 0.578 154.305 o
0 7 19 14.895 15.170 0.895 64.425 o
0 7 20 12.495 12.161 0.792 82.327 o
0 8 0 130.815 129.133 2.541 7.996 o
0 8 1 52.656 52.581 1.205 35.552 o
0 8 2 37.582 37.756 0.943 58.009 o
0 8 3 63.527 62.125 1.391 26.683 o
0 8 4 122.762 122.116 2.465 8.495 o
0 8 5 39.842 40.028 1.033 48.390 o
0 8 6 53.654 54.372 1.343 28.633 o
0 8 7 0.165 0.365 0.337 453.468 o
0 8 8 11.899 11.809 0.606 140.596 o
0 8 9 23.905 23.089 0.861 69.682 o
0 8 10 47.169 46.859 1.343 28.633 o
0 8 11 19.858 19.701 0.861 69.682 o
0 8 12 2.589 2.878 0.523 188.500 o
0 8 13 14.543 14.901 0.826 75.609 o
0 8 14 22.168 21.835 1.040 47.751 o
0 8 15 43.888 41.991 1.453 24.455 o
0 8 16 2.355 2.093 0.613 137.454 o
0 8 17 2.699 2.699 0.627 131.479 o
0 8 18 4.325 4.132 0.675 113.367 o
0 8 19 2.247 2.686 0.606 140.596 o
0 8 20 5.235 4.600 0.647 123.221 o
0 9 1 1.830 1.783 0.303 562.385 o
0 9 2 99.214 98.125 2.059 12.179 o
0 9 3 16.152 15.769 0.592 147.212 o
0 9 4 45.382 45.881 1.177 37.235 o
0 9 5 136.869 136.205 2.809 6.541 o
0 9 6 27.564 27.351 0.888 65.427 o
0 9 7 15.171 15.500 0.682 111.088 o
0 9 8 0.772 0.530 0.393 335.111 o
0 9 9 70.434 70.093 1.770 16.484 o
0 9 10 82.246 81.964 2.024 12.596 o
0 9 11 18.080 17.621 0.847 71.966 o
0 9 12 7.260 7.402 0.647 123.221 o
0 9 13 21.726 21.691 1.026 49.042 o
0 9 14 0.679 0.358 0.551 170.121 o
0 9 15 1.748 1.880 0.606 140.596 o
0 9 16 55.965 53.972 1.680 18.288 o
0 9 17 0.001 0.255 0.572 158.046 o
0 9 18 2.115 1.976 0.606 140.596 o
0 9 19 15.145 15.239 0.861 69.682 o
0 10 0 2.028 2.479 0.372 373.380 o
0 10 1 237.135 242.476 4.655 2.383 o
0 10 2 7.765 7.905 0.482 222.199 o
0 10 3 50.722 52.127 1.322 29.535 o
0 10 4 1.208 1.487 0.365 387.603 o
0 10 5 64.408 65.245 1.598 20.229 o
0 10 6 3.168 3.395 0.441 265.815 o
0 10 7 0.411 0.730 0.393 335.111 o
0 10 8 24.133 24.390 0.923 60.636 o
0 10 9 2.065 1.963 0.468 235.462 o
0 10 10 1.520 1.377 0.482 222.199 o
0 10 11 0.929 1.171 0.496 210.026 o
0 10 12 0.000 0.365 0.489 215.984 o
0 10 13 0.757 0.764 0.551 170.121 o
0 10 14 0.172 0.213 0.558 165.947 o
0 10 15 0.168 0.227 0.565 161.924 o
0 10 16 0.025 0.427 0.572 158.046 o
0 10 17 9.562 10.281 0.813 78.194 o
0 10 18 2.881 2.865 0.606 140.596 o
0 10 19 1.859 1.770 0.551 170.121 o
0 11 1 44.331 45.592 1.233 33.981 o
0 11 2 5.957 5.991 0.475 228.687 o
0 11 3 1.747 1.742 0.399 323.655 o
0 11 4 9.274 9.227 0.572 158.046 o
0 11 5 3.291 3.953 0.468 235.462 o
0 11 6 3.933 4.228 0.489 215.984 o
0 11 7 0.604 0.737 0.434 274.320 o
0 11 8 8.098 8.112 0.620 134.417 o
0 11 9 2.046 2.121 0.503 204.312 o
0 11 10 52.655 52.334 1.549 21.507 o
0 11 11 5.165 5.467 0.620 134.417 o
0 11 12 1.118 1.274 0.572 158.046 o
0 11 13 11.546 11.314 0.833 74.365 o
0 11 14 0.761 0.998 0.578 154.305 o
0 11 15 8.071 8.084 0.764 88.368 o
0 11 16 22.346 21.340 1.067 45.319 o
0 11 17 0.083 0.234 0.551 170.121 o
0 11 18 1.033 1.281 0.551 170.121 o
0 12 0 31.593 31.655 1.019 49.707 o
0 12 1 10.328 10.053 0.599 143.847 o
0 12 2 0.005 0.262 0.386 347.186 o
0 12 3 2.265 2.038 0.441 265.815 o
0 12 4 86.667 87.245 2.073 12.017 o
0 12 5 0.000 0.069 0.413 302.438 o
0 12 6 3.377 3.464 0.510 198.827 o
0 12 7 52.262 52.747 1.508 22.701 o
0 12 8 7.392 6.914 0.620 134.417 o
0 12 9 20.118 20.369 0.936 58.865 o
0 12 10 40.368 40.972 1.370 27.494 o
0 12 11 2.525 2.713 0.613 137.454 o
0 12 12 0.088 0.475 0.551 170.121 o
0 12 13 0.490 0.448 0.578 154.305 o
0 12 14 18.584 19.033 0.998 51.785 o
0 12 15 8.544 8.146 0.792 82.327 o
0 12 16 5.642 5.812 0.702 104.650 o
0 12 17 1.604 1.584 0.565 161.924 o
0 12 18 0.805 1.198 0.544 174.455 o
0 13 1 13.056 13.228 0.709 102.628 o
0 13 2 26.925 27.985 1.005 51.078 o
0 13 3 0.005 0.028 0.427 283.241 o
0 13 4 74.480 73.976 1.887 14.502 o
0 13 5 0.037 0.489 0.448 257.699 o
0 13 6 0.056 0.096 0.448 257.699 o
0 13 7 2.865 2.816 0.544 174.455 o
0 13 8 1.967 2.148 0.544 174.455 o
0 13 9 17.407 17.608 0.943 58.009 o
0 13 10 4.083 3.774 0.647 123.221 o
0 13 11 7.088 6.852 0.730 96.901 o
0 13 12 0.600 0.992 0.578 154.305 o
0 13 13 21.754 21.347 1.054 46.511 o
0 13 14 0.563 0.792 0.599 143.847 o
0 13 15 0.290 0.620 0.578 154.305 o
0 13 16 0.279 0.496 0.558 165.947 o
0 13 17 0.383 -0.172 0.516 193.560 o
0 14 0 11.744 12.113 0.730 96.901 o
0 14 1 13.428 12.760 0.744 93.345 o
0 14 2 63.256 65.947 1.763 16.613 o
0 14 3 1.812 2.334 0.523 188.500 o
0 14 4 18.403 18.840 0.895 64.425 o
0 14 5 0.783 0.406 0.482 222.199 o
0 14 6 0.813 1.219 0.510 198.827 o
0 14 7 43.117 44.408 1.474 23.774 o
0 14 8 0.010 -0.248 0.544 174.455 o
0 14 9 24.104 23.461 1.088 43.614 o
0 14 10 0.293 0.213 0.572 158.046 o
0 14 11 4.409 4.070 0.668 115.717 o
0 14 12 0.171 -0.076 0.558 165.947 o
0 14 13 4.806 4.476 0.702 104.650 o
0 14 14 20.745 21.367 1.054 46.511 o
0 14 15 4.348 4.848 0.668 115.717 o
0 14 16 0.006 0.034 0.510 198.827 o
0 15 1 22.890 23.343 0.998 51.785 o
0 15 2 9.523 9.592 0.716 100.664 o
0 15 3 67.908 70.244 1.901 14.293 o
0 15 4 11.580 11.913 0.778 85.267 o
0 15 5 16.250 16.850 0.923 60.636 o
0 15 6 29.924 29.775 1.198 35.962 o
0 15 7 21.686 21.959 1.060 45.909 o
0 15 8 86.507 85.379 2.245 10.245 o
0 15 9 7.219 7.079 0.757 89.981 o
0 15 10 13.163 13.744 0.895 64.425 o
0 15 11 4.941 5.295 0.695 106.732 o
0 15 12 4.795 5.220 0.709 102.628 o
0 15 13 2.308 2.383 0.634 128.636 o
0 15 14 8.987 9.427 0.771 86.797 o
0 15 15 0.021 -0.310 0.516 193.560 o
0 16 0 168.758 173.189 3.835 3.509 o
0 16 1 8.382 8.635 0.764 88.368 o
0 16 2 33.431 35.146 1.308 30.160 o
0 16 3 42.157 40.717 1.419 25.657 o
0 16 4 1.903 2.479 0.613 137.454 o
0 16 5 0.040 0.007 0.544 174.455 o
0 16 6 13.154 13.744 0.888 65.427 o
0 16 7 1.011 0.936 0.599 143.847 o
0 16 8 19.492 19.783 1.033 48.390 o
0 16 9 0.215 0.289 0.572 158.046 o
0 16 10 11.719 11.548 0.840 73.151 o
0 16 11 1.665 1.398 0.613 137.454 o
0 16 12 11.028 11.562 0.840 73.151 o
0 16 13 1.671 1.901 0.592 147.212 o
0 16 14 13.048 13.056 0.813 78.194 o
0 17 1 47.747 48.498 1.584 20.582 o
0 17 2 49.269 47.878 1.577 20.762 o
0 17 3 19.191 18.916 1.012 50.385 o
0 17 4 17.617 17.332 0.971 54.765 o
0 17 5 6.791 6.328 0.737 95.098 o
0 17 6 39.453 40.503 1.432 25.166 o
0 17 7 17.624 18.248 0.998 51.785 o
0 17 8 9.276 9.572 0.792 82.327 o
0 17 9 0.920 1.067 0.606 140.596 o
0 17 10 0.157 0.179 0.565 161.924 o
0 17 11 1.789 1.501 0.592 147.212 o
0 17 12 0.888 1.109 0.565 161.924 o
0 17 13 10.425 10.728 0.751 91.640 o
0 18 0 1.646 2.252 0.620 134.417 o
0 18 1 28.566 27.847 1.191 36.379 o
0 18 2 2.259 2.383 0.634 128.636 o
0 18 3 42.026 41.378 1.453 24.455 o
0 18 4 0.028 0.048 0.578 154.305 o
0 18 5 3.443 3.787 0.668 115.717 o
0 18 6 0.089 -0.110 0.578 154.305 o
0 18 7 56.278 55.164 1.735 17.145 o
0 18 8 1.095 1.136 0.606 140.596 o
0 18 9 1.353 1.405 0.592 147.212 o
0 18 10 3.363 3.023 0.620 134.417 o
0 18 11 0.709 0.936 0.544 174.455 o
0 18 12 3.938 4.138 0.627 131.479 o
0 19 1 4.360 4.572 0.675 113.367 o
0 19 2 4.421 3.925 0.695 106.732 o
0 19 3 0.947 1.377 0.613 137.454 o
0 19 4 6.806 6.872 0.757 89.981 o
0 19 5 1.960 1.832 0.627 131.479 o
0 19 6 18.898 19.164 1.005 51.078 o
0 19 7 1.269 1.054 0.592 147.212 o
0 19 8 1.172 1.074 0.572 158.046 o
0 19 9 1.782 1.811 0.572 158.046 o
0 19 10 0.008 0.165 0.510 198.827 o
0 20 0 15.764 15.748 0.943 58.009 o
0 20 1 0.288 0.296 0.578 154.305 o
0 20 2 0.609 1.198 0.585 150.696 o
0 20 3 11.394 10.963 0.819 76.886 o
0 20 4 0.489 0.578 0.565 161.924 o
0 20 5 0.033 -0.062 0.544 174.455 o
0 20 6 0.083 0.083 0.537 178.957 o
0 20 7 0.008 -0.090 0.516 193.560 o
0 20 8 1.285 0.689 0.551 170.121 o
0 21 1 0.123 0.344 0.530 183.636 o
0 21 2 0.008 -0.083 0.523 188.500 o
0 21 3 1.067 1.047 0.544 174.455 o
0 21 4 0.007 -0.041 0.510 198.827 o
0 21 5 2.467 2.142 0.592 147.212 o
1 0 1 456.222 443.774 8.174 0.773 o
1 0 2 4146.330 3597.380 64.659 0.012 o
1 0 3 1262.960 1228.820 22.476 0.102 o
1 0 4 1550.870 1505.770 27.523 0.068 o
1 0 5 28.169 28.315 0.668 115.717 o
1 0 6 42.708 42.969 0.957 56.352 o
1 0 7 2.900 2.582 0.255 795.308 o
1 0 8 46.494 48.002 1.116 41.487 o
1 0 9 0.679 0.813 0.275 680.485 o
1 0 10 3.459 3.594 0.379 359.926 o
1 0 11 0.026 0.578 0.351 418.599 o
1 0 12 38.668 38.913 1.157 38.576 o
1 0 13 23.622 23.612 0.916 61.551 o
1 0 14 12.116 12.801 0.730 96.901 o
1 0 15 16.280 16.320 0.840 73.151 o
1 0 16 0.097 -0.234 0.496 210.026 o
1 0 17 0.986 0.572 0.558 165.947 o
1 0 18 11.746 11.603 0.840 73.151 o
1 0 19 0.807 0.041 0.565 161.924 o
1 0 20 0.440 0.413 0.565 161.924 o
1 0 21 3.820 4.462 0.613 137.454 o
1 1 0 98.580 98.993 1.797 15.983 o
1 1 1 602.934 618.300 11.272 0.406 o
1 1 2 1635.440 1582.800 28.735 0.063 o
1 1 3 257.104 259.251 4.731 2.307 o
1 1 4 823.697 812.932 14.936 0.231 o
1 1 5 358.369 354.745 6.480 1.230 o
1 1 6 2.468 2.624 0.227 999.795 o
1 1 7 88.166 88.278 1.790 16.106 o
1 1 8 201.629 202.193 3.842 3.497 o
1 1 9 5.565 5.757 0.379 359.926 o
1 1 10 44.722 44.160 1.164 38.121 o
1 1 11 135.068 135.613 2.851 6.352 o
1 1 12 44.239 44.435 1.267 32.159 o
1 1 13 2.821 3.340 0.489 215.984 o
1 1 14 4.771 4.572 0.551 170.121 o
1 1 15 27.916 27.916 1.081 44.171 o
1 1 16 4.194 4.180 0.627 131.479 o
1 1 17 9.159 8.800 0.764 88.368 o
1 1 18 10.395 10.942 0.819 76.886 o
1 1 19 6.375 5.929 0.702 104.650 o
1 1 20 10.165 9.331 0.785 83.778 o
1 1 21 6.315 6.308 0.668 115.717 o
1 2 0 3017.880 2718.660 46.549 0.024 o
1 2 1 562.107 559.335 10.288 0.488 o
1 2 2 955.764 931.130 17.174 0.175 o
1 2 3 1000.920 967.447 17.904 0.161 o
1 2 4 110.458 108.268 2.066 12.098 o
1 2 5 751.828 738.006 13.565 0.281 o
1 2 6 5.037 5.233 0.289 617.220 o
1 2 7 418.804 417.511 7.657 0.880 o
1 2 8 146.027 146.926 2.885 6.202 o
1 2 9 55.859 55.942 1.315 29.845 o
1 2 10 101.255 102.615 2.217 10.501 o
1 2 11 40.624 40.331 1.143 39.511 o
1 2 12 37.637 38.114 1.150 39.040 o
1 2 13 12.372 11.617 0.675 113.367 o
1 2 14 3.329 3.030 0.523 188.500 o
1 2 15 4.592 4.297 0.585 150.696 o
1 2 16 27.273 27.041 1.143 39.511 o
1 2 17 7.782 8.057 0.751 91.640 o
1 2 18 14.433 14.405 0.902 63.445 o
1 2 19 4.535 4.710 0.702 104.650 o
1 2 20 1.695 1.811 0.599 143.847 o
1 2 21 4.054 3.608 0.599 143.847 o
1 3 0 78.433 77.219 1.467 23.998 o
1 3 1 310.193 314.758 5.750 1.562 o
1 3 2 2162.860 2052.470 37.122 0.037 o
1 3 3 1617.910 1575.490 28.790 0.062 o
1 3 4 250.783 247.820 4.545 2.499 o
1 3 5 368.488 369.922 6.783 1.122 o
1 3 6 347.372 348.431 6.376 1.270 o
1 3 7 152.689 153.516 2.975 5.834 o
1 3 8 180.224 183.828 3.560 4.073 o
1 3 9 92.029 89.621 1.928 13.887 o
1 3 10 11.515 11.989 0.572 158.046 o
1 3 11 93.286 93.711 2.128 11.403 o
1 3 12 46.900 48.464 1.357 28.055 o
1 3 13 87.489 87.252 2.114 11.552 o
1 3 14 26.016 25.492 1.005 51.078 o
1 3 15 3.702 3.608 0.565 161.924 o
1 3 16 5.192 5.213 0.675 113.367 o
1 3 17 4.577 4.696 0.668 115.717 o
1 3 18 10.281 9.909 0.799 80.914 o
1 3 19 2.888 3.264 0.654 120.640 o
1 3 20 2.906 3.347 0.634 128.636 o
1 3 21 3.562 3.760 0.599 143.847 o
1 4 0 13.913 13.682 0.379 359.926 o
1 4 1 210.806 212.384 3.884 3.423 o
1 4 2 331.070 323.311 5.949 1.459 o
1 4 3 1487.130 1439.800 26.656 0.073 o
1 4 4 94.931 93.016 1.839 15.273 o
1 4 5 242.664 244.363 4.545 2.499 o
1 4 6 358.372 356.866 6.590 1.189 o
1 4 7 60.429 59.598 1.336 28.929 o
1 4 8 303.949 296.834 5.585 1.655 o
1 4 9 21.599 21.044 0.723 98.755 o
1 4 10 17.803 18.296 0.716 100.664 o
1 4 11 34.999 35.752 1.088 43.614 o
1 4 12 108.988 108.985 2.472 8.448 o
1 4 13 14.619 15.087 0.771 86.797 o
1 4 14 53.492 53.304 1.556 21.317 o
1 4 15 6.212 6.314 0.640 125.885 o
1 4 16 79.857 78.073 2.100 11.704 o
1 4 17 6.419 6.714 0.716 100.664 o
1 4 18 40.259 40.331 1.425 25.410 o
1 4 19 0.286 0.406 0.585 150.696 o
1 4 20 0.890 1.419 0.565 161.924 o
1 4 21 0.638 0.819 0.523 188.500 o
1 5 0 354.655 360.419 6.590 1.189 o
1 5 1 345.171 349.168 6.383 1.267 o
1 5 2 79.453 79.189 1.577 20.762 o
1 5 3 258.527 260.731 4.793 2.248 o
1 5 4 77.467 77.240 1.584 20.582 o
1 5 5 144.465 146.458 2.830 6.445 o
1 5 6 80.995 80.311 1.694 17.992 o
1 5 7 130.818 130.124 2.610 7.580 o
1 5 8 135.627 136.425 2.754 6.805 o
1 5 9 187.717 187.939 3.746 3.679 o
1 5 10 55.338 55.921 1.432 25.166 o
1 5 11 117.767 118.535 2.610 7.580 o
1 5 12 38.913 39.016 1.219 34.753 o
1 5 13 208.132 207.192 4.318 2.770 o
1 5 14 17.787 18.572 0.888 65.427 o
1 5 15 11.795 11.741 0.806 79.537 o
1 5 16 8.388 8.167 0.764 88.368 o
1 5 17 30.997 30.684 1.246 33.234 o
1 5 18 2.939 3.312 0.647 123.221 o
1 5 19 3.352 2.403 0.627 131.479 o
1 5 20 5.941 5.708 0.682 111.088 o
1 5 21 4.715 4.414 0.634 128.636 o
1 6 0 219.496 223.774 4.145 3.004 o
1 6 1 85.443 83.603 1.680 18.288 o
1 6 2 141.692 142.154 2.727 6.943 o
1 6 3 133.357 136.102 2.630 7.461 o
1 6 4 140.859 139.985 2.727 6.943 o
1 6 5 66.536 66.360 1.446 24.689 o
1 6 6 132.386 132.170 2.644 7.384 o
1 6 7 122.833 122.467 2.506 8.217 o
1 6 8 41.542 41.984 1.122 40.979 o
1 6 9 120.750 119.327 2.562 7.868 o
1 6 10 22.149 22.317 0.833 74.365 o
1 6 11 67.579 66.312 1.694 17.992 o
1 6 12 42.381 42.314 1.301 30.480 o
1 6 13 32.661 32.075 1.136 39.992 o
1 6 14 0.361 -0.213 0.475 228.687 o
1 6 15 49.115 47.479 1.536 21.894 o
1 6 16 21.460 20.493 1.026 49.042 o
1 6 17 10.836 10.811 0.826 75.609 o
1 6 18 33.845 33.191 1.267 32.159 o
1 6 19 32.654 32.102 1.267 32.159 o
1 6 20 0.296 0.482 0.544 174.455 o
1 7 0 337.567 337.145 6.170 1.356 o
1 7 1 190.629 191.334 3.622 3.935 o
1 7 2 241.295 237.043 4.441 2.617 o
1 7 3 56.320 57.939 1.288 31.136 o
1 7 4 21.041 21.780 0.654 120.640 o
1 7 5 94.921 95.054 1.983 13.127 o
1 7 6 196.730 199.019 3.849 3.484 o
1 7 7 43.414 43.891 1.157 38.576 o
1 7 8 25.151 24.776 0.833 74.365 o
1 7 9 33.893 33.548 1.033 48.390 o
1 7 10 20.485 20.383 0.819 76.886 o
1 7 11 85.828 85.104 2.073 12.017 o
1 7 12 55.963 55.322 1.563 21.129 o
1 7 13 13.547 13.510 0.778 85.267 o
1 7 14 14.269 13.972 0.847 71.966 o
1 7 15 2.243 1.901 0.599 143.847 o
1 7 16 28.626 27.785 1.184 36.803 o
1 7 17 5.388 4.820 0.682 111.088 o
1 7 18 1.926 2.038 0.620 134.417 o
1 7 19 2.780 2.906 0.634 128.636 o
1 7 20 0.291 0.682 0.530 183.636 o
1 8 0 25.310 25.072 0.709 102.628 o
1 8 1 11.475 11.665 0.468 235.462 o
1 8 2 289.429 291.442 5.440 1.745 o
1 8 3 9.398 9.076 0.434 274.320 o
1 8 4 186.010 189.186 3.663 3.847 o
1 8 5 35.332 36.269 0.971 54.765 o
1 8 6 4.566 4.173 0.399 323.655 o
1 8 7 15.908 15.060 0.647 123.221 o
1 8 8 199.854 198.110 3.994 3.237 o
1 8 9 32.293 32.392 1.047 47.125 o
1 8 10 14.872 14.729 0.737 95.098 o
1 8 11 16.888 16.430 0.799 80.914 o
1 8 12 38.518 36.916 1.246 33.234 o
1 8 13 13.664 14.034 0.806 79.537 o
1 8 14 11.527 11.562 0.813 78.194 o
1 8 15 4.805 4.614 0.668 115.717 o
1 8 16 4.705 4.283 0.675 113.367 o
1 8 17 16.512 15.810 0.930 59.741 o
1 8 18 4.652 5.839 0.702 104.650 o
1 8 19 7.342 7.189 0.702 104.650 o
1 8 20 4.935 4.366 0.634 128.636 o
1 9 0 32.143 34.010 0.909 62.487 o
1 9 1 187.112 190.046 3.684 3.804 o
1 9 2 82.922 84.505 1.832 15.388 o
1 9 3 40.795 41.894 1.081 44.171 o
1 9 4 29.325 29.706 0.888 65.427 o
1 9 5 20.640 20.506 0.737 95.098 o
1 9 6 4.632 4.180 0.427 283.241 o
1 9 7 20.752 20.940 0.792 82.327 o
1 9 8 73.774 74.734 1.818 15.622 o
1 9 9 59.109 58.352 1.563 21.129 o
1 9 10 22.179 22.104 0.909 62.487 o
1 9 11 72.794 72.881 1.907 14.190 o
1 9 12 40.619 40.565 1.336 28.929 o
1 9 13 2.504 2.947 0.585 150.696 o
1 9 14 17.834 17.353 0.950 57.172 o
1 9 15 13.559 13.731 0.881 66.454 o
1 9 16 5.248 6.067 0.709 102.628 o
1 9 17 4.759 4.765 0.709 102.628 o
1 9 18 7.552 7.575 0.737 95.098 o
1 9 19 1.764 2.327 0.578 154.305 o
1 10 0 11.645 12.133 0.565 161.924 o
1 10 1 140.744 144.020 2.940 5.971 o
1 10 2 17.816 18.503 0.695 106.732 o
1 10 3 105.210 105.948 2.293 9.819 o
1 10 4 25.597 25.857 0.861 69.682 o
1 10 5 163.026 165.112 3.381 4.516 o
1 10 6 50.683 51.714 1.384 26.949 o
1 10 7 58.245 58.765 1.542 21.699 o
1 10 8 29.130 30.023 1.033 48.390 o
1 10 9 10.513 9.372 0.647 123.221 o
1 10 10 37.224 36.420 1.219 34.753 o
1 10 11 11.448 11.197 0.737 95.098 o
1 10 12 4.611 5.192 0.640 125.885 o
1 10 13 0.811 0.826 0.565 161.924 o
1 10 14 5.646 5.798 0.695 106.732 o
1 10 15 11.874 12.519 0.861 69.682 o
1 10 16 8.675 8.559 0.764 88.368 o
1 10 17 2.322 1.790 0.620 134.417 o
1 10 18 9.861 9.661 0.771 86.797 o
1 10 19 1.267 1.060 0.530 183.636 o
1 11 0 0.088 0.585 0.351 418.599 o
1 11 1 12.320 12.298 0.613 137.454 o
1 11 2 68.469 68.929 1.666 18.591 o
1 11 3 17.167 17.594 0.730 96.901 o
1 11 4 12.618 13.627 0.661 118.140 o
1 11 5 77.726 79.306 1.907 14.190 o
1 11 6 8.678 8.559 0.592 147.212 o
1 11 7 1.081 1.164 0.441 265.815 o
1 11 8 39.317 39.353 1.246 33.234 o
1 11 9 44.932 45.874 1.405 26.163 o
1 11 10 10.903 11.210 0.737 95.098 o
1 11 11 51.354 52.630 1.591 20.404 o
1 11 12 7.233 7.458 0.730 96.901 o
1 11 13 37.309 36.151 1.343 28.633 o
1 11 14 15.508 15.962 0.943 58.009 o
1 11 15 19.485 19.598 1.012 50.385 o
1 11 16 9.971 10.212 0.833 74.365 o
1 11 17 16.137 16.671 0.930 59.741 o
1 11 18 8.478 7.878 0.709 102.628 o
1 12 0 6.062 5.502 0.503 204.312 o
1 12 1 6.138 6.273 0.523 188.500 o
1 12 2 15.449 16.389 0.737 95.098 o
1 12 3 58.227 58.496 1.542 21.699 o
1 12 4 3.709 3.629 0.482 222.199 o
1 12 5 29.225 28.997 1.026 49.042 o
1 12 6 113.563 115.547 2.637 7.422 o
1 12 7 7.145 6.728 0.606 140.596 o
1 12 8 28.408 28.949 1.088 43.614 o
1 12 9 4.522 5.171 0.599 143.847 o
1 12 10 10.166 10.164 0.778 85.267 o
1 12 11 37.543 36.565 1.336 28.929 o
1 12 12 28.058 27.117 1.171 37.674 o
1 12 13 12.457 12.257 0.854 70.810 o
1 12 14 22.395 21.904 1.060 45.909 o
1 12 15 10.323 9.613 0.826 75.609 o
1 12 16 10.895 10.935 0.826 75.609 o
1 12 17 3.720 3.670 0.620 134.417 o
1 12 18 6.668 6.280 0.682 111.088 o
1 13 0 11.140 11.004 0.661 118.140 o
1 13 1 19.757 19.508 0.833 74.365 o
1 13 2 56.645 57.064 1.556 21.317 o
1 13 3 52.310 52.065 1.474 23.774 o
1 13 4 10.020 10.997 0.682 111.088 o
1 13 5 1.174 0.537 0.468 235.462 o
1 13 6 32.841 33.149 1.164 38.121 o
1 13 7 2.709 2.210 0.530 183.636 o
1 13 8 46.964 45.874 1.453 24.455 o
1 13 9 16.536 17.105 0.930 59.741 o
1 13 10 44.611 44.229 1.480 23.554 o
1 13 11 8.523 8.725 0.764 88.368 o
1 13 12 11.788 10.914 0.826 75.609 o
1 13 13 10.089 10.570 0.819 76.886 o
1 13 14 6.748 7.141 0.757 89.981 o
1 13 15 10.331 10.233 0.813 78.194 o
1 13 16 4.122 4.311 0.647 123.221 o
1 13 17 0.511 0.468 0.523 188.500 o
1 14 0 40.314 40.903 1.295 30.805 o
1 14 1 4.212 4.462 0.551 170.121 o
1 14 2 0.866 1.095 0.475 228.687 o
1 14 3 21.505 22.028 0.943 58.009 o
1 14 4 81.863 83.892 2.128 11.403 o
1 14 5 19.763 19.343 0.916 61.551 o
1 14 6 9.149 9.482 0.709 102.628 o
1 14 7 31.019 30.691 1.205 35.552 o
1 14 8 8.972 8.787 0.757 89.981 o
1 14 9 11.861 11.789 0.840 73.151 o
1 14 10 4.811 4.937 0.689 108.878 o
1 14 11 1.194 1.508 0.592 147.212 o
1 14 12 0.276 0.262 0.572 158.046 o
1 14 13 9.519 9.434 0.819 76.886 o
1 14 14 1.043 0.275 0.585 150.696 o
1 14 15 15.546 15.521 0.909 62.487 o
1 14 16 3.703 4.083 0.613 137.454 o
1 15 0 4.556 3.712 0.578 154.305 o
1 15 1 34.033 34.361 1.212 35.149 o
1 15 2 1.558 1.797 0.530 183.636 o
1 15 3 3.145 2.803 0.565 161.924 o
1 15 4 33.264 32.605 1.205 35.552 o
1 15 5 20.101 20.004 0.985 53.243 o
1 15 6 8.598 8.318 0.737 95.098 o
1 15 7 0.090 0.358 0.558 165.947 o
1 15 8 10.304 11.272 0.833 74.365 o
1 15 9 18.458 19.742 1.026 49.042 o
1 15 10 14.647 14.171 0.909 62.487 o
1 15 11 7.203 7.155 0.737 95.098 o
1 15 12 11.215 11.217 0.854 70.810 o
1 15 13 4.784 4.641 0.689 108.878 o
1 15 14 1.475 1.122 0.585 150.696 o
1 15 15 0.154 -0.193 0.510 198.827 o
1 16 0 12.429 12.305 0.826 75.609 o
1 16 1 4.544 4.393 0.647 123.221 o
1 16 2 19.774 19.673 0.998 51.785 o
1 16 3 5.626 5.392 0.689 108.878 o
1 16 4 5.771 5.364 0.689 108.878 o
1 16 5 1.079 1.301 0.592 147.212 o
1 16 6 7.741 7.354 0.744 93.345 o
1 16 7 6.805 6.418 0.716 100.664 o
1 16 8 2.931 2.396 0.634 128.636 o
1 16 9 1.387 1.177 0.599 143.847 o
1 16 10 12.832 12.822 0.861 69.682 o
1 16 11 2.012 2.610 0.640 125.885 o
1 16 12 4.403 4.414 0.675 113.367 o
1 16 13 0.822 0.578 0.565 161.924 o
1 16 14 5.811 5.392 0.647 123.221 o
1 17 0 2.818 3.037 0.647 123.221 o
1 17 1 30.674 30.911 1.246 33.234 o
1 17 2 2.669 3.002 0.640 125.885 o
1 17 3 8.664 8.718 0.778 85.267 o
1 17 4 2.405 3.071 0.634 128.636 o
1 17 5 4.606 4.772 0.689 108.878 o
1 17 6 0.551 0.978 0.585 150.696 o
1 17 7 1.093 0.441 0.585 150.696 o
1 17 8 4.783 4.965 0.689 108.878 o
1 17 9 3.347 3.161 0.661 118.140 o
1 17 10 0.271 -0.351 0.565 161.924 o
1 17 11 9.107 8.518 0.764 88.368 o
1 17 12 0.080 -0.358 0.530 183.636 o
1 17 13 0.399 0.324 0.510 198.827 o
1 18 0 0.270 0.207 0.578 154.305 o
1 18 1 10.195 10.887 0.833 74.365 o
1 18 2 2.261 2.265 0.627 131.479 o
1 18 3 4.462 4.696 0.689 108.878 o
1 18 4 8.659 8.876 0.778 85.267 o
1 18 5 12.880 12.360 0.854 70.810 o
1 18 6 0.747 0.840 0.578 154.305 o
1 18 7 1.233 0.868 0.620 134.417 o
1 18 8 1.570 1.783 0.620 134.417 o
1 18 9 8.768 9.379 0.785 83.778 o
1 18 10 2.474 3.112 0.613 137.454 o
1 18 11 1.660 1.625 0.558 165.947 o
1 18 12 1.669 2.162 0.578 154.305 o
1 19 0 0.379 0.675 0.572 158.046 o
1 19 1 1.204 1.632 0.599 143.847 o
1 19 2 5.733 5.695 0.744 93.345 o
1 19 3 1.837 1.501 0.620 134.417 o
1 19 4 9.606 9.737 0.826 75.609 o
1 19 5 4.008 3.932 0.682 111.088 o
1 19 6 10.325 11.734 0.847 71.966 o
1 19 7 0.581 0.764 0.572 158.046 o
1 19 8 7.322 7.678 0.730 96.901 o
1 19 9 6.315 5.681 0.675 113.367 o
1 19 10 1.710 2.128 0.551 170.121 o
[truncated: 172,446 more chars]
