# Supplementary material for: Transferable Hirshfeld atom model for rapid evaluation of aspherical atomic form factors
Source: IUCrJ. 2024 Mar 1;11(Pt 2):249–59. doi: 10.1107/S2052252524001507 (PMC10916294; doi:10.1107/S2052252524001507)
Supplement: Supplementary file 1 [file m-11-00249-sup1.zip › cifs/models_comparison/xylitol/HAR_B3LYP_cc-pVTZ.cif]

data_xylitol
_audit_creation_date               2023-11-08
_audit_creation_method
;
Olex2 1.3
(compiled 2020.07.31 svn.rc2a77460 for OlexSys, GUI svn.r6145)
;
_audit_contact_author_address      ?
_audit_contact_author_email        ?
_audit_contact_author_name         ''
_audit_contact_author_phone        ?
_publ_contact_author_id_orcid      ?
_publ_section_references
;
Bourhis, L.J., Dolomanov, O.V., Gildea, R.J., Howard, J.A.K., Puschmann, H.
 (2015). Acta Cryst. A71, 59-75.

Dolomanov, O.V., Bourhis, L.J., Gildea, R.J, Howard, J.A.K. & Puschmann, H.
 (2009), J. Appl. Cryst. 42, 339-341.
;
_chemical_formula_moiety           'C5 H12 O5'
_chemical_formula_sum              'C5 H12 O5'
_chemical_formula_weight           152.148
_chemical_absolute_configuration   unk
loop_
  _atom_type_symbol
  _atom_type_scat_source
  _atom_type_scat_dispersion_source
 H 'DiSCaMB, J. Appl. Cryst. 2018, DOI:10.1107/S1600576717015825' custom
 C 'DiSCaMB, J. Appl. Cryst. 2018, DOI:10.1107/S1600576717015825' custom 
 O 'DiSCaMB, J. Appl. Cryst. 2018, DOI:10.1107/S1600576717015825' custom

_space_group_crystal_system        'orthorhombic'
_space_group_IT_number             19
_space_group_name_H-M_alt          'P 21 21 21'
_space_group_name_Hall             ' P 2ac 2ab'
loop_
  _space_group_symop_id
  _space_group_symop_operation_xyz
 1 x,y,z
 2 x+1/2,-y+1/2,-z
 3 -x,y+1/2,-z+1/2
 4 -x+1/2,-y,z+1/2

_symmetry_Int_Tables_number        19
_cell_length_a                     8.264(4)
_cell_length_b                     8.901(2)
_cell_length_c                     8.9223(14)
_cell_angle_alpha                  90
_cell_angle_beta                   90
_cell_angle_gamma                  90
_cell_volume                       656.3(4)
_cell_formula_units_Z              4
_cell_measurement_temperature      122.4(5)
_cell_measurement_reflns_used      20
_exptl_absorpt_coefficient_mu      0.139
_exptl_crystal_density_diffrn      1.540
_exptl_crystal_F_000               328.248
_exptl_crystal_size_max            0.37
_exptl_crystal_size_mid            0.32
_exptl_crystal_size_min            0.26
_exptl_crystal_description         prism
_exptl_crystal_colour              colourless
_diffrn_measurement_device_type    'Enraf Nonius CAD4'
_diffrn_reflns_av_R_equivalents    0.0000
_diffrn_reflns_av_unetI/netI       0.0312
_diffrn_reflns_Laue_measured_fraction_full  1.0000
_diffrn_reflns_Laue_measured_fraction_max  0.9998
_diffrn_reflns_limit_h_max         20
_diffrn_reflns_limit_h_min         0
_diffrn_reflns_limit_k_max         21
_diffrn_reflns_limit_k_min         0
_diffrn_reflns_limit_l_max         21
_diffrn_reflns_limit_l_min         -21
_diffrn_reflns_number              9942
_diffrn_reflns_point_group_measured_fraction_full  1.0000
_diffrn_reflns_point_group_measured_fraction_max  0.9998
_diffrn_reflns_theta_full          25.2417
_diffrn_reflns_theta_max           59.94
_diffrn_reflns_theta_min           3.23
_diffrn_ambient_temperature        122.4(5)
_diffrn_measured_fraction_theta_full  1.0000
_diffrn_measured_fraction_theta_max  0.9998
_diffrn_radiation_type             'Mo K\a'
_diffrn_radiation_wavelength       0.71073
_reflns_Friedel_coverage           1.000
_reflns_limit_h_max                20
_reflns_limit_h_min                -20
_reflns_limit_k_max                21
_reflns_limit_k_min                -21
_reflns_limit_l_max                21
_reflns_limit_l_min                -21
_reflns_number_gt                  8775
_reflns_number_total               9942
_reflns_threshold_expression       I>=2u(I)
_computing_molecular_graphics      'Olex2 1.3 (Dolomanov et al., 2009)'
_computing_publication_material    'Olex2 1.3 (Dolomanov et al., 2009)'
_computing_structure_refinement    'olex2.refine 1.3 (Bourhis et al., 2015)'
_computing_data_collection         'Enraf-Nonius Express'
_computing_structure_solution      'SHELXS-97 (Sheldrick, 1990)'
_refine_diff_density_max           0.1725
_refine_diff_density_min           -0.2036
_refine_diff_density_rms           0.0414
_refine_ls_abs_structure_details  
 'Flack, H. D. (1983). Acta Cryst. A39, 876-881.'
_refine_ls_abs_structure_Flack     0.1(2)
_refine_ls_d_res_high              0.4106
_refine_ls_d_res_low               6.3015
_refine_ls_goodness_of_fit_ref     0.6677
_refine_ls_hydrogen_treatment      refall
_refine_ls_matrix_type             full
_refine_ls_number_constraints      0
_refine_ls_number_parameters       199
_refine_ls_number_reflns           9942
_refine_ls_number_restraints       0
_refine_ls_R_factor_all            0.0215
_refine_ls_R_factor_gt             0.0158
_refine_ls_restrained_S_all        0.6677
_refine_ls_shift/su_max            0.0005
_refine_ls_shift/su_mean           0.0001
_refine_ls_structure_factor_coef   Fsqd
_refine_ls_weighting_details      
 'w=1/[\s^2^(Fo^2^)+(0.0000P)^2^] where P=(Fo^2^+2Fc^2^)/3'
_refine_ls_weighting_scheme        calc
_refine_ls_wR_factor_gt            0.0271
_refine_ls_wR_factor_ref           0.0288
_refine_special_details
;
Aspherical atom refinement in Olex2
with DiSCaMB generated form factors
Hirshfeld Atom Refinement using
Orca5 generated wavefunction calculated
with B3LYP functional using cc-pVTZ basis set
;
loop_
  _atom_site_label
  _atom_site_type_symbol
  _atom_site_fract_x
  _atom_site_fract_y
  _atom_site_fract_z
  _atom_site_U_iso_or_equiv
  _atom_site_adp_type
  _atom_site_occupancy
  _atom_site_refinement_flags_posn
 O1 O 0.678512(14) 0.228828(14) 0.421621(13) 0.011874(16) Uani 1.000000 .
 O2 O 0.614766(13) 0.436017(14) 0.182482(13) 0.012131(16) Uani 1.000000 .
 O3 O 0.318139(15) 0.431209(13) 0.040179(12) 0.011696(15) Uani 1.000000 .
 O4 O 0.229124(14) 0.129563(13) 0.108530(13) 0.011467(15) Uani 1.000000 .
 O5 O -0.088655(14) 0.205107(15) 0.216047(14) 0.013207(17) Uani 1.000000 .
 C1 C 0.524591(17) 0.293777(18) 0.390595(16) 0.011006(18) Uani 1.000000 .
 C2 C 0.500682(16) 0.322875(16) 0.224427(15) 0.009200(16) Uani 1.000000 .
 C3 C 0.327680(16) 0.375477(16) 0.189866(15) 0.009285(16) Uani 1.000000 .
 C4 C 0.200813(15) 0.251725(16) 0.210099(15) 0.009342(17) Uani 1.000000 .
 C5 C 0.031846(17) 0.314797(17) 0.185549(18) 0.011882(19) Uani 1.000000 .
 H1A H 0.5122(5) 0.4025(5) 0.4517(4) 0.0305(9) Uani 1.000000 .
 H1B H 0.4349(5) 0.2171(5) 0.4333(4) 0.0330(10) Uani 1.000000 .
 H2 H 0.5257(4) 0.2182(4) 0.1617(4) 0.0213(8) Uani 1.000000 .
 H3 H 0.2976(4) 0.4667(4) 0.2673(4) 0.0230(8) Uani 1.000000 .
 H4 H 0.2063(5) 0.2101(4) 0.3240(4) 0.0277(9) Uani 1.000000 .
 H5B H 0.0206(5) 0.3558(5) 0.0707(4) 0.0303(9) Uani 1.000000 .
 H5A H 0.0128(5) 0.4098(5) 0.2621(5) 0.0340(10) Uani 1.000000 .
 H11 H 0.7537(5) 0.2421(6) 0.3405(5) 0.0308(11) Uani 1.000000 .
 H12 H 0.6514(6) 0.4172(5) 0.0835(5) 0.0357(11) Uani 1.000000 .
 H13 H 0.3280(6) 0.5391(6) 0.0448(5) 0.0330(11) Uani 1.000000 .
 H14 H 0.2778(6) 0.0508(5) 0.1651(6) 0.0307(11) Uani 1.000000 .
 H15 H -0.1192(6) 0.1585(5) 0.1258(6) 0.0349(12) Uani 1.000000 .

loop_
  _atom_site_aniso_label
  _atom_site_aniso_U_11
  _atom_site_aniso_U_22
  _atom_site_aniso_U_33
  _atom_site_aniso_U_12
  _atom_site_aniso_U_13
  _atom_site_aniso_U_23
 O1 0.00970(3) 0.01595(4) 0.00997(3) 0.00057(3) -0.00098(3) 0.00052(3)
 O2 0.01067(3) 0.01406(4) 0.01166(3) -0.00289(3) 0.00061(3) -0.00057(3)
 O3 0.01294(4) 0.01266(4) 0.00949(3) 0.00063(3) -0.00052(3) 0.00034(3)
 O4 0.01170(4) 0.01126(3) 0.01144(3) 0.00149(3) -0.00156(3) -0.00161(3)
 O5 0.00914(3) 0.01761(4) 0.01287(4) -0.00142(3) 0.00152(3) -0.00156(3)
 C1 0.00909(4) 0.01541(5) 0.00852(4) 0.00039(4) 0.00019(3) -0.00037(4)
 C2 0.00813(4) 0.01117(4) 0.00830(4) -0.00026(3) -0.00020(3) -0.00098(3)
 C3 0.00845(4) 0.01082(4) 0.00858(3) 0.00021(3) -0.00020(3) -0.00095(3)
 C4 0.00796(4) 0.01153(4) 0.00854(4) 0.00023(3) -0.00029(3) -0.00054(3)
 C5 0.00841(4) 0.01252(5) 0.01472(5) 0.00090(3) -0.00010(4) -0.00148(4)
 H1A 0.036(2) 0.031(2) 0.025(2) 0.0076(19) -0.0057(17) -0.0091(18)
 H1B 0.0203(18) 0.048(3) 0.030(2) -0.0007(19) 0.0044(17) 0.012(2)
 H2 0.0267(19) 0.0167(16) 0.0206(18) 0.0043(16) 0.0047(15) -0.0044(15)
 H3 0.031(2) 0.0223(18) 0.0160(17) 0.0038(16) 0.0025(16) -0.0054(15)
 H4 0.031(2) 0.031(2) 0.0211(19) -0.0035(17) 0.0033(18) -0.0010(18)
 H5B 0.031(2) 0.032(2) 0.028(2) -0.0018(18) 0.0007(18) 0.0111(19)
 H5A 0.0217(19) 0.035(2) 0.045(2) 0.0032(19) -0.0005(18) -0.014(2)
 H11 0.023(2) 0.038(3) 0.031(3) 0.004(2) -0.011(2) 0.005(2)
 H12 0.041(3) 0.036(3) 0.031(2) -0.008(2) 0.010(2) 0.004(2)
 H13 0.032(3) 0.046(3) 0.021(2) -0.003(2) -0.003(2) 0.005(2)
 H14 0.034(3) 0.025(2) 0.034(3) 0.004(2) 0.003(2) -0.001(2)
 H15 0.039(3) 0.033(3) 0.033(2) -0.007(2) 0.001(2) 0.002(2)

loop_
  _geom_bond_atom_site_label_1
  _geom_bond_atom_site_label_2
  _geom_bond_distance
  _geom_bond_site_symmetry_2
  _geom_bond_publ_flag
 O1 C1 1.4244(6) . ?
 O1 H11 0.961(5) . ?
 O2 C2 1.4294(4) . ?
 O2 H12 0.948(4) . ?
 O3 C3 1.4269(3) . ?
 O3 H13 0.965(5) . ?
 O4 C4 1.4347(3) . ?
 O4 H14 0.953(4) . ?
 O5 C5 1.4209(4) . ?
 O5 H15 0.940(5) . ?
 C1 C2 1.5180(3) . ?
 C1 H1A 1.116(4) . ?
 C1 H1B 1.077(4) . ?
 C2 C3 1.5357(7) . ?
 C2 H2 1.106(3) . ?
 C3 C4 1.5314(4) . ?
 C3 H3 1.095(3) . ?
 C4 C5 1.5208(7) . ?
 C4 H4 1.083(4) . ?
 C5 H5B 1.092(4) . ?
 C5 H5A 1.098(4) . ?

loop_
  _geom_angle_atom_site_label_1
  _geom_angle_atom_site_label_2
  _geom_angle_atom_site_label_3
  _geom_angle
  _geom_angle_site_symmetry_1
  _geom_angle_site_symmetry_3
  _geom_angle_publ_flag
 H11 O1 C1 112.4(3) . . ?
 H12 O2 C2 109.3(3) . . ?
 H13 O3 C3 107.5(3) . . ?
 H14 O4 C4 107.0(3) . . ?
 H15 O5 C5 109.1(3) . . ?
 C2 C1 O1 112.043(11) . . ?
 H1A C1 O1 109.8(2) . . ?
 H1A C1 C2 108.5(2) . . ?
 H1B C1 O1 106.8(2) . . ?
 H1B C1 C2 111.4(2) . . ?
 H1B C1 H1A 108.3(3) . . ?
 C1 C2 O2 106.863(11) . . ?
 C3 C2 O2 110.284(11) . . ?
 C3 C2 C1 111.674(11) . . ?
 H2 C2 O2 109.75(19) . . ?
 H2 C2 C1 109.01(19) . . ?
 H2 C2 C3 109.22(19) . . ?
 C2 C3 O3 110.205(11) . . ?
 C4 C3 O3 108.819(11) . . ?
 C4 C3 C2 113.229(11) . . ?
 H3 C3 O3 108.66(19) . . ?
 H3 C3 C2 108.14(19) . . ?
 H3 C3 C4 107.67(19) . . ?
 C3 C4 O4 111.042(11) . . ?
 C5 C4 O4 109.787(11) . . ?
 C5 C4 C3 110.248(12) . . ?
 H4 C4 O4 109.1(2) . . ?
 H4 C4 C3 109.2(2) . . ?
 H4 C4 C5 107.5(2) . . ?
 C4 C5 O5 111.237(12) . . ?
 H5B C5 O5 110.5(2) . . ?
 H5B C5 C4 109.7(2) . . ?
 H5A C5 O5 108.0(2) . . ?
 H5A C5 C4 109.0(2) . . ?
 H5A C5 H5B 108.3(4) . . ?

loop_
  _geom_torsion_atom_site_label_1
  _geom_torsion_atom_site_label_2
  _geom_torsion_atom_site_label_3
  _geom_torsion_atom_site_label_4
  _geom_torsion
  _geom_torsion_site_symmetry_1
  _geom_torsion_site_symmetry_2
  _geom_torsion_site_symmetry_3
  _geom_torsion_site_symmetry_4
  _geom_torsion_publ_flag
 O1 C1 C2 O2 -65.982(13) . . . . ?
 O1 C1 C2 C3 173.336(12) . . . . ?
 O2 C2 C3 O3 49.362(12) . . . . ?
 O2 C2 C3 C4 171.503(10) . . . . ?
 O3 C3 C2 C1 168.025(11) . . . . ?
 O3 C3 C4 O4 60.536(11) . . . . ?
 O3 C3 C4 C5 -61.369(12) . . . . ?
 O4 C4 C3 C2 -62.376(12) . . . . ?
 O4 C4 C5 O5 62.266(13) . . . . ?
 O5 C5 C4 C3 -175.089(11) . . . . ?
 C1 C2 C3 C4 -69.833(12) . . . . ?
 C2 C3 C4 C5 175.719(12) . . . . ?

loop_
  _diffrn_refln_index_h
  _diffrn_refln_index_k
  _diffrn_refln_index_l
  _diffrn_refln_intensity_net
  _diffrn_refln_intensity_u
 0 0 2 4713.47 80.22
 0 0 4 0.79 0.23
 0 0 6 244.55 4.61
 0 0 8 836.03 15.31
 0 0 10 750.18 13.79
 0 0 12 199.47 4.26
 0 0 14 55.94 1.82
 0 0 16 6.07 0.9
 0 0 18 11.22 1.08
 0 0 20 7.48 1.01
 0 1 1 511.68 9.36
 0 1 2 884.17 16.28
 0 1 3 4849.21 87.56
 0 1 4 419.68 7.69
 0 1 5 5157.19 94.28
 0 1 6 1833.44 33.07
 0 1 7 463.73 8.52
 0 1 8 219.75 4.28
 0 1 9 190.17 3.83
 0 1 10 86.2 2.08
 0 1 11 62.67 1.73
 0 1 12 21.92 1.02
 0 1 13 85.85 2.3
 0 1 14 17.8 1.05
 0 1 15 1.2 0.69
 0 1 16 0.94 0.77
 0 1 17 0.63 0.78
 0 1 18 6.59 0.97
 0 1 19 6.62 0.96
 0 1 20 54.91 1.98
 0 1 21 0.63 0.78
 0 2 0 7469.63 133.29
 0 2 1 2317.9 41.56
 0 2 2 2063.34 36.63
 0 2 3 779.13 14.27
 0 2 4 24.1 0.64
 0 2 5 53.66 1.2
 0 2 6 790.71 14.48
 0 2 7 1293.73 23.18
 0 2 8 4.07 0.42
 0 2 9 31.96 1.01
 0 2 10 347.6 6.74
 0 2 11 12.87 0.78
 0 2 12 9.79 0.77
 0 2 13 7.3 0.76
 0 2 14 165.01 3.83
 0 2 15 77.61 2.3
 0 2 16 29.81 1.46
 0 2 17 6.78 0.97
 0 2 18 12.73 1.12
 0 2 19 6.24 0.96
 0 2 20 5.62 0.94
 0 2 21 19.38 1.2
 0 3 1 6231.69 106.46
 0 3 2 250.73 4.6
 0 3 3 0.71 0.23
 0 3 4 359.55 6.59
 0 3 5 853.77 15.66
 0 3 6 293.89 5.51
 0 3 7 3.42 0.39
 0 3 8 2.67 0.41
 0 3 9 177.28 3.63
 0 3 10 125.28 2.82
 0 3 11 184.07 3.94
 0 3 12 24.94 1.1
 0 3 13 144.87 3.4
 0 3 14 1.71 0.7
 0 3 15 30.47 1.39
 0 3 16 32.59 1.52
 0 3 17 23.07 1.35
 0 3 18 25.37 1.41
 0 3 19 29.78 1.53
 0 3 20 23.58 1.34
 0 3 21 12.25 1.03
 0 4 0 24.48 0.63
 0 4 1 624.11 11.41
 0 4 2 30.01 0.74
 0 4 3 116.07 2.28
 0 4 4 129.46 2.55
 0 4 5 341.18 6.32
 0 4 6 96.89 2.06
 0 4 7 329.09 6.21
 0 4 8 37.25 1.09
 0 4 9 1.07 0.45
 0 4 10 1.34 0.51
 0 4 11 7.71 0.7
 0 4 12 1.08 0.59
 0 4 13 1.07 0.65
 0 4 14 167.91 3.92
 0 4 15 -0.17 0.71
 0 4 16 24.94 1.37
 0 4 17 0.04 0.81
 0 4 18 0.81 0.83
 0 4 19 13.39 1.17
 0 4 20 3.76 0.87
 0 4 21 11.26 1
 0 5 1 102.55 2.05
 0 5 2 2.94 0.29
 0 5 3 40.79 0.99
 0 5 4 141.12 2.8
 0 5 5 880.73 16.12
 0 5 6 94.78 2.06
 0 5 7 11.47 0.59
 0 5 8 16.32 0.73
 0 5 9 87.9 2.13
 0 5 10 40.86 1.33
 0 5 11 66.8 1.88
 0 5 12 29.52 1.24
 0 5 13 31.42 1.34
 0 5 14 26.81 1.29
 0 5 15 0.38 0.74
 0 5 16 6.61 0.96
 0 5 17 12.23 1.11
 0 5 18 10.98 1.08
 0 5 19 5.14 0.95
 0 5 20 0.16 0.79
 0 5 21 -0.4 0.76
 0 6 0 734.82 13.43
 0 6 1 39.76 0.99
 0 6 2 206.9 3.95
 0 6 3 368.82 6.83
 0 6 4 2.11 0.35
 0 6 5 110.91 2.34
 0 6 6 2.35 0.41
 0 6 7 34.42 1.06
 0 6 8 158.36 3.37
 0 6 9 46.86 1.42
 0 6 10 1.31 0.55
 0 6 11 79.78 2.15
 0 6 12 8.11 0.81
 0 6 13 61.68 1.95
 0 6 14 0.23 0.69
 0 6 15 120.38 3.16
 0 6 16 0.18 0.8
 0 6 17 45.07 1.81
 0 6 18 17.93 1.23
 0 6 19 1.46 0.86
 0 6 20 1.39 0.8
 0 7 1 12.21 0.54
 0 7 2 362.21 6.73
 0 7 3 0.58 0.34
 0 7 4 308.5 5.84
 0 7 5 56.86 1.43
 0 7 6 19.78 0.78
 0 7 7 48.19 1.38
 0 7 8 79.36 2
 0 7 9 39.73 1.33
 0 7 10 68.35 1.92
 0 7 11 4.91 0.71
 0 7 12 15.01 0.99
 0 7 13 81.83 2.36
 0 7 14 -0.16 0.7
 0 7 15 6.94 0.96
 0 7 16 4.56 0.92
 0 7 17 3.61 0.91
 0 7 18 0.6 0.84
 0 7 19 22.03 1.3
 0 7 20 17.66 1.15
 0 8 0 187.53 3.69
 0 8 1 76.36 1.75
 0 8 2 54.83 1.37
 0 8 3 90.22 2.02
 0 8 4 177.34 3.58
 0 8 5 58.13 1.5
 0 8 6 78.96 1.95
 0 8 7 0.53 0.49
 0 8 8 17.15 0.88
 0 8 9 33.53 1.25
 0 8 10 68.05 1.95
 0 8 11 28.61 1.25
 0 8 12 4.18 0.76
 0 8 13 21.64 1.2
 0 8 14 31.71 1.51
 0 8 15 60.98 2.11
 0 8 16 3.04 0.89
 0 8 17 3.92 0.91
 0 8 18 6 0.98
 0 8 19 3.9 0.88
 0 8 20 6.68 0.94
 0 9 1 2.59 0.44
 0 9 2 142.5 2.99
 0 9 3 22.9 0.86
 0 9 4 66.63 1.71
 0 9 5 197.8 4.08
 0 9 6 39.72 1.29
 0 9 7 22.51 0.99
 0 9 8 0.77 0.57
 0 9 9 101.79 2.57
 0 9 10 119.03 2.94
 0 9 11 25.59 1.23
 0 9 12 10.75 0.94
 0 9 13 31.5 1.49
 0 9 14 0.52 0.8
 0 9 15 2.73 0.88
 0 9 16 78.38 2.44
 0 9 17 0.37 0.83
 0 9 18 2.87 0.88
 0 9 19 22.13 1.25
 0 10 0 3.6 0.54
 0 10 1 352.13 6.76
 0 10 2 11.48 0.7
 0 10 3 75.7 1.92
 0 10 4 2.16 0.53
 0 10 5 94.75 2.32
 0 10 6 4.93 0.64
 0 10 7 1.06 0.57
 0 10 8 35.42 1.34
 0 10 9 2.85 0.68
 0 10 10 2 0.7
 0 10 11 1.7 0.72
 0 10 12 0.53 0.71
 0 10 13 1.11 0.8
 0 10 14 0.31 0.81
 0 10 15 0.33 0.82
 0 10 16 0.62 0.83
 0 10 17 14.93 1.18
 0 10 18 4.16 0.88
 0 10 19 2.57 0.8
 0 11 1 66.21 1.79
 0 11 2 8.7 0.69
 0 11 3 2.53 0.58
 0 11 4 13.4 0.83
 0 11 5 5.74 0.68
 0 11 6 6.14 0.71
 0 11 7 1.07 0.63
 0 11 8 11.78 0.9
 0 11 9 3.08 0.73
 0 11 10 76 2.25
 0 11 11 7.94 0.9
 0 11 12 1.85 0.83
 0 11 13 16.43 1.21
 0 11 14 1.45 0.84
 0 11 15 11.74 1.11
 0 11 16 30.99 1.55
 0 11 17 0.34 0.8
 0 11 18 1.86 0.8
 0 12 0 45.97 1.48
 0 12 1 14.6 0.87
 0 12 2 0.38 0.56
 0 12 3 2.96 0.64
 0 12 4 126.7 3.01
 0 12 5 0.1 0.6
 0 12 6 5.03 0.74
 0 12 7 76.6 2.19
 0 12 8 10.04 0.9
 0 12 9 29.58 1.36
 0 12 10 59.5 1.99
 0 12 11 3.94 0.89
 0 12 12 0.69 0.8
 0 12 13 0.65 0.84
 0 12 14 27.64 1.45
 0 12 15 11.83 1.15
 0 12 16 8.44 1.02
 0 12 17 2.3 0.82
 0 12 18 1.74 0.79
 0 13 1 19.21 1.03
 0 13 2 40.64 1.46
 0 13 3 0.04 0.62
 0 13 4 107.43 2.74
 0 13 5 0.71 0.65
 0 13 6 0.14 0.65
 0 13 7 4.09 0.79
 0 13 8 3.12 0.79
 0 13 9 25.57 1.37
 0 13 10 5.48 0.94
 0 13 11 9.95 1.06
 0 13 12 1.44 0.84
 0 13 13 31 1.53
 0 13 14 1.15 0.87
 0 13 15 0.9 0.84
 0 13 16 0.72 0.81
 0 13 17 -0.25 0.75
 0 14 0 17.59 1.06
 0 14 1 18.53 1.08
 0 14 2 95.77 2.56
 0 14 3 3.39 0.76
 0 14 4 27.36 1.3
 0 14 5 0.59 0.7
 0 14 6 1.77 0.74
 0 14 7 64.49 2.14
 0 14 8 -0.36 0.79
 0 14 9 34.07 1.58
 0 14 10 0.31 0.83
 0 14 11 5.91 0.97
 0 14 12 -0.11 0.81
 0 14 13 6.5 1.02
 0 14 14 31.03 1.53
 0 14 15 7.04 0.97
 0 14 16 0.05 0.74
 0 15 1 33.9 1.45
 0 15 2 13.93 1.04
 0 15 3 102.01 2.76
 0 15 4 17.3 1.13
 0 15 5 24.47 1.34
 0 15 6 43.24 1.74
 0 15 7 31.89 1.54
 0 15 8 123.99 3.26
 0 15 9 10.28 1.1
 0 15 10 19.96 1.3
 0 15 11 7.69 1.01
 0 15 12 7.58 1.03
 0 15 13 3.46 0.92
 0 15 14 13.69 1.12
 0 15 15 -0.45 0.75
 0 16 0 251.51 5.57
 0 16 1 12.54 1.11
 0 16 2 51.04 1.9
 0 16 3 59.13 2.06
 0 16 4 3.6 0.89
 0 16 5 0.01 0.79
 0 16 6 19.96 1.29
 0 16 7 1.36 0.87
 0 16 8 28.73 1.5
 0 16 9 0.42 0.83
 0 16 10 16.77 1.22
 0 16 11 2.03 0.89
 0 16 12 16.79 1.22
 0 16 13 2.76 0.86
 0 16 14 18.96 1.18
 0 17 1 70.43 2.3
 0 17 2 69.53 2.29
 0 17 3 27.47 1.47
 0 17 4 25.17 1.41
 0 17 5 9.19 1.07
 0 17 6 58.82 2.08
 0 17 7 26.5 1.45
 0 17 8 13.9 1.15
 0 17 9 1.55 0.88
 0 17 10 0.26 0.82
 0 17 11 2.18 0.86
 0 17 12 1.61 0.82
 0 17 13 15.58 1.09
 0 18 0 3.27 0.9
 0 18 1 40.44 1.73
 0 18 2 3.46 0.92
 0 18 3 60.09 2.11
 0 18 4 0.07 0.84
 0 18 5 5.5 0.97
 0 18 6 -0.16 0.84
 0 18 7 80.11 2.52
 0 18 8 1.65 0.88
 0 18 9 2.04 0.86
 0 18 10 4.39 0.9
 0 18 11 1.36 0.79
 0 18 12 6.01 0.91
 0 19 1 6.64 0.98
 0 19 2 5.7 1.01
 0 19 3 2 0.89
 0 19 4 9.98 1.1
 0 19 5 2.66 0.91
 0 19 6 27.83 1.46
 0 19 7 1.53 0.86
 0 19 8 1.56 0.83
 0 19 9 2.63 0.83
 0 19 10 0.24 0.74
 0 20 0 22.87 1.37
 0 20 1 0.43 0.84
 0 20 2 1.74 0.85
 0 20 3 15.92 1.19
 0 20 4 0.84 0.82
 0 20 5 -0.09 0.79
 0 20 6 0.12 0.78
 0 20 7 -0.13 0.75
 0 20 8 1 0.8
 0 21 1 0.5 0.77
 0 21 2 -0.12 0.76
 0 21 3 1.52 0.79
 0 21 4 -0.06 0.74
 0 21 5 3.11 0.86
 1 0 1 644.46 11.87
 1 0 2 5224.21 93.9
 1 0 3 1784.52 32.64
 1 0 4 2186.72 39.97
 1 0 5 41.12 0.97
 1 0 6 62.4 1.39
 1 0 7 3.75 0.37
 1 0 8 69.71 1.62
 1 0 9 1.18 0.4
 1 0 10 5.22 0.55
 1 0 11 0.84 0.51
 1 0 12 56.51 1.68
 1 0 13 34.29 1.33
 1 0 14 18.59 1.06
 1 0 15 23.7 1.22
 1 0 16 -0.34 0.72
 1 0 17 0.83 0.81
 1 0 18 16.85 1.22
 1 0 19 0.06 0.82
 1 0 20 0.6 0.82
 1 0 21 6.48 0.89
 1 1 -21 8.55 0.97
 1 1 -20 14.75 1.15
 1 1 -19 9.37 1.04
 1 1 -18 15.07 1.19
 1 1 -17 13.02 1.12
 1 1 -16 6.48 0.91
 1 1 -15 41.07 1.58
 1 1 -14 7.08 0.81
 1 1 -13 4.54 0.7
 1 1 -12 66.36 1.86
 1 1 -11 195.04 4.1
 1 1 -10 66.01 1.72
 1 1 -9 8.31 0.55
 1 1 -8 286.37 5.45
 1 1 -7 127.25 2.58
 1 1 -6 3.76 0.33
 1 1 -5 509.9 9.3
 1 1 -4 1205.84 22.07
 1 1 -3 374.91 6.83
 1 1 -2 2297.6 41.3
 1 1 -1 870.75 15.88
 1 1 0 143.76 2.61
 1 1 1 897.91 16.37
 1 1 2 2298.58 41.73
 1 1 3 376.49 6.87
 1 1 4 1180.56 21.69
 1 1 5 515.17 9.41
 1 1 6 3.81 0.33
 1 1 7 128.2 2.6
 1 1 8 293.63 5.58
 1 1 9 8.36 0.55
 1 1 10 64.13 1.69
 1 1 11 196.94 4.14
 1 1 12 64.53 1.84
 1 1 13 4.85 0.71
 1 1 14 6.64 0.8
 1 1 15 40.54 1.57
 1 1 16 6.07 0.91
 1 1 17 12.78 1.11
 1 1 18 15.89 1.19
 1 1 19 8.61 1.02
 1 1 20 13.55 1.14
 1 1 21 9.16 0.97
 1 2 -21 6.01 0.89
 1 2 -20 3.05 0.87
 1 2 -19 5.37 0.98
 1 2 -18 20.01 1.28
 1 2 -17 10.93 1.07
 1 2 -16 39.43 1.65
 1 2 -15 6.9 0.86
 1 2 -14 4.86 0.76
 1 2 -13 18.88 1.02
 1 2 -12 55.9 1.68
 1 2 -11 59.6 1.68
 1 2 -10 148.21 3.2
 1 2 -9 81.14 1.9
 1 2 -8 214.48 4.19
 1 2 -7 606.01 11.06
 1 2 -6 7.53 0.42
 1 2 -5 1084.72 19.78
 1 2 -4 161.39 3.05
 1 2 -3 1434.62 26.38
 1 2 -2 1366.19 25.07
 1 2 -1 802.41 14.68
 1 2 0 3948.11 67.6
 1 2 1 812.28 14.94
 1 2 2 1352.21 24.94
 1 2 3 1404.95 26
 1 2 4 157.23 3
 1 2 5 1071.75 19.7
 1 2 6 7.6 0.42
 1 2 7 606.32 11.12
 1 2 8 213.37 4.19
 1 2 9 81.24 1.91
 1 2 10 149.02 3.22
 1 2 11 58.57 1.66
 1 2 12 55.35 1.67
 1 2 13 16.87 0.98
 1 2 14 4.4 0.76
 1 2 15 6.24 0.85
 1 2 16 39.27 1.66
 1 2 17 11.7 1.09
 1 2 18 20.92 1.31
 1 2 19 6.84 1.02
 1 2 20 2.63 0.87
 1 2 21 5.24 0.87
 1 3 -21 5.4 0.87
 1 3 -20 4.23 0.89
 1 3 -19 4.18 0.94
 1 3 -18 14.76 1.18
 1 3 -17 6.84 0.98
 1 3 -16 7.87 0.97
 1 3 -15 4.87 0.82
 1 3 -14 37.61 1.48
 1 3 -13 126.11 3.05
 1 3 -12 66.73 1.9
 1 3 -11 133.73 3.03
 1 3 -10 16.88 0.82
 1 3 -9 130.04 2.78
 1 3 -8 266.85 5.14
 1 3 -7 219.52 4.23
 1 3 -6 498.2 9.06
 1 3 -5 532.24 9.68
 1 3 -4 359.2 6.54
 1 3 -3 2299.92 41.79
 1 3 -2 3035.42 54.49
 1 3 -1 448.98 8.21
 1 3 0 112.14 2.13
 1 3 1 457.1 8.35
 1 3 2 2980.65 53.91
 1 3 3 2287.96 41.81
 1 3 4 359.89 6.6
 1 3 5 537.21 9.85
 1 3 6 506 9.26
 1 3 7 222.94 4.32
 1 3 8 266.96 5.17
 1 3 9 130.15 2.8
 1 3 10 17.41 0.83
 1 3 11 136.09 3.09
 1 3 12 70.38 1.97
 1 3 13 126.71 3.07
 1 3 14 37.02 1.46
 1 3 15 5.24 0.82
 1 3 16 7.57 0.98
 1 3 17 6.82 0.97
 1 3 18 14.39 1.16
 1 3 19 4.74 0.95
 1 3 20 4.86 0.92
 1 3 21 5.46 0.87
 1 4 -21 0.37 0.75
 1 4 -20 1.53 0.81
 1 4 -19 1.18 0.85
 1 4 -18 57.06 2.04
 1 4 -17 8.93 1.03
 1 4 -16 116.7 3.11
 1 4 -15 8.16 0.91
 1 4 -14 77.13 2.25
 1 4 -13 22.13 1.13
 1 4 -12 155.24 3.52
 1 4 -11 50.89 1.56
 1 4 -10 25.82 1.02
 1 4 -9 32.51 1.09
 1 4 -8 435.8 8.12
 1 4 -7 88.35 1.96
 1 4 -6 522.71 9.52
 1 4 -5 360.94 6.65
 1 4 -4 135.58 2.66
 1 4 -3 2159.57 39.61
 1 4 -2 479.55 8.74
 1 4 -1 312.1 5.69
 1 4 0 19.87 0.55
 1 4 1 308.43 5.64
 1 4 2 469.52 8.64
 1 4 3 2090.92 38.71
 1 4 4 135.08 2.67
 1 4 5 354.87 6.6
 1 4 6 518.25 9.57
 1 4 7 86.55 1.94
 1 4 8 431.07 8.11
 1 4 9 30.56 1.05
 1 4 10 26.57 1.04
 1 4 11 51.92 1.58
 1 4 12 158.27 3.59
 1 4 13 21.91 1.12
 1 4 14 77.41 2.26
 1 4 15 9.17 0.93
 1 4 16 113.38 3.05
 1 4 17 9.75 1.04
 1 4 18 58.57 2.07
 1 4 19 0.59 0.85
 1 4 20 2.06 0.82
 1 4 21 1.19 0.76
 1 5 -21 6.91 0.93
 1 5 -20 8.23 0.98
 1 5 -19 4.49 0.93
 1 5 -18 4.73 0.93
 1 5 -17 43.93 1.79
 1 5 -16 12.01 1.1
 1 5 -15 17.35 1.17
 1 5 -14 25.54 1.26
 1 5 -13 301.79 6.23
 1 5 -12 56.46 1.76
 1 5 -11 171.14 3.76
 1 5 -10 81.31 2.07
 1 5 -9 273.37 5.4
 1 5 -8 200.32 4.02
 1 5 -7 189.43 3.77
 1 5 -6 114.98 2.41
 1 5 -5 212.69 4.08
 1 5 -4 110.59 2.26
 1 5 -3 377.26 6.93
 1 5 -2 116.39 2.31
 1 5 -1 509.64 9.3
 1 5 0 523.41 9.57
 1 5 1 507.07 9.27
 1 5 2 115 2.29
 1 5 3 378.64 6.96
 1 5 4 112.17 2.3
 1 5 5 212.69 4.11
 1 5 6 116.63 2.46
 1 5 7 188.97 3.79
 1 5 8 198.12 4
 1 5 9 272.93 5.44
 1 5 10 81.21 2.08
 1 5 11 172.14 3.79
 1 5 12 56.66 1.77
 1 5 13 300.89 6.27
 1 5 14 26.97 1.29
 1 5 15 17.05 1.17
 1 5 16 11.86 1.11
 1 5 17 44.56 1.81
 1 5 18 4.81 0.94
 1 5 19 3.49 0.91
 1 5 20 8.29 0.99
 1 5 21 6.41 0.92
 1 6 -20 0.87 0.77
 1 6 -19 47.05 1.84
 1 6 -18 47.54 1.84
 1 6 -17 15.63 1.21
 1 6 -16 29.89 1.5
 1 6 -15 69.35 2.24
 1 6 -14 -0.03 0.69
 1 6 -13 48.37 1.69
 1 6 -12 60.96 1.87
 1 6 -11 96.39 2.45
 1 6 -10 32.19 1.2
 1 6 -9 175.25 3.73
 1 6 -8 60.33 1.61
 1 6 -7 177.09 3.59
 1 6 -6 193.15 3.83
 1 6 -5 97.96 2.11
 1 6 -4 208.63 4.03
 1 6 -3 195.05 3.76
 1 6 -2 207.55 3.96
 1 6 -1 125.29 2.5
 1 6 0 324.97 6.02
 1 6 1 121.41 2.44
 1 6 2 206.44 3.96
 1 6 3 197.65 3.82
 1 6 4 203.29 3.96
 1 6 5 96.37 2.1
 1 6 6 191.94 3.84
 1 6 7 177.85 3.64
 1 6 8 60.97 1.63
 1 6 9 173.29 3.72
 1 6 10 32.41 1.21
 1 6 11 96.3 2.46
 1 6 12 61.45 1.89
 1 6 13 46.58 1.65
 1 6 14 -0.31 0.69
 1 6 15 68.95 2.23
 1 6 16 29.76 1.49
 1 6 17 15.7 1.2
 1 6 18 48.2 1.84
 1 6 19 46.62 1.84
 1 6 20 0.7 0.79
 1 7 -20 0.28 0.75
 1 7 -19 3.1 0.89
 1 7 -18 2.36 0.9
 1 7 -17 7.77 1.02
 1 7 -16 42.92 1.76
 1 7 -15 3.56 0.89
 1 7 -14 19.98 1.23
 1 7 -13 19.1 1.12
 1 7 -12 82.18 2.3
 1 7 -11 126.8 3.04
 1 7 -10 29.48 1.19
 1 7 -9 49.01 1.5
 1 7 -8 36.63 1.22
 1 7 -7 63.35 1.66
 1 7 -6 289.32 5.57
 1 7 -5 137.56 2.86
 1 7 -4 31.02 0.94
 1 7 -3 85.04 1.88
 1 7 -2 346.13 6.47
 1 7 -1 280.25 5.28
 1 7 0 489.61 8.96
 1 7 1 277.86 5.26
 1 7 2 344.24 6.45
 1 7 3 84.14 1.87
 1 7 4 31.63 0.95
 1 7 5 138.04 2.88
 1 7 6 289.02 5.59
 1 7 7 63.74 1.68
 1 7 8 35.98 1.21
 1 7 9 48.72 1.5
 1 7 10 29.6 1.19
 1 7 11 123.59 3.01
 1 7 12 80.34 2.27
 1 7 13 19.62 1.13
 1 7 14 20.29 1.23
 1 7 15 2.76 0.87
 1 7 16 40.35 1.72
 1 7 17 7 0.99
 1 7 18 2.96 0.9
 1 7 19 4.22 0.92
 1 7 20 0.99 0.77
 1 8 -20 6.61 0.93
 1 8 -19 9.61 1.02
 1 8 -18 6.69 0.99
 1 8 -17 23.95 1.37
 1 8 -16 8.05 1
 1 8 -15 6.93 0.98
 1 8 -14 16.36 1.17
 1 8 -13 19.41 1.15
 1 8 -12 55.01 1.82
 1 8 -11 24.92 1.18
 1 8 -10 20.61 1.05
 1 8 -9 48.19 1.53
 1 8 -8 292.18 5.82
 1 8 -7 23.2 0.96
 1 8 -6 6.55 0.59
 1 8 -5 53.67 1.43
 1 8 -4 273.36 5.28
 1 8 -3 13.53 0.64
 1 8 -2 424.36 7.9
 1 8 -1 16.16 0.66
 1 8 0 36.41 1.03
 1 8 1 16.94 0.68
 1 8 2 423.24 7.9
 1 8 3 13.18 0.63
 1 8 4 274.74 5.32
 1 8 5 52.67 1.41
 1 8 6 6.06 0.58
 1 8 7 21.87 0.94
 1 8 8 287.7 5.8
 1 8 9 47.04 1.52
 1 8 10 21.39 1.07
 1 8 11 23.86 1.16
 1 8 12 53.61 1.81
 1 8 13 20.38 1.17
 1 8 14 16.79 1.18
 1 8 15 6.7 0.97
 1 8 16 6.22 0.98
 1 8 17 22.96 1.35
 1 8 18 8.48 1.02
 1 8 19 10.44 1.02
 1 8 20 6.34 0.92
 1 9 -19 2.73 0.82
 1 9 -18 11.41 1.09
 1 9 -17 7.08 1.03
 1 9 -16 7.66 1.03
 1 9 -15 20.73 1.31
 1 9 -14 24.76 1.38
 1 9 -13 3.45 0.84
 1 9 -12 56.86 1.89
 1 9 -11 104.49 2.73
 1 9 -10 30.67 1.29
 1 9 -9 86.82 2.3
 1 9 -8 105.74 2.58
 1 9 -7 30.88 1.16
 1 9 -6 6.82 0.64
 1 9 -5 30.9 1.09
 1 9 -4 42.59 1.28
 1 9 -3 60.47 1.55
 1 9 -2 122.93 2.65
 1 9 -1 271.98 5.26
 1 9 0 49.39 1.32
 1 9 1 275.99 5.35
 1 9 2 122.72 2.66
 1 9 3 60.84 1.57
 1 9 4 43.14 1.29
 1 9 5 29.78 1.07
 1 9 6 6.07 0.62
 1 9 7 30.41 1.15
 1 9 8 108.53 2.64
 1 9 9 84.74 2.27
 1 9 10 32.1 1.32
 1 9 11 105.84 2.77
 1 9 12 58.91 1.94
 1 9 13 4.28 0.85
 1 9 14 25.2 1.38
 1 9 15 19.94 1.28
 1 9 16 8.81 1.03
 1 9 17 6.92 1.03
 1 9 18 11 1.07
 1 9 19 3.38 0.84
 1 10 -19 2.23 0.78
 1 10 -18 15.34 1.14
 1 10 -17 2.72 0.9
 1 10 -16 12.62 1.12
 1 10 -15 17.59 1.24
 1 10 -14 8.52 1.02
 1 10 -13 0.46 0.79
 1 10 -12 6.52 0.91
 1 10 -11 16.15 1.06
 1 10 -10 53.05 1.77
 1 10 -9 15.02 0.97
 1 10 -8 41.79 1.46
 1 10 -7 83.16 2.19
 1 10 -6 74.87 2
 1 10 -5 242.92 4.96
 1 10 -4 38.31 1.26
 1 10 -3 153.82 3.32
 1 10 -2 25.91 0.99
 1 10 -1 208.51 4.26
 1 10 0 17.62 0.82
 1 10 1 209.15 4.27
 1 10 2 26.87 1.01
 1 10 3 153.86 3.33
 1 10 4 37.55 1.25
 1 10 5 239.78 4.91
 1 10 6 75.1 2.01
 1 10 7 85.34 2.24
 1 10 8 43.6 1.5
 1 10 9 13.61 0.94
 1 10 10 52.89 1.77
 1 10 11 16.26 1.07
 1 10 12 7.54 0.93
 1 10 13 1.2 0.82
 1 10 14 8.42 1.01
 1 10 15 18.18 1.25
 1 10 16 12.43 1.11
 1 10 17 2.6 0.9
 1 10 18 14.03 1.12
 1 10 19 1.54 0.77
 1 11 -18 12.55 1.06
 1 11 -17 23.91 1.36
 1 11 -16 16.13 1.23
 1 11 -15 28.37 1.48
 1 11 -14 22.52 1.35
 1 11 -13 54.25 1.99
 1 11 -12 9.64 1.02
 1 11 -11 75.92 2.29
 1 11 -10 16.36 1.08
 1 11 -9 63.66 1.98
 1 11 -8 56.82 1.8
 1 11 -7 1.36 0.64
 1 11 -6 12.89 0.86
 1 11 -5 113.51 2.73
 1 11 -4 19.24 0.95
 1 11 -3 24.46 1.04
 1 11 -2 100.63 2.43
 1 11 -1 18.32 0.89
 1 11 0 0.85 0.51
 1 11 1 17.86 0.89
 1 11 2 100.1 2.42
 1 11 3 25.55 1.06
 1 11 4 19.79 0.96
 1 11 5 115.17 2.77
 1 11 6 12.43 0.86
 1 11 7 1.69 0.64
 1 11 8 57.15 1.81
 1 11 9 66.62 2.04
 1 11 10 16.28 1.07
 1 11 11 76.43 2.31
 1 11 12 10.83 1.06
 1 11 13 52.5 1.95
 1 11 14 23.18 1.37
 1 11 15 28.46 1.47
 1 11 16 14.83 1.21
 1 11 17 24.21 1.35
 1 11 18 11.44 1.03
 1 12 -18 10.35 1
 1 12 -17 4.65 0.89
 1 12 -16 15.84 1.2
 1 12 -15 16.28 1.25
 1 12 -14 32.77 1.57
 1 12 -13 17.9 1.26
 1 12 -12 39.77 1.7
 1 12 -11 54.96 1.97
 1 12 -10 16.25 1.14
 1 12 -9 5.62 0.84
 1 12 -8 41.69 1.57
 1 12 -7 9.9 0.88
 1 12 -6 160.14 3.68
 1 12 -5 43.29 1.5
 1 12 -4 5.81 0.72
 1 12 -3 85.22 2.24
 1 12 -2 24.07 1.08
 1 12 -1 8.88 0.75
 1 12 0 7.99 0.73
 1 12 1 9.11 0.76
 1 12 2 23.8 1.07
 1 12 3 84.95 2.24
 1 12 4 5.27 0.7
 1 12 5 42.11 1.49
 1 12 6 167.8 3.83
 1 12 7 9.77 0.88
 1 12 8 42.04 1.58
 1 12 9 7.51 0.87
 1 12 10 14.76 1.13
 1 12 11 53.1 1.94
 1 12 12 39.38 1.7
 1 12 13 17.8 1.24
 1 12 14 31.81 1.54
 1 12 15 13.96 1.2
 1 12 16 15.88 1.2
 1 12 17 5.33 0.9
 1 12 18 9.12 0.99
 1 13 -17 -0.98 0.74
 1 13 -16 5.15 0.92
 1 13 -15 14.8 1.2
 1 13 -14 9.72 1.1
 1 13 -13 14.88 1.18
 1 13 -12 17.44 1.25
 1 13 -11 12.35 1.12
 1 13 -10 63.14 2.13
 1 13 -9 23.36 1.33
 1 13 -8 68.87 2.15
 1 13 -7 4.9 0.8
 1 13 -6 47.95 1.69
 1 13 -5 1.77 0.7
 1 13 -4 15.92 1
 1 13 -3 74.4 2.12
 1 13 -2 80.59 2.22
 1 13 -1 28.54 1.22
 1 13 0 15.98 0.96
 1 13 1 28.33 1.21
 1 13 2 82.87 2.26
 1 13 3 75.61 2.14
 1 13 4 15.97 0.99
 1 13 5 0.78 0.68
 1 13 6 48.14 1.69
 1 13 7 3.21 0.77
 1 13 8 66.62 2.11
 1 13 9 24.84 1.35
 1 13 10 64.23 2.15
 1 13 11 12.67 1.11
 1 13 12 15.85 1.2
 1 13 13 15.35 1.19
 1 13 14 10.37 1.1
 1 13 15 14.86 1.18
 1 13 16 6.26 0.94
 1 13 17 0.68 0.76
 1 14 -16 5.33 0.88
 1 14 -15 21.87 1.3
 1 14 -14 0.74 0.85
 1 14 -13 12.79 1.17
 1 14 -12 0.77 0.83
 1 14 -11 1.56 0.87
 1 14 -10 6.69 0.99
 1 14 -9 16.44 1.21
 1 14 -8 12.01 1.08
 1 14 -7 46.23 1.78
 1 14 -6 12.7 1.01
 1 14 -5 30.37 1.37
 1 14 -4 120.4 3.05
 1 14 -3 31.58 1.37
 1 14 -2 1.06 0.69
 1 14 -1 6.03 0.79
 1 14 0 59.4 1.88
 1 14 1 6.48 0.8
 1 14 2 1.59 0.69
 1 14 3 31.99 1.37
 1 14 4 121.83 3.09
 1 14 5 28.09 1.33
 1 14 6 13.77 1.03
 1 14 7 44.57 1.75
 1 14 8 12.76 1.1
 1 14 9 17.12 1.22
 1 14 10 7.17 1
 1 14 11 2.19 0.86
 1 14 12 0.38 0.83
 1 14 13 13.7 1.19
 1 14 14 0.4 0.85
 1 14 15 22.54 1.32
 1 14 16 5.93 0.89
 1 15 -15 1.46 0.77
 1 15 -14 2.09 0.85
 1 15 -13 5.91 0.99
 1 15 -12 16.18 1.25
 1 15 -11 10.14 1.07
 1 15 -10 20.99 1.33
 1 15 -9 27.72 1.46
 1 15 -8 15.33 1.19
 1 15 -7 -0.24 0.8
 1 15 -6 12.76 1.09
 1 15 -5 28.75 1.43
 1 15 -4 48.65 1.77
 1 15 -3 4.21 0.82
 1 15 -2 2.85 0.78
 1 15 -1 49.86 1.77
 1 15 0 5.39 0.84
 1 15 1 49.9 1.76
 1 15 2 2.61 0.77
 1 15 3 4.07 0.82
 1 15 4 47.35 1.75
 1 15 5 29.05 1.43
 1 15 6 12.08 1.07
 1 15 7 0.52 0.81
 1 15 8 16.37 1.21
 1 15 9 28.67 1.49
 1 15 10 20.58 1.32
 1 15 11 10.39 1.07
 1 15 12 16.29 1.24
 1 15 13 6.74 1
 1 15 14 1.63 0.85
 1 15 15 -0.28 0.74
 1 16 -14 9.47 0.96
 1 16 -13 1.42 0.81
 1 16 -12 5.31 0.96
 1 16 -11 3.21 0.91
 1 16 -10 18.67 1.26
 1 16 -9 1.97 0.88
 1 16 -8 4.37 0.93
 1 16 -7 10.28 1.07
 1 16 -6 11.1 1.09
 1 16 -5 1.56 0.84
 1 16 -4 8.35 1.01
 1 16 -3 9.22 1.03
 1 16 -2 27.87 1.43
 1 16 -1 6.19 0.95
 1 16 0 17.87 1.2
 1 16 1 6.38 0.94
 1 16 2 28.57 1.45
 1 16 3 7.83 1
 1 16 4 7.79 1
 1 16 5 1.89 0.86
 1 16 6 10.68 1.08
 1 16 7 9.32 1.04
 1 16 8 3.48 0.92
 1 16 9 1.71 0.87
 1 16 10 18.62 1.25
 1 16 11 3.79 0.93
 1 16 12 6.41 0.98
 1 16 13 0.84 0.82
 1 16 14 7.83 0.94
 1 17 -13 0.8 0.75
 1 17 -12 -0.16 0.77
 1 17 -11 12.55 1.12
 1 17 -10 -0.31 0.83
 1 17 -9 4.84 0.98
 1 17 -8 6.6 0.99
 1 17 -7 2.56 0.88
 1 17 -6 0.14 0.83
 1 17 -5 7.14 1
 1 17 -4 4.06 0.93
 1 17 -3 14.14 1.17
 1 17 -2 4.28 0.92
 1 17 -1 45 1.82
 1 17 0 4.41 0.94
 1 17 1 44.89 1.81
 1 17 2 4.36 0.93
 1 17 3 12.66 1.13
 1 17 4 4.46 0.92
 1 17 5 6.93 1
 1 17 6 1.42 0.85
 1 17 7 0.64 0.85
 1 17 8 7.21 1
 1 17 9 4.59 0.96
 1 17 10 -0.51 0.82
 1 17 11 12.37 1.11
 1 17 12 -0.52 0.77
 1 17 13 0.47 0.74
 1 18 -12 2.16 0.81
 1 18 -11 2.52 0.82
 1 18 -10 3.12 0.87
 1 18 -9 14.02 1.15
 1 18 -8 2.54 0.9
 1 18 -7 1.07 0.89
 1 18 -6 1.47 0.85
 1 18 -5 19.45 1.27
 1 18 -4 12.88 1.14
 1 18 -3 6.16 0.99
 1 18 -2 2.99 0.9
 1 18 -1 14.37 1.19
 1 18 0 0.3 0.84
 1 18 1 15.81 1.21
 1 18 2 3.29 0.91
 1 18 3 6.82 1
 1 18 4 12.89 1.13
 1 18 5 17.95 1.24
 1 18 6 1.22 0.84
 1 18 7 1.26 0.9
 1 18 8 2.59 0.9
 1 18 9 13.62 1.14
 1 18 10 4.52 0.89
 1 18 11 2.36 0.81
 1 18 12 3.14 0.84
 1 19 -10 2.18 0.79
 1 19 -9 9.87 0.99
 1 19 -8 10.56 1.05
 1 19 -7 1.25 0.84
 1 19 -6 16.13 1.22
 1 19 -5 5.55 0.97
 1 19 -4 13.52 1.19
 1 19 -3 3.21 0.92
 1 19 -2 9.23 1.08
 1 19 -1 1.06 0.84
 1 19 0 0.98 0.83
 1 19 1 2.37 0.87
 1 19 2 8.27 1.08
 1 19 3 2.18 0.9
 1 19 4 14.14 1.2
 1 19 5 5.71 0.99
 1 19 6 17.04 1.23
 1 19 7 1.11 0.83
 1 19 8 11.15 1.06
 1 19 9 8.25 0.98
 1 19 10 3.09 0.8
 1 20 -8 4.19 0.87
 1 20 -7 0.43 0.77
 1 20 -6 1.54 0.83
 1 20 -5 10.17 1.03
 1 20 -4 3.76 0.89
 1 20 -3 7.98 1.02
 1 20 -2 12.93 1.12
 1 20 -1 11.57 1.12
 1 20 0 14.59 1.18
 1 20 1 11.48 1.11
 1 20 2 11.76 1.1
 1 20 3 9.26 1.02
 1 20 4 5.03 0.92
 1 20 5 9.74 1.04
 1 20 6 1.8 0.82
 1 20 7 1.51 0.78
 1 20 8 4.54 0.87
 1 21 -5 10.52 1.01
 1 21 -4 2.3 0.79
 1 21 -3 2.56 0.8
 1 21 -2 0.74 0.78
 1 21 -1 2.93 0.83
 1 21 0 0.31 0.78
 1 21 1 2.55 0.83
 1 21 2 0.88 0.78
 1 21 3 1.83 0.8
 1 21 4 1.61 0.79
 1 21 5 9.73 0.99
 2 0 0 387.15 6.97
 2 0 1 1424.77 25.53
 2 0 2 2243.65 39.09
 2 0 3 766.22 13.83
 2 0 4 209.28 3.85
 2 0 5 37.88 0.91
 2 0 6 43.32 1.05
 2 0 7 255.44 4.8
 2 0 8 31.74 0.95
 2 0 9 5.34 0.49
 2 0 10 0.51 0.45
 2 0 11 71.05 1.88
 2 0 12 5.08 0.66
 2 0 13 5.04 0.73
 2 0 14 0.71 0.65
 2 0 15 0.11 0.68
 2 0 16 1.07 0.77
 2 0 17 17.55 1.23
 2 0 18 28.31 1.47
 2 0 19 0.17 0.84
 2 0 20 9.56 1.04
 2 0 21 0.74 0.76
 2 1 -21 0.31 0.75
 2 1 -20 6.33 0.96
 2 1 -19 57.35 2.09
 2 1 -18 4.98 0.95
 2 1 -17 2.55 0.86
 2 1 -16 5.92 0.91
 2 1 -15 3.02 0.75
 2 1 -14 7.68 0.83
 2 1 -13 228.59 4.83
 2 1 -12 55.91 1.68
 2 1 -11 7.81 0.67
 2 1 -10 25.92 0.98
 2 1 -9 140.37 2.93
 2 1 -8 112.5 2.38
 2 1 -7 145.12 2.89
 2 1 -6 265.22 4.94
 2 1 -5 866.55 15.72
 2 1 -4 897.18 16.25
 2 1 -3 607.19 10.99
 2 1 -2 284.6 5.14
 2 1 -1 533.12 9.63
 2 1 0 403.56 7.31
 2 1 1 538.04 9.76
 2 1 2 279 5.04
 2 1 3 599.85 10.91
 2 1 4 894.1 16.22
 2 1 5 856.84 15.53
 2 1 6 264.21 4.92
 2 1 7 144.09 2.88
 2 1 8 112.96 2.39
 2 1 9 139.11 2.91
 2 1 10 25.86 0.98
 2 1 11 7.67 0.67
 2 1 12 57.62 1.71
 2 1 13 224.99 4.77
 2 1 14 7.66 0.83
 2 1 15 2.86 0.76
 2 1 16 7.01 0.93
 2 1 17 2.59 0.88
 2 1 18 4.93 0.94
 2 1 19 56.05 2.07
 2 1 20 6.78 0.98
 2 1 21 0.04 0.76
 2 2 -21 4.56 0.84
 2 2 -20 2.02 0.84
 2 2 -19 30.63 1.56
 2 2 -18 26.38 1.44
 2 2 -17 15.24 1.19
 2 2 -16 6.19 0.93
 2 2 -15 2.28 0.75
 2 2 -14 82 2.3
 2 2 -13 46.39 1.58
 2 2 -12 45.89 1.49
 2 2 -11 81.14 2.07
 2 2 -10 28.89 1.05
 2 2 -9 40.55 1.17
 2 2 -8 72.81 1.69
 2 2 -7 586.04 10.58
 2 2 -6 19.97 0.65
 2 2 -5 77.7 1.63
 2 2 -4 567.52 10.22
 2 2 -3 1125.54 20.29
 2 2 -2 99.15 1.89
 2 2 -1 1724.17 30.9
 2 2 0 894.18 16.17
 2 2 1 1730.32 31.1
 2 2 2 98.93 1.89
 2 2 3 1116.04 20.25
 2 2 4 570.7 10.31
 2 2 5 78.3 1.64
 2 2 6 20.32 0.66
 2 2 7 584.29 10.55
 2 2 8 72.52 1.69
 2 2 9 40.73 1.18
 2 2 10 28.96 1.05
 2 2 11 80.98 2.07
 2 2 12 45.74 1.49
 2 2 13 46.05 1.57
 2 2 14 80.72 2.29
 2 2 15 2.69 0.75
 2 2 16 5.4 0.92
 2 2 17 15.72 1.18
 2 2 18 25.77 1.42
 2 2 19 31.02 1.57
 2 2 20 1.77 0.84
 2 2 21 4.19 0.83
 2 3 -21 3.09 0.8
 2 3 -20 1.02 0.82
 2 3 -19 12.61 1.15
 2 3 -18 13.78 1.14
 2 3 -17 21.96 1.34
 2 3 -16 18.6 1.24
 2 3 -15 12.49 1
 2 3 -14 6.01 0.8
 2 3 -13 19.97 1.06
 2 3 -12 10.03 0.8
 2 3 -11 10.35 0.75
 2 3 -10 27.38 1.03
 2 3 -9 74.6 1.8
 2 3 -8 28.74 0.92
 2 3 -7 46.97 1.2
 2 3 -6 115.77 2.35
 2 3 -5 99.23 2.02
 2 3 -4 9.29 0.41
 2 3 -3 100.36 1.98
 2 3 -2 1077.58 19.6
 2 3 -1 1496.5 26.52
 2 3 0 274.99 4.97
 2 3 1 1488.91 26.46
 2 3 2 1090.9 19.72
 2 3 3 99.34 1.96
 2 3 4 9.37 0.41
 2 3 5 99.27 2.03
 2 3 6 115.07 2.35
 2 3 7 46.91 1.2
 2 3 8 28.42 0.92
 2 3 9 73.38 1.78
 2 3 10 26.27 1.02
 2 3 11 10.38 0.75
 2 3 12 9.8 0.79
 2 3 13 18.8 1.04
 2 3 14 5.77 0.8
 2 3 15 12.59 1.01
 2 3 16 19.64 1.26
 2 3 17 23 1.36
 2 3 18 11.43 1.1
 2 3 19 12.38 1.15
 2 3 20 1.72 0.84
 2 3 21 2.56 0.8
 2 4 -21 7.19 0.9
 2 4 -20 5.73 0.93
 2 4 -19 -0.04 0.82
 2 4 -18 23.53 1.38
 2 4 -17 12.49 1.12
 2 4 -16 12.37 1.1
 2 4 -15 15.93 1.12
 2 4 -14 138.47 3.36
 2 4 -13 44.21 1.56
 2 4 -12 51.29 1.63
 2 4 -11 26.86 1.1
 2 4 -10 104.22 2.45
 2 4 -9 8.25 0.62
 2 4 -8 78.95 1.84
 2 4 -7 8.83 0.52
 2 4 -6 236.39 4.48
 2 4 -5 467.99 8.44
 2 4 -4 619.65 11.15
 2 4 -3 282.45 5.17
 2 4 -2 67.3 1.4
 2 4 -1 889.75 16.05
 2 4 0 66.3 1.37
 2 4 1 903.78 16.33
 2 4 2 67.91 1.42
 2 4 3 292.81 5.36
 2 4 4 622.14 11.25
 2 4 5 467.06 8.47
 2 4 6 243.47 4.61
 2 4 7 8.04 0.51
 2 4 8 77.56 1.82
 2 4 9 8.43 0.62
 2 4 10 107.82 2.52
 2 4 11 26.49 1.1
 2 4 12 52.66 1.66
 2 4 13 45.28 1.58
 2 4 14 138.44 3.36
 2 4 15 16.81 1.15
 2 4 16 13.41 1.11
 2 4 17 12.93 1.13
 2 4 18 22.95 1.37
 2 4 19 1.27 0.83
 2 4 20 6.59 0.97
 2 4 21 6.89 0.9
 2 5 -21 0.27 0.77
 2 5 -20 27.85 1.4
 2 5 -19 3.82 0.91
 2 5 -18 10.91 1.07
 2 5 -17 16.72 1.23
 2 5 -16 18.18 1.24
 2 5 -15 6.4 0.91
 2 5 -14 7.74 0.87
 2 5 -13 10.65 0.88
 2 5 -12 37.02 1.39
 2 5 -11 231.19 4.79
 2 5 -10 105.56 2.51
 2 5 -9 3.69 0.55
 2 5 -8 284.71 5.46
 2 5 -7 34.46 1.03
 2 5 -6 390.09 7.18
 2 5 -5 429.23 7.82
 2 5 -4 197.85 3.77
 2 5 -3 134.93 2.64
 2 5 -2 613.76 11.09
 2 5 -1 390.04 7.05
 2 5 0 475.69 8.62
 2 5 1 386.29 7
 2 5 2 608.67 11.04
 2 5 3 130.89 2.59
 2 5 4 196.42 3.76
 2 5 5 419.98 7.7
 2 5 6 382.38 7.09
 2 5 7 33.63 1.02
 2 5 8 289.18 5.57
 2 5 9 3.25 0.54
 2 5 10 103.14 2.47
 2 5 11 232.6 4.84
 2 5 12 37.28 1.4
 2 5 13 9.47 0.87
 2 5 14 7.93 0.88
 2 5 15 5.62 0.89
 2 5 16 18.2 1.25
 2 5 17 18.58 1.25
 2 5 18 10.49 1.06
 2 5 19 4.08 0.91
 2 5 20 27.37 1.39
 2 5 21 0.35 0.77
 2 6 -20 4.71 0.88
 2 6 -19 1.66 0.86
 2 6 -18 10.58 1.06
 2 6 -17 21.58 1.34
 2 6 -16 22.74 1.35
 2 6 -15 5.83 0.93
 2 6 -14 13.8 1.03
 2 6 -13 7.8 0.85
 2 6 -12 48.25 1.62
 2 6 -11 10.41 0.82
 2 6 -10 53.98 1.62
 2 6 -9 93.57 2.26
 2 6 -8 178.34 3.69
 2 6 -7 26.1 0.91
 2 6 -6 206.04 4.03
 2 6 -5 156.53 3.12
 2 6 -4 618.99 11.15
 2 6 -3 324.69 5.98
 2 6 -2 637.49 11.49
 2 6 -1 122.66 2.45
 2 6 0 1236.9 22.36
 2 6 1 123.67 2.47
 2 6 2 648.69 11.75
 2 6 3 323.96 5.99
 2 6 4 607.09 10.98
 2 6 5 156.66 3.14
 2 6 6 206.96 4.07
 2 6 7 26.4 0.92
 2 6 8 179.83 3.73
 2 6 9 91.56 2.24
 2 6 10 53.5 1.61
 2 6 11 11.4 0.84
 2 6 12 48.34 1.63
 2 6 13 7.81 0.85
 2 6 14 13.8 1.04
 2 6 15 5.51 0.93
 2 6 16 22.52 1.35
 2 6 17 23.14 1.36
 2 6 18 10.75 1.07
 2 6 19 2.2 0.87
 2 6 20 5.17 0.89
 2 7 -20 5.49 0.88
 2 7 -19 4.41 0.93
 2 7 -18 14.83 1.21
 2 7 -17 3.05 0.89
 2 7 -16 42.01 1.75
 2 7 -15 11.88 1.1
 2 7 -14 46.21 1.77
 2 7 -13 7.74 0.87
 2 7 -12 11.57 0.91
 2 7 -11 62.08 1.86
 2 7 -10 68.7 1.93
 2 7 -9 192.05 4.04
 2 7 -8 94.26 2.26
 2 7 -7 134.76 2.92
 2 7 -6 145.7 3.03
 2 7 -5 487.61 8.93
 2 7 -4 297.71 5.6
 2 7 -3 723.62 13.06
 2 7 -2 498.8 9.05
 2 7 -1 516.53 9.34
 2 7 0 24.86 0.78
 2 7 1 518.26 9.38
 2 7 2 501.21 9.1
 2 7 3 711.54 12.89
 2 7 4 296.12 5.59
 2 7 5 482.92 8.9
 2 7 6 145.71 3.04
 2 7 7 133.74 2.92
 2 7 8 94.65 2.28
 2 7 9 185.12 3.95
 2 7 10 69.15 1.94
 2 7 11 60.52 1.84
 2 7 12 11.98 0.92
 2 7 13 6.81 0.85
 2 7 14 46.69 1.79
 2 7 15 12.7 1.09
 2 7 16 41.05 1.74
 2 7 17 2.56 0.86
 2 7 18 16.13 1.22
 2 7 19 6.35 0.95
 2 7 20 6.95 0.9
 2 8 -20 1.27 0.8
 2 8 -19 36.48 1.59
 2 8 -18 11.74 1.11
 2 8 -17 18.76 1.26
 2 8 -16 12.7 1.14
 2 8 -15 14.78 1.16
 2 8 -14 2.44 0.83
 2 8 -13 8.29 0.9
 2 8 -12 16.75 1.05
 2 8 -11 219.99 4.73
 2 8 -10 278.16 5.67
 2 8 -9 106.67 2.59
 2 8 -8 64.79 1.78
 2 8 -7 21.54 0.93
 2 8 -6 57.58 1.56
 2 8 -5 40.1 1.18
 2 8 -4 35.59 1.07
 2 8 -3 262.6 5.01
 2 8 -2 479.16 8.77
 2 8 -1 16.72 0.69
 2 8 0 1171.55 21.16
 2 8 1 17.05 0.69
 2 8 2 482.24 8.83
 2 8 3 261.84 5.03
 2 8 4 36.18 1.09
 2 8 5 40.02 1.18
 2 8 6 55.89 1.53
 2 8 7 21.55 0.94
 2 8 8 64.45 1.79
 2 8 9 104.48 2.56
 2 8 10 285.04 5.83
 2 8 11 217.47 4.71
 2 8 12 16.74 1.05
 2 8 13 8.29 0.9
 2 8 14 3.68 0.86
 2 8 15 14.81 1.16
 2 8 16 13.38 1.15
 2 8 17 18.36 1.24
 2 8 18 12.48 1.12
 2 8 19 38.37 1.62
 2 8 20 1.34 0.8
 2 9 -19 1.36 0.8
 2 9 -18 9.8 1.06
 2 9 -17 36.11 1.66
 2 9 -16 39.47 1.7
 2 9 -15 7.96 1.02
 2 9 -14 28.83 1.47
 2 9 -13 27.18 1.39
 2 9 -12 26.84 1.31
 2 9 -11 13.96 0.99
 2 9 -10 11.83 0.9
 2 9 -9 174.83 3.85
 2 9 -8 91.36 2.32
 2 9 -7 101.86 2.46
 2 9 -6 115.48 2.65
 2 9 -5 201.09 4.12
 2 9 -4 146.56 3.13
 2 9 -3 257.12 4.99
 2 9 -2 90.78 2.07
 2 9 -1 78.4 1.84
 2 9 0 44.64 1.24
 2 9 1 77.04 1.82
 2 9 2 90.75 2.08
 2 9 3 256.67 5
 2 9 4 146.05 3.13
 2 9 5 195.02 4.02
 2 9 6 113.15 2.62
 2 9 7 100.3 2.44
 2 9 8 90.6 2.32
 2 9 9 172.31 3.83
 2 9 10 11.75 0.91
 2 9 11 12.66 0.96
 2 9 12 26.65 1.3
 2 9 13 26.16 1.38
 2 9 14 30.46 1.49
 2 9 15 7.87 1.01
 2 9 16 38.28 1.67
 2 9 17 34.06 1.61
 2 9 18 9.01 1.04
 2 9 19 0.83 0.79
 2 10 -19 3.75 0.86
 2 10 -18 14.53 1.14
 2 10 -17 5.13 0.96
 2 10 -16 8.9 1.02
 2 10 -15 3.09 0.9
 2 10 -14 11.28 1.09
 2 10 -13 7.76 0.99
 2 10 -12 87.31 2.56
 2 10 -11 1.5 0.71
 2 10 -10 65.1 1.99
 2 10 -9 48.67 1.64
 2 10 -8 0.56 0.62
 2 10 -7 92.16 2.35
 2 10 -6 22.69 1.03
 2 10 -5 61.87 1.73
 2 10 -4 246.49 4.94
 2 10 -3 585.91 10.82
 2 10 -2 42.74 1.32
 2 10 -1 31.61 1.1
 2 10 0 371.89 7.07
 2 10 1 31.64 1.1
 2 10 2 42.19 1.31
 2 10 3 589.23 10.9
 2 10 4 249.9 5.02
 2 10 5 62.16 1.74
 2 10 6 24.01 1.05
 2 10 7 92.27 2.36
 2 10 8 0.3 0.62
 2 10 9 48.53 1.64
 2 10 10 65.88 2.02
 2 10 11 0.69 0.71
 2 10 12 85.97 2.55
 2 10 13 6.71 0.98
 2 10 14 12.49 1.11
 2 10 15 3.62 0.9
 2 10 16 8.55 1.02
 2 10 17 4.58 0.93
 2 10 18 14.59 1.13
 2 10 19 3.09 0.84
 2 11 -18 5.39 0.87
 2 11 -17 19.07 1.24
 2 11 -16 7.36 1.02
 2 11 -15 1.99 0.86
 2 11 -14 12.08 1.12
 2 11 -13 2.07 0.85
 2 11 -12 7.71 0.99
 2 11 -11 26.94 1.39
 2 11 -10 61.19 1.97
 2 11 -9 37.25 1.47
 2 11 -8 62.15 1.91
 2 11 -7 19.58 1.05
 2 11 -6 132.69 3.1
 2 11 -5 101.34 2.5
 2 11 -4 77.62 2.06
 2 11 -3 33.11 1.22
 2 11 -2 275.83 5.5
 2 11 -1 29.38 1.12
 2 11 0 82.56 2.09
 2 11 1 29.21 1.12
 2 11 2 274.35 5.49
 2 11 3 32.54 1.2
 2 11 4 78.79 2.07
 2 11 5 103.01 2.54
 2 11 6 134.38 3.14
 2 11 7 19.19 1.04
 2 11 8 63.64 1.94
 2 11 9 35.67 1.44
 2 11 10 60.73 1.96
 2 11 11 26.47 1.37
 2 11 12 8.26 1
 2 11 13 2.85 0.87
 2 11 14 10.71 1.09
 2 11 15 0.4 0.84
 2 11 16 8.68 1.04
 2 11 17 21.06 1.29
 2 11 18 4.27 0.85
 2 12 -17 3.95 0.87
 2 12 -16 6.86 0.99
 2 12 -15 9.44 1.1
 2 12 -14 4.26 0.92
 2 12 -13 2.99 0.9
 2 12 -12 9.93 1.05
 2 12 -11 9.99 1.04
 2 12 -10 43.02 1.72
 2 12 -9 17.54 1.12
 2 12 -8 8.13 0.87
 2 12 -7 76.18 2.18
 2 12 -6 2.83 0.7
 2 12 -5 75.71 2.11
 2 12 -4 14.03 0.91
 2 12 -3 117.12 2.81
 2 12 -2 15.27 0.9
 2 12 -1 23.87 1.07
 2 12 0 0.31 0.55
 2 12 1 23.11 1.06
 2 12 2 14.21 0.89
 2 12 3 120.12 2.86
 2 12 4 13.88 0.9
 2 12 5 77.37 2.15
 2 12 6 2.79 0.69
 2 12 7 76.41 2.2
 2 12 8 7.69 0.87
 2 12 9 19.2 1.14
 2 12 10 43.33 1.72
 2 12 11 8.89 1.02
 2 12 12 10.34 1.06
 2 12 13 2.93 0.9
 2 12 14 4.21 0.93
 2 12 15 9.76 1.1
 2 12 16 6.65 0.99
 2 12 17 3.58 0.87
 2 13 -17 12.6 1.01
 2 13 -16 4.5 0.89
 2 13 -15 26.2 1.43
 2 13 -14 9.28 1.08
 2 13 -13 16.04 1.22
 2 13 -12 23.36 1.37
 2 13 -11 4.11 0.9
 2 13 -10 0.33 0.8
 2 13 -9 18.66 1.21
 2 13 -8 6.12 0.85
 2 13 -7 1.4 0.73
 2 13 -6 9.29 0.88
 2 13 -5 60.9 1.9
 2 13 -4 49.42 1.67
 2 13 -3 31.01 1.3
 2 13 -2 35.7 1.38
 2 13 -1 62.83 1.88
 2 13 0 18.68 1.02
 2 13 1 61.4 1.86
 2 13 2 34.38 1.35
 2 13 3 32.08 1.32
 2 13 4 50.2 1.68
 2 13 5 62.7 1.94
 2 13 6 9.49 0.89
 2 13 7 1.77 0.73
 2 13 8 7.48 0.88
 2 13 9 16.52 1.15
 2 13 10 0.32 0.8
 2 13 11 1.04 0.86
 2 13 12 25.01 1.41
 2 13 13 16.26 1.22
 2 13 14 8.03 1.05
 2 13 15 25.77 1.42
 2 13 16 3.62 0.88
 2 13 17 12.39 1.01
 2 14 -16 1.38 0.78
 2 14 -15 8.92 1.02
 2 14 -14 3.96 0.94
 2 14 -13 5.19 0.96
 2 14 -12 2.13 0.88
 2 14 -11 31.26 1.54
 2 14 -10 8.97 1.05
 2 14 -9 6.97 0.98
 2 14 -8 3.58 0.87
 2 14 -7 34.26 1.54
 2 14 -6 1.08 0.74
 2 14 -5 21.68 1.19
 2 14 -4 25.48 1.26
 2 14 -3 14.73 1.01
 2 14 -2 11.58 0.93
 2 14 -1 18.54 1.08
 2 14 0 23.94 1.19
 2 14 1 19.22 1.1
 2 14 2 12.25 0.95
 2 14 3 14.42 1
 2 14 4 24.15 1.23
 2 14 5 21.08 1.17
 2 14 6 1.09 0.74
 2 14 7 34.83 1.55
 2 14 8 3.17 0.86
 2 14 9 5.93 0.94
 2 14 10 8.67 1.03
 2 14 11 30.11 1.52
 2 14 12 1.87 0.88
 2 14 13 5.55 0.99
 2 14 14 4.16 0.94
 2 14 15 9.6 1.03
 2 14 16 0.2 0.77
 2 15 -15 7.42 0.93
 2 15 -14 0.38 0.81
 2 15 -13 0.4 0.83
 2 15 -12 6.6 1.02
 2 15 -11 3.05 0.9
 2 15 -10 11.65 1.12
 2 15 -9 14.59 1.19
 2 15 -8 2.52 0.89
 2 15 -7 1.43 0.85
 2 15 -6 24.55 1.36
 2 15 -5 2.62 0.83
 2 15 -4 8.39 0.96
 2 15 -3 3.56 0.79
 2 15 -2 6.42 0.86
 2 15 -1 10.82 0.96
 2 15 0 5.9 0.85
 2 15 1 11.08 0.96
 2 15 2 6.59 0.86
 2 15 3 3.88 0.8
 2 15 4 9 0.98
 2 15 5 0.87 0.81
 2 15 6 24.97 1.37
 2 15 7 2.66 0.88
 2 15 8 2.81 0.88
 2 15 9 14.9 1.19
 2 15 10 10.61 1.1
 2 15 11 3.65 0.9
 2 15 12 7.37 1.03
 2 15 13 0.38 0.83
 2 15 14 -0.02 0.79
 2 15 15 7.87 0.93
 2 16 -14 3.11 0.81
 2 16 -13 3.65 0.89
 2 16 -12 16.29 1.2
 2 16 -11 10.08 1.09
 2 16 -10 6.08 0.96
 2 16 -9 2.63 0.88
 2 16 -8 2.15 0.88
 2 16 -7 11.53 1.11
 2 16 -6 2.85 0.86
 2 16 -5 17.69 1.24
 2 16 -4 21.65 1.31
 2 16 -3 34.13 1.57
 2 16 -2 6.31 0.96
 2 16 -1 6.55 0.94
 2 16 0 17.36 1.21
 2 16 1 6.23 0.94
 2 16 2 6.63 0.95
 2 16 3 32.92 1.53
 2 16 4 21.78 1.33
 2 16 5 17.38 1.23
 2 16 6 1.74 0.85
 2 16 7 11.16 1.1
 2 16 8 2.86 0.89
 2 16 9 1.74 0.88
 2 16 10 6.38 0.97
 2 16 11 8.05 1.04
 2 16 12 14.68 1.17
 2 16 13 2.75 0.87
 2 16 14 2.64 0.8
 2 17 -13 5.09 0.86
 2 17 -12 0.01 0.78
 2 17 -11 1.44 0.82
 2 17 -10 14.7 1.18
 2 17 -9 6.35 1.01
 2 17 -8 10.45 1.09
 2 17 -7 6.99 1
 2 17 -6 2.52 0.88
 2 17 -5 10.13 1.07
 2 17 -4 8.63 1.04
 2 17 -3 2.18 0.88
 2 17 -2 19.22 1.28
 2 17 -1 23.21 1.37
 2 17 0 -0.33 0.82
 2 17 1 23.45 1.37
 2 17 2 17.08 1.23
 2 17 3 2.44 0.88
 2 17 4 9.19 1.05
 2 17 5 10.24 1.07
 2 17 6 2.73 0.88
 2 17 7 6.06 0.96
 2 17 8 11.05 1.09
 2 17 9 4.21 0.96
 2 17 10 14.94 1.19
 2 17 11 1.77 0.84
 2 17 12 0.78 0.77
 2 17 13 4.85 0.84
 2 18 -11 -0.01 0.76
 2 18 -10 9.31 1.02
 2 18 -9 1.13 0.84
 2 18 -8 0.68 0.85
 2 18 -7 9.23 1.08
 2 18 -6 4.78 0.98
 2 18 -5 1.57 0.84
 2 18 -4 0.28 0.83
 2 18 -3 2.57 0.88
 2 18 -2 4.34 0.91
 2 18 -1 10.15 1.07
 2 18 0 2.14 0.88
 2 18 1 9.91 1.08
 2 18 2 2.85 0.88
 2 18 3 4.06 0.91
 2 18 4 0.47 0.82
 2 18 5 0.29 0.83
 2 18 6 4.16 0.96
 2 18 7 9.97 1.08
 2 18 8 1.05 0.86
 2 18 9 0.76 0.83
 2 18 10 8.64 1
 2 18 11 -0.08 0.76
 2 19 -10 3.38 0.86
 2 19 -9 5.26 0.89
 2 19 -8 8.55 0.99
 2 19 -7 3.56 0.89
 2 19 -6 1.97 0.87
 2 19 -5 1.4 0.86
 2 19 -4 2.82 0.91
 2 19 -3 2.36 0.9
 2 19 -2 12.14 1.14
 2 19 -1 6.09 1
 2 19 0 0.82 0.86
 2 19 1 6.07 1
 2 19 2 10.19 1.1
 2 19 3 3.23 0.92
 2 19 4 1.64 0.89
 2 19 5 1.87 0.86
 2 19 6 3.97 0.9
 2 19 7 3.13 0.89
 2 19 8 8.03 0.98
 2 19 9 5.84 0.9
 2 19 10 4.23 0.87
 2 20 -8 0.62 0.79
 2 20 -7 2.82 0.81
 2 20 -6 1.66 0.8
 2 20 -5 2.37 0.84
 2 20 -4 14.8 1.14
 2 20 -3 0.95 0.83
 2 20 -2 9.59 1.05
 2 20 -1 6.3 0.97
 2 20 0 4.36 0.93
 2 20 1 4.72 0.95
 2 20 2 9.05 1.02
 2 20 3 1.35 0.83
 2 20 4 14.72 1.14
 2 20 5 1.82 0.82
 2 20 6 0.88 0.78
 2 20 7 2.26 0.8
 2 20 8 0.45 0.76
 2 21 -4 -0.67 0.73
 2 21 -3 -0.53 0.75
 2 21 -2 4.48 0.85
 2 21 -1 -0.08 0.76
 2 21 0 -0.12 0.76
 2 21 1 0.14 0.76
 2 21 2 4.32 0.86
 2 21 3 0 0.74
 2 21 4 -0.62 0.73
 3 0 1 212.77 3.83
 3 0 2 2942.81 52.11
 3 0 3 649.74 11.67
 3 0 4 288.92 5.22
 3 0 5 143 2.75
 3 0 6 335.4 6.12
 3 0 7 1348.93 24.14
 3 0 8 187.77 3.68
 3 0 9 120.63 2.58
 3 0 10 33.04 1.13
 3 0 11 110.62 2.59
 3 0 12 2.43 0.62
 3 0 13 57.19 1.78
 3 0 14 1.26 0.69
 3 0 15 61.52 1.98
 3 0 16 0.4 0.79
 3 0 17 128.5 3.35
 3 0 18 6.21 0.98
 3 0 19 51.15 1.96
 3 0 20 2.89 0.88
 3 0 21 30.4 1.4
 3 1 -21 10.87 1
 3 1 -20 9.87 1.05
 3 1 -19 6.71 1.03
 3 1 -18 5.31 0.97
 3 1 -17 42.8 1.77
 3 1 -16 55.89 2
 3 1 -15 2.51 0.76
 3 1 -14 90.73 2.46
 3 1 -13 193.56 4.2
 3 1 -12 301.17 5.98
 3 1 -11 227.8 4.62
 3 1 -10 35.97 1.18
 3 1 -9 85.18 1.96
 3 1 -8 458.98 8.34
 3 1 -7 89.16 1.92
 3 1 -6 141.13 2.77
 3 1 -5 76.95 1.61
 3 1 -4 199.07 3.67
 3 1 -3 190.29 3.48
 3 1 -2 5.68 0.31
 3 1 -1 4900.6 86.37
 3 1 0 4.89 0.29
 3 1 1 4910.22 86.79
 3 1 2 5.05 0.29
 3 1 3 191.65 3.51
 3 1 4 201.29 3.71
 3 1 5 75.95 1.6
 3 1 6 141.86 2.78
 3 1 7 90.53 1.94
 3 1 8 463.57 8.42
 3 1 9 86.03 1.98
 3 1 10 37.27 1.21
 3 1 11 230.45 4.67
 3 1 12 299.5 5.95
 3 1 13 198.49 4.28
 3 1 14 90.37 2.45
 3 1 15 2.38 0.75
 3 1 16 55.99 2
 3 1 17 43.89 1.79
 3 1 18 6.36 0.99
 3 1 19 6.3 1.02
 3 1 20 9.95 1.05
 3 1 21 10.13 0.99
 3 2 -21 4.53 0.84
 3 2 -20 16.56 1.19
 3 2 -19 14.18 1.2
 3 2 -18 35.36 1.61
 3 2 -17 82.58 2.52
 3 2 -16 67.43 2.21
 3 2 -15 12 0.99
 3 2 -14 123.03 3.05
 3 2 -13 17.02 1
 3 2 -12 96.81 2.43
 3 2 -11 203.13 4.22
 3 2 -10 81.81 2.02
 3 2 -9 282.37 5.43
 3 2 -8 432.35 7.91
 3 2 -7 29.48 0.89
 3 2 -6 431.7 7.79
 3 2 -5 285.71 5.23
 3 2 -4 1.96 0.28
 3 2 -3 532.63 9.53
 3 2 -2 25.82 0.65
 3 2 -1 1468.13 25.89
 3 2 0 1938.36 34.65
 3 2 1 1470.04 25.91
 3 2 2 26.05 0.66
 3 2 3 526.69 9.43
 3 2 4 1.91 0.28
 3 2 5 292.88 5.36
 3 2 6 437.96 7.9
 3 2 7 29.69 0.89
 3 2 8 435.37 7.97
 3 2 9 285.9 5.49
 3 2 10 81.1 2.01
 3 2 11 203.38 4.22
 3 2 12 95.42 2.41
 3 2 13 16.68 1
 3 2 14 123.94 3.07
 3 2 15 11.45 0.98
 3 2 16 65.62 2.18
 3 2 17 81.38 2.5
 3 2 18 35.65 1.62
 3 2 19 13.82 1.19
 3 2 20 15.25 1.15
 3 2 21 3.56 0.83
 3 3 -21 2.91 0.8
 3 3 -20 20.53 1.27
 3 3 -19 0.61 0.86
 3 3 -18 4.92 0.94
 3 3 -17 9.69 1.06
 3 3 -16 22.34 1.33
 3 3 -15 76.21 2.28
 3 3 -14 6.34 0.82
 3 3 -13 147.11 3.41
 3 3 -12 11.47 0.84
 3 3 -11 221.59 4.55
 3 3 -10 63.89 1.72
 3 3 -9 5.7 0.55
 3 3 -8 8.34 0.56
 3 3 -7 53.99 1.34
 3 3 -6 1157.16 20.69
 3 3 -5 199.31 3.76
 3 3 -4 1.53 0.29
 3 3 -3 1014.55 18.1
 3 3 -2 1503.19 26.82
 3 3 -1 463.1 8.28
 3 3 0 2001.56 35.25
 3 3 1 447.14 7.98
 3 3 2 1489.21 26.62
 3 3 3 987.33 17.69
 3 3 4 1.5 0.29
 3 3 5 201.44 3.79
 3 3 6 1145.05 20.47
 3 3 7 53.19 1.33
 3 3 8 8.87 0.56
 3 3 9 5.34 0.55
 3 3 10 62.58 1.69
 3 3 11 219.79 4.53
 3 3 12 11.69 0.85
 3 3 13 147.12 3.41
 3 3 14 5.86 0.83
 3 3 15 75.69 2.26
 3 3 16 22.51 1.32
 3 3 17 8.31 1.05
 3 3 18 6.17 0.96
 3 3 19 0.83 0.85
 3 3 20 21 1.27
 3 3 21 3.95 0.82
 3 4 -21 3 0.82
 3 4 -20 3.37 0.87
 3 4 -19 6.55 0.98
 3 4 -18 6.68 0.98
 3 4 -17 3.19 0.89
 3 4 -16 55.53 2
 3 4 -15 23.08 1.29
 3 4 -14 10 0.91
 3 4 -13 31.51 1.32
 3 4 -12 77.11 2.11
 3 4 -11 116.33 2.74
 3 4 -10 2.97 0.57
 3 4 -9 15.36 0.78
 3 4 -8 1.98 0.45
 3 4 -7 289.16 5.42
 3 4 -6 459.35 8.29
 3 4 -5 318.34 5.84
 3 4 -4 179.04 3.41
 3 4 -3 1184 21.16
 3 4 -2 144.92 2.76
 3 4 -1 862.95 15.42
 3 4 0 2192.55 39.43
 3 4 1 858.81 15.39
 3 4 2 144.07 2.75
 3 4 3 1176.15 21.06
 3 4 4 172.45 3.29
 3 4 5 317.27 5.84
 3 4 6 452.9 8.2
 3 4 7 287.73 5.41
 3 4 8 2.85 0.46
 3 4 9 14.35 0.76
 3 4 10 2.75 0.55
 3 4 11 115.48 2.73
 3 4 12 78.96 2.15
 3 4 13 30.17 1.3
 3 4 14 9.75 0.91
 3 4 15 22.45 1.29
 3 4 16 54.16 1.98
 3 4 17 2.47 0.88
 3 4 18 7.95 1
 3 4 19 6.5 0.98
 3 4 20 3.26 0.86
 3 4 21 2.61 0.83
 3 5 -20 1.65 0.82
 3 5 -19 0.78 0.84
 3 5 -18 2.26 0.86
 3 5 -17 0.36 0.82
 3 5 -16 97.28 2.78
 3 5 -15 4.05 0.87
 3 5 -14 13.51 1.01
 3 5 -13 9.65 0.88
 3 5 -12 6.09 0.74
 3 5 -11 56.92 1.7
 3 5 -10 111.62 2.61
 3 5 -9 16.07 0.82
 3 5 -8 195.96 3.94
 3 5 -7 273.33 5.18
 3 5 -6 87.64 1.93
 3 5 -5 270.41 5.03
 3 5 -4 369.85 6.71
 3 5 -3 375.51 6.76
 3 5 -2 458.04 8.16
 3 5 -1 208.74 3.88
 3 5 0 188.54 3.53
 3 5 1 204.41 3.81
 3 5 2 452.04 8.07
 3 5 3 379.04 6.85
 3 5 4 369.99 6.72
 3 5 5 269.05 5.02
 3 5 6 88.9 1.96
 3 5 7 276.8 5.25
 3 5 8 200.01 4.02
 3 5 9 16.45 0.83
 3 5 10 113.92 2.66
 3 5 11 56.72 1.7
 3 5 12 5.62 0.74
 3 5 13 9.74 0.87
 3 5 14 13.67 1.01
 3 5 15 4.3 0.89
 3 5 16 94.06 2.72
 3 5 17 0.49 0.82
 3 5 18 3.58 0.9
 3 5 19 1.13 0.81
 3 5 20 2.03 0.82
 3 6 -20 1.71 0.79
 3 6 -19 0.41 0.8
 3 6 -18 0.45 0.84
 3 6 -17 10.17 1.07
 3 6 -16 1.9 0.86
 3 6 -15 6.26 0.95
 3 6 -14 7.62 0.89
 3 6 -13 23.53 1.19
 3 6 -12 12.86 0.92
 3 6 -11 28.34 1.19
 3 6 -10 116.31 2.74
 3 6 -9 26.95 1.07
 3 6 -8 14.78 0.78
 3 6 -7 60.75 1.58
 3 6 -6 291.02 5.48
 3 6 -5 280.49 5.26
 3 6 -4 253.86 4.76
 3 6 -3 164.64 3.2
 3 6 -2 156.18 3.04
 3 6 -1 109.14 2.22
 3 6 0 267.08 4.93
 3 6 1 107.68 2.2
 3 6 2 154.98 3.02
 3 6 3 163.9 3.2
 3 6 4 251.44 4.73
 3 6 5 276.45 5.2
 3 6 6 283.34 5.37
 3 6 7 58.26 1.54
 3 6 8 15.13 0.79
 3 6 9 27.32 1.07
 3 6 10 116.52 2.75
 3 6 11 28.93 1.21
 3 6 12 13.14 0.93
 3 6 13 22.35 1.16
 3 6 14 8.18 0.91
 3 6 15 5.18 0.93
 3 6 16 1.89 0.84
 3 6 17 9.76 1.06
 3 6 18 0.67 0.84
 3 6 19 0.52 0.82
 3 6 20 0.95 0.8
 3 7 -20 2.45 0.8
 3 7 -19 1.13 0.81
 3 7 -18 1.59 0.85
 3 7 -17 1.05 0.82
 3 7 -16 10.21 1.07
 3 7 -15 12.85 1.13
 3 7 -14 85.39 2.52
 3 7 -13 2.94 0.76
 3 7 -12 23.45 1.17
 3 7 -11 20.74 1.07
 3 7 -10 34.48 1.29
 3 7 -9 16.36 0.89
 3 7 -8 2.27 0.55
 3 7 -7 31.91 1.1
 3 7 -6 3.79 0.5
 3 7 -5 15.53 0.7
 3 7 -4 225.17 4.32
 3 7 -3 15.72 0.65
 3 7 -2 240.58 4.54
 3 7 -1 402.88 7.32
 3 7 0 213.49 4.06
 3 7 1 401.35 7.29
 3 7 2 240.33 4.54
 3 7 3 16.13 0.66
 3 7 4 224.94 4.33
 3 7 5 15.73 0.7
 3 7 6 3.65 0.51
 3 7 7 32.56 1.11
 3 7 8 2.72 0.55
 3 7 9 16.84 0.9
 3 7 10 32.77 1.27
 3 7 11 21.42 1.09
 3 7 12 23.15 1.16
 3 7 13 3.93 0.78
 3 7 14 86.33 2.54
 3 7 15 14.45 1.16
 3 7 16 10.61 1.09
 3 7 17 0.29 0.81
 3 7 18 1.95 0.88
 3 7 19 0.72 0.81
 3 7 20 2.61 0.81
 3 8 -19 7.23 0.95
 3 8 -18 2.93 0.88
 3 8 -17 6.95 0.97
 3 8 -16 1.96 0.86
 3 8 -15 14.14 1.16
 3 8 -14 2.23 0.84
 3 8 -13 2.8 0.78
 3 8 -12 35.5 1.45
 3 8 -11 17.45 1.03
 3 8 -10 25.05 1.15
 3 8 -9 21.93 1.04
 3 8 -8 50.4 1.53
 3 8 -7 155.39 3.33
 3 8 -6 124.3 2.75
 3 8 -5 4.75 0.54
 3 8 -4 149.65 3.08
 3 8 -3 21.21 0.8
 3 8 -2 84.77 1.91
 3 8 -1 11.62 0.59
 3 8 0 23.46 0.81
 3 8 1 11.53 0.6
 3 8 2 83.2 1.89
 3 8 3 20.27 0.78
 3 8 4 152.63 3.14
 3 8 5 4.96 0.55
 3 8 6 121.99 2.72
 3 8 7 154.4 3.33
 3 8 8 51.03 1.55
 3 8 9 21.48 1.04
 3 8 10 24.71 1.14
 3 8 11 17.35 1.04
 3 8 12 36.39 1.46
 3 8 13 4.13 0.8
 3 8 14 3.04 0.85
 3 8 15 14.4 1.16
 3 8 16 2.18 0.87
 3 8 17 6.78 0.98
 3 8 18 1.76 0.86
 3 8 19 6.89 0.95
 3 9 -19 0.3 0.76
 3 9 -18 7.15 0.96
 3 9 -17 -0.32 0.83
 3 9 -16 2.38 0.88
 3 9 -15 3.92 0.89
 3 9 -14 8.84 1.02
 3 9 -13 29.04 1.46
 3 9 -12 33.28 1.43
 3 9 -11 11.01 0.92
 3 9 -10 3.35 0.71
 3 9 -9 95.09 2.44
 3 9 -8 2.75 0.63
 3 9 -7 63.23 1.78
 3 9 -6 8.74 0.69
 3 9 -5 67.15 1.76
 3 9 -4 23.26 0.93
 3 9 -3 47.14 1.35
 3 9 -2 210.88 4.18
 3 9 -1 19.67 0.8
 3 9 0 81.15 1.89
 3 9 1 18.66 0.78
 3 9 2 210.66 4.2
 3 9 3 46.66 1.35
 3 9 4 24.51 0.96
 3 9 5 65.12 1.73
 3 9 6 8.62 0.69
 3 9 7 67.15 1.85
 3 9 8 2.99 0.64
 3 9 9 97.88 2.5
 3 9 10 3.99 0.72
 3 9 11 9.51 0.89
 3 9 12 32.47 1.42
 3 9 13 28.57 1.44
 3 9 14 9.12 1.03
 3 9 15 3.39 0.9
 3 9 16 1.36 0.86
 3 9 17 -0.64 0.83
 3 9 18 7.27 0.97
 3 9 19 1.18 0.77
 3 10 -18 8.54 0.97
 3 10 -17 1.52 0.86
 3 10 -16 2.81 0.92
 3 10 -15 11.39 1.1
 3 10 -14 10.93 1.09
 3 10 -13 15.51 1.18
 3 10 -12 38.48 1.62
 3 10 -11 1.61 0.73
 3 10 -10 23.42 1.19
 3 10 -9 22.99 1.15
 3 10 -8 44.69 1.53
 3 10 -7 9.65 0.8
 3 10 -6 0.68 0.56
 3 10 -5 25.17 1.05
 3 10 -4 13.15 0.79
 3 10 -3 78.68 1.99
 3 10 -2 239 4.76
 3 10 -1 83.79 2.05
 3 10 0 42.63 1.31
 3 10 1 84.02 2.05
 3 10 2 237.36 4.73
 3 10 3 79.11 2
 3 10 4 13.14 0.79
 3 10 5 24.29 1.04
 3 10 6 0.69 0.56
 3 10 7 10.82 0.82
 3 10 8 44.41 1.53
 3 10 9 21.12 1.11
 3 10 10 22.28 1.17
 3 10 11 1.72 0.73
 3 10 12 38.95 1.63
 3 10 13 13.95 1.15
 3 10 14 9.92 1.07
 3 10 15 11.78 1.12
 3 10 16 2.28 0.89
 3 10 17 2.33 0.87
 3 10 18 7.98 0.96
 3 11 -18 3.93 0.85
 3 11 -17 5.47 0.93
 3 11 -16 8.34 1.04
 3 11 -15 2.34 0.88
 3 11 -14 1.53 0.85
 3 11 -13 12.39 1.12
 3 11 -12 4.28 0.9
 3 11 -11 4.52 0.87
 3 11 -10 1.5 0.74
 3 11 -9 21.39 1.16
 3 11 -8 135.52 3.23
 3 11 -7 143.71 3.33
 3 11 -6 19.94 1.03
 3 11 -5 7.46 0.73
 3 11 -4 77.75 2.06
 3 11 -3 14.52 0.86
 3 11 -2 24.67 1.04
 3 11 -1 43.79 1.4
 3 11 0 0.84 0.54
 3 11 1 43.2 1.38
 3 11 2 25.32 1.06
 3 11 3 13.21 0.83
 3 11 4 80.63 2.11
 3 11 5 7.5 0.74
 3 11 6 19.47 1.02
 3 11 7 142.2 3.31
 3 11 8 133.21 3.21
 3 11 9 22.2 1.17
 3 11 10 1.93 0.73
 3 11 11 4.39 0.86
 3 11 12 3.9 0.89
 3 11 13 12.41 1.13
 3 11 14 0.72 0.84
 3 11 15 1.97 0.87
 3 11 16 8.1 1.04
 3 11 17 3.55 0.88
 3 11 18 2.74 0.82
 3 12 -17 5.22 0.89
 3 12 -16 6.36 0.97
 3 12 -15 12.02 1.15
 3 12 -14 11.65 1.11
 3 12 -13 20.94 1.32
 3 12 -12 28.11 1.47
 3 12 -11 1.95 0.85
 3 12 -10 12.35 1.06
 3 12 -9 34.32 1.46
 3 12 -8 18.95 1.11
 3 12 -7 20.6 1.12
 3 12 -6 3.13 0.7
 3 12 -5 71.73 2.05
 3 12 -4 27.17 1.19
 3 12 -3 181.26 3.94
 3 12 -2 11.42 0.84
 3 12 -1 30.95 1.22
 3 12 0 9.19 0.77
 3 12 1 32.43 1.25
 3 12 2 13.47 0.88
 3 12 3 179.41 3.91
 3 12 4 26.48 1.17
 3 12 5 71.82 2.05
 3 12 6 3.33 0.71
 3 12 7 19.18 1.1
 3 12 8 19.19 1.12
 3 12 9 34.6 1.47
 3 12 10 13.43 1.07
 3 12 11 1.81 0.84
 3 12 12 27.02 1.44
 3 12 13 19.77 1.3
 3 12 14 11.3 1.11
 3 12 15 11.42 1.13
 3 12 16 7.22 0.99
 3 12 17 4.65 0.88
 3 13 -17 4.89 0.88
 3 13 -16 0.91 0.81
 3 13 -15 12.42 1.13
 3 13 -14 1.87 0.9
 3 13 -13 25.37 1.41
 3 13 -12 1.2 0.85
 3 13 -11 25.01 1.41
 3 13 -10 21.17 1.32
 3 13 -9 11.77 1.07
 3 13 -8 17.34 1.12
 3 13 -7 7.08 0.86
 3 13 -6 74.93 2.19
 3 13 -5 13.87 0.98
 3 13 -4 27.46 1.25
 3 13 -3 64.4 1.93
 3 13 -2 46.98 1.6
 3 13 -1 87.09 2.33
 3 13 0 65.6 1.94
 3 13 1 87.27 2.34
 3 13 2 46.57 1.6
 3 13 3 62.17 1.9
 3 13 4 27.64 1.25
 3 13 5 14.7 1
 3 13 6 76.46 2.22
 3 13 7 7.93 0.88
 3 13 8 17.15 1.11
 3 13 9 11.9 1.08
 3 13 10 22.15 1.33
 3 13 11 27.06 1.45
 3 13 12 1.09 0.86
 3 13 13 22.85 1.36
 3 13 14 1.91 0.88
 3 13 15 14.45 1.16
 3 13 16 2.41 0.83
 3 13 17 4.61 0.87
 3 14 -16 4.6 0.85
 3 14 -15 6.3 0.95
 3 14 -14 0.12 0.82
 3 14 -13 12.45 1.16
 3 14 -12 4 0.91
 3 14 -11 2.16 0.88
 3 14 -10 13.05 1.15
 3 14 -9 37.69 1.67
 3 14 -8 53.1 1.95
 3 14 -7 11.37 1.04
 3 14 -6 8.24 0.91
 3 14 -5 64.34 2.03
 3 14 -4 3.89 0.78
 3 14 -3 15.43 1.03
 3 14 -2 23.43 1.19
 3 14 -1 31.63 1.36
 3 14 0 120.1 2.99
 3 14 1 32.67 1.38
 3 14 2 24.73 1.23
 3 14 3 15.35 1.03
 3 14 4 3.6 0.79
 3 14 5 63.24 2.01
 3 14 6 8.23 0.9
 3 14 7 12.44 1.08
 3 14 8 52.13 1.93
 3 14 9 37.55 1.67
 3 14 10 13.97 1.16
 3 14 11 2.96 0.91
 3 14 12 4.55 0.93
 3 14 13 12.95 1.16
 3 14 14 -0.11 0.81
 3 14 15 6.14 0.93
 3 14 16 3.29 0.83
 3 15 -15 5.18 0.87
 3 15 -14 4.68 0.89
 3 15 -13 37.77 1.66
 3 15 -12 9.49 1.09
 3 15 -11 2.66 0.88
 3 15 -10 55.88 2.02
 3 15 -9 3.16 0.92
 3 15 -8 18.97 1.27
 3 15 -7 2.68 0.89
 3 15 -6 17.96 1.24
 3 15 -5 28.16 1.43
 3 15 -4 3.07 0.84
 3 15 -3 20.39 1.23
 3 15 -2 1.36 0.74
 3 15 -1 30.95 1.4
 3 15 0 4.28 0.81
 3 15 1 29.39 1.37
 3 15 2 0.24 0.72
 3 15 3 21.49 1.25
 3 15 4 3.44 0.84
 3 15 5 28.21 1.44
 3 15 6 18.83 1.25
 3 15 7 2.88 0.91
 3 15 8 20.34 1.3
 3 15 9 3.56 0.93
 3 15 10 54.72 2
 3 15 11 2.12 0.88
 3 15 12 9.99 1.11
 3 15 13 38.52 1.67
 3 15 14 5.16 0.91
 3 15 15 4.43 0.86
 3 16 -14 3.33 0.84
 3 16 -13 4.73 0.89
 3 16 -12 5 0.95
 3 16 -11 0.71 0.85
 3 16 -10 2.13 0.92
 3 16 -9 15.65 1.22
 3 16 -8 6.62 1.02
 3 16 -7 64.79 2.2
 3 16 -6 6.06 0.97
 3 16 -5 3.94 0.92
 3 16 -4 13.68 1.14
 3 16 -3 4.86 0.93
 3 16 -2 21.01 1.3
 3 16 -1 5.85 0.94
 3 16 0 27.15 1.43
 3 16 1 4.89 0.93
 3 16 2 21.09 1.3
 3 16 3 5.03 0.93
 3 16 4 12.79 1.12
 3 16 5 5.21 0.95
 3 16 6 5.96 0.98
 3 16 7 65.84 2.22
 3 16 8 7.7 1.02
 3 16 9 16.33 1.22
 3 16 10 1.84 0.9
 3 16 11 1.36 0.86
 3 16 12 5.76 0.95
 3 16 13 5.12 0.89
 3 16 14 4.22 0.84
 3 17 -13 4.41 0.87
 3 17 -12 4.01 0.86
 3 17 -11 16.4 1.18
 3 17 -10 8.63 1.05
 3 17 -9 28 1.5
 3 17 -8 14.02 1.17
 3 17 -7 2.36 0.88
 3 17 -6 14.91 1.19
 3 17 -5 1.92 0.87
 3 17 -4 6.01 0.97
 3 17 -3 3.81 0.91
 3 17 -2 15.14 1.19
 3 17 -1 19.57 1.3
 3 17 0 5.36 0.96
 3 17 1 20.73 1.31
 3 17 2 14.35 1.17
 3 17 3 3.6 0.91
 3 17 4 6.58 0.98
 3 17 5 1.77 0.85
 3 17 6 13.47 1.16
 3 17 7 2 0.88
 3 17 8 14.58 1.17
 3 17 9 28.3 1.51
 3 17 10 8.34 1.03
 3 17 11 16.43 1.19
 3 17 12 3.63 0.85
 3 17 13 4.36 0.86
 3 18 -11 0.26 0.77
 3 18 -10 6.81 0.94
 3 18 -9 2.05 0.87
 3 18 -8 10.99 1.1
 3 18 -7 3.13 0.91
 3 18 -6 13.63 1.19
 3 18 -5 11.8 1.11
 3 18 -4 4.26 0.93
 3 18 -3 4.05 0.91
 3 18 -2 1.08 0.84
 3 18 -1 2.35 0.88
 3 18 0 28.67 1.48
 3 18 1 2.1 0.88
 3 18 2 0.97 0.85
 3 18 3 3.26 0.9
 3 18 4 6.31 0.97
 3 18 5 12.84 1.13
 3 18 6 13.53 1.19
 3 18 7 2.81 0.92
 3 18 8 11.95 1.12
 3 18 9 2.77 0.87
 3 18 10 7.02 0.95
 3 18 11 -0.32 0.76
 3 19 -9 4 0.86
 3 19 -8 7.03 0.97
 3 19 -7 2.98 0.87
 3 19 -6 12.7 1.12
 3 19 -5 2.31 0.9
 3 19 -4 11.6 1.13
 3 19 -3 2.1 0.89
 3 19 -2 1.11 0.86
 3 19 -1 2.81 0.93
 3 19 0 4.67 0.96
 3 19 1 3.52 0.94
 3 19 2 0.6 0.85
 3 19 3 2.91 0.89
 3 19 4 14.19 1.18
 3 19 5 2.07 0.9
 3 19 6 11.89 1.1
 3 19 7 1.84 0.85
 3 19 8 7.23 0.96
 3 19 9 3.87 0.86
 3 20 -7 7.92 0.93
 3 20 -6 4.75 0.89
 3 20 -5 -0.93 0.78
 3 20 -4 7.86 0.98
 3 20 -3 2.58 0.88
 3 20 -2 2.66 0.86
 3 20 -1 6.97 0.98
 3 20 0 0.96 0.84
 3 20 1 6.96 0.99
 3 20 2 1.66 0.85
 3 20 3 3.96 0.9
 3 20 4 7.18 0.98
 3 20 5 0.99 0.81
 3 20 6 5.76 0.9
 3 20 7 9.52 0.96
 3 21 -4 6.01 0.91
 3 21 -3 5.64 0.87
 3 21 -2 2.68 0.81
 3 21 -1 6.02 0.9
 3 21 0 0.94 0.78
 3 21 1 6.88 0.91
 3 21 2 2.34 0.8
 3 21 3 3.88 0.85
 3 21 4 4.82 0.91
 4 0 0 387.24 6.91
 4 0 1 1206.65 21.61
 4 0 2 15.98 0.5
 4 0 3 249.93 4.55
 4 0 4 232.2 4.28
 4 0 5 22.75 0.7
 4 0 6 287.19 5.3
 4 0 7 10.36 0.55
 4 0 8 329.36 6.14
 4 0 9 886.72 15.82
 4 0 10 34.15 1.17
 4 0 11 101.97 2.46
 4 0 12 21.33 1.04
 4 0 13 12.4 0.91
 4 0 14 7.24 0.86
 4 0 15 1.61 0.74
 4 0 16 18.1 1.23
 4 0 17 0.49 0.83
 4 0 18 48.9 1.89
 4 0 19 108.79 3.02
 4 0 20 1.42 0.84
 4 0 21 23.19 1.25
 4 1 -21 3.1 0.8
 4 1 -20 6.6 0.96
 4 1 -19 5.32 0.98
 4 1 -18 2.98 0.9
 4 1 -17 2.68 0.88
 4 1 -16 54.26 1.97
 4 1 -15 34.87 1.48
 4 1 -14 247.03 5.24
 4 1 -13 27.93 1.24
 4 1 -12 115.86 2.78
 4 1 -11 52.34 1.57
 4 1 -10 49.34 1.45
 4 1 -9 15.82 0.77
 4 1 -8 3.4 0.45
 4 1 -7 168.02 3.31
 4 1 -6 532.69 9.56
 4 1 -5 129.92 2.57
 4 1 -4 15.88 0.55
 4 1 -3 142.02 2.71
 4 1 -2 838.09 15.06
 4 1 -1 1344.97 24.17
 4 1 0 605.53 10.83
 4 1 1 1342.11 24.13
 4 1 2 844.1 15.16
 4 1 3 141.05 2.69
 4 1 4 16.62 0.56
 4 1 5 132.02 2.6
 4 1 6 546.32 9.79
 4 1 7 170.49 3.36
 4 1 8 3.04 0.45
 4 1 9 14.81 0.75
 4 1 10 49.01 1.45
 4 1 11 53.94 1.6
 4 1 12 116.95 2.8
 4 1 13 26.97 1.22
 4 1 14 251.42 5.31
 4 1 15 35.34 1.49
 4 1 16 54.91 1.98
 4 1 17 2.36 0.87
 4 1 18 2.86 0.91
 4 1 19 5.02 0.98
 4 1 20 6.13 0.97
 4 1 21 2.5 0.8
 4 2 -21 1.14 0.76
 4 2 -20 7.86 0.99
 4 2 -19 50.02 1.93
 4 2 -18 6.06 0.97
 4 2 -17 10.07 1.06
 4 2 -16 12.9 1.13
 4 2 -15 58.55 2
 4 2 -14 80.5 2.3
 4 2 -13 103.32 2.64
 4 2 -12 63.32 1.85
 4 2 -11 141.38 3.16
 4 2 -10 41.97 1.33
 4 2 -9 137.02 2.94
 4 2 -8 18.18 0.75
 4 2 -7 33.14 0.98
 4 2 -6 392.35 7.11
 4 2 -5 644.14 11.52
 4 2 -4 215.53 4
 4 2 -3 343.95 6.17
 4 2 -2 748.49 13.33
 4 2 -1 8.72 0.38
 4 2 0 1011.78 18.07
 4 2 1 8.2 0.37
 4 2 2 748.63 13.38
 4 2 3 341.43 6.13
 4 2 4 216.98 4.03
 4 2 5 637.14 11.4
 4 2 6 391.54 7.11
 4 2 7 34.34 1
 4 2 8 18.45 0.76
 4 2 9 138.05 2.96
 4 2 10 42.16 1.33
 4 2 11 141.58 3.17
 4 2 12 63.33 1.85
 4 2 13 101.6 2.62
 4 2 14 80.46 2.3
 4 2 15 59.1 2.02
 4 2 16 12.6 1.12
 4 2 17 11 1.08
 4 2 18 5.47 0.95
 4 2 19 48.46 1.9
 4 2 20 7.48 1
 4 2 21 2.64 0.79
 4 3 -21 1.82 0.82
 4 3 -20 4.84 0.9
 4 3 -19 28.7 1.5
 4 3 -18 20.39 1.3
 4 3 -17 0.49 0.83
 4 3 -16 11.58 1.1
 4 3 -15 10.38 0.99
 4 3 -14 36.54 1.47
 4 3 -13 2.06 0.68
 4 3 -12 99.38 2.51
 4 3 -11 66.43 1.85
 4 3 -10 3.73 0.59
 4 3 -9 315.45 6.04
 4 3 -8 391.62 7.25
 4 3 -7 49.36 1.28
 4 3 -6 552.27 9.91
 4 3 -5 468.36 8.43
 4 3 -4 1021.2 18.31
 4 3 -3 58.16 1.29
 4 3 -2 15.5 0.53
 4 3 -1 1102.72 19.7
 4 3 0 3140.9 55.71
 4 3 1 1114.78 19.91
 4 3 2 15.71 0.53
 4 3 3 58.55 1.3
 4 3 4 1019.56 18.25
 4 3 5 476.58 8.55
 4 3 6 550.36 9.86
 4 3 7 48.8 1.27
 4 3 8 393.95 7.3
 4 3 9 316.77 6.07
 4 3 10 2.93 0.57
 4 3 11 66.4 1.85
 4 3 12 98.67 2.5
 4 3 13 1.73 0.68
 4 3 14 36.35 1.47
 4 3 15 10.62 1.01
 4 3 16 12.28 1.1
 4 3 17 1.4 0.82
 4 3 18 18.94 1.27
 4 3 19 27.25 1.47
 4 3 20 4.62 0.9
 4 3 21 3.01 0.83
 4 4 -20 5 0.91
 4 4 -19 17.38 1.22
 4 4 -18 7.65 1
 4 4 -17 5.94 0.98
 4 4 -16 11.88 1.11
 4 4 -15 10.71 1.02
 4 4 -14 0.8 0.7
 4 4 -13 52.54 1.74
 4 4 -12 6.84 0.76
 4 4 -11 54.75 1.66
 4 4 -10 1.73 0.56
 4 4 -9 97.07 2.29
 4 4 -8 80.43 1.93
 4 4 -7 64.57 1.57
 4 4 -6 104.78 2.23
 4 4 -5 798.21 14.21
 4 4 -4 677.82 12.08
 4 4 -3 295.67 5.39
 4 4 -2 151.25 2.89
 4 4 -1 2027.84 36.08
 4 4 0 165.72 3.12
 4 4 1 2020.08 35.95
 4 4 2 150.75 2.89
 4 4 3 294.7 5.38
 4 4 4 690.25 12.08
 4 4 5 788.6 14.1
 4 4 6 103.15 2.2
 4 4 7 61.21 1.51
 4 4 8 80.23 1.93
 4 4 9 100.61 2.35
 4 4 10 1.7 0.56
 4 4 11 55.65 1.68
 4 4 12 6.23 0.75
 4 4 13 51.92 1.73
 4 4 14 0.7 0.7
 4 4 15 10.4 1.02
 4 4 16 11.09 1.07
 4 4 17 7.76 1.01
 4 4 18 8.08 1.02
 4 4 19 15.69 1.2
 4 4 20 4.45 0.88
 4 5 -20 2.78 0.83
 4 5 -19 8.79 1.03
 4 5 -18 11.24 1.12
 4 5 -17 17.91 1.25
 4 5 -16 3.45 0.9
 4 5 -15 56.47 2
 4 5 -14 95.02 2.6
 4 5 -13 15.74 1.03
 4 5 -12 7.68 0.8
 4 5 -11 8.3 0.77
 4 5 -10 101.54 2.46
 4 5 -9 64.92 1.75
 4 5 -8 146.46 3.12
 4 5 -7 75.67 1.8
 4 5 -6 277.36 5.23
 4 5 -5 13.87 0.62
 4 5 -4 404.37 7.34
 4 5 -3 244.24 4.56
 4 5 -2 447.25 8.02
 4 5 -1 365.35 6.6
 4 5 0 69.43 1.52
 4 5 1 363.41 6.57
 4 5 2 439.37 7.88
 4 5 3 239.68 4.48
 4 5 4 405.4 7.35
 4 5 5 13.22 0.61
 4 5 6 272.55 5.16
 4 5 7 75.08 1.79
 4 5 8 145.27 3.1
 4 5 9 65.31 1.76
 4 5 10 101.5 2.46
 4 5 11 8.21 0.77
 4 5 12 6.59 0.78
 4 5 13 17.63 1.06
 4 5 14 96.86 2.64
 4 5 15 56 2
 4 5 16 3.59 0.91
 4 5 17 18.28 1.25
 4 5 18 11.73 1.14
 4 5 19 9.63 1.04
 4 5 20 4.12 0.84
 4 6 -20 5.5 0.88
 4 6 -19 9.93 1.04
 4 6 -18 7.31 1.01
 4 6 -17 14.74 1.17
 4 6 -16 2.19 0.86
 4 6 -15 13.71 1.14
 4 6 -14 11.81 1.03
 4 6 -13 0.47 0.69
 4 6 -12 39.51 1.48
 4 6 -11 100.95 2.55
 4 6 -10 43.66 1.45
 4 6 -9 62.16 1.73
 4 6 -8 88.69 2.15
 4 6 -7 179.1 3.67
 4 6 -6 161.81 3.28
 4 6 -5 101.76 2.21
 4 6 -4 79.12 1.78
 4 6 -3 187.08 3.62
 4 6 -2 230.4 4.34
 4 6 -1 573.29 10.21
 4 6 0 453.92 8.15
 4 6 1 571.84 10.19
 4 6 2 230.17 4.34
 4 6 3 186.84 3.61
 4 6 4 78.13 1.77
 4 6 5 103.64 2.24
 4 6 6 160.45 3.26
 4 6 7 182.65 3.73
 4 6 8 88.92 2.16
 4 6 9 63.08 1.75
 4 6 10 44.34 1.47
 4 6 11 101.88 2.57
 4 6 12 40.53 1.5
 4 6 13 0.58 0.68
 4 6 14 11.58 1.04
 4 6 15 14.53 1.16
 4 6 16 2.67 0.87
 4 6 17 14.22 1.17
 4 6 18 6.9 1.01
 4 6 19 10.54 1.05
 4 6 20 5.9 0.88
 4 7 -20 2.74 0.82
 4 7 -19 6.13 0.93
 4 7 -18 5.4 0.96
 4 7 -17 10.72 1.07
 4 7 -16 3.68 0.91
 4 7 -15 4.78 0.93
 4 7 -14 2.23 0.83
 4 7 -13 11.93 0.99
 4 7 -12 5.03 0.79
 4 7 -11 4.04 0.73
 4 7 -10 41.04 1.44
 4 7 -9 4.37 0.64
 4 7 -8 38.4 1.29
 4 7 -7 20.18 0.9
 4 7 -6 19.6 0.86
 4 7 -5 284.88 5.42
 4 7 -4 17.85 0.74
 4 7 -3 66.18 1.58
 4 7 -2 10.93 0.57
 4 7 -1 141.39 2.85
 4 7 0 261.61 4.91
 4 7 1 141.21 2.85
 4 7 2 10.3 0.56
 4 7 3 67.14 1.6
 4 7 4 17.98 0.74
 4 7 5 283.9 5.4
 4 7 6 19.86 0.86
 4 7 7 20.94 0.91
 4 7 8 38.7 1.3
 4 7 9 4.36 0.64
 4 7 10 41.24 1.44
 4 7 11 4.35 0.73
 4 7 12 5.18 0.78
 4 7 13 13.17 1
 4 7 14 1.61 0.82
 4 7 15 4.89 0.93
 4 7 16 3.53 0.91
 4 7 17 9.62 1.05
 4 7 18 4.21 0.94
 4 7 19 5.53 0.91
 4 7 20 2.59 0.82
 4 8 -19 6.96 0.91
 4 8 -18 3.6 0.91
 4 8 -17 0.86 0.9
 4 8 -16 2.85 0.88
 4 8 -15 10.32 1.07
 4 8 -14 8.32 1.02
 4 8 -13 34.85 1.54
 4 8 -12 4.44 0.8
 4 8 -11 32.01 1.35
 4 8 -10 43.86 1.53
 4 8 -9 8.03 0.77
 4 8 -8 15.36 0.88
 4 8 -7 23.2 1
 4 8 -6 39.22 1.26
 4 8 -5 24.64 0.96
 4 8 -4 69.62 1.75
 4 8 -3 34.36 1.06
 4 8 -2 60.01 1.5
 4 8 -1 60.87 1.51
 4 8 0 36.55 1.07
 4 8 1 61.08 1.51
 4 8 2 58.16 1.47
 4 8 3 34.56 1.07
 4 8 4 69.85 1.75
 4 8 5 24.01 0.95
 4 8 6 39.57 1.27
 4 8 7 23.87 1.02
 4 8 8 16.77 0.91
 4 8 9 9.28 0.79
 4 8 10 43.04 1.52
 4 8 11 32.54 1.36
 4 8 12 5.73 0.81
 4 8 13 34.51 1.54
 4 8 14 8.6 1.01
 4 8 15 8.62 1.03
 4 8 16 0.98 0.86
 4 8 17 2.03 0.91
 4 8 18 2.86 0.89
 4 8 19 4.81 0.88
 4 9 -19 11.66 1.01
 4 9 -18 -0.33 0.79
 4 9 -17 6.97 1.01
 4 9 -16 5.2 0.96
 4 9 -15 11.14 1.09
 4 9 -14 11.21 1.1
 4 9 -13 15.07 1.16
 4 9 -12 12.21 1
 4 9 -11 1.61 0.72
 4 9 -10 24.49 1.19
 4 9 -9 100.65 2.56
 4 9 -8 50.16 1.6
 4 9 -7 75.51 2.02
 4 9 -6 23.37 1.02
 4 9 -5 57.7 1.63
 4 9 -4 26.78 1.03
 4 9 -3 25.28 0.98
 4 9 -2 62.8 1.64
 4 9 -1 114.21 2.53
 4 9 0 205.6 4.11
 4 9 1 115.17 2.55
 4 9 2 63.06 1.65
 4 9 3 25.11 0.97
 4 9 4 27.32 1.04
 4 9 5 56.36 1.6
 4 9 6 23.59 1.02
 4 9 7 74.75 2.01
 4 9 8 50.4 1.6
 4 9 9 102.66 2.6
 4 9 10 23.81 1.18
 4 9 11 2.24 0.73
 4 9 12 11.42 0.98
 4 9 13 13.84 1.15
 4 9 14 10.83 1.09
 4 9 15 10.47 1.09
 4 9 16 5.22 0.96
 4 9 17 5.59 0.98
 4 9 18 0.33 0.8
 4 9 19 12.31 1.02
 4 10 -18 0.41 0.78
 4 10 -17 6.43 0.97
 4 10 -16 9.47 1.1
 4 10 -15 6.37 0.96
 4 10 -14 27.8 1.47
 4 10 -13 0.56 0.81
 4 10 -12 11.01 1.05
 4 10 -11 12.74 1.01
 4 10 -10 4.85 0.8
 4 10 -9 -0.01 0.65
 4 10 -8 16.47 0.98
 4 10 -7 27.37 1.17
 4 10 -6 42.36 1.43
 4 10 -5 17 0.91
 4 10 -4 114.25 2.66
 4 10 -3 12.47 0.78
 4 10 -2 19.52 0.91
 4 10 -1 51.41 1.49
 4 10 0 14.87 0.8
 4 10 1 51.79 1.5
 4 10 2 19.57 0.91
 4 10 3 13.15 0.79
 4 10 4 114.95 2.67
 4 10 5 17.06 0.92
 4 10 6 43.28 1.45
 4 10 7 27.14 1.17
 4 10 8 15.87 0.98
 4 10 9 0.43 0.66
 4 10 10 4.86 0.79
 4 10 11 12.38 1.01
 4 10 12 9.6 1.04
 4 10 13 0.2 0.8
 4 10 14 26.9 1.45
 4 10 15 4.57 0.96
 4 10 16 9.07 1.24
 4 10 17 7.2 0.98
 4 10 18 0.53 0.77
 4 11 -18 3.09 0.81
 4 11 -17 5.03 0.92
 4 11 -16 13.74 1.18
 4 11 -15 1.19 0.88
 4 11 -14 4 0.93
 4 11 -13 6.51 0.98
 4 11 -12 8.71 1.03
 4 11 -11 18.13 1.26
 4 11 -10 45.98 1.7
 4 11 -9 70.4 2.12
 4 11 -8 38.18 1.48
 4 11 -7 29.08 1.26
 4 11 -6 9.39 0.82
 4 11 -5 3.02 0.67
 4 11 -4 31.39 1.23
 4 11 -3 48.07 1.52
 4 11 -2 169.25 3.65
 4 11 -1 15.94 0.88
 4 11 0 0.32 0.54
 4 11 1 15.84 0.88
 4 11 2 167.46 3.62
 4 11 3 48.17 1.52
 4 11 4 30.86 1.22
 4 11 5 2.58 0.65
 4 11 6 8.9 0.81
 4 11 7 28.54 1.25
 4 11 8 39.15 1.49
 4 11 9 68.18 2.08
 4 11 10 46.35 1.7
 4 11 11 16.96 1.19
 4 11 12 9.58 1.04
 4 11 13 5.71 0.96
 4 11 14 6.67 1.29
 4 11 15 0.49 0.84
 4 11 16 15.49 1.2
 4 11 17 4.86 0.91
 4 11 18 2.77 0.8
 4 12 -17 2.78 0.82
 4 12 -16 14.88 1.16
 4 12 -15 23.09 1.38
 4 12 -14 38.17 1.67
 4 12 -13 5.57 0.95
 4 12 -12 2.57 0.88
 4 12 -11 15.15 1.19
 4 12 -10 23.62 1.35
 4 12 -9 14.39 1.06
 4 12 -8 58.15 1.9
 4 12 -7 17.69 1.07
 4 12 -6 4.33 0.75
 4 12 -5 57.73 1.81
 4 12 -4 121.35 2.92
 4 12 -3 28.74 1.22
 4 12 -2 86.63 2.28
 4 12 -1 137.75 3.17
 4 12 0 2.14 0.64
 4 12 1 137.24 3.16
 4 12 2 88.22 2.3
 4 12 3 28.81 1.23
 4 12 4 120.86 2.92
 4 12 5 57.69 1.81
 4 12 6 4.05 0.75
 4 12 7 18.17 1.08
 4 12 8 58.38 1.91
 4 12 9 14.33 1.05
 4 12 10 24.14 1.36
 4 12 11 15.07 1.18
 4 12 12 2.85 0.89
 4 12 13 5.11 0.97
 4 12 14 36.83 1.64
 4 12 15 22.09 1.36
 4 12 16 16.06 1.18
 4 12 17 3.46 0.84
 4 13 -16 0 0.77
 4 13 -15 3.96 0.9
 4 13 -14 2.27 0.9
 4 13 -13 1.27 0.83
 4 13 -12 11.46 1.1
 4 13 -11 16.81 1.23
 4 13 -10 5.09 0.93
 4 13 -9 11.27 1.08
 4 13 -8 12.06 1.05
 4 13 -7 38.28 1.54
 4 13 -6 35.4 1.46
 4 13 -5 160.83 3.72
 4 13 -4 18.95 1.09
 4 13 -3 118.32 2.92
 4 13 -2 1.86 0.7
 4 13 -1 34.33 1.37
 4 13 0 23.34 1.15
 4 13 1 34.44 1.37
 4 13 2 2.16 0.69
 4 13 3 118.52 2.93
 4 13 4 19.09 1.1
 4 13 5 161.4 3.74
 4 13 6 35.77 1.46
 4 13 7 37.72 1.53
 4 13 8 13.61 1.09
 4 13 9 10.6 1.06
 4 13 10 3.89 0.91
 4 13 11 18.75 1.27
 4 13 12 11.91 1.11
 4 13 13 -0.08 0.8
 4 13 14 2.47 0.89
 4 13 15 4.2 0.91
 4 13 16 0.35 0.77
 4 14 -16 1.62 0.8
 4 14 -15 2.7 0.84
 4 14 -14 4.52 0.93
 4 14 -13 2.26 0.91
 4 14 -12 5.22 0.95
 4 14 -11 11.33 1.11
 4 14 -10 6.33 0.99
 4 14 -9 7.83 1.01
 4 14 -8 36.03 1.63
 4 14 -7 6.05 0.96
 4 14 -6 39.36 1.64
 4 14 -5 7.72 0.89
 4 14 -4 51.67 1.79
 4 14 -3 17.7 1.1
 4 14 -2 142.23 3.41
 4 14 -1 15.3 1.04
 4 14 0 63.23 1.97
 4 14 1 15.2 1.04
 4 14 2 142.37 3.41
 4 14 3 18.09 1.11
 4 14 4 48.9 1.74
 4 14 5 6.64 0.87
 4 14 6 40.07 1.65
 4 14 7 5.39 0.94
 4 14 8 36.59 1.63
 4 14 9 6.59 0.98
 4 14 10 6.97 1
 4 14 11 10.63 1.09
 4 14 12 5.35 0.94
 4 14 13 1.53 0.88
 4 14 14 5.05 0.93
 4 14 15 2.06 0.84
 4 14 16 1.83 0.8
 4 15 -15 10.89 1.02
 4 15 -14 1.45 0.82
 4 15 -13 0.24 0.82
 4 15 -12 26.84 1.46
 4 15 -11 34.75 1.66
 4 15 -10 0.85 0.84
 4 15 -9 20.73 1.32
 4 15 -8 20.93 1.32
 4 15 -7 17.24 1.23
 4 15 -6 6.84 0.98
 4 15 -5 3.63 0.9
 4 15 -4 2.27 0.84
 4 15 -3 12.82 1.07
 4 15 -2 49.23 1.83
 4 15 -1 45.86 1.76
 4 15 0 2.2 0.78
 4 15 1 46.32 1.76
 4 15 2 49.33 1.83
 4 15 3 13.62 1.09
 4 15 4 3.06 0.87
 4 15 5 4.3 0.9
 4 15 6 6.57 0.98
 4 15 7 17.18 1.23
 4 15 8 20.03 1.3
 4 15 9 19.54 1.31
 4 15 10 0.74 0.86
 4 15 11 35.13 1.66
 4 15 12 25.55 1.43
 4 15 13 0.26 0.82
 4 15 14 0.67 0.79
 4 15 15 9.79 1
 4 16 -14 1.55 0.8
 4 16 -13 12.68 1.07
 4 16 -12 3.59 0.9
 4 16 -11 0.22 0.84
 4 16 -10 2.52 0.91
 4 16 -9 20.93 1.32
 4 16 -8 7.07 1.01
 4 16 -7 0.18 0.83
 4 16 -6 26.64 1.45
 4 16 -5 22.96 1.38
 4 16 -4 5.38 0.94
 4 16 -3 1.91 0.86
 4 16 -2 5.71 0.94
 4 16 -1 6.55 0.96
 4 16 0 6.56 0.96
 4 16 1 6.09 0.96
 4 16 2 5.24 0.95
 4 16 3 1.2 0.84
 4 16 4 5.77 0.96
 4 16 5 23.47 1.37
 4 16 6 26.4 1.45
 4 16 7 0.55 0.84
 4 16 8 9.65 1.06
 4 16 9 21.14 1.33
 4 16 10 3.14 0.92
 4 16 11 0.39 0.85
 4 16 12 3.72 0.88
 4 16 13 11.63 1.04
 4 16 14 0.49 0.78
 4 17 -12 3.28 0.83
 4 17 -11 0.81 0.82
 4 17 -10 7.5 1
 4 17 -9 10.93 1.11
 4 17 -8 16.73 1.27
 4 17 -7 12.84 1.13
 4 17 -6 3.13 0.9
 4 17 -5 2.52 0.89
 4 17 -4 1.28 0.86
 4 17 -3 5.96 0.97
 4 17 -2 5.75 0.98
 4 17 -1 6.03 0.96
 4 17 0 6.8 1
 4 17 1 4.86 0.96
 4 17 2 5.79 0.98
 4 17 3 5.44 0.97
 4 17 4 1.35 0.85
 4 17 5 2.98 0.9
 4 17 6 2.8 0.89
 4 17 7 11.33 1.11
 4 17 8 16.33 1.26
 4 17 9 11.29 1.12
 4 17 10 7.94 1.02
 4 17 11 0.6 0.81
 4 17 12 1.85 0.81
 4 18 -11 5.6 0.91
 4 18 -10 3.91 0.85
 4 18 -9 3.08 0.89
 4 18 -8 5.24 0.97
 4 18 -7 7.54 1.02
 4 18 -6 1.45 0.89
 4 18 -5 5.01 0.97
 4 18 -4 3.52 0.89
 4 18 -3 11.41 1.11
 4 18 -2 15.22 1.18
 4 18 -1 9.45 1.06
 4 18 0 9.28 1.05
 4 18 1 9.67 1.06
 4 18 2 14.76 1.18
 4 18 3 10.53 1.08
 4 18 4 3.82 0.92
 4 18 5 3.8 0.94
 4 18 6 2.48 0.91
 4 18 7 8.08 1.03
 4 18 8 7.28 0.98
 4 18 9 3.4 0.87
 4 18 10 3.4 0.84
 4 18 11 5.88 0.91
 4 19 -9 6.17 0.91
 4 19 -8 3.85 0.87
 4 19 -7 1.81 0.84
 4 19 -6 5.69 0.94
 4 19 -5 5.08 0.94
 4 19 -4 12.07 1.13
 4 19 -3 3.62 0.94
 4 19 -2 4.27 0.95
 4 19 -1 2.8 0.91
 4 19 0 12.39 1.15
 4 19 1 1.87 0.89
 4 19 2 4.64 0.96
 4 19 3 3.09 0.91
 4 19 4 12.26 1.14
 4 19 5 4.19 0.93
 4 19 6 5.38 0.95
 4 19 7 1.79 0.84
 4 19 8 3.86 0.87
 4 19 9 7.33 0.92
 4 20 -7 19.39 1.21
 4 20 -6 6.82 0.91
 4 20 -5 8.52 0.97
 4 20 -4 1.36 0.81
 4 20 -3 6.06 0.93
 4 20 -2 1.04 0.83
 4 20 -1 9.57 1.03
 4 20 0 2.24 0.86
 4 20 1 7.68 0.99
 4 20 2 1.22 0.83
 4 20 3 6.47 0.94
 4 20 4 1.33 0.81
 4 20 5 8.07 0.97
 4 20 6 6.01 0.89
 4 20 7 18.86 1.19
 4 21 -3 5.26 0.91
 4 21 -2 13.61 1.1
 4 21 -1 6.87 0.91
 4 21 0 0.43 0.74
 4 21 1 7.68 0.92
 4 21 2 12.16 1.07
 4 21 3 5.63 0.91
 5 0 1 195.15 3.6
 5 0 2 164.52 3.1
 5 0 3 96.94 1.96
 5 0 4 126.54 2.5
 5 0 5 909.86 16.23
 5 0 6 405.25 7.35
 5 0 7 31.11 0.96
 5 0 8 16.86 0.74
 5 0 9 34.22 1.14
 5 0 10 2.26 0.55
 5 0 11 0.19 0.55
 5 0 12 107.2 2.64
 5 0 13 23.73 1.15
 5 0 14 2.35 0.73
 5 0 15 34.59 1.53
 5 0 16 44.61 1.79
 5 0 17 19.95 1.3
 5 0 18 0.38 0.83
 5 0 19 -0.05 0.82
 5 0 20 11.4 1.04
 5 0 21 12.84 1.04
 5 1 -21 1.82 0.8
 5 1 -20 5.91 0.94
 5 1 -19 1.26 0.87
 5 1 -18 0.64 0.84
 5 1 -17 13.75 1.16
 5 1 -16 6.96 0.98
 5 1 -15 8.57 0.96
 5 1 -14 21.05 1.16
 5 1 -13 11.89 0.91
 5 1 -12 116.85 2.82
 5 1 -11 90.03 2.27
 5 1 -10 124.34 2.8
 5 1 -9 56.77 1.55
 5 1 -8 31.31 1.01
 5 1 -7 5.47 0.49
 5 1 -6 263.72 4.91
 5 1 -5 65.95 1.49
 5 1 -4 247.04 4.55
 5 1 -3 519.27 9.2
 5 1 -2 713.38 12.65
 5 1 -1 161.22 3.01
 5 1 0 225.2 4.09
 5 1 1 159.82 2.99
 5 1 2 708.35 12.57
 5 1 3 519.35 9.22
 5 1 4 245.44 4.52
 5 1 5 65.38 1.48
 5 1 6 264.9 4.93
 5 1 7 5.96 0.49
 5 1 8 31.41 1.02
 5 1 9 57.69 1.57
 5 1 10 123.48 2.79
 5 1 11 88.65 2.25
 5 1 12 115.46 2.79
 5 1 13 12.57 0.92
 5 1 14 21.97 1.17
 5 1 15 8.27 0.94
 5 1 16 6.18 0.95
 5 1 17 12.63 1.13
 5 1 18 0.28 0.82
 5 1 19 1.54 0.87
 5 1 20 5.7 0.92
 5 1 21 0.4 0.78
 5 2 -20 2.45 0.85
 5 2 -19 22.73 1.36
 5 2 -18 10.73 1.08
 5 2 -17 0.21 0.82
 5 2 -16 28.07 1.46
 5 2 -15 7.29 0.93
 5 2 -14 32.56 1.41
 5 2 -13 33.18 1.36
 5 2 -12 86.27 2.29
 5 2 -11 11.63 0.82
 5 2 -10 26.57 1.07
 5 2 -9 65.72 1.72
 5 2 -8 95.8 2.19
 5 2 -7 124.26 2.59
 5 2 -6 85.46 1.88
 5 2 -5 33.81 0.94
 5 2 -4 2.09 0.34
 5 2 -3 32.92 0.87
 5 2 -2 205.16 3.8
 5 2 -1 524.84 9.32
 5 2 0 134.97 2.58
 5 2 1 519.28 9.21
 5 2 2 203.75 3.78
 5 2 3 32.78 0.87
 5 2 4 1.61 0.34
 5 2 5 33.42 0.94
 5 2 6 87.1 1.91
 5 2 7 124.18 2.59
 5 2 8 98.69 2.24
 5 2 9 65 1.71
 5 2 10 26.11 1.06
 5 2 11 11.46 0.82
 5 2 12 85.19 2.27
 5 2 13 32.44 1.34
 5 2 14 32.3 1.39
 5 2 15 8.75 0.97
 5 2 16 29.6 1.49
 5 2 17 0.8 0.83
 5 2 18 11.84 1.1
 5 2 19 21.47 1.33
 5 2 20 2.97 0.83
 5 3 -20 2.12 0.82
 5 3 -19 15.83 1.2
 5 3 -18 15.36 1.18
 5 3 -17 17.65 1.23
 5 3 -16 13.63 1.15
 5 3 -15 4.31 0.88
 5 3 -14 17.94 1.1
 5 3 -13 16.32 1.03
 5 3 -12 0.18 0.61
 5 3 -11 28.8 1.17
 5 3 -10 43.69 1.4
 5 3 -9 4.89 0.6
 5 3 -8 19.24 0.84
 5 3 -7 149.54 3.04
 5 3 -6 121.21 2.51
 5 3 -5 140.38 2.8
 5 3 -4 632.51 11.19
 5 3 -3 34.13 0.91
 5 3 -2 94.27 1.92
 5 3 -1 30.06 0.81
 5 3 0 111.81 2.2
 5 3 1 30.44 0.82
 5 3 2 93.8 1.91
 5 3 3 33.36 0.9
 5 3 4 634.74 11.24
 5 3 5 137.69 2.75
 5 3 6 120.84 2.5
 5 3 7 147.11 3
 5 3 8 18.47 0.82
 5 3 9 5.57 0.61
 5 3 10 42.22 1.38
 5 3 11 28.49 1.17
 5 3 12 0.66 0.62
 5 3 13 15.85 1.02
 5 3 14 17.79 1.1
 5 3 15 3.6 0.88
 5 3 16 14.64 1.17
 5 3 17 16.88 1.23
 5 3 18 15.45 1.17
 5 3 19 16.11 1.22
 5 3 20 2.33 0.82
 5 4 -20 4.09 0.87
 5 4 -19 4.28 0.92
 5 4 -18 11.99 1.15
 5 4 -17 0.45 0.83
 5 4 -16 7.86 1.01
 5 4 -15 2.82 0.87
 5 4 -14 23.61 1.24
 5 4 -13 31.77 1.36
 5 4 -12 23.87 1.14
 5 4 -11 14.15 0.9
 5 4 -10 23.79 1.05
 5 4 -9 1.59 0.54
 5 4 -8 76.97 1.91
 5 4 -7 214.93 4.19
 5 4 -6 41.72 1.16
 5 4 -5 1.06 0.39
 5 4 -4 243.75 4.57
 5 4 -3 436.61 7.81
 5 4 -2 309.18 5.63
 5 4 -1 247.05 4.55
 5 4 0 32.88 0.88
 5 4 1 244.78 4.51
 5 4 2 309.63 5.62
 5 4 3 428.12 7.67
 5 4 4 238.14 4.46
 5 4 5 1.57 0.4
 5 4 6 41.11 1.15
 5 4 7 214.21 4.18
 5 4 8 78.19 1.93
 5 4 9 2.35 0.55
 5 4 10 23.48 1.04
 5 4 11 13.89 0.89
 5 4 12 22.88 1.13
 5 4 13 31.01 1.34
 5 4 14 20.96 1.19
 5 4 15 3.04 0.87
 5 4 16 7.54 1
 5 4 17 0.41 0.82
 5 4 18 12.3 1.17
 5 4 19 4.21 0.92
 5 4 20 5.43 0.88
 5 5 -20 0.07 0.74
 5 5 -19 14.1 1.14
 5 5 -18 8.18 1.06
 5 5 -17 29.18 1.5
 5 5 -16 24.36 1.39
 5 5 -15 5.67 0.95
 5 5 -14 7.58 0.94
 5 5 -13 114.59 2.91
 5 5 -12 16.92 1.03
 5 5 -11 24.1 1.13
 5 5 -10 29.97 1.19
 5 5 -9 84.98 2.13
 5 5 -8 174 3.61
 5 5 -7 23.8 0.93
 5 5 -6 176.64 3.52
 5 5 -5 17.72 0.72
 5 5 -4 370.67 6.74
 5 5 -3 120.76 2.46
 5 5 -2 160.22 3.11
 5 5 -1 114.59 2.32
 5 5 0 92.74 1.94
 5 5 1 111.88 2.28
 5 5 2 158.4 3.08
 5 5 3 122.54 2.49
 5 5 4 368.65 6.71
 5 5 5 17.73 0.73
 5 5 6 177.09 3.53
 5 5 7 24.01 0.94
 5 5 8 170.99 3.57
 5 5 9 84.49 2.12
 5 5 10 30.59 1.2
 5 5 11 23.32 1.11
 5 5 12 18.5 1.06
 5 5 13 115.77 2.93
 5 5 14 7.53 0.94
 5 5 15 5.1 0.94
 5 5 16 24.98 1.4
 5 5 17 29.84 1.5
 5 5 18 9.54 1.08
 5 5 19 14.37 1.15
 5 5 20 0.57 0.75
 5 6 -20 2.6 0.83
 5 6 -19 11.91 1.09
 5 6 -18 5.2 0.97
 5 6 -17 11.08 1.09
 5 6 -16 7.9 1.03
 5 6 -15 11.88 1.11
 5 6 -14 2.68 0.85
 5 6 -13 54.98 1.84
 5 6 -12 5.88 0.81
 5 6 -11 123.32 2.97
 5 6 -10 99.59 2.49
 5 6 -9 60.44 1.73
 5 6 -8 130.12 2.9
 5 6 -7 71.48 1.83
 5 6 -6 20.37 0.86
 5 6 -5 13.92 0.68
 5 6 -4 53.96 1.38
 5 6 -3 880.06 15.6
 5 6 -2 242.67 4.56
 5 6 -1 462.45 8.3
 5 6 0 476.65 8.53
 5 6 1 456.59 8.2
 5 6 2 245.25 4.61
 5 6 3 873.27 15.53
 5 6 4 53.11 1.36
 5 6 5 13.59 0.67
 5 6 6 20.53 0.86
 5 6 7 69.68 1.79
 5 6 8 131.81 2.93
 5 6 9 59.49 1.72
 5 6 10 99.62 2.49
 5 6 11 121.4 2.94
 5 6 12 4.94 0.78
 5 6 13 54.19 1.84
 5 6 14 3.36 0.86
 5 6 15 11.65 1.1
 5 6 16 8.1 1.03
 5 6 17 10.48 1.1
 5 6 18 6.54 1
 5 6 19 12.41 1.08
 5 6 20 2.89 0.84
 5 7 -19 5.76 0.91
 5 7 -18 8.32 1.05
 5 7 -17 22.01 1.39
 5 7 -16 9.93 1.07
 5 7 -15 8.31 1.03
 5 7 -14 19.51 1.26
 5 7 -13 31.56 1.46
 5 7 -12 87.41 2.42
 5 7 -11 39.35 1.48
 5 7 -10 163.5 3.64
 5 7 -9 112.84 2.7
 5 7 -8 193.56 4.05
 5 7 -7 140.62 3.08
 5 7 -6 99.12 2.31
 5 7 -5 113.14 2.51
 5 7 -4 7.12 0.56
 5 7 -3 663.09 11.8
 5 7 -2 215.79 4.16
 5 7 -1 11.5 0.61
 5 7 0 17.01 0.7
 5 7 1 12.28 0.62
 5 7 2 215.68 4.16
 5 7 3 654.66 11.65
 5 7 4 6.3 0.55
 5 7 5 114 2.53
 5 7 6 97.86 2.29
 5 7 7 142.33 3.11
 5 7 8 193.29 4.05
 5 7 9 114.23 2.73
 5 7 10 160.56 3.6
 5 7 11 39.11 1.47
 5 7 12 86.17 2.4
 5 7 13 30.58 1.45
 5 7 14 20.12 1.28
 5 7 15 8.42 1.03
 5 7 16 9.53 1.07
 5 7 17 22.91 1.41
 5 7 18 8.28 1.02
 5 7 19 5.34 0.91
 5 8 -19 2.6 0.82
 5 8 -18 17.92 1.23
 5 8 -17 111.01 3.07
 5 8 -16 10.95 1.1
 5 8 -15 27.27 1.46
 5 8 -14 54.78 2
 5 8 -13 66.95 2.21
 5 8 -12 23.21 1.24
 5 8 -11 101.3 2.66
 5 8 -10 112.85 2.81
 5 8 -9 102.14 2.56
 5 8 -8 11.37 0.83
 5 8 -7 158.3 3.44
 5 8 -6 61.8 1.71
 5 8 -5 234.33 4.66
 5 8 -4 215.08 4.29
 5 8 -3 12.77 0.72
 5 8 -2 86.57 2.03
 5 8 -1 103.97 2.29
 5 8 0 66.57 1.63
 5 8 1 103.81 2.28
 5 8 2 84.92 2
 5 8 3 12.9 0.72
 5 8 4 211.99 4.24
 5 8 5 226.18 4.52
 5 8 6 60.09 1.68
 5 8 7 158.44 3.44
 5 8 8 11.57 0.84
 5 8 9 100.11 2.53
 5 8 10 110.45 2.77
 5 8 11 99.81 2.63
 5 8 12 23.03 1.24
 5 8 13 65.83 2.19
 5 8 14 53 1.98
 5 8 15 27.7 1.48
 5 8 16 10.6 1.11
 5 8 17 110.08 3.06
 5 8 18 17.5 1.23
 5 8 19 2.21 0.81
 5 9 -19 15.58 1.12
 5 9 -18 17.06 1.17
 5 9 -17 25.68 1.44
 5 9 -16 12.67 1.19
 5 9 -15 12.5 1.14
 5 9 -14 13.16 1.16
 5 9 -13 2.52 0.88
 5 9 -12 63.36 2.11
 5 9 -11 172.45 3.96
 5 9 -10 158.6 3.66
 5 9 -9 81.23 2.24
 5 9 -8 88 2.31
 5 9 -7 124.57 2.91
 5 9 -6 95.78 2.36
 5 9 -5 38.98 1.31
 5 9 -4 59.47 1.66
 5 9 -3 159.13 3.36
 5 9 -2 35.54 1.18
 5 9 -1 6.3 0.6
 5 9 0 170.71 3.53
 5 9 1 6.88 0.63
 5 9 2 36.16 1.19
 5 9 3 158.7 3.36
 5 9 4 59.63 1.66
 5 9 5 39.74 1.32
 5 9 6 97.83 2.4
 5 9 7 125.28 2.92
 5 9 8 87.83 2.31
 5 9 9 82.17 2.26
 5 9 10 159.74 3.68
 5 9 11 174.62 4
 5 9 12 60.67 2.06
 5 9 13 2.59 0.87
 5 9 14 13.14 1.16
 5 9 15 13.68 1.17
 5 9 16 12.06 1.18
 5 9 17 27.45 1.46
 5 9 18 18.03 1.21
 5 9 19 17.74 1.15
 5 10 -18 -0.42 0.74
 5 10 -17 15.23 1.16
 5 10 -16 41.53 1.77
 5 10 -15 2.12 0.91
 5 10 -14 54.52 2
 5 10 -13 36.14 1.64
 5 10 -12 7.35 1.01
 5 10 -11 87.51 2.55
 5 10 -10 48 1.72
 5 10 -9 24.19 1.2
 5 10 -8 1.62 0.68
 5 10 -7 7.85 0.79
 5 10 -6 84.84 2.23
 5 10 -5 35.79 1.31
 5 10 -4 113.25 2.66
 5 10 -3 202.25 4.18
 5 10 -2 28.28 1.11
 5 10 -1 178.05 3.74
 5 10 0 3.5 0.59
 5 10 1 176.91 3.72
 5 10 2 29.36 1.12
 5 10 3 198.78 4.13
 5 10 4 111.15 2.64
 5 10 5 35.63 1.31
 5 10 6 84.42 2.22
 5 10 7 7.91 0.8
 5 10 8 1.81 0.68
 5 10 9 22.81 1.18
 5 10 10 45.82 1.68
 5 10 11 86.89 2.54
 5 10 12 7.59 0.99
 5 10 13 35.63 1.63
 5 10 14 52.29 1.97
 5 10 15 3.36 0.92
 5 10 16 42.12 1.78
 5 10 17 15.65 1.18
 5 10 18 0.29 0.76
 5 11 -17 1.47 0.81
 5 11 -16 24.31 1.38
 5 11 -15 3.56 0.96
 5 11 -14 5.5 0.97
 5 11 -13 6.31 1
 5 11 -12 1.23 0.85
 5 11 -11 39.85 1.7
 5 11 -10 45.63 1.76
 5 11 -9 30 1.37
 5 11 -8 44.61 1.62
 5 11 -7 0.03 0.64
 5 11 -6 85.68 2.3
 5 11 -5 49.11 1.61
 5 11 -4 265.99 5.38
 5 11 -3 12.6 0.86
 5 11 -2 5.16 0.69
 5 11 -1 53.04 1.62
 5 11 0 169.56 3.66
 5 11 1 52.94 1.61
 5 11 2 4.47 0.68
 5 11 3 12.35 0.86
 5 11 4 263.73 5.35
 5 11 5 47.37 1.58
 5 11 6 82.99 2.26
 5 11 7 0.11 0.64
 5 11 8 43.77 1.59
 5 11 9 32.07 1.41
 5 11 10 44.92 1.75
 5 11 11 39.15 1.69
 5 11 12 1.13 0.85
 5 11 13 6.13 0.98
 5 11 14 7.02 0.99
 5 11 15 4.22 0.97
 5 11 16 24.6 1.39
 5 11 17 1.94 0.81
 5 12 -17 1.66 0.76
 5 12 -16 8.58 1
 5 12 -15 4.43 0.95
 5 12 -14 7.51 1.06
 5 12 -13 18.92 1.28
 5 12 -12 16.61 1.23
 5 12 -11 15.56 1.22
 5 12 -10 23.47 1.36
 5 12 -9 40.24 1.66
 5 12 -8 4.73 0.83
 5 12 -7 6.81 0.85
 5 12 -6 54.79 1.79
 5 12 -5 6.34 0.8
 5 12 -4 67.19 1.98
 5 12 -3 36.29 1.38
 5 12 -2 30.18 1.26
 5 12 -1 49.83 1.62
 5 12 0 16.15 0.97
 5 12 1 49.92 1.62
 5 12 2 29.57 1.25
 5 12 3 35.67 1.38
 5 12 4 65.01 1.95
 5 12 5 7.06 0.82
 5 12 6 53.85 1.78
 5 12 7 6.15 0.84
 5 12 8 5.37 0.84
 5 12 9 41.27 1.68
 5 12 10 23.97 1.37
 5 12 11 17.03 1.24
 5 12 12 16.38 1.22
 5 12 13 17.42 1.24
 5 12 14 7.13 1.04
 5 12 15 6.01 0.97
 5 12 16 8.35 1
 5 12 17 -0.03 0.76
 5 13 -16 14.71 1.09
 5 13 -15 1.03 0.83
 5 13 -14 10.94 1.09
 5 13 -13 2.67 0.92
 5 13 -12 2.6 0.9
 5 13 -11 3.36 0.9
 5 13 -10 5.07 0.96
 5 13 -9 2.54 0.87
 5 13 -8 7.23 0.99
 5 13 -7 19.85 1.22
 5 13 -6 67.98 2.09
 5 13 -5 5.39 0.83
 5 13 -4 13.35 0.99
 5 13 -3 21.62 1.15
 5 13 -2 10.55 0.91
 5 13 -1 21.21 1.13
 5 13 0 2.83 0.71
 5 13 1 21.02 1.12
 5 13 2 11.39 0.92
 5 13 3 20.9 1.13
 5 13 4 13.79 1
 5 13 5 5.74 0.83
 5 13 6 67.43 2.08
 5 13 7 20.47 1.23
 5 13 8 7.98 1
 5 13 9 3.37 0.88
 5 13 10 5.75 0.97
 5 13 11 4.1 0.93
 5 13 12 2.97 0.89
 5 13 13 2.59 0.93
 5 13 14 10.85 1.1
 5 13 15 0.91 0.83
 5 13 16 15.57 1.1
 5 14 -15 1.1 0.78
 5 14 -14 0.76 0.84
 5 14 -13 6.5 0.99
 5 14 -12 2.09 0.91
 5 14 -11 13.91 1.16
 5 14 -10 3.48 0.9
 5 14 -9 0.43 0.84
 5 14 -8 6.08 0.97
 5 14 -7 7.23 0.99
 5 14 -6 34.33 1.57
 5 14 -5 15.66 1.12
 5 14 -4 21.03 1.2
 5 14 -3 6.15 0.86
 5 14 -2 21.71 1.19
 5 14 -1 15.62 1.06
 5 14 0 14.49 1.03
 5 14 1 17.19 1.08
 5 14 2 22.9 1.22
 5 14 3 7.47 0.88
 5 14 4 21.69 1.21
 5 14 5 13.48 1.08
 5 14 6 33.37 1.54
 5 14 7 7.37 1
 5 14 8 4.2 0.93
 5 14 9 -0.22 0.81
 5 14 10 3.47 0.9
 5 14 11 14.21 1.17
 5 14 12 2.18 0.92
 5 14 13 7.17 1
 5 14 14 1.87 0.86
 5 14 15 -0.01 0.76
 5 15 -14 15.35 1.12
 5 15 -13 13.11 1.11
 5 15 -12 8.2 1.05
 5 15 -11 3.98 0.96
 5 15 -10 2.27 0.86
 5 15 -9 4.79 0.94
 5 15 -8 7.63 1.02
 5 15 -7 12.99 1.14
 5 15 -6 5.05 0.94
 5 15 -5 5.15 0.94
 5 15 -4 13.73 1.14
 5 15 -3 19.69 1.27
 5 15 -2 7.04 0.94
 5 15 -1 1.71 0.81
 5 15 0 11.43 1.03
 5 15 1 2.88 0.84
 5 15 2 7.12 0.95
 5 15 3 21.58 1.31
 5 15 4 13.81 1.15
 5 15 5 5.15 0.94
 5 15 6 5.42 0.96
 5 15 7 12.61 1.15
 5 15 8 6.85 1
 5 15 9 4.05 0.95
 5 15 10 1.99 0.87
 5 15 11 3.81 0.96
 5 15 12 8.67 1.06
 5 15 13 13.62 1.12
 5 15 14 15.65 1.12
 5 16 -13 0.16 0.76
 5 16 -12 1.53 0.82
 5 16 -11 4.67 0.93
 5 16 -10 0.64 0.87
 5 16 -9 20.76 1.36
 5 16 -8 5.35 0.96
 5 16 -7 1.63 0.87
 5 16 -6 3.81 0.94
 5 16 -5 11.36 1.1
 5 16 -4 17.59 1.25
 5 16 -3 2.53 0.89
 5 16 -2 41.34 1.74
 5 16 -1 23.64 1.38
 5 16 0 1.68 0.85
 5 16 1 24.84 1.4
 5 16 2 41.92 1.75
 5 16 3 2.36 0.89
 5 16 4 17.79 1.25
 5 16 5 9.33 1.06
 5 16 6 4.27 0.94
 5 16 7 1.96 0.88
 5 16 8 3.16 0.9
 5 16 9 21.25 1.36
 5 16 10 0.9 0.86
 5 16 11 3.48 0.91
 5 16 12 2.28 0.84
 5 16 13 0.3 0.76
 5 17 -12 3.13 0.8
 5 17 -11 9.08 0.99
 5 17 -10 0.27 0.81
 5 17 -9 17.86 1.27
 5 17 -8 7.44 1.05
 5 17 -7 16.08 1.26
 5 17 -6 2.26 0.87
 5 17 -5 7.06 1.01
 5 17 -4 19.36 1.29
 5 17 -3 1.14 0.84
 5 17 -2 2.96 0.91
 5 17 -1 13.09 1.16
 5 17 0 1.54 0.87
 5 17 1 13.17 1.16
 5 17 2 3.04 0.9
 5 17 3 0.55 0.83
 5 17 4 19.54 1.28
 5 17 5 6.58 1
 5 17 6 2.07 0.86
 5 17 7 16.59 1.25
 5 17 8 8.68 1.05
 5 17 9 16.74 1.23
 5 17 10 -0.12 0.8
 5 17 11 10.28 1.01
 5 17 12 1.63 0.78
 5 18 -10 1.38 0.78
 5 18 -9 7.81 0.97
 5 18 -8 1.84 0.86
 5 18 -7 0.5 0.84
 5 18 -6 2.66 0.91
 5 18 -5 5.25 0.98
 5 18 -4 10.23 1.11
 5 18 -3 0.18 0.81
 5 18 -2 5.7 0.95
 5 18 -1 9.63 1.06
 5 18 0 10.22 1.08
 5 18 1 9.4 1.06
 5 18 2 6.27 0.97
 5 18 3 0.89 0.83
 5 18 4 10.09 1.12
 5 18 5 5.09 0.99
 5 18 6 2.12 0.88
 5 18 7 0.74 0.85
 5 18 8 2.54 0.87
 5 18 9 6.46 0.95
 5 18 10 1.25 0.79
 5 19 -8 0.63 0.77
 5 19 -7 6.86 0.95
 5 19 -6 9.56 1.03
 5 19 -5 0.69 0.82
 5 19 -4 0.78 0.83
 5 19 -3 1.98 0.87
 5 19 -2 1.42 0.84
 5 19 -1 8.17 1.06
 5 19 0 3.6 0.91
 5 19 1 8.92 1.05
 5 19 2 1 0.85
 5 19 3 2.48 0.88
 5 19 4 0.6 0.83
 5 19 5 0.37 0.82
 5 19 6 9.6 1.04
 5 19 7 6.55 0.94
 5 19 8 -0.2 0.75
 5 20 -6 2.41 0.84
 5 20 -5 8.24 0.94
 5 20 -4 -0.5 0.76
 5 20 -3 2.41 0.85
 5 20 -2 3.92 0.87
 5 20 -1 3.81 0.89
 5 20 0 -0.29 0.78
 5 20 1 4.28 0.89
 5 20 2 2.69 0.87
 5 20 3 2.59 0.85
 5 20 4 0.62 0.76
 5 20 5 8.37 0.95
 5 20 6 1.59 0.84
 6 0 0 759.61 13.39
 6 0 1 106.51 2.12
 6 0 2 168.59 3.19
 6 0 3 58.59 1.34
 6 0 4 35.98 0.98
 6 0 5 23.9 0.8
 6 0 6 31.02 0.96
 6 0 7 8.92 0.58
 6 0 8 135.02 2.89
 6 0 9 104.41 2.42
 6 0 10 1.86 0.58
 6 0 11 11.05 0.82
 6 0 12 0.64 0.63
 6 0 13 2.57 0.72
 6 0 14 1.76 0.73
 6 0 15 10.65 1.04
 6 0 16 0.46 0.81
 6 0 17 6.13 0.97
 6 0 18 14.19 1.21
 6 0 19 15.75 1.21
 6 0 20 2.09 0.83
 6 1 -20 1.72 0.81
 6 1 -19 4.66 0.93
 6 1 -18 9.73 1.1
 6 1 -17 0.58 0.85
 6 1 -16 7.13 1
 6 1 -15 15.98 1.17
 6 1 -14 3.63 0.78
 6 1 -13 15.43 1.02
 6 1 -12 19.03 1.04
 6 1 -11 28.15 1.17
 6 1 -10 194.71 4.05
 6 1 -9 44.83 1.38
 6 1 -8 10.84 0.69
 6 1 -7 64.3 1.59
 6 1 -6 217.82 4.16
 6 1 -5 429.7 7.72
 6 1 -4 93.62 1.97
 6 1 -3 29.29 0.84
 6 1 -2 328.82 5.92
 6 1 -1 421.34 7.46
 6 1 0 1057.21 18.64
 6 1 1 421.51 7.47
 6 1 2 330.25 5.94
 6 1 3 29.18 0.84
 6 1 4 95.08 2
 6 1 5 426.57 7.67
 6 1 6 219.69 4.19
 6 1 7 64.99 1.6
 6 1 8 10.66 0.69
 6 1 9 45.62 1.39
 6 1 10 194.89 4.05
 6 1 11 28.14 1.18
 6 1 12 18.98 1.04
 6 1 13 16.17 1.03
 6 1 14 3.18 0.78
 6 1 15 15.73 1.17
 6 1 16 7.24 1
 6 1 17 1.52 0.86
 6 1 18 11.6 1.13
 6 1 19 3.9 0.91
 6 1 20 3.19 0.83
 6 2 -20 6.93 0.92
 6 2 -19 0.48 0.83
 6 2 -18 1.68 0.89
 6 2 -17 26.37 1.43
 6 2 -16 30.32 1.53
 6 2 -15 12.62 1.1
 6 2 -14 7.08 0.87
 6 2 -13 24.77 1.22
 6 2 -12 91.29 2.4
 6 2 -11 146.82 3.3
 6 2 -10 47.68 1.49
 6 2 -9 14.11 0.81
 6 2 -8 14.92 0.78
 6 2 -7 52.91 1.4
 6 2 -6 42.06 1.16
 6 2 -5 696.19 12.24
 6 2 -4 147.96 2.9
 6 2 -3 190.81 3.6
 6 2 -2 324.47 5.84
 6 2 -1 950.78 16.72
 6 2 0 92.8 1.9
 6 2 1 946.99 16.65
 6 2 2 321.22 5.8
 6 2 3 191.91 3.63
 6 2 4 147.71 2.9
 6 2 5 686.4 12.11
 6 2 6 41.5 1.16
 6 2 7 53.55 1.41
 6 2 8 14.98 0.78
 6 2 9 13.97 0.81
 6 2 10 48.53 1.51
 6 2 11 146.57 3.3
 6 2 12 91.56 2.41
 6 2 13 24.44 1.21
 6 2 14 7.07 0.87
 6 2 15 13.42 1.13
 6 2 16 28.96 1.5
 6 2 17 26.73 1.44
 6 2 18 1.26 0.86
 6 2 19 0.1 0.8
 6 2 20 6.95 0.92
 6 3 -20 0.03 0.75
 6 3 -19 3.55 0.89
 6 3 -18 4.43 0.96
 6 3 -17 9.84 1.06
 6 3 -16 0.66 0.82
 6 3 -15 14.44 1.16
 6 3 -14 4.56 0.86
 6 3 -13 5.41 0.8
 6 3 -12 16.63 1.01
 6 3 -11 3.34 0.67
 6 3 -10 44.24 1.44
 6 3 -9 13.69 0.81
 6 3 -8 426.16 7.87
 6 3 -7 174.57 3.54
 6 3 -6 207.78 4.02
 6 3 -5 7.63 0.53
 6 3 -4 290.7 5.35
 6 3 -3 50.02 1.23
 6 3 -2 462.19 8.17
 6 3 -1 317.95 5.75
 6 3 0 1259.9 22.2
 6 3 1 321.84 5.8
 6 3 2 461.44 8.19
 6 3 3 49.67 1.22
 6 3 4 285.94 5.26
 6 3 5 7.33 0.52
 6 3 6 209.28 4.04
 6 3 7 177.73 3.6
 6 3 8 420.19 7.77
 6 3 9 13.79 0.81
 6 3 10 42.62 1.42
 6 3 11 3.41 0.68
 6 3 12 16.2 1.01
 6 3 13 5.63 0.82
 6 3 14 5.96 0.88
 6 3 15 14.61 1.16
 6 3 16 0.94 0.83
 6 3 17 8.81 1.03
 6 3 18 5.18 0.97
 6 3 19 3.5 0.9
 6 3 20 0.29 0.76
 6 4 -20 20.72 1.19
 6 4 -19 26.75 1.41
 6 4 -18 7.96 1.04
 6 4 -17 22.38 1.35
 6 4 -16 2.01 0.86
 6 4 -15 16.83 1.23
 6 4 -14 6 0.91
 6 4 -13 3.88 0.78
 6 4 -12 31.9 1.33
 6 4 -11 62.14 1.85
 6 4 -10 86.42 2.22
 6 4 -9 34.4 1.23
 6 4 -8 87.39 2.13
 6 4 -7 79.21 1.93
 6 4 -6 406.22 7.39
 6 4 -5 381.31 6.93
 6 4 -4 282.09 5.21
 6 4 -3 442.56 7.88
 6 4 -2 325.38 5.89
 6 4 -1 520.59 9.17
 6 4 0 13.04 0.57
 6 4 1 513.25 9.04
 6 4 2 321.15 5.82
 6 4 3 448.47 8
 6 4 4 280.44 5.19
 6 4 5 381.56 6.94
 6 4 6 404.48 7.37
 6 4 7 77.97 1.91
 6 4 8 88.86 2.15
 6 4 9 34.66 1.24
 6 4 10 84.86 2.2
 6 4 11 61.74 1.84
 6 4 12 32.31 1.34
 6 4 13 4.11 0.79
 6 4 14 5.7 0.88
 6 4 15 16.94 1.22
 6 4 16 3.23 0.9
 6 4 17 20.81 1.31
 6 4 18 9.28 1.07
 6 4 19 25.82 1.39
 6 4 20 19.31 1.17
 6 5 -20 0.55 0.78
 6 5 -19 18.18 1.22
 6 5 -18 2.6 0.9
 6 5 -17 2.99 0.91
 6 5 -16 26.41 1.44
 6 5 -15 72.78 2.34
 6 5 -14 135.42 3.43
 6 5 -13 47.44 1.71
 6 5 -12 126.51 3.08
 6 5 -11 93.15 2.43
 6 5 -10 5.25 0.71
 6 5 -9 12.45 0.82
 6 5 -8 101.82 2.41
 6 5 -7 83 2.03
 6 5 -6 187.8 3.78
 6 5 -5 88.19 2
 6 5 -4 103.61 2.23
 6 5 -3 164.93 3.25
 6 5 -2 9.86 0.55
 6 5 -1 175.77 3.4
 6 5 0 99.58 2.1
 6 5 1 174.88 3.38
 6 5 2 9.32 0.55
 6 5 3 166.41 3.27
 6 5 4 101.58 2.19
 6 5 5 89.27 2.01
 6 5 6 189.42 3.8
 6 5 7 83.51 2.04
 6 5 8 101.82 2.41
 6 5 9 12.33 0.82
 6 5 10 5.53 0.71
 6 5 11 94.05 2.44
 6 5 12 123.96 3.04
 6 5 13 48.51 1.73
 6 5 14 136.95 3.46
 6 5 15 72.18 2.33
 6 5 16 27.49 1.46
 6 5 17 2.51 0.9
 6 5 18 2.88 0.91
 6 5 19 19.09 1.23
 6 5 20 1.24 0.8
 6 6 -19 17.09 1.15
 6 6 -18 6.52 0.99
 6 6 -17 51.76 2
 6 6 -16 6.16 1
 6 6 -15 17.03 1.24
 6 6 -14 0.33 0.83
 6 6 -13 45.59 1.75
 6 6 -12 0.96 0.71
 6 6 -11 46.05 1.6
 6 6 -10 8.81 0.81
 6 6 -9 161.89 3.53
 6 6 -8 19.35 0.95
 6 6 -7 4.14 0.6
 6 6 -6 23.23 0.95
 6 6 -5 57.63 1.54
 6 6 -4 5.3 0.52
 6 6 -3 136.46 2.8
 6 6 -2 184.9 3.6
 6 6 -1 103.89 2.22
 6 6 0 43.49 1.17
 6 6 1 102.5 2.19
 6 6 2 183.92 3.58
 6 6 3 133.91 2.76
 6 6 4 4.71 0.51
 6 6 5 58.63 1.55
 6 6 6 23.15 0.95
 6 6 7 4.03 0.6
 6 6 8 19.06 0.95
 6 6 9 167.94 3.64
 6 6 10 7.62 0.79
 6 6 11 46.84 1.62
 6 6 12 1.06 0.71
 6 6 13 45.49 1.75
 6 6 14 -0.25 0.8
 6 6 15 18.54 1.26
 6 6 16 5.43 0.97
 6 6 17 52.1 2
 6 6 18 7.31 1.01
 6 6 19 18.25 1.19
 6 7 -19 2.1 0.81
 6 7 -18 6.93 0.97
 6 7 -17 3.89 0.96
 6 7 -16 18.42 1.27
 6 7 -15 9.24 1.06
 6 7 -14 19.05 1.28
 6 7 -13 26.87 1.41
 6 7 -12 88.18 2.46
 6 7 -11 35.56 1.43
 6 7 -10 9.01 0.83
 6 7 -9 6.64 0.76
 6 7 -8 2.02 0.63
 6 7 -7 161.74 3.47
 6 7 -6 185.79 3.83
 6 7 -5 68.73 1.78
 6 7 -4 57.31 1.55
 6 7 -3 37.55 1.17
 6 7 -2 4.56 0.51
 6 7 -1 17.75 0.76
 6 7 0 33.49 1.04
 6 7 1 17.42 0.75
 6 7 2 4.82 0.51
 6 7 3 37.57 1.17
 6 7 4 56.74 1.53
 6 7 5 69.62 1.79
 6 7 6 185.24 3.82
 6 7 7 162.4 3.48
 6 7 8 2.49 0.64
 6 7 9 6.35 0.75
 6 7 10 8.89 0.83
 6 7 11 35.64 1.43
 6 7 12 89.2 2.48
 6 7 13 26.66 1.42
 6 7 14 19.16 1.27
 6 7 15 7.84 1.03
 6 7 16 18.04 1.26
 6 7 17 4.9 0.98
 6 7 18 6.03 0.95
 6 7 19 1.24 0.8
 6 8 -19 9.17 0.99
 6 8 -18 15.28 1.14
 6 8 -17 5.13 0.98
 6 8 -16 20 1.3
 6 8 -15 13.39 1.16
 6 8 -14 27.07 1.46
 6 8 -13 31.24 1.53
 6 8 -12 17.31 1.18
 6 8 -11 30.87 1.37
 6 8 -10 24.36 1.2
 6 8 -9 41.85 1.5
 6 8 -8 91.7 2.36
 6 8 -7 10.88 0.81
 6 8 -6 32.31 1.2
 6 8 -5 3.68 0.61
 6 8 -4 6.12 0.63
 6 8 -3 40.8 1.28
 6 8 -2 93.04 2.17
 6 8 -1 91.82 2.14
 6 8 0 4.72 0.56
 6 8 1 89.77 2.11
 6 8 2 92.34 2.16
 6 8 3 39.99 1.26
 6 8 4 6.08 0.63
 6 8 5 4.09 0.61
 6 8 6 31.92 1.2
 6 8 7 11.25 0.82
 6 8 8 91.58 2.35
 6 8 9 41.4 1.49
 6 8 10 25.74 1.23
 6 8 11 32.08 1.39
 6 8 12 19.6 1.22
 6 8 13 33.03 1.55
 6 8 14 28.14 1.48
 6 8 15 11.93 1.13
 6 8 16 19.1 1.29
 6 8 17 6.11 1
 6 8 18 16.18 1.16
 6 8 19 10.14 1.01
 6 9 -18 5.05 0.88
 6 9 -17 1.26 0.86
 6 9 -16 21.19 1.37
 6 9 -15 17.95 1.26
 6 9 -14 3.31 0.91
 6 9 -13 1.43 0.85
 6 9 -12 18.42 1.26
 6 9 -11 3.67 0.8
 6 9 -10 69.52 2.1
 6 9 -9 9.21 0.87
 6 9 -8 16.77 1
 6 9 -7 17.01 0.97
 6 9 -6 5.99 0.72
 6 9 -5 45.18 1.46
 6 9 -4 14.24 0.85
 6 9 -3 43.38 1.38
 6 9 -2 35.05 1.21
 6 9 -1 22.87 0.97
 6 9 0 38.42 1.26
 6 9 1 22.4 0.96
 6 9 2 35.04 1.21
 6 9 3 45.19 1.41
 6 9 4 15.87 0.87
 6 9 5 44.88 1.45
 6 9 6 6.76 0.72
 6 9 7 16.24 0.96
 6 9 8 16.99 1.01
 6 9 9 8.82 0.86
 6 9 10 72.66 2.16
 6 9 11 3 0.8
 6 9 12 19.28 1.27
 6 9 13 0.61 0.83
 6 9 14 3.19 0.92
 6 9 15 19.79 1.29
 6 9 16 22.1 1.38
 6 9 17 1.1 0.85
 6 9 18 4.65 0.87
 6 10 -18 -0.09 0.78
 6 10 -17 3.47 0.88
 6 10 -16 8.65 1.04
 6 10 -15 24.2 1.42
 6 10 -14 26.24 1.44
 6 10 -13 6.68 0.99
 6 10 -12 19.37 1.28
 6 10 -11 35.08 1.6
 6 10 -10 9.47 0.95
 6 10 -9 78.08 2.25
 6 10 -8 21.32 1.14
 6 10 -7 1.79 0.68
 6 10 -6 34.28 1.33
 6 10 -5 145.84 3.28
 6 10 -4 59.76 1.75
 6 10 -3 3.03 0.63
 6 10 -2 7.49 0.72
 6 10 -1 0.6 0.56
 6 10 0 0.85 0.55
 6 10 1 1.15 0.57
 6 10 2 7.34 0.71
 6 10 3 3.23 0.63
 6 10 4 59.44 1.75
 6 10 5 146.78 3.3
 6 10 6 36.01 1.36
 6 10 7 1.91 0.67
 6 10 8 21.13 1.13
 6 10 9 77.34 2.24
 6 10 10 8.51 0.93
 6 10 11 36.52 1.63
 6 10 12 18.99 1.28
 6 10 13 7.03 0.99
 6 10 14 27.55 1.46
 6 10 15 22.8 1.42
 6 10 16 9.63 1.07
 6 10 17 4.04 0.89
 6 10 18 0.72 0.78
 6 11 -17 2.5 0.82
 6 11 -16 8.93 1.04
 6 11 -15 13.65 1.2
 6 11 -14 53.64 1.97
 6 11 -13 5.89 0.97
 6 11 -12 13.86 1.17
 6 11 -11 63.81 2.17
 6 11 -10 24.3 1.38
 6 11 -9 72.51 2.19
 6 11 -8 3.07 0.77
 6 11 -7 16.63 1.04
 6 11 -6 12.89 0.94
 6 11 -5 3.55 0.72
 6 11 -4 63.82 1.88
 6 11 -3 7.14 0.77
 6 11 -2 32.3 1.27
 6 11 -1 98.81 2.46
 6 11 0 74.8 2.04
 6 11 1 96.47 2.42
 6 11 2 32.79 1.28
 6 11 3 7.74 0.78
 6 11 4 63.74 1.88
 6 11 5 3.71 0.73
 6 11 6 13.91 0.96
 6 11 7 17.22 1.05
 6 11 8 3.71 0.77
 6 11 9 71.47 2.18
 6 11 10 22.9 1.34
 6 11 11 62.64 2.15
 6 11 12 13.41 1.15
 6 11 13 5.43 0.95
 6 11 14 52 1.94
 6 11 15 14.69 1.21
 6 11 16 8.41 1.01
 6 11 17 1.86 0.81
 6 12 -16 24.69 1.32
 6 12 -15 8.25 1.03
 6 12 -14 9.32 1.11
 6 12 -13 0.18 0.83
 6 12 -12 30.59 1.54
 6 12 -11 6.73 1
 6 12 -10 5.11 0.96
 6 12 -9 30.92 1.52
 6 12 -8 15.85 1.14
 6 12 -7 8.44 0.91
 6 12 -6 43.13 1.6
 6 12 -5 12.38 0.96
 6 12 -4 59.03 1.86
 6 12 -3 27.6 1.25
 6 12 -2 33.82 1.35
 6 12 -1 44.58 1.55
 6 12 0 42.18 1.5
 6 12 1 45.09 1.56
 6 12 2 32.82 1.33
 6 12 3 27.75 1.25
 6 12 4 59.2 1.86
 6 12 5 11.88 0.94
 6 12 6 42.53 1.58
 6 12 7 8.53 0.91
 6 12 8 15.22 1.14
 6 12 9 30.51 1.51
 6 12 10 4.61 0.94
 6 12 11 6.44 0.99
 6 12 12 30.52 1.53
 6 12 13 -0.16 0.82
 6 12 14 11.01 1.14
 6 12 15 7.52 1.02
 6 12 16 25.78 1.34
 6 13 -16 2.6 0.81
 6 13 -15 5.65 0.91
 6 13 -14 1.84 0.88
 6 13 -13 6.59 1.02
 6 13 -12 2.1 0.88
 6 13 -11 1.11 0.84
 6 13 -10 -0.52 0.84
 6 13 -9 76.75 2.42
 6 13 -8 65.3 2.2
 6 13 -7 38.86 1.67
 6 13 -6 37.25 1.58
 6 13 -5 0.9 0.72
 6 13 -4 127.6 3.14
 6 13 -3 48.26 1.7
 6 13 -2 32.93 1.39
 6 13 -1 27.03 1.27
 6 13 0 17.6 1.07
 6 13 1 28.08 1.28
 6 13 2 32.21 1.38
 6 13 3 48.91 1.71
 6 13 4 127.85 3.14
 6 13 5 0.32 0.73
 6 13 6 37.33 1.58
 6 13 7 39.36 1.68
 6 13 8 66.33 2.22
 6 13 9 74.39 2.38
 6 13 10 1.49 0.87
 6 13 11 0.9 0.83
 6 13 12 3.12 0.9
 6 13 13 6.35 1.01
 6 13 14 1.61 0.86
 6 13 15 5.26 0.92
 6 13 16 0.62 0.79
 6 14 -15 0.63 0.74
 6 14 -14 5.84 0.93
 6 14 -13 11.23 1.1
 6 14 -12 5.72 0.99
 6 14 -11 7.01 0.99
 6 14 -10 10.22 1.1
 6 14 -9 15.49 1.22
 6 14 -8 6.85 1.03
 6 14 -7 11.28 1.11
 6 14 -6 2.28 0.87
 6 14 -5 34.23 1.57
 6 14 -4 9.92 1
 6 14 -3 37.31 1.59
 6 14 -2 117.17 3
 6 14 -1 80.81 2.34
 6 14 0 16.16 1.09
 6 14 1 80.32 2.32
 6 14 2 117.04 2.99
 6 14 3 36.46 1.58
 6 14 4 8.6 0.97
 6 14 5 33.34 1.56
 6 14 6 1.28 0.87
 6 14 7 12.23 1.13
 6 14 8 7.33 1.01
 6 14 9 17.73 1.24
 6 14 10 10.45 1.09
 6 14 11 6.91 1
 6 14 12 5.7 1
 6 14 13 9.7 1.07
 6 14 14 6.21 0.93
 6 14 15 0.43 0.75
 6 15 -14 3.56 0.86
 6 15 -13 0.85 0.79
 6 15 -12 7.76 1.03
 6 15 -11 2.97 0.92
 6 15 -10 8.46 1.08
 6 15 -9 7.49 1.01
 6 15 -8 4.93 0.97
 6 15 -7 35.52 1.64
 6 15 -6 7.75 1.03
 6 15 -5 15.76 1.21
 6 15 -4 2.65 0.89
 6 15 -3 19.8 1.28
 6 15 -2 10.44 1.08
 6 15 -1 16.76 1.21
 6 15 0 13.52 1.14
 6 15 1 17.44 1.22
 6 15 2 9.21 1.05
 6 15 3 18.07 1.25
 6 15 4 2.51 0.87
 6 15 5 14.75 1.18
 6 15 6 7.52 1.02
 6 15 7 34.74 1.61
 6 15 8 3.94 0.94
 6 15 9 5.04 0.97
 6 15 10 9.85 1.11
 6 15 11 3.47 0.93
 6 15 12 8.37 1.03
 6 15 13 -0.56 0.78
 6 15 14 3.64 0.84
 6 16 -13 -0.17 0.78
 6 16 -12 9.42 0.99
 6 16 -11 1.83 0.86
 6 16 -10 0.35 0.85
 6 16 -9 17.95 1.29
 6 16 -8 12.47 1.13
 6 16 -7 2.74 0.92
 6 16 -6 6.87 1.01
 6 16 -5 3.84 0.94
 6 16 -4 24.36 1.41
 6 16 -3 26.55 1.45
 6 16 -2 27.3 1.46
 6 16 -1 5.9 0.99
 6 16 0 9.07 1.05
 6 16 1 6.92 1
 6 16 2 28.71 1.49
 6 16 3 27.12 1.47
 6 16 4 23.59 1.39
 6 16 5 3.58 0.94
 6 16 6 7.06 1
 6 16 7 2.76 0.91
 6 16 8 12.21 1.12
 6 16 9 19.37 1.31
 6 16 10 0.5 0.84
 6 16 11 0.93 0.83
 6 16 12 9.39 0.99
 6 16 13 -0.53 0.76
 6 17 -11 1.29 0.78
 6 17 -10 6.3 0.94
 6 17 -9 4.67 0.94
 6 17 -8 3.35 0.9
 6 17 -7 5.47 1
 6 17 -6 1.87 0.91
 6 17 -5 11.99 1.1
 6 17 -4 2.39 0.88
 6 17 -3 8.63 1.05
 6 17 -2 18.53 1.28
 6 17 -1 7.15 1.02
 6 17 0 3.6 0.93
 6 17 1 6.55 1.01
 6 17 2 18.34 1.27
 6 17 3 8.73 1.04
 6 17 4 2.15 0.89
 6 17 5 10.13 1.08
 6 17 6 1.56 0.91
 6 17 7 4.2 0.99
 6 17 8 2.53 0.91
 6 17 9 5 0.95
 6 17 10 6.22 0.94
 6 17 11 -0.23 0.76
 6 18 -10 -0.42 0.77
 6 18 -9 0.93 0.79
 6 18 -8 3.04 0.85
 6 18 -7 8.46 1.01
 6 18 -6 6.37 0.99
 6 18 -5 4.12 0.96
 6 18 -4 1.66 0.88
 6 18 -3 7.47 1.04
 6 18 -2 1.36 0.89
 6 18 -1 10.59 1.14
 6 18 0 3.07 0.95
 6 18 1 11.31 1.14
 6 18 2 1.1 0.88
 6 18 3 8.96 1.07
 6 18 4 0.84 0.87
 6 18 5 4.68 0.95
 6 18 6 6.04 0.98
 6 18 7 9.02 1.02
 6 18 8 2.7 0.85
 6 18 9 0.82 0.77
 6 18 10 -0.65 0.76
 6 19 -8 6.88 0.94
 6 19 -7 7.07 0.93
 6 19 -6 1.95 0.83
 6 19 -5 7.1 0.96
 6 19 -4 1.92 0.85
 6 19 -3 9.86 1.06
 6 19 -2 19.5 1.28
 6 19 -1 1.07 0.86
 6 19 0 14.42 1.18
 6 19 1 1.03 0.85
 6 19 2 18.45 1.26
 6 19 3 10.09 1.07
 6 19 4 1.74 0.85
 6 19 5 7.22 0.96
 6 19 6 2.34 0.83
 6 19 7 7.88 0.94
 6 19 8 5.56 0.91
 6 20 -5 8.24 0.97
 6 20 -4 9.71 0.98
 6 20 -3 0.3 0.78
 6 20 -2 7.87 0.96
 6 20 -1 0.98 0.79
 6 20 0 12.49 1.07
 6 20 1 1.62 0.79
 6 20 2 6.53 0.93
 6 20 3 1.04 0.78
 6 20 4 9.81 0.97
 6 20 5 9.55 1
 7 0 1 1089.98 19.12
 7 0 2 1420.44 24.93
 7 0 3 86.6 1.88
 7 0 4 153.82 3.05
 7 0 5 16.95 0.71
 7 0 6 894.22 15.75
 7 0 7 69.23 1.76
 7 0 8 26.87 1.04
 7 0 9 52.99 1.57
 7 0 10 53.56 1.63
 7 0 11 161.9 3.6
 7 0 12 78.99 2.21
 7 0 13 18.82 1.12
 7 0 14 32.65 1.49
 7 0 15 5.93 0.95
 7 0 16 0.47 0.83
 7 0 17 30.54 1.51
 7 0 18 1.42 0.86
 7 0 19 15.44 1.16
 7 0 20 13.86 1.07
 7 1 -20 3.56 0.84
 7 1 -19 9.99 1.05
 7 1 -18 9.63 1.08
 7 1 -17 -0.24 0.82
 7 1 -16 9.93 1.06
 7 1 -15 6.67 0.99
 7 1 -14 83.22 2.46
 7 1 -13 28.67 1.32
 7 1 -12 19.89 1.1
 7 1 -11 41.05 1.46
 7 1 -10 96.05 2.39
 7 1 -9 19.5 0.94
 7 1 -8 399.01 7.42
 7 1 -7 578.01 10.36
 7 1 -6 274.41 5.16
 7 1 -5 80.97 1.84
 7 1 -4 204.54 3.9
 7 1 -3 911.27 16
 7 1 -2 127.94 2.56
 7 1 -1 254.88 4.69
 7 1 0 937.88 16.44
 7 1 1 252.27 4.64
 7 1 2 127.77 2.56
 7 1 3 906.85 15.92
 7 1 4 203.33 3.88
 7 1 5 81.86 1.86
 7 1 6 272.02 5.12
 7 1 7 581.51 10.43
 7 1 8 404.73 7.51
 7 1 9 18.51 0.93
 7 1 10 96.64 2.4
 7 1 11 40.75 1.46
 7 1 12 19.47 1.09
 7 1 13 28.73 1.34
 7 1 14 83.1 2.46
 7 1 15 6.9 0.99
 7 1 16 9.15 1.05
 7 1 17 -0.67 0.81
 7 1 18 9.76 1.09
 7 1 19 8.94 1.04
 7 1 20 4.4 0.85
 7 2 -20 12.89 1.03
 7 2 -19 5.01 0.93
 7 2 -18 0.57 0.86
 7 2 -17 37.44 1.66
 7 2 -16 23.99 1.41
 7 2 -15 32.05 1.55
 7 2 -14 4.78 0.89
 7 2 -13 258.72 5.4
 7 2 -12 4.09 0.75
 7 2 -11 118.73 2.86
 7 2 -10 1.89 0.62
 7 2 -9 18.63 0.93
 7 2 -8 343.06 6.48
 7 2 -7 25.32 0.98
 7 2 -6 9.83 0.65
 7 2 -5 126.84 2.64
 7 2 -4 31.38 0.96
 7 2 -3 311.54 5.7
 7 2 -2 174.74 3.37
 7 2 -1 694.69 12.18
 7 2 0 6.93 0.48
 7 2 1 696.64 12.21
 7 2 2 176.44 3.4
 7 2 3 309.83 5.68
 7 2 4 31.57 0.96
 7 2 5 129.68 2.69
 7 2 6 10.04 0.65
 7 2 7 25.57 0.98
 7 2 8 340.01 6.44
 7 2 9 18.74 0.94
 7 2 10 1.06 0.6
 7 2 11 120.23 2.89
 7 2 12 3.28 0.74
 7 2 13 264.36 5.5
 7 2 14 5.56 0.9
 7 2 15 33.55 1.58
 7 2 16 24.85 1.41
 7 2 17 37.36 1.66
 7 2 18 0.73 0.86
 7 2 19 5.62 0.94
 7 2 20 13.36 1.04
 7 3 -20 1.17 0.81
 7 3 -19 8.56 1.01
 7 3 -18 22.67 1.37
 7 3 -17 10.83 1.09
 7 3 -16 29.82 1.51
 7 3 -15 36.51 1.65
 7 3 -14 2.08 0.85
 7 3 -13 65.43 2.04
 7 3 -12 76.99 2.2
 7 3 -11 26.32 1.2
 7 3 -10 45.46 1.51
 7 3 -9 22.57 1.03
 7 3 -8 66.92 1.79
 7 3 -7 115.43 2.58
 7 3 -6 163.39 3.35
 7 3 -5 71.23 1.7
 7 3 -4 51.04 1.32
 7 3 -3 301.78 5.54
 7 3 -2 20.23 0.74
 7 3 -1 145.83 2.88
 7 3 0 9.55 0.54
 7 3 1 146.84 2.89
 7 3 2 20.23 0.74
 7 3 3 300.57 5.53
 7 3 4 51.32 1.33
 7 3 5 71.56 1.71
 7 3 6 159.82 3.29
 7 3 7 115.9 2.59
 7 3 8 68.49 1.82
 7 3 9 22.67 1.03
 7 3 10 46.58 1.53
 7 3 11 26.75 1.21
 7 3 12 78.74 2.23
 7 3 13 63.44 2
 7 3 14 3.27 0.88
 7 3 15 36.47 1.65
 7 3 16 28.87 1.49
 7 3 17 11.69 1.12
 7 3 18 23.32 1.38
 7 3 19 9.7 1.01
 7 3 20 0.2 0.8
 7 4 -19 4.47 0.89
 7 4 -18 7.06 1.02
 7 4 -17 6.67 0.98
 7 4 -16 5.83 0.96
 7 4 -15 18.14 1.26
 7 4 -14 12.85 1.12
 7 4 -13 26.09 1.29
 7 4 -12 7.5 0.87
 7 4 -11 23.79 1.16
 7 4 -10 13.26 0.9
 7 4 -9 43.94 1.44
 7 4 -8 190.69 3.95
 7 4 -7 78.73 1.97
 7 4 -6 44.8 1.33
 7 4 -5 105.27 2.34
 7 4 -4 113.35 2.41
 7 4 -3 98.17 2.13
 7 4 -2 120.96 2.5
 7 4 -1 103.16 2.18
 7 4 0 1.3 0.4
 7 4 1 104.77 2.21
 7 4 2 119.65 2.47
 7 4 3 98.35 2.13
 7 4 4 112.73 2.4
 7 4 5 105.5 2.35
 7 4 6 43.29 1.31
 7 4 7 78 1.96
 7 4 8 190.56 3.94
 7 4 9 42.12 1.42
 7 4 10 13.32 0.89
 7 4 11 24.02 1.17
 7 4 12 7.9 0.87
 7 4 13 25.83 1.29
 7 4 14 13.21 1.13
 7 4 15 18.14 1.26
 7 4 16 4.96 0.96
 7 4 17 6.07 0.99
 7 4 18 7.57 1.02
 7 4 19 5.08 0.91
 7 5 -19 0.35 0.78
 7 5 -18 10.94 1.09
 7 5 -17 35.18 1.66
 7 5 -16 18.57 1.28
 7 5 -15 10.09 1.07
 7 5 -14 37.1 1.65
 7 5 -13 6.37 0.91
 7 5 -12 71.47 2.14
 7 5 -11 51.25 1.71
 7 5 -10 30.03 1.26
 7 5 -9 36.73 1.34
 7 5 -8 15.79 0.88
 7 5 -7 19.86 0.94
 7 5 -6 32.38 1.14
 7 5 -5 25.49 0.97
 7 5 -4 39.56 1.2
 7 5 -3 27.52 0.94
 7 5 -2 29.91 0.96
 7 5 -1 28.49 0.93
 7 5 0 258.74 4.83
 7 5 1 28.88 0.93
 7 5 2 30.58 0.97
 7 5 3 27.87 0.94
 7 5 4 39.35 1.2
 7 5 5 25.22 0.97
 7 5 6 31.94 1.13
 7 5 7 19.33 0.92
 7 5 8 14.89 0.87
 7 5 9 35.81 1.32
 7 5 10 30.38 1.27
 7 5 11 49.95 1.69
 7 5 12 69.93 2.1
 7 5 13 6.2 0.91
 7 5 14 36.06 1.63
 7 5 15 9.02 1.06
 7 5 16 19.47 1.29
 7 5 17 35.57 1.67
 7 5 18 12.55 1.13
 7 5 19 0.88 0.79
 7 6 -19 3.24 0.81
 7 6 -18 6.93 0.99
 7 6 -17 13.98 1.2
 7 6 -16 0.23 0.82
 7 6 -15 14.78 1.18
 7 6 -14 21.47 1.32
 7 6 -13 31.23 1.51
 7 6 -12 0.39 0.71
 7 6 -11 3.58 0.77
 7 6 -10 7.6 0.82
 7 6 -9 45.29 1.53
 7 6 -8 42.4 1.43
 7 6 -7 100.53 2.42
 7 6 -6 96.1 2.3
 7 6 -5 25.72 1.01
 7 6 -4 130.54 2.81
 7 6 -3 1.41 0.49
 7 6 -2 101.17 2.26
 7 6 -1 0.83 0.44
 7 6 0 22.15 0.84
 7 6 1 1.12 0.44
 7 6 2 100.1 2.25
 7 6 3 1.48 0.48
 7 6 4 130.45 2.81
 7 6 5 25.15 1
 7 6 6 96.53 2.31
 7 6 7 103.48 2.47
 7 6 8 41.66 1.42
 7 6 9 43.97 1.5
 7 6 10 7.09 0.81
 7 6 11 3.85 0.76
 7 6 12 0.46 0.7
 7 6 13 31.52 1.51
 7 6 14 20.21 1.3
 7 6 15 14.48 1.19
 7 6 16 1.06 0.84
 7 6 17 14.01 1.2
 7 6 18 7.82 1
 7 6 19 2.31 0.81
 7 7 -19 0.49 0.78
 7 7 -18 18.05 1.2
 7 7 -17 1.58 0.87
 7 7 -16 1.91 0.87
 7 7 -15 0.21 0.82
 7 7 -14 19.44 1.29
 7 7 -13 8.29 1.02
 7 7 -12 55.84 1.95
 7 7 -11 25.62 1.27
 7 7 -10 77.18 2.19
 7 7 -9 8.21 0.83
 7 7 -8 111.68 2.7
 7 7 -7 13.1 0.86
 7 7 -6 28.86 1.14
 7 7 -5 19.48 0.93
 7 7 -4 21.05 0.93
 7 7 -3 24.79 0.98
 7 7 -2 105.75 2.39
 7 7 -1 16.66 0.8
 7 7 0 10.93 0.68
 7 7 1 15.61 0.79
 7 7 2 105.68 2.39
 7 7 3 23.83 0.96
 7 7 4 20.88 0.93
 7 7 5 19.57 0.93
 7 7 6 28.96 1.14
 7 7 7 15.45 0.91
 7 7 8 113.48 2.73
 7 7 9 8.99 0.84
 7 7 10 78.31 2.21
 7 7 11 25.53 1.26
 7 7 12 53.83 1.92
 7 7 13 8.18 1.02
 7 7 14 19.97 1.3
 7 7 15 1.29 0.85
 7 7 16 1.87 0.87
 7 7 17 1.78 0.88
 7 7 18 19.18 1.22
 7 7 19 0.67 0.78
 7 8 -18 2.01 0.8
 7 8 -17 4.21 0.92
 7 8 -16 61.09 2.16
 7 8 -15 10.71 1.09
 7 8 -14 15.44 1.19
 7 8 -13 28.09 1.48
 7 8 -12 39.65 1.69
 7 8 -11 15.38 1.07
 7 8 -10 8.15 0.88
 7 8 -9 5.53 0.79
 7 8 -8 18.87 1.05
 7 8 -7 46.99 1.55
 7 8 -6 2.24 0.62
 7 8 -5 11.43 0.8
 7 8 -4 43.13 1.39
 7 8 -3 47.28 1.44
 7 8 -2 137.32 2.99
 7 8 -1 3.91 0.58
 7 8 0 3.75 0.58
 7 8 1 3.74 0.58
 7 8 2 136.14 2.97
 7 8 3 46.1 1.42
 7 8 4 42.13 1.37
 7 8 5 11.67 0.8
 7 8 6 1.85 0.62
 7 8 7 46.38 1.54
 7 8 8 18.81 1.04
 7 8 9 5.66 0.78
 7 8 10 8.08 0.88
 7 8 11 16.28 1.1
 7 8 12 41.56 1.72
 7 8 13 28.16 1.47
 7 8 14 14.59 1.18
 7 8 15 10.4 1.08
 7 8 16 63.72 2.2
 7 8 17 3.4 0.9
 7 8 18 0.91 0.78
 7 9 -18 8.05 0.93
 7 9 -17 2.64 0.85
 7 9 -16 1.18 0.85
 7 9 -15 6.54 0.99
 7 9 -14 35.91 1.64
 7 9 -13 3.23 0.92
 7 9 -12 48.64 1.88
 7 9 -11 6.91 0.94
 7 9 -10 2.3 0.75
 7 9 -9 48.81 1.71
 7 9 -8 2.51 0.72
 7 9 -7 32.04 1.31
 7 9 -6 54.79 1.7
 7 9 -5 11.19 0.84
 7 9 -4 19.09 0.98
 7 9 -3 36.56 1.29
 7 9 -2 42.64 1.39
 7 9 -1 31.03 1.17
 7 9 0 34.29 1.23
 7 9 1 31.53 1.18
 7 9 2 43.11 1.41
 7 9 3 37.54 1.31
 7 9 4 18.62 0.97
 7 9 5 11.48 0.84
 7 9 6 55.43 1.72
 7 9 7 33.34 1.33
 7 9 8 2.37 0.71
 7 9 9 48.94 1.7
 7 9 10 1.96 0.75
 7 9 11 7.17 0.95
 7 9 12 50.08 1.91
 7 9 13 3.8 0.92
 7 9 14 34.48 1.62
 7 9 15 5.63 0.97
 7 9 16 0.63 0.84
 7 9 17 1.65 0.84
 7 9 18 8.18 0.92
 7 10 -17 2.75 0.82
 7 10 -16 4.89 0.93
 7 10 -15 0.25 0.85
 7 10 -14 -0.96 0.81
 7 10 -13 3.95 0.92
 7 10 -12 4.42 0.94
 7 10 -11 0.41 0.83
 7 10 -10 10.7 1.03
 7 10 -9 57.48 1.9
 7 10 -8 26.91 1.28
 7 10 -7 28.9 1.29
 7 10 -6 38.87 1.46
 7 10 -5 17.7 1.02
 7 10 -4 0.94 0.62
 7 10 -3 7.01 0.75
 7 10 -2 24.67 1.1
 7 10 -1 43.28 1.44
 7 10 0 57.82 1.71
 7 10 1 44.06 1.46
 7 10 2 24.52 1.11
 7 10 3 7.18 0.75
 7 10 4 0.44 0.61
 7 10 5 17.41 1.01
 7 10 6 38.26 1.45
 7 10 7 29.24 1.3
 7 10 8 26.83 1.27
 7 10 9 58.94 1.93
 7 10 10 10.25 1.02
 7 10 11 0.7 0.82
 7 10 12 5.52 0.97
 7 10 13 3.73 0.91
 7 10 14 0.25 0.83
 7 10 15 0.42 0.84
 7 10 16 6.09 0.95
 7 10 17 1.7 0.81
 7 11 -17 11.3 1.03
 7 11 -16 0.22 0.8
 7 11 -15 18.07 1.26
 7 11 -14 1 0.89
 7 11 -13 3.38 0.92
 7 11 -12 3.46 0.92
 7 11 -11 13.18 1.16
 7 11 -10 6.79 0.99
 7 11 -9 36.91 1.6
 7 11 -8 5.02 0.84
 7 11 -7 4.8 0.81
 7 11 -6 27.57 1.28
 7 11 -5 5.81 0.8
 7 11 -4 19.68 1.08
 7 11 -3 54.78 1.74
 7 11 -2 6.86 0.78
 7 11 -1 17.67 1.01
 7 11 0 44 1.52
 7 11 1 18.47 1.02
 7 11 2 6.97 0.78
 7 11 3 53.15 1.71
 7 11 4 19.97 1.09
 7 11 5 5.7 0.79
 7 11 6 27.7 1.28
 7 11 7 5.21 0.81
 7 11 8 4.08 0.82
 7 11 9 38.22 1.62
 7 11 10 7.54 1.01
 7 11 11 13.49 1.15
 7 11 12 3.98 0.92
 7 11 13 3.95 0.92
 7 11 14 -0.17 0.85
 7 11 15 17.25 1.23
 7 11 16 1.11 0.81
 7 11 17 9.46 1.01
 7 12 -16 1.13 0.79
 7 12 -15 16.38 1.19
 7 12 -14 0.92 0.86
 7 12 -13 20.78 1.36
 7 12 -12 1.74 0.88
 7 12 -11 15.95 1.22
 7 12 -10 1.52 0.88
 7 12 -9 0.84 0.83
 7 12 -8 11.71 1.09
 7 12 -7 13.21 1.07
 7 12 -6 8.19 0.91
 7 12 -5 18.71 1.11
 7 12 -4 17.12 1.07
 7 12 -3 47.24 1.66
 7 12 -2 2.42 0.69
 7 12 -1 1.37 0.67
 7 12 0 1.02 0.67
 7 12 1 1.23 0.67
 7 12 2 2.72 0.71
 7 12 3 47.04 1.65
 7 12 4 16.73 1.06
 7 12 5 18.59 1.11
 7 12 6 8.39 0.91
 7 12 7 13.54 1.08
 7 12 8 11.97 1.1
 7 12 9 0.32 0.82
 7 12 10 1.78 0.86
 7 12 11 14.77 1.19
 7 12 12 1.43 0.86
 7 12 13 22.55 1.4
 7 12 14 0.3 0.83
 7 12 15 15.77 1.16
 7 12 16 2.06 0.79
 7 13 -15 1.97 0.8
 7 13 -14 1.69 0.84
 7 13 -13 1.5 0.88
 7 13 -12 9.97 1.11
 7 13 -11 3.52 0.9
 7 13 -10 12.05 1.14
 7 13 -9 3.22 0.91
 7 13 -8 5.16 0.96
 7 13 -7 65.04 2.19
 7 13 -6 39.14 1.68
 7 13 -5 2.73 0.83
 7 13 -4 2.33 0.79
 7 13 -3 25.07 1.27
 7 13 -2 33.08 1.42
 7 13 -1 3.16 0.76
 7 13 0 14.9 1.04
 7 13 1 3.31 0.77
 7 13 2 32.47 1.41
 7 13 3 25.79 1.29
 7 13 4 2.85 0.79
 7 13 5 3.45 0.85
 7 13 6 38.24 1.66
 7 13 7 66.67 2.22
 7 13 8 3.89 0.93
 7 13 9 3.13 0.9
 7 13 10 11.72 1.13
 7 13 11 2.28 0.89
 7 13 12 9.52 1.11
 7 13 13 3.2 0.9
 7 13 14 2.4 0.86
 7 13 15 0.49 0.77
 7 14 -14 -0.42 0.77
 7 14 -13 19.72 1.26
 7 14 -12 3.57 0.93
 7 14 -11 30.39 1.57
 7 14 -10 2.62 0.92
 7 14 -9 2.95 0.9
 7 14 -8 4.81 0.96
 7 14 -7 7.63 1.03
 7 14 -6 7.68 1.02
 7 14 -5 10.71 1.09
 7 14 -4 13.59 1.13
 7 14 -3 49.9 1.89
 7 14 -2 6.68 0.94
 7 14 -1 62.09 2.08
 7 14 0 13.96 1.09
 7 14 1 60.63 2.05
 7 14 2 6.99 0.95
 7 14 3 49.76 1.88
 7 14 4 13.97 1.14
 7 14 5 10.84 1.08
 7 14 6 7.66 1.01
 7 14 7 8.44 1.03
 7 14 8 4.57 0.96
 7 14 9 2.62 0.92
 7 14 10 4 0.94
 7 14 11 29.98 1.56
 7 14 12 1.37 0.88
 7 14 13 18.35 1.24
 7 14 14 0.43 0.78
 7 15 -13 1.21 0.8
 7 15 -12 3.27 0.9
 7 15 -11 5.57 0.96
 7 15 -10 8.72 1.08
 7 15 -9 45.35 1.81
 7 15 -8 21.87 1.36
 7 15 -7 12.29 1.16
 7 15 -6 28.17 1.49
 7 15 -5 4.68 0.95
 7 15 -4 3.49 0.92
 7 15 -3 4.93 0.95
 7 15 -2 9.97 1.08
 7 15 -1 42.43 1.76
 7 15 0 15.26 1.2
 7 15 1 41.82 1.75
 7 15 2 9.97 1.07
 7 15 3 4.38 0.93
 7 15 4 3.04 0.91
 7 15 5 4.67 0.95
 7 15 6 29.63 1.51
 7 15 7 14.51 1.18
 7 15 8 22.08 1.35
 7 15 9 44.01 1.79
 7 15 10 8.5 1.09
 7 15 11 4.89 0.95
 7 15 12 3.88 0.89
 7 15 13 2.04 0.81
 7 16 -12 8.4 0.95
 7 16 -11 6.73 0.94
 7 16 -10 4.27 0.93
 7 16 -9 1.13 0.88
 7 16 -8 9.36 1.09
 7 16 -7 1.45 0.88
 7 16 -6 58.11 2.07
 7 16 -5 19.23 1.31
 7 16 -4 54.14 2.01
 7 16 -3 4.17 0.95
 7 16 -2 18.6 1.28
 7 16 -1 40.58 1.76
 7 16 0 13.21 1.17
 7 16 1 40.77 1.75
 7 16 2 18.52 1.27
 7 16 3 4.03 0.95
 7 16 4 53.04 1.99
 7 16 5 19.2 1.31
 7 16 6 58.26 2.08
 7 16 7 1.78 0.88
 7 16 8 9.75 1.1
 7 16 9 2.51 0.9
 7 16 10 4.6 0.93
 7 16 11 5.52 0.92
 7 16 12 8.38 0.95
 7 17 -11 2.54 0.83
 7 17 -10 6.94 0.94
 7 17 -9 11.01 1.06
 7 17 -8 21.34 1.33
 7 17 -7 37.71 1.68
 7 17 -6 -0.34 0.86
 7 17 -5 13.52 1.2
 7 17 -4 3.37 0.91
 7 17 -3 7.32 1.02
 7 17 -2 12.62 1.16
 7 17 -1 19.6 1.32
 7 17 0 85.02 2.58
 7 17 1 20.01 1.32
 7 17 2 14.14 1.17
 7 17 3 5.66 0.98
 7 17 4 2.8 0.9
 7 17 5 12.42 1.17
 7 17 6 0.27 0.87
 7 17 7 35.34 1.64
 7 17 8 21.41 1.32
 7 17 9 9.77 1.03
 7 17 10 7.01 0.94
 7 17 11 1.32 0.81
 7 18 -9 2.15 0.81
 7 18 -8 3.22 0.86
 7 18 -7 3.33 0.86
 7 18 -6 1.3 0.86
 7 18 -5 30.21 1.5
 7 18 -4 15.67 1.22
 7 18 -3 11.9 1.13
 7 18 -2 15.73 1.24
 7 18 -1 9.34 1.09
 7 18 0 0.92 0.89
 7 18 1 9.46 1.09
 7 18 2 15.09 1.22
 7 18 3 11.19 1.12
 7 18 4 16.13 1.22
 7 18 5 29.92 1.5
 7 18 6 0.81 0.85
 7 18 7 3.51 0.86
 7 18 8 2.07 0.82
 7 18 9 2.52 0.8
 7 19 -7 12.18 1.06
 7 19 -6 1.6 0.8
 7 19 -5 6.09 0.92
 7 19 -4 2.03 0.83
 7 19 -3 1.62 0.82
 7 19 -2 1.61 0.83
 7 19 -1 1.66 0.85
 7 19 0 31.32 1.51
 7 19 1 1.27 0.82
 7 19 2 0.9 0.82
 7 19 3 1.24 0.81
 7 19 4 1.65 0.81
 7 19 5 5.85 0.91
 7 19 6 1.89 0.79
 7 19 7 12.24 1.05
 7 20 -3 0.68 0.79
 7 20 -2 0.12 0.76
 7 20 -1 1.99 0.8
 7 20 0 -0.38 0.75
 7 20 1 2.12 0.8
 7 20 2 1.1 0.76
 7 20 3 -0.07 0.78
 8 0 0 52.38 1.32
 8 0 1 258.05 4.8
 8 0 2 149.43 2.98
 8 0 3 5.96 0.51
 8 0 4 53.96 1.4
 8 0 5 217.33 4.25
 8 0 6 9.07 0.67
 8 0 7 0.08 0.5
 8 0 8 128.15 2.88
 8 0 9 16.25 0.92
 8 0 10 6.22 0.74
 8 0 11 34.38 1.38
 8 0 12 11.79 0.96
 8 0 13 60.75 1.97
 8 0 14 20.49 1.29
 8 0 15 2.85 0.9
 8 0 16 2.29 0.87
 8 0 17 2.52 0.88
 8 0 18 33.28 1.58
 8 0 19 0.83 0.8
 8 1 -19 13.22 1.09
 8 1 -18 14.14 1.16
 8 1 -17 8.64 1.02
 8 1 -16 1.67 0.86
 8 1 -15 3.24 0.9
 8 1 -14 9.35 1.03
 8 1 -13 73.91 2.21
 8 1 -12 8.01 0.89
 8 1 -11 12.27 0.92
 8 1 -10 9.34 0.81
 8 1 -9 3.04 0.64
 8 1 -8 15.64 0.87
 8 1 -7 115.59 2.62
 8 1 -6 21.01 0.9
 8 1 -5 108.15 2.4
 8 1 -4 177.51 3.51
 8 1 -3 50.81 1.33
 8 1 -2 35.56 1.04
 8 1 -1 29.19 0.92
 8 1 0 123.07 2.52
 8 1 1 28.99 0.92
 8 1 2 34.44 1.03
 8 1 3 51.25 1.33
 8 1 4 175.41 3.48
 8 1 5 108.35 2.41
 8 1 6 19.95 0.89
 8 1 7 114.97 2.61
 8 1 8 15.17 0.86
 8 1 9 3.44 0.65
 8 1 10 9.42 0.82
 8 1 11 12.16 0.92
 8 1 12 8.48 0.88
 8 1 13 73.87 2.21
 8 1 14 9.79 1.04
 8 1 15 3.98 0.91
 8 1 16 1.66 0.86
 8 1 17 7.26 0.99
 8 1 18 12.69 1.13
 8 1 19 12.65 1.08
 8 2 -19 19.42 1.22
 8 2 -18 7.09 1.02
 8 2 -17 0.49 0.87
 8 2 -16 3.28 0.92
 8 2 -15 21.23 1.32
 8 2 -14 30.72 1.51
 8 2 -13 2.25 0.82
 8 2 -12 20.08 1.14
 8 2 -11 14.83 0.99
 8 2 -10 47.21 1.57
 8 2 -9 28.47 1.17
 8 2 -8 89.34 2.22
 8 2 -7 22.17 0.97
 8 2 -6 73.57 1.85
 8 2 -5 243.82 4.71
 8 2 -4 57.73 1.48
 8 2 -3 124.12 2.59
 8 2 -2 33.78 1.03
 8 2 -1 29.94 0.95
 8 2 0 65.52 1.56
 8 2 1 29.96 0.95
 8 2 2 34.63 1.04
 8 2 3 120.72 2.53
 8 2 4 56.73 1.46
 8 2 5 242.54 4.69
 8 2 6 73.17 1.85
 8 2 7 22.7 0.98
 8 2 8 89.3 2.22
 8 2 9 28.16 1.17
 8 2 10 47.29 1.57
 8 2 11 14.2 0.98
 8 2 12 20.39 1.15
 8 2 13 2.83 0.83
 8 2 14 30.1 1.51
 8 2 15 20.62 1.31
 8 2 16 4.66 0.94
 8 2 17 0.7 0.85
 8 2 18 8.28 1.03
 8 2 19 19.78 1.22
 8 3 -19 11.4 1.03
 8 3 -18 0.81 0.85
 8 3 -17 7.51 1.04
 8 3 -16 5.79 0.97
 8 3 -15 43.01 1.79
 8 3 -14 46.56 1.85
 8 3 -13 40.96 1.66
 8 3 -12 76.31 2.23
 8 3 -11 22.37 1.16
 8 3 -10 121.93 2.92
 8 3 -9 59.21 1.76
 8 3 -8 12.07 0.82
 8 3 -7 14.75 0.83
 8 3 -6 45 1.37
 8 3 -5 90.06 2.12
 8 3 -4 47.15 1.34
 8 3 -3 324.27 5.99
 8 3 -2 71.31 1.69
 8 3 -1 85.49 1.92
 8 3 0 547.54 9.55
 8 3 1 85.11 1.91
 8 3 2 71.96 1.7
 8 3 3 321.54 5.95
 8 3 4 47.93 1.36
 8 3 5 90.01 2.12
 8 3 6 45 1.37
 8 3 7 15.64 0.85
 8 3 8 12.34 0.83
 8 3 9 59.04 1.75
 8 3 10 123.95 2.95
 8 3 11 20.83 1.13
 8 3 12 78.96 2.27
 8 3 13 40.55 1.66
 8 3 14 46.08 1.83
 8 3 15 42.85 1.78
 8 3 16 4.52 0.95
 8 3 17 5.53 1
 8 3 18 2.35 0.88
 8 3 19 10.7 1.02
 8 4 -19 0.41 0.77
 8 4 -18 10.08 1.07
 8 4 -17 26.45 1.48
 8 4 -16 13.17 1.16
 8 4 -15 17.05 1.25
 8 4 -14 30.73 1.54
 8 4 -13 37.47 1.61
 8 4 -12 12.69 1.01
 8 4 -11 4.21 0.78
 8 4 -10 117.78 2.87
 8 4 -9 31.98 1.28
 8 4 -8 76.64 2.03
 8 4 -7 20.79 0.98
 8 4 -6 139.31 3.03
 8 4 -5 238.27 4.66
 8 4 -4 8.8 0.66
 8 4 -3 37.12 1.16
 8 4 -2 7.15 0.57
 8 4 -1 42.57 1.21
 8 4 0 127.68 2.65
 8 4 1 42.33 1.2
 8 4 2 7.33 0.57
 8 4 3 35.84 1.14
 8 4 4 8.75 0.65
 8 4 5 237.07 4.64
 8 4 6 138.52 3.01
 8 4 7 20.85 0.97
 8 4 8 75.94 2.03
 8 4 9 33.08 1.3
 8 4 10 114.81 2.82
 8 4 11 4.73 0.78
 8 4 12 12.91 1.01
 8 4 13 35.66 1.57
 8 4 14 32.48 1.56
 8 4 15 18.02 1.28
 8 4 16 14.3 1.17
 8 4 17 29.39 1.52
 8 4 18 10.15 1.04
 8 4 19 0.43 0.78
 8 5 -19 29.29 1.37
 8 5 -18 1.93 0.86
 8 5 -17 8.1 1.05
 8 5 -16 9.61 1.06
 8 5 -15 68.14 2.27
 8 5 -14 0.97 0.84
 8 5 -13 30.11 1.49
 8 5 -12 5.49 0.86
 8 5 -11 154.05 3.58
 8 5 -10 69.61 2.05
 8 5 -9 91.59 2.38
 8 5 -8 25.4 1.12
 8 5 -7 52.21 1.59
 8 5 -6 111.8 2.59
 8 5 -5 57.48 1.61
 8 5 -4 65.83 1.72
 8 5 -3 29.56 1.06
 8 5 -2 28.11 1.02
 8 5 -1 5.47 0.57
 8 5 0 0.02 0.46
 8 5 1 5.77 0.57
 8 5 2 29.05 1.03
 8 5 3 28.77 1.04
 8 5 4 67.41 1.75
 8 5 5 57.14 1.6
 8 5 6 113.06 2.61
 8 5 7 49.64 1.54
 8 5 8 25.8 1.13
 8 5 9 90.06 2.36
 8 5 10 72.08 2.09
 8 5 11 153.1 3.56
 8 5 12 5.31 0.85
 8 5 13 29.2 1.47
 8 5 14 0.12 0.83
 8 5 15 66.96 2.25
 8 5 16 9.26 1.07
 8 5 17 7.22 1.05
 8 5 18 3.04 0.87
 8 5 19 29.73 1.37
 8 6 -19 3.87 0.85
 8 6 -18 9.66 1.02
 8 6 -17 2.95 0.92
 8 6 -16 56.64 2.09
 8 6 -15 2.45 0.9
 8 6 -14 18.96 1.28
 8 6 -13 9.59 1.06
 8 6 -12 29.4 1.43
 8 6 -11 7.35 0.89
 8 6 -10 112.48 2.83
 8 6 -9 98.84 2.54
 8 6 -8 61.13 1.82
 8 6 -7 48.71 1.55
 8 6 -6 125.96 2.87
 8 6 -5 87.05 2.16
 8 6 -4 50.92 1.5
 8 6 -3 46.77 1.4
 8 6 -2 88.71 2.11
 8 6 -1 268.18 5.13
 8 6 0 231.26 4.51
 8 6 1 265.71 5.09
 8 6 2 87.6 2.1
 8 6 3 45.81 1.38
 8 6 4 52.09 1.52
 8 6 5 86.35 2.15
 8 6 6 124.05 2.83
 8 6 7 46.77 1.52
 8 6 8 59.77 1.79
 8 6 9 100.03 2.56
 8 6 10 108.78 2.76
 8 6 11 9.07 0.91
 8 6 12 28.47 1.41
 8 6 13 9.24 1.05
 8 6 14 19.2 1.29
 8 6 15 2.62 0.89
 8 6 16 57.03 2.11
 8 6 17 4.16 0.93
 8 6 18 8.9 1.01
 8 6 19 3.62 0.85
 8 7 -18 8.07 0.95
 8 7 -17 3.59 0.91
 8 7 -16 1.52 0.87
 8 7 -15 9.22 1.04
 8 7 -14 6.51 0.98
 8 7 -13 3.97 0.93
 8 7 -12 46.29 1.83
 8 7 -11 8.14 0.93
 8 7 -10 72.29 2.15
 8 7 -9 19.72 1.11
 8 7 -8 9.61 0.85
 8 7 -7 28.91 1.22
 8 7 -6 4.14 0.68
 8 7 -5 207.68 4.27
 8 7 -4 230.26 4.61
 8 7 -3 71.91 1.89
 8 7 -2 94.73 2.27
 8 7 -1 34.64 1.2
 8 7 0 247.14 4.83
 8 7 1 32.77 1.16
 8 7 2 93.24 2.24
 8 7 3 70.03 1.85
 8 7 4 233.64 4.67
 8 7 5 212.95 4.35
 8 7 6 4.12 0.69
 8 7 7 29.29 1.23
 8 7 8 9.02 0.85
 8 7 9 18.84 1.09
 8 7 10 70.84 2.12
 8 7 11 9.45 0.95
 8 7 12 45.78 1.81
 8 7 13 4.4 0.92
 8 7 14 6.93 1
 8 7 15 8.12 1.04
 8 7 16 0.94 0.88
 8 7 17 3.6 0.91
 8 7 18 7.73 0.95
 8 8 -18 5.04 0.85
 8 8 -17 3.71 0.89
 8 8 -16 10.62 1.09
 8 8 -15 5.9 0.97
 8 8 -14 15.75 1.21
 8 8 -13 7.1 1
 8 8 -12 9.34 1.05
 8 8 -11 6.71 0.95
 8 8 -10 78.69 2.29
 8 8 -9 46.61 1.67
 8 8 -8 65.96 1.98
 8 8 -7 75.32 2.11
 8 8 -6 4.52 0.72
 8 8 -5 52.23 1.63
 8 8 -4 18.32 0.98
 8 8 -3 161.23 3.47
 8 8 -2 266.33 5.23
 8 8 -1 27.04 1.11
 8 8 0 128.89 2.89
 8 8 1 25.44 1.08
 8 8 2 264.98 5.21
 8 8 3 158.65 3.43
 8 8 4 18.42 0.98
 8 8 5 52.17 1.63
 8 8 6 5.36 0.73
 8 8 7 74.54 2.1
 8 8 8 65.05 1.97
 8 8 9 47.75 1.68
 8 8 10 80.48 2.32
 8 8 11 6.02 0.93
 8 8 12 9.27 1.05
 8 8 13 5.28 0.97
 8 8 14 14.98 1.19
 8 8 15 6.61 0.98
 8 8 16 9.63 1.08
 8 8 17 4.44 0.89
 8 8 18 2.58 0.81
 8 9 -17 5.83 0.9
 8 9 -16 1.08 0.84
 8 9 -15 18.8 1.31
 8 9 -14 4.54 0.95
 8 9 -13 7.22 1.02
 8 9 -12 24.47 1.4
 8 9 -11 4.06 0.93
 8 9 -10 110.87 2.97
 8 9 -9 22.53 1.23
 8 9 -8 67.69 2.05
 8 9 -7 31.43 1.34
 8 9 -6 8.43 0.84
 8 9 -5 123.13 2.93
 8 9 -4 47.07 1.56
 8 9 -3 104.21 2.55
 8 9 -2 178.67 3.81
 8 9 -1 28.85 1.18
 8 9 0 325.17 6.27
 8 9 1 28.81 1.19
 8 9 2 180.66 3.84
 8 9 3 103.49 2.54
 8 9 4 45.54 1.54
 8 9 5 124.55 2.96
 8 9 6 8.06 0.83
 8 9 7 28.91 1.29
 8 9 8 70.31 2.1
 8 9 9 20.25 1.19
 8 9 10 114.53 3.03
 8 9 11 4.91 0.95
 8 9 12 24.82 1.4
 8 9 13 6.9 1.02
 8 9 14 4.39 0.96
 8 9 15 17.85 1.29
 8 9 16 0.96 0.84
 8 9 17 6.13 0.91
 8 10 -17 3.08 0.82
 8 10 -16 3.21 0.87
 8 10 -15 4.49 0.94
 8 10 -14 7.73 1.04
 8 10 -13 0.04 0.83
 8 10 -12 9.24 1.07
 8 10 -11 14.59 1.2
 8 10 -10 2.27 0.88
 8 10 -9 12.85 1.08
 8 10 -8 0.22 0.71
 8 10 -7 50.09 1.73
 8 10 -6 33.52 1.4
 8 10 -5 145.39 3.37
 8 10 -4 98.29 2.53
 8 10 -3 162.41 3.62
 8 10 -2 2.3 0.69
 8 10 -1 75.94 2.09
 8 10 0 9.53 0.83
 8 10 1 72.73 2.03
 8 10 2 1.55 0.67
 8 10 3 161.79 3.6
 8 10 4 97.32 2.51
 8 10 5 145.38 3.37
 8 10 6 34.06 1.41
 8 10 7 50.08 1.74
 8 10 8 0.4 0.72
 8 10 9 14.04 1.11
 8 10 10 1.38 0.87
 8 10 11 16.05 1.21
 8 10 12 8.99 1.06
 8 10 13 0.5 0.84
 8 10 14 6.66 1.02
 8 10 15 5.33 0.95
 8 10 16 2.92 0.86
 8 10 17 1.73 0.79
 8 11 -16 4.66 0.88
 8 11 -15 1.73 0.83
 8 11 -14 3.59 0.93
 8 11 -13 1.29 0.87
 8 11 -12 12.73 1.15
 8 11 -11 29.37 1.53
 8 11 -10 7.45 1.03
 8 11 -9 26.45 1.44
 8 11 -8 54.18 1.95
 8 11 -7 62.04 2.01
 8 11 -6 9.92 0.93
 8 11 -5 3.23 0.76
 8 11 -4 8.48 0.88
 8 11 -3 63.71 1.95
 8 11 -2 69.42 2.03
 8 11 -1 30.5 1.3
 8 11 0 82.39 2.26
 8 11 1 29.29 1.28
 8 11 2 68.44 2.02
 8 11 3 65.22 1.97
 8 11 4 7.97 0.86
 8 11 5 3.05 0.77
 8 11 6 10.18 0.95
 8 11 7 61.47 2.01
 8 11 8 54.65 1.96
 8 11 9 26.08 1.43
 8 11 10 7.84 1.02
 8 11 11 31.33 1.54
 8 11 12 13.41 1.16
 8 11 13 0.64 0.86
 8 11 14 3.81 0.92
 8 11 15 0.75 0.83
 8 11 16 4.85 0.88
 8 12 -15 3.98 0.85
 8 12 -14 5.09 0.93
 8 12 -13 25.94 1.46
 8 12 -12 10.09 1.08
 8 12 -11 37.1 1.68
 8 12 -10 3.31 0.92
 8 12 -9 35.11 1.63
 8 12 -8 13.99 1.17
 8 12 -7 14.83 1.18
 8 12 -6 18.4 1.19
 8 12 -5 70.74 2.16
 8 12 -4 39.6 1.56
 8 12 -3 11.56 0.98
 8 12 -2 24.77 1.23
 8 12 -1 21.61 1.16
 8 12 0 0.14 0.68
 8 12 1 21.33 1.16
 8 12 2 25.48 1.25
 8 12 3 11.21 0.96
 8 12 4 40.53 1.58
 8 12 5 70.42 2.15
 8 12 6 18.15 1.2
 8 12 7 13.88 1.16
 8 12 8 13.95 1.17
 8 12 9 32.71 1.58
 8 12 10 2.65 0.91
 8 12 11 37.84 1.68
 8 12 12 9.93 1.08
 8 12 13 25.34 1.44
 8 12 14 3.97 0.93
 8 12 15 2.26 0.85
 8 13 -15 3.58 0.87
 8 13 -14 22.16 1.28
 8 13 -13 2.19 0.88
 8 13 -12 16.73 1.26
 8 13 -11 17.82 1.28
 8 13 -10 2.92 0.92
 8 13 -9 0.84 0.87
 8 13 -8 6.18 1
 8 13 -7 0.5 0.85
 8 13 -6 21.08 1.33
 8 13 -5 1.99 0.88
 8 13 -4 41.91 1.73
 8 13 -3 25.26 1.34
 8 13 -2 2.26 0.81
 8 13 -1 6.11 0.89
 8 13 0 1.16 0.74
 8 13 1 5.84 0.87
 8 13 2 1.88 0.81
 8 13 3 24.88 1.33
 8 13 4 43.45 1.76
 8 13 5 2.27 0.86
 8 13 6 22 1.33
 8 13 7 1.02 0.85
 8 13 8 5.86 0.99
 8 13 9 0.94 0.86
 8 13 10 3.9 0.93
 8 13 11 18.88 1.3
 8 13 12 16.24 1.24
 8 13 13 2.42 0.89
 8 13 14 22.09 1.27
 8 13 15 3.4 0.86
 8 14 -14 -0.04 0.79
 8 14 -13 5.15 0.92
 8 14 -12 1.51 0.87
 8 14 -11 10.09 1.09
 8 14 -10 18.3 1.33
 8 14 -9 6.98 1.01
 8 14 -8 0.95 0.87
 8 14 -7 3.15 0.91
 8 14 -6 20.01 1.3
 8 14 -5 10.83 1.09
 8 14 -4 19.83 1.3
 8 14 -3 10.96 1.09
 8 14 -2 11.47 1.1
 8 14 -1 14.77 1.17
 8 14 0 0.34 0.8
 8 14 1 16.78 1.21
 8 14 2 11.39 1.1
 8 14 3 12.78 1.12
 8 14 4 16.94 1.25
 8 14 5 11 1.09
 8 14 6 20.81 1.32
 8 14 7 3.9 0.93
 8 14 8 1.56 0.88
 8 14 9 7 1.01
 8 14 10 19.97 1.36
 8 14 11 9.27 1.08
 8 14 12 1.32 0.85
 8 14 13 5.47 0.91
 8 14 14 0.64 0.78
 8 15 -13 1.11 0.82
 8 15 -12 3.44 0.85
 8 15 -11 5.43 0.94
 8 15 -10 25.45 1.44
 8 15 -9 1.13 0.87
 8 15 -8 -0.4 0.82
 8 15 -7 29.13 1.49
 8 15 -6 1.68 0.9
 8 15 -5 2.97 0.91
 8 15 -4 4.62 0.95
 8 15 -3 32.54 1.57
 8 15 -2 3.37 0.91
 8 15 -1 1.22 0.84
 8 15 0 22.3 1.34
 8 15 1 0.82 0.84
 8 15 2 1.85 0.89
 8 15 3 30.68 1.54
 8 15 4 4.3 0.94
 8 15 5 1.96 0.89
 8 15 6 2.7 0.91
 8 15 7 29.63 1.51
 8 15 8 0.65 0.82
 8 15 9 2.12 0.9
 8 15 10 25.81 1.43
 8 15 11 5.9 0.95
 8 15 12 3.49 0.86
 8 15 13 0.6 0.81
 8 16 -11 0.34 0.76
 8 16 -10 0.99 0.83
 8 16 -9 2.71 0.9
 8 16 -8 4.22 0.94
 8 16 -7 0.78 0.89
 8 16 -6 2.45 0.94
 8 16 -5 12.3 1.14
 8 16 -4 5.58 0.98
 8 16 -3 7.15 1.02
 8 16 -2 3.27 0.93
 8 16 -1 7.49 1.03
 8 16 0 0.55 0.86
 8 16 1 6.66 1.01
 8 16 2 3.31 0.92
 8 16 3 7.21 1.02
 8 16 4 5.23 0.97
 8 16 5 12.7 1.14
 8 16 6 2.45 0.95
 8 16 7 2.38 0.91
 8 16 8 5.1 0.95
 8 16 9 2.7 0.89
 8 16 10 2.04 0.83
 8 16 11 0.54 0.75
 8 17 -10 4.89 0.89
 8 17 -9 1.22 0.81
 8 17 -8 1.51 0.83
 8 17 -7 6.44 0.98
 8 17 -6 2.21 0.9
 8 17 -5 5.87 1
 8 17 -4 7.27 1.05
 8 17 -3 4.81 0.98
 8 17 -2 1.39 0.88
 8 17 -1 3.44 0.96
 8 17 0 12.61 1.17
 8 17 1 3.94 0.96
 8 17 2 0.05 0.86
 8 17 3 3.8 0.97
 8 17 4 6.26 1.02
 8 17 5 6.16 1
 8 17 6 2.22 0.9
 8 17 7 6.43 0.99
 8 17 8 0.17 0.81
 8 17 9 1.38 0.81
 8 17 10 5.48 0.9
 8 18 -8 7.78 0.94
 8 18 -7 1.16 0.81
 8 18 -6 4.35 0.89
 8 18 -5 0.61 0.83
 8 18 -4 4.14 0.92
 8 18 -3 4.63 0.94
 8 18 -2 17.12 1.23
 8 18 -1 -0.76 0.8
 8 18 0 0.67 0.85
 8 18 1 -0.29 0.83
 8 18 2 16.29 1.22
 8 18 3 4.01 0.94
 8 18 4 5.43 0.94
 8 18 5 2.78 0.86
 8 18 6 4.96 0.9
 8 18 7 0.88 0.79
 8 18 8 7.42 0.94
 8 19 -5 0.7 0.78
 8 19 -4 1.03 0.79
 8 19 -3 6.69 0.93
 8 19 -2 2.95 0.87
 8 19 -1 4.06 0.87
 8 19 0 3.67 0.88
 8 19 1 2.35 0.86
 8 19 2 3.55 0.87
 8 19 3 6.49 0.93
 8 19 4 0.26 0.77
 8 19 5 0.6 0.77
 9 0 1 13.28 0.69
 9 0 2 16.98 0.79
 9 0 3 263.97 5.05
 9 0 4 61.78 1.64
 9 0 5 35.96 1.2
 9 0 6 94.32 2.27
 9 0 7 2.28 0.59
 9 0 8 36.66 1.33
 9 0 9 16.68 0.98
 9 0 10 14.04 0.96
 9 0 11 20.26 1.12
 9 0 12 22.5 1.21
 9 0 13 1.15 0.83
 9 0 14 1.17 0.86
 9 0 15 0.44 0.82
 9 0 16 25.21 1.41
 9 0 17 0.49 0.86
 9 0 18 2 0.86
 9 0 19 12.14 1.03
 9 1 -19 0.74 0.78
 9 1 -18 14 1.15
 9 1 -17 15.64 1.24
 9 1 -16 3.84 0.94
 9 1 -15 13.79 1.16
 9 1 -14 40.93 1.73
 9 1 -13 2.98 0.87
 9 1 -12 71.23 2.15
 9 1 -11 38.49 1.5
 9 1 -10 24.23 1.17
 9 1 -9 47.71 1.58
 9 1 -8 2.34 0.64
 9 1 -7 1.99 0.61
 9 1 -6 18.49 0.91
 9 1 -5 5.49 0.62
 9 1 -4 5.14 0.59
 9 1 -3 99.87 2.27
 9 1 -2 13.57 0.73
 9 1 -1 9.78 0.65
 9 1 0 151.74 3.08
 9 1 1 9.68 0.65
 9 1 2 13.91 0.74
 9 1 3 98.9 2.25
 9 1 4 5.36 0.59
 9 1 5 4.67 0.6
 9 1 6 18.91 0.92
 9 1 7 2.27 0.6
 9 1 8 3.21 0.66
 9 1 9 48.42 1.59
 9 1 10 22.99 1.15
 9 1 11 39.57 1.52
 9 1 12 70.45 2.14
 9 1 13 3.6 0.87
 9 1 14 40.18 1.71
 9 1 15 12.23 1.15
 9 1 16 3.97 0.92
 9 1 17 15.87 1.25
 9 1 18 15.14 1.17
 9 1 19 0.32 0.78
 9 2 -19 0.92 0.78
 9 2 -18 18.76 1.24
 9 2 -17 17.1 1.26
 9 2 -16 39.74 1.71
 9 2 -15 3.27 0.92
 9 2 -14 3.15 0.91
 9 2 -13 1.23 0.83
 9 2 -12 28.59 1.35
 9 2 -11 24.34 1.23
 9 2 -10 39.05 1.47
 9 2 -9 92.22 2.39
 9 2 -8 25.88 1.14
 9 2 -7 16.14 0.91
 9 2 -6 43.68 1.39
 9 2 -5 29.04 1.09
 9 2 -4 38.49 1.24
 9 2 -3 8.27 0.64
 9 2 -2 72.96 1.8
 9 2 -1 43.29 1.28
 9 2 0 153.29 3.15
 9 2 1 44.29 1.3
 9 2 2 72.46 1.8
 9 2 3 7.82 0.64
 9 2 4 38.88 1.25
 9 2 5 28.55 1.08
 9 2 6 44.68 1.41
 9 2 7 17.35 0.93
 9 2 8 25.56 1.13
 9 2 9 92.29 2.39
 9 2 10 40.87 1.51
 9 2 11 25.06 1.24
 9 2 12 28.79 1.35
 9 2 13 1.85 0.84
 9 2 14 3.39 0.91
 9 2 15 4.5 0.96
 9 2 16 40.35 1.72
 9 2 17 16.89 1.26
 9 2 18 21.38 1.28
 9 2 19 0.6 0.77
 9 3 -19 10.02 1.01
 9 3 -18 5.86 0.96
 9 3 -17 5.52 0.97
 9 3 -16 7.38 1.01
 9 3 -15 17.9 1.27
 9 3 -14 2.83 0.91
 9 3 -13 3.52 0.91
 9 3 -12 4.54 0.88
 9 3 -11 81.79 2.32
 9 3 -10 24.94 1.21
 9 3 -9 84.02 2.26
 9 3 -8 31.95 1.26
 9 3 -7 92.6 2.31
 9 3 -6 78.97 2.03
 9 3 -5 46.29 1.42
 9 3 -4 185.59 3.79
 9 3 -3 3.29 0.55
 9 3 -2 42.16 1.28
 9 3 -1 11.38 0.71
 9 3 0 61.07 1.6
 9 3 1 11.74 0.72
 9 3 2 44.04 1.31
 9 3 3 3.4 0.55
 9 3 4 181.15 3.71
 9 3 5 46.17 1.42
 9 3 6 78.88 2.03
 9 3 7 90.5 2.28
 9 3 8 31.12 1.25
 9 3 9 84.21 2.26
 9 3 10 25.6 1.22
 9 3 11 82.55 2.33
 9 3 12 5.43 0.89
 9 3 13 4.58 0.92
 9 3 14 3.71 0.92
 9 3 15 17.59 1.27
 9 3 16 7.36 1.02
 9 3 17 5.39 0.98
 9 3 18 7.85 0.98
 9 3 19 9.75 1
 9 4 -19 2.86 0.85
 9 4 -18 2.78 0.87
 9 4 -17 4 0.92
 9 4 -16 32.87 1.63
 9 4 -15 54.28 2.01
 9 4 -14 11.81 1.13
 9 4 -13 67.91 2.25
 9 4 -12 19.58 1.23
 9 4 -11 58.34 1.91
 9 4 -10 3.87 0.78
 9 4 -9 29.6 1.28
 9 4 -8 27.47 1.2
 9 4 -7 2.29 0.65
 9 4 -6 95.46 2.34
 9 4 -5 68.54 1.84
 9 4 -4 37.82 1.26
 9 4 -3 11.58 0.74
 9 4 -2 11.97 0.75
 9 4 -1 140.68 2.99
 9 4 0 131.94 2.84
 9 4 1 142.84 3.03
 9 4 2 12.55 0.76
 9 4 3 11.37 0.74
 9 4 4 37.6 1.26
 9 4 5 68.07 1.83
 9 4 6 92.87 2.3
 9 4 7 1.75 0.64
 9 4 8 27.33 1.19
 9 4 9 28.71 1.26
 9 4 10 5.99 0.82
 9 4 11 57.88 1.9
 9 4 12 19.26 1.23
 9 4 13 68.92 2.27
 9 4 14 11.96 1.13
 9 4 15 55.12 2.02
 9 4 16 34.49 1.65
 9 4 17 4.47 0.93
 9 4 18 2.93 0.86
 9 4 19 3.27 0.85
 9 5 -18 22.23 1.26
 9 5 -17 12.83 1.13
 9 5 -16 11.68 1.15
 9 5 -15 4.4 0.95
 9 5 -14 26.18 1.44
 9 5 -13 1.33 0.86
 9 5 -12 61.33 2.11
 9 5 -11 68.92 2.12
 9 5 -10 119.46 2.97
 9 5 -9 0.23 0.66
 9 5 -8 47.06 1.59
 9 5 -7 29.14 1.21
 9 5 -6 128.9 2.95
 9 5 -5 174.55 3.69
 9 5 -4 3.93 0.63
 9 5 -3 7.48 0.69
 9 5 -2 102.88 2.39
 9 5 -1 70.56 1.82
 9 5 0 10.39 0.73
 9 5 1 70.92 1.83
 9 5 2 103.01 2.39
 9 5 3 7.33 0.68
 9 5 4 4.29 0.64
 9 5 5 173.49 3.67
 9 5 6 127.59 2.92
 9 5 7 29.55 1.22
 9 5 8 46.26 1.57
 9 5 9 0.62 0.67
 9 5 10 121.14 3
 9 5 11 66.86 2.08
 9 5 12 60.18 2.08
 9 5 13 1.84 0.88
 9 5 14 26.33 1.45
 9 5 15 4.55 0.96
 9 5 16 11.5 1.15
 9 5 17 13.26 1.15
 9 5 18 23.05 1.28
 9 6 -18 9.64 0.99
 9 6 -17 9.44 1.04
 9 6 -16 8.03 1.05
 9 6 -15 17.47 1.25
 9 6 -14 8.5 1.04
 9 6 -13 26.02 1.44
 9 6 -12 13.26 1.14
 9 6 -11 75.61 2.33
 9 6 -10 15.23 1.06
 9 6 -9 1.29 0.72
 9 6 -8 124.8 3
 9 6 -7 6.6 0.79
 9 6 -6 127.29 2.96
 9 6 -5 190.2 3.99
 9 6 -4 28.68 1.16
 9 6 -3 25.96 1.09
 9 6 -2 264.25 5.16
 9 6 -1 70.62 1.86
 9 6 0 124.36 2.79
 9 6 1 70.51 1.86
 9 6 2 264.47 5.17
 9 6 3 25.81 1.08
 9 6 4 28.91 1.16
 9 6 5 192.78 4.04
 9 6 6 122.79 2.88
 9 6 7 6.54 0.78
 9 6 8 125.93 3.02
 9 6 9 1.35 0.72
 9 6 10 14.7 1.05
 9 6 11 74.92 2.31
 9 6 12 13.47 1.15
 9 6 13 28.55 1.49
 9 6 14 6.79 1.01
 9 6 15 16.54 1.23
 9 6 16 8.15 1.05
 9 6 17 10.28 1.06
 9 6 18 8.25 0.95
 9 7 -18 2.05 0.82
 9 7 -17 1.56 0.84
 9 7 -16 14.53 1.19
 9 7 -15 7.83 1.07
 9 7 -14 0.74 0.85
 9 7 -13 10.72 1.1
 9 7 -12 20.84 1.32
 9 7 -11 32.38 1.54
 9 7 -10 11.78 1.01
 9 7 -9 31.21 1.38
 9 7 -8 26.49 1.25
 9 7 -7 50.57 1.68
 9 7 -6 58.2 1.79
 9 7 -5 189.84 4.03
 9 7 -4 138.07 3.12
 9 7 -3 210.81 4.32
 9 7 -2 57.91 1.69
 9 7 -1 136.84 3.04
 9 7 0 176.69 3.71
 9 7 1 132.77 2.98
 9 7 2 58.08 1.7
 9 7 3 205.74 4.24
 9 7 4 137.41 3.11
 9 7 5 187.1 3.99
 9 7 6 56.7 1.76
 9 7 7 52.27 1.71
 9 7 8 25.9 1.25
 9 7 9 31.56 1.38
 9 7 10 11.84 1.01
 9 7 11 32.02 1.54
 9 7 12 20.14 1.3
 9 7 13 7.92 1.05
 9 7 14 2.09 0.87
 9 7 15 9.51 1.11
 9 7 16 14.4 1.19
 9 7 17 1.35 0.83
 9 7 18 0.55 0.8
 9 8 -17 3.65 0.85
 9 8 -16 10.24 1.06
 9 8 -15 6.52 1
 9 8 -14 4.45 0.94
 9 8 -13 4.82 0.96
 9 8 -12 4.63 0.96
 9 8 -11 28.99 1.5
 9 8 -10 1.47 0.79
 9 8 -9 103.31 2.74
 9 8 -8 83.32 2.35
 9 8 -7 2.69 0.74
 9 8 -6 33.93 1.38
 9 8 -5 115.7 2.81
 9 8 -4 131.7 3.06
 9 8 -3 15.74 0.96
 9 8 -2 54.21 1.67
 9 8 -1 332.73 6.4
 9 8 0 1.85 0.64
 9 8 1 330.45 6.37
 9 8 2 55.56 1.69
 9 8 3 15.67 0.96
 9 8 4 133.33 3.09
 9 8 5 114.79 2.79
 9 8 6 35.66 1.41
 9 8 7 2.47 0.74
 9 8 8 82.11 2.33
 9 8 9 101.92 2.71
 9 8 10 1.63 0.81
 9 8 11 30.23 1.51
 9 8 12 5.19 0.95
 9 8 13 5.04 0.96
 9 8 14 4.02 0.93
 9 8 15 7.13 1.01
 9 8 16 8.58 1.04
 9 8 17 3.91 0.85
 9 9 -17 2.68 0.85
 9 9 -16 1.84 0.84
 9 9 -15 14.08 1.18
 9 9 -14 2.7 0.93
 9 9 -13 26.65 1.45
 9 9 -12 14.58 1.2
 9 9 -11 28.54 1.49
 9 9 -10 32.14 1.55
 9 9 -9 25.12 1.36
 9 9 -8 25.03 1.29
 9 9 -7 65.04 2.02
 9 9 -6 8.38 0.89
 9 9 -5 41.3 1.52
 9 9 -4 81.12 2.23
 9 9 -3 265.94 5.37
 9 9 -2 53.56 1.71
 9 9 -1 49.35 1.61
 9 9 0 63.7 1.87
 9 9 1 49.56 1.62
 9 9 2 56.05 1.75
 9 9 3 265.34 5.36
 9 9 4 79.79 2.21
 9 9 5 41.79 1.53
 9 9 6 8.85 0.89
 9 9 7 64.63 2.01
 9 9 8 25.16 1.29
 9 9 9 24.03 1.33
 9 9 10 32.41 1.57
 9 9 11 27.46 1.46
 9 9 12 14.99 1.2
 9 9 13 26.11 1.43
 9 9 14 2.33 0.92
 9 9 15 14.03 1.17
 9 9 16 2.92 0.85
 9 9 17 2.52 0.84
 9 10 -16 5.8 0.89
 9 10 -15 1.41 0.85
 9 10 -14 2.3 0.9
 9 10 -13 1.28 0.87
 9 10 -12 0.85 0.86
 9 10 -11 5.79 0.99
 9 10 -10 15.91 1.22
 9 10 -9 4.69 0.94
 9 10 -8 60.21 2.04
 9 10 -7 8.02 0.92
 9 10 -6 104.89 2.74
 9 10 -5 28.75 1.32
 9 10 -4 63.87 1.97
 9 10 -3 40.71 1.53
 9 10 -2 238.19 4.95
 9 10 -1 11.5 0.93
 9 10 0 1 0.66
 9 10 1 11.82 0.92
 9 10 2 239.51 4.97
 9 10 3 42.01 1.56
 9 10 4 63.84 1.97
 9 10 5 27.55 1.3
 9 10 6 106.28 2.77
 9 10 7 6.41 0.9
 9 10 8 59.33 2.03
 9 10 9 4.92 0.94
 9 10 10 15.23 1.21
 9 10 11 6.38 0.99
 9 10 12 1.63 0.87
 9 10 13 2.09 0.88
 9 10 14 2.12 0.9
 9 10 15 1.92 0.87
 9 10 16 5.28 0.88
 9 11 -16 0.86 0.79
 9 11 -15 6.59 0.94
 9 11 -14 0.6 0.85
 9 11 -13 29.02 1.51
 9 11 -12 12.94 1.15
 9 11 -11 8.65 1.06
 9 11 -10 20.15 1.32
 9 11 -9 1.46 0.87
 9 11 -8 21.47 1.33
 9 11 -7 69.31 2.26
 9 11 -6 0.09 0.77
 9 11 -5 47.39 1.72
 9 11 -4 57.4 1.89
 9 11 -3 40.61 1.56
 9 11 -2 36.14 1.47
 9 11 -1 38.98 1.51
 9 11 0 59.73 1.9
 9 11 1 39.15 1.52
 9 11 2 36.03 1.47
 9 11 3 38.41 1.52
 9 11 4 56.97 1.89
 9 11 5 45.18 1.68
 9 11 6 0.2 0.79
 9 11 7 66.29 2.2
 9 11 8 21.94 1.33
 9 11 9 0.73 0.85
 9 11 10 19.29 1.3
 9 11 11 7.45 1.04
 9 11 12 12.5 1.14
 9 11 13 28.55 1.51
 9 11 14 0.88 0.85
 9 11 15 6.92 0.94
 9 11 16 1.21 0.79
 9 12 -15 1.99 0.81
 9 12 -14 -0.1 0.8
 9 12 -13 22.94 1.37
 9 12 -12 16.32 1.26
 9 12 -11 7.33 1.02
 9 12 -10 33.76 1.61
 9 12 -9 12.48 1.16
 9 12 -8 43.53 1.8
 9 12 -7 3.13 0.9
 9 12 -6 9.22 1.04
 9 12 -5 12.39 1.12
 9 12 -4 26.9 1.39
 9 12 -3 6.7 0.93
 9 12 -2 40.35 1.58
 9 12 -1 58.32 1.92
 9 12 0 4.05 0.81
 9 12 1 57.62 1.91
 9 12 2 42.19 1.62
 9 12 3 7.14 0.95
 9 12 4 27.37 1.39
 9 12 5 13.46 1.13
 9 12 6 8.34 1.02
 9 12 7 2.56 0.86
 9 12 8 42.16 1.77
 9 12 9 12.16 1.16
 9 12 10 35.07 1.63
 9 12 11 7.08 1.04
 9 12 12 14.34 1.22
 9 12 13 22.45 1.35
 9 12 14 0.62 0.8
 9 12 15 2.58 0.83
 9 13 -14 0.24 0.76
 9 13 -13 11.38 1.07
 9 13 -12 0.48 0.84
 9 13 -11 7.64 1.06
 9 13 -10 22.69 1.36
 9 13 -9 4.77 0.95
 9 13 -8 30.38 1.54
 9 13 -7 7.43 1.02
 9 13 -6 3.5 0.92
 9 13 -5 17.67 1.25
 9 13 -4 0.62 0.85
 9 13 -3 25.12 1.4
 9 13 -2 16.12 1.19
 9 13 -1 14.52 1.15
 9 13 0 14.03 1.13
 9 13 1 14.83 1.16
 9 13 2 16.63 1.2
 9 13 3 26.52 1.43
 9 13 4 1.44 0.85
 9 13 5 18.76 1.27
 9 13 6 2.72 0.9
 9 13 7 7.58 1.03
 9 13 8 29.76 1.52
 9 13 9 4.7 0.96
 9 13 10 22.03 1.34
 9 13 11 8.3 1.07
 9 13 12 -0.31 0.85
 9 13 13 11.82 1.08
 9 13 14 1.4 0.78
 9 14 -13 2.87 0.83
 9 14 -12 1.4 0.82
 9 14 -11 -0.13 0.84
 9 14 -10 11.85 1.15
 9 14 -9 3.1 0.95
 9 14 -8 45.88 1.83
 9 14 -7 9.98 1.09
 9 14 -6 1.29 0.89
 9 14 -5 19.46 1.3
 9 14 -4 6.89 1.01
 9 14 -3 -0.04 0.83
 9 14 -2 1.14 0.85
 9 14 -1 6.31 1
 9 14 0 -0.69 0.81
 9 14 1 6.02 0.98
 9 14 2 0.02 0.83
 9 14 3 1.55 0.85
 9 14 4 7.35 1.02
 9 14 5 19.27 1.29
 9 14 6 2.53 0.91
 9 14 7 9.24 1.07
 9 14 8 45.81 1.83
 9 14 9 4.21 0.96
 9 14 10 12.77 1.16
 9 14 11 1.66 0.84
 9 14 12 1.12 0.82
 9 14 13 3.53 0.84
 9 15 -12 10.41 1
 9 15 -11 11.59 1.06
 9 15 -10 1.59 0.89
 9 15 -9 1.14 0.86
 9 15 -8 -0.02 0.85
 9 15 -7 0.46 0.87
 9 15 -6 1.75 0.89
 9 15 -5 15.46 1.21
 9 15 -4 1.06 0.87
 9 15 -3 9.83 1.09
 9 15 -2 1.46 0.85
 9 15 -1 3.35 0.92
 9 15 0 29.02 1.5
 9 15 1 3.24 0.9
 9 15 2 0.72 0.86
 9 15 3 10.55 1.1
 9 15 4 1.23 0.86
 9 15 5 15.04 1.2
 9 15 6 3.12 0.9
 9 15 7 1.8 0.9
 9 15 8 0.27 0.86
 9 15 9 0.65 0.86
 9 15 10 3.08 0.88
 9 15 11 11.53 1.05
 9 15 12 10.44 1.02
 9 16 -10 6.49 0.92
 9 16 -9 1.58 0.83
 9 16 -8 1.64 0.85
 9 16 -7 6.32 0.98
 9 16 -6 10.05 1.1
 9 16 -5 2.21 0.94
 9 16 -4 4.21 0.97
 9 16 -3 5.31 0.96
 9 16 -2 0.11 0.82
 9 16 -1 3.68 0.92
 9 16 0 4.13 0.94
 9 16 1 4.56 0.95
 9 16 2 0.42 0.82
 9 16 3 5.75 0.97
 9 16 4 3.53 0.94
 9 16 5 4.42 0.97
 9 16 6 8.63 1.08
 9 16 7 5.58 0.97
 9 16 8 0.75 0.82
 9 16 9 0.95 0.81
 9 16 10 5.62 0.9
 9 17 -9 2.41 0.85
 9 17 -8 2.97 0.84
 9 17 -7 3.64 0.87
 9 17 -6 0.4 0.82
 9 17 -5 4.63 0.93
 9 17 -4 3.72 0.93
 9 17 -3 3.69 0.93
 9 17 -2 12.32 1.16
 9 17 -1 1.82 0.9
 9 17 0 1.77 0.9
 9 17 1 0.67 0.87
 9 17 2 13.96 1.19
 9 17 3 4.93 0.95
 9 17 4 3.42 0.93
 9 17 5 3.58 0.91
 9 17 6 -0.02 0.8
 9 17 7 2.86 0.88
 9 17 8 3.28 0.84
 9 17 9 3.44 0.86
 9 18 -7 0.74 0.8
 9 18 -6 4.08 0.86
 9 18 -5 2.83 0.83
 9 18 -4 4.18 0.88
 9 18 -3 2.37 0.85
 9 18 -2 2.86 0.88
 9 18 -1 5.86 0.95
 9 18 0 3.69 0.9
 9 18 1 4.85 0.92
 9 18 2 3.66 0.89
 9 18 3 1.6 0.83
 9 18 4 3.88 0.88
 9 18 5 0.94 0.82
 9 18 6 4.67 0.87
 9 18 7 0.12 0.8
 9 19 -3 0.48 0.78
 9 19 -2 2.34 0.81
 9 19 -1 0.67 0.77
 9 19 0 0.02 0.76
 9 19 1 0.45 0.77
 9 19 2 2.58 0.8
 9 19 3 -0.5 0.78
 10 0 0 435.69 7.98
 10 0 1 373.4 6.93
 10 0 2 171.49 3.55
 10 0 3 160.48 3.38
 10 0 4 142.82 3.11
 10 0 5 184.43 3.85
 10 0 6 16.41 0.94
 10 0 7 202.97 4.25
 10 0 8 12.6 0.92
 10 0 9 30.98 1.31
 10 0 10 7.25 0.87
 10 0 11 39.77 1.56
 10 0 12 45.62 1.8
 10 0 13 25.76 1.43
 10 0 14 35.88 1.66
 10 0 15 1.11 0.86
 10 0 16 25.83 1.47
 10 0 17 -0.23 0.82
 10 0 18 5.3 0.92
 10 1 -18 12.89 1.07
 10 1 -17 8.26 1.03
 10 1 -16 7.21 1.05
 10 1 -15 20.07 1.32
 10 1 -14 87.38 2.64
 10 1 -13 10.9 1.1
 10 1 -12 67.15 2.22
 10 1 -11 79.58 2.3
 10 1 -10 87.02 2.4
 10 1 -9 98.18 2.54
 10 1 -8 -0.24 0.64
 10 1 -7 312.96 6.11
 10 1 -6 47.4 1.52
 10 1 -5 186.28 3.89
 10 1 -4 6.03 0.67
 10 1 -3 46.67 1.43
 10 1 -2 158.94 3.34
 10 1 -1 89.54 2.15
 10 1 0 473.51 8.61
 10 1 1 89.05 2.14
 10 1 2 154.91 3.28
 10 1 3 45.69 1.41
 10 1 4 4.84 0.64
 10 1 5 186.07 3.88
 10 1 6 47.21 1.52
 10 1 7 306.94 6.02
 10 1 8 0.7 0.65
 10 1 9 97.43 2.53
 10 1 10 88.67 2.43
 10 1 11 78.13 2.28
 10 1 12 69.68 2.26
 10 1 13 10.19 1.09
 10 1 14 86.03 2.61
 10 1 15 20.81 1.33
 10 1 16 8.11 1.06
 10 1 17 7.7 1.02
 10 1 18 13.19 1.09
 10 2 -18 6.86 0.94
 10 2 -17 10.99 1.1
 10 2 -16 23.92 1.42
 10 2 -15 15.32 1.23
 10 2 -14 85.65 2.6
 10 2 -13 61.93 2.14
 10 2 -12 37.71 1.66
 10 2 -11 3.69 0.8
 10 2 -10 79.69 2.28
 10 2 -9 5.2 0.79
 10 2 -8 112.95 2.77
 10 2 -7 68.51 1.95
 10 2 -6 278.5 5.49
 10 2 -5 12.69 0.84
 10 2 -4 204.02 4.16
 10 2 -3 4.53 0.63
 10 2 -2 95.8 2.27
 10 2 -1 10.75 0.75
 10 2 0 85.49 2.09
 10 2 1 10.47 0.74
 10 2 2 96.92 2.29
 10 2 3 3.7 0.61
 10 2 4 203.01 4.15
 10 2 5 11.43 0.81
 10 2 6 278.13 5.49
 10 2 7 69.39 1.96
 10 2 8 111.66 2.75
 10 2 9 5.62 0.8
 10 2 10 81.17 2.3
 10 2 11 3.46 0.78
 10 2 12 37.84 1.64
 10 2 13 62.72 2.16
 10 2 14 83.81 2.57
 10 2 15 16.36 1.23
 10 2 16 24.96 1.44
 10 2 17 11.05 1.1
 10 2 18 6.1 0.92
 10 3 -18 13.06 1.08
 10 3 -17 21.12 1.31
 10 3 -16 5.48 1
 10 3 -15 8.02 1.03
 10 3 -14 23.16 1.39
 10 3 -13 7.58 1.04
 10 3 -12 14.63 1.17
 10 3 -11 16.58 1.15
 10 3 -10 15.06 1.05
 10 3 -9 123.93 3.02
 10 3 -8 109.02 2.71
 10 3 -7 53.98 1.7
 10 3 -6 5.49 0.72
 10 3 -5 42.22 1.41
 10 3 -4 17.76 0.93
 10 3 -3 26.29 1.07
 10 3 -2 35.82 1.24
 10 3 -1 19.48 0.93
 10 3 0 228.27 4.52
 10 3 1 19.83 0.94
 10 3 2 35.83 1.24
 10 3 3 25.12 1.06
 10 3 4 17.63 0.92
 10 3 5 41.75 1.4
 10 3 6 4.86 0.71
 10 3 7 55.02 1.71
 10 3 8 108.91 2.71
 10 3 9 126.28 3.06
 10 3 10 16.13 1.06
 10 3 11 16.84 1.16
 10 3 12 15.13 1.18
 10 3 13 7.72 1.04
 10 3 14 22.63 1.39
 10 3 15 6.58 0.99
 10 3 16 6.51 1.02
 10 3 17 21.55 1.31
 10 3 18 12.43 1.05
 10 4 -18 2.09 0.81
 10 4 -17 9.52 1.05
 10 4 -16 8.59 1.08
 10 4 -15 12.59 1.14
 10 4 -14 6.06 1
 10 4 -13 96.74 2.8
 10 4 -12 10.19 1.07
 10 4 -11 10.44 1.02
 10 4 -10 45.88 1.67
 10 4 -9 29.11 1.31
 10 4 -8 21.4 1.13
 10 4 -7 78.16 2.15
 10 4 -6 13.87 0.91
 10 4 -5 4.51 0.69
 10 4 -4 35.77 1.29
 10 4 -3 60.68 1.72
 10 4 -2 162.91 3.46
 10 4 -1 37.68 1.29
 10 4 0 99.79 2.37
 10 4 1 38.44 1.3
 10 4 2 165.18 3.5
 10 4 3 62.17 1.74
 10 4 4 35.32 1.28
 10 4 5 4.36 0.69
 10 4 6 13.37 0.9
 10 4 7 79.47 2.17
 10 4 8 20.59 1.11
 10 4 9 27.39 1.28
 10 4 10 46.65 1.69
 10 4 11 9.78 1.01
 10 4 12 10.81 1.09
 10 4 13 96.68 2.8
 10 4 14 4.7 0.97
 10 4 15 11.9 1.12
 10 4 16 9.15 1.08
 10 4 17 10.01 1.05
 10 4 18 1.46 0.79
 10 5 -18 2.9 0.84
 10 5 -17 1.42 0.82
 10 5 -16 3.02 0.91
 10 5 -15 2.17 0.93
 10 5 -14 8.53 1.07
 10 5 -13 40.19 1.74
 10 5 -12 19.06 1.28
 10 5 -11 6.33 0.96
 10 5 -10 32.15 1.43
 10 5 -9 7.4 0.88
 10 5 -8 1.83 0.73
 10 5 -7 118.6 2.88
 10 5 -6 31.94 1.3
 10 5 -5 59.67 1.78
 10 5 -4 41.32 1.42
 10 5 -3 186.01 3.9
 10 5 -2 8.43 0.76
 10 5 -1 21.32 1.01
 10 5 0 24.36 1.06
 10 5 1 20.76 1
 10 5 2 9.31 0.77
 10 5 3 185.02 3.88
 10 5 4 39.44 1.39
 10 5 5 60.61 1.8
 10 5 6 32.95 1.32
 10 5 7 121.43 2.93
 10 5 8 1.82 0.71
 10 5 9 7.68 0.89
 10 5 10 30.85 1.4
 10 5 11 6.64 0.97
 10 5 12 18.95 1.28
 10 5 13 39.82 1.73
 10 5 14 8.56 1.04
 10 5 15 3.35 0.95
 10 5 16 3.25 0.9
 10 5 17 0.45 0.82
 10 5 18 2.31 0.84
 10 6 -17 1.19 0.8
 10 6 -16 12.05 1.12
 10 6 -15 5.49 1
 10 6 -14 4.15 0.93
 10 6 -13 1.95 0.89
 10 6 -12 7.18 1.02
 10 6 -11 2.12 0.87
 10 6 -10 10.48 1.03
 10 6 -9 15.24 1.06
 10 6 -8 85.5 2.37
 10 6 -7 16.51 1.04
 10 6 -6 13.63 0.95
 10 6 -5 2.92 0.7
 10 6 -4 1.92 0.67
 10 6 -3 10.44 0.84
 10 6 -2 5.09 0.7
 10 6 -1 43.29 1.44
 10 6 0 50.61 1.57
 10 6 1 44.04 1.46
 10 6 2 5.41 0.71
 10 6 3 10.26 0.83
 10 6 4 2.17 0.67
 10 6 5 2.46 0.69
 10 6 6 13.26 0.95
 10 6 7 16.09 1.03
 10 6 8 85.44 2.36
 10 6 9 16.92 1.1
 10 6 10 10.57 1.02
 10 6 11 3.01 0.88
 10 6 12 8.44 1.04
 10 6 13 2.06 0.88
 10 6 14 2.3 0.89
 10 6 15 4.96 0.99
 10 6 16 12.66 1.13
 10 6 17 1.02 0.8
 10 7 -17 6.72 0.91
 10 7 -16 1.34 0.84
 10 7 -15 25.01 1.42
 10 7 -14 3.11 0.92
 10 7 -13 28.86 1.51
 10 7 -12 5.78 0.98
 10 7 -11 7.08 1.01
 10 7 -10 13.4 1.14
 10 7 -9 4.37 0.87
 10 7 -8 36.39 1.49
 10 7 -7 5.99 0.83
 10 7 -6 1.68 0.72
 10 7 -5 3.06 0.72
 10 7 -4 2.9 0.71
 10 7 -3 233.06 4.78
 10 7 -2 1.17 0.63
 10 7 -1 51.73 1.63
 10 7 0 28.55 1.2
 10 7 1 52.11 1.64
 10 7 2 1.04 0.63
 10 7 3 232.25 4.77
 10 7 4 2.54 0.71
 10 7 5 2.91 0.72
 10 7 6 2.71 0.73
 10 7 7 6.58 0.85
 10 7 8 38.24 1.53
 10 7 9 2.84 0.85
 10 7 10 13.38 1.14
 10 7 11 6.49 0.99
 10 7 12 6.21 0.98
 10 7 13 29.03 1.5
 10 7 14 3.9 0.92
 10 7 15 25.08 1.43
 10 7 16 0.99 0.85
 10 7 17 6.61 0.91
 10 8 -17 1.64 0.81
 10 8 -16 2.6 0.85
 10 8 -15 6.29 0.99
 10 8 -14 7.93 1.06
 10 8 -13 2.29 0.9
 10 8 -12 0.38 0.84
 10 8 -11 14.72 1.19
 10 8 -10 3.8 0.91
 10 8 -9 45.36 1.81
 10 8 -8 34.62 1.49
 10 8 -7 4.65 0.83
 10 8 -6 1.26 0.72
 10 8 -5 152.16 3.5
 10 8 -4 8.39 0.86
 10 8 -3 11.36 0.9
 10 8 -2 33.36 1.34
 10 8 -1 31.3 1.29
 10 8 0 28.37 1.23
 10 8 1 31.56 1.3
 10 8 2 32.17 1.31
 10 8 3 11.6 0.91
 10 8 4 7.64 0.85
 10 8 5 153.55 3.52
 10 8 6 1.67 0.74
 10 8 7 5.05 0.84
 10 8 8 36.34 1.51
 10 8 9 46.09 1.82
 10 8 10 3.72 0.91
 10 8 11 15.27 1.2
 10 8 12 0.66 0.84
 10 8 13 2.27 0.88
 10 8 14 7.18 1.04
 10 8 15 6.13 0.99
 10 8 16 1.71 0.84
 10 8 17 2.39 0.82
 10 9 -16 3.02 0.83
 10 9 -15 11.82 1.1
 10 9 -14 -0.18 0.84
 10 9 -13 1.34 0.89
 10 9 -12 3.24 0.92
 10 9 -11 8.11 1.04
 10 9 -10 9.33 1.07
 10 9 -9 13.56 1.16
 10 9 -8 13.95 1.15
 10 9 -7 21.67 1.27
 10 9 -6 33.83 1.45
 10 9 -5 2.64 0.77
 10 9 -4 29.47 1.32
 10 9 -3 11.15 0.93
 10 9 -2 9.94 0.9
 10 9 -1 7.62 0.84
 10 9 0 62.44 1.91
 10 9 1 7.56 0.84
 10 9 2 9.72 0.89
 10 9 3 10.58 0.92
 10 9 4 29.59 1.32
 10 9 5 2.26 0.77
 10 9 6 35.78 1.48
 10 9 7 23.58 1.3
 10 9 8 15.41 1.17
 10 9 9 14.9 1.17
 10 9 10 8.74 1.06
 10 9 11 7.84 1.04
 10 9 12 1.56 0.89
 10 9 13 1.78 0.91
 10 9 14 -0.07 0.84
 10 9 15 13.84 1.12
 10 9 16 3.45 0.84
 10 10 -15 3.57 0.88
 10 10 -14 1.02 0.84
 10 10 -13 8.7 1.07
 10 10 -12 5.9 0.98
 10 10 -11 2.23 0.91
 10 10 -10 1.54 0.89
 10 10 -9 -0.11 0.83
 10 10 -8 18.99 1.28
 10 10 -7 3.39 0.9
 10 10 -6 8.08 0.97
 10 10 -5 50.63 1.79
 10 10 -4 32.27 1.41
 10 10 -3 10.79 0.96
 10 10 -2 119.8 2.98
 10 10 -1 47.9 1.69
 10 10 0 12.72 0.98
 10 10 1 49.04 1.71
 10 10 2 120.5 2.99
 10 10 3 10.19 0.94
 10 10 4 31.44 1.4
 10 10 5 50.18 1.78
 10 10 6 7.88 0.97
 10 10 7 2.83 0.88
 10 10 8 18.03 1.26
 10 10 9 0.7 0.84
 10 10 10 1.66 0.88
 10 10 11 2.9 0.92
 10 10 12 6.47 0.99
 10 10 13 10.05 1.1
 10 10 14 0.1 0.83
 10 10 15 2.83 0.86
 10 11 -15 4.74 0.86
 10 11 -14 1.9 0.85
 10 11 -13 5.42 0.97
 10 11 -12 12.24 1.15
 10 11 -11 8.89 1.05
 10 11 -10 46.57 1.85
 10 11 -9 7.28 1.01
 10 11 -8 11.26 1.12
 10 11 -7 6.76 1
 10 11 -6 16.32 1.21
 10 11 -5 23.35 1.36
 10 11 -4 14.94 1.14
 10 11 -3 7.75 0.95
 10 11 -2 19.7 1.16
 10 11 -1 8.23 0.91
 10 11 0 18.49 1.14
 10 11 1 8.13 0.91
 10 11 2 19.22 1.16
 10 11 3 8.25 0.95
 10 11 4 16.33 1.15
 10 11 5 24.87 1.38
 10 11 6 15.33 1.19
 10 11 7 5.6 0.97
 10 11 8 12.43 1.13
 10 11 9 6.47 1.01
 10 11 10 45.17 1.83
 10 11 11 8.33 1.05
 10 11 12 11.31 1.14
 10 11 13 4.98 0.96
 10 11 14 2.5 0.85
 10 11 15 4.93 0.87
 10 12 -14 2.33 0.82
 10 12 -13 0.82 0.84
 10 12 -12 3.17 0.92
 10 12 -11 2.81 0.94
 10 12 -10 12.11 1.14
 10 12 -9 6.76 1.02
 10 12 -8 12.28 1.16
 10 12 -7 19.28 1.3
 10 12 -6 6.5 1.02
 10 12 -5 8.75 1.05
 10 12 -4 4.59 0.95
 10 12 -3 15.53 1.18
 10 12 -2 5.07 0.95
 10 12 -1 2.89 0.89
 10 12 0 16.96 1.22
 10 12 1 3.21 0.9
 10 12 2 5.29 0.95
 10 12 3 14.24 1.16
 10 12 4 4.03 0.92
 10 12 5 7.95 1.01
 10 12 6 7.75 1.05
 10 12 7 20 1.31
 10 12 8 13.88 1.2
 10 12 9 5.76 0.99
 10 12 10 11.75 1.14
 10 12 11 1.71 0.92
 10 12 12 2.69 0.91
 10 12 13 1.29 0.85
 10 12 14 1.69 0.8
 10 13 -13 2.93 0.83
 10 13 -12 7.98 1
 10 13 -11 6.23 0.98
 10 13 -10 12.11 1.16
 10 13 -9 21.2 1.38
 10 13 -8 -0.2 0.84
 10 13 -7 6.62 1.03
 10 13 -6 4.67 0.98
 10 13 -5 18.08 1.28
 10 13 -4 5.56 0.99
 10 13 -3 18.45 1.27
 10 13 -2 5.9 0.97
 10 13 -1 -0.27 0.82
 10 13 0 85.87 2.59
 10 13 1 1.28 0.86
 10 13 2 5.62 0.98
 10 13 3 19.02 1.29
 10 13 4 5.03 0.97
 10 13 5 18.26 1.28
 10 13 6 5.76 1
 10 13 7 7.4 1.03
 10 13 8 0.58 0.85
 10 13 9 20.77 1.37
 10 13 10 11.5 1.17
 10 13 11 6.49 0.99
 10 13 12 7.94 1
 10 13 13 2.76 0.82
 10 14 -12 0.84 0.78
 10 14 -11 2.66 0.87
 10 14 -10 31.92 1.54
 10 14 -9 0.83 0.9
 10 14 -8 8.21 1.08
 10 14 -7 2.06 0.89
 10 14 -6 37.35 1.67
 10 14 -5 1.51 0.9
 10 14 -4 8.94 1.05
 10 14 -3 8.09 1.05
 10 14 -2 9.24 1.07
 10 14 -1 6.45 1.01
 10 14 0 0.78 0.86
 10 14 1 7.81 1.04
 10 14 2 9.59 1.08
 10 14 3 7.25 1.01
 10 14 4 8.26 1.05
 10 14 5 1.15 0.88
 10 14 6 35.48 1.64
 10 14 7 3.09 0.92
 10 14 8 9.8 1.11
 10 14 9 1.44 0.89
 10 14 10 31.98 1.54
 10 14 11 2.18 0.84
 10 14 12 0.33 0.78
 10 15 -11 2.61 0.83
 10 15 -10 4.87 0.91
 10 15 -9 5.51 0.95
 10 15 -8 16.8 1.23
 10 15 -7 37.13 1.69
 10 15 -6 4.41 0.98
 10 15 -5 3.72 0.97
 10 15 -4 4.11 0.93
 10 15 -3 5.07 0.98
 10 15 -2 4.99 0.96
 10 15 -1 2 0.9
 10 15 0 14.84 1.19
 10 15 1 2.06 0.88
 10 15 2 4.01 0.96
 10 15 3 5.04 0.96
 10 15 4 3.78 0.93
 10 15 5 3.05 0.97
 10 15 6 4.29 1
 10 15 7 36.95 1.68
 10 15 8 16.49 1.23
 10 15 9 4.58 0.93
 10 15 10 3.66 0.89
 10 15 11 3.22 0.83
 10 16 -9 -0.38 0.76
 10 16 -8 3.62 0.91
 10 16 -7 0.73 0.84
 10 16 -6 3.24 0.91
 10 16 -5 10.84 1.11
 10 16 -4 6.57 1.03
 10 16 -3 33.91 1.63
 10 16 -2 5.07 1.01
 10 16 -1 23.32 1.42
 10 16 0 7.43 1.05
 10 16 1 23.69 1.43
 10 16 2 4.17 0.97
 10 16 3 34.55 1.64
 10 16 4 7.97 1.05
 10 16 5 10.73 1.11
 10 16 6 4.24 0.94
 10 16 7 0.99 0.84
 10 16 8 3.8 0.9
 10 16 9 0.45 0.77
 10 17 -8 9 1.01
 10 17 -7 19.05 1.19
 10 17 -6 7.91 0.98
 10 17 -5 4.37 0.91
 10 17 -4 3.95 0.9
 10 17 -3 2.86 0.89
 10 17 -2 3.74 0.91
 10 17 -1 11.3 1.1
 10 17 0 55.86 2.02
 10 17 1 10.27 1.1
 10 17 2 3.43 0.91
 10 17 3 2.88 0.89
 10 17 4 4.52 0.92
 10 17 5 4.82 0.9
 10 17 6 6.55 0.95
 10 17 7 18.29 1.17
 10 17 8 10.06 1.02
 10 18 -5 3.45 0.88
 10 18 -4 12.71 1.05
 10 18 -3 2.07 0.83
 10 18 -2 4.72 0.89
 10 18 -1 4.69 0.89
 10 18 0 0.52 0.8
 10 18 1 6.33 0.92
 10 18 2 4.32 0.89
 10 18 3 2.03 0.83
 10 18 4 12.49 1.06
 10 18 5 2.77 0.86
 11 0 1 124.97 2.84
 11 0 2 6.14 0.71
 11 0 3 143.86 3.19
 11 0 4 0.27 0.6
 11 0 5 24.44 1.13
 11 0 6 2.29 0.67
 11 0 7 4.64 0.76
 11 0 8 39.96 1.51
 11 0 9 11.27 0.96
 11 0 10 65.25 2.05
 11 0 11 -0.77 0.79
 11 0 12 1.21 0.85
 11 0 13 18.08 1.29
 11 0 14 1.17 0.87
 11 0 15 12.97 1.2
 11 0 16 0.35 0.86
 11 0 17 0.75 0.81
 11 0 18 9.55 1.03
 11 1 -18 0.02 0.77
 11 1 -17 1.59 0.84
 11 1 -16 45.56 1.83
 11 1 -15 23.38 1.43
 11 1 -14 11.29 1.13
 11 1 -13 24.08 1.42
 11 1 -12 31.7 1.55
 11 1 -11 13.11 1.12
 11 1 -10 20.07 1.17
 11 1 -9 12.36 0.99
 11 1 -8 27.57 1.27
 11 1 -7 50.14 1.67
 11 1 -6 14.41 0.95
 11 1 -5 111.97 2.7
 11 1 -4 20.79 1.03
 11 1 -3 54.66 1.65
 11 1 -2 22.18 1.03
 11 1 -1 25.95 1.1
 11 1 0 52.45 1.58
 11 1 1 27.55 1.13
 11 1 2 22.48 1.04
 11 1 3 53.6 1.63
 11 1 4 20.99 1.03
 11 1 5 112.13 2.7
 11 1 6 15.2 0.96
 11 1 7 50.51 1.68
 11 1 8 27.31 1.27
 11 1 9 11.95 0.98
 11 1 10 19.58 1.17
 11 1 11 13.5 1.14
 11 1 12 32.97 1.58
 11 1 13 24.25 1.4
 11 1 14 12.03 1.13
 11 1 15 21.95 1.39
 11 1 16 45.48 1.84
 11 1 17 0.9 0.84
 11 1 18 0.39 0.79
 11 2 -18 0.45 0.8
 11 2 -17 15.31 1.15
 11 2 -16 4.11 0.94
 11 2 -15 2.95 0.94
 11 2 -14 7.93 1.05
 11 2 -13 9.85 1.09
 11 2 -12 49.81 1.92
 11 2 -11 32.41 1.54
 11 2 -10 5.05 0.85
 11 2 -9 34.1 1.43
 11 2 -8 72.6 2.12
 11 2 -7 12.95 0.95
 11 2 -6 49.49 1.63
 11 2 -5 50.95 1.63
 11 2 -4 255.15 5.12
 11 2 -3 24.17 1.1
 11 2 -2 192.74 4.01
 11 2 -1 3.32 0.66
 11 2 0 93.19 2.3
 11 2 1 3.14 0.65
 11 2 2 193.33 4.02
 11 2 3 26.48 1.14
 11 2 4 258.49 5.17
 11 2 5 51 1.63
 11 2 6 49.15 1.63
 11 2 7 12.84 0.95
 11 2 8 72.49 2.12
 11 2 9 33.43 1.43
 11 2 10 5.3 0.84
 11 2 11 34.54 1.58
 11 2 12 49.44 1.91
 11 2 13 9.45 1.07
 11 2 14 7.58 1.03
 11 2 15 3.46 0.95
 11 2 16 4.74 0.95
 11 2 17 15.21 1.15
 11 2 18 0.44 0.81
 11 3 -17 4.81 0.91
 11 3 -16 0.42 0.85
 11 3 -15 1.88 0.91
 11 3 -14 1.13 0.86
 11 3 -13 16.11 1.24
 11 3 -12 4.42 0.95
 11 3 -11 3.52 0.91
 11 3 -10 1.55 0.79
 11 3 -9 75.14 2.21
 11 3 -8 35.31 1.45
 11 3 -7 202.74 4.35
 11 3 -6 77.67 2.16
 11 3 -5 146.56 3.32
 11 3 -4 28.19 1.2
 11 3 -3 137.21 3.11
 11 3 -2 149.41 3.3
 11 3 -1 126.9 2.9
 11 3 0 1.24 0.62
 11 3 1 126.59 2.89
 11 3 2 151.19 3.33
 11 3 3 135.46 3.07
 11 3 4 28.34 1.2
 11 3 5 148.47 3.35
 11 3 6 77.68 2.15
 11 3 7 205.02 4.39
 11 3 8 36.63 1.47
 11 3 9 75.52 2.22
 11 3 10 1.39 0.79
 11 3 11 4.26 0.92
 11 3 12 4.84 0.96
 11 3 13 16.4 1.24
 11 3 14 1.4 0.87
 11 3 15 2.21 0.91
 11 3 16 1.7 0.86
 11 3 17 5.91 0.92
 11 4 -17 15.59 1.13
 11 4 -16 0.99 0.83
 11 4 -15 10.75 1.11
 11 4 -14 22.29 1.36
 11 4 -13 29.73 1.52
 11 4 -12 13.68 1.17
 11 4 -11 128.72 3.35
 11 4 -10 27.48 1.4
 11 4 -9 1.42 0.77
 11 4 -8 27.48 1.3
 11 4 -7 1.91 0.72
 11 4 -6 17 1.03
 11 4 -5 11.02 0.89
 11 4 -4 77.59 2.12
 11 4 -3 126.12 2.94
 11 4 -2 313.39 6.09
 11 4 -1 143.24 3.2
 11 4 0 18.76 1
 11 4 1 143.31 3.2
 11 4 2 307.84 6
 11 4 3 123.74 2.9
 11 4 4 78.83 2.14
 11 4 5 11.2 0.88
 11 4 6 16.82 1.03
 11 4 7 1.87 0.72
 11 4 8 27.9 1.31
 11 4 9 1.37 0.76
 11 4 10 26.63 1.39
 11 4 11 125.53 3.29
 11 4 12 13.04 1.16
 11 4 13 30.69 1.55
 11 4 14 23.17 1.37
 11 4 15 9.27 1.1
 11 4 16 0.95 0.83
 11 4 17 15.31 1.13
 11 5 -17 1.69 0.79
 11 5 -16 11.23 1.07
 11 5 -15 14.47 1.21
 11 5 -14 2.99 0.9
 11 5 -13 37.34 1.67
 11 5 -12 3.17 0.93
 11 5 -11 4.89 0.97
 11 5 -10 1.97 0.87
 11 5 -9 75.62 2.32
 11 5 -8 189.61 4.21
 11 5 -7 77.44 2.23
 11 5 -6 72.06 2.1
 11 5 -5 18.23 1.06
 11 5 -4 36.6 1.4
 11 5 -3 65.74 1.92
 11 5 -2 129.85 3.01
 11 5 -1 24.22 1.13
 11 5 0 2.56 0.67
 11 5 1 24.48 1.14
 11 5 2 128.01 2.98
 11 5 3 66.23 1.92
 11 5 4 36.32 1.39
 11 5 5 19.18 1.07
 11 5 6 71.83 2.09
 11 5 7 76.87 2.21
 11 5 8 186.88 4.17
 11 5 9 77.07 2.35
 11 5 10 3.03 0.88
 11 5 11 5.65 0.97
 11 5 12 2.03 0.91
 11 5 13 39.66 1.72
 11 5 14 1.5 0.89
 11 5 15 16.12 1.22
 11 5 16 10.87 1.07
 11 5 17 1.16 0.79
 11 6 -17 0.22 0.78
 11 6 -16 16.56 1.18
 11 6 -15 1.18 0.86
 11 6 -14 1.65 0.91
 11 6 -13 9.3 1.07
 11 6 -12 44.09 1.81
 11 6 -11 11.33 1.11
 11 6 -10 29.79 1.51
 11 6 -9 7.78 0.98
 11 6 -8 35.51 1.5
 11 6 -7 5.37 0.84
 11 6 -6 3.57 0.78
 11 6 -5 17.29 1.06
 11 6 -4 14.4 0.98
 11 6 -3 109.19 2.7
 11 6 -2 24.98 1.17
 11 6 -1 41.4 1.48
 11 6 0 58.05 1.78
 11 6 1 41.58 1.48
 11 6 2 24.48 1.16
 11 6 3 109.81 2.72
 11 6 4 12.8 0.96
 11 6 5 18.86 1.09
 11 6 6 4.3 0.78
 11 6 7 5.39 0.84
 11 6 8 35.33 1.49
 11 6 9 6.83 0.96
 11 6 10 30.91 1.53
 11 6 11 10.93 1.12
 11 6 12 44.15 1.82
 11 6 13 9.06 1.07
 11 6 14 1.95 0.91
 11 6 15 2.16 0.88
 11 6 16 16.71 1.17
 11 6 17 0.88 0.81
 11 7 -16 0.79 0.8
 11 7 -15 11.65 1.09
 11 7 -14 15.31 1.22
 11 7 -13 5.96 0.98
 11 7 -12 16 1.24
 11 7 -11 12.28 1.15
 11 7 -10 6.51 0.99
 11 7 -9 11.06 1.08
 11 7 -8 6.18 0.93
 11 7 -7 38.87 1.56
 11 7 -6 28.6 1.34
 11 7 -5 18.87 1.13
 11 7 -4 17.81 1.08
 11 7 -3 1.9 0.71
 11 7 -2 3.63 0.74
 11 7 -1 106.49 2.67
 11 7 0 46.56 1.6
 11 7 1 105.5 2.65
 11 7 2 3.48 0.74
 11 7 3 2.02 0.71
 11 7 4 18.48 1.09
 11 7 5 19.56 1.13
 11 7 6 27.72 1.32
 11 7 7 38.43 1.55
 11 7 8 5.96 0.93
 11 7 9 10.98 1.08
 11 7 10 4.93 0.96
 11 7 11 11.7 1.13
 11 7 12 14.04 1.19
 11 7 13 6.92 0.98
 11 7 14 13.97 1.19
 11 7 15 11.13 1.09
 11 7 16 1.02 0.8
 11 8 -16 3.04 0.83
 11 8 -15 0.59 0.81
 11 8 -14 1.03 0.87
 11 8 -13 3.91 0.96
 11 8 -12 19.52 1.3
 11 8 -11 3.37 0.94
 11 8 -10 -0.18 0.85
 11 8 -9 34.78 1.62
 11 8 -8 2.88 0.9
 11 8 -7 27.53 1.4
 11 8 -6 16.06 1.11
 11 8 -5 28.07 1.33
 11 8 -4 12.48 0.99
 11 8 -3 19.45 1.12
 11 8 -2 4.56 0.78
 11 8 -1 11.3 0.93
 11 8 0 2.59 0.73
 11 8 1 11.04 0.92
 11 8 2 4.42 0.78
 11 8 3 18.63 1.11
 11 8 4 12.51 0.99
 11 8 5 28.41 1.34
 11 8 6 17.15 1.13
 11 8 7 28.24 1.42
 11 8 8 2.53 0.9
 11 8 9 34.1 1.61
 11 8 10 1.01 0.86
 11 8 11 3.63 0.93
 11 8 12 18.91 1.29
 11 8 13 4.27 0.96
 11 8 14 2.77 0.88
 11 8 15 0.67 0.82
 11 8 16 2.37 0.82
 11 9 -15 13.98 1.1
 11 9 -14 1.56 0.86
 11 9 -13 7.37 1.05
 11 9 -12 7.75 1.08
 11 9 -11 25.95 1.45
 11 9 -10 1.83 0.9
 11 9 -9 2.7 0.92
 11 9 -8 11.42 1.13
 11 9 -7 12.82 1.13
 11 9 -6 17.52 1.2
 11 9 -5 1.63 0.82
 11 9 -4 15.17 1.06
 11 9 -3 3.04 0.78
 11 9 -2 4.64 0.8
 11 9 -1 4.23 0.79
 11 9 0 4.13 0.79
 11 9 1 4.76 0.81
 11 9 2 2.95 0.77
 11 9 3 1.01 0.75
 11 9 4 14.74 1.06
 11 9 5 1.88 0.81
 11 9 6 17.95 1.21
 11 9 7 13.39 1.14
 11 9 8 10.7 1.1
 11 9 9 2 0.89
 11 9 10 1.85 0.9
 11 9 11 26.42 1.45
 11 9 12 8.73 1.1
 11 9 13 7.39 1.05
 11 9 14 0.94 0.84
 11 9 15 15.47 1.12
 11 10 -15 1.97 0.83
 11 10 -14 0.78 0.8
 11 10 -13 0.65 0.85
 11 10 -12 12.98 1.18
 11 10 -11 1.34 0.88
 11 10 -10 4.99 0.96
 11 10 -9 2.1 0.89
 11 10 -8 3.3 0.94
 11 10 -7 1.96 0.87
 11 10 -6 53.52 1.98
 11 10 -5 13.57 1.15
 11 10 -4 1.17 0.8
 11 10 -3 3.42 0.86
 11 10 -2 38.94 1.59
 11 10 -1 8.05 0.93
 11 10 0 106.96 2.8
 11 10 1 7.85 0.91
 11 10 2 38.94 1.59
 11 10 3 2.77 0.85
 11 10 4 1.31 0.8
 11 10 5 13.12 1.14
 11 10 6 52.53 1.96
 11 10 7 0.21 0.84
 11 10 8 3.28 0.92
 11 10 9 1.12 0.88
 11 10 10 4.29 0.95
 11 10 11 1.19 0.87
 11 10 12 13.7 1.2
 11 10 13 1.01 0.85
 11 10 14 0.07 0.8
 11 10 15 2.46 0.85
 11 11 -14 4.16 0.84
 11 11 -13 2.86 0.89
 11 11 -12 12.91 1.16
 11 11 -11 19.43 1.33
 11 11 -10 17.02 1.24
 11 11 -9 23.85 1.41
 11 11 -8 16.37 1.24
 11 11 -7 11.22 1.13
 11 11 -6 30.51 1.55
 11 11 -5 3.67 0.91
 11 11 -4 3.45 0.92
 11 11 -3 5.83 0.97
 11 11 -2 4.44 0.93
 11 11 -1 3.67 0.91
 11 11 0 19.17 1.25
 11 11 1 3.45 0.9
 11 11 2 4.31 0.93
 11 11 3 4.85 0.95
 11 11 4 3.59 0.92
 11 11 5 1.4 0.89
 11 11 6 31.6 1.56
 11 11 7 10.13 1.11
 11 11 8 14.59 1.2
 11 11 9 24.72 1.41
 11 11 10 15.72 1.24
 11 11 11 19.27 1.33
 11 11 12 12.94 1.15
 11 11 13 5.49 0.91
 11 11 14 2.91 0.82
 11 12 -13 11.55 1.03
 11 12 -12 7.25 0.98
 11 12 -11 9.85 1.1
 11 12 -10 12.02 1.17
 11 12 -9 11.44 1.19
 11 12 -8 0.97 0.89
 11 12 -7 1.5 0.87
 11 12 -6 34 1.62
 11 12 -5 35.82 1.66
 11 12 -4 16.43 1.25
 11 12 -3 28.7 1.5
 11 12 -2 17.22 1.25
 11 12 -1 0.87 0.86
 11 12 0 31.19 1.54
 11 12 1 0.8 0.86
 11 12 2 16.68 1.23
 11 12 3 27.7 1.49
 11 12 4 17.08 1.26
 11 12 5 34.44 1.63
 11 12 6 32.89 1.6
 11 12 7 0.62 0.86
 11 12 8 1.09 0.88
 11 12 9 12.53 1.18
 11 12 10 11.12 1.14
 11 12 11 8.29 1.04
 11 12 12 7.71 0.99
 11 12 13 11.68 1.04
 11 13 -12 17.37 1.16
 11 13 -11 12.6 1.11
 11 13 -10 0.45 0.85
 11 13 -9 14.87 1.23
 11 13 -8 11.39 1.16
 11 13 -7 3.58 0.95
 11 13 -6 11.21 1.12
 11 13 -5 38.14 1.7
 11 13 -4 13.84 1.2
 11 13 -3 26.4 1.46
 11 13 -2 5.17 0.98
 11 13 -1 63.73 2.19
 11 13 0 0.68 0.88
 11 13 1 64.05 2.2
 11 13 2 4.56 0.97
 11 13 3 25.28 1.44
 11 13 4 14.9 1.22
 11 13 5 39.22 1.72
 11 13 6 10.73 1.1
 11 13 7 4.25 0.95
 11 13 8 9.5 1.11
 11 13 9 14.38 1.21
 11 13 10 1.85 0.87
 11 13 11 12.63 1.09
 11 13 12 18.07 1.16
 11 14 -11 0.94 0.77
 11 14 -10 2.71 0.86
 11 14 -9 5.22 0.94
 11 14 -8 23.95 1.4
 11 14 -7 2.8 0.94
 11 14 -6 16.04 1.27
 11 14 -5 9.87 1.1
 11 14 -4 25.48 1.44
 11 14 -3 34.95 1.64
 11 14 -2 10.8 1.11
 11 14 -1 11.25 1.12
 11 14 0 13.92 1.19
 11 14 1 10.45 1.1
 11 14 2 8.8 1.08
 11 14 3 35.9 1.65
 11 14 4 28.19 1.49
 11 14 5 8.99 1.07
 11 14 6 17.6 1.29
 11 14 7 1.62 0.91
 11 14 8 24.67 1.41
 11 14 9 4.03 0.93
 11 14 10 1.69 0.84
 11 14 11 0.24 0.77
 11 15 -10 2.3 0.85
 11 15 -9 3.19 0.87
 11 15 -8 7.97 1.01
 11 15 -7 0.15 0.84
 11 15 -6 6.44 1.01
 11 15 -5 22.11 1.37
 11 15 -4 9.97 1.11
 11 15 -3 1.88 0.91
 11 15 -2 17.83 1.31
 11 15 -1 5.51 1.03
 11 15 0 13 1.2
 11 15 1 5.33 1
 11 15 2 20.66 1.36
 11 15 3 1.05 0.89
 11 15 4 10.12 1.11
 11 15 5 20.45 1.33
 11 15 6 7.09 1.02
 11 15 7 1.77 0.87
 11 15 8 6.95 0.98
 11 15 9 4.47 0.87
 11 15 10 1.91 0.83
 11 16 -8 3.68 0.85
 11 16 -7 1.64 0.83
 11 16 -6 1.6 0.83
 11 16 -5 1.68 0.88
 11 16 -4 0.77 0.85
 11 16 -3 0 0.84
 11 16 -2 4.72 0.95
 11 16 -1 14.76 1.21
 11 16 0 1.01 0.87
 11 16 1 15.18 1.21
 11 16 2 4.47 0.97
 11 16 3 0.35 0.84
 11 16 4 0.41 0.83
 11 16 5 3.54 0.9
 11 16 6 1.64 0.84
 11 16 7 1.31 0.82
 11 16 8 3.11 0.84
 11 17 -6 2.03 0.84
 11 17 -5 1.95 0.81
 11 17 -4 3.54 0.87
 11 17 -3 3.07 0.86
 11 17 -2 11.35 1.07
 11 17 -1 3.19 0.88
 11 17 0 0.68 0.81
 11 17 1 4.07 0.9
 11 17 2 11.91 1.09
 11 17 3 1.95 0.84
 11 17 4 4.28 0.86
 11 17 5 1.85 0.82
 11 17 6 1.43 0.82
 11 18 -2 2.29 0.85
 11 18 -1 1.14 0.83
 11 18 0 0.94 0.79
 11 18 1 1.82 0.84
 11 18 2 3.98 0.86
 12 0 0 43.81 1.5
 12 0 1 164.02 3.6
 12 0 2 0.25 0.63
 12 0 3 17.13 1.01
 12 0 4 41.43 1.49
 12 0 5 197.23 4.24
 12 0 6 64.9 1.97
 12 0 7 6.84 0.86
 12 0 8 0.29 0.71
 12 0 9 34.14 1.53
 12 0 10 3.95 0.92
 12 0 11 2.54 0.9
 12 0 12 1.54 0.86
 12 0 13 7.79 1.03
 12 0 14 19.28 1.28
 12 0 15 9.32 1.09
 12 0 16 11.54 1.09
 12 0 17 -0.43 0.75
 12 1 -17 1.11 0.79
 12 1 -16 1.64 0.85
 12 1 -15 14.88 1.2
 12 1 -14 1.52 0.86
 12 1 -13 7.21 1.02
 12 1 -12 11.54 1.12
 12 1 -11 39.07 1.7
 12 1 -10 18.27 1.25
 12 1 -9 55.07 1.95
 12 1 -8 12.3 0.99
 12 1 -7 17.58 1.09
 12 1 -6 5.8 0.81
 12 1 -5 48.84 1.65
 12 1 -4 20.31 1.09
 12 1 -3 0.49 0.65
 12 1 -2 2.68 0.68
 12 1 -1 27.34 1.2
 12 1 0 49.44 1.6
 12 1 1 27.51 1.2
 12 1 2 2.86 0.68
 12 1 3 0.05 0.64
 12 1 4 21.48 1.11
 12 1 5 47.65 1.64
 12 1 6 5.47 0.79
 12 1 7 18.43 1.1
 12 1 8 11.95 0.99
 12 1 9 55.38 1.95
 12 1 10 17.97 1.25
 12 1 11 39.97 1.73
 12 1 12 12.03 1.14
 12 1 13 6.9 1.01
 12 1 14 1.11 0.87
 12 1 15 14.15 1.19
 12 1 16 0.84 0.83
 12 1 17 1.66 0.79
 12 2 -17 2.21 0.8
 12 2 -16 0.69 0.82
 12 2 -15 0.49 0.84
 12 2 -14 9.8 1.12
 12 2 -13 4.71 0.96
 12 2 -12 10.36 1.11
 12 2 -11 22.56 1.37
 12 2 -10 5.82 0.96
 12 2 -9 13.79 1.1
 12 2 -8 17.64 1.13
 12 2 -7 1.83 0.75
 12 2 -6 24.94 1.22
 12 2 -5 64.89 1.95
 12 2 -4 18.5 1.06
 12 2 -3 13.28 0.93
 12 2 -2 24.94 1.16
 12 2 -1 17.39 1
 12 2 0 16.98 1
 12 2 1 17.53 1.01
 12 2 2 24.73 1.15
 12 2 3 12.03 0.91
 12 2 4 18.33 1.05
 12 2 5 64.32 1.95
 12 2 6 25.75 1.23
 12 2 7 2.6 0.75
 12 2 8 19.03 1.14
 12 2 9 14.04 1.1
 12 2 10 5.2 0.94
 12 2 11 23.9 1.38
 12 2 12 10.62 1.12
 12 2 13 6.09 1
 12 2 14 8.96 1.1
 12 2 15 1.01 0.85
 12 2 16 -0.14 0.8
 12 2 17 1.91 0.79
 12 3 -17 16.44 1.16
 12 3 -16 3.58 0.87
 12 3 -15 10.38 1.08
 12 3 -14 2.94 0.95
 12 3 -13 1.24 0.87
 12 3 -12 9.79 1.1
 12 3 -11 32.56 1.58
 12 3 -10 7.92 1.02
 12 3 -9 4.64 0.89
 12 3 -8 6.2 0.87
 12 3 -7 29.62 1.36
 12 3 -6 44.53 1.62
 12 3 -5 1.42 0.7
 12 3 -4 13.24 0.96
 12 3 -3 15.34 0.99
 12 3 -2 38.24 1.43
 12 3 -1 45.08 1.55
 12 3 0 187.26 4.02
 12 3 1 45.32 1.55
 12 3 2 39.14 1.44
 12 3 3 14.34 0.97
 12 3 4 12.85 0.95
 12 3 5 1.66 0.7
 12 3 6 46.32 1.65
 12 3 7 30.45 1.37
 12 3 8 5.61 0.86
 12 3 9 5.57 0.91
 12 3 10 7.94 1.03
 12 3 11 33.62 1.61
 12 3 12 9.68 1.09
 12 3 13 1.1 0.87
 12 3 14 4.76 0.98
 12 3 15 9.71 1.08
 12 3 16 2.65 0.87
 12 3 17 17.89 1.18
 12 4 -16 3.4 0.87
 12 4 -15 1.95 0.86
 12 4 -14 1.51 0.9
 12 4 -13 20.35 1.32
 12 4 -12 17.98 1.28
 12 4 -11 1.96 0.92
 12 4 -10 14.39 1.17
 12 4 -9 9.11 1.03
 12 4 -8 5.93 0.92
 12 4 -7 1.72 0.75
 12 4 -6 68.52 2.08
 12 4 -5 12.53 0.97
 12 4 -4 13.18 0.97
 12 4 -3 30.19 1.3
 12 4 -2 39.43 1.47
 12 4 -1 3.07 0.74
 12 4 0 18.7 1.07
 12 4 1 3.02 0.74
 12 4 2 37.5 1.44
 12 4 3 29.64 1.3
 12 4 4 13.42 0.97
 12 4 5 12.36 0.97
 12 4 6 69.83 2.1
 12 4 7 1.02 0.75
 12 4 8 6.03 0.92
 12 4 9 8.7 1.04
 12 4 10 13.3 1.15
 12 4 11 4.49 0.96
 12 4 12 18.51 1.29
 12 4 13 20.83 1.32
 12 4 14 1.38 0.89
 12 4 15 0.5 0.85
 12 4 16 2.48 0.85
 12 5 -16 0.8 0.79
 12 5 -15 6.72 0.99
 12 5 -14 8.83 1.08
 12 5 -13 2.91 0.9
 12 5 -12 10.45 1.12
 12 5 -11 21.35 1.35
 12 5 -10 48.5 1.9
 12 5 -9 8.3 1.04
 12 5 -8 3.04 0.86
 12 5 -7 72.05 2.19
 12 5 -6 29.62 1.37
 12 5 -5 34.97 1.45
 12 5 -4 71.52 2.11
 12 5 -3 62.01 1.92
 12 5 -2 14.31 1
 12 5 -1 36.41 1.43
 12 5 0 76.56 2.16
 12 5 1 35.24 1.41
 12 5 2 13.6 0.98
 12 5 3 60.09 1.88
 12 5 4 71.67 2.11
 12 5 5 34.91 1.45
 12 5 6 28.75 1.35
 12 5 7 72.62 2.2
 12 5 8 3.46 0.87
 12 5 9 5.88 0.98
 12 5 10 45.76 1.85
 12 5 11 21.57 1.36
 12 5 12 11.02 1.11
 12 5 13 2.56 0.91
 12 5 14 8.06 1.06
 12 5 15 7.66 1
 12 5 16 1.72 0.82
 12 6 -16 25.24 1.3
 12 6 -15 1.62 0.84
 12 6 -14 5.74 1
 12 6 -13 0.38 0.87
 12 6 -12 14.76 1.2
 12 6 -11 7.47 1.04
 12 6 -10 59.99 2.12
 12 6 -9 71.73 2.34
 12 6 -8 1.23 0.86
 12 6 -7 15.17 1.13
 12 6 -6 86.62 2.45
 12 6 -5 5.63 0.88
 12 6 -4 106.78 2.76
 12 6 -3 20.78 1.16
 12 6 -2 86.56 2.37
 12 6 -1 128.34 3.09
 12 6 0 23.88 1.2
 12 6 1 129.11 3.11
 12 6 2 85.81 2.36
 12 6 3 21.37 1.17
 12 6 4 102.6 2.69
 12 6 5 5.8 0.87
 12 6 6 85.47 2.42
 12 6 7 14.25 1.13
 12 6 8 1.2 0.85
 12 6 9 71.38 2.32
 12 6 10 57.25 2.07
 12 6 11 6.98 1.04
 12 6 12 12.76 1.16
 12 6 13 -0.46 0.85
 12 6 14 6.19 1
 12 6 15 0.72 0.84
 12 6 16 25.63 1.32
 12 7 -15 2.41 0.86
 12 7 -14 29.47 1.49
 12 7 -13 22.32 1.39
 12 7 -12 3.6 0.93
 12 7 -11 49.98 1.93
 12 7 -10 5.7 1.01
 12 7 -9 67.14 2.26
 12 7 -8 3.3 0.92
 12 7 -7 42.04 1.75
 12 7 -6 44.69 1.75
 12 7 -5 31.98 1.44
 12 7 -4 154.63 3.62
 12 7 -3 57.53 1.89
 12 7 -2 9.55 0.93
 12 7 -1 17.3 1.09
 12 7 0 14.68 1.03
 12 7 1 15.81 1.07
 12 7 2 9.87 0.93
 12 7 3 58.15 1.9
 12 7 4 153.47 3.6
 12 7 5 29.8 1.4
 12 7 6 46.21 1.78
 12 7 7 41.7 1.74
 12 7 8 4.23 0.95
 12 7 9 64.67 2.21
 12 7 10 5.31 1
 12 7 11 49.83 1.93
 12 7 12 2.92 0.93
 12 7 13 22.48 1.4
 12 7 14 29.14 1.49
 12 7 15 1.62 0.84
 12 8 -15 6.85 0.94
 12 8 -14 27.08 1.41
 12 8 -13 3.94 0.96
 12 8 -12 34.54 1.65
 12 8 -11 54.03 2
 12 8 -10 11.84 1.17
 12 8 -9 8.45 1.08
 12 8 -8 40.33 1.74
 12 8 -7 4.52 0.95
 12 8 -6 49.34 1.9
 12 8 -5 10.65 1.05
 12 8 -4 51.4 1.87
 12 8 -3 50.84 1.78
 12 8 -2 3.86 0.83
 12 8 -1 36.52 1.5
 12 8 0 -0.24 0.71
 12 8 1 34.68 1.47
 12 8 2 4.38 0.82
 12 8 3 51.07 1.79
 12 8 4 50.63 1.86
 12 8 5 9.43 1.03
 12 8 6 48.14 1.88
 12 8 7 3.56 0.92
 12 8 8 40.3 1.74
 12 8 9 9.08 1.09
 12 8 10 10.94 1.15
 12 8 11 53.62 2
 12 8 12 35.41 1.69
 12 8 13 4.49 0.96
 12 8 14 27.52 1.42
 12 8 15 6.97 0.94
 12 9 -14 22.52 1.29
 12 9 -13 13.63 1.16
 12 9 -12 24.58 1.44
 12 9 -11 58.67 2.15
 12 9 -10 71.73 2.35
 12 9 -9 62.17 2.17
 12 9 -8 7.59 1.05
 12 9 -7 36.17 1.66
 12 9 -6 2.87 0.93
 12 9 -5 2.95 0.93
 12 9 -4 43.51 1.78
 12 9 -3 7.21 0.96
 12 9 -2 20.26 1.24
 12 9 -1 2.27 0.83
 12 9 0 9.85 1
 12 9 1 3.65 0.85
 12 9 2 21.37 1.27
 12 9 3 6.9 0.96
 12 9 4 43.24 1.77
 12 9 5 3.18 0.92
 12 9 6 4.09 0.95
 12 9 7 33.25 1.62
 12 9 8 8.47 1.08
 12 9 9 61.91 2.17
 12 9 10 73.15 2.36
 12 9 11 58.87 2.15
 12 9 12 22.73 1.4
 12 9 13 13.55 1.16
 12 9 14 22.8 1.29
 12 10 -14 8.7 0.99
 12 10 -13 7.79 0.99
 12 10 -12 6.08 0.99
 12 10 -11 0.47 0.91
 12 10 -10 9.78 1.15
 12 10 -9 19.21 1.31
 12 10 -8 2.94 0.95
 12 10 -7 33.53 1.62
 12 10 -6 1.06 0.88
 12 10 -5 51.86 1.96
 12 10 -4 84.22 2.57
 12 10 -3 16.93 1.25
 12 10 -2 41.27 1.74
 12 10 -1 0.74 0.84
 12 10 0 14.63 1.17
 12 10 1 1.66 0.86
 12 10 2 42.92 1.76
 12 10 3 17.32 1.24
 12 10 4 84.43 2.56
 12 10 5 49.07 1.91
 12 10 6 1.28 0.88
 12 10 7 33.18 1.61
 12 10 8 3.99 0.97
 12 10 9 18.28 1.29
 12 10 10 9.09 1.13
 12 10 11 0.86 0.89
 12 10 12 7.26 1.01
 12 10 13 6.54 0.97
 12 10 14 8.34 0.98
 12 11 -13 1.52 0.81
 12 11 -12 6.06 0.96
 12 11 -11 9.83 1.1
 12 11 -10 29.93 1.55
 12 11 -9 7.09 1.09
 12 11 -8 6.51 1.03
 12 11 -7 24.91 1.43
 12 11 -6 1.4 0.89
 12 11 -5 32.73 1.59
 12 11 -4 0.3 0.87
 12 11 -3 46.92 1.88
 12 11 -2 40.74 1.76
 12 11 -1 2.75 0.91
 12 11 0 2.86 0.92
 12 11 1 3 0.92
 12 11 2 40.99 1.75
 12 11 3 47.84 1.89
 12 11 4 1.68 0.88
 12 11 5 32.34 1.6
 12 11 6 2.08 0.9
 12 11 7 23.9 1.41
 12 11 8 7.03 1.04
 12 11 9 7.86 1.09
 12 11 10 28.76 1.52
 12 11 11 9.37 1.09
 12 11 12 6.59 0.97
 12 11 13 1.24 0.8
 12 12 -12 1.09 0.82
 12 12 -11 2.62 0.88
 12 12 -10 15.58 1.22
 12 12 -9 31.65 1.58
 12 12 -8 27.32 1.53
 12 12 -7 5.29 0.98
 12 12 -6 9.94 1.1
 12 12 -5 2.47 0.92
 12 12 -4 1.29 0.88
 12 12 -3 27.42 1.49
 12 12 -2 25.88 1.47
 12 12 -1 15.85 1.25
 12 12 0 24.81 1.42
 12 12 1 16.49 1.25
 12 12 2 28.74 1.51
 12 12 3 27.65 1.49
 12 12 4 1.28 0.89
 12 12 5 2.78 0.93
 12 12 6 10.98 1.11
 12 12 7 5.05 0.99
 12 12 8 27.47 1.51
 12 12 9 31.06 1.58
 12 12 10 17.85 1.25
 12 12 11 3.35 0.88
 12 12 12 0.68 0.82
 12 13 -11 0.35 0.78
 12 13 -10 0.71 0.83
 12 13 -9 0.97 0.86
 12 13 -8 0.06 0.86
 12 13 -7 3.8 0.95
 12 13 -6 1.73 0.91
 12 13 -5 8.89 1.07
 12 13 -4 10.03 1.1
 12 13 -3 19.56 1.31
 12 13 -2 1.06 0.89
 12 13 -1 9.31 1.1
 12 13 0 13.27 1.18
 12 13 1 8.43 1.07
 12 13 2 1.29 0.89
 12 13 3 19.07 1.3
 12 13 4 10.39 1.1
 12 13 5 9.55 1.08
 12 13 6 1.23 0.89
 12 13 7 3.41 0.95
 12 13 8 0.63 0.86
 12 13 9 0.92 0.84
 12 13 10 0.2 0.8
 12 13 11 1.14 0.78
 12 14 -10 1.78 0.82
 12 14 -9 3.65 0.88
 12 14 -8 1.27 0.86
 12 14 -7 4.98 0.97
 12 14 -6 0.51 0.85
 12 14 -5 -0.52 0.86
 12 14 -4 5.29 1.01
 12 14 -3 3.49 0.97
 12 14 -2 0.92 0.9
 12 14 -1 17.21 1.31
 12 14 0 3.3 0.92
 12 14 1 16.35 1.29
 12 14 2 -0.37 0.89
 12 14 3 4.07 0.98
 12 14 4 5.29 1
 12 14 5 -0.11 0.85
 12 14 6 0.88 0.84
 12 14 7 5.83 0.97
 12 14 8 1.54 0.86
 12 14 9 4.21 0.89
 12 14 10 1.22 0.81
 12 15 -8 9.41 0.99
 12 15 -7 11.21 1.06
 12 15 -6 5.6 0.96
 12 15 -5 3.73 0.91
 12 15 -4 8.22 1.03
 12 15 -3 5.52 0.99
 12 15 -2 7.12 1.03
 12 15 -1 11.74 1.14
 12 15 0 1.85 0.92
 12 15 1 10.29 1.1
 12 15 2 6.61 1.02
 12 15 3 6.32 0.99
 12 15 4 7.19 1.01
 12 15 5 3.73 0.92
 12 15 6 6.21 0.96
 12 15 7 11.22 1.05
 12 15 8 8.8 0.97
 12 16 -6 -0.07 0.77
 12 16 -5 7.2 0.95
 12 16 -4 3.42 0.88
 12 16 -3 11.32 1.08
 12 16 -2 3.34 0.9
 12 16 -1 7.34 0.99
 12 16 0 1.42 0.85
 12 16 1 6.1 0.96
 12 16 2 2.73 0.88
 12 16 3 10.35 1.06
 12 16 4 2.4 0.86
 12 16 5 6.21 0.93
 12 16 6 0.75 0.79
 12 17 -3 3.82 0.9
 12 17 -2 7.82 0.94
 12 17 -1 0.3 0.77
 12 17 0 3.41 0.84
 12 17 1 -0.05 0.77
 12 17 2 7.46 0.93
 12 17 3 4.89 0.91
 13 0 1 2.12 0.73
 13 0 2 85.87 2.35
 13 0 3 155.3 3.56
 13 0 4 48.22 1.69
 13 0 5 1.59 0.74
 13 0 6 0.73 0.74
 13 0 7 4 0.88
 13 0 8 5.65 0.98
 13 0 9 -0.28 0.82
 13 0 10 44.39 1.82
 13 0 11 1.69 0.89
 13 0 12 35.36 1.64
 13 0 13 19.36 1.34
 13 0 14 1.38 0.92
 13 0 15 15.75 1.19
 13 0 16 2.06 0.81
 13 1 -16 3.85 0.86
 13 1 -15 23.74 1.36
 13 1 -14 2.89 0.93
 13 1 -13 12.29 1.19
 13 1 -12 8.25 1.06
 13 1 -11 5.45 0.98
 13 1 -10 0.14 0.85
 13 1 -9 55.28 2.02
 13 1 -8 40.97 1.72
 13 1 -7 74.23 2.3
 13 1 -6 25.52 1.29
 13 1 -5 29.54 1.35
 13 1 -4 22.56 1.2
 13 1 -3 17.37 1.08
 13 1 -2 9.16 0.9
 13 1 -1 40.73 1.52
 13 1 0 51.39 1.72
 13 1 1 41.21 1.53
 13 1 2 9.22 0.9
 13 1 3 17.01 1.07
 13 1 4 23.7 1.22
 13 1 5 30.57 1.38
 13 1 6 25.37 1.29
 13 1 7 74.26 2.3
 13 1 8 40.76 1.71
 13 1 9 56.93 2.05
 13 1 10 0 0.84
 13 1 11 5.02 0.97
 13 1 12 7.63 1.04
 13 1 13 12.38 1.18
 13 1 14 2.07 0.93
 13 1 15 22.16 1.33
 13 1 16 3.57 0.86
 13 2 -16 3.54 0.84
 13 2 -15 1.86 0.88
 13 2 -14 5.07 0.98
 13 2 -13 33.93 1.66
 13 2 -12 7 1.03
 13 2 -11 5.59 0.97
 13 2 -10 51.06 1.95
 13 2 -9 3.24 0.93
 13 2 -8 10.16 1.07
 13 2 -7 61.23 2.06
 13 2 -6 81.06 2.34
 13 2 -5 31.05 1.39
 13 2 -4 39.21 1.53
 13 2 -3 78.52 2.24
 13 2 -2 43.26 1.59
 13 2 -1 75.39 2.17
 13 2 0 37.37 1.47
 13 2 1 76.98 2.2
 13 2 2 42.53 1.58
 13 2 3 79.7 2.26
 13 2 4 40.02 1.55
 13 2 5 30.57 1.38
 13 2 6 80.82 2.33
 13 2 7 60.01 2.05
 13 2 8 10.19 1.07
 13 2 9 2.43 0.91
 13 2 10 53.8 2
 13 2 11 5.78 0.98
 13 2 12 6.99 1.02
 13 2 13 35.88 1.68
 13 2 14 4.7 0.97
 13 2 15 3.52 0.91
 13 2 16 2.81 0.83
 13 3 -16 4.48 0.86
 13 3 -15 10.08 1.04
 13 3 -14 5.2 0.98
 13 3 -13 8.09 1.07
 13 3 -12 18.59 1.29
 13 3 -11 14.29 1.19
 13 3 -10 7.45 1.03
 13 3 -9 56.9 2.05
 13 3 -8 40.77 1.73
 13 3 -7 29.42 1.46
 13 3 -6 24.37 1.28
 13 3 -5 57.19 1.9
 13 3 -4 8.12 0.9
 13 3 -3 85.17 2.37
 13 3 -2 155.77 3.59
 13 3 -1 157.03 3.6
 13 3 0 38.96 1.51
 13 3 1 157.95 3.61
 13 3 2 154.16 3.56
 13 3 3 86.12 2.38
 13 3 4 8.99 0.91
 13 3 5 56.1 1.87
 13 3 6 24.26 1.28
 13 3 7 29.32 1.45
 13 3 8 42.02 1.75
 13 3 9 56.98 2.06
 13 3 10 7.62 1.04
 13 3 11 14.6 1.21
 13 3 12 19.56 1.31
 13 3 13 7.22 1.07
 13 3 14 5.61 0.99
 13 3 15 10.73 1.06
 13 3 16 4.16 0.85
 13 4 -16 1.01 0.81
 13 4 -15 1.9 0.83
 13 4 -14 8.78 1.04
 13 4 -13 2.39 0.91
 13 4 -12 5.68 0.98
 13 4 -11 19.4 1.3
 13 4 -10 4.08 0.96
 13 4 -9 25.84 1.44
 13 4 -8 42.73 1.77
 13 4 -7 2.31 0.87
 13 4 -6 65.53 2.14
 13 4 -5 5.46 0.88
 13 4 -4 144.99 3.45
 13 4 -3 51.31 1.77
 13 4 -2 71.54 2.14
 13 4 -1 5.09 0.85
 13 4 0 256.79 5.31
 13 4 1 5.87 0.87
 13 4 2 72.93 2.15
 13 4 3 52.08 1.79
 13 4 4 145.54 3.46
 13 4 5 6.44 0.9
 13 4 6 65.53 2.14
 13 4 7 1.57 0.86
 13 4 8 45.35 1.83
 13 4 9 23.83 1.4
 13 4 10 5.09 0.99
 13 4 11 18.59 1.29
 13 4 12 5.39 0.97
 13 4 13 2.48 0.91
 13 4 14 8.61 1.03
 13 4 15 1.43 0.84
 13 4 16 0.93 0.8
 13 5 -15 3.92 0.88
 13 5 -14 27.42 1.43
 13 5 -13 1.26 0.88
 13 5 -12 3.62 0.98
 13 5 -11 4.75 0.96
 13 5 -10 2.63 0.93
 13 5 -9 58.73 2.1
 13 5 -8 32.63 1.58
 13 5 -7 20.87 1.32
 13 5 -6 37.62 1.63
 13 5 -5 81.76 2.44
 13 5 -4 37.69 1.54
 13 5 -3 32.06 1.43
 13 5 -2 5.14 0.85
 13 5 -1 64.05 2.01
 13 5 0 0.63 0.75
 13 5 1 62.73 1.99
 13 5 2 5.19 0.85
 13 5 3 33.01 1.44
 13 5 4 37.65 1.54
 13 5 5 80.75 2.42
 13 5 6 36.94 1.61
 13 5 7 21.64 1.34
 13 5 8 32.44 1.58
 13 5 9 57.24 2.07
 13 5 10 3.88 0.95
 13 5 11 4.76 0.98
 13 5 12 4.06 0.98
 13 5 13 -0.23 0.85
 13 5 14 28.62 1.45
 13 5 15 3.58 0.88
 13 6 -15 9.99 1
 13 6 -14 31.21 1.5
 13 6 -13 4.98 0.98
 13 6 -12 1.93 0.93
 13 6 -11 20.04 1.3
 13 6 -10 3.24 0.94
 13 6 -9 19.73 1.33
 13 6 -8 6.27 1.01
 13 6 -7 20.29 1.31
 13 6 -6 0.66 0.84
 13 6 -5 1.77 0.86
 13 6 -4 76.61 2.35
 13 6 -3 0.11 0.75
 13 6 -2 18.98 1.16
 13 6 -1 29.23 1.38
 13 6 0 3.77 0.82
 13 6 1 28.87 1.36
 13 6 2 19.59 1.17
 13 6 3 0.21 0.76
 13 6 4 77.14 2.36
 13 6 5 2 0.84
 13 6 6 1.2 0.85
 13 6 7 19.53 1.31
 13 6 8 6.74 1
 13 6 9 18.8 1.3
 13 6 10 3.34 0.94
 13 6 11 20.25 1.32
 13 6 12 2.94 0.93
 13 6 13 6.79 1.01
 13 6 14 29.75 1.47
 13 6 15 9.99 1.01
 13 7 -15 5.07 0.91
 13 7 -14 9.52 1.02
 13 7 -13 7.68 1.02
 13 7 -12 0.93 0.89
 13 7 -11 6.34 1.06
 13 7 -10 10.19 1.11
 13 7 -9 7.6 1.06
 13 7 -8 11.01 1.12
 13 7 -7 -0.84 0.82
 13 7 -6 9.85 1.1
 13 7 -5 5.81 0.98
 13 7 -4 19.28 1.28
 13 7 -3 4.03 0.88
 13 7 -2 6.35 0.94
 13 7 -1 26.64 1.38
 13 7 0 9.84 1.02
 13 7 1 27.53 1.39
 13 7 2 6.65 0.94
 13 7 3 4.54 0.89
 13 7 4 18.36 1.26
 13 7 5 5.21 0.96
 13 7 6 9.36 1.08
 13 7 7 0.36 0.84
 13 7 8 9.84 1.11
 13 7 9 7.63 1.04
 13 7 10 9.46 1.09
 13 7 11 6.29 1.04
 13 7 12 0.46 0.88
 13 7 13 7.61 1.03
 13 7 14 9.36 1.03
 13 7 15 5.36 0.92
 13 8 -14 4.35 0.88
 13 8 -13 10.9 1.06
 13 8 -12 2.17 0.9
 13 8 -11 2.56 0.93
 13 8 -10 13.15 1.14
 13 8 -9 10.25 1.11
 13 8 -8 3.35 0.96
 13 8 -7 34.6 1.64
 13 8 -6 1.09 0.88
 13 8 -5 6.02 1
 13 8 -4 5.31 0.98
 13 8 -3 13.01 1.13
 13 8 -2 1.46 0.85
 13 8 -1 1.26 0.83
 13 8 0 3.47 0.89
 13 8 1 1.34 0.84
 13 8 2 1.21 0.85
 13 8 3 12.67 1.13
 13 8 4 5.34 0.97
 13 8 5 5.96 0.99
 13 8 6 -0.19 0.86
 13 8 7 34.11 1.63
 13 8 8 3.8 0.95
 13 8 9 10.91 1.12
 13 8 10 12.75 1.15
 13 8 11 3.73 0.96
 13 8 12 1.74 0.89
 13 8 13 10.34 1.07
 13 8 14 5.12 0.89
 13 9 -13 18.94 1.21
 13 9 -12 7.4 1.02
 13 9 -11 3.32 0.95
 13 9 -10 5.27 1.02
 13 9 -9 1.63 0.9
 13 9 -8 11.64 1.15
 13 9 -7 10.49 1.13
 13 9 -6 31.34 1.57
 13 9 -5 2.22 0.93
 13 9 -4 2.6 0.91
 13 9 -3 2.75 0.91
 13 9 -2 9.8 1.09
 13 9 -1 5.43 0.97
 13 9 0 13.57 1.15
 13 9 1 6.14 0.97
 13 9 2 11.17 1.11
 13 9 3 2.45 0.9
 13 9 4 1.38 0.89
 13 9 5 3.22 0.93
 13 9 6 30.39 1.56
 13 9 7 9.75 1.1
 13 9 8 12.43 1.15
 13 9 9 1.64 0.89
 13 9 10 5.13 0.99
 13 9 11 3.71 0.93
 13 9 12 7.57 1.01
 13 9 13 16.14 1.15
 13 10 -13 11.93 1.07
 13 10 -12 5.75 0.94
 13 10 -11 3.4 0.92
 13 10 -10 1.61 0.9
 13 10 -9 9.38 1.12
 13 10 -8 2.08 0.91
 13 10 -7 7.95 1.06
 13 10 -6 3.09 0.94
 13 10 -5 6.39 1.03
 13 10 -4 17.7 1.29
 13 10 -3 19.67 1.33
 13 10 -2 23.35 1.39
 13 10 -1 5.14 0.98
 13 10 0 12.45 1.13
 13 10 1 5.01 0.96
 13 10 2 23.66 1.4
 13 10 3 20.6 1.35
 13 10 4 18.7 1.29
 13 10 5 6.52 1.03
 13 10 6 3.67 0.94
 13 10 7 8.16 1.06
 13 10 8 1.63 0.89
 13 10 9 7.87 1.08
 13 10 10 0.41 0.88
 13 10 11 3.24 0.92
 13 10 12 6.14 0.93
 13 10 13 12.04 1.08
 13 11 -12 8.34 0.97
 13 11 -11 2.36 0.86
 13 11 -10 12.79 1.13
 13 11 -9 8.77 1.08
 13 11 -8 25.68 1.48
 13 11 -7 16.68 1.3
 13 11 -6 5.09 0.99
 13 11 -5 28.4 1.49
 13 11 -4 0.88 0.88
 13 11 -3 18.08 1.28
 13 11 -2 1.02 0.89
 13 11 -1 0.64 0.86
 13 11 0 5.19 0.98
 13 11 1 -0.25 0.84
 13 11 2 1.34 0.9
 13 11 3 17.4 1.27
 13 11 4 1.81 0.9
 13 11 5 26.74 1.47
 13 11 6 5.24 0.98
 13 11 7 16.41 1.3
 13 11 8 24.95 1.46
 13 11 9 9.6 1.1
 13 11 10 12.23 1.12
 13 11 11 1.39 0.84
 13 11 12 8.28 0.96
 13 12 -11 17.43 1.15
 13 12 -10 -0.07 0.83
 13 12 -9 2.17 0.89
 13 12 -8 13.15 1.16
 13 12 -7 16.4 1.26
 13 12 -6 11.38 1.17
 13 12 -5 1 0.92
 13 12 -4 12.58 1.14
 13 12 -3 8.84 1.07
 13 12 -2 22.93 1.39
 13 12 -1 37.7 1.69
 13 12 0 29.09 1.52
 13 12 1 38.99 1.71
 13 12 2 24.12 1.42
 13 12 3 7.5 1.05
 13 12 4 11.25 1.12
 13 12 5 1.24 0.91
 13 12 6 12.58 1.18
 13 12 7 16.53 1.27
 13 12 8 12.35 1.13
 13 12 9 2.66 0.87
 13 12 10 0.33 0.8
 13 12 11 17.53 1.13
 13 13 -10 5.76 0.94
 13 13 -9 1.21 0.8
 13 13 -8 9.91 1.07
 13 13 -7 13.84 1.17
 13 13 -6 26.96 1.48
 13 13 -5 2.73 0.95
 13 13 -4 18.41 1.32
 13 13 -3 7.53 1.1
 13 13 -2 46.71 1.91
 13 13 -1 17.1 1.3
 13 13 0 -0.27 0.89
 13 13 1 16.53 1.29
 13 13 2 45.92 1.9
 13 13 3 8.19 1.09
 13 13 4 18.5 1.31
 13 13 5 3.37 0.95
 13 13 6 27.07 1.47
 13 13 7 13.22 1.14
 13 13 8 9.85 1.04
 13 13 9 0.16 0.78
 13 13 10 5.06 0.92
 13 14 -8 2.74 0.85
 13 14 -7 11.8 1.07
 13 14 -6 0.77 0.84
 13 14 -5 2.74 0.88
 13 14 -4 4.57 0.96
 13 14 -3 9.52 1.08
 13 14 -2 4.34 0.98
 13 14 -1 66.67 2.25
 13 14 0 -0.29 0.89
 13 14 1 64.82 2.22
 13 14 2 3.17 0.95
 13 14 3 9.51 1.09
 13 14 4 4.64 0.95
 13 14 5 2.4 0.9
 13 14 6 0.13 0.83
 13 14 7 11.29 1.05
 13 14 8 2.46 0.82
 13 15 -7 0.45 0.77
 13 15 -6 18 1.17
 13 15 -5 15.52 1.15
 13 15 -4 15.81 1.18
 13 15 -3 1.21 0.84
 13 15 -2 3.99 0.93
 13 15 -1 1.57 0.87
 13 15 0 2.99 0.9
 13 15 1 1.75 0.88
 13 15 2 5.05 0.94
 13 15 3 0.22 0.82
 13 15 4 16.21 1.19
 13 15 5 14.53 1.12
 13 15 6 17.67 1.17
 13 15 7 -0.24 0.78
 13 16 -4 3.42 0.87
 13 16 -3 8.02 0.95
 13 16 -2 -0.55 0.76
 13 16 -1 6.13 1.14
 13 16 0 3.09 0.86
 13 16 1 5.99 0.92
 13 16 2 -0.07 0.77
 13 16 3 8.19 0.94
 13 16 4 3.5 0.87
 14 0 0 165.52 3.81
 14 0 1 2.63 0.8
 14 0 2 15.2 1.08
 14 0 3 63.06 2.03
 14 0 4 26.59 1.34
 14 0 5 85.11 2.52
 14 0 6 19.47 1.27
 14 0 7 46.08 1.84
 14 0 8 123.46 3.28
 14 0 9 14.07 1.19
 14 0 10 6.92 1.02
 14 0 11 0.37 0.83
 14 0 12 6.84 1.04
 14 0 13 0.26 0.86
 14 0 14 30.65 1.5
 14 0 15 5.01 0.91
 14 1 -15 4.34 0.88
 14 1 -14 38.86 1.65
 14 1 -13 44.82 1.83
 14 1 -12 27.48 1.51
 14 1 -11 12.4 1.11
 14 1 -10 14.26 1.19
 14 1 -9 58.95 2.11
 14 1 -8 41.71 1.77
 14 1 -7 24.39 1.4
 14 1 -6 31.07 1.52
 14 1 -5 65.7 2.16
 14 1 -4 80.33 2.38
 14 1 -3 3.48 0.84
 14 1 -2 116.03 2.96
 14 1 -1 13.12 1.05
 14 1 0 7.36 0.92
 14 1 1 12.44 1.02
 14 1 2 116.52 2.97
 14 1 3 3.1 0.82
 14 1 4 78.71 2.36
 14 1 5 63.7 2.12
 14 1 6 30.66 1.51
 14 1 7 25.55 1.42
 14 1 8 41.15 1.75
 14 1 9 57.68 2.08
 14 1 10 12.34 1.14
 14 1 11 12.33 1.13
 14 1 12 27.13 1.49
 14 1 13 46.2 1.84
 14 1 14 41.45 1.7
 14 1 15 5.06 0.91
 14 2 -15 32.49 1.45
 14 2 -14 1.71 0.88
 14 2 -13 6.67 0.99
 14 2 -12 45.5 1.87
 14 2 -11 29.03 1.48
 14 2 -10 7.75 1.03
 14 2 -9 49.32 1.91
 14 2 -8 2.95 0.92
 14 2 -7 80.05 2.49
 14 2 -6 29.3 1.49
 14 2 -5 17.85 1.21
 14 2 -4 41.55 1.68
 14 2 -3 10.72 0.99
 14 2 -2 47.72 1.73
 14 2 -1 41.1 1.61
 14 2 0 0.5 0.74
 14 2 1 40.25 1.59
 14 2 2 47.27 1.72
 14 2 3 9.53 0.97
 14 2 4 40.82 1.68
 14 2 5 18.14 1.23
 14 2 6 29.77 1.49
 14 2 7 80.46 2.49
 14 2 8 3.31 0.92
 14 2 9 48.37 1.9
 14 2 10 8.13 1.02
 14 2 11 26.9 1.44
 14 2 12 45.84 1.88
 14 2 13 6.47 1
 14 2 14 2.62 0.9
 14 2 15 33.17 1.46
 14 3 -15 2.02 0.83
 14 3 -14 17.05 1.19
 14 3 -13 2.87 0.91
 14 3 -12 26.99 1.48
 14 3 -11 2.71 0.91
 14 3 -10 29.89 1.52
 14 3 -9 4.49 0.96
 14 3 -8 4.26 0.95
 14 3 -7 37.46 1.67
 14 3 -6 14.79 1.16
 14 3 -5 4.94 0.94
 14 3 -4 15.99 1.18
 14 3 -3 16.37 1.17
 14 3 -2 6.4 0.91
 14 3 -1 83.82 2.39
 14 3 0 9.48 0.98
 14 3 1 82.51 2.38
 14 3 2 6.91 0.91
 14 3 3 14.3 1.14
 14 3 4 16.39 1.18
 14 3 5 5.94 0.96
 14 3 6 14.02 1.16
 14 3 7 36.87 1.66
 14 3 8 3.77 0.93
 14 3 9 4.88 0.96
 14 3 10 29.61 1.51
 14 3 11 3.04 0.93
 14 3 12 25.93 1.46
 14 3 13 2.62 0.89
 14 3 14 18 1.21
 14 3 15 1.69 0.81
 14 4 -15 1.53 0.84
 14 4 -14 3.1 0.88
 14 4 -13 1.3 0.85
 14 4 -12 6.95 1.03
 14 4 -11 5.84 0.99
 14 4 -10 2.97 0.92
 14 4 -9 46.26 1.86
 14 4 -8 6.84 1
 14 4 -7 16.22 1.22
 14 4 -6 72.99 2.35
 14 4 -5 35.64 1.62
 14 4 -4 65.61 2.18
 14 4 -3 8.53 1.01
 14 4 -2 18 1.21
 14 4 -1 28.23 1.4
 14 4 0 2.11 0.81
 14 4 1 28.74 1.41
 14 4 2 17.07 1.19
 14 4 3 10.05 1.03
 14 4 4 64.53 2.17
 14 4 5 36.29 1.63
 14 4 6 71.67 2.33
 14 4 7 15.87 1.22
 14 4 8 7.37 1.01
 14 4 9 45 1.83
 14 4 10 2.16 0.9
 14 4 11 4.89 0.99
 14 4 12 6.15 1.01
 14 4 13 1.46 0.85
 14 4 14 1.64 0.84
 14 4 15 2.08 0.86
 14 5 -14 0.75 0.81
 14 5 -13 3.14 0.9
 14 5 -12 3.54 0.94
 14 5 -11 46.58 1.89
 14 5 -10 40.47 1.73
 14 5 -9 14.48 1.19
 14 5 -8 0.31 0.84
 14 5 -7 8.08 1.03
 14 5 -6 1.63 0.87
 14 5 -5 6.85 0.99
 14 5 -4 2.89 0.89
 14 5 -3 3.32 0.9
 14 5 -2 22.2 1.31
 14 5 -1 89.87 2.6
 14 5 0 42.43 1.72
 14 5 1 89.82 2.6
 14 5 2 21.66 1.3
 14 5 3 4.17 0.92
 14 5 4 2.43 0.87
 14 5 5 7.3 1.01
 14 5 6 1.27 0.86
 14 5 7 8.15 1.04
 14 5 8 0.21 0.85
 14 5 9 13.51 1.18
 14 5 10 40.17 1.72
 14 5 11 42.45 1.81
 14 5 12 2.95 0.92
 14 5 13 2.52 0.89
 14 5 14 1.22 0.81
 14 6 -14 -0.05 0.77
 14 6 -13 3.61 0.89
 14 6 -12 0.21 0.83
 14 6 -11 4.01 0.96
 14 6 -10 6.65 1
 14 6 -9 6.05 1.01
 14 6 -8 9.35 1.09
 14 6 -7 13.74 1.17
 14 6 -6 29.3 1.51
 14 6 -5 20.41 1.32
 14 6 -4 12.64 1.14
 14 6 -3 24.47 1.4
 14 6 -2 12.23 1.11
 14 6 -1 1.75 0.88
 14 6 0 35.07 1.61
 14 6 1 1.36 0.86
 14 6 2 12.42 1.12
 14 6 3 23.41 1.38
 14 6 4 13.84 1.16
 14 6 5 19.93 1.31
 14 6 6 29.01 1.5
 14 6 7 13.74 1.17
 14 6 8 10.12 1.1
 14 6 9 6.01 0.99
 14 6 10 7.5 1.01
 14 6 11 4.09 0.95
 14 6 12 0.61 0.84
 14 6 13 2.12 0.86
 14 6 14 0.27 0.77
 14 7 -13 1.85 0.84
 14 7 -12 3.35 0.88
 14 7 -11 33.35 1.59
 14 7 -10 8.16 1.08
 14 7 -9 12.67 1.15
 14 7 -8 11.32 1.12
 14 7 -7 15.44 1.23
 14 7 -6 23.39 1.38
 14 7 -5 3.51 0.93
 14 7 -4 8.8 1.06
 14 7 -3 5.41 0.97
 14 7 -2 14.68 1.18
 14 7 -1 37.52 1.66
 14 7 0 8.37 1.05
 14 7 1 37.17 1.66
 14 7 2 14.65 1.18
 14 7 3 4.85 0.96
 14 7 4 9.29 1.07
 14 7 5 3.3 0.92
 14 7 6 22.41 1.37
 14 7 7 16.45 1.24
 14 7 8 10.68 1.11
 14 7 9 13.17 1.16
 14 7 10 9 1.09
 14 7 11 33.08 1.59
 14 7 12 2.59 0.87
 14 7 13 1.28 0.82
 14 8 -13 0.02 0.77
 14 8 -12 6.02 0.97
 14 8 -11 6.4 0.98
 14 8 -10 1.01 0.87
 14 8 -9 15.54 1.26
 14 8 -8 3.85 0.94
 14 8 -7 3.42 0.95
 14 8 -6 23.97 1.42
 14 8 -5 28.28 1.5
 14 8 -4 4.79 0.97
 14 8 -3 4.5 0.97
 14 8 -2 2.4 0.92
 14 8 -1 4.03 0.94
 14 8 0 11.33 1.12
 14 8 1 3.7 0.96
 14 8 2 2.31 0.92
 14 8 3 4.5 0.96
 14 8 4 5.44 0.98
 14 8 5 28.34 1.49
 14 8 6 25.8 1.44
 14 8 7 3.18 0.94
 14 8 8 3.85 0.93
 14 8 9 16.02 1.25
 14 8 10 2.46 0.89
 14 8 11 5.34 0.95
 14 8 12 6.85 0.98
 14 8 13 0.48 0.77
 14 9 -12 10.09 1.01
 14 9 -11 0.62 0.85
 14 9 -10 0.47 0.85
 14 9 -9 5.75 1.01
 14 9 -8 27.51 1.52
 14 9 -7 0.72 0.86
 14 9 -6 0.84 0.89
 14 9 -5 1.45 0.89
 14 9 -4 3.23 0.92
 14 9 -3 1.94 0.9
 14 9 -2 0.44 0.85
 14 9 -1 9.46 1.06
 14 9 0 0.53 0.87
 14 9 1 7.4 1.03
 14 9 2 -0.85 0.84
 14 9 3 2.02 0.91
 14 9 4 2.55 0.91
 14 9 5 0.91 0.87
 14 9 6 0.55 0.86
 14 9 7 0.14 0.84
 14 9 8 26.89 1.5
 14 9 9 9.01 1.07
 14 9 10 -0.31 0.83
 14 9 11 0.39 0.83
 14 9 12 9.96 1.01
 14 10 -11 5.14 0.92
 14 10 -10 5.18 0.95
 14 10 -9 7.01 1.02
 14 10 -8 2.04 0.94
 14 10 -7 14.92 1.22
 14 10 -6 3.39 0.93
 14 10 -5 12.09 1.15
 14 10 -4 2.63 0.94
 14 10 -3 20.46 1.32
 14 10 -2 11.36 1.14
 14 10 -1 1.64 0.9
 14 10 0 0.62 0.86
 14 10 1 3.27 0.93
 14 10 2 12.17 1.15
 14 10 3 20.29 1.33
 14 10 4 4.22 0.94
 14 10 5 13.07 1.16
 14 10 6 3.18 0.91
 14 10 7 14.54 1.21
 14 10 8 3.19 0.92
 14 10 9 6.81 0.99
 14 10 10 4.07 0.92
 14 10 11 3.55 0.89
 14 11 -11 1.6 0.85
 14 11 -10 5.04 0.92
 14 11 -9 2.33 0.88
 14 11 -8 9 1.06
 14 11 -7 3.35 0.94
 14 11 -6 1.26 0.91
 14 11 -5 5.57 1.01
 14 11 -4 9.34 1.11
 14 11 -3 3.04 0.91
 14 11 -2 7.9 1.05
 14 11 -1 14.4 1.2
 14 11 0 9.05 1.07
 14 11 1 14.49 1.21
 14 11 2 7.33 1.03
 14 11 3 3.84 0.94
 14 11 4 10.05 1.14
 14 11 5 5.32 0.98
 14 11 6 1.04 0.89
 14 11 7 3.2 0.93
 14 11 8 8.15 1.04
 14 11 9 2.81 0.87
 14 11 10 5.56 0.91
 14 11 11 1.41 0.83
 14 12 -9 8.77 0.99
 14 12 -8 1.87 0.88
 14 12 -7 2.87 0.91
 14 12 -6 -0.33 0.84
 14 12 -5 1.54 0.91
 14 12 -4 7.05 1.04
 14 12 -3 4.41 0.99
 14 12 -2 18.69 1.32
 14 12 -1 0.39 0.88
 14 12 0 10.47 1.16
 14 12 1 0.36 0.89
 14 12 2 17.53 1.3
 14 12 3 4 0.98
 14 12 4 5.93 1.02
 14 12 5 2.52 0.92
 14 12 6 1.71 0.86
 14 12 7 2.51 0.87
 14 12 8 2.66 0.85
 14 12 9 9.05 0.98
 14 13 -8 4.5 0.87
 14 13 -7 6.93 0.95
 14 13 -6 5.15 0.96
 14 13 -5 20.45 1.31
 14 13 -4 27.28 1.44
 14 13 -3 5.12 0.97
 14 13 -2 3.81 0.94
 14 13 -1 2.79 0.95
 14 13 0 4.19 0.95
 14 13 1 3.35 0.94
 14 13 2 3.87 0.96
 14 13 3 4.98 0.95
 14 13 4 26.32 1.42
 14 13 5 21.55 1.33
 14 13 6 6.3 0.96
 14 13 7 6.27 0.94
 14 13 8 4.41 0.87
 14 14 -6 10.6 1.04
 14 14 -5 -0.2 0.81
 14 14 -4 3.31 0.9
 14 14 -3 3.97 0.9
 14 14 -2 3.65 0.92
 14 14 -1 24.06 1.38
 14 14 0 18.65 1.26
 14 14 1 25.97 1.4
 14 14 2 4.05 0.93
 14 14 3 2.8 0.87
 14 14 4 3.14 0.88
 14 14 5 0.18 0.81
 14 14 6 7.43 0.94
 14 15 -4 8.32 0.99
 14 15 -3 2.68 0.83
 14 15 -2 1.1 0.81
 14 15 -1 0.7 0.81
 14 15 0 1.64 0.82
 14 15 1 1.1 0.8
 14 15 2 1.57 0.81
 14 15 3 3.1 0.84
 14 15 4 7.97 0.97
 15 0 1 2.12 0.88
 15 0 2 0.55 0.83
 15 0 3 7.59 1.01
 15 0 4 14.98 1.19
 15 0 5 0.72 0.84
 15 0 6 58.29 2.08
 15 0 7 6.5 1
 15 0 8 3.17 0.91
 15 0 9 5.58 0.96
 15 0 10 0.62 0.84
 15 0 11 0.07 0.84
 15 0 12 22.99 1.36
 15 0 13 0.04 0.81
 15 0 14 2.84 0.83
 15 1 -14 4.68 0.88
 15 1 -13 7.42 0.99
 15 1 -12 5.69 0.96
 15 1 -11 20.83 1.35
 15 1 -10 3.98 0.92
 15 1 -9 7.52 1
 15 1 -8 20.13 1.31
 15 1 -7 1.05 0.84
 15 1 -6 8.92 1.05
 15 1 -5 0.98 0.86
 15 1 -4 3.16 0.91
 15 1 -3 15.39 1.17
 15 1 -2 56.31 2.02
 15 1 -1 6.94 1
 15 1 0 2.13 0.86
 15 1 1 8.72 1.03
 15 1 2 59.88 2.08
 15 1 3 16.56 1.22
 15 1 4 3.44 0.92
 15 1 5 1.18 0.87
 15 1 6 8.81 1.05
 15 1 7 -0.03 0.83
 15 1 8 20.42 1.31
 15 1 9 7.36 1
 15 1 10 3.31 0.91
 15 1 11 21.15 1.35
 15 1 12 5.89 0.97
 15 1 13 7.85 1
 15 1 14 5.13 0.88
 15 2 -14 12.51 1.04
 15 2 -13 3.51 0.91
 15 2 -12 5.52 0.96
 15 2 -11 5.69 0.99
 15 2 -10 21.72 1.39
 15 2 -9 1.5 0.87
 15 2 -8 15.46 1.19
 15 2 -7 11.11 1.11
 15 2 -6 11.55 1.11
 15 2 -5 1.71 0.86
 15 2 -4 29.06 1.49
 15 2 -3 26.65 1.45
 15 2 -2 9.14 1.05
 15 2 -1 2.34 0.87
 15 2 0 7.55 1
 15 2 1 1.24 0.85
 15 2 2 10.16 1.08
 15 2 3 25.57 1.43
 15 2 4 28.68 1.48
 15 2 5 -0.37 0.82
 15 2 6 10.62 1.09
 15 2 7 9.89 1.08
 15 2 8 14.67 1.19
 15 2 9 1.81 0.88
 15 2 10 24.08 1.43
 15 2 11 5.37 0.98
 15 2 12 4.02 0.93
 15 2 13 4.84 0.92
 15 2 14 11.67 1.03
 15 3 -14 4.27 0.9
 15 3 -13 1.5 0.83
 15 3 -12 3.29 0.9
 15 3 -11 10.61 1.11
 15 3 -10 13.24 1.2
 15 3 -9 0.73 0.85
 15 3 -8 0.86 0.85
 15 3 -7 6.22 0.99
 15 3 -6 3.28 0.91
 15 3 -5 33.67 1.59
 15 3 -4 20.19 1.31
 15 3 -3 24.39 1.38
 15 3 -2 7.25 1.01
 15 3 -1 7.17 1.02
 15 3 0 6.49 0.99
 15 3 1 6.84 0.99
 15 3 2 8.02 1.03
 15 3 3 24.16 1.38
 15 3 4 20.25 1.31
 15 3 5 32.37 1.57
 15 3 6 2.29 0.91
 15 3 7 4.81 0.96
 15 3 8 -0.05 0.84
 15 3 9 0.05 0.84
 15 3 10 14.25 1.21
 15 3 11 8.86 1.07
 15 3 12 3.72 0.91
 15 3 13 1.51 0.83
 15 3 14 3.58 0.89
 15 4 -13 -0.01 0.8
 15 4 -12 4.92 0.94
 15 4 -11 17.67 1.25
 15 4 -10 1.23 0.89
 15 4 -9 9.65 1.06
 15 4 -8 16.2 1.23
 15 4 -7 32.54 1.58
 15 4 -6 2.14 0.89
 15 4 -5 5.23 0.99
 15 4 -4 16.13 1.23
 15 4 -3 13.04 1.16
 15 4 -2 14.19 1.19
 15 4 -1 35.95 1.64
 15 4 0 17.5 1.24
 15 4 1 35.73 1.64
 15 4 2 15.02 1.19
 15 4 3 13.37 1.15
 15 4 4 15.89 1.23
 15 4 5 6.59 1.01
 15 4 6 3.02 0.92
 15 4 7 33.8 1.6
 15 4 8 17.1 1.24
 15 4 9 8.87 1.05
 15 4 10 1.67 0.91
 15 4 11 17.47 1.26
 15 4 12 4.78 0.94
 15 4 13 0.01 0.8
 15 5 -13 11.13 1.03
 15 5 -12 12.07 1.09
 15 5 -11 6.97 1.01
 15 5 -10 13.64 1.18
 15 5 -9 32.11 1.62
 15 5 -8 9.29 1.08
 15 5 -7 2.87 0.91
 15 5 -6 6.45 1.01
 15 5 -5 4.38 0.97
 15 5 -4 28.56 1.51
 15 5 -3 28.17 1.49
 15 5 -2 16.91 1.26
 15 5 -1 24.23 1.41
 15 5 0 1.74 0.9
 15 5 1 22.24 1.37
 15 5 2 16.35 1.24
 15 5 3 28.72 1.5
 15 5 4 29.06 1.51
 15 5 5 4.47 0.95
 15 5 6 7.07 1.01
 15 5 7 3.05 0.92
 15 5 8 9.66 1.08
 15 5 9 35.33 1.67
 15 5 10 15.27 1.21
 15 5 11 6.19 0.98
 15 5 12 11.7 1.11
 15 5 13 11.33 1.04
 15 6 -13 2.83 0.87
 15 6 -12 2.06 0.86
 15 6 -11 13.24 1.12
 15 6 -10 2.71 0.91
 15 6 -9 18.49 1.31
 15 6 -8 5.69 0.97
 15 6 -7 18.13 1.27
 15 6 -6 0.36 0.84
 15 6 -5 6.31 0.99
 15 6 -4 38.21 1.7
 15 6 -3 62.75 2.18
 15 6 -2 2.38 0.94
 15 6 -1 85.78 2.6
 15 6 0 19.16 1.31
 15 6 1 88.15 2.64
 15 6 2 3.62 0.96
 15 6 3 60.09 2.13
 15 6 4 34.09 1.63
 15 6 5 5.2 0.99
 15 6 6 0.82 0.84
 15 6 7 16.98 1.26
 15 6 8 4.78 0.98
 15 6 9 19.51 1.33
 15 6 10 3.01 0.94
 15 6 11 12.62 1.11
 15 6 12 1.26 0.85
 15 6 13 2.29 0.86
 15 7 -12 0.42 0.78
 15 7 -11 4.69 0.94
 15 7 -10 11.36 1.1
 15 7 -9 2.47 0.93
 15 7 -8 16.43 1.27
 15 7 -7 11.71 1.13
 15 7 -6 66.78 2.24
 15 7 -5 9.39 1.09
 15 7 -4 66.52 2.25
 15 7 -3 12.16 1.18
 15 7 -2 74.94 2.4
 15 7 -1 6.36 1.01
 15 7 0 0.73 0.88
 15 7 1 4.87 0.99
 15 7 2 76.13 2.44
 15 7 3 12.42 1.17
 15 7 4 68.51 2.29
 15 7 5 9.73 1.09
 15 7 6 69.01 2.28
 15 7 7 12.66 1.14
 15 7 8 16.47 1.25
 15 7 9 4.18 0.93
 15 7 10 10.92 1.08
 15 7 11 4.71 0.94
 15 7 12 0.16 0.79
 15 8 -12 9.72 1.02
 15 8 -11 0.88 0.83
 15 8 -10 30.83 1.5
 15 8 -9 21.16 1.34
 15 8 -8 0.14 0.89
 15 8 -7 33.32 1.63
 15 8 -6 0.62 0.86
 15 8 -5 5.68 1.01
 15 8 -4 12.04 1.16
 15 8 -3 75.3 2.4
 15 8 -2 12.14 1.17
 15 8 -1 57.41 2.08
 15 8 0 3.51 0.96
 15 8 1 57.47 2.08
 15 8 2 12.3 1.17
 15 8 3 73.5 2.37
 15 8 4 12.5 1.18
 15 8 5 5.92 0.99
 15 8 6 0.75 0.87
 15 8 7 32.96 1.61
 15 8 8 1.54 0.89
 15 8 9 21.12 1.31
 15 8 10 29.33 1.47
 15 8 11 3.13 0.86
 15 8 12 10.67 1.04
 15 9 -11 2.01 0.86
 15 9 -10 8.28 1.01
 15 9 -9 5.08 0.97
 15 9 -8 10.25 1.1
 15 9 -7 23.88 1.41
 15 9 -6 39.78 1.76
 15 9 -5 19.44 1.35
 15 9 -4 68.65 2.27
 15 9 -3 18.3 1.28
 15 9 -2 10.92 1.12
 15 9 -1 8.29 1.07
 15 9 0 13.35 1.19
 15 9 1 8.01 1.05
 15 9 2 10.29 1.13
 15 9 3 18.45 1.29
 15 9 4 71.74 2.32
 15 9 5 18.4 1.31
 15 9 6 37.27 1.7
 15 9 7 21.84 1.37
 15 9 8 11.17 1.11
 15 9 9 3.91 0.95
 15 9 10 9.31 1.03
 15 9 11 2.01 0.82
 15 10 -10 14.59 1.1
 15 10 -9 4.03 0.91
 15 10 -8 1.44 0.87
 15 10 -7 15.39 1.19
 15 10 -6 6.36 1
 15 10 -5 7.68 1.06
 15 10 -4 16.48 1.28
 15 10 -3 34.83 1.67
 15 10 -2 30.43 1.59
 15 10 -1 19.41 1.31
 15 10 0 59.48 2.09
 15 10 1 19.2 1.3
 15 10 2 29.26 1.56
 15 10 3 35.76 1.66
 15 10 4 17.41 1.28
 15 10 5 8.36 1.06
 15 10 6 5.99 0.99
 15 10 7 15.67 1.19
 15 10 8 0.05 0.86
 15 10 9 3.01 0.88
 15 10 10 12.49 1.05
 15 11 -9 14.41 1.11
 15 11 -8 6.74 0.98
 15 11 -7 13.16 1.13
 15 11 -6 4.1 0.92
 15 11 -5 9.25 1.07
 15 11 -4 2.31 0.92
 15 11 -3 32.32 1.6
 15 11 -2 7.42 1.06
 15 11 -1 34.23 1.64
 15 11 0 7.55 1.05
 15 11 1 34.66 1.63
 15 11 2 7.37 1.05
 15 11 3 31.09 1.55
 15 11 4 2.22 0.9
 15 11 5 10.35 1.08
 15 11 6 3.11 0.88
 15 11 7 11.62 1.08
 15 11 8 5.38 0.92
 15 11 9 13.78 1.09
 15 12 -8 1.31 0.84
 15 12 -7 3.12 0.87
 15 12 -6 8.22 1.01
 15 12 -5 0.49 0.84
 15 12 -4 13.36 1.14
 15 12 -3 5.44 0.96
 15 12 -2 9.17 1.05
 15 12 -1 0.26 0.84
 15 12 0 11.17 1.1
 15 12 1 1 0.84
 15 12 2 7.93 1.03
 15 12 3 4.52 0.92
 15 12 4 12.14 1.13
 15 12 5 0.2 0.83
 15 12 6 8.43 0.99
 15 12 7 3.5 0.86
 15 12 8 0.63 0.83
 15 13 -6 7.04 0.98
 15 13 -5 2.43 0.86
 15 13 -4 5.57 0.94
 15 13 -3 -0.56 0.81
 15 13 -2 6.13 0.95
 15 13 -1 2.15 0.86
 15 13 0 1.36 0.85
 15 13 1 0.94 0.86
 15 13 2 5.58 0.94
 15 13 3 -1.53 0.78
 15 13 4 5.88 0.92
 15 13 5 2.96 0.85
 15 13 6 7.9 1
 15 14 -3 1.12 0.84
 15 14 -2 -0.44 0.78
 15 14 -1 2.58 0.83
 15 14 0 16.16 1.13
 15 14 1 0.82 0.82
 15 14 2 -0.17 0.77
 15 14 3 2.18 0.83
 16 0 0 -0.31 0.84
 16 0 1 0.18 0.86
 16 0 2 6.64 1
 16 0 3 3.22 0.93
 16 0 4 18.08 1.29
 16 0 5 16.28 1.24
 16 0 6 3.08 0.93
 16 0 7 21.12 1.33
 16 0 8 5.87 0.97
 16 0 9 7.9 1.04
 16 0 10 17.57 1.25
 16 0 11 -0.06 0.83
 16 0 12 1.58 0.85
 16 0 13 2.18 0.84
 16 1 -13 1.48 0.82
 16 1 -12 12.57 1.09
 16 1 -11 14.34 1.14
 16 1 -10 7.61 1.03
 16 1 -9 2.06 0.91
 16 1 -8 0.51 0.84
 16 1 -7 5.2 0.95
 16 1 -6 15.7 1.22
 16 1 -5 4.2 0.95
 16 1 -4 4.81 0.97
 16 1 -3 8.25 1.06
 16 1 -2 22.59 1.37
 16 1 -1 4.55 0.97
 16 1 0 0.49 0.85
 16 1 1 3.95 0.96
 16 1 2 23.32 1.38
 16 1 3 8.18 1.06
 16 1 4 4.18 0.95
 16 1 5 4.17 0.93
 16 1 6 15.43 1.22
 16 1 7 5.3 0.98
 16 1 8 1.54 0.86
 16 1 9 3.37 0.95
 16 1 10 7.53 1.02
 16 1 11 13.23 1.13
 16 1 12 12.73 1.1
 16 1 13 0.97 0.82
 16 2 -13 4.35 0.91
 16 2 -12 10.12 1.02
 16 2 -11 8.33 1.04
 16 2 -10 7.38 1.04
 16 2 -9 4.36 0.99
 16 2 -8 3.51 0.97
 16 2 -7 11.85 1.13
 16 2 -6 14.38 1.18
 16 2 -5 17.68 1.27
 16 2 -4 0.51 0.88
 16 2 -3 11.37 1.12
 16 2 -2 7.15 1.04
 16 2 -1 13.39 1.18
 16 2 0 16.74 1.26
 16 2 1 13.26 1.16
 16 2 2 5.71 1.01
 16 2 3 10.81 1.11
 16 2 4 1.56 0.89
 16 2 5 16.8 1.25
 16 2 6 13.28 1.16
 16 2 7 12.97 1.16
 16 2 8 4.43 0.96
 16 2 9 4.35 0.98
 16 2 10 6.83 1.01
 16 2 11 8.62 1.04
 16 2 12 8.94 1
 16 2 13 5.4 0.91
 16 3 -12 6.63 0.95
 16 3 -11 5.32 0.96
 16 3 -10 31.1 1.53
 16 3 -9 23.83 1.4
 16 3 -8 42.2 1.81
 16 3 -7 14.39 1.17
 16 3 -6 0.59 0.87
 16 3 -5 16.56 1.24
 16 3 -4 2.93 0.92
 16 3 -3 0.74 0.88
 16 3 -2 18.37 1.29
 16 3 -1 48.34 1.9
 16 3 0 2.15 0.92
 16 3 1 48.56 1.9
 16 3 2 17.17 1.27
 16 3 3 0.25 0.88
 16 3 4 3 0.93
 16 3 5 14.84 1.21
 16 3 6 0.93 0.89
 16 3 7 12.36 1.15
 16 3 8 41.31 1.8
 16 3 9 24.11 1.41
 16 3 10 30.57 1.52
 16 3 11 5.87 0.97
 16 3 12 7.65 0.96
 16 4 -12 2.81 0.84
 16 4 -11 0.31 0.83
 16 4 -10 0.77 0.84
 16 4 -9 9.23 1.07
 16 4 -8 0.16 0.89
 16 4 -7 21.77 1.35
 16 4 -6 5.68 0.97
 16 4 -5 16.81 1.25
 16 4 -4 37.63 1.69
 16 4 -3 43.37 1.8
 16 4 -2 4.09 0.97
 16 4 -1 6.77 1.02
 16 4 0 -0.06 0.85
 16 4 1 7.23 1.03
 16 4 2 4.43 0.97
 16 4 3 41.24 1.77
 16 4 4 37.56 1.69
 16 4 5 17.13 1.25
 16 4 6 6.64 1.01
 16 4 7 23.26 1.37
 16 4 8 1.05 0.89
 16 4 9 7.49 1.05
 16 4 10 -0.34 0.83
 16 4 11 -0.41 0.8
 16 4 12 2.04 0.83
 16 5 -12 23.13 1.31
 16 5 -11 1.23 0.84
 16 5 -10 13.66 1.14
 16 5 -9 3.39 0.93
 16 5 -8 48.85 1.92
 16 5 -7 8.11 1.08
 16 5 -6 4.52 0.95
 16 5 -5 2.05 0.9
 16 5 -4 2.11 0.88
 16 5 -3 1.34 0.89
 16 5 -2 1.97 0.91
 16 5 -1 5.05 0.98
 16 5 0 1.18 0.88
 16 5 1 4.14 0.97
 16 5 2 1 0.89
 16 5 3 0.84 0.88
 16 5 4 1.18 0.89
 16 5 5 3.12 0.93
 16 5 6 4.24 0.95
 16 5 7 8.84 1.09
 16 5 8 49.72 1.92
 16 5 9 3.44 0.93
 16 5 10 12.98 1.15
 16 5 11 1.05 0.85
 16 5 12 22.79 1.31
 16 6 -11 1.06 0.83
 16 6 -10 11.96 1.09
 16 6 -9 4.92 0.95
 16 6 -8 21.29 1.35
 16 6 -7 17.7 1.29
 16 6 -6 7.69 1.05
 16 6 -5 8.85 1.07
 16 6 -4 2.81 0.92
 16 6 -3 29.6 1.52
 16 6 -2 44.77 1.83
 16 6 -1 8.68 1.07
 16 6 0 20.02 1.34
 16 6 1 7.83 1.06
 16 6 2 46.23 1.86
 16 6 3 27.85 1.5
 16 6 4 3.69 0.92
 16 6 5 7.54 1.05
 16 6 6 6.22 1.02
 16 6 7 18.99 1.3
 16 6 8 21.84 1.35
 16 6 9 5.45 0.95
 16 6 10 11.04 1.08
 16 6 11 1.95 0.85
 16 7 -11 2.92 0.89
 16 7 -10 3.46 0.89
 16 7 -9 8.58 1.04
 16 7 -8 9.12 1.08
 16 7 -7 4.02 0.98
 16 7 -6 19.82 1.32
 16 7 -5 25.95 1.49
 16 7 -4 8.81 1.09
 16 7 -3 5.68 1.02
 16 7 -2 44.96 1.83
 16 7 -1 3.29 0.96
 16 7 0 8.95 1.07
 16 7 1 4.18 0.97
 16 7 2 43.57 1.81
 16 7 3 4.03 0.98
 16 7 4 9.11 1.08
 16 7 5 25.73 1.49
 16 7 6 19.86 1.34
 16 7 7 5.81 0.99
 16 7 8 9.85 1.08
 16 7 9 7.61 1.03
 16 7 10 4.2 0.9
 16 7 11 3.16 0.88
 16 8 -10 7.14 0.94
 16 8 -9 0.54 0.82
 16 8 -8 4.36 0.94
 16 8 -7 26.68 1.43
 16 8 -6 4.13 0.97
 16 8 -5 40.18 1.75
 16 8 -4 9.26 1.11
 16 8 -3 42.59 1.83
 16 8 -2 7.18 1.08
 16 8 -1 2.49 0.93
 16 8 0 -0.29 0.85
 16 8 1 1.89 0.89
 16 8 2 6.69 1.06
 16 8 3 42.16 1.8
 16 8 4 10.54 1.14
 16 8 5 36.32 1.67
 16 8 6 3.07 0.94
 16 8 7 25.08 1.4
 16 8 8 4.31 0.94
 16 8 9 0.36 0.81
 16 8 10 6.37 0.92
 16 9 -9 18.51 1.19
 16 9 -8 12.26 1.1
 16 9 -7 1.27 0.87
 16 9 -6 10.88 1.1
 16 9 -5 13.71 1.18
 16 9 -4 12.31 1.17
 16 9 -3 3.25 0.94
 16 9 -2 34.14 1.64
 16 9 -1 30.73 1.56
 16 9 0 3.86 0.96
 16 9 1 32.98 1.62
 16 9 2 33.26 1.61
 16 9 3 1.83 0.95
 16 9 4 13.54 1.2
 16 9 5 12.8 1.17
 16 9 6 11.2 1.09
 16 9 7 1.12 0.86
 16 9 8 12.39 1.09
 16 9 9 18.63 1.18
 16 10 -8 1.8 0.83
 16 10 -7 5.18 0.94
 16 10 -6 0.23 0.84
 16 10 -5 11.29 1.12
 16 10 -4 22.32 1.35
 16 10 -3 -0.34 0.85
 16 10 -2 6.56 1.01
 16 10 -1 2.88 0.94
 16 10 0 29.35 1.52
 16 10 1 2.17 0.9
 16 10 2 6.78 1
 16 10 3 0.18 0.85
 16 10 4 20.52 1.32
 16 10 5 10.91 1.11
 16 10 6 -0.67 0.83
 16 10 7 5.45 0.92
 16 10 8 2.98 0.83
 16 11 -7 7.72 0.99
 16 11 -6 4.07 0.91
 16 11 -5 17.64 1.21
 16 11 -4 5.52 0.96
 16 11 -3 9.37 1.05
 16 11 -2 5.93 0.98
 16 11 -1 7.51 1
 16 11 0 0.97 0.85
 16 11 1 6.71 0.98
 16 11 2 6.35 1
 16 11 3 10.11 1.06
 16 11 4 5.68 0.95
 16 11 5 17.87 1.21
 16 11 6 5.09 0.91
 16 11 7 7.63 0.98
 16 12 -5 3.74 0.9
 16 12 -4 1.51 0.82
 16 12 -3 0.94 0.82
 16 12 -2 5.39 0.93
 16 12 -1 4.03 0.91
 16 12 0 31.09 1.48
 16 12 1 2.22 0.89
 16 12 2 5.59 0.93
 16 12 3 0.74 0.81
 16 12 4 1.47 0.83
 16 12 5 4.17 0.9
 16 13 -2 4.79 0.89
 16 13 -1 3.58 0.87
 16 13 0 5.34 0.94
 16 13 1 2.84 0.87
 16 13 2 4.93 0.9
 17 0 1 183.71 4.31
 17 0 2 1.76 0.88
 17 0 3 65.35 2.22
 17 0 4 2.5 0.95
 17 0 5 26.35 1.46
 17 0 6 3.61 0.99
 17 0 7 79.6 2.5
 17 0 8 -0.17 0.86
 17 0 9 45.19 1.78
 17 0 10 -0.59 0.81
 17 0 11 1.05 0.8
 17 1 -11 5.18 0.9
 17 1 -10 22.02 1.29
 17 1 -9 1.51 0.87
 17 1 -8 11.64 1.14
 17 1 -7 7.91 1.08
 17 1 -6 70.97 2.36
 17 1 -5 8.37 1.08
 17 1 -4 129.63 3.37
 17 1 -3 23.68 1.41
 17 1 -2 26.41 1.47
 17 1 -1 29.29 1.54
 17 1 0 3.33 0.96
 17 1 1 29.49 1.55
 17 1 2 25.65 1.47
 17 1 3 23.18 1.4
 17 1 4 129.63 3.36
 17 1 5 8.53 1.08
 17 1 6 72.14 2.38
 17 1 7 8.58 1.08
 17 1 8 12.54 1.15
 17 1 9 1.31 0.86
 17 1 10 21.4 1.29
 17 1 11 4.25 0.89
 17 2 -11 1.28 0.8
 17 2 -10 3.91 0.9
 17 2 -9 17.28 1.22
 17 2 -8 20.41 1.32
 17 2 -7 0.89 0.89
 17 2 -6 11.26 1.15
 17 2 -5 22.05 1.41
 17 2 -4 1.29 0.89
 17 2 -3 21.88 1.38
 17 2 -2 13.9 1.21
 17 2 -1 39.42 1.72
 17 2 0 57.95 2.08
 17 2 1 38.3 1.71
 17 2 2 12.68 1.18
 17 2 3 21.78 1.36
 17 2 4 -0.04 0.87
 17 2 5 22.89 1.43
 17 2 6 12.72 1.18
 17 2 7 0.82 0.89
 17 2 8 21.06 1.33
 17 2 9 16.96 1.21
 17 2 10 3.97 0.92
 17 2 11 1.47 0.8
 17 3 -11 7.31 0.98
 17 3 -10 35.63 1.55
 17 3 -9 4.28 0.95
 17 3 -8 27.91 1.46
 17 3 -7 3.87 0.97
 17 3 -6 4.54 0.98
 17 3 -5 1.06 0.92
 17 3 -4 8.48 1.06
 17 3 -3 20.99 1.34
 17 3 -2 1.65 0.92
 17 3 -1 16.04 1.25
 17 3 0 3.23 0.96
 17 3 1 16.48 1.25
 17 3 2 1.34 0.91
 17 3 3 20.88 1.35
 17 3 4 9.8 1.08
 17 3 5 2.74 0.95
 17 3 6 3.73 0.97
 17 3 7 3.12 0.95
 17 3 8 26 1.43
 17 3 9 5.39 0.97
 17 3 10 35.57 1.55
 17 3 11 6.87 0.98
 17 4 -10 1.07 0.81
 17 4 -9 7.22 0.99
 17 4 -8 10.01 1.07
 17 4 -7 8.17 1.04
 17 4 -6 1.05 0.9
 17 4 -5 10.95 1.15
 17 4 -4 4.29 0.99
 17 4 -3 3.24 0.94
 17 4 -2 20.2 1.32
 17 4 -1 5.5 0.99
 17 4 0 20.28 1.33
 17 4 1 4.47 0.98
 17 4 2 19.77 1.32
 17 4 3 4.35 0.96
 17 4 4 3.79 0.96
 17 4 5 9.78 1.11
 17 4 6 0.59 0.89
 17 4 7 9.61 1.07
 17 4 8 8.1 1.03
 17 4 9 5.94 0.98
 17 4 10 -0.03 0.82
 17 5 -10 5.47 0.9
 17 5 -9 0.73 0.83
 17 5 -8 1.71 0.9
 17 5 -7 3.2 0.92
 17 5 -6 0.8 0.87
 17 5 -5 11.79 1.15
 17 5 -4 1.48 0.92
 17 5 -3 1.13 0.93
 17 5 -2 2.01 0.96
 17 5 -1 12.21 1.15
 17 5 0 5.71 1
 17 5 1 14.33 1.2
 17 5 2 1.05 0.93
 17 5 3 0.93 0.93
 17 5 4 1.37 0.92
 17 5 5 11.72 1.15
 17 5 6 0.53 0.88
 17 5 7 3.92 0.93
 17 5 8 2.14 0.89
 17 5 9 0.87 0.84
 17 5 10 6.11 0.92
 17 6 -9 4.6 0.9
 17 6 -8 1.77 0.86
 17 6 -7 2.79 0.9
 17 6 -6 25.29 1.4
 17 6 -5 4.27 0.96
 17 6 -4 7.19 1.06
 17 6 -3 13.21 1.2
 17 6 -2 3.78 0.99
 17 6 -1 0.99 0.92
 17 6 0 23.75 1.45
 17 6 1 1.1 0.92
 17 6 2 4.46 0.98
 17 6 3 14.26 1.22
 17 6 4 8.01 1.06
 17 6 5 3.73 0.94
 17 6 6 23.2 1.36
 17 6 7 2.4 0.89
 17 6 8 1.32 0.87
 17 6 9 4.26 0.91
 17 7 -9 11.15 1.09
 17 7 -8 9.64 1.02
 17 7 -7 0.04 0.83
 17 7 -6 2.21 0.89
 17 7 -5 2.8 0.92
 17 7 -4 3.56 0.95
 17 7 -3 3.06 0.96
 17 7 -2 11.35 1.16
 17 7 -1 10.34 1.14
 17 7 0 0.16 0.87
 17 7 1 10.29 1.13
 17 7 2 11.61 1.16
 17 7 3 4.77 0.97
 17 7 4 4.92 0.97
 17 7 5 4.87 0.93
 17 7 6 2.23 0.87
 17 7 7 0.69 0.84
 17 7 8 8.34 0.99
 17 7 9 11.22 1.07
 17 8 -8 1.4 0.86
 17 8 -7 2.6 0.87
 17 8 -6 13.85 1.14
 17 8 -5 0.72 0.85
 17 8 -4 1.79 0.88
 17 8 -3 2.49 0.91
 17 8 -2 5.47 0.99
 17 8 -1 11.89 1.15
 17 8 0 29.25 1.51
 17 8 1 12.15 1.14
 17 8 2 5.3 0.99
 17 8 3 2.55 0.89
 17 8 4 1.21 0.86
 17 8 5 0.1 0.86
 17 8 6 13.05 1.13
 17 8 7 1.75 0.85
 17 8 8 0.87 0.82
 17 9 -7 -0.04 0.83
 17 9 -6 1.52 0.86
 17 9 -5 29.8 1.45
 17 9 -4 0.46 0.86
 17 9 -3 4.05 0.95
 17 9 -2 21.16 1.31
 17 9 -1 1.23 0.89
 17 9 0 1.78 0.89
 17 9 1 2.14 0.88
 17 9 2 20.96 1.31
 17 9 3 5.7 0.99
 17 9 4 0.79 0.85
 17 9 5 27.35 1.42
 17 9 6 0.78 0.83
 17 9 7 1.59 0.85
 17 10 -5 2.15 0.86
 17 10 -4 5.28 0.93
 17 10 -3 3.76 0.91
 17 10 -2 2.04 0.86
 17 10 -1 0.61 0.84
 17 10 0 25.31 1.4
 17 10 1 -0.36 0.82
 17 10 2 1.47 0.84
 17 10 3 4.06 0.91
 17 10 4 4.45 0.91
 17 10 5 2.32 0.84
 17 11 -3 0.59 0.84
 17 11 -2 -0.38 0.79
 17 11 -1 8.7 1
 17 11 0 1.65 0.85
 17 11 1 9.79 1.02
 17 11 2 -0.19 0.78
 17 11 3 0.65 0.83
 18 0 0 -0.25 0.9
 18 0 1 15.32 1.26
 18 0 2 0.06 0.89
 18 0 3 0.58 0.89
 18 0 4 0.73 0.88
 18 0 5 0.47 0.86
 18 0 6 0.13 0.87
 18 0 7 7.23 1.01
 18 0 8 -0.05 0.83
 18 0 9 4.84 0.9
 18 1 -9 1.83 0.83
 18 1 -8 1.72 0.85
 18 1 -7 5.75 0.98
 18 1 -6 24.24 1.39
 18 1 -5 14.81 1.21
 18 1 -4 18.07 1.3
 18 1 -3 3.29 0.96
 18 1 -2 5.5 1.03
 18 1 -1 5.2 1.01
 18 1 0 4.83 1.02
 18 1 1 4.31 1
 18 1 2 6.57 1.05
 18 1 3 3.43 0.95
 18 1 4 19.66 1.33
 18 1 5 16.26 1.23
 18 1 6 24.72 1.4
 18 1 7 6.12 0.98
 18 1 8 1.38 0.86
 18 1 9 1.79 0.84
 18 2 -9 1.44 0.82
 18 2 -8 2.33 0.87
 18 2 -7 10.86 1.08
 18 2 -6 4.5 0.95
 18 2 -5 4.3 0.96
 18 2 -4 0.66 0.89
 18 2 -3 33.63 1.62
 18 2 -2 22.64 1.41
 18 2 -1 11.39 1.18
 18 2 0 34.28 1.65
 18 2 1 10.46 1.16
 18 2 2 21.98 1.41
 18 2 3 32.88 1.62
 18 2 4 0.2 0.87
 18 2 5 4.26 0.97
 18 2 6 4.51 0.93
 18 2 7 10.9 1.1
 18 2 8 3.56 0.9
 18 2 9 1.91 0.85
 18 3 -9 7.8 1
 18 3 -8 14.74 1.13
 18 3 -7 10.13 1.07
 18 3 -6 8.86 1.04
 18 3 -5 26.09 1.43
 18 3 -4 0.65 0.89
 18 3 -3 25.5 1.46
 18 3 -2 9.92 1.13
 18 3 -1 15.07 1.25
 18 3 0 9.16 1.12
 18 3 1 13.9 1.21
 18 3 2 7.95 1.11
 18 3 3 24.97 1.44
 18 3 4 1.17 0.88
 18 3 5 26.07 1.43
 18 3 6 7.94 1.06
 18 3 7 10.15 1.08
 18 3 8 14.35 1.13
 18 3 9 8.29 1
 18 4 -8 2.84 0.86
 18 4 -7 9.92 1.04
 18 4 -6 -0.4 0.84
 18 4 -5 31.42 1.52
 18 4 -4 21.31 1.34
 18 4 -3 13.36 1.17
 18 4 -2 13.77 1.2
 18 4 -1 7.47 1.07
 18 4 0 36.11 1.68
 18 4 1 8.02 1.07
 18 4 2 14.56 1.21
 18 4 3 13.33 1.18
 18 4 4 20.85 1.33
 18 4 5 30.19 1.49
 18 4 6 -0.88 0.84
 18 4 7 7.58 1
 18 4 8 3.52 0.88
 18 5 -8 21.95 1.3
 18 5 -7 7.7 0.99
 18 5 -6 1.37 0.86
 18 5 -5 0.78 0.87
 18 5 -4 7.57 1.02
 18 5 -3 1.36 0.91
 18 5 -2 3.29 0.93
 18 5 -1 2.07 0.92
 18 5 0 -0.04 0.86
 18 5 1 2.4 0.92
 18 5 2 3.22 0.92
 18 5 3 1.78 0.88
 18 5 4 8.69 1.03
 18 5 5 1.66 0.88
 18 5 6 2.16 0.86
 18 5 7 7.89 1
 18 5 8 22.67 1.3
 18 6 -7 6.14 0.92
 18 6 -6 7.11 0.97
 18 6 -5 2.89 0.9
 18 6 -4 7.1 1.01
 18 6 -3 5.74 1.01
 18 6 -2 3.21 0.93
 18 6 -1 8.62 1.04
 18 6 0 0.88 0.87
 18 6 1 7.95 1.04
 18 6 2 3 0.93
 18 6 3 6.47 1.02
 18 6 4 6.73 1.01
 18 6 5 1.48 0.88
 18 6 6 7.79 1
 18 6 7 5.61 0.93
 18 7 -6 1.87 0.83
 18 7 -5 10.9 1.07
 18 7 -4 1.84 0.9
 18 7 -3 0.7 0.87
 18 7 -2 14.27 1.19
 18 7 -1 0.03 0.86
 18 7 0 0.9 0.86
 18 7 1 -0.08 0.85
 18 7 2 16.21 1.2
 18 7 3 0.95 0.86
 18 7 4 1.66 0.88
 18 7 5 12.2 1.09
 18 7 6 2.29 0.85
 18 8 -5 7.08 1
 18 8 -4 7.91 0.99
 18 8 -3 6.06 0.99
 18 8 -2 2.05 0.9
 18 8 -1 0.99 0.87
 18 8 0 2.83 0.9
 18 8 1 -0.01 0.83
 18 8 2 2.56 0.9
 18 8 3 7.76 1
 18 8 4 7.58 0.99
 18 8 5 6.97 0.99
 18 9 -3 0.02 0.83
 18 9 -2 10.35 1.06
 18 9 -1 5.21 0.91
 18 9 0 -0.84 0.81
 18 9 1 3.33 0.89
 18 9 2 12.68 1.07
 18 9 3 0.29 0.85
 19 0 1 3.51 0.94
 19 0 2 5.12 0.99
 19 0 3 31.39 1.52
 19 0 4 8.82 1.06
 19 0 5 -0.48 0.85
 19 0 6 1.26 0.83
 19 0 7 0.52 0.82
 19 1 -7 0.61 0.83
 19 1 -6 -0.64 0.8
 19 1 -5 0.88 0.85
 19 1 -4 0.88 0.86
 19 1 -3 6.22 1
 19 1 -2 26.47 1.44
 19 1 -1 1.29 0.91
 19 1 0 3.88 0.93
 19 1 1 0.81 0.9
 19 1 2 27.06 1.45
 19 1 3 5.07 0.99
 19 1 4 0.16 0.86
 19 1 5 1.32 0.86
 19 1 6 -0.55 0.81
 19 1 7 0.91 0.85
 19 2 -6 2.14 0.83
 19 2 -5 1.66 0.84
 19 2 -4 1.95 0.88
 19 2 -3 15.42 1.19
 19 2 -2 9.66 1.09
 19 2 -1 1.58 0.91
 19 2 0 -0.13 0.85
 19 2 1 2.1 0.9
 19 2 2 10.76 1.11
 19 2 3 15.43 1.19
 19 2 4 3.03 0.92
 19 2 5 0.56 0.85
 19 2 6 1.08 0.81
 19 3 -6 2.1 0.87
 19 3 -5 3.31 0.88
 19 3 -4 6.44 0.98
 19 3 -3 5.18 0.97
 19 3 -2 4.62 0.98
 19 3 -1 4.32 0.95
 19 3 0 3.63 0.93
 19 3 1 3.35 0.93
 19 3 2 7.31 1.01
 19 3 3 5.65 0.97
 19 3 4 8.31 1.02
 19 3 5 4.96 0.91
 19 3 6 1.6 0.87
 19 4 -5 1.77 0.82
 19 4 -4 13.46 1.12
 19 4 -3 4.81 0.94
 19 4 -2 3.19 0.91
 19 4 -1 5.95 0.99
 19 4 0 3.26 0.94
 19 4 1 5.5 0.99
 19 4 2 2.75 0.91
 19 4 3 4.66 0.93
 19 4 4 12.52 1.1
 19 4 5 2.08 0.85
 19 5 -5 0.78 0.84
 19 5 -4 5.18 0.93
 19 5 -3 2.24 0.87
 19 5 -2 8.68 1.04
 19 5 -1 19.93 1.25
 19 5 0 5.25 0.97
 19 5 1 19.76 1.27
 19 5 2 11.08 1.06
 19 5 3 1.52 0.86
 19 5 4 4.58 0.93
 19 5 5 -0.03 0.83
 19 6 -3 9.77 1.09
 19 6 -2 1.58 0.86
 19 6 -1 15.99 1.16
 19 6 0 2.69 0.88
 19 6 1 15.84 1.15
 19 6 2 0.78 0.84
 19 6 3 11.53 1.09
 19 7 -1 -0.1 0.86
 19 7 0 7.17 0.99
 19 7 1 0.49 0.86
 20 0 0 22.51 1.31
 20 0 1 1.94 0.89
 20 0 2 10.56 1.08
 20 1 -2 3.37 0.9
 20 1 -1 2.59 0.9
 20 1 0 0.37 0.85
 20 1 1 2.47 0.89
 20 1 2 3.63 0.91
 20 2 -1 0.44 0.86
 20 2 0 -0.41 0.84
 20 2 1 1.46 0.86

_iucr_refine_fcf_details
;
data_xylitol
_computing_structure_refinement   'olex2.refine 1.3 (Bourhis et al., 2015)'
_computing_data_collection         'Enraf-Nonius Express'
_computing_structure_solution      'SHELXS-97 (Sheldrick, 1990)'
_shelx_refln_list_code            4
loop_
  _space_group_symop_id
  _space_group_symop_operation_xyz
  1  x,y,z
  2  x+1/2,-y+1/2,-z
  3  -x,y+1/2,-z+1/2
  4  -x+1/2,-y,z+1/2

_space_group_crystal_system       orthorhombic
_space_group_IT_number            19
_space_group_name_H-M_alt         'P 21 21 21'
_space_group_name_Hall            ' P 2ac 2ab'
_symmetry_space_group_name_H-M    'P 21 21 21'
_symmetry_space_group_name_Hall   ' P 2ac 2ab'
_symmetry_Int_Tables_number       19
_cell_length_a                    8.264(4)
_cell_length_b                    8.901(2)
_cell_length_c                    8.9223(14)
_cell_angle_alpha                 90
_cell_angle_beta                  90
_cell_angle_gamma                 90
_cell_volume                      656.3(4)
loop_
  _refln_index_h
  _refln_index_k
  _refln_index_l
  _refln_F_squared_calc
  _refln_F_squared_meas
  _refln_F_squared_sigma
  _refln_F_squared_weight
  _refln_observed_status
-20 -2 -1 0.575 0.307 0.601 147.212 o
-20 -1 -2 1.836 2.354 0.629 134.417 o
-20 -1 -1 1.775 1.809 0.629 134.417 o
-19 -7 -1 0.211 -0.070 0.601 147.212 o
-19 -6 -3 7.559 6.824 0.761 91.640 o
-19 -6 -2 1.039 1.104 0.601 147.212 o
-19 -6 -1 10.919 11.168 0.810 80.914 o
-19 -5 -5 0.267 0.545 0.587 154.305 o
-19 -5 -4 3.738 3.618 0.650 125.885 o
-19 -5 -3 1.929 1.564 0.608 143.847 o
-19 -5 -2 7.084 6.062 0.726 100.664 o
-19 -5 -1 14.389 13.920 0.873 69.682 o
-19 -4 -5 0.956 1.236 0.573 161.924 o
-19 -4 -4 9.448 9.401 0.782 86.797 o
-19 -4 -3 3.301 3.359 0.657 123.221 o
-19 -4 -2 1.813 2.228 0.636 131.479 o
-19 -4 -1 4.198 4.156 0.691 111.088 o
-19 -3 -6 1.449 1.467 0.608 143.847 o
-19 -3 -5 2.163 2.312 0.615 140.596 o
-19 -3 -4 4.977 4.498 0.684 113.367 o
-19 -3 -3 3.585 3.618 0.677 115.717 o
-19 -3 -2 4.303 3.227 0.684 113.367 o
-19 -3 -1 2.412 3.017 0.664 120.640 o
-19 -2 -6 0.758 1.495 0.580 158.046 o
-19 -2 -5 1.114 1.159 0.587 154.305 o
-19 -2 -4 2.070 1.362 0.615 140.596 o
-19 -2 -3 10.314 10.770 0.831 76.886 o
-19 -2 -2 7.293 6.747 0.761 91.640 o
-19 -2 -1 1.419 1.104 0.636 131.479 o
-19 -1 -7 0.476 0.426 0.580 158.046 o
-19 -1 -6 0.034 -0.447 0.559 170.121 o
-19 -1 -5 1.153 0.615 0.594 150.696 o
-19 -1 -4 0.695 0.615 0.601 147.212 o
-19 -1 -3 3.836 4.344 0.698 108.878 o
-19 -1 -2 18.560 18.488 1.006 52.507 o
-19 -1 -1 1.024 0.901 0.636 131.479 o
-18 -9 -3 0.336 0.014 0.580 158.046 o
-18 -9 -2 8.537 7.229 0.740 96.901 o
-18 -9 -1 3.084 3.639 0.636 131.479 o
-18 -8 -5 4.859 4.945 0.698 108.878 o
-18 -8 -4 5.970 5.525 0.691 111.088 o
-18 -8 -3 5.206 4.232 0.691 111.088 o
-18 -8 -2 1.747 1.432 0.629 134.417 o
-18 -8 -1 0.622 0.691 0.608 143.847 o
-18 -7 -6 1.304 1.306 0.580 158.046 o
-18 -7 -5 8.415 7.613 0.747 95.098 o
-18 -7 -4 1.986 1.285 0.629 134.417 o
-18 -7 -3 0.554 0.489 0.608 143.847 o
-18 -7 -2 10.878 9.967 0.831 76.886 o
-18 -7 -1 0.027 0.021 0.601 147.212 o
-18 -6 -7 4.560 4.288 0.643 128.636 o
-18 -6 -6 5.414 4.966 0.677 115.717 o
-18 -6 -5 1.617 2.018 0.629 134.417 o
-18 -6 -4 4.486 4.959 0.705 106.732 o
-18 -6 -3 4.453 4.009 0.705 106.732 o
-18 -6 -2 2.160 2.242 0.650 125.885 o
-18 -6 -1 5.146 6.020 0.726 100.664 o
-18 -5 -8 15.358 15.331 0.908 64.425 o
-18 -5 -7 5.786 5.378 0.691 111.088 o
-18 -5 -6 0.711 0.957 0.601 147.212 o
-18 -5 -5 0.324 0.545 0.608 143.847 o
-18 -5 -4 5.099 5.287 0.712 104.650 o
-18 -5 -3 1.574 0.950 0.636 131.479 o
-18 -5 -2 2.372 2.298 0.650 125.885 o
-18 -5 -1 1.800 1.446 0.643 128.636 o
-18 -4 -8 1.989 1.984 0.601 147.212 o
-18 -4 -7 6.106 6.928 0.726 100.664 o
-18 -4 -6 0.168 -0.279 0.587 154.305 o
-18 -4 -5 20.691 21.945 1.062 47.125 o
-18 -4 -4 14.427 14.884 0.936 60.636 o
-18 -4 -3 9.062 9.331 0.817 79.537 o
-18 -4 -2 9.752 9.617 0.838 75.609 o
-18 -4 -1 5.344 5.217 0.747 95.098 o
-18 -3 -9 5.712 5.448 0.698 108.878 o
-18 -3 -8 10.487 10.295 0.789 85.267 o
-18 -3 -7 7.812 7.075 0.747 95.098 o
-18 -3 -6 6.032 6.188 0.726 100.664 o
-18 -3 -5 18.601 18.222 0.999 53.243 o
-18 -3 -4 0.295 0.454 0.622 137.454 o
-18 -3 -3 17.549 17.810 1.020 51.078 o
-18 -3 -2 6.664 6.928 0.789 85.267 o
-18 -3 -1 10.766 10.525 0.873 69.682 o
-18 -2 -9 0.996 1.006 0.573 161.924 o
-18 -2 -8 2.044 1.627 0.608 143.847 o
-18 -2 -7 7.271 7.585 0.754 93.345 o
-18 -2 -6 3.198 3.143 0.664 120.640 o
-18 -2 -5 2.668 3.003 0.670 118.140 o
-18 -2 -4 0.339 0.461 0.622 137.454 o
-18 -2 -3 23.739 23.488 1.131 41.487 o
-18 -2 -2 16.451 15.812 0.985 54.765 o
-18 -2 -1 7.832 7.955 0.824 78.194 o
-18 -1 -9 1.550 1.278 0.580 158.046 o
-18 -1 -8 1.371 1.201 0.594 150.696 o
-18 -1 -7 4.348 4.016 0.684 113.367 o
-18 -1 -6 17.344 16.930 0.971 56.352 o
-18 -1 -5 11.236 10.344 0.845 74.365 o
-18 -1 -4 13.661 12.621 0.908 64.425 o
-18 -1 -3 1.965 2.298 0.670 118.140 o
-18 -1 -2 4.723 3.841 0.719 102.628 o
-18 -1 -1 3.213 3.632 0.705 106.732 o
-17 -11 -3 0.286 0.412 0.587 154.305 o
-17 -11 -2 0.014 -0.265 0.552 174.455 o
-17 -11 -1 7.096 6.076 0.698 108.878 o
-17 -10 -5 1.665 1.502 0.601 147.212 o
-17 -10 -4 3.699 3.688 0.650 125.885 o
-17 -10 -3 2.661 2.626 0.636 131.479 o
-17 -10 -2 0.799 1.425 0.601 147.212 o
-17 -10 -1 0.051 0.426 0.587 154.305 o
-17 -9 -7 0.361 -0.028 0.580 158.046 o
-17 -9 -6 0.989 1.062 0.601 147.212 o
-17 -9 -5 20.668 20.813 1.013 51.785 o
-17 -9 -4 0.494 0.321 0.601 147.212 o
-17 -9 -3 3.148 2.829 0.664 120.640 o
-17 -9 -2 14.231 14.779 0.915 63.445 o
-17 -9 -1 0.634 0.859 0.622 137.454 o
-17 -8 -8 0.806 0.978 0.601 147.212 o
-17 -8 -7 1.675 1.816 0.608 143.847 o
-17 -8 -6 9.341 9.673 0.796 83.778 o
-17 -8 -5 0.494 0.503 0.594 150.696 o
-17 -8 -4 0.939 1.250 0.615 140.596 o
-17 -8 -3 1.424 1.739 0.636 131.479 o
-17 -8 -2 3.525 3.820 0.691 111.088 o
-17 -8 -1 8.215 8.304 0.803 82.327 o
-17 -7 -9 7.863 7.788 0.761 91.640 o
-17 -7 -8 6.445 6.733 0.712 104.650 o
-17 -7 -7 0.049 0.028 0.580 158.046 o
-17 -7 -6 1.161 1.544 0.622 137.454 o
-17 -7 -5 2.458 1.956 0.643 128.636 o
-17 -7 -4 2.344 2.486 0.664 120.640 o
-17 -7 -3 2.857 2.137 0.670 118.140 o
-17 -7 -2 8.515 7.927 0.810 80.914 o
-17 -7 -1 7.306 7.222 0.796 83.778 o
-17 -6 -9 2.946 3.213 0.629 134.417 o
-17 -6 -8 1.233 1.236 0.601 147.212 o
-17 -6 -7 1.874 1.949 0.629 134.417 o
-17 -6 -6 16.466 17.663 0.978 55.550 o
-17 -6 -5 2.297 2.982 0.670 118.140 o
-17 -6 -4 5.951 5.022 0.740 96.901 o
-17 -6 -3 9.560 9.226 0.838 75.609 o
-17 -6 -2 2.941 2.640 0.691 111.088 o
-17 -6 -1 0.999 0.691 0.643 128.636 o
-17 -5 -10 3.899 3.820 0.629 134.417 o
-17 -5 -9 0.627 0.510 0.580 158.046 o
-17 -5 -8 1.280 1.194 0.629 134.417 o
-17 -5 -7 2.426 2.235 0.643 128.636 o
-17 -5 -6 0.276 0.559 0.608 143.847 o
-17 -5 -5 8.522 8.235 0.803 82.327 o
-17 -5 -4 1.355 1.034 0.643 128.636 o
-17 -5 -3 0.631 0.789 0.650 125.885 o
-17 -5 -2 1.458 1.404 0.670 118.140 o
-17 -5 -1 9.272 8.528 0.803 82.327 o
-17 -4 -10 0.479 0.747 0.566 165.947 o
-17 -4 -9 4.511 5.043 0.691 111.088 o
-17 -4 -8 6.180 6.991 0.747 95.098 o
-17 -4 -7 6.092 5.706 0.726 100.664 o
-17 -4 -6 0.777 0.733 0.629 134.417 o
-17 -4 -5 7.451 7.648 0.803 82.327 o
-17 -4 -4 2.987 2.996 0.691 111.088 o
-17 -4 -3 2.745 2.263 0.657 123.221 o
-17 -4 -2 14.786 14.108 0.922 62.487 o
-17 -4 -1 3.331 3.841 0.691 111.088 o
-17 -3 -11 5.362 5.106 0.684 113.367 o
-17 -3 -10 24.453 24.885 1.083 45.319 o
-17 -3 -9 3.351 2.989 0.664 120.640 o
-17 -3 -8 19.104 19.493 1.020 51.078 o
-17 -3 -7 2.674 2.703 0.677 115.717 o
-17 -3 -6 3.293 3.171 0.684 113.367 o
-17 -3 -5 1.274 0.740 0.643 128.636 o
-17 -3 -4 6.691 5.923 0.740 96.901 o
-17 -3 -3 14.878 14.660 0.936 60.636 o
-17 -3 -2 1.372 1.152 0.643 128.636 o
-17 -3 -1 10.793 11.203 0.873 69.682 o
-17 -2 -11 0.717 0.894 0.559 170.121 o
-17 -2 -10 2.520 2.731 0.629 134.417 o
-17 -2 -9 12.162 12.069 0.852 73.151 o
-17 -2 -8 14.017 14.255 0.922 62.487 o
-17 -2 -7 0.718 0.622 0.622 137.454 o
-17 -2 -6 7.956 7.864 0.803 82.327 o
-17 -2 -5 15.272 15.400 0.985 54.765 o
-17 -2 -4 0.382 0.901 0.622 137.454 o
-17 -2 -3 15.500 15.282 0.964 57.172 o
-17 -2 -2 9.516 9.708 0.845 74.365 o
-17 -2 -1 26.497 27.532 1.201 36.803 o
-17 -1 -11 3.307 3.618 0.629 134.417 o
-17 -1 -10 14.816 15.380 0.901 65.427 o
-17 -1 -9 0.897 1.055 0.608 143.847 o
-17 -1 -8 8.663 8.130 0.796 83.778 o
-17 -1 -7 5.931 5.525 0.754 93.345 o
-17 -1 -6 50.615 49.568 1.648 19.549 o
-17 -1 -5 6.139 5.846 0.754 93.345 o
-17 -1 -4 91.178 90.538 2.354 9.587 o
-17 -1 -3 16.018 16.539 0.985 54.765 o
-17 -1 -2 18.676 18.446 1.027 50.385 o
-17 -1 -1 20.787 20.457 1.076 45.909 o
-16 -13 -2 3.662 3.345 0.622 137.454 o
-16 -13 -1 2.029 2.500 0.608 143.847 o
-16 -12 -5 2.577 2.612 0.629 134.417 o
-16 -12 -4 1.331 1.055 0.573 161.924 o
-16 -12 -3 0.447 0.657 0.573 161.924 o
-16 -12 -2 3.561 3.765 0.650 125.885 o
-16 -12 -1 2.550 2.815 0.636 131.479 o
-16 -11 -7 5.217 5.392 0.691 111.088 o
-16 -11 -6 3.222 2.843 0.636 131.479 o
-16 -11 -5 12.142 12.320 0.845 74.365 o
-16 -11 -4 4.027 3.855 0.670 118.140 o
-16 -11 -3 6.786 6.544 0.733 98.755 o
-16 -11 -2 3.947 4.142 0.684 113.367 o
-16 -11 -1 5.359 5.245 0.698 108.878 o
-16 -10 -8 1.435 1.257 0.580 158.046 o
-16 -10 -7 4.045 3.618 0.657 123.221 o
-16 -10 -6 0.088 0.161 0.587 154.305 o
-16 -10 -5 7.684 7.885 0.782 86.797 o
-16 -10 -4 15.790 15.589 0.943 59.741 o
-16 -10 -3 0.369 -0.237 0.594 150.696 o
-16 -10 -2 4.441 4.582 0.705 106.732 o
-16 -10 -1 1.874 2.011 0.657 123.221 o
-16 -9 -9 12.224 12.928 0.831 76.886 o
-16 -9 -8 9.313 8.563 0.768 89.981 o
-16 -9 -7 0.479 0.887 0.608 143.847 o
-16 -9 -6 7.874 7.599 0.768 89.981 o
-16 -9 -5 9.534 9.576 0.824 78.194 o
-16 -9 -4 9.551 8.598 0.817 79.537 o
-16 -9 -3 1.887 2.270 0.657 123.221 o
-16 -9 -2 24.061 23.845 1.145 40.481 o
-16 -9 -1 23.227 21.463 1.090 44.739 o
-16 -8 -10 4.369 4.987 0.657 123.221 o
-16 -8 -9 0.165 0.377 0.573 161.924 o
-16 -8 -8 3.145 3.045 0.657 123.221 o
-16 -8 -7 17.935 18.634 0.999 53.243 o
-16 -8 -6 2.681 2.885 0.677 115.717 o
-16 -8 -5 26.962 28.063 1.222 35.552 o
-16 -8 -4 6.866 6.467 0.775 88.368 o
-16 -8 -3 29.233 29.746 1.278 32.511 o
-16 -8 -2 4.747 5.015 0.754 93.345 o
-16 -8 -1 1.123 1.739 0.650 125.885 o
-16 -7 -11 2.454 2.039 0.622 137.454 o
-16 -7 -10 2.699 2.417 0.622 137.454 o
-16 -7 -9 6.085 5.993 0.726 100.664 o
-16 -7 -8 7.186 6.370 0.754 93.345 o
-16 -7 -7 3.158 2.808 0.684 113.367 o
-16 -7 -6 14.030 13.843 0.922 62.487 o
-16 -7 -5 18.386 18.124 1.041 49.042 o
-16 -7 -4 6.922 6.153 0.761 91.640 o
-16 -7 -3 3.956 3.967 0.712 104.650 o
-16 -7 -2 32.145 31.401 1.278 32.511 o
-16 -7 -1 2.265 2.298 0.670 118.140 o
-16 -6 -11 1.390 0.740 0.580 158.046 o
-16 -6 -10 8.047 8.353 0.761 91.640 o
-16 -6 -9 3.851 3.436 0.664 120.640 o
-16 -6 -8 14.573 14.870 0.943 59.741 o
-16 -6 -7 12.682 12.362 0.901 65.427 o
-16 -6 -6 4.453 5.371 0.733 98.755 o
-16 -6 -5 6.558 6.181 0.747 95.098 o
-16 -6 -4 1.664 1.963 0.643 128.636 o
-16 -6 -3 20.575 20.674 1.062 47.125 o
-16 -6 -2 32.934 31.269 1.278 32.511 o
-16 -6 -1 5.495 6.062 0.747 95.098 o
-16 -5 -12 16.464 16.155 0.915 63.445 o
-16 -5 -11 0.912 0.859 0.587 154.305 o
-16 -5 -10 8.729 9.541 0.796 83.778 o
-16 -5 -9 2.513 2.368 0.650 125.885 o
-16 -5 -8 34.635 34.118 1.341 29.535 o
-16 -5 -7 5.708 5.664 0.754 93.345 o
-16 -5 -6 3.295 3.157 0.664 120.640 o
-16 -5 -5 1.952 1.432 0.629 134.417 o
-16 -5 -4 0.563 1.474 0.615 140.596 o
-16 -5 -3 0.634 0.936 0.622 137.454 o
-16 -5 -2 0.848 1.376 0.636 131.479 o
-16 -5 -1 3.562 3.527 0.684 113.367 o
-16 -4 -12 1.438 1.963 0.587 154.305 o
-16 -4 -11 0.165 0.217 0.580 158.046 o
-16 -4 -10 0.221 0.538 0.587 154.305 o
-16 -4 -9 5.844 6.447 0.747 95.098 o
-16 -4 -8 0.285 0.112 0.622 137.454 o
-16 -4 -7 15.924 15.205 0.943 59.741 o
-16 -4 -6 3.794 3.967 0.677 115.717 o
-16 -4 -5 11.997 11.741 0.873 69.682 o
-16 -4 -4 26.437 26.282 1.180 38.121 o
-16 -4 -3 30.109 30.291 1.257 33.604 o
-16 -4 -2 3.094 2.857 0.677 115.717 o
-16 -4 -1 4.654 4.728 0.712 104.650 o
-16 -3 -12 5.415 4.631 0.664 120.640 o
-16 -3 -11 4.144 3.716 0.670 118.140 o
-16 -3 -10 22.904 21.721 1.069 46.511 o
-16 -3 -9 16.792 16.644 0.978 55.550 o
-16 -3 -8 29.473 29.474 1.264 33.234 o
-16 -3 -7 8.861 10.050 0.817 79.537 o
-16 -3 -6 1.172 0.412 0.608 143.847 o
-16 -3 -5 10.787 11.566 0.866 70.810 o
-16 -3 -4 2.234 2.046 0.643 128.636 o
-16 -3 -3 0.769 0.517 0.615 140.596 o
-16 -3 -2 12.989 12.830 0.901 65.427 o
-16 -3 -1 34.304 33.762 1.327 30.160 o
-16 -2 -13 3.923 3.038 0.636 131.479 o
-16 -2 -12 6.348 7.068 0.712 104.650 o
-16 -2 -11 5.770 5.818 0.726 100.664 o
-16 -2 -10 4.785 5.154 0.726 100.664 o
-16 -2 -9 3.277 3.045 0.691 111.088 o
-16 -2 -8 2.492 2.451 0.677 115.717 o
-16 -2 -7 9.238 8.276 0.789 85.267 o
-16 -2 -6 9.289 10.043 0.824 78.194 o
-16 -2 -5 11.622 12.348 0.887 67.504 o
-16 -2 -4 0.681 0.356 0.615 140.596 o
-16 -2 -3 7.713 7.941 0.782 86.797 o
-16 -2 -2 5.053 4.994 0.726 100.664 o
-16 -2 -1 9.336 9.352 0.824 78.194 o
-16 -1 -13 0.355 1.034 0.573 161.924 o
-16 -1 -12 9.087 8.779 0.761 91.640 o
-16 -1 -11 9.675 10.015 0.796 83.778 o
-16 -1 -10 5.324 5.315 0.719 102.628 o
-16 -1 -9 2.104 1.439 0.636 131.479 o
-16 -1 -8 0.994 0.356 0.587 154.305 o
-16 -1 -7 3.313 3.632 0.664 120.640 o
-16 -1 -6 10.772 10.965 0.852 73.151 o
-16 -1 -5 2.557 2.933 0.664 120.640 o
-16 -1 -4 3.129 3.359 0.677 115.717 o
-16 -1 -3 5.933 5.762 0.740 96.901 o
-16 -1 -2 15.902 15.778 0.957 58.009 o
-16 -1 -1 3.400 3.178 0.677 115.717 o
-15 -14 -3 0.733 0.782 0.587 154.305 o
-15 -14 -2 0.088 -0.307 0.545 178.957 o
-15 -14 -1 1.076 1.802 0.580 158.046 o
-15 -13 -6 5.698 4.917 0.684 113.367 o
-15 -13 -5 2.003 1.697 0.601 147.212 o
-15 -13 -4 4.394 3.890 0.657 123.221 o
-15 -13 -3 0.005 -0.391 0.566 165.947 o
-15 -13 -2 3.704 4.281 0.664 120.640 o
-15 -13 -1 0.715 1.502 0.601 147.212 o
-15 -12 -8 0.797 0.915 0.587 154.305 o
-15 -12 -7 2.399 2.179 0.608 143.847 o
-15 -12 -6 6.082 5.741 0.705 106.732 o
-15 -12 -5 0.553 0.342 0.587 154.305 o
-15 -12 -4 8.930 9.331 0.796 83.778 o
-15 -12 -3 3.378 3.799 0.670 118.140 o
-15 -12 -2 6.118 6.405 0.733 98.755 o
-15 -12 -1 0.394 0.182 0.587 154.305 o
-15 -11 -9 9.517 10.064 0.775 88.368 o
-15 -11 -8 4.510 4.707 0.684 113.367 o
-15 -11 -7 9.098 9.191 0.789 85.267 o
-15 -11 -6 2.459 2.864 0.643 128.636 o
-15 -11 -5 6.701 6.460 0.747 95.098 o
-15 -11 -4 1.483 1.613 0.643 128.636 o
-15 -11 -3 22.653 22.573 1.117 42.530 o
-15 -11 -2 5.486 5.182 0.740 96.901 o
-15 -11 -1 24.050 23.907 1.145 40.481 o
-15 -10 -10 9.573 10.190 0.768 89.981 o
-15 -10 -9 2.895 2.815 0.636 131.479 o
-15 -10 -8 0.809 1.006 0.608 143.847 o
-15 -10 -7 10.249 10.749 0.831 76.886 o
-15 -10 -6 4.317 4.442 0.698 108.878 o
-15 -10 -5 5.599 5.364 0.740 96.901 o
-15 -10 -4 11.587 11.510 0.894 66.454 o
-15 -10 -3 25.370 24.326 1.166 39.040 o
-15 -10 -2 21.345 21.253 1.111 43.067 o
-15 -10 -1 14.039 13.557 0.915 63.445 o
-15 -9 -11 1.657 1.404 0.601 147.212 o
-15 -9 -10 6.162 5.783 0.705 106.732 o
-15 -9 -9 3.125 3.548 0.677 115.717 o
-15 -9 -8 7.564 7.159 0.768 89.981 o
-15 -9 -7 15.970 16.679 0.985 54.765 o
-15 -9 -6 27.385 27.784 1.229 35.149 o
-15 -9 -5 13.140 13.578 0.943 59.741 o
-15 -9 -4 49.230 47.947 1.585 21.129 o
-15 -9 -3 12.966 12.781 0.894 66.454 o
-15 -9 -2 8.156 7.627 0.782 86.797 o
-15 -9 -1 5.784 5.790 0.747 95.098 o
-15 -8 -12 7.281 6.789 0.712 104.650 o
-15 -8 -11 1.343 0.615 0.580 158.046 o
-15 -8 -10 20.599 21.533 1.048 48.390 o
-15 -8 -9 15.239 14.779 0.936 60.636 o
-15 -8 -8 0.881 0.098 0.622 137.454 o
-15 -8 -7 23.516 23.272 1.138 40.979 o
-15 -8 -6 0.499 0.433 0.601 147.212 o
-15 -8 -5 3.568 3.967 0.705 106.732 o
-15 -8 -4 8.714 8.409 0.810 80.914 o
-15 -8 -3 52.138 52.592 1.676 18.902 o
-15 -8 -2 8.996 8.479 0.817 79.537 o
-15 -8 -1 41.449 40.097 1.453 25.166 o
-15 -7 -12 0.080 0.293 0.545 178.957 o
-15 -7 -11 3.658 3.276 0.657 123.221 o
-15 -7 -10 7.769 7.934 0.768 89.981 o
-15 -7 -9 2.242 1.725 0.650 125.885 o
-15 -7 -8 11.664 11.475 0.887 67.504 o
-15 -7 -7 8.392 8.179 0.789 85.267 o
-15 -7 -6 47.123 46.641 1.564 21.699 o
-15 -7 -5 7.426 6.558 0.761 91.640 o
-15 -7 -4 49.557 46.460 1.571 21.507 o
-15 -7 -3 8.693 8.493 0.824 78.194 o
-15 -7 -2 54.491 52.340 1.676 18.902 o
-15 -7 -1 3.568 4.442 0.705 106.732 o
-15 -6 -13 1.920 1.977 0.608 143.847 o
-15 -6 -12 1.631 1.439 0.601 147.212 o
-15 -6 -11 9.445 9.247 0.782 86.797 o
-15 -6 -10 2.239 1.893 0.636 131.479 o
-15 -6 -9 13.250 12.914 0.915 63.445 o
-15 -6 -8 3.768 3.974 0.677 115.717 o
-15 -6 -7 12.360 12.663 0.887 67.504 o
-15 -6 -6 0.158 0.251 0.587 154.305 o
-15 -6 -5 3.917 4.407 0.691 111.088 o
-15 -6 -4 25.624 26.687 1.187 37.674 o
-15 -6 -3 44.515 43.827 1.523 22.910 o
-15 -6 -2 2.238 1.662 0.657 123.221 o
-15 -6 -1 62.726 59.911 1.816 16.106 o
-15 -5 -13 7.797 7.774 0.719 102.628 o
-15 -5 -12 8.493 8.430 0.761 91.640 o
-15 -5 -11 4.879 4.868 0.705 106.732 o
-15 -5 -10 9.428 9.527 0.824 78.194 o
-15 -5 -9 23.877 22.427 1.131 41.487 o
-15 -5 -8 7.085 6.488 0.754 93.345 o
-15 -5 -7 1.921 2.005 0.636 131.479 o
-15 -5 -6 4.862 4.505 0.705 106.732 o
-15 -5 -5 3.280 3.059 0.677 115.717 o
-15 -5 -4 21.283 19.947 1.055 47.751 o
-15 -5 -3 20.900 19.675 1.041 49.042 o
-15 -5 -2 12.124 11.810 0.880 68.580 o
-15 -5 -1 15.944 16.923 0.985 54.765 o
-15 -4 -13 0.257 -0.007 0.559 170.121 o
-15 -4 -12 3.711 3.436 0.657 123.221 o
-15 -4 -11 12.389 12.341 0.873 69.682 o
-15 -4 -10 0.936 0.859 0.622 137.454 o
-15 -4 -9 6.470 6.740 0.740 96.901 o
-15 -4 -8 11.749 11.315 0.859 71.966 o
-15 -4 -7 22.924 22.727 1.104 43.614 o
-15 -4 -6 1.897 1.495 0.622 137.454 o
-15 -4 -5 4.921 3.653 0.691 111.088 o
-15 -4 -4 11.441 11.266 0.859 71.966 o
-15 -4 -3 9.715 9.108 0.810 80.914 o
-15 -4 -2 10.544 9.911 0.831 76.886 o
-15 -4 -1 26.860 25.109 1.145 40.481 o
-15 -3 -14 2.816 2.982 0.629 134.417 o
-15 -3 -13 1.076 1.048 0.580 158.046 o
-15 -3 -12 2.323 2.298 0.629 134.417 o
-15 -3 -11 6.658 7.410 0.775 88.368 o
-15 -3 -10 8.942 9.247 0.838 75.609 o
-15 -3 -9 0.277 0.510 0.594 150.696 o
-15 -3 -8 0.576 0.601 0.594 150.696 o
-15 -3 -7 3.619 4.344 0.691 111.088 o
-15 -3 -6 1.986 2.291 0.636 131.479 o
-15 -3 -5 23.680 23.516 1.111 43.067 o
-15 -3 -4 14.495 14.101 0.915 63.445 o
-15 -3 -3 16.747 17.035 0.964 57.172 o
-15 -3 -2 5.674 5.064 0.705 106.732 o
-15 -3 -1 5.536 5.008 0.712 104.650 o
-15 -2 -14 8.474 8.737 0.726 100.664 o
-15 -2 -13 3.605 2.451 0.636 131.479 o
-15 -2 -12 3.598 3.855 0.670 118.140 o
-15 -2 -11 3.190 3.974 0.691 111.088 o
-15 -2 -10 15.891 15.170 0.971 56.352 o
-15 -2 -9 1.582 1.048 0.608 143.847 o
-15 -2 -8 10.577 10.798 0.831 76.886 o
-15 -2 -7 7.365 7.760 0.775 88.368 o
-15 -2 -6 7.881 8.067 0.775 88.368 o
-15 -2 -5 0.631 1.194 0.601 147.212 o
-15 -2 -4 19.866 20.296 1.041 49.042 o
-15 -2 -3 19.556 18.613 1.013 51.785 o
-15 -2 -2 6.382 6.384 0.733 98.755 o
-15 -2 -1 1.118 1.634 0.608 143.847 o
-15 -1 -14 3.400 3.269 0.615 140.596 o
-15 -1 -13 5.614 5.182 0.691 111.088 o
-15 -1 -12 3.781 3.974 0.670 118.140 o
-15 -1 -11 14.771 14.548 0.943 59.741 o
-15 -1 -10 2.533 2.780 0.643 128.636 o
-15 -1 -9 4.877 5.252 0.698 108.878 o
-15 -1 -8 14.502 14.059 0.915 63.445 o
-15 -1 -7 0.047 0.733 0.587 154.305 o
-15 -1 -6 5.966 6.230 0.733 98.755 o
-15 -1 -5 0.893 0.684 0.601 147.212 o
-15 -1 -4 2.423 2.207 0.636 131.479 o
-15 -1 -3 10.524 10.749 0.817 79.537 o
-15 -1 -2 42.617 39.329 1.411 26.683 o
-15 -1 -1 5.913 4.847 0.698 108.878 o
-14 -15 -4 5.800 5.811 0.691 111.088 o
-14 -15 -3 2.471 1.872 0.580 158.046 o
-14 -15 -2 1.131 0.768 0.566 165.947 o
-14 -15 -1 0.638 0.489 0.566 165.947 o
-14 -14 -6 5.327 7.403 0.726 100.664 o
-14 -14 -5 0.210 -0.140 0.566 165.947 o
-14 -14 -4 2.567 2.312 0.629 134.417 o
-14 -14 -3 1.979 2.773 0.629 134.417 o
-14 -14 -2 3.194 2.549 0.643 128.636 o
-14 -14 -1 17.860 16.804 0.964 57.172 o
-14 -13 -8 3.686 3.143 0.608 143.847 o
-14 -13 -7 4.756 4.840 0.664 120.640 o
-14 -13 -6 4.244 3.597 0.670 118.140 o
-14 -13 -5 15.154 14.283 0.915 63.445 o
-14 -13 -4 18.454 19.053 1.006 52.507 o
-14 -13 -3 3.484 3.576 0.677 115.717 o
-14 -13 -2 3.017 2.661 0.657 123.221 o
-14 -13 -1 2.566 1.949 0.664 120.640 o
-14 -12 -9 6.120 6.125 0.691 111.088 o
-14 -12 -8 1.775 1.306 0.615 140.596 o
-14 -12 -7 2.016 2.005 0.636 131.479 o
-14 -12 -6 0.490 -0.230 0.587 154.305 o
-14 -12 -5 1.246 1.076 0.636 131.479 o
-14 -12 -4 4.490 4.924 0.726 100.664 o
-14 -12 -3 2.659 3.080 0.691 111.088 o
-14 -12 -2 12.359 13.054 0.922 62.487 o
-14 -12 -1 0.014 0.272 0.615 140.596 o
-14 -11 -11 1.761 1.117 0.594 150.696 o
-14 -11 -10 3.995 3.520 0.643 128.636 o
-14 -11 -9 1.643 1.627 0.615 140.596 o
-14 -11 -8 6.284 6.286 0.740 96.901 o
-14 -11 -7 2.279 2.340 0.657 123.221 o
-14 -11 -6 1.459 0.880 0.636 131.479 o
-14 -11 -5 3.434 3.890 0.705 106.732 o
-14 -11 -4 6.926 6.523 0.775 88.368 o
-14 -11 -3 2.262 2.123 0.636 131.479 o
-14 -11 -2 5.599 5.518 0.733 98.755 o
-14 -11 -1 10.231 10.057 0.838 75.609 o
-14 -10 -11 3.357 3.590 0.643 128.636 o
-14 -10 -10 3.429 3.618 0.664 120.640 o
-14 -10 -9 4.923 4.896 0.712 104.650 o
-14 -10 -8 1.807 1.425 0.657 123.221 o
-14 -10 -7 10.347 10.421 0.852 73.151 o
-14 -10 -6 2.085 2.368 0.650 125.885 o
-14 -10 -5 8.771 8.444 0.803 82.327 o
-14 -10 -4 2.571 1.837 0.657 123.221 o
-14 -10 -3 14.435 14.290 0.922 62.487 o
-14 -10 -2 7.828 7.934 0.796 83.778 o
-14 -10 -1 1.810 1.145 0.629 134.417 o
-14 -9 -12 6.501 7.047 0.705 106.732 o
-14 -9 -11 0.611 0.433 0.594 150.696 o
-14 -9 -10 0.077 0.328 0.594 150.696 o
-14 -9 -9 6.231 4.016 0.705 106.732 o
-14 -9 -8 18.668 19.214 1.062 47.125 o
-14 -9 -7 0.256 0.503 0.601 147.212 o
-14 -9 -6 0.703 0.587 0.622 137.454 o
-14 -9 -5 0.526 1.013 0.622 137.454 o
-14 -9 -4 1.931 2.256 0.643 128.636 o
-14 -9 -3 1.276 1.355 0.629 134.417 o
-14 -9 -2 0.170 0.307 0.594 150.696 o
-14 -9 -1 4.952 6.607 0.740 96.901 o
-14 -8 -13 0.262 0.014 0.538 183.636 o
-14 -8 -12 4.729 4.205 0.677 115.717 o
-14 -8 -11 4.672 4.470 0.684 113.367 o
-14 -8 -10 0.926 0.705 0.608 143.847 o
-14 -8 -9 11.089 10.854 0.880 68.580 o
-14 -8 -8 2.804 2.689 0.657 123.221 o
-14 -8 -7 2.094 2.389 0.664 120.640 o
-14 -8 -6 17.041 16.741 0.992 53.996 o
-14 -8 -5 19.230 19.752 1.048 48.390 o
-14 -8 -4 3.384 3.345 0.677 115.717 o
-14 -8 -3 3.583 3.143 0.677 115.717 o
-14 -8 -2 2.201 1.676 0.643 128.636 o
-14 -8 -1 2.993 2.815 0.657 123.221 o
-14 -7 -13 1.278 1.292 0.587 154.305 o
-14 -7 -12 1.694 2.340 0.615 140.596 o
-14 -7 -11 23.320 23.293 1.111 43.067 o
-14 -7 -10 5.947 5.699 0.754 93.345 o
-14 -7 -9 8.971 8.849 0.803 82.327 o
-14 -7 -8 7.734 7.906 0.782 86.797 o
-14 -7 -7 11.793 10.784 0.859 71.966 o
-14 -7 -6 16.405 16.336 0.964 57.172 o
-14 -7 -5 2.142 2.451 0.650 125.885 o
-14 -7 -4 6.397 6.146 0.740 96.901 o
-14 -7 -3 3.917 3.779 0.677 115.717 o
-14 -7 -2 10.161 10.253 0.824 78.194 o
-14 -7 -1 26.007 26.205 1.159 39.511 o
-14 -6 -14 0.186 -0.035 0.538 183.636 o
-14 -6 -13 1.892 2.521 0.622 137.454 o
-14 -6 -12 0.057 0.147 0.580 158.046 o
-14 -6 -11 2.514 2.801 0.670 118.140 o
-14 -6 -10 4.988 4.645 0.698 108.878 o
-14 -6 -9 4.549 4.226 0.705 106.732 o
-14 -6 -8 7.245 6.530 0.761 91.640 o
-14 -6 -7 9.235 9.596 0.817 79.537 o
-14 -6 -6 19.395 20.464 1.055 47.751 o
-14 -6 -5 13.594 14.255 0.922 62.487 o
-14 -6 -4 9.720 8.828 0.796 83.778 o
-14 -6 -3 16.828 17.091 0.978 55.550 o
-14 -6 -2 8.423 8.542 0.775 88.368 o
-14 -6 -1 1.454 1.222 0.615 140.596 o
-14 -5 -14 0.853 0.524 0.566 165.947 o
-14 -5 -13 1.646 2.193 0.629 134.417 o
-14 -5 -12 2.615 2.472 0.657 123.221 o
-14 -5 -11 30.200 32.533 1.320 30.480 o
-14 -5 -10 27.467 28.266 1.208 36.379 o
-14 -5 -9 9.541 10.113 0.831 76.886 o
-14 -5 -8 0.553 0.217 0.587 154.305 o
-14 -5 -7 5.535 5.643 0.719 102.628 o
-14 -5 -6 1.431 1.138 0.608 143.847 o
-14 -5 -5 4.912 4.784 0.691 111.088 o
-14 -5 -4 1.953 2.018 0.622 137.454 o
-14 -5 -3 2.202 2.319 0.629 134.417 o
-14 -5 -2 15.275 15.505 0.915 63.445 o
-14 -5 -1 63.972 62.768 1.816 16.106 o
-14 -4 -15 1.747 1.069 0.587 154.305 o
-14 -4 -14 1.476 2.165 0.615 140.596 o
-14 -4 -13 1.328 0.908 0.594 150.696 o
-14 -4 -12 4.642 4.854 0.719 102.628 o
-14 -4 -11 3.752 4.079 0.691 111.088 o
-14 -4 -10 1.330 2.074 0.643 128.636 o
-14 -4 -9 31.952 32.309 1.299 31.471 o
-14 -4 -8 4.943 4.777 0.698 108.878 o
-14 -4 -7 10.958 11.329 0.852 73.151 o
-14 -4 -6 50.326 50.979 1.641 19.715 o
-14 -4 -5 25.958 24.892 1.131 41.487 o
-14 -4 -4 46.220 45.824 1.523 22.910 o
-14 -4 -3 6.566 5.958 0.705 106.732 o
-14 -4 -2 12.543 12.572 0.845 74.365 o
-14 -4 -1 19.984 19.717 0.978 55.550 o
-14 -3 -15 1.326 1.411 0.580 158.046 o
-14 -3 -14 12.120 11.908 0.831 76.886 o
-14 -3 -13 2.141 2.005 0.636 131.479 o
-14 -3 -12 17.627 18.851 1.034 49.707 o
-14 -3 -11 1.923 1.893 0.636 131.479 o
-14 -3 -10 21.411 20.876 1.062 47.125 o
-14 -3 -9 2.711 3.136 0.670 118.140 o
-14 -3 -8 2.610 2.975 0.664 120.640 o
-14 -3 -7 26.416 26.163 1.166 39.040 o
-14 -3 -6 9.722 10.330 0.810 80.914 o
-14 -3 -5 4.274 3.450 0.657 123.221 o
-14 -3 -4 11.353 11.168 0.824 78.194 o
-14 -3 -3 11.239 11.433 0.817 79.537 o
-14 -3 -2 4.326 4.470 0.636 131.479 o
-14 -3 -1 58.659 58.543 1.669 19.061 o
-14 -2 -15 23.141 22.692 1.013 51.785 o
-14 -2 -14 1.601 1.194 0.615 140.596 o
-14 -2 -13 4.658 4.659 0.691 111.088 o
-14 -2 -12 31.870 31.779 1.306 31.136 o
-14 -2 -11 18.817 20.276 1.034 49.707 o
-14 -2 -10 5.182 5.413 0.719 102.628 o
-14 -2 -9 33.883 34.447 1.334 29.845 o
-14 -2 -8 2.191 2.060 0.643 128.636 o
-14 -2 -7 56.923 55.910 1.739 17.561 o
-14 -2 -6 20.723 20.464 1.041 49.042 o
-14 -2 -5 12.946 12.467 0.845 74.365 o
-14 -2 -4 28.977 29.020 1.173 38.576 o
-14 -2 -3 7.081 7.487 0.691 111.088 o
-14 -2 -2 32.611 33.329 1.208 36.379 o
-14 -2 -1 28.904 28.706 1.124 42.004 o
-14 -1 -15 3.215 3.031 0.615 140.596 o
-14 -1 -14 27.101 27.141 1.152 39.992 o
-14 -1 -13 30.880 31.304 1.278 32.511 o
-14 -1 -12 18.017 19.193 1.055 47.751 o
-14 -1 -11 8.688 8.661 0.775 88.368 o
-14 -1 -10 9.168 9.960 0.831 76.886 o
-14 -1 -9 41.385 41.173 1.474 24.455 o
-14 -1 -8 28.698 29.132 1.236 34.753 o
-14 -1 -7 17.254 17.035 0.978 55.550 o
-14 -1 -6 21.220 21.700 1.062 47.125 o
-14 -1 -5 44.658 45.887 1.509 23.336 o
-14 -1 -4 55.953 56.105 1.662 19.221 o
-14 -1 -3 2.253 2.431 0.587 154.305 o
-14 -1 -2 81.414 81.039 2.067 12.427 o
-14 -1 -1 9.173 9.163 0.733 98.755 o
-13 -16 -4 1.801 2.389 0.608 143.847 o
-13 -16 -3 5.803 5.601 0.664 120.640 o
-13 -16 -2 0.130 -0.384 0.531 188.500 o
-13 -16 -1 4.170 4.281 0.796 83.778 o
-13 -15 -7 0.103 0.314 0.538 183.636 o
-13 -15 -6 12.664 12.572 0.817 79.537 o
-13 -15 -5 10.856 10.840 0.803 82.327 o
-13 -15 -4 10.653 11.042 0.824 78.194 o
-13 -15 -3 0.162 0.845 0.587 154.305 o
-13 -15 -2 3.149 2.787 0.650 125.885 o
-13 -15 -1 1.456 1.097 0.608 143.847 o
-13 -14 -8 1.858 1.914 0.594 150.696 o
-13 -14 -7 7.453 8.242 0.747 95.098 o
-13 -14 -6 0.330 0.538 0.587 154.305 o
-13 -14 -5 1.557 1.914 0.615 140.596 o
-13 -14 -4 3.422 3.192 0.670 118.140 o
-13 -14 -3 6.625 6.649 0.754 93.345 o
-13 -14 -2 2.821 3.031 0.684 113.367 o
-13 -14 -1 46.419 46.565 1.571 21.507 o
-13 -13 -10 3.780 4.023 0.657 123.221 o
-13 -13 -9 0.062 0.845 0.559 170.121 o
-13 -13 -8 6.873 6.921 0.747 95.098 o
-13 -13 -7 8.671 9.666 0.817 79.537 o
-13 -13 -6 18.928 18.830 1.034 49.707 o
-13 -13 -5 2.195 1.907 0.664 120.640 o
-13 -13 -4 13.457 12.858 0.922 62.487 o
-13 -13 -3 5.861 5.259 0.768 89.981 o
-13 -13 -2 32.395 32.624 1.334 29.845 o
-13 -13 -1 10.789 11.943 0.908 64.425 o
-13 -12 -11 12.890 12.174 0.803 82.327 o
-13 -12 -10 0.631 -0.049 0.580 158.046 o
-13 -12 -9 1.568 1.516 0.622 137.454 o
-13 -12 -8 8.201 9.184 0.810 80.914 o
-13 -12 -7 11.848 11.454 0.880 68.580 o
-13 -12 -6 7.777 7.948 0.817 79.537 o
-13 -12 -5 0.810 0.698 0.643 128.636 o
-13 -12 -4 7.870 8.786 0.796 83.778 o
-13 -12 -3 5.941 6.174 0.747 95.098 o
-13 -12 -2 16.199 16.015 0.971 56.352 o
-13 -12 -1 27.168 26.331 1.180 38.121 o
-13 -11 -12 5.900 5.825 0.677 115.717 o
-13 -11 -11 1.481 1.648 0.601 147.212 o
-13 -11 -10 8.414 8.933 0.789 85.267 o
-13 -11 -9 6.330 6.125 0.754 93.345 o
-13 -11 -8 18.293 17.936 1.034 49.707 o
-13 -11 -7 11.340 11.650 0.908 64.425 o
-13 -11 -6 3.560 3.555 0.691 111.088 o
-13 -11 -5 19.126 19.835 1.041 49.042 o
-13 -11 -4 0.994 0.615 0.615 140.596 o
-13 -11 -3 12.469 12.628 0.894 66.454 o
-13 -11 -2 1.112 0.712 0.622 137.454 o
-13 -11 -1 0.172 0.447 0.601 147.212 o
-13 -10 -13 8.199 8.332 0.747 95.098 o
-13 -10 -12 4.223 4.016 0.657 123.221 o
-13 -10 -11 2.627 2.375 0.643 128.636 o
-13 -10 -10 1.013 1.124 0.629 134.417 o
-13 -10 -9 6.060 6.551 0.782 86.797 o
-13 -10 -8 1.146 1.453 0.636 131.479 o
-13 -10 -7 5.751 5.553 0.740 96.901 o
-13 -10 -6 2.080 2.158 0.657 123.221 o
-13 -10 -5 4.913 4.463 0.719 102.628 o
-13 -10 -4 12.293 12.362 0.901 65.427 o
-13 -10 -3 13.985 13.738 0.929 61.551 o
-13 -10 -2 16.015 16.308 0.971 56.352 o
-13 -10 -1 3.606 3.590 0.684 113.367 o
-13 -9 -13 12.068 13.228 0.845 74.365 o
-13 -9 -12 5.423 5.168 0.712 104.650 o
-13 -9 -11 2.383 2.319 0.664 120.640 o
-13 -9 -10 3.523 3.681 0.712 104.650 o
-13 -9 -9 0.879 1.138 0.629 134.417 o
-13 -9 -8 8.195 8.130 0.803 82.327 o
-13 -9 -7 7.438 7.327 0.789 85.267 o
-13 -9 -6 22.148 21.889 1.097 44.171 o
-13 -9 -5 1.778 1.551 0.650 125.885 o
-13 -9 -4 1.180 1.816 0.636 131.479 o
-13 -9 -3 1.407 1.921 0.636 131.479 o
-13 -9 -2 7.144 6.845 0.761 91.640 o
-13 -9 -1 4.027 3.792 0.677 115.717 o
-13 -8 -14 3.344 3.038 0.615 140.596 o
-13 -8 -13 7.447 7.613 0.740 96.901 o
-13 -8 -12 1.202 1.516 0.629 134.417 o
-13 -8 -11 2.074 1.788 0.650 125.885 o
-13 -8 -10 8.505 9.184 0.796 83.778 o
-13 -8 -9 6.990 7.159 0.775 88.368 o
-13 -8 -8 2.685 2.340 0.670 118.140 o
-13 -8 -7 23.872 24.166 1.145 40.481 o
-13 -8 -6 0.623 0.761 0.615 140.596 o
-13 -8 -5 3.950 4.205 0.698 108.878 o
-13 -8 -4 3.993 3.709 0.684 113.367 o
-13 -8 -3 8.497 9.087 0.789 85.267 o
-13 -8 -2 0.638 1.020 0.594 150.696 o
-13 -8 -1 0.500 0.880 0.580 158.046 o
-13 -7 -15 3.371 3.541 0.636 131.479 o
-13 -7 -14 6.727 6.649 0.712 104.650 o
-13 -7 -13 5.524 5.364 0.712 104.650 o
-13 -7 -12 0.496 0.650 0.622 137.454 o
-13 -7 -11 4.551 4.428 0.740 96.901 o
-13 -7 -10 6.433 7.117 0.775 88.368 o
-13 -7 -9 5.283 5.308 0.740 96.901 o
-13 -7 -8 7.006 7.690 0.782 86.797 o
-13 -7 -7 0.103 -0.587 0.573 161.924 o
-13 -7 -6 6.720 6.880 0.768 89.981 o
-13 -7 -5 3.482 4.058 0.684 113.367 o
-13 -7 -4 13.140 13.466 0.894 66.454 o
-13 -7 -3 2.451 2.815 0.615 140.596 o
-13 -7 -2 4.730 4.435 0.657 123.221 o
-13 -7 -1 18.537 18.606 0.964 57.172 o
-13 -6 -15 6.755 6.977 0.698 108.878 o
-13 -6 -14 21.238 21.798 1.048 48.390 o
-13 -6 -13 4.184 3.478 0.684 113.367 o
-13 -6 -12 1.157 1.348 0.650 125.885 o
-13 -6 -11 13.501 13.997 0.908 64.425 o
-13 -6 -10 2.124 2.263 0.657 123.221 o
-13 -6 -9 13.593 13.780 0.929 61.551 o
-13 -6 -8 4.327 4.379 0.705 106.732 o
-13 -6 -7 14.127 14.171 0.915 63.445 o
-13 -6 -6 0.441 0.461 0.587 154.305 o
-13 -6 -5 1.138 1.236 0.601 147.212 o
-13 -6 -4 53.559 53.507 1.641 19.715 o
-13 -6 -3 0.147 0.077 0.524 193.560 o
-13 -6 -2 13.394 13.256 0.810 80.914 o
-13 -6 -1 20.346 20.415 0.964 57.172 o
-13 -5 -15 2.836 2.738 0.615 140.596 o
-13 -5 -14 18.704 19.151 0.999 53.243 o
-13 -5 -13 0.331 0.880 0.615 140.596 o
-13 -5 -12 2.994 2.528 0.684 113.367 o
-13 -5 -11 3.592 3.318 0.670 118.140 o
-13 -5 -10 2.381 1.837 0.650 125.885 o
-13 -5 -9 40.844 41.019 1.467 24.689 o
-13 -5 -8 22.602 22.790 1.104 43.614 o
-13 -5 -7 14.794 14.576 0.922 62.487 o
-13 -5 -6 25.229 26.275 1.138 40.979 o
-13 -5 -5 56.769 57.104 1.704 18.288 o
-13 -5 -4 25.682 26.324 1.076 45.909 o
-13 -5 -3 22.771 22.392 0.999 53.243 o
-13 -5 -2 3.605 3.590 0.594 150.696 o
-13 -5 -1 44.043 44.735 1.404 26.949 o
-13 -4 -16 0.648 0.705 0.566 165.947 o
-13 -4 -15 1.299 1.327 0.580 158.046 o
-13 -4 -14 5.593 6.132 0.726 100.664 o
-13 -4 -13 1.226 1.669 0.636 131.479 o
-13 -4 -12 3.515 3.967 0.684 113.367 o
-13 -4 -11 12.428 13.550 0.908 64.425 o
-13 -4 -10 3.190 2.850 0.670 118.140 o
-13 -4 -9 16.961 18.047 1.006 52.507 o
-13 -4 -8 30.427 29.844 1.236 34.753 o
-13 -4 -7 0.985 1.613 0.608 143.847 o
-13 -4 -6 45.107 45.768 1.495 23.774 o
-13 -4 -5 4.270 3.813 0.615 140.596 o
-13 -4 -4 100.795 101.266 2.410 9.147 o
-13 -4 -3 35.901 35.837 1.236 34.753 o
-13 -4 -2 50.640 49.966 1.495 23.774 o
-13 -4 -1 3.421 3.555 0.594 150.696 o
-13 -3 -16 2.914 3.129 0.601 147.212 o
-13 -3 -15 6.727 7.040 0.726 100.664 o
-13 -3 -14 3.689 3.632 0.684 113.367 o
-13 -3 -13 5.456 5.650 0.747 95.098 o
-13 -3 -12 13.048 12.984 0.901 65.427 o
-13 -3 -11 9.690 9.981 0.831 76.886 o
-13 -3 -10 5.165 5.203 0.719 102.628 o
-13 -3 -9 39.290 39.741 1.432 25.908 o
-13 -3 -8 28.745 28.475 1.208 36.379 o
-13 -3 -7 20.509 20.548 1.020 51.078 o
-13 -3 -6 16.527 17.021 0.894 66.454 o
-13 -3 -5 39.511 39.943 1.327 30.160 o
-13 -3 -4 5.597 5.671 0.629 134.417 o
-13 -3 -3 59.607 59.486 1.655 19.384 o
-13 -3 -2 108.886 108.795 2.507 8.448 o
-13 -3 -1 110.917 109.675 2.514 8.401 o
-13 -2 -16 2.088 2.472 0.587 154.305 o
-13 -2 -15 2.155 1.299 0.615 140.596 o
-13 -2 -14 3.447 3.541 0.684 113.367 o
-13 -2 -13 23.452 23.698 1.159 39.511 o
-13 -2 -12 4.703 4.889 0.719 102.628 o
-13 -2 -11 3.186 3.904 0.677 115.717 o
-13 -2 -10 37.255 35.662 1.362 28.633 o
-13 -2 -9 2.191 2.263 0.650 125.885 o
-13 -2 -8 6.963 7.096 0.747 95.098 o
-13 -2 -7 42.208 42.765 1.439 25.657 o
-13 -2 -6 56.114 56.615 1.634 19.884 o
-13 -2 -5 21.854 21.686 0.971 56.352 o
-13 -2 -4 27.872 27.386 1.069 46.511 o
-13 -2 -3 55.540 54.841 1.564 21.699 o
-13 -2 -2 29.974 30.214 1.111 43.067 o
-13 -2 -1 53.993 52.655 1.516 23.122 o
-13 -1 -16 2.779 2.689 0.601 147.212 o
-13 -1 -15 15.961 16.581 0.950 58.865 o
-13 -1 -14 1.855 2.018 0.650 125.885 o
-13 -1 -13 8.206 8.584 0.831 76.886 o
-13 -1 -12 5.714 5.762 0.740 96.901 o
-13 -1 -11 3.902 3.806 0.684 113.367 o
-13 -1 -10 0.242 0.098 0.594 150.696 o
-13 -1 -9 39.324 38.609 1.411 26.683 o
-13 -1 -8 27.508 28.615 1.201 36.803 o
-13 -1 -7 51.449 51.845 1.606 20.582 o
-13 -1 -6 17.799 17.824 0.901 65.427 o
-13 -1 -5 20.411 20.632 0.943 59.741 o
-13 -1 -4 16.479 15.757 0.838 75.609 o
-13 -1 -3 11.835 12.132 0.754 93.345 o
-13 -1 -2 6.321 6.398 0.629 134.417 o
-13 -1 -1 28.596 28.447 1.062 47.125 o
-12 -17 -3 3.665 2.668 0.629 134.417 o
-12 -17 -2 6.096 5.462 0.657 123.221 o
-12 -17 -1 0.169 0.210 0.538 183.636 o
-12 -16 -6 0.373 -0.049 0.538 183.636 o
-12 -16 -5 4.675 5.029 0.664 120.640 o
-12 -16 -4 1.990 2.389 0.615 140.596 o
-12 -16 -3 7.994 7.906 0.754 93.345 o
-12 -16 -2 2.585 2.333 0.629 134.417 o
-12 -16 -1 4.856 5.126 0.691 111.088 o
-12 -15 -8 6.652 6.572 0.691 111.088 o
-12 -15 -7 8.136 7.829 0.740 96.901 o
-12 -15 -6 3.848 3.911 0.670 118.140 o
-12 -15 -5 2.574 2.605 0.636 131.479 o
-12 -15 -4 5.396 5.741 0.719 102.628 o
-12 -15 -3 4.059 3.855 0.691 111.088 o
-12 -15 -2 4.912 4.973 0.719 102.628 o
-12 -15 -1 7.342 8.200 0.796 83.778 o
-12 -14 -10 0.988 1.243 0.573 161.924 o
-12 -14 -9 3.062 2.549 0.615 140.596 o
-12 -14 -8 1.352 0.887 0.601 147.212 o
-12 -14 -7 3.978 3.478 0.677 115.717 o
-12 -14 -6 0.315 0.356 0.594 150.696 o
-12 -14 -5 0.024 -0.363 0.601 147.212 o
-12 -14 -4 4.183 3.695 0.705 106.732 o
-12 -14 -3 2.902 2.438 0.677 115.717 o
-12 -14 -2 0.551 0.643 0.629 134.417 o
-12 -14 -1 11.743 12.020 0.915 63.445 o
-12 -13 -11 0.412 0.244 0.545 178.957 o
-12 -13 -10 0.531 0.496 0.580 158.046 o
-12 -13 -9 0.405 0.677 0.601 147.212 o
-12 -13 -8 0.163 0.042 0.601 147.212 o
-12 -13 -7 2.334 2.654 0.664 120.640 o
-12 -13 -6 0.740 1.208 0.636 131.479 o
-12 -13 -5 6.429 6.209 0.747 95.098 o
-12 -13 -4 7.215 7.005 0.768 89.981 o
-12 -13 -3 13.753 13.661 0.915 63.445 o
-12 -13 -2 0.316 0.740 0.622 137.454 o
-12 -13 -1 6.681 6.502 0.768 89.981 o
-12 -12 -12 1.275 0.761 0.573 161.924 o
-12 -12 -11 2.199 1.830 0.615 140.596 o
-12 -12 -10 11.593 10.882 0.852 73.151 o
-12 -12 -9 21.616 22.105 1.104 43.614 o
-12 -12 -8 19.452 19.081 1.069 46.511 o
-12 -12 -7 3.707 3.695 0.684 113.367 o
-12 -12 -6 7.282 6.942 0.768 89.981 o
-12 -12 -5 1.816 1.725 0.643 128.636 o
-12 -12 -4 1.431 0.901 0.615 140.596 o
-12 -12 -3 19.114 19.151 1.041 49.042 o
-12 -12 -2 18.930 18.075 1.027 50.385 o
-12 -12 -1 11.301 11.070 0.873 69.682 o
-12 -11 -13 1.046 1.062 0.566 165.947 o
-12 -11 -12 5.018 4.232 0.670 118.140 o
-12 -11 -11 7.180 6.866 0.768 89.981 o
-12 -11 -10 20.247 20.904 1.083 45.319 o
-12 -11 -9 5.403 4.952 0.761 91.640 o
-12 -11 -8 4.434 4.547 0.719 102.628 o
-12 -11 -7 16.829 17.398 0.999 53.243 o
-12 -11 -6 1.442 0.978 0.622 137.454 o
-12 -11 -5 23.670 22.860 1.111 43.067 o
-12 -11 -4 0.255 0.210 0.608 143.847 o
-12 -11 -3 32.825 32.770 1.313 30.805 o
-12 -11 -2 28.054 28.454 1.229 35.149 o
-12 -11 -1 1.950 1.921 0.636 131.479 o
-12 -10 -14 5.901 6.076 0.691 111.088 o
-12 -10 -13 5.313 5.441 0.691 111.088 o
-12 -10 -12 4.380 4.246 0.691 111.088 o
-12 -10 -11 0.659 0.328 0.636 131.479 o
-12 -10 -10 6.886 6.831 0.803 82.327 o
-12 -10 -9 12.247 13.417 0.915 63.445 o
-12 -10 -8 2.562 2.053 0.664 120.640 o
-12 -10 -7 22.843 23.418 1.131 41.487 o
-12 -10 -6 0.360 0.740 0.615 140.596 o
-12 -10 -5 35.232 36.221 1.369 28.342 o
-12 -10 -4 57.948 58.822 1.795 16.484 o
-12 -10 -3 11.488 11.825 0.873 69.682 o
-12 -10 -2 29.154 28.824 1.215 35.962 o
-12 -10 -1 0.735 0.517 0.587 154.305 o
-12 -9 -14 15.674 15.729 0.901 65.427 o
-12 -9 -13 9.291 9.520 0.810 80.914 o
-12 -9 -12 16.312 17.168 1.006 52.507 o
-12 -9 -11 41.002 40.977 1.502 23.554 o
-12 -9 -10 49.716 50.099 1.641 19.715 o
-12 -9 -9 43.975 43.422 1.516 23.122 o
-12 -9 -8 5.452 5.301 0.733 98.755 o
-12 -9 -7 24.762 25.262 1.159 39.511 o
-12 -9 -6 2.121 2.005 0.650 125.885 o
-12 -9 -5 2.202 2.060 0.650 125.885 o
-12 -9 -4 30.210 30.389 1.243 34.364 o
-12 -9 -3 5.371 5.036 0.670 118.140 o
-12 -9 -2 13.855 14.150 0.866 70.810 o
-12 -9 -1 2.244 1.585 0.580 158.046 o
-12 -8 -15 4.528 4.784 0.657 123.221 o
-12 -8 -14 19.460 18.913 0.985 54.765 o
-12 -8 -13 2.745 2.752 0.670 118.140 o
-12 -8 -12 24.403 24.124 1.152 39.992 o
-12 -8 -11 36.949 37.736 1.397 27.219 o
-12 -8 -10 8.172 8.269 0.817 79.537 o
-12 -8 -9 5.800 5.902 0.754 93.345 o
-12 -8 -8 27.601 28.168 1.215 35.962 o
-12 -8 -7 1.951 3.157 0.664 120.640 o
-12 -8 -6 34.065 34.461 1.327 30.160 o
-12 -8 -5 6.708 7.438 0.733 98.755 o
-12 -8 -4 34.649 35.899 1.306 31.136 o
-12 -8 -3 34.891 35.508 1.243 34.364 o
-12 -8 -2 2.672 2.696 0.580 158.046 o
-12 -8 -1 25.075 25.507 1.048 48.390 o
-12 -7 -15 1.671 1.683 0.601 147.212 o
-12 -7 -14 19.392 20.583 1.041 49.042 o
-12 -7 -13 15.890 15.589 0.971 56.352 o
-12 -7 -12 2.323 2.514 0.650 125.885 o
-12 -7 -11 34.676 34.908 1.348 29.230 o
-12 -7 -10 3.926 3.981 0.705 106.732 o
-12 -7 -9 45.263 46.893 1.578 21.317 o
-12 -7 -8 2.714 2.305 0.643 128.636 o
-12 -7 -7 28.912 29.362 1.222 35.552 o
-12 -7 -6 30.314 31.213 1.222 35.552 o
-12 -7 -5 21.677 22.336 1.006 52.507 o
-12 -7 -4 107.217 107.999 2.528 8.308 o
-12 -7 -3 40.053 40.181 1.320 30.480 o
-12 -7 -2 6.930 6.670 0.650 125.885 o
-12 -7 -1 10.859 12.083 0.761 91.640 o
-12 -6 -16 17.738 17.628 0.908 64.425 o
-12 -6 -15 0.937 1.131 0.587 154.305 o
-12 -6 -14 4.387 4.009 0.698 108.878 o
-12 -6 -13 0.021 0.265 0.608 143.847 o
-12 -6 -12 9.300 10.309 0.838 75.609 o
-12 -6 -11 5.765 5.217 0.726 100.664 o
-12 -6 -10 40.367 41.899 1.481 24.225 o
-12 -6 -9 50.815 50.099 1.634 19.884 o
-12 -6 -8 0.916 0.859 0.601 147.212 o
-12 -6 -7 10.167 10.595 0.789 85.267 o
-12 -6 -6 58.663 60.498 1.711 18.139 o
-12 -6 -5 3.713 3.932 0.615 140.596 o
-12 -6 -4 71.846 74.579 1.928 14.293 o
-12 -6 -3 14.433 14.513 0.810 80.914 o
-12 -6 -2 60.720 60.456 1.655 19.384 o
-12 -6 -1 90.286 89.637 2.158 11.403 o
-12 -5 -16 1.375 0.559 0.552 174.455 o
-12 -5 -15 4.773 4.693 0.691 111.088 o
-12 -5 -14 6.334 6.167 0.754 93.345 o
-12 -5 -13 1.597 2.032 0.629 134.417 o
-12 -5 -12 7.669 7.299 0.782 86.797 o
-12 -5 -11 14.273 14.912 0.943 59.741 o
-12 -5 -10 32.263 33.874 1.327 30.160 o
-12 -5 -9 4.763 5.797 0.726 100.664 o
-12 -5 -8 1.918 2.123 0.601 147.212 o
-12 -5 -7 49.477 50.322 1.530 22.701 o
-12 -5 -6 20.871 20.688 0.957 58.009 o
-12 -5 -5 24.174 24.424 1.013 51.785 o
-12 -5 -4 50.062 49.952 1.474 24.455 o
-12 -5 -3 43.485 43.310 1.341 29.535 o
-12 -5 -2 9.500 9.995 0.698 108.878 o
-12 -5 -1 24.410 25.430 0.999 53.243 o
-12 -4 -16 1.723 2.375 0.608 143.847 o
-12 -4 -15 0.501 1.362 0.601 147.212 o
-12 -4 -14 0.799 1.055 0.629 134.417 o
-12 -4 -13 13.823 14.213 0.922 62.487 o
-12 -4 -12 12.574 12.558 0.894 66.454 o
-12 -4 -11 2.460 1.369 0.643 128.636 o
-12 -4 -10 9.458 10.050 0.817 79.537 o
-12 -4 -9 6.520 6.363 0.719 102.628 o
-12 -4 -8 3.779 4.142 0.643 128.636 o
-12 -4 -7 1.096 1.201 0.524 193.560 o
-12 -4 -6 48.150 47.857 1.453 25.166 o
-12 -4 -5 8.494 8.751 0.677 115.717 o
-12 -4 -4 9.295 9.205 0.677 115.717 o
-12 -4 -3 20.798 21.086 0.908 64.425 o
-12 -4 -2 27.699 27.539 1.027 50.385 o
-12 -4 -1 2.649 2.144 0.517 198.827 o
-12 -3 -17 11.862 11.482 0.810 80.914 o
-12 -3 -16 2.054 2.500 0.608 143.847 o
-12 -3 -15 7.096 7.250 0.754 93.345 o
-12 -3 -14 2.847 2.053 0.664 120.640 o
-12 -3 -13 0.700 0.866 0.608 143.847 o
-12 -3 -12 6.593 6.838 0.768 89.981 o
-12 -3 -11 22.733 22.741 1.104 43.614 o
-12 -3 -10 5.356 5.532 0.712 104.650 o
-12 -3 -9 3.642 3.241 0.622 137.454 o
-12 -3 -8 4.104 4.330 0.608 143.847 o
-12 -3 -7 21.145 20.688 0.950 58.865 o
-12 -3 -6 31.663 31.101 1.131 41.487 o
-12 -3 -5 0.788 0.992 0.489 222.199 o
-12 -3 -4 8.860 9.247 0.670 118.140 o
-12 -3 -3 9.994 10.714 0.691 111.088 o
-12 -3 -2 26.983 26.708 0.999 53.243 o
-12 -3 -1 31.922 31.485 1.083 45.319 o
-12 -2 -17 1.117 1.544 0.559 170.121 o
-12 -2 -16 0.312 0.482 0.573 161.924 o
-12 -2 -15 0.018 0.342 0.587 154.305 o
-12 -2 -14 6.795 6.845 0.782 86.797 o
-12 -2 -13 3.455 3.290 0.670 118.140 o
-12 -2 -12 8.008 7.236 0.775 88.368 o
-12 -2 -11 16.084 15.757 0.957 58.009 o
-12 -2 -10 4.043 4.065 0.670 118.140 o
-12 -2 -9 9.212 9.631 0.768 89.981 o
-12 -2 -8 12.515 12.320 0.789 85.267 o
-12 -2 -7 1.464 1.278 0.524 193.560 o
-12 -2 -6 17.396 17.419 0.852 73.151 o
-12 -2 -5 44.910 45.321 1.362 28.633 o
-12 -2 -4 12.672 12.921 0.740 96.901 o
-12 -2 -3 8.862 9.275 0.650 125.885 o
-12 -2 -2 17.305 17.419 0.810 80.914 o
-12 -2 -1 12.331 12.146 0.698 108.878 o
-12 -1 -17 0.855 0.775 0.552 174.455 o
-12 -1 -16 0.561 1.145 0.594 150.696 o
-12 -1 -15 9.751 10.393 0.838 75.609 o
-12 -1 -14 1.154 1.062 0.601 147.212 o
-12 -1 -13 4.831 5.036 0.712 104.650 o
-12 -1 -12 7.975 8.060 0.782 86.797 o
-12 -1 -11 27.190 27.288 1.187 37.674 o
-12 -1 -10 12.338 12.760 0.873 69.682 o
-12 -1 -9 38.817 38.463 1.362 28.633 o
-12 -1 -8 8.132 8.591 0.691 111.088 o
-12 -1 -7 12.262 12.278 0.761 91.640 o
-12 -1 -6 3.537 4.051 0.566 165.947 o
-12 -1 -5 33.277 34.111 1.152 39.992 o
-12 -1 -4 14.128 14.185 0.761 91.640 o
-12 -1 -3 0.339 0.342 0.454 257.699 o
-12 -1 -2 1.498 1.872 0.475 235.462 o
-12 -1 -1 19.534 19.095 0.838 75.609 o
-11 -18 -2 2.595 1.599 0.594 150.696 o
-11 -18 -1 1.485 0.796 0.580 158.046 o
-11 -17 -6 1.346 1.418 0.587 154.305 o
-11 -17 -5 1.433 1.362 0.566 165.947 o
-11 -17 -4 2.558 2.472 0.608 143.847 o
-11 -17 -3 1.451 2.144 0.601 147.212 o
-11 -17 -2 8.577 7.927 0.747 95.098 o
-11 -17 -1 2.459 2.228 0.615 140.596 o
-11 -16 -8 2.420 2.570 0.594 150.696 o
-11 -16 -7 1.329 1.145 0.580 158.046 o
-11 -16 -6 1.034 1.117 0.580 158.046 o
-11 -16 -5 2.616 1.173 0.615 140.596 o
-11 -16 -4 0.512 0.538 0.594 150.696 o
-11 -16 -3 0.040 0.000 0.587 154.305 o
-11 -16 -2 3.108 3.297 0.664 120.640 o
-11 -16 -1 11.100 10.309 0.845 74.365 o
-11 -15 -10 1.825 1.606 0.594 150.696 o
-11 -15 -9 2.687 2.228 0.608 143.847 o
-11 -15 -8 5.136 5.566 0.705 106.732 o
-11 -15 -7 0.288 0.105 0.587 154.305 o
-11 -15 -6 4.777 4.498 0.705 106.732 o
-11 -15 -5 15.001 15.442 0.957 58.009 o
-11 -15 -4 7.137 6.963 0.775 88.368 o
-11 -15 -3 0.998 1.313 0.636 131.479 o
-11 -15 -2 13.168 12.453 0.915 63.445 o
-11 -15 -1 3.837 3.848 0.719 102.628 o
-11 -14 -11 0.256 0.657 0.538 183.636 o
-11 -14 -10 1.643 1.893 0.601 147.212 o
-11 -14 -9 3.042 3.646 0.657 123.221 o
-11 -14 -8 17.054 16.727 0.978 55.550 o
-11 -14 -7 1.596 1.956 0.657 123.221 o
-11 -14 -6 11.714 11.203 0.887 67.504 o
-11 -14 -5 7.025 6.894 0.768 89.981 o
-11 -14 -4 18.879 17.796 1.006 52.507 o
-11 -14 -3 24.656 24.410 1.145 40.481 o
-11 -14 -2 7.013 7.543 0.775 88.368 o
-11 -14 -1 7.243 7.857 0.782 86.797 o
-11 -13 -12 11.634 12.132 0.810 80.914 o
-11 -13 -11 8.327 8.800 0.775 88.368 o
-11 -13 -10 0.631 0.314 0.594 150.696 o
-11 -13 -9 11.124 10.386 0.859 71.966 o
-11 -13 -8 6.721 7.955 0.810 80.914 o
-11 -13 -7 3.018 2.500 0.664 120.640 o
-11 -13 -6 7.171 7.829 0.782 86.797 o
-11 -13 -5 26.888 26.638 1.187 37.674 o
-11 -13 -4 9.777 9.666 0.838 75.609 o
-11 -13 -3 17.483 18.439 1.020 51.078 o
-11 -13 -2 3.265 3.611 0.684 113.367 o
-11 -13 -1 44.130 44.511 1.530 22.701 o
-11 -12 -13 8.308 8.067 0.719 102.628 o
-11 -12 -12 4.921 5.064 0.684 113.367 o
-11 -12 -11 6.231 6.880 0.768 89.981 o
-11 -12 -10 8.048 8.395 0.817 79.537 o
-11 -12 -9 8.043 7.990 0.831 76.886 o
-11 -12 -8 0.962 0.677 0.622 137.454 o
-11 -12 -7 0.383 1.048 0.608 143.847 o
-11 -12 -6 23.124 23.747 1.131 41.487 o
-11 -12 -5 24.171 25.018 1.159 39.511 o
-11 -12 -4 11.487 11.475 0.873 69.682 o
-11 -12 -3 19.658 20.045 1.048 48.390 o
-11 -12 -2 11.575 12.027 0.873 69.682 o
-11 -12 -1 0.920 0.608 0.601 147.212 o
-11 -11 -14 2.263 2.905 0.587 154.305 o
-11 -11 -13 3.134 1.998 0.622 137.454 o
-11 -11 -12 8.494 9.017 0.810 80.914 o
-11 -11 -11 13.323 13.570 0.929 61.551 o
-11 -11 -10 10.905 11.887 0.866 70.810 o
-11 -11 -9 16.480 16.658 0.985 54.765 o
-11 -11 -8 10.312 11.433 0.866 70.810 o
-11 -11 -7 8.028 7.836 0.789 85.267 o
-11 -11 -6 21.305 21.309 1.083 45.319 o
-11 -11 -5 1.360 2.563 0.636 131.479 o
-11 -11 -4 2.362 2.410 0.643 128.636 o
-11 -11 -3 3.851 4.072 0.677 115.717 o
-11 -11 -2 3.565 3.101 0.650 125.885 o
-11 -11 -1 2.388 2.563 0.636 131.479 o
-11 -10 -15 0.849 1.376 0.580 158.046 o
-11 -10 -14 0.521 0.545 0.559 170.121 o
-11 -10 -13 0.666 0.454 0.594 150.696 o
-11 -10 -12 9.274 9.066 0.824 78.194 o
-11 -10 -11 1.027 0.936 0.615 140.596 o
-11 -10 -10 2.734 3.485 0.670 118.140 o
-11 -10 -9 0.918 1.467 0.622 137.454 o
-11 -10 -8 1.830 2.305 0.657 123.221 o
-11 -10 -7 0.651 1.369 0.608 143.847 o
-11 -10 -6 36.892 37.380 1.383 27.772 o
-11 -10 -5 8.410 9.478 0.803 82.327 o
-11 -10 -4 0.665 0.817 0.559 170.121 o
-11 -10 -3 2.128 2.389 0.601 147.212 o
-11 -10 -2 26.667 27.197 1.111 43.067 o
-11 -10 -1 6.159 5.622 0.650 125.885 o
-11 -9 -15 9.933 9.764 0.768 89.981 o
-11 -9 -14 0.847 1.090 0.601 147.212 o
-11 -9 -13 5.198 5.147 0.733 98.755 o
-11 -9 -12 5.673 5.413 0.754 93.345 o
-11 -9 -11 18.473 18.124 1.013 51.785 o
-11 -9 -10 0.974 1.278 0.629 134.417 o
-11 -9 -9 1.484 1.886 0.643 128.636 o
-11 -9 -8 7.558 7.976 0.789 85.267 o
-11 -9 -7 9.243 8.954 0.789 85.267 o
-11 -9 -6 12.395 12.236 0.838 75.609 o
-11 -9 -5 1.015 1.138 0.573 161.924 o
-11 -9 -4 9.902 10.595 0.740 96.901 o
-11 -9 -3 1.428 2.123 0.545 178.957 o
-11 -9 -2 2.568 3.241 0.559 170.121 o
-11 -9 -1 3.101 2.954 0.552 174.455 o
-11 -8 -16 1.793 2.123 0.580 158.046 o
-11 -8 -15 0.234 0.412 0.566 165.947 o
-11 -8 -14 1.128 0.719 0.608 143.847 o
-11 -8 -13 2.483 2.731 0.670 118.140 o
-11 -8 -12 13.034 13.633 0.908 64.425 o
-11 -8 -11 2.005 2.354 0.657 123.221 o
-11 -8 -10 0.404 -0.126 0.594 150.696 o
-11 -8 -9 23.682 24.291 1.131 41.487 o
-11 -8 -8 1.957 2.011 0.629 134.417 o
-11 -8 -7 19.646 19.228 0.978 55.550 o
-11 -8 -6 11.531 11.217 0.775 88.368 o
-11 -8 -5 19.827 19.605 0.929 61.551 o
-11 -8 -4 8.272 8.716 0.691 111.088 o
-11 -8 -3 12.827 13.585 0.782 86.797 o
-11 -8 -2 2.996 3.185 0.545 178.957 o
-11 -8 -1 7.404 7.892 0.650 125.885 o
-11 -7 -16 0.270 0.552 0.559 170.121 o
-11 -7 -15 7.696 8.137 0.761 91.640 o
-11 -7 -14 9.620 10.693 0.852 73.151 o
-11 -7 -13 3.964 4.163 0.684 113.367 o
-11 -7 -12 10.392 11.175 0.866 70.810 o
-11 -7 -11 8.045 8.577 0.803 82.327 o
-11 -7 -10 3.855 4.547 0.691 111.088 o
-11 -7 -9 6.792 7.725 0.754 93.345 o
-11 -7 -8 3.876 4.316 0.650 125.885 o
-11 -7 -7 26.127 27.148 1.090 44.739 o
-11 -7 -6 19.373 19.975 0.936 60.636 o
-11 -7 -5 13.327 13.179 0.789 85.267 o
-11 -7 -4 12.545 12.439 0.754 93.345 o
-11 -7 -3 1.087 1.327 0.496 215.984 o
-11 -7 -2 2.506 2.535 0.517 198.827 o
-11 -7 -1 74.286 74.376 1.865 15.273 o
-11 -6 -17 0.605 0.154 0.545 178.957 o
-11 -6 -16 11.007 11.566 0.824 78.194 o
-11 -6 -15 0.674 0.824 0.601 147.212 o
-11 -6 -14 1.291 1.152 0.636 131.479 o
-11 -6 -13 6.587 6.495 0.747 95.098 o
-11 -6 -12 31.271 30.794 1.264 33.234 o
-11 -6 -11 7.282 7.913 0.775 88.368 o
-11 -6 -10 20.709 20.806 1.055 47.751 o
-11 -6 -9 5.037 5.434 0.684 113.367 o
-11 -6 -8 24.133 24.801 1.048 48.390 o
-11 -6 -7 3.506 3.751 0.587 154.305 o
-11 -6 -6 2.439 2.493 0.545 178.957 o
-11 -6 -5 12.754 12.076 0.740 96.901 o
-11 -6 -4 9.222 10.057 0.684 113.367 o
-11 -6 -3 74.746 76.262 1.886 14.935 o
-11 -6 -2 16.530 17.447 0.817 79.537 o
-11 -6 -1 28.745 28.915 1.034 49.707 o
-11 -5 -17 0.852 1.180 0.552 174.455 o
-11 -5 -16 7.203 7.843 0.747 95.098 o
-11 -5 -15 10.454 10.106 0.845 74.365 o
-11 -5 -14 1.604 2.088 0.629 134.417 o
-11 -5 -13 25.865 26.079 1.166 39.040 o
-11 -5 -12 1.754 2.214 0.650 125.885 o
-11 -5 -11 3.865 3.415 0.677 115.717 o
-11 -5 -10 1.871 1.376 0.608 143.847 o
-11 -5 -9 51.532 52.815 1.620 20.229 o
-11 -5 -8 128.657 132.430 2.940 6.143 o
-11 -5 -7 52.276 54.087 1.558 21.894 o
-11 -5 -6 49.432 50.329 1.467 24.689 o
-11 -5 -5 13.111 12.732 0.740 96.901 o
-11 -5 -4 24.855 25.563 0.978 55.550 o
-11 -5 -3 45.704 45.915 1.341 29.535 o
-11 -5 -2 90.606 90.691 2.102 12.017 o
-11 -5 -1 17.323 16.916 0.789 85.267 o
-11 -4 -17 10.817 10.889 0.789 85.267 o
-11 -4 -16 0.490 0.691 0.580 158.046 o
-11 -4 -15 6.923 7.508 0.775 88.368 o
-11 -4 -14 15.921 15.568 0.950 58.865 o
-11 -4 -13 20.832 20.764 1.062 47.125 o
-11 -4 -12 8.854 9.555 0.817 79.537 o
-11 -4 -11 87.430 89.902 2.340 9.702 o
-11 -4 -10 18.409 19.193 0.978 55.550 o
-11 -4 -9 1.350 0.992 0.538 183.636 o
-11 -4 -8 18.643 19.193 0.908 64.425 o
-11 -4 -7 0.826 1.334 0.503 210.026 o
-11 -4 -6 11.683 11.873 0.719 102.628 o
-11 -4 -5 7.292 7.697 0.622 137.454 o
-11 -4 -4 53.472 54.191 1.481 24.225 o
-11 -4 -3 87.659 88.086 2.053 12.596 o
-11 -4 -2 222.948 218.882 4.253 2.936 o
-11 -4 -1 102.091 100.043 2.235 10.633 o
-11 -3 -17 3.674 3.359 0.636 131.479 o
-11 -3 -16 0.737 0.293 0.594 150.696 o
-11 -3 -15 1.445 1.313 0.636 131.479 o
-11 -3 -14 0.779 0.789 0.601 147.212 o
-11 -3 -13 11.472 11.252 0.866 70.810 o
-11 -3 -12 2.849 3.087 0.664 120.640 o
-11 -3 -11 2.450 2.458 0.636 131.479 o
-11 -3 -10 0.988 1.083 0.552 174.455 o
-11 -3 -9 51.977 52.480 1.544 22.292 o
-11 -3 -8 25.083 24.662 1.013 51.785 o
-11 -3 -7 140.583 141.600 3.038 5.754 o
-11 -3 -6 54.416 54.247 1.509 23.336 o
-11 -3 -5 102.261 102.362 2.319 9.878 o
-11 -3 -4 19.265 19.689 0.838 75.609 o
-11 -3 -3 95.920 95.832 2.172 11.257 o
-11 -3 -2 105.432 104.353 2.305 9.998 o
-11 -3 -1 91.091 88.631 2.025 12.946 o
-11 -2 -18 0.566 0.314 0.559 170.121 o
-11 -2 -17 10.307 10.693 0.803 82.327 o
-11 -2 -16 2.778 2.871 0.657 123.221 o
-11 -2 -15 2.007 2.060 0.657 123.221 o
-11 -2 -14 5.017 5.539 0.733 98.755 o
-11 -2 -13 6.720 6.880 0.761 91.640 o
-11 -2 -12 33.518 34.789 1.341 29.535 o
-11 -2 -11 22.202 22.636 1.076 45.909 o
-11 -2 -10 3.377 3.527 0.594 150.696 o
-11 -2 -9 23.521 23.817 0.999 53.243 o
-11 -2 -8 50.670 50.706 1.481 24.225 o
-11 -2 -7 8.558 9.045 0.664 120.640 o
-11 -2 -6 33.542 34.565 1.138 40.979 o
-11 -2 -5 35.602 35.585 1.138 40.979 o
-11 -2 -4 177.685 178.205 3.576 4.153 o
-11 -2 -3 17.958 16.881 0.768 89.981 o
-11 -2 -2 134.935 134.616 2.801 6.771 o
-11 -2 -1 1.949 2.319 0.461 249.949 o
-11 -1 -18 0.292 0.014 0.538 183.636 o
-11 -1 -17 1.131 1.111 0.587 154.305 o
-11 -1 -16 31.832 31.821 1.278 32.511 o
-11 -1 -15 15.079 16.329 0.999 53.243 o
-11 -1 -14 8.278 7.885 0.789 85.267 o
-11 -1 -13 16.840 16.818 0.992 53.996 o
-11 -1 -12 22.604 22.140 1.083 45.319 o
-11 -1 -11 8.519 9.156 0.782 86.797 o
-11 -1 -10 13.741 14.018 0.817 79.537 o
-11 -1 -9 9.105 8.633 0.691 111.088 o
-11 -1 -8 19.149 19.256 0.887 67.504 o
-11 -1 -7 35.234 35.019 1.166 39.040 o
-11 -1 -6 9.743 10.064 0.664 120.640 o
-11 -1 -5 77.689 78.204 1.886 14.935 o
-11 -1 -4 13.829 14.520 0.719 102.628 o
-11 -1 -3 37.731 38.176 1.152 39.992 o
-11 -1 -2 15.274 15.491 0.719 102.628 o
-11 -1 -1 18.696 18.124 0.768 89.981 o
-10 -18 -5 2.138 2.410 0.615 140.596 o
-10 -18 -4 9.834 8.877 0.733 98.755 o
-10 -18 -3 1.663 1.446 0.580 158.046 o
-10 -18 -2 3.551 3.297 0.622 137.454 o
-10 -18 -1 3.853 3.276 0.622 137.454 o
-10 -17 -8 6.743 6.286 0.705 106.732 o
-10 -17 -7 13.372 13.305 0.831 76.886 o
-10 -17 -6 5.272 5.525 0.684 113.367 o
-10 -17 -5 2.599 3.052 0.636 131.479 o
-10 -17 -4 2.961 2.759 0.629 134.417 o
-10 -17 -3 1.953 1.998 0.622 137.454 o
-10 -17 -2 2.153 2.612 0.636 131.479 o
-10 -17 -1 7.499 7.892 0.768 89.981 o
-10 -16 -9 0.076 -0.265 0.531 188.500 o
-10 -16 -8 3.428 2.528 0.636 131.479 o
-10 -16 -7 0.598 0.510 0.587 154.305 o
-10 -16 -6 2.585 2.263 0.636 131.479 o
-10 -16 -5 7.272 7.571 0.775 88.368 o
-10 -16 -4 5.199 4.589 0.719 102.628 o
-10 -16 -3 24.057 23.684 1.138 40.979 o
-10 -16 -2 3.011 3.541 0.705 106.732 o
-10 -16 -1 16.936 16.287 0.992 53.996 o
-10 -15 -11 2.283 1.823 0.580 158.046 o
-10 -15 -10 3.513 3.401 0.636 131.479 o
-10 -15 -9 3.781 3.848 0.664 120.640 o
-10 -15 -8 10.998 11.734 0.859 71.966 o
-10 -15 -7 25.771 25.933 1.180 38.121 o
-10 -15 -6 3.158 3.080 0.684 113.367 o
-10 -15 -5 2.682 2.598 0.677 115.717 o
-10 -15 -4 2.269 2.871 0.650 125.885 o
-10 -15 -3 3.423 3.541 0.684 113.367 o
-10 -15 -2 3.352 3.485 0.670 118.140 o
-10 -15 -1 1.229 1.397 0.629 134.417 o
-10 -14 -12 0.708 0.587 0.545 178.957 o
-10 -14 -11 1.573 1.858 0.608 143.847 o
-10 -14 -10 22.879 22.294 1.076 45.909 o
-10 -14 -9 0.993 0.580 0.629 134.417 o
-10 -14 -8 5.824 5.734 0.754 93.345 o
-10 -14 -7 1.697 1.439 0.622 137.454 o
-10 -14 -6 26.188 26.086 1.166 39.040 o
-10 -14 -5 1.151 1.055 0.629 134.417 o
-10 -14 -4 6.021 6.244 0.733 98.755 o
-10 -14 -3 5.419 5.650 0.733 98.755 o
-10 -14 -2 6.072 6.454 0.747 95.098 o
-10 -14 -1 4.608 4.505 0.705 106.732 o
-10 -13 -13 1.831 2.046 0.580 158.046 o
-10 -13 -12 6.126 5.573 0.698 108.878 o
-10 -13 -11 4.088 4.351 0.684 113.367 o
-10 -13 -10 8.250 8.458 0.810 80.914 o
-10 -13 -9 14.561 14.807 0.964 57.172 o
-10 -13 -8 0.050 -0.140 0.587 154.305 o
-10 -13 -7 5.130 4.624 0.719 102.628 o
-10 -13 -6 3.848 3.262 0.684 113.367 o
-10 -13 -5 12.214 12.628 0.894 66.454 o
-10 -13 -4 4.044 3.883 0.691 111.088 o
-10 -13 -3 12.933 12.886 0.887 67.504 o
-10 -13 -2 4.000 4.121 0.677 115.717 o
-10 -13 -1 0.197 -0.189 0.573 161.924 o
-10 -12 -14 1.536 1.627 0.573 161.924 o
-10 -12 -13 1.102 0.573 0.587 154.305 o
-10 -12 -12 2.217 2.214 0.643 128.636 o
-10 -12 -11 1.806 1.963 0.657 123.221 o
-10 -12 -10 8.413 8.458 0.796 83.778 o
-10 -12 -9 4.276 4.721 0.712 104.650 o
-10 -12 -8 9.484 8.577 0.810 80.914 o
-10 -12 -7 14.366 13.466 0.908 64.425 o
-10 -12 -6 5.263 4.540 0.712 104.650 o
-10 -12 -5 5.784 6.111 0.733 98.755 o
-10 -12 -4 3.121 3.206 0.664 120.640 o
-10 -12 -3 10.434 10.847 0.824 78.194 o
-10 -12 -2 3.951 3.541 0.664 120.640 o
-10 -12 -1 2.296 2.018 0.622 137.454 o
-10 -11 -15 3.112 3.311 0.601 147.212 o
-10 -11 -14 1.182 1.327 0.594 150.696 o
-10 -11 -13 3.588 3.785 0.677 115.717 o
-10 -11 -12 7.870 8.549 0.803 82.327 o
-10 -11 -11 5.899 6.209 0.733 98.755 o
-10 -11 -10 31.908 32.526 1.292 31.812 o
-10 -11 -9 4.153 5.085 0.705 106.732 o
-10 -11 -8 8.404 7.864 0.782 86.797 o
-10 -11 -7 4.291 4.721 0.698 108.878 o
-10 -11 -6 10.470 11.398 0.845 74.365 o
-10 -11 -5 16.963 16.308 0.950 58.865 o
-10 -11 -4 10.878 10.435 0.796 83.778 o
-10 -11 -3 5.015 5.413 0.664 120.640 o
-10 -11 -2 13.258 13.759 0.810 80.914 o
-10 -11 -1 5.112 5.748 0.636 131.479 o
-10 -10 -15 2.551 2.493 0.615 140.596 o
-10 -10 -14 0.394 0.712 0.587 154.305 o
-10 -10 -13 5.905 6.076 0.747 95.098 o
-10 -10 -12 4.422 4.121 0.684 113.367 o
-10 -10 -11 1.574 1.558 0.636 131.479 o
-10 -10 -10 1.329 1.076 0.622 137.454 o
-10 -10 -9 0.063 -0.077 0.580 158.046 o
-10 -10 -8 12.684 13.263 0.894 66.454 o
-10 -10 -7 1.893 2.368 0.629 134.417 o
-10 -10 -6 5.025 5.643 0.677 115.717 o
-10 -10 -5 34.855 35.362 1.250 33.981 o
-10 -10 -4 21.773 22.538 0.985 54.765 o
-10 -10 -3 7.110 7.536 0.670 118.140 o
-10 -10 -2 82.899 83.672 2.081 12.260 o
-10 -10 -1 32.889 33.455 1.180 38.121 o
-10 -9 -16 2.295 2.109 0.580 158.046 o
-10 -9 -15 8.816 8.255 0.768 89.981 o
-10 -9 -14 0.111 -0.126 0.587 154.305 o
-10 -9 -13 0.699 0.936 0.622 137.454 o
-10 -9 -12 1.488 2.263 0.643 128.636 o
-10 -9 -11 5.632 5.664 0.726 100.664 o
-10 -9 -10 6.229 6.516 0.747 95.098 o
-10 -9 -9 9.676 9.471 0.810 80.914 o
-10 -9 -8 10.069 9.743 0.803 82.327 o
-10 -9 -7 15.427 15.135 0.887 67.504 o
-10 -9 -6 23.270 23.628 1.013 51.785 o
-10 -9 -5 1.545 1.844 0.538 183.636 o
-10 -9 -4 20.233 20.583 0.922 62.487 o
-10 -9 -3 7.374 7.788 0.650 125.885 o
-10 -9 -2 7.304 6.942 0.629 134.417 o
-10 -9 -1 5.624 5.322 0.587 154.305 o
-10 -8 -17 1.134 1.145 0.566 165.947 o
-10 -8 -16 1.366 1.816 0.594 150.696 o
-10 -8 -15 4.624 4.393 0.691 111.088 o
-10 -8 -14 5.314 5.539 0.740 96.901 o
-10 -8 -13 1.181 1.599 0.629 134.417 o
-10 -8 -12 0.422 0.265 0.587 154.305 o
-10 -8 -11 10.034 10.281 0.831 76.886 o
-10 -8 -10 2.273 2.654 0.636 131.479 o
-10 -8 -9 31.910 31.681 1.264 33.234 o
-10 -8 -8 24.061 24.180 1.041 49.042 o
-10 -8 -7 3.429 3.248 0.580 158.046 o
-10 -8 -6 0.786 0.880 0.503 210.026 o
-10 -8 -5 104.444 106.273 2.445 8.888 o
-10 -8 -4 5.655 5.860 0.601 147.212 o
-10 -8 -3 7.405 7.934 0.629 134.417 o
-10 -8 -2 22.460 23.300 0.936 60.636 o
-10 -8 -1 21.272 21.861 0.901 65.427 o
-10 -7 -17 4.608 4.693 0.636 131.479 o
-10 -7 -16 0.706 0.936 0.587 154.305 o
-10 -7 -15 16.945 17.468 0.992 53.996 o
-10 -7 -14 1.958 2.172 0.643 128.636 o
-10 -7 -13 20.114 20.157 1.055 47.751 o
-10 -7 -12 4.246 4.037 0.684 113.367 o
-10 -7 -11 5.090 4.945 0.705 106.732 o
-10 -7 -10 9.320 9.359 0.796 83.778 o
-10 -7 -9 2.626 3.052 0.608 143.847 o
-10 -7 -8 25.059 25.416 1.041 49.042 o
-10 -7 -7 4.513 4.184 0.580 158.046 o
-10 -7 -6 1.735 1.173 0.503 210.026 o
-10 -7 -5 1.851 2.137 0.503 210.026 o
-10 -7 -4 2.230 2.025 0.496 215.984 o
-10 -7 -3 160.142 162.777 3.339 4.765 o
-10 -7 -2 0.749 0.817 0.440 274.320 o
-10 -7 -1 36.557 36.130 1.138 40.979 o
-10 -6 -17 0.877 0.831 0.559 170.121 o
-10 -6 -16 8.833 8.416 0.782 86.797 o
-10 -6 -15 3.888 3.834 0.698 108.878 o
-10 -6 -14 2.182 2.898 0.650 125.885 o
-10 -6 -13 1.232 1.362 0.622 137.454 o
-10 -6 -12 4.981 5.015 0.712 104.650 o
-10 -6 -11 1.672 1.481 0.608 143.847 o
-10 -6 -10 7.480 7.320 0.719 102.628 o
-10 -6 -9 11.308 10.644 0.740 96.901 o
-10 -6 -8 59.927 59.716 1.655 19.384 o
-10 -6 -7 11.664 11.531 0.726 100.664 o
-10 -6 -6 9.428 9.520 0.664 120.640 o
-10 -6 -5 1.771 2.039 0.489 222.199 o
-10 -6 -4 1.474 1.341 0.468 242.543 o
-10 -6 -3 7.111 7.292 0.587 154.305 o
-10 -6 -2 3.564 3.555 0.489 222.199 o
-10 -6 -1 31.056 30.235 1.006 52.507 o
-10 -5 -18 1.495 2.025 0.587 154.305 o
-10 -5 -17 0.791 0.992 0.573 161.924 o
-10 -5 -16 1.816 2.109 0.636 131.479 o
-10 -5 -15 1.658 1.516 0.650 125.885 o
-10 -5 -14 5.888 5.958 0.747 95.098 o
-10 -5 -13 28.311 28.070 1.215 35.962 o
-10 -5 -12 13.185 13.312 0.894 66.454 o
-10 -5 -11 3.959 4.421 0.670 118.140 o
-10 -5 -10 22.346 22.455 0.999 53.243 o
-10 -5 -9 5.013 5.168 0.615 140.596 o
-10 -5 -8 1.262 1.278 0.510 204.312 o
-10 -5 -7 82.431 82.834 2.011 13.127 o
-10 -5 -6 21.939 22.308 0.908 64.425 o
-10 -5 -5 40.930 41.675 1.243 34.364 o
-10 -5 -4 28.163 28.859 0.992 53.996 o
-10 -5 -3 129.147 129.915 2.724 7.158 o
-10 -5 -2 6.091 5.888 0.531 188.500 o
-10 -5 -1 15.220 14.891 0.705 106.732 o
-10 -4 -18 1.344 1.460 0.566 165.947 o
-10 -4 -17 6.955 6.649 0.733 98.755 o
-10 -4 -16 6.618 6.000 0.754 93.345 o
-10 -4 -15 8.350 8.793 0.796 83.778 o
-10 -4 -14 3.532 4.232 0.698 108.878 o
-10 -4 -13 65.925 67.566 1.956 13.887 o
-10 -4 -12 7.229 7.117 0.747 95.098 o
-10 -4 -11 7.041 7.292 0.712 104.650 o
-10 -4 -10 30.875 32.044 1.166 39.040 o
-10 -4 -9 19.739 20.331 0.915 63.445 o
-10 -4 -8 14.404 14.946 0.789 85.267 o
-10 -4 -7 54.968 54.590 1.502 23.554 o
-10 -4 -6 9.614 9.687 0.636 131.479 o
-10 -4 -5 2.781 3.150 0.482 228.687 o
-10 -4 -4 25.501 24.983 0.901 65.427 o
-10 -4 -3 43.112 42.381 1.201 36.803 o
-10 -4 -2 116.011 113.782 2.417 9.095 o
-10 -4 -1 27.410 26.317 0.901 65.427 o
-10 -3 -18 8.736 9.122 0.754 93.345 o
-10 -3 -17 14.781 14.751 0.915 63.445 o
-10 -3 -16 3.938 3.827 0.698 108.878 o
-10 -3 -15 5.020 5.601 0.719 102.628 o
-10 -3 -14 16.350 16.176 0.971 56.352 o
-10 -3 -13 5.796 5.294 0.726 100.664 o
-10 -3 -12 10.649 10.218 0.817 79.537 o
-10 -3 -11 11.933 11.580 0.803 82.327 o
-10 -3 -10 10.450 10.518 0.733 98.755 o
-10 -3 -9 87.805 86.557 2.109 11.938 o
-10 -3 -8 75.534 76.143 1.893 14.825 o
-10 -3 -7 37.357 37.701 1.187 37.674 o
-10 -3 -6 3.589 3.834 0.503 210.026 o
-10 -3 -5 28.669 29.488 0.985 54.765 o
-10 -3 -4 12.300 12.404 0.650 125.885 o
-10 -3 -3 17.517 18.362 0.747 95.098 o
-10 -3 -2 24.674 25.018 0.866 70.810 o
-10 -3 -1 13.882 13.605 0.650 125.885 o
-10 -2 -18 4.445 4.791 0.657 123.221 o
-10 -2 -17 7.618 7.676 0.768 89.981 o
-10 -2 -16 16.661 16.706 0.992 53.996 o
-10 -2 -15 10.935 10.700 0.859 71.966 o
-10 -2 -14 58.443 59.821 1.816 16.106 o
-10 -2 -13 42.838 43.254 1.495 23.774 o
-10 -2 -12 26.520 26.338 1.159 39.511 o
-10 -2 -11 2.206 2.577 0.559 170.121 o
-10 -2 -10 55.573 55.658 1.592 20.945 o
-10 -2 -9 2.873 3.632 0.552 174.455 o
-10 -2 -8 77.586 78.888 1.935 14.190 o
-10 -2 -7 47.405 47.850 1.362 28.633 o
-10 -2 -6 192.738 194.513 3.834 3.612 o
-10 -2 -5 8.174 8.863 0.587 154.305 o
-10 -2 -4 142.168 142.494 2.905 6.291 o
-10 -2 -3 3.080 3.164 0.440 274.320 o
-10 -2 -2 67.949 66.910 1.585 21.129 o
-10 -2 -1 7.200 7.508 0.524 193.560 o
-10 -1 -18 8.642 9.003 0.747 95.098 o
-10 -1 -17 5.292 5.769 0.719 102.628 o
-10 -1 -16 4.928 5.036 0.733 98.755 o
-10 -1 -15 14.114 14.018 0.922 62.487 o
-10 -1 -14 60.344 61.029 1.844 15.622 o
-10 -1 -13 7.122 7.613 0.768 89.981 o
-10 -1 -12 47.802 46.900 1.551 22.092 o
-10 -1 -11 54.905 55.581 1.606 20.582 o
-10 -1 -10 60.800 60.778 1.676 18.902 o
-10 -1 -9 66.866 68.572 1.774 16.876 o
-10 -1 -8 0.245 -0.168 0.447 265.815 o
-10 -1 -7 214.251 218.581 4.267 2.916 o
-10 -1 -6 32.172 33.106 1.062 47.125 o
-10 -1 -5 129.214 130.104 2.717 7.195 o
-10 -1 -4 3.410 4.212 0.468 242.543 o
-10 -1 -3 32.329 32.596 0.999 53.243 o
-10 -1 -2 109.506 111.009 2.333 9.760 o
-10 -1 -1 62.643 62.538 1.502 23.554 o
-9 -19 -3 0.054 0.335 0.545 178.957 o
-9 -19 -2 1.581 1.634 0.566 165.947 o
-9 -19 -1 0.049 0.468 0.538 183.636 o
-9 -18 -7 0.544 0.517 0.559 170.121 o
-9 -18 -6 2.765 2.850 0.601 147.212 o
-9 -18 -5 1.259 1.977 0.580 158.046 o
-9 -18 -4 2.300 2.919 0.615 140.596 o
-9 -18 -3 1.369 1.655 0.594 150.696 o
-9 -18 -2 1.797 1.998 0.615 140.596 o
-9 -18 -1 4.094 4.093 0.664 120.640 o
-9 -17 -9 2.029 1.683 0.594 150.696 o
-9 -17 -8 2.161 2.074 0.587 154.305 o
-9 -17 -7 2.295 2.542 0.608 143.847 o
-9 -17 -6 0.076 0.279 0.573 161.924 o
-9 -17 -5 3.131 3.234 0.650 125.885 o
-9 -17 -4 2.569 2.598 0.650 125.885 o
-9 -17 -3 3.001 2.577 0.650 125.885 o
-9 -17 -2 9.106 8.605 0.810 80.914 o
-9 -17 -1 1.034 1.271 0.629 134.417 o
-9 -16 -10 4.241 4.533 0.643 128.636 o
-9 -16 -9 0.832 1.104 0.580 158.046 o
-9 -16 -8 0.531 1.145 0.594 150.696 o
-9 -16 -7 3.861 4.414 0.684 113.367 o
-9 -16 -6 6.566 7.019 0.768 89.981 o
-9 -16 -5 2.364 1.544 0.657 123.221 o
-9 -16 -4 2.912 2.940 0.677 115.717 o
-9 -16 -3 4.045 3.709 0.670 118.140 o
-9 -16 -2 0.110 0.077 0.573 161.924 o
-9 -16 -1 2.627 2.570 0.643 128.636 o
-9 -15 -12 7.245 7.271 0.698 108.878 o
-9 -15 -11 8.058 8.095 0.740 96.901 o
-9 -15 -10 2.187 1.111 0.622 137.454 o
-9 -15 -9 0.683 0.796 0.601 147.212 o
-9 -15 -8 0.495 -0.014 0.594 150.696 o
-9 -15 -7 0.438 0.321 0.608 143.847 o
-9 -15 -6 1.255 1.222 0.622 137.454 o
-9 -15 -5 10.410 10.798 0.845 74.365 o
-9 -15 -4 0.732 0.740 0.608 143.847 o
-9 -15 -3 7.594 6.866 0.761 91.640 o
-9 -15 -2 0.954 1.020 0.594 150.696 o
-9 -15 -1 2.315 2.340 0.643 128.636 o
-9 -14 -13 2.262 2.005 0.580 158.046 o
-9 -14 -12 0.923 0.978 0.573 161.924 o
-9 -14 -11 0.575 -0.091 0.587 154.305 o
-9 -14 -10 8.844 8.276 0.803 82.327 o
-9 -14 -9 2.127 2.165 0.664 120.640 o
-9 -14 -8 31.756 32.044 1.278 32.511 o
-9 -14 -7 6.627 6.970 0.761 91.640 o
-9 -14 -6 1.406 0.901 0.622 137.454 o
-9 -14 -5 12.989 13.591 0.908 64.425 o
-9 -14 -4 5.415 4.812 0.705 106.732 o
-9 -14 -3 0.471 -0.028 0.580 158.046 o
-9 -14 -2 0.532 0.796 0.594 150.696 o
-9 -14 -1 4.168 4.407 0.698 108.878 o
-9 -13 -14 0.519 0.168 0.531 188.500 o
-9 -13 -13 7.911 7.948 0.747 95.098 o
-9 -13 -12 0.486 0.335 0.587 154.305 o
-9 -13 -11 5.568 5.336 0.740 96.901 o
-9 -13 -10 15.009 15.847 0.950 58.865 o
-9 -13 -9 3.165 3.332 0.664 120.640 o
-9 -13 -8 21.090 21.218 1.076 45.909 o
-9 -13 -7 5.160 5.189 0.712 104.650 o
-9 -13 -6 1.814 2.445 0.643 128.636 o
-9 -13 -5 12.325 12.341 0.873 69.682 o
-9 -13 -4 0.422 0.433 0.594 150.696 o
-9 -13 -3 18.200 17.545 0.978 55.550 o
-9 -13 -2 11.681 11.259 0.831 76.886 o
-9 -13 -1 10.307 10.141 0.803 82.327 o
-9 -12 -15 1.580 1.390 0.566 165.947 o
-9 -12 -14 0.407 -0.070 0.559 170.121 o
-9 -12 -13 15.753 16.022 0.957 58.009 o
-9 -12 -12 11.056 11.398 0.880 68.580 o
-9 -12 -11 5.192 5.120 0.712 104.650 o
-9 -12 -10 23.733 23.579 1.124 42.004 o
-9 -12 -9 8.745 8.716 0.810 80.914 o
-9 -12 -8 29.401 30.403 1.257 33.604 o
-9 -12 -7 1.653 2.186 0.629 134.417 o
-9 -12 -6 6.066 6.440 0.726 100.664 o
-9 -12 -5 9.378 8.654 0.782 86.797 o
-9 -12 -4 18.295 18.788 0.971 56.352 o
-9 -12 -3 4.688 4.679 0.650 125.885 o
-9 -12 -2 28.958 28.182 1.104 43.614 o
-9 -12 -1 40.382 40.733 1.341 29.535 o
-9 -11 -16 1.004 0.601 0.552 174.455 o
-9 -11 -15 4.718 4.603 0.657 123.221 o
-9 -11 -14 1.047 0.419 0.594 150.696 o
-9 -11 -13 19.547 20.268 1.055 47.751 o
-9 -11 -12 9.152 9.038 0.803 82.327 o
-9 -11 -11 5.537 6.041 0.740 96.901 o
-9 -11 -10 14.220 14.073 0.922 62.487 o
-9 -11 -9 0.775 1.020 0.608 143.847 o
-9 -11 -8 15.477 14.995 0.929 61.551 o
-9 -11 -7 46.348 48.408 1.578 21.317 o
-9 -11 -6 0.305 0.063 0.538 183.636 o
-9 -11 -5 32.228 33.099 1.201 36.803 o
-9 -11 -4 40.001 40.090 1.320 30.480 o
-9 -11 -3 27.349 28.363 1.090 44.739 o
-9 -11 -2 24.920 25.241 1.027 50.385 o
-9 -11 -1 27.736 27.225 1.055 47.751 o
-9 -10 -16 3.327 4.051 0.622 137.454 o
-9 -10 -15 1.610 0.985 0.594 150.696 o
-9 -10 -14 1.634 1.606 0.629 134.417 o
-9 -10 -13 1.440 0.894 0.608 143.847 o
-9 -10 -12 0.573 0.594 0.601 147.212 o
-9 -10 -11 4.236 4.044 0.691 111.088 o
-9 -10 -10 11.130 11.112 0.852 73.151 o
-9 -10 -9 3.088 3.276 0.657 123.221 o
-9 -10 -8 42.127 42.053 1.425 26.163 o
-9 -10 -7 4.947 5.601 0.643 128.636 o
-9 -10 -6 72.381 73.259 1.914 14.502 o
-9 -10 -5 19.355 20.080 0.922 62.487 o
-9 -10 -4 43.882 44.609 1.376 28.055 o
-9 -10 -3 28.477 28.433 1.069 46.511 o
-9 -10 -2 167.096 166.360 3.457 4.444 o
-9 -10 -1 7.705 8.032 0.650 125.885 o
-9 -9 -17 2.088 1.872 0.594 150.696 o
-9 -9 -16 1.496 1.285 0.587 154.305 o
-9 -9 -15 9.380 9.834 0.824 78.194 o
-9 -9 -14 1.535 1.886 0.650 125.885 o
-9 -9 -13 17.813 18.613 1.013 51.785 o
-9 -9 -12 10.031 10.183 0.838 75.609 o
-9 -9 -11 19.804 19.933 1.041 49.042 o
-9 -9 -10 22.586 22.448 1.083 45.319 o
-9 -9 -9 17.183 17.545 0.950 58.865 o
-9 -9 -8 17.610 17.482 0.901 65.427 o
-9 -9 -7 45.927 45.426 1.411 26.683 o
-9 -9 -6 6.134 5.853 0.622 137.454 o
-9 -9 -5 28.911 28.845 1.062 47.125 o
-9 -9 -4 55.420 56.657 1.558 21.894 o
-9 -9 -3 182.712 185.741 3.751 3.776 o
-9 -9 -2 37.453 37.408 1.194 37.235 o
-9 -9 -1 33.897 34.468 1.124 42.004 o
-9 -8 -17 2.267 2.549 0.594 150.696 o
-9 -8 -16 6.866 7.152 0.740 96.901 o
-9 -8 -15 4.354 4.554 0.698 108.878 o
-9 -8 -14 2.947 3.108 0.657 123.221 o
-9 -8 -13 3.895 3.366 0.670 118.140 o
-9 -8 -12 3.601 3.234 0.670 118.140 o
-9 -8 -11 20.468 20.247 1.048 48.390 o
-9 -8 -10 0.969 1.027 0.552 174.455 o
-9 -8 -9 70.158 72.155 1.914 14.502 o
-9 -8 -8 56.459 58.193 1.641 19.715 o
-9 -8 -7 1.513 1.879 0.517 198.827 o
-9 -8 -6 24.447 23.698 0.964 57.172 o
-9 -8 -5 80.281 80.809 1.963 13.789 o
-9 -8 -4 91.757 91.984 2.137 11.628 o
-9 -8 -3 10.584 10.993 0.670 118.140 o
-9 -8 -2 37.977 37.862 1.166 39.040 o
-9 -8 -1 229.950 232.389 4.470 2.658 o
-9 -7 -18 1.409 1.432 0.573 161.924 o
-9 -7 -17 1.257 1.090 0.587 154.305 o
-9 -7 -16 9.967 10.148 0.831 76.886 o
-9 -7 -15 6.029 5.469 0.747 95.098 o
-9 -7 -14 0.771 0.517 0.594 150.696 o
-9 -7 -13 6.839 7.487 0.768 89.981 o
-9 -7 -12 14.280 14.555 0.922 62.487 o
-9 -7 -11 21.655 22.615 1.076 45.909 o
-9 -7 -10 8.450 8.228 0.705 106.732 o
-9 -7 -9 21.365 21.798 0.964 57.172 o
-9 -7 -8 17.761 18.502 0.873 69.682 o
-9 -7 -7 35.361 35.320 1.173 38.576 o
-9 -7 -6 39.775 40.649 1.250 33.981 o
-9 -7 -5 131.153 132.590 2.815 6.704 o
-9 -7 -4 94.823 96.433 2.179 11.185 o
-9 -7 -3 144.954 147.236 3.017 5.834 o
-9 -7 -2 40.222 40.446 1.180 38.121 o
-9 -7 -1 93.683 95.573 2.123 11.781 o
-9 -6 -18 6.614 6.733 0.691 111.088 o
-9 -6 -17 6.505 6.593 0.726 100.664 o
-9 -6 -16 5.353 5.608 0.733 98.755 o
-9 -6 -15 12.041 12.202 0.873 69.682 o
-9 -6 -14 5.394 5.937 0.726 100.664 o
-9 -6 -13 18.781 18.173 1.006 52.507 o
-9 -6 -12 9.199 9.261 0.796 83.778 o
-9 -6 -11 52.712 52.809 1.627 20.055 o
-9 -6 -10 10.491 10.637 0.740 96.901 o
-9 -6 -9 0.992 0.901 0.503 210.026 o
-9 -6 -8 85.490 87.164 2.095 12.098 o
-9 -6 -7 4.597 4.610 0.552 174.455 o
-9 -6 -6 86.087 88.903 2.067 12.427 o
-9 -6 -5 131.640 132.842 2.787 6.839 o
-9 -6 -4 19.295 20.031 0.810 80.914 o
-9 -6 -3 17.367 18.131 0.761 91.640 o
-9 -6 -2 182.643 184.561 3.604 4.089 o
-9 -6 -1 49.447 49.323 1.299 31.471 o
-9 -5 -18 15.468 15.526 0.880 68.580 o
-9 -5 -17 8.471 8.961 0.789 85.267 o
-9 -5 -16 8.057 8.158 0.803 82.327 o
-9 -5 -15 3.457 3.073 0.664 120.640 o
-9 -5 -14 17.878 18.285 1.006 52.507 o
-9 -5 -13 0.922 0.929 0.601 147.212 o
-9 -5 -12 42.689 42.835 1.474 24.455 o
-9 -5 -11 46.245 48.136 1.481 24.225 o
-9 -5 -10 83.044 83.435 2.074 12.343 o
-9 -5 -9 0.488 0.161 0.461 249.949 o
-9 -5 -8 31.663 32.868 1.111 43.067 o
-9 -5 -7 19.561 20.352 0.845 74.365 o
-9 -5 -6 88.907 90.028 2.060 12.511 o
-9 -5 -5 121.357 121.911 2.577 7.996 o
-9 -5 -4 2.670 2.745 0.440 274.320 o
-9 -5 -3 4.920 5.224 0.482 228.687 o
-9 -5 -2 71.864 71.855 1.669 19.061 o
-9 -5 -1 49.348 49.281 1.271 32.870 o
-9 -4 -19 2.153 1.998 0.594 150.696 o
-9 -4 -18 2.334 1.942 0.608 143.847 o
-9 -4 -17 2.178 2.794 0.643 128.636 o
-9 -4 -16 22.890 22.957 1.138 40.979 o
-9 -4 -15 37.983 37.911 1.404 26.949 o
-9 -4 -14 7.846 8.248 0.789 85.267 o
-9 -4 -13 46.472 47.431 1.571 21.507 o
-9 -4 -12 13.285 13.675 0.859 71.966 o
-9 -4 -11 40.619 40.746 1.334 29.845 o
-9 -4 -10 3.006 2.703 0.545 178.957 o
-9 -4 -9 20.054 20.674 0.894 66.454 o
-9 -4 -8 18.155 19.186 0.838 75.609 o
-9 -4 -7 1.412 1.599 0.454 257.699 o
-9 -4 -6 65.746 66.672 1.634 19.884 o
-9 -4 -5 47.284 47.870 1.285 32.159 o
-9 -4 -4 26.387 26.415 0.880 68.580 o
-9 -4 -3 7.800 8.088 0.517 198.827 o
-9 -4 -2 8.938 8.360 0.524 193.560 o
-9 -4 -1 100.974 98.255 2.088 12.179 o
-9 -3 -19 7.114 6.998 0.705 106.732 o
-9 -3 -18 4.647 4.093 0.670 118.140 o
-9 -3 -17 3.451 3.855 0.677 115.717 o
-9 -3 -16 5.278 5.154 0.705 106.732 o
-9 -3 -15 12.726 12.502 0.887 67.504 o
-9 -3 -14 2.236 1.977 0.636 131.479 o
-9 -3 -13 2.756 2.458 0.636 131.479 o
-9 -3 -12 3.420 3.171 0.615 140.596 o
-9 -3 -11 55.796 57.125 1.620 20.229 o
-9 -3 -10 17.650 17.419 0.845 74.365 o
-9 -3 -9 57.753 58.682 1.578 21.317 o
-9 -3 -8 21.663 22.315 0.880 68.580 o
-9 -3 -7 63.880 64.675 1.613 20.404 o
-9 -3 -6 55.502 55.155 1.418 26.421 o
-9 -3 -5 31.780 32.330 0.992 53.996 o
-9 -3 -4 128.602 129.622 2.647 7.580 o
-9 -3 -3 2.420 2.298 0.384 359.926 o
-9 -3 -2 30.044 29.446 0.894 66.454 o
-9 -3 -1 8.084 7.948 0.496 215.984 o
-9 -2 -19 0.658 0.643 0.545 178.957 o
-9 -2 -18 13.673 13.103 0.866 70.810 o
-9 -2 -17 11.773 11.943 0.880 68.580 o
-9 -2 -16 27.565 27.756 1.194 37.235 o
-9 -2 -15 2.710 2.284 0.643 128.636 o
-9 -2 -14 3.075 2.200 0.636 131.479 o
-9 -2 -13 1.323 0.859 0.580 158.046 o
-9 -2 -12 18.936 19.968 0.943 59.741 o
-9 -2 -11 17.365 17.000 0.859 71.966 o
-9 -2 -10 27.279 27.274 1.027 50.385 o
-9 -2 -9 63.086 64.409 1.669 19.061 o
-9 -2 -8 17.724 18.075 0.796 83.778 o
-9 -2 -7 11.307 11.273 0.636 131.479 o
-9 -2 -6 31.062 30.508 0.971 56.352 o
-9 -2 -5 19.454 20.282 0.761 91.640 o
-9 -2 -4 27.176 26.883 0.866 70.810 o
-9 -2 -3 5.237 5.776 0.447 265.815 o
-9 -2 -2 51.900 50.958 1.257 33.604 o
-9 -2 -1 31.173 30.235 0.894 66.454 o
-9 -1 -19 0.633 0.517 0.545 178.957 o
-9 -1 -18 9.914 9.778 0.803 82.327 o
-9 -1 -17 11.600 10.924 0.866 70.810 o
-9 -1 -16 3.310 2.682 0.657 123.221 o
-9 -1 -15 8.873 9.631 0.810 80.914 o
-9 -1 -14 28.258 28.587 1.208 36.379 o
-9 -1 -13 1.687 2.081 0.608 143.847 o
-9 -1 -12 48.189 49.749 1.502 23.554 o
-9 -1 -11 27.407 26.883 1.048 48.390 o
-9 -1 -10 16.766 16.923 0.817 79.537 o
-9 -1 -9 32.689 33.322 1.104 43.614 o
-9 -1 -8 1.767 1.634 0.447 265.815 o
-9 -1 -7 1.375 1.390 0.426 292.603 o
-9 -1 -6 12.803 12.914 0.636 131.479 o
-9 -1 -5 3.573 3.834 0.433 283.241 o
-9 -1 -4 3.687 3.590 0.412 312.777 o
-9 -1 -3 69.596 69.752 1.585 21.129 o
-9 -1 -2 8.911 9.478 0.510 204.312 o
-9 -1 -1 7.050 6.831 0.454 257.699 o
-8 -19 -5 0.923 0.489 0.545 178.957 o
-8 -19 -4 0.519 0.719 0.552 174.455 o
-8 -19 -3 5.260 4.673 0.650 125.885 o
-8 -19 -2 2.560 2.060 0.608 143.847 o
-8 -19 -1 2.572 2.836 0.608 143.847 o
-8 -18 -8 5.119 5.434 0.657 123.221 o
-8 -18 -7 1.002 0.810 0.566 165.947 o
-8 -18 -6 3.341 3.038 0.622 137.454 o
-8 -18 -5 1.149 0.426 0.580 158.046 o
-8 -18 -4 3.417 2.892 0.643 128.636 o
-8 -18 -3 3.131 3.234 0.657 123.221 o
-8 -18 -2 11.789 11.957 0.859 71.966 o
-8 -18 -1 0.090 -0.531 0.559 170.121 o
-8 -17 -10 3.269 3.415 0.622 137.454 o
-8 -17 -9 0.749 0.852 0.566 165.947 o
-8 -17 -8 0.591 1.055 0.580 158.046 o
-8 -17 -7 4.711 4.498 0.684 113.367 o
-8 -17 -6 1.853 1.544 0.629 134.417 o
-8 -17 -5 3.630 4.100 0.698 108.878 o
-8 -17 -4 4.923 5.078 0.733 98.755 o
-8 -17 -3 3.137 3.359 0.684 113.367 o
-8 -17 -2 0.352 0.971 0.615 140.596 o
-8 -17 -1 2.314 2.403 0.670 118.140 o
-8 -16 -11 0.114 0.237 0.531 188.500 o
-8 -16 -10 0.797 0.691 0.580 158.046 o
-8 -16 -9 2.074 1.893 0.629 134.417 o
-8 -16 -8 2.814 2.947 0.657 123.221 o
-8 -16 -7 1.146 0.545 0.622 137.454 o
-8 -16 -6 2.121 1.711 0.657 123.221 o
-8 -16 -5 8.673 8.591 0.796 83.778 o
-8 -16 -4 3.841 3.897 0.684 113.367 o
-8 -16 -3 5.635 4.994 0.712 104.650 o
-8 -16 -2 2.719 2.284 0.650 125.885 o
-8 -16 -1 4.969 5.231 0.719 102.628 o
-8 -15 -13 1.414 0.775 0.573 161.924 o
-8 -15 -12 2.418 2.403 0.594 150.696 o
-8 -15 -11 3.708 3.792 0.657 123.221 o
-8 -15 -10 18.088 17.775 1.006 52.507 o
-8 -15 -9 0.704 0.789 0.608 143.847 o
-8 -15 -8 0.313 -0.279 0.573 161.924 o
-8 -15 -7 20.119 20.345 1.041 49.042 o
-8 -15 -6 2.145 1.173 0.629 134.417 o
-8 -15 -5 1.529 2.074 0.636 131.479 o
-8 -15 -4 2.987 3.227 0.664 120.640 o
-8 -15 -3 22.248 22.727 1.097 44.171 o
-8 -15 -2 1.682 2.354 0.636 131.479 o
-8 -15 -1 0.245 0.852 0.587 154.305 o
-8 -14 -14 0.315 -0.028 0.552 174.455 o
-8 -14 -13 3.967 3.597 0.643 128.636 o
-8 -14 -12 1.024 1.055 0.608 143.847 o
-8 -14 -11 6.359 7.047 0.761 91.640 o
-8 -14 -10 13.498 12.781 0.929 61.551 o
-8 -14 -9 4.895 4.875 0.705 106.732 o
-8 -14 -8 1.231 0.664 0.608 143.847 o
-8 -14 -7 2.306 2.200 0.636 131.479 o
-8 -14 -6 13.498 13.976 0.908 64.425 o
-8 -14 -5 7.627 7.564 0.761 91.640 o
-8 -14 -4 12.748 13.850 0.908 64.425 o
-8 -14 -3 8.838 7.655 0.761 91.640 o
-8 -14 -2 7.854 8.011 0.768 89.981 o
-8 -14 -1 11.015 10.316 0.817 79.537 o
-8 -13 -15 2.406 2.500 0.608 143.847 o
-8 -13 -14 15.816 15.477 0.894 66.454 o
-8 -13 -13 1.448 1.530 0.615 140.596 o
-8 -13 -12 11.789 11.685 0.880 68.580 o
-8 -13 -11 12.573 12.446 0.894 66.454 o
-8 -13 -10 2.198 2.039 0.643 128.636 o
-8 -13 -9 0.776 0.587 0.608 143.847 o
-8 -13 -8 4.417 4.316 0.698 108.878 o
-8 -13 -7 0.853 0.349 0.594 150.696 o
-8 -13 -6 14.756 14.723 0.929 61.551 o
-8 -13 -5 1.522 1.390 0.615 140.596 o
-8 -13 -4 30.685 29.271 1.208 36.379 o
-8 -13 -3 17.249 17.642 0.936 60.636 o
-8 -13 -2 1.610 1.578 0.566 165.947 o
-8 -13 -1 4.336 4.267 0.622 137.454 o
-8 -12 -15 2.097 2.780 0.594 150.696 o
-8 -12 -14 3.133 3.555 0.650 125.885 o
-8 -12 -13 17.546 18.117 1.020 51.078 o
-8 -12 -12 6.919 7.047 0.754 93.345 o
-8 -12 -11 25.357 25.912 1.173 38.576 o
-8 -12 -10 2.313 2.312 0.643 128.636 o
-8 -12 -9 23.149 24.522 1.138 40.979 o
-8 -12 -8 9.944 9.771 0.817 79.537 o
-8 -12 -7 10.435 10.358 0.824 78.194 o
-8 -12 -6 13.033 12.851 0.831 76.886 o
-8 -12 -5 49.446 49.407 1.509 23.336 o
-8 -12 -4 27.417 27.658 1.090 44.739 o
-8 -12 -3 8.149 8.074 0.684 113.367 o
-8 -12 -2 17.785 17.300 0.859 71.966 o
-8 -12 -1 15.229 15.093 0.810 80.914 o
-8 -11 -16 3.873 3.255 0.615 140.596 o
-8 -11 -15 0.493 1.208 0.580 158.046 o
-8 -11 -14 2.798 2.507 0.650 125.885 o
-8 -11 -13 0.584 0.901 0.608 143.847 o
-8 -11 -12 9.019 8.891 0.803 82.327 o
-8 -11 -11 21.273 20.513 1.069 46.511 o
-8 -11 -10 5.682 5.203 0.719 102.628 o
-8 -11 -9 18.613 18.474 1.006 52.507 o
-8 -11 -8 38.095 37.841 1.362 28.633 o
-8 -11 -7 43.447 43.331 1.404 26.949 o
-8 -11 -6 6.850 6.928 0.650 125.885 o
-8 -11 -5 2.101 2.256 0.531 188.500 o
-8 -11 -4 5.431 5.923 0.615 140.596 o
-8 -11 -3 45.583 44.497 1.362 28.633 o
-8 -11 -2 48.626 48.485 1.418 26.421 o
-8 -11 -1 20.394 21.302 0.908 64.425 o
-8 -10 -17 1.539 2.151 0.573 161.924 o
-8 -10 -16 2.571 2.242 0.608 143.847 o
-8 -10 -15 3.400 3.136 0.657 123.221 o
-8 -10 -14 4.736 5.399 0.726 100.664 o
-8 -10 -13 0.346 0.028 0.580 158.046 o
-8 -10 -12 6.674 6.454 0.747 95.098 o
-8 -10 -11 9.903 10.190 0.838 75.609 o
-8 -10 -10 1.466 1.585 0.615 140.596 o
-8 -10 -9 9.617 8.975 0.754 93.345 o
-8 -10 -8 0.012 0.154 0.496 215.984 o
-8 -10 -7 34.102 34.984 1.208 36.379 o
-8 -10 -6 24.050 23.411 0.978 55.550 o
-8 -10 -5 101.364 101.545 2.354 9.587 o
-8 -10 -4 67.650 68.649 1.767 17.010 o
-8 -10 -3 112.850 113.432 2.528 8.308 o
-8 -10 -2 0.787 1.606 0.482 228.687 o
-8 -10 -1 52.415 53.039 1.460 24.926 o
-8 -9 -17 3.859 4.072 0.629 134.417 o
-8 -9 -16 0.651 0.754 0.587 154.305 o
-8 -9 -15 12.605 13.130 0.915 63.445 o
-8 -9 -14 3.285 3.171 0.664 120.640 o
-8 -9 -13 5.001 5.043 0.712 104.650 o
-8 -9 -12 17.626 17.091 0.978 55.550 o
-8 -9 -11 3.187 2.836 0.650 125.885 o
-8 -9 -10 77.671 77.435 2.074 12.343 o
-8 -9 -9 15.094 15.736 0.859 71.966 o
-8 -9 -8 47.727 47.277 1.432 25.908 o
-8 -9 -7 20.664 21.952 0.936 60.636 o
-8 -9 -6 5.428 5.888 0.587 154.305 o
-8 -9 -5 86.085 85.998 2.046 12.682 o
-8 -9 -4 32.195 32.875 1.090 44.739 o
-8 -9 -3 72.988 72.784 1.781 16.744 o
-8 -9 -2 126.020 124.789 2.661 7.500 o
-8 -9 -1 19.541 20.150 0.824 78.194 o
-8 -8 -18 2.465 3.520 0.594 150.696 o
-8 -8 -17 2.907 2.591 0.622 137.454 o
-8 -8 -16 6.874 7.417 0.761 91.640 o
-8 -8 -15 4.331 4.121 0.677 115.717 o
-8 -8 -14 10.451 11.000 0.845 74.365 o
-8 -8 -13 4.352 4.959 0.698 108.878 o
-8 -8 -12 6.170 6.523 0.733 98.755 o
-8 -8 -11 4.544 4.686 0.664 120.640 o
-8 -8 -10 54.725 54.960 1.599 20.762 o
-8 -8 -9 32.179 32.554 1.166 39.040 o
-8 -8 -8 45.503 46.069 1.383 27.772 o
-8 -8 -7 51.692 52.606 1.474 24.455 o
-8 -8 -6 3.152 3.157 0.503 210.026 o
-8 -8 -5 36.217 36.479 1.138 40.979 o
-8 -8 -4 12.294 12.795 0.684 113.367 o
-8 -8 -3 110.937 112.608 2.424 9.042 o
-8 -8 -2 185.340 186.013 3.653 3.980 o
-8 -8 -1 18.150 18.886 0.775 88.368 o
-8 -7 -18 5.784 5.636 0.664 120.640 o
-8 -7 -17 2.225 2.507 0.636 131.479 o
-8 -7 -16 0.660 1.062 0.608 143.847 o
-8 -7 -15 6.260 6.440 0.726 100.664 o
-8 -7 -14 4.126 4.547 0.684 113.367 o
-8 -7 -13 2.553 2.773 0.650 125.885 o
-8 -7 -12 31.580 32.330 1.278 32.511 o
-8 -7 -11 6.177 5.685 0.650 125.885 o
-8 -7 -10 49.352 50.490 1.502 23.554 o
-8 -7 -9 13.727 13.773 0.775 88.368 o
-8 -7 -8 6.515 6.712 0.594 150.696 o
-8 -7 -7 19.815 20.192 0.852 73.151 o
-8 -7 -6 3.080 2.892 0.475 235.462 o
-8 -7 -5 146.556 145.050 2.982 5.971 o
-8 -7 -4 162.934 160.821 3.220 5.123 o
-8 -7 -3 49.120 50.224 1.320 30.480 o
-8 -7 -2 64.439 66.162 1.585 21.129 o
-8 -7 -1 23.507 24.194 0.838 75.609 o
-8 -6 -19 2.644 2.703 0.594 150.696 o
-8 -6 -18 6.599 6.747 0.712 104.650 o
-8 -6 -17 2.387 2.060 0.643 128.636 o
-8 -6 -16 38.888 39.559 1.460 24.926 o
-8 -6 -15 1.093 1.711 0.629 134.417 o
-8 -6 -14 12.464 13.242 0.894 66.454 o
-8 -6 -13 6.403 6.698 0.740 96.901 o
-8 -6 -12 19.979 20.534 0.999 53.243 o
-8 -6 -11 5.519 5.133 0.622 137.454 o
-8 -6 -10 77.846 78.560 1.977 13.595 o
-8 -6 -9 69.333 69.033 1.774 16.876 o
-8 -6 -8 41.707 42.695 1.271 32.870 o
-8 -6 -7 32.957 34.021 1.083 45.319 o
-8 -6 -6 86.117 87.975 2.005 13.218 o
-8 -6 -5 59.764 60.798 1.509 23.336 o
-8 -6 -4 35.741 35.564 1.048 48.390 o
-8 -6 -3 31.951 32.666 0.978 55.550 o
-8 -6 -2 60.985 61.958 1.474 24.455 o
-8 -6 -1 186.746 187.306 3.583 4.137 o
-8 -5 -19 20.924 20.457 0.957 58.009 o
-8 -5 -18 2.045 1.348 0.601 147.212 o
-8 -5 -17 5.687 5.657 0.733 98.755 o
-8 -5 -16 6.094 6.712 0.740 96.901 o
-8 -5 -15 46.794 47.591 1.585 21.129 o
-8 -5 -14 0.297 0.677 0.587 154.305 o
-8 -5 -13 20.175 21.030 1.041 49.042 o
-8 -5 -12 3.739 3.834 0.601 147.212 o
-8 -5 -11 107.015 107.593 2.500 8.495 o
-8 -5 -10 49.559 48.618 1.432 25.908 o
-8 -5 -9 62.051 63.969 1.662 19.221 o
-8 -5 -8 17.364 17.740 0.782 86.797 o
-8 -5 -7 35.119 36.465 1.111 43.067 o
-8 -5 -6 78.292 78.085 1.809 16.231 o
-8 -5 -5 39.381 40.146 1.124 42.004 o
-8 -5 -4 46.002 45.978 1.201 36.803 o
-8 -5 -3 20.415 20.646 0.740 96.901 o
-8 -5 -2 19.749 19.633 0.712 104.650 o
-8 -5 -1 3.562 3.820 0.398 335.111 o
-8 -4 -19 0.041 0.286 0.538 183.636 o
-8 -4 -18 6.972 7.040 0.747 95.098 o
-8 -4 -17 19.776 18.474 1.034 49.707 o
-8 -4 -16 9.697 9.198 0.810 80.914 o
-8 -4 -15 11.871 11.908 0.873 69.682 o
-8 -4 -14 22.388 21.463 1.076 45.909 o
-8 -4 -13 25.162 26.170 1.124 42.004 o
-8 -4 -12 8.994 8.863 0.705 106.732 o
-8 -4 -11 2.698 2.940 0.545 178.957 o
-8 -4 -10 81.398 82.261 2.005 13.218 o
-8 -4 -9 23.028 22.336 0.894 66.454 o
-8 -4 -8 52.964 53.528 1.418 26.421 o
-8 -4 -7 14.035 14.520 0.684 113.367 o
-8 -4 -6 95.481 97.299 2.116 11.859 o
-8 -4 -5 166.193 166.415 3.255 5.014 o
-8 -4 -4 6.280 6.146 0.461 249.949 o
-8 -4 -3 25.628 25.926 0.810 80.914 o
-8 -4 -2 4.730 4.994 0.398 335.111 o
-8 -4 -1 29.374 29.732 0.845 74.365 o
-8 -3 -19 7.461 7.962 0.719 102.628 o
-8 -3 -18 1.389 0.566 0.594 150.696 o
-8 -3 -17 4.199 5.245 0.726 100.664 o
-8 -3 -16 3.671 4.044 0.677 115.717 o
-8 -3 -15 30.568 30.040 1.250 33.981 o
-8 -3 -14 32.551 32.519 1.292 31.812 o
-8 -3 -13 28.085 28.608 1.159 39.511 o
-8 -3 -12 54.611 53.297 1.558 21.894 o
-8 -3 -11 14.778 15.624 0.810 80.914 o
-8 -3 -10 86.493 85.160 2.039 12.770 o
-8 -3 -9 41.457 41.354 1.229 35.149 o
-8 -3 -8 8.566 8.430 0.573 161.924 o
-8 -3 -7 10.568 10.302 0.580 158.046 o
-8 -3 -6 31.046 31.429 0.957 58.009 o
-8 -3 -5 62.528 62.901 1.481 24.225 o
-8 -3 -4 32.832 32.931 0.936 60.636 o
-8 -3 -3 227.495 226.481 4.184 3.034 o
-8 -3 -2 51.001 49.805 1.180 38.121 o
-8 -3 -1 60.524 59.709 1.341 29.535 o
-8 -2 -19 13.720 13.564 0.852 73.151 o
-8 -2 -18 5.858 4.952 0.712 104.650 o
-8 -2 -17 0.389 0.342 0.608 143.847 o
-8 -2 -16 2.580 2.291 0.643 128.636 o
-8 -2 -15 14.268 14.828 0.922 62.487 o
-8 -2 -14 21.058 21.456 1.055 47.751 o
-8 -2 -13 1.473 1.571 0.573 161.924 o
-8 -2 -12 13.977 14.024 0.796 83.778 o
-8 -2 -11 9.841 10.358 0.691 111.088 o
-8 -2 -10 32.474 32.973 1.097 44.171 o
-8 -2 -9 19.767 19.884 0.817 79.537 o
-8 -2 -8 62.207 62.398 1.551 22.092 o
-8 -2 -7 15.505 15.484 0.677 115.717 o
-8 -2 -6 50.608 51.384 1.292 31.812 o
-8 -2 -5 168.710 170.292 3.290 4.908 o
-8 -2 -4 39.488 40.321 1.034 49.707 o
-8 -2 -3 85.553 86.689 1.809 16.231 o
-8 -2 -2 23.391 23.593 0.719 102.628 o
-8 -2 -1 21.055 20.911 0.664 120.640 o
-8 -1 -19 8.820 9.233 0.761 91.640 o
-8 -1 -18 9.129 9.876 0.810 80.914 o
-8 -1 -17 5.015 6.034 0.712 104.650 o
-8 -1 -16 1.016 1.166 0.601 147.212 o
-8 -1 -15 2.603 2.263 0.629 134.417 o
-8 -1 -14 6.802 6.530 0.719 102.628 o
-8 -1 -13 50.738 51.621 1.544 22.292 o
-8 -1 -12 6.351 5.594 0.622 137.454 o
-8 -1 -11 8.293 8.570 0.643 128.636 o
-8 -1 -10 5.939 6.523 0.566 165.947 o
-8 -1 -9 2.329 2.123 0.447 265.815 o
-8 -1 -8 10.244 10.924 0.608 143.847 o
-8 -1 -7 81.097 80.732 1.830 15.861 o
-8 -1 -6 14.436 14.674 0.629 134.417 o
-8 -1 -5 74.212 75.535 1.676 18.902 o
-8 -1 -4 123.982 123.979 2.451 8.837 o
-8 -1 -3 35.836 35.487 0.929 61.551 o
-8 -1 -2 24.676 24.836 0.726 100.664 o
-8 -1 -1 20.478 20.387 0.643 128.636 o
-7 -20 -3 0.707 0.475 0.552 174.455 o
-7 -20 -2 0.479 0.084 0.531 188.500 o
-7 -20 -1 1.582 1.390 0.559 170.121 o
-7 -19 -7 8.254 8.507 0.740 96.901 o
-7 -19 -6 0.787 1.117 0.559 170.121 o
-7 -19 -5 4.492 4.253 0.643 128.636 o
-7 -19 -4 0.906 1.418 0.580 158.046 o
-7 -19 -3 0.640 1.131 0.573 161.924 o
-7 -19 -2 0.851 1.124 0.580 158.046 o
-7 -19 -1 0.979 1.159 0.594 150.696 o
-7 -18 -9 1.736 1.502 0.566 165.947 o
-7 -18 -8 2.139 2.249 0.601 147.212 o
-7 -18 -7 1.853 2.326 0.601 147.212 o
-7 -18 -6 0.920 0.908 0.601 147.212 o
-7 -18 -5 21.701 21.100 1.048 48.390 o
-7 -18 -4 11.366 10.944 0.852 73.151 o
-7 -18 -3 7.571 8.311 0.789 85.267 o
-7 -18 -2 11.307 10.986 0.866 70.810 o
-7 -18 -1 6.769 6.523 0.761 91.640 o
-7 -17 -11 1.289 1.774 0.580 158.046 o
-7 -17 -10 5.140 4.847 0.657 123.221 o
-7 -17 -9 7.137 7.690 0.740 96.901 o
-7 -17 -8 14.902 14.905 0.929 61.551 o
-7 -17 -7 25.944 26.338 1.173 38.576 o
-7 -17 -6 0.585 -0.237 0.601 147.212 o
-7 -17 -5 8.874 9.443 0.838 75.609 o
-7 -17 -4 2.317 2.354 0.636 131.479 o
-7 -17 -3 4.712 5.113 0.712 104.650 o
-7 -17 -2 9.358 8.814 0.810 80.914 o
-7 -17 -1 14.167 13.689 0.922 62.487 o
-7 -16 -12 6.329 5.867 0.664 120.640 o
-7 -16 -11 4.270 4.700 0.657 123.221 o
-7 -16 -10 3.195 2.982 0.650 125.885 o
-7 -16 -9 1.235 0.789 0.615 140.596 o
-7 -16 -8 6.370 6.537 0.761 91.640 o
-7 -16 -7 1.245 1.013 0.615 140.596 o
-7 -16 -6 40.563 40.586 1.446 25.410 o
-7 -16 -5 13.171 13.431 0.915 63.445 o
-7 -16 -4 36.988 37.813 1.404 26.949 o
-7 -16 -3 2.742 2.912 0.664 120.640 o
-7 -16 -2 12.768 12.991 0.894 66.454 o
-7 -16 -1 28.885 28.342 1.229 35.149 o
-7 -15 -13 1.092 0.845 0.559 170.121 o
-7 -15 -12 2.914 2.284 0.629 134.417 o
-7 -15 -11 3.630 3.890 0.670 118.140 o
-7 -15 -10 6.014 6.090 0.754 93.345 o
-7 -15 -9 31.649 31.674 1.264 33.234 o
-7 -15 -8 15.023 15.275 0.950 58.865 o
-7 -15 -7 9.119 8.584 0.810 80.914 o
-7 -15 -6 19.393 19.675 1.041 49.042 o
-7 -15 -5 3.313 3.269 0.664 120.640 o
-7 -15 -4 2.622 2.438 0.643 128.636 o
-7 -15 -3 2.700 3.443 0.664 120.640 o
-7 -15 -2 6.818 6.963 0.754 93.345 o
-7 -15 -1 29.364 29.634 1.229 35.149 o
-7 -14 -14 0.128 -0.293 0.538 183.636 o
-7 -14 -13 13.323 13.773 0.880 68.580 o
-7 -14 -12 1.541 2.493 0.650 125.885 o
-7 -14 -11 20.900 21.225 1.097 44.171 o
-7 -14 -10 2.721 1.830 0.643 128.636 o
-7 -14 -9 1.955 2.060 0.629 134.417 o
-7 -14 -8 3.329 3.359 0.670 118.140 o
-7 -14 -7 5.615 5.329 0.719 102.628 o
-7 -14 -6 5.402 5.364 0.712 104.650 o
-7 -14 -5 8.320 7.480 0.761 91.640 o
-7 -14 -4 9.505 9.492 0.789 85.267 o
-7 -14 -3 34.403 34.852 1.320 30.480 o
-7 -14 -2 4.767 4.666 0.657 123.221 o
-7 -14 -1 43.463 43.366 1.453 25.166 o
-7 -13 -15 0.624 1.376 0.559 170.121 o
-7 -13 -14 1.663 1.180 0.587 154.305 o
-7 -13 -13 1.710 1.048 0.615 140.596 o
-7 -13 -12 7.267 6.963 0.775 88.368 o
-7 -13 -11 1.902 2.458 0.629 134.417 o
-7 -13 -10 8.647 8.416 0.796 83.778 o
-7 -13 -9 1.628 2.249 0.636 131.479 o
-7 -13 -8 3.039 3.604 0.670 118.140 o
-7 -13 -7 46.373 45.426 1.530 22.701 o
-7 -13 -6 26.887 27.337 1.173 38.576 o
-7 -13 -5 2.188 1.907 0.580 158.046 o
-7 -13 -4 1.969 1.627 0.552 174.455 o
-7 -13 -3 17.920 17.510 0.887 67.504 o
-7 -13 -2 23.542 23.104 0.992 53.996 o
-7 -13 -1 2.130 2.207 0.531 188.500 o
-7 -12 -16 1.305 0.789 0.552 174.455 o
-7 -12 -15 11.362 11.440 0.831 76.886 o
-7 -12 -14 0.460 0.643 0.601 147.212 o
-7 -12 -13 14.803 14.513 0.950 58.865 o
-7 -12 -12 1.448 1.215 0.615 140.596 o
-7 -12 -11 10.210 11.140 0.852 73.151 o
-7 -12 -10 1.259 1.062 0.615 140.596 o
-7 -12 -9 0.254 0.587 0.580 158.046 o
-7 -12 -8 8.206 8.179 0.761 91.640 o
-7 -12 -7 9.592 9.226 0.747 95.098 o
-7 -12 -6 6.124 5.720 0.636 131.479 o
-7 -12 -5 12.289 13.068 0.775 88.368 o
-7 -12 -4 11.952 11.957 0.747 95.098 o
-7 -12 -3 33.921 32.994 1.159 39.511 o
-7 -12 -2 1.881 1.690 0.482 228.687 o
-7 -12 -1 0.797 0.957 0.468 242.543 o
-7 -11 -17 7.281 7.892 0.719 102.628 o
-7 -11 -16 0.433 0.154 0.559 170.121 o
-7 -11 -15 12.423 12.621 0.880 68.580 o
-7 -11 -14 0.265 0.698 0.622 137.454 o
-7 -11 -13 2.930 2.361 0.643 128.636 o
-7 -11 -12 2.502 2.417 0.643 128.636 o
-7 -11 -11 9.149 9.205 0.810 80.914 o
-7 -11 -10 4.771 4.742 0.691 111.088 o
-7 -11 -9 26.683 25.779 1.117 42.530 o
-7 -11 -8 3.449 3.506 0.587 154.305 o
-7 -11 -7 3.057 3.352 0.566 165.947 o
-7 -11 -6 19.112 19.256 0.894 66.454 o
-7 -11 -5 4.207 4.058 0.559 170.121 o
-7 -11 -4 13.968 13.745 0.754 93.345 o
-7 -11 -3 37.771 38.260 1.215 35.962 o
-7 -11 -2 4.717 4.791 0.545 178.957 o
-7 -11 -1 12.524 12.341 0.705 106.732 o
-7 -10 -17 1.728 1.921 0.573 161.924 o
-7 -10 -16 3.175 3.415 0.650 125.885 o
-7 -10 -15 0.119 0.175 0.594 150.696 o
-7 -10 -14 0.218 -0.670 0.566 165.947 o
-7 -10 -13 2.327 2.759 0.643 128.636 o
-7 -10 -12 3.639 3.087 0.657 123.221 o
-7 -10 -11 0.685 0.286 0.580 158.046 o
-7 -10 -10 7.680 7.473 0.719 102.628 o
-7 -10 -9 40.809 40.146 1.327 30.160 o
-7 -10 -8 18.872 18.795 0.894 66.454 o
-7 -10 -7 19.341 20.185 0.901 65.427 o
-7 -10 -6 27.459 27.148 1.020 51.078 o
-7 -10 -5 12.615 12.362 0.712 104.650 o
-7 -10 -4 0.130 0.657 0.433 283.241 o
-7 -10 -3 4.995 4.896 0.524 193.560 o
-7 -10 -2 17.260 17.230 0.768 89.981 o
-7 -10 -1 30.655 30.228 1.006 52.507 o
-7 -9 -18 5.847 5.622 0.650 125.885 o
-7 -9 -17 1.730 1.844 0.594 150.696 o
-7 -9 -16 0.472 0.824 0.594 150.696 o
-7 -9 -15 4.169 4.568 0.691 111.088 o
-7 -9 -14 24.849 25.081 1.145 40.481 o
-7 -9 -13 2.361 2.256 0.643 128.636 o
-7 -9 -12 34.053 33.972 1.313 30.805 o
-7 -9 -11 5.153 4.826 0.657 123.221 o
-7 -9 -10 1.426 1.606 0.524 193.560 o
-7 -9 -9 34.831 34.090 1.194 37.235 o
-7 -9 -8 1.812 1.753 0.503 210.026 o
-7 -9 -7 22.916 22.378 0.915 63.445 o
-7 -9 -6 38.650 38.267 1.187 37.674 o
-7 -9 -5 8.075 7.815 0.587 154.305 o
-7 -9 -4 13.266 13.333 0.684 113.367 o
-7 -9 -3 25.943 25.535 0.901 65.427 o
-7 -9 -2 29.885 29.781 0.971 56.352 o
-7 -9 -1 21.921 21.672 0.817 79.537 o
-7 -8 -18 0.767 1.404 0.559 170.121 o
-7 -8 -17 2.483 2.940 0.643 128.636 o
-7 -8 -16 41.795 42.667 1.509 23.336 o
-7 -8 -15 7.522 7.480 0.761 91.640 o
-7 -8 -14 10.193 10.784 0.831 76.886 o
-7 -8 -13 19.776 19.619 1.034 49.707 o
-7 -8 -12 28.247 27.693 1.180 38.121 o
-7 -8 -11 11.284 10.742 0.747 95.098 o
-7 -8 -10 5.225 5.692 0.615 140.596 o
-7 -8 -9 3.821 3.862 0.552 174.455 o
-7 -8 -8 13.439 13.179 0.733 98.755 o
-7 -8 -7 32.446 32.819 1.083 45.319 o
-7 -8 -6 1.611 1.564 0.433 283.241 o
-7 -8 -5 7.924 7.983 0.559 170.121 o
-7 -8 -4 29.554 30.123 0.971 56.352 o
-7 -8 -3 32.970 33.022 1.006 52.507 o
-7 -8 -2 97.004 95.909 2.088 12.179 o
-7 -8 -1 2.898 2.731 0.405 323.655 o
-7 -7 -19 0.654 0.342 0.545 178.957 o
-7 -7 -18 12.997 12.607 0.838 75.609 o
-7 -7 -17 1.499 1.104 0.608 143.847 o
-7 -7 -16 1.451 1.334 0.608 143.847 o
-7 -7 -15 0.211 0.147 0.573 161.924 o
-7 -7 -14 13.345 13.578 0.901 65.427 o
-7 -7 -13 6.210 5.790 0.712 104.650 o
-7 -7 -12 38.663 39.001 1.362 28.633 o
-7 -7 -11 17.816 17.894 0.887 67.504 o
-7 -7 -10 54.202 53.905 1.530 22.701 o
-7 -7 -9 6.162 5.734 0.580 158.046 o
-7 -7 -8 78.484 78.001 1.886 14.935 o
-7 -7 -7 10.093 9.149 0.601 147.212 o
-7 -7 -6 20.133 20.157 0.796 83.778 o
-7 -7 -5 13.811 13.605 0.650 125.885 o
-7 -7 -4 14.753 14.702 0.650 125.885 o
-7 -7 -3 16.833 17.314 0.684 113.367 o
-7 -7 -2 73.495 73.859 1.669 19.061 o
-7 -7 -1 11.162 11.636 0.559 170.121 o
-7 -6 -19 1.716 2.263 0.566 165.947 o
-7 -6 -18 5.420 4.840 0.691 111.088 o
-7 -6 -17 9.920 9.764 0.838 75.609 o
-7 -6 -16 0.205 0.161 0.573 161.924 o
-7 -6 -15 10.327 10.323 0.824 78.194 o
-7 -6 -14 13.850 14.995 0.922 62.487 o
-7 -6 -13 21.703 21.812 1.055 47.751 o
-7 -6 -12 0.025 0.272 0.496 215.984 o
-7 -6 -11 2.561 2.500 0.538 183.636 o
-7 -6 -10 5.711 5.308 0.573 161.924 o
-7 -6 -9 31.340 31.632 1.069 46.511 o
-7 -6 -8 29.301 29.613 0.999 53.243 o
-7 -6 -7 70.791 70.213 1.690 18.591 o
-7 -6 -6 66.518 67.119 1.606 20.582 o
-7 -6 -5 18.018 17.964 0.705 106.732 o
-7 -6 -4 91.818 91.173 1.963 13.789 o
-7 -6 -3 1.205 0.985 0.342 453.468 o
-7 -6 -2 69.318 70.660 1.578 21.317 o
-7 -6 -1 0.342 0.580 0.307 562.385 o
-7 -5 -19 0.196 0.244 0.545 178.957 o
-7 -5 -18 8.404 7.641 0.761 91.640 o
-7 -5 -17 24.803 24.571 1.159 39.511 o
-7 -5 -16 14.185 12.970 0.894 66.454 o
-7 -5 -15 6.847 7.047 0.747 95.098 o
-7 -5 -14 25.475 25.912 1.152 39.992 o
-7 -5 -13 4.124 4.449 0.636 131.479 o
-7 -5 -12 49.041 49.917 1.495 23.774 o
-7 -5 -11 34.565 35.795 1.194 37.235 o
-7 -5 -10 20.984 20.974 0.880 68.580 o
-7 -5 -9 24.514 25.653 0.936 60.636 o
-7 -5 -8 10.701 11.028 0.615 140.596 o
-7 -5 -7 13.612 13.871 0.657 123.221 o
-7 -5 -6 22.472 22.615 0.796 83.778 o
-7 -5 -5 17.807 17.803 0.677 115.717 o
-7 -5 -4 27.263 27.630 0.838 75.609 o
-7 -5 -3 19.484 19.221 0.657 123.221 o
-7 -5 -2 21.198 20.890 0.670 118.140 o
-7 -5 -1 19.877 19.898 0.650 125.885 o
-7 -4 -19 3.159 3.122 0.622 137.454 o
-7 -4 -18 5.145 4.931 0.712 104.650 o
-7 -4 -17 4.465 4.659 0.684 113.367 o
-7 -4 -16 3.183 4.072 0.670 118.140 o
-7 -4 -15 12.233 12.670 0.880 68.580 o
-7 -4 -14 9.061 8.975 0.782 86.797 o
-7 -4 -13 17.817 18.222 0.901 65.427 o
-7 -4 -12 5.391 5.238 0.608 143.847 o
-7 -4 -11 16.246 16.616 0.810 80.914 o
-7 -4 -10 9.163 9.261 0.629 134.417 o
-7 -4 -9 30.296 30.689 1.006 52.507 o
-7 -4 -8 132.620 133.184 2.759 6.978 o
-7 -4 -7 54.492 54.988 1.376 28.055 o
-7 -4 -6 30.439 31.290 0.929 61.551 o
-7 -4 -5 73.574 73.524 1.634 19.884 o
-7 -4 -4 79.169 79.167 1.683 18.746 o
-7 -4 -3 68.334 68.565 1.488 23.998 o
-7 -4 -2 85.082 84.482 1.746 17.420 o
-7 -4 -1 71.620 72.050 1.523 22.910 o
-7 -3 -20 0.786 0.817 0.566 165.947 o
-7 -3 -19 6.699 5.979 0.705 106.732 o
-7 -3 -18 16.102 15.834 0.957 58.009 o
-7 -3 -17 7.609 7.564 0.761 91.640 o
-7 -3 -16 20.110 20.827 1.055 47.751 o
-7 -3 -15 24.889 25.500 1.152 39.992 o
-7 -3 -14 1.955 1.453 0.594 150.696 o
-7 -3 -13 44.692 45.698 1.425 26.163 o
-7 -3 -12 54.702 53.772 1.537 22.495 o
-7 -3 -11 18.547 18.383 0.838 75.609 o
-7 -3 -10 32.333 31.751 1.055 47.751 o
-7 -3 -9 16.061 15.764 0.719 102.628 o
-7 -3 -8 46.945 46.739 1.250 33.981 o
-7 -3 -7 81.983 80.620 1.802 16.357 o
-7 -3 -6 110.939 114.117 2.340 9.702 o
-7 -3 -5 49.945 49.749 1.187 37.674 o
-7 -3 -4 35.165 35.648 0.922 62.487 o
-7 -3 -3 211.288 210.773 3.869 3.547 o
-7 -3 -2 14.723 14.129 0.517 198.827 o
-7 -3 -1 101.397 101.852 2.011 13.127 o
-7 -2 -20 9.473 9.003 0.719 102.628 o
-7 -2 -19 4.118 3.499 0.650 125.885 o
-7 -2 -18 0.401 0.398 0.601 147.212 o
-7 -2 -17 25.933 26.149 1.159 39.511 o
-7 -2 -16 17.529 16.755 0.985 54.765 o
-7 -2 -15 22.235 22.385 1.083 45.319 o
-7 -2 -14 3.677 3.339 0.622 137.454 o
-7 -2 -13 182.111 180.698 3.772 3.734 o
-7 -2 -12 2.512 2.857 0.524 193.560 o
-7 -2 -11 82.609 82.925 1.998 13.311 o
-7 -2 -10 0.897 1.320 0.433 283.241 o
-7 -2 -9 12.823 13.012 0.650 125.885 o
-7 -2 -8 238.217 239.604 4.526 2.593 o
-7 -2 -7 18.075 17.684 0.684 113.367 o
-7 -2 -6 6.980 6.866 0.454 257.699 o
-7 -2 -5 89.448 88.589 1.844 15.622 o
-7 -2 -4 21.775 21.917 0.670 118.140 o
-7 -2 -3 217.846 217.590 3.981 3.351 o
-7 -2 -2 123.357 122.044 2.354 9.587 o
-7 -2 -1 501.505 485.194 8.507 0.734 o
-7 -1 -20 2.969 2.486 0.587 154.305 o
-7 -1 -19 7.273 6.977 0.733 98.755 o
-7 -1 -18 6.720 6.726 0.754 93.345 o
-7 -1 -17 0.361 -0.168 0.573 161.924 o
-7 -1 -16 6.961 6.935 0.740 96.901 o
-7 -1 -15 5.119 4.659 0.691 111.088 o
-7 -1 -14 57.170 58.123 1.718 17.992 o
-7 -1 -13 19.843 20.024 0.922 62.487 o
-7 -1 -12 13.914 13.892 0.768 89.981 o
-7 -1 -11 28.247 28.671 1.020 51.078 o
-7 -1 -10 68.669 67.084 1.669 19.061 o
-7 -1 -9 13.044 13.619 0.657 123.221 o
-7 -1 -8 280.997 278.681 5.182 1.978 o
-7 -1 -7 403.292 403.701 7.236 1.014 o
-7 -1 -6 189.862 191.657 3.604 4.089 o
-7 -1 -5 56.485 56.552 1.285 32.159 o
-7 -1 -4 141.445 142.857 2.724 7.158 o
-7 -1 -3 648.870 636.460 11.175 0.425 o
-7 -1 -2 88.778 89.357 1.788 16.613 o
-7 -1 -1 184.057 178.016 3.276 4.950 o
-6 -20 -5 6.183 5.755 0.677 115.717 o
-6 -20 -4 7.071 6.782 0.684 113.367 o
-6 -20 -3 0.584 0.210 0.545 178.957 o
-6 -20 -2 5.427 5.497 0.670 118.140 o
-6 -20 -1 0.171 0.684 0.552 174.455 o
-6 -19 -8 4.285 4.805 0.657 123.221 o
-6 -19 -7 5.245 4.938 0.650 125.885 o
-6 -19 -6 1.556 1.362 0.580 158.046 o
-6 -19 -5 4.327 4.959 0.670 118.140 o
-6 -19 -4 1.233 1.341 0.594 150.696 o
-6 -19 -3 7.049 6.887 0.740 96.901 o
-6 -19 -2 13.503 13.619 0.894 66.454 o
-6 -19 -1 0.668 0.747 0.601 147.212 o
-6 -18 -10 0.133 -0.293 0.538 183.636 o
-6 -18 -9 0.653 0.650 0.552 174.455 o
-6 -18 -8 1.595 2.123 0.594 150.696 o
-6 -18 -7 6.073 5.909 0.705 106.732 o
-6 -18 -6 4.354 4.449 0.691 111.088 o
-6 -18 -5 3.218 2.878 0.670 118.140 o
-6 -18 -4 0.350 1.159 0.615 140.596 o
-6 -18 -3 5.174 5.217 0.726 100.664 o
-6 -18 -2 0.776 0.950 0.622 137.454 o
-6 -18 -1 7.027 7.396 0.796 83.778 o
-6 -17 -11 0.305 0.901 0.545 178.957 o
-6 -17 -10 4.751 4.400 0.657 123.221 o
-6 -17 -9 3.824 3.262 0.657 123.221 o
-6 -17 -8 1.955 2.340 0.629 134.417 o
-6 -17 -7 4.102 3.820 0.698 108.878 o
-6 -17 -6 1.327 1.306 0.636 131.479 o
-6 -17 -5 7.869 8.374 0.768 89.981 o
-6 -17 -4 1.434 1.669 0.615 140.596 o
-6 -17 -3 6.011 6.027 0.733 98.755 o
-6 -17 -2 12.862 12.942 0.894 66.454 o
-6 -17 -1 5.038 4.994 0.712 104.650 o
-6 -16 -13 0.119 -0.119 0.545 178.957 o
-6 -16 -12 6.531 6.579 0.691 111.088 o
-6 -16 -11 1.043 1.278 0.601 147.212 o
-6 -16 -10 0.316 0.244 0.594 150.696 o
-6 -16 -9 12.683 12.537 0.901 65.427 o
-6 -16 -8 8.132 8.709 0.789 85.267 o
-6 -16 -7 1.997 1.914 0.643 128.636 o
-6 -16 -6 4.767 4.798 0.705 106.732 o
-6 -16 -5 2.693 2.682 0.657 123.221 o
-6 -16 -4 17.174 17.014 0.985 54.765 o
-6 -16 -3 19.208 18.543 1.013 51.785 o
-6 -16 -2 19.966 19.067 1.020 51.078 o
-6 -16 -1 4.366 4.121 0.691 111.088 o
-6 -15 -14 3.008 2.486 0.601 147.212 o
-6 -15 -13 0.706 0.594 0.552 174.455 o
-6 -15 -12 6.212 5.420 0.719 102.628 o
-6 -15 -11 2.167 2.074 0.643 128.636 o
-6 -15 -10 6.313 5.909 0.754 93.345 o
-6 -15 -9 4.375 5.231 0.705 106.732 o
-6 -15 -8 2.886 3.443 0.677 115.717 o
-6 -15 -7 25.333 24.808 1.145 40.481 o
-6 -15 -6 5.566 5.413 0.719 102.628 o
-6 -15 -5 11.055 11.007 0.845 74.365 o
-6 -15 -4 1.797 1.851 0.622 137.454 o
-6 -15 -3 14.194 13.829 0.894 66.454 o
-6 -15 -2 7.454 7.292 0.754 93.345 o
-6 -15 -1 11.230 11.706 0.845 74.365 o
-6 -14 -15 0.302 0.440 0.517 198.827 o
-6 -14 -14 4.590 4.079 0.650 125.885 o
-6 -14 -13 7.214 7.843 0.768 89.981 o
-6 -14 -12 3.952 3.995 0.691 111.088 o
-6 -14 -11 5.367 4.896 0.691 111.088 o
-6 -14 -10 7.766 7.138 0.768 89.981 o
-6 -14 -9 11.823 10.819 0.852 73.151 o
-6 -14 -8 5.265 4.784 0.719 102.628 o
-6 -14 -7 8.313 7.878 0.775 88.368 o
-6 -14 -6 1.541 1.592 0.608 143.847 o
-6 -14 -5 23.584 23.907 1.097 44.171 o
-6 -14 -4 6.201 6.928 0.698 108.878 o
-6 -14 -3 26.097 26.058 1.111 43.067 o
-6 -14 -2 83.660 81.835 2.095 12.098 o
-6 -14 -1 56.276 56.440 1.634 19.884 o
-6 -13 -16 1.007 1.816 0.566 165.947 o
-6 -13 -15 3.788 3.946 0.636 131.479 o
-6 -13 -14 1.319 1.285 0.615 140.596 o
-6 -13 -13 4.477 4.603 0.712 104.650 o
-6 -13 -12 1.843 1.467 0.615 140.596 o
-6 -13 -11 0.769 0.775 0.587 154.305 o
-6 -13 -10 0.962 -0.363 0.587 154.305 o
-6 -13 -9 53.196 53.605 1.690 18.591 o
-6 -13 -8 45.764 45.608 1.537 22.495 o
-6 -13 -7 27.097 27.141 1.166 39.040 o
-6 -13 -6 25.950 26.017 1.104 43.614 o
-6 -13 -5 0.422 0.629 0.503 210.026 o
-6 -13 -4 89.717 89.120 2.193 11.043 o
-6 -13 -3 34.143 33.706 1.187 37.674 o
-6 -13 -2 22.701 22.999 0.971 56.352 o
-6 -13 -1 19.034 18.879 0.887 67.504 o
-6 -12 -16 18.244 17.244 0.922 62.487 o
-6 -12 -15 5.454 5.762 0.719 102.628 o
-6 -12 -14 7.663 6.509 0.775 88.368 o
-6 -12 -13 0.034 0.126 0.580 158.046 o
-6 -12 -12 21.030 21.365 1.076 45.909 o
-6 -12 -11 4.545 4.700 0.698 108.878 o
-6 -12 -10 3.029 3.569 0.670 118.140 o
-6 -12 -9 21.021 21.596 1.062 47.125 o
-6 -12 -8 11.251 11.070 0.796 83.778 o
-6 -12 -7 5.849 5.895 0.636 131.479 o
-6 -12 -6 30.279 30.123 1.117 42.530 o
-6 -12 -5 8.110 8.647 0.670 118.140 o
-6 -12 -4 41.314 41.228 1.299 31.471 o
-6 -12 -3 18.785 19.277 0.873 69.682 o
-6 -12 -2 22.924 23.621 0.943 59.741 o
-6 -12 -1 31.527 31.136 1.083 45.319 o
-6 -11 -17 1.738 1.746 0.573 161.924 o
-6 -11 -16 5.887 6.237 0.726 100.664 o
-6 -11 -15 9.875 9.534 0.838 75.609 o
-6 -11 -14 35.461 37.464 1.376 28.055 o
-6 -11 -13 3.953 4.114 0.677 115.717 o
-6 -11 -12 9.677 9.680 0.817 79.537 o
-6 -11 -11 44.025 44.567 1.516 23.122 o
-6 -11 -10 16.047 16.972 0.964 57.172 o
-6 -11 -9 50.720 50.643 1.530 22.701 o
-6 -11 -8 2.435 2.144 0.538 183.636 o
-6 -11 -7 11.608 11.615 0.726 100.664 o
-6 -11 -6 9.077 9.003 0.657 123.221 o
-6 -11 -5 2.775 2.479 0.503 210.026 o
-6 -11 -4 45.236 44.574 1.313 30.805 o
-6 -11 -3 5.537 4.987 0.538 183.636 o
-6 -11 -2 23.116 22.559 0.887 67.504 o
-6 -11 -1 69.155 69.012 1.718 17.992 o
-6 -10 -18 0.054 -0.063 0.545 178.957 o
-6 -10 -17 2.892 2.424 0.615 140.596 o
-6 -10 -16 6.479 6.041 0.726 100.664 o
-6 -10 -15 16.596 16.902 0.992 53.996 o
-6 -10 -14 18.097 18.327 1.006 52.507 o
-6 -10 -13 4.318 4.666 0.691 111.088 o
-6 -10 -12 13.330 13.529 0.894 66.454 o
-6 -10 -11 25.319 24.501 1.117 42.530 o
-6 -10 -10 6.295 6.614 0.664 120.640 o
-6 -10 -9 54.506 54.534 1.571 21.507 o
-6 -10 -8 14.651 14.891 0.796 83.778 o
-6 -10 -7 1.231 1.250 0.475 235.462 o
-6 -10 -6 24.182 23.942 0.929 61.551 o
-6 -10 -5 100.937 101.859 2.291 10.120 o
-6 -10 -4 41.622 41.738 1.222 35.552 o
-6 -10 -3 1.998 2.116 0.440 274.320 o
-6 -10 -2 5.458 5.231 0.503 210.026 o
-6 -10 -1 0.395 0.419 0.391 347.186 o
-6 -9 -18 3.399 3.527 0.615 140.596 o
-6 -9 -17 1.230 0.880 0.601 147.212 o
-6 -9 -16 15.691 14.800 0.957 58.009 o
-6 -9 -15 12.754 12.537 0.880 68.580 o
-6 -9 -14 2.556 2.312 0.636 131.479 o
-6 -9 -13 0.944 0.999 0.594 150.696 o
-6 -9 -12 13.788 12.865 0.880 68.580 o
-6 -9 -11 2.368 2.563 0.559 170.121 o
-6 -9 -10 50.024 48.555 1.467 24.689 o
-6 -9 -9 5.847 6.433 0.608 143.847 o
-6 -9 -8 11.719 11.713 0.698 108.878 o
-6 -9 -7 12.161 11.880 0.677 115.717 o
-6 -9 -6 4.279 4.184 0.503 210.026 o
-6 -9 -5 31.698 31.555 1.020 51.078 o
-6 -9 -4 10.259 9.946 0.594 150.696 o
-6 -9 -3 30.879 30.298 0.964 57.172 o
-6 -9 -2 24.605 24.480 0.845 74.365 o
-6 -9 -1 15.821 15.973 0.677 115.717 o
-6 -8 -19 6.602 6.405 0.691 111.088 o
-6 -8 -18 11.140 10.672 0.796 83.778 o
-6 -8 -17 3.860 3.583 0.684 113.367 o
-6 -8 -16 13.960 13.969 0.908 64.425 o
-6 -8 -15 8.806 9.352 0.810 80.914 o
-6 -8 -14 18.808 18.907 1.020 51.078 o
-6 -8 -13 22.582 21.819 1.069 46.511 o
-6 -8 -12 12.998 12.090 0.824 78.194 o
-6 -8 -11 21.587 21.561 0.957 58.009 o
-6 -8 -10 17.884 17.014 0.838 75.609 o
-6 -8 -9 29.592 29.229 1.048 48.390 o
-6 -8 -8 64.056 64.046 1.648 19.549 o
-6 -8 -7 7.893 7.599 0.566 165.947 o
-6 -8 -6 22.665 22.566 0.838 75.609 o
-6 -8 -5 2.990 2.570 0.426 292.603 o
-6 -8 -4 4.363 4.274 0.440 274.320 o
-6 -8 -3 28.303 28.496 0.894 66.454 o
-6 -8 -2 64.583 64.982 1.516 23.122 o
-6 -8 -1 63.908 64.130 1.495 23.774 o
-6 -7 -19 1.501 1.467 0.566 165.947 o
-6 -7 -18 4.070 4.840 0.677 115.717 o
-6 -7 -17 2.762 2.717 0.670 118.140 o
-6 -7 -16 12.358 12.865 0.887 67.504 o
-6 -7 -15 5.889 6.454 0.740 96.901 o
-6 -7 -14 13.581 13.305 0.894 66.454 o
-6 -7 -13 18.274 18.767 0.985 54.765 o
-6 -7 -12 61.926 61.588 1.718 17.992 o
-6 -7 -11 25.035 24.836 0.999 53.243 o
-6 -7 -10 6.140 6.293 0.580 158.046 o
-6 -7 -9 4.132 4.638 0.531 188.500 o
-6 -7 -8 1.693 1.411 0.440 274.320 o
-6 -7 -7 112.982 112.964 2.424 9.042 o
-6 -7 -6 129.489 129.762 2.675 7.422 o
-6 -7 -5 49.023 48.003 1.243 34.364 o
-6 -7 -4 39.477 40.027 1.083 45.319 o
-6 -7 -3 25.847 26.226 0.817 79.537 o
-6 -7 -2 2.788 3.185 0.356 418.599 o
-6 -7 -1 12.638 12.397 0.531 188.500 o
-6 -6 -19 11.933 11.936 0.803 82.327 o
-6 -6 -18 4.609 4.554 0.691 111.088 o
-6 -6 -17 36.221 36.151 1.397 27.219 o
-6 -6 -16 4.193 4.302 0.698 108.878 o
-6 -6 -15 11.755 11.894 0.866 70.810 o
-6 -6 -14 0.220 0.230 0.580 158.046 o
-6 -6 -13 32.050 31.841 1.222 35.552 o
-6 -6 -12 0.681 0.670 0.496 215.984 o
-6 -6 -11 32.433 32.163 1.117 42.530 o
-6 -6 -10 5.635 6.153 0.566 165.947 o
-6 -6 -9 114.494 113.069 2.465 8.738 o
-6 -6 -8 13.521 13.515 0.664 120.640 o
-6 -6 -7 2.738 2.892 0.419 302.438 o
-6 -6 -6 16.029 16.225 0.664 120.640 o
-6 -6 -5 39.653 40.251 1.076 45.909 o
-6 -6 -4 3.521 3.702 0.363 402.654 o
-6 -6 -3 93.332 95.308 1.956 13.887 o
-6 -6 -2 127.061 129.140 2.514 8.401 o
-6 -6 -1 71.333 72.560 1.551 22.092 o
-6 -5 -20 0.585 0.384 0.545 178.957 o
-6 -5 -19 13.070 12.697 0.852 73.151 o
-6 -5 -18 1.532 1.816 0.629 134.417 o
-6 -5 -17 2.255 2.088 0.636 131.479 o
-6 -5 -16 18.323 18.446 1.006 52.507 o
-6 -5 -15 50.451 50.832 1.634 19.884 o
-6 -5 -14 94.747 94.582 2.396 9.254 o
-6 -5 -13 32.850 33.134 1.194 37.235 o
-6 -5 -12 87.404 88.359 2.151 11.477 o
-6 -5 -11 64.728 65.059 1.697 18.439 o
-6 -5 -10 3.756 3.667 0.496 215.984 o
-6 -5 -9 8.345 8.695 0.573 161.924 o
-6 -5 -8 71.789 71.114 1.683 18.746 o
-6 -5 -7 57.584 57.970 1.418 26.421 o
-6 -5 -6 132.137 131.166 2.640 7.620 o
-6 -5 -5 61.641 61.595 1.397 27.219 o
-6 -5 -4 70.722 72.365 1.558 21.894 o
-6 -5 -3 114.570 115.192 2.270 10.308 o
-6 -5 -2 6.261 6.887 0.384 359.926 o
-6 -5 -1 121.918 122.763 2.375 9.418 o
-6 -4 -20 13.899 14.472 0.831 76.886 o
-6 -4 -19 18.292 18.683 0.985 54.765 o
-6 -4 -18 5.237 5.560 0.726 100.664 o
-6 -4 -17 15.253 15.631 0.943 59.741 o
-6 -4 -16 1.724 1.404 0.601 147.212 o
-6 -4 -15 11.435 11.755 0.859 71.966 o
-6 -4 -14 4.148 4.191 0.636 131.479 o
-6 -4 -13 2.472 2.710 0.545 178.957 o
-6 -4 -12 21.790 22.280 0.929 61.551 o
-6 -4 -11 43.175 43.401 1.292 31.812 o
-6 -4 -10 59.414 60.358 1.551 22.092 o
-6 -4 -9 23.641 24.026 0.859 71.966 o
-6 -4 -8 59.943 61.036 1.488 23.998 o
-6 -4 -7 55.219 55.323 1.348 29.230 o
-6 -4 -6 281.904 283.717 5.161 1.994 o
-6 -4 -5 269.001 266.319 4.840 2.267 o
-6 -4 -4 192.616 197.021 3.639 4.011 o
-6 -4 -3 308.706 309.098 5.504 1.753 o
-6 -4 -2 225.979 227.256 4.114 3.138 o
-6 -4 -1 360.974 363.597 6.405 1.295 o
-6 -3 -20 0.196 0.021 0.524 193.560 o
-6 -3 -19 2.011 2.479 0.622 137.454 o
-6 -3 -18 3.535 3.094 0.670 118.140 o
-6 -3 -17 6.253 6.873 0.740 96.901 o
-6 -3 -16 0.135 0.461 0.573 161.924 o
-6 -3 -15 10.382 10.085 0.810 80.914 o
-6 -3 -14 3.370 3.185 0.601 147.212 o
-6 -3 -13 4.097 3.779 0.559 170.121 o
-6 -3 -12 12.220 11.615 0.705 106.732 o
-6 -3 -11 2.359 2.333 0.468 242.543 o
-6 -3 -10 29.769 30.899 1.006 52.507 o
-6 -3 -9 9.279 9.562 0.566 165.947 o
-6 -3 -8 295.410 297.644 5.497 1.758 o
-6 -3 -7 123.723 121.925 2.472 8.688 o
-6 -3 -6 146.500 145.120 2.808 6.737 o
-6 -3 -5 5.186 5.329 0.370 387.603 o
-6 -3 -4 200.913 203.034 3.737 3.804 o
-6 -3 -3 34.037 34.936 0.859 71.966 o
-6 -3 -2 320.021 322.808 5.706 1.631 o
-6 -3 -1 222.515 222.067 4.016 3.293 o
-6 -2 -20 4.398 4.840 0.643 128.636 o
-6 -2 -19 0.053 0.335 0.580 158.046 o
-6 -2 -18 0.838 1.173 0.622 137.454 o
-6 -2 -17 18.330 18.418 0.999 53.243 o
-6 -2 -16 21.064 21.177 1.069 46.511 o
-6 -2 -15 9.260 8.814 0.768 89.981 o
-6 -2 -14 4.954 4.945 0.608 143.847 o
-6 -2 -13 17.864 17.300 0.852 73.151 o
-6 -2 -12 64.719 63.760 1.676 18.902 o
-6 -2 -11 101.301 102.544 2.305 9.998 o
-6 -2 -10 33.057 33.301 1.041 49.042 o
-6 -2 -9 9.772 9.855 0.566 165.947 o
-6 -2 -8 10.311 10.421 0.545 178.957 o
-6 -2 -7 37.257 36.954 0.978 55.550 o
-6 -2 -6 28.959 29.376 0.810 80.914 o
-6 -2 -5 488.652 486.242 8.549 0.727 o
-6 -2 -4 101.648 103.340 2.025 12.946 o
-6 -2 -3 135.455 133.268 2.514 8.401 o
-6 -2 -2 223.513 226.620 4.079 3.192 o
-6 -2 -1 677.567 664.055 11.678 0.389 o
-6 -1 -20 1.851 1.201 0.566 165.947 o
-6 -1 -19 3.074 3.255 0.650 125.885 o
-6 -1 -18 7.097 6.796 0.768 89.981 o
-6 -1 -17 0.626 0.405 0.594 150.696 o
-6 -1 -16 4.833 4.980 0.698 108.878 o
-6 -1 -15 10.524 11.161 0.817 79.537 o
-6 -1 -14 2.418 2.535 0.545 178.957 o
-6 -1 -13 10.896 10.777 0.712 104.650 o
-6 -1 -12 12.662 13.291 0.726 100.664 o
-6 -1 -11 19.357 19.661 0.817 79.537 o
-6 -1 -10 136.256 135.992 2.829 6.638 o
-6 -1 -9 31.637 31.311 0.964 57.172 o
-6 -1 -8 7.175 7.571 0.482 228.687 o
-6 -1 -7 45.129 44.909 1.111 43.067 o
-6 -1 -6 151.708 152.133 2.905 6.291 o
-6 -1 -5 302.146 300.116 5.392 1.827 o
-6 -1 -4 64.213 65.387 1.376 28.055 o
-6 -1 -3 19.532 20.457 0.587 154.305 o
-6 -1 -2 228.856 229.658 4.135 3.107 o
-6 -1 -1 295.195 294.277 5.210 1.956 o
-5 -20 -6 1.423 1.683 0.587 154.305 o
-5 -20 -5 5.548 5.755 0.657 123.221 o
-5 -20 -4 0.168 -0.349 0.531 188.500 o
-5 -20 -3 2.239 1.683 0.594 150.696 o
-5 -20 -2 2.674 2.738 0.608 143.847 o
-5 -20 -1 3.280 2.661 0.622 137.454 o
-5 -19 -8 0.212 0.440 0.538 183.636 o
-5 -19 -7 4.865 4.791 0.664 120.640 o
-5 -19 -6 7.480 6.677 0.719 102.628 o
-5 -19 -5 0.411 0.482 0.573 161.924 o
-5 -19 -4 0.461 0.545 0.580 158.046 o
-5 -19 -3 1.824 1.383 0.608 143.847 o
-5 -19 -2 0.492 0.992 0.587 154.305 o
-5 -19 -1 6.525 5.706 0.740 96.901 o
-5 -18 -10 0.547 0.964 0.545 178.957 o
-5 -18 -9 5.416 5.455 0.677 115.717 o
-5 -18 -8 1.682 1.285 0.601 147.212 o
-5 -18 -7 0.420 0.349 0.587 154.305 o
-5 -18 -6 1.306 1.858 0.636 131.479 o
-5 -18 -5 3.172 3.667 0.684 113.367 o
-5 -18 -4 7.414 7.145 0.775 88.368 o
-5 -18 -3 0.010 0.126 0.566 165.947 o
-5 -18 -2 3.995 3.981 0.664 120.640 o
-5 -18 -1 7.128 6.726 0.740 96.901 o
-5 -17 -12 1.517 2.186 0.559 170.121 o
-5 -17 -11 6.796 6.342 0.691 111.088 o
-5 -17 -10 0.280 0.189 0.566 165.947 o
-5 -17 -9 11.733 12.474 0.887 67.504 o
-5 -17 -8 5.476 5.196 0.733 98.755 o
-5 -17 -7 11.557 11.231 0.880 68.580 o
-5 -17 -6 1.048 1.578 0.608 143.847 o
-5 -17 -5 4.780 4.931 0.705 106.732 o
-5 -17 -4 12.961 13.522 0.901 65.427 o
-5 -17 -3 0.260 0.796 0.587 154.305 o
-5 -17 -2 1.749 2.067 0.636 131.479 o
-5 -17 -1 9.290 9.142 0.810 80.914 o
-5 -16 -13 0.236 0.112 0.531 188.500 o
-5 -16 -12 1.422 1.069 0.573 161.924 o
-5 -16 -11 2.803 3.262 0.650 125.885 o
-5 -16 -10 0.942 0.447 0.608 143.847 o
-5 -16 -9 14.330 14.499 0.950 58.865 o
-5 -16 -8 2.790 3.737 0.670 118.140 o
-5 -16 -7 1.094 1.138 0.608 143.847 o
-5 -16 -6 3.075 2.661 0.657 123.221 o
-5 -16 -5 7.169 7.934 0.768 89.981 o
-5 -16 -4 12.704 12.285 0.873 69.682 o
-5 -16 -3 1.393 1.767 0.622 137.454 o
-5 -16 -2 29.652 28.873 1.215 35.962 o
-5 -16 -1 16.802 16.511 0.964 57.172 o
-5 -15 -14 11.110 10.721 0.782 86.797 o
-5 -15 -13 9.471 9.156 0.775 88.368 o
-5 -15 -12 6.070 5.727 0.733 98.755 o
-5 -15 -11 3.022 2.780 0.670 118.140 o
-5 -15 -10 1.144 1.585 0.601 147.212 o
-5 -15 -9 2.701 3.345 0.657 123.221 o
-5 -15 -8 4.530 5.329 0.712 104.650 o
-5 -15 -7 8.817 9.073 0.796 83.778 o
-5 -15 -6 4.118 3.527 0.657 123.221 o
-5 -15 -5 3.121 3.597 0.657 123.221 o
-5 -15 -4 9.747 9.589 0.796 83.778 o
-5 -15 -3 14.580 13.752 0.887 67.504 o
-5 -15 -2 5.189 4.917 0.657 123.221 o
-5 -15 -1 1.585 1.194 0.566 165.947 o
-5 -14 -15 0.307 0.768 0.545 178.957 o
-5 -14 -14 1.218 0.531 0.587 154.305 o
-5 -14 -13 4.735 4.540 0.691 111.088 o
-5 -14 -12 1.517 1.460 0.636 131.479 o
-5 -14 -11 10.081 9.715 0.810 80.914 o
-5 -14 -10 2.094 2.431 0.629 134.417 o
-5 -14 -9 0.184 0.300 0.587 154.305 o
-5 -14 -8 4.031 4.246 0.677 115.717 o
-5 -14 -7 5.494 5.050 0.691 111.088 o
-5 -14 -6 23.778 23.977 1.097 44.171 o
-5 -14 -5 9.861 10.937 0.782 86.797 o
-5 -14 -4 14.679 14.688 0.838 75.609 o
-5 -14 -3 4.507 4.295 0.601 147.212 o
-5 -14 -2 15.089 15.163 0.831 76.886 o
-5 -14 -1 11.495 10.909 0.740 96.901 o
-5 -13 -16 11.190 10.274 0.761 91.640 o
-5 -13 -15 0.571 0.719 0.580 158.046 o
-5 -13 -14 7.415 7.641 0.761 91.640 o
-5 -13 -13 1.490 1.865 0.643 128.636 o
-5 -13 -12 2.072 1.816 0.629 134.417 o
-5 -13 -11 2.321 2.347 0.629 134.417 o
-5 -13 -10 3.811 3.541 0.670 118.140 o
-5 -13 -9 1.800 1.774 0.608 143.847 o
-5 -13 -8 5.208 5.050 0.691 111.088 o
-5 -13 -7 14.241 13.864 0.852 73.151 o
-5 -13 -6 47.327 47.479 1.460 24.926 o
-5 -13 -5 4.004 3.765 0.580 158.046 o
-5 -13 -4 9.798 9.324 0.691 111.088 o
-5 -13 -3 15.006 15.100 0.803 82.327 o
-5 -13 -2 7.543 7.368 0.636 131.479 o
-5 -13 -1 15.753 14.814 0.789 85.267 o
-5 -12 -17 0.875 1.159 0.531 188.500 o
-5 -12 -16 6.337 5.993 0.698 108.878 o
-5 -12 -15 3.354 3.094 0.664 120.640 o
-5 -12 -14 5.094 5.245 0.740 96.901 o
-5 -12 -13 12.896 13.214 0.894 66.454 o
-5 -12 -12 12.020 11.601 0.859 71.966 o
-5 -12 -11 11.982 10.868 0.852 73.151 o
-5 -12 -10 16.620 16.392 0.950 58.865 o
-5 -12 -9 28.724 28.105 1.159 39.511 o
-5 -12 -8 3.540 3.304 0.580 158.046 o
-5 -12 -7 4.596 4.756 0.594 150.696 o
-5 -12 -6 37.636 38.267 1.250 33.981 o
-5 -12 -5 4.654 4.428 0.559 170.121 o
-5 -12 -4 46.659 46.928 1.383 27.772 o
-5 -12 -3 25.998 25.346 0.964 57.172 o
-5 -12 -2 21.345 21.079 0.880 68.580 o
-5 -12 -1 35.048 34.803 1.131 41.487 o
-5 -11 -17 1.448 1.027 0.566 165.947 o
-5 -11 -16 16.815 16.979 0.964 57.172 o
-5 -11 -15 2.685 2.486 0.670 118.140 o
-5 -11 -14 4.066 3.841 0.677 115.717 o
-5 -11 -13 4.147 4.407 0.698 108.878 o
-5 -11 -12 0.844 0.859 0.594 150.696 o
-5 -11 -11 27.779 27.832 1.187 37.674 o
-5 -11 -10 31.601 31.869 1.229 35.149 o
-5 -11 -9 21.736 20.953 0.957 58.009 o
-5 -11 -8 30.660 31.157 1.131 41.487 o
-5 -11 -7 0.019 0.021 0.447 265.815 o
-5 -11 -6 59.019 59.842 1.606 20.582 o
-5 -11 -5 34.001 34.300 1.124 42.004 o
-5 -11 -4 186.790 185.776 3.758 3.762 o
-5 -11 -3 8.797 8.800 0.601 147.212 o
-5 -11 -2 3.348 3.604 0.482 228.687 o
-5 -11 -1 38.289 37.045 1.131 41.487 o
-5 -10 -18 0.065 -0.293 0.517 198.827 o
-5 -10 -17 10.598 10.637 0.810 80.914 o
-5 -10 -16 28.711 29.006 1.236 34.753 o
-5 -10 -15 2.172 1.481 0.636 131.479 o
-5 -10 -14 37.042 38.078 1.397 27.219 o
-5 -10 -13 25.080 25.241 1.145 40.481 o
-5 -10 -12 5.140 5.133 0.705 106.732 o
-5 -10 -11 60.316 61.120 1.781 16.744 o
-5 -10 -10 32.679 33.525 1.201 36.803 o
-5 -10 -9 15.698 16.895 0.838 75.609 o
-5 -10 -8 1.460 1.131 0.475 235.462 o
-5 -10 -7 5.275 5.483 0.552 174.455 o
-5 -10 -6 58.897 59.255 1.558 21.894 o
-5 -10 -5 24.171 24.997 0.915 63.445 o
-5 -10 -4 79.416 79.097 1.858 15.388 o
-5 -10 -3 140.737 141.258 2.919 6.231 o
-5 -10 -2 19.994 19.752 0.775 88.368 o
-5 -10 -1 125.909 124.356 2.612 7.784 o
-5 -9 -19 12.341 10.882 0.782 86.797 o
-5 -9 -18 12.439 11.915 0.817 79.537 o
-5 -9 -17 18.413 17.936 1.006 52.507 o
-5 -9 -16 8.905 8.849 0.831 76.886 o
-5 -9 -15 9.522 8.730 0.796 83.778 o
-5 -9 -14 9.437 9.191 0.810 80.914 o
-5 -9 -13 1.592 1.760 0.615 140.596 o
-5 -9 -12 43.668 44.253 1.474 24.455 o
-5 -9 -11 121.730 120.445 2.766 6.943 o
-5 -9 -10 111.740 110.771 2.556 8.128 o
-5 -9 -9 57.113 56.734 1.564 21.699 o
-5 -9 -8 61.151 61.462 1.613 20.404 o
-5 -9 -7 86.803 87.004 2.032 12.857 o
-5 -9 -6 66.818 66.896 1.648 19.549 o
-5 -9 -5 28.101 27.225 0.915 63.445 o
-5 -9 -4 41.596 41.536 1.159 39.511 o
-5 -9 -3 110.934 111.142 2.347 9.644 o
-5 -9 -2 24.876 24.822 0.824 78.194 o
-5 -9 -1 4.595 4.400 0.419 302.438 o
-5 -8 -19 1.814 1.816 0.573 161.924 o
-5 -8 -18 12.349 12.516 0.859 71.966 o
-5 -8 -17 77.405 77.533 2.144 11.552 o
-5 -8 -16 7.731 7.648 0.768 89.981 o
-5 -8 -15 19.093 19.046 1.020 51.078 o
-5 -8 -14 37.872 38.260 1.397 27.219 o
-5 -8 -13 46.908 46.760 1.544 22.292 o
-5 -8 -12 16.192 16.211 0.866 70.810 o
-5 -8 -11 68.990 70.751 1.858 15.388 o
-5 -8 -10 77.803 78.818 1.963 13.789 o
-5 -8 -9 69.982 71.338 1.788 16.613 o
-5 -8 -8 8.085 7.941 0.580 158.046 o
-5 -8 -7 111.496 110.562 2.403 9.201 o
-5 -8 -6 42.630 43.163 1.194 37.235 o
-5 -8 -5 162.541 163.664 3.255 5.014 o
-5 -8 -4 147.912 150.219 2.996 5.916 o
-5 -8 -3 8.429 8.919 0.503 210.026 o
-5 -8 -2 59.002 60.463 1.418 26.421 o
-5 -8 -1 73.525 72.616 1.599 20.762 o
-5 -7 -19 3.867 4.023 0.636 131.479 o
-5 -7 -18 5.995 5.811 0.733 98.755 o
-5 -7 -17 16.191 15.373 0.971 56.352 o
-5 -7 -16 6.681 6.935 0.747 95.098 o
-5 -7 -15 5.878 5.804 0.719 102.628 o
-5 -7 -14 13.714 13.626 0.880 68.580 o
-5 -7 -13 22.524 22.043 1.020 51.078 o
-5 -7 -12 61.171 61.050 1.690 18.591 o
-5 -7 -11 26.668 27.483 1.034 49.707 o
-5 -7 -10 113.302 114.194 2.542 8.217 o
-5 -7 -9 80.952 78.811 1.886 14.935 o
-5 -7 -8 136.592 135.189 2.829 6.638 o
-5 -7 -7 97.307 98.213 2.151 11.477 o
-5 -7 -6 69.366 69.229 1.613 20.404 o
-5 -7 -5 78.889 79.021 1.753 17.282 o
-5 -7 -4 4.565 4.973 0.391 347.186 o
-5 -7 -3 463.445 463.123 8.242 0.782 o
-5 -7 -2 152.368 150.715 2.905 6.291 o
-5 -7 -1 8.081 8.032 0.426 292.603 o
-5 -6 -20 1.929 1.816 0.580 158.046 o
-5 -6 -19 8.809 8.318 0.761 91.640 o
-5 -6 -18 3.865 3.632 0.677 115.717 o
-5 -6 -17 7.826 7.739 0.761 91.640 o
-5 -6 -16 5.856 5.518 0.719 102.628 o
-5 -6 -15 8.727 8.297 0.775 88.368 o
-5 -6 -14 1.955 1.872 0.594 150.696 o
-5 -6 -13 37.832 38.400 1.285 32.159 o
-5 -6 -12 3.846 4.107 0.566 165.947 o
-5 -6 -11 84.457 86.131 2.074 12.343 o
-5 -6 -10 69.472 69.557 1.739 17.561 o
-5 -6 -9 42.204 42.213 1.208 36.379 o
-5 -6 -8 91.908 90.880 2.025 12.946 o
-5 -6 -7 49.606 49.924 1.278 32.511 o
-5 -6 -6 14.381 14.227 0.601 147.212 o
-5 -6 -5 9.418 9.722 0.475 235.462 o
-5 -6 -4 37.877 37.687 0.964 57.172 o
-5 -6 -3 614.568 614.662 10.896 0.447 o
-5 -6 -2 171.091 169.489 3.185 5.236 o
-5 -6 -1 320.656 322.990 5.797 1.580 o
-5 -5 -20 0.388 0.049 0.517 198.827 o
-5 -5 -19 9.681 9.848 0.796 83.778 o
-5 -5 -18 6.574 5.713 0.740 96.901 o
-5 -5 -17 20.730 20.380 1.048 48.390 o
-5 -5 -16 16.274 17.014 0.971 56.352 o
-5 -5 -15 3.944 3.960 0.664 120.640 o
-5 -5 -14 5.332 5.294 0.657 123.221 o
-5 -5 -13 80.786 80.033 2.032 12.857 o
-5 -5 -12 12.501 11.818 0.719 102.628 o
-5 -5 -11 16.571 16.832 0.789 85.267 o
-5 -5 -10 21.820 20.932 0.831 76.886 o
-5 -5 -9 58.527 59.353 1.488 23.998 o
-5 -5 -8 119.282 121.527 2.521 8.355 o
-5 -5 -7 16.572 16.623 0.650 125.885 o
-5 -5 -6 124.489 123.371 2.458 8.787 o
-5 -5 -5 12.402 12.376 0.503 210.026 o
-5 -5 -4 254.756 258.888 4.707 2.397 o
-5 -5 -3 84.320 84.343 1.718 17.992 o
-5 -5 -2 110.777 111.903 2.172 11.257 o
-5 -5 -1 78.779 80.033 1.620 20.229 o
-5 -4 -20 3.457 2.857 0.608 143.847 o
-5 -4 -19 2.766 2.989 0.643 128.636 o
-5 -4 -18 8.557 8.374 0.803 82.327 o
-5 -4 -17 0.255 0.314 0.580 158.046 o
-5 -4 -16 5.075 5.490 0.705 106.732 o
-5 -4 -15 2.100 1.970 0.608 143.847 o
-5 -4 -14 15.450 16.490 0.866 70.810 o
-5 -4 -13 21.259 22.189 0.950 58.865 o
-5 -4 -12 15.787 16.672 0.796 83.778 o
-5 -4 -11 9.594 9.883 0.629 134.417 o
-5 -4 -10 16.649 16.616 0.733 98.755 o
-5 -4 -9 1.273 1.111 0.377 373.380 o
-5 -4 -8 53.057 53.758 1.334 29.845 o
-5 -4 -7 150.360 150.114 2.926 6.202 o
-5 -4 -6 28.346 29.139 0.810 80.914 o
-5 -4 -5 0.579 0.740 0.272 715.830 o
-5 -4 -4 169.028 170.243 3.192 5.213 o
-5 -4 -3 305.752 304.942 5.455 1.785 o
-5 -4 -2 211.719 215.941 3.932 3.435 o
-5 -4 -1 166.809 172.548 3.178 5.259 o
-5 -3 -20 1.484 1.481 0.573 161.924 o
-5 -3 -19 11.806 11.056 0.838 75.609 o
-5 -3 -18 11.165 10.728 0.824 78.194 o
-5 -3 -17 12.258 12.327 0.859 71.966 o
-5 -3 -16 9.475 9.520 0.803 82.327 o
-5 -3 -15 2.371 3.010 0.615 140.596 o
-5 -3 -14 11.839 12.530 0.768 89.981 o
-5 -3 -13 10.704 11.398 0.719 102.628 o
-5 -3 -12 0.241 0.126 0.426 292.603 o
-5 -3 -11 20.695 20.115 0.817 79.537 o
-5 -3 -10 29.884 30.515 0.978 55.550 o
-5 -3 -9 3.818 3.415 0.419 302.438 o
-5 -3 -8 12.746 13.438 0.587 154.305 o
-5 -3 -7 102.901 104.444 2.123 11.781 o
-5 -3 -6 84.333 84.657 1.753 17.282 o
-5 -3 -5 95.423 98.046 1.956 13.887 o
-5 -3 -4 439.688 441.765 7.815 0.870 o
-5 -3 -3 23.262 23.837 0.636 131.479 o
-5 -3 -2 65.207 65.841 1.341 29.535 o
-5 -3 -1 20.530 20.995 0.566 165.947 o
-5 -2 -20 1.515 1.711 0.594 150.696 o
-5 -2 -19 15.259 15.875 0.950 58.865 o
-5 -2 -18 7.929 7.494 0.754 93.345 o
-5 -2 -17 0.668 0.147 0.573 161.924 o
-5 -2 -16 19.747 19.605 1.020 51.078 o
-5 -2 -15 5.460 5.092 0.650 125.885 o
-5 -2 -14 22.942 22.741 0.985 54.765 o
-5 -2 -13 22.739 23.174 0.950 58.865 o
-5 -2 -12 60.653 60.254 1.599 20.762 o
-5 -2 -11 8.426 8.123 0.573 161.924 o
-5 -2 -10 17.935 18.557 0.747 95.098 o
-5 -2 -9 44.794 45.901 1.201 36.803 o
-5 -2 -8 68.781 66.910 1.530 22.701 o
-5 -2 -7 86.481 86.787 1.809 16.231 o
-5 -2 -6 59.846 59.688 1.313 30.805 o
-5 -2 -5 22.793 23.614 0.657 123.221 o
-5 -2 -4 1.156 1.460 0.237 941.848 o
-5 -2 -3 22.625 22.992 0.608 143.847 o
-5 -2 -2 141.096 143.290 2.654 7.540 o
-5 -2 -1 368.689 366.565 6.509 1.253 o
-5 -1 -21 0.949 1.271 0.559 170.121 o
-5 -1 -20 4.531 4.128 0.657 123.221 o
-5 -1 -19 0.949 0.880 0.608 143.847 o
-5 -1 -18 0.549 0.447 0.587 154.305 o
-5 -1 -17 9.332 9.603 0.810 80.914 o
-5 -1 -16 4.422 4.861 0.684 113.367 o
-5 -1 -15 5.364 5.986 0.670 118.140 o
-5 -1 -14 14.781 14.702 0.810 80.914 o
-5 -1 -13 8.078 8.304 0.636 131.479 o
-5 -1 -12 81.296 81.612 1.970 13.691 o
-5 -1 -11 62.932 62.880 1.585 21.129 o
-5 -1 -10 87.540 86.843 1.956 13.887 o
-5 -1 -9 40.738 39.650 1.083 45.319 o
-5 -1 -8 21.994 21.868 0.705 106.732 o
-5 -1 -7 3.763 3.820 0.342 453.468 o
-5 -1 -6 182.537 184.191 3.429 4.516 o
-5 -1 -5 45.004 46.062 1.041 49.042 o
-5 -1 -4 171.758 172.541 3.178 5.259 o
-5 -1 -3 360.442 362.675 6.426 1.286 o
-5 -1 -2 497.635 498.248 8.835 0.680 o
-5 -1 -1 110.845 112.601 2.102 12.017 o
-4 -21 -3 3.889 3.674 0.636 131.479 o
-4 -21 -2 9.170 9.506 0.768 89.981 o
-4 -21 -1 5.135 4.798 0.636 131.479 o
-4 -20 -7 13.513 13.543 0.845 74.365 o
-4 -20 -6 3.987 4.763 0.636 131.479 o
-4 -20 -5 6.267 5.951 0.677 115.717 o
-4 -20 -4 0.587 0.950 0.566 165.947 o
-4 -20 -3 3.969 4.232 0.650 125.885 o
-4 -20 -2 0.713 0.726 0.580 158.046 o
-4 -20 -1 6.137 6.684 0.719 102.628 o
-4 -19 -9 5.163 4.309 0.636 131.479 o
-4 -19 -8 3.553 2.689 0.608 143.847 o
-4 -19 -7 1.149 1.264 0.587 154.305 o
-4 -19 -6 4.000 3.974 0.657 123.221 o
-4 -19 -5 3.035 3.548 0.657 123.221 o
-4 -19 -4 8.676 8.430 0.789 85.267 o
-4 -19 -3 2.416 2.528 0.657 123.221 o
-4 -19 -2 3.092 2.982 0.664 120.640 o
-4 -19 -1 1.710 1.956 0.636 131.479 o
-4 -18 -11 4.209 3.911 0.636 131.479 o
-4 -18 -10 2.073 2.731 0.594 150.696 o
-4 -18 -9 2.186 2.151 0.622 137.454 o
-4 -18 -8 4.427 3.660 0.677 115.717 o
-4 -18 -7 5.222 5.266 0.712 104.650 o
-4 -18 -6 1.048 1.013 0.622 137.454 o
-4 -18 -5 2.967 3.499 0.677 115.717 o
-4 -18 -4 2.518 2.458 0.622 137.454 o
-4 -18 -3 8.291 7.969 0.775 88.368 o
-4 -18 -2 9.606 10.630 0.824 78.194 o
-4 -18 -1 6.399 6.600 0.740 96.901 o
-4 -17 -12 1.726 2.291 0.580 158.046 o
-4 -17 -11 0.869 0.566 0.573 161.924 o
-4 -17 -10 5.509 5.238 0.698 108.878 o
-4 -17 -9 7.268 7.634 0.775 88.368 o
-4 -17 -8 11.246 11.685 0.887 67.504 o
-4 -17 -7 8.329 8.968 0.789 85.267 o
-4 -17 -6 2.126 2.186 0.629 134.417 o
-4 -17 -5 2.445 1.760 0.622 137.454 o
-4 -17 -4 0.881 0.894 0.601 147.212 o
-4 -17 -3 4.349 4.163 0.677 115.717 o
-4 -17 -2 4.055 4.016 0.684 113.367 o
-4 -17 -1 3.878 4.212 0.670 118.140 o
-4 -16 -14 1.195 1.083 0.559 170.121 o
-4 -16 -13 8.754 8.856 0.747 95.098 o
-4 -16 -12 2.573 2.507 0.629 134.417 o
-4 -16 -11 0.911 0.154 0.587 154.305 o
-4 -16 -10 1.465 1.760 0.636 131.479 o
-4 -16 -9 14.085 14.618 0.922 62.487 o
-4 -16 -8 5.979 4.938 0.705 106.732 o
-4 -16 -7 0.262 0.126 0.580 158.046 o
-4 -16 -6 18.439 18.606 1.013 51.785 o
-4 -16 -5 17.059 16.036 0.964 57.172 o
-4 -16 -4 3.215 3.758 0.657 123.221 o
-4 -16 -3 1.062 1.334 0.601 147.212 o
-4 -16 -2 3.691 3.988 0.657 123.221 o
-4 -16 -1 4.433 4.575 0.670 118.140 o
-4 -15 -15 7.319 7.606 0.712 104.650 o
-4 -15 -14 0.855 1.013 0.573 161.924 o
-4 -15 -13 0.102 0.168 0.573 161.924 o
-4 -15 -12 17.466 18.746 1.020 51.078 o
-4 -15 -11 24.776 24.270 1.159 39.511 o
-4 -15 -10 0.604 0.594 0.587 154.305 o
-4 -15 -9 14.659 14.479 0.922 62.487 o
-4 -15 -8 14.238 14.618 0.922 62.487 o
-4 -15 -7 12.128 12.041 0.859 71.966 o
-4 -15 -6 5.211 4.777 0.684 113.367 o
-4 -15 -5 2.872 2.535 0.629 134.417 o
-4 -15 -4 1.994 1.585 0.587 154.305 o
-4 -15 -3 9.271 8.954 0.747 95.098 o
-4 -15 -2 34.588 34.384 1.278 32.511 o
-4 -15 -1 32.062 32.030 1.229 35.149 o
-4 -14 -16 0.769 1.131 0.559 170.121 o
-4 -14 -15 1.516 1.886 0.587 154.305 o
-4 -14 -14 3.375 3.157 0.650 125.885 o
-4 -14 -13 1.717 1.578 0.636 131.479 o
-4 -14 -12 3.726 3.646 0.664 120.640 o
-4 -14 -11 8.009 7.913 0.775 88.368 o
-4 -14 -10 4.792 4.421 0.691 111.088 o
-4 -14 -9 4.650 5.469 0.705 106.732 o
-4 -14 -8 25.573 25.165 1.138 40.979 o
-4 -14 -7 3.791 4.226 0.670 118.140 o
-4 -14 -6 27.833 27.490 1.145 40.481 o
-4 -14 -5 4.416 5.392 0.622 137.454 o
-4 -14 -4 35.455 36.088 1.250 33.981 o
-4 -14 -3 12.994 12.362 0.768 89.981 o
-4 -14 -2 99.227 99.338 2.382 9.363 o
-4 -14 -1 10.652 10.686 0.726 100.664 o
-4 -13 -16 0.135 0.000 0.538 183.636 o
-4 -13 -15 3.239 2.766 0.629 134.417 o
-4 -13 -14 1.644 1.585 0.629 134.417 o
-4 -13 -13 0.053 0.887 0.580 158.046 o
-4 -13 -12 8.102 8.004 0.768 89.981 o
-4 -13 -11 12.411 11.741 0.859 71.966 o
-4 -13 -10 2.298 3.555 0.650 125.885 o
-4 -13 -9 7.631 7.871 0.754 93.345 o
-4 -13 -8 8.176 8.423 0.733 98.755 o
-4 -13 -7 26.546 26.736 1.076 45.909 o
-4 -13 -6 23.799 24.724 1.020 51.078 o
-4 -13 -5 112.594 112.329 2.598 7.868 o
-4 -13 -4 13.283 13.235 0.761 91.640 o
-4 -13 -3 84.350 82.638 2.039 12.770 o
-4 -13 -2 1.228 1.299 0.489 222.199 o
-4 -13 -1 23.600 23.977 0.957 58.009 o
-4 -12 -17 2.094 1.942 0.573 161.924 o
-4 -12 -16 10.774 10.393 0.810 80.914 o
-4 -12 -15 15.583 16.127 0.964 57.172 o
-4 -12 -14 25.373 26.659 1.166 39.040 o
-4 -12 -13 3.215 3.890 0.664 120.640 o
-4 -12 -12 1.914 1.795 0.615 140.596 o
-4 -12 -11 10.739 10.581 0.831 76.886 o
-4 -12 -10 17.010 16.497 0.943 59.741 o
-4 -12 -9 10.624 10.050 0.740 96.901 o
-4 -12 -8 41.215 40.614 1.327 30.160 o
-4 -12 -7 11.809 12.355 0.747 95.098 o
-4 -12 -6 3.209 3.024 0.524 193.560 o
-4 -12 -5 41.114 40.321 1.264 33.234 o
-4 -12 -4 83.889 84.755 2.039 12.770 o
-4 -12 -3 20.162 20.073 0.852 73.151 o
-4 -12 -2 60.134 60.505 1.592 20.945 o
-4 -12 -1 96.668 96.209 2.214 10.835 o
-4 -11 -18 1.752 2.158 0.566 165.947 o
-4 -11 -17 3.188 3.513 0.643 128.636 o
-4 -11 -16 10.402 9.596 0.824 78.194 o
-4 -11 -15 0.273 0.831 0.615 140.596 o
-4 -11 -14 3.552 2.794 0.650 125.885 o
-4 -11 -13 3.944 4.547 0.684 113.367 o
-4 -11 -12 6.235 6.083 0.719 102.628 o
-4 -11 -11 12.209 12.663 0.880 68.580 o
-4 -11 -10 31.992 32.114 1.187 37.674 o
-4 -11 -9 48.728 49.170 1.481 24.225 o
-4 -11 -8 27.421 26.666 1.034 49.707 o
-4 -11 -7 19.596 20.310 0.880 68.580 o
-4 -11 -6 5.940 6.558 0.573 161.924 o
-4 -11 -5 2.022 2.109 0.468 242.543 o
-4 -11 -4 21.214 21.924 0.859 71.966 o
-4 -11 -3 33.225 33.574 1.062 47.125 o
-4 -11 -2 117.847 118.210 2.549 8.172 o
-4 -11 -1 10.835 11.133 0.615 140.596 o
-4 -10 -18 0.445 0.286 0.545 178.957 o
-4 -10 -17 4.481 4.491 0.677 115.717 o
-4 -10 -16 6.589 6.614 0.768 89.981 o
-4 -10 -15 3.673 4.449 0.670 118.140 o
-4 -10 -14 19.817 19.416 1.027 50.385 o
-4 -10 -13 0.114 0.391 0.566 165.947 o
-4 -10 -12 7.176 7.690 0.733 98.755 o
-4 -10 -11 8.390 8.898 0.705 106.732 o
-4 -10 -10 3.625 3.387 0.559 170.121 o
-4 -10 -9 0.212 -0.007 0.454 257.699 o
-4 -10 -8 11.143 11.503 0.684 113.367 o
-4 -10 -7 18.953 19.116 0.817 79.537 o
-4 -10 -6 30.009 29.586 0.999 53.243 o
-4 -10 -5 11.960 11.873 0.636 131.479 o
-4 -10 -4 79.423 79.796 1.858 15.388 o
-4 -10 -3 8.210 8.709 0.545 178.957 o
-4 -10 -2 13.840 13.633 0.636 131.479 o
-4 -10 -1 36.199 35.906 1.041 49.042 o
-4 -9 -19 8.267 8.144 0.705 106.732 o
-4 -9 -18 0.511 -0.230 0.552 174.455 o
-4 -9 -17 4.289 4.868 0.705 106.732 o
-4 -9 -16 4.170 3.632 0.670 118.140 o
-4 -9 -15 7.259 7.781 0.761 91.640 o
-4 -9 -14 7.354 7.829 0.768 89.981 o
-4 -9 -13 10.476 10.525 0.810 80.914 o
-4 -9 -12 8.052 8.528 0.698 108.878 o
-4 -9 -11 1.344 1.124 0.503 210.026 o
-4 -9 -10 17.041 17.105 0.831 76.886 o
-4 -9 -9 70.958 70.297 1.788 16.613 o
-4 -9 -8 33.756 35.033 1.117 42.530 o
-4 -9 -7 52.695 52.739 1.411 26.683 o
-4 -9 -6 16.489 16.322 0.712 104.650 o
-4 -9 -5 39.538 40.300 1.138 40.979 o
-4 -9 -4 19.285 18.704 0.719 102.628 o
-4 -9 -3 17.248 17.656 0.684 113.367 o
-4 -9 -2 44.061 43.861 1.145 40.481 o
-4 -9 -1 78.979 79.768 1.767 17.010 o
-4 -8 -19 4.503 4.861 0.636 131.479 o
-4 -8 -18 2.307 2.514 0.636 131.479 o
-4 -8 -17 1.207 0.601 0.629 134.417 o
-4 -8 -16 1.095 1.991 0.615 140.596 o
-4 -8 -15 6.631 7.208 0.747 95.098 o
-4 -8 -14 6.157 5.811 0.712 104.650 o
-4 -8 -13 23.850 24.340 1.076 45.909 o
-4 -8 -12 3.160 3.101 0.559 170.121 o
-4 -8 -11 22.220 22.357 0.943 59.741 o
-4 -8 -10 29.862 30.633 1.069 46.511 o
-4 -8 -9 6.058 5.608 0.538 183.636 o
-4 -8 -8 11.322 10.728 0.615 140.596 o
-4 -8 -7 16.601 16.204 0.698 108.878 o
-4 -8 -6 27.528 27.392 0.880 68.580 o
-4 -8 -5 16.480 17.209 0.670 118.140 o
-4 -8 -4 49.198 48.625 1.222 35.552 o
-4 -8 -3 24.545 23.998 0.740 96.901 o
-4 -8 -2 41.406 41.913 1.048 48.390 o
-4 -8 -1 43.182 42.514 1.055 47.751 o
-4 -7 -20 1.572 1.914 0.573 161.924 o
-4 -7 -19 4.207 4.281 0.650 125.885 o
-4 -7 -18 3.798 3.772 0.670 118.140 o
-4 -7 -17 7.039 7.487 0.747 95.098 o
-4 -7 -16 2.488 2.570 0.636 131.479 o
-4 -7 -15 3.576 3.339 0.650 125.885 o
-4 -7 -14 1.048 1.558 0.580 158.046 o
-4 -7 -13 8.644 8.332 0.691 111.088 o
-4 -7 -12 3.550 3.513 0.552 174.455 o
-4 -7 -11 3.350 2.822 0.510 204.312 o
-4 -7 -10 28.436 28.664 1.006 52.507 o
-4 -7 -9 2.594 3.052 0.447 265.815 o
-4 -7 -8 27.341 26.820 0.901 65.427 o
-4 -7 -7 14.831 14.094 0.629 134.417 o
-4 -7 -6 14.024 13.689 0.601 147.212 o
-4 -7 -5 199.860 198.969 3.785 3.706 o
-4 -7 -4 12.517 12.467 0.517 198.827 o
-4 -7 -3 47.610 46.222 1.104 43.614 o
-4 -7 -2 7.230 7.634 0.398 335.111 o
-4 -7 -1 97.932 98.751 1.991 13.405 o
-4 -6 -20 4.035 3.841 0.615 140.596 o
-4 -6 -19 6.999 6.935 0.726 100.664 o
-4 -6 -18 5.160 5.106 0.705 106.732 o
-4 -6 -17 10.487 10.295 0.817 79.537 o
-4 -6 -16 1.433 1.530 0.601 147.212 o
-4 -6 -15 9.813 9.576 0.796 83.778 o
-4 -6 -14 7.993 8.248 0.719 102.628 o
-4 -6 -13 0.240 0.328 0.482 228.687 o
-4 -6 -12 28.435 27.595 1.034 49.707 o
-4 -6 -11 70.641 70.507 1.781 16.744 o
-4 -6 -10 30.384 30.494 1.013 51.785 o
-4 -6 -9 43.434 43.414 1.208 36.379 o
-4 -6 -8 61.452 61.944 1.502 23.554 o
-4 -6 -7 127.161 125.089 2.563 8.084 o
-4 -6 -6 111.751 113.013 2.291 10.120 o
-4 -6 -5 70.704 71.073 1.544 22.292 o
-4 -6 -4 54.216 55.260 1.243 34.364 o
-4 -6 -3 132.072 130.663 2.528 8.308 o
-4 -6 -2 161.749 160.919 3.031 5.780 o
-4 -6 -1 393.861 400.404 7.131 1.044 o
-4 -5 -20 2.208 1.942 0.580 158.046 o
-4 -5 -19 6.201 6.139 0.719 102.628 o
-4 -5 -18 8.196 7.850 0.782 86.797 o
-4 -5 -17 12.498 12.509 0.873 69.682 o
-4 -5 -16 2.461 2.410 0.629 134.417 o
-4 -5 -15 39.111 39.441 1.397 27.219 o
-4 -5 -14 66.613 66.365 1.816 16.106 o
-4 -5 -13 11.619 10.993 0.719 102.628 o
-4 -5 -12 4.741 5.364 0.559 170.121 o
-4 -5 -11 5.353 5.797 0.538 183.636 o
-4 -5 -10 70.942 70.919 1.718 17.992 o
-4 -5 -9 45.581 45.342 1.222 35.552 o
-4 -5 -8 100.585 102.292 2.179 11.185 o
-4 -5 -7 52.594 52.850 1.257 33.604 o
-4 -5 -6 191.622 193.717 3.653 3.980 o
-4 -5 -5 9.288 9.687 0.433 283.241 o
-4 -5 -4 280.600 282.425 5.126 2.021 o
-4 -5 -3 166.757 170.585 3.185 5.236 o
-4 -5 -2 304.354 312.374 5.601 1.693 o
-4 -5 -1 251.981 255.172 4.610 2.499 o
-4 -4 -20 3.891 3.492 0.636 131.479 o
-4 -4 -19 11.074 12.139 0.852 73.151 o
-4 -4 -18 5.563 5.343 0.698 108.878 o
-4 -4 -17 5.271 4.149 0.684 113.367 o
-4 -4 -16 8.603 8.297 0.775 88.368 o
-4 -4 -15 7.232 7.480 0.712 104.650 o
-4 -4 -14 0.239 0.559 0.489 222.199 o
-4 -4 -13 36.983 36.696 1.215 35.962 o
-4 -4 -12 4.174 4.777 0.531 188.500 o
-4 -4 -11 37.684 38.239 1.159 39.511 o
-4 -4 -10 1.083 1.208 0.391 347.186 o
-4 -4 -9 69.612 67.797 1.599 20.762 o
-4 -4 -8 55.530 56.175 1.348 29.230 o
-4 -4 -7 42.766 45.098 1.097 44.171 o
-4 -4 -6 71.839 73.182 1.558 21.894 o
-4 -4 -5 549.175 557.496 9.925 0.539 o
-4 -4 -4 475.443 473.411 8.437 0.746 o
-4 -4 -3 203.416 206.505 3.765 3.748 o
-4 -4 -2 102.441 105.638 2.018 13.036 o
-4 -4 -1 1408.520 1416.310 25.199 0.084 o
-4 -3 -21 1.986 1.271 0.573 161.924 o
-4 -3 -20 3.465 3.380 0.629 134.417 o
-4 -3 -19 19.534 20.045 1.048 48.390 o
-4 -3 -18 13.569 14.241 0.908 64.425 o
-4 -3 -17 1.058 0.342 0.580 158.046 o
-4 -3 -16 8.841 8.088 0.768 89.981 o
-4 -3 -15 6.985 7.250 0.691 111.088 o
-4 -3 -14 26.061 25.521 1.027 50.385 o
-4 -3 -13 1.102 1.439 0.475 235.462 o
-4 -3 -12 68.573 69.410 1.753 17.282 o
-4 -3 -11 46.250 46.397 1.292 31.812 o
-4 -3 -10 2.121 2.605 0.412 312.777 o
-4 -3 -9 221.289 220.320 4.219 2.984 o
-4 -3 -8 274.596 273.520 5.064 2.071 o
-4 -3 -7 33.959 34.475 0.894 66.454 o
-4 -3 -6 383.992 385.723 6.921 1.109 o
-4 -3 -5 330.554 327.118 5.888 1.532 o
-4 -3 -4 711.085 713.239 12.788 0.325 o
-4 -3 -3 41.004 40.621 0.901 65.427 o
-4 -3 -2 10.290 10.826 0.370 387.603 o
-4 -3 -1 764.389 770.175 13.759 0.281 o
-4 -2 -21 1.444 0.796 0.531 188.500 o
-4 -2 -20 5.540 5.490 0.691 111.088 o
-4 -2 -19 33.685 34.936 1.348 29.230 o
-4 -2 -18 3.750 4.232 0.677 115.717 o
-4 -2 -17 6.699 7.033 0.740 96.901 o
-4 -2 -16 9.241 9.010 0.789 85.267 o
-4 -2 -15 40.434 40.893 1.397 27.219 o
-4 -2 -14 56.011 56.224 1.606 20.582 o
-4 -2 -13 71.703 72.162 1.844 15.622 o
-4 -2 -12 44.499 44.225 1.292 31.812 o
-4 -2 -11 98.706 98.744 2.207 10.903 o
-4 -2 -10 30.149 29.313 0.929 61.551 o
-4 -2 -9 96.431 95.699 2.053 12.596 o
-4 -2 -8 13.107 12.697 0.524 193.560 o
-4 -2 -7 23.363 23.146 0.684 113.367 o
-4 -2 -6 271.404 274.030 4.966 2.154 o
-4 -2 -5 453.720 449.888 8.046 0.820 o
-4 -2 -4 150.060 150.533 2.794 6.805 o
-4 -2 -3 237.345 240.226 4.309 2.860 o
-4 -2 -2 514.686 522.770 9.310 0.613 o
-4 -2 -1 5.882 6.090 0.265 754.001 o
-4 -1 -21 1.920 2.165 0.559 170.121 o
-4 -1 -20 4.671 4.610 0.670 118.140 o
-4 -1 -19 3.629 3.716 0.684 113.367 o
-4 -1 -18 2.048 2.081 0.629 134.417 o
-4 -1 -17 1.301 1.872 0.615 140.596 o
-4 -1 -16 39.114 37.897 1.376 28.055 o
-4 -1 -15 24.368 24.354 1.034 49.707 o
-4 -1 -14 175.786 172.534 3.660 3.965 o
-4 -1 -13 18.913 19.507 0.866 70.810 o
-4 -1 -12 82.002 80.920 1.942 14.088 o
-4 -1 -11 36.574 36.556 1.097 44.171 o
-4 -1 -10 34.333 34.461 1.013 51.785 o
-4 -1 -9 10.510 11.049 0.538 183.636 o
-4 -1 -8 2.196 2.375 0.314 537.668 o
-4 -1 -7 117.123 117.351 2.312 9.938 o
-4 -1 -6 381.788 372.048 6.677 1.191 o
-4 -1 -5 89.724 90.740 1.795 16.484 o
-4 -1 -4 11.442 11.091 0.384 359.926 o
-4 -1 -3 97.310 99.191 1.893 14.825 o
-4 -1 -2 586.196 585.349 10.518 0.480 o
-4 -1 -1 958.930 939.370 16.881 0.186 o
-3 -21 -4 4.577 4.198 0.636 131.479 o
-3 -21 -3 3.395 3.939 0.608 143.847 o
-3 -21 -2 1.543 1.872 0.566 165.947 o
-3 -21 -1 4.361 4.205 0.629 134.417 o
-3 -20 -7 6.181 5.532 0.650 125.885 o
-3 -20 -6 3.614 3.318 0.622 137.454 o
-3 -20 -5 0.098 -0.650 0.545 178.957 o
-3 -20 -4 5.195 5.490 0.684 113.367 o
-3 -20 -3 2.259 1.802 0.615 140.596 o
-3 -20 -2 1.669 1.858 0.601 147.212 o
-3 -20 -1 5.546 4.868 0.684 113.367 o
-3 -19 -9 3.314 2.794 0.601 147.212 o
-3 -19 -8 5.448 4.910 0.677 115.717 o
-3 -19 -7 1.963 2.081 0.608 143.847 o
-3 -19 -6 8.383 8.870 0.782 86.797 o
-3 -19 -5 1.328 1.613 0.629 134.417 o
-3 -19 -4 9.400 8.102 0.789 85.267 o
-3 -19 -3 1.103 1.467 0.622 137.454 o
-3 -19 -2 0.718 0.775 0.601 147.212 o
-3 -19 -1 2.468 1.963 0.650 125.885 o
-3 -18 -11 0.643 0.182 0.538 183.636 o
-3 -18 -10 4.637 4.756 0.657 123.221 o
-3 -18 -9 1.766 1.432 0.608 143.847 o
-3 -18 -8 7.439 7.676 0.768 89.981 o
-3 -18 -7 1.767 2.186 0.636 131.479 o
-3 -18 -6 10.014 9.520 0.831 76.886 o
-3 -18 -5 8.921 8.242 0.775 88.368 o
-3 -18 -4 3.390 2.975 0.650 125.885 o
-3 -18 -3 2.036 2.829 0.636 131.479 o
-3 -18 -2 0.612 0.754 0.587 154.305 o
-3 -18 -1 1.865 1.641 0.615 140.596 o
-3 -17 -13 2.956 3.080 0.608 143.847 o
-3 -17 -12 2.084 2.801 0.601 147.212 o
-3 -17 -11 11.804 11.454 0.824 78.194 o
-3 -17 -10 5.890 6.027 0.733 98.755 o
-3 -17 -9 19.492 19.556 1.048 48.390 o
-3 -17 -8 10.267 9.792 0.817 79.537 o
-3 -17 -7 1.553 1.648 0.615 140.596 o
-3 -17 -6 10.077 10.414 0.831 76.886 o
-3 -17 -5 1.481 1.341 0.608 143.847 o
-3 -17 -4 4.418 4.198 0.677 115.717 o
-3 -17 -3 2.509 2.661 0.636 131.479 o
-3 -17 -2 9.919 10.574 0.831 76.886 o
-3 -17 -1 13.897 13.668 0.908 64.425 o
-3 -16 -14 2.918 2.326 0.587 154.305 o
-3 -16 -13 3.338 3.304 0.622 137.454 o
-3 -16 -12 3.845 3.492 0.664 120.640 o
-3 -16 -11 0.603 0.496 0.594 150.696 o
-3 -16 -10 1.508 1.488 0.643 128.636 o
-3 -16 -9 11.413 10.931 0.852 73.151 o
-3 -16 -8 4.989 4.624 0.712 104.650 o
-3 -16 -7 45.479 45.251 1.537 22.495 o
-3 -16 -6 4.006 4.232 0.677 115.717 o
-3 -16 -5 3.404 2.752 0.643 128.636 o
-3 -16 -4 9.129 9.555 0.796 83.778 o
-3 -16 -3 3.632 3.394 0.650 125.885 o
-3 -16 -2 14.173 14.674 0.908 64.425 o
-3 -16 -1 4.062 4.086 0.657 123.221 o
-3 -15 -15 3.368 3.618 0.608 143.847 o
-3 -15 -14 3.691 3.269 0.622 137.454 o
-3 -15 -13 26.162 26.380 1.159 39.511 o
-3 -15 -12 7.189 6.628 0.761 91.640 o
-3 -15 -11 1.265 1.858 0.615 140.596 o
-3 -15 -10 37.944 39.028 1.411 26.683 o
-3 -15 -9 2.181 2.207 0.643 128.636 o
-3 -15 -8 13.829 13.249 0.887 67.504 o
-3 -15 -7 2.362 1.872 0.622 137.454 o
-3 -15 -6 13.064 12.544 0.866 70.810 o
-3 -15 -5 19.630 19.668 0.999 53.243 o
-3 -15 -4 2.256 2.144 0.587 154.305 o
-3 -15 -3 13.700 14.241 0.859 71.966 o
-3 -15 -2 0.490 0.950 0.517 198.827 o
-3 -15 -1 21.288 21.616 0.978 55.550 o
-3 -14 -16 3.086 3.213 0.594 150.696 o
-3 -14 -15 4.655 4.400 0.664 120.640 o
-3 -14 -14 0.134 0.084 0.573 161.924 o
-3 -14 -13 8.895 8.695 0.810 80.914 o
-3 -14 -12 3.332 2.794 0.636 131.479 o
-3 -14 -11 1.842 1.509 0.615 140.596 o
-3 -14 -10 9.491 9.115 0.803 82.327 o
-3 -14 -9 25.831 26.324 1.166 39.040 o
-3 -14 -8 36.266 37.087 1.362 28.633 o
-3 -14 -7 8.885 7.941 0.726 100.664 o
-3 -14 -6 5.245 5.755 0.636 131.479 o
-3 -14 -5 43.677 44.937 1.418 26.421 o
-3 -14 -4 2.847 2.717 0.545 178.957 o
-3 -14 -3 11.176 10.777 0.719 102.628 o
-3 -14 -2 16.880 16.364 0.831 76.886 o
-3 -14 -1 22.469 22.091 0.950 58.865 o
-3 -13 -17 2.910 3.415 0.615 140.596 o
-3 -13 -16 1.258 0.636 0.566 165.947 o
-3 -13 -15 9.337 8.675 0.789 85.267 o
-3 -13 -14 1.635 1.306 0.629 134.417 o
-3 -13 -13 16.837 17.719 0.985 54.765 o
-3 -13 -12 0.892 0.838 0.594 150.696 o
-3 -13 -11 17.993 17.468 0.985 54.765 o
-3 -13 -10 15.332 14.786 0.922 62.487 o
-3 -13 -9 8.428 8.221 0.747 95.098 o
-3 -13 -8 12.625 12.111 0.782 86.797 o
-3 -13 -7 5.239 4.945 0.601 147.212 o
-3 -13 -6 51.987 52.334 1.530 22.701 o
-3 -13 -5 9.382 9.687 0.684 113.367 o
-3 -13 -4 19.224 19.179 0.873 69.682 o
-3 -13 -3 44.484 44.979 1.348 29.230 o
-3 -13 -2 31.518 32.812 1.117 42.530 o
-3 -13 -1 60.357 60.827 1.627 20.055 o
-3 -12 -17 3.655 3.646 0.622 137.454 o
-3 -12 -16 4.579 4.442 0.677 115.717 o
-3 -12 -15 8.334 8.395 0.803 82.327 o
-3 -12 -14 8.280 8.137 0.775 88.368 o
-3 -12 -13 14.387 14.625 0.922 62.487 o
-3 -12 -12 19.251 19.633 1.027 50.385 o
-3 -12 -11 0.942 1.362 0.594 150.696 o
-3 -12 -10 8.653 8.626 0.740 96.901 o
-3 -12 -9 24.107 23.970 1.020 51.078 o
-3 -12 -8 13.227 13.235 0.775 88.368 o
-3 -12 -7 13.817 14.388 0.782 86.797 o
-3 -12 -6 1.983 2.186 0.489 222.199 o
-3 -12 -5 49.776 50.099 1.432 25.908 o
-3 -12 -4 18.509 18.976 0.831 76.886 o
-3 -12 -3 126.758 126.598 2.752 7.014 o
-3 -12 -2 8.131 7.976 0.587 154.305 o
-3 -12 -1 21.349 21.616 0.852 73.151 o
-3 -11 -18 2.575 2.745 0.594 150.696 o
-3 -11 -17 2.953 3.820 0.650 125.885 o
-3 -11 -16 5.693 5.825 0.726 100.664 o
-3 -11 -15 1.626 1.634 0.615 140.596 o
-3 -11 -14 0.967 1.069 0.594 150.696 o
-3 -11 -13 8.355 8.654 0.782 86.797 o
-3 -11 -12 3.128 2.989 0.629 134.417 o
-3 -11 -11 3.318 3.157 0.608 143.847 o
-3 -11 -10 1.140 1.048 0.517 198.827 o
-3 -11 -9 15.698 14.940 0.810 80.914 o
-3 -11 -8 94.557 94.651 2.256 10.436 o
-3 -11 -7 99.941 100.372 2.326 9.819 o
-3 -11 -6 14.139 13.927 0.719 102.628 o
-3 -11 -5 5.150 5.210 0.510 204.312 o
-3 -11 -4 54.981 54.303 1.439 25.657 o
-3 -11 -3 9.343 10.141 0.601 147.212 o
-3 -11 -2 16.988 17.230 0.726 100.664 o
-3 -11 -1 29.879 30.584 0.978 55.550 o
-3 -10 -18 5.003 5.965 0.677 115.717 o
-3 -10 -17 1.471 1.062 0.601 147.212 o
-3 -10 -16 1.533 1.963 0.643 128.636 o
-3 -10 -15 8.665 7.955 0.768 89.981 o
-3 -10 -14 7.043 7.634 0.761 91.640 o
-3 -10 -13 10.644 10.833 0.824 78.194 o
-3 -10 -12 26.956 26.876 1.131 41.487 o
-3 -10 -11 1.163 1.124 0.510 204.312 o
-3 -10 -10 16.065 16.357 0.831 76.886 o
-3 -10 -9 16.042 16.057 0.803 82.327 o
-3 -10 -8 30.774 31.213 1.069 46.511 o
-3 -10 -7 7.388 6.740 0.559 170.121 o
-3 -10 -6 0.576 0.475 0.391 347.186 o
-3 -10 -5 17.052 17.579 0.733 98.755 o
-3 -10 -4 8.894 9.184 0.552 174.455 o
-3 -10 -3 53.554 54.953 1.390 27.494 o
-3 -10 -2 166.669 166.925 3.325 4.805 o
-3 -10 -1 59.127 58.522 1.432 25.908 o
-3 -9 -19 0.491 0.210 0.531 188.500 o
-3 -9 -18 5.227 4.994 0.670 118.140 o
-3 -9 -17 0.218 -0.223 0.580 158.046 o
-3 -9 -16 1.589 1.662 0.615 140.596 o
-3 -9 -15 2.106 2.738 0.622 137.454 o
-3 -9 -14 6.247 6.174 0.712 104.650 o
-3 -9 -13 21.015 20.282 1.020 51.078 o
-3 -9 -12 22.437 23.244 0.999 53.243 o
-3 -9 -11 7.190 7.690 0.643 128.636 o
-3 -9 -10 2.275 2.340 0.496 215.984 o
-3 -9 -9 66.884 66.414 1.704 18.288 o
-3 -9 -8 1.776 1.921 0.440 274.320 o
-3 -9 -7 46.723 44.162 1.243 34.364 o
-3 -9 -6 5.903 6.104 0.482 228.687 o
-3 -9 -5 45.786 46.900 1.229 35.149 o
-3 -9 -4 16.216 16.245 0.650 125.885 o
-3 -9 -3 32.670 32.924 0.943 59.741 o
-3 -9 -2 146.999 147.285 2.919 6.231 o
-3 -9 -1 13.174 13.738 0.559 170.121 o
-3 -8 -19 4.943 5.050 0.664 120.640 o
-3 -8 -18 1.874 2.046 0.615 140.596 o
-3 -8 -17 4.481 4.854 0.677 115.717 o
-3 -8 -16 1.537 1.369 0.601 147.212 o
-3 -8 -15 9.369 9.876 0.810 80.914 o
-3 -8 -14 1.157 1.558 0.587 154.305 o
-3 -8 -13 1.737 1.956 0.545 178.957 o
-3 -8 -12 24.954 24.794 1.013 51.785 o
-3 -8 -11 12.468 12.188 0.719 102.628 o
-3 -8 -10 17.175 17.496 0.803 82.327 o
-3 -8 -9 15.208 15.317 0.726 100.664 o
-3 -8 -8 36.021 35.201 1.069 46.511 o
-3 -8 -7 109.301 108.529 2.326 9.819 o
-3 -8 -6 86.972 86.815 1.921 14.397 o
-3 -8 -5 3.410 3.318 0.377 373.380 o
-3 -8 -4 106.827 104.520 2.151 11.477 o
-3 -8 -3 14.786 14.814 0.559 170.121 o
-3 -8 -2 59.085 59.206 1.334 29.845 o
-3 -8 -1 8.397 8.116 0.412 312.777 o
-3 -7 -20 2.059 1.711 0.559 170.121 o
-3 -7 -19 0.533 0.789 0.566 165.947 o
-3 -7 -18 1.648 1.111 0.594 150.696 o
-3 -7 -17 0.202 0.733 0.573 161.924 o
-3 -7 -16 6.955 7.131 0.747 95.098 o
-3 -7 -15 10.036 8.975 0.789 85.267 o
-3 -7 -14 61.813 59.639 1.760 17.145 o
-3 -7 -13 2.155 2.053 0.531 188.500 o
-3 -7 -12 16.096 16.378 0.817 79.537 o
-3 -7 -11 14.461 14.486 0.747 95.098 o
-3 -7 -10 23.139 24.082 0.901 65.427 o
-3 -7 -9 11.270 11.426 0.622 137.454 o
-3 -7 -8 1.720 1.585 0.384 359.926 o
-3 -7 -7 22.483 22.287 0.768 89.981 o
-3 -7 -6 2.263 2.647 0.349 435.511 o
-3 -7 -5 10.668 10.847 0.489 222.199 o
-3 -7 -4 155.190 157.266 3.017 5.834 o
-3 -7 -3 10.741 10.979 0.454 257.699 o
-3 -7 -2 169.531 168.029 3.171 5.282 o
-3 -7 -1 283.554 281.384 5.113 2.032 o
-3 -6 -20 0.906 1.194 0.552 174.455 o
-3 -6 -19 0.276 0.286 0.559 170.121 o
-3 -6 -18 0.508 0.314 0.587 154.305 o
-3 -6 -17 7.436 7.103 0.747 95.098 o
-3 -6 -16 1.047 1.327 0.601 147.212 o
-3 -6 -15 4.168 4.372 0.664 120.640 o
-3 -6 -14 5.188 5.322 0.622 137.454 o
-3 -6 -13 15.940 16.434 0.831 76.886 o
-3 -6 -12 9.141 8.982 0.643 128.636 o
-3 -6 -11 20.457 19.794 0.831 76.886 o
-3 -6 -10 81.070 81.235 1.914 14.502 o
-3 -6 -9 19.533 18.823 0.747 95.098 o
-3 -6 -8 10.147 10.323 0.545 178.957 o
-3 -6 -7 41.852 42.430 1.104 43.614 o
-3 -6 -6 201.586 203.258 3.827 3.626 o
-3 -6 -5 195.660 195.903 3.674 3.935 o
-3 -6 -4 176.352 177.304 3.325 4.805 o
-3 -6 -3 113.881 114.990 2.235 10.633 o
-3 -6 -2 109.523 109.081 2.123 11.781 o
-3 -6 -1 75.734 76.227 1.551 22.092 o
-3 -5 -20 1.654 1.152 0.573 161.924 o
-3 -5 -19 0.654 0.545 0.587 154.305 o
-3 -5 -18 2.372 1.578 0.601 147.212 o
-3 -5 -17 0.509 0.251 0.573 161.924 o
-3 -5 -16 66.432 67.944 1.942 14.088 o
-3 -5 -15 3.119 2.829 0.608 143.847 o
-3 -5 -14 9.689 9.436 0.705 106.732 o
-3 -5 -13 6.587 6.740 0.615 140.596 o
-3 -5 -12 4.027 4.253 0.517 198.827 o
-3 -5 -11 40.782 39.755 1.187 37.674 o
-3 -5 -10 78.704 77.959 1.823 15.983 o
-3 -5 -9 11.348 11.224 0.573 161.924 o
-3 -5 -8 138.766 136.865 2.752 7.014 o
-3 -5 -7 191.422 190.902 3.618 4.058 o
-3 -5 -6 61.113 61.211 1.348 29.230 o
-3 -5 -5 187.526 188.863 3.513 4.303 o
-3 -5 -4 261.923 258.315 4.686 2.418 o
-3 -5 -3 260.368 262.268 4.721 2.383 o
-3 -5 -2 314.285 319.910 5.699 1.635 o
-3 -5 -1 141.634 145.791 2.710 7.232 o
-3 -4 -21 2.272 2.095 0.573 161.924 o
-3 -4 -20 2.557 2.354 0.608 143.847 o
-3 -4 -19 4.110 4.575 0.684 113.367 o
-3 -4 -18 5.531 4.666 0.684 113.367 o
-3 -4 -17 1.959 2.228 0.622 137.454 o
-3 -4 -16 38.010 38.784 1.397 27.219 o
-3 -4 -15 15.704 16.120 0.901 65.427 o
-3 -4 -14 6.713 6.984 0.636 131.479 o
-3 -4 -13 21.618 22.008 0.922 62.487 o
-3 -4 -12 54.769 53.856 1.474 24.455 o
-3 -4 -11 81.120 81.249 1.914 14.502 o
-3 -4 -10 1.578 2.074 0.398 335.111 o
-3 -4 -9 10.127 10.728 0.545 178.957 o
-3 -4 -8 0.982 1.383 0.314 537.668 o
-3 -4 -7 202.814 201.959 3.785 3.706 o
-3 -4 -6 319.045 320.825 5.790 1.584 o
-3 -4 -5 221.040 222.339 4.079 3.192 o
-3 -4 -4 123.212 125.047 2.382 9.363 o
-3 -4 -3 822.616 826.944 14.779 0.243 o
-3 -4 -2 98.773 101.217 1.928 14.293 o
-3 -4 -1 598.900 602.712 10.770 0.458 o
-3 -3 -21 2.514 2.032 0.559 170.121 o
-3 -3 -20 13.986 14.339 0.887 67.504 o
-3 -3 -19 0.914 0.426 0.601 147.212 o
-3 -3 -18 3.367 3.436 0.657 123.221 o
-3 -3 -17 6.500 6.768 0.740 96.901 o
-3 -3 -16 15.748 15.603 0.929 61.551 o
-3 -3 -15 53.295 53.227 1.592 20.945 o
-3 -3 -14 4.610 4.428 0.573 161.924 o
-3 -3 -13 102.890 102.746 2.382 9.363 o
-3 -3 -12 7.985 8.011 0.587 154.305 o
-3 -3 -11 156.021 154.766 3.178 5.259 o
-3 -3 -10 44.689 44.623 1.201 36.803 o
-3 -3 -9 3.739 3.981 0.384 359.926 o
-3 -3 -8 6.099 5.825 0.391 347.186 o
-3 -3 -7 37.674 37.708 0.936 60.636 o
-3 -3 -6 814.956 808.198 14.451 0.254 o
-3 -3 -5 140.587 139.205 2.626 7.701 o
-3 -3 -4 1.020 1.069 0.203 1294.620 o
-3 -3 -3 691.536 708.594 12.642 0.332 o
-3 -3 -2 1035.450 1049.880 18.732 0.151 o
-3 -3 -1 316.704 323.444 5.783 1.588 o
-3 -2 -21 2.835 3.164 0.587 154.305 o
-3 -2 -20 10.928 11.566 0.831 76.886 o
-3 -2 -19 9.976 9.904 0.838 75.609 o
-3 -2 -18 25.190 24.697 1.124 42.004 o
-3 -2 -17 58.261 57.676 1.760 17.145 o
-3 -2 -16 46.373 47.095 1.544 22.292 o
-3 -2 -15 8.299 8.381 0.691 111.088 o
-3 -2 -14 86.011 85.928 2.130 11.704 o
-3 -2 -13 11.938 11.887 0.698 108.878 o
-3 -2 -12 68.003 67.615 1.697 18.439 o
-3 -2 -11 143.313 141.873 2.947 6.114 o
-3 -2 -10 58.275 57.139 1.411 26.683 o
-3 -2 -9 201.452 197.216 3.792 3.693 o
-3 -2 -8 304.845 301.967 5.525 1.740 o
-3 -2 -7 21.166 20.590 0.622 137.454 o
-3 -2 -6 302.463 301.513 5.441 1.794 o
-3 -2 -5 200.139 199.549 3.653 3.980 o
-3 -2 -4 1.537 1.369 0.196 1388.750 o
-3 -2 -3 367.325 372.006 6.656 1.199 o
-3 -2 -2 17.663 18.034 0.454 257.699 o
-3 -2 -1 1026.200 1025.390 18.082 0.162 o
-3 -1 -21 7.249 7.592 0.698 108.878 o
-3 -1 -20 7.401 6.894 0.733 98.755 o
-3 -1 -19 4.727 4.686 0.719 102.628 o
-3 -1 -18 4.397 3.709 0.677 115.717 o
-3 -1 -17 30.249 29.893 1.236 34.753 o
-3 -1 -16 39.228 39.035 1.397 27.219 o
-3 -1 -15 1.611 1.753 0.531 188.500 o
-3 -1 -14 64.034 63.369 1.718 17.992 o
-3 -1 -13 138.195 135.189 2.933 6.172 o
-3 -1 -12 210.771 210.347 4.177 3.045 o
-3 -1 -11 159.735 159.103 3.227 5.101 o
-3 -1 -10 25.119 25.123 0.824 78.194 o
-3 -1 -9 59.749 59.492 1.369 28.342 o
-3 -1 -8 325.538 320.566 5.825 1.565 o
-3 -1 -7 62.202 62.272 1.341 29.535 o
-3 -1 -6 99.439 98.570 1.935 14.190 o
-3 -1 -5 52.593 53.744 1.124 42.004 o
-3 -1 -4 137.862 139.037 2.563 8.084 o
-3 -1 -3 129.742 132.905 2.431 8.990 o
-3 -1 -2 3.441 3.967 0.217 1132.960 o
-3 -1 -1 3715.750 3422.740 60.324 0.015 o
-2 -21 -4 0.073 -0.468 0.510 204.312 o
-2 -21 -3 0.143 -0.370 0.524 193.560 o
-2 -21 -2 2.879 3.129 0.594 150.696 o
-2 -21 -1 0.271 -0.056 0.531 188.500 o
-2 -20 -8 0.287 0.433 0.552 174.455 o
-2 -20 -7 1.717 1.970 0.566 165.947 o
-2 -20 -6 0.326 1.159 0.559 170.121 o
-2 -20 -5 1.518 1.655 0.587 154.305 o
-2 -20 -4 10.367 10.337 0.796 83.778 o
-2 -20 -3 0.242 0.664 0.580 158.046 o
-2 -20 -2 6.451 6.698 0.733 98.755 o
-2 -20 -1 3.990 4.400 0.677 115.717 o
-2 -19 -10 2.718 2.361 0.601 147.212 o
-2 -19 -9 3.743 3.674 0.622 137.454 o
-2 -19 -8 5.425 5.972 0.691 111.088 o
-2 -19 -7 2.794 2.486 0.622 137.454 o
-2 -19 -6 2.044 1.376 0.608 143.847 o
-2 -19 -5 0.407 0.978 0.601 147.212 o
-2 -19 -4 1.920 1.970 0.636 131.479 o
-2 -19 -3 2.011 1.648 0.629 134.417 o
-2 -19 -2 7.702 8.479 0.796 83.778 o
-2 -19 -1 3.976 4.253 0.698 108.878 o
-2 -18 -11 0.041 -0.007 0.531 188.500 o
-2 -18 -10 6.518 6.502 0.712 104.650 o
-2 -18 -9 1.302 0.789 0.587 154.305 o
-2 -18 -8 0.567 0.475 0.594 150.696 o
-2 -18 -7 6.531 6.447 0.754 93.345 o
-2 -18 -6 3.476 3.339 0.684 113.367 o
-2 -18 -5 0.396 1.097 0.587 154.305 o
-2 -18 -4 0.429 0.196 0.580 158.046 o
-2 -18 -3 1.714 1.795 0.615 140.596 o
-2 -18 -2 1.825 3.031 0.636 131.479 o
-2 -18 -1 7.399 7.089 0.747 95.098 o
-2 -17 -13 3.647 3.555 0.601 147.212 o
-2 -17 -12 0.001 0.007 0.545 178.957 o
-2 -17 -11 1.024 1.006 0.573 161.924 o
-2 -17 -10 10.304 10.267 0.824 78.194 o
-2 -17 -9 3.825 4.435 0.705 106.732 o
-2 -17 -8 7.446 7.299 0.761 91.640 o
-2 -17 -7 4.277 4.882 0.698 108.878 o
-2 -17 -6 1.124 1.760 0.615 140.596 o
-2 -17 -5 7.128 7.075 0.747 95.098 o
-2 -17 -4 6.271 6.027 0.726 100.664 o
-2 -17 -3 1.994 1.523 0.615 140.596 o
-2 -17 -2 12.379 13.424 0.894 66.454 o
-2 -17 -1 16.539 16.211 0.957 58.009 o
-2 -16 -14 1.838 2.172 0.566 165.947 o
-2 -16 -13 3.121 2.549 0.622 137.454 o
-2 -16 -12 11.017 11.377 0.838 75.609 o
-2 -16 -11 6.226 7.040 0.761 91.640 o
-2 -16 -10 4.348 4.246 0.670 118.140 o
-2 -16 -9 1.858 1.837 0.615 140.596 o
-2 -16 -8 1.551 1.502 0.615 140.596 o
-2 -16 -7 8.194 8.053 0.775 88.368 o
-2 -16 -6 1.260 1.991 0.601 147.212 o
-2 -16 -5 12.099 12.355 0.866 70.810 o
-2 -16 -4 15.106 15.121 0.915 63.445 o
-2 -16 -3 22.811 23.837 1.097 44.171 o
-2 -16 -2 4.767 4.407 0.670 118.140 o
-2 -16 -1 4.277 4.575 0.657 123.221 o
-2 -15 -15 5.638 5.182 0.650 125.885 o
-2 -15 -14 0.446 0.265 0.566 165.947 o
-2 -15 -13 0.358 0.279 0.580 158.046 o
-2 -15 -12 4.936 4.610 0.712 104.650 o
-2 -15 -11 2.110 2.130 0.629 134.417 o
-2 -15 -10 8.325 8.137 0.782 86.797 o
-2 -15 -9 10.269 10.190 0.831 76.886 o
-2 -15 -8 1.676 1.760 0.622 137.454 o
-2 -15 -7 1.753 0.999 0.594 150.696 o
-2 -15 -6 17.092 17.146 0.950 58.865 o
-2 -15 -5 1.508 1.830 0.580 158.046 o
-2 -15 -4 5.792 5.860 0.670 118.140 o
-2 -15 -3 2.231 2.486 0.552 174.455 o
-2 -15 -2 4.629 4.484 0.601 147.212 o
-2 -15 -1 7.513 7.557 0.670 118.140 o
-2 -14 -16 0.902 0.964 0.545 178.957 o
-2 -14 -15 6.486 6.230 0.712 104.650 o
-2 -14 -14 3.484 2.766 0.657 123.221 o
-2 -14 -13 3.320 3.625 0.670 118.140 o
-2 -14 -12 1.626 1.488 0.615 140.596 o
-2 -14 -11 21.294 21.833 1.076 45.909 o
-2 -14 -10 6.144 6.265 0.733 98.755 o
-2 -14 -9 4.212 4.868 0.684 113.367 o
-2 -14 -8 2.328 2.500 0.608 143.847 o
-2 -14 -7 24.087 23.928 1.076 45.909 o
-2 -14 -6 0.825 0.754 0.517 198.827 o
-2 -14 -5 14.291 15.142 0.831 76.886 o
-2 -14 -4 16.608 17.796 0.880 68.580 o
-2 -14 -3 10.179 10.288 0.705 106.732 o
-2 -14 -2 8.359 8.088 0.650 125.885 o
-2 -14 -1 12.813 12.949 0.754 93.345 o
-2 -13 -17 8.738 8.800 0.705 106.732 o
-2 -13 -16 2.939 3.143 0.622 137.454 o
-2 -13 -15 17.990 18.299 0.999 53.243 o
-2 -13 -14 6.086 6.481 0.754 93.345 o
-2 -13 -13 11.636 11.203 0.852 73.151 o
-2 -13 -12 17.227 16.315 0.957 58.009 o
-2 -13 -11 1.502 2.871 0.629 134.417 o
-2 -13 -10 0.147 0.230 0.559 170.121 o
-2 -13 -9 11.651 13.033 0.845 74.365 o
-2 -13 -8 4.448 4.274 0.594 150.696 o
-2 -13 -7 1.216 0.978 0.510 204.312 o
-2 -13 -6 6.961 6.488 0.615 140.596 o
-2 -13 -5 42.505 42.535 1.327 30.160 o
-2 -13 -4 34.581 34.517 1.166 39.040 o
-2 -13 -3 21.952 21.658 0.908 64.425 o
-2 -13 -2 24.337 24.934 0.964 57.172 o
-2 -13 -1 42.402 43.883 1.313 30.805 o
-2 -12 -17 2.275 2.759 0.608 143.847 o
-2 -12 -16 4.936 4.791 0.691 111.088 o
-2 -12 -15 6.510 6.593 0.768 89.981 o
-2 -12 -14 3.329 2.975 0.643 128.636 o
-2 -12 -13 2.029 2.088 0.629 134.417 o
-2 -12 -12 6.792 6.935 0.733 98.755 o
-2 -12 -11 6.378 6.977 0.726 100.664 o
-2 -12 -10 28.986 30.047 1.201 36.803 o
-2 -12 -9 12.883 12.251 0.782 86.797 o
-2 -12 -8 5.985 5.678 0.608 143.847 o
-2 -12 -7 53.505 53.207 1.523 22.910 o
-2 -12 -6 1.423 1.977 0.489 222.199 o
-2 -12 -5 53.814 52.878 1.474 24.455 o
-2 -12 -4 9.752 9.799 0.636 131.479 o
-2 -12 -3 83.036 81.800 1.963 13.789 o
-2 -12 -2 10.499 10.665 0.629 134.417 o
-2 -12 -1 16.081 16.672 0.747 95.098 o
-2 -11 -18 3.064 3.765 0.608 143.847 o
-2 -11 -17 14.251 13.319 0.866 70.810 o
-2 -11 -16 5.400 5.140 0.712 104.650 o
-2 -11 -15 1.327 1.390 0.601 147.212 o
-2 -11 -14 8.349 8.437 0.782 86.797 o
-2 -11 -13 1.667 1.446 0.594 150.696 o
-2 -11 -12 5.389 5.385 0.691 111.088 o
-2 -11 -11 19.510 18.816 0.971 56.352 o
-2 -11 -10 42.403 42.737 1.376 28.055 o
-2 -11 -9 24.930 26.017 1.027 50.385 o
-2 -11 -8 43.726 43.408 1.334 29.845 o
-2 -11 -7 13.589 13.675 0.733 98.755 o
-2 -11 -6 92.829 92.675 2.165 11.330 o
-2 -11 -5 71.806 70.779 1.746 17.420 o
-2 -11 -4 53.959 54.212 1.439 25.657 o
-2 -11 -3 22.193 23.125 0.852 73.151 o
-2 -11 -2 193.030 192.649 3.841 3.599 o
-2 -11 -1 20.203 20.520 0.782 86.797 o
-2 -10 -19 2.531 2.619 0.601 147.212 o
-2 -10 -18 10.399 10.148 0.796 83.778 o
-2 -10 -17 3.364 3.583 0.670 118.140 o
-2 -10 -16 6.028 6.216 0.712 104.650 o
-2 -10 -15 2.138 2.158 0.629 134.417 o
-2 -10 -14 7.904 7.878 0.761 91.640 o
-2 -10 -13 5.194 5.420 0.691 111.088 o
-2 -10 -12 60.248 60.980 1.788 16.613 o
-2 -10 -11 0.795 1.048 0.496 215.984 o
-2 -10 -10 45.764 45.468 1.390 27.494 o
-2 -10 -9 33.489 33.993 1.145 40.481 o
-2 -10 -8 0.520 0.391 0.433 283.241 o
-2 -10 -7 65.029 64.368 1.641 19.715 o
-2 -10 -6 15.972 15.847 0.719 102.628 o
-2 -10 -5 44.498 43.212 1.208 36.379 o
-2 -10 -4 172.258 172.157 3.450 4.462 o
-2 -10 -3 411.476 409.218 7.557 0.930 o
-2 -10 -2 29.770 29.851 0.922 62.487 o
-2 -10 -1 21.996 22.077 0.768 89.981 o
-2 -9 -19 1.042 0.950 0.559 170.121 o
-2 -9 -18 6.554 6.845 0.740 96.901 o
-2 -9 -17 24.409 25.220 1.159 39.511 o
-2 -9 -16 26.617 27.567 1.187 37.674 o
-2 -9 -15 5.190 5.560 0.712 104.650 o
-2 -9 -14 21.338 20.136 1.027 50.385 o
-2 -9 -13 18.219 18.983 0.971 56.352 o
-2 -9 -12 18.813 18.746 0.915 63.445 o
-2 -9 -11 9.565 9.750 0.691 111.088 o
-2 -9 -10 7.277 8.262 0.629 134.417 o
-2 -9 -9 121.703 122.107 2.689 7.345 o
-2 -9 -8 64.548 63.809 1.620 20.229 o
-2 -9 -7 71.045 71.142 1.718 17.992 o
-2 -9 -6 79.506 80.655 1.851 15.504 o
-2 -9 -5 137.931 140.448 2.878 6.414 o
-2 -9 -4 102.002 102.362 2.186 11.114 o
-2 -9 -3 181.349 179.581 3.485 4.373 o
-2 -9 -2 63.841 63.404 1.446 25.410 o
-2 -9 -1 55.719 54.757 1.285 32.159 o
-2 -8 -20 1.145 0.887 0.559 170.121 o
-2 -8 -19 26.679 25.479 1.111 43.067 o
-2 -8 -18 8.025 8.200 0.775 88.368 o
-2 -8 -17 13.234 13.103 0.880 68.580 o
-2 -8 -16 9.270 8.870 0.796 83.778 o
-2 -8 -15 10.456 10.323 0.810 80.914 o
-2 -8 -14 1.634 1.704 0.580 158.046 o
-2 -8 -13 5.734 5.790 0.629 134.417 o
-2 -8 -12 11.834 11.699 0.733 98.755 o
-2 -8 -11 153.444 153.648 3.304 4.867 o
-2 -8 -10 198.733 194.276 3.960 3.387 o
-2 -8 -9 74.014 74.502 1.809 16.231 o
-2 -8 -8 45.582 45.251 1.243 34.364 o
-2 -8 -7 15.066 15.044 0.650 125.885 o
-2 -8 -6 39.145 40.216 1.090 44.739 o
-2 -8 -5 27.849 28.007 0.824 78.194 o
-2 -8 -4 24.649 24.857 0.747 95.098 o
-2 -8 -3 185.425 183.408 3.499 4.338 o
-2 -8 -2 334.614 334.661 6.125 1.416 o
-2 -8 -1 11.380 11.678 0.482 228.687 o
-2 -7 -20 4.197 3.834 0.615 140.596 o
-2 -7 -19 4.060 3.080 0.650 125.885 o
-2 -7 -18 10.315 10.358 0.845 74.365 o
-2 -7 -17 1.576 2.130 0.622 137.454 o
-2 -7 -16 29.688 29.341 1.222 35.552 o
-2 -7 -15 8.786 8.297 0.768 89.981 o
-2 -7 -14 32.200 32.275 1.236 34.753 o
-2 -7 -13 5.049 5.406 0.608 143.847 o
-2 -7 -12 8.008 8.081 0.636 131.479 o
-2 -7 -11 43.188 43.359 1.299 31.471 o
-2 -7 -10 48.861 47.982 1.348 29.230 o
-2 -7 -9 132.662 134.134 2.822 6.671 o
-2 -7 -8 67.544 65.834 1.578 21.317 o
-2 -7 -7 92.829 94.121 2.039 12.770 o
-2 -7 -6 101.626 101.762 2.116 11.859 o
-2 -7 -5 341.660 340.563 6.237 1.365 o
-2 -7 -4 210.232 207.930 3.911 3.472 o
-2 -7 -3 508.198 505.400 9.122 0.638 o
-2 -7 -2 353.640 348.378 6.321 1.329 o
-2 -7 -1 360.492 360.761 6.523 1.248 o
-2 -6 -20 3.623 3.290 0.615 140.596 o
-2 -6 -19 1.181 1.159 0.601 147.212 o
-2 -6 -18 7.443 7.389 0.740 96.901 o
-2 -6 -17 15.973 15.072 0.936 60.636 o
-2 -6 -16 16.164 15.882 0.943 59.741 o
-2 -6 -15 3.712 4.072 0.650 125.885 o
-2 -6 -14 9.452 9.638 0.719 102.628 o
-2 -6 -13 5.836 5.448 0.594 150.696 o
-2 -6 -12 34.712 33.699 1.131 41.487 o
-2 -6 -11 7.412 7.271 0.573 161.924 o
-2 -6 -10 37.280 37.701 1.131 41.487 o
-2 -6 -9 65.174 65.352 1.578 21.317 o
-2 -6 -8 125.839 124.558 2.577 7.996 o
-2 -6 -7 18.822 18.229 0.636 131.479 o
-2 -6 -6 146.608 143.905 2.815 6.704 o
-2 -6 -5 107.777 109.326 2.179 11.185 o
-2 -6 -4 433.175 432.323 7.788 0.876 o
-2 -6 -3 228.172 226.774 4.177 3.045 o
-2 -6 -2 449.294 445.244 8.025 0.825 o
-2 -6 -1 86.170 85.670 1.711 18.139 o
-2 -5 -21 0.537 0.189 0.538 183.636 o
-2 -5 -20 18.873 19.451 0.978 55.550 o
-2 -5 -19 2.851 2.668 0.636 131.479 o
-2 -5 -18 7.420 7.620 0.747 95.098 o
-2 -5 -17 12.446 11.678 0.859 71.966 o
-2 -5 -16 13.123 12.697 0.866 70.810 o
-2 -5 -15 3.901 4.470 0.636 131.479 o
-2 -5 -14 5.391 5.406 0.608 143.847 o
-2 -5 -13 6.837 7.438 0.615 140.596 o
-2 -5 -12 25.937 25.856 0.971 56.352 o
-2 -5 -11 162.603 161.471 3.345 4.745 o
-2 -5 -10 72.791 73.727 1.753 17.282 o
-2 -5 -9 2.198 2.577 0.384 359.926 o
-2 -5 -8 202.419 198.851 3.813 3.652 o
-2 -5 -7 23.781 24.068 0.719 102.628 o
-2 -5 -6 271.718 272.451 5.015 2.112 o
-2 -5 -5 299.762 299.788 5.462 1.780 o
-2 -5 -4 138.293 138.185 2.633 7.660 o
-2 -5 -3 91.698 94.240 1.844 15.622 o
-2 -5 -2 423.710 428.670 7.746 0.885 o
-2 -5 -1 266.367 272.416 4.924 2.191 o
-2 -4 -21 5.134 5.022 0.629 134.417 o
-2 -4 -20 4.416 4.002 0.650 125.885 o
-2 -4 -19 0.246 -0.028 0.573 161.924 o
-2 -4 -18 17.085 16.434 0.964 57.172 o
-2 -4 -17 9.222 8.723 0.782 86.797 o
-2 -4 -16 9.093 8.640 0.768 89.981 o
-2 -4 -15 11.017 11.126 0.782 86.797 o
-2 -4 -14 97.462 96.712 2.347 9.644 o
-2 -4 -13 31.723 30.878 1.090 44.739 o
-2 -4 -12 37.085 35.823 1.138 40.979 o
-2 -4 -11 18.723 18.760 0.768 89.981 o
-2 -4 -10 73.290 72.791 1.711 18.139 o
-2 -4 -9 5.726 5.762 0.433 283.241 o
-2 -4 -8 55.007 55.141 1.285 32.159 o
-2 -4 -7 5.987 6.167 0.363 402.654 o
-2 -4 -6 168.197 165.102 3.129 5.425 o
-2 -4 -5 326.870 326.859 5.895 1.528 o
-2 -4 -4 432.314 432.784 7.788 0.876 o
-2 -4 -3 200.652 197.272 3.611 4.073 o
-2 -4 -2 45.920 47.005 0.978 55.550 o
-2 -4 -1 614.649 621.430 11.210 0.423 o
-2 -3 -21 2.010 2.158 0.559 170.121 o
-2 -3 -20 1.083 0.712 0.573 161.924 o
-2 -3 -19 9.189 8.807 0.803 82.327 o
-2 -3 -18 8.808 9.624 0.796 83.778 o
-2 -3 -17 15.777 15.338 0.936 60.636 o
-2 -3 -16 13.835 12.991 0.866 70.810 o
-2 -3 -15 8.389 8.723 0.698 108.878 o
-2 -3 -14 3.836 4.198 0.559 170.121 o
-2 -3 -13 13.301 13.948 0.740 96.901 o
-2 -3 -12 6.368 7.005 0.559 170.121 o
-2 -3 -11 6.725 7.229 0.524 193.560 o
-2 -3 -10 19.164 19.123 0.719 102.628 o
-2 -3 -9 53.395 52.103 1.257 33.604 o
-2 -3 -8 19.772 20.073 0.643 128.636 o
-2 -3 -7 33.334 32.805 0.838 75.609 o
-2 -3 -6 80.153 80.858 1.641 19.715 o
-2 -3 -5 68.939 69.305 1.411 26.683 o
-2 -3 -4 6.256 6.488 0.286 647.696 o
-2 -3 -3 68.621 70.095 1.383 27.772 o
-2 -3 -2 743.728 752.617 13.689 0.283 o
-2 -3 -1 1042.600 1045.200 18.522 0.155 o
-2 -2 -21 2.644 3.185 0.587 154.305 o
-2 -2 -20 1.020 1.411 0.587 154.305 o
-2 -2 -19 21.873 21.393 1.090 44.739 o
-2 -2 -18 18.368 18.425 1.006 52.507 o
-2 -2 -17 10.759 10.644 0.831 76.886 o
-2 -2 -16 4.071 4.323 0.650 125.885 o
-2 -2 -15 1.840 1.592 0.524 193.560 o
-2 -2 -14 56.290 57.271 1.606 20.582 o
-2 -2 -13 33.030 32.400 1.104 43.614 o
-2 -2 -12 31.961 32.051 1.041 49.042 o
-2 -2 -11 56.216 56.671 1.446 25.410 o
-2 -2 -10 20.555 20.178 0.733 98.755 o
-2 -2 -9 28.181 28.321 0.817 79.537 o
-2 -2 -8 51.657 50.853 1.180 38.121 o
-2 -2 -7 414.701 409.309 7.389 0.973 o
-2 -2 -6 13.963 13.948 0.454 257.699 o
-2 -2 -5 54.927 54.268 1.138 40.979 o
-2 -2 -4 389.214 396.374 7.138 1.042 o
-2 -2 -3 780.026 786.113 14.171 0.264 o
-2 -2 -2 68.231 69.250 1.320 30.480 o
-2 -2 -1 1196.420 1204.220 21.582 0.114 o
-2 -1 -21 0.050 0.217 0.524 193.560 o
-2 -1 -20 4.693 4.421 0.670 118.140 o
-2 -1 -19 39.631 40.055 1.460 24.926 o
-2 -1 -18 3.558 3.478 0.664 120.640 o
-2 -1 -17 1.789 1.781 0.601 147.212 o
-2 -1 -16 4.406 4.135 0.636 131.479 o
-2 -1 -15 2.156 2.109 0.524 193.560 o
-2 -1 -14 5.340 5.364 0.580 158.046 o
-2 -1 -13 160.516 159.655 3.373 4.667 o
-2 -1 -12 38.555 39.049 1.173 38.576 o
-2 -1 -11 5.446 5.455 0.468 242.543 o
-2 -1 -10 18.511 18.103 0.684 113.367 o
-2 -1 -9 98.762 98.039 2.046 12.682 o
-2 -1 -8 80.851 78.574 1.662 19.221 o
-2 -1 -7 100.537 101.356 2.018 13.036 o
-2 -1 -6 184.150 185.238 3.450 4.462 o
-2 -1 -5 604.512 605.226 10.979 0.441 o
-2 -1 -4 618.894 626.619 11.350 0.412 o
-2 -1 -3 412.503 424.081 7.676 0.901 o
-2 -1 -2 190.065 198.774 3.590 4.121 o
-2 -1 -1 369.530 372.348 6.726 1.174 o
-1 -21 -5 7.432 7.348 0.705 106.732 o
-1 -21 -4 1.439 1.606 0.552 174.455 o
-1 -21 -3 1.597 1.788 0.559 170.121 o
-1 -21 -2 0.432 0.517 0.545 178.957 o
-1 -21 -1 2.032 2.046 0.580 158.046 o
-1 -20 -8 3.266 2.926 0.608 143.847 o
-1 -20 -7 0.825 0.300 0.538 183.636 o
-1 -20 -6 1.303 1.076 0.580 158.046 o
-1 -20 -5 6.673 7.103 0.719 102.628 o
-1 -20 -4 2.760 2.626 0.622 137.454 o
-1 -20 -3 5.585 5.573 0.712 104.650 o
-1 -20 -2 8.091 9.031 0.782 86.797 o
-1 -20 -1 8.601 8.081 0.782 86.797 o
-1 -19 -10 1.745 1.523 0.552 174.455 o
-1 -19 -9 6.438 6.894 0.691 111.088 o
-1 -19 -8 7.494 7.375 0.733 98.755 o
-1 -19 -7 0.593 0.873 0.587 154.305 o
-1 -19 -6 10.559 11.266 0.852 73.151 o
-1 -19 -5 4.002 3.876 0.677 115.717 o
-1 -19 -4 9.725 9.443 0.831 76.886 o
-1 -19 -3 1.889 2.242 0.643 128.636 o
-1 -19 -2 5.873 6.447 0.754 93.345 o
-1 -19 -1 1.206 0.740 0.587 154.305 o
-1 -18 -12 1.707 1.509 0.566 165.947 o
-1 -18 -11 1.611 1.760 0.573 161.924 o
-1 -18 -10 2.504 2.179 0.608 143.847 o
-1 -18 -9 8.937 9.792 0.803 82.327 o
-1 -18 -8 1.619 1.774 0.629 134.417 o
-1 -18 -7 1.263 0.747 0.622 137.454 o
-1 -18 -6 0.761 1.027 0.594 150.696 o
-1 -18 -5 13.133 13.585 0.887 67.504 o
-1 -18 -4 8.778 8.996 0.796 83.778 o
-1 -18 -3 4.464 4.302 0.691 111.088 o
-1 -18 -2 2.369 2.088 0.629 134.417 o
-1 -18 -1 10.299 10.037 0.831 76.886 o
-1 -17 -13 0.407 0.559 0.524 193.560 o
-1 -17 -12 0.071 -0.112 0.538 183.636 o
-1 -17 -11 9.408 8.765 0.782 86.797 o
-1 -17 -10 0.254 -0.217 0.580 158.046 o
-1 -17 -9 3.494 3.380 0.684 113.367 o
-1 -17 -8 4.887 4.610 0.691 111.088 o
-1 -17 -7 1.101 1.788 0.615 140.596 o
-1 -17 -6 0.506 0.098 0.580 158.046 o
-1 -17 -5 4.615 4.987 0.698 108.878 o
-1 -17 -4 2.478 2.836 0.650 125.885 o
-1 -17 -3 8.760 9.876 0.817 79.537 o
-1 -17 -2 2.574 2.989 0.643 128.636 o
-1 -17 -1 31.230 31.429 1.271 32.870 o
-1 -16 -14 6.021 6.614 0.670 118.140 o
-1 -16 -13 0.803 0.992 0.566 165.947 o
-1 -16 -12 4.503 3.709 0.670 118.140 o
-1 -16 -11 2.104 2.242 0.636 131.479 o
-1 -16 -10 12.872 13.040 0.880 68.580 o
-1 -16 -9 1.400 1.376 0.615 140.596 o
-1 -16 -8 2.979 3.052 0.650 125.885 o
-1 -16 -7 6.674 7.180 0.747 95.098 o
-1 -16 -6 8.012 7.753 0.761 91.640 o
-1 -16 -5 1.139 1.090 0.587 154.305 o
-1 -16 -4 5.821 5.832 0.705 106.732 o
-1 -16 -3 5.666 6.440 0.719 102.628 o
-1 -16 -2 20.276 19.465 0.999 53.243 o
-1 -16 -1 4.453 4.323 0.664 120.640 o
-1 -15 -15 0.161 1.020 0.538 183.636 o
-1 -15 -14 1.503 1.460 0.594 150.696 o
-1 -15 -13 4.798 4.128 0.691 111.088 o
-1 -15 -12 11.224 11.301 0.873 69.682 o
-1 -15 -11 7.384 7.082 0.747 95.098 o
-1 -15 -10 14.712 14.660 0.929 61.551 o
-1 -15 -9 18.931 19.360 1.020 51.078 o
-1 -15 -8 10.482 10.707 0.831 76.886 o
-1 -15 -7 0.097 -0.168 0.559 170.121 o
-1 -15 -6 8.615 8.912 0.761 91.640 o
-1 -15 -5 20.038 20.080 0.999 53.243 o
-1 -15 -4 33.665 33.979 1.236 34.753 o
-1 -15 -3 3.118 2.940 0.573 161.924 o
-1 -15 -2 1.532 1.991 0.545 178.957 o
-1 -15 -1 34.284 34.824 1.236 34.753 o
-1 -14 -16 3.836 3.723 0.615 140.596 o
-1 -14 -15 15.770 15.275 0.908 64.425 o
-1 -14 -14 1.104 0.517 0.594 150.696 o
-1 -14 -13 9.500 8.933 0.817 79.537 o
-1 -14 -12 0.294 0.538 0.580 158.046 o
-1 -14 -11 1.223 1.090 0.608 143.847 o
-1 -14 -10 4.801 4.673 0.691 111.088 o
-1 -14 -9 11.923 11.482 0.845 74.365 o
-1 -14 -8 9.132 8.388 0.754 93.345 o
-1 -14 -7 31.007 32.288 1.243 34.364 o
-1 -14 -6 9.249 8.870 0.705 106.732 o
-1 -14 -5 20.099 21.211 0.957 58.009 o
-1 -14 -4 83.250 84.091 2.130 11.704 o
-1 -14 -3 21.675 22.056 0.957 58.009 o
-1 -14 -2 0.925 0.740 0.482 228.687 o
-1 -14 -1 4.183 4.212 0.552 174.455 o
-1 -13 -17 0.498 -0.684 0.517 198.827 o
-1 -13 -16 4.191 3.597 0.643 128.636 o
-1 -13 -15 10.596 10.337 0.838 75.609 o
-1 -13 -14 6.912 6.789 0.768 89.981 o
-1 -13 -13 10.343 10.393 0.824 78.194 o
-1 -13 -12 11.937 12.181 0.873 69.682 o
-1 -13 -11 8.621 8.626 0.782 86.797 o
-1 -13 -10 45.131 44.099 1.488 23.998 o
-1 -13 -9 16.500 16.315 0.929 61.551 o
-1 -13 -8 47.230 48.101 1.502 23.554 o
-1 -13 -7 2.745 3.422 0.559 170.121 o
-1 -13 -6 32.857 33.490 1.180 38.121 o
-1 -13 -5 1.150 1.236 0.489 222.199 o
-1 -13 -4 10.054 11.119 0.698 108.878 o
-1 -13 -3 52.770 51.963 1.481 24.225 o
-1 -13 -2 57.840 56.287 1.551 22.092 o
-1 -13 -1 20.172 19.933 0.852 73.151 o
-1 -12 -18 6.824 7.229 0.698 108.878 o
-1 -12 -17 3.796 3.248 0.622 137.454 o
-1 -12 -16 11.071 11.063 0.838 75.609 o
-1 -12 -15 10.511 11.370 0.873 69.682 o
-1 -12 -14 22.503 22.888 1.097 44.171 o
-1 -12 -13 12.483 12.502 0.880 68.580 o
-1 -12 -12 28.531 27.777 1.187 37.674 o
-1 -12 -11 37.295 38.386 1.376 28.055 o
-1 -12 -10 10.540 11.350 0.796 83.778 o
-1 -12 -9 4.736 3.925 0.587 154.305 o
-1 -12 -8 29.111 29.118 1.097 44.171 o
-1 -12 -7 7.082 6.914 0.615 140.596 o
-1 -12 -6 115.014 111.847 2.570 8.040 o
-1 -12 -5 29.903 30.235 1.048 48.390 o
-1 -12 -4 3.690 4.058 0.503 210.026 o
-1 -12 -3 59.292 59.520 1.564 21.699 o
-1 -12 -2 15.709 16.811 0.754 93.345 o
-1 -12 -1 6.384 6.202 0.524 193.560 o
-1 -11 -18 8.501 8.765 0.740 96.901 o
-1 -11 -17 16.472 16.700 0.950 58.865 o
-1 -11 -16 10.227 11.266 0.859 71.966 o
-1 -11 -15 19.868 19.814 1.034 49.707 o
-1 -11 -14 15.532 15.729 0.943 59.741 o
-1 -11 -13 37.696 37.890 1.390 27.494 o
-1 -11 -12 7.123 6.733 0.712 104.650 o
-1 -11 -11 52.172 53.025 1.599 20.762 o
-1 -11 -10 11.146 11.426 0.754 93.345 o
-1 -11 -9 45.578 44.462 1.383 27.772 o
-1 -11 -8 39.435 39.685 1.257 33.604 o
-1 -11 -7 1.064 0.950 0.447 265.815 o
-1 -11 -6 8.970 9.003 0.601 147.212 o
-1 -11 -5 79.148 79.279 1.907 14.609 o
-1 -11 -4 12.765 13.438 0.664 120.640 o
-1 -11 -3 17.524 17.084 0.726 100.664 o
-1 -11 -2 69.806 70.283 1.697 18.439 o
-1 -11 -1 12.357 12.795 0.622 137.454 o
-1 -10 -19 1.293 1.558 0.545 178.957 o
-1 -10 -18 9.957 10.714 0.796 83.778 o
-1 -10 -17 2.337 1.900 0.629 134.417 o
-1 -10 -16 8.844 8.814 0.782 86.797 o
-1 -10 -15 12.209 12.285 0.866 70.810 o
-1 -10 -14 5.763 5.951 0.712 104.650 o
-1 -10 -13 0.829 0.321 0.552 174.455 o
-1 -10 -12 4.732 4.554 0.636 131.479 o
-1 -10 -11 11.534 11.280 0.740 96.901 o
-1 -10 -10 37.854 37.052 1.236 34.753 o
-1 -10 -9 10.608 10.491 0.677 115.717 o
-1 -10 -8 29.585 29.188 1.020 51.078 o
-1 -10 -7 58.824 58.082 1.530 22.701 o
-1 -10 -6 50.771 52.292 1.397 27.219 o
-1 -10 -5 166.846 169.663 3.464 4.426 o
-1 -10 -4 25.977 26.757 0.880 68.580 o
-1 -10 -3 107.714 107.433 2.319 9.878 o
-1 -10 -2 17.346 18.096 0.691 111.088 o
-1 -10 -1 144.293 145.630 2.975 6.000 o
-1 -9 -19 1.796 1.907 0.573 161.924 o
-1 -9 -18 7.694 7.969 0.761 91.640 o
-1 -9 -17 4.816 4.945 0.719 102.628 o
-1 -9 -16 5.389 5.350 0.719 102.628 o
-1 -9 -15 13.747 14.479 0.915 63.445 o
-1 -9 -14 18.027 17.293 0.964 57.172 o
-1 -9 -13 2.414 2.410 0.587 154.305 o
-1 -9 -12 40.307 39.713 1.320 30.480 o
-1 -9 -11 73.005 72.979 1.907 14.609 o
-1 -9 -10 22.648 21.421 0.901 65.427 o
-1 -9 -9 59.716 60.638 1.606 20.582 o
-1 -9 -8 75.191 73.852 1.802 16.357 o
-1 -9 -7 21.372 21.568 0.810 80.914 o
-1 -9 -6 4.491 4.763 0.447 265.815 o
-1 -9 -5 21.042 21.582 0.761 91.640 o
-1 -9 -4 30.412 29.746 0.894 66.454 o
-1 -9 -3 41.593 42.234 1.083 45.319 o
-1 -9 -2 84.183 85.858 1.851 15.504 o
-1 -9 -1 191.956 189.960 3.674 3.935 o
-1 -8 -20 4.984 4.617 0.650 125.885 o
-1 -8 -19 7.425 6.712 0.712 104.650 o
-1 -8 -18 4.658 4.673 0.691 111.088 o
-1 -8 -17 16.833 16.727 0.957 58.009 o
-1 -8 -16 4.712 5.622 0.698 108.878 o
-1 -8 -15 4.715 4.840 0.684 113.367 o
-1 -8 -14 11.713 11.426 0.817 79.537 o
-1 -8 -13 13.825 13.557 0.803 82.327 o
-1 -8 -12 38.880 38.421 1.271 32.870 o
-1 -8 -11 17.120 17.405 0.824 78.194 o
-1 -8 -10 15.191 14.395 0.733 98.755 o
-1 -8 -9 33.220 33.657 1.069 46.511 o
-1 -8 -8 204.426 204.068 4.065 3.214 o
-1 -8 -7 15.744 16.204 0.670 118.140 o
-1 -8 -6 4.562 4.575 0.412 312.777 o
-1 -8 -5 37.134 37.485 0.999 53.243 o
-1 -8 -4 190.836 190.923 3.688 3.905 o
-1 -8 -3 9.340 9.450 0.447 265.815 o
-1 -8 -2 295.354 296.387 5.518 1.745 o
-1 -8 -1 11.455 11.287 0.461 249.949 o
-1 -7 -20 0.317 0.196 0.524 193.560 o
-1 -7 -19 2.816 2.165 0.622 137.454 o
-1 -7 -18 1.960 1.648 0.629 134.417 o
-1 -7 -17 5.393 5.427 0.712 104.650 o
-1 -7 -16 29.080 29.977 1.229 35.149 o
-1 -7 -15 2.173 2.486 0.622 137.454 o
-1 -7 -14 14.335 13.955 0.859 71.966 o
-1 -7 -13 13.654 13.340 0.782 86.797 o
-1 -7 -12 56.534 57.397 1.606 20.582 o
-1 -7 -11 86.748 88.561 2.123 11.781 o
-1 -7 -10 20.583 20.590 0.831 76.886 o
-1 -7 -9 34.138 34.230 1.048 48.390 o
-1 -7 -8 25.368 25.584 0.852 73.151 o
-1 -7 -7 44.295 44.246 1.159 39.511 o
-1 -7 -6 200.990 202.070 3.890 3.509 o
-1 -7 -5 97.284 96.076 1.998 13.311 o
-1 -7 -4 21.700 21.665 0.657 123.221 o
-1 -7 -3 58.315 59.395 1.313 30.805 o
-1 -7 -2 244.138 241.748 4.519 2.601 o
-1 -7 -1 195.122 195.736 3.688 3.905 o
-1 -6 -20 0.306 0.608 0.538 183.636 o
-1 -6 -19 33.144 32.861 1.285 32.159 o
-1 -6 -18 34.489 33.203 1.285 32.159 o
-1 -6 -17 11.030 10.916 0.845 74.365 o
-1 -6 -16 21.764 20.876 1.048 48.390 o
-1 -6 -15 49.616 48.436 1.564 21.699 o
-1 -6 -14 0.368 -0.021 0.482 228.687 o
-1 -6 -13 33.197 33.783 1.180 38.121 o
-1 -6 -12 42.890 42.576 1.306 31.136 o
-1 -6 -11 68.788 67.322 1.711 18.139 o
-1 -6 -10 22.383 22.483 0.838 75.609 o
-1 -6 -9 124.342 122.400 2.605 7.826 o
-1 -6 -8 42.583 42.136 1.124 42.004 o
-1 -6 -7 125.496 123.685 2.507 8.448 o
-1 -6 -6 135.167 134.902 2.675 7.422 o
-1 -6 -5 67.081 68.418 1.474 24.455 o
-1 -6 -4 143.287 145.714 2.815 6.704 o
-1 -6 -3 137.425 136.229 2.626 7.701 o
-1 -6 -2 141.976 144.960 2.766 6.943 o
-1 -6 -1 86.169 87.507 1.746 17.420 o
-1 -5 -21 4.765 4.826 0.650 125.885 o
-1 -5 -20 6.017 5.748 0.684 113.367 o
-1 -5 -19 3.366 3.136 0.650 125.885 o
-1 -5 -18 3.014 3.304 0.650 125.885 o
-1 -5 -17 31.269 30.682 1.250 33.981 o
-1 -5 -16 8.452 8.388 0.768 89.981 o
-1 -5 -15 12.161 12.118 0.817 79.537 o
-1 -5 -14 17.964 17.838 0.880 68.580 o
-1 -5 -13 211.022 210.780 4.351 2.805 o
-1 -5 -12 39.689 39.434 1.229 35.149 o
-1 -5 -11 119.442 119.530 2.626 7.701 o
-1 -5 -10 56.480 56.789 1.446 25.410 o
-1 -5 -9 192.263 190.930 3.772 3.734 o
-1 -5 -8 138.929 139.910 2.808 6.737 o
-1 -5 -7 132.840 132.304 2.633 7.660 o
-1 -5 -6 81.004 80.306 1.683 18.746 o
-1 -5 -5 148.555 148.550 2.850 6.541 o
-1 -5 -4 78.513 77.240 1.578 21.317 o
-1 -5 -3 265.346 263.491 4.840 2.267 o
-1 -5 -2 79.553 81.290 1.613 20.404 o
-1 -5 -1 345.242 355.949 6.495 1.259 o
-1 -4 -21 0.658 0.258 0.524 193.560 o
-1 -4 -20 0.971 1.069 0.566 165.947 o
-1 -4 -19 0.290 0.824 0.594 150.696 o
-1 -4 -18 40.937 39.852 1.425 26.163 o
-1 -4 -17 6.564 6.237 0.719 102.628 o
-1 -4 -16 80.650 81.507 2.172 11.257 o
-1 -4 -15 6.364 5.699 0.636 131.479 o
-1 -4 -14 53.979 53.870 1.571 21.507 o
-1 -4 -13 14.960 15.456 0.789 85.267 o
-1 -4 -12 110.001 108.425 2.458 8.787 o
-1 -4 -11 35.656 35.543 1.090 44.739 o
-1 -4 -10 18.690 18.034 0.712 104.650 o
-1 -4 -9 22.112 22.706 0.761 91.640 o
-1 -4 -8 307.621 304.377 5.671 1.651 o
-1 -4 -7 62.005 61.706 1.369 28.342 o
-1 -4 -6 365.602 365.077 6.649 1.201 o
-1 -4 -5 246.340 252.092 4.645 2.462 o
-1 -4 -4 95.855 94.693 1.858 15.388 o
-1 -4 -3 1485.560 1508.310 27.665 0.069 o
-1 -4 -2 326.974 334.933 6.104 1.425 o
-1 -4 -1 209.071 217.981 3.974 3.363 o
-1 -3 -21 3.597 3.772 0.608 143.847 o
-1 -3 -20 2.935 2.954 0.622 137.454 o
-1 -3 -19 2.922 2.919 0.657 123.221 o
-1 -3 -18 10.399 10.309 0.824 78.194 o
-1 -3 -17 4.610 4.777 0.684 113.367 o
-1 -3 -16 5.303 5.497 0.677 115.717 o
-1 -3 -15 3.727 3.401 0.573 161.924 o
-1 -3 -14 26.051 26.268 1.034 49.707 o
-1 -3 -13 88.897 88.079 2.130 11.704 o
-1 -3 -12 47.727 46.606 1.327 30.160 o
-1 -3 -11 93.985 93.401 2.116 11.859 o
-1 -3 -10 11.855 11.790 0.573 161.924 o
-1 -3 -9 92.618 90.824 1.942 14.088 o
-1 -3 -8 186.659 186.377 3.590 4.121 o
-1 -3 -7 157.064 153.320 2.954 6.085 o
-1 -3 -6 349.333 347.959 6.328 1.326 o
-1 -3 -5 370.307 371.734 6.761 1.162 o
-1 -3 -4 250.005 250.877 4.568 2.546 o
-1 -3 -3 1611.400 1606.340 29.188 0.062 o
-1 -3 -2 2168.920 2120.040 38.058 0.037 o
-1 -3 -1 310.128 313.582 5.734 1.615 o
-1 -2 -21 4.149 4.198 0.622 137.454 o
-1 -2 -20 1.756 2.130 0.608 143.847 o
-1 -2 -19 4.653 3.751 0.684 113.367 o
-1 -2 -18 14.444 13.976 0.894 66.454 o
-1 -2 -17 7.736 7.634 0.747 95.098 o
-1 -2 -16 27.606 27.539 1.152 39.992 o
-1 -2 -15 4.609 4.819 0.601 147.212 o
-1 -2 -14 3.333 3.394 0.531 188.500 o
-1 -2 -13 12.342 13.186 0.712 104.650 o
-1 -2 -12 38.350 39.042 1.173 38.576 o
-1 -2 -11 41.962 41.627 1.173 38.576 o
-1 -2 -10 105.467 103.515 2.235 10.633 o
-1 -2 -9 56.834 56.671 1.327 30.160 o
-1 -2 -8 149.890 149.800 2.926 6.202 o
-1 -2 -7 427.658 423.257 7.725 0.890 o
-1 -2 -6 5.021 5.259 0.293 617.220 o
-1 -2 -5 750.641 757.603 13.815 0.278 o
-1 -2 -4 109.425 112.720 2.130 11.704 o
-1 -2 -3 986.150 1001.980 18.425 0.156 o
-1 -2 -2 945.716 954.191 17.510 0.173 o
-1 -2 -1 556.092 560.429 10.253 0.505 o
-1 -1 -21 6.348 5.972 0.677 115.717 o
-1 -1 -20 10.327 10.302 0.803 82.327 o
-1 -1 -19 6.549 6.544 0.726 100.664 o
-1 -1 -18 10.502 10.525 0.831 76.886 o
-1 -1 -17 9.081 9.094 0.782 86.797 o
-1 -1 -16 4.155 4.526 0.636 131.479 o
-1 -1 -15 27.807 28.685 1.104 43.614 o
-1 -1 -14 4.541 4.945 0.566 165.947 o
-1 -1 -13 2.978 3.171 0.489 222.199 o
-1 -1 -12 43.741 46.348 1.299 31.471 o
-1 -1 -11 138.883 136.222 2.864 6.477 o
-1 -1 -10 46.748 46.103 1.201 36.803 o
-1 -1 -9 5.881 5.804 0.384 359.926 o
-1 -1 -8 205.124 200.010 3.806 3.666 o
-1 -1 -7 88.819 88.876 1.802 16.357 o
-1 -1 -6 2.486 2.626 0.230 999.795 o
-1 -1 -5 355.421 356.131 6.495 1.259 o
-1 -1 -4 821.054 842.197 15.414 0.224 o
-1 -1 -3 263.376 261.849 4.770 2.334 o
-1 -1 -2 1629.800 1604.720 28.845 0.064 o
-1 -1 -1 605.925 608.160 11.091 0.432 o
0 0 2 3688.010 3292.040 56.028 0.017 o
0 0 4 0.212 0.552 0.161 2058.180 o
0 0 6 169.062 170.802 3.220 5.123 o
0 0 8 590.001 583.910 10.693 0.465 o
0 0 10 528.428 523.950 9.631 0.573 o
0 0 12 139.576 139.316 2.975 6.000 o
0 0 14 39.060 39.070 1.271 32.870 o
0 0 16 4.042 4.239 0.629 134.417 o
0 0 18 7.479 7.836 0.754 93.345 o
0 0 20 4.634 5.224 0.705 106.732 o
0 1 1 345.175 357.374 6.537 1.243 o
0 1 2 626.293 617.533 11.370 0.411 o
0 1 3 3660.820 3386.840 61.155 0.014 o
0 1 4 289.876 293.118 5.371 1.841 o
0 1 5 3856.010 3601.950 65.848 0.012 o
0 1 6 1288.880 1280.530 23.097 0.100 o
0 1 7 327.339 323.884 5.951 1.500 o
0 1 8 157.732 153.480 2.989 5.944 o
0 1 9 134.572 132.821 2.675 7.422 o
0 1 10 60.281 60.205 1.453 25.166 o
0 1 11 44.338 43.771 1.208 36.379 o
0 1 12 15.353 15.310 0.712 104.650 o
0 1 13 60.654 59.960 1.606 20.582 o
0 1 14 12.643 12.432 0.733 98.755 o
0 1 15 0.566 0.838 0.482 228.687 o
0 1 16 0.791 0.657 0.538 183.636 o
0 1 17 0.059 0.440 0.545 178.957 o
0 1 18 4.197 4.603 0.677 115.717 o
0 1 19 4.598 4.624 0.670 118.140 o
0 1 20 38.666 38.351 1.383 27.772 o
0 1 21 0.618 0.440 0.545 178.957 o
0 2 0 6239.540 5217.030 93.094 0.006 o
0 2 1 1656.470 1618.900 29.027 0.063 o
0 2 2 1478.660 1441.100 25.584 0.081 o
0 2 3 532.057 544.169 9.967 0.535 o
0 2 4 17.066 16.832 0.447 265.815 o
0 2 5 38.036 37.478 0.838 75.609 o
0 2 6 559.813 552.257 10.113 0.519 o
0 2 7 918.842 903.583 16.190 0.203 o
0 2 8 2.669 2.843 0.293 617.220 o
0 2 9 21.489 22.322 0.705 106.732 o
0 2 10 245.963 242.775 4.707 2.397 o
0 2 11 9.450 8.989 0.545 178.957 o
0 2 12 7.088 6.838 0.538 183.636 o
0 2 13 5.165 5.099 0.531 188.500 o
0 2 14 116.462 115.248 2.675 7.422 o
0 2 15 55.048 54.205 1.606 20.582 o
0 2 16 21.067 20.820 1.020 51.078 o
0 2 17 4.723 4.735 0.677 115.717 o
0 2 18 8.586 8.891 0.782 86.797 o
0 2 19 4.349 4.358 0.670 118.140 o
0 2 20 3.671 3.925 0.657 123.221 o
0 2 21 13.258 13.536 0.838 75.609 o
0 3 1 4720.080 4352.410 74.355 0.010 o
0 3 2 172.667 175.118 3.213 5.145 o
0 3 3 0.866 0.496 0.161 2058.180 o
0 3 4 250.060 251.121 4.603 2.507 o
0 3 5 605.686 596.300 10.937 0.444 o
0 3 6 209.265 205.262 3.848 3.586 o
0 3 7 2.048 2.389 0.272 715.830 o
0 3 8 1.748 1.865 0.286 647.696 o
0 3 9 125.090 123.818 2.535 8.263 o
0 3 10 89.023 87.500 1.970 13.691 o
0 3 11 130.572 128.560 2.752 7.014 o
0 3 12 18.080 17.419 0.768 89.981 o
0 3 13 103.560 101.182 2.375 9.418 o
0 3 14 1.140 1.194 0.489 222.199 o
0 3 15 21.426 21.281 0.971 56.352 o
0 3 16 23.204 22.762 1.062 47.125 o
0 3 17 16.695 16.113 0.943 59.741 o
0 3 18 18.065 17.719 0.985 54.765 o
0 3 19 21.017 20.799 1.069 46.511 o
0 3 20 17.136 16.469 0.936 60.636 o
0 3 21 8.445 8.556 0.719 102.628 o
0 4 0 17.187 17.098 0.440 274.320 o
0 4 1 423.506 435.899 7.969 0.836 o
0 4 2 19.989 20.960 0.517 198.827 o
0 4 3 80.862 81.067 1.592 20.945 o
0 4 4 90.667 90.419 1.781 16.744 o
0 4 5 235.945 238.291 4.414 2.726 o
0 4 6 66.253 67.671 1.439 25.657 o
0 4 7 232.857 229.847 4.337 2.823 o
0 4 8 26.388 26.017 0.761 91.640 o
0 4 9 0.224 0.747 0.314 537.668 o
0 4 10 0.547 0.936 0.356 418.599 o
0 4 11 5.214 5.385 0.489 222.199 o
0 4 12 0.345 0.754 0.412 312.777 o
0 4 13 0.878 0.747 0.454 257.699 o
0 4 14 118.416 117.274 2.738 7.085 o
0 4 15 0.290 -0.119 0.496 215.984 o
0 4 16 18.380 17.419 0.957 58.009 o
0 4 17 0.241 0.028 0.566 165.947 o
0 4 18 0.158 0.566 0.580 158.046 o
0 4 19 9.813 9.352 0.817 79.537 o
0 4 20 2.511 2.626 0.608 143.847 o
0 4 21 7.632 7.864 0.698 108.878 o
0 5 1 70.150 71.624 1.432 25.908 o
0 5 2 2.058 2.053 0.203 1294.620 o
0 5 3 28.460 28.489 0.691 111.088 o
0 5 4 97.900 98.563 1.956 13.887 o
0 5 5 626.013 615.130 11.259 0.419 o
0 5 6 67.534 66.197 1.439 25.657 o
0 5 7 8.586 8.011 0.412 312.777 o
0 5 8 11.853 11.398 0.510 204.312 o
0 5 9 62.006 61.392 1.488 23.998 o
0 5 10 29.517 28.538 0.929 61.551 o
0 5 11 46.747 46.655 1.313 30.805 o
0 5 12 20.524 20.618 0.866 70.810 o
0 5 13 21.748 21.945 0.936 60.636 o
0 5 14 19.790 18.725 0.901 65.427 o
0 5 15 0.098 0.265 0.517 198.827 o
0 5 16 4.452 4.617 0.670 118.140 o
0 5 17 8.743 8.542 0.775 88.368 o
0 5 18 7.782 7.669 0.754 93.345 o
0 5 19 3.796 3.590 0.664 120.640 o
0 5 20 0.019 0.112 0.552 174.455 o
0 5 21 0.003 -0.279 0.531 188.500 o
0 6 0 499.579 513.222 9.380 0.604 o
0 6 1 27.256 27.770 0.691 111.088 o
0 6 2 144.525 144.506 2.759 6.978 o
0 6 3 252.441 257.596 4.770 2.334 o
0 6 4 1.520 1.474 0.244 888.797 o
0 6 5 76.253 77.463 1.634 19.884 o
0 6 6 1.638 1.641 0.286 647.696 o
0 6 7 24.257 24.040 0.740 96.901 o
0 6 8 112.415 110.604 2.354 9.587 o
0 6 9 32.532 32.728 0.992 53.996 o
0 6 10 0.637 0.915 0.384 359.926 o
0 6 11 56.779 55.721 1.502 23.554 o
0 6 12 6.027 5.664 0.566 165.947 o
0 6 13 43.646 43.079 1.362 28.633 o
0 6 14 0.050 0.161 0.482 228.687 o
0 6 15 86.727 84.077 2.207 10.903 o
0 6 16 0.035 0.126 0.559 170.121 o
0 6 17 31.715 31.478 1.264 33.234 o
0 6 18 11.982 12.523 0.859 71.966 o
0 6 19 1.463 1.020 0.601 147.212 o
0 6 20 0.439 0.971 0.559 170.121 o
0 7 1 8.439 8.528 0.377 373.380 o
0 7 2 248.304 252.979 4.700 2.404 o
0 7 3 0.360 0.405 0.237 941.848 o
0 7 4 219.661 215.466 4.079 3.192 o
0 7 5 41.084 39.713 0.999 53.243 o
0 7 6 13.802 13.815 0.545 178.957 o
0 7 7 33.106 33.657 0.964 57.172 o
0 7 8 56.646 55.428 1.397 27.219 o
0 7 9 27.643 27.749 0.929 61.551 o
0 7 10 49.054 47.738 1.341 29.535 o
0 7 11 2.946 3.429 0.496 215.984 o
0 7 12 10.570 10.483 0.691 111.088 o
0 7 13 56.517 57.153 1.648 19.549 o
0 7 14 0.072 -0.112 0.489 222.199 o
0 7 15 4.807 4.847 0.670 118.140 o
0 7 16 3.523 3.185 0.643 128.636 o
0 7 17 2.403 2.521 0.636 131.479 o
0 7 18 0.411 0.419 0.587 154.305 o
0 7 19 15.107 15.386 0.908 64.425 o
0 7 20 12.658 12.334 0.803 82.327 o
0 8 0 133.855 130.977 2.577 7.996 o
0 8 1 54.437 53.332 1.222 35.552 o
0 8 2 38.118 38.295 0.957 58.009 o
0 8 3 63.002 63.013 1.411 26.683 o
0 8 4 123.796 123.860 2.500 8.495 o
0 8 5 40.880 40.600 1.048 48.390 o
0 8 6 56.096 55.148 1.362 28.633 o
0 8 7 0.100 0.370 0.342 453.468 o
0 8 8 12.083 11.978 0.615 140.596 o
0 8 9 24.067 23.418 0.873 69.682 o
0 8 10 48.309 47.528 1.362 28.633 o
0 8 11 20.070 19.982 0.873 69.682 o
0 8 12 2.576 2.919 0.531 188.500 o
0 8 13 14.793 15.114 0.838 75.609 o
0 8 14 22.370 22.147 1.055 47.751 o
0 8 15 44.004 42.590 1.474 24.455 o
0 8 16 2.429 2.123 0.622 137.454 o
0 8 17 2.658 2.738 0.636 131.479 o
0 8 18 4.426 4.191 0.684 113.367 o
0 8 19 2.321 2.724 0.615 140.596 o
0 8 20 5.415 4.666 0.657 123.221 o
0 9 1 1.779 1.809 0.307 562.385 o
0 9 2 100.636 99.527 2.088 12.179 o
0 9 3 15.614 15.994 0.601 147.212 o
0 9 4 47.034 46.536 1.194 37.235 o
0 9 5 139.199 138.150 2.850 6.541 o
0 9 6 27.729 27.742 0.901 65.427 o
0 9 7 15.246 15.722 0.691 111.088 o
0 9 8 0.760 0.538 0.398 335.111 o
0 9 9 71.312 71.093 1.795 16.484 o
0 9 10 82.865 83.134 2.053 12.596 o
0 9 11 18.619 17.873 0.859 71.966 o
0 9 12 7.315 7.508 0.657 123.221 o
0 9 13 22.130 22.001 1.041 49.042 o
0 9 14 0.622 0.363 0.559 170.121 o
0 9 15 1.804 1.907 0.615 140.596 o
0 9 16 56.547 54.743 1.704 18.288 o
0 9 17 0.003 0.258 0.580 158.046 o
0 9 18 2.112 2.005 0.615 140.596 o
0 9 19 15.482 15.456 0.873 69.682 o
0 10 0 1.917 2.514 0.377 373.380 o
0 10 1 243.504 245.939 4.721 2.383 o
0 10 2 7.841 8.018 0.489 222.199 o
0 10 3 52.532 52.871 1.341 29.535 o
0 10 4 1.147 1.509 0.370 387.603 o
0 10 5 65.643 66.177 1.620 20.229 o
0 10 6 3.230 3.443 0.447 265.815 o
0 10 7 0.356 0.740 0.398 335.111 o
0 10 8 24.470 24.738 0.936 60.636 o
0 10 9 2.121 1.991 0.475 235.462 o
0 10 10 1.444 1.397 0.489 222.199 o
0 10 11 1.033 1.187 0.503 210.026 o
0 10 12 0.000 0.370 0.496 215.984 o
0 10 13 0.765 0.775 0.559 170.121 o
0 10 14 0.193 0.217 0.566 165.947 o
0 10 15 0.185 0.230 0.573 161.924 o
0 10 16 0.025 0.433 0.580 158.046 o
0 10 17 9.868 10.428 0.824 78.194 o
0 10 18 2.878 2.905 0.615 140.596 o
0 10 19 1.901 1.795 0.559 170.121 o
0 11 1 45.188 46.243 1.250 33.981 o
0 11 2 5.993 6.076 0.482 228.687 o
0 11 3 1.786 1.767 0.405 323.655 o
0 11 4 8.685 9.359 0.580 158.046 o
0 11 5 3.255 4.009 0.475 235.462 o
0 11 6 3.845 4.288 0.496 215.984 o
0 11 7 0.548 0.747 0.440 274.320 o
0 11 8 8.318 8.228 0.629 134.417 o
0 11 9 1.992 2.151 0.510 204.312 o
0 11 10 52.813 53.081 1.571 21.507 o
0 11 11 5.308 5.546 0.629 134.417 o
0 11 12 1.112 1.292 0.580 158.046 o
0 11 13 11.540 11.475 0.845 74.365 o
0 11 14 0.833 1.013 0.587 154.305 o
0 11 15 8.175 8.200 0.775 88.368 o
0 11 16 22.348 21.644 1.083 45.319 o
0 11 17 0.102 0.237 0.559 170.121 o
0 11 18 1.041 1.299 0.559 170.121 o
0 12 0 31.391 32.107 1.034 49.707 o
0 12 1 10.154 10.197 0.608 143.847 o
0 12 2 0.000 0.265 0.391 347.186 o
0 12 3 2.394 2.067 0.447 265.815 o
0 12 4 87.451 88.491 2.102 12.017 o
0 12 5 0.000 0.070 0.419 302.438 o
0 12 6 3.563 3.513 0.517 198.827 o
0 12 7 52.838 53.500 1.530 22.701 o
0 12 8 7.385 7.012 0.629 134.417 o
0 12 9 20.253 20.660 0.950 58.865 o
0 12 10 41.002 41.557 1.390 27.494 o
0 12 11 2.422 2.752 0.622 137.454 o
0 12 12 0.113 0.482 0.559 170.121 o
0 12 13 0.495 0.454 0.587 154.305 o
0 12 14 19.080 19.305 1.013 51.785 o
0 12 15 8.522 8.262 0.803 82.327 o
0 12 16 5.842 5.895 0.712 104.650 o
0 12 17 1.588 1.606 0.573 161.924 o
0 12 18 0.798 1.215 0.552 174.455 o
0 13 1 13.152 13.417 0.719 102.628 o
0 13 2 27.510 28.384 1.020 51.078 o
0 13 3 0.006 0.028 0.433 283.241 o
0 13 4 75.860 75.033 1.914 14.502 o
0 13 5 0.026 0.496 0.454 257.699 o
0 13 6 0.054 0.098 0.454 257.699 o
0 13 7 2.908 2.857 0.552 174.455 o
0 13 8 1.943 2.179 0.552 174.455 o
0 13 9 17.754 17.859 0.957 58.009 o
0 13 10 4.376 3.827 0.657 123.221 o
0 13 11 7.290 6.949 0.740 96.901 o
0 13 12 0.603 1.006 0.587 154.305 o
0 13 13 21.997 21.651 1.069 46.511 o
0 13 14 0.583 0.803 0.608 143.847 o
0 13 15 0.285 0.629 0.587 154.305 o
0 13 16 0.308 0.503 0.566 165.947 o
0 13 17 0.407 -0.175 0.524 193.560 o
0 14 0 12.060 12.285 0.740 96.901 o
0 14 1 13.584 12.942 0.754 93.345 o
0 14 2 64.890 66.889 1.788 16.613 o
0 14 3 1.696 2.368 0.531 188.500 o
0 14 4 18.642 19.109 0.908 64.425 o
0 14 5 0.923 0.412 0.489 222.199 o
0 14 6 0.841 1.236 0.517 198.827 o
0 14 7 43.750 45.042 1.495 23.774 o
0 14 8 0.005 -0.251 0.552 174.455 o
0 14 9 24.251 23.796 1.104 43.614 o
0 14 10 0.318 0.217 0.580 158.046 o
0 14 11 4.348 4.128 0.677 115.717 o
0 14 12 0.161 -0.077 0.566 165.947 o
0 14 13 4.790 4.540 0.712 104.650 o
0 14 14 21.197 21.672 1.069 46.511 o
0 14 15 4.575 4.917 0.677 115.717 o
0 14 16 0.005 0.035 0.517 198.827 o
0 15 1 22.811 23.677 1.013 51.785 o
0 15 2 9.514 9.729 0.726 100.664 o
0 15 3 69.052 71.247 1.928 14.293 o
0 15 4 11.470 12.083 0.789 85.267 o
0 15 5 16.674 17.091 0.936 60.636 o
0 15 6 30.334 30.200 1.215 35.962 o
0 15 7 22.259 22.273 1.076 45.909 o
0 15 8 87.394 86.599 2.277 10.245 o
0 15 9 7.431 7.180 0.768 89.981 o
0 15 10 13.487 13.941 0.908 64.425 o
0 15 11 4.972 5.371 0.705 106.732 o
0 15 12 4.831 5.294 0.719 102.628 o
0 15 13 2.347 2.417 0.643 128.636 o
0 15 14 9.120 9.562 0.782 86.797 o
0 15 15 0.024 -0.314 0.524 193.560 o
0 16 0 171.452 175.663 3.890 3.509 o
0 16 1 8.562 8.758 0.775 88.368 o
0 16 2 33.879 35.648 1.327 30.160 o
0 16 3 42.366 41.298 1.439 25.657 o
0 16 4 1.961 2.514 0.622 137.454 o
0 16 5 0.034 0.007 0.552 174.455 o
0 16 6 13.047 13.941 0.901 65.427 o
0 16 7 1.057 0.950 0.608 143.847 o
0 16 8 19.811 20.066 1.048 48.390 o
0 16 9 0.253 0.293 0.580 158.046 o
0 16 10 11.957 11.713 0.852 73.151 o
0 16 11 1.613 1.418 0.622 137.454 o
0 16 12 11.224 11.727 0.852 73.151 o
0 16 13 1.694 1.928 0.601 147.212 o
0 16 14 13.096 13.242 0.824 78.194 o
0 17 1 48.227 49.191 1.606 20.582 o
0 17 2 49.469 48.562 1.599 20.762 o
0 17 3 19.413 19.186 1.027 50.385 o
0 17 4 18.023 17.579 0.985 54.765 o
0 17 5 6.993 6.419 0.747 95.098 o
0 17 6 39.770 41.082 1.453 25.166 o
0 17 7 17.841 18.509 1.013 51.785 o
0 17 8 9.383 9.708 0.803 82.327 o
0 17 9 0.969 1.083 0.615 140.596 o
0 17 10 0.141 0.182 0.573 161.924 o
0 17 11 1.793 1.523 0.601 147.212 o
0 17 12 0.894 1.124 0.573 161.924 o
0 17 13 10.632 10.882 0.761 91.640 o
0 18 0 1.829 2.284 0.629 134.417 o
0 18 1 28.916 28.245 1.208 36.379 o
0 18 2 2.273 2.417 0.643 128.636 o
0 18 3 42.335 41.969 1.474 24.455 o
0 18 4 0.028 0.049 0.587 154.305 o
0 18 5 3.552 3.841 0.677 115.717 o
0 18 6 0.096 -0.112 0.587 154.305 o
0 18 7 56.880 55.951 1.760 17.145 o
0 18 8 1.074 1.152 0.615 140.596 o
0 18 9 1.406 1.425 0.601 147.212 o
0 18 10 3.459 3.066 0.629 134.417 o
0 18 11 0.713 0.950 0.552 174.455 o
0 18 12 3.970 4.198 0.636 131.479 o
0 19 1 4.445 4.638 0.684 113.367 o
0 19 2 4.444 3.981 0.705 106.732 o
0 19 3 0.931 1.397 0.622 137.454 o
0 19 4 7.019 6.970 0.768 89.981 o
0 19 5 1.902 1.858 0.636 131.479 o
0 19 6 19.262 19.437 1.020 51.078 o
0 19 7 1.270 1.069 0.601 147.212 o
0 19 8 1.134 1.090 0.580 158.046 o
0 19 9 1.797 1.837 0.580 158.046 o
0 19 10 0.006 0.168 0.517 198.827 o
0 20 0 15.889 15.973 0.957 58.009 o
0 20 1 0.269 0.300 0.587 154.305 o
0 20 2 0.612 1.215 0.594 150.696 o
0 20 3 11.488 11.119 0.831 76.886 o
0 20 4 0.481 0.587 0.573 161.924 o
0 20 5 0.036 -0.063 0.552 174.455 o
0 20 6 0.073 0.084 0.545 178.957 o
0 20 7 0.013 -0.091 0.524 193.560 o
0 20 8 1.285 0.698 0.559 170.121 o
0 21 1 0.150 0.349 0.538 183.636 o
0 21 2 0.008 -0.084 0.531 188.500 o
0 21 3 1.107 1.062 0.552 174.455 o
0 21 4 0.011 -0.042 0.517 198.827 o
0 21 5 2.516 2.172 0.601 147.212 o
1 0 1 455.887 450.112 8.290 0.773 o
1 0 2 4118.450 3648.760 65.583 0.012 o
1 0 3 1262.780 1246.370 22.797 0.102 o
1 0 4 1525.070 1527.280 27.916 0.068 o
1 0 5 28.974 28.720 0.677 115.717 o
1 0 6 43.801 43.582 0.971 56.352 o
1 0 7 2.707 2.619 0.258 795.308 o
1 0 8 48.544 48.688 1.131 41.487 o
1 0 9 0.687 0.824 0.279 680.485 o
1 0 10 3.453 3.646 0.384 359.926 o
1 0 11 0.028 0.587 0.356 418.599 o
1 0 12 39.543 39.468 1.173 38.576 o
1 0 13 23.935 23.949 0.929 61.551 o
1 0 14 12.270 12.984 0.740 96.901 o
1 0 15 16.479 16.553 0.852 73.151 o
1 0 16 0.111 -0.237 0.503 210.026 o
1 0 17 1.013 0.580 0.566 165.947 o
1 0 18 11.937 11.769 0.852 73.151 o
1 0 19 0.812 0.042 0.573 161.924 o
1 0 20 0.441 0.419 0.573 161.924 o
1 0 21 3.827 4.526 0.622 137.454 o
1 1 0 99.633 100.407 1.823 15.983 o
1 1 1 604.496 627.129 11.433 0.406 o
1 1 2 1628.150 1605.400 29.146 0.063 o
1 1 3 262.693 262.953 4.798 2.307 o
1 1 4 820.317 824.541 15.149 0.231 o
1 1 5 355.151 359.811 6.572 1.230 o
1 1 6 2.476 2.661 0.230 999.795 o
1 1 7 89.070 89.539 1.816 16.106 o
1 1 8 205.341 205.081 3.897 3.497 o
1 1 9 5.851 5.839 0.384 359.926 o
1 1 10 46.576 44.791 1.180 38.121 o
1 1 11 138.703 137.549 2.892 6.352 o
1 1 12 44.064 45.070 1.285 32.159 o
1 1 13 2.920 3.387 0.496 215.984 o
1 1 14 4.606 4.638 0.559 170.121 o
1 1 15 27.818 28.314 1.097 44.171 o
1 1 16 4.159 4.239 0.636 131.479 o
1 1 17 9.083 8.926 0.775 88.368 o
1 1 18 10.496 11.098 0.831 76.886 o
1 1 19 6.546 6.013 0.712 104.650 o
1 1 20 10.327 9.464 0.796 83.778 o
1 1 21 6.352 6.398 0.677 115.717 o
1 2 0 2997.390 2757.490 47.214 0.024 o
1 2 1 556.344 567.323 10.435 0.488 o
1 2 2 945.748 944.427 17.419 0.175 o
1 2 3 987.402 981.262 18.159 0.161 o
1 2 4 109.639 109.814 2.095 12.098 o
1 2 5 750.757 748.545 13.759 0.281 o
1 2 6 5.097 5.308 0.293 617.220 o
1 2 7 427.612 423.473 7.767 0.880 o
1 2 8 149.594 149.024 2.926 6.202 o
1 2 9 56.706 56.741 1.334 29.845 o
1 2 10 105.192 104.080 2.249 10.501 o
1 2 11 41.974 40.907 1.159 39.511 o
1 2 12 38.324 38.658 1.166 39.040 o
1 2 13 12.402 11.783 0.684 113.367 o
1 2 14 3.307 3.073 0.531 188.500 o
1 2 15 4.588 4.358 0.594 150.696 o
1 2 16 27.552 27.427 1.159 39.511 o
1 2 17 7.844 8.172 0.761 91.640 o
1 2 18 14.573 14.611 0.915 63.445 o
1 2 19 4.652 4.777 0.712 104.650 o
1 2 20 1.767 1.837 0.608 143.847 o
1 2 21 4.141 3.660 0.608 143.847 o
1 3 0 76.344 78.322 1.488 23.998 o
1 3 1 310.659 319.253 5.832 1.562 o
1 3 2 2168.760 2081.780 37.653 0.037 o
1 3 3 1610.890 1597.980 29.201 0.062 o
1 3 4 250.226 251.359 4.610 2.499 o
1 3 5 369.666 375.205 6.880 1.122 o
1 3 6 349.793 353.407 6.467 1.270 o
1 3 7 156.899 155.708 3.017 5.834 o
1 3 8 186.478 186.453 3.611 4.073 o
1 3 9 92.685 90.901 1.956 13.887 o
1 3 10 11.797 12.160 0.580 158.046 o
1 3 11 94.196 95.050 2.158 11.403 o
1 3 12 47.574 49.156 1.376 28.055 o
1 3 13 89.119 88.498 2.144 11.552 o
1 3 14 26.201 25.856 1.020 51.078 o
1 3 15 3.716 3.660 0.573 161.924 o
1 3 16 5.304 5.287 0.684 113.367 o
1 3 17 4.555 4.763 0.677 115.717 o
1 3 18 10.387 10.050 0.810 80.914 o
1 3 19 2.904 3.311 0.664 120.640 o
1 3 20 2.945 3.394 0.643 128.636 o
1 3 21 3.605 3.813 0.608 143.847 o
1 4 0 13.839 13.878 0.384 359.926 o
1 4 1 209.247 215.417 3.939 3.423 o
1 4 2 327.111 327.928 6.034 1.459 o
1 4 3 1485.130 1460.370 27.036 0.073 o
1 4 4 95.857 94.344 1.865 15.273 o
1 4 5 246.223 247.853 4.610 2.499 o
1 4 6 365.269 361.962 6.684 1.189 o
1 4 7 61.950 60.449 1.355 28.929 o
1 4 8 307.850 301.073 5.664 1.655 o
1 4 9 22.211 21.344 0.733 98.755 o
1 4 10 18.545 18.557 0.726 100.664 o
1 4 11 35.625 36.263 1.104 43.614 o
1 4 12 110.027 110.541 2.507 8.448 o
1 4 13 14.997 15.303 0.782 86.797 o
1 4 14 53.947 54.066 1.578 21.317 o
1 4 15 6.335 6.405 0.650 125.885 o
1 4 16 80.471 79.188 2.130 11.704 o
1 4 17 6.535 6.810 0.726 100.664 o
1 4 18 41.119 40.907 1.446 25.410 o
1 4 19 0.290 0.412 0.594 150.696 o
1 4 20 0.979 1.439 0.573 161.924 o
1 4 21 0.653 0.831 0.531 188.500 o
1 5 0 357.315 365.566 6.684 1.189 o
1 5 1 345.850 354.154 6.474 1.267 o
1 5 2 79.518 80.320 1.599 20.762 o
1 5 3 264.840 264.454 4.861 2.248 o
1 5 4 78.385 78.343 1.606 20.582 o
1 5 5 148.520 148.550 2.871 6.445 o
1 5 6 81.267 81.458 1.718 17.992 o
1 5 7 132.579 131.983 2.647 7.580 o
1 5 8 138.854 138.373 2.794 6.805 o
1 5 9 192.270 190.623 3.799 3.679 o
1 5 10 56.154 56.720 1.453 25.166 o
1 5 11 119.479 120.228 2.647 7.580 o
1 5 12 39.718 39.573 1.236 34.753 o
1 5 13 210.862 210.151 4.379 2.770 o
1 5 14 17.977 18.837 0.901 65.427 o
1 5 15 12.113 11.908 0.817 79.537 o
1 5 16 8.410 8.283 0.775 88.368 o
1 5 17 31.266 31.122 1.264 33.234 o
1 5 18 3.019 3.359 0.657 123.221 o
1 5 19 3.368 2.438 0.636 131.479 o
1 5 20 6.024 5.790 0.691 111.088 o
1 5 21 4.783 4.477 0.643 128.636 o
1 6 0 221.748 226.970 4.205 3.004 o
1 6 1 86.126 84.797 1.704 18.288 o
1 6 2 142.134 144.184 2.766 6.943 o
1 6 3 137.392 138.045 2.668 7.461 o
1 6 4 143.261 141.984 2.766 6.943 o
1 6 5 67.247 67.308 1.467 24.689 o
1 6 6 134.664 134.057 2.682 7.384 o
1 6 7 125.513 124.216 2.542 8.217 o
1 6 8 42.585 42.583 1.138 40.979 o
1 6 9 124.248 121.031 2.598 7.868 o
1 6 10 22.347 22.636 0.845 74.365 o
1 6 11 68.884 67.259 1.718 17.992 o
1 6 12 42.901 42.919 1.320 30.480 o
1 6 13 32.972 32.533 1.152 39.992 o
1 6 14 0.363 -0.217 0.482 228.687 o
1 6 15 49.751 48.157 1.558 21.894 o
1 6 16 21.756 20.785 1.041 49.042 o
1 6 17 11.042 10.965 0.838 75.609 o
1 6 18 34.444 33.664 1.285 32.159 o
1 6 19 33.068 32.561 1.285 32.159 o
1 6 20 0.315 0.489 0.552 174.455 o
1 7 0 340.012 341.959 6.258 1.356 o
1 7 1 194.598 194.066 3.674 3.935 o
1 7 2 244.568 240.428 4.505 2.617 o
1 7 3 57.995 58.766 1.306 31.136 o
1 7 4 21.755 22.091 0.664 120.640 o
1 7 5 97.205 96.412 2.011 13.127 o
1 7 6 201.290 201.861 3.904 3.484 o
1 7 7 44.407 44.518 1.173 38.576 o
1 7 8 25.427 25.130 0.845 74.365 o
1 7 9 34.055 34.028 1.048 48.390 o
1 7 10 20.611 20.674 0.831 76.886 o
1 7 11 86.640 86.319 2.102 12.017 o
1 7 12 56.217 56.112 1.585 21.129 o
1 7 13 13.661 13.703 0.789 85.267 o
1 7 14 14.351 14.171 0.859 71.966 o
1 7 15 2.160 1.928 0.608 143.847 o
1 7 16 29.088 28.182 1.201 36.803 o
1 7 17 5.419 4.889 0.691 111.088 o
1 7 18 1.977 2.067 0.629 134.417 o
1 7 19 2.802 2.947 0.643 128.636 o
1 7 20 0.313 0.691 0.538 183.636 o
1 8 0 25.585 25.430 0.719 102.628 o
1 8 1 11.487 11.831 0.475 235.462 o
1 8 2 295.920 295.604 5.518 1.745 o
1 8 3 9.330 9.205 0.440 274.320 o
1 8 4 191.319 191.887 3.716 3.847 o
1 8 5 36.930 36.786 0.985 54.765 o
1 8 6 4.490 4.232 0.405 323.655 o
1 8 7 15.846 15.275 0.657 123.221 o
1 8 8 204.298 200.939 4.051 3.237 o
1 8 9 33.118 32.854 1.062 47.125 o
1 8 10 15.125 14.940 0.747 95.098 o
1 8 11 17.189 16.665 0.810 80.914 o
1 8 12 38.940 37.443 1.264 33.234 o
1 8 13 13.714 14.234 0.817 79.537 o
1 8 14 11.690 11.727 0.824 78.194 o
1 8 15 4.800 4.679 0.677 115.717 o
1 8 16 4.742 4.344 0.684 113.367 o
1 8 17 16.843 16.036 0.943 59.741 o
1 8 18 4.681 5.923 0.712 104.650 o
1 8 19 7.364 7.292 0.712 104.650 o
1 8 20 5.003 4.428 0.643 128.636 o
1 9 0 33.809 34.496 0.922 62.487 o
1 9 1 191.909 192.760 3.737 3.804 o
1 9 2 83.900 85.712 1.858 15.388 o
1 9 3 41.607 42.493 1.097 44.171 o
1 9 4 30.436 30.130 0.901 65.427 o
1 9 5 20.962 20.799 0.747 95.098 o
1 9 6 4.491 4.239 0.433 283.241 o
1 9 7 21.307 21.239 0.803 82.327 o
1 9 8 75.032 75.801 1.844 15.622 o
1 9 9 60.062 59.185 1.585 21.129 o
1 9 10 22.488 22.420 0.922 62.487 o
1 9 11 73.227 73.922 1.935 14.190 o
1 9 12 40.664 41.145 1.355 28.929 o
1 9 13 2.468 2.989 0.594 150.696 o
1 9 14 17.899 17.601 0.964 57.172 o
1 9 15 13.711 13.927 0.894 66.454 o
1 9 16 5.361 6.153 0.719 102.628 o
1 9 17 4.823 4.833 0.719 102.628 o
1 9 18 7.670 7.683 0.747 95.098 o
1 9 19 1.771 2.361 0.587 154.305 o
1 10 0 12.345 12.306 0.573 161.924 o
1 10 1 144.402 146.077 2.982 5.971 o
1 10 2 17.384 18.767 0.705 106.732 o
1 10 3 107.739 107.461 2.326 9.819 o
1 10 4 25.820 26.226 0.873 69.682 o
1 10 5 166.738 167.470 3.429 4.516 o
1 10 6 50.885 52.452 1.404 26.949 o
1 10 7 59.002 59.604 1.564 21.699 o
1 10 8 29.807 30.452 1.048 48.390 o
1 10 9 10.614 9.506 0.657 123.221 o
1 10 10 37.933 36.940 1.236 34.753 o
1 10 11 11.475 11.357 0.747 95.098 o
1 10 12 4.707 5.266 0.650 125.885 o
1 10 13 0.813 0.838 0.573 161.924 o
1 10 14 5.753 5.881 0.705 106.732 o
1 10 15 12.202 12.697 0.873 69.682 o
1 10 16 8.852 8.682 0.775 88.368 o
1 10 17 2.357 1.816 0.629 134.417 o
1 10 18 10.015 9.799 0.782 86.797 o
1 10 19 1.302 1.076 0.538 183.636 o
1 11 0 0.076 0.594 0.356 418.599 o
1 11 1 12.317 12.474 0.622 137.454 o
1 11 2 69.951 69.913 1.690 18.591 o
1 11 3 17.513 17.845 0.740 96.901 o
1 11 4 12.830 13.822 0.670 118.140 o
1 11 5 79.289 80.438 1.935 14.190 o
1 11 6 8.951 8.682 0.601 147.212 o
1 11 7 1.081 1.180 0.447 265.815 o
1 11 8 39.510 39.915 1.264 33.234 o
1 11 9 45.386 46.530 1.425 26.163 o
1 11 10 11.085 11.370 0.747 95.098 o
1 11 11 52.178 53.381 1.613 20.404 o
1 11 12 7.161 7.564 0.740 96.901 o
1 11 13 37.823 36.668 1.362 28.633 o
1 11 14 15.557 16.190 0.957 58.009 o
1 11 15 19.893 19.877 1.027 50.385 o
1 11 16 10.236 10.358 0.845 74.365 o
1 11 17 16.473 16.909 0.943 59.741 o
1 11 18 8.499 7.990 0.719 102.628 o
1 12 0 6.101 5.580 0.510 204.312 o
1 12 1 6.446 6.363 0.531 188.500 o
1 12 2 15.691 16.623 0.747 95.098 o
1 12 3 59.132 59.332 1.564 21.699 o
1 12 4 3.710 3.681 0.489 222.199 o
1 12 5 29.981 29.411 1.041 49.042 o
1 12 6 115.169 117.197 2.675 7.422 o
1 12 7 7.073 6.824 0.615 140.596 o
1 12 8 28.995 29.362 1.104 43.614 o
1 12 9 4.708 5.245 0.608 143.847 o
1 12 10 10.552 10.309 0.789 85.267 o
1 12 11 37.468 37.087 1.355 28.929 o
1 12 12 28.477 27.504 1.187 37.674 o
1 12 13 12.528 12.432 0.866 70.810 o
1 12 14 22.532 22.217 1.076 45.909 o
1 12 15 10.475 9.750 0.838 75.609 o
1 12 16 11.086 11.091 0.838 75.609 o
1 12 17 3.795 3.723 0.629 134.417 o
1 12 18 6.836 6.370 0.691 111.088 o
1 13 0 11.505 11.161 0.670 118.140 o
1 13 1 20.140 19.787 0.845 74.365 o
1 13 2 57.905 57.879 1.578 21.317 o
1 13 3 52.846 52.809 1.495 23.774 o
1 13 4 10.012 11.154 0.691 111.088 o
1 13 5 1.163 0.545 0.475 235.462 o
1 13 6 32.930 33.623 1.180 38.121 o
1 13 7 2.763 2.242 0.538 183.636 o
1 13 8 47.326 46.530 1.474 24.455 o
1 13 9 16.510 17.349 0.943 59.741 o
1 13 10 45.111 44.860 1.502 23.554 o
1 13 11 8.564 8.849 0.775 88.368 o
1 13 12 11.939 11.070 0.838 75.609 o
1 13 13 10.344 10.721 0.831 76.886 o
1 13 14 6.891 7.243 0.768 89.981 o
1 13 15 10.596 10.379 0.824 78.194 o
1 13 16 4.221 4.372 0.657 123.221 o
1 13 17 0.502 0.475 0.531 188.500 o
1 14 0 40.545 41.487 1.313 30.805 o
1 14 1 4.179 4.526 0.559 170.121 o
1 14 2 0.913 1.111 0.482 228.687 o
1 14 3 21.805 22.343 0.957 58.009 o
1 14 4 83.149 85.090 2.158 11.403 o
1 14 5 20.065 19.619 0.929 61.551 o
1 14 6 9.228 9.617 0.719 102.628 o
1 14 7 30.981 31.129 1.222 35.552 o
1 14 8 9.176 8.912 0.768 89.981 o
1 14 9 11.970 11.957 0.852 73.151 o
1 14 10 4.824 5.008 0.698 108.878 o
1 14 11 1.211 1.530 0.601 147.212 o
1 14 12 0.293 0.265 0.580 158.046 o
1 14 13 9.576 9.569 0.831 76.886 o
1 14 14 1.101 0.279 0.594 150.696 o
1 14 15 15.749 15.743 0.922 62.487 o
1 14 16 3.829 4.142 0.622 137.454 o
1 15 0 4.378 3.765 0.587 154.305 o
1 15 1 34.387 34.852 1.229 35.149 o
1 15 2 1.521 1.823 0.538 183.636 o
1 15 3 3.165 2.843 0.573 161.924 o
1 15 4 33.593 33.071 1.222 35.552 o
1 15 5 20.030 20.290 0.999 53.243 o
1 15 6 8.639 8.437 0.747 95.098 o
1 15 7 0.091 0.363 0.566 165.947 o
1 15 8 10.495 11.433 0.845 74.365 o
1 15 9 18.899 20.024 1.041 49.042 o
1 15 10 14.815 14.374 0.922 62.487 o
1 15 11 7.363 7.257 0.747 95.098 o
1 15 12 11.182 11.377 0.866 70.810 o
1 15 13 4.817 4.707 0.698 108.878 o
1 15 14 1.495 1.138 0.594 150.696 o
1 15 15 0.156 -0.196 0.517 198.827 o
1 16 0 12.335 12.481 0.838 75.609 o
1 16 1 4.469 4.456 0.657 123.221 o
1 16 2 20.227 19.954 1.013 51.785 o
1 16 3 5.673 5.469 0.698 108.878 o
1 16 4 5.873 5.441 0.698 108.878 o
1 16 5 1.128 1.320 0.601 147.212 o
1 16 6 7.976 7.459 0.754 93.345 o
1 16 7 6.665 6.509 0.726 100.664 o
1 16 8 2.997 2.431 0.643 128.636 o
1 16 9 1.413 1.194 0.608 143.847 o
1 16 10 12.831 13.005 0.873 69.682 o
1 16 11 2.094 2.647 0.650 125.885 o
1 16 12 4.492 4.477 0.684 113.367 o
1 16 13 0.807 0.587 0.573 161.924 o
1 16 14 5.995 5.469 0.657 123.221 o
1 17 0 2.847 3.080 0.657 123.221 o
1 17 1 31.205 31.353 1.264 33.234 o
1 17 2 2.562 3.045 0.650 125.885 o
1 17 3 8.696 8.842 0.789 85.267 o
1 17 4 2.483 3.115 0.643 128.636 o
1 17 5 4.610 4.840 0.698 108.878 o
1 17 6 0.507 0.992 0.594 150.696 o
1 17 7 1.117 0.447 0.594 150.696 o
1 17 8 4.897 5.036 0.698 108.878 o
1 17 9 3.464 3.206 0.670 118.140 o
1 17 10 0.259 -0.356 0.573 161.924 o
1 17 11 9.359 8.640 0.775 88.368 o
1 17 12 0.070 -0.363 0.538 183.636 o
1 17 13 0.400 0.328 0.517 198.827 o
1 18 0 0.284 0.210 0.587 154.305 o
1 18 1 10.332 11.042 0.845 74.365 o
1 18 2 2.354 2.298 0.636 131.479 o
1 18 3 4.520 4.763 0.698 108.878 o
1 18 4 8.746 9.003 0.789 85.267 o
1 18 5 13.131 12.537 0.866 70.810 o
1 18 6 0.745 0.852 0.587 154.305 o
1 18 7 1.250 0.880 0.629 134.417 o
1 18 8 1.611 1.809 0.629 134.417 o
1 18 9 8.922 9.513 0.796 83.778 o
1 18 10 2.505 3.157 0.622 137.454 o
1 18 11 1.623 1.648 0.566 165.947 o
1 18 12 1.704 2.193 0.587 154.305 o
1 19 0 0.377 0.684 0.580 158.046 o
1 19 1 1.206 1.655 0.608 143.847 o
1 19 2 5.848 5.776 0.754 93.345 o
1 19 3 1.896 1.523 0.629 134.417 o
1 19 4 9.746 9.876 0.838 75.609 o
1 19 5 4.022 3.988 0.691 111.088 o
1 19 6 10.560 11.901 0.859 71.966 o
[truncated: 172,634 more chars]
