# Supplementary material for: Transferable Hirshfeld atom model for rapid evaluation of aspherical atomic form factors
Source: IUCrJ. 2024 Mar 1;11(Pt 2):249–59. doi: 10.1107/S2052252524001507 (PMC10916294; doi:10.1107/S2052252524001507)
Supplement: Supplementary file 1 [file m-11-00249-sup1.zip › cifs/models_comparison/xylitol/HAR_B3LYP_cc-pVTZ_mult.cif]

data_tz
_audit_creation_date               2023-11-02
_audit_creation_method
;
Olex2 1.3
(compiled 2020.07.31 svn.rc2a77460 for OlexSys, GUI svn.r6145)
;
_audit_contact_author_address      ?
_audit_contact_author_email        ?
_audit_contact_author_name         ''
_audit_contact_author_phone        ?
_publ_contact_author_id_orcid      ?
_publ_section_references
;
Bourhis, L.J., Dolomanov, O.V., Gildea, R.J., Howard, J.A.K., Puschmann, H.
 (2015). Acta Cryst. A71, 59-75.

Dolomanov, O.V., Bourhis, L.J., Gildea, R.J, Howard, J.A.K. & Puschmann, H.
 (2009), J. Appl. Cryst. 42, 339-341.
;
_chemical_formula_moiety           'C5 H12 O5'
_chemical_formula_sum              'C5 H12 O5'
_chemical_formula_weight           152.148
_chemical_absolute_configuration   unk
loop_
  _atom_type_symbol
  _atom_type_scat_source
  _atom_type_scat_dispersion_source
 H 'DiSCaMB, J. Appl. Cryst. 2018, DOI:10.1107/S1600576717015825' custom
 C 'DiSCaMB, J. Appl. Cryst. 2018, DOI:10.1107/S1600576717015825' custom 
 O 'DiSCaMB, J. Appl. Cryst. 2018, DOI:10.1107/S1600576717015825' custom

_space_group_crystal_system        'orthorhombic'
_space_group_IT_number             19
_space_group_name_H-M_alt          'P 21 21 21'
_space_group_name_Hall             ' P 2ac 2ab'
loop_
  _space_group_symop_id
  _space_group_symop_operation_xyz
 1 x,y,z
 2 x+1/2,-y+1/2,-z
 3 -x,y+1/2,-z+1/2
 4 -x+1/2,-y,z+1/2

_symmetry_Int_Tables_number        19
_cell_length_a                     8.264(4)
_cell_length_b                     8.901(2)
_cell_length_c                     8.9223(14)
_cell_angle_alpha                  90
_cell_angle_beta                   90
_cell_angle_gamma                  90
_cell_volume                       656.3(4)
_cell_formula_units_Z              4
_cell_measurement_temperature      122.4(5)
_cell_measurement_reflns_used      20
_exptl_absorpt_coefficient_mu      0.139
_exptl_crystal_density_diffrn      1.540
_exptl_crystal_F_000               328.248
_exptl_crystal_size_max            0.37
_exptl_crystal_size_mid            0.32
_exptl_crystal_size_min            0.26
_exptl_crystal_description         prism
_exptl_crystal_colour              colourless
_diffrn_measurement_device_type    'Enraf Nonius CAD4'
_diffrn_reflns_av_R_equivalents    0.0000
_diffrn_reflns_av_unetI/netI       0.0312
_diffrn_reflns_Laue_measured_fraction_full  1.0000
_diffrn_reflns_Laue_measured_fraction_max  0.9998
_diffrn_reflns_limit_h_max         20
_diffrn_reflns_limit_h_min         0
_diffrn_reflns_limit_k_max         21
_diffrn_reflns_limit_k_min         0
_diffrn_reflns_limit_l_max         21
_diffrn_reflns_limit_l_min         -21
_diffrn_reflns_number              9942
_diffrn_reflns_point_group_measured_fraction_full  1.0000
_diffrn_reflns_point_group_measured_fraction_max  0.9998
_diffrn_reflns_theta_full          25.2417
_diffrn_reflns_theta_max           59.94
_diffrn_reflns_theta_min           3.23
_diffrn_ambient_temperature        122.4(5)
_diffrn_measured_fraction_theta_full  1.0000
_diffrn_measured_fraction_theta_max  0.9998
_diffrn_radiation_type             'Mo K\a'
_diffrn_radiation_wavelength       0.71073
_reflns_Friedel_coverage           1.000
_reflns_limit_h_max                20
_reflns_limit_h_min                -20
_reflns_limit_k_max                21
_reflns_limit_k_min                -21
_reflns_limit_l_max                21
_reflns_limit_l_min                -21
_reflns_number_gt                  8775
_reflns_number_total               9942
_reflns_threshold_expression       I>=2u(I)
_computing_molecular_graphics      'Olex2 1.3 (Dolomanov et al., 2009)'
_computing_publication_material    'Olex2 1.3 (Dolomanov et al., 2009)'
_computing_structure_refinement    'olex2.refine 1.3 (Bourhis et al., 2015)'
_computing_data_collection         'Enraf-Nonius Express'
_computing_structure_solution      'SHELXS-97 (Sheldrick, 1990)'
_refine_diff_density_max           0.1621
_refine_diff_density_min           -0.2028
_refine_diff_density_rms           0.0411
_refine_ls_abs_structure_details  
 'Flack, H. D. (1983). Acta Cryst. A39, 876-881.'
_refine_ls_abs_structure_Flack     0.1(2)
_refine_ls_d_res_high              0.4106
_refine_ls_d_res_low               6.3015
_refine_ls_goodness_of_fit_ref     0.6580
_refine_ls_hydrogen_treatment      refall
_refine_ls_matrix_type             full
_refine_ls_number_constraints      0
_refine_ls_number_parameters       199
_refine_ls_number_reflns           9942
_refine_ls_number_restraints       0
_refine_ls_R_factor_all            0.0213
_refine_ls_R_factor_gt             0.0156
_refine_ls_restrained_S_all        0.6580
_refine_ls_shift/su_max            0.0001
_refine_ls_shift/su_mean           0.0000
_refine_ls_structure_factor_coef   Fsqd
_refine_ls_weighting_details      
 'w=1/[\s^2^(Fo^2^)+(0.0000P)^2^] where P=(Fo^2^+2Fc^2^)/3'
_refine_ls_weighting_scheme        calc
_refine_ls_wR_factor_gt            0.0267
_refine_ls_wR_factor_ref           0.0284
_refine_special_details
;
Aspherical atom refinement in Olex2
with DiSCaMB generated form factors 
Hirshfeld Atom Refinement using
Orca5 generated wavefunction calculated
with B3LYP functional using cc-pVTZ basis set
and surrounding point multipoles to mimic 
crystal field
;
loop_
  _atom_site_label
  _atom_site_type_symbol
  _atom_site_fract_x
  _atom_site_fract_y
  _atom_site_fract_z
  _atom_site_U_iso_or_equiv
  _atom_site_adp_type
  _atom_site_occupancy
  _atom_site_refinement_flags_posn
 O1 O 0.678516(14) 0.228809(14) 0.421643(13) 0.011877(15) Uani 1.000000 .
 O2 O 0.614776(13) 0.436037(14) 0.182501(13) 0.012134(16) Uani 1.000000 .
 O3 O 0.318155(15) 0.431203(13) 0.040155(12) 0.011702(15) Uani 1.000000 .
 O4 O 0.229114(14) 0.129562(13) 0.108501(13) 0.011473(15) Uani 1.000000 .
 O5 O -0.088675(14) 0.205113(14) 0.216067(14) 0.013215(17) Uani 1.000000 .
 C1 C 0.524603(16) 0.293776(17) 0.390591(16) 0.011005(18) Uani 1.000000 .
 C2 C 0.500678(16) 0.322878(16) 0.224428(15) 0.009199(16) Uani 1.000000 .
 C3 C 0.327678(16) 0.375479(15) 0.189861(15) 0.009285(16) Uani 1.000000 .
 C4 C 0.200818(15) 0.251728(15) 0.210093(15) 0.009344(16) Uani 1.000000 .
 C5 C 0.031840(17) 0.314805(17) 0.185557(18) 0.011885(19) Uani 1.000000 .
 H1A H 0.5114(5) 0.4026(5) 0.4517(4) 0.0306(9) Uani 1.000000 .
 H1B H 0.4335(5) 0.2169(5) 0.4332(4) 0.0320(10) Uani 1.000000 .
 H2 H 0.5259(4) 0.2179(4) 0.1620(4) 0.0205(8) Uani 1.000000 .
 H3 H 0.2969(4) 0.4672(4) 0.2675(4) 0.0220(8) Uani 1.000000 .
 H4 H 0.2062(5) 0.2101(4) 0.3256(4) 0.0256(8) Uani 1.000000 .
 H5B H 0.0206(5) 0.3564(5) 0.0713(4) 0.0316(9) Uani 1.000000 .
 H5A H 0.0127(5) 0.4102(4) 0.2622(5) 0.0328(9) Uani 1.000000 .
 H11 H 0.7550(5) 0.2434(6) 0.3398(5) 0.0267(10) Uani 1.000000 .
 H12 H 0.6520(6) 0.4167(5) 0.0825(5) 0.0325(11) Uani 1.000000 .
 H13 H 0.3282(6) 0.5405(5) 0.0454(5) 0.0268(10) Uani 1.000000 .
 H14 H 0.2785(6) 0.0504(5) 0.1661(5) 0.0266(10) Uani 1.000000 .
 H15 H -0.1190(6) 0.1584(5) 0.1237(5) 0.0312(11) Uani 1.000000 .

loop_
  _atom_site_aniso_label
  _atom_site_aniso_U_11
  _atom_site_aniso_U_22
  _atom_site_aniso_U_33
  _atom_site_aniso_U_12
  _atom_site_aniso_U_13
  _atom_site_aniso_U_23
 O1 0.00967(3) 0.01605(4) 0.00991(3) 0.00061(3) -0.00095(3) 0.00052(3)
 O2 0.01069(3) 0.01407(4) 0.01164(3) -0.00287(3) 0.00066(3) -0.00057(3)
 O3 0.01299(4) 0.01261(4) 0.00951(3) 0.00062(3) -0.00053(3) 0.00035(3)
 O4 0.01174(3) 0.01124(3) 0.01144(3) 0.00151(3) -0.00158(3) -0.00160(3)
 O5 0.00918(3) 0.01762(4) 0.01285(4) -0.00146(3) 0.00150(3) -0.00156(3)
 C1 0.00911(4) 0.01539(5) 0.00852(4) 0.00037(4) 0.00021(3) -0.00036(4)
 C2 0.00813(3) 0.01116(4) 0.00831(4) -0.00026(3) -0.00021(3) -0.00099(3)
 C3 0.00844(4) 0.01080(4) 0.00861(3) 0.00022(3) -0.00020(3) -0.00098(3)
 C4 0.00796(4) 0.01155(4) 0.00852(4) 0.00023(3) -0.00029(3) -0.00050(3)
 C5 0.00840(4) 0.01253(5) 0.01473(5) 0.00093(3) -0.00010(4) -0.00149(4)
 H1A 0.036(2) 0.032(2) 0.024(2) 0.0065(19) -0.0063(17) -0.0073(18)
 H1B 0.0200(18) 0.046(3) 0.031(2) 0.0003(19) 0.0039(17) 0.014(2)
 H2 0.0265(19) 0.0167(16) 0.0183(17) 0.0039(15) 0.0043(15) -0.0054(15)
 H3 0.029(2) 0.0217(18) 0.0153(17) 0.0044(16) 0.0015(16) -0.0050(15)
 H4 0.031(2) 0.0280(19) 0.0177(18) -0.0031(16) 0.0019(17) -0.0004(17)
 H5B 0.031(2) 0.036(2) 0.027(2) -0.0005(19) -0.0003(17) 0.013(2)
 H5A 0.0201(18) 0.034(2) 0.045(2) 0.0044(18) -0.0014(17) -0.013(2)
 H11 0.019(2) 0.034(3) 0.026(2) 0.003(2) -0.0076(18) 0.003(2)
 H12 0.038(3) 0.034(3) 0.025(2) -0.006(2) 0.010(2) 0.003(2)
 H13 0.031(3) 0.031(2) 0.019(2) -0.000(2) -0.0027(19) 0.0040(19)
 H14 0.029(2) 0.021(2) 0.030(2) 0.0051(19) 0.000(2) 0.0022(19)
 H15 0.036(3) 0.031(3) 0.026(2) -0.008(2) -0.000(2) -0.000(2)

loop_
  _geom_bond_atom_site_label_1
  _geom_bond_atom_site_label_2
  _geom_bond_distance
  _geom_bond_site_symmetry_2
  _geom_bond_publ_flag
 O1 C1 1.4244(6) . ?
 O1 H11 0.974(4) . ?
 O2 C2 1.4295(4) . ?
 O2 H12 0.959(4) . ?
 O3 C3 1.4270(3) . ?
 O3 H13 0.978(4) . ?
 O4 C4 1.4348(3) . ?
 O4 H14 0.962(4) . ?
 O5 C5 1.4210(4) . ?
 O5 H15 0.957(5) . ?
 C1 C2 1.5179(3) . ?
 C1 H1A 1.117(4) . ?
 C1 H1B 1.086(4) . ?
 C2 C3 1.5357(7) . ?
 C2 H2 1.108(3) . ?
 C3 C4 1.5313(4) . ?
 C3 H3 1.101(3) . ?
 C4 C5 1.5209(6) . ?
 C4 H4 1.096(3) . ?
 C5 H5B 1.088(4) . ?
 C5 H5A 1.102(4) . ?

loop_
  _geom_angle_atom_site_label_1
  _geom_angle_atom_site_label_2
  _geom_angle_atom_site_label_3
  _geom_angle
  _geom_angle_site_symmetry_1
  _geom_angle_site_symmetry_3
  _geom_angle_publ_flag
 H11 O1 C1 112.3(3) . . ?
 H12 O2 C2 109.2(3) . . ?
 H13 O3 C3 107.3(3) . . ?
 H14 O4 C4 106.7(3) . . ?
 H15 O5 C5 108.5(3) . . ?
 C2 C1 O1 112.059(11) . . ?
 H1A C1 O1 110.1(2) . . ?
 H1A C1 C2 108.4(2) . . ?
 H1B C1 O1 107.2(2) . . ?
 H1B C1 C2 111.1(2) . . ?
 H1B C1 H1A 107.9(3) . . ?
 C1 C2 O2 106.853(11) . . ?
 C3 C2 O2 110.285(11) . . ?
 C3 C2 C1 111.681(11) . . ?
 H2 C2 O2 109.79(18) . . ?
 H2 C2 C1 108.83(19) . . ?
 H2 C2 C3 109.36(19) . . ?
 C2 C3 O3 110.200(11) . . ?
 C4 C3 O3 108.820(10) . . ?
 C4 C3 C2 113.227(11) . . ?
 H3 C3 O3 108.56(18) . . ?
 H3 C3 C2 108.37(18) . . ?
 H3 C3 C4 107.54(19) . . ?
 C3 C4 O4 111.044(11) . . ?
 C5 C4 O4 109.784(11) . . ?
 C5 C4 C3 110.248(11) . . ?
 H4 C4 O4 109.3(2) . . ?
 H4 C4 C3 109.0(2) . . ?
 H4 C4 C5 107.3(2) . . ?
 C4 C5 O5 111.240(12) . . ?
 H5B C5 O5 110.7(2) . . ?
 H5B C5 C4 109.8(2) . . ?
 H5A C5 O5 108.1(2) . . ?
 H5A C5 C4 109.11(19) . . ?
 H5A C5 H5B 107.9(3) . . ?

loop_
  _geom_torsion_atom_site_label_1
  _geom_torsion_atom_site_label_2
  _geom_torsion_atom_site_label_3
  _geom_torsion_atom_site_label_4
  _geom_torsion
  _geom_torsion_site_symmetry_1
  _geom_torsion_site_symmetry_2
  _geom_torsion_site_symmetry_3
  _geom_torsion_site_symmetry_4
  _geom_torsion_publ_flag
 O1 C1 C2 O2 -65.989(13) . . . . ?
 O1 C1 C2 C3 173.329(12) . . . . ?
 O2 C2 C3 O3 49.373(11) . . . . ?
 O2 C2 C3 C4 171.511(10) . . . . ?
 O3 C3 C2 C1 168.030(11) . . . . ?
 O3 C3 C4 O4 60.519(11) . . . . ?
 O3 C3 C4 C5 -61.384(12) . . . . ?
 O4 C4 C3 C2 -62.387(12) . . . . ?
 O4 C4 C5 O5 62.270(12) . . . . ?
 O5 C5 C4 C3 -175.085(11) . . . . ?
 C1 C2 C3 C4 -69.832(12) . . . . ?
 C2 C3 C4 C5 175.711(11) . . . . ?

loop_
  _diffrn_refln_index_h
  _diffrn_refln_index_k
  _diffrn_refln_index_l
  _diffrn_refln_intensity_net
  _diffrn_refln_intensity_u
 0 0 2 4713.47 80.22
 0 0 4 0.79 0.23
 0 0 6 244.55 4.61
 0 0 8 836.03 15.31
 0 0 10 750.18 13.79
 0 0 12 199.47 4.26
 0 0 14 55.94 1.82
 0 0 16 6.07 0.9
 0 0 18 11.22 1.08
 0 0 20 7.48 1.01
 0 1 1 511.68 9.36
 0 1 2 884.17 16.28
 0 1 3 4849.21 87.56
 0 1 4 419.68 7.69
 0 1 5 5157.19 94.28
 0 1 6 1833.44 33.07
 0 1 7 463.73 8.52
 0 1 8 219.75 4.28
 0 1 9 190.17 3.83
 0 1 10 86.2 2.08
 0 1 11 62.67 1.73
 0 1 12 21.92 1.02
 0 1 13 85.85 2.3
 0 1 14 17.8 1.05
 0 1 15 1.2 0.69
 0 1 16 0.94 0.77
 0 1 17 0.63 0.78
 0 1 18 6.59 0.97
 0 1 19 6.62 0.96
 0 1 20 54.91 1.98
 0 1 21 0.63 0.78
 0 2 0 7469.63 133.29
 0 2 1 2317.9 41.56
 0 2 2 2063.34 36.63
 0 2 3 779.13 14.27
 0 2 4 24.1 0.64
 0 2 5 53.66 1.2
 0 2 6 790.71 14.48
 0 2 7 1293.73 23.18
 0 2 8 4.07 0.42
 0 2 9 31.96 1.01
 0 2 10 347.6 6.74
 0 2 11 12.87 0.78
 0 2 12 9.79 0.77
 0 2 13 7.3 0.76
 0 2 14 165.01 3.83
 0 2 15 77.61 2.3
 0 2 16 29.81 1.46
 0 2 17 6.78 0.97
 0 2 18 12.73 1.12
 0 2 19 6.24 0.96
 0 2 20 5.62 0.94
 0 2 21 19.38 1.2
 0 3 1 6231.69 106.46
 0 3 2 250.73 4.6
 0 3 3 0.71 0.23
 0 3 4 359.55 6.59
 0 3 5 853.77 15.66
 0 3 6 293.89 5.51
 0 3 7 3.42 0.39
 0 3 8 2.67 0.41
 0 3 9 177.28 3.63
 0 3 10 125.28 2.82
 0 3 11 184.07 3.94
 0 3 12 24.94 1.1
 0 3 13 144.87 3.4
 0 3 14 1.71 0.7
 0 3 15 30.47 1.39
 0 3 16 32.59 1.52
 0 3 17 23.07 1.35
 0 3 18 25.37 1.41
 0 3 19 29.78 1.53
 0 3 20 23.58 1.34
 0 3 21 12.25 1.03
 0 4 0 24.48 0.63
 0 4 1 624.11 11.41
 0 4 2 30.01 0.74
 0 4 3 116.07 2.28
 0 4 4 129.46 2.55
 0 4 5 341.18 6.32
 0 4 6 96.89 2.06
 0 4 7 329.09 6.21
 0 4 8 37.25 1.09
 0 4 9 1.07 0.45
 0 4 10 1.34 0.51
 0 4 11 7.71 0.7
 0 4 12 1.08 0.59
 0 4 13 1.07 0.65
 0 4 14 167.91 3.92
 0 4 15 -0.17 0.71
 0 4 16 24.94 1.37
 0 4 17 0.04 0.81
 0 4 18 0.81 0.83
 0 4 19 13.39 1.17
 0 4 20 3.76 0.87
 0 4 21 11.26 1
 0 5 1 102.55 2.05
 0 5 2 2.94 0.29
 0 5 3 40.79 0.99
 0 5 4 141.12 2.8
 0 5 5 880.73 16.12
 0 5 6 94.78 2.06
 0 5 7 11.47 0.59
 0 5 8 16.32 0.73
 0 5 9 87.9 2.13
 0 5 10 40.86 1.33
 0 5 11 66.8 1.88
 0 5 12 29.52 1.24
 0 5 13 31.42 1.34
 0 5 14 26.81 1.29
 0 5 15 0.38 0.74
 0 5 16 6.61 0.96
 0 5 17 12.23 1.11
 0 5 18 10.98 1.08
 0 5 19 5.14 0.95
 0 5 20 0.16 0.79
 0 5 21 -0.4 0.76
 0 6 0 734.82 13.43
 0 6 1 39.76 0.99
 0 6 2 206.9 3.95
 0 6 3 368.82 6.83
 0 6 4 2.11 0.35
 0 6 5 110.91 2.34
 0 6 6 2.35 0.41
 0 6 7 34.42 1.06
 0 6 8 158.36 3.37
 0 6 9 46.86 1.42
 0 6 10 1.31 0.55
 0 6 11 79.78 2.15
 0 6 12 8.11 0.81
 0 6 13 61.68 1.95
 0 6 14 0.23 0.69
 0 6 15 120.38 3.16
 0 6 16 0.18 0.8
 0 6 17 45.07 1.81
 0 6 18 17.93 1.23
 0 6 19 1.46 0.86
 0 6 20 1.39 0.8
 0 7 1 12.21 0.54
 0 7 2 362.21 6.73
 0 7 3 0.58 0.34
 0 7 4 308.5 5.84
 0 7 5 56.86 1.43
 0 7 6 19.78 0.78
 0 7 7 48.19 1.38
 0 7 8 79.36 2
 0 7 9 39.73 1.33
 0 7 10 68.35 1.92
 0 7 11 4.91 0.71
 0 7 12 15.01 0.99
 0 7 13 81.83 2.36
 0 7 14 -0.16 0.7
 0 7 15 6.94 0.96
 0 7 16 4.56 0.92
 0 7 17 3.61 0.91
 0 7 18 0.6 0.84
 0 7 19 22.03 1.3
 0 7 20 17.66 1.15
 0 8 0 187.53 3.69
 0 8 1 76.36 1.75
 0 8 2 54.83 1.37
 0 8 3 90.22 2.02
 0 8 4 177.34 3.58
 0 8 5 58.13 1.5
 0 8 6 78.96 1.95
 0 8 7 0.53 0.49
 0 8 8 17.15 0.88
 0 8 9 33.53 1.25
 0 8 10 68.05 1.95
 0 8 11 28.61 1.25
 0 8 12 4.18 0.76
 0 8 13 21.64 1.2
 0 8 14 31.71 1.51
 0 8 15 60.98 2.11
 0 8 16 3.04 0.89
 0 8 17 3.92 0.91
 0 8 18 6 0.98
 0 8 19 3.9 0.88
 0 8 20 6.68 0.94
 0 9 1 2.59 0.44
 0 9 2 142.5 2.99
 0 9 3 22.9 0.86
 0 9 4 66.63 1.71
 0 9 5 197.8 4.08
 0 9 6 39.72 1.29
 0 9 7 22.51 0.99
 0 9 8 0.77 0.57
 0 9 9 101.79 2.57
 0 9 10 119.03 2.94
 0 9 11 25.59 1.23
 0 9 12 10.75 0.94
 0 9 13 31.5 1.49
 0 9 14 0.52 0.8
 0 9 15 2.73 0.88
 0 9 16 78.38 2.44
 0 9 17 0.37 0.83
 0 9 18 2.87 0.88
 0 9 19 22.13 1.25
 0 10 0 3.6 0.54
 0 10 1 352.13 6.76
 0 10 2 11.48 0.7
 0 10 3 75.7 1.92
 0 10 4 2.16 0.53
 0 10 5 94.75 2.32
 0 10 6 4.93 0.64
 0 10 7 1.06 0.57
 0 10 8 35.42 1.34
 0 10 9 2.85 0.68
 0 10 10 2 0.7
 0 10 11 1.7 0.72
 0 10 12 0.53 0.71
 0 10 13 1.11 0.8
 0 10 14 0.31 0.81
 0 10 15 0.33 0.82
 0 10 16 0.62 0.83
 0 10 17 14.93 1.18
 0 10 18 4.16 0.88
 0 10 19 2.57 0.8
 0 11 1 66.21 1.79
 0 11 2 8.7 0.69
 0 11 3 2.53 0.58
 0 11 4 13.4 0.83
 0 11 5 5.74 0.68
 0 11 6 6.14 0.71
 0 11 7 1.07 0.63
 0 11 8 11.78 0.9
 0 11 9 3.08 0.73
 0 11 10 76 2.25
 0 11 11 7.94 0.9
 0 11 12 1.85 0.83
 0 11 13 16.43 1.21
 0 11 14 1.45 0.84
 0 11 15 11.74 1.11
 0 11 16 30.99 1.55
 0 11 17 0.34 0.8
 0 11 18 1.86 0.8
 0 12 0 45.97 1.48
 0 12 1 14.6 0.87
 0 12 2 0.38 0.56
 0 12 3 2.96 0.64
 0 12 4 126.7 3.01
 0 12 5 0.1 0.6
 0 12 6 5.03 0.74
 0 12 7 76.6 2.19
 0 12 8 10.04 0.9
 0 12 9 29.58 1.36
 0 12 10 59.5 1.99
 0 12 11 3.94 0.89
 0 12 12 0.69 0.8
 0 12 13 0.65 0.84
 0 12 14 27.64 1.45
 0 12 15 11.83 1.15
 0 12 16 8.44 1.02
 0 12 17 2.3 0.82
 0 12 18 1.74 0.79
 0 13 1 19.21 1.03
 0 13 2 40.64 1.46
 0 13 3 0.04 0.62
 0 13 4 107.43 2.74
 0 13 5 0.71 0.65
 0 13 6 0.14 0.65
 0 13 7 4.09 0.79
 0 13 8 3.12 0.79
 0 13 9 25.57 1.37
 0 13 10 5.48 0.94
 0 13 11 9.95 1.06
 0 13 12 1.44 0.84
 0 13 13 31 1.53
 0 13 14 1.15 0.87
 0 13 15 0.9 0.84
 0 13 16 0.72 0.81
 0 13 17 -0.25 0.75
 0 14 0 17.59 1.06
 0 14 1 18.53 1.08
 0 14 2 95.77 2.56
 0 14 3 3.39 0.76
 0 14 4 27.36 1.3
 0 14 5 0.59 0.7
 0 14 6 1.77 0.74
 0 14 7 64.49 2.14
 0 14 8 -0.36 0.79
 0 14 9 34.07 1.58
 0 14 10 0.31 0.83
 0 14 11 5.91 0.97
 0 14 12 -0.11 0.81
 0 14 13 6.5 1.02
 0 14 14 31.03 1.53
 0 14 15 7.04 0.97
 0 14 16 0.05 0.74
 0 15 1 33.9 1.45
 0 15 2 13.93 1.04
 0 15 3 102.01 2.76
 0 15 4 17.3 1.13
 0 15 5 24.47 1.34
 0 15 6 43.24 1.74
 0 15 7 31.89 1.54
 0 15 8 123.99 3.26
 0 15 9 10.28 1.1
 0 15 10 19.96 1.3
 0 15 11 7.69 1.01
 0 15 12 7.58 1.03
 0 15 13 3.46 0.92
 0 15 14 13.69 1.12
 0 15 15 -0.45 0.75
 0 16 0 251.51 5.57
 0 16 1 12.54 1.11
 0 16 2 51.04 1.9
 0 16 3 59.13 2.06
 0 16 4 3.6 0.89
 0 16 5 0.01 0.79
 0 16 6 19.96 1.29
 0 16 7 1.36 0.87
 0 16 8 28.73 1.5
 0 16 9 0.42 0.83
 0 16 10 16.77 1.22
 0 16 11 2.03 0.89
 0 16 12 16.79 1.22
 0 16 13 2.76 0.86
 0 16 14 18.96 1.18
 0 17 1 70.43 2.3
 0 17 2 69.53 2.29
 0 17 3 27.47 1.47
 0 17 4 25.17 1.41
 0 17 5 9.19 1.07
 0 17 6 58.82 2.08
 0 17 7 26.5 1.45
 0 17 8 13.9 1.15
 0 17 9 1.55 0.88
 0 17 10 0.26 0.82
 0 17 11 2.18 0.86
 0 17 12 1.61 0.82
 0 17 13 15.58 1.09
 0 18 0 3.27 0.9
 0 18 1 40.44 1.73
 0 18 2 3.46 0.92
 0 18 3 60.09 2.11
 0 18 4 0.07 0.84
 0 18 5 5.5 0.97
 0 18 6 -0.16 0.84
 0 18 7 80.11 2.52
 0 18 8 1.65 0.88
 0 18 9 2.04 0.86
 0 18 10 4.39 0.9
 0 18 11 1.36 0.79
 0 18 12 6.01 0.91
 0 19 1 6.64 0.98
 0 19 2 5.7 1.01
 0 19 3 2 0.89
 0 19 4 9.98 1.1
 0 19 5 2.66 0.91
 0 19 6 27.83 1.46
 0 19 7 1.53 0.86
 0 19 8 1.56 0.83
 0 19 9 2.63 0.83
 0 19 10 0.24 0.74
 0 20 0 22.87 1.37
 0 20 1 0.43 0.84
 0 20 2 1.74 0.85
 0 20 3 15.92 1.19
 0 20 4 0.84 0.82
 0 20 5 -0.09 0.79
 0 20 6 0.12 0.78
 0 20 7 -0.13 0.75
 0 20 8 1 0.8
 0 21 1 0.5 0.77
 0 21 2 -0.12 0.76
 0 21 3 1.52 0.79
 0 21 4 -0.06 0.74
 0 21 5 3.11 0.86
 1 0 1 644.46 11.87
 1 0 2 5224.21 93.9
 1 0 3 1784.52 32.64
 1 0 4 2186.72 39.97
 1 0 5 41.12 0.97
 1 0 6 62.4 1.39
 1 0 7 3.75 0.37
 1 0 8 69.71 1.62
 1 0 9 1.18 0.4
 1 0 10 5.22 0.55
 1 0 11 0.84 0.51
 1 0 12 56.51 1.68
 1 0 13 34.29 1.33
 1 0 14 18.59 1.06
 1 0 15 23.7 1.22
 1 0 16 -0.34 0.72
 1 0 17 0.83 0.81
 1 0 18 16.85 1.22
 1 0 19 0.06 0.82
 1 0 20 0.6 0.82
 1 0 21 6.48 0.89
 1 1 -21 8.55 0.97
 1 1 -20 14.75 1.15
 1 1 -19 9.37 1.04
 1 1 -18 15.07 1.19
 1 1 -17 13.02 1.12
 1 1 -16 6.48 0.91
 1 1 -15 41.07 1.58
 1 1 -14 7.08 0.81
 1 1 -13 4.54 0.7
 1 1 -12 66.36 1.86
 1 1 -11 195.04 4.1
 1 1 -10 66.01 1.72
 1 1 -9 8.31 0.55
 1 1 -8 286.37 5.45
 1 1 -7 127.25 2.58
 1 1 -6 3.76 0.33
 1 1 -5 509.9 9.3
 1 1 -4 1205.84 22.07
 1 1 -3 374.91 6.83
 1 1 -2 2297.6 41.3
 1 1 -1 870.75 15.88
 1 1 0 143.76 2.61
 1 1 1 897.91 16.37
 1 1 2 2298.58 41.73
 1 1 3 376.49 6.87
 1 1 4 1180.56 21.69
 1 1 5 515.17 9.41
 1 1 6 3.81 0.33
 1 1 7 128.2 2.6
 1 1 8 293.63 5.58
 1 1 9 8.36 0.55
 1 1 10 64.13 1.69
 1 1 11 196.94 4.14
 1 1 12 64.53 1.84
 1 1 13 4.85 0.71
 1 1 14 6.64 0.8
 1 1 15 40.54 1.57
 1 1 16 6.07 0.91
 1 1 17 12.78 1.11
 1 1 18 15.89 1.19
 1 1 19 8.61 1.02
 1 1 20 13.55 1.14
 1 1 21 9.16 0.97
 1 2 -21 6.01 0.89
 1 2 -20 3.05 0.87
 1 2 -19 5.37 0.98
 1 2 -18 20.01 1.28
 1 2 -17 10.93 1.07
 1 2 -16 39.43 1.65
 1 2 -15 6.9 0.86
 1 2 -14 4.86 0.76
 1 2 -13 18.88 1.02
 1 2 -12 55.9 1.68
 1 2 -11 59.6 1.68
 1 2 -10 148.21 3.2
 1 2 -9 81.14 1.9
 1 2 -8 214.48 4.19
 1 2 -7 606.01 11.06
 1 2 -6 7.53 0.42
 1 2 -5 1084.72 19.78
 1 2 -4 161.39 3.05
 1 2 -3 1434.62 26.38
 1 2 -2 1366.19 25.07
 1 2 -1 802.41 14.68
 1 2 0 3948.11 67.6
 1 2 1 812.28 14.94
 1 2 2 1352.21 24.94
 1 2 3 1404.95 26
 1 2 4 157.23 3
 1 2 5 1071.75 19.7
 1 2 6 7.6 0.42
 1 2 7 606.32 11.12
 1 2 8 213.37 4.19
 1 2 9 81.24 1.91
 1 2 10 149.02 3.22
 1 2 11 58.57 1.66
 1 2 12 55.35 1.67
 1 2 13 16.87 0.98
 1 2 14 4.4 0.76
 1 2 15 6.24 0.85
 1 2 16 39.27 1.66
 1 2 17 11.7 1.09
 1 2 18 20.92 1.31
 1 2 19 6.84 1.02
 1 2 20 2.63 0.87
 1 2 21 5.24 0.87
 1 3 -21 5.4 0.87
 1 3 -20 4.23 0.89
 1 3 -19 4.18 0.94
 1 3 -18 14.76 1.18
 1 3 -17 6.84 0.98
 1 3 -16 7.87 0.97
 1 3 -15 4.87 0.82
 1 3 -14 37.61 1.48
 1 3 -13 126.11 3.05
 1 3 -12 66.73 1.9
 1 3 -11 133.73 3.03
 1 3 -10 16.88 0.82
 1 3 -9 130.04 2.78
 1 3 -8 266.85 5.14
 1 3 -7 219.52 4.23
 1 3 -6 498.2 9.06
 1 3 -5 532.24 9.68
 1 3 -4 359.2 6.54
 1 3 -3 2299.92 41.79
 1 3 -2 3035.42 54.49
 1 3 -1 448.98 8.21
 1 3 0 112.14 2.13
 1 3 1 457.1 8.35
 1 3 2 2980.65 53.91
 1 3 3 2287.96 41.81
 1 3 4 359.89 6.6
 1 3 5 537.21 9.85
 1 3 6 506 9.26
 1 3 7 222.94 4.32
 1 3 8 266.96 5.17
 1 3 9 130.15 2.8
 1 3 10 17.41 0.83
 1 3 11 136.09 3.09
 1 3 12 70.38 1.97
 1 3 13 126.71 3.07
 1 3 14 37.02 1.46
 1 3 15 5.24 0.82
 1 3 16 7.57 0.98
 1 3 17 6.82 0.97
 1 3 18 14.39 1.16
 1 3 19 4.74 0.95
 1 3 20 4.86 0.92
 1 3 21 5.46 0.87
 1 4 -21 0.37 0.75
 1 4 -20 1.53 0.81
 1 4 -19 1.18 0.85
 1 4 -18 57.06 2.04
 1 4 -17 8.93 1.03
 1 4 -16 116.7 3.11
 1 4 -15 8.16 0.91
 1 4 -14 77.13 2.25
 1 4 -13 22.13 1.13
 1 4 -12 155.24 3.52
 1 4 -11 50.89 1.56
 1 4 -10 25.82 1.02
 1 4 -9 32.51 1.09
 1 4 -8 435.8 8.12
 1 4 -7 88.35 1.96
 1 4 -6 522.71 9.52
 1 4 -5 360.94 6.65
 1 4 -4 135.58 2.66
 1 4 -3 2159.57 39.61
 1 4 -2 479.55 8.74
 1 4 -1 312.1 5.69
 1 4 0 19.87 0.55
 1 4 1 308.43 5.64
 1 4 2 469.52 8.64
 1 4 3 2090.92 38.71
 1 4 4 135.08 2.67
 1 4 5 354.87 6.6
 1 4 6 518.25 9.57
 1 4 7 86.55 1.94
 1 4 8 431.07 8.11
 1 4 9 30.56 1.05
 1 4 10 26.57 1.04
 1 4 11 51.92 1.58
 1 4 12 158.27 3.59
 1 4 13 21.91 1.12
 1 4 14 77.41 2.26
 1 4 15 9.17 0.93
 1 4 16 113.38 3.05
 1 4 17 9.75 1.04
 1 4 18 58.57 2.07
 1 4 19 0.59 0.85
 1 4 20 2.06 0.82
 1 4 21 1.19 0.76
 1 5 -21 6.91 0.93
 1 5 -20 8.23 0.98
 1 5 -19 4.49 0.93
 1 5 -18 4.73 0.93
 1 5 -17 43.93 1.79
 1 5 -16 12.01 1.1
 1 5 -15 17.35 1.17
 1 5 -14 25.54 1.26
 1 5 -13 301.79 6.23
 1 5 -12 56.46 1.76
 1 5 -11 171.14 3.76
 1 5 -10 81.31 2.07
 1 5 -9 273.37 5.4
 1 5 -8 200.32 4.02
 1 5 -7 189.43 3.77
 1 5 -6 114.98 2.41
 1 5 -5 212.69 4.08
 1 5 -4 110.59 2.26
 1 5 -3 377.26 6.93
 1 5 -2 116.39 2.31
 1 5 -1 509.64 9.3
 1 5 0 523.41 9.57
 1 5 1 507.07 9.27
 1 5 2 115 2.29
 1 5 3 378.64 6.96
 1 5 4 112.17 2.3
 1 5 5 212.69 4.11
 1 5 6 116.63 2.46
 1 5 7 188.97 3.79
 1 5 8 198.12 4
 1 5 9 272.93 5.44
 1 5 10 81.21 2.08
 1 5 11 172.14 3.79
 1 5 12 56.66 1.77
 1 5 13 300.89 6.27
 1 5 14 26.97 1.29
 1 5 15 17.05 1.17
 1 5 16 11.86 1.11
 1 5 17 44.56 1.81
 1 5 18 4.81 0.94
 1 5 19 3.49 0.91
 1 5 20 8.29 0.99
 1 5 21 6.41 0.92
 1 6 -20 0.87 0.77
 1 6 -19 47.05 1.84
 1 6 -18 47.54 1.84
 1 6 -17 15.63 1.21
 1 6 -16 29.89 1.5
 1 6 -15 69.35 2.24
 1 6 -14 -0.03 0.69
 1 6 -13 48.37 1.69
 1 6 -12 60.96 1.87
 1 6 -11 96.39 2.45
 1 6 -10 32.19 1.2
 1 6 -9 175.25 3.73
 1 6 -8 60.33 1.61
 1 6 -7 177.09 3.59
 1 6 -6 193.15 3.83
 1 6 -5 97.96 2.11
 1 6 -4 208.63 4.03
 1 6 -3 195.05 3.76
 1 6 -2 207.55 3.96
 1 6 -1 125.29 2.5
 1 6 0 324.97 6.02
 1 6 1 121.41 2.44
 1 6 2 206.44 3.96
 1 6 3 197.65 3.82
 1 6 4 203.29 3.96
 1 6 5 96.37 2.1
 1 6 6 191.94 3.84
 1 6 7 177.85 3.64
 1 6 8 60.97 1.63
 1 6 9 173.29 3.72
 1 6 10 32.41 1.21
 1 6 11 96.3 2.46
 1 6 12 61.45 1.89
 1 6 13 46.58 1.65
 1 6 14 -0.31 0.69
 1 6 15 68.95 2.23
 1 6 16 29.76 1.49
 1 6 17 15.7 1.2
 1 6 18 48.2 1.84
 1 6 19 46.62 1.84
 1 6 20 0.7 0.79
 1 7 -20 0.28 0.75
 1 7 -19 3.1 0.89
 1 7 -18 2.36 0.9
 1 7 -17 7.77 1.02
 1 7 -16 42.92 1.76
 1 7 -15 3.56 0.89
 1 7 -14 19.98 1.23
 1 7 -13 19.1 1.12
 1 7 -12 82.18 2.3
 1 7 -11 126.8 3.04
 1 7 -10 29.48 1.19
 1 7 -9 49.01 1.5
 1 7 -8 36.63 1.22
 1 7 -7 63.35 1.66
 1 7 -6 289.32 5.57
 1 7 -5 137.56 2.86
 1 7 -4 31.02 0.94
 1 7 -3 85.04 1.88
 1 7 -2 346.13 6.47
 1 7 -1 280.25 5.28
 1 7 0 489.61 8.96
 1 7 1 277.86 5.26
 1 7 2 344.24 6.45
 1 7 3 84.14 1.87
 1 7 4 31.63 0.95
 1 7 5 138.04 2.88
 1 7 6 289.02 5.59
 1 7 7 63.74 1.68
 1 7 8 35.98 1.21
 1 7 9 48.72 1.5
 1 7 10 29.6 1.19
 1 7 11 123.59 3.01
 1 7 12 80.34 2.27
 1 7 13 19.62 1.13
 1 7 14 20.29 1.23
 1 7 15 2.76 0.87
 1 7 16 40.35 1.72
 1 7 17 7 0.99
 1 7 18 2.96 0.9
 1 7 19 4.22 0.92
 1 7 20 0.99 0.77
 1 8 -20 6.61 0.93
 1 8 -19 9.61 1.02
 1 8 -18 6.69 0.99
 1 8 -17 23.95 1.37
 1 8 -16 8.05 1
 1 8 -15 6.93 0.98
 1 8 -14 16.36 1.17
 1 8 -13 19.41 1.15
 1 8 -12 55.01 1.82
 1 8 -11 24.92 1.18
 1 8 -10 20.61 1.05
 1 8 -9 48.19 1.53
 1 8 -8 292.18 5.82
 1 8 -7 23.2 0.96
 1 8 -6 6.55 0.59
 1 8 -5 53.67 1.43
 1 8 -4 273.36 5.28
 1 8 -3 13.53 0.64
 1 8 -2 424.36 7.9
 1 8 -1 16.16 0.66
 1 8 0 36.41 1.03
 1 8 1 16.94 0.68
 1 8 2 423.24 7.9
 1 8 3 13.18 0.63
 1 8 4 274.74 5.32
 1 8 5 52.67 1.41
 1 8 6 6.06 0.58
 1 8 7 21.87 0.94
 1 8 8 287.7 5.8
 1 8 9 47.04 1.52
 1 8 10 21.39 1.07
 1 8 11 23.86 1.16
 1 8 12 53.61 1.81
 1 8 13 20.38 1.17
 1 8 14 16.79 1.18
 1 8 15 6.7 0.97
 1 8 16 6.22 0.98
 1 8 17 22.96 1.35
 1 8 18 8.48 1.02
 1 8 19 10.44 1.02
 1 8 20 6.34 0.92
 1 9 -19 2.73 0.82
 1 9 -18 11.41 1.09
 1 9 -17 7.08 1.03
 1 9 -16 7.66 1.03
 1 9 -15 20.73 1.31
 1 9 -14 24.76 1.38
 1 9 -13 3.45 0.84
 1 9 -12 56.86 1.89
 1 9 -11 104.49 2.73
 1 9 -10 30.67 1.29
 1 9 -9 86.82 2.3
 1 9 -8 105.74 2.58
 1 9 -7 30.88 1.16
 1 9 -6 6.82 0.64
 1 9 -5 30.9 1.09
 1 9 -4 42.59 1.28
 1 9 -3 60.47 1.55
 1 9 -2 122.93 2.65
 1 9 -1 271.98 5.26
 1 9 0 49.39 1.32
 1 9 1 275.99 5.35
 1 9 2 122.72 2.66
 1 9 3 60.84 1.57
 1 9 4 43.14 1.29
 1 9 5 29.78 1.07
 1 9 6 6.07 0.62
 1 9 7 30.41 1.15
 1 9 8 108.53 2.64
 1 9 9 84.74 2.27
 1 9 10 32.1 1.32
 1 9 11 105.84 2.77
 1 9 12 58.91 1.94
 1 9 13 4.28 0.85
 1 9 14 25.2 1.38
 1 9 15 19.94 1.28
 1 9 16 8.81 1.03
 1 9 17 6.92 1.03
 1 9 18 11 1.07
 1 9 19 3.38 0.84
 1 10 -19 2.23 0.78
 1 10 -18 15.34 1.14
 1 10 -17 2.72 0.9
 1 10 -16 12.62 1.12
 1 10 -15 17.59 1.24
 1 10 -14 8.52 1.02
 1 10 -13 0.46 0.79
 1 10 -12 6.52 0.91
 1 10 -11 16.15 1.06
 1 10 -10 53.05 1.77
 1 10 -9 15.02 0.97
 1 10 -8 41.79 1.46
 1 10 -7 83.16 2.19
 1 10 -6 74.87 2
 1 10 -5 242.92 4.96
 1 10 -4 38.31 1.26
 1 10 -3 153.82 3.32
 1 10 -2 25.91 0.99
 1 10 -1 208.51 4.26
 1 10 0 17.62 0.82
 1 10 1 209.15 4.27
 1 10 2 26.87 1.01
 1 10 3 153.86 3.33
 1 10 4 37.55 1.25
 1 10 5 239.78 4.91
 1 10 6 75.1 2.01
 1 10 7 85.34 2.24
 1 10 8 43.6 1.5
 1 10 9 13.61 0.94
 1 10 10 52.89 1.77
 1 10 11 16.26 1.07
 1 10 12 7.54 0.93
 1 10 13 1.2 0.82
 1 10 14 8.42 1.01
 1 10 15 18.18 1.25
 1 10 16 12.43 1.11
 1 10 17 2.6 0.9
 1 10 18 14.03 1.12
 1 10 19 1.54 0.77
 1 11 -18 12.55 1.06
 1 11 -17 23.91 1.36
 1 11 -16 16.13 1.23
 1 11 -15 28.37 1.48
 1 11 -14 22.52 1.35
 1 11 -13 54.25 1.99
 1 11 -12 9.64 1.02
 1 11 -11 75.92 2.29
 1 11 -10 16.36 1.08
 1 11 -9 63.66 1.98
 1 11 -8 56.82 1.8
 1 11 -7 1.36 0.64
 1 11 -6 12.89 0.86
 1 11 -5 113.51 2.73
 1 11 -4 19.24 0.95
 1 11 -3 24.46 1.04
 1 11 -2 100.63 2.43
 1 11 -1 18.32 0.89
 1 11 0 0.85 0.51
 1 11 1 17.86 0.89
 1 11 2 100.1 2.42
 1 11 3 25.55 1.06
 1 11 4 19.79 0.96
 1 11 5 115.17 2.77
 1 11 6 12.43 0.86
 1 11 7 1.69 0.64
 1 11 8 57.15 1.81
 1 11 9 66.62 2.04
 1 11 10 16.28 1.07
 1 11 11 76.43 2.31
 1 11 12 10.83 1.06
 1 11 13 52.5 1.95
 1 11 14 23.18 1.37
 1 11 15 28.46 1.47
 1 11 16 14.83 1.21
 1 11 17 24.21 1.35
 1 11 18 11.44 1.03
 1 12 -18 10.35 1
 1 12 -17 4.65 0.89
 1 12 -16 15.84 1.2
 1 12 -15 16.28 1.25
 1 12 -14 32.77 1.57
 1 12 -13 17.9 1.26
 1 12 -12 39.77 1.7
 1 12 -11 54.96 1.97
 1 12 -10 16.25 1.14
 1 12 -9 5.62 0.84
 1 12 -8 41.69 1.57
 1 12 -7 9.9 0.88
 1 12 -6 160.14 3.68
 1 12 -5 43.29 1.5
 1 12 -4 5.81 0.72
 1 12 -3 85.22 2.24
 1 12 -2 24.07 1.08
 1 12 -1 8.88 0.75
 1 12 0 7.99 0.73
 1 12 1 9.11 0.76
 1 12 2 23.8 1.07
 1 12 3 84.95 2.24
 1 12 4 5.27 0.7
 1 12 5 42.11 1.49
 1 12 6 167.8 3.83
 1 12 7 9.77 0.88
 1 12 8 42.04 1.58
 1 12 9 7.51 0.87
 1 12 10 14.76 1.13
 1 12 11 53.1 1.94
 1 12 12 39.38 1.7
 1 12 13 17.8 1.24
 1 12 14 31.81 1.54
 1 12 15 13.96 1.2
 1 12 16 15.88 1.2
 1 12 17 5.33 0.9
 1 12 18 9.12 0.99
 1 13 -17 -0.98 0.74
 1 13 -16 5.15 0.92
 1 13 -15 14.8 1.2
 1 13 -14 9.72 1.1
 1 13 -13 14.88 1.18
 1 13 -12 17.44 1.25
 1 13 -11 12.35 1.12
 1 13 -10 63.14 2.13
 1 13 -9 23.36 1.33
 1 13 -8 68.87 2.15
 1 13 -7 4.9 0.8
 1 13 -6 47.95 1.69
 1 13 -5 1.77 0.7
 1 13 -4 15.92 1
 1 13 -3 74.4 2.12
 1 13 -2 80.59 2.22
 1 13 -1 28.54 1.22
 1 13 0 15.98 0.96
 1 13 1 28.33 1.21
 1 13 2 82.87 2.26
 1 13 3 75.61 2.14
 1 13 4 15.97 0.99
 1 13 5 0.78 0.68
 1 13 6 48.14 1.69
 1 13 7 3.21 0.77
 1 13 8 66.62 2.11
 1 13 9 24.84 1.35
 1 13 10 64.23 2.15
 1 13 11 12.67 1.11
 1 13 12 15.85 1.2
 1 13 13 15.35 1.19
 1 13 14 10.37 1.1
 1 13 15 14.86 1.18
 1 13 16 6.26 0.94
 1 13 17 0.68 0.76
 1 14 -16 5.33 0.88
 1 14 -15 21.87 1.3
 1 14 -14 0.74 0.85
 1 14 -13 12.79 1.17
 1 14 -12 0.77 0.83
 1 14 -11 1.56 0.87
 1 14 -10 6.69 0.99
 1 14 -9 16.44 1.21
 1 14 -8 12.01 1.08
 1 14 -7 46.23 1.78
 1 14 -6 12.7 1.01
 1 14 -5 30.37 1.37
 1 14 -4 120.4 3.05
 1 14 -3 31.58 1.37
 1 14 -2 1.06 0.69
 1 14 -1 6.03 0.79
 1 14 0 59.4 1.88
 1 14 1 6.48 0.8
 1 14 2 1.59 0.69
 1 14 3 31.99 1.37
 1 14 4 121.83 3.09
 1 14 5 28.09 1.33
 1 14 6 13.77 1.03
 1 14 7 44.57 1.75
 1 14 8 12.76 1.1
 1 14 9 17.12 1.22
 1 14 10 7.17 1
 1 14 11 2.19 0.86
 1 14 12 0.38 0.83
 1 14 13 13.7 1.19
 1 14 14 0.4 0.85
 1 14 15 22.54 1.32
 1 14 16 5.93 0.89
 1 15 -15 1.46 0.77
 1 15 -14 2.09 0.85
 1 15 -13 5.91 0.99
 1 15 -12 16.18 1.25
 1 15 -11 10.14 1.07
 1 15 -10 20.99 1.33
 1 15 -9 27.72 1.46
 1 15 -8 15.33 1.19
 1 15 -7 -0.24 0.8
 1 15 -6 12.76 1.09
 1 15 -5 28.75 1.43
 1 15 -4 48.65 1.77
 1 15 -3 4.21 0.82
 1 15 -2 2.85 0.78
 1 15 -1 49.86 1.77
 1 15 0 5.39 0.84
 1 15 1 49.9 1.76
 1 15 2 2.61 0.77
 1 15 3 4.07 0.82
 1 15 4 47.35 1.75
 1 15 5 29.05 1.43
 1 15 6 12.08 1.07
 1 15 7 0.52 0.81
 1 15 8 16.37 1.21
 1 15 9 28.67 1.49
 1 15 10 20.58 1.32
 1 15 11 10.39 1.07
 1 15 12 16.29 1.24
 1 15 13 6.74 1
 1 15 14 1.63 0.85
 1 15 15 -0.28 0.74
 1 16 -14 9.47 0.96
 1 16 -13 1.42 0.81
 1 16 -12 5.31 0.96
 1 16 -11 3.21 0.91
 1 16 -10 18.67 1.26
 1 16 -9 1.97 0.88
 1 16 -8 4.37 0.93
 1 16 -7 10.28 1.07
 1 16 -6 11.1 1.09
 1 16 -5 1.56 0.84
 1 16 -4 8.35 1.01
 1 16 -3 9.22 1.03
 1 16 -2 27.87 1.43
 1 16 -1 6.19 0.95
 1 16 0 17.87 1.2
 1 16 1 6.38 0.94
 1 16 2 28.57 1.45
 1 16 3 7.83 1
 1 16 4 7.79 1
 1 16 5 1.89 0.86
 1 16 6 10.68 1.08
 1 16 7 9.32 1.04
 1 16 8 3.48 0.92
 1 16 9 1.71 0.87
 1 16 10 18.62 1.25
 1 16 11 3.79 0.93
 1 16 12 6.41 0.98
 1 16 13 0.84 0.82
 1 16 14 7.83 0.94
 1 17 -13 0.8 0.75
 1 17 -12 -0.16 0.77
 1 17 -11 12.55 1.12
 1 17 -10 -0.31 0.83
 1 17 -9 4.84 0.98
 1 17 -8 6.6 0.99
 1 17 -7 2.56 0.88
 1 17 -6 0.14 0.83
 1 17 -5 7.14 1
 1 17 -4 4.06 0.93
 1 17 -3 14.14 1.17
 1 17 -2 4.28 0.92
 1 17 -1 45 1.82
 1 17 0 4.41 0.94
 1 17 1 44.89 1.81
 1 17 2 4.36 0.93
 1 17 3 12.66 1.13
 1 17 4 4.46 0.92
 1 17 5 6.93 1
 1 17 6 1.42 0.85
 1 17 7 0.64 0.85
 1 17 8 7.21 1
 1 17 9 4.59 0.96
 1 17 10 -0.51 0.82
 1 17 11 12.37 1.11
 1 17 12 -0.52 0.77
 1 17 13 0.47 0.74
 1 18 -12 2.16 0.81
 1 18 -11 2.52 0.82
 1 18 -10 3.12 0.87
 1 18 -9 14.02 1.15
 1 18 -8 2.54 0.9
 1 18 -7 1.07 0.89
 1 18 -6 1.47 0.85
 1 18 -5 19.45 1.27
 1 18 -4 12.88 1.14
 1 18 -3 6.16 0.99
 1 18 -2 2.99 0.9
 1 18 -1 14.37 1.19
 1 18 0 0.3 0.84
 1 18 1 15.81 1.21
 1 18 2 3.29 0.91
 1 18 3 6.82 1
 1 18 4 12.89 1.13
 1 18 5 17.95 1.24
 1 18 6 1.22 0.84
 1 18 7 1.26 0.9
 1 18 8 2.59 0.9
 1 18 9 13.62 1.14
 1 18 10 4.52 0.89
 1 18 11 2.36 0.81
 1 18 12 3.14 0.84
 1 19 -10 2.18 0.79
 1 19 -9 9.87 0.99
 1 19 -8 10.56 1.05
 1 19 -7 1.25 0.84
 1 19 -6 16.13 1.22
 1 19 -5 5.55 0.97
 1 19 -4 13.52 1.19
 1 19 -3 3.21 0.92
 1 19 -2 9.23 1.08
 1 19 -1 1.06 0.84
 1 19 0 0.98 0.83
 1 19 1 2.37 0.87
 1 19 2 8.27 1.08
 1 19 3 2.18 0.9
 1 19 4 14.14 1.2
 1 19 5 5.71 0.99
 1 19 6 17.04 1.23
 1 19 7 1.11 0.83
 1 19 8 11.15 1.06
 1 19 9 8.25 0.98
 1 19 10 3.09 0.8
 1 20 -8 4.19 0.87
 1 20 -7 0.43 0.77
 1 20 -6 1.54 0.83
 1 20 -5 10.17 1.03
 1 20 -4 3.76 0.89
 1 20 -3 7.98 1.02
 1 20 -2 12.93 1.12
 1 20 -1 11.57 1.12
 1 20 0 14.59 1.18
 1 20 1 11.48 1.11
 1 20 2 11.76 1.1
 1 20 3 9.26 1.02
 1 20 4 5.03 0.92
 1 20 5 9.74 1.04
 1 20 6 1.8 0.82
 1 20 7 1.51 0.78
 1 20 8 4.54 0.87
 1 21 -5 10.52 1.01
 1 21 -4 2.3 0.79
 1 21 -3 2.56 0.8
 1 21 -2 0.74 0.78
 1 21 -1 2.93 0.83
 1 21 0 0.31 0.78
 1 21 1 2.55 0.83
 1 21 2 0.88 0.78
 1 21 3 1.83 0.8
 1 21 4 1.61 0.79
 1 21 5 9.73 0.99
 2 0 0 387.15 6.97
 2 0 1 1424.77 25.53
 2 0 2 2243.65 39.09
 2 0 3 766.22 13.83
 2 0 4 209.28 3.85
 2 0 5 37.88 0.91
 2 0 6 43.32 1.05
 2 0 7 255.44 4.8
 2 0 8 31.74 0.95
 2 0 9 5.34 0.49
 2 0 10 0.51 0.45
 2 0 11 71.05 1.88
 2 0 12 5.08 0.66
 2 0 13 5.04 0.73
 2 0 14 0.71 0.65
 2 0 15 0.11 0.68
 2 0 16 1.07 0.77
 2 0 17 17.55 1.23
 2 0 18 28.31 1.47
 2 0 19 0.17 0.84
 2 0 20 9.56 1.04
 2 0 21 0.74 0.76
 2 1 -21 0.31 0.75
 2 1 -20 6.33 0.96
 2 1 -19 57.35 2.09
 2 1 -18 4.98 0.95
 2 1 -17 2.55 0.86
 2 1 -16 5.92 0.91
 2 1 -15 3.02 0.75
 2 1 -14 7.68 0.83
 2 1 -13 228.59 4.83
 2 1 -12 55.91 1.68
 2 1 -11 7.81 0.67
 2 1 -10 25.92 0.98
 2 1 -9 140.37 2.93
 2 1 -8 112.5 2.38
 2 1 -7 145.12 2.89
 2 1 -6 265.22 4.94
 2 1 -5 866.55 15.72
 2 1 -4 897.18 16.25
 2 1 -3 607.19 10.99
 2 1 -2 284.6 5.14
 2 1 -1 533.12 9.63
 2 1 0 403.56 7.31
 2 1 1 538.04 9.76
 2 1 2 279 5.04
 2 1 3 599.85 10.91
 2 1 4 894.1 16.22
 2 1 5 856.84 15.53
 2 1 6 264.21 4.92
 2 1 7 144.09 2.88
 2 1 8 112.96 2.39
 2 1 9 139.11 2.91
 2 1 10 25.86 0.98
 2 1 11 7.67 0.67
 2 1 12 57.62 1.71
 2 1 13 224.99 4.77
 2 1 14 7.66 0.83
 2 1 15 2.86 0.76
 2 1 16 7.01 0.93
 2 1 17 2.59 0.88
 2 1 18 4.93 0.94
 2 1 19 56.05 2.07
 2 1 20 6.78 0.98
 2 1 21 0.04 0.76
 2 2 -21 4.56 0.84
 2 2 -20 2.02 0.84
 2 2 -19 30.63 1.56
 2 2 -18 26.38 1.44
 2 2 -17 15.24 1.19
 2 2 -16 6.19 0.93
 2 2 -15 2.28 0.75
 2 2 -14 82 2.3
 2 2 -13 46.39 1.58
 2 2 -12 45.89 1.49
 2 2 -11 81.14 2.07
 2 2 -10 28.89 1.05
 2 2 -9 40.55 1.17
 2 2 -8 72.81 1.69
 2 2 -7 586.04 10.58
 2 2 -6 19.97 0.65
 2 2 -5 77.7 1.63
 2 2 -4 567.52 10.22
 2 2 -3 1125.54 20.29
 2 2 -2 99.15 1.89
 2 2 -1 1724.17 30.9
 2 2 0 894.18 16.17
 2 2 1 1730.32 31.1
 2 2 2 98.93 1.89
 2 2 3 1116.04 20.25
 2 2 4 570.7 10.31
 2 2 5 78.3 1.64
 2 2 6 20.32 0.66
 2 2 7 584.29 10.55
 2 2 8 72.52 1.69
 2 2 9 40.73 1.18
 2 2 10 28.96 1.05
 2 2 11 80.98 2.07
 2 2 12 45.74 1.49
 2 2 13 46.05 1.57
 2 2 14 80.72 2.29
 2 2 15 2.69 0.75
 2 2 16 5.4 0.92
 2 2 17 15.72 1.18
 2 2 18 25.77 1.42
 2 2 19 31.02 1.57
 2 2 20 1.77 0.84
 2 2 21 4.19 0.83
 2 3 -21 3.09 0.8
 2 3 -20 1.02 0.82
 2 3 -19 12.61 1.15
 2 3 -18 13.78 1.14
 2 3 -17 21.96 1.34
 2 3 -16 18.6 1.24
 2 3 -15 12.49 1
 2 3 -14 6.01 0.8
 2 3 -13 19.97 1.06
 2 3 -12 10.03 0.8
 2 3 -11 10.35 0.75
 2 3 -10 27.38 1.03
 2 3 -9 74.6 1.8
 2 3 -8 28.74 0.92
 2 3 -7 46.97 1.2
 2 3 -6 115.77 2.35
 2 3 -5 99.23 2.02
 2 3 -4 9.29 0.41
 2 3 -3 100.36 1.98
 2 3 -2 1077.58 19.6
 2 3 -1 1496.5 26.52
 2 3 0 274.99 4.97
 2 3 1 1488.91 26.46
 2 3 2 1090.9 19.72
 2 3 3 99.34 1.96
 2 3 4 9.37 0.41
 2 3 5 99.27 2.03
 2 3 6 115.07 2.35
 2 3 7 46.91 1.2
 2 3 8 28.42 0.92
 2 3 9 73.38 1.78
 2 3 10 26.27 1.02
 2 3 11 10.38 0.75
 2 3 12 9.8 0.79
 2 3 13 18.8 1.04
 2 3 14 5.77 0.8
 2 3 15 12.59 1.01
 2 3 16 19.64 1.26
 2 3 17 23 1.36
 2 3 18 11.43 1.1
 2 3 19 12.38 1.15
 2 3 20 1.72 0.84
 2 3 21 2.56 0.8
 2 4 -21 7.19 0.9
 2 4 -20 5.73 0.93
 2 4 -19 -0.04 0.82
 2 4 -18 23.53 1.38
 2 4 -17 12.49 1.12
 2 4 -16 12.37 1.1
 2 4 -15 15.93 1.12
 2 4 -14 138.47 3.36
 2 4 -13 44.21 1.56
 2 4 -12 51.29 1.63
 2 4 -11 26.86 1.1
 2 4 -10 104.22 2.45
 2 4 -9 8.25 0.62
 2 4 -8 78.95 1.84
 2 4 -7 8.83 0.52
 2 4 -6 236.39 4.48
 2 4 -5 467.99 8.44
 2 4 -4 619.65 11.15
 2 4 -3 282.45 5.17
 2 4 -2 67.3 1.4
 2 4 -1 889.75 16.05
 2 4 0 66.3 1.37
 2 4 1 903.78 16.33
 2 4 2 67.91 1.42
 2 4 3 292.81 5.36
 2 4 4 622.14 11.25
 2 4 5 467.06 8.47
 2 4 6 243.47 4.61
 2 4 7 8.04 0.51
 2 4 8 77.56 1.82
 2 4 9 8.43 0.62
 2 4 10 107.82 2.52
 2 4 11 26.49 1.1
 2 4 12 52.66 1.66
 2 4 13 45.28 1.58
 2 4 14 138.44 3.36
 2 4 15 16.81 1.15
 2 4 16 13.41 1.11
 2 4 17 12.93 1.13
 2 4 18 22.95 1.37
 2 4 19 1.27 0.83
 2 4 20 6.59 0.97
 2 4 21 6.89 0.9
 2 5 -21 0.27 0.77
 2 5 -20 27.85 1.4
 2 5 -19 3.82 0.91
 2 5 -18 10.91 1.07
 2 5 -17 16.72 1.23
 2 5 -16 18.18 1.24
 2 5 -15 6.4 0.91
 2 5 -14 7.74 0.87
 2 5 -13 10.65 0.88
 2 5 -12 37.02 1.39
 2 5 -11 231.19 4.79
 2 5 -10 105.56 2.51
 2 5 -9 3.69 0.55
 2 5 -8 284.71 5.46
 2 5 -7 34.46 1.03
 2 5 -6 390.09 7.18
 2 5 -5 429.23 7.82
 2 5 -4 197.85 3.77
 2 5 -3 134.93 2.64
 2 5 -2 613.76 11.09
 2 5 -1 390.04 7.05
 2 5 0 475.69 8.62
 2 5 1 386.29 7
 2 5 2 608.67 11.04
 2 5 3 130.89 2.59
 2 5 4 196.42 3.76
 2 5 5 419.98 7.7
 2 5 6 382.38 7.09
 2 5 7 33.63 1.02
 2 5 8 289.18 5.57
 2 5 9 3.25 0.54
 2 5 10 103.14 2.47
 2 5 11 232.6 4.84
 2 5 12 37.28 1.4
 2 5 13 9.47 0.87
 2 5 14 7.93 0.88
 2 5 15 5.62 0.89
 2 5 16 18.2 1.25
 2 5 17 18.58 1.25
 2 5 18 10.49 1.06
 2 5 19 4.08 0.91
 2 5 20 27.37 1.39
 2 5 21 0.35 0.77
 2 6 -20 4.71 0.88
 2 6 -19 1.66 0.86
 2 6 -18 10.58 1.06
 2 6 -17 21.58 1.34
 2 6 -16 22.74 1.35
 2 6 -15 5.83 0.93
 2 6 -14 13.8 1.03
 2 6 -13 7.8 0.85
 2 6 -12 48.25 1.62
 2 6 -11 10.41 0.82
 2 6 -10 53.98 1.62
 2 6 -9 93.57 2.26
 2 6 -8 178.34 3.69
 2 6 -7 26.1 0.91
 2 6 -6 206.04 4.03
 2 6 -5 156.53 3.12
 2 6 -4 618.99 11.15
 2 6 -3 324.69 5.98
 2 6 -2 637.49 11.49
 2 6 -1 122.66 2.45
 2 6 0 1236.9 22.36
 2 6 1 123.67 2.47
 2 6 2 648.69 11.75
 2 6 3 323.96 5.99
 2 6 4 607.09 10.98
 2 6 5 156.66 3.14
 2 6 6 206.96 4.07
 2 6 7 26.4 0.92
 2 6 8 179.83 3.73
 2 6 9 91.56 2.24
 2 6 10 53.5 1.61
 2 6 11 11.4 0.84
 2 6 12 48.34 1.63
 2 6 13 7.81 0.85
 2 6 14 13.8 1.04
 2 6 15 5.51 0.93
 2 6 16 22.52 1.35
 2 6 17 23.14 1.36
 2 6 18 10.75 1.07
 2 6 19 2.2 0.87
 2 6 20 5.17 0.89
 2 7 -20 5.49 0.88
 2 7 -19 4.41 0.93
 2 7 -18 14.83 1.21
 2 7 -17 3.05 0.89
 2 7 -16 42.01 1.75
 2 7 -15 11.88 1.1
 2 7 -14 46.21 1.77
 2 7 -13 7.74 0.87
 2 7 -12 11.57 0.91
 2 7 -11 62.08 1.86
 2 7 -10 68.7 1.93
 2 7 -9 192.05 4.04
 2 7 -8 94.26 2.26
 2 7 -7 134.76 2.92
 2 7 -6 145.7 3.03
 2 7 -5 487.61 8.93
 2 7 -4 297.71 5.6
 2 7 -3 723.62 13.06
 2 7 -2 498.8 9.05
 2 7 -1 516.53 9.34
 2 7 0 24.86 0.78
 2 7 1 518.26 9.38
 2 7 2 501.21 9.1
 2 7 3 711.54 12.89
 2 7 4 296.12 5.59
 2 7 5 482.92 8.9
 2 7 6 145.71 3.04
 2 7 7 133.74 2.92
 2 7 8 94.65 2.28
 2 7 9 185.12 3.95
 2 7 10 69.15 1.94
 2 7 11 60.52 1.84
 2 7 12 11.98 0.92
 2 7 13 6.81 0.85
 2 7 14 46.69 1.79
 2 7 15 12.7 1.09
 2 7 16 41.05 1.74
 2 7 17 2.56 0.86
 2 7 18 16.13 1.22
 2 7 19 6.35 0.95
 2 7 20 6.95 0.9
 2 8 -20 1.27 0.8
 2 8 -19 36.48 1.59
 2 8 -18 11.74 1.11
 2 8 -17 18.76 1.26
 2 8 -16 12.7 1.14
 2 8 -15 14.78 1.16
 2 8 -14 2.44 0.83
 2 8 -13 8.29 0.9
 2 8 -12 16.75 1.05
 2 8 -11 219.99 4.73
 2 8 -10 278.16 5.67
 2 8 -9 106.67 2.59
 2 8 -8 64.79 1.78
 2 8 -7 21.54 0.93
 2 8 -6 57.58 1.56
 2 8 -5 40.1 1.18
 2 8 -4 35.59 1.07
 2 8 -3 262.6 5.01
 2 8 -2 479.16 8.77
 2 8 -1 16.72 0.69
 2 8 0 1171.55 21.16
 2 8 1 17.05 0.69
 2 8 2 482.24 8.83
 2 8 3 261.84 5.03
 2 8 4 36.18 1.09
 2 8 5 40.02 1.18
 2 8 6 55.89 1.53
 2 8 7 21.55 0.94
 2 8 8 64.45 1.79
 2 8 9 104.48 2.56
 2 8 10 285.04 5.83
 2 8 11 217.47 4.71
 2 8 12 16.74 1.05
 2 8 13 8.29 0.9
 2 8 14 3.68 0.86
 2 8 15 14.81 1.16
 2 8 16 13.38 1.15
 2 8 17 18.36 1.24
 2 8 18 12.48 1.12
 2 8 19 38.37 1.62
 2 8 20 1.34 0.8
 2 9 -19 1.36 0.8
 2 9 -18 9.8 1.06
 2 9 -17 36.11 1.66
 2 9 -16 39.47 1.7
 2 9 -15 7.96 1.02
 2 9 -14 28.83 1.47
 2 9 -13 27.18 1.39
 2 9 -12 26.84 1.31
 2 9 -11 13.96 0.99
 2 9 -10 11.83 0.9
 2 9 -9 174.83 3.85
 2 9 -8 91.36 2.32
 2 9 -7 101.86 2.46
 2 9 -6 115.48 2.65
 2 9 -5 201.09 4.12
 2 9 -4 146.56 3.13
 2 9 -3 257.12 4.99
 2 9 -2 90.78 2.07
 2 9 -1 78.4 1.84
 2 9 0 44.64 1.24
 2 9 1 77.04 1.82
 2 9 2 90.75 2.08
 2 9 3 256.67 5
 2 9 4 146.05 3.13
 2 9 5 195.02 4.02
 2 9 6 113.15 2.62
 2 9 7 100.3 2.44
 2 9 8 90.6 2.32
 2 9 9 172.31 3.83
 2 9 10 11.75 0.91
 2 9 11 12.66 0.96
 2 9 12 26.65 1.3
 2 9 13 26.16 1.38
 2 9 14 30.46 1.49
 2 9 15 7.87 1.01
 2 9 16 38.28 1.67
 2 9 17 34.06 1.61
 2 9 18 9.01 1.04
 2 9 19 0.83 0.79
 2 10 -19 3.75 0.86
 2 10 -18 14.53 1.14
 2 10 -17 5.13 0.96
 2 10 -16 8.9 1.02
 2 10 -15 3.09 0.9
 2 10 -14 11.28 1.09
 2 10 -13 7.76 0.99
 2 10 -12 87.31 2.56
 2 10 -11 1.5 0.71
 2 10 -10 65.1 1.99
 2 10 -9 48.67 1.64
 2 10 -8 0.56 0.62
 2 10 -7 92.16 2.35
 2 10 -6 22.69 1.03
 2 10 -5 61.87 1.73
 2 10 -4 246.49 4.94
 2 10 -3 585.91 10.82
 2 10 -2 42.74 1.32
 2 10 -1 31.61 1.1
 2 10 0 371.89 7.07
 2 10 1 31.64 1.1
 2 10 2 42.19 1.31
 2 10 3 589.23 10.9
 2 10 4 249.9 5.02
 2 10 5 62.16 1.74
 2 10 6 24.01 1.05
 2 10 7 92.27 2.36
 2 10 8 0.3 0.62
 2 10 9 48.53 1.64
 2 10 10 65.88 2.02
 2 10 11 0.69 0.71
 2 10 12 85.97 2.55
 2 10 13 6.71 0.98
 2 10 14 12.49 1.11
 2 10 15 3.62 0.9
 2 10 16 8.55 1.02
 2 10 17 4.58 0.93
 2 10 18 14.59 1.13
 2 10 19 3.09 0.84
 2 11 -18 5.39 0.87
 2 11 -17 19.07 1.24
 2 11 -16 7.36 1.02
 2 11 -15 1.99 0.86
 2 11 -14 12.08 1.12
 2 11 -13 2.07 0.85
 2 11 -12 7.71 0.99
 2 11 -11 26.94 1.39
 2 11 -10 61.19 1.97
 2 11 -9 37.25 1.47
 2 11 -8 62.15 1.91
 2 11 -7 19.58 1.05
 2 11 -6 132.69 3.1
 2 11 -5 101.34 2.5
 2 11 -4 77.62 2.06
 2 11 -3 33.11 1.22
 2 11 -2 275.83 5.5
 2 11 -1 29.38 1.12
 2 11 0 82.56 2.09
 2 11 1 29.21 1.12
 2 11 2 274.35 5.49
 2 11 3 32.54 1.2
 2 11 4 78.79 2.07
 2 11 5 103.01 2.54
 2 11 6 134.38 3.14
 2 11 7 19.19 1.04
 2 11 8 63.64 1.94
 2 11 9 35.67 1.44
 2 11 10 60.73 1.96
 2 11 11 26.47 1.37
 2 11 12 8.26 1
 2 11 13 2.85 0.87
 2 11 14 10.71 1.09
 2 11 15 0.4 0.84
 2 11 16 8.68 1.04
 2 11 17 21.06 1.29
 2 11 18 4.27 0.85
 2 12 -17 3.95 0.87
 2 12 -16 6.86 0.99
 2 12 -15 9.44 1.1
 2 12 -14 4.26 0.92
 2 12 -13 2.99 0.9
 2 12 -12 9.93 1.05
 2 12 -11 9.99 1.04
 2 12 -10 43.02 1.72
 2 12 -9 17.54 1.12
 2 12 -8 8.13 0.87
 2 12 -7 76.18 2.18
 2 12 -6 2.83 0.7
 2 12 -5 75.71 2.11
 2 12 -4 14.03 0.91
 2 12 -3 117.12 2.81
 2 12 -2 15.27 0.9
 2 12 -1 23.87 1.07
 2 12 0 0.31 0.55
 2 12 1 23.11 1.06
 2 12 2 14.21 0.89
 2 12 3 120.12 2.86
 2 12 4 13.88 0.9
 2 12 5 77.37 2.15
 2 12 6 2.79 0.69
 2 12 7 76.41 2.2
 2 12 8 7.69 0.87
 2 12 9 19.2 1.14
 2 12 10 43.33 1.72
 2 12 11 8.89 1.02
 2 12 12 10.34 1.06
 2 12 13 2.93 0.9
 2 12 14 4.21 0.93
 2 12 15 9.76 1.1
 2 12 16 6.65 0.99
 2 12 17 3.58 0.87
 2 13 -17 12.6 1.01
 2 13 -16 4.5 0.89
 2 13 -15 26.2 1.43
 2 13 -14 9.28 1.08
 2 13 -13 16.04 1.22
 2 13 -12 23.36 1.37
 2 13 -11 4.11 0.9
 2 13 -10 0.33 0.8
 2 13 -9 18.66 1.21
 2 13 -8 6.12 0.85
 2 13 -7 1.4 0.73
 2 13 -6 9.29 0.88
 2 13 -5 60.9 1.9
 2 13 -4 49.42 1.67
 2 13 -3 31.01 1.3
 2 13 -2 35.7 1.38
 2 13 -1 62.83 1.88
 2 13 0 18.68 1.02
 2 13 1 61.4 1.86
 2 13 2 34.38 1.35
 2 13 3 32.08 1.32
 2 13 4 50.2 1.68
 2 13 5 62.7 1.94
 2 13 6 9.49 0.89
 2 13 7 1.77 0.73
 2 13 8 7.48 0.88
 2 13 9 16.52 1.15
 2 13 10 0.32 0.8
 2 13 11 1.04 0.86
 2 13 12 25.01 1.41
 2 13 13 16.26 1.22
 2 13 14 8.03 1.05
 2 13 15 25.77 1.42
 2 13 16 3.62 0.88
 2 13 17 12.39 1.01
 2 14 -16 1.38 0.78
 2 14 -15 8.92 1.02
 2 14 -14 3.96 0.94
 2 14 -13 5.19 0.96
 2 14 -12 2.13 0.88
 2 14 -11 31.26 1.54
 2 14 -10 8.97 1.05
 2 14 -9 6.97 0.98
 2 14 -8 3.58 0.87
 2 14 -7 34.26 1.54
 2 14 -6 1.08 0.74
 2 14 -5 21.68 1.19
 2 14 -4 25.48 1.26
 2 14 -3 14.73 1.01
 2 14 -2 11.58 0.93
 2 14 -1 18.54 1.08
 2 14 0 23.94 1.19
 2 14 1 19.22 1.1
 2 14 2 12.25 0.95
 2 14 3 14.42 1
 2 14 4 24.15 1.23
 2 14 5 21.08 1.17
 2 14 6 1.09 0.74
 2 14 7 34.83 1.55
 2 14 8 3.17 0.86
 2 14 9 5.93 0.94
 2 14 10 8.67 1.03
 2 14 11 30.11 1.52
 2 14 12 1.87 0.88
 2 14 13 5.55 0.99
 2 14 14 4.16 0.94
 2 14 15 9.6 1.03
 2 14 16 0.2 0.77
 2 15 -15 7.42 0.93
 2 15 -14 0.38 0.81
 2 15 -13 0.4 0.83
 2 15 -12 6.6 1.02
 2 15 -11 3.05 0.9
 2 15 -10 11.65 1.12
 2 15 -9 14.59 1.19
 2 15 -8 2.52 0.89
 2 15 -7 1.43 0.85
 2 15 -6 24.55 1.36
 2 15 -5 2.62 0.83
 2 15 -4 8.39 0.96
 2 15 -3 3.56 0.79
 2 15 -2 6.42 0.86
 2 15 -1 10.82 0.96
 2 15 0 5.9 0.85
 2 15 1 11.08 0.96
 2 15 2 6.59 0.86
 2 15 3 3.88 0.8
 2 15 4 9 0.98
 2 15 5 0.87 0.81
 2 15 6 24.97 1.37
 2 15 7 2.66 0.88
 2 15 8 2.81 0.88
 2 15 9 14.9 1.19
 2 15 10 10.61 1.1
 2 15 11 3.65 0.9
 2 15 12 7.37 1.03
 2 15 13 0.38 0.83
 2 15 14 -0.02 0.79
 2 15 15 7.87 0.93
 2 16 -14 3.11 0.81
 2 16 -13 3.65 0.89
 2 16 -12 16.29 1.2
 2 16 -11 10.08 1.09
 2 16 -10 6.08 0.96
 2 16 -9 2.63 0.88
 2 16 -8 2.15 0.88
 2 16 -7 11.53 1.11
 2 16 -6 2.85 0.86
 2 16 -5 17.69 1.24
 2 16 -4 21.65 1.31
 2 16 -3 34.13 1.57
 2 16 -2 6.31 0.96
 2 16 -1 6.55 0.94
 2 16 0 17.36 1.21
 2 16 1 6.23 0.94
 2 16 2 6.63 0.95
 2 16 3 32.92 1.53
 2 16 4 21.78 1.33
 2 16 5 17.38 1.23
 2 16 6 1.74 0.85
 2 16 7 11.16 1.1
 2 16 8 2.86 0.89
 2 16 9 1.74 0.88
 2 16 10 6.38 0.97
 2 16 11 8.05 1.04
 2 16 12 14.68 1.17
 2 16 13 2.75 0.87
 2 16 14 2.64 0.8
 2 17 -13 5.09 0.86
 2 17 -12 0.01 0.78
 2 17 -11 1.44 0.82
 2 17 -10 14.7 1.18
 2 17 -9 6.35 1.01
 2 17 -8 10.45 1.09
 2 17 -7 6.99 1
 2 17 -6 2.52 0.88
 2 17 -5 10.13 1.07
 2 17 -4 8.63 1.04
 2 17 -3 2.18 0.88
 2 17 -2 19.22 1.28
 2 17 -1 23.21 1.37
 2 17 0 -0.33 0.82
 2 17 1 23.45 1.37
 2 17 2 17.08 1.23
 2 17 3 2.44 0.88
 2 17 4 9.19 1.05
 2 17 5 10.24 1.07
 2 17 6 2.73 0.88
 2 17 7 6.06 0.96
 2 17 8 11.05 1.09
 2 17 9 4.21 0.96
 2 17 10 14.94 1.19
 2 17 11 1.77 0.84
 2 17 12 0.78 0.77
 2 17 13 4.85 0.84
 2 18 -11 -0.01 0.76
 2 18 -10 9.31 1.02
 2 18 -9 1.13 0.84
 2 18 -8 0.68 0.85
 2 18 -7 9.23 1.08
 2 18 -6 4.78 0.98
 2 18 -5 1.57 0.84
 2 18 -4 0.28 0.83
 2 18 -3 2.57 0.88
 2 18 -2 4.34 0.91
 2 18 -1 10.15 1.07
 2 18 0 2.14 0.88
 2 18 1 9.91 1.08
 2 18 2 2.85 0.88
 2 18 3 4.06 0.91
 2 18 4 0.47 0.82
 2 18 5 0.29 0.83
 2 18 6 4.16 0.96
 2 18 7 9.97 1.08
 2 18 8 1.05 0.86
 2 18 9 0.76 0.83
 2 18 10 8.64 1
 2 18 11 -0.08 0.76
 2 19 -10 3.38 0.86
 2 19 -9 5.26 0.89
 2 19 -8 8.55 0.99
 2 19 -7 3.56 0.89
 2 19 -6 1.97 0.87
 2 19 -5 1.4 0.86
 2 19 -4 2.82 0.91
 2 19 -3 2.36 0.9
 2 19 -2 12.14 1.14
 2 19 -1 6.09 1
 2 19 0 0.82 0.86
 2 19 1 6.07 1
 2 19 2 10.19 1.1
 2 19 3 3.23 0.92
 2 19 4 1.64 0.89
 2 19 5 1.87 0.86
 2 19 6 3.97 0.9
 2 19 7 3.13 0.89
 2 19 8 8.03 0.98
 2 19 9 5.84 0.9
 2 19 10 4.23 0.87
 2 20 -8 0.62 0.79
 2 20 -7 2.82 0.81
 2 20 -6 1.66 0.8
 2 20 -5 2.37 0.84
 2 20 -4 14.8 1.14
 2 20 -3 0.95 0.83
 2 20 -2 9.59 1.05
 2 20 -1 6.3 0.97
 2 20 0 4.36 0.93
 2 20 1 4.72 0.95
 2 20 2 9.05 1.02
 2 20 3 1.35 0.83
 2 20 4 14.72 1.14
 2 20 5 1.82 0.82
 2 20 6 0.88 0.78
 2 20 7 2.26 0.8
 2 20 8 0.45 0.76
 2 21 -4 -0.67 0.73
 2 21 -3 -0.53 0.75
 2 21 -2 4.48 0.85
 2 21 -1 -0.08 0.76
 2 21 0 -0.12 0.76
 2 21 1 0.14 0.76
 2 21 2 4.32 0.86
 2 21 3 0 0.74
 2 21 4 -0.62 0.73
 3 0 1 212.77 3.83
 3 0 2 2942.81 52.11
 3 0 3 649.74 11.67
 3 0 4 288.92 5.22
 3 0 5 143 2.75
 3 0 6 335.4 6.12
 3 0 7 1348.93 24.14
 3 0 8 187.77 3.68
 3 0 9 120.63 2.58
 3 0 10 33.04 1.13
 3 0 11 110.62 2.59
 3 0 12 2.43 0.62
 3 0 13 57.19 1.78
 3 0 14 1.26 0.69
 3 0 15 61.52 1.98
 3 0 16 0.4 0.79
 3 0 17 128.5 3.35
 3 0 18 6.21 0.98
 3 0 19 51.15 1.96
 3 0 20 2.89 0.88
 3 0 21 30.4 1.4
 3 1 -21 10.87 1
 3 1 -20 9.87 1.05
 3 1 -19 6.71 1.03
 3 1 -18 5.31 0.97
 3 1 -17 42.8 1.77
 3 1 -16 55.89 2
 3 1 -15 2.51 0.76
 3 1 -14 90.73 2.46
 3 1 -13 193.56 4.2
 3 1 -12 301.17 5.98
 3 1 -11 227.8 4.62
 3 1 -10 35.97 1.18
 3 1 -9 85.18 1.96
 3 1 -8 458.98 8.34
 3 1 -7 89.16 1.92
 3 1 -6 141.13 2.77
 3 1 -5 76.95 1.61
 3 1 -4 199.07 3.67
 3 1 -3 190.29 3.48
 3 1 -2 5.68 0.31
 3 1 -1 4900.6 86.37
 3 1 0 4.89 0.29
 3 1 1 4910.22 86.79
 3 1 2 5.05 0.29
 3 1 3 191.65 3.51
 3 1 4 201.29 3.71
 3 1 5 75.95 1.6
 3 1 6 141.86 2.78
 3 1 7 90.53 1.94
 3 1 8 463.57 8.42
 3 1 9 86.03 1.98
 3 1 10 37.27 1.21
 3 1 11 230.45 4.67
 3 1 12 299.5 5.95
 3 1 13 198.49 4.28
 3 1 14 90.37 2.45
 3 1 15 2.38 0.75
 3 1 16 55.99 2
 3 1 17 43.89 1.79
 3 1 18 6.36 0.99
 3 1 19 6.3 1.02
 3 1 20 9.95 1.05
 3 1 21 10.13 0.99
 3 2 -21 4.53 0.84
 3 2 -20 16.56 1.19
 3 2 -19 14.18 1.2
 3 2 -18 35.36 1.61
 3 2 -17 82.58 2.52
 3 2 -16 67.43 2.21
 3 2 -15 12 0.99
 3 2 -14 123.03 3.05
 3 2 -13 17.02 1
 3 2 -12 96.81 2.43
 3 2 -11 203.13 4.22
 3 2 -10 81.81 2.02
 3 2 -9 282.37 5.43
 3 2 -8 432.35 7.91
 3 2 -7 29.48 0.89
 3 2 -6 431.7 7.79
 3 2 -5 285.71 5.23
 3 2 -4 1.96 0.28
 3 2 -3 532.63 9.53
 3 2 -2 25.82 0.65
 3 2 -1 1468.13 25.89
 3 2 0 1938.36 34.65
 3 2 1 1470.04 25.91
 3 2 2 26.05 0.66
 3 2 3 526.69 9.43
 3 2 4 1.91 0.28
 3 2 5 292.88 5.36
 3 2 6 437.96 7.9
 3 2 7 29.69 0.89
 3 2 8 435.37 7.97
 3 2 9 285.9 5.49
 3 2 10 81.1 2.01
 3 2 11 203.38 4.22
 3 2 12 95.42 2.41
 3 2 13 16.68 1
 3 2 14 123.94 3.07
 3 2 15 11.45 0.98
 3 2 16 65.62 2.18
 3 2 17 81.38 2.5
 3 2 18 35.65 1.62
 3 2 19 13.82 1.19
 3 2 20 15.25 1.15
 3 2 21 3.56 0.83
 3 3 -21 2.91 0.8
 3 3 -20 20.53 1.27
 3 3 -19 0.61 0.86
 3 3 -18 4.92 0.94
 3 3 -17 9.69 1.06
 3 3 -16 22.34 1.33
 3 3 -15 76.21 2.28
 3 3 -14 6.34 0.82
 3 3 -13 147.11 3.41
 3 3 -12 11.47 0.84
 3 3 -11 221.59 4.55
 3 3 -10 63.89 1.72
 3 3 -9 5.7 0.55
 3 3 -8 8.34 0.56
 3 3 -7 53.99 1.34
 3 3 -6 1157.16 20.69
 3 3 -5 199.31 3.76
 3 3 -4 1.53 0.29
 3 3 -3 1014.55 18.1
 3 3 -2 1503.19 26.82
 3 3 -1 463.1 8.28
 3 3 0 2001.56 35.25
 3 3 1 447.14 7.98
 3 3 2 1489.21 26.62
 3 3 3 987.33 17.69
 3 3 4 1.5 0.29
 3 3 5 201.44 3.79
 3 3 6 1145.05 20.47
 3 3 7 53.19 1.33
 3 3 8 8.87 0.56
 3 3 9 5.34 0.55
 3 3 10 62.58 1.69
 3 3 11 219.79 4.53
 3 3 12 11.69 0.85
 3 3 13 147.12 3.41
 3 3 14 5.86 0.83
 3 3 15 75.69 2.26
 3 3 16 22.51 1.32
 3 3 17 8.31 1.05
 3 3 18 6.17 0.96
 3 3 19 0.83 0.85
 3 3 20 21 1.27
 3 3 21 3.95 0.82
 3 4 -21 3 0.82
 3 4 -20 3.37 0.87
 3 4 -19 6.55 0.98
 3 4 -18 6.68 0.98
 3 4 -17 3.19 0.89
 3 4 -16 55.53 2
 3 4 -15 23.08 1.29
 3 4 -14 10 0.91
 3 4 -13 31.51 1.32
 3 4 -12 77.11 2.11
 3 4 -11 116.33 2.74
 3 4 -10 2.97 0.57
 3 4 -9 15.36 0.78
 3 4 -8 1.98 0.45
 3 4 -7 289.16 5.42
 3 4 -6 459.35 8.29
 3 4 -5 318.34 5.84
 3 4 -4 179.04 3.41
 3 4 -3 1184 21.16
 3 4 -2 144.92 2.76
 3 4 -1 862.95 15.42
 3 4 0 2192.55 39.43
 3 4 1 858.81 15.39
 3 4 2 144.07 2.75
 3 4 3 1176.15 21.06
 3 4 4 172.45 3.29
 3 4 5 317.27 5.84
 3 4 6 452.9 8.2
 3 4 7 287.73 5.41
 3 4 8 2.85 0.46
 3 4 9 14.35 0.76
 3 4 10 2.75 0.55
 3 4 11 115.48 2.73
 3 4 12 78.96 2.15
 3 4 13 30.17 1.3
 3 4 14 9.75 0.91
 3 4 15 22.45 1.29
 3 4 16 54.16 1.98
 3 4 17 2.47 0.88
 3 4 18 7.95 1
 3 4 19 6.5 0.98
 3 4 20 3.26 0.86
 3 4 21 2.61 0.83
 3 5 -20 1.65 0.82
 3 5 -19 0.78 0.84
 3 5 -18 2.26 0.86
 3 5 -17 0.36 0.82
 3 5 -16 97.28 2.78
 3 5 -15 4.05 0.87
 3 5 -14 13.51 1.01
 3 5 -13 9.65 0.88
 3 5 -12 6.09 0.74
 3 5 -11 56.92 1.7
 3 5 -10 111.62 2.61
 3 5 -9 16.07 0.82
 3 5 -8 195.96 3.94
 3 5 -7 273.33 5.18
 3 5 -6 87.64 1.93
 3 5 -5 270.41 5.03
 3 5 -4 369.85 6.71
 3 5 -3 375.51 6.76
 3 5 -2 458.04 8.16
 3 5 -1 208.74 3.88
 3 5 0 188.54 3.53
 3 5 1 204.41 3.81
 3 5 2 452.04 8.07
 3 5 3 379.04 6.85
 3 5 4 369.99 6.72
 3 5 5 269.05 5.02
 3 5 6 88.9 1.96
 3 5 7 276.8 5.25
 3 5 8 200.01 4.02
 3 5 9 16.45 0.83
 3 5 10 113.92 2.66
 3 5 11 56.72 1.7
 3 5 12 5.62 0.74
 3 5 13 9.74 0.87
 3 5 14 13.67 1.01
 3 5 15 4.3 0.89
 3 5 16 94.06 2.72
 3 5 17 0.49 0.82
 3 5 18 3.58 0.9
 3 5 19 1.13 0.81
 3 5 20 2.03 0.82
 3 6 -20 1.71 0.79
 3 6 -19 0.41 0.8
 3 6 -18 0.45 0.84
 3 6 -17 10.17 1.07
 3 6 -16 1.9 0.86
 3 6 -15 6.26 0.95
 3 6 -14 7.62 0.89
 3 6 -13 23.53 1.19
 3 6 -12 12.86 0.92
 3 6 -11 28.34 1.19
 3 6 -10 116.31 2.74
 3 6 -9 26.95 1.07
 3 6 -8 14.78 0.78
 3 6 -7 60.75 1.58
 3 6 -6 291.02 5.48
 3 6 -5 280.49 5.26
 3 6 -4 253.86 4.76
 3 6 -3 164.64 3.2
 3 6 -2 156.18 3.04
 3 6 -1 109.14 2.22
 3 6 0 267.08 4.93
 3 6 1 107.68 2.2
 3 6 2 154.98 3.02
 3 6 3 163.9 3.2
 3 6 4 251.44 4.73
 3 6 5 276.45 5.2
 3 6 6 283.34 5.37
 3 6 7 58.26 1.54
 3 6 8 15.13 0.79
 3 6 9 27.32 1.07
 3 6 10 116.52 2.75
 3 6 11 28.93 1.21
 3 6 12 13.14 0.93
 3 6 13 22.35 1.16
 3 6 14 8.18 0.91
 3 6 15 5.18 0.93
 3 6 16 1.89 0.84
 3 6 17 9.76 1.06
 3 6 18 0.67 0.84
 3 6 19 0.52 0.82
 3 6 20 0.95 0.8
 3 7 -20 2.45 0.8
 3 7 -19 1.13 0.81
 3 7 -18 1.59 0.85
 3 7 -17 1.05 0.82
 3 7 -16 10.21 1.07
 3 7 -15 12.85 1.13
 3 7 -14 85.39 2.52
 3 7 -13 2.94 0.76
 3 7 -12 23.45 1.17
 3 7 -11 20.74 1.07
 3 7 -10 34.48 1.29
 3 7 -9 16.36 0.89
 3 7 -8 2.27 0.55
 3 7 -7 31.91 1.1
 3 7 -6 3.79 0.5
 3 7 -5 15.53 0.7
 3 7 -4 225.17 4.32
 3 7 -3 15.72 0.65
 3 7 -2 240.58 4.54
 3 7 -1 402.88 7.32
 3 7 0 213.49 4.06
 3 7 1 401.35 7.29
 3 7 2 240.33 4.54
 3 7 3 16.13 0.66
 3 7 4 224.94 4.33
 3 7 5 15.73 0.7
 3 7 6 3.65 0.51
 3 7 7 32.56 1.11
 3 7 8 2.72 0.55
 3 7 9 16.84 0.9
 3 7 10 32.77 1.27
 3 7 11 21.42 1.09
 3 7 12 23.15 1.16
 3 7 13 3.93 0.78
 3 7 14 86.33 2.54
 3 7 15 14.45 1.16
 3 7 16 10.61 1.09
 3 7 17 0.29 0.81
 3 7 18 1.95 0.88
 3 7 19 0.72 0.81
 3 7 20 2.61 0.81
 3 8 -19 7.23 0.95
 3 8 -18 2.93 0.88
 3 8 -17 6.95 0.97
 3 8 -16 1.96 0.86
 3 8 -15 14.14 1.16
 3 8 -14 2.23 0.84
 3 8 -13 2.8 0.78
 3 8 -12 35.5 1.45
 3 8 -11 17.45 1.03
 3 8 -10 25.05 1.15
 3 8 -9 21.93 1.04
 3 8 -8 50.4 1.53
 3 8 -7 155.39 3.33
 3 8 -6 124.3 2.75
 3 8 -5 4.75 0.54
 3 8 -4 149.65 3.08
 3 8 -3 21.21 0.8
 3 8 -2 84.77 1.91
 3 8 -1 11.62 0.59
 3 8 0 23.46 0.81
 3 8 1 11.53 0.6
 3 8 2 83.2 1.89
 3 8 3 20.27 0.78
 3 8 4 152.63 3.14
 3 8 5 4.96 0.55
 3 8 6 121.99 2.72
 3 8 7 154.4 3.33
 3 8 8 51.03 1.55
 3 8 9 21.48 1.04
 3 8 10 24.71 1.14
 3 8 11 17.35 1.04
 3 8 12 36.39 1.46
 3 8 13 4.13 0.8
 3 8 14 3.04 0.85
 3 8 15 14.4 1.16
 3 8 16 2.18 0.87
 3 8 17 6.78 0.98
 3 8 18 1.76 0.86
 3 8 19 6.89 0.95
 3 9 -19 0.3 0.76
 3 9 -18 7.15 0.96
 3 9 -17 -0.32 0.83
 3 9 -16 2.38 0.88
 3 9 -15 3.92 0.89
 3 9 -14 8.84 1.02
 3 9 -13 29.04 1.46
 3 9 -12 33.28 1.43
 3 9 -11 11.01 0.92
 3 9 -10 3.35 0.71
 3 9 -9 95.09 2.44
 3 9 -8 2.75 0.63
 3 9 -7 63.23 1.78
 3 9 -6 8.74 0.69
 3 9 -5 67.15 1.76
 3 9 -4 23.26 0.93
 3 9 -3 47.14 1.35
 3 9 -2 210.88 4.18
 3 9 -1 19.67 0.8
 3 9 0 81.15 1.89
 3 9 1 18.66 0.78
 3 9 2 210.66 4.2
 3 9 3 46.66 1.35
 3 9 4 24.51 0.96
 3 9 5 65.12 1.73
 3 9 6 8.62 0.69
 3 9 7 67.15 1.85
 3 9 8 2.99 0.64
 3 9 9 97.88 2.5
 3 9 10 3.99 0.72
 3 9 11 9.51 0.89
 3 9 12 32.47 1.42
 3 9 13 28.57 1.44
 3 9 14 9.12 1.03
 3 9 15 3.39 0.9
 3 9 16 1.36 0.86
 3 9 17 -0.64 0.83
 3 9 18 7.27 0.97
 3 9 19 1.18 0.77
 3 10 -18 8.54 0.97
 3 10 -17 1.52 0.86
 3 10 -16 2.81 0.92
 3 10 -15 11.39 1.1
 3 10 -14 10.93 1.09
 3 10 -13 15.51 1.18
 3 10 -12 38.48 1.62
 3 10 -11 1.61 0.73
 3 10 -10 23.42 1.19
 3 10 -9 22.99 1.15
 3 10 -8 44.69 1.53
 3 10 -7 9.65 0.8
 3 10 -6 0.68 0.56
 3 10 -5 25.17 1.05
 3 10 -4 13.15 0.79
 3 10 -3 78.68 1.99
 3 10 -2 239 4.76
 3 10 -1 83.79 2.05
 3 10 0 42.63 1.31
 3 10 1 84.02 2.05
 3 10 2 237.36 4.73
 3 10 3 79.11 2
 3 10 4 13.14 0.79
 3 10 5 24.29 1.04
 3 10 6 0.69 0.56
 3 10 7 10.82 0.82
 3 10 8 44.41 1.53
 3 10 9 21.12 1.11
 3 10 10 22.28 1.17
 3 10 11 1.72 0.73
 3 10 12 38.95 1.63
 3 10 13 13.95 1.15
 3 10 14 9.92 1.07
 3 10 15 11.78 1.12
 3 10 16 2.28 0.89
 3 10 17 2.33 0.87
 3 10 18 7.98 0.96
 3 11 -18 3.93 0.85
 3 11 -17 5.47 0.93
 3 11 -16 8.34 1.04
 3 11 -15 2.34 0.88
 3 11 -14 1.53 0.85
 3 11 -13 12.39 1.12
 3 11 -12 4.28 0.9
 3 11 -11 4.52 0.87
 3 11 -10 1.5 0.74
 3 11 -9 21.39 1.16
 3 11 -8 135.52 3.23
 3 11 -7 143.71 3.33
 3 11 -6 19.94 1.03
 3 11 -5 7.46 0.73
 3 11 -4 77.75 2.06
 3 11 -3 14.52 0.86
 3 11 -2 24.67 1.04
 3 11 -1 43.79 1.4
 3 11 0 0.84 0.54
 3 11 1 43.2 1.38
 3 11 2 25.32 1.06
 3 11 3 13.21 0.83
 3 11 4 80.63 2.11
 3 11 5 7.5 0.74
 3 11 6 19.47 1.02
 3 11 7 142.2 3.31
 3 11 8 133.21 3.21
 3 11 9 22.2 1.17
 3 11 10 1.93 0.73
 3 11 11 4.39 0.86
 3 11 12 3.9 0.89
 3 11 13 12.41 1.13
 3 11 14 0.72 0.84
 3 11 15 1.97 0.87
 3 11 16 8.1 1.04
 3 11 17 3.55 0.88
 3 11 18 2.74 0.82
 3 12 -17 5.22 0.89
 3 12 -16 6.36 0.97
 3 12 -15 12.02 1.15
 3 12 -14 11.65 1.11
 3 12 -13 20.94 1.32
 3 12 -12 28.11 1.47
 3 12 -11 1.95 0.85
 3 12 -10 12.35 1.06
 3 12 -9 34.32 1.46
 3 12 -8 18.95 1.11
 3 12 -7 20.6 1.12
 3 12 -6 3.13 0.7
 3 12 -5 71.73 2.05
 3 12 -4 27.17 1.19
 3 12 -3 181.26 3.94
 3 12 -2 11.42 0.84
 3 12 -1 30.95 1.22
 3 12 0 9.19 0.77
 3 12 1 32.43 1.25
 3 12 2 13.47 0.88
 3 12 3 179.41 3.91
 3 12 4 26.48 1.17
 3 12 5 71.82 2.05
 3 12 6 3.33 0.71
 3 12 7 19.18 1.1
 3 12 8 19.19 1.12
 3 12 9 34.6 1.47
 3 12 10 13.43 1.07
 3 12 11 1.81 0.84
 3 12 12 27.02 1.44
 3 12 13 19.77 1.3
 3 12 14 11.3 1.11
 3 12 15 11.42 1.13
 3 12 16 7.22 0.99
 3 12 17 4.65 0.88
 3 13 -17 4.89 0.88
 3 13 -16 0.91 0.81
 3 13 -15 12.42 1.13
 3 13 -14 1.87 0.9
 3 13 -13 25.37 1.41
 3 13 -12 1.2 0.85
 3 13 -11 25.01 1.41
 3 13 -10 21.17 1.32
 3 13 -9 11.77 1.07
 3 13 -8 17.34 1.12
 3 13 -7 7.08 0.86
 3 13 -6 74.93 2.19
 3 13 -5 13.87 0.98
 3 13 -4 27.46 1.25
 3 13 -3 64.4 1.93
 3 13 -2 46.98 1.6
 3 13 -1 87.09 2.33
 3 13 0 65.6 1.94
 3 13 1 87.27 2.34
 3 13 2 46.57 1.6
 3 13 3 62.17 1.9
 3 13 4 27.64 1.25
 3 13 5 14.7 1
 3 13 6 76.46 2.22
 3 13 7 7.93 0.88
 3 13 8 17.15 1.11
 3 13 9 11.9 1.08
 3 13 10 22.15 1.33
 3 13 11 27.06 1.45
 3 13 12 1.09 0.86
 3 13 13 22.85 1.36
 3 13 14 1.91 0.88
 3 13 15 14.45 1.16
 3 13 16 2.41 0.83
 3 13 17 4.61 0.87
 3 14 -16 4.6 0.85
 3 14 -15 6.3 0.95
 3 14 -14 0.12 0.82
 3 14 -13 12.45 1.16
 3 14 -12 4 0.91
 3 14 -11 2.16 0.88
 3 14 -10 13.05 1.15
 3 14 -9 37.69 1.67
 3 14 -8 53.1 1.95
 3 14 -7 11.37 1.04
 3 14 -6 8.24 0.91
 3 14 -5 64.34 2.03
 3 14 -4 3.89 0.78
 3 14 -3 15.43 1.03
 3 14 -2 23.43 1.19
 3 14 -1 31.63 1.36
 3 14 0 120.1 2.99
 3 14 1 32.67 1.38
 3 14 2 24.73 1.23
 3 14 3 15.35 1.03
 3 14 4 3.6 0.79
 3 14 5 63.24 2.01
 3 14 6 8.23 0.9
 3 14 7 12.44 1.08
 3 14 8 52.13 1.93
 3 14 9 37.55 1.67
 3 14 10 13.97 1.16
 3 14 11 2.96 0.91
 3 14 12 4.55 0.93
 3 14 13 12.95 1.16
 3 14 14 -0.11 0.81
 3 14 15 6.14 0.93
 3 14 16 3.29 0.83
 3 15 -15 5.18 0.87
 3 15 -14 4.68 0.89
 3 15 -13 37.77 1.66
 3 15 -12 9.49 1.09
 3 15 -11 2.66 0.88
 3 15 -10 55.88 2.02
 3 15 -9 3.16 0.92
 3 15 -8 18.97 1.27
 3 15 -7 2.68 0.89
 3 15 -6 17.96 1.24
 3 15 -5 28.16 1.43
 3 15 -4 3.07 0.84
 3 15 -3 20.39 1.23
 3 15 -2 1.36 0.74
 3 15 -1 30.95 1.4
 3 15 0 4.28 0.81
 3 15 1 29.39 1.37
 3 15 2 0.24 0.72
 3 15 3 21.49 1.25
 3 15 4 3.44 0.84
 3 15 5 28.21 1.44
 3 15 6 18.83 1.25
 3 15 7 2.88 0.91
 3 15 8 20.34 1.3
 3 15 9 3.56 0.93
 3 15 10 54.72 2
 3 15 11 2.12 0.88
 3 15 12 9.99 1.11
 3 15 13 38.52 1.67
 3 15 14 5.16 0.91
 3 15 15 4.43 0.86
 3 16 -14 3.33 0.84
 3 16 -13 4.73 0.89
 3 16 -12 5 0.95
 3 16 -11 0.71 0.85
 3 16 -10 2.13 0.92
 3 16 -9 15.65 1.22
 3 16 -8 6.62 1.02
 3 16 -7 64.79 2.2
 3 16 -6 6.06 0.97
 3 16 -5 3.94 0.92
 3 16 -4 13.68 1.14
 3 16 -3 4.86 0.93
 3 16 -2 21.01 1.3
 3 16 -1 5.85 0.94
 3 16 0 27.15 1.43
 3 16 1 4.89 0.93
 3 16 2 21.09 1.3
 3 16 3 5.03 0.93
 3 16 4 12.79 1.12
 3 16 5 5.21 0.95
 3 16 6 5.96 0.98
 3 16 7 65.84 2.22
 3 16 8 7.7 1.02
 3 16 9 16.33 1.22
 3 16 10 1.84 0.9
 3 16 11 1.36 0.86
 3 16 12 5.76 0.95
 3 16 13 5.12 0.89
 3 16 14 4.22 0.84
 3 17 -13 4.41 0.87
 3 17 -12 4.01 0.86
 3 17 -11 16.4 1.18
 3 17 -10 8.63 1.05
 3 17 -9 28 1.5
 3 17 -8 14.02 1.17
 3 17 -7 2.36 0.88
 3 17 -6 14.91 1.19
 3 17 -5 1.92 0.87
 3 17 -4 6.01 0.97
 3 17 -3 3.81 0.91
 3 17 -2 15.14 1.19
 3 17 -1 19.57 1.3
 3 17 0 5.36 0.96
 3 17 1 20.73 1.31
 3 17 2 14.35 1.17
 3 17 3 3.6 0.91
 3 17 4 6.58 0.98
 3 17 5 1.77 0.85
 3 17 6 13.47 1.16
 3 17 7 2 0.88
 3 17 8 14.58 1.17
 3 17 9 28.3 1.51
 3 17 10 8.34 1.03
 3 17 11 16.43 1.19
 3 17 12 3.63 0.85
 3 17 13 4.36 0.86
 3 18 -11 0.26 0.77
 3 18 -10 6.81 0.94
 3 18 -9 2.05 0.87
 3 18 -8 10.99 1.1
 3 18 -7 3.13 0.91
 3 18 -6 13.63 1.19
 3 18 -5 11.8 1.11
 3 18 -4 4.26 0.93
 3 18 -3 4.05 0.91
 3 18 -2 1.08 0.84
 3 18 -1 2.35 0.88
 3 18 0 28.67 1.48
 3 18 1 2.1 0.88
 3 18 2 0.97 0.85
 3 18 3 3.26 0.9
 3 18 4 6.31 0.97
 3 18 5 12.84 1.13
 3 18 6 13.53 1.19
 3 18 7 2.81 0.92
 3 18 8 11.95 1.12
 3 18 9 2.77 0.87
 3 18 10 7.02 0.95
 3 18 11 -0.32 0.76
 3 19 -9 4 0.86
 3 19 -8 7.03 0.97
 3 19 -7 2.98 0.87
 3 19 -6 12.7 1.12
 3 19 -5 2.31 0.9
 3 19 -4 11.6 1.13
 3 19 -3 2.1 0.89
 3 19 -2 1.11 0.86
 3 19 -1 2.81 0.93
 3 19 0 4.67 0.96
 3 19 1 3.52 0.94
 3 19 2 0.6 0.85
 3 19 3 2.91 0.89
 3 19 4 14.19 1.18
 3 19 5 2.07 0.9
 3 19 6 11.89 1.1
 3 19 7 1.84 0.85
 3 19 8 7.23 0.96
 3 19 9 3.87 0.86
 3 20 -7 7.92 0.93
 3 20 -6 4.75 0.89
 3 20 -5 -0.93 0.78
 3 20 -4 7.86 0.98
 3 20 -3 2.58 0.88
 3 20 -2 2.66 0.86
 3 20 -1 6.97 0.98
 3 20 0 0.96 0.84
 3 20 1 6.96 0.99
 3 20 2 1.66 0.85
 3 20 3 3.96 0.9
 3 20 4 7.18 0.98
 3 20 5 0.99 0.81
 3 20 6 5.76 0.9
 3 20 7 9.52 0.96
 3 21 -4 6.01 0.91
 3 21 -3 5.64 0.87
 3 21 -2 2.68 0.81
 3 21 -1 6.02 0.9
 3 21 0 0.94 0.78
 3 21 1 6.88 0.91
 3 21 2 2.34 0.8
 3 21 3 3.88 0.85
 3 21 4 4.82 0.91
 4 0 0 387.24 6.91
 4 0 1 1206.65 21.61
 4 0 2 15.98 0.5
 4 0 3 249.93 4.55
 4 0 4 232.2 4.28
 4 0 5 22.75 0.7
 4 0 6 287.19 5.3
 4 0 7 10.36 0.55
 4 0 8 329.36 6.14
 4 0 9 886.72 15.82
 4 0 10 34.15 1.17
 4 0 11 101.97 2.46
 4 0 12 21.33 1.04
 4 0 13 12.4 0.91
 4 0 14 7.24 0.86
 4 0 15 1.61 0.74
 4 0 16 18.1 1.23
 4 0 17 0.49 0.83
 4 0 18 48.9 1.89
 4 0 19 108.79 3.02
 4 0 20 1.42 0.84
 4 0 21 23.19 1.25
 4 1 -21 3.1 0.8
 4 1 -20 6.6 0.96
 4 1 -19 5.32 0.98
 4 1 -18 2.98 0.9
 4 1 -17 2.68 0.88
 4 1 -16 54.26 1.97
 4 1 -15 34.87 1.48
 4 1 -14 247.03 5.24
 4 1 -13 27.93 1.24
 4 1 -12 115.86 2.78
 4 1 -11 52.34 1.57
 4 1 -10 49.34 1.45
 4 1 -9 15.82 0.77
 4 1 -8 3.4 0.45
 4 1 -7 168.02 3.31
 4 1 -6 532.69 9.56
 4 1 -5 129.92 2.57
 4 1 -4 15.88 0.55
 4 1 -3 142.02 2.71
 4 1 -2 838.09 15.06
 4 1 -1 1344.97 24.17
 4 1 0 605.53 10.83
 4 1 1 1342.11 24.13
 4 1 2 844.1 15.16
 4 1 3 141.05 2.69
 4 1 4 16.62 0.56
 4 1 5 132.02 2.6
 4 1 6 546.32 9.79
 4 1 7 170.49 3.36
 4 1 8 3.04 0.45
 4 1 9 14.81 0.75
 4 1 10 49.01 1.45
 4 1 11 53.94 1.6
 4 1 12 116.95 2.8
 4 1 13 26.97 1.22
 4 1 14 251.42 5.31
 4 1 15 35.34 1.49
 4 1 16 54.91 1.98
 4 1 17 2.36 0.87
 4 1 18 2.86 0.91
 4 1 19 5.02 0.98
 4 1 20 6.13 0.97
 4 1 21 2.5 0.8
 4 2 -21 1.14 0.76
 4 2 -20 7.86 0.99
 4 2 -19 50.02 1.93
 4 2 -18 6.06 0.97
 4 2 -17 10.07 1.06
 4 2 -16 12.9 1.13
 4 2 -15 58.55 2
 4 2 -14 80.5 2.3
 4 2 -13 103.32 2.64
 4 2 -12 63.32 1.85
 4 2 -11 141.38 3.16
 4 2 -10 41.97 1.33
 4 2 -9 137.02 2.94
 4 2 -8 18.18 0.75
 4 2 -7 33.14 0.98
 4 2 -6 392.35 7.11
 4 2 -5 644.14 11.52
 4 2 -4 215.53 4
 4 2 -3 343.95 6.17
 4 2 -2 748.49 13.33
 4 2 -1 8.72 0.38
 4 2 0 1011.78 18.07
 4 2 1 8.2 0.37
 4 2 2 748.63 13.38
 4 2 3 341.43 6.13
 4 2 4 216.98 4.03
 4 2 5 637.14 11.4
 4 2 6 391.54 7.11
 4 2 7 34.34 1
 4 2 8 18.45 0.76
 4 2 9 138.05 2.96
 4 2 10 42.16 1.33
 4 2 11 141.58 3.17
 4 2 12 63.33 1.85
 4 2 13 101.6 2.62
 4 2 14 80.46 2.3
 4 2 15 59.1 2.02
 4 2 16 12.6 1.12
 4 2 17 11 1.08
 4 2 18 5.47 0.95
 4 2 19 48.46 1.9
 4 2 20 7.48 1
 4 2 21 2.64 0.79
 4 3 -21 1.82 0.82
 4 3 -20 4.84 0.9
 4 3 -19 28.7 1.5
 4 3 -18 20.39 1.3
 4 3 -17 0.49 0.83
 4 3 -16 11.58 1.1
 4 3 -15 10.38 0.99
 4 3 -14 36.54 1.47
 4 3 -13 2.06 0.68
 4 3 -12 99.38 2.51
 4 3 -11 66.43 1.85
 4 3 -10 3.73 0.59
 4 3 -9 315.45 6.04
 4 3 -8 391.62 7.25
 4 3 -7 49.36 1.28
 4 3 -6 552.27 9.91
 4 3 -5 468.36 8.43
 4 3 -4 1021.2 18.31
 4 3 -3 58.16 1.29
 4 3 -2 15.5 0.53
 4 3 -1 1102.72 19.7
 4 3 0 3140.9 55.71
 4 3 1 1114.78 19.91
 4 3 2 15.71 0.53
 4 3 3 58.55 1.3
 4 3 4 1019.56 18.25
 4 3 5 476.58 8.55
 4 3 6 550.36 9.86
 4 3 7 48.8 1.27
 4 3 8 393.95 7.3
 4 3 9 316.77 6.07
 4 3 10 2.93 0.57
 4 3 11 66.4 1.85
 4 3 12 98.67 2.5
 4 3 13 1.73 0.68
 4 3 14 36.35 1.47
 4 3 15 10.62 1.01
 4 3 16 12.28 1.1
 4 3 17 1.4 0.82
 4 3 18 18.94 1.27
 4 3 19 27.25 1.47
 4 3 20 4.62 0.9
 4 3 21 3.01 0.83
 4 4 -20 5 0.91
 4 4 -19 17.38 1.22
 4 4 -18 7.65 1
 4 4 -17 5.94 0.98
 4 4 -16 11.88 1.11
 4 4 -15 10.71 1.02
 4 4 -14 0.8 0.7
 4 4 -13 52.54 1.74
 4 4 -12 6.84 0.76
 4 4 -11 54.75 1.66
 4 4 -10 1.73 0.56
 4 4 -9 97.07 2.29
 4 4 -8 80.43 1.93
 4 4 -7 64.57 1.57
 4 4 -6 104.78 2.23
 4 4 -5 798.21 14.21
 4 4 -4 677.82 12.08
 4 4 -3 295.67 5.39
 4 4 -2 151.25 2.89
 4 4 -1 2027.84 36.08
 4 4 0 165.72 3.12
 4 4 1 2020.08 35.95
 4 4 2 150.75 2.89
 4 4 3 294.7 5.38
 4 4 4 690.25 12.08
 4 4 5 788.6 14.1
 4 4 6 103.15 2.2
 4 4 7 61.21 1.51
 4 4 8 80.23 1.93
 4 4 9 100.61 2.35
 4 4 10 1.7 0.56
 4 4 11 55.65 1.68
 4 4 12 6.23 0.75
 4 4 13 51.92 1.73
 4 4 14 0.7 0.7
 4 4 15 10.4 1.02
 4 4 16 11.09 1.07
 4 4 17 7.76 1.01
 4 4 18 8.08 1.02
 4 4 19 15.69 1.2
 4 4 20 4.45 0.88
 4 5 -20 2.78 0.83
 4 5 -19 8.79 1.03
 4 5 -18 11.24 1.12
 4 5 -17 17.91 1.25
 4 5 -16 3.45 0.9
 4 5 -15 56.47 2
 4 5 -14 95.02 2.6
 4 5 -13 15.74 1.03
 4 5 -12 7.68 0.8
 4 5 -11 8.3 0.77
 4 5 -10 101.54 2.46
 4 5 -9 64.92 1.75
 4 5 -8 146.46 3.12
 4 5 -7 75.67 1.8
 4 5 -6 277.36 5.23
 4 5 -5 13.87 0.62
 4 5 -4 404.37 7.34
 4 5 -3 244.24 4.56
 4 5 -2 447.25 8.02
 4 5 -1 365.35 6.6
 4 5 0 69.43 1.52
 4 5 1 363.41 6.57
 4 5 2 439.37 7.88
 4 5 3 239.68 4.48
 4 5 4 405.4 7.35
 4 5 5 13.22 0.61
 4 5 6 272.55 5.16
 4 5 7 75.08 1.79
 4 5 8 145.27 3.1
 4 5 9 65.31 1.76
 4 5 10 101.5 2.46
 4 5 11 8.21 0.77
 4 5 12 6.59 0.78
 4 5 13 17.63 1.06
 4 5 14 96.86 2.64
 4 5 15 56 2
 4 5 16 3.59 0.91
 4 5 17 18.28 1.25
 4 5 18 11.73 1.14
 4 5 19 9.63 1.04
 4 5 20 4.12 0.84
 4 6 -20 5.5 0.88
 4 6 -19 9.93 1.04
 4 6 -18 7.31 1.01
 4 6 -17 14.74 1.17
 4 6 -16 2.19 0.86
 4 6 -15 13.71 1.14
 4 6 -14 11.81 1.03
 4 6 -13 0.47 0.69
 4 6 -12 39.51 1.48
 4 6 -11 100.95 2.55
 4 6 -10 43.66 1.45
 4 6 -9 62.16 1.73
 4 6 -8 88.69 2.15
 4 6 -7 179.1 3.67
 4 6 -6 161.81 3.28
 4 6 -5 101.76 2.21
 4 6 -4 79.12 1.78
 4 6 -3 187.08 3.62
 4 6 -2 230.4 4.34
 4 6 -1 573.29 10.21
 4 6 0 453.92 8.15
 4 6 1 571.84 10.19
 4 6 2 230.17 4.34
 4 6 3 186.84 3.61
 4 6 4 78.13 1.77
 4 6 5 103.64 2.24
 4 6 6 160.45 3.26
 4 6 7 182.65 3.73
 4 6 8 88.92 2.16
 4 6 9 63.08 1.75
 4 6 10 44.34 1.47
 4 6 11 101.88 2.57
 4 6 12 40.53 1.5
 4 6 13 0.58 0.68
 4 6 14 11.58 1.04
 4 6 15 14.53 1.16
 4 6 16 2.67 0.87
 4 6 17 14.22 1.17
 4 6 18 6.9 1.01
 4 6 19 10.54 1.05
 4 6 20 5.9 0.88
 4 7 -20 2.74 0.82
 4 7 -19 6.13 0.93
 4 7 -18 5.4 0.96
 4 7 -17 10.72 1.07
 4 7 -16 3.68 0.91
 4 7 -15 4.78 0.93
 4 7 -14 2.23 0.83
 4 7 -13 11.93 0.99
 4 7 -12 5.03 0.79
 4 7 -11 4.04 0.73
 4 7 -10 41.04 1.44
 4 7 -9 4.37 0.64
 4 7 -8 38.4 1.29
 4 7 -7 20.18 0.9
 4 7 -6 19.6 0.86
 4 7 -5 284.88 5.42
 4 7 -4 17.85 0.74
 4 7 -3 66.18 1.58
 4 7 -2 10.93 0.57
 4 7 -1 141.39 2.85
 4 7 0 261.61 4.91
 4 7 1 141.21 2.85
 4 7 2 10.3 0.56
 4 7 3 67.14 1.6
 4 7 4 17.98 0.74
 4 7 5 283.9 5.4
 4 7 6 19.86 0.86
 4 7 7 20.94 0.91
 4 7 8 38.7 1.3
 4 7 9 4.36 0.64
 4 7 10 41.24 1.44
 4 7 11 4.35 0.73
 4 7 12 5.18 0.78
 4 7 13 13.17 1
 4 7 14 1.61 0.82
 4 7 15 4.89 0.93
 4 7 16 3.53 0.91
 4 7 17 9.62 1.05
 4 7 18 4.21 0.94
 4 7 19 5.53 0.91
 4 7 20 2.59 0.82
 4 8 -19 6.96 0.91
 4 8 -18 3.6 0.91
 4 8 -17 0.86 0.9
 4 8 -16 2.85 0.88
 4 8 -15 10.32 1.07
 4 8 -14 8.32 1.02
 4 8 -13 34.85 1.54
 4 8 -12 4.44 0.8
 4 8 -11 32.01 1.35
 4 8 -10 43.86 1.53
 4 8 -9 8.03 0.77
 4 8 -8 15.36 0.88
 4 8 -7 23.2 1
 4 8 -6 39.22 1.26
 4 8 -5 24.64 0.96
 4 8 -4 69.62 1.75
 4 8 -3 34.36 1.06
 4 8 -2 60.01 1.5
 4 8 -1 60.87 1.51
 4 8 0 36.55 1.07
 4 8 1 61.08 1.51
 4 8 2 58.16 1.47
 4 8 3 34.56 1.07
 4 8 4 69.85 1.75
 4 8 5 24.01 0.95
 4 8 6 39.57 1.27
 4 8 7 23.87 1.02
 4 8 8 16.77 0.91
 4 8 9 9.28 0.79
 4 8 10 43.04 1.52
 4 8 11 32.54 1.36
 4 8 12 5.73 0.81
 4 8 13 34.51 1.54
 4 8 14 8.6 1.01
 4 8 15 8.62 1.03
 4 8 16 0.98 0.86
 4 8 17 2.03 0.91
 4 8 18 2.86 0.89
 4 8 19 4.81 0.88
 4 9 -19 11.66 1.01
 4 9 -18 -0.33 0.79
 4 9 -17 6.97 1.01
 4 9 -16 5.2 0.96
 4 9 -15 11.14 1.09
 4 9 -14 11.21 1.1
 4 9 -13 15.07 1.16
 4 9 -12 12.21 1
 4 9 -11 1.61 0.72
 4 9 -10 24.49 1.19
 4 9 -9 100.65 2.56
 4 9 -8 50.16 1.6
 4 9 -7 75.51 2.02
 4 9 -6 23.37 1.02
 4 9 -5 57.7 1.63
 4 9 -4 26.78 1.03
 4 9 -3 25.28 0.98
 4 9 -2 62.8 1.64
 4 9 -1 114.21 2.53
 4 9 0 205.6 4.11
 4 9 1 115.17 2.55
 4 9 2 63.06 1.65
 4 9 3 25.11 0.97
 4 9 4 27.32 1.04
 4 9 5 56.36 1.6
 4 9 6 23.59 1.02
 4 9 7 74.75 2.01
 4 9 8 50.4 1.6
 4 9 9 102.66 2.6
 4 9 10 23.81 1.18
 4 9 11 2.24 0.73
 4 9 12 11.42 0.98
 4 9 13 13.84 1.15
 4 9 14 10.83 1.09
 4 9 15 10.47 1.09
 4 9 16 5.22 0.96
 4 9 17 5.59 0.98
 4 9 18 0.33 0.8
 4 9 19 12.31 1.02
 4 10 -18 0.41 0.78
 4 10 -17 6.43 0.97
 4 10 -16 9.47 1.1
 4 10 -15 6.37 0.96
 4 10 -14 27.8 1.47
 4 10 -13 0.56 0.81
 4 10 -12 11.01 1.05
 4 10 -11 12.74 1.01
 4 10 -10 4.85 0.8
 4 10 -9 -0.01 0.65
 4 10 -8 16.47 0.98
 4 10 -7 27.37 1.17
 4 10 -6 42.36 1.43
 4 10 -5 17 0.91
 4 10 -4 114.25 2.66
 4 10 -3 12.47 0.78
 4 10 -2 19.52 0.91
 4 10 -1 51.41 1.49
 4 10 0 14.87 0.8
 4 10 1 51.79 1.5
 4 10 2 19.57 0.91
 4 10 3 13.15 0.79
 4 10 4 114.95 2.67
 4 10 5 17.06 0.92
 4 10 6 43.28 1.45
 4 10 7 27.14 1.17
 4 10 8 15.87 0.98
 4 10 9 0.43 0.66
 4 10 10 4.86 0.79
 4 10 11 12.38 1.01
 4 10 12 9.6 1.04
 4 10 13 0.2 0.8
 4 10 14 26.9 1.45
 4 10 15 4.57 0.96
 4 10 16 9.07 1.24
 4 10 17 7.2 0.98
 4 10 18 0.53 0.77
 4 11 -18 3.09 0.81
 4 11 -17 5.03 0.92
 4 11 -16 13.74 1.18
 4 11 -15 1.19 0.88
 4 11 -14 4 0.93
 4 11 -13 6.51 0.98
 4 11 -12 8.71 1.03
 4 11 -11 18.13 1.26
 4 11 -10 45.98 1.7
 4 11 -9 70.4 2.12
 4 11 -8 38.18 1.48
 4 11 -7 29.08 1.26
 4 11 -6 9.39 0.82
 4 11 -5 3.02 0.67
 4 11 -4 31.39 1.23
 4 11 -3 48.07 1.52
 4 11 -2 169.25 3.65
 4 11 -1 15.94 0.88
 4 11 0 0.32 0.54
 4 11 1 15.84 0.88
 4 11 2 167.46 3.62
 4 11 3 48.17 1.52
 4 11 4 30.86 1.22
 4 11 5 2.58 0.65
 4 11 6 8.9 0.81
 4 11 7 28.54 1.25
 4 11 8 39.15 1.49
 4 11 9 68.18 2.08
 4 11 10 46.35 1.7
 4 11 11 16.96 1.19
 4 11 12 9.58 1.04
 4 11 13 5.71 0.96
 4 11 14 6.67 1.29
 4 11 15 0.49 0.84
 4 11 16 15.49 1.2
 4 11 17 4.86 0.91
 4 11 18 2.77 0.8
 4 12 -17 2.78 0.82
 4 12 -16 14.88 1.16
 4 12 -15 23.09 1.38
 4 12 -14 38.17 1.67
 4 12 -13 5.57 0.95
 4 12 -12 2.57 0.88
 4 12 -11 15.15 1.19
 4 12 -10 23.62 1.35
 4 12 -9 14.39 1.06
 4 12 -8 58.15 1.9
 4 12 -7 17.69 1.07
 4 12 -6 4.33 0.75
 4 12 -5 57.73 1.81
 4 12 -4 121.35 2.92
 4 12 -3 28.74 1.22
 4 12 -2 86.63 2.28
 4 12 -1 137.75 3.17
 4 12 0 2.14 0.64
 4 12 1 137.24 3.16
 4 12 2 88.22 2.3
 4 12 3 28.81 1.23
 4 12 4 120.86 2.92
 4 12 5 57.69 1.81
 4 12 6 4.05 0.75
 4 12 7 18.17 1.08
 4 12 8 58.38 1.91
 4 12 9 14.33 1.05
 4 12 10 24.14 1.36
 4 12 11 15.07 1.18
 4 12 12 2.85 0.89
 4 12 13 5.11 0.97
 4 12 14 36.83 1.64
 4 12 15 22.09 1.36
 4 12 16 16.06 1.18
 4 12 17 3.46 0.84
 4 13 -16 0 0.77
 4 13 -15 3.96 0.9
 4 13 -14 2.27 0.9
 4 13 -13 1.27 0.83
 4 13 -12 11.46 1.1
 4 13 -11 16.81 1.23
 4 13 -10 5.09 0.93
 4 13 -9 11.27 1.08
 4 13 -8 12.06 1.05
 4 13 -7 38.28 1.54
 4 13 -6 35.4 1.46
 4 13 -5 160.83 3.72
 4 13 -4 18.95 1.09
 4 13 -3 118.32 2.92
 4 13 -2 1.86 0.7
 4 13 -1 34.33 1.37
 4 13 0 23.34 1.15
 4 13 1 34.44 1.37
 4 13 2 2.16 0.69
 4 13 3 118.52 2.93
 4 13 4 19.09 1.1
 4 13 5 161.4 3.74
 4 13 6 35.77 1.46
 4 13 7 37.72 1.53
 4 13 8 13.61 1.09
 4 13 9 10.6 1.06
 4 13 10 3.89 0.91
 4 13 11 18.75 1.27
 4 13 12 11.91 1.11
 4 13 13 -0.08 0.8
 4 13 14 2.47 0.89
 4 13 15 4.2 0.91
 4 13 16 0.35 0.77
 4 14 -16 1.62 0.8
 4 14 -15 2.7 0.84
 4 14 -14 4.52 0.93
 4 14 -13 2.26 0.91
 4 14 -12 5.22 0.95
 4 14 -11 11.33 1.11
 4 14 -10 6.33 0.99
 4 14 -9 7.83 1.01
 4 14 -8 36.03 1.63
 4 14 -7 6.05 0.96
 4 14 -6 39.36 1.64
 4 14 -5 7.72 0.89
 4 14 -4 51.67 1.79
 4 14 -3 17.7 1.1
 4 14 -2 142.23 3.41
 4 14 -1 15.3 1.04
 4 14 0 63.23 1.97
 4 14 1 15.2 1.04
 4 14 2 142.37 3.41
 4 14 3 18.09 1.11
 4 14 4 48.9 1.74
 4 14 5 6.64 0.87
 4 14 6 40.07 1.65
 4 14 7 5.39 0.94
 4 14 8 36.59 1.63
 4 14 9 6.59 0.98
 4 14 10 6.97 1
 4 14 11 10.63 1.09
 4 14 12 5.35 0.94
 4 14 13 1.53 0.88
 4 14 14 5.05 0.93
 4 14 15 2.06 0.84
 4 14 16 1.83 0.8
 4 15 -15 10.89 1.02
 4 15 -14 1.45 0.82
 4 15 -13 0.24 0.82
 4 15 -12 26.84 1.46
 4 15 -11 34.75 1.66
 4 15 -10 0.85 0.84
 4 15 -9 20.73 1.32
 4 15 -8 20.93 1.32
 4 15 -7 17.24 1.23
 4 15 -6 6.84 0.98
 4 15 -5 3.63 0.9
 4 15 -4 2.27 0.84
 4 15 -3 12.82 1.07
 4 15 -2 49.23 1.83
 4 15 -1 45.86 1.76
 4 15 0 2.2 0.78
 4 15 1 46.32 1.76
 4 15 2 49.33 1.83
 4 15 3 13.62 1.09
 4 15 4 3.06 0.87
 4 15 5 4.3 0.9
 4 15 6 6.57 0.98
 4 15 7 17.18 1.23
 4 15 8 20.03 1.3
 4 15 9 19.54 1.31
 4 15 10 0.74 0.86
 4 15 11 35.13 1.66
 4 15 12 25.55 1.43
 4 15 13 0.26 0.82
 4 15 14 0.67 0.79
 4 15 15 9.79 1
 4 16 -14 1.55 0.8
 4 16 -13 12.68 1.07
 4 16 -12 3.59 0.9
 4 16 -11 0.22 0.84
 4 16 -10 2.52 0.91
 4 16 -9 20.93 1.32
 4 16 -8 7.07 1.01
 4 16 -7 0.18 0.83
 4 16 -6 26.64 1.45
 4 16 -5 22.96 1.38
 4 16 -4 5.38 0.94
 4 16 -3 1.91 0.86
 4 16 -2 5.71 0.94
 4 16 -1 6.55 0.96
 4 16 0 6.56 0.96
 4 16 1 6.09 0.96
 4 16 2 5.24 0.95
 4 16 3 1.2 0.84
 4 16 4 5.77 0.96
 4 16 5 23.47 1.37
 4 16 6 26.4 1.45
 4 16 7 0.55 0.84
 4 16 8 9.65 1.06
 4 16 9 21.14 1.33
 4 16 10 3.14 0.92
 4 16 11 0.39 0.85
 4 16 12 3.72 0.88
 4 16 13 11.63 1.04
 4 16 14 0.49 0.78
 4 17 -12 3.28 0.83
 4 17 -11 0.81 0.82
 4 17 -10 7.5 1
 4 17 -9 10.93 1.11
 4 17 -8 16.73 1.27
 4 17 -7 12.84 1.13
 4 17 -6 3.13 0.9
 4 17 -5 2.52 0.89
 4 17 -4 1.28 0.86
 4 17 -3 5.96 0.97
 4 17 -2 5.75 0.98
 4 17 -1 6.03 0.96
 4 17 0 6.8 1
 4 17 1 4.86 0.96
 4 17 2 5.79 0.98
 4 17 3 5.44 0.97
 4 17 4 1.35 0.85
 4 17 5 2.98 0.9
 4 17 6 2.8 0.89
 4 17 7 11.33 1.11
 4 17 8 16.33 1.26
 4 17 9 11.29 1.12
 4 17 10 7.94 1.02
 4 17 11 0.6 0.81
 4 17 12 1.85 0.81
 4 18 -11 5.6 0.91
 4 18 -10 3.91 0.85
 4 18 -9 3.08 0.89
 4 18 -8 5.24 0.97
 4 18 -7 7.54 1.02
 4 18 -6 1.45 0.89
 4 18 -5 5.01 0.97
 4 18 -4 3.52 0.89
 4 18 -3 11.41 1.11
 4 18 -2 15.22 1.18
 4 18 -1 9.45 1.06
 4 18 0 9.28 1.05
 4 18 1 9.67 1.06
 4 18 2 14.76 1.18
 4 18 3 10.53 1.08
 4 18 4 3.82 0.92
 4 18 5 3.8 0.94
 4 18 6 2.48 0.91
 4 18 7 8.08 1.03
 4 18 8 7.28 0.98
 4 18 9 3.4 0.87
 4 18 10 3.4 0.84
 4 18 11 5.88 0.91
 4 19 -9 6.17 0.91
 4 19 -8 3.85 0.87
 4 19 -7 1.81 0.84
 4 19 -6 5.69 0.94
 4 19 -5 5.08 0.94
 4 19 -4 12.07 1.13
 4 19 -3 3.62 0.94
 4 19 -2 4.27 0.95
 4 19 -1 2.8 0.91
 4 19 0 12.39 1.15
 4 19 1 1.87 0.89
 4 19 2 4.64 0.96
 4 19 3 3.09 0.91
 4 19 4 12.26 1.14
 4 19 5 4.19 0.93
 4 19 6 5.38 0.95
 4 19 7 1.79 0.84
 4 19 8 3.86 0.87
 4 19 9 7.33 0.92
 4 20 -7 19.39 1.21
 4 20 -6 6.82 0.91
 4 20 -5 8.52 0.97
 4 20 -4 1.36 0.81
 4 20 -3 6.06 0.93
 4 20 -2 1.04 0.83
 4 20 -1 9.57 1.03
 4 20 0 2.24 0.86
 4 20 1 7.68 0.99
 4 20 2 1.22 0.83
 4 20 3 6.47 0.94
 4 20 4 1.33 0.81
 4 20 5 8.07 0.97
 4 20 6 6.01 0.89
 4 20 7 18.86 1.19
 4 21 -3 5.26 0.91
 4 21 -2 13.61 1.1
 4 21 -1 6.87 0.91
 4 21 0 0.43 0.74
 4 21 1 7.68 0.92
 4 21 2 12.16 1.07
 4 21 3 5.63 0.91
 5 0 1 195.15 3.6
 5 0 2 164.52 3.1
 5 0 3 96.94 1.96
 5 0 4 126.54 2.5
 5 0 5 909.86 16.23
 5 0 6 405.25 7.35
 5 0 7 31.11 0.96
 5 0 8 16.86 0.74
 5 0 9 34.22 1.14
 5 0 10 2.26 0.55
 5 0 11 0.19 0.55
 5 0 12 107.2 2.64
 5 0 13 23.73 1.15
 5 0 14 2.35 0.73
 5 0 15 34.59 1.53
 5 0 16 44.61 1.79
 5 0 17 19.95 1.3
 5 0 18 0.38 0.83
 5 0 19 -0.05 0.82
 5 0 20 11.4 1.04
 5 0 21 12.84 1.04
 5 1 -21 1.82 0.8
 5 1 -20 5.91 0.94
 5 1 -19 1.26 0.87
 5 1 -18 0.64 0.84
 5 1 -17 13.75 1.16
 5 1 -16 6.96 0.98
 5 1 -15 8.57 0.96
 5 1 -14 21.05 1.16
 5 1 -13 11.89 0.91
 5 1 -12 116.85 2.82
 5 1 -11 90.03 2.27
 5 1 -10 124.34 2.8
 5 1 -9 56.77 1.55
 5 1 -8 31.31 1.01
 5 1 -7 5.47 0.49
 5 1 -6 263.72 4.91
 5 1 -5 65.95 1.49
 5 1 -4 247.04 4.55
 5 1 -3 519.27 9.2
 5 1 -2 713.38 12.65
 5 1 -1 161.22 3.01
 5 1 0 225.2 4.09
 5 1 1 159.82 2.99
 5 1 2 708.35 12.57
 5 1 3 519.35 9.22
 5 1 4 245.44 4.52
 5 1 5 65.38 1.48
 5 1 6 264.9 4.93
 5 1 7 5.96 0.49
 5 1 8 31.41 1.02
 5 1 9 57.69 1.57
 5 1 10 123.48 2.79
 5 1 11 88.65 2.25
 5 1 12 115.46 2.79
 5 1 13 12.57 0.92
 5 1 14 21.97 1.17
 5 1 15 8.27 0.94
 5 1 16 6.18 0.95
 5 1 17 12.63 1.13
 5 1 18 0.28 0.82
 5 1 19 1.54 0.87
 5 1 20 5.7 0.92
 5 1 21 0.4 0.78
 5 2 -20 2.45 0.85
 5 2 -19 22.73 1.36
 5 2 -18 10.73 1.08
 5 2 -17 0.21 0.82
 5 2 -16 28.07 1.46
 5 2 -15 7.29 0.93
 5 2 -14 32.56 1.41
 5 2 -13 33.18 1.36
 5 2 -12 86.27 2.29
 5 2 -11 11.63 0.82
 5 2 -10 26.57 1.07
 5 2 -9 65.72 1.72
 5 2 -8 95.8 2.19
 5 2 -7 124.26 2.59
 5 2 -6 85.46 1.88
 5 2 -5 33.81 0.94
 5 2 -4 2.09 0.34
 5 2 -3 32.92 0.87
 5 2 -2 205.16 3.8
 5 2 -1 524.84 9.32
 5 2 0 134.97 2.58
 5 2 1 519.28 9.21
 5 2 2 203.75 3.78
 5 2 3 32.78 0.87
 5 2 4 1.61 0.34
 5 2 5 33.42 0.94
 5 2 6 87.1 1.91
 5 2 7 124.18 2.59
 5 2 8 98.69 2.24
 5 2 9 65 1.71
 5 2 10 26.11 1.06
 5 2 11 11.46 0.82
 5 2 12 85.19 2.27
 5 2 13 32.44 1.34
 5 2 14 32.3 1.39
 5 2 15 8.75 0.97
 5 2 16 29.6 1.49
 5 2 17 0.8 0.83
 5 2 18 11.84 1.1
 5 2 19 21.47 1.33
 5 2 20 2.97 0.83
 5 3 -20 2.12 0.82
 5 3 -19 15.83 1.2
 5 3 -18 15.36 1.18
 5 3 -17 17.65 1.23
 5 3 -16 13.63 1.15
 5 3 -15 4.31 0.88
 5 3 -14 17.94 1.1
 5 3 -13 16.32 1.03
 5 3 -12 0.18 0.61
 5 3 -11 28.8 1.17
 5 3 -10 43.69 1.4
 5 3 -9 4.89 0.6
 5 3 -8 19.24 0.84
 5 3 -7 149.54 3.04
 5 3 -6 121.21 2.51
 5 3 -5 140.38 2.8
 5 3 -4 632.51 11.19
 5 3 -3 34.13 0.91
 5 3 -2 94.27 1.92
 5 3 -1 30.06 0.81
 5 3 0 111.81 2.2
 5 3 1 30.44 0.82
 5 3 2 93.8 1.91
 5 3 3 33.36 0.9
 5 3 4 634.74 11.24
 5 3 5 137.69 2.75
 5 3 6 120.84 2.5
 5 3 7 147.11 3
 5 3 8 18.47 0.82
 5 3 9 5.57 0.61
 5 3 10 42.22 1.38
 5 3 11 28.49 1.17
 5 3 12 0.66 0.62
 5 3 13 15.85 1.02
 5 3 14 17.79 1.1
 5 3 15 3.6 0.88
 5 3 16 14.64 1.17
 5 3 17 16.88 1.23
 5 3 18 15.45 1.17
 5 3 19 16.11 1.22
 5 3 20 2.33 0.82
 5 4 -20 4.09 0.87
 5 4 -19 4.28 0.92
 5 4 -18 11.99 1.15
 5 4 -17 0.45 0.83
 5 4 -16 7.86 1.01
 5 4 -15 2.82 0.87
 5 4 -14 23.61 1.24
 5 4 -13 31.77 1.36
 5 4 -12 23.87 1.14
 5 4 -11 14.15 0.9
 5 4 -10 23.79 1.05
 5 4 -9 1.59 0.54
 5 4 -8 76.97 1.91
 5 4 -7 214.93 4.19
 5 4 -6 41.72 1.16
 5 4 -5 1.06 0.39
 5 4 -4 243.75 4.57
 5 4 -3 436.61 7.81
 5 4 -2 309.18 5.63
 5 4 -1 247.05 4.55
 5 4 0 32.88 0.88
 5 4 1 244.78 4.51
 5 4 2 309.63 5.62
 5 4 3 428.12 7.67
 5 4 4 238.14 4.46
 5 4 5 1.57 0.4
 5 4 6 41.11 1.15
 5 4 7 214.21 4.18
 5 4 8 78.19 1.93
 5 4 9 2.35 0.55
 5 4 10 23.48 1.04
 5 4 11 13.89 0.89
 5 4 12 22.88 1.13
 5 4 13 31.01 1.34
 5 4 14 20.96 1.19
 5 4 15 3.04 0.87
 5 4 16 7.54 1
 5 4 17 0.41 0.82
 5 4 18 12.3 1.17
 5 4 19 4.21 0.92
 5 4 20 5.43 0.88
 5 5 -20 0.07 0.74
 5 5 -19 14.1 1.14
 5 5 -18 8.18 1.06
 5 5 -17 29.18 1.5
 5 5 -16 24.36 1.39
 5 5 -15 5.67 0.95
 5 5 -14 7.58 0.94
 5 5 -13 114.59 2.91
 5 5 -12 16.92 1.03
 5 5 -11 24.1 1.13
 5 5 -10 29.97 1.19
 5 5 -9 84.98 2.13
 5 5 -8 174 3.61
 5 5 -7 23.8 0.93
 5 5 -6 176.64 3.52
 5 5 -5 17.72 0.72
 5 5 -4 370.67 6.74
 5 5 -3 120.76 2.46
 5 5 -2 160.22 3.11
 5 5 -1 114.59 2.32
 5 5 0 92.74 1.94
 5 5 1 111.88 2.28
 5 5 2 158.4 3.08
 5 5 3 122.54 2.49
 5 5 4 368.65 6.71
 5 5 5 17.73 0.73
 5 5 6 177.09 3.53
 5 5 7 24.01 0.94
 5 5 8 170.99 3.57
 5 5 9 84.49 2.12
 5 5 10 30.59 1.2
 5 5 11 23.32 1.11
 5 5 12 18.5 1.06
 5 5 13 115.77 2.93
 5 5 14 7.53 0.94
 5 5 15 5.1 0.94
 5 5 16 24.98 1.4
 5 5 17 29.84 1.5
 5 5 18 9.54 1.08
 5 5 19 14.37 1.15
 5 5 20 0.57 0.75
 5 6 -20 2.6 0.83
 5 6 -19 11.91 1.09
 5 6 -18 5.2 0.97
 5 6 -17 11.08 1.09
 5 6 -16 7.9 1.03
 5 6 -15 11.88 1.11
 5 6 -14 2.68 0.85
 5 6 -13 54.98 1.84
 5 6 -12 5.88 0.81
 5 6 -11 123.32 2.97
 5 6 -10 99.59 2.49
 5 6 -9 60.44 1.73
 5 6 -8 130.12 2.9
 5 6 -7 71.48 1.83
 5 6 -6 20.37 0.86
 5 6 -5 13.92 0.68
 5 6 -4 53.96 1.38
 5 6 -3 880.06 15.6
 5 6 -2 242.67 4.56
 5 6 -1 462.45 8.3
 5 6 0 476.65 8.53
 5 6 1 456.59 8.2
 5 6 2 245.25 4.61
 5 6 3 873.27 15.53
 5 6 4 53.11 1.36
 5 6 5 13.59 0.67
 5 6 6 20.53 0.86
 5 6 7 69.68 1.79
 5 6 8 131.81 2.93
 5 6 9 59.49 1.72
 5 6 10 99.62 2.49
 5 6 11 121.4 2.94
 5 6 12 4.94 0.78
 5 6 13 54.19 1.84
 5 6 14 3.36 0.86
 5 6 15 11.65 1.1
 5 6 16 8.1 1.03
 5 6 17 10.48 1.1
 5 6 18 6.54 1
 5 6 19 12.41 1.08
 5 6 20 2.89 0.84
 5 7 -19 5.76 0.91
 5 7 -18 8.32 1.05
 5 7 -17 22.01 1.39
 5 7 -16 9.93 1.07
 5 7 -15 8.31 1.03
 5 7 -14 19.51 1.26
 5 7 -13 31.56 1.46
 5 7 -12 87.41 2.42
 5 7 -11 39.35 1.48
 5 7 -10 163.5 3.64
 5 7 -9 112.84 2.7
 5 7 -8 193.56 4.05
 5 7 -7 140.62 3.08
 5 7 -6 99.12 2.31
 5 7 -5 113.14 2.51
 5 7 -4 7.12 0.56
 5 7 -3 663.09 11.8
 5 7 -2 215.79 4.16
 5 7 -1 11.5 0.61
 5 7 0 17.01 0.7
 5 7 1 12.28 0.62
 5 7 2 215.68 4.16
 5 7 3 654.66 11.65
 5 7 4 6.3 0.55
 5 7 5 114 2.53
 5 7 6 97.86 2.29
 5 7 7 142.33 3.11
 5 7 8 193.29 4.05
 5 7 9 114.23 2.73
 5 7 10 160.56 3.6
 5 7 11 39.11 1.47
 5 7 12 86.17 2.4
 5 7 13 30.58 1.45
 5 7 14 20.12 1.28
 5 7 15 8.42 1.03
 5 7 16 9.53 1.07
 5 7 17 22.91 1.41
 5 7 18 8.28 1.02
 5 7 19 5.34 0.91
 5 8 -19 2.6 0.82
 5 8 -18 17.92 1.23
 5 8 -17 111.01 3.07
 5 8 -16 10.95 1.1
 5 8 -15 27.27 1.46
 5 8 -14 54.78 2
 5 8 -13 66.95 2.21
 5 8 -12 23.21 1.24
 5 8 -11 101.3 2.66
 5 8 -10 112.85 2.81
 5 8 -9 102.14 2.56
 5 8 -8 11.37 0.83
 5 8 -7 158.3 3.44
 5 8 -6 61.8 1.71
 5 8 -5 234.33 4.66
 5 8 -4 215.08 4.29
 5 8 -3 12.77 0.72
 5 8 -2 86.57 2.03
 5 8 -1 103.97 2.29
 5 8 0 66.57 1.63
 5 8 1 103.81 2.28
 5 8 2 84.92 2
 5 8 3 12.9 0.72
 5 8 4 211.99 4.24
 5 8 5 226.18 4.52
 5 8 6 60.09 1.68
 5 8 7 158.44 3.44
 5 8 8 11.57 0.84
 5 8 9 100.11 2.53
 5 8 10 110.45 2.77
 5 8 11 99.81 2.63
 5 8 12 23.03 1.24
 5 8 13 65.83 2.19
 5 8 14 53 1.98
 5 8 15 27.7 1.48
 5 8 16 10.6 1.11
 5 8 17 110.08 3.06
 5 8 18 17.5 1.23
 5 8 19 2.21 0.81
 5 9 -19 15.58 1.12
 5 9 -18 17.06 1.17
 5 9 -17 25.68 1.44
 5 9 -16 12.67 1.19
 5 9 -15 12.5 1.14
 5 9 -14 13.16 1.16
 5 9 -13 2.52 0.88
 5 9 -12 63.36 2.11
 5 9 -11 172.45 3.96
 5 9 -10 158.6 3.66
 5 9 -9 81.23 2.24
 5 9 -8 88 2.31
 5 9 -7 124.57 2.91
 5 9 -6 95.78 2.36
 5 9 -5 38.98 1.31
 5 9 -4 59.47 1.66
 5 9 -3 159.13 3.36
 5 9 -2 35.54 1.18
 5 9 -1 6.3 0.6
 5 9 0 170.71 3.53
 5 9 1 6.88 0.63
 5 9 2 36.16 1.19
 5 9 3 158.7 3.36
 5 9 4 59.63 1.66
 5 9 5 39.74 1.32
 5 9 6 97.83 2.4
 5 9 7 125.28 2.92
 5 9 8 87.83 2.31
 5 9 9 82.17 2.26
 5 9 10 159.74 3.68
 5 9 11 174.62 4
 5 9 12 60.67 2.06
 5 9 13 2.59 0.87
 5 9 14 13.14 1.16
 5 9 15 13.68 1.17
 5 9 16 12.06 1.18
 5 9 17 27.45 1.46
 5 9 18 18.03 1.21
 5 9 19 17.74 1.15
 5 10 -18 -0.42 0.74
 5 10 -17 15.23 1.16
 5 10 -16 41.53 1.77
 5 10 -15 2.12 0.91
 5 10 -14 54.52 2
 5 10 -13 36.14 1.64
 5 10 -12 7.35 1.01
 5 10 -11 87.51 2.55
 5 10 -10 48 1.72
 5 10 -9 24.19 1.2
 5 10 -8 1.62 0.68
 5 10 -7 7.85 0.79
 5 10 -6 84.84 2.23
 5 10 -5 35.79 1.31
 5 10 -4 113.25 2.66
 5 10 -3 202.25 4.18
 5 10 -2 28.28 1.11
 5 10 -1 178.05 3.74
 5 10 0 3.5 0.59
 5 10 1 176.91 3.72
 5 10 2 29.36 1.12
 5 10 3 198.78 4.13
 5 10 4 111.15 2.64
 5 10 5 35.63 1.31
 5 10 6 84.42 2.22
 5 10 7 7.91 0.8
 5 10 8 1.81 0.68
 5 10 9 22.81 1.18
 5 10 10 45.82 1.68
 5 10 11 86.89 2.54
 5 10 12 7.59 0.99
 5 10 13 35.63 1.63
 5 10 14 52.29 1.97
 5 10 15 3.36 0.92
 5 10 16 42.12 1.78
 5 10 17 15.65 1.18
 5 10 18 0.29 0.76
 5 11 -17 1.47 0.81
 5 11 -16 24.31 1.38
 5 11 -15 3.56 0.96
 5 11 -14 5.5 0.97
 5 11 -13 6.31 1
 5 11 -12 1.23 0.85
 5 11 -11 39.85 1.7
 5 11 -10 45.63 1.76
 5 11 -9 30 1.37
 5 11 -8 44.61 1.62
 5 11 -7 0.03 0.64
 5 11 -6 85.68 2.3
 5 11 -5 49.11 1.61
 5 11 -4 265.99 5.38
 5 11 -3 12.6 0.86
 5 11 -2 5.16 0.69
 5 11 -1 53.04 1.62
 5 11 0 169.56 3.66
 5 11 1 52.94 1.61
 5 11 2 4.47 0.68
 5 11 3 12.35 0.86
 5 11 4 263.73 5.35
 5 11 5 47.37 1.58
 5 11 6 82.99 2.26
 5 11 7 0.11 0.64
 5 11 8 43.77 1.59
 5 11 9 32.07 1.41
 5 11 10 44.92 1.75
 5 11 11 39.15 1.69
 5 11 12 1.13 0.85
 5 11 13 6.13 0.98
 5 11 14 7.02 0.99
 5 11 15 4.22 0.97
 5 11 16 24.6 1.39
 5 11 17 1.94 0.81
 5 12 -17 1.66 0.76
 5 12 -16 8.58 1
 5 12 -15 4.43 0.95
 5 12 -14 7.51 1.06
 5 12 -13 18.92 1.28
 5 12 -12 16.61 1.23
 5 12 -11 15.56 1.22
 5 12 -10 23.47 1.36
 5 12 -9 40.24 1.66
 5 12 -8 4.73 0.83
 5 12 -7 6.81 0.85
 5 12 -6 54.79 1.79
 5 12 -5 6.34 0.8
 5 12 -4 67.19 1.98
 5 12 -3 36.29 1.38
 5 12 -2 30.18 1.26
 5 12 -1 49.83 1.62
 5 12 0 16.15 0.97
 5 12 1 49.92 1.62
 5 12 2 29.57 1.25
 5 12 3 35.67 1.38
 5 12 4 65.01 1.95
 5 12 5 7.06 0.82
 5 12 6 53.85 1.78
 5 12 7 6.15 0.84
 5 12 8 5.37 0.84
 5 12 9 41.27 1.68
 5 12 10 23.97 1.37
 5 12 11 17.03 1.24
 5 12 12 16.38 1.22
 5 12 13 17.42 1.24
 5 12 14 7.13 1.04
 5 12 15 6.01 0.97
 5 12 16 8.35 1
 5 12 17 -0.03 0.76
 5 13 -16 14.71 1.09
 5 13 -15 1.03 0.83
 5 13 -14 10.94 1.09
 5 13 -13 2.67 0.92
 5 13 -12 2.6 0.9
 5 13 -11 3.36 0.9
 5 13 -10 5.07 0.96
 5 13 -9 2.54 0.87
 5 13 -8 7.23 0.99
 5 13 -7 19.85 1.22
 5 13 -6 67.98 2.09
 5 13 -5 5.39 0.83
 5 13 -4 13.35 0.99
 5 13 -3 21.62 1.15
 5 13 -2 10.55 0.91
 5 13 -1 21.21 1.13
 5 13 0 2.83 0.71
 5 13 1 21.02 1.12
 5 13 2 11.39 0.92
 5 13 3 20.9 1.13
 5 13 4 13.79 1
 5 13 5 5.74 0.83
 5 13 6 67.43 2.08
 5 13 7 20.47 1.23
 5 13 8 7.98 1
 5 13 9 3.37 0.88
 5 13 10 5.75 0.97
 5 13 11 4.1 0.93
 5 13 12 2.97 0.89
 5 13 13 2.59 0.93
 5 13 14 10.85 1.1
 5 13 15 0.91 0.83
 5 13 16 15.57 1.1
 5 14 -15 1.1 0.78
 5 14 -14 0.76 0.84
 5 14 -13 6.5 0.99
 5 14 -12 2.09 0.91
 5 14 -11 13.91 1.16
 5 14 -10 3.48 0.9
 5 14 -9 0.43 0.84
 5 14 -8 6.08 0.97
 5 14 -7 7.23 0.99
 5 14 -6 34.33 1.57
 5 14 -5 15.66 1.12
 5 14 -4 21.03 1.2
 5 14 -3 6.15 0.86
 5 14 -2 21.71 1.19
 5 14 -1 15.62 1.06
 5 14 0 14.49 1.03
 5 14 1 17.19 1.08
 5 14 2 22.9 1.22
 5 14 3 7.47 0.88
 5 14 4 21.69 1.21
 5 14 5 13.48 1.08
 5 14 6 33.37 1.54
 5 14 7 7.37 1
 5 14 8 4.2 0.93
 5 14 9 -0.22 0.81
 5 14 10 3.47 0.9
 5 14 11 14.21 1.17
 5 14 12 2.18 0.92
 5 14 13 7.17 1
 5 14 14 1.87 0.86
 5 14 15 -0.01 0.76
 5 15 -14 15.35 1.12
 5 15 -13 13.11 1.11
 5 15 -12 8.2 1.05
 5 15 -11 3.98 0.96
 5 15 -10 2.27 0.86
 5 15 -9 4.79 0.94
 5 15 -8 7.63 1.02
 5 15 -7 12.99 1.14
 5 15 -6 5.05 0.94
 5 15 -5 5.15 0.94
 5 15 -4 13.73 1.14
 5 15 -3 19.69 1.27
 5 15 -2 7.04 0.94
 5 15 -1 1.71 0.81
 5 15 0 11.43 1.03
 5 15 1 2.88 0.84
 5 15 2 7.12 0.95
 5 15 3 21.58 1.31
 5 15 4 13.81 1.15
 5 15 5 5.15 0.94
 5 15 6 5.42 0.96
 5 15 7 12.61 1.15
 5 15 8 6.85 1
 5 15 9 4.05 0.95
 5 15 10 1.99 0.87
 5 15 11 3.81 0.96
 5 15 12 8.67 1.06
 5 15 13 13.62 1.12
 5 15 14 15.65 1.12
 5 16 -13 0.16 0.76
 5 16 -12 1.53 0.82
 5 16 -11 4.67 0.93
 5 16 -10 0.64 0.87
 5 16 -9 20.76 1.36
 5 16 -8 5.35 0.96
 5 16 -7 1.63 0.87
 5 16 -6 3.81 0.94
 5 16 -5 11.36 1.1
 5 16 -4 17.59 1.25
 5 16 -3 2.53 0.89
 5 16 -2 41.34 1.74
 5 16 -1 23.64 1.38
 5 16 0 1.68 0.85
 5 16 1 24.84 1.4
 5 16 2 41.92 1.75
 5 16 3 2.36 0.89
 5 16 4 17.79 1.25
 5 16 5 9.33 1.06
 5 16 6 4.27 0.94
 5 16 7 1.96 0.88
 5 16 8 3.16 0.9
 5 16 9 21.25 1.36
 5 16 10 0.9 0.86
 5 16 11 3.48 0.91
 5 16 12 2.28 0.84
 5 16 13 0.3 0.76
 5 17 -12 3.13 0.8
 5 17 -11 9.08 0.99
 5 17 -10 0.27 0.81
 5 17 -9 17.86 1.27
 5 17 -8 7.44 1.05
 5 17 -7 16.08 1.26
 5 17 -6 2.26 0.87
 5 17 -5 7.06 1.01
 5 17 -4 19.36 1.29
 5 17 -3 1.14 0.84
 5 17 -2 2.96 0.91
 5 17 -1 13.09 1.16
 5 17 0 1.54 0.87
 5 17 1 13.17 1.16
 5 17 2 3.04 0.9
 5 17 3 0.55 0.83
 5 17 4 19.54 1.28
 5 17 5 6.58 1
 5 17 6 2.07 0.86
 5 17 7 16.59 1.25
 5 17 8 8.68 1.05
 5 17 9 16.74 1.23
 5 17 10 -0.12 0.8
 5 17 11 10.28 1.01
 5 17 12 1.63 0.78
 5 18 -10 1.38 0.78
 5 18 -9 7.81 0.97
 5 18 -8 1.84 0.86
 5 18 -7 0.5 0.84
 5 18 -6 2.66 0.91
 5 18 -5 5.25 0.98
 5 18 -4 10.23 1.11
 5 18 -3 0.18 0.81
 5 18 -2 5.7 0.95
 5 18 -1 9.63 1.06
 5 18 0 10.22 1.08
 5 18 1 9.4 1.06
 5 18 2 6.27 0.97
 5 18 3 0.89 0.83
 5 18 4 10.09 1.12
 5 18 5 5.09 0.99
 5 18 6 2.12 0.88
 5 18 7 0.74 0.85
 5 18 8 2.54 0.87
 5 18 9 6.46 0.95
 5 18 10 1.25 0.79
 5 19 -8 0.63 0.77
 5 19 -7 6.86 0.95
 5 19 -6 9.56 1.03
 5 19 -5 0.69 0.82
 5 19 -4 0.78 0.83
 5 19 -3 1.98 0.87
 5 19 -2 1.42 0.84
 5 19 -1 8.17 1.06
 5 19 0 3.6 0.91
 5 19 1 8.92 1.05
 5 19 2 1 0.85
 5 19 3 2.48 0.88
 5 19 4 0.6 0.83
 5 19 5 0.37 0.82
 5 19 6 9.6 1.04
 5 19 7 6.55 0.94
 5 19 8 -0.2 0.75
 5 20 -6 2.41 0.84
 5 20 -5 8.24 0.94
 5 20 -4 -0.5 0.76
 5 20 -3 2.41 0.85
 5 20 -2 3.92 0.87
 5 20 -1 3.81 0.89
 5 20 0 -0.29 0.78
 5 20 1 4.28 0.89
 5 20 2 2.69 0.87
 5 20 3 2.59 0.85
 5 20 4 0.62 0.76
 5 20 5 8.37 0.95
 5 20 6 1.59 0.84
 6 0 0 759.61 13.39
 6 0 1 106.51 2.12
 6 0 2 168.59 3.19
 6 0 3 58.59 1.34
 6 0 4 35.98 0.98
 6 0 5 23.9 0.8
 6 0 6 31.02 0.96
 6 0 7 8.92 0.58
 6 0 8 135.02 2.89
 6 0 9 104.41 2.42
 6 0 10 1.86 0.58
 6 0 11 11.05 0.82
 6 0 12 0.64 0.63
 6 0 13 2.57 0.72
 6 0 14 1.76 0.73
 6 0 15 10.65 1.04
 6 0 16 0.46 0.81
 6 0 17 6.13 0.97
 6 0 18 14.19 1.21
 6 0 19 15.75 1.21
 6 0 20 2.09 0.83
 6 1 -20 1.72 0.81
 6 1 -19 4.66 0.93
 6 1 -18 9.73 1.1
 6 1 -17 0.58 0.85
 6 1 -16 7.13 1
 6 1 -15 15.98 1.17
 6 1 -14 3.63 0.78
 6 1 -13 15.43 1.02
 6 1 -12 19.03 1.04
 6 1 -11 28.15 1.17
 6 1 -10 194.71 4.05
 6 1 -9 44.83 1.38
 6 1 -8 10.84 0.69
 6 1 -7 64.3 1.59
 6 1 -6 217.82 4.16
 6 1 -5 429.7 7.72
 6 1 -4 93.62 1.97
 6 1 -3 29.29 0.84
 6 1 -2 328.82 5.92
 6 1 -1 421.34 7.46
 6 1 0 1057.21 18.64
 6 1 1 421.51 7.47
 6 1 2 330.25 5.94
 6 1 3 29.18 0.84
 6 1 4 95.08 2
 6 1 5 426.57 7.67
 6 1 6 219.69 4.19
 6 1 7 64.99 1.6
 6 1 8 10.66 0.69
 6 1 9 45.62 1.39
 6 1 10 194.89 4.05
 6 1 11 28.14 1.18
 6 1 12 18.98 1.04
 6 1 13 16.17 1.03
 6 1 14 3.18 0.78
 6 1 15 15.73 1.17
 6 1 16 7.24 1
 6 1 17 1.52 0.86
 6 1 18 11.6 1.13
 6 1 19 3.9 0.91
 6 1 20 3.19 0.83
 6 2 -20 6.93 0.92
 6 2 -19 0.48 0.83
 6 2 -18 1.68 0.89
 6 2 -17 26.37 1.43
 6 2 -16 30.32 1.53
 6 2 -15 12.62 1.1
 6 2 -14 7.08 0.87
 6 2 -13 24.77 1.22
 6 2 -12 91.29 2.4
 6 2 -11 146.82 3.3
 6 2 -10 47.68 1.49
 6 2 -9 14.11 0.81
 6 2 -8 14.92 0.78
 6 2 -7 52.91 1.4
 6 2 -6 42.06 1.16
 6 2 -5 696.19 12.24
 6 2 -4 147.96 2.9
 6 2 -3 190.81 3.6
 6 2 -2 324.47 5.84
 6 2 -1 950.78 16.72
 6 2 0 92.8 1.9
 6 2 1 946.99 16.65
 6 2 2 321.22 5.8
 6 2 3 191.91 3.63
 6 2 4 147.71 2.9
 6 2 5 686.4 12.11
 6 2 6 41.5 1.16
 6 2 7 53.55 1.41
 6 2 8 14.98 0.78
 6 2 9 13.97 0.81
 6 2 10 48.53 1.51
 6 2 11 146.57 3.3
 6 2 12 91.56 2.41
 6 2 13 24.44 1.21
 6 2 14 7.07 0.87
 6 2 15 13.42 1.13
 6 2 16 28.96 1.5
 6 2 17 26.73 1.44
 6 2 18 1.26 0.86
 6 2 19 0.1 0.8
 6 2 20 6.95 0.92
 6 3 -20 0.03 0.75
 6 3 -19 3.55 0.89
 6 3 -18 4.43 0.96
 6 3 -17 9.84 1.06
 6 3 -16 0.66 0.82
 6 3 -15 14.44 1.16
 6 3 -14 4.56 0.86
 6 3 -13 5.41 0.8
 6 3 -12 16.63 1.01
 6 3 -11 3.34 0.67
 6 3 -10 44.24 1.44
 6 3 -9 13.69 0.81
 6 3 -8 426.16 7.87
 6 3 -7 174.57 3.54
 6 3 -6 207.78 4.02
 6 3 -5 7.63 0.53
 6 3 -4 290.7 5.35
 6 3 -3 50.02 1.23
 6 3 -2 462.19 8.17
 6 3 -1 317.95 5.75
 6 3 0 1259.9 22.2
 6 3 1 321.84 5.8
 6 3 2 461.44 8.19
 6 3 3 49.67 1.22
 6 3 4 285.94 5.26
 6 3 5 7.33 0.52
 6 3 6 209.28 4.04
 6 3 7 177.73 3.6
 6 3 8 420.19 7.77
 6 3 9 13.79 0.81
 6 3 10 42.62 1.42
 6 3 11 3.41 0.68
 6 3 12 16.2 1.01
 6 3 13 5.63 0.82
 6 3 14 5.96 0.88
 6 3 15 14.61 1.16
 6 3 16 0.94 0.83
 6 3 17 8.81 1.03
 6 3 18 5.18 0.97
 6 3 19 3.5 0.9
 6 3 20 0.29 0.76
 6 4 -20 20.72 1.19
 6 4 -19 26.75 1.41
 6 4 -18 7.96 1.04
 6 4 -17 22.38 1.35
 6 4 -16 2.01 0.86
 6 4 -15 16.83 1.23
 6 4 -14 6 0.91
 6 4 -13 3.88 0.78
 6 4 -12 31.9 1.33
 6 4 -11 62.14 1.85
 6 4 -10 86.42 2.22
 6 4 -9 34.4 1.23
 6 4 -8 87.39 2.13
 6 4 -7 79.21 1.93
 6 4 -6 406.22 7.39
 6 4 -5 381.31 6.93
 6 4 -4 282.09 5.21
 6 4 -3 442.56 7.88
 6 4 -2 325.38 5.89
 6 4 -1 520.59 9.17
 6 4 0 13.04 0.57
 6 4 1 513.25 9.04
 6 4 2 321.15 5.82
 6 4 3 448.47 8
 6 4 4 280.44 5.19
 6 4 5 381.56 6.94
 6 4 6 404.48 7.37
 6 4 7 77.97 1.91
 6 4 8 88.86 2.15
 6 4 9 34.66 1.24
 6 4 10 84.86 2.2
 6 4 11 61.74 1.84
 6 4 12 32.31 1.34
 6 4 13 4.11 0.79
 6 4 14 5.7 0.88
 6 4 15 16.94 1.22
 6 4 16 3.23 0.9
 6 4 17 20.81 1.31
 6 4 18 9.28 1.07
 6 4 19 25.82 1.39
 6 4 20 19.31 1.17
 6 5 -20 0.55 0.78
 6 5 -19 18.18 1.22
 6 5 -18 2.6 0.9
 6 5 -17 2.99 0.91
 6 5 -16 26.41 1.44
 6 5 -15 72.78 2.34
 6 5 -14 135.42 3.43
 6 5 -13 47.44 1.71
 6 5 -12 126.51 3.08
 6 5 -11 93.15 2.43
 6 5 -10 5.25 0.71
 6 5 -9 12.45 0.82
 6 5 -8 101.82 2.41
 6 5 -7 83 2.03
 6 5 -6 187.8 3.78
 6 5 -5 88.19 2
 6 5 -4 103.61 2.23
 6 5 -3 164.93 3.25
 6 5 -2 9.86 0.55
 6 5 -1 175.77 3.4
 6 5 0 99.58 2.1
 6 5 1 174.88 3.38
 6 5 2 9.32 0.55
 6 5 3 166.41 3.27
 6 5 4 101.58 2.19
 6 5 5 89.27 2.01
 6 5 6 189.42 3.8
 6 5 7 83.51 2.04
 6 5 8 101.82 2.41
 6 5 9 12.33 0.82
 6 5 10 5.53 0.71
 6 5 11 94.05 2.44
 6 5 12 123.96 3.04
 6 5 13 48.51 1.73
 6 5 14 136.95 3.46
 6 5 15 72.18 2.33
 6 5 16 27.49 1.46
 6 5 17 2.51 0.9
 6 5 18 2.88 0.91
 6 5 19 19.09 1.23
 6 5 20 1.24 0.8
 6 6 -19 17.09 1.15
 6 6 -18 6.52 0.99
 6 6 -17 51.76 2
 6 6 -16 6.16 1
 6 6 -15 17.03 1.24
 6 6 -14 0.33 0.83
 6 6 -13 45.59 1.75
 6 6 -12 0.96 0.71
 6 6 -11 46.05 1.6
 6 6 -10 8.81 0.81
 6 6 -9 161.89 3.53
 6 6 -8 19.35 0.95
 6 6 -7 4.14 0.6
 6 6 -6 23.23 0.95
 6 6 -5 57.63 1.54
 6 6 -4 5.3 0.52
 6 6 -3 136.46 2.8
 6 6 -2 184.9 3.6
 6 6 -1 103.89 2.22
 6 6 0 43.49 1.17
 6 6 1 102.5 2.19
 6 6 2 183.92 3.58
 6 6 3 133.91 2.76
 6 6 4 4.71 0.51
 6 6 5 58.63 1.55
 6 6 6 23.15 0.95
 6 6 7 4.03 0.6
 6 6 8 19.06 0.95
 6 6 9 167.94 3.64
 6 6 10 7.62 0.79
 6 6 11 46.84 1.62
 6 6 12 1.06 0.71
 6 6 13 45.49 1.75
 6 6 14 -0.25 0.8
 6 6 15 18.54 1.26
 6 6 16 5.43 0.97
 6 6 17 52.1 2
 6 6 18 7.31 1.01
 6 6 19 18.25 1.19
 6 7 -19 2.1 0.81
 6 7 -18 6.93 0.97
 6 7 -17 3.89 0.96
 6 7 -16 18.42 1.27
 6 7 -15 9.24 1.06
 6 7 -14 19.05 1.28
 6 7 -13 26.87 1.41
 6 7 -12 88.18 2.46
 6 7 -11 35.56 1.43
 6 7 -10 9.01 0.83
 6 7 -9 6.64 0.76
 6 7 -8 2.02 0.63
 6 7 -7 161.74 3.47
 6 7 -6 185.79 3.83
 6 7 -5 68.73 1.78
 6 7 -4 57.31 1.55
 6 7 -3 37.55 1.17
 6 7 -2 4.56 0.51
 6 7 -1 17.75 0.76
 6 7 0 33.49 1.04
 6 7 1 17.42 0.75
 6 7 2 4.82 0.51
 6 7 3 37.57 1.17
 6 7 4 56.74 1.53
 6 7 5 69.62 1.79
 6 7 6 185.24 3.82
 6 7 7 162.4 3.48
 6 7 8 2.49 0.64
 6 7 9 6.35 0.75
 6 7 10 8.89 0.83
 6 7 11 35.64 1.43
 6 7 12 89.2 2.48
 6 7 13 26.66 1.42
 6 7 14 19.16 1.27
 6 7 15 7.84 1.03
 6 7 16 18.04 1.26
 6 7 17 4.9 0.98
 6 7 18 6.03 0.95
 6 7 19 1.24 0.8
 6 8 -19 9.17 0.99
 6 8 -18 15.28 1.14
 6 8 -17 5.13 0.98
 6 8 -16 20 1.3
 6 8 -15 13.39 1.16
 6 8 -14 27.07 1.46
 6 8 -13 31.24 1.53
 6 8 -12 17.31 1.18
 6 8 -11 30.87 1.37
 6 8 -10 24.36 1.2
 6 8 -9 41.85 1.5
 6 8 -8 91.7 2.36
 6 8 -7 10.88 0.81
 6 8 -6 32.31 1.2
 6 8 -5 3.68 0.61
 6 8 -4 6.12 0.63
 6 8 -3 40.8 1.28
 6 8 -2 93.04 2.17
 6 8 -1 91.82 2.14
 6 8 0 4.72 0.56
 6 8 1 89.77 2.11
 6 8 2 92.34 2.16
 6 8 3 39.99 1.26
 6 8 4 6.08 0.63
 6 8 5 4.09 0.61
 6 8 6 31.92 1.2
 6 8 7 11.25 0.82
 6 8 8 91.58 2.35
 6 8 9 41.4 1.49
 6 8 10 25.74 1.23
 6 8 11 32.08 1.39
 6 8 12 19.6 1.22
 6 8 13 33.03 1.55
 6 8 14 28.14 1.48
 6 8 15 11.93 1.13
 6 8 16 19.1 1.29
 6 8 17 6.11 1
 6 8 18 16.18 1.16
 6 8 19 10.14 1.01
 6 9 -18 5.05 0.88
 6 9 -17 1.26 0.86
 6 9 -16 21.19 1.37
 6 9 -15 17.95 1.26
 6 9 -14 3.31 0.91
 6 9 -13 1.43 0.85
 6 9 -12 18.42 1.26
 6 9 -11 3.67 0.8
 6 9 -10 69.52 2.1
 6 9 -9 9.21 0.87
 6 9 -8 16.77 1
 6 9 -7 17.01 0.97
 6 9 -6 5.99 0.72
 6 9 -5 45.18 1.46
 6 9 -4 14.24 0.85
 6 9 -3 43.38 1.38
 6 9 -2 35.05 1.21
 6 9 -1 22.87 0.97
 6 9 0 38.42 1.26
 6 9 1 22.4 0.96
 6 9 2 35.04 1.21
 6 9 3 45.19 1.41
 6 9 4 15.87 0.87
 6 9 5 44.88 1.45
 6 9 6 6.76 0.72
 6 9 7 16.24 0.96
 6 9 8 16.99 1.01
 6 9 9 8.82 0.86
 6 9 10 72.66 2.16
 6 9 11 3 0.8
 6 9 12 19.28 1.27
 6 9 13 0.61 0.83
 6 9 14 3.19 0.92
 6 9 15 19.79 1.29
 6 9 16 22.1 1.38
 6 9 17 1.1 0.85
 6 9 18 4.65 0.87
 6 10 -18 -0.09 0.78
 6 10 -17 3.47 0.88
 6 10 -16 8.65 1.04
 6 10 -15 24.2 1.42
 6 10 -14 26.24 1.44
 6 10 -13 6.68 0.99
 6 10 -12 19.37 1.28
 6 10 -11 35.08 1.6
 6 10 -10 9.47 0.95
 6 10 -9 78.08 2.25
 6 10 -8 21.32 1.14
 6 10 -7 1.79 0.68
 6 10 -6 34.28 1.33
 6 10 -5 145.84 3.28
 6 10 -4 59.76 1.75
 6 10 -3 3.03 0.63
 6 10 -2 7.49 0.72
 6 10 -1 0.6 0.56
 6 10 0 0.85 0.55
 6 10 1 1.15 0.57
 6 10 2 7.34 0.71
 6 10 3 3.23 0.63
 6 10 4 59.44 1.75
 6 10 5 146.78 3.3
 6 10 6 36.01 1.36
 6 10 7 1.91 0.67
 6 10 8 21.13 1.13
 6 10 9 77.34 2.24
 6 10 10 8.51 0.93
 6 10 11 36.52 1.63
 6 10 12 18.99 1.28
 6 10 13 7.03 0.99
 6 10 14 27.55 1.46
 6 10 15 22.8 1.42
 6 10 16 9.63 1.07
 6 10 17 4.04 0.89
 6 10 18 0.72 0.78
 6 11 -17 2.5 0.82
 6 11 -16 8.93 1.04
 6 11 -15 13.65 1.2
 6 11 -14 53.64 1.97
 6 11 -13 5.89 0.97
 6 11 -12 13.86 1.17
 6 11 -11 63.81 2.17
 6 11 -10 24.3 1.38
 6 11 -9 72.51 2.19
 6 11 -8 3.07 0.77
 6 11 -7 16.63 1.04
 6 11 -6 12.89 0.94
 6 11 -5 3.55 0.72
 6 11 -4 63.82 1.88
 6 11 -3 7.14 0.77
 6 11 -2 32.3 1.27
 6 11 -1 98.81 2.46
 6 11 0 74.8 2.04
 6 11 1 96.47 2.42
 6 11 2 32.79 1.28
 6 11 3 7.74 0.78
 6 11 4 63.74 1.88
 6 11 5 3.71 0.73
 6 11 6 13.91 0.96
 6 11 7 17.22 1.05
 6 11 8 3.71 0.77
 6 11 9 71.47 2.18
 6 11 10 22.9 1.34
 6 11 11 62.64 2.15
 6 11 12 13.41 1.15
 6 11 13 5.43 0.95
 6 11 14 52 1.94
 6 11 15 14.69 1.21
 6 11 16 8.41 1.01
 6 11 17 1.86 0.81
 6 12 -16 24.69 1.32
 6 12 -15 8.25 1.03
 6 12 -14 9.32 1.11
 6 12 -13 0.18 0.83
 6 12 -12 30.59 1.54
 6 12 -11 6.73 1
 6 12 -10 5.11 0.96
 6 12 -9 30.92 1.52
 6 12 -8 15.85 1.14
 6 12 -7 8.44 0.91
 6 12 -6 43.13 1.6
 6 12 -5 12.38 0.96
 6 12 -4 59.03 1.86
 6 12 -3 27.6 1.25
 6 12 -2 33.82 1.35
 6 12 -1 44.58 1.55
 6 12 0 42.18 1.5
 6 12 1 45.09 1.56
 6 12 2 32.82 1.33
 6 12 3 27.75 1.25
 6 12 4 59.2 1.86
 6 12 5 11.88 0.94
 6 12 6 42.53 1.58
 6 12 7 8.53 0.91
 6 12 8 15.22 1.14
 6 12 9 30.51 1.51
 6 12 10 4.61 0.94
 6 12 11 6.44 0.99
 6 12 12 30.52 1.53
 6 12 13 -0.16 0.82
 6 12 14 11.01 1.14
 6 12 15 7.52 1.02
 6 12 16 25.78 1.34
 6 13 -16 2.6 0.81
 6 13 -15 5.65 0.91
 6 13 -14 1.84 0.88
 6 13 -13 6.59 1.02
 6 13 -12 2.1 0.88
 6 13 -11 1.11 0.84
 6 13 -10 -0.52 0.84
 6 13 -9 76.75 2.42
 6 13 -8 65.3 2.2
 6 13 -7 38.86 1.67
 6 13 -6 37.25 1.58
 6 13 -5 0.9 0.72
 6 13 -4 127.6 3.14
 6 13 -3 48.26 1.7
 6 13 -2 32.93 1.39
 6 13 -1 27.03 1.27
 6 13 0 17.6 1.07
 6 13 1 28.08 1.28
 6 13 2 32.21 1.38
 6 13 3 48.91 1.71
 6 13 4 127.85 3.14
 6 13 5 0.32 0.73
 6 13 6 37.33 1.58
 6 13 7 39.36 1.68
 6 13 8 66.33 2.22
 6 13 9 74.39 2.38
 6 13 10 1.49 0.87
 6 13 11 0.9 0.83
 6 13 12 3.12 0.9
 6 13 13 6.35 1.01
 6 13 14 1.61 0.86
 6 13 15 5.26 0.92
 6 13 16 0.62 0.79
 6 14 -15 0.63 0.74
 6 14 -14 5.84 0.93
 6 14 -13 11.23 1.1
 6 14 -12 5.72 0.99
 6 14 -11 7.01 0.99
 6 14 -10 10.22 1.1
 6 14 -9 15.49 1.22
 6 14 -8 6.85 1.03
 6 14 -7 11.28 1.11
 6 14 -6 2.28 0.87
 6 14 -5 34.23 1.57
 6 14 -4 9.92 1
 6 14 -3 37.31 1.59
 6 14 -2 117.17 3
 6 14 -1 80.81 2.34
 6 14 0 16.16 1.09
 6 14 1 80.32 2.32
 6 14 2 117.04 2.99
 6 14 3 36.46 1.58
 6 14 4 8.6 0.97
 6 14 5 33.34 1.56
 6 14 6 1.28 0.87
 6 14 7 12.23 1.13
 6 14 8 7.33 1.01
 6 14 9 17.73 1.24
 6 14 10 10.45 1.09
 6 14 11 6.91 1
 6 14 12 5.7 1
 6 14 13 9.7 1.07
 6 14 14 6.21 0.93
 6 14 15 0.43 0.75
 6 15 -14 3.56 0.86
 6 15 -13 0.85 0.79
 6 15 -12 7.76 1.03
 6 15 -11 2.97 0.92
 6 15 -10 8.46 1.08
 6 15 -9 7.49 1.01
 6 15 -8 4.93 0.97
 6 15 -7 35.52 1.64
 6 15 -6 7.75 1.03
 6 15 -5 15.76 1.21
 6 15 -4 2.65 0.89
 6 15 -3 19.8 1.28
 6 15 -2 10.44 1.08
 6 15 -1 16.76 1.21
 6 15 0 13.52 1.14
 6 15 1 17.44 1.22
 6 15 2 9.21 1.05
 6 15 3 18.07 1.25
 6 15 4 2.51 0.87
 6 15 5 14.75 1.18
 6 15 6 7.52 1.02
 6 15 7 34.74 1.61
 6 15 8 3.94 0.94
 6 15 9 5.04 0.97
 6 15 10 9.85 1.11
 6 15 11 3.47 0.93
 6 15 12 8.37 1.03
 6 15 13 -0.56 0.78
 6 15 14 3.64 0.84
 6 16 -13 -0.17 0.78
 6 16 -12 9.42 0.99
 6 16 -11 1.83 0.86
 6 16 -10 0.35 0.85
 6 16 -9 17.95 1.29
 6 16 -8 12.47 1.13
 6 16 -7 2.74 0.92
 6 16 -6 6.87 1.01
 6 16 -5 3.84 0.94
 6 16 -4 24.36 1.41
 6 16 -3 26.55 1.45
 6 16 -2 27.3 1.46
 6 16 -1 5.9 0.99
 6 16 0 9.07 1.05
 6 16 1 6.92 1
 6 16 2 28.71 1.49
 6 16 3 27.12 1.47
 6 16 4 23.59 1.39
 6 16 5 3.58 0.94
 6 16 6 7.06 1
 6 16 7 2.76 0.91
 6 16 8 12.21 1.12
 6 16 9 19.37 1.31
 6 16 10 0.5 0.84
 6 16 11 0.93 0.83
 6 16 12 9.39 0.99
 6 16 13 -0.53 0.76
 6 17 -11 1.29 0.78
 6 17 -10 6.3 0.94
 6 17 -9 4.67 0.94
 6 17 -8 3.35 0.9
 6 17 -7 5.47 1
 6 17 -6 1.87 0.91
 6 17 -5 11.99 1.1
 6 17 -4 2.39 0.88
 6 17 -3 8.63 1.05
 6 17 -2 18.53 1.28
 6 17 -1 7.15 1.02
 6 17 0 3.6 0.93
 6 17 1 6.55 1.01
 6 17 2 18.34 1.27
 6 17 3 8.73 1.04
 6 17 4 2.15 0.89
 6 17 5 10.13 1.08
 6 17 6 1.56 0.91
 6 17 7 4.2 0.99
 6 17 8 2.53 0.91
 6 17 9 5 0.95
 6 17 10 6.22 0.94
 6 17 11 -0.23 0.76
 6 18 -10 -0.42 0.77
 6 18 -9 0.93 0.79
 6 18 -8 3.04 0.85
 6 18 -7 8.46 1.01
 6 18 -6 6.37 0.99
 6 18 -5 4.12 0.96
 6 18 -4 1.66 0.88
 6 18 -3 7.47 1.04
 6 18 -2 1.36 0.89
 6 18 -1 10.59 1.14
 6 18 0 3.07 0.95
 6 18 1 11.31 1.14
 6 18 2 1.1 0.88
 6 18 3 8.96 1.07
 6 18 4 0.84 0.87
 6 18 5 4.68 0.95
 6 18 6 6.04 0.98
 6 18 7 9.02 1.02
 6 18 8 2.7 0.85
 6 18 9 0.82 0.77
 6 18 10 -0.65 0.76
 6 19 -8 6.88 0.94
 6 19 -7 7.07 0.93
 6 19 -6 1.95 0.83
 6 19 -5 7.1 0.96
 6 19 -4 1.92 0.85
 6 19 -3 9.86 1.06
 6 19 -2 19.5 1.28
 6 19 -1 1.07 0.86
 6 19 0 14.42 1.18
 6 19 1 1.03 0.85
 6 19 2 18.45 1.26
 6 19 3 10.09 1.07
 6 19 4 1.74 0.85
 6 19 5 7.22 0.96
 6 19 6 2.34 0.83
 6 19 7 7.88 0.94
 6 19 8 5.56 0.91
 6 20 -5 8.24 0.97
 6 20 -4 9.71 0.98
 6 20 -3 0.3 0.78
 6 20 -2 7.87 0.96
 6 20 -1 0.98 0.79
 6 20 0 12.49 1.07
 6 20 1 1.62 0.79
 6 20 2 6.53 0.93
 6 20 3 1.04 0.78
 6 20 4 9.81 0.97
 6 20 5 9.55 1
 7 0 1 1089.98 19.12
 7 0 2 1420.44 24.93
 7 0 3 86.6 1.88
 7 0 4 153.82 3.05
 7 0 5 16.95 0.71
 7 0 6 894.22 15.75
 7 0 7 69.23 1.76
 7 0 8 26.87 1.04
 7 0 9 52.99 1.57
 7 0 10 53.56 1.63
 7 0 11 161.9 3.6
 7 0 12 78.99 2.21
 7 0 13 18.82 1.12
 7 0 14 32.65 1.49
 7 0 15 5.93 0.95
 7 0 16 0.47 0.83
 7 0 17 30.54 1.51
 7 0 18 1.42 0.86
 7 0 19 15.44 1.16
 7 0 20 13.86 1.07
 7 1 -20 3.56 0.84
 7 1 -19 9.99 1.05
 7 1 -18 9.63 1.08
 7 1 -17 -0.24 0.82
 7 1 -16 9.93 1.06
 7 1 -15 6.67 0.99
 7 1 -14 83.22 2.46
 7 1 -13 28.67 1.32
 7 1 -12 19.89 1.1
 7 1 -11 41.05 1.46
 7 1 -10 96.05 2.39
 7 1 -9 19.5 0.94
 7 1 -8 399.01 7.42
 7 1 -7 578.01 10.36
 7 1 -6 274.41 5.16
 7 1 -5 80.97 1.84
 7 1 -4 204.54 3.9
 7 1 -3 911.27 16
 7 1 -2 127.94 2.56
 7 1 -1 254.88 4.69
 7 1 0 937.88 16.44
 7 1 1 252.27 4.64
 7 1 2 127.77 2.56
 7 1 3 906.85 15.92
 7 1 4 203.33 3.88
 7 1 5 81.86 1.86
 7 1 6 272.02 5.12
 7 1 7 581.51 10.43
 7 1 8 404.73 7.51
 7 1 9 18.51 0.93
 7 1 10 96.64 2.4
 7 1 11 40.75 1.46
 7 1 12 19.47 1.09
 7 1 13 28.73 1.34
 7 1 14 83.1 2.46
 7 1 15 6.9 0.99
 7 1 16 9.15 1.05
 7 1 17 -0.67 0.81
 7 1 18 9.76 1.09
 7 1 19 8.94 1.04
 7 1 20 4.4 0.85
 7 2 -20 12.89 1.03
 7 2 -19 5.01 0.93
 7 2 -18 0.57 0.86
 7 2 -17 37.44 1.66
 7 2 -16 23.99 1.41
 7 2 -15 32.05 1.55
 7 2 -14 4.78 0.89
 7 2 -13 258.72 5.4
 7 2 -12 4.09 0.75
 7 2 -11 118.73 2.86
 7 2 -10 1.89 0.62
 7 2 -9 18.63 0.93
 7 2 -8 343.06 6.48
 7 2 -7 25.32 0.98
 7 2 -6 9.83 0.65
 7 2 -5 126.84 2.64
 7 2 -4 31.38 0.96
 7 2 -3 311.54 5.7
 7 2 -2 174.74 3.37
 7 2 -1 694.69 12.18
 7 2 0 6.93 0.48
 7 2 1 696.64 12.21
 7 2 2 176.44 3.4
 7 2 3 309.83 5.68
 7 2 4 31.57 0.96
 7 2 5 129.68 2.69
 7 2 6 10.04 0.65
 7 2 7 25.57 0.98
 7 2 8 340.01 6.44
 7 2 9 18.74 0.94
 7 2 10 1.06 0.6
 7 2 11 120.23 2.89
 7 2 12 3.28 0.74
 7 2 13 264.36 5.5
 7 2 14 5.56 0.9
 7 2 15 33.55 1.58
 7 2 16 24.85 1.41
 7 2 17 37.36 1.66
 7 2 18 0.73 0.86
 7 2 19 5.62 0.94
 7 2 20 13.36 1.04
 7 3 -20 1.17 0.81
 7 3 -19 8.56 1.01
 7 3 -18 22.67 1.37
 7 3 -17 10.83 1.09
 7 3 -16 29.82 1.51
 7 3 -15 36.51 1.65
 7 3 -14 2.08 0.85
 7 3 -13 65.43 2.04
 7 3 -12 76.99 2.2
 7 3 -11 26.32 1.2
 7 3 -10 45.46 1.51
 7 3 -9 22.57 1.03
 7 3 -8 66.92 1.79
 7 3 -7 115.43 2.58
 7 3 -6 163.39 3.35
 7 3 -5 71.23 1.7
 7 3 -4 51.04 1.32
 7 3 -3 301.78 5.54
 7 3 -2 20.23 0.74
 7 3 -1 145.83 2.88
 7 3 0 9.55 0.54
 7 3 1 146.84 2.89
 7 3 2 20.23 0.74
 7 3 3 300.57 5.53
 7 3 4 51.32 1.33
 7 3 5 71.56 1.71
 7 3 6 159.82 3.29
 7 3 7 115.9 2.59
 7 3 8 68.49 1.82
 7 3 9 22.67 1.03
 7 3 10 46.58 1.53
 7 3 11 26.75 1.21
 7 3 12 78.74 2.23
 7 3 13 63.44 2
 7 3 14 3.27 0.88
 7 3 15 36.47 1.65
 7 3 16 28.87 1.49
 7 3 17 11.69 1.12
 7 3 18 23.32 1.38
 7 3 19 9.7 1.01
 7 3 20 0.2 0.8
 7 4 -19 4.47 0.89
 7 4 -18 7.06 1.02
 7 4 -17 6.67 0.98
 7 4 -16 5.83 0.96
 7 4 -15 18.14 1.26
 7 4 -14 12.85 1.12
 7 4 -13 26.09 1.29
 7 4 -12 7.5 0.87
 7 4 -11 23.79 1.16
 7 4 -10 13.26 0.9
 7 4 -9 43.94 1.44
 7 4 -8 190.69 3.95
 7 4 -7 78.73 1.97
 7 4 -6 44.8 1.33
 7 4 -5 105.27 2.34
 7 4 -4 113.35 2.41
 7 4 -3 98.17 2.13
 7 4 -2 120.96 2.5
 7 4 -1 103.16 2.18
 7 4 0 1.3 0.4
 7 4 1 104.77 2.21
 7 4 2 119.65 2.47
 7 4 3 98.35 2.13
 7 4 4 112.73 2.4
 7 4 5 105.5 2.35
 7 4 6 43.29 1.31
 7 4 7 78 1.96
 7 4 8 190.56 3.94
 7 4 9 42.12 1.42
 7 4 10 13.32 0.89
 7 4 11 24.02 1.17
 7 4 12 7.9 0.87
 7 4 13 25.83 1.29
 7 4 14 13.21 1.13
 7 4 15 18.14 1.26
 7 4 16 4.96 0.96
 7 4 17 6.07 0.99
 7 4 18 7.57 1.02
 7 4 19 5.08 0.91
 7 5 -19 0.35 0.78
 7 5 -18 10.94 1.09
 7 5 -17 35.18 1.66
 7 5 -16 18.57 1.28
 7 5 -15 10.09 1.07
 7 5 -14 37.1 1.65
 7 5 -13 6.37 0.91
 7 5 -12 71.47 2.14
 7 5 -11 51.25 1.71
 7 5 -10 30.03 1.26
 7 5 -9 36.73 1.34
 7 5 -8 15.79 0.88
 7 5 -7 19.86 0.94
 7 5 -6 32.38 1.14
 7 5 -5 25.49 0.97
 7 5 -4 39.56 1.2
 7 5 -3 27.52 0.94
 7 5 -2 29.91 0.96
 7 5 -1 28.49 0.93
 7 5 0 258.74 4.83
 7 5 1 28.88 0.93
 7 5 2 30.58 0.97
 7 5 3 27.87 0.94
 7 5 4 39.35 1.2
 7 5 5 25.22 0.97
 7 5 6 31.94 1.13
 7 5 7 19.33 0.92
 7 5 8 14.89 0.87
 7 5 9 35.81 1.32
 7 5 10 30.38 1.27
 7 5 11 49.95 1.69
 7 5 12 69.93 2.1
 7 5 13 6.2 0.91
 7 5 14 36.06 1.63
 7 5 15 9.02 1.06
 7 5 16 19.47 1.29
 7 5 17 35.57 1.67
 7 5 18 12.55 1.13
 7 5 19 0.88 0.79
 7 6 -19 3.24 0.81
 7 6 -18 6.93 0.99
 7 6 -17 13.98 1.2
 7 6 -16 0.23 0.82
 7 6 -15 14.78 1.18
 7 6 -14 21.47 1.32
 7 6 -13 31.23 1.51
 7 6 -12 0.39 0.71
 7 6 -11 3.58 0.77
 7 6 -10 7.6 0.82
 7 6 -9 45.29 1.53
 7 6 -8 42.4 1.43
 7 6 -7 100.53 2.42
 7 6 -6 96.1 2.3
 7 6 -5 25.72 1.01
 7 6 -4 130.54 2.81
 7 6 -3 1.41 0.49
 7 6 -2 101.17 2.26
 7 6 -1 0.83 0.44
 7 6 0 22.15 0.84
 7 6 1 1.12 0.44
 7 6 2 100.1 2.25
 7 6 3 1.48 0.48
 7 6 4 130.45 2.81
 7 6 5 25.15 1
 7 6 6 96.53 2.31
 7 6 7 103.48 2.47
 7 6 8 41.66 1.42
 7 6 9 43.97 1.5
 7 6 10 7.09 0.81
 7 6 11 3.85 0.76
 7 6 12 0.46 0.7
 7 6 13 31.52 1.51
 7 6 14 20.21 1.3
 7 6 15 14.48 1.19
 7 6 16 1.06 0.84
 7 6 17 14.01 1.2
 7 6 18 7.82 1
 7 6 19 2.31 0.81
 7 7 -19 0.49 0.78
 7 7 -18 18.05 1.2
 7 7 -17 1.58 0.87
 7 7 -16 1.91 0.87
 7 7 -15 0.21 0.82
 7 7 -14 19.44 1.29
 7 7 -13 8.29 1.02
 7 7 -12 55.84 1.95
 7 7 -11 25.62 1.27
 7 7 -10 77.18 2.19
 7 7 -9 8.21 0.83
 7 7 -8 111.68 2.7
 7 7 -7 13.1 0.86
 7 7 -6 28.86 1.14
 7 7 -5 19.48 0.93
 7 7 -4 21.05 0.93
 7 7 -3 24.79 0.98
 7 7 -2 105.75 2.39
 7 7 -1 16.66 0.8
 7 7 0 10.93 0.68
 7 7 1 15.61 0.79
 7 7 2 105.68 2.39
 7 7 3 23.83 0.96
 7 7 4 20.88 0.93
 7 7 5 19.57 0.93
 7 7 6 28.96 1.14
 7 7 7 15.45 0.91
 7 7 8 113.48 2.73
 7 7 9 8.99 0.84
 7 7 10 78.31 2.21
 7 7 11 25.53 1.26
 7 7 12 53.83 1.92
 7 7 13 8.18 1.02
 7 7 14 19.97 1.3
 7 7 15 1.29 0.85
 7 7 16 1.87 0.87
 7 7 17 1.78 0.88
 7 7 18 19.18 1.22
 7 7 19 0.67 0.78
 7 8 -18 2.01 0.8
 7 8 -17 4.21 0.92
 7 8 -16 61.09 2.16
 7 8 -15 10.71 1.09
 7 8 -14 15.44 1.19
 7 8 -13 28.09 1.48
 7 8 -12 39.65 1.69
 7 8 -11 15.38 1.07
 7 8 -10 8.15 0.88
 7 8 -9 5.53 0.79
 7 8 -8 18.87 1.05
 7 8 -7 46.99 1.55
 7 8 -6 2.24 0.62
 7 8 -5 11.43 0.8
 7 8 -4 43.13 1.39
 7 8 -3 47.28 1.44
 7 8 -2 137.32 2.99
 7 8 -1 3.91 0.58
 7 8 0 3.75 0.58
 7 8 1 3.74 0.58
 7 8 2 136.14 2.97
 7 8 3 46.1 1.42
 7 8 4 42.13 1.37
 7 8 5 11.67 0.8
 7 8 6 1.85 0.62
 7 8 7 46.38 1.54
 7 8 8 18.81 1.04
 7 8 9 5.66 0.78
 7 8 10 8.08 0.88
 7 8 11 16.28 1.1
 7 8 12 41.56 1.72
 7 8 13 28.16 1.47
 7 8 14 14.59 1.18
 7 8 15 10.4 1.08
 7 8 16 63.72 2.2
 7 8 17 3.4 0.9
 7 8 18 0.91 0.78
 7 9 -18 8.05 0.93
 7 9 -17 2.64 0.85
 7 9 -16 1.18 0.85
 7 9 -15 6.54 0.99
 7 9 -14 35.91 1.64
 7 9 -13 3.23 0.92
 7 9 -12 48.64 1.88
 7 9 -11 6.91 0.94
 7 9 -10 2.3 0.75
 7 9 -9 48.81 1.71
 7 9 -8 2.51 0.72
 7 9 -7 32.04 1.31
 7 9 -6 54.79 1.7
 7 9 -5 11.19 0.84
 7 9 -4 19.09 0.98
 7 9 -3 36.56 1.29
 7 9 -2 42.64 1.39
 7 9 -1 31.03 1.17
 7 9 0 34.29 1.23
 7 9 1 31.53 1.18
 7 9 2 43.11 1.41
 7 9 3 37.54 1.31
 7 9 4 18.62 0.97
 7 9 5 11.48 0.84
 7 9 6 55.43 1.72
 7 9 7 33.34 1.33
 7 9 8 2.37 0.71
 7 9 9 48.94 1.7
 7 9 10 1.96 0.75
 7 9 11 7.17 0.95
 7 9 12 50.08 1.91
 7 9 13 3.8 0.92
 7 9 14 34.48 1.62
 7 9 15 5.63 0.97
 7 9 16 0.63 0.84
 7 9 17 1.65 0.84
 7 9 18 8.18 0.92
 7 10 -17 2.75 0.82
 7 10 -16 4.89 0.93
 7 10 -15 0.25 0.85
 7 10 -14 -0.96 0.81
 7 10 -13 3.95 0.92
 7 10 -12 4.42 0.94
 7 10 -11 0.41 0.83
 7 10 -10 10.7 1.03
 7 10 -9 57.48 1.9
 7 10 -8 26.91 1.28
 7 10 -7 28.9 1.29
 7 10 -6 38.87 1.46
 7 10 -5 17.7 1.02
 7 10 -4 0.94 0.62
 7 10 -3 7.01 0.75
 7 10 -2 24.67 1.1
 7 10 -1 43.28 1.44
 7 10 0 57.82 1.71
 7 10 1 44.06 1.46
 7 10 2 24.52 1.11
 7 10 3 7.18 0.75
 7 10 4 0.44 0.61
 7 10 5 17.41 1.01
 7 10 6 38.26 1.45
 7 10 7 29.24 1.3
 7 10 8 26.83 1.27
 7 10 9 58.94 1.93
 7 10 10 10.25 1.02
 7 10 11 0.7 0.82
 7 10 12 5.52 0.97
 7 10 13 3.73 0.91
 7 10 14 0.25 0.83
 7 10 15 0.42 0.84
 7 10 16 6.09 0.95
 7 10 17 1.7 0.81
 7 11 -17 11.3 1.03
 7 11 -16 0.22 0.8
 7 11 -15 18.07 1.26
 7 11 -14 1 0.89
 7 11 -13 3.38 0.92
 7 11 -12 3.46 0.92
 7 11 -11 13.18 1.16
 7 11 -10 6.79 0.99
 7 11 -9 36.91 1.6
 7 11 -8 5.02 0.84
 7 11 -7 4.8 0.81
 7 11 -6 27.57 1.28
 7 11 -5 5.81 0.8
 7 11 -4 19.68 1.08
 7 11 -3 54.78 1.74
 7 11 -2 6.86 0.78
 7 11 -1 17.67 1.01
 7 11 0 44 1.52
 7 11 1 18.47 1.02
 7 11 2 6.97 0.78
 7 11 3 53.15 1.71
 7 11 4 19.97 1.09
 7 11 5 5.7 0.79
 7 11 6 27.7 1.28
 7 11 7 5.21 0.81
 7 11 8 4.08 0.82
 7 11 9 38.22 1.62
 7 11 10 7.54 1.01
 7 11 11 13.49 1.15
 7 11 12 3.98 0.92
 7 11 13 3.95 0.92
 7 11 14 -0.17 0.85
 7 11 15 17.25 1.23
 7 11 16 1.11 0.81
 7 11 17 9.46 1.01
 7 12 -16 1.13 0.79
 7 12 -15 16.38 1.19
 7 12 -14 0.92 0.86
 7 12 -13 20.78 1.36
 7 12 -12 1.74 0.88
 7 12 -11 15.95 1.22
 7 12 -10 1.52 0.88
 7 12 -9 0.84 0.83
 7 12 -8 11.71 1.09
 7 12 -7 13.21 1.07
 7 12 -6 8.19 0.91
 7 12 -5 18.71 1.11
 7 12 -4 17.12 1.07
 7 12 -3 47.24 1.66
 7 12 -2 2.42 0.69
 7 12 -1 1.37 0.67
 7 12 0 1.02 0.67
 7 12 1 1.23 0.67
 7 12 2 2.72 0.71
 7 12 3 47.04 1.65
 7 12 4 16.73 1.06
 7 12 5 18.59 1.11
 7 12 6 8.39 0.91
 7 12 7 13.54 1.08
 7 12 8 11.97 1.1
 7 12 9 0.32 0.82
 7 12 10 1.78 0.86
 7 12 11 14.77 1.19
 7 12 12 1.43 0.86
 7 12 13 22.55 1.4
 7 12 14 0.3 0.83
 7 12 15 15.77 1.16
 7 12 16 2.06 0.79
 7 13 -15 1.97 0.8
 7 13 -14 1.69 0.84
 7 13 -13 1.5 0.88
 7 13 -12 9.97 1.11
 7 13 -11 3.52 0.9
 7 13 -10 12.05 1.14
 7 13 -9 3.22 0.91
 7 13 -8 5.16 0.96
 7 13 -7 65.04 2.19
 7 13 -6 39.14 1.68
 7 13 -5 2.73 0.83
 7 13 -4 2.33 0.79
 7 13 -3 25.07 1.27
 7 13 -2 33.08 1.42
 7 13 -1 3.16 0.76
 7 13 0 14.9 1.04
 7 13 1 3.31 0.77
 7 13 2 32.47 1.41
 7 13 3 25.79 1.29
 7 13 4 2.85 0.79
 7 13 5 3.45 0.85
 7 13 6 38.24 1.66
 7 13 7 66.67 2.22
 7 13 8 3.89 0.93
 7 13 9 3.13 0.9
 7 13 10 11.72 1.13
 7 13 11 2.28 0.89
 7 13 12 9.52 1.11
 7 13 13 3.2 0.9
 7 13 14 2.4 0.86
 7 13 15 0.49 0.77
 7 14 -14 -0.42 0.77
 7 14 -13 19.72 1.26
 7 14 -12 3.57 0.93
 7 14 -11 30.39 1.57
 7 14 -10 2.62 0.92
 7 14 -9 2.95 0.9
 7 14 -8 4.81 0.96
 7 14 -7 7.63 1.03
 7 14 -6 7.68 1.02
 7 14 -5 10.71 1.09
 7 14 -4 13.59 1.13
 7 14 -3 49.9 1.89
 7 14 -2 6.68 0.94
 7 14 -1 62.09 2.08
 7 14 0 13.96 1.09
 7 14 1 60.63 2.05
 7 14 2 6.99 0.95
 7 14 3 49.76 1.88
 7 14 4 13.97 1.14
 7 14 5 10.84 1.08
 7 14 6 7.66 1.01
 7 14 7 8.44 1.03
 7 14 8 4.57 0.96
 7 14 9 2.62 0.92
 7 14 10 4 0.94
 7 14 11 29.98 1.56
 7 14 12 1.37 0.88
 7 14 13 18.35 1.24
 7 14 14 0.43 0.78
 7 15 -13 1.21 0.8
 7 15 -12 3.27 0.9
 7 15 -11 5.57 0.96
 7 15 -10 8.72 1.08
 7 15 -9 45.35 1.81
 7 15 -8 21.87 1.36
 7 15 -7 12.29 1.16
 7 15 -6 28.17 1.49
 7 15 -5 4.68 0.95
 7 15 -4 3.49 0.92
 7 15 -3 4.93 0.95
 7 15 -2 9.97 1.08
 7 15 -1 42.43 1.76
 7 15 0 15.26 1.2
 7 15 1 41.82 1.75
 7 15 2 9.97 1.07
 7 15 3 4.38 0.93
 7 15 4 3.04 0.91
 7 15 5 4.67 0.95
 7 15 6 29.63 1.51
 7 15 7 14.51 1.18
 7 15 8 22.08 1.35
 7 15 9 44.01 1.79
 7 15 10 8.5 1.09
 7 15 11 4.89 0.95
 7 15 12 3.88 0.89
 7 15 13 2.04 0.81
 7 16 -12 8.4 0.95
 7 16 -11 6.73 0.94
 7 16 -10 4.27 0.93
 7 16 -9 1.13 0.88
 7 16 -8 9.36 1.09
 7 16 -7 1.45 0.88
 7 16 -6 58.11 2.07
 7 16 -5 19.23 1.31
 7 16 -4 54.14 2.01
 7 16 -3 4.17 0.95
 7 16 -2 18.6 1.28
 7 16 -1 40.58 1.76
 7 16 0 13.21 1.17
 7 16 1 40.77 1.75
 7 16 2 18.52 1.27
 7 16 3 4.03 0.95
 7 16 4 53.04 1.99
 7 16 5 19.2 1.31
 7 16 6 58.26 2.08
 7 16 7 1.78 0.88
 7 16 8 9.75 1.1
 7 16 9 2.51 0.9
 7 16 10 4.6 0.93
 7 16 11 5.52 0.92
 7 16 12 8.38 0.95
 7 17 -11 2.54 0.83
 7 17 -10 6.94 0.94
 7 17 -9 11.01 1.06
 7 17 -8 21.34 1.33
 7 17 -7 37.71 1.68
 7 17 -6 -0.34 0.86
 7 17 -5 13.52 1.2
 7 17 -4 3.37 0.91
 7 17 -3 7.32 1.02
 7 17 -2 12.62 1.16
 7 17 -1 19.6 1.32
 7 17 0 85.02 2.58
 7 17 1 20.01 1.32
 7 17 2 14.14 1.17
 7 17 3 5.66 0.98
 7 17 4 2.8 0.9
 7 17 5 12.42 1.17
 7 17 6 0.27 0.87
 7 17 7 35.34 1.64
 7 17 8 21.41 1.32
 7 17 9 9.77 1.03
 7 17 10 7.01 0.94
 7 17 11 1.32 0.81
 7 18 -9 2.15 0.81
 7 18 -8 3.22 0.86
 7 18 -7 3.33 0.86
 7 18 -6 1.3 0.86
 7 18 -5 30.21 1.5
 7 18 -4 15.67 1.22
 7 18 -3 11.9 1.13
 7 18 -2 15.73 1.24
 7 18 -1 9.34 1.09
 7 18 0 0.92 0.89
 7 18 1 9.46 1.09
 7 18 2 15.09 1.22
 7 18 3 11.19 1.12
 7 18 4 16.13 1.22
 7 18 5 29.92 1.5
 7 18 6 0.81 0.85
 7 18 7 3.51 0.86
 7 18 8 2.07 0.82
 7 18 9 2.52 0.8
 7 19 -7 12.18 1.06
 7 19 -6 1.6 0.8
 7 19 -5 6.09 0.92
 7 19 -4 2.03 0.83
 7 19 -3 1.62 0.82
 7 19 -2 1.61 0.83
 7 19 -1 1.66 0.85
 7 19 0 31.32 1.51
 7 19 1 1.27 0.82
 7 19 2 0.9 0.82
 7 19 3 1.24 0.81
 7 19 4 1.65 0.81
 7 19 5 5.85 0.91
 7 19 6 1.89 0.79
 7 19 7 12.24 1.05
 7 20 -3 0.68 0.79
 7 20 -2 0.12 0.76
 7 20 -1 1.99 0.8
 7 20 0 -0.38 0.75
 7 20 1 2.12 0.8
 7 20 2 1.1 0.76
 7 20 3 -0.07 0.78
 8 0 0 52.38 1.32
 8 0 1 258.05 4.8
 8 0 2 149.43 2.98
 8 0 3 5.96 0.51
 8 0 4 53.96 1.4
 8 0 5 217.33 4.25
 8 0 6 9.07 0.67
 8 0 7 0.08 0.5
 8 0 8 128.15 2.88
 8 0 9 16.25 0.92
 8 0 10 6.22 0.74
 8 0 11 34.38 1.38
 8 0 12 11.79 0.96
 8 0 13 60.75 1.97
 8 0 14 20.49 1.29
 8 0 15 2.85 0.9
 8 0 16 2.29 0.87
 8 0 17 2.52 0.88
 8 0 18 33.28 1.58
 8 0 19 0.83 0.8
 8 1 -19 13.22 1.09
 8 1 -18 14.14 1.16
 8 1 -17 8.64 1.02
 8 1 -16 1.67 0.86
 8 1 -15 3.24 0.9
 8 1 -14 9.35 1.03
 8 1 -13 73.91 2.21
 8 1 -12 8.01 0.89
 8 1 -11 12.27 0.92
 8 1 -10 9.34 0.81
 8 1 -9 3.04 0.64
 8 1 -8 15.64 0.87
 8 1 -7 115.59 2.62
 8 1 -6 21.01 0.9
 8 1 -5 108.15 2.4
 8 1 -4 177.51 3.51
 8 1 -3 50.81 1.33
 8 1 -2 35.56 1.04
 8 1 -1 29.19 0.92
 8 1 0 123.07 2.52
 8 1 1 28.99 0.92
 8 1 2 34.44 1.03
 8 1 3 51.25 1.33
 8 1 4 175.41 3.48
 8 1 5 108.35 2.41
 8 1 6 19.95 0.89
 8 1 7 114.97 2.61
 8 1 8 15.17 0.86
 8 1 9 3.44 0.65
 8 1 10 9.42 0.82
 8 1 11 12.16 0.92
 8 1 12 8.48 0.88
 8 1 13 73.87 2.21
 8 1 14 9.79 1.04
 8 1 15 3.98 0.91
 8 1 16 1.66 0.86
 8 1 17 7.26 0.99
 8 1 18 12.69 1.13
 8 1 19 12.65 1.08
 8 2 -19 19.42 1.22
 8 2 -18 7.09 1.02
 8 2 -17 0.49 0.87
 8 2 -16 3.28 0.92
 8 2 -15 21.23 1.32
 8 2 -14 30.72 1.51
 8 2 -13 2.25 0.82
 8 2 -12 20.08 1.14
 8 2 -11 14.83 0.99
 8 2 -10 47.21 1.57
 8 2 -9 28.47 1.17
 8 2 -8 89.34 2.22
 8 2 -7 22.17 0.97
 8 2 -6 73.57 1.85
 8 2 -5 243.82 4.71
 8 2 -4 57.73 1.48
 8 2 -3 124.12 2.59
 8 2 -2 33.78 1.03
 8 2 -1 29.94 0.95
 8 2 0 65.52 1.56
 8 2 1 29.96 0.95
 8 2 2 34.63 1.04
 8 2 3 120.72 2.53
 8 2 4 56.73 1.46
 8 2 5 242.54 4.69
 8 2 6 73.17 1.85
 8 2 7 22.7 0.98
 8 2 8 89.3 2.22
 8 2 9 28.16 1.17
 8 2 10 47.29 1.57
 8 2 11 14.2 0.98
 8 2 12 20.39 1.15
 8 2 13 2.83 0.83
 8 2 14 30.1 1.51
 8 2 15 20.62 1.31
 8 2 16 4.66 0.94
 8 2 17 0.7 0.85
 8 2 18 8.28 1.03
 8 2 19 19.78 1.22
 8 3 -19 11.4 1.03
 8 3 -18 0.81 0.85
 8 3 -17 7.51 1.04
 8 3 -16 5.79 0.97
 8 3 -15 43.01 1.79
 8 3 -14 46.56 1.85
 8 3 -13 40.96 1.66
 8 3 -12 76.31 2.23
 8 3 -11 22.37 1.16
 8 3 -10 121.93 2.92
 8 3 -9 59.21 1.76
 8 3 -8 12.07 0.82
 8 3 -7 14.75 0.83
 8 3 -6 45 1.37
 8 3 -5 90.06 2.12
 8 3 -4 47.15 1.34
 8 3 -3 324.27 5.99
 8 3 -2 71.31 1.69
 8 3 -1 85.49 1.92
 8 3 0 547.54 9.55
 8 3 1 85.11 1.91
 8 3 2 71.96 1.7
 8 3 3 321.54 5.95
 8 3 4 47.93 1.36
 8 3 5 90.01 2.12
 8 3 6 45 1.37
 8 3 7 15.64 0.85
 8 3 8 12.34 0.83
 8 3 9 59.04 1.75
 8 3 10 123.95 2.95
 8 3 11 20.83 1.13
 8 3 12 78.96 2.27
 8 3 13 40.55 1.66
 8 3 14 46.08 1.83
 8 3 15 42.85 1.78
 8 3 16 4.52 0.95
 8 3 17 5.53 1
 8 3 18 2.35 0.88
 8 3 19 10.7 1.02
 8 4 -19 0.41 0.77
 8 4 -18 10.08 1.07
 8 4 -17 26.45 1.48
 8 4 -16 13.17 1.16
 8 4 -15 17.05 1.25
 8 4 -14 30.73 1.54
 8 4 -13 37.47 1.61
 8 4 -12 12.69 1.01
 8 4 -11 4.21 0.78
 8 4 -10 117.78 2.87
 8 4 -9 31.98 1.28
 8 4 -8 76.64 2.03
 8 4 -7 20.79 0.98
 8 4 -6 139.31 3.03
 8 4 -5 238.27 4.66
 8 4 -4 8.8 0.66
 8 4 -3 37.12 1.16
 8 4 -2 7.15 0.57
 8 4 -1 42.57 1.21
 8 4 0 127.68 2.65
 8 4 1 42.33 1.2
 8 4 2 7.33 0.57
 8 4 3 35.84 1.14
 8 4 4 8.75 0.65
 8 4 5 237.07 4.64
 8 4 6 138.52 3.01
 8 4 7 20.85 0.97
 8 4 8 75.94 2.03
 8 4 9 33.08 1.3
 8 4 10 114.81 2.82
 8 4 11 4.73 0.78
 8 4 12 12.91 1.01
 8 4 13 35.66 1.57
 8 4 14 32.48 1.56
 8 4 15 18.02 1.28
 8 4 16 14.3 1.17
 8 4 17 29.39 1.52
 8 4 18 10.15 1.04
 8 4 19 0.43 0.78
 8 5 -19 29.29 1.37
 8 5 -18 1.93 0.86
 8 5 -17 8.1 1.05
 8 5 -16 9.61 1.06
 8 5 -15 68.14 2.27
 8 5 -14 0.97 0.84
 8 5 -13 30.11 1.49
 8 5 -12 5.49 0.86
 8 5 -11 154.05 3.58
 8 5 -10 69.61 2.05
 8 5 -9 91.59 2.38
 8 5 -8 25.4 1.12
 8 5 -7 52.21 1.59
 8 5 -6 111.8 2.59
 8 5 -5 57.48 1.61
 8 5 -4 65.83 1.72
 8 5 -3 29.56 1.06
 8 5 -2 28.11 1.02
 8 5 -1 5.47 0.57
 8 5 0 0.02 0.46
 8 5 1 5.77 0.57
 8 5 2 29.05 1.03
 8 5 3 28.77 1.04
 8 5 4 67.41 1.75
 8 5 5 57.14 1.6
 8 5 6 113.06 2.61
 8 5 7 49.64 1.54
 8 5 8 25.8 1.13
 8 5 9 90.06 2.36
 8 5 10 72.08 2.09
 8 5 11 153.1 3.56
 8 5 12 5.31 0.85
 8 5 13 29.2 1.47
 8 5 14 0.12 0.83
 8 5 15 66.96 2.25
 8 5 16 9.26 1.07
 8 5 17 7.22 1.05
 8 5 18 3.04 0.87
 8 5 19 29.73 1.37
 8 6 -19 3.87 0.85
 8 6 -18 9.66 1.02
 8 6 -17 2.95 0.92
 8 6 -16 56.64 2.09
 8 6 -15 2.45 0.9
 8 6 -14 18.96 1.28
 8 6 -13 9.59 1.06
 8 6 -12 29.4 1.43
 8 6 -11 7.35 0.89
 8 6 -10 112.48 2.83
 8 6 -9 98.84 2.54
 8 6 -8 61.13 1.82
 8 6 -7 48.71 1.55
 8 6 -6 125.96 2.87
 8 6 -5 87.05 2.16
 8 6 -4 50.92 1.5
 8 6 -3 46.77 1.4
 8 6 -2 88.71 2.11
 8 6 -1 268.18 5.13
 8 6 0 231.26 4.51
 8 6 1 265.71 5.09
 8 6 2 87.6 2.1
 8 6 3 45.81 1.38
 8 6 4 52.09 1.52
 8 6 5 86.35 2.15
 8 6 6 124.05 2.83
 8 6 7 46.77 1.52
 8 6 8 59.77 1.79
 8 6 9 100.03 2.56
 8 6 10 108.78 2.76
 8 6 11 9.07 0.91
 8 6 12 28.47 1.41
 8 6 13 9.24 1.05
 8 6 14 19.2 1.29
 8 6 15 2.62 0.89
 8 6 16 57.03 2.11
 8 6 17 4.16 0.93
 8 6 18 8.9 1.01
 8 6 19 3.62 0.85
 8 7 -18 8.07 0.95
 8 7 -17 3.59 0.91
 8 7 -16 1.52 0.87
 8 7 -15 9.22 1.04
 8 7 -14 6.51 0.98
 8 7 -13 3.97 0.93
 8 7 -12 46.29 1.83
 8 7 -11 8.14 0.93
 8 7 -10 72.29 2.15
 8 7 -9 19.72 1.11
 8 7 -8 9.61 0.85
 8 7 -7 28.91 1.22
 8 7 -6 4.14 0.68
 8 7 -5 207.68 4.27
 8 7 -4 230.26 4.61
 8 7 -3 71.91 1.89
 8 7 -2 94.73 2.27
 8 7 -1 34.64 1.2
 8 7 0 247.14 4.83
 8 7 1 32.77 1.16
 8 7 2 93.24 2.24
 8 7 3 70.03 1.85
 8 7 4 233.64 4.67
 8 7 5 212.95 4.35
 8 7 6 4.12 0.69
 8 7 7 29.29 1.23
 8 7 8 9.02 0.85
 8 7 9 18.84 1.09
 8 7 10 70.84 2.12
 8 7 11 9.45 0.95
 8 7 12 45.78 1.81
 8 7 13 4.4 0.92
 8 7 14 6.93 1
 8 7 15 8.12 1.04
 8 7 16 0.94 0.88
 8 7 17 3.6 0.91
 8 7 18 7.73 0.95
 8 8 -18 5.04 0.85
 8 8 -17 3.71 0.89
 8 8 -16 10.62 1.09
 8 8 -15 5.9 0.97
 8 8 -14 15.75 1.21
 8 8 -13 7.1 1
 8 8 -12 9.34 1.05
 8 8 -11 6.71 0.95
 8 8 -10 78.69 2.29
 8 8 -9 46.61 1.67
 8 8 -8 65.96 1.98
 8 8 -7 75.32 2.11
 8 8 -6 4.52 0.72
 8 8 -5 52.23 1.63
 8 8 -4 18.32 0.98
 8 8 -3 161.23 3.47
 8 8 -2 266.33 5.23
 8 8 -1 27.04 1.11
 8 8 0 128.89 2.89
 8 8 1 25.44 1.08
 8 8 2 264.98 5.21
 8 8 3 158.65 3.43
 8 8 4 18.42 0.98
 8 8 5 52.17 1.63
 8 8 6 5.36 0.73
 8 8 7 74.54 2.1
 8 8 8 65.05 1.97
 8 8 9 47.75 1.68
 8 8 10 80.48 2.32
 8 8 11 6.02 0.93
 8 8 12 9.27 1.05
 8 8 13 5.28 0.97
 8 8 14 14.98 1.19
 8 8 15 6.61 0.98
 8 8 16 9.63 1.08
 8 8 17 4.44 0.89
 8 8 18 2.58 0.81
 8 9 -17 5.83 0.9
 8 9 -16 1.08 0.84
 8 9 -15 18.8 1.31
 8 9 -14 4.54 0.95
 8 9 -13 7.22 1.02
 8 9 -12 24.47 1.4
 8 9 -11 4.06 0.93
 8 9 -10 110.87 2.97
 8 9 -9 22.53 1.23
 8 9 -8 67.69 2.05
 8 9 -7 31.43 1.34
 8 9 -6 8.43 0.84
 8 9 -5 123.13 2.93
 8 9 -4 47.07 1.56
 8 9 -3 104.21 2.55
 8 9 -2 178.67 3.81
 8 9 -1 28.85 1.18
 8 9 0 325.17 6.27
 8 9 1 28.81 1.19
 8 9 2 180.66 3.84
 8 9 3 103.49 2.54
 8 9 4 45.54 1.54
 8 9 5 124.55 2.96
 8 9 6 8.06 0.83
 8 9 7 28.91 1.29
 8 9 8 70.31 2.1
 8 9 9 20.25 1.19
 8 9 10 114.53 3.03
 8 9 11 4.91 0.95
 8 9 12 24.82 1.4
 8 9 13 6.9 1.02
 8 9 14 4.39 0.96
 8 9 15 17.85 1.29
 8 9 16 0.96 0.84
 8 9 17 6.13 0.91
 8 10 -17 3.08 0.82
 8 10 -16 3.21 0.87
 8 10 -15 4.49 0.94
 8 10 -14 7.73 1.04
 8 10 -13 0.04 0.83
 8 10 -12 9.24 1.07
 8 10 -11 14.59 1.2
 8 10 -10 2.27 0.88
 8 10 -9 12.85 1.08
 8 10 -8 0.22 0.71
 8 10 -7 50.09 1.73
 8 10 -6 33.52 1.4
 8 10 -5 145.39 3.37
 8 10 -4 98.29 2.53
 8 10 -3 162.41 3.62
 8 10 -2 2.3 0.69
 8 10 -1 75.94 2.09
 8 10 0 9.53 0.83
 8 10 1 72.73 2.03
 8 10 2 1.55 0.67
 8 10 3 161.79 3.6
 8 10 4 97.32 2.51
 8 10 5 145.38 3.37
 8 10 6 34.06 1.41
 8 10 7 50.08 1.74
 8 10 8 0.4 0.72
 8 10 9 14.04 1.11
 8 10 10 1.38 0.87
 8 10 11 16.05 1.21
 8 10 12 8.99 1.06
 8 10 13 0.5 0.84
 8 10 14 6.66 1.02
 8 10 15 5.33 0.95
 8 10 16 2.92 0.86
 8 10 17 1.73 0.79
 8 11 -16 4.66 0.88
 8 11 -15 1.73 0.83
 8 11 -14 3.59 0.93
 8 11 -13 1.29 0.87
 8 11 -12 12.73 1.15
 8 11 -11 29.37 1.53
 8 11 -10 7.45 1.03
 8 11 -9 26.45 1.44
 8 11 -8 54.18 1.95
 8 11 -7 62.04 2.01
 8 11 -6 9.92 0.93
 8 11 -5 3.23 0.76
 8 11 -4 8.48 0.88
 8 11 -3 63.71 1.95
 8 11 -2 69.42 2.03
 8 11 -1 30.5 1.3
 8 11 0 82.39 2.26
 8 11 1 29.29 1.28
 8 11 2 68.44 2.02
 8 11 3 65.22 1.97
 8 11 4 7.97 0.86
 8 11 5 3.05 0.77
 8 11 6 10.18 0.95
 8 11 7 61.47 2.01
 8 11 8 54.65 1.96
 8 11 9 26.08 1.43
 8 11 10 7.84 1.02
 8 11 11 31.33 1.54
 8 11 12 13.41 1.16
 8 11 13 0.64 0.86
 8 11 14 3.81 0.92
 8 11 15 0.75 0.83
 8 11 16 4.85 0.88
 8 12 -15 3.98 0.85
 8 12 -14 5.09 0.93
 8 12 -13 25.94 1.46
 8 12 -12 10.09 1.08
 8 12 -11 37.1 1.68
 8 12 -10 3.31 0.92
 8 12 -9 35.11 1.63
 8 12 -8 13.99 1.17
 8 12 -7 14.83 1.18
 8 12 -6 18.4 1.19
 8 12 -5 70.74 2.16
 8 12 -4 39.6 1.56
 8 12 -3 11.56 0.98
 8 12 -2 24.77 1.23
 8 12 -1 21.61 1.16
 8 12 0 0.14 0.68
 8 12 1 21.33 1.16
 8 12 2 25.48 1.25
 8 12 3 11.21 0.96
 8 12 4 40.53 1.58
 8 12 5 70.42 2.15
 8 12 6 18.15 1.2
 8 12 7 13.88 1.16
 8 12 8 13.95 1.17
 8 12 9 32.71 1.58
 8 12 10 2.65 0.91
 8 12 11 37.84 1.68
 8 12 12 9.93 1.08
 8 12 13 25.34 1.44
 8 12 14 3.97 0.93
 8 12 15 2.26 0.85
 8 13 -15 3.58 0.87
 8 13 -14 22.16 1.28
 8 13 -13 2.19 0.88
 8 13 -12 16.73 1.26
 8 13 -11 17.82 1.28
 8 13 -10 2.92 0.92
 8 13 -9 0.84 0.87
 8 13 -8 6.18 1
 8 13 -7 0.5 0.85
 8 13 -6 21.08 1.33
 8 13 -5 1.99 0.88
 8 13 -4 41.91 1.73
 8 13 -3 25.26 1.34
 8 13 -2 2.26 0.81
 8 13 -1 6.11 0.89
 8 13 0 1.16 0.74
 8 13 1 5.84 0.87
 8 13 2 1.88 0.81
 8 13 3 24.88 1.33
 8 13 4 43.45 1.76
 8 13 5 2.27 0.86
 8 13 6 22 1.33
 8 13 7 1.02 0.85
 8 13 8 5.86 0.99
 8 13 9 0.94 0.86
 8 13 10 3.9 0.93
 8 13 11 18.88 1.3
 8 13 12 16.24 1.24
 8 13 13 2.42 0.89
 8 13 14 22.09 1.27
 8 13 15 3.4 0.86
 8 14 -14 -0.04 0.79
 8 14 -13 5.15 0.92
 8 14 -12 1.51 0.87
 8 14 -11 10.09 1.09
 8 14 -10 18.3 1.33
 8 14 -9 6.98 1.01
 8 14 -8 0.95 0.87
 8 14 -7 3.15 0.91
 8 14 -6 20.01 1.3
 8 14 -5 10.83 1.09
 8 14 -4 19.83 1.3
 8 14 -3 10.96 1.09
 8 14 -2 11.47 1.1
 8 14 -1 14.77 1.17
 8 14 0 0.34 0.8
 8 14 1 16.78 1.21
 8 14 2 11.39 1.1
 8 14 3 12.78 1.12
 8 14 4 16.94 1.25
 8 14 5 11 1.09
 8 14 6 20.81 1.32
 8 14 7 3.9 0.93
 8 14 8 1.56 0.88
 8 14 9 7 1.01
 8 14 10 19.97 1.36
 8 14 11 9.27 1.08
 8 14 12 1.32 0.85
 8 14 13 5.47 0.91
 8 14 14 0.64 0.78
 8 15 -13 1.11 0.82
 8 15 -12 3.44 0.85
 8 15 -11 5.43 0.94
 8 15 -10 25.45 1.44
 8 15 -9 1.13 0.87
 8 15 -8 -0.4 0.82
 8 15 -7 29.13 1.49
 8 15 -6 1.68 0.9
 8 15 -5 2.97 0.91
 8 15 -4 4.62 0.95
 8 15 -3 32.54 1.57
 8 15 -2 3.37 0.91
 8 15 -1 1.22 0.84
 8 15 0 22.3 1.34
 8 15 1 0.82 0.84
 8 15 2 1.85 0.89
 8 15 3 30.68 1.54
 8 15 4 4.3 0.94
 8 15 5 1.96 0.89
 8 15 6 2.7 0.91
 8 15 7 29.63 1.51
 8 15 8 0.65 0.82
 8 15 9 2.12 0.9
 8 15 10 25.81 1.43
 8 15 11 5.9 0.95
 8 15 12 3.49 0.86
 8 15 13 0.6 0.81
 8 16 -11 0.34 0.76
 8 16 -10 0.99 0.83
 8 16 -9 2.71 0.9
 8 16 -8 4.22 0.94
 8 16 -7 0.78 0.89
 8 16 -6 2.45 0.94
 8 16 -5 12.3 1.14
 8 16 -4 5.58 0.98
 8 16 -3 7.15 1.02
 8 16 -2 3.27 0.93
 8 16 -1 7.49 1.03
 8 16 0 0.55 0.86
 8 16 1 6.66 1.01
 8 16 2 3.31 0.92
 8 16 3 7.21 1.02
 8 16 4 5.23 0.97
 8 16 5 12.7 1.14
 8 16 6 2.45 0.95
 8 16 7 2.38 0.91
 8 16 8 5.1 0.95
 8 16 9 2.7 0.89
 8 16 10 2.04 0.83
 8 16 11 0.54 0.75
 8 17 -10 4.89 0.89
 8 17 -9 1.22 0.81
 8 17 -8 1.51 0.83
 8 17 -7 6.44 0.98
 8 17 -6 2.21 0.9
 8 17 -5 5.87 1
 8 17 -4 7.27 1.05
 8 17 -3 4.81 0.98
 8 17 -2 1.39 0.88
 8 17 -1 3.44 0.96
 8 17 0 12.61 1.17
 8 17 1 3.94 0.96
 8 17 2 0.05 0.86
 8 17 3 3.8 0.97
 8 17 4 6.26 1.02
 8 17 5 6.16 1
 8 17 6 2.22 0.9
 8 17 7 6.43 0.99
 8 17 8 0.17 0.81
 8 17 9 1.38 0.81
 8 17 10 5.48 0.9
 8 18 -8 7.78 0.94
 8 18 -7 1.16 0.81
 8 18 -6 4.35 0.89
 8 18 -5 0.61 0.83
 8 18 -4 4.14 0.92
 8 18 -3 4.63 0.94
 8 18 -2 17.12 1.23
 8 18 -1 -0.76 0.8
 8 18 0 0.67 0.85
 8 18 1 -0.29 0.83
 8 18 2 16.29 1.22
 8 18 3 4.01 0.94
 8 18 4 5.43 0.94
 8 18 5 2.78 0.86
 8 18 6 4.96 0.9
 8 18 7 0.88 0.79
 8 18 8 7.42 0.94
 8 19 -5 0.7 0.78
 8 19 -4 1.03 0.79
 8 19 -3 6.69 0.93
 8 19 -2 2.95 0.87
 8 19 -1 4.06 0.87
 8 19 0 3.67 0.88
 8 19 1 2.35 0.86
 8 19 2 3.55 0.87
 8 19 3 6.49 0.93
 8 19 4 0.26 0.77
 8 19 5 0.6 0.77
 9 0 1 13.28 0.69
 9 0 2 16.98 0.79
 9 0 3 263.97 5.05
 9 0 4 61.78 1.64
 9 0 5 35.96 1.2
 9 0 6 94.32 2.27
 9 0 7 2.28 0.59
 9 0 8 36.66 1.33
 9 0 9 16.68 0.98
 9 0 10 14.04 0.96
 9 0 11 20.26 1.12
 9 0 12 22.5 1.21
 9 0 13 1.15 0.83
 9 0 14 1.17 0.86
 9 0 15 0.44 0.82
 9 0 16 25.21 1.41
 9 0 17 0.49 0.86
 9 0 18 2 0.86
 9 0 19 12.14 1.03
 9 1 -19 0.74 0.78
 9 1 -18 14 1.15
 9 1 -17 15.64 1.24
 9 1 -16 3.84 0.94
 9 1 -15 13.79 1.16
 9 1 -14 40.93 1.73
 9 1 -13 2.98 0.87
 9 1 -12 71.23 2.15
 9 1 -11 38.49 1.5
 9 1 -10 24.23 1.17
 9 1 -9 47.71 1.58
 9 1 -8 2.34 0.64
 9 1 -7 1.99 0.61
 9 1 -6 18.49 0.91
 9 1 -5 5.49 0.62
 9 1 -4 5.14 0.59
 9 1 -3 99.87 2.27
 9 1 -2 13.57 0.73
 9 1 -1 9.78 0.65
 9 1 0 151.74 3.08
 9 1 1 9.68 0.65
 9 1 2 13.91 0.74
 9 1 3 98.9 2.25
 9 1 4 5.36 0.59
 9 1 5 4.67 0.6
 9 1 6 18.91 0.92
 9 1 7 2.27 0.6
 9 1 8 3.21 0.66
 9 1 9 48.42 1.59
 9 1 10 22.99 1.15
 9 1 11 39.57 1.52
 9 1 12 70.45 2.14
 9 1 13 3.6 0.87
 9 1 14 40.18 1.71
 9 1 15 12.23 1.15
 9 1 16 3.97 0.92
 9 1 17 15.87 1.25
 9 1 18 15.14 1.17
 9 1 19 0.32 0.78
 9 2 -19 0.92 0.78
 9 2 -18 18.76 1.24
 9 2 -17 17.1 1.26
 9 2 -16 39.74 1.71
 9 2 -15 3.27 0.92
 9 2 -14 3.15 0.91
 9 2 -13 1.23 0.83
 9 2 -12 28.59 1.35
 9 2 -11 24.34 1.23
 9 2 -10 39.05 1.47
 9 2 -9 92.22 2.39
 9 2 -8 25.88 1.14
 9 2 -7 16.14 0.91
 9 2 -6 43.68 1.39
 9 2 -5 29.04 1.09
 9 2 -4 38.49 1.24
 9 2 -3 8.27 0.64
 9 2 -2 72.96 1.8
 9 2 -1 43.29 1.28
 9 2 0 153.29 3.15
 9 2 1 44.29 1.3
 9 2 2 72.46 1.8
 9 2 3 7.82 0.64
 9 2 4 38.88 1.25
 9 2 5 28.55 1.08
 9 2 6 44.68 1.41
 9 2 7 17.35 0.93
 9 2 8 25.56 1.13
 9 2 9 92.29 2.39
 9 2 10 40.87 1.51
 9 2 11 25.06 1.24
 9 2 12 28.79 1.35
 9 2 13 1.85 0.84
 9 2 14 3.39 0.91
 9 2 15 4.5 0.96
 9 2 16 40.35 1.72
 9 2 17 16.89 1.26
 9 2 18 21.38 1.28
 9 2 19 0.6 0.77
 9 3 -19 10.02 1.01
 9 3 -18 5.86 0.96
 9 3 -17 5.52 0.97
 9 3 -16 7.38 1.01
 9 3 -15 17.9 1.27
 9 3 -14 2.83 0.91
 9 3 -13 3.52 0.91
 9 3 -12 4.54 0.88
 9 3 -11 81.79 2.32
 9 3 -10 24.94 1.21
 9 3 -9 84.02 2.26
 9 3 -8 31.95 1.26
 9 3 -7 92.6 2.31
 9 3 -6 78.97 2.03
 9 3 -5 46.29 1.42
 9 3 -4 185.59 3.79
 9 3 -3 3.29 0.55
 9 3 -2 42.16 1.28
 9 3 -1 11.38 0.71
 9 3 0 61.07 1.6
 9 3 1 11.74 0.72
 9 3 2 44.04 1.31
 9 3 3 3.4 0.55
 9 3 4 181.15 3.71
 9 3 5 46.17 1.42
 9 3 6 78.88 2.03
 9 3 7 90.5 2.28
 9 3 8 31.12 1.25
 9 3 9 84.21 2.26
 9 3 10 25.6 1.22
 9 3 11 82.55 2.33
 9 3 12 5.43 0.89
 9 3 13 4.58 0.92
 9 3 14 3.71 0.92
 9 3 15 17.59 1.27
 9 3 16 7.36 1.02
 9 3 17 5.39 0.98
 9 3 18 7.85 0.98
 9 3 19 9.75 1
 9 4 -19 2.86 0.85
 9 4 -18 2.78 0.87
 9 4 -17 4 0.92
 9 4 -16 32.87 1.63
 9 4 -15 54.28 2.01
 9 4 -14 11.81 1.13
 9 4 -13 67.91 2.25
 9 4 -12 19.58 1.23
 9 4 -11 58.34 1.91
 9 4 -10 3.87 0.78
 9 4 -9 29.6 1.28
 9 4 -8 27.47 1.2
 9 4 -7 2.29 0.65
 9 4 -6 95.46 2.34
 9 4 -5 68.54 1.84
 9 4 -4 37.82 1.26
 9 4 -3 11.58 0.74
 9 4 -2 11.97 0.75
 9 4 -1 140.68 2.99
 9 4 0 131.94 2.84
 9 4 1 142.84 3.03
 9 4 2 12.55 0.76
 9 4 3 11.37 0.74
 9 4 4 37.6 1.26
 9 4 5 68.07 1.83
 9 4 6 92.87 2.3
 9 4 7 1.75 0.64
 9 4 8 27.33 1.19
 9 4 9 28.71 1.26
 9 4 10 5.99 0.82
 9 4 11 57.88 1.9
 9 4 12 19.26 1.23
 9 4 13 68.92 2.27
 9 4 14 11.96 1.13
 9 4 15 55.12 2.02
 9 4 16 34.49 1.65
 9 4 17 4.47 0.93
 9 4 18 2.93 0.86
 9 4 19 3.27 0.85
 9 5 -18 22.23 1.26
 9 5 -17 12.83 1.13
 9 5 -16 11.68 1.15
 9 5 -15 4.4 0.95
 9 5 -14 26.18 1.44
 9 5 -13 1.33 0.86
 9 5 -12 61.33 2.11
 9 5 -11 68.92 2.12
 9 5 -10 119.46 2.97
 9 5 -9 0.23 0.66
 9 5 -8 47.06 1.59
 9 5 -7 29.14 1.21
 9 5 -6 128.9 2.95
 9 5 -5 174.55 3.69
 9 5 -4 3.93 0.63
 9 5 -3 7.48 0.69
 9 5 -2 102.88 2.39
 9 5 -1 70.56 1.82
 9 5 0 10.39 0.73
 9 5 1 70.92 1.83
 9 5 2 103.01 2.39
 9 5 3 7.33 0.68
 9 5 4 4.29 0.64
 9 5 5 173.49 3.67
 9 5 6 127.59 2.92
 9 5 7 29.55 1.22
 9 5 8 46.26 1.57
 9 5 9 0.62 0.67
 9 5 10 121.14 3
 9 5 11 66.86 2.08
 9 5 12 60.18 2.08
 9 5 13 1.84 0.88
 9 5 14 26.33 1.45
 9 5 15 4.55 0.96
 9 5 16 11.5 1.15
 9 5 17 13.26 1.15
 9 5 18 23.05 1.28
 9 6 -18 9.64 0.99
 9 6 -17 9.44 1.04
 9 6 -16 8.03 1.05
 9 6 -15 17.47 1.25
 9 6 -14 8.5 1.04
 9 6 -13 26.02 1.44
 9 6 -12 13.26 1.14
 9 6 -11 75.61 2.33
 9 6 -10 15.23 1.06
 9 6 -9 1.29 0.72
 9 6 -8 124.8 3
 9 6 -7 6.6 0.79
 9 6 -6 127.29 2.96
 9 6 -5 190.2 3.99
 9 6 -4 28.68 1.16
 9 6 -3 25.96 1.09
 9 6 -2 264.25 5.16
 9 6 -1 70.62 1.86
 9 6 0 124.36 2.79
 9 6 1 70.51 1.86
 9 6 2 264.47 5.17
 9 6 3 25.81 1.08
 9 6 4 28.91 1.16
 9 6 5 192.78 4.04
 9 6 6 122.79 2.88
 9 6 7 6.54 0.78
 9 6 8 125.93 3.02
 9 6 9 1.35 0.72
 9 6 10 14.7 1.05
 9 6 11 74.92 2.31
 9 6 12 13.47 1.15
 9 6 13 28.55 1.49
 9 6 14 6.79 1.01
 9 6 15 16.54 1.23
 9 6 16 8.15 1.05
 9 6 17 10.28 1.06
 9 6 18 8.25 0.95
 9 7 -18 2.05 0.82
 9 7 -17 1.56 0.84
 9 7 -16 14.53 1.19
 9 7 -15 7.83 1.07
 9 7 -14 0.74 0.85
 9 7 -13 10.72 1.1
 9 7 -12 20.84 1.32
 9 7 -11 32.38 1.54
 9 7 -10 11.78 1.01
 9 7 -9 31.21 1.38
 9 7 -8 26.49 1.25
 9 7 -7 50.57 1.68
 9 7 -6 58.2 1.79
 9 7 -5 189.84 4.03
 9 7 -4 138.07 3.12
 9 7 -3 210.81 4.32
 9 7 -2 57.91 1.69
 9 7 -1 136.84 3.04
 9 7 0 176.69 3.71
 9 7 1 132.77 2.98
 9 7 2 58.08 1.7
 9 7 3 205.74 4.24
 9 7 4 137.41 3.11
 9 7 5 187.1 3.99
 9 7 6 56.7 1.76
 9 7 7 52.27 1.71
 9 7 8 25.9 1.25
 9 7 9 31.56 1.38
 9 7 10 11.84 1.01
 9 7 11 32.02 1.54
 9 7 12 20.14 1.3
 9 7 13 7.92 1.05
 9 7 14 2.09 0.87
 9 7 15 9.51 1.11
 9 7 16 14.4 1.19
 9 7 17 1.35 0.83
 9 7 18 0.55 0.8
 9 8 -17 3.65 0.85
 9 8 -16 10.24 1.06
 9 8 -15 6.52 1
 9 8 -14 4.45 0.94
 9 8 -13 4.82 0.96
 9 8 -12 4.63 0.96
 9 8 -11 28.99 1.5
 9 8 -10 1.47 0.79
 9 8 -9 103.31 2.74
 9 8 -8 83.32 2.35
 9 8 -7 2.69 0.74
 9 8 -6 33.93 1.38
 9 8 -5 115.7 2.81
 9 8 -4 131.7 3.06
 9 8 -3 15.74 0.96
 9 8 -2 54.21 1.67
 9 8 -1 332.73 6.4
 9 8 0 1.85 0.64
 9 8 1 330.45 6.37
 9 8 2 55.56 1.69
 9 8 3 15.67 0.96
 9 8 4 133.33 3.09
 9 8 5 114.79 2.79
 9 8 6 35.66 1.41
 9 8 7 2.47 0.74
 9 8 8 82.11 2.33
 9 8 9 101.92 2.71
 9 8 10 1.63 0.81
 9 8 11 30.23 1.51
 9 8 12 5.19 0.95
 9 8 13 5.04 0.96
 9 8 14 4.02 0.93
 9 8 15 7.13 1.01
 9 8 16 8.58 1.04
 9 8 17 3.91 0.85
 9 9 -17 2.68 0.85
 9 9 -16 1.84 0.84
 9 9 -15 14.08 1.18
 9 9 -14 2.7 0.93
 9 9 -13 26.65 1.45
 9 9 -12 14.58 1.2
 9 9 -11 28.54 1.49
 9 9 -10 32.14 1.55
 9 9 -9 25.12 1.36
 9 9 -8 25.03 1.29
 9 9 -7 65.04 2.02
 9 9 -6 8.38 0.89
 9 9 -5 41.3 1.52
 9 9 -4 81.12 2.23
 9 9 -3 265.94 5.37
 9 9 -2 53.56 1.71
 9 9 -1 49.35 1.61
 9 9 0 63.7 1.87
 9 9 1 49.56 1.62
 9 9 2 56.05 1.75
 9 9 3 265.34 5.36
 9 9 4 79.79 2.21
 9 9 5 41.79 1.53
 9 9 6 8.85 0.89
 9 9 7 64.63 2.01
 9 9 8 25.16 1.29
 9 9 9 24.03 1.33
 9 9 10 32.41 1.57
 9 9 11 27.46 1.46
 9 9 12 14.99 1.2
 9 9 13 26.11 1.43
 9 9 14 2.33 0.92
 9 9 15 14.03 1.17
 9 9 16 2.92 0.85
 9 9 17 2.52 0.84
 9 10 -16 5.8 0.89
 9 10 -15 1.41 0.85
 9 10 -14 2.3 0.9
 9 10 -13 1.28 0.87
 9 10 -12 0.85 0.86
 9 10 -11 5.79 0.99
 9 10 -10 15.91 1.22
 9 10 -9 4.69 0.94
 9 10 -8 60.21 2.04
 9 10 -7 8.02 0.92
 9 10 -6 104.89 2.74
 9 10 -5 28.75 1.32
 9 10 -4 63.87 1.97
 9 10 -3 40.71 1.53
 9 10 -2 238.19 4.95
 9 10 -1 11.5 0.93
 9 10 0 1 0.66
 9 10 1 11.82 0.92
 9 10 2 239.51 4.97
 9 10 3 42.01 1.56
 9 10 4 63.84 1.97
 9 10 5 27.55 1.3
 9 10 6 106.28 2.77
 9 10 7 6.41 0.9
 9 10 8 59.33 2.03
 9 10 9 4.92 0.94
 9 10 10 15.23 1.21
 9 10 11 6.38 0.99
 9 10 12 1.63 0.87
 9 10 13 2.09 0.88
 9 10 14 2.12 0.9
 9 10 15 1.92 0.87
 9 10 16 5.28 0.88
 9 11 -16 0.86 0.79
 9 11 -15 6.59 0.94
 9 11 -14 0.6 0.85
 9 11 -13 29.02 1.51
 9 11 -12 12.94 1.15
 9 11 -11 8.65 1.06
 9 11 -10 20.15 1.32
 9 11 -9 1.46 0.87
 9 11 -8 21.47 1.33
 9 11 -7 69.31 2.26
 9 11 -6 0.09 0.77
 9 11 -5 47.39 1.72
 9 11 -4 57.4 1.89
 9 11 -3 40.61 1.56
 9 11 -2 36.14 1.47
 9 11 -1 38.98 1.51
 9 11 0 59.73 1.9
 9 11 1 39.15 1.52
 9 11 2 36.03 1.47
 9 11 3 38.41 1.52
 9 11 4 56.97 1.89
 9 11 5 45.18 1.68
 9 11 6 0.2 0.79
 9 11 7 66.29 2.2
 9 11 8 21.94 1.33
 9 11 9 0.73 0.85
 9 11 10 19.29 1.3
 9 11 11 7.45 1.04
 9 11 12 12.5 1.14
 9 11 13 28.55 1.51
 9 11 14 0.88 0.85
 9 11 15 6.92 0.94
 9 11 16 1.21 0.79
 9 12 -15 1.99 0.81
 9 12 -14 -0.1 0.8
 9 12 -13 22.94 1.37
 9 12 -12 16.32 1.26
 9 12 -11 7.33 1.02
 9 12 -10 33.76 1.61
 9 12 -9 12.48 1.16
 9 12 -8 43.53 1.8
 9 12 -7 3.13 0.9
 9 12 -6 9.22 1.04
 9 12 -5 12.39 1.12
 9 12 -4 26.9 1.39
 9 12 -3 6.7 0.93
 9 12 -2 40.35 1.58
 9 12 -1 58.32 1.92
 9 12 0 4.05 0.81
 9 12 1 57.62 1.91
 9 12 2 42.19 1.62
 9 12 3 7.14 0.95
 9 12 4 27.37 1.39
 9 12 5 13.46 1.13
 9 12 6 8.34 1.02
 9 12 7 2.56 0.86
 9 12 8 42.16 1.77
 9 12 9 12.16 1.16
 9 12 10 35.07 1.63
 9 12 11 7.08 1.04
 9 12 12 14.34 1.22
 9 12 13 22.45 1.35
 9 12 14 0.62 0.8
 9 12 15 2.58 0.83
 9 13 -14 0.24 0.76
 9 13 -13 11.38 1.07
 9 13 -12 0.48 0.84
 9 13 -11 7.64 1.06
 9 13 -10 22.69 1.36
 9 13 -9 4.77 0.95
 9 13 -8 30.38 1.54
 9 13 -7 7.43 1.02
 9 13 -6 3.5 0.92
 9 13 -5 17.67 1.25
 9 13 -4 0.62 0.85
 9 13 -3 25.12 1.4
 9 13 -2 16.12 1.19
 9 13 -1 14.52 1.15
 9 13 0 14.03 1.13
 9 13 1 14.83 1.16
 9 13 2 16.63 1.2
 9 13 3 26.52 1.43
 9 13 4 1.44 0.85
 9 13 5 18.76 1.27
 9 13 6 2.72 0.9
 9 13 7 7.58 1.03
 9 13 8 29.76 1.52
 9 13 9 4.7 0.96
 9 13 10 22.03 1.34
 9 13 11 8.3 1.07
 9 13 12 -0.31 0.85
 9 13 13 11.82 1.08
 9 13 14 1.4 0.78
 9 14 -13 2.87 0.83
 9 14 -12 1.4 0.82
 9 14 -11 -0.13 0.84
 9 14 -10 11.85 1.15
 9 14 -9 3.1 0.95
 9 14 -8 45.88 1.83
 9 14 -7 9.98 1.09
 9 14 -6 1.29 0.89
 9 14 -5 19.46 1.3
 9 14 -4 6.89 1.01
 9 14 -3 -0.04 0.83
 9 14 -2 1.14 0.85
 9 14 -1 6.31 1
 9 14 0 -0.69 0.81
 9 14 1 6.02 0.98
 9 14 2 0.02 0.83
 9 14 3 1.55 0.85
 9 14 4 7.35 1.02
 9 14 5 19.27 1.29
 9 14 6 2.53 0.91
 9 14 7 9.24 1.07
 9 14 8 45.81 1.83
 9 14 9 4.21 0.96
 9 14 10 12.77 1.16
 9 14 11 1.66 0.84
 9 14 12 1.12 0.82
 9 14 13 3.53 0.84
 9 15 -12 10.41 1
 9 15 -11 11.59 1.06
 9 15 -10 1.59 0.89
 9 15 -9 1.14 0.86
 9 15 -8 -0.02 0.85
 9 15 -7 0.46 0.87
 9 15 -6 1.75 0.89
 9 15 -5 15.46 1.21
 9 15 -4 1.06 0.87
 9 15 -3 9.83 1.09
 9 15 -2 1.46 0.85
 9 15 -1 3.35 0.92
 9 15 0 29.02 1.5
 9 15 1 3.24 0.9
 9 15 2 0.72 0.86
 9 15 3 10.55 1.1
 9 15 4 1.23 0.86
 9 15 5 15.04 1.2
 9 15 6 3.12 0.9
 9 15 7 1.8 0.9
 9 15 8 0.27 0.86
 9 15 9 0.65 0.86
 9 15 10 3.08 0.88
 9 15 11 11.53 1.05
 9 15 12 10.44 1.02
 9 16 -10 6.49 0.92
 9 16 -9 1.58 0.83
 9 16 -8 1.64 0.85
 9 16 -7 6.32 0.98
 9 16 -6 10.05 1.1
 9 16 -5 2.21 0.94
 9 16 -4 4.21 0.97
 9 16 -3 5.31 0.96
 9 16 -2 0.11 0.82
 9 16 -1 3.68 0.92
 9 16 0 4.13 0.94
 9 16 1 4.56 0.95
 9 16 2 0.42 0.82
 9 16 3 5.75 0.97
 9 16 4 3.53 0.94
 9 16 5 4.42 0.97
 9 16 6 8.63 1.08
 9 16 7 5.58 0.97
 9 16 8 0.75 0.82
 9 16 9 0.95 0.81
 9 16 10 5.62 0.9
 9 17 -9 2.41 0.85
 9 17 -8 2.97 0.84
 9 17 -7 3.64 0.87
 9 17 -6 0.4 0.82
 9 17 -5 4.63 0.93
 9 17 -4 3.72 0.93
 9 17 -3 3.69 0.93
 9 17 -2 12.32 1.16
 9 17 -1 1.82 0.9
 9 17 0 1.77 0.9
 9 17 1 0.67 0.87
 9 17 2 13.96 1.19
 9 17 3 4.93 0.95
 9 17 4 3.42 0.93
 9 17 5 3.58 0.91
 9 17 6 -0.02 0.8
 9 17 7 2.86 0.88
 9 17 8 3.28 0.84
 9 17 9 3.44 0.86
 9 18 -7 0.74 0.8
 9 18 -6 4.08 0.86
 9 18 -5 2.83 0.83
 9 18 -4 4.18 0.88
 9 18 -3 2.37 0.85
 9 18 -2 2.86 0.88
 9 18 -1 5.86 0.95
 9 18 0 3.69 0.9
 9 18 1 4.85 0.92
 9 18 2 3.66 0.89
 9 18 3 1.6 0.83
 9 18 4 3.88 0.88
 9 18 5 0.94 0.82
 9 18 6 4.67 0.87
 9 18 7 0.12 0.8
 9 19 -3 0.48 0.78
 9 19 -2 2.34 0.81
 9 19 -1 0.67 0.77
 9 19 0 0.02 0.76
 9 19 1 0.45 0.77
 9 19 2 2.58 0.8
 9 19 3 -0.5 0.78
 10 0 0 435.69 7.98
 10 0 1 373.4 6.93
 10 0 2 171.49 3.55
 10 0 3 160.48 3.38
 10 0 4 142.82 3.11
 10 0 5 184.43 3.85
 10 0 6 16.41 0.94
 10 0 7 202.97 4.25
 10 0 8 12.6 0.92
 10 0 9 30.98 1.31
 10 0 10 7.25 0.87
 10 0 11 39.77 1.56
 10 0 12 45.62 1.8
 10 0 13 25.76 1.43
 10 0 14 35.88 1.66
 10 0 15 1.11 0.86
 10 0 16 25.83 1.47
 10 0 17 -0.23 0.82
 10 0 18 5.3 0.92
 10 1 -18 12.89 1.07
 10 1 -17 8.26 1.03
 10 1 -16 7.21 1.05
 10 1 -15 20.07 1.32
 10 1 -14 87.38 2.64
 10 1 -13 10.9 1.1
 10 1 -12 67.15 2.22
 10 1 -11 79.58 2.3
 10 1 -10 87.02 2.4
 10 1 -9 98.18 2.54
 10 1 -8 -0.24 0.64
 10 1 -7 312.96 6.11
 10 1 -6 47.4 1.52
 10 1 -5 186.28 3.89
 10 1 -4 6.03 0.67
 10 1 -3 46.67 1.43
 10 1 -2 158.94 3.34
 10 1 -1 89.54 2.15
 10 1 0 473.51 8.61
 10 1 1 89.05 2.14
 10 1 2 154.91 3.28
 10 1 3 45.69 1.41
 10 1 4 4.84 0.64
 10 1 5 186.07 3.88
 10 1 6 47.21 1.52
 10 1 7 306.94 6.02
 10 1 8 0.7 0.65
 10 1 9 97.43 2.53
 10 1 10 88.67 2.43
 10 1 11 78.13 2.28
 10 1 12 69.68 2.26
 10 1 13 10.19 1.09
 10 1 14 86.03 2.61
 10 1 15 20.81 1.33
 10 1 16 8.11 1.06
 10 1 17 7.7 1.02
 10 1 18 13.19 1.09
 10 2 -18 6.86 0.94
 10 2 -17 10.99 1.1
 10 2 -16 23.92 1.42
 10 2 -15 15.32 1.23
 10 2 -14 85.65 2.6
 10 2 -13 61.93 2.14
 10 2 -12 37.71 1.66
 10 2 -11 3.69 0.8
 10 2 -10 79.69 2.28
 10 2 -9 5.2 0.79
 10 2 -8 112.95 2.77
 10 2 -7 68.51 1.95
 10 2 -6 278.5 5.49
 10 2 -5 12.69 0.84
 10 2 -4 204.02 4.16
 10 2 -3 4.53 0.63
 10 2 -2 95.8 2.27
 10 2 -1 10.75 0.75
 10 2 0 85.49 2.09
 10 2 1 10.47 0.74
 10 2 2 96.92 2.29
 10 2 3 3.7 0.61
 10 2 4 203.01 4.15
 10 2 5 11.43 0.81
 10 2 6 278.13 5.49
 10 2 7 69.39 1.96
 10 2 8 111.66 2.75
 10 2 9 5.62 0.8
 10 2 10 81.17 2.3
 10 2 11 3.46 0.78
 10 2 12 37.84 1.64
 10 2 13 62.72 2.16
 10 2 14 83.81 2.57
 10 2 15 16.36 1.23
 10 2 16 24.96 1.44
 10 2 17 11.05 1.1
 10 2 18 6.1 0.92
 10 3 -18 13.06 1.08
 10 3 -17 21.12 1.31
 10 3 -16 5.48 1
 10 3 -15 8.02 1.03
 10 3 -14 23.16 1.39
 10 3 -13 7.58 1.04
 10 3 -12 14.63 1.17
 10 3 -11 16.58 1.15
 10 3 -10 15.06 1.05
 10 3 -9 123.93 3.02
 10 3 -8 109.02 2.71
 10 3 -7 53.98 1.7
 10 3 -6 5.49 0.72
 10 3 -5 42.22 1.41
 10 3 -4 17.76 0.93
 10 3 -3 26.29 1.07
 10 3 -2 35.82 1.24
 10 3 -1 19.48 0.93
 10 3 0 228.27 4.52
 10 3 1 19.83 0.94
 10 3 2 35.83 1.24
 10 3 3 25.12 1.06
 10 3 4 17.63 0.92
 10 3 5 41.75 1.4
 10 3 6 4.86 0.71
 10 3 7 55.02 1.71
 10 3 8 108.91 2.71
 10 3 9 126.28 3.06
 10 3 10 16.13 1.06
 10 3 11 16.84 1.16
 10 3 12 15.13 1.18
 10 3 13 7.72 1.04
 10 3 14 22.63 1.39
 10 3 15 6.58 0.99
 10 3 16 6.51 1.02
 10 3 17 21.55 1.31
 10 3 18 12.43 1.05
 10 4 -18 2.09 0.81
 10 4 -17 9.52 1.05
 10 4 -16 8.59 1.08
 10 4 -15 12.59 1.14
 10 4 -14 6.06 1
 10 4 -13 96.74 2.8
 10 4 -12 10.19 1.07
 10 4 -11 10.44 1.02
 10 4 -10 45.88 1.67
 10 4 -9 29.11 1.31
 10 4 -8 21.4 1.13
 10 4 -7 78.16 2.15
 10 4 -6 13.87 0.91
 10 4 -5 4.51 0.69
 10 4 -4 35.77 1.29
 10 4 -3 60.68 1.72
 10 4 -2 162.91 3.46
 10 4 -1 37.68 1.29
 10 4 0 99.79 2.37
 10 4 1 38.44 1.3
 10 4 2 165.18 3.5
 10 4 3 62.17 1.74
 10 4 4 35.32 1.28
 10 4 5 4.36 0.69
 10 4 6 13.37 0.9
 10 4 7 79.47 2.17
 10 4 8 20.59 1.11
 10 4 9 27.39 1.28
 10 4 10 46.65 1.69
 10 4 11 9.78 1.01
 10 4 12 10.81 1.09
 10 4 13 96.68 2.8
 10 4 14 4.7 0.97
 10 4 15 11.9 1.12
 10 4 16 9.15 1.08
 10 4 17 10.01 1.05
 10 4 18 1.46 0.79
 10 5 -18 2.9 0.84
 10 5 -17 1.42 0.82
 10 5 -16 3.02 0.91
 10 5 -15 2.17 0.93
 10 5 -14 8.53 1.07
 10 5 -13 40.19 1.74
 10 5 -12 19.06 1.28
 10 5 -11 6.33 0.96
 10 5 -10 32.15 1.43
 10 5 -9 7.4 0.88
 10 5 -8 1.83 0.73
 10 5 -7 118.6 2.88
 10 5 -6 31.94 1.3
 10 5 -5 59.67 1.78
 10 5 -4 41.32 1.42
 10 5 -3 186.01 3.9
 10 5 -2 8.43 0.76
 10 5 -1 21.32 1.01
 10 5 0 24.36 1.06
 10 5 1 20.76 1
 10 5 2 9.31 0.77
 10 5 3 185.02 3.88
 10 5 4 39.44 1.39
 10 5 5 60.61 1.8
 10 5 6 32.95 1.32
 10 5 7 121.43 2.93
 10 5 8 1.82 0.71
 10 5 9 7.68 0.89
 10 5 10 30.85 1.4
 10 5 11 6.64 0.97
 10 5 12 18.95 1.28
 10 5 13 39.82 1.73
 10 5 14 8.56 1.04
 10 5 15 3.35 0.95
 10 5 16 3.25 0.9
 10 5 17 0.45 0.82
 10 5 18 2.31 0.84
 10 6 -17 1.19 0.8
 10 6 -16 12.05 1.12
 10 6 -15 5.49 1
 10 6 -14 4.15 0.93
 10 6 -13 1.95 0.89
 10 6 -12 7.18 1.02
 10 6 -11 2.12 0.87
 10 6 -10 10.48 1.03
 10 6 -9 15.24 1.06
 10 6 -8 85.5 2.37
 10 6 -7 16.51 1.04
 10 6 -6 13.63 0.95
 10 6 -5 2.92 0.7
 10 6 -4 1.92 0.67
 10 6 -3 10.44 0.84
 10 6 -2 5.09 0.7
 10 6 -1 43.29 1.44
 10 6 0 50.61 1.57
 10 6 1 44.04 1.46
 10 6 2 5.41 0.71
 10 6 3 10.26 0.83
 10 6 4 2.17 0.67
 10 6 5 2.46 0.69
 10 6 6 13.26 0.95
 10 6 7 16.09 1.03
 10 6 8 85.44 2.36
 10 6 9 16.92 1.1
 10 6 10 10.57 1.02
 10 6 11 3.01 0.88
 10 6 12 8.44 1.04
 10 6 13 2.06 0.88
 10 6 14 2.3 0.89
 10 6 15 4.96 0.99
 10 6 16 12.66 1.13
 10 6 17 1.02 0.8
 10 7 -17 6.72 0.91
 10 7 -16 1.34 0.84
 10 7 -15 25.01 1.42
 10 7 -14 3.11 0.92
 10 7 -13 28.86 1.51
 10 7 -12 5.78 0.98
 10 7 -11 7.08 1.01
 10 7 -10 13.4 1.14
 10 7 -9 4.37 0.87
 10 7 -8 36.39 1.49
 10 7 -7 5.99 0.83
 10 7 -6 1.68 0.72
 10 7 -5 3.06 0.72
 10 7 -4 2.9 0.71
 10 7 -3 233.06 4.78
 10 7 -2 1.17 0.63
 10 7 -1 51.73 1.63
 10 7 0 28.55 1.2
 10 7 1 52.11 1.64
 10 7 2 1.04 0.63
 10 7 3 232.25 4.77
 10 7 4 2.54 0.71
 10 7 5 2.91 0.72
 10 7 6 2.71 0.73
 10 7 7 6.58 0.85
 10 7 8 38.24 1.53
 10 7 9 2.84 0.85
 10 7 10 13.38 1.14
 10 7 11 6.49 0.99
 10 7 12 6.21 0.98
 10 7 13 29.03 1.5
 10 7 14 3.9 0.92
 10 7 15 25.08 1.43
 10 7 16 0.99 0.85
 10 7 17 6.61 0.91
 10 8 -17 1.64 0.81
 10 8 -16 2.6 0.85
 10 8 -15 6.29 0.99
 10 8 -14 7.93 1.06
 10 8 -13 2.29 0.9
 10 8 -12 0.38 0.84
 10 8 -11 14.72 1.19
 10 8 -10 3.8 0.91
 10 8 -9 45.36 1.81
 10 8 -8 34.62 1.49
 10 8 -7 4.65 0.83
 10 8 -6 1.26 0.72
 10 8 -5 152.16 3.5
 10 8 -4 8.39 0.86
 10 8 -3 11.36 0.9
 10 8 -2 33.36 1.34
 10 8 -1 31.3 1.29
 10 8 0 28.37 1.23
 10 8 1 31.56 1.3
 10 8 2 32.17 1.31
 10 8 3 11.6 0.91
 10 8 4 7.64 0.85
 10 8 5 153.55 3.52
 10 8 6 1.67 0.74
 10 8 7 5.05 0.84
 10 8 8 36.34 1.51
 10 8 9 46.09 1.82
 10 8 10 3.72 0.91
 10 8 11 15.27 1.2
 10 8 12 0.66 0.84
 10 8 13 2.27 0.88
 10 8 14 7.18 1.04
 10 8 15 6.13 0.99
 10 8 16 1.71 0.84
 10 8 17 2.39 0.82
 10 9 -16 3.02 0.83
 10 9 -15 11.82 1.1
 10 9 -14 -0.18 0.84
 10 9 -13 1.34 0.89
 10 9 -12 3.24 0.92
 10 9 -11 8.11 1.04
 10 9 -10 9.33 1.07
 10 9 -9 13.56 1.16
 10 9 -8 13.95 1.15
 10 9 -7 21.67 1.27
 10 9 -6 33.83 1.45
 10 9 -5 2.64 0.77
 10 9 -4 29.47 1.32
 10 9 -3 11.15 0.93
 10 9 -2 9.94 0.9
 10 9 -1 7.62 0.84
 10 9 0 62.44 1.91
 10 9 1 7.56 0.84
 10 9 2 9.72 0.89
 10 9 3 10.58 0.92
 10 9 4 29.59 1.32
 10 9 5 2.26 0.77
 10 9 6 35.78 1.48
 10 9 7 23.58 1.3
 10 9 8 15.41 1.17
 10 9 9 14.9 1.17
 10 9 10 8.74 1.06
 10 9 11 7.84 1.04
 10 9 12 1.56 0.89
 10 9 13 1.78 0.91
 10 9 14 -0.07 0.84
 10 9 15 13.84 1.12
 10 9 16 3.45 0.84
 10 10 -15 3.57 0.88
 10 10 -14 1.02 0.84
 10 10 -13 8.7 1.07
 10 10 -12 5.9 0.98
 10 10 -11 2.23 0.91
 10 10 -10 1.54 0.89
 10 10 -9 -0.11 0.83
 10 10 -8 18.99 1.28
 10 10 -7 3.39 0.9
 10 10 -6 8.08 0.97
 10 10 -5 50.63 1.79
 10 10 -4 32.27 1.41
 10 10 -3 10.79 0.96
 10 10 -2 119.8 2.98
 10 10 -1 47.9 1.69
 10 10 0 12.72 0.98
 10 10 1 49.04 1.71
 10 10 2 120.5 2.99
 10 10 3 10.19 0.94
 10 10 4 31.44 1.4
 10 10 5 50.18 1.78
 10 10 6 7.88 0.97
 10 10 7 2.83 0.88
 10 10 8 18.03 1.26
 10 10 9 0.7 0.84
 10 10 10 1.66 0.88
 10 10 11 2.9 0.92
 10 10 12 6.47 0.99
 10 10 13 10.05 1.1
 10 10 14 0.1 0.83
 10 10 15 2.83 0.86
 10 11 -15 4.74 0.86
 10 11 -14 1.9 0.85
 10 11 -13 5.42 0.97
 10 11 -12 12.24 1.15
 10 11 -11 8.89 1.05
 10 11 -10 46.57 1.85
 10 11 -9 7.28 1.01
 10 11 -8 11.26 1.12
 10 11 -7 6.76 1
 10 11 -6 16.32 1.21
 10 11 -5 23.35 1.36
 10 11 -4 14.94 1.14
 10 11 -3 7.75 0.95
 10 11 -2 19.7 1.16
 10 11 -1 8.23 0.91
 10 11 0 18.49 1.14
 10 11 1 8.13 0.91
 10 11 2 19.22 1.16
 10 11 3 8.25 0.95
 10 11 4 16.33 1.15
 10 11 5 24.87 1.38
 10 11 6 15.33 1.19
 10 11 7 5.6 0.97
 10 11 8 12.43 1.13
 10 11 9 6.47 1.01
 10 11 10 45.17 1.83
 10 11 11 8.33 1.05
 10 11 12 11.31 1.14
 10 11 13 4.98 0.96
 10 11 14 2.5 0.85
 10 11 15 4.93 0.87
 10 12 -14 2.33 0.82
 10 12 -13 0.82 0.84
 10 12 -12 3.17 0.92
 10 12 -11 2.81 0.94
 10 12 -10 12.11 1.14
 10 12 -9 6.76 1.02
 10 12 -8 12.28 1.16
 10 12 -7 19.28 1.3
 10 12 -6 6.5 1.02
 10 12 -5 8.75 1.05
 10 12 -4 4.59 0.95
 10 12 -3 15.53 1.18
 10 12 -2 5.07 0.95
 10 12 -1 2.89 0.89
 10 12 0 16.96 1.22
 10 12 1 3.21 0.9
 10 12 2 5.29 0.95
 10 12 3 14.24 1.16
 10 12 4 4.03 0.92
 10 12 5 7.95 1.01
 10 12 6 7.75 1.05
 10 12 7 20 1.31
 10 12 8 13.88 1.2
 10 12 9 5.76 0.99
 10 12 10 11.75 1.14
 10 12 11 1.71 0.92
 10 12 12 2.69 0.91
 10 12 13 1.29 0.85
 10 12 14 1.69 0.8
 10 13 -13 2.93 0.83
 10 13 -12 7.98 1
 10 13 -11 6.23 0.98
 10 13 -10 12.11 1.16
 10 13 -9 21.2 1.38
 10 13 -8 -0.2 0.84
 10 13 -7 6.62 1.03
 10 13 -6 4.67 0.98
 10 13 -5 18.08 1.28
 10 13 -4 5.56 0.99
 10 13 -3 18.45 1.27
 10 13 -2 5.9 0.97
 10 13 -1 -0.27 0.82
 10 13 0 85.87 2.59
 10 13 1 1.28 0.86
 10 13 2 5.62 0.98
 10 13 3 19.02 1.29
 10 13 4 5.03 0.97
 10 13 5 18.26 1.28
 10 13 6 5.76 1
 10 13 7 7.4 1.03
 10 13 8 0.58 0.85
 10 13 9 20.77 1.37
 10 13 10 11.5 1.17
 10 13 11 6.49 0.99
 10 13 12 7.94 1
 10 13 13 2.76 0.82
 10 14 -12 0.84 0.78
 10 14 -11 2.66 0.87
 10 14 -10 31.92 1.54
 10 14 -9 0.83 0.9
 10 14 -8 8.21 1.08
 10 14 -7 2.06 0.89
 10 14 -6 37.35 1.67
 10 14 -5 1.51 0.9
 10 14 -4 8.94 1.05
 10 14 -3 8.09 1.05
 10 14 -2 9.24 1.07
 10 14 -1 6.45 1.01
 10 14 0 0.78 0.86
 10 14 1 7.81 1.04
 10 14 2 9.59 1.08
 10 14 3 7.25 1.01
 10 14 4 8.26 1.05
 10 14 5 1.15 0.88
 10 14 6 35.48 1.64
 10 14 7 3.09 0.92
 10 14 8 9.8 1.11
 10 14 9 1.44 0.89
 10 14 10 31.98 1.54
 10 14 11 2.18 0.84
 10 14 12 0.33 0.78
 10 15 -11 2.61 0.83
 10 15 -10 4.87 0.91
 10 15 -9 5.51 0.95
 10 15 -8 16.8 1.23
 10 15 -7 37.13 1.69
 10 15 -6 4.41 0.98
 10 15 -5 3.72 0.97
 10 15 -4 4.11 0.93
 10 15 -3 5.07 0.98
 10 15 -2 4.99 0.96
 10 15 -1 2 0.9
 10 15 0 14.84 1.19
 10 15 1 2.06 0.88
 10 15 2 4.01 0.96
 10 15 3 5.04 0.96
 10 15 4 3.78 0.93
 10 15 5 3.05 0.97
 10 15 6 4.29 1
 10 15 7 36.95 1.68
 10 15 8 16.49 1.23
 10 15 9 4.58 0.93
 10 15 10 3.66 0.89
 10 15 11 3.22 0.83
 10 16 -9 -0.38 0.76
 10 16 -8 3.62 0.91
 10 16 -7 0.73 0.84
 10 16 -6 3.24 0.91
 10 16 -5 10.84 1.11
 10 16 -4 6.57 1.03
 10 16 -3 33.91 1.63
 10 16 -2 5.07 1.01
 10 16 -1 23.32 1.42
 10 16 0 7.43 1.05
 10 16 1 23.69 1.43
 10 16 2 4.17 0.97
 10 16 3 34.55 1.64
 10 16 4 7.97 1.05
 10 16 5 10.73 1.11
 10 16 6 4.24 0.94
 10 16 7 0.99 0.84
 10 16 8 3.8 0.9
 10 16 9 0.45 0.77
 10 17 -8 9 1.01
 10 17 -7 19.05 1.19
 10 17 -6 7.91 0.98
 10 17 -5 4.37 0.91
 10 17 -4 3.95 0.9
 10 17 -3 2.86 0.89
 10 17 -2 3.74 0.91
 10 17 -1 11.3 1.1
 10 17 0 55.86 2.02
 10 17 1 10.27 1.1
 10 17 2 3.43 0.91
 10 17 3 2.88 0.89
 10 17 4 4.52 0.92
 10 17 5 4.82 0.9
 10 17 6 6.55 0.95
 10 17 7 18.29 1.17
 10 17 8 10.06 1.02
 10 18 -5 3.45 0.88
 10 18 -4 12.71 1.05
 10 18 -3 2.07 0.83
 10 18 -2 4.72 0.89
 10 18 -1 4.69 0.89
 10 18 0 0.52 0.8
 10 18 1 6.33 0.92
 10 18 2 4.32 0.89
 10 18 3 2.03 0.83
 10 18 4 12.49 1.06
 10 18 5 2.77 0.86
 11 0 1 124.97 2.84
 11 0 2 6.14 0.71
 11 0 3 143.86 3.19
 11 0 4 0.27 0.6
 11 0 5 24.44 1.13
 11 0 6 2.29 0.67
 11 0 7 4.64 0.76
 11 0 8 39.96 1.51
 11 0 9 11.27 0.96
 11 0 10 65.25 2.05
 11 0 11 -0.77 0.79
 11 0 12 1.21 0.85
 11 0 13 18.08 1.29
 11 0 14 1.17 0.87
 11 0 15 12.97 1.2
 11 0 16 0.35 0.86
 11 0 17 0.75 0.81
 11 0 18 9.55 1.03
 11 1 -18 0.02 0.77
 11 1 -17 1.59 0.84
 11 1 -16 45.56 1.83
 11 1 -15 23.38 1.43
 11 1 -14 11.29 1.13
 11 1 -13 24.08 1.42
 11 1 -12 31.7 1.55
 11 1 -11 13.11 1.12
 11 1 -10 20.07 1.17
 11 1 -9 12.36 0.99
 11 1 -8 27.57 1.27
 11 1 -7 50.14 1.67
 11 1 -6 14.41 0.95
 11 1 -5 111.97 2.7
 11 1 -4 20.79 1.03
 11 1 -3 54.66 1.65
 11 1 -2 22.18 1.03
 11 1 -1 25.95 1.1
 11 1 0 52.45 1.58
 11 1 1 27.55 1.13
 11 1 2 22.48 1.04
 11 1 3 53.6 1.63
 11 1 4 20.99 1.03
 11 1 5 112.13 2.7
 11 1 6 15.2 0.96
 11 1 7 50.51 1.68
 11 1 8 27.31 1.27
 11 1 9 11.95 0.98
 11 1 10 19.58 1.17
 11 1 11 13.5 1.14
 11 1 12 32.97 1.58
 11 1 13 24.25 1.4
 11 1 14 12.03 1.13
 11 1 15 21.95 1.39
 11 1 16 45.48 1.84
 11 1 17 0.9 0.84
 11 1 18 0.39 0.79
 11 2 -18 0.45 0.8
 11 2 -17 15.31 1.15
 11 2 -16 4.11 0.94
 11 2 -15 2.95 0.94
 11 2 -14 7.93 1.05
 11 2 -13 9.85 1.09
 11 2 -12 49.81 1.92
 11 2 -11 32.41 1.54
 11 2 -10 5.05 0.85
 11 2 -9 34.1 1.43
 11 2 -8 72.6 2.12
 11 2 -7 12.95 0.95
 11 2 -6 49.49 1.63
 11 2 -5 50.95 1.63
 11 2 -4 255.15 5.12
 11 2 -3 24.17 1.1
 11 2 -2 192.74 4.01
 11 2 -1 3.32 0.66
 11 2 0 93.19 2.3
 11 2 1 3.14 0.65
 11 2 2 193.33 4.02
 11 2 3 26.48 1.14
 11 2 4 258.49 5.17
 11 2 5 51 1.63
 11 2 6 49.15 1.63
 11 2 7 12.84 0.95
 11 2 8 72.49 2.12
 11 2 9 33.43 1.43
 11 2 10 5.3 0.84
 11 2 11 34.54 1.58
 11 2 12 49.44 1.91
 11 2 13 9.45 1.07
 11 2 14 7.58 1.03
 11 2 15 3.46 0.95
 11 2 16 4.74 0.95
 11 2 17 15.21 1.15
 11 2 18 0.44 0.81
 11 3 -17 4.81 0.91
 11 3 -16 0.42 0.85
 11 3 -15 1.88 0.91
 11 3 -14 1.13 0.86
 11 3 -13 16.11 1.24
 11 3 -12 4.42 0.95
 11 3 -11 3.52 0.91
 11 3 -10 1.55 0.79
 11 3 -9 75.14 2.21
 11 3 -8 35.31 1.45
 11 3 -7 202.74 4.35
 11 3 -6 77.67 2.16
 11 3 -5 146.56 3.32
 11 3 -4 28.19 1.2
 11 3 -3 137.21 3.11
 11 3 -2 149.41 3.3
 11 3 -1 126.9 2.9
 11 3 0 1.24 0.62
 11 3 1 126.59 2.89
 11 3 2 151.19 3.33
 11 3 3 135.46 3.07
 11 3 4 28.34 1.2
 11 3 5 148.47 3.35
 11 3 6 77.68 2.15
 11 3 7 205.02 4.39
 11 3 8 36.63 1.47
 11 3 9 75.52 2.22
 11 3 10 1.39 0.79
 11 3 11 4.26 0.92
 11 3 12 4.84 0.96
 11 3 13 16.4 1.24
 11 3 14 1.4 0.87
 11 3 15 2.21 0.91
 11 3 16 1.7 0.86
 11 3 17 5.91 0.92
 11 4 -17 15.59 1.13
 11 4 -16 0.99 0.83
 11 4 -15 10.75 1.11
 11 4 -14 22.29 1.36
 11 4 -13 29.73 1.52
 11 4 -12 13.68 1.17
 11 4 -11 128.72 3.35
 11 4 -10 27.48 1.4
 11 4 -9 1.42 0.77
 11 4 -8 27.48 1.3
 11 4 -7 1.91 0.72
 11 4 -6 17 1.03
 11 4 -5 11.02 0.89
 11 4 -4 77.59 2.12
 11 4 -3 126.12 2.94
 11 4 -2 313.39 6.09
 11 4 -1 143.24 3.2
 11 4 0 18.76 1
 11 4 1 143.31 3.2
 11 4 2 307.84 6
 11 4 3 123.74 2.9
 11 4 4 78.83 2.14
 11 4 5 11.2 0.88
 11 4 6 16.82 1.03
 11 4 7 1.87 0.72
 11 4 8 27.9 1.31
 11 4 9 1.37 0.76
 11 4 10 26.63 1.39
 11 4 11 125.53 3.29
 11 4 12 13.04 1.16
 11 4 13 30.69 1.55
 11 4 14 23.17 1.37
 11 4 15 9.27 1.1
 11 4 16 0.95 0.83
 11 4 17 15.31 1.13
 11 5 -17 1.69 0.79
 11 5 -16 11.23 1.07
 11 5 -15 14.47 1.21
 11 5 -14 2.99 0.9
 11 5 -13 37.34 1.67
 11 5 -12 3.17 0.93
 11 5 -11 4.89 0.97
 11 5 -10 1.97 0.87
 11 5 -9 75.62 2.32
 11 5 -8 189.61 4.21
 11 5 -7 77.44 2.23
 11 5 -6 72.06 2.1
 11 5 -5 18.23 1.06
 11 5 -4 36.6 1.4
 11 5 -3 65.74 1.92
 11 5 -2 129.85 3.01
 11 5 -1 24.22 1.13
 11 5 0 2.56 0.67
 11 5 1 24.48 1.14
 11 5 2 128.01 2.98
 11 5 3 66.23 1.92
 11 5 4 36.32 1.39
 11 5 5 19.18 1.07
 11 5 6 71.83 2.09
 11 5 7 76.87 2.21
 11 5 8 186.88 4.17
 11 5 9 77.07 2.35
 11 5 10 3.03 0.88
 11 5 11 5.65 0.97
 11 5 12 2.03 0.91
 11 5 13 39.66 1.72
 11 5 14 1.5 0.89
 11 5 15 16.12 1.22
 11 5 16 10.87 1.07
 11 5 17 1.16 0.79
 11 6 -17 0.22 0.78
 11 6 -16 16.56 1.18
 11 6 -15 1.18 0.86
 11 6 -14 1.65 0.91
 11 6 -13 9.3 1.07
 11 6 -12 44.09 1.81
 11 6 -11 11.33 1.11
 11 6 -10 29.79 1.51
 11 6 -9 7.78 0.98
 11 6 -8 35.51 1.5
 11 6 -7 5.37 0.84
 11 6 -6 3.57 0.78
 11 6 -5 17.29 1.06
 11 6 -4 14.4 0.98
 11 6 -3 109.19 2.7
 11 6 -2 24.98 1.17
 11 6 -1 41.4 1.48
 11 6 0 58.05 1.78
 11 6 1 41.58 1.48
 11 6 2 24.48 1.16
 11 6 3 109.81 2.72
 11 6 4 12.8 0.96
 11 6 5 18.86 1.09
 11 6 6 4.3 0.78
 11 6 7 5.39 0.84
 11 6 8 35.33 1.49
 11 6 9 6.83 0.96
 11 6 10 30.91 1.53
 11 6 11 10.93 1.12
 11 6 12 44.15 1.82
 11 6 13 9.06 1.07
 11 6 14 1.95 0.91
 11 6 15 2.16 0.88
 11 6 16 16.71 1.17
 11 6 17 0.88 0.81
 11 7 -16 0.79 0.8
 11 7 -15 11.65 1.09
 11 7 -14 15.31 1.22
 11 7 -13 5.96 0.98
 11 7 -12 16 1.24
 11 7 -11 12.28 1.15
 11 7 -10 6.51 0.99
 11 7 -9 11.06 1.08
 11 7 -8 6.18 0.93
 11 7 -7 38.87 1.56
 11 7 -6 28.6 1.34
 11 7 -5 18.87 1.13
 11 7 -4 17.81 1.08
 11 7 -3 1.9 0.71
 11 7 -2 3.63 0.74
 11 7 -1 106.49 2.67
 11 7 0 46.56 1.6
 11 7 1 105.5 2.65
 11 7 2 3.48 0.74
 11 7 3 2.02 0.71
 11 7 4 18.48 1.09
 11 7 5 19.56 1.13
 11 7 6 27.72 1.32
 11 7 7 38.43 1.55
 11 7 8 5.96 0.93
 11 7 9 10.98 1.08
 11 7 10 4.93 0.96
 11 7 11 11.7 1.13
 11 7 12 14.04 1.19
 11 7 13 6.92 0.98
 11 7 14 13.97 1.19
 11 7 15 11.13 1.09
 11 7 16 1.02 0.8
 11 8 -16 3.04 0.83
 11 8 -15 0.59 0.81
 11 8 -14 1.03 0.87
 11 8 -13 3.91 0.96
 11 8 -12 19.52 1.3
 11 8 -11 3.37 0.94
 11 8 -10 -0.18 0.85
 11 8 -9 34.78 1.62
 11 8 -8 2.88 0.9
 11 8 -7 27.53 1.4
 11 8 -6 16.06 1.11
 11 8 -5 28.07 1.33
 11 8 -4 12.48 0.99
 11 8 -3 19.45 1.12
 11 8 -2 4.56 0.78
 11 8 -1 11.3 0.93
 11 8 0 2.59 0.73
 11 8 1 11.04 0.92
 11 8 2 4.42 0.78
 11 8 3 18.63 1.11
 11 8 4 12.51 0.99
 11 8 5 28.41 1.34
 11 8 6 17.15 1.13
 11 8 7 28.24 1.42
 11 8 8 2.53 0.9
 11 8 9 34.1 1.61
 11 8 10 1.01 0.86
 11 8 11 3.63 0.93
 11 8 12 18.91 1.29
 11 8 13 4.27 0.96
 11 8 14 2.77 0.88
 11 8 15 0.67 0.82
 11 8 16 2.37 0.82
 11 9 -15 13.98 1.1
 11 9 -14 1.56 0.86
 11 9 -13 7.37 1.05
 11 9 -12 7.75 1.08
 11 9 -11 25.95 1.45
 11 9 -10 1.83 0.9
 11 9 -9 2.7 0.92
 11 9 -8 11.42 1.13
 11 9 -7 12.82 1.13
 11 9 -6 17.52 1.2
 11 9 -5 1.63 0.82
 11 9 -4 15.17 1.06
 11 9 -3 3.04 0.78
 11 9 -2 4.64 0.8
 11 9 -1 4.23 0.79
 11 9 0 4.13 0.79
 11 9 1 4.76 0.81
 11 9 2 2.95 0.77
 11 9 3 1.01 0.75
 11 9 4 14.74 1.06
 11 9 5 1.88 0.81
 11 9 6 17.95 1.21
 11 9 7 13.39 1.14
 11 9 8 10.7 1.1
 11 9 9 2 0.89
 11 9 10 1.85 0.9
 11 9 11 26.42 1.45
 11 9 12 8.73 1.1
 11 9 13 7.39 1.05
 11 9 14 0.94 0.84
 11 9 15 15.47 1.12
 11 10 -15 1.97 0.83
 11 10 -14 0.78 0.8
 11 10 -13 0.65 0.85
 11 10 -12 12.98 1.18
 11 10 -11 1.34 0.88
 11 10 -10 4.99 0.96
 11 10 -9 2.1 0.89
 11 10 -8 3.3 0.94
 11 10 -7 1.96 0.87
 11 10 -6 53.52 1.98
 11 10 -5 13.57 1.15
 11 10 -4 1.17 0.8
 11 10 -3 3.42 0.86
 11 10 -2 38.94 1.59
 11 10 -1 8.05 0.93
 11 10 0 106.96 2.8
 11 10 1 7.85 0.91
 11 10 2 38.94 1.59
 11 10 3 2.77 0.85
 11 10 4 1.31 0.8
 11 10 5 13.12 1.14
 11 10 6 52.53 1.96
 11 10 7 0.21 0.84
 11 10 8 3.28 0.92
 11 10 9 1.12 0.88
 11 10 10 4.29 0.95
 11 10 11 1.19 0.87
 11 10 12 13.7 1.2
 11 10 13 1.01 0.85
 11 10 14 0.07 0.8
 11 10 15 2.46 0.85
 11 11 -14 4.16 0.84
 11 11 -13 2.86 0.89
 11 11 -12 12.91 1.16
 11 11 -11 19.43 1.33
 11 11 -10 17.02 1.24
 11 11 -9 23.85 1.41
 11 11 -8 16.37 1.24
 11 11 -7 11.22 1.13
 11 11 -6 30.51 1.55
 11 11 -5 3.67 0.91
 11 11 -4 3.45 0.92
 11 11 -3 5.83 0.97
 11 11 -2 4.44 0.93
 11 11 -1 3.67 0.91
 11 11 0 19.17 1.25
 11 11 1 3.45 0.9
 11 11 2 4.31 0.93
 11 11 3 4.85 0.95
 11 11 4 3.59 0.92
 11 11 5 1.4 0.89
 11 11 6 31.6 1.56
 11 11 7 10.13 1.11
 11 11 8 14.59 1.2
 11 11 9 24.72 1.41
 11 11 10 15.72 1.24
 11 11 11 19.27 1.33
 11 11 12 12.94 1.15
 11 11 13 5.49 0.91
 11 11 14 2.91 0.82
 11 12 -13 11.55 1.03
 11 12 -12 7.25 0.98
 11 12 -11 9.85 1.1
 11 12 -10 12.02 1.17
 11 12 -9 11.44 1.19
 11 12 -8 0.97 0.89
 11 12 -7 1.5 0.87
 11 12 -6 34 1.62
 11 12 -5 35.82 1.66
 11 12 -4 16.43 1.25
 11 12 -3 28.7 1.5
 11 12 -2 17.22 1.25
 11 12 -1 0.87 0.86
 11 12 0 31.19 1.54
 11 12 1 0.8 0.86
 11 12 2 16.68 1.23
 11 12 3 27.7 1.49
 11 12 4 17.08 1.26
 11 12 5 34.44 1.63
 11 12 6 32.89 1.6
 11 12 7 0.62 0.86
 11 12 8 1.09 0.88
 11 12 9 12.53 1.18
 11 12 10 11.12 1.14
 11 12 11 8.29 1.04
 11 12 12 7.71 0.99
 11 12 13 11.68 1.04
 11 13 -12 17.37 1.16
 11 13 -11 12.6 1.11
 11 13 -10 0.45 0.85
 11 13 -9 14.87 1.23
 11 13 -8 11.39 1.16
 11 13 -7 3.58 0.95
 11 13 -6 11.21 1.12
 11 13 -5 38.14 1.7
 11 13 -4 13.84 1.2
 11 13 -3 26.4 1.46
 11 13 -2 5.17 0.98
 11 13 -1 63.73 2.19
 11 13 0 0.68 0.88
 11 13 1 64.05 2.2
 11 13 2 4.56 0.97
 11 13 3 25.28 1.44
 11 13 4 14.9 1.22
 11 13 5 39.22 1.72
 11 13 6 10.73 1.1
 11 13 7 4.25 0.95
 11 13 8 9.5 1.11
 11 13 9 14.38 1.21
 11 13 10 1.85 0.87
 11 13 11 12.63 1.09
 11 13 12 18.07 1.16
 11 14 -11 0.94 0.77
 11 14 -10 2.71 0.86
 11 14 -9 5.22 0.94
 11 14 -8 23.95 1.4
 11 14 -7 2.8 0.94
 11 14 -6 16.04 1.27
 11 14 -5 9.87 1.1
 11 14 -4 25.48 1.44
 11 14 -3 34.95 1.64
 11 14 -2 10.8 1.11
 11 14 -1 11.25 1.12
 11 14 0 13.92 1.19
 11 14 1 10.45 1.1
 11 14 2 8.8 1.08
 11 14 3 35.9 1.65
 11 14 4 28.19 1.49
 11 14 5 8.99 1.07
 11 14 6 17.6 1.29
 11 14 7 1.62 0.91
 11 14 8 24.67 1.41
 11 14 9 4.03 0.93
 11 14 10 1.69 0.84
 11 14 11 0.24 0.77
 11 15 -10 2.3 0.85
 11 15 -9 3.19 0.87
 11 15 -8 7.97 1.01
 11 15 -7 0.15 0.84
 11 15 -6 6.44 1.01
 11 15 -5 22.11 1.37
 11 15 -4 9.97 1.11
 11 15 -3 1.88 0.91
 11 15 -2 17.83 1.31
 11 15 -1 5.51 1.03
 11 15 0 13 1.2
 11 15 1 5.33 1
 11 15 2 20.66 1.36
 11 15 3 1.05 0.89
 11 15 4 10.12 1.11
 11 15 5 20.45 1.33
 11 15 6 7.09 1.02
 11 15 7 1.77 0.87
 11 15 8 6.95 0.98
 11 15 9 4.47 0.87
 11 15 10 1.91 0.83
 11 16 -8 3.68 0.85
 11 16 -7 1.64 0.83
 11 16 -6 1.6 0.83
 11 16 -5 1.68 0.88
 11 16 -4 0.77 0.85
 11 16 -3 0 0.84
 11 16 -2 4.72 0.95
 11 16 -1 14.76 1.21
 11 16 0 1.01 0.87
 11 16 1 15.18 1.21
 11 16 2 4.47 0.97
 11 16 3 0.35 0.84
 11 16 4 0.41 0.83
 11 16 5 3.54 0.9
 11 16 6 1.64 0.84
 11 16 7 1.31 0.82
 11 16 8 3.11 0.84
 11 17 -6 2.03 0.84
 11 17 -5 1.95 0.81
 11 17 -4 3.54 0.87
 11 17 -3 3.07 0.86
 11 17 -2 11.35 1.07
 11 17 -1 3.19 0.88
 11 17 0 0.68 0.81
 11 17 1 4.07 0.9
 11 17 2 11.91 1.09
 11 17 3 1.95 0.84
 11 17 4 4.28 0.86
 11 17 5 1.85 0.82
 11 17 6 1.43 0.82
 11 18 -2 2.29 0.85
 11 18 -1 1.14 0.83
 11 18 0 0.94 0.79
 11 18 1 1.82 0.84
 11 18 2 3.98 0.86
 12 0 0 43.81 1.5
 12 0 1 164.02 3.6
 12 0 2 0.25 0.63
 12 0 3 17.13 1.01
 12 0 4 41.43 1.49
 12 0 5 197.23 4.24
 12 0 6 64.9 1.97
 12 0 7 6.84 0.86
 12 0 8 0.29 0.71
 12 0 9 34.14 1.53
 12 0 10 3.95 0.92
 12 0 11 2.54 0.9
 12 0 12 1.54 0.86
 12 0 13 7.79 1.03
 12 0 14 19.28 1.28
 12 0 15 9.32 1.09
 12 0 16 11.54 1.09
 12 0 17 -0.43 0.75
 12 1 -17 1.11 0.79
 12 1 -16 1.64 0.85
 12 1 -15 14.88 1.2
 12 1 -14 1.52 0.86
 12 1 -13 7.21 1.02
 12 1 -12 11.54 1.12
 12 1 -11 39.07 1.7
 12 1 -10 18.27 1.25
 12 1 -9 55.07 1.95
 12 1 -8 12.3 0.99
 12 1 -7 17.58 1.09
 12 1 -6 5.8 0.81
 12 1 -5 48.84 1.65
 12 1 -4 20.31 1.09
 12 1 -3 0.49 0.65
 12 1 -2 2.68 0.68
 12 1 -1 27.34 1.2
 12 1 0 49.44 1.6
 12 1 1 27.51 1.2
 12 1 2 2.86 0.68
 12 1 3 0.05 0.64
 12 1 4 21.48 1.11
 12 1 5 47.65 1.64
 12 1 6 5.47 0.79
 12 1 7 18.43 1.1
 12 1 8 11.95 0.99
 12 1 9 55.38 1.95
 12 1 10 17.97 1.25
 12 1 11 39.97 1.73
 12 1 12 12.03 1.14
 12 1 13 6.9 1.01
 12 1 14 1.11 0.87
 12 1 15 14.15 1.19
 12 1 16 0.84 0.83
 12 1 17 1.66 0.79
 12 2 -17 2.21 0.8
 12 2 -16 0.69 0.82
 12 2 -15 0.49 0.84
 12 2 -14 9.8 1.12
 12 2 -13 4.71 0.96
 12 2 -12 10.36 1.11
 12 2 -11 22.56 1.37
 12 2 -10 5.82 0.96
 12 2 -9 13.79 1.1
 12 2 -8 17.64 1.13
 12 2 -7 1.83 0.75
 12 2 -6 24.94 1.22
 12 2 -5 64.89 1.95
 12 2 -4 18.5 1.06
 12 2 -3 13.28 0.93
 12 2 -2 24.94 1.16
 12 2 -1 17.39 1
 12 2 0 16.98 1
 12 2 1 17.53 1.01
 12 2 2 24.73 1.15
 12 2 3 12.03 0.91
 12 2 4 18.33 1.05
 12 2 5 64.32 1.95
 12 2 6 25.75 1.23
 12 2 7 2.6 0.75
 12 2 8 19.03 1.14
 12 2 9 14.04 1.1
 12 2 10 5.2 0.94
 12 2 11 23.9 1.38
 12 2 12 10.62 1.12
 12 2 13 6.09 1
 12 2 14 8.96 1.1
 12 2 15 1.01 0.85
 12 2 16 -0.14 0.8
 12 2 17 1.91 0.79
 12 3 -17 16.44 1.16
 12 3 -16 3.58 0.87
 12 3 -15 10.38 1.08
 12 3 -14 2.94 0.95
 12 3 -13 1.24 0.87
 12 3 -12 9.79 1.1
 12 3 -11 32.56 1.58
 12 3 -10 7.92 1.02
 12 3 -9 4.64 0.89
 12 3 -8 6.2 0.87
 12 3 -7 29.62 1.36
 12 3 -6 44.53 1.62
 12 3 -5 1.42 0.7
 12 3 -4 13.24 0.96
 12 3 -3 15.34 0.99
 12 3 -2 38.24 1.43
 12 3 -1 45.08 1.55
 12 3 0 187.26 4.02
 12 3 1 45.32 1.55
 12 3 2 39.14 1.44
 12 3 3 14.34 0.97
 12 3 4 12.85 0.95
 12 3 5 1.66 0.7
 12 3 6 46.32 1.65
 12 3 7 30.45 1.37
 12 3 8 5.61 0.86
 12 3 9 5.57 0.91
 12 3 10 7.94 1.03
 12 3 11 33.62 1.61
 12 3 12 9.68 1.09
 12 3 13 1.1 0.87
 12 3 14 4.76 0.98
 12 3 15 9.71 1.08
 12 3 16 2.65 0.87
 12 3 17 17.89 1.18
 12 4 -16 3.4 0.87
 12 4 -15 1.95 0.86
 12 4 -14 1.51 0.9
 12 4 -13 20.35 1.32
 12 4 -12 17.98 1.28
 12 4 -11 1.96 0.92
 12 4 -10 14.39 1.17
 12 4 -9 9.11 1.03
 12 4 -8 5.93 0.92
 12 4 -7 1.72 0.75
 12 4 -6 68.52 2.08
 12 4 -5 12.53 0.97
 12 4 -4 13.18 0.97
 12 4 -3 30.19 1.3
 12 4 -2 39.43 1.47
 12 4 -1 3.07 0.74
 12 4 0 18.7 1.07
 12 4 1 3.02 0.74
 12 4 2 37.5 1.44
 12 4 3 29.64 1.3
 12 4 4 13.42 0.97
 12 4 5 12.36 0.97
 12 4 6 69.83 2.1
 12 4 7 1.02 0.75
 12 4 8 6.03 0.92
 12 4 9 8.7 1.04
 12 4 10 13.3 1.15
 12 4 11 4.49 0.96
 12 4 12 18.51 1.29
 12 4 13 20.83 1.32
 12 4 14 1.38 0.89
 12 4 15 0.5 0.85
 12 4 16 2.48 0.85
 12 5 -16 0.8 0.79
 12 5 -15 6.72 0.99
 12 5 -14 8.83 1.08
 12 5 -13 2.91 0.9
 12 5 -12 10.45 1.12
 12 5 -11 21.35 1.35
 12 5 -10 48.5 1.9
 12 5 -9 8.3 1.04
 12 5 -8 3.04 0.86
 12 5 -7 72.05 2.19
 12 5 -6 29.62 1.37
 12 5 -5 34.97 1.45
 12 5 -4 71.52 2.11
 12 5 -3 62.01 1.92
 12 5 -2 14.31 1
 12 5 -1 36.41 1.43
 12 5 0 76.56 2.16
 12 5 1 35.24 1.41
 12 5 2 13.6 0.98
 12 5 3 60.09 1.88
 12 5 4 71.67 2.11
 12 5 5 34.91 1.45
 12 5 6 28.75 1.35
 12 5 7 72.62 2.2
 12 5 8 3.46 0.87
 12 5 9 5.88 0.98
 12 5 10 45.76 1.85
 12 5 11 21.57 1.36
 12 5 12 11.02 1.11
 12 5 13 2.56 0.91
 12 5 14 8.06 1.06
 12 5 15 7.66 1
 12 5 16 1.72 0.82
 12 6 -16 25.24 1.3
 12 6 -15 1.62 0.84
 12 6 -14 5.74 1
 12 6 -13 0.38 0.87
 12 6 -12 14.76 1.2
 12 6 -11 7.47 1.04
 12 6 -10 59.99 2.12
 12 6 -9 71.73 2.34
 12 6 -8 1.23 0.86
 12 6 -7 15.17 1.13
 12 6 -6 86.62 2.45
 12 6 -5 5.63 0.88
 12 6 -4 106.78 2.76
 12 6 -3 20.78 1.16
 12 6 -2 86.56 2.37
 12 6 -1 128.34 3.09
 12 6 0 23.88 1.2
 12 6 1 129.11 3.11
 12 6 2 85.81 2.36
 12 6 3 21.37 1.17
 12 6 4 102.6 2.69
 12 6 5 5.8 0.87
 12 6 6 85.47 2.42
 12 6 7 14.25 1.13
 12 6 8 1.2 0.85
 12 6 9 71.38 2.32
 12 6 10 57.25 2.07
 12 6 11 6.98 1.04
 12 6 12 12.76 1.16
 12 6 13 -0.46 0.85
 12 6 14 6.19 1
 12 6 15 0.72 0.84
 12 6 16 25.63 1.32
 12 7 -15 2.41 0.86
 12 7 -14 29.47 1.49
 12 7 -13 22.32 1.39
 12 7 -12 3.6 0.93
 12 7 -11 49.98 1.93
 12 7 -10 5.7 1.01
 12 7 -9 67.14 2.26
 12 7 -8 3.3 0.92
 12 7 -7 42.04 1.75
 12 7 -6 44.69 1.75
 12 7 -5 31.98 1.44
 12 7 -4 154.63 3.62
 12 7 -3 57.53 1.89
 12 7 -2 9.55 0.93
 12 7 -1 17.3 1.09
 12 7 0 14.68 1.03
 12 7 1 15.81 1.07
 12 7 2 9.87 0.93
 12 7 3 58.15 1.9
 12 7 4 153.47 3.6
 12 7 5 29.8 1.4
 12 7 6 46.21 1.78
 12 7 7 41.7 1.74
 12 7 8 4.23 0.95
 12 7 9 64.67 2.21
 12 7 10 5.31 1
 12 7 11 49.83 1.93
 12 7 12 2.92 0.93
 12 7 13 22.48 1.4
 12 7 14 29.14 1.49
 12 7 15 1.62 0.84
 12 8 -15 6.85 0.94
 12 8 -14 27.08 1.41
 12 8 -13 3.94 0.96
 12 8 -12 34.54 1.65
 12 8 -11 54.03 2
 12 8 -10 11.84 1.17
 12 8 -9 8.45 1.08
 12 8 -8 40.33 1.74
 12 8 -7 4.52 0.95
 12 8 -6 49.34 1.9
 12 8 -5 10.65 1.05
 12 8 -4 51.4 1.87
 12 8 -3 50.84 1.78
 12 8 -2 3.86 0.83
 12 8 -1 36.52 1.5
 12 8 0 -0.24 0.71
 12 8 1 34.68 1.47
 12 8 2 4.38 0.82
 12 8 3 51.07 1.79
 12 8 4 50.63 1.86
 12 8 5 9.43 1.03
 12 8 6 48.14 1.88
 12 8 7 3.56 0.92
 12 8 8 40.3 1.74
 12 8 9 9.08 1.09
 12 8 10 10.94 1.15
 12 8 11 53.62 2
 12 8 12 35.41 1.69
 12 8 13 4.49 0.96
 12 8 14 27.52 1.42
 12 8 15 6.97 0.94
 12 9 -14 22.52 1.29
 12 9 -13 13.63 1.16
 12 9 -12 24.58 1.44
 12 9 -11 58.67 2.15
 12 9 -10 71.73 2.35
 12 9 -9 62.17 2.17
 12 9 -8 7.59 1.05
 12 9 -7 36.17 1.66
 12 9 -6 2.87 0.93
 12 9 -5 2.95 0.93
 12 9 -4 43.51 1.78
 12 9 -3 7.21 0.96
 12 9 -2 20.26 1.24
 12 9 -1 2.27 0.83
 12 9 0 9.85 1
 12 9 1 3.65 0.85
 12 9 2 21.37 1.27
 12 9 3 6.9 0.96
 12 9 4 43.24 1.77
 12 9 5 3.18 0.92
 12 9 6 4.09 0.95
 12 9 7 33.25 1.62
 12 9 8 8.47 1.08
 12 9 9 61.91 2.17
 12 9 10 73.15 2.36
 12 9 11 58.87 2.15
 12 9 12 22.73 1.4
 12 9 13 13.55 1.16
 12 9 14 22.8 1.29
 12 10 -14 8.7 0.99
 12 10 -13 7.79 0.99
 12 10 -12 6.08 0.99
 12 10 -11 0.47 0.91
 12 10 -10 9.78 1.15
 12 10 -9 19.21 1.31
 12 10 -8 2.94 0.95
 12 10 -7 33.53 1.62
 12 10 -6 1.06 0.88
 12 10 -5 51.86 1.96
 12 10 -4 84.22 2.57
 12 10 -3 16.93 1.25
 12 10 -2 41.27 1.74
 12 10 -1 0.74 0.84
 12 10 0 14.63 1.17
 12 10 1 1.66 0.86
 12 10 2 42.92 1.76
 12 10 3 17.32 1.24
 12 10 4 84.43 2.56
 12 10 5 49.07 1.91
 12 10 6 1.28 0.88
 12 10 7 33.18 1.61
 12 10 8 3.99 0.97
 12 10 9 18.28 1.29
 12 10 10 9.09 1.13
 12 10 11 0.86 0.89
 12 10 12 7.26 1.01
 12 10 13 6.54 0.97
 12 10 14 8.34 0.98
 12 11 -13 1.52 0.81
 12 11 -12 6.06 0.96
 12 11 -11 9.83 1.1
 12 11 -10 29.93 1.55
 12 11 -9 7.09 1.09
 12 11 -8 6.51 1.03
 12 11 -7 24.91 1.43
 12 11 -6 1.4 0.89
 12 11 -5 32.73 1.59
 12 11 -4 0.3 0.87
 12 11 -3 46.92 1.88
 12 11 -2 40.74 1.76
 12 11 -1 2.75 0.91
 12 11 0 2.86 0.92
 12 11 1 3 0.92
 12 11 2 40.99 1.75
 12 11 3 47.84 1.89
 12 11 4 1.68 0.88
 12 11 5 32.34 1.6
 12 11 6 2.08 0.9
 12 11 7 23.9 1.41
 12 11 8 7.03 1.04
 12 11 9 7.86 1.09
 12 11 10 28.76 1.52
 12 11 11 9.37 1.09
 12 11 12 6.59 0.97
 12 11 13 1.24 0.8
 12 12 -12 1.09 0.82
 12 12 -11 2.62 0.88
 12 12 -10 15.58 1.22
 12 12 -9 31.65 1.58
 12 12 -8 27.32 1.53
 12 12 -7 5.29 0.98
 12 12 -6 9.94 1.1
 12 12 -5 2.47 0.92
 12 12 -4 1.29 0.88
 12 12 -3 27.42 1.49
 12 12 -2 25.88 1.47
 12 12 -1 15.85 1.25
 12 12 0 24.81 1.42
 12 12 1 16.49 1.25
 12 12 2 28.74 1.51
 12 12 3 27.65 1.49
 12 12 4 1.28 0.89
 12 12 5 2.78 0.93
 12 12 6 10.98 1.11
 12 12 7 5.05 0.99
 12 12 8 27.47 1.51
 12 12 9 31.06 1.58
 12 12 10 17.85 1.25
 12 12 11 3.35 0.88
 12 12 12 0.68 0.82
 12 13 -11 0.35 0.78
 12 13 -10 0.71 0.83
 12 13 -9 0.97 0.86
 12 13 -8 0.06 0.86
 12 13 -7 3.8 0.95
 12 13 -6 1.73 0.91
 12 13 -5 8.89 1.07
 12 13 -4 10.03 1.1
 12 13 -3 19.56 1.31
 12 13 -2 1.06 0.89
 12 13 -1 9.31 1.1
 12 13 0 13.27 1.18
 12 13 1 8.43 1.07
 12 13 2 1.29 0.89
 12 13 3 19.07 1.3
 12 13 4 10.39 1.1
 12 13 5 9.55 1.08
 12 13 6 1.23 0.89
 12 13 7 3.41 0.95
 12 13 8 0.63 0.86
 12 13 9 0.92 0.84
 12 13 10 0.2 0.8
 12 13 11 1.14 0.78
 12 14 -10 1.78 0.82
 12 14 -9 3.65 0.88
 12 14 -8 1.27 0.86
 12 14 -7 4.98 0.97
 12 14 -6 0.51 0.85
 12 14 -5 -0.52 0.86
 12 14 -4 5.29 1.01
 12 14 -3 3.49 0.97
 12 14 -2 0.92 0.9
 12 14 -1 17.21 1.31
 12 14 0 3.3 0.92
 12 14 1 16.35 1.29
 12 14 2 -0.37 0.89
 12 14 3 4.07 0.98
 12 14 4 5.29 1
 12 14 5 -0.11 0.85
 12 14 6 0.88 0.84
 12 14 7 5.83 0.97
 12 14 8 1.54 0.86
 12 14 9 4.21 0.89
 12 14 10 1.22 0.81
 12 15 -8 9.41 0.99
 12 15 -7 11.21 1.06
 12 15 -6 5.6 0.96
 12 15 -5 3.73 0.91
 12 15 -4 8.22 1.03
 12 15 -3 5.52 0.99
 12 15 -2 7.12 1.03
 12 15 -1 11.74 1.14
 12 15 0 1.85 0.92
 12 15 1 10.29 1.1
 12 15 2 6.61 1.02
 12 15 3 6.32 0.99
 12 15 4 7.19 1.01
 12 15 5 3.73 0.92
 12 15 6 6.21 0.96
 12 15 7 11.22 1.05
 12 15 8 8.8 0.97
 12 16 -6 -0.07 0.77
 12 16 -5 7.2 0.95
 12 16 -4 3.42 0.88
 12 16 -3 11.32 1.08
 12 16 -2 3.34 0.9
 12 16 -1 7.34 0.99
 12 16 0 1.42 0.85
 12 16 1 6.1 0.96
 12 16 2 2.73 0.88
 12 16 3 10.35 1.06
 12 16 4 2.4 0.86
 12 16 5 6.21 0.93
 12 16 6 0.75 0.79
 12 17 -3 3.82 0.9
 12 17 -2 7.82 0.94
 12 17 -1 0.3 0.77
 12 17 0 3.41 0.84
 12 17 1 -0.05 0.77
 12 17 2 7.46 0.93
 12 17 3 4.89 0.91
 13 0 1 2.12 0.73
 13 0 2 85.87 2.35
 13 0 3 155.3 3.56
 13 0 4 48.22 1.69
 13 0 5 1.59 0.74
 13 0 6 0.73 0.74
 13 0 7 4 0.88
 13 0 8 5.65 0.98
 13 0 9 -0.28 0.82
 13 0 10 44.39 1.82
 13 0 11 1.69 0.89
 13 0 12 35.36 1.64
 13 0 13 19.36 1.34
 13 0 14 1.38 0.92
 13 0 15 15.75 1.19
 13 0 16 2.06 0.81
 13 1 -16 3.85 0.86
 13 1 -15 23.74 1.36
 13 1 -14 2.89 0.93
 13 1 -13 12.29 1.19
 13 1 -12 8.25 1.06
 13 1 -11 5.45 0.98
 13 1 -10 0.14 0.85
 13 1 -9 55.28 2.02
 13 1 -8 40.97 1.72
 13 1 -7 74.23 2.3
 13 1 -6 25.52 1.29
 13 1 -5 29.54 1.35
 13 1 -4 22.56 1.2
 13 1 -3 17.37 1.08
 13 1 -2 9.16 0.9
 13 1 -1 40.73 1.52
 13 1 0 51.39 1.72
 13 1 1 41.21 1.53
 13 1 2 9.22 0.9
 13 1 3 17.01 1.07
 13 1 4 23.7 1.22
 13 1 5 30.57 1.38
 13 1 6 25.37 1.29
 13 1 7 74.26 2.3
 13 1 8 40.76 1.71
 13 1 9 56.93 2.05
 13 1 10 0 0.84
 13 1 11 5.02 0.97
 13 1 12 7.63 1.04
 13 1 13 12.38 1.18
 13 1 14 2.07 0.93
 13 1 15 22.16 1.33
 13 1 16 3.57 0.86
 13 2 -16 3.54 0.84
 13 2 -15 1.86 0.88
 13 2 -14 5.07 0.98
 13 2 -13 33.93 1.66
 13 2 -12 7 1.03
 13 2 -11 5.59 0.97
 13 2 -10 51.06 1.95
 13 2 -9 3.24 0.93
 13 2 -8 10.16 1.07
 13 2 -7 61.23 2.06
 13 2 -6 81.06 2.34
 13 2 -5 31.05 1.39
 13 2 -4 39.21 1.53
 13 2 -3 78.52 2.24
 13 2 -2 43.26 1.59
 13 2 -1 75.39 2.17
 13 2 0 37.37 1.47
 13 2 1 76.98 2.2
 13 2 2 42.53 1.58
 13 2 3 79.7 2.26
 13 2 4 40.02 1.55
 13 2 5 30.57 1.38
 13 2 6 80.82 2.33
 13 2 7 60.01 2.05
 13 2 8 10.19 1.07
 13 2 9 2.43 0.91
 13 2 10 53.8 2
 13 2 11 5.78 0.98
 13 2 12 6.99 1.02
 13 2 13 35.88 1.68
 13 2 14 4.7 0.97
 13 2 15 3.52 0.91
 13 2 16 2.81 0.83
 13 3 -16 4.48 0.86
 13 3 -15 10.08 1.04
 13 3 -14 5.2 0.98
 13 3 -13 8.09 1.07
 13 3 -12 18.59 1.29
 13 3 -11 14.29 1.19
 13 3 -10 7.45 1.03
 13 3 -9 56.9 2.05
 13 3 -8 40.77 1.73
 13 3 -7 29.42 1.46
 13 3 -6 24.37 1.28
 13 3 -5 57.19 1.9
 13 3 -4 8.12 0.9
 13 3 -3 85.17 2.37
 13 3 -2 155.77 3.59
 13 3 -1 157.03 3.6
 13 3 0 38.96 1.51
 13 3 1 157.95 3.61
 13 3 2 154.16 3.56
 13 3 3 86.12 2.38
 13 3 4 8.99 0.91
 13 3 5 56.1 1.87
 13 3 6 24.26 1.28
 13 3 7 29.32 1.45
 13 3 8 42.02 1.75
 13 3 9 56.98 2.06
 13 3 10 7.62 1.04
 13 3 11 14.6 1.21
 13 3 12 19.56 1.31
 13 3 13 7.22 1.07
 13 3 14 5.61 0.99
 13 3 15 10.73 1.06
 13 3 16 4.16 0.85
 13 4 -16 1.01 0.81
 13 4 -15 1.9 0.83
 13 4 -14 8.78 1.04
 13 4 -13 2.39 0.91
 13 4 -12 5.68 0.98
 13 4 -11 19.4 1.3
 13 4 -10 4.08 0.96
 13 4 -9 25.84 1.44
 13 4 -8 42.73 1.77
 13 4 -7 2.31 0.87
 13 4 -6 65.53 2.14
 13 4 -5 5.46 0.88
 13 4 -4 144.99 3.45
 13 4 -3 51.31 1.77
 13 4 -2 71.54 2.14
 13 4 -1 5.09 0.85
 13 4 0 256.79 5.31
 13 4 1 5.87 0.87
 13 4 2 72.93 2.15
 13 4 3 52.08 1.79
 13 4 4 145.54 3.46
 13 4 5 6.44 0.9
 13 4 6 65.53 2.14
 13 4 7 1.57 0.86
 13 4 8 45.35 1.83
 13 4 9 23.83 1.4
 13 4 10 5.09 0.99
 13 4 11 18.59 1.29
 13 4 12 5.39 0.97
 13 4 13 2.48 0.91
 13 4 14 8.61 1.03
 13 4 15 1.43 0.84
 13 4 16 0.93 0.8
 13 5 -15 3.92 0.88
 13 5 -14 27.42 1.43
 13 5 -13 1.26 0.88
 13 5 -12 3.62 0.98
 13 5 -11 4.75 0.96
 13 5 -10 2.63 0.93
 13 5 -9 58.73 2.1
 13 5 -8 32.63 1.58
 13 5 -7 20.87 1.32
 13 5 -6 37.62 1.63
 13 5 -5 81.76 2.44
 13 5 -4 37.69 1.54
 13 5 -3 32.06 1.43
 13 5 -2 5.14 0.85
 13 5 -1 64.05 2.01
 13 5 0 0.63 0.75
 13 5 1 62.73 1.99
 13 5 2 5.19 0.85
 13 5 3 33.01 1.44
 13 5 4 37.65 1.54
 13 5 5 80.75 2.42
 13 5 6 36.94 1.61
 13 5 7 21.64 1.34
 13 5 8 32.44 1.58
 13 5 9 57.24 2.07
 13 5 10 3.88 0.95
 13 5 11 4.76 0.98
 13 5 12 4.06 0.98
 13 5 13 -0.23 0.85
 13 5 14 28.62 1.45
 13 5 15 3.58 0.88
 13 6 -15 9.99 1
 13 6 -14 31.21 1.5
 13 6 -13 4.98 0.98
 13 6 -12 1.93 0.93
 13 6 -11 20.04 1.3
 13 6 -10 3.24 0.94
 13 6 -9 19.73 1.33
 13 6 -8 6.27 1.01
 13 6 -7 20.29 1.31
 13 6 -6 0.66 0.84
 13 6 -5 1.77 0.86
 13 6 -4 76.61 2.35
 13 6 -3 0.11 0.75
 13 6 -2 18.98 1.16
 13 6 -1 29.23 1.38
 13 6 0 3.77 0.82
 13 6 1 28.87 1.36
 13 6 2 19.59 1.17
 13 6 3 0.21 0.76
 13 6 4 77.14 2.36
 13 6 5 2 0.84
 13 6 6 1.2 0.85
 13 6 7 19.53 1.31
 13 6 8 6.74 1
 13 6 9 18.8 1.3
 13 6 10 3.34 0.94
 13 6 11 20.25 1.32
 13 6 12 2.94 0.93
 13 6 13 6.79 1.01
 13 6 14 29.75 1.47
 13 6 15 9.99 1.01
 13 7 -15 5.07 0.91
 13 7 -14 9.52 1.02
 13 7 -13 7.68 1.02
 13 7 -12 0.93 0.89
 13 7 -11 6.34 1.06
 13 7 -10 10.19 1.11
 13 7 -9 7.6 1.06
 13 7 -8 11.01 1.12
 13 7 -7 -0.84 0.82
 13 7 -6 9.85 1.1
 13 7 -5 5.81 0.98
 13 7 -4 19.28 1.28
 13 7 -3 4.03 0.88
 13 7 -2 6.35 0.94
 13 7 -1 26.64 1.38
 13 7 0 9.84 1.02
 13 7 1 27.53 1.39
 13 7 2 6.65 0.94
 13 7 3 4.54 0.89
 13 7 4 18.36 1.26
 13 7 5 5.21 0.96
 13 7 6 9.36 1.08
 13 7 7 0.36 0.84
 13 7 8 9.84 1.11
 13 7 9 7.63 1.04
 13 7 10 9.46 1.09
 13 7 11 6.29 1.04
 13 7 12 0.46 0.88
 13 7 13 7.61 1.03
 13 7 14 9.36 1.03
 13 7 15 5.36 0.92
 13 8 -14 4.35 0.88
 13 8 -13 10.9 1.06
 13 8 -12 2.17 0.9
 13 8 -11 2.56 0.93
 13 8 -10 13.15 1.14
 13 8 -9 10.25 1.11
 13 8 -8 3.35 0.96
 13 8 -7 34.6 1.64
 13 8 -6 1.09 0.88
 13 8 -5 6.02 1
 13 8 -4 5.31 0.98
 13 8 -3 13.01 1.13
 13 8 -2 1.46 0.85
 13 8 -1 1.26 0.83
 13 8 0 3.47 0.89
 13 8 1 1.34 0.84
 13 8 2 1.21 0.85
 13 8 3 12.67 1.13
 13 8 4 5.34 0.97
 13 8 5 5.96 0.99
 13 8 6 -0.19 0.86
 13 8 7 34.11 1.63
 13 8 8 3.8 0.95
 13 8 9 10.91 1.12
 13 8 10 12.75 1.15
 13 8 11 3.73 0.96
 13 8 12 1.74 0.89
 13 8 13 10.34 1.07
 13 8 14 5.12 0.89
 13 9 -13 18.94 1.21
 13 9 -12 7.4 1.02
 13 9 -11 3.32 0.95
 13 9 -10 5.27 1.02
 13 9 -9 1.63 0.9
 13 9 -8 11.64 1.15
 13 9 -7 10.49 1.13
 13 9 -6 31.34 1.57
 13 9 -5 2.22 0.93
 13 9 -4 2.6 0.91
 13 9 -3 2.75 0.91
 13 9 -2 9.8 1.09
 13 9 -1 5.43 0.97
 13 9 0 13.57 1.15
 13 9 1 6.14 0.97
 13 9 2 11.17 1.11
 13 9 3 2.45 0.9
 13 9 4 1.38 0.89
 13 9 5 3.22 0.93
 13 9 6 30.39 1.56
 13 9 7 9.75 1.1
 13 9 8 12.43 1.15
 13 9 9 1.64 0.89
 13 9 10 5.13 0.99
 13 9 11 3.71 0.93
 13 9 12 7.57 1.01
 13 9 13 16.14 1.15
 13 10 -13 11.93 1.07
 13 10 -12 5.75 0.94
 13 10 -11 3.4 0.92
 13 10 -10 1.61 0.9
 13 10 -9 9.38 1.12
 13 10 -8 2.08 0.91
 13 10 -7 7.95 1.06
 13 10 -6 3.09 0.94
 13 10 -5 6.39 1.03
 13 10 -4 17.7 1.29
 13 10 -3 19.67 1.33
 13 10 -2 23.35 1.39
 13 10 -1 5.14 0.98
 13 10 0 12.45 1.13
 13 10 1 5.01 0.96
 13 10 2 23.66 1.4
 13 10 3 20.6 1.35
 13 10 4 18.7 1.29
 13 10 5 6.52 1.03
 13 10 6 3.67 0.94
 13 10 7 8.16 1.06
 13 10 8 1.63 0.89
 13 10 9 7.87 1.08
 13 10 10 0.41 0.88
 13 10 11 3.24 0.92
 13 10 12 6.14 0.93
 13 10 13 12.04 1.08
 13 11 -12 8.34 0.97
 13 11 -11 2.36 0.86
 13 11 -10 12.79 1.13
 13 11 -9 8.77 1.08
 13 11 -8 25.68 1.48
 13 11 -7 16.68 1.3
 13 11 -6 5.09 0.99
 13 11 -5 28.4 1.49
 13 11 -4 0.88 0.88
 13 11 -3 18.08 1.28
 13 11 -2 1.02 0.89
 13 11 -1 0.64 0.86
 13 11 0 5.19 0.98
 13 11 1 -0.25 0.84
 13 11 2 1.34 0.9
 13 11 3 17.4 1.27
 13 11 4 1.81 0.9
 13 11 5 26.74 1.47
 13 11 6 5.24 0.98
 13 11 7 16.41 1.3
 13 11 8 24.95 1.46
 13 11 9 9.6 1.1
 13 11 10 12.23 1.12
 13 11 11 1.39 0.84
 13 11 12 8.28 0.96
 13 12 -11 17.43 1.15
 13 12 -10 -0.07 0.83
 13 12 -9 2.17 0.89
 13 12 -8 13.15 1.16
 13 12 -7 16.4 1.26
 13 12 -6 11.38 1.17
 13 12 -5 1 0.92
 13 12 -4 12.58 1.14
 13 12 -3 8.84 1.07
 13 12 -2 22.93 1.39
 13 12 -1 37.7 1.69
 13 12 0 29.09 1.52
 13 12 1 38.99 1.71
 13 12 2 24.12 1.42
 13 12 3 7.5 1.05
 13 12 4 11.25 1.12
 13 12 5 1.24 0.91
 13 12 6 12.58 1.18
 13 12 7 16.53 1.27
 13 12 8 12.35 1.13
 13 12 9 2.66 0.87
 13 12 10 0.33 0.8
 13 12 11 17.53 1.13
 13 13 -10 5.76 0.94
 13 13 -9 1.21 0.8
 13 13 -8 9.91 1.07
 13 13 -7 13.84 1.17
 13 13 -6 26.96 1.48
 13 13 -5 2.73 0.95
 13 13 -4 18.41 1.32
 13 13 -3 7.53 1.1
 13 13 -2 46.71 1.91
 13 13 -1 17.1 1.3
 13 13 0 -0.27 0.89
 13 13 1 16.53 1.29
 13 13 2 45.92 1.9
 13 13 3 8.19 1.09
 13 13 4 18.5 1.31
 13 13 5 3.37 0.95
 13 13 6 27.07 1.47
 13 13 7 13.22 1.14
 13 13 8 9.85 1.04
 13 13 9 0.16 0.78
 13 13 10 5.06 0.92
 13 14 -8 2.74 0.85
 13 14 -7 11.8 1.07
 13 14 -6 0.77 0.84
 13 14 -5 2.74 0.88
 13 14 -4 4.57 0.96
 13 14 -3 9.52 1.08
 13 14 -2 4.34 0.98
 13 14 -1 66.67 2.25
 13 14 0 -0.29 0.89
 13 14 1 64.82 2.22
 13 14 2 3.17 0.95
 13 14 3 9.51 1.09
 13 14 4 4.64 0.95
 13 14 5 2.4 0.9
 13 14 6 0.13 0.83
 13 14 7 11.29 1.05
 13 14 8 2.46 0.82
 13 15 -7 0.45 0.77
 13 15 -6 18 1.17
 13 15 -5 15.52 1.15
 13 15 -4 15.81 1.18
 13 15 -3 1.21 0.84
 13 15 -2 3.99 0.93
 13 15 -1 1.57 0.87
 13 15 0 2.99 0.9
 13 15 1 1.75 0.88
 13 15 2 5.05 0.94
 13 15 3 0.22 0.82
 13 15 4 16.21 1.19
 13 15 5 14.53 1.12
 13 15 6 17.67 1.17
 13 15 7 -0.24 0.78
 13 16 -4 3.42 0.87
 13 16 -3 8.02 0.95
 13 16 -2 -0.55 0.76
 13 16 -1 6.13 1.14
 13 16 0 3.09 0.86
 13 16 1 5.99 0.92
 13 16 2 -0.07 0.77
 13 16 3 8.19 0.94
 13 16 4 3.5 0.87
 14 0 0 165.52 3.81
 14 0 1 2.63 0.8
 14 0 2 15.2 1.08
 14 0 3 63.06 2.03
 14 0 4 26.59 1.34
 14 0 5 85.11 2.52
 14 0 6 19.47 1.27
 14 0 7 46.08 1.84
 14 0 8 123.46 3.28
 14 0 9 14.07 1.19
 14 0 10 6.92 1.02
 14 0 11 0.37 0.83
 14 0 12 6.84 1.04
 14 0 13 0.26 0.86
 14 0 14 30.65 1.5
 14 0 15 5.01 0.91
 14 1 -15 4.34 0.88
 14 1 -14 38.86 1.65
 14 1 -13 44.82 1.83
 14 1 -12 27.48 1.51
 14 1 -11 12.4 1.11
 14 1 -10 14.26 1.19
 14 1 -9 58.95 2.11
 14 1 -8 41.71 1.77
 14 1 -7 24.39 1.4
 14 1 -6 31.07 1.52
 14 1 -5 65.7 2.16
 14 1 -4 80.33 2.38
 14 1 -3 3.48 0.84
 14 1 -2 116.03 2.96
 14 1 -1 13.12 1.05
 14 1 0 7.36 0.92
 14 1 1 12.44 1.02
 14 1 2 116.52 2.97
 14 1 3 3.1 0.82
 14 1 4 78.71 2.36
 14 1 5 63.7 2.12
 14 1 6 30.66 1.51
 14 1 7 25.55 1.42
 14 1 8 41.15 1.75
 14 1 9 57.68 2.08
 14 1 10 12.34 1.14
 14 1 11 12.33 1.13
 14 1 12 27.13 1.49
 14 1 13 46.2 1.84
 14 1 14 41.45 1.7
 14 1 15 5.06 0.91
 14 2 -15 32.49 1.45
 14 2 -14 1.71 0.88
 14 2 -13 6.67 0.99
 14 2 -12 45.5 1.87
 14 2 -11 29.03 1.48
 14 2 -10 7.75 1.03
 14 2 -9 49.32 1.91
 14 2 -8 2.95 0.92
 14 2 -7 80.05 2.49
 14 2 -6 29.3 1.49
 14 2 -5 17.85 1.21
 14 2 -4 41.55 1.68
 14 2 -3 10.72 0.99
 14 2 -2 47.72 1.73
 14 2 -1 41.1 1.61
 14 2 0 0.5 0.74
 14 2 1 40.25 1.59
 14 2 2 47.27 1.72
 14 2 3 9.53 0.97
 14 2 4 40.82 1.68
 14 2 5 18.14 1.23
 14 2 6 29.77 1.49
 14 2 7 80.46 2.49
 14 2 8 3.31 0.92
 14 2 9 48.37 1.9
 14 2 10 8.13 1.02
 14 2 11 26.9 1.44
 14 2 12 45.84 1.88
 14 2 13 6.47 1
 14 2 14 2.62 0.9
 14 2 15 33.17 1.46
 14 3 -15 2.02 0.83
 14 3 -14 17.05 1.19
 14 3 -13 2.87 0.91
 14 3 -12 26.99 1.48
 14 3 -11 2.71 0.91
 14 3 -10 29.89 1.52
 14 3 -9 4.49 0.96
 14 3 -8 4.26 0.95
 14 3 -7 37.46 1.67
 14 3 -6 14.79 1.16
 14 3 -5 4.94 0.94
 14 3 -4 15.99 1.18
 14 3 -3 16.37 1.17
 14 3 -2 6.4 0.91
 14 3 -1 83.82 2.39
 14 3 0 9.48 0.98
 14 3 1 82.51 2.38
 14 3 2 6.91 0.91
 14 3 3 14.3 1.14
 14 3 4 16.39 1.18
 14 3 5 5.94 0.96
 14 3 6 14.02 1.16
 14 3 7 36.87 1.66
 14 3 8 3.77 0.93
 14 3 9 4.88 0.96
 14 3 10 29.61 1.51
 14 3 11 3.04 0.93
 14 3 12 25.93 1.46
 14 3 13 2.62 0.89
 14 3 14 18 1.21
 14 3 15 1.69 0.81
 14 4 -15 1.53 0.84
 14 4 -14 3.1 0.88
 14 4 -13 1.3 0.85
 14 4 -12 6.95 1.03
 14 4 -11 5.84 0.99
 14 4 -10 2.97 0.92
 14 4 -9 46.26 1.86
 14 4 -8 6.84 1
 14 4 -7 16.22 1.22
 14 4 -6 72.99 2.35
 14 4 -5 35.64 1.62
 14 4 -4 65.61 2.18
 14 4 -3 8.53 1.01
 14 4 -2 18 1.21
 14 4 -1 28.23 1.4
 14 4 0 2.11 0.81
 14 4 1 28.74 1.41
 14 4 2 17.07 1.19
 14 4 3 10.05 1.03
 14 4 4 64.53 2.17
 14 4 5 36.29 1.63
 14 4 6 71.67 2.33
 14 4 7 15.87 1.22
 14 4 8 7.37 1.01
 14 4 9 45 1.83
 14 4 10 2.16 0.9
 14 4 11 4.89 0.99
 14 4 12 6.15 1.01
 14 4 13 1.46 0.85
 14 4 14 1.64 0.84
 14 4 15 2.08 0.86
 14 5 -14 0.75 0.81
 14 5 -13 3.14 0.9
 14 5 -12 3.54 0.94
 14 5 -11 46.58 1.89
 14 5 -10 40.47 1.73
 14 5 -9 14.48 1.19
 14 5 -8 0.31 0.84
 14 5 -7 8.08 1.03
 14 5 -6 1.63 0.87
 14 5 -5 6.85 0.99
 14 5 -4 2.89 0.89
 14 5 -3 3.32 0.9
 14 5 -2 22.2 1.31
 14 5 -1 89.87 2.6
 14 5 0 42.43 1.72
 14 5 1 89.82 2.6
 14 5 2 21.66 1.3
 14 5 3 4.17 0.92
 14 5 4 2.43 0.87
 14 5 5 7.3 1.01
 14 5 6 1.27 0.86
 14 5 7 8.15 1.04
 14 5 8 0.21 0.85
 14 5 9 13.51 1.18
 14 5 10 40.17 1.72
 14 5 11 42.45 1.81
 14 5 12 2.95 0.92
 14 5 13 2.52 0.89
 14 5 14 1.22 0.81
 14 6 -14 -0.05 0.77
 14 6 -13 3.61 0.89
 14 6 -12 0.21 0.83
 14 6 -11 4.01 0.96
 14 6 -10 6.65 1
 14 6 -9 6.05 1.01
 14 6 -8 9.35 1.09
 14 6 -7 13.74 1.17
 14 6 -6 29.3 1.51
 14 6 -5 20.41 1.32
 14 6 -4 12.64 1.14
 14 6 -3 24.47 1.4
 14 6 -2 12.23 1.11
 14 6 -1 1.75 0.88
 14 6 0 35.07 1.61
 14 6 1 1.36 0.86
 14 6 2 12.42 1.12
 14 6 3 23.41 1.38
 14 6 4 13.84 1.16
 14 6 5 19.93 1.31
 14 6 6 29.01 1.5
 14 6 7 13.74 1.17
 14 6 8 10.12 1.1
 14 6 9 6.01 0.99
 14 6 10 7.5 1.01
 14 6 11 4.09 0.95
 14 6 12 0.61 0.84
 14 6 13 2.12 0.86
 14 6 14 0.27 0.77
 14 7 -13 1.85 0.84
 14 7 -12 3.35 0.88
 14 7 -11 33.35 1.59
 14 7 -10 8.16 1.08
 14 7 -9 12.67 1.15
 14 7 -8 11.32 1.12
 14 7 -7 15.44 1.23
 14 7 -6 23.39 1.38
 14 7 -5 3.51 0.93
 14 7 -4 8.8 1.06
 14 7 -3 5.41 0.97
 14 7 -2 14.68 1.18
 14 7 -1 37.52 1.66
 14 7 0 8.37 1.05
 14 7 1 37.17 1.66
 14 7 2 14.65 1.18
 14 7 3 4.85 0.96
 14 7 4 9.29 1.07
 14 7 5 3.3 0.92
 14 7 6 22.41 1.37
 14 7 7 16.45 1.24
 14 7 8 10.68 1.11
 14 7 9 13.17 1.16
 14 7 10 9 1.09
 14 7 11 33.08 1.59
 14 7 12 2.59 0.87
 14 7 13 1.28 0.82
 14 8 -13 0.02 0.77
 14 8 -12 6.02 0.97
 14 8 -11 6.4 0.98
 14 8 -10 1.01 0.87
 14 8 -9 15.54 1.26
 14 8 -8 3.85 0.94
 14 8 -7 3.42 0.95
 14 8 -6 23.97 1.42
 14 8 -5 28.28 1.5
 14 8 -4 4.79 0.97
 14 8 -3 4.5 0.97
 14 8 -2 2.4 0.92
 14 8 -1 4.03 0.94
 14 8 0 11.33 1.12
 14 8 1 3.7 0.96
 14 8 2 2.31 0.92
 14 8 3 4.5 0.96
 14 8 4 5.44 0.98
 14 8 5 28.34 1.49
 14 8 6 25.8 1.44
 14 8 7 3.18 0.94
 14 8 8 3.85 0.93
 14 8 9 16.02 1.25
 14 8 10 2.46 0.89
 14 8 11 5.34 0.95
 14 8 12 6.85 0.98
 14 8 13 0.48 0.77
 14 9 -12 10.09 1.01
 14 9 -11 0.62 0.85
 14 9 -10 0.47 0.85
 14 9 -9 5.75 1.01
 14 9 -8 27.51 1.52
 14 9 -7 0.72 0.86
 14 9 -6 0.84 0.89
 14 9 -5 1.45 0.89
 14 9 -4 3.23 0.92
 14 9 -3 1.94 0.9
 14 9 -2 0.44 0.85
 14 9 -1 9.46 1.06
 14 9 0 0.53 0.87
 14 9 1 7.4 1.03
 14 9 2 -0.85 0.84
 14 9 3 2.02 0.91
 14 9 4 2.55 0.91
 14 9 5 0.91 0.87
 14 9 6 0.55 0.86
 14 9 7 0.14 0.84
 14 9 8 26.89 1.5
 14 9 9 9.01 1.07
 14 9 10 -0.31 0.83
 14 9 11 0.39 0.83
 14 9 12 9.96 1.01
 14 10 -11 5.14 0.92
 14 10 -10 5.18 0.95
 14 10 -9 7.01 1.02
 14 10 -8 2.04 0.94
 14 10 -7 14.92 1.22
 14 10 -6 3.39 0.93
 14 10 -5 12.09 1.15
 14 10 -4 2.63 0.94
 14 10 -3 20.46 1.32
 14 10 -2 11.36 1.14
 14 10 -1 1.64 0.9
 14 10 0 0.62 0.86
 14 10 1 3.27 0.93
 14 10 2 12.17 1.15
 14 10 3 20.29 1.33
 14 10 4 4.22 0.94
 14 10 5 13.07 1.16
 14 10 6 3.18 0.91
 14 10 7 14.54 1.21
 14 10 8 3.19 0.92
 14 10 9 6.81 0.99
 14 10 10 4.07 0.92
 14 10 11 3.55 0.89
 14 11 -11 1.6 0.85
 14 11 -10 5.04 0.92
 14 11 -9 2.33 0.88
 14 11 -8 9 1.06
 14 11 -7 3.35 0.94
 14 11 -6 1.26 0.91
 14 11 -5 5.57 1.01
 14 11 -4 9.34 1.11
 14 11 -3 3.04 0.91
 14 11 -2 7.9 1.05
 14 11 -1 14.4 1.2
 14 11 0 9.05 1.07
 14 11 1 14.49 1.21
 14 11 2 7.33 1.03
 14 11 3 3.84 0.94
 14 11 4 10.05 1.14
 14 11 5 5.32 0.98
 14 11 6 1.04 0.89
 14 11 7 3.2 0.93
 14 11 8 8.15 1.04
 14 11 9 2.81 0.87
 14 11 10 5.56 0.91
 14 11 11 1.41 0.83
 14 12 -9 8.77 0.99
 14 12 -8 1.87 0.88
 14 12 -7 2.87 0.91
 14 12 -6 -0.33 0.84
 14 12 -5 1.54 0.91
 14 12 -4 7.05 1.04
 14 12 -3 4.41 0.99
 14 12 -2 18.69 1.32
 14 12 -1 0.39 0.88
 14 12 0 10.47 1.16
 14 12 1 0.36 0.89
 14 12 2 17.53 1.3
 14 12 3 4 0.98
 14 12 4 5.93 1.02
 14 12 5 2.52 0.92
 14 12 6 1.71 0.86
 14 12 7 2.51 0.87
 14 12 8 2.66 0.85
 14 12 9 9.05 0.98
 14 13 -8 4.5 0.87
 14 13 -7 6.93 0.95
 14 13 -6 5.15 0.96
 14 13 -5 20.45 1.31
 14 13 -4 27.28 1.44
 14 13 -3 5.12 0.97
 14 13 -2 3.81 0.94
 14 13 -1 2.79 0.95
 14 13 0 4.19 0.95
 14 13 1 3.35 0.94
 14 13 2 3.87 0.96
 14 13 3 4.98 0.95
 14 13 4 26.32 1.42
 14 13 5 21.55 1.33
 14 13 6 6.3 0.96
 14 13 7 6.27 0.94
 14 13 8 4.41 0.87
 14 14 -6 10.6 1.04
 14 14 -5 -0.2 0.81
 14 14 -4 3.31 0.9
 14 14 -3 3.97 0.9
 14 14 -2 3.65 0.92
 14 14 -1 24.06 1.38
 14 14 0 18.65 1.26
 14 14 1 25.97 1.4
 14 14 2 4.05 0.93
 14 14 3 2.8 0.87
 14 14 4 3.14 0.88
 14 14 5 0.18 0.81
 14 14 6 7.43 0.94
 14 15 -4 8.32 0.99
 14 15 -3 2.68 0.83
 14 15 -2 1.1 0.81
 14 15 -1 0.7 0.81
 14 15 0 1.64 0.82
 14 15 1 1.1 0.8
 14 15 2 1.57 0.81
 14 15 3 3.1 0.84
 14 15 4 7.97 0.97
 15 0 1 2.12 0.88
 15 0 2 0.55 0.83
 15 0 3 7.59 1.01
 15 0 4 14.98 1.19
 15 0 5 0.72 0.84
 15 0 6 58.29 2.08
 15 0 7 6.5 1
 15 0 8 3.17 0.91
 15 0 9 5.58 0.96
 15 0 10 0.62 0.84
 15 0 11 0.07 0.84
 15 0 12 22.99 1.36
 15 0 13 0.04 0.81
 15 0 14 2.84 0.83
 15 1 -14 4.68 0.88
 15 1 -13 7.42 0.99
 15 1 -12 5.69 0.96
 15 1 -11 20.83 1.35
 15 1 -10 3.98 0.92
 15 1 -9 7.52 1
 15 1 -8 20.13 1.31
 15 1 -7 1.05 0.84
 15 1 -6 8.92 1.05
 15 1 -5 0.98 0.86
 15 1 -4 3.16 0.91
 15 1 -3 15.39 1.17
 15 1 -2 56.31 2.02
 15 1 -1 6.94 1
 15 1 0 2.13 0.86
 15 1 1 8.72 1.03
 15 1 2 59.88 2.08
 15 1 3 16.56 1.22
 15 1 4 3.44 0.92
 15 1 5 1.18 0.87
 15 1 6 8.81 1.05
 15 1 7 -0.03 0.83
 15 1 8 20.42 1.31
 15 1 9 7.36 1
 15 1 10 3.31 0.91
 15 1 11 21.15 1.35
 15 1 12 5.89 0.97
 15 1 13 7.85 1
 15 1 14 5.13 0.88
 15 2 -14 12.51 1.04
 15 2 -13 3.51 0.91
 15 2 -12 5.52 0.96
 15 2 -11 5.69 0.99
 15 2 -10 21.72 1.39
 15 2 -9 1.5 0.87
 15 2 -8 15.46 1.19
 15 2 -7 11.11 1.11
 15 2 -6 11.55 1.11
 15 2 -5 1.71 0.86
 15 2 -4 29.06 1.49
 15 2 -3 26.65 1.45
 15 2 -2 9.14 1.05
 15 2 -1 2.34 0.87
 15 2 0 7.55 1
 15 2 1 1.24 0.85
 15 2 2 10.16 1.08
 15 2 3 25.57 1.43
 15 2 4 28.68 1.48
 15 2 5 -0.37 0.82
 15 2 6 10.62 1.09
 15 2 7 9.89 1.08
 15 2 8 14.67 1.19
 15 2 9 1.81 0.88
 15 2 10 24.08 1.43
 15 2 11 5.37 0.98
 15 2 12 4.02 0.93
 15 2 13 4.84 0.92
 15 2 14 11.67 1.03
 15 3 -14 4.27 0.9
 15 3 -13 1.5 0.83
 15 3 -12 3.29 0.9
 15 3 -11 10.61 1.11
 15 3 -10 13.24 1.2
 15 3 -9 0.73 0.85
 15 3 -8 0.86 0.85
 15 3 -7 6.22 0.99
 15 3 -6 3.28 0.91
 15 3 -5 33.67 1.59
 15 3 -4 20.19 1.31
 15 3 -3 24.39 1.38
 15 3 -2 7.25 1.01
 15 3 -1 7.17 1.02
 15 3 0 6.49 0.99
 15 3 1 6.84 0.99
 15 3 2 8.02 1.03
 15 3 3 24.16 1.38
 15 3 4 20.25 1.31
 15 3 5 32.37 1.57
 15 3 6 2.29 0.91
 15 3 7 4.81 0.96
 15 3 8 -0.05 0.84
 15 3 9 0.05 0.84
 15 3 10 14.25 1.21
 15 3 11 8.86 1.07
 15 3 12 3.72 0.91
 15 3 13 1.51 0.83
 15 3 14 3.58 0.89
 15 4 -13 -0.01 0.8
 15 4 -12 4.92 0.94
 15 4 -11 17.67 1.25
 15 4 -10 1.23 0.89
 15 4 -9 9.65 1.06
 15 4 -8 16.2 1.23
 15 4 -7 32.54 1.58
 15 4 -6 2.14 0.89
 15 4 -5 5.23 0.99
 15 4 -4 16.13 1.23
 15 4 -3 13.04 1.16
 15 4 -2 14.19 1.19
 15 4 -1 35.95 1.64
 15 4 0 17.5 1.24
 15 4 1 35.73 1.64
 15 4 2 15.02 1.19
 15 4 3 13.37 1.15
 15 4 4 15.89 1.23
 15 4 5 6.59 1.01
 15 4 6 3.02 0.92
 15 4 7 33.8 1.6
 15 4 8 17.1 1.24
 15 4 9 8.87 1.05
 15 4 10 1.67 0.91
 15 4 11 17.47 1.26
 15 4 12 4.78 0.94
 15 4 13 0.01 0.8
 15 5 -13 11.13 1.03
 15 5 -12 12.07 1.09
 15 5 -11 6.97 1.01
 15 5 -10 13.64 1.18
 15 5 -9 32.11 1.62
 15 5 -8 9.29 1.08
 15 5 -7 2.87 0.91
 15 5 -6 6.45 1.01
 15 5 -5 4.38 0.97
 15 5 -4 28.56 1.51
 15 5 -3 28.17 1.49
 15 5 -2 16.91 1.26
 15 5 -1 24.23 1.41
 15 5 0 1.74 0.9
 15 5 1 22.24 1.37
 15 5 2 16.35 1.24
 15 5 3 28.72 1.5
 15 5 4 29.06 1.51
 15 5 5 4.47 0.95
 15 5 6 7.07 1.01
 15 5 7 3.05 0.92
 15 5 8 9.66 1.08
 15 5 9 35.33 1.67
 15 5 10 15.27 1.21
 15 5 11 6.19 0.98
 15 5 12 11.7 1.11
 15 5 13 11.33 1.04
 15 6 -13 2.83 0.87
 15 6 -12 2.06 0.86
 15 6 -11 13.24 1.12
 15 6 -10 2.71 0.91
 15 6 -9 18.49 1.31
 15 6 -8 5.69 0.97
 15 6 -7 18.13 1.27
 15 6 -6 0.36 0.84
 15 6 -5 6.31 0.99
 15 6 -4 38.21 1.7
 15 6 -3 62.75 2.18
 15 6 -2 2.38 0.94
 15 6 -1 85.78 2.6
 15 6 0 19.16 1.31
 15 6 1 88.15 2.64
 15 6 2 3.62 0.96
 15 6 3 60.09 2.13
 15 6 4 34.09 1.63
 15 6 5 5.2 0.99
 15 6 6 0.82 0.84
 15 6 7 16.98 1.26
 15 6 8 4.78 0.98
 15 6 9 19.51 1.33
 15 6 10 3.01 0.94
 15 6 11 12.62 1.11
 15 6 12 1.26 0.85
 15 6 13 2.29 0.86
 15 7 -12 0.42 0.78
 15 7 -11 4.69 0.94
 15 7 -10 11.36 1.1
 15 7 -9 2.47 0.93
 15 7 -8 16.43 1.27
 15 7 -7 11.71 1.13
 15 7 -6 66.78 2.24
 15 7 -5 9.39 1.09
 15 7 -4 66.52 2.25
 15 7 -3 12.16 1.18
 15 7 -2 74.94 2.4
 15 7 -1 6.36 1.01
 15 7 0 0.73 0.88
 15 7 1 4.87 0.99
 15 7 2 76.13 2.44
 15 7 3 12.42 1.17
 15 7 4 68.51 2.29
 15 7 5 9.73 1.09
 15 7 6 69.01 2.28
 15 7 7 12.66 1.14
 15 7 8 16.47 1.25
 15 7 9 4.18 0.93
 15 7 10 10.92 1.08
 15 7 11 4.71 0.94
 15 7 12 0.16 0.79
 15 8 -12 9.72 1.02
 15 8 -11 0.88 0.83
 15 8 -10 30.83 1.5
 15 8 -9 21.16 1.34
 15 8 -8 0.14 0.89
 15 8 -7 33.32 1.63
 15 8 -6 0.62 0.86
 15 8 -5 5.68 1.01
 15 8 -4 12.04 1.16
 15 8 -3 75.3 2.4
 15 8 -2 12.14 1.17
 15 8 -1 57.41 2.08
 15 8 0 3.51 0.96
 15 8 1 57.47 2.08
 15 8 2 12.3 1.17
 15 8 3 73.5 2.37
 15 8 4 12.5 1.18
 15 8 5 5.92 0.99
 15 8 6 0.75 0.87
 15 8 7 32.96 1.61
 15 8 8 1.54 0.89
 15 8 9 21.12 1.31
 15 8 10 29.33 1.47
 15 8 11 3.13 0.86
 15 8 12 10.67 1.04
 15 9 -11 2.01 0.86
 15 9 -10 8.28 1.01
 15 9 -9 5.08 0.97
 15 9 -8 10.25 1.1
 15 9 -7 23.88 1.41
 15 9 -6 39.78 1.76
 15 9 -5 19.44 1.35
 15 9 -4 68.65 2.27
 15 9 -3 18.3 1.28
 15 9 -2 10.92 1.12
 15 9 -1 8.29 1.07
 15 9 0 13.35 1.19
 15 9 1 8.01 1.05
 15 9 2 10.29 1.13
 15 9 3 18.45 1.29
 15 9 4 71.74 2.32
 15 9 5 18.4 1.31
 15 9 6 37.27 1.7
 15 9 7 21.84 1.37
 15 9 8 11.17 1.11
 15 9 9 3.91 0.95
 15 9 10 9.31 1.03
 15 9 11 2.01 0.82
 15 10 -10 14.59 1.1
 15 10 -9 4.03 0.91
 15 10 -8 1.44 0.87
 15 10 -7 15.39 1.19
 15 10 -6 6.36 1
 15 10 -5 7.68 1.06
 15 10 -4 16.48 1.28
 15 10 -3 34.83 1.67
 15 10 -2 30.43 1.59
 15 10 -1 19.41 1.31
 15 10 0 59.48 2.09
 15 10 1 19.2 1.3
 15 10 2 29.26 1.56
 15 10 3 35.76 1.66
 15 10 4 17.41 1.28
 15 10 5 8.36 1.06
 15 10 6 5.99 0.99
 15 10 7 15.67 1.19
 15 10 8 0.05 0.86
 15 10 9 3.01 0.88
 15 10 10 12.49 1.05
 15 11 -9 14.41 1.11
 15 11 -8 6.74 0.98
 15 11 -7 13.16 1.13
 15 11 -6 4.1 0.92
 15 11 -5 9.25 1.07
 15 11 -4 2.31 0.92
 15 11 -3 32.32 1.6
 15 11 -2 7.42 1.06
 15 11 -1 34.23 1.64
 15 11 0 7.55 1.05
 15 11 1 34.66 1.63
 15 11 2 7.37 1.05
 15 11 3 31.09 1.55
 15 11 4 2.22 0.9
 15 11 5 10.35 1.08
 15 11 6 3.11 0.88
 15 11 7 11.62 1.08
 15 11 8 5.38 0.92
 15 11 9 13.78 1.09
 15 12 -8 1.31 0.84
 15 12 -7 3.12 0.87
 15 12 -6 8.22 1.01
 15 12 -5 0.49 0.84
 15 12 -4 13.36 1.14
 15 12 -3 5.44 0.96
 15 12 -2 9.17 1.05
 15 12 -1 0.26 0.84
 15 12 0 11.17 1.1
 15 12 1 1 0.84
 15 12 2 7.93 1.03
 15 12 3 4.52 0.92
 15 12 4 12.14 1.13
 15 12 5 0.2 0.83
 15 12 6 8.43 0.99
 15 12 7 3.5 0.86
 15 12 8 0.63 0.83
 15 13 -6 7.04 0.98
 15 13 -5 2.43 0.86
 15 13 -4 5.57 0.94
 15 13 -3 -0.56 0.81
 15 13 -2 6.13 0.95
 15 13 -1 2.15 0.86
 15 13 0 1.36 0.85
 15 13 1 0.94 0.86
 15 13 2 5.58 0.94
 15 13 3 -1.53 0.78
 15 13 4 5.88 0.92
 15 13 5 2.96 0.85
 15 13 6 7.9 1
 15 14 -3 1.12 0.84
 15 14 -2 -0.44 0.78
 15 14 -1 2.58 0.83
 15 14 0 16.16 1.13
 15 14 1 0.82 0.82
 15 14 2 -0.17 0.77
 15 14 3 2.18 0.83
 16 0 0 -0.31 0.84
 16 0 1 0.18 0.86
 16 0 2 6.64 1
 16 0 3 3.22 0.93
 16 0 4 18.08 1.29
 16 0 5 16.28 1.24
 16 0 6 3.08 0.93
 16 0 7 21.12 1.33
 16 0 8 5.87 0.97
 16 0 9 7.9 1.04
 16 0 10 17.57 1.25
 16 0 11 -0.06 0.83
 16 0 12 1.58 0.85
 16 0 13 2.18 0.84
 16 1 -13 1.48 0.82
 16 1 -12 12.57 1.09
 16 1 -11 14.34 1.14
 16 1 -10 7.61 1.03
 16 1 -9 2.06 0.91
 16 1 -8 0.51 0.84
 16 1 -7 5.2 0.95
 16 1 -6 15.7 1.22
 16 1 -5 4.2 0.95
 16 1 -4 4.81 0.97
 16 1 -3 8.25 1.06
 16 1 -2 22.59 1.37
 16 1 -1 4.55 0.97
 16 1 0 0.49 0.85
 16 1 1 3.95 0.96
 16 1 2 23.32 1.38
 16 1 3 8.18 1.06
 16 1 4 4.18 0.95
 16 1 5 4.17 0.93
 16 1 6 15.43 1.22
 16 1 7 5.3 0.98
 16 1 8 1.54 0.86
 16 1 9 3.37 0.95
 16 1 10 7.53 1.02
 16 1 11 13.23 1.13
 16 1 12 12.73 1.1
 16 1 13 0.97 0.82
 16 2 -13 4.35 0.91
 16 2 -12 10.12 1.02
 16 2 -11 8.33 1.04
 16 2 -10 7.38 1.04
 16 2 -9 4.36 0.99
 16 2 -8 3.51 0.97
 16 2 -7 11.85 1.13
 16 2 -6 14.38 1.18
 16 2 -5 17.68 1.27
 16 2 -4 0.51 0.88
 16 2 -3 11.37 1.12
 16 2 -2 7.15 1.04
 16 2 -1 13.39 1.18
 16 2 0 16.74 1.26
 16 2 1 13.26 1.16
 16 2 2 5.71 1.01
 16 2 3 10.81 1.11
 16 2 4 1.56 0.89
 16 2 5 16.8 1.25
 16 2 6 13.28 1.16
 16 2 7 12.97 1.16
 16 2 8 4.43 0.96
 16 2 9 4.35 0.98
 16 2 10 6.83 1.01
 16 2 11 8.62 1.04
 16 2 12 8.94 1
 16 2 13 5.4 0.91
 16 3 -12 6.63 0.95
 16 3 -11 5.32 0.96
 16 3 -10 31.1 1.53
 16 3 -9 23.83 1.4
 16 3 -8 42.2 1.81
 16 3 -7 14.39 1.17
 16 3 -6 0.59 0.87
 16 3 -5 16.56 1.24
 16 3 -4 2.93 0.92
 16 3 -3 0.74 0.88
 16 3 -2 18.37 1.29
 16 3 -1 48.34 1.9
 16 3 0 2.15 0.92
 16 3 1 48.56 1.9
 16 3 2 17.17 1.27
 16 3 3 0.25 0.88
 16 3 4 3 0.93
 16 3 5 14.84 1.21
 16 3 6 0.93 0.89
 16 3 7 12.36 1.15
 16 3 8 41.31 1.8
 16 3 9 24.11 1.41
 16 3 10 30.57 1.52
 16 3 11 5.87 0.97
 16 3 12 7.65 0.96
 16 4 -12 2.81 0.84
 16 4 -11 0.31 0.83
 16 4 -10 0.77 0.84
 16 4 -9 9.23 1.07
 16 4 -8 0.16 0.89
 16 4 -7 21.77 1.35
 16 4 -6 5.68 0.97
 16 4 -5 16.81 1.25
 16 4 -4 37.63 1.69
 16 4 -3 43.37 1.8
 16 4 -2 4.09 0.97
 16 4 -1 6.77 1.02
 16 4 0 -0.06 0.85
 16 4 1 7.23 1.03
 16 4 2 4.43 0.97
 16 4 3 41.24 1.77
 16 4 4 37.56 1.69
 16 4 5 17.13 1.25
 16 4 6 6.64 1.01
 16 4 7 23.26 1.37
 16 4 8 1.05 0.89
 16 4 9 7.49 1.05
 16 4 10 -0.34 0.83
 16 4 11 -0.41 0.8
 16 4 12 2.04 0.83
 16 5 -12 23.13 1.31
 16 5 -11 1.23 0.84
 16 5 -10 13.66 1.14
 16 5 -9 3.39 0.93
 16 5 -8 48.85 1.92
 16 5 -7 8.11 1.08
 16 5 -6 4.52 0.95
 16 5 -5 2.05 0.9
 16 5 -4 2.11 0.88
 16 5 -3 1.34 0.89
 16 5 -2 1.97 0.91
 16 5 -1 5.05 0.98
 16 5 0 1.18 0.88
 16 5 1 4.14 0.97
 16 5 2 1 0.89
 16 5 3 0.84 0.88
 16 5 4 1.18 0.89
 16 5 5 3.12 0.93
 16 5 6 4.24 0.95
 16 5 7 8.84 1.09
 16 5 8 49.72 1.92
 16 5 9 3.44 0.93
 16 5 10 12.98 1.15
 16 5 11 1.05 0.85
 16 5 12 22.79 1.31
 16 6 -11 1.06 0.83
 16 6 -10 11.96 1.09
 16 6 -9 4.92 0.95
 16 6 -8 21.29 1.35
 16 6 -7 17.7 1.29
 16 6 -6 7.69 1.05
 16 6 -5 8.85 1.07
 16 6 -4 2.81 0.92
 16 6 -3 29.6 1.52
 16 6 -2 44.77 1.83
 16 6 -1 8.68 1.07
 16 6 0 20.02 1.34
 16 6 1 7.83 1.06
 16 6 2 46.23 1.86
 16 6 3 27.85 1.5
 16 6 4 3.69 0.92
 16 6 5 7.54 1.05
 16 6 6 6.22 1.02
 16 6 7 18.99 1.3
 16 6 8 21.84 1.35
 16 6 9 5.45 0.95
 16 6 10 11.04 1.08
 16 6 11 1.95 0.85
 16 7 -11 2.92 0.89
 16 7 -10 3.46 0.89
 16 7 -9 8.58 1.04
 16 7 -8 9.12 1.08
 16 7 -7 4.02 0.98
 16 7 -6 19.82 1.32
 16 7 -5 25.95 1.49
 16 7 -4 8.81 1.09
 16 7 -3 5.68 1.02
 16 7 -2 44.96 1.83
 16 7 -1 3.29 0.96
 16 7 0 8.95 1.07
 16 7 1 4.18 0.97
 16 7 2 43.57 1.81
 16 7 3 4.03 0.98
 16 7 4 9.11 1.08
 16 7 5 25.73 1.49
 16 7 6 19.86 1.34
 16 7 7 5.81 0.99
 16 7 8 9.85 1.08
 16 7 9 7.61 1.03
 16 7 10 4.2 0.9
 16 7 11 3.16 0.88
 16 8 -10 7.14 0.94
 16 8 -9 0.54 0.82
 16 8 -8 4.36 0.94
 16 8 -7 26.68 1.43
 16 8 -6 4.13 0.97
 16 8 -5 40.18 1.75
 16 8 -4 9.26 1.11
 16 8 -3 42.59 1.83
 16 8 -2 7.18 1.08
 16 8 -1 2.49 0.93
 16 8 0 -0.29 0.85
 16 8 1 1.89 0.89
 16 8 2 6.69 1.06
 16 8 3 42.16 1.8
 16 8 4 10.54 1.14
 16 8 5 36.32 1.67
 16 8 6 3.07 0.94
 16 8 7 25.08 1.4
 16 8 8 4.31 0.94
 16 8 9 0.36 0.81
 16 8 10 6.37 0.92
 16 9 -9 18.51 1.19
 16 9 -8 12.26 1.1
 16 9 -7 1.27 0.87
 16 9 -6 10.88 1.1
 16 9 -5 13.71 1.18
 16 9 -4 12.31 1.17
 16 9 -3 3.25 0.94
 16 9 -2 34.14 1.64
 16 9 -1 30.73 1.56
 16 9 0 3.86 0.96
 16 9 1 32.98 1.62
 16 9 2 33.26 1.61
 16 9 3 1.83 0.95
 16 9 4 13.54 1.2
 16 9 5 12.8 1.17
 16 9 6 11.2 1.09
 16 9 7 1.12 0.86
 16 9 8 12.39 1.09
 16 9 9 18.63 1.18
 16 10 -8 1.8 0.83
 16 10 -7 5.18 0.94
 16 10 -6 0.23 0.84
 16 10 -5 11.29 1.12
 16 10 -4 22.32 1.35
 16 10 -3 -0.34 0.85
 16 10 -2 6.56 1.01
 16 10 -1 2.88 0.94
 16 10 0 29.35 1.52
 16 10 1 2.17 0.9
 16 10 2 6.78 1
 16 10 3 0.18 0.85
 16 10 4 20.52 1.32
 16 10 5 10.91 1.11
 16 10 6 -0.67 0.83
 16 10 7 5.45 0.92
 16 10 8 2.98 0.83
 16 11 -7 7.72 0.99
 16 11 -6 4.07 0.91
 16 11 -5 17.64 1.21
 16 11 -4 5.52 0.96
 16 11 -3 9.37 1.05
 16 11 -2 5.93 0.98
 16 11 -1 7.51 1
 16 11 0 0.97 0.85
 16 11 1 6.71 0.98
 16 11 2 6.35 1
 16 11 3 10.11 1.06
 16 11 4 5.68 0.95
 16 11 5 17.87 1.21
 16 11 6 5.09 0.91
 16 11 7 7.63 0.98
 16 12 -5 3.74 0.9
 16 12 -4 1.51 0.82
 16 12 -3 0.94 0.82
 16 12 -2 5.39 0.93
 16 12 -1 4.03 0.91
 16 12 0 31.09 1.48
 16 12 1 2.22 0.89
 16 12 2 5.59 0.93
 16 12 3 0.74 0.81
 16 12 4 1.47 0.83
 16 12 5 4.17 0.9
 16 13 -2 4.79 0.89
 16 13 -1 3.58 0.87
 16 13 0 5.34 0.94
 16 13 1 2.84 0.87
 16 13 2 4.93 0.9
 17 0 1 183.71 4.31
 17 0 2 1.76 0.88
 17 0 3 65.35 2.22
 17 0 4 2.5 0.95
 17 0 5 26.35 1.46
 17 0 6 3.61 0.99
 17 0 7 79.6 2.5
 17 0 8 -0.17 0.86
 17 0 9 45.19 1.78
 17 0 10 -0.59 0.81
 17 0 11 1.05 0.8
 17 1 -11 5.18 0.9
 17 1 -10 22.02 1.29
 17 1 -9 1.51 0.87
 17 1 -8 11.64 1.14
 17 1 -7 7.91 1.08
 17 1 -6 70.97 2.36
 17 1 -5 8.37 1.08
 17 1 -4 129.63 3.37
 17 1 -3 23.68 1.41
 17 1 -2 26.41 1.47
 17 1 -1 29.29 1.54
 17 1 0 3.33 0.96
 17 1 1 29.49 1.55
 17 1 2 25.65 1.47
 17 1 3 23.18 1.4
 17 1 4 129.63 3.36
 17 1 5 8.53 1.08
 17 1 6 72.14 2.38
 17 1 7 8.58 1.08
 17 1 8 12.54 1.15
 17 1 9 1.31 0.86
 17 1 10 21.4 1.29
 17 1 11 4.25 0.89
 17 2 -11 1.28 0.8
 17 2 -10 3.91 0.9
 17 2 -9 17.28 1.22
 17 2 -8 20.41 1.32
 17 2 -7 0.89 0.89
 17 2 -6 11.26 1.15
 17 2 -5 22.05 1.41
 17 2 -4 1.29 0.89
 17 2 -3 21.88 1.38
 17 2 -2 13.9 1.21
 17 2 -1 39.42 1.72
 17 2 0 57.95 2.08
 17 2 1 38.3 1.71
 17 2 2 12.68 1.18
 17 2 3 21.78 1.36
 17 2 4 -0.04 0.87
 17 2 5 22.89 1.43
 17 2 6 12.72 1.18
 17 2 7 0.82 0.89
 17 2 8 21.06 1.33
 17 2 9 16.96 1.21
 17 2 10 3.97 0.92
 17 2 11 1.47 0.8
 17 3 -11 7.31 0.98
 17 3 -10 35.63 1.55
 17 3 -9 4.28 0.95
 17 3 -8 27.91 1.46
 17 3 -7 3.87 0.97
 17 3 -6 4.54 0.98
 17 3 -5 1.06 0.92
 17 3 -4 8.48 1.06
 17 3 -3 20.99 1.34
 17 3 -2 1.65 0.92
 17 3 -1 16.04 1.25
 17 3 0 3.23 0.96
 17 3 1 16.48 1.25
 17 3 2 1.34 0.91
 17 3 3 20.88 1.35
 17 3 4 9.8 1.08
 17 3 5 2.74 0.95
 17 3 6 3.73 0.97
 17 3 7 3.12 0.95
 17 3 8 26 1.43
 17 3 9 5.39 0.97
 17 3 10 35.57 1.55
 17 3 11 6.87 0.98
 17 4 -10 1.07 0.81
 17 4 -9 7.22 0.99
 17 4 -8 10.01 1.07
 17 4 -7 8.17 1.04
 17 4 -6 1.05 0.9
 17 4 -5 10.95 1.15
 17 4 -4 4.29 0.99
 17 4 -3 3.24 0.94
 17 4 -2 20.2 1.32
 17 4 -1 5.5 0.99
 17 4 0 20.28 1.33
 17 4 1 4.47 0.98
 17 4 2 19.77 1.32
 17 4 3 4.35 0.96
 17 4 4 3.79 0.96
 17 4 5 9.78 1.11
 17 4 6 0.59 0.89
 17 4 7 9.61 1.07
 17 4 8 8.1 1.03
 17 4 9 5.94 0.98
 17 4 10 -0.03 0.82
 17 5 -10 5.47 0.9
 17 5 -9 0.73 0.83
 17 5 -8 1.71 0.9
 17 5 -7 3.2 0.92
 17 5 -6 0.8 0.87
 17 5 -5 11.79 1.15
 17 5 -4 1.48 0.92
 17 5 -3 1.13 0.93
 17 5 -2 2.01 0.96
 17 5 -1 12.21 1.15
 17 5 0 5.71 1
 17 5 1 14.33 1.2
 17 5 2 1.05 0.93
 17 5 3 0.93 0.93
 17 5 4 1.37 0.92
 17 5 5 11.72 1.15
 17 5 6 0.53 0.88
 17 5 7 3.92 0.93
 17 5 8 2.14 0.89
 17 5 9 0.87 0.84
 17 5 10 6.11 0.92
 17 6 -9 4.6 0.9
 17 6 -8 1.77 0.86
 17 6 -7 2.79 0.9
 17 6 -6 25.29 1.4
 17 6 -5 4.27 0.96
 17 6 -4 7.19 1.06
 17 6 -3 13.21 1.2
 17 6 -2 3.78 0.99
 17 6 -1 0.99 0.92
 17 6 0 23.75 1.45
 17 6 1 1.1 0.92
 17 6 2 4.46 0.98
 17 6 3 14.26 1.22
 17 6 4 8.01 1.06
 17 6 5 3.73 0.94
 17 6 6 23.2 1.36
 17 6 7 2.4 0.89
 17 6 8 1.32 0.87
 17 6 9 4.26 0.91
 17 7 -9 11.15 1.09
 17 7 -8 9.64 1.02
 17 7 -7 0.04 0.83
 17 7 -6 2.21 0.89
 17 7 -5 2.8 0.92
 17 7 -4 3.56 0.95
 17 7 -3 3.06 0.96
 17 7 -2 11.35 1.16
 17 7 -1 10.34 1.14
 17 7 0 0.16 0.87
 17 7 1 10.29 1.13
 17 7 2 11.61 1.16
 17 7 3 4.77 0.97
 17 7 4 4.92 0.97
 17 7 5 4.87 0.93
 17 7 6 2.23 0.87
 17 7 7 0.69 0.84
 17 7 8 8.34 0.99
 17 7 9 11.22 1.07
 17 8 -8 1.4 0.86
 17 8 -7 2.6 0.87
 17 8 -6 13.85 1.14
 17 8 -5 0.72 0.85
 17 8 -4 1.79 0.88
 17 8 -3 2.49 0.91
 17 8 -2 5.47 0.99
 17 8 -1 11.89 1.15
 17 8 0 29.25 1.51
 17 8 1 12.15 1.14
 17 8 2 5.3 0.99
 17 8 3 2.55 0.89
 17 8 4 1.21 0.86
 17 8 5 0.1 0.86
 17 8 6 13.05 1.13
 17 8 7 1.75 0.85
 17 8 8 0.87 0.82
 17 9 -7 -0.04 0.83
 17 9 -6 1.52 0.86
 17 9 -5 29.8 1.45
 17 9 -4 0.46 0.86
 17 9 -3 4.05 0.95
 17 9 -2 21.16 1.31
 17 9 -1 1.23 0.89
 17 9 0 1.78 0.89
 17 9 1 2.14 0.88
 17 9 2 20.96 1.31
 17 9 3 5.7 0.99
 17 9 4 0.79 0.85
 17 9 5 27.35 1.42
 17 9 6 0.78 0.83
 17 9 7 1.59 0.85
 17 10 -5 2.15 0.86
 17 10 -4 5.28 0.93
 17 10 -3 3.76 0.91
 17 10 -2 2.04 0.86
 17 10 -1 0.61 0.84
 17 10 0 25.31 1.4
 17 10 1 -0.36 0.82
 17 10 2 1.47 0.84
 17 10 3 4.06 0.91
 17 10 4 4.45 0.91
 17 10 5 2.32 0.84
 17 11 -3 0.59 0.84
 17 11 -2 -0.38 0.79
 17 11 -1 8.7 1
 17 11 0 1.65 0.85
 17 11 1 9.79 1.02
 17 11 2 -0.19 0.78
 17 11 3 0.65 0.83
 18 0 0 -0.25 0.9
 18 0 1 15.32 1.26
 18 0 2 0.06 0.89
 18 0 3 0.58 0.89
 18 0 4 0.73 0.88
 18 0 5 0.47 0.86
 18 0 6 0.13 0.87
 18 0 7 7.23 1.01
 18 0 8 -0.05 0.83
 18 0 9 4.84 0.9
 18 1 -9 1.83 0.83
 18 1 -8 1.72 0.85
 18 1 -7 5.75 0.98
 18 1 -6 24.24 1.39
 18 1 -5 14.81 1.21
 18 1 -4 18.07 1.3
 18 1 -3 3.29 0.96
 18 1 -2 5.5 1.03
 18 1 -1 5.2 1.01
 18 1 0 4.83 1.02
 18 1 1 4.31 1
 18 1 2 6.57 1.05
 18 1 3 3.43 0.95
 18 1 4 19.66 1.33
 18 1 5 16.26 1.23
 18 1 6 24.72 1.4
 18 1 7 6.12 0.98
 18 1 8 1.38 0.86
 18 1 9 1.79 0.84
 18 2 -9 1.44 0.82
 18 2 -8 2.33 0.87
 18 2 -7 10.86 1.08
 18 2 -6 4.5 0.95
 18 2 -5 4.3 0.96
 18 2 -4 0.66 0.89
 18 2 -3 33.63 1.62
 18 2 -2 22.64 1.41
 18 2 -1 11.39 1.18
 18 2 0 34.28 1.65
 18 2 1 10.46 1.16
 18 2 2 21.98 1.41
 18 2 3 32.88 1.62
 18 2 4 0.2 0.87
 18 2 5 4.26 0.97
 18 2 6 4.51 0.93
 18 2 7 10.9 1.1
 18 2 8 3.56 0.9
 18 2 9 1.91 0.85
 18 3 -9 7.8 1
 18 3 -8 14.74 1.13
 18 3 -7 10.13 1.07
 18 3 -6 8.86 1.04
 18 3 -5 26.09 1.43
 18 3 -4 0.65 0.89
 18 3 -3 25.5 1.46
 18 3 -2 9.92 1.13
 18 3 -1 15.07 1.25
 18 3 0 9.16 1.12
 18 3 1 13.9 1.21
 18 3 2 7.95 1.11
 18 3 3 24.97 1.44
 18 3 4 1.17 0.88
 18 3 5 26.07 1.43
 18 3 6 7.94 1.06
 18 3 7 10.15 1.08
 18 3 8 14.35 1.13
 18 3 9 8.29 1
 18 4 -8 2.84 0.86
 18 4 -7 9.92 1.04
 18 4 -6 -0.4 0.84
 18 4 -5 31.42 1.52
 18 4 -4 21.31 1.34
 18 4 -3 13.36 1.17
 18 4 -2 13.77 1.2
 18 4 -1 7.47 1.07
 18 4 0 36.11 1.68
 18 4 1 8.02 1.07
 18 4 2 14.56 1.21
 18 4 3 13.33 1.18
 18 4 4 20.85 1.33
 18 4 5 30.19 1.49
 18 4 6 -0.88 0.84
 18 4 7 7.58 1
 18 4 8 3.52 0.88
 18 5 -8 21.95 1.3
 18 5 -7 7.7 0.99
 18 5 -6 1.37 0.86
 18 5 -5 0.78 0.87
 18 5 -4 7.57 1.02
 18 5 -3 1.36 0.91
 18 5 -2 3.29 0.93
 18 5 -1 2.07 0.92
 18 5 0 -0.04 0.86
 18 5 1 2.4 0.92
 18 5 2 3.22 0.92
 18 5 3 1.78 0.88
 18 5 4 8.69 1.03
 18 5 5 1.66 0.88
 18 5 6 2.16 0.86
 18 5 7 7.89 1
 18 5 8 22.67 1.3
 18 6 -7 6.14 0.92
 18 6 -6 7.11 0.97
 18 6 -5 2.89 0.9
 18 6 -4 7.1 1.01
 18 6 -3 5.74 1.01
 18 6 -2 3.21 0.93
 18 6 -1 8.62 1.04
 18 6 0 0.88 0.87
 18 6 1 7.95 1.04
 18 6 2 3 0.93
 18 6 3 6.47 1.02
 18 6 4 6.73 1.01
 18 6 5 1.48 0.88
 18 6 6 7.79 1
 18 6 7 5.61 0.93
 18 7 -6 1.87 0.83
 18 7 -5 10.9 1.07
 18 7 -4 1.84 0.9
 18 7 -3 0.7 0.87
 18 7 -2 14.27 1.19
 18 7 -1 0.03 0.86
 18 7 0 0.9 0.86
 18 7 1 -0.08 0.85
 18 7 2 16.21 1.2
 18 7 3 0.95 0.86
 18 7 4 1.66 0.88
 18 7 5 12.2 1.09
 18 7 6 2.29 0.85
 18 8 -5 7.08 1
 18 8 -4 7.91 0.99
 18 8 -3 6.06 0.99
 18 8 -2 2.05 0.9
 18 8 -1 0.99 0.87
 18 8 0 2.83 0.9
 18 8 1 -0.01 0.83
 18 8 2 2.56 0.9
 18 8 3 7.76 1
 18 8 4 7.58 0.99
 18 8 5 6.97 0.99
 18 9 -3 0.02 0.83
 18 9 -2 10.35 1.06
 18 9 -1 5.21 0.91
 18 9 0 -0.84 0.81
 18 9 1 3.33 0.89
 18 9 2 12.68 1.07
 18 9 3 0.29 0.85
 19 0 1 3.51 0.94
 19 0 2 5.12 0.99
 19 0 3 31.39 1.52
 19 0 4 8.82 1.06
 19 0 5 -0.48 0.85
 19 0 6 1.26 0.83
 19 0 7 0.52 0.82
 19 1 -7 0.61 0.83
 19 1 -6 -0.64 0.8
 19 1 -5 0.88 0.85
 19 1 -4 0.88 0.86
 19 1 -3 6.22 1
 19 1 -2 26.47 1.44
 19 1 -1 1.29 0.91
 19 1 0 3.88 0.93
 19 1 1 0.81 0.9
 19 1 2 27.06 1.45
 19 1 3 5.07 0.99
 19 1 4 0.16 0.86
 19 1 5 1.32 0.86
 19 1 6 -0.55 0.81
 19 1 7 0.91 0.85
 19 2 -6 2.14 0.83
 19 2 -5 1.66 0.84
 19 2 -4 1.95 0.88
 19 2 -3 15.42 1.19
 19 2 -2 9.66 1.09
 19 2 -1 1.58 0.91
 19 2 0 -0.13 0.85
 19 2 1 2.1 0.9
 19 2 2 10.76 1.11
 19 2 3 15.43 1.19
 19 2 4 3.03 0.92
 19 2 5 0.56 0.85
 19 2 6 1.08 0.81
 19 3 -6 2.1 0.87
 19 3 -5 3.31 0.88
 19 3 -4 6.44 0.98
 19 3 -3 5.18 0.97
 19 3 -2 4.62 0.98
 19 3 -1 4.32 0.95
 19 3 0 3.63 0.93
 19 3 1 3.35 0.93
 19 3 2 7.31 1.01
 19 3 3 5.65 0.97
 19 3 4 8.31 1.02
 19 3 5 4.96 0.91
 19 3 6 1.6 0.87
 19 4 -5 1.77 0.82
 19 4 -4 13.46 1.12
 19 4 -3 4.81 0.94
 19 4 -2 3.19 0.91
 19 4 -1 5.95 0.99
 19 4 0 3.26 0.94
 19 4 1 5.5 0.99
 19 4 2 2.75 0.91
 19 4 3 4.66 0.93
 19 4 4 12.52 1.1
 19 4 5 2.08 0.85
 19 5 -5 0.78 0.84
 19 5 -4 5.18 0.93
 19 5 -3 2.24 0.87
 19 5 -2 8.68 1.04
 19 5 -1 19.93 1.25
 19 5 0 5.25 0.97
 19 5 1 19.76 1.27
 19 5 2 11.08 1.06
 19 5 3 1.52 0.86
 19 5 4 4.58 0.93
 19 5 5 -0.03 0.83
 19 6 -3 9.77 1.09
 19 6 -2 1.58 0.86
 19 6 -1 15.99 1.16
 19 6 0 2.69 0.88
 19 6 1 15.84 1.15
 19 6 2 0.78 0.84
 19 6 3 11.53 1.09
 19 7 -1 -0.1 0.86
 19 7 0 7.17 0.99
 19 7 1 0.49 0.86
 20 0 0 22.51 1.31
 20 0 1 1.94 0.89
 20 0 2 10.56 1.08
 20 1 -2 3.37 0.9
 20 1 -1 2.59 0.9
 20 1 0 0.37 0.85
 20 1 1 2.47 0.89
 20 1 2 3.63 0.91
 20 2 -1 0.44 0.86
 20 2 0 -0.41 0.84
 20 2 1 1.46 0.86

_iucr_refine_fcf_details
;
data_tz
_computing_structure_refinement   ''
_computing_data_collection         'Enraf-Nonius Express'
_computing_structure_solution      'SHELXS-97 (Sheldrick, 1990)'
_shelx_refln_list_code            4
loop_
  _space_group_symop_id
  _space_group_symop_operation_xyz
  1  x,y,z
  2  x+1/2,-y+1/2,-z
  3  -x,y+1/2,-z+1/2
  4  -x+1/2,-y,z+1/2

_space_group_crystal_system       orthorhombic
_space_group_IT_number            19
_space_group_name_H-M_alt         'P 21 21 21'
_space_group_name_Hall            ' P 2ac 2ab'
_symmetry_space_group_name_H-M    'P 21 21 21'
_symmetry_space_group_name_Hall   ' P 2ac 2ab'
_symmetry_Int_Tables_number       19
_cell_length_a                    8.264(4)
_cell_length_b                    8.901(2)
_cell_length_c                    8.9223(14)
_cell_angle_alpha                 90
_cell_angle_beta                  90
_cell_angle_gamma                 90
_cell_volume                      656.3(4)
loop_
  _refln_index_h
  _refln_index_k
  _refln_index_l
  _refln_F_squared_calc
  _refln_F_squared_meas
  _refln_F_squared_sigma
  _refln_F_squared_weight
  _refln_observed_status
-20 -2 -1 0.573 0.307 0.601 147.212 o
-20 -1 -2 1.837 2.354 0.629 134.417 o
-20 -1 -1 1.776 1.809 0.629 134.417 o
-19 -7 -1 0.215 -0.070 0.601 147.212 o
-19 -6 -3 7.556 6.823 0.761 91.640 o
-19 -6 -2 1.040 1.103 0.601 147.212 o
-19 -6 -1 10.955 11.167 0.810 80.914 o
-19 -5 -5 0.273 0.545 0.587 154.305 o
-19 -5 -4 3.763 3.618 0.650 125.885 o
-19 -5 -3 1.943 1.564 0.608 143.847 o
-19 -5 -2 7.091 6.062 0.726 100.664 o
-19 -5 -1 14.333 13.919 0.873 69.682 o
-19 -4 -5 0.958 1.236 0.573 161.924 o
-19 -4 -4 9.453 9.400 0.782 86.797 o
-19 -4 -3 3.287 3.359 0.656 123.221 o
-19 -4 -2 1.818 2.228 0.636 131.479 o
-19 -4 -1 4.215 4.155 0.691 111.088 o
-19 -3 -6 1.433 1.467 0.608 143.847 o
-19 -3 -5 2.171 2.312 0.615 140.596 o
-19 -3 -4 4.978 4.498 0.684 113.367 o
-19 -3 -3 3.592 3.618 0.677 115.717 o
-19 -3 -2 4.304 3.227 0.684 113.367 o
-19 -3 -1 2.416 3.017 0.663 120.640 o
-19 -2 -6 0.751 1.495 0.580 158.046 o
-19 -2 -5 1.091 1.159 0.587 154.305 o
-19 -2 -4 2.066 1.362 0.615 140.596 o
-19 -2 -3 10.305 10.769 0.831 76.886 o
-19 -2 -2 7.261 6.747 0.761 91.640 o
-19 -2 -1 1.414 1.103 0.636 131.479 o
-19 -1 -7 0.478 0.426 0.580 158.046 o
-19 -1 -6 0.033 -0.447 0.559 170.121 o
-19 -1 -5 1.145 0.615 0.594 150.696 o
-19 -1 -4 0.685 0.615 0.601 147.212 o
-19 -1 -3 3.822 4.344 0.698 108.878 o
-19 -1 -2 18.517 18.486 1.006 52.507 o
-19 -1 -1 1.013 0.901 0.636 131.479 o
-18 -9 -3 0.340 0.014 0.580 158.046 o
-18 -9 -2 8.537 7.228 0.740 96.901 o
-18 -9 -1 3.101 3.639 0.636 131.479 o
-18 -8 -5 4.858 4.945 0.698 108.878 o
-18 -8 -4 5.981 5.524 0.691 111.088 o
-18 -8 -3 5.198 4.232 0.691 111.088 o
-18 -8 -2 1.738 1.432 0.629 134.417 o
-18 -8 -1 0.620 0.691 0.608 143.847 o
-18 -7 -6 1.317 1.306 0.580 158.046 o
-18 -7 -5 8.410 7.613 0.747 95.098 o
-18 -7 -4 1.973 1.285 0.629 134.417 o
-18 -7 -3 0.560 0.489 0.608 143.847 o
-18 -7 -2 10.844 9.966 0.831 76.886 o
-18 -7 -1 0.028 0.021 0.601 147.212 o
-18 -6 -7 4.548 4.288 0.643 128.636 o
-18 -6 -6 5.393 4.966 0.677 115.717 o
-18 -6 -5 1.620 2.018 0.629 134.417 o
-18 -6 -4 4.479 4.959 0.705 106.732 o
-18 -6 -3 4.436 4.009 0.705 106.732 o
-18 -6 -2 2.176 2.242 0.650 125.885 o
-18 -6 -1 5.118 6.020 0.726 100.664 o
-18 -5 -8 15.370 15.330 0.908 64.425 o
-18 -5 -7 5.765 5.378 0.691 111.088 o
-18 -5 -6 0.718 0.957 0.601 147.212 o
-18 -5 -5 0.332 0.545 0.608 143.847 o
-18 -5 -4 5.108 5.287 0.712 104.650 o
-18 -5 -3 1.562 0.950 0.636 131.479 o
-18 -5 -2 2.363 2.298 0.650 125.885 o
-18 -5 -1 1.802 1.446 0.643 128.636 o
-18 -4 -8 1.987 1.983 0.601 147.212 o
-18 -4 -7 6.123 6.928 0.726 100.664 o
-18 -4 -6 0.163 -0.279 0.587 154.305 o
-18 -4 -5 20.621 21.944 1.062 47.125 o
-18 -4 -4 14.426 14.883 0.936 60.636 o
-18 -4 -3 9.051 9.331 0.817 79.537 o
-18 -4 -2 9.719 9.617 0.838 75.609 o
-18 -4 -1 5.326 5.217 0.747 95.098 o
-18 -3 -9 5.729 5.447 0.698 108.878 o
-18 -3 -8 10.461 10.294 0.789 85.267 o
-18 -3 -7 7.780 7.075 0.747 95.098 o
-18 -3 -6 6.009 6.188 0.726 100.664 o
-18 -3 -5 18.548 18.221 0.999 53.243 o
-18 -3 -4 0.290 0.454 0.622 137.454 o
-18 -3 -3 17.489 17.809 1.020 51.078 o
-18 -3 -2 6.654 6.928 0.789 85.267 o
-18 -3 -1 10.783 10.525 0.873 69.682 o
-18 -2 -9 0.979 1.006 0.573 161.924 o
-18 -2 -8 2.045 1.627 0.608 143.847 o
-18 -2 -7 7.288 7.585 0.754 93.345 o
-18 -2 -6 3.202 3.143 0.663 120.640 o
-18 -2 -5 2.661 3.003 0.670 118.140 o
-18 -2 -4 0.344 0.461 0.622 137.454 o
-18 -2 -3 23.665 23.487 1.131 41.487 o
-18 -2 -2 16.356 15.812 0.985 54.765 o
-18 -2 -1 7.821 7.955 0.824 78.194 o
-18 -1 -9 1.549 1.278 0.580 158.046 o
-18 -1 -8 1.348 1.201 0.594 150.696 o
-18 -1 -7 4.322 4.016 0.684 113.367 o
-18 -1 -6 17.351 16.929 0.971 56.352 o
-18 -1 -5 11.190 10.343 0.845 74.365 o
-18 -1 -4 13.573 12.620 0.908 64.425 o
-18 -1 -3 1.956 2.298 0.670 118.140 o
-18 -1 -2 4.723 3.841 0.719 102.628 o
-18 -1 -1 3.203 3.632 0.705 106.732 o
-17 -11 -3 0.285 0.412 0.587 154.305 o
-17 -11 -2 0.013 -0.265 0.552 174.455 o
-17 -11 -1 7.044 6.076 0.698 108.878 o
-17 -10 -5 1.661 1.502 0.601 147.212 o
-17 -10 -4 3.664 3.688 0.650 125.885 o
-17 -10 -3 2.631 2.626 0.636 131.479 o
-17 -10 -2 0.795 1.425 0.601 147.212 o
-17 -10 -1 0.051 0.426 0.587 154.305 o
-17 -9 -7 0.354 -0.028 0.580 158.046 o
-17 -9 -6 0.987 1.062 0.601 147.212 o
-17 -9 -5 20.653 20.812 1.013 51.785 o
-17 -9 -4 0.500 0.321 0.601 147.212 o
-17 -9 -3 3.151 2.829 0.663 120.640 o
-17 -9 -2 14.142 14.778 0.915 63.445 o
-17 -9 -1 0.632 0.859 0.622 137.454 o
-17 -8 -8 0.806 0.978 0.601 147.212 o
-17 -8 -7 1.669 1.816 0.608 143.847 o
-17 -8 -6 9.364 9.673 0.796 83.778 o
-17 -8 -5 0.500 0.503 0.594 150.696 o
-17 -8 -4 0.933 1.250 0.615 140.596 o
-17 -8 -3 1.427 1.739 0.636 131.479 o
-17 -8 -2 3.498 3.820 0.691 111.088 o
-17 -8 -1 8.180 8.304 0.803 82.327 o
-17 -7 -9 7.819 7.787 0.761 91.640 o
-17 -7 -8 6.428 6.733 0.712 104.650 o
-17 -7 -7 0.047 0.028 0.580 158.046 o
-17 -7 -6 1.165 1.543 0.622 137.454 o
-17 -7 -5 2.461 1.956 0.643 128.636 o
-17 -7 -4 2.316 2.486 0.663 120.640 o
-17 -7 -3 2.868 2.137 0.670 118.140 o
-17 -7 -2 8.475 7.927 0.810 80.914 o
-17 -7 -1 7.315 7.221 0.796 83.778 o
-17 -6 -9 2.956 3.213 0.629 134.417 o
-17 -6 -8 1.219 1.236 0.601 147.212 o
-17 -6 -7 1.866 1.949 0.629 134.417 o
-17 -6 -6 16.474 17.662 0.978 55.550 o
-17 -6 -5 2.294 2.982 0.670 118.140 o
-17 -6 -4 5.942 5.021 0.740 96.901 o
-17 -6 -3 9.545 9.226 0.838 75.609 o
-17 -6 -2 2.937 2.640 0.691 111.088 o
-17 -6 -1 0.986 0.691 0.643 128.636 o
-17 -5 -10 3.906 3.820 0.629 134.417 o
-17 -5 -9 0.627 0.510 0.580 158.046 o
-17 -5 -8 1.278 1.194 0.629 134.417 o
-17 -5 -7 2.403 2.235 0.643 128.636 o
-17 -5 -6 0.278 0.559 0.608 143.847 o
-17 -5 -5 8.514 8.234 0.803 82.327 o
-17 -5 -4 1.352 1.034 0.643 128.636 o
-17 -5 -3 0.637 0.789 0.650 125.885 o
-17 -5 -2 1.441 1.404 0.670 118.140 o
-17 -5 -1 9.266 8.527 0.803 82.327 o
-17 -4 -10 0.479 0.747 0.566 165.947 o
-17 -4 -9 4.504 5.042 0.691 111.088 o
-17 -4 -8 6.174 6.991 0.747 95.098 o
-17 -4 -7 6.067 5.706 0.726 100.664 o
-17 -4 -6 0.792 0.733 0.629 134.417 o
-17 -4 -5 7.450 7.647 0.803 82.327 o
-17 -4 -4 2.997 2.996 0.691 111.088 o
-17 -4 -3 2.738 2.263 0.656 123.221 o
-17 -4 -2 14.824 14.108 0.922 62.487 o
-17 -4 -1 3.311 3.841 0.691 111.088 o
-17 -3 -11 5.394 5.105 0.684 113.367 o
-17 -3 -10 24.409 24.884 1.083 45.319 o
-17 -3 -9 3.341 2.989 0.663 120.640 o
-17 -3 -8 19.041 19.492 1.020 51.078 o
-17 -3 -7 2.697 2.703 0.677 115.717 o
-17 -3 -6 3.287 3.171 0.684 113.367 o
-17 -3 -5 1.259 0.740 0.643 128.636 o
-17 -3 -4 6.695 5.922 0.740 96.901 o
-17 -3 -3 14.875 14.659 0.936 60.636 o
-17 -3 -2 1.376 1.152 0.643 128.636 o
-17 -3 -1 10.817 11.202 0.873 69.682 o
-17 -2 -11 0.713 0.894 0.559 170.121 o
-17 -2 -10 2.537 2.731 0.629 134.417 o
-17 -2 -9 12.156 12.068 0.852 73.151 o
-17 -2 -8 14.012 14.254 0.922 62.487 o
-17 -2 -7 0.723 0.622 0.622 137.454 o
-17 -2 -6 7.952 7.864 0.803 82.327 o
-17 -2 -5 15.310 15.400 0.985 54.765 o
-17 -2 -4 0.389 0.901 0.622 137.454 o
-17 -2 -3 15.463 15.281 0.964 57.172 o
-17 -2 -2 9.550 9.708 0.845 74.365 o
-17 -2 -1 26.496 27.531 1.201 36.803 o
-17 -1 -11 3.317 3.618 0.629 134.417 o
-17 -1 -10 14.872 15.379 0.901 65.427 o
-17 -1 -9 0.890 1.055 0.608 143.847 o
-17 -1 -8 8.665 8.129 0.796 83.778 o
-17 -1 -7 5.909 5.524 0.754 93.345 o
-17 -1 -6 50.520 49.565 1.648 19.549 o
-17 -1 -5 6.157 5.846 0.754 93.345 o
-17 -1 -4 91.251 90.533 2.354 9.587 o
-17 -1 -3 16.015 16.538 0.985 54.765 o
-17 -1 -2 18.672 18.445 1.027 50.385 o
-17 -1 -1 20.732 20.456 1.076 45.909 o
-16 -13 -2 3.615 3.345 0.622 137.454 o
-16 -13 -1 2.031 2.500 0.608 143.847 o
-16 -12 -5 2.573 2.612 0.629 134.417 o
-16 -12 -4 1.334 1.055 0.573 161.924 o
-16 -12 -3 0.432 0.656 0.573 161.924 o
-16 -12 -2 3.546 3.764 0.650 125.885 o
-16 -12 -1 2.525 2.815 0.636 131.479 o
-16 -11 -7 5.215 5.392 0.691 111.088 o
-16 -11 -6 3.230 2.842 0.636 131.479 o
-16 -11 -5 12.135 12.320 0.845 74.365 o
-16 -11 -4 4.014 3.855 0.670 118.140 o
-16 -11 -3 6.777 6.544 0.733 98.755 o
-16 -11 -2 3.972 4.141 0.684 113.367 o
-16 -11 -1 5.322 5.245 0.698 108.878 o
-16 -10 -8 1.443 1.257 0.580 158.046 o
-16 -10 -7 4.012 3.618 0.656 123.221 o
-16 -10 -6 0.087 0.161 0.587 154.305 o
-16 -10 -5 7.682 7.885 0.782 86.797 o
-16 -10 -4 15.742 15.588 0.943 59.741 o
-16 -10 -3 0.368 -0.237 0.594 150.696 o
-16 -10 -2 4.428 4.581 0.705 106.732 o
-16 -10 -1 1.851 2.011 0.656 123.221 o
-16 -9 -9 12.225 12.927 0.831 76.886 o
-16 -9 -8 9.282 8.562 0.768 89.981 o
-16 -9 -7 0.476 0.887 0.608 143.847 o
-16 -9 -6 7.829 7.599 0.768 89.981 o
-16 -9 -5 9.536 9.575 0.824 78.194 o
-16 -9 -4 9.509 8.597 0.817 79.537 o
-16 -9 -3 1.891 2.270 0.656 123.221 o
-16 -9 -2 24.012 23.843 1.145 40.481 o
-16 -9 -1 23.151 21.462 1.089 44.739 o
-16 -8 -10 4.319 4.987 0.656 123.221 o
-16 -8 -9 0.166 0.377 0.573 161.924 o
-16 -8 -8 3.175 3.045 0.656 123.221 o
-16 -8 -7 17.849 18.633 0.999 53.243 o
-16 -8 -6 2.661 2.884 0.677 115.717 o
-16 -8 -5 26.921 28.061 1.222 35.552 o
-16 -8 -4 6.859 6.467 0.775 88.368 o
-16 -8 -3 29.238 29.745 1.278 32.511 o
-16 -8 -2 4.722 5.014 0.754 93.345 o
-16 -8 -1 1.115 1.739 0.650 125.885 o
-16 -7 -11 2.453 2.039 0.622 137.454 o
-16 -7 -10 2.697 2.416 0.622 137.454 o
-16 -7 -9 6.083 5.992 0.726 100.664 o
-16 -7 -8 7.197 6.369 0.754 93.345 o
-16 -7 -7 3.154 2.808 0.684 113.367 o
-16 -7 -6 14.001 13.842 0.922 62.487 o
-16 -7 -5 18.344 18.123 1.041 49.042 o
-16 -7 -4 6.904 6.153 0.761 91.640 o
-16 -7 -3 3.965 3.967 0.712 104.650 o
-16 -7 -2 32.127 31.400 1.278 32.511 o
-16 -7 -1 2.268 2.298 0.670 118.140 o
-16 -6 -11 1.383 0.740 0.580 158.046 o
-16 -6 -10 8.073 8.353 0.761 91.640 o
-16 -6 -9 3.853 3.436 0.663 120.640 o
-16 -6 -8 14.594 14.869 0.943 59.741 o
-16 -6 -7 12.669 12.362 0.901 65.427 o
-16 -6 -6 4.414 5.371 0.733 98.755 o
-16 -6 -5 6.537 6.181 0.747 95.098 o
-16 -6 -4 1.664 1.962 0.643 128.636 o
-16 -6 -3 20.616 20.672 1.062 47.125 o
-16 -6 -2 32.892 31.267 1.278 32.511 o
-16 -6 -1 5.499 6.062 0.747 95.098 o
-16 -5 -12 16.481 16.154 0.915 63.445 o
-16 -5 -11 0.930 0.859 0.587 154.305 o
-16 -5 -10 8.715 9.540 0.796 83.778 o
-16 -5 -9 2.484 2.368 0.650 125.885 o
-16 -5 -8 34.534 34.117 1.341 29.535 o
-16 -5 -7 5.720 5.664 0.754 93.345 o
-16 -5 -6 3.279 3.157 0.663 120.640 o
-16 -5 -5 1.952 1.432 0.629 134.417 o
-16 -5 -4 0.573 1.474 0.615 140.596 o
-16 -5 -3 0.642 0.936 0.622 137.454 o
-16 -5 -2 0.842 1.376 0.636 131.479 o
-16 -5 -1 3.524 3.527 0.684 113.367 o
-16 -4 -12 1.444 1.962 0.587 154.305 o
-16 -4 -11 0.164 0.217 0.580 158.046 o
-16 -4 -10 0.220 0.538 0.587 154.305 o
-16 -4 -9 5.875 6.446 0.747 95.098 o
-16 -4 -8 0.287 0.112 0.622 137.454 o
-16 -4 -7 15.963 15.204 0.943 59.741 o
-16 -4 -6 3.764 3.967 0.677 115.717 o
-16 -4 -5 11.981 11.740 0.873 69.682 o
-16 -4 -4 26.398 26.281 1.180 38.121 o
-16 -4 -3 30.062 30.289 1.257 33.604 o
-16 -4 -2 3.109 2.856 0.677 115.717 o
-16 -4 -1 4.649 4.728 0.712 104.650 o
-16 -3 -12 5.455 4.630 0.663 120.640 o
-16 -3 -11 4.108 3.715 0.670 118.140 o
-16 -3 -10 22.886 21.720 1.069 46.511 o
-16 -3 -9 16.779 16.643 0.978 55.550 o
-16 -3 -8 29.429 29.472 1.264 33.234 o
-16 -3 -7 8.877 10.050 0.817 79.537 o
-16 -3 -6 1.175 0.412 0.608 143.847 o
-16 -3 -5 10.797 11.565 0.866 70.810 o
-16 -3 -4 2.222 2.046 0.643 128.636 o
-16 -3 -3 0.769 0.517 0.615 140.596 o
-16 -3 -2 13.007 12.829 0.901 65.427 o
-16 -3 -1 34.243 33.760 1.327 30.160 o
-16 -2 -13 3.918 3.038 0.636 131.479 o
-16 -2 -12 6.362 7.068 0.712 104.650 o
-16 -2 -11 5.785 5.818 0.726 100.664 o
-16 -2 -10 4.790 5.154 0.726 100.664 o
-16 -2 -9 3.258 3.045 0.691 111.088 o
-16 -2 -8 2.468 2.451 0.677 115.717 o
-16 -2 -7 9.311 8.276 0.789 85.267 o
-16 -2 -6 9.291 10.043 0.824 78.194 o
-16 -2 -5 11.604 12.348 0.887 67.504 o
-16 -2 -4 0.686 0.356 0.615 140.596 o
-16 -2 -3 7.743 7.941 0.782 86.797 o
-16 -2 -2 5.063 4.994 0.726 100.664 o
-16 -2 -1 9.348 9.352 0.824 78.194 o
-16 -1 -13 0.360 1.034 0.573 161.924 o
-16 -1 -12 9.162 8.779 0.761 91.640 o
-16 -1 -11 9.624 10.015 0.796 83.778 o
-16 -1 -10 5.332 5.315 0.719 102.628 o
-16 -1 -9 2.122 1.439 0.636 131.479 o
-16 -1 -8 1.008 0.356 0.587 154.305 o
-16 -1 -7 3.302 3.632 0.663 120.640 o
-16 -1 -6 10.821 10.965 0.852 73.151 o
-16 -1 -5 2.558 2.933 0.663 120.640 o
-16 -1 -4 3.127 3.359 0.677 115.717 o
-16 -1 -3 5.923 5.762 0.740 96.901 o
-16 -1 -2 15.945 15.777 0.957 58.009 o
-16 -1 -1 3.413 3.178 0.677 115.717 o
-15 -14 -3 0.738 0.782 0.587 154.305 o
-15 -14 -2 0.086 -0.307 0.545 178.957 o
-15 -14 -1 1.071 1.802 0.580 158.046 o
-15 -13 -6 5.655 4.917 0.684 113.367 o
-15 -13 -5 1.993 1.697 0.601 147.212 o
-15 -13 -4 4.413 3.890 0.656 123.221 o
-15 -13 -3 0.005 -0.391 0.566 165.947 o
-15 -13 -2 3.691 4.281 0.663 120.640 o
-15 -13 -1 0.708 1.502 0.601 147.212 o
-15 -12 -8 0.791 0.915 0.587 154.305 o
-15 -12 -7 2.392 2.179 0.608 143.847 o
-15 -12 -6 6.044 5.741 0.705 106.732 o
-15 -12 -5 0.557 0.342 0.587 154.305 o
-15 -12 -4 8.876 9.331 0.796 83.778 o
-15 -12 -3 3.340 3.799 0.670 118.140 o
-15 -12 -2 6.113 6.404 0.733 98.755 o
-15 -12 -1 0.398 0.182 0.587 154.305 o
-15 -11 -9 9.481 10.064 0.775 88.368 o
-15 -11 -8 4.520 4.707 0.684 113.367 o
-15 -11 -7 9.140 9.191 0.789 85.267 o
-15 -11 -6 2.460 2.863 0.643 128.636 o
-15 -11 -5 6.706 6.460 0.747 95.098 o
-15 -11 -4 1.466 1.613 0.643 128.636 o
-15 -11 -3 22.628 22.572 1.117 42.530 o
-15 -11 -2 5.484 5.182 0.740 96.901 o
-15 -11 -1 23.950 23.906 1.145 40.481 o
-15 -10 -10 9.599 10.190 0.768 89.981 o
-15 -10 -9 2.859 2.815 0.636 131.479 o
-15 -10 -8 0.809 1.006 0.608 143.847 o
-15 -10 -7 10.217 10.748 0.831 76.886 o
-15 -10 -6 4.302 4.442 0.698 108.878 o
-15 -10 -5 5.583 5.364 0.740 96.901 o
-15 -10 -4 11.530 11.510 0.894 66.454 o
-15 -10 -3 25.394 24.325 1.166 39.040 o
-15 -10 -2 21.435 21.252 1.110 43.067 o
-15 -10 -1 13.990 13.556 0.915 63.445 o
-15 -9 -11 1.646 1.404 0.601 147.212 o
-15 -9 -10 6.140 5.783 0.705 106.732 o
-15 -9 -9 3.135 3.548 0.677 115.717 o
-15 -9 -8 7.615 7.159 0.768 89.981 o
-15 -9 -7 16.023 16.678 0.985 54.765 o
-15 -9 -6 27.364 27.782 1.229 35.149 o
-15 -9 -5 13.167 13.577 0.943 59.741 o
-15 -9 -4 49.159 47.945 1.585 21.129 o
-15 -9 -3 13.005 12.781 0.894 66.454 o
-15 -9 -2 8.191 7.626 0.782 86.797 o
-15 -9 -1 5.764 5.790 0.747 95.098 o
-15 -8 -12 7.269 6.788 0.712 104.650 o
-15 -8 -11 1.347 0.615 0.580 158.046 o
-15 -8 -10 20.586 21.532 1.048 48.390 o
-15 -8 -9 15.204 14.778 0.936 60.636 o
-15 -8 -8 0.882 0.098 0.622 137.454 o
-15 -8 -7 23.486 23.270 1.138 40.979 o
-15 -8 -6 0.486 0.433 0.601 147.212 o
-15 -8 -5 3.541 3.967 0.705 106.732 o
-15 -8 -4 8.722 8.409 0.810 80.914 o
-15 -8 -3 52.201 52.589 1.676 18.902 o
-15 -8 -2 9.032 8.479 0.817 79.537 o
-15 -8 -1 41.491 40.095 1.453 25.166 o
-15 -7 -12 0.082 0.293 0.545 178.957 o
-15 -7 -11 3.693 3.275 0.656 123.221 o
-15 -7 -10 7.764 7.934 0.768 89.981 o
-15 -7 -9 2.229 1.725 0.650 125.885 o
-15 -7 -8 11.649 11.475 0.887 67.504 o
-15 -7 -7 8.393 8.178 0.789 85.267 o
-15 -7 -6 47.090 46.639 1.564 21.699 o
-15 -7 -5 7.418 6.558 0.761 91.640 o
-15 -7 -4 49.537 46.457 1.571 21.507 o
-15 -7 -3 8.697 8.492 0.824 78.194 o
-15 -7 -2 54.478 52.338 1.676 18.902 o
-15 -7 -1 3.546 4.442 0.705 106.732 o
-15 -6 -13 1.903 1.976 0.608 143.847 o
-15 -6 -12 1.646 1.439 0.601 147.212 o
-15 -6 -11 9.432 9.247 0.782 86.797 o
-15 -6 -10 2.244 1.893 0.636 131.479 o
-15 -6 -9 13.171 12.913 0.915 63.445 o
-15 -6 -8 3.811 3.974 0.677 115.717 o
-15 -6 -7 12.380 12.662 0.887 67.504 o
-15 -6 -6 0.155 0.251 0.587 154.305 o
-15 -6 -5 3.915 4.407 0.691 111.088 o
-15 -6 -4 25.598 26.686 1.187 37.674 o
-15 -6 -3 44.456 43.824 1.522 22.910 o
-15 -6 -2 2.240 1.662 0.656 123.221 o
-15 -6 -1 62.709 59.908 1.816 16.106 o
-15 -5 -13 7.791 7.773 0.719 102.628 o
-15 -5 -12 8.437 8.430 0.761 91.640 o
-15 -5 -11 4.889 4.868 0.705 106.732 o
-15 -5 -10 9.382 9.526 0.824 78.194 o
-15 -5 -9 23.885 22.425 1.131 41.487 o
-15 -5 -8 7.049 6.488 0.754 93.345 o
-15 -5 -7 1.933 2.004 0.636 131.479 o
-15 -5 -6 4.879 4.505 0.705 106.732 o
-15 -5 -5 3.261 3.059 0.677 115.717 o
-15 -5 -4 21.206 19.946 1.055 47.751 o
-15 -5 -3 20.866 19.674 1.041 49.042 o
-15 -5 -2 12.135 11.810 0.880 68.580 o
-15 -5 -1 15.991 16.922 0.985 54.765 o
-15 -4 -13 0.253 -0.007 0.559 170.121 o
-15 -4 -12 3.734 3.436 0.656 123.221 o
-15 -4 -11 12.357 12.341 0.873 69.682 o
-15 -4 -10 0.946 0.859 0.622 137.454 o
-15 -4 -9 6.443 6.740 0.740 96.901 o
-15 -4 -8 11.731 11.314 0.859 71.966 o
-15 -4 -7 22.862 22.726 1.103 43.614 o
-15 -4 -6 1.903 1.495 0.622 137.454 o
-15 -4 -5 4.917 3.653 0.691 111.088 o
-15 -4 -4 11.472 11.265 0.859 71.966 o
-15 -4 -3 9.694 9.107 0.810 80.914 o
-15 -4 -2 10.509 9.910 0.831 76.886 o
-15 -4 -1 26.801 25.107 1.145 40.481 o
-15 -3 -14 2.792 2.982 0.629 134.417 o
-15 -3 -13 1.061 1.048 0.580 158.046 o
-15 -3 -12 2.300 2.298 0.629 134.417 o
-15 -3 -11 6.677 7.410 0.775 88.368 o
-15 -3 -10 8.911 9.247 0.838 75.609 o
-15 -3 -9 0.270 0.510 0.594 150.696 o
-15 -3 -8 0.579 0.601 0.594 150.696 o
-15 -3 -7 3.618 4.344 0.691 111.088 o
-15 -3 -6 1.977 2.291 0.636 131.479 o
-15 -3 -5 23.642 23.515 1.110 43.067 o
-15 -3 -4 14.465 14.101 0.915 63.445 o
-15 -3 -3 16.749 17.034 0.964 57.172 o
-15 -3 -2 5.679 5.063 0.705 106.732 o
-15 -3 -1 5.500 5.008 0.712 104.650 o
-15 -2 -14 8.462 8.737 0.726 100.664 o
-15 -2 -13 3.601 2.451 0.636 131.479 o
-15 -2 -12 3.588 3.855 0.670 118.140 o
-15 -2 -11 3.170 3.974 0.691 111.088 o
-15 -2 -10 15.894 15.169 0.971 56.352 o
-15 -2 -9 1.583 1.048 0.608 143.847 o
-15 -2 -8 10.558 10.797 0.831 76.886 o
-15 -2 -7 7.373 7.759 0.775 88.368 o
-15 -2 -6 7.873 8.066 0.775 88.368 o
-15 -2 -5 0.628 1.194 0.601 147.212 o
-15 -2 -4 19.770 20.295 1.041 49.042 o
-15 -2 -3 19.504 18.612 1.013 51.785 o
-15 -2 -2 6.412 6.383 0.733 98.755 o
-15 -2 -1 1.122 1.634 0.608 143.847 o
-15 -1 -14 3.418 3.268 0.615 140.596 o
-15 -1 -13 5.561 5.182 0.691 111.088 o
-15 -1 -12 3.756 3.974 0.670 118.140 o
-15 -1 -11 14.762 14.548 0.943 59.741 o
-15 -1 -10 2.520 2.780 0.643 128.636 o
-15 -1 -9 4.908 5.252 0.698 108.878 o
-15 -1 -8 14.564 14.059 0.915 63.445 o
-15 -1 -7 0.047 0.733 0.587 154.305 o
-15 -1 -6 5.924 6.230 0.733 98.755 o
-15 -1 -5 0.883 0.684 0.601 147.212 o
-15 -1 -4 2.420 2.207 0.636 131.479 o
-15 -1 -3 10.552 10.748 0.817 79.537 o
-15 -1 -2 42.550 39.327 1.411 26.683 o
-15 -1 -1 5.874 4.847 0.698 108.878 o
-14 -15 -4 5.768 5.811 0.691 111.088 o
-14 -15 -3 2.471 1.872 0.580 158.046 o
-14 -15 -2 1.133 0.768 0.566 165.947 o
-14 -15 -1 0.635 0.489 0.566 165.947 o
-14 -14 -6 5.336 7.403 0.726 100.664 o
-14 -14 -5 0.206 -0.140 0.566 165.947 o
-14 -14 -4 2.564 2.312 0.629 134.417 o
-14 -14 -3 1.957 2.773 0.629 134.417 o
-14 -14 -2 3.189 2.549 0.643 128.636 o
-14 -14 -1 17.852 16.803 0.964 57.172 o
-14 -13 -8 3.662 3.143 0.608 143.847 o
-14 -13 -7 4.758 4.840 0.663 120.640 o
-14 -13 -6 4.247 3.597 0.670 118.140 o
-14 -13 -5 15.205 14.282 0.915 63.445 o
-14 -13 -4 18.456 19.052 1.006 52.507 o
-14 -13 -3 3.480 3.576 0.677 115.717 o
-14 -13 -2 3.015 2.661 0.656 123.221 o
-14 -13 -1 2.550 1.949 0.663 120.640 o
-14 -12 -9 6.128 6.125 0.691 111.088 o
-14 -12 -8 1.783 1.306 0.615 140.596 o
-14 -12 -7 2.002 2.004 0.636 131.479 o
-14 -12 -6 0.501 -0.230 0.587 154.305 o
-14 -12 -5 1.238 1.076 0.636 131.479 o
-14 -12 -4 4.481 4.924 0.726 100.664 o
-14 -12 -3 2.651 3.080 0.691 111.088 o
-14 -12 -2 12.378 13.053 0.922 62.487 o
-14 -12 -1 0.014 0.272 0.615 140.596 o
-14 -11 -11 1.759 1.117 0.594 150.696 o
-14 -11 -10 4.014 3.520 0.643 128.636 o
-14 -11 -9 1.649 1.627 0.615 140.596 o
-14 -11 -8 6.251 6.286 0.740 96.901 o
-14 -11 -7 2.286 2.340 0.656 123.221 o
-14 -11 -6 1.459 0.880 0.636 131.479 o
-14 -11 -5 3.473 3.890 0.705 106.732 o
-14 -11 -4 6.898 6.523 0.775 88.368 o
-14 -11 -3 2.275 2.123 0.636 131.479 o
-14 -11 -2 5.587 5.517 0.733 98.755 o
-14 -11 -1 10.239 10.057 0.838 75.609 o
-14 -10 -11 3.369 3.590 0.643 128.636 o
-14 -10 -10 3.411 3.618 0.663 120.640 o
-14 -10 -9 4.909 4.896 0.712 104.650 o
-14 -10 -8 1.794 1.425 0.656 123.221 o
-14 -10 -7 10.349 10.420 0.852 73.151 o
-14 -10 -6 2.076 2.368 0.650 125.885 o
-14 -10 -5 8.819 8.444 0.803 82.327 o
-14 -10 -4 2.556 1.837 0.656 123.221 o
-14 -10 -3 14.385 14.289 0.922 62.487 o
-14 -10 -2 7.805 7.934 0.796 83.778 o
-14 -10 -1 1.804 1.145 0.629 134.417 o
-14 -9 -12 6.505 7.047 0.705 106.732 o
-14 -9 -11 0.606 0.433 0.594 150.696 o
-14 -9 -10 0.074 0.328 0.594 150.696 o
-14 -9 -9 6.204 4.016 0.705 106.732 o
-14 -9 -8 18.630 19.213 1.062 47.125 o
-14 -9 -7 0.249 0.503 0.601 147.212 o
-14 -9 -6 0.709 0.587 0.622 137.454 o
-14 -9 -5 0.527 1.013 0.622 137.454 o
-14 -9 -4 1.930 2.256 0.643 128.636 o
-14 -9 -3 1.276 1.355 0.629 134.417 o
-14 -9 -2 0.172 0.307 0.594 150.696 o
-14 -9 -1 4.941 6.607 0.740 96.901 o
-14 -8 -13 0.253 0.014 0.538 183.636 o
-14 -8 -12 4.704 4.204 0.677 115.717 o
-14 -8 -11 4.678 4.470 0.684 113.367 o
-14 -8 -10 0.918 0.705 0.608 143.847 o
-14 -8 -9 11.086 10.853 0.880 68.580 o
-14 -8 -8 2.794 2.689 0.656 123.221 o
-14 -8 -7 2.076 2.389 0.663 120.640 o
-14 -8 -6 16.986 16.741 0.992 53.996 o
-14 -8 -5 19.212 19.751 1.048 48.390 o
-14 -8 -4 3.380 3.345 0.677 115.717 o
-14 -8 -3 3.547 3.143 0.677 115.717 o
-14 -8 -2 2.207 1.676 0.643 128.636 o
-14 -8 -1 2.997 2.815 0.656 123.221 o
-14 -7 -13 1.278 1.292 0.587 154.305 o
-14 -7 -12 1.703 2.340 0.615 140.596 o
-14 -7 -11 23.208 23.291 1.110 43.067 o
-14 -7 -10 5.960 5.699 0.754 93.345 o
-14 -7 -9 8.945 8.849 0.803 82.327 o
-14 -7 -8 7.759 7.906 0.782 86.797 o
-14 -7 -7 11.757 10.783 0.859 71.966 o
-14 -7 -6 16.349 16.335 0.964 57.172 o
-14 -7 -5 2.128 2.451 0.650 125.885 o
-14 -7 -4 6.414 6.146 0.740 96.901 o
-14 -7 -3 3.896 3.778 0.677 115.717 o
-14 -7 -2 10.110 10.252 0.824 78.194 o
-14 -7 -1 25.959 26.204 1.159 39.511 o
-14 -6 -14 0.180 -0.035 0.538 183.636 o
-14 -6 -13 1.925 2.521 0.622 137.454 o
-14 -6 -12 0.057 0.147 0.580 158.046 o
-14 -6 -11 2.516 2.801 0.670 118.140 o
-14 -6 -10 4.967 4.644 0.698 108.878 o
-14 -6 -9 4.560 4.225 0.705 106.732 o
-14 -6 -8 7.241 6.530 0.761 91.640 o
-14 -6 -7 9.217 9.596 0.817 79.537 o
-14 -6 -6 19.382 20.463 1.055 47.751 o
-14 -6 -5 13.649 14.254 0.922 62.487 o
-14 -6 -4 9.714 8.828 0.796 83.778 o
-14 -6 -3 16.808 17.090 0.978 55.550 o
-14 -6 -2 8.430 8.541 0.775 88.368 o
-14 -6 -1 1.458 1.222 0.615 140.596 o
-14 -5 -14 0.841 0.524 0.566 165.947 o
-14 -5 -13 1.638 2.193 0.629 134.417 o
-14 -5 -12 2.630 2.472 0.656 123.221 o
-14 -5 -11 30.155 32.531 1.320 30.480 o
-14 -5 -10 27.536 28.264 1.208 36.379 o
-14 -5 -9 9.528 10.113 0.831 76.886 o
-14 -5 -8 0.568 0.217 0.587 154.305 o
-14 -5 -7 5.504 5.643 0.719 102.628 o
-14 -5 -6 1.429 1.138 0.608 143.847 o
-14 -5 -5 4.903 4.784 0.691 111.088 o
-14 -5 -4 1.962 2.018 0.622 137.454 o
-14 -5 -3 2.216 2.319 0.629 134.417 o
-14 -5 -2 15.257 15.504 0.915 63.445 o
-14 -5 -1 63.941 62.765 1.816 16.106 o
-14 -4 -15 1.765 1.069 0.587 154.305 o
-14 -4 -14 1.487 2.165 0.615 140.596 o
-14 -4 -13 1.322 0.908 0.594 150.696 o
-14 -4 -12 4.621 4.854 0.719 102.628 o
-14 -4 -11 3.745 4.079 0.691 111.088 o
-14 -4 -10 1.328 2.074 0.643 128.636 o
-14 -4 -9 31.944 32.308 1.299 31.471 o
-14 -4 -8 4.945 4.777 0.698 108.878 o
-14 -4 -7 10.961 11.328 0.852 73.151 o
-14 -4 -6 50.370 50.976 1.641 19.715 o
-14 -4 -5 25.901 24.891 1.131 41.487 o
-14 -4 -4 46.219 45.822 1.522 22.910 o
-14 -4 -3 6.553 5.957 0.705 106.732 o
-14 -4 -2 12.540 12.571 0.845 74.365 o
-14 -4 -1 19.931 19.716 0.978 55.550 o
-14 -3 -15 1.308 1.411 0.580 158.046 o
-14 -3 -14 12.168 11.908 0.831 76.886 o
-14 -3 -13 2.140 2.004 0.636 131.479 o
-14 -3 -12 17.534 18.850 1.034 49.707 o
-14 -3 -11 1.941 1.893 0.636 131.479 o
-14 -3 -10 21.422 20.875 1.062 47.125 o
-14 -3 -9 2.711 3.136 0.670 118.140 o
-14 -3 -8 2.620 2.975 0.663 120.640 o
-14 -3 -7 26.387 26.162 1.166 39.040 o
-14 -3 -6 9.769 10.329 0.810 80.914 o
-14 -3 -5 4.258 3.450 0.656 123.221 o
-14 -3 -4 11.320 11.167 0.824 78.194 o
-14 -3 -3 11.232 11.433 0.817 79.537 o
-14 -3 -2 4.322 4.470 0.636 131.479 o
-14 -3 -1 58.654 58.539 1.669 19.061 o
-14 -2 -15 23.134 22.691 1.013 51.785 o
-14 -2 -14 1.613 1.194 0.615 140.596 o
-14 -2 -13 4.684 4.658 0.691 111.088 o
-14 -2 -12 31.829 31.777 1.306 31.136 o
-14 -2 -11 18.846 20.274 1.034 49.707 o
-14 -2 -10 5.182 5.413 0.719 102.628 o
-14 -2 -9 33.889 34.445 1.334 29.845 o
-14 -2 -8 2.195 2.060 0.643 128.636 o
-14 -2 -7 56.834 55.907 1.739 17.561 o
-14 -2 -6 20.671 20.463 1.041 49.042 o
-14 -2 -5 12.981 12.466 0.845 74.365 o
-14 -2 -4 28.999 29.018 1.173 38.576 o
-14 -2 -3 7.073 7.487 0.691 111.088 o
-14 -2 -2 32.538 33.327 1.208 36.379 o
-14 -2 -1 28.840 28.704 1.124 42.004 o
-14 -1 -15 3.203 3.031 0.615 140.596 o
-14 -1 -14 27.048 27.140 1.152 39.992 o
-14 -1 -13 30.888 31.302 1.278 32.511 o
-14 -1 -12 18.030 19.192 1.055 47.751 o
-14 -1 -11 8.667 8.660 0.775 88.368 o
-14 -1 -10 9.143 9.959 0.831 76.886 o
-14 -1 -9 41.286 41.170 1.474 24.455 o
-14 -1 -8 28.654 29.130 1.236 34.753 o
-14 -1 -7 17.245 17.034 0.978 55.550 o
-14 -1 -6 21.172 21.699 1.062 47.125 o
-14 -1 -5 44.680 45.885 1.509 23.336 o
-14 -1 -4 55.856 56.102 1.662 19.221 o
-14 -1 -3 2.249 2.430 0.587 154.305 o
-14 -1 -2 81.360 81.035 2.067 12.427 o
-14 -1 -1 9.176 9.163 0.733 98.755 o
-13 -16 -4 1.826 2.389 0.608 143.847 o
-13 -16 -3 5.778 5.601 0.663 120.640 o
-13 -16 -2 0.132 -0.384 0.531 188.500 o
-13 -16 -1 4.150 4.281 0.796 83.778 o
-13 -15 -7 0.104 0.314 0.538 183.636 o
-13 -15 -6 12.625 12.571 0.817 79.537 o
-13 -15 -5 10.867 10.839 0.803 82.327 o
-13 -15 -4 10.621 11.042 0.824 78.194 o
-13 -15 -3 0.157 0.845 0.587 154.305 o
-13 -15 -2 3.154 2.787 0.650 125.885 o
-13 -15 -1 1.470 1.096 0.608 143.847 o
-13 -14 -8 1.864 1.914 0.594 150.696 o
-13 -14 -7 7.428 8.241 0.747 95.098 o
-13 -14 -6 0.333 0.538 0.587 154.305 o
-13 -14 -5 1.555 1.914 0.615 140.596 o
-13 -14 -4 3.434 3.192 0.670 118.140 o
-13 -14 -3 6.652 6.649 0.754 93.345 o
-13 -14 -2 2.822 3.031 0.684 113.367 o
-13 -14 -1 46.328 46.562 1.571 21.507 o
-13 -13 -10 3.749 4.023 0.656 123.221 o
-13 -13 -9 0.062 0.845 0.559 170.121 o
-13 -13 -8 6.872 6.921 0.747 95.098 o
-13 -13 -7 8.703 9.666 0.817 79.537 o
-13 -13 -6 18.920 18.829 1.034 49.707 o
-13 -13 -5 2.183 1.907 0.663 120.640 o
-13 -13 -4 13.438 12.857 0.922 62.487 o
-13 -13 -3 5.845 5.259 0.768 89.981 o
-13 -13 -2 32.361 32.622 1.334 29.845 o
-13 -13 -1 10.760 11.943 0.908 64.425 o
-13 -12 -11 12.874 12.173 0.803 82.327 o
-13 -12 -10 0.643 -0.049 0.580 158.046 o
-13 -12 -9 1.578 1.516 0.622 137.454 o
-13 -12 -8 8.184 9.184 0.810 80.914 o
-13 -12 -7 11.801 11.454 0.880 68.580 o
-13 -12 -6 7.767 7.948 0.817 79.537 o
-13 -12 -5 0.817 0.698 0.643 128.636 o
-13 -12 -4 7.859 8.786 0.796 83.778 o
-13 -12 -3 5.932 6.174 0.747 95.098 o
-13 -12 -2 16.234 16.014 0.971 56.352 o
-13 -12 -1 27.151 26.329 1.180 38.121 o
-13 -11 -12 5.894 5.825 0.677 115.717 o
-13 -11 -11 1.488 1.648 0.601 147.212 o
-13 -11 -10 8.363 8.932 0.789 85.267 o
-13 -11 -9 6.330 6.125 0.754 93.345 o
-13 -11 -8 18.228 17.935 1.034 49.707 o
-13 -11 -7 11.378 11.649 0.908 64.425 o
-13 -11 -6 3.551 3.555 0.691 111.088 o
-13 -11 -5 19.215 19.834 1.041 49.042 o
-13 -11 -4 0.990 0.615 0.615 140.596 o
-13 -11 -3 12.515 12.627 0.894 66.454 o
-13 -11 -2 1.103 0.712 0.622 137.454 o
-13 -11 -1 0.173 0.447 0.601 147.212 o
-13 -10 -13 8.175 8.332 0.747 95.098 o
-13 -10 -12 4.208 4.016 0.656 123.221 o
-13 -10 -11 2.624 2.375 0.643 128.636 o
-13 -10 -10 1.010 1.124 0.629 134.417 o
-13 -10 -9 6.071 6.551 0.782 86.797 o
-13 -10 -8 1.144 1.453 0.636 131.479 o
-13 -10 -7 5.746 5.552 0.740 96.901 o
-13 -10 -6 2.082 2.158 0.656 123.221 o
-13 -10 -5 4.905 4.463 0.719 102.628 o
-13 -10 -4 12.268 12.362 0.901 65.427 o
-13 -10 -3 14.005 13.737 0.929 61.551 o
-13 -10 -2 16.056 16.308 0.971 56.352 o
-13 -10 -1 3.604 3.590 0.684 113.367 o
-13 -9 -13 12.056 13.228 0.845 74.365 o
-13 -9 -12 5.440 5.168 0.712 104.650 o
-13 -9 -11 2.381 2.319 0.663 120.640 o
-13 -9 -10 3.515 3.681 0.712 104.650 o
-13 -9 -9 0.873 1.138 0.629 134.417 o
-13 -9 -8 8.209 8.129 0.803 82.327 o
-13 -9 -7 7.452 7.326 0.789 85.267 o
-13 -9 -6 22.072 21.888 1.096 44.171 o
-13 -9 -5 1.778 1.550 0.650 125.885 o
-13 -9 -4 1.173 1.816 0.636 131.479 o
-13 -9 -3 1.399 1.921 0.636 131.479 o
-13 -9 -2 7.132 6.844 0.761 91.640 o
-13 -9 -1 4.010 3.792 0.677 115.717 o
-13 -8 -14 3.350 3.038 0.615 140.596 o
-13 -8 -13 7.458 7.613 0.740 96.901 o
-13 -8 -12 1.216 1.516 0.629 134.417 o
-13 -8 -11 2.086 1.788 0.650 125.885 o
-13 -8 -10 8.523 9.184 0.796 83.778 o
-13 -8 -9 6.989 7.159 0.775 88.368 o
-13 -8 -8 2.664 2.340 0.670 118.140 o
-13 -8 -7 23.809 24.165 1.145 40.481 o
-13 -8 -6 0.613 0.761 0.615 140.596 o
-13 -8 -5 3.967 4.204 0.698 108.878 o
-13 -8 -4 3.999 3.708 0.684 113.367 o
-13 -8 -3 8.513 9.086 0.789 85.267 o
-13 -8 -2 0.642 1.020 0.594 150.696 o
-13 -8 -1 0.495 0.880 0.580 158.046 o
-13 -7 -15 3.340 3.541 0.636 131.479 o
-13 -7 -14 6.749 6.649 0.712 104.650 o
-13 -7 -13 5.510 5.364 0.712 104.650 o
-13 -7 -12 0.496 0.650 0.622 137.454 o
-13 -7 -11 4.546 4.428 0.740 96.901 o
-13 -7 -10 6.414 7.117 0.775 88.368 o
-13 -7 -9 5.280 5.308 0.740 96.901 o
-13 -7 -8 7.038 7.689 0.782 86.797 o
-13 -7 -7 0.105 -0.587 0.573 161.924 o
-13 -7 -6 6.714 6.879 0.768 89.981 o
-13 -7 -5 3.454 4.058 0.684 113.367 o
-13 -7 -4 13.150 13.465 0.894 66.454 o
-13 -7 -3 2.439 2.815 0.615 140.596 o
-13 -7 -2 4.705 4.435 0.656 123.221 o
-13 -7 -1 18.466 18.605 0.964 57.172 o
-13 -6 -15 6.748 6.977 0.698 108.878 o
-13 -6 -14 21.234 21.797 1.048 48.390 o
-13 -6 -13 4.174 3.478 0.684 113.367 o
-13 -6 -12 1.143 1.348 0.650 125.885 o
-13 -6 -11 13.510 13.996 0.908 64.425 o
-13 -6 -10 2.155 2.263 0.656 123.221 o
-13 -6 -9 13.605 13.779 0.929 61.551 o
-13 -6 -8 4.314 4.379 0.705 106.732 o
-13 -6 -7 14.053 14.170 0.915 63.445 o
-13 -6 -6 0.442 0.461 0.587 154.305 o
-13 -6 -5 1.130 1.236 0.601 147.212 o
-13 -6 -4 53.532 53.504 1.641 19.715 o
-13 -6 -3 0.144 0.077 0.524 193.560 o
-13 -6 -2 13.389 13.256 0.810 80.914 o
-13 -6 -1 20.334 20.414 0.964 57.172 o
-13 -5 -15 2.849 2.738 0.615 140.596 o
-13 -5 -14 18.734 19.150 0.999 53.243 o
-13 -5 -13 0.334 0.880 0.615 140.596 o
-13 -5 -12 3.012 2.528 0.684 113.367 o
-13 -5 -11 3.578 3.317 0.670 118.140 o
-13 -5 -10 2.360 1.837 0.650 125.885 o
-13 -5 -9 40.794 41.017 1.467 24.689 o
-13 -5 -8 22.602 22.789 1.103 43.614 o
-13 -5 -7 14.779 14.575 0.922 62.487 o
-13 -5 -6 25.194 26.274 1.138 40.979 o
-13 -5 -5 56.646 57.101 1.704 18.288 o
-13 -5 -4 25.667 26.323 1.076 45.909 o
-13 -5 -3 22.751 22.391 0.999 53.243 o
-13 -5 -2 3.599 3.590 0.594 150.696 o
-13 -5 -1 44.078 44.732 1.404 26.949 o
-13 -4 -16 0.636 0.705 0.566 165.947 o
-13 -4 -15 1.280 1.327 0.580 158.046 o
-13 -4 -14 5.557 6.132 0.726 100.664 o
-13 -4 -13 1.220 1.669 0.636 131.479 o
-13 -4 -12 3.514 3.967 0.684 113.367 o
-13 -4 -11 12.431 13.549 0.908 64.425 o
-13 -4 -10 3.183 2.849 0.670 118.140 o
-13 -4 -9 16.946 18.047 1.006 52.507 o
-13 -4 -8 30.358 29.842 1.236 34.753 o
-13 -4 -7 0.978 1.613 0.608 143.847 o
-13 -4 -6 45.118 45.766 1.495 23.774 o
-13 -4 -5 4.278 3.813 0.615 140.596 o
-13 -4 -4 100.814 101.260 2.409 9.147 o
-13 -4 -3 35.895 35.835 1.236 34.753 o
-13 -4 -2 50.746 49.963 1.495 23.774 o
-13 -4 -1 3.409 3.555 0.594 150.696 o
-13 -3 -16 2.872 3.129 0.601 147.212 o
-13 -3 -15 6.771 7.040 0.726 100.664 o
-13 -3 -14 3.687 3.632 0.684 113.367 o
-13 -3 -13 5.450 5.650 0.747 95.098 o
-13 -3 -12 13.041 12.983 0.901 65.427 o
-13 -3 -11 9.680 9.980 0.831 76.886 o
-13 -3 -10 5.165 5.203 0.719 102.628 o
-13 -3 -9 39.270 39.739 1.432 25.908 o
-13 -3 -8 28.768 28.474 1.208 36.379 o
-13 -3 -7 20.555 20.547 1.020 51.078 o
-13 -3 -6 16.495 17.020 0.894 66.454 o
-13 -3 -5 39.504 39.941 1.327 30.160 o
-13 -3 -4 5.585 5.671 0.629 134.417 o
-13 -3 -3 59.581 59.482 1.655 19.384 o
-13 -3 -2 108.907 108.789 2.507 8.448 o
-13 -3 -1 110.963 109.669 2.514 8.401 o
-13 -2 -16 2.097 2.472 0.587 154.305 o
-13 -2 -15 2.149 1.299 0.615 140.596 o
-13 -2 -14 3.438 3.541 0.684 113.367 o
-13 -2 -13 23.485 23.697 1.159 39.511 o
-13 -2 -12 4.661 4.889 0.719 102.628 o
-13 -2 -11 3.223 3.904 0.677 115.717 o
-13 -2 -10 37.258 35.660 1.362 28.633 o
-13 -2 -9 2.202 2.263 0.650 125.885 o
-13 -2 -8 6.930 7.096 0.747 95.098 o
-13 -2 -7 42.200 42.763 1.439 25.657 o
-13 -2 -6 56.171 56.612 1.634 19.884 o
-13 -2 -5 21.927 21.685 0.971 56.352 o
-13 -2 -4 27.851 27.384 1.069 46.511 o
-13 -2 -3 55.669 54.838 1.564 21.699 o
-13 -2 -2 29.945 30.213 1.110 43.067 o
-13 -2 -1 53.919 52.652 1.516 23.122 o
-13 -1 -16 2.786 2.689 0.601 147.212 o
-13 -1 -15 15.994 16.580 0.950 58.865 o
-13 -1 -14 1.845 2.018 0.650 125.885 o
-13 -1 -13 8.260 8.583 0.831 76.886 o
-13 -1 -12 5.716 5.762 0.740 96.901 o
-13 -1 -11 3.885 3.806 0.684 113.367 o
-13 -1 -10 0.244 0.098 0.594 150.696 o
-13 -1 -9 39.241 38.607 1.411 26.683 o
-13 -1 -8 27.542 28.613 1.201 36.803 o
-13 -1 -7 51.364 51.842 1.606 20.582 o
-13 -1 -6 17.795 17.823 0.901 65.427 o
-13 -1 -5 20.367 20.631 0.943 59.741 o
-13 -1 -4 16.480 15.756 0.838 75.609 o
-13 -1 -3 11.806 12.131 0.754 93.345 o
-13 -1 -2 6.357 6.397 0.629 134.417 o
-13 -1 -1 28.581 28.446 1.062 47.125 o
-12 -17 -3 3.646 2.668 0.629 134.417 o
-12 -17 -2 6.081 5.461 0.656 123.221 o
-12 -17 -1 0.173 0.210 0.538 183.636 o
-12 -16 -6 0.372 -0.049 0.538 183.636 o
-12 -16 -5 4.680 5.028 0.663 120.640 o
-12 -16 -4 1.986 2.389 0.615 140.596 o
-12 -16 -3 7.953 7.906 0.754 93.345 o
-12 -16 -2 2.574 2.333 0.629 134.417 o
-12 -16 -1 4.847 5.126 0.691 111.088 o
-12 -15 -8 6.649 6.572 0.691 111.088 o
-12 -15 -7 8.124 7.829 0.740 96.901 o
-12 -15 -6 3.841 3.911 0.670 118.140 o
-12 -15 -5 2.565 2.605 0.636 131.479 o
-12 -15 -4 5.397 5.741 0.719 102.628 o
-12 -15 -3 4.066 3.855 0.691 111.088 o
-12 -15 -2 4.901 4.973 0.719 102.628 o
-12 -15 -1 7.310 8.199 0.796 83.778 o
-12 -14 -10 0.979 1.243 0.573 161.924 o
-12 -14 -9 3.059 2.549 0.615 140.596 o
-12 -14 -8 1.358 0.887 0.601 147.212 o
-12 -14 -7 3.981 3.478 0.677 115.717 o
-12 -14 -6 0.316 0.356 0.594 150.696 o
-12 -14 -5 0.022 -0.363 0.601 147.212 o
-12 -14 -4 4.158 3.695 0.705 106.732 o
-12 -14 -3 2.900 2.437 0.677 115.717 o
-12 -14 -2 0.556 0.643 0.629 134.417 o
-12 -14 -1 11.740 12.019 0.915 63.445 o
-12 -13 -11 0.412 0.244 0.545 178.957 o
-12 -13 -10 0.540 0.496 0.580 158.046 o
-12 -13 -9 0.407 0.677 0.601 147.212 o
-12 -13 -8 0.164 0.042 0.601 147.212 o
-12 -13 -7 2.303 2.654 0.663 120.640 o
-12 -13 -6 0.742 1.208 0.636 131.479 o
-12 -13 -5 6.415 6.209 0.747 95.098 o
-12 -13 -4 7.204 7.005 0.768 89.981 o
-12 -13 -3 13.736 13.661 0.915 63.445 o
-12 -13 -2 0.322 0.740 0.622 137.454 o
-12 -13 -1 6.659 6.502 0.768 89.981 o
-12 -12 -12 1.251 0.761 0.573 161.924 o
-12 -12 -11 2.191 1.830 0.615 140.596 o
-12 -12 -10 11.549 10.881 0.852 73.151 o
-12 -12 -9 21.620 22.104 1.103 43.614 o
-12 -12 -8 19.492 19.080 1.069 46.511 o
-12 -12 -7 3.729 3.695 0.684 113.367 o
-12 -12 -6 7.258 6.942 0.768 89.981 o
-12 -12 -5 1.813 1.725 0.643 128.636 o
-12 -12 -4 1.433 0.901 0.615 140.596 o
-12 -12 -3 19.077 19.150 1.041 49.042 o
-12 -12 -2 18.875 18.075 1.027 50.385 o
-12 -12 -1 11.295 11.070 0.873 69.682 o
-12 -11 -13 1.058 1.062 0.566 165.947 o
-12 -11 -12 5.019 4.232 0.670 118.140 o
-12 -11 -11 7.195 6.865 0.768 89.981 o
-12 -11 -10 20.185 20.903 1.083 45.319 o
-12 -11 -9 5.389 4.952 0.761 91.640 o
-12 -11 -8 4.430 4.547 0.719 102.628 o
-12 -11 -7 16.808 17.397 0.999 53.243 o
-12 -11 -6 1.429 0.978 0.622 137.454 o
-12 -11 -5 23.690 22.858 1.110 43.067 o
-12 -11 -4 0.258 0.210 0.608 143.847 o
-12 -11 -3 32.882 32.769 1.313 30.805 o
-12 -11 -2 28.044 28.453 1.229 35.149 o
-12 -11 -1 1.939 1.921 0.636 131.479 o
-12 -10 -14 5.906 6.076 0.691 111.088 o
-12 -10 -13 5.278 5.441 0.691 111.088 o
-12 -10 -12 4.370 4.246 0.691 111.088 o
-12 -10 -11 0.665 0.328 0.636 131.479 o
-12 -10 -10 6.873 6.830 0.803 82.327 o
-12 -10 -9 12.274 13.416 0.915 63.445 o
-12 -10 -8 2.586 2.053 0.663 120.640 o
-12 -10 -7 22.854 23.417 1.131 41.487 o
-12 -10 -6 0.350 0.740 0.615 140.596 o
-12 -10 -5 35.282 36.219 1.369 28.342 o
-12 -10 -4 57.851 58.819 1.795 16.484 o
-12 -10 -3 11.502 11.824 0.873 69.682 o
-12 -10 -2 29.177 28.823 1.215 35.962 o
-12 -10 -1 0.733 0.517 0.587 154.305 o
-12 -9 -14 15.703 15.728 0.901 65.427 o
-12 -9 -13 9.245 9.519 0.810 80.914 o
-12 -9 -12 16.383 17.167 1.006 52.507 o
-12 -9 -11 41.004 40.975 1.502 23.554 o
-12 -9 -10 49.795 50.096 1.641 19.715 o
-12 -9 -9 43.896 43.419 1.516 23.122 o
-12 -9 -8 5.419 5.301 0.733 98.755 o
-12 -9 -7 24.690 25.261 1.159 39.511 o
-12 -9 -6 2.111 2.004 0.650 125.885 o
-12 -9 -5 2.199 2.060 0.650 125.885 o
-12 -9 -4 30.152 30.387 1.243 34.364 o
-12 -9 -3 5.324 5.035 0.670 118.140 o
-12 -9 -2 13.882 14.149 0.866 70.810 o
-12 -9 -1 2.240 1.585 0.580 158.046 o
-12 -8 -15 4.550 4.784 0.656 123.221 o
-12 -8 -14 19.432 18.913 0.985 54.765 o
-12 -8 -13 2.752 2.752 0.670 118.140 o
-12 -8 -12 24.411 24.123 1.152 39.992 o
-12 -8 -11 36.923 37.734 1.397 27.219 o
-12 -8 -10 8.166 8.269 0.817 79.537 o
-12 -8 -9 5.801 5.901 0.754 93.345 o
-12 -8 -8 27.616 28.166 1.215 35.962 o
-12 -8 -7 1.989 3.157 0.663 120.640 o
-12 -8 -6 34.143 34.459 1.327 30.160 o
-12 -8 -5 6.726 7.438 0.733 98.755 o
-12 -8 -4 34.662 35.898 1.306 31.136 o
-12 -8 -3 34.855 35.506 1.243 34.364 o
-12 -8 -2 2.635 2.696 0.580 158.046 o
-12 -8 -1 25.054 25.505 1.048 48.390 o
-12 -7 -15 1.680 1.683 0.601 147.212 o
-12 -7 -14 19.430 20.582 1.041 49.042 o
-12 -7 -13 15.885 15.588 0.971 56.352 o
-12 -7 -12 2.304 2.514 0.650 125.885 o
-12 -7 -11 34.738 34.906 1.348 29.230 o
-12 -7 -10 3.934 3.981 0.705 106.732 o
-12 -7 -9 45.266 46.890 1.578 21.317 o
-12 -7 -8 2.718 2.305 0.643 128.636 o
-12 -7 -7 28.889 29.361 1.222 35.552 o
-12 -7 -6 30.285 31.211 1.222 35.552 o
-12 -7 -5 21.637 22.335 1.006 52.507 o
-12 -7 -4 107.279 107.993 2.528 8.308 o
-12 -7 -3 40.112 40.179 1.320 30.480 o
-12 -7 -2 6.902 6.670 0.650 125.885 o
-12 -7 -1 10.870 12.082 0.761 91.640 o
-12 -6 -16 17.687 17.628 0.908 64.425 o
-12 -6 -15 0.932 1.131 0.587 154.305 o
-12 -6 -14 4.404 4.009 0.698 108.878 o
-12 -6 -13 0.022 0.265 0.608 143.847 o
-12 -6 -12 9.335 10.308 0.838 75.609 o
-12 -6 -11 5.761 5.217 0.726 100.664 o
-12 -6 -10 40.340 41.897 1.481 24.225 o
-12 -6 -9 50.831 50.096 1.634 19.884 o
-12 -6 -8 0.908 0.859 0.601 147.212 o
-12 -6 -7 10.117 10.595 0.789 85.267 o
-12 -6 -6 58.684 60.495 1.711 18.139 o
-12 -6 -5 3.689 3.932 0.615 140.596 o
-12 -6 -4 71.808 74.575 1.928 14.293 o
-12 -6 -3 14.388 14.513 0.810 80.914 o
-12 -6 -2 60.740 60.453 1.655 19.384 o
-12 -6 -1 90.386 89.632 2.158 11.403 o
-12 -5 -16 1.368 0.559 0.552 174.455 o
-12 -5 -15 4.794 4.693 0.691 111.088 o
-12 -5 -14 6.308 6.167 0.754 93.345 o
-12 -5 -13 1.598 2.032 0.629 134.417 o
-12 -5 -12 7.676 7.298 0.782 86.797 o
-12 -5 -11 14.330 14.911 0.943 59.741 o
-12 -5 -10 32.157 33.872 1.327 30.160 o
-12 -5 -9 4.737 5.797 0.726 100.664 o
-12 -5 -8 1.941 2.123 0.601 147.212 o
-12 -5 -7 49.504 50.319 1.529 22.701 o
-12 -5 -6 20.849 20.686 0.957 58.009 o
-12 -5 -5 24.247 24.423 1.013 51.785 o
-12 -5 -4 50.139 49.949 1.474 24.455 o
-12 -5 -3 43.573 43.307 1.341 29.535 o
-12 -5 -2 9.501 9.994 0.698 108.878 o
-12 -5 -1 24.388 25.429 0.999 53.243 o
-12 -4 -16 1.739 2.375 0.608 143.847 o
-12 -4 -15 0.516 1.362 0.601 147.212 o
-12 -4 -14 0.799 1.055 0.629 134.417 o
-12 -4 -13 13.831 14.212 0.922 62.487 o
-12 -4 -12 12.550 12.557 0.894 66.454 o
-12 -4 -11 2.428 1.369 0.643 128.636 o
-12 -4 -10 9.495 10.050 0.817 79.537 o
-12 -4 -9 6.508 6.362 0.719 102.628 o
-12 -4 -8 3.771 4.141 0.643 128.636 o
-12 -4 -7 1.091 1.201 0.524 193.560 o
-12 -4 -6 48.147 47.854 1.453 25.166 o
-12 -4 -5 8.505 8.751 0.677 115.717 o
-12 -4 -4 9.273 9.205 0.677 115.717 o
-12 -4 -3 20.840 21.085 0.908 64.425 o
-12 -4 -2 27.745 27.538 1.027 50.385 o
-12 -4 -1 2.669 2.144 0.517 198.827 o
-12 -3 -17 11.905 11.482 0.810 80.914 o
-12 -3 -16 2.034 2.500 0.608 143.847 o
-12 -3 -15 7.064 7.249 0.754 93.345 o
-12 -3 -14 2.816 2.053 0.663 120.640 o
-12 -3 -13 0.694 0.866 0.608 143.847 o
-12 -3 -12 6.546 6.837 0.768 89.981 o
-12 -3 -11 22.765 22.740 1.103 43.614 o
-12 -3 -10 5.340 5.531 0.712 104.650 o
-12 -3 -9 3.650 3.241 0.622 137.454 o
-12 -3 -8 4.113 4.330 0.608 143.847 o
-12 -3 -7 21.096 20.686 0.950 58.865 o
-12 -3 -6 31.619 31.100 1.131 41.487 o
-12 -3 -5 0.797 0.992 0.489 222.199 o
-12 -3 -4 8.883 9.247 0.670 118.140 o
-12 -3 -3 9.991 10.713 0.691 111.088 o
-12 -3 -2 27.038 26.707 0.999 53.243 o
-12 -3 -1 31.908 31.484 1.083 45.319 o
-12 -2 -17 1.133 1.543 0.559 170.121 o
-12 -2 -16 0.303 0.482 0.573 161.924 o
-12 -2 -15 0.018 0.342 0.587 154.305 o
-12 -2 -14 6.811 6.844 0.782 86.797 o
-12 -2 -13 3.468 3.289 0.670 118.140 o
-12 -2 -12 8.013 7.235 0.775 88.368 o
-12 -2 -11 15.998 15.756 0.957 58.009 o
-12 -2 -10 4.053 4.065 0.670 118.140 o
-12 -2 -9 9.225 9.631 0.768 89.981 o
-12 -2 -8 12.534 12.320 0.789 85.267 o
-12 -2 -7 1.456 1.278 0.524 193.560 o
-12 -2 -6 17.352 17.418 0.852 73.151 o
-12 -2 -5 44.883 45.319 1.362 28.633 o
-12 -2 -4 12.662 12.920 0.740 96.901 o
-12 -2 -3 8.888 9.275 0.650 125.885 o
-12 -2 -2 17.376 17.418 0.810 80.914 o
-12 -2 -1 12.351 12.145 0.698 108.878 o
-12 -1 -17 0.859 0.775 0.552 174.455 o
-12 -1 -16 0.583 1.145 0.594 150.696 o
-12 -1 -15 9.847 10.392 0.838 75.609 o
-12 -1 -14 1.165 1.062 0.601 147.212 o
-12 -1 -13 4.825 5.035 0.712 104.650 o
-12 -1 -12 7.963 8.059 0.782 86.797 o
-12 -1 -11 27.120 27.286 1.187 37.674 o
-12 -1 -10 12.279 12.760 0.873 69.682 o
-12 -1 -9 38.846 38.461 1.362 28.633 o
-12 -1 -8 8.119 8.590 0.691 111.088 o
-12 -1 -7 12.277 12.278 0.761 91.640 o
-12 -1 -6 3.514 4.051 0.566 165.947 o
-12 -1 -5 33.231 34.110 1.152 39.992 o
-12 -1 -4 14.152 14.184 0.761 91.640 o
-12 -1 -3 0.339 0.342 0.454 257.699 o
-12 -1 -2 1.519 1.872 0.475 235.462 o
-12 -1 -1 19.526 19.094 0.838 75.609 o
-11 -18 -2 2.600 1.599 0.594 150.696 o
-11 -18 -1 1.485 0.796 0.580 158.046 o
-11 -17 -6 1.360 1.418 0.587 154.305 o
-11 -17 -5 1.439 1.362 0.566 165.947 o
-11 -17 -4 2.556 2.472 0.608 143.847 o
-11 -17 -3 1.466 2.144 0.601 147.212 o
-11 -17 -2 8.571 7.927 0.747 95.098 o
-11 -17 -1 2.451 2.228 0.615 140.596 o
-11 -16 -8 2.418 2.570 0.594 150.696 o
-11 -16 -7 1.312 1.145 0.580 158.046 o
-11 -16 -6 1.029 1.117 0.580 158.046 o
-11 -16 -5 2.607 1.173 0.615 140.596 o
-11 -16 -4 0.517 0.538 0.594 150.696 o
-11 -16 -3 0.041 0.000 0.587 154.305 o
-11 -16 -2 3.103 3.296 0.663 120.640 o
-11 -16 -1 11.113 10.308 0.845 74.365 o
-11 -15 -10 1.817 1.606 0.594 150.696 o
-11 -15 -9 2.667 2.228 0.608 143.847 o
-11 -15 -8 5.139 5.566 0.705 106.732 o
-11 -15 -7 0.293 0.105 0.587 154.305 o
-11 -15 -6 4.764 4.498 0.705 106.732 o
-11 -15 -5 14.938 15.441 0.957 58.009 o
-11 -15 -4 7.134 6.963 0.775 88.368 o
-11 -15 -3 1.004 1.313 0.636 131.479 o
-11 -15 -2 13.120 12.452 0.915 63.445 o
-11 -15 -1 3.834 3.848 0.719 102.628 o
-11 -14 -11 0.255 0.656 0.538 183.636 o
-11 -14 -10 1.631 1.893 0.601 147.212 o
-11 -14 -9 3.032 3.646 0.656 123.221 o
-11 -14 -8 16.982 16.727 0.978 55.550 o
-11 -14 -7 1.589 1.956 0.656 123.221 o
-11 -14 -6 11.737 11.202 0.887 67.504 o
-11 -14 -5 7.021 6.893 0.768 89.981 o
-11 -14 -4 18.813 17.795 1.006 52.507 o
-11 -14 -3 24.663 24.409 1.145 40.481 o
-11 -14 -2 7.016 7.543 0.775 88.368 o
-11 -14 -1 7.268 7.857 0.782 86.797 o
-11 -13 -12 11.651 12.131 0.810 80.914 o
-11 -13 -11 8.355 8.800 0.775 88.368 o
-11 -13 -10 0.631 0.314 0.594 150.696 o
-11 -13 -9 11.110 10.385 0.859 71.966 o
-11 -13 -8 6.710 7.955 0.810 80.914 o
-11 -13 -7 3.029 2.500 0.663 120.640 o
-11 -13 -6 7.197 7.829 0.782 86.797 o
-11 -13 -5 26.830 26.637 1.187 37.674 o
-11 -13 -4 9.800 9.666 0.838 75.609 o
-11 -13 -3 17.482 18.438 1.020 51.078 o
-11 -13 -2 3.245 3.611 0.684 113.367 o
-11 -13 -1 44.130 44.509 1.529 22.701 o
-11 -12 -13 8.311 8.066 0.719 102.628 o
-11 -12 -12 4.907 5.063 0.684 113.367 o
-11 -12 -11 6.225 6.879 0.768 89.981 o
-11 -12 -10 8.040 8.395 0.817 79.537 o
-11 -12 -9 8.078 7.990 0.831 76.886 o
-11 -12 -8 0.968 0.677 0.622 137.454 o
-11 -12 -7 0.380 1.048 0.608 143.847 o
-11 -12 -6 23.188 23.745 1.131 41.487 o
-11 -12 -5 24.116 25.017 1.159 39.511 o
-11 -12 -4 11.503 11.475 0.873 69.682 o
-11 -12 -3 19.654 20.044 1.048 48.390 o
-11 -12 -2 11.576 12.026 0.873 69.682 o
-11 -12 -1 0.927 0.608 0.601 147.212 o
-11 -11 -14 2.289 2.905 0.587 154.305 o
-11 -11 -13 3.129 1.997 0.622 137.454 o
-11 -11 -12 8.514 9.016 0.810 80.914 o
-11 -11 -11 13.268 13.570 0.929 61.551 o
-11 -11 -10 10.932 11.887 0.866 70.810 o
-11 -11 -9 16.479 16.657 0.985 54.765 o
-11 -11 -8 10.315 11.433 0.866 70.810 o
-11 -11 -7 7.987 7.836 0.789 85.267 o
-11 -11 -6 21.310 21.308 1.083 45.319 o
-11 -11 -5 1.343 2.563 0.636 131.479 o
-11 -11 -4 2.363 2.409 0.643 128.636 o
-11 -11 -3 3.826 4.072 0.677 115.717 o
-11 -11 -2 3.560 3.101 0.650 125.885 o
-11 -11 -1 2.398 2.563 0.636 131.479 o
-11 -10 -15 0.856 1.376 0.580 158.046 o
-11 -10 -14 0.522 0.545 0.559 170.121 o
-11 -10 -13 0.668 0.454 0.594 150.696 o
-11 -10 -12 9.288 9.065 0.824 78.194 o
-11 -10 -11 1.024 0.936 0.615 140.596 o
-11 -10 -10 2.717 3.485 0.670 118.140 o
-11 -10 -9 0.924 1.467 0.622 137.454 o
-11 -10 -8 1.827 2.305 0.656 123.221 o
-11 -10 -7 0.654 1.369 0.608 143.847 o
-11 -10 -6 36.897 37.378 1.383 27.772 o
-11 -10 -5 8.402 9.477 0.803 82.327 o
-11 -10 -4 0.659 0.817 0.559 170.121 o
-11 -10 -3 2.121 2.389 0.601 147.212 o
-11 -10 -2 26.656 27.195 1.110 43.067 o
-11 -10 -1 6.170 5.622 0.650 125.885 o
-11 -9 -15 9.959 9.764 0.768 89.981 o
-11 -9 -14 0.845 1.089 0.601 147.212 o
-11 -9 -13 5.198 5.147 0.733 98.755 o
-11 -9 -12 5.656 5.413 0.754 93.345 o
-11 -9 -11 18.474 18.123 1.013 51.785 o
-11 -9 -10 0.970 1.278 0.629 134.417 o
-11 -9 -9 1.491 1.886 0.643 128.636 o
-11 -9 -8 7.589 7.976 0.789 85.267 o
-11 -9 -7 9.239 8.953 0.789 85.267 o
-11 -9 -6 12.323 12.236 0.838 75.609 o
-11 -9 -5 1.023 1.138 0.573 161.924 o
-11 -9 -4 9.931 10.595 0.740 96.901 o
-11 -9 -3 1.426 2.123 0.545 178.957 o
-11 -9 -2 2.561 3.241 0.559 170.121 o
-11 -9 -1 3.085 2.954 0.552 174.455 o
-11 -8 -16 1.809 2.123 0.580 158.046 o
-11 -8 -15 0.236 0.412 0.566 165.947 o
-11 -8 -14 1.136 0.719 0.608 143.847 o
-11 -8 -13 2.470 2.731 0.670 118.140 o
-11 -8 -12 12.999 13.633 0.908 64.425 o
-11 -8 -11 1.989 2.354 0.656 123.221 o
-11 -8 -10 0.408 -0.126 0.594 150.696 o
-11 -8 -9 23.753 24.290 1.131 41.487 o
-11 -8 -8 1.963 2.011 0.629 134.417 o
-11 -8 -7 19.571 19.227 0.978 55.550 o
-11 -8 -6 11.564 11.216 0.775 88.368 o
-11 -8 -5 19.834 19.604 0.929 61.551 o
-11 -8 -4 8.238 8.716 0.691 111.088 o
-11 -8 -3 12.793 13.584 0.782 86.797 o
-11 -8 -2 2.990 3.185 0.545 178.957 o
-11 -8 -1 7.425 7.892 0.650 125.885 o
-11 -7 -16 0.276 0.552 0.559 170.121 o
-11 -7 -15 7.720 8.136 0.761 91.640 o
-11 -7 -14 9.615 10.692 0.852 73.151 o
-11 -7 -13 3.957 4.162 0.684 113.367 o
-11 -7 -12 10.412 11.174 0.866 70.810 o
-11 -7 -11 8.049 8.576 0.803 82.327 o
-11 -7 -10 3.831 4.547 0.691 111.088 o
-11 -7 -9 6.787 7.724 0.754 93.345 o
-11 -7 -8 3.874 4.316 0.650 125.885 o
-11 -7 -7 26.107 27.147 1.089 44.739 o
-11 -7 -6 19.322 19.974 0.936 60.636 o
-11 -7 -5 13.345 13.179 0.789 85.267 o
-11 -7 -4 12.544 12.438 0.754 93.345 o
-11 -7 -3 1.081 1.327 0.496 215.984 o
-11 -7 -2 2.495 2.535 0.517 198.827 o
-11 -7 -1 74.351 74.372 1.865 15.273 o
-11 -6 -17 0.611 0.154 0.545 178.957 o
-11 -6 -16 11.065 11.565 0.824 78.194 o
-11 -6 -15 0.666 0.824 0.601 147.212 o
-11 -6 -14 1.298 1.152 0.636 131.479 o
-11 -6 -13 6.566 6.495 0.747 95.098 o
-11 -6 -12 31.189 30.792 1.264 33.234 o
-11 -6 -11 7.282 7.913 0.775 88.368 o
-11 -6 -10 20.647 20.805 1.055 47.751 o
-11 -6 -9 5.059 5.434 0.684 113.367 o
-11 -6 -8 24.210 24.800 1.048 48.390 o
-11 -6 -7 3.496 3.750 0.587 154.305 o
-11 -6 -6 2.409 2.493 0.545 178.957 o
-11 -6 -5 12.705 12.075 0.740 96.901 o
-11 -6 -4 9.244 10.057 0.684 113.367 o
-11 -6 -3 74.766 76.258 1.886 14.935 o
-11 -6 -2 16.575 17.446 0.817 79.537 o
-11 -6 -1 28.714 28.914 1.034 49.707 o
-11 -5 -17 0.856 1.180 0.552 174.455 o
-11 -5 -16 7.197 7.843 0.747 95.098 o
-11 -5 -15 10.469 10.106 0.845 74.365 o
-11 -5 -14 1.591 2.088 0.629 134.417 o
-11 -5 -13 25.879 26.078 1.166 39.040 o
-11 -5 -12 1.727 2.214 0.650 125.885 o
-11 -5 -11 3.849 3.415 0.677 115.717 o
-11 -5 -10 1.895 1.376 0.608 143.847 o
-11 -5 -9 51.493 52.813 1.620 20.229 o
-11 -5 -8 128.539 132.423 2.940 6.143 o
-11 -5 -7 52.324 54.084 1.557 21.894 o
-11 -5 -6 49.489 50.326 1.467 24.689 o
-11 -5 -5 13.087 12.732 0.740 96.901 o
-11 -5 -4 24.885 25.561 0.978 55.550 o
-11 -5 -3 45.752 45.913 1.341 29.535 o
-11 -5 -2 90.685 90.687 2.102 12.017 o
-11 -5 -1 17.423 16.915 0.789 85.267 o
-11 -4 -17 10.869 10.888 0.789 85.267 o
-11 -4 -16 0.485 0.691 0.580 158.046 o
-11 -4 -15 6.908 7.508 0.775 88.368 o
-11 -4 -14 15.916 15.567 0.950 58.865 o
-11 -4 -13 20.812 20.763 1.062 47.125 o
-11 -4 -12 8.878 9.554 0.817 79.537 o
-11 -4 -11 87.396 89.897 2.340 9.702 o
-11 -4 -10 18.396 19.192 0.978 55.550 o
-11 -4 -9 1.359 0.992 0.538 183.636 o
-11 -4 -8 18.661 19.192 0.908 64.425 o
-11 -4 -7 0.819 1.334 0.503 210.026 o
-11 -4 -6 11.701 11.873 0.719 102.628 o
-11 -4 -5 7.328 7.696 0.622 137.454 o
-11 -4 -4 53.504 54.188 1.481 24.225 o
-11 -4 -3 87.707 88.082 2.053 12.596 o
-11 -4 -2 223.238 218.870 4.253 2.936 o
-11 -4 -1 101.992 100.038 2.235 10.633 o
-11 -3 -17 3.682 3.359 0.636 131.479 o
-11 -3 -16 0.740 0.293 0.594 150.696 o
-11 -3 -15 1.453 1.313 0.636 131.479 o
-11 -3 -14 0.764 0.789 0.601 147.212 o
-11 -3 -13 11.459 11.251 0.866 70.810 o
-11 -3 -12 2.826 3.087 0.663 120.640 o
-11 -3 -11 2.457 2.458 0.636 131.479 o
-11 -3 -10 0.984 1.083 0.552 174.455 o
-11 -3 -9 51.941 52.477 1.543 22.292 o
-11 -3 -8 25.084 24.660 1.013 51.785 o
-11 -3 -7 140.724 141.593 3.038 5.754 o
-11 -3 -6 54.438 54.244 1.509 23.336 o
-11 -3 -5 102.260 102.357 2.319 9.878 o
-11 -3 -4 19.232 19.688 0.838 75.609 o
-11 -3 -3 96.038 95.827 2.172 11.257 o
-11 -3 -2 105.566 104.347 2.305 9.998 o
-11 -3 -1 91.147 88.626 2.025 12.946 o
-11 -2 -18 0.557 0.314 0.559 170.121 o
-11 -2 -17 10.389 10.692 0.803 82.327 o
-11 -2 -16 2.770 2.870 0.656 123.221 o
-11 -2 -15 2.002 2.060 0.656 123.221 o
-11 -2 -14 5.037 5.538 0.733 98.755 o
-11 -2 -13 6.645 6.879 0.761 91.640 o
-11 -2 -12 33.538 34.787 1.341 29.535 o
-11 -2 -11 22.246 22.635 1.076 45.909 o
-11 -2 -10 3.389 3.527 0.594 150.696 o
-11 -2 -9 23.493 23.815 0.999 53.243 o
-11 -2 -8 50.731 50.703 1.481 24.225 o
-11 -2 -7 8.556 9.044 0.663 120.640 o
-11 -2 -6 33.699 34.564 1.138 40.979 o
-11 -2 -5 35.645 35.583 1.138 40.979 o
-11 -2 -4 177.803 178.196 3.576 4.153 o
-11 -2 -3 17.934 16.880 0.768 89.981 o
-11 -2 -2 135.021 134.609 2.801 6.771 o
-11 -2 -1 1.943 2.319 0.461 249.949 o
-11 -1 -18 0.280 0.014 0.538 183.636 o
-11 -1 -17 1.123 1.110 0.587 154.305 o
-11 -1 -16 31.862 31.819 1.278 32.511 o
-11 -1 -15 15.052 16.328 0.999 53.243 o
-11 -1 -14 8.248 7.885 0.789 85.267 o
-11 -1 -13 16.788 16.817 0.992 53.996 o
-11 -1 -12 22.714 22.139 1.083 45.319 o
-11 -1 -11 8.534 9.156 0.782 86.797 o
-11 -1 -10 13.729 14.017 0.817 79.537 o
-11 -1 -9 9.067 8.632 0.691 111.088 o
-11 -1 -8 19.095 19.255 0.887 67.504 o
-11 -1 -7 35.268 35.018 1.166 39.040 o
-11 -1 -6 9.804 10.064 0.663 120.640 o
-11 -1 -5 77.811 78.199 1.886 14.935 o
-11 -1 -4 13.797 14.520 0.719 102.628 o
-11 -1 -3 37.878 38.174 1.152 39.992 o
-11 -1 -2 15.227 15.490 0.719 102.628 o
-11 -1 -1 18.853 18.123 0.768 89.981 o
-10 -18 -5 2.146 2.409 0.615 140.596 o
-10 -18 -4 9.770 8.877 0.733 98.755 o
-10 -18 -3 1.667 1.446 0.580 158.046 o
-10 -18 -2 3.563 3.296 0.622 137.454 o
-10 -18 -1 3.841 3.275 0.622 137.454 o
-10 -17 -8 6.748 6.286 0.705 106.732 o
-10 -17 -7 13.403 13.304 0.831 76.886 o
-10 -17 -6 5.276 5.524 0.684 113.367 o
-10 -17 -5 2.584 3.052 0.636 131.479 o
-10 -17 -4 2.938 2.759 0.629 134.417 o
-10 -17 -3 1.972 1.997 0.622 137.454 o
-10 -17 -2 2.131 2.612 0.636 131.479 o
-10 -17 -1 7.477 7.892 0.768 89.981 o
-10 -16 -9 0.071 -0.265 0.531 188.500 o
-10 -16 -8 3.429 2.528 0.636 131.479 o
-10 -16 -7 0.608 0.510 0.587 154.305 o
-10 -16 -6 2.596 2.263 0.636 131.479 o
-10 -16 -5 7.296 7.571 0.775 88.368 o
-10 -16 -4 5.164 4.588 0.719 102.628 o
-10 -16 -3 24.098 23.683 1.138 40.979 o
-10 -16 -2 3.003 3.541 0.705 106.732 o
-10 -16 -1 16.937 16.287 0.992 53.996 o
-10 -15 -11 2.300 1.823 0.580 158.046 o
-10 -15 -10 3.543 3.401 0.636 131.479 o
-10 -15 -9 3.759 3.848 0.663 120.640 o
-10 -15 -8 11.034 11.733 0.859 71.966 o
-10 -15 -7 25.723 25.931 1.180 38.121 o
-10 -15 -6 3.160 3.080 0.684 113.367 o
-10 -15 -5 2.675 2.598 0.677 115.717 o
-10 -15 -4 2.261 2.870 0.650 125.885 o
-10 -15 -3 3.418 3.541 0.684 113.367 o
-10 -15 -2 3.367 3.485 0.670 118.140 o
-10 -15 -1 1.239 1.397 0.629 134.417 o
-10 -14 -12 0.704 0.587 0.545 178.957 o
-10 -14 -11 1.573 1.858 0.608 143.847 o
-10 -14 -10 22.866 22.293 1.076 45.909 o
-10 -14 -9 0.990 0.580 0.629 134.417 o
-10 -14 -8 5.830 5.734 0.754 93.345 o
-10 -14 -7 1.698 1.439 0.622 137.454 o
-10 -14 -6 26.227 26.085 1.166 39.040 o
-10 -14 -5 1.145 1.055 0.629 134.417 o
-10 -14 -4 6.069 6.244 0.733 98.755 o
-10 -14 -3 5.432 5.650 0.733 98.755 o
-10 -14 -2 6.048 6.453 0.747 95.098 o
-10 -14 -1 4.594 4.505 0.705 106.732 o
-10 -13 -13 1.824 2.046 0.580 158.046 o
-10 -13 -12 6.114 5.573 0.698 108.878 o
-10 -13 -11 4.073 4.351 0.684 113.367 o
-10 -13 -10 8.263 8.458 0.810 80.914 o
-10 -13 -9 14.514 14.806 0.964 57.172 o
-10 -13 -8 0.049 -0.140 0.587 154.305 o
-10 -13 -7 5.125 4.623 0.719 102.628 o
-10 -13 -6 3.825 3.262 0.684 113.367 o
-10 -13 -5 12.232 12.627 0.894 66.454 o
-10 -13 -4 4.028 3.883 0.691 111.088 o
-10 -13 -3 12.868 12.885 0.887 67.504 o
-10 -13 -2 3.983 4.121 0.677 115.717 o
-10 -13 -1 0.193 -0.189 0.573 161.924 o
-10 -12 -14 1.537 1.627 0.573 161.924 o
-10 -12 -13 1.107 0.573 0.587 154.305 o
-10 -12 -12 2.204 2.214 0.643 128.636 o
-10 -12 -11 1.822 1.962 0.656 123.221 o
-10 -12 -10 8.443 8.458 0.796 83.778 o
-10 -12 -9 4.249 4.721 0.712 104.650 o
-10 -12 -8 9.446 8.576 0.810 80.914 o
-10 -12 -7 14.354 13.465 0.908 64.425 o
-10 -12 -6 5.293 4.540 0.712 104.650 o
-10 -12 -5 5.774 6.111 0.733 98.755 o
-10 -12 -4 3.123 3.206 0.663 120.640 o
-10 -12 -3 10.409 10.846 0.824 78.194 o
-10 -12 -2 3.927 3.541 0.663 120.640 o
-10 -12 -1 2.275 2.018 0.622 137.454 o
-10 -11 -15 3.094 3.310 0.601 147.212 o
-10 -11 -14 1.168 1.327 0.594 150.696 o
-10 -11 -13 3.596 3.785 0.677 115.717 o
-10 -11 -12 7.852 8.548 0.803 82.327 o
-10 -11 -11 5.893 6.209 0.733 98.755 o
-10 -11 -10 31.861 32.524 1.292 31.812 o
-10 -11 -9 4.138 5.084 0.705 106.732 o
-10 -11 -8 8.399 7.864 0.782 86.797 o
-10 -11 -7 4.277 4.721 0.698 108.878 o
-10 -11 -6 10.440 11.398 0.845 74.365 o
-10 -11 -5 16.943 16.308 0.950 58.865 o
-10 -11 -4 10.913 10.434 0.796 83.778 o
-10 -11 -3 5.029 5.413 0.663 120.640 o
-10 -11 -2 13.249 13.758 0.810 80.914 o
-10 -11 -1 5.093 5.748 0.636 131.479 o
-10 -10 -15 2.533 2.493 0.615 140.596 o
-10 -10 -14 0.391 0.712 0.587 154.305 o
-10 -10 -13 5.932 6.076 0.747 95.098 o
-10 -10 -12 4.434 4.121 0.684 113.367 o
-10 -10 -11 1.567 1.557 0.636 131.479 o
-10 -10 -10 1.341 1.076 0.622 137.454 o
-10 -10 -9 0.067 -0.077 0.580 158.046 o
-10 -10 -8 12.660 13.262 0.894 66.454 o
-10 -10 -7 1.874 2.368 0.629 134.417 o
-10 -10 -6 5.005 5.643 0.677 115.717 o
-10 -10 -5 34.768 35.360 1.250 33.981 o
-10 -10 -4 21.787 22.537 0.985 54.765 o
-10 -10 -3 7.092 7.536 0.670 118.140 o
-10 -10 -2 82.837 83.668 2.081 12.260 o
-10 -10 -1 32.868 33.453 1.180 38.121 o
-10 -9 -16 2.286 2.109 0.580 158.046 o
-10 -9 -15 8.830 8.255 0.768 89.981 o
-10 -9 -14 0.113 -0.126 0.587 154.305 o
-10 -9 -13 0.714 0.936 0.622 137.454 o
-10 -9 -12 1.497 2.263 0.643 128.636 o
-10 -9 -11 5.659 5.664 0.726 100.664 o
-10 -9 -10 6.243 6.516 0.747 95.098 o
-10 -9 -9 9.664 9.470 0.810 80.914 o
-10 -9 -8 10.036 9.743 0.803 82.327 o
-10 -9 -7 15.480 15.134 0.887 67.504 o
-10 -9 -6 23.277 23.627 1.013 51.785 o
-10 -9 -5 1.547 1.844 0.538 183.636 o
-10 -9 -4 20.289 20.582 0.922 62.487 o
-10 -9 -3 7.370 7.787 0.650 125.885 o
-10 -9 -2 7.270 6.942 0.629 134.417 o
-10 -9 -1 5.618 5.322 0.587 154.305 o
-10 -8 -17 1.140 1.145 0.566 165.947 o
-10 -8 -16 1.373 1.816 0.594 150.696 o
-10 -8 -15 4.605 4.393 0.691 111.088 o
-10 -8 -14 5.316 5.538 0.740 96.901 o
-10 -8 -13 1.175 1.599 0.629 134.417 o
-10 -8 -12 0.430 0.265 0.587 154.305 o
-10 -8 -11 10.027 10.280 0.831 76.886 o
-10 -8 -10 2.280 2.654 0.636 131.479 o
-10 -8 -9 31.885 31.679 1.264 33.234 o
-10 -8 -8 24.039 24.178 1.041 49.042 o
-10 -8 -7 3.413 3.248 0.580 158.046 o
-10 -8 -6 0.785 0.880 0.503 210.026 o
-10 -8 -5 104.442 106.268 2.444 8.888 o
-10 -8 -4 5.607 5.860 0.601 147.212 o
-10 -8 -3 7.405 7.934 0.629 134.417 o
-10 -8 -2 22.480 23.299 0.936 60.636 o
-10 -8 -1 21.292 21.860 0.901 65.427 o
-10 -7 -17 4.580 4.693 0.636 131.479 o
-10 -7 -16 0.702 0.936 0.587 154.305 o
-10 -7 -15 16.897 17.467 0.992 53.996 o
-10 -7 -14 1.966 2.172 0.643 128.636 o
-10 -7 -13 20.136 20.156 1.055 47.751 o
-10 -7 -12 4.232 4.037 0.684 113.367 o
-10 -7 -11 5.093 4.945 0.705 106.732 o
-10 -7 -10 9.309 9.358 0.796 83.778 o
-10 -7 -9 2.634 3.052 0.608 143.847 o
-10 -7 -8 25.013 25.415 1.041 49.042 o
-10 -7 -7 4.490 4.183 0.580 158.046 o
-10 -7 -6 1.714 1.173 0.503 210.026 o
-10 -7 -5 1.846 2.137 0.503 210.026 o
-10 -7 -4 2.240 2.025 0.496 215.984 o
-10 -7 -3 160.120 162.768 3.338 4.765 o
-10 -7 -2 0.750 0.817 0.440 274.320 o
-10 -7 -1 36.608 36.128 1.138 40.979 o
-10 -6 -17 0.883 0.831 0.559 170.121 o
-10 -6 -16 8.797 8.416 0.782 86.797 o
-10 -6 -15 3.905 3.834 0.698 108.878 o
-10 -6 -14 2.164 2.898 0.650 125.885 o
-10 -6 -13 1.233 1.362 0.622 137.454 o
-10 -6 -12 5.024 5.014 0.712 104.650 o
-10 -6 -11 1.674 1.481 0.608 143.847 o
-10 -6 -10 7.478 7.319 0.719 102.628 o
-10 -6 -9 11.322 10.644 0.740 96.901 o
-10 -6 -8 59.871 59.713 1.655 19.384 o
-10 -6 -7 11.638 11.530 0.726 100.664 o
-10 -6 -6 9.424 9.519 0.663 120.640 o
-10 -6 -5 1.778 2.039 0.489 222.199 o
-10 -6 -4 1.476 1.341 0.468 242.543 o
-10 -6 -3 7.114 7.291 0.587 154.305 o
-10 -6 -2 3.564 3.555 0.489 222.199 o
-10 -6 -1 31.078 30.233 1.006 52.507 o
-10 -5 -18 1.481 2.025 0.587 154.305 o
-10 -5 -17 0.798 0.992 0.573 161.924 o
-10 -5 -16 1.800 2.109 0.636 131.479 o
-10 -5 -15 1.642 1.516 0.650 125.885 o
-10 -5 -14 5.902 5.957 0.747 95.098 o
-10 -5 -13 28.240 28.069 1.215 35.962 o
-10 -5 -12 13.192 13.311 0.894 66.454 o
-10 -5 -11 3.972 4.421 0.670 118.140 o
-10 -5 -10 22.307 22.453 0.999 53.243 o
-10 -5 -9 5.024 5.168 0.615 140.596 o
-10 -5 -8 1.253 1.278 0.510 204.312 o
-10 -5 -7 82.365 82.830 2.011 13.127 o
-10 -5 -6 21.886 22.307 0.908 64.425 o
-10 -5 -5 41.021 41.673 1.243 34.364 o
-10 -5 -4 28.285 28.858 0.992 53.996 o
-10 -5 -3 129.337 129.909 2.724 7.158 o
-10 -5 -2 6.058 5.887 0.531 188.500 o
-10 -5 -1 15.236 14.890 0.705 106.732 o
-10 -4 -18 1.315 1.460 0.566 165.947 o
-10 -4 -17 6.907 6.649 0.733 98.755 o
-10 -4 -16 6.581 5.999 0.754 93.345 o
-10 -4 -15 8.371 8.793 0.796 83.778 o
-10 -4 -14 3.560 4.232 0.698 108.878 o
-10 -4 -13 65.921 67.563 1.956 13.887 o
-10 -4 -12 7.196 7.117 0.747 95.098 o
-10 -4 -11 7.092 7.291 0.712 104.650 o
-10 -4 -10 30.861 32.042 1.166 39.040 o
-10 -4 -9 19.748 20.330 0.915 63.445 o
-10 -4 -8 14.393 14.946 0.789 85.267 o
-10 -4 -7 54.981 54.587 1.502 23.554 o
-10 -4 -6 9.637 9.687 0.636 131.479 o
-10 -4 -5 2.773 3.150 0.482 228.687 o
-10 -4 -4 25.355 24.982 0.901 65.427 o
-10 -4 -3 43.143 42.379 1.201 36.803 o
-10 -4 -2 116.189 113.776 2.416 9.095 o
-10 -4 -1 27.514 26.316 0.901 65.427 o
-10 -3 -18 8.802 9.121 0.754 93.345 o
-10 -3 -17 14.815 14.750 0.915 63.445 o
-10 -3 -16 3.938 3.827 0.698 108.878 o
-10 -3 -15 4.990 5.601 0.719 102.628 o
-10 -3 -14 16.338 16.175 0.971 56.352 o
-10 -3 -13 5.744 5.294 0.726 100.664 o
-10 -3 -12 10.646 10.217 0.817 79.537 o
-10 -3 -11 11.875 11.579 0.803 82.327 o
-10 -3 -10 10.421 10.518 0.733 98.755 o
-10 -3 -9 87.828 86.552 2.109 11.938 o
-10 -3 -8 75.406 76.139 1.893 14.825 o
-10 -3 -7 37.398 37.699 1.187 37.674 o
-10 -3 -6 3.617 3.834 0.503 210.026 o
-10 -3 -5 28.779 29.486 0.985 54.765 o
-10 -3 -4 12.386 12.403 0.650 125.885 o
-10 -3 -3 17.568 18.361 0.747 95.098 o
-10 -3 -2 24.707 25.017 0.866 70.810 o
-10 -3 -1 13.809 13.605 0.650 125.885 o
-10 -2 -18 4.452 4.791 0.656 123.221 o
-10 -2 -17 7.591 7.675 0.768 89.981 o
-10 -2 -16 16.621 16.706 0.992 53.996 o
-10 -2 -15 10.934 10.699 0.859 71.966 o
-10 -2 -14 58.540 59.818 1.816 16.106 o
-10 -2 -13 42.952 43.252 1.495 23.774 o
-10 -2 -12 26.578 26.337 1.159 39.511 o
-10 -2 -11 2.198 2.577 0.559 170.121 o
-10 -2 -10 55.594 55.655 1.592 20.945 o
-10 -2 -9 2.886 3.632 0.552 174.455 o
-10 -2 -8 77.607 78.884 1.935 14.190 o
-10 -2 -7 47.272 47.847 1.362 28.633 o
-10 -2 -6 192.915 194.503 3.834 3.612 o
-10 -2 -5 8.255 8.863 0.587 154.305 o
-10 -2 -4 141.892 142.487 2.905 6.291 o
-10 -2 -3 3.149 3.164 0.440 274.320 o
-10 -2 -2 67.685 66.906 1.585 21.129 o
-10 -2 -1 7.241 7.508 0.524 193.560 o
-10 -1 -18 8.632 9.002 0.747 95.098 o
-10 -1 -17 5.335 5.769 0.719 102.628 o
-10 -1 -16 4.899 5.035 0.733 98.755 o
-10 -1 -15 14.103 14.017 0.922 62.487 o
-10 -1 -14 60.422 61.026 1.844 15.622 o
-10 -1 -13 7.085 7.613 0.768 89.981 o
-10 -1 -12 47.729 46.897 1.550 22.092 o
-10 -1 -11 54.865 55.578 1.606 20.582 o
-10 -1 -10 60.834 60.774 1.676 18.902 o
-10 -1 -9 66.909 68.569 1.774 16.876 o
-10 -1 -8 0.248 -0.168 0.447 265.815 o
-10 -1 -7 214.430 218.570 4.267 2.916 o
-10 -1 -6 32.097 33.104 1.062 47.125 o
-10 -1 -5 129.400 130.097 2.717 7.195 o
-10 -1 -4 3.380 4.211 0.468 242.543 o
-10 -1 -3 32.490 32.594 0.999 53.243 o
-10 -1 -2 109.656 111.003 2.333 9.760 o
-10 -1 -1 62.701 62.534 1.502 23.554 o
-9 -19 -3 0.053 0.335 0.545 178.957 o
-9 -19 -2 1.575 1.634 0.566 165.947 o
-9 -19 -1 0.049 0.468 0.538 183.636 o
-9 -18 -7 0.537 0.517 0.559 170.121 o
-9 -18 -6 2.767 2.849 0.601 147.212 o
-9 -18 -5 1.256 1.976 0.580 158.046 o
-9 -18 -4 2.293 2.919 0.615 140.596 o
-9 -18 -3 1.371 1.655 0.594 150.696 o
-9 -18 -2 1.800 1.997 0.615 140.596 o
-9 -18 -1 4.102 4.093 0.663 120.640 o
-9 -17 -9 2.029 1.683 0.594 150.696 o
-9 -17 -8 2.159 2.074 0.587 154.305 o
-9 -17 -7 2.298 2.542 0.608 143.847 o
-9 -17 -6 0.079 0.279 0.573 161.924 o
-9 -17 -5 3.120 3.234 0.650 125.885 o
-9 -17 -4 2.574 2.598 0.650 125.885 o
-9 -17 -3 2.997 2.577 0.650 125.885 o
-9 -17 -2 9.124 8.604 0.810 80.914 o
-9 -17 -1 1.026 1.271 0.629 134.417 o
-9 -16 -10 4.231 4.533 0.643 128.636 o
-9 -16 -9 0.835 1.103 0.580 158.046 o
-9 -16 -8 0.533 1.145 0.594 150.696 o
-9 -16 -7 3.847 4.414 0.684 113.367 o
-9 -16 -6 6.527 7.019 0.768 89.981 o
-9 -16 -5 2.365 1.543 0.656 123.221 o
-9 -16 -4 2.928 2.940 0.677 115.717 o
-9 -16 -3 4.039 3.708 0.670 118.140 o
-9 -16 -2 0.112 0.077 0.573 161.924 o
-9 -16 -1 2.621 2.570 0.643 128.636 o
-9 -15 -12 7.235 7.270 0.698 108.878 o
-9 -15 -11 8.033 8.094 0.740 96.901 o
-9 -15 -10 2.221 1.110 0.622 137.454 o
-9 -15 -9 0.682 0.796 0.601 147.212 o
-9 -15 -8 0.491 -0.014 0.594 150.696 o
-9 -15 -7 0.435 0.321 0.608 143.847 o
-9 -15 -6 1.269 1.222 0.622 137.454 o
-9 -15 -5 10.419 10.797 0.845 74.365 o
-9 -15 -4 0.744 0.740 0.608 143.847 o
-9 -15 -3 7.559 6.865 0.761 91.640 o
-9 -15 -2 0.953 1.020 0.594 150.696 o
-9 -15 -1 2.294 2.340 0.643 128.636 o
-9 -14 -13 2.253 2.004 0.580 158.046 o
-9 -14 -12 0.916 0.978 0.573 161.924 o
-9 -14 -11 0.571 -0.091 0.587 154.305 o
-9 -14 -10 8.823 8.276 0.803 82.327 o
-9 -14 -9 2.110 2.165 0.663 120.640 o
-9 -14 -8 31.717 32.042 1.278 32.511 o
-9 -14 -7 6.625 6.970 0.761 91.640 o
-9 -14 -6 1.416 0.901 0.622 137.454 o
-9 -14 -5 13.009 13.591 0.908 64.425 o
-9 -14 -4 5.390 4.812 0.705 106.732 o
-9 -14 -3 0.467 -0.028 0.580 158.046 o
-9 -14 -2 0.528 0.796 0.594 150.696 o
-9 -14 -1 4.191 4.407 0.698 108.878 o
-9 -13 -14 0.512 0.168 0.531 188.500 o
-9 -13 -13 7.895 7.948 0.747 95.098 o
-9 -13 -12 0.476 0.335 0.587 154.305 o
-9 -13 -11 5.550 5.336 0.740 96.901 o
-9 -13 -10 15.071 15.847 0.950 58.865 o
-9 -13 -9 3.157 3.331 0.663 120.640 o
-9 -13 -8 21.064 21.217 1.076 45.909 o
-9 -13 -7 5.149 5.189 0.712 104.650 o
-9 -13 -6 1.816 2.444 0.643 128.636 o
-9 -13 -5 12.319 12.341 0.873 69.682 o
-9 -13 -4 0.416 0.433 0.594 150.696 o
-9 -13 -3 18.203 17.544 0.978 55.550 o
-9 -13 -2 11.639 11.258 0.831 76.886 o
-9 -13 -1 10.246 10.141 0.803 82.327 o
-9 -12 -15 1.569 1.390 0.566 165.947 o
-9 -12 -14 0.401 -0.070 0.559 170.121 o
-9 -12 -13 15.746 16.021 0.957 58.009 o
-9 -12 -12 11.039 11.398 0.880 68.580 o
-9 -12 -11 5.178 5.119 0.712 104.650 o
-9 -12 -10 23.704 23.578 1.124 42.004 o
-9 -12 -9 8.771 8.716 0.810 80.914 o
-9 -12 -8 29.420 30.401 1.257 33.604 o
-9 -12 -7 1.642 2.186 0.629 134.417 o
-9 -12 -6 6.052 6.439 0.726 100.664 o
-9 -12 -5 9.382 8.653 0.782 86.797 o
-9 -12 -4 18.282 18.787 0.971 56.352 o
-9 -12 -3 4.682 4.679 0.650 125.885 o
-9 -12 -2 28.948 28.180 1.103 43.614 o
-9 -12 -1 40.419 40.730 1.341 29.535 o
-9 -11 -16 1.018 0.601 0.552 174.455 o
-9 -11 -15 4.740 4.602 0.656 123.221 o
-9 -11 -14 1.047 0.419 0.594 150.696 o
-9 -11 -13 19.552 20.267 1.055 47.751 o
-9 -11 -12 9.135 9.037 0.803 82.327 o
-9 -11 -11 5.558 6.041 0.740 96.901 o
-9 -11 -10 14.212 14.073 0.922 62.487 o
-9 -11 -9 0.776 1.020 0.608 143.847 o
-9 -11 -8 15.470 14.995 0.929 61.551 o
-9 -11 -7 46.325 48.406 1.578 21.317 o
-9 -11 -6 0.310 0.063 0.538 183.636 o
-9 -11 -5 32.174 33.097 1.201 36.803 o
-9 -11 -4 40.157 40.088 1.320 30.480 o
-9 -11 -3 27.316 28.362 1.089 44.739 o
-9 -11 -2 24.916 25.240 1.027 50.385 o
-9 -11 -1 27.736 27.224 1.055 47.751 o
-9 -10 -16 3.352 4.051 0.622 137.454 o
-9 -10 -15 1.583 0.985 0.594 150.696 o
-9 -10 -14 1.642 1.606 0.629 134.417 o
-9 -10 -13 1.435 0.894 0.608 143.847 o
-9 -10 -12 0.572 0.594 0.601 147.212 o
-9 -10 -11 4.237 4.044 0.691 111.088 o
-9 -10 -10 11.144 11.111 0.852 73.151 o
-9 -10 -9 3.110 3.275 0.656 123.221 o
-9 -10 -8 42.081 42.050 1.425 26.163 o
-9 -10 -7 4.958 5.601 0.643 128.636 o
-9 -10 -6 72.269 73.255 1.914 14.502 o
-9 -10 -5 19.396 20.079 0.922 62.487 o
-9 -10 -4 43.833 44.606 1.376 28.055 o
-9 -10 -3 28.491 28.432 1.069 46.511 o
-9 -10 -2 167.135 166.351 3.457 4.444 o
-9 -10 -1 7.694 8.032 0.650 125.885 o
-9 -9 -17 2.099 1.872 0.594 150.696 o
-9 -9 -16 1.481 1.285 0.587 154.305 o
-9 -9 -15 9.368 9.833 0.824 78.194 o
-9 -9 -14 1.535 1.886 0.650 125.885 o
-9 -9 -13 17.814 18.612 1.013 51.785 o
-9 -9 -12 10.019 10.183 0.838 75.609 o
-9 -9 -11 19.809 19.932 1.041 49.042 o
-9 -9 -10 22.484 22.446 1.083 45.319 o
-9 -9 -9 17.141 17.544 0.950 58.865 o
-9 -9 -8 17.693 17.481 0.901 65.427 o
-9 -9 -7 45.863 45.424 1.411 26.683 o
-9 -9 -6 6.160 5.853 0.622 137.454 o
-9 -9 -5 28.868 28.844 1.062 47.125 o
-9 -9 -4 55.443 56.654 1.557 21.894 o
-9 -9 -3 182.877 185.731 3.750 3.776 o
-9 -9 -2 37.425 37.406 1.194 37.235 o
-9 -9 -1 33.904 34.466 1.124 42.004 o
-9 -8 -17 2.257 2.549 0.594 150.696 o
-9 -8 -16 6.826 7.152 0.740 96.901 o
-9 -8 -15 4.357 4.554 0.698 108.878 o
-9 -8 -14 2.996 3.108 0.656 123.221 o
-9 -8 -13 3.883 3.366 0.670 118.140 o
-9 -8 -12 3.580 3.234 0.670 118.140 o
-9 -8 -11 20.477 20.247 1.048 48.390 o
-9 -8 -10 0.957 1.027 0.552 174.455 o
-9 -8 -9 70.079 72.151 1.914 14.502 o
-9 -8 -8 56.471 58.190 1.641 19.715 o
-9 -8 -7 1.514 1.879 0.517 198.827 o
-9 -8 -6 24.465 23.697 0.964 57.172 o
-9 -8 -5 80.296 80.804 1.962 13.789 o
-9 -8 -4 91.765 91.979 2.137 11.628 o
-9 -8 -3 10.669 10.993 0.670 118.140 o
-9 -8 -2 37.931 37.860 1.166 39.040 o
-9 -8 -1 230.098 232.377 4.470 2.658 o
-9 -7 -18 1.399 1.432 0.573 161.924 o
-9 -7 -17 1.262 1.089 0.587 154.305 o
-9 -7 -16 9.935 10.148 0.831 76.886 o
-9 -7 -15 6.034 5.468 0.747 95.098 o
-9 -7 -14 0.763 0.517 0.594 150.696 o
-9 -7 -13 6.839 7.487 0.768 89.981 o
-9 -7 -12 14.296 14.555 0.922 62.487 o
-9 -7 -11 21.624 22.614 1.076 45.909 o
-9 -7 -10 8.393 8.227 0.705 106.732 o
-9 -7 -9 21.328 21.797 0.964 57.172 o
-9 -7 -8 17.707 18.500 0.873 69.682 o
-9 -7 -7 35.445 35.318 1.173 38.576 o
-9 -7 -6 39.696 40.647 1.250 33.981 o
-9 -7 -5 131.093 132.583 2.815 6.704 o
-9 -7 -4 94.875 96.427 2.179 11.185 o
-9 -7 -3 145.155 147.229 3.017 5.834 o
-9 -7 -2 40.161 40.444 1.180 38.121 o
-9 -7 -1 93.899 95.569 2.123 11.781 o
-9 -6 -18 6.589 6.733 0.691 111.088 o
-9 -6 -17 6.491 6.593 0.726 100.664 o
-9 -6 -16 5.401 5.608 0.733 98.755 o
-9 -6 -15 12.047 12.201 0.873 69.682 o
-9 -6 -14 5.428 5.936 0.726 100.664 o
-9 -6 -13 18.762 18.172 1.006 52.507 o
-9 -6 -12 9.166 9.261 0.796 83.778 o
-9 -6 -11 52.720 52.806 1.627 20.055 o
-9 -6 -10 10.475 10.637 0.740 96.901 o
-9 -6 -9 1.008 0.901 0.503 210.026 o
-9 -6 -8 85.573 87.160 2.095 12.098 o
-9 -6 -7 4.603 4.609 0.552 174.455 o
-9 -6 -6 86.186 88.899 2.067 12.427 o
-9 -6 -5 131.830 132.835 2.787 6.839 o
-9 -6 -4 19.328 20.030 0.810 80.914 o
-9 -6 -3 17.426 18.130 0.761 91.640 o
-9 -6 -2 182.546 184.551 3.604 4.089 o
-9 -6 -1 49.365 49.321 1.299 31.471 o
-9 -5 -18 15.504 15.525 0.880 68.580 o
-9 -5 -17 8.448 8.960 0.789 85.267 o
-9 -5 -16 8.040 8.157 0.803 82.327 o
-9 -5 -15 3.448 3.073 0.663 120.640 o
-9 -5 -14 17.890 18.284 1.006 52.507 o
-9 -5 -13 0.910 0.929 0.601 147.212 o
-9 -5 -12 42.663 42.833 1.474 24.455 o
-9 -5 -11 46.155 48.133 1.481 24.225 o
-9 -5 -10 83.049 83.430 2.074 12.343 o
-9 -5 -9 0.494 0.161 0.461 249.949 o
-9 -5 -8 31.678 32.867 1.110 43.067 o
-9 -5 -7 19.630 20.351 0.845 74.365 o
-9 -5 -6 88.972 90.023 2.060 12.511 o
-9 -5 -5 121.180 121.905 2.577 7.996 o
-9 -5 -4 2.675 2.745 0.440 274.320 o
-9 -5 -3 4.870 5.224 0.482 228.687 o
-9 -5 -2 72.097 71.851 1.669 19.061 o
-9 -5 -1 49.413 49.279 1.271 32.870 o
-9 -4 -19 2.176 1.997 0.594 150.696 o
-9 -4 -18 2.325 1.942 0.608 143.847 o
-9 -4 -17 2.166 2.794 0.643 128.636 o
-9 -4 -16 22.950 22.956 1.138 40.979 o
-9 -4 -15 37.916 37.909 1.404 26.949 o
-9 -4 -14 7.849 8.248 0.789 85.267 o
-9 -4 -13 46.602 47.428 1.571 21.507 o
-9 -4 -12 13.259 13.675 0.859 71.966 o
-9 -4 -11 40.617 40.744 1.334 29.845 o
-9 -4 -10 2.998 2.703 0.545 178.957 o
-9 -4 -9 20.072 20.672 0.894 66.454 o
-9 -4 -8 18.209 19.185 0.838 75.609 o
-9 -4 -7 1.413 1.599 0.454 257.699 o
-9 -4 -6 65.617 66.669 1.634 19.884 o
-9 -4 -5 47.310 47.868 1.285 32.159 o
-9 -4 -4 26.223 26.413 0.880 68.580 o
-9 -4 -3 7.723 8.087 0.517 198.827 o
-9 -4 -2 8.921 8.360 0.524 193.560 o
-9 -4 -1 101.029 98.250 2.088 12.179 o
-9 -3 -19 7.109 6.998 0.705 106.732 o
-9 -3 -18 4.658 4.093 0.670 118.140 o
-9 -3 -17 3.492 3.855 0.677 115.717 o
-9 -3 -16 5.302 5.154 0.705 106.732 o
-9 -3 -15 12.770 12.501 0.887 67.504 o
-9 -3 -14 2.257 1.976 0.636 131.479 o
-9 -3 -13 2.736 2.458 0.636 131.479 o
-9 -3 -12 3.413 3.171 0.615 140.596 o
-9 -3 -11 55.768 57.122 1.620 20.229 o
-9 -3 -10 17.702 17.418 0.845 74.365 o
-9 -3 -9 57.841 58.679 1.578 21.317 o
-9 -3 -8 21.661 22.314 0.880 68.580 o
-9 -3 -7 63.921 64.671 1.613 20.404 o
-9 -3 -6 55.475 55.152 1.418 26.421 o
-9 -3 -5 31.784 32.329 0.992 53.996 o
-9 -3 -4 128.673 129.615 2.647 7.580 o
-9 -3 -3 2.406 2.298 0.384 359.926 o
-9 -3 -2 30.021 29.444 0.894 66.454 o
-9 -3 -1 8.055 7.948 0.496 215.984 o
-9 -2 -19 0.654 0.643 0.545 178.957 o
-9 -2 -18 13.644 13.102 0.866 70.810 o
-9 -2 -17 11.780 11.943 0.880 68.580 o
-9 -2 -16 27.591 27.754 1.194 37.235 o
-9 -2 -15 2.721 2.284 0.643 128.636 o
-9 -2 -14 3.047 2.200 0.636 131.479 o
-9 -2 -13 1.308 0.859 0.580 158.046 o
-9 -2 -12 18.869 19.967 0.943 59.741 o
-9 -2 -11 17.324 16.999 0.859 71.966 o
-9 -2 -10 27.277 27.272 1.027 50.385 o
-9 -2 -9 63.033 64.406 1.669 19.061 o
-9 -2 -8 17.798 18.075 0.796 83.778 o
-9 -2 -7 11.376 11.272 0.636 131.479 o
-9 -2 -6 30.939 30.506 0.971 56.352 o
-9 -2 -5 19.551 20.281 0.761 91.640 o
-9 -2 -4 27.145 26.881 0.866 70.810 o
-9 -2 -3 5.289 5.776 0.447 265.815 o
-9 -2 -2 52.052 50.955 1.257 33.604 o
-9 -2 -1 31.197 30.233 0.894 66.454 o
-9 -1 -19 0.644 0.517 0.545 178.957 o
-9 -1 -18 9.936 9.778 0.803 82.327 o
-9 -1 -17 11.603 10.923 0.866 70.810 o
-9 -1 -16 3.318 2.682 0.656 123.221 o
-9 -1 -15 8.858 9.631 0.810 80.914 o
-9 -1 -14 28.196 28.585 1.208 36.379 o
-9 -1 -13 1.678 2.081 0.608 143.847 o
-9 -1 -12 48.253 49.747 1.502 23.554 o
-9 -1 -11 27.351 26.881 1.048 48.390 o
-9 -1 -10 16.730 16.922 0.817 79.537 o
-9 -1 -9 32.801 33.321 1.103 43.614 o
-9 -1 -8 1.758 1.634 0.447 265.815 o
-9 -1 -7 1.338 1.390 0.426 292.603 o
-9 -1 -6 12.825 12.913 0.636 131.479 o
-9 -1 -5 3.553 3.834 0.433 283.241 o
-9 -1 -4 3.620 3.590 0.412 312.777 o
-9 -1 -3 69.672 69.749 1.585 21.129 o
-9 -1 -2 8.898 9.477 0.510 204.312 o
-9 -1 -1 7.050 6.830 0.454 257.699 o
-8 -19 -5 0.921 0.489 0.545 178.957 o
-8 -19 -4 0.516 0.719 0.552 174.455 o
-8 -19 -3 5.243 4.672 0.650 125.885 o
-8 -19 -2 2.553 2.060 0.608 143.847 o
-8 -19 -1 2.573 2.835 0.608 143.847 o
-8 -18 -8 5.130 5.434 0.656 123.221 o
-8 -18 -7 1.009 0.810 0.566 165.947 o
-8 -18 -6 3.349 3.038 0.622 137.454 o
-8 -18 -5 1.142 0.426 0.580 158.046 o
-8 -18 -4 3.421 2.891 0.643 128.636 o
-8 -18 -3 3.145 3.234 0.656 123.221 o
-8 -18 -2 11.784 11.957 0.859 71.966 o
-8 -18 -1 0.088 -0.531 0.559 170.121 o
-8 -17 -10 3.267 3.415 0.622 137.454 o
-8 -17 -9 0.742 0.852 0.566 165.947 o
-8 -17 -8 0.600 1.055 0.580 158.046 o
-8 -17 -7 4.701 4.498 0.684 113.367 o
-8 -17 -6 1.857 1.543 0.629 134.417 o
-8 -17 -5 3.652 4.100 0.698 108.878 o
-8 -17 -4 4.910 5.077 0.733 98.755 o
-8 -17 -3 3.114 3.359 0.684 113.367 o
-8 -17 -2 0.347 0.971 0.615 140.596 o
-8 -17 -1 2.328 2.402 0.670 118.140 o
-8 -16 -11 0.111 0.237 0.531 188.500 o
-8 -16 -10 0.809 0.691 0.580 158.046 o
-8 -16 -9 2.076 1.893 0.629 134.417 o
-8 -16 -8 2.796 2.947 0.656 123.221 o
-8 -16 -7 1.135 0.545 0.622 137.454 o
-8 -16 -6 2.124 1.711 0.656 123.221 o
-8 -16 -5 8.684 8.590 0.796 83.778 o
-8 -16 -4 3.829 3.897 0.684 113.367 o
-8 -16 -3 5.616 4.994 0.712 104.650 o
-8 -16 -2 2.712 2.284 0.650 125.885 o
-8 -16 -1 4.969 5.231 0.719 102.628 o
-8 -15 -13 1.412 0.775 0.573 161.924 o
-8 -15 -12 2.404 2.402 0.594 150.696 o
-8 -15 -11 3.703 3.792 0.656 123.221 o
-8 -15 -10 18.063 17.774 1.006 52.507 o
-8 -15 -9 0.700 0.789 0.608 143.847 o
-8 -15 -8 0.309 -0.279 0.573 161.924 o
-8 -15 -7 20.123 20.344 1.041 49.042 o
-8 -15 -6 2.155 1.173 0.629 134.417 o
-8 -15 -5 1.522 2.074 0.636 131.479 o
-8 -15 -4 2.991 3.227 0.663 120.640 o
-8 -15 -3 22.232 22.726 1.096 44.171 o
-8 -15 -2 1.688 2.354 0.636 131.479 o
-8 -15 -1 0.246 0.852 0.587 154.305 o
-8 -14 -14 0.313 -0.028 0.552 174.455 o
-8 -14 -13 3.963 3.597 0.643 128.636 o
-8 -14 -12 1.015 1.055 0.608 143.847 o
-8 -14 -11 6.356 7.047 0.761 91.640 o
-8 -14 -10 13.503 12.781 0.929 61.551 o
-8 -14 -9 4.880 4.875 0.705 106.732 o
-8 -14 -8 1.229 0.663 0.608 143.847 o
-8 -14 -7 2.293 2.200 0.636 131.479 o
-8 -14 -6 13.479 13.975 0.908 64.425 o
-8 -14 -5 7.658 7.564 0.761 91.640 o
-8 -14 -4 12.747 13.849 0.908 64.425 o
-8 -14 -3 8.811 7.654 0.761 91.640 o
-8 -14 -2 7.844 8.011 0.768 89.981 o
-8 -14 -1 11.001 10.315 0.817 79.537 o
-8 -13 -15 2.395 2.500 0.608 143.847 o
-8 -13 -14 15.821 15.476 0.894 66.454 o
-8 -13 -13 1.446 1.529 0.615 140.596 o
-8 -13 -12 11.782 11.684 0.880 68.580 o
-8 -13 -11 12.641 12.445 0.894 66.454 o
-8 -13 -10 2.210 2.039 0.643 128.636 o
-8 -13 -9 0.775 0.587 0.608 143.847 o
-8 -13 -8 4.415 4.316 0.698 108.878 o
-8 -13 -7 0.850 0.349 0.594 150.696 o
-8 -13 -6 14.768 14.722 0.929 61.551 o
-8 -13 -5 1.510 1.390 0.615 140.596 o
-8 -13 -4 30.610 29.270 1.208 36.379 o
-8 -13 -3 17.250 17.642 0.936 60.636 o
-8 -13 -2 1.604 1.578 0.566 165.947 o
-8 -13 -1 4.314 4.267 0.622 137.454 o
-8 -12 -15 2.090 2.780 0.594 150.696 o
-8 -12 -14 3.131 3.555 0.650 125.885 o
-8 -12 -13 17.513 18.116 1.020 51.078 o
-8 -12 -12 6.908 7.047 0.754 93.345 o
-8 -12 -11 25.436 25.910 1.173 38.576 o
-8 -12 -10 2.292 2.312 0.643 128.636 o
-8 -12 -9 23.146 24.521 1.138 40.979 o
-8 -12 -8 9.920 9.771 0.817 79.537 o
-8 -12 -7 10.374 10.357 0.824 78.194 o
-8 -12 -6 13.009 12.851 0.831 76.886 o
-8 -12 -5 49.460 49.404 1.509 23.336 o
-8 -12 -4 27.383 27.657 1.089 44.739 o
-8 -12 -3 8.146 8.073 0.684 113.367 o
-8 -12 -2 17.733 17.299 0.859 71.966 o
-8 -12 -1 15.277 15.092 0.810 80.914 o
-8 -11 -16 3.880 3.255 0.615 140.596 o
-8 -11 -15 0.499 1.208 0.580 158.046 o
-8 -11 -14 2.816 2.507 0.650 125.885 o
-8 -11 -13 0.579 0.901 0.608 143.847 o
-8 -11 -12 9.040 8.891 0.803 82.327 o
-8 -11 -11 21.210 20.512 1.069 46.511 o
-8 -11 -10 5.673 5.203 0.719 102.628 o
-8 -11 -9 18.548 18.473 1.006 52.507 o
-8 -11 -8 38.062 37.839 1.362 28.633 o
-8 -11 -7 43.493 43.328 1.404 26.949 o
-8 -11 -6 6.923 6.928 0.650 125.885 o
-8 -11 -5 2.104 2.256 0.531 188.500 o
-8 -11 -4 5.432 5.922 0.615 140.596 o
-8 -11 -3 45.456 44.495 1.362 28.633 o
-8 -11 -2 48.648 48.483 1.418 26.421 o
-8 -11 -1 20.482 21.301 0.908 64.425 o
-8 -10 -17 1.541 2.151 0.573 161.924 o
-8 -10 -16 2.558 2.242 0.608 143.847 o
-8 -10 -15 3.375 3.136 0.656 123.221 o
-8 -10 -14 4.750 5.399 0.726 100.664 o
-8 -10 -13 0.345 0.028 0.580 158.046 o
-8 -10 -12 6.698 6.453 0.747 95.098 o
-8 -10 -11 9.905 10.190 0.838 75.609 o
-8 -10 -10 1.463 1.585 0.615 140.596 o
-8 -10 -9 9.626 8.974 0.754 93.345 o
-8 -10 -8 0.012 0.154 0.496 215.984 o
-8 -10 -7 34.167 34.983 1.208 36.379 o
-8 -10 -6 24.003 23.410 0.978 55.550 o
-8 -10 -5 101.448 101.540 2.354 9.587 o
-8 -10 -4 67.702 68.645 1.767 17.010 o
-8 -10 -3 112.892 113.426 2.528 8.308 o
-8 -10 -2 0.804 1.606 0.482 228.687 o
-8 -10 -1 52.510 53.036 1.460 24.926 o
-8 -9 -17 3.856 4.072 0.629 134.417 o
-8 -9 -16 0.654 0.754 0.587 154.305 o
-8 -9 -15 12.648 13.130 0.915 63.445 o
-8 -9 -14 3.269 3.171 0.663 120.640 o
-8 -9 -13 5.013 5.042 0.712 104.650 o
-8 -9 -12 17.519 17.090 0.978 55.550 o
-8 -9 -11 3.213 2.835 0.650 125.885 o
-8 -9 -10 77.832 77.431 2.074 12.343 o
-8 -9 -9 15.088 15.735 0.859 71.966 o
-8 -9 -8 47.726 47.274 1.432 25.908 o
-8 -9 -7 20.640 21.951 0.936 60.636 o
-8 -9 -6 5.403 5.887 0.587 154.305 o
-8 -9 -5 86.101 85.993 2.046 12.682 o
-8 -9 -4 32.234 32.873 1.089 44.739 o
-8 -9 -3 73.138 72.780 1.781 16.744 o
-8 -9 -2 126.284 124.782 2.661 7.500 o
-8 -9 -1 19.492 20.149 0.824 78.194 o
-8 -8 -18 2.461 3.520 0.594 150.696 o
-8 -8 -17 2.943 2.591 0.622 137.454 o
-8 -8 -16 6.964 7.417 0.761 91.640 o
-8 -8 -15 4.322 4.121 0.677 115.717 o
-8 -8 -14 10.440 11.000 0.845 74.365 o
-8 -8 -13 4.340 4.959 0.698 108.878 o
-8 -8 -12 6.144 6.523 0.733 98.755 o
-8 -8 -11 4.578 4.686 0.663 120.640 o
-8 -8 -10 54.734 54.957 1.599 20.762 o
-8 -8 -9 32.134 32.552 1.166 39.040 o
-8 -8 -8 45.589 46.066 1.383 27.772 o
-8 -8 -7 51.624 52.603 1.474 24.455 o
-8 -8 -6 3.164 3.157 0.503 210.026 o
-8 -8 -5 36.312 36.477 1.138 40.979 o
-8 -8 -4 12.383 12.795 0.684 113.367 o
-8 -8 -3 111.132 112.602 2.423 9.042 o
-8 -8 -2 185.174 186.004 3.653 3.980 o
-8 -8 -1 18.173 18.885 0.775 88.368 o
-8 -7 -18 5.730 5.636 0.663 120.640 o
-8 -7 -17 2.239 2.507 0.636 131.479 o
-8 -7 -16 0.659 1.062 0.608 143.847 o
-8 -7 -15 6.290 6.439 0.726 100.664 o
-8 -7 -14 4.140 4.547 0.684 113.367 o
-8 -7 -13 2.542 2.773 0.650 125.885 o
-8 -7 -12 31.609 32.329 1.278 32.511 o
-8 -7 -11 6.145 5.685 0.650 125.885 o
-8 -7 -10 49.420 50.487 1.502 23.554 o
-8 -7 -9 13.680 13.772 0.775 88.368 o
-8 -7 -8 6.528 6.712 0.594 150.696 o
-8 -7 -7 19.853 20.191 0.852 73.151 o
-8 -7 -6 3.109 2.891 0.475 235.462 o
-8 -7 -5 146.540 145.043 2.982 5.971 o
-8 -7 -4 163.013 160.813 3.220 5.123 o
-8 -7 -3 49.258 50.222 1.320 30.480 o
-8 -7 -2 64.610 66.159 1.585 21.129 o
-8 -7 -1 23.599 24.192 0.838 75.609 o
-8 -6 -19 2.635 2.703 0.594 150.696 o
-8 -6 -18 6.598 6.747 0.712 104.650 o
-8 -6 -17 2.416 2.060 0.643 128.636 o
-8 -6 -16 38.943 39.557 1.460 24.926 o
-8 -6 -15 1.100 1.711 0.629 134.417 o
-8 -6 -14 12.457 13.242 0.894 66.454 o
-8 -6 -13 6.416 6.698 0.740 96.901 o
-8 -6 -12 19.972 20.533 0.999 53.243 o
-8 -6 -11 5.439 5.133 0.622 137.454 o
-8 -6 -10 77.812 78.555 1.976 13.595 o
-8 -6 -9 69.256 69.029 1.774 16.876 o
-8 -6 -8 41.682 42.693 1.271 32.870 o
-8 -6 -7 32.973 34.019 1.083 45.319 o
-8 -6 -6 86.197 87.970 2.004 13.218 o
-8 -6 -5 59.889 60.795 1.509 23.336 o
-8 -6 -4 35.556 35.562 1.048 48.390 o
-8 -6 -3 31.986 32.664 0.978 55.550 o
-8 -6 -2 61.170 61.955 1.474 24.455 o
-8 -6 -1 187.021 187.296 3.583 4.137 o
-8 -5 -19 20.927 20.456 0.957 58.009 o
-8 -5 -18 2.063 1.348 0.601 147.212 o
-8 -5 -17 5.715 5.657 0.733 98.755 o
-8 -5 -16 6.118 6.712 0.740 96.901 o
-8 -5 -15 46.923 47.589 1.585 21.129 o
-8 -5 -14 0.294 0.677 0.587 154.305 o
-8 -5 -13 20.165 21.029 1.041 49.042 o
-8 -5 -12 3.732 3.834 0.601 147.212 o
-8 -5 -11 106.995 107.588 2.500 8.495 o
-8 -5 -10 49.566 48.615 1.432 25.908 o
-8 -5 -9 62.135 63.966 1.662 19.221 o
-8 -5 -8 17.440 17.739 0.782 86.797 o
-8 -5 -7 35.081 36.463 1.110 43.067 o
-8 -5 -6 78.303 78.081 1.809 16.231 o
-8 -5 -5 39.304 40.144 1.124 42.004 o
-8 -5 -4 46.116 45.975 1.201 36.803 o
-8 -5 -3 20.258 20.645 0.740 96.901 o
-8 -5 -2 19.822 19.632 0.712 104.650 o
-8 -5 -1 3.610 3.820 0.398 335.111 o
-8 -4 -19 0.046 0.286 0.538 183.636 o
-8 -4 -18 6.955 7.040 0.747 95.098 o
-8 -4 -17 19.704 18.473 1.034 49.707 o
-8 -4 -16 9.679 9.198 0.810 80.914 o
-8 -4 -15 11.899 11.908 0.873 69.682 o
-8 -4 -14 22.407 21.462 1.076 45.909 o
-8 -4 -13 25.040 26.169 1.124 42.004 o
-8 -4 -12 8.982 8.863 0.705 106.732 o
-8 -4 -11 2.699 2.940 0.545 178.957 o
-8 -4 -10 81.384 82.257 2.004 13.218 o
-8 -4 -9 23.002 22.335 0.894 66.454 o
-8 -4 -8 53.039 53.525 1.418 26.421 o
-8 -4 -7 14.041 14.520 0.684 113.367 o
-8 -4 -6 95.445 97.293 2.116 11.859 o
-8 -4 -5 166.462 166.407 3.255 5.014 o
-8 -4 -4 6.329 6.146 0.461 249.949 o
-8 -4 -3 25.607 25.924 0.810 80.914 o
-8 -4 -2 4.755 4.994 0.398 335.111 o
-8 -4 -1 29.549 29.731 0.845 74.365 o
-8 -3 -19 7.473 7.962 0.719 102.628 o
-8 -3 -18 1.393 0.566 0.594 150.696 o
-8 -3 -17 4.182 5.245 0.726 100.664 o
-8 -3 -16 3.659 4.044 0.677 115.717 o
-8 -3 -15 30.567 30.038 1.250 33.981 o
-8 -3 -14 32.569 32.517 1.292 31.812 o
-8 -3 -13 28.108 28.606 1.159 39.511 o
-8 -3 -12 54.566 53.295 1.557 21.894 o
-8 -3 -11 14.800 15.623 0.810 80.914 o
-8 -3 -10 86.401 85.155 2.039 12.770 o
-8 -3 -9 41.448 41.352 1.229 35.149 o
-8 -3 -8 8.572 8.430 0.573 161.924 o
-8 -3 -7 10.615 10.301 0.580 158.046 o
-8 -3 -6 31.266 31.428 0.957 58.009 o
-8 -3 -5 62.754 62.898 1.481 24.225 o
-8 -3 -4 33.046 32.929 0.936 60.636 o
-8 -3 -3 228.239 226.469 4.183 3.034 o
-8 -3 -2 50.696 49.803 1.180 38.121 o
-8 -3 -1 60.311 59.706 1.341 29.535 o
-8 -2 -19 13.711 13.563 0.852 73.151 o
-8 -2 -18 5.870 4.952 0.712 104.650 o
-8 -2 -17 0.396 0.342 0.608 143.847 o
-8 -2 -16 2.596 2.291 0.643 128.636 o
-8 -2 -15 14.212 14.827 0.922 62.487 o
-8 -2 -14 21.070 21.455 1.055 47.751 o
-8 -2 -13 1.488 1.571 0.573 161.924 o
-8 -2 -12 14.004 14.024 0.796 83.778 o
-8 -2 -11 9.912 10.357 0.691 111.088 o
-8 -2 -10 32.485 32.971 1.096 44.171 o
-8 -2 -9 19.730 19.883 0.817 79.537 o
-8 -2 -8 62.007 62.395 1.550 22.092 o
-8 -2 -7 15.512 15.483 0.677 115.717 o
-8 -2 -6 50.601 51.381 1.292 31.812 o
-8 -2 -5 169.126 170.283 3.289 4.908 o
-8 -2 -4 39.729 40.318 1.034 49.707 o
-8 -2 -3 85.857 86.685 1.809 16.231 o
-8 -2 -2 23.692 23.592 0.719 102.628 o
-8 -2 -1 21.246 20.910 0.663 120.640 o
-8 -1 -19 8.825 9.233 0.761 91.640 o
-8 -1 -18 9.125 9.875 0.810 80.914 o
-8 -1 -17 5.011 6.034 0.712 104.650 o
-8 -1 -16 1.010 1.166 0.601 147.212 o
-8 -1 -15 2.583 2.263 0.629 134.417 o
-8 -1 -14 6.786 6.530 0.719 102.628 o
-8 -1 -13 50.697 51.618 1.543 22.292 o
-8 -1 -12 6.356 5.594 0.622 137.454 o
-8 -1 -11 8.368 8.569 0.643 128.636 o
-8 -1 -10 5.949 6.523 0.566 165.947 o
-8 -1 -9 2.329 2.123 0.447 265.815 o
-8 -1 -8 10.222 10.923 0.608 143.847 o
-8 -1 -7 81.224 80.728 1.830 15.861 o
-8 -1 -6 14.372 14.673 0.629 134.417 o
-8 -1 -5 74.627 75.531 1.676 18.902 o
-8 -1 -4 124.114 123.972 2.451 8.837 o
-8 -1 -3 35.600 35.486 0.929 61.551 o
-8 -1 -2 24.618 24.835 0.726 100.664 o
-8 -1 -1 20.298 20.386 0.643 128.636 o
-7 -20 -3 0.707 0.475 0.552 174.455 o
-7 -20 -2 0.475 0.084 0.531 188.500 o
-7 -20 -1 1.583 1.390 0.559 170.121 o
-7 -19 -7 8.242 8.506 0.740 96.901 o
-7 -19 -6 0.782 1.117 0.559 170.121 o
-7 -19 -5 4.477 4.253 0.643 128.636 o
-7 -19 -4 0.895 1.418 0.580 158.046 o
-7 -19 -3 0.637 1.131 0.573 161.924 o
-7 -19 -2 0.858 1.124 0.580 158.046 o
-7 -19 -1 0.995 1.159 0.594 150.696 o
-7 -18 -9 1.727 1.502 0.566 165.947 o
-7 -18 -8 2.138 2.249 0.601 147.212 o
-7 -18 -7 1.876 2.326 0.601 147.212 o
-7 -18 -6 0.915 0.908 0.601 147.212 o
-7 -18 -5 21.688 21.099 1.048 48.390 o
-7 -18 -4 11.362 10.944 0.852 73.151 o
-7 -18 -3 7.530 8.311 0.789 85.267 o
-7 -18 -2 11.306 10.986 0.866 70.810 o
-7 -18 -1 6.781 6.523 0.761 91.640 o
-7 -17 -11 1.297 1.774 0.580 158.046 o
-7 -17 -10 5.124 4.847 0.656 123.221 o
-7 -17 -9 7.100 7.689 0.740 96.901 o
-7 -17 -8 14.884 14.904 0.929 61.551 o
-7 -17 -7 25.940 26.337 1.173 38.576 o
-7 -17 -6 0.591 -0.237 0.601 147.212 o
-7 -17 -5 8.904 9.442 0.838 75.609 o
-7 -17 -4 2.296 2.354 0.636 131.479 o
-7 -17 -3 4.716 5.112 0.712 104.650 o
-7 -17 -2 9.373 8.814 0.810 80.914 o
-7 -17 -1 14.140 13.689 0.922 62.487 o
-7 -16 -12 6.339 5.867 0.663 120.640 o
-7 -16 -11 4.280 4.700 0.656 123.221 o
-7 -16 -10 3.185 2.982 0.650 125.885 o
-7 -16 -9 1.241 0.789 0.615 140.596 o
-7 -16 -8 6.382 6.537 0.761 91.640 o
-7 -16 -7 1.243 1.013 0.615 140.596 o
-7 -16 -6 40.515 40.584 1.446 25.410 o
-7 -16 -5 13.156 13.430 0.915 63.445 o
-7 -16 -4 36.993 37.811 1.404 26.949 o
-7 -16 -3 2.760 2.912 0.663 120.640 o
-7 -16 -2 12.779 12.990 0.894 66.454 o
-7 -16 -1 28.864 28.341 1.229 35.149 o
-7 -15 -13 1.099 0.845 0.559 170.121 o
-7 -15 -12 2.906 2.284 0.629 134.417 o
-7 -15 -11 3.629 3.890 0.670 118.140 o
-7 -15 -10 5.987 6.090 0.754 93.345 o
-7 -15 -9 31.704 31.672 1.264 33.234 o
-7 -15 -8 15.052 15.274 0.950 58.865 o
-7 -15 -7 9.122 8.583 0.810 80.914 o
-7 -15 -6 19.356 19.674 1.041 49.042 o
-7 -15 -5 3.336 3.268 0.663 120.640 o
-7 -15 -4 2.635 2.437 0.643 128.636 o
-7 -15 -3 2.694 3.443 0.663 120.640 o
-7 -15 -2 6.827 6.963 0.754 93.345 o
-7 -15 -1 29.367 29.633 1.229 35.149 o
-7 -14 -14 0.129 -0.293 0.538 183.636 o
-7 -14 -13 13.332 13.772 0.880 68.580 o
-7 -14 -12 1.531 2.493 0.650 125.885 o
-7 -14 -11 20.933 21.224 1.096 44.171 o
-7 -14 -10 2.741 1.830 0.643 128.636 o
-7 -14 -9 1.956 2.060 0.629 134.417 o
-7 -14 -8 3.315 3.359 0.670 118.140 o
-7 -14 -7 5.625 5.329 0.719 102.628 o
-7 -14 -6 5.411 5.364 0.712 104.650 o
-7 -14 -5 8.288 7.480 0.761 91.640 o
-7 -14 -4 9.478 9.491 0.789 85.267 o
-7 -14 -3 34.454 34.850 1.320 30.480 o
-7 -14 -2 4.761 4.665 0.656 123.221 o
-7 -14 -1 43.491 43.363 1.453 25.166 o
-7 -13 -15 0.620 1.376 0.559 170.121 o
-7 -13 -14 1.663 1.180 0.587 154.305 o
-7 -13 -13 1.717 1.048 0.615 140.596 o
-7 -13 -12 7.285 6.963 0.775 88.368 o
-7 -13 -11 1.881 2.458 0.629 134.417 o
-7 -13 -10 8.643 8.416 0.796 83.778 o
-7 -13 -9 1.642 2.249 0.636 131.479 o
-7 -13 -8 3.032 3.604 0.670 118.140 o
-7 -13 -7 46.372 45.424 1.529 22.701 o
-7 -13 -6 26.904 27.335 1.173 38.576 o
-7 -13 -5 2.180 1.907 0.580 158.046 o
-7 -13 -4 1.997 1.627 0.552 174.455 o
-7 -13 -3 17.951 17.509 0.887 67.504 o
-7 -13 -2 23.472 23.103 0.992 53.996 o
-7 -13 -1 2.122 2.207 0.531 188.500 o
-7 -12 -16 1.301 0.789 0.552 174.455 o
-7 -12 -15 11.382 11.440 0.831 76.886 o
-7 -12 -14 0.460 0.643 0.601 147.212 o
-7 -12 -13 14.832 14.513 0.950 58.865 o
-7 -12 -12 1.431 1.215 0.615 140.596 o
-7 -12 -11 10.163 11.139 0.852 73.151 o
-7 -12 -10 1.256 1.062 0.615 140.596 o
-7 -12 -9 0.251 0.587 0.580 158.046 o
-7 -12 -8 8.227 8.178 0.761 91.640 o
-7 -12 -7 9.580 9.226 0.747 95.098 o
-7 -12 -6 6.128 5.720 0.636 131.479 o
-7 -12 -5 12.320 13.067 0.775 88.368 o
-7 -12 -4 11.903 11.957 0.747 95.098 o
-7 -12 -3 33.927 32.992 1.159 39.511 o
-7 -12 -2 1.913 1.690 0.482 228.687 o
-7 -12 -1 0.787 0.957 0.468 242.543 o
-7 -11 -17 7.231 7.892 0.719 102.628 o
-7 -11 -16 0.446 0.154 0.559 170.121 o
-7 -11 -15 12.385 12.620 0.880 68.580 o
-7 -11 -14 0.270 0.698 0.622 137.454 o
-7 -11 -13 2.940 2.361 0.643 128.636 o
-7 -11 -12 2.516 2.416 0.643 128.636 o
-7 -11 -11 9.157 9.205 0.810 80.914 o
-7 -11 -10 4.761 4.742 0.691 111.088 o
-7 -11 -9 26.690 25.778 1.117 42.530 o
-7 -11 -8 3.480 3.506 0.587 154.305 o
-7 -11 -7 3.070 3.352 0.566 165.947 o
-7 -11 -6 19.084 19.255 0.894 66.454 o
-7 -11 -5 4.203 4.058 0.559 170.121 o
-7 -11 -4 13.950 13.744 0.754 93.345 o
-7 -11 -3 37.783 38.258 1.215 35.962 o
-7 -11 -2 4.752 4.791 0.545 178.957 o
-7 -11 -1 12.519 12.341 0.705 106.732 o
-7 -10 -17 1.731 1.921 0.573 161.924 o
-7 -10 -16 3.189 3.415 0.650 125.885 o
-7 -10 -15 0.112 0.175 0.594 150.696 o
-7 -10 -14 0.219 -0.670 0.566 165.947 o
-7 -10 -13 2.313 2.759 0.643 128.636 o
-7 -10 -12 3.616 3.087 0.656 123.221 o
-7 -10 -11 0.706 0.286 0.580 158.046 o
-7 -10 -10 7.656 7.473 0.719 102.628 o
-7 -10 -9 40.831 40.144 1.327 30.160 o
-7 -10 -8 18.919 18.794 0.894 66.454 o
-7 -10 -7 19.372 20.184 0.901 65.427 o
-7 -10 -6 27.443 27.147 1.020 51.078 o
-7 -10 -5 12.632 12.362 0.712 104.650 o
-7 -10 -4 0.138 0.656 0.433 283.241 o
-7 -10 -3 4.989 4.896 0.524 193.560 o
-7 -10 -2 17.272 17.229 0.768 89.981 o
-7 -10 -1 30.635 30.227 1.006 52.507 o
-7 -9 -18 5.828 5.622 0.650 125.885 o
-7 -9 -17 1.729 1.844 0.594 150.696 o
-7 -9 -16 0.472 0.824 0.594 150.696 o
-7 -9 -15 4.145 4.568 0.691 111.088 o
-7 -9 -14 24.903 25.079 1.145 40.481 o
-7 -9 -13 2.349 2.256 0.643 128.636 o
-7 -9 -12 34.108 33.970 1.313 30.805 o
-7 -9 -11 5.156 4.826 0.656 123.221 o
-7 -9 -10 1.421 1.606 0.524 193.560 o
-7 -9 -9 34.763 34.089 1.194 37.235 o
-7 -9 -8 1.828 1.753 0.503 210.026 o
-7 -9 -7 22.931 22.377 0.915 63.445 o
-7 -9 -6 38.706 38.265 1.187 37.674 o
-7 -9 -5 8.132 7.815 0.587 154.305 o
-7 -9 -4 13.314 13.332 0.684 113.367 o
-7 -9 -3 25.963 25.533 0.901 65.427 o
-7 -9 -2 29.841 29.780 0.971 56.352 o
-7 -9 -1 22.015 21.671 0.817 79.537 o
-7 -8 -18 0.768 1.404 0.559 170.121 o
-7 -8 -17 2.471 2.940 0.643 128.636 o
-7 -8 -16 41.714 42.665 1.509 23.336 o
-7 -8 -15 7.537 7.480 0.761 91.640 o
-7 -8 -14 10.144 10.783 0.831 76.886 o
-7 -8 -13 19.817 19.618 1.034 49.707 o
-7 -8 -12 28.266 27.691 1.180 38.121 o
-7 -8 -11 11.295 10.741 0.747 95.098 o
-7 -8 -10 5.272 5.692 0.615 140.596 o
-7 -8 -9 3.831 3.862 0.552 174.455 o
-7 -8 -8 13.438 13.179 0.733 98.755 o
-7 -8 -7 32.441 32.818 1.083 45.319 o
-7 -8 -6 1.609 1.564 0.433 283.241 o
-7 -8 -5 8.013 7.983 0.559 170.121 o
-7 -8 -4 29.524 30.122 0.971 56.352 o
-7 -8 -3 33.040 33.020 1.006 52.507 o
-7 -8 -2 97.239 95.904 2.088 12.179 o
-7 -8 -1 2.878 2.731 0.405 323.655 o
-7 -7 -19 0.652 0.342 0.545 178.957 o
-7 -7 -18 13.066 12.606 0.838 75.609 o
-7 -7 -17 1.491 1.103 0.608 143.847 o
-7 -7 -16 1.464 1.334 0.608 143.847 o
-7 -7 -15 0.214 0.147 0.573 161.924 o
-7 -7 -14 13.332 13.577 0.901 65.427 o
-7 -7 -13 6.197 5.790 0.712 104.650 o
-7 -7 -12 38.637 38.998 1.362 28.633 o
-7 -7 -11 17.778 17.893 0.887 67.504 o
-7 -7 -10 54.311 53.902 1.529 22.701 o
-7 -7 -9 6.163 5.734 0.580 158.046 o
-7 -7 -8 78.586 77.997 1.886 14.935 o
-7 -7 -7 10.126 9.149 0.601 147.212 o
-7 -7 -6 20.055 20.156 0.796 83.778 o
-7 -7 -5 13.803 13.605 0.650 125.885 o
-7 -7 -4 14.790 14.701 0.650 125.885 o
-7 -7 -3 16.804 17.313 0.684 113.367 o
-7 -7 -2 73.351 73.855 1.669 19.061 o
-7 -7 -1 11.143 11.635 0.559 170.121 o
-7 -6 -19 1.730 2.263 0.566 165.947 o
-7 -6 -18 5.388 4.840 0.691 111.088 o
-7 -6 -17 9.924 9.764 0.838 75.609 o
-7 -6 -16 0.210 0.161 0.573 161.924 o
-7 -6 -15 10.341 10.322 0.824 78.194 o
-7 -6 -14 13.826 14.995 0.922 62.487 o
-7 -6 -13 21.767 21.811 1.055 47.751 o
-7 -6 -12 0.024 0.272 0.496 215.984 o
-7 -6 -11 2.566 2.500 0.538 183.636 o
-7 -6 -10 5.726 5.308 0.573 161.924 o
-7 -6 -9 31.316 31.630 1.069 46.511 o
-7 -6 -8 29.343 29.612 0.999 53.243 o
-7 -6 -7 70.904 70.210 1.690 18.591 o
-7 -6 -6 66.474 67.116 1.606 20.582 o
-7 -6 -5 18.136 17.963 0.705 106.732 o
-7 -6 -4 91.990 91.169 1.962 13.789 o
-7 -6 -3 1.216 0.985 0.342 453.468 o
-7 -6 -2 69.216 70.657 1.578 21.317 o
-7 -6 -1 0.356 0.580 0.307 562.385 o
-7 -5 -19 0.204 0.244 0.545 178.957 o
-7 -5 -18 8.402 7.640 0.761 91.640 o
-7 -5 -17 24.782 24.570 1.159 39.511 o
-7 -5 -16 14.247 12.969 0.894 66.454 o
-7 -5 -15 6.821 7.047 0.747 95.098 o
-7 -5 -14 25.560 25.910 1.152 39.992 o
-7 -5 -13 4.092 4.449 0.636 131.479 o
-7 -5 -12 49.070 49.914 1.495 23.774 o
-7 -5 -11 34.540 35.793 1.194 37.235 o
-7 -5 -10 21.078 20.973 0.880 68.580 o
-7 -5 -9 24.579 25.652 0.936 60.636 o
-7 -5 -8 10.618 11.028 0.615 140.596 o
-7 -5 -7 13.729 13.870 0.656 123.221 o
-7 -5 -6 22.553 22.614 0.796 83.778 o
-7 -5 -5 17.799 17.802 0.677 115.717 o
-7 -5 -4 27.386 27.628 0.838 75.609 o
-7 -5 -3 19.391 19.220 0.656 123.221 o
-7 -5 -2 21.297 20.889 0.670 118.140 o
-7 -5 -1 19.804 19.897 0.650 125.885 o
-7 -4 -19 3.208 3.122 0.622 137.454 o
-7 -4 -18 5.159 4.931 0.712 104.650 o
-7 -4 -17 4.463 4.658 0.684 113.367 o
-7 -4 -16 3.187 4.072 0.670 118.140 o
-7 -4 -15 12.203 12.669 0.880 68.580 o
-7 -4 -14 9.030 8.974 0.782 86.797 o
-7 -4 -13 17.831 18.221 0.901 65.427 o
-7 -4 -12 5.388 5.238 0.608 143.847 o
-7 -4 -11 16.228 16.615 0.810 80.914 o
-7 -4 -10 9.171 9.261 0.629 134.417 o
-7 -4 -9 30.344 30.688 1.006 52.507 o
-7 -4 -8 132.463 133.177 2.759 6.978 o
-7 -4 -7 54.693 54.985 1.376 28.055 o
-7 -4 -6 30.654 31.288 0.929 61.551 o
-7 -4 -5 73.548 73.520 1.634 19.884 o
-7 -4 -4 79.615 79.163 1.683 18.746 o
-7 -4 -3 68.157 68.561 1.488 23.998 o
-7 -4 -2 84.896 84.478 1.746 17.420 o
-7 -4 -1 71.894 72.046 1.522 22.910 o
-7 -3 -20 0.799 0.817 0.566 165.947 o
-7 -3 -19 6.655 5.978 0.705 106.732 o
-7 -3 -18 16.093 15.833 0.957 58.009 o
-7 -3 -17 7.689 7.564 0.761 91.640 o
-7 -3 -16 20.055 20.826 1.055 47.751 o
-7 -3 -15 24.885 25.498 1.152 39.992 o
-7 -3 -14 1.948 1.453 0.594 150.696 o
-7 -3 -13 44.599 45.696 1.425 26.163 o
-7 -3 -12 54.693 53.770 1.536 22.495 o
-7 -3 -11 18.554 18.382 0.838 75.609 o
-7 -3 -10 32.329 31.749 1.055 47.751 o
-7 -3 -9 16.030 15.763 0.719 102.628 o
-7 -3 -8 46.875 46.737 1.250 33.981 o
-7 -3 -7 81.944 80.616 1.802 16.357 o
-7 -3 -6 111.702 114.111 2.340 9.702 o
-7 -3 -5 50.206 49.747 1.187 37.674 o
-7 -3 -4 35.300 35.646 0.922 62.487 o
-7 -3 -3 211.324 210.762 3.869 3.547 o
-7 -3 -2 14.583 14.129 0.517 198.827 o
-7 -3 -1 101.814 101.847 2.011 13.127 o
-7 -2 -20 9.499 9.002 0.719 102.628 o
-7 -2 -19 4.133 3.499 0.650 125.885 o
-7 -2 -18 0.406 0.398 0.601 147.212 o
-7 -2 -17 25.908 26.148 1.159 39.511 o
-7 -2 -16 17.548 16.755 0.985 54.765 o
-7 -2 -15 22.290 22.384 1.083 45.319 o
-7 -2 -14 3.655 3.338 0.622 137.454 o
-7 -2 -13 181.942 180.689 3.771 3.734 o
-7 -2 -12 2.511 2.856 0.524 193.560 o
-7 -2 -11 82.527 82.921 1.997 13.311 o
-7 -2 -10 0.898 1.320 0.433 283.241 o
-7 -2 -9 12.854 13.011 0.650 125.885 o
-7 -2 -8 238.641 239.592 4.526 2.593 o
-7 -2 -7 17.975 17.683 0.684 113.367 o
-7 -2 -6 6.964 6.865 0.454 257.699 o
-7 -2 -5 89.304 88.585 1.844 15.622 o
-7 -2 -4 21.705 21.916 0.670 118.140 o
-7 -2 -3 218.333 217.578 3.981 3.351 o
-7 -2 -2 123.184 122.038 2.354 9.587 o
-7 -2 -1 502.485 485.168 8.506 0.734 o
-7 -1 -20 2.962 2.486 0.587 154.305 o
-7 -1 -19 7.281 6.977 0.733 98.755 o
-7 -1 -18 6.766 6.726 0.754 93.345 o
-7 -1 -17 0.354 -0.168 0.573 161.924 o
-7 -1 -16 6.940 6.935 0.740 96.901 o
-7 -1 -15 5.122 4.658 0.691 111.088 o
-7 -1 -14 57.236 58.120 1.718 17.992 o
-7 -1 -13 19.870 20.023 0.922 62.487 o
-7 -1 -12 13.872 13.891 0.768 89.981 o
-7 -1 -11 28.252 28.669 1.020 51.078 o
-7 -1 -10 68.623 67.081 1.669 19.061 o
-7 -1 -9 13.107 13.619 0.656 123.221 o
-7 -1 -8 281.872 278.667 5.182 1.978 o
-7 -1 -7 404.041 403.680 7.235 1.014 o
-7 -1 -6 190.252 191.647 3.604 4.089 o
-7 -1 -5 56.347 56.549 1.285 32.159 o
-7 -1 -4 142.587 142.850 2.724 7.158 o
-7 -1 -3 646.404 636.427 11.174 0.425 o
-7 -1 -2 88.994 89.353 1.788 16.613 o
-7 -1 -1 182.789 178.007 3.275 4.950 o
-6 -20 -5 6.172 5.755 0.677 115.717 o
-6 -20 -4 7.086 6.781 0.684 113.367 o
-6 -20 -3 0.579 0.210 0.545 178.957 o
-6 -20 -2 5.429 5.496 0.670 118.140 o
-6 -20 -1 0.171 0.684 0.552 174.455 o
-6 -19 -8 4.278 4.805 0.656 123.221 o
-6 -19 -7 5.245 4.938 0.650 125.885 o
-6 -19 -6 1.554 1.362 0.580 158.046 o
-6 -19 -5 4.325 4.959 0.670 118.140 o
-6 -19 -4 1.232 1.341 0.594 150.696 o
-6 -19 -3 7.067 6.886 0.740 96.901 o
-6 -19 -2 13.463 13.619 0.894 66.454 o
-6 -19 -1 0.682 0.747 0.601 147.212 o
-6 -18 -10 0.131 -0.293 0.538 183.636 o
-6 -18 -9 0.640 0.650 0.552 174.455 o
-6 -18 -8 1.594 2.123 0.594 150.696 o
-6 -18 -7 6.071 5.908 0.705 106.732 o
-6 -18 -6 4.347 4.449 0.691 111.088 o
-6 -18 -5 3.230 2.877 0.670 118.140 o
-6 -18 -4 0.354 1.159 0.615 140.596 o
-6 -18 -3 5.168 5.217 0.726 100.664 o
-6 -18 -2 0.772 0.950 0.622 137.454 o
-6 -18 -1 7.052 7.396 0.796 83.778 o
-6 -17 -11 0.312 0.901 0.545 178.957 o
-6 -17 -10 4.752 4.400 0.656 123.221 o
-6 -17 -9 3.834 3.262 0.656 123.221 o
-6 -17 -8 1.942 2.340 0.629 134.417 o
-6 -17 -7 4.093 3.820 0.698 108.878 o
-6 -17 -6 1.332 1.306 0.636 131.479 o
-6 -17 -5 7.904 8.374 0.768 89.981 o
-6 -17 -4 1.419 1.669 0.615 140.596 o
-6 -17 -3 6.017 6.027 0.733 98.755 o
-6 -17 -2 12.825 12.941 0.894 66.454 o
-6 -17 -1 5.047 4.994 0.712 104.650 o
-6 -16 -13 0.118 -0.119 0.545 178.957 o
-6 -16 -12 6.527 6.579 0.691 111.088 o
-6 -16 -11 1.058 1.278 0.601 147.212 o
-6 -16 -10 0.317 0.244 0.594 150.696 o
-6 -16 -9 12.640 12.536 0.901 65.427 o
-6 -16 -8 8.117 8.709 0.789 85.267 o
-6 -16 -7 1.980 1.914 0.643 128.636 o
-6 -16 -6 4.780 4.798 0.705 106.732 o
-6 -16 -5 2.716 2.682 0.656 123.221 o
-6 -16 -4 17.155 17.013 0.985 54.765 o
-6 -16 -3 19.170 18.542 1.013 51.785 o
-6 -16 -2 19.967 19.066 1.020 51.078 o
-6 -16 -1 4.350 4.121 0.691 111.088 o
-6 -15 -14 2.982 2.486 0.601 147.212 o
-6 -15 -13 0.714 0.594 0.552 174.455 o
-6 -15 -12 6.233 5.420 0.719 102.628 o
-6 -15 -11 2.172 2.074 0.643 128.636 o
-6 -15 -10 6.282 5.908 0.754 93.345 o
-6 -15 -9 4.369 5.231 0.705 106.732 o
-6 -15 -8 2.879 3.443 0.677 115.717 o
-6 -15 -7 25.303 24.807 1.145 40.481 o
-6 -15 -6 5.559 5.413 0.719 102.628 o
-6 -15 -5 11.041 11.007 0.845 74.365 o
-6 -15 -4 1.799 1.851 0.622 137.454 o
-6 -15 -3 14.206 13.828 0.894 66.454 o
-6 -15 -2 7.403 7.291 0.754 93.345 o
-6 -15 -1 11.234 11.705 0.845 74.365 o
-6 -14 -15 0.305 0.440 0.517 198.827 o
-6 -14 -14 4.569 4.079 0.650 125.885 o
-6 -14 -13 7.263 7.843 0.768 89.981 o
-6 -14 -12 3.954 3.995 0.691 111.088 o
-6 -14 -11 5.366 4.896 0.691 111.088 o
-6 -14 -10 7.743 7.138 0.768 89.981 o
-6 -14 -9 11.813 10.818 0.852 73.151 o
-6 -14 -8 5.279 4.784 0.719 102.628 o
-6 -14 -7 8.285 7.878 0.775 88.368 o
-6 -14 -6 1.530 1.592 0.608 143.847 o
-6 -14 -5 23.558 23.906 1.096 44.171 o
-6 -14 -4 6.208 6.928 0.698 108.878 o
-6 -14 -3 26.114 26.057 1.110 43.067 o
-6 -14 -2 83.521 81.831 2.095 12.098 o
-6 -14 -1 56.234 56.437 1.634 19.884 o
-6 -13 -16 1.024 1.816 0.566 165.947 o
-6 -13 -15 3.792 3.946 0.636 131.479 o
-6 -13 -14 1.311 1.285 0.615 140.596 o
-6 -13 -13 4.490 4.602 0.712 104.650 o
-6 -13 -12 1.841 1.467 0.615 140.596 o
-6 -13 -11 0.761 0.775 0.587 154.305 o
-6 -13 -10 0.943 -0.363 0.587 154.305 o
-6 -13 -9 53.073 53.602 1.690 18.591 o
-6 -13 -8 45.768 45.605 1.536 22.495 o
-6 -13 -7 27.089 27.140 1.166 39.040 o
-6 -13 -6 26.011 26.015 1.103 43.614 o
-6 -13 -5 0.421 0.629 0.503 210.026 o
-6 -13 -4 89.563 89.115 2.193 11.043 o
-6 -13 -3 34.191 33.705 1.187 37.674 o
-6 -13 -2 22.703 22.998 0.971 56.352 o
-6 -13 -1 18.990 18.878 0.887 67.504 o
-6 -12 -16 18.258 17.243 0.922 62.487 o
-6 -12 -15 5.423 5.762 0.719 102.628 o
-6 -12 -14 7.662 6.509 0.775 88.368 o
-6 -12 -13 0.032 0.126 0.580 158.046 o
-6 -12 -12 21.053 21.364 1.076 45.909 o
-6 -12 -11 4.576 4.700 0.698 108.878 o
-6 -12 -10 3.020 3.569 0.670 118.140 o
-6 -12 -9 20.994 21.594 1.062 47.125 o
-6 -12 -8 11.256 11.070 0.796 83.778 o
-6 -12 -7 5.822 5.894 0.636 131.479 o
-6 -12 -6 30.314 30.122 1.117 42.530 o
-6 -12 -5 8.082 8.646 0.670 118.140 o
-6 -12 -4 41.261 41.226 1.299 31.471 o
-6 -12 -3 18.780 19.276 0.873 69.682 o
-6 -12 -2 22.956 23.620 0.943 59.741 o
-6 -12 -1 31.584 31.134 1.083 45.319 o
-6 -11 -17 1.764 1.746 0.573 161.924 o
-6 -11 -16 5.881 6.237 0.726 100.664 o
-6 -11 -15 9.885 9.533 0.838 75.609 o
-6 -11 -14 35.455 37.462 1.376 28.055 o
-6 -11 -13 3.947 4.114 0.677 115.717 o
-6 -11 -12 9.649 9.680 0.817 79.537 o
-6 -11 -11 44.063 44.565 1.516 23.122 o
-6 -11 -10 16.015 16.971 0.964 57.172 o
-6 -11 -9 50.788 50.641 1.529 22.701 o
-6 -11 -8 2.418 2.144 0.538 183.636 o
-6 -11 -7 11.575 11.614 0.726 100.664 o
-6 -11 -6 9.037 9.002 0.656 123.221 o
-6 -11 -5 2.767 2.479 0.503 210.026 o
-6 -11 -4 45.377 44.572 1.313 30.805 o
-6 -11 -3 5.507 4.987 0.538 183.636 o
-6 -11 -2 23.187 22.558 0.887 67.504 o
-6 -11 -1 69.105 69.008 1.718 17.992 o
-6 -10 -18 0.053 -0.063 0.545 178.957 o
-6 -10 -17 2.869 2.423 0.615 140.596 o
-6 -10 -16 6.493 6.041 0.726 100.664 o
-6 -10 -15 16.567 16.901 0.992 53.996 o
-6 -10 -14 18.093 18.326 1.006 52.507 o
-6 -10 -13 4.320 4.665 0.691 111.088 o
-6 -10 -12 13.422 13.528 0.894 66.454 o
-6 -10 -11 25.260 24.500 1.117 42.530 o
-6 -10 -10 6.287 6.614 0.663 120.640 o
-6 -10 -9 54.502 54.531 1.571 21.507 o
-6 -10 -8 14.599 14.890 0.796 83.778 o
-6 -10 -7 1.239 1.250 0.475 235.462 o
-6 -10 -6 24.192 23.941 0.929 61.551 o
-6 -10 -5 101.171 101.854 2.291 10.120 o
-6 -10 -4 41.656 41.736 1.222 35.552 o
-6 -10 -3 1.999 2.116 0.440 274.320 o
-6 -10 -2 5.342 5.231 0.503 210.026 o
-6 -10 -1 0.388 0.419 0.391 347.186 o
-6 -9 -18 3.406 3.527 0.615 140.596 o
-6 -9 -17 1.212 0.880 0.601 147.212 o
-6 -9 -16 15.644 14.799 0.957 58.009 o
-6 -9 -15 12.778 12.536 0.880 68.580 o
-6 -9 -14 2.546 2.312 0.636 131.479 o
-6 -9 -13 0.938 0.999 0.594 150.696 o
-6 -9 -12 13.739 12.864 0.880 68.580 o
-6 -9 -11 2.370 2.563 0.559 170.121 o
-6 -9 -10 50.094 48.553 1.467 24.689 o
-6 -9 -9 5.877 6.432 0.608 143.847 o
-6 -9 -8 11.732 11.712 0.698 108.878 o
-6 -9 -7 12.045 11.880 0.677 115.717 o
-6 -9 -6 4.279 4.183 0.503 210.026 o
-6 -9 -5 31.926 31.553 1.020 51.078 o
-6 -9 -4 10.343 9.945 0.594 150.696 o
-6 -9 -3 30.922 30.296 0.964 57.172 o
-6 -9 -2 24.568 24.479 0.845 74.365 o
-6 -9 -1 15.976 15.972 0.677 115.717 o
-6 -8 -19 6.589 6.404 0.691 111.088 o
-6 -8 -18 11.053 10.671 0.796 83.778 o
-6 -8 -17 3.875 3.583 0.684 113.367 o
-6 -8 -16 14.001 13.968 0.908 64.425 o
-6 -8 -15 8.835 9.352 0.810 80.914 o
-6 -8 -14 18.819 18.906 1.020 51.078 o
-6 -8 -13 22.566 21.818 1.069 46.511 o
-6 -8 -12 12.989 12.089 0.824 78.194 o
-6 -8 -11 21.555 21.559 0.957 58.009 o
-6 -8 -10 17.922 17.013 0.838 75.609 o
-6 -8 -9 29.468 29.228 1.048 48.390 o
-6 -8 -8 64.062 64.043 1.648 19.549 o
-6 -8 -7 7.855 7.599 0.566 165.947 o
-6 -8 -6 22.623 22.565 0.838 75.609 o
-6 -8 -5 2.943 2.570 0.426 292.603 o
-6 -8 -4 4.401 4.274 0.440 274.320 o
-6 -8 -3 28.286 28.494 0.894 66.454 o
-6 -8 -2 64.698 64.979 1.516 23.122 o
-6 -8 -1 63.876 64.127 1.495 23.774 o
-6 -7 -19 1.495 1.467 0.566 165.947 o
-6 -7 -18 4.020 4.840 0.677 115.717 o
-6 -7 -17 2.793 2.717 0.670 118.140 o
-6 -7 -16 12.353 12.864 0.887 67.504 o
-6 -7 -15 5.864 6.453 0.740 96.901 o
-6 -7 -14 13.588 13.304 0.894 66.454 o
-6 -7 -13 18.251 18.766 0.985 54.765 o
-6 -7 -12 61.859 61.584 1.718 17.992 o
-6 -7 -11 25.098 24.835 0.999 53.243 o
-6 -7 -10 6.075 6.293 0.580 158.046 o
-6 -7 -9 4.206 4.637 0.531 188.500 o
-6 -7 -8 1.710 1.411 0.440 274.320 o
-6 -7 -7 113.274 112.959 2.423 9.042 o
-6 -7 -6 129.593 129.755 2.675 7.422 o
-6 -7 -5 49.071 48.001 1.243 34.364 o
-6 -7 -4 39.379 40.025 1.083 45.319 o
-6 -7 -3 25.640 26.225 0.817 79.537 o
-6 -7 -2 2.807 3.185 0.356 418.599 o
-6 -7 -1 12.537 12.396 0.531 188.500 o
-6 -6 -19 11.988 11.936 0.803 82.327 o
-6 -6 -18 4.629 4.554 0.691 111.088 o
-6 -6 -17 36.183 36.149 1.397 27.219 o
-6 -6 -16 4.182 4.302 0.698 108.878 o
-6 -6 -15 11.707 11.894 0.866 70.810 o
-6 -6 -14 0.225 0.230 0.580 158.046 o
-6 -6 -13 32.059 31.840 1.222 35.552 o
-6 -6 -12 0.681 0.670 0.496 215.984 o
-6 -6 -11 32.493 32.161 1.117 42.530 o
-6 -6 -10 5.634 6.153 0.566 165.947 o
-6 -6 -9 114.379 113.063 2.465 8.738 o
-6 -6 -8 13.526 13.514 0.663 120.640 o
-6 -6 -7 2.678 2.891 0.419 302.438 o
-6 -6 -6 16.206 16.224 0.663 120.640 o
-6 -6 -5 40.015 40.248 1.076 45.909 o
-6 -6 -4 3.519 3.701 0.363 402.654 o
-6 -6 -3 93.017 95.303 1.956 13.887 o
-6 -6 -2 127.388 129.133 2.514 8.401 o
-6 -6 -1 70.933 72.556 1.550 22.092 o
-6 -5 -20 0.584 0.384 0.545 178.957 o
-6 -5 -19 13.051 12.697 0.852 73.151 o
-6 -5 -18 1.538 1.816 0.629 134.417 o
-6 -5 -17 2.288 2.088 0.636 131.479 o
-6 -5 -16 18.307 18.445 1.006 52.507 o
-6 -5 -15 50.399 50.829 1.634 19.884 o
-6 -5 -14 94.711 94.577 2.396 9.254 o
-6 -5 -13 32.813 33.132 1.194 37.235 o
-6 -5 -12 87.480 88.354 2.151 11.477 o
-6 -5 -11 64.683 65.056 1.697 18.439 o
-6 -5 -10 3.802 3.667 0.496 215.984 o
-6 -5 -9 8.264 8.695 0.573 161.924 o
-6 -5 -8 71.604 71.111 1.683 18.746 o
-6 -5 -7 57.447 57.967 1.418 26.421 o
-6 -5 -6 132.559 131.159 2.640 7.620 o
-6 -5 -5 61.910 61.592 1.397 27.219 o
-6 -5 -4 71.038 72.361 1.557 21.894 o
-6 -5 -3 114.387 115.186 2.270 10.308 o
-6 -5 -2 6.306 6.886 0.384 359.926 o
-6 -5 -1 122.157 122.757 2.375 9.418 o
-6 -4 -20 13.909 14.471 0.831 76.886 o
-6 -4 -19 18.295 18.682 0.985 54.765 o
-6 -4 -18 5.241 5.559 0.726 100.664 o
-6 -4 -17 15.313 15.630 0.943 59.741 o
-6 -4 -16 1.702 1.404 0.601 147.212 o
-6 -4 -15 11.434 11.754 0.859 71.966 o
-6 -4 -14 4.147 4.190 0.636 131.479 o
-6 -4 -13 2.505 2.710 0.545 178.957 o
-6 -4 -12 21.663 22.279 0.929 61.551 o
-6 -4 -11 43.222 43.398 1.292 31.812 o
-6 -4 -10 59.506 60.355 1.550 22.092 o
-6 -4 -9 23.686 24.025 0.859 71.966 o
-6 -4 -8 60.193 61.033 1.488 23.998 o
-6 -4 -7 55.342 55.320 1.348 29.230 o
-6 -4 -6 282.772 283.702 5.161 1.994 o
-6 -4 -5 268.338 266.305 4.840 2.267 o
-6 -4 -4 192.418 197.010 3.639 4.011 o
-6 -4 -3 308.015 309.082 5.503 1.753 o
-6 -4 -2 225.772 227.244 4.114 3.138 o
-6 -4 -1 360.475 363.578 6.404 1.295 o
-6 -3 -20 0.201 0.021 0.524 193.560 o
-6 -3 -19 2.050 2.479 0.622 137.454 o
-6 -3 -18 3.544 3.094 0.670 118.140 o
-6 -3 -17 6.241 6.872 0.740 96.901 o
-6 -3 -16 0.134 0.461 0.573 161.924 o
-6 -3 -15 10.362 10.085 0.810 80.914 o
-6 -3 -14 3.389 3.185 0.601 147.212 o
-6 -3 -13 4.074 3.778 0.559 170.121 o
-6 -3 -12 12.146 11.614 0.705 106.732 o
-6 -3 -11 2.359 2.333 0.468 242.543 o
-6 -3 -10 29.711 30.897 1.006 52.507 o
-6 -3 -9 9.239 9.561 0.566 165.947 o
-6 -3 -8 296.118 297.628 5.496 1.758 o
-6 -3 -7 123.918 121.919 2.472 8.688 o
-6 -3 -6 145.742 145.113 2.808 6.737 o
-6 -3 -5 5.052 5.329 0.370 387.603 o
-6 -3 -4 201.667 203.024 3.736 3.804 o
-6 -3 -3 34.088 34.934 0.859 71.966 o
-6 -3 -2 320.530 322.792 5.706 1.631 o
-6 -3 -1 222.991 222.055 4.016 3.293 o
-6 -2 -20 4.398 4.840 0.643 128.636 o
-6 -2 -19 0.053 0.335 0.580 158.046 o
-6 -2 -18 0.842 1.173 0.622 137.454 o
-6 -2 -17 18.391 18.417 0.999 53.243 o
-6 -2 -16 21.086 21.175 1.069 46.511 o
-6 -2 -15 9.254 8.814 0.768 89.981 o
-6 -2 -14 4.979 4.945 0.608 143.847 o
-6 -2 -13 17.891 17.299 0.852 73.151 o
-6 -2 -12 64.711 63.757 1.676 18.902 o
-6 -2 -11 101.404 102.538 2.305 9.998 o
-6 -2 -10 33.099 33.300 1.041 49.042 o
-6 -2 -9 9.905 9.854 0.566 165.947 o
-6 -2 -8 10.124 10.420 0.545 178.957 o
-6 -2 -7 36.905 36.952 0.978 55.550 o
-6 -2 -6 28.766 29.375 0.810 80.914 o
-6 -2 -5 486.743 486.216 8.548 0.727 o
-6 -2 -4 101.435 103.335 2.025 12.946 o
-6 -2 -3 135.093 133.261 2.514 8.401 o
-6 -2 -2 223.510 226.608 4.079 3.192 o
-6 -2 -1 677.239 664.021 11.677 0.389 o
-6 -1 -20 1.853 1.201 0.566 165.947 o
-6 -1 -19 3.054 3.255 0.650 125.885 o
-6 -1 -18 7.122 6.795 0.768 89.981 o
-6 -1 -17 0.609 0.405 0.594 150.696 o
-6 -1 -16 4.828 4.980 0.698 108.878 o
-6 -1 -15 10.518 11.160 0.817 79.537 o
-6 -1 -14 2.391 2.535 0.545 178.957 o
-6 -1 -13 10.867 10.776 0.712 104.650 o
-6 -1 -12 12.696 13.290 0.726 100.664 o
-6 -1 -11 19.280 19.660 0.817 79.537 o
-6 -1 -10 136.582 135.985 2.829 6.638 o
-6 -1 -9 31.788 31.309 0.964 57.172 o
-6 -1 -8 7.260 7.571 0.482 228.687 o
-6 -1 -7 45.095 44.907 1.110 43.067 o
-6 -1 -6 151.048 152.125 2.905 6.291 o
-6 -1 -5 301.572 300.101 5.392 1.827 o
-6 -1 -4 64.348 65.384 1.376 28.055 o
-6 -1 -3 19.592 20.456 0.587 154.305 o
-6 -1 -2 229.375 229.646 4.135 3.107 o
-6 -1 -1 295.293 294.262 5.210 1.956 o
-5 -20 -6 1.426 1.683 0.587 154.305 o
-5 -20 -5 5.555 5.755 0.656 123.221 o
-5 -20 -4 0.164 -0.349 0.531 188.500 o
-5 -20 -3 2.258 1.683 0.594 150.696 o
-5 -20 -2 2.673 2.738 0.608 143.847 o
-5 -20 -1 3.287 2.661 0.622 137.454 o
-5 -19 -8 0.209 0.440 0.538 183.636 o
-5 -19 -7 4.864 4.791 0.663 120.640 o
-5 -19 -6 7.481 6.677 0.719 102.628 o
-5 -19 -5 0.407 0.482 0.573 161.924 o
-5 -19 -4 0.458 0.545 0.580 158.046 o
-5 -19 -3 1.829 1.383 0.608 143.847 o
-5 -19 -2 0.495 0.992 0.587 154.305 o
-5 -19 -1 6.533 5.706 0.740 96.901 o
-5 -18 -10 0.546 0.964 0.545 178.957 o
-5 -18 -9 5.394 5.454 0.677 115.717 o
-5 -18 -8 1.670 1.285 0.601 147.212 o
-5 -18 -7 0.418 0.349 0.587 154.305 o
-5 -18 -6 1.309 1.858 0.636 131.479 o
-5 -18 -5 3.171 3.667 0.684 113.367 o
-5 -18 -4 7.411 7.145 0.775 88.368 o
-5 -18 -3 0.011 0.126 0.566 165.947 o
-5 -18 -2 3.977 3.981 0.663 120.640 o
-5 -18 -1 7.146 6.726 0.740 96.901 o
-5 -17 -12 1.513 2.186 0.559 170.121 o
-5 -17 -11 6.786 6.341 0.691 111.088 o
-5 -17 -10 0.281 0.189 0.566 165.947 o
-5 -17 -9 11.738 12.473 0.887 67.504 o
-5 -17 -8 5.499 5.196 0.733 98.755 o
-5 -17 -7 11.541 11.230 0.880 68.580 o
-5 -17 -6 1.042 1.578 0.608 143.847 o
-5 -17 -5 4.771 4.931 0.705 106.732 o
-5 -17 -4 12.935 13.521 0.901 65.427 o
-5 -17 -3 0.262 0.796 0.587 154.305 o
-5 -17 -2 1.745 2.067 0.636 131.479 o
-5 -17 -1 9.259 9.142 0.810 80.914 o
-5 -16 -13 0.231 0.112 0.531 188.500 o
-5 -16 -12 1.410 1.069 0.573 161.924 o
-5 -16 -11 2.803 3.262 0.650 125.885 o
-5 -16 -10 0.954 0.447 0.608 143.847 o
-5 -16 -9 14.337 14.499 0.950 58.865 o
-5 -16 -8 2.800 3.736 0.670 118.140 o
-5 -16 -7 1.098 1.138 0.608 143.847 o
-5 -16 -6 3.053 2.661 0.656 123.221 o
-5 -16 -5 7.135 7.934 0.768 89.981 o
-5 -16 -4 12.682 12.285 0.873 69.682 o
-5 -16 -3 1.400 1.767 0.622 137.454 o
-5 -16 -2 29.635 28.872 1.215 35.962 o
-5 -16 -1 16.774 16.510 0.964 57.172 o
-5 -15 -14 11.113 10.720 0.782 86.797 o
-5 -15 -13 9.434 9.156 0.775 88.368 o
-5 -15 -12 6.048 5.727 0.733 98.755 o
-5 -15 -11 3.028 2.780 0.670 118.140 o
-5 -15 -10 1.152 1.585 0.601 147.212 o
-5 -15 -9 2.685 3.345 0.656 123.221 o
-5 -15 -8 4.512 5.329 0.712 104.650 o
-5 -15 -7 8.805 9.072 0.796 83.778 o
-5 -15 -6 4.127 3.527 0.656 123.221 o
-5 -15 -5 3.129 3.597 0.656 123.221 o
-5 -15 -4 9.736 9.589 0.796 83.778 o
-5 -15 -3 14.581 13.751 0.887 67.504 o
-5 -15 -2 5.186 4.917 0.656 123.221 o
-5 -15 -1 1.587 1.194 0.566 165.947 o
-5 -14 -15 0.306 0.768 0.545 178.957 o
-5 -14 -14 1.210 0.531 0.587 154.305 o
-5 -14 -13 4.726 4.540 0.691 111.088 o
-5 -14 -12 1.522 1.460 0.636 131.479 o
-5 -14 -11 10.099 9.715 0.810 80.914 o
-5 -14 -10 2.090 2.430 0.629 134.417 o
-5 -14 -9 0.183 0.300 0.587 154.305 o
-5 -14 -8 4.044 4.246 0.677 115.717 o
-5 -14 -7 5.487 5.049 0.691 111.088 o
-5 -14 -6 23.764 23.976 1.096 44.171 o
-5 -14 -5 9.804 10.937 0.782 86.797 o
-5 -14 -4 14.649 14.687 0.838 75.609 o
-5 -14 -3 4.496 4.295 0.601 147.212 o
-5 -14 -2 15.112 15.162 0.831 76.886 o
-5 -14 -1 11.480 10.909 0.740 96.901 o
-5 -13 -16 11.182 10.273 0.761 91.640 o
-5 -13 -15 0.570 0.719 0.580 158.046 o
-5 -13 -14 7.394 7.640 0.761 91.640 o
-5 -13 -13 1.481 1.865 0.643 128.636 o
-5 -13 -12 2.067 1.816 0.629 134.417 o
-5 -13 -11 2.321 2.347 0.629 134.417 o
-5 -13 -10 3.804 3.541 0.670 118.140 o
-5 -13 -9 1.799 1.774 0.608 143.847 o
-5 -13 -8 5.210 5.049 0.691 111.088 o
-5 -13 -7 14.193 13.863 0.852 73.151 o
-5 -13 -6 47.315 47.477 1.460 24.926 o
-5 -13 -5 4.016 3.764 0.580 158.046 o
-5 -13 -4 9.802 9.324 0.691 111.088 o
-5 -13 -3 14.921 15.099 0.803 82.327 o
-5 -13 -2 7.502 7.368 0.636 131.479 o
-5 -13 -1 15.716 14.813 0.789 85.267 o
-5 -12 -17 0.875 1.159 0.531 188.500 o
-5 -12 -16 6.348 5.992 0.698 108.878 o
-5 -12 -15 3.369 3.094 0.663 120.640 o
-5 -12 -14 5.106 5.245 0.740 96.901 o
-5 -12 -13 12.890 13.214 0.894 66.454 o
-5 -12 -12 12.034 11.600 0.859 71.966 o
-5 -12 -11 11.939 10.867 0.852 73.151 o
-5 -12 -10 16.611 16.391 0.950 58.865 o
-5 -12 -9 28.647 28.103 1.159 39.511 o
-5 -12 -8 3.542 3.303 0.580 158.046 o
-5 -12 -7 4.598 4.756 0.594 150.696 o
-5 -12 -6 37.746 38.265 1.250 33.981 o
-5 -12 -5 4.653 4.428 0.559 170.121 o
-5 -12 -4 46.626 46.925 1.383 27.772 o
-5 -12 -3 25.908 25.345 0.964 57.172 o
-5 -12 -2 21.411 21.078 0.880 68.580 o
-5 -12 -1 35.035 34.801 1.131 41.487 o
-5 -11 -17 1.451 1.027 0.566 165.947 o
-5 -11 -16 16.759 16.978 0.964 57.172 o
-5 -11 -15 2.720 2.486 0.670 118.140 o
-5 -11 -14 4.052 3.841 0.677 115.717 o
-5 -11 -13 4.173 4.407 0.698 108.878 o
-5 -11 -12 0.844 0.859 0.594 150.696 o
-5 -11 -11 27.805 27.831 1.187 37.674 o
-5 -11 -10 31.616 31.868 1.229 35.149 o
-5 -11 -9 21.760 20.952 0.957 58.009 o
-5 -11 -8 30.676 31.155 1.131 41.487 o
-5 -11 -7 0.019 0.021 0.447 265.815 o
-5 -11 -6 59.013 59.839 1.606 20.582 o
-5 -11 -5 33.964 34.298 1.124 42.004 o
-5 -11 -4 186.782 185.766 3.757 3.762 o
-5 -11 -3 8.821 8.800 0.601 147.212 o
-5 -11 -2 3.315 3.604 0.482 228.687 o
-5 -11 -1 38.440 37.043 1.131 41.487 o
-5 -10 -18 0.066 -0.293 0.517 198.827 o
-5 -10 -17 10.566 10.637 0.810 80.914 o
-5 -10 -16 28.743 29.004 1.236 34.753 o
-5 -10 -15 2.159 1.481 0.636 131.479 o
-5 -10 -14 37.088 38.077 1.397 27.219 o
-5 -10 -13 24.997 25.240 1.145 40.481 o
-5 -10 -12 5.133 5.133 0.705 106.732 o
-5 -10 -11 60.321 61.117 1.781 16.744 o
-5 -10 -10 32.738 33.523 1.201 36.803 o
-5 -10 -9 15.766 16.894 0.838 75.609 o
-5 -10 -8 1.458 1.131 0.475 235.462 o
-5 -10 -7 5.294 5.482 0.552 174.455 o
-5 -10 -6 59.043 59.252 1.557 21.894 o
-5 -10 -5 24.189 24.996 0.915 63.445 o
-5 -10 -4 79.473 79.093 1.858 15.388 o
-5 -10 -3 141.082 141.251 2.919 6.231 o
-5 -10 -2 20.163 19.751 0.775 88.368 o
-5 -10 -1 125.518 124.349 2.612 7.784 o
-5 -9 -19 12.344 10.881 0.782 86.797 o
-5 -9 -18 12.415 11.915 0.817 79.537 o
-5 -9 -17 18.462 17.935 1.006 52.507 o
-5 -9 -16 8.927 8.849 0.831 76.886 o
-5 -9 -15 9.573 8.730 0.796 83.778 o
-5 -9 -14 9.447 9.191 0.810 80.914 o
-5 -9 -13 1.605 1.760 0.615 140.596 o
-5 -9 -12 43.580 44.250 1.474 24.455 o
-5 -9 -11 121.871 120.438 2.766 6.943 o
-5 -9 -10 111.563 110.766 2.556 8.128 o
-5 -9 -9 57.063 56.731 1.564 21.699 o
-5 -9 -8 61.178 61.459 1.613 20.404 o
-5 -9 -7 86.818 86.999 2.032 12.857 o
-5 -9 -6 66.982 66.892 1.648 19.549 o
-5 -9 -5 28.128 27.224 0.915 63.445 o
-5 -9 -4 41.641 41.534 1.159 39.511 o
-5 -9 -3 111.137 111.136 2.347 9.644 o
-5 -9 -2 25.123 24.821 0.824 78.194 o
-5 -9 -1 4.529 4.400 0.419 302.438 o
-5 -8 -19 1.805 1.816 0.573 161.924 o
-5 -8 -18 12.373 12.515 0.859 71.966 o
-5 -8 -17 77.421 77.529 2.144 11.552 o
-5 -8 -16 7.744 7.647 0.768 89.981 o
-5 -8 -15 19.105 19.045 1.020 51.078 o
-5 -8 -14 38.019 38.258 1.397 27.219 o
-5 -8 -13 46.776 46.758 1.543 22.292 o
-5 -8 -12 16.193 16.210 0.866 70.810 o
-5 -8 -11 69.105 70.748 1.858 15.388 o
-5 -8 -10 77.877 78.814 1.962 13.789 o
-5 -8 -9 70.015 71.334 1.788 16.613 o
-5 -8 -8 8.102 7.941 0.580 158.046 o
-5 -8 -7 111.220 110.556 2.402 9.201 o
-5 -8 -6 42.571 43.161 1.194 37.235 o
-5 -8 -5 162.462 163.655 3.255 5.014 o
-5 -8 -4 147.756 150.211 2.996 5.916 o
-5 -8 -3 8.600 8.919 0.503 210.026 o
-5 -8 -2 59.083 60.460 1.418 26.421 o
-5 -8 -1 73.401 72.612 1.599 20.762 o
-5 -7 -19 3.884 4.023 0.636 131.479 o
-5 -7 -18 5.990 5.811 0.733 98.755 o
-5 -7 -17 16.216 15.372 0.971 56.352 o
-5 -7 -16 6.675 6.935 0.747 95.098 o
-5 -7 -15 5.886 5.804 0.719 102.628 o
-5 -7 -14 13.678 13.626 0.880 68.580 o
-5 -7 -13 22.459 22.041 1.020 51.078 o
-5 -7 -12 61.023 61.047 1.690 18.591 o
-5 -7 -11 26.703 27.482 1.034 49.707 o
-5 -7 -10 113.318 114.188 2.542 8.217 o
-5 -7 -9 80.474 78.807 1.886 14.935 o
-5 -7 -8 136.568 135.181 2.829 6.638 o
-5 -7 -7 97.209 98.208 2.151 11.477 o
-5 -7 -6 69.264 69.225 1.613 20.404 o
-5 -7 -5 79.119 79.016 1.753 17.282 o
-5 -7 -4 4.552 4.973 0.391 347.186 o
-5 -7 -3 463.702 463.099 8.241 0.782 o
-5 -7 -2 152.301 150.707 2.905 6.291 o
-5 -7 -1 8.088 8.032 0.426 292.603 o
-5 -6 -20 1.940 1.816 0.580 158.046 o
-5 -6 -19 8.752 8.318 0.761 91.640 o
-5 -6 -18 3.829 3.632 0.677 115.717 o
-5 -6 -17 7.821 7.738 0.761 91.640 o
-5 -6 -16 5.840 5.517 0.719 102.628 o
-5 -6 -15 8.698 8.297 0.775 88.368 o
-5 -6 -14 1.966 1.872 0.594 150.696 o
-5 -6 -13 37.831 38.398 1.285 32.159 o
-5 -6 -12 3.854 4.107 0.566 165.947 o
-5 -6 -11 84.442 86.126 2.074 12.343 o
-5 -6 -10 69.502 69.553 1.739 17.561 o
-5 -6 -9 42.173 42.211 1.208 36.379 o
-5 -6 -8 91.949 90.875 2.025 12.946 o
-5 -6 -7 49.275 49.921 1.278 32.511 o
-5 -6 -6 14.458 14.226 0.601 147.212 o
-5 -6 -5 9.230 9.722 0.475 235.462 o
-5 -6 -4 37.999 37.685 0.964 57.172 o
-5 -6 -3 614.294 614.630 10.895 0.447 o
-5 -6 -2 171.019 169.480 3.185 5.236 o
-5 -6 -1 320.660 322.973 5.797 1.580 o
-5 -5 -20 0.387 0.049 0.517 198.827 o
-5 -5 -19 9.689 9.847 0.796 83.778 o
-5 -5 -18 6.600 5.713 0.740 96.901 o
-5 -5 -17 20.766 20.379 1.048 48.390 o
-5 -5 -16 16.303 17.013 0.971 56.352 o
-5 -5 -15 3.950 3.960 0.663 120.640 o
-5 -5 -14 5.330 5.294 0.656 123.221 o
-5 -5 -13 80.725 80.029 2.032 12.857 o
-5 -5 -12 12.493 11.817 0.719 102.628 o
-5 -5 -11 16.611 16.831 0.789 85.267 o
-5 -5 -10 21.740 20.931 0.831 76.886 o
-5 -5 -9 58.451 59.350 1.488 23.998 o
-5 -5 -8 119.806 121.521 2.521 8.355 o
-5 -5 -7 16.567 16.622 0.650 125.885 o
-5 -5 -6 124.469 123.365 2.458 8.787 o
-5 -5 -5 12.290 12.376 0.503 210.026 o
-5 -5 -4 255.251 258.874 4.707 2.397 o
-5 -5 -3 84.260 84.338 1.718 17.992 o
-5 -5 -2 110.765 111.897 2.172 11.257 o
-5 -5 -1 78.838 80.029 1.620 20.229 o
-5 -4 -20 3.404 2.856 0.608 143.847 o
-5 -4 -19 2.778 2.989 0.643 128.636 o
-5 -4 -18 8.534 8.374 0.803 82.327 o
-5 -4 -17 0.252 0.314 0.580 158.046 o
-5 -4 -16 5.106 5.489 0.705 106.732 o
-5 -4 -15 2.124 1.969 0.608 143.847 o
-5 -4 -14 15.425 16.489 0.866 70.810 o
-5 -4 -13 21.262 22.188 0.950 58.865 o
-5 -4 -12 15.891 16.671 0.796 83.778 o
-5 -4 -11 9.572 9.882 0.629 134.417 o
-5 -4 -10 16.461 16.615 0.733 98.755 o
-5 -4 -9 1.275 1.110 0.377 373.380 o
-5 -4 -8 53.324 53.755 1.334 29.845 o
-5 -4 -7 150.188 150.106 2.926 6.202 o
-5 -4 -6 28.341 29.137 0.810 80.914 o
-5 -4 -5 0.592 0.740 0.272 715.830 o
-5 -4 -4 168.689 170.234 3.192 5.213 o
-5 -4 -3 305.829 304.927 5.454 1.785 o
-5 -4 -2 212.182 215.930 3.932 3.435 o
-5 -4 -1 167.704 172.539 3.178 5.259 o
-5 -3 -20 1.472 1.481 0.573 161.924 o
-5 -3 -19 11.739 11.056 0.838 75.609 o
-5 -3 -18 11.110 10.727 0.824 78.194 o
-5 -3 -17 12.266 12.327 0.859 71.966 o
-5 -3 -16 9.524 9.519 0.803 82.327 o
-5 -3 -15 2.363 3.010 0.615 140.596 o
-5 -3 -14 11.833 12.529 0.768 89.981 o
-5 -3 -13 10.783 11.398 0.719 102.628 o
-5 -3 -12 0.239 0.126 0.426 292.603 o
-5 -3 -11 20.560 20.114 0.817 79.537 o
-5 -3 -10 29.980 30.513 0.978 55.550 o
-5 -3 -9 3.875 3.415 0.419 302.438 o
-5 -3 -8 12.979 13.437 0.587 154.305 o
-5 -3 -7 102.333 104.438 2.123 11.781 o
-5 -3 -6 84.440 84.653 1.753 17.282 o
-5 -3 -5 95.535 98.041 1.956 13.887 o
-5 -3 -4 439.082 441.742 7.815 0.870 o
-5 -3 -3 23.053 23.836 0.636 131.479 o
-5 -3 -2 65.200 65.838 1.341 29.535 o
-5 -3 -1 20.553 20.994 0.566 165.947 o
-5 -2 -20 1.522 1.711 0.594 150.696 o
-5 -2 -19 15.329 15.874 0.950 58.865 o
-5 -2 -18 7.944 7.494 0.754 93.345 o
-5 -2 -17 0.681 0.147 0.573 161.924 o
-5 -2 -16 19.791 19.604 1.020 51.078 o
-5 -2 -15 5.476 5.091 0.650 125.885 o
-5 -2 -14 22.993 22.740 0.985 54.765 o
-5 -2 -13 22.801 23.173 0.950 58.865 o
-5 -2 -12 60.666 60.251 1.599 20.762 o
-5 -2 -11 8.365 8.122 0.573 161.924 o
-5 -2 -10 17.961 18.556 0.747 95.098 o
-5 -2 -9 45.075 45.899 1.201 36.803 o
-5 -2 -8 68.539 66.906 1.529 22.701 o
-5 -2 -7 86.515 86.783 1.809 16.231 o
-5 -2 -6 60.124 59.685 1.313 30.805 o
-5 -2 -5 22.676 23.613 0.656 123.221 o
-5 -2 -4 1.076 1.460 0.237 941.848 o
-5 -2 -3 23.026 22.991 0.608 143.847 o
-5 -2 -2 141.903 143.283 2.654 7.540 o
-5 -2 -1 369.171 366.546 6.509 1.253 o
-5 -1 -21 0.941 1.271 0.559 170.121 o
-5 -1 -20 4.517 4.128 0.656 123.221 o
-5 -1 -19 0.945 0.880 0.608 143.847 o
-5 -1 -18 0.554 0.447 0.587 154.305 o
-5 -1 -17 9.391 9.603 0.810 80.914 o
-5 -1 -16 4.485 4.861 0.684 113.367 o
-5 -1 -15 5.385 5.985 0.670 118.140 o
-5 -1 -14 14.868 14.701 0.810 80.914 o
-5 -1 -13 8.062 8.304 0.636 131.479 o
-5 -1 -12 81.337 81.608 1.969 13.691 o
-5 -1 -11 62.849 62.877 1.585 21.129 o
-5 -1 -10 87.185 86.838 1.956 13.887 o
-5 -1 -9 40.542 39.648 1.083 45.319 o
-5 -1 -8 22.084 21.867 0.705 106.732 o
-5 -1 -7 3.937 3.820 0.342 453.468 o
-5 -1 -6 182.274 184.181 3.429 4.516 o
-5 -1 -5 44.737 46.059 1.041 49.042 o
-5 -1 -4 170.874 172.532 3.178 5.259 o
-5 -1 -3 359.653 362.656 6.425 1.286 o
-5 -1 -2 498.555 498.222 8.835 0.680 o
-5 -1 -1 111.375 112.595 2.102 12.017 o
-4 -21 -3 3.899 3.674 0.636 131.479 o
-4 -21 -2 9.149 9.505 0.768 89.981 o
-4 -21 -1 5.152 4.798 0.636 131.479 o
-4 -20 -7 13.491 13.542 0.845 74.365 o
-4 -20 -6 3.986 4.763 0.636 131.479 o
-4 -20 -5 6.296 5.950 0.677 115.717 o
-4 -20 -4 0.585 0.950 0.566 165.947 o
-4 -20 -3 3.969 4.232 0.650 125.885 o
-4 -20 -2 0.714 0.726 0.580 158.046 o
-4 -20 -1 6.129 6.684 0.719 102.628 o
-4 -19 -9 5.158 4.309 0.636 131.479 o
-4 -19 -8 3.565 2.689 0.608 143.847 o
-4 -19 -7 1.168 1.264 0.587 154.305 o
-4 -19 -6 4.005 3.974 0.656 123.221 o
-4 -19 -5 3.038 3.548 0.656 123.221 o
-4 -19 -4 8.672 8.430 0.789 85.267 o
-4 -19 -3 2.399 2.528 0.656 123.221 o
-4 -19 -2 3.068 2.982 0.663 120.640 o
-4 -19 -1 1.708 1.956 0.636 131.479 o
-4 -18 -11 4.219 3.911 0.636 131.479 o
-4 -18 -10 2.081 2.731 0.594 150.696 o
-4 -18 -9 2.176 2.151 0.622 137.454 o
-4 -18 -8 4.427 3.660 0.677 115.717 o
-4 -18 -7 5.197 5.266 0.712 104.650 o
-4 -18 -6 1.058 1.013 0.622 137.454 o
-4 -18 -5 2.950 3.499 0.677 115.717 o
-4 -18 -4 2.515 2.458 0.622 137.454 o
-4 -18 -3 8.317 7.969 0.775 88.368 o
-4 -18 -2 9.679 10.630 0.824 78.194 o
-4 -18 -1 6.383 6.600 0.740 96.901 o
-4 -17 -12 1.730 2.291 0.580 158.046 o
-4 -17 -11 0.859 0.566 0.573 161.924 o
-4 -17 -10 5.528 5.238 0.698 108.878 o
-4 -17 -9 7.264 7.633 0.775 88.368 o
-4 -17 -8 11.252 11.684 0.887 67.504 o
-4 -17 -7 8.374 8.967 0.789 85.267 o
-4 -17 -6 2.127 2.186 0.629 134.417 o
-4 -17 -5 2.439 1.760 0.622 137.454 o
-4 -17 -4 0.901 0.894 0.601 147.212 o
-4 -17 -3 4.332 4.162 0.677 115.717 o
-4 -17 -2 4.055 4.016 0.684 113.367 o
-4 -17 -1 3.867 4.211 0.670 118.140 o
-4 -16 -14 1.197 1.083 0.559 170.121 o
-4 -16 -13 8.754 8.856 0.747 95.098 o
-4 -16 -12 2.575 2.507 0.629 134.417 o
-4 -16 -11 0.903 0.154 0.587 154.305 o
-4 -16 -10 1.478 1.760 0.636 131.479 o
-4 -16 -9 14.032 14.617 0.922 62.487 o
-4 -16 -8 5.954 4.938 0.705 106.732 o
-4 -16 -7 0.262 0.126 0.580 158.046 o
-4 -16 -6 18.472 18.605 1.013 51.785 o
-4 -16 -5 17.088 16.035 0.964 57.172 o
-4 -16 -4 3.231 3.757 0.656 123.221 o
-4 -16 -3 1.072 1.334 0.601 147.212 o
-4 -16 -2 3.657 3.988 0.656 123.221 o
-4 -16 -1 4.412 4.574 0.670 118.140 o
-4 -15 -15 7.259 7.606 0.712 104.650 o
-4 -15 -14 0.845 1.013 0.573 161.924 o
-4 -15 -13 0.098 0.168 0.573 161.924 o
-4 -15 -12 17.512 18.745 1.020 51.078 o
-4 -15 -11 24.798 24.269 1.159 39.511 o
-4 -15 -10 0.599 0.594 0.587 154.305 o
-4 -15 -9 14.698 14.478 0.922 62.487 o
-4 -15 -8 14.281 14.617 0.922 62.487 o
-4 -15 -7 12.066 12.040 0.859 71.966 o
-4 -15 -6 5.212 4.777 0.684 113.367 o
-4 -15 -5 2.866 2.535 0.629 134.417 o
-4 -15 -4 1.992 1.585 0.587 154.305 o
-4 -15 -3 9.256 8.953 0.747 95.098 o
-4 -15 -2 34.580 34.382 1.278 32.511 o
-4 -15 -1 32.011 32.028 1.229 35.149 o
-4 -14 -16 0.762 1.131 0.559 170.121 o
-4 -14 -15 1.514 1.886 0.587 154.305 o
-4 -14 -14 3.385 3.157 0.650 125.885 o
-4 -14 -13 1.728 1.578 0.636 131.479 o
-4 -14 -12 3.717 3.646 0.663 120.640 o
-4 -14 -11 7.995 7.913 0.775 88.368 o
-4 -14 -10 4.765 4.421 0.691 111.088 o
-4 -14 -9 4.658 5.468 0.705 106.732 o
-4 -14 -8 25.523 25.163 1.138 40.979 o
-4 -14 -7 3.786 4.225 0.670 118.140 o
-4 -14 -6 27.839 27.489 1.145 40.481 o
-4 -14 -5 4.432 5.392 0.622 137.454 o
-4 -14 -4 35.406 36.086 1.250 33.981 o
-4 -14 -3 12.919 12.362 0.768 89.981 o
-4 -14 -2 99.243 99.333 2.382 9.363 o
-4 -14 -1 10.627 10.685 0.726 100.664 o
-4 -13 -16 0.137 0.000 0.538 183.636 o
-4 -13 -15 3.232 2.766 0.629 134.417 o
-4 -13 -14 1.644 1.585 0.629 134.417 o
-4 -13 -13 0.057 0.887 0.580 158.046 o
-4 -13 -12 8.133 8.004 0.768 89.981 o
-4 -13 -11 12.373 11.740 0.859 71.966 o
-4 -13 -10 2.295 3.555 0.650 125.885 o
-4 -13 -9 7.644 7.871 0.754 93.345 o
-4 -13 -8 8.163 8.423 0.733 98.755 o
-4 -13 -7 26.522 26.735 1.076 45.909 o
-4 -13 -6 23.836 24.723 1.020 51.078 o
-4 -13 -5 112.466 112.323 2.598 7.868 o
-4 -13 -4 13.258 13.235 0.761 91.640 o
-4 -13 -3 84.254 82.634 2.039 12.770 o
-4 -13 -2 1.206 1.299 0.489 222.199 o
-4 -13 -1 23.641 23.976 0.957 58.009 o
-4 -12 -17 2.082 1.942 0.573 161.924 o
-4 -12 -16 10.715 10.392 0.810 80.914 o
-4 -12 -15 15.631 16.126 0.964 57.172 o
-4 -12 -14 25.368 26.658 1.166 39.040 o
-4 -12 -13 3.231 3.890 0.663 120.640 o
-4 -12 -12 1.931 1.795 0.615 140.596 o
-4 -12 -11 10.753 10.581 0.831 76.886 o
-4 -12 -10 17.061 16.496 0.943 59.741 o
-4 -12 -9 10.717 10.050 0.740 96.901 o
-4 -12 -8 41.227 40.612 1.327 30.160 o
-4 -12 -7 11.844 12.355 0.747 95.098 o
-4 -12 -6 3.219 3.024 0.524 193.560 o
-4 -12 -5 41.145 40.318 1.264 33.234 o
-4 -12 -4 84.022 84.750 2.039 12.770 o
-4 -12 -3 20.151 20.072 0.852 73.151 o
-4 -12 -2 60.124 60.502 1.592 20.945 o
-4 -12 -1 96.525 96.204 2.214 10.835 o
-4 -11 -18 1.740 2.158 0.566 165.947 o
-4 -11 -17 3.175 3.513 0.643 128.636 o
-4 -11 -16 10.429 9.596 0.824 78.194 o
-4 -11 -15 0.266 0.831 0.615 140.596 o
-4 -11 -14 3.552 2.794 0.650 125.885 o
-4 -11 -13 3.951 4.547 0.684 113.367 o
-4 -11 -12 6.245 6.083 0.719 102.628 o
-4 -11 -11 12.203 12.662 0.880 68.580 o
-4 -11 -10 32.028 32.112 1.187 37.674 o
-4 -11 -9 48.721 49.167 1.481 24.225 o
-4 -11 -8 27.365 26.665 1.034 49.707 o
-4 -11 -7 19.547 20.309 0.880 68.580 o
-4 -11 -6 5.958 6.558 0.573 161.924 o
-4 -11 -5 2.085 2.109 0.468 242.543 o
-4 -11 -4 21.171 21.923 0.859 71.966 o
-4 -11 -3 33.505 33.572 1.062 47.125 o
-4 -11 -2 117.987 118.203 2.549 8.172 o
-4 -11 -1 10.916 11.132 0.615 140.596 o
-4 -10 -18 0.437 0.286 0.545 178.957 o
-4 -10 -17 4.502 4.491 0.677 115.717 o
-4 -10 -16 6.628 6.614 0.768 89.981 o
-4 -10 -15 3.690 4.449 0.670 118.140 o
-4 -10 -14 19.848 19.415 1.027 50.385 o
-4 -10 -13 0.108 0.391 0.566 165.947 o
-4 -10 -12 7.149 7.689 0.733 98.755 o
-4 -10 -11 8.421 8.898 0.705 106.732 o
-4 -10 -10 3.605 3.387 0.559 170.121 o
-4 -10 -9 0.217 -0.007 0.454 257.699 o
-4 -10 -8 11.094 11.503 0.684 113.367 o
-4 -10 -7 19.032 19.115 0.817 79.537 o
-4 -10 -6 29.985 29.584 0.999 53.243 o
-4 -10 -5 11.951 11.873 0.636 131.479 o
-4 -10 -4 79.659 79.792 1.858 15.388 o
-4 -10 -3 8.257 8.709 0.545 178.957 o
-4 -10 -2 13.950 13.633 0.636 131.479 o
-4 -10 -1 36.364 35.904 1.041 49.042 o
-4 -9 -19 8.278 8.143 0.705 106.732 o
-4 -9 -18 0.504 -0.230 0.552 174.455 o
-4 -9 -17 4.297 4.868 0.705 106.732 o
-4 -9 -16 4.169 3.632 0.670 118.140 o
-4 -9 -15 7.242 7.780 0.761 91.640 o
-4 -9 -14 7.378 7.829 0.768 89.981 o
-4 -9 -13 10.481 10.525 0.810 80.914 o
-4 -9 -12 8.098 8.527 0.698 108.878 o
-4 -9 -11 1.332 1.124 0.503 210.026 o
-4 -9 -10 17.113 17.104 0.831 76.886 o
-4 -9 -9 71.075 70.293 1.788 16.613 o
-4 -9 -8 33.926 35.032 1.117 42.530 o
-4 -9 -7 52.853 52.736 1.411 26.683 o
-4 -9 -6 16.649 16.322 0.712 104.650 o
-4 -9 -5 39.542 40.297 1.138 40.979 o
-4 -9 -4 19.241 18.703 0.719 102.628 o
-4 -9 -3 17.206 17.655 0.684 113.367 o
-4 -9 -2 44.057 43.859 1.145 40.481 o
-4 -9 -1 79.183 79.764 1.767 17.010 o
-4 -8 -19 4.490 4.861 0.636 131.479 o
-4 -8 -18 2.309 2.514 0.636 131.479 o
-4 -8 -17 1.227 0.601 0.629 134.417 o
-4 -8 -16 1.105 1.990 0.615 140.596 o
-4 -8 -15 6.633 7.207 0.747 95.098 o
-4 -8 -14 6.151 5.811 0.712 104.650 o
-4 -8 -13 23.913 24.339 1.076 45.909 o
-4 -8 -12 3.184 3.101 0.559 170.121 o
-4 -8 -11 22.215 22.356 0.943 59.741 o
-4 -8 -10 29.932 30.632 1.069 46.511 o
-4 -8 -9 6.059 5.608 0.538 183.636 o
-4 -8 -8 11.312 10.727 0.615 140.596 o
-4 -8 -7 16.587 16.203 0.698 108.878 o
-4 -8 -6 27.648 27.391 0.880 68.580 o
-4 -8 -5 16.658 17.209 0.670 118.140 o
-4 -8 -4 49.213 48.622 1.222 35.552 o
-4 -8 -3 24.645 23.997 0.740 96.901 o
-4 -8 -2 41.223 41.911 1.048 48.390 o
-4 -8 -1 42.920 42.511 1.055 47.751 o
-4 -7 -20 1.576 1.914 0.573 161.924 o
-4 -7 -19 4.198 4.281 0.650 125.885 o
-4 -7 -18 3.819 3.771 0.670 118.140 o
-4 -7 -17 6.983 7.487 0.747 95.098 o
-4 -7 -16 2.468 2.570 0.636 131.479 o
-4 -7 -15 3.569 3.338 0.650 125.885 o
-4 -7 -14 1.052 1.557 0.580 158.046 o
-4 -7 -13 8.684 8.332 0.691 111.088 o
-4 -7 -12 3.552 3.513 0.552 174.455 o
-4 -7 -11 3.321 2.822 0.510 204.312 o
-4 -7 -10 28.421 28.662 1.006 52.507 o
-4 -7 -9 2.645 3.052 0.447 265.815 o
-4 -7 -8 27.373 26.818 0.901 65.427 o
-4 -7 -7 14.773 14.094 0.629 134.417 o
-4 -7 -6 13.888 13.689 0.601 147.212 o
-4 -7 -5 200.029 198.959 3.785 3.706 o
-4 -7 -4 12.534 12.466 0.517 198.827 o
-4 -7 -3 47.311 46.220 1.103 43.614 o
-4 -7 -2 7.217 7.633 0.398 335.111 o
-4 -7 -1 97.800 98.746 1.990 13.405 o
-4 -6 -20 4.029 3.841 0.615 140.596 o
-4 -6 -19 7.044 6.935 0.726 100.664 o
-4 -6 -18 5.146 5.105 0.705 106.732 o
-4 -6 -17 10.536 10.294 0.817 79.537 o
-4 -6 -16 1.421 1.529 0.601 147.212 o
-4 -6 -15 9.852 9.575 0.796 83.778 o
-4 -6 -14 7.970 8.248 0.719 102.628 o
-4 -6 -13 0.242 0.328 0.482 228.687 o
-4 -6 -12 28.401 27.594 1.034 49.707 o
-4 -6 -11 70.855 70.503 1.781 16.744 o
-4 -6 -10 30.460 30.492 1.013 51.785 o
-4 -6 -9 43.396 43.412 1.208 36.379 o
-4 -6 -8 61.400 61.941 1.502 23.554 o
-4 -6 -7 126.817 125.083 2.563 8.084 o
-4 -6 -6 112.136 113.007 2.291 10.120 o
-4 -6 -5 70.915 71.069 1.543 22.292 o
-4 -6 -4 54.081 55.257 1.243 34.364 o
-4 -6 -3 131.278 130.656 2.528 8.308 o
-4 -6 -2 161.417 160.910 3.031 5.780 o
-4 -6 -1 395.267 400.383 7.131 1.044 o
-4 -5 -20 2.213 1.942 0.580 158.046 o
-4 -5 -19 6.205 6.139 0.719 102.628 o
-4 -5 -18 8.166 7.850 0.782 86.797 o
-4 -5 -17 12.441 12.508 0.873 69.682 o
-4 -5 -16 2.486 2.409 0.629 134.417 o
-4 -5 -15 39.128 39.438 1.397 27.219 o
-4 -5 -14 66.710 66.362 1.816 16.106 o
-4 -5 -13 11.561 10.993 0.719 102.628 o
-4 -5 -12 4.773 5.364 0.559 170.121 o
-4 -5 -11 5.365 5.797 0.538 183.636 o
-4 -5 -10 71.139 70.915 1.718 17.992 o
-4 -5 -9 45.555 45.340 1.222 35.552 o
-4 -5 -8 100.550 102.287 2.179 11.185 o
-4 -5 -7 52.304 52.848 1.257 33.604 o
-4 -5 -6 191.095 193.707 3.653 3.980 o
-4 -5 -5 9.227 9.687 0.433 283.241 o
-4 -5 -4 281.199 282.410 5.126 2.021 o
-4 -5 -3 167.448 170.576 3.185 5.236 o
-4 -5 -2 303.706 312.357 5.601 1.693 o
-4 -5 -1 251.918 255.159 4.609 2.499 o
-4 -4 -20 3.873 3.492 0.636 131.479 o
-4 -4 -19 11.081 12.138 0.852 73.151 o
-4 -4 -18 5.534 5.343 0.698 108.878 o
-4 -4 -17 5.242 4.148 0.684 113.367 o
-4 -4 -16 8.605 8.297 0.775 88.368 o
-4 -4 -15 7.225 7.480 0.712 104.650 o
-4 -4 -14 0.234 0.559 0.489 222.199 o
-4 -4 -13 36.934 36.694 1.215 35.962 o
-4 -4 -12 4.179 4.777 0.531 188.500 o
-4 -4 -11 37.631 38.237 1.159 39.511 o
-4 -4 -10 1.108 1.208 0.391 347.186 o
-4 -4 -9 69.876 67.793 1.599 20.762 o
-4 -4 -8 55.635 56.172 1.348 29.230 o
-4 -4 -7 43.062 45.095 1.096 44.171 o
-4 -4 -6 72.040 73.178 1.557 21.894 o
-4 -4 -5 549.520 557.466 9.924 0.539 o
-4 -4 -4 475.055 473.387 8.437 0.746 o
-4 -4 -3 203.211 206.495 3.764 3.748 o
-4 -4 -2 102.455 105.632 2.018 13.036 o
-4 -4 -1 1410.170 1416.230 25.198 0.084 o
-4 -3 -21 1.988 1.271 0.573 161.924 o
-4 -3 -20 3.511 3.380 0.629 134.417 o
-4 -3 -19 19.591 20.044 1.048 48.390 o
-4 -3 -18 13.599 14.240 0.908 64.425 o
-4 -3 -17 1.056 0.342 0.580 158.046 o
-4 -3 -16 8.825 8.087 0.768 89.981 o
-4 -3 -15 7.020 7.249 0.691 111.088 o
-4 -3 -14 25.968 25.519 1.027 50.385 o
-4 -3 -13 1.098 1.439 0.475 235.462 o
-4 -3 -12 68.485 69.407 1.753 17.282 o
-4 -3 -11 46.202 46.394 1.292 31.812 o
-4 -3 -10 2.130 2.605 0.412 312.777 o
-4 -3 -9 221.299 220.309 4.218 2.984 o
-4 -3 -8 275.226 273.506 5.063 2.071 o
-4 -3 -7 34.393 34.473 0.894 66.454 o
-4 -3 -6 383.518 385.703 6.921 1.109 o
-4 -3 -5 331.261 327.101 5.887 1.532 o
-4 -3 -4 707.879 713.202 12.788 0.325 o
-4 -3 -3 40.863 40.619 0.901 65.427 o
-4 -3 -2 10.278 10.825 0.370 387.603 o
-4 -3 -1 764.093 770.135 13.758 0.281 o
-4 -2 -21 1.439 0.796 0.531 188.500 o
-4 -2 -20 5.527 5.489 0.691 111.088 o
-4 -2 -19 33.725 34.934 1.348 29.230 o
-4 -2 -18 3.722 4.232 0.677 115.717 o
-4 -2 -17 6.691 7.033 0.740 96.901 o
-4 -2 -16 9.243 9.009 0.789 85.267 o
-4 -2 -15 40.391 40.891 1.397 27.219 o
-4 -2 -14 56.041 56.221 1.606 20.582 o
-4 -2 -13 71.936 72.158 1.844 15.622 o
-4 -2 -12 44.337 44.222 1.292 31.812 o
-4 -2 -11 99.040 98.739 2.207 10.903 o
-4 -2 -10 30.026 29.312 0.929 61.551 o
-4 -2 -9 96.082 95.694 2.053 12.596 o
-4 -2 -8 12.938 12.697 0.524 193.560 o
-4 -2 -7 23.547 23.145 0.684 113.367 o
-4 -2 -6 272.630 274.016 4.966 2.154 o
-4 -2 -5 453.066 449.865 8.046 0.820 o
-4 -2 -4 149.971 150.525 2.794 6.805 o
-4 -2 -3 236.483 240.213 4.309 2.860 o
-4 -2 -2 514.382 522.742 9.310 0.613 o
-4 -2 -1 5.808 6.090 0.265 754.001 o
-4 -1 -21 1.922 2.165 0.559 170.121 o
-4 -1 -20 4.705 4.609 0.670 118.140 o
-4 -1 -19 3.605 3.715 0.684 113.367 o
-4 -1 -18 2.041 2.081 0.629 134.417 o
-4 -1 -17 1.302 1.872 0.615 140.596 o
-4 -1 -16 39.000 37.895 1.376 28.055 o
-4 -1 -15 24.381 24.353 1.034 49.707 o
-4 -1 -14 175.541 172.525 3.660 3.965 o
-4 -1 -13 18.874 19.506 0.866 70.810 o
-4 -1 -12 81.794 80.916 1.942 14.088 o
-4 -1 -11 36.624 36.554 1.096 44.171 o
-4 -1 -10 34.511 34.459 1.013 51.785 o
-4 -1 -9 10.610 11.049 0.538 183.636 o
-4 -1 -8 2.259 2.375 0.314 537.668 o
-4 -1 -7 117.532 117.344 2.312 9.938 o
-4 -1 -6 380.217 372.028 6.677 1.191 o
-4 -1 -5 89.337 90.736 1.795 16.484 o
-4 -1 -4 11.302 11.091 0.384 359.926 o
-4 -1 -3 97.840 99.186 1.893 14.825 o
-4 -1 -2 586.080 585.318 10.518 0.480 o
-4 -1 -1 958.146 939.321 16.880 0.186 o
-3 -21 -4 4.552 4.197 0.636 131.479 o
-3 -21 -3 3.396 3.939 0.608 143.847 o
-3 -21 -2 1.540 1.872 0.566 165.947 o
-3 -21 -1 4.381 4.204 0.629 134.417 o
-3 -20 -7 6.213 5.531 0.650 125.885 o
-3 -20 -6 3.603 3.317 0.622 137.454 o
-3 -20 -5 0.098 -0.650 0.545 178.957 o
-3 -20 -4 5.214 5.489 0.684 113.367 o
-3 -20 -3 2.257 1.802 0.615 140.596 o
-3 -20 -2 1.660 1.858 0.601 147.212 o
-3 -20 -1 5.525 4.868 0.684 113.367 o
-3 -19 -9 3.314 2.794 0.601 147.212 o
-3 -19 -8 5.468 4.910 0.677 115.717 o
-3 -19 -7 1.952 2.081 0.608 143.847 o
-3 -19 -6 8.396 8.870 0.782 86.797 o
-3 -19 -5 1.326 1.613 0.629 134.417 o
-3 -19 -4 9.389 8.101 0.789 85.267 o
-3 -19 -3 1.096 1.467 0.622 137.454 o
-3 -19 -2 0.722 0.775 0.601 147.212 o
-3 -19 -1 2.459 1.962 0.650 125.885 o
-3 -18 -11 0.650 0.182 0.538 183.636 o
-3 -18 -10 4.639 4.756 0.656 123.221 o
-3 -18 -9 1.764 1.432 0.608 143.847 o
-3 -18 -8 7.456 7.675 0.768 89.981 o
-3 -18 -7 1.756 2.186 0.636 131.479 o
-3 -18 -6 9.989 9.519 0.831 76.886 o
-3 -18 -5 8.885 8.241 0.775 88.368 o
-3 -18 -4 3.406 2.975 0.650 125.885 o
-3 -18 -3 2.036 2.829 0.636 131.479 o
-3 -18 -2 0.624 0.754 0.587 154.305 o
-3 -18 -1 1.856 1.641 0.615 140.596 o
-3 -17 -13 2.990 3.080 0.608 143.847 o
-3 -17 -12 2.080 2.801 0.601 147.212 o
-3 -17 -11 11.831 11.454 0.824 78.194 o
-3 -17 -10 5.831 6.027 0.733 98.755 o
-3 -17 -9 19.535 19.555 1.048 48.390 o
-3 -17 -8 10.247 9.792 0.817 79.537 o
-3 -17 -7 1.548 1.648 0.615 140.596 o
-3 -17 -6 10.142 10.413 0.831 76.886 o
-3 -17 -5 1.500 1.341 0.608 143.847 o
-3 -17 -4 4.424 4.197 0.677 115.717 o
-3 -17 -3 2.514 2.661 0.636 131.479 o
-3 -17 -2 9.918 10.574 0.831 76.886 o
-3 -17 -1 13.830 13.668 0.908 64.425 o
-3 -16 -14 2.922 2.326 0.587 154.305 o
-3 -16 -13 3.331 3.303 0.622 137.454 o
-3 -16 -12 3.884 3.492 0.663 120.640 o
-3 -16 -11 0.611 0.496 0.594 150.696 o
-3 -16 -10 1.502 1.488 0.643 128.636 o
-3 -16 -9 11.417 10.930 0.852 73.151 o
-3 -16 -8 4.970 4.623 0.712 104.650 o
-3 -16 -7 45.506 45.249 1.536 22.495 o
-3 -16 -6 4.009 4.232 0.677 115.717 o
-3 -16 -5 3.420 2.752 0.643 128.636 o
-3 -16 -4 9.196 9.554 0.796 83.778 o
-3 -16 -3 3.619 3.394 0.650 125.885 o
-3 -16 -2 14.182 14.673 0.908 64.425 o
-3 -16 -1 4.081 4.086 0.656 123.221 o
-3 -15 -15 3.380 3.618 0.608 143.847 o
-3 -15 -14 3.684 3.268 0.622 137.454 o
-3 -15 -13 26.119 26.378 1.159 39.511 o
-3 -15 -12 7.154 6.628 0.761 91.640 o
-3 -15 -11 1.264 1.858 0.615 140.596 o
-3 -15 -10 37.982 39.026 1.411 26.683 o
-3 -15 -9 2.214 2.207 0.643 128.636 o
-3 -15 -8 13.807 13.249 0.887 67.504 o
-3 -15 -7 2.368 1.872 0.622 137.454 o
-3 -15 -6 13.079 12.543 0.866 70.810 o
-3 -15 -5 19.635 19.667 0.999 53.243 o
-3 -15 -4 2.266 2.144 0.587 154.305 o
-3 -15 -3 13.727 14.240 0.859 71.966 o
-3 -15 -2 0.490 0.950 0.517 198.827 o
-3 -15 -1 21.212 21.615 0.978 55.550 o
-3 -14 -16 3.079 3.213 0.594 150.696 o
-3 -14 -15 4.688 4.400 0.663 120.640 o
-3 -14 -14 0.133 0.084 0.573 161.924 o
-3 -14 -13 8.873 8.695 0.810 80.914 o
-3 -14 -12 3.318 2.794 0.636 131.479 o
-3 -14 -11 1.849 1.509 0.615 140.596 o
-3 -14 -10 9.490 9.114 0.803 82.327 o
-3 -14 -9 25.828 26.323 1.166 39.040 o
-3 -14 -8 36.264 37.085 1.362 28.633 o
-3 -14 -7 8.840 7.941 0.726 100.664 o
-3 -14 -6 5.279 5.755 0.636 131.479 o
-3 -14 -5 43.590 44.935 1.418 26.421 o
-3 -14 -4 2.847 2.717 0.545 178.957 o
-3 -14 -3 11.246 10.776 0.719 102.628 o
-3 -14 -2 16.807 16.363 0.831 76.886 o
-3 -14 -1 22.375 22.090 0.950 58.865 o
-3 -13 -17 2.935 3.415 0.615 140.596 o
-3 -13 -16 1.254 0.636 0.566 165.947 o
-3 -13 -15 9.301 8.674 0.789 85.267 o
-3 -13 -14 1.643 1.306 0.629 134.417 o
-3 -13 -13 16.837 17.718 0.985 54.765 o
-3 -13 -12 0.896 0.838 0.594 150.696 o
-3 -13 -11 17.981 17.467 0.985 54.765 o
-3 -13 -10 15.371 14.785 0.922 62.487 o
-3 -13 -9 8.424 8.220 0.747 95.098 o
-3 -13 -8 12.573 12.110 0.782 86.797 o
-3 -13 -7 5.203 4.945 0.601 147.212 o
-3 -13 -6 51.995 52.331 1.529 22.701 o
-3 -13 -5 9.426 9.687 0.684 113.367 o
-3 -13 -4 19.204 19.178 0.873 69.682 o
-3 -13 -3 44.322 44.977 1.348 29.230 o
-3 -13 -2 31.657 32.811 1.117 42.530 o
-3 -13 -1 60.414 60.823 1.627 20.055 o
-3 -12 -17 3.670 3.646 0.622 137.454 o
-3 -12 -16 4.604 4.442 0.677 115.717 o
-3 -12 -15 8.324 8.395 0.803 82.327 o
-3 -12 -14 8.302 8.136 0.775 88.368 o
-3 -12 -13 14.404 14.624 0.922 62.487 o
-3 -12 -12 19.262 19.632 1.027 50.385 o
-3 -12 -11 0.933 1.362 0.594 150.696 o
-3 -12 -10 8.619 8.625 0.740 96.901 o
-3 -12 -9 23.987 23.969 1.020 51.078 o
-3 -12 -8 13.199 13.235 0.775 88.368 o
-3 -12 -7 13.864 14.387 0.782 86.797 o
-3 -12 -6 2.001 2.186 0.489 222.199 o
-3 -12 -5 49.782 50.096 1.432 25.908 o
-3 -12 -4 18.550 18.975 0.831 76.886 o
-3 -12 -3 126.465 126.591 2.752 7.014 o
-3 -12 -2 8.123 7.976 0.587 154.305 o
-3 -12 -1 21.312 21.615 0.852 73.151 o
-3 -11 -18 2.565 2.745 0.594 150.696 o
-3 -11 -17 2.983 3.820 0.650 125.885 o
-3 -11 -16 5.680 5.825 0.726 100.664 o
-3 -11 -15 1.622 1.634 0.615 140.596 o
-3 -11 -14 0.970 1.069 0.594 150.696 o
-3 -11 -13 8.312 8.653 0.782 86.797 o
-3 -11 -12 3.095 2.989 0.629 134.417 o
-3 -11 -11 3.292 3.157 0.608 143.847 o
-3 -11 -10 1.130 1.048 0.517 198.827 o
-3 -11 -9 15.649 14.939 0.810 80.914 o
-3 -11 -8 94.627 94.647 2.256 10.436 o
-3 -11 -7 100.043 100.366 2.326 9.819 o
-3 -11 -6 14.055 13.926 0.719 102.628 o
-3 -11 -5 5.123 5.210 0.510 204.312 o
-3 -11 -4 54.790 54.300 1.439 25.657 o
-3 -11 -3 9.236 10.141 0.601 147.212 o
-3 -11 -2 16.986 17.229 0.726 100.664 o
-3 -11 -1 30.198 30.583 0.978 55.550 o
-3 -10 -18 5.034 5.964 0.677 115.717 o
-3 -10 -17 1.463 1.062 0.601 147.212 o
-3 -10 -16 1.522 1.962 0.643 128.636 o
-3 -10 -15 8.685 7.955 0.768 89.981 o
-3 -10 -14 7.024 7.633 0.761 91.640 o
-3 -10 -13 10.613 10.832 0.824 78.194 o
-3 -10 -12 26.950 26.874 1.131 41.487 o
-3 -10 -11 1.152 1.124 0.510 204.312 o
-3 -10 -10 16.084 16.356 0.831 76.886 o
-3 -10 -9 16.040 16.056 0.803 82.327 o
-3 -10 -8 30.804 31.211 1.069 46.511 o
-3 -10 -7 7.280 6.740 0.559 170.121 o
-3 -10 -6 0.579 0.475 0.391 347.186 o
-3 -10 -5 17.140 17.579 0.733 98.755 o
-3 -10 -4 8.969 9.184 0.552 174.455 o
-3 -10 -3 54.109 54.950 1.390 27.494 o
-3 -10 -2 166.931 166.917 3.324 4.805 o
-3 -10 -1 59.223 58.519 1.432 25.908 o
-3 -9 -19 0.495 0.210 0.531 188.500 o
-3 -9 -18 5.223 4.994 0.670 118.140 o
-3 -9 -17 0.223 -0.223 0.580 158.046 o
-3 -9 -16 1.585 1.662 0.615 140.596 o
-3 -9 -15 2.101 2.738 0.622 137.454 o
-3 -9 -14 6.263 6.174 0.712 104.650 o
-3 -9 -13 21.090 20.281 1.020 51.078 o
-3 -9 -12 22.428 23.243 0.999 53.243 o
-3 -9 -11 7.235 7.689 0.643 128.636 o
-3 -9 -10 2.244 2.340 0.496 215.984 o
-3 -9 -9 66.894 66.410 1.704 18.288 o
-3 -9 -8 1.770 1.921 0.440 274.320 o
-3 -9 -7 46.702 44.160 1.243 34.364 o
-3 -9 -6 6.029 6.104 0.482 228.687 o
-3 -9 -5 45.818 46.897 1.229 35.149 o
-3 -9 -4 16.364 16.245 0.650 125.885 o
-3 -9 -3 32.765 32.922 0.943 59.741 o
-3 -9 -2 147.917 147.278 2.919 6.231 o
-3 -9 -1 13.030 13.737 0.559 170.121 o
-3 -8 -19 4.988 5.049 0.663 120.640 o
-3 -8 -18 1.897 2.046 0.615 140.596 o
-3 -8 -17 4.447 4.854 0.677 115.717 o
-3 -8 -16 1.554 1.369 0.601 147.212 o
-3 -8 -15 9.334 9.875 0.810 80.914 o
-3 -8 -14 1.146 1.557 0.587 154.305 o
-3 -8 -13 1.734 1.956 0.545 178.957 o
-3 -8 -12 24.850 24.793 1.013 51.785 o
-3 -8 -11 12.418 12.187 0.719 102.628 o
-3 -8 -10 17.293 17.495 0.803 82.327 o
-3 -8 -9 15.267 15.316 0.726 100.664 o
-3 -8 -8 35.891 35.199 1.069 46.511 o
-3 -8 -7 109.612 108.524 2.326 9.819 o
-3 -8 -6 87.147 86.811 1.921 14.397 o
-3 -8 -5 3.377 3.317 0.377 373.380 o
-3 -8 -4 106.615 104.515 2.151 11.477 o
-3 -8 -3 14.539 14.813 0.559 170.121 o
-3 -8 -2 58.777 59.203 1.334 29.845 o
-3 -8 -1 8.243 8.115 0.412 312.777 o
-3 -7 -20 2.068 1.711 0.559 170.121 o
-3 -7 -19 0.555 0.789 0.566 165.947 o
-3 -7 -18 1.642 1.110 0.594 150.696 o
-3 -7 -17 0.207 0.733 0.573 161.924 o
-3 -7 -16 6.970 7.131 0.747 95.098 o
-3 -7 -15 9.986 8.974 0.789 85.267 o
-3 -7 -14 61.741 59.636 1.760 17.145 o
-3 -7 -13 2.174 2.053 0.531 188.500 o
-3 -7 -12 16.058 16.377 0.817 79.537 o
-3 -7 -11 14.450 14.485 0.747 95.098 o
-3 -7 -10 23.091 24.081 0.901 65.427 o
-3 -7 -9 11.301 11.426 0.622 137.454 o
-3 -7 -8 1.690 1.585 0.384 359.926 o
-3 -7 -7 22.656 22.286 0.768 89.981 o
-3 -7 -6 2.287 2.647 0.349 435.511 o
-3 -7 -5 10.736 10.846 0.489 222.199 o
-3 -7 -4 155.275 157.258 3.017 5.834 o
-3 -7 -3 10.727 10.979 0.454 257.699 o
-3 -7 -2 169.482 168.020 3.171 5.282 o
-3 -7 -1 282.240 281.370 5.112 2.032 o
-3 -6 -20 0.908 1.194 0.552 174.455 o
-3 -6 -19 0.278 0.286 0.559 170.121 o
-3 -6 -18 0.519 0.314 0.587 154.305 o
-3 -6 -17 7.378 7.103 0.747 95.098 o
-3 -6 -16 1.052 1.327 0.601 147.212 o
-3 -6 -15 4.165 4.372 0.663 120.640 o
-3 -6 -14 5.179 5.322 0.622 137.454 o
-3 -6 -13 15.987 16.433 0.831 76.886 o
-3 -6 -12 9.109 8.981 0.643 128.636 o
-3 -6 -11 20.430 19.793 0.831 76.886 o
-3 -6 -10 81.263 81.230 1.914 14.502 o
-3 -6 -9 19.391 18.822 0.747 95.098 o
-3 -6 -8 10.250 10.322 0.545 178.957 o
-3 -6 -7 42.156 42.428 1.103 43.614 o
-3 -6 -6 201.374 203.247 3.827 3.626 o
-3 -6 -5 194.721 195.893 3.674 3.935 o
-3 -6 -4 176.525 177.295 3.324 4.805 o
-3 -6 -3 113.673 114.984 2.235 10.633 o
-3 -6 -2 109.666 109.075 2.123 11.781 o
-3 -6 -1 75.604 76.223 1.550 22.092 o
-3 -5 -20 1.677 1.152 0.573 161.924 o
-3 -5 -19 0.653 0.545 0.587 154.305 o
-3 -5 -18 2.369 1.578 0.601 147.212 o
-3 -5 -17 0.513 0.251 0.573 161.924 o
-3 -5 -16 66.395 67.940 1.942 14.088 o
-3 -5 -15 3.168 2.829 0.608 143.847 o
-3 -5 -14 9.709 9.435 0.705 106.732 o
-3 -5 -13 6.537 6.740 0.615 140.596 o
-3 -5 -12 4.011 4.253 0.517 198.827 o
-3 -5 -11 40.673 39.753 1.187 37.674 o
-3 -5 -10 78.843 77.955 1.823 15.983 o
-3 -5 -9 11.378 11.223 0.573 161.924 o
-3 -5 -8 139.341 136.858 2.752 7.014 o
-3 -5 -7 192.241 190.892 3.618 4.058 o
-3 -5 -6 61.172 61.207 1.348 29.230 o
-3 -5 -5 187.631 188.853 3.513 4.303 o
-3 -5 -4 260.910 258.302 4.686 2.418 o
-3 -5 -3 260.904 262.255 4.721 2.383 o
-3 -5 -2 314.662 319.893 5.699 1.635 o
-3 -5 -1 141.615 145.783 2.710 7.232 o
-3 -4 -21 2.272 2.095 0.573 161.924 o
-3 -4 -20 2.591 2.354 0.608 143.847 o
-3 -4 -19 4.116 4.574 0.684 113.367 o
-3 -4 -18 5.457 4.665 0.684 113.367 o
-3 -4 -17 1.959 2.228 0.622 137.454 o
-3 -4 -16 38.005 38.782 1.397 27.219 o
-3 -4 -15 15.656 16.119 0.901 65.427 o
-3 -4 -14 6.709 6.984 0.636 131.479 o
-3 -4 -13 21.595 22.006 0.922 62.487 o
-3 -4 -12 54.767 53.853 1.474 24.455 o
-3 -4 -11 80.840 81.244 1.914 14.502 o
-3 -4 -10 1.609 2.074 0.398 335.111 o
-3 -4 -9 10.283 10.727 0.545 178.957 o
-3 -4 -8 0.984 1.383 0.314 537.668 o
-3 -4 -7 202.493 201.948 3.785 3.706 o
-3 -4 -6 319.456 320.808 5.790 1.584 o
-3 -4 -5 220.779 222.327 4.079 3.192 o
-3 -4 -4 122.145 125.041 2.382 9.363 o
-3 -4 -3 820.473 826.900 14.778 0.243 o
-3 -4 -2 99.066 101.212 1.928 14.293 o
-3 -4 -1 598.861 602.681 10.769 0.458 o
-3 -3 -21 2.503 2.032 0.559 170.121 o
-3 -3 -20 13.977 14.338 0.887 67.504 o
-3 -3 -19 0.918 0.426 0.601 147.212 o
-3 -3 -18 3.353 3.436 0.656 123.221 o
-3 -3 -17 6.521 6.767 0.740 96.901 o
-3 -3 -16 15.815 15.602 0.929 61.551 o
-3 -3 -15 53.252 53.225 1.592 20.945 o
-3 -3 -14 4.612 4.428 0.573 161.924 o
-3 -3 -13 102.831 102.741 2.382 9.363 o
-3 -3 -12 8.036 8.011 0.587 154.305 o
-3 -3 -11 156.132 154.758 3.178 5.259 o
-3 -3 -10 44.899 44.620 1.201 36.803 o
-3 -3 -9 3.641 3.981 0.384 359.926 o
-3 -3 -8 6.009 5.825 0.391 347.186 o
-3 -3 -7 37.772 37.706 0.936 60.636 o
-3 -3 -6 812.108 808.156 14.450 0.254 o
-3 -3 -5 140.799 139.197 2.626 7.701 o
-3 -3 -4 1.005 1.069 0.203 1294.620 o
-3 -3 -3 689.179 708.557 12.641 0.332 o
-3 -3 -2 1032.960 1049.820 18.731 0.151 o
-3 -3 -1 318.925 323.427 5.783 1.588 o
-3 -2 -21 2.822 3.164 0.587 154.305 o
-3 -2 -20 10.935 11.565 0.831 76.886 o
-3 -2 -19 9.994 9.903 0.838 75.609 o
-3 -2 -18 25.206 24.695 1.124 42.004 o
-3 -2 -17 58.304 57.673 1.760 17.145 o
-3 -2 -16 46.244 47.093 1.543 22.292 o
-3 -2 -15 8.323 8.381 0.691 111.088 o
-3 -2 -14 86.076 85.924 2.130 11.704 o
-3 -2 -13 11.883 11.887 0.698 108.878 o
-3 -2 -12 67.856 67.612 1.697 18.439 o
-3 -2 -11 142.601 141.865 2.947 6.114 o
-3 -2 -10 58.465 57.136 1.411 26.683 o
-3 -2 -9 202.468 197.206 3.792 3.693 o
-3 -2 -8 305.512 301.951 5.524 1.740 o
-3 -2 -7 20.788 20.589 0.622 137.454 o
-3 -2 -6 301.958 301.497 5.441 1.794 o
-3 -2 -5 199.491 199.539 3.653 3.980 o
-3 -2 -4 1.437 1.369 0.196 1388.750 o
-3 -2 -3 368.462 371.986 6.656 1.199 o
-3 -2 -2 17.709 18.033 0.454 257.699 o
-3 -2 -1 1030.270 1025.340 18.081 0.162 o
-3 -1 -21 7.218 7.592 0.698 108.878 o
-3 -1 -20 7.418 6.893 0.733 98.755 o
-3 -1 -19 4.743 4.686 0.719 102.628 o
-3 -1 -18 4.406 3.708 0.677 115.717 o
-3 -1 -17 30.301 29.891 1.236 34.753 o
-3 -1 -16 39.271 39.033 1.397 27.219 o
-3 -1 -15 1.606 1.753 0.531 188.500 o
-3 -1 -14 63.774 63.365 1.718 17.992 o
-3 -1 -13 138.230 135.181 2.933 6.172 o
-3 -1 -12 210.385 210.336 4.176 3.045 o
-3 -1 -11 159.749 159.095 3.227 5.101 o
-3 -1 -10 25.329 25.121 0.824 78.194 o
-3 -1 -9 59.911 59.489 1.369 28.342 o
-3 -1 -8 325.164 320.550 5.825 1.565 o
-3 -1 -7 62.067 62.269 1.341 29.535 o
-3 -1 -6 98.626 98.565 1.935 14.190 o
-3 -1 -5 52.588 53.742 1.124 42.004 o
-3 -1 -4 138.501 139.030 2.563 8.084 o
-3 -1 -3 129.844 132.898 2.430 8.990 o
-3 -1 -2 3.427 3.967 0.217 1132.960 o
-3 -1 -1 3723.540 3422.560 60.320 0.015 o
-2 -21 -4 0.071 -0.468 0.510 204.312 o
-2 -21 -3 0.146 -0.370 0.524 193.560 o
-2 -21 -2 2.885 3.129 0.594 150.696 o
-2 -21 -1 0.273 -0.056 0.531 188.500 o
-2 -20 -8 0.294 0.433 0.552 174.455 o
-2 -20 -7 1.714 1.969 0.566 165.947 o
-2 -20 -6 0.324 1.159 0.559 170.121 o
-2 -20 -5 1.534 1.655 0.587 154.305 o
-2 -20 -4 10.344 10.336 0.796 83.778 o
-2 -20 -3 0.240 0.663 0.580 158.046 o
-2 -20 -2 6.456 6.698 0.733 98.755 o
-2 -20 -1 3.983 4.400 0.677 115.717 o
-2 -19 -10 2.696 2.361 0.601 147.212 o
-2 -19 -9 3.742 3.674 0.622 137.454 o
-2 -19 -8 5.450 5.971 0.691 111.088 o
-2 -19 -7 2.787 2.486 0.622 137.454 o
-2 -19 -6 2.054 1.376 0.608 143.847 o
-2 -19 -5 0.404 0.978 0.601 147.212 o
-2 -19 -4 1.913 1.969 0.636 131.479 o
-2 -19 -3 2.008 1.648 0.629 134.417 o
-2 -19 -2 7.719 8.479 0.796 83.778 o
-2 -19 -1 3.991 4.253 0.698 108.878 o
-2 -18 -11 0.042 -0.007 0.531 188.500 o
-2 -18 -10 6.495 6.502 0.712 104.650 o
-2 -18 -9 1.307 0.789 0.587 154.305 o
-2 -18 -8 0.566 0.475 0.594 150.696 o
-2 -18 -7 6.522 6.446 0.754 93.345 o
-2 -18 -6 3.494 3.338 0.684 113.367 o
-2 -18 -5 0.399 1.096 0.587 154.305 o
-2 -18 -4 0.432 0.196 0.580 158.046 o
-2 -18 -3 1.725 1.795 0.615 140.596 o
-2 -18 -2 1.821 3.031 0.636 131.479 o
-2 -18 -1 7.364 7.089 0.747 95.098 o
-2 -17 -13 3.647 3.555 0.601 147.212 o
-2 -17 -12 0.001 0.007 0.545 178.957 o
-2 -17 -11 1.022 1.006 0.573 161.924 o
-2 -17 -10 10.287 10.266 0.824 78.194 o
-2 -17 -9 3.811 4.435 0.705 106.732 o
-2 -17 -8 7.468 7.298 0.761 91.640 o
-2 -17 -7 4.290 4.882 0.698 108.878 o
-2 -17 -6 1.112 1.760 0.615 140.596 o
-2 -17 -5 7.094 7.075 0.747 95.098 o
-2 -17 -4 6.259 6.027 0.726 100.664 o
-2 -17 -3 1.986 1.522 0.615 140.596 o
-2 -17 -2 12.399 13.423 0.894 66.454 o
-2 -17 -1 16.524 16.210 0.957 58.009 o
-2 -16 -14 1.851 2.172 0.566 165.947 o
-2 -16 -13 3.127 2.549 0.622 137.454 o
-2 -16 -12 10.983 11.377 0.838 75.609 o
-2 -16 -11 6.214 7.040 0.761 91.640 o
-2 -16 -10 4.352 4.246 0.670 118.140 o
-2 -16 -9 1.862 1.837 0.615 140.596 o
-2 -16 -8 1.551 1.502 0.615 140.596 o
-2 -16 -7 8.232 8.053 0.775 88.368 o
-2 -16 -6 1.245 1.990 0.601 147.212 o
-2 -16 -5 12.081 12.355 0.866 70.810 o
-2 -16 -4 15.086 15.120 0.915 63.445 o
-2 -16 -3 22.794 23.836 1.096 44.171 o
-2 -16 -2 4.769 4.407 0.670 118.140 o
-2 -16 -1 4.296 4.574 0.656 123.221 o
-2 -15 -15 5.611 5.182 0.650 125.885 o
-2 -15 -14 0.445 0.265 0.566 165.947 o
-2 -15 -13 0.352 0.279 0.580 158.046 o
-2 -15 -12 4.938 4.609 0.712 104.650 o
-2 -15 -11 2.120 2.130 0.629 134.417 o
-2 -15 -10 8.339 8.136 0.782 86.797 o
-2 -15 -9 10.245 10.190 0.831 76.886 o
-2 -15 -8 1.676 1.760 0.622 137.454 o
-2 -15 -7 1.735 0.999 0.594 150.696 o
-2 -15 -6 17.047 17.146 0.950 58.865 o
-2 -15 -5 1.500 1.830 0.580 158.046 o
-2 -15 -4 5.821 5.860 0.670 118.140 o
-2 -15 -3 2.210 2.486 0.552 174.455 o
-2 -15 -2 4.623 4.484 0.601 147.212 o
-2 -15 -1 7.514 7.557 0.670 118.140 o
-2 -14 -16 0.904 0.964 0.545 178.957 o
-2 -14 -15 6.457 6.230 0.712 104.650 o
-2 -14 -14 3.468 2.766 0.656 123.221 o
-2 -14 -13 3.335 3.625 0.670 118.140 o
-2 -14 -12 1.620 1.488 0.615 140.596 o
-2 -14 -11 21.260 21.832 1.076 45.909 o
-2 -14 -10 6.092 6.265 0.733 98.755 o
-2 -14 -9 4.219 4.868 0.684 113.367 o
-2 -14 -8 2.344 2.500 0.608 143.847 o
-2 -14 -7 24.071 23.927 1.076 45.909 o
-2 -14 -6 0.824 0.754 0.517 198.827 o
-2 -14 -5 14.291 15.141 0.831 76.886 o
-2 -14 -4 16.664 17.795 0.880 68.580 o
-2 -14 -3 10.157 10.287 0.705 106.732 o
-2 -14 -2 8.351 8.087 0.650 125.885 o
-2 -14 -1 12.722 12.948 0.754 93.345 o
-2 -13 -17 8.690 8.800 0.705 106.732 o
-2 -13 -16 2.957 3.143 0.622 137.454 o
-2 -13 -15 18.008 18.298 0.999 53.243 o
-2 -13 -14 6.095 6.481 0.754 93.345 o
-2 -13 -13 11.629 11.202 0.852 73.151 o
-2 -13 -12 17.239 16.314 0.957 58.009 o
-2 -13 -11 1.498 2.870 0.629 134.417 o
-2 -13 -10 0.140 0.230 0.559 170.121 o
-2 -13 -9 11.669 13.032 0.845 74.365 o
-2 -13 -8 4.435 4.274 0.594 150.696 o
-2 -13 -7 1.232 0.978 0.510 204.312 o
-2 -13 -6 6.900 6.488 0.615 140.596 o
-2 -13 -5 42.356 42.532 1.327 30.160 o
-2 -13 -4 34.574 34.515 1.166 39.040 o
-2 -13 -3 21.939 21.657 0.908 64.425 o
-2 -13 -2 24.297 24.933 0.964 57.172 o
-2 -13 -1 42.547 43.880 1.313 30.805 o
-2 -12 -17 2.278 2.759 0.608 143.847 o
-2 -12 -16 4.902 4.791 0.691 111.088 o
-2 -12 -15 6.493 6.593 0.768 89.981 o
-2 -12 -14 3.313 2.975 0.643 128.636 o
-2 -12 -13 2.026 2.088 0.629 134.417 o
-2 -12 -12 6.787 6.935 0.733 98.755 o
-2 -12 -11 6.391 6.977 0.726 100.664 o
-2 -12 -10 29.038 30.045 1.201 36.803 o
-2 -12 -9 12.866 12.250 0.782 86.797 o
-2 -12 -8 5.980 5.678 0.608 143.847 o
-2 -12 -7 53.401 53.204 1.522 22.910 o
-2 -12 -6 1.436 1.976 0.489 222.199 o
-2 -12 -5 53.958 52.876 1.474 24.455 o
-2 -12 -4 9.736 9.798 0.636 131.479 o
-2 -12 -3 82.828 81.796 1.962 13.789 o
-2 -12 -2 10.538 10.665 0.629 134.417 o
-2 -12 -1 16.092 16.671 0.747 95.098 o
-2 -11 -18 3.085 3.764 0.608 143.847 o
-2 -11 -17 14.280 13.318 0.866 70.810 o
-2 -11 -16 5.412 5.140 0.712 104.650 o
-2 -11 -15 1.326 1.390 0.601 147.212 o
-2 -11 -14 8.343 8.437 0.782 86.797 o
-2 -11 -13 1.657 1.446 0.594 150.696 o
-2 -11 -12 5.430 5.385 0.691 111.088 o
-2 -11 -11 19.461 18.815 0.971 56.352 o
-2 -11 -10 42.350 42.735 1.376 28.055 o
-2 -11 -9 25.004 26.015 1.027 50.385 o
-2 -11 -8 43.776 43.405 1.334 29.845 o
-2 -11 -7 13.631 13.675 0.733 98.755 o
-2 -11 -6 92.995 92.670 2.165 11.330 o
-2 -11 -5 72.079 70.775 1.746 17.420 o
-2 -11 -4 53.561 54.209 1.439 25.657 o
-2 -11 -3 22.398 23.124 0.852 73.151 o
-2 -11 -2 193.020 192.638 3.841 3.599 o
-2 -11 -1 20.284 20.519 0.782 86.797 o
-2 -10 -19 2.526 2.619 0.601 147.212 o
-2 -10 -18 10.358 10.148 0.796 83.778 o
-2 -10 -17 3.346 3.583 0.670 118.140 o
-2 -10 -16 6.026 6.216 0.712 104.650 o
-2 -10 -15 2.134 2.158 0.629 134.417 o
-2 -10 -14 7.943 7.878 0.761 91.640 o
-2 -10 -13 5.203 5.420 0.691 111.088 o
-2 -10 -12 60.299 60.977 1.788 16.613 o
-2 -10 -11 0.805 1.048 0.496 215.984 o
-2 -10 -10 45.709 45.466 1.390 27.494 o
-2 -10 -9 33.480 33.991 1.145 40.481 o
-2 -10 -8 0.538 0.391 0.433 283.241 o
-2 -10 -7 64.981 64.364 1.641 19.715 o
-2 -10 -6 15.998 15.847 0.719 102.628 o
-2 -10 -5 44.628 43.210 1.208 36.379 o
-2 -10 -4 172.436 172.148 3.450 4.462 o
-2 -10 -3 412.749 409.197 7.557 0.930 o
-2 -10 -2 29.502 29.849 0.922 62.487 o
-2 -10 -1 21.898 22.076 0.768 89.981 o
-2 -9 -19 1.047 0.950 0.559 170.121 o
-2 -9 -18 6.596 6.844 0.740 96.901 o
-2 -9 -17 24.496 25.219 1.159 39.511 o
-2 -9 -16 26.587 27.566 1.187 37.674 o
-2 -9 -15 5.220 5.559 0.712 104.650 o
-2 -9 -14 21.266 20.135 1.027 50.385 o
-2 -9 -13 18.215 18.982 0.971 56.352 o
-2 -9 -12 18.833 18.745 0.915 63.445 o
-2 -9 -11 9.585 9.750 0.691 111.088 o
-2 -9 -10 7.346 8.262 0.629 134.417 o
-2 -9 -9 121.759 122.101 2.689 7.345 o
-2 -9 -8 64.523 63.805 1.620 20.229 o
-2 -9 -7 70.720 71.139 1.718 17.992 o
-2 -9 -6 79.765 80.651 1.851 15.504 o
-2 -9 -5 138.383 140.440 2.877 6.414 o
-2 -9 -4 102.469 102.357 2.186 11.114 o
-2 -9 -3 181.066 179.571 3.485 4.373 o
-2 -9 -2 63.989 63.400 1.446 25.410 o
-2 -9 -1 55.543 54.754 1.285 32.159 o
-2 -8 -20 1.131 0.887 0.559 170.121 o
-2 -8 -19 26.648 25.477 1.110 43.067 o
-2 -8 -18 8.040 8.199 0.775 88.368 o
-2 -8 -17 13.290 13.102 0.880 68.580 o
-2 -8 -16 9.297 8.870 0.796 83.778 o
-2 -8 -15 10.523 10.322 0.810 80.914 o
-2 -8 -14 1.655 1.704 0.580 158.046 o
-2 -8 -13 5.698 5.790 0.629 134.417 o
-2 -8 -12 11.822 11.698 0.733 98.755 o
-2 -8 -11 153.543 153.640 3.303 4.867 o
-2 -8 -10 198.815 194.266 3.960 3.387 o
-2 -8 -9 74.010 74.498 1.809 16.231 o
-2 -8 -8 45.425 45.249 1.243 34.364 o
-2 -8 -7 15.134 15.043 0.650 125.885 o
-2 -8 -6 39.026 40.214 1.089 44.739 o
-2 -8 -5 27.675 28.006 0.824 78.194 o
-2 -8 -4 24.742 24.856 0.747 95.098 o
-2 -8 -3 185.298 183.399 3.499 4.338 o
-2 -8 -2 334.380 334.643 6.125 1.416 o
-2 -8 -1 11.321 11.677 0.482 228.687 o
-2 -7 -20 4.193 3.834 0.615 140.596 o
-2 -7 -19 4.050 3.080 0.650 125.885 o
-2 -7 -18 10.290 10.357 0.845 74.365 o
-2 -7 -17 1.560 2.130 0.622 137.454 o
-2 -7 -16 29.694 29.340 1.222 35.552 o
-2 -7 -15 8.761 8.297 0.768 89.981 o
-2 -7 -14 32.237 32.273 1.236 34.753 o
-2 -7 -13 5.081 5.406 0.608 143.847 o
-2 -7 -12 8.028 8.080 0.636 131.479 o
-2 -7 -11 43.096 43.356 1.299 31.471 o
-2 -7 -10 48.863 47.980 1.348 29.230 o
-2 -7 -9 132.796 134.127 2.822 6.671 o
-2 -7 -8 67.416 65.831 1.578 21.317 o
-2 -7 -7 93.223 94.116 2.039 12.770 o
-2 -7 -6 102.003 101.756 2.116 11.859 o
-2 -7 -5 342.683 340.545 6.237 1.365 o
-2 -7 -4 208.751 207.919 3.911 3.472 o
-2 -7 -3 506.612 505.373 9.121 0.638 o
-2 -7 -2 352.210 348.360 6.320 1.329 o
-2 -7 -1 361.482 360.742 6.523 1.248 o
-2 -6 -20 3.638 3.289 0.615 140.596 o
-2 -6 -19 1.193 1.159 0.601 147.212 o
-2 -6 -18 7.469 7.389 0.740 96.901 o
-2 -6 -17 16.029 15.071 0.936 60.636 o
-2 -6 -16 16.108 15.882 0.943 59.741 o
-2 -6 -15 3.755 4.072 0.650 125.885 o
-2 -6 -14 9.413 9.638 0.719 102.628 o
-2 -6 -13 5.813 5.447 0.594 150.696 o
-2 -6 -12 34.633 33.698 1.131 41.487 o
-2 -6 -11 7.451 7.270 0.573 161.924 o
-2 -6 -10 37.399 37.699 1.131 41.487 o
-2 -6 -9 65.233 65.349 1.578 21.317 o
-2 -6 -8 125.695 124.552 2.577 7.996 o
-2 -6 -7 18.732 18.228 0.636 131.479 o
-2 -6 -6 145.821 143.897 2.815 6.704 o
-2 -6 -5 107.660 109.320 2.179 11.185 o
-2 -6 -4 431.897 432.300 7.787 0.876 o
-2 -6 -3 227.260 226.762 4.176 3.045 o
-2 -6 -2 449.816 445.220 8.025 0.825 o
-2 -6 -1 85.121 85.665 1.711 18.139 o
-2 -5 -21 0.534 0.189 0.538 183.636 o
-2 -5 -20 18.875 19.450 0.978 55.550 o
-2 -5 -19 2.829 2.668 0.636 131.479 o
-2 -5 -18 7.413 7.620 0.747 95.098 o
-2 -5 -17 12.529 11.677 0.859 71.966 o
-2 -5 -16 13.213 12.697 0.866 70.810 o
-2 -5 -15 3.897 4.470 0.636 131.479 o
-2 -5 -14 5.419 5.406 0.608 143.847 o
-2 -5 -13 6.866 7.438 0.615 140.596 o
-2 -5 -12 26.033 25.855 0.971 56.352 o
-2 -5 -11 162.872 161.462 3.345 4.745 o
-2 -5 -10 72.827 73.723 1.753 17.282 o
-2 -5 -9 2.189 2.577 0.384 359.926 o
-2 -5 -8 201.272 198.840 3.813 3.652 o
-2 -5 -7 24.015 24.067 0.719 102.628 o
-2 -5 -6 271.036 272.437 5.014 2.112 o
-2 -5 -5 299.999 299.772 5.461 1.780 o
-2 -5 -4 138.270 138.178 2.633 7.660 o
-2 -5 -3 91.995 94.234 1.844 15.622 o
-2 -5 -2 424.830 428.647 7.745 0.885 o
-2 -5 -1 266.595 272.402 4.924 2.191 o
-2 -4 -21 5.129 5.021 0.629 134.417 o
-2 -4 -20 4.435 4.002 0.650 125.885 o
-2 -4 -19 0.244 -0.028 0.573 161.924 o
-2 -4 -18 17.029 16.433 0.964 57.172 o
-2 -4 -17 9.167 8.723 0.782 86.797 o
-2 -4 -16 9.030 8.639 0.768 89.981 o
-2 -4 -15 10.999 11.125 0.782 86.797 o
-2 -4 -14 97.507 96.707 2.347 9.644 o
-2 -4 -13 31.707 30.876 1.089 44.739 o
-2 -4 -12 36.979 35.821 1.138 40.979 o
-2 -4 -11 18.721 18.759 0.768 89.981 o
-2 -4 -10 73.382 72.787 1.711 18.139 o
-2 -4 -9 5.607 5.762 0.433 283.241 o
-2 -4 -8 55.043 55.138 1.285 32.159 o
-2 -4 -7 5.982 6.167 0.363 402.654 o
-2 -4 -6 168.490 165.094 3.129 5.425 o
-2 -4 -5 327.915 326.842 5.894 1.528 o
-2 -4 -4 431.073 432.761 7.787 0.876 o
-2 -4 -3 199.954 197.262 3.611 4.073 o
-2 -4 -2 46.620 47.002 0.978 55.550 o
-2 -4 -1 612.878 621.398 11.209 0.423 o
-2 -3 -21 1.992 2.158 0.559 170.121 o
-2 -3 -20 1.068 0.712 0.573 161.924 o
-2 -3 -19 9.214 8.807 0.803 82.327 o
-2 -3 -18 8.793 9.624 0.796 83.778 o
-2 -3 -17 15.791 15.337 0.936 60.636 o
-2 -3 -16 13.786 12.990 0.866 70.810 o
-2 -3 -15 8.435 8.723 0.698 108.878 o
-2 -3 -14 3.797 4.197 0.559 170.121 o
-2 -3 -13 13.369 13.947 0.740 96.901 o
-2 -3 -12 6.392 7.005 0.559 170.121 o
-2 -3 -11 6.834 7.228 0.524 193.560 o
-2 -3 -10 19.381 19.122 0.719 102.628 o
-2 -3 -9 53.554 52.100 1.257 33.604 o
-2 -3 -8 19.901 20.072 0.643 128.636 o
-2 -3 -7 33.103 32.804 0.838 75.609 o
-2 -3 -6 79.465 80.853 1.641 19.715 o
-2 -3 -5 68.449 69.302 1.411 26.683 o
-2 -3 -4 6.274 6.488 0.286 647.696 o
-2 -3 -3 69.338 70.091 1.383 27.772 o
-2 -3 -2 751.169 752.577 13.689 0.283 o
-2 -3 -1 1043.690 1045.150 18.521 0.155 o
-2 -2 -21 2.652 3.185 0.587 154.305 o
-2 -2 -20 1.009 1.411 0.587 154.305 o
-2 -2 -19 21.824 21.392 1.089 44.739 o
-2 -2 -18 18.387 18.424 1.006 52.507 o
-2 -2 -17 10.785 10.644 0.831 76.886 o
-2 -2 -16 4.099 4.323 0.650 125.885 o
-2 -2 -15 1.851 1.592 0.524 193.560 o
-2 -2 -14 56.281 57.268 1.606 20.582 o
-2 -2 -13 33.080 32.399 1.103 43.614 o
-2 -2 -12 31.999 32.049 1.041 49.042 o
-2 -2 -11 56.499 56.668 1.446 25.410 o
-2 -2 -10 20.520 20.177 0.733 98.755 o
-2 -2 -9 27.889 28.320 0.817 79.537 o
-2 -2 -8 51.029 50.850 1.180 38.121 o
-2 -2 -7 413.365 409.288 7.389 0.973 o
-2 -2 -6 13.678 13.947 0.454 257.699 o
-2 -2 -5 54.268 54.265 1.138 40.979 o
-2 -2 -4 387.355 396.354 7.138 1.042 o
-2 -2 -3 779.941 786.072 14.170 0.264 o
-2 -2 -2 68.394 69.246 1.320 30.480 o
-2 -2 -1 1196.580 1204.150 21.580 0.114 o
-2 -1 -21 0.052 0.217 0.524 193.560 o
-2 -1 -20 4.667 4.421 0.670 118.140 o
-2 -1 -19 39.660 40.053 1.460 24.926 o
-2 -1 -18 3.547 3.478 0.663 120.640 o
-2 -1 -17 1.808 1.781 0.601 147.212 o
-2 -1 -16 4.423 4.135 0.636 131.479 o
-2 -1 -15 2.154 2.109 0.524 193.560 o
-2 -1 -14 5.348 5.364 0.580 158.046 o
-2 -1 -13 160.816 159.646 3.373 4.667 o
-2 -1 -12 38.817 39.047 1.173 38.576 o
-2 -1 -11 5.374 5.454 0.468 242.543 o
-2 -1 -10 18.366 18.102 0.684 113.367 o
-2 -1 -9 98.446 98.034 2.046 12.682 o
-2 -1 -8 80.393 78.570 1.662 19.221 o
-2 -1 -7 100.342 101.351 2.018 13.036 o
-2 -1 -6 183.777 185.229 3.450 4.462 o
-2 -1 -5 601.751 605.195 10.979 0.441 o
-2 -1 -4 619.708 626.587 11.349 0.412 o
-2 -1 -3 416.476 424.059 7.675 0.901 o
-2 -1 -2 193.025 198.763 3.590 4.121 o
-2 -1 -1 373.862 372.329 6.726 1.174 o
-1 -21 -5 7.409 7.347 0.705 106.732 o
-1 -21 -4 1.433 1.606 0.552 174.455 o
-1 -21 -3 1.589 1.788 0.559 170.121 o
-1 -21 -2 0.437 0.517 0.545 178.957 o
-1 -21 -1 2.051 2.046 0.580 158.046 o
-1 -20 -8 3.251 2.926 0.608 143.847 o
-1 -20 -7 0.821 0.300 0.538 183.636 o
-1 -20 -6 1.305 1.076 0.580 158.046 o
-1 -20 -5 6.668 7.103 0.719 102.628 o
-1 -20 -4 2.746 2.626 0.622 137.454 o
-1 -20 -3 5.591 5.573 0.712 104.650 o
-1 -20 -2 8.098 9.030 0.782 86.797 o
-1 -20 -1 8.581 8.080 0.782 86.797 o
-1 -19 -10 1.752 1.522 0.552 174.455 o
-1 -19 -9 6.439 6.893 0.691 111.088 o
-1 -19 -8 7.476 7.375 0.733 98.755 o
-1 -19 -7 0.598 0.873 0.587 154.305 o
-1 -19 -6 10.581 11.265 0.852 73.151 o
-1 -19 -5 3.998 3.876 0.677 115.717 o
-1 -19 -4 9.720 9.442 0.831 76.886 o
-1 -19 -3 1.899 2.242 0.643 128.636 o
-1 -19 -2 5.878 6.446 0.754 93.345 o
-1 -19 -1 1.197 0.740 0.587 154.305 o
-1 -18 -12 1.718 1.509 0.566 165.947 o
-1 -18 -11 1.618 1.760 0.573 161.924 o
-1 -18 -10 2.497 2.179 0.608 143.847 o
-1 -18 -9 8.949 9.792 0.803 82.327 o
-1 -18 -8 1.630 1.774 0.629 134.417 o
-1 -18 -7 1.268 0.747 0.622 137.454 o
-1 -18 -6 0.762 1.027 0.594 150.696 o
-1 -18 -5 13.130 13.584 0.887 67.504 o
-1 -18 -4 8.769 8.995 0.796 83.778 o
-1 -18 -3 4.472 4.302 0.691 111.088 o
-1 -18 -2 2.374 2.088 0.629 134.417 o
-1 -18 -1 10.289 10.036 0.831 76.886 o
-1 -17 -13 0.410 0.559 0.524 193.560 o
-1 -17 -12 0.070 -0.112 0.538 183.636 o
-1 -17 -11 9.428 8.765 0.782 86.797 o
-1 -17 -10 0.252 -0.217 0.580 158.046 o
-1 -17 -9 3.499 3.380 0.684 113.367 o
-1 -17 -8 4.861 4.609 0.691 111.088 o
-1 -17 -7 1.098 1.788 0.615 140.596 o
-1 -17 -6 0.504 0.098 0.580 158.046 o
-1 -17 -5 4.630 4.987 0.698 108.878 o
-1 -17 -4 2.484 2.835 0.650 125.885 o
-1 -17 -3 8.780 9.875 0.817 79.537 o
-1 -17 -2 2.563 2.989 0.643 128.636 o
-1 -17 -1 31.214 31.428 1.271 32.870 o
-1 -16 -14 5.985 6.614 0.670 118.140 o
-1 -16 -13 0.782 0.992 0.566 165.947 o
-1 -16 -12 4.532 3.708 0.670 118.140 o
-1 -16 -11 2.115 2.242 0.636 131.479 o
-1 -16 -10 12.833 13.039 0.880 68.580 o
-1 -16 -9 1.408 1.376 0.615 140.596 o
-1 -16 -8 2.967 3.052 0.650 125.885 o
-1 -16 -7 6.651 7.180 0.747 95.098 o
-1 -16 -6 8.005 7.752 0.761 91.640 o
-1 -16 -5 1.138 1.089 0.587 154.305 o
-1 -16 -4 5.832 5.832 0.705 106.732 o
-1 -16 -3 5.667 6.439 0.719 102.628 o
-1 -16 -2 20.294 19.464 0.999 53.243 o
-1 -16 -1 4.473 4.323 0.663 120.640 o
-1 -15 -15 0.161 1.020 0.538 183.636 o
-1 -15 -14 1.505 1.460 0.594 150.696 o
-1 -15 -13 4.778 4.128 0.691 111.088 o
-1 -15 -12 11.228 11.300 0.873 69.682 o
-1 -15 -11 7.359 7.082 0.747 95.098 o
-1 -15 -10 14.697 14.659 0.929 61.551 o
-1 -15 -9 18.922 19.360 1.020 51.078 o
-1 -15 -8 10.458 10.706 0.831 76.886 o
-1 -15 -7 0.096 -0.168 0.559 170.121 o
-1 -15 -6 8.635 8.912 0.761 91.640 o
-1 -15 -5 20.027 20.079 0.999 53.243 o
-1 -15 -4 33.574 33.977 1.236 34.753 o
-1 -15 -3 3.110 2.940 0.573 161.924 o
-1 -15 -2 1.544 1.990 0.545 178.957 o
-1 -15 -1 34.235 34.822 1.236 34.753 o
-1 -14 -16 3.812 3.722 0.615 140.596 o
-1 -14 -15 15.781 15.274 0.908 64.425 o
-1 -14 -14 1.119 0.517 0.594 150.696 o
-1 -14 -13 9.472 8.932 0.817 79.537 o
-1 -14 -12 0.295 0.538 0.580 158.046 o
-1 -14 -11 1.235 1.089 0.608 143.847 o
-1 -14 -10 4.797 4.672 0.691 111.088 o
-1 -14 -9 11.947 11.482 0.845 74.365 o
-1 -14 -8 9.061 8.388 0.754 93.345 o
-1 -14 -7 30.967 32.287 1.243 34.364 o
-1 -14 -6 9.240 8.870 0.705 106.732 o
-1 -14 -5 20.101 21.210 0.957 58.009 o
-1 -14 -4 83.085 84.087 2.130 11.704 o
-1 -14 -3 21.680 22.055 0.957 58.009 o
-1 -14 -2 0.913 0.740 0.482 228.687 o
-1 -14 -1 4.188 4.211 0.552 174.455 o
-1 -13 -17 0.507 -0.684 0.517 198.827 o
-1 -13 -16 4.219 3.597 0.643 128.636 o
-1 -13 -15 10.544 10.336 0.838 75.609 o
-1 -13 -14 6.933 6.788 0.768 89.981 o
-1 -13 -13 10.383 10.392 0.824 78.194 o
-1 -13 -12 11.991 12.180 0.873 69.682 o
-1 -13 -11 8.604 8.625 0.782 86.797 o
-1 -13 -10 45.153 44.097 1.488 23.998 o
-1 -13 -9 16.441 16.314 0.929 61.551 o
-1 -13 -8 47.317 48.099 1.502 23.554 o
-1 -13 -7 2.713 3.422 0.559 170.121 o
-1 -13 -6 32.918 33.488 1.180 38.121 o
-1 -13 -5 1.166 1.236 0.489 222.199 o
-1 -13 -4 10.108 11.118 0.698 108.878 o
-1 -13 -3 52.883 51.961 1.481 24.225 o
-1 -13 -2 57.591 56.284 1.550 22.092 o
-1 -13 -1 20.103 19.932 0.852 73.151 o
-1 -12 -18 6.812 7.228 0.698 108.878 o
-1 -12 -17 3.817 3.248 0.622 137.454 o
-1 -12 -16 11.051 11.063 0.838 75.609 o
-1 -12 -15 10.557 11.370 0.873 69.682 o
-1 -12 -14 22.480 22.886 1.096 44.171 o
-1 -12 -13 12.469 12.501 0.880 68.580 o
-1 -12 -12 28.484 27.775 1.187 37.674 o
-1 -12 -11 37.458 38.384 1.376 28.055 o
-1 -12 -10 10.504 11.349 0.796 83.778 o
-1 -12 -9 4.735 3.925 0.587 154.305 o
-1 -12 -8 29.113 29.116 1.096 44.171 o
-1 -12 -7 7.119 6.914 0.615 140.596 o
-1 -12 -6 114.838 111.841 2.570 8.040 o
-1 -12 -5 29.854 30.233 1.048 48.390 o
-1 -12 -4 3.726 4.058 0.503 210.026 o
-1 -12 -3 59.416 59.517 1.564 21.699 o
-1 -12 -2 15.700 16.810 0.754 93.345 o
-1 -12 -1 6.378 6.202 0.524 193.560 o
-1 -11 -18 8.453 8.765 0.740 96.901 o
-1 -11 -17 16.431 16.699 0.950 58.865 o
-1 -11 -16 10.202 11.265 0.859 71.966 o
-1 -11 -15 19.906 19.814 1.034 49.707 o
-1 -11 -14 15.604 15.728 0.943 59.741 o
-1 -11 -13 37.684 37.888 1.390 27.494 o
-1 -11 -12 7.072 6.733 0.712 104.650 o
-1 -11 -11 52.133 53.022 1.599 20.762 o
-1 -11 -10 11.174 11.426 0.754 93.345 o
-1 -11 -9 45.621 44.460 1.383 27.772 o
-1 -11 -8 39.483 39.683 1.257 33.604 o
-1 -11 -7 1.079 0.950 0.447 265.815 o
-1 -11 -6 8.978 9.002 0.601 147.212 o
-1 -11 -5 79.302 79.275 1.907 14.609 o
-1 -11 -4 12.823 13.437 0.663 120.640 o
-1 -11 -3 17.460 17.083 0.726 100.664 o
-1 -11 -2 69.760 70.280 1.697 18.439 o
-1 -11 -1 12.502 12.795 0.622 137.454 o
-1 -10 -19 1.282 1.557 0.545 178.957 o
-1 -10 -18 9.974 10.713 0.796 83.778 o
-1 -10 -17 2.345 1.900 0.629 134.417 o
-1 -10 -16 8.840 8.814 0.782 86.797 o
-1 -10 -15 12.204 12.285 0.866 70.810 o
-1 -10 -14 5.764 5.950 0.712 104.650 o
-1 -10 -13 0.825 0.321 0.552 174.455 o
-1 -10 -12 4.722 4.554 0.636 131.479 o
-1 -10 -11 11.579 11.279 0.740 96.901 o
-1 -10 -10 37.748 37.050 1.236 34.753 o
-1 -10 -9 10.601 10.490 0.677 115.717 o
-1 -10 -8 29.385 29.186 1.020 51.078 o
-1 -10 -7 59.003 58.079 1.529 22.701 o
-1 -10 -6 51.123 52.289 1.397 27.219 o
-1 -10 -5 167.487 169.654 3.464 4.426 o
-1 -10 -4 25.936 26.756 0.880 68.580 o
-1 -10 -3 107.401 107.427 2.319 9.878 o
-1 -10 -2 17.870 18.095 0.691 111.088 o
-1 -10 -1 144.397 145.622 2.975 6.000 o
-1 -9 -19 1.775 1.907 0.573 161.924 o
-1 -9 -18 7.651 7.969 0.761 91.640 o
-1 -9 -17 4.808 4.945 0.719 102.628 o
-1 -9 -16 5.416 5.350 0.719 102.628 o
-1 -9 -15 13.742 14.478 0.915 63.445 o
-1 -9 -14 18.071 17.292 0.964 57.172 o
-1 -9 -13 2.424 2.409 0.587 154.305 o
-1 -9 -12 40.435 39.711 1.320 30.480 o
-1 -9 -11 73.093 72.975 1.907 14.609 o
-1 -9 -10 22.674 21.420 0.901 65.427 o
-1 -9 -9 59.589 60.635 1.606 20.582 o
-1 -9 -8 75.117 73.848 1.802 16.357 o
-1 -9 -7 21.401 21.567 0.810 80.914 o
-1 -9 -6 4.533 4.763 0.447 265.815 o
-1 -9 -5 21.215 21.580 0.761 91.640 o
-1 -9 -4 30.258 29.745 0.894 66.454 o
-1 -9 -3 42.104 42.232 1.083 45.319 o
-1 -9 -2 84.172 85.854 1.851 15.504 o
-1 -9 -1 190.990 189.950 3.674 3.935 o
-1 -8 -20 4.977 4.616 0.650 125.885 o
-1 -8 -19 7.408 6.712 0.712 104.650 o
-1 -8 -18 4.647 4.672 0.691 111.088 o
-1 -8 -17 16.782 16.727 0.957 58.009 o
-1 -8 -16 4.704 5.622 0.698 108.878 o
-1 -8 -15 4.789 4.840 0.684 113.367 o
-1 -8 -14 11.734 11.426 0.817 79.537 o
-1 -8 -13 13.770 13.556 0.803 82.327 o
-1 -8 -12 38.880 38.419 1.271 32.870 o
-1 -8 -11 17.119 17.404 0.824 78.194 o
-1 -8 -10 15.218 14.394 0.733 98.755 o
-1 -8 -9 33.099 33.656 1.069 46.511 o
-1 -8 -8 204.548 204.057 4.065 3.214 o
-1 -8 -7 15.581 16.203 0.670 118.140 o
-1 -8 -6 4.513 4.574 0.412 312.777 o
-1 -8 -5 37.028 37.483 0.999 53.243 o
-1 -8 -4 190.218 190.913 3.688 3.905 o
-1 -8 -3 9.188 9.449 0.447 265.815 o
-1 -8 -2 297.056 296.371 5.517 1.745 o
-1 -8 -1 11.464 11.286 0.461 249.949 o
-1 -7 -20 0.313 0.196 0.524 193.560 o
-1 -7 -19 2.849 2.165 0.622 137.454 o
-1 -7 -18 1.955 1.648 0.629 134.417 o
-1 -7 -17 5.408 5.427 0.712 104.650 o
-1 -7 -16 29.191 29.975 1.229 35.149 o
-1 -7 -15 2.197 2.486 0.622 137.454 o
-1 -7 -14 14.325 13.954 0.859 71.966 o
-1 -7 -13 13.675 13.339 0.782 86.797 o
-1 -7 -12 56.590 57.394 1.606 20.582 o
-1 -7 -11 86.881 88.557 2.123 11.781 o
-1 -7 -10 20.520 20.589 0.831 76.886 o
-1 -7 -9 34.096 34.228 1.048 48.390 o
-1 -7 -8 25.367 25.582 0.852 73.151 o
-1 -7 -7 44.519 44.243 1.159 39.511 o
-1 -7 -6 201.528 202.060 3.890 3.509 o
-1 -7 -5 96.999 96.071 1.997 13.311 o
-1 -7 -4 21.745 21.664 0.656 123.221 o
-1 -7 -3 58.591 59.392 1.313 30.805 o
-1 -7 -2 242.979 241.736 4.519 2.601 o
-1 -7 -1 194.243 195.725 3.688 3.905 o
-1 -6 -20 0.309 0.608 0.538 183.636 o
-1 -6 -19 33.178 32.859 1.285 32.159 o
-1 -6 -18 34.399 33.202 1.285 32.159 o
-1 -6 -17 11.053 10.916 0.845 74.365 o
-1 -6 -16 21.722 20.875 1.048 48.390 o
-1 -6 -15 49.754 48.434 1.564 21.699 o
-1 -6 -14 0.379 -0.021 0.482 228.687 o
-1 -6 -13 33.215 33.781 1.180 38.121 o
-1 -6 -12 42.872 42.574 1.306 31.136 o
-1 -6 -11 68.695 67.318 1.711 18.139 o
-1 -6 -10 22.386 22.481 0.838 75.609 o
-1 -6 -9 123.900 122.394 2.605 7.826 o
-1 -6 -8 42.761 42.134 1.124 42.004 o
-1 -6 -7 125.433 123.679 2.507 8.448 o
-1 -6 -6 135.126 134.895 2.675 7.422 o
-1 -6 -5 67.075 68.415 1.474 24.455 o
-1 -6 -4 141.969 145.706 2.815 6.704 o
-1 -6 -3 136.519 136.222 2.626 7.701 o
-1 -6 -2 142.245 144.952 2.766 6.943 o
-1 -6 -1 85.813 87.502 1.746 17.420 o
-1 -5 -21 4.762 4.826 0.650 125.885 o
-1 -5 -20 6.035 5.748 0.684 113.367 o
-1 -5 -19 3.356 3.136 0.650 125.885 o
-1 -5 -18 3.013 3.303 0.650 125.885 o
-1 -5 -17 31.200 30.680 1.250 33.981 o
-1 -5 -16 8.427 8.388 0.768 89.981 o
-1 -5 -15 12.126 12.117 0.817 79.537 o
-1 -5 -14 17.984 17.837 0.880 68.580 o
-1 -5 -13 210.788 210.769 4.351 2.805 o
-1 -5 -12 39.608 39.431 1.229 35.149 o
-1 -5 -11 119.443 119.523 2.626 7.701 o
-1 -5 -10 56.595 56.787 1.446 25.410 o
-1 -5 -9 192.218 190.920 3.771 3.734 o
-1 -5 -8 138.721 139.903 2.808 6.737 o
-1 -5 -7 133.170 132.297 2.633 7.660 o
-1 -5 -6 80.623 80.302 1.683 18.746 o
-1 -5 -5 148.449 148.542 2.849 6.541 o
-1 -5 -4 78.431 77.236 1.578 21.317 o
-1 -5 -3 264.361 263.477 4.840 2.267 o
-1 -5 -2 79.042 81.286 1.613 20.404 o
-1 -5 -1 345.878 355.930 6.495 1.259 o
-1 -4 -21 0.646 0.258 0.524 193.560 o
-1 -4 -20 0.975 1.069 0.566 165.947 o
-1 -4 -19 0.293 0.824 0.594 150.696 o
-1 -4 -18 41.039 39.850 1.425 26.163 o
-1 -4 -17 6.606 6.237 0.719 102.628 o
-1 -4 -16 80.721 81.503 2.172 11.257 o
-1 -4 -15 6.365 5.699 0.636 131.479 o
-1 -4 -14 53.868 53.867 1.571 21.507 o
-1 -4 -13 14.918 15.456 0.789 85.267 o
-1 -4 -12 110.129 108.419 2.458 8.787 o
-1 -4 -11 35.752 35.541 1.089 44.739 o
-1 -4 -10 18.730 18.033 0.712 104.650 o
-1 -4 -9 21.890 22.705 0.761 91.640 o
-1 -4 -8 308.060 304.361 5.671 1.651 o
-1 -4 -7 61.722 61.703 1.369 28.342 o
-1 -4 -6 365.308 365.058 6.649 1.201 o
-1 -4 -5 246.399 252.079 4.644 2.462 o
-1 -4 -4 95.561 94.689 1.858 15.388 o
-1 -4 -3 1487.550 1508.230 27.663 0.069 o
-1 -4 -2 328.470 334.916 6.104 1.425 o
-1 -4 -1 211.195 217.969 3.974 3.363 o
-1 -3 -21 3.616 3.771 0.608 143.847 o
-1 -3 -20 2.968 2.954 0.622 137.454 o
-1 -3 -19 2.878 2.919 0.656 123.221 o
-1 -3 -18 10.372 10.308 0.824 78.194 o
-1 -3 -17 4.608 4.777 0.684 113.367 o
-1 -3 -16 5.324 5.496 0.677 115.717 o
-1 -3 -15 3.728 3.401 0.573 161.924 o
-1 -3 -14 26.119 26.267 1.034 49.707 o
-1 -3 -13 88.754 88.075 2.130 11.704 o
-1 -3 -12 47.672 46.604 1.327 30.160 o
-1 -3 -11 93.999 93.397 2.116 11.859 o
-1 -3 -10 11.995 11.789 0.573 161.924 o
-1 -3 -9 93.095 90.819 1.942 14.088 o
-1 -3 -8 186.249 186.367 3.590 4.121 o
-1 -3 -7 156.256 153.312 2.954 6.085 o
-1 -3 -6 347.187 347.941 6.327 1.326 o
-1 -3 -5 371.100 371.714 6.760 1.162 o
-1 -3 -4 250.798 250.864 4.568 2.546 o
-1 -3 -3 1611.920 1606.250 29.186 0.062 o
-1 -3 -2 2156.820 2119.920 38.056 0.037 o
-1 -3 -1 306.689 313.566 5.734 1.615 o
-1 -2 -21 4.102 4.197 0.622 137.454 o
-1 -2 -20 1.760 2.130 0.608 143.847 o
-1 -2 -19 4.666 3.750 0.684 113.367 o
-1 -2 -18 14.435 13.975 0.894 66.454 o
-1 -2 -17 7.703 7.633 0.747 95.098 o
-1 -2 -16 27.709 27.538 1.152 39.992 o
-1 -2 -15 4.605 4.819 0.601 147.212 o
-1 -2 -14 3.341 3.394 0.531 188.500 o
-1 -2 -13 12.390 13.186 0.712 104.650 o
-1 -2 -12 38.378 39.040 1.173 38.576 o
-1 -2 -11 41.916 41.624 1.173 38.576 o
-1 -2 -10 104.714 103.509 2.235 10.633 o
-1 -2 -9 56.925 56.668 1.327 30.160 o
-1 -2 -8 150.354 149.792 2.926 6.202 o
-1 -2 -7 426.241 423.235 7.724 0.890 o
-1 -2 -6 5.033 5.259 0.293 617.220 o
-1 -2 -5 752.851 757.564 13.814 0.278 o
-1 -2 -4 110.383 112.714 2.130 11.704 o
-1 -2 -3 991.047 1001.930 18.424 0.156 o
-1 -2 -2 948.938 954.141 17.509 0.173 o
-1 -2 -1 560.041 560.400 10.252 0.505 o
-1 -1 -21 6.370 5.971 0.677 115.717 o
-1 -1 -20 10.319 10.301 0.803 82.327 o
-1 -1 -19 6.608 6.544 0.726 100.664 o
-1 -1 -18 10.467 10.525 0.831 76.886 o
-1 -1 -17 9.138 9.093 0.782 86.797 o
-1 -1 -16 4.156 4.526 0.636 131.479 o
-1 -1 -15 27.841 28.683 1.103 43.614 o
-1 -1 -14 4.596 4.945 0.566 165.947 o
-1 -1 -13 2.961 3.171 0.489 222.199 o
-1 -1 -12 44.009 46.346 1.299 31.471 o
-1 -1 -11 138.555 136.215 2.863 6.477 o
-1 -1 -10 46.522 46.101 1.201 36.803 o
-1 -1 -9 5.890 5.804 0.384 359.926 o
-1 -1 -8 205.909 200.000 3.806 3.666 o
-1 -1 -7 89.458 88.871 1.802 16.357 o
-1 -1 -6 2.506 2.626 0.230 999.795 o
-1 -1 -5 356.865 356.112 6.495 1.259 o
-1 -1 -4 820.168 842.153 15.414 0.224 o
-1 -1 -3 258.394 261.836 4.770 2.334 o
-1 -1 -2 1631.860 1604.630 28.844 0.064 o
-1 -1 -1 603.077 608.128 11.091 0.432 o
0 0 2 3649.240 3291.870 56.025 0.017 o
0 0 4 0.649 0.552 0.161 2058.180 o
0 0 6 169.273 170.793 3.220 5.123 o
0 0 8 587.303 583.880 10.692 0.465 o
0 0 10 526.547 523.922 9.631 0.573 o
0 0 12 139.208 139.309 2.975 6.000 o
0 0 14 39.252 39.068 1.271 32.870 o
0 0 16 4.072 4.239 0.629 134.417 o
0 0 18 7.457 7.836 0.754 93.345 o
0 0 20 4.691 5.224 0.705 106.732 o
0 1 1 349.102 357.355 6.537 1.243 o
0 1 2 622.057 617.501 11.370 0.411 o
0 1 3 3642.700 3386.670 61.151 0.014 o
0 1 4 296.489 293.103 5.371 1.841 o
0 1 5 3857.700 3601.760 65.845 0.012 o
0 1 6 1283.950 1280.470 23.096 0.100 o
0 1 7 326.774 323.867 5.950 1.500 o
0 1 8 155.560 153.472 2.989 5.944 o
0 1 9 134.713 132.814 2.675 7.422 o
0 1 10 60.952 60.202 1.453 25.166 o
0 1 11 44.446 43.769 1.208 36.379 o
0 1 12 15.270 15.309 0.712 104.650 o
0 1 13 60.787 59.957 1.606 20.582 o
0 1 14 12.580 12.431 0.733 98.755 o
0 1 15 0.573 0.838 0.482 228.687 o
0 1 16 0.773 0.656 0.538 183.636 o
0 1 17 0.065 0.440 0.545 178.957 o
0 1 18 4.217 4.602 0.677 115.717 o
0 1 19 4.616 4.623 0.670 118.140 o
0 1 20 38.684 38.349 1.383 27.772 o
0 1 21 0.634 0.440 0.545 178.957 o
0 2 0 6241.950 5216.760 93.089 0.006 o
0 2 1 1656.920 1618.810 29.025 0.063 o
0 2 2 1467.380 1441.030 25.582 0.081 o
0 2 3 540.353 544.141 9.966 0.535 o
0 2 4 16.976 16.831 0.447 265.815 o
0 2 5 37.012 37.476 0.838 75.609 o
0 2 6 555.742 552.228 10.113 0.519 o
0 2 7 914.658 903.535 16.189 0.203 o
0 2 8 2.528 2.842 0.293 617.220 o
0 2 9 21.992 22.321 0.705 106.732 o
0 2 10 246.488 242.762 4.707 2.397 o
0 2 11 9.224 8.988 0.545 178.957 o
0 2 12 7.030 6.837 0.538 183.636 o
0 2 13 5.150 5.098 0.531 188.500 o
0 2 14 116.346 115.242 2.675 7.422 o
0 2 15 54.864 54.203 1.606 20.582 o
0 2 16 20.992 20.819 1.020 51.078 o
0 2 17 4.747 4.735 0.677 115.717 o
0 2 18 8.643 8.891 0.782 86.797 o
0 2 19 4.351 4.358 0.670 118.140 o
0 2 20 3.691 3.925 0.656 123.221 o
0 2 21 13.254 13.535 0.838 75.609 o
0 3 1 4728.680 4352.190 74.351 0.010 o
0 3 2 171.011 175.109 3.213 5.145 o
0 3 3 0.567 0.496 0.161 2058.180 o
0 3 4 249.715 251.108 4.602 2.507 o
0 3 5 602.636 596.269 10.937 0.444 o
0 3 6 208.315 205.252 3.848 3.586 o
0 3 7 2.088 2.389 0.272 715.830 o
0 3 8 1.684 1.865 0.286 647.696 o
0 3 9 125.445 123.812 2.535 8.263 o
0 3 10 89.494 87.495 1.969 13.691 o
0 3 11 130.704 128.554 2.752 7.014 o
0 3 12 18.072 17.418 0.768 89.981 o
0 3 13 103.388 101.177 2.375 9.418 o
0 3 14 1.167 1.194 0.489 222.199 o
0 3 15 21.505 21.280 0.971 56.352 o
0 3 16 23.250 22.761 1.062 47.125 o
0 3 17 16.653 16.112 0.943 59.741 o
0 3 18 18.085 17.718 0.985 54.765 o
0 3 19 21.134 20.798 1.069 46.511 o
0 3 20 17.073 16.468 0.936 60.636 o
0 3 21 8.390 8.555 0.719 102.628 o
0 4 0 16.826 17.097 0.440 274.320 o
0 4 1 422.798 435.876 7.969 0.836 o
0 4 2 20.833 20.959 0.517 198.827 o
0 4 3 80.082 81.063 1.592 20.945 o
0 4 4 90.296 90.414 1.781 16.744 o
0 4 5 236.871 238.279 4.414 2.726 o
0 4 6 66.948 67.668 1.439 25.657 o
0 4 7 230.782 229.835 4.337 2.823 o
0 4 8 26.362 26.015 0.761 91.640 o
0 4 9 0.232 0.747 0.314 537.668 o
0 4 10 0.595 0.936 0.356 418.599 o
0 4 11 5.228 5.385 0.489 222.199 o
0 4 12 0.364 0.754 0.412 312.777 o
0 4 13 0.853 0.747 0.454 257.699 o
0 4 14 118.342 117.268 2.738 7.085 o
0 4 15 0.292 -0.119 0.496 215.984 o
0 4 16 18.294 17.418 0.957 58.009 o
0 4 17 0.249 0.028 0.566 165.947 o
0 4 18 0.156 0.566 0.580 158.046 o
0 4 19 9.780 9.352 0.817 79.537 o
0 4 20 2.542 2.626 0.608 143.847 o
0 4 21 7.693 7.864 0.698 108.878 o
0 5 1 70.098 71.621 1.432 25.908 o
0 5 2 1.887 2.053 0.203 1294.620 o
0 5 3 28.236 28.488 0.691 111.088 o
0 5 4 98.246 98.558 1.956 13.887 o
0 5 5 622.699 615.098 11.258 0.419 o
0 5 6 66.547 66.194 1.439 25.657 o
0 5 7 8.331 8.011 0.412 312.777 o
0 5 8 11.515 11.398 0.510 204.312 o
0 5 9 62.703 61.389 1.488 23.998 o
0 5 10 29.350 28.536 0.929 61.551 o
0 5 11 46.663 46.653 1.313 30.805 o
0 5 12 20.486 20.617 0.866 70.810 o
0 5 13 21.691 21.944 0.936 60.636 o
0 5 14 19.729 18.724 0.901 65.427 o
0 5 15 0.096 0.265 0.517 198.827 o
0 5 16 4.466 4.616 0.670 118.140 o
0 5 17 8.789 8.541 0.775 88.368 o
0 5 18 7.768 7.668 0.754 93.345 o
0 5 19 3.760 3.590 0.663 120.640 o
0 5 20 0.019 0.112 0.552 174.455 o
0 5 21 0.003 -0.279 0.531 188.500 o
0 6 0 499.786 513.195 9.379 0.604 o
0 6 1 27.615 27.768 0.691 111.088 o
0 6 2 142.706 144.498 2.759 6.978 o
0 6 3 252.175 257.582 4.770 2.334 o
0 6 4 1.443 1.474 0.244 888.797 o
0 6 5 75.807 77.459 1.634 19.884 o
0 6 6 1.643 1.641 0.286 647.696 o
0 6 7 24.038 24.039 0.740 96.901 o
0 6 8 113.046 110.598 2.354 9.587 o
0 6 9 32.966 32.727 0.992 53.996 o
0 6 10 0.669 0.915 0.384 359.926 o
0 6 11 57.052 55.718 1.502 23.554 o
0 6 12 5.908 5.664 0.566 165.947 o
0 6 13 43.481 43.077 1.362 28.633 o
0 6 14 0.052 0.161 0.482 228.687 o
0 6 15 86.663 84.073 2.207 10.903 o
0 6 16 0.036 0.126 0.559 170.121 o
0 6 17 31.682 31.477 1.264 33.234 o
0 6 18 12.021 12.522 0.859 71.966 o
0 6 19 1.420 1.020 0.601 147.212 o
0 6 20 0.427 0.971 0.559 170.121 o
0 7 1 8.334 8.527 0.377 373.380 o
0 7 2 247.518 252.966 4.700 2.404 o
0 7 3 0.381 0.405 0.237 941.848 o
0 7 4 218.861 215.455 4.079 3.192 o
0 7 5 40.357 39.711 0.999 53.243 o
0 7 6 13.552 13.814 0.545 178.957 o
0 7 7 33.066 33.656 0.964 57.172 o
0 7 8 56.527 55.425 1.397 27.219 o
0 7 9 27.590 27.747 0.929 61.551 o
0 7 10 49.075 47.735 1.341 29.535 o
0 7 11 2.961 3.429 0.496 215.984 o
0 7 12 10.536 10.483 0.691 111.088 o
0 7 13 56.420 57.150 1.648 19.549 o
0 7 14 0.073 -0.112 0.489 222.199 o
0 7 15 4.778 4.847 0.670 118.140 o
0 7 16 3.476 3.185 0.643 128.636 o
0 7 17 2.422 2.521 0.636 131.479 o
0 7 18 0.414 0.419 0.587 154.305 o
0 7 19 15.161 15.386 0.908 64.425 o
0 7 20 12.716 12.334 0.803 82.327 o
0 8 0 132.074 130.970 2.577 7.996 o
0 8 1 54.257 53.330 1.222 35.552 o
0 8 2 38.271 38.293 0.957 58.009 o
0 8 3 63.589 63.009 1.411 26.683 o
0 8 4 123.937 123.853 2.500 8.495 o
0 8 5 40.701 40.598 1.048 48.390 o
0 8 6 56.308 55.145 1.362 28.633 o
0 8 7 0.105 0.370 0.342 453.468 o
0 8 8 12.271 11.977 0.615 140.596 o
0 8 9 24.064 23.417 0.873 69.682 o
0 8 10 48.288 47.526 1.362 28.633 o
0 8 11 20.107 19.981 0.873 69.682 o
0 8 12 2.603 2.919 0.531 188.500 o
0 8 13 14.736 15.113 0.838 75.609 o
0 8 14 22.446 22.146 1.055 47.751 o
0 8 15 43.971 42.588 1.474 24.455 o
0 8 16 2.414 2.123 0.622 137.454 o
0 8 17 2.676 2.738 0.636 131.479 o
0 8 18 4.378 4.190 0.684 113.367 o
0 8 19 2.340 2.724 0.615 140.596 o
0 8 20 5.453 4.665 0.656 123.221 o
0 9 1 1.987 1.809 0.307 562.385 o
0 9 2 100.437 99.521 2.088 12.179 o
0 9 3 15.541 15.993 0.601 147.212 o
0 9 4 46.999 46.534 1.194 37.235 o
0 9 5 138.687 138.143 2.849 6.541 o
0 9 6 27.992 27.740 0.901 65.427 o
0 9 7 15.624 15.721 0.691 111.088 o
0 9 8 0.719 0.538 0.398 335.111 o
0 9 9 71.568 71.090 1.795 16.484 o
0 9 10 83.113 83.130 2.053 12.596 o
0 9 11 18.618 17.872 0.859 71.966 o
0 9 12 7.332 7.508 0.656 123.221 o
0 9 13 22.091 22.000 1.041 49.042 o
0 9 14 0.626 0.363 0.559 170.121 o
0 9 15 1.803 1.907 0.615 140.596 o
0 9 16 56.477 54.740 1.704 18.288 o
0 9 17 0.003 0.258 0.580 158.046 o
0 9 18 2.136 2.004 0.615 140.596 o
0 9 19 15.548 15.456 0.873 69.682 o
0 10 0 2.076 2.514 0.377 373.380 o
0 10 1 244.023 245.926 4.721 2.383 o
0 10 2 8.067 8.018 0.489 222.199 o
0 10 3 52.673 52.869 1.341 29.535 o
0 10 4 1.150 1.509 0.370 387.603 o
0 10 5 65.643 66.173 1.620 20.229 o
0 10 6 3.208 3.443 0.447 265.815 o
0 10 7 0.373 0.740 0.398 335.111 o
0 10 8 24.560 24.737 0.936 60.636 o
0 10 9 2.108 1.990 0.475 235.462 o
0 10 10 1.481 1.397 0.489 222.199 o
0 10 11 1.014 1.187 0.503 210.026 o
0 10 12 0.000 0.370 0.496 215.984 o
0 10 13 0.771 0.775 0.559 170.121 o
0 10 14 0.192 0.217 0.566 165.947 o
0 10 15 0.190 0.230 0.573 161.924 o
0 10 16 0.025 0.433 0.580 158.046 o
0 10 17 9.817 10.427 0.824 78.194 o
0 10 18 2.905 2.905 0.615 140.596 o
0 10 19 1.872 1.795 0.559 170.121 o
0 11 1 44.888 46.241 1.250 33.981 o
0 11 2 5.873 6.076 0.482 228.687 o
0 11 3 1.759 1.767 0.405 323.655 o
0 11 4 8.913 9.358 0.580 158.046 o
0 11 5 3.319 4.009 0.475 235.462 o
0 11 6 3.934 4.288 0.496 215.984 o
0 11 7 0.558 0.747 0.440 274.320 o
0 11 8 8.354 8.227 0.629 134.417 o
0 11 9 1.983 2.151 0.510 204.312 o
0 11 10 52.664 53.078 1.571 21.507 o
0 11 11 5.294 5.545 0.629 134.417 o
0 11 12 1.114 1.292 0.580 158.046 o
0 11 13 11.610 11.475 0.845 74.365 o
0 11 14 0.850 1.013 0.587 154.305 o
0 11 15 8.114 8.199 0.775 88.368 o
0 11 16 22.313 21.643 1.083 45.319 o
0 11 17 0.108 0.237 0.559 170.121 o
0 11 18 1.062 1.299 0.559 170.121 o
0 12 0 31.618 32.105 1.034 49.707 o
0 12 1 10.214 10.197 0.608 143.847 o
0 12 2 0.001 0.265 0.391 347.186 o
0 12 3 2.409 2.067 0.447 265.815 o
0 12 4 87.409 88.487 2.102 12.017 o
0 12 5 0.000 0.070 0.419 302.438 o
0 12 6 3.514 3.513 0.517 198.827 o
0 12 7 52.874 53.497 1.529 22.701 o
0 12 8 7.339 7.012 0.629 134.417 o
0 12 9 20.342 20.659 0.950 58.865 o
0 12 10 40.862 41.554 1.390 27.494 o
0 12 11 2.467 2.752 0.622 137.454 o
0 12 12 0.121 0.482 0.559 170.121 o
0 12 13 0.496 0.454 0.587 154.305 o
0 12 14 19.102 19.304 1.013 51.785 o
0 12 15 8.494 8.262 0.803 82.327 o
0 12 16 5.820 5.894 0.712 104.650 o
0 12 17 1.586 1.606 0.573 161.924 o
0 12 18 0.814 1.215 0.552 174.455 o
0 13 1 13.205 13.416 0.719 102.628 o
0 13 2 27.455 28.383 1.020 51.078 o
0 13 3 0.006 0.028 0.433 283.241 o
0 13 4 75.584 75.029 1.914 14.502 o
0 13 5 0.031 0.496 0.454 257.699 o
0 13 6 0.062 0.098 0.454 257.699 o
0 13 7 2.908 2.856 0.552 174.455 o
0 13 8 1.968 2.179 0.552 174.455 o
0 13 9 17.784 17.858 0.957 58.009 o
0 13 10 4.404 3.827 0.656 123.221 o
0 13 11 7.295 6.949 0.740 96.901 o
0 13 12 0.608 1.006 0.587 154.305 o
0 13 13 21.965 21.650 1.069 46.511 o
0 13 14 0.590 0.803 0.608 143.847 o
0 13 15 0.295 0.629 0.587 154.305 o
0 13 16 0.306 0.503 0.566 165.947 o
0 13 17 0.399 -0.175 0.524 193.560 o
0 14 0 11.892 12.285 0.740 96.901 o
0 14 1 13.592 12.941 0.754 93.345 o
0 14 2 64.571 66.885 1.788 16.613 o
0 14 3 1.732 2.368 0.531 188.500 o
0 14 4 18.623 19.108 0.908 64.425 o
0 14 5 0.919 0.412 0.489 222.199 o
0 14 6 0.839 1.236 0.517 198.827 o
0 14 7 43.805 45.039 1.495 23.774 o
0 14 8 0.004 -0.251 0.552 174.455 o
0 14 9 24.237 23.794 1.103 43.614 o
0 14 10 0.311 0.217 0.580 158.046 o
0 14 11 4.312 4.128 0.677 115.717 o
0 14 12 0.162 -0.077 0.566 165.947 o
0 14 13 4.761 4.540 0.712 104.650 o
0 14 14 21.144 21.671 1.069 46.511 o
0 14 15 4.616 4.917 0.677 115.717 o
0 14 16 0.004 0.035 0.517 198.827 o
0 15 1 22.891 23.676 1.013 51.785 o
0 15 2 9.547 9.729 0.726 100.664 o
0 15 3 69.170 71.243 1.928 14.293 o
0 15 4 11.539 12.082 0.789 85.267 o
0 15 5 16.686 17.090 0.936 60.636 o
0 15 6 30.248 30.199 1.215 35.962 o
0 15 7 22.217 22.272 1.076 45.909 o
0 15 8 87.316 86.594 2.277 10.245 o
0 15 9 7.397 7.180 0.768 89.981 o
0 15 10 13.456 13.940 0.908 64.425 o
0 15 11 5.020 5.371 0.705 106.732 o
0 15 12 4.860 5.294 0.719 102.628 o
0 15 13 2.355 2.416 0.643 128.636 o
0 15 14 9.157 9.561 0.782 86.797 o
0 15 15 0.024 -0.314 0.524 193.560 o
0 16 0 171.245 175.653 3.890 3.509 o
0 16 1 8.581 8.758 0.775 88.368 o
0 16 2 33.895 35.646 1.327 30.160 o
0 16 3 42.399 41.296 1.439 25.657 o
0 16 4 1.957 2.514 0.622 137.454 o
0 16 5 0.034 0.007 0.552 174.455 o
0 16 6 13.072 13.940 0.901 65.427 o
0 16 7 1.059 0.950 0.608 143.847 o
0 16 8 19.849 20.065 1.048 48.390 o
0 16 9 0.263 0.293 0.580 158.046 o
0 16 10 12.004 11.712 0.852 73.151 o
0 16 11 1.574 1.418 0.622 137.454 o
0 16 12 11.197 11.726 0.852 73.151 o
0 16 13 1.670 1.928 0.601 147.212 o
0 16 14 13.148 13.242 0.824 78.194 o
0 17 1 48.197 49.188 1.606 20.582 o
0 17 2 49.438 48.559 1.599 20.762 o
0 17 3 19.304 19.185 1.027 50.385 o
0 17 4 18.086 17.579 0.985 54.765 o
0 17 5 6.981 6.418 0.747 95.098 o
0 17 6 39.753 41.080 1.453 25.166 o
0 17 7 17.854 18.508 1.013 51.785 o
0 17 8 9.361 9.708 0.803 82.327 o
0 17 9 0.967 1.083 0.615 140.596 o
0 17 10 0.134 0.182 0.573 161.924 o
0 17 11 1.789 1.522 0.601 147.212 o
0 17 12 0.891 1.124 0.573 161.924 o
0 17 13 10.669 10.881 0.761 91.640 o
0 18 0 1.810 2.284 0.629 134.417 o
0 18 1 28.964 28.243 1.208 36.379 o
0 18 2 2.238 2.416 0.643 128.636 o
0 18 3 42.278 41.967 1.474 24.455 o
0 18 4 0.028 0.049 0.587 154.305 o
0 18 5 3.591 3.841 0.677 115.717 o
0 18 6 0.101 -0.112 0.587 154.305 o
0 18 7 56.878 55.949 1.760 17.145 o
0 18 8 1.080 1.152 0.615 140.596 o
0 18 9 1.392 1.425 0.601 147.212 o
0 18 10 3.458 3.066 0.629 134.417 o
0 18 11 0.708 0.950 0.552 174.455 o
0 18 12 3.965 4.197 0.636 131.479 o
0 19 1 4.487 4.637 0.684 113.367 o
0 19 2 4.420 3.981 0.705 106.732 o
0 19 3 0.936 1.397 0.622 137.454 o
0 19 4 7.016 6.970 0.768 89.981 o
0 19 5 1.913 1.858 0.636 131.479 o
0 19 6 19.252 19.436 1.020 51.078 o
0 19 7 1.250 1.069 0.601 147.212 o
0 19 8 1.123 1.089 0.580 158.046 o
0 19 9 1.787 1.837 0.580 158.046 o
0 19 10 0.003 0.168 0.517 198.827 o
0 20 0 15.915 15.972 0.957 58.009 o
0 20 1 0.269 0.300 0.587 154.305 o
0 20 2 0.608 1.215 0.594 150.696 o
0 20 3 11.481 11.118 0.831 76.886 o
0 20 4 0.465 0.587 0.573 161.924 o
0 20 5 0.034 -0.063 0.552 174.455 o
0 20 6 0.073 0.084 0.545 178.957 o
0 20 7 0.012 -0.091 0.524 193.560 o
0 20 8 1.283 0.698 0.559 170.121 o
0 21 1 0.156 0.349 0.538 183.636 o
0 21 2 0.010 -0.084 0.531 188.500 o
0 21 3 1.112 1.062 0.552 174.455 o
0 21 4 0.012 -0.042 0.517 198.827 o
0 21 5 2.526 2.172 0.601 147.212 o
1 0 1 454.564 450.088 8.290 0.773 o
1 0 2 4129.060 3648.570 65.579 0.012 o
1 0 3 1254.240 1246.300 22.796 0.102 o
1 0 4 1535.460 1527.200 27.915 0.068 o
1 0 5 28.528 28.718 0.677 115.717 o
1 0 6 43.944 43.580 0.971 56.352 o
1 0 7 2.663 2.619 0.258 795.308 o
1 0 8 48.700 48.685 1.131 41.487 o
1 0 9 0.705 0.824 0.279 680.485 o
1 0 10 3.515 3.646 0.384 359.926 o
1 0 11 0.041 0.587 0.356 418.599 o
1 0 12 39.436 39.466 1.173 38.576 o
1 0 13 23.985 23.948 0.929 61.551 o
1 0 14 12.295 12.983 0.740 96.901 o
1 0 15 16.445 16.552 0.852 73.151 o
1 0 16 0.111 -0.237 0.503 210.026 o
1 0 17 1.003 0.580 0.566 165.947 o
1 0 18 11.972 11.768 0.852 73.151 o
1 0 19 0.810 0.042 0.573 161.924 o
1 0 20 0.430 0.419 0.573 161.924 o
1 0 21 3.823 4.526 0.622 137.454 o
1 1 0 98.719 100.401 1.823 15.983 o
1 1 1 601.654 627.096 11.433 0.406 o
1 1 2 1630.230 1605.320 29.144 0.063 o
1 1 3 257.721 262.939 4.798 2.307 o
1 1 4 819.425 824.498 15.148 0.231 o
1 1 5 356.599 359.793 6.572 1.230 o
1 1 6 2.496 2.661 0.230 999.795 o
1 1 7 89.712 89.534 1.816 16.106 o
1 1 8 206.133 205.070 3.897 3.497 o
1 1 9 5.861 5.839 0.384 359.926 o
1 1 10 46.354 44.788 1.180 38.121 o
1 1 11 138.374 137.542 2.891 6.352 o
1 1 12 44.333 45.068 1.285 32.159 o
1 1 13 2.904 3.387 0.496 215.984 o
1 1 14 4.662 4.637 0.559 170.121 o
1 1 15 27.851 28.313 1.096 44.171 o
1 1 16 4.160 4.239 0.636 131.479 o
1 1 17 9.139 8.925 0.775 88.368 o
1 1 18 10.461 11.098 0.831 76.886 o
1 1 19 6.605 6.013 0.712 104.650 o
1 1 20 10.319 9.463 0.796 83.778 o
1 1 21 6.374 6.397 0.677 115.717 o
1 2 0 2998.410 2757.340 47.212 0.024 o
1 2 1 560.299 567.293 10.434 0.488 o
1 2 2 948.977 944.378 17.418 0.175 o
1 2 3 992.312 981.211 18.158 0.161 o
1 2 4 110.596 109.809 2.095 12.098 o
1 2 5 752.962 748.506 13.758 0.281 o
1 2 6 5.109 5.308 0.293 617.220 o
1 2 7 426.184 423.451 7.766 0.880 o
1 2 8 150.058 149.017 2.926 6.202 o
1 2 9 56.797 56.738 1.334 29.845 o
1 2 10 104.440 104.075 2.249 10.501 o
1 2 11 41.928 40.905 1.159 39.511 o
1 2 12 38.352 38.656 1.166 39.040 o
1 2 13 12.451 11.782 0.684 113.367 o
1 2 14 3.316 3.073 0.531 188.500 o
1 2 15 4.583 4.358 0.594 150.696 o
1 2 16 27.654 27.426 1.159 39.511 o
1 2 17 7.810 8.171 0.761 91.640 o
1 2 18 14.563 14.610 0.915 63.445 o
1 2 19 4.665 4.777 0.712 104.650 o
1 2 20 1.772 1.837 0.608 143.847 o
1 2 21 4.094 3.660 0.608 143.847 o
1 3 0 79.301 78.318 1.488 23.998 o
1 3 1 307.216 319.237 5.832 1.562 o
1 3 2 2156.650 2081.670 37.651 0.037 o
1 3 3 1611.390 1597.900 29.200 0.062 o
1 3 4 251.017 251.346 4.609 2.499 o
1 3 5 370.460 375.185 6.879 1.122 o
1 3 6 347.644 353.388 6.467 1.270 o
1 3 7 156.093 155.700 3.017 5.834 o
1 3 8 186.065 186.444 3.611 4.073 o
1 3 9 93.161 90.896 1.956 13.887 o
1 3 10 11.937 12.159 0.580 158.046 o
1 3 11 94.207 95.045 2.158 11.403 o
1 3 12 47.519 49.153 1.376 28.055 o
1 3 13 88.974 88.494 2.144 11.552 o
1 3 14 26.270 25.855 1.020 51.078 o
1 3 15 3.717 3.660 0.573 161.924 o
1 3 16 5.325 5.287 0.684 113.367 o
1 3 17 4.554 4.763 0.677 115.717 o
1 3 18 10.359 10.050 0.810 80.914 o
1 3 19 2.860 3.310 0.663 120.640 o
1 3 20 2.978 3.394 0.643 128.636 o
1 3 21 3.625 3.813 0.608 143.847 o
1 4 0 14.070 13.877 0.384 359.926 o
1 4 1 211.367 215.406 3.939 3.423 o
1 4 2 328.600 327.911 6.034 1.459 o
1 4 3 1487.120 1460.290 27.035 0.073 o
1 4 4 95.561 94.339 1.865 15.273 o
1 4 5 246.285 247.840 4.609 2.499 o
1 4 6 364.974 361.944 6.684 1.189 o
1 4 7 61.670 60.446 1.355 28.929 o
1 4 8 308.290 301.057 5.664 1.655 o
1 4 9 21.991 21.343 0.733 98.755 o
1 4 10 18.584 18.556 0.726 100.664 o
1 4 11 35.724 36.261 1.103 43.614 o
1 4 12 110.156 110.535 2.507 8.448 o
1 4 13 14.955 15.302 0.782 86.797 o
1 4 14 53.835 54.063 1.578 21.317 o
1 4 15 6.335 6.404 0.650 125.885 o
1 4 16 80.543 79.184 2.130 11.704 o
1 4 17 6.576 6.809 0.726 100.664 o
1 4 18 41.222 40.905 1.446 25.410 o
1 4 19 0.292 0.412 0.594 150.696 o
1 4 20 0.984 1.439 0.573 161.924 o
1 4 21 0.641 0.831 0.531 188.500 o
1 5 0 356.237 365.547 6.684 1.189 o
1 5 1 346.484 354.136 6.474 1.267 o
1 5 2 79.008 80.316 1.599 20.762 o
1 5 3 263.854 264.441 4.861 2.248 o
1 5 4 78.304 78.339 1.606 20.582 o
1 5 5 148.409 148.542 2.870 6.445 o
1 5 6 80.887 81.454 1.718 17.992 o
1 5 7 132.912 131.976 2.647 7.580 o
1 5 8 138.644 138.366 2.794 6.805 o
1 5 9 192.232 190.613 3.799 3.679 o
1 5 10 56.269 56.717 1.453 25.166 o
1 5 11 119.479 120.222 2.647 7.580 o
1 5 12 39.636 39.571 1.236 34.753 o
1 5 13 210.631 210.140 4.379 2.770 o
1 5 14 17.997 18.836 0.901 65.427 o
1 5 15 12.078 11.908 0.817 79.537 o
1 5 16 8.385 8.283 0.775 88.368 o
1 5 17 31.197 31.120 1.264 33.234 o
1 5 18 3.017 3.359 0.656 123.221 o
1 5 19 3.359 2.437 0.636 131.479 o
1 5 20 6.042 5.790 0.691 111.088 o
1 5 21 4.780 4.477 0.643 128.636 o
1 6 0 222.152 226.958 4.204 3.004 o
1 6 1 85.767 84.792 1.704 18.288 o
1 6 2 142.402 144.177 2.766 6.943 o
1 6 3 136.490 138.038 2.668 7.461 o
1 6 4 141.943 141.977 2.766 6.943 o
1 6 5 67.242 67.304 1.467 24.689 o
1 6 6 134.623 134.050 2.682 7.384 o
1 6 7 125.448 124.210 2.542 8.217 o
1 6 8 42.763 42.581 1.138 40.979 o
1 6 9 123.802 121.025 2.598 7.868 o
1 6 10 22.349 22.635 0.845 74.365 o
1 6 11 68.792 67.255 1.718 17.992 o
1 6 12 42.883 42.916 1.320 30.480 o
1 6 13 32.991 32.531 1.152 39.992 o
1 6 14 0.374 -0.217 0.482 228.687 o
1 6 15 49.890 48.154 1.557 21.894 o
1 6 16 21.714 20.784 1.041 49.042 o
1 6 17 11.064 10.965 0.838 75.609 o
1 6 18 34.354 33.663 1.285 32.159 o
1 6 19 33.102 32.559 1.285 32.159 o
1 6 20 0.318 0.489 0.552 174.455 o
1 7 0 336.626 341.942 6.258 1.356 o
1 7 1 193.718 194.056 3.674 3.935 o
1 7 2 243.406 240.416 4.505 2.617 o
1 7 3 58.273 58.763 1.306 31.136 o
1 7 4 21.800 22.090 0.663 120.640 o
1 7 5 96.919 96.406 2.011 13.127 o
1 7 6 201.828 201.850 3.904 3.484 o
1 7 7 44.630 44.516 1.173 38.576 o
1 7 8 25.427 25.128 0.845 74.365 o
1 7 9 34.014 34.026 1.048 48.390 o
1 7 10 20.548 20.672 0.831 76.886 o
1 7 11 86.774 86.315 2.102 12.017 o
1 7 12 56.274 56.109 1.585 21.129 o
1 7 13 13.683 13.703 0.789 85.267 o
1 7 14 14.341 14.170 0.859 71.966 o
1 7 15 2.183 1.928 0.608 143.847 o
1 7 16 29.199 28.180 1.201 36.803 o
1 7 17 5.435 4.889 0.691 111.088 o
1 7 18 1.972 2.067 0.629 134.417 o
1 7 19 2.835 2.947 0.643 128.636 o
1 7 20 0.309 0.691 0.538 183.636 o
1 8 0 25.715 25.429 0.719 102.628 o
1 8 1 11.497 11.831 0.475 235.462 o
1 8 2 297.622 295.589 5.517 1.745 o
1 8 3 9.177 9.205 0.440 274.320 o
1 8 4 190.701 191.877 3.715 3.847 o
1 8 5 36.825 36.785 0.985 54.765 o
1 8 6 4.440 4.232 0.405 323.655 o
1 8 7 15.683 15.274 0.656 123.221 o
1 8 8 204.423 200.928 4.051 3.237 o
1 8 9 32.995 32.852 1.062 47.125 o
1 8 10 15.151 14.939 0.747 95.098 o
1 8 11 17.188 16.664 0.810 80.914 o
1 8 12 38.940 37.441 1.264 33.234 o
1 8 13 13.660 14.233 0.817 79.537 o
1 8 14 11.710 11.726 0.824 78.194 o
1 8 15 4.874 4.679 0.677 115.717 o
1 8 16 4.734 4.344 0.684 113.367 o
1 8 17 16.792 16.035 0.943 59.741 o
1 8 18 4.670 5.922 0.712 104.650 o
1 8 19 7.347 7.291 0.712 104.650 o
1 8 20 4.997 4.428 0.643 128.636 o
1 9 0 33.600 34.494 0.922 62.487 o
1 9 1 190.942 192.750 3.736 3.804 o
1 9 2 83.891 85.707 1.858 15.388 o
1 9 3 42.118 42.490 1.096 44.171 o
1 9 4 30.281 30.129 0.901 65.427 o
1 9 5 21.132 20.798 0.747 95.098 o
1 9 6 4.534 4.239 0.433 283.241 o
1 9 7 21.336 21.238 0.803 82.327 o
1 9 8 74.958 75.797 1.844 15.622 o
1 9 9 59.936 59.182 1.585 21.129 o
1 9 10 22.514 22.419 0.922 62.487 o
1 9 11 73.315 73.918 1.935 14.190 o
1 9 12 40.792 41.142 1.355 28.929 o
1 9 13 2.479 2.989 0.594 150.696 o
1 9 14 17.944 17.600 0.964 57.172 o
1 9 15 13.706 13.926 0.894 66.454 o
1 9 16 5.388 6.153 0.719 102.628 o
1 9 17 4.816 4.833 0.719 102.628 o
1 9 18 7.626 7.682 0.747 95.098 o
1 9 19 1.750 2.361 0.587 154.305 o
1 10 0 12.386 12.306 0.573 161.924 o
1 10 1 144.505 146.069 2.982 5.971 o
1 10 2 17.909 18.766 0.705 106.732 o
1 10 3 107.422 107.455 2.326 9.819 o
1 10 4 25.781 26.225 0.873 69.682 o
1 10 5 167.382 167.461 3.429 4.516 o
1 10 6 51.237 52.450 1.404 26.949 o
1 10 7 59.181 59.601 1.564 21.699 o
1 10 8 29.605 30.450 1.048 48.390 o
1 10 9 10.607 9.505 0.656 123.221 o
1 10 10 37.828 36.938 1.236 34.753 o
1 10 11 11.520 11.356 0.747 95.098 o
1 10 12 4.697 5.266 0.650 125.885 o
1 10 13 0.808 0.838 0.573 161.924 o
1 10 14 5.754 5.880 0.705 106.732 o
1 10 15 12.197 12.697 0.873 69.682 o
1 10 16 8.849 8.681 0.775 88.368 o
1 10 17 2.365 1.816 0.629 134.417 o
1 10 18 10.032 9.798 0.782 86.797 o
1 10 19 1.291 1.076 0.538 183.636 o
1 11 0 0.097 0.594 0.356 418.599 o
1 11 1 12.462 12.473 0.622 137.454 o
1 11 2 69.901 69.909 1.690 18.591 o
1 11 3 17.448 17.844 0.740 96.901 o
1 11 4 12.888 13.821 0.670 118.140 o
1 11 5 79.442 80.434 1.935 14.190 o
1 11 6 8.960 8.681 0.601 147.212 o
1 11 7 1.096 1.180 0.447 265.815 o
1 11 8 39.557 39.913 1.264 33.234 o
1 11 9 45.428 46.527 1.425 26.163 o
1 11 10 11.113 11.370 0.747 95.098 o
1 11 11 52.138 53.378 1.613 20.404 o
1 11 12 7.110 7.564 0.740 96.901 o
1 11 13 37.810 36.666 1.362 28.633 o
1 11 14 15.629 16.189 0.957 58.009 o
1 11 15 19.931 19.876 1.027 50.385 o
1 11 16 10.210 10.357 0.845 74.365 o
1 11 17 16.432 16.908 0.943 59.741 o
1 11 18 8.451 7.990 0.719 102.628 o
1 12 0 6.137 5.580 0.510 204.312 o
1 12 1 6.440 6.362 0.531 188.500 o
1 12 2 15.682 16.622 0.747 95.098 o
1 12 3 59.255 59.329 1.564 21.699 o
1 12 4 3.746 3.681 0.489 222.199 o
1 12 5 29.932 29.409 1.041 49.042 o
1 12 6 114.995 117.191 2.675 7.422 o
1 12 7 7.111 6.823 0.615 140.596 o
1 12 8 28.996 29.361 1.103 43.614 o
1 12 9 4.707 5.245 0.608 143.847 o
1 12 10 10.516 10.308 0.789 85.267 o
1 12 11 37.633 37.085 1.355 28.929 o
1 12 12 28.430 27.503 1.187 37.674 o
1 12 13 12.514 12.431 0.866 70.810 o
1 12 14 22.509 22.216 1.076 45.909 o
1 12 15 10.521 9.750 0.838 75.609 o
1 12 16 11.066 11.091 0.838 75.609 o
1 12 17 3.816 3.722 0.629 134.417 o
1 12 18 6.824 6.369 0.691 111.088 o
1 13 0 11.425 11.160 0.670 118.140 o
1 13 1 20.072 19.785 0.845 74.365 o
1 13 2 57.655 57.876 1.578 21.317 o
1 13 3 52.960 52.806 1.495 23.774 o
1 13 4 10.067 11.153 0.691 111.088 o
1 13 5 1.180 0.545 0.475 235.462 o
1 13 6 32.990 33.621 1.180 38.121 o
1 13 7 2.731 2.242 0.538 183.636 o
1 13 8 47.414 46.527 1.474 24.455 o
1 13 9 16.451 17.348 0.943 59.741 o
1 13 10 45.133 44.858 1.502 23.554 o
1 13 11 8.546 8.849 0.775 88.368 o
1 13 12 11.993 11.070 0.838 75.609 o
1 13 13 10.384 10.720 0.831 76.886 o
1 13 14 6.912 7.242 0.768 89.981 o
1 13 15 10.545 10.378 0.824 78.194 o
1 13 16 4.249 4.372 0.656 123.221 o
1 13 17 0.511 0.475 0.531 188.500 o
1 14 0 40.601 41.485 1.313 30.805 o
1 14 1 4.183 4.526 0.559 170.121 o
1 14 2 0.900 1.110 0.482 228.687 o
1 14 3 21.809 22.342 0.957 58.009 o
1 14 4 82.984 85.085 2.158 11.403 o
1 14 5 20.066 19.618 0.929 61.551 o
1 14 6 9.219 9.617 0.719 102.628 o
1 14 7 30.942 31.128 1.222 35.552 o
1 14 8 9.105 8.912 0.768 89.981 o
1 14 9 11.993 11.957 0.852 73.151 o
1 14 10 4.821 5.008 0.698 108.878 o
1 14 11 1.222 1.529 0.601 147.212 o
1 14 12 0.293 0.265 0.580 158.046 o
1 14 13 9.548 9.568 0.831 76.886 o
1 14 14 1.116 0.279 0.594 150.696 o
1 14 15 15.760 15.742 0.922 62.487 o
1 14 16 3.805 4.141 0.622 137.454 o
1 15 0 4.431 3.764 0.587 154.305 o
1 15 1 34.339 34.850 1.229 35.149 o
1 15 2 1.533 1.823 0.538 183.636 o
1 15 3 3.157 2.842 0.573 161.924 o
1 15 4 33.501 33.069 1.222 35.552 o
1 15 5 20.019 20.288 0.999 53.243 o
1 15 6 8.659 8.437 0.747 95.098 o
1 15 7 0.091 0.363 0.566 165.947 o
1 15 8 10.470 11.433 0.845 74.365 o
1 15 9 18.890 20.023 1.041 49.042 o
1 15 10 14.801 14.373 0.922 62.487 o
1 15 11 7.338 7.256 0.747 95.098 o
1 15 12 11.185 11.377 0.866 70.810 o
1 15 13 4.798 4.707 0.698 108.878 o
1 15 14 1.497 1.138 0.594 150.696 o
1 15 15 0.156 -0.196 0.517 198.827 o
1 16 0 12.317 12.480 0.838 75.609 o
1 16 1 4.489 4.456 0.656 123.221 o
1 16 2 20.245 19.953 1.013 51.785 o
1 16 3 5.673 5.468 0.698 108.878 o
1 16 4 5.885 5.441 0.698 108.878 o
1 16 5 1.127 1.320 0.601 147.212 o
1 16 6 7.969 7.459 0.754 93.345 o
1 16 7 6.642 6.509 0.726 100.664 o
1 16 8 2.985 2.430 0.643 128.636 o
1 16 9 1.421 1.194 0.608 143.847 o
1 16 10 12.792 13.004 0.873 69.682 o
1 16 11 2.104 2.647 0.650 125.885 o
1 16 12 4.521 4.477 0.684 113.367 o
1 16 13 0.786 0.587 0.573 161.924 o
1 16 14 5.958 5.468 0.656 123.221 o
1 17 0 2.826 3.080 0.656 123.221 o
1 17 1 31.189 31.351 1.264 33.234 o
1 17 2 2.552 3.045 0.650 125.885 o
1 17 3 8.716 8.842 0.789 85.267 o
1 17 4 2.489 3.115 0.643 128.636 o
1 17 5 4.626 4.840 0.698 108.878 o
1 17 6 0.504 0.992 0.594 150.696 o
1 17 7 1.114 0.447 0.594 150.696 o
1 17 8 4.870 5.035 0.698 108.878 o
1 17 9 3.469 3.206 0.670 118.140 o
1 17 10 0.257 -0.356 0.573 161.924 o
1 17 11 9.379 8.639 0.775 88.368 o
1 17 12 0.069 -0.363 0.538 183.636 o
1 17 13 0.404 0.328 0.517 198.827 o
1 18 0 0.288 0.210 0.587 154.305 o
1 18 1 10.322 11.042 0.845 74.365 o
1 18 2 2.358 2.298 0.636 131.479 o
1 18 3 4.528 4.763 0.698 108.878 o
1 18 4 8.736 9.002 0.789 85.267 o
1 18 5 13.128 12.536 0.866 70.810 o
1 18 6 0.747 0.852 0.587 154.305 o
1 18 7 1.255 0.880 0.629 134.417 o
1 18 8 1.621 1.809 0.629 134.417 o
1 18 9 8.933 9.512 0.796 83.778 o
1 18 10 2.498 3.157 0.622 137.454 o
1 18 11 1.630 1.648 0.566 165.947 o
1 18 12 1.714 2.193 0.587 154.305 o
1 19 0 0.381 0.684 0.580 158.046 o
1 19 1 1.197 1.655 0.608 143.847 o
1 19 2 5.853 5.776 0.754 93.345 o
1 19 3 1.906 1.522 0.629 134.417 o
1 19 4 9.742 9.875 0.838 75.609 o
1 19 5 4.019 3.988 0.691 111.088 o
1 19 6 10.582 11.901 0.859 71.966 o
[truncated: 172,636 more chars]
