# Supplementary material for: Transferable Hirshfeld atom model for rapid evaluation of aspherical atomic form factors
Source: IUCrJ. 2024 Mar 1;11(Pt 2):249–59. doi: 10.1107/S2052252524001507 (PMC10916294; doi:10.1107/S2052252524001507)
Supplement: Supplementary file 1 [file m-11-00249-sup1.zip › cifs/models_comparison/xylitol/HAR_HF_mult.cif]

data_xylitol
_audit_creation_date               2023-11-21
_audit_creation_method
;
Olex2 1.3
(compiled 2020.07.31 svn.rc2a77460 for OlexSys, GUI svn.r6145)
;
_audit_contact_author_address      ?
_audit_contact_author_email        ?
_audit_contact_author_name         ''
_audit_contact_author_phone        ?
_publ_contact_author_id_orcid      ?
_publ_section_references
;
Bourhis, L.J., Dolomanov, O.V., Gildea, R.J., Howard, J.A.K., Puschmann, H.
 (2015). Acta Cryst. A71, 59-75.

Dolomanov, O.V., Bourhis, L.J., Gildea, R.J, Howard, J.A.K. & Puschmann, H.
 (2009), J. Appl. Cryst. 42, 339-341.
;
_chemical_formula_moiety           'C5 H12 O5'
_chemical_formula_sum              'C5 H12 O5'
_chemical_formula_weight           152.148
_chemical_absolute_configuration   unk
loop_
  _atom_type_symbol
  _atom_type_scat_source
  _atom_type_scat_dispersion_source
 H 'DiSCaMB, J. Appl. Cryst. 2018, DOI:10.1107/S1600576717015825' custom
 C 'DiSCaMB, J. Appl. Cryst. 2018, DOI:10.1107/S1600576717015825' custom 
 O 'DiSCaMB, J. Appl. Cryst. 2018, DOI:10.1107/S1600576717015825' custom


_space_group_crystal_system        'orthorhombic'
_space_group_IT_number             19
_space_group_name_H-M_alt          'P 21 21 21'
_space_group_name_Hall             ' P 2ac 2ab'
loop_
  _space_group_symop_id
  _space_group_symop_operation_xyz
 1 x,y,z
 2 x+1/2,-y+1/2,-z
 3 -x,y+1/2,-z+1/2
 4 -x+1/2,-y,z+1/2

_symmetry_Int_Tables_number        19
_cell_length_a                     8.264(4)
_cell_length_b                     8.901(2)
_cell_length_c                     8.9223(14)
_cell_angle_alpha                  90
_cell_angle_beta                   90
_cell_angle_gamma                  90
_cell_volume                       656.3(4)
_cell_formula_units_Z              4
_cell_measurement_temperature      122.4(5)
_cell_measurement_reflns_used      20
_exptl_absorpt_coefficient_mu      0.139
_exptl_crystal_density_diffrn      1.540
_exptl_crystal_F_000               328.248
_exptl_crystal_size_max            0.37
_exptl_crystal_size_mid            0.32
_exptl_crystal_size_min            0.26
_exptl_crystal_description         prism
_exptl_crystal_colour              colourless
_diffrn_measurement_device_type    'Enraf Nonius CAD4'
_diffrn_reflns_av_R_equivalents    0.0000
_diffrn_reflns_av_unetI/netI       0.0312
_diffrn_reflns_Laue_measured_fraction_full  1.0000
_diffrn_reflns_Laue_measured_fraction_max  0.9998
_diffrn_reflns_limit_h_max         20
_diffrn_reflns_limit_h_min         0
_diffrn_reflns_limit_k_max         21
_diffrn_reflns_limit_k_min         0
_diffrn_reflns_limit_l_max         21
_diffrn_reflns_limit_l_min         -21
_diffrn_reflns_number              9942
_diffrn_reflns_point_group_measured_fraction_full  1.0000
_diffrn_reflns_point_group_measured_fraction_max  0.9998
_diffrn_reflns_theta_full          25.2417
_diffrn_reflns_theta_max           59.94
_diffrn_reflns_theta_min           3.23
_diffrn_ambient_temperature        122.4(5)
_diffrn_measured_fraction_theta_full  1.0000
_diffrn_measured_fraction_theta_max  0.9998
_diffrn_radiation_type             'Mo K\a'
_diffrn_radiation_wavelength       0.71073
_reflns_Friedel_coverage           1.000
_reflns_limit_h_max                20
_reflns_limit_h_min                -20
_reflns_limit_k_max                21
_reflns_limit_k_min                -21
_reflns_limit_l_max                21
_reflns_limit_l_min                -21
_reflns_number_gt                  8775
_reflns_number_total               9942
_reflns_threshold_expression       I>=2u(I)
_computing_molecular_graphics      'Olex2 1.3 (Dolomanov et al., 2009)'
_computing_publication_material    'Olex2 1.3 (Dolomanov et al., 2009)'
_computing_structure_refinement    'olex2.refine 1.3 (Bourhis et al., 2015)'
_computing_data_collection         'Enraf-Nonius Express'
_computing_structure_solution      'SHELXS-97 (Sheldrick, 1990)'
_refine_diff_density_max           0.1664
_refine_diff_density_min           -0.2246
_refine_diff_density_rms           0.0449
_refine_ls_abs_structure_details  
 'Flack, H. D. (1983). Acta Cryst. A39, 876-881.'
_refine_ls_abs_structure_Flack     0.1(2)
_refine_ls_d_res_high              0.4106
_refine_ls_d_res_low               6.3015
_refine_ls_goodness_of_fit_ref     0.7033
_refine_ls_hydrogen_treatment      refall
_refine_ls_matrix_type             full
_refine_ls_number_constraints      0
_refine_ls_number_parameters       199
_refine_ls_number_reflns           9942
_refine_ls_number_restraints       0
_refine_ls_R_factor_all            0.0222
_refine_ls_R_factor_gt             0.0165
_refine_ls_restrained_S_all        0.7033
_refine_ls_shift/su_max            0.0008
_refine_ls_shift/su_mean           0.0001
_refine_ls_structure_factor_coef   Fsqd
_refine_ls_weighting_details      
 'w=1/[\s^2^(Fo^2^)+(0.0000P)^2^] where P=(Fo^2^+2Fc^2^)/3'
_refine_ls_weighting_scheme        calc
_refine_ls_wR_factor_gt            0.0288
_refine_ls_wR_factor_ref           0.0303
_refine_special_details
;
Hirshfeld Atom Refinement using
Orca5 generated wavefunction calculated
with Hartree-Fock using cc-pVTZ basis set
and surrounding point multipoles to mimic 
crystal field
;
loop_
  _atom_site_label
  _atom_site_type_symbol
  _atom_site_fract_x
  _atom_site_fract_y
  _atom_site_fract_z
  _atom_site_U_iso_or_equiv
  _atom_site_adp_type
  _atom_site_occupancy
  _atom_site_refinement_flags_posn
 O1 O 0.678525(15) 0.228834(15) 0.421614(14) 0.011972(16) Uani 1.000000 .
 O2 O 0.614770(14) 0.435992(15) 0.182467(14) 0.012241(17) Uani 1.000000 .
 O3 O 0.318182(16) 0.431246(14) 0.040170(13) 0.011822(16) Uani 1.000000 .
 O4 O 0.229128(15) 0.129542(14) 0.108536(14) 0.011581(16) Uani 1.000000 .
 O5 O -0.088665(14) 0.205121(15) 0.216004(14) 0.013322(18) Uani 1.000000 .
 C1 C 0.524625(17) 0.293766(18) 0.390595(17) 0.011267(19) Uani 1.000000 .
 C2 C 0.500680(17) 0.322890(17) 0.224425(16) 0.009456(17) Uani 1.000000 .
 C3 C 0.327692(17) 0.375468(16) 0.189842(16) 0.009539(17) Uani 1.000000 .
 C4 C 0.200824(16) 0.251715(16) 0.210093(16) 0.009599(17) Uani 1.000000 .
 C5 C 0.031848(18) 0.314819(18) 0.185549(19) 0.01214(2) Uani 1.000000 .
 H1A H 0.5110(5) 0.4028(5) 0.4515(5) 0.0340(10) Uani 1.000000 .
 H1B H 0.4332(5) 0.2170(5) 0.4337(5) 0.0337(10) Uani 1.000000 .
 H2 H 0.5259(5) 0.2166(4) 0.1621(4) 0.0213(8) Uani 1.000000 .
 H3 H 0.2963(5) 0.4676(4) 0.2681(4) 0.0239(8) Uani 1.000000 .
 H4 H 0.2059(5) 0.2094(5) 0.3265(4) 0.0259(9) Uani 1.000000 .
 H5B H 0.0205(5) 0.3579(5) 0.0710(5) 0.0341(10) Uani 1.000000 .
 H5A H 0.0111(5) 0.4112(5) 0.2635(6) 0.0343(10) Uani 1.000000 .
 H11 H 0.7576(5) 0.2445(6) 0.3373(5) 0.0236(11) Uani 1.000000 .
 H12 H 0.6531(6) 0.4164(6) 0.0802(5) 0.0309(12) Uani 1.000000 .
 H13 H 0.3284(6) 0.5432(5) 0.0450(5) 0.0256(11) Uani 1.000000 .
 H14 H 0.2789(6) 0.0477(5) 0.1668(6) 0.0257(11) Uani 1.000000 .
 H15 H -0.1177(6) 0.1566(6) 0.1201(6) 0.0292(12) Uani 1.000000 .

loop_
  _atom_site_aniso_label
  _atom_site_aniso_U_11
  _atom_site_aniso_U_22
  _atom_site_aniso_U_33
  _atom_site_aniso_U_12
  _atom_site_aniso_U_13
  _atom_site_aniso_U_23
 O1 0.00982(3) 0.01605(4) 0.01005(3) 0.00060(3) -0.00102(3) 0.00047(3)
 O2 0.01078(4) 0.01413(4) 0.01181(4) -0.00283(3) 0.00060(3) -0.00054(3)
 O3 0.01302(4) 0.01282(4) 0.00963(3) 0.00061(3) -0.00056(3) 0.00034(3)
 O4 0.01178(4) 0.01141(4) 0.01155(4) 0.00143(3) -0.00155(3) -0.00161(3)
 O5 0.00926(3) 0.01769(5) 0.01301(4) -0.00142(3) 0.00151(3) -0.00148(4)
 C1 0.00942(4) 0.01566(5) 0.00872(4) 0.00035(4) 0.00022(3) -0.00037(4)
 C2 0.00839(4) 0.01144(4) 0.00854(4) -0.00023(3) -0.00023(3) -0.00097(3)
 C3 0.00868(4) 0.01106(4) 0.00888(4) 0.00021(3) -0.00020(3) -0.00099(3)
 C4 0.00817(4) 0.01184(4) 0.00878(4) 0.00023(3) -0.00028(3) -0.00050(3)
 C5 0.00864(4) 0.01280(5) 0.01500(5) 0.00094(4) -0.00010(4) -0.00148(4)
 H1A 0.038(2) 0.037(2) 0.027(2) 0.001(2) -0.0033(19) -0.010(2)
 H1B 0.0201(19) 0.046(3) 0.035(2) 0.004(2) 0.0024(19) 0.016(2)
 H2 0.025(2) 0.0200(18) 0.0186(19) 0.0044(17) 0.0059(16) -0.0084(16)
 H3 0.029(2) 0.0237(19) 0.0185(19) 0.0055(17) 0.0007(18) -0.0012(17)
 H4 0.034(2) 0.028(2) 0.0152(18) -0.0004(18) 0.0024(18) 0.0018(17)
 H5B 0.029(2) 0.041(3) 0.032(2) -0.000(2) -0.0007(19) 0.013(2)
 H5A 0.0199(19) 0.033(2) 0.050(3) 0.0019(19) -0.0047(19) -0.014(2)
 H11 0.018(2) 0.030(3) 0.022(2) 0.002(2) -0.0073(19) 0.005(2)
 H12 0.033(3) 0.039(3) 0.021(2) -0.005(3) 0.010(2) 0.001(2)
 H13 0.032(3) 0.027(2) 0.018(2) 0.002(2) -0.007(2) 0.003(2)
 H14 0.027(3) 0.019(2) 0.031(3) 0.001(2) -0.004(2) 0.003(2)
 H15 0.031(3) 0.030(3) 0.027(2) -0.004(2) -0.002(2) -0.005(2)

loop_
  _geom_bond_atom_site_label_1
  _geom_bond_atom_site_label_2
  _geom_bond_distance
  _geom_bond_site_symmetry_2
  _geom_bond_publ_flag
 O1 C1 1.4241(6) . ?
 O1 H11 1.006(5) . ?
 O2 C2 1.4292(4) . ?
 O2 H12 0.981(4) . ?
 O3 C3 1.4269(3) . ?
 O3 H13 1.001(5) . ?
 O4 C4 1.4347(3) . ?
 O4 H14 0.985(4) . ?
 O5 C5 1.4209(4) . ?
 O5 H15 0.988(5) . ?
 C1 C2 1.5181(3) . ?
 C1 H1A 1.118(4) . ?
 C1 H1B 1.089(4) . ?
 C2 C3 1.5355(7) . ?
 C2 H2 1.117(3) . ?
 C3 C4 1.5314(4) . ?
 C3 H3 1.107(4) . ?
 C4 C5 1.5210(7) . ?
 C4 H4 1.105(4) . ?
 C5 H5B 1.095(4) . ?
 C5 H5A 1.118(4) . ?

loop_
  _geom_angle_atom_site_label_1
  _geom_angle_atom_site_label_2
  _geom_angle_atom_site_label_3
  _geom_angle
  _geom_angle_site_symmetry_1
  _geom_angle_site_symmetry_3
  _geom_angle_publ_flag
 H11 O1 C1 112.2(3) . . ?
 H12 O2 C2 109.3(3) . . ?
 H13 O3 C3 107.6(3) . . ?
 H14 O4 C4 107.2(3) . . ?
 H15 O5 C5 107.8(3) . . ?
 C2 C1 O1 112.056(12) . . ?
 H1A C1 O1 110.4(2) . . ?
 H1A C1 C2 108.2(2) . . ?
 H1B C1 O1 107.2(2) . . ?
 H1B C1 C2 111.2(2) . . ?
 H1B C1 H1A 107.7(3) . . ?
 C1 C2 O2 106.865(12) . . ?
 C3 C2 O2 110.295(12) . . ?
 C3 C2 C1 111.694(12) . . ?
 H2 C2 O2 110.09(19) . . ?
 H2 C2 C1 108.5(2) . . ?
 H2 C2 C3 109.4(2) . . ?
 C2 C3 O3 110.205(11) . . ?
 C4 C3 O3 108.844(11) . . ?
 C4 C3 C2 113.231(12) . . ?
 H3 C3 O3 108.63(19) . . ?
 H3 C3 C2 108.47(19) . . ?
 H3 C3 C4 107.3(2) . . ?
 C3 C4 O4 111.043(11) . . ?
 C5 C4 O4 109.795(12) . . ?
 C5 C4 C3 110.239(12) . . ?
 H4 C4 O4 109.2(2) . . ?
 H4 C4 C3 109.3(2) . . ?
 H4 C4 C5 107.2(2) . . ?
 C4 C5 O5 111.234(13) . . ?
 H5B C5 O5 111.1(2) . . ?
 H5B C5 C4 110.0(2) . . ?
 H5A C5 O5 107.5(2) . . ?
 H5A C5 C4 109.5(2) . . ?
 H5A C5 H5B 107.4(4) . . ?

loop_
  _geom_torsion_atom_site_label_1
  _geom_torsion_atom_site_label_2
  _geom_torsion_atom_site_label_3
  _geom_torsion_atom_site_label_4
  _geom_torsion
  _geom_torsion_site_symmetry_1
  _geom_torsion_site_symmetry_2
  _geom_torsion_site_symmetry_3
  _geom_torsion_site_symmetry_4
  _geom_torsion_publ_flag
 O1 C1 C2 O2 -65.960(14) . . . . ?
 O1 C1 C2 C3 173.331(12) . . . . ?
 O2 C2 C3 O3 49.324(12) . . . . ?
 O2 C2 C3 C4 171.499(11) . . . . ?
 O3 C3 C2 C1 168.010(12) . . . . ?
 O3 C3 C4 O4 60.545(12) . . . . ?
 O3 C3 C4 C5 -61.365(13) . . . . ?
 O4 C4 C3 C2 -62.387(13) . . . . ?
 O4 C4 C5 O5 62.242(13) . . . . ?
 O5 C5 C4 C3 -175.113(12) . . . . ?
 C1 C2 C3 C4 -69.814(13) . . . . ?
 C2 C3 C4 C5 175.703(12) . . . . ?

loop_
  _diffrn_refln_index_h
  _diffrn_refln_index_k
  _diffrn_refln_index_l
  _diffrn_refln_intensity_net
  _diffrn_refln_intensity_u
 0 0 2 4713.47 80.22
 0 0 4 0.79 0.23
 0 0 6 244.55 4.61
 0 0 8 836.03 15.31
 0 0 10 750.18 13.79
 0 0 12 199.47 4.26
 0 0 14 55.94 1.82
 0 0 16 6.07 0.9
 0 0 18 11.22 1.08
 0 0 20 7.48 1.01
 0 1 1 511.68 9.36
 0 1 2 884.17 16.28
 0 1 3 4849.21 87.56
 0 1 4 419.68 7.69
 0 1 5 5157.19 94.28
 0 1 6 1833.44 33.07
 0 1 7 463.73 8.52
 0 1 8 219.75 4.28
 0 1 9 190.17 3.83
 0 1 10 86.2 2.08
 0 1 11 62.67 1.73
 0 1 12 21.92 1.02
 0 1 13 85.85 2.3
 0 1 14 17.8 1.05
 0 1 15 1.2 0.69
 0 1 16 0.94 0.77
 0 1 17 0.63 0.78
 0 1 18 6.59 0.97
 0 1 19 6.62 0.96
 0 1 20 54.91 1.98
 0 1 21 0.63 0.78
 0 2 0 7469.63 133.29
 0 2 1 2317.9 41.56
 0 2 2 2063.34 36.63
 0 2 3 779.13 14.27
 0 2 4 24.1 0.64
 0 2 5 53.66 1.2
 0 2 6 790.71 14.48
 0 2 7 1293.73 23.18
 0 2 8 4.07 0.42
 0 2 9 31.96 1.01
 0 2 10 347.6 6.74
 0 2 11 12.87 0.78
 0 2 12 9.79 0.77
 0 2 13 7.3 0.76
 0 2 14 165.01 3.83
 0 2 15 77.61 2.3
 0 2 16 29.81 1.46
 0 2 17 6.78 0.97
 0 2 18 12.73 1.12
 0 2 19 6.24 0.96
 0 2 20 5.62 0.94
 0 2 21 19.38 1.2
 0 3 1 6231.69 106.46
 0 3 2 250.73 4.6
 0 3 3 0.71 0.23
 0 3 4 359.55 6.59
 0 3 5 853.77 15.66
 0 3 6 293.89 5.51
 0 3 7 3.42 0.39
 0 3 8 2.67 0.41
 0 3 9 177.28 3.63
 0 3 10 125.28 2.82
 0 3 11 184.07 3.94
 0 3 12 24.94 1.1
 0 3 13 144.87 3.4
 0 3 14 1.71 0.7
 0 3 15 30.47 1.39
 0 3 16 32.59 1.52
 0 3 17 23.07 1.35
 0 3 18 25.37 1.41
 0 3 19 29.78 1.53
 0 3 20 23.58 1.34
 0 3 21 12.25 1.03
 0 4 0 24.48 0.63
 0 4 1 624.11 11.41
 0 4 2 30.01 0.74
 0 4 3 116.07 2.28
 0 4 4 129.46 2.55
 0 4 5 341.18 6.32
 0 4 6 96.89 2.06
 0 4 7 329.09 6.21
 0 4 8 37.25 1.09
 0 4 9 1.07 0.45
 0 4 10 1.34 0.51
 0 4 11 7.71 0.7
 0 4 12 1.08 0.59
 0 4 13 1.07 0.65
 0 4 14 167.91 3.92
 0 4 15 -0.17 0.71
 0 4 16 24.94 1.37
 0 4 17 0.04 0.81
 0 4 18 0.81 0.83
 0 4 19 13.39 1.17
 0 4 20 3.76 0.87
 0 4 21 11.26 1
 0 5 1 102.55 2.05
 0 5 2 2.94 0.29
 0 5 3 40.79 0.99
 0 5 4 141.12 2.8
 0 5 5 880.73 16.12
 0 5 6 94.78 2.06
 0 5 7 11.47 0.59
 0 5 8 16.32 0.73
 0 5 9 87.9 2.13
 0 5 10 40.86 1.33
 0 5 11 66.8 1.88
 0 5 12 29.52 1.24
 0 5 13 31.42 1.34
 0 5 14 26.81 1.29
 0 5 15 0.38 0.74
 0 5 16 6.61 0.96
 0 5 17 12.23 1.11
 0 5 18 10.98 1.08
 0 5 19 5.14 0.95
 0 5 20 0.16 0.79
 0 5 21 -0.4 0.76
 0 6 0 734.82 13.43
 0 6 1 39.76 0.99
 0 6 2 206.9 3.95
 0 6 3 368.82 6.83
 0 6 4 2.11 0.35
 0 6 5 110.91 2.34
 0 6 6 2.35 0.41
 0 6 7 34.42 1.06
 0 6 8 158.36 3.37
 0 6 9 46.86 1.42
 0 6 10 1.31 0.55
 0 6 11 79.78 2.15
 0 6 12 8.11 0.81
 0 6 13 61.68 1.95
 0 6 14 0.23 0.69
 0 6 15 120.38 3.16
 0 6 16 0.18 0.8
 0 6 17 45.07 1.81
 0 6 18 17.93 1.23
 0 6 19 1.46 0.86
 0 6 20 1.39 0.8
 0 7 1 12.21 0.54
 0 7 2 362.21 6.73
 0 7 3 0.58 0.34
 0 7 4 308.5 5.84
 0 7 5 56.86 1.43
 0 7 6 19.78 0.78
 0 7 7 48.19 1.38
 0 7 8 79.36 2
 0 7 9 39.73 1.33
 0 7 10 68.35 1.92
 0 7 11 4.91 0.71
 0 7 12 15.01 0.99
 0 7 13 81.83 2.36
 0 7 14 -0.16 0.7
 0 7 15 6.94 0.96
 0 7 16 4.56 0.92
 0 7 17 3.61 0.91
 0 7 18 0.6 0.84
 0 7 19 22.03 1.3
 0 7 20 17.66 1.15
 0 8 0 187.53 3.69
 0 8 1 76.36 1.75
 0 8 2 54.83 1.37
 0 8 3 90.22 2.02
 0 8 4 177.34 3.58
 0 8 5 58.13 1.5
 0 8 6 78.96 1.95
 0 8 7 0.53 0.49
 0 8 8 17.15 0.88
 0 8 9 33.53 1.25
 0 8 10 68.05 1.95
 0 8 11 28.61 1.25
 0 8 12 4.18 0.76
 0 8 13 21.64 1.2
 0 8 14 31.71 1.51
 0 8 15 60.98 2.11
 0 8 16 3.04 0.89
 0 8 17 3.92 0.91
 0 8 18 6 0.98
 0 8 19 3.9 0.88
 0 8 20 6.68 0.94
 0 9 1 2.59 0.44
 0 9 2 142.5 2.99
 0 9 3 22.9 0.86
 0 9 4 66.63 1.71
 0 9 5 197.8 4.08
 0 9 6 39.72 1.29
 0 9 7 22.51 0.99
 0 9 8 0.77 0.57
 0 9 9 101.79 2.57
 0 9 10 119.03 2.94
 0 9 11 25.59 1.23
 0 9 12 10.75 0.94
 0 9 13 31.5 1.49
 0 9 14 0.52 0.8
 0 9 15 2.73 0.88
 0 9 16 78.38 2.44
 0 9 17 0.37 0.83
 0 9 18 2.87 0.88
 0 9 19 22.13 1.25
 0 10 0 3.6 0.54
 0 10 1 352.13 6.76
 0 10 2 11.48 0.7
 0 10 3 75.7 1.92
 0 10 4 2.16 0.53
 0 10 5 94.75 2.32
 0 10 6 4.93 0.64
 0 10 7 1.06 0.57
 0 10 8 35.42 1.34
 0 10 9 2.85 0.68
 0 10 10 2 0.7
 0 10 11 1.7 0.72
 0 10 12 0.53 0.71
 0 10 13 1.11 0.8
 0 10 14 0.31 0.81
 0 10 15 0.33 0.82
 0 10 16 0.62 0.83
 0 10 17 14.93 1.18
 0 10 18 4.16 0.88
 0 10 19 2.57 0.8
 0 11 1 66.21 1.79
 0 11 2 8.7 0.69
 0 11 3 2.53 0.58
 0 11 4 13.4 0.83
 0 11 5 5.74 0.68
 0 11 6 6.14 0.71
 0 11 7 1.07 0.63
 0 11 8 11.78 0.9
 0 11 9 3.08 0.73
 0 11 10 76 2.25
 0 11 11 7.94 0.9
 0 11 12 1.85 0.83
 0 11 13 16.43 1.21
 0 11 14 1.45 0.84
 0 11 15 11.74 1.11
 0 11 16 30.99 1.55
 0 11 17 0.34 0.8
 0 11 18 1.86 0.8
 0 12 0 45.97 1.48
 0 12 1 14.6 0.87
 0 12 2 0.38 0.56
 0 12 3 2.96 0.64
 0 12 4 126.7 3.01
 0 12 5 0.1 0.6
 0 12 6 5.03 0.74
 0 12 7 76.6 2.19
 0 12 8 10.04 0.9
 0 12 9 29.58 1.36
 0 12 10 59.5 1.99
 0 12 11 3.94 0.89
 0 12 12 0.69 0.8
 0 12 13 0.65 0.84
 0 12 14 27.64 1.45
 0 12 15 11.83 1.15
 0 12 16 8.44 1.02
 0 12 17 2.3 0.82
 0 12 18 1.74 0.79
 0 13 1 19.21 1.03
 0 13 2 40.64 1.46
 0 13 3 0.04 0.62
 0 13 4 107.43 2.74
 0 13 5 0.71 0.65
 0 13 6 0.14 0.65
 0 13 7 4.09 0.79
 0 13 8 3.12 0.79
 0 13 9 25.57 1.37
 0 13 10 5.48 0.94
 0 13 11 9.95 1.06
 0 13 12 1.44 0.84
 0 13 13 31 1.53
 0 13 14 1.15 0.87
 0 13 15 0.9 0.84
 0 13 16 0.72 0.81
 0 13 17 -0.25 0.75
 0 14 0 17.59 1.06
 0 14 1 18.53 1.08
 0 14 2 95.77 2.56
 0 14 3 3.39 0.76
 0 14 4 27.36 1.3
 0 14 5 0.59 0.7
 0 14 6 1.77 0.74
 0 14 7 64.49 2.14
 0 14 8 -0.36 0.79
 0 14 9 34.07 1.58
 0 14 10 0.31 0.83
 0 14 11 5.91 0.97
 0 14 12 -0.11 0.81
 0 14 13 6.5 1.02
 0 14 14 31.03 1.53
 0 14 15 7.04 0.97
 0 14 16 0.05 0.74
 0 15 1 33.9 1.45
 0 15 2 13.93 1.04
 0 15 3 102.01 2.76
 0 15 4 17.3 1.13
 0 15 5 24.47 1.34
 0 15 6 43.24 1.74
 0 15 7 31.89 1.54
 0 15 8 123.99 3.26
 0 15 9 10.28 1.1
 0 15 10 19.96 1.3
 0 15 11 7.69 1.01
 0 15 12 7.58 1.03
 0 15 13 3.46 0.92
 0 15 14 13.69 1.12
 0 15 15 -0.45 0.75
 0 16 0 251.51 5.57
 0 16 1 12.54 1.11
 0 16 2 51.04 1.9
 0 16 3 59.13 2.06
 0 16 4 3.6 0.89
 0 16 5 0.01 0.79
 0 16 6 19.96 1.29
 0 16 7 1.36 0.87
 0 16 8 28.73 1.5
 0 16 9 0.42 0.83
 0 16 10 16.77 1.22
 0 16 11 2.03 0.89
 0 16 12 16.79 1.22
 0 16 13 2.76 0.86
 0 16 14 18.96 1.18
 0 17 1 70.43 2.3
 0 17 2 69.53 2.29
 0 17 3 27.47 1.47
 0 17 4 25.17 1.41
 0 17 5 9.19 1.07
 0 17 6 58.82 2.08
 0 17 7 26.5 1.45
 0 17 8 13.9 1.15
 0 17 9 1.55 0.88
 0 17 10 0.26 0.82
 0 17 11 2.18 0.86
 0 17 12 1.61 0.82
 0 17 13 15.58 1.09
 0 18 0 3.27 0.9
 0 18 1 40.44 1.73
 0 18 2 3.46 0.92
 0 18 3 60.09 2.11
 0 18 4 0.07 0.84
 0 18 5 5.5 0.97
 0 18 6 -0.16 0.84
 0 18 7 80.11 2.52
 0 18 8 1.65 0.88
 0 18 9 2.04 0.86
 0 18 10 4.39 0.9
 0 18 11 1.36 0.79
 0 18 12 6.01 0.91
 0 19 1 6.64 0.98
 0 19 2 5.7 1.01
 0 19 3 2 0.89
 0 19 4 9.98 1.1
 0 19 5 2.66 0.91
 0 19 6 27.83 1.46
 0 19 7 1.53 0.86
 0 19 8 1.56 0.83
 0 19 9 2.63 0.83
 0 19 10 0.24 0.74
 0 20 0 22.87 1.37
 0 20 1 0.43 0.84
 0 20 2 1.74 0.85
 0 20 3 15.92 1.19
 0 20 4 0.84 0.82
 0 20 5 -0.09 0.79
 0 20 6 0.12 0.78
 0 20 7 -0.13 0.75
 0 20 8 1 0.8
 0 21 1 0.5 0.77
 0 21 2 -0.12 0.76
 0 21 3 1.52 0.79
 0 21 4 -0.06 0.74
 0 21 5 3.11 0.86
 1 0 1 644.46 11.87
 1 0 2 5224.21 93.9
 1 0 3 1784.52 32.64
 1 0 4 2186.72 39.97
 1 0 5 41.12 0.97
 1 0 6 62.4 1.39
 1 0 7 3.75 0.37
 1 0 8 69.71 1.62
 1 0 9 1.18 0.4
 1 0 10 5.22 0.55
 1 0 11 0.84 0.51
 1 0 12 56.51 1.68
 1 0 13 34.29 1.33
 1 0 14 18.59 1.06
 1 0 15 23.7 1.22
 1 0 16 -0.34 0.72
 1 0 17 0.83 0.81
 1 0 18 16.85 1.22
 1 0 19 0.06 0.82
 1 0 20 0.6 0.82
 1 0 21 6.48 0.89
 1 1 -21 8.55 0.97
 1 1 -20 14.75 1.15
 1 1 -19 9.37 1.04
 1 1 -18 15.07 1.19
 1 1 -17 13.02 1.12
 1 1 -16 6.48 0.91
 1 1 -15 41.07 1.58
 1 1 -14 7.08 0.81
 1 1 -13 4.54 0.7
 1 1 -12 66.36 1.86
 1 1 -11 195.04 4.1
 1 1 -10 66.01 1.72
 1 1 -9 8.31 0.55
 1 1 -8 286.37 5.45
 1 1 -7 127.25 2.58
 1 1 -6 3.76 0.33
 1 1 -5 509.9 9.3
 1 1 -4 1205.84 22.07
 1 1 -3 374.91 6.83
 1 1 -2 2297.6 41.3
 1 1 -1 870.75 15.88
 1 1 0 143.76 2.61
 1 1 1 897.91 16.37
 1 1 2 2298.58 41.73
 1 1 3 376.49 6.87
 1 1 4 1180.56 21.69
 1 1 5 515.17 9.41
 1 1 6 3.81 0.33
 1 1 7 128.2 2.6
 1 1 8 293.63 5.58
 1 1 9 8.36 0.55
 1 1 10 64.13 1.69
 1 1 11 196.94 4.14
 1 1 12 64.53 1.84
 1 1 13 4.85 0.71
 1 1 14 6.64 0.8
 1 1 15 40.54 1.57
 1 1 16 6.07 0.91
 1 1 17 12.78 1.11
 1 1 18 15.89 1.19
 1 1 19 8.61 1.02
 1 1 20 13.55 1.14
 1 1 21 9.16 0.97
 1 2 -21 6.01 0.89
 1 2 -20 3.05 0.87
 1 2 -19 5.37 0.98
 1 2 -18 20.01 1.28
 1 2 -17 10.93 1.07
 1 2 -16 39.43 1.65
 1 2 -15 6.9 0.86
 1 2 -14 4.86 0.76
 1 2 -13 18.88 1.02
 1 2 -12 55.9 1.68
 1 2 -11 59.6 1.68
 1 2 -10 148.21 3.2
 1 2 -9 81.14 1.9
 1 2 -8 214.48 4.19
 1 2 -7 606.01 11.06
 1 2 -6 7.53 0.42
 1 2 -5 1084.72 19.78
 1 2 -4 161.39 3.05
 1 2 -3 1434.62 26.38
 1 2 -2 1366.19 25.07
 1 2 -1 802.41 14.68
 1 2 0 3948.11 67.6
 1 2 1 812.28 14.94
 1 2 2 1352.21 24.94
 1 2 3 1404.95 26
 1 2 4 157.23 3
 1 2 5 1071.75 19.7
 1 2 6 7.6 0.42
 1 2 7 606.32 11.12
 1 2 8 213.37 4.19
 1 2 9 81.24 1.91
 1 2 10 149.02 3.22
 1 2 11 58.57 1.66
 1 2 12 55.35 1.67
 1 2 13 16.87 0.98
 1 2 14 4.4 0.76
 1 2 15 6.24 0.85
 1 2 16 39.27 1.66
 1 2 17 11.7 1.09
 1 2 18 20.92 1.31
 1 2 19 6.84 1.02
 1 2 20 2.63 0.87
 1 2 21 5.24 0.87
 1 3 -21 5.4 0.87
 1 3 -20 4.23 0.89
 1 3 -19 4.18 0.94
 1 3 -18 14.76 1.18
 1 3 -17 6.84 0.98
 1 3 -16 7.87 0.97
 1 3 -15 4.87 0.82
 1 3 -14 37.61 1.48
 1 3 -13 126.11 3.05
 1 3 -12 66.73 1.9
 1 3 -11 133.73 3.03
 1 3 -10 16.88 0.82
 1 3 -9 130.04 2.78
 1 3 -8 266.85 5.14
 1 3 -7 219.52 4.23
 1 3 -6 498.2 9.06
 1 3 -5 532.24 9.68
 1 3 -4 359.2 6.54
 1 3 -3 2299.92 41.79
 1 3 -2 3035.42 54.49
 1 3 -1 448.98 8.21
 1 3 0 112.14 2.13
 1 3 1 457.1 8.35
 1 3 2 2980.65 53.91
 1 3 3 2287.96 41.81
 1 3 4 359.89 6.6
 1 3 5 537.21 9.85
 1 3 6 506 9.26
 1 3 7 222.94 4.32
 1 3 8 266.96 5.17
 1 3 9 130.15 2.8
 1 3 10 17.41 0.83
 1 3 11 136.09 3.09
 1 3 12 70.38 1.97
 1 3 13 126.71 3.07
 1 3 14 37.02 1.46
 1 3 15 5.24 0.82
 1 3 16 7.57 0.98
 1 3 17 6.82 0.97
 1 3 18 14.39 1.16
 1 3 19 4.74 0.95
 1 3 20 4.86 0.92
 1 3 21 5.46 0.87
 1 4 -21 0.37 0.75
 1 4 -20 1.53 0.81
 1 4 -19 1.18 0.85
 1 4 -18 57.06 2.04
 1 4 -17 8.93 1.03
 1 4 -16 116.7 3.11
 1 4 -15 8.16 0.91
 1 4 -14 77.13 2.25
 1 4 -13 22.13 1.13
 1 4 -12 155.24 3.52
 1 4 -11 50.89 1.56
 1 4 -10 25.82 1.02
 1 4 -9 32.51 1.09
 1 4 -8 435.8 8.12
 1 4 -7 88.35 1.96
 1 4 -6 522.71 9.52
 1 4 -5 360.94 6.65
 1 4 -4 135.58 2.66
 1 4 -3 2159.57 39.61
 1 4 -2 479.55 8.74
 1 4 -1 312.1 5.69
 1 4 0 19.87 0.55
 1 4 1 308.43 5.64
 1 4 2 469.52 8.64
 1 4 3 2090.92 38.71
 1 4 4 135.08 2.67
 1 4 5 354.87 6.6
 1 4 6 518.25 9.57
 1 4 7 86.55 1.94
 1 4 8 431.07 8.11
 1 4 9 30.56 1.05
 1 4 10 26.57 1.04
 1 4 11 51.92 1.58
 1 4 12 158.27 3.59
 1 4 13 21.91 1.12
 1 4 14 77.41 2.26
 1 4 15 9.17 0.93
 1 4 16 113.38 3.05
 1 4 17 9.75 1.04
 1 4 18 58.57 2.07
 1 4 19 0.59 0.85
 1 4 20 2.06 0.82
 1 4 21 1.19 0.76
 1 5 -21 6.91 0.93
 1 5 -20 8.23 0.98
 1 5 -19 4.49 0.93
 1 5 -18 4.73 0.93
 1 5 -17 43.93 1.79
 1 5 -16 12.01 1.1
 1 5 -15 17.35 1.17
 1 5 -14 25.54 1.26
 1 5 -13 301.79 6.23
 1 5 -12 56.46 1.76
 1 5 -11 171.14 3.76
 1 5 -10 81.31 2.07
 1 5 -9 273.37 5.4
 1 5 -8 200.32 4.02
 1 5 -7 189.43 3.77
 1 5 -6 114.98 2.41
 1 5 -5 212.69 4.08
 1 5 -4 110.59 2.26
 1 5 -3 377.26 6.93
 1 5 -2 116.39 2.31
 1 5 -1 509.64 9.3
 1 5 0 523.41 9.57
 1 5 1 507.07 9.27
 1 5 2 115 2.29
 1 5 3 378.64 6.96
 1 5 4 112.17 2.3
 1 5 5 212.69 4.11
 1 5 6 116.63 2.46
 1 5 7 188.97 3.79
 1 5 8 198.12 4
 1 5 9 272.93 5.44
 1 5 10 81.21 2.08
 1 5 11 172.14 3.79
 1 5 12 56.66 1.77
 1 5 13 300.89 6.27
 1 5 14 26.97 1.29
 1 5 15 17.05 1.17
 1 5 16 11.86 1.11
 1 5 17 44.56 1.81
 1 5 18 4.81 0.94
 1 5 19 3.49 0.91
 1 5 20 8.29 0.99
 1 5 21 6.41 0.92
 1 6 -20 0.87 0.77
 1 6 -19 47.05 1.84
 1 6 -18 47.54 1.84
 1 6 -17 15.63 1.21
 1 6 -16 29.89 1.5
 1 6 -15 69.35 2.24
 1 6 -14 -0.03 0.69
 1 6 -13 48.37 1.69
 1 6 -12 60.96 1.87
 1 6 -11 96.39 2.45
 1 6 -10 32.19 1.2
 1 6 -9 175.25 3.73
 1 6 -8 60.33 1.61
 1 6 -7 177.09 3.59
 1 6 -6 193.15 3.83
 1 6 -5 97.96 2.11
 1 6 -4 208.63 4.03
 1 6 -3 195.05 3.76
 1 6 -2 207.55 3.96
 1 6 -1 125.29 2.5
 1 6 0 324.97 6.02
 1 6 1 121.41 2.44
 1 6 2 206.44 3.96
 1 6 3 197.65 3.82
 1 6 4 203.29 3.96
 1 6 5 96.37 2.1
 1 6 6 191.94 3.84
 1 6 7 177.85 3.64
 1 6 8 60.97 1.63
 1 6 9 173.29 3.72
 1 6 10 32.41 1.21
 1 6 11 96.3 2.46
 1 6 12 61.45 1.89
 1 6 13 46.58 1.65
 1 6 14 -0.31 0.69
 1 6 15 68.95 2.23
 1 6 16 29.76 1.49
 1 6 17 15.7 1.2
 1 6 18 48.2 1.84
 1 6 19 46.62 1.84
 1 6 20 0.7 0.79
 1 7 -20 0.28 0.75
 1 7 -19 3.1 0.89
 1 7 -18 2.36 0.9
 1 7 -17 7.77 1.02
 1 7 -16 42.92 1.76
 1 7 -15 3.56 0.89
 1 7 -14 19.98 1.23
 1 7 -13 19.1 1.12
 1 7 -12 82.18 2.3
 1 7 -11 126.8 3.04
 1 7 -10 29.48 1.19
 1 7 -9 49.01 1.5
 1 7 -8 36.63 1.22
 1 7 -7 63.35 1.66
 1 7 -6 289.32 5.57
 1 7 -5 137.56 2.86
 1 7 -4 31.02 0.94
 1 7 -3 85.04 1.88
 1 7 -2 346.13 6.47
 1 7 -1 280.25 5.28
 1 7 0 489.61 8.96
 1 7 1 277.86 5.26
 1 7 2 344.24 6.45
 1 7 3 84.14 1.87
 1 7 4 31.63 0.95
 1 7 5 138.04 2.88
 1 7 6 289.02 5.59
 1 7 7 63.74 1.68
 1 7 8 35.98 1.21
 1 7 9 48.72 1.5
 1 7 10 29.6 1.19
 1 7 11 123.59 3.01
 1 7 12 80.34 2.27
 1 7 13 19.62 1.13
 1 7 14 20.29 1.23
 1 7 15 2.76 0.87
 1 7 16 40.35 1.72
 1 7 17 7 0.99
 1 7 18 2.96 0.9
 1 7 19 4.22 0.92
 1 7 20 0.99 0.77
 1 8 -20 6.61 0.93
 1 8 -19 9.61 1.02
 1 8 -18 6.69 0.99
 1 8 -17 23.95 1.37
 1 8 -16 8.05 1
 1 8 -15 6.93 0.98
 1 8 -14 16.36 1.17
 1 8 -13 19.41 1.15
 1 8 -12 55.01 1.82
 1 8 -11 24.92 1.18
 1 8 -10 20.61 1.05
 1 8 -9 48.19 1.53
 1 8 -8 292.18 5.82
 1 8 -7 23.2 0.96
 1 8 -6 6.55 0.59
 1 8 -5 53.67 1.43
 1 8 -4 273.36 5.28
 1 8 -3 13.53 0.64
 1 8 -2 424.36 7.9
 1 8 -1 16.16 0.66
 1 8 0 36.41 1.03
 1 8 1 16.94 0.68
 1 8 2 423.24 7.9
 1 8 3 13.18 0.63
 1 8 4 274.74 5.32
 1 8 5 52.67 1.41
 1 8 6 6.06 0.58
 1 8 7 21.87 0.94
 1 8 8 287.7 5.8
 1 8 9 47.04 1.52
 1 8 10 21.39 1.07
 1 8 11 23.86 1.16
 1 8 12 53.61 1.81
 1 8 13 20.38 1.17
 1 8 14 16.79 1.18
 1 8 15 6.7 0.97
 1 8 16 6.22 0.98
 1 8 17 22.96 1.35
 1 8 18 8.48 1.02
 1 8 19 10.44 1.02
 1 8 20 6.34 0.92
 1 9 -19 2.73 0.82
 1 9 -18 11.41 1.09
 1 9 -17 7.08 1.03
 1 9 -16 7.66 1.03
 1 9 -15 20.73 1.31
 1 9 -14 24.76 1.38
 1 9 -13 3.45 0.84
 1 9 -12 56.86 1.89
 1 9 -11 104.49 2.73
 1 9 -10 30.67 1.29
 1 9 -9 86.82 2.3
 1 9 -8 105.74 2.58
 1 9 -7 30.88 1.16
 1 9 -6 6.82 0.64
 1 9 -5 30.9 1.09
 1 9 -4 42.59 1.28
 1 9 -3 60.47 1.55
 1 9 -2 122.93 2.65
 1 9 -1 271.98 5.26
 1 9 0 49.39 1.32
 1 9 1 275.99 5.35
 1 9 2 122.72 2.66
 1 9 3 60.84 1.57
 1 9 4 43.14 1.29
 1 9 5 29.78 1.07
 1 9 6 6.07 0.62
 1 9 7 30.41 1.15
 1 9 8 108.53 2.64
 1 9 9 84.74 2.27
 1 9 10 32.1 1.32
 1 9 11 105.84 2.77
 1 9 12 58.91 1.94
 1 9 13 4.28 0.85
 1 9 14 25.2 1.38
 1 9 15 19.94 1.28
 1 9 16 8.81 1.03
 1 9 17 6.92 1.03
 1 9 18 11 1.07
 1 9 19 3.38 0.84
 1 10 -19 2.23 0.78
 1 10 -18 15.34 1.14
 1 10 -17 2.72 0.9
 1 10 -16 12.62 1.12
 1 10 -15 17.59 1.24
 1 10 -14 8.52 1.02
 1 10 -13 0.46 0.79
 1 10 -12 6.52 0.91
 1 10 -11 16.15 1.06
 1 10 -10 53.05 1.77
 1 10 -9 15.02 0.97
 1 10 -8 41.79 1.46
 1 10 -7 83.16 2.19
 1 10 -6 74.87 2
 1 10 -5 242.92 4.96
 1 10 -4 38.31 1.26
 1 10 -3 153.82 3.32
 1 10 -2 25.91 0.99
 1 10 -1 208.51 4.26
 1 10 0 17.62 0.82
 1 10 1 209.15 4.27
 1 10 2 26.87 1.01
 1 10 3 153.86 3.33
 1 10 4 37.55 1.25
 1 10 5 239.78 4.91
 1 10 6 75.1 2.01
 1 10 7 85.34 2.24
 1 10 8 43.6 1.5
 1 10 9 13.61 0.94
 1 10 10 52.89 1.77
 1 10 11 16.26 1.07
 1 10 12 7.54 0.93
 1 10 13 1.2 0.82
 1 10 14 8.42 1.01
 1 10 15 18.18 1.25
 1 10 16 12.43 1.11
 1 10 17 2.6 0.9
 1 10 18 14.03 1.12
 1 10 19 1.54 0.77
 1 11 -18 12.55 1.06
 1 11 -17 23.91 1.36
 1 11 -16 16.13 1.23
 1 11 -15 28.37 1.48
 1 11 -14 22.52 1.35
 1 11 -13 54.25 1.99
 1 11 -12 9.64 1.02
 1 11 -11 75.92 2.29
 1 11 -10 16.36 1.08
 1 11 -9 63.66 1.98
 1 11 -8 56.82 1.8
 1 11 -7 1.36 0.64
 1 11 -6 12.89 0.86
 1 11 -5 113.51 2.73
 1 11 -4 19.24 0.95
 1 11 -3 24.46 1.04
 1 11 -2 100.63 2.43
 1 11 -1 18.32 0.89
 1 11 0 0.85 0.51
 1 11 1 17.86 0.89
 1 11 2 100.1 2.42
 1 11 3 25.55 1.06
 1 11 4 19.79 0.96
 1 11 5 115.17 2.77
 1 11 6 12.43 0.86
 1 11 7 1.69 0.64
 1 11 8 57.15 1.81
 1 11 9 66.62 2.04
 1 11 10 16.28 1.07
 1 11 11 76.43 2.31
 1 11 12 10.83 1.06
 1 11 13 52.5 1.95
 1 11 14 23.18 1.37
 1 11 15 28.46 1.47
 1 11 16 14.83 1.21
 1 11 17 24.21 1.35
 1 11 18 11.44 1.03
 1 12 -18 10.35 1
 1 12 -17 4.65 0.89
 1 12 -16 15.84 1.2
 1 12 -15 16.28 1.25
 1 12 -14 32.77 1.57
 1 12 -13 17.9 1.26
 1 12 -12 39.77 1.7
 1 12 -11 54.96 1.97
 1 12 -10 16.25 1.14
 1 12 -9 5.62 0.84
 1 12 -8 41.69 1.57
 1 12 -7 9.9 0.88
 1 12 -6 160.14 3.68
 1 12 -5 43.29 1.5
 1 12 -4 5.81 0.72
 1 12 -3 85.22 2.24
 1 12 -2 24.07 1.08
 1 12 -1 8.88 0.75
 1 12 0 7.99 0.73
 1 12 1 9.11 0.76
 1 12 2 23.8 1.07
 1 12 3 84.95 2.24
 1 12 4 5.27 0.7
 1 12 5 42.11 1.49
 1 12 6 167.8 3.83
 1 12 7 9.77 0.88
 1 12 8 42.04 1.58
 1 12 9 7.51 0.87
 1 12 10 14.76 1.13
 1 12 11 53.1 1.94
 1 12 12 39.38 1.7
 1 12 13 17.8 1.24
 1 12 14 31.81 1.54
 1 12 15 13.96 1.2
 1 12 16 15.88 1.2
 1 12 17 5.33 0.9
 1 12 18 9.12 0.99
 1 13 -17 -0.98 0.74
 1 13 -16 5.15 0.92
 1 13 -15 14.8 1.2
 1 13 -14 9.72 1.1
 1 13 -13 14.88 1.18
 1 13 -12 17.44 1.25
 1 13 -11 12.35 1.12
 1 13 -10 63.14 2.13
 1 13 -9 23.36 1.33
 1 13 -8 68.87 2.15
 1 13 -7 4.9 0.8
 1 13 -6 47.95 1.69
 1 13 -5 1.77 0.7
 1 13 -4 15.92 1
 1 13 -3 74.4 2.12
 1 13 -2 80.59 2.22
 1 13 -1 28.54 1.22
 1 13 0 15.98 0.96
 1 13 1 28.33 1.21
 1 13 2 82.87 2.26
 1 13 3 75.61 2.14
 1 13 4 15.97 0.99
 1 13 5 0.78 0.68
 1 13 6 48.14 1.69
 1 13 7 3.21 0.77
 1 13 8 66.62 2.11
 1 13 9 24.84 1.35
 1 13 10 64.23 2.15
 1 13 11 12.67 1.11
 1 13 12 15.85 1.2
 1 13 13 15.35 1.19
 1 13 14 10.37 1.1
 1 13 15 14.86 1.18
 1 13 16 6.26 0.94
 1 13 17 0.68 0.76
 1 14 -16 5.33 0.88
 1 14 -15 21.87 1.3
 1 14 -14 0.74 0.85
 1 14 -13 12.79 1.17
 1 14 -12 0.77 0.83
 1 14 -11 1.56 0.87
 1 14 -10 6.69 0.99
 1 14 -9 16.44 1.21
 1 14 -8 12.01 1.08
 1 14 -7 46.23 1.78
 1 14 -6 12.7 1.01
 1 14 -5 30.37 1.37
 1 14 -4 120.4 3.05
 1 14 -3 31.58 1.37
 1 14 -2 1.06 0.69
 1 14 -1 6.03 0.79
 1 14 0 59.4 1.88
 1 14 1 6.48 0.8
 1 14 2 1.59 0.69
 1 14 3 31.99 1.37
 1 14 4 121.83 3.09
 1 14 5 28.09 1.33
 1 14 6 13.77 1.03
 1 14 7 44.57 1.75
 1 14 8 12.76 1.1
 1 14 9 17.12 1.22
 1 14 10 7.17 1
 1 14 11 2.19 0.86
 1 14 12 0.38 0.83
 1 14 13 13.7 1.19
 1 14 14 0.4 0.85
 1 14 15 22.54 1.32
 1 14 16 5.93 0.89
 1 15 -15 1.46 0.77
 1 15 -14 2.09 0.85
 1 15 -13 5.91 0.99
 1 15 -12 16.18 1.25
 1 15 -11 10.14 1.07
 1 15 -10 20.99 1.33
 1 15 -9 27.72 1.46
 1 15 -8 15.33 1.19
 1 15 -7 -0.24 0.8
 1 15 -6 12.76 1.09
 1 15 -5 28.75 1.43
 1 15 -4 48.65 1.77
 1 15 -3 4.21 0.82
 1 15 -2 2.85 0.78
 1 15 -1 49.86 1.77
 1 15 0 5.39 0.84
 1 15 1 49.9 1.76
 1 15 2 2.61 0.77
 1 15 3 4.07 0.82
 1 15 4 47.35 1.75
 1 15 5 29.05 1.43
 1 15 6 12.08 1.07
 1 15 7 0.52 0.81
 1 15 8 16.37 1.21
 1 15 9 28.67 1.49
 1 15 10 20.58 1.32
 1 15 11 10.39 1.07
 1 15 12 16.29 1.24
 1 15 13 6.74 1
 1 15 14 1.63 0.85
 1 15 15 -0.28 0.74
 1 16 -14 9.47 0.96
 1 16 -13 1.42 0.81
 1 16 -12 5.31 0.96
 1 16 -11 3.21 0.91
 1 16 -10 18.67 1.26
 1 16 -9 1.97 0.88
 1 16 -8 4.37 0.93
 1 16 -7 10.28 1.07
 1 16 -6 11.1 1.09
 1 16 -5 1.56 0.84
 1 16 -4 8.35 1.01
 1 16 -3 9.22 1.03
 1 16 -2 27.87 1.43
 1 16 -1 6.19 0.95
 1 16 0 17.87 1.2
 1 16 1 6.38 0.94
 1 16 2 28.57 1.45
 1 16 3 7.83 1
 1 16 4 7.79 1
 1 16 5 1.89 0.86
 1 16 6 10.68 1.08
 1 16 7 9.32 1.04
 1 16 8 3.48 0.92
 1 16 9 1.71 0.87
 1 16 10 18.62 1.25
 1 16 11 3.79 0.93
 1 16 12 6.41 0.98
 1 16 13 0.84 0.82
 1 16 14 7.83 0.94
 1 17 -13 0.8 0.75
 1 17 -12 -0.16 0.77
 1 17 -11 12.55 1.12
 1 17 -10 -0.31 0.83
 1 17 -9 4.84 0.98
 1 17 -8 6.6 0.99
 1 17 -7 2.56 0.88
 1 17 -6 0.14 0.83
 1 17 -5 7.14 1
 1 17 -4 4.06 0.93
 1 17 -3 14.14 1.17
 1 17 -2 4.28 0.92
 1 17 -1 45 1.82
 1 17 0 4.41 0.94
 1 17 1 44.89 1.81
 1 17 2 4.36 0.93
 1 17 3 12.66 1.13
 1 17 4 4.46 0.92
 1 17 5 6.93 1
 1 17 6 1.42 0.85
 1 17 7 0.64 0.85
 1 17 8 7.21 1
 1 17 9 4.59 0.96
 1 17 10 -0.51 0.82
 1 17 11 12.37 1.11
 1 17 12 -0.52 0.77
 1 17 13 0.47 0.74
 1 18 -12 2.16 0.81
 1 18 -11 2.52 0.82
 1 18 -10 3.12 0.87
 1 18 -9 14.02 1.15
 1 18 -8 2.54 0.9
 1 18 -7 1.07 0.89
 1 18 -6 1.47 0.85
 1 18 -5 19.45 1.27
 1 18 -4 12.88 1.14
 1 18 -3 6.16 0.99
 1 18 -2 2.99 0.9
 1 18 -1 14.37 1.19
 1 18 0 0.3 0.84
 1 18 1 15.81 1.21
 1 18 2 3.29 0.91
 1 18 3 6.82 1
 1 18 4 12.89 1.13
 1 18 5 17.95 1.24
 1 18 6 1.22 0.84
 1 18 7 1.26 0.9
 1 18 8 2.59 0.9
 1 18 9 13.62 1.14
 1 18 10 4.52 0.89
 1 18 11 2.36 0.81
 1 18 12 3.14 0.84
 1 19 -10 2.18 0.79
 1 19 -9 9.87 0.99
 1 19 -8 10.56 1.05
 1 19 -7 1.25 0.84
 1 19 -6 16.13 1.22
 1 19 -5 5.55 0.97
 1 19 -4 13.52 1.19
 1 19 -3 3.21 0.92
 1 19 -2 9.23 1.08
 1 19 -1 1.06 0.84
 1 19 0 0.98 0.83
 1 19 1 2.37 0.87
 1 19 2 8.27 1.08
 1 19 3 2.18 0.9
 1 19 4 14.14 1.2
 1 19 5 5.71 0.99
 1 19 6 17.04 1.23
 1 19 7 1.11 0.83
 1 19 8 11.15 1.06
 1 19 9 8.25 0.98
 1 19 10 3.09 0.8
 1 20 -8 4.19 0.87
 1 20 -7 0.43 0.77
 1 20 -6 1.54 0.83
 1 20 -5 10.17 1.03
 1 20 -4 3.76 0.89
 1 20 -3 7.98 1.02
 1 20 -2 12.93 1.12
 1 20 -1 11.57 1.12
 1 20 0 14.59 1.18
 1 20 1 11.48 1.11
 1 20 2 11.76 1.1
 1 20 3 9.26 1.02
 1 20 4 5.03 0.92
 1 20 5 9.74 1.04
 1 20 6 1.8 0.82
 1 20 7 1.51 0.78
 1 20 8 4.54 0.87
 1 21 -5 10.52 1.01
 1 21 -4 2.3 0.79
 1 21 -3 2.56 0.8
 1 21 -2 0.74 0.78
 1 21 -1 2.93 0.83
 1 21 0 0.31 0.78
 1 21 1 2.55 0.83
 1 21 2 0.88 0.78
 1 21 3 1.83 0.8
 1 21 4 1.61 0.79
 1 21 5 9.73 0.99
 2 0 0 387.15 6.97
 2 0 1 1424.77 25.53
 2 0 2 2243.65 39.09
 2 0 3 766.22 13.83
 2 0 4 209.28 3.85
 2 0 5 37.88 0.91
 2 0 6 43.32 1.05
 2 0 7 255.44 4.8
 2 0 8 31.74 0.95
 2 0 9 5.34 0.49
 2 0 10 0.51 0.45
 2 0 11 71.05 1.88
 2 0 12 5.08 0.66
 2 0 13 5.04 0.73
 2 0 14 0.71 0.65
 2 0 15 0.11 0.68
 2 0 16 1.07 0.77
 2 0 17 17.55 1.23
 2 0 18 28.31 1.47
 2 0 19 0.17 0.84
 2 0 20 9.56 1.04
 2 0 21 0.74 0.76
 2 1 -21 0.31 0.75
 2 1 -20 6.33 0.96
 2 1 -19 57.35 2.09
 2 1 -18 4.98 0.95
 2 1 -17 2.55 0.86
 2 1 -16 5.92 0.91
 2 1 -15 3.02 0.75
 2 1 -14 7.68 0.83
 2 1 -13 228.59 4.83
 2 1 -12 55.91 1.68
 2 1 -11 7.81 0.67
 2 1 -10 25.92 0.98
 2 1 -9 140.37 2.93
 2 1 -8 112.5 2.38
 2 1 -7 145.12 2.89
 2 1 -6 265.22 4.94
 2 1 -5 866.55 15.72
 2 1 -4 897.18 16.25
 2 1 -3 607.19 10.99
 2 1 -2 284.6 5.14
 2 1 -1 533.12 9.63
 2 1 0 403.56 7.31
 2 1 1 538.04 9.76
 2 1 2 279 5.04
 2 1 3 599.85 10.91
 2 1 4 894.1 16.22
 2 1 5 856.84 15.53
 2 1 6 264.21 4.92
 2 1 7 144.09 2.88
 2 1 8 112.96 2.39
 2 1 9 139.11 2.91
 2 1 10 25.86 0.98
 2 1 11 7.67 0.67
 2 1 12 57.62 1.71
 2 1 13 224.99 4.77
 2 1 14 7.66 0.83
 2 1 15 2.86 0.76
 2 1 16 7.01 0.93
 2 1 17 2.59 0.88
 2 1 18 4.93 0.94
 2 1 19 56.05 2.07
 2 1 20 6.78 0.98
 2 1 21 0.04 0.76
 2 2 -21 4.56 0.84
 2 2 -20 2.02 0.84
 2 2 -19 30.63 1.56
 2 2 -18 26.38 1.44
 2 2 -17 15.24 1.19
 2 2 -16 6.19 0.93
 2 2 -15 2.28 0.75
 2 2 -14 82 2.3
 2 2 -13 46.39 1.58
 2 2 -12 45.89 1.49
 2 2 -11 81.14 2.07
 2 2 -10 28.89 1.05
 2 2 -9 40.55 1.17
 2 2 -8 72.81 1.69
 2 2 -7 586.04 10.58
 2 2 -6 19.97 0.65
 2 2 -5 77.7 1.63
 2 2 -4 567.52 10.22
 2 2 -3 1125.54 20.29
 2 2 -2 99.15 1.89
 2 2 -1 1724.17 30.9
 2 2 0 894.18 16.17
 2 2 1 1730.32 31.1
 2 2 2 98.93 1.89
 2 2 3 1116.04 20.25
 2 2 4 570.7 10.31
 2 2 5 78.3 1.64
 2 2 6 20.32 0.66
 2 2 7 584.29 10.55
 2 2 8 72.52 1.69
 2 2 9 40.73 1.18
 2 2 10 28.96 1.05
 2 2 11 80.98 2.07
 2 2 12 45.74 1.49
 2 2 13 46.05 1.57
 2 2 14 80.72 2.29
 2 2 15 2.69 0.75
 2 2 16 5.4 0.92
 2 2 17 15.72 1.18
 2 2 18 25.77 1.42
 2 2 19 31.02 1.57
 2 2 20 1.77 0.84
 2 2 21 4.19 0.83
 2 3 -21 3.09 0.8
 2 3 -20 1.02 0.82
 2 3 -19 12.61 1.15
 2 3 -18 13.78 1.14
 2 3 -17 21.96 1.34
 2 3 -16 18.6 1.24
 2 3 -15 12.49 1
 2 3 -14 6.01 0.8
 2 3 -13 19.97 1.06
 2 3 -12 10.03 0.8
 2 3 -11 10.35 0.75
 2 3 -10 27.38 1.03
 2 3 -9 74.6 1.8
 2 3 -8 28.74 0.92
 2 3 -7 46.97 1.2
 2 3 -6 115.77 2.35
 2 3 -5 99.23 2.02
 2 3 -4 9.29 0.41
 2 3 -3 100.36 1.98
 2 3 -2 1077.58 19.6
 2 3 -1 1496.5 26.52
 2 3 0 274.99 4.97
 2 3 1 1488.91 26.46
 2 3 2 1090.9 19.72
 2 3 3 99.34 1.96
 2 3 4 9.37 0.41
 2 3 5 99.27 2.03
 2 3 6 115.07 2.35
 2 3 7 46.91 1.2
 2 3 8 28.42 0.92
 2 3 9 73.38 1.78
 2 3 10 26.27 1.02
 2 3 11 10.38 0.75
 2 3 12 9.8 0.79
 2 3 13 18.8 1.04
 2 3 14 5.77 0.8
 2 3 15 12.59 1.01
 2 3 16 19.64 1.26
 2 3 17 23 1.36
 2 3 18 11.43 1.1
 2 3 19 12.38 1.15
 2 3 20 1.72 0.84
 2 3 21 2.56 0.8
 2 4 -21 7.19 0.9
 2 4 -20 5.73 0.93
 2 4 -19 -0.04 0.82
 2 4 -18 23.53 1.38
 2 4 -17 12.49 1.12
 2 4 -16 12.37 1.1
 2 4 -15 15.93 1.12
 2 4 -14 138.47 3.36
 2 4 -13 44.21 1.56
 2 4 -12 51.29 1.63
 2 4 -11 26.86 1.1
 2 4 -10 104.22 2.45
 2 4 -9 8.25 0.62
 2 4 -8 78.95 1.84
 2 4 -7 8.83 0.52
 2 4 -6 236.39 4.48
 2 4 -5 467.99 8.44
 2 4 -4 619.65 11.15
 2 4 -3 282.45 5.17
 2 4 -2 67.3 1.4
 2 4 -1 889.75 16.05
 2 4 0 66.3 1.37
 2 4 1 903.78 16.33
 2 4 2 67.91 1.42
 2 4 3 292.81 5.36
 2 4 4 622.14 11.25
 2 4 5 467.06 8.47
 2 4 6 243.47 4.61
 2 4 7 8.04 0.51
 2 4 8 77.56 1.82
 2 4 9 8.43 0.62
 2 4 10 107.82 2.52
 2 4 11 26.49 1.1
 2 4 12 52.66 1.66
 2 4 13 45.28 1.58
 2 4 14 138.44 3.36
 2 4 15 16.81 1.15
 2 4 16 13.41 1.11
 2 4 17 12.93 1.13
 2 4 18 22.95 1.37
 2 4 19 1.27 0.83
 2 4 20 6.59 0.97
 2 4 21 6.89 0.9
 2 5 -21 0.27 0.77
 2 5 -20 27.85 1.4
 2 5 -19 3.82 0.91
 2 5 -18 10.91 1.07
 2 5 -17 16.72 1.23
 2 5 -16 18.18 1.24
 2 5 -15 6.4 0.91
 2 5 -14 7.74 0.87
 2 5 -13 10.65 0.88
 2 5 -12 37.02 1.39
 2 5 -11 231.19 4.79
 2 5 -10 105.56 2.51
 2 5 -9 3.69 0.55
 2 5 -8 284.71 5.46
 2 5 -7 34.46 1.03
 2 5 -6 390.09 7.18
 2 5 -5 429.23 7.82
 2 5 -4 197.85 3.77
 2 5 -3 134.93 2.64
 2 5 -2 613.76 11.09
 2 5 -1 390.04 7.05
 2 5 0 475.69 8.62
 2 5 1 386.29 7
 2 5 2 608.67 11.04
 2 5 3 130.89 2.59
 2 5 4 196.42 3.76
 2 5 5 419.98 7.7
 2 5 6 382.38 7.09
 2 5 7 33.63 1.02
 2 5 8 289.18 5.57
 2 5 9 3.25 0.54
 2 5 10 103.14 2.47
 2 5 11 232.6 4.84
 2 5 12 37.28 1.4
 2 5 13 9.47 0.87
 2 5 14 7.93 0.88
 2 5 15 5.62 0.89
 2 5 16 18.2 1.25
 2 5 17 18.58 1.25
 2 5 18 10.49 1.06
 2 5 19 4.08 0.91
 2 5 20 27.37 1.39
 2 5 21 0.35 0.77
 2 6 -20 4.71 0.88
 2 6 -19 1.66 0.86
 2 6 -18 10.58 1.06
 2 6 -17 21.58 1.34
 2 6 -16 22.74 1.35
 2 6 -15 5.83 0.93
 2 6 -14 13.8 1.03
 2 6 -13 7.8 0.85
 2 6 -12 48.25 1.62
 2 6 -11 10.41 0.82
 2 6 -10 53.98 1.62
 2 6 -9 93.57 2.26
 2 6 -8 178.34 3.69
 2 6 -7 26.1 0.91
 2 6 -6 206.04 4.03
 2 6 -5 156.53 3.12
 2 6 -4 618.99 11.15
 2 6 -3 324.69 5.98
 2 6 -2 637.49 11.49
 2 6 -1 122.66 2.45
 2 6 0 1236.9 22.36
 2 6 1 123.67 2.47
 2 6 2 648.69 11.75
 2 6 3 323.96 5.99
 2 6 4 607.09 10.98
 2 6 5 156.66 3.14
 2 6 6 206.96 4.07
 2 6 7 26.4 0.92
 2 6 8 179.83 3.73
 2 6 9 91.56 2.24
 2 6 10 53.5 1.61
 2 6 11 11.4 0.84
 2 6 12 48.34 1.63
 2 6 13 7.81 0.85
 2 6 14 13.8 1.04
 2 6 15 5.51 0.93
 2 6 16 22.52 1.35
 2 6 17 23.14 1.36
 2 6 18 10.75 1.07
 2 6 19 2.2 0.87
 2 6 20 5.17 0.89
 2 7 -20 5.49 0.88
 2 7 -19 4.41 0.93
 2 7 -18 14.83 1.21
 2 7 -17 3.05 0.89
 2 7 -16 42.01 1.75
 2 7 -15 11.88 1.1
 2 7 -14 46.21 1.77
 2 7 -13 7.74 0.87
 2 7 -12 11.57 0.91
 2 7 -11 62.08 1.86
 2 7 -10 68.7 1.93
 2 7 -9 192.05 4.04
 2 7 -8 94.26 2.26
 2 7 -7 134.76 2.92
 2 7 -6 145.7 3.03
 2 7 -5 487.61 8.93
 2 7 -4 297.71 5.6
 2 7 -3 723.62 13.06
 2 7 -2 498.8 9.05
 2 7 -1 516.53 9.34
 2 7 0 24.86 0.78
 2 7 1 518.26 9.38
 2 7 2 501.21 9.1
 2 7 3 711.54 12.89
 2 7 4 296.12 5.59
 2 7 5 482.92 8.9
 2 7 6 145.71 3.04
 2 7 7 133.74 2.92
 2 7 8 94.65 2.28
 2 7 9 185.12 3.95
 2 7 10 69.15 1.94
 2 7 11 60.52 1.84
 2 7 12 11.98 0.92
 2 7 13 6.81 0.85
 2 7 14 46.69 1.79
 2 7 15 12.7 1.09
 2 7 16 41.05 1.74
 2 7 17 2.56 0.86
 2 7 18 16.13 1.22
 2 7 19 6.35 0.95
 2 7 20 6.95 0.9
 2 8 -20 1.27 0.8
 2 8 -19 36.48 1.59
 2 8 -18 11.74 1.11
 2 8 -17 18.76 1.26
 2 8 -16 12.7 1.14
 2 8 -15 14.78 1.16
 2 8 -14 2.44 0.83
 2 8 -13 8.29 0.9
 2 8 -12 16.75 1.05
 2 8 -11 219.99 4.73
 2 8 -10 278.16 5.67
 2 8 -9 106.67 2.59
 2 8 -8 64.79 1.78
 2 8 -7 21.54 0.93
 2 8 -6 57.58 1.56
 2 8 -5 40.1 1.18
 2 8 -4 35.59 1.07
 2 8 -3 262.6 5.01
 2 8 -2 479.16 8.77
 2 8 -1 16.72 0.69
 2 8 0 1171.55 21.16
 2 8 1 17.05 0.69
 2 8 2 482.24 8.83
 2 8 3 261.84 5.03
 2 8 4 36.18 1.09
 2 8 5 40.02 1.18
 2 8 6 55.89 1.53
 2 8 7 21.55 0.94
 2 8 8 64.45 1.79
 2 8 9 104.48 2.56
 2 8 10 285.04 5.83
 2 8 11 217.47 4.71
 2 8 12 16.74 1.05
 2 8 13 8.29 0.9
 2 8 14 3.68 0.86
 2 8 15 14.81 1.16
 2 8 16 13.38 1.15
 2 8 17 18.36 1.24
 2 8 18 12.48 1.12
 2 8 19 38.37 1.62
 2 8 20 1.34 0.8
 2 9 -19 1.36 0.8
 2 9 -18 9.8 1.06
 2 9 -17 36.11 1.66
 2 9 -16 39.47 1.7
 2 9 -15 7.96 1.02
 2 9 -14 28.83 1.47
 2 9 -13 27.18 1.39
 2 9 -12 26.84 1.31
 2 9 -11 13.96 0.99
 2 9 -10 11.83 0.9
 2 9 -9 174.83 3.85
 2 9 -8 91.36 2.32
 2 9 -7 101.86 2.46
 2 9 -6 115.48 2.65
 2 9 -5 201.09 4.12
 2 9 -4 146.56 3.13
 2 9 -3 257.12 4.99
 2 9 -2 90.78 2.07
 2 9 -1 78.4 1.84
 2 9 0 44.64 1.24
 2 9 1 77.04 1.82
 2 9 2 90.75 2.08
 2 9 3 256.67 5
 2 9 4 146.05 3.13
 2 9 5 195.02 4.02
 2 9 6 113.15 2.62
 2 9 7 100.3 2.44
 2 9 8 90.6 2.32
 2 9 9 172.31 3.83
 2 9 10 11.75 0.91
 2 9 11 12.66 0.96
 2 9 12 26.65 1.3
 2 9 13 26.16 1.38
 2 9 14 30.46 1.49
 2 9 15 7.87 1.01
 2 9 16 38.28 1.67
 2 9 17 34.06 1.61
 2 9 18 9.01 1.04
 2 9 19 0.83 0.79
 2 10 -19 3.75 0.86
 2 10 -18 14.53 1.14
 2 10 -17 5.13 0.96
 2 10 -16 8.9 1.02
 2 10 -15 3.09 0.9
 2 10 -14 11.28 1.09
 2 10 -13 7.76 0.99
 2 10 -12 87.31 2.56
 2 10 -11 1.5 0.71
 2 10 -10 65.1 1.99
 2 10 -9 48.67 1.64
 2 10 -8 0.56 0.62
 2 10 -7 92.16 2.35
 2 10 -6 22.69 1.03
 2 10 -5 61.87 1.73
 2 10 -4 246.49 4.94
 2 10 -3 585.91 10.82
 2 10 -2 42.74 1.32
 2 10 -1 31.61 1.1
 2 10 0 371.89 7.07
 2 10 1 31.64 1.1
 2 10 2 42.19 1.31
 2 10 3 589.23 10.9
 2 10 4 249.9 5.02
 2 10 5 62.16 1.74
 2 10 6 24.01 1.05
 2 10 7 92.27 2.36
 2 10 8 0.3 0.62
 2 10 9 48.53 1.64
 2 10 10 65.88 2.02
 2 10 11 0.69 0.71
 2 10 12 85.97 2.55
 2 10 13 6.71 0.98
 2 10 14 12.49 1.11
 2 10 15 3.62 0.9
 2 10 16 8.55 1.02
 2 10 17 4.58 0.93
 2 10 18 14.59 1.13
 2 10 19 3.09 0.84
 2 11 -18 5.39 0.87
 2 11 -17 19.07 1.24
 2 11 -16 7.36 1.02
 2 11 -15 1.99 0.86
 2 11 -14 12.08 1.12
 2 11 -13 2.07 0.85
 2 11 -12 7.71 0.99
 2 11 -11 26.94 1.39
 2 11 -10 61.19 1.97
 2 11 -9 37.25 1.47
 2 11 -8 62.15 1.91
 2 11 -7 19.58 1.05
 2 11 -6 132.69 3.1
 2 11 -5 101.34 2.5
 2 11 -4 77.62 2.06
 2 11 -3 33.11 1.22
 2 11 -2 275.83 5.5
 2 11 -1 29.38 1.12
 2 11 0 82.56 2.09
 2 11 1 29.21 1.12
 2 11 2 274.35 5.49
 2 11 3 32.54 1.2
 2 11 4 78.79 2.07
 2 11 5 103.01 2.54
 2 11 6 134.38 3.14
 2 11 7 19.19 1.04
 2 11 8 63.64 1.94
 2 11 9 35.67 1.44
 2 11 10 60.73 1.96
 2 11 11 26.47 1.37
 2 11 12 8.26 1
 2 11 13 2.85 0.87
 2 11 14 10.71 1.09
 2 11 15 0.4 0.84
 2 11 16 8.68 1.04
 2 11 17 21.06 1.29
 2 11 18 4.27 0.85
 2 12 -17 3.95 0.87
 2 12 -16 6.86 0.99
 2 12 -15 9.44 1.1
 2 12 -14 4.26 0.92
 2 12 -13 2.99 0.9
 2 12 -12 9.93 1.05
 2 12 -11 9.99 1.04
 2 12 -10 43.02 1.72
 2 12 -9 17.54 1.12
 2 12 -8 8.13 0.87
 2 12 -7 76.18 2.18
 2 12 -6 2.83 0.7
 2 12 -5 75.71 2.11
 2 12 -4 14.03 0.91
 2 12 -3 117.12 2.81
 2 12 -2 15.27 0.9
 2 12 -1 23.87 1.07
 2 12 0 0.31 0.55
 2 12 1 23.11 1.06
 2 12 2 14.21 0.89
 2 12 3 120.12 2.86
 2 12 4 13.88 0.9
 2 12 5 77.37 2.15
 2 12 6 2.79 0.69
 2 12 7 76.41 2.2
 2 12 8 7.69 0.87
 2 12 9 19.2 1.14
 2 12 10 43.33 1.72
 2 12 11 8.89 1.02
 2 12 12 10.34 1.06
 2 12 13 2.93 0.9
 2 12 14 4.21 0.93
 2 12 15 9.76 1.1
 2 12 16 6.65 0.99
 2 12 17 3.58 0.87
 2 13 -17 12.6 1.01
 2 13 -16 4.5 0.89
 2 13 -15 26.2 1.43
 2 13 -14 9.28 1.08
 2 13 -13 16.04 1.22
 2 13 -12 23.36 1.37
 2 13 -11 4.11 0.9
 2 13 -10 0.33 0.8
 2 13 -9 18.66 1.21
 2 13 -8 6.12 0.85
 2 13 -7 1.4 0.73
 2 13 -6 9.29 0.88
 2 13 -5 60.9 1.9
 2 13 -4 49.42 1.67
 2 13 -3 31.01 1.3
 2 13 -2 35.7 1.38
 2 13 -1 62.83 1.88
 2 13 0 18.68 1.02
 2 13 1 61.4 1.86
 2 13 2 34.38 1.35
 2 13 3 32.08 1.32
 2 13 4 50.2 1.68
 2 13 5 62.7 1.94
 2 13 6 9.49 0.89
 2 13 7 1.77 0.73
 2 13 8 7.48 0.88
 2 13 9 16.52 1.15
 2 13 10 0.32 0.8
 2 13 11 1.04 0.86
 2 13 12 25.01 1.41
 2 13 13 16.26 1.22
 2 13 14 8.03 1.05
 2 13 15 25.77 1.42
 2 13 16 3.62 0.88
 2 13 17 12.39 1.01
 2 14 -16 1.38 0.78
 2 14 -15 8.92 1.02
 2 14 -14 3.96 0.94
 2 14 -13 5.19 0.96
 2 14 -12 2.13 0.88
 2 14 -11 31.26 1.54
 2 14 -10 8.97 1.05
 2 14 -9 6.97 0.98
 2 14 -8 3.58 0.87
 2 14 -7 34.26 1.54
 2 14 -6 1.08 0.74
 2 14 -5 21.68 1.19
 2 14 -4 25.48 1.26
 2 14 -3 14.73 1.01
 2 14 -2 11.58 0.93
 2 14 -1 18.54 1.08
 2 14 0 23.94 1.19
 2 14 1 19.22 1.1
 2 14 2 12.25 0.95
 2 14 3 14.42 1
 2 14 4 24.15 1.23
 2 14 5 21.08 1.17
 2 14 6 1.09 0.74
 2 14 7 34.83 1.55
 2 14 8 3.17 0.86
 2 14 9 5.93 0.94
 2 14 10 8.67 1.03
 2 14 11 30.11 1.52
 2 14 12 1.87 0.88
 2 14 13 5.55 0.99
 2 14 14 4.16 0.94
 2 14 15 9.6 1.03
 2 14 16 0.2 0.77
 2 15 -15 7.42 0.93
 2 15 -14 0.38 0.81
 2 15 -13 0.4 0.83
 2 15 -12 6.6 1.02
 2 15 -11 3.05 0.9
 2 15 -10 11.65 1.12
 2 15 -9 14.59 1.19
 2 15 -8 2.52 0.89
 2 15 -7 1.43 0.85
 2 15 -6 24.55 1.36
 2 15 -5 2.62 0.83
 2 15 -4 8.39 0.96
 2 15 -3 3.56 0.79
 2 15 -2 6.42 0.86
 2 15 -1 10.82 0.96
 2 15 0 5.9 0.85
 2 15 1 11.08 0.96
 2 15 2 6.59 0.86
 2 15 3 3.88 0.8
 2 15 4 9 0.98
 2 15 5 0.87 0.81
 2 15 6 24.97 1.37
 2 15 7 2.66 0.88
 2 15 8 2.81 0.88
 2 15 9 14.9 1.19
 2 15 10 10.61 1.1
 2 15 11 3.65 0.9
 2 15 12 7.37 1.03
 2 15 13 0.38 0.83
 2 15 14 -0.02 0.79
 2 15 15 7.87 0.93
 2 16 -14 3.11 0.81
 2 16 -13 3.65 0.89
 2 16 -12 16.29 1.2
 2 16 -11 10.08 1.09
 2 16 -10 6.08 0.96
 2 16 -9 2.63 0.88
 2 16 -8 2.15 0.88
 2 16 -7 11.53 1.11
 2 16 -6 2.85 0.86
 2 16 -5 17.69 1.24
 2 16 -4 21.65 1.31
 2 16 -3 34.13 1.57
 2 16 -2 6.31 0.96
 2 16 -1 6.55 0.94
 2 16 0 17.36 1.21
 2 16 1 6.23 0.94
 2 16 2 6.63 0.95
 2 16 3 32.92 1.53
 2 16 4 21.78 1.33
 2 16 5 17.38 1.23
 2 16 6 1.74 0.85
 2 16 7 11.16 1.1
 2 16 8 2.86 0.89
 2 16 9 1.74 0.88
 2 16 10 6.38 0.97
 2 16 11 8.05 1.04
 2 16 12 14.68 1.17
 2 16 13 2.75 0.87
 2 16 14 2.64 0.8
 2 17 -13 5.09 0.86
 2 17 -12 0.01 0.78
 2 17 -11 1.44 0.82
 2 17 -10 14.7 1.18
 2 17 -9 6.35 1.01
 2 17 -8 10.45 1.09
 2 17 -7 6.99 1
 2 17 -6 2.52 0.88
 2 17 -5 10.13 1.07
 2 17 -4 8.63 1.04
 2 17 -3 2.18 0.88
 2 17 -2 19.22 1.28
 2 17 -1 23.21 1.37
 2 17 0 -0.33 0.82
 2 17 1 23.45 1.37
 2 17 2 17.08 1.23
 2 17 3 2.44 0.88
 2 17 4 9.19 1.05
 2 17 5 10.24 1.07
 2 17 6 2.73 0.88
 2 17 7 6.06 0.96
 2 17 8 11.05 1.09
 2 17 9 4.21 0.96
 2 17 10 14.94 1.19
 2 17 11 1.77 0.84
 2 17 12 0.78 0.77
 2 17 13 4.85 0.84
 2 18 -11 -0.01 0.76
 2 18 -10 9.31 1.02
 2 18 -9 1.13 0.84
 2 18 -8 0.68 0.85
 2 18 -7 9.23 1.08
 2 18 -6 4.78 0.98
 2 18 -5 1.57 0.84
 2 18 -4 0.28 0.83
 2 18 -3 2.57 0.88
 2 18 -2 4.34 0.91
 2 18 -1 10.15 1.07
 2 18 0 2.14 0.88
 2 18 1 9.91 1.08
 2 18 2 2.85 0.88
 2 18 3 4.06 0.91
 2 18 4 0.47 0.82
 2 18 5 0.29 0.83
 2 18 6 4.16 0.96
 2 18 7 9.97 1.08
 2 18 8 1.05 0.86
 2 18 9 0.76 0.83
 2 18 10 8.64 1
 2 18 11 -0.08 0.76
 2 19 -10 3.38 0.86
 2 19 -9 5.26 0.89
 2 19 -8 8.55 0.99
 2 19 -7 3.56 0.89
 2 19 -6 1.97 0.87
 2 19 -5 1.4 0.86
 2 19 -4 2.82 0.91
 2 19 -3 2.36 0.9
 2 19 -2 12.14 1.14
 2 19 -1 6.09 1
 2 19 0 0.82 0.86
 2 19 1 6.07 1
 2 19 2 10.19 1.1
 2 19 3 3.23 0.92
 2 19 4 1.64 0.89
 2 19 5 1.87 0.86
 2 19 6 3.97 0.9
 2 19 7 3.13 0.89
 2 19 8 8.03 0.98
 2 19 9 5.84 0.9
 2 19 10 4.23 0.87
 2 20 -8 0.62 0.79
 2 20 -7 2.82 0.81
 2 20 -6 1.66 0.8
 2 20 -5 2.37 0.84
 2 20 -4 14.8 1.14
 2 20 -3 0.95 0.83
 2 20 -2 9.59 1.05
 2 20 -1 6.3 0.97
 2 20 0 4.36 0.93
 2 20 1 4.72 0.95
 2 20 2 9.05 1.02
 2 20 3 1.35 0.83
 2 20 4 14.72 1.14
 2 20 5 1.82 0.82
 2 20 6 0.88 0.78
 2 20 7 2.26 0.8
 2 20 8 0.45 0.76
 2 21 -4 -0.67 0.73
 2 21 -3 -0.53 0.75
 2 21 -2 4.48 0.85
 2 21 -1 -0.08 0.76
 2 21 0 -0.12 0.76
 2 21 1 0.14 0.76
 2 21 2 4.32 0.86
 2 21 3 0 0.74
 2 21 4 -0.62 0.73
 3 0 1 212.77 3.83
 3 0 2 2942.81 52.11
 3 0 3 649.74 11.67
 3 0 4 288.92 5.22
 3 0 5 143 2.75
 3 0 6 335.4 6.12
 3 0 7 1348.93 24.14
 3 0 8 187.77 3.68
 3 0 9 120.63 2.58
 3 0 10 33.04 1.13
 3 0 11 110.62 2.59
 3 0 12 2.43 0.62
 3 0 13 57.19 1.78
 3 0 14 1.26 0.69
 3 0 15 61.52 1.98
 3 0 16 0.4 0.79
 3 0 17 128.5 3.35
 3 0 18 6.21 0.98
 3 0 19 51.15 1.96
 3 0 20 2.89 0.88
 3 0 21 30.4 1.4
 3 1 -21 10.87 1
 3 1 -20 9.87 1.05
 3 1 -19 6.71 1.03
 3 1 -18 5.31 0.97
 3 1 -17 42.8 1.77
 3 1 -16 55.89 2
 3 1 -15 2.51 0.76
 3 1 -14 90.73 2.46
 3 1 -13 193.56 4.2
 3 1 -12 301.17 5.98
 3 1 -11 227.8 4.62
 3 1 -10 35.97 1.18
 3 1 -9 85.18 1.96
 3 1 -8 458.98 8.34
 3 1 -7 89.16 1.92
 3 1 -6 141.13 2.77
 3 1 -5 76.95 1.61
 3 1 -4 199.07 3.67
 3 1 -3 190.29 3.48
 3 1 -2 5.68 0.31
 3 1 -1 4900.6 86.37
 3 1 0 4.89 0.29
 3 1 1 4910.22 86.79
 3 1 2 5.05 0.29
 3 1 3 191.65 3.51
 3 1 4 201.29 3.71
 3 1 5 75.95 1.6
 3 1 6 141.86 2.78
 3 1 7 90.53 1.94
 3 1 8 463.57 8.42
 3 1 9 86.03 1.98
 3 1 10 37.27 1.21
 3 1 11 230.45 4.67
 3 1 12 299.5 5.95
 3 1 13 198.49 4.28
 3 1 14 90.37 2.45
 3 1 15 2.38 0.75
 3 1 16 55.99 2
 3 1 17 43.89 1.79
 3 1 18 6.36 0.99
 3 1 19 6.3 1.02
 3 1 20 9.95 1.05
 3 1 21 10.13 0.99
 3 2 -21 4.53 0.84
 3 2 -20 16.56 1.19
 3 2 -19 14.18 1.2
 3 2 -18 35.36 1.61
 3 2 -17 82.58 2.52
 3 2 -16 67.43 2.21
 3 2 -15 12 0.99
 3 2 -14 123.03 3.05
 3 2 -13 17.02 1
 3 2 -12 96.81 2.43
 3 2 -11 203.13 4.22
 3 2 -10 81.81 2.02
 3 2 -9 282.37 5.43
 3 2 -8 432.35 7.91
 3 2 -7 29.48 0.89
 3 2 -6 431.7 7.79
 3 2 -5 285.71 5.23
 3 2 -4 1.96 0.28
 3 2 -3 532.63 9.53
 3 2 -2 25.82 0.65
 3 2 -1 1468.13 25.89
 3 2 0 1938.36 34.65
 3 2 1 1470.04 25.91
 3 2 2 26.05 0.66
 3 2 3 526.69 9.43
 3 2 4 1.91 0.28
 3 2 5 292.88 5.36
 3 2 6 437.96 7.9
 3 2 7 29.69 0.89
 3 2 8 435.37 7.97
 3 2 9 285.9 5.49
 3 2 10 81.1 2.01
 3 2 11 203.38 4.22
 3 2 12 95.42 2.41
 3 2 13 16.68 1
 3 2 14 123.94 3.07
 3 2 15 11.45 0.98
 3 2 16 65.62 2.18
 3 2 17 81.38 2.5
 3 2 18 35.65 1.62
 3 2 19 13.82 1.19
 3 2 20 15.25 1.15
 3 2 21 3.56 0.83
 3 3 -21 2.91 0.8
 3 3 -20 20.53 1.27
 3 3 -19 0.61 0.86
 3 3 -18 4.92 0.94
 3 3 -17 9.69 1.06
 3 3 -16 22.34 1.33
 3 3 -15 76.21 2.28
 3 3 -14 6.34 0.82
 3 3 -13 147.11 3.41
 3 3 -12 11.47 0.84
 3 3 -11 221.59 4.55
 3 3 -10 63.89 1.72
 3 3 -9 5.7 0.55
 3 3 -8 8.34 0.56
 3 3 -7 53.99 1.34
 3 3 -6 1157.16 20.69
 3 3 -5 199.31 3.76
 3 3 -4 1.53 0.29
 3 3 -3 1014.55 18.1
 3 3 -2 1503.19 26.82
 3 3 -1 463.1 8.28
 3 3 0 2001.56 35.25
 3 3 1 447.14 7.98
 3 3 2 1489.21 26.62
 3 3 3 987.33 17.69
 3 3 4 1.5 0.29
 3 3 5 201.44 3.79
 3 3 6 1145.05 20.47
 3 3 7 53.19 1.33
 3 3 8 8.87 0.56
 3 3 9 5.34 0.55
 3 3 10 62.58 1.69
 3 3 11 219.79 4.53
 3 3 12 11.69 0.85
 3 3 13 147.12 3.41
 3 3 14 5.86 0.83
 3 3 15 75.69 2.26
 3 3 16 22.51 1.32
 3 3 17 8.31 1.05
 3 3 18 6.17 0.96
 3 3 19 0.83 0.85
 3 3 20 21 1.27
 3 3 21 3.95 0.82
 3 4 -21 3 0.82
 3 4 -20 3.37 0.87
 3 4 -19 6.55 0.98
 3 4 -18 6.68 0.98
 3 4 -17 3.19 0.89
 3 4 -16 55.53 2
 3 4 -15 23.08 1.29
 3 4 -14 10 0.91
 3 4 -13 31.51 1.32
 3 4 -12 77.11 2.11
 3 4 -11 116.33 2.74
 3 4 -10 2.97 0.57
 3 4 -9 15.36 0.78
 3 4 -8 1.98 0.45
 3 4 -7 289.16 5.42
 3 4 -6 459.35 8.29
 3 4 -5 318.34 5.84
 3 4 -4 179.04 3.41
 3 4 -3 1184 21.16
 3 4 -2 144.92 2.76
 3 4 -1 862.95 15.42
 3 4 0 2192.55 39.43
 3 4 1 858.81 15.39
 3 4 2 144.07 2.75
 3 4 3 1176.15 21.06
 3 4 4 172.45 3.29
 3 4 5 317.27 5.84
 3 4 6 452.9 8.2
 3 4 7 287.73 5.41
 3 4 8 2.85 0.46
 3 4 9 14.35 0.76
 3 4 10 2.75 0.55
 3 4 11 115.48 2.73
 3 4 12 78.96 2.15
 3 4 13 30.17 1.3
 3 4 14 9.75 0.91
 3 4 15 22.45 1.29
 3 4 16 54.16 1.98
 3 4 17 2.47 0.88
 3 4 18 7.95 1
 3 4 19 6.5 0.98
 3 4 20 3.26 0.86
 3 4 21 2.61 0.83
 3 5 -20 1.65 0.82
 3 5 -19 0.78 0.84
 3 5 -18 2.26 0.86
 3 5 -17 0.36 0.82
 3 5 -16 97.28 2.78
 3 5 -15 4.05 0.87
 3 5 -14 13.51 1.01
 3 5 -13 9.65 0.88
 3 5 -12 6.09 0.74
 3 5 -11 56.92 1.7
 3 5 -10 111.62 2.61
 3 5 -9 16.07 0.82
 3 5 -8 195.96 3.94
 3 5 -7 273.33 5.18
 3 5 -6 87.64 1.93
 3 5 -5 270.41 5.03
 3 5 -4 369.85 6.71
 3 5 -3 375.51 6.76
 3 5 -2 458.04 8.16
 3 5 -1 208.74 3.88
 3 5 0 188.54 3.53
 3 5 1 204.41 3.81
 3 5 2 452.04 8.07
 3 5 3 379.04 6.85
 3 5 4 369.99 6.72
 3 5 5 269.05 5.02
 3 5 6 88.9 1.96
 3 5 7 276.8 5.25
 3 5 8 200.01 4.02
 3 5 9 16.45 0.83
 3 5 10 113.92 2.66
 3 5 11 56.72 1.7
 3 5 12 5.62 0.74
 3 5 13 9.74 0.87
 3 5 14 13.67 1.01
 3 5 15 4.3 0.89
 3 5 16 94.06 2.72
 3 5 17 0.49 0.82
 3 5 18 3.58 0.9
 3 5 19 1.13 0.81
 3 5 20 2.03 0.82
 3 6 -20 1.71 0.79
 3 6 -19 0.41 0.8
 3 6 -18 0.45 0.84
 3 6 -17 10.17 1.07
 3 6 -16 1.9 0.86
 3 6 -15 6.26 0.95
 3 6 -14 7.62 0.89
 3 6 -13 23.53 1.19
 3 6 -12 12.86 0.92
 3 6 -11 28.34 1.19
 3 6 -10 116.31 2.74
 3 6 -9 26.95 1.07
 3 6 -8 14.78 0.78
 3 6 -7 60.75 1.58
 3 6 -6 291.02 5.48
 3 6 -5 280.49 5.26
 3 6 -4 253.86 4.76
 3 6 -3 164.64 3.2
 3 6 -2 156.18 3.04
 3 6 -1 109.14 2.22
 3 6 0 267.08 4.93
 3 6 1 107.68 2.2
 3 6 2 154.98 3.02
 3 6 3 163.9 3.2
 3 6 4 251.44 4.73
 3 6 5 276.45 5.2
 3 6 6 283.34 5.37
 3 6 7 58.26 1.54
 3 6 8 15.13 0.79
 3 6 9 27.32 1.07
 3 6 10 116.52 2.75
 3 6 11 28.93 1.21
 3 6 12 13.14 0.93
 3 6 13 22.35 1.16
 3 6 14 8.18 0.91
 3 6 15 5.18 0.93
 3 6 16 1.89 0.84
 3 6 17 9.76 1.06
 3 6 18 0.67 0.84
 3 6 19 0.52 0.82
 3 6 20 0.95 0.8
 3 7 -20 2.45 0.8
 3 7 -19 1.13 0.81
 3 7 -18 1.59 0.85
 3 7 -17 1.05 0.82
 3 7 -16 10.21 1.07
 3 7 -15 12.85 1.13
 3 7 -14 85.39 2.52
 3 7 -13 2.94 0.76
 3 7 -12 23.45 1.17
 3 7 -11 20.74 1.07
 3 7 -10 34.48 1.29
 3 7 -9 16.36 0.89
 3 7 -8 2.27 0.55
 3 7 -7 31.91 1.1
 3 7 -6 3.79 0.5
 3 7 -5 15.53 0.7
 3 7 -4 225.17 4.32
 3 7 -3 15.72 0.65
 3 7 -2 240.58 4.54
 3 7 -1 402.88 7.32
 3 7 0 213.49 4.06
 3 7 1 401.35 7.29
 3 7 2 240.33 4.54
 3 7 3 16.13 0.66
 3 7 4 224.94 4.33
 3 7 5 15.73 0.7
 3 7 6 3.65 0.51
 3 7 7 32.56 1.11
 3 7 8 2.72 0.55
 3 7 9 16.84 0.9
 3 7 10 32.77 1.27
 3 7 11 21.42 1.09
 3 7 12 23.15 1.16
 3 7 13 3.93 0.78
 3 7 14 86.33 2.54
 3 7 15 14.45 1.16
 3 7 16 10.61 1.09
 3 7 17 0.29 0.81
 3 7 18 1.95 0.88
 3 7 19 0.72 0.81
 3 7 20 2.61 0.81
 3 8 -19 7.23 0.95
 3 8 -18 2.93 0.88
 3 8 -17 6.95 0.97
 3 8 -16 1.96 0.86
 3 8 -15 14.14 1.16
 3 8 -14 2.23 0.84
 3 8 -13 2.8 0.78
 3 8 -12 35.5 1.45
 3 8 -11 17.45 1.03
 3 8 -10 25.05 1.15
 3 8 -9 21.93 1.04
 3 8 -8 50.4 1.53
 3 8 -7 155.39 3.33
 3 8 -6 124.3 2.75
 3 8 -5 4.75 0.54
 3 8 -4 149.65 3.08
 3 8 -3 21.21 0.8
 3 8 -2 84.77 1.91
 3 8 -1 11.62 0.59
 3 8 0 23.46 0.81
 3 8 1 11.53 0.6
 3 8 2 83.2 1.89
 3 8 3 20.27 0.78
 3 8 4 152.63 3.14
 3 8 5 4.96 0.55
 3 8 6 121.99 2.72
 3 8 7 154.4 3.33
 3 8 8 51.03 1.55
 3 8 9 21.48 1.04
 3 8 10 24.71 1.14
 3 8 11 17.35 1.04
 3 8 12 36.39 1.46
 3 8 13 4.13 0.8
 3 8 14 3.04 0.85
 3 8 15 14.4 1.16
 3 8 16 2.18 0.87
 3 8 17 6.78 0.98
 3 8 18 1.76 0.86
 3 8 19 6.89 0.95
 3 9 -19 0.3 0.76
 3 9 -18 7.15 0.96
 3 9 -17 -0.32 0.83
 3 9 -16 2.38 0.88
 3 9 -15 3.92 0.89
 3 9 -14 8.84 1.02
 3 9 -13 29.04 1.46
 3 9 -12 33.28 1.43
 3 9 -11 11.01 0.92
 3 9 -10 3.35 0.71
 3 9 -9 95.09 2.44
 3 9 -8 2.75 0.63
 3 9 -7 63.23 1.78
 3 9 -6 8.74 0.69
 3 9 -5 67.15 1.76
 3 9 -4 23.26 0.93
 3 9 -3 47.14 1.35
 3 9 -2 210.88 4.18
 3 9 -1 19.67 0.8
 3 9 0 81.15 1.89
 3 9 1 18.66 0.78
 3 9 2 210.66 4.2
 3 9 3 46.66 1.35
 3 9 4 24.51 0.96
 3 9 5 65.12 1.73
 3 9 6 8.62 0.69
 3 9 7 67.15 1.85
 3 9 8 2.99 0.64
 3 9 9 97.88 2.5
 3 9 10 3.99 0.72
 3 9 11 9.51 0.89
 3 9 12 32.47 1.42
 3 9 13 28.57 1.44
 3 9 14 9.12 1.03
 3 9 15 3.39 0.9
 3 9 16 1.36 0.86
 3 9 17 -0.64 0.83
 3 9 18 7.27 0.97
 3 9 19 1.18 0.77
 3 10 -18 8.54 0.97
 3 10 -17 1.52 0.86
 3 10 -16 2.81 0.92
 3 10 -15 11.39 1.1
 3 10 -14 10.93 1.09
 3 10 -13 15.51 1.18
 3 10 -12 38.48 1.62
 3 10 -11 1.61 0.73
 3 10 -10 23.42 1.19
 3 10 -9 22.99 1.15
 3 10 -8 44.69 1.53
 3 10 -7 9.65 0.8
 3 10 -6 0.68 0.56
 3 10 -5 25.17 1.05
 3 10 -4 13.15 0.79
 3 10 -3 78.68 1.99
 3 10 -2 239 4.76
 3 10 -1 83.79 2.05
 3 10 0 42.63 1.31
 3 10 1 84.02 2.05
 3 10 2 237.36 4.73
 3 10 3 79.11 2
 3 10 4 13.14 0.79
 3 10 5 24.29 1.04
 3 10 6 0.69 0.56
 3 10 7 10.82 0.82
 3 10 8 44.41 1.53
 3 10 9 21.12 1.11
 3 10 10 22.28 1.17
 3 10 11 1.72 0.73
 3 10 12 38.95 1.63
 3 10 13 13.95 1.15
 3 10 14 9.92 1.07
 3 10 15 11.78 1.12
 3 10 16 2.28 0.89
 3 10 17 2.33 0.87
 3 10 18 7.98 0.96
 3 11 -18 3.93 0.85
 3 11 -17 5.47 0.93
 3 11 -16 8.34 1.04
 3 11 -15 2.34 0.88
 3 11 -14 1.53 0.85
 3 11 -13 12.39 1.12
 3 11 -12 4.28 0.9
 3 11 -11 4.52 0.87
 3 11 -10 1.5 0.74
 3 11 -9 21.39 1.16
 3 11 -8 135.52 3.23
 3 11 -7 143.71 3.33
 3 11 -6 19.94 1.03
 3 11 -5 7.46 0.73
 3 11 -4 77.75 2.06
 3 11 -3 14.52 0.86
 3 11 -2 24.67 1.04
 3 11 -1 43.79 1.4
 3 11 0 0.84 0.54
 3 11 1 43.2 1.38
 3 11 2 25.32 1.06
 3 11 3 13.21 0.83
 3 11 4 80.63 2.11
 3 11 5 7.5 0.74
 3 11 6 19.47 1.02
 3 11 7 142.2 3.31
 3 11 8 133.21 3.21
 3 11 9 22.2 1.17
 3 11 10 1.93 0.73
 3 11 11 4.39 0.86
 3 11 12 3.9 0.89
 3 11 13 12.41 1.13
 3 11 14 0.72 0.84
 3 11 15 1.97 0.87
 3 11 16 8.1 1.04
 3 11 17 3.55 0.88
 3 11 18 2.74 0.82
 3 12 -17 5.22 0.89
 3 12 -16 6.36 0.97
 3 12 -15 12.02 1.15
 3 12 -14 11.65 1.11
 3 12 -13 20.94 1.32
 3 12 -12 28.11 1.47
 3 12 -11 1.95 0.85
 3 12 -10 12.35 1.06
 3 12 -9 34.32 1.46
 3 12 -8 18.95 1.11
 3 12 -7 20.6 1.12
 3 12 -6 3.13 0.7
 3 12 -5 71.73 2.05
 3 12 -4 27.17 1.19
 3 12 -3 181.26 3.94
 3 12 -2 11.42 0.84
 3 12 -1 30.95 1.22
 3 12 0 9.19 0.77
 3 12 1 32.43 1.25
 3 12 2 13.47 0.88
 3 12 3 179.41 3.91
 3 12 4 26.48 1.17
 3 12 5 71.82 2.05
 3 12 6 3.33 0.71
 3 12 7 19.18 1.1
 3 12 8 19.19 1.12
 3 12 9 34.6 1.47
 3 12 10 13.43 1.07
 3 12 11 1.81 0.84
 3 12 12 27.02 1.44
 3 12 13 19.77 1.3
 3 12 14 11.3 1.11
 3 12 15 11.42 1.13
 3 12 16 7.22 0.99
 3 12 17 4.65 0.88
 3 13 -17 4.89 0.88
 3 13 -16 0.91 0.81
 3 13 -15 12.42 1.13
 3 13 -14 1.87 0.9
 3 13 -13 25.37 1.41
 3 13 -12 1.2 0.85
 3 13 -11 25.01 1.41
 3 13 -10 21.17 1.32
 3 13 -9 11.77 1.07
 3 13 -8 17.34 1.12
 3 13 -7 7.08 0.86
 3 13 -6 74.93 2.19
 3 13 -5 13.87 0.98
 3 13 -4 27.46 1.25
 3 13 -3 64.4 1.93
 3 13 -2 46.98 1.6
 3 13 -1 87.09 2.33
 3 13 0 65.6 1.94
 3 13 1 87.27 2.34
 3 13 2 46.57 1.6
 3 13 3 62.17 1.9
 3 13 4 27.64 1.25
 3 13 5 14.7 1
 3 13 6 76.46 2.22
 3 13 7 7.93 0.88
 3 13 8 17.15 1.11
 3 13 9 11.9 1.08
 3 13 10 22.15 1.33
 3 13 11 27.06 1.45
 3 13 12 1.09 0.86
 3 13 13 22.85 1.36
 3 13 14 1.91 0.88
 3 13 15 14.45 1.16
 3 13 16 2.41 0.83
 3 13 17 4.61 0.87
 3 14 -16 4.6 0.85
 3 14 -15 6.3 0.95
 3 14 -14 0.12 0.82
 3 14 -13 12.45 1.16
 3 14 -12 4 0.91
 3 14 -11 2.16 0.88
 3 14 -10 13.05 1.15
 3 14 -9 37.69 1.67
 3 14 -8 53.1 1.95
 3 14 -7 11.37 1.04
 3 14 -6 8.24 0.91
 3 14 -5 64.34 2.03
 3 14 -4 3.89 0.78
 3 14 -3 15.43 1.03
 3 14 -2 23.43 1.19
 3 14 -1 31.63 1.36
 3 14 0 120.1 2.99
 3 14 1 32.67 1.38
 3 14 2 24.73 1.23
 3 14 3 15.35 1.03
 3 14 4 3.6 0.79
 3 14 5 63.24 2.01
 3 14 6 8.23 0.9
 3 14 7 12.44 1.08
 3 14 8 52.13 1.93
 3 14 9 37.55 1.67
 3 14 10 13.97 1.16
 3 14 11 2.96 0.91
 3 14 12 4.55 0.93
 3 14 13 12.95 1.16
 3 14 14 -0.11 0.81
 3 14 15 6.14 0.93
 3 14 16 3.29 0.83
 3 15 -15 5.18 0.87
 3 15 -14 4.68 0.89
 3 15 -13 37.77 1.66
 3 15 -12 9.49 1.09
 3 15 -11 2.66 0.88
 3 15 -10 55.88 2.02
 3 15 -9 3.16 0.92
 3 15 -8 18.97 1.27
 3 15 -7 2.68 0.89
 3 15 -6 17.96 1.24
 3 15 -5 28.16 1.43
 3 15 -4 3.07 0.84
 3 15 -3 20.39 1.23
 3 15 -2 1.36 0.74
 3 15 -1 30.95 1.4
 3 15 0 4.28 0.81
 3 15 1 29.39 1.37
 3 15 2 0.24 0.72
 3 15 3 21.49 1.25
 3 15 4 3.44 0.84
 3 15 5 28.21 1.44
 3 15 6 18.83 1.25
 3 15 7 2.88 0.91
 3 15 8 20.34 1.3
 3 15 9 3.56 0.93
 3 15 10 54.72 2
 3 15 11 2.12 0.88
 3 15 12 9.99 1.11
 3 15 13 38.52 1.67
 3 15 14 5.16 0.91
 3 15 15 4.43 0.86
 3 16 -14 3.33 0.84
 3 16 -13 4.73 0.89
 3 16 -12 5 0.95
 3 16 -11 0.71 0.85
 3 16 -10 2.13 0.92
 3 16 -9 15.65 1.22
 3 16 -8 6.62 1.02
 3 16 -7 64.79 2.2
 3 16 -6 6.06 0.97
 3 16 -5 3.94 0.92
 3 16 -4 13.68 1.14
 3 16 -3 4.86 0.93
 3 16 -2 21.01 1.3
 3 16 -1 5.85 0.94
 3 16 0 27.15 1.43
 3 16 1 4.89 0.93
 3 16 2 21.09 1.3
 3 16 3 5.03 0.93
 3 16 4 12.79 1.12
 3 16 5 5.21 0.95
 3 16 6 5.96 0.98
 3 16 7 65.84 2.22
 3 16 8 7.7 1.02
 3 16 9 16.33 1.22
 3 16 10 1.84 0.9
 3 16 11 1.36 0.86
 3 16 12 5.76 0.95
 3 16 13 5.12 0.89
 3 16 14 4.22 0.84
 3 17 -13 4.41 0.87
 3 17 -12 4.01 0.86
 3 17 -11 16.4 1.18
 3 17 -10 8.63 1.05
 3 17 -9 28 1.5
 3 17 -8 14.02 1.17
 3 17 -7 2.36 0.88
 3 17 -6 14.91 1.19
 3 17 -5 1.92 0.87
 3 17 -4 6.01 0.97
 3 17 -3 3.81 0.91
 3 17 -2 15.14 1.19
 3 17 -1 19.57 1.3
 3 17 0 5.36 0.96
 3 17 1 20.73 1.31
 3 17 2 14.35 1.17
 3 17 3 3.6 0.91
 3 17 4 6.58 0.98
 3 17 5 1.77 0.85
 3 17 6 13.47 1.16
 3 17 7 2 0.88
 3 17 8 14.58 1.17
 3 17 9 28.3 1.51
 3 17 10 8.34 1.03
 3 17 11 16.43 1.19
 3 17 12 3.63 0.85
 3 17 13 4.36 0.86
 3 18 -11 0.26 0.77
 3 18 -10 6.81 0.94
 3 18 -9 2.05 0.87
 3 18 -8 10.99 1.1
 3 18 -7 3.13 0.91
 3 18 -6 13.63 1.19
 3 18 -5 11.8 1.11
 3 18 -4 4.26 0.93
 3 18 -3 4.05 0.91
 3 18 -2 1.08 0.84
 3 18 -1 2.35 0.88
 3 18 0 28.67 1.48
 3 18 1 2.1 0.88
 3 18 2 0.97 0.85
 3 18 3 3.26 0.9
 3 18 4 6.31 0.97
 3 18 5 12.84 1.13
 3 18 6 13.53 1.19
 3 18 7 2.81 0.92
 3 18 8 11.95 1.12
 3 18 9 2.77 0.87
 3 18 10 7.02 0.95
 3 18 11 -0.32 0.76
 3 19 -9 4 0.86
 3 19 -8 7.03 0.97
 3 19 -7 2.98 0.87
 3 19 -6 12.7 1.12
 3 19 -5 2.31 0.9
 3 19 -4 11.6 1.13
 3 19 -3 2.1 0.89
 3 19 -2 1.11 0.86
 3 19 -1 2.81 0.93
 3 19 0 4.67 0.96
 3 19 1 3.52 0.94
 3 19 2 0.6 0.85
 3 19 3 2.91 0.89
 3 19 4 14.19 1.18
 3 19 5 2.07 0.9
 3 19 6 11.89 1.1
 3 19 7 1.84 0.85
 3 19 8 7.23 0.96
 3 19 9 3.87 0.86
 3 20 -7 7.92 0.93
 3 20 -6 4.75 0.89
 3 20 -5 -0.93 0.78
 3 20 -4 7.86 0.98
 3 20 -3 2.58 0.88
 3 20 -2 2.66 0.86
 3 20 -1 6.97 0.98
 3 20 0 0.96 0.84
 3 20 1 6.96 0.99
 3 20 2 1.66 0.85
 3 20 3 3.96 0.9
 3 20 4 7.18 0.98
 3 20 5 0.99 0.81
 3 20 6 5.76 0.9
 3 20 7 9.52 0.96
 3 21 -4 6.01 0.91
 3 21 -3 5.64 0.87
 3 21 -2 2.68 0.81
 3 21 -1 6.02 0.9
 3 21 0 0.94 0.78
 3 21 1 6.88 0.91
 3 21 2 2.34 0.8
 3 21 3 3.88 0.85
 3 21 4 4.82 0.91
 4 0 0 387.24 6.91
 4 0 1 1206.65 21.61
 4 0 2 15.98 0.5
 4 0 3 249.93 4.55
 4 0 4 232.2 4.28
 4 0 5 22.75 0.7
 4 0 6 287.19 5.3
 4 0 7 10.36 0.55
 4 0 8 329.36 6.14
 4 0 9 886.72 15.82
 4 0 10 34.15 1.17
 4 0 11 101.97 2.46
 4 0 12 21.33 1.04
 4 0 13 12.4 0.91
 4 0 14 7.24 0.86
 4 0 15 1.61 0.74
 4 0 16 18.1 1.23
 4 0 17 0.49 0.83
 4 0 18 48.9 1.89
 4 0 19 108.79 3.02
 4 0 20 1.42 0.84
 4 0 21 23.19 1.25
 4 1 -21 3.1 0.8
 4 1 -20 6.6 0.96
 4 1 -19 5.32 0.98
 4 1 -18 2.98 0.9
 4 1 -17 2.68 0.88
 4 1 -16 54.26 1.97
 4 1 -15 34.87 1.48
 4 1 -14 247.03 5.24
 4 1 -13 27.93 1.24
 4 1 -12 115.86 2.78
 4 1 -11 52.34 1.57
 4 1 -10 49.34 1.45
 4 1 -9 15.82 0.77
 4 1 -8 3.4 0.45
 4 1 -7 168.02 3.31
 4 1 -6 532.69 9.56
 4 1 -5 129.92 2.57
 4 1 -4 15.88 0.55
 4 1 -3 142.02 2.71
 4 1 -2 838.09 15.06
 4 1 -1 1344.97 24.17
 4 1 0 605.53 10.83
 4 1 1 1342.11 24.13
 4 1 2 844.1 15.16
 4 1 3 141.05 2.69
 4 1 4 16.62 0.56
 4 1 5 132.02 2.6
 4 1 6 546.32 9.79
 4 1 7 170.49 3.36
 4 1 8 3.04 0.45
 4 1 9 14.81 0.75
 4 1 10 49.01 1.45
 4 1 11 53.94 1.6
 4 1 12 116.95 2.8
 4 1 13 26.97 1.22
 4 1 14 251.42 5.31
 4 1 15 35.34 1.49
 4 1 16 54.91 1.98
 4 1 17 2.36 0.87
 4 1 18 2.86 0.91
 4 1 19 5.02 0.98
 4 1 20 6.13 0.97
 4 1 21 2.5 0.8
 4 2 -21 1.14 0.76
 4 2 -20 7.86 0.99
 4 2 -19 50.02 1.93
 4 2 -18 6.06 0.97
 4 2 -17 10.07 1.06
 4 2 -16 12.9 1.13
 4 2 -15 58.55 2
 4 2 -14 80.5 2.3
 4 2 -13 103.32 2.64
 4 2 -12 63.32 1.85
 4 2 -11 141.38 3.16
 4 2 -10 41.97 1.33
 4 2 -9 137.02 2.94
 4 2 -8 18.18 0.75
 4 2 -7 33.14 0.98
 4 2 -6 392.35 7.11
 4 2 -5 644.14 11.52
 4 2 -4 215.53 4
 4 2 -3 343.95 6.17
 4 2 -2 748.49 13.33
 4 2 -1 8.72 0.38
 4 2 0 1011.78 18.07
 4 2 1 8.2 0.37
 4 2 2 748.63 13.38
 4 2 3 341.43 6.13
 4 2 4 216.98 4.03
 4 2 5 637.14 11.4
 4 2 6 391.54 7.11
 4 2 7 34.34 1
 4 2 8 18.45 0.76
 4 2 9 138.05 2.96
 4 2 10 42.16 1.33
 4 2 11 141.58 3.17
 4 2 12 63.33 1.85
 4 2 13 101.6 2.62
 4 2 14 80.46 2.3
 4 2 15 59.1 2.02
 4 2 16 12.6 1.12
 4 2 17 11 1.08
 4 2 18 5.47 0.95
 4 2 19 48.46 1.9
 4 2 20 7.48 1
 4 2 21 2.64 0.79
 4 3 -21 1.82 0.82
 4 3 -20 4.84 0.9
 4 3 -19 28.7 1.5
 4 3 -18 20.39 1.3
 4 3 -17 0.49 0.83
 4 3 -16 11.58 1.1
 4 3 -15 10.38 0.99
 4 3 -14 36.54 1.47
 4 3 -13 2.06 0.68
 4 3 -12 99.38 2.51
 4 3 -11 66.43 1.85
 4 3 -10 3.73 0.59
 4 3 -9 315.45 6.04
 4 3 -8 391.62 7.25
 4 3 -7 49.36 1.28
 4 3 -6 552.27 9.91
 4 3 -5 468.36 8.43
 4 3 -4 1021.2 18.31
 4 3 -3 58.16 1.29
 4 3 -2 15.5 0.53
 4 3 -1 1102.72 19.7
 4 3 0 3140.9 55.71
 4 3 1 1114.78 19.91
 4 3 2 15.71 0.53
 4 3 3 58.55 1.3
 4 3 4 1019.56 18.25
 4 3 5 476.58 8.55
 4 3 6 550.36 9.86
 4 3 7 48.8 1.27
 4 3 8 393.95 7.3
 4 3 9 316.77 6.07
 4 3 10 2.93 0.57
 4 3 11 66.4 1.85
 4 3 12 98.67 2.5
 4 3 13 1.73 0.68
 4 3 14 36.35 1.47
 4 3 15 10.62 1.01
 4 3 16 12.28 1.1
 4 3 17 1.4 0.82
 4 3 18 18.94 1.27
 4 3 19 27.25 1.47
 4 3 20 4.62 0.9
 4 3 21 3.01 0.83
 4 4 -20 5 0.91
 4 4 -19 17.38 1.22
 4 4 -18 7.65 1
 4 4 -17 5.94 0.98
 4 4 -16 11.88 1.11
 4 4 -15 10.71 1.02
 4 4 -14 0.8 0.7
 4 4 -13 52.54 1.74
 4 4 -12 6.84 0.76
 4 4 -11 54.75 1.66
 4 4 -10 1.73 0.56
 4 4 -9 97.07 2.29
 4 4 -8 80.43 1.93
 4 4 -7 64.57 1.57
 4 4 -6 104.78 2.23
 4 4 -5 798.21 14.21
 4 4 -4 677.82 12.08
 4 4 -3 295.67 5.39
 4 4 -2 151.25 2.89
 4 4 -1 2027.84 36.08
 4 4 0 165.72 3.12
 4 4 1 2020.08 35.95
 4 4 2 150.75 2.89
 4 4 3 294.7 5.38
 4 4 4 690.25 12.08
 4 4 5 788.6 14.1
 4 4 6 103.15 2.2
 4 4 7 61.21 1.51
 4 4 8 80.23 1.93
 4 4 9 100.61 2.35
 4 4 10 1.7 0.56
 4 4 11 55.65 1.68
 4 4 12 6.23 0.75
 4 4 13 51.92 1.73
 4 4 14 0.7 0.7
 4 4 15 10.4 1.02
 4 4 16 11.09 1.07
 4 4 17 7.76 1.01
 4 4 18 8.08 1.02
 4 4 19 15.69 1.2
 4 4 20 4.45 0.88
 4 5 -20 2.78 0.83
 4 5 -19 8.79 1.03
 4 5 -18 11.24 1.12
 4 5 -17 17.91 1.25
 4 5 -16 3.45 0.9
 4 5 -15 56.47 2
 4 5 -14 95.02 2.6
 4 5 -13 15.74 1.03
 4 5 -12 7.68 0.8
 4 5 -11 8.3 0.77
 4 5 -10 101.54 2.46
 4 5 -9 64.92 1.75
 4 5 -8 146.46 3.12
 4 5 -7 75.67 1.8
 4 5 -6 277.36 5.23
 4 5 -5 13.87 0.62
 4 5 -4 404.37 7.34
 4 5 -3 244.24 4.56
 4 5 -2 447.25 8.02
 4 5 -1 365.35 6.6
 4 5 0 69.43 1.52
 4 5 1 363.41 6.57
 4 5 2 439.37 7.88
 4 5 3 239.68 4.48
 4 5 4 405.4 7.35
 4 5 5 13.22 0.61
 4 5 6 272.55 5.16
 4 5 7 75.08 1.79
 4 5 8 145.27 3.1
 4 5 9 65.31 1.76
 4 5 10 101.5 2.46
 4 5 11 8.21 0.77
 4 5 12 6.59 0.78
 4 5 13 17.63 1.06
 4 5 14 96.86 2.64
 4 5 15 56 2
 4 5 16 3.59 0.91
 4 5 17 18.28 1.25
 4 5 18 11.73 1.14
 4 5 19 9.63 1.04
 4 5 20 4.12 0.84
 4 6 -20 5.5 0.88
 4 6 -19 9.93 1.04
 4 6 -18 7.31 1.01
 4 6 -17 14.74 1.17
 4 6 -16 2.19 0.86
 4 6 -15 13.71 1.14
 4 6 -14 11.81 1.03
 4 6 -13 0.47 0.69
 4 6 -12 39.51 1.48
 4 6 -11 100.95 2.55
 4 6 -10 43.66 1.45
 4 6 -9 62.16 1.73
 4 6 -8 88.69 2.15
 4 6 -7 179.1 3.67
 4 6 -6 161.81 3.28
 4 6 -5 101.76 2.21
 4 6 -4 79.12 1.78
 4 6 -3 187.08 3.62
 4 6 -2 230.4 4.34
 4 6 -1 573.29 10.21
 4 6 0 453.92 8.15
 4 6 1 571.84 10.19
 4 6 2 230.17 4.34
 4 6 3 186.84 3.61
 4 6 4 78.13 1.77
 4 6 5 103.64 2.24
 4 6 6 160.45 3.26
 4 6 7 182.65 3.73
 4 6 8 88.92 2.16
 4 6 9 63.08 1.75
 4 6 10 44.34 1.47
 4 6 11 101.88 2.57
 4 6 12 40.53 1.5
 4 6 13 0.58 0.68
 4 6 14 11.58 1.04
 4 6 15 14.53 1.16
 4 6 16 2.67 0.87
 4 6 17 14.22 1.17
 4 6 18 6.9 1.01
 4 6 19 10.54 1.05
 4 6 20 5.9 0.88
 4 7 -20 2.74 0.82
 4 7 -19 6.13 0.93
 4 7 -18 5.4 0.96
 4 7 -17 10.72 1.07
 4 7 -16 3.68 0.91
 4 7 -15 4.78 0.93
 4 7 -14 2.23 0.83
 4 7 -13 11.93 0.99
 4 7 -12 5.03 0.79
 4 7 -11 4.04 0.73
 4 7 -10 41.04 1.44
 4 7 -9 4.37 0.64
 4 7 -8 38.4 1.29
 4 7 -7 20.18 0.9
 4 7 -6 19.6 0.86
 4 7 -5 284.88 5.42
 4 7 -4 17.85 0.74
 4 7 -3 66.18 1.58
 4 7 -2 10.93 0.57
 4 7 -1 141.39 2.85
 4 7 0 261.61 4.91
 4 7 1 141.21 2.85
 4 7 2 10.3 0.56
 4 7 3 67.14 1.6
 4 7 4 17.98 0.74
 4 7 5 283.9 5.4
 4 7 6 19.86 0.86
 4 7 7 20.94 0.91
 4 7 8 38.7 1.3
 4 7 9 4.36 0.64
 4 7 10 41.24 1.44
 4 7 11 4.35 0.73
 4 7 12 5.18 0.78
 4 7 13 13.17 1
 4 7 14 1.61 0.82
 4 7 15 4.89 0.93
 4 7 16 3.53 0.91
 4 7 17 9.62 1.05
 4 7 18 4.21 0.94
 4 7 19 5.53 0.91
 4 7 20 2.59 0.82
 4 8 -19 6.96 0.91
 4 8 -18 3.6 0.91
 4 8 -17 0.86 0.9
 4 8 -16 2.85 0.88
 4 8 -15 10.32 1.07
 4 8 -14 8.32 1.02
 4 8 -13 34.85 1.54
 4 8 -12 4.44 0.8
 4 8 -11 32.01 1.35
 4 8 -10 43.86 1.53
 4 8 -9 8.03 0.77
 4 8 -8 15.36 0.88
 4 8 -7 23.2 1
 4 8 -6 39.22 1.26
 4 8 -5 24.64 0.96
 4 8 -4 69.62 1.75
 4 8 -3 34.36 1.06
 4 8 -2 60.01 1.5
 4 8 -1 60.87 1.51
 4 8 0 36.55 1.07
 4 8 1 61.08 1.51
 4 8 2 58.16 1.47
 4 8 3 34.56 1.07
 4 8 4 69.85 1.75
 4 8 5 24.01 0.95
 4 8 6 39.57 1.27
 4 8 7 23.87 1.02
 4 8 8 16.77 0.91
 4 8 9 9.28 0.79
 4 8 10 43.04 1.52
 4 8 11 32.54 1.36
 4 8 12 5.73 0.81
 4 8 13 34.51 1.54
 4 8 14 8.6 1.01
 4 8 15 8.62 1.03
 4 8 16 0.98 0.86
 4 8 17 2.03 0.91
 4 8 18 2.86 0.89
 4 8 19 4.81 0.88
 4 9 -19 11.66 1.01
 4 9 -18 -0.33 0.79
 4 9 -17 6.97 1.01
 4 9 -16 5.2 0.96
 4 9 -15 11.14 1.09
 4 9 -14 11.21 1.1
 4 9 -13 15.07 1.16
 4 9 -12 12.21 1
 4 9 -11 1.61 0.72
 4 9 -10 24.49 1.19
 4 9 -9 100.65 2.56
 4 9 -8 50.16 1.6
 4 9 -7 75.51 2.02
 4 9 -6 23.37 1.02
 4 9 -5 57.7 1.63
 4 9 -4 26.78 1.03
 4 9 -3 25.28 0.98
 4 9 -2 62.8 1.64
 4 9 -1 114.21 2.53
 4 9 0 205.6 4.11
 4 9 1 115.17 2.55
 4 9 2 63.06 1.65
 4 9 3 25.11 0.97
 4 9 4 27.32 1.04
 4 9 5 56.36 1.6
 4 9 6 23.59 1.02
 4 9 7 74.75 2.01
 4 9 8 50.4 1.6
 4 9 9 102.66 2.6
 4 9 10 23.81 1.18
 4 9 11 2.24 0.73
 4 9 12 11.42 0.98
 4 9 13 13.84 1.15
 4 9 14 10.83 1.09
 4 9 15 10.47 1.09
 4 9 16 5.22 0.96
 4 9 17 5.59 0.98
 4 9 18 0.33 0.8
 4 9 19 12.31 1.02
 4 10 -18 0.41 0.78
 4 10 -17 6.43 0.97
 4 10 -16 9.47 1.1
 4 10 -15 6.37 0.96
 4 10 -14 27.8 1.47
 4 10 -13 0.56 0.81
 4 10 -12 11.01 1.05
 4 10 -11 12.74 1.01
 4 10 -10 4.85 0.8
 4 10 -9 -0.01 0.65
 4 10 -8 16.47 0.98
 4 10 -7 27.37 1.17
 4 10 -6 42.36 1.43
 4 10 -5 17 0.91
 4 10 -4 114.25 2.66
 4 10 -3 12.47 0.78
 4 10 -2 19.52 0.91
 4 10 -1 51.41 1.49
 4 10 0 14.87 0.8
 4 10 1 51.79 1.5
 4 10 2 19.57 0.91
 4 10 3 13.15 0.79
 4 10 4 114.95 2.67
 4 10 5 17.06 0.92
 4 10 6 43.28 1.45
 4 10 7 27.14 1.17
 4 10 8 15.87 0.98
 4 10 9 0.43 0.66
 4 10 10 4.86 0.79
 4 10 11 12.38 1.01
 4 10 12 9.6 1.04
 4 10 13 0.2 0.8
 4 10 14 26.9 1.45
 4 10 15 4.57 0.96
 4 10 16 9.07 1.24
 4 10 17 7.2 0.98
 4 10 18 0.53 0.77
 4 11 -18 3.09 0.81
 4 11 -17 5.03 0.92
 4 11 -16 13.74 1.18
 4 11 -15 1.19 0.88
 4 11 -14 4 0.93
 4 11 -13 6.51 0.98
 4 11 -12 8.71 1.03
 4 11 -11 18.13 1.26
 4 11 -10 45.98 1.7
 4 11 -9 70.4 2.12
 4 11 -8 38.18 1.48
 4 11 -7 29.08 1.26
 4 11 -6 9.39 0.82
 4 11 -5 3.02 0.67
 4 11 -4 31.39 1.23
 4 11 -3 48.07 1.52
 4 11 -2 169.25 3.65
 4 11 -1 15.94 0.88
 4 11 0 0.32 0.54
 4 11 1 15.84 0.88
 4 11 2 167.46 3.62
 4 11 3 48.17 1.52
 4 11 4 30.86 1.22
 4 11 5 2.58 0.65
 4 11 6 8.9 0.81
 4 11 7 28.54 1.25
 4 11 8 39.15 1.49
 4 11 9 68.18 2.08
 4 11 10 46.35 1.7
 4 11 11 16.96 1.19
 4 11 12 9.58 1.04
 4 11 13 5.71 0.96
 4 11 14 6.67 1.29
 4 11 15 0.49 0.84
 4 11 16 15.49 1.2
 4 11 17 4.86 0.91
 4 11 18 2.77 0.8
 4 12 -17 2.78 0.82
 4 12 -16 14.88 1.16
 4 12 -15 23.09 1.38
 4 12 -14 38.17 1.67
 4 12 -13 5.57 0.95
 4 12 -12 2.57 0.88
 4 12 -11 15.15 1.19
 4 12 -10 23.62 1.35
 4 12 -9 14.39 1.06
 4 12 -8 58.15 1.9
 4 12 -7 17.69 1.07
 4 12 -6 4.33 0.75
 4 12 -5 57.73 1.81
 4 12 -4 121.35 2.92
 4 12 -3 28.74 1.22
 4 12 -2 86.63 2.28
 4 12 -1 137.75 3.17
 4 12 0 2.14 0.64
 4 12 1 137.24 3.16
 4 12 2 88.22 2.3
 4 12 3 28.81 1.23
 4 12 4 120.86 2.92
 4 12 5 57.69 1.81
 4 12 6 4.05 0.75
 4 12 7 18.17 1.08
 4 12 8 58.38 1.91
 4 12 9 14.33 1.05
 4 12 10 24.14 1.36
 4 12 11 15.07 1.18
 4 12 12 2.85 0.89
 4 12 13 5.11 0.97
 4 12 14 36.83 1.64
 4 12 15 22.09 1.36
 4 12 16 16.06 1.18
 4 12 17 3.46 0.84
 4 13 -16 0 0.77
 4 13 -15 3.96 0.9
 4 13 -14 2.27 0.9
 4 13 -13 1.27 0.83
 4 13 -12 11.46 1.1
 4 13 -11 16.81 1.23
 4 13 -10 5.09 0.93
 4 13 -9 11.27 1.08
 4 13 -8 12.06 1.05
 4 13 -7 38.28 1.54
 4 13 -6 35.4 1.46
 4 13 -5 160.83 3.72
 4 13 -4 18.95 1.09
 4 13 -3 118.32 2.92
 4 13 -2 1.86 0.7
 4 13 -1 34.33 1.37
 4 13 0 23.34 1.15
 4 13 1 34.44 1.37
 4 13 2 2.16 0.69
 4 13 3 118.52 2.93
 4 13 4 19.09 1.1
 4 13 5 161.4 3.74
 4 13 6 35.77 1.46
 4 13 7 37.72 1.53
 4 13 8 13.61 1.09
 4 13 9 10.6 1.06
 4 13 10 3.89 0.91
 4 13 11 18.75 1.27
 4 13 12 11.91 1.11
 4 13 13 -0.08 0.8
 4 13 14 2.47 0.89
 4 13 15 4.2 0.91
 4 13 16 0.35 0.77
 4 14 -16 1.62 0.8
 4 14 -15 2.7 0.84
 4 14 -14 4.52 0.93
 4 14 -13 2.26 0.91
 4 14 -12 5.22 0.95
 4 14 -11 11.33 1.11
 4 14 -10 6.33 0.99
 4 14 -9 7.83 1.01
 4 14 -8 36.03 1.63
 4 14 -7 6.05 0.96
 4 14 -6 39.36 1.64
 4 14 -5 7.72 0.89
 4 14 -4 51.67 1.79
 4 14 -3 17.7 1.1
 4 14 -2 142.23 3.41
 4 14 -1 15.3 1.04
 4 14 0 63.23 1.97
 4 14 1 15.2 1.04
 4 14 2 142.37 3.41
 4 14 3 18.09 1.11
 4 14 4 48.9 1.74
 4 14 5 6.64 0.87
 4 14 6 40.07 1.65
 4 14 7 5.39 0.94
 4 14 8 36.59 1.63
 4 14 9 6.59 0.98
 4 14 10 6.97 1
 4 14 11 10.63 1.09
 4 14 12 5.35 0.94
 4 14 13 1.53 0.88
 4 14 14 5.05 0.93
 4 14 15 2.06 0.84
 4 14 16 1.83 0.8
 4 15 -15 10.89 1.02
 4 15 -14 1.45 0.82
 4 15 -13 0.24 0.82
 4 15 -12 26.84 1.46
 4 15 -11 34.75 1.66
 4 15 -10 0.85 0.84
 4 15 -9 20.73 1.32
 4 15 -8 20.93 1.32
 4 15 -7 17.24 1.23
 4 15 -6 6.84 0.98
 4 15 -5 3.63 0.9
 4 15 -4 2.27 0.84
 4 15 -3 12.82 1.07
 4 15 -2 49.23 1.83
 4 15 -1 45.86 1.76
 4 15 0 2.2 0.78
 4 15 1 46.32 1.76
 4 15 2 49.33 1.83
 4 15 3 13.62 1.09
 4 15 4 3.06 0.87
 4 15 5 4.3 0.9
 4 15 6 6.57 0.98
 4 15 7 17.18 1.23
 4 15 8 20.03 1.3
 4 15 9 19.54 1.31
 4 15 10 0.74 0.86
 4 15 11 35.13 1.66
 4 15 12 25.55 1.43
 4 15 13 0.26 0.82
 4 15 14 0.67 0.79
 4 15 15 9.79 1
 4 16 -14 1.55 0.8
 4 16 -13 12.68 1.07
 4 16 -12 3.59 0.9
 4 16 -11 0.22 0.84
 4 16 -10 2.52 0.91
 4 16 -9 20.93 1.32
 4 16 -8 7.07 1.01
 4 16 -7 0.18 0.83
 4 16 -6 26.64 1.45
 4 16 -5 22.96 1.38
 4 16 -4 5.38 0.94
 4 16 -3 1.91 0.86
 4 16 -2 5.71 0.94
 4 16 -1 6.55 0.96
 4 16 0 6.56 0.96
 4 16 1 6.09 0.96
 4 16 2 5.24 0.95
 4 16 3 1.2 0.84
 4 16 4 5.77 0.96
 4 16 5 23.47 1.37
 4 16 6 26.4 1.45
 4 16 7 0.55 0.84
 4 16 8 9.65 1.06
 4 16 9 21.14 1.33
 4 16 10 3.14 0.92
 4 16 11 0.39 0.85
 4 16 12 3.72 0.88
 4 16 13 11.63 1.04
 4 16 14 0.49 0.78
 4 17 -12 3.28 0.83
 4 17 -11 0.81 0.82
 4 17 -10 7.5 1
 4 17 -9 10.93 1.11
 4 17 -8 16.73 1.27
 4 17 -7 12.84 1.13
 4 17 -6 3.13 0.9
 4 17 -5 2.52 0.89
 4 17 -4 1.28 0.86
 4 17 -3 5.96 0.97
 4 17 -2 5.75 0.98
 4 17 -1 6.03 0.96
 4 17 0 6.8 1
 4 17 1 4.86 0.96
 4 17 2 5.79 0.98
 4 17 3 5.44 0.97
 4 17 4 1.35 0.85
 4 17 5 2.98 0.9
 4 17 6 2.8 0.89
 4 17 7 11.33 1.11
 4 17 8 16.33 1.26
 4 17 9 11.29 1.12
 4 17 10 7.94 1.02
 4 17 11 0.6 0.81
 4 17 12 1.85 0.81
 4 18 -11 5.6 0.91
 4 18 -10 3.91 0.85
 4 18 -9 3.08 0.89
 4 18 -8 5.24 0.97
 4 18 -7 7.54 1.02
 4 18 -6 1.45 0.89
 4 18 -5 5.01 0.97
 4 18 -4 3.52 0.89
 4 18 -3 11.41 1.11
 4 18 -2 15.22 1.18
 4 18 -1 9.45 1.06
 4 18 0 9.28 1.05
 4 18 1 9.67 1.06
 4 18 2 14.76 1.18
 4 18 3 10.53 1.08
 4 18 4 3.82 0.92
 4 18 5 3.8 0.94
 4 18 6 2.48 0.91
 4 18 7 8.08 1.03
 4 18 8 7.28 0.98
 4 18 9 3.4 0.87
 4 18 10 3.4 0.84
 4 18 11 5.88 0.91
 4 19 -9 6.17 0.91
 4 19 -8 3.85 0.87
 4 19 -7 1.81 0.84
 4 19 -6 5.69 0.94
 4 19 -5 5.08 0.94
 4 19 -4 12.07 1.13
 4 19 -3 3.62 0.94
 4 19 -2 4.27 0.95
 4 19 -1 2.8 0.91
 4 19 0 12.39 1.15
 4 19 1 1.87 0.89
 4 19 2 4.64 0.96
 4 19 3 3.09 0.91
 4 19 4 12.26 1.14
 4 19 5 4.19 0.93
 4 19 6 5.38 0.95
 4 19 7 1.79 0.84
 4 19 8 3.86 0.87
 4 19 9 7.33 0.92
 4 20 -7 19.39 1.21
 4 20 -6 6.82 0.91
 4 20 -5 8.52 0.97
 4 20 -4 1.36 0.81
 4 20 -3 6.06 0.93
 4 20 -2 1.04 0.83
 4 20 -1 9.57 1.03
 4 20 0 2.24 0.86
 4 20 1 7.68 0.99
 4 20 2 1.22 0.83
 4 20 3 6.47 0.94
 4 20 4 1.33 0.81
 4 20 5 8.07 0.97
 4 20 6 6.01 0.89
 4 20 7 18.86 1.19
 4 21 -3 5.26 0.91
 4 21 -2 13.61 1.1
 4 21 -1 6.87 0.91
 4 21 0 0.43 0.74
 4 21 1 7.68 0.92
 4 21 2 12.16 1.07
 4 21 3 5.63 0.91
 5 0 1 195.15 3.6
 5 0 2 164.52 3.1
 5 0 3 96.94 1.96
 5 0 4 126.54 2.5
 5 0 5 909.86 16.23
 5 0 6 405.25 7.35
 5 0 7 31.11 0.96
 5 0 8 16.86 0.74
 5 0 9 34.22 1.14
 5 0 10 2.26 0.55
 5 0 11 0.19 0.55
 5 0 12 107.2 2.64
 5 0 13 23.73 1.15
 5 0 14 2.35 0.73
 5 0 15 34.59 1.53
 5 0 16 44.61 1.79
 5 0 17 19.95 1.3
 5 0 18 0.38 0.83
 5 0 19 -0.05 0.82
 5 0 20 11.4 1.04
 5 0 21 12.84 1.04
 5 1 -21 1.82 0.8
 5 1 -20 5.91 0.94
 5 1 -19 1.26 0.87
 5 1 -18 0.64 0.84
 5 1 -17 13.75 1.16
 5 1 -16 6.96 0.98
 5 1 -15 8.57 0.96
 5 1 -14 21.05 1.16
 5 1 -13 11.89 0.91
 5 1 -12 116.85 2.82
 5 1 -11 90.03 2.27
 5 1 -10 124.34 2.8
 5 1 -9 56.77 1.55
 5 1 -8 31.31 1.01
 5 1 -7 5.47 0.49
 5 1 -6 263.72 4.91
 5 1 -5 65.95 1.49
 5 1 -4 247.04 4.55
 5 1 -3 519.27 9.2
 5 1 -2 713.38 12.65
 5 1 -1 161.22 3.01
 5 1 0 225.2 4.09
 5 1 1 159.82 2.99
 5 1 2 708.35 12.57
 5 1 3 519.35 9.22
 5 1 4 245.44 4.52
 5 1 5 65.38 1.48
 5 1 6 264.9 4.93
 5 1 7 5.96 0.49
 5 1 8 31.41 1.02
 5 1 9 57.69 1.57
 5 1 10 123.48 2.79
 5 1 11 88.65 2.25
 5 1 12 115.46 2.79
 5 1 13 12.57 0.92
 5 1 14 21.97 1.17
 5 1 15 8.27 0.94
 5 1 16 6.18 0.95
 5 1 17 12.63 1.13
 5 1 18 0.28 0.82
 5 1 19 1.54 0.87
 5 1 20 5.7 0.92
 5 1 21 0.4 0.78
 5 2 -20 2.45 0.85
 5 2 -19 22.73 1.36
 5 2 -18 10.73 1.08
 5 2 -17 0.21 0.82
 5 2 -16 28.07 1.46
 5 2 -15 7.29 0.93
 5 2 -14 32.56 1.41
 5 2 -13 33.18 1.36
 5 2 -12 86.27 2.29
 5 2 -11 11.63 0.82
 5 2 -10 26.57 1.07
 5 2 -9 65.72 1.72
 5 2 -8 95.8 2.19
 5 2 -7 124.26 2.59
 5 2 -6 85.46 1.88
 5 2 -5 33.81 0.94
 5 2 -4 2.09 0.34
 5 2 -3 32.92 0.87
 5 2 -2 205.16 3.8
 5 2 -1 524.84 9.32
 5 2 0 134.97 2.58
 5 2 1 519.28 9.21
 5 2 2 203.75 3.78
 5 2 3 32.78 0.87
 5 2 4 1.61 0.34
 5 2 5 33.42 0.94
 5 2 6 87.1 1.91
 5 2 7 124.18 2.59
 5 2 8 98.69 2.24
 5 2 9 65 1.71
 5 2 10 26.11 1.06
 5 2 11 11.46 0.82
 5 2 12 85.19 2.27
 5 2 13 32.44 1.34
 5 2 14 32.3 1.39
 5 2 15 8.75 0.97
 5 2 16 29.6 1.49
 5 2 17 0.8 0.83
 5 2 18 11.84 1.1
 5 2 19 21.47 1.33
 5 2 20 2.97 0.83
 5 3 -20 2.12 0.82
 5 3 -19 15.83 1.2
 5 3 -18 15.36 1.18
 5 3 -17 17.65 1.23
 5 3 -16 13.63 1.15
 5 3 -15 4.31 0.88
 5 3 -14 17.94 1.1
 5 3 -13 16.32 1.03
 5 3 -12 0.18 0.61
 5 3 -11 28.8 1.17
 5 3 -10 43.69 1.4
 5 3 -9 4.89 0.6
 5 3 -8 19.24 0.84
 5 3 -7 149.54 3.04
 5 3 -6 121.21 2.51
 5 3 -5 140.38 2.8
 5 3 -4 632.51 11.19
 5 3 -3 34.13 0.91
 5 3 -2 94.27 1.92
 5 3 -1 30.06 0.81
 5 3 0 111.81 2.2
 5 3 1 30.44 0.82
 5 3 2 93.8 1.91
 5 3 3 33.36 0.9
 5 3 4 634.74 11.24
 5 3 5 137.69 2.75
 5 3 6 120.84 2.5
 5 3 7 147.11 3
 5 3 8 18.47 0.82
 5 3 9 5.57 0.61
 5 3 10 42.22 1.38
 5 3 11 28.49 1.17
 5 3 12 0.66 0.62
 5 3 13 15.85 1.02
 5 3 14 17.79 1.1
 5 3 15 3.6 0.88
 5 3 16 14.64 1.17
 5 3 17 16.88 1.23
 5 3 18 15.45 1.17
 5 3 19 16.11 1.22
 5 3 20 2.33 0.82
 5 4 -20 4.09 0.87
 5 4 -19 4.28 0.92
 5 4 -18 11.99 1.15
 5 4 -17 0.45 0.83
 5 4 -16 7.86 1.01
 5 4 -15 2.82 0.87
 5 4 -14 23.61 1.24
 5 4 -13 31.77 1.36
 5 4 -12 23.87 1.14
 5 4 -11 14.15 0.9
 5 4 -10 23.79 1.05
 5 4 -9 1.59 0.54
 5 4 -8 76.97 1.91
 5 4 -7 214.93 4.19
 5 4 -6 41.72 1.16
 5 4 -5 1.06 0.39
 5 4 -4 243.75 4.57
 5 4 -3 436.61 7.81
 5 4 -2 309.18 5.63
 5 4 -1 247.05 4.55
 5 4 0 32.88 0.88
 5 4 1 244.78 4.51
 5 4 2 309.63 5.62
 5 4 3 428.12 7.67
 5 4 4 238.14 4.46
 5 4 5 1.57 0.4
 5 4 6 41.11 1.15
 5 4 7 214.21 4.18
 5 4 8 78.19 1.93
 5 4 9 2.35 0.55
 5 4 10 23.48 1.04
 5 4 11 13.89 0.89
 5 4 12 22.88 1.13
 5 4 13 31.01 1.34
 5 4 14 20.96 1.19
 5 4 15 3.04 0.87
 5 4 16 7.54 1
 5 4 17 0.41 0.82
 5 4 18 12.3 1.17
 5 4 19 4.21 0.92
 5 4 20 5.43 0.88
 5 5 -20 0.07 0.74
 5 5 -19 14.1 1.14
 5 5 -18 8.18 1.06
 5 5 -17 29.18 1.5
 5 5 -16 24.36 1.39
 5 5 -15 5.67 0.95
 5 5 -14 7.58 0.94
 5 5 -13 114.59 2.91
 5 5 -12 16.92 1.03
 5 5 -11 24.1 1.13
 5 5 -10 29.97 1.19
 5 5 -9 84.98 2.13
 5 5 -8 174 3.61
 5 5 -7 23.8 0.93
 5 5 -6 176.64 3.52
 5 5 -5 17.72 0.72
 5 5 -4 370.67 6.74
 5 5 -3 120.76 2.46
 5 5 -2 160.22 3.11
 5 5 -1 114.59 2.32
 5 5 0 92.74 1.94
 5 5 1 111.88 2.28
 5 5 2 158.4 3.08
 5 5 3 122.54 2.49
 5 5 4 368.65 6.71
 5 5 5 17.73 0.73
 5 5 6 177.09 3.53
 5 5 7 24.01 0.94
 5 5 8 170.99 3.57
 5 5 9 84.49 2.12
 5 5 10 30.59 1.2
 5 5 11 23.32 1.11
 5 5 12 18.5 1.06
 5 5 13 115.77 2.93
 5 5 14 7.53 0.94
 5 5 15 5.1 0.94
 5 5 16 24.98 1.4
 5 5 17 29.84 1.5
 5 5 18 9.54 1.08
 5 5 19 14.37 1.15
 5 5 20 0.57 0.75
 5 6 -20 2.6 0.83
 5 6 -19 11.91 1.09
 5 6 -18 5.2 0.97
 5 6 -17 11.08 1.09
 5 6 -16 7.9 1.03
 5 6 -15 11.88 1.11
 5 6 -14 2.68 0.85
 5 6 -13 54.98 1.84
 5 6 -12 5.88 0.81
 5 6 -11 123.32 2.97
 5 6 -10 99.59 2.49
 5 6 -9 60.44 1.73
 5 6 -8 130.12 2.9
 5 6 -7 71.48 1.83
 5 6 -6 20.37 0.86
 5 6 -5 13.92 0.68
 5 6 -4 53.96 1.38
 5 6 -3 880.06 15.6
 5 6 -2 242.67 4.56
 5 6 -1 462.45 8.3
 5 6 0 476.65 8.53
 5 6 1 456.59 8.2
 5 6 2 245.25 4.61
 5 6 3 873.27 15.53
 5 6 4 53.11 1.36
 5 6 5 13.59 0.67
 5 6 6 20.53 0.86
 5 6 7 69.68 1.79
 5 6 8 131.81 2.93
 5 6 9 59.49 1.72
 5 6 10 99.62 2.49
 5 6 11 121.4 2.94
 5 6 12 4.94 0.78
 5 6 13 54.19 1.84
 5 6 14 3.36 0.86
 5 6 15 11.65 1.1
 5 6 16 8.1 1.03
 5 6 17 10.48 1.1
 5 6 18 6.54 1
 5 6 19 12.41 1.08
 5 6 20 2.89 0.84
 5 7 -19 5.76 0.91
 5 7 -18 8.32 1.05
 5 7 -17 22.01 1.39
 5 7 -16 9.93 1.07
 5 7 -15 8.31 1.03
 5 7 -14 19.51 1.26
 5 7 -13 31.56 1.46
 5 7 -12 87.41 2.42
 5 7 -11 39.35 1.48
 5 7 -10 163.5 3.64
 5 7 -9 112.84 2.7
 5 7 -8 193.56 4.05
 5 7 -7 140.62 3.08
 5 7 -6 99.12 2.31
 5 7 -5 113.14 2.51
 5 7 -4 7.12 0.56
 5 7 -3 663.09 11.8
 5 7 -2 215.79 4.16
 5 7 -1 11.5 0.61
 5 7 0 17.01 0.7
 5 7 1 12.28 0.62
 5 7 2 215.68 4.16
 5 7 3 654.66 11.65
 5 7 4 6.3 0.55
 5 7 5 114 2.53
 5 7 6 97.86 2.29
 5 7 7 142.33 3.11
 5 7 8 193.29 4.05
 5 7 9 114.23 2.73
 5 7 10 160.56 3.6
 5 7 11 39.11 1.47
 5 7 12 86.17 2.4
 5 7 13 30.58 1.45
 5 7 14 20.12 1.28
 5 7 15 8.42 1.03
 5 7 16 9.53 1.07
 5 7 17 22.91 1.41
 5 7 18 8.28 1.02
 5 7 19 5.34 0.91
 5 8 -19 2.6 0.82
 5 8 -18 17.92 1.23
 5 8 -17 111.01 3.07
 5 8 -16 10.95 1.1
 5 8 -15 27.27 1.46
 5 8 -14 54.78 2
 5 8 -13 66.95 2.21
 5 8 -12 23.21 1.24
 5 8 -11 101.3 2.66
 5 8 -10 112.85 2.81
 5 8 -9 102.14 2.56
 5 8 -8 11.37 0.83
 5 8 -7 158.3 3.44
 5 8 -6 61.8 1.71
 5 8 -5 234.33 4.66
 5 8 -4 215.08 4.29
 5 8 -3 12.77 0.72
 5 8 -2 86.57 2.03
 5 8 -1 103.97 2.29
 5 8 0 66.57 1.63
 5 8 1 103.81 2.28
 5 8 2 84.92 2
 5 8 3 12.9 0.72
 5 8 4 211.99 4.24
 5 8 5 226.18 4.52
 5 8 6 60.09 1.68
 5 8 7 158.44 3.44
 5 8 8 11.57 0.84
 5 8 9 100.11 2.53
 5 8 10 110.45 2.77
 5 8 11 99.81 2.63
 5 8 12 23.03 1.24
 5 8 13 65.83 2.19
 5 8 14 53 1.98
 5 8 15 27.7 1.48
 5 8 16 10.6 1.11
 5 8 17 110.08 3.06
 5 8 18 17.5 1.23
 5 8 19 2.21 0.81
 5 9 -19 15.58 1.12
 5 9 -18 17.06 1.17
 5 9 -17 25.68 1.44
 5 9 -16 12.67 1.19
 5 9 -15 12.5 1.14
 5 9 -14 13.16 1.16
 5 9 -13 2.52 0.88
 5 9 -12 63.36 2.11
 5 9 -11 172.45 3.96
 5 9 -10 158.6 3.66
 5 9 -9 81.23 2.24
 5 9 -8 88 2.31
 5 9 -7 124.57 2.91
 5 9 -6 95.78 2.36
 5 9 -5 38.98 1.31
 5 9 -4 59.47 1.66
 5 9 -3 159.13 3.36
 5 9 -2 35.54 1.18
 5 9 -1 6.3 0.6
 5 9 0 170.71 3.53
 5 9 1 6.88 0.63
 5 9 2 36.16 1.19
 5 9 3 158.7 3.36
 5 9 4 59.63 1.66
 5 9 5 39.74 1.32
 5 9 6 97.83 2.4
 5 9 7 125.28 2.92
 5 9 8 87.83 2.31
 5 9 9 82.17 2.26
 5 9 10 159.74 3.68
 5 9 11 174.62 4
 5 9 12 60.67 2.06
 5 9 13 2.59 0.87
 5 9 14 13.14 1.16
 5 9 15 13.68 1.17
 5 9 16 12.06 1.18
 5 9 17 27.45 1.46
 5 9 18 18.03 1.21
 5 9 19 17.74 1.15
 5 10 -18 -0.42 0.74
 5 10 -17 15.23 1.16
 5 10 -16 41.53 1.77
 5 10 -15 2.12 0.91
 5 10 -14 54.52 2
 5 10 -13 36.14 1.64
 5 10 -12 7.35 1.01
 5 10 -11 87.51 2.55
 5 10 -10 48 1.72
 5 10 -9 24.19 1.2
 5 10 -8 1.62 0.68
 5 10 -7 7.85 0.79
 5 10 -6 84.84 2.23
 5 10 -5 35.79 1.31
 5 10 -4 113.25 2.66
 5 10 -3 202.25 4.18
 5 10 -2 28.28 1.11
 5 10 -1 178.05 3.74
 5 10 0 3.5 0.59
 5 10 1 176.91 3.72
 5 10 2 29.36 1.12
 5 10 3 198.78 4.13
 5 10 4 111.15 2.64
 5 10 5 35.63 1.31
 5 10 6 84.42 2.22
 5 10 7 7.91 0.8
 5 10 8 1.81 0.68
 5 10 9 22.81 1.18
 5 10 10 45.82 1.68
 5 10 11 86.89 2.54
 5 10 12 7.59 0.99
 5 10 13 35.63 1.63
 5 10 14 52.29 1.97
 5 10 15 3.36 0.92
 5 10 16 42.12 1.78
 5 10 17 15.65 1.18
 5 10 18 0.29 0.76
 5 11 -17 1.47 0.81
 5 11 -16 24.31 1.38
 5 11 -15 3.56 0.96
 5 11 -14 5.5 0.97
 5 11 -13 6.31 1
 5 11 -12 1.23 0.85
 5 11 -11 39.85 1.7
 5 11 -10 45.63 1.76
 5 11 -9 30 1.37
 5 11 -8 44.61 1.62
 5 11 -7 0.03 0.64
 5 11 -6 85.68 2.3
 5 11 -5 49.11 1.61
 5 11 -4 265.99 5.38
 5 11 -3 12.6 0.86
 5 11 -2 5.16 0.69
 5 11 -1 53.04 1.62
 5 11 0 169.56 3.66
 5 11 1 52.94 1.61
 5 11 2 4.47 0.68
 5 11 3 12.35 0.86
 5 11 4 263.73 5.35
 5 11 5 47.37 1.58
 5 11 6 82.99 2.26
 5 11 7 0.11 0.64
 5 11 8 43.77 1.59
 5 11 9 32.07 1.41
 5 11 10 44.92 1.75
 5 11 11 39.15 1.69
 5 11 12 1.13 0.85
 5 11 13 6.13 0.98
 5 11 14 7.02 0.99
 5 11 15 4.22 0.97
 5 11 16 24.6 1.39
 5 11 17 1.94 0.81
 5 12 -17 1.66 0.76
 5 12 -16 8.58 1
 5 12 -15 4.43 0.95
 5 12 -14 7.51 1.06
 5 12 -13 18.92 1.28
 5 12 -12 16.61 1.23
 5 12 -11 15.56 1.22
 5 12 -10 23.47 1.36
 5 12 -9 40.24 1.66
 5 12 -8 4.73 0.83
 5 12 -7 6.81 0.85
 5 12 -6 54.79 1.79
 5 12 -5 6.34 0.8
 5 12 -4 67.19 1.98
 5 12 -3 36.29 1.38
 5 12 -2 30.18 1.26
 5 12 -1 49.83 1.62
 5 12 0 16.15 0.97
 5 12 1 49.92 1.62
 5 12 2 29.57 1.25
 5 12 3 35.67 1.38
 5 12 4 65.01 1.95
 5 12 5 7.06 0.82
 5 12 6 53.85 1.78
 5 12 7 6.15 0.84
 5 12 8 5.37 0.84
 5 12 9 41.27 1.68
 5 12 10 23.97 1.37
 5 12 11 17.03 1.24
 5 12 12 16.38 1.22
 5 12 13 17.42 1.24
 5 12 14 7.13 1.04
 5 12 15 6.01 0.97
 5 12 16 8.35 1
 5 12 17 -0.03 0.76
 5 13 -16 14.71 1.09
 5 13 -15 1.03 0.83
 5 13 -14 10.94 1.09
 5 13 -13 2.67 0.92
 5 13 -12 2.6 0.9
 5 13 -11 3.36 0.9
 5 13 -10 5.07 0.96
 5 13 -9 2.54 0.87
 5 13 -8 7.23 0.99
 5 13 -7 19.85 1.22
 5 13 -6 67.98 2.09
 5 13 -5 5.39 0.83
 5 13 -4 13.35 0.99
 5 13 -3 21.62 1.15
 5 13 -2 10.55 0.91
 5 13 -1 21.21 1.13
 5 13 0 2.83 0.71
 5 13 1 21.02 1.12
 5 13 2 11.39 0.92
 5 13 3 20.9 1.13
 5 13 4 13.79 1
 5 13 5 5.74 0.83
 5 13 6 67.43 2.08
 5 13 7 20.47 1.23
 5 13 8 7.98 1
 5 13 9 3.37 0.88
 5 13 10 5.75 0.97
 5 13 11 4.1 0.93
 5 13 12 2.97 0.89
 5 13 13 2.59 0.93
 5 13 14 10.85 1.1
 5 13 15 0.91 0.83
 5 13 16 15.57 1.1
 5 14 -15 1.1 0.78
 5 14 -14 0.76 0.84
 5 14 -13 6.5 0.99
 5 14 -12 2.09 0.91
 5 14 -11 13.91 1.16
 5 14 -10 3.48 0.9
 5 14 -9 0.43 0.84
 5 14 -8 6.08 0.97
 5 14 -7 7.23 0.99
 5 14 -6 34.33 1.57
 5 14 -5 15.66 1.12
 5 14 -4 21.03 1.2
 5 14 -3 6.15 0.86
 5 14 -2 21.71 1.19
 5 14 -1 15.62 1.06
 5 14 0 14.49 1.03
 5 14 1 17.19 1.08
 5 14 2 22.9 1.22
 5 14 3 7.47 0.88
 5 14 4 21.69 1.21
 5 14 5 13.48 1.08
 5 14 6 33.37 1.54
 5 14 7 7.37 1
 5 14 8 4.2 0.93
 5 14 9 -0.22 0.81
 5 14 10 3.47 0.9
 5 14 11 14.21 1.17
 5 14 12 2.18 0.92
 5 14 13 7.17 1
 5 14 14 1.87 0.86
 5 14 15 -0.01 0.76
 5 15 -14 15.35 1.12
 5 15 -13 13.11 1.11
 5 15 -12 8.2 1.05
 5 15 -11 3.98 0.96
 5 15 -10 2.27 0.86
 5 15 -9 4.79 0.94
 5 15 -8 7.63 1.02
 5 15 -7 12.99 1.14
 5 15 -6 5.05 0.94
 5 15 -5 5.15 0.94
 5 15 -4 13.73 1.14
 5 15 -3 19.69 1.27
 5 15 -2 7.04 0.94
 5 15 -1 1.71 0.81
 5 15 0 11.43 1.03
 5 15 1 2.88 0.84
 5 15 2 7.12 0.95
 5 15 3 21.58 1.31
 5 15 4 13.81 1.15
 5 15 5 5.15 0.94
 5 15 6 5.42 0.96
 5 15 7 12.61 1.15
 5 15 8 6.85 1
 5 15 9 4.05 0.95
 5 15 10 1.99 0.87
 5 15 11 3.81 0.96
 5 15 12 8.67 1.06
 5 15 13 13.62 1.12
 5 15 14 15.65 1.12
 5 16 -13 0.16 0.76
 5 16 -12 1.53 0.82
 5 16 -11 4.67 0.93
 5 16 -10 0.64 0.87
 5 16 -9 20.76 1.36
 5 16 -8 5.35 0.96
 5 16 -7 1.63 0.87
 5 16 -6 3.81 0.94
 5 16 -5 11.36 1.1
 5 16 -4 17.59 1.25
 5 16 -3 2.53 0.89
 5 16 -2 41.34 1.74
 5 16 -1 23.64 1.38
 5 16 0 1.68 0.85
 5 16 1 24.84 1.4
 5 16 2 41.92 1.75
 5 16 3 2.36 0.89
 5 16 4 17.79 1.25
 5 16 5 9.33 1.06
 5 16 6 4.27 0.94
 5 16 7 1.96 0.88
 5 16 8 3.16 0.9
 5 16 9 21.25 1.36
 5 16 10 0.9 0.86
 5 16 11 3.48 0.91
 5 16 12 2.28 0.84
 5 16 13 0.3 0.76
 5 17 -12 3.13 0.8
 5 17 -11 9.08 0.99
 5 17 -10 0.27 0.81
 5 17 -9 17.86 1.27
 5 17 -8 7.44 1.05
 5 17 -7 16.08 1.26
 5 17 -6 2.26 0.87
 5 17 -5 7.06 1.01
 5 17 -4 19.36 1.29
 5 17 -3 1.14 0.84
 5 17 -2 2.96 0.91
 5 17 -1 13.09 1.16
 5 17 0 1.54 0.87
 5 17 1 13.17 1.16
 5 17 2 3.04 0.9
 5 17 3 0.55 0.83
 5 17 4 19.54 1.28
 5 17 5 6.58 1
 5 17 6 2.07 0.86
 5 17 7 16.59 1.25
 5 17 8 8.68 1.05
 5 17 9 16.74 1.23
 5 17 10 -0.12 0.8
 5 17 11 10.28 1.01
 5 17 12 1.63 0.78
 5 18 -10 1.38 0.78
 5 18 -9 7.81 0.97
 5 18 -8 1.84 0.86
 5 18 -7 0.5 0.84
 5 18 -6 2.66 0.91
 5 18 -5 5.25 0.98
 5 18 -4 10.23 1.11
 5 18 -3 0.18 0.81
 5 18 -2 5.7 0.95
 5 18 -1 9.63 1.06
 5 18 0 10.22 1.08
 5 18 1 9.4 1.06
 5 18 2 6.27 0.97
 5 18 3 0.89 0.83
 5 18 4 10.09 1.12
 5 18 5 5.09 0.99
 5 18 6 2.12 0.88
 5 18 7 0.74 0.85
 5 18 8 2.54 0.87
 5 18 9 6.46 0.95
 5 18 10 1.25 0.79
 5 19 -8 0.63 0.77
 5 19 -7 6.86 0.95
 5 19 -6 9.56 1.03
 5 19 -5 0.69 0.82
 5 19 -4 0.78 0.83
 5 19 -3 1.98 0.87
 5 19 -2 1.42 0.84
 5 19 -1 8.17 1.06
 5 19 0 3.6 0.91
 5 19 1 8.92 1.05
 5 19 2 1 0.85
 5 19 3 2.48 0.88
 5 19 4 0.6 0.83
 5 19 5 0.37 0.82
 5 19 6 9.6 1.04
 5 19 7 6.55 0.94
 5 19 8 -0.2 0.75
 5 20 -6 2.41 0.84
 5 20 -5 8.24 0.94
 5 20 -4 -0.5 0.76
 5 20 -3 2.41 0.85
 5 20 -2 3.92 0.87
 5 20 -1 3.81 0.89
 5 20 0 -0.29 0.78
 5 20 1 4.28 0.89
 5 20 2 2.69 0.87
 5 20 3 2.59 0.85
 5 20 4 0.62 0.76
 5 20 5 8.37 0.95
 5 20 6 1.59 0.84
 6 0 0 759.61 13.39
 6 0 1 106.51 2.12
 6 0 2 168.59 3.19
 6 0 3 58.59 1.34
 6 0 4 35.98 0.98
 6 0 5 23.9 0.8
 6 0 6 31.02 0.96
 6 0 7 8.92 0.58
 6 0 8 135.02 2.89
 6 0 9 104.41 2.42
 6 0 10 1.86 0.58
 6 0 11 11.05 0.82
 6 0 12 0.64 0.63
 6 0 13 2.57 0.72
 6 0 14 1.76 0.73
 6 0 15 10.65 1.04
 6 0 16 0.46 0.81
 6 0 17 6.13 0.97
 6 0 18 14.19 1.21
 6 0 19 15.75 1.21
 6 0 20 2.09 0.83
 6 1 -20 1.72 0.81
 6 1 -19 4.66 0.93
 6 1 -18 9.73 1.1
 6 1 -17 0.58 0.85
 6 1 -16 7.13 1
 6 1 -15 15.98 1.17
 6 1 -14 3.63 0.78
 6 1 -13 15.43 1.02
 6 1 -12 19.03 1.04
 6 1 -11 28.15 1.17
 6 1 -10 194.71 4.05
 6 1 -9 44.83 1.38
 6 1 -8 10.84 0.69
 6 1 -7 64.3 1.59
 6 1 -6 217.82 4.16
 6 1 -5 429.7 7.72
 6 1 -4 93.62 1.97
 6 1 -3 29.29 0.84
 6 1 -2 328.82 5.92
 6 1 -1 421.34 7.46
 6 1 0 1057.21 18.64
 6 1 1 421.51 7.47
 6 1 2 330.25 5.94
 6 1 3 29.18 0.84
 6 1 4 95.08 2
 6 1 5 426.57 7.67
 6 1 6 219.69 4.19
 6 1 7 64.99 1.6
 6 1 8 10.66 0.69
 6 1 9 45.62 1.39
 6 1 10 194.89 4.05
 6 1 11 28.14 1.18
 6 1 12 18.98 1.04
 6 1 13 16.17 1.03
 6 1 14 3.18 0.78
 6 1 15 15.73 1.17
 6 1 16 7.24 1
 6 1 17 1.52 0.86
 6 1 18 11.6 1.13
 6 1 19 3.9 0.91
 6 1 20 3.19 0.83
 6 2 -20 6.93 0.92
 6 2 -19 0.48 0.83
 6 2 -18 1.68 0.89
 6 2 -17 26.37 1.43
 6 2 -16 30.32 1.53
 6 2 -15 12.62 1.1
 6 2 -14 7.08 0.87
 6 2 -13 24.77 1.22
 6 2 -12 91.29 2.4
 6 2 -11 146.82 3.3
 6 2 -10 47.68 1.49
 6 2 -9 14.11 0.81
 6 2 -8 14.92 0.78
 6 2 -7 52.91 1.4
 6 2 -6 42.06 1.16
 6 2 -5 696.19 12.24
 6 2 -4 147.96 2.9
 6 2 -3 190.81 3.6
 6 2 -2 324.47 5.84
 6 2 -1 950.78 16.72
 6 2 0 92.8 1.9
 6 2 1 946.99 16.65
 6 2 2 321.22 5.8
 6 2 3 191.91 3.63
 6 2 4 147.71 2.9
 6 2 5 686.4 12.11
 6 2 6 41.5 1.16
 6 2 7 53.55 1.41
 6 2 8 14.98 0.78
 6 2 9 13.97 0.81
 6 2 10 48.53 1.51
 6 2 11 146.57 3.3
 6 2 12 91.56 2.41
 6 2 13 24.44 1.21
 6 2 14 7.07 0.87
 6 2 15 13.42 1.13
 6 2 16 28.96 1.5
 6 2 17 26.73 1.44
 6 2 18 1.26 0.86
 6 2 19 0.1 0.8
 6 2 20 6.95 0.92
 6 3 -20 0.03 0.75
 6 3 -19 3.55 0.89
 6 3 -18 4.43 0.96
 6 3 -17 9.84 1.06
 6 3 -16 0.66 0.82
 6 3 -15 14.44 1.16
 6 3 -14 4.56 0.86
 6 3 -13 5.41 0.8
 6 3 -12 16.63 1.01
 6 3 -11 3.34 0.67
 6 3 -10 44.24 1.44
 6 3 -9 13.69 0.81
 6 3 -8 426.16 7.87
 6 3 -7 174.57 3.54
 6 3 -6 207.78 4.02
 6 3 -5 7.63 0.53
 6 3 -4 290.7 5.35
 6 3 -3 50.02 1.23
 6 3 -2 462.19 8.17
 6 3 -1 317.95 5.75
 6 3 0 1259.9 22.2
 6 3 1 321.84 5.8
 6 3 2 461.44 8.19
 6 3 3 49.67 1.22
 6 3 4 285.94 5.26
 6 3 5 7.33 0.52
 6 3 6 209.28 4.04
 6 3 7 177.73 3.6
 6 3 8 420.19 7.77
 6 3 9 13.79 0.81
 6 3 10 42.62 1.42
 6 3 11 3.41 0.68
 6 3 12 16.2 1.01
 6 3 13 5.63 0.82
 6 3 14 5.96 0.88
 6 3 15 14.61 1.16
 6 3 16 0.94 0.83
 6 3 17 8.81 1.03
 6 3 18 5.18 0.97
 6 3 19 3.5 0.9
 6 3 20 0.29 0.76
 6 4 -20 20.72 1.19
 6 4 -19 26.75 1.41
 6 4 -18 7.96 1.04
 6 4 -17 22.38 1.35
 6 4 -16 2.01 0.86
 6 4 -15 16.83 1.23
 6 4 -14 6 0.91
 6 4 -13 3.88 0.78
 6 4 -12 31.9 1.33
 6 4 -11 62.14 1.85
 6 4 -10 86.42 2.22
 6 4 -9 34.4 1.23
 6 4 -8 87.39 2.13
 6 4 -7 79.21 1.93
 6 4 -6 406.22 7.39
 6 4 -5 381.31 6.93
 6 4 -4 282.09 5.21
 6 4 -3 442.56 7.88
 6 4 -2 325.38 5.89
 6 4 -1 520.59 9.17
 6 4 0 13.04 0.57
 6 4 1 513.25 9.04
 6 4 2 321.15 5.82
 6 4 3 448.47 8
 6 4 4 280.44 5.19
 6 4 5 381.56 6.94
 6 4 6 404.48 7.37
 6 4 7 77.97 1.91
 6 4 8 88.86 2.15
 6 4 9 34.66 1.24
 6 4 10 84.86 2.2
 6 4 11 61.74 1.84
 6 4 12 32.31 1.34
 6 4 13 4.11 0.79
 6 4 14 5.7 0.88
 6 4 15 16.94 1.22
 6 4 16 3.23 0.9
 6 4 17 20.81 1.31
 6 4 18 9.28 1.07
 6 4 19 25.82 1.39
 6 4 20 19.31 1.17
 6 5 -20 0.55 0.78
 6 5 -19 18.18 1.22
 6 5 -18 2.6 0.9
 6 5 -17 2.99 0.91
 6 5 -16 26.41 1.44
 6 5 -15 72.78 2.34
 6 5 -14 135.42 3.43
 6 5 -13 47.44 1.71
 6 5 -12 126.51 3.08
 6 5 -11 93.15 2.43
 6 5 -10 5.25 0.71
 6 5 -9 12.45 0.82
 6 5 -8 101.82 2.41
 6 5 -7 83 2.03
 6 5 -6 187.8 3.78
 6 5 -5 88.19 2
 6 5 -4 103.61 2.23
 6 5 -3 164.93 3.25
 6 5 -2 9.86 0.55
 6 5 -1 175.77 3.4
 6 5 0 99.58 2.1
 6 5 1 174.88 3.38
 6 5 2 9.32 0.55
 6 5 3 166.41 3.27
 6 5 4 101.58 2.19
 6 5 5 89.27 2.01
 6 5 6 189.42 3.8
 6 5 7 83.51 2.04
 6 5 8 101.82 2.41
 6 5 9 12.33 0.82
 6 5 10 5.53 0.71
 6 5 11 94.05 2.44
 6 5 12 123.96 3.04
 6 5 13 48.51 1.73
 6 5 14 136.95 3.46
 6 5 15 72.18 2.33
 6 5 16 27.49 1.46
 6 5 17 2.51 0.9
 6 5 18 2.88 0.91
 6 5 19 19.09 1.23
 6 5 20 1.24 0.8
 6 6 -19 17.09 1.15
 6 6 -18 6.52 0.99
 6 6 -17 51.76 2
 6 6 -16 6.16 1
 6 6 -15 17.03 1.24
 6 6 -14 0.33 0.83
 6 6 -13 45.59 1.75
 6 6 -12 0.96 0.71
 6 6 -11 46.05 1.6
 6 6 -10 8.81 0.81
 6 6 -9 161.89 3.53
 6 6 -8 19.35 0.95
 6 6 -7 4.14 0.6
 6 6 -6 23.23 0.95
 6 6 -5 57.63 1.54
 6 6 -4 5.3 0.52
 6 6 -3 136.46 2.8
 6 6 -2 184.9 3.6
 6 6 -1 103.89 2.22
 6 6 0 43.49 1.17
 6 6 1 102.5 2.19
 6 6 2 183.92 3.58
 6 6 3 133.91 2.76
 6 6 4 4.71 0.51
 6 6 5 58.63 1.55
 6 6 6 23.15 0.95
 6 6 7 4.03 0.6
 6 6 8 19.06 0.95
 6 6 9 167.94 3.64
 6 6 10 7.62 0.79
 6 6 11 46.84 1.62
 6 6 12 1.06 0.71
 6 6 13 45.49 1.75
 6 6 14 -0.25 0.8
 6 6 15 18.54 1.26
 6 6 16 5.43 0.97
 6 6 17 52.1 2
 6 6 18 7.31 1.01
 6 6 19 18.25 1.19
 6 7 -19 2.1 0.81
 6 7 -18 6.93 0.97
 6 7 -17 3.89 0.96
 6 7 -16 18.42 1.27
 6 7 -15 9.24 1.06
 6 7 -14 19.05 1.28
 6 7 -13 26.87 1.41
 6 7 -12 88.18 2.46
 6 7 -11 35.56 1.43
 6 7 -10 9.01 0.83
 6 7 -9 6.64 0.76
 6 7 -8 2.02 0.63
 6 7 -7 161.74 3.47
 6 7 -6 185.79 3.83
 6 7 -5 68.73 1.78
 6 7 -4 57.31 1.55
 6 7 -3 37.55 1.17
 6 7 -2 4.56 0.51
 6 7 -1 17.75 0.76
 6 7 0 33.49 1.04
 6 7 1 17.42 0.75
 6 7 2 4.82 0.51
 6 7 3 37.57 1.17
 6 7 4 56.74 1.53
 6 7 5 69.62 1.79
 6 7 6 185.24 3.82
 6 7 7 162.4 3.48
 6 7 8 2.49 0.64
 6 7 9 6.35 0.75
 6 7 10 8.89 0.83
 6 7 11 35.64 1.43
 6 7 12 89.2 2.48
 6 7 13 26.66 1.42
 6 7 14 19.16 1.27
 6 7 15 7.84 1.03
 6 7 16 18.04 1.26
 6 7 17 4.9 0.98
 6 7 18 6.03 0.95
 6 7 19 1.24 0.8
 6 8 -19 9.17 0.99
 6 8 -18 15.28 1.14
 6 8 -17 5.13 0.98
 6 8 -16 20 1.3
 6 8 -15 13.39 1.16
 6 8 -14 27.07 1.46
 6 8 -13 31.24 1.53
 6 8 -12 17.31 1.18
 6 8 -11 30.87 1.37
 6 8 -10 24.36 1.2
 6 8 -9 41.85 1.5
 6 8 -8 91.7 2.36
 6 8 -7 10.88 0.81
 6 8 -6 32.31 1.2
 6 8 -5 3.68 0.61
 6 8 -4 6.12 0.63
 6 8 -3 40.8 1.28
 6 8 -2 93.04 2.17
 6 8 -1 91.82 2.14
 6 8 0 4.72 0.56
 6 8 1 89.77 2.11
 6 8 2 92.34 2.16
 6 8 3 39.99 1.26
 6 8 4 6.08 0.63
 6 8 5 4.09 0.61
 6 8 6 31.92 1.2
 6 8 7 11.25 0.82
 6 8 8 91.58 2.35
 6 8 9 41.4 1.49
 6 8 10 25.74 1.23
 6 8 11 32.08 1.39
 6 8 12 19.6 1.22
 6 8 13 33.03 1.55
 6 8 14 28.14 1.48
 6 8 15 11.93 1.13
 6 8 16 19.1 1.29
 6 8 17 6.11 1
 6 8 18 16.18 1.16
 6 8 19 10.14 1.01
 6 9 -18 5.05 0.88
 6 9 -17 1.26 0.86
 6 9 -16 21.19 1.37
 6 9 -15 17.95 1.26
 6 9 -14 3.31 0.91
 6 9 -13 1.43 0.85
 6 9 -12 18.42 1.26
 6 9 -11 3.67 0.8
 6 9 -10 69.52 2.1
 6 9 -9 9.21 0.87
 6 9 -8 16.77 1
 6 9 -7 17.01 0.97
 6 9 -6 5.99 0.72
 6 9 -5 45.18 1.46
 6 9 -4 14.24 0.85
 6 9 -3 43.38 1.38
 6 9 -2 35.05 1.21
 6 9 -1 22.87 0.97
 6 9 0 38.42 1.26
 6 9 1 22.4 0.96
 6 9 2 35.04 1.21
 6 9 3 45.19 1.41
 6 9 4 15.87 0.87
 6 9 5 44.88 1.45
 6 9 6 6.76 0.72
 6 9 7 16.24 0.96
 6 9 8 16.99 1.01
 6 9 9 8.82 0.86
 6 9 10 72.66 2.16
 6 9 11 3 0.8
 6 9 12 19.28 1.27
 6 9 13 0.61 0.83
 6 9 14 3.19 0.92
 6 9 15 19.79 1.29
 6 9 16 22.1 1.38
 6 9 17 1.1 0.85
 6 9 18 4.65 0.87
 6 10 -18 -0.09 0.78
 6 10 -17 3.47 0.88
 6 10 -16 8.65 1.04
 6 10 -15 24.2 1.42
 6 10 -14 26.24 1.44
 6 10 -13 6.68 0.99
 6 10 -12 19.37 1.28
 6 10 -11 35.08 1.6
 6 10 -10 9.47 0.95
 6 10 -9 78.08 2.25
 6 10 -8 21.32 1.14
 6 10 -7 1.79 0.68
 6 10 -6 34.28 1.33
 6 10 -5 145.84 3.28
 6 10 -4 59.76 1.75
 6 10 -3 3.03 0.63
 6 10 -2 7.49 0.72
 6 10 -1 0.6 0.56
 6 10 0 0.85 0.55
 6 10 1 1.15 0.57
 6 10 2 7.34 0.71
 6 10 3 3.23 0.63
 6 10 4 59.44 1.75
 6 10 5 146.78 3.3
 6 10 6 36.01 1.36
 6 10 7 1.91 0.67
 6 10 8 21.13 1.13
 6 10 9 77.34 2.24
 6 10 10 8.51 0.93
 6 10 11 36.52 1.63
 6 10 12 18.99 1.28
 6 10 13 7.03 0.99
 6 10 14 27.55 1.46
 6 10 15 22.8 1.42
 6 10 16 9.63 1.07
 6 10 17 4.04 0.89
 6 10 18 0.72 0.78
 6 11 -17 2.5 0.82
 6 11 -16 8.93 1.04
 6 11 -15 13.65 1.2
 6 11 -14 53.64 1.97
 6 11 -13 5.89 0.97
 6 11 -12 13.86 1.17
 6 11 -11 63.81 2.17
 6 11 -10 24.3 1.38
 6 11 -9 72.51 2.19
 6 11 -8 3.07 0.77
 6 11 -7 16.63 1.04
 6 11 -6 12.89 0.94
 6 11 -5 3.55 0.72
 6 11 -4 63.82 1.88
 6 11 -3 7.14 0.77
 6 11 -2 32.3 1.27
 6 11 -1 98.81 2.46
 6 11 0 74.8 2.04
 6 11 1 96.47 2.42
 6 11 2 32.79 1.28
 6 11 3 7.74 0.78
 6 11 4 63.74 1.88
 6 11 5 3.71 0.73
 6 11 6 13.91 0.96
 6 11 7 17.22 1.05
 6 11 8 3.71 0.77
 6 11 9 71.47 2.18
 6 11 10 22.9 1.34
 6 11 11 62.64 2.15
 6 11 12 13.41 1.15
 6 11 13 5.43 0.95
 6 11 14 52 1.94
 6 11 15 14.69 1.21
 6 11 16 8.41 1.01
 6 11 17 1.86 0.81
 6 12 -16 24.69 1.32
 6 12 -15 8.25 1.03
 6 12 -14 9.32 1.11
 6 12 -13 0.18 0.83
 6 12 -12 30.59 1.54
 6 12 -11 6.73 1
 6 12 -10 5.11 0.96
 6 12 -9 30.92 1.52
 6 12 -8 15.85 1.14
 6 12 -7 8.44 0.91
 6 12 -6 43.13 1.6
 6 12 -5 12.38 0.96
 6 12 -4 59.03 1.86
 6 12 -3 27.6 1.25
 6 12 -2 33.82 1.35
 6 12 -1 44.58 1.55
 6 12 0 42.18 1.5
 6 12 1 45.09 1.56
 6 12 2 32.82 1.33
 6 12 3 27.75 1.25
 6 12 4 59.2 1.86
 6 12 5 11.88 0.94
 6 12 6 42.53 1.58
 6 12 7 8.53 0.91
 6 12 8 15.22 1.14
 6 12 9 30.51 1.51
 6 12 10 4.61 0.94
 6 12 11 6.44 0.99
 6 12 12 30.52 1.53
 6 12 13 -0.16 0.82
 6 12 14 11.01 1.14
 6 12 15 7.52 1.02
 6 12 16 25.78 1.34
 6 13 -16 2.6 0.81
 6 13 -15 5.65 0.91
 6 13 -14 1.84 0.88
 6 13 -13 6.59 1.02
 6 13 -12 2.1 0.88
 6 13 -11 1.11 0.84
 6 13 -10 -0.52 0.84
 6 13 -9 76.75 2.42
 6 13 -8 65.3 2.2
 6 13 -7 38.86 1.67
 6 13 -6 37.25 1.58
 6 13 -5 0.9 0.72
 6 13 -4 127.6 3.14
 6 13 -3 48.26 1.7
 6 13 -2 32.93 1.39
 6 13 -1 27.03 1.27
 6 13 0 17.6 1.07
 6 13 1 28.08 1.28
 6 13 2 32.21 1.38
 6 13 3 48.91 1.71
 6 13 4 127.85 3.14
 6 13 5 0.32 0.73
 6 13 6 37.33 1.58
 6 13 7 39.36 1.68
 6 13 8 66.33 2.22
 6 13 9 74.39 2.38
 6 13 10 1.49 0.87
 6 13 11 0.9 0.83
 6 13 12 3.12 0.9
 6 13 13 6.35 1.01
 6 13 14 1.61 0.86
 6 13 15 5.26 0.92
 6 13 16 0.62 0.79
 6 14 -15 0.63 0.74
 6 14 -14 5.84 0.93
 6 14 -13 11.23 1.1
 6 14 -12 5.72 0.99
 6 14 -11 7.01 0.99
 6 14 -10 10.22 1.1
 6 14 -9 15.49 1.22
 6 14 -8 6.85 1.03
 6 14 -7 11.28 1.11
 6 14 -6 2.28 0.87
 6 14 -5 34.23 1.57
 6 14 -4 9.92 1
 6 14 -3 37.31 1.59
 6 14 -2 117.17 3
 6 14 -1 80.81 2.34
 6 14 0 16.16 1.09
 6 14 1 80.32 2.32
 6 14 2 117.04 2.99
 6 14 3 36.46 1.58
 6 14 4 8.6 0.97
 6 14 5 33.34 1.56
 6 14 6 1.28 0.87
 6 14 7 12.23 1.13
 6 14 8 7.33 1.01
 6 14 9 17.73 1.24
 6 14 10 10.45 1.09
 6 14 11 6.91 1
 6 14 12 5.7 1
 6 14 13 9.7 1.07
 6 14 14 6.21 0.93
 6 14 15 0.43 0.75
 6 15 -14 3.56 0.86
 6 15 -13 0.85 0.79
 6 15 -12 7.76 1.03
 6 15 -11 2.97 0.92
 6 15 -10 8.46 1.08
 6 15 -9 7.49 1.01
 6 15 -8 4.93 0.97
 6 15 -7 35.52 1.64
 6 15 -6 7.75 1.03
 6 15 -5 15.76 1.21
 6 15 -4 2.65 0.89
 6 15 -3 19.8 1.28
 6 15 -2 10.44 1.08
 6 15 -1 16.76 1.21
 6 15 0 13.52 1.14
 6 15 1 17.44 1.22
 6 15 2 9.21 1.05
 6 15 3 18.07 1.25
 6 15 4 2.51 0.87
 6 15 5 14.75 1.18
 6 15 6 7.52 1.02
 6 15 7 34.74 1.61
 6 15 8 3.94 0.94
 6 15 9 5.04 0.97
 6 15 10 9.85 1.11
 6 15 11 3.47 0.93
 6 15 12 8.37 1.03
 6 15 13 -0.56 0.78
 6 15 14 3.64 0.84
 6 16 -13 -0.17 0.78
 6 16 -12 9.42 0.99
 6 16 -11 1.83 0.86
 6 16 -10 0.35 0.85
 6 16 -9 17.95 1.29
 6 16 -8 12.47 1.13
 6 16 -7 2.74 0.92
 6 16 -6 6.87 1.01
 6 16 -5 3.84 0.94
 6 16 -4 24.36 1.41
 6 16 -3 26.55 1.45
 6 16 -2 27.3 1.46
 6 16 -1 5.9 0.99
 6 16 0 9.07 1.05
 6 16 1 6.92 1
 6 16 2 28.71 1.49
 6 16 3 27.12 1.47
 6 16 4 23.59 1.39
 6 16 5 3.58 0.94
 6 16 6 7.06 1
 6 16 7 2.76 0.91
 6 16 8 12.21 1.12
 6 16 9 19.37 1.31
 6 16 10 0.5 0.84
 6 16 11 0.93 0.83
 6 16 12 9.39 0.99
 6 16 13 -0.53 0.76
 6 17 -11 1.29 0.78
 6 17 -10 6.3 0.94
 6 17 -9 4.67 0.94
 6 17 -8 3.35 0.9
 6 17 -7 5.47 1
 6 17 -6 1.87 0.91
 6 17 -5 11.99 1.1
 6 17 -4 2.39 0.88
 6 17 -3 8.63 1.05
 6 17 -2 18.53 1.28
 6 17 -1 7.15 1.02
 6 17 0 3.6 0.93
 6 17 1 6.55 1.01
 6 17 2 18.34 1.27
 6 17 3 8.73 1.04
 6 17 4 2.15 0.89
 6 17 5 10.13 1.08
 6 17 6 1.56 0.91
 6 17 7 4.2 0.99
 6 17 8 2.53 0.91
 6 17 9 5 0.95
 6 17 10 6.22 0.94
 6 17 11 -0.23 0.76
 6 18 -10 -0.42 0.77
 6 18 -9 0.93 0.79
 6 18 -8 3.04 0.85
 6 18 -7 8.46 1.01
 6 18 -6 6.37 0.99
 6 18 -5 4.12 0.96
 6 18 -4 1.66 0.88
 6 18 -3 7.47 1.04
 6 18 -2 1.36 0.89
 6 18 -1 10.59 1.14
 6 18 0 3.07 0.95
 6 18 1 11.31 1.14
 6 18 2 1.1 0.88
 6 18 3 8.96 1.07
 6 18 4 0.84 0.87
 6 18 5 4.68 0.95
 6 18 6 6.04 0.98
 6 18 7 9.02 1.02
 6 18 8 2.7 0.85
 6 18 9 0.82 0.77
 6 18 10 -0.65 0.76
 6 19 -8 6.88 0.94
 6 19 -7 7.07 0.93
 6 19 -6 1.95 0.83
 6 19 -5 7.1 0.96
 6 19 -4 1.92 0.85
 6 19 -3 9.86 1.06
 6 19 -2 19.5 1.28
 6 19 -1 1.07 0.86
 6 19 0 14.42 1.18
 6 19 1 1.03 0.85
 6 19 2 18.45 1.26
 6 19 3 10.09 1.07
 6 19 4 1.74 0.85
 6 19 5 7.22 0.96
 6 19 6 2.34 0.83
 6 19 7 7.88 0.94
 6 19 8 5.56 0.91
 6 20 -5 8.24 0.97
 6 20 -4 9.71 0.98
 6 20 -3 0.3 0.78
 6 20 -2 7.87 0.96
 6 20 -1 0.98 0.79
 6 20 0 12.49 1.07
 6 20 1 1.62 0.79
 6 20 2 6.53 0.93
 6 20 3 1.04 0.78
 6 20 4 9.81 0.97
 6 20 5 9.55 1
 7 0 1 1089.98 19.12
 7 0 2 1420.44 24.93
 7 0 3 86.6 1.88
 7 0 4 153.82 3.05
 7 0 5 16.95 0.71
 7 0 6 894.22 15.75
 7 0 7 69.23 1.76
 7 0 8 26.87 1.04
 7 0 9 52.99 1.57
 7 0 10 53.56 1.63
 7 0 11 161.9 3.6
 7 0 12 78.99 2.21
 7 0 13 18.82 1.12
 7 0 14 32.65 1.49
 7 0 15 5.93 0.95
 7 0 16 0.47 0.83
 7 0 17 30.54 1.51
 7 0 18 1.42 0.86
 7 0 19 15.44 1.16
 7 0 20 13.86 1.07
 7 1 -20 3.56 0.84
 7 1 -19 9.99 1.05
 7 1 -18 9.63 1.08
 7 1 -17 -0.24 0.82
 7 1 -16 9.93 1.06
 7 1 -15 6.67 0.99
 7 1 -14 83.22 2.46
 7 1 -13 28.67 1.32
 7 1 -12 19.89 1.1
 7 1 -11 41.05 1.46
 7 1 -10 96.05 2.39
 7 1 -9 19.5 0.94
 7 1 -8 399.01 7.42
 7 1 -7 578.01 10.36
 7 1 -6 274.41 5.16
 7 1 -5 80.97 1.84
 7 1 -4 204.54 3.9
 7 1 -3 911.27 16
 7 1 -2 127.94 2.56
 7 1 -1 254.88 4.69
 7 1 0 937.88 16.44
 7 1 1 252.27 4.64
 7 1 2 127.77 2.56
 7 1 3 906.85 15.92
 7 1 4 203.33 3.88
 7 1 5 81.86 1.86
 7 1 6 272.02 5.12
 7 1 7 581.51 10.43
 7 1 8 404.73 7.51
 7 1 9 18.51 0.93
 7 1 10 96.64 2.4
 7 1 11 40.75 1.46
 7 1 12 19.47 1.09
 7 1 13 28.73 1.34
 7 1 14 83.1 2.46
 7 1 15 6.9 0.99
 7 1 16 9.15 1.05
 7 1 17 -0.67 0.81
 7 1 18 9.76 1.09
 7 1 19 8.94 1.04
 7 1 20 4.4 0.85
 7 2 -20 12.89 1.03
 7 2 -19 5.01 0.93
 7 2 -18 0.57 0.86
 7 2 -17 37.44 1.66
 7 2 -16 23.99 1.41
 7 2 -15 32.05 1.55
 7 2 -14 4.78 0.89
 7 2 -13 258.72 5.4
 7 2 -12 4.09 0.75
 7 2 -11 118.73 2.86
 7 2 -10 1.89 0.62
 7 2 -9 18.63 0.93
 7 2 -8 343.06 6.48
 7 2 -7 25.32 0.98
 7 2 -6 9.83 0.65
 7 2 -5 126.84 2.64
 7 2 -4 31.38 0.96
 7 2 -3 311.54 5.7
 7 2 -2 174.74 3.37
 7 2 -1 694.69 12.18
 7 2 0 6.93 0.48
 7 2 1 696.64 12.21
 7 2 2 176.44 3.4
 7 2 3 309.83 5.68
 7 2 4 31.57 0.96
 7 2 5 129.68 2.69
 7 2 6 10.04 0.65
 7 2 7 25.57 0.98
 7 2 8 340.01 6.44
 7 2 9 18.74 0.94
 7 2 10 1.06 0.6
 7 2 11 120.23 2.89
 7 2 12 3.28 0.74
 7 2 13 264.36 5.5
 7 2 14 5.56 0.9
 7 2 15 33.55 1.58
 7 2 16 24.85 1.41
 7 2 17 37.36 1.66
 7 2 18 0.73 0.86
 7 2 19 5.62 0.94
 7 2 20 13.36 1.04
 7 3 -20 1.17 0.81
 7 3 -19 8.56 1.01
 7 3 -18 22.67 1.37
 7 3 -17 10.83 1.09
 7 3 -16 29.82 1.51
 7 3 -15 36.51 1.65
 7 3 -14 2.08 0.85
 7 3 -13 65.43 2.04
 7 3 -12 76.99 2.2
 7 3 -11 26.32 1.2
 7 3 -10 45.46 1.51
 7 3 -9 22.57 1.03
 7 3 -8 66.92 1.79
 7 3 -7 115.43 2.58
 7 3 -6 163.39 3.35
 7 3 -5 71.23 1.7
 7 3 -4 51.04 1.32
 7 3 -3 301.78 5.54
 7 3 -2 20.23 0.74
 7 3 -1 145.83 2.88
 7 3 0 9.55 0.54
 7 3 1 146.84 2.89
 7 3 2 20.23 0.74
 7 3 3 300.57 5.53
 7 3 4 51.32 1.33
 7 3 5 71.56 1.71
 7 3 6 159.82 3.29
 7 3 7 115.9 2.59
 7 3 8 68.49 1.82
 7 3 9 22.67 1.03
 7 3 10 46.58 1.53
 7 3 11 26.75 1.21
 7 3 12 78.74 2.23
 7 3 13 63.44 2
 7 3 14 3.27 0.88
 7 3 15 36.47 1.65
 7 3 16 28.87 1.49
 7 3 17 11.69 1.12
 7 3 18 23.32 1.38
 7 3 19 9.7 1.01
 7 3 20 0.2 0.8
 7 4 -19 4.47 0.89
 7 4 -18 7.06 1.02
 7 4 -17 6.67 0.98
 7 4 -16 5.83 0.96
 7 4 -15 18.14 1.26
 7 4 -14 12.85 1.12
 7 4 -13 26.09 1.29
 7 4 -12 7.5 0.87
 7 4 -11 23.79 1.16
 7 4 -10 13.26 0.9
 7 4 -9 43.94 1.44
 7 4 -8 190.69 3.95
 7 4 -7 78.73 1.97
 7 4 -6 44.8 1.33
 7 4 -5 105.27 2.34
 7 4 -4 113.35 2.41
 7 4 -3 98.17 2.13
 7 4 -2 120.96 2.5
 7 4 -1 103.16 2.18
 7 4 0 1.3 0.4
 7 4 1 104.77 2.21
 7 4 2 119.65 2.47
 7 4 3 98.35 2.13
 7 4 4 112.73 2.4
 7 4 5 105.5 2.35
 7 4 6 43.29 1.31
 7 4 7 78 1.96
 7 4 8 190.56 3.94
 7 4 9 42.12 1.42
 7 4 10 13.32 0.89
 7 4 11 24.02 1.17
 7 4 12 7.9 0.87
 7 4 13 25.83 1.29
 7 4 14 13.21 1.13
 7 4 15 18.14 1.26
 7 4 16 4.96 0.96
 7 4 17 6.07 0.99
 7 4 18 7.57 1.02
 7 4 19 5.08 0.91
 7 5 -19 0.35 0.78
 7 5 -18 10.94 1.09
 7 5 -17 35.18 1.66
 7 5 -16 18.57 1.28
 7 5 -15 10.09 1.07
 7 5 -14 37.1 1.65
 7 5 -13 6.37 0.91
 7 5 -12 71.47 2.14
 7 5 -11 51.25 1.71
 7 5 -10 30.03 1.26
 7 5 -9 36.73 1.34
 7 5 -8 15.79 0.88
 7 5 -7 19.86 0.94
 7 5 -6 32.38 1.14
 7 5 -5 25.49 0.97
 7 5 -4 39.56 1.2
 7 5 -3 27.52 0.94
 7 5 -2 29.91 0.96
 7 5 -1 28.49 0.93
 7 5 0 258.74 4.83
 7 5 1 28.88 0.93
 7 5 2 30.58 0.97
 7 5 3 27.87 0.94
 7 5 4 39.35 1.2
 7 5 5 25.22 0.97
 7 5 6 31.94 1.13
 7 5 7 19.33 0.92
 7 5 8 14.89 0.87
 7 5 9 35.81 1.32
 7 5 10 30.38 1.27
 7 5 11 49.95 1.69
 7 5 12 69.93 2.1
 7 5 13 6.2 0.91
 7 5 14 36.06 1.63
 7 5 15 9.02 1.06
 7 5 16 19.47 1.29
 7 5 17 35.57 1.67
 7 5 18 12.55 1.13
 7 5 19 0.88 0.79
 7 6 -19 3.24 0.81
 7 6 -18 6.93 0.99
 7 6 -17 13.98 1.2
 7 6 -16 0.23 0.82
 7 6 -15 14.78 1.18
 7 6 -14 21.47 1.32
 7 6 -13 31.23 1.51
 7 6 -12 0.39 0.71
 7 6 -11 3.58 0.77
 7 6 -10 7.6 0.82
 7 6 -9 45.29 1.53
 7 6 -8 42.4 1.43
 7 6 -7 100.53 2.42
 7 6 -6 96.1 2.3
 7 6 -5 25.72 1.01
 7 6 -4 130.54 2.81
 7 6 -3 1.41 0.49
 7 6 -2 101.17 2.26
 7 6 -1 0.83 0.44
 7 6 0 22.15 0.84
 7 6 1 1.12 0.44
 7 6 2 100.1 2.25
 7 6 3 1.48 0.48
 7 6 4 130.45 2.81
 7 6 5 25.15 1
 7 6 6 96.53 2.31
 7 6 7 103.48 2.47
 7 6 8 41.66 1.42
 7 6 9 43.97 1.5
 7 6 10 7.09 0.81
 7 6 11 3.85 0.76
 7 6 12 0.46 0.7
 7 6 13 31.52 1.51
 7 6 14 20.21 1.3
 7 6 15 14.48 1.19
 7 6 16 1.06 0.84
 7 6 17 14.01 1.2
 7 6 18 7.82 1
 7 6 19 2.31 0.81
 7 7 -19 0.49 0.78
 7 7 -18 18.05 1.2
 7 7 -17 1.58 0.87
 7 7 -16 1.91 0.87
 7 7 -15 0.21 0.82
 7 7 -14 19.44 1.29
 7 7 -13 8.29 1.02
 7 7 -12 55.84 1.95
 7 7 -11 25.62 1.27
 7 7 -10 77.18 2.19
 7 7 -9 8.21 0.83
 7 7 -8 111.68 2.7
 7 7 -7 13.1 0.86
 7 7 -6 28.86 1.14
 7 7 -5 19.48 0.93
 7 7 -4 21.05 0.93
 7 7 -3 24.79 0.98
 7 7 -2 105.75 2.39
 7 7 -1 16.66 0.8
 7 7 0 10.93 0.68
 7 7 1 15.61 0.79
 7 7 2 105.68 2.39
 7 7 3 23.83 0.96
 7 7 4 20.88 0.93
 7 7 5 19.57 0.93
 7 7 6 28.96 1.14
 7 7 7 15.45 0.91
 7 7 8 113.48 2.73
 7 7 9 8.99 0.84
 7 7 10 78.31 2.21
 7 7 11 25.53 1.26
 7 7 12 53.83 1.92
 7 7 13 8.18 1.02
 7 7 14 19.97 1.3
 7 7 15 1.29 0.85
 7 7 16 1.87 0.87
 7 7 17 1.78 0.88
 7 7 18 19.18 1.22
 7 7 19 0.67 0.78
 7 8 -18 2.01 0.8
 7 8 -17 4.21 0.92
 7 8 -16 61.09 2.16
 7 8 -15 10.71 1.09
 7 8 -14 15.44 1.19
 7 8 -13 28.09 1.48
 7 8 -12 39.65 1.69
 7 8 -11 15.38 1.07
 7 8 -10 8.15 0.88
 7 8 -9 5.53 0.79
 7 8 -8 18.87 1.05
 7 8 -7 46.99 1.55
 7 8 -6 2.24 0.62
 7 8 -5 11.43 0.8
 7 8 -4 43.13 1.39
 7 8 -3 47.28 1.44
 7 8 -2 137.32 2.99
 7 8 -1 3.91 0.58
 7 8 0 3.75 0.58
 7 8 1 3.74 0.58
 7 8 2 136.14 2.97
 7 8 3 46.1 1.42
 7 8 4 42.13 1.37
 7 8 5 11.67 0.8
 7 8 6 1.85 0.62
 7 8 7 46.38 1.54
 7 8 8 18.81 1.04
 7 8 9 5.66 0.78
 7 8 10 8.08 0.88
 7 8 11 16.28 1.1
 7 8 12 41.56 1.72
 7 8 13 28.16 1.47
 7 8 14 14.59 1.18
 7 8 15 10.4 1.08
 7 8 16 63.72 2.2
 7 8 17 3.4 0.9
 7 8 18 0.91 0.78
 7 9 -18 8.05 0.93
 7 9 -17 2.64 0.85
 7 9 -16 1.18 0.85
 7 9 -15 6.54 0.99
 7 9 -14 35.91 1.64
 7 9 -13 3.23 0.92
 7 9 -12 48.64 1.88
 7 9 -11 6.91 0.94
 7 9 -10 2.3 0.75
 7 9 -9 48.81 1.71
 7 9 -8 2.51 0.72
 7 9 -7 32.04 1.31
 7 9 -6 54.79 1.7
 7 9 -5 11.19 0.84
 7 9 -4 19.09 0.98
 7 9 -3 36.56 1.29
 7 9 -2 42.64 1.39
 7 9 -1 31.03 1.17
 7 9 0 34.29 1.23
 7 9 1 31.53 1.18
 7 9 2 43.11 1.41
 7 9 3 37.54 1.31
 7 9 4 18.62 0.97
 7 9 5 11.48 0.84
 7 9 6 55.43 1.72
 7 9 7 33.34 1.33
 7 9 8 2.37 0.71
 7 9 9 48.94 1.7
 7 9 10 1.96 0.75
 7 9 11 7.17 0.95
 7 9 12 50.08 1.91
 7 9 13 3.8 0.92
 7 9 14 34.48 1.62
 7 9 15 5.63 0.97
 7 9 16 0.63 0.84
 7 9 17 1.65 0.84
 7 9 18 8.18 0.92
 7 10 -17 2.75 0.82
 7 10 -16 4.89 0.93
 7 10 -15 0.25 0.85
 7 10 -14 -0.96 0.81
 7 10 -13 3.95 0.92
 7 10 -12 4.42 0.94
 7 10 -11 0.41 0.83
 7 10 -10 10.7 1.03
 7 10 -9 57.48 1.9
 7 10 -8 26.91 1.28
 7 10 -7 28.9 1.29
 7 10 -6 38.87 1.46
 7 10 -5 17.7 1.02
 7 10 -4 0.94 0.62
 7 10 -3 7.01 0.75
 7 10 -2 24.67 1.1
 7 10 -1 43.28 1.44
 7 10 0 57.82 1.71
 7 10 1 44.06 1.46
 7 10 2 24.52 1.11
 7 10 3 7.18 0.75
 7 10 4 0.44 0.61
 7 10 5 17.41 1.01
 7 10 6 38.26 1.45
 7 10 7 29.24 1.3
 7 10 8 26.83 1.27
 7 10 9 58.94 1.93
 7 10 10 10.25 1.02
 7 10 11 0.7 0.82
 7 10 12 5.52 0.97
 7 10 13 3.73 0.91
 7 10 14 0.25 0.83
 7 10 15 0.42 0.84
 7 10 16 6.09 0.95
 7 10 17 1.7 0.81
 7 11 -17 11.3 1.03
 7 11 -16 0.22 0.8
 7 11 -15 18.07 1.26
 7 11 -14 1 0.89
 7 11 -13 3.38 0.92
 7 11 -12 3.46 0.92
 7 11 -11 13.18 1.16
 7 11 -10 6.79 0.99
 7 11 -9 36.91 1.6
 7 11 -8 5.02 0.84
 7 11 -7 4.8 0.81
 7 11 -6 27.57 1.28
 7 11 -5 5.81 0.8
 7 11 -4 19.68 1.08
 7 11 -3 54.78 1.74
 7 11 -2 6.86 0.78
 7 11 -1 17.67 1.01
 7 11 0 44 1.52
 7 11 1 18.47 1.02
 7 11 2 6.97 0.78
 7 11 3 53.15 1.71
 7 11 4 19.97 1.09
 7 11 5 5.7 0.79
 7 11 6 27.7 1.28
 7 11 7 5.21 0.81
 7 11 8 4.08 0.82
 7 11 9 38.22 1.62
 7 11 10 7.54 1.01
 7 11 11 13.49 1.15
 7 11 12 3.98 0.92
 7 11 13 3.95 0.92
 7 11 14 -0.17 0.85
 7 11 15 17.25 1.23
 7 11 16 1.11 0.81
 7 11 17 9.46 1.01
 7 12 -16 1.13 0.79
 7 12 -15 16.38 1.19
 7 12 -14 0.92 0.86
 7 12 -13 20.78 1.36
 7 12 -12 1.74 0.88
 7 12 -11 15.95 1.22
 7 12 -10 1.52 0.88
 7 12 -9 0.84 0.83
 7 12 -8 11.71 1.09
 7 12 -7 13.21 1.07
 7 12 -6 8.19 0.91
 7 12 -5 18.71 1.11
 7 12 -4 17.12 1.07
 7 12 -3 47.24 1.66
 7 12 -2 2.42 0.69
 7 12 -1 1.37 0.67
 7 12 0 1.02 0.67
 7 12 1 1.23 0.67
 7 12 2 2.72 0.71
 7 12 3 47.04 1.65
 7 12 4 16.73 1.06
 7 12 5 18.59 1.11
 7 12 6 8.39 0.91
 7 12 7 13.54 1.08
 7 12 8 11.97 1.1
 7 12 9 0.32 0.82
 7 12 10 1.78 0.86
 7 12 11 14.77 1.19
 7 12 12 1.43 0.86
 7 12 13 22.55 1.4
 7 12 14 0.3 0.83
 7 12 15 15.77 1.16
 7 12 16 2.06 0.79
 7 13 -15 1.97 0.8
 7 13 -14 1.69 0.84
 7 13 -13 1.5 0.88
 7 13 -12 9.97 1.11
 7 13 -11 3.52 0.9
 7 13 -10 12.05 1.14
 7 13 -9 3.22 0.91
 7 13 -8 5.16 0.96
 7 13 -7 65.04 2.19
 7 13 -6 39.14 1.68
 7 13 -5 2.73 0.83
 7 13 -4 2.33 0.79
 7 13 -3 25.07 1.27
 7 13 -2 33.08 1.42
 7 13 -1 3.16 0.76
 7 13 0 14.9 1.04
 7 13 1 3.31 0.77
 7 13 2 32.47 1.41
 7 13 3 25.79 1.29
 7 13 4 2.85 0.79
 7 13 5 3.45 0.85
 7 13 6 38.24 1.66
 7 13 7 66.67 2.22
 7 13 8 3.89 0.93
 7 13 9 3.13 0.9
 7 13 10 11.72 1.13
 7 13 11 2.28 0.89
 7 13 12 9.52 1.11
 7 13 13 3.2 0.9
 7 13 14 2.4 0.86
 7 13 15 0.49 0.77
 7 14 -14 -0.42 0.77
 7 14 -13 19.72 1.26
 7 14 -12 3.57 0.93
 7 14 -11 30.39 1.57
 7 14 -10 2.62 0.92
 7 14 -9 2.95 0.9
 7 14 -8 4.81 0.96
 7 14 -7 7.63 1.03
 7 14 -6 7.68 1.02
 7 14 -5 10.71 1.09
 7 14 -4 13.59 1.13
 7 14 -3 49.9 1.89
 7 14 -2 6.68 0.94
 7 14 -1 62.09 2.08
 7 14 0 13.96 1.09
 7 14 1 60.63 2.05
 7 14 2 6.99 0.95
 7 14 3 49.76 1.88
 7 14 4 13.97 1.14
 7 14 5 10.84 1.08
 7 14 6 7.66 1.01
 7 14 7 8.44 1.03
 7 14 8 4.57 0.96
 7 14 9 2.62 0.92
 7 14 10 4 0.94
 7 14 11 29.98 1.56
 7 14 12 1.37 0.88
 7 14 13 18.35 1.24
 7 14 14 0.43 0.78
 7 15 -13 1.21 0.8
 7 15 -12 3.27 0.9
 7 15 -11 5.57 0.96
 7 15 -10 8.72 1.08
 7 15 -9 45.35 1.81
 7 15 -8 21.87 1.36
 7 15 -7 12.29 1.16
 7 15 -6 28.17 1.49
 7 15 -5 4.68 0.95
 7 15 -4 3.49 0.92
 7 15 -3 4.93 0.95
 7 15 -2 9.97 1.08
 7 15 -1 42.43 1.76
 7 15 0 15.26 1.2
 7 15 1 41.82 1.75
 7 15 2 9.97 1.07
 7 15 3 4.38 0.93
 7 15 4 3.04 0.91
 7 15 5 4.67 0.95
 7 15 6 29.63 1.51
 7 15 7 14.51 1.18
 7 15 8 22.08 1.35
 7 15 9 44.01 1.79
 7 15 10 8.5 1.09
 7 15 11 4.89 0.95
 7 15 12 3.88 0.89
 7 15 13 2.04 0.81
 7 16 -12 8.4 0.95
 7 16 -11 6.73 0.94
 7 16 -10 4.27 0.93
 7 16 -9 1.13 0.88
 7 16 -8 9.36 1.09
 7 16 -7 1.45 0.88
 7 16 -6 58.11 2.07
 7 16 -5 19.23 1.31
 7 16 -4 54.14 2.01
 7 16 -3 4.17 0.95
 7 16 -2 18.6 1.28
 7 16 -1 40.58 1.76
 7 16 0 13.21 1.17
 7 16 1 40.77 1.75
 7 16 2 18.52 1.27
 7 16 3 4.03 0.95
 7 16 4 53.04 1.99
 7 16 5 19.2 1.31
 7 16 6 58.26 2.08
 7 16 7 1.78 0.88
 7 16 8 9.75 1.1
 7 16 9 2.51 0.9
 7 16 10 4.6 0.93
 7 16 11 5.52 0.92
 7 16 12 8.38 0.95
 7 17 -11 2.54 0.83
 7 17 -10 6.94 0.94
 7 17 -9 11.01 1.06
 7 17 -8 21.34 1.33
 7 17 -7 37.71 1.68
 7 17 -6 -0.34 0.86
 7 17 -5 13.52 1.2
 7 17 -4 3.37 0.91
 7 17 -3 7.32 1.02
 7 17 -2 12.62 1.16
 7 17 -1 19.6 1.32
 7 17 0 85.02 2.58
 7 17 1 20.01 1.32
 7 17 2 14.14 1.17
 7 17 3 5.66 0.98
 7 17 4 2.8 0.9
 7 17 5 12.42 1.17
 7 17 6 0.27 0.87
 7 17 7 35.34 1.64
 7 17 8 21.41 1.32
 7 17 9 9.77 1.03
 7 17 10 7.01 0.94
 7 17 11 1.32 0.81
 7 18 -9 2.15 0.81
 7 18 -8 3.22 0.86
 7 18 -7 3.33 0.86
 7 18 -6 1.3 0.86
 7 18 -5 30.21 1.5
 7 18 -4 15.67 1.22
 7 18 -3 11.9 1.13
 7 18 -2 15.73 1.24
 7 18 -1 9.34 1.09
 7 18 0 0.92 0.89
 7 18 1 9.46 1.09
 7 18 2 15.09 1.22
 7 18 3 11.19 1.12
 7 18 4 16.13 1.22
 7 18 5 29.92 1.5
 7 18 6 0.81 0.85
 7 18 7 3.51 0.86
 7 18 8 2.07 0.82
 7 18 9 2.52 0.8
 7 19 -7 12.18 1.06
 7 19 -6 1.6 0.8
 7 19 -5 6.09 0.92
 7 19 -4 2.03 0.83
 7 19 -3 1.62 0.82
 7 19 -2 1.61 0.83
 7 19 -1 1.66 0.85
 7 19 0 31.32 1.51
 7 19 1 1.27 0.82
 7 19 2 0.9 0.82
 7 19 3 1.24 0.81
 7 19 4 1.65 0.81
 7 19 5 5.85 0.91
 7 19 6 1.89 0.79
 7 19 7 12.24 1.05
 7 20 -3 0.68 0.79
 7 20 -2 0.12 0.76
 7 20 -1 1.99 0.8
 7 20 0 -0.38 0.75
 7 20 1 2.12 0.8
 7 20 2 1.1 0.76
 7 20 3 -0.07 0.78
 8 0 0 52.38 1.32
 8 0 1 258.05 4.8
 8 0 2 149.43 2.98
 8 0 3 5.96 0.51
 8 0 4 53.96 1.4
 8 0 5 217.33 4.25
 8 0 6 9.07 0.67
 8 0 7 0.08 0.5
 8 0 8 128.15 2.88
 8 0 9 16.25 0.92
 8 0 10 6.22 0.74
 8 0 11 34.38 1.38
 8 0 12 11.79 0.96
 8 0 13 60.75 1.97
 8 0 14 20.49 1.29
 8 0 15 2.85 0.9
 8 0 16 2.29 0.87
 8 0 17 2.52 0.88
 8 0 18 33.28 1.58
 8 0 19 0.83 0.8
 8 1 -19 13.22 1.09
 8 1 -18 14.14 1.16
 8 1 -17 8.64 1.02
 8 1 -16 1.67 0.86
 8 1 -15 3.24 0.9
 8 1 -14 9.35 1.03
 8 1 -13 73.91 2.21
 8 1 -12 8.01 0.89
 8 1 -11 12.27 0.92
 8 1 -10 9.34 0.81
 8 1 -9 3.04 0.64
 8 1 -8 15.64 0.87
 8 1 -7 115.59 2.62
 8 1 -6 21.01 0.9
 8 1 -5 108.15 2.4
 8 1 -4 177.51 3.51
 8 1 -3 50.81 1.33
 8 1 -2 35.56 1.04
 8 1 -1 29.19 0.92
 8 1 0 123.07 2.52
 8 1 1 28.99 0.92
 8 1 2 34.44 1.03
 8 1 3 51.25 1.33
 8 1 4 175.41 3.48
 8 1 5 108.35 2.41
 8 1 6 19.95 0.89
 8 1 7 114.97 2.61
 8 1 8 15.17 0.86
 8 1 9 3.44 0.65
 8 1 10 9.42 0.82
 8 1 11 12.16 0.92
 8 1 12 8.48 0.88
 8 1 13 73.87 2.21
 8 1 14 9.79 1.04
 8 1 15 3.98 0.91
 8 1 16 1.66 0.86
 8 1 17 7.26 0.99
 8 1 18 12.69 1.13
 8 1 19 12.65 1.08
 8 2 -19 19.42 1.22
 8 2 -18 7.09 1.02
 8 2 -17 0.49 0.87
 8 2 -16 3.28 0.92
 8 2 -15 21.23 1.32
 8 2 -14 30.72 1.51
 8 2 -13 2.25 0.82
 8 2 -12 20.08 1.14
 8 2 -11 14.83 0.99
 8 2 -10 47.21 1.57
 8 2 -9 28.47 1.17
 8 2 -8 89.34 2.22
 8 2 -7 22.17 0.97
 8 2 -6 73.57 1.85
 8 2 -5 243.82 4.71
 8 2 -4 57.73 1.48
 8 2 -3 124.12 2.59
 8 2 -2 33.78 1.03
 8 2 -1 29.94 0.95
 8 2 0 65.52 1.56
 8 2 1 29.96 0.95
 8 2 2 34.63 1.04
 8 2 3 120.72 2.53
 8 2 4 56.73 1.46
 8 2 5 242.54 4.69
 8 2 6 73.17 1.85
 8 2 7 22.7 0.98
 8 2 8 89.3 2.22
 8 2 9 28.16 1.17
 8 2 10 47.29 1.57
 8 2 11 14.2 0.98
 8 2 12 20.39 1.15
 8 2 13 2.83 0.83
 8 2 14 30.1 1.51
 8 2 15 20.62 1.31
 8 2 16 4.66 0.94
 8 2 17 0.7 0.85
 8 2 18 8.28 1.03
 8 2 19 19.78 1.22
 8 3 -19 11.4 1.03
 8 3 -18 0.81 0.85
 8 3 -17 7.51 1.04
 8 3 -16 5.79 0.97
 8 3 -15 43.01 1.79
 8 3 -14 46.56 1.85
 8 3 -13 40.96 1.66
 8 3 -12 76.31 2.23
 8 3 -11 22.37 1.16
 8 3 -10 121.93 2.92
 8 3 -9 59.21 1.76
 8 3 -8 12.07 0.82
 8 3 -7 14.75 0.83
 8 3 -6 45 1.37
 8 3 -5 90.06 2.12
 8 3 -4 47.15 1.34
 8 3 -3 324.27 5.99
 8 3 -2 71.31 1.69
 8 3 -1 85.49 1.92
 8 3 0 547.54 9.55
 8 3 1 85.11 1.91
 8 3 2 71.96 1.7
 8 3 3 321.54 5.95
 8 3 4 47.93 1.36
 8 3 5 90.01 2.12
 8 3 6 45 1.37
 8 3 7 15.64 0.85
 8 3 8 12.34 0.83
 8 3 9 59.04 1.75
 8 3 10 123.95 2.95
 8 3 11 20.83 1.13
 8 3 12 78.96 2.27
 8 3 13 40.55 1.66
 8 3 14 46.08 1.83
 8 3 15 42.85 1.78
 8 3 16 4.52 0.95
 8 3 17 5.53 1
 8 3 18 2.35 0.88
 8 3 19 10.7 1.02
 8 4 -19 0.41 0.77
 8 4 -18 10.08 1.07
 8 4 -17 26.45 1.48
 8 4 -16 13.17 1.16
 8 4 -15 17.05 1.25
 8 4 -14 30.73 1.54
 8 4 -13 37.47 1.61
 8 4 -12 12.69 1.01
 8 4 -11 4.21 0.78
 8 4 -10 117.78 2.87
 8 4 -9 31.98 1.28
 8 4 -8 76.64 2.03
 8 4 -7 20.79 0.98
 8 4 -6 139.31 3.03
 8 4 -5 238.27 4.66
 8 4 -4 8.8 0.66
 8 4 -3 37.12 1.16
 8 4 -2 7.15 0.57
 8 4 -1 42.57 1.21
 8 4 0 127.68 2.65
 8 4 1 42.33 1.2
 8 4 2 7.33 0.57
 8 4 3 35.84 1.14
 8 4 4 8.75 0.65
 8 4 5 237.07 4.64
 8 4 6 138.52 3.01
 8 4 7 20.85 0.97
 8 4 8 75.94 2.03
 8 4 9 33.08 1.3
 8 4 10 114.81 2.82
 8 4 11 4.73 0.78
 8 4 12 12.91 1.01
 8 4 13 35.66 1.57
 8 4 14 32.48 1.56
 8 4 15 18.02 1.28
 8 4 16 14.3 1.17
 8 4 17 29.39 1.52
 8 4 18 10.15 1.04
 8 4 19 0.43 0.78
 8 5 -19 29.29 1.37
 8 5 -18 1.93 0.86
 8 5 -17 8.1 1.05
 8 5 -16 9.61 1.06
 8 5 -15 68.14 2.27
 8 5 -14 0.97 0.84
 8 5 -13 30.11 1.49
 8 5 -12 5.49 0.86
 8 5 -11 154.05 3.58
 8 5 -10 69.61 2.05
 8 5 -9 91.59 2.38
 8 5 -8 25.4 1.12
 8 5 -7 52.21 1.59
 8 5 -6 111.8 2.59
 8 5 -5 57.48 1.61
 8 5 -4 65.83 1.72
 8 5 -3 29.56 1.06
 8 5 -2 28.11 1.02
 8 5 -1 5.47 0.57
 8 5 0 0.02 0.46
 8 5 1 5.77 0.57
 8 5 2 29.05 1.03
 8 5 3 28.77 1.04
 8 5 4 67.41 1.75
 8 5 5 57.14 1.6
 8 5 6 113.06 2.61
 8 5 7 49.64 1.54
 8 5 8 25.8 1.13
 8 5 9 90.06 2.36
 8 5 10 72.08 2.09
 8 5 11 153.1 3.56
 8 5 12 5.31 0.85
 8 5 13 29.2 1.47
 8 5 14 0.12 0.83
 8 5 15 66.96 2.25
 8 5 16 9.26 1.07
 8 5 17 7.22 1.05
 8 5 18 3.04 0.87
 8 5 19 29.73 1.37
 8 6 -19 3.87 0.85
 8 6 -18 9.66 1.02
 8 6 -17 2.95 0.92
 8 6 -16 56.64 2.09
 8 6 -15 2.45 0.9
 8 6 -14 18.96 1.28
 8 6 -13 9.59 1.06
 8 6 -12 29.4 1.43
 8 6 -11 7.35 0.89
 8 6 -10 112.48 2.83
 8 6 -9 98.84 2.54
 8 6 -8 61.13 1.82
 8 6 -7 48.71 1.55
 8 6 -6 125.96 2.87
 8 6 -5 87.05 2.16
 8 6 -4 50.92 1.5
 8 6 -3 46.77 1.4
 8 6 -2 88.71 2.11
 8 6 -1 268.18 5.13
 8 6 0 231.26 4.51
 8 6 1 265.71 5.09
 8 6 2 87.6 2.1
 8 6 3 45.81 1.38
 8 6 4 52.09 1.52
 8 6 5 86.35 2.15
 8 6 6 124.05 2.83
 8 6 7 46.77 1.52
 8 6 8 59.77 1.79
 8 6 9 100.03 2.56
 8 6 10 108.78 2.76
 8 6 11 9.07 0.91
 8 6 12 28.47 1.41
 8 6 13 9.24 1.05
 8 6 14 19.2 1.29
 8 6 15 2.62 0.89
 8 6 16 57.03 2.11
 8 6 17 4.16 0.93
 8 6 18 8.9 1.01
 8 6 19 3.62 0.85
 8 7 -18 8.07 0.95
 8 7 -17 3.59 0.91
 8 7 -16 1.52 0.87
 8 7 -15 9.22 1.04
 8 7 -14 6.51 0.98
 8 7 -13 3.97 0.93
 8 7 -12 46.29 1.83
 8 7 -11 8.14 0.93
 8 7 -10 72.29 2.15
 8 7 -9 19.72 1.11
 8 7 -8 9.61 0.85
 8 7 -7 28.91 1.22
 8 7 -6 4.14 0.68
 8 7 -5 207.68 4.27
 8 7 -4 230.26 4.61
 8 7 -3 71.91 1.89
 8 7 -2 94.73 2.27
 8 7 -1 34.64 1.2
 8 7 0 247.14 4.83
 8 7 1 32.77 1.16
 8 7 2 93.24 2.24
 8 7 3 70.03 1.85
 8 7 4 233.64 4.67
 8 7 5 212.95 4.35
 8 7 6 4.12 0.69
 8 7 7 29.29 1.23
 8 7 8 9.02 0.85
 8 7 9 18.84 1.09
 8 7 10 70.84 2.12
 8 7 11 9.45 0.95
 8 7 12 45.78 1.81
 8 7 13 4.4 0.92
 8 7 14 6.93 1
 8 7 15 8.12 1.04
 8 7 16 0.94 0.88
 8 7 17 3.6 0.91
 8 7 18 7.73 0.95
 8 8 -18 5.04 0.85
 8 8 -17 3.71 0.89
 8 8 -16 10.62 1.09
 8 8 -15 5.9 0.97
 8 8 -14 15.75 1.21
 8 8 -13 7.1 1
 8 8 -12 9.34 1.05
 8 8 -11 6.71 0.95
 8 8 -10 78.69 2.29
 8 8 -9 46.61 1.67
 8 8 -8 65.96 1.98
 8 8 -7 75.32 2.11
 8 8 -6 4.52 0.72
 8 8 -5 52.23 1.63
 8 8 -4 18.32 0.98
 8 8 -3 161.23 3.47
 8 8 -2 266.33 5.23
 8 8 -1 27.04 1.11
 8 8 0 128.89 2.89
 8 8 1 25.44 1.08
 8 8 2 264.98 5.21
 8 8 3 158.65 3.43
 8 8 4 18.42 0.98
 8 8 5 52.17 1.63
 8 8 6 5.36 0.73
 8 8 7 74.54 2.1
 8 8 8 65.05 1.97
 8 8 9 47.75 1.68
 8 8 10 80.48 2.32
 8 8 11 6.02 0.93
 8 8 12 9.27 1.05
 8 8 13 5.28 0.97
 8 8 14 14.98 1.19
 8 8 15 6.61 0.98
 8 8 16 9.63 1.08
 8 8 17 4.44 0.89
 8 8 18 2.58 0.81
 8 9 -17 5.83 0.9
 8 9 -16 1.08 0.84
 8 9 -15 18.8 1.31
 8 9 -14 4.54 0.95
 8 9 -13 7.22 1.02
 8 9 -12 24.47 1.4
 8 9 -11 4.06 0.93
 8 9 -10 110.87 2.97
 8 9 -9 22.53 1.23
 8 9 -8 67.69 2.05
 8 9 -7 31.43 1.34
 8 9 -6 8.43 0.84
 8 9 -5 123.13 2.93
 8 9 -4 47.07 1.56
 8 9 -3 104.21 2.55
 8 9 -2 178.67 3.81
 8 9 -1 28.85 1.18
 8 9 0 325.17 6.27
 8 9 1 28.81 1.19
 8 9 2 180.66 3.84
 8 9 3 103.49 2.54
 8 9 4 45.54 1.54
 8 9 5 124.55 2.96
 8 9 6 8.06 0.83
 8 9 7 28.91 1.29
 8 9 8 70.31 2.1
 8 9 9 20.25 1.19
 8 9 10 114.53 3.03
 8 9 11 4.91 0.95
 8 9 12 24.82 1.4
 8 9 13 6.9 1.02
 8 9 14 4.39 0.96
 8 9 15 17.85 1.29
 8 9 16 0.96 0.84
 8 9 17 6.13 0.91
 8 10 -17 3.08 0.82
 8 10 -16 3.21 0.87
 8 10 -15 4.49 0.94
 8 10 -14 7.73 1.04
 8 10 -13 0.04 0.83
 8 10 -12 9.24 1.07
 8 10 -11 14.59 1.2
 8 10 -10 2.27 0.88
 8 10 -9 12.85 1.08
 8 10 -8 0.22 0.71
 8 10 -7 50.09 1.73
 8 10 -6 33.52 1.4
 8 10 -5 145.39 3.37
 8 10 -4 98.29 2.53
 8 10 -3 162.41 3.62
 8 10 -2 2.3 0.69
 8 10 -1 75.94 2.09
 8 10 0 9.53 0.83
 8 10 1 72.73 2.03
 8 10 2 1.55 0.67
 8 10 3 161.79 3.6
 8 10 4 97.32 2.51
 8 10 5 145.38 3.37
 8 10 6 34.06 1.41
 8 10 7 50.08 1.74
 8 10 8 0.4 0.72
 8 10 9 14.04 1.11
 8 10 10 1.38 0.87
 8 10 11 16.05 1.21
 8 10 12 8.99 1.06
 8 10 13 0.5 0.84
 8 10 14 6.66 1.02
 8 10 15 5.33 0.95
 8 10 16 2.92 0.86
 8 10 17 1.73 0.79
 8 11 -16 4.66 0.88
 8 11 -15 1.73 0.83
 8 11 -14 3.59 0.93
 8 11 -13 1.29 0.87
 8 11 -12 12.73 1.15
 8 11 -11 29.37 1.53
 8 11 -10 7.45 1.03
 8 11 -9 26.45 1.44
 8 11 -8 54.18 1.95
 8 11 -7 62.04 2.01
 8 11 -6 9.92 0.93
 8 11 -5 3.23 0.76
 8 11 -4 8.48 0.88
 8 11 -3 63.71 1.95
 8 11 -2 69.42 2.03
 8 11 -1 30.5 1.3
 8 11 0 82.39 2.26
 8 11 1 29.29 1.28
 8 11 2 68.44 2.02
 8 11 3 65.22 1.97
 8 11 4 7.97 0.86
 8 11 5 3.05 0.77
 8 11 6 10.18 0.95
 8 11 7 61.47 2.01
 8 11 8 54.65 1.96
 8 11 9 26.08 1.43
 8 11 10 7.84 1.02
 8 11 11 31.33 1.54
 8 11 12 13.41 1.16
 8 11 13 0.64 0.86
 8 11 14 3.81 0.92
 8 11 15 0.75 0.83
 8 11 16 4.85 0.88
 8 12 -15 3.98 0.85
 8 12 -14 5.09 0.93
 8 12 -13 25.94 1.46
 8 12 -12 10.09 1.08
 8 12 -11 37.1 1.68
 8 12 -10 3.31 0.92
 8 12 -9 35.11 1.63
 8 12 -8 13.99 1.17
 8 12 -7 14.83 1.18
 8 12 -6 18.4 1.19
 8 12 -5 70.74 2.16
 8 12 -4 39.6 1.56
 8 12 -3 11.56 0.98
 8 12 -2 24.77 1.23
 8 12 -1 21.61 1.16
 8 12 0 0.14 0.68
 8 12 1 21.33 1.16
 8 12 2 25.48 1.25
 8 12 3 11.21 0.96
 8 12 4 40.53 1.58
 8 12 5 70.42 2.15
 8 12 6 18.15 1.2
 8 12 7 13.88 1.16
 8 12 8 13.95 1.17
 8 12 9 32.71 1.58
 8 12 10 2.65 0.91
 8 12 11 37.84 1.68
 8 12 12 9.93 1.08
 8 12 13 25.34 1.44
 8 12 14 3.97 0.93
 8 12 15 2.26 0.85
 8 13 -15 3.58 0.87
 8 13 -14 22.16 1.28
 8 13 -13 2.19 0.88
 8 13 -12 16.73 1.26
 8 13 -11 17.82 1.28
 8 13 -10 2.92 0.92
 8 13 -9 0.84 0.87
 8 13 -8 6.18 1
 8 13 -7 0.5 0.85
 8 13 -6 21.08 1.33
 8 13 -5 1.99 0.88
 8 13 -4 41.91 1.73
 8 13 -3 25.26 1.34
 8 13 -2 2.26 0.81
 8 13 -1 6.11 0.89
 8 13 0 1.16 0.74
 8 13 1 5.84 0.87
 8 13 2 1.88 0.81
 8 13 3 24.88 1.33
 8 13 4 43.45 1.76
 8 13 5 2.27 0.86
 8 13 6 22 1.33
 8 13 7 1.02 0.85
 8 13 8 5.86 0.99
 8 13 9 0.94 0.86
 8 13 10 3.9 0.93
 8 13 11 18.88 1.3
 8 13 12 16.24 1.24
 8 13 13 2.42 0.89
 8 13 14 22.09 1.27
 8 13 15 3.4 0.86
 8 14 -14 -0.04 0.79
 8 14 -13 5.15 0.92
 8 14 -12 1.51 0.87
 8 14 -11 10.09 1.09
 8 14 -10 18.3 1.33
 8 14 -9 6.98 1.01
 8 14 -8 0.95 0.87
 8 14 -7 3.15 0.91
 8 14 -6 20.01 1.3
 8 14 -5 10.83 1.09
 8 14 -4 19.83 1.3
 8 14 -3 10.96 1.09
 8 14 -2 11.47 1.1
 8 14 -1 14.77 1.17
 8 14 0 0.34 0.8
 8 14 1 16.78 1.21
 8 14 2 11.39 1.1
 8 14 3 12.78 1.12
 8 14 4 16.94 1.25
 8 14 5 11 1.09
 8 14 6 20.81 1.32
 8 14 7 3.9 0.93
 8 14 8 1.56 0.88
 8 14 9 7 1.01
 8 14 10 19.97 1.36
 8 14 11 9.27 1.08
 8 14 12 1.32 0.85
 8 14 13 5.47 0.91
 8 14 14 0.64 0.78
 8 15 -13 1.11 0.82
 8 15 -12 3.44 0.85
 8 15 -11 5.43 0.94
 8 15 -10 25.45 1.44
 8 15 -9 1.13 0.87
 8 15 -8 -0.4 0.82
 8 15 -7 29.13 1.49
 8 15 -6 1.68 0.9
 8 15 -5 2.97 0.91
 8 15 -4 4.62 0.95
 8 15 -3 32.54 1.57
 8 15 -2 3.37 0.91
 8 15 -1 1.22 0.84
 8 15 0 22.3 1.34
 8 15 1 0.82 0.84
 8 15 2 1.85 0.89
 8 15 3 30.68 1.54
 8 15 4 4.3 0.94
 8 15 5 1.96 0.89
 8 15 6 2.7 0.91
 8 15 7 29.63 1.51
 8 15 8 0.65 0.82
 8 15 9 2.12 0.9
 8 15 10 25.81 1.43
 8 15 11 5.9 0.95
 8 15 12 3.49 0.86
 8 15 13 0.6 0.81
 8 16 -11 0.34 0.76
 8 16 -10 0.99 0.83
 8 16 -9 2.71 0.9
 8 16 -8 4.22 0.94
 8 16 -7 0.78 0.89
 8 16 -6 2.45 0.94
 8 16 -5 12.3 1.14
 8 16 -4 5.58 0.98
 8 16 -3 7.15 1.02
 8 16 -2 3.27 0.93
 8 16 -1 7.49 1.03
 8 16 0 0.55 0.86
 8 16 1 6.66 1.01
 8 16 2 3.31 0.92
 8 16 3 7.21 1.02
 8 16 4 5.23 0.97
 8 16 5 12.7 1.14
 8 16 6 2.45 0.95
 8 16 7 2.38 0.91
 8 16 8 5.1 0.95
 8 16 9 2.7 0.89
 8 16 10 2.04 0.83
 8 16 11 0.54 0.75
 8 17 -10 4.89 0.89
 8 17 -9 1.22 0.81
 8 17 -8 1.51 0.83
 8 17 -7 6.44 0.98
 8 17 -6 2.21 0.9
 8 17 -5 5.87 1
 8 17 -4 7.27 1.05
 8 17 -3 4.81 0.98
 8 17 -2 1.39 0.88
 8 17 -1 3.44 0.96
 8 17 0 12.61 1.17
 8 17 1 3.94 0.96
 8 17 2 0.05 0.86
 8 17 3 3.8 0.97
 8 17 4 6.26 1.02
 8 17 5 6.16 1
 8 17 6 2.22 0.9
 8 17 7 6.43 0.99
 8 17 8 0.17 0.81
 8 17 9 1.38 0.81
 8 17 10 5.48 0.9
 8 18 -8 7.78 0.94
 8 18 -7 1.16 0.81
 8 18 -6 4.35 0.89
 8 18 -5 0.61 0.83
 8 18 -4 4.14 0.92
 8 18 -3 4.63 0.94
 8 18 -2 17.12 1.23
 8 18 -1 -0.76 0.8
 8 18 0 0.67 0.85
 8 18 1 -0.29 0.83
 8 18 2 16.29 1.22
 8 18 3 4.01 0.94
 8 18 4 5.43 0.94
 8 18 5 2.78 0.86
 8 18 6 4.96 0.9
 8 18 7 0.88 0.79
 8 18 8 7.42 0.94
 8 19 -5 0.7 0.78
 8 19 -4 1.03 0.79
 8 19 -3 6.69 0.93
 8 19 -2 2.95 0.87
 8 19 -1 4.06 0.87
 8 19 0 3.67 0.88
 8 19 1 2.35 0.86
 8 19 2 3.55 0.87
 8 19 3 6.49 0.93
 8 19 4 0.26 0.77
 8 19 5 0.6 0.77
 9 0 1 13.28 0.69
 9 0 2 16.98 0.79
 9 0 3 263.97 5.05
 9 0 4 61.78 1.64
 9 0 5 35.96 1.2
 9 0 6 94.32 2.27
 9 0 7 2.28 0.59
 9 0 8 36.66 1.33
 9 0 9 16.68 0.98
 9 0 10 14.04 0.96
 9 0 11 20.26 1.12
 9 0 12 22.5 1.21
 9 0 13 1.15 0.83
 9 0 14 1.17 0.86
 9 0 15 0.44 0.82
 9 0 16 25.21 1.41
 9 0 17 0.49 0.86
 9 0 18 2 0.86
 9 0 19 12.14 1.03
 9 1 -19 0.74 0.78
 9 1 -18 14 1.15
 9 1 -17 15.64 1.24
 9 1 -16 3.84 0.94
 9 1 -15 13.79 1.16
 9 1 -14 40.93 1.73
 9 1 -13 2.98 0.87
 9 1 -12 71.23 2.15
 9 1 -11 38.49 1.5
 9 1 -10 24.23 1.17
 9 1 -9 47.71 1.58
 9 1 -8 2.34 0.64
 9 1 -7 1.99 0.61
 9 1 -6 18.49 0.91
 9 1 -5 5.49 0.62
 9 1 -4 5.14 0.59
 9 1 -3 99.87 2.27
 9 1 -2 13.57 0.73
 9 1 -1 9.78 0.65
 9 1 0 151.74 3.08
 9 1 1 9.68 0.65
 9 1 2 13.91 0.74
 9 1 3 98.9 2.25
 9 1 4 5.36 0.59
 9 1 5 4.67 0.6
 9 1 6 18.91 0.92
 9 1 7 2.27 0.6
 9 1 8 3.21 0.66
 9 1 9 48.42 1.59
 9 1 10 22.99 1.15
 9 1 11 39.57 1.52
 9 1 12 70.45 2.14
 9 1 13 3.6 0.87
 9 1 14 40.18 1.71
 9 1 15 12.23 1.15
 9 1 16 3.97 0.92
 9 1 17 15.87 1.25
 9 1 18 15.14 1.17
 9 1 19 0.32 0.78
 9 2 -19 0.92 0.78
 9 2 -18 18.76 1.24
 9 2 -17 17.1 1.26
 9 2 -16 39.74 1.71
 9 2 -15 3.27 0.92
 9 2 -14 3.15 0.91
 9 2 -13 1.23 0.83
 9 2 -12 28.59 1.35
 9 2 -11 24.34 1.23
 9 2 -10 39.05 1.47
 9 2 -9 92.22 2.39
 9 2 -8 25.88 1.14
 9 2 -7 16.14 0.91
 9 2 -6 43.68 1.39
 9 2 -5 29.04 1.09
 9 2 -4 38.49 1.24
 9 2 -3 8.27 0.64
 9 2 -2 72.96 1.8
 9 2 -1 43.29 1.28
 9 2 0 153.29 3.15
 9 2 1 44.29 1.3
 9 2 2 72.46 1.8
 9 2 3 7.82 0.64
 9 2 4 38.88 1.25
 9 2 5 28.55 1.08
 9 2 6 44.68 1.41
 9 2 7 17.35 0.93
 9 2 8 25.56 1.13
 9 2 9 92.29 2.39
 9 2 10 40.87 1.51
 9 2 11 25.06 1.24
 9 2 12 28.79 1.35
 9 2 13 1.85 0.84
 9 2 14 3.39 0.91
 9 2 15 4.5 0.96
 9 2 16 40.35 1.72
 9 2 17 16.89 1.26
 9 2 18 21.38 1.28
 9 2 19 0.6 0.77
 9 3 -19 10.02 1.01
 9 3 -18 5.86 0.96
 9 3 -17 5.52 0.97
 9 3 -16 7.38 1.01
 9 3 -15 17.9 1.27
 9 3 -14 2.83 0.91
 9 3 -13 3.52 0.91
 9 3 -12 4.54 0.88
 9 3 -11 81.79 2.32
 9 3 -10 24.94 1.21
 9 3 -9 84.02 2.26
 9 3 -8 31.95 1.26
 9 3 -7 92.6 2.31
 9 3 -6 78.97 2.03
 9 3 -5 46.29 1.42
 9 3 -4 185.59 3.79
 9 3 -3 3.29 0.55
 9 3 -2 42.16 1.28
 9 3 -1 11.38 0.71
 9 3 0 61.07 1.6
 9 3 1 11.74 0.72
 9 3 2 44.04 1.31
 9 3 3 3.4 0.55
 9 3 4 181.15 3.71
 9 3 5 46.17 1.42
 9 3 6 78.88 2.03
 9 3 7 90.5 2.28
 9 3 8 31.12 1.25
 9 3 9 84.21 2.26
 9 3 10 25.6 1.22
 9 3 11 82.55 2.33
 9 3 12 5.43 0.89
 9 3 13 4.58 0.92
 9 3 14 3.71 0.92
 9 3 15 17.59 1.27
 9 3 16 7.36 1.02
 9 3 17 5.39 0.98
 9 3 18 7.85 0.98
 9 3 19 9.75 1
 9 4 -19 2.86 0.85
 9 4 -18 2.78 0.87
 9 4 -17 4 0.92
 9 4 -16 32.87 1.63
 9 4 -15 54.28 2.01
 9 4 -14 11.81 1.13
 9 4 -13 67.91 2.25
 9 4 -12 19.58 1.23
 9 4 -11 58.34 1.91
 9 4 -10 3.87 0.78
 9 4 -9 29.6 1.28
 9 4 -8 27.47 1.2
 9 4 -7 2.29 0.65
 9 4 -6 95.46 2.34
 9 4 -5 68.54 1.84
 9 4 -4 37.82 1.26
 9 4 -3 11.58 0.74
 9 4 -2 11.97 0.75
 9 4 -1 140.68 2.99
 9 4 0 131.94 2.84
 9 4 1 142.84 3.03
 9 4 2 12.55 0.76
 9 4 3 11.37 0.74
 9 4 4 37.6 1.26
 9 4 5 68.07 1.83
 9 4 6 92.87 2.3
 9 4 7 1.75 0.64
 9 4 8 27.33 1.19
 9 4 9 28.71 1.26
 9 4 10 5.99 0.82
 9 4 11 57.88 1.9
 9 4 12 19.26 1.23
 9 4 13 68.92 2.27
 9 4 14 11.96 1.13
 9 4 15 55.12 2.02
 9 4 16 34.49 1.65
 9 4 17 4.47 0.93
 9 4 18 2.93 0.86
 9 4 19 3.27 0.85
 9 5 -18 22.23 1.26
 9 5 -17 12.83 1.13
 9 5 -16 11.68 1.15
 9 5 -15 4.4 0.95
 9 5 -14 26.18 1.44
 9 5 -13 1.33 0.86
 9 5 -12 61.33 2.11
 9 5 -11 68.92 2.12
 9 5 -10 119.46 2.97
 9 5 -9 0.23 0.66
 9 5 -8 47.06 1.59
 9 5 -7 29.14 1.21
 9 5 -6 128.9 2.95
 9 5 -5 174.55 3.69
 9 5 -4 3.93 0.63
 9 5 -3 7.48 0.69
 9 5 -2 102.88 2.39
 9 5 -1 70.56 1.82
 9 5 0 10.39 0.73
 9 5 1 70.92 1.83
 9 5 2 103.01 2.39
 9 5 3 7.33 0.68
 9 5 4 4.29 0.64
 9 5 5 173.49 3.67
 9 5 6 127.59 2.92
 9 5 7 29.55 1.22
 9 5 8 46.26 1.57
 9 5 9 0.62 0.67
 9 5 10 121.14 3
 9 5 11 66.86 2.08
 9 5 12 60.18 2.08
 9 5 13 1.84 0.88
 9 5 14 26.33 1.45
 9 5 15 4.55 0.96
 9 5 16 11.5 1.15
 9 5 17 13.26 1.15
 9 5 18 23.05 1.28
 9 6 -18 9.64 0.99
 9 6 -17 9.44 1.04
 9 6 -16 8.03 1.05
 9 6 -15 17.47 1.25
 9 6 -14 8.5 1.04
 9 6 -13 26.02 1.44
 9 6 -12 13.26 1.14
 9 6 -11 75.61 2.33
 9 6 -10 15.23 1.06
 9 6 -9 1.29 0.72
 9 6 -8 124.8 3
 9 6 -7 6.6 0.79
 9 6 -6 127.29 2.96
 9 6 -5 190.2 3.99
 9 6 -4 28.68 1.16
 9 6 -3 25.96 1.09
 9 6 -2 264.25 5.16
 9 6 -1 70.62 1.86
 9 6 0 124.36 2.79
 9 6 1 70.51 1.86
 9 6 2 264.47 5.17
 9 6 3 25.81 1.08
 9 6 4 28.91 1.16
 9 6 5 192.78 4.04
 9 6 6 122.79 2.88
 9 6 7 6.54 0.78
 9 6 8 125.93 3.02
 9 6 9 1.35 0.72
 9 6 10 14.7 1.05
 9 6 11 74.92 2.31
 9 6 12 13.47 1.15
 9 6 13 28.55 1.49
 9 6 14 6.79 1.01
 9 6 15 16.54 1.23
 9 6 16 8.15 1.05
 9 6 17 10.28 1.06
 9 6 18 8.25 0.95
 9 7 -18 2.05 0.82
 9 7 -17 1.56 0.84
 9 7 -16 14.53 1.19
 9 7 -15 7.83 1.07
 9 7 -14 0.74 0.85
 9 7 -13 10.72 1.1
 9 7 -12 20.84 1.32
 9 7 -11 32.38 1.54
 9 7 -10 11.78 1.01
 9 7 -9 31.21 1.38
 9 7 -8 26.49 1.25
 9 7 -7 50.57 1.68
 9 7 -6 58.2 1.79
 9 7 -5 189.84 4.03
 9 7 -4 138.07 3.12
 9 7 -3 210.81 4.32
 9 7 -2 57.91 1.69
 9 7 -1 136.84 3.04
 9 7 0 176.69 3.71
 9 7 1 132.77 2.98
 9 7 2 58.08 1.7
 9 7 3 205.74 4.24
 9 7 4 137.41 3.11
 9 7 5 187.1 3.99
 9 7 6 56.7 1.76
 9 7 7 52.27 1.71
 9 7 8 25.9 1.25
 9 7 9 31.56 1.38
 9 7 10 11.84 1.01
 9 7 11 32.02 1.54
 9 7 12 20.14 1.3
 9 7 13 7.92 1.05
 9 7 14 2.09 0.87
 9 7 15 9.51 1.11
 9 7 16 14.4 1.19
 9 7 17 1.35 0.83
 9 7 18 0.55 0.8
 9 8 -17 3.65 0.85
 9 8 -16 10.24 1.06
 9 8 -15 6.52 1
 9 8 -14 4.45 0.94
 9 8 -13 4.82 0.96
 9 8 -12 4.63 0.96
 9 8 -11 28.99 1.5
 9 8 -10 1.47 0.79
 9 8 -9 103.31 2.74
 9 8 -8 83.32 2.35
 9 8 -7 2.69 0.74
 9 8 -6 33.93 1.38
 9 8 -5 115.7 2.81
 9 8 -4 131.7 3.06
 9 8 -3 15.74 0.96
 9 8 -2 54.21 1.67
 9 8 -1 332.73 6.4
 9 8 0 1.85 0.64
 9 8 1 330.45 6.37
 9 8 2 55.56 1.69
 9 8 3 15.67 0.96
 9 8 4 133.33 3.09
 9 8 5 114.79 2.79
 9 8 6 35.66 1.41
 9 8 7 2.47 0.74
 9 8 8 82.11 2.33
 9 8 9 101.92 2.71
 9 8 10 1.63 0.81
 9 8 11 30.23 1.51
 9 8 12 5.19 0.95
 9 8 13 5.04 0.96
 9 8 14 4.02 0.93
 9 8 15 7.13 1.01
 9 8 16 8.58 1.04
 9 8 17 3.91 0.85
 9 9 -17 2.68 0.85
 9 9 -16 1.84 0.84
 9 9 -15 14.08 1.18
 9 9 -14 2.7 0.93
 9 9 -13 26.65 1.45
 9 9 -12 14.58 1.2
 9 9 -11 28.54 1.49
 9 9 -10 32.14 1.55
 9 9 -9 25.12 1.36
 9 9 -8 25.03 1.29
 9 9 -7 65.04 2.02
 9 9 -6 8.38 0.89
 9 9 -5 41.3 1.52
 9 9 -4 81.12 2.23
 9 9 -3 265.94 5.37
 9 9 -2 53.56 1.71
 9 9 -1 49.35 1.61
 9 9 0 63.7 1.87
 9 9 1 49.56 1.62
 9 9 2 56.05 1.75
 9 9 3 265.34 5.36
 9 9 4 79.79 2.21
 9 9 5 41.79 1.53
 9 9 6 8.85 0.89
 9 9 7 64.63 2.01
 9 9 8 25.16 1.29
 9 9 9 24.03 1.33
 9 9 10 32.41 1.57
 9 9 11 27.46 1.46
 9 9 12 14.99 1.2
 9 9 13 26.11 1.43
 9 9 14 2.33 0.92
 9 9 15 14.03 1.17
 9 9 16 2.92 0.85
 9 9 17 2.52 0.84
 9 10 -16 5.8 0.89
 9 10 -15 1.41 0.85
 9 10 -14 2.3 0.9
 9 10 -13 1.28 0.87
 9 10 -12 0.85 0.86
 9 10 -11 5.79 0.99
 9 10 -10 15.91 1.22
 9 10 -9 4.69 0.94
 9 10 -8 60.21 2.04
 9 10 -7 8.02 0.92
 9 10 -6 104.89 2.74
 9 10 -5 28.75 1.32
 9 10 -4 63.87 1.97
 9 10 -3 40.71 1.53
 9 10 -2 238.19 4.95
 9 10 -1 11.5 0.93
 9 10 0 1 0.66
 9 10 1 11.82 0.92
 9 10 2 239.51 4.97
 9 10 3 42.01 1.56
 9 10 4 63.84 1.97
 9 10 5 27.55 1.3
 9 10 6 106.28 2.77
 9 10 7 6.41 0.9
 9 10 8 59.33 2.03
 9 10 9 4.92 0.94
 9 10 10 15.23 1.21
 9 10 11 6.38 0.99
 9 10 12 1.63 0.87
 9 10 13 2.09 0.88
 9 10 14 2.12 0.9
 9 10 15 1.92 0.87
 9 10 16 5.28 0.88
 9 11 -16 0.86 0.79
 9 11 -15 6.59 0.94
 9 11 -14 0.6 0.85
 9 11 -13 29.02 1.51
 9 11 -12 12.94 1.15
 9 11 -11 8.65 1.06
 9 11 -10 20.15 1.32
 9 11 -9 1.46 0.87
 9 11 -8 21.47 1.33
 9 11 -7 69.31 2.26
 9 11 -6 0.09 0.77
 9 11 -5 47.39 1.72
 9 11 -4 57.4 1.89
 9 11 -3 40.61 1.56
 9 11 -2 36.14 1.47
 9 11 -1 38.98 1.51
 9 11 0 59.73 1.9
 9 11 1 39.15 1.52
 9 11 2 36.03 1.47
 9 11 3 38.41 1.52
 9 11 4 56.97 1.89
 9 11 5 45.18 1.68
 9 11 6 0.2 0.79
 9 11 7 66.29 2.2
 9 11 8 21.94 1.33
 9 11 9 0.73 0.85
 9 11 10 19.29 1.3
 9 11 11 7.45 1.04
 9 11 12 12.5 1.14
 9 11 13 28.55 1.51
 9 11 14 0.88 0.85
 9 11 15 6.92 0.94
 9 11 16 1.21 0.79
 9 12 -15 1.99 0.81
 9 12 -14 -0.1 0.8
 9 12 -13 22.94 1.37
 9 12 -12 16.32 1.26
 9 12 -11 7.33 1.02
 9 12 -10 33.76 1.61
 9 12 -9 12.48 1.16
 9 12 -8 43.53 1.8
 9 12 -7 3.13 0.9
 9 12 -6 9.22 1.04
 9 12 -5 12.39 1.12
 9 12 -4 26.9 1.39
 9 12 -3 6.7 0.93
 9 12 -2 40.35 1.58
 9 12 -1 58.32 1.92
 9 12 0 4.05 0.81
 9 12 1 57.62 1.91
 9 12 2 42.19 1.62
 9 12 3 7.14 0.95
 9 12 4 27.37 1.39
 9 12 5 13.46 1.13
 9 12 6 8.34 1.02
 9 12 7 2.56 0.86
 9 12 8 42.16 1.77
 9 12 9 12.16 1.16
 9 12 10 35.07 1.63
 9 12 11 7.08 1.04
 9 12 12 14.34 1.22
 9 12 13 22.45 1.35
 9 12 14 0.62 0.8
 9 12 15 2.58 0.83
 9 13 -14 0.24 0.76
 9 13 -13 11.38 1.07
 9 13 -12 0.48 0.84
 9 13 -11 7.64 1.06
 9 13 -10 22.69 1.36
 9 13 -9 4.77 0.95
 9 13 -8 30.38 1.54
 9 13 -7 7.43 1.02
 9 13 -6 3.5 0.92
 9 13 -5 17.67 1.25
 9 13 -4 0.62 0.85
 9 13 -3 25.12 1.4
 9 13 -2 16.12 1.19
 9 13 -1 14.52 1.15
 9 13 0 14.03 1.13
 9 13 1 14.83 1.16
 9 13 2 16.63 1.2
 9 13 3 26.52 1.43
 9 13 4 1.44 0.85
 9 13 5 18.76 1.27
 9 13 6 2.72 0.9
 9 13 7 7.58 1.03
 9 13 8 29.76 1.52
 9 13 9 4.7 0.96
 9 13 10 22.03 1.34
 9 13 11 8.3 1.07
 9 13 12 -0.31 0.85
 9 13 13 11.82 1.08
 9 13 14 1.4 0.78
 9 14 -13 2.87 0.83
 9 14 -12 1.4 0.82
 9 14 -11 -0.13 0.84
 9 14 -10 11.85 1.15
 9 14 -9 3.1 0.95
 9 14 -8 45.88 1.83
 9 14 -7 9.98 1.09
 9 14 -6 1.29 0.89
 9 14 -5 19.46 1.3
 9 14 -4 6.89 1.01
 9 14 -3 -0.04 0.83
 9 14 -2 1.14 0.85
 9 14 -1 6.31 1
 9 14 0 -0.69 0.81
 9 14 1 6.02 0.98
 9 14 2 0.02 0.83
 9 14 3 1.55 0.85
 9 14 4 7.35 1.02
 9 14 5 19.27 1.29
 9 14 6 2.53 0.91
 9 14 7 9.24 1.07
 9 14 8 45.81 1.83
 9 14 9 4.21 0.96
 9 14 10 12.77 1.16
 9 14 11 1.66 0.84
 9 14 12 1.12 0.82
 9 14 13 3.53 0.84
 9 15 -12 10.41 1
 9 15 -11 11.59 1.06
 9 15 -10 1.59 0.89
 9 15 -9 1.14 0.86
 9 15 -8 -0.02 0.85
 9 15 -7 0.46 0.87
 9 15 -6 1.75 0.89
 9 15 -5 15.46 1.21
 9 15 -4 1.06 0.87
 9 15 -3 9.83 1.09
 9 15 -2 1.46 0.85
 9 15 -1 3.35 0.92
 9 15 0 29.02 1.5
 9 15 1 3.24 0.9
 9 15 2 0.72 0.86
 9 15 3 10.55 1.1
 9 15 4 1.23 0.86
 9 15 5 15.04 1.2
 9 15 6 3.12 0.9
 9 15 7 1.8 0.9
 9 15 8 0.27 0.86
 9 15 9 0.65 0.86
 9 15 10 3.08 0.88
 9 15 11 11.53 1.05
 9 15 12 10.44 1.02
 9 16 -10 6.49 0.92
 9 16 -9 1.58 0.83
 9 16 -8 1.64 0.85
 9 16 -7 6.32 0.98
 9 16 -6 10.05 1.1
 9 16 -5 2.21 0.94
 9 16 -4 4.21 0.97
 9 16 -3 5.31 0.96
 9 16 -2 0.11 0.82
 9 16 -1 3.68 0.92
 9 16 0 4.13 0.94
 9 16 1 4.56 0.95
 9 16 2 0.42 0.82
 9 16 3 5.75 0.97
 9 16 4 3.53 0.94
 9 16 5 4.42 0.97
 9 16 6 8.63 1.08
 9 16 7 5.58 0.97
 9 16 8 0.75 0.82
 9 16 9 0.95 0.81
 9 16 10 5.62 0.9
 9 17 -9 2.41 0.85
 9 17 -8 2.97 0.84
 9 17 -7 3.64 0.87
 9 17 -6 0.4 0.82
 9 17 -5 4.63 0.93
 9 17 -4 3.72 0.93
 9 17 -3 3.69 0.93
 9 17 -2 12.32 1.16
 9 17 -1 1.82 0.9
 9 17 0 1.77 0.9
 9 17 1 0.67 0.87
 9 17 2 13.96 1.19
 9 17 3 4.93 0.95
 9 17 4 3.42 0.93
 9 17 5 3.58 0.91
 9 17 6 -0.02 0.8
 9 17 7 2.86 0.88
 9 17 8 3.28 0.84
 9 17 9 3.44 0.86
 9 18 -7 0.74 0.8
 9 18 -6 4.08 0.86
 9 18 -5 2.83 0.83
 9 18 -4 4.18 0.88
 9 18 -3 2.37 0.85
 9 18 -2 2.86 0.88
 9 18 -1 5.86 0.95
 9 18 0 3.69 0.9
 9 18 1 4.85 0.92
 9 18 2 3.66 0.89
 9 18 3 1.6 0.83
 9 18 4 3.88 0.88
 9 18 5 0.94 0.82
 9 18 6 4.67 0.87
 9 18 7 0.12 0.8
 9 19 -3 0.48 0.78
 9 19 -2 2.34 0.81
 9 19 -1 0.67 0.77
 9 19 0 0.02 0.76
 9 19 1 0.45 0.77
 9 19 2 2.58 0.8
 9 19 3 -0.5 0.78
 10 0 0 435.69 7.98
 10 0 1 373.4 6.93
 10 0 2 171.49 3.55
 10 0 3 160.48 3.38
 10 0 4 142.82 3.11
 10 0 5 184.43 3.85
 10 0 6 16.41 0.94
 10 0 7 202.97 4.25
 10 0 8 12.6 0.92
 10 0 9 30.98 1.31
 10 0 10 7.25 0.87
 10 0 11 39.77 1.56
 10 0 12 45.62 1.8
 10 0 13 25.76 1.43
 10 0 14 35.88 1.66
 10 0 15 1.11 0.86
 10 0 16 25.83 1.47
 10 0 17 -0.23 0.82
 10 0 18 5.3 0.92
 10 1 -18 12.89 1.07
 10 1 -17 8.26 1.03
 10 1 -16 7.21 1.05
 10 1 -15 20.07 1.32
 10 1 -14 87.38 2.64
 10 1 -13 10.9 1.1
 10 1 -12 67.15 2.22
 10 1 -11 79.58 2.3
 10 1 -10 87.02 2.4
 10 1 -9 98.18 2.54
 10 1 -8 -0.24 0.64
 10 1 -7 312.96 6.11
 10 1 -6 47.4 1.52
 10 1 -5 186.28 3.89
 10 1 -4 6.03 0.67
 10 1 -3 46.67 1.43
 10 1 -2 158.94 3.34
 10 1 -1 89.54 2.15
 10 1 0 473.51 8.61
 10 1 1 89.05 2.14
 10 1 2 154.91 3.28
 10 1 3 45.69 1.41
 10 1 4 4.84 0.64
 10 1 5 186.07 3.88
 10 1 6 47.21 1.52
 10 1 7 306.94 6.02
 10 1 8 0.7 0.65
 10 1 9 97.43 2.53
 10 1 10 88.67 2.43
 10 1 11 78.13 2.28
 10 1 12 69.68 2.26
 10 1 13 10.19 1.09
 10 1 14 86.03 2.61
 10 1 15 20.81 1.33
 10 1 16 8.11 1.06
 10 1 17 7.7 1.02
 10 1 18 13.19 1.09
 10 2 -18 6.86 0.94
 10 2 -17 10.99 1.1
 10 2 -16 23.92 1.42
 10 2 -15 15.32 1.23
 10 2 -14 85.65 2.6
 10 2 -13 61.93 2.14
 10 2 -12 37.71 1.66
 10 2 -11 3.69 0.8
 10 2 -10 79.69 2.28
 10 2 -9 5.2 0.79
 10 2 -8 112.95 2.77
 10 2 -7 68.51 1.95
 10 2 -6 278.5 5.49
 10 2 -5 12.69 0.84
 10 2 -4 204.02 4.16
 10 2 -3 4.53 0.63
 10 2 -2 95.8 2.27
 10 2 -1 10.75 0.75
 10 2 0 85.49 2.09
 10 2 1 10.47 0.74
 10 2 2 96.92 2.29
 10 2 3 3.7 0.61
 10 2 4 203.01 4.15
 10 2 5 11.43 0.81
 10 2 6 278.13 5.49
 10 2 7 69.39 1.96
 10 2 8 111.66 2.75
 10 2 9 5.62 0.8
 10 2 10 81.17 2.3
 10 2 11 3.46 0.78
 10 2 12 37.84 1.64
 10 2 13 62.72 2.16
 10 2 14 83.81 2.57
 10 2 15 16.36 1.23
 10 2 16 24.96 1.44
 10 2 17 11.05 1.1
 10 2 18 6.1 0.92
 10 3 -18 13.06 1.08
 10 3 -17 21.12 1.31
 10 3 -16 5.48 1
 10 3 -15 8.02 1.03
 10 3 -14 23.16 1.39
 10 3 -13 7.58 1.04
 10 3 -12 14.63 1.17
 10 3 -11 16.58 1.15
 10 3 -10 15.06 1.05
 10 3 -9 123.93 3.02
 10 3 -8 109.02 2.71
 10 3 -7 53.98 1.7
 10 3 -6 5.49 0.72
 10 3 -5 42.22 1.41
 10 3 -4 17.76 0.93
 10 3 -3 26.29 1.07
 10 3 -2 35.82 1.24
 10 3 -1 19.48 0.93
 10 3 0 228.27 4.52
 10 3 1 19.83 0.94
 10 3 2 35.83 1.24
 10 3 3 25.12 1.06
 10 3 4 17.63 0.92
 10 3 5 41.75 1.4
 10 3 6 4.86 0.71
 10 3 7 55.02 1.71
 10 3 8 108.91 2.71
 10 3 9 126.28 3.06
 10 3 10 16.13 1.06
 10 3 11 16.84 1.16
 10 3 12 15.13 1.18
 10 3 13 7.72 1.04
 10 3 14 22.63 1.39
 10 3 15 6.58 0.99
 10 3 16 6.51 1.02
 10 3 17 21.55 1.31
 10 3 18 12.43 1.05
 10 4 -18 2.09 0.81
 10 4 -17 9.52 1.05
 10 4 -16 8.59 1.08
 10 4 -15 12.59 1.14
 10 4 -14 6.06 1
 10 4 -13 96.74 2.8
 10 4 -12 10.19 1.07
 10 4 -11 10.44 1.02
 10 4 -10 45.88 1.67
 10 4 -9 29.11 1.31
 10 4 -8 21.4 1.13
 10 4 -7 78.16 2.15
 10 4 -6 13.87 0.91
 10 4 -5 4.51 0.69
 10 4 -4 35.77 1.29
 10 4 -3 60.68 1.72
 10 4 -2 162.91 3.46
 10 4 -1 37.68 1.29
 10 4 0 99.79 2.37
 10 4 1 38.44 1.3
 10 4 2 165.18 3.5
 10 4 3 62.17 1.74
 10 4 4 35.32 1.28
 10 4 5 4.36 0.69
 10 4 6 13.37 0.9
 10 4 7 79.47 2.17
 10 4 8 20.59 1.11
 10 4 9 27.39 1.28
 10 4 10 46.65 1.69
 10 4 11 9.78 1.01
 10 4 12 10.81 1.09
 10 4 13 96.68 2.8
 10 4 14 4.7 0.97
 10 4 15 11.9 1.12
 10 4 16 9.15 1.08
 10 4 17 10.01 1.05
 10 4 18 1.46 0.79
 10 5 -18 2.9 0.84
 10 5 -17 1.42 0.82
 10 5 -16 3.02 0.91
 10 5 -15 2.17 0.93
 10 5 -14 8.53 1.07
 10 5 -13 40.19 1.74
 10 5 -12 19.06 1.28
 10 5 -11 6.33 0.96
 10 5 -10 32.15 1.43
 10 5 -9 7.4 0.88
 10 5 -8 1.83 0.73
 10 5 -7 118.6 2.88
 10 5 -6 31.94 1.3
 10 5 -5 59.67 1.78
 10 5 -4 41.32 1.42
 10 5 -3 186.01 3.9
 10 5 -2 8.43 0.76
 10 5 -1 21.32 1.01
 10 5 0 24.36 1.06
 10 5 1 20.76 1
 10 5 2 9.31 0.77
 10 5 3 185.02 3.88
 10 5 4 39.44 1.39
 10 5 5 60.61 1.8
 10 5 6 32.95 1.32
 10 5 7 121.43 2.93
 10 5 8 1.82 0.71
 10 5 9 7.68 0.89
 10 5 10 30.85 1.4
 10 5 11 6.64 0.97
 10 5 12 18.95 1.28
 10 5 13 39.82 1.73
 10 5 14 8.56 1.04
 10 5 15 3.35 0.95
 10 5 16 3.25 0.9
 10 5 17 0.45 0.82
 10 5 18 2.31 0.84
 10 6 -17 1.19 0.8
 10 6 -16 12.05 1.12
 10 6 -15 5.49 1
 10 6 -14 4.15 0.93
 10 6 -13 1.95 0.89
 10 6 -12 7.18 1.02
 10 6 -11 2.12 0.87
 10 6 -10 10.48 1.03
 10 6 -9 15.24 1.06
 10 6 -8 85.5 2.37
 10 6 -7 16.51 1.04
 10 6 -6 13.63 0.95
 10 6 -5 2.92 0.7
 10 6 -4 1.92 0.67
 10 6 -3 10.44 0.84
 10 6 -2 5.09 0.7
 10 6 -1 43.29 1.44
 10 6 0 50.61 1.57
 10 6 1 44.04 1.46
 10 6 2 5.41 0.71
 10 6 3 10.26 0.83
 10 6 4 2.17 0.67
 10 6 5 2.46 0.69
 10 6 6 13.26 0.95
 10 6 7 16.09 1.03
 10 6 8 85.44 2.36
 10 6 9 16.92 1.1
 10 6 10 10.57 1.02
 10 6 11 3.01 0.88
 10 6 12 8.44 1.04
 10 6 13 2.06 0.88
 10 6 14 2.3 0.89
 10 6 15 4.96 0.99
 10 6 16 12.66 1.13
 10 6 17 1.02 0.8
 10 7 -17 6.72 0.91
 10 7 -16 1.34 0.84
 10 7 -15 25.01 1.42
 10 7 -14 3.11 0.92
 10 7 -13 28.86 1.51
 10 7 -12 5.78 0.98
 10 7 -11 7.08 1.01
 10 7 -10 13.4 1.14
 10 7 -9 4.37 0.87
 10 7 -8 36.39 1.49
 10 7 -7 5.99 0.83
 10 7 -6 1.68 0.72
 10 7 -5 3.06 0.72
 10 7 -4 2.9 0.71
 10 7 -3 233.06 4.78
 10 7 -2 1.17 0.63
 10 7 -1 51.73 1.63
 10 7 0 28.55 1.2
 10 7 1 52.11 1.64
 10 7 2 1.04 0.63
 10 7 3 232.25 4.77
 10 7 4 2.54 0.71
 10 7 5 2.91 0.72
 10 7 6 2.71 0.73
 10 7 7 6.58 0.85
 10 7 8 38.24 1.53
 10 7 9 2.84 0.85
 10 7 10 13.38 1.14
 10 7 11 6.49 0.99
 10 7 12 6.21 0.98
 10 7 13 29.03 1.5
 10 7 14 3.9 0.92
 10 7 15 25.08 1.43
 10 7 16 0.99 0.85
 10 7 17 6.61 0.91
 10 8 -17 1.64 0.81
 10 8 -16 2.6 0.85
 10 8 -15 6.29 0.99
 10 8 -14 7.93 1.06
 10 8 -13 2.29 0.9
 10 8 -12 0.38 0.84
 10 8 -11 14.72 1.19
 10 8 -10 3.8 0.91
 10 8 -9 45.36 1.81
 10 8 -8 34.62 1.49
 10 8 -7 4.65 0.83
 10 8 -6 1.26 0.72
 10 8 -5 152.16 3.5
 10 8 -4 8.39 0.86
 10 8 -3 11.36 0.9
 10 8 -2 33.36 1.34
 10 8 -1 31.3 1.29
 10 8 0 28.37 1.23
 10 8 1 31.56 1.3
 10 8 2 32.17 1.31
 10 8 3 11.6 0.91
 10 8 4 7.64 0.85
 10 8 5 153.55 3.52
 10 8 6 1.67 0.74
 10 8 7 5.05 0.84
 10 8 8 36.34 1.51
 10 8 9 46.09 1.82
 10 8 10 3.72 0.91
 10 8 11 15.27 1.2
 10 8 12 0.66 0.84
 10 8 13 2.27 0.88
 10 8 14 7.18 1.04
 10 8 15 6.13 0.99
 10 8 16 1.71 0.84
 10 8 17 2.39 0.82
 10 9 -16 3.02 0.83
 10 9 -15 11.82 1.1
 10 9 -14 -0.18 0.84
 10 9 -13 1.34 0.89
 10 9 -12 3.24 0.92
 10 9 -11 8.11 1.04
 10 9 -10 9.33 1.07
 10 9 -9 13.56 1.16
 10 9 -8 13.95 1.15
 10 9 -7 21.67 1.27
 10 9 -6 33.83 1.45
 10 9 -5 2.64 0.77
 10 9 -4 29.47 1.32
 10 9 -3 11.15 0.93
 10 9 -2 9.94 0.9
 10 9 -1 7.62 0.84
 10 9 0 62.44 1.91
 10 9 1 7.56 0.84
 10 9 2 9.72 0.89
 10 9 3 10.58 0.92
 10 9 4 29.59 1.32
 10 9 5 2.26 0.77
 10 9 6 35.78 1.48
 10 9 7 23.58 1.3
 10 9 8 15.41 1.17
 10 9 9 14.9 1.17
 10 9 10 8.74 1.06
 10 9 11 7.84 1.04
 10 9 12 1.56 0.89
 10 9 13 1.78 0.91
 10 9 14 -0.07 0.84
 10 9 15 13.84 1.12
 10 9 16 3.45 0.84
 10 10 -15 3.57 0.88
 10 10 -14 1.02 0.84
 10 10 -13 8.7 1.07
 10 10 -12 5.9 0.98
 10 10 -11 2.23 0.91
 10 10 -10 1.54 0.89
 10 10 -9 -0.11 0.83
 10 10 -8 18.99 1.28
 10 10 -7 3.39 0.9
 10 10 -6 8.08 0.97
 10 10 -5 50.63 1.79
 10 10 -4 32.27 1.41
 10 10 -3 10.79 0.96
 10 10 -2 119.8 2.98
 10 10 -1 47.9 1.69
 10 10 0 12.72 0.98
 10 10 1 49.04 1.71
 10 10 2 120.5 2.99
 10 10 3 10.19 0.94
 10 10 4 31.44 1.4
 10 10 5 50.18 1.78
 10 10 6 7.88 0.97
 10 10 7 2.83 0.88
 10 10 8 18.03 1.26
 10 10 9 0.7 0.84
 10 10 10 1.66 0.88
 10 10 11 2.9 0.92
 10 10 12 6.47 0.99
 10 10 13 10.05 1.1
 10 10 14 0.1 0.83
 10 10 15 2.83 0.86
 10 11 -15 4.74 0.86
 10 11 -14 1.9 0.85
 10 11 -13 5.42 0.97
 10 11 -12 12.24 1.15
 10 11 -11 8.89 1.05
 10 11 -10 46.57 1.85
 10 11 -9 7.28 1.01
 10 11 -8 11.26 1.12
 10 11 -7 6.76 1
 10 11 -6 16.32 1.21
 10 11 -5 23.35 1.36
 10 11 -4 14.94 1.14
 10 11 -3 7.75 0.95
 10 11 -2 19.7 1.16
 10 11 -1 8.23 0.91
 10 11 0 18.49 1.14
 10 11 1 8.13 0.91
 10 11 2 19.22 1.16
 10 11 3 8.25 0.95
 10 11 4 16.33 1.15
 10 11 5 24.87 1.38
 10 11 6 15.33 1.19
 10 11 7 5.6 0.97
 10 11 8 12.43 1.13
 10 11 9 6.47 1.01
 10 11 10 45.17 1.83
 10 11 11 8.33 1.05
 10 11 12 11.31 1.14
 10 11 13 4.98 0.96
 10 11 14 2.5 0.85
 10 11 15 4.93 0.87
 10 12 -14 2.33 0.82
 10 12 -13 0.82 0.84
 10 12 -12 3.17 0.92
 10 12 -11 2.81 0.94
 10 12 -10 12.11 1.14
 10 12 -9 6.76 1.02
 10 12 -8 12.28 1.16
 10 12 -7 19.28 1.3
 10 12 -6 6.5 1.02
 10 12 -5 8.75 1.05
 10 12 -4 4.59 0.95
 10 12 -3 15.53 1.18
 10 12 -2 5.07 0.95
 10 12 -1 2.89 0.89
 10 12 0 16.96 1.22
 10 12 1 3.21 0.9
 10 12 2 5.29 0.95
 10 12 3 14.24 1.16
 10 12 4 4.03 0.92
 10 12 5 7.95 1.01
 10 12 6 7.75 1.05
 10 12 7 20 1.31
 10 12 8 13.88 1.2
 10 12 9 5.76 0.99
 10 12 10 11.75 1.14
 10 12 11 1.71 0.92
 10 12 12 2.69 0.91
 10 12 13 1.29 0.85
 10 12 14 1.69 0.8
 10 13 -13 2.93 0.83
 10 13 -12 7.98 1
 10 13 -11 6.23 0.98
 10 13 -10 12.11 1.16
 10 13 -9 21.2 1.38
 10 13 -8 -0.2 0.84
 10 13 -7 6.62 1.03
 10 13 -6 4.67 0.98
 10 13 -5 18.08 1.28
 10 13 -4 5.56 0.99
 10 13 -3 18.45 1.27
 10 13 -2 5.9 0.97
 10 13 -1 -0.27 0.82
 10 13 0 85.87 2.59
 10 13 1 1.28 0.86
 10 13 2 5.62 0.98
 10 13 3 19.02 1.29
 10 13 4 5.03 0.97
 10 13 5 18.26 1.28
 10 13 6 5.76 1
 10 13 7 7.4 1.03
 10 13 8 0.58 0.85
 10 13 9 20.77 1.37
 10 13 10 11.5 1.17
 10 13 11 6.49 0.99
 10 13 12 7.94 1
 10 13 13 2.76 0.82
 10 14 -12 0.84 0.78
 10 14 -11 2.66 0.87
 10 14 -10 31.92 1.54
 10 14 -9 0.83 0.9
 10 14 -8 8.21 1.08
 10 14 -7 2.06 0.89
 10 14 -6 37.35 1.67
 10 14 -5 1.51 0.9
 10 14 -4 8.94 1.05
 10 14 -3 8.09 1.05
 10 14 -2 9.24 1.07
 10 14 -1 6.45 1.01
 10 14 0 0.78 0.86
 10 14 1 7.81 1.04
 10 14 2 9.59 1.08
 10 14 3 7.25 1.01
 10 14 4 8.26 1.05
 10 14 5 1.15 0.88
 10 14 6 35.48 1.64
 10 14 7 3.09 0.92
 10 14 8 9.8 1.11
 10 14 9 1.44 0.89
 10 14 10 31.98 1.54
 10 14 11 2.18 0.84
 10 14 12 0.33 0.78
 10 15 -11 2.61 0.83
 10 15 -10 4.87 0.91
 10 15 -9 5.51 0.95
 10 15 -8 16.8 1.23
 10 15 -7 37.13 1.69
 10 15 -6 4.41 0.98
 10 15 -5 3.72 0.97
 10 15 -4 4.11 0.93
 10 15 -3 5.07 0.98
 10 15 -2 4.99 0.96
 10 15 -1 2 0.9
 10 15 0 14.84 1.19
 10 15 1 2.06 0.88
 10 15 2 4.01 0.96
 10 15 3 5.04 0.96
 10 15 4 3.78 0.93
 10 15 5 3.05 0.97
 10 15 6 4.29 1
 10 15 7 36.95 1.68
 10 15 8 16.49 1.23
 10 15 9 4.58 0.93
 10 15 10 3.66 0.89
 10 15 11 3.22 0.83
 10 16 -9 -0.38 0.76
 10 16 -8 3.62 0.91
 10 16 -7 0.73 0.84
 10 16 -6 3.24 0.91
 10 16 -5 10.84 1.11
 10 16 -4 6.57 1.03
 10 16 -3 33.91 1.63
 10 16 -2 5.07 1.01
 10 16 -1 23.32 1.42
 10 16 0 7.43 1.05
 10 16 1 23.69 1.43
 10 16 2 4.17 0.97
 10 16 3 34.55 1.64
 10 16 4 7.97 1.05
 10 16 5 10.73 1.11
 10 16 6 4.24 0.94
 10 16 7 0.99 0.84
 10 16 8 3.8 0.9
 10 16 9 0.45 0.77
 10 17 -8 9 1.01
 10 17 -7 19.05 1.19
 10 17 -6 7.91 0.98
 10 17 -5 4.37 0.91
 10 17 -4 3.95 0.9
 10 17 -3 2.86 0.89
 10 17 -2 3.74 0.91
 10 17 -1 11.3 1.1
 10 17 0 55.86 2.02
 10 17 1 10.27 1.1
 10 17 2 3.43 0.91
 10 17 3 2.88 0.89
 10 17 4 4.52 0.92
 10 17 5 4.82 0.9
 10 17 6 6.55 0.95
 10 17 7 18.29 1.17
 10 17 8 10.06 1.02
 10 18 -5 3.45 0.88
 10 18 -4 12.71 1.05
 10 18 -3 2.07 0.83
 10 18 -2 4.72 0.89
 10 18 -1 4.69 0.89
 10 18 0 0.52 0.8
 10 18 1 6.33 0.92
 10 18 2 4.32 0.89
 10 18 3 2.03 0.83
 10 18 4 12.49 1.06
 10 18 5 2.77 0.86
 11 0 1 124.97 2.84
 11 0 2 6.14 0.71
 11 0 3 143.86 3.19
 11 0 4 0.27 0.6
 11 0 5 24.44 1.13
 11 0 6 2.29 0.67
 11 0 7 4.64 0.76
 11 0 8 39.96 1.51
 11 0 9 11.27 0.96
 11 0 10 65.25 2.05
 11 0 11 -0.77 0.79
 11 0 12 1.21 0.85
 11 0 13 18.08 1.29
 11 0 14 1.17 0.87
 11 0 15 12.97 1.2
 11 0 16 0.35 0.86
 11 0 17 0.75 0.81
 11 0 18 9.55 1.03
 11 1 -18 0.02 0.77
 11 1 -17 1.59 0.84
 11 1 -16 45.56 1.83
 11 1 -15 23.38 1.43
 11 1 -14 11.29 1.13
 11 1 -13 24.08 1.42
 11 1 -12 31.7 1.55
 11 1 -11 13.11 1.12
 11 1 -10 20.07 1.17
 11 1 -9 12.36 0.99
 11 1 -8 27.57 1.27
 11 1 -7 50.14 1.67
 11 1 -6 14.41 0.95
 11 1 -5 111.97 2.7
 11 1 -4 20.79 1.03
 11 1 -3 54.66 1.65
 11 1 -2 22.18 1.03
 11 1 -1 25.95 1.1
 11 1 0 52.45 1.58
 11 1 1 27.55 1.13
 11 1 2 22.48 1.04
 11 1 3 53.6 1.63
 11 1 4 20.99 1.03
 11 1 5 112.13 2.7
 11 1 6 15.2 0.96
 11 1 7 50.51 1.68
 11 1 8 27.31 1.27
 11 1 9 11.95 0.98
 11 1 10 19.58 1.17
 11 1 11 13.5 1.14
 11 1 12 32.97 1.58
 11 1 13 24.25 1.4
 11 1 14 12.03 1.13
 11 1 15 21.95 1.39
 11 1 16 45.48 1.84
 11 1 17 0.9 0.84
 11 1 18 0.39 0.79
 11 2 -18 0.45 0.8
 11 2 -17 15.31 1.15
 11 2 -16 4.11 0.94
 11 2 -15 2.95 0.94
 11 2 -14 7.93 1.05
 11 2 -13 9.85 1.09
 11 2 -12 49.81 1.92
 11 2 -11 32.41 1.54
 11 2 -10 5.05 0.85
 11 2 -9 34.1 1.43
 11 2 -8 72.6 2.12
 11 2 -7 12.95 0.95
 11 2 -6 49.49 1.63
 11 2 -5 50.95 1.63
 11 2 -4 255.15 5.12
 11 2 -3 24.17 1.1
 11 2 -2 192.74 4.01
 11 2 -1 3.32 0.66
 11 2 0 93.19 2.3
 11 2 1 3.14 0.65
 11 2 2 193.33 4.02
 11 2 3 26.48 1.14
 11 2 4 258.49 5.17
 11 2 5 51 1.63
 11 2 6 49.15 1.63
 11 2 7 12.84 0.95
 11 2 8 72.49 2.12
 11 2 9 33.43 1.43
 11 2 10 5.3 0.84
 11 2 11 34.54 1.58
 11 2 12 49.44 1.91
 11 2 13 9.45 1.07
 11 2 14 7.58 1.03
 11 2 15 3.46 0.95
 11 2 16 4.74 0.95
 11 2 17 15.21 1.15
 11 2 18 0.44 0.81
 11 3 -17 4.81 0.91
 11 3 -16 0.42 0.85
 11 3 -15 1.88 0.91
 11 3 -14 1.13 0.86
 11 3 -13 16.11 1.24
 11 3 -12 4.42 0.95
 11 3 -11 3.52 0.91
 11 3 -10 1.55 0.79
 11 3 -9 75.14 2.21
 11 3 -8 35.31 1.45
 11 3 -7 202.74 4.35
 11 3 -6 77.67 2.16
 11 3 -5 146.56 3.32
 11 3 -4 28.19 1.2
 11 3 -3 137.21 3.11
 11 3 -2 149.41 3.3
 11 3 -1 126.9 2.9
 11 3 0 1.24 0.62
 11 3 1 126.59 2.89
 11 3 2 151.19 3.33
 11 3 3 135.46 3.07
 11 3 4 28.34 1.2
 11 3 5 148.47 3.35
 11 3 6 77.68 2.15
 11 3 7 205.02 4.39
 11 3 8 36.63 1.47
 11 3 9 75.52 2.22
 11 3 10 1.39 0.79
 11 3 11 4.26 0.92
 11 3 12 4.84 0.96
 11 3 13 16.4 1.24
 11 3 14 1.4 0.87
 11 3 15 2.21 0.91
 11 3 16 1.7 0.86
 11 3 17 5.91 0.92
 11 4 -17 15.59 1.13
 11 4 -16 0.99 0.83
 11 4 -15 10.75 1.11
 11 4 -14 22.29 1.36
 11 4 -13 29.73 1.52
 11 4 -12 13.68 1.17
 11 4 -11 128.72 3.35
 11 4 -10 27.48 1.4
 11 4 -9 1.42 0.77
 11 4 -8 27.48 1.3
 11 4 -7 1.91 0.72
 11 4 -6 17 1.03
 11 4 -5 11.02 0.89
 11 4 -4 77.59 2.12
 11 4 -3 126.12 2.94
 11 4 -2 313.39 6.09
 11 4 -1 143.24 3.2
 11 4 0 18.76 1
 11 4 1 143.31 3.2
 11 4 2 307.84 6
 11 4 3 123.74 2.9
 11 4 4 78.83 2.14
 11 4 5 11.2 0.88
 11 4 6 16.82 1.03
 11 4 7 1.87 0.72
 11 4 8 27.9 1.31
 11 4 9 1.37 0.76
 11 4 10 26.63 1.39
 11 4 11 125.53 3.29
 11 4 12 13.04 1.16
 11 4 13 30.69 1.55
 11 4 14 23.17 1.37
 11 4 15 9.27 1.1
 11 4 16 0.95 0.83
 11 4 17 15.31 1.13
 11 5 -17 1.69 0.79
 11 5 -16 11.23 1.07
 11 5 -15 14.47 1.21
 11 5 -14 2.99 0.9
 11 5 -13 37.34 1.67
 11 5 -12 3.17 0.93
 11 5 -11 4.89 0.97
 11 5 -10 1.97 0.87
 11 5 -9 75.62 2.32
 11 5 -8 189.61 4.21
 11 5 -7 77.44 2.23
 11 5 -6 72.06 2.1
 11 5 -5 18.23 1.06
 11 5 -4 36.6 1.4
 11 5 -3 65.74 1.92
 11 5 -2 129.85 3.01
 11 5 -1 24.22 1.13
 11 5 0 2.56 0.67
 11 5 1 24.48 1.14
 11 5 2 128.01 2.98
 11 5 3 66.23 1.92
 11 5 4 36.32 1.39
 11 5 5 19.18 1.07
 11 5 6 71.83 2.09
 11 5 7 76.87 2.21
 11 5 8 186.88 4.17
 11 5 9 77.07 2.35
 11 5 10 3.03 0.88
 11 5 11 5.65 0.97
 11 5 12 2.03 0.91
 11 5 13 39.66 1.72
 11 5 14 1.5 0.89
 11 5 15 16.12 1.22
 11 5 16 10.87 1.07
 11 5 17 1.16 0.79
 11 6 -17 0.22 0.78
 11 6 -16 16.56 1.18
 11 6 -15 1.18 0.86
 11 6 -14 1.65 0.91
 11 6 -13 9.3 1.07
 11 6 -12 44.09 1.81
 11 6 -11 11.33 1.11
 11 6 -10 29.79 1.51
 11 6 -9 7.78 0.98
 11 6 -8 35.51 1.5
 11 6 -7 5.37 0.84
 11 6 -6 3.57 0.78
 11 6 -5 17.29 1.06
 11 6 -4 14.4 0.98
 11 6 -3 109.19 2.7
 11 6 -2 24.98 1.17
 11 6 -1 41.4 1.48
 11 6 0 58.05 1.78
 11 6 1 41.58 1.48
 11 6 2 24.48 1.16
 11 6 3 109.81 2.72
 11 6 4 12.8 0.96
 11 6 5 18.86 1.09
 11 6 6 4.3 0.78
 11 6 7 5.39 0.84
 11 6 8 35.33 1.49
 11 6 9 6.83 0.96
 11 6 10 30.91 1.53
 11 6 11 10.93 1.12
 11 6 12 44.15 1.82
 11 6 13 9.06 1.07
 11 6 14 1.95 0.91
 11 6 15 2.16 0.88
 11 6 16 16.71 1.17
 11 6 17 0.88 0.81
 11 7 -16 0.79 0.8
 11 7 -15 11.65 1.09
 11 7 -14 15.31 1.22
 11 7 -13 5.96 0.98
 11 7 -12 16 1.24
 11 7 -11 12.28 1.15
 11 7 -10 6.51 0.99
 11 7 -9 11.06 1.08
 11 7 -8 6.18 0.93
 11 7 -7 38.87 1.56
 11 7 -6 28.6 1.34
 11 7 -5 18.87 1.13
 11 7 -4 17.81 1.08
 11 7 -3 1.9 0.71
 11 7 -2 3.63 0.74
 11 7 -1 106.49 2.67
 11 7 0 46.56 1.6
 11 7 1 105.5 2.65
 11 7 2 3.48 0.74
 11 7 3 2.02 0.71
 11 7 4 18.48 1.09
 11 7 5 19.56 1.13
 11 7 6 27.72 1.32
 11 7 7 38.43 1.55
 11 7 8 5.96 0.93
 11 7 9 10.98 1.08
 11 7 10 4.93 0.96
 11 7 11 11.7 1.13
 11 7 12 14.04 1.19
 11 7 13 6.92 0.98
 11 7 14 13.97 1.19
 11 7 15 11.13 1.09
 11 7 16 1.02 0.8
 11 8 -16 3.04 0.83
 11 8 -15 0.59 0.81
 11 8 -14 1.03 0.87
 11 8 -13 3.91 0.96
 11 8 -12 19.52 1.3
 11 8 -11 3.37 0.94
 11 8 -10 -0.18 0.85
 11 8 -9 34.78 1.62
 11 8 -8 2.88 0.9
 11 8 -7 27.53 1.4
 11 8 -6 16.06 1.11
 11 8 -5 28.07 1.33
 11 8 -4 12.48 0.99
 11 8 -3 19.45 1.12
 11 8 -2 4.56 0.78
 11 8 -1 11.3 0.93
 11 8 0 2.59 0.73
 11 8 1 11.04 0.92
 11 8 2 4.42 0.78
 11 8 3 18.63 1.11
 11 8 4 12.51 0.99
 11 8 5 28.41 1.34
 11 8 6 17.15 1.13
 11 8 7 28.24 1.42
 11 8 8 2.53 0.9
 11 8 9 34.1 1.61
 11 8 10 1.01 0.86
 11 8 11 3.63 0.93
 11 8 12 18.91 1.29
 11 8 13 4.27 0.96
 11 8 14 2.77 0.88
 11 8 15 0.67 0.82
 11 8 16 2.37 0.82
 11 9 -15 13.98 1.1
 11 9 -14 1.56 0.86
 11 9 -13 7.37 1.05
 11 9 -12 7.75 1.08
 11 9 -11 25.95 1.45
 11 9 -10 1.83 0.9
 11 9 -9 2.7 0.92
 11 9 -8 11.42 1.13
 11 9 -7 12.82 1.13
 11 9 -6 17.52 1.2
 11 9 -5 1.63 0.82
 11 9 -4 15.17 1.06
 11 9 -3 3.04 0.78
 11 9 -2 4.64 0.8
 11 9 -1 4.23 0.79
 11 9 0 4.13 0.79
 11 9 1 4.76 0.81
 11 9 2 2.95 0.77
 11 9 3 1.01 0.75
 11 9 4 14.74 1.06
 11 9 5 1.88 0.81
 11 9 6 17.95 1.21
 11 9 7 13.39 1.14
 11 9 8 10.7 1.1
 11 9 9 2 0.89
 11 9 10 1.85 0.9
 11 9 11 26.42 1.45
 11 9 12 8.73 1.1
 11 9 13 7.39 1.05
 11 9 14 0.94 0.84
 11 9 15 15.47 1.12
 11 10 -15 1.97 0.83
 11 10 -14 0.78 0.8
 11 10 -13 0.65 0.85
 11 10 -12 12.98 1.18
 11 10 -11 1.34 0.88
 11 10 -10 4.99 0.96
 11 10 -9 2.1 0.89
 11 10 -8 3.3 0.94
 11 10 -7 1.96 0.87
 11 10 -6 53.52 1.98
 11 10 -5 13.57 1.15
 11 10 -4 1.17 0.8
 11 10 -3 3.42 0.86
 11 10 -2 38.94 1.59
 11 10 -1 8.05 0.93
 11 10 0 106.96 2.8
 11 10 1 7.85 0.91
 11 10 2 38.94 1.59
 11 10 3 2.77 0.85
 11 10 4 1.31 0.8
 11 10 5 13.12 1.14
 11 10 6 52.53 1.96
 11 10 7 0.21 0.84
 11 10 8 3.28 0.92
 11 10 9 1.12 0.88
 11 10 10 4.29 0.95
 11 10 11 1.19 0.87
 11 10 12 13.7 1.2
 11 10 13 1.01 0.85
 11 10 14 0.07 0.8
 11 10 15 2.46 0.85
 11 11 -14 4.16 0.84
 11 11 -13 2.86 0.89
 11 11 -12 12.91 1.16
 11 11 -11 19.43 1.33
 11 11 -10 17.02 1.24
 11 11 -9 23.85 1.41
 11 11 -8 16.37 1.24
 11 11 -7 11.22 1.13
 11 11 -6 30.51 1.55
 11 11 -5 3.67 0.91
 11 11 -4 3.45 0.92
 11 11 -3 5.83 0.97
 11 11 -2 4.44 0.93
 11 11 -1 3.67 0.91
 11 11 0 19.17 1.25
 11 11 1 3.45 0.9
 11 11 2 4.31 0.93
 11 11 3 4.85 0.95
 11 11 4 3.59 0.92
 11 11 5 1.4 0.89
 11 11 6 31.6 1.56
 11 11 7 10.13 1.11
 11 11 8 14.59 1.2
 11 11 9 24.72 1.41
 11 11 10 15.72 1.24
 11 11 11 19.27 1.33
 11 11 12 12.94 1.15
 11 11 13 5.49 0.91
 11 11 14 2.91 0.82
 11 12 -13 11.55 1.03
 11 12 -12 7.25 0.98
 11 12 -11 9.85 1.1
 11 12 -10 12.02 1.17
 11 12 -9 11.44 1.19
 11 12 -8 0.97 0.89
 11 12 -7 1.5 0.87
 11 12 -6 34 1.62
 11 12 -5 35.82 1.66
 11 12 -4 16.43 1.25
 11 12 -3 28.7 1.5
 11 12 -2 17.22 1.25
 11 12 -1 0.87 0.86
 11 12 0 31.19 1.54
 11 12 1 0.8 0.86
 11 12 2 16.68 1.23
 11 12 3 27.7 1.49
 11 12 4 17.08 1.26
 11 12 5 34.44 1.63
 11 12 6 32.89 1.6
 11 12 7 0.62 0.86
 11 12 8 1.09 0.88
 11 12 9 12.53 1.18
 11 12 10 11.12 1.14
 11 12 11 8.29 1.04
 11 12 12 7.71 0.99
 11 12 13 11.68 1.04
 11 13 -12 17.37 1.16
 11 13 -11 12.6 1.11
 11 13 -10 0.45 0.85
 11 13 -9 14.87 1.23
 11 13 -8 11.39 1.16
 11 13 -7 3.58 0.95
 11 13 -6 11.21 1.12
 11 13 -5 38.14 1.7
 11 13 -4 13.84 1.2
 11 13 -3 26.4 1.46
 11 13 -2 5.17 0.98
 11 13 -1 63.73 2.19
 11 13 0 0.68 0.88
 11 13 1 64.05 2.2
 11 13 2 4.56 0.97
 11 13 3 25.28 1.44
 11 13 4 14.9 1.22
 11 13 5 39.22 1.72
 11 13 6 10.73 1.1
 11 13 7 4.25 0.95
 11 13 8 9.5 1.11
 11 13 9 14.38 1.21
 11 13 10 1.85 0.87
 11 13 11 12.63 1.09
 11 13 12 18.07 1.16
 11 14 -11 0.94 0.77
 11 14 -10 2.71 0.86
 11 14 -9 5.22 0.94
 11 14 -8 23.95 1.4
 11 14 -7 2.8 0.94
 11 14 -6 16.04 1.27
 11 14 -5 9.87 1.1
 11 14 -4 25.48 1.44
 11 14 -3 34.95 1.64
 11 14 -2 10.8 1.11
 11 14 -1 11.25 1.12
 11 14 0 13.92 1.19
 11 14 1 10.45 1.1
 11 14 2 8.8 1.08
 11 14 3 35.9 1.65
 11 14 4 28.19 1.49
 11 14 5 8.99 1.07
 11 14 6 17.6 1.29
 11 14 7 1.62 0.91
 11 14 8 24.67 1.41
 11 14 9 4.03 0.93
 11 14 10 1.69 0.84
 11 14 11 0.24 0.77
 11 15 -10 2.3 0.85
 11 15 -9 3.19 0.87
 11 15 -8 7.97 1.01
 11 15 -7 0.15 0.84
 11 15 -6 6.44 1.01
 11 15 -5 22.11 1.37
 11 15 -4 9.97 1.11
 11 15 -3 1.88 0.91
 11 15 -2 17.83 1.31
 11 15 -1 5.51 1.03
 11 15 0 13 1.2
 11 15 1 5.33 1
 11 15 2 20.66 1.36
 11 15 3 1.05 0.89
 11 15 4 10.12 1.11
 11 15 5 20.45 1.33
 11 15 6 7.09 1.02
 11 15 7 1.77 0.87
 11 15 8 6.95 0.98
 11 15 9 4.47 0.87
 11 15 10 1.91 0.83
 11 16 -8 3.68 0.85
 11 16 -7 1.64 0.83
 11 16 -6 1.6 0.83
 11 16 -5 1.68 0.88
 11 16 -4 0.77 0.85
 11 16 -3 0 0.84
 11 16 -2 4.72 0.95
 11 16 -1 14.76 1.21
 11 16 0 1.01 0.87
 11 16 1 15.18 1.21
 11 16 2 4.47 0.97
 11 16 3 0.35 0.84
 11 16 4 0.41 0.83
 11 16 5 3.54 0.9
 11 16 6 1.64 0.84
 11 16 7 1.31 0.82
 11 16 8 3.11 0.84
 11 17 -6 2.03 0.84
 11 17 -5 1.95 0.81
 11 17 -4 3.54 0.87
 11 17 -3 3.07 0.86
 11 17 -2 11.35 1.07
 11 17 -1 3.19 0.88
 11 17 0 0.68 0.81
 11 17 1 4.07 0.9
 11 17 2 11.91 1.09
 11 17 3 1.95 0.84
 11 17 4 4.28 0.86
 11 17 5 1.85 0.82
 11 17 6 1.43 0.82
 11 18 -2 2.29 0.85
 11 18 -1 1.14 0.83
 11 18 0 0.94 0.79
 11 18 1 1.82 0.84
 11 18 2 3.98 0.86
 12 0 0 43.81 1.5
 12 0 1 164.02 3.6
 12 0 2 0.25 0.63
 12 0 3 17.13 1.01
 12 0 4 41.43 1.49
 12 0 5 197.23 4.24
 12 0 6 64.9 1.97
 12 0 7 6.84 0.86
 12 0 8 0.29 0.71
 12 0 9 34.14 1.53
 12 0 10 3.95 0.92
 12 0 11 2.54 0.9
 12 0 12 1.54 0.86
 12 0 13 7.79 1.03
 12 0 14 19.28 1.28
 12 0 15 9.32 1.09
 12 0 16 11.54 1.09
 12 0 17 -0.43 0.75
 12 1 -17 1.11 0.79
 12 1 -16 1.64 0.85
 12 1 -15 14.88 1.2
 12 1 -14 1.52 0.86
 12 1 -13 7.21 1.02
 12 1 -12 11.54 1.12
 12 1 -11 39.07 1.7
 12 1 -10 18.27 1.25
 12 1 -9 55.07 1.95
 12 1 -8 12.3 0.99
 12 1 -7 17.58 1.09
 12 1 -6 5.8 0.81
 12 1 -5 48.84 1.65
 12 1 -4 20.31 1.09
 12 1 -3 0.49 0.65
 12 1 -2 2.68 0.68
 12 1 -1 27.34 1.2
 12 1 0 49.44 1.6
 12 1 1 27.51 1.2
 12 1 2 2.86 0.68
 12 1 3 0.05 0.64
 12 1 4 21.48 1.11
 12 1 5 47.65 1.64
 12 1 6 5.47 0.79
 12 1 7 18.43 1.1
 12 1 8 11.95 0.99
 12 1 9 55.38 1.95
 12 1 10 17.97 1.25
 12 1 11 39.97 1.73
 12 1 12 12.03 1.14
 12 1 13 6.9 1.01
 12 1 14 1.11 0.87
 12 1 15 14.15 1.19
 12 1 16 0.84 0.83
 12 1 17 1.66 0.79
 12 2 -17 2.21 0.8
 12 2 -16 0.69 0.82
 12 2 -15 0.49 0.84
 12 2 -14 9.8 1.12
 12 2 -13 4.71 0.96
 12 2 -12 10.36 1.11
 12 2 -11 22.56 1.37
 12 2 -10 5.82 0.96
 12 2 -9 13.79 1.1
 12 2 -8 17.64 1.13
 12 2 -7 1.83 0.75
 12 2 -6 24.94 1.22
 12 2 -5 64.89 1.95
 12 2 -4 18.5 1.06
 12 2 -3 13.28 0.93
 12 2 -2 24.94 1.16
 12 2 -1 17.39 1
 12 2 0 16.98 1
 12 2 1 17.53 1.01
 12 2 2 24.73 1.15
 12 2 3 12.03 0.91
 12 2 4 18.33 1.05
 12 2 5 64.32 1.95
 12 2 6 25.75 1.23
 12 2 7 2.6 0.75
 12 2 8 19.03 1.14
 12 2 9 14.04 1.1
 12 2 10 5.2 0.94
 12 2 11 23.9 1.38
 12 2 12 10.62 1.12
 12 2 13 6.09 1
 12 2 14 8.96 1.1
 12 2 15 1.01 0.85
 12 2 16 -0.14 0.8
 12 2 17 1.91 0.79
 12 3 -17 16.44 1.16
 12 3 -16 3.58 0.87
 12 3 -15 10.38 1.08
 12 3 -14 2.94 0.95
 12 3 -13 1.24 0.87
 12 3 -12 9.79 1.1
 12 3 -11 32.56 1.58
 12 3 -10 7.92 1.02
 12 3 -9 4.64 0.89
 12 3 -8 6.2 0.87
 12 3 -7 29.62 1.36
 12 3 -6 44.53 1.62
 12 3 -5 1.42 0.7
 12 3 -4 13.24 0.96
 12 3 -3 15.34 0.99
 12 3 -2 38.24 1.43
 12 3 -1 45.08 1.55
 12 3 0 187.26 4.02
 12 3 1 45.32 1.55
 12 3 2 39.14 1.44
 12 3 3 14.34 0.97
 12 3 4 12.85 0.95
 12 3 5 1.66 0.7
 12 3 6 46.32 1.65
 12 3 7 30.45 1.37
 12 3 8 5.61 0.86
 12 3 9 5.57 0.91
 12 3 10 7.94 1.03
 12 3 11 33.62 1.61
 12 3 12 9.68 1.09
 12 3 13 1.1 0.87
 12 3 14 4.76 0.98
 12 3 15 9.71 1.08
 12 3 16 2.65 0.87
 12 3 17 17.89 1.18
 12 4 -16 3.4 0.87
 12 4 -15 1.95 0.86
 12 4 -14 1.51 0.9
 12 4 -13 20.35 1.32
 12 4 -12 17.98 1.28
 12 4 -11 1.96 0.92
 12 4 -10 14.39 1.17
 12 4 -9 9.11 1.03
 12 4 -8 5.93 0.92
 12 4 -7 1.72 0.75
 12 4 -6 68.52 2.08
 12 4 -5 12.53 0.97
 12 4 -4 13.18 0.97
 12 4 -3 30.19 1.3
 12 4 -2 39.43 1.47
 12 4 -1 3.07 0.74
 12 4 0 18.7 1.07
 12 4 1 3.02 0.74
 12 4 2 37.5 1.44
 12 4 3 29.64 1.3
 12 4 4 13.42 0.97
 12 4 5 12.36 0.97
 12 4 6 69.83 2.1
 12 4 7 1.02 0.75
 12 4 8 6.03 0.92
 12 4 9 8.7 1.04
 12 4 10 13.3 1.15
 12 4 11 4.49 0.96
 12 4 12 18.51 1.29
 12 4 13 20.83 1.32
 12 4 14 1.38 0.89
 12 4 15 0.5 0.85
 12 4 16 2.48 0.85
 12 5 -16 0.8 0.79
 12 5 -15 6.72 0.99
 12 5 -14 8.83 1.08
 12 5 -13 2.91 0.9
 12 5 -12 10.45 1.12
 12 5 -11 21.35 1.35
 12 5 -10 48.5 1.9
 12 5 -9 8.3 1.04
 12 5 -8 3.04 0.86
 12 5 -7 72.05 2.19
 12 5 -6 29.62 1.37
 12 5 -5 34.97 1.45
 12 5 -4 71.52 2.11
 12 5 -3 62.01 1.92
 12 5 -2 14.31 1
 12 5 -1 36.41 1.43
 12 5 0 76.56 2.16
 12 5 1 35.24 1.41
 12 5 2 13.6 0.98
 12 5 3 60.09 1.88
 12 5 4 71.67 2.11
 12 5 5 34.91 1.45
 12 5 6 28.75 1.35
 12 5 7 72.62 2.2
 12 5 8 3.46 0.87
 12 5 9 5.88 0.98
 12 5 10 45.76 1.85
 12 5 11 21.57 1.36
 12 5 12 11.02 1.11
 12 5 13 2.56 0.91
 12 5 14 8.06 1.06
 12 5 15 7.66 1
 12 5 16 1.72 0.82
 12 6 -16 25.24 1.3
 12 6 -15 1.62 0.84
 12 6 -14 5.74 1
 12 6 -13 0.38 0.87
 12 6 -12 14.76 1.2
 12 6 -11 7.47 1.04
 12 6 -10 59.99 2.12
 12 6 -9 71.73 2.34
 12 6 -8 1.23 0.86
 12 6 -7 15.17 1.13
 12 6 -6 86.62 2.45
 12 6 -5 5.63 0.88
 12 6 -4 106.78 2.76
 12 6 -3 20.78 1.16
 12 6 -2 86.56 2.37
 12 6 -1 128.34 3.09
 12 6 0 23.88 1.2
 12 6 1 129.11 3.11
 12 6 2 85.81 2.36
 12 6 3 21.37 1.17
 12 6 4 102.6 2.69
 12 6 5 5.8 0.87
 12 6 6 85.47 2.42
 12 6 7 14.25 1.13
 12 6 8 1.2 0.85
 12 6 9 71.38 2.32
 12 6 10 57.25 2.07
 12 6 11 6.98 1.04
 12 6 12 12.76 1.16
 12 6 13 -0.46 0.85
 12 6 14 6.19 1
 12 6 15 0.72 0.84
 12 6 16 25.63 1.32
 12 7 -15 2.41 0.86
 12 7 -14 29.47 1.49
 12 7 -13 22.32 1.39
 12 7 -12 3.6 0.93
 12 7 -11 49.98 1.93
 12 7 -10 5.7 1.01
 12 7 -9 67.14 2.26
 12 7 -8 3.3 0.92
 12 7 -7 42.04 1.75
 12 7 -6 44.69 1.75
 12 7 -5 31.98 1.44
 12 7 -4 154.63 3.62
 12 7 -3 57.53 1.89
 12 7 -2 9.55 0.93
 12 7 -1 17.3 1.09
 12 7 0 14.68 1.03
 12 7 1 15.81 1.07
 12 7 2 9.87 0.93
 12 7 3 58.15 1.9
 12 7 4 153.47 3.6
 12 7 5 29.8 1.4
 12 7 6 46.21 1.78
 12 7 7 41.7 1.74
 12 7 8 4.23 0.95
 12 7 9 64.67 2.21
 12 7 10 5.31 1
 12 7 11 49.83 1.93
 12 7 12 2.92 0.93
 12 7 13 22.48 1.4
 12 7 14 29.14 1.49
 12 7 15 1.62 0.84
 12 8 -15 6.85 0.94
 12 8 -14 27.08 1.41
 12 8 -13 3.94 0.96
 12 8 -12 34.54 1.65
 12 8 -11 54.03 2
 12 8 -10 11.84 1.17
 12 8 -9 8.45 1.08
 12 8 -8 40.33 1.74
 12 8 -7 4.52 0.95
 12 8 -6 49.34 1.9
 12 8 -5 10.65 1.05
 12 8 -4 51.4 1.87
 12 8 -3 50.84 1.78
 12 8 -2 3.86 0.83
 12 8 -1 36.52 1.5
 12 8 0 -0.24 0.71
 12 8 1 34.68 1.47
 12 8 2 4.38 0.82
 12 8 3 51.07 1.79
 12 8 4 50.63 1.86
 12 8 5 9.43 1.03
 12 8 6 48.14 1.88
 12 8 7 3.56 0.92
 12 8 8 40.3 1.74
 12 8 9 9.08 1.09
 12 8 10 10.94 1.15
 12 8 11 53.62 2
 12 8 12 35.41 1.69
 12 8 13 4.49 0.96
 12 8 14 27.52 1.42
 12 8 15 6.97 0.94
 12 9 -14 22.52 1.29
 12 9 -13 13.63 1.16
 12 9 -12 24.58 1.44
 12 9 -11 58.67 2.15
 12 9 -10 71.73 2.35
 12 9 -9 62.17 2.17
 12 9 -8 7.59 1.05
 12 9 -7 36.17 1.66
 12 9 -6 2.87 0.93
 12 9 -5 2.95 0.93
 12 9 -4 43.51 1.78
 12 9 -3 7.21 0.96
 12 9 -2 20.26 1.24
 12 9 -1 2.27 0.83
 12 9 0 9.85 1
 12 9 1 3.65 0.85
 12 9 2 21.37 1.27
 12 9 3 6.9 0.96
 12 9 4 43.24 1.77
 12 9 5 3.18 0.92
 12 9 6 4.09 0.95
 12 9 7 33.25 1.62
 12 9 8 8.47 1.08
 12 9 9 61.91 2.17
 12 9 10 73.15 2.36
 12 9 11 58.87 2.15
 12 9 12 22.73 1.4
 12 9 13 13.55 1.16
 12 9 14 22.8 1.29
 12 10 -14 8.7 0.99
 12 10 -13 7.79 0.99
 12 10 -12 6.08 0.99
 12 10 -11 0.47 0.91
 12 10 -10 9.78 1.15
 12 10 -9 19.21 1.31
 12 10 -8 2.94 0.95
 12 10 -7 33.53 1.62
 12 10 -6 1.06 0.88
 12 10 -5 51.86 1.96
 12 10 -4 84.22 2.57
 12 10 -3 16.93 1.25
 12 10 -2 41.27 1.74
 12 10 -1 0.74 0.84
 12 10 0 14.63 1.17
 12 10 1 1.66 0.86
 12 10 2 42.92 1.76
 12 10 3 17.32 1.24
 12 10 4 84.43 2.56
 12 10 5 49.07 1.91
 12 10 6 1.28 0.88
 12 10 7 33.18 1.61
 12 10 8 3.99 0.97
 12 10 9 18.28 1.29
 12 10 10 9.09 1.13
 12 10 11 0.86 0.89
 12 10 12 7.26 1.01
 12 10 13 6.54 0.97
 12 10 14 8.34 0.98
 12 11 -13 1.52 0.81
 12 11 -12 6.06 0.96
 12 11 -11 9.83 1.1
 12 11 -10 29.93 1.55
 12 11 -9 7.09 1.09
 12 11 -8 6.51 1.03
 12 11 -7 24.91 1.43
 12 11 -6 1.4 0.89
 12 11 -5 32.73 1.59
 12 11 -4 0.3 0.87
 12 11 -3 46.92 1.88
 12 11 -2 40.74 1.76
 12 11 -1 2.75 0.91
 12 11 0 2.86 0.92
 12 11 1 3 0.92
 12 11 2 40.99 1.75
 12 11 3 47.84 1.89
 12 11 4 1.68 0.88
 12 11 5 32.34 1.6
 12 11 6 2.08 0.9
 12 11 7 23.9 1.41
 12 11 8 7.03 1.04
 12 11 9 7.86 1.09
 12 11 10 28.76 1.52
 12 11 11 9.37 1.09
 12 11 12 6.59 0.97
 12 11 13 1.24 0.8
 12 12 -12 1.09 0.82
 12 12 -11 2.62 0.88
 12 12 -10 15.58 1.22
 12 12 -9 31.65 1.58
 12 12 -8 27.32 1.53
 12 12 -7 5.29 0.98
 12 12 -6 9.94 1.1
 12 12 -5 2.47 0.92
 12 12 -4 1.29 0.88
 12 12 -3 27.42 1.49
 12 12 -2 25.88 1.47
 12 12 -1 15.85 1.25
 12 12 0 24.81 1.42
 12 12 1 16.49 1.25
 12 12 2 28.74 1.51
 12 12 3 27.65 1.49
 12 12 4 1.28 0.89
 12 12 5 2.78 0.93
 12 12 6 10.98 1.11
 12 12 7 5.05 0.99
 12 12 8 27.47 1.51
 12 12 9 31.06 1.58
 12 12 10 17.85 1.25
 12 12 11 3.35 0.88
 12 12 12 0.68 0.82
 12 13 -11 0.35 0.78
 12 13 -10 0.71 0.83
 12 13 -9 0.97 0.86
 12 13 -8 0.06 0.86
 12 13 -7 3.8 0.95
 12 13 -6 1.73 0.91
 12 13 -5 8.89 1.07
 12 13 -4 10.03 1.1
 12 13 -3 19.56 1.31
 12 13 -2 1.06 0.89
 12 13 -1 9.31 1.1
 12 13 0 13.27 1.18
 12 13 1 8.43 1.07
 12 13 2 1.29 0.89
 12 13 3 19.07 1.3
 12 13 4 10.39 1.1
 12 13 5 9.55 1.08
 12 13 6 1.23 0.89
 12 13 7 3.41 0.95
 12 13 8 0.63 0.86
 12 13 9 0.92 0.84
 12 13 10 0.2 0.8
 12 13 11 1.14 0.78
 12 14 -10 1.78 0.82
 12 14 -9 3.65 0.88
 12 14 -8 1.27 0.86
 12 14 -7 4.98 0.97
 12 14 -6 0.51 0.85
 12 14 -5 -0.52 0.86
 12 14 -4 5.29 1.01
 12 14 -3 3.49 0.97
 12 14 -2 0.92 0.9
 12 14 -1 17.21 1.31
 12 14 0 3.3 0.92
 12 14 1 16.35 1.29
 12 14 2 -0.37 0.89
 12 14 3 4.07 0.98
 12 14 4 5.29 1
 12 14 5 -0.11 0.85
 12 14 6 0.88 0.84
 12 14 7 5.83 0.97
 12 14 8 1.54 0.86
 12 14 9 4.21 0.89
 12 14 10 1.22 0.81
 12 15 -8 9.41 0.99
 12 15 -7 11.21 1.06
 12 15 -6 5.6 0.96
 12 15 -5 3.73 0.91
 12 15 -4 8.22 1.03
 12 15 -3 5.52 0.99
 12 15 -2 7.12 1.03
 12 15 -1 11.74 1.14
 12 15 0 1.85 0.92
 12 15 1 10.29 1.1
 12 15 2 6.61 1.02
 12 15 3 6.32 0.99
 12 15 4 7.19 1.01
 12 15 5 3.73 0.92
 12 15 6 6.21 0.96
 12 15 7 11.22 1.05
 12 15 8 8.8 0.97
 12 16 -6 -0.07 0.77
 12 16 -5 7.2 0.95
 12 16 -4 3.42 0.88
 12 16 -3 11.32 1.08
 12 16 -2 3.34 0.9
 12 16 -1 7.34 0.99
 12 16 0 1.42 0.85
 12 16 1 6.1 0.96
 12 16 2 2.73 0.88
 12 16 3 10.35 1.06
 12 16 4 2.4 0.86
 12 16 5 6.21 0.93
 12 16 6 0.75 0.79
 12 17 -3 3.82 0.9
 12 17 -2 7.82 0.94
 12 17 -1 0.3 0.77
 12 17 0 3.41 0.84
 12 17 1 -0.05 0.77
 12 17 2 7.46 0.93
 12 17 3 4.89 0.91
 13 0 1 2.12 0.73
 13 0 2 85.87 2.35
 13 0 3 155.3 3.56
 13 0 4 48.22 1.69
 13 0 5 1.59 0.74
 13 0 6 0.73 0.74
 13 0 7 4 0.88
 13 0 8 5.65 0.98
 13 0 9 -0.28 0.82
 13 0 10 44.39 1.82
 13 0 11 1.69 0.89
 13 0 12 35.36 1.64
 13 0 13 19.36 1.34
 13 0 14 1.38 0.92
 13 0 15 15.75 1.19
 13 0 16 2.06 0.81
 13 1 -16 3.85 0.86
 13 1 -15 23.74 1.36
 13 1 -14 2.89 0.93
 13 1 -13 12.29 1.19
 13 1 -12 8.25 1.06
 13 1 -11 5.45 0.98
 13 1 -10 0.14 0.85
 13 1 -9 55.28 2.02
 13 1 -8 40.97 1.72
 13 1 -7 74.23 2.3
 13 1 -6 25.52 1.29
 13 1 -5 29.54 1.35
 13 1 -4 22.56 1.2
 13 1 -3 17.37 1.08
 13 1 -2 9.16 0.9
 13 1 -1 40.73 1.52
 13 1 0 51.39 1.72
 13 1 1 41.21 1.53
 13 1 2 9.22 0.9
 13 1 3 17.01 1.07
 13 1 4 23.7 1.22
 13 1 5 30.57 1.38
 13 1 6 25.37 1.29
 13 1 7 74.26 2.3
 13 1 8 40.76 1.71
 13 1 9 56.93 2.05
 13 1 10 0 0.84
 13 1 11 5.02 0.97
 13 1 12 7.63 1.04
 13 1 13 12.38 1.18
 13 1 14 2.07 0.93
 13 1 15 22.16 1.33
 13 1 16 3.57 0.86
 13 2 -16 3.54 0.84
 13 2 -15 1.86 0.88
 13 2 -14 5.07 0.98
 13 2 -13 33.93 1.66
 13 2 -12 7 1.03
 13 2 -11 5.59 0.97
 13 2 -10 51.06 1.95
 13 2 -9 3.24 0.93
 13 2 -8 10.16 1.07
 13 2 -7 61.23 2.06
 13 2 -6 81.06 2.34
 13 2 -5 31.05 1.39
 13 2 -4 39.21 1.53
 13 2 -3 78.52 2.24
 13 2 -2 43.26 1.59
 13 2 -1 75.39 2.17
 13 2 0 37.37 1.47
 13 2 1 76.98 2.2
 13 2 2 42.53 1.58
 13 2 3 79.7 2.26
 13 2 4 40.02 1.55
 13 2 5 30.57 1.38
 13 2 6 80.82 2.33
 13 2 7 60.01 2.05
 13 2 8 10.19 1.07
 13 2 9 2.43 0.91
 13 2 10 53.8 2
 13 2 11 5.78 0.98
 13 2 12 6.99 1.02
 13 2 13 35.88 1.68
 13 2 14 4.7 0.97
 13 2 15 3.52 0.91
 13 2 16 2.81 0.83
 13 3 -16 4.48 0.86
 13 3 -15 10.08 1.04
 13 3 -14 5.2 0.98
 13 3 -13 8.09 1.07
 13 3 -12 18.59 1.29
 13 3 -11 14.29 1.19
 13 3 -10 7.45 1.03
 13 3 -9 56.9 2.05
 13 3 -8 40.77 1.73
 13 3 -7 29.42 1.46
 13 3 -6 24.37 1.28
 13 3 -5 57.19 1.9
 13 3 -4 8.12 0.9
 13 3 -3 85.17 2.37
 13 3 -2 155.77 3.59
 13 3 -1 157.03 3.6
 13 3 0 38.96 1.51
 13 3 1 157.95 3.61
 13 3 2 154.16 3.56
 13 3 3 86.12 2.38
 13 3 4 8.99 0.91
 13 3 5 56.1 1.87
 13 3 6 24.26 1.28
 13 3 7 29.32 1.45
 13 3 8 42.02 1.75
 13 3 9 56.98 2.06
 13 3 10 7.62 1.04
 13 3 11 14.6 1.21
 13 3 12 19.56 1.31
 13 3 13 7.22 1.07
 13 3 14 5.61 0.99
 13 3 15 10.73 1.06
 13 3 16 4.16 0.85
 13 4 -16 1.01 0.81
 13 4 -15 1.9 0.83
 13 4 -14 8.78 1.04
 13 4 -13 2.39 0.91
 13 4 -12 5.68 0.98
 13 4 -11 19.4 1.3
 13 4 -10 4.08 0.96
 13 4 -9 25.84 1.44
 13 4 -8 42.73 1.77
 13 4 -7 2.31 0.87
 13 4 -6 65.53 2.14
 13 4 -5 5.46 0.88
 13 4 -4 144.99 3.45
 13 4 -3 51.31 1.77
 13 4 -2 71.54 2.14
 13 4 -1 5.09 0.85
 13 4 0 256.79 5.31
 13 4 1 5.87 0.87
 13 4 2 72.93 2.15
 13 4 3 52.08 1.79
 13 4 4 145.54 3.46
 13 4 5 6.44 0.9
 13 4 6 65.53 2.14
 13 4 7 1.57 0.86
 13 4 8 45.35 1.83
 13 4 9 23.83 1.4
 13 4 10 5.09 0.99
 13 4 11 18.59 1.29
 13 4 12 5.39 0.97
 13 4 13 2.48 0.91
 13 4 14 8.61 1.03
 13 4 15 1.43 0.84
 13 4 16 0.93 0.8
 13 5 -15 3.92 0.88
 13 5 -14 27.42 1.43
 13 5 -13 1.26 0.88
 13 5 -12 3.62 0.98
 13 5 -11 4.75 0.96
 13 5 -10 2.63 0.93
 13 5 -9 58.73 2.1
 13 5 -8 32.63 1.58
 13 5 -7 20.87 1.32
 13 5 -6 37.62 1.63
 13 5 -5 81.76 2.44
 13 5 -4 37.69 1.54
 13 5 -3 32.06 1.43
 13 5 -2 5.14 0.85
 13 5 -1 64.05 2.01
 13 5 0 0.63 0.75
 13 5 1 62.73 1.99
 13 5 2 5.19 0.85
 13 5 3 33.01 1.44
 13 5 4 37.65 1.54
 13 5 5 80.75 2.42
 13 5 6 36.94 1.61
 13 5 7 21.64 1.34
 13 5 8 32.44 1.58
 13 5 9 57.24 2.07
 13 5 10 3.88 0.95
 13 5 11 4.76 0.98
 13 5 12 4.06 0.98
 13 5 13 -0.23 0.85
 13 5 14 28.62 1.45
 13 5 15 3.58 0.88
 13 6 -15 9.99 1
 13 6 -14 31.21 1.5
 13 6 -13 4.98 0.98
 13 6 -12 1.93 0.93
 13 6 -11 20.04 1.3
 13 6 -10 3.24 0.94
 13 6 -9 19.73 1.33
 13 6 -8 6.27 1.01
 13 6 -7 20.29 1.31
 13 6 -6 0.66 0.84
 13 6 -5 1.77 0.86
 13 6 -4 76.61 2.35
 13 6 -3 0.11 0.75
 13 6 -2 18.98 1.16
 13 6 -1 29.23 1.38
 13 6 0 3.77 0.82
 13 6 1 28.87 1.36
 13 6 2 19.59 1.17
 13 6 3 0.21 0.76
 13 6 4 77.14 2.36
 13 6 5 2 0.84
 13 6 6 1.2 0.85
 13 6 7 19.53 1.31
 13 6 8 6.74 1
 13 6 9 18.8 1.3
 13 6 10 3.34 0.94
 13 6 11 20.25 1.32
 13 6 12 2.94 0.93
 13 6 13 6.79 1.01
 13 6 14 29.75 1.47
 13 6 15 9.99 1.01
 13 7 -15 5.07 0.91
 13 7 -14 9.52 1.02
 13 7 -13 7.68 1.02
 13 7 -12 0.93 0.89
 13 7 -11 6.34 1.06
 13 7 -10 10.19 1.11
 13 7 -9 7.6 1.06
 13 7 -8 11.01 1.12
 13 7 -7 -0.84 0.82
 13 7 -6 9.85 1.1
 13 7 -5 5.81 0.98
 13 7 -4 19.28 1.28
 13 7 -3 4.03 0.88
 13 7 -2 6.35 0.94
 13 7 -1 26.64 1.38
 13 7 0 9.84 1.02
 13 7 1 27.53 1.39
 13 7 2 6.65 0.94
 13 7 3 4.54 0.89
 13 7 4 18.36 1.26
 13 7 5 5.21 0.96
 13 7 6 9.36 1.08
 13 7 7 0.36 0.84
 13 7 8 9.84 1.11
 13 7 9 7.63 1.04
 13 7 10 9.46 1.09
 13 7 11 6.29 1.04
 13 7 12 0.46 0.88
 13 7 13 7.61 1.03
 13 7 14 9.36 1.03
 13 7 15 5.36 0.92
 13 8 -14 4.35 0.88
 13 8 -13 10.9 1.06
 13 8 -12 2.17 0.9
 13 8 -11 2.56 0.93
 13 8 -10 13.15 1.14
 13 8 -9 10.25 1.11
 13 8 -8 3.35 0.96
 13 8 -7 34.6 1.64
 13 8 -6 1.09 0.88
 13 8 -5 6.02 1
 13 8 -4 5.31 0.98
 13 8 -3 13.01 1.13
 13 8 -2 1.46 0.85
 13 8 -1 1.26 0.83
 13 8 0 3.47 0.89
 13 8 1 1.34 0.84
 13 8 2 1.21 0.85
 13 8 3 12.67 1.13
 13 8 4 5.34 0.97
 13 8 5 5.96 0.99
 13 8 6 -0.19 0.86
 13 8 7 34.11 1.63
 13 8 8 3.8 0.95
 13 8 9 10.91 1.12
 13 8 10 12.75 1.15
 13 8 11 3.73 0.96
 13 8 12 1.74 0.89
 13 8 13 10.34 1.07
 13 8 14 5.12 0.89
 13 9 -13 18.94 1.21
 13 9 -12 7.4 1.02
 13 9 -11 3.32 0.95
 13 9 -10 5.27 1.02
 13 9 -9 1.63 0.9
 13 9 -8 11.64 1.15
 13 9 -7 10.49 1.13
 13 9 -6 31.34 1.57
 13 9 -5 2.22 0.93
 13 9 -4 2.6 0.91
 13 9 -3 2.75 0.91
 13 9 -2 9.8 1.09
 13 9 -1 5.43 0.97
 13 9 0 13.57 1.15
 13 9 1 6.14 0.97
 13 9 2 11.17 1.11
 13 9 3 2.45 0.9
 13 9 4 1.38 0.89
 13 9 5 3.22 0.93
 13 9 6 30.39 1.56
 13 9 7 9.75 1.1
 13 9 8 12.43 1.15
 13 9 9 1.64 0.89
 13 9 10 5.13 0.99
 13 9 11 3.71 0.93
 13 9 12 7.57 1.01
 13 9 13 16.14 1.15
 13 10 -13 11.93 1.07
 13 10 -12 5.75 0.94
 13 10 -11 3.4 0.92
 13 10 -10 1.61 0.9
 13 10 -9 9.38 1.12
 13 10 -8 2.08 0.91
 13 10 -7 7.95 1.06
 13 10 -6 3.09 0.94
 13 10 -5 6.39 1.03
 13 10 -4 17.7 1.29
 13 10 -3 19.67 1.33
 13 10 -2 23.35 1.39
 13 10 -1 5.14 0.98
 13 10 0 12.45 1.13
 13 10 1 5.01 0.96
 13 10 2 23.66 1.4
 13 10 3 20.6 1.35
 13 10 4 18.7 1.29
 13 10 5 6.52 1.03
 13 10 6 3.67 0.94
 13 10 7 8.16 1.06
 13 10 8 1.63 0.89
 13 10 9 7.87 1.08
 13 10 10 0.41 0.88
 13 10 11 3.24 0.92
 13 10 12 6.14 0.93
 13 10 13 12.04 1.08
 13 11 -12 8.34 0.97
 13 11 -11 2.36 0.86
 13 11 -10 12.79 1.13
 13 11 -9 8.77 1.08
 13 11 -8 25.68 1.48
 13 11 -7 16.68 1.3
 13 11 -6 5.09 0.99
 13 11 -5 28.4 1.49
 13 11 -4 0.88 0.88
 13 11 -3 18.08 1.28
 13 11 -2 1.02 0.89
 13 11 -1 0.64 0.86
 13 11 0 5.19 0.98
 13 11 1 -0.25 0.84
 13 11 2 1.34 0.9
 13 11 3 17.4 1.27
 13 11 4 1.81 0.9
 13 11 5 26.74 1.47
 13 11 6 5.24 0.98
 13 11 7 16.41 1.3
 13 11 8 24.95 1.46
 13 11 9 9.6 1.1
 13 11 10 12.23 1.12
 13 11 11 1.39 0.84
 13 11 12 8.28 0.96
 13 12 -11 17.43 1.15
 13 12 -10 -0.07 0.83
 13 12 -9 2.17 0.89
 13 12 -8 13.15 1.16
 13 12 -7 16.4 1.26
 13 12 -6 11.38 1.17
 13 12 -5 1 0.92
 13 12 -4 12.58 1.14
 13 12 -3 8.84 1.07
 13 12 -2 22.93 1.39
 13 12 -1 37.7 1.69
 13 12 0 29.09 1.52
 13 12 1 38.99 1.71
 13 12 2 24.12 1.42
 13 12 3 7.5 1.05
 13 12 4 11.25 1.12
 13 12 5 1.24 0.91
 13 12 6 12.58 1.18
 13 12 7 16.53 1.27
 13 12 8 12.35 1.13
 13 12 9 2.66 0.87
 13 12 10 0.33 0.8
 13 12 11 17.53 1.13
 13 13 -10 5.76 0.94
 13 13 -9 1.21 0.8
 13 13 -8 9.91 1.07
 13 13 -7 13.84 1.17
 13 13 -6 26.96 1.48
 13 13 -5 2.73 0.95
 13 13 -4 18.41 1.32
 13 13 -3 7.53 1.1
 13 13 -2 46.71 1.91
 13 13 -1 17.1 1.3
 13 13 0 -0.27 0.89
 13 13 1 16.53 1.29
 13 13 2 45.92 1.9
 13 13 3 8.19 1.09
 13 13 4 18.5 1.31
 13 13 5 3.37 0.95
 13 13 6 27.07 1.47
 13 13 7 13.22 1.14
 13 13 8 9.85 1.04
 13 13 9 0.16 0.78
 13 13 10 5.06 0.92
 13 14 -8 2.74 0.85
 13 14 -7 11.8 1.07
 13 14 -6 0.77 0.84
 13 14 -5 2.74 0.88
 13 14 -4 4.57 0.96
 13 14 -3 9.52 1.08
 13 14 -2 4.34 0.98
 13 14 -1 66.67 2.25
 13 14 0 -0.29 0.89
 13 14 1 64.82 2.22
 13 14 2 3.17 0.95
 13 14 3 9.51 1.09
 13 14 4 4.64 0.95
 13 14 5 2.4 0.9
 13 14 6 0.13 0.83
 13 14 7 11.29 1.05
 13 14 8 2.46 0.82
 13 15 -7 0.45 0.77
 13 15 -6 18 1.17
 13 15 -5 15.52 1.15
 13 15 -4 15.81 1.18
 13 15 -3 1.21 0.84
 13 15 -2 3.99 0.93
 13 15 -1 1.57 0.87
 13 15 0 2.99 0.9
 13 15 1 1.75 0.88
 13 15 2 5.05 0.94
 13 15 3 0.22 0.82
 13 15 4 16.21 1.19
 13 15 5 14.53 1.12
 13 15 6 17.67 1.17
 13 15 7 -0.24 0.78
 13 16 -4 3.42 0.87
 13 16 -3 8.02 0.95
 13 16 -2 -0.55 0.76
 13 16 -1 6.13 1.14
 13 16 0 3.09 0.86
 13 16 1 5.99 0.92
 13 16 2 -0.07 0.77
 13 16 3 8.19 0.94
 13 16 4 3.5 0.87
 14 0 0 165.52 3.81
 14 0 1 2.63 0.8
 14 0 2 15.2 1.08
 14 0 3 63.06 2.03
 14 0 4 26.59 1.34
 14 0 5 85.11 2.52
 14 0 6 19.47 1.27
 14 0 7 46.08 1.84
 14 0 8 123.46 3.28
 14 0 9 14.07 1.19
 14 0 10 6.92 1.02
 14 0 11 0.37 0.83
 14 0 12 6.84 1.04
 14 0 13 0.26 0.86
 14 0 14 30.65 1.5
 14 0 15 5.01 0.91
 14 1 -15 4.34 0.88
 14 1 -14 38.86 1.65
 14 1 -13 44.82 1.83
 14 1 -12 27.48 1.51
 14 1 -11 12.4 1.11
 14 1 -10 14.26 1.19
 14 1 -9 58.95 2.11
 14 1 -8 41.71 1.77
 14 1 -7 24.39 1.4
 14 1 -6 31.07 1.52
 14 1 -5 65.7 2.16
 14 1 -4 80.33 2.38
 14 1 -3 3.48 0.84
 14 1 -2 116.03 2.96
 14 1 -1 13.12 1.05
 14 1 0 7.36 0.92
 14 1 1 12.44 1.02
 14 1 2 116.52 2.97
 14 1 3 3.1 0.82
 14 1 4 78.71 2.36
 14 1 5 63.7 2.12
 14 1 6 30.66 1.51
 14 1 7 25.55 1.42
 14 1 8 41.15 1.75
 14 1 9 57.68 2.08
 14 1 10 12.34 1.14
 14 1 11 12.33 1.13
 14 1 12 27.13 1.49
 14 1 13 46.2 1.84
 14 1 14 41.45 1.7
 14 1 15 5.06 0.91
 14 2 -15 32.49 1.45
 14 2 -14 1.71 0.88
 14 2 -13 6.67 0.99
 14 2 -12 45.5 1.87
 14 2 -11 29.03 1.48
 14 2 -10 7.75 1.03
 14 2 -9 49.32 1.91
 14 2 -8 2.95 0.92
 14 2 -7 80.05 2.49
 14 2 -6 29.3 1.49
 14 2 -5 17.85 1.21
 14 2 -4 41.55 1.68
 14 2 -3 10.72 0.99
 14 2 -2 47.72 1.73
 14 2 -1 41.1 1.61
 14 2 0 0.5 0.74
 14 2 1 40.25 1.59
 14 2 2 47.27 1.72
 14 2 3 9.53 0.97
 14 2 4 40.82 1.68
 14 2 5 18.14 1.23
 14 2 6 29.77 1.49
 14 2 7 80.46 2.49
 14 2 8 3.31 0.92
 14 2 9 48.37 1.9
 14 2 10 8.13 1.02
 14 2 11 26.9 1.44
 14 2 12 45.84 1.88
 14 2 13 6.47 1
 14 2 14 2.62 0.9
 14 2 15 33.17 1.46
 14 3 -15 2.02 0.83
 14 3 -14 17.05 1.19
 14 3 -13 2.87 0.91
 14 3 -12 26.99 1.48
 14 3 -11 2.71 0.91
 14 3 -10 29.89 1.52
 14 3 -9 4.49 0.96
 14 3 -8 4.26 0.95
 14 3 -7 37.46 1.67
 14 3 -6 14.79 1.16
 14 3 -5 4.94 0.94
 14 3 -4 15.99 1.18
 14 3 -3 16.37 1.17
 14 3 -2 6.4 0.91
 14 3 -1 83.82 2.39
 14 3 0 9.48 0.98
 14 3 1 82.51 2.38
 14 3 2 6.91 0.91
 14 3 3 14.3 1.14
 14 3 4 16.39 1.18
 14 3 5 5.94 0.96
 14 3 6 14.02 1.16
 14 3 7 36.87 1.66
 14 3 8 3.77 0.93
 14 3 9 4.88 0.96
 14 3 10 29.61 1.51
 14 3 11 3.04 0.93
 14 3 12 25.93 1.46
 14 3 13 2.62 0.89
 14 3 14 18 1.21
 14 3 15 1.69 0.81
 14 4 -15 1.53 0.84
 14 4 -14 3.1 0.88
 14 4 -13 1.3 0.85
 14 4 -12 6.95 1.03
 14 4 -11 5.84 0.99
 14 4 -10 2.97 0.92
 14 4 -9 46.26 1.86
 14 4 -8 6.84 1
 14 4 -7 16.22 1.22
 14 4 -6 72.99 2.35
 14 4 -5 35.64 1.62
 14 4 -4 65.61 2.18
 14 4 -3 8.53 1.01
 14 4 -2 18 1.21
 14 4 -1 28.23 1.4
 14 4 0 2.11 0.81
 14 4 1 28.74 1.41
 14 4 2 17.07 1.19
 14 4 3 10.05 1.03
 14 4 4 64.53 2.17
 14 4 5 36.29 1.63
 14 4 6 71.67 2.33
 14 4 7 15.87 1.22
 14 4 8 7.37 1.01
 14 4 9 45 1.83
 14 4 10 2.16 0.9
 14 4 11 4.89 0.99
 14 4 12 6.15 1.01
 14 4 13 1.46 0.85
 14 4 14 1.64 0.84
 14 4 15 2.08 0.86
 14 5 -14 0.75 0.81
 14 5 -13 3.14 0.9
 14 5 -12 3.54 0.94
 14 5 -11 46.58 1.89
 14 5 -10 40.47 1.73
 14 5 -9 14.48 1.19
 14 5 -8 0.31 0.84
 14 5 -7 8.08 1.03
 14 5 -6 1.63 0.87
 14 5 -5 6.85 0.99
 14 5 -4 2.89 0.89
 14 5 -3 3.32 0.9
 14 5 -2 22.2 1.31
 14 5 -1 89.87 2.6
 14 5 0 42.43 1.72
 14 5 1 89.82 2.6
 14 5 2 21.66 1.3
 14 5 3 4.17 0.92
 14 5 4 2.43 0.87
 14 5 5 7.3 1.01
 14 5 6 1.27 0.86
 14 5 7 8.15 1.04
 14 5 8 0.21 0.85
 14 5 9 13.51 1.18
 14 5 10 40.17 1.72
 14 5 11 42.45 1.81
 14 5 12 2.95 0.92
 14 5 13 2.52 0.89
 14 5 14 1.22 0.81
 14 6 -14 -0.05 0.77
 14 6 -13 3.61 0.89
 14 6 -12 0.21 0.83
 14 6 -11 4.01 0.96
 14 6 -10 6.65 1
 14 6 -9 6.05 1.01
 14 6 -8 9.35 1.09
 14 6 -7 13.74 1.17
 14 6 -6 29.3 1.51
 14 6 -5 20.41 1.32
 14 6 -4 12.64 1.14
 14 6 -3 24.47 1.4
 14 6 -2 12.23 1.11
 14 6 -1 1.75 0.88
 14 6 0 35.07 1.61
 14 6 1 1.36 0.86
 14 6 2 12.42 1.12
 14 6 3 23.41 1.38
 14 6 4 13.84 1.16
 14 6 5 19.93 1.31
 14 6 6 29.01 1.5
 14 6 7 13.74 1.17
 14 6 8 10.12 1.1
 14 6 9 6.01 0.99
 14 6 10 7.5 1.01
 14 6 11 4.09 0.95
 14 6 12 0.61 0.84
 14 6 13 2.12 0.86
 14 6 14 0.27 0.77
 14 7 -13 1.85 0.84
 14 7 -12 3.35 0.88
 14 7 -11 33.35 1.59
 14 7 -10 8.16 1.08
 14 7 -9 12.67 1.15
 14 7 -8 11.32 1.12
 14 7 -7 15.44 1.23
 14 7 -6 23.39 1.38
 14 7 -5 3.51 0.93
 14 7 -4 8.8 1.06
 14 7 -3 5.41 0.97
 14 7 -2 14.68 1.18
 14 7 -1 37.52 1.66
 14 7 0 8.37 1.05
 14 7 1 37.17 1.66
 14 7 2 14.65 1.18
 14 7 3 4.85 0.96
 14 7 4 9.29 1.07
 14 7 5 3.3 0.92
 14 7 6 22.41 1.37
 14 7 7 16.45 1.24
 14 7 8 10.68 1.11
 14 7 9 13.17 1.16
 14 7 10 9 1.09
 14 7 11 33.08 1.59
 14 7 12 2.59 0.87
 14 7 13 1.28 0.82
 14 8 -13 0.02 0.77
 14 8 -12 6.02 0.97
 14 8 -11 6.4 0.98
 14 8 -10 1.01 0.87
 14 8 -9 15.54 1.26
 14 8 -8 3.85 0.94
 14 8 -7 3.42 0.95
 14 8 -6 23.97 1.42
 14 8 -5 28.28 1.5
 14 8 -4 4.79 0.97
 14 8 -3 4.5 0.97
 14 8 -2 2.4 0.92
 14 8 -1 4.03 0.94
 14 8 0 11.33 1.12
 14 8 1 3.7 0.96
 14 8 2 2.31 0.92
 14 8 3 4.5 0.96
 14 8 4 5.44 0.98
 14 8 5 28.34 1.49
 14 8 6 25.8 1.44
 14 8 7 3.18 0.94
 14 8 8 3.85 0.93
 14 8 9 16.02 1.25
 14 8 10 2.46 0.89
 14 8 11 5.34 0.95
 14 8 12 6.85 0.98
 14 8 13 0.48 0.77
 14 9 -12 10.09 1.01
 14 9 -11 0.62 0.85
 14 9 -10 0.47 0.85
 14 9 -9 5.75 1.01
 14 9 -8 27.51 1.52
 14 9 -7 0.72 0.86
 14 9 -6 0.84 0.89
 14 9 -5 1.45 0.89
 14 9 -4 3.23 0.92
 14 9 -3 1.94 0.9
 14 9 -2 0.44 0.85
 14 9 -1 9.46 1.06
 14 9 0 0.53 0.87
 14 9 1 7.4 1.03
 14 9 2 -0.85 0.84
 14 9 3 2.02 0.91
 14 9 4 2.55 0.91
 14 9 5 0.91 0.87
 14 9 6 0.55 0.86
 14 9 7 0.14 0.84
 14 9 8 26.89 1.5
 14 9 9 9.01 1.07
 14 9 10 -0.31 0.83
 14 9 11 0.39 0.83
 14 9 12 9.96 1.01
 14 10 -11 5.14 0.92
 14 10 -10 5.18 0.95
 14 10 -9 7.01 1.02
 14 10 -8 2.04 0.94
 14 10 -7 14.92 1.22
 14 10 -6 3.39 0.93
 14 10 -5 12.09 1.15
 14 10 -4 2.63 0.94
 14 10 -3 20.46 1.32
 14 10 -2 11.36 1.14
 14 10 -1 1.64 0.9
 14 10 0 0.62 0.86
 14 10 1 3.27 0.93
 14 10 2 12.17 1.15
 14 10 3 20.29 1.33
 14 10 4 4.22 0.94
 14 10 5 13.07 1.16
 14 10 6 3.18 0.91
 14 10 7 14.54 1.21
 14 10 8 3.19 0.92
 14 10 9 6.81 0.99
 14 10 10 4.07 0.92
 14 10 11 3.55 0.89
 14 11 -11 1.6 0.85
 14 11 -10 5.04 0.92
 14 11 -9 2.33 0.88
 14 11 -8 9 1.06
 14 11 -7 3.35 0.94
 14 11 -6 1.26 0.91
 14 11 -5 5.57 1.01
 14 11 -4 9.34 1.11
 14 11 -3 3.04 0.91
 14 11 -2 7.9 1.05
 14 11 -1 14.4 1.2
 14 11 0 9.05 1.07
 14 11 1 14.49 1.21
 14 11 2 7.33 1.03
 14 11 3 3.84 0.94
 14 11 4 10.05 1.14
 14 11 5 5.32 0.98
 14 11 6 1.04 0.89
 14 11 7 3.2 0.93
 14 11 8 8.15 1.04
 14 11 9 2.81 0.87
 14 11 10 5.56 0.91
 14 11 11 1.41 0.83
 14 12 -9 8.77 0.99
 14 12 -8 1.87 0.88
 14 12 -7 2.87 0.91
 14 12 -6 -0.33 0.84
 14 12 -5 1.54 0.91
 14 12 -4 7.05 1.04
 14 12 -3 4.41 0.99
 14 12 -2 18.69 1.32
 14 12 -1 0.39 0.88
 14 12 0 10.47 1.16
 14 12 1 0.36 0.89
 14 12 2 17.53 1.3
 14 12 3 4 0.98
 14 12 4 5.93 1.02
 14 12 5 2.52 0.92
 14 12 6 1.71 0.86
 14 12 7 2.51 0.87
 14 12 8 2.66 0.85
 14 12 9 9.05 0.98
 14 13 -8 4.5 0.87
 14 13 -7 6.93 0.95
 14 13 -6 5.15 0.96
 14 13 -5 20.45 1.31
 14 13 -4 27.28 1.44
 14 13 -3 5.12 0.97
 14 13 -2 3.81 0.94
 14 13 -1 2.79 0.95
 14 13 0 4.19 0.95
 14 13 1 3.35 0.94
 14 13 2 3.87 0.96
 14 13 3 4.98 0.95
 14 13 4 26.32 1.42
 14 13 5 21.55 1.33
 14 13 6 6.3 0.96
 14 13 7 6.27 0.94
 14 13 8 4.41 0.87
 14 14 -6 10.6 1.04
 14 14 -5 -0.2 0.81
 14 14 -4 3.31 0.9
 14 14 -3 3.97 0.9
 14 14 -2 3.65 0.92
 14 14 -1 24.06 1.38
 14 14 0 18.65 1.26
 14 14 1 25.97 1.4
 14 14 2 4.05 0.93
 14 14 3 2.8 0.87
 14 14 4 3.14 0.88
 14 14 5 0.18 0.81
 14 14 6 7.43 0.94
 14 15 -4 8.32 0.99
 14 15 -3 2.68 0.83
 14 15 -2 1.1 0.81
 14 15 -1 0.7 0.81
 14 15 0 1.64 0.82
 14 15 1 1.1 0.8
 14 15 2 1.57 0.81
 14 15 3 3.1 0.84
 14 15 4 7.97 0.97
 15 0 1 2.12 0.88
 15 0 2 0.55 0.83
 15 0 3 7.59 1.01
 15 0 4 14.98 1.19
 15 0 5 0.72 0.84
 15 0 6 58.29 2.08
 15 0 7 6.5 1
 15 0 8 3.17 0.91
 15 0 9 5.58 0.96
 15 0 10 0.62 0.84
 15 0 11 0.07 0.84
 15 0 12 22.99 1.36
 15 0 13 0.04 0.81
 15 0 14 2.84 0.83
 15 1 -14 4.68 0.88
 15 1 -13 7.42 0.99
 15 1 -12 5.69 0.96
 15 1 -11 20.83 1.35
 15 1 -10 3.98 0.92
 15 1 -9 7.52 1
 15 1 -8 20.13 1.31
 15 1 -7 1.05 0.84
 15 1 -6 8.92 1.05
 15 1 -5 0.98 0.86
 15 1 -4 3.16 0.91
 15 1 -3 15.39 1.17
 15 1 -2 56.31 2.02
 15 1 -1 6.94 1
 15 1 0 2.13 0.86
 15 1 1 8.72 1.03
 15 1 2 59.88 2.08
 15 1 3 16.56 1.22
 15 1 4 3.44 0.92
 15 1 5 1.18 0.87
 15 1 6 8.81 1.05
 15 1 7 -0.03 0.83
 15 1 8 20.42 1.31
 15 1 9 7.36 1
 15 1 10 3.31 0.91
 15 1 11 21.15 1.35
 15 1 12 5.89 0.97
 15 1 13 7.85 1
 15 1 14 5.13 0.88
 15 2 -14 12.51 1.04
 15 2 -13 3.51 0.91
 15 2 -12 5.52 0.96
 15 2 -11 5.69 0.99
 15 2 -10 21.72 1.39
 15 2 -9 1.5 0.87
 15 2 -8 15.46 1.19
 15 2 -7 11.11 1.11
 15 2 -6 11.55 1.11
 15 2 -5 1.71 0.86
 15 2 -4 29.06 1.49
 15 2 -3 26.65 1.45
 15 2 -2 9.14 1.05
 15 2 -1 2.34 0.87
 15 2 0 7.55 1
 15 2 1 1.24 0.85
 15 2 2 10.16 1.08
 15 2 3 25.57 1.43
 15 2 4 28.68 1.48
 15 2 5 -0.37 0.82
 15 2 6 10.62 1.09
 15 2 7 9.89 1.08
 15 2 8 14.67 1.19
 15 2 9 1.81 0.88
 15 2 10 24.08 1.43
 15 2 11 5.37 0.98
 15 2 12 4.02 0.93
 15 2 13 4.84 0.92
 15 2 14 11.67 1.03
 15 3 -14 4.27 0.9
 15 3 -13 1.5 0.83
 15 3 -12 3.29 0.9
 15 3 -11 10.61 1.11
 15 3 -10 13.24 1.2
 15 3 -9 0.73 0.85
 15 3 -8 0.86 0.85
 15 3 -7 6.22 0.99
 15 3 -6 3.28 0.91
 15 3 -5 33.67 1.59
 15 3 -4 20.19 1.31
 15 3 -3 24.39 1.38
 15 3 -2 7.25 1.01
 15 3 -1 7.17 1.02
 15 3 0 6.49 0.99
 15 3 1 6.84 0.99
 15 3 2 8.02 1.03
 15 3 3 24.16 1.38
 15 3 4 20.25 1.31
 15 3 5 32.37 1.57
 15 3 6 2.29 0.91
 15 3 7 4.81 0.96
 15 3 8 -0.05 0.84
 15 3 9 0.05 0.84
 15 3 10 14.25 1.21
 15 3 11 8.86 1.07
 15 3 12 3.72 0.91
 15 3 13 1.51 0.83
 15 3 14 3.58 0.89
 15 4 -13 -0.01 0.8
 15 4 -12 4.92 0.94
 15 4 -11 17.67 1.25
 15 4 -10 1.23 0.89
 15 4 -9 9.65 1.06
 15 4 -8 16.2 1.23
 15 4 -7 32.54 1.58
 15 4 -6 2.14 0.89
 15 4 -5 5.23 0.99
 15 4 -4 16.13 1.23
 15 4 -3 13.04 1.16
 15 4 -2 14.19 1.19
 15 4 -1 35.95 1.64
 15 4 0 17.5 1.24
 15 4 1 35.73 1.64
 15 4 2 15.02 1.19
 15 4 3 13.37 1.15
 15 4 4 15.89 1.23
 15 4 5 6.59 1.01
 15 4 6 3.02 0.92
 15 4 7 33.8 1.6
 15 4 8 17.1 1.24
 15 4 9 8.87 1.05
 15 4 10 1.67 0.91
 15 4 11 17.47 1.26
 15 4 12 4.78 0.94
 15 4 13 0.01 0.8
 15 5 -13 11.13 1.03
 15 5 -12 12.07 1.09
 15 5 -11 6.97 1.01
 15 5 -10 13.64 1.18
 15 5 -9 32.11 1.62
 15 5 -8 9.29 1.08
 15 5 -7 2.87 0.91
 15 5 -6 6.45 1.01
 15 5 -5 4.38 0.97
 15 5 -4 28.56 1.51
 15 5 -3 28.17 1.49
 15 5 -2 16.91 1.26
 15 5 -1 24.23 1.41
 15 5 0 1.74 0.9
 15 5 1 22.24 1.37
 15 5 2 16.35 1.24
 15 5 3 28.72 1.5
 15 5 4 29.06 1.51
 15 5 5 4.47 0.95
 15 5 6 7.07 1.01
 15 5 7 3.05 0.92
 15 5 8 9.66 1.08
 15 5 9 35.33 1.67
 15 5 10 15.27 1.21
 15 5 11 6.19 0.98
 15 5 12 11.7 1.11
 15 5 13 11.33 1.04
 15 6 -13 2.83 0.87
 15 6 -12 2.06 0.86
 15 6 -11 13.24 1.12
 15 6 -10 2.71 0.91
 15 6 -9 18.49 1.31
 15 6 -8 5.69 0.97
 15 6 -7 18.13 1.27
 15 6 -6 0.36 0.84
 15 6 -5 6.31 0.99
 15 6 -4 38.21 1.7
 15 6 -3 62.75 2.18
 15 6 -2 2.38 0.94
 15 6 -1 85.78 2.6
 15 6 0 19.16 1.31
 15 6 1 88.15 2.64
 15 6 2 3.62 0.96
 15 6 3 60.09 2.13
 15 6 4 34.09 1.63
 15 6 5 5.2 0.99
 15 6 6 0.82 0.84
 15 6 7 16.98 1.26
 15 6 8 4.78 0.98
 15 6 9 19.51 1.33
 15 6 10 3.01 0.94
 15 6 11 12.62 1.11
 15 6 12 1.26 0.85
 15 6 13 2.29 0.86
 15 7 -12 0.42 0.78
 15 7 -11 4.69 0.94
 15 7 -10 11.36 1.1
 15 7 -9 2.47 0.93
 15 7 -8 16.43 1.27
 15 7 -7 11.71 1.13
 15 7 -6 66.78 2.24
 15 7 -5 9.39 1.09
 15 7 -4 66.52 2.25
 15 7 -3 12.16 1.18
 15 7 -2 74.94 2.4
 15 7 -1 6.36 1.01
 15 7 0 0.73 0.88
 15 7 1 4.87 0.99
 15 7 2 76.13 2.44
 15 7 3 12.42 1.17
 15 7 4 68.51 2.29
 15 7 5 9.73 1.09
 15 7 6 69.01 2.28
 15 7 7 12.66 1.14
 15 7 8 16.47 1.25
 15 7 9 4.18 0.93
 15 7 10 10.92 1.08
 15 7 11 4.71 0.94
 15 7 12 0.16 0.79
 15 8 -12 9.72 1.02
 15 8 -11 0.88 0.83
 15 8 -10 30.83 1.5
 15 8 -9 21.16 1.34
 15 8 -8 0.14 0.89
 15 8 -7 33.32 1.63
 15 8 -6 0.62 0.86
 15 8 -5 5.68 1.01
 15 8 -4 12.04 1.16
 15 8 -3 75.3 2.4
 15 8 -2 12.14 1.17
 15 8 -1 57.41 2.08
 15 8 0 3.51 0.96
 15 8 1 57.47 2.08
 15 8 2 12.3 1.17
 15 8 3 73.5 2.37
 15 8 4 12.5 1.18
 15 8 5 5.92 0.99
 15 8 6 0.75 0.87
 15 8 7 32.96 1.61
 15 8 8 1.54 0.89
 15 8 9 21.12 1.31
 15 8 10 29.33 1.47
 15 8 11 3.13 0.86
 15 8 12 10.67 1.04
 15 9 -11 2.01 0.86
 15 9 -10 8.28 1.01
 15 9 -9 5.08 0.97
 15 9 -8 10.25 1.1
 15 9 -7 23.88 1.41
 15 9 -6 39.78 1.76
 15 9 -5 19.44 1.35
 15 9 -4 68.65 2.27
 15 9 -3 18.3 1.28
 15 9 -2 10.92 1.12
 15 9 -1 8.29 1.07
 15 9 0 13.35 1.19
 15 9 1 8.01 1.05
 15 9 2 10.29 1.13
 15 9 3 18.45 1.29
 15 9 4 71.74 2.32
 15 9 5 18.4 1.31
 15 9 6 37.27 1.7
 15 9 7 21.84 1.37
 15 9 8 11.17 1.11
 15 9 9 3.91 0.95
 15 9 10 9.31 1.03
 15 9 11 2.01 0.82
 15 10 -10 14.59 1.1
 15 10 -9 4.03 0.91
 15 10 -8 1.44 0.87
 15 10 -7 15.39 1.19
 15 10 -6 6.36 1
 15 10 -5 7.68 1.06
 15 10 -4 16.48 1.28
 15 10 -3 34.83 1.67
 15 10 -2 30.43 1.59
 15 10 -1 19.41 1.31
 15 10 0 59.48 2.09
 15 10 1 19.2 1.3
 15 10 2 29.26 1.56
 15 10 3 35.76 1.66
 15 10 4 17.41 1.28
 15 10 5 8.36 1.06
 15 10 6 5.99 0.99
 15 10 7 15.67 1.19
 15 10 8 0.05 0.86
 15 10 9 3.01 0.88
 15 10 10 12.49 1.05
 15 11 -9 14.41 1.11
 15 11 -8 6.74 0.98
 15 11 -7 13.16 1.13
 15 11 -6 4.1 0.92
 15 11 -5 9.25 1.07
 15 11 -4 2.31 0.92
 15 11 -3 32.32 1.6
 15 11 -2 7.42 1.06
 15 11 -1 34.23 1.64
 15 11 0 7.55 1.05
 15 11 1 34.66 1.63
 15 11 2 7.37 1.05
 15 11 3 31.09 1.55
 15 11 4 2.22 0.9
 15 11 5 10.35 1.08
 15 11 6 3.11 0.88
 15 11 7 11.62 1.08
 15 11 8 5.38 0.92
 15 11 9 13.78 1.09
 15 12 -8 1.31 0.84
 15 12 -7 3.12 0.87
 15 12 -6 8.22 1.01
 15 12 -5 0.49 0.84
 15 12 -4 13.36 1.14
 15 12 -3 5.44 0.96
 15 12 -2 9.17 1.05
 15 12 -1 0.26 0.84
 15 12 0 11.17 1.1
 15 12 1 1 0.84
 15 12 2 7.93 1.03
 15 12 3 4.52 0.92
 15 12 4 12.14 1.13
 15 12 5 0.2 0.83
 15 12 6 8.43 0.99
 15 12 7 3.5 0.86
 15 12 8 0.63 0.83
 15 13 -6 7.04 0.98
 15 13 -5 2.43 0.86
 15 13 -4 5.57 0.94
 15 13 -3 -0.56 0.81
 15 13 -2 6.13 0.95
 15 13 -1 2.15 0.86
 15 13 0 1.36 0.85
 15 13 1 0.94 0.86
 15 13 2 5.58 0.94
 15 13 3 -1.53 0.78
 15 13 4 5.88 0.92
 15 13 5 2.96 0.85
 15 13 6 7.9 1
 15 14 -3 1.12 0.84
 15 14 -2 -0.44 0.78
 15 14 -1 2.58 0.83
 15 14 0 16.16 1.13
 15 14 1 0.82 0.82
 15 14 2 -0.17 0.77
 15 14 3 2.18 0.83
 16 0 0 -0.31 0.84
 16 0 1 0.18 0.86
 16 0 2 6.64 1
 16 0 3 3.22 0.93
 16 0 4 18.08 1.29
 16 0 5 16.28 1.24
 16 0 6 3.08 0.93
 16 0 7 21.12 1.33
 16 0 8 5.87 0.97
 16 0 9 7.9 1.04
 16 0 10 17.57 1.25
 16 0 11 -0.06 0.83
 16 0 12 1.58 0.85
 16 0 13 2.18 0.84
 16 1 -13 1.48 0.82
 16 1 -12 12.57 1.09
 16 1 -11 14.34 1.14
 16 1 -10 7.61 1.03
 16 1 -9 2.06 0.91
 16 1 -8 0.51 0.84
 16 1 -7 5.2 0.95
 16 1 -6 15.7 1.22
 16 1 -5 4.2 0.95
 16 1 -4 4.81 0.97
 16 1 -3 8.25 1.06
 16 1 -2 22.59 1.37
 16 1 -1 4.55 0.97
 16 1 0 0.49 0.85
 16 1 1 3.95 0.96
 16 1 2 23.32 1.38
 16 1 3 8.18 1.06
 16 1 4 4.18 0.95
 16 1 5 4.17 0.93
 16 1 6 15.43 1.22
 16 1 7 5.3 0.98
 16 1 8 1.54 0.86
 16 1 9 3.37 0.95
 16 1 10 7.53 1.02
 16 1 11 13.23 1.13
 16 1 12 12.73 1.1
 16 1 13 0.97 0.82
 16 2 -13 4.35 0.91
 16 2 -12 10.12 1.02
 16 2 -11 8.33 1.04
 16 2 -10 7.38 1.04
 16 2 -9 4.36 0.99
 16 2 -8 3.51 0.97
 16 2 -7 11.85 1.13
 16 2 -6 14.38 1.18
 16 2 -5 17.68 1.27
 16 2 -4 0.51 0.88
 16 2 -3 11.37 1.12
 16 2 -2 7.15 1.04
 16 2 -1 13.39 1.18
 16 2 0 16.74 1.26
 16 2 1 13.26 1.16
 16 2 2 5.71 1.01
 16 2 3 10.81 1.11
 16 2 4 1.56 0.89
 16 2 5 16.8 1.25
 16 2 6 13.28 1.16
 16 2 7 12.97 1.16
 16 2 8 4.43 0.96
 16 2 9 4.35 0.98
 16 2 10 6.83 1.01
 16 2 11 8.62 1.04
 16 2 12 8.94 1
 16 2 13 5.4 0.91
 16 3 -12 6.63 0.95
 16 3 -11 5.32 0.96
 16 3 -10 31.1 1.53
 16 3 -9 23.83 1.4
 16 3 -8 42.2 1.81
 16 3 -7 14.39 1.17
 16 3 -6 0.59 0.87
 16 3 -5 16.56 1.24
 16 3 -4 2.93 0.92
 16 3 -3 0.74 0.88
 16 3 -2 18.37 1.29
 16 3 -1 48.34 1.9
 16 3 0 2.15 0.92
 16 3 1 48.56 1.9
 16 3 2 17.17 1.27
 16 3 3 0.25 0.88
 16 3 4 3 0.93
 16 3 5 14.84 1.21
 16 3 6 0.93 0.89
 16 3 7 12.36 1.15
 16 3 8 41.31 1.8
 16 3 9 24.11 1.41
 16 3 10 30.57 1.52
 16 3 11 5.87 0.97
 16 3 12 7.65 0.96
 16 4 -12 2.81 0.84
 16 4 -11 0.31 0.83
 16 4 -10 0.77 0.84
 16 4 -9 9.23 1.07
 16 4 -8 0.16 0.89
 16 4 -7 21.77 1.35
 16 4 -6 5.68 0.97
 16 4 -5 16.81 1.25
 16 4 -4 37.63 1.69
 16 4 -3 43.37 1.8
 16 4 -2 4.09 0.97
 16 4 -1 6.77 1.02
 16 4 0 -0.06 0.85
 16 4 1 7.23 1.03
 16 4 2 4.43 0.97
 16 4 3 41.24 1.77
 16 4 4 37.56 1.69
 16 4 5 17.13 1.25
 16 4 6 6.64 1.01
 16 4 7 23.26 1.37
 16 4 8 1.05 0.89
 16 4 9 7.49 1.05
 16 4 10 -0.34 0.83
 16 4 11 -0.41 0.8
 16 4 12 2.04 0.83
 16 5 -12 23.13 1.31
 16 5 -11 1.23 0.84
 16 5 -10 13.66 1.14
 16 5 -9 3.39 0.93
 16 5 -8 48.85 1.92
 16 5 -7 8.11 1.08
 16 5 -6 4.52 0.95
 16 5 -5 2.05 0.9
 16 5 -4 2.11 0.88
 16 5 -3 1.34 0.89
 16 5 -2 1.97 0.91
 16 5 -1 5.05 0.98
 16 5 0 1.18 0.88
 16 5 1 4.14 0.97
 16 5 2 1 0.89
 16 5 3 0.84 0.88
 16 5 4 1.18 0.89
 16 5 5 3.12 0.93
 16 5 6 4.24 0.95
 16 5 7 8.84 1.09
 16 5 8 49.72 1.92
 16 5 9 3.44 0.93
 16 5 10 12.98 1.15
 16 5 11 1.05 0.85
 16 5 12 22.79 1.31
 16 6 -11 1.06 0.83
 16 6 -10 11.96 1.09
 16 6 -9 4.92 0.95
 16 6 -8 21.29 1.35
 16 6 -7 17.7 1.29
 16 6 -6 7.69 1.05
 16 6 -5 8.85 1.07
 16 6 -4 2.81 0.92
 16 6 -3 29.6 1.52
 16 6 -2 44.77 1.83
 16 6 -1 8.68 1.07
 16 6 0 20.02 1.34
 16 6 1 7.83 1.06
 16 6 2 46.23 1.86
 16 6 3 27.85 1.5
 16 6 4 3.69 0.92
 16 6 5 7.54 1.05
 16 6 6 6.22 1.02
 16 6 7 18.99 1.3
 16 6 8 21.84 1.35
 16 6 9 5.45 0.95
 16 6 10 11.04 1.08
 16 6 11 1.95 0.85
 16 7 -11 2.92 0.89
 16 7 -10 3.46 0.89
 16 7 -9 8.58 1.04
 16 7 -8 9.12 1.08
 16 7 -7 4.02 0.98
 16 7 -6 19.82 1.32
 16 7 -5 25.95 1.49
 16 7 -4 8.81 1.09
 16 7 -3 5.68 1.02
 16 7 -2 44.96 1.83
 16 7 -1 3.29 0.96
 16 7 0 8.95 1.07
 16 7 1 4.18 0.97
 16 7 2 43.57 1.81
 16 7 3 4.03 0.98
 16 7 4 9.11 1.08
 16 7 5 25.73 1.49
 16 7 6 19.86 1.34
 16 7 7 5.81 0.99
 16 7 8 9.85 1.08
 16 7 9 7.61 1.03
 16 7 10 4.2 0.9
 16 7 11 3.16 0.88
 16 8 -10 7.14 0.94
 16 8 -9 0.54 0.82
 16 8 -8 4.36 0.94
 16 8 -7 26.68 1.43
 16 8 -6 4.13 0.97
 16 8 -5 40.18 1.75
 16 8 -4 9.26 1.11
 16 8 -3 42.59 1.83
 16 8 -2 7.18 1.08
 16 8 -1 2.49 0.93
 16 8 0 -0.29 0.85
 16 8 1 1.89 0.89
 16 8 2 6.69 1.06
 16 8 3 42.16 1.8
 16 8 4 10.54 1.14
 16 8 5 36.32 1.67
 16 8 6 3.07 0.94
 16 8 7 25.08 1.4
 16 8 8 4.31 0.94
 16 8 9 0.36 0.81
 16 8 10 6.37 0.92
 16 9 -9 18.51 1.19
 16 9 -8 12.26 1.1
 16 9 -7 1.27 0.87
 16 9 -6 10.88 1.1
 16 9 -5 13.71 1.18
 16 9 -4 12.31 1.17
 16 9 -3 3.25 0.94
 16 9 -2 34.14 1.64
 16 9 -1 30.73 1.56
 16 9 0 3.86 0.96
 16 9 1 32.98 1.62
 16 9 2 33.26 1.61
 16 9 3 1.83 0.95
 16 9 4 13.54 1.2
 16 9 5 12.8 1.17
 16 9 6 11.2 1.09
 16 9 7 1.12 0.86
 16 9 8 12.39 1.09
 16 9 9 18.63 1.18
 16 10 -8 1.8 0.83
 16 10 -7 5.18 0.94
 16 10 -6 0.23 0.84
 16 10 -5 11.29 1.12
 16 10 -4 22.32 1.35
 16 10 -3 -0.34 0.85
 16 10 -2 6.56 1.01
 16 10 -1 2.88 0.94
 16 10 0 29.35 1.52
 16 10 1 2.17 0.9
 16 10 2 6.78 1
 16 10 3 0.18 0.85
 16 10 4 20.52 1.32
 16 10 5 10.91 1.11
 16 10 6 -0.67 0.83
 16 10 7 5.45 0.92
 16 10 8 2.98 0.83
 16 11 -7 7.72 0.99
 16 11 -6 4.07 0.91
 16 11 -5 17.64 1.21
 16 11 -4 5.52 0.96
 16 11 -3 9.37 1.05
 16 11 -2 5.93 0.98
 16 11 -1 7.51 1
 16 11 0 0.97 0.85
 16 11 1 6.71 0.98
 16 11 2 6.35 1
 16 11 3 10.11 1.06
 16 11 4 5.68 0.95
 16 11 5 17.87 1.21
 16 11 6 5.09 0.91
 16 11 7 7.63 0.98
 16 12 -5 3.74 0.9
 16 12 -4 1.51 0.82
 16 12 -3 0.94 0.82
 16 12 -2 5.39 0.93
 16 12 -1 4.03 0.91
 16 12 0 31.09 1.48
 16 12 1 2.22 0.89
 16 12 2 5.59 0.93
 16 12 3 0.74 0.81
 16 12 4 1.47 0.83
 16 12 5 4.17 0.9
 16 13 -2 4.79 0.89
 16 13 -1 3.58 0.87
 16 13 0 5.34 0.94
 16 13 1 2.84 0.87
 16 13 2 4.93 0.9
 17 0 1 183.71 4.31
 17 0 2 1.76 0.88
 17 0 3 65.35 2.22
 17 0 4 2.5 0.95
 17 0 5 26.35 1.46
 17 0 6 3.61 0.99
 17 0 7 79.6 2.5
 17 0 8 -0.17 0.86
 17 0 9 45.19 1.78
 17 0 10 -0.59 0.81
 17 0 11 1.05 0.8
 17 1 -11 5.18 0.9
 17 1 -10 22.02 1.29
 17 1 -9 1.51 0.87
 17 1 -8 11.64 1.14
 17 1 -7 7.91 1.08
 17 1 -6 70.97 2.36
 17 1 -5 8.37 1.08
 17 1 -4 129.63 3.37
 17 1 -3 23.68 1.41
 17 1 -2 26.41 1.47
 17 1 -1 29.29 1.54
 17 1 0 3.33 0.96
 17 1 1 29.49 1.55
 17 1 2 25.65 1.47
 17 1 3 23.18 1.4
 17 1 4 129.63 3.36
 17 1 5 8.53 1.08
 17 1 6 72.14 2.38
 17 1 7 8.58 1.08
 17 1 8 12.54 1.15
 17 1 9 1.31 0.86
 17 1 10 21.4 1.29
 17 1 11 4.25 0.89
 17 2 -11 1.28 0.8
 17 2 -10 3.91 0.9
 17 2 -9 17.28 1.22
 17 2 -8 20.41 1.32
 17 2 -7 0.89 0.89
 17 2 -6 11.26 1.15
 17 2 -5 22.05 1.41
 17 2 -4 1.29 0.89
 17 2 -3 21.88 1.38
 17 2 -2 13.9 1.21
 17 2 -1 39.42 1.72
 17 2 0 57.95 2.08
 17 2 1 38.3 1.71
 17 2 2 12.68 1.18
 17 2 3 21.78 1.36
 17 2 4 -0.04 0.87
 17 2 5 22.89 1.43
 17 2 6 12.72 1.18
 17 2 7 0.82 0.89
 17 2 8 21.06 1.33
 17 2 9 16.96 1.21
 17 2 10 3.97 0.92
 17 2 11 1.47 0.8
 17 3 -11 7.31 0.98
 17 3 -10 35.63 1.55
 17 3 -9 4.28 0.95
 17 3 -8 27.91 1.46
 17 3 -7 3.87 0.97
 17 3 -6 4.54 0.98
 17 3 -5 1.06 0.92
 17 3 -4 8.48 1.06
 17 3 -3 20.99 1.34
 17 3 -2 1.65 0.92
 17 3 -1 16.04 1.25
 17 3 0 3.23 0.96
 17 3 1 16.48 1.25
 17 3 2 1.34 0.91
 17 3 3 20.88 1.35
 17 3 4 9.8 1.08
 17 3 5 2.74 0.95
 17 3 6 3.73 0.97
 17 3 7 3.12 0.95
 17 3 8 26 1.43
 17 3 9 5.39 0.97
 17 3 10 35.57 1.55
 17 3 11 6.87 0.98
 17 4 -10 1.07 0.81
 17 4 -9 7.22 0.99
 17 4 -8 10.01 1.07
 17 4 -7 8.17 1.04
 17 4 -6 1.05 0.9
 17 4 -5 10.95 1.15
 17 4 -4 4.29 0.99
 17 4 -3 3.24 0.94
 17 4 -2 20.2 1.32
 17 4 -1 5.5 0.99
 17 4 0 20.28 1.33
 17 4 1 4.47 0.98
 17 4 2 19.77 1.32
 17 4 3 4.35 0.96
 17 4 4 3.79 0.96
 17 4 5 9.78 1.11
 17 4 6 0.59 0.89
 17 4 7 9.61 1.07
 17 4 8 8.1 1.03
 17 4 9 5.94 0.98
 17 4 10 -0.03 0.82
 17 5 -10 5.47 0.9
 17 5 -9 0.73 0.83
 17 5 -8 1.71 0.9
 17 5 -7 3.2 0.92
 17 5 -6 0.8 0.87
 17 5 -5 11.79 1.15
 17 5 -4 1.48 0.92
 17 5 -3 1.13 0.93
 17 5 -2 2.01 0.96
 17 5 -1 12.21 1.15
 17 5 0 5.71 1
 17 5 1 14.33 1.2
 17 5 2 1.05 0.93
 17 5 3 0.93 0.93
 17 5 4 1.37 0.92
 17 5 5 11.72 1.15
 17 5 6 0.53 0.88
 17 5 7 3.92 0.93
 17 5 8 2.14 0.89
 17 5 9 0.87 0.84
 17 5 10 6.11 0.92
 17 6 -9 4.6 0.9
 17 6 -8 1.77 0.86
 17 6 -7 2.79 0.9
 17 6 -6 25.29 1.4
 17 6 -5 4.27 0.96
 17 6 -4 7.19 1.06
 17 6 -3 13.21 1.2
 17 6 -2 3.78 0.99
 17 6 -1 0.99 0.92
 17 6 0 23.75 1.45
 17 6 1 1.1 0.92
 17 6 2 4.46 0.98
 17 6 3 14.26 1.22
 17 6 4 8.01 1.06
 17 6 5 3.73 0.94
 17 6 6 23.2 1.36
 17 6 7 2.4 0.89
 17 6 8 1.32 0.87
 17 6 9 4.26 0.91
 17 7 -9 11.15 1.09
 17 7 -8 9.64 1.02
 17 7 -7 0.04 0.83
 17 7 -6 2.21 0.89
 17 7 -5 2.8 0.92
 17 7 -4 3.56 0.95
 17 7 -3 3.06 0.96
 17 7 -2 11.35 1.16
 17 7 -1 10.34 1.14
 17 7 0 0.16 0.87
 17 7 1 10.29 1.13
 17 7 2 11.61 1.16
 17 7 3 4.77 0.97
 17 7 4 4.92 0.97
 17 7 5 4.87 0.93
 17 7 6 2.23 0.87
 17 7 7 0.69 0.84
 17 7 8 8.34 0.99
 17 7 9 11.22 1.07
 17 8 -8 1.4 0.86
 17 8 -7 2.6 0.87
 17 8 -6 13.85 1.14
 17 8 -5 0.72 0.85
 17 8 -4 1.79 0.88
 17 8 -3 2.49 0.91
 17 8 -2 5.47 0.99
 17 8 -1 11.89 1.15
 17 8 0 29.25 1.51
 17 8 1 12.15 1.14
 17 8 2 5.3 0.99
 17 8 3 2.55 0.89
 17 8 4 1.21 0.86
 17 8 5 0.1 0.86
 17 8 6 13.05 1.13
 17 8 7 1.75 0.85
 17 8 8 0.87 0.82
 17 9 -7 -0.04 0.83
 17 9 -6 1.52 0.86
 17 9 -5 29.8 1.45
 17 9 -4 0.46 0.86
 17 9 -3 4.05 0.95
 17 9 -2 21.16 1.31
 17 9 -1 1.23 0.89
 17 9 0 1.78 0.89
 17 9 1 2.14 0.88
 17 9 2 20.96 1.31
 17 9 3 5.7 0.99
 17 9 4 0.79 0.85
 17 9 5 27.35 1.42
 17 9 6 0.78 0.83
 17 9 7 1.59 0.85
 17 10 -5 2.15 0.86
 17 10 -4 5.28 0.93
 17 10 -3 3.76 0.91
 17 10 -2 2.04 0.86
 17 10 -1 0.61 0.84
 17 10 0 25.31 1.4
 17 10 1 -0.36 0.82
 17 10 2 1.47 0.84
 17 10 3 4.06 0.91
 17 10 4 4.45 0.91
 17 10 5 2.32 0.84
 17 11 -3 0.59 0.84
 17 11 -2 -0.38 0.79
 17 11 -1 8.7 1
 17 11 0 1.65 0.85
 17 11 1 9.79 1.02
 17 11 2 -0.19 0.78
 17 11 3 0.65 0.83
 18 0 0 -0.25 0.9
 18 0 1 15.32 1.26
 18 0 2 0.06 0.89
 18 0 3 0.58 0.89
 18 0 4 0.73 0.88
 18 0 5 0.47 0.86
 18 0 6 0.13 0.87
 18 0 7 7.23 1.01
 18 0 8 -0.05 0.83
 18 0 9 4.84 0.9
 18 1 -9 1.83 0.83
 18 1 -8 1.72 0.85
 18 1 -7 5.75 0.98
 18 1 -6 24.24 1.39
 18 1 -5 14.81 1.21
 18 1 -4 18.07 1.3
 18 1 -3 3.29 0.96
 18 1 -2 5.5 1.03
 18 1 -1 5.2 1.01
 18 1 0 4.83 1.02
 18 1 1 4.31 1
 18 1 2 6.57 1.05
 18 1 3 3.43 0.95
 18 1 4 19.66 1.33
 18 1 5 16.26 1.23
 18 1 6 24.72 1.4
 18 1 7 6.12 0.98
 18 1 8 1.38 0.86
 18 1 9 1.79 0.84
 18 2 -9 1.44 0.82
 18 2 -8 2.33 0.87
 18 2 -7 10.86 1.08
 18 2 -6 4.5 0.95
 18 2 -5 4.3 0.96
 18 2 -4 0.66 0.89
 18 2 -3 33.63 1.62
 18 2 -2 22.64 1.41
 18 2 -1 11.39 1.18
 18 2 0 34.28 1.65
 18 2 1 10.46 1.16
 18 2 2 21.98 1.41
 18 2 3 32.88 1.62
 18 2 4 0.2 0.87
 18 2 5 4.26 0.97
 18 2 6 4.51 0.93
 18 2 7 10.9 1.1
 18 2 8 3.56 0.9
 18 2 9 1.91 0.85
 18 3 -9 7.8 1
 18 3 -8 14.74 1.13
 18 3 -7 10.13 1.07
 18 3 -6 8.86 1.04
 18 3 -5 26.09 1.43
 18 3 -4 0.65 0.89
 18 3 -3 25.5 1.46
 18 3 -2 9.92 1.13
 18 3 -1 15.07 1.25
 18 3 0 9.16 1.12
 18 3 1 13.9 1.21
 18 3 2 7.95 1.11
 18 3 3 24.97 1.44
 18 3 4 1.17 0.88
 18 3 5 26.07 1.43
 18 3 6 7.94 1.06
 18 3 7 10.15 1.08
 18 3 8 14.35 1.13
 18 3 9 8.29 1
 18 4 -8 2.84 0.86
 18 4 -7 9.92 1.04
 18 4 -6 -0.4 0.84
 18 4 -5 31.42 1.52
 18 4 -4 21.31 1.34
 18 4 -3 13.36 1.17
 18 4 -2 13.77 1.2
 18 4 -1 7.47 1.07
 18 4 0 36.11 1.68
 18 4 1 8.02 1.07
 18 4 2 14.56 1.21
 18 4 3 13.33 1.18
 18 4 4 20.85 1.33
 18 4 5 30.19 1.49
 18 4 6 -0.88 0.84
 18 4 7 7.58 1
 18 4 8 3.52 0.88
 18 5 -8 21.95 1.3
 18 5 -7 7.7 0.99
 18 5 -6 1.37 0.86
 18 5 -5 0.78 0.87
 18 5 -4 7.57 1.02
 18 5 -3 1.36 0.91
 18 5 -2 3.29 0.93
 18 5 -1 2.07 0.92
 18 5 0 -0.04 0.86
 18 5 1 2.4 0.92
 18 5 2 3.22 0.92
 18 5 3 1.78 0.88
 18 5 4 8.69 1.03
 18 5 5 1.66 0.88
 18 5 6 2.16 0.86
 18 5 7 7.89 1
 18 5 8 22.67 1.3
 18 6 -7 6.14 0.92
 18 6 -6 7.11 0.97
 18 6 -5 2.89 0.9
 18 6 -4 7.1 1.01
 18 6 -3 5.74 1.01
 18 6 -2 3.21 0.93
 18 6 -1 8.62 1.04
 18 6 0 0.88 0.87
 18 6 1 7.95 1.04
 18 6 2 3 0.93
 18 6 3 6.47 1.02
 18 6 4 6.73 1.01
 18 6 5 1.48 0.88
 18 6 6 7.79 1
 18 6 7 5.61 0.93
 18 7 -6 1.87 0.83
 18 7 -5 10.9 1.07
 18 7 -4 1.84 0.9
 18 7 -3 0.7 0.87
 18 7 -2 14.27 1.19
 18 7 -1 0.03 0.86
 18 7 0 0.9 0.86
 18 7 1 -0.08 0.85
 18 7 2 16.21 1.2
 18 7 3 0.95 0.86
 18 7 4 1.66 0.88
 18 7 5 12.2 1.09
 18 7 6 2.29 0.85
 18 8 -5 7.08 1
 18 8 -4 7.91 0.99
 18 8 -3 6.06 0.99
 18 8 -2 2.05 0.9
 18 8 -1 0.99 0.87
 18 8 0 2.83 0.9
 18 8 1 -0.01 0.83
 18 8 2 2.56 0.9
 18 8 3 7.76 1
 18 8 4 7.58 0.99
 18 8 5 6.97 0.99
 18 9 -3 0.02 0.83
 18 9 -2 10.35 1.06
 18 9 -1 5.21 0.91
 18 9 0 -0.84 0.81
 18 9 1 3.33 0.89
 18 9 2 12.68 1.07
 18 9 3 0.29 0.85
 19 0 1 3.51 0.94
 19 0 2 5.12 0.99
 19 0 3 31.39 1.52
 19 0 4 8.82 1.06
 19 0 5 -0.48 0.85
 19 0 6 1.26 0.83
 19 0 7 0.52 0.82
 19 1 -7 0.61 0.83
 19 1 -6 -0.64 0.8
 19 1 -5 0.88 0.85
 19 1 -4 0.88 0.86
 19 1 -3 6.22 1
 19 1 -2 26.47 1.44
 19 1 -1 1.29 0.91
 19 1 0 3.88 0.93
 19 1 1 0.81 0.9
 19 1 2 27.06 1.45
 19 1 3 5.07 0.99
 19 1 4 0.16 0.86
 19 1 5 1.32 0.86
 19 1 6 -0.55 0.81
 19 1 7 0.91 0.85
 19 2 -6 2.14 0.83
 19 2 -5 1.66 0.84
 19 2 -4 1.95 0.88
 19 2 -3 15.42 1.19
 19 2 -2 9.66 1.09
 19 2 -1 1.58 0.91
 19 2 0 -0.13 0.85
 19 2 1 2.1 0.9
 19 2 2 10.76 1.11
 19 2 3 15.43 1.19
 19 2 4 3.03 0.92
 19 2 5 0.56 0.85
 19 2 6 1.08 0.81
 19 3 -6 2.1 0.87
 19 3 -5 3.31 0.88
 19 3 -4 6.44 0.98
 19 3 -3 5.18 0.97
 19 3 -2 4.62 0.98
 19 3 -1 4.32 0.95
 19 3 0 3.63 0.93
 19 3 1 3.35 0.93
 19 3 2 7.31 1.01
 19 3 3 5.65 0.97
 19 3 4 8.31 1.02
 19 3 5 4.96 0.91
 19 3 6 1.6 0.87
 19 4 -5 1.77 0.82
 19 4 -4 13.46 1.12
 19 4 -3 4.81 0.94
 19 4 -2 3.19 0.91
 19 4 -1 5.95 0.99
 19 4 0 3.26 0.94
 19 4 1 5.5 0.99
 19 4 2 2.75 0.91
 19 4 3 4.66 0.93
 19 4 4 12.52 1.1
 19 4 5 2.08 0.85
 19 5 -5 0.78 0.84
 19 5 -4 5.18 0.93
 19 5 -3 2.24 0.87
 19 5 -2 8.68 1.04
 19 5 -1 19.93 1.25
 19 5 0 5.25 0.97
 19 5 1 19.76 1.27
 19 5 2 11.08 1.06
 19 5 3 1.52 0.86
 19 5 4 4.58 0.93
 19 5 5 -0.03 0.83
 19 6 -3 9.77 1.09
 19 6 -2 1.58 0.86
 19 6 -1 15.99 1.16
 19 6 0 2.69 0.88
 19 6 1 15.84 1.15
 19 6 2 0.78 0.84
 19 6 3 11.53 1.09
 19 7 -1 -0.1 0.86
 19 7 0 7.17 0.99
 19 7 1 0.49 0.86
 20 0 0 22.51 1.31
 20 0 1 1.94 0.89
 20 0 2 10.56 1.08
 20 1 -2 3.37 0.9
 20 1 -1 2.59 0.9
 20 1 0 0.37 0.85
 20 1 1 2.47 0.89
 20 1 2 3.63 0.91
 20 2 -1 0.44 0.86
 20 2 0 -0.41 0.84
 20 2 1 1.46 0.86

_iucr_refine_fcf_details
;
data_xylitol
_computing_structure_refinement   'olex2.refine 1.3 (Bourhis et al., 2015)'
_computing_data_collection         'Enraf-Nonius Express'
_computing_structure_solution      'SHELXS-97 (Sheldrick, 1990)'
_shelx_refln_list_code            4
loop_
  _space_group_symop_id
  _space_group_symop_operation_xyz
  1  x,y,z
  2  x+1/2,-y+1/2,-z
  3  -x,y+1/2,-z+1/2
  4  -x+1/2,-y,z+1/2

_space_group_crystal_system       orthorhombic
_space_group_IT_number            19
_space_group_name_H-M_alt         'P 21 21 21'
_space_group_name_Hall            ' P 2ac 2ab'
_symmetry_space_group_name_H-M    'P 21 21 21'
_symmetry_space_group_name_Hall   ' P 2ac 2ab'
_symmetry_Int_Tables_number       19
_cell_length_a                    8.264(4)
_cell_length_b                    8.901(2)
_cell_length_c                    8.9223(14)
_cell_angle_alpha                 90
_cell_angle_beta                  90
_cell_angle_gamma                 90
_cell_volume                      656.3(4)
loop_
  _refln_index_h
  _refln_index_k
  _refln_index_l
  _refln_F_squared_calc
  _refln_F_squared_meas
  _refln_F_squared_sigma
  _refln_F_squared_weight
  _refln_observed_status
-20 -2 -1 0.538 0.300 0.587 147.212 o
-20 -1 -2 1.828 2.300 0.614 134.417 o
-20 -1 -1 1.683 1.768 0.614 134.417 o
-19 -7 -1 0.209 -0.068 0.587 147.212 o
-19 -6 -3 7.312 6.668 0.744 91.640 o
-19 -6 -2 0.983 1.078 0.587 147.212 o
-19 -6 -1 10.483 10.913 0.792 80.914 o
-19 -5 -5 0.267 0.532 0.573 154.305 o
-19 -5 -4 3.668 3.535 0.635 125.885 o
-19 -5 -3 1.807 1.529 0.594 143.847 o
-19 -5 -2 6.845 5.924 0.710 100.664 o
-19 -5 -1 13.854 13.602 0.853 69.682 o
-19 -4 -5 0.910 1.208 0.560 161.924 o
-19 -4 -4 8.943 9.186 0.764 86.797 o
-19 -4 -3 3.228 3.283 0.642 123.221 o
-19 -4 -2 1.770 2.177 0.621 131.479 o
-19 -4 -1 4.110 4.061 0.676 111.088 o
-19 -3 -6 1.430 1.433 0.594 143.847 o
-19 -3 -5 2.137 2.259 0.601 140.596 o
-19 -3 -4 4.896 4.395 0.669 113.367 o
-19 -3 -3 3.512 3.535 0.662 115.717 o
-19 -3 -2 4.123 3.153 0.669 113.367 o
-19 -3 -1 2.244 2.948 0.648 120.640 o
-19 -2 -6 0.731 1.460 0.566 158.046 o
-19 -2 -5 1.068 1.133 0.573 154.305 o
-19 -2 -4 1.932 1.331 0.601 140.596 o
-19 -2 -3 9.986 10.524 0.812 76.886 o
-19 -2 -2 7.059 6.593 0.744 91.640 o
-19 -2 -1 1.403 1.078 0.621 131.479 o
-19 -1 -7 0.483 0.416 0.566 158.046 o
-19 -1 -6 0.035 -0.437 0.546 170.121 o
-19 -1 -5 1.131 0.601 0.580 150.696 o
-19 -1 -4 0.687 0.601 0.587 147.212 o
-19 -1 -3 3.712 4.245 0.682 108.878 o
-19 -1 -2 17.942 18.065 0.983 52.507 o
-19 -1 -1 1.008 0.880 0.621 131.479 o
-18 -9 -3 0.337 0.014 0.566 158.046 o
-18 -9 -2 8.296 7.064 0.723 96.901 o
-18 -9 -1 3.056 3.556 0.621 131.479 o
-18 -8 -5 4.689 4.832 0.682 108.878 o
-18 -8 -4 5.745 5.398 0.676 111.088 o
-18 -8 -3 5.068 4.136 0.676 111.088 o
-18 -8 -2 1.686 1.399 0.614 134.417 o
-18 -8 -1 0.592 0.676 0.594 143.847 o
-18 -7 -6 1.249 1.276 0.566 158.046 o
-18 -7 -5 8.266 7.439 0.730 95.098 o
-18 -7 -4 1.937 1.256 0.614 134.417 o
-18 -7 -3 0.560 0.478 0.594 143.847 o
-18 -7 -2 10.629 9.739 0.812 76.886 o
-18 -7 -1 0.028 0.020 0.587 147.212 o
-18 -6 -7 4.462 4.190 0.628 128.636 o
-18 -6 -6 5.330 4.852 0.662 115.717 o
-18 -6 -5 1.540 1.972 0.614 134.417 o
-18 -6 -4 4.286 4.846 0.689 106.732 o
-18 -6 -3 4.296 3.917 0.689 106.732 o
-18 -6 -2 2.127 2.191 0.635 125.885 o
-18 -6 -1 5.084 5.883 0.710 100.664 o
-18 -5 -8 14.844 14.980 0.887 64.425 o
-18 -5 -7 5.534 5.255 0.676 111.088 o
-18 -5 -6 0.662 0.935 0.587 147.212 o
-18 -5 -5 0.293 0.532 0.594 143.847 o
-18 -5 -4 4.897 5.166 0.696 104.650 o
-18 -5 -3 1.525 0.928 0.621 131.479 o
-18 -5 -2 2.288 2.245 0.635 125.885 o
-18 -5 -1 1.768 1.413 0.628 128.636 o
-18 -4 -8 1.928 1.938 0.587 147.212 o
-18 -4 -7 5.983 6.770 0.710 100.664 o
-18 -4 -6 0.164 -0.273 0.573 154.305 o
-18 -4 -5 20.016 21.443 1.037 47.125 o
-18 -4 -4 14.207 14.543 0.915 60.636 o
-18 -4 -3 8.723 9.118 0.798 79.537 o
-18 -4 -2 9.407 9.398 0.819 75.609 o
-18 -4 -1 5.217 5.098 0.730 95.098 o
-18 -3 -9 5.552 5.323 0.682 108.878 o
-18 -3 -8 10.085 10.060 0.771 85.267 o
-18 -3 -7 7.530 6.913 0.730 95.098 o
-18 -3 -6 5.911 6.047 0.710 100.664 o
-18 -3 -5 18.022 17.806 0.976 53.243 o
-18 -3 -4 0.306 0.444 0.607 137.454 o
-18 -3 -3 17.111 17.403 0.996 51.078 o
-18 -3 -2 6.516 6.770 0.771 85.267 o
-18 -3 -1 10.605 10.285 0.853 69.682 o
-18 -2 -9 0.967 0.983 0.560 161.924 o
-18 -2 -8 1.987 1.590 0.594 143.847 o
-18 -2 -7 7.104 7.412 0.737 93.345 o
-18 -2 -6 3.120 3.071 0.648 120.640 o
-18 -2 -5 2.587 2.935 0.655 118.140 o
-18 -2 -4 0.302 0.450 0.607 137.454 o
-18 -2 -3 23.008 22.952 1.106 41.487 o
-18 -2 -2 16.077 15.451 0.962 54.765 o
-18 -2 -1 7.605 7.773 0.805 78.194 o
-18 -1 -9 1.452 1.249 0.566 158.046 o
-18 -1 -8 1.258 1.174 0.580 150.696 o
-18 -1 -7 4.254 3.924 0.669 113.367 o
-18 -1 -6 16.866 16.543 0.949 56.352 o
-18 -1 -5 10.956 10.107 0.826 74.365 o
-18 -1 -4 13.310 12.332 0.887 64.425 o
-18 -1 -3 1.964 2.245 0.655 118.140 o
-18 -1 -2 4.538 3.754 0.703 102.628 o
-18 -1 -1 3.132 3.549 0.689 106.732 o
-17 -11 -3 0.269 0.403 0.573 154.305 o
-17 -11 -2 0.018 -0.259 0.539 174.455 o
-17 -11 -1 6.834 5.938 0.682 108.878 o
-17 -10 -5 1.599 1.467 0.587 147.212 o
-17 -10 -4 3.546 3.603 0.635 125.885 o
-17 -10 -3 2.564 2.566 0.621 131.479 o
-17 -10 -2 0.756 1.392 0.587 147.212 o
-17 -10 -1 0.050 0.416 0.573 154.305 o
-17 -9 -7 0.337 -0.027 0.566 158.046 o
-17 -9 -6 0.986 1.037 0.587 147.212 o
-17 -9 -5 20.201 20.338 0.990 51.785 o
-17 -9 -4 0.488 0.314 0.587 147.212 o
-17 -9 -3 3.082 2.764 0.648 120.640 o
-17 -9 -2 13.844 14.441 0.894 63.445 o
-17 -9 -1 0.581 0.839 0.607 137.454 o
-17 -8 -8 0.774 0.955 0.587 147.212 o
-17 -8 -7 1.649 1.774 0.594 143.847 o
-17 -8 -6 9.069 9.452 0.778 83.778 o
-17 -8 -5 0.453 0.491 0.580 150.696 o
-17 -8 -4 0.882 1.222 0.601 140.596 o
-17 -8 -3 1.334 1.699 0.621 131.479 o
-17 -8 -2 3.432 3.733 0.676 111.088 o
-17 -8 -1 8.098 8.115 0.785 82.327 o
-17 -7 -9 7.810 7.610 0.744 91.640 o
-17 -7 -8 6.237 6.579 0.696 104.650 o
-17 -7 -7 0.046 0.027 0.566 158.046 o
-17 -7 -6 1.111 1.508 0.607 137.454 o
-17 -7 -5 2.337 1.911 0.628 128.636 o
-17 -7 -4 2.256 2.430 0.648 120.640 o
-17 -7 -3 2.825 2.088 0.655 118.140 o
-17 -7 -2 8.308 7.746 0.792 80.914 o
-17 -7 -1 7.140 7.057 0.778 83.778 o
-17 -6 -9 2.898 3.139 0.614 134.417 o
-17 -6 -8 1.200 1.208 0.587 147.212 o
-17 -6 -7 1.863 1.904 0.614 134.417 o
-17 -6 -6 16.088 17.260 0.955 55.550 o
-17 -6 -5 2.317 2.914 0.655 118.140 o
-17 -6 -4 5.752 4.907 0.723 96.901 o
-17 -6 -3 9.281 9.015 0.819 75.609 o
-17 -6 -2 2.900 2.580 0.676 111.088 o
-17 -6 -1 0.994 0.676 0.628 128.636 o
-17 -5 -10 3.811 3.733 0.614 134.417 o
-17 -5 -9 0.583 0.498 0.566 158.046 o
-17 -5 -8 1.221 1.167 0.614 134.417 o
-17 -5 -7 2.347 2.184 0.628 128.636 o
-17 -5 -6 0.262 0.546 0.594 143.847 o
-17 -5 -5 8.341 8.046 0.785 82.327 o
-17 -5 -4 1.312 1.010 0.628 128.636 o
-17 -5 -3 0.616 0.771 0.635 125.885 o
-17 -5 -2 1.460 1.372 0.655 118.140 o
-17 -5 -1 9.030 8.333 0.785 82.327 o
-17 -4 -10 0.458 0.730 0.553 165.947 o
-17 -4 -9 4.390 4.927 0.676 111.088 o
-17 -4 -8 6.085 6.832 0.730 95.098 o
-17 -4 -7 6.002 5.576 0.710 100.664 o
-17 -4 -6 0.733 0.717 0.614 134.417 o
-17 -4 -5 7.231 7.473 0.785 82.327 o
-17 -4 -4 2.836 2.928 0.676 111.088 o
-17 -4 -3 2.709 2.211 0.642 123.221 o
-17 -4 -2 14.376 13.786 0.901 62.487 o
-17 -4 -1 3.332 3.754 0.676 111.088 o
-17 -3 -11 5.220 4.989 0.669 113.367 o
-17 -3 -10 23.718 24.317 1.058 45.319 o
-17 -3 -9 3.190 2.921 0.648 120.640 o
-17 -3 -8 18.706 19.048 0.996 51.078 o
-17 -3 -7 2.548 2.641 0.662 115.717 o
-17 -3 -6 3.272 3.098 0.669 113.367 o
-17 -3 -5 1.305 0.723 0.628 128.636 o
-17 -3 -4 6.605 5.787 0.723 96.901 o
-17 -3 -3 14.291 14.325 0.915 60.636 o
-17 -3 -2 1.359 1.126 0.628 128.636 o
-17 -3 -1 10.440 10.947 0.853 69.682 o
-17 -2 -11 0.695 0.874 0.546 170.121 o
-17 -2 -10 2.399 2.668 0.614 134.417 o
-17 -2 -9 11.868 11.793 0.833 73.151 o
-17 -2 -8 13.447 13.929 0.901 62.487 o
-17 -2 -7 0.726 0.607 0.607 137.454 o
-17 -2 -6 7.731 7.685 0.785 82.327 o
-17 -2 -5 14.850 15.049 0.962 54.765 o
-17 -2 -4 0.341 0.880 0.607 137.454 o
-17 -2 -3 15.013 14.932 0.942 57.172 o
-17 -2 -2 9.094 9.486 0.826 74.365 o
-17 -2 -1 25.829 26.903 1.174 36.803 o
-17 -1 -11 3.185 3.535 0.614 134.417 o
-17 -1 -10 14.343 15.028 0.880 65.427 o
-17 -1 -9 0.888 1.031 0.594 143.847 o
-17 -1 -8 8.236 7.944 0.778 83.778 o
-17 -1 -7 5.742 5.398 0.737 93.345 o
-17 -1 -6 49.496 48.435 1.611 19.549 o
-17 -1 -5 5.949 5.712 0.737 93.345 o
-17 -1 -4 89.067 88.469 2.300 9.587 o
-17 -1 -3 15.544 16.161 0.962 54.765 o
-17 -1 -2 18.062 18.024 1.003 50.385 o
-17 -1 -1 20.419 19.990 1.051 45.909 o
-16 -13 -2 3.553 3.269 0.607 137.454 o
-16 -13 -1 1.971 2.443 0.594 143.847 o
-16 -12 -5 2.455 2.552 0.614 134.417 o
-16 -12 -4 1.307 1.031 0.560 161.924 o
-16 -12 -3 0.419 0.642 0.560 161.924 o
-16 -12 -2 3.468 3.679 0.635 125.885 o
-16 -12 -1 2.457 2.750 0.621 131.479 o
-16 -11 -7 5.047 5.269 0.676 111.088 o
-16 -11 -6 3.183 2.778 0.621 131.479 o
-16 -11 -5 11.776 12.039 0.826 74.365 o
-16 -11 -4 3.884 3.767 0.655 118.140 o
-16 -11 -3 6.631 6.395 0.717 98.755 o
-16 -11 -2 3.898 4.047 0.669 113.367 o
-16 -11 -1 5.226 5.125 0.682 108.878 o
-16 -10 -8 1.430 1.228 0.566 158.046 o
-16 -10 -7 3.915 3.535 0.642 123.221 o
-16 -10 -6 0.072 0.157 0.573 154.305 o
-16 -10 -5 7.425 7.705 0.764 86.797 o
-16 -10 -4 15.377 15.233 0.921 59.741 o
-16 -10 -3 0.372 -0.232 0.580 150.696 o
-16 -10 -2 4.352 4.477 0.689 106.732 o
-16 -10 -1 1.802 1.966 0.642 123.221 o
-16 -9 -9 11.843 12.633 0.812 76.886 o
-16 -9 -8 9.068 8.367 0.751 89.981 o
-16 -9 -7 0.463 0.867 0.594 143.847 o
-16 -9 -6 7.595 7.425 0.751 89.981 o
-16 -9 -5 9.296 9.357 0.805 78.194 o
-16 -9 -4 9.232 8.401 0.798 79.537 o
-16 -9 -3 1.836 2.218 0.642 123.221 o
-16 -9 -2 23.447 23.300 1.119 40.481 o
-16 -9 -1 22.607 20.972 1.065 44.739 o
-16 -8 -10 4.260 4.873 0.642 123.221 o
-16 -8 -9 0.168 0.369 0.560 161.924 o
-16 -8 -8 3.031 2.976 0.642 123.221 o
-16 -8 -7 17.382 18.208 0.976 53.243 o
-16 -8 -6 2.538 2.819 0.662 115.717 o
-16 -8 -5 26.302 27.422 1.194 35.552 o
-16 -8 -4 6.615 6.320 0.758 88.368 o
-16 -8 -3 28.546 29.067 1.249 32.511 o
-16 -8 -2 4.600 4.900 0.737 93.345 o
-16 -8 -1 1.041 1.699 0.635 125.885 o
-16 -7 -11 2.340 1.993 0.607 137.454 o
-16 -7 -10 2.555 2.361 0.607 137.454 o
-16 -7 -9 5.851 5.856 0.710 100.664 o
-16 -7 -8 6.936 6.224 0.737 93.345 o
-16 -7 -7 2.965 2.744 0.669 113.367 o
-16 -7 -6 13.814 13.527 0.901 62.487 o
-16 -7 -5 18.071 17.710 1.017 49.042 o
-16 -7 -4 6.720 6.013 0.744 91.640 o
-16 -7 -3 3.841 3.876 0.696 104.650 o
-16 -7 -2 31.361 30.684 1.249 32.511 o
-16 -7 -1 2.243 2.245 0.655 118.140 o
-16 -6 -11 1.358 0.723 0.566 158.046 o
-16 -6 -10 7.862 8.162 0.744 91.640 o
-16 -6 -9 3.686 3.358 0.648 120.640 o
-16 -6 -8 14.180 14.530 0.921 59.741 o
-16 -6 -7 12.420 12.080 0.880 65.427 o
-16 -6 -6 4.309 5.248 0.717 98.755 o
-16 -6 -5 6.349 6.040 0.730 95.098 o
-16 -6 -4 1.623 1.918 0.628 128.636 o
-16 -6 -3 20.093 20.201 1.037 47.125 o
-16 -6 -2 32.054 30.554 1.249 32.511 o
-16 -6 -1 5.400 5.924 0.730 95.098 o
-16 -5 -12 15.918 15.786 0.894 63.445 o
-16 -5 -11 0.896 0.839 0.573 154.305 o
-16 -5 -10 8.339 9.323 0.778 83.778 o
-16 -5 -9 2.476 2.314 0.635 125.885 o
-16 -5 -8 33.717 33.339 1.310 29.535 o
-16 -5 -7 5.457 5.535 0.737 93.345 o
-16 -5 -6 3.203 3.085 0.648 120.640 o
-16 -5 -5 1.930 1.399 0.614 134.417 o
-16 -5 -4 0.541 1.440 0.601 140.596 o
-16 -5 -3 0.612 0.915 0.607 137.454 o
-16 -5 -2 0.847 1.344 0.621 131.479 o
-16 -5 -1 3.489 3.446 0.669 113.367 o
-16 -4 -12 1.415 1.918 0.573 154.305 o
-16 -4 -11 0.137 0.212 0.566 158.046 o
-16 -4 -10 0.223 0.526 0.573 154.305 o
-16 -4 -9 5.665 6.299 0.730 95.098 o
-16 -4 -8 0.302 0.109 0.607 137.454 o
-16 -4 -7 15.573 14.857 0.921 59.741 o
-16 -4 -6 3.656 3.876 0.662 115.717 o
-16 -4 -5 11.725 11.472 0.853 69.682 o
-16 -4 -4 26.073 25.681 1.153 38.121 o
-16 -4 -3 29.324 29.599 1.228 33.604 o
-16 -4 -2 3.042 2.791 0.662 115.717 o
-16 -4 -1 4.609 4.620 0.696 104.650 o
-16 -3 -12 5.159 4.525 0.648 120.640 o
-16 -3 -11 3.983 3.631 0.655 118.140 o
-16 -3 -10 22.172 21.225 1.044 46.511 o
-16 -3 -9 16.304 16.263 0.955 55.550 o
-16 -3 -8 28.677 28.800 1.235 33.234 o
-16 -3 -7 8.702 9.821 0.798 79.537 o
-16 -3 -6 1.181 0.403 0.594 143.847 o
-16 -3 -5 10.527 11.302 0.846 70.810 o
-16 -3 -4 2.217 2.000 0.628 128.636 o
-16 -3 -3 0.744 0.505 0.601 140.596 o
-16 -3 -2 12.807 12.537 0.880 65.427 o
-16 -3 -1 33.619 32.991 1.297 30.160 o
-16 -2 -13 3.771 2.969 0.621 131.479 o
-16 -2 -12 6.258 6.907 0.696 104.650 o
-16 -2 -11 5.724 5.685 0.710 100.664 o
-16 -2 -10 4.727 5.037 0.710 100.664 o
-16 -2 -9 3.168 2.976 0.676 111.088 o
-16 -2 -8 2.456 2.395 0.662 115.717 o
-16 -2 -7 9.027 8.087 0.771 85.267 o
-16 -2 -6 9.057 9.814 0.805 78.194 o
-16 -2 -5 11.215 12.066 0.867 67.504 o
-16 -2 -4 0.617 0.348 0.601 140.596 o
-16 -2 -3 7.548 7.760 0.764 86.797 o
-16 -2 -2 5.050 4.880 0.710 100.664 o
-16 -2 -1 9.206 9.138 0.805 78.194 o
-16 -1 -13 0.356 1.010 0.560 161.924 o
-16 -1 -12 8.782 8.579 0.744 91.640 o
-16 -1 -11 9.373 9.787 0.778 83.778 o
-16 -1 -10 5.070 5.194 0.703 102.628 o
-16 -1 -9 1.924 1.406 0.621 131.479 o
-16 -1 -8 0.948 0.348 0.573 154.305 o
-16 -1 -7 3.295 3.549 0.648 120.640 o
-16 -1 -6 10.644 10.715 0.833 73.151 o
-16 -1 -5 2.532 2.866 0.648 120.640 o
-16 -1 -4 3.117 3.283 0.662 115.717 o
-16 -1 -3 5.917 5.630 0.723 96.901 o
-16 -1 -2 15.593 15.417 0.935 58.009 o
-16 -1 -1 3.350 3.105 0.662 115.717 o
-15 -14 -3 0.739 0.764 0.573 154.305 o
-15 -14 -2 0.086 -0.300 0.532 178.957 o
-15 -14 -1 1.058 1.761 0.566 158.046 o
-15 -13 -6 5.537 4.805 0.669 113.367 o
-15 -13 -5 1.993 1.658 0.587 147.212 o
-15 -13 -4 4.231 3.801 0.642 123.221 o
-15 -13 -3 0.007 -0.382 0.553 165.947 o
-15 -13 -2 3.620 4.184 0.648 120.640 o
-15 -13 -1 0.668 1.467 0.587 147.212 o
-15 -12 -8 0.772 0.894 0.573 154.305 o
-15 -12 -7 2.337 2.129 0.594 143.847 o
-15 -12 -6 5.850 5.610 0.689 106.732 o
-15 -12 -5 0.532 0.334 0.573 154.305 o
-15 -12 -4 8.607 9.118 0.778 83.778 o
-15 -12 -3 3.310 3.713 0.655 118.140 o
-15 -12 -2 5.848 6.258 0.717 98.755 o
-15 -12 -1 0.365 0.177 0.573 154.305 o
-15 -11 -9 9.253 9.834 0.758 88.368 o
-15 -11 -8 4.362 4.600 0.669 113.367 o
-15 -11 -7 8.759 8.981 0.771 85.267 o
-15 -11 -6 2.435 2.798 0.628 128.636 o
-15 -11 -5 6.426 6.313 0.730 95.098 o
-15 -11 -4 1.450 1.577 0.628 128.636 o
-15 -11 -3 21.918 22.058 1.092 42.530 o
-15 -11 -2 5.396 5.064 0.723 96.901 o
-15 -11 -1 23.368 23.361 1.119 40.481 o
-15 -10 -10 9.263 9.957 0.751 89.981 o
-15 -10 -9 2.773 2.750 0.621 131.479 o
-15 -10 -8 0.783 0.983 0.594 143.847 o
-15 -10 -7 9.956 10.503 0.812 76.886 o
-15 -10 -6 4.136 4.341 0.682 108.878 o
-15 -10 -5 5.418 5.241 0.723 96.901 o
-15 -10 -4 11.311 11.247 0.874 66.454 o
-15 -10 -3 24.695 23.770 1.140 39.040 o
-15 -10 -2 20.670 20.768 1.085 43.067 o
-15 -10 -1 13.659 13.247 0.894 63.445 o
-15 -9 -11 1.620 1.372 0.587 147.212 o
-15 -9 -10 5.924 5.651 0.689 106.732 o
-15 -9 -9 3.009 3.467 0.662 115.717 o
-15 -9 -8 7.318 6.995 0.751 89.981 o
-15 -9 -7 15.443 16.297 0.962 54.765 o
-15 -9 -6 26.522 27.149 1.201 35.149 o
-15 -9 -5 12.709 13.267 0.921 59.741 o
-15 -9 -4 47.885 46.852 1.549 21.129 o
-15 -9 -3 12.638 12.489 0.874 66.454 o
-15 -9 -2 7.831 7.453 0.764 86.797 o
-15 -9 -1 5.649 5.658 0.730 95.098 o
-15 -8 -12 6.995 6.634 0.696 104.650 o
-15 -8 -11 1.265 0.601 0.566 158.046 o
-15 -8 -10 20.157 21.041 1.024 48.390 o
-15 -8 -9 14.740 14.441 0.915 60.636 o
-15 -8 -8 0.852 0.096 0.607 137.454 o
-15 -8 -7 22.938 22.740 1.112 40.979 o
-15 -8 -6 0.500 0.423 0.587 147.212 o
-15 -8 -5 3.408 3.876 0.689 106.732 o
-15 -8 -4 8.543 8.217 0.792 80.914 o
-15 -8 -3 50.815 51.390 1.638 18.902 o
-15 -8 -2 8.770 8.285 0.798 79.537 o
-15 -8 -1 40.168 39.181 1.420 25.166 o
-15 -7 -12 0.082 0.287 0.532 178.957 o
-15 -7 -11 3.564 3.201 0.642 123.221 o
-15 -7 -10 7.596 7.753 0.751 89.981 o
-15 -7 -9 2.209 1.686 0.635 125.885 o
-15 -7 -8 11.147 11.213 0.867 67.504 o
-15 -7 -7 8.134 7.992 0.771 85.267 o
-15 -7 -6 45.836 45.576 1.529 21.699 o
-15 -7 -5 7.335 6.408 0.744 91.640 o
-15 -7 -4 48.254 45.398 1.536 21.507 o
-15 -7 -3 8.500 8.299 0.805 78.194 o
-15 -7 -2 53.484 51.145 1.638 18.902 o
-15 -7 -1 3.455 4.341 0.689 106.732 o
-15 -6 -13 1.793 1.931 0.594 143.847 o
-15 -6 -12 1.597 1.406 0.587 147.212 o
-15 -6 -11 9.157 9.036 0.764 86.797 o
-15 -6 -10 2.166 1.849 0.621 131.479 o
-15 -6 -9 12.832 12.619 0.894 63.445 o
-15 -6 -8 3.603 3.883 0.662 115.717 o
-15 -6 -7 12.173 12.373 0.867 67.504 o
-15 -6 -6 0.145 0.246 0.573 154.305 o
-15 -6 -5 3.861 4.306 0.676 111.088 o
-15 -6 -4 25.369 26.077 1.160 37.674 o
-15 -6 -3 43.517 42.825 1.488 22.910 o
-15 -6 -2 2.157 1.624 0.642 123.221 o
-15 -6 -1 61.175 58.543 1.774 16.106 o
-15 -5 -13 7.590 7.596 0.703 102.628 o
-15 -5 -12 8.353 8.237 0.744 91.640 o
-15 -5 -11 4.779 4.757 0.689 106.732 o
-15 -5 -10 9.155 9.309 0.805 78.194 o
-15 -5 -9 23.415 21.914 1.106 41.487 o
-15 -5 -8 6.840 6.340 0.737 93.345 o
-15 -5 -7 1.847 1.959 0.621 131.479 o
-15 -5 -6 4.694 4.402 0.689 106.732 o
-15 -5 -5 3.208 2.989 0.662 115.717 o
-15 -5 -4 20.717 19.491 1.031 47.751 o
-15 -5 -3 20.352 19.225 1.017 49.042 o
-15 -5 -2 11.968 11.541 0.860 68.580 o
-15 -5 -1 15.725 16.536 0.962 54.765 o
-15 -4 -13 0.239 -0.007 0.546 170.121 o
-15 -4 -12 3.545 3.358 0.642 123.221 o
-15 -4 -11 12.201 12.059 0.853 69.682 o
-15 -4 -10 0.934 0.839 0.607 137.454 o
-15 -4 -9 6.239 6.586 0.723 96.901 o
-15 -4 -8 11.475 11.056 0.839 71.966 o
-15 -4 -7 22.552 22.208 1.078 43.614 o
-15 -4 -6 1.850 1.460 0.607 137.454 o
-15 -4 -5 4.741 3.569 0.676 111.088 o
-15 -4 -4 11.222 11.008 0.839 71.966 o
-15 -4 -3 9.600 8.899 0.792 80.914 o
-15 -4 -2 10.235 9.684 0.812 76.886 o
-15 -4 -1 26.273 24.535 1.119 40.481 o
-15 -3 -14 2.698 2.914 0.614 134.417 o
-15 -3 -13 1.035 1.024 0.566 158.046 o
-15 -3 -12 2.270 2.245 0.614 134.417 o
-15 -3 -11 6.462 7.241 0.758 88.368 o
-15 -3 -10 8.683 9.036 0.819 75.609 o
-15 -3 -9 0.264 0.498 0.580 150.696 o
-15 -3 -8 0.583 0.587 0.580 150.696 o
-15 -3 -7 3.453 4.245 0.676 111.088 o
-15 -3 -6 2.013 2.239 0.621 131.479 o
-15 -3 -5 23.321 22.979 1.085 43.067 o
-15 -3 -4 14.165 13.779 0.894 63.445 o
-15 -3 -3 16.548 16.645 0.942 57.172 o
-15 -3 -2 5.504 4.948 0.689 106.732 o
-15 -3 -1 5.389 4.893 0.696 104.650 o
-15 -2 -14 8.268 8.538 0.710 100.664 o
-15 -2 -13 3.529 2.395 0.621 131.479 o
-15 -2 -12 3.476 3.767 0.655 118.140 o
-15 -2 -11 3.111 3.883 0.676 111.088 o
-15 -2 -10 15.590 14.823 0.949 56.352 o
-15 -2 -9 1.530 1.024 0.594 143.847 o
-15 -2 -8 10.481 10.551 0.812 76.886 o
-15 -2 -7 7.209 7.582 0.758 88.368 o
-15 -2 -6 7.624 7.883 0.758 88.368 o
-15 -2 -5 0.649 1.167 0.587 147.212 o
-15 -2 -4 19.446 19.833 1.017 49.042 o
-15 -2 -3 19.122 18.188 0.990 51.785 o
-15 -2 -2 6.343 6.238 0.717 98.755 o
-15 -2 -1 1.119 1.597 0.594 143.847 o
-15 -1 -14 3.233 3.194 0.601 140.596 o
-15 -1 -13 5.562 5.064 0.676 111.088 o
-15 -1 -12 3.700 3.883 0.655 118.140 o
-15 -1 -11 14.322 14.216 0.921 59.741 o
-15 -1 -10 2.489 2.716 0.628 128.636 o
-15 -1 -9 4.814 5.132 0.682 108.878 o
-15 -1 -8 14.207 13.738 0.894 63.445 o
-15 -1 -7 0.035 0.717 0.573 154.305 o
-15 -1 -6 5.871 6.088 0.717 98.755 o
-15 -1 -5 0.885 0.669 0.587 147.212 o
-15 -1 -4 2.381 2.157 0.621 131.479 o
-15 -1 -3 10.478 10.503 0.798 79.537 o
-15 -1 -2 41.747 38.430 1.379 26.683 o
-15 -1 -1 5.792 4.736 0.682 108.878 o
-14 -15 -4 5.570 5.678 0.676 111.088 o
-14 -15 -3 2.395 1.829 0.566 158.046 o
-14 -15 -2 1.092 0.751 0.553 165.947 o
-14 -15 -1 0.632 0.478 0.553 165.947 o
-14 -14 -6 5.105 7.234 0.710 100.664 o
-14 -14 -5 0.225 -0.136 0.553 165.947 o
-14 -14 -4 2.473 2.259 0.614 134.417 o
-14 -14 -3 1.950 2.709 0.614 134.417 o
-14 -14 -2 3.091 2.491 0.628 128.636 o
-14 -14 -1 17.223 16.420 0.942 57.172 o
-14 -13 -8 3.558 3.071 0.594 143.847 o
-14 -13 -7 4.561 4.730 0.648 120.640 o
-14 -13 -6 4.121 3.515 0.655 118.140 o
-14 -13 -5 14.677 13.957 0.894 63.445 o
-14 -13 -4 17.898 18.618 0.983 52.507 o
-14 -13 -3 3.376 3.494 0.662 115.717 o
-14 -13 -2 3.023 2.600 0.642 123.221 o
-14 -13 -1 2.472 1.904 0.648 120.640 o
-14 -12 -9 5.927 5.985 0.676 111.088 o
-14 -12 -8 1.705 1.276 0.601 140.596 o
-14 -12 -7 2.035 1.959 0.621 131.479 o
-14 -12 -6 0.475 -0.225 0.573 154.305 o
-14 -12 -5 1.237 1.051 0.621 131.479 o
-14 -12 -4 4.364 4.811 0.710 100.664 o
-14 -12 -3 2.559 3.010 0.676 111.088 o
-14 -12 -2 11.947 12.755 0.901 62.487 o
-14 -12 -1 0.013 0.266 0.601 140.596 o
-14 -11 -11 1.717 1.092 0.580 150.696 o
-14 -11 -10 3.824 3.440 0.628 128.636 o
-14 -11 -9 1.623 1.590 0.601 140.596 o
-14 -11 -8 6.063 6.142 0.723 96.901 o
-14 -11 -7 2.178 2.286 0.642 123.221 o
-14 -11 -6 1.401 0.860 0.621 131.479 o
-14 -11 -5 3.239 3.801 0.689 106.732 o
-14 -11 -4 6.818 6.374 0.758 88.368 o
-14 -11 -3 2.209 2.075 0.621 131.479 o
-14 -11 -2 5.486 5.392 0.717 98.755 o
-14 -11 -1 10.010 9.828 0.819 75.609 o
-14 -10 -11 3.254 3.508 0.628 128.636 o
-14 -10 -10 3.313 3.535 0.648 120.640 o
-14 -10 -9 4.840 4.784 0.696 104.650 o
-14 -10 -8 1.787 1.392 0.642 123.221 o
-14 -10 -7 10.146 10.182 0.833 73.151 o
-14 -10 -6 2.086 2.314 0.635 125.885 o
-14 -10 -5 8.466 8.251 0.785 82.327 o
-14 -10 -4 2.544 1.795 0.642 123.221 o
-14 -10 -3 14.075 13.963 0.901 62.487 o
-14 -10 -2 7.620 7.753 0.778 83.778 o
-14 -10 -1 1.739 1.119 0.614 134.417 o
-14 -9 -12 6.289 6.886 0.689 106.732 o
-14 -9 -11 0.589 0.423 0.580 150.696 o
-14 -9 -10 0.057 0.321 0.580 150.696 o
-14 -9 -9 6.013 3.924 0.689 106.732 o
-14 -9 -8 18.206 18.775 1.037 47.125 o
-14 -9 -7 0.237 0.491 0.587 147.212 o
-14 -9 -6 0.703 0.573 0.607 137.454 o
-14 -9 -5 0.509 0.990 0.607 137.454 o
-14 -9 -4 1.912 2.204 0.628 128.636 o
-14 -9 -3 1.283 1.324 0.614 134.417 o
-14 -9 -2 0.154 0.300 0.580 150.696 o
-14 -9 -1 4.930 6.456 0.723 96.901 o
-14 -8 -13 0.259 0.014 0.526 183.636 o
-14 -8 -12 4.620 4.108 0.662 115.717 o
-14 -8 -11 4.541 4.368 0.669 113.367 o
-14 -8 -10 0.899 0.689 0.594 143.847 o
-14 -8 -9 10.893 10.606 0.860 68.580 o
-14 -8 -8 2.798 2.628 0.642 123.221 o
-14 -8 -7 2.002 2.334 0.648 120.640 o
-14 -8 -6 16.704 16.359 0.969 53.996 o
-14 -8 -5 18.633 19.300 1.024 48.390 o
-14 -8 -4 3.249 3.269 0.662 115.717 o
-14 -8 -3 3.557 3.071 0.662 115.717 o
-14 -8 -2 2.127 1.638 0.628 128.636 o
-14 -8 -1 2.972 2.750 0.642 123.221 o
-14 -7 -13 1.234 1.263 0.573 154.305 o
-14 -7 -12 1.607 2.286 0.601 140.596 o
-14 -7 -11 22.626 22.761 1.085 43.067 o
-14 -7 -10 5.745 5.569 0.737 93.345 o
-14 -7 -9 8.663 8.647 0.785 82.327 o
-14 -7 -8 7.561 7.726 0.764 86.797 o
-14 -7 -7 11.515 10.537 0.839 71.966 o
-14 -7 -6 16.168 15.963 0.942 57.172 o
-14 -7 -5 2.082 2.395 0.635 125.885 o
-14 -7 -4 6.316 6.006 0.723 96.901 o
-14 -7 -3 3.780 3.692 0.662 115.717 o
-14 -7 -2 9.945 10.019 0.805 78.194 o
-14 -7 -1 25.494 25.606 1.133 39.511 o
-14 -6 -14 0.176 -0.034 0.526 183.636 o
-14 -6 -13 1.833 2.464 0.607 137.454 o
-14 -6 -12 0.052 0.143 0.566 158.046 o
-14 -6 -11 2.455 2.737 0.655 118.140 o
-14 -6 -10 4.893 4.538 0.682 108.878 o
-14 -6 -9 4.470 4.129 0.689 106.732 o
-14 -6 -8 7.239 6.381 0.744 91.640 o
-14 -6 -7 9.009 9.377 0.798 79.537 o
-14 -6 -6 18.872 19.997 1.031 47.751 o
-14 -6 -5 13.339 13.929 0.901 62.487 o
-14 -6 -4 9.463 8.626 0.778 83.778 o
-14 -6 -3 16.399 16.700 0.955 55.550 o
-14 -6 -2 8.432 8.347 0.758 88.368 o
-14 -6 -1 1.422 1.194 0.601 140.596 o
-14 -5 -14 0.821 0.512 0.553 165.947 o
-14 -5 -13 1.689 2.143 0.614 134.417 o
-14 -5 -12 2.563 2.416 0.642 123.221 o
-14 -5 -11 29.465 31.790 1.290 30.480 o
-14 -5 -10 26.777 27.620 1.181 36.379 o
-14 -5 -9 9.308 9.882 0.812 76.886 o
-14 -5 -8 0.510 0.212 0.573 154.305 o
-14 -5 -7 5.362 5.514 0.703 102.628 o
-14 -5 -6 1.421 1.112 0.594 143.847 o
-14 -5 -5 4.849 4.675 0.676 111.088 o
-14 -5 -4 1.942 1.972 0.607 137.454 o
-14 -5 -3 2.189 2.266 0.614 134.417 o
-14 -5 -2 14.970 15.151 0.894 63.445 o
-14 -5 -1 62.962 61.334 1.774 16.106 o
-14 -4 -15 1.630 1.044 0.573 154.305 o
-14 -4 -14 1.443 2.116 0.601 140.596 o
-14 -4 -13 1.285 0.887 0.580 150.696 o
-14 -4 -12 4.504 4.743 0.703 102.628 o
-14 -4 -11 3.653 3.986 0.676 111.088 o
-14 -4 -10 1.265 2.027 0.628 128.636 o
-14 -4 -9 31.240 31.571 1.269 31.471 o
-14 -4 -8 4.807 4.668 0.682 108.878 o
-14 -4 -7 10.876 11.070 0.833 73.151 o
-14 -4 -6 49.371 49.814 1.604 19.715 o
-14 -4 -5 25.357 24.323 1.106 41.487 o
-14 -4 -4 45.505 44.777 1.488 22.910 o
-14 -4 -3 6.455 5.822 0.689 106.732 o
-14 -4 -2 12.385 12.284 0.826 74.365 o
-14 -4 -1 19.555 19.266 0.955 55.550 o
-14 -3 -15 1.336 1.379 0.566 158.046 o
-14 -3 -14 11.604 11.636 0.812 76.886 o
-14 -3 -13 2.115 1.959 0.621 131.479 o
-14 -3 -12 17.078 18.420 1.010 49.707 o
-14 -3 -11 1.879 1.849 0.621 131.479 o
-14 -3 -10 20.803 20.399 1.037 47.125 o
-14 -3 -9 2.698 3.064 0.655 118.140 o
-14 -3 -8 2.567 2.907 0.648 120.640 o
-14 -3 -7 25.983 25.566 1.140 39.040 o
-14 -3 -6 9.674 10.094 0.792 80.914 o
-14 -3 -5 4.220 3.371 0.642 123.221 o
-14 -3 -4 10.944 10.913 0.805 78.194 o
-14 -3 -3 11.162 11.172 0.798 79.537 o
-14 -3 -2 4.249 4.368 0.621 131.479 o
-14 -3 -1 57.858 57.205 1.631 19.061 o
-14 -2 -15 22.304 22.174 0.990 51.785 o
-14 -2 -14 1.571 1.167 0.601 140.596 o
-14 -2 -13 4.529 4.552 0.676 111.088 o
-14 -2 -12 31.190 31.052 1.276 31.136 o
-14 -2 -11 18.438 19.812 1.010 49.707 o
-14 -2 -10 5.079 5.289 0.703 102.628 o
-14 -2 -9 32.880 33.660 1.304 29.845 o
-14 -2 -8 2.096 2.013 0.628 128.636 o
-14 -2 -7 55.904 54.632 1.699 17.561 o
-14 -2 -6 20.469 19.997 1.017 49.042 o
-14 -2 -5 12.737 12.182 0.826 74.365 o
-14 -2 -4 28.474 28.357 1.147 38.576 o
-14 -2 -3 6.926 7.316 0.676 111.088 o
-14 -2 -2 31.990 32.568 1.181 36.379 o
-14 -2 -1 28.302 28.050 1.099 42.004 o
-14 -1 -15 3.125 2.962 0.601 140.596 o
-14 -1 -14 26.114 26.521 1.126 39.992 o
-14 -1 -13 30.127 30.588 1.249 32.511 o
-14 -1 -12 17.473 18.754 1.031 47.751 o
-14 -1 -11 8.330 8.463 0.758 88.368 o
-14 -1 -10 8.911 9.732 0.812 76.886 o
-14 -1 -9 40.285 40.232 1.440 24.455 o
-14 -1 -8 28.136 28.466 1.208 34.753 o
-14 -1 -7 16.941 16.645 0.955 55.550 o
-14 -1 -6 20.859 21.204 1.037 47.125 o
-14 -1 -5 43.820 44.839 1.474 23.336 o
-14 -1 -4 54.618 54.823 1.624 19.221 o
-14 -1 -3 2.216 2.375 0.573 154.305 o
-14 -1 -2 79.926 79.187 2.020 12.427 o
-14 -1 -1 9.008 8.954 0.717 98.755 o
-13 -16 -4 1.712 2.334 0.594 143.847 o
-13 -16 -3 5.563 5.473 0.648 120.640 o
-13 -16 -2 0.122 -0.375 0.519 188.500 o
-13 -16 -1 4.036 4.184 0.778 83.778 o
-13 -15 -7 0.094 0.307 0.526 183.636 o
-13 -15 -6 12.142 12.284 0.798 79.537 o
-13 -15 -5 10.551 10.592 0.785 82.327 o
-13 -15 -4 10.260 10.790 0.805 78.194 o
-13 -15 -3 0.154 0.826 0.573 154.305 o
-13 -15 -2 3.021 2.723 0.635 125.885 o
-13 -15 -1 1.435 1.071 0.594 143.847 o
-13 -14 -8 1.828 1.870 0.580 150.696 o
-13 -14 -7 7.272 8.053 0.730 95.098 o
-13 -14 -6 0.332 0.526 0.573 154.305 o
-13 -14 -5 1.489 1.870 0.601 140.596 o
-13 -14 -4 3.367 3.119 0.655 118.140 o
-13 -14 -3 6.378 6.497 0.737 93.345 o
-13 -14 -2 2.695 2.962 0.669 113.367 o
-13 -14 -1 45.000 45.501 1.536 21.507 o
-13 -13 -10 3.608 3.931 0.642 123.221 o
-13 -13 -9 0.061 0.826 0.546 170.121 o
-13 -13 -8 6.592 6.763 0.730 95.098 o
-13 -13 -7 8.412 9.445 0.798 79.537 o
-13 -13 -6 18.331 18.399 1.010 49.707 o
-13 -13 -5 2.099 1.863 0.648 120.640 o
-13 -13 -4 13.001 12.564 0.901 62.487 o
-13 -13 -3 5.704 5.139 0.751 89.981 o
-13 -13 -2 31.703 31.878 1.304 29.845 o
-13 -13 -1 10.564 11.670 0.887 64.425 o
-13 -12 -11 12.516 11.896 0.785 82.327 o
-13 -12 -10 0.636 -0.048 0.566 158.046 o
-13 -12 -9 1.504 1.481 0.607 137.454 o
-13 -12 -8 7.942 8.975 0.792 80.914 o
-13 -12 -7 11.594 11.193 0.860 68.580 o
-13 -12 -6 7.648 7.767 0.798 79.537 o
-13 -12 -5 0.794 0.682 0.628 128.636 o
-13 -12 -4 7.607 8.586 0.778 83.778 o
-13 -12 -3 5.764 6.033 0.730 95.098 o
-13 -12 -2 15.729 15.649 0.949 56.352 o
-13 -12 -1 26.387 25.729 1.153 38.121 o
-13 -11 -12 5.668 5.692 0.662 115.717 o
-13 -11 -11 1.450 1.611 0.587 147.212 o
-13 -11 -10 8.200 8.729 0.771 85.267 o
-13 -11 -9 6.165 5.985 0.737 93.345 o
-13 -11 -8 17.875 17.526 1.010 49.707 o
-13 -11 -7 10.874 11.384 0.887 64.425 o
-13 -11 -6 3.495 3.474 0.676 111.088 o
-13 -11 -5 18.692 19.382 1.017 49.042 o
-13 -11 -4 0.955 0.601 0.601 140.596 o
-13 -11 -3 12.030 12.339 0.874 66.454 o
-13 -11 -2 1.090 0.696 0.607 137.454 o
-13 -11 -1 0.166 0.437 0.587 147.212 o
-13 -10 -13 7.893 8.142 0.730 95.098 o
-13 -10 -12 4.015 3.924 0.642 123.221 o
-13 -10 -11 2.547 2.320 0.628 128.636 o
-13 -10 -10 1.008 1.099 0.614 134.417 o
-13 -10 -9 5.915 6.402 0.764 86.797 o
-13 -10 -8 1.116 1.420 0.621 131.479 o
-13 -10 -7 5.603 5.426 0.723 96.901 o
-13 -10 -6 2.083 2.109 0.642 123.221 o
-13 -10 -5 4.848 4.361 0.703 102.628 o
-13 -10 -4 12.039 12.080 0.880 65.427 o
-13 -10 -3 13.786 13.424 0.908 61.551 o
-13 -10 -2 15.496 15.936 0.949 56.352 o
-13 -10 -1 3.597 3.508 0.669 113.367 o
-13 -9 -13 11.725 12.926 0.826 74.365 o
-13 -9 -12 5.289 5.050 0.696 104.650 o
-13 -9 -11 2.286 2.266 0.648 120.640 o
-13 -9 -10 3.478 3.597 0.696 104.650 o
-13 -9 -9 0.852 1.112 0.614 134.417 o
-13 -9 -8 8.015 7.944 0.785 82.327 o
-13 -9 -7 7.162 7.159 0.771 85.267 o
-13 -9 -6 21.745 21.389 1.071 44.171 o
-13 -9 -5 1.753 1.515 0.635 125.885 o
-13 -9 -4 1.193 1.774 0.621 131.479 o
-13 -9 -3 1.421 1.877 0.621 131.479 o
-13 -9 -2 6.974 6.688 0.744 91.640 o
-13 -9 -1 3.962 3.706 0.662 115.717 o
-13 -8 -14 3.264 2.969 0.601 140.596 o
-13 -8 -13 7.212 7.439 0.723 96.901 o
-13 -8 -12 1.160 1.481 0.614 134.417 o
-13 -8 -11 2.037 1.747 0.635 125.885 o
-13 -8 -10 8.336 8.975 0.778 83.778 o
-13 -8 -9 6.784 6.995 0.758 88.368 o
-13 -8 -8 2.656 2.286 0.655 118.140 o
-13 -8 -7 23.613 23.614 1.119 40.481 o
-13 -8 -6 0.588 0.744 0.601 140.596 o
-13 -8 -5 3.997 4.108 0.682 108.878 o
-13 -8 -4 3.962 3.624 0.669 113.367 o
-13 -8 -3 8.435 8.879 0.771 85.267 o
-13 -8 -2 0.610 0.996 0.580 150.696 o
-13 -8 -1 0.473 0.860 0.566 158.046 o
-13 -7 -15 3.252 3.460 0.621 131.479 o
-13 -7 -14 6.484 6.497 0.696 104.650 o
-13 -7 -13 5.419 5.241 0.696 104.650 o
-13 -7 -12 0.491 0.635 0.607 137.454 o
-13 -7 -11 4.526 4.327 0.723 96.901 o
-13 -7 -10 6.253 6.954 0.758 88.368 o
-13 -7 -9 5.183 5.187 0.723 96.901 o
-13 -7 -8 6.918 7.514 0.764 86.797 o
-13 -7 -7 0.104 -0.573 0.560 161.924 o
-13 -7 -6 6.657 6.722 0.751 89.981 o
-13 -7 -5 3.443 3.965 0.669 113.367 o
-13 -7 -4 12.876 13.158 0.874 66.454 o
-13 -7 -3 2.419 2.750 0.601 140.596 o
-13 -7 -2 4.612 4.334 0.642 123.221 o
-13 -7 -1 18.248 18.181 0.942 57.172 o
-13 -6 -15 6.502 6.818 0.682 108.878 o
-13 -6 -14 20.803 21.300 1.024 48.390 o
-13 -6 -13 4.123 3.399 0.669 113.367 o
-13 -6 -12 1.114 1.317 0.635 125.885 o
-13 -6 -11 13.232 13.677 0.887 64.425 o
-13 -6 -10 2.091 2.211 0.642 123.221 o
-13 -6 -9 13.225 13.465 0.908 61.551 o
-13 -6 -8 4.228 4.279 0.689 106.732 o
-13 -6 -7 13.771 13.847 0.894 63.445 o
-13 -6 -6 0.445 0.450 0.573 154.305 o
-13 -6 -5 1.077 1.208 0.587 147.212 o
-13 -6 -4 52.560 52.284 1.604 19.715 o
-13 -6 -3 0.134 0.075 0.512 193.560 o
-13 -6 -2 13.120 12.953 0.792 80.914 o
-13 -6 -1 20.076 19.949 0.942 57.172 o
-13 -5 -15 2.779 2.675 0.601 140.596 o
-13 -5 -14 18.202 18.713 0.976 53.243 o
-13 -5 -13 0.319 0.860 0.601 140.596 o
-13 -5 -12 2.889 2.471 0.669 113.367 o
-13 -5 -11 3.475 3.242 0.655 118.140 o
-13 -5 -10 2.295 1.795 0.635 125.885 o
-13 -5 -9 39.904 40.082 1.433 24.689 o
-13 -5 -8 22.295 22.269 1.078 43.614 o
-13 -5 -7 14.461 14.243 0.901 62.487 o
-13 -5 -6 24.899 25.675 1.112 40.979 o
-13 -5 -5 55.679 55.799 1.665 18.288 o
-13 -5 -4 25.146 25.722 1.051 45.909 o
-13 -5 -3 22.320 21.880 0.976 53.243 o
-13 -5 -2 3.574 3.508 0.580 150.696 o
-13 -5 -1 43.073 43.712 1.372 26.949 o
-13 -4 -16 0.602 0.689 0.553 165.947 o
-13 -4 -15 1.314 1.297 0.566 158.046 o
-13 -4 -14 5.399 5.992 0.710 100.664 o
-13 -4 -13 1.174 1.631 0.621 131.479 o
-13 -4 -12 3.423 3.876 0.669 113.367 o
-13 -4 -11 12.184 13.240 0.887 64.425 o
-13 -4 -10 3.147 2.784 0.655 118.140 o
-13 -4 -9 16.659 17.635 0.983 52.507 o
-13 -4 -8 29.842 29.162 1.208 34.753 o
-13 -4 -7 0.970 1.577 0.594 143.847 o
-13 -4 -6 44.105 44.722 1.460 23.774 o
-13 -4 -5 4.245 3.726 0.601 140.596 o
-13 -4 -4 98.836 98.952 2.355 9.147 o
-13 -4 -3 35.373 35.018 1.208 34.753 o
-13 -4 -2 49.878 48.824 1.460 23.774 o
-13 -4 -1 3.333 3.474 0.580 150.696 o
-13 -3 -16 2.832 3.057 0.587 147.212 o
-13 -3 -15 6.558 6.879 0.710 100.664 o
-13 -3 -14 3.593 3.549 0.669 113.367 o
-13 -3 -13 5.364 5.521 0.730 95.098 o
-13 -3 -12 12.861 12.687 0.880 65.427 o
-13 -3 -11 9.372 9.753 0.812 76.886 o
-13 -3 -10 5.133 5.084 0.703 102.628 o
-13 -3 -9 38.279 38.833 1.399 25.908 o
-13 -3 -8 28.117 27.824 1.181 36.379 o
-13 -3 -7 20.178 20.078 0.996 51.078 o
-13 -3 -6 15.988 16.632 0.874 66.454 o
-13 -3 -5 38.808 39.031 1.297 30.160 o
-13 -3 -4 5.432 5.542 0.614 134.417 o
-13 -3 -3 58.508 58.126 1.617 19.384 o
-13 -3 -2 107.195 106.309 2.450 8.448 o
-13 -3 -1 108.942 107.169 2.457 8.401 o
-13 -2 -16 2.015 2.416 0.573 154.305 o
-13 -2 -15 2.181 1.269 0.601 140.596 o
-13 -2 -14 3.364 3.460 0.669 113.367 o
-13 -2 -13 22.769 23.156 1.133 39.511 o
-13 -2 -12 4.480 4.777 0.703 102.628 o
-13 -2 -11 3.060 3.815 0.662 115.717 o
-13 -2 -10 36.647 34.847 1.331 28.633 o
-13 -2 -9 2.086 2.211 0.635 125.885 o
-13 -2 -8 6.895 6.934 0.730 95.098 o
-13 -2 -7 41.496 41.788 1.406 25.657 o
-13 -2 -6 55.191 55.321 1.597 19.884 o
-13 -2 -5 21.599 21.191 0.949 56.352 o
-13 -2 -4 27.361 26.760 1.044 46.511 o
-13 -2 -3 54.722 53.588 1.529 21.699 o
-13 -2 -2 29.203 29.524 1.085 43.067 o
-13 -2 -1 52.890 51.452 1.481 23.122 o
-13 -1 -16 2.739 2.628 0.587 147.212 o
-13 -1 -15 15.592 16.202 0.928 58.865 o
-13 -1 -14 1.849 1.972 0.635 125.885 o
-13 -1 -13 8.079 8.388 0.812 76.886 o
-13 -1 -12 5.575 5.630 0.723 96.901 o
-13 -1 -11 3.810 3.719 0.669 113.367 o
-13 -1 -10 0.231 0.096 0.580 150.696 o
-13 -1 -9 38.771 37.727 1.379 26.683 o
-13 -1 -8 26.968 27.961 1.174 36.803 o
-13 -1 -7 50.139 50.660 1.570 20.582 o
-13 -1 -6 17.389 17.417 0.880 65.427 o
-13 -1 -5 19.996 20.160 0.921 59.741 o
-13 -1 -4 16.070 15.397 0.819 75.609 o
-13 -1 -3 11.420 11.855 0.737 93.345 o
-13 -1 -2 6.286 6.251 0.614 134.417 o
-13 -1 -1 27.990 27.797 1.037 47.125 o
-12 -17 -3 3.532 2.607 0.614 134.417 o
-12 -17 -2 5.874 5.337 0.642 123.221 o
-12 -17 -1 0.170 0.205 0.526 183.636 o
-12 -16 -6 0.354 -0.048 0.526 183.636 o
-12 -16 -5 4.534 4.914 0.648 120.640 o
-12 -16 -4 1.954 2.334 0.601 140.596 o
-12 -16 -3 7.776 7.726 0.737 93.345 o
-12 -16 -2 2.488 2.279 0.614 134.417 o
-12 -16 -1 4.679 5.009 0.676 111.088 o
-12 -15 -8 6.438 6.422 0.676 111.088 o
-12 -15 -7 7.829 7.651 0.723 96.901 o
-12 -15 -6 3.728 3.822 0.655 118.140 o
-12 -15 -5 2.529 2.546 0.621 131.479 o
-12 -15 -4 5.245 5.610 0.703 102.628 o
-12 -15 -3 3.948 3.767 0.676 111.088 o
-12 -15 -2 4.773 4.859 0.703 102.628 o
-12 -15 -1 7.209 8.012 0.778 83.778 o
-12 -14 -10 0.941 1.215 0.560 161.924 o
-12 -14 -9 2.929 2.491 0.601 140.596 o
-12 -14 -8 1.304 0.867 0.587 147.212 o
-12 -14 -7 3.850 3.399 0.662 115.717 o
-12 -14 -6 0.322 0.348 0.580 150.696 o
-12 -14 -5 0.023 -0.355 0.587 147.212 o
-12 -14 -4 4.132 3.610 0.689 106.732 o
-12 -14 -3 2.827 2.382 0.662 115.717 o
-12 -14 -2 0.543 0.628 0.614 134.417 o
-12 -14 -1 11.378 11.745 0.894 63.445 o
-12 -13 -11 0.391 0.239 0.532 178.957 o
-12 -13 -10 0.523 0.485 0.566 158.046 o
-12 -13 -9 0.420 0.662 0.587 147.212 o
-12 -13 -8 0.150 0.041 0.587 147.212 o
-12 -13 -7 2.287 2.593 0.648 120.640 o
-12 -13 -6 0.751 1.181 0.621 131.479 o
-12 -13 -5 6.291 6.067 0.730 95.098 o
-12 -13 -4 7.044 6.845 0.751 89.981 o
-12 -13 -3 13.488 13.349 0.894 63.445 o
-12 -13 -2 0.288 0.723 0.607 137.454 o
-12 -13 -1 6.489 6.354 0.751 89.981 o
-12 -12 -12 1.230 0.744 0.560 161.924 o
-12 -12 -11 2.161 1.788 0.601 140.596 o
-12 -12 -10 11.290 10.633 0.833 73.151 o
-12 -12 -9 21.002 21.600 1.078 43.614 o
-12 -12 -8 18.966 18.645 1.044 46.511 o
-12 -12 -7 3.591 3.610 0.669 113.367 o
-12 -12 -6 7.082 6.784 0.751 89.981 o
-12 -12 -5 1.733 1.686 0.628 128.636 o
-12 -12 -4 1.395 0.880 0.601 140.596 o
-12 -12 -3 18.652 18.713 1.017 49.042 o
-12 -12 -2 18.588 17.662 1.003 50.385 o
-12 -12 -1 11.038 10.817 0.853 69.682 o
-12 -11 -13 1.002 1.037 0.553 165.947 o
-12 -11 -12 4.798 4.136 0.655 118.140 o
-12 -11 -11 7.046 6.709 0.751 89.981 o
-12 -11 -10 19.723 20.426 1.058 45.319 o
-12 -11 -9 5.289 4.839 0.744 91.640 o
-12 -11 -8 4.260 4.443 0.703 102.628 o
-12 -11 -7 16.415 17.000 0.976 53.243 o
-12 -11 -6 1.405 0.955 0.607 137.454 o
-12 -11 -5 23.145 22.337 1.085 43.067 o
-12 -11 -4 0.228 0.205 0.594 143.847 o
-12 -11 -3 32.397 32.022 1.283 30.805 o
-12 -11 -2 27.609 27.804 1.201 35.149 o
-12 -11 -1 1.925 1.877 0.621 131.479 o
-12 -10 -14 5.677 5.938 0.676 111.088 o
-12 -10 -13 5.126 5.316 0.676 111.088 o
-12 -10 -12 4.216 4.149 0.676 111.088 o
-12 -10 -11 0.627 0.321 0.621 131.479 o
-12 -10 -10 6.754 6.675 0.785 82.327 o
-12 -10 -9 11.879 13.110 0.894 63.445 o
-12 -10 -8 2.564 2.006 0.648 120.640 o
-12 -10 -7 22.319 22.883 1.106 41.487 o
-12 -10 -6 0.360 0.723 0.601 140.596 o
-12 -10 -5 34.759 35.393 1.338 28.342 o
-12 -10 -4 56.822 57.478 1.754 16.484 o
-12 -10 -3 11.369 11.554 0.853 69.682 o
-12 -10 -2 28.763 28.166 1.188 35.962 o
-12 -10 -1 0.713 0.505 0.573 154.305 o
-12 -9 -14 15.132 15.369 0.880 65.427 o
-12 -9 -13 8.897 9.302 0.792 80.914 o
-12 -9 -12 15.744 16.775 0.983 52.507 o
-12 -9 -11 39.797 40.041 1.467 23.554 o
-12 -9 -10 48.695 48.954 1.604 19.715 o
-12 -9 -9 42.948 42.429 1.481 23.122 o
-12 -9 -8 5.327 5.180 0.717 98.755 o
-12 -9 -7 24.098 24.685 1.133 39.511 o
-12 -9 -6 2.057 1.959 0.635 125.885 o
-12 -9 -5 2.166 2.013 0.635 125.885 o
-12 -9 -4 29.551 29.694 1.215 34.364 o
-12 -9 -3 5.220 4.921 0.655 118.140 o
-12 -9 -2 13.630 13.827 0.846 70.810 o
-12 -9 -1 2.240 1.549 0.566 158.046 o
-12 -8 -15 4.378 4.675 0.642 123.221 o
-12 -8 -14 18.717 18.481 0.962 54.765 o
-12 -8 -13 2.672 2.689 0.655 118.140 o
-12 -8 -12 23.865 23.573 1.126 39.992 o
-12 -8 -11 36.188 36.874 1.365 27.219 o
-12 -8 -10 7.954 8.080 0.798 79.537 o
-12 -8 -9 5.626 5.767 0.737 93.345 o
-12 -8 -8 26.836 27.524 1.188 35.962 o
-12 -8 -7 1.957 3.085 0.648 120.640 o
-12 -8 -6 33.370 33.673 1.297 30.160 o
-12 -8 -5 6.607 7.268 0.717 98.755 o
-12 -8 -4 34.134 35.079 1.276 31.136 o
-12 -8 -3 34.245 34.697 1.215 34.364 o
-12 -8 -2 2.528 2.634 0.566 158.046 o
-12 -8 -1 24.623 24.924 1.024 48.390 o
-12 -7 -15 1.566 1.645 0.587 147.212 o
-12 -7 -14 18.699 20.113 1.017 49.042 o
-12 -7 -13 15.322 15.233 0.949 56.352 o
-12 -7 -12 2.225 2.457 0.635 125.885 o
-12 -7 -11 33.601 34.110 1.317 29.230 o
-12 -7 -10 3.802 3.890 0.689 106.732 o
-12 -7 -9 44.061 45.821 1.542 21.317 o
-12 -7 -8 2.691 2.252 0.628 128.636 o
-12 -7 -7 28.453 28.691 1.194 35.552 o
-12 -7 -6 29.545 30.500 1.194 35.552 o
-12 -7 -5 21.366 21.826 0.983 52.507 o
-12 -7 -4 105.466 105.531 2.471 8.308 o
-12 -7 -3 39.460 39.263 1.290 30.480 o
-12 -7 -2 6.810 6.518 0.635 125.885 o
-12 -7 -1 10.513 11.807 0.744 91.640 o
-12 -6 -16 17.196 17.226 0.887 64.425 o
-12 -6 -15 0.878 1.106 0.573 154.305 o
-12 -6 -14 4.223 3.917 0.682 108.878 o
-12 -6 -13 0.025 0.259 0.594 143.847 o
-12 -6 -12 8.985 10.073 0.819 75.609 o
-12 -6 -11 5.583 5.098 0.710 100.664 o
-12 -6 -10 39.635 40.942 1.447 24.225 o
-12 -6 -9 49.811 48.954 1.597 19.884 o
-12 -6 -8 0.883 0.839 0.587 147.212 o
-12 -6 -7 9.956 10.353 0.771 85.267 o
-12 -6 -6 57.211 59.116 1.672 18.139 o
-12 -6 -5 3.670 3.842 0.601 140.596 o
-12 -6 -4 70.335 72.874 1.884 14.293 o
-12 -6 -3 14.059 14.182 0.792 80.914 o
-12 -6 -2 59.700 59.075 1.617 19.384 o
-12 -6 -1 88.523 87.589 2.109 11.403 o
-12 -5 -16 1.333 0.546 0.539 174.455 o
-12 -5 -15 4.594 4.586 0.676 111.088 o
-12 -5 -14 6.077 6.026 0.737 93.345 o
-12 -5 -13 1.620 1.986 0.614 134.417 o
-12 -5 -12 7.502 7.132 0.764 86.797 o
-12 -5 -11 13.883 14.571 0.921 59.741 o
-12 -5 -10 31.733 33.100 1.297 30.160 o
-12 -5 -9 4.574 5.665 0.710 100.664 o
-12 -5 -8 1.873 2.075 0.587 147.212 o
-12 -5 -7 48.498 49.172 1.495 22.701 o
-12 -5 -6 20.516 20.215 0.935 58.009 o
-12 -5 -5 23.871 23.866 0.990 51.785 o
-12 -5 -4 49.256 48.810 1.440 24.455 o
-12 -5 -3 42.889 42.320 1.310 29.535 o
-12 -5 -2 9.287 9.766 0.682 108.878 o
-12 -5 -1 23.835 24.849 0.976 53.243 o
-12 -4 -16 1.661 2.320 0.594 143.847 o
-12 -4 -15 0.527 1.331 0.587 147.212 o
-12 -4 -14 0.808 1.031 0.614 134.417 o
-12 -4 -13 13.617 13.888 0.901 62.487 o
-12 -4 -12 12.176 12.271 0.874 66.454 o
-12 -4 -11 2.424 1.338 0.628 128.636 o
-12 -4 -10 9.289 9.821 0.798 79.537 o
-12 -4 -9 6.416 6.217 0.703 102.628 o
-12 -4 -8 3.645 4.047 0.628 128.636 o
-12 -4 -7 1.108 1.174 0.512 193.560 o
-12 -4 -6 47.176 46.763 1.420 25.166 o
-12 -4 -5 8.296 8.551 0.662 115.717 o
-12 -4 -4 9.050 8.995 0.662 115.717 o
-12 -4 -3 20.512 20.604 0.887 64.425 o
-12 -4 -2 27.286 26.910 1.003 50.385 o
-12 -4 -1 2.640 2.095 0.505 198.827 o
-12 -3 -17 11.490 11.220 0.792 80.914 o
-12 -3 -16 2.025 2.443 0.594 143.847 o
-12 -3 -15 6.856 7.084 0.737 93.345 o
-12 -3 -14 2.777 2.006 0.648 120.640 o
-12 -3 -13 0.665 0.846 0.594 143.847 o
-12 -3 -12 6.387 6.681 0.751 89.981 o
-12 -3 -11 22.343 22.221 1.078 43.614 o
-12 -3 -10 5.129 5.405 0.696 104.650 o
-12 -3 -9 3.597 3.167 0.607 137.454 o
-12 -3 -8 4.004 4.231 0.594 143.847 o
-12 -3 -7 20.648 20.215 0.928 58.865 o
-12 -3 -6 31.097 30.390 1.106 41.487 o
-12 -3 -5 0.798 0.969 0.478 222.199 o
-12 -3 -4 8.727 9.036 0.655 118.140 o
-12 -3 -3 9.780 10.469 0.676 111.088 o
-12 -3 -2 26.388 26.098 0.976 53.243 o
-12 -3 -1 31.339 30.766 1.058 45.319 o
-12 -2 -17 1.054 1.508 0.546 170.121 o
-12 -2 -16 0.284 0.471 0.560 161.924 o
-12 -2 -15 0.017 0.334 0.573 154.305 o
-12 -2 -14 6.717 6.688 0.764 86.797 o
-12 -2 -13 3.381 3.214 0.655 118.140 o
-12 -2 -12 7.911 7.070 0.758 88.368 o
-12 -2 -11 15.851 15.397 0.935 58.009 o
-12 -2 -10 3.923 3.972 0.655 118.140 o
-12 -2 -9 9.079 9.411 0.751 89.981 o
-12 -2 -8 12.384 12.039 0.771 85.267 o
-12 -2 -7 1.407 1.249 0.512 193.560 o
-12 -2 -6 16.886 17.021 0.833 73.151 o
-12 -2 -5 44.037 44.286 1.331 28.633 o
-12 -2 -4 12.429 12.626 0.723 96.901 o
-12 -2 -3 8.717 9.063 0.635 125.885 o
-12 -2 -2 17.050 17.021 0.792 80.914 o
-12 -2 -1 12.171 11.868 0.682 108.878 o
-12 -1 -17 0.788 0.758 0.539 174.455 o
-12 -1 -16 0.545 1.119 0.580 150.696 o
-12 -1 -15 9.526 10.155 0.819 75.609 o
-12 -1 -14 1.167 1.037 0.587 147.212 o
-12 -1 -13 4.699 4.921 0.696 104.650 o
-12 -1 -12 7.920 7.876 0.764 86.797 o
-12 -1 -11 26.557 26.664 1.160 37.674 o
-12 -1 -10 12.036 12.469 0.853 69.682 o
-12 -1 -9 38.188 37.584 1.331 28.633 o
-12 -1 -8 7.956 8.394 0.676 111.088 o
-12 -1 -7 12.045 11.998 0.744 91.640 o
-12 -1 -6 3.432 3.958 0.553 165.947 o
-12 -1 -5 32.595 33.332 1.126 39.992 o
-12 -1 -4 13.857 13.861 0.744 91.640 o
-12 -1 -3 0.327 0.334 0.444 257.699 o
-12 -1 -2 1.517 1.829 0.464 235.462 o
-12 -1 -1 19.063 18.659 0.819 75.609 o
-11 -18 -2 2.481 1.563 0.580 150.696 o
-11 -18 -1 1.435 0.778 0.566 158.046 o
-11 -17 -6 1.328 1.385 0.573 154.305 o
-11 -17 -5 1.341 1.331 0.553 165.947 o
-11 -17 -4 2.522 2.416 0.594 143.847 o
-11 -17 -3 1.388 2.095 0.587 147.212 o
-11 -17 -2 8.325 7.746 0.730 95.098 o
-11 -17 -1 2.367 2.177 0.601 140.596 o
-11 -16 -8 2.356 2.511 0.580 150.696 o
-11 -16 -7 1.254 1.119 0.566 158.046 o
-11 -16 -6 1.002 1.092 0.566 158.046 o
-11 -16 -5 2.496 1.147 0.601 140.596 o
-11 -16 -4 0.510 0.526 0.580 150.696 o
-11 -16 -3 0.045 0.000 0.573 154.305 o
-11 -16 -2 3.002 3.221 0.648 120.640 o
-11 -16 -1 10.723 10.073 0.826 74.365 o
-11 -15 -10 1.746 1.570 0.580 150.696 o
-11 -15 -9 2.575 2.177 0.594 143.847 o
-11 -15 -8 4.973 5.439 0.689 106.732 o
-11 -15 -7 0.270 0.102 0.573 154.305 o
-11 -15 -6 4.657 4.395 0.689 106.732 o
-11 -15 -5 14.715 15.089 0.935 58.009 o
-11 -15 -4 6.840 6.804 0.758 88.368 o
-11 -15 -3 0.995 1.283 0.621 131.479 o
-11 -15 -2 12.784 12.168 0.894 63.445 o
-11 -15 -1 3.685 3.760 0.703 102.628 o
-11 -14 -11 0.251 0.642 0.526 183.636 o
-11 -14 -10 1.611 1.849 0.587 147.212 o
-11 -14 -9 2.966 3.563 0.642 123.221 o
-11 -14 -8 16.578 16.345 0.955 55.550 o
-11 -14 -7 1.542 1.911 0.642 123.221 o
-11 -14 -6 11.387 10.947 0.867 67.504 o
-11 -14 -5 6.825 6.736 0.751 89.981 o
-11 -14 -4 18.346 17.389 0.983 52.507 o
-11 -14 -3 24.056 23.852 1.119 40.481 o
-11 -14 -2 6.816 7.371 0.758 88.368 o
-11 -14 -1 7.061 7.678 0.764 86.797 o
-11 -13 -12 11.265 11.855 0.792 80.914 o
-11 -13 -11 7.981 8.599 0.758 88.368 o
-11 -13 -10 0.584 0.307 0.580 150.696 o
-11 -13 -9 10.746 10.148 0.839 71.966 o
-11 -13 -8 6.550 7.773 0.792 80.914 o
-11 -13 -7 2.990 2.443 0.648 120.640 o
-11 -13 -6 7.058 7.651 0.764 86.797 o
-11 -13 -5 26.304 26.029 1.160 37.674 o
-11 -13 -4 9.684 9.445 0.819 75.609 o
-11 -13 -3 16.983 18.017 0.996 51.078 o
-11 -13 -2 3.203 3.528 0.669 113.367 o
-11 -13 -1 43.103 43.494 1.495 22.701 o
-11 -12 -13 8.071 7.883 0.703 102.628 o
-11 -12 -12 4.861 4.948 0.669 113.367 o
-11 -12 -11 6.048 6.722 0.751 89.981 o
-11 -12 -10 7.899 8.203 0.798 79.537 o
-11 -12 -9 7.705 7.808 0.812 76.886 o
-11 -12 -8 0.947 0.662 0.607 137.454 o
-11 -12 -7 0.387 1.024 0.594 143.847 o
-11 -12 -6 22.392 23.204 1.106 41.487 o
-11 -12 -5 23.613 24.446 1.133 39.511 o
-11 -12 -4 11.163 11.213 0.853 69.682 o
-11 -12 -3 19.425 19.587 1.024 48.390 o
-11 -12 -2 11.283 11.752 0.853 69.682 o
-11 -12 -1 0.930 0.594 0.587 147.212 o
-11 -11 -14 2.124 2.839 0.573 154.305 o
-11 -11 -13 3.083 1.952 0.607 137.454 o
-11 -11 -12 8.243 8.811 0.792 80.914 o
-11 -11 -11 12.780 13.261 0.908 61.551 o
-11 -11 -10 10.646 11.616 0.846 70.810 o
-11 -11 -9 16.041 16.277 0.962 54.765 o
-11 -11 -8 10.061 11.172 0.846 70.810 o
-11 -11 -7 7.904 7.657 0.771 85.267 o
-11 -11 -6 21.083 20.822 1.058 45.319 o
-11 -11 -5 1.317 2.505 0.621 131.479 o
-11 -11 -4 2.266 2.355 0.628 128.636 o
-11 -11 -3 3.781 3.979 0.662 115.717 o
-11 -11 -2 3.487 3.030 0.635 125.885 o
-11 -11 -1 2.297 2.505 0.621 131.479 o
-11 -10 -15 0.830 1.344 0.566 158.046 o
-11 -10 -14 0.532 0.532 0.546 170.121 o
-11 -10 -13 0.640 0.444 0.580 150.696 o
-11 -10 -12 8.916 8.858 0.805 78.194 o
-11 -10 -11 1.043 0.915 0.601 140.596 o
-11 -10 -10 2.622 3.406 0.655 118.140 o
-11 -10 -9 0.871 1.433 0.607 137.454 o
-11 -10 -8 1.764 2.252 0.642 123.221 o
-11 -10 -7 0.622 1.338 0.594 143.847 o
-11 -10 -6 36.149 36.526 1.351 27.772 o
-11 -10 -5 8.249 9.261 0.785 82.327 o
-11 -10 -4 0.685 0.798 0.546 170.121 o
-11 -10 -3 2.099 2.334 0.587 147.212 o
-11 -10 -2 26.135 26.576 1.085 43.067 o
-11 -10 -1 6.134 5.494 0.635 125.885 o
-11 -9 -15 9.576 9.541 0.751 89.981 o
-11 -9 -14 0.829 1.065 0.587 147.212 o
-11 -9 -13 5.163 5.030 0.717 98.755 o
-11 -9 -12 5.488 5.289 0.737 93.345 o
-11 -9 -11 18.044 17.710 0.990 51.785 o
-11 -9 -10 0.931 1.249 0.614 134.417 o
-11 -9 -9 1.435 1.843 0.628 128.636 o
-11 -9 -8 7.439 7.794 0.771 85.267 o
-11 -9 -7 8.977 8.749 0.771 85.267 o
-11 -9 -6 12.051 11.957 0.819 75.609 o
-11 -9 -5 0.991 1.112 0.560 161.924 o
-11 -9 -4 9.695 10.353 0.723 96.901 o
-11 -9 -3 1.414 2.075 0.532 178.957 o
-11 -9 -2 2.498 3.167 0.546 170.121 o
-11 -9 -1 3.041 2.887 0.539 174.455 o
-11 -8 -16 1.726 2.075 0.566 158.046 o
-11 -8 -15 0.207 0.403 0.553 165.947 o
-11 -8 -14 1.089 0.703 0.594 143.847 o
-11 -8 -13 2.408 2.668 0.655 118.140 o
-11 -8 -12 12.675 13.322 0.887 64.425 o
-11 -8 -11 1.972 2.300 0.642 123.221 o
-11 -8 -10 0.378 -0.123 0.580 150.696 o
-11 -8 -9 23.334 23.736 1.106 41.487 o
-11 -8 -8 1.912 1.966 0.614 134.417 o
-11 -8 -7 19.343 18.788 0.955 55.550 o
-11 -8 -6 11.422 10.960 0.758 88.368 o
-11 -8 -5 19.622 19.157 0.908 61.551 o
-11 -8 -4 8.115 8.517 0.676 111.088 o
-11 -8 -3 12.475 13.274 0.764 86.797 o
-11 -8 -2 2.961 3.112 0.532 178.957 o
-11 -8 -1 7.285 7.712 0.635 125.885 o
-11 -7 -16 0.279 0.539 0.546 170.121 o
-11 -7 -15 7.431 7.951 0.744 91.640 o
-11 -7 -14 9.390 10.449 0.833 73.151 o
-11 -7 -13 3.873 4.068 0.669 113.367 o
-11 -7 -12 10.137 10.920 0.846 70.810 o
-11 -7 -11 7.818 8.381 0.785 82.327 o
-11 -7 -10 3.717 4.443 0.676 111.088 o
-11 -7 -9 6.730 7.548 0.737 93.345 o
-11 -7 -8 3.738 4.218 0.635 125.885 o
-11 -7 -7 25.767 26.528 1.065 44.739 o
-11 -7 -6 18.906 19.519 0.915 60.636 o
-11 -7 -5 13.145 12.878 0.771 85.267 o
-11 -7 -4 12.229 12.155 0.737 93.345 o
-11 -7 -3 1.039 1.297 0.485 215.984 o
-11 -7 -2 2.432 2.477 0.505 198.827 o
-11 -7 -1 73.074 72.677 1.822 15.273 o
-11 -6 -17 0.582 0.150 0.532 178.957 o
-11 -6 -16 10.669 11.302 0.805 78.194 o
-11 -6 -15 0.656 0.805 0.587 147.212 o
-11 -6 -14 1.289 1.126 0.621 131.479 o
-11 -6 -13 6.264 6.347 0.730 95.098 o
-11 -6 -12 30.926 30.090 1.235 33.234 o
-11 -6 -11 7.050 7.732 0.758 88.368 o
-11 -6 -10 20.256 20.331 1.031 47.751 o
-11 -6 -9 4.859 5.310 0.669 113.367 o
-11 -6 -8 23.793 24.235 1.024 48.390 o
-11 -6 -7 3.448 3.665 0.573 154.305 o
-11 -6 -6 2.333 2.436 0.532 178.957 o
-11 -6 -5 12.387 11.800 0.723 96.901 o
-11 -6 -4 9.077 9.828 0.669 113.367 o
-11 -6 -3 73.346 74.519 1.843 14.935 o
-11 -6 -2 16.288 17.048 0.798 79.537 o
-11 -6 -1 28.017 28.254 1.010 49.707 o
-11 -5 -17 0.810 1.153 0.539 174.455 o
-11 -5 -16 6.923 7.664 0.730 95.098 o
-11 -5 -15 10.119 9.875 0.826 74.365 o
-11 -5 -14 1.625 2.041 0.614 134.417 o
-11 -5 -13 25.234 25.484 1.140 39.040 o
-11 -5 -12 1.713 2.163 0.635 125.885 o
-11 -5 -11 3.741 3.337 0.662 115.717 o
-11 -5 -10 1.891 1.344 0.594 143.847 o
-11 -5 -9 50.623 51.609 1.583 20.229 o
-11 -5 -8 125.919 129.404 2.873 6.143 o
-11 -5 -7 51.349 52.851 1.522 21.894 o
-11 -5 -6 48.634 49.179 1.433 24.689 o
-11 -5 -5 12.869 12.441 0.723 96.901 o
-11 -5 -4 24.498 24.979 0.955 55.550 o
-11 -5 -3 44.870 44.866 1.310 29.535 o
-11 -5 -2 88.811 88.619 2.054 12.017 o
-11 -5 -1 17.183 16.529 0.771 85.267 o
-11 -4 -17 10.597 10.640 0.771 85.267 o
-11 -4 -16 0.459 0.676 0.566 158.046 o
-11 -4 -15 6.827 7.337 0.758 88.368 o
-11 -4 -14 15.607 15.212 0.928 58.865 o
-11 -4 -13 20.247 20.290 1.037 47.125 o
-11 -4 -12 8.689 9.336 0.798 79.537 o
-11 -4 -11 85.655 87.848 2.286 9.702 o
-11 -4 -10 18.134 18.754 0.955 55.550 o
-11 -4 -9 1.389 0.969 0.526 183.636 o
-11 -4 -8 18.321 18.754 0.887 64.425 o
-11 -4 -7 0.776 1.304 0.491 210.026 o
-11 -4 -6 11.544 11.602 0.703 102.628 o
-11 -4 -5 7.193 7.521 0.607 137.454 o
-11 -4 -4 52.633 52.953 1.447 24.225 o
-11 -4 -3 85.803 86.073 2.006 12.596 o
-11 -4 -2 219.490 213.880 4.156 2.936 o
-11 -4 -1 99.965 97.757 2.184 10.633 o
-11 -3 -17 3.545 3.283 0.621 131.479 o
-11 -3 -16 0.709 0.287 0.580 150.696 o
-11 -3 -15 1.439 1.283 0.621 131.479 o
-11 -3 -14 0.778 0.771 0.587 147.212 o
-11 -3 -13 11.254 10.995 0.846 70.810 o
-11 -3 -12 2.780 3.017 0.648 120.640 o
-11 -3 -11 2.377 2.402 0.621 131.479 o
-11 -3 -10 0.975 1.058 0.539 174.455 o
-11 -3 -9 50.742 51.281 1.508 22.292 o
-11 -3 -8 24.421 24.098 0.990 51.785 o
-11 -3 -7 138.157 138.365 2.969 5.754 o
-11 -3 -6 53.431 53.008 1.474 23.336 o
-11 -3 -5 100.271 100.023 2.266 9.878 o
-11 -3 -4 18.630 19.239 0.819 75.609 o
-11 -3 -3 94.500 93.642 2.122 11.257 o
-11 -3 -2 103.505 101.968 2.252 9.998 o
-11 -3 -1 89.460 86.606 1.979 12.946 o
-11 -2 -18 0.554 0.307 0.546 170.121 o
-11 -2 -17 10.116 10.449 0.785 82.327 o
-11 -2 -16 2.737 2.805 0.642 123.221 o
-11 -2 -15 1.957 2.013 0.642 123.221 o
-11 -2 -14 4.848 5.412 0.717 98.755 o
-11 -2 -13 6.587 6.722 0.744 91.640 o
-11 -2 -12 32.892 33.994 1.310 29.535 o
-11 -2 -11 21.976 22.119 1.051 45.909 o
-11 -2 -10 3.335 3.446 0.580 150.696 o
-11 -2 -9 22.984 23.272 0.976 53.243 o
-11 -2 -8 49.926 49.548 1.447 24.225 o
-11 -2 -7 8.392 8.838 0.648 120.640 o
-11 -2 -6 33.150 33.776 1.112 40.979 o
-11 -2 -5 34.959 34.772 1.112 40.979 o
-11 -2 -4 174.275 174.133 3.494 4.153 o
-11 -2 -3 17.327 16.495 0.751 89.981 o
-11 -2 -2 133.102 131.540 2.737 6.771 o
-11 -2 -1 1.952 2.266 0.450 249.949 o
-11 -1 -18 0.271 0.014 0.526 183.636 o
-11 -1 -17 1.130 1.085 0.573 154.305 o
-11 -1 -16 31.240 31.093 1.249 32.511 o
-11 -1 -15 14.633 15.956 0.976 53.243 o
-11 -1 -14 8.089 7.705 0.771 85.267 o
-11 -1 -13 16.522 16.434 0.969 53.996 o
-11 -1 -12 22.204 21.634 1.058 45.319 o
-11 -1 -11 8.408 8.947 0.764 86.797 o
-11 -1 -10 13.491 13.697 0.798 79.537 o
-11 -1 -9 8.930 8.435 0.676 111.088 o
-11 -1 -8 18.658 18.816 0.867 67.504 o
-11 -1 -7 34.772 34.219 1.140 39.040 o
-11 -1 -6 9.644 9.834 0.648 120.640 o
-11 -1 -5 76.319 76.416 1.843 14.935 o
-11 -1 -4 13.674 14.189 0.703 102.628 o
-11 -1 -3 37.367 37.304 1.126 39.992 o
-11 -1 -2 14.985 15.137 0.703 102.628 o
-11 -1 -1 18.444 17.710 0.751 89.981 o
-10 -18 -5 2.024 2.355 0.601 140.596 o
-10 -18 -4 9.493 8.674 0.717 98.755 o
-10 -18 -3 1.592 1.413 0.566 158.046 o
-10 -18 -2 3.369 3.221 0.607 137.454 o
-10 -18 -1 3.754 3.201 0.607 137.454 o
-10 -17 -8 6.514 6.142 0.689 106.732 o
-10 -17 -7 12.879 13.001 0.812 76.886 o
-10 -17 -6 5.075 5.398 0.669 113.367 o
-10 -17 -5 2.532 2.982 0.621 131.479 o
-10 -17 -4 2.858 2.696 0.614 134.417 o
-10 -17 -3 1.853 1.952 0.607 137.454 o
-10 -17 -2 2.108 2.552 0.621 131.479 o
-10 -17 -1 7.339 7.712 0.751 89.981 o
-10 -16 -9 0.070 -0.259 0.519 188.500 o
-10 -16 -8 3.328 2.471 0.621 131.479 o
-10 -16 -7 0.560 0.498 0.573 154.305 o
-10 -16 -6 2.480 2.211 0.621 131.479 o
-10 -16 -5 7.027 7.398 0.758 88.368 o
-10 -16 -4 5.045 4.484 0.703 102.628 o
-10 -16 -3 23.289 23.143 1.112 40.979 o
-10 -16 -2 2.868 3.460 0.689 106.732 o
-10 -16 -1 16.458 15.915 0.969 53.996 o
-10 -15 -11 2.162 1.781 0.566 158.046 o
-10 -15 -10 3.400 3.324 0.621 131.479 o
-10 -15 -9 3.553 3.760 0.648 120.640 o
-10 -15 -8 10.657 11.466 0.839 71.966 o
-10 -15 -7 25.213 25.340 1.153 38.121 o
-10 -15 -6 3.024 3.010 0.669 113.367 o
-10 -15 -5 2.612 2.539 0.662 115.717 o
-10 -15 -4 2.180 2.805 0.635 125.885 o
-10 -15 -3 3.307 3.460 0.669 113.367 o
-10 -15 -2 3.199 3.406 0.655 118.140 o
-10 -15 -1 1.152 1.365 0.614 134.417 o
-10 -14 -12 0.654 0.573 0.532 178.957 o
-10 -14 -11 1.499 1.815 0.594 143.847 o
-10 -14 -10 22.271 21.785 1.051 45.909 o
-10 -14 -9 0.969 0.566 0.614 134.417 o
-10 -14 -8 5.697 5.603 0.737 93.345 o
-10 -14 -7 1.677 1.406 0.607 137.454 o
-10 -14 -6 25.409 25.490 1.140 39.040 o
-10 -14 -5 1.136 1.031 0.614 134.417 o
-10 -14 -4 5.735 6.101 0.717 98.755 o
-10 -14 -3 5.314 5.521 0.717 98.755 o
-10 -14 -2 5.803 6.306 0.730 95.098 o
-10 -14 -1 4.546 4.402 0.689 106.732 o
-10 -13 -13 1.753 2.000 0.566 158.046 o
-10 -13 -12 5.932 5.446 0.682 108.878 o
-10 -13 -11 3.886 4.252 0.669 113.367 o
-10 -13 -10 8.011 8.265 0.792 80.914 o
-10 -13 -9 13.941 14.468 0.942 57.172 o
-10 -13 -8 0.046 -0.136 0.573 154.305 o
-10 -13 -7 4.887 4.518 0.703 102.628 o
-10 -13 -6 3.744 3.187 0.669 113.367 o
-10 -13 -5 11.934 12.339 0.874 66.454 o
-10 -13 -4 3.928 3.795 0.676 111.088 o
-10 -13 -3 12.638 12.592 0.867 67.504 o
-10 -13 -2 3.902 4.027 0.662 115.717 o
-10 -13 -1 0.224 -0.184 0.560 161.924 o
-10 -12 -14 1.494 1.590 0.560 161.924 o
-10 -12 -13 1.055 0.560 0.573 154.305 o
-10 -12 -12 2.085 2.163 0.628 128.636 o
-10 -12 -11 1.723 1.918 0.642 123.221 o
-10 -12 -10 8.240 8.265 0.778 83.778 o
-10 -12 -9 4.207 4.614 0.696 104.650 o
-10 -12 -8 9.386 8.381 0.792 80.914 o
-10 -12 -7 14.141 13.158 0.887 64.425 o
-10 -12 -6 5.261 4.436 0.696 104.650 o
-10 -12 -5 5.572 5.972 0.717 98.755 o
-10 -12 -4 3.055 3.133 0.648 120.640 o
-10 -12 -3 10.126 10.599 0.805 78.194 o
-10 -12 -2 3.835 3.460 0.648 120.640 o
-10 -12 -1 2.233 1.972 0.607 137.454 o
-10 -11 -15 3.040 3.235 0.587 147.212 o
-10 -11 -14 1.140 1.297 0.580 150.696 o
-10 -11 -13 3.501 3.699 0.662 115.717 o
-10 -11 -12 7.597 8.353 0.785 82.327 o
-10 -11 -11 5.822 6.067 0.717 98.755 o
-10 -11 -10 31.026 31.783 1.263 31.812 o
-10 -11 -9 4.086 4.968 0.689 106.732 o
-10 -11 -8 8.237 7.685 0.764 86.797 o
-10 -11 -7 4.157 4.614 0.682 108.878 o
-10 -11 -6 10.316 11.138 0.826 74.365 o
-10 -11 -5 16.528 15.936 0.928 58.865 o
-10 -11 -4 10.693 10.196 0.778 83.778 o
-10 -11 -3 4.928 5.289 0.648 120.640 o
-10 -11 -2 12.955 13.445 0.792 80.914 o
-10 -11 -1 4.981 5.617 0.621 131.479 o
-10 -10 -15 2.470 2.436 0.601 140.596 o
-10 -10 -14 0.393 0.696 0.573 154.305 o
-10 -10 -13 5.733 5.938 0.730 95.098 o
-10 -10 -12 4.331 4.027 0.669 113.367 o
-10 -10 -11 1.528 1.522 0.621 131.479 o
-10 -10 -10 1.271 1.051 0.607 137.454 o
-10 -10 -9 0.055 -0.075 0.566 158.046 o
-10 -10 -8 12.262 12.960 0.874 66.454 o
-10 -10 -7 1.837 2.314 0.614 134.417 o
-10 -10 -6 4.828 5.514 0.662 115.717 o
-10 -10 -5 34.046 34.554 1.222 33.981 o
-10 -10 -4 21.432 22.023 0.962 54.765 o
-10 -10 -3 6.965 7.364 0.655 118.140 o
-10 -10 -2 81.365 81.760 2.034 12.260 o
-10 -10 -1 32.422 32.691 1.153 38.121 o
-10 -9 -16 2.202 2.061 0.566 158.046 o
-10 -9 -15 8.580 8.067 0.751 89.981 o
-10 -9 -14 0.095 -0.123 0.573 154.305 o
-10 -9 -13 0.654 0.915 0.607 137.454 o
-10 -9 -12 1.463 2.211 0.628 128.636 o
-10 -9 -11 5.571 5.535 0.710 100.664 o
-10 -9 -10 6.041 6.367 0.730 95.098 o
-10 -9 -9 9.542 9.254 0.792 80.914 o
-10 -9 -8 9.906 9.521 0.785 82.327 o
-10 -9 -7 15.252 14.789 0.867 67.504 o
-10 -9 -6 23.032 23.088 0.990 51.785 o
-10 -9 -5 1.503 1.802 0.526 183.636 o
-10 -9 -4 20.007 20.113 0.901 62.487 o
-10 -9 -3 7.206 7.610 0.635 125.885 o
-10 -9 -2 7.049 6.784 0.614 134.417 o
-10 -9 -1 5.492 5.200 0.573 154.305 o
-10 -8 -17 1.114 1.119 0.553 165.947 o
-10 -8 -16 1.358 1.774 0.580 150.696 o
-10 -8 -15 4.521 4.293 0.676 111.088 o
-10 -8 -14 5.186 5.412 0.723 96.901 o
-10 -8 -13 1.145 1.563 0.614 134.417 o
-10 -8 -12 0.434 0.259 0.573 154.305 o
-10 -8 -11 9.872 10.046 0.812 76.886 o
-10 -8 -10 2.192 2.593 0.621 131.479 o
-10 -8 -9 31.466 30.957 1.235 33.234 o
-10 -8 -8 23.629 23.627 1.017 49.042 o
-10 -8 -7 3.351 3.174 0.566 158.046 o
-10 -8 -6 0.755 0.860 0.491 210.026 o
-10 -8 -5 102.772 103.845 2.389 8.888 o
-10 -8 -4 5.471 5.726 0.587 147.212 o
-10 -8 -3 7.189 7.753 0.614 134.417 o
-10 -8 -2 22.076 22.767 0.915 60.636 o
-10 -8 -1 20.827 21.361 0.880 65.427 o
-10 -7 -17 4.352 4.586 0.621 131.479 o
-10 -7 -16 0.706 0.915 0.573 154.305 o
-10 -7 -15 16.492 17.069 0.969 53.996 o
-10 -7 -14 1.939 2.122 0.628 128.636 o
-10 -7 -13 19.635 19.696 1.031 47.751 o
-10 -7 -12 4.173 3.945 0.669 113.367 o
-10 -7 -11 4.919 4.832 0.689 106.732 o
-10 -7 -10 9.195 9.145 0.778 83.778 o
-10 -7 -9 2.611 2.982 0.594 143.847 o
-10 -7 -8 24.502 24.835 1.017 49.042 o
-10 -7 -7 4.359 4.088 0.566 158.046 o
-10 -7 -6 1.667 1.147 0.491 210.026 o
-10 -7 -5 1.815 2.088 0.491 210.026 o
-10 -7 -4 2.206 1.979 0.485 215.984 o
-10 -7 -3 156.978 159.057 3.262 4.765 o
-10 -7 -2 0.746 0.798 0.430 274.320 o
-10 -7 -1 35.832 35.304 1.112 40.979 o
-10 -6 -17 0.859 0.812 0.546 170.121 o
-10 -6 -16 8.728 8.224 0.764 86.797 o
-10 -6 -15 3.846 3.747 0.682 108.878 o
-10 -6 -14 2.156 2.832 0.635 125.885 o
-10 -6 -13 1.199 1.331 0.607 137.454 o
-10 -6 -12 4.944 4.900 0.696 104.650 o
-10 -6 -11 1.686 1.447 0.594 143.847 o
-10 -6 -10 7.341 7.152 0.703 102.628 o
-10 -6 -9 11.211 10.401 0.723 96.901 o
-10 -6 -8 58.816 58.352 1.617 19.384 o
-10 -6 -7 11.500 11.268 0.710 100.664 o
-10 -6 -6 9.210 9.302 0.648 120.640 o
-10 -6 -5 1.765 1.993 0.478 222.199 o
-10 -6 -4 1.467 1.310 0.457 242.543 o
-10 -6 -3 7.016 7.125 0.573 154.305 o
-10 -6 -2 3.613 3.474 0.478 222.199 o
-10 -6 -1 30.532 29.544 0.983 52.507 o
-10 -5 -18 1.430 1.979 0.573 154.305 o
-10 -5 -17 0.729 0.969 0.560 161.924 o
-10 -5 -16 1.750 2.061 0.621 131.479 o
-10 -5 -15 1.590 1.481 0.635 125.885 o
-10 -5 -14 5.863 5.822 0.730 95.098 o
-10 -5 -13 27.616 27.429 1.188 35.962 o
-10 -5 -12 12.960 13.008 0.874 66.454 o
-10 -5 -11 3.848 4.320 0.655 118.140 o
-10 -5 -10 22.028 21.942 0.976 53.243 o
-10 -5 -9 4.919 5.050 0.601 140.596 o
-10 -5 -8 1.237 1.249 0.498 204.312 o
-10 -5 -7 80.961 80.941 1.966 13.127 o
-10 -5 -6 21.297 21.798 0.887 64.425 o
-10 -5 -5 40.277 40.723 1.215 34.364 o
-10 -5 -4 27.664 28.200 0.969 53.996 o
-10 -5 -3 126.681 126.947 2.662 7.158 o
-10 -5 -2 5.943 5.753 0.519 188.500 o
-10 -5 -1 14.881 14.550 0.689 106.732 o
-10 -4 -18 1.285 1.426 0.553 165.947 o
-10 -4 -17 6.779 6.497 0.717 98.755 o
-10 -4 -16 6.450 5.862 0.737 93.345 o
-10 -4 -15 8.206 8.592 0.778 83.778 o
-10 -4 -14 3.445 4.136 0.682 108.878 o
-10 -4 -13 64.567 66.022 1.911 13.887 o
-10 -4 -12 7.063 6.954 0.730 95.098 o
-10 -4 -11 6.954 7.125 0.696 104.650 o
-10 -4 -10 30.228 31.312 1.140 39.040 o
-10 -4 -9 19.459 19.867 0.894 63.445 o
-10 -4 -8 14.077 14.605 0.771 85.267 o
-10 -4 -7 53.974 53.342 1.467 23.554 o
-10 -4 -6 9.423 9.466 0.621 131.479 o
-10 -4 -5 2.820 3.078 0.471 228.687 o
-10 -4 -4 24.860 24.412 0.880 65.427 o
-10 -4 -3 42.559 41.413 1.174 36.803 o
-10 -4 -2 113.874 111.182 2.361 9.095 o
-10 -4 -1 26.798 25.716 0.880 65.427 o
-10 -3 -18 8.432 8.913 0.737 93.345 o
-10 -3 -17 14.354 14.414 0.894 63.445 o
-10 -3 -16 3.819 3.740 0.682 108.878 o
-10 -3 -15 4.807 5.473 0.703 102.628 o
-10 -3 -14 16.168 15.806 0.949 56.352 o
-10 -3 -13 5.592 5.173 0.710 100.664 o
-10 -3 -12 10.425 9.985 0.798 79.537 o
-10 -3 -11 11.620 11.315 0.785 82.327 o
-10 -3 -10 10.286 10.278 0.717 98.755 o
-10 -3 -9 86.277 84.579 2.061 11.938 o
-10 -3 -8 73.921 74.403 1.849 14.825 o
-10 -3 -7 36.868 36.840 1.160 37.674 o
-10 -3 -6 3.546 3.747 0.491 210.026 o
-10 -3 -5 28.503 28.814 0.962 54.765 o
-10 -3 -4 12.222 12.121 0.635 125.885 o
-10 -3 -3 17.418 17.942 0.730 95.098 o
-10 -3 -2 23.897 24.446 0.846 70.810 o
-10 -3 -1 13.958 13.295 0.635 125.885 o
-10 -2 -18 4.206 4.682 0.642 123.221 o
-10 -2 -17 7.387 7.500 0.751 89.981 o
-10 -2 -16 16.172 16.325 0.969 53.996 o
-10 -2 -15 10.780 10.456 0.839 71.966 o
-10 -2 -14 56.937 58.454 1.774 16.106 o
-10 -2 -13 42.099 42.266 1.460 23.774 o
-10 -2 -12 25.914 25.736 1.133 39.511 o
-10 -2 -11 2.182 2.518 0.546 170.121 o
-10 -2 -10 54.713 54.386 1.556 20.945 o
-10 -2 -9 2.854 3.549 0.539 174.455 o
-10 -2 -8 76.093 77.085 1.890 14.190 o
-10 -2 -7 46.306 46.756 1.331 28.633 o
-10 -2 -6 189.346 190.069 3.747 3.612 o
-10 -2 -5 8.123 8.661 0.573 154.305 o
-10 -2 -4 139.544 139.238 2.839 6.291 o
-10 -2 -3 3.045 3.092 0.430 274.320 o
-10 -2 -2 66.264 65.381 1.549 21.129 o
-10 -2 -1 7.019 7.337 0.512 193.560 o
-10 -1 -18 8.517 8.797 0.730 95.098 o
-10 -1 -17 5.087 5.637 0.703 102.628 o
-10 -1 -16 4.782 4.921 0.717 98.755 o
-10 -1 -15 13.703 13.697 0.901 62.487 o
-10 -1 -14 58.967 59.635 1.802 15.622 o
-10 -1 -13 6.881 7.439 0.751 89.981 o
-10 -1 -12 47.001 45.828 1.515 22.092 o
-10 -1 -11 53.666 54.311 1.570 20.582 o
-10 -1 -10 59.621 59.389 1.638 18.902 o
-10 -1 -9 65.698 67.005 1.733 16.876 o
-10 -1 -8 0.238 -0.164 0.437 265.815 o
-10 -1 -7 210.149 213.587 4.170 2.916 o
-10 -1 -6 31.665 32.349 1.037 47.125 o
-10 -1 -5 126.735 127.131 2.655 7.195 o
-10 -1 -4 3.368 4.115 0.457 242.543 o
-10 -1 -3 31.908 31.851 0.976 53.243 o
-10 -1 -2 107.381 108.472 2.279 9.760 o
-10 -1 -1 61.446 61.109 1.467 23.554 o
-9 -19 -3 0.056 0.328 0.532 178.957 o
-9 -19 -2 1.562 1.597 0.553 165.947 o
-9 -19 -1 0.045 0.457 0.526 183.636 o
-9 -18 -7 0.551 0.505 0.546 170.121 o
-9 -18 -6 2.608 2.784 0.587 147.212 o
-9 -18 -5 1.232 1.931 0.566 158.046 o
-9 -18 -4 2.270 2.853 0.601 140.596 o
-9 -18 -3 1.350 1.617 0.580 150.696 o
-9 -18 -2 1.749 1.952 0.601 140.596 o
-9 -18 -1 3.946 3.999 0.648 120.640 o
-9 -17 -9 1.928 1.645 0.580 150.696 o
-9 -17 -8 2.091 2.027 0.573 154.305 o
-9 -17 -7 2.238 2.484 0.594 143.847 o
-9 -17 -6 0.072 0.273 0.560 161.924 o
-9 -17 -5 3.025 3.160 0.635 125.885 o
-9 -17 -4 2.548 2.539 0.635 125.885 o
-9 -17 -3 2.940 2.518 0.635 125.885 o
-9 -17 -2 8.942 8.408 0.792 80.914 o
-9 -17 -1 0.993 1.242 0.614 134.417 o
-9 -16 -10 4.057 4.429 0.628 128.636 o
-9 -16 -9 0.826 1.078 0.566 158.046 o
-9 -16 -8 0.507 1.119 0.580 150.696 o
-9 -16 -7 3.824 4.313 0.669 113.367 o
-9 -16 -6 6.390 6.859 0.751 89.981 o
-9 -16 -5 2.286 1.508 0.642 123.221 o
-9 -16 -4 2.825 2.873 0.662 115.717 o
-9 -16 -3 3.945 3.624 0.655 118.140 o
-9 -16 -2 0.102 0.075 0.560 161.924 o
-9 -16 -1 2.575 2.511 0.628 128.636 o
-9 -15 -12 7.044 7.105 0.682 108.878 o
-9 -15 -11 7.900 7.910 0.723 96.901 o
-9 -15 -10 2.112 1.085 0.607 137.454 o
-9 -15 -9 0.661 0.778 0.587 147.212 o
-9 -15 -8 0.464 -0.014 0.580 150.696 o
-9 -15 -7 0.404 0.314 0.594 143.847 o
-9 -15 -6 1.235 1.194 0.607 137.454 o
-9 -15 -5 10.152 10.551 0.826 74.365 o
-9 -15 -4 0.734 0.723 0.594 143.847 o
-9 -15 -3 7.490 6.709 0.744 91.640 o
-9 -15 -2 0.956 0.996 0.580 150.696 o
-9 -15 -1 2.301 2.286 0.628 128.636 o
-9 -14 -13 2.154 1.959 0.566 158.046 o
-9 -14 -12 0.915 0.955 0.560 161.924 o
-9 -14 -11 0.555 -0.089 0.573 154.305 o
-9 -14 -10 8.557 8.087 0.785 82.327 o
-9 -14 -9 2.071 2.116 0.648 120.640 o
-9 -14 -8 30.857 31.312 1.249 32.511 o
-9 -14 -7 6.552 6.811 0.744 91.640 o
-9 -14 -6 1.353 0.880 0.607 137.454 o
-9 -14 -5 12.738 13.281 0.887 64.425 o
-9 -14 -4 5.293 4.702 0.689 106.732 o
-9 -14 -3 0.460 -0.027 0.566 158.046 o
-9 -14 -2 0.514 0.778 0.580 150.696 o
-9 -14 -1 4.133 4.306 0.682 108.878 o
-9 -13 -14 0.489 0.164 0.519 188.500 o
-9 -13 -13 7.608 7.767 0.730 95.098 o
-9 -13 -12 0.501 0.328 0.573 154.305 o
-9 -13 -11 5.418 5.214 0.723 96.901 o
-9 -13 -10 14.717 15.485 0.928 58.865 o
-9 -13 -9 3.113 3.255 0.648 120.640 o
-9 -13 -8 20.476 20.733 1.051 45.909 o
-9 -13 -7 5.096 5.071 0.696 104.650 o
-9 -13 -6 1.734 2.389 0.628 128.636 o
-9 -13 -5 12.122 12.059 0.853 69.682 o
-9 -13 -4 0.414 0.423 0.580 150.696 o
-9 -13 -3 17.957 17.144 0.955 55.550 o
-9 -13 -2 11.427 11.002 0.812 76.886 o
-9 -13 -1 10.100 9.910 0.785 82.327 o
-9 -12 -15 1.568 1.358 0.553 165.947 o
-9 -12 -14 0.385 -0.068 0.546 170.121 o
-9 -12 -13 15.197 15.656 0.935 58.009 o
-9 -12 -12 10.912 11.138 0.860 68.580 o
-9 -12 -11 5.050 5.003 0.696 104.650 o
-9 -12 -10 23.097 23.040 1.099 42.004 o
-9 -12 -9 8.602 8.517 0.792 80.914 o
-9 -12 -8 28.869 29.708 1.228 33.604 o
-9 -12 -7 1.610 2.136 0.614 134.417 o
-9 -12 -6 5.920 6.292 0.710 100.664 o
-9 -12 -5 9.268 8.456 0.764 86.797 o
-9 -12 -4 17.992 18.358 0.949 56.352 o
-9 -12 -3 4.516 4.573 0.635 125.885 o
-9 -12 -2 28.378 27.538 1.078 43.614 o
-9 -12 -1 39.678 39.802 1.310 29.535 o
-9 -11 -16 0.955 0.587 0.539 174.455 o
-9 -11 -15 4.534 4.497 0.642 123.221 o
-9 -11 -14 1.013 0.409 0.580 150.696 o
-9 -11 -13 19.076 19.805 1.031 47.751 o
-9 -11 -12 8.957 8.831 0.785 82.327 o
-9 -11 -11 5.449 5.903 0.723 96.901 o
-9 -11 -10 13.908 13.752 0.901 62.487 o
-9 -11 -9 0.771 0.996 0.594 143.847 o
-9 -11 -8 15.111 14.653 0.908 61.551 o
-9 -11 -7 45.302 47.302 1.542 21.317 o
-9 -11 -6 0.324 0.061 0.526 183.636 o
-9 -11 -5 31.561 32.342 1.174 36.803 o
-9 -11 -4 39.672 39.174 1.290 30.480 o
-9 -11 -3 26.768 27.715 1.065 44.739 o
-9 -11 -2 24.509 24.665 1.003 50.385 o
-9 -11 -1 27.365 26.603 1.031 47.751 o
-9 -10 -16 3.242 3.958 0.607 137.454 o
-9 -10 -15 1.526 0.962 0.580 150.696 o
-9 -10 -14 1.568 1.570 0.614 134.417 o
-9 -10 -13 1.389 0.874 0.594 143.847 o
-9 -10 -12 0.556 0.580 0.587 147.212 o
-9 -10 -11 4.062 3.952 0.676 111.088 o
-9 -10 -10 10.918 10.858 0.833 73.151 o
-9 -10 -9 3.106 3.201 0.642 123.221 o
-9 -10 -8 41.339 41.092 1.392 26.163 o
-9 -10 -7 4.865 5.473 0.628 128.636 o
-9 -10 -6 71.135 71.585 1.870 14.502 o
-9 -10 -5 19.029 19.621 0.901 62.487 o
-9 -10 -4 42.878 43.590 1.344 28.055 o
-9 -10 -3 27.806 27.784 1.044 46.511 o
-9 -10 -2 164.278 162.558 3.378 4.444 o
-9 -10 -1 7.585 7.848 0.635 125.885 o
-9 -9 -17 2.019 1.829 0.580 150.696 o
-9 -9 -16 1.488 1.256 0.573 154.305 o
-9 -9 -15 9.130 9.609 0.805 78.194 o
-9 -9 -14 1.509 1.843 0.635 125.885 o
-9 -9 -13 17.541 18.188 0.990 51.785 o
-9 -9 -12 9.859 9.950 0.819 75.609 o
-9 -9 -11 19.535 19.478 1.017 49.042 o
-9 -9 -10 22.200 21.935 1.058 45.319 o
-9 -9 -9 16.790 17.144 0.928 58.865 o
-9 -9 -8 17.257 17.082 0.880 65.427 o
-9 -9 -7 44.969 44.388 1.379 26.683 o
-9 -9 -6 6.030 5.719 0.607 137.454 o
-9 -9 -5 28.329 28.186 1.037 47.125 o
-9 -9 -4 54.543 55.362 1.522 21.894 o
-9 -9 -3 179.339 181.497 3.665 3.776 o
-9 -9 -2 36.642 36.553 1.167 37.235 o
-9 -9 -1 33.270 33.680 1.099 42.004 o
-9 -8 -17 2.175 2.491 0.580 150.696 o
-9 -8 -16 6.780 6.989 0.723 96.901 o
-9 -8 -15 4.258 4.450 0.682 108.878 o
-9 -8 -14 2.918 3.037 0.642 123.221 o
-9 -8 -13 3.867 3.290 0.655 118.140 o
-9 -8 -12 3.521 3.160 0.655 118.140 o
-9 -8 -11 19.941 19.785 1.024 48.390 o
-9 -8 -10 0.935 1.003 0.539 174.455 o
-9 -8 -9 68.711 70.506 1.870 14.502 o
-9 -8 -8 55.545 56.864 1.604 19.715 o
-9 -8 -7 1.439 1.836 0.505 198.827 o
-9 -8 -6 23.981 23.156 0.942 57.172 o
-9 -8 -5 78.718 78.962 1.918 13.789 o
-9 -8 -4 90.100 89.882 2.088 11.628 o
-9 -8 -3 10.571 10.742 0.655 118.140 o
-9 -8 -2 37.532 36.997 1.140 39.040 o
-9 -8 -1 226.231 227.079 4.368 2.658 o
-9 -7 -18 1.330 1.399 0.560 161.924 o
-9 -7 -17 1.228 1.065 0.573 154.305 o
-9 -7 -16 9.750 9.916 0.812 76.886 o
-9 -7 -15 5.878 5.344 0.730 95.098 o
-9 -7 -14 0.742 0.505 0.580 150.696 o
-9 -7 -13 6.691 7.316 0.751 89.981 o
-9 -7 -12 13.918 14.223 0.901 62.487 o
-9 -7 -11 21.265 22.099 1.051 45.909 o
-9 -7 -10 8.250 8.040 0.689 106.732 o
-9 -7 -9 20.937 21.300 0.942 57.172 o
-9 -7 -8 17.367 18.079 0.853 69.682 o
-9 -7 -7 34.755 34.513 1.147 38.576 o
-9 -7 -6 38.806 39.720 1.222 33.981 o
-9 -7 -5 128.585 129.561 2.750 6.704 o
-9 -7 -4 93.322 94.229 2.129 11.185 o
-9 -7 -3 143.254 143.872 2.948 5.834 o
-9 -7 -2 39.402 39.522 1.153 38.121 o
-9 -7 -1 92.202 93.390 2.075 11.781 o
-9 -6 -18 6.420 6.579 0.676 111.088 o
-9 -6 -17 6.281 6.443 0.710 100.664 o
-9 -6 -16 5.227 5.480 0.717 98.755 o
-9 -6 -15 11.771 11.923 0.853 69.682 o
-9 -6 -14 5.366 5.801 0.710 100.664 o
-9 -6 -13 18.249 17.758 0.983 52.507 o
-9 -6 -12 9.038 9.050 0.778 83.778 o
-9 -6 -11 51.756 51.602 1.590 20.055 o
-9 -6 -10 10.272 10.394 0.723 96.901 o
-9 -6 -9 1.020 0.880 0.491 210.026 o
-9 -6 -8 84.179 85.173 2.047 12.098 o
-9 -6 -7 4.495 4.504 0.539 174.455 o
-9 -6 -6 84.784 86.872 2.020 12.427 o
-9 -6 -5 129.118 129.806 2.723 6.839 o
-9 -6 -4 19.036 19.573 0.792 80.914 o
-9 -6 -3 17.395 17.717 0.744 91.640 o
-9 -6 -2 179.677 180.344 3.522 4.089 o
-9 -6 -1 49.244 48.196 1.269 31.471 o
-9 -5 -18 14.920 15.171 0.860 68.580 o
-9 -5 -17 8.259 8.756 0.771 85.267 o
-9 -5 -16 7.829 7.971 0.785 82.327 o
-9 -5 -15 3.462 3.003 0.648 120.640 o
-9 -5 -14 17.579 17.867 0.983 52.507 o
-9 -5 -13 0.900 0.908 0.587 147.212 o
-9 -5 -12 41.862 41.856 1.440 24.455 o
-9 -5 -11 45.080 47.036 1.447 24.225 o
-9 -5 -10 81.459 81.528 2.027 12.343 o
-9 -5 -9 0.496 0.157 0.450 249.949 o
-9 -5 -8 30.895 32.117 1.085 43.067 o
-9 -5 -7 19.386 19.887 0.826 74.365 o
-9 -5 -6 87.426 87.971 2.013 12.511 o
-9 -5 -5 118.727 119.126 2.518 7.996 o
-9 -5 -4 2.736 2.682 0.430 274.320 o
-9 -5 -3 5.034 5.105 0.471 228.687 o
-9 -5 -2 69.666 70.213 1.631 19.061 o
-9 -5 -1 48.487 48.155 1.242 32.870 o
-9 -4 -19 2.090 1.952 0.580 150.696 o
-9 -4 -18 2.197 1.897 0.594 143.847 o
-9 -4 -17 2.137 2.730 0.628 128.636 o
-9 -4 -16 22.306 22.433 1.112 40.979 o
-9 -4 -15 37.127 37.045 1.372 26.949 o
-9 -4 -14 7.654 8.060 0.771 85.267 o
-9 -4 -13 45.334 46.347 1.536 21.507 o
-9 -4 -12 13.068 13.363 0.839 71.966 o
-9 -4 -11 39.800 39.816 1.304 29.845 o
-9 -4 -10 2.890 2.641 0.532 178.957 o
-9 -4 -9 19.675 20.201 0.874 66.454 o
-9 -4 -8 17.908 18.747 0.819 75.609 o
-9 -4 -7 1.351 1.563 0.444 257.699 o
-9 -4 -6 64.381 65.149 1.597 19.884 o
-9 -4 -5 46.072 46.777 1.256 32.159 o
-9 -4 -4 25.652 25.811 0.860 68.580 o
-9 -4 -3 7.843 7.903 0.505 198.827 o
-9 -4 -2 8.672 8.169 0.512 193.560 o
-9 -4 -1 98.833 96.010 2.041 12.179 o
-9 -3 -19 6.938 6.838 0.689 106.732 o
-9 -3 -18 4.486 3.999 0.655 118.140 o
-9 -3 -17 3.299 3.767 0.662 115.717 o
-9 -3 -16 5.167 5.037 0.689 106.732 o
-9 -3 -15 12.414 12.216 0.867 67.504 o
-9 -3 -14 2.230 1.931 0.621 131.479 o
-9 -3 -13 2.575 2.402 0.621 131.479 o
-9 -3 -12 3.367 3.098 0.601 140.596 o
-9 -3 -11 54.663 55.819 1.583 20.229 o
-9 -3 -10 17.461 17.021 0.826 74.365 o
-9 -3 -9 56.800 57.341 1.542 21.317 o
-9 -3 -8 21.408 21.805 0.860 68.580 o
-9 -3 -7 62.666 63.197 1.577 20.404 o
-9 -3 -6 54.357 53.895 1.385 26.421 o
-9 -3 -5 30.626 31.592 0.969 53.996 o
-9 -3 -4 124.453 126.660 2.587 7.580 o
-9 -3 -3 2.421 2.245 0.375 359.926 o
-9 -3 -2 29.236 28.773 0.874 66.454 o
-9 -3 -1 7.667 7.767 0.485 215.984 o
-9 -2 -19 0.662 0.628 0.532 178.957 o
-9 -2 -18 13.209 12.803 0.846 70.810 o
-9 -2 -17 11.474 11.670 0.860 68.580 o
-9 -2 -16 26.799 27.122 1.167 37.235 o
-9 -2 -15 2.662 2.232 0.628 128.636 o
-9 -2 -14 3.015 2.150 0.621 131.479 o
-9 -2 -13 1.312 0.839 0.566 158.046 o
-9 -2 -12 18.309 19.512 0.921 59.741 o
-9 -2 -11 17.003 16.611 0.839 71.966 o
-9 -2 -10 26.664 26.651 1.003 50.385 o
-9 -2 -9 61.744 62.938 1.631 19.061 o
-9 -2 -8 17.655 17.662 0.778 83.778 o
-9 -2 -7 11.215 11.015 0.621 131.479 o
-9 -2 -6 30.345 29.810 0.949 56.352 o
-9 -2 -5 19.052 19.819 0.744 91.640 o
-9 -2 -4 26.126 26.268 0.846 70.810 o
-9 -2 -3 5.258 5.644 0.437 265.815 o
-9 -2 -2 50.492 49.793 1.228 33.604 o
-9 -2 -1 29.735 29.544 0.874 66.454 o
-9 -1 -19 0.613 0.505 0.532 178.957 o
-9 -1 -18 9.686 9.555 0.785 82.327 o
-9 -1 -17 11.326 10.674 0.846 70.810 o
-9 -1 -16 3.279 2.621 0.642 123.221 o
-9 -1 -15 8.686 9.411 0.792 80.914 o
-9 -1 -14 27.677 27.934 1.181 36.379 o
-9 -1 -13 1.617 2.034 0.594 143.847 o
-9 -1 -12 47.413 48.613 1.467 23.554 o
-9 -1 -11 26.597 26.268 1.024 48.390 o
-9 -1 -10 16.288 16.536 0.798 79.537 o
-9 -1 -9 32.165 32.561 1.078 43.614 o
-9 -1 -8 1.697 1.597 0.437 265.815 o
-9 -1 -7 1.407 1.358 0.416 292.603 o
-9 -1 -6 12.542 12.619 0.621 131.479 o
-9 -1 -5 3.359 3.747 0.423 283.241 o
-9 -1 -4 3.583 3.508 0.403 312.777 o
-9 -1 -3 66.610 68.159 1.549 21.129 o
-9 -1 -2 8.564 9.261 0.498 204.312 o
-9 -1 -1 6.530 6.675 0.444 257.699 o
-8 -19 -5 0.865 0.478 0.532 178.957 o
-8 -19 -4 0.507 0.703 0.539 174.455 o
-8 -19 -3 5.121 4.566 0.635 125.885 o
-8 -19 -2 2.505 2.013 0.594 143.847 o
-8 -19 -1 2.503 2.771 0.594 143.847 o
-8 -18 -8 5.005 5.310 0.642 123.221 o
-8 -18 -7 0.941 0.792 0.553 165.947 o
-8 -18 -6 3.240 2.969 0.607 137.454 o
-8 -18 -5 1.108 0.416 0.566 158.046 o
-8 -18 -4 3.278 2.825 0.628 128.636 o
-8 -18 -3 3.006 3.160 0.642 123.221 o
-8 -18 -2 11.427 11.684 0.839 71.966 o
-8 -18 -1 0.093 -0.519 0.546 170.121 o
-8 -17 -10 3.120 3.337 0.607 137.454 o
-8 -17 -9 0.714 0.833 0.553 165.947 o
-8 -17 -8 0.544 1.031 0.566 158.046 o
-8 -17 -7 4.564 4.395 0.669 113.367 o
-8 -17 -6 1.799 1.508 0.614 134.417 o
-8 -17 -5 3.435 4.006 0.682 108.878 o
-8 -17 -4 4.896 4.962 0.717 98.755 o
-8 -17 -3 3.095 3.283 0.669 113.367 o
-8 -17 -2 0.359 0.949 0.601 140.596 o
-8 -17 -1 2.245 2.348 0.655 118.140 o
-8 -16 -11 0.111 0.232 0.519 188.500 o
-8 -16 -10 0.791 0.676 0.566 158.046 o
-8 -16 -9 2.008 1.849 0.614 134.417 o
-8 -16 -8 2.702 2.880 0.642 123.221 o
-8 -16 -7 1.111 0.532 0.607 137.454 o
-8 -16 -6 2.113 1.672 0.642 123.221 o
-8 -16 -5 8.482 8.394 0.778 83.778 o
-8 -16 -4 3.802 3.808 0.669 113.367 o
-8 -16 -3 5.565 4.880 0.696 104.650 o
-8 -16 -2 2.692 2.232 0.635 125.885 o
-8 -16 -1 4.847 5.112 0.703 102.628 o
-8 -15 -13 1.354 0.758 0.560 161.924 o
-8 -15 -12 2.306 2.348 0.580 150.696 o
-8 -15 -11 3.532 3.706 0.642 123.221 o
-8 -15 -10 17.668 17.369 0.983 52.507 o
-8 -15 -9 0.703 0.771 0.594 143.847 o
-8 -15 -8 0.320 -0.273 0.560 161.924 o
-8 -15 -7 19.756 19.880 1.017 49.042 o
-8 -15 -6 2.104 1.147 0.614 134.417 o
-8 -15 -5 1.476 2.027 0.621 131.479 o
-8 -15 -4 2.932 3.153 0.648 120.640 o
-8 -15 -3 21.850 22.208 1.071 44.171 o
-8 -15 -2 1.625 2.300 0.621 131.479 o
-8 -15 -1 0.262 0.833 0.573 154.305 o
-8 -14 -14 0.311 -0.027 0.539 174.455 o
-8 -14 -13 3.860 3.515 0.628 128.636 o
-8 -14 -12 1.032 1.031 0.594 143.847 o
-8 -14 -11 6.192 6.886 0.744 91.640 o
-8 -14 -10 13.074 12.489 0.908 61.551 o
-8 -14 -9 4.777 4.764 0.689 106.732 o
-8 -14 -8 1.219 0.648 0.594 143.847 o
-8 -14 -7 2.247 2.150 0.621 131.479 o
-8 -14 -6 13.420 13.656 0.887 64.425 o
-8 -14 -5 7.493 7.391 0.744 91.640 o
-8 -14 -4 12.471 13.533 0.887 64.425 o
-8 -14 -3 8.799 7.480 0.744 91.640 o
-8 -14 -2 7.747 7.828 0.751 89.981 o
-8 -14 -1 10.878 10.080 0.798 79.537 o
-8 -13 -15 2.321 2.443 0.594 143.847 o
-8 -13 -14 15.379 15.124 0.874 66.454 o
-8 -13 -13 1.410 1.495 0.601 140.596 o
-8 -13 -12 11.436 11.418 0.860 68.580 o
-8 -13 -11 12.379 12.162 0.874 66.454 o
-8 -13 -10 2.095 1.993 0.628 128.636 o
-8 -13 -9 0.751 0.573 0.594 143.847 o
-8 -13 -8 4.290 4.218 0.682 108.878 o
-8 -13 -7 0.844 0.341 0.580 150.696 o
-8 -13 -6 14.450 14.386 0.908 61.551 o
-8 -13 -5 1.461 1.358 0.601 140.596 o
-8 -13 -4 30.300 28.602 1.181 36.379 o
-8 -13 -3 17.074 17.239 0.915 60.636 o
-8 -13 -2 1.559 1.542 0.553 165.947 o
-8 -13 -1 4.178 4.170 0.607 137.454 o
-8 -12 -15 2.025 2.716 0.580 150.696 o
-8 -12 -14 3.025 3.474 0.635 125.885 o
-8 -12 -13 17.025 17.703 0.996 51.078 o
-8 -12 -12 6.732 6.886 0.737 93.345 o
-8 -12 -11 24.712 25.320 1.147 38.576 o
-8 -12 -10 2.217 2.259 0.628 128.636 o
-8 -12 -9 22.788 23.962 1.112 40.979 o
-8 -12 -8 9.754 9.548 0.798 79.537 o
-8 -12 -7 10.170 10.121 0.805 78.194 o
-8 -12 -6 12.719 12.557 0.812 76.886 o
-8 -12 -5 48.514 48.278 1.474 23.336 o
-8 -12 -4 26.733 27.026 1.065 44.739 o
-8 -12 -3 7.975 7.889 0.669 113.367 o
-8 -12 -2 17.301 16.905 0.839 71.966 o
-8 -12 -1 14.979 14.748 0.792 80.914 o
-8 -11 -16 3.749 3.180 0.601 140.596 o
-8 -11 -15 0.472 1.181 0.566 158.046 o
-8 -11 -14 2.747 2.450 0.635 125.885 o
-8 -11 -13 0.608 0.880 0.594 143.847 o
-8 -11 -12 8.829 8.688 0.785 82.327 o
-8 -11 -11 20.857 20.044 1.044 46.511 o
-8 -11 -10 5.550 5.084 0.703 102.628 o
-8 -11 -9 18.058 18.051 0.983 52.507 o
-8 -11 -8 37.177 36.976 1.331 28.633 o
-8 -11 -7 42.625 42.341 1.372 26.949 o
-8 -11 -6 6.740 6.770 0.635 125.885 o
-8 -11 -5 2.106 2.204 0.519 188.500 o
-8 -11 -4 5.341 5.787 0.601 140.596 o
-8 -11 -3 44.564 43.480 1.331 28.633 o
-8 -11 -2 47.748 47.377 1.385 26.421 o
-8 -11 -1 20.047 20.815 0.887 64.425 o
-8 -10 -17 1.507 2.102 0.560 161.924 o
-8 -10 -16 2.491 2.191 0.594 143.847 o
-8 -10 -15 3.353 3.064 0.642 123.221 o
-8 -10 -14 4.516 5.276 0.710 100.664 o
-8 -10 -13 0.349 0.027 0.566 158.046 o
-8 -10 -12 6.482 6.306 0.730 95.098 o
-8 -10 -11 9.680 9.957 0.819 75.609 o
-8 -10 -10 1.421 1.549 0.601 140.596 o
-8 -10 -9 9.303 8.770 0.737 93.345 o
-8 -10 -8 0.013 0.150 0.485 215.984 o
-8 -10 -7 33.557 34.185 1.181 36.379 o
-8 -10 -6 23.554 22.877 0.955 55.550 o
-8 -10 -5 99.654 99.225 2.300 9.587 o
-8 -10 -4 66.492 67.080 1.727 17.010 o
-8 -10 -3 110.513 110.841 2.471 8.308 o
-8 -10 -2 0.780 1.570 0.471 228.687 o
-8 -10 -1 51.647 51.827 1.426 24.926 o
-8 -9 -17 3.718 3.979 0.614 134.417 o
-8 -9 -16 0.651 0.737 0.573 154.305 o
-8 -9 -15 12.347 12.831 0.894 63.445 o
-8 -9 -14 3.201 3.098 0.648 120.640 o
-8 -9 -13 4.933 4.927 0.696 104.650 o
-8 -9 -12 17.208 16.700 0.955 55.550 o
-8 -9 -11 3.205 2.771 0.635 125.885 o
-8 -9 -10 76.402 75.666 2.027 12.343 o
-8 -9 -9 14.786 15.376 0.839 71.966 o
-8 -9 -8 46.693 46.197 1.399 25.908 o
-8 -9 -7 20.292 21.450 0.915 60.636 o
-8 -9 -6 5.139 5.753 0.573 154.305 o
-8 -9 -5 84.638 84.033 2.000 12.682 o
-8 -9 -4 31.682 32.124 1.065 44.739 o
-8 -9 -3 71.886 71.121 1.740 16.744 o
-8 -9 -2 123.821 121.938 2.600 7.500 o
-8 -9 -1 19.061 19.689 0.805 78.194 o
-8 -8 -18 2.429 3.440 0.580 150.696 o
-8 -8 -17 2.841 2.532 0.607 137.454 o
-8 -8 -16 6.754 7.248 0.744 91.640 o
-8 -8 -15 4.235 4.027 0.662 115.717 o
-8 -8 -14 10.196 10.749 0.826 74.365 o
-8 -8 -13 4.231 4.846 0.682 108.878 o
-8 -8 -12 6.202 6.374 0.717 98.755 o
-8 -8 -11 4.506 4.579 0.648 120.640 o
-8 -8 -10 53.685 53.704 1.563 20.762 o
-8 -8 -9 31.657 31.810 1.140 39.040 o
-8 -8 -8 44.805 45.016 1.351 27.772 o
-8 -8 -7 50.620 51.404 1.440 24.455 o
-8 -8 -6 3.085 3.085 0.491 210.026 o
-8 -8 -5 36.049 35.646 1.112 40.979 o
-8 -8 -4 12.309 12.503 0.669 113.367 o
-8 -8 -3 109.501 110.035 2.368 9.042 o
-8 -8 -2 181.649 181.763 3.569 3.980 o
-8 -8 -1 17.625 18.454 0.758 88.368 o
-8 -7 -18 5.618 5.508 0.648 120.640 o
-8 -7 -17 2.170 2.450 0.621 131.479 o
-8 -7 -16 0.655 1.037 0.594 143.847 o
-8 -7 -15 6.035 6.292 0.710 100.664 o
-8 -7 -14 4.031 4.443 0.669 113.367 o
-8 -7 -13 2.517 2.709 0.635 125.885 o
-8 -7 -12 31.028 31.592 1.249 32.511 o
-8 -7 -11 5.953 5.555 0.635 125.885 o
-8 -7 -10 48.667 49.336 1.467 23.554 o
-8 -7 -9 13.403 13.458 0.758 88.368 o
-8 -7 -8 6.428 6.559 0.580 150.696 o
-8 -7 -7 19.666 19.730 0.833 73.151 o
-8 -7 -6 3.076 2.825 0.464 235.462 o
-8 -7 -5 144.022 141.736 2.914 5.971 o
-8 -7 -4 159.191 157.146 3.146 5.123 o
-8 -7 -3 48.506 49.077 1.290 30.480 o
-8 -7 -2 63.598 64.651 1.549 21.129 o
-8 -7 -1 22.713 23.641 0.819 75.609 o
-8 -6 -19 2.600 2.641 0.580 150.696 o
-8 -6 -18 6.406 6.593 0.696 104.650 o
-8 -6 -17 2.341 2.013 0.628 128.636 o
-8 -6 -16 37.874 38.655 1.426 24.926 o
-8 -6 -15 1.055 1.672 0.614 134.417 o
-8 -6 -14 12.089 12.940 0.874 66.454 o
-8 -6 -13 6.306 6.545 0.723 96.901 o
-8 -6 -12 19.640 20.065 0.976 53.243 o
-8 -6 -11 5.338 5.016 0.607 137.454 o
-8 -6 -10 76.474 76.765 1.931 13.595 o
-8 -6 -9 67.685 67.456 1.733 16.876 o
-8 -6 -8 40.965 41.720 1.242 32.870 o
-8 -6 -7 32.115 33.243 1.058 45.319 o
-8 -6 -6 84.887 85.964 1.959 13.218 o
-8 -6 -5 59.060 59.409 1.474 23.336 o
-8 -6 -4 35.155 34.752 1.024 48.390 o
-8 -6 -3 31.761 31.919 0.955 55.550 o
-8 -6 -2 59.067 60.542 1.440 24.455 o
-8 -6 -1 183.978 183.026 3.501 4.137 o
-8 -5 -19 20.255 19.990 0.935 58.009 o
-8 -5 -18 2.050 1.317 0.587 147.212 o
-8 -5 -17 5.462 5.528 0.717 98.755 o
-8 -5 -16 5.991 6.559 0.723 96.901 o
-8 -5 -15 45.630 46.504 1.549 21.129 o
-8 -5 -14 0.280 0.662 0.573 154.305 o
-8 -5 -13 19.919 20.549 1.017 49.042 o
-8 -5 -12 3.653 3.747 0.587 147.212 o
-8 -5 -11 105.340 105.135 2.443 8.495 o
-8 -5 -10 48.742 47.507 1.399 25.908 o
-8 -5 -9 61.074 62.508 1.624 19.221 o
-8 -5 -8 17.115 17.335 0.764 86.797 o
-8 -5 -7 34.314 35.632 1.085 43.067 o
-8 -5 -6 76.327 76.300 1.768 16.231 o
-8 -5 -5 38.398 39.229 1.099 42.004 o
-8 -5 -4 45.526 44.927 1.174 36.803 o
-8 -5 -3 19.571 20.174 0.723 96.901 o
-8 -5 -2 19.576 19.184 0.696 104.650 o
-8 -5 -1 3.705 3.733 0.389 335.111 o
-8 -4 -19 0.034 0.280 0.526 183.636 o
-8 -4 -18 6.733 6.879 0.730 95.098 o
-8 -4 -17 19.185 18.051 1.010 49.707 o
-8 -4 -16 9.399 8.988 0.792 80.914 o
-8 -4 -15 11.608 11.636 0.853 69.682 o
-8 -4 -14 21.756 20.972 1.051 45.909 o
-8 -4 -13 24.696 25.572 1.099 42.004 o
-8 -4 -12 8.744 8.661 0.689 106.732 o
-8 -4 -11 2.715 2.873 0.532 178.957 o
-8 -4 -10 79.840 80.382 1.959 13.218 o
-8 -4 -9 22.462 21.826 0.874 66.454 o
-8 -4 -8 52.317 52.305 1.385 26.421 o
-8 -4 -7 13.779 14.189 0.669 113.367 o
-8 -4 -6 93.054 95.075 2.068 11.859 o
-8 -4 -5 161.742 162.613 3.180 5.014 o
-8 -4 -4 6.458 6.006 0.450 249.949 o
-8 -4 -3 23.888 25.333 0.792 80.914 o
-8 -4 -2 4.652 4.880 0.389 335.111 o
-8 -4 -1 29.764 29.053 0.826 74.365 o
-8 -3 -19 7.195 7.780 0.703 102.628 o
-8 -3 -18 1.377 0.553 0.580 150.696 o
-8 -3 -17 4.199 5.125 0.710 100.664 o
-8 -3 -16 3.547 3.952 0.662 115.717 o
-8 -3 -15 29.890 29.353 1.222 33.981 o
-8 -3 -14 31.826 31.776 1.263 31.812 o
-8 -3 -13 27.621 27.954 1.133 39.511 o
-8 -3 -12 53.588 52.080 1.522 21.894 o
-8 -3 -11 14.491 15.267 0.792 80.914 o
-8 -3 -10 84.751 83.214 1.993 12.770 o
-8 -3 -9 40.332 40.409 1.201 35.149 o
-8 -3 -8 8.396 8.237 0.560 161.924 o
-8 -3 -7 10.321 10.066 0.566 158.046 o
-8 -3 -6 30.588 30.711 0.935 58.009 o
-8 -3 -5 61.223 61.464 1.447 24.225 o
-8 -3 -4 32.609 32.179 0.915 60.636 o
-8 -3 -3 218.676 221.306 4.088 3.034 o
-8 -3 -2 49.396 48.667 1.153 38.121 o
-8 -3 -1 59.300 58.345 1.310 29.535 o
-8 -2 -19 13.153 13.254 0.833 73.151 o
-8 -2 -18 5.707 4.839 0.696 104.650 o
-8 -2 -17 0.365 0.334 0.594 143.847 o
-8 -2 -16 2.519 2.239 0.628 128.636 o
-8 -2 -15 14.026 14.489 0.901 62.487 o
-8 -2 -14 20.577 20.966 1.031 47.751 o
-8 -2 -13 1.491 1.536 0.560 161.924 o
-8 -2 -12 13.770 13.704 0.778 83.778 o
-8 -2 -11 9.745 10.121 0.676 111.088 o
-8 -2 -10 31.857 32.220 1.071 44.171 o
-8 -2 -9 19.359 19.430 0.798 79.537 o
-8 -2 -8 60.531 60.972 1.515 22.092 o
-8 -2 -7 15.257 15.130 0.662 115.717 o
-8 -2 -6 48.239 50.210 1.263 31.812 o
-8 -2 -5 163.431 166.401 3.214 4.908 o
-8 -2 -4 37.598 39.399 1.010 49.707 o
-8 -2 -3 82.789 84.709 1.768 16.231 o
-8 -2 -2 22.193 23.054 0.703 102.628 o
-8 -2 -1 21.095 20.433 0.648 120.640 o
-8 -1 -19 8.563 9.022 0.744 91.640 o
-8 -1 -18 8.890 9.650 0.792 80.914 o
-8 -1 -17 4.850 5.897 0.696 104.650 o
-8 -1 -16 1.016 1.140 0.587 147.212 o
-8 -1 -15 2.528 2.211 0.614 134.417 o
-8 -1 -14 6.755 6.381 0.703 102.628 o
-8 -1 -13 49.433 50.442 1.508 22.292 o
-8 -1 -12 6.249 5.467 0.607 137.454 o
-8 -1 -11 8.145 8.374 0.628 128.636 o
-8 -1 -10 5.859 6.374 0.553 165.947 o
-8 -1 -9 2.263 2.075 0.437 265.815 o
-8 -1 -8 9.808 10.674 0.594 143.847 o
-8 -1 -7 78.812 78.887 1.788 15.861 o
-8 -1 -6 13.809 14.339 0.614 134.417 o
-8 -1 -5 72.169 73.809 1.638 18.902 o
-8 -1 -4 118.821 121.146 2.395 8.837 o
-8 -1 -3 34.279 34.676 0.908 61.551 o
-8 -1 -2 24.093 24.269 0.710 100.664 o
-8 -1 -1 19.420 19.921 0.628 128.636 o
-7 -20 -3 0.672 0.464 0.539 174.455 o
-7 -20 -2 0.465 0.082 0.519 188.500 o
-7 -20 -1 1.568 1.358 0.546 170.121 o
-7 -19 -7 8.079 8.313 0.723 96.901 o
-7 -19 -6 0.779 1.092 0.546 170.121 o
-7 -19 -5 4.369 4.156 0.628 128.636 o
-7 -19 -4 0.880 1.385 0.566 158.046 o
-7 -19 -3 0.592 1.106 0.560 161.924 o
-7 -19 -2 0.827 1.099 0.566 158.046 o
-7 -19 -1 0.962 1.133 0.580 150.696 o
-7 -18 -9 1.658 1.467 0.553 165.947 o
-7 -18 -8 2.078 2.198 0.587 147.212 o
-7 -18 -7 1.775 2.273 0.587 147.212 o
-7 -18 -6 0.866 0.887 0.587 147.212 o
-7 -18 -5 21.042 20.617 1.024 48.390 o
-7 -18 -4 11.001 10.694 0.833 73.151 o
-7 -18 -3 7.372 8.121 0.771 85.267 o
-7 -18 -2 10.967 10.735 0.846 70.810 o
-7 -18 -1 6.594 6.374 0.744 91.640 o
-7 -17 -11 1.219 1.733 0.566 158.046 o
-7 -17 -10 4.942 4.736 0.642 123.221 o
-7 -17 -9 6.842 7.514 0.723 96.901 o
-7 -17 -8 14.397 14.564 0.908 61.551 o
-7 -17 -7 25.155 25.736 1.147 38.576 o
-7 -17 -6 0.548 -0.232 0.587 147.212 o
-7 -17 -5 8.662 9.227 0.819 75.609 o
-7 -17 -4 2.243 2.300 0.621 131.479 o
-7 -17 -3 4.558 4.996 0.696 104.650 o
-7 -17 -2 9.110 8.613 0.792 80.914 o
-7 -17 -1 13.788 13.377 0.901 62.487 o
-7 -16 -12 6.071 5.733 0.648 120.640 o
-7 -16 -11 4.165 4.593 0.642 123.221 o
-7 -16 -10 3.102 2.914 0.635 125.885 o
-7 -16 -9 1.201 0.771 0.601 140.596 o
-7 -16 -8 6.337 6.388 0.744 91.640 o
-7 -16 -7 1.208 0.990 0.601 140.596 o
-7 -16 -6 39.481 39.658 1.413 25.410 o
-7 -16 -5 12.824 13.124 0.894 63.445 o
-7 -16 -4 35.959 36.949 1.372 26.949 o
-7 -16 -3 2.633 2.846 0.648 120.640 o
-7 -16 -2 12.386 12.694 0.874 66.454 o
-7 -16 -1 28.166 27.695 1.201 35.149 o
-7 -15 -13 1.058 0.826 0.546 170.121 o
-7 -15 -12 2.844 2.232 0.614 134.417 o
-7 -15 -11 3.492 3.801 0.655 118.140 o
-7 -15 -10 5.719 5.951 0.737 93.345 o
-7 -15 -9 30.676 30.950 1.235 33.234 o
-7 -15 -8 14.467 14.926 0.928 58.865 o
-7 -15 -7 8.894 8.388 0.792 80.914 o
-7 -15 -6 18.983 19.225 1.017 49.042 o
-7 -15 -5 3.207 3.194 0.648 120.640 o
-7 -15 -4 2.548 2.382 0.628 128.636 o
-7 -15 -3 2.615 3.365 0.648 120.640 o
-7 -15 -2 6.623 6.804 0.737 93.345 o
-7 -15 -1 28.494 28.957 1.201 35.149 o
-7 -14 -14 0.124 -0.287 0.526 183.636 o
-7 -14 -13 12.736 13.458 0.860 68.580 o
-7 -14 -12 1.503 2.436 0.635 125.885 o
-7 -14 -11 20.269 20.740 1.071 44.171 o
-7 -14 -10 2.656 1.788 0.628 128.636 o
-7 -14 -9 1.915 2.013 0.614 134.417 o
-7 -14 -8 3.257 3.283 0.655 118.140 o
-7 -14 -7 5.535 5.207 0.703 102.628 o
-7 -14 -6 5.358 5.241 0.696 104.650 o
-7 -14 -5 8.074 7.309 0.744 91.640 o
-7 -14 -4 9.138 9.275 0.771 85.267 o
-7 -14 -3 33.580 34.055 1.290 30.480 o
-7 -14 -2 4.741 4.559 0.642 123.221 o
-7 -14 -1 42.858 42.375 1.420 25.166 o
-7 -13 -15 0.593 1.344 0.546 170.121 o
-7 -13 -14 1.608 1.153 0.573 154.305 o
-7 -13 -13 1.667 1.024 0.601 140.596 o
-7 -13 -12 7.082 6.804 0.758 88.368 o
-7 -13 -11 1.799 2.402 0.614 134.417 o
-7 -13 -10 8.296 8.224 0.778 83.778 o
-7 -13 -9 1.592 2.198 0.621 131.479 o
-7 -13 -8 2.880 3.522 0.655 118.140 o
-7 -13 -7 45.483 44.388 1.495 22.701 o
-7 -13 -6 26.193 26.712 1.147 38.576 o
-7 -13 -5 2.125 1.863 0.566 158.046 o
-7 -13 -4 1.911 1.590 0.539 174.455 o
-7 -13 -3 17.605 17.110 0.867 67.504 o
-7 -13 -2 22.955 22.576 0.969 53.996 o
-7 -13 -1 2.088 2.157 0.519 188.500 o
-7 -12 -16 1.257 0.771 0.539 174.455 o
-7 -12 -15 10.949 11.179 0.812 76.886 o
-7 -12 -14 0.440 0.628 0.587 147.212 o
-7 -12 -13 14.604 14.182 0.928 58.865 o
-7 -12 -12 1.328 1.188 0.601 140.596 o
-7 -12 -11 9.974 10.886 0.833 73.151 o
-7 -12 -10 1.208 1.037 0.601 140.596 o
-7 -12 -9 0.259 0.573 0.566 158.046 o
-7 -12 -8 8.029 7.992 0.744 91.640 o
-7 -12 -7 9.427 9.015 0.730 95.098 o
-7 -12 -6 6.043 5.589 0.621 131.479 o
-7 -12 -5 12.152 12.769 0.758 88.368 o
-7 -12 -4 11.614 11.684 0.730 95.098 o
-7 -12 -3 33.137 32.240 1.133 39.511 o
-7 -12 -2 1.871 1.652 0.471 228.687 o
-7 -12 -1 0.734 0.935 0.457 242.543 o
-7 -11 -17 6.950 7.712 0.703 102.628 o
-7 -11 -16 0.418 0.150 0.546 170.121 o
-7 -11 -15 12.269 12.332 0.860 68.580 o
-7 -11 -14 0.256 0.682 0.607 137.454 o
-7 -11 -13 2.892 2.307 0.628 128.636 o
-7 -11 -12 2.451 2.361 0.628 128.636 o
-7 -11 -11 8.931 8.995 0.792 80.914 o
-7 -11 -10 4.668 4.634 0.676 111.088 o
-7 -11 -9 26.221 25.190 1.092 42.530 o
-7 -11 -8 3.380 3.426 0.573 154.305 o
-7 -11 -7 3.036 3.276 0.553 165.947 o
-7 -11 -6 18.773 18.816 0.874 66.454 o
-7 -11 -5 4.084 3.965 0.546 170.121 o
-7 -11 -4 13.688 13.431 0.737 93.345 o
-7 -11 -3 37.021 37.386 1.188 35.962 o
-7 -11 -2 4.735 4.682 0.532 178.957 o
-7 -11 -1 12.234 12.059 0.689 106.732 o
-7 -10 -17 1.700 1.877 0.560 161.924 o
-7 -10 -16 3.021 3.337 0.635 125.885 o
-7 -10 -15 0.106 0.171 0.580 150.696 o
-7 -10 -14 0.205 -0.655 0.553 165.947 o
-7 -10 -13 2.279 2.696 0.628 128.636 o
-7 -10 -12 3.503 3.017 0.642 123.221 o
-7 -10 -11 0.665 0.280 0.566 158.046 o
-7 -10 -10 7.472 7.302 0.703 102.628 o
-7 -10 -9 40.201 39.229 1.297 30.160 o
-7 -10 -8 18.585 18.365 0.874 66.454 o
-7 -10 -7 19.006 19.724 0.880 65.427 o
-7 -10 -6 26.957 26.528 0.996 51.078 o
-7 -10 -5 12.470 12.080 0.696 104.650 o
-7 -10 -4 0.148 0.642 0.423 283.241 o
-7 -10 -3 4.731 4.784 0.512 193.560 o
-7 -10 -2 16.818 16.837 0.751 89.981 o
-7 -10 -1 29.972 29.537 0.983 52.507 o
-7 -9 -18 5.561 5.494 0.635 125.885 o
-7 -9 -17 1.669 1.802 0.580 150.696 o
-7 -9 -16 0.464 0.805 0.580 150.696 o
-7 -9 -15 4.045 4.463 0.676 111.088 o
-7 -9 -14 24.349 24.508 1.119 40.481 o
-7 -9 -13 2.290 2.204 0.628 128.636 o
-7 -9 -12 33.464 33.196 1.283 30.805 o
-7 -9 -11 5.007 4.716 0.642 123.221 o
-7 -9 -10 1.423 1.570 0.512 193.560 o
-7 -9 -9 34.160 33.312 1.167 37.235 o
-7 -9 -8 1.860 1.713 0.491 210.026 o
-7 -9 -7 22.490 21.866 0.894 63.445 o
-7 -9 -6 38.034 37.393 1.160 37.674 o
-7 -9 -5 7.933 7.637 0.573 154.305 o
-7 -9 -4 13.100 13.028 0.669 113.367 o
-7 -9 -3 25.176 24.951 0.880 65.427 o
-7 -9 -2 29.059 29.101 0.949 56.352 o
-7 -9 -1 21.194 21.177 0.798 79.537 o
-7 -8 -18 0.766 1.372 0.546 170.121 o
-7 -8 -17 2.442 2.873 0.628 128.636 o
-7 -8 -16 40.670 41.692 1.474 23.336 o
-7 -8 -15 7.451 7.309 0.744 91.640 o
-7 -8 -14 10.035 10.537 0.812 76.886 o
-7 -8 -13 19.374 19.171 1.010 49.707 o
-7 -8 -12 27.724 27.060 1.153 38.121 o
-7 -8 -11 11.020 10.496 0.730 95.098 o
-7 -8 -10 5.224 5.562 0.601 140.596 o
-7 -8 -9 3.790 3.774 0.539 174.455 o
-7 -8 -8 13.185 12.878 0.717 98.755 o
-7 -8 -7 31.851 32.069 1.058 45.319 o
-7 -8 -6 1.580 1.529 0.423 283.241 o
-7 -8 -5 7.871 7.801 0.546 170.121 o
-7 -8 -4 28.727 29.435 0.949 56.352 o
-7 -8 -3 32.135 32.267 0.983 52.507 o
-7 -8 -2 94.797 93.717 2.041 12.179 o
-7 -8 -1 2.911 2.668 0.396 323.655 o
-7 -7 -19 0.612 0.334 0.532 178.957 o
-7 -7 -18 12.676 12.319 0.819 75.609 o
-7 -7 -17 1.479 1.078 0.594 143.847 o
-7 -7 -16 1.377 1.304 0.594 143.847 o
-7 -7 -15 0.209 0.143 0.560 161.924 o
-7 -7 -14 12.937 13.267 0.880 65.427 o
-7 -7 -13 6.054 5.658 0.696 104.650 o
-7 -7 -12 37.886 38.109 1.331 28.633 o
-7 -7 -11 17.209 17.485 0.867 67.504 o
-7 -7 -10 53.465 52.673 1.495 22.701 o
-7 -7 -9 6.023 5.603 0.566 158.046 o
-7 -7 -8 77.039 76.219 1.843 14.935 o
-7 -7 -7 9.962 8.940 0.587 147.212 o
-7 -7 -6 19.378 19.696 0.778 83.778 o
-7 -7 -5 13.339 13.295 0.635 125.885 o
-7 -7 -4 14.464 14.366 0.635 125.885 o
-7 -7 -3 16.142 16.919 0.669 113.367 o
-7 -7 -2 72.304 72.172 1.631 19.061 o
-7 -7 -1 10.491 11.370 0.546 170.121 o
-7 -6 -19 1.612 2.211 0.553 165.947 o
-7 -6 -18 5.200 4.730 0.676 111.088 o
-7 -6 -17 9.618 9.541 0.819 75.609 o
-7 -6 -16 0.198 0.157 0.560 161.924 o
-7 -6 -15 10.180 10.087 0.805 78.194 o
-7 -6 -14 13.639 14.653 0.901 62.487 o
-7 -6 -13 21.249 21.314 1.031 47.751 o
-7 -6 -12 0.025 0.266 0.485 215.984 o
-7 -6 -11 2.492 2.443 0.526 183.636 o
-7 -6 -10 5.560 5.187 0.560 161.924 o
-7 -6 -9 30.559 30.909 1.044 46.511 o
-7 -6 -8 28.693 28.937 0.976 53.243 o
-7 -6 -7 69.343 68.609 1.652 18.591 o
-7 -6 -6 64.993 65.586 1.570 20.582 o
-7 -6 -5 17.787 17.553 0.689 106.732 o
-7 -6 -4 88.303 89.090 1.918 13.789 o
-7 -6 -3 1.153 0.962 0.334 453.468 o
-7 -6 -2 66.217 69.046 1.542 21.317 o
-7 -6 -1 0.385 0.566 0.300 562.385 o
-7 -5 -19 0.198 0.239 0.532 178.957 o
-7 -5 -18 8.218 7.466 0.744 91.640 o
-7 -5 -17 24.193 24.009 1.133 39.511 o
-7 -5 -16 13.849 12.674 0.874 66.454 o
-7 -5 -15 6.786 6.886 0.730 95.098 o
-7 -5 -14 25.110 25.320 1.126 39.992 o
-7 -5 -13 4.024 4.347 0.621 131.479 o
-7 -5 -12 48.200 48.776 1.460 23.774 o
-7 -5 -11 33.776 34.977 1.167 37.235 o
-7 -5 -10 20.788 20.495 0.860 68.580 o
-7 -5 -9 24.258 25.067 0.915 60.636 o
-7 -5 -8 10.428 10.776 0.601 140.596 o
-7 -5 -7 13.199 13.554 0.642 123.221 o
-7 -5 -6 22.127 22.099 0.778 83.778 o
-7 -5 -5 17.462 17.396 0.662 115.717 o
-7 -5 -4 26.725 26.999 0.819 75.609 o
-7 -5 -3 18.811 18.782 0.642 123.221 o
-7 -5 -2 20.888 20.413 0.655 118.140 o
-7 -5 -1 19.062 19.444 0.635 125.885 o
-7 -4 -19 3.095 3.051 0.607 137.454 o
-7 -4 -18 4.940 4.818 0.696 104.650 o
-7 -4 -17 4.354 4.552 0.669 113.367 o
-7 -4 -16 3.096 3.979 0.655 118.140 o
-7 -4 -15 11.977 12.380 0.860 68.580 o
-7 -4 -14 8.782 8.770 0.764 86.797 o
-7 -4 -13 17.509 17.806 0.880 65.427 o
-7 -4 -12 5.269 5.119 0.594 143.847 o
-7 -4 -11 15.954 16.236 0.792 80.914 o
-7 -4 -10 9.027 9.050 0.614 134.417 o
-7 -4 -9 29.596 29.988 0.983 52.507 o
-7 -4 -8 129.289 130.141 2.696 6.978 o
-7 -4 -7 53.303 53.731 1.344 28.055 o
-7 -4 -6 29.846 30.575 0.908 61.551 o
-7 -4 -5 71.344 71.844 1.597 19.884 o
-7 -4 -4 77.226 77.358 1.645 18.746 o
-7 -4 -3 66.185 66.998 1.454 23.998 o
-7 -4 -2 80.628 82.552 1.706 17.420 o
-7 -4 -1 69.343 70.404 1.488 22.910 o
-7 -3 -20 0.738 0.798 0.553 165.947 o
-7 -3 -19 6.523 5.842 0.689 106.732 o
-7 -3 -18 15.553 15.472 0.935 58.009 o
-7 -3 -17 7.401 7.391 0.744 91.640 o
-7 -3 -16 19.616 20.351 1.031 47.751 o
-7 -3 -15 24.242 24.917 1.126 39.992 o
-7 -3 -14 1.897 1.420 0.580 150.696 o
-7 -3 -13 43.877 44.654 1.392 26.163 o
-7 -3 -12 53.508 52.544 1.501 22.495 o
-7 -3 -11 18.280 17.963 0.819 75.609 o
-7 -3 -10 31.712 31.025 1.031 47.751 o
-7 -3 -9 15.520 15.403 0.703 102.628 o
-7 -3 -8 46.317 45.671 1.222 33.981 o
-7 -3 -7 79.964 78.778 1.761 16.357 o
-7 -3 -6 108.709 111.509 2.286 9.702 o
-7 -3 -5 47.617 48.613 1.160 37.674 o
-7 -3 -4 34.263 34.833 0.901 62.487 o
-7 -3 -3 205.472 205.957 3.781 3.547 o
-7 -3 -2 14.218 13.806 0.505 198.827 o
-7 -3 -1 100.114 99.525 1.966 13.127 o
-7 -2 -20 9.176 8.797 0.703 102.628 o
-7 -2 -19 3.978 3.419 0.635 125.885 o
-7 -2 -18 0.409 0.389 0.587 147.212 o
-7 -2 -17 25.254 25.552 1.133 39.511 o
-7 -2 -16 17.328 16.372 0.962 54.765 o
-7 -2 -15 21.936 21.873 1.058 45.319 o
-7 -2 -14 3.582 3.262 0.607 137.454 o
-7 -2 -13 178.755 176.570 3.685 3.734 o
-7 -2 -12 2.444 2.791 0.512 193.560 o
-7 -2 -11 81.011 81.030 1.952 13.311 o
-7 -2 -10 0.868 1.290 0.423 283.241 o
-7 -2 -9 12.514 12.714 0.635 125.885 o
-7 -2 -8 231.996 234.129 4.422 2.593 o
-7 -2 -7 17.603 17.280 0.669 113.367 o
-7 -2 -6 6.424 6.709 0.444 257.699 o
-7 -2 -5 86.783 86.565 1.802 15.622 o
-7 -2 -4 20.932 21.416 0.655 118.140 o
-7 -2 -3 211.901 212.618 3.890 3.351 o
-7 -2 -2 117.055 119.255 2.300 9.587 o
-7 -2 -1 486.206 474.107 8.313 0.734 o
-7 -1 -20 2.872 2.430 0.573 154.305 o
-7 -1 -19 7.067 6.818 0.717 98.755 o
-7 -1 -18 6.516 6.572 0.737 93.345 o
-7 -1 -17 0.326 -0.164 0.560 161.924 o
-7 -1 -16 6.748 6.777 0.723 96.901 o
-7 -1 -15 5.017 4.552 0.676 111.088 o
-7 -1 -14 56.293 56.795 1.679 17.992 o
-7 -1 -13 19.513 19.567 0.901 62.487 o
-7 -1 -12 13.549 13.574 0.751 89.981 o
-7 -1 -11 27.608 28.015 0.996 51.078 o
-7 -1 -10 67.445 65.552 1.631 19.061 o
-7 -1 -9 12.943 13.308 0.642 123.221 o
-7 -1 -8 275.314 272.314 5.064 1.978 o
-7 -1 -7 392.941 394.476 7.070 1.014 o
-7 -1 -6 186.489 187.278 3.522 4.089 o
-7 -1 -5 54.589 55.260 1.256 32.159 o
-7 -1 -4 137.075 139.593 2.662 7.158 o
-7 -1 -3 618.264 621.918 10.920 0.425 o
-7 -1 -2 84.524 87.316 1.747 16.613 o
-7 -1 -1 172.676 173.949 3.201 4.950 o
-6 -20 -5 5.935 5.624 0.662 115.717 o
-6 -20 -4 6.810 6.627 0.669 113.367 o
-6 -20 -3 0.564 0.205 0.532 178.957 o
-6 -20 -2 5.222 5.371 0.655 118.140 o
-6 -20 -1 0.156 0.669 0.539 174.455 o
-6 -19 -8 4.140 4.695 0.642 123.221 o
-6 -19 -7 5.051 4.825 0.635 125.885 o
-6 -19 -6 1.530 1.331 0.566 158.046 o
-6 -19 -5 4.218 4.846 0.655 118.140 o
-6 -19 -4 1.183 1.310 0.580 150.696 o
-6 -19 -3 6.825 6.729 0.723 96.901 o
-6 -19 -2 13.009 13.308 0.874 66.454 o
-6 -19 -1 0.626 0.730 0.587 147.212 o
-6 -18 -10 0.123 -0.287 0.526 183.636 o
-6 -18 -9 0.651 0.635 0.539 174.455 o
-6 -18 -8 1.550 2.075 0.580 150.696 o
-6 -18 -7 5.805 5.774 0.689 106.732 o
-6 -18 -6 4.242 4.347 0.676 111.088 o
-6 -18 -5 3.052 2.812 0.655 118.140 o
-6 -18 -4 0.318 1.133 0.601 140.596 o
-6 -18 -3 4.965 5.098 0.710 100.664 o
-6 -18 -2 0.778 0.928 0.607 137.454 o
-6 -18 -1 6.744 7.227 0.778 83.778 o
-6 -17 -11 0.295 0.880 0.532 178.957 o
-6 -17 -10 4.540 4.300 0.642 123.221 o
-6 -17 -9 3.743 3.187 0.642 123.221 o
-6 -17 -8 1.896 2.286 0.614 134.417 o
-6 -17 -7 3.962 3.733 0.682 108.878 o
-6 -17 -6 1.255 1.276 0.621 131.479 o
-6 -17 -5 7.585 8.183 0.751 89.981 o
-6 -17 -4 1.481 1.631 0.601 140.596 o
-6 -17 -3 5.862 5.890 0.717 98.755 o
-6 -17 -2 12.450 12.646 0.874 66.454 o
-6 -17 -1 4.943 4.880 0.696 104.650 o
-6 -16 -13 0.103 -0.116 0.532 178.957 o
-6 -16 -12 6.321 6.429 0.676 111.088 o
-6 -16 -11 1.020 1.249 0.587 147.212 o
-6 -16 -10 0.324 0.239 0.580 150.696 o
-6 -16 -9 12.374 12.250 0.880 65.427 o
-6 -16 -8 7.850 8.510 0.771 85.267 o
-6 -16 -7 1.900 1.870 0.628 128.636 o
-6 -16 -6 4.651 4.689 0.689 106.732 o
-6 -16 -5 2.760 2.621 0.642 123.221 o
-6 -16 -4 16.776 16.625 0.962 54.765 o
-6 -16 -3 18.588 18.120 0.990 51.785 o
-6 -16 -2 19.535 18.631 0.996 51.078 o
-6 -16 -1 4.296 4.027 0.676 111.088 o
-6 -15 -14 2.920 2.430 0.587 147.212 o
-6 -15 -13 0.718 0.580 0.539 174.455 o
-6 -15 -12 6.003 5.296 0.703 102.628 o
-6 -15 -11 2.121 2.027 0.628 128.636 o
-6 -15 -10 6.248 5.774 0.737 93.345 o
-6 -15 -9 4.156 5.112 0.689 106.732 o
-6 -15 -8 2.789 3.365 0.662 115.717 o
-6 -15 -7 24.758 24.241 1.119 40.481 o
-6 -15 -6 5.459 5.289 0.703 102.628 o
-6 -15 -5 10.826 10.756 0.826 74.365 o
-6 -15 -4 1.763 1.809 0.607 137.454 o
-6 -15 -3 13.808 13.513 0.874 66.454 o
-6 -15 -2 7.214 7.125 0.737 93.345 o
-6 -15 -1 11.100 11.438 0.826 74.365 o
-6 -14 -15 0.276 0.430 0.505 198.827 o
-6 -14 -14 4.390 3.986 0.635 125.885 o
-6 -14 -13 6.987 7.664 0.751 89.981 o
-6 -14 -12 3.857 3.904 0.676 111.088 o
-6 -14 -11 5.254 4.784 0.676 111.088 o
-6 -14 -10 7.589 6.975 0.751 89.981 o
-6 -14 -9 11.635 10.572 0.833 73.151 o
-6 -14 -8 5.161 4.675 0.703 102.628 o
-6 -14 -7 8.059 7.698 0.758 88.368 o
-6 -14 -6 1.468 1.556 0.594 143.847 o
-6 -14 -5 23.044 23.361 1.071 44.171 o
-6 -14 -4 6.074 6.770 0.682 108.878 o
-6 -14 -3 25.729 25.463 1.085 43.067 o
-6 -14 -2 81.985 79.965 2.047 12.098 o
-6 -14 -1 55.261 55.151 1.597 19.884 o
-6 -13 -16 1.003 1.774 0.553 165.947 o
-6 -13 -15 3.586 3.856 0.621 131.479 o
-6 -13 -14 1.279 1.256 0.601 140.596 o
-6 -13 -13 4.367 4.497 0.696 104.650 o
-6 -13 -12 1.818 1.433 0.601 140.596 o
-6 -13 -11 0.745 0.758 0.573 154.305 o
-6 -13 -10 0.960 -0.355 0.573 154.305 o
-6 -13 -9 51.859 52.380 1.652 18.591 o
-6 -13 -8 44.710 44.566 1.501 22.495 o
-6 -13 -7 26.519 26.521 1.140 39.040 o
-6 -13 -6 25.472 25.422 1.078 43.614 o
-6 -13 -5 0.401 0.614 0.491 210.026 o
-6 -13 -4 87.909 87.084 2.143 11.043 o
-6 -13 -3 33.501 32.936 1.160 37.674 o
-6 -13 -2 22.221 22.474 0.949 56.352 o
-6 -13 -1 18.695 18.447 0.867 67.504 o
-6 -12 -16 17.662 16.850 0.901 62.487 o
-6 -12 -15 5.313 5.630 0.703 102.628 o
-6 -12 -14 7.436 6.361 0.758 88.368 o
-6 -12 -13 0.036 0.123 0.566 158.046 o
-6 -12 -12 20.579 20.877 1.051 45.909 o
-6 -12 -11 4.458 4.593 0.682 108.878 o
-6 -12 -10 2.930 3.487 0.655 118.140 o
-6 -12 -9 20.742 21.102 1.037 47.125 o
-6 -12 -8 11.132 10.817 0.778 83.778 o
-6 -12 -7 5.743 5.760 0.621 131.479 o
-6 -12 -6 29.871 29.435 1.092 42.530 o
-6 -12 -5 7.866 8.449 0.655 118.140 o
-6 -12 -4 40.555 40.286 1.269 31.471 o
-6 -12 -3 18.227 18.836 0.853 69.682 o
-6 -12 -2 22.658 23.081 0.921 59.741 o
-6 -12 -1 31.043 30.425 1.058 45.319 o
-6 -11 -17 1.691 1.706 0.560 161.924 o
-6 -11 -16 5.653 6.094 0.710 100.664 o
-6 -11 -15 9.504 9.316 0.819 75.609 o
-6 -11 -14 34.465 36.608 1.344 28.055 o
-6 -11 -13 3.863 4.020 0.662 115.717 o
-6 -11 -12 9.370 9.459 0.798 79.537 o
-6 -11 -11 43.255 43.549 1.481 23.122 o
-6 -11 -10 15.655 16.584 0.942 57.172 o
-6 -11 -9 49.859 49.486 1.495 22.701 o
-6 -11 -8 2.385 2.095 0.526 183.636 o
-6 -11 -7 11.314 11.350 0.710 100.664 o
-6 -11 -6 8.780 8.797 0.642 123.221 o
-6 -11 -5 2.679 2.423 0.491 210.026 o
-6 -11 -4 44.539 43.556 1.283 30.805 o
-6 -11 -3 5.384 4.873 0.526 183.636 o
-6 -11 -2 22.830 22.044 0.867 67.504 o
-6 -11 -1 67.376 67.435 1.679 17.992 o
-6 -10 -18 0.054 -0.061 0.532 178.957 o
-6 -10 -17 2.686 2.368 0.601 140.596 o
-6 -10 -16 6.326 5.903 0.710 100.664 o
-6 -10 -15 16.200 16.516 0.969 53.996 o
-6 -10 -14 17.561 17.908 0.983 52.507 o
-6 -10 -13 4.241 4.559 0.676 111.088 o
-6 -10 -12 13.193 13.220 0.874 66.454 o
-6 -10 -11 24.791 23.941 1.092 42.530 o
-6 -10 -10 6.246 6.463 0.648 120.640 o
-6 -10 -9 53.476 53.288 1.536 21.507 o
-6 -10 -8 14.367 14.550 0.778 83.778 o
-6 -10 -7 1.149 1.222 0.464 235.462 o
-6 -10 -6 23.681 23.395 0.908 61.551 o
-6 -10 -5 99.490 99.532 2.239 10.120 o
-6 -10 -4 40.819 40.785 1.194 35.552 o
-6 -10 -3 1.890 2.068 0.430 274.320 o
-6 -10 -2 5.243 5.112 0.491 210.026 o
-6 -10 -1 0.351 0.409 0.382 347.186 o
-6 -9 -18 3.350 3.446 0.601 140.596 o
-6 -9 -17 1.178 0.860 0.587 147.212 o
-6 -9 -16 15.156 14.462 0.935 58.009 o
-6 -9 -15 12.546 12.250 0.860 68.580 o
-6 -9 -14 2.393 2.259 0.621 131.479 o
-6 -9 -13 0.930 0.976 0.580 150.696 o
-6 -9 -12 13.341 12.571 0.860 68.580 o
-6 -9 -11 2.300 2.505 0.546 170.121 o
-6 -9 -10 49.244 47.446 1.433 24.689 o
-6 -9 -9 5.751 6.286 0.594 143.847 o
-6 -9 -8 11.435 11.445 0.682 108.878 o
-6 -9 -7 11.785 11.609 0.662 115.717 o
-6 -9 -6 4.289 4.088 0.491 210.026 o
-6 -9 -5 31.386 30.834 0.996 51.078 o
-6 -9 -4 10.230 9.718 0.580 150.696 o
-6 -9 -3 30.500 29.606 0.942 57.172 o
-6 -9 -2 24.023 23.921 0.826 74.365 o
-6 -9 -1 15.429 15.608 0.662 115.717 o
-6 -8 -19 6.293 6.258 0.676 111.088 o
-6 -8 -18 10.756 10.428 0.778 83.778 o
-6 -8 -17 3.838 3.501 0.669 113.367 o
-6 -8 -16 13.562 13.649 0.887 64.425 o
-6 -8 -15 8.612 9.138 0.792 80.914 o
-6 -8 -14 18.576 18.475 0.996 51.078 o
-6 -8 -13 22.140 21.320 1.044 46.511 o
-6 -8 -12 12.866 11.814 0.805 78.194 o
-6 -8 -11 21.226 21.068 0.935 58.009 o
-6 -8 -10 17.701 16.625 0.819 75.609 o
-6 -8 -9 28.941 28.561 1.024 48.390 o
-6 -8 -8 62.888 62.583 1.611 19.549 o
-6 -8 -7 7.773 7.425 0.553 165.947 o
-6 -8 -6 22.318 22.051 0.819 75.609 o
-6 -8 -5 3.031 2.511 0.416 292.603 o
-6 -8 -4 4.401 4.177 0.430 274.320 o
-6 -8 -3 27.563 27.845 0.874 66.454 o
-6 -8 -2 62.927 63.497 1.481 23.122 o
-6 -8 -1 62.061 62.665 1.460 23.774 o
-6 -7 -19 1.470 1.433 0.553 165.947 o
-6 -7 -18 3.957 4.730 0.662 115.717 o
-6 -7 -17 2.716 2.655 0.655 118.140 o
-6 -7 -16 12.114 12.571 0.867 67.504 o
-6 -7 -15 5.738 6.306 0.723 96.901 o
-6 -7 -14 13.181 13.001 0.874 66.454 o
-6 -7 -13 17.816 18.338 0.962 54.765 o
-6 -7 -12 60.637 60.181 1.679 17.992 o
-6 -7 -11 24.831 24.269 0.976 53.243 o
-6 -7 -10 5.921 6.149 0.566 158.046 o
-6 -7 -9 4.181 4.532 0.519 188.500 o
-6 -7 -8 1.695 1.379 0.430 274.320 o
-6 -7 -7 110.937 110.383 2.368 9.042 o
-6 -7 -6 126.248 126.797 2.614 7.422 o
-6 -7 -5 48.199 46.906 1.215 34.364 o
-6 -7 -4 38.514 39.112 1.058 45.319 o
-6 -7 -3 25.569 25.627 0.798 79.537 o
-6 -7 -2 2.737 3.112 0.348 418.599 o
-6 -7 -1 11.924 12.114 0.519 188.500 o
-6 -6 -19 11.415 11.664 0.785 82.327 o
-6 -6 -18 4.523 4.450 0.676 111.088 o
-6 -6 -17 35.113 35.325 1.365 27.219 o
-6 -6 -16 4.092 4.204 0.682 108.878 o
-6 -6 -15 11.499 11.623 0.846 70.810 o
-6 -6 -14 0.218 0.225 0.566 158.046 o
-6 -6 -13 31.535 31.114 1.194 35.552 o
-6 -6 -12 0.658 0.655 0.485 215.984 o
-6 -6 -11 32.064 31.428 1.092 42.530 o
-6 -6 -10 5.579 6.013 0.553 165.947 o
-6 -6 -9 112.020 110.486 2.409 8.738 o
-6 -6 -8 13.083 13.206 0.648 120.640 o
-6 -6 -7 2.743 2.825 0.409 302.438 o
-6 -6 -6 15.815 15.854 0.648 120.640 o
-6 -6 -5 39.395 39.331 1.051 45.909 o
-6 -6 -4 3.620 3.617 0.355 402.654 o
-6 -6 -3 90.015 93.130 1.911 13.887 o
-6 -6 -2 122.835 126.189 2.457 8.401 o
-6 -6 -1 67.137 70.902 1.515 22.092 o
-6 -5 -20 0.563 0.375 0.532 178.957 o
-6 -5 -19 12.701 12.407 0.833 73.151 o
-6 -5 -18 1.503 1.774 0.614 134.417 o
-6 -5 -17 2.218 2.041 0.621 131.479 o
-6 -5 -16 18.119 18.024 0.983 52.507 o
-6 -5 -15 49.362 49.670 1.597 19.884 o
-6 -5 -14 92.635 92.421 2.341 9.254 o
-6 -5 -13 32.366 32.377 1.167 37.235 o
-6 -5 -12 85.530 86.340 2.102 11.477 o
-6 -5 -11 63.275 63.572 1.658 18.439 o
-6 -5 -10 3.782 3.583 0.485 215.984 o
-6 -5 -9 8.014 8.497 0.560 161.924 o
-6 -5 -8 70.127 69.489 1.645 18.746 o
-6 -5 -7 55.446 56.645 1.385 26.421 o
-6 -5 -6 128.455 128.169 2.580 7.620 o
-6 -5 -5 60.703 60.187 1.365 27.219 o
-6 -5 -4 68.387 70.711 1.522 21.894 o
-6 -5 -3 110.180 112.560 2.218 10.308 o
-6 -5 -2 6.252 6.729 0.375 359.926 o
-6 -5 -1 118.054 119.958 2.320 9.418 o
-6 -4 -20 13.431 14.141 0.812 76.886 o
-6 -4 -19 17.670 18.256 0.962 54.765 o
-6 -4 -18 5.050 5.432 0.710 100.664 o
-6 -4 -17 14.779 15.274 0.921 59.741 o
-6 -4 -16 1.631 1.372 0.587 147.212 o
-6 -4 -15 11.248 11.486 0.839 71.966 o
-6 -4 -14 3.982 4.095 0.621 131.479 o
-6 -4 -13 2.486 2.648 0.532 178.957 o
-6 -4 -12 21.018 21.771 0.908 61.551 o
-6 -4 -11 42.436 42.409 1.263 31.812 o
-6 -4 -10 58.210 58.979 1.515 22.092 o
-6 -4 -9 22.868 23.477 0.839 71.966 o
-6 -4 -8 59.223 59.641 1.454 23.998 o
-6 -4 -7 54.143 54.059 1.317 29.230 o
-6 -4 -6 275.916 277.234 5.043 1.994 o
-6 -4 -5 258.767 260.234 4.730 2.267 o
-6 -4 -4 183.795 192.519 3.556 4.011 o
-6 -4 -3 296.201 302.035 5.378 1.753 o
-6 -4 -2 215.753 222.063 4.020 3.138 o
-6 -4 -1 345.776 355.289 6.258 1.295 o
-6 -3 -20 0.183 0.020 0.512 193.560 o
-6 -3 -19 1.984 2.423 0.607 137.454 o
-6 -3 -18 3.430 3.023 0.655 118.140 o
-6 -3 -17 6.200 6.716 0.723 96.901 o
-6 -3 -16 0.138 0.450 0.560 161.924 o
-6 -3 -15 10.063 9.855 0.792 80.914 o
-6 -3 -14 3.278 3.112 0.587 147.212 o
-6 -3 -13 3.946 3.692 0.546 170.121 o
-6 -3 -12 11.845 11.350 0.689 106.732 o
-6 -3 -11 2.326 2.279 0.457 242.543 o
-6 -3 -10 29.221 30.193 0.983 52.507 o
-6 -3 -9 9.084 9.343 0.553 165.947 o
-6 -3 -8 287.707 290.843 5.371 1.758 o
-6 -3 -7 119.822 119.139 2.416 8.688 o
-6 -3 -6 140.477 141.804 2.744 6.737 o
-6 -3 -5 5.068 5.207 0.362 387.603 o
-6 -3 -4 192.916 198.395 3.651 3.804 o
-6 -3 -3 32.573 34.137 0.839 71.966 o
-6 -3 -2 309.334 315.432 5.576 1.631 o
-6 -3 -1 218.064 216.992 3.924 3.293 o
-6 -2 -20 4.291 4.730 0.628 128.636 o
-6 -2 -19 0.053 0.328 0.566 158.046 o
-6 -2 -18 0.827 1.147 0.607 137.454 o
-6 -2 -17 18.060 17.997 0.976 53.243 o
-6 -2 -16 20.780 20.693 1.044 46.511 o
-6 -2 -15 9.108 8.613 0.751 89.981 o
-6 -2 -14 4.882 4.832 0.594 143.847 o
-6 -2 -13 17.556 16.905 0.833 73.151 o
-6 -2 -12 63.426 62.303 1.638 18.902 o
-6 -2 -11 99.857 100.201 2.252 9.998 o
-6 -2 -10 32.332 32.540 1.017 49.042 o
-6 -2 -9 9.728 9.630 0.553 165.947 o
-6 -2 -8 9.909 10.182 0.532 178.957 o
-6 -2 -7 36.031 36.110 0.955 55.550 o
-6 -2 -6 27.930 28.705 0.792 80.914 o
-6 -2 -5 467.109 475.131 8.353 0.727 o
-6 -2 -4 97.220 100.979 1.979 12.946 o
-6 -2 -3 130.025 130.223 2.457 8.401 o
-6 -2 -2 217.787 221.442 3.986 3.192 o
-6 -2 -1 652.141 648.882 11.411 0.389 o
-6 -1 -20 1.769 1.174 0.553 165.947 o
-6 -1 -19 2.937 3.180 0.635 125.885 o
-6 -1 -18 6.941 6.640 0.751 89.981 o
-6 -1 -17 0.618 0.396 0.580 150.696 o
-6 -1 -16 4.796 4.866 0.682 108.878 o
-6 -1 -15 10.375 10.906 0.798 79.537 o
-6 -1 -14 2.324 2.477 0.532 178.957 o
-6 -1 -13 10.519 10.531 0.696 104.650 o
-6 -1 -12 12.578 12.988 0.710 100.664 o
-6 -1 -11 18.898 19.212 0.798 79.537 o
-6 -1 -10 134.219 132.884 2.764 6.638 o
-6 -1 -9 30.810 30.595 0.942 57.172 o
-6 -1 -8 7.195 7.398 0.471 228.687 o
-6 -1 -7 43.753 43.883 1.085 43.067 o
-6 -1 -6 145.964 148.656 2.839 6.291 o
-6 -1 -5 290.361 293.259 5.269 1.827 o
-6 -1 -4 61.509 63.893 1.344 28.055 o
-6 -1 -3 19.279 19.990 0.573 154.305 o
-6 -1 -2 219.446 224.411 4.040 3.107 o
-6 -1 -1 291.831 287.553 5.091 1.956 o
-5 -20 -6 1.389 1.645 0.573 154.305 o
-5 -20 -5 5.311 5.624 0.642 123.221 o
-5 -20 -4 0.169 -0.341 0.519 188.500 o
-5 -20 -3 2.105 1.645 0.580 150.696 o
-5 -20 -2 2.644 2.675 0.594 143.847 o
-5 -20 -1 3.064 2.600 0.607 137.454 o
-5 -19 -8 0.187 0.430 0.526 183.636 o
-5 -19 -7 4.722 4.682 0.648 120.640 o
-5 -19 -6 7.110 6.524 0.703 102.628 o
-5 -19 -5 0.405 0.471 0.560 161.924 o
-5 -19 -4 0.417 0.532 0.566 158.046 o
-5 -19 -3 1.792 1.351 0.594 143.847 o
-5 -19 -2 0.454 0.969 0.573 154.305 o
-5 -19 -1 6.363 5.576 0.723 96.901 o
-5 -18 -10 0.525 0.942 0.532 178.957 o
-5 -18 -9 5.222 5.330 0.662 115.717 o
-5 -18 -8 1.639 1.256 0.587 147.212 o
-5 -18 -7 0.422 0.341 0.573 154.305 o
-5 -18 -6 1.264 1.815 0.621 131.479 o
-5 -18 -5 3.107 3.583 0.669 113.367 o
-5 -18 -4 7.231 6.982 0.758 88.368 o
-5 -18 -3 0.006 0.123 0.553 165.947 o
-5 -18 -2 3.846 3.890 0.648 120.640 o
-5 -18 -1 6.882 6.572 0.723 96.901 o
-5 -17 -12 1.481 2.136 0.546 170.121 o
-5 -17 -11 6.567 6.197 0.676 111.088 o
-5 -17 -10 0.268 0.184 0.553 165.947 o
-5 -17 -9 11.325 12.189 0.867 67.504 o
-5 -17 -8 5.253 5.078 0.717 98.755 o
-5 -17 -7 11.316 10.974 0.860 68.580 o
-5 -17 -6 1.050 1.542 0.594 143.847 o
-5 -17 -5 4.666 4.818 0.689 106.732 o
-5 -17 -4 12.620 13.213 0.880 65.427 o
-5 -17 -3 0.248 0.778 0.573 154.305 o
-5 -17 -2 1.723 2.020 0.621 131.479 o
-5 -17 -1 9.097 8.934 0.792 80.914 o
-5 -16 -13 0.238 0.109 0.519 188.500 o
-5 -16 -12 1.389 1.044 0.560 161.924 o
-5 -16 -11 2.678 3.187 0.635 125.885 o
-5 -16 -10 0.922 0.437 0.594 143.847 o
-5 -16 -9 13.970 14.168 0.928 58.865 o
-5 -16 -8 2.751 3.651 0.655 118.140 o
-5 -16 -7 1.085 1.112 0.594 143.847 o
-5 -16 -6 3.024 2.600 0.642 123.221 o
-5 -16 -5 7.006 7.753 0.751 89.981 o
-5 -16 -4 12.449 12.005 0.853 69.682 o
-5 -16 -3 1.377 1.727 0.607 137.454 o
-5 -16 -2 29.191 28.213 1.188 35.962 o
-5 -16 -1 16.514 16.134 0.942 57.172 o
-5 -15 -14 10.761 10.476 0.764 86.797 o
-5 -15 -13 9.179 8.947 0.758 88.368 o
-5 -15 -12 5.920 5.596 0.717 98.755 o
-5 -15 -11 3.047 2.716 0.655 118.140 o
-5 -15 -10 1.118 1.549 0.587 147.212 o
-5 -15 -9 2.576 3.269 0.642 123.221 o
-5 -15 -8 4.435 5.207 0.696 104.650 o
-5 -15 -7 8.750 8.865 0.778 83.778 o
-5 -15 -6 3.988 3.446 0.642 123.221 o
-5 -15 -5 3.113 3.515 0.642 123.221 o
-5 -15 -4 9.481 9.370 0.778 83.778 o
-5 -15 -3 14.420 13.438 0.867 67.504 o
-5 -15 -2 5.045 4.805 0.642 123.221 o
-5 -15 -1 1.569 1.167 0.553 165.947 o
-5 -14 -15 0.305 0.751 0.532 178.957 o
-5 -14 -14 1.187 0.519 0.573 154.305 o
-5 -14 -13 4.670 4.436 0.676 111.088 o
-5 -14 -12 1.501 1.426 0.621 131.479 o
-5 -14 -11 9.792 9.493 0.792 80.914 o
-5 -14 -10 2.000 2.375 0.614 134.417 o
-5 -14 -9 0.168 0.293 0.573 154.305 o
-5 -14 -8 3.902 4.149 0.662 115.717 o
-5 -14 -7 5.298 4.934 0.676 111.088 o
-5 -14 -6 23.380 23.429 1.071 44.171 o
-5 -14 -5 9.776 10.688 0.764 86.797 o
-5 -14 -4 14.410 14.352 0.819 75.609 o
-5 -14 -3 4.378 4.197 0.587 147.212 o
-5 -14 -2 15.003 14.816 0.812 76.886 o
-5 -14 -1 11.272 10.660 0.723 96.901 o
-5 -13 -16 10.761 10.039 0.744 91.640 o
-5 -13 -15 0.517 0.703 0.566 158.046 o
-5 -13 -14 7.181 7.466 0.744 91.640 o
-5 -13 -13 1.475 1.822 0.628 128.636 o
-5 -13 -12 2.059 1.774 0.614 134.417 o
-5 -13 -11 2.252 2.293 0.614 134.417 o
-5 -13 -10 3.717 3.460 0.655 118.140 o
-5 -13 -9 1.717 1.733 0.594 143.847 o
-5 -13 -8 5.109 4.934 0.676 111.088 o
-5 -13 -7 13.981 13.547 0.833 73.151 o
-5 -13 -6 46.468 46.395 1.426 24.926 o
-5 -13 -5 3.971 3.679 0.566 158.046 o
-5 -13 -4 9.586 9.111 0.676 111.088 o
-5 -13 -3 14.505 14.755 0.785 82.327 o
-5 -13 -2 7.327 7.200 0.621 131.479 o
-5 -13 -1 15.464 14.475 0.771 85.267 o
-5 -12 -17 0.836 1.133 0.519 188.500 o
-5 -12 -16 6.156 5.856 0.682 108.878 o
-5 -12 -15 3.279 3.023 0.648 120.640 o
-5 -12 -14 4.946 5.125 0.723 96.901 o
-5 -12 -13 12.617 12.912 0.874 66.454 o
-5 -12 -12 11.966 11.336 0.839 71.966 o
-5 -12 -11 11.662 10.619 0.833 73.151 o
-5 -12 -10 16.316 16.018 0.928 58.865 o
-5 -12 -9 27.990 27.463 1.133 39.511 o
-5 -12 -8 3.511 3.228 0.566 158.046 o
-5 -12 -7 4.655 4.648 0.580 150.696 o
-5 -12 -6 37.212 37.393 1.222 33.981 o
-5 -12 -5 4.687 4.327 0.546 170.121 o
-5 -12 -4 46.029 45.855 1.351 27.772 o
-5 -12 -3 25.384 24.767 0.942 57.172 o
-5 -12 -2 21.011 20.597 0.860 68.580 o
-5 -12 -1 34.517 34.008 1.106 41.487 o
-5 -11 -17 1.414 1.003 0.553 165.947 o
-5 -11 -16 16.227 16.591 0.942 57.172 o
-5 -11 -15 2.582 2.430 0.655 118.140 o
-5 -11 -14 3.934 3.754 0.662 115.717 o
-5 -11 -13 4.060 4.306 0.682 108.878 o
-5 -11 -12 0.816 0.839 0.580 150.696 o
-5 -11 -11 27.237 27.197 1.160 37.674 o
-5 -11 -10 31.029 31.141 1.201 35.149 o
-5 -11 -9 21.389 20.474 0.935 58.009 o
-5 -11 -8 30.001 30.445 1.106 41.487 o
-5 -11 -7 0.016 0.020 0.437 265.815 o
-5 -11 -6 57.886 58.474 1.570 20.582 o
-5 -11 -5 33.233 33.516 1.099 42.004 o
-5 -11 -4 183.172 181.531 3.672 3.762 o
-5 -11 -3 8.619 8.599 0.587 147.212 o
-5 -11 -2 3.332 3.522 0.471 228.687 o
-5 -11 -1 37.802 36.198 1.106 41.487 o
-5 -10 -18 0.050 -0.287 0.505 198.827 o
-5 -10 -17 10.264 10.394 0.792 80.914 o
-5 -10 -16 27.866 28.343 1.208 34.753 o
-5 -10 -15 2.081 1.447 0.621 131.479 o
-5 -10 -14 36.276 37.208 1.365 27.219 o
-5 -10 -13 24.468 24.665 1.119 40.481 o
-5 -10 -12 5.004 5.016 0.689 106.732 o
-5 -10 -11 59.129 59.723 1.740 16.744 o
-5 -10 -10 32.075 32.759 1.174 36.803 o
-5 -10 -9 15.421 16.509 0.819 75.609 o
-5 -10 -8 1.425 1.106 0.464 235.462 o
-5 -10 -7 5.220 5.357 0.539 174.455 o
-5 -10 -6 58.179 57.901 1.522 21.894 o
-5 -10 -5 24.107 24.426 0.894 63.445 o
-5 -10 -4 77.869 77.290 1.815 15.388 o
-5 -10 -3 139.629 138.030 2.853 6.231 o
-5 -10 -2 19.582 19.300 0.758 88.368 o
-5 -10 -1 123.288 121.514 2.552 7.784 o
-5 -9 -19 11.918 10.633 0.764 86.797 o
-5 -9 -18 12.086 11.643 0.798 79.537 o
-5 -9 -17 17.830 17.526 0.983 52.507 o
-5 -9 -16 8.703 8.647 0.812 76.886 o
-5 -9 -15 9.297 8.531 0.778 83.778 o
-5 -9 -14 9.121 8.981 0.792 80.914 o
-5 -9 -13 1.546 1.720 0.601 140.596 o
-5 -9 -12 42.499 43.242 1.440 24.455 o
-5 -9 -11 120.044 117.693 2.703 6.943 o
-5 -9 -10 109.369 108.240 2.498 8.128 o
-5 -9 -9 56.102 55.437 1.529 21.699 o
-5 -9 -8 60.384 60.058 1.577 20.404 o
-5 -9 -7 85.842 85.016 1.986 12.857 o
-5 -9 -6 66.137 65.367 1.611 19.549 o
-5 -9 -5 27.471 26.603 0.894 63.445 o
-5 -9 -4 40.863 40.587 1.133 39.511 o
-5 -9 -3 108.424 108.602 2.293 9.644 o
-5 -9 -2 24.803 24.255 0.805 78.194 o
-5 -9 -1 4.493 4.300 0.409 302.438 o
-5 -8 -19 1.691 1.774 0.560 161.924 o
-5 -8 -18 12.035 12.230 0.839 71.966 o
-5 -8 -17 75.032 75.761 2.095 11.552 o
-5 -8 -16 7.602 7.473 0.751 89.981 o
-5 -8 -15 18.346 18.611 0.996 51.078 o
-5 -8 -14 36.948 37.386 1.365 27.219 o
-5 -8 -13 46.056 45.692 1.508 22.292 o
-5 -8 -12 15.762 15.840 0.846 70.810 o
-5 -8 -11 68.074 69.135 1.815 15.388 o
-5 -8 -10 76.782 77.017 1.918 13.789 o
-5 -8 -9 68.468 69.708 1.747 16.613 o
-5 -8 -8 8.161 7.760 0.566 158.046 o
-5 -8 -7 109.082 108.036 2.348 9.201 o
-5 -8 -6 41.680 42.177 1.167 37.235 o
-5 -8 -5 159.807 159.924 3.180 5.014 o
-5 -8 -4 146.143 146.786 2.928 5.916 o
-5 -8 -3 8.369 8.715 0.491 210.026 o
-5 -8 -2 56.992 59.082 1.385 26.421 o
-5 -8 -1 71.994 70.957 1.563 20.762 o
-5 -7 -19 3.762 3.931 0.621 131.479 o
-5 -7 -18 5.821 5.678 0.717 98.755 o
-5 -7 -17 15.785 15.021 0.949 56.352 o
-5 -7 -16 6.510 6.777 0.730 95.098 o
-5 -7 -15 5.690 5.671 0.703 102.628 o
-5 -7 -14 13.310 13.315 0.860 68.580 o
-5 -7 -13 22.028 21.539 0.996 51.078 o
-5 -7 -12 59.458 59.655 1.652 18.591 o
-5 -7 -11 26.255 26.855 1.010 49.707 o
-5 -7 -10 111.110 111.584 2.484 8.217 o
-5 -7 -9 78.558 77.010 1.843 14.935 o
-5 -7 -8 134.989 132.100 2.764 6.638 o
-5 -7 -7 95.437 95.969 2.102 11.477 o
-5 -7 -6 68.420 67.647 1.577 20.404 o
-5 -7 -5 76.011 77.215 1.713 17.282 o
-5 -7 -4 4.462 4.859 0.382 347.186 o
-5 -7 -3 446.923 452.541 8.053 0.782 o
-5 -7 -2 145.772 147.271 2.839 6.291 o
-5 -7 -1 8.103 7.848 0.416 292.603 o
-5 -6 -20 1.905 1.774 0.566 158.046 o
-5 -6 -19 8.532 8.128 0.744 91.640 o
-5 -6 -18 3.682 3.549 0.662 115.717 o
-5 -6 -17 7.600 7.562 0.744 91.640 o
-5 -6 -16 5.668 5.392 0.703 102.628 o
-5 -6 -15 8.398 8.108 0.758 88.368 o
-5 -6 -14 1.952 1.829 0.580 150.696 o
-5 -6 -13 37.072 37.522 1.256 32.159 o
-5 -6 -12 3.824 4.013 0.553 165.947 o
-5 -6 -11 83.077 84.163 2.027 12.343 o
-5 -6 -10 68.206 67.968 1.699 17.561 o
-5 -6 -9 41.548 41.249 1.181 36.379 o
-5 -6 -8 89.775 88.803 1.979 12.946 o
-5 -6 -7 47.929 48.783 1.249 32.511 o
-5 -6 -6 14.084 13.902 0.587 147.212 o
-5 -6 -5 8.652 9.500 0.464 235.462 o
-5 -6 -4 36.551 36.826 0.942 57.172 o
-5 -6 -3 594.867 600.618 10.647 0.447 o
-5 -6 -2 164.438 165.616 3.112 5.236 o
-5 -6 -1 310.741 315.610 5.665 1.580 o
-5 -5 -20 0.373 0.048 0.505 198.827 o
-5 -5 -19 9.532 9.623 0.778 83.778 o
-5 -5 -18 6.465 5.583 0.723 96.901 o
-5 -5 -17 20.327 19.915 1.024 48.390 o
-5 -5 -16 16.016 16.625 0.949 56.352 o
-5 -5 -15 3.920 3.870 0.648 120.640 o
-5 -5 -14 5.267 5.173 0.642 123.221 o
-5 -5 -13 79.359 78.205 1.986 12.857 o
-5 -5 -12 12.288 11.547 0.703 102.628 o
-5 -5 -11 16.255 16.448 0.771 85.267 o
-5 -5 -10 21.492 20.454 0.812 76.886 o
-5 -5 -9 57.055 57.997 1.454 23.998 o
-5 -5 -8 117.916 118.750 2.464 8.355 o
-5 -5 -7 16.174 16.243 0.635 125.885 o
-5 -5 -6 121.976 120.552 2.402 8.787 o
-5 -5 -5 11.799 12.093 0.491 210.026 o
-5 -5 -4 245.213 252.972 4.600 2.397 o
-5 -5 -3 81.062 82.415 1.679 17.992 o
-5 -5 -2 105.404 109.346 2.122 11.257 o
-5 -5 -1 76.981 78.205 1.583 20.229 o
-5 -4 -20 3.325 2.791 0.594 143.847 o
-5 -4 -19 2.663 2.921 0.628 128.636 o
-5 -4 -18 8.301 8.183 0.785 82.327 o
-5 -4 -17 0.255 0.307 0.566 158.046 o
-5 -4 -16 5.039 5.364 0.689 106.732 o
-5 -4 -15 2.079 1.925 0.594 143.847 o
-5 -4 -14 15.024 16.113 0.846 70.810 o
-5 -4 -13 20.906 21.682 0.928 58.865 o
-5 -4 -12 15.606 16.291 0.778 83.778 o
-5 -4 -11 9.317 9.657 0.614 134.417 o
-5 -4 -10 15.861 16.236 0.717 98.755 o
-5 -4 -9 1.321 1.085 0.369 373.380 o
-5 -4 -8 51.677 52.530 1.304 29.845 o
-5 -4 -7 144.027 146.684 2.860 6.202 o
-5 -4 -6 27.481 28.473 0.792 80.914 o
-5 -4 -5 0.583 0.723 0.266 715.830 o
-5 -4 -4 162.192 166.353 3.119 5.213 o
-5 -4 -3 294.611 297.975 5.330 1.785 o
-5 -4 -2 210.354 211.007 3.842 3.435 o
-5 -4 -1 164.854 168.605 3.105 5.259 o
-5 -3 -20 1.475 1.447 0.560 161.924 o
-5 -3 -19 11.481 10.804 0.819 75.609 o
-5 -3 -18 10.859 10.483 0.805 78.194 o
-5 -3 -17 11.994 12.046 0.839 71.966 o
-5 -3 -16 9.243 9.302 0.785 82.327 o
-5 -3 -15 2.349 2.941 0.601 140.596 o
-5 -3 -14 11.525 12.244 0.751 89.981 o
-5 -3 -13 10.670 11.138 0.703 102.628 o
-5 -3 -12 0.233 0.123 0.416 292.603 o
-5 -3 -11 19.996 19.655 0.798 79.537 o
-5 -3 -10 29.323 29.817 0.955 55.550 o
-5 -3 -9 3.683 3.337 0.409 302.438 o
-5 -3 -8 12.582 13.131 0.573 154.305 o
-5 -3 -7 98.722 102.057 2.075 11.781 o
-5 -3 -6 82.869 82.723 1.713 17.282 o
-5 -3 -5 91.401 95.806 1.911 13.887 o
-5 -3 -4 428.486 431.671 7.637 0.870 o
-5 -3 -3 22.952 23.293 0.621 131.479 o
-5 -3 -2 63.184 64.337 1.310 29.535 o
-5 -3 -1 20.242 20.515 0.553 165.947 o
-5 -2 -20 1.476 1.672 0.580 150.696 o
-5 -2 -19 14.803 15.513 0.928 58.865 o
-5 -2 -18 7.815 7.323 0.737 93.345 o
-5 -2 -17 0.660 0.143 0.560 161.924 o
-5 -2 -16 19.452 19.157 0.996 51.078 o
-5 -2 -15 5.424 4.975 0.635 125.885 o
-5 -2 -14 22.482 22.221 0.962 54.765 o
-5 -2 -13 22.526 22.645 0.928 58.865 o
-5 -2 -12 59.418 58.877 1.563 20.762 o
-5 -2 -11 8.111 7.937 0.560 161.924 o
-5 -2 -10 17.386 18.133 0.730 95.098 o
-5 -2 -9 43.546 44.852 1.174 36.803 o
-5 -2 -8 66.684 65.381 1.495 22.701 o
-5 -2 -7 83.117 84.804 1.768 16.231 o
-5 -2 -6 58.012 58.324 1.283 30.805 o
-5 -2 -5 22.287 23.074 0.642 123.221 o
-5 -2 -4 1.126 1.426 0.232 941.848 o
-5 -2 -3 22.874 22.467 0.594 143.847 o
-5 -2 -2 139.344 140.016 2.593 7.540 o
-5 -2 -1 366.886 358.189 6.361 1.253 o
-5 -1 -21 0.906 1.242 0.546 170.121 o
-5 -1 -20 4.289 4.033 0.642 123.221 o
-5 -1 -19 0.938 0.860 0.594 143.847 o
-5 -1 -18 0.571 0.437 0.573 154.305 o
-5 -1 -17 9.166 9.384 0.792 80.914 o
-5 -1 -16 4.339 4.750 0.669 113.367 o
-5 -1 -15 5.318 5.849 0.655 118.140 o
-5 -1 -14 14.610 14.366 0.792 80.914 o
-5 -1 -13 7.838 8.115 0.621 131.479 o
-5 -1 -12 79.737 79.747 1.925 13.691 o
-5 -1 -11 61.746 61.443 1.549 21.129 o
-5 -1 -10 85.094 84.859 1.911 13.887 o
-5 -1 -9 39.059 38.744 1.058 45.319 o
-5 -1 -8 21.291 21.368 0.689 106.732 o
-5 -1 -7 3.830 3.733 0.334 453.468 o
-5 -1 -6 174.330 179.982 3.351 4.516 o
-5 -1 -5 43.510 45.009 1.017 49.042 o
-5 -1 -4 165.754 168.598 3.105 5.259 o
-5 -1 -3 355.898 354.388 6.279 1.286 o
-5 -1 -2 486.218 486.863 8.633 0.680 o
-5 -1 -1 108.542 110.028 2.054 12.017 o
-4 -21 -3 3.767 3.590 0.621 131.479 o
-4 -21 -2 8.849 9.288 0.751 89.981 o
-4 -21 -1 4.983 4.689 0.621 131.479 o
-4 -20 -7 13.044 13.233 0.826 74.365 o
-4 -20 -6 3.893 4.654 0.621 131.479 o
-4 -20 -5 5.993 5.815 0.662 115.717 o
-4 -20 -4 0.565 0.928 0.553 165.947 o
-4 -20 -3 3.777 4.136 0.635 125.885 o
-4 -20 -2 0.689 0.710 0.566 158.046 o
-4 -20 -1 5.935 6.531 0.703 102.628 o
-4 -19 -9 5.041 4.211 0.621 131.479 o
-4 -19 -8 3.426 2.628 0.594 143.847 o
-4 -19 -7 1.088 1.235 0.573 154.305 o
-4 -19 -6 3.892 3.883 0.642 123.221 o
-4 -19 -5 2.984 3.467 0.642 123.221 o
-4 -19 -4 8.370 8.237 0.771 85.267 o
-4 -19 -3 2.393 2.471 0.642 123.221 o
-4 -19 -2 2.990 2.914 0.648 120.640 o
-4 -19 -1 1.650 1.911 0.621 131.479 o
-4 -18 -11 4.102 3.822 0.621 131.479 o
-4 -18 -10 1.988 2.668 0.580 150.696 o
-4 -18 -9 2.087 2.102 0.607 137.454 o
-4 -18 -8 4.369 3.576 0.662 115.717 o
-4 -18 -7 5.055 5.146 0.696 104.650 o
-4 -18 -6 1.007 0.990 0.607 137.454 o
-4 -18 -5 2.887 3.419 0.662 115.717 o
-4 -18 -4 2.448 2.402 0.607 137.454 o
-4 -18 -3 7.974 7.787 0.758 88.368 o
-4 -18 -2 9.299 10.387 0.805 78.194 o
-4 -18 -1 6.378 6.449 0.723 96.901 o
-4 -17 -12 1.684 2.239 0.566 158.046 o
-4 -17 -11 0.854 0.553 0.560 161.924 o
-4 -17 -10 5.323 5.119 0.682 108.878 o
-4 -17 -9 7.120 7.459 0.758 88.368 o
-4 -17 -8 10.909 11.418 0.867 67.504 o
-4 -17 -7 8.104 8.763 0.771 85.267 o
-4 -17 -6 2.048 2.136 0.614 134.417 o
-4 -17 -5 2.455 1.720 0.607 137.454 o
-4 -17 -4 0.895 0.874 0.587 147.212 o
-4 -17 -3 4.287 4.068 0.662 115.717 o
-4 -17 -2 3.968 3.924 0.669 113.367 o
-4 -17 -1 3.773 4.115 0.655 118.140 o
-4 -16 -14 1.164 1.058 0.546 170.121 o
-4 -16 -13 8.443 8.654 0.730 95.098 o
-4 -16 -12 2.495 2.450 0.614 134.417 o
-4 -16 -11 0.851 0.150 0.573 154.305 o
-4 -16 -10 1.416 1.720 0.621 131.479 o
-4 -16 -9 13.610 14.284 0.901 62.487 o
-4 -16 -8 5.940 4.825 0.689 106.732 o
-4 -16 -7 0.257 0.123 0.566 158.046 o
-4 -16 -6 18.083 18.181 0.990 51.785 o
-4 -16 -5 16.712 15.670 0.942 57.172 o
-4 -16 -4 3.193 3.672 0.642 123.221 o
-4 -16 -3 1.033 1.304 0.587 147.212 o
-4 -16 -2 3.631 3.897 0.642 123.221 o
-4 -16 -1 4.307 4.470 0.655 118.140 o
-4 -15 -15 7.096 7.432 0.696 104.650 o
-4 -15 -14 0.792 0.990 0.560 161.924 o
-4 -15 -13 0.103 0.164 0.560 161.924 o
-4 -15 -12 17.032 18.318 0.996 51.078 o
-4 -15 -11 24.157 23.716 1.133 39.511 o
-4 -15 -10 0.556 0.580 0.573 154.305 o
-4 -15 -9 14.331 14.148 0.901 62.487 o
-4 -15 -8 13.851 14.284 0.901 62.487 o
-4 -15 -7 11.816 11.766 0.839 71.966 o
-4 -15 -6 5.058 4.668 0.669 113.367 o
-4 -15 -5 2.766 2.477 0.614 134.417 o
-4 -15 -4 1.974 1.549 0.573 154.305 o
-4 -15 -3 9.121 8.749 0.730 95.098 o
-4 -15 -2 33.904 33.598 1.249 32.511 o
-4 -15 -1 31.323 31.298 1.201 35.149 o
-4 -14 -16 0.735 1.106 0.546 170.121 o
-4 -14 -15 1.498 1.843 0.573 154.305 o
-4 -14 -14 3.204 3.085 0.635 125.885 o
-4 -14 -13 1.722 1.542 0.621 131.479 o
-4 -14 -12 3.585 3.563 0.648 120.640 o
-4 -14 -11 7.726 7.732 0.758 88.368 o
-4 -14 -10 4.673 4.320 0.676 111.088 o
-4 -14 -9 4.606 5.344 0.689 106.732 o
-4 -14 -8 25.089 24.590 1.112 40.979 o
-4 -14 -7 3.661 4.129 0.655 118.140 o
-4 -14 -6 27.336 26.862 1.119 40.481 o
-4 -14 -5 4.326 5.269 0.607 137.454 o
-4 -14 -4 34.363 35.263 1.222 33.981 o
-4 -14 -3 12.729 12.080 0.751 89.981 o
-4 -14 -2 97.573 97.068 2.327 9.363 o
-4 -14 -1 10.381 10.442 0.710 100.664 o
-4 -13 -16 0.141 0.000 0.526 183.636 o
-4 -13 -15 3.140 2.703 0.614 134.417 o
-4 -13 -14 1.634 1.549 0.614 134.417 o
-4 -13 -13 0.049 0.867 0.566 158.046 o
-4 -13 -12 7.837 7.821 0.751 89.981 o
-4 -13 -11 12.101 11.472 0.839 71.966 o
-4 -13 -10 2.295 3.474 0.635 125.885 o
-4 -13 -9 7.305 7.691 0.737 93.345 o
-4 -13 -8 7.988 8.231 0.717 98.755 o
-4 -13 -7 25.918 26.125 1.051 45.909 o
-4 -13 -6 23.438 24.160 0.996 51.078 o
-4 -13 -5 110.235 109.762 2.539 7.868 o
-4 -13 -4 12.978 12.933 0.744 91.640 o
-4 -13 -3 82.787 80.750 1.993 12.770 o
-4 -13 -2 1.168 1.269 0.478 222.199 o
-4 -13 -1 23.099 23.429 0.935 58.009 o
-4 -12 -17 1.972 1.897 0.560 161.924 o
-4 -12 -16 10.536 10.155 0.792 80.914 o
-4 -12 -15 15.063 15.758 0.942 57.172 o
-4 -12 -14 24.865 26.050 1.140 39.040 o
-4 -12 -13 3.165 3.801 0.648 120.640 o
-4 -12 -12 1.898 1.754 0.601 140.596 o
-4 -12 -11 10.446 10.339 0.812 76.886 o
-4 -12 -10 16.835 16.120 0.921 59.741 o
-4 -12 -9 10.636 9.821 0.723 96.901 o
-4 -12 -8 40.489 39.686 1.297 30.160 o
-4 -12 -7 11.648 12.073 0.730 95.098 o
-4 -12 -6 3.146 2.955 0.512 193.560 o
-4 -12 -5 40.562 39.399 1.235 33.234 o
-4 -12 -4 82.428 82.818 1.993 12.770 o
-4 -12 -3 19.849 19.614 0.833 73.151 o
-4 -12 -2 59.246 59.123 1.556 20.945 o
-4 -12 -1 94.271 94.011 2.163 10.835 o
-4 -11 -18 1.661 2.109 0.553 165.947 o
-4 -11 -17 3.112 3.433 0.628 128.636 o
-4 -11 -16 10.037 9.377 0.805 78.194 o
-4 -11 -15 0.275 0.812 0.601 140.596 o
-4 -11 -14 3.435 2.730 0.635 125.885 o
-4 -11 -13 3.910 4.443 0.669 113.367 o
-4 -11 -12 6.220 5.944 0.703 102.628 o
-4 -11 -11 12.003 12.373 0.860 68.580 o
-4 -11 -10 31.299 31.380 1.160 37.674 o
-4 -11 -9 47.914 48.046 1.447 24.225 o
-4 -11 -8 26.944 26.057 1.010 49.707 o
-4 -11 -7 19.134 19.846 0.860 68.580 o
-4 -11 -6 5.894 6.408 0.560 161.924 o
-4 -11 -5 2.108 2.061 0.457 242.543 o
-4 -11 -4 20.580 21.423 0.839 71.966 o
-4 -11 -3 32.895 32.806 1.037 47.125 o
-4 -11 -2 115.679 115.509 2.491 8.172 o
-4 -11 -1 10.535 10.879 0.601 140.596 o
-4 -10 -18 0.430 0.280 0.532 178.957 o
-4 -10 -17 4.328 4.388 0.662 115.717 o
-4 -10 -16 6.408 6.463 0.751 89.981 o
-4 -10 -15 3.567 4.347 0.655 118.140 o
-4 -10 -14 19.341 18.973 1.003 50.385 o
-4 -10 -13 0.109 0.382 0.553 165.947 o
-4 -10 -12 6.956 7.514 0.717 98.755 o
-4 -10 -11 8.356 8.695 0.689 106.732 o
-4 -10 -10 3.579 3.310 0.546 170.121 o
-4 -10 -9 0.205 -0.007 0.444 257.699 o
-4 -10 -8 10.753 11.240 0.669 113.367 o
-4 -10 -7 18.776 18.679 0.798 79.537 o
-4 -10 -6 29.052 28.910 0.976 53.243 o
-4 -10 -5 11.956 11.602 0.621 131.479 o
-4 -10 -4 77.994 77.973 1.815 15.388 o
-4 -10 -3 8.230 8.510 0.532 178.957 o
-4 -10 -2 13.623 13.322 0.621 131.479 o
-4 -10 -1 35.899 35.086 1.017 49.042 o
-4 -9 -19 7.982 7.958 0.689 106.732 o
-4 -9 -18 0.473 -0.225 0.539 174.455 o
-4 -9 -17 4.183 4.757 0.689 106.732 o
-4 -9 -16 4.029 3.549 0.655 118.140 o
-4 -9 -15 7.207 7.603 0.744 91.640 o
-4 -9 -14 7.264 7.651 0.751 89.981 o
-4 -9 -13 10.316 10.285 0.792 80.914 o
-4 -9 -12 7.768 8.333 0.682 108.878 o
-4 -9 -11 1.305 1.099 0.491 210.026 o
-4 -9 -10 16.928 16.714 0.812 76.886 o
-4 -9 -9 69.851 68.691 1.747 16.613 o
-4 -9 -8 33.553 34.233 1.092 42.530 o
-4 -9 -7 51.912 51.534 1.379 26.683 o
-4 -9 -6 16.483 15.949 0.696 104.650 o
-4 -9 -5 38.847 39.379 1.112 40.979 o
-4 -9 -4 18.292 18.277 0.703 102.628 o
-4 -9 -3 16.511 17.253 0.669 113.367 o
-4 -9 -2 42.560 42.859 1.119 40.481 o
-4 -9 -1 76.532 77.945 1.727 17.010 o
-4 -8 -19 4.323 4.750 0.621 131.479 o
-4 -8 -18 2.255 2.457 0.621 131.479 o
-4 -8 -17 1.142 0.587 0.614 134.417 o
-4 -8 -16 1.071 1.945 0.601 140.596 o
-4 -8 -15 6.516 7.043 0.730 95.098 o
-4 -8 -14 6.140 5.678 0.696 104.650 o
-4 -8 -13 23.588 23.784 1.051 45.909 o
-4 -8 -12 3.164 3.030 0.546 170.121 o
-4 -8 -11 21.940 21.846 0.921 59.741 o
-4 -8 -10 29.072 29.933 1.044 46.511 o
-4 -8 -9 5.986 5.480 0.526 183.636 o
-4 -8 -8 11.016 10.483 0.601 140.596 o
-4 -8 -7 16.134 15.833 0.682 108.878 o
-4 -8 -6 26.875 26.767 0.860 68.580 o
-4 -8 -5 16.471 16.816 0.655 118.140 o
-4 -8 -4 47.428 47.514 1.194 35.552 o
-4 -8 -3 24.192 23.450 0.723 96.901 o
-4 -8 -2 39.591 40.955 1.024 48.390 o
-4 -8 -1 41.967 41.542 1.031 47.751 o
-4 -7 -20 1.573 1.870 0.560 161.924 o
-4 -7 -19 4.069 4.184 0.635 125.885 o
-4 -7 -18 3.741 3.685 0.655 118.140 o
-4 -7 -17 6.786 7.316 0.730 95.098 o
-4 -7 -16 2.437 2.511 0.621 131.479 o
-4 -7 -15 3.513 3.262 0.635 125.885 o
-4 -7 -14 1.011 1.522 0.566 158.046 o
-4 -7 -13 8.582 8.142 0.676 111.088 o
-4 -7 -12 3.462 3.433 0.539 174.455 o
-4 -7 -11 3.211 2.757 0.498 204.312 o
-4 -7 -10 27.607 28.009 0.983 52.507 o
-4 -7 -9 2.647 2.982 0.437 265.815 o
-4 -7 -8 26.953 26.207 0.880 65.427 o
-4 -7 -7 14.048 13.772 0.614 134.417 o
-4 -7 -6 13.246 13.377 0.587 147.212 o
-4 -7 -5 194.334 194.423 3.699 3.706 o
-4 -7 -4 12.188 12.182 0.505 198.827 o
-4 -7 -3 46.015 45.166 1.078 43.614 o
-4 -7 -2 6.895 7.459 0.389 335.111 o
-4 -7 -1 94.964 96.495 1.945 13.405 o
-4 -6 -20 3.916 3.754 0.601 140.596 o
-4 -6 -19 6.828 6.777 0.710 100.664 o
-4 -6 -18 5.085 4.989 0.689 106.732 o
-4 -6 -17 10.261 10.060 0.798 79.537 o
-4 -6 -16 1.367 1.495 0.587 147.212 o
-4 -6 -15 9.643 9.357 0.778 83.778 o
-4 -6 -14 7.785 8.060 0.703 102.628 o
-4 -6 -13 0.243 0.321 0.471 228.687 o
-4 -6 -12 27.985 26.965 1.010 49.707 o
-4 -6 -11 69.827 68.896 1.740 16.744 o
-4 -6 -10 29.593 29.797 0.990 51.785 o
-4 -6 -9 42.398 42.422 1.181 36.379 o
-4 -6 -8 60.032 60.529 1.467 23.554 o
-4 -6 -7 122.828 122.231 2.505 8.084 o
-4 -6 -6 108.735 110.431 2.239 10.120 o
-4 -6 -5 69.087 69.448 1.508 22.292 o
-4 -6 -4 52.253 53.997 1.215 34.364 o
-4 -6 -3 128.224 127.677 2.471 8.308 o
-4 -6 -2 156.343 157.242 2.962 5.780 o
-4 -6 -1 385.837 391.255 6.968 1.044 o
-4 -5 -20 2.141 1.897 0.566 158.046 o
-4 -5 -19 5.959 5.999 0.703 102.628 o
-4 -5 -18 7.955 7.671 0.764 86.797 o
-4 -5 -17 12.177 12.223 0.853 69.682 o
-4 -5 -16 2.405 2.355 0.614 134.417 o
-4 -5 -15 38.538 38.539 1.365 27.219 o
-4 -5 -14 65.492 64.849 1.774 16.106 o
-4 -5 -13 11.272 10.742 0.703 102.628 o
-4 -5 -12 4.722 5.241 0.546 170.121 o
-4 -5 -11 5.106 5.665 0.526 183.636 o
-4 -5 -10 69.755 69.298 1.679 17.992 o
-4 -5 -9 44.216 44.306 1.194 35.552 o
-4 -5 -8 98.914 99.955 2.129 11.185 o
-4 -5 -7 50.727 51.643 1.228 33.604 o
-4 -5 -6 185.512 189.291 3.569 3.980 o
-4 -5 -5 8.905 9.466 0.423 283.241 o
-4 -5 -4 269.168 275.972 5.009 2.021 o
-4 -5 -3 163.433 166.687 3.112 5.236 o
-4 -5 -2 288.599 305.236 5.473 1.693 o
-4 -5 -1 245.665 249.342 4.504 2.499 o
-4 -4 -20 3.851 3.412 0.621 131.479 o
-4 -4 -19 10.756 11.861 0.833 73.151 o
-4 -4 -18 5.388 5.221 0.682 108.878 o
-4 -4 -17 5.082 4.054 0.669 113.367 o
-4 -4 -16 8.497 8.108 0.758 88.368 o
-4 -4 -15 7.096 7.309 0.696 104.650 o
-4 -4 -14 0.218 0.546 0.478 222.199 o
-4 -4 -13 36.286 35.857 1.188 35.962 o
-4 -4 -12 4.060 4.668 0.519 188.500 o
-4 -4 -11 36.991 37.365 1.133 39.511 o
-4 -4 -10 1.021 1.181 0.382 347.186 o
-4 -4 -9 68.648 66.248 1.563 20.762 o
-4 -4 -8 53.564 54.891 1.317 29.230 o
-4 -4 -7 41.683 44.067 1.071 44.171 o
-4 -4 -6 69.855 71.510 1.522 21.894 o
-4 -4 -5 530.782 544.757 9.698 0.539 o
-4 -4 -4 459.231 462.594 8.244 0.746 o
-4 -4 -3 196.526 201.787 3.679 3.748 o
-4 -4 -2 101.069 103.224 1.972 13.036 o
-4 -4 -1 1368.480 1383.950 24.624 0.084 o
-4 -3 -21 1.915 1.242 0.560 161.924 o
-4 -3 -20 3.403 3.303 0.614 134.417 o
-4 -3 -19 19.139 19.587 1.024 48.390 o
-4 -3 -18 13.262 13.916 0.887 64.425 o
-4 -3 -17 1.013 0.334 0.566 158.046 o
-4 -3 -16 8.745 7.903 0.751 89.981 o
-4 -3 -15 6.867 7.084 0.676 111.088 o
-4 -3 -14 25.390 24.938 1.003 50.385 o
-4 -3 -13 1.096 1.406 0.464 235.462 o
-4 -3 -12 67.247 67.824 1.713 17.282 o
-4 -3 -11 45.313 45.337 1.263 31.812 o
-4 -3 -10 2.235 2.546 0.403 312.777 o
-4 -3 -9 214.725 215.286 4.122 2.984 o
-4 -3 -8 266.077 267.270 4.948 2.071 o
-4 -3 -7 33.269 33.687 0.874 66.454 o
-4 -3 -6 369.088 376.910 6.763 1.109 o
-4 -3 -5 317.483 319.643 5.753 1.532 o
-4 -3 -4 680.806 696.942 12.496 0.325 o
-4 -3 -3 40.216 39.693 0.880 65.427 o
-4 -3 -2 10.058 10.578 0.362 387.603 o
-4 -3 -1 749.352 752.577 13.445 0.281 o
-4 -2 -21 1.352 0.778 0.519 188.500 o
-4 -2 -20 5.274 5.364 0.676 111.088 o
-4 -2 -19 32.712 34.137 1.317 29.230 o
-4 -2 -18 3.661 4.136 0.662 115.717 o
-4 -2 -17 6.456 6.873 0.723 96.901 o
-4 -2 -16 9.059 8.804 0.771 85.267 o
-4 -2 -15 39.761 39.959 1.365 27.219 o
-4 -2 -14 55.086 54.939 1.570 20.582 o
-4 -2 -13 70.597 70.513 1.802 15.622 o
-4 -2 -12 43.459 43.214 1.263 31.812 o
-4 -2 -11 96.738 96.488 2.157 10.903 o
-4 -2 -10 29.275 28.643 0.908 61.551 o
-4 -2 -9 94.533 93.513 2.006 12.596 o
-4 -2 -8 12.595 12.407 0.512 193.560 o
-4 -2 -7 23.039 22.617 0.669 113.367 o
-4 -2 -6 263.308 267.768 4.852 2.154 o
-4 -2 -5 437.450 439.608 7.862 0.820 o
-4 -2 -4 143.755 147.093 2.730 6.805 o
-4 -2 -3 230.289 234.737 4.211 2.860 o
-4 -2 -2 505.699 510.825 9.097 0.613 o
-4 -2 -1 5.386 5.951 0.259 754.001 o
-4 -1 -21 1.866 2.116 0.546 170.121 o
-4 -1 -20 4.556 4.504 0.655 118.140 o
-4 -1 -19 3.518 3.631 0.669 113.367 o
-4 -1 -18 1.972 2.034 0.614 134.417 o
-4 -1 -17 1.316 1.829 0.601 140.596 o
-4 -1 -16 38.194 37.031 1.344 28.055 o
-4 -1 -15 23.945 23.798 1.010 49.707 o
-4 -1 -14 172.250 168.591 3.576 3.965 o
-4 -1 -13 18.536 19.061 0.846 70.810 o
-4 -1 -12 80.266 79.071 1.897 14.088 o
-4 -1 -11 36.457 35.721 1.071 44.171 o
-4 -1 -10 33.392 33.673 0.990 51.785 o
-4 -1 -9 10.525 10.797 0.526 183.636 o
-4 -1 -8 2.090 2.320 0.307 537.668 o
-4 -1 -7 113.744 114.669 2.259 9.938 o
-4 -1 -6 367.695 363.547 6.524 1.191 o
-4 -1 -5 87.222 88.667 1.754 16.484 o
-4 -1 -4 11.162 10.838 0.375 359.926 o
-4 -1 -3 97.792 96.925 1.849 14.825 o
-4 -1 -2 583.250 571.974 10.278 0.480 o
-4 -1 -1 946.903 917.906 16.495 0.186 o
-3 -21 -4 4.410 4.102 0.621 131.479 o
-3 -21 -3 3.288 3.849 0.594 143.847 o
-3 -21 -2 1.531 1.829 0.553 165.947 o
-3 -21 -1 4.218 4.108 0.614 134.417 o
-3 -20 -7 5.943 5.405 0.635 125.885 o
-3 -20 -6 3.500 3.242 0.607 137.454 o
-3 -20 -5 0.099 -0.635 0.532 178.957 o
-3 -20 -4 4.999 5.364 0.669 113.367 o
-3 -20 -3 2.211 1.761 0.601 140.596 o
-3 -20 -2 1.639 1.815 0.587 147.212 o
-3 -20 -1 5.375 4.757 0.669 113.367 o
-3 -19 -9 3.134 2.730 0.587 147.212 o
-3 -19 -8 5.358 4.798 0.662 115.717 o
-3 -19 -7 1.903 2.034 0.594 143.847 o
-3 -19 -6 8.094 8.667 0.764 86.797 o
-3 -19 -5 1.279 1.577 0.614 134.417 o
-3 -19 -4 9.145 7.917 0.771 85.267 o
-3 -19 -3 1.071 1.433 0.607 137.454 o
-3 -19 -2 0.710 0.758 0.587 147.212 o
-3 -19 -1 2.416 1.918 0.635 125.885 o
-3 -18 -11 0.614 0.177 0.526 183.636 o
-3 -18 -10 4.416 4.648 0.642 123.221 o
-3 -18 -9 1.735 1.399 0.594 143.847 o
-3 -18 -8 7.159 7.500 0.751 89.981 o
-3 -18 -7 1.711 2.136 0.621 131.479 o
-3 -18 -6 9.778 9.302 0.812 76.886 o
-3 -18 -5 8.821 8.053 0.758 88.368 o
-3 -18 -4 3.248 2.907 0.635 125.885 o
-3 -18 -3 2.055 2.764 0.621 131.479 o
-3 -18 -2 0.576 0.737 0.573 154.305 o
-3 -18 -1 1.832 1.604 0.601 140.596 o
-3 -17 -13 2.826 3.010 0.594 143.847 o
-3 -17 -12 1.955 2.737 0.587 147.212 o
-3 -17 -11 11.399 11.193 0.805 78.194 o
-3 -17 -10 5.680 5.890 0.717 98.755 o
-3 -17 -9 18.911 19.109 1.024 48.390 o
-3 -17 -8 9.996 9.568 0.798 79.537 o
-3 -17 -7 1.485 1.611 0.601 140.596 o
-3 -17 -6 9.928 10.176 0.812 76.886 o
-3 -17 -5 1.411 1.310 0.594 143.847 o
-3 -17 -4 4.344 4.102 0.662 115.717 o
-3 -17 -3 2.466 2.600 0.621 131.479 o
-3 -17 -2 9.738 10.333 0.812 76.886 o
-3 -17 -1 13.675 13.356 0.887 64.425 o
-3 -16 -14 2.813 2.273 0.573 154.305 o
-3 -16 -13 3.206 3.228 0.607 137.454 o
-3 -16 -12 3.820 3.412 0.648 120.640 o
-3 -16 -11 0.604 0.485 0.580 150.696 o
-3 -16 -10 1.416 1.454 0.628 128.636 o
-3 -16 -9 11.129 10.681 0.833 73.151 o
-3 -16 -8 4.848 4.518 0.696 104.650 o
-3 -16 -7 44.316 44.218 1.501 22.495 o
-3 -16 -6 3.954 4.136 0.662 115.717 o
-3 -16 -5 3.296 2.689 0.628 128.636 o
-3 -16 -4 8.848 9.336 0.778 83.778 o
-3 -16 -3 3.507 3.317 0.635 125.885 o
-3 -16 -2 13.968 14.339 0.887 64.425 o
-3 -16 -1 3.999 3.992 0.642 123.221 o
-3 -15 -15 3.306 3.535 0.594 143.847 o
-3 -15 -14 3.564 3.194 0.607 137.454 o
-3 -15 -13 25.474 25.777 1.133 39.511 o
-3 -15 -12 6.856 6.477 0.744 91.640 o
-3 -15 -11 1.263 1.815 0.601 140.596 o
-3 -15 -10 36.791 38.137 1.379 26.683 o
-3 -15 -9 2.093 2.157 0.628 128.636 o
-3 -15 -8 13.446 12.947 0.867 67.504 o
-3 -15 -7 2.249 1.829 0.607 137.454 o
-3 -15 -6 12.906 12.257 0.846 70.810 o
-3 -15 -5 19.384 19.218 0.976 53.243 o
-3 -15 -4 2.190 2.095 0.573 154.305 o
-3 -15 -3 13.530 13.916 0.839 71.966 o
-3 -15 -2 0.480 0.928 0.505 198.827 o
-3 -15 -1 20.675 21.123 0.955 55.550 o
-3 -14 -16 2.937 3.139 0.580 150.696 o
-3 -14 -15 4.412 4.300 0.648 120.640 o
-3 -14 -14 0.132 0.082 0.560 161.924 o
-3 -14 -13 8.572 8.497 0.792 80.914 o
-3 -14 -12 3.245 2.730 0.621 131.479 o
-3 -14 -11 1.792 1.474 0.601 140.596 o
-3 -14 -10 9.224 8.906 0.785 82.327 o
-3 -14 -9 25.297 25.722 1.140 39.040 o
-3 -14 -8 35.507 36.239 1.331 28.633 o
-3 -14 -7 8.703 7.760 0.710 100.664 o
-3 -14 -6 5.207 5.624 0.621 131.479 o
-3 -14 -5 42.568 43.910 1.385 26.421 o
-3 -14 -4 2.866 2.655 0.532 178.957 o
-3 -14 -3 11.195 10.531 0.703 102.628 o
-3 -14 -2 16.419 15.990 0.812 76.886 o
-3 -14 -1 21.942 21.587 0.928 58.865 o
-3 -13 -17 2.881 3.337 0.601 140.596 o
-3 -13 -16 1.235 0.621 0.553 165.947 o
-3 -13 -15 8.982 8.476 0.771 85.267 o
-3 -13 -14 1.596 1.276 0.614 134.417 o
-3 -13 -13 16.317 17.314 0.962 54.765 o
-3 -13 -12 0.867 0.819 0.580 150.696 o
-3 -13 -11 17.398 17.069 0.962 54.765 o
-3 -13 -10 15.003 14.448 0.901 62.487 o
-3 -13 -9 8.288 8.033 0.730 95.098 o
-3 -13 -8 12.298 11.834 0.764 86.797 o
-3 -13 -7 5.136 4.832 0.587 147.212 o
-3 -13 -6 51.062 51.138 1.495 22.701 o
-3 -13 -5 9.284 9.466 0.669 113.367 o
-3 -13 -4 18.765 18.741 0.853 69.682 o
-3 -13 -3 43.412 43.951 1.317 29.230 o
-3 -13 -2 31.202 32.063 1.092 42.530 o
-3 -13 -1 59.251 59.437 1.590 20.055 o
-3 -12 -17 3.537 3.563 0.607 137.454 o
-3 -12 -16 4.400 4.341 0.662 115.717 o
-3 -12 -15 8.024 8.203 0.785 82.327 o
-3 -12 -14 8.215 7.951 0.758 88.368 o
-3 -12 -13 14.044 14.291 0.901 62.487 o
-3 -12 -12 18.991 19.184 1.003 50.385 o
-3 -12 -11 0.912 1.331 0.580 150.696 o
-3 -12 -10 8.564 8.429 0.723 96.901 o
-3 -12 -9 23.373 23.422 0.996 51.078 o
-3 -12 -8 13.062 12.933 0.758 88.368 o
-3 -12 -7 13.656 14.059 0.764 86.797 o
-3 -12 -6 1.972 2.136 0.478 222.199 o
-3 -12 -5 48.835 48.954 1.399 25.908 o
-3 -12 -4 18.299 18.543 0.812 76.886 o
-3 -12 -3 124.047 123.705 2.689 7.014 o
-3 -12 -2 7.968 7.794 0.573 154.305 o
-3 -12 -1 21.041 21.123 0.833 73.151 o
-3 -11 -18 2.527 2.682 0.580 150.696 o
-3 -11 -17 2.901 3.733 0.635 125.885 o
-3 -11 -16 5.504 5.692 0.710 100.664 o
-3 -11 -15 1.619 1.597 0.601 140.596 o
-3 -11 -14 0.931 1.044 0.580 150.696 o
-3 -11 -13 8.104 8.456 0.764 86.797 o
-3 -11 -12 3.016 2.921 0.614 134.417 o
-3 -11 -11 3.333 3.085 0.594 143.847 o
-3 -11 -10 1.102 1.024 0.505 198.827 o
-3 -11 -9 15.356 14.598 0.792 80.914 o
-3 -11 -8 93.022 92.489 2.204 10.436 o
-3 -11 -7 98.403 98.078 2.273 9.819 o
-3 -11 -6 13.720 13.608 0.703 102.628 o
-3 -11 -5 4.948 5.091 0.498 204.312 o
-3 -11 -4 53.661 53.062 1.406 25.657 o
-3 -11 -3 9.053 9.910 0.587 147.212 o
-3 -11 -2 16.724 16.837 0.710 100.664 o
-3 -11 -1 29.593 29.886 0.955 55.550 o
-3 -10 -18 4.931 5.828 0.662 115.717 o
-3 -10 -17 1.445 1.037 0.587 147.212 o
-3 -10 -16 1.525 1.918 0.628 128.636 o
-3 -10 -15 8.476 7.773 0.751 89.981 o
-3 -10 -14 6.787 7.459 0.744 91.640 o
-3 -10 -13 10.450 10.585 0.805 78.194 o
-3 -10 -12 26.326 26.262 1.106 41.487 o
-3 -10 -11 1.123 1.099 0.498 204.312 o
-3 -10 -10 15.692 15.983 0.812 76.886 o
-3 -10 -9 15.707 15.690 0.785 82.327 o
-3 -10 -8 30.102 30.500 1.044 46.511 o
-3 -10 -7 7.132 6.586 0.546 170.121 o
-3 -10 -6 0.544 0.464 0.382 347.186 o
-3 -10 -5 16.755 17.178 0.717 98.755 o
-3 -10 -4 8.919 8.975 0.539 174.455 o
-3 -10 -3 52.651 53.697 1.358 27.494 o
-3 -10 -2 162.713 163.111 3.249 4.805 o
-3 -10 -1 57.628 57.184 1.399 25.908 o
-3 -9 -19 0.475 0.205 0.519 188.500 o
-3 -9 -18 5.046 4.880 0.655 118.140 o
-3 -9 -17 0.206 -0.218 0.566 158.046 o
-3 -9 -16 1.552 1.624 0.601 140.596 o
-3 -9 -15 2.083 2.675 0.607 137.454 o
-3 -9 -14 6.040 6.033 0.696 104.650 o
-3 -9 -13 20.804 19.819 0.996 51.078 o
-3 -9 -12 21.965 22.713 0.976 53.243 o
-3 -9 -11 7.151 7.514 0.628 128.636 o
-3 -9 -10 2.138 2.286 0.485 215.984 o
-3 -9 -9 65.949 64.896 1.665 18.288 o
-3 -9 -8 1.762 1.877 0.430 274.320 o
-3 -9 -7 45.564 43.153 1.215 34.364 o
-3 -9 -6 5.781 5.965 0.471 228.687 o
-3 -9 -5 44.815 45.828 1.201 35.149 o
-3 -9 -4 15.746 15.874 0.635 125.885 o
-3 -9 -3 32.087 32.172 0.921 59.741 o
-3 -9 -2 143.123 143.920 2.853 6.231 o
-3 -9 -1 12.613 13.424 0.546 170.121 o
-3 -8 -19 4.819 4.934 0.648 120.640 o
-3 -8 -18 1.832 2.000 0.601 140.596 o
-3 -8 -17 4.395 4.743 0.662 115.717 o
-3 -8 -16 1.496 1.338 0.587 147.212 o
-3 -8 -15 9.267 9.650 0.792 80.914 o
-3 -8 -14 1.086 1.522 0.573 154.305 o
-3 -8 -13 1.677 1.911 0.532 178.957 o
-3 -8 -12 24.232 24.228 0.990 51.785 o
-3 -8 -11 12.114 11.909 0.703 102.628 o
-3 -8 -10 17.068 17.096 0.785 82.327 o
-3 -8 -9 15.199 14.967 0.710 100.664 o
-3 -8 -8 35.140 34.397 1.044 46.511 o
-3 -8 -7 106.507 106.050 2.273 9.819 o
-3 -8 -6 83.796 84.831 1.877 14.397 o
-3 -8 -5 3.270 3.242 0.369 373.380 o
-3 -8 -4 104.035 102.132 2.102 11.477 o
-3 -8 -3 14.185 14.475 0.546 170.121 o
-3 -8 -2 56.909 57.853 1.304 29.845 o
-3 -8 -1 7.814 7.930 0.403 312.777 o
-3 -7 -20 1.926 1.672 0.546 170.121 o
-3 -7 -19 0.537 0.771 0.553 165.947 o
-3 -7 -18 1.598 1.085 0.580 150.696 o
-3 -7 -17 0.211 0.717 0.560 161.924 o
-3 -7 -16 6.829 6.968 0.730 95.098 o
-3 -7 -15 9.831 8.770 0.771 85.267 o
-3 -7 -14 60.834 58.276 1.720 17.145 o
-3 -7 -13 2.097 2.006 0.519 188.500 o
-3 -7 -12 15.757 16.004 0.798 79.537 o
-3 -7 -11 14.129 14.155 0.730 95.098 o
-3 -7 -10 22.401 23.532 0.880 65.427 o
-3 -7 -9 10.925 11.165 0.607 137.454 o
-3 -7 -8 1.641 1.549 0.375 359.926 o
-3 -7 -7 22.180 21.778 0.751 89.981 o
-3 -7 -6 2.140 2.587 0.341 435.511 o
-3 -7 -5 10.347 10.599 0.478 222.199 o
-3 -7 -4 149.428 153.673 2.948 5.834 o
-3 -7 -3 10.406 10.729 0.444 257.699 o
-3 -7 -2 163.992 164.189 3.098 5.282 o
-3 -7 -1 273.364 274.955 4.996 2.032 o
-3 -6 -20 0.910 1.167 0.539 174.455 o
-3 -6 -19 0.263 0.280 0.546 170.121 o
-3 -6 -18 0.515 0.307 0.573 154.305 o
-3 -6 -17 7.327 6.941 0.730 95.098 o
-3 -6 -16 1.014 1.297 0.587 147.212 o
-3 -6 -15 4.117 4.272 0.648 120.640 o
-3 -6 -14 5.032 5.200 0.607 137.454 o
-3 -6 -13 15.588 16.059 0.812 76.886 o
-3 -6 -12 8.930 8.777 0.628 128.636 o
-3 -6 -11 19.784 19.341 0.812 76.886 o
-3 -6 -10 79.655 79.379 1.870 14.502 o
-3 -6 -9 19.133 18.393 0.730 95.098 o
-3 -6 -8 9.972 10.087 0.532 178.957 o
-3 -6 -7 40.744 41.460 1.078 43.614 o
-3 -6 -6 195.332 198.613 3.740 3.626 o
-3 -6 -5 189.837 191.427 3.590 3.935 o
-3 -6 -4 172.441 173.253 3.249 4.805 o
-3 -6 -3 109.590 112.362 2.184 10.633 o
-3 -6 -2 105.197 106.589 2.075 11.781 o
-3 -6 -1 74.171 74.485 1.515 22.092 o
-3 -5 -20 1.609 1.126 0.560 161.924 o
-3 -5 -19 0.624 0.532 0.573 154.305 o
-3 -5 -18 2.338 1.542 0.587 147.212 o
-3 -5 -17 0.512 0.246 0.560 161.924 o
-3 -5 -16 65.210 66.391 1.897 14.088 o
-3 -5 -15 3.117 2.764 0.594 143.847 o
-3 -5 -14 9.561 9.220 0.689 106.732 o
-3 -5 -13 6.360 6.586 0.601 140.596 o
-3 -5 -12 3.866 4.156 0.505 198.827 o
-3 -5 -11 40.029 38.846 1.160 37.674 o
-3 -5 -10 77.191 76.178 1.781 15.983 o
-3 -5 -9 11.106 10.967 0.560 161.924 o
-3 -5 -8 134.325 133.737 2.689 7.014 o
-3 -5 -7 185.442 186.540 3.535 4.058 o
-3 -5 -6 59.004 59.812 1.317 29.230 o
-3 -5 -5 180.326 184.548 3.433 4.303 o
-3 -5 -4 254.059 252.413 4.579 2.418 o
-3 -5 -3 256.807 256.276 4.614 2.383 o
-3 -5 -2 307.735 312.600 5.569 1.635 o
-3 -5 -1 138.747 142.459 2.648 7.232 o
-3 -4 -21 2.191 2.047 0.560 161.924 o
-3 -4 -20 2.509 2.300 0.594 143.847 o
-3 -4 -19 3.939 4.470 0.669 113.367 o
-3 -4 -18 5.307 4.559 0.669 113.367 o
-3 -4 -17 1.889 2.177 0.607 137.454 o
-3 -4 -16 37.366 37.898 1.365 27.219 o
-3 -4 -15 15.440 15.752 0.880 65.427 o
-3 -4 -14 6.556 6.825 0.621 131.479 o
-3 -4 -13 21.301 21.505 0.901 62.487 o
-3 -4 -12 53.726 52.626 1.440 24.455 o
-3 -4 -11 79.542 79.392 1.870 14.502 o
-3 -4 -10 1.506 2.027 0.389 335.111 o
-3 -4 -9 10.177 10.483 0.532 178.957 o
-3 -4 -8 0.903 1.351 0.307 537.668 o
-3 -4 -7 195.635 197.344 3.699 3.706 o
-3 -4 -6 311.063 313.494 5.658 1.584 o
-3 -4 -5 215.041 217.259 3.986 3.192 o
-3 -4 -4 119.844 122.190 2.327 9.363 o
-3 -4 -3 801.908 808.048 14.441 0.243 o
-3 -4 -2 97.392 98.904 1.884 14.293 o
-3 -4 -1 588.979 588.940 10.524 0.458 o
-3 -3 -21 2.411 1.986 0.546 170.121 o
-3 -3 -20 13.679 14.011 0.867 67.504 o
-3 -3 -19 0.869 0.416 0.587 147.212 o
-3 -3 -18 3.301 3.358 0.642 123.221 o
-3 -3 -17 6.314 6.613 0.723 96.901 o
-3 -3 -16 15.422 15.246 0.908 61.551 o
-3 -3 -15 52.285 52.011 1.556 20.945 o
-3 -3 -14 4.468 4.327 0.560 161.924 o
-3 -3 -13 101.397 100.399 2.327 9.363 o
-3 -3 -12 7.939 7.828 0.573 154.305 o
-3 -3 -11 154.059 151.229 3.105 5.259 o
-3 -3 -10 43.337 43.603 1.174 36.803 o
-3 -3 -9 3.544 3.890 0.375 359.926 o
-3 -3 -8 5.945 5.692 0.382 347.186 o
-3 -3 -7 37.398 36.847 0.915 60.636 o
-3 -3 -6 784.617 789.731 14.120 0.254 o
-3 -3 -5 136.193 136.024 2.566 7.701 o
-3 -3 -4 1.265 1.044 0.198 1294.620 o
-3 -3 -3 672.738 692.403 12.353 0.332 o
-3 -3 -2 1023.800 1025.890 18.304 0.151 o
-3 -3 -1 316.569 316.053 5.651 1.588 o
-3 -2 -21 2.760 3.092 0.573 154.305 o
-3 -2 -20 10.553 11.302 0.812 76.886 o
-3 -2 -19 9.806 9.677 0.819 75.609 o
-3 -2 -18 24.407 24.132 1.099 42.004 o
-3 -2 -17 57.054 56.359 1.720 17.145 o
-3 -2 -16 45.336 46.019 1.508 22.292 o
-3 -2 -15 8.152 8.190 0.676 111.088 o
-3 -2 -14 84.602 83.965 2.082 11.704 o
-3 -2 -13 11.786 11.616 0.682 108.878 o
-3 -2 -12 66.092 66.070 1.658 18.439 o
-3 -2 -11 140.400 138.631 2.880 6.114 o
-3 -2 -10 57.206 55.833 1.379 26.683 o
-3 -2 -9 195.972 192.710 3.706 3.693 o
-3 -2 -8 295.066 295.067 5.398 1.740 o
-3 -2 -7 20.270 20.119 0.607 137.454 o
-3 -2 -6 291.732 294.624 5.316 1.794 o
-3 -2 -5 194.721 194.989 3.569 3.980 o
-3 -2 -4 1.282 1.338 0.191 1388.750 o
-3 -2 -3 365.910 363.506 6.504 1.199 o
-3 -2 -2 17.356 17.622 0.444 257.699 o
-3 -2 -1 1026.000 1001.960 17.669 0.162 o
-3 -1 -21 6.978 7.418 0.682 108.878 o
-3 -1 -20 7.097 6.736 0.717 98.755 o
-3 -1 -19 4.617 4.579 0.703 102.628 o
-3 -1 -18 4.289 3.624 0.662 115.717 o
-3 -1 -17 29.557 29.210 1.208 34.753 o
-3 -1 -16 38.617 38.143 1.365 27.219 o
-3 -1 -15 1.599 1.713 0.519 188.500 o
-3 -1 -14 62.237 61.921 1.679 17.992 o
-3 -1 -13 135.389 132.100 2.866 6.172 o
-3 -1 -12 206.988 205.541 4.081 3.045 o
-3 -1 -11 156.921 155.467 3.153 5.101 o
-3 -1 -10 24.883 24.549 0.805 78.194 o
-3 -1 -9 57.734 58.133 1.338 28.342 o
-3 -1 -8 312.967 313.242 5.692 1.565 o
-3 -1 -7 61.272 60.849 1.310 29.535 o
-3 -1 -6 96.612 96.317 1.890 14.190 o
-3 -1 -5 50.881 52.516 1.099 42.004 o
-3 -1 -4 138.024 135.860 2.505 8.084 o
-3 -1 -3 127.080 129.868 2.375 8.990 o
-3 -1 -2 3.176 3.876 0.212 1132.960 o
-3 -1 -1 3723.850 3344.530 58.945 0.015 o
-2 -21 -4 0.068 -0.457 0.498 204.312 o
-2 -21 -3 0.131 -0.362 0.512 193.560 o
-2 -21 -2 2.762 3.057 0.580 150.696 o
-2 -21 -1 0.242 -0.055 0.519 188.500 o
-2 -20 -8 0.285 0.423 0.539 174.455 o
-2 -20 -7 1.635 1.925 0.553 165.947 o
-2 -20 -6 0.327 1.133 0.546 170.121 o
-2 -20 -5 1.426 1.617 0.573 154.305 o
-2 -20 -4 10.118 10.101 0.778 83.778 o
-2 -20 -3 0.252 0.648 0.566 158.046 o
-2 -20 -2 6.186 6.545 0.717 98.755 o
-2 -20 -1 3.852 4.300 0.662 115.717 o
-2 -19 -10 2.652 2.307 0.587 147.212 o
-2 -19 -9 3.563 3.590 0.607 137.454 o
-2 -19 -8 5.218 5.835 0.676 111.088 o
-2 -19 -7 2.688 2.430 0.607 137.454 o
-2 -19 -6 1.972 1.344 0.594 143.847 o
-2 -19 -5 0.400 0.955 0.587 147.212 o
-2 -19 -4 1.868 1.925 0.621 131.479 o
-2 -19 -3 1.930 1.611 0.614 134.417 o
-2 -19 -2 7.484 8.285 0.778 83.778 o
-2 -19 -1 3.926 4.156 0.682 108.878 o
-2 -18 -11 0.034 -0.007 0.519 188.500 o
-2 -18 -10 6.428 6.354 0.696 104.650 o
-2 -18 -9 1.293 0.771 0.573 154.305 o
-2 -18 -8 0.557 0.464 0.580 150.696 o
-2 -18 -7 6.365 6.299 0.737 93.345 o
-2 -18 -6 3.382 3.262 0.669 113.367 o
-2 -18 -5 0.416 1.071 0.573 154.305 o
-2 -18 -4 0.415 0.191 0.566 158.046 o
-2 -18 -3 1.629 1.754 0.601 140.596 o
-2 -18 -2 1.772 2.962 0.621 131.479 o
-2 -18 -1 7.264 6.927 0.730 95.098 o
-2 -17 -13 3.525 3.474 0.587 147.212 o
-2 -17 -12 0.001 0.007 0.532 178.957 o
-2 -17 -11 0.984 0.983 0.560 161.924 o
-2 -17 -10 9.977 10.032 0.805 78.194 o
-2 -17 -9 3.706 4.334 0.689 106.732 o
-2 -17 -8 7.244 7.132 0.744 91.640 o
-2 -17 -7 4.192 4.770 0.682 108.878 o
-2 -17 -6 1.122 1.720 0.601 140.596 o
-2 -17 -5 7.052 6.913 0.730 95.098 o
-2 -17 -4 6.192 5.890 0.710 100.664 o
-2 -17 -3 1.957 1.488 0.601 140.596 o
-2 -17 -2 12.110 13.117 0.874 66.454 o
-2 -17 -1 16.160 15.840 0.935 58.009 o
-2 -16 -14 1.846 2.122 0.553 165.947 o
-2 -16 -13 3.027 2.491 0.607 137.454 o
-2 -16 -12 10.646 11.117 0.819 75.609 o
-2 -16 -11 6.093 6.879 0.744 91.640 o
-2 -16 -10 4.230 4.149 0.655 118.140 o
-2 -16 -9 1.778 1.795 0.601 140.596 o
-2 -16 -8 1.524 1.467 0.601 140.596 o
-2 -16 -7 7.967 7.869 0.758 88.368 o
-2 -16 -6 1.256 1.945 0.587 147.212 o
-2 -16 -5 11.795 12.073 0.846 70.810 o
-2 -16 -4 14.981 14.775 0.894 63.445 o
-2 -16 -3 22.311 23.293 1.071 44.171 o
-2 -16 -2 4.655 4.306 0.655 118.140 o
-2 -16 -1 4.288 4.470 0.642 123.221 o
-2 -15 -15 5.373 5.064 0.635 125.885 o
-2 -15 -14 0.442 0.259 0.553 165.947 o
-2 -15 -13 0.348 0.273 0.566 158.046 o
-2 -15 -12 4.831 4.504 0.696 104.650 o
-2 -15 -11 2.065 2.082 0.614 134.417 o
-2 -15 -10 8.155 7.951 0.764 86.797 o
-2 -15 -9 10.212 9.957 0.812 76.886 o
-2 -15 -8 1.675 1.720 0.607 137.454 o
-2 -15 -7 1.661 0.976 0.580 150.696 o
-2 -15 -6 16.750 16.755 0.928 58.865 o
-2 -15 -5 1.477 1.788 0.566 158.046 o
-2 -15 -4 5.790 5.726 0.655 118.140 o
-2 -15 -3 2.135 2.430 0.539 174.455 o
-2 -15 -2 4.543 4.381 0.587 147.212 o
-2 -15 -1 7.475 7.384 0.655 118.140 o
-2 -14 -16 0.861 0.942 0.532 178.957 o
-2 -14 -15 6.319 6.088 0.696 104.650 o
-2 -14 -14 3.305 2.703 0.642 123.221 o
-2 -14 -13 3.204 3.542 0.655 118.140 o
-2 -14 -12 1.546 1.454 0.601 140.596 o
-2 -14 -11 20.914 21.334 1.051 45.909 o
-2 -14 -10 5.973 6.122 0.717 98.755 o
-2 -14 -9 4.196 4.757 0.669 113.367 o
-2 -14 -8 2.293 2.443 0.594 143.847 o
-2 -14 -7 23.654 23.381 1.051 45.909 o
-2 -14 -6 0.807 0.737 0.505 198.827 o
-2 -14 -5 14.020 14.796 0.812 76.886 o
-2 -14 -4 16.447 17.389 0.860 68.580 o
-2 -14 -3 9.961 10.053 0.689 106.732 o
-2 -14 -2 8.224 7.903 0.635 125.885 o
-2 -14 -1 12.372 12.653 0.737 93.345 o
-2 -13 -17 8.309 8.599 0.689 106.732 o
-2 -13 -16 2.903 3.071 0.607 137.454 o
-2 -13 -15 17.581 17.881 0.976 53.243 o
-2 -13 -14 5.938 6.333 0.737 93.345 o
-2 -13 -13 11.422 10.947 0.833 73.151 o
-2 -13 -12 16.871 15.943 0.935 58.009 o
-2 -13 -11 1.445 2.805 0.614 134.417 o
-2 -13 -10 0.140 0.225 0.546 170.121 o
-2 -13 -9 11.352 12.735 0.826 74.365 o
-2 -13 -8 4.353 4.177 0.580 150.696 o
-2 -13 -7 1.264 0.955 0.498 204.312 o
-2 -13 -6 6.665 6.340 0.601 140.596 o
-2 -13 -5 41.667 41.563 1.297 30.160 o
-2 -13 -4 33.989 33.728 1.140 39.040 o
-2 -13 -3 21.607 21.163 0.887 64.425 o
-2 -13 -2 23.981 24.364 0.942 57.172 o
-2 -13 -1 41.972 42.880 1.283 30.805 o
-2 -12 -17 2.211 2.696 0.594 143.847 o
-2 -12 -16 4.761 4.682 0.676 111.088 o
-2 -12 -15 6.303 6.443 0.751 89.981 o
-2 -12 -14 3.306 2.907 0.628 128.636 o
-2 -12 -13 2.000 2.041 0.614 134.417 o
-2 -12 -12 6.545 6.777 0.717 98.755 o
-2 -12 -11 6.220 6.818 0.710 100.664 o
-2 -12 -10 28.620 29.360 1.174 36.803 o
-2 -12 -9 12.547 11.971 0.764 86.797 o
-2 -12 -8 5.831 5.549 0.594 143.847 o
-2 -12 -7 52.172 51.991 1.488 22.910 o
-2 -12 -6 1.439 1.931 0.478 222.199 o
-2 -12 -5 53.319 51.670 1.440 24.455 o
-2 -12 -4 9.454 9.575 0.621 131.479 o
-2 -12 -3 81.647 79.931 1.918 13.789 o
-2 -12 -2 10.292 10.421 0.614 134.417 o
-2 -12 -1 15.837 16.291 0.730 95.098 o
-2 -11 -18 2.943 3.679 0.594 143.847 o
-2 -11 -17 13.819 13.015 0.846 70.810 o
-2 -11 -16 5.280 5.023 0.696 104.650 o
-2 -11 -15 1.309 1.358 0.587 147.212 o
-2 -11 -14 8.165 8.244 0.764 86.797 o
-2 -11 -13 1.620 1.413 0.580 150.696 o
-2 -11 -12 5.356 5.262 0.676 111.088 o
-2 -11 -11 19.105 18.386 0.949 56.352 o
-2 -11 -10 41.500 41.761 1.344 28.055 o
-2 -11 -9 24.711 25.422 1.003 50.385 o
-2 -11 -8 43.184 42.416 1.304 29.845 o
-2 -11 -7 13.519 13.363 0.717 98.755 o
-2 -11 -6 91.536 90.557 2.116 11.330 o
-2 -11 -5 70.773 69.162 1.706 17.420 o
-2 -11 -4 52.108 52.974 1.406 25.657 o
-2 -11 -3 21.989 22.597 0.833 73.151 o
-2 -11 -2 188.488 188.247 3.754 3.599 o
-2 -11 -1 19.649 20.051 0.764 86.797 o
-2 -10 -19 2.448 2.559 0.587 147.212 o
-2 -10 -18 10.013 9.916 0.778 83.778 o
-2 -10 -17 3.249 3.501 0.655 118.140 o
-2 -10 -16 5.962 6.074 0.696 104.650 o
-2 -10 -15 2.117 2.109 0.614 134.417 o
-2 -10 -14 7.756 7.698 0.744 91.640 o
-2 -10 -13 5.142 5.296 0.676 111.088 o
-2 -10 -12 59.175 59.587 1.747 16.613 o
-2 -10 -11 0.785 1.024 0.485 215.984 o
-2 -10 -10 44.998 44.429 1.358 27.494 o
-2 -10 -9 32.881 33.216 1.119 40.481 o
-2 -10 -8 0.578 0.382 0.423 283.241 o
-2 -10 -7 63.629 62.897 1.604 19.715 o
-2 -10 -6 15.435 15.485 0.703 102.628 o
-2 -10 -5 43.256 42.225 1.181 36.379 o
-2 -10 -4 167.547 168.223 3.371 4.462 o
-2 -10 -3 402.560 399.868 7.384 0.930 o
-2 -10 -2 28.878 29.169 0.901 62.487 o
-2 -10 -1 21.257 21.573 0.751 89.981 o
-2 -9 -19 1.057 0.928 0.546 170.121 o
-2 -9 -18 6.330 6.688 0.723 96.901 o
-2 -9 -17 23.861 24.644 1.133 39.511 o
-2 -9 -16 25.942 26.937 1.160 37.674 o
-2 -9 -15 5.030 5.432 0.696 104.650 o
-2 -9 -14 20.960 19.676 1.003 50.385 o
-2 -9 -13 17.957 18.550 0.949 56.352 o
-2 -9 -12 18.488 18.318 0.894 63.445 o
-2 -9 -11 9.501 9.527 0.676 111.088 o
-2 -9 -10 7.138 8.074 0.614 134.417 o
-2 -9 -9 119.011 119.317 2.628 7.345 o
-2 -9 -8 63.505 62.351 1.583 20.229 o
-2 -9 -7 69.535 69.517 1.679 17.992 o
-2 -9 -6 78.397 78.812 1.809 15.504 o
-2 -9 -5 134.746 137.239 2.812 6.414 o
-2 -9 -4 100.718 100.023 2.136 11.114 o
-2 -9 -3 175.013 175.478 3.406 4.373 o
-2 -9 -2 61.724 61.955 1.413 25.410 o
-2 -9 -1 53.103 53.506 1.256 32.159 o
-2 -8 -20 1.099 0.867 0.546 170.121 o
-2 -8 -19 25.850 24.897 1.085 43.067 o
-2 -8 -18 7.841 8.012 0.758 88.368 o
-2 -8 -17 12.969 12.803 0.860 68.580 o
-2 -8 -16 9.079 8.667 0.778 83.778 o
-2 -8 -15 10.178 10.087 0.792 80.914 o
-2 -8 -14 1.616 1.665 0.566 158.046 o
-2 -8 -13 5.577 5.658 0.614 134.417 o
-2 -8 -12 11.552 11.431 0.717 98.755 o
-2 -8 -11 150.815 150.137 3.228 4.867 o
-2 -8 -10 195.243 189.837 3.870 3.387 o
-2 -8 -9 73.184 72.799 1.768 16.231 o
-2 -8 -8 44.205 44.218 1.215 34.364 o
-2 -8 -7 14.711 14.700 0.635 125.885 o
-2 -8 -6 38.522 39.297 1.065 44.739 o
-2 -8 -5 27.266 27.367 0.805 78.194 o
-2 -8 -4 24.137 24.289 0.730 95.098 o
-2 -8 -3 181.054 179.218 3.419 4.338 o
-2 -8 -2 324.017 327.014 5.985 1.416 o
-2 -8 -1 11.254 11.411 0.471 228.687 o
-2 -7 -20 4.019 3.747 0.601 140.596 o
-2 -7 -19 4.021 3.010 0.635 125.885 o
-2 -7 -18 9.976 10.121 0.826 74.365 o
-2 -7 -17 1.533 2.082 0.607 137.454 o
-2 -7 -16 29.015 28.671 1.194 35.552 o
-2 -7 -15 8.550 8.108 0.751 89.981 o
-2 -7 -14 31.447 31.537 1.208 34.753 o
-2 -7 -13 5.024 5.282 0.594 143.847 o
-2 -7 -12 7.895 7.896 0.621 131.479 o
-2 -7 -11 42.248 42.368 1.269 31.471 o
-2 -7 -10 48.286 46.886 1.317 29.230 o
-2 -7 -9 131.204 131.069 2.757 6.671 o
-2 -7 -8 66.212 64.330 1.542 21.317 o
-2 -7 -7 91.261 91.970 1.993 12.770 o
-2 -7 -6 100.121 99.436 2.068 11.859 o
-2 -7 -5 330.885 332.781 6.094 1.365 o
-2 -7 -4 200.554 203.179 3.822 3.472 o
-2 -7 -3 488.484 493.851 8.913 0.638 o
-2 -7 -2 342.523 340.418 6.176 1.329 o
-2 -7 -1 350.280 352.518 6.374 1.248 o
-2 -6 -20 3.460 3.214 0.601 140.596 o
-2 -6 -19 1.146 1.133 0.587 147.212 o
-2 -6 -18 7.241 7.221 0.723 96.901 o
-2 -6 -17 15.701 14.728 0.915 60.636 o
-2 -6 -16 15.865 15.519 0.921 59.741 o
-2 -6 -15 3.641 3.979 0.635 125.885 o
-2 -6 -14 9.158 9.418 0.703 102.628 o
-2 -6 -13 5.826 5.323 0.580 150.696 o
-2 -6 -12 34.016 32.929 1.106 41.487 o
-2 -6 -11 7.363 7.105 0.560 161.924 o
-2 -6 -10 36.925 36.840 1.106 41.487 o
-2 -6 -9 63.672 63.859 1.542 21.317 o
-2 -6 -8 121.561 121.712 2.518 7.996 o
-2 -6 -7 18.135 17.813 0.621 131.479 o
-2 -6 -6 142.699 140.617 2.750 6.704 o
-2 -6 -5 105.619 106.828 2.129 11.185 o
-2 -6 -4 421.093 422.444 7.610 0.876 o
-2 -6 -3 221.264 221.592 4.081 3.045 o
-2 -6 -2 437.466 435.070 7.842 0.825 o
-2 -6 -1 82.229 83.712 1.672 18.139 o
-2 -5 -21 0.513 0.184 0.526 183.636 o
-2 -5 -20 18.281 19.007 0.955 55.550 o
-2 -5 -19 2.734 2.607 0.621 131.479 o
-2 -5 -18 7.204 7.446 0.730 95.098 o
-2 -5 -17 12.297 11.411 0.839 71.966 o
-2 -5 -16 12.907 12.407 0.846 70.810 o
-2 -5 -15 3.830 4.368 0.621 131.479 o
-2 -5 -14 5.297 5.282 0.594 143.847 o
-2 -5 -13 6.718 7.268 0.601 140.596 o
-2 -5 -12 25.709 25.265 0.949 56.352 o
-2 -5 -11 160.339 157.781 3.269 4.745 o
-2 -5 -10 71.739 72.042 1.713 17.282 o
-2 -5 -9 2.415 2.518 0.375 359.926 o
-2 -5 -8 197.002 194.307 3.726 3.652 o
-2 -5 -7 23.333 23.518 0.703 102.628 o
-2 -5 -6 256.945 266.226 4.900 2.112 o
-2 -5 -5 287.876 292.938 5.337 1.780 o
-2 -5 -4 130.538 135.027 2.573 7.660 o
-2 -5 -3 89.368 92.086 1.802 15.622 o
-2 -5 -2 417.981 418.875 7.569 0.885 o
-2 -5 -1 261.450 266.192 4.811 2.191 o
-2 -4 -21 4.958 4.907 0.614 134.417 o
-2 -4 -20 4.299 3.911 0.635 125.885 o
-2 -4 -19 0.229 -0.027 0.560 161.924 o
-2 -4 -18 16.870 16.059 0.942 57.172 o
-2 -4 -17 9.035 8.524 0.764 86.797 o
-2 -4 -16 8.916 8.442 0.751 89.981 o
-2 -4 -15 10.767 10.872 0.764 86.797 o
-2 -4 -14 95.675 94.502 2.293 9.644 o
-2 -4 -13 31.191 30.172 1.065 44.739 o
-2 -4 -12 35.839 35.004 1.112 40.979 o
-2 -4 -11 18.369 18.331 0.751 89.981 o
-2 -4 -10 71.484 71.127 1.672 18.139 o
-2 -4 -9 5.327 5.630 0.423 283.241 o
-2 -4 -8 53.531 53.881 1.256 32.159 o
-2 -4 -7 5.666 6.026 0.355 402.654 o
-2 -4 -6 161.993 161.330 3.057 5.425 o
-2 -4 -5 320.424 319.391 5.760 1.528 o
-2 -4 -4 423.679 422.895 7.610 0.876 o
-2 -4 -3 196.185 192.765 3.528 4.073 o
-2 -4 -2 46.128 45.931 0.955 55.550 o
-2 -4 -1 590.248 607.231 10.954 0.423 o
-2 -3 -21 1.876 2.109 0.546 170.121 o
-2 -3 -20 1.025 0.696 0.560 161.924 o
-2 -3 -19 8.829 8.606 0.785 82.327 o
-2 -3 -18 8.609 9.404 0.778 83.778 o
-2 -3 -17 15.435 14.987 0.915 60.636 o
-2 -3 -16 13.609 12.694 0.846 70.810 o
-2 -3 -15 8.266 8.524 0.682 108.878 o
-2 -3 -14 3.695 4.102 0.546 170.121 o
-2 -3 -13 13.026 13.629 0.723 96.901 o
-2 -3 -12 6.370 6.845 0.546 170.121 o
-2 -3 -11 6.810 7.064 0.512 193.560 o
-2 -3 -10 19.022 18.686 0.703 102.628 o
-2 -3 -9 52.161 50.913 1.228 33.604 o
-2 -3 -8 19.119 19.614 0.628 128.636 o
-2 -3 -7 32.624 32.056 0.819 75.609 o
-2 -3 -6 76.848 79.010 1.604 19.715 o
-2 -3 -5 67.147 67.722 1.379 26.683 o
-2 -3 -4 6.276 6.340 0.280 647.696 o
-2 -3 -3 68.462 68.493 1.351 27.772 o
-2 -3 -2 754.125 735.420 13.377 0.283 o
-2 -3 -1 1047.430 1021.320 18.099 0.155 o
-2 -2 -21 2.634 3.112 0.573 154.305 o
-2 -2 -20 0.985 1.379 0.573 154.305 o
-2 -2 -19 21.271 20.904 1.065 44.739 o
-2 -2 -18 17.991 18.004 0.983 52.507 o
-2 -2 -17 10.469 10.401 0.812 76.886 o
-2 -2 -16 4.079 4.225 0.635 125.885 o
-2 -2 -15 1.842 1.556 0.512 193.560 o
-2 -2 -14 55.135 55.963 1.570 20.582 o
-2 -2 -13 32.272 31.660 1.078 43.614 o
-2 -2 -12 31.568 31.319 1.017 49.042 o
-2 -2 -11 55.562 55.376 1.413 25.410 o
-2 -2 -10 19.951 19.717 0.717 98.755 o
-2 -2 -9 27.330 27.674 0.798 79.537 o
-2 -2 -8 49.707 49.691 1.153 38.121 o
-2 -2 -7 401.407 399.957 7.221 0.973 o
-2 -2 -6 13.213 13.629 0.444 257.699 o
-2 -2 -5 53.684 53.028 1.112 40.979 o
-2 -2 -4 385.265 387.317 6.975 1.042 o
-2 -2 -3 784.565 768.151 13.847 0.264 o
-2 -2 -2 68.665 67.667 1.290 30.480 o
-2 -2 -1 1187.120 1176.700 21.088 0.114 o
-2 -1 -21 0.051 0.212 0.512 193.560 o
-2 -1 -20 4.609 4.320 0.655 118.140 o
-2 -1 -19 38.514 39.140 1.426 24.926 o
-2 -1 -18 3.492 3.399 0.648 120.640 o
-2 -1 -17 1.784 1.740 0.587 147.212 o
-2 -1 -16 4.323 4.040 0.621 131.479 o
-2 -1 -15 2.124 2.061 0.512 193.560 o
-2 -1 -14 5.140 5.241 0.566 158.046 o
-2 -1 -13 157.603 156.007 3.296 4.667 o
-2 -1 -12 37.880 38.157 1.147 38.576 o
-2 -1 -11 5.453 5.330 0.457 242.543 o
-2 -1 -10 17.811 17.690 0.669 113.367 o
-2 -1 -9 95.929 95.799 2.000 12.682 o
-2 -1 -8 77.608 76.778 1.624 19.221 o
-2 -1 -7 96.953 99.040 1.972 13.036 o
-2 -1 -6 180.116 181.006 3.371 4.462 o
-2 -1 -5 589.380 591.397 10.729 0.441 o
-2 -1 -4 615.450 612.301 11.090 0.412 o
-2 -1 -3 415.580 414.391 7.500 0.901 o
-2 -1 -2 193.591 194.232 3.508 4.121 o
-2 -1 -1 374.219 363.840 6.572 1.174 o
-1 -21 -5 7.182 7.180 0.689 106.732 o
-1 -21 -4 1.406 1.570 0.539 174.455 o
-1 -21 -3 1.528 1.747 0.546 170.121 o
-1 -21 -2 0.415 0.505 0.532 178.957 o
-1 -21 -1 1.994 2.000 0.566 158.046 o
-1 -20 -8 3.142 2.860 0.594 143.847 o
-1 -20 -7 0.808 0.293 0.526 183.636 o
-1 -20 -6 1.248 1.051 0.566 158.046 o
-1 -20 -5 6.437 6.941 0.703 102.628 o
-1 -20 -4 2.686 2.566 0.607 137.454 o
-1 -20 -3 5.367 5.446 0.696 104.650 o
-1 -20 -2 7.922 8.824 0.764 86.797 o
-1 -20 -1 8.355 7.896 0.764 86.797 o
-1 -19 -10 1.672 1.488 0.539 174.455 o
-1 -19 -9 6.232 6.736 0.676 111.088 o
-1 -19 -8 7.186 7.207 0.717 98.755 o
-1 -19 -7 0.562 0.853 0.573 154.305 o
-1 -19 -6 10.195 11.008 0.833 73.151 o
-1 -19 -5 3.899 3.788 0.662 115.717 o
-1 -19 -4 9.451 9.227 0.812 76.886 o
-1 -19 -3 1.814 2.191 0.628 128.636 o
-1 -19 -2 5.680 6.299 0.737 93.345 o
-1 -19 -1 1.170 0.723 0.573 154.305 o
-1 -18 -12 1.659 1.474 0.553 165.947 o
-1 -18 -11 1.615 1.720 0.560 161.924 o
-1 -18 -10 2.413 2.129 0.594 143.847 o
-1 -18 -9 8.692 9.568 0.785 82.327 o
-1 -18 -8 1.566 1.733 0.614 134.417 o
-1 -18 -7 1.219 0.730 0.607 137.454 o
-1 -18 -6 0.753 1.003 0.580 150.696 o
-1 -18 -5 12.730 13.274 0.867 67.504 o
-1 -18 -4 8.496 8.790 0.778 83.778 o
-1 -18 -3 4.394 4.204 0.676 111.088 o
-1 -18 -2 2.257 2.041 0.614 134.417 o
-1 -18 -1 10.028 9.807 0.812 76.886 o
-1 -17 -13 0.396 0.546 0.512 193.560 o
-1 -17 -12 0.080 -0.109 0.526 183.636 o
-1 -17 -11 9.071 8.565 0.764 86.797 o
-1 -17 -10 0.271 -0.212 0.566 158.046 o
-1 -17 -9 3.322 3.303 0.669 113.367 o
-1 -17 -8 4.733 4.504 0.676 111.088 o
-1 -17 -7 1.047 1.747 0.601 140.596 o
-1 -17 -6 0.522 0.096 0.566 158.046 o
-1 -17 -5 4.574 4.873 0.682 108.878 o
-1 -17 -4 2.366 2.771 0.635 125.885 o
-1 -17 -3 8.641 9.650 0.798 79.537 o
-1 -17 -2 2.594 2.921 0.628 128.636 o
-1 -17 -1 30.346 30.711 1.242 32.870 o
-1 -16 -14 5.725 6.463 0.655 118.140 o
-1 -16 -13 0.780 0.969 0.553 165.947 o
-1 -16 -12 4.371 3.624 0.655 118.140 o
-1 -16 -11 2.018 2.191 0.621 131.479 o
-1 -16 -10 12.656 12.742 0.860 68.580 o
-1 -16 -9 1.336 1.344 0.601 140.596 o
-1 -16 -8 2.897 2.982 0.635 125.885 o
-1 -16 -7 6.656 7.016 0.730 95.098 o
-1 -16 -6 7.703 7.575 0.744 91.640 o
-1 -16 -5 1.078 1.065 0.573 154.305 o
-1 -16 -4 5.650 5.699 0.689 106.732 o
-1 -16 -3 5.526 6.292 0.703 102.628 o
-1 -16 -2 19.719 19.020 0.976 53.243 o
-1 -16 -1 4.454 4.225 0.648 120.640 o
-1 -15 -15 0.147 0.996 0.526 183.636 o
-1 -15 -14 1.446 1.426 0.580 150.696 o
-1 -15 -13 4.675 4.033 0.676 111.088 o
-1 -15 -12 11.078 11.042 0.853 69.682 o
-1 -15 -11 7.110 6.920 0.730 95.098 o
-1 -15 -10 14.416 14.325 0.908 61.551 o
-1 -15 -9 18.338 18.918 0.996 51.078 o
-1 -15 -8 10.172 10.462 0.812 76.886 o
-1 -15 -7 0.093 -0.164 0.546 170.121 o
-1 -15 -6 8.515 8.708 0.744 91.640 o
-1 -15 -5 19.751 19.621 0.976 53.243 o
-1 -15 -4 33.014 33.202 1.208 34.753 o
-1 -15 -3 3.057 2.873 0.560 161.924 o
-1 -15 -2 1.532 1.945 0.532 178.957 o
-1 -15 -1 33.625 34.028 1.208 34.753 o
-1 -14 -16 3.630 3.638 0.601 140.596 o
-1 -14 -15 15.289 14.926 0.887 64.425 o
-1 -14 -14 1.048 0.505 0.580 150.696 o
-1 -14 -13 9.318 8.729 0.798 79.537 o
-1 -14 -12 0.287 0.526 0.566 158.046 o
-1 -14 -11 1.175 1.065 0.594 143.847 o
-1 -14 -10 4.732 4.566 0.676 111.088 o
-1 -14 -9 11.765 11.220 0.826 74.365 o
-1 -14 -8 8.798 8.197 0.737 93.345 o
-1 -14 -7 30.558 31.551 1.215 34.364 o
-1 -14 -6 9.037 8.667 0.689 106.732 o
-1 -14 -5 19.770 20.727 0.935 58.009 o
-1 -14 -4 81.515 82.170 2.082 11.704 o
-1 -14 -3 21.300 21.552 0.935 58.009 o
-1 -14 -2 0.869 0.723 0.471 228.687 o
-1 -14 -1 4.139 4.115 0.539 174.455 o
-1 -13 -17 0.519 -0.669 0.505 198.827 o
-1 -13 -16 4.034 3.515 0.628 128.636 o
-1 -13 -15 10.237 10.101 0.819 75.609 o
-1 -13 -14 6.682 6.634 0.751 89.981 o
-1 -13 -13 10.008 10.155 0.805 78.194 o
-1 -13 -12 11.686 11.902 0.853 69.682 o
-1 -13 -11 8.450 8.429 0.764 86.797 o
-1 -13 -10 44.167 43.091 1.454 23.998 o
-1 -13 -9 16.165 15.943 0.908 61.551 o
-1 -13 -8 46.382 47.002 1.467 23.554 o
-1 -13 -7 2.664 3.344 0.546 170.121 o
-1 -13 -6 32.621 32.725 1.153 38.121 o
-1 -13 -5 1.118 1.208 0.478 222.199 o
-1 -13 -4 9.922 10.865 0.682 108.878 o
-1 -13 -3 51.859 50.776 1.447 24.225 o
-1 -13 -2 56.392 55.001 1.515 22.092 o
-1 -13 -1 19.758 19.478 0.833 73.151 o
-1 -12 -18 6.519 7.064 0.682 108.878 o
-1 -12 -17 3.662 3.174 0.607 137.454 o
-1 -12 -16 10.765 10.810 0.819 75.609 o
-1 -12 -15 10.236 11.111 0.853 69.682 o
-1 -12 -14 21.991 22.365 1.071 44.171 o
-1 -12 -13 12.243 12.216 0.860 68.580 o
-1 -12 -12 27.833 27.142 1.160 37.674 o
-1 -12 -11 36.964 37.509 1.344 28.055 o
-1 -12 -10 10.186 11.090 0.778 83.778 o
-1 -12 -9 4.587 3.836 0.573 154.305 o
-1 -12 -8 28.615 28.452 1.071 44.171 o
-1 -12 -7 7.026 6.756 0.601 140.596 o
-1 -12 -6 112.421 109.291 2.511 8.040 o
-1 -12 -5 29.351 29.544 1.024 48.390 o
-1 -12 -4 3.699 3.965 0.491 210.026 o
-1 -12 -3 58.044 58.160 1.529 21.699 o
-1 -12 -2 15.431 16.427 0.737 93.345 o
-1 -12 -1 6.203 6.060 0.512 193.560 o
-1 -11 -18 8.257 8.565 0.723 96.901 o
-1 -11 -17 15.825 16.318 0.928 58.865 o
-1 -11 -16 9.871 11.008 0.839 71.966 o
-1 -11 -15 19.241 19.362 1.010 49.707 o
-1 -11 -14 15.216 15.369 0.921 59.741 o
-1 -11 -13 36.816 37.024 1.358 27.494 o
-1 -11 -12 6.953 6.579 0.696 104.650 o
-1 -11 -11 50.922 51.813 1.563 20.762 o
-1 -11 -10 10.980 11.165 0.737 93.345 o
-1 -11 -9 44.821 43.446 1.351 27.772 o
-1 -11 -8 38.986 38.778 1.228 33.604 o
-1 -11 -7 1.018 0.928 0.437 265.815 o
-1 -11 -6 8.679 8.797 0.587 147.212 o
-1 -11 -5 77.810 77.468 1.863 14.609 o
-1 -11 -4 12.557 13.131 0.648 120.640 o
-1 -11 -3 17.501 16.693 0.710 100.664 o
-1 -11 -2 68.005 68.677 1.658 18.439 o
-1 -11 -1 12.230 12.503 0.607 137.454 o
-1 -10 -19 1.243 1.522 0.532 178.957 o
-1 -10 -18 9.668 10.469 0.778 83.778 o
-1 -10 -17 2.273 1.856 0.614 134.417 o
-1 -10 -16 8.487 8.613 0.764 86.797 o
-1 -10 -15 11.809 12.005 0.846 70.810 o
-1 -10 -14 5.566 5.815 0.696 104.650 o
-1 -10 -13 0.812 0.314 0.539 174.455 o
-1 -10 -12 4.597 4.450 0.621 131.479 o
-1 -10 -11 11.232 11.022 0.723 96.901 o
-1 -10 -10 37.031 36.205 1.208 34.753 o
-1 -10 -9 10.546 10.251 0.662 115.717 o
-1 -10 -8 28.810 28.521 0.996 51.078 o
-1 -10 -7 58.149 56.755 1.495 22.701 o
-1 -10 -6 50.942 51.097 1.365 27.219 o
-1 -10 -5 163.609 165.786 3.385 4.426 o
-1 -10 -4 26.031 26.146 0.860 68.580 o
-1 -10 -3 104.120 104.978 2.266 9.878 o
-1 -10 -2 17.332 17.683 0.676 111.088 o
-1 -10 -1 140.176 142.303 2.907 6.000 o
-1 -9 -19 1.754 1.863 0.560 161.924 o
-1 -9 -18 7.445 7.787 0.744 91.640 o
-1 -9 -17 4.703 4.832 0.703 102.628 o
-1 -9 -16 5.231 5.228 0.703 102.628 o
-1 -9 -15 13.463 14.148 0.894 63.445 o
-1 -9 -14 17.865 16.898 0.942 57.172 o
-1 -9 -13 2.403 2.355 0.573 154.305 o
-1 -9 -12 39.811 38.805 1.290 30.480 o
-1 -9 -11 71.893 71.312 1.863 14.609 o
-1 -9 -10 22.308 20.931 0.880 65.427 o
-1 -9 -9 58.654 59.252 1.570 20.582 o
-1 -9 -8 73.644 72.165 1.761 16.357 o
-1 -9 -7 20.339 21.075 0.792 80.914 o
-1 -9 -6 4.580 4.654 0.437 265.815 o
-1 -9 -5 20.587 21.088 0.744 91.640 o
-1 -9 -4 29.732 29.067 0.874 66.454 o
-1 -9 -3 41.014 41.269 1.058 45.319 o
-1 -9 -2 82.480 83.897 1.809 15.504 o
-1 -9 -1 184.310 185.619 3.590 3.935 o
-1 -8 -20 4.853 4.511 0.635 125.885 o
-1 -8 -19 7.230 6.559 0.696 104.650 o
-1 -8 -18 4.586 4.566 0.676 111.088 o
-1 -8 -17 16.269 16.345 0.935 58.009 o
-1 -8 -16 4.564 5.494 0.682 108.878 o
-1 -8 -15 4.669 4.730 0.669 113.367 o
-1 -8 -14 11.462 11.165 0.798 79.537 o
-1 -8 -13 13.435 13.247 0.785 82.327 o
-1 -8 -12 38.215 37.543 1.242 32.870 o
-1 -8 -11 16.729 17.007 0.805 78.194 o
-1 -8 -10 15.102 14.066 0.717 98.755 o
-1 -8 -9 32.823 32.888 1.044 46.511 o
-1 -8 -8 200.072 199.405 3.972 3.214 o
-1 -8 -7 15.341 15.833 0.655 118.140 o
-1 -8 -6 4.550 4.470 0.403 312.777 o
-1 -8 -5 35.880 36.628 0.976 53.243 o
-1 -8 -4 182.901 186.561 3.603 3.905 o
-1 -8 -3 8.712 9.234 0.437 265.815 o
-1 -8 -2 285.338 289.614 5.392 1.745 o
-1 -8 -1 11.203 11.029 0.450 249.949 o
-1 -7 -20 0.285 0.191 0.512 193.560 o
-1 -7 -19 2.766 2.116 0.607 137.454 o
-1 -7 -18 1.870 1.611 0.614 134.417 o
-1 -7 -17 5.298 5.303 0.696 104.650 o
-1 -7 -16 28.463 29.292 1.201 35.149 o
-1 -7 -15 2.194 2.430 0.607 137.454 o
-1 -7 -14 14.080 13.636 0.839 71.966 o
-1 -7 -13 13.359 13.035 0.764 86.797 o
-1 -7 -12 55.811 56.086 1.570 20.582 o
-1 -7 -11 85.330 86.538 2.075 11.781 o
-1 -7 -10 20.355 20.119 0.812 76.886 o
-1 -7 -9 33.573 33.448 1.024 48.390 o
-1 -7 -8 25.107 24.999 0.833 73.151 o
-1 -7 -7 41.950 43.235 1.133 39.511 o
-1 -7 -6 195.974 197.453 3.801 3.509 o
-1 -7 -5 92.605 93.881 1.952 13.311 o
-1 -7 -4 21.093 21.170 0.642 123.221 o
-1 -7 -3 56.172 58.038 1.283 30.805 o
-1 -7 -2 235.828 236.225 4.416 2.601 o
-1 -7 -1 185.023 191.263 3.603 3.905 o
-1 -6 -20 0.277 0.594 0.526 183.636 o
-1 -6 -19 32.323 32.110 1.256 32.159 o
-1 -6 -18 33.411 32.445 1.256 32.159 o
-1 -6 -17 10.723 10.667 0.826 74.365 o
-1 -6 -16 21.238 20.399 1.024 48.390 o
-1 -6 -15 48.705 47.330 1.529 21.699 o
-1 -6 -14 0.369 -0.020 0.471 228.687 o
-1 -6 -13 32.968 33.011 1.153 38.121 o
-1 -6 -12 41.989 41.604 1.276 31.136 o
-1 -6 -11 67.569 65.784 1.672 18.139 o
-1 -6 -10 22.096 21.969 0.819 75.609 o
-1 -6 -9 120.648 119.603 2.546 7.826 o
-1 -6 -8 42.469 41.174 1.099 42.004 o
-1 -6 -7 119.425 120.859 2.450 8.448 o
-1 -6 -6 131.310 131.820 2.614 7.422 o
-1 -6 -5 64.456 66.855 1.440 24.455 o
-1 -6 -4 141.375 142.384 2.750 6.704 o
-1 -6 -3 134.255 133.116 2.566 7.701 o
-1 -6 -2 137.918 141.647 2.703 6.943 o
-1 -6 -1 83.301 85.507 1.706 17.420 o
-1 -5 -21 4.591 4.716 0.635 125.885 o
-1 -5 -20 5.832 5.617 0.669 113.367 o
-1 -5 -19 3.341 3.064 0.635 125.885 o
-1 -5 -18 2.913 3.228 0.635 125.885 o
-1 -5 -17 30.525 29.981 1.222 33.981 o
-1 -5 -16 8.273 8.197 0.751 89.981 o
-1 -5 -15 11.799 11.841 0.798 79.537 o
-1 -5 -14 17.639 17.430 0.860 68.580 o
-1 -5 -13 206.795 205.964 4.252 2.805 o
-1 -5 -12 38.471 38.532 1.201 35.149 o
-1 -5 -11 117.673 116.798 2.566 7.701 o
-1 -5 -10 55.491 55.492 1.413 25.410 o
-1 -5 -9 187.595 186.568 3.685 3.734 o
-1 -5 -8 136.207 136.713 2.744 6.737 o
-1 -5 -7 126.958 129.281 2.573 7.660 o
-1 -5 -6 78.629 78.471 1.645 18.746 o
-1 -5 -5 142.856 145.155 2.784 6.541 o
-1 -5 -4 74.592 75.475 1.542 21.317 o
-1 -5 -3 258.183 257.470 4.730 2.267 o
-1 -5 -2 79.459 79.433 1.577 20.404 o
-1 -5 -1 343.284 347.816 6.347 1.259 o
-1 -4 -21 0.639 0.253 0.512 193.560 o
-1 -4 -20 0.857 1.044 0.553 165.947 o
-1 -4 -19 0.274 0.805 0.580 150.696 o
-1 -4 -18 39.818 38.942 1.392 26.163 o
-1 -4 -17 6.440 6.094 0.703 102.628 o
-1 -4 -16 79.036 79.645 2.122 11.257 o
-1 -4 -15 6.306 5.569 0.621 131.479 o
-1 -4 -14 53.056 52.639 1.536 21.507 o
-1 -4 -13 14.641 15.103 0.771 85.267 o
-1 -4 -12 108.016 105.947 2.402 8.787 o
-1 -4 -11 35.167 34.731 1.065 44.739 o
-1 -4 -10 18.258 17.622 0.696 104.650 o
-1 -4 -9 21.545 22.187 0.744 91.640 o
-1 -4 -8 297.686 297.422 5.542 1.651 o
-1 -4 -7 60.663 60.297 1.338 28.342 o
-1 -4 -6 353.659 356.736 6.497 1.201 o
-1 -4 -5 245.972 246.332 4.538 2.462 o
-1 -4 -4 94.347 92.530 1.815 15.388 o
-1 -4 -3 1477.750 1473.850 27.033 0.069 o
-1 -4 -2 327.191 327.280 5.965 1.425 o
-1 -4 -1 209.600 213.000 3.883 3.363 o
-1 -3 -21 3.512 3.685 0.594 143.847 o
-1 -3 -20 2.892 2.887 0.607 137.454 o
-1 -3 -19 2.833 2.853 0.642 123.221 o
-1 -3 -18 10.155 10.073 0.805 78.194 o
-1 -3 -17 4.565 4.668 0.669 113.367 o
-1 -3 -16 5.196 5.371 0.662 115.717 o
-1 -3 -15 3.686 3.324 0.560 161.924 o
-1 -3 -14 25.558 25.668 1.010 49.707 o
-1 -3 -13 87.077 86.067 2.082 11.704 o
-1 -3 -12 47.193 45.541 1.297 30.160 o
-1 -3 -11 92.214 91.267 2.068 11.859 o
-1 -3 -10 11.940 11.520 0.560 161.924 o
-1 -3 -9 90.508 88.749 1.897 14.088 o
-1 -3 -8 182.507 182.118 3.508 4.121 o
-1 -3 -7 152.284 149.817 2.887 6.085 o
-1 -3 -6 343.385 340.008 6.183 1.326 o
-1 -3 -5 367.252 363.240 6.606 1.162 o
-1 -3 -4 250.976 245.144 4.463 2.546 o
-1 -3 -3 1602.410 1569.630 28.521 0.062 o
-1 -3 -2 2135.920 2071.590 37.188 0.037 o
-1 -3 -1 305.560 306.417 5.603 1.615 o
-1 -2 -21 3.977 4.102 0.607 137.454 o
-1 -2 -20 1.681 2.082 0.594 143.847 o
-1 -2 -19 4.503 3.665 0.669 113.367 o
-1 -2 -18 14.133 13.656 0.874 66.454 o
-1 -2 -17 7.605 7.459 0.730 95.098 o
-1 -2 -16 27.182 26.910 1.126 39.992 o
-1 -2 -15 4.495 4.709 0.587 147.212 o
-1 -2 -14 3.258 3.317 0.519 188.500 o
-1 -2 -13 12.226 12.885 0.696 104.650 o
-1 -2 -12 37.291 38.150 1.147 38.576 o
-1 -2 -11 40.278 40.675 1.147 38.576 o
-1 -2 -10 102.907 101.149 2.184 10.633 o
-1 -2 -9 54.022 55.376 1.297 30.160 o
-1 -2 -8 144.978 146.377 2.860 6.202 o
-1 -2 -7 411.139 413.586 7.548 0.890 o
-1 -2 -6 4.740 5.139 0.287 617.220 o
-1 -2 -5 743.943 740.293 13.499 0.278 o
-1 -2 -4 109.979 110.144 2.082 11.704 o
-1 -2 -3 987.493 979.090 18.004 0.156 o
-1 -2 -2 944.608 932.388 17.110 0.173 o
-1 -2 -1 561.181 547.623 10.019 0.505 o
-1 -1 -21 6.179 5.835 0.662 115.717 o
-1 -1 -20 10.033 10.066 0.785 82.327 o
-1 -1 -19 6.331 6.395 0.710 100.664 o
-1 -1 -18 10.285 10.285 0.812 76.886 o
-1 -1 -17 8.966 8.886 0.764 86.797 o
-1 -1 -16 4.132 4.422 0.621 131.479 o
-1 -1 -15 27.478 28.029 1.078 43.614 o
-1 -1 -14 4.519 4.832 0.553 165.947 o
-1 -1 -13 2.938 3.098 0.478 222.199 o
-1 -1 -12 43.800 45.289 1.269 31.471 o
-1 -1 -11 136.040 133.110 2.798 6.477 o
-1 -1 -10 44.318 45.050 1.174 36.803 o
-1 -1 -9 5.398 5.671 0.375 359.926 o
-1 -1 -8 200.083 195.440 3.719 3.666 o
-1 -1 -7 87.556 86.845 1.761 16.357 o
-1 -1 -6 2.254 2.566 0.225 999.795 o
-1 -1 -5 354.754 347.993 6.347 1.259 o
-1 -1 -4 820.698 822.954 15.062 0.224 o
-1 -1 -3 254.949 255.866 4.661 2.334 o
-1 -1 -2 1621.890 1568.050 28.186 0.064 o
-1 -1 -1 600.170 594.264 10.838 0.432 o
0 0 2 3597.290 3216.820 54.748 0.017 o
0 0 4 0.760 0.539 0.157 2058.180 o
0 0 6 165.261 166.899 3.146 5.123 o
0 0 8 579.496 570.568 10.449 0.465 o
0 0 10 526.985 511.978 9.411 0.573 o
0 0 12 137.839 136.133 2.907 6.000 o
0 0 14 38.744 38.178 1.242 32.870 o
0 0 16 4.089 4.143 0.614 134.417 o
0 0 18 7.352 7.657 0.737 93.345 o
0 0 20 4.556 5.105 0.689 106.732 o
0 1 1 347.111 349.208 6.388 1.243 o
0 1 2 614.535 603.422 11.111 0.411 o
0 1 3 3601.600 3309.460 59.757 0.014 o
0 1 4 290.163 286.420 5.248 1.841 o
0 1 5 3760.520 3519.640 64.344 0.012 o
0 1 6 1259.040 1251.270 22.569 0.100 o
0 1 7 319.668 316.483 5.815 1.500 o
0 1 8 148.706 149.974 2.921 5.944 o
0 1 9 132.950 129.786 2.614 7.422 o
0 1 10 58.042 58.829 1.420 25.166 o
0 1 11 43.553 42.771 1.181 36.379 o
0 1 12 14.855 14.960 0.696 104.650 o
0 1 13 59.924 58.590 1.570 20.582 o
0 1 14 12.132 12.148 0.717 98.755 o
0 1 15 0.501 0.819 0.471 228.687 o
0 1 16 0.789 0.642 0.526 183.636 o
0 1 17 0.057 0.430 0.532 178.957 o
0 1 18 4.078 4.497 0.662 115.717 o
0 1 19 4.608 4.518 0.655 118.140 o
0 1 20 37.678 37.475 1.351 27.772 o
0 1 21 0.587 0.430 0.532 178.957 o
0 2 0 6170.100 5097.820 90.967 0.006 o
0 2 1 1629.910 1581.910 28.364 0.063 o
0 2 2 1448.610 1408.170 24.999 0.081 o
0 2 3 536.168 531.735 9.739 0.535 o
0 2 4 16.892 16.448 0.437 265.815 o
0 2 5 36.778 36.621 0.819 75.609 o
0 2 6 536.063 539.639 9.882 0.519 o
0 2 7 891.390 882.936 15.820 0.203 o
0 2 8 2.955 2.778 0.287 617.220 o
0 2 9 22.617 21.812 0.689 106.732 o
0 2 10 242.353 237.228 4.600 2.397 o
0 2 11 9.548 8.783 0.532 178.957 o
0 2 12 7.031 6.681 0.526 183.636 o
0 2 13 5.037 4.982 0.519 188.500 o
0 2 14 113.464 112.615 2.614 7.422 o
0 2 15 53.362 52.967 1.570 20.582 o
0 2 16 20.633 20.345 0.996 51.078 o
0 2 17 4.548 4.627 0.662 115.717 o
0 2 18 8.338 8.688 0.764 86.797 o
0 2 19 4.242 4.259 0.655 118.140 o
0 2 20 3.565 3.836 0.642 123.221 o
0 2 21 12.960 13.226 0.819 75.609 o
0 3 1 4744.240 4252.960 72.656 0.010 o
0 3 2 172.827 171.117 3.139 5.145 o
0 3 3 0.441 0.485 0.157 2058.180 o
0 3 4 243.585 245.383 4.497 2.507 o
0 3 5 586.730 582.675 10.688 0.444 o
0 3 6 201.930 200.572 3.760 3.586 o
0 3 7 1.890 2.334 0.266 715.830 o
0 3 8 1.482 1.822 0.280 647.696 o
0 3 9 120.479 120.989 2.477 8.263 o
0 3 10 86.128 85.500 1.925 13.691 o
0 3 11 127.445 125.623 2.689 7.014 o
0 3 12 17.657 17.021 0.751 89.981 o
0 3 13 101.043 98.870 2.320 9.418 o
0 3 14 1.151 1.167 0.478 222.199 o
0 3 15 21.567 20.795 0.949 56.352 o
0 3 16 22.756 22.242 1.037 47.125 o
0 3 17 16.389 15.745 0.921 59.741 o
0 3 18 17.656 17.314 0.962 54.765 o
0 3 19 20.523 20.324 1.044 46.511 o
0 3 20 16.548 16.093 0.915 60.636 o
0 3 21 8.045 8.360 0.703 102.628 o
0 4 0 16.439 16.707 0.430 274.320 o
0 4 1 439.114 425.938 7.787 0.836 o
0 4 2 21.590 20.481 0.505 198.827 o
0 4 3 79.137 79.215 1.556 20.945 o
0 4 4 88.332 88.353 1.740 16.744 o
0 4 5 234.691 232.846 4.313 2.726 o
0 4 6 63.457 66.125 1.406 25.657 o
0 4 7 220.172 224.595 4.238 2.823 o
0 4 8 26.022 25.422 0.744 91.640 o
0 4 9 0.165 0.730 0.307 537.668 o
0 4 10 0.555 0.915 0.348 418.599 o
0 4 11 5.332 5.262 0.478 222.199 o
0 4 12 0.337 0.737 0.403 312.777 o
0 4 13 0.814 0.730 0.444 257.699 o
0 4 14 116.002 114.594 2.675 7.085 o
0 4 15 0.279 -0.116 0.485 215.984 o
0 4 16 18.062 17.021 0.935 58.009 o
0 4 17 0.237 0.027 0.553 165.947 o
0 4 18 0.183 0.553 0.566 158.046 o
0 4 19 9.540 9.138 0.798 79.537 o
0 4 20 2.451 2.566 0.594 143.847 o
0 4 21 7.496 7.685 0.682 108.878 o
0 5 1 69.675 69.988 1.399 25.908 o
0 5 2 1.728 2.006 0.198 1294.620 o
0 5 3 27.239 27.838 0.676 111.088 o
0 5 4 95.380 96.311 1.911 13.887 o
0 5 5 609.195 601.075 11.002 0.419 o
0 5 6 63.975 64.685 1.406 25.657 o
0 5 7 7.810 7.828 0.403 312.777 o
0 5 8 11.253 11.138 0.498 204.312 o
0 5 9 60.407 59.989 1.454 23.998 o
0 5 10 28.498 27.886 0.908 61.551 o
0 5 11 46.141 45.589 1.283 30.805 o
0 5 12 20.145 20.147 0.846 70.810 o
0 5 13 21.156 21.443 0.915 60.636 o
0 5 14 19.342 18.297 0.880 65.427 o
0 5 15 0.099 0.259 0.505 198.827 o
0 5 16 4.363 4.511 0.655 118.140 o
0 5 17 8.496 8.347 0.758 88.368 o
0 5 18 7.630 7.494 0.737 93.345 o
0 5 19 3.585 3.508 0.648 120.640 o
0 5 20 0.018 0.109 0.539 174.455 o
0 5 21 0.006 -0.273 0.519 188.500 o
0 6 0 494.787 501.495 9.166 0.604 o
0 6 1 27.140 27.135 0.676 111.088 o
0 6 2 140.559 141.204 2.696 6.978 o
0 6 3 246.496 251.710 4.661 2.334 o
0 6 4 1.480 1.440 0.239 888.797 o
0 6 5 73.642 75.693 1.597 19.884 o
0 6 6 1.478 1.604 0.280 647.696 o
0 6 7 22.907 23.491 0.723 96.901 o
0 6 8 108.928 108.076 2.300 9.587 o
0 6 9 31.698 31.981 0.969 53.996 o
0 6 10 0.631 0.894 0.375 359.926 o
0 6 11 55.747 54.448 1.467 23.554 o
0 6 12 5.652 5.535 0.553 165.947 o
0 6 13 42.404 42.095 1.331 28.633 o
0 6 14 0.057 0.157 0.471 228.687 o
0 6 15 85.168 82.156 2.157 10.903 o
0 6 16 0.037 0.123 0.546 170.121 o
0 6 17 31.032 30.759 1.235 33.234 o
0 6 18 11.721 12.237 0.839 71.966 o
0 6 19 1.370 0.996 0.587 147.212 o
0 6 20 0.386 0.949 0.546 170.121 o
0 7 1 7.909 8.333 0.369 373.380 o
0 7 2 242.099 247.199 4.593 2.404 o
0 7 3 0.424 0.396 0.232 941.848 o
0 7 4 212.445 210.543 3.986 3.192 o
0 7 5 38.641 38.805 0.976 53.243 o
0 7 6 13.779 13.499 0.532 178.957 o
0 7 7 31.811 32.888 0.942 57.172 o
0 7 8 55.742 54.161 1.365 27.219 o
0 7 9 27.044 27.115 0.908 61.551 o
0 7 10 48.119 46.647 1.310 29.535 o
0 7 11 2.895 3.351 0.485 215.984 o
0 7 12 10.199 10.244 0.676 111.088 o
0 7 13 55.270 55.847 1.611 19.549 o
0 7 14 0.079 -0.109 0.478 222.199 o
0 7 15 4.670 4.736 0.655 118.140 o
0 7 16 3.491 3.112 0.628 128.636 o
0 7 17 2.211 2.464 0.621 131.479 o
0 7 18 0.415 0.409 0.573 154.305 o
0 7 19 14.616 15.035 0.887 64.425 o
0 7 20 12.346 12.053 0.785 82.327 o
0 8 0 126.479 127.984 2.518 7.996 o
0 8 1 51.158 52.114 1.194 35.552 o
0 8 2 37.507 37.420 0.935 58.009 o
0 8 3 62.726 61.573 1.379 26.683 o
0 8 4 120.762 121.030 2.443 8.495 o
0 8 5 40.128 39.672 1.024 48.390 o
0 8 6 54.456 53.888 1.331 28.633 o
0 8 7 0.122 0.362 0.334 453.468 o
0 8 8 11.721 11.704 0.601 140.596 o
0 8 9 23.258 22.883 0.853 69.682 o
0 8 10 47.448 46.442 1.331 28.633 o
0 8 11 19.459 19.526 0.853 69.682 o
0 8 12 2.598 2.853 0.519 188.500 o
0 8 13 14.577 14.769 0.819 75.609 o
0 8 14 21.975 21.641 1.031 47.751 o
0 8 15 43.100 41.617 1.440 24.455 o
0 8 16 2.348 2.075 0.607 137.454 o
0 8 17 2.614 2.675 0.621 131.479 o
0 8 18 4.190 4.095 0.669 113.367 o
0 8 19 2.223 2.662 0.601 140.596 o
0 8 20 5.146 4.559 0.642 123.221 o
0 9 1 1.983 1.768 0.300 562.385 o
0 9 2 97.775 97.252 2.041 12.179 o
0 9 3 15.846 15.629 0.587 147.212 o
0 9 4 45.277 45.473 1.167 37.235 o
0 9 5 134.112 134.993 2.784 6.541 o
0 9 6 27.095 27.108 0.880 65.427 o
0 9 7 15.039 15.363 0.676 111.088 o
0 9 8 0.753 0.526 0.389 335.111 o
0 9 9 70.438 69.469 1.754 16.484 o
0 9 10 82.222 81.235 2.006 12.596 o
0 9 11 17.838 17.465 0.839 71.966 o
0 9 12 7.176 7.337 0.642 123.221 o
0 9 13 21.673 21.498 1.017 49.042 o
0 9 14 0.646 0.355 0.546 170.121 o
0 9 15 1.715 1.863 0.601 140.596 o
0 9 16 55.276 53.492 1.665 18.288 o
0 9 17 0.000 0.253 0.566 158.046 o
0 9 18 2.111 1.959 0.601 140.596 o
0 9 19 14.930 15.103 0.853 69.682 o
0 10 0 2.069 2.457 0.369 373.380 o
0 10 1 236.444 240.319 4.614 2.383 o
0 10 2 7.885 7.835 0.478 222.199 o
0 10 3 50.247 51.663 1.310 29.535 o
0 10 4 1.245 1.474 0.362 387.603 o
0 10 5 64.416 64.664 1.583 20.229 o
0 10 6 3.048 3.365 0.437 265.815 o
0 10 7 0.335 0.723 0.389 335.111 o
0 10 8 24.115 24.173 0.915 60.636 o
0 10 9 2.014 1.945 0.464 235.462 o
0 10 10 1.536 1.365 0.478 222.199 o
0 10 11 0.956 1.160 0.491 210.026 o
0 10 12 0.000 0.362 0.485 215.984 o
0 10 13 0.774 0.758 0.546 170.121 o
0 10 14 0.162 0.212 0.553 165.947 o
0 10 15 0.178 0.225 0.560 161.924 o
0 10 16 0.024 0.423 0.566 158.046 o
0 10 17 9.488 10.189 0.805 78.194 o
0 10 18 2.843 2.839 0.601 140.596 o
0 10 19 1.799 1.754 0.546 170.121 o
0 11 1 43.032 45.187 1.222 33.981 o
0 11 2 5.862 5.938 0.471 228.687 o
0 11 3 1.690 1.727 0.396 323.655 o
0 11 4 8.592 9.145 0.566 158.046 o
0 11 5 3.307 3.917 0.464 235.462 o
0 11 6 3.933 4.190 0.485 215.984 o
0 11 7 0.531 0.730 0.430 274.320 o
0 11 8 8.206 8.040 0.614 134.417 o
0 11 9 1.907 2.102 0.498 204.312 o
0 11 10 51.592 51.868 1.536 21.507 o
0 11 11 5.206 5.419 0.614 134.417 o
0 11 12 1.093 1.263 0.566 158.046 o
0 11 13 11.379 11.213 0.826 74.365 o
0 11 14 0.798 0.990 0.573 154.305 o
0 11 15 7.955 8.012 0.758 88.368 o
0 11 16 21.773 21.150 1.058 45.319 o
0 11 17 0.090 0.232 0.546 170.121 o
0 11 18 1.024 1.269 0.546 170.121 o
0 12 0 30.926 31.373 1.010 49.707 o
0 12 1 9.924 9.964 0.594 143.847 o
0 12 2 0.005 0.259 0.382 347.186 o
0 12 3 2.332 2.020 0.437 265.815 o
0 12 4 86.212 86.469 2.054 12.017 o
0 12 5 0.000 0.068 0.409 302.438 o
0 12 6 3.383 3.433 0.505 198.827 o
0 12 7 51.978 52.278 1.495 22.701 o
0 12 8 7.161 6.852 0.614 134.417 o
0 12 9 20.012 20.188 0.928 58.865 o
0 12 10 40.041 40.607 1.358 27.494 o
0 12 11 2.442 2.689 0.607 137.454 o
0 12 12 0.091 0.471 0.546 170.121 o
0 12 13 0.477 0.444 0.573 154.305 o
0 12 14 18.454 18.864 0.990 51.785 o
0 12 15 8.484 8.074 0.785 82.327 o
0 12 16 5.547 5.760 0.696 104.650 o
0 12 17 1.560 1.570 0.560 161.924 o
0 12 18 0.827 1.188 0.539 174.455 o
0 13 1 12.898 13.110 0.703 102.628 o
0 13 2 26.964 27.736 0.996 51.078 o
0 13 3 0.007 0.027 0.423 283.241 o
0 13 4 73.523 73.318 1.870 14.502 o
0 13 5 0.036 0.485 0.444 257.699 o
0 13 6 0.066 0.096 0.444 257.699 o
0 13 7 2.786 2.791 0.539 174.455 o
0 13 8 1.953 2.129 0.539 174.455 o
0 13 9 17.344 17.451 0.935 58.009 o
0 13 10 4.156 3.740 0.642 123.221 o
0 13 11 7.079 6.791 0.723 96.901 o
0 13 12 0.555 0.983 0.573 154.305 o
0 13 13 21.524 21.157 1.044 46.511 o
0 13 14 0.566 0.785 0.594 143.847 o
0 13 15 0.301 0.614 0.573 154.305 o
0 13 16 0.289 0.491 0.553 165.947 o
0 13 17 0.383 -0.171 0.512 193.560 o
0 14 0 11.605 12.005 0.723 96.901 o
0 14 1 13.259 12.646 0.737 93.345 o
0 14 2 62.919 65.361 1.747 16.613 o
0 14 3 1.763 2.314 0.519 188.500 o
0 14 4 18.124 18.672 0.887 64.425 o
0 14 5 0.860 0.403 0.478 222.199 o
0 14 6 0.807 1.208 0.505 198.827 o
0 14 7 42.844 44.013 1.460 23.774 o
0 14 8 0.007 -0.246 0.539 174.455 o
0 14 9 23.655 23.252 1.078 43.614 o
0 14 10 0.295 0.212 0.566 158.046 o
0 14 11 4.354 4.033 0.662 115.717 o
0 14 12 0.166 -0.075 0.553 165.947 o
0 14 13 4.660 4.436 0.696 104.650 o
0 14 14 20.489 21.177 1.044 46.511 o
0 14 15 4.338 4.805 0.662 115.717 o
0 14 16 0.003 0.034 0.505 198.827 o
0 15 1 22.575 23.136 0.990 51.785 o
0 15 2 9.430 9.507 0.710 100.664 o
0 15 3 67.474 69.619 1.884 14.293 o
0 15 4 11.473 11.807 0.771 85.267 o
0 15 5 16.041 16.700 0.915 60.636 o
0 15 6 29.532 29.510 1.188 35.962 o
0 15 7 21.568 21.764 1.051 45.909 o
0 15 8 85.845 84.620 2.225 10.245 o
0 15 9 7.148 7.016 0.751 89.981 o
0 15 10 13.084 13.622 0.887 64.425 o
0 15 11 4.866 5.248 0.689 106.732 o
0 15 12 4.712 5.173 0.703 102.628 o
0 15 13 2.284 2.361 0.628 128.636 o
0 15 14 8.875 9.343 0.764 86.797 o
0 15 15 0.022 -0.307 0.512 193.560 o
0 16 0 167.585 171.649 3.801 3.509 o
0 16 1 8.302 8.558 0.758 88.368 o
0 16 2 33.020 34.833 1.297 30.160 o
0 16 3 41.585 40.355 1.406 25.657 o
0 16 4 1.858 2.457 0.607 137.454 o
0 16 5 0.033 0.007 0.539 174.455 o
0 16 6 12.869 13.622 0.880 65.427 o
0 16 7 1.031 0.928 0.594 143.847 o
0 16 8 19.287 19.608 1.024 48.390 o
0 16 9 0.231 0.287 0.566 158.046 o
0 16 10 11.552 11.445 0.833 73.151 o
0 16 11 1.584 1.385 0.607 137.454 o
0 16 12 10.833 11.459 0.833 73.151 o
0 16 13 1.645 1.884 0.587 147.212 o
0 16 14 12.916 12.940 0.805 78.194 o
0 17 1 47.162 48.067 1.570 20.582 o
0 17 2 48.522 47.452 1.563 20.762 o
0 17 3 18.906 18.747 1.003 50.385 o
0 17 4 17.512 17.178 0.962 54.765 o
0 17 5 6.700 6.272 0.730 95.098 o
0 17 6 38.894 40.143 1.420 25.166 o
0 17 7 17.269 18.085 0.990 51.785 o
0 17 8 9.065 9.486 0.785 82.327 o
0 17 9 0.901 1.058 0.601 140.596 o
0 17 10 0.151 0.177 0.560 161.924 o
0 17 11 1.786 1.488 0.587 147.212 o
0 17 12 0.851 1.099 0.560 161.924 o
0 17 13 10.278 10.633 0.744 91.640 o
0 18 0 1.679 2.232 0.614 134.417 o
0 18 1 28.182 27.599 1.181 36.379 o
0 18 2 2.199 2.361 0.628 128.636 o
0 18 3 41.362 41.010 1.440 24.455 o
0 18 4 0.026 0.048 0.573 154.305 o
0 18 5 3.420 3.754 0.662 115.717 o
0 18 6 0.086 -0.109 0.573 154.305 o
0 18 7 55.538 54.673 1.720 17.145 o
0 18 8 1.067 1.126 0.601 140.596 o
0 18 9 1.315 1.392 0.587 147.212 o
0 18 10 3.338 2.996 0.614 134.417 o
0 18 11 0.671 0.928 0.539 174.455 o
0 18 12 3.821 4.102 0.621 131.479 o
0 19 1 4.339 4.532 0.669 113.367 o
0 19 2 4.280 3.890 0.689 106.732 o
0 19 3 0.930 1.365 0.607 137.454 o
0 19 4 6.752 6.811 0.751 89.981 o
0 19 5 1.896 1.815 0.621 131.479 o
0 19 6 18.585 18.993 0.996 51.078 o
0 19 7 1.243 1.044 0.587 147.212 o
0 19 8 1.099 1.065 0.566 158.046 o
0 19 9 1.745 1.795 0.566 158.046 o
0 19 10 0.006 0.164 0.505 198.827 o
0 20 0 15.536 15.608 0.935 58.009 o
0 20 1 0.289 0.293 0.573 154.305 o
0 20 2 0.605 1.188 0.580 150.696 o
0 20 3 11.143 10.865 0.812 76.886 o
0 20 4 0.485 0.573 0.560 161.924 o
0 20 5 0.033 -0.061 0.539 174.455 o
0 20 6 0.079 0.082 0.532 178.957 o
0 20 7 0.008 -0.089 0.512 193.560 o
0 20 8 1.237 0.682 0.546 170.121 o
0 21 1 0.130 0.341 0.526 183.636 o
0 21 2 0.009 -0.082 0.519 188.500 o
0 21 3 1.048 1.037 0.539 174.455 o
0 21 4 0.007 -0.041 0.505 198.827 o
0 21 5 2.455 2.122 0.587 147.212 o
1 0 1 449.506 439.827 8.101 0.773 o
1 0 2 4111.610 3565.380 64.084 0.012 o
1 0 3 1247.790 1217.890 22.276 0.102 o
1 0 4 1552.580 1492.380 27.279 0.068 o
1 0 5 27.620 28.063 0.662 115.717 o
1 0 6 42.045 42.586 0.949 56.352 o
1 0 7 2.947 2.559 0.253 795.308 o
1 0 8 47.547 47.575 1.106 41.487 o
1 0 9 0.828 0.805 0.273 680.485 o
1 0 10 3.550 3.563 0.375 359.926 o
1 0 11 0.023 0.573 0.348 418.599 o
1 0 12 38.979 38.567 1.147 38.576 o
1 0 13 23.697 23.402 0.908 61.551 o
1 0 14 12.047 12.687 0.723 96.901 o
1 0 15 15.972 16.175 0.833 73.151 o
1 0 16 0.090 -0.232 0.491 210.026 o
1 0 17 0.993 0.566 0.553 165.947 o
1 0 18 11.638 11.500 0.833 73.151 o
1 0 19 0.782 0.041 0.560 161.924 o
1 0 20 0.435 0.409 0.560 161.924 o
1 0 21 3.773 4.422 0.607 137.454 o
1 1 0 96.382 98.112 1.781 15.983 o
1 1 1 598.760 612.800 11.172 0.406 o
1 1 2 1620.280 1568.720 28.480 0.063 o
1 1 3 254.288 256.944 4.689 2.307 o
1 1 4 819.943 805.701 14.803 0.231 o
1 1 5 354.500 351.590 6.422 1.230 o
1 1 6 2.244 2.600 0.225 999.795 o
1 1 7 87.808 87.493 1.774 16.106 o
1 1 8 200.295 200.395 3.808 3.497 o
1 1 9 5.370 5.705 0.375 359.926 o
1 1 10 44.154 43.767 1.153 38.121 o
1 1 11 135.861 134.406 2.825 6.352 o
1 1 12 44.124 44.040 1.256 32.159 o
1 1 13 2.881 3.310 0.485 215.984 o
1 1 14 4.584 4.532 0.546 170.121 o
1 1 15 27.489 27.668 1.071 44.171 o
1 1 16 4.136 4.143 0.621 131.479 o
1 1 17 8.967 8.722 0.758 88.368 o
1 1 18 10.279 10.845 0.812 76.886 o
1 1 19 6.329 5.876 0.696 104.650 o
1 1 20 10.034 9.248 0.778 83.778 o
1 1 21 6.182 6.251 0.662 115.717 o
1 2 0 2993.740 2694.480 46.135 0.024 o
1 2 1 561.434 554.359 10.196 0.488 o
1 2 2 944.649 922.847 17.021 0.175 o
1 2 3 988.743 958.841 17.744 0.161 o
1 2 4 110.190 107.305 2.047 12.098 o
1 2 5 744.043 731.441 13.445 0.281 o
1 2 6 4.815 5.187 0.287 617.220 o
1 2 7 411.080 413.797 7.589 0.880 o
1 2 8 144.691 145.619 2.860 6.202 o
1 2 9 53.895 55.444 1.304 29.845 o
1 2 10 102.630 101.702 2.198 10.501 o
1 2 11 40.290 39.972 1.133 39.511 o
1 2 12 37.266 37.775 1.140 39.040 o
1 2 13 12.286 11.513 0.669 113.367 o
1 2 14 3.233 3.003 0.519 188.500 o
1 2 15 4.474 4.259 0.580 150.696 o
1 2 16 27.129 26.801 1.133 39.511 o
1 2 17 7.712 7.985 0.744 91.640 o
1 2 18 14.258 14.277 0.894 63.445 o
1 2 19 4.503 4.668 0.696 104.650 o
1 2 20 1.692 1.795 0.594 143.847 o
1 2 21 3.969 3.576 0.594 143.847 o
1 3 0 77.714 76.533 1.454 23.998 o
1 3 1 306.080 311.959 5.699 1.562 o
1 3 2 2135.740 2034.210 36.792 0.037 o
1 3 3 1601.880 1561.470 28.534 0.062 o
1 3 4 251.191 245.615 4.504 2.499 o
1 3 5 366.652 366.632 6.722 1.122 o
1 3 6 343.822 345.332 6.320 1.270 o
1 3 7 152.129 152.151 2.948 5.834 o
1 3 8 182.319 182.193 3.528 4.073 o
1 3 9 90.574 88.824 1.911 13.887 o
1 3 10 11.881 11.882 0.566 158.046 o
1 3 11 92.421 92.878 2.109 11.403 o
1 3 12 47.040 48.032 1.344 28.055 o
1 3 13 87.296 86.476 2.095 11.552 o
1 3 14 25.708 25.265 0.996 51.078 o
1 3 15 3.675 3.576 0.560 161.924 o
1 3 16 5.197 5.166 0.669 113.367 o
1 3 17 4.511 4.654 0.662 115.717 o
1 3 18 10.143 9.821 0.792 80.914 o
1 3 19 2.815 3.235 0.648 120.640 o
1 3 20 2.902 3.317 0.628 128.636 o
1 3 21 3.520 3.726 0.594 143.847 o
1 4 0 14.305 13.561 0.375 359.926 o
1 4 1 209.762 210.495 3.849 3.423 o
1 4 2 327.315 320.435 5.897 1.459 o
1 4 3 1477.330 1427.000 26.419 0.073 o
1 4 4 94.352 92.189 1.822 15.273 o
1 4 5 245.857 242.189 4.504 2.499 o
1 4 6 353.327 353.692 6.531 1.189 o
1 4 7 60.604 59.068 1.324 28.929 o
1 4 8 297.907 294.194 5.535 1.655 o
1 4 9 21.646 20.856 0.717 98.755 o
1 4 10 18.113 18.133 0.710 100.664 o
1 4 11 35.140 35.434 1.078 43.614 o
1 4 12 108.042 108.015 2.450 8.448 o
1 4 13 14.678 14.953 0.764 86.797 o
1 4 14 53.024 52.830 1.542 21.317 o
1 4 15 6.277 6.258 0.635 125.885 o
1 4 16 78.860 77.379 2.082 11.704 o
1 4 17 6.411 6.654 0.710 100.664 o
1 4 18 39.995 39.972 1.413 25.410 o
1 4 19 0.274 0.403 0.580 150.696 o
1 4 20 0.865 1.406 0.560 161.924 o
1 4 21 0.635 0.812 0.519 188.500 o
1 5 0 352.099 357.213 6.531 1.189 o
1 5 1 343.877 346.062 6.327 1.267 o
1 5 2 79.432 78.484 1.563 20.762 o
1 5 3 257.678 258.412 4.750 2.248 o
1 5 4 74.465 76.553 1.570 20.582 o
1 5 5 142.801 145.155 2.805 6.445 o
1 5 6 78.896 79.597 1.679 17.992 o
1 5 7 126.702 128.967 2.587 7.580 o
1 5 8 136.139 135.212 2.730 6.805 o
1 5 9 187.609 186.267 3.713 3.679 o
1 5 10 55.171 55.424 1.420 25.166 o
1 5 11 117.710 117.481 2.587 7.580 o
1 5 12 38.500 38.669 1.208 34.753 o
1 5 13 206.637 205.349 4.279 2.770 o
1 5 14 17.652 18.406 0.880 65.427 o
1 5 15 11.751 11.636 0.798 79.537 o
1 5 16 8.232 8.094 0.758 88.368 o
1 5 17 30.522 30.411 1.235 33.234 o
1 5 18 2.917 3.283 0.642 123.221 o
1 5 19 3.343 2.382 0.621 131.479 o
1 5 20 5.839 5.658 0.676 111.088 o
1 5 21 4.608 4.375 0.628 128.636 o
1 6 0 215.233 221.783 4.108 3.004 o
1 6 1 83.248 82.859 1.665 18.288 o
1 6 2 138.061 140.890 2.703 6.943 o
1 6 3 134.230 134.891 2.607 7.461 o
1 6 4 141.339 138.740 2.703 6.943 o
1 6 5 64.618 65.770 1.433 24.689 o
1 6 6 130.811 130.994 2.621 7.384 o
1 6 7 119.446 121.378 2.484 8.217 o
1 6 8 42.469 41.610 1.112 40.979 o
1 6 9 120.559 118.266 2.539 7.868 o
1 6 10 22.059 22.119 0.826 74.365 o
1 6 11 67.665 65.722 1.679 17.992 o
1 6 12 42.001 41.938 1.290 30.480 o
1 6 13 32.744 31.790 1.126 39.992 o
1 6 14 0.365 -0.212 0.471 228.687 o
1 6 15 48.837 47.056 1.522 21.894 o
1 6 16 21.230 20.310 1.017 49.042 o
1 6 17 10.735 10.715 0.819 75.609 o
1 6 18 33.366 32.895 1.256 32.159 o
1 6 19 32.249 31.817 1.256 32.159 o
1 6 20 0.285 0.478 0.539 174.455 o
1 7 0 333.067 334.146 6.115 1.356 o
1 7 1 184.513 189.632 3.590 3.935 o
1 7 2 236.243 234.935 4.402 2.617 o
1 7 3 55.855 57.423 1.276 31.136 o
1 7 4 21.149 21.587 0.648 120.640 o
1 7 5 92.517 94.209 1.966 13.127 o
1 7 6 196.275 197.248 3.815 3.484 o
1 7 7 42.051 43.501 1.147 38.576 o
1 7 8 25.166 24.555 0.826 74.365 o
1 7 9 33.491 33.250 1.024 48.390 o
1 7 10 20.383 20.201 0.812 76.886 o
1 7 11 85.222 84.347 2.054 12.017 o
1 7 12 55.498 54.830 1.549 21.129 o
1 7 13 13.366 13.390 0.771 85.267 o
1 7 14 14.096 13.847 0.839 71.966 o
1 7 15 2.181 1.884 0.594 143.847 o
1 7 16 28.471 27.538 1.174 36.803 o
1 7 17 5.325 4.777 0.676 111.088 o
1 7 18 1.886 2.020 0.614 134.417 o
1 7 19 2.752 2.880 0.628 128.636 o
1 7 20 0.282 0.676 0.526 183.636 o
1 8 0 24.698 24.849 0.703 102.628 o
1 8 1 11.240 11.561 0.464 235.462 o
1 8 2 285.896 288.850 5.392 1.745 o
1 8 3 8.700 8.995 0.430 274.320 o
1 8 4 183.380 187.503 3.631 3.847 o
1 8 5 35.680 35.946 0.962 54.765 o
1 8 6 4.477 4.136 0.396 323.655 o
1 8 7 15.443 14.926 0.642 123.221 o
1 8 8 199.940 196.348 3.958 3.237 o
1 8 9 32.720 32.103 1.037 47.125 o
1 8 10 15.037 14.598 0.730 95.098 o
1 8 11 16.797 16.284 0.792 80.914 o
1 8 12 38.276 36.587 1.235 33.234 o
1 8 13 13.327 13.909 0.798 79.537 o
1 8 14 11.438 11.459 0.805 78.194 o
1 8 15 4.751 4.573 0.662 115.717 o
1 8 16 4.593 4.245 0.669 113.367 o
1 8 17 16.279 15.670 0.921 59.741 o
1 8 18 4.608 5.787 0.696 104.650 o
1 8 19 7.171 7.125 0.696 104.650 o
1 8 20 4.872 4.327 0.628 128.636 o
1 9 0 32.366 33.707 0.901 62.487 o
1 9 1 184.263 188.356 3.651 3.804 o
1 9 2 82.200 83.753 1.815 15.388 o
1 9 3 41.029 41.522 1.071 44.171 o
1 9 4 29.756 29.442 0.880 65.427 o
1 9 5 20.504 20.324 0.730 95.098 o
1 9 6 4.581 4.143 0.423 283.241 o
1 9 7 20.272 20.754 0.785 82.327 o
1 9 8 73.487 74.069 1.802 15.622 o
1 9 9 58.998 57.833 1.549 21.129 o
1 9 10 22.150 21.907 0.901 62.487 o
1 9 11 72.112 72.233 1.890 14.190 o
1 9 12 40.163 40.205 1.324 28.929 o
1 9 13 2.456 2.921 0.580 150.696 o
1 9 14 17.741 17.198 0.942 57.172 o
1 9 15 13.427 13.608 0.874 66.454 o
1 9 16 5.204 6.013 0.703 102.628 o
1 9 17 4.710 4.723 0.703 102.628 o
1 9 18 7.421 7.507 0.730 95.098 o
1 9 19 1.730 2.307 0.573 154.305 o
1 10 0 11.562 12.025 0.560 161.924 o
1 10 1 140.285 142.739 2.914 5.971 o
1 10 2 17.371 18.338 0.689 106.732 o
1 10 3 104.136 105.005 2.273 9.819 o
1 10 4 25.874 25.627 0.853 69.682 o
1 10 5 163.510 163.643 3.351 4.516 o
1 10 6 51.057 51.254 1.372 26.949 o
1 10 7 58.326 58.242 1.529 21.699 o
1 10 8 29.030 29.756 1.024 48.390 o
1 10 9 10.552 9.288 0.642 123.221 o
1 10 10 37.109 36.096 1.208 34.753 o
1 10 11 11.173 11.097 0.730 95.098 o
1 10 12 4.573 5.146 0.635 125.885 o
1 10 13 0.795 0.819 0.560 161.924 o
1 10 14 5.556 5.746 0.689 106.732 o
1 10 15 11.802 12.407 0.853 69.682 o
1 10 16 8.495 8.483 0.758 88.368 o
1 10 17 2.292 1.774 0.614 134.417 o
1 10 18 9.724 9.575 0.764 86.797 o
1 10 19 1.252 1.051 0.526 183.636 o
1 11 0 0.081 0.580 0.348 418.599 o
1 11 1 12.190 12.189 0.607 137.454 o
1 11 2 68.148 68.316 1.652 18.591 o
1 11 3 17.490 17.437 0.723 96.901 o
1 11 4 12.622 13.506 0.655 118.140 o
1 11 5 77.951 78.600 1.890 14.190 o
1 11 6 8.660 8.483 0.587 147.212 o
1 11 7 1.035 1.153 0.437 265.815 o
1 11 8 39.059 39.003 1.235 33.234 o
1 11 9 44.631 45.466 1.392 26.163 o
1 11 10 10.919 11.111 0.730 95.098 o
1 11 11 50.927 52.161 1.577 20.404 o
1 11 12 6.991 7.391 0.723 96.901 o
1 11 13 36.941 35.830 1.331 28.633 o
1 11 14 15.241 15.820 0.935 58.009 o
1 11 15 19.265 19.423 1.003 50.385 o
1 11 16 9.879 10.121 0.826 74.365 o
1 11 17 15.826 16.523 0.921 59.741 o
1 11 18 8.255 7.808 0.703 102.628 o
1 12 0 6.189 5.453 0.498 204.312 o
1 12 1 6.265 6.217 0.519 188.500 o
1 12 2 15.412 16.243 0.730 95.098 o
1 12 3 57.884 57.976 1.529 21.699 o
1 12 4 3.719 3.597 0.478 222.199 o
1 12 5 29.428 28.739 1.017 49.042 o
1 12 6 112.576 114.519 2.614 7.422 o
1 12 7 7.018 6.668 0.601 140.596 o
1 12 8 28.501 28.691 1.078 43.614 o
1 12 9 4.560 5.125 0.594 143.847 o
1 12 10 10.199 10.073 0.771 85.267 o
1 12 11 37.136 36.239 1.324 28.929 o
1 12 12 27.780 26.876 1.160 37.674 o
1 12 13 12.287 12.148 0.846 70.810 o
1 12 14 22.019 21.709 1.051 45.909 o
1 12 15 10.200 9.527 0.819 75.609 o
1 12 16 10.780 10.838 0.819 75.609 o
1 12 17 3.661 3.638 0.614 134.417 o
1 12 18 6.530 6.224 0.676 111.088 o
1 13 0 11.247 10.906 0.655 118.140 o
1 13 1 19.727 19.334 0.826 74.365 o
1 13 2 56.456 56.557 1.542 21.317 o
1 13 3 51.937 51.602 1.460 23.774 o
1 13 4 9.881 10.899 0.676 111.088 o
1 13 5 1.131 0.532 0.464 235.462 o
1 13 6 32.693 32.854 1.153 38.121 o
1 13 7 2.681 2.191 0.526 183.636 o
1 13 8 46.477 45.466 1.440 24.455 o
1 13 9 16.175 16.953 0.921 59.741 o
1 13 10 44.147 43.835 1.467 23.554 o
1 13 11 8.393 8.647 0.758 88.368 o
1 13 12 11.688 10.817 0.819 75.609 o
1 13 13 10.008 10.476 0.812 76.886 o
1 13 14 6.661 7.077 0.751 89.981 o
1 13 15 10.238 10.142 0.805 78.194 o
1 13 16 4.063 4.272 0.642 123.221 o
1 13 17 0.523 0.464 0.519 188.500 o
1 14 0 39.770 40.539 1.283 30.805 o
1 14 1 4.135 4.422 0.546 170.121 o
1 14 2 0.856 1.085 0.471 228.687 o
1 14 3 21.428 21.832 0.935 58.009 o
1 14 4 81.414 83.146 2.109 11.403 o
1 14 5 19.737 19.171 0.908 61.551 o
1 14 6 9.016 9.398 0.703 102.628 o
1 14 7 30.534 30.418 1.194 35.552 o
1 14 8 8.841 8.708 0.751 89.981 o
1 14 9 11.811 11.684 0.833 73.151 o
1 14 10 4.755 4.893 0.682 108.878 o
1 14 11 1.164 1.495 0.587 147.212 o
1 14 12 0.286 0.259 0.566 158.046 o
1 14 13 9.391 9.350 0.812 76.886 o
1 14 14 1.045 0.273 0.580 150.696 o
1 14 15 15.268 15.383 0.901 62.487 o
1 14 16 3.624 4.047 0.607 137.454 o
1 15 0 4.389 3.679 0.573 154.305 o
1 15 1 33.728 34.055 1.201 35.149 o
1 15 2 1.521 1.781 0.526 183.636 o
1 15 3 3.103 2.778 0.560 161.924 o
1 15 4 32.943 32.315 1.194 35.552 o
1 15 5 19.742 19.826 0.976 53.243 o
1 15 6 8.540 8.244 0.730 95.098 o
1 15 7 0.087 0.355 0.553 165.947 o
1 15 8 10.185 11.172 0.826 74.365 o
1 15 9 18.307 19.567 1.017 49.042 o
1 15 10 14.517 14.045 0.901 62.487 o
1 15 11 7.090 7.091 0.730 95.098 o
1 15 12 11.037 11.117 0.846 70.810 o
1 15 13 4.694 4.600 0.682 108.878 o
1 15 14 1.438 1.112 0.580 150.696 o
1 15 15 0.142 -0.191 0.505 198.827 o
1 16 0 12.237 12.196 0.819 75.609 o
1 16 1 4.470 4.354 0.642 123.221 o
1 16 2 19.670 19.498 0.990 51.785 o
1 16 3 5.532 5.344 0.682 108.878 o
1 16 4 5.702 5.316 0.682 108.878 o
1 16 5 1.067 1.290 0.587 147.212 o
1 16 6 7.668 7.289 0.737 93.345 o
1 16 7 6.647 6.361 0.710 100.664 o
1 16 8 2.914 2.375 0.628 128.636 o
1 16 9 1.349 1.167 0.594 143.847 o
1 16 10 12.615 12.708 0.853 69.682 o
1 16 11 2.008 2.587 0.635 125.885 o
1 16 12 4.360 4.375 0.669 113.367 o
1 16 13 0.784 0.573 0.560 161.924 o
1 16 14 5.699 5.344 0.642 123.221 o
1 17 0 2.742 3.010 0.642 123.221 o
1 17 1 30.321 30.636 1.235 33.234 o
1 17 2 2.584 2.976 0.635 125.885 o
1 17 3 8.578 8.640 0.771 85.267 o
1 17 4 2.371 3.044 0.628 128.636 o
1 17 5 4.570 4.730 0.682 108.878 o
1 17 6 0.522 0.969 0.580 150.696 o
1 17 7 1.062 0.437 0.580 150.696 o
1 17 8 4.743 4.921 0.682 108.878 o
1 17 9 3.293 3.133 0.655 118.140 o
1 17 10 0.276 -0.348 0.560 161.924 o
1 17 11 9.024 8.442 0.758 88.368 o
1 17 12 0.079 -0.355 0.526 183.636 o
1 17 13 0.390 0.321 0.505 198.827 o
1 18 0 0.277 0.205 0.573 154.305 o
1 18 1 10.061 10.790 0.826 74.365 o
1 18 2 2.242 2.245 0.621 131.479 o
1 18 3 4.449 4.654 0.682 108.878 o
1 18 4 8.464 8.797 0.771 85.267 o
1 18 5 12.728 12.250 0.846 70.810 o
1 18 6 0.738 0.833 0.573 154.305 o
1 18 7 1.206 0.860 0.614 134.417 o
1 18 8 1.558 1.768 0.614 134.417 o
1 18 9 8.678 9.295 0.778 83.778 o
1 18 10 2.414 3.085 0.607 137.454 o
1 18 11 1.626 1.611 0.553 165.947 o
1 18 12 1.655 2.143 0.573 154.305 o
1 19 0 0.353 0.669 0.566 158.046 o
1 19 1 1.170 1.617 0.594 143.847 o
1 19 2 5.656 5.644 0.737 93.345 o
1 19 3 1.820 1.488 0.614 134.417 o
1 19 4 9.472 9.650 0.819 75.609 o
1 19 5 3.919 3.897 0.676 111.088 o
1 19 6 10.196 11.629 0.839 71.966 o
1 19 7 0.565 0.758 0.566 158.046 o
1 19 8 7.151 7.610 0.723 96.901 o
1 19 9 6.187 5.630 0.669 113.367 o
[truncated: 172,452 more chars]
