# Supplementary material for: Transferable Hirshfeld atom model for rapid evaluation of aspherical atomic form factors
Source: IUCrJ. 2024 Mar 1;11(Pt 2):249–59. doi: 10.1107/S2052252524001507 (PMC10916294; doi:10.1107/S2052252524001507)
Supplement: Supplementary file 1 [file m-11-00249-sup1.zip › cifs/models_comparison/xylitol/IAM.cif]

data_xylitol
_audit_creation_date               2023-11-19
_audit_creation_method
;
Olex2 1.3
(compiled 2020.07.31 svn.rc2a77460 for OlexSys, GUI svn.r6145)
;
_audit_contact_author_address      ?
_audit_contact_author_email        ?
_audit_contact_author_name         ''
_audit_contact_author_phone        ?
_publ_contact_author_id_orcid      ?
_publ_section_references
;
Bourhis, L.J., Dolomanov, O.V., Gildea, R.J., Howard, J.A.K., Puschmann, H.
 (2015). Acta Cryst. A71, 59-75.

Dolomanov, O.V., Bourhis, L.J., Gildea, R.J, Howard, J.A.K. & Puschmann, H.
 (2009), J. Appl. Cryst. 42, 339-341.
;
_chemical_formula_moiety           'C5 H12 O5'
_chemical_formula_sum              'C5 H12 O5'
_chemical_formula_weight           152.148
_chemical_absolute_configuration   unk
loop_
  _atom_type_symbol
  _atom_type_scat_dispersion_real
  _atom_type_scat_dispersion_imag
  _atom_type_scat_Cromer_Mann_a1
  _atom_type_scat_Cromer_Mann_a2
  _atom_type_scat_Cromer_Mann_a3
  _atom_type_scat_Cromer_Mann_a4
  _atom_type_scat_Cromer_Mann_b1
  _atom_type_scat_Cromer_Mann_b2
  _atom_type_scat_Cromer_Mann_b3
  _atom_type_scat_Cromer_Mann_b4
  _atom_type_scat_Cromer_Mann_c
  _atom_type_scat_source
  _atom_type_scat_dispersion_source
 H 0.00000 0.00000 0.49300 0.32291 0.14019 0.04081 10.51090 26.12570 3.14236
 57.79970 0.0030380000826
 'International Tables Volume C Table 6.1.1.4 (pp. 500-502)' custom
 C 0.00330 0.00160 2.31000 1.02000 1.58860 0.86500 20.84390 10.20750 0.56870
 51.65120 0.215599998832
 'International Tables Volume C Table 6.1.1.4 (pp. 500-502)' custom
 O 0.01060 0.00600 3.04850 2.28680 1.54630 0.86700 13.27710 5.70110 0.32390
 32.90890 0.250800013542
 'International Tables Volume C Table 6.1.1.4 (pp. 500-502)' custom

_space_group_crystal_system        'orthorhombic'
_space_group_IT_number             19
_space_group_name_H-M_alt          'P 21 21 21'
_space_group_name_Hall             ' P 2ac 2ab'
loop_
  _space_group_symop_id
  _space_group_symop_operation_xyz
 1 x,y,z
 2 x+1/2,-y+1/2,-z
 3 -x,y+1/2,-z+1/2
 4 -x+1/2,-y,z+1/2

_symmetry_Int_Tables_number        19
_cell_length_a                     8.264(4)
_cell_length_b                     8.901(2)
_cell_length_c                     8.9223(14)
_cell_angle_alpha                  90
_cell_angle_beta                   90
_cell_angle_gamma                  90
_cell_volume                       656.3(4)
_cell_formula_units_Z              4
_cell_measurement_temperature      122.4(5)
_cell_measurement_reflns_used      20
_exptl_absorpt_coefficient_mu      0.139
_exptl_crystal_density_diffrn      1.540
_exptl_crystal_F_000               328.248
_exptl_crystal_size_max            0.37
_exptl_crystal_size_mid            0.32
_exptl_crystal_size_min            0.26
_exptl_crystal_description         prism
_exptl_crystal_colour              colourless
_diffrn_measurement_device_type    'Enraf Nonius CAD4'
_diffrn_reflns_av_R_equivalents    0.0000
_diffrn_reflns_av_unetI/netI       0.0312
_diffrn_reflns_Laue_measured_fraction_full  1.0000
_diffrn_reflns_Laue_measured_fraction_max  0.9998
_diffrn_reflns_limit_h_max         20
_diffrn_reflns_limit_h_min         0
_diffrn_reflns_limit_k_max         21
_diffrn_reflns_limit_k_min         0
_diffrn_reflns_limit_l_max         21
_diffrn_reflns_limit_l_min         -21
_diffrn_reflns_number              9942
_diffrn_reflns_point_group_measured_fraction_full  1.0000
_diffrn_reflns_point_group_measured_fraction_max  0.9998
_diffrn_reflns_theta_full          25.2417
_diffrn_reflns_theta_max           59.94
_diffrn_reflns_theta_min           3.23
_diffrn_ambient_temperature        122.4(5)
_diffrn_measured_fraction_theta_full  1.0000
_diffrn_measured_fraction_theta_max  0.9998
_diffrn_radiation_type             'Mo K\a'
_diffrn_radiation_wavelength       0.71073
_reflns_Friedel_coverage           1.000
_reflns_limit_h_max                20
_reflns_limit_h_min                -20
_reflns_limit_k_max                21
_reflns_limit_k_min                -21
_reflns_limit_l_max                21
_reflns_limit_l_min                -21
_reflns_number_gt                  8775
_reflns_number_total               9942
_reflns_threshold_expression       I>=2u(I)
_computing_molecular_graphics      'Olex2 1.3 (Dolomanov et al., 2009)'
_computing_publication_material    'Olex2 1.3 (Dolomanov et al., 2009)'
_computing_structure_refinement    'olex2.refine 1.3 (Bourhis et al., 2015)'
_computing_data_collection         'Enraf-Nonius Express'
_computing_structure_solution      'SHELXS-97 (Sheldrick, 1990)'
_refine_diff_density_max           0.3157
_refine_diff_density_min           -0.2614
_refine_diff_density_rms           0.0575
_refine_ls_abs_structure_details  
 'Flack, H. D. (1983). Acta Cryst. A39, 876-881.'
_refine_ls_abs_structure_Flack     0.07(19)
_refine_ls_d_res_high              0.4106
_refine_ls_d_res_low               6.3015
_refine_ls_goodness_of_fit_ref     1.0962
_refine_ls_hydrogen_treatment      refall
_refine_ls_matrix_type             full
_refine_ls_number_constraints      0
_refine_ls_number_parameters       154
_refine_ls_number_reflns           9942
_refine_ls_number_restraints       0
_refine_ls_R_factor_all            0.0296
_refine_ls_R_factor_gt             0.0239
_refine_ls_restrained_S_all        1.0962
_refine_ls_shift/su_max            0.0003
_refine_ls_shift/su_mean           0.0001
_refine_ls_structure_factor_coef   Fsqd
_refine_ls_weighting_details      
 'w=1/[\s^2^(Fo^2^)+(0.0162P)^2^] where P=(Fo^2^+2Fc^2^)/3'
_refine_ls_weighting_scheme        calc
_refine_ls_wR_factor_gt            0.0552
_refine_ls_wR_factor_ref           0.0564
_olex2_refinement_description
;
;
loop_
  _atom_site_label
  _atom_site_type_symbol
  _atom_site_fract_x
  _atom_site_fract_y
  _atom_site_fract_z
  _atom_site_U_iso_or_equiv
  _atom_site_adp_type
  _atom_site_occupancy
  _atom_site_refinement_flags_posn
 O1 O 0.67861(3) 0.22867(3) 0.42193(2) 0.01215(3) Uani 1.000000 .
 O2 O 0.61483(2) 0.43634(2) 0.18270(2) 0.01236(3) Uani 1.000000 .
 O3 O 0.31810(3) 0.43094(2) 0.03991(2) 0.01191(3) Uani 1.000000 .
 O4 O 0.22903(3) 0.12959(2) 0.10817(2) 0.01172(3) Uani 1.000000 .
 O5 O -0.08882(3) 0.20502(3) 0.21644(3) 0.01349(3) Uani 1.000000 .
 C1 C 0.52442(3) 0.29378(3) 0.39063(3) 0.01137(3) Uani 1.000000 .
 C2 C 0.50068(3) 0.32283(3) 0.22441(3) 0.00951(3) Uani 1.000000 .
 C3 C 0.32765(3) 0.37545(3) 0.19003(3) 0.00965(3) Uani 1.000000 .
 C4 C 0.20080(3) 0.25179(3) 0.21016(3) 0.00968(3) Uani 1.000000 .
 C5 C 0.03184(3) 0.31479(3) 0.18556(3) 0.01224(3) Uani 1.000000 .
 H1A H 0.5115(8) 0.3898(7) 0.4482(7) 0.0149(13) Uiso 1.000000 .
 H1B H 0.4462(8) 0.2239(7) 0.4329(7) 0.0150(13) Uiso 1.000000 .
 H2 H 0.5242(7) 0.2339(7) 0.1665(7) 0.0145(13) Uiso 1.000000 .
 H3 H 0.2999(7) 0.4565(7) 0.2606(7) 0.0115(12) Uani 1.000000 .
 H4 H 0.2038(8) 0.2150(7) 0.3088(7) 0.0181(14) Uiso 1.000000 .
 H5B H 0.0217(8) 0.3506(7) 0.0849(7) 0.0171(14) Uani 1.000000 .
 H5A H 0.0092(8) 0.3978(7) 0.2568(8) 0.0187(14) Uiso 1.000000 .
 H11 H 0.7409(10) 0.2380(10) 0.3459(9) 0.035(2) Uiso 1.000000 .
 H12 H 0.6507(9) 0.4153(8) 0.0922(8) 0.0297(18) Uiso 1.000000 .
 H13 H 0.3325(10) 0.5291(10) 0.0445(9) 0.041(2) Uiso 1.000000 .
 H14 H 0.2714(9) 0.0627(8) 0.1606(9) 0.0293(18) Uiso 1.000000 .
 H15 H -0.1206(11) 0.1669(9) 0.1351(9) 0.039(2) Uani 1.000000 .

loop_
  _atom_site_aniso_label
  _atom_site_aniso_U_11
  _atom_site_aniso_U_22
  _atom_site_aniso_U_33
  _atom_site_aniso_U_12
  _atom_site_aniso_U_13
  _atom_site_aniso_U_23
 O1 0.00930(5) 0.01691(7) 0.01024(5) 0.00104(5) -0.00071(5) 0.00081(5)
 O2 0.01103(6) 0.01437(7) 0.01169(6) -0.00354(5) 0.00112(5) -0.00066(6)
 O3 0.01402(7) 0.01246(6) 0.00926(5) 0.00062(6) -0.00057(5) 0.00070(5)
 O4 0.01259(6) 0.01092(6) 0.01166(6) 0.00205(5) -0.00168(5) -0.00183(5)
 O5 0.00939(6) 0.01794(8) 0.01314(7) -0.00212(5) 0.00146(5) -0.00177(6)
 C1 0.00904(7) 0.01595(9) 0.00911(7) 0.00063(6) 0.00012(5) -0.00030(7)
 C2 0.00831(6) 0.01144(7) 0.00879(6) -0.00052(6) -0.00008(5) -0.00087(6)
 C3 0.00891(7) 0.01140(7) 0.00864(6) 0.00030(6) -0.00018(5) -0.00086(6)
 C4 0.00851(6) 0.01176(7) 0.00878(6) 0.00030(6) -0.00025(5) -0.00078(6)
 C5 0.00876(7) 0.01275(8) 0.01521(9) 0.00076(6) -0.00008(6) -0.00143(7)
 H3 0.008(3) 0.016(3) 0.010(3) -0.001(2) 0.006(2) -0.001(2)
 H5B 0.022(3) 0.010(3) 0.020(3) -0.008(3) 0.010(3) -0.011(3)
 H15 0.053(6) 0.039(5) 0.025(4) -0.038(4) -0.001(4) 0.017(4)

loop_
  _geom_bond_atom_site_label_1
  _geom_bond_atom_site_label_2
  _geom_bond_distance
  _geom_bond_site_symmetry_2
  _geom_bond_publ_flag
 O1 C1 1.4274(6) . ?
 O1 H11 0.856(8) . ?
 O2 C2 1.4315(5) . ?
 O2 H12 0.881(7) . ?
 O3 C3 1.4297(4) . ?
 O3 H13 0.882(9) . ?
 O4 C4 1.4372(4) . ?
 O4 H14 0.834(8) . ?
 O5 C5 1.4230(5) . ?
 O5 H15 0.843(8) . ?
 C1 C2 1.5182(4) . ?
 C1 H1A 1.003(6) . ?
 C1 H1B 0.973(7) . ?
 C2 C3 1.5356(7) . ?
 C2 H2 0.965(6) . ?
 C3 C4 1.5306(5) . ?
 C3 H3 0.985(6) . ?
 C4 C5 1.5206(7) . ?
 C4 H4 0.939(6) . ?
 C5 H5B 0.957(6) . ?
 C5 H5A 0.992(7) . ?

loop_
  _geom_angle_atom_site_label_1
  _geom_angle_atom_site_label_2
  _geom_angle_atom_site_label_3
  _geom_angle
  _geom_angle_site_symmetry_1
  _geom_angle_site_symmetry_3
  _geom_angle_publ_flag
 H11 O1 C1 110.0(6) . . ?
 H12 O2 C2 108.1(5) . . ?
 H13 O3 C3 106.9(5) . . ?
 H14 O4 C4 104.7(5) . . ?
 H15 O5 C5 109.2(5) . . ?
 C2 C1 O1 112.06(2) . . ?
 H1A C1 O1 109.9(4) . . ?
 H1A C1 C2 110.0(4) . . ?
 H1B C1 O1 104.9(4) . . ?
 H1B C1 C2 113.7(4) . . ?
 H1B C1 H1A 106.0(5) . . ?
 C1 C2 O2 106.80(2) . . ?
 C3 C2 O2 110.27(2) . . ?
 C3 C2 C1 111.553(19) . . ?
 H2 C2 O2 107.9(4) . . ?
 H2 C2 C1 110.9(4) . . ?
 H2 C2 C3 109.3(4) . . ?
 C2 C3 O3 110.114(19) . . ?
 C4 C3 O3 108.697(19) . . ?
 C4 C3 C2 113.26(2) . . ?
 H3 C3 O3 109.5(3) . . ?
 H3 C3 C2 108.2(3) . . ?
 H3 C3 C4 107.0(3) . . ?
 C3 C4 O4 111.025(19) . . ?
 C5 C4 O4 109.68(2) . . ?
 C5 C4 C3 110.29(2) . . ?
 H4 C4 O4 108.9(4) . . ?
 H4 C4 C3 110.1(4) . . ?
 H4 C4 C5 106.7(4) . . ?
 C4 C5 O5 111.24(2) . . ?
 H5B C5 O5 110.5(4) . . ?
 H5B C5 C4 109.8(4) . . ?
 H5A C5 O5 104.8(4) . . ?
 H5A C5 C4 110.8(4) . . ?
 H5A C5 H5B 109.7(6) . . ?

loop_
  _geom_torsion_atom_site_label_1
  _geom_torsion_atom_site_label_2
  _geom_torsion_atom_site_label_3
  _geom_torsion_atom_site_label_4
  _geom_torsion
  _geom_torsion_site_symmetry_1
  _geom_torsion_site_symmetry_2
  _geom_torsion_site_symmetry_3
  _geom_torsion_site_symmetry_4
  _geom_torsion_publ_flag
 O1 C1 C2 O2 -66.11(2) . . . . ?
 O1 C1 C2 C3 173.34(2) . . . . ?
 O2 C2 C3 O3 49.67(2) . . . . ?
 O2 C2 C3 C4 171.609(19) . . . . ?
 O3 C3 C2 C1 168.17(2) . . . . ?
 O3 C3 C4 O4 60.32(2) . . . . ?
 O3 C3 C4 C5 -61.46(2) . . . . ?
 O4 C4 C3 C2 -62.41(2) . . . . ?
 O4 C4 C5 O5 62.49(2) . . . . ?
 O5 C5 C4 C3 -174.93(2) . . . . ?
 C1 C2 C3 C4 -69.89(2) . . . . ?
 C2 C3 C4 C5 175.81(2) . . . . ?

loop_
  _diffrn_refln_index_h
  _diffrn_refln_index_k
  _diffrn_refln_index_l
  _diffrn_refln_intensity_net
  _diffrn_refln_intensity_u
 0 0 2 4713.47 80.22
 0 0 4 0.79 0.23
 0 0 6 244.55 4.61
 0 0 8 836.03 15.31
 0 0 10 750.18 13.79
 0 0 12 199.47 4.26
 0 0 14 55.94 1.82
 0 0 16 6.07 0.9
 0 0 18 11.22 1.08
 0 0 20 7.48 1.01
 0 1 1 511.68 9.36
 0 1 2 884.17 16.28
 0 1 3 4849.21 87.56
 0 1 4 419.68 7.69
 0 1 5 5157.19 94.28
 0 1 6 1833.44 33.07
 0 1 7 463.73 8.52
 0 1 8 219.75 4.28
 0 1 9 190.17 3.83
 0 1 10 86.2 2.08
 0 1 11 62.67 1.73
 0 1 12 21.92 1.02
 0 1 13 85.85 2.3
 0 1 14 17.8 1.05
 0 1 15 1.2 0.69
 0 1 16 0.94 0.77
 0 1 17 0.63 0.78
 0 1 18 6.59 0.97
 0 1 19 6.62 0.96
 0 1 20 54.91 1.98
 0 1 21 0.63 0.78
 0 2 0 7469.63 133.29
 0 2 1 2317.9 41.56
 0 2 2 2063.34 36.63
 0 2 3 779.13 14.27
 0 2 4 24.1 0.64
 0 2 5 53.66 1.2
 0 2 6 790.71 14.48
 0 2 7 1293.73 23.18
 0 2 8 4.07 0.42
 0 2 9 31.96 1.01
 0 2 10 347.6 6.74
 0 2 11 12.87 0.78
 0 2 12 9.79 0.77
 0 2 13 7.3 0.76
 0 2 14 165.01 3.83
 0 2 15 77.61 2.3
 0 2 16 29.81 1.46
 0 2 17 6.78 0.97
 0 2 18 12.73 1.12
 0 2 19 6.24 0.96
 0 2 20 5.62 0.94
 0 2 21 19.38 1.2
 0 3 1 6231.69 106.46
 0 3 2 250.73 4.6
 0 3 3 0.71 0.23
 0 3 4 359.55 6.59
 0 3 5 853.77 15.66
 0 3 6 293.89 5.51
 0 3 7 3.42 0.39
 0 3 8 2.67 0.41
 0 3 9 177.28 3.63
 0 3 10 125.28 2.82
 0 3 11 184.07 3.94
 0 3 12 24.94 1.1
 0 3 13 144.87 3.4
 0 3 14 1.71 0.7
 0 3 15 30.47 1.39
 0 3 16 32.59 1.52
 0 3 17 23.07 1.35
 0 3 18 25.37 1.41
 0 3 19 29.78 1.53
 0 3 20 23.58 1.34
 0 3 21 12.25 1.03
 0 4 0 24.48 0.63
 0 4 1 624.11 11.41
 0 4 2 30.01 0.74
 0 4 3 116.07 2.28
 0 4 4 129.46 2.55
 0 4 5 341.18 6.32
 0 4 6 96.89 2.06
 0 4 7 329.09 6.21
 0 4 8 37.25 1.09
 0 4 9 1.07 0.45
 0 4 10 1.34 0.51
 0 4 11 7.71 0.7
 0 4 12 1.08 0.59
 0 4 13 1.07 0.65
 0 4 14 167.91 3.92
 0 4 15 -0.17 0.71
 0 4 16 24.94 1.37
 0 4 17 0.04 0.81
 0 4 18 0.81 0.83
 0 4 19 13.39 1.17
 0 4 20 3.76 0.87
 0 4 21 11.26 1
 0 5 1 102.55 2.05
 0 5 2 2.94 0.29
 0 5 3 40.79 0.99
 0 5 4 141.12 2.8
 0 5 5 880.73 16.12
 0 5 6 94.78 2.06
 0 5 7 11.47 0.59
 0 5 8 16.32 0.73
 0 5 9 87.9 2.13
 0 5 10 40.86 1.33
 0 5 11 66.8 1.88
 0 5 12 29.52 1.24
 0 5 13 31.42 1.34
 0 5 14 26.81 1.29
 0 5 15 0.38 0.74
 0 5 16 6.61 0.96
 0 5 17 12.23 1.11
 0 5 18 10.98 1.08
 0 5 19 5.14 0.95
 0 5 20 0.16 0.79
 0 5 21 -0.4 0.76
 0 6 0 734.82 13.43
 0 6 1 39.76 0.99
 0 6 2 206.9 3.95
 0 6 3 368.82 6.83
 0 6 4 2.11 0.35
 0 6 5 110.91 2.34
 0 6 6 2.35 0.41
 0 6 7 34.42 1.06
 0 6 8 158.36 3.37
 0 6 9 46.86 1.42
 0 6 10 1.31 0.55
 0 6 11 79.78 2.15
 0 6 12 8.11 0.81
 0 6 13 61.68 1.95
 0 6 14 0.23 0.69
 0 6 15 120.38 3.16
 0 6 16 0.18 0.8
 0 6 17 45.07 1.81
 0 6 18 17.93 1.23
 0 6 19 1.46 0.86
 0 6 20 1.39 0.8
 0 7 1 12.21 0.54
 0 7 2 362.21 6.73
 0 7 3 0.58 0.34
 0 7 4 308.5 5.84
 0 7 5 56.86 1.43
 0 7 6 19.78 0.78
 0 7 7 48.19 1.38
 0 7 8 79.36 2
 0 7 9 39.73 1.33
 0 7 10 68.35 1.92
 0 7 11 4.91 0.71
 0 7 12 15.01 0.99
 0 7 13 81.83 2.36
 0 7 14 -0.16 0.7
 0 7 15 6.94 0.96
 0 7 16 4.56 0.92
 0 7 17 3.61 0.91
 0 7 18 0.6 0.84
 0 7 19 22.03 1.3
 0 7 20 17.66 1.15
 0 8 0 187.53 3.69
 0 8 1 76.36 1.75
 0 8 2 54.83 1.37
 0 8 3 90.22 2.02
 0 8 4 177.34 3.58
 0 8 5 58.13 1.5
 0 8 6 78.96 1.95
 0 8 7 0.53 0.49
 0 8 8 17.15 0.88
 0 8 9 33.53 1.25
 0 8 10 68.05 1.95
 0 8 11 28.61 1.25
 0 8 12 4.18 0.76
 0 8 13 21.64 1.2
 0 8 14 31.71 1.51
 0 8 15 60.98 2.11
 0 8 16 3.04 0.89
 0 8 17 3.92 0.91
 0 8 18 6 0.98
 0 8 19 3.9 0.88
 0 8 20 6.68 0.94
 0 9 1 2.59 0.44
 0 9 2 142.5 2.99
 0 9 3 22.9 0.86
 0 9 4 66.63 1.71
 0 9 5 197.8 4.08
 0 9 6 39.72 1.29
 0 9 7 22.51 0.99
 0 9 8 0.77 0.57
 0 9 9 101.79 2.57
 0 9 10 119.03 2.94
 0 9 11 25.59 1.23
 0 9 12 10.75 0.94
 0 9 13 31.5 1.49
 0 9 14 0.52 0.8
 0 9 15 2.73 0.88
 0 9 16 78.38 2.44
 0 9 17 0.37 0.83
 0 9 18 2.87 0.88
 0 9 19 22.13 1.25
 0 10 0 3.6 0.54
 0 10 1 352.13 6.76
 0 10 2 11.48 0.7
 0 10 3 75.7 1.92
 0 10 4 2.16 0.53
 0 10 5 94.75 2.32
 0 10 6 4.93 0.64
 0 10 7 1.06 0.57
 0 10 8 35.42 1.34
 0 10 9 2.85 0.68
 0 10 10 2 0.7
 0 10 11 1.7 0.72
 0 10 12 0.53 0.71
 0 10 13 1.11 0.8
 0 10 14 0.31 0.81
 0 10 15 0.33 0.82
 0 10 16 0.62 0.83
 0 10 17 14.93 1.18
 0 10 18 4.16 0.88
 0 10 19 2.57 0.8
 0 11 1 66.21 1.79
 0 11 2 8.7 0.69
 0 11 3 2.53 0.58
 0 11 4 13.4 0.83
 0 11 5 5.74 0.68
 0 11 6 6.14 0.71
 0 11 7 1.07 0.63
 0 11 8 11.78 0.9
 0 11 9 3.08 0.73
 0 11 10 76 2.25
 0 11 11 7.94 0.9
 0 11 12 1.85 0.83
 0 11 13 16.43 1.21
 0 11 14 1.45 0.84
 0 11 15 11.74 1.11
 0 11 16 30.99 1.55
 0 11 17 0.34 0.8
 0 11 18 1.86 0.8
 0 12 0 45.97 1.48
 0 12 1 14.6 0.87
 0 12 2 0.38 0.56
 0 12 3 2.96 0.64
 0 12 4 126.7 3.01
 0 12 5 0.1 0.6
 0 12 6 5.03 0.74
 0 12 7 76.6 2.19
 0 12 8 10.04 0.9
 0 12 9 29.58 1.36
 0 12 10 59.5 1.99
 0 12 11 3.94 0.89
 0 12 12 0.69 0.8
 0 12 13 0.65 0.84
 0 12 14 27.64 1.45
 0 12 15 11.83 1.15
 0 12 16 8.44 1.02
 0 12 17 2.3 0.82
 0 12 18 1.74 0.79
 0 13 1 19.21 1.03
 0 13 2 40.64 1.46
 0 13 3 0.04 0.62
 0 13 4 107.43 2.74
 0 13 5 0.71 0.65
 0 13 6 0.14 0.65
 0 13 7 4.09 0.79
 0 13 8 3.12 0.79
 0 13 9 25.57 1.37
 0 13 10 5.48 0.94
 0 13 11 9.95 1.06
 0 13 12 1.44 0.84
 0 13 13 31 1.53
 0 13 14 1.15 0.87
 0 13 15 0.9 0.84
 0 13 16 0.72 0.81
 0 13 17 -0.25 0.75
 0 14 0 17.59 1.06
 0 14 1 18.53 1.08
 0 14 2 95.77 2.56
 0 14 3 3.39 0.76
 0 14 4 27.36 1.3
 0 14 5 0.59 0.7
 0 14 6 1.77 0.74
 0 14 7 64.49 2.14
 0 14 8 -0.36 0.79
 0 14 9 34.07 1.58
 0 14 10 0.31 0.83
 0 14 11 5.91 0.97
 0 14 12 -0.11 0.81
 0 14 13 6.5 1.02
 0 14 14 31.03 1.53
 0 14 15 7.04 0.97
 0 14 16 0.05 0.74
 0 15 1 33.9 1.45
 0 15 2 13.93 1.04
 0 15 3 102.01 2.76
 0 15 4 17.3 1.13
 0 15 5 24.47 1.34
 0 15 6 43.24 1.74
 0 15 7 31.89 1.54
 0 15 8 123.99 3.26
 0 15 9 10.28 1.1
 0 15 10 19.96 1.3
 0 15 11 7.69 1.01
 0 15 12 7.58 1.03
 0 15 13 3.46 0.92
 0 15 14 13.69 1.12
 0 15 15 -0.45 0.75
 0 16 0 251.51 5.57
 0 16 1 12.54 1.11
 0 16 2 51.04 1.9
 0 16 3 59.13 2.06
 0 16 4 3.6 0.89
 0 16 5 0.01 0.79
 0 16 6 19.96 1.29
 0 16 7 1.36 0.87
 0 16 8 28.73 1.5
 0 16 9 0.42 0.83
 0 16 10 16.77 1.22
 0 16 11 2.03 0.89
 0 16 12 16.79 1.22
 0 16 13 2.76 0.86
 0 16 14 18.96 1.18
 0 17 1 70.43 2.3
 0 17 2 69.53 2.29
 0 17 3 27.47 1.47
 0 17 4 25.17 1.41
 0 17 5 9.19 1.07
 0 17 6 58.82 2.08
 0 17 7 26.5 1.45
 0 17 8 13.9 1.15
 0 17 9 1.55 0.88
 0 17 10 0.26 0.82
 0 17 11 2.18 0.86
 0 17 12 1.61 0.82
 0 17 13 15.58 1.09
 0 18 0 3.27 0.9
 0 18 1 40.44 1.73
 0 18 2 3.46 0.92
 0 18 3 60.09 2.11
 0 18 4 0.07 0.84
 0 18 5 5.5 0.97
 0 18 6 -0.16 0.84
 0 18 7 80.11 2.52
 0 18 8 1.65 0.88
 0 18 9 2.04 0.86
 0 18 10 4.39 0.9
 0 18 11 1.36 0.79
 0 18 12 6.01 0.91
 0 19 1 6.64 0.98
 0 19 2 5.7 1.01
 0 19 3 2 0.89
 0 19 4 9.98 1.1
 0 19 5 2.66 0.91
 0 19 6 27.83 1.46
 0 19 7 1.53 0.86
 0 19 8 1.56 0.83
 0 19 9 2.63 0.83
 0 19 10 0.24 0.74
 0 20 0 22.87 1.37
 0 20 1 0.43 0.84
 0 20 2 1.74 0.85
 0 20 3 15.92 1.19
 0 20 4 0.84 0.82
 0 20 5 -0.09 0.79
 0 20 6 0.12 0.78
 0 20 7 -0.13 0.75
 0 20 8 1 0.8
 0 21 1 0.5 0.77
 0 21 2 -0.12 0.76
 0 21 3 1.52 0.79
 0 21 4 -0.06 0.74
 0 21 5 3.11 0.86
 1 0 1 644.46 11.87
 1 0 2 5224.21 93.9
 1 0 3 1784.52 32.64
 1 0 4 2186.72 39.97
 1 0 5 41.12 0.97
 1 0 6 62.4 1.39
 1 0 7 3.75 0.37
 1 0 8 69.71 1.62
 1 0 9 1.18 0.4
 1 0 10 5.22 0.55
 1 0 11 0.84 0.51
 1 0 12 56.51 1.68
 1 0 13 34.29 1.33
 1 0 14 18.59 1.06
 1 0 15 23.7 1.22
 1 0 16 -0.34 0.72
 1 0 17 0.83 0.81
 1 0 18 16.85 1.22
 1 0 19 0.06 0.82
 1 0 20 0.6 0.82
 1 0 21 6.48 0.89
 1 1 -21 8.55 0.97
 1 1 -20 14.75 1.15
 1 1 -19 9.37 1.04
 1 1 -18 15.07 1.19
 1 1 -17 13.02 1.12
 1 1 -16 6.48 0.91
 1 1 -15 41.07 1.58
 1 1 -14 7.08 0.81
 1 1 -13 4.54 0.7
 1 1 -12 66.36 1.86
 1 1 -11 195.04 4.1
 1 1 -10 66.01 1.72
 1 1 -9 8.31 0.55
 1 1 -8 286.37 5.45
 1 1 -7 127.25 2.58
 1 1 -6 3.76 0.33
 1 1 -5 509.9 9.3
 1 1 -4 1205.84 22.07
 1 1 -3 374.91 6.83
 1 1 -2 2297.6 41.3
 1 1 -1 870.75 15.88
 1 1 0 143.76 2.61
 1 1 1 897.91 16.37
 1 1 2 2298.58 41.73
 1 1 3 376.49 6.87
 1 1 4 1180.56 21.69
 1 1 5 515.17 9.41
 1 1 6 3.81 0.33
 1 1 7 128.2 2.6
 1 1 8 293.63 5.58
 1 1 9 8.36 0.55
 1 1 10 64.13 1.69
 1 1 11 196.94 4.14
 1 1 12 64.53 1.84
 1 1 13 4.85 0.71
 1 1 14 6.64 0.8
 1 1 15 40.54 1.57
 1 1 16 6.07 0.91
 1 1 17 12.78 1.11
 1 1 18 15.89 1.19
 1 1 19 8.61 1.02
 1 1 20 13.55 1.14
 1 1 21 9.16 0.97
 1 2 -21 6.01 0.89
 1 2 -20 3.05 0.87
 1 2 -19 5.37 0.98
 1 2 -18 20.01 1.28
 1 2 -17 10.93 1.07
 1 2 -16 39.43 1.65
 1 2 -15 6.9 0.86
 1 2 -14 4.86 0.76
 1 2 -13 18.88 1.02
 1 2 -12 55.9 1.68
 1 2 -11 59.6 1.68
 1 2 -10 148.21 3.2
 1 2 -9 81.14 1.9
 1 2 -8 214.48 4.19
 1 2 -7 606.01 11.06
 1 2 -6 7.53 0.42
 1 2 -5 1084.72 19.78
 1 2 -4 161.39 3.05
 1 2 -3 1434.62 26.38
 1 2 -2 1366.19 25.07
 1 2 -1 802.41 14.68
 1 2 0 3948.11 67.6
 1 2 1 812.28 14.94
 1 2 2 1352.21 24.94
 1 2 3 1404.95 26
 1 2 4 157.23 3
 1 2 5 1071.75 19.7
 1 2 6 7.6 0.42
 1 2 7 606.32 11.12
 1 2 8 213.37 4.19
 1 2 9 81.24 1.91
 1 2 10 149.02 3.22
 1 2 11 58.57 1.66
 1 2 12 55.35 1.67
 1 2 13 16.87 0.98
 1 2 14 4.4 0.76
 1 2 15 6.24 0.85
 1 2 16 39.27 1.66
 1 2 17 11.7 1.09
 1 2 18 20.92 1.31
 1 2 19 6.84 1.02
 1 2 20 2.63 0.87
 1 2 21 5.24 0.87
 1 3 -21 5.4 0.87
 1 3 -20 4.23 0.89
 1 3 -19 4.18 0.94
 1 3 -18 14.76 1.18
 1 3 -17 6.84 0.98
 1 3 -16 7.87 0.97
 1 3 -15 4.87 0.82
 1 3 -14 37.61 1.48
 1 3 -13 126.11 3.05
 1 3 -12 66.73 1.9
 1 3 -11 133.73 3.03
 1 3 -10 16.88 0.82
 1 3 -9 130.04 2.78
 1 3 -8 266.85 5.14
 1 3 -7 219.52 4.23
 1 3 -6 498.2 9.06
 1 3 -5 532.24 9.68
 1 3 -4 359.2 6.54
 1 3 -3 2299.92 41.79
 1 3 -2 3035.42 54.49
 1 3 -1 448.98 8.21
 1 3 0 112.14 2.13
 1 3 1 457.1 8.35
 1 3 2 2980.65 53.91
 1 3 3 2287.96 41.81
 1 3 4 359.89 6.6
 1 3 5 537.21 9.85
 1 3 6 506 9.26
 1 3 7 222.94 4.32
 1 3 8 266.96 5.17
 1 3 9 130.15 2.8
 1 3 10 17.41 0.83
 1 3 11 136.09 3.09
 1 3 12 70.38 1.97
 1 3 13 126.71 3.07
 1 3 14 37.02 1.46
 1 3 15 5.24 0.82
 1 3 16 7.57 0.98
 1 3 17 6.82 0.97
 1 3 18 14.39 1.16
 1 3 19 4.74 0.95
 1 3 20 4.86 0.92
 1 3 21 5.46 0.87
 1 4 -21 0.37 0.75
 1 4 -20 1.53 0.81
 1 4 -19 1.18 0.85
 1 4 -18 57.06 2.04
 1 4 -17 8.93 1.03
 1 4 -16 116.7 3.11
 1 4 -15 8.16 0.91
 1 4 -14 77.13 2.25
 1 4 -13 22.13 1.13
 1 4 -12 155.24 3.52
 1 4 -11 50.89 1.56
 1 4 -10 25.82 1.02
 1 4 -9 32.51 1.09
 1 4 -8 435.8 8.12
 1 4 -7 88.35 1.96
 1 4 -6 522.71 9.52
 1 4 -5 360.94 6.65
 1 4 -4 135.58 2.66
 1 4 -3 2159.57 39.61
 1 4 -2 479.55 8.74
 1 4 -1 312.1 5.69
 1 4 0 19.87 0.55
 1 4 1 308.43 5.64
 1 4 2 469.52 8.64
 1 4 3 2090.92 38.71
 1 4 4 135.08 2.67
 1 4 5 354.87 6.6
 1 4 6 518.25 9.57
 1 4 7 86.55 1.94
 1 4 8 431.07 8.11
 1 4 9 30.56 1.05
 1 4 10 26.57 1.04
 1 4 11 51.92 1.58
 1 4 12 158.27 3.59
 1 4 13 21.91 1.12
 1 4 14 77.41 2.26
 1 4 15 9.17 0.93
 1 4 16 113.38 3.05
 1 4 17 9.75 1.04
 1 4 18 58.57 2.07
 1 4 19 0.59 0.85
 1 4 20 2.06 0.82
 1 4 21 1.19 0.76
 1 5 -21 6.91 0.93
 1 5 -20 8.23 0.98
 1 5 -19 4.49 0.93
 1 5 -18 4.73 0.93
 1 5 -17 43.93 1.79
 1 5 -16 12.01 1.1
 1 5 -15 17.35 1.17
 1 5 -14 25.54 1.26
 1 5 -13 301.79 6.23
 1 5 -12 56.46 1.76
 1 5 -11 171.14 3.76
 1 5 -10 81.31 2.07
 1 5 -9 273.37 5.4
 1 5 -8 200.32 4.02
 1 5 -7 189.43 3.77
 1 5 -6 114.98 2.41
 1 5 -5 212.69 4.08
 1 5 -4 110.59 2.26
 1 5 -3 377.26 6.93
 1 5 -2 116.39 2.31
 1 5 -1 509.64 9.3
 1 5 0 523.41 9.57
 1 5 1 507.07 9.27
 1 5 2 115 2.29
 1 5 3 378.64 6.96
 1 5 4 112.17 2.3
 1 5 5 212.69 4.11
 1 5 6 116.63 2.46
 1 5 7 188.97 3.79
 1 5 8 198.12 4
 1 5 9 272.93 5.44
 1 5 10 81.21 2.08
 1 5 11 172.14 3.79
 1 5 12 56.66 1.77
 1 5 13 300.89 6.27
 1 5 14 26.97 1.29
 1 5 15 17.05 1.17
 1 5 16 11.86 1.11
 1 5 17 44.56 1.81
 1 5 18 4.81 0.94
 1 5 19 3.49 0.91
 1 5 20 8.29 0.99
 1 5 21 6.41 0.92
 1 6 -20 0.87 0.77
 1 6 -19 47.05 1.84
 1 6 -18 47.54 1.84
 1 6 -17 15.63 1.21
 1 6 -16 29.89 1.5
 1 6 -15 69.35 2.24
 1 6 -14 -0.03 0.69
 1 6 -13 48.37 1.69
 1 6 -12 60.96 1.87
 1 6 -11 96.39 2.45
 1 6 -10 32.19 1.2
 1 6 -9 175.25 3.73
 1 6 -8 60.33 1.61
 1 6 -7 177.09 3.59
 1 6 -6 193.15 3.83
 1 6 -5 97.96 2.11
 1 6 -4 208.63 4.03
 1 6 -3 195.05 3.76
 1 6 -2 207.55 3.96
 1 6 -1 125.29 2.5
 1 6 0 324.97 6.02
 1 6 1 121.41 2.44
 1 6 2 206.44 3.96
 1 6 3 197.65 3.82
 1 6 4 203.29 3.96
 1 6 5 96.37 2.1
 1 6 6 191.94 3.84
 1 6 7 177.85 3.64
 1 6 8 60.97 1.63
 1 6 9 173.29 3.72
 1 6 10 32.41 1.21
 1 6 11 96.3 2.46
 1 6 12 61.45 1.89
 1 6 13 46.58 1.65
 1 6 14 -0.31 0.69
 1 6 15 68.95 2.23
 1 6 16 29.76 1.49
 1 6 17 15.7 1.2
 1 6 18 48.2 1.84
 1 6 19 46.62 1.84
 1 6 20 0.7 0.79
 1 7 -20 0.28 0.75
 1 7 -19 3.1 0.89
 1 7 -18 2.36 0.9
 1 7 -17 7.77 1.02
 1 7 -16 42.92 1.76
 1 7 -15 3.56 0.89
 1 7 -14 19.98 1.23
 1 7 -13 19.1 1.12
 1 7 -12 82.18 2.3
 1 7 -11 126.8 3.04
 1 7 -10 29.48 1.19
 1 7 -9 49.01 1.5
 1 7 -8 36.63 1.22
 1 7 -7 63.35 1.66
 1 7 -6 289.32 5.57
 1 7 -5 137.56 2.86
 1 7 -4 31.02 0.94
 1 7 -3 85.04 1.88
 1 7 -2 346.13 6.47
 1 7 -1 280.25 5.28
 1 7 0 489.61 8.96
 1 7 1 277.86 5.26
 1 7 2 344.24 6.45
 1 7 3 84.14 1.87
 1 7 4 31.63 0.95
 1 7 5 138.04 2.88
 1 7 6 289.02 5.59
 1 7 7 63.74 1.68
 1 7 8 35.98 1.21
 1 7 9 48.72 1.5
 1 7 10 29.6 1.19
 1 7 11 123.59 3.01
 1 7 12 80.34 2.27
 1 7 13 19.62 1.13
 1 7 14 20.29 1.23
 1 7 15 2.76 0.87
 1 7 16 40.35 1.72
 1 7 17 7 0.99
 1 7 18 2.96 0.9
 1 7 19 4.22 0.92
 1 7 20 0.99 0.77
 1 8 -20 6.61 0.93
 1 8 -19 9.61 1.02
 1 8 -18 6.69 0.99
 1 8 -17 23.95 1.37
 1 8 -16 8.05 1
 1 8 -15 6.93 0.98
 1 8 -14 16.36 1.17
 1 8 -13 19.41 1.15
 1 8 -12 55.01 1.82
 1 8 -11 24.92 1.18
 1 8 -10 20.61 1.05
 1 8 -9 48.19 1.53
 1 8 -8 292.18 5.82
 1 8 -7 23.2 0.96
 1 8 -6 6.55 0.59
 1 8 -5 53.67 1.43
 1 8 -4 273.36 5.28
 1 8 -3 13.53 0.64
 1 8 -2 424.36 7.9
 1 8 -1 16.16 0.66
 1 8 0 36.41 1.03
 1 8 1 16.94 0.68
 1 8 2 423.24 7.9
 1 8 3 13.18 0.63
 1 8 4 274.74 5.32
 1 8 5 52.67 1.41
 1 8 6 6.06 0.58
 1 8 7 21.87 0.94
 1 8 8 287.7 5.8
 1 8 9 47.04 1.52
 1 8 10 21.39 1.07
 1 8 11 23.86 1.16
 1 8 12 53.61 1.81
 1 8 13 20.38 1.17
 1 8 14 16.79 1.18
 1 8 15 6.7 0.97
 1 8 16 6.22 0.98
 1 8 17 22.96 1.35
 1 8 18 8.48 1.02
 1 8 19 10.44 1.02
 1 8 20 6.34 0.92
 1 9 -19 2.73 0.82
 1 9 -18 11.41 1.09
 1 9 -17 7.08 1.03
 1 9 -16 7.66 1.03
 1 9 -15 20.73 1.31
 1 9 -14 24.76 1.38
 1 9 -13 3.45 0.84
 1 9 -12 56.86 1.89
 1 9 -11 104.49 2.73
 1 9 -10 30.67 1.29
 1 9 -9 86.82 2.3
 1 9 -8 105.74 2.58
 1 9 -7 30.88 1.16
 1 9 -6 6.82 0.64
 1 9 -5 30.9 1.09
 1 9 -4 42.59 1.28
 1 9 -3 60.47 1.55
 1 9 -2 122.93 2.65
 1 9 -1 271.98 5.26
 1 9 0 49.39 1.32
 1 9 1 275.99 5.35
 1 9 2 122.72 2.66
 1 9 3 60.84 1.57
 1 9 4 43.14 1.29
 1 9 5 29.78 1.07
 1 9 6 6.07 0.62
 1 9 7 30.41 1.15
 1 9 8 108.53 2.64
 1 9 9 84.74 2.27
 1 9 10 32.1 1.32
 1 9 11 105.84 2.77
 1 9 12 58.91 1.94
 1 9 13 4.28 0.85
 1 9 14 25.2 1.38
 1 9 15 19.94 1.28
 1 9 16 8.81 1.03
 1 9 17 6.92 1.03
 1 9 18 11 1.07
 1 9 19 3.38 0.84
 1 10 -19 2.23 0.78
 1 10 -18 15.34 1.14
 1 10 -17 2.72 0.9
 1 10 -16 12.62 1.12
 1 10 -15 17.59 1.24
 1 10 -14 8.52 1.02
 1 10 -13 0.46 0.79
 1 10 -12 6.52 0.91
 1 10 -11 16.15 1.06
 1 10 -10 53.05 1.77
 1 10 -9 15.02 0.97
 1 10 -8 41.79 1.46
 1 10 -7 83.16 2.19
 1 10 -6 74.87 2
 1 10 -5 242.92 4.96
 1 10 -4 38.31 1.26
 1 10 -3 153.82 3.32
 1 10 -2 25.91 0.99
 1 10 -1 208.51 4.26
 1 10 0 17.62 0.82
 1 10 1 209.15 4.27
 1 10 2 26.87 1.01
 1 10 3 153.86 3.33
 1 10 4 37.55 1.25
 1 10 5 239.78 4.91
 1 10 6 75.1 2.01
 1 10 7 85.34 2.24
 1 10 8 43.6 1.5
 1 10 9 13.61 0.94
 1 10 10 52.89 1.77
 1 10 11 16.26 1.07
 1 10 12 7.54 0.93
 1 10 13 1.2 0.82
 1 10 14 8.42 1.01
 1 10 15 18.18 1.25
 1 10 16 12.43 1.11
 1 10 17 2.6 0.9
 1 10 18 14.03 1.12
 1 10 19 1.54 0.77
 1 11 -18 12.55 1.06
 1 11 -17 23.91 1.36
 1 11 -16 16.13 1.23
 1 11 -15 28.37 1.48
 1 11 -14 22.52 1.35
 1 11 -13 54.25 1.99
 1 11 -12 9.64 1.02
 1 11 -11 75.92 2.29
 1 11 -10 16.36 1.08
 1 11 -9 63.66 1.98
 1 11 -8 56.82 1.8
 1 11 -7 1.36 0.64
 1 11 -6 12.89 0.86
 1 11 -5 113.51 2.73
 1 11 -4 19.24 0.95
 1 11 -3 24.46 1.04
 1 11 -2 100.63 2.43
 1 11 -1 18.32 0.89
 1 11 0 0.85 0.51
 1 11 1 17.86 0.89
 1 11 2 100.1 2.42
 1 11 3 25.55 1.06
 1 11 4 19.79 0.96
 1 11 5 115.17 2.77
 1 11 6 12.43 0.86
 1 11 7 1.69 0.64
 1 11 8 57.15 1.81
 1 11 9 66.62 2.04
 1 11 10 16.28 1.07
 1 11 11 76.43 2.31
 1 11 12 10.83 1.06
 1 11 13 52.5 1.95
 1 11 14 23.18 1.37
 1 11 15 28.46 1.47
 1 11 16 14.83 1.21
 1 11 17 24.21 1.35
 1 11 18 11.44 1.03
 1 12 -18 10.35 1
 1 12 -17 4.65 0.89
 1 12 -16 15.84 1.2
 1 12 -15 16.28 1.25
 1 12 -14 32.77 1.57
 1 12 -13 17.9 1.26
 1 12 -12 39.77 1.7
 1 12 -11 54.96 1.97
 1 12 -10 16.25 1.14
 1 12 -9 5.62 0.84
 1 12 -8 41.69 1.57
 1 12 -7 9.9 0.88
 1 12 -6 160.14 3.68
 1 12 -5 43.29 1.5
 1 12 -4 5.81 0.72
 1 12 -3 85.22 2.24
 1 12 -2 24.07 1.08
 1 12 -1 8.88 0.75
 1 12 0 7.99 0.73
 1 12 1 9.11 0.76
 1 12 2 23.8 1.07
 1 12 3 84.95 2.24
 1 12 4 5.27 0.7
 1 12 5 42.11 1.49
 1 12 6 167.8 3.83
 1 12 7 9.77 0.88
 1 12 8 42.04 1.58
 1 12 9 7.51 0.87
 1 12 10 14.76 1.13
 1 12 11 53.1 1.94
 1 12 12 39.38 1.7
 1 12 13 17.8 1.24
 1 12 14 31.81 1.54
 1 12 15 13.96 1.2
 1 12 16 15.88 1.2
 1 12 17 5.33 0.9
 1 12 18 9.12 0.99
 1 13 -17 -0.98 0.74
 1 13 -16 5.15 0.92
 1 13 -15 14.8 1.2
 1 13 -14 9.72 1.1
 1 13 -13 14.88 1.18
 1 13 -12 17.44 1.25
 1 13 -11 12.35 1.12
 1 13 -10 63.14 2.13
 1 13 -9 23.36 1.33
 1 13 -8 68.87 2.15
 1 13 -7 4.9 0.8
 1 13 -6 47.95 1.69
 1 13 -5 1.77 0.7
 1 13 -4 15.92 1
 1 13 -3 74.4 2.12
 1 13 -2 80.59 2.22
 1 13 -1 28.54 1.22
 1 13 0 15.98 0.96
 1 13 1 28.33 1.21
 1 13 2 82.87 2.26
 1 13 3 75.61 2.14
 1 13 4 15.97 0.99
 1 13 5 0.78 0.68
 1 13 6 48.14 1.69
 1 13 7 3.21 0.77
 1 13 8 66.62 2.11
 1 13 9 24.84 1.35
 1 13 10 64.23 2.15
 1 13 11 12.67 1.11
 1 13 12 15.85 1.2
 1 13 13 15.35 1.19
 1 13 14 10.37 1.1
 1 13 15 14.86 1.18
 1 13 16 6.26 0.94
 1 13 17 0.68 0.76
 1 14 -16 5.33 0.88
 1 14 -15 21.87 1.3
 1 14 -14 0.74 0.85
 1 14 -13 12.79 1.17
 1 14 -12 0.77 0.83
 1 14 -11 1.56 0.87
 1 14 -10 6.69 0.99
 1 14 -9 16.44 1.21
 1 14 -8 12.01 1.08
 1 14 -7 46.23 1.78
 1 14 -6 12.7 1.01
 1 14 -5 30.37 1.37
 1 14 -4 120.4 3.05
 1 14 -3 31.58 1.37
 1 14 -2 1.06 0.69
 1 14 -1 6.03 0.79
 1 14 0 59.4 1.88
 1 14 1 6.48 0.8
 1 14 2 1.59 0.69
 1 14 3 31.99 1.37
 1 14 4 121.83 3.09
 1 14 5 28.09 1.33
 1 14 6 13.77 1.03
 1 14 7 44.57 1.75
 1 14 8 12.76 1.1
 1 14 9 17.12 1.22
 1 14 10 7.17 1
 1 14 11 2.19 0.86
 1 14 12 0.38 0.83
 1 14 13 13.7 1.19
 1 14 14 0.4 0.85
 1 14 15 22.54 1.32
 1 14 16 5.93 0.89
 1 15 -15 1.46 0.77
 1 15 -14 2.09 0.85
 1 15 -13 5.91 0.99
 1 15 -12 16.18 1.25
 1 15 -11 10.14 1.07
 1 15 -10 20.99 1.33
 1 15 -9 27.72 1.46
 1 15 -8 15.33 1.19
 1 15 -7 -0.24 0.8
 1 15 -6 12.76 1.09
 1 15 -5 28.75 1.43
 1 15 -4 48.65 1.77
 1 15 -3 4.21 0.82
 1 15 -2 2.85 0.78
 1 15 -1 49.86 1.77
 1 15 0 5.39 0.84
 1 15 1 49.9 1.76
 1 15 2 2.61 0.77
 1 15 3 4.07 0.82
 1 15 4 47.35 1.75
 1 15 5 29.05 1.43
 1 15 6 12.08 1.07
 1 15 7 0.52 0.81
 1 15 8 16.37 1.21
 1 15 9 28.67 1.49
 1 15 10 20.58 1.32
 1 15 11 10.39 1.07
 1 15 12 16.29 1.24
 1 15 13 6.74 1
 1 15 14 1.63 0.85
 1 15 15 -0.28 0.74
 1 16 -14 9.47 0.96
 1 16 -13 1.42 0.81
 1 16 -12 5.31 0.96
 1 16 -11 3.21 0.91
 1 16 -10 18.67 1.26
 1 16 -9 1.97 0.88
 1 16 -8 4.37 0.93
 1 16 -7 10.28 1.07
 1 16 -6 11.1 1.09
 1 16 -5 1.56 0.84
 1 16 -4 8.35 1.01
 1 16 -3 9.22 1.03
 1 16 -2 27.87 1.43
 1 16 -1 6.19 0.95
 1 16 0 17.87 1.2
 1 16 1 6.38 0.94
 1 16 2 28.57 1.45
 1 16 3 7.83 1
 1 16 4 7.79 1
 1 16 5 1.89 0.86
 1 16 6 10.68 1.08
 1 16 7 9.32 1.04
 1 16 8 3.48 0.92
 1 16 9 1.71 0.87
 1 16 10 18.62 1.25
 1 16 11 3.79 0.93
 1 16 12 6.41 0.98
 1 16 13 0.84 0.82
 1 16 14 7.83 0.94
 1 17 -13 0.8 0.75
 1 17 -12 -0.16 0.77
 1 17 -11 12.55 1.12
 1 17 -10 -0.31 0.83
 1 17 -9 4.84 0.98
 1 17 -8 6.6 0.99
 1 17 -7 2.56 0.88
 1 17 -6 0.14 0.83
 1 17 -5 7.14 1
 1 17 -4 4.06 0.93
 1 17 -3 14.14 1.17
 1 17 -2 4.28 0.92
 1 17 -1 45 1.82
 1 17 0 4.41 0.94
 1 17 1 44.89 1.81
 1 17 2 4.36 0.93
 1 17 3 12.66 1.13
 1 17 4 4.46 0.92
 1 17 5 6.93 1
 1 17 6 1.42 0.85
 1 17 7 0.64 0.85
 1 17 8 7.21 1
 1 17 9 4.59 0.96
 1 17 10 -0.51 0.82
 1 17 11 12.37 1.11
 1 17 12 -0.52 0.77
 1 17 13 0.47 0.74
 1 18 -12 2.16 0.81
 1 18 -11 2.52 0.82
 1 18 -10 3.12 0.87
 1 18 -9 14.02 1.15
 1 18 -8 2.54 0.9
 1 18 -7 1.07 0.89
 1 18 -6 1.47 0.85
 1 18 -5 19.45 1.27
 1 18 -4 12.88 1.14
 1 18 -3 6.16 0.99
 1 18 -2 2.99 0.9
 1 18 -1 14.37 1.19
 1 18 0 0.3 0.84
 1 18 1 15.81 1.21
 1 18 2 3.29 0.91
 1 18 3 6.82 1
 1 18 4 12.89 1.13
 1 18 5 17.95 1.24
 1 18 6 1.22 0.84
 1 18 7 1.26 0.9
 1 18 8 2.59 0.9
 1 18 9 13.62 1.14
 1 18 10 4.52 0.89
 1 18 11 2.36 0.81
 1 18 12 3.14 0.84
 1 19 -10 2.18 0.79
 1 19 -9 9.87 0.99
 1 19 -8 10.56 1.05
 1 19 -7 1.25 0.84
 1 19 -6 16.13 1.22
 1 19 -5 5.55 0.97
 1 19 -4 13.52 1.19
 1 19 -3 3.21 0.92
 1 19 -2 9.23 1.08
 1 19 -1 1.06 0.84
 1 19 0 0.98 0.83
 1 19 1 2.37 0.87
 1 19 2 8.27 1.08
 1 19 3 2.18 0.9
 1 19 4 14.14 1.2
 1 19 5 5.71 0.99
 1 19 6 17.04 1.23
 1 19 7 1.11 0.83
 1 19 8 11.15 1.06
 1 19 9 8.25 0.98
 1 19 10 3.09 0.8
 1 20 -8 4.19 0.87
 1 20 -7 0.43 0.77
 1 20 -6 1.54 0.83
 1 20 -5 10.17 1.03
 1 20 -4 3.76 0.89
 1 20 -3 7.98 1.02
 1 20 -2 12.93 1.12
 1 20 -1 11.57 1.12
 1 20 0 14.59 1.18
 1 20 1 11.48 1.11
 1 20 2 11.76 1.1
 1 20 3 9.26 1.02
 1 20 4 5.03 0.92
 1 20 5 9.74 1.04
 1 20 6 1.8 0.82
 1 20 7 1.51 0.78
 1 20 8 4.54 0.87
 1 21 -5 10.52 1.01
 1 21 -4 2.3 0.79
 1 21 -3 2.56 0.8
 1 21 -2 0.74 0.78
 1 21 -1 2.93 0.83
 1 21 0 0.31 0.78
 1 21 1 2.55 0.83
 1 21 2 0.88 0.78
 1 21 3 1.83 0.8
 1 21 4 1.61 0.79
 1 21 5 9.73 0.99
 2 0 0 387.15 6.97
 2 0 1 1424.77 25.53
 2 0 2 2243.65 39.09
 2 0 3 766.22 13.83
 2 0 4 209.28 3.85
 2 0 5 37.88 0.91
 2 0 6 43.32 1.05
 2 0 7 255.44 4.8
 2 0 8 31.74 0.95
 2 0 9 5.34 0.49
 2 0 10 0.51 0.45
 2 0 11 71.05 1.88
 2 0 12 5.08 0.66
 2 0 13 5.04 0.73
 2 0 14 0.71 0.65
 2 0 15 0.11 0.68
 2 0 16 1.07 0.77
 2 0 17 17.55 1.23
 2 0 18 28.31 1.47
 2 0 19 0.17 0.84
 2 0 20 9.56 1.04
 2 0 21 0.74 0.76
 2 1 -21 0.31 0.75
 2 1 -20 6.33 0.96
 2 1 -19 57.35 2.09
 2 1 -18 4.98 0.95
 2 1 -17 2.55 0.86
 2 1 -16 5.92 0.91
 2 1 -15 3.02 0.75
 2 1 -14 7.68 0.83
 2 1 -13 228.59 4.83
 2 1 -12 55.91 1.68
 2 1 -11 7.81 0.67
 2 1 -10 25.92 0.98
 2 1 -9 140.37 2.93
 2 1 -8 112.5 2.38
 2 1 -7 145.12 2.89
 2 1 -6 265.22 4.94
 2 1 -5 866.55 15.72
 2 1 -4 897.18 16.25
 2 1 -3 607.19 10.99
 2 1 -2 284.6 5.14
 2 1 -1 533.12 9.63
 2 1 0 403.56 7.31
 2 1 1 538.04 9.76
 2 1 2 279 5.04
 2 1 3 599.85 10.91
 2 1 4 894.1 16.22
 2 1 5 856.84 15.53
 2 1 6 264.21 4.92
 2 1 7 144.09 2.88
 2 1 8 112.96 2.39
 2 1 9 139.11 2.91
 2 1 10 25.86 0.98
 2 1 11 7.67 0.67
 2 1 12 57.62 1.71
 2 1 13 224.99 4.77
 2 1 14 7.66 0.83
 2 1 15 2.86 0.76
 2 1 16 7.01 0.93
 2 1 17 2.59 0.88
 2 1 18 4.93 0.94
 2 1 19 56.05 2.07
 2 1 20 6.78 0.98
 2 1 21 0.04 0.76
 2 2 -21 4.56 0.84
 2 2 -20 2.02 0.84
 2 2 -19 30.63 1.56
 2 2 -18 26.38 1.44
 2 2 -17 15.24 1.19
 2 2 -16 6.19 0.93
 2 2 -15 2.28 0.75
 2 2 -14 82 2.3
 2 2 -13 46.39 1.58
 2 2 -12 45.89 1.49
 2 2 -11 81.14 2.07
 2 2 -10 28.89 1.05
 2 2 -9 40.55 1.17
 2 2 -8 72.81 1.69
 2 2 -7 586.04 10.58
 2 2 -6 19.97 0.65
 2 2 -5 77.7 1.63
 2 2 -4 567.52 10.22
 2 2 -3 1125.54 20.29
 2 2 -2 99.15 1.89
 2 2 -1 1724.17 30.9
 2 2 0 894.18 16.17
 2 2 1 1730.32 31.1
 2 2 2 98.93 1.89
 2 2 3 1116.04 20.25
 2 2 4 570.7 10.31
 2 2 5 78.3 1.64
 2 2 6 20.32 0.66
 2 2 7 584.29 10.55
 2 2 8 72.52 1.69
 2 2 9 40.73 1.18
 2 2 10 28.96 1.05
 2 2 11 80.98 2.07
 2 2 12 45.74 1.49
 2 2 13 46.05 1.57
 2 2 14 80.72 2.29
 2 2 15 2.69 0.75
 2 2 16 5.4 0.92
 2 2 17 15.72 1.18
 2 2 18 25.77 1.42
 2 2 19 31.02 1.57
 2 2 20 1.77 0.84
 2 2 21 4.19 0.83
 2 3 -21 3.09 0.8
 2 3 -20 1.02 0.82
 2 3 -19 12.61 1.15
 2 3 -18 13.78 1.14
 2 3 -17 21.96 1.34
 2 3 -16 18.6 1.24
 2 3 -15 12.49 1
 2 3 -14 6.01 0.8
 2 3 -13 19.97 1.06
 2 3 -12 10.03 0.8
 2 3 -11 10.35 0.75
 2 3 -10 27.38 1.03
 2 3 -9 74.6 1.8
 2 3 -8 28.74 0.92
 2 3 -7 46.97 1.2
 2 3 -6 115.77 2.35
 2 3 -5 99.23 2.02
 2 3 -4 9.29 0.41
 2 3 -3 100.36 1.98
 2 3 -2 1077.58 19.6
 2 3 -1 1496.5 26.52
 2 3 0 274.99 4.97
 2 3 1 1488.91 26.46
 2 3 2 1090.9 19.72
 2 3 3 99.34 1.96
 2 3 4 9.37 0.41
 2 3 5 99.27 2.03
 2 3 6 115.07 2.35
 2 3 7 46.91 1.2
 2 3 8 28.42 0.92
 2 3 9 73.38 1.78
 2 3 10 26.27 1.02
 2 3 11 10.38 0.75
 2 3 12 9.8 0.79
 2 3 13 18.8 1.04
 2 3 14 5.77 0.8
 2 3 15 12.59 1.01
 2 3 16 19.64 1.26
 2 3 17 23 1.36
 2 3 18 11.43 1.1
 2 3 19 12.38 1.15
 2 3 20 1.72 0.84
 2 3 21 2.56 0.8
 2 4 -21 7.19 0.9
 2 4 -20 5.73 0.93
 2 4 -19 -0.04 0.82
 2 4 -18 23.53 1.38
 2 4 -17 12.49 1.12
 2 4 -16 12.37 1.1
 2 4 -15 15.93 1.12
 2 4 -14 138.47 3.36
 2 4 -13 44.21 1.56
 2 4 -12 51.29 1.63
 2 4 -11 26.86 1.1
 2 4 -10 104.22 2.45
 2 4 -9 8.25 0.62
 2 4 -8 78.95 1.84
 2 4 -7 8.83 0.52
 2 4 -6 236.39 4.48
 2 4 -5 467.99 8.44
 2 4 -4 619.65 11.15
 2 4 -3 282.45 5.17
 2 4 -2 67.3 1.4
 2 4 -1 889.75 16.05
 2 4 0 66.3 1.37
 2 4 1 903.78 16.33
 2 4 2 67.91 1.42
 2 4 3 292.81 5.36
 2 4 4 622.14 11.25
 2 4 5 467.06 8.47
 2 4 6 243.47 4.61
 2 4 7 8.04 0.51
 2 4 8 77.56 1.82
 2 4 9 8.43 0.62
 2 4 10 107.82 2.52
 2 4 11 26.49 1.1
 2 4 12 52.66 1.66
 2 4 13 45.28 1.58
 2 4 14 138.44 3.36
 2 4 15 16.81 1.15
 2 4 16 13.41 1.11
 2 4 17 12.93 1.13
 2 4 18 22.95 1.37
 2 4 19 1.27 0.83
 2 4 20 6.59 0.97
 2 4 21 6.89 0.9
 2 5 -21 0.27 0.77
 2 5 -20 27.85 1.4
 2 5 -19 3.82 0.91
 2 5 -18 10.91 1.07
 2 5 -17 16.72 1.23
 2 5 -16 18.18 1.24
 2 5 -15 6.4 0.91
 2 5 -14 7.74 0.87
 2 5 -13 10.65 0.88
 2 5 -12 37.02 1.39
 2 5 -11 231.19 4.79
 2 5 -10 105.56 2.51
 2 5 -9 3.69 0.55
 2 5 -8 284.71 5.46
 2 5 -7 34.46 1.03
 2 5 -6 390.09 7.18
 2 5 -5 429.23 7.82
 2 5 -4 197.85 3.77
 2 5 -3 134.93 2.64
 2 5 -2 613.76 11.09
 2 5 -1 390.04 7.05
 2 5 0 475.69 8.62
 2 5 1 386.29 7
 2 5 2 608.67 11.04
 2 5 3 130.89 2.59
 2 5 4 196.42 3.76
 2 5 5 419.98 7.7
 2 5 6 382.38 7.09
 2 5 7 33.63 1.02
 2 5 8 289.18 5.57
 2 5 9 3.25 0.54
 2 5 10 103.14 2.47
 2 5 11 232.6 4.84
 2 5 12 37.28 1.4
 2 5 13 9.47 0.87
 2 5 14 7.93 0.88
 2 5 15 5.62 0.89
 2 5 16 18.2 1.25
 2 5 17 18.58 1.25
 2 5 18 10.49 1.06
 2 5 19 4.08 0.91
 2 5 20 27.37 1.39
 2 5 21 0.35 0.77
 2 6 -20 4.71 0.88
 2 6 -19 1.66 0.86
 2 6 -18 10.58 1.06
 2 6 -17 21.58 1.34
 2 6 -16 22.74 1.35
 2 6 -15 5.83 0.93
 2 6 -14 13.8 1.03
 2 6 -13 7.8 0.85
 2 6 -12 48.25 1.62
 2 6 -11 10.41 0.82
 2 6 -10 53.98 1.62
 2 6 -9 93.57 2.26
 2 6 -8 178.34 3.69
 2 6 -7 26.1 0.91
 2 6 -6 206.04 4.03
 2 6 -5 156.53 3.12
 2 6 -4 618.99 11.15
 2 6 -3 324.69 5.98
 2 6 -2 637.49 11.49
 2 6 -1 122.66 2.45
 2 6 0 1236.9 22.36
 2 6 1 123.67 2.47
 2 6 2 648.69 11.75
 2 6 3 323.96 5.99
 2 6 4 607.09 10.98
 2 6 5 156.66 3.14
 2 6 6 206.96 4.07
 2 6 7 26.4 0.92
 2 6 8 179.83 3.73
 2 6 9 91.56 2.24
 2 6 10 53.5 1.61
 2 6 11 11.4 0.84
 2 6 12 48.34 1.63
 2 6 13 7.81 0.85
 2 6 14 13.8 1.04
 2 6 15 5.51 0.93
 2 6 16 22.52 1.35
 2 6 17 23.14 1.36
 2 6 18 10.75 1.07
 2 6 19 2.2 0.87
 2 6 20 5.17 0.89
 2 7 -20 5.49 0.88
 2 7 -19 4.41 0.93
 2 7 -18 14.83 1.21
 2 7 -17 3.05 0.89
 2 7 -16 42.01 1.75
 2 7 -15 11.88 1.1
 2 7 -14 46.21 1.77
 2 7 -13 7.74 0.87
 2 7 -12 11.57 0.91
 2 7 -11 62.08 1.86
 2 7 -10 68.7 1.93
 2 7 -9 192.05 4.04
 2 7 -8 94.26 2.26
 2 7 -7 134.76 2.92
 2 7 -6 145.7 3.03
 2 7 -5 487.61 8.93
 2 7 -4 297.71 5.6
 2 7 -3 723.62 13.06
 2 7 -2 498.8 9.05
 2 7 -1 516.53 9.34
 2 7 0 24.86 0.78
 2 7 1 518.26 9.38
 2 7 2 501.21 9.1
 2 7 3 711.54 12.89
 2 7 4 296.12 5.59
 2 7 5 482.92 8.9
 2 7 6 145.71 3.04
 2 7 7 133.74 2.92
 2 7 8 94.65 2.28
 2 7 9 185.12 3.95
 2 7 10 69.15 1.94
 2 7 11 60.52 1.84
 2 7 12 11.98 0.92
 2 7 13 6.81 0.85
 2 7 14 46.69 1.79
 2 7 15 12.7 1.09
 2 7 16 41.05 1.74
 2 7 17 2.56 0.86
 2 7 18 16.13 1.22
 2 7 19 6.35 0.95
 2 7 20 6.95 0.9
 2 8 -20 1.27 0.8
 2 8 -19 36.48 1.59
 2 8 -18 11.74 1.11
 2 8 -17 18.76 1.26
 2 8 -16 12.7 1.14
 2 8 -15 14.78 1.16
 2 8 -14 2.44 0.83
 2 8 -13 8.29 0.9
 2 8 -12 16.75 1.05
 2 8 -11 219.99 4.73
 2 8 -10 278.16 5.67
 2 8 -9 106.67 2.59
 2 8 -8 64.79 1.78
 2 8 -7 21.54 0.93
 2 8 -6 57.58 1.56
 2 8 -5 40.1 1.18
 2 8 -4 35.59 1.07
 2 8 -3 262.6 5.01
 2 8 -2 479.16 8.77
 2 8 -1 16.72 0.69
 2 8 0 1171.55 21.16
 2 8 1 17.05 0.69
 2 8 2 482.24 8.83
 2 8 3 261.84 5.03
 2 8 4 36.18 1.09
 2 8 5 40.02 1.18
 2 8 6 55.89 1.53
 2 8 7 21.55 0.94
 2 8 8 64.45 1.79
 2 8 9 104.48 2.56
 2 8 10 285.04 5.83
 2 8 11 217.47 4.71
 2 8 12 16.74 1.05
 2 8 13 8.29 0.9
 2 8 14 3.68 0.86
 2 8 15 14.81 1.16
 2 8 16 13.38 1.15
 2 8 17 18.36 1.24
 2 8 18 12.48 1.12
 2 8 19 38.37 1.62
 2 8 20 1.34 0.8
 2 9 -19 1.36 0.8
 2 9 -18 9.8 1.06
 2 9 -17 36.11 1.66
 2 9 -16 39.47 1.7
 2 9 -15 7.96 1.02
 2 9 -14 28.83 1.47
 2 9 -13 27.18 1.39
 2 9 -12 26.84 1.31
 2 9 -11 13.96 0.99
 2 9 -10 11.83 0.9
 2 9 -9 174.83 3.85
 2 9 -8 91.36 2.32
 2 9 -7 101.86 2.46
 2 9 -6 115.48 2.65
 2 9 -5 201.09 4.12
 2 9 -4 146.56 3.13
 2 9 -3 257.12 4.99
 2 9 -2 90.78 2.07
 2 9 -1 78.4 1.84
 2 9 0 44.64 1.24
 2 9 1 77.04 1.82
 2 9 2 90.75 2.08
 2 9 3 256.67 5
 2 9 4 146.05 3.13
 2 9 5 195.02 4.02
 2 9 6 113.15 2.62
 2 9 7 100.3 2.44
 2 9 8 90.6 2.32
 2 9 9 172.31 3.83
 2 9 10 11.75 0.91
 2 9 11 12.66 0.96
 2 9 12 26.65 1.3
 2 9 13 26.16 1.38
 2 9 14 30.46 1.49
 2 9 15 7.87 1.01
 2 9 16 38.28 1.67
 2 9 17 34.06 1.61
 2 9 18 9.01 1.04
 2 9 19 0.83 0.79
 2 10 -19 3.75 0.86
 2 10 -18 14.53 1.14
 2 10 -17 5.13 0.96
 2 10 -16 8.9 1.02
 2 10 -15 3.09 0.9
 2 10 -14 11.28 1.09
 2 10 -13 7.76 0.99
 2 10 -12 87.31 2.56
 2 10 -11 1.5 0.71
 2 10 -10 65.1 1.99
 2 10 -9 48.67 1.64
 2 10 -8 0.56 0.62
 2 10 -7 92.16 2.35
 2 10 -6 22.69 1.03
 2 10 -5 61.87 1.73
 2 10 -4 246.49 4.94
 2 10 -3 585.91 10.82
 2 10 -2 42.74 1.32
 2 10 -1 31.61 1.1
 2 10 0 371.89 7.07
 2 10 1 31.64 1.1
 2 10 2 42.19 1.31
 2 10 3 589.23 10.9
 2 10 4 249.9 5.02
 2 10 5 62.16 1.74
 2 10 6 24.01 1.05
 2 10 7 92.27 2.36
 2 10 8 0.3 0.62
 2 10 9 48.53 1.64
 2 10 10 65.88 2.02
 2 10 11 0.69 0.71
 2 10 12 85.97 2.55
 2 10 13 6.71 0.98
 2 10 14 12.49 1.11
 2 10 15 3.62 0.9
 2 10 16 8.55 1.02
 2 10 17 4.58 0.93
 2 10 18 14.59 1.13
 2 10 19 3.09 0.84
 2 11 -18 5.39 0.87
 2 11 -17 19.07 1.24
 2 11 -16 7.36 1.02
 2 11 -15 1.99 0.86
 2 11 -14 12.08 1.12
 2 11 -13 2.07 0.85
 2 11 -12 7.71 0.99
 2 11 -11 26.94 1.39
 2 11 -10 61.19 1.97
 2 11 -9 37.25 1.47
 2 11 -8 62.15 1.91
 2 11 -7 19.58 1.05
 2 11 -6 132.69 3.1
 2 11 -5 101.34 2.5
 2 11 -4 77.62 2.06
 2 11 -3 33.11 1.22
 2 11 -2 275.83 5.5
 2 11 -1 29.38 1.12
 2 11 0 82.56 2.09
 2 11 1 29.21 1.12
 2 11 2 274.35 5.49
 2 11 3 32.54 1.2
 2 11 4 78.79 2.07
 2 11 5 103.01 2.54
 2 11 6 134.38 3.14
 2 11 7 19.19 1.04
 2 11 8 63.64 1.94
 2 11 9 35.67 1.44
 2 11 10 60.73 1.96
 2 11 11 26.47 1.37
 2 11 12 8.26 1
 2 11 13 2.85 0.87
 2 11 14 10.71 1.09
 2 11 15 0.4 0.84
 2 11 16 8.68 1.04
 2 11 17 21.06 1.29
 2 11 18 4.27 0.85
 2 12 -17 3.95 0.87
 2 12 -16 6.86 0.99
 2 12 -15 9.44 1.1
 2 12 -14 4.26 0.92
 2 12 -13 2.99 0.9
 2 12 -12 9.93 1.05
 2 12 -11 9.99 1.04
 2 12 -10 43.02 1.72
 2 12 -9 17.54 1.12
 2 12 -8 8.13 0.87
 2 12 -7 76.18 2.18
 2 12 -6 2.83 0.7
 2 12 -5 75.71 2.11
 2 12 -4 14.03 0.91
 2 12 -3 117.12 2.81
 2 12 -2 15.27 0.9
 2 12 -1 23.87 1.07
 2 12 0 0.31 0.55
 2 12 1 23.11 1.06
 2 12 2 14.21 0.89
 2 12 3 120.12 2.86
 2 12 4 13.88 0.9
 2 12 5 77.37 2.15
 2 12 6 2.79 0.69
 2 12 7 76.41 2.2
 2 12 8 7.69 0.87
 2 12 9 19.2 1.14
 2 12 10 43.33 1.72
 2 12 11 8.89 1.02
 2 12 12 10.34 1.06
 2 12 13 2.93 0.9
 2 12 14 4.21 0.93
 2 12 15 9.76 1.1
 2 12 16 6.65 0.99
 2 12 17 3.58 0.87
 2 13 -17 12.6 1.01
 2 13 -16 4.5 0.89
 2 13 -15 26.2 1.43
 2 13 -14 9.28 1.08
 2 13 -13 16.04 1.22
 2 13 -12 23.36 1.37
 2 13 -11 4.11 0.9
 2 13 -10 0.33 0.8
 2 13 -9 18.66 1.21
 2 13 -8 6.12 0.85
 2 13 -7 1.4 0.73
 2 13 -6 9.29 0.88
 2 13 -5 60.9 1.9
 2 13 -4 49.42 1.67
 2 13 -3 31.01 1.3
 2 13 -2 35.7 1.38
 2 13 -1 62.83 1.88
 2 13 0 18.68 1.02
 2 13 1 61.4 1.86
 2 13 2 34.38 1.35
 2 13 3 32.08 1.32
 2 13 4 50.2 1.68
 2 13 5 62.7 1.94
 2 13 6 9.49 0.89
 2 13 7 1.77 0.73
 2 13 8 7.48 0.88
 2 13 9 16.52 1.15
 2 13 10 0.32 0.8
 2 13 11 1.04 0.86
 2 13 12 25.01 1.41
 2 13 13 16.26 1.22
 2 13 14 8.03 1.05
 2 13 15 25.77 1.42
 2 13 16 3.62 0.88
 2 13 17 12.39 1.01
 2 14 -16 1.38 0.78
 2 14 -15 8.92 1.02
 2 14 -14 3.96 0.94
 2 14 -13 5.19 0.96
 2 14 -12 2.13 0.88
 2 14 -11 31.26 1.54
 2 14 -10 8.97 1.05
 2 14 -9 6.97 0.98
 2 14 -8 3.58 0.87
 2 14 -7 34.26 1.54
 2 14 -6 1.08 0.74
 2 14 -5 21.68 1.19
 2 14 -4 25.48 1.26
 2 14 -3 14.73 1.01
 2 14 -2 11.58 0.93
 2 14 -1 18.54 1.08
 2 14 0 23.94 1.19
 2 14 1 19.22 1.1
 2 14 2 12.25 0.95
 2 14 3 14.42 1
 2 14 4 24.15 1.23
 2 14 5 21.08 1.17
 2 14 6 1.09 0.74
 2 14 7 34.83 1.55
 2 14 8 3.17 0.86
 2 14 9 5.93 0.94
 2 14 10 8.67 1.03
 2 14 11 30.11 1.52
 2 14 12 1.87 0.88
 2 14 13 5.55 0.99
 2 14 14 4.16 0.94
 2 14 15 9.6 1.03
 2 14 16 0.2 0.77
 2 15 -15 7.42 0.93
 2 15 -14 0.38 0.81
 2 15 -13 0.4 0.83
 2 15 -12 6.6 1.02
 2 15 -11 3.05 0.9
 2 15 -10 11.65 1.12
 2 15 -9 14.59 1.19
 2 15 -8 2.52 0.89
 2 15 -7 1.43 0.85
 2 15 -6 24.55 1.36
 2 15 -5 2.62 0.83
 2 15 -4 8.39 0.96
 2 15 -3 3.56 0.79
 2 15 -2 6.42 0.86
 2 15 -1 10.82 0.96
 2 15 0 5.9 0.85
 2 15 1 11.08 0.96
 2 15 2 6.59 0.86
 2 15 3 3.88 0.8
 2 15 4 9 0.98
 2 15 5 0.87 0.81
 2 15 6 24.97 1.37
 2 15 7 2.66 0.88
 2 15 8 2.81 0.88
 2 15 9 14.9 1.19
 2 15 10 10.61 1.1
 2 15 11 3.65 0.9
 2 15 12 7.37 1.03
 2 15 13 0.38 0.83
 2 15 14 -0.02 0.79
 2 15 15 7.87 0.93
 2 16 -14 3.11 0.81
 2 16 -13 3.65 0.89
 2 16 -12 16.29 1.2
 2 16 -11 10.08 1.09
 2 16 -10 6.08 0.96
 2 16 -9 2.63 0.88
 2 16 -8 2.15 0.88
 2 16 -7 11.53 1.11
 2 16 -6 2.85 0.86
 2 16 -5 17.69 1.24
 2 16 -4 21.65 1.31
 2 16 -3 34.13 1.57
 2 16 -2 6.31 0.96
 2 16 -1 6.55 0.94
 2 16 0 17.36 1.21
 2 16 1 6.23 0.94
 2 16 2 6.63 0.95
 2 16 3 32.92 1.53
 2 16 4 21.78 1.33
 2 16 5 17.38 1.23
 2 16 6 1.74 0.85
 2 16 7 11.16 1.1
 2 16 8 2.86 0.89
 2 16 9 1.74 0.88
 2 16 10 6.38 0.97
 2 16 11 8.05 1.04
 2 16 12 14.68 1.17
 2 16 13 2.75 0.87
 2 16 14 2.64 0.8
 2 17 -13 5.09 0.86
 2 17 -12 0.01 0.78
 2 17 -11 1.44 0.82
 2 17 -10 14.7 1.18
 2 17 -9 6.35 1.01
 2 17 -8 10.45 1.09
 2 17 -7 6.99 1
 2 17 -6 2.52 0.88
 2 17 -5 10.13 1.07
 2 17 -4 8.63 1.04
 2 17 -3 2.18 0.88
 2 17 -2 19.22 1.28
 2 17 -1 23.21 1.37
 2 17 0 -0.33 0.82
 2 17 1 23.45 1.37
 2 17 2 17.08 1.23
 2 17 3 2.44 0.88
 2 17 4 9.19 1.05
 2 17 5 10.24 1.07
 2 17 6 2.73 0.88
 2 17 7 6.06 0.96
 2 17 8 11.05 1.09
 2 17 9 4.21 0.96
 2 17 10 14.94 1.19
 2 17 11 1.77 0.84
 2 17 12 0.78 0.77
 2 17 13 4.85 0.84
 2 18 -11 -0.01 0.76
 2 18 -10 9.31 1.02
 2 18 -9 1.13 0.84
 2 18 -8 0.68 0.85
 2 18 -7 9.23 1.08
 2 18 -6 4.78 0.98
 2 18 -5 1.57 0.84
 2 18 -4 0.28 0.83
 2 18 -3 2.57 0.88
 2 18 -2 4.34 0.91
 2 18 -1 10.15 1.07
 2 18 0 2.14 0.88
 2 18 1 9.91 1.08
 2 18 2 2.85 0.88
 2 18 3 4.06 0.91
 2 18 4 0.47 0.82
 2 18 5 0.29 0.83
 2 18 6 4.16 0.96
 2 18 7 9.97 1.08
 2 18 8 1.05 0.86
 2 18 9 0.76 0.83
 2 18 10 8.64 1
 2 18 11 -0.08 0.76
 2 19 -10 3.38 0.86
 2 19 -9 5.26 0.89
 2 19 -8 8.55 0.99
 2 19 -7 3.56 0.89
 2 19 -6 1.97 0.87
 2 19 -5 1.4 0.86
 2 19 -4 2.82 0.91
 2 19 -3 2.36 0.9
 2 19 -2 12.14 1.14
 2 19 -1 6.09 1
 2 19 0 0.82 0.86
 2 19 1 6.07 1
 2 19 2 10.19 1.1
 2 19 3 3.23 0.92
 2 19 4 1.64 0.89
 2 19 5 1.87 0.86
 2 19 6 3.97 0.9
 2 19 7 3.13 0.89
 2 19 8 8.03 0.98
 2 19 9 5.84 0.9
 2 19 10 4.23 0.87
 2 20 -8 0.62 0.79
 2 20 -7 2.82 0.81
 2 20 -6 1.66 0.8
 2 20 -5 2.37 0.84
 2 20 -4 14.8 1.14
 2 20 -3 0.95 0.83
 2 20 -2 9.59 1.05
 2 20 -1 6.3 0.97
 2 20 0 4.36 0.93
 2 20 1 4.72 0.95
 2 20 2 9.05 1.02
 2 20 3 1.35 0.83
 2 20 4 14.72 1.14
 2 20 5 1.82 0.82
 2 20 6 0.88 0.78
 2 20 7 2.26 0.8
 2 20 8 0.45 0.76
 2 21 -4 -0.67 0.73
 2 21 -3 -0.53 0.75
 2 21 -2 4.48 0.85
 2 21 -1 -0.08 0.76
 2 21 0 -0.12 0.76
 2 21 1 0.14 0.76
 2 21 2 4.32 0.86
 2 21 3 0 0.74
 2 21 4 -0.62 0.73
 3 0 1 212.77 3.83
 3 0 2 2942.81 52.11
 3 0 3 649.74 11.67
 3 0 4 288.92 5.22
 3 0 5 143 2.75
 3 0 6 335.4 6.12
 3 0 7 1348.93 24.14
 3 0 8 187.77 3.68
 3 0 9 120.63 2.58
 3 0 10 33.04 1.13
 3 0 11 110.62 2.59
 3 0 12 2.43 0.62
 3 0 13 57.19 1.78
 3 0 14 1.26 0.69
 3 0 15 61.52 1.98
 3 0 16 0.4 0.79
 3 0 17 128.5 3.35
 3 0 18 6.21 0.98
 3 0 19 51.15 1.96
 3 0 20 2.89 0.88
 3 0 21 30.4 1.4
 3 1 -21 10.87 1
 3 1 -20 9.87 1.05
 3 1 -19 6.71 1.03
 3 1 -18 5.31 0.97
 3 1 -17 42.8 1.77
 3 1 -16 55.89 2
 3 1 -15 2.51 0.76
 3 1 -14 90.73 2.46
 3 1 -13 193.56 4.2
 3 1 -12 301.17 5.98
 3 1 -11 227.8 4.62
 3 1 -10 35.97 1.18
 3 1 -9 85.18 1.96
 3 1 -8 458.98 8.34
 3 1 -7 89.16 1.92
 3 1 -6 141.13 2.77
 3 1 -5 76.95 1.61
 3 1 -4 199.07 3.67
 3 1 -3 190.29 3.48
 3 1 -2 5.68 0.31
 3 1 -1 4900.6 86.37
 3 1 0 4.89 0.29
 3 1 1 4910.22 86.79
 3 1 2 5.05 0.29
 3 1 3 191.65 3.51
 3 1 4 201.29 3.71
 3 1 5 75.95 1.6
 3 1 6 141.86 2.78
 3 1 7 90.53 1.94
 3 1 8 463.57 8.42
 3 1 9 86.03 1.98
 3 1 10 37.27 1.21
 3 1 11 230.45 4.67
 3 1 12 299.5 5.95
 3 1 13 198.49 4.28
 3 1 14 90.37 2.45
 3 1 15 2.38 0.75
 3 1 16 55.99 2
 3 1 17 43.89 1.79
 3 1 18 6.36 0.99
 3 1 19 6.3 1.02
 3 1 20 9.95 1.05
 3 1 21 10.13 0.99
 3 2 -21 4.53 0.84
 3 2 -20 16.56 1.19
 3 2 -19 14.18 1.2
 3 2 -18 35.36 1.61
 3 2 -17 82.58 2.52
 3 2 -16 67.43 2.21
 3 2 -15 12 0.99
 3 2 -14 123.03 3.05
 3 2 -13 17.02 1
 3 2 -12 96.81 2.43
 3 2 -11 203.13 4.22
 3 2 -10 81.81 2.02
 3 2 -9 282.37 5.43
 3 2 -8 432.35 7.91
 3 2 -7 29.48 0.89
 3 2 -6 431.7 7.79
 3 2 -5 285.71 5.23
 3 2 -4 1.96 0.28
 3 2 -3 532.63 9.53
 3 2 -2 25.82 0.65
 3 2 -1 1468.13 25.89
 3 2 0 1938.36 34.65
 3 2 1 1470.04 25.91
 3 2 2 26.05 0.66
 3 2 3 526.69 9.43
 3 2 4 1.91 0.28
 3 2 5 292.88 5.36
 3 2 6 437.96 7.9
 3 2 7 29.69 0.89
 3 2 8 435.37 7.97
 3 2 9 285.9 5.49
 3 2 10 81.1 2.01
 3 2 11 203.38 4.22
 3 2 12 95.42 2.41
 3 2 13 16.68 1
 3 2 14 123.94 3.07
 3 2 15 11.45 0.98
 3 2 16 65.62 2.18
 3 2 17 81.38 2.5
 3 2 18 35.65 1.62
 3 2 19 13.82 1.19
 3 2 20 15.25 1.15
 3 2 21 3.56 0.83
 3 3 -21 2.91 0.8
 3 3 -20 20.53 1.27
 3 3 -19 0.61 0.86
 3 3 -18 4.92 0.94
 3 3 -17 9.69 1.06
 3 3 -16 22.34 1.33
 3 3 -15 76.21 2.28
 3 3 -14 6.34 0.82
 3 3 -13 147.11 3.41
 3 3 -12 11.47 0.84
 3 3 -11 221.59 4.55
 3 3 -10 63.89 1.72
 3 3 -9 5.7 0.55
 3 3 -8 8.34 0.56
 3 3 -7 53.99 1.34
 3 3 -6 1157.16 20.69
 3 3 -5 199.31 3.76
 3 3 -4 1.53 0.29
 3 3 -3 1014.55 18.1
 3 3 -2 1503.19 26.82
 3 3 -1 463.1 8.28
 3 3 0 2001.56 35.25
 3 3 1 447.14 7.98
 3 3 2 1489.21 26.62
 3 3 3 987.33 17.69
 3 3 4 1.5 0.29
 3 3 5 201.44 3.79
 3 3 6 1145.05 20.47
 3 3 7 53.19 1.33
 3 3 8 8.87 0.56
 3 3 9 5.34 0.55
 3 3 10 62.58 1.69
 3 3 11 219.79 4.53
 3 3 12 11.69 0.85
 3 3 13 147.12 3.41
 3 3 14 5.86 0.83
 3 3 15 75.69 2.26
 3 3 16 22.51 1.32
 3 3 17 8.31 1.05
 3 3 18 6.17 0.96
 3 3 19 0.83 0.85
 3 3 20 21 1.27
 3 3 21 3.95 0.82
 3 4 -21 3 0.82
 3 4 -20 3.37 0.87
 3 4 -19 6.55 0.98
 3 4 -18 6.68 0.98
 3 4 -17 3.19 0.89
 3 4 -16 55.53 2
 3 4 -15 23.08 1.29
 3 4 -14 10 0.91
 3 4 -13 31.51 1.32
 3 4 -12 77.11 2.11
 3 4 -11 116.33 2.74
 3 4 -10 2.97 0.57
 3 4 -9 15.36 0.78
 3 4 -8 1.98 0.45
 3 4 -7 289.16 5.42
 3 4 -6 459.35 8.29
 3 4 -5 318.34 5.84
 3 4 -4 179.04 3.41
 3 4 -3 1184 21.16
 3 4 -2 144.92 2.76
 3 4 -1 862.95 15.42
 3 4 0 2192.55 39.43
 3 4 1 858.81 15.39
 3 4 2 144.07 2.75
 3 4 3 1176.15 21.06
 3 4 4 172.45 3.29
 3 4 5 317.27 5.84
 3 4 6 452.9 8.2
 3 4 7 287.73 5.41
 3 4 8 2.85 0.46
 3 4 9 14.35 0.76
 3 4 10 2.75 0.55
 3 4 11 115.48 2.73
 3 4 12 78.96 2.15
 3 4 13 30.17 1.3
 3 4 14 9.75 0.91
 3 4 15 22.45 1.29
 3 4 16 54.16 1.98
 3 4 17 2.47 0.88
 3 4 18 7.95 1
 3 4 19 6.5 0.98
 3 4 20 3.26 0.86
 3 4 21 2.61 0.83
 3 5 -20 1.65 0.82
 3 5 -19 0.78 0.84
 3 5 -18 2.26 0.86
 3 5 -17 0.36 0.82
 3 5 -16 97.28 2.78
 3 5 -15 4.05 0.87
 3 5 -14 13.51 1.01
 3 5 -13 9.65 0.88
 3 5 -12 6.09 0.74
 3 5 -11 56.92 1.7
 3 5 -10 111.62 2.61
 3 5 -9 16.07 0.82
 3 5 -8 195.96 3.94
 3 5 -7 273.33 5.18
 3 5 -6 87.64 1.93
 3 5 -5 270.41 5.03
 3 5 -4 369.85 6.71
 3 5 -3 375.51 6.76
 3 5 -2 458.04 8.16
 3 5 -1 208.74 3.88
 3 5 0 188.54 3.53
 3 5 1 204.41 3.81
 3 5 2 452.04 8.07
 3 5 3 379.04 6.85
 3 5 4 369.99 6.72
 3 5 5 269.05 5.02
 3 5 6 88.9 1.96
 3 5 7 276.8 5.25
 3 5 8 200.01 4.02
 3 5 9 16.45 0.83
 3 5 10 113.92 2.66
 3 5 11 56.72 1.7
 3 5 12 5.62 0.74
 3 5 13 9.74 0.87
 3 5 14 13.67 1.01
 3 5 15 4.3 0.89
 3 5 16 94.06 2.72
 3 5 17 0.49 0.82
 3 5 18 3.58 0.9
 3 5 19 1.13 0.81
 3 5 20 2.03 0.82
 3 6 -20 1.71 0.79
 3 6 -19 0.41 0.8
 3 6 -18 0.45 0.84
 3 6 -17 10.17 1.07
 3 6 -16 1.9 0.86
 3 6 -15 6.26 0.95
 3 6 -14 7.62 0.89
 3 6 -13 23.53 1.19
 3 6 -12 12.86 0.92
 3 6 -11 28.34 1.19
 3 6 -10 116.31 2.74
 3 6 -9 26.95 1.07
 3 6 -8 14.78 0.78
 3 6 -7 60.75 1.58
 3 6 -6 291.02 5.48
 3 6 -5 280.49 5.26
 3 6 -4 253.86 4.76
 3 6 -3 164.64 3.2
 3 6 -2 156.18 3.04
 3 6 -1 109.14 2.22
 3 6 0 267.08 4.93
 3 6 1 107.68 2.2
 3 6 2 154.98 3.02
 3 6 3 163.9 3.2
 3 6 4 251.44 4.73
 3 6 5 276.45 5.2
 3 6 6 283.34 5.37
 3 6 7 58.26 1.54
 3 6 8 15.13 0.79
 3 6 9 27.32 1.07
 3 6 10 116.52 2.75
 3 6 11 28.93 1.21
 3 6 12 13.14 0.93
 3 6 13 22.35 1.16
 3 6 14 8.18 0.91
 3 6 15 5.18 0.93
 3 6 16 1.89 0.84
 3 6 17 9.76 1.06
 3 6 18 0.67 0.84
 3 6 19 0.52 0.82
 3 6 20 0.95 0.8
 3 7 -20 2.45 0.8
 3 7 -19 1.13 0.81
 3 7 -18 1.59 0.85
 3 7 -17 1.05 0.82
 3 7 -16 10.21 1.07
 3 7 -15 12.85 1.13
 3 7 -14 85.39 2.52
 3 7 -13 2.94 0.76
 3 7 -12 23.45 1.17
 3 7 -11 20.74 1.07
 3 7 -10 34.48 1.29
 3 7 -9 16.36 0.89
 3 7 -8 2.27 0.55
 3 7 -7 31.91 1.1
 3 7 -6 3.79 0.5
 3 7 -5 15.53 0.7
 3 7 -4 225.17 4.32
 3 7 -3 15.72 0.65
 3 7 -2 240.58 4.54
 3 7 -1 402.88 7.32
 3 7 0 213.49 4.06
 3 7 1 401.35 7.29
 3 7 2 240.33 4.54
 3 7 3 16.13 0.66
 3 7 4 224.94 4.33
 3 7 5 15.73 0.7
 3 7 6 3.65 0.51
 3 7 7 32.56 1.11
 3 7 8 2.72 0.55
 3 7 9 16.84 0.9
 3 7 10 32.77 1.27
 3 7 11 21.42 1.09
 3 7 12 23.15 1.16
 3 7 13 3.93 0.78
 3 7 14 86.33 2.54
 3 7 15 14.45 1.16
 3 7 16 10.61 1.09
 3 7 17 0.29 0.81
 3 7 18 1.95 0.88
 3 7 19 0.72 0.81
 3 7 20 2.61 0.81
 3 8 -19 7.23 0.95
 3 8 -18 2.93 0.88
 3 8 -17 6.95 0.97
 3 8 -16 1.96 0.86
 3 8 -15 14.14 1.16
 3 8 -14 2.23 0.84
 3 8 -13 2.8 0.78
 3 8 -12 35.5 1.45
 3 8 -11 17.45 1.03
 3 8 -10 25.05 1.15
 3 8 -9 21.93 1.04
 3 8 -8 50.4 1.53
 3 8 -7 155.39 3.33
 3 8 -6 124.3 2.75
 3 8 -5 4.75 0.54
 3 8 -4 149.65 3.08
 3 8 -3 21.21 0.8
 3 8 -2 84.77 1.91
 3 8 -1 11.62 0.59
 3 8 0 23.46 0.81
 3 8 1 11.53 0.6
 3 8 2 83.2 1.89
 3 8 3 20.27 0.78
 3 8 4 152.63 3.14
 3 8 5 4.96 0.55
 3 8 6 121.99 2.72
 3 8 7 154.4 3.33
 3 8 8 51.03 1.55
 3 8 9 21.48 1.04
 3 8 10 24.71 1.14
 3 8 11 17.35 1.04
 3 8 12 36.39 1.46
 3 8 13 4.13 0.8
 3 8 14 3.04 0.85
 3 8 15 14.4 1.16
 3 8 16 2.18 0.87
 3 8 17 6.78 0.98
 3 8 18 1.76 0.86
 3 8 19 6.89 0.95
 3 9 -19 0.3 0.76
 3 9 -18 7.15 0.96
 3 9 -17 -0.32 0.83
 3 9 -16 2.38 0.88
 3 9 -15 3.92 0.89
 3 9 -14 8.84 1.02
 3 9 -13 29.04 1.46
 3 9 -12 33.28 1.43
 3 9 -11 11.01 0.92
 3 9 -10 3.35 0.71
 3 9 -9 95.09 2.44
 3 9 -8 2.75 0.63
 3 9 -7 63.23 1.78
 3 9 -6 8.74 0.69
 3 9 -5 67.15 1.76
 3 9 -4 23.26 0.93
 3 9 -3 47.14 1.35
 3 9 -2 210.88 4.18
 3 9 -1 19.67 0.8
 3 9 0 81.15 1.89
 3 9 1 18.66 0.78
 3 9 2 210.66 4.2
 3 9 3 46.66 1.35
 3 9 4 24.51 0.96
 3 9 5 65.12 1.73
 3 9 6 8.62 0.69
 3 9 7 67.15 1.85
 3 9 8 2.99 0.64
 3 9 9 97.88 2.5
 3 9 10 3.99 0.72
 3 9 11 9.51 0.89
 3 9 12 32.47 1.42
 3 9 13 28.57 1.44
 3 9 14 9.12 1.03
 3 9 15 3.39 0.9
 3 9 16 1.36 0.86
 3 9 17 -0.64 0.83
 3 9 18 7.27 0.97
 3 9 19 1.18 0.77
 3 10 -18 8.54 0.97
 3 10 -17 1.52 0.86
 3 10 -16 2.81 0.92
 3 10 -15 11.39 1.1
 3 10 -14 10.93 1.09
 3 10 -13 15.51 1.18
 3 10 -12 38.48 1.62
 3 10 -11 1.61 0.73
 3 10 -10 23.42 1.19
 3 10 -9 22.99 1.15
 3 10 -8 44.69 1.53
 3 10 -7 9.65 0.8
 3 10 -6 0.68 0.56
 3 10 -5 25.17 1.05
 3 10 -4 13.15 0.79
 3 10 -3 78.68 1.99
 3 10 -2 239 4.76
 3 10 -1 83.79 2.05
 3 10 0 42.63 1.31
 3 10 1 84.02 2.05
 3 10 2 237.36 4.73
 3 10 3 79.11 2
 3 10 4 13.14 0.79
 3 10 5 24.29 1.04
 3 10 6 0.69 0.56
 3 10 7 10.82 0.82
 3 10 8 44.41 1.53
 3 10 9 21.12 1.11
 3 10 10 22.28 1.17
 3 10 11 1.72 0.73
 3 10 12 38.95 1.63
 3 10 13 13.95 1.15
 3 10 14 9.92 1.07
 3 10 15 11.78 1.12
 3 10 16 2.28 0.89
 3 10 17 2.33 0.87
 3 10 18 7.98 0.96
 3 11 -18 3.93 0.85
 3 11 -17 5.47 0.93
 3 11 -16 8.34 1.04
 3 11 -15 2.34 0.88
 3 11 -14 1.53 0.85
 3 11 -13 12.39 1.12
 3 11 -12 4.28 0.9
 3 11 -11 4.52 0.87
 3 11 -10 1.5 0.74
 3 11 -9 21.39 1.16
 3 11 -8 135.52 3.23
 3 11 -7 143.71 3.33
 3 11 -6 19.94 1.03
 3 11 -5 7.46 0.73
 3 11 -4 77.75 2.06
 3 11 -3 14.52 0.86
 3 11 -2 24.67 1.04
 3 11 -1 43.79 1.4
 3 11 0 0.84 0.54
 3 11 1 43.2 1.38
 3 11 2 25.32 1.06
 3 11 3 13.21 0.83
 3 11 4 80.63 2.11
 3 11 5 7.5 0.74
 3 11 6 19.47 1.02
 3 11 7 142.2 3.31
 3 11 8 133.21 3.21
 3 11 9 22.2 1.17
 3 11 10 1.93 0.73
 3 11 11 4.39 0.86
 3 11 12 3.9 0.89
 3 11 13 12.41 1.13
 3 11 14 0.72 0.84
 3 11 15 1.97 0.87
 3 11 16 8.1 1.04
 3 11 17 3.55 0.88
 3 11 18 2.74 0.82
 3 12 -17 5.22 0.89
 3 12 -16 6.36 0.97
 3 12 -15 12.02 1.15
 3 12 -14 11.65 1.11
 3 12 -13 20.94 1.32
 3 12 -12 28.11 1.47
 3 12 -11 1.95 0.85
 3 12 -10 12.35 1.06
 3 12 -9 34.32 1.46
 3 12 -8 18.95 1.11
 3 12 -7 20.6 1.12
 3 12 -6 3.13 0.7
 3 12 -5 71.73 2.05
 3 12 -4 27.17 1.19
 3 12 -3 181.26 3.94
 3 12 -2 11.42 0.84
 3 12 -1 30.95 1.22
 3 12 0 9.19 0.77
 3 12 1 32.43 1.25
 3 12 2 13.47 0.88
 3 12 3 179.41 3.91
 3 12 4 26.48 1.17
 3 12 5 71.82 2.05
 3 12 6 3.33 0.71
 3 12 7 19.18 1.1
 3 12 8 19.19 1.12
 3 12 9 34.6 1.47
 3 12 10 13.43 1.07
 3 12 11 1.81 0.84
 3 12 12 27.02 1.44
 3 12 13 19.77 1.3
 3 12 14 11.3 1.11
 3 12 15 11.42 1.13
 3 12 16 7.22 0.99
 3 12 17 4.65 0.88
 3 13 -17 4.89 0.88
 3 13 -16 0.91 0.81
 3 13 -15 12.42 1.13
 3 13 -14 1.87 0.9
 3 13 -13 25.37 1.41
 3 13 -12 1.2 0.85
 3 13 -11 25.01 1.41
 3 13 -10 21.17 1.32
 3 13 -9 11.77 1.07
 3 13 -8 17.34 1.12
 3 13 -7 7.08 0.86
 3 13 -6 74.93 2.19
 3 13 -5 13.87 0.98
 3 13 -4 27.46 1.25
 3 13 -3 64.4 1.93
 3 13 -2 46.98 1.6
 3 13 -1 87.09 2.33
 3 13 0 65.6 1.94
 3 13 1 87.27 2.34
 3 13 2 46.57 1.6
 3 13 3 62.17 1.9
 3 13 4 27.64 1.25
 3 13 5 14.7 1
 3 13 6 76.46 2.22
 3 13 7 7.93 0.88
 3 13 8 17.15 1.11
 3 13 9 11.9 1.08
 3 13 10 22.15 1.33
 3 13 11 27.06 1.45
 3 13 12 1.09 0.86
 3 13 13 22.85 1.36
 3 13 14 1.91 0.88
 3 13 15 14.45 1.16
 3 13 16 2.41 0.83
 3 13 17 4.61 0.87
 3 14 -16 4.6 0.85
 3 14 -15 6.3 0.95
 3 14 -14 0.12 0.82
 3 14 -13 12.45 1.16
 3 14 -12 4 0.91
 3 14 -11 2.16 0.88
 3 14 -10 13.05 1.15
 3 14 -9 37.69 1.67
 3 14 -8 53.1 1.95
 3 14 -7 11.37 1.04
 3 14 -6 8.24 0.91
 3 14 -5 64.34 2.03
 3 14 -4 3.89 0.78
 3 14 -3 15.43 1.03
 3 14 -2 23.43 1.19
 3 14 -1 31.63 1.36
 3 14 0 120.1 2.99
 3 14 1 32.67 1.38
 3 14 2 24.73 1.23
 3 14 3 15.35 1.03
 3 14 4 3.6 0.79
 3 14 5 63.24 2.01
 3 14 6 8.23 0.9
 3 14 7 12.44 1.08
 3 14 8 52.13 1.93
 3 14 9 37.55 1.67
 3 14 10 13.97 1.16
 3 14 11 2.96 0.91
 3 14 12 4.55 0.93
 3 14 13 12.95 1.16
 3 14 14 -0.11 0.81
 3 14 15 6.14 0.93
 3 14 16 3.29 0.83
 3 15 -15 5.18 0.87
 3 15 -14 4.68 0.89
 3 15 -13 37.77 1.66
 3 15 -12 9.49 1.09
 3 15 -11 2.66 0.88
 3 15 -10 55.88 2.02
 3 15 -9 3.16 0.92
 3 15 -8 18.97 1.27
 3 15 -7 2.68 0.89
 3 15 -6 17.96 1.24
 3 15 -5 28.16 1.43
 3 15 -4 3.07 0.84
 3 15 -3 20.39 1.23
 3 15 -2 1.36 0.74
 3 15 -1 30.95 1.4
 3 15 0 4.28 0.81
 3 15 1 29.39 1.37
 3 15 2 0.24 0.72
 3 15 3 21.49 1.25
 3 15 4 3.44 0.84
 3 15 5 28.21 1.44
 3 15 6 18.83 1.25
 3 15 7 2.88 0.91
 3 15 8 20.34 1.3
 3 15 9 3.56 0.93
 3 15 10 54.72 2
 3 15 11 2.12 0.88
 3 15 12 9.99 1.11
 3 15 13 38.52 1.67
 3 15 14 5.16 0.91
 3 15 15 4.43 0.86
 3 16 -14 3.33 0.84
 3 16 -13 4.73 0.89
 3 16 -12 5 0.95
 3 16 -11 0.71 0.85
 3 16 -10 2.13 0.92
 3 16 -9 15.65 1.22
 3 16 -8 6.62 1.02
 3 16 -7 64.79 2.2
 3 16 -6 6.06 0.97
 3 16 -5 3.94 0.92
 3 16 -4 13.68 1.14
 3 16 -3 4.86 0.93
 3 16 -2 21.01 1.3
 3 16 -1 5.85 0.94
 3 16 0 27.15 1.43
 3 16 1 4.89 0.93
 3 16 2 21.09 1.3
 3 16 3 5.03 0.93
 3 16 4 12.79 1.12
 3 16 5 5.21 0.95
 3 16 6 5.96 0.98
 3 16 7 65.84 2.22
 3 16 8 7.7 1.02
 3 16 9 16.33 1.22
 3 16 10 1.84 0.9
 3 16 11 1.36 0.86
 3 16 12 5.76 0.95
 3 16 13 5.12 0.89
 3 16 14 4.22 0.84
 3 17 -13 4.41 0.87
 3 17 -12 4.01 0.86
 3 17 -11 16.4 1.18
 3 17 -10 8.63 1.05
 3 17 -9 28 1.5
 3 17 -8 14.02 1.17
 3 17 -7 2.36 0.88
 3 17 -6 14.91 1.19
 3 17 -5 1.92 0.87
 3 17 -4 6.01 0.97
 3 17 -3 3.81 0.91
 3 17 -2 15.14 1.19
 3 17 -1 19.57 1.3
 3 17 0 5.36 0.96
 3 17 1 20.73 1.31
 3 17 2 14.35 1.17
 3 17 3 3.6 0.91
 3 17 4 6.58 0.98
 3 17 5 1.77 0.85
 3 17 6 13.47 1.16
 3 17 7 2 0.88
 3 17 8 14.58 1.17
 3 17 9 28.3 1.51
 3 17 10 8.34 1.03
 3 17 11 16.43 1.19
 3 17 12 3.63 0.85
 3 17 13 4.36 0.86
 3 18 -11 0.26 0.77
 3 18 -10 6.81 0.94
 3 18 -9 2.05 0.87
 3 18 -8 10.99 1.1
 3 18 -7 3.13 0.91
 3 18 -6 13.63 1.19
 3 18 -5 11.8 1.11
 3 18 -4 4.26 0.93
 3 18 -3 4.05 0.91
 3 18 -2 1.08 0.84
 3 18 -1 2.35 0.88
 3 18 0 28.67 1.48
 3 18 1 2.1 0.88
 3 18 2 0.97 0.85
 3 18 3 3.26 0.9
 3 18 4 6.31 0.97
 3 18 5 12.84 1.13
 3 18 6 13.53 1.19
 3 18 7 2.81 0.92
 3 18 8 11.95 1.12
 3 18 9 2.77 0.87
 3 18 10 7.02 0.95
 3 18 11 -0.32 0.76
 3 19 -9 4 0.86
 3 19 -8 7.03 0.97
 3 19 -7 2.98 0.87
 3 19 -6 12.7 1.12
 3 19 -5 2.31 0.9
 3 19 -4 11.6 1.13
 3 19 -3 2.1 0.89
 3 19 -2 1.11 0.86
 3 19 -1 2.81 0.93
 3 19 0 4.67 0.96
 3 19 1 3.52 0.94
 3 19 2 0.6 0.85
 3 19 3 2.91 0.89
 3 19 4 14.19 1.18
 3 19 5 2.07 0.9
 3 19 6 11.89 1.1
 3 19 7 1.84 0.85
 3 19 8 7.23 0.96
 3 19 9 3.87 0.86
 3 20 -7 7.92 0.93
 3 20 -6 4.75 0.89
 3 20 -5 -0.93 0.78
 3 20 -4 7.86 0.98
 3 20 -3 2.58 0.88
 3 20 -2 2.66 0.86
 3 20 -1 6.97 0.98
 3 20 0 0.96 0.84
 3 20 1 6.96 0.99
 3 20 2 1.66 0.85
 3 20 3 3.96 0.9
 3 20 4 7.18 0.98
 3 20 5 0.99 0.81
 3 20 6 5.76 0.9
 3 20 7 9.52 0.96
 3 21 -4 6.01 0.91
 3 21 -3 5.64 0.87
 3 21 -2 2.68 0.81
 3 21 -1 6.02 0.9
 3 21 0 0.94 0.78
 3 21 1 6.88 0.91
 3 21 2 2.34 0.8
 3 21 3 3.88 0.85
 3 21 4 4.82 0.91
 4 0 0 387.24 6.91
 4 0 1 1206.65 21.61
 4 0 2 15.98 0.5
 4 0 3 249.93 4.55
 4 0 4 232.2 4.28
 4 0 5 22.75 0.7
 4 0 6 287.19 5.3
 4 0 7 10.36 0.55
 4 0 8 329.36 6.14
 4 0 9 886.72 15.82
 4 0 10 34.15 1.17
 4 0 11 101.97 2.46
 4 0 12 21.33 1.04
 4 0 13 12.4 0.91
 4 0 14 7.24 0.86
 4 0 15 1.61 0.74
 4 0 16 18.1 1.23
 4 0 17 0.49 0.83
 4 0 18 48.9 1.89
 4 0 19 108.79 3.02
 4 0 20 1.42 0.84
 4 0 21 23.19 1.25
 4 1 -21 3.1 0.8
 4 1 -20 6.6 0.96
 4 1 -19 5.32 0.98
 4 1 -18 2.98 0.9
 4 1 -17 2.68 0.88
 4 1 -16 54.26 1.97
 4 1 -15 34.87 1.48
 4 1 -14 247.03 5.24
 4 1 -13 27.93 1.24
 4 1 -12 115.86 2.78
 4 1 -11 52.34 1.57
 4 1 -10 49.34 1.45
 4 1 -9 15.82 0.77
 4 1 -8 3.4 0.45
 4 1 -7 168.02 3.31
 4 1 -6 532.69 9.56
 4 1 -5 129.92 2.57
 4 1 -4 15.88 0.55
 4 1 -3 142.02 2.71
 4 1 -2 838.09 15.06
 4 1 -1 1344.97 24.17
 4 1 0 605.53 10.83
 4 1 1 1342.11 24.13
 4 1 2 844.1 15.16
 4 1 3 141.05 2.69
 4 1 4 16.62 0.56
 4 1 5 132.02 2.6
 4 1 6 546.32 9.79
 4 1 7 170.49 3.36
 4 1 8 3.04 0.45
 4 1 9 14.81 0.75
 4 1 10 49.01 1.45
 4 1 11 53.94 1.6
 4 1 12 116.95 2.8
 4 1 13 26.97 1.22
 4 1 14 251.42 5.31
 4 1 15 35.34 1.49
 4 1 16 54.91 1.98
 4 1 17 2.36 0.87
 4 1 18 2.86 0.91
 4 1 19 5.02 0.98
 4 1 20 6.13 0.97
 4 1 21 2.5 0.8
 4 2 -21 1.14 0.76
 4 2 -20 7.86 0.99
 4 2 -19 50.02 1.93
 4 2 -18 6.06 0.97
 4 2 -17 10.07 1.06
 4 2 -16 12.9 1.13
 4 2 -15 58.55 2
 4 2 -14 80.5 2.3
 4 2 -13 103.32 2.64
 4 2 -12 63.32 1.85
 4 2 -11 141.38 3.16
 4 2 -10 41.97 1.33
 4 2 -9 137.02 2.94
 4 2 -8 18.18 0.75
 4 2 -7 33.14 0.98
 4 2 -6 392.35 7.11
 4 2 -5 644.14 11.52
 4 2 -4 215.53 4
 4 2 -3 343.95 6.17
 4 2 -2 748.49 13.33
 4 2 -1 8.72 0.38
 4 2 0 1011.78 18.07
 4 2 1 8.2 0.37
 4 2 2 748.63 13.38
 4 2 3 341.43 6.13
 4 2 4 216.98 4.03
 4 2 5 637.14 11.4
 4 2 6 391.54 7.11
 4 2 7 34.34 1
 4 2 8 18.45 0.76
 4 2 9 138.05 2.96
 4 2 10 42.16 1.33
 4 2 11 141.58 3.17
 4 2 12 63.33 1.85
 4 2 13 101.6 2.62
 4 2 14 80.46 2.3
 4 2 15 59.1 2.02
 4 2 16 12.6 1.12
 4 2 17 11 1.08
 4 2 18 5.47 0.95
 4 2 19 48.46 1.9
 4 2 20 7.48 1
 4 2 21 2.64 0.79
 4 3 -21 1.82 0.82
 4 3 -20 4.84 0.9
 4 3 -19 28.7 1.5
 4 3 -18 20.39 1.3
 4 3 -17 0.49 0.83
 4 3 -16 11.58 1.1
 4 3 -15 10.38 0.99
 4 3 -14 36.54 1.47
 4 3 -13 2.06 0.68
 4 3 -12 99.38 2.51
 4 3 -11 66.43 1.85
 4 3 -10 3.73 0.59
 4 3 -9 315.45 6.04
 4 3 -8 391.62 7.25
 4 3 -7 49.36 1.28
 4 3 -6 552.27 9.91
 4 3 -5 468.36 8.43
 4 3 -4 1021.2 18.31
 4 3 -3 58.16 1.29
 4 3 -2 15.5 0.53
 4 3 -1 1102.72 19.7
 4 3 0 3140.9 55.71
 4 3 1 1114.78 19.91
 4 3 2 15.71 0.53
 4 3 3 58.55 1.3
 4 3 4 1019.56 18.25
 4 3 5 476.58 8.55
 4 3 6 550.36 9.86
 4 3 7 48.8 1.27
 4 3 8 393.95 7.3
 4 3 9 316.77 6.07
 4 3 10 2.93 0.57
 4 3 11 66.4 1.85
 4 3 12 98.67 2.5
 4 3 13 1.73 0.68
 4 3 14 36.35 1.47
 4 3 15 10.62 1.01
 4 3 16 12.28 1.1
 4 3 17 1.4 0.82
 4 3 18 18.94 1.27
 4 3 19 27.25 1.47
 4 3 20 4.62 0.9
 4 3 21 3.01 0.83
 4 4 -20 5 0.91
 4 4 -19 17.38 1.22
 4 4 -18 7.65 1
 4 4 -17 5.94 0.98
 4 4 -16 11.88 1.11
 4 4 -15 10.71 1.02
 4 4 -14 0.8 0.7
 4 4 -13 52.54 1.74
 4 4 -12 6.84 0.76
 4 4 -11 54.75 1.66
 4 4 -10 1.73 0.56
 4 4 -9 97.07 2.29
 4 4 -8 80.43 1.93
 4 4 -7 64.57 1.57
 4 4 -6 104.78 2.23
 4 4 -5 798.21 14.21
 4 4 -4 677.82 12.08
 4 4 -3 295.67 5.39
 4 4 -2 151.25 2.89
 4 4 -1 2027.84 36.08
 4 4 0 165.72 3.12
 4 4 1 2020.08 35.95
 4 4 2 150.75 2.89
 4 4 3 294.7 5.38
 4 4 4 690.25 12.08
 4 4 5 788.6 14.1
 4 4 6 103.15 2.2
 4 4 7 61.21 1.51
 4 4 8 80.23 1.93
 4 4 9 100.61 2.35
 4 4 10 1.7 0.56
 4 4 11 55.65 1.68
 4 4 12 6.23 0.75
 4 4 13 51.92 1.73
 4 4 14 0.7 0.7
 4 4 15 10.4 1.02
 4 4 16 11.09 1.07
 4 4 17 7.76 1.01
 4 4 18 8.08 1.02
 4 4 19 15.69 1.2
 4 4 20 4.45 0.88
 4 5 -20 2.78 0.83
 4 5 -19 8.79 1.03
 4 5 -18 11.24 1.12
 4 5 -17 17.91 1.25
 4 5 -16 3.45 0.9
 4 5 -15 56.47 2
 4 5 -14 95.02 2.6
 4 5 -13 15.74 1.03
 4 5 -12 7.68 0.8
 4 5 -11 8.3 0.77
 4 5 -10 101.54 2.46
 4 5 -9 64.92 1.75
 4 5 -8 146.46 3.12
 4 5 -7 75.67 1.8
 4 5 -6 277.36 5.23
 4 5 -5 13.87 0.62
 4 5 -4 404.37 7.34
 4 5 -3 244.24 4.56
 4 5 -2 447.25 8.02
 4 5 -1 365.35 6.6
 4 5 0 69.43 1.52
 4 5 1 363.41 6.57
 4 5 2 439.37 7.88
 4 5 3 239.68 4.48
 4 5 4 405.4 7.35
 4 5 5 13.22 0.61
 4 5 6 272.55 5.16
 4 5 7 75.08 1.79
 4 5 8 145.27 3.1
 4 5 9 65.31 1.76
 4 5 10 101.5 2.46
 4 5 11 8.21 0.77
 4 5 12 6.59 0.78
 4 5 13 17.63 1.06
 4 5 14 96.86 2.64
 4 5 15 56 2
 4 5 16 3.59 0.91
 4 5 17 18.28 1.25
 4 5 18 11.73 1.14
 4 5 19 9.63 1.04
 4 5 20 4.12 0.84
 4 6 -20 5.5 0.88
 4 6 -19 9.93 1.04
 4 6 -18 7.31 1.01
 4 6 -17 14.74 1.17
 4 6 -16 2.19 0.86
 4 6 -15 13.71 1.14
 4 6 -14 11.81 1.03
 4 6 -13 0.47 0.69
 4 6 -12 39.51 1.48
 4 6 -11 100.95 2.55
 4 6 -10 43.66 1.45
 4 6 -9 62.16 1.73
 4 6 -8 88.69 2.15
 4 6 -7 179.1 3.67
 4 6 -6 161.81 3.28
 4 6 -5 101.76 2.21
 4 6 -4 79.12 1.78
 4 6 -3 187.08 3.62
 4 6 -2 230.4 4.34
 4 6 -1 573.29 10.21
 4 6 0 453.92 8.15
 4 6 1 571.84 10.19
 4 6 2 230.17 4.34
 4 6 3 186.84 3.61
 4 6 4 78.13 1.77
 4 6 5 103.64 2.24
 4 6 6 160.45 3.26
 4 6 7 182.65 3.73
 4 6 8 88.92 2.16
 4 6 9 63.08 1.75
 4 6 10 44.34 1.47
 4 6 11 101.88 2.57
 4 6 12 40.53 1.5
 4 6 13 0.58 0.68
 4 6 14 11.58 1.04
 4 6 15 14.53 1.16
 4 6 16 2.67 0.87
 4 6 17 14.22 1.17
 4 6 18 6.9 1.01
 4 6 19 10.54 1.05
 4 6 20 5.9 0.88
 4 7 -20 2.74 0.82
 4 7 -19 6.13 0.93
 4 7 -18 5.4 0.96
 4 7 -17 10.72 1.07
 4 7 -16 3.68 0.91
 4 7 -15 4.78 0.93
 4 7 -14 2.23 0.83
 4 7 -13 11.93 0.99
 4 7 -12 5.03 0.79
 4 7 -11 4.04 0.73
 4 7 -10 41.04 1.44
 4 7 -9 4.37 0.64
 4 7 -8 38.4 1.29
 4 7 -7 20.18 0.9
 4 7 -6 19.6 0.86
 4 7 -5 284.88 5.42
 4 7 -4 17.85 0.74
 4 7 -3 66.18 1.58
 4 7 -2 10.93 0.57
 4 7 -1 141.39 2.85
 4 7 0 261.61 4.91
 4 7 1 141.21 2.85
 4 7 2 10.3 0.56
 4 7 3 67.14 1.6
 4 7 4 17.98 0.74
 4 7 5 283.9 5.4
 4 7 6 19.86 0.86
 4 7 7 20.94 0.91
 4 7 8 38.7 1.3
 4 7 9 4.36 0.64
 4 7 10 41.24 1.44
 4 7 11 4.35 0.73
 4 7 12 5.18 0.78
 4 7 13 13.17 1
 4 7 14 1.61 0.82
 4 7 15 4.89 0.93
 4 7 16 3.53 0.91
 4 7 17 9.62 1.05
 4 7 18 4.21 0.94
 4 7 19 5.53 0.91
 4 7 20 2.59 0.82
 4 8 -19 6.96 0.91
 4 8 -18 3.6 0.91
 4 8 -17 0.86 0.9
 4 8 -16 2.85 0.88
 4 8 -15 10.32 1.07
 4 8 -14 8.32 1.02
 4 8 -13 34.85 1.54
 4 8 -12 4.44 0.8
 4 8 -11 32.01 1.35
 4 8 -10 43.86 1.53
 4 8 -9 8.03 0.77
 4 8 -8 15.36 0.88
 4 8 -7 23.2 1
 4 8 -6 39.22 1.26
 4 8 -5 24.64 0.96
 4 8 -4 69.62 1.75
 4 8 -3 34.36 1.06
 4 8 -2 60.01 1.5
 4 8 -1 60.87 1.51
 4 8 0 36.55 1.07
 4 8 1 61.08 1.51
 4 8 2 58.16 1.47
 4 8 3 34.56 1.07
 4 8 4 69.85 1.75
 4 8 5 24.01 0.95
 4 8 6 39.57 1.27
 4 8 7 23.87 1.02
 4 8 8 16.77 0.91
 4 8 9 9.28 0.79
 4 8 10 43.04 1.52
 4 8 11 32.54 1.36
 4 8 12 5.73 0.81
 4 8 13 34.51 1.54
 4 8 14 8.6 1.01
 4 8 15 8.62 1.03
 4 8 16 0.98 0.86
 4 8 17 2.03 0.91
 4 8 18 2.86 0.89
 4 8 19 4.81 0.88
 4 9 -19 11.66 1.01
 4 9 -18 -0.33 0.79
 4 9 -17 6.97 1.01
 4 9 -16 5.2 0.96
 4 9 -15 11.14 1.09
 4 9 -14 11.21 1.1
 4 9 -13 15.07 1.16
 4 9 -12 12.21 1
 4 9 -11 1.61 0.72
 4 9 -10 24.49 1.19
 4 9 -9 100.65 2.56
 4 9 -8 50.16 1.6
 4 9 -7 75.51 2.02
 4 9 -6 23.37 1.02
 4 9 -5 57.7 1.63
 4 9 -4 26.78 1.03
 4 9 -3 25.28 0.98
 4 9 -2 62.8 1.64
 4 9 -1 114.21 2.53
 4 9 0 205.6 4.11
 4 9 1 115.17 2.55
 4 9 2 63.06 1.65
 4 9 3 25.11 0.97
 4 9 4 27.32 1.04
 4 9 5 56.36 1.6
 4 9 6 23.59 1.02
 4 9 7 74.75 2.01
 4 9 8 50.4 1.6
 4 9 9 102.66 2.6
 4 9 10 23.81 1.18
 4 9 11 2.24 0.73
 4 9 12 11.42 0.98
 4 9 13 13.84 1.15
 4 9 14 10.83 1.09
 4 9 15 10.47 1.09
 4 9 16 5.22 0.96
 4 9 17 5.59 0.98
 4 9 18 0.33 0.8
 4 9 19 12.31 1.02
 4 10 -18 0.41 0.78
 4 10 -17 6.43 0.97
 4 10 -16 9.47 1.1
 4 10 -15 6.37 0.96
 4 10 -14 27.8 1.47
 4 10 -13 0.56 0.81
 4 10 -12 11.01 1.05
 4 10 -11 12.74 1.01
 4 10 -10 4.85 0.8
 4 10 -9 -0.01 0.65
 4 10 -8 16.47 0.98
 4 10 -7 27.37 1.17
 4 10 -6 42.36 1.43
 4 10 -5 17 0.91
 4 10 -4 114.25 2.66
 4 10 -3 12.47 0.78
 4 10 -2 19.52 0.91
 4 10 -1 51.41 1.49
 4 10 0 14.87 0.8
 4 10 1 51.79 1.5
 4 10 2 19.57 0.91
 4 10 3 13.15 0.79
 4 10 4 114.95 2.67
 4 10 5 17.06 0.92
 4 10 6 43.28 1.45
 4 10 7 27.14 1.17
 4 10 8 15.87 0.98
 4 10 9 0.43 0.66
 4 10 10 4.86 0.79
 4 10 11 12.38 1.01
 4 10 12 9.6 1.04
 4 10 13 0.2 0.8
 4 10 14 26.9 1.45
 4 10 15 4.57 0.96
 4 10 16 9.07 1.24
 4 10 17 7.2 0.98
 4 10 18 0.53 0.77
 4 11 -18 3.09 0.81
 4 11 -17 5.03 0.92
 4 11 -16 13.74 1.18
 4 11 -15 1.19 0.88
 4 11 -14 4 0.93
 4 11 -13 6.51 0.98
 4 11 -12 8.71 1.03
 4 11 -11 18.13 1.26
 4 11 -10 45.98 1.7
 4 11 -9 70.4 2.12
 4 11 -8 38.18 1.48
 4 11 -7 29.08 1.26
 4 11 -6 9.39 0.82
 4 11 -5 3.02 0.67
 4 11 -4 31.39 1.23
 4 11 -3 48.07 1.52
 4 11 -2 169.25 3.65
 4 11 -1 15.94 0.88
 4 11 0 0.32 0.54
 4 11 1 15.84 0.88
 4 11 2 167.46 3.62
 4 11 3 48.17 1.52
 4 11 4 30.86 1.22
 4 11 5 2.58 0.65
 4 11 6 8.9 0.81
 4 11 7 28.54 1.25
 4 11 8 39.15 1.49
 4 11 9 68.18 2.08
 4 11 10 46.35 1.7
 4 11 11 16.96 1.19
 4 11 12 9.58 1.04
 4 11 13 5.71 0.96
 4 11 14 6.67 1.29
 4 11 15 0.49 0.84
 4 11 16 15.49 1.2
 4 11 17 4.86 0.91
 4 11 18 2.77 0.8
 4 12 -17 2.78 0.82
 4 12 -16 14.88 1.16
 4 12 -15 23.09 1.38
 4 12 -14 38.17 1.67
 4 12 -13 5.57 0.95
 4 12 -12 2.57 0.88
 4 12 -11 15.15 1.19
 4 12 -10 23.62 1.35
 4 12 -9 14.39 1.06
 4 12 -8 58.15 1.9
 4 12 -7 17.69 1.07
 4 12 -6 4.33 0.75
 4 12 -5 57.73 1.81
 4 12 -4 121.35 2.92
 4 12 -3 28.74 1.22
 4 12 -2 86.63 2.28
 4 12 -1 137.75 3.17
 4 12 0 2.14 0.64
 4 12 1 137.24 3.16
 4 12 2 88.22 2.3
 4 12 3 28.81 1.23
 4 12 4 120.86 2.92
 4 12 5 57.69 1.81
 4 12 6 4.05 0.75
 4 12 7 18.17 1.08
 4 12 8 58.38 1.91
 4 12 9 14.33 1.05
 4 12 10 24.14 1.36
 4 12 11 15.07 1.18
 4 12 12 2.85 0.89
 4 12 13 5.11 0.97
 4 12 14 36.83 1.64
 4 12 15 22.09 1.36
 4 12 16 16.06 1.18
 4 12 17 3.46 0.84
 4 13 -16 0 0.77
 4 13 -15 3.96 0.9
 4 13 -14 2.27 0.9
 4 13 -13 1.27 0.83
 4 13 -12 11.46 1.1
 4 13 -11 16.81 1.23
 4 13 -10 5.09 0.93
 4 13 -9 11.27 1.08
 4 13 -8 12.06 1.05
 4 13 -7 38.28 1.54
 4 13 -6 35.4 1.46
 4 13 -5 160.83 3.72
 4 13 -4 18.95 1.09
 4 13 -3 118.32 2.92
 4 13 -2 1.86 0.7
 4 13 -1 34.33 1.37
 4 13 0 23.34 1.15
 4 13 1 34.44 1.37
 4 13 2 2.16 0.69
 4 13 3 118.52 2.93
 4 13 4 19.09 1.1
 4 13 5 161.4 3.74
 4 13 6 35.77 1.46
 4 13 7 37.72 1.53
 4 13 8 13.61 1.09
 4 13 9 10.6 1.06
 4 13 10 3.89 0.91
 4 13 11 18.75 1.27
 4 13 12 11.91 1.11
 4 13 13 -0.08 0.8
 4 13 14 2.47 0.89
 4 13 15 4.2 0.91
 4 13 16 0.35 0.77
 4 14 -16 1.62 0.8
 4 14 -15 2.7 0.84
 4 14 -14 4.52 0.93
 4 14 -13 2.26 0.91
 4 14 -12 5.22 0.95
 4 14 -11 11.33 1.11
 4 14 -10 6.33 0.99
 4 14 -9 7.83 1.01
 4 14 -8 36.03 1.63
 4 14 -7 6.05 0.96
 4 14 -6 39.36 1.64
 4 14 -5 7.72 0.89
 4 14 -4 51.67 1.79
 4 14 -3 17.7 1.1
 4 14 -2 142.23 3.41
 4 14 -1 15.3 1.04
 4 14 0 63.23 1.97
 4 14 1 15.2 1.04
 4 14 2 142.37 3.41
 4 14 3 18.09 1.11
 4 14 4 48.9 1.74
 4 14 5 6.64 0.87
 4 14 6 40.07 1.65
 4 14 7 5.39 0.94
 4 14 8 36.59 1.63
 4 14 9 6.59 0.98
 4 14 10 6.97 1
 4 14 11 10.63 1.09
 4 14 12 5.35 0.94
 4 14 13 1.53 0.88
 4 14 14 5.05 0.93
 4 14 15 2.06 0.84
 4 14 16 1.83 0.8
 4 15 -15 10.89 1.02
 4 15 -14 1.45 0.82
 4 15 -13 0.24 0.82
 4 15 -12 26.84 1.46
 4 15 -11 34.75 1.66
 4 15 -10 0.85 0.84
 4 15 -9 20.73 1.32
 4 15 -8 20.93 1.32
 4 15 -7 17.24 1.23
 4 15 -6 6.84 0.98
 4 15 -5 3.63 0.9
 4 15 -4 2.27 0.84
 4 15 -3 12.82 1.07
 4 15 -2 49.23 1.83
 4 15 -1 45.86 1.76
 4 15 0 2.2 0.78
 4 15 1 46.32 1.76
 4 15 2 49.33 1.83
 4 15 3 13.62 1.09
 4 15 4 3.06 0.87
 4 15 5 4.3 0.9
 4 15 6 6.57 0.98
 4 15 7 17.18 1.23
 4 15 8 20.03 1.3
 4 15 9 19.54 1.31
 4 15 10 0.74 0.86
 4 15 11 35.13 1.66
 4 15 12 25.55 1.43
 4 15 13 0.26 0.82
 4 15 14 0.67 0.79
 4 15 15 9.79 1
 4 16 -14 1.55 0.8
 4 16 -13 12.68 1.07
 4 16 -12 3.59 0.9
 4 16 -11 0.22 0.84
 4 16 -10 2.52 0.91
 4 16 -9 20.93 1.32
 4 16 -8 7.07 1.01
 4 16 -7 0.18 0.83
 4 16 -6 26.64 1.45
 4 16 -5 22.96 1.38
 4 16 -4 5.38 0.94
 4 16 -3 1.91 0.86
 4 16 -2 5.71 0.94
 4 16 -1 6.55 0.96
 4 16 0 6.56 0.96
 4 16 1 6.09 0.96
 4 16 2 5.24 0.95
 4 16 3 1.2 0.84
 4 16 4 5.77 0.96
 4 16 5 23.47 1.37
 4 16 6 26.4 1.45
 4 16 7 0.55 0.84
 4 16 8 9.65 1.06
 4 16 9 21.14 1.33
 4 16 10 3.14 0.92
 4 16 11 0.39 0.85
 4 16 12 3.72 0.88
 4 16 13 11.63 1.04
 4 16 14 0.49 0.78
 4 17 -12 3.28 0.83
 4 17 -11 0.81 0.82
 4 17 -10 7.5 1
 4 17 -9 10.93 1.11
 4 17 -8 16.73 1.27
 4 17 -7 12.84 1.13
 4 17 -6 3.13 0.9
 4 17 -5 2.52 0.89
 4 17 -4 1.28 0.86
 4 17 -3 5.96 0.97
 4 17 -2 5.75 0.98
 4 17 -1 6.03 0.96
 4 17 0 6.8 1
 4 17 1 4.86 0.96
 4 17 2 5.79 0.98
 4 17 3 5.44 0.97
 4 17 4 1.35 0.85
 4 17 5 2.98 0.9
 4 17 6 2.8 0.89
 4 17 7 11.33 1.11
 4 17 8 16.33 1.26
 4 17 9 11.29 1.12
 4 17 10 7.94 1.02
 4 17 11 0.6 0.81
 4 17 12 1.85 0.81
 4 18 -11 5.6 0.91
 4 18 -10 3.91 0.85
 4 18 -9 3.08 0.89
 4 18 -8 5.24 0.97
 4 18 -7 7.54 1.02
 4 18 -6 1.45 0.89
 4 18 -5 5.01 0.97
 4 18 -4 3.52 0.89
 4 18 -3 11.41 1.11
 4 18 -2 15.22 1.18
 4 18 -1 9.45 1.06
 4 18 0 9.28 1.05
 4 18 1 9.67 1.06
 4 18 2 14.76 1.18
 4 18 3 10.53 1.08
 4 18 4 3.82 0.92
 4 18 5 3.8 0.94
 4 18 6 2.48 0.91
 4 18 7 8.08 1.03
 4 18 8 7.28 0.98
 4 18 9 3.4 0.87
 4 18 10 3.4 0.84
 4 18 11 5.88 0.91
 4 19 -9 6.17 0.91
 4 19 -8 3.85 0.87
 4 19 -7 1.81 0.84
 4 19 -6 5.69 0.94
 4 19 -5 5.08 0.94
 4 19 -4 12.07 1.13
 4 19 -3 3.62 0.94
 4 19 -2 4.27 0.95
 4 19 -1 2.8 0.91
 4 19 0 12.39 1.15
 4 19 1 1.87 0.89
 4 19 2 4.64 0.96
 4 19 3 3.09 0.91
 4 19 4 12.26 1.14
 4 19 5 4.19 0.93
 4 19 6 5.38 0.95
 4 19 7 1.79 0.84
 4 19 8 3.86 0.87
 4 19 9 7.33 0.92
 4 20 -7 19.39 1.21
 4 20 -6 6.82 0.91
 4 20 -5 8.52 0.97
 4 20 -4 1.36 0.81
 4 20 -3 6.06 0.93
 4 20 -2 1.04 0.83
 4 20 -1 9.57 1.03
 4 20 0 2.24 0.86
 4 20 1 7.68 0.99
 4 20 2 1.22 0.83
 4 20 3 6.47 0.94
 4 20 4 1.33 0.81
 4 20 5 8.07 0.97
 4 20 6 6.01 0.89
 4 20 7 18.86 1.19
 4 21 -3 5.26 0.91
 4 21 -2 13.61 1.1
 4 21 -1 6.87 0.91
 4 21 0 0.43 0.74
 4 21 1 7.68 0.92
 4 21 2 12.16 1.07
 4 21 3 5.63 0.91
 5 0 1 195.15 3.6
 5 0 2 164.52 3.1
 5 0 3 96.94 1.96
 5 0 4 126.54 2.5
 5 0 5 909.86 16.23
 5 0 6 405.25 7.35
 5 0 7 31.11 0.96
 5 0 8 16.86 0.74
 5 0 9 34.22 1.14
 5 0 10 2.26 0.55
 5 0 11 0.19 0.55
 5 0 12 107.2 2.64
 5 0 13 23.73 1.15
 5 0 14 2.35 0.73
 5 0 15 34.59 1.53
 5 0 16 44.61 1.79
 5 0 17 19.95 1.3
 5 0 18 0.38 0.83
 5 0 19 -0.05 0.82
 5 0 20 11.4 1.04
 5 0 21 12.84 1.04
 5 1 -21 1.82 0.8
 5 1 -20 5.91 0.94
 5 1 -19 1.26 0.87
 5 1 -18 0.64 0.84
 5 1 -17 13.75 1.16
 5 1 -16 6.96 0.98
 5 1 -15 8.57 0.96
 5 1 -14 21.05 1.16
 5 1 -13 11.89 0.91
 5 1 -12 116.85 2.82
 5 1 -11 90.03 2.27
 5 1 -10 124.34 2.8
 5 1 -9 56.77 1.55
 5 1 -8 31.31 1.01
 5 1 -7 5.47 0.49
 5 1 -6 263.72 4.91
 5 1 -5 65.95 1.49
 5 1 -4 247.04 4.55
 5 1 -3 519.27 9.2
 5 1 -2 713.38 12.65
 5 1 -1 161.22 3.01
 5 1 0 225.2 4.09
 5 1 1 159.82 2.99
 5 1 2 708.35 12.57
 5 1 3 519.35 9.22
 5 1 4 245.44 4.52
 5 1 5 65.38 1.48
 5 1 6 264.9 4.93
 5 1 7 5.96 0.49
 5 1 8 31.41 1.02
 5 1 9 57.69 1.57
 5 1 10 123.48 2.79
 5 1 11 88.65 2.25
 5 1 12 115.46 2.79
 5 1 13 12.57 0.92
 5 1 14 21.97 1.17
 5 1 15 8.27 0.94
 5 1 16 6.18 0.95
 5 1 17 12.63 1.13
 5 1 18 0.28 0.82
 5 1 19 1.54 0.87
 5 1 20 5.7 0.92
 5 1 21 0.4 0.78
 5 2 -20 2.45 0.85
 5 2 -19 22.73 1.36
 5 2 -18 10.73 1.08
 5 2 -17 0.21 0.82
 5 2 -16 28.07 1.46
 5 2 -15 7.29 0.93
 5 2 -14 32.56 1.41
 5 2 -13 33.18 1.36
 5 2 -12 86.27 2.29
 5 2 -11 11.63 0.82
 5 2 -10 26.57 1.07
 5 2 -9 65.72 1.72
 5 2 -8 95.8 2.19
 5 2 -7 124.26 2.59
 5 2 -6 85.46 1.88
 5 2 -5 33.81 0.94
 5 2 -4 2.09 0.34
 5 2 -3 32.92 0.87
 5 2 -2 205.16 3.8
 5 2 -1 524.84 9.32
 5 2 0 134.97 2.58
 5 2 1 519.28 9.21
 5 2 2 203.75 3.78
 5 2 3 32.78 0.87
 5 2 4 1.61 0.34
 5 2 5 33.42 0.94
 5 2 6 87.1 1.91
 5 2 7 124.18 2.59
 5 2 8 98.69 2.24
 5 2 9 65 1.71
 5 2 10 26.11 1.06
 5 2 11 11.46 0.82
 5 2 12 85.19 2.27
 5 2 13 32.44 1.34
 5 2 14 32.3 1.39
 5 2 15 8.75 0.97
 5 2 16 29.6 1.49
 5 2 17 0.8 0.83
 5 2 18 11.84 1.1
 5 2 19 21.47 1.33
 5 2 20 2.97 0.83
 5 3 -20 2.12 0.82
 5 3 -19 15.83 1.2
 5 3 -18 15.36 1.18
 5 3 -17 17.65 1.23
 5 3 -16 13.63 1.15
 5 3 -15 4.31 0.88
 5 3 -14 17.94 1.1
 5 3 -13 16.32 1.03
 5 3 -12 0.18 0.61
 5 3 -11 28.8 1.17
 5 3 -10 43.69 1.4
 5 3 -9 4.89 0.6
 5 3 -8 19.24 0.84
 5 3 -7 149.54 3.04
 5 3 -6 121.21 2.51
 5 3 -5 140.38 2.8
 5 3 -4 632.51 11.19
 5 3 -3 34.13 0.91
 5 3 -2 94.27 1.92
 5 3 -1 30.06 0.81
 5 3 0 111.81 2.2
 5 3 1 30.44 0.82
 5 3 2 93.8 1.91
 5 3 3 33.36 0.9
 5 3 4 634.74 11.24
 5 3 5 137.69 2.75
 5 3 6 120.84 2.5
 5 3 7 147.11 3
 5 3 8 18.47 0.82
 5 3 9 5.57 0.61
 5 3 10 42.22 1.38
 5 3 11 28.49 1.17
 5 3 12 0.66 0.62
 5 3 13 15.85 1.02
 5 3 14 17.79 1.1
 5 3 15 3.6 0.88
 5 3 16 14.64 1.17
 5 3 17 16.88 1.23
 5 3 18 15.45 1.17
 5 3 19 16.11 1.22
 5 3 20 2.33 0.82
 5 4 -20 4.09 0.87
 5 4 -19 4.28 0.92
 5 4 -18 11.99 1.15
 5 4 -17 0.45 0.83
 5 4 -16 7.86 1.01
 5 4 -15 2.82 0.87
 5 4 -14 23.61 1.24
 5 4 -13 31.77 1.36
 5 4 -12 23.87 1.14
 5 4 -11 14.15 0.9
 5 4 -10 23.79 1.05
 5 4 -9 1.59 0.54
 5 4 -8 76.97 1.91
 5 4 -7 214.93 4.19
 5 4 -6 41.72 1.16
 5 4 -5 1.06 0.39
 5 4 -4 243.75 4.57
 5 4 -3 436.61 7.81
 5 4 -2 309.18 5.63
 5 4 -1 247.05 4.55
 5 4 0 32.88 0.88
 5 4 1 244.78 4.51
 5 4 2 309.63 5.62
 5 4 3 428.12 7.67
 5 4 4 238.14 4.46
 5 4 5 1.57 0.4
 5 4 6 41.11 1.15
 5 4 7 214.21 4.18
 5 4 8 78.19 1.93
 5 4 9 2.35 0.55
 5 4 10 23.48 1.04
 5 4 11 13.89 0.89
 5 4 12 22.88 1.13
 5 4 13 31.01 1.34
 5 4 14 20.96 1.19
 5 4 15 3.04 0.87
 5 4 16 7.54 1
 5 4 17 0.41 0.82
 5 4 18 12.3 1.17
 5 4 19 4.21 0.92
 5 4 20 5.43 0.88
 5 5 -20 0.07 0.74
 5 5 -19 14.1 1.14
 5 5 -18 8.18 1.06
 5 5 -17 29.18 1.5
 5 5 -16 24.36 1.39
 5 5 -15 5.67 0.95
 5 5 -14 7.58 0.94
 5 5 -13 114.59 2.91
 5 5 -12 16.92 1.03
 5 5 -11 24.1 1.13
 5 5 -10 29.97 1.19
 5 5 -9 84.98 2.13
 5 5 -8 174 3.61
 5 5 -7 23.8 0.93
 5 5 -6 176.64 3.52
 5 5 -5 17.72 0.72
 5 5 -4 370.67 6.74
 5 5 -3 120.76 2.46
 5 5 -2 160.22 3.11
 5 5 -1 114.59 2.32
 5 5 0 92.74 1.94
 5 5 1 111.88 2.28
 5 5 2 158.4 3.08
 5 5 3 122.54 2.49
 5 5 4 368.65 6.71
 5 5 5 17.73 0.73
 5 5 6 177.09 3.53
 5 5 7 24.01 0.94
 5 5 8 170.99 3.57
 5 5 9 84.49 2.12
 5 5 10 30.59 1.2
 5 5 11 23.32 1.11
 5 5 12 18.5 1.06
 5 5 13 115.77 2.93
 5 5 14 7.53 0.94
 5 5 15 5.1 0.94
 5 5 16 24.98 1.4
 5 5 17 29.84 1.5
 5 5 18 9.54 1.08
 5 5 19 14.37 1.15
 5 5 20 0.57 0.75
 5 6 -20 2.6 0.83
 5 6 -19 11.91 1.09
 5 6 -18 5.2 0.97
 5 6 -17 11.08 1.09
 5 6 -16 7.9 1.03
 5 6 -15 11.88 1.11
 5 6 -14 2.68 0.85
 5 6 -13 54.98 1.84
 5 6 -12 5.88 0.81
 5 6 -11 123.32 2.97
 5 6 -10 99.59 2.49
 5 6 -9 60.44 1.73
 5 6 -8 130.12 2.9
 5 6 -7 71.48 1.83
 5 6 -6 20.37 0.86
 5 6 -5 13.92 0.68
 5 6 -4 53.96 1.38
 5 6 -3 880.06 15.6
 5 6 -2 242.67 4.56
 5 6 -1 462.45 8.3
 5 6 0 476.65 8.53
 5 6 1 456.59 8.2
 5 6 2 245.25 4.61
 5 6 3 873.27 15.53
 5 6 4 53.11 1.36
 5 6 5 13.59 0.67
 5 6 6 20.53 0.86
 5 6 7 69.68 1.79
 5 6 8 131.81 2.93
 5 6 9 59.49 1.72
 5 6 10 99.62 2.49
 5 6 11 121.4 2.94
 5 6 12 4.94 0.78
 5 6 13 54.19 1.84
 5 6 14 3.36 0.86
 5 6 15 11.65 1.1
 5 6 16 8.1 1.03
 5 6 17 10.48 1.1
 5 6 18 6.54 1
 5 6 19 12.41 1.08
 5 6 20 2.89 0.84
 5 7 -19 5.76 0.91
 5 7 -18 8.32 1.05
 5 7 -17 22.01 1.39
 5 7 -16 9.93 1.07
 5 7 -15 8.31 1.03
 5 7 -14 19.51 1.26
 5 7 -13 31.56 1.46
 5 7 -12 87.41 2.42
 5 7 -11 39.35 1.48
 5 7 -10 163.5 3.64
 5 7 -9 112.84 2.7
 5 7 -8 193.56 4.05
 5 7 -7 140.62 3.08
 5 7 -6 99.12 2.31
 5 7 -5 113.14 2.51
 5 7 -4 7.12 0.56
 5 7 -3 663.09 11.8
 5 7 -2 215.79 4.16
 5 7 -1 11.5 0.61
 5 7 0 17.01 0.7
 5 7 1 12.28 0.62
 5 7 2 215.68 4.16
 5 7 3 654.66 11.65
 5 7 4 6.3 0.55
 5 7 5 114 2.53
 5 7 6 97.86 2.29
 5 7 7 142.33 3.11
 5 7 8 193.29 4.05
 5 7 9 114.23 2.73
 5 7 10 160.56 3.6
 5 7 11 39.11 1.47
 5 7 12 86.17 2.4
 5 7 13 30.58 1.45
 5 7 14 20.12 1.28
 5 7 15 8.42 1.03
 5 7 16 9.53 1.07
 5 7 17 22.91 1.41
 5 7 18 8.28 1.02
 5 7 19 5.34 0.91
 5 8 -19 2.6 0.82
 5 8 -18 17.92 1.23
 5 8 -17 111.01 3.07
 5 8 -16 10.95 1.1
 5 8 -15 27.27 1.46
 5 8 -14 54.78 2
 5 8 -13 66.95 2.21
 5 8 -12 23.21 1.24
 5 8 -11 101.3 2.66
 5 8 -10 112.85 2.81
 5 8 -9 102.14 2.56
 5 8 -8 11.37 0.83
 5 8 -7 158.3 3.44
 5 8 -6 61.8 1.71
 5 8 -5 234.33 4.66
 5 8 -4 215.08 4.29
 5 8 -3 12.77 0.72
 5 8 -2 86.57 2.03
 5 8 -1 103.97 2.29
 5 8 0 66.57 1.63
 5 8 1 103.81 2.28
 5 8 2 84.92 2
 5 8 3 12.9 0.72
 5 8 4 211.99 4.24
 5 8 5 226.18 4.52
 5 8 6 60.09 1.68
 5 8 7 158.44 3.44
 5 8 8 11.57 0.84
 5 8 9 100.11 2.53
 5 8 10 110.45 2.77
 5 8 11 99.81 2.63
 5 8 12 23.03 1.24
 5 8 13 65.83 2.19
 5 8 14 53 1.98
 5 8 15 27.7 1.48
 5 8 16 10.6 1.11
 5 8 17 110.08 3.06
 5 8 18 17.5 1.23
 5 8 19 2.21 0.81
 5 9 -19 15.58 1.12
 5 9 -18 17.06 1.17
 5 9 -17 25.68 1.44
 5 9 -16 12.67 1.19
 5 9 -15 12.5 1.14
 5 9 -14 13.16 1.16
 5 9 -13 2.52 0.88
 5 9 -12 63.36 2.11
 5 9 -11 172.45 3.96
 5 9 -10 158.6 3.66
 5 9 -9 81.23 2.24
 5 9 -8 88 2.31
 5 9 -7 124.57 2.91
 5 9 -6 95.78 2.36
 5 9 -5 38.98 1.31
 5 9 -4 59.47 1.66
 5 9 -3 159.13 3.36
 5 9 -2 35.54 1.18
 5 9 -1 6.3 0.6
 5 9 0 170.71 3.53
 5 9 1 6.88 0.63
 5 9 2 36.16 1.19
 5 9 3 158.7 3.36
 5 9 4 59.63 1.66
 5 9 5 39.74 1.32
 5 9 6 97.83 2.4
 5 9 7 125.28 2.92
 5 9 8 87.83 2.31
 5 9 9 82.17 2.26
 5 9 10 159.74 3.68
 5 9 11 174.62 4
 5 9 12 60.67 2.06
 5 9 13 2.59 0.87
 5 9 14 13.14 1.16
 5 9 15 13.68 1.17
 5 9 16 12.06 1.18
 5 9 17 27.45 1.46
 5 9 18 18.03 1.21
 5 9 19 17.74 1.15
 5 10 -18 -0.42 0.74
 5 10 -17 15.23 1.16
 5 10 -16 41.53 1.77
 5 10 -15 2.12 0.91
 5 10 -14 54.52 2
 5 10 -13 36.14 1.64
 5 10 -12 7.35 1.01
 5 10 -11 87.51 2.55
 5 10 -10 48 1.72
 5 10 -9 24.19 1.2
 5 10 -8 1.62 0.68
 5 10 -7 7.85 0.79
 5 10 -6 84.84 2.23
 5 10 -5 35.79 1.31
 5 10 -4 113.25 2.66
 5 10 -3 202.25 4.18
 5 10 -2 28.28 1.11
 5 10 -1 178.05 3.74
 5 10 0 3.5 0.59
 5 10 1 176.91 3.72
 5 10 2 29.36 1.12
 5 10 3 198.78 4.13
 5 10 4 111.15 2.64
 5 10 5 35.63 1.31
 5 10 6 84.42 2.22
 5 10 7 7.91 0.8
 5 10 8 1.81 0.68
 5 10 9 22.81 1.18
 5 10 10 45.82 1.68
 5 10 11 86.89 2.54
 5 10 12 7.59 0.99
 5 10 13 35.63 1.63
 5 10 14 52.29 1.97
 5 10 15 3.36 0.92
 5 10 16 42.12 1.78
 5 10 17 15.65 1.18
 5 10 18 0.29 0.76
 5 11 -17 1.47 0.81
 5 11 -16 24.31 1.38
 5 11 -15 3.56 0.96
 5 11 -14 5.5 0.97
 5 11 -13 6.31 1
 5 11 -12 1.23 0.85
 5 11 -11 39.85 1.7
 5 11 -10 45.63 1.76
 5 11 -9 30 1.37
 5 11 -8 44.61 1.62
 5 11 -7 0.03 0.64
 5 11 -6 85.68 2.3
 5 11 -5 49.11 1.61
 5 11 -4 265.99 5.38
 5 11 -3 12.6 0.86
 5 11 -2 5.16 0.69
 5 11 -1 53.04 1.62
 5 11 0 169.56 3.66
 5 11 1 52.94 1.61
 5 11 2 4.47 0.68
 5 11 3 12.35 0.86
 5 11 4 263.73 5.35
 5 11 5 47.37 1.58
 5 11 6 82.99 2.26
 5 11 7 0.11 0.64
 5 11 8 43.77 1.59
 5 11 9 32.07 1.41
 5 11 10 44.92 1.75
 5 11 11 39.15 1.69
 5 11 12 1.13 0.85
 5 11 13 6.13 0.98
 5 11 14 7.02 0.99
 5 11 15 4.22 0.97
 5 11 16 24.6 1.39
 5 11 17 1.94 0.81
 5 12 -17 1.66 0.76
 5 12 -16 8.58 1
 5 12 -15 4.43 0.95
 5 12 -14 7.51 1.06
 5 12 -13 18.92 1.28
 5 12 -12 16.61 1.23
 5 12 -11 15.56 1.22
 5 12 -10 23.47 1.36
 5 12 -9 40.24 1.66
 5 12 -8 4.73 0.83
 5 12 -7 6.81 0.85
 5 12 -6 54.79 1.79
 5 12 -5 6.34 0.8
 5 12 -4 67.19 1.98
 5 12 -3 36.29 1.38
 5 12 -2 30.18 1.26
 5 12 -1 49.83 1.62
 5 12 0 16.15 0.97
 5 12 1 49.92 1.62
 5 12 2 29.57 1.25
 5 12 3 35.67 1.38
 5 12 4 65.01 1.95
 5 12 5 7.06 0.82
 5 12 6 53.85 1.78
 5 12 7 6.15 0.84
 5 12 8 5.37 0.84
 5 12 9 41.27 1.68
 5 12 10 23.97 1.37
 5 12 11 17.03 1.24
 5 12 12 16.38 1.22
 5 12 13 17.42 1.24
 5 12 14 7.13 1.04
 5 12 15 6.01 0.97
 5 12 16 8.35 1
 5 12 17 -0.03 0.76
 5 13 -16 14.71 1.09
 5 13 -15 1.03 0.83
 5 13 -14 10.94 1.09
 5 13 -13 2.67 0.92
 5 13 -12 2.6 0.9
 5 13 -11 3.36 0.9
 5 13 -10 5.07 0.96
 5 13 -9 2.54 0.87
 5 13 -8 7.23 0.99
 5 13 -7 19.85 1.22
 5 13 -6 67.98 2.09
 5 13 -5 5.39 0.83
 5 13 -4 13.35 0.99
 5 13 -3 21.62 1.15
 5 13 -2 10.55 0.91
 5 13 -1 21.21 1.13
 5 13 0 2.83 0.71
 5 13 1 21.02 1.12
 5 13 2 11.39 0.92
 5 13 3 20.9 1.13
 5 13 4 13.79 1
 5 13 5 5.74 0.83
 5 13 6 67.43 2.08
 5 13 7 20.47 1.23
 5 13 8 7.98 1
 5 13 9 3.37 0.88
 5 13 10 5.75 0.97
 5 13 11 4.1 0.93
 5 13 12 2.97 0.89
 5 13 13 2.59 0.93
 5 13 14 10.85 1.1
 5 13 15 0.91 0.83
 5 13 16 15.57 1.1
 5 14 -15 1.1 0.78
 5 14 -14 0.76 0.84
 5 14 -13 6.5 0.99
 5 14 -12 2.09 0.91
 5 14 -11 13.91 1.16
 5 14 -10 3.48 0.9
 5 14 -9 0.43 0.84
 5 14 -8 6.08 0.97
 5 14 -7 7.23 0.99
 5 14 -6 34.33 1.57
 5 14 -5 15.66 1.12
 5 14 -4 21.03 1.2
 5 14 -3 6.15 0.86
 5 14 -2 21.71 1.19
 5 14 -1 15.62 1.06
 5 14 0 14.49 1.03
 5 14 1 17.19 1.08
 5 14 2 22.9 1.22
 5 14 3 7.47 0.88
 5 14 4 21.69 1.21
 5 14 5 13.48 1.08
 5 14 6 33.37 1.54
 5 14 7 7.37 1
 5 14 8 4.2 0.93
 5 14 9 -0.22 0.81
 5 14 10 3.47 0.9
 5 14 11 14.21 1.17
 5 14 12 2.18 0.92
 5 14 13 7.17 1
 5 14 14 1.87 0.86
 5 14 15 -0.01 0.76
 5 15 -14 15.35 1.12
 5 15 -13 13.11 1.11
 5 15 -12 8.2 1.05
 5 15 -11 3.98 0.96
 5 15 -10 2.27 0.86
 5 15 -9 4.79 0.94
 5 15 -8 7.63 1.02
 5 15 -7 12.99 1.14
 5 15 -6 5.05 0.94
 5 15 -5 5.15 0.94
 5 15 -4 13.73 1.14
 5 15 -3 19.69 1.27
 5 15 -2 7.04 0.94
 5 15 -1 1.71 0.81
 5 15 0 11.43 1.03
 5 15 1 2.88 0.84
 5 15 2 7.12 0.95
 5 15 3 21.58 1.31
 5 15 4 13.81 1.15
 5 15 5 5.15 0.94
 5 15 6 5.42 0.96
 5 15 7 12.61 1.15
 5 15 8 6.85 1
 5 15 9 4.05 0.95
 5 15 10 1.99 0.87
 5 15 11 3.81 0.96
 5 15 12 8.67 1.06
 5 15 13 13.62 1.12
 5 15 14 15.65 1.12
 5 16 -13 0.16 0.76
 5 16 -12 1.53 0.82
 5 16 -11 4.67 0.93
 5 16 -10 0.64 0.87
 5 16 -9 20.76 1.36
 5 16 -8 5.35 0.96
 5 16 -7 1.63 0.87
 5 16 -6 3.81 0.94
 5 16 -5 11.36 1.1
 5 16 -4 17.59 1.25
 5 16 -3 2.53 0.89
 5 16 -2 41.34 1.74
 5 16 -1 23.64 1.38
 5 16 0 1.68 0.85
 5 16 1 24.84 1.4
 5 16 2 41.92 1.75
 5 16 3 2.36 0.89
 5 16 4 17.79 1.25
 5 16 5 9.33 1.06
 5 16 6 4.27 0.94
 5 16 7 1.96 0.88
 5 16 8 3.16 0.9
 5 16 9 21.25 1.36
 5 16 10 0.9 0.86
 5 16 11 3.48 0.91
 5 16 12 2.28 0.84
 5 16 13 0.3 0.76
 5 17 -12 3.13 0.8
 5 17 -11 9.08 0.99
 5 17 -10 0.27 0.81
 5 17 -9 17.86 1.27
 5 17 -8 7.44 1.05
 5 17 -7 16.08 1.26
 5 17 -6 2.26 0.87
 5 17 -5 7.06 1.01
 5 17 -4 19.36 1.29
 5 17 -3 1.14 0.84
 5 17 -2 2.96 0.91
 5 17 -1 13.09 1.16
 5 17 0 1.54 0.87
 5 17 1 13.17 1.16
 5 17 2 3.04 0.9
 5 17 3 0.55 0.83
 5 17 4 19.54 1.28
 5 17 5 6.58 1
 5 17 6 2.07 0.86
 5 17 7 16.59 1.25
 5 17 8 8.68 1.05
 5 17 9 16.74 1.23
 5 17 10 -0.12 0.8
 5 17 11 10.28 1.01
 5 17 12 1.63 0.78
 5 18 -10 1.38 0.78
 5 18 -9 7.81 0.97
 5 18 -8 1.84 0.86
 5 18 -7 0.5 0.84
 5 18 -6 2.66 0.91
 5 18 -5 5.25 0.98
 5 18 -4 10.23 1.11
 5 18 -3 0.18 0.81
 5 18 -2 5.7 0.95
 5 18 -1 9.63 1.06
 5 18 0 10.22 1.08
 5 18 1 9.4 1.06
 5 18 2 6.27 0.97
 5 18 3 0.89 0.83
 5 18 4 10.09 1.12
 5 18 5 5.09 0.99
 5 18 6 2.12 0.88
 5 18 7 0.74 0.85
 5 18 8 2.54 0.87
 5 18 9 6.46 0.95
 5 18 10 1.25 0.79
 5 19 -8 0.63 0.77
 5 19 -7 6.86 0.95
 5 19 -6 9.56 1.03
 5 19 -5 0.69 0.82
 5 19 -4 0.78 0.83
 5 19 -3 1.98 0.87
 5 19 -2 1.42 0.84
 5 19 -1 8.17 1.06
 5 19 0 3.6 0.91
 5 19 1 8.92 1.05
 5 19 2 1 0.85
 5 19 3 2.48 0.88
 5 19 4 0.6 0.83
 5 19 5 0.37 0.82
 5 19 6 9.6 1.04
 5 19 7 6.55 0.94
 5 19 8 -0.2 0.75
 5 20 -6 2.41 0.84
 5 20 -5 8.24 0.94
 5 20 -4 -0.5 0.76
 5 20 -3 2.41 0.85
 5 20 -2 3.92 0.87
 5 20 -1 3.81 0.89
 5 20 0 -0.29 0.78
 5 20 1 4.28 0.89
 5 20 2 2.69 0.87
 5 20 3 2.59 0.85
 5 20 4 0.62 0.76
 5 20 5 8.37 0.95
 5 20 6 1.59 0.84
 6 0 0 759.61 13.39
 6 0 1 106.51 2.12
 6 0 2 168.59 3.19
 6 0 3 58.59 1.34
 6 0 4 35.98 0.98
 6 0 5 23.9 0.8
 6 0 6 31.02 0.96
 6 0 7 8.92 0.58
 6 0 8 135.02 2.89
 6 0 9 104.41 2.42
 6 0 10 1.86 0.58
 6 0 11 11.05 0.82
 6 0 12 0.64 0.63
 6 0 13 2.57 0.72
 6 0 14 1.76 0.73
 6 0 15 10.65 1.04
 6 0 16 0.46 0.81
 6 0 17 6.13 0.97
 6 0 18 14.19 1.21
 6 0 19 15.75 1.21
 6 0 20 2.09 0.83
 6 1 -20 1.72 0.81
 6 1 -19 4.66 0.93
 6 1 -18 9.73 1.1
 6 1 -17 0.58 0.85
 6 1 -16 7.13 1
 6 1 -15 15.98 1.17
 6 1 -14 3.63 0.78
 6 1 -13 15.43 1.02
 6 1 -12 19.03 1.04
 6 1 -11 28.15 1.17
 6 1 -10 194.71 4.05
 6 1 -9 44.83 1.38
 6 1 -8 10.84 0.69
 6 1 -7 64.3 1.59
 6 1 -6 217.82 4.16
 6 1 -5 429.7 7.72
 6 1 -4 93.62 1.97
 6 1 -3 29.29 0.84
 6 1 -2 328.82 5.92
 6 1 -1 421.34 7.46
 6 1 0 1057.21 18.64
 6 1 1 421.51 7.47
 6 1 2 330.25 5.94
 6 1 3 29.18 0.84
 6 1 4 95.08 2
 6 1 5 426.57 7.67
 6 1 6 219.69 4.19
 6 1 7 64.99 1.6
 6 1 8 10.66 0.69
 6 1 9 45.62 1.39
 6 1 10 194.89 4.05
 6 1 11 28.14 1.18
 6 1 12 18.98 1.04
 6 1 13 16.17 1.03
 6 1 14 3.18 0.78
 6 1 15 15.73 1.17
 6 1 16 7.24 1
 6 1 17 1.52 0.86
 6 1 18 11.6 1.13
 6 1 19 3.9 0.91
 6 1 20 3.19 0.83
 6 2 -20 6.93 0.92
 6 2 -19 0.48 0.83
 6 2 -18 1.68 0.89
 6 2 -17 26.37 1.43
 6 2 -16 30.32 1.53
 6 2 -15 12.62 1.1
 6 2 -14 7.08 0.87
 6 2 -13 24.77 1.22
 6 2 -12 91.29 2.4
 6 2 -11 146.82 3.3
 6 2 -10 47.68 1.49
 6 2 -9 14.11 0.81
 6 2 -8 14.92 0.78
 6 2 -7 52.91 1.4
 6 2 -6 42.06 1.16
 6 2 -5 696.19 12.24
 6 2 -4 147.96 2.9
 6 2 -3 190.81 3.6
 6 2 -2 324.47 5.84
 6 2 -1 950.78 16.72
 6 2 0 92.8 1.9
 6 2 1 946.99 16.65
 6 2 2 321.22 5.8
 6 2 3 191.91 3.63
 6 2 4 147.71 2.9
 6 2 5 686.4 12.11
 6 2 6 41.5 1.16
 6 2 7 53.55 1.41
 6 2 8 14.98 0.78
 6 2 9 13.97 0.81
 6 2 10 48.53 1.51
 6 2 11 146.57 3.3
 6 2 12 91.56 2.41
 6 2 13 24.44 1.21
 6 2 14 7.07 0.87
 6 2 15 13.42 1.13
 6 2 16 28.96 1.5
 6 2 17 26.73 1.44
 6 2 18 1.26 0.86
 6 2 19 0.1 0.8
 6 2 20 6.95 0.92
 6 3 -20 0.03 0.75
 6 3 -19 3.55 0.89
 6 3 -18 4.43 0.96
 6 3 -17 9.84 1.06
 6 3 -16 0.66 0.82
 6 3 -15 14.44 1.16
 6 3 -14 4.56 0.86
 6 3 -13 5.41 0.8
 6 3 -12 16.63 1.01
 6 3 -11 3.34 0.67
 6 3 -10 44.24 1.44
 6 3 -9 13.69 0.81
 6 3 -8 426.16 7.87
 6 3 -7 174.57 3.54
 6 3 -6 207.78 4.02
 6 3 -5 7.63 0.53
 6 3 -4 290.7 5.35
 6 3 -3 50.02 1.23
 6 3 -2 462.19 8.17
 6 3 -1 317.95 5.75
 6 3 0 1259.9 22.2
 6 3 1 321.84 5.8
 6 3 2 461.44 8.19
 6 3 3 49.67 1.22
 6 3 4 285.94 5.26
 6 3 5 7.33 0.52
 6 3 6 209.28 4.04
 6 3 7 177.73 3.6
 6 3 8 420.19 7.77
 6 3 9 13.79 0.81
 6 3 10 42.62 1.42
 6 3 11 3.41 0.68
 6 3 12 16.2 1.01
 6 3 13 5.63 0.82
 6 3 14 5.96 0.88
 6 3 15 14.61 1.16
 6 3 16 0.94 0.83
 6 3 17 8.81 1.03
 6 3 18 5.18 0.97
 6 3 19 3.5 0.9
 6 3 20 0.29 0.76
 6 4 -20 20.72 1.19
 6 4 -19 26.75 1.41
 6 4 -18 7.96 1.04
 6 4 -17 22.38 1.35
 6 4 -16 2.01 0.86
 6 4 -15 16.83 1.23
 6 4 -14 6 0.91
 6 4 -13 3.88 0.78
 6 4 -12 31.9 1.33
 6 4 -11 62.14 1.85
 6 4 -10 86.42 2.22
 6 4 -9 34.4 1.23
 6 4 -8 87.39 2.13
 6 4 -7 79.21 1.93
 6 4 -6 406.22 7.39
 6 4 -5 381.31 6.93
 6 4 -4 282.09 5.21
 6 4 -3 442.56 7.88
 6 4 -2 325.38 5.89
 6 4 -1 520.59 9.17
 6 4 0 13.04 0.57
 6 4 1 513.25 9.04
 6 4 2 321.15 5.82
 6 4 3 448.47 8
 6 4 4 280.44 5.19
 6 4 5 381.56 6.94
 6 4 6 404.48 7.37
 6 4 7 77.97 1.91
 6 4 8 88.86 2.15
 6 4 9 34.66 1.24
 6 4 10 84.86 2.2
 6 4 11 61.74 1.84
 6 4 12 32.31 1.34
 6 4 13 4.11 0.79
 6 4 14 5.7 0.88
 6 4 15 16.94 1.22
 6 4 16 3.23 0.9
 6 4 17 20.81 1.31
 6 4 18 9.28 1.07
 6 4 19 25.82 1.39
 6 4 20 19.31 1.17
 6 5 -20 0.55 0.78
 6 5 -19 18.18 1.22
 6 5 -18 2.6 0.9
 6 5 -17 2.99 0.91
 6 5 -16 26.41 1.44
 6 5 -15 72.78 2.34
 6 5 -14 135.42 3.43
 6 5 -13 47.44 1.71
 6 5 -12 126.51 3.08
 6 5 -11 93.15 2.43
 6 5 -10 5.25 0.71
 6 5 -9 12.45 0.82
 6 5 -8 101.82 2.41
 6 5 -7 83 2.03
 6 5 -6 187.8 3.78
 6 5 -5 88.19 2
 6 5 -4 103.61 2.23
 6 5 -3 164.93 3.25
 6 5 -2 9.86 0.55
 6 5 -1 175.77 3.4
 6 5 0 99.58 2.1
 6 5 1 174.88 3.38
 6 5 2 9.32 0.55
 6 5 3 166.41 3.27
 6 5 4 101.58 2.19
 6 5 5 89.27 2.01
 6 5 6 189.42 3.8
 6 5 7 83.51 2.04
 6 5 8 101.82 2.41
 6 5 9 12.33 0.82
 6 5 10 5.53 0.71
 6 5 11 94.05 2.44
 6 5 12 123.96 3.04
 6 5 13 48.51 1.73
 6 5 14 136.95 3.46
 6 5 15 72.18 2.33
 6 5 16 27.49 1.46
 6 5 17 2.51 0.9
 6 5 18 2.88 0.91
 6 5 19 19.09 1.23
 6 5 20 1.24 0.8
 6 6 -19 17.09 1.15
 6 6 -18 6.52 0.99
 6 6 -17 51.76 2
 6 6 -16 6.16 1
 6 6 -15 17.03 1.24
 6 6 -14 0.33 0.83
 6 6 -13 45.59 1.75
 6 6 -12 0.96 0.71
 6 6 -11 46.05 1.6
 6 6 -10 8.81 0.81
 6 6 -9 161.89 3.53
 6 6 -8 19.35 0.95
 6 6 -7 4.14 0.6
 6 6 -6 23.23 0.95
 6 6 -5 57.63 1.54
 6 6 -4 5.3 0.52
 6 6 -3 136.46 2.8
 6 6 -2 184.9 3.6
 6 6 -1 103.89 2.22
 6 6 0 43.49 1.17
 6 6 1 102.5 2.19
 6 6 2 183.92 3.58
 6 6 3 133.91 2.76
 6 6 4 4.71 0.51
 6 6 5 58.63 1.55
 6 6 6 23.15 0.95
 6 6 7 4.03 0.6
 6 6 8 19.06 0.95
 6 6 9 167.94 3.64
 6 6 10 7.62 0.79
 6 6 11 46.84 1.62
 6 6 12 1.06 0.71
 6 6 13 45.49 1.75
 6 6 14 -0.25 0.8
 6 6 15 18.54 1.26
 6 6 16 5.43 0.97
 6 6 17 52.1 2
 6 6 18 7.31 1.01
 6 6 19 18.25 1.19
 6 7 -19 2.1 0.81
 6 7 -18 6.93 0.97
 6 7 -17 3.89 0.96
 6 7 -16 18.42 1.27
 6 7 -15 9.24 1.06
 6 7 -14 19.05 1.28
 6 7 -13 26.87 1.41
 6 7 -12 88.18 2.46
 6 7 -11 35.56 1.43
 6 7 -10 9.01 0.83
 6 7 -9 6.64 0.76
 6 7 -8 2.02 0.63
 6 7 -7 161.74 3.47
 6 7 -6 185.79 3.83
 6 7 -5 68.73 1.78
 6 7 -4 57.31 1.55
 6 7 -3 37.55 1.17
 6 7 -2 4.56 0.51
 6 7 -1 17.75 0.76
 6 7 0 33.49 1.04
 6 7 1 17.42 0.75
 6 7 2 4.82 0.51
 6 7 3 37.57 1.17
 6 7 4 56.74 1.53
 6 7 5 69.62 1.79
 6 7 6 185.24 3.82
 6 7 7 162.4 3.48
 6 7 8 2.49 0.64
 6 7 9 6.35 0.75
 6 7 10 8.89 0.83
 6 7 11 35.64 1.43
 6 7 12 89.2 2.48
 6 7 13 26.66 1.42
 6 7 14 19.16 1.27
 6 7 15 7.84 1.03
 6 7 16 18.04 1.26
 6 7 17 4.9 0.98
 6 7 18 6.03 0.95
 6 7 19 1.24 0.8
 6 8 -19 9.17 0.99
 6 8 -18 15.28 1.14
 6 8 -17 5.13 0.98
 6 8 -16 20 1.3
 6 8 -15 13.39 1.16
 6 8 -14 27.07 1.46
 6 8 -13 31.24 1.53
 6 8 -12 17.31 1.18
 6 8 -11 30.87 1.37
 6 8 -10 24.36 1.2
 6 8 -9 41.85 1.5
 6 8 -8 91.7 2.36
 6 8 -7 10.88 0.81
 6 8 -6 32.31 1.2
 6 8 -5 3.68 0.61
 6 8 -4 6.12 0.63
 6 8 -3 40.8 1.28
 6 8 -2 93.04 2.17
 6 8 -1 91.82 2.14
 6 8 0 4.72 0.56
 6 8 1 89.77 2.11
 6 8 2 92.34 2.16
 6 8 3 39.99 1.26
 6 8 4 6.08 0.63
 6 8 5 4.09 0.61
 6 8 6 31.92 1.2
 6 8 7 11.25 0.82
 6 8 8 91.58 2.35
 6 8 9 41.4 1.49
 6 8 10 25.74 1.23
 6 8 11 32.08 1.39
 6 8 12 19.6 1.22
 6 8 13 33.03 1.55
 6 8 14 28.14 1.48
 6 8 15 11.93 1.13
 6 8 16 19.1 1.29
 6 8 17 6.11 1
 6 8 18 16.18 1.16
 6 8 19 10.14 1.01
 6 9 -18 5.05 0.88
 6 9 -17 1.26 0.86
 6 9 -16 21.19 1.37
 6 9 -15 17.95 1.26
 6 9 -14 3.31 0.91
 6 9 -13 1.43 0.85
 6 9 -12 18.42 1.26
 6 9 -11 3.67 0.8
 6 9 -10 69.52 2.1
 6 9 -9 9.21 0.87
 6 9 -8 16.77 1
 6 9 -7 17.01 0.97
 6 9 -6 5.99 0.72
 6 9 -5 45.18 1.46
 6 9 -4 14.24 0.85
 6 9 -3 43.38 1.38
 6 9 -2 35.05 1.21
 6 9 -1 22.87 0.97
 6 9 0 38.42 1.26
 6 9 1 22.4 0.96
 6 9 2 35.04 1.21
 6 9 3 45.19 1.41
 6 9 4 15.87 0.87
 6 9 5 44.88 1.45
 6 9 6 6.76 0.72
 6 9 7 16.24 0.96
 6 9 8 16.99 1.01
 6 9 9 8.82 0.86
 6 9 10 72.66 2.16
 6 9 11 3 0.8
 6 9 12 19.28 1.27
 6 9 13 0.61 0.83
 6 9 14 3.19 0.92
 6 9 15 19.79 1.29
 6 9 16 22.1 1.38
 6 9 17 1.1 0.85
 6 9 18 4.65 0.87
 6 10 -18 -0.09 0.78
 6 10 -17 3.47 0.88
 6 10 -16 8.65 1.04
 6 10 -15 24.2 1.42
 6 10 -14 26.24 1.44
 6 10 -13 6.68 0.99
 6 10 -12 19.37 1.28
 6 10 -11 35.08 1.6
 6 10 -10 9.47 0.95
 6 10 -9 78.08 2.25
 6 10 -8 21.32 1.14
 6 10 -7 1.79 0.68
 6 10 -6 34.28 1.33
 6 10 -5 145.84 3.28
 6 10 -4 59.76 1.75
 6 10 -3 3.03 0.63
 6 10 -2 7.49 0.72
 6 10 -1 0.6 0.56
 6 10 0 0.85 0.55
 6 10 1 1.15 0.57
 6 10 2 7.34 0.71
 6 10 3 3.23 0.63
 6 10 4 59.44 1.75
 6 10 5 146.78 3.3
 6 10 6 36.01 1.36
 6 10 7 1.91 0.67
 6 10 8 21.13 1.13
 6 10 9 77.34 2.24
 6 10 10 8.51 0.93
 6 10 11 36.52 1.63
 6 10 12 18.99 1.28
 6 10 13 7.03 0.99
 6 10 14 27.55 1.46
 6 10 15 22.8 1.42
 6 10 16 9.63 1.07
 6 10 17 4.04 0.89
 6 10 18 0.72 0.78
 6 11 -17 2.5 0.82
 6 11 -16 8.93 1.04
 6 11 -15 13.65 1.2
 6 11 -14 53.64 1.97
 6 11 -13 5.89 0.97
 6 11 -12 13.86 1.17
 6 11 -11 63.81 2.17
 6 11 -10 24.3 1.38
 6 11 -9 72.51 2.19
 6 11 -8 3.07 0.77
 6 11 -7 16.63 1.04
 6 11 -6 12.89 0.94
 6 11 -5 3.55 0.72
 6 11 -4 63.82 1.88
 6 11 -3 7.14 0.77
 6 11 -2 32.3 1.27
 6 11 -1 98.81 2.46
 6 11 0 74.8 2.04
 6 11 1 96.47 2.42
 6 11 2 32.79 1.28
 6 11 3 7.74 0.78
 6 11 4 63.74 1.88
 6 11 5 3.71 0.73
 6 11 6 13.91 0.96
 6 11 7 17.22 1.05
 6 11 8 3.71 0.77
 6 11 9 71.47 2.18
 6 11 10 22.9 1.34
 6 11 11 62.64 2.15
 6 11 12 13.41 1.15
 6 11 13 5.43 0.95
 6 11 14 52 1.94
 6 11 15 14.69 1.21
 6 11 16 8.41 1.01
 6 11 17 1.86 0.81
 6 12 -16 24.69 1.32
 6 12 -15 8.25 1.03
 6 12 -14 9.32 1.11
 6 12 -13 0.18 0.83
 6 12 -12 30.59 1.54
 6 12 -11 6.73 1
 6 12 -10 5.11 0.96
 6 12 -9 30.92 1.52
 6 12 -8 15.85 1.14
 6 12 -7 8.44 0.91
 6 12 -6 43.13 1.6
 6 12 -5 12.38 0.96
 6 12 -4 59.03 1.86
 6 12 -3 27.6 1.25
 6 12 -2 33.82 1.35
 6 12 -1 44.58 1.55
 6 12 0 42.18 1.5
 6 12 1 45.09 1.56
 6 12 2 32.82 1.33
 6 12 3 27.75 1.25
 6 12 4 59.2 1.86
 6 12 5 11.88 0.94
 6 12 6 42.53 1.58
 6 12 7 8.53 0.91
 6 12 8 15.22 1.14
 6 12 9 30.51 1.51
 6 12 10 4.61 0.94
 6 12 11 6.44 0.99
 6 12 12 30.52 1.53
 6 12 13 -0.16 0.82
 6 12 14 11.01 1.14
 6 12 15 7.52 1.02
 6 12 16 25.78 1.34
 6 13 -16 2.6 0.81
 6 13 -15 5.65 0.91
 6 13 -14 1.84 0.88
 6 13 -13 6.59 1.02
 6 13 -12 2.1 0.88
 6 13 -11 1.11 0.84
 6 13 -10 -0.52 0.84
 6 13 -9 76.75 2.42
 6 13 -8 65.3 2.2
 6 13 -7 38.86 1.67
 6 13 -6 37.25 1.58
 6 13 -5 0.9 0.72
 6 13 -4 127.6 3.14
 6 13 -3 48.26 1.7
 6 13 -2 32.93 1.39
 6 13 -1 27.03 1.27
 6 13 0 17.6 1.07
 6 13 1 28.08 1.28
 6 13 2 32.21 1.38
 6 13 3 48.91 1.71
 6 13 4 127.85 3.14
 6 13 5 0.32 0.73
 6 13 6 37.33 1.58
 6 13 7 39.36 1.68
 6 13 8 66.33 2.22
 6 13 9 74.39 2.38
 6 13 10 1.49 0.87
 6 13 11 0.9 0.83
 6 13 12 3.12 0.9
 6 13 13 6.35 1.01
 6 13 14 1.61 0.86
 6 13 15 5.26 0.92
 6 13 16 0.62 0.79
 6 14 -15 0.63 0.74
 6 14 -14 5.84 0.93
 6 14 -13 11.23 1.1
 6 14 -12 5.72 0.99
 6 14 -11 7.01 0.99
 6 14 -10 10.22 1.1
 6 14 -9 15.49 1.22
 6 14 -8 6.85 1.03
 6 14 -7 11.28 1.11
 6 14 -6 2.28 0.87
 6 14 -5 34.23 1.57
 6 14 -4 9.92 1
 6 14 -3 37.31 1.59
 6 14 -2 117.17 3
 6 14 -1 80.81 2.34
 6 14 0 16.16 1.09
 6 14 1 80.32 2.32
 6 14 2 117.04 2.99
 6 14 3 36.46 1.58
 6 14 4 8.6 0.97
 6 14 5 33.34 1.56
 6 14 6 1.28 0.87
 6 14 7 12.23 1.13
 6 14 8 7.33 1.01
 6 14 9 17.73 1.24
 6 14 10 10.45 1.09
 6 14 11 6.91 1
 6 14 12 5.7 1
 6 14 13 9.7 1.07
 6 14 14 6.21 0.93
 6 14 15 0.43 0.75
 6 15 -14 3.56 0.86
 6 15 -13 0.85 0.79
 6 15 -12 7.76 1.03
 6 15 -11 2.97 0.92
 6 15 -10 8.46 1.08
 6 15 -9 7.49 1.01
 6 15 -8 4.93 0.97
 6 15 -7 35.52 1.64
 6 15 -6 7.75 1.03
 6 15 -5 15.76 1.21
 6 15 -4 2.65 0.89
 6 15 -3 19.8 1.28
 6 15 -2 10.44 1.08
 6 15 -1 16.76 1.21
 6 15 0 13.52 1.14
 6 15 1 17.44 1.22
 6 15 2 9.21 1.05
 6 15 3 18.07 1.25
 6 15 4 2.51 0.87
 6 15 5 14.75 1.18
 6 15 6 7.52 1.02
 6 15 7 34.74 1.61
 6 15 8 3.94 0.94
 6 15 9 5.04 0.97
 6 15 10 9.85 1.11
 6 15 11 3.47 0.93
 6 15 12 8.37 1.03
 6 15 13 -0.56 0.78
 6 15 14 3.64 0.84
 6 16 -13 -0.17 0.78
 6 16 -12 9.42 0.99
 6 16 -11 1.83 0.86
 6 16 -10 0.35 0.85
 6 16 -9 17.95 1.29
 6 16 -8 12.47 1.13
 6 16 -7 2.74 0.92
 6 16 -6 6.87 1.01
 6 16 -5 3.84 0.94
 6 16 -4 24.36 1.41
 6 16 -3 26.55 1.45
 6 16 -2 27.3 1.46
 6 16 -1 5.9 0.99
 6 16 0 9.07 1.05
 6 16 1 6.92 1
 6 16 2 28.71 1.49
 6 16 3 27.12 1.47
 6 16 4 23.59 1.39
 6 16 5 3.58 0.94
 6 16 6 7.06 1
 6 16 7 2.76 0.91
 6 16 8 12.21 1.12
 6 16 9 19.37 1.31
 6 16 10 0.5 0.84
 6 16 11 0.93 0.83
 6 16 12 9.39 0.99
 6 16 13 -0.53 0.76
 6 17 -11 1.29 0.78
 6 17 -10 6.3 0.94
 6 17 -9 4.67 0.94
 6 17 -8 3.35 0.9
 6 17 -7 5.47 1
 6 17 -6 1.87 0.91
 6 17 -5 11.99 1.1
 6 17 -4 2.39 0.88
 6 17 -3 8.63 1.05
 6 17 -2 18.53 1.28
 6 17 -1 7.15 1.02
 6 17 0 3.6 0.93
 6 17 1 6.55 1.01
 6 17 2 18.34 1.27
 6 17 3 8.73 1.04
 6 17 4 2.15 0.89
 6 17 5 10.13 1.08
 6 17 6 1.56 0.91
 6 17 7 4.2 0.99
 6 17 8 2.53 0.91
 6 17 9 5 0.95
 6 17 10 6.22 0.94
 6 17 11 -0.23 0.76
 6 18 -10 -0.42 0.77
 6 18 -9 0.93 0.79
 6 18 -8 3.04 0.85
 6 18 -7 8.46 1.01
 6 18 -6 6.37 0.99
 6 18 -5 4.12 0.96
 6 18 -4 1.66 0.88
 6 18 -3 7.47 1.04
 6 18 -2 1.36 0.89
 6 18 -1 10.59 1.14
 6 18 0 3.07 0.95
 6 18 1 11.31 1.14
 6 18 2 1.1 0.88
 6 18 3 8.96 1.07
 6 18 4 0.84 0.87
 6 18 5 4.68 0.95
 6 18 6 6.04 0.98
 6 18 7 9.02 1.02
 6 18 8 2.7 0.85
 6 18 9 0.82 0.77
 6 18 10 -0.65 0.76
 6 19 -8 6.88 0.94
 6 19 -7 7.07 0.93
 6 19 -6 1.95 0.83
 6 19 -5 7.1 0.96
 6 19 -4 1.92 0.85
 6 19 -3 9.86 1.06
 6 19 -2 19.5 1.28
 6 19 -1 1.07 0.86
 6 19 0 14.42 1.18
 6 19 1 1.03 0.85
 6 19 2 18.45 1.26
 6 19 3 10.09 1.07
 6 19 4 1.74 0.85
 6 19 5 7.22 0.96
 6 19 6 2.34 0.83
 6 19 7 7.88 0.94
 6 19 8 5.56 0.91
 6 20 -5 8.24 0.97
 6 20 -4 9.71 0.98
 6 20 -3 0.3 0.78
 6 20 -2 7.87 0.96
 6 20 -1 0.98 0.79
 6 20 0 12.49 1.07
 6 20 1 1.62 0.79
 6 20 2 6.53 0.93
 6 20 3 1.04 0.78
 6 20 4 9.81 0.97
 6 20 5 9.55 1
 7 0 1 1089.98 19.12
 7 0 2 1420.44 24.93
 7 0 3 86.6 1.88
 7 0 4 153.82 3.05
 7 0 5 16.95 0.71
 7 0 6 894.22 15.75
 7 0 7 69.23 1.76
 7 0 8 26.87 1.04
 7 0 9 52.99 1.57
 7 0 10 53.56 1.63
 7 0 11 161.9 3.6
 7 0 12 78.99 2.21
 7 0 13 18.82 1.12
 7 0 14 32.65 1.49
 7 0 15 5.93 0.95
 7 0 16 0.47 0.83
 7 0 17 30.54 1.51
 7 0 18 1.42 0.86
 7 0 19 15.44 1.16
 7 0 20 13.86 1.07
 7 1 -20 3.56 0.84
 7 1 -19 9.99 1.05
 7 1 -18 9.63 1.08
 7 1 -17 -0.24 0.82
 7 1 -16 9.93 1.06
 7 1 -15 6.67 0.99
 7 1 -14 83.22 2.46
 7 1 -13 28.67 1.32
 7 1 -12 19.89 1.1
 7 1 -11 41.05 1.46
 7 1 -10 96.05 2.39
 7 1 -9 19.5 0.94
 7 1 -8 399.01 7.42
 7 1 -7 578.01 10.36
 7 1 -6 274.41 5.16
 7 1 -5 80.97 1.84
 7 1 -4 204.54 3.9
 7 1 -3 911.27 16
 7 1 -2 127.94 2.56
 7 1 -1 254.88 4.69
 7 1 0 937.88 16.44
 7 1 1 252.27 4.64
 7 1 2 127.77 2.56
 7 1 3 906.85 15.92
 7 1 4 203.33 3.88
 7 1 5 81.86 1.86
 7 1 6 272.02 5.12
 7 1 7 581.51 10.43
 7 1 8 404.73 7.51
 7 1 9 18.51 0.93
 7 1 10 96.64 2.4
 7 1 11 40.75 1.46
 7 1 12 19.47 1.09
 7 1 13 28.73 1.34
 7 1 14 83.1 2.46
 7 1 15 6.9 0.99
 7 1 16 9.15 1.05
 7 1 17 -0.67 0.81
 7 1 18 9.76 1.09
 7 1 19 8.94 1.04
 7 1 20 4.4 0.85
 7 2 -20 12.89 1.03
 7 2 -19 5.01 0.93
 7 2 -18 0.57 0.86
 7 2 -17 37.44 1.66
 7 2 -16 23.99 1.41
 7 2 -15 32.05 1.55
 7 2 -14 4.78 0.89
 7 2 -13 258.72 5.4
 7 2 -12 4.09 0.75
 7 2 -11 118.73 2.86
 7 2 -10 1.89 0.62
 7 2 -9 18.63 0.93
 7 2 -8 343.06 6.48
 7 2 -7 25.32 0.98
 7 2 -6 9.83 0.65
 7 2 -5 126.84 2.64
 7 2 -4 31.38 0.96
 7 2 -3 311.54 5.7
 7 2 -2 174.74 3.37
 7 2 -1 694.69 12.18
 7 2 0 6.93 0.48
 7 2 1 696.64 12.21
 7 2 2 176.44 3.4
 7 2 3 309.83 5.68
 7 2 4 31.57 0.96
 7 2 5 129.68 2.69
 7 2 6 10.04 0.65
 7 2 7 25.57 0.98
 7 2 8 340.01 6.44
 7 2 9 18.74 0.94
 7 2 10 1.06 0.6
 7 2 11 120.23 2.89
 7 2 12 3.28 0.74
 7 2 13 264.36 5.5
 7 2 14 5.56 0.9
 7 2 15 33.55 1.58
 7 2 16 24.85 1.41
 7 2 17 37.36 1.66
 7 2 18 0.73 0.86
 7 2 19 5.62 0.94
 7 2 20 13.36 1.04
 7 3 -20 1.17 0.81
 7 3 -19 8.56 1.01
 7 3 -18 22.67 1.37
 7 3 -17 10.83 1.09
 7 3 -16 29.82 1.51
 7 3 -15 36.51 1.65
 7 3 -14 2.08 0.85
 7 3 -13 65.43 2.04
 7 3 -12 76.99 2.2
 7 3 -11 26.32 1.2
 7 3 -10 45.46 1.51
 7 3 -9 22.57 1.03
 7 3 -8 66.92 1.79
 7 3 -7 115.43 2.58
 7 3 -6 163.39 3.35
 7 3 -5 71.23 1.7
 7 3 -4 51.04 1.32
 7 3 -3 301.78 5.54
 7 3 -2 20.23 0.74
 7 3 -1 145.83 2.88
 7 3 0 9.55 0.54
 7 3 1 146.84 2.89
 7 3 2 20.23 0.74
 7 3 3 300.57 5.53
 7 3 4 51.32 1.33
 7 3 5 71.56 1.71
 7 3 6 159.82 3.29
 7 3 7 115.9 2.59
 7 3 8 68.49 1.82
 7 3 9 22.67 1.03
 7 3 10 46.58 1.53
 7 3 11 26.75 1.21
 7 3 12 78.74 2.23
 7 3 13 63.44 2
 7 3 14 3.27 0.88
 7 3 15 36.47 1.65
 7 3 16 28.87 1.49
 7 3 17 11.69 1.12
 7 3 18 23.32 1.38
 7 3 19 9.7 1.01
 7 3 20 0.2 0.8
 7 4 -19 4.47 0.89
 7 4 -18 7.06 1.02
 7 4 -17 6.67 0.98
 7 4 -16 5.83 0.96
 7 4 -15 18.14 1.26
 7 4 -14 12.85 1.12
 7 4 -13 26.09 1.29
 7 4 -12 7.5 0.87
 7 4 -11 23.79 1.16
 7 4 -10 13.26 0.9
 7 4 -9 43.94 1.44
 7 4 -8 190.69 3.95
 7 4 -7 78.73 1.97
 7 4 -6 44.8 1.33
 7 4 -5 105.27 2.34
 7 4 -4 113.35 2.41
 7 4 -3 98.17 2.13
 7 4 -2 120.96 2.5
 7 4 -1 103.16 2.18
 7 4 0 1.3 0.4
 7 4 1 104.77 2.21
 7 4 2 119.65 2.47
 7 4 3 98.35 2.13
 7 4 4 112.73 2.4
 7 4 5 105.5 2.35
 7 4 6 43.29 1.31
 7 4 7 78 1.96
 7 4 8 190.56 3.94
 7 4 9 42.12 1.42
 7 4 10 13.32 0.89
 7 4 11 24.02 1.17
 7 4 12 7.9 0.87
 7 4 13 25.83 1.29
 7 4 14 13.21 1.13
 7 4 15 18.14 1.26
 7 4 16 4.96 0.96
 7 4 17 6.07 0.99
 7 4 18 7.57 1.02
 7 4 19 5.08 0.91
 7 5 -19 0.35 0.78
 7 5 -18 10.94 1.09
 7 5 -17 35.18 1.66
 7 5 -16 18.57 1.28
 7 5 -15 10.09 1.07
 7 5 -14 37.1 1.65
 7 5 -13 6.37 0.91
 7 5 -12 71.47 2.14
 7 5 -11 51.25 1.71
 7 5 -10 30.03 1.26
 7 5 -9 36.73 1.34
 7 5 -8 15.79 0.88
 7 5 -7 19.86 0.94
 7 5 -6 32.38 1.14
 7 5 -5 25.49 0.97
 7 5 -4 39.56 1.2
 7 5 -3 27.52 0.94
 7 5 -2 29.91 0.96
 7 5 -1 28.49 0.93
 7 5 0 258.74 4.83
 7 5 1 28.88 0.93
 7 5 2 30.58 0.97
 7 5 3 27.87 0.94
 7 5 4 39.35 1.2
 7 5 5 25.22 0.97
 7 5 6 31.94 1.13
 7 5 7 19.33 0.92
 7 5 8 14.89 0.87
 7 5 9 35.81 1.32
 7 5 10 30.38 1.27
 7 5 11 49.95 1.69
 7 5 12 69.93 2.1
 7 5 13 6.2 0.91
 7 5 14 36.06 1.63
 7 5 15 9.02 1.06
 7 5 16 19.47 1.29
 7 5 17 35.57 1.67
 7 5 18 12.55 1.13
 7 5 19 0.88 0.79
 7 6 -19 3.24 0.81
 7 6 -18 6.93 0.99
 7 6 -17 13.98 1.2
 7 6 -16 0.23 0.82
 7 6 -15 14.78 1.18
 7 6 -14 21.47 1.32
 7 6 -13 31.23 1.51
 7 6 -12 0.39 0.71
 7 6 -11 3.58 0.77
 7 6 -10 7.6 0.82
 7 6 -9 45.29 1.53
 7 6 -8 42.4 1.43
 7 6 -7 100.53 2.42
 7 6 -6 96.1 2.3
 7 6 -5 25.72 1.01
 7 6 -4 130.54 2.81
 7 6 -3 1.41 0.49
 7 6 -2 101.17 2.26
 7 6 -1 0.83 0.44
 7 6 0 22.15 0.84
 7 6 1 1.12 0.44
 7 6 2 100.1 2.25
 7 6 3 1.48 0.48
 7 6 4 130.45 2.81
 7 6 5 25.15 1
 7 6 6 96.53 2.31
 7 6 7 103.48 2.47
 7 6 8 41.66 1.42
 7 6 9 43.97 1.5
 7 6 10 7.09 0.81
 7 6 11 3.85 0.76
 7 6 12 0.46 0.7
 7 6 13 31.52 1.51
 7 6 14 20.21 1.3
 7 6 15 14.48 1.19
 7 6 16 1.06 0.84
 7 6 17 14.01 1.2
 7 6 18 7.82 1
 7 6 19 2.31 0.81
 7 7 -19 0.49 0.78
 7 7 -18 18.05 1.2
 7 7 -17 1.58 0.87
 7 7 -16 1.91 0.87
 7 7 -15 0.21 0.82
 7 7 -14 19.44 1.29
 7 7 -13 8.29 1.02
 7 7 -12 55.84 1.95
 7 7 -11 25.62 1.27
 7 7 -10 77.18 2.19
 7 7 -9 8.21 0.83
 7 7 -8 111.68 2.7
 7 7 -7 13.1 0.86
 7 7 -6 28.86 1.14
 7 7 -5 19.48 0.93
 7 7 -4 21.05 0.93
 7 7 -3 24.79 0.98
 7 7 -2 105.75 2.39
 7 7 -1 16.66 0.8
 7 7 0 10.93 0.68
 7 7 1 15.61 0.79
 7 7 2 105.68 2.39
 7 7 3 23.83 0.96
 7 7 4 20.88 0.93
 7 7 5 19.57 0.93
 7 7 6 28.96 1.14
 7 7 7 15.45 0.91
 7 7 8 113.48 2.73
 7 7 9 8.99 0.84
 7 7 10 78.31 2.21
 7 7 11 25.53 1.26
 7 7 12 53.83 1.92
 7 7 13 8.18 1.02
 7 7 14 19.97 1.3
 7 7 15 1.29 0.85
 7 7 16 1.87 0.87
 7 7 17 1.78 0.88
 7 7 18 19.18 1.22
 7 7 19 0.67 0.78
 7 8 -18 2.01 0.8
 7 8 -17 4.21 0.92
 7 8 -16 61.09 2.16
 7 8 -15 10.71 1.09
 7 8 -14 15.44 1.19
 7 8 -13 28.09 1.48
 7 8 -12 39.65 1.69
 7 8 -11 15.38 1.07
 7 8 -10 8.15 0.88
 7 8 -9 5.53 0.79
 7 8 -8 18.87 1.05
 7 8 -7 46.99 1.55
 7 8 -6 2.24 0.62
 7 8 -5 11.43 0.8
 7 8 -4 43.13 1.39
 7 8 -3 47.28 1.44
 7 8 -2 137.32 2.99
 7 8 -1 3.91 0.58
 7 8 0 3.75 0.58
 7 8 1 3.74 0.58
 7 8 2 136.14 2.97
 7 8 3 46.1 1.42
 7 8 4 42.13 1.37
 7 8 5 11.67 0.8
 7 8 6 1.85 0.62
 7 8 7 46.38 1.54
 7 8 8 18.81 1.04
 7 8 9 5.66 0.78
 7 8 10 8.08 0.88
 7 8 11 16.28 1.1
 7 8 12 41.56 1.72
 7 8 13 28.16 1.47
 7 8 14 14.59 1.18
 7 8 15 10.4 1.08
 7 8 16 63.72 2.2
 7 8 17 3.4 0.9
 7 8 18 0.91 0.78
 7 9 -18 8.05 0.93
 7 9 -17 2.64 0.85
 7 9 -16 1.18 0.85
 7 9 -15 6.54 0.99
 7 9 -14 35.91 1.64
 7 9 -13 3.23 0.92
 7 9 -12 48.64 1.88
 7 9 -11 6.91 0.94
 7 9 -10 2.3 0.75
 7 9 -9 48.81 1.71
 7 9 -8 2.51 0.72
 7 9 -7 32.04 1.31
 7 9 -6 54.79 1.7
 7 9 -5 11.19 0.84
 7 9 -4 19.09 0.98
 7 9 -3 36.56 1.29
 7 9 -2 42.64 1.39
 7 9 -1 31.03 1.17
 7 9 0 34.29 1.23
 7 9 1 31.53 1.18
 7 9 2 43.11 1.41
 7 9 3 37.54 1.31
 7 9 4 18.62 0.97
 7 9 5 11.48 0.84
 7 9 6 55.43 1.72
 7 9 7 33.34 1.33
 7 9 8 2.37 0.71
 7 9 9 48.94 1.7
 7 9 10 1.96 0.75
 7 9 11 7.17 0.95
 7 9 12 50.08 1.91
 7 9 13 3.8 0.92
 7 9 14 34.48 1.62
 7 9 15 5.63 0.97
 7 9 16 0.63 0.84
 7 9 17 1.65 0.84
 7 9 18 8.18 0.92
 7 10 -17 2.75 0.82
 7 10 -16 4.89 0.93
 7 10 -15 0.25 0.85
 7 10 -14 -0.96 0.81
 7 10 -13 3.95 0.92
 7 10 -12 4.42 0.94
 7 10 -11 0.41 0.83
 7 10 -10 10.7 1.03
 7 10 -9 57.48 1.9
 7 10 -8 26.91 1.28
 7 10 -7 28.9 1.29
 7 10 -6 38.87 1.46
 7 10 -5 17.7 1.02
 7 10 -4 0.94 0.62
 7 10 -3 7.01 0.75
 7 10 -2 24.67 1.1
 7 10 -1 43.28 1.44
 7 10 0 57.82 1.71
 7 10 1 44.06 1.46
 7 10 2 24.52 1.11
 7 10 3 7.18 0.75
 7 10 4 0.44 0.61
 7 10 5 17.41 1.01
 7 10 6 38.26 1.45
 7 10 7 29.24 1.3
 7 10 8 26.83 1.27
 7 10 9 58.94 1.93
 7 10 10 10.25 1.02
 7 10 11 0.7 0.82
 7 10 12 5.52 0.97
 7 10 13 3.73 0.91
 7 10 14 0.25 0.83
 7 10 15 0.42 0.84
 7 10 16 6.09 0.95
 7 10 17 1.7 0.81
 7 11 -17 11.3 1.03
 7 11 -16 0.22 0.8
 7 11 -15 18.07 1.26
 7 11 -14 1 0.89
 7 11 -13 3.38 0.92
 7 11 -12 3.46 0.92
 7 11 -11 13.18 1.16
 7 11 -10 6.79 0.99
 7 11 -9 36.91 1.6
 7 11 -8 5.02 0.84
 7 11 -7 4.8 0.81
 7 11 -6 27.57 1.28
 7 11 -5 5.81 0.8
 7 11 -4 19.68 1.08
 7 11 -3 54.78 1.74
 7 11 -2 6.86 0.78
 7 11 -1 17.67 1.01
 7 11 0 44 1.52
 7 11 1 18.47 1.02
 7 11 2 6.97 0.78
 7 11 3 53.15 1.71
 7 11 4 19.97 1.09
 7 11 5 5.7 0.79
 7 11 6 27.7 1.28
 7 11 7 5.21 0.81
 7 11 8 4.08 0.82
 7 11 9 38.22 1.62
 7 11 10 7.54 1.01
 7 11 11 13.49 1.15
 7 11 12 3.98 0.92
 7 11 13 3.95 0.92
 7 11 14 -0.17 0.85
 7 11 15 17.25 1.23
 7 11 16 1.11 0.81
 7 11 17 9.46 1.01
 7 12 -16 1.13 0.79
 7 12 -15 16.38 1.19
 7 12 -14 0.92 0.86
 7 12 -13 20.78 1.36
 7 12 -12 1.74 0.88
 7 12 -11 15.95 1.22
 7 12 -10 1.52 0.88
 7 12 -9 0.84 0.83
 7 12 -8 11.71 1.09
 7 12 -7 13.21 1.07
 7 12 -6 8.19 0.91
 7 12 -5 18.71 1.11
 7 12 -4 17.12 1.07
 7 12 -3 47.24 1.66
 7 12 -2 2.42 0.69
 7 12 -1 1.37 0.67
 7 12 0 1.02 0.67
 7 12 1 1.23 0.67
 7 12 2 2.72 0.71
 7 12 3 47.04 1.65
 7 12 4 16.73 1.06
 7 12 5 18.59 1.11
 7 12 6 8.39 0.91
 7 12 7 13.54 1.08
 7 12 8 11.97 1.1
 7 12 9 0.32 0.82
 7 12 10 1.78 0.86
 7 12 11 14.77 1.19
 7 12 12 1.43 0.86
 7 12 13 22.55 1.4
 7 12 14 0.3 0.83
 7 12 15 15.77 1.16
 7 12 16 2.06 0.79
 7 13 -15 1.97 0.8
 7 13 -14 1.69 0.84
 7 13 -13 1.5 0.88
 7 13 -12 9.97 1.11
 7 13 -11 3.52 0.9
 7 13 -10 12.05 1.14
 7 13 -9 3.22 0.91
 7 13 -8 5.16 0.96
 7 13 -7 65.04 2.19
 7 13 -6 39.14 1.68
 7 13 -5 2.73 0.83
 7 13 -4 2.33 0.79
 7 13 -3 25.07 1.27
 7 13 -2 33.08 1.42
 7 13 -1 3.16 0.76
 7 13 0 14.9 1.04
 7 13 1 3.31 0.77
 7 13 2 32.47 1.41
 7 13 3 25.79 1.29
 7 13 4 2.85 0.79
 7 13 5 3.45 0.85
 7 13 6 38.24 1.66
 7 13 7 66.67 2.22
 7 13 8 3.89 0.93
 7 13 9 3.13 0.9
 7 13 10 11.72 1.13
 7 13 11 2.28 0.89
 7 13 12 9.52 1.11
 7 13 13 3.2 0.9
 7 13 14 2.4 0.86
 7 13 15 0.49 0.77
 7 14 -14 -0.42 0.77
 7 14 -13 19.72 1.26
 7 14 -12 3.57 0.93
 7 14 -11 30.39 1.57
 7 14 -10 2.62 0.92
 7 14 -9 2.95 0.9
 7 14 -8 4.81 0.96
 7 14 -7 7.63 1.03
 7 14 -6 7.68 1.02
 7 14 -5 10.71 1.09
 7 14 -4 13.59 1.13
 7 14 -3 49.9 1.89
 7 14 -2 6.68 0.94
 7 14 -1 62.09 2.08
 7 14 0 13.96 1.09
 7 14 1 60.63 2.05
 7 14 2 6.99 0.95
 7 14 3 49.76 1.88
 7 14 4 13.97 1.14
 7 14 5 10.84 1.08
 7 14 6 7.66 1.01
 7 14 7 8.44 1.03
 7 14 8 4.57 0.96
 7 14 9 2.62 0.92
 7 14 10 4 0.94
 7 14 11 29.98 1.56
 7 14 12 1.37 0.88
 7 14 13 18.35 1.24
 7 14 14 0.43 0.78
 7 15 -13 1.21 0.8
 7 15 -12 3.27 0.9
 7 15 -11 5.57 0.96
 7 15 -10 8.72 1.08
 7 15 -9 45.35 1.81
 7 15 -8 21.87 1.36
 7 15 -7 12.29 1.16
 7 15 -6 28.17 1.49
 7 15 -5 4.68 0.95
 7 15 -4 3.49 0.92
 7 15 -3 4.93 0.95
 7 15 -2 9.97 1.08
 7 15 -1 42.43 1.76
 7 15 0 15.26 1.2
 7 15 1 41.82 1.75
 7 15 2 9.97 1.07
 7 15 3 4.38 0.93
 7 15 4 3.04 0.91
 7 15 5 4.67 0.95
 7 15 6 29.63 1.51
 7 15 7 14.51 1.18
 7 15 8 22.08 1.35
 7 15 9 44.01 1.79
 7 15 10 8.5 1.09
 7 15 11 4.89 0.95
 7 15 12 3.88 0.89
 7 15 13 2.04 0.81
 7 16 -12 8.4 0.95
 7 16 -11 6.73 0.94
 7 16 -10 4.27 0.93
 7 16 -9 1.13 0.88
 7 16 -8 9.36 1.09
 7 16 -7 1.45 0.88
 7 16 -6 58.11 2.07
 7 16 -5 19.23 1.31
 7 16 -4 54.14 2.01
 7 16 -3 4.17 0.95
 7 16 -2 18.6 1.28
 7 16 -1 40.58 1.76
 7 16 0 13.21 1.17
 7 16 1 40.77 1.75
 7 16 2 18.52 1.27
 7 16 3 4.03 0.95
 7 16 4 53.04 1.99
 7 16 5 19.2 1.31
 7 16 6 58.26 2.08
 7 16 7 1.78 0.88
 7 16 8 9.75 1.1
 7 16 9 2.51 0.9
 7 16 10 4.6 0.93
 7 16 11 5.52 0.92
 7 16 12 8.38 0.95
 7 17 -11 2.54 0.83
 7 17 -10 6.94 0.94
 7 17 -9 11.01 1.06
 7 17 -8 21.34 1.33
 7 17 -7 37.71 1.68
 7 17 -6 -0.34 0.86
 7 17 -5 13.52 1.2
 7 17 -4 3.37 0.91
 7 17 -3 7.32 1.02
 7 17 -2 12.62 1.16
 7 17 -1 19.6 1.32
 7 17 0 85.02 2.58
 7 17 1 20.01 1.32
 7 17 2 14.14 1.17
 7 17 3 5.66 0.98
 7 17 4 2.8 0.9
 7 17 5 12.42 1.17
 7 17 6 0.27 0.87
 7 17 7 35.34 1.64
 7 17 8 21.41 1.32
 7 17 9 9.77 1.03
 7 17 10 7.01 0.94
 7 17 11 1.32 0.81
 7 18 -9 2.15 0.81
 7 18 -8 3.22 0.86
 7 18 -7 3.33 0.86
 7 18 -6 1.3 0.86
 7 18 -5 30.21 1.5
 7 18 -4 15.67 1.22
 7 18 -3 11.9 1.13
 7 18 -2 15.73 1.24
 7 18 -1 9.34 1.09
 7 18 0 0.92 0.89
 7 18 1 9.46 1.09
 7 18 2 15.09 1.22
 7 18 3 11.19 1.12
 7 18 4 16.13 1.22
 7 18 5 29.92 1.5
 7 18 6 0.81 0.85
 7 18 7 3.51 0.86
 7 18 8 2.07 0.82
 7 18 9 2.52 0.8
 7 19 -7 12.18 1.06
 7 19 -6 1.6 0.8
 7 19 -5 6.09 0.92
 7 19 -4 2.03 0.83
 7 19 -3 1.62 0.82
 7 19 -2 1.61 0.83
 7 19 -1 1.66 0.85
 7 19 0 31.32 1.51
 7 19 1 1.27 0.82
 7 19 2 0.9 0.82
 7 19 3 1.24 0.81
 7 19 4 1.65 0.81
 7 19 5 5.85 0.91
 7 19 6 1.89 0.79
 7 19 7 12.24 1.05
 7 20 -3 0.68 0.79
 7 20 -2 0.12 0.76
 7 20 -1 1.99 0.8
 7 20 0 -0.38 0.75
 7 20 1 2.12 0.8
 7 20 2 1.1 0.76
 7 20 3 -0.07 0.78
 8 0 0 52.38 1.32
 8 0 1 258.05 4.8
 8 0 2 149.43 2.98
 8 0 3 5.96 0.51
 8 0 4 53.96 1.4
 8 0 5 217.33 4.25
 8 0 6 9.07 0.67
 8 0 7 0.08 0.5
 8 0 8 128.15 2.88
 8 0 9 16.25 0.92
 8 0 10 6.22 0.74
 8 0 11 34.38 1.38
 8 0 12 11.79 0.96
 8 0 13 60.75 1.97
 8 0 14 20.49 1.29
 8 0 15 2.85 0.9
 8 0 16 2.29 0.87
 8 0 17 2.52 0.88
 8 0 18 33.28 1.58
 8 0 19 0.83 0.8
 8 1 -19 13.22 1.09
 8 1 -18 14.14 1.16
 8 1 -17 8.64 1.02
 8 1 -16 1.67 0.86
 8 1 -15 3.24 0.9
 8 1 -14 9.35 1.03
 8 1 -13 73.91 2.21
 8 1 -12 8.01 0.89
 8 1 -11 12.27 0.92
 8 1 -10 9.34 0.81
 8 1 -9 3.04 0.64
 8 1 -8 15.64 0.87
 8 1 -7 115.59 2.62
 8 1 -6 21.01 0.9
 8 1 -5 108.15 2.4
 8 1 -4 177.51 3.51
 8 1 -3 50.81 1.33
 8 1 -2 35.56 1.04
 8 1 -1 29.19 0.92
 8 1 0 123.07 2.52
 8 1 1 28.99 0.92
 8 1 2 34.44 1.03
 8 1 3 51.25 1.33
 8 1 4 175.41 3.48
 8 1 5 108.35 2.41
 8 1 6 19.95 0.89
 8 1 7 114.97 2.61
 8 1 8 15.17 0.86
 8 1 9 3.44 0.65
 8 1 10 9.42 0.82
 8 1 11 12.16 0.92
 8 1 12 8.48 0.88
 8 1 13 73.87 2.21
 8 1 14 9.79 1.04
 8 1 15 3.98 0.91
 8 1 16 1.66 0.86
 8 1 17 7.26 0.99
 8 1 18 12.69 1.13
 8 1 19 12.65 1.08
 8 2 -19 19.42 1.22
 8 2 -18 7.09 1.02
 8 2 -17 0.49 0.87
 8 2 -16 3.28 0.92
 8 2 -15 21.23 1.32
 8 2 -14 30.72 1.51
 8 2 -13 2.25 0.82
 8 2 -12 20.08 1.14
 8 2 -11 14.83 0.99
 8 2 -10 47.21 1.57
 8 2 -9 28.47 1.17
 8 2 -8 89.34 2.22
 8 2 -7 22.17 0.97
 8 2 -6 73.57 1.85
 8 2 -5 243.82 4.71
 8 2 -4 57.73 1.48
 8 2 -3 124.12 2.59
 8 2 -2 33.78 1.03
 8 2 -1 29.94 0.95
 8 2 0 65.52 1.56
 8 2 1 29.96 0.95
 8 2 2 34.63 1.04
 8 2 3 120.72 2.53
 8 2 4 56.73 1.46
 8 2 5 242.54 4.69
 8 2 6 73.17 1.85
 8 2 7 22.7 0.98
 8 2 8 89.3 2.22
 8 2 9 28.16 1.17
 8 2 10 47.29 1.57
 8 2 11 14.2 0.98
 8 2 12 20.39 1.15
 8 2 13 2.83 0.83
 8 2 14 30.1 1.51
 8 2 15 20.62 1.31
 8 2 16 4.66 0.94
 8 2 17 0.7 0.85
 8 2 18 8.28 1.03
 8 2 19 19.78 1.22
 8 3 -19 11.4 1.03
 8 3 -18 0.81 0.85
 8 3 -17 7.51 1.04
 8 3 -16 5.79 0.97
 8 3 -15 43.01 1.79
 8 3 -14 46.56 1.85
 8 3 -13 40.96 1.66
 8 3 -12 76.31 2.23
 8 3 -11 22.37 1.16
 8 3 -10 121.93 2.92
 8 3 -9 59.21 1.76
 8 3 -8 12.07 0.82
 8 3 -7 14.75 0.83
 8 3 -6 45 1.37
 8 3 -5 90.06 2.12
 8 3 -4 47.15 1.34
 8 3 -3 324.27 5.99
 8 3 -2 71.31 1.69
 8 3 -1 85.49 1.92
 8 3 0 547.54 9.55
 8 3 1 85.11 1.91
 8 3 2 71.96 1.7
 8 3 3 321.54 5.95
 8 3 4 47.93 1.36
 8 3 5 90.01 2.12
 8 3 6 45 1.37
 8 3 7 15.64 0.85
 8 3 8 12.34 0.83
 8 3 9 59.04 1.75
 8 3 10 123.95 2.95
 8 3 11 20.83 1.13
 8 3 12 78.96 2.27
 8 3 13 40.55 1.66
 8 3 14 46.08 1.83
 8 3 15 42.85 1.78
 8 3 16 4.52 0.95
 8 3 17 5.53 1
 8 3 18 2.35 0.88
 8 3 19 10.7 1.02
 8 4 -19 0.41 0.77
 8 4 -18 10.08 1.07
 8 4 -17 26.45 1.48
 8 4 -16 13.17 1.16
 8 4 -15 17.05 1.25
 8 4 -14 30.73 1.54
 8 4 -13 37.47 1.61
 8 4 -12 12.69 1.01
 8 4 -11 4.21 0.78
 8 4 -10 117.78 2.87
 8 4 -9 31.98 1.28
 8 4 -8 76.64 2.03
 8 4 -7 20.79 0.98
 8 4 -6 139.31 3.03
 8 4 -5 238.27 4.66
 8 4 -4 8.8 0.66
 8 4 -3 37.12 1.16
 8 4 -2 7.15 0.57
 8 4 -1 42.57 1.21
 8 4 0 127.68 2.65
 8 4 1 42.33 1.2
 8 4 2 7.33 0.57
 8 4 3 35.84 1.14
 8 4 4 8.75 0.65
 8 4 5 237.07 4.64
 8 4 6 138.52 3.01
 8 4 7 20.85 0.97
 8 4 8 75.94 2.03
 8 4 9 33.08 1.3
 8 4 10 114.81 2.82
 8 4 11 4.73 0.78
 8 4 12 12.91 1.01
 8 4 13 35.66 1.57
 8 4 14 32.48 1.56
 8 4 15 18.02 1.28
 8 4 16 14.3 1.17
 8 4 17 29.39 1.52
 8 4 18 10.15 1.04
 8 4 19 0.43 0.78
 8 5 -19 29.29 1.37
 8 5 -18 1.93 0.86
 8 5 -17 8.1 1.05
 8 5 -16 9.61 1.06
 8 5 -15 68.14 2.27
 8 5 -14 0.97 0.84
 8 5 -13 30.11 1.49
 8 5 -12 5.49 0.86
 8 5 -11 154.05 3.58
 8 5 -10 69.61 2.05
 8 5 -9 91.59 2.38
 8 5 -8 25.4 1.12
 8 5 -7 52.21 1.59
 8 5 -6 111.8 2.59
 8 5 -5 57.48 1.61
 8 5 -4 65.83 1.72
 8 5 -3 29.56 1.06
 8 5 -2 28.11 1.02
 8 5 -1 5.47 0.57
 8 5 0 0.02 0.46
 8 5 1 5.77 0.57
 8 5 2 29.05 1.03
 8 5 3 28.77 1.04
 8 5 4 67.41 1.75
 8 5 5 57.14 1.6
 8 5 6 113.06 2.61
 8 5 7 49.64 1.54
 8 5 8 25.8 1.13
 8 5 9 90.06 2.36
 8 5 10 72.08 2.09
 8 5 11 153.1 3.56
 8 5 12 5.31 0.85
 8 5 13 29.2 1.47
 8 5 14 0.12 0.83
 8 5 15 66.96 2.25
 8 5 16 9.26 1.07
 8 5 17 7.22 1.05
 8 5 18 3.04 0.87
 8 5 19 29.73 1.37
 8 6 -19 3.87 0.85
 8 6 -18 9.66 1.02
 8 6 -17 2.95 0.92
 8 6 -16 56.64 2.09
 8 6 -15 2.45 0.9
 8 6 -14 18.96 1.28
 8 6 -13 9.59 1.06
 8 6 -12 29.4 1.43
 8 6 -11 7.35 0.89
 8 6 -10 112.48 2.83
 8 6 -9 98.84 2.54
 8 6 -8 61.13 1.82
 8 6 -7 48.71 1.55
 8 6 -6 125.96 2.87
 8 6 -5 87.05 2.16
 8 6 -4 50.92 1.5
 8 6 -3 46.77 1.4
 8 6 -2 88.71 2.11
 8 6 -1 268.18 5.13
 8 6 0 231.26 4.51
 8 6 1 265.71 5.09
 8 6 2 87.6 2.1
 8 6 3 45.81 1.38
 8 6 4 52.09 1.52
 8 6 5 86.35 2.15
 8 6 6 124.05 2.83
 8 6 7 46.77 1.52
 8 6 8 59.77 1.79
 8 6 9 100.03 2.56
 8 6 10 108.78 2.76
 8 6 11 9.07 0.91
 8 6 12 28.47 1.41
 8 6 13 9.24 1.05
 8 6 14 19.2 1.29
 8 6 15 2.62 0.89
 8 6 16 57.03 2.11
 8 6 17 4.16 0.93
 8 6 18 8.9 1.01
 8 6 19 3.62 0.85
 8 7 -18 8.07 0.95
 8 7 -17 3.59 0.91
 8 7 -16 1.52 0.87
 8 7 -15 9.22 1.04
 8 7 -14 6.51 0.98
 8 7 -13 3.97 0.93
 8 7 -12 46.29 1.83
 8 7 -11 8.14 0.93
 8 7 -10 72.29 2.15
 8 7 -9 19.72 1.11
 8 7 -8 9.61 0.85
 8 7 -7 28.91 1.22
 8 7 -6 4.14 0.68
 8 7 -5 207.68 4.27
 8 7 -4 230.26 4.61
 8 7 -3 71.91 1.89
 8 7 -2 94.73 2.27
 8 7 -1 34.64 1.2
 8 7 0 247.14 4.83
 8 7 1 32.77 1.16
 8 7 2 93.24 2.24
 8 7 3 70.03 1.85
 8 7 4 233.64 4.67
 8 7 5 212.95 4.35
 8 7 6 4.12 0.69
 8 7 7 29.29 1.23
 8 7 8 9.02 0.85
 8 7 9 18.84 1.09
 8 7 10 70.84 2.12
 8 7 11 9.45 0.95
 8 7 12 45.78 1.81
 8 7 13 4.4 0.92
 8 7 14 6.93 1
 8 7 15 8.12 1.04
 8 7 16 0.94 0.88
 8 7 17 3.6 0.91
 8 7 18 7.73 0.95
 8 8 -18 5.04 0.85
 8 8 -17 3.71 0.89
 8 8 -16 10.62 1.09
 8 8 -15 5.9 0.97
 8 8 -14 15.75 1.21
 8 8 -13 7.1 1
 8 8 -12 9.34 1.05
 8 8 -11 6.71 0.95
 8 8 -10 78.69 2.29
 8 8 -9 46.61 1.67
 8 8 -8 65.96 1.98
 8 8 -7 75.32 2.11
 8 8 -6 4.52 0.72
 8 8 -5 52.23 1.63
 8 8 -4 18.32 0.98
 8 8 -3 161.23 3.47
 8 8 -2 266.33 5.23
 8 8 -1 27.04 1.11
 8 8 0 128.89 2.89
 8 8 1 25.44 1.08
 8 8 2 264.98 5.21
 8 8 3 158.65 3.43
 8 8 4 18.42 0.98
 8 8 5 52.17 1.63
 8 8 6 5.36 0.73
 8 8 7 74.54 2.1
 8 8 8 65.05 1.97
 8 8 9 47.75 1.68
 8 8 10 80.48 2.32
 8 8 11 6.02 0.93
 8 8 12 9.27 1.05
 8 8 13 5.28 0.97
 8 8 14 14.98 1.19
 8 8 15 6.61 0.98
 8 8 16 9.63 1.08
 8 8 17 4.44 0.89
 8 8 18 2.58 0.81
 8 9 -17 5.83 0.9
 8 9 -16 1.08 0.84
 8 9 -15 18.8 1.31
 8 9 -14 4.54 0.95
 8 9 -13 7.22 1.02
 8 9 -12 24.47 1.4
 8 9 -11 4.06 0.93
 8 9 -10 110.87 2.97
 8 9 -9 22.53 1.23
 8 9 -8 67.69 2.05
 8 9 -7 31.43 1.34
 8 9 -6 8.43 0.84
 8 9 -5 123.13 2.93
 8 9 -4 47.07 1.56
 8 9 -3 104.21 2.55
 8 9 -2 178.67 3.81
 8 9 -1 28.85 1.18
 8 9 0 325.17 6.27
 8 9 1 28.81 1.19
 8 9 2 180.66 3.84
 8 9 3 103.49 2.54
 8 9 4 45.54 1.54
 8 9 5 124.55 2.96
 8 9 6 8.06 0.83
 8 9 7 28.91 1.29
 8 9 8 70.31 2.1
 8 9 9 20.25 1.19
 8 9 10 114.53 3.03
 8 9 11 4.91 0.95
 8 9 12 24.82 1.4
 8 9 13 6.9 1.02
 8 9 14 4.39 0.96
 8 9 15 17.85 1.29
 8 9 16 0.96 0.84
 8 9 17 6.13 0.91
 8 10 -17 3.08 0.82
 8 10 -16 3.21 0.87
 8 10 -15 4.49 0.94
 8 10 -14 7.73 1.04
 8 10 -13 0.04 0.83
 8 10 -12 9.24 1.07
 8 10 -11 14.59 1.2
 8 10 -10 2.27 0.88
 8 10 -9 12.85 1.08
 8 10 -8 0.22 0.71
 8 10 -7 50.09 1.73
 8 10 -6 33.52 1.4
 8 10 -5 145.39 3.37
 8 10 -4 98.29 2.53
 8 10 -3 162.41 3.62
 8 10 -2 2.3 0.69
 8 10 -1 75.94 2.09
 8 10 0 9.53 0.83
 8 10 1 72.73 2.03
 8 10 2 1.55 0.67
 8 10 3 161.79 3.6
 8 10 4 97.32 2.51
 8 10 5 145.38 3.37
 8 10 6 34.06 1.41
 8 10 7 50.08 1.74
 8 10 8 0.4 0.72
 8 10 9 14.04 1.11
 8 10 10 1.38 0.87
 8 10 11 16.05 1.21
 8 10 12 8.99 1.06
 8 10 13 0.5 0.84
 8 10 14 6.66 1.02
 8 10 15 5.33 0.95
 8 10 16 2.92 0.86
 8 10 17 1.73 0.79
 8 11 -16 4.66 0.88
 8 11 -15 1.73 0.83
 8 11 -14 3.59 0.93
 8 11 -13 1.29 0.87
 8 11 -12 12.73 1.15
 8 11 -11 29.37 1.53
 8 11 -10 7.45 1.03
 8 11 -9 26.45 1.44
 8 11 -8 54.18 1.95
 8 11 -7 62.04 2.01
 8 11 -6 9.92 0.93
 8 11 -5 3.23 0.76
 8 11 -4 8.48 0.88
 8 11 -3 63.71 1.95
 8 11 -2 69.42 2.03
 8 11 -1 30.5 1.3
 8 11 0 82.39 2.26
 8 11 1 29.29 1.28
 8 11 2 68.44 2.02
 8 11 3 65.22 1.97
 8 11 4 7.97 0.86
 8 11 5 3.05 0.77
 8 11 6 10.18 0.95
 8 11 7 61.47 2.01
 8 11 8 54.65 1.96
 8 11 9 26.08 1.43
 8 11 10 7.84 1.02
 8 11 11 31.33 1.54
 8 11 12 13.41 1.16
 8 11 13 0.64 0.86
 8 11 14 3.81 0.92
 8 11 15 0.75 0.83
 8 11 16 4.85 0.88
 8 12 -15 3.98 0.85
 8 12 -14 5.09 0.93
 8 12 -13 25.94 1.46
 8 12 -12 10.09 1.08
 8 12 -11 37.1 1.68
 8 12 -10 3.31 0.92
 8 12 -9 35.11 1.63
 8 12 -8 13.99 1.17
 8 12 -7 14.83 1.18
 8 12 -6 18.4 1.19
 8 12 -5 70.74 2.16
 8 12 -4 39.6 1.56
 8 12 -3 11.56 0.98
 8 12 -2 24.77 1.23
 8 12 -1 21.61 1.16
 8 12 0 0.14 0.68
 8 12 1 21.33 1.16
 8 12 2 25.48 1.25
 8 12 3 11.21 0.96
 8 12 4 40.53 1.58
 8 12 5 70.42 2.15
 8 12 6 18.15 1.2
 8 12 7 13.88 1.16
 8 12 8 13.95 1.17
 8 12 9 32.71 1.58
 8 12 10 2.65 0.91
 8 12 11 37.84 1.68
 8 12 12 9.93 1.08
 8 12 13 25.34 1.44
 8 12 14 3.97 0.93
 8 12 15 2.26 0.85
 8 13 -15 3.58 0.87
 8 13 -14 22.16 1.28
 8 13 -13 2.19 0.88
 8 13 -12 16.73 1.26
 8 13 -11 17.82 1.28
 8 13 -10 2.92 0.92
 8 13 -9 0.84 0.87
 8 13 -8 6.18 1
 8 13 -7 0.5 0.85
 8 13 -6 21.08 1.33
 8 13 -5 1.99 0.88
 8 13 -4 41.91 1.73
 8 13 -3 25.26 1.34
 8 13 -2 2.26 0.81
 8 13 -1 6.11 0.89
 8 13 0 1.16 0.74
 8 13 1 5.84 0.87
 8 13 2 1.88 0.81
 8 13 3 24.88 1.33
 8 13 4 43.45 1.76
 8 13 5 2.27 0.86
 8 13 6 22 1.33
 8 13 7 1.02 0.85
 8 13 8 5.86 0.99
 8 13 9 0.94 0.86
 8 13 10 3.9 0.93
 8 13 11 18.88 1.3
 8 13 12 16.24 1.24
 8 13 13 2.42 0.89
 8 13 14 22.09 1.27
 8 13 15 3.4 0.86
 8 14 -14 -0.04 0.79
 8 14 -13 5.15 0.92
 8 14 -12 1.51 0.87
 8 14 -11 10.09 1.09
 8 14 -10 18.3 1.33
 8 14 -9 6.98 1.01
 8 14 -8 0.95 0.87
 8 14 -7 3.15 0.91
 8 14 -6 20.01 1.3
 8 14 -5 10.83 1.09
 8 14 -4 19.83 1.3
 8 14 -3 10.96 1.09
 8 14 -2 11.47 1.1
 8 14 -1 14.77 1.17
 8 14 0 0.34 0.8
 8 14 1 16.78 1.21
 8 14 2 11.39 1.1
 8 14 3 12.78 1.12
 8 14 4 16.94 1.25
 8 14 5 11 1.09
 8 14 6 20.81 1.32
 8 14 7 3.9 0.93
 8 14 8 1.56 0.88
 8 14 9 7 1.01
 8 14 10 19.97 1.36
 8 14 11 9.27 1.08
 8 14 12 1.32 0.85
 8 14 13 5.47 0.91
 8 14 14 0.64 0.78
 8 15 -13 1.11 0.82
 8 15 -12 3.44 0.85
 8 15 -11 5.43 0.94
 8 15 -10 25.45 1.44
 8 15 -9 1.13 0.87
 8 15 -8 -0.4 0.82
 8 15 -7 29.13 1.49
 8 15 -6 1.68 0.9
 8 15 -5 2.97 0.91
 8 15 -4 4.62 0.95
 8 15 -3 32.54 1.57
 8 15 -2 3.37 0.91
 8 15 -1 1.22 0.84
 8 15 0 22.3 1.34
 8 15 1 0.82 0.84
 8 15 2 1.85 0.89
 8 15 3 30.68 1.54
 8 15 4 4.3 0.94
 8 15 5 1.96 0.89
 8 15 6 2.7 0.91
 8 15 7 29.63 1.51
 8 15 8 0.65 0.82
 8 15 9 2.12 0.9
 8 15 10 25.81 1.43
 8 15 11 5.9 0.95
 8 15 12 3.49 0.86
 8 15 13 0.6 0.81
 8 16 -11 0.34 0.76
 8 16 -10 0.99 0.83
 8 16 -9 2.71 0.9
 8 16 -8 4.22 0.94
 8 16 -7 0.78 0.89
 8 16 -6 2.45 0.94
 8 16 -5 12.3 1.14
 8 16 -4 5.58 0.98
 8 16 -3 7.15 1.02
 8 16 -2 3.27 0.93
 8 16 -1 7.49 1.03
 8 16 0 0.55 0.86
 8 16 1 6.66 1.01
 8 16 2 3.31 0.92
 8 16 3 7.21 1.02
 8 16 4 5.23 0.97
 8 16 5 12.7 1.14
 8 16 6 2.45 0.95
 8 16 7 2.38 0.91
 8 16 8 5.1 0.95
 8 16 9 2.7 0.89
 8 16 10 2.04 0.83
 8 16 11 0.54 0.75
 8 17 -10 4.89 0.89
 8 17 -9 1.22 0.81
 8 17 -8 1.51 0.83
 8 17 -7 6.44 0.98
 8 17 -6 2.21 0.9
 8 17 -5 5.87 1
 8 17 -4 7.27 1.05
 8 17 -3 4.81 0.98
 8 17 -2 1.39 0.88
 8 17 -1 3.44 0.96
 8 17 0 12.61 1.17
 8 17 1 3.94 0.96
 8 17 2 0.05 0.86
 8 17 3 3.8 0.97
 8 17 4 6.26 1.02
 8 17 5 6.16 1
 8 17 6 2.22 0.9
 8 17 7 6.43 0.99
 8 17 8 0.17 0.81
 8 17 9 1.38 0.81
 8 17 10 5.48 0.9
 8 18 -8 7.78 0.94
 8 18 -7 1.16 0.81
 8 18 -6 4.35 0.89
 8 18 -5 0.61 0.83
 8 18 -4 4.14 0.92
 8 18 -3 4.63 0.94
 8 18 -2 17.12 1.23
 8 18 -1 -0.76 0.8
 8 18 0 0.67 0.85
 8 18 1 -0.29 0.83
 8 18 2 16.29 1.22
 8 18 3 4.01 0.94
 8 18 4 5.43 0.94
 8 18 5 2.78 0.86
 8 18 6 4.96 0.9
 8 18 7 0.88 0.79
 8 18 8 7.42 0.94
 8 19 -5 0.7 0.78
 8 19 -4 1.03 0.79
 8 19 -3 6.69 0.93
 8 19 -2 2.95 0.87
 8 19 -1 4.06 0.87
 8 19 0 3.67 0.88
 8 19 1 2.35 0.86
 8 19 2 3.55 0.87
 8 19 3 6.49 0.93
 8 19 4 0.26 0.77
 8 19 5 0.6 0.77
 9 0 1 13.28 0.69
 9 0 2 16.98 0.79
 9 0 3 263.97 5.05
 9 0 4 61.78 1.64
 9 0 5 35.96 1.2
 9 0 6 94.32 2.27
 9 0 7 2.28 0.59
 9 0 8 36.66 1.33
 9 0 9 16.68 0.98
 9 0 10 14.04 0.96
 9 0 11 20.26 1.12
 9 0 12 22.5 1.21
 9 0 13 1.15 0.83
 9 0 14 1.17 0.86
 9 0 15 0.44 0.82
 9 0 16 25.21 1.41
 9 0 17 0.49 0.86
 9 0 18 2 0.86
 9 0 19 12.14 1.03
 9 1 -19 0.74 0.78
 9 1 -18 14 1.15
 9 1 -17 15.64 1.24
 9 1 -16 3.84 0.94
 9 1 -15 13.79 1.16
 9 1 -14 40.93 1.73
 9 1 -13 2.98 0.87
 9 1 -12 71.23 2.15
 9 1 -11 38.49 1.5
 9 1 -10 24.23 1.17
 9 1 -9 47.71 1.58
 9 1 -8 2.34 0.64
 9 1 -7 1.99 0.61
 9 1 -6 18.49 0.91
 9 1 -5 5.49 0.62
 9 1 -4 5.14 0.59
 9 1 -3 99.87 2.27
 9 1 -2 13.57 0.73
 9 1 -1 9.78 0.65
 9 1 0 151.74 3.08
 9 1 1 9.68 0.65
 9 1 2 13.91 0.74
 9 1 3 98.9 2.25
 9 1 4 5.36 0.59
 9 1 5 4.67 0.6
 9 1 6 18.91 0.92
 9 1 7 2.27 0.6
 9 1 8 3.21 0.66
 9 1 9 48.42 1.59
 9 1 10 22.99 1.15
 9 1 11 39.57 1.52
 9 1 12 70.45 2.14
 9 1 13 3.6 0.87
 9 1 14 40.18 1.71
 9 1 15 12.23 1.15
 9 1 16 3.97 0.92
 9 1 17 15.87 1.25
 9 1 18 15.14 1.17
 9 1 19 0.32 0.78
 9 2 -19 0.92 0.78
 9 2 -18 18.76 1.24
 9 2 -17 17.1 1.26
 9 2 -16 39.74 1.71
 9 2 -15 3.27 0.92
 9 2 -14 3.15 0.91
 9 2 -13 1.23 0.83
 9 2 -12 28.59 1.35
 9 2 -11 24.34 1.23
 9 2 -10 39.05 1.47
 9 2 -9 92.22 2.39
 9 2 -8 25.88 1.14
 9 2 -7 16.14 0.91
 9 2 -6 43.68 1.39
 9 2 -5 29.04 1.09
 9 2 -4 38.49 1.24
 9 2 -3 8.27 0.64
 9 2 -2 72.96 1.8
 9 2 -1 43.29 1.28
 9 2 0 153.29 3.15
 9 2 1 44.29 1.3
 9 2 2 72.46 1.8
 9 2 3 7.82 0.64
 9 2 4 38.88 1.25
 9 2 5 28.55 1.08
 9 2 6 44.68 1.41
 9 2 7 17.35 0.93
 9 2 8 25.56 1.13
 9 2 9 92.29 2.39
 9 2 10 40.87 1.51
 9 2 11 25.06 1.24
 9 2 12 28.79 1.35
 9 2 13 1.85 0.84
 9 2 14 3.39 0.91
 9 2 15 4.5 0.96
 9 2 16 40.35 1.72
 9 2 17 16.89 1.26
 9 2 18 21.38 1.28
 9 2 19 0.6 0.77
 9 3 -19 10.02 1.01
 9 3 -18 5.86 0.96
 9 3 -17 5.52 0.97
 9 3 -16 7.38 1.01
 9 3 -15 17.9 1.27
 9 3 -14 2.83 0.91
 9 3 -13 3.52 0.91
 9 3 -12 4.54 0.88
 9 3 -11 81.79 2.32
 9 3 -10 24.94 1.21
 9 3 -9 84.02 2.26
 9 3 -8 31.95 1.26
 9 3 -7 92.6 2.31
 9 3 -6 78.97 2.03
 9 3 -5 46.29 1.42
 9 3 -4 185.59 3.79
 9 3 -3 3.29 0.55
 9 3 -2 42.16 1.28
 9 3 -1 11.38 0.71
 9 3 0 61.07 1.6
 9 3 1 11.74 0.72
 9 3 2 44.04 1.31
 9 3 3 3.4 0.55
 9 3 4 181.15 3.71
 9 3 5 46.17 1.42
 9 3 6 78.88 2.03
 9 3 7 90.5 2.28
 9 3 8 31.12 1.25
 9 3 9 84.21 2.26
 9 3 10 25.6 1.22
 9 3 11 82.55 2.33
 9 3 12 5.43 0.89
 9 3 13 4.58 0.92
 9 3 14 3.71 0.92
 9 3 15 17.59 1.27
 9 3 16 7.36 1.02
 9 3 17 5.39 0.98
 9 3 18 7.85 0.98
 9 3 19 9.75 1
 9 4 -19 2.86 0.85
 9 4 -18 2.78 0.87
 9 4 -17 4 0.92
 9 4 -16 32.87 1.63
 9 4 -15 54.28 2.01
 9 4 -14 11.81 1.13
 9 4 -13 67.91 2.25
 9 4 -12 19.58 1.23
 9 4 -11 58.34 1.91
 9 4 -10 3.87 0.78
 9 4 -9 29.6 1.28
 9 4 -8 27.47 1.2
 9 4 -7 2.29 0.65
 9 4 -6 95.46 2.34
 9 4 -5 68.54 1.84
 9 4 -4 37.82 1.26
 9 4 -3 11.58 0.74
 9 4 -2 11.97 0.75
 9 4 -1 140.68 2.99
 9 4 0 131.94 2.84
 9 4 1 142.84 3.03
 9 4 2 12.55 0.76
 9 4 3 11.37 0.74
 9 4 4 37.6 1.26
 9 4 5 68.07 1.83
 9 4 6 92.87 2.3
 9 4 7 1.75 0.64
 9 4 8 27.33 1.19
 9 4 9 28.71 1.26
 9 4 10 5.99 0.82
 9 4 11 57.88 1.9
 9 4 12 19.26 1.23
 9 4 13 68.92 2.27
 9 4 14 11.96 1.13
 9 4 15 55.12 2.02
 9 4 16 34.49 1.65
 9 4 17 4.47 0.93
 9 4 18 2.93 0.86
 9 4 19 3.27 0.85
 9 5 -18 22.23 1.26
 9 5 -17 12.83 1.13
 9 5 -16 11.68 1.15
 9 5 -15 4.4 0.95
 9 5 -14 26.18 1.44
 9 5 -13 1.33 0.86
 9 5 -12 61.33 2.11
 9 5 -11 68.92 2.12
 9 5 -10 119.46 2.97
 9 5 -9 0.23 0.66
 9 5 -8 47.06 1.59
 9 5 -7 29.14 1.21
 9 5 -6 128.9 2.95
 9 5 -5 174.55 3.69
 9 5 -4 3.93 0.63
 9 5 -3 7.48 0.69
 9 5 -2 102.88 2.39
 9 5 -1 70.56 1.82
 9 5 0 10.39 0.73
 9 5 1 70.92 1.83
 9 5 2 103.01 2.39
 9 5 3 7.33 0.68
 9 5 4 4.29 0.64
 9 5 5 173.49 3.67
 9 5 6 127.59 2.92
 9 5 7 29.55 1.22
 9 5 8 46.26 1.57
 9 5 9 0.62 0.67
 9 5 10 121.14 3
 9 5 11 66.86 2.08
 9 5 12 60.18 2.08
 9 5 13 1.84 0.88
 9 5 14 26.33 1.45
 9 5 15 4.55 0.96
 9 5 16 11.5 1.15
 9 5 17 13.26 1.15
 9 5 18 23.05 1.28
 9 6 -18 9.64 0.99
 9 6 -17 9.44 1.04
 9 6 -16 8.03 1.05
 9 6 -15 17.47 1.25
 9 6 -14 8.5 1.04
 9 6 -13 26.02 1.44
 9 6 -12 13.26 1.14
 9 6 -11 75.61 2.33
 9 6 -10 15.23 1.06
 9 6 -9 1.29 0.72
 9 6 -8 124.8 3
 9 6 -7 6.6 0.79
 9 6 -6 127.29 2.96
 9 6 -5 190.2 3.99
 9 6 -4 28.68 1.16
 9 6 -3 25.96 1.09
 9 6 -2 264.25 5.16
 9 6 -1 70.62 1.86
 9 6 0 124.36 2.79
 9 6 1 70.51 1.86
 9 6 2 264.47 5.17
 9 6 3 25.81 1.08
 9 6 4 28.91 1.16
 9 6 5 192.78 4.04
 9 6 6 122.79 2.88
 9 6 7 6.54 0.78
 9 6 8 125.93 3.02
 9 6 9 1.35 0.72
 9 6 10 14.7 1.05
 9 6 11 74.92 2.31
 9 6 12 13.47 1.15
 9 6 13 28.55 1.49
 9 6 14 6.79 1.01
 9 6 15 16.54 1.23
 9 6 16 8.15 1.05
 9 6 17 10.28 1.06
 9 6 18 8.25 0.95
 9 7 -18 2.05 0.82
 9 7 -17 1.56 0.84
 9 7 -16 14.53 1.19
 9 7 -15 7.83 1.07
 9 7 -14 0.74 0.85
 9 7 -13 10.72 1.1
 9 7 -12 20.84 1.32
 9 7 -11 32.38 1.54
 9 7 -10 11.78 1.01
 9 7 -9 31.21 1.38
 9 7 -8 26.49 1.25
 9 7 -7 50.57 1.68
 9 7 -6 58.2 1.79
 9 7 -5 189.84 4.03
 9 7 -4 138.07 3.12
 9 7 -3 210.81 4.32
 9 7 -2 57.91 1.69
 9 7 -1 136.84 3.04
 9 7 0 176.69 3.71
 9 7 1 132.77 2.98
 9 7 2 58.08 1.7
 9 7 3 205.74 4.24
 9 7 4 137.41 3.11
 9 7 5 187.1 3.99
 9 7 6 56.7 1.76
 9 7 7 52.27 1.71
 9 7 8 25.9 1.25
 9 7 9 31.56 1.38
 9 7 10 11.84 1.01
 9 7 11 32.02 1.54
 9 7 12 20.14 1.3
 9 7 13 7.92 1.05
 9 7 14 2.09 0.87
 9 7 15 9.51 1.11
 9 7 16 14.4 1.19
 9 7 17 1.35 0.83
 9 7 18 0.55 0.8
 9 8 -17 3.65 0.85
 9 8 -16 10.24 1.06
 9 8 -15 6.52 1
 9 8 -14 4.45 0.94
 9 8 -13 4.82 0.96
 9 8 -12 4.63 0.96
 9 8 -11 28.99 1.5
 9 8 -10 1.47 0.79
 9 8 -9 103.31 2.74
 9 8 -8 83.32 2.35
 9 8 -7 2.69 0.74
 9 8 -6 33.93 1.38
 9 8 -5 115.7 2.81
 9 8 -4 131.7 3.06
 9 8 -3 15.74 0.96
 9 8 -2 54.21 1.67
 9 8 -1 332.73 6.4
 9 8 0 1.85 0.64
 9 8 1 330.45 6.37
 9 8 2 55.56 1.69
 9 8 3 15.67 0.96
 9 8 4 133.33 3.09
 9 8 5 114.79 2.79
 9 8 6 35.66 1.41
 9 8 7 2.47 0.74
 9 8 8 82.11 2.33
 9 8 9 101.92 2.71
 9 8 10 1.63 0.81
 9 8 11 30.23 1.51
 9 8 12 5.19 0.95
 9 8 13 5.04 0.96
 9 8 14 4.02 0.93
 9 8 15 7.13 1.01
 9 8 16 8.58 1.04
 9 8 17 3.91 0.85
 9 9 -17 2.68 0.85
 9 9 -16 1.84 0.84
 9 9 -15 14.08 1.18
 9 9 -14 2.7 0.93
 9 9 -13 26.65 1.45
 9 9 -12 14.58 1.2
 9 9 -11 28.54 1.49
 9 9 -10 32.14 1.55
 9 9 -9 25.12 1.36
 9 9 -8 25.03 1.29
 9 9 -7 65.04 2.02
 9 9 -6 8.38 0.89
 9 9 -5 41.3 1.52
 9 9 -4 81.12 2.23
 9 9 -3 265.94 5.37
 9 9 -2 53.56 1.71
 9 9 -1 49.35 1.61
 9 9 0 63.7 1.87
 9 9 1 49.56 1.62
 9 9 2 56.05 1.75
 9 9 3 265.34 5.36
 9 9 4 79.79 2.21
 9 9 5 41.79 1.53
 9 9 6 8.85 0.89
 9 9 7 64.63 2.01
 9 9 8 25.16 1.29
 9 9 9 24.03 1.33
 9 9 10 32.41 1.57
 9 9 11 27.46 1.46
 9 9 12 14.99 1.2
 9 9 13 26.11 1.43
 9 9 14 2.33 0.92
 9 9 15 14.03 1.17
 9 9 16 2.92 0.85
 9 9 17 2.52 0.84
 9 10 -16 5.8 0.89
 9 10 -15 1.41 0.85
 9 10 -14 2.3 0.9
 9 10 -13 1.28 0.87
 9 10 -12 0.85 0.86
 9 10 -11 5.79 0.99
 9 10 -10 15.91 1.22
 9 10 -9 4.69 0.94
 9 10 -8 60.21 2.04
 9 10 -7 8.02 0.92
 9 10 -6 104.89 2.74
 9 10 -5 28.75 1.32
 9 10 -4 63.87 1.97
 9 10 -3 40.71 1.53
 9 10 -2 238.19 4.95
 9 10 -1 11.5 0.93
 9 10 0 1 0.66
 9 10 1 11.82 0.92
 9 10 2 239.51 4.97
 9 10 3 42.01 1.56
 9 10 4 63.84 1.97
 9 10 5 27.55 1.3
 9 10 6 106.28 2.77
 9 10 7 6.41 0.9
 9 10 8 59.33 2.03
 9 10 9 4.92 0.94
 9 10 10 15.23 1.21
 9 10 11 6.38 0.99
 9 10 12 1.63 0.87
 9 10 13 2.09 0.88
 9 10 14 2.12 0.9
 9 10 15 1.92 0.87
 9 10 16 5.28 0.88
 9 11 -16 0.86 0.79
 9 11 -15 6.59 0.94
 9 11 -14 0.6 0.85
 9 11 -13 29.02 1.51
 9 11 -12 12.94 1.15
 9 11 -11 8.65 1.06
 9 11 -10 20.15 1.32
 9 11 -9 1.46 0.87
 9 11 -8 21.47 1.33
 9 11 -7 69.31 2.26
 9 11 -6 0.09 0.77
 9 11 -5 47.39 1.72
 9 11 -4 57.4 1.89
 9 11 -3 40.61 1.56
 9 11 -2 36.14 1.47
 9 11 -1 38.98 1.51
 9 11 0 59.73 1.9
 9 11 1 39.15 1.52
 9 11 2 36.03 1.47
 9 11 3 38.41 1.52
 9 11 4 56.97 1.89
 9 11 5 45.18 1.68
 9 11 6 0.2 0.79
 9 11 7 66.29 2.2
 9 11 8 21.94 1.33
 9 11 9 0.73 0.85
 9 11 10 19.29 1.3
 9 11 11 7.45 1.04
 9 11 12 12.5 1.14
 9 11 13 28.55 1.51
 9 11 14 0.88 0.85
 9 11 15 6.92 0.94
 9 11 16 1.21 0.79
 9 12 -15 1.99 0.81
 9 12 -14 -0.1 0.8
 9 12 -13 22.94 1.37
 9 12 -12 16.32 1.26
 9 12 -11 7.33 1.02
 9 12 -10 33.76 1.61
 9 12 -9 12.48 1.16
 9 12 -8 43.53 1.8
 9 12 -7 3.13 0.9
 9 12 -6 9.22 1.04
 9 12 -5 12.39 1.12
 9 12 -4 26.9 1.39
 9 12 -3 6.7 0.93
 9 12 -2 40.35 1.58
 9 12 -1 58.32 1.92
 9 12 0 4.05 0.81
 9 12 1 57.62 1.91
 9 12 2 42.19 1.62
 9 12 3 7.14 0.95
 9 12 4 27.37 1.39
 9 12 5 13.46 1.13
 9 12 6 8.34 1.02
 9 12 7 2.56 0.86
 9 12 8 42.16 1.77
 9 12 9 12.16 1.16
 9 12 10 35.07 1.63
 9 12 11 7.08 1.04
 9 12 12 14.34 1.22
 9 12 13 22.45 1.35
 9 12 14 0.62 0.8
 9 12 15 2.58 0.83
 9 13 -14 0.24 0.76
 9 13 -13 11.38 1.07
 9 13 -12 0.48 0.84
 9 13 -11 7.64 1.06
 9 13 -10 22.69 1.36
 9 13 -9 4.77 0.95
 9 13 -8 30.38 1.54
 9 13 -7 7.43 1.02
 9 13 -6 3.5 0.92
 9 13 -5 17.67 1.25
 9 13 -4 0.62 0.85
 9 13 -3 25.12 1.4
 9 13 -2 16.12 1.19
 9 13 -1 14.52 1.15
 9 13 0 14.03 1.13
 9 13 1 14.83 1.16
 9 13 2 16.63 1.2
 9 13 3 26.52 1.43
 9 13 4 1.44 0.85
 9 13 5 18.76 1.27
 9 13 6 2.72 0.9
 9 13 7 7.58 1.03
 9 13 8 29.76 1.52
 9 13 9 4.7 0.96
 9 13 10 22.03 1.34
 9 13 11 8.3 1.07
 9 13 12 -0.31 0.85
 9 13 13 11.82 1.08
 9 13 14 1.4 0.78
 9 14 -13 2.87 0.83
 9 14 -12 1.4 0.82
 9 14 -11 -0.13 0.84
 9 14 -10 11.85 1.15
 9 14 -9 3.1 0.95
 9 14 -8 45.88 1.83
 9 14 -7 9.98 1.09
 9 14 -6 1.29 0.89
 9 14 -5 19.46 1.3
 9 14 -4 6.89 1.01
 9 14 -3 -0.04 0.83
 9 14 -2 1.14 0.85
 9 14 -1 6.31 1
 9 14 0 -0.69 0.81
 9 14 1 6.02 0.98
 9 14 2 0.02 0.83
 9 14 3 1.55 0.85
 9 14 4 7.35 1.02
 9 14 5 19.27 1.29
 9 14 6 2.53 0.91
 9 14 7 9.24 1.07
 9 14 8 45.81 1.83
 9 14 9 4.21 0.96
 9 14 10 12.77 1.16
 9 14 11 1.66 0.84
 9 14 12 1.12 0.82
 9 14 13 3.53 0.84
 9 15 -12 10.41 1
 9 15 -11 11.59 1.06
 9 15 -10 1.59 0.89
 9 15 -9 1.14 0.86
 9 15 -8 -0.02 0.85
 9 15 -7 0.46 0.87
 9 15 -6 1.75 0.89
 9 15 -5 15.46 1.21
 9 15 -4 1.06 0.87
 9 15 -3 9.83 1.09
 9 15 -2 1.46 0.85
 9 15 -1 3.35 0.92
 9 15 0 29.02 1.5
 9 15 1 3.24 0.9
 9 15 2 0.72 0.86
 9 15 3 10.55 1.1
 9 15 4 1.23 0.86
 9 15 5 15.04 1.2
 9 15 6 3.12 0.9
 9 15 7 1.8 0.9
 9 15 8 0.27 0.86
 9 15 9 0.65 0.86
 9 15 10 3.08 0.88
 9 15 11 11.53 1.05
 9 15 12 10.44 1.02
 9 16 -10 6.49 0.92
 9 16 -9 1.58 0.83
 9 16 -8 1.64 0.85
 9 16 -7 6.32 0.98
 9 16 -6 10.05 1.1
 9 16 -5 2.21 0.94
 9 16 -4 4.21 0.97
 9 16 -3 5.31 0.96
 9 16 -2 0.11 0.82
 9 16 -1 3.68 0.92
 9 16 0 4.13 0.94
 9 16 1 4.56 0.95
 9 16 2 0.42 0.82
 9 16 3 5.75 0.97
 9 16 4 3.53 0.94
 9 16 5 4.42 0.97
 9 16 6 8.63 1.08
 9 16 7 5.58 0.97
 9 16 8 0.75 0.82
 9 16 9 0.95 0.81
 9 16 10 5.62 0.9
 9 17 -9 2.41 0.85
 9 17 -8 2.97 0.84
 9 17 -7 3.64 0.87
 9 17 -6 0.4 0.82
 9 17 -5 4.63 0.93
 9 17 -4 3.72 0.93
 9 17 -3 3.69 0.93
 9 17 -2 12.32 1.16
 9 17 -1 1.82 0.9
 9 17 0 1.77 0.9
 9 17 1 0.67 0.87
 9 17 2 13.96 1.19
 9 17 3 4.93 0.95
 9 17 4 3.42 0.93
 9 17 5 3.58 0.91
 9 17 6 -0.02 0.8
 9 17 7 2.86 0.88
 9 17 8 3.28 0.84
 9 17 9 3.44 0.86
 9 18 -7 0.74 0.8
 9 18 -6 4.08 0.86
 9 18 -5 2.83 0.83
 9 18 -4 4.18 0.88
 9 18 -3 2.37 0.85
 9 18 -2 2.86 0.88
 9 18 -1 5.86 0.95
 9 18 0 3.69 0.9
 9 18 1 4.85 0.92
 9 18 2 3.66 0.89
 9 18 3 1.6 0.83
 9 18 4 3.88 0.88
 9 18 5 0.94 0.82
 9 18 6 4.67 0.87
 9 18 7 0.12 0.8
 9 19 -3 0.48 0.78
 9 19 -2 2.34 0.81
 9 19 -1 0.67 0.77
 9 19 0 0.02 0.76
 9 19 1 0.45 0.77
 9 19 2 2.58 0.8
 9 19 3 -0.5 0.78
 10 0 0 435.69 7.98
 10 0 1 373.4 6.93
 10 0 2 171.49 3.55
 10 0 3 160.48 3.38
 10 0 4 142.82 3.11
 10 0 5 184.43 3.85
 10 0 6 16.41 0.94
 10 0 7 202.97 4.25
 10 0 8 12.6 0.92
 10 0 9 30.98 1.31
 10 0 10 7.25 0.87
 10 0 11 39.77 1.56
 10 0 12 45.62 1.8
 10 0 13 25.76 1.43
 10 0 14 35.88 1.66
 10 0 15 1.11 0.86
 10 0 16 25.83 1.47
 10 0 17 -0.23 0.82
 10 0 18 5.3 0.92
 10 1 -18 12.89 1.07
 10 1 -17 8.26 1.03
 10 1 -16 7.21 1.05
 10 1 -15 20.07 1.32
 10 1 -14 87.38 2.64
 10 1 -13 10.9 1.1
 10 1 -12 67.15 2.22
 10 1 -11 79.58 2.3
 10 1 -10 87.02 2.4
 10 1 -9 98.18 2.54
 10 1 -8 -0.24 0.64
 10 1 -7 312.96 6.11
 10 1 -6 47.4 1.52
 10 1 -5 186.28 3.89
 10 1 -4 6.03 0.67
 10 1 -3 46.67 1.43
 10 1 -2 158.94 3.34
 10 1 -1 89.54 2.15
 10 1 0 473.51 8.61
 10 1 1 89.05 2.14
 10 1 2 154.91 3.28
 10 1 3 45.69 1.41
 10 1 4 4.84 0.64
 10 1 5 186.07 3.88
 10 1 6 47.21 1.52
 10 1 7 306.94 6.02
 10 1 8 0.7 0.65
 10 1 9 97.43 2.53
 10 1 10 88.67 2.43
 10 1 11 78.13 2.28
 10 1 12 69.68 2.26
 10 1 13 10.19 1.09
 10 1 14 86.03 2.61
 10 1 15 20.81 1.33
 10 1 16 8.11 1.06
 10 1 17 7.7 1.02
 10 1 18 13.19 1.09
 10 2 -18 6.86 0.94
 10 2 -17 10.99 1.1
 10 2 -16 23.92 1.42
 10 2 -15 15.32 1.23
 10 2 -14 85.65 2.6
 10 2 -13 61.93 2.14
 10 2 -12 37.71 1.66
 10 2 -11 3.69 0.8
 10 2 -10 79.69 2.28
 10 2 -9 5.2 0.79
 10 2 -8 112.95 2.77
 10 2 -7 68.51 1.95
 10 2 -6 278.5 5.49
 10 2 -5 12.69 0.84
 10 2 -4 204.02 4.16
 10 2 -3 4.53 0.63
 10 2 -2 95.8 2.27
 10 2 -1 10.75 0.75
 10 2 0 85.49 2.09
 10 2 1 10.47 0.74
 10 2 2 96.92 2.29
 10 2 3 3.7 0.61
 10 2 4 203.01 4.15
 10 2 5 11.43 0.81
 10 2 6 278.13 5.49
 10 2 7 69.39 1.96
 10 2 8 111.66 2.75
 10 2 9 5.62 0.8
 10 2 10 81.17 2.3
 10 2 11 3.46 0.78
 10 2 12 37.84 1.64
 10 2 13 62.72 2.16
 10 2 14 83.81 2.57
 10 2 15 16.36 1.23
 10 2 16 24.96 1.44
 10 2 17 11.05 1.1
 10 2 18 6.1 0.92
 10 3 -18 13.06 1.08
 10 3 -17 21.12 1.31
 10 3 -16 5.48 1
 10 3 -15 8.02 1.03
 10 3 -14 23.16 1.39
 10 3 -13 7.58 1.04
 10 3 -12 14.63 1.17
 10 3 -11 16.58 1.15
 10 3 -10 15.06 1.05
 10 3 -9 123.93 3.02
 10 3 -8 109.02 2.71
 10 3 -7 53.98 1.7
 10 3 -6 5.49 0.72
 10 3 -5 42.22 1.41
 10 3 -4 17.76 0.93
 10 3 -3 26.29 1.07
 10 3 -2 35.82 1.24
 10 3 -1 19.48 0.93
 10 3 0 228.27 4.52
 10 3 1 19.83 0.94
 10 3 2 35.83 1.24
 10 3 3 25.12 1.06
 10 3 4 17.63 0.92
 10 3 5 41.75 1.4
 10 3 6 4.86 0.71
 10 3 7 55.02 1.71
 10 3 8 108.91 2.71
 10 3 9 126.28 3.06
 10 3 10 16.13 1.06
 10 3 11 16.84 1.16
 10 3 12 15.13 1.18
 10 3 13 7.72 1.04
 10 3 14 22.63 1.39
 10 3 15 6.58 0.99
 10 3 16 6.51 1.02
 10 3 17 21.55 1.31
 10 3 18 12.43 1.05
 10 4 -18 2.09 0.81
 10 4 -17 9.52 1.05
 10 4 -16 8.59 1.08
 10 4 -15 12.59 1.14
 10 4 -14 6.06 1
 10 4 -13 96.74 2.8
 10 4 -12 10.19 1.07
 10 4 -11 10.44 1.02
 10 4 -10 45.88 1.67
 10 4 -9 29.11 1.31
 10 4 -8 21.4 1.13
 10 4 -7 78.16 2.15
 10 4 -6 13.87 0.91
 10 4 -5 4.51 0.69
 10 4 -4 35.77 1.29
 10 4 -3 60.68 1.72
 10 4 -2 162.91 3.46
 10 4 -1 37.68 1.29
 10 4 0 99.79 2.37
 10 4 1 38.44 1.3
 10 4 2 165.18 3.5
 10 4 3 62.17 1.74
 10 4 4 35.32 1.28
 10 4 5 4.36 0.69
 10 4 6 13.37 0.9
 10 4 7 79.47 2.17
 10 4 8 20.59 1.11
 10 4 9 27.39 1.28
 10 4 10 46.65 1.69
 10 4 11 9.78 1.01
 10 4 12 10.81 1.09
 10 4 13 96.68 2.8
 10 4 14 4.7 0.97
 10 4 15 11.9 1.12
 10 4 16 9.15 1.08
 10 4 17 10.01 1.05
 10 4 18 1.46 0.79
 10 5 -18 2.9 0.84
 10 5 -17 1.42 0.82
 10 5 -16 3.02 0.91
 10 5 -15 2.17 0.93
 10 5 -14 8.53 1.07
 10 5 -13 40.19 1.74
 10 5 -12 19.06 1.28
 10 5 -11 6.33 0.96
 10 5 -10 32.15 1.43
 10 5 -9 7.4 0.88
 10 5 -8 1.83 0.73
 10 5 -7 118.6 2.88
 10 5 -6 31.94 1.3
 10 5 -5 59.67 1.78
 10 5 -4 41.32 1.42
 10 5 -3 186.01 3.9
 10 5 -2 8.43 0.76
 10 5 -1 21.32 1.01
 10 5 0 24.36 1.06
 10 5 1 20.76 1
 10 5 2 9.31 0.77
 10 5 3 185.02 3.88
 10 5 4 39.44 1.39
 10 5 5 60.61 1.8
 10 5 6 32.95 1.32
 10 5 7 121.43 2.93
 10 5 8 1.82 0.71
 10 5 9 7.68 0.89
 10 5 10 30.85 1.4
 10 5 11 6.64 0.97
 10 5 12 18.95 1.28
 10 5 13 39.82 1.73
 10 5 14 8.56 1.04
 10 5 15 3.35 0.95
 10 5 16 3.25 0.9
 10 5 17 0.45 0.82
 10 5 18 2.31 0.84
 10 6 -17 1.19 0.8
 10 6 -16 12.05 1.12
 10 6 -15 5.49 1
 10 6 -14 4.15 0.93
 10 6 -13 1.95 0.89
 10 6 -12 7.18 1.02
 10 6 -11 2.12 0.87
 10 6 -10 10.48 1.03
 10 6 -9 15.24 1.06
 10 6 -8 85.5 2.37
 10 6 -7 16.51 1.04
 10 6 -6 13.63 0.95
 10 6 -5 2.92 0.7
 10 6 -4 1.92 0.67
 10 6 -3 10.44 0.84
 10 6 -2 5.09 0.7
 10 6 -1 43.29 1.44
 10 6 0 50.61 1.57
 10 6 1 44.04 1.46
 10 6 2 5.41 0.71
 10 6 3 10.26 0.83
 10 6 4 2.17 0.67
 10 6 5 2.46 0.69
 10 6 6 13.26 0.95
 10 6 7 16.09 1.03
 10 6 8 85.44 2.36
 10 6 9 16.92 1.1
 10 6 10 10.57 1.02
 10 6 11 3.01 0.88
 10 6 12 8.44 1.04
 10 6 13 2.06 0.88
 10 6 14 2.3 0.89
 10 6 15 4.96 0.99
 10 6 16 12.66 1.13
 10 6 17 1.02 0.8
 10 7 -17 6.72 0.91
 10 7 -16 1.34 0.84
 10 7 -15 25.01 1.42
 10 7 -14 3.11 0.92
 10 7 -13 28.86 1.51
 10 7 -12 5.78 0.98
 10 7 -11 7.08 1.01
 10 7 -10 13.4 1.14
 10 7 -9 4.37 0.87
 10 7 -8 36.39 1.49
 10 7 -7 5.99 0.83
 10 7 -6 1.68 0.72
 10 7 -5 3.06 0.72
 10 7 -4 2.9 0.71
 10 7 -3 233.06 4.78
 10 7 -2 1.17 0.63
 10 7 -1 51.73 1.63
 10 7 0 28.55 1.2
 10 7 1 52.11 1.64
 10 7 2 1.04 0.63
 10 7 3 232.25 4.77
 10 7 4 2.54 0.71
 10 7 5 2.91 0.72
 10 7 6 2.71 0.73
 10 7 7 6.58 0.85
 10 7 8 38.24 1.53
 10 7 9 2.84 0.85
 10 7 10 13.38 1.14
 10 7 11 6.49 0.99
 10 7 12 6.21 0.98
 10 7 13 29.03 1.5
 10 7 14 3.9 0.92
 10 7 15 25.08 1.43
 10 7 16 0.99 0.85
 10 7 17 6.61 0.91
 10 8 -17 1.64 0.81
 10 8 -16 2.6 0.85
 10 8 -15 6.29 0.99
 10 8 -14 7.93 1.06
 10 8 -13 2.29 0.9
 10 8 -12 0.38 0.84
 10 8 -11 14.72 1.19
 10 8 -10 3.8 0.91
 10 8 -9 45.36 1.81
 10 8 -8 34.62 1.49
 10 8 -7 4.65 0.83
 10 8 -6 1.26 0.72
 10 8 -5 152.16 3.5
 10 8 -4 8.39 0.86
 10 8 -3 11.36 0.9
 10 8 -2 33.36 1.34
 10 8 -1 31.3 1.29
 10 8 0 28.37 1.23
 10 8 1 31.56 1.3
 10 8 2 32.17 1.31
 10 8 3 11.6 0.91
 10 8 4 7.64 0.85
 10 8 5 153.55 3.52
 10 8 6 1.67 0.74
 10 8 7 5.05 0.84
 10 8 8 36.34 1.51
 10 8 9 46.09 1.82
 10 8 10 3.72 0.91
 10 8 11 15.27 1.2
 10 8 12 0.66 0.84
 10 8 13 2.27 0.88
 10 8 14 7.18 1.04
 10 8 15 6.13 0.99
 10 8 16 1.71 0.84
 10 8 17 2.39 0.82
 10 9 -16 3.02 0.83
 10 9 -15 11.82 1.1
 10 9 -14 -0.18 0.84
 10 9 -13 1.34 0.89
 10 9 -12 3.24 0.92
 10 9 -11 8.11 1.04
 10 9 -10 9.33 1.07
 10 9 -9 13.56 1.16
 10 9 -8 13.95 1.15
 10 9 -7 21.67 1.27
 10 9 -6 33.83 1.45
 10 9 -5 2.64 0.77
 10 9 -4 29.47 1.32
 10 9 -3 11.15 0.93
 10 9 -2 9.94 0.9
 10 9 -1 7.62 0.84
 10 9 0 62.44 1.91
 10 9 1 7.56 0.84
 10 9 2 9.72 0.89
 10 9 3 10.58 0.92
 10 9 4 29.59 1.32
 10 9 5 2.26 0.77
 10 9 6 35.78 1.48
 10 9 7 23.58 1.3
 10 9 8 15.41 1.17
 10 9 9 14.9 1.17
 10 9 10 8.74 1.06
 10 9 11 7.84 1.04
 10 9 12 1.56 0.89
 10 9 13 1.78 0.91
 10 9 14 -0.07 0.84
 10 9 15 13.84 1.12
 10 9 16 3.45 0.84
 10 10 -15 3.57 0.88
 10 10 -14 1.02 0.84
 10 10 -13 8.7 1.07
 10 10 -12 5.9 0.98
 10 10 -11 2.23 0.91
 10 10 -10 1.54 0.89
 10 10 -9 -0.11 0.83
 10 10 -8 18.99 1.28
 10 10 -7 3.39 0.9
 10 10 -6 8.08 0.97
 10 10 -5 50.63 1.79
 10 10 -4 32.27 1.41
 10 10 -3 10.79 0.96
 10 10 -2 119.8 2.98
 10 10 -1 47.9 1.69
 10 10 0 12.72 0.98
 10 10 1 49.04 1.71
 10 10 2 120.5 2.99
 10 10 3 10.19 0.94
 10 10 4 31.44 1.4
 10 10 5 50.18 1.78
 10 10 6 7.88 0.97
 10 10 7 2.83 0.88
 10 10 8 18.03 1.26
 10 10 9 0.7 0.84
 10 10 10 1.66 0.88
 10 10 11 2.9 0.92
 10 10 12 6.47 0.99
 10 10 13 10.05 1.1
 10 10 14 0.1 0.83
 10 10 15 2.83 0.86
 10 11 -15 4.74 0.86
 10 11 -14 1.9 0.85
 10 11 -13 5.42 0.97
 10 11 -12 12.24 1.15
 10 11 -11 8.89 1.05
 10 11 -10 46.57 1.85
 10 11 -9 7.28 1.01
 10 11 -8 11.26 1.12
 10 11 -7 6.76 1
 10 11 -6 16.32 1.21
 10 11 -5 23.35 1.36
 10 11 -4 14.94 1.14
 10 11 -3 7.75 0.95
 10 11 -2 19.7 1.16
 10 11 -1 8.23 0.91
 10 11 0 18.49 1.14
 10 11 1 8.13 0.91
 10 11 2 19.22 1.16
 10 11 3 8.25 0.95
 10 11 4 16.33 1.15
 10 11 5 24.87 1.38
 10 11 6 15.33 1.19
 10 11 7 5.6 0.97
 10 11 8 12.43 1.13
 10 11 9 6.47 1.01
 10 11 10 45.17 1.83
 10 11 11 8.33 1.05
 10 11 12 11.31 1.14
 10 11 13 4.98 0.96
 10 11 14 2.5 0.85
 10 11 15 4.93 0.87
 10 12 -14 2.33 0.82
 10 12 -13 0.82 0.84
 10 12 -12 3.17 0.92
 10 12 -11 2.81 0.94
 10 12 -10 12.11 1.14
 10 12 -9 6.76 1.02
 10 12 -8 12.28 1.16
 10 12 -7 19.28 1.3
 10 12 -6 6.5 1.02
 10 12 -5 8.75 1.05
 10 12 -4 4.59 0.95
 10 12 -3 15.53 1.18
 10 12 -2 5.07 0.95
 10 12 -1 2.89 0.89
 10 12 0 16.96 1.22
 10 12 1 3.21 0.9
 10 12 2 5.29 0.95
 10 12 3 14.24 1.16
 10 12 4 4.03 0.92
 10 12 5 7.95 1.01
 10 12 6 7.75 1.05
 10 12 7 20 1.31
 10 12 8 13.88 1.2
 10 12 9 5.76 0.99
 10 12 10 11.75 1.14
 10 12 11 1.71 0.92
 10 12 12 2.69 0.91
 10 12 13 1.29 0.85
 10 12 14 1.69 0.8
 10 13 -13 2.93 0.83
 10 13 -12 7.98 1
 10 13 -11 6.23 0.98
 10 13 -10 12.11 1.16
 10 13 -9 21.2 1.38
 10 13 -8 -0.2 0.84
 10 13 -7 6.62 1.03
 10 13 -6 4.67 0.98
 10 13 -5 18.08 1.28
 10 13 -4 5.56 0.99
 10 13 -3 18.45 1.27
 10 13 -2 5.9 0.97
 10 13 -1 -0.27 0.82
 10 13 0 85.87 2.59
 10 13 1 1.28 0.86
 10 13 2 5.62 0.98
 10 13 3 19.02 1.29
 10 13 4 5.03 0.97
 10 13 5 18.26 1.28
 10 13 6 5.76 1
 10 13 7 7.4 1.03
 10 13 8 0.58 0.85
 10 13 9 20.77 1.37
 10 13 10 11.5 1.17
 10 13 11 6.49 0.99
 10 13 12 7.94 1
 10 13 13 2.76 0.82
 10 14 -12 0.84 0.78
 10 14 -11 2.66 0.87
 10 14 -10 31.92 1.54
 10 14 -9 0.83 0.9
 10 14 -8 8.21 1.08
 10 14 -7 2.06 0.89
 10 14 -6 37.35 1.67
 10 14 -5 1.51 0.9
 10 14 -4 8.94 1.05
 10 14 -3 8.09 1.05
 10 14 -2 9.24 1.07
 10 14 -1 6.45 1.01
 10 14 0 0.78 0.86
 10 14 1 7.81 1.04
 10 14 2 9.59 1.08
 10 14 3 7.25 1.01
 10 14 4 8.26 1.05
 10 14 5 1.15 0.88
 10 14 6 35.48 1.64
 10 14 7 3.09 0.92
 10 14 8 9.8 1.11
 10 14 9 1.44 0.89
 10 14 10 31.98 1.54
 10 14 11 2.18 0.84
 10 14 12 0.33 0.78
 10 15 -11 2.61 0.83
 10 15 -10 4.87 0.91
 10 15 -9 5.51 0.95
 10 15 -8 16.8 1.23
 10 15 -7 37.13 1.69
 10 15 -6 4.41 0.98
 10 15 -5 3.72 0.97
 10 15 -4 4.11 0.93
 10 15 -3 5.07 0.98
 10 15 -2 4.99 0.96
 10 15 -1 2 0.9
 10 15 0 14.84 1.19
 10 15 1 2.06 0.88
 10 15 2 4.01 0.96
 10 15 3 5.04 0.96
 10 15 4 3.78 0.93
 10 15 5 3.05 0.97
 10 15 6 4.29 1
 10 15 7 36.95 1.68
 10 15 8 16.49 1.23
 10 15 9 4.58 0.93
 10 15 10 3.66 0.89
 10 15 11 3.22 0.83
 10 16 -9 -0.38 0.76
 10 16 -8 3.62 0.91
 10 16 -7 0.73 0.84
 10 16 -6 3.24 0.91
 10 16 -5 10.84 1.11
 10 16 -4 6.57 1.03
 10 16 -3 33.91 1.63
 10 16 -2 5.07 1.01
 10 16 -1 23.32 1.42
 10 16 0 7.43 1.05
 10 16 1 23.69 1.43
 10 16 2 4.17 0.97
 10 16 3 34.55 1.64
 10 16 4 7.97 1.05
 10 16 5 10.73 1.11
 10 16 6 4.24 0.94
 10 16 7 0.99 0.84
 10 16 8 3.8 0.9
 10 16 9 0.45 0.77
 10 17 -8 9 1.01
 10 17 -7 19.05 1.19
 10 17 -6 7.91 0.98
 10 17 -5 4.37 0.91
 10 17 -4 3.95 0.9
 10 17 -3 2.86 0.89
 10 17 -2 3.74 0.91
 10 17 -1 11.3 1.1
 10 17 0 55.86 2.02
 10 17 1 10.27 1.1
 10 17 2 3.43 0.91
 10 17 3 2.88 0.89
 10 17 4 4.52 0.92
 10 17 5 4.82 0.9
 10 17 6 6.55 0.95
 10 17 7 18.29 1.17
 10 17 8 10.06 1.02
 10 18 -5 3.45 0.88
 10 18 -4 12.71 1.05
 10 18 -3 2.07 0.83
 10 18 -2 4.72 0.89
 10 18 -1 4.69 0.89
 10 18 0 0.52 0.8
 10 18 1 6.33 0.92
 10 18 2 4.32 0.89
 10 18 3 2.03 0.83
 10 18 4 12.49 1.06
 10 18 5 2.77 0.86
 11 0 1 124.97 2.84
 11 0 2 6.14 0.71
 11 0 3 143.86 3.19
 11 0 4 0.27 0.6
 11 0 5 24.44 1.13
 11 0 6 2.29 0.67
 11 0 7 4.64 0.76
 11 0 8 39.96 1.51
 11 0 9 11.27 0.96
 11 0 10 65.25 2.05
 11 0 11 -0.77 0.79
 11 0 12 1.21 0.85
 11 0 13 18.08 1.29
 11 0 14 1.17 0.87
 11 0 15 12.97 1.2
 11 0 16 0.35 0.86
 11 0 17 0.75 0.81
 11 0 18 9.55 1.03
 11 1 -18 0.02 0.77
 11 1 -17 1.59 0.84
 11 1 -16 45.56 1.83
 11 1 -15 23.38 1.43
 11 1 -14 11.29 1.13
 11 1 -13 24.08 1.42
 11 1 -12 31.7 1.55
 11 1 -11 13.11 1.12
 11 1 -10 20.07 1.17
 11 1 -9 12.36 0.99
 11 1 -8 27.57 1.27
 11 1 -7 50.14 1.67
 11 1 -6 14.41 0.95
 11 1 -5 111.97 2.7
 11 1 -4 20.79 1.03
 11 1 -3 54.66 1.65
 11 1 -2 22.18 1.03
 11 1 -1 25.95 1.1
 11 1 0 52.45 1.58
 11 1 1 27.55 1.13
 11 1 2 22.48 1.04
 11 1 3 53.6 1.63
 11 1 4 20.99 1.03
 11 1 5 112.13 2.7
 11 1 6 15.2 0.96
 11 1 7 50.51 1.68
 11 1 8 27.31 1.27
 11 1 9 11.95 0.98
 11 1 10 19.58 1.17
 11 1 11 13.5 1.14
 11 1 12 32.97 1.58
 11 1 13 24.25 1.4
 11 1 14 12.03 1.13
 11 1 15 21.95 1.39
 11 1 16 45.48 1.84
 11 1 17 0.9 0.84
 11 1 18 0.39 0.79
 11 2 -18 0.45 0.8
 11 2 -17 15.31 1.15
 11 2 -16 4.11 0.94
 11 2 -15 2.95 0.94
 11 2 -14 7.93 1.05
 11 2 -13 9.85 1.09
 11 2 -12 49.81 1.92
 11 2 -11 32.41 1.54
 11 2 -10 5.05 0.85
 11 2 -9 34.1 1.43
 11 2 -8 72.6 2.12
 11 2 -7 12.95 0.95
 11 2 -6 49.49 1.63
 11 2 -5 50.95 1.63
 11 2 -4 255.15 5.12
 11 2 -3 24.17 1.1
 11 2 -2 192.74 4.01
 11 2 -1 3.32 0.66
 11 2 0 93.19 2.3
 11 2 1 3.14 0.65
 11 2 2 193.33 4.02
 11 2 3 26.48 1.14
 11 2 4 258.49 5.17
 11 2 5 51 1.63
 11 2 6 49.15 1.63
 11 2 7 12.84 0.95
 11 2 8 72.49 2.12
 11 2 9 33.43 1.43
 11 2 10 5.3 0.84
 11 2 11 34.54 1.58
 11 2 12 49.44 1.91
 11 2 13 9.45 1.07
 11 2 14 7.58 1.03
 11 2 15 3.46 0.95
 11 2 16 4.74 0.95
 11 2 17 15.21 1.15
 11 2 18 0.44 0.81
 11 3 -17 4.81 0.91
 11 3 -16 0.42 0.85
 11 3 -15 1.88 0.91
 11 3 -14 1.13 0.86
 11 3 -13 16.11 1.24
 11 3 -12 4.42 0.95
 11 3 -11 3.52 0.91
 11 3 -10 1.55 0.79
 11 3 -9 75.14 2.21
 11 3 -8 35.31 1.45
 11 3 -7 202.74 4.35
 11 3 -6 77.67 2.16
 11 3 -5 146.56 3.32
 11 3 -4 28.19 1.2
 11 3 -3 137.21 3.11
 11 3 -2 149.41 3.3
 11 3 -1 126.9 2.9
 11 3 0 1.24 0.62
 11 3 1 126.59 2.89
 11 3 2 151.19 3.33
 11 3 3 135.46 3.07
 11 3 4 28.34 1.2
 11 3 5 148.47 3.35
 11 3 6 77.68 2.15
 11 3 7 205.02 4.39
 11 3 8 36.63 1.47
 11 3 9 75.52 2.22
 11 3 10 1.39 0.79
 11 3 11 4.26 0.92
 11 3 12 4.84 0.96
 11 3 13 16.4 1.24
 11 3 14 1.4 0.87
 11 3 15 2.21 0.91
 11 3 16 1.7 0.86
 11 3 17 5.91 0.92
 11 4 -17 15.59 1.13
 11 4 -16 0.99 0.83
 11 4 -15 10.75 1.11
 11 4 -14 22.29 1.36
 11 4 -13 29.73 1.52
 11 4 -12 13.68 1.17
 11 4 -11 128.72 3.35
 11 4 -10 27.48 1.4
 11 4 -9 1.42 0.77
 11 4 -8 27.48 1.3
 11 4 -7 1.91 0.72
 11 4 -6 17 1.03
 11 4 -5 11.02 0.89
 11 4 -4 77.59 2.12
 11 4 -3 126.12 2.94
 11 4 -2 313.39 6.09
 11 4 -1 143.24 3.2
 11 4 0 18.76 1
 11 4 1 143.31 3.2
 11 4 2 307.84 6
 11 4 3 123.74 2.9
 11 4 4 78.83 2.14
 11 4 5 11.2 0.88
 11 4 6 16.82 1.03
 11 4 7 1.87 0.72
 11 4 8 27.9 1.31
 11 4 9 1.37 0.76
 11 4 10 26.63 1.39
 11 4 11 125.53 3.29
 11 4 12 13.04 1.16
 11 4 13 30.69 1.55
 11 4 14 23.17 1.37
 11 4 15 9.27 1.1
 11 4 16 0.95 0.83
 11 4 17 15.31 1.13
 11 5 -17 1.69 0.79
 11 5 -16 11.23 1.07
 11 5 -15 14.47 1.21
 11 5 -14 2.99 0.9
 11 5 -13 37.34 1.67
 11 5 -12 3.17 0.93
 11 5 -11 4.89 0.97
 11 5 -10 1.97 0.87
 11 5 -9 75.62 2.32
 11 5 -8 189.61 4.21
 11 5 -7 77.44 2.23
 11 5 -6 72.06 2.1
 11 5 -5 18.23 1.06
 11 5 -4 36.6 1.4
 11 5 -3 65.74 1.92
 11 5 -2 129.85 3.01
 11 5 -1 24.22 1.13
 11 5 0 2.56 0.67
 11 5 1 24.48 1.14
 11 5 2 128.01 2.98
 11 5 3 66.23 1.92
 11 5 4 36.32 1.39
 11 5 5 19.18 1.07
 11 5 6 71.83 2.09
 11 5 7 76.87 2.21
 11 5 8 186.88 4.17
 11 5 9 77.07 2.35
 11 5 10 3.03 0.88
 11 5 11 5.65 0.97
 11 5 12 2.03 0.91
 11 5 13 39.66 1.72
 11 5 14 1.5 0.89
 11 5 15 16.12 1.22
 11 5 16 10.87 1.07
 11 5 17 1.16 0.79
 11 6 -17 0.22 0.78
 11 6 -16 16.56 1.18
 11 6 -15 1.18 0.86
 11 6 -14 1.65 0.91
 11 6 -13 9.3 1.07
 11 6 -12 44.09 1.81
 11 6 -11 11.33 1.11
 11 6 -10 29.79 1.51
 11 6 -9 7.78 0.98
 11 6 -8 35.51 1.5
 11 6 -7 5.37 0.84
 11 6 -6 3.57 0.78
 11 6 -5 17.29 1.06
 11 6 -4 14.4 0.98
 11 6 -3 109.19 2.7
 11 6 -2 24.98 1.17
 11 6 -1 41.4 1.48
 11 6 0 58.05 1.78
 11 6 1 41.58 1.48
 11 6 2 24.48 1.16
 11 6 3 109.81 2.72
 11 6 4 12.8 0.96
 11 6 5 18.86 1.09
 11 6 6 4.3 0.78
 11 6 7 5.39 0.84
 11 6 8 35.33 1.49
 11 6 9 6.83 0.96
 11 6 10 30.91 1.53
 11 6 11 10.93 1.12
 11 6 12 44.15 1.82
 11 6 13 9.06 1.07
 11 6 14 1.95 0.91
 11 6 15 2.16 0.88
 11 6 16 16.71 1.17
 11 6 17 0.88 0.81
 11 7 -16 0.79 0.8
 11 7 -15 11.65 1.09
 11 7 -14 15.31 1.22
 11 7 -13 5.96 0.98
 11 7 -12 16 1.24
 11 7 -11 12.28 1.15
 11 7 -10 6.51 0.99
 11 7 -9 11.06 1.08
 11 7 -8 6.18 0.93
 11 7 -7 38.87 1.56
 11 7 -6 28.6 1.34
 11 7 -5 18.87 1.13
 11 7 -4 17.81 1.08
 11 7 -3 1.9 0.71
 11 7 -2 3.63 0.74
 11 7 -1 106.49 2.67
 11 7 0 46.56 1.6
 11 7 1 105.5 2.65
 11 7 2 3.48 0.74
 11 7 3 2.02 0.71
 11 7 4 18.48 1.09
 11 7 5 19.56 1.13
 11 7 6 27.72 1.32
 11 7 7 38.43 1.55
 11 7 8 5.96 0.93
 11 7 9 10.98 1.08
 11 7 10 4.93 0.96
 11 7 11 11.7 1.13
 11 7 12 14.04 1.19
 11 7 13 6.92 0.98
 11 7 14 13.97 1.19
 11 7 15 11.13 1.09
 11 7 16 1.02 0.8
 11 8 -16 3.04 0.83
 11 8 -15 0.59 0.81
 11 8 -14 1.03 0.87
 11 8 -13 3.91 0.96
 11 8 -12 19.52 1.3
 11 8 -11 3.37 0.94
 11 8 -10 -0.18 0.85
 11 8 -9 34.78 1.62
 11 8 -8 2.88 0.9
 11 8 -7 27.53 1.4
 11 8 -6 16.06 1.11
 11 8 -5 28.07 1.33
 11 8 -4 12.48 0.99
 11 8 -3 19.45 1.12
 11 8 -2 4.56 0.78
 11 8 -1 11.3 0.93
 11 8 0 2.59 0.73
 11 8 1 11.04 0.92
 11 8 2 4.42 0.78
 11 8 3 18.63 1.11
 11 8 4 12.51 0.99
 11 8 5 28.41 1.34
 11 8 6 17.15 1.13
 11 8 7 28.24 1.42
 11 8 8 2.53 0.9
 11 8 9 34.1 1.61
 11 8 10 1.01 0.86
 11 8 11 3.63 0.93
 11 8 12 18.91 1.29
 11 8 13 4.27 0.96
 11 8 14 2.77 0.88
 11 8 15 0.67 0.82
 11 8 16 2.37 0.82
 11 9 -15 13.98 1.1
 11 9 -14 1.56 0.86
 11 9 -13 7.37 1.05
 11 9 -12 7.75 1.08
 11 9 -11 25.95 1.45
 11 9 -10 1.83 0.9
 11 9 -9 2.7 0.92
 11 9 -8 11.42 1.13
 11 9 -7 12.82 1.13
 11 9 -6 17.52 1.2
 11 9 -5 1.63 0.82
 11 9 -4 15.17 1.06
 11 9 -3 3.04 0.78
 11 9 -2 4.64 0.8
 11 9 -1 4.23 0.79
 11 9 0 4.13 0.79
 11 9 1 4.76 0.81
 11 9 2 2.95 0.77
 11 9 3 1.01 0.75
 11 9 4 14.74 1.06
 11 9 5 1.88 0.81
 11 9 6 17.95 1.21
 11 9 7 13.39 1.14
 11 9 8 10.7 1.1
 11 9 9 2 0.89
 11 9 10 1.85 0.9
 11 9 11 26.42 1.45
 11 9 12 8.73 1.1
 11 9 13 7.39 1.05
 11 9 14 0.94 0.84
 11 9 15 15.47 1.12
 11 10 -15 1.97 0.83
 11 10 -14 0.78 0.8
 11 10 -13 0.65 0.85
 11 10 -12 12.98 1.18
 11 10 -11 1.34 0.88
 11 10 -10 4.99 0.96
 11 10 -9 2.1 0.89
 11 10 -8 3.3 0.94
 11 10 -7 1.96 0.87
 11 10 -6 53.52 1.98
 11 10 -5 13.57 1.15
 11 10 -4 1.17 0.8
 11 10 -3 3.42 0.86
 11 10 -2 38.94 1.59
 11 10 -1 8.05 0.93
 11 10 0 106.96 2.8
 11 10 1 7.85 0.91
 11 10 2 38.94 1.59
 11 10 3 2.77 0.85
 11 10 4 1.31 0.8
 11 10 5 13.12 1.14
 11 10 6 52.53 1.96
 11 10 7 0.21 0.84
 11 10 8 3.28 0.92
 11 10 9 1.12 0.88
 11 10 10 4.29 0.95
 11 10 11 1.19 0.87
 11 10 12 13.7 1.2
 11 10 13 1.01 0.85
 11 10 14 0.07 0.8
 11 10 15 2.46 0.85
 11 11 -14 4.16 0.84
 11 11 -13 2.86 0.89
 11 11 -12 12.91 1.16
 11 11 -11 19.43 1.33
 11 11 -10 17.02 1.24
 11 11 -9 23.85 1.41
 11 11 -8 16.37 1.24
 11 11 -7 11.22 1.13
 11 11 -6 30.51 1.55
 11 11 -5 3.67 0.91
 11 11 -4 3.45 0.92
 11 11 -3 5.83 0.97
 11 11 -2 4.44 0.93
 11 11 -1 3.67 0.91
 11 11 0 19.17 1.25
 11 11 1 3.45 0.9
 11 11 2 4.31 0.93
 11 11 3 4.85 0.95
 11 11 4 3.59 0.92
 11 11 5 1.4 0.89
 11 11 6 31.6 1.56
 11 11 7 10.13 1.11
 11 11 8 14.59 1.2
 11 11 9 24.72 1.41
 11 11 10 15.72 1.24
 11 11 11 19.27 1.33
 11 11 12 12.94 1.15
 11 11 13 5.49 0.91
 11 11 14 2.91 0.82
 11 12 -13 11.55 1.03
 11 12 -12 7.25 0.98
 11 12 -11 9.85 1.1
 11 12 -10 12.02 1.17
 11 12 -9 11.44 1.19
 11 12 -8 0.97 0.89
 11 12 -7 1.5 0.87
 11 12 -6 34 1.62
 11 12 -5 35.82 1.66
 11 12 -4 16.43 1.25
 11 12 -3 28.7 1.5
 11 12 -2 17.22 1.25
 11 12 -1 0.87 0.86
 11 12 0 31.19 1.54
 11 12 1 0.8 0.86
 11 12 2 16.68 1.23
 11 12 3 27.7 1.49
 11 12 4 17.08 1.26
 11 12 5 34.44 1.63
 11 12 6 32.89 1.6
 11 12 7 0.62 0.86
 11 12 8 1.09 0.88
 11 12 9 12.53 1.18
 11 12 10 11.12 1.14
 11 12 11 8.29 1.04
 11 12 12 7.71 0.99
 11 12 13 11.68 1.04
 11 13 -12 17.37 1.16
 11 13 -11 12.6 1.11
 11 13 -10 0.45 0.85
 11 13 -9 14.87 1.23
 11 13 -8 11.39 1.16
 11 13 -7 3.58 0.95
 11 13 -6 11.21 1.12
 11 13 -5 38.14 1.7
 11 13 -4 13.84 1.2
 11 13 -3 26.4 1.46
 11 13 -2 5.17 0.98
 11 13 -1 63.73 2.19
 11 13 0 0.68 0.88
 11 13 1 64.05 2.2
 11 13 2 4.56 0.97
 11 13 3 25.28 1.44
 11 13 4 14.9 1.22
 11 13 5 39.22 1.72
 11 13 6 10.73 1.1
 11 13 7 4.25 0.95
 11 13 8 9.5 1.11
 11 13 9 14.38 1.21
 11 13 10 1.85 0.87
 11 13 11 12.63 1.09
 11 13 12 18.07 1.16
 11 14 -11 0.94 0.77
 11 14 -10 2.71 0.86
 11 14 -9 5.22 0.94
 11 14 -8 23.95 1.4
 11 14 -7 2.8 0.94
 11 14 -6 16.04 1.27
 11 14 -5 9.87 1.1
 11 14 -4 25.48 1.44
 11 14 -3 34.95 1.64
 11 14 -2 10.8 1.11
 11 14 -1 11.25 1.12
 11 14 0 13.92 1.19
 11 14 1 10.45 1.1
 11 14 2 8.8 1.08
 11 14 3 35.9 1.65
 11 14 4 28.19 1.49
 11 14 5 8.99 1.07
 11 14 6 17.6 1.29
 11 14 7 1.62 0.91
 11 14 8 24.67 1.41
 11 14 9 4.03 0.93
 11 14 10 1.69 0.84
 11 14 11 0.24 0.77
 11 15 -10 2.3 0.85
 11 15 -9 3.19 0.87
 11 15 -8 7.97 1.01
 11 15 -7 0.15 0.84
 11 15 -6 6.44 1.01
 11 15 -5 22.11 1.37
 11 15 -4 9.97 1.11
 11 15 -3 1.88 0.91
 11 15 -2 17.83 1.31
 11 15 -1 5.51 1.03
 11 15 0 13 1.2
 11 15 1 5.33 1
 11 15 2 20.66 1.36
 11 15 3 1.05 0.89
 11 15 4 10.12 1.11
 11 15 5 20.45 1.33
 11 15 6 7.09 1.02
 11 15 7 1.77 0.87
 11 15 8 6.95 0.98
 11 15 9 4.47 0.87
 11 15 10 1.91 0.83
 11 16 -8 3.68 0.85
 11 16 -7 1.64 0.83
 11 16 -6 1.6 0.83
 11 16 -5 1.68 0.88
 11 16 -4 0.77 0.85
 11 16 -3 0 0.84
 11 16 -2 4.72 0.95
 11 16 -1 14.76 1.21
 11 16 0 1.01 0.87
 11 16 1 15.18 1.21
 11 16 2 4.47 0.97
 11 16 3 0.35 0.84
 11 16 4 0.41 0.83
 11 16 5 3.54 0.9
 11 16 6 1.64 0.84
 11 16 7 1.31 0.82
 11 16 8 3.11 0.84
 11 17 -6 2.03 0.84
 11 17 -5 1.95 0.81
 11 17 -4 3.54 0.87
 11 17 -3 3.07 0.86
 11 17 -2 11.35 1.07
 11 17 -1 3.19 0.88
 11 17 0 0.68 0.81
 11 17 1 4.07 0.9
 11 17 2 11.91 1.09
 11 17 3 1.95 0.84
 11 17 4 4.28 0.86
 11 17 5 1.85 0.82
 11 17 6 1.43 0.82
 11 18 -2 2.29 0.85
 11 18 -1 1.14 0.83
 11 18 0 0.94 0.79
 11 18 1 1.82 0.84
 11 18 2 3.98 0.86
 12 0 0 43.81 1.5
 12 0 1 164.02 3.6
 12 0 2 0.25 0.63
 12 0 3 17.13 1.01
 12 0 4 41.43 1.49
 12 0 5 197.23 4.24
 12 0 6 64.9 1.97
 12 0 7 6.84 0.86
 12 0 8 0.29 0.71
 12 0 9 34.14 1.53
 12 0 10 3.95 0.92
 12 0 11 2.54 0.9
 12 0 12 1.54 0.86
 12 0 13 7.79 1.03
 12 0 14 19.28 1.28
 12 0 15 9.32 1.09
 12 0 16 11.54 1.09
 12 0 17 -0.43 0.75
 12 1 -17 1.11 0.79
 12 1 -16 1.64 0.85
 12 1 -15 14.88 1.2
 12 1 -14 1.52 0.86
 12 1 -13 7.21 1.02
 12 1 -12 11.54 1.12
 12 1 -11 39.07 1.7
 12 1 -10 18.27 1.25
 12 1 -9 55.07 1.95
 12 1 -8 12.3 0.99
 12 1 -7 17.58 1.09
 12 1 -6 5.8 0.81
 12 1 -5 48.84 1.65
 12 1 -4 20.31 1.09
 12 1 -3 0.49 0.65
 12 1 -2 2.68 0.68
 12 1 -1 27.34 1.2
 12 1 0 49.44 1.6
 12 1 1 27.51 1.2
 12 1 2 2.86 0.68
 12 1 3 0.05 0.64
 12 1 4 21.48 1.11
 12 1 5 47.65 1.64
 12 1 6 5.47 0.79
 12 1 7 18.43 1.1
 12 1 8 11.95 0.99
 12 1 9 55.38 1.95
 12 1 10 17.97 1.25
 12 1 11 39.97 1.73
 12 1 12 12.03 1.14
 12 1 13 6.9 1.01
 12 1 14 1.11 0.87
 12 1 15 14.15 1.19
 12 1 16 0.84 0.83
 12 1 17 1.66 0.79
 12 2 -17 2.21 0.8
 12 2 -16 0.69 0.82
 12 2 -15 0.49 0.84
 12 2 -14 9.8 1.12
 12 2 -13 4.71 0.96
 12 2 -12 10.36 1.11
 12 2 -11 22.56 1.37
 12 2 -10 5.82 0.96
 12 2 -9 13.79 1.1
 12 2 -8 17.64 1.13
 12 2 -7 1.83 0.75
 12 2 -6 24.94 1.22
 12 2 -5 64.89 1.95
 12 2 -4 18.5 1.06
 12 2 -3 13.28 0.93
 12 2 -2 24.94 1.16
 12 2 -1 17.39 1
 12 2 0 16.98 1
 12 2 1 17.53 1.01
 12 2 2 24.73 1.15
 12 2 3 12.03 0.91
 12 2 4 18.33 1.05
 12 2 5 64.32 1.95
 12 2 6 25.75 1.23
 12 2 7 2.6 0.75
 12 2 8 19.03 1.14
 12 2 9 14.04 1.1
 12 2 10 5.2 0.94
 12 2 11 23.9 1.38
 12 2 12 10.62 1.12
 12 2 13 6.09 1
 12 2 14 8.96 1.1
 12 2 15 1.01 0.85
 12 2 16 -0.14 0.8
 12 2 17 1.91 0.79
 12 3 -17 16.44 1.16
 12 3 -16 3.58 0.87
 12 3 -15 10.38 1.08
 12 3 -14 2.94 0.95
 12 3 -13 1.24 0.87
 12 3 -12 9.79 1.1
 12 3 -11 32.56 1.58
 12 3 -10 7.92 1.02
 12 3 -9 4.64 0.89
 12 3 -8 6.2 0.87
 12 3 -7 29.62 1.36
 12 3 -6 44.53 1.62
 12 3 -5 1.42 0.7
 12 3 -4 13.24 0.96
 12 3 -3 15.34 0.99
 12 3 -2 38.24 1.43
 12 3 -1 45.08 1.55
 12 3 0 187.26 4.02
 12 3 1 45.32 1.55
 12 3 2 39.14 1.44
 12 3 3 14.34 0.97
 12 3 4 12.85 0.95
 12 3 5 1.66 0.7
 12 3 6 46.32 1.65
 12 3 7 30.45 1.37
 12 3 8 5.61 0.86
 12 3 9 5.57 0.91
 12 3 10 7.94 1.03
 12 3 11 33.62 1.61
 12 3 12 9.68 1.09
 12 3 13 1.1 0.87
 12 3 14 4.76 0.98
 12 3 15 9.71 1.08
 12 3 16 2.65 0.87
 12 3 17 17.89 1.18
 12 4 -16 3.4 0.87
 12 4 -15 1.95 0.86
 12 4 -14 1.51 0.9
 12 4 -13 20.35 1.32
 12 4 -12 17.98 1.28
 12 4 -11 1.96 0.92
 12 4 -10 14.39 1.17
 12 4 -9 9.11 1.03
 12 4 -8 5.93 0.92
 12 4 -7 1.72 0.75
 12 4 -6 68.52 2.08
 12 4 -5 12.53 0.97
 12 4 -4 13.18 0.97
 12 4 -3 30.19 1.3
 12 4 -2 39.43 1.47
 12 4 -1 3.07 0.74
 12 4 0 18.7 1.07
 12 4 1 3.02 0.74
 12 4 2 37.5 1.44
 12 4 3 29.64 1.3
 12 4 4 13.42 0.97
 12 4 5 12.36 0.97
 12 4 6 69.83 2.1
 12 4 7 1.02 0.75
 12 4 8 6.03 0.92
 12 4 9 8.7 1.04
 12 4 10 13.3 1.15
 12 4 11 4.49 0.96
 12 4 12 18.51 1.29
 12 4 13 20.83 1.32
 12 4 14 1.38 0.89
 12 4 15 0.5 0.85
 12 4 16 2.48 0.85
 12 5 -16 0.8 0.79
 12 5 -15 6.72 0.99
 12 5 -14 8.83 1.08
 12 5 -13 2.91 0.9
 12 5 -12 10.45 1.12
 12 5 -11 21.35 1.35
 12 5 -10 48.5 1.9
 12 5 -9 8.3 1.04
 12 5 -8 3.04 0.86
 12 5 -7 72.05 2.19
 12 5 -6 29.62 1.37
 12 5 -5 34.97 1.45
 12 5 -4 71.52 2.11
 12 5 -3 62.01 1.92
 12 5 -2 14.31 1
 12 5 -1 36.41 1.43
 12 5 0 76.56 2.16
 12 5 1 35.24 1.41
 12 5 2 13.6 0.98
 12 5 3 60.09 1.88
 12 5 4 71.67 2.11
 12 5 5 34.91 1.45
 12 5 6 28.75 1.35
 12 5 7 72.62 2.2
 12 5 8 3.46 0.87
 12 5 9 5.88 0.98
 12 5 10 45.76 1.85
 12 5 11 21.57 1.36
 12 5 12 11.02 1.11
 12 5 13 2.56 0.91
 12 5 14 8.06 1.06
 12 5 15 7.66 1
 12 5 16 1.72 0.82
 12 6 -16 25.24 1.3
 12 6 -15 1.62 0.84
 12 6 -14 5.74 1
 12 6 -13 0.38 0.87
 12 6 -12 14.76 1.2
 12 6 -11 7.47 1.04
 12 6 -10 59.99 2.12
 12 6 -9 71.73 2.34
 12 6 -8 1.23 0.86
 12 6 -7 15.17 1.13
 12 6 -6 86.62 2.45
 12 6 -5 5.63 0.88
 12 6 -4 106.78 2.76
 12 6 -3 20.78 1.16
 12 6 -2 86.56 2.37
 12 6 -1 128.34 3.09
 12 6 0 23.88 1.2
 12 6 1 129.11 3.11
 12 6 2 85.81 2.36
 12 6 3 21.37 1.17
 12 6 4 102.6 2.69
 12 6 5 5.8 0.87
 12 6 6 85.47 2.42
 12 6 7 14.25 1.13
 12 6 8 1.2 0.85
 12 6 9 71.38 2.32
 12 6 10 57.25 2.07
 12 6 11 6.98 1.04
 12 6 12 12.76 1.16
 12 6 13 -0.46 0.85
 12 6 14 6.19 1
 12 6 15 0.72 0.84
 12 6 16 25.63 1.32
 12 7 -15 2.41 0.86
 12 7 -14 29.47 1.49
 12 7 -13 22.32 1.39
 12 7 -12 3.6 0.93
 12 7 -11 49.98 1.93
 12 7 -10 5.7 1.01
 12 7 -9 67.14 2.26
 12 7 -8 3.3 0.92
 12 7 -7 42.04 1.75
 12 7 -6 44.69 1.75
 12 7 -5 31.98 1.44
 12 7 -4 154.63 3.62
 12 7 -3 57.53 1.89
 12 7 -2 9.55 0.93
 12 7 -1 17.3 1.09
 12 7 0 14.68 1.03
 12 7 1 15.81 1.07
 12 7 2 9.87 0.93
 12 7 3 58.15 1.9
 12 7 4 153.47 3.6
 12 7 5 29.8 1.4
 12 7 6 46.21 1.78
 12 7 7 41.7 1.74
 12 7 8 4.23 0.95
 12 7 9 64.67 2.21
 12 7 10 5.31 1
 12 7 11 49.83 1.93
 12 7 12 2.92 0.93
 12 7 13 22.48 1.4
 12 7 14 29.14 1.49
 12 7 15 1.62 0.84
 12 8 -15 6.85 0.94
 12 8 -14 27.08 1.41
 12 8 -13 3.94 0.96
 12 8 -12 34.54 1.65
 12 8 -11 54.03 2
 12 8 -10 11.84 1.17
 12 8 -9 8.45 1.08
 12 8 -8 40.33 1.74
 12 8 -7 4.52 0.95
 12 8 -6 49.34 1.9
 12 8 -5 10.65 1.05
 12 8 -4 51.4 1.87
 12 8 -3 50.84 1.78
 12 8 -2 3.86 0.83
 12 8 -1 36.52 1.5
 12 8 0 -0.24 0.71
 12 8 1 34.68 1.47
 12 8 2 4.38 0.82
 12 8 3 51.07 1.79
 12 8 4 50.63 1.86
 12 8 5 9.43 1.03
 12 8 6 48.14 1.88
 12 8 7 3.56 0.92
 12 8 8 40.3 1.74
 12 8 9 9.08 1.09
 12 8 10 10.94 1.15
 12 8 11 53.62 2
 12 8 12 35.41 1.69
 12 8 13 4.49 0.96
 12 8 14 27.52 1.42
 12 8 15 6.97 0.94
 12 9 -14 22.52 1.29
 12 9 -13 13.63 1.16
 12 9 -12 24.58 1.44
 12 9 -11 58.67 2.15
 12 9 -10 71.73 2.35
 12 9 -9 62.17 2.17
 12 9 -8 7.59 1.05
 12 9 -7 36.17 1.66
 12 9 -6 2.87 0.93
 12 9 -5 2.95 0.93
 12 9 -4 43.51 1.78
 12 9 -3 7.21 0.96
 12 9 -2 20.26 1.24
 12 9 -1 2.27 0.83
 12 9 0 9.85 1
 12 9 1 3.65 0.85
 12 9 2 21.37 1.27
 12 9 3 6.9 0.96
 12 9 4 43.24 1.77
 12 9 5 3.18 0.92
 12 9 6 4.09 0.95
 12 9 7 33.25 1.62
 12 9 8 8.47 1.08
 12 9 9 61.91 2.17
 12 9 10 73.15 2.36
 12 9 11 58.87 2.15
 12 9 12 22.73 1.4
 12 9 13 13.55 1.16
 12 9 14 22.8 1.29
 12 10 -14 8.7 0.99
 12 10 -13 7.79 0.99
 12 10 -12 6.08 0.99
 12 10 -11 0.47 0.91
 12 10 -10 9.78 1.15
 12 10 -9 19.21 1.31
 12 10 -8 2.94 0.95
 12 10 -7 33.53 1.62
 12 10 -6 1.06 0.88
 12 10 -5 51.86 1.96
 12 10 -4 84.22 2.57
 12 10 -3 16.93 1.25
 12 10 -2 41.27 1.74
 12 10 -1 0.74 0.84
 12 10 0 14.63 1.17
 12 10 1 1.66 0.86
 12 10 2 42.92 1.76
 12 10 3 17.32 1.24
 12 10 4 84.43 2.56
 12 10 5 49.07 1.91
 12 10 6 1.28 0.88
 12 10 7 33.18 1.61
 12 10 8 3.99 0.97
 12 10 9 18.28 1.29
 12 10 10 9.09 1.13
 12 10 11 0.86 0.89
 12 10 12 7.26 1.01
 12 10 13 6.54 0.97
 12 10 14 8.34 0.98
 12 11 -13 1.52 0.81
 12 11 -12 6.06 0.96
 12 11 -11 9.83 1.1
 12 11 -10 29.93 1.55
 12 11 -9 7.09 1.09
 12 11 -8 6.51 1.03
 12 11 -7 24.91 1.43
 12 11 -6 1.4 0.89
 12 11 -5 32.73 1.59
 12 11 -4 0.3 0.87
 12 11 -3 46.92 1.88
 12 11 -2 40.74 1.76
 12 11 -1 2.75 0.91
 12 11 0 2.86 0.92
 12 11 1 3 0.92
 12 11 2 40.99 1.75
 12 11 3 47.84 1.89
 12 11 4 1.68 0.88
 12 11 5 32.34 1.6
 12 11 6 2.08 0.9
 12 11 7 23.9 1.41
 12 11 8 7.03 1.04
 12 11 9 7.86 1.09
 12 11 10 28.76 1.52
 12 11 11 9.37 1.09
 12 11 12 6.59 0.97
 12 11 13 1.24 0.8
 12 12 -12 1.09 0.82
 12 12 -11 2.62 0.88
 12 12 -10 15.58 1.22
 12 12 -9 31.65 1.58
 12 12 -8 27.32 1.53
 12 12 -7 5.29 0.98
 12 12 -6 9.94 1.1
 12 12 -5 2.47 0.92
 12 12 -4 1.29 0.88
 12 12 -3 27.42 1.49
 12 12 -2 25.88 1.47
 12 12 -1 15.85 1.25
 12 12 0 24.81 1.42
 12 12 1 16.49 1.25
 12 12 2 28.74 1.51
 12 12 3 27.65 1.49
 12 12 4 1.28 0.89
 12 12 5 2.78 0.93
 12 12 6 10.98 1.11
 12 12 7 5.05 0.99
 12 12 8 27.47 1.51
 12 12 9 31.06 1.58
 12 12 10 17.85 1.25
 12 12 11 3.35 0.88
 12 12 12 0.68 0.82
 12 13 -11 0.35 0.78
 12 13 -10 0.71 0.83
 12 13 -9 0.97 0.86
 12 13 -8 0.06 0.86
 12 13 -7 3.8 0.95
 12 13 -6 1.73 0.91
 12 13 -5 8.89 1.07
 12 13 -4 10.03 1.1
 12 13 -3 19.56 1.31
 12 13 -2 1.06 0.89
 12 13 -1 9.31 1.1
 12 13 0 13.27 1.18
 12 13 1 8.43 1.07
 12 13 2 1.29 0.89
 12 13 3 19.07 1.3
 12 13 4 10.39 1.1
 12 13 5 9.55 1.08
 12 13 6 1.23 0.89
 12 13 7 3.41 0.95
 12 13 8 0.63 0.86
 12 13 9 0.92 0.84
 12 13 10 0.2 0.8
 12 13 11 1.14 0.78
 12 14 -10 1.78 0.82
 12 14 -9 3.65 0.88
 12 14 -8 1.27 0.86
 12 14 -7 4.98 0.97
 12 14 -6 0.51 0.85
 12 14 -5 -0.52 0.86
 12 14 -4 5.29 1.01
 12 14 -3 3.49 0.97
 12 14 -2 0.92 0.9
 12 14 -1 17.21 1.31
 12 14 0 3.3 0.92
 12 14 1 16.35 1.29
 12 14 2 -0.37 0.89
 12 14 3 4.07 0.98
 12 14 4 5.29 1
 12 14 5 -0.11 0.85
 12 14 6 0.88 0.84
 12 14 7 5.83 0.97
 12 14 8 1.54 0.86
 12 14 9 4.21 0.89
 12 14 10 1.22 0.81
 12 15 -8 9.41 0.99
 12 15 -7 11.21 1.06
 12 15 -6 5.6 0.96
 12 15 -5 3.73 0.91
 12 15 -4 8.22 1.03
 12 15 -3 5.52 0.99
 12 15 -2 7.12 1.03
 12 15 -1 11.74 1.14
 12 15 0 1.85 0.92
 12 15 1 10.29 1.1
 12 15 2 6.61 1.02
 12 15 3 6.32 0.99
 12 15 4 7.19 1.01
 12 15 5 3.73 0.92
 12 15 6 6.21 0.96
 12 15 7 11.22 1.05
 12 15 8 8.8 0.97
 12 16 -6 -0.07 0.77
 12 16 -5 7.2 0.95
 12 16 -4 3.42 0.88
 12 16 -3 11.32 1.08
 12 16 -2 3.34 0.9
 12 16 -1 7.34 0.99
 12 16 0 1.42 0.85
 12 16 1 6.1 0.96
 12 16 2 2.73 0.88
 12 16 3 10.35 1.06
 12 16 4 2.4 0.86
 12 16 5 6.21 0.93
 12 16 6 0.75 0.79
 12 17 -3 3.82 0.9
 12 17 -2 7.82 0.94
 12 17 -1 0.3 0.77
 12 17 0 3.41 0.84
 12 17 1 -0.05 0.77
 12 17 2 7.46 0.93
 12 17 3 4.89 0.91
 13 0 1 2.12 0.73
 13 0 2 85.87 2.35
 13 0 3 155.3 3.56
 13 0 4 48.22 1.69
 13 0 5 1.59 0.74
 13 0 6 0.73 0.74
 13 0 7 4 0.88
 13 0 8 5.65 0.98
 13 0 9 -0.28 0.82
 13 0 10 44.39 1.82
 13 0 11 1.69 0.89
 13 0 12 35.36 1.64
 13 0 13 19.36 1.34
 13 0 14 1.38 0.92
 13 0 15 15.75 1.19
 13 0 16 2.06 0.81
 13 1 -16 3.85 0.86
 13 1 -15 23.74 1.36
 13 1 -14 2.89 0.93
 13 1 -13 12.29 1.19
 13 1 -12 8.25 1.06
 13 1 -11 5.45 0.98
 13 1 -10 0.14 0.85
 13 1 -9 55.28 2.02
 13 1 -8 40.97 1.72
 13 1 -7 74.23 2.3
 13 1 -6 25.52 1.29
 13 1 -5 29.54 1.35
 13 1 -4 22.56 1.2
 13 1 -3 17.37 1.08
 13 1 -2 9.16 0.9
 13 1 -1 40.73 1.52
 13 1 0 51.39 1.72
 13 1 1 41.21 1.53
 13 1 2 9.22 0.9
 13 1 3 17.01 1.07
 13 1 4 23.7 1.22
 13 1 5 30.57 1.38
 13 1 6 25.37 1.29
 13 1 7 74.26 2.3
 13 1 8 40.76 1.71
 13 1 9 56.93 2.05
 13 1 10 0 0.84
 13 1 11 5.02 0.97
 13 1 12 7.63 1.04
 13 1 13 12.38 1.18
 13 1 14 2.07 0.93
 13 1 15 22.16 1.33
 13 1 16 3.57 0.86
 13 2 -16 3.54 0.84
 13 2 -15 1.86 0.88
 13 2 -14 5.07 0.98
 13 2 -13 33.93 1.66
 13 2 -12 7 1.03
 13 2 -11 5.59 0.97
 13 2 -10 51.06 1.95
 13 2 -9 3.24 0.93
 13 2 -8 10.16 1.07
 13 2 -7 61.23 2.06
 13 2 -6 81.06 2.34
 13 2 -5 31.05 1.39
 13 2 -4 39.21 1.53
 13 2 -3 78.52 2.24
 13 2 -2 43.26 1.59
 13 2 -1 75.39 2.17
 13 2 0 37.37 1.47
 13 2 1 76.98 2.2
 13 2 2 42.53 1.58
 13 2 3 79.7 2.26
 13 2 4 40.02 1.55
 13 2 5 30.57 1.38
 13 2 6 80.82 2.33
 13 2 7 60.01 2.05
 13 2 8 10.19 1.07
 13 2 9 2.43 0.91
 13 2 10 53.8 2
 13 2 11 5.78 0.98
 13 2 12 6.99 1.02
 13 2 13 35.88 1.68
 13 2 14 4.7 0.97
 13 2 15 3.52 0.91
 13 2 16 2.81 0.83
 13 3 -16 4.48 0.86
 13 3 -15 10.08 1.04
 13 3 -14 5.2 0.98
 13 3 -13 8.09 1.07
 13 3 -12 18.59 1.29
 13 3 -11 14.29 1.19
 13 3 -10 7.45 1.03
 13 3 -9 56.9 2.05
 13 3 -8 40.77 1.73
 13 3 -7 29.42 1.46
 13 3 -6 24.37 1.28
 13 3 -5 57.19 1.9
 13 3 -4 8.12 0.9
 13 3 -3 85.17 2.37
 13 3 -2 155.77 3.59
 13 3 -1 157.03 3.6
 13 3 0 38.96 1.51
 13 3 1 157.95 3.61
 13 3 2 154.16 3.56
 13 3 3 86.12 2.38
 13 3 4 8.99 0.91
 13 3 5 56.1 1.87
 13 3 6 24.26 1.28
 13 3 7 29.32 1.45
 13 3 8 42.02 1.75
 13 3 9 56.98 2.06
 13 3 10 7.62 1.04
 13 3 11 14.6 1.21
 13 3 12 19.56 1.31
 13 3 13 7.22 1.07
 13 3 14 5.61 0.99
 13 3 15 10.73 1.06
 13 3 16 4.16 0.85
 13 4 -16 1.01 0.81
 13 4 -15 1.9 0.83
 13 4 -14 8.78 1.04
 13 4 -13 2.39 0.91
 13 4 -12 5.68 0.98
 13 4 -11 19.4 1.3
 13 4 -10 4.08 0.96
 13 4 -9 25.84 1.44
 13 4 -8 42.73 1.77
 13 4 -7 2.31 0.87
 13 4 -6 65.53 2.14
 13 4 -5 5.46 0.88
 13 4 -4 144.99 3.45
 13 4 -3 51.31 1.77
 13 4 -2 71.54 2.14
 13 4 -1 5.09 0.85
 13 4 0 256.79 5.31
 13 4 1 5.87 0.87
 13 4 2 72.93 2.15
 13 4 3 52.08 1.79
 13 4 4 145.54 3.46
 13 4 5 6.44 0.9
 13 4 6 65.53 2.14
 13 4 7 1.57 0.86
 13 4 8 45.35 1.83
 13 4 9 23.83 1.4
 13 4 10 5.09 0.99
 13 4 11 18.59 1.29
 13 4 12 5.39 0.97
 13 4 13 2.48 0.91
 13 4 14 8.61 1.03
 13 4 15 1.43 0.84
 13 4 16 0.93 0.8
 13 5 -15 3.92 0.88
 13 5 -14 27.42 1.43
 13 5 -13 1.26 0.88
 13 5 -12 3.62 0.98
 13 5 -11 4.75 0.96
 13 5 -10 2.63 0.93
 13 5 -9 58.73 2.1
 13 5 -8 32.63 1.58
 13 5 -7 20.87 1.32
 13 5 -6 37.62 1.63
 13 5 -5 81.76 2.44
 13 5 -4 37.69 1.54
 13 5 -3 32.06 1.43
 13 5 -2 5.14 0.85
 13 5 -1 64.05 2.01
 13 5 0 0.63 0.75
 13 5 1 62.73 1.99
 13 5 2 5.19 0.85
 13 5 3 33.01 1.44
 13 5 4 37.65 1.54
 13 5 5 80.75 2.42
 13 5 6 36.94 1.61
 13 5 7 21.64 1.34
 13 5 8 32.44 1.58
 13 5 9 57.24 2.07
 13 5 10 3.88 0.95
 13 5 11 4.76 0.98
 13 5 12 4.06 0.98
 13 5 13 -0.23 0.85
 13 5 14 28.62 1.45
 13 5 15 3.58 0.88
 13 6 -15 9.99 1
 13 6 -14 31.21 1.5
 13 6 -13 4.98 0.98
 13 6 -12 1.93 0.93
 13 6 -11 20.04 1.3
 13 6 -10 3.24 0.94
 13 6 -9 19.73 1.33
 13 6 -8 6.27 1.01
 13 6 -7 20.29 1.31
 13 6 -6 0.66 0.84
 13 6 -5 1.77 0.86
 13 6 -4 76.61 2.35
 13 6 -3 0.11 0.75
 13 6 -2 18.98 1.16
 13 6 -1 29.23 1.38
 13 6 0 3.77 0.82
 13 6 1 28.87 1.36
 13 6 2 19.59 1.17
 13 6 3 0.21 0.76
 13 6 4 77.14 2.36
 13 6 5 2 0.84
 13 6 6 1.2 0.85
 13 6 7 19.53 1.31
 13 6 8 6.74 1
 13 6 9 18.8 1.3
 13 6 10 3.34 0.94
 13 6 11 20.25 1.32
 13 6 12 2.94 0.93
 13 6 13 6.79 1.01
 13 6 14 29.75 1.47
 13 6 15 9.99 1.01
 13 7 -15 5.07 0.91
 13 7 -14 9.52 1.02
 13 7 -13 7.68 1.02
 13 7 -12 0.93 0.89
 13 7 -11 6.34 1.06
 13 7 -10 10.19 1.11
 13 7 -9 7.6 1.06
 13 7 -8 11.01 1.12
 13 7 -7 -0.84 0.82
 13 7 -6 9.85 1.1
 13 7 -5 5.81 0.98
 13 7 -4 19.28 1.28
 13 7 -3 4.03 0.88
 13 7 -2 6.35 0.94
 13 7 -1 26.64 1.38
 13 7 0 9.84 1.02
 13 7 1 27.53 1.39
 13 7 2 6.65 0.94
 13 7 3 4.54 0.89
 13 7 4 18.36 1.26
 13 7 5 5.21 0.96
 13 7 6 9.36 1.08
 13 7 7 0.36 0.84
 13 7 8 9.84 1.11
 13 7 9 7.63 1.04
 13 7 10 9.46 1.09
 13 7 11 6.29 1.04
 13 7 12 0.46 0.88
 13 7 13 7.61 1.03
 13 7 14 9.36 1.03
 13 7 15 5.36 0.92
 13 8 -14 4.35 0.88
 13 8 -13 10.9 1.06
 13 8 -12 2.17 0.9
 13 8 -11 2.56 0.93
 13 8 -10 13.15 1.14
 13 8 -9 10.25 1.11
 13 8 -8 3.35 0.96
 13 8 -7 34.6 1.64
 13 8 -6 1.09 0.88
 13 8 -5 6.02 1
 13 8 -4 5.31 0.98
 13 8 -3 13.01 1.13
 13 8 -2 1.46 0.85
 13 8 -1 1.26 0.83
 13 8 0 3.47 0.89
 13 8 1 1.34 0.84
 13 8 2 1.21 0.85
 13 8 3 12.67 1.13
 13 8 4 5.34 0.97
 13 8 5 5.96 0.99
 13 8 6 -0.19 0.86
 13 8 7 34.11 1.63
 13 8 8 3.8 0.95
 13 8 9 10.91 1.12
 13 8 10 12.75 1.15
 13 8 11 3.73 0.96
 13 8 12 1.74 0.89
 13 8 13 10.34 1.07
 13 8 14 5.12 0.89
 13 9 -13 18.94 1.21
 13 9 -12 7.4 1.02
 13 9 -11 3.32 0.95
 13 9 -10 5.27 1.02
 13 9 -9 1.63 0.9
 13 9 -8 11.64 1.15
 13 9 -7 10.49 1.13
 13 9 -6 31.34 1.57
 13 9 -5 2.22 0.93
 13 9 -4 2.6 0.91
 13 9 -3 2.75 0.91
 13 9 -2 9.8 1.09
 13 9 -1 5.43 0.97
 13 9 0 13.57 1.15
 13 9 1 6.14 0.97
 13 9 2 11.17 1.11
 13 9 3 2.45 0.9
 13 9 4 1.38 0.89
 13 9 5 3.22 0.93
 13 9 6 30.39 1.56
 13 9 7 9.75 1.1
 13 9 8 12.43 1.15
 13 9 9 1.64 0.89
 13 9 10 5.13 0.99
 13 9 11 3.71 0.93
 13 9 12 7.57 1.01
 13 9 13 16.14 1.15
 13 10 -13 11.93 1.07
 13 10 -12 5.75 0.94
 13 10 -11 3.4 0.92
 13 10 -10 1.61 0.9
 13 10 -9 9.38 1.12
 13 10 -8 2.08 0.91
 13 10 -7 7.95 1.06
 13 10 -6 3.09 0.94
 13 10 -5 6.39 1.03
 13 10 -4 17.7 1.29
 13 10 -3 19.67 1.33
 13 10 -2 23.35 1.39
 13 10 -1 5.14 0.98
 13 10 0 12.45 1.13
 13 10 1 5.01 0.96
 13 10 2 23.66 1.4
 13 10 3 20.6 1.35
 13 10 4 18.7 1.29
 13 10 5 6.52 1.03
 13 10 6 3.67 0.94
 13 10 7 8.16 1.06
 13 10 8 1.63 0.89
 13 10 9 7.87 1.08
 13 10 10 0.41 0.88
 13 10 11 3.24 0.92
 13 10 12 6.14 0.93
 13 10 13 12.04 1.08
 13 11 -12 8.34 0.97
 13 11 -11 2.36 0.86
 13 11 -10 12.79 1.13
 13 11 -9 8.77 1.08
 13 11 -8 25.68 1.48
 13 11 -7 16.68 1.3
 13 11 -6 5.09 0.99
 13 11 -5 28.4 1.49
 13 11 -4 0.88 0.88
 13 11 -3 18.08 1.28
 13 11 -2 1.02 0.89
 13 11 -1 0.64 0.86
 13 11 0 5.19 0.98
 13 11 1 -0.25 0.84
 13 11 2 1.34 0.9
 13 11 3 17.4 1.27
 13 11 4 1.81 0.9
 13 11 5 26.74 1.47
 13 11 6 5.24 0.98
 13 11 7 16.41 1.3
 13 11 8 24.95 1.46
 13 11 9 9.6 1.1
 13 11 10 12.23 1.12
 13 11 11 1.39 0.84
 13 11 12 8.28 0.96
 13 12 -11 17.43 1.15
 13 12 -10 -0.07 0.83
 13 12 -9 2.17 0.89
 13 12 -8 13.15 1.16
 13 12 -7 16.4 1.26
 13 12 -6 11.38 1.17
 13 12 -5 1 0.92
 13 12 -4 12.58 1.14
 13 12 -3 8.84 1.07
 13 12 -2 22.93 1.39
 13 12 -1 37.7 1.69
 13 12 0 29.09 1.52
 13 12 1 38.99 1.71
 13 12 2 24.12 1.42
 13 12 3 7.5 1.05
 13 12 4 11.25 1.12
 13 12 5 1.24 0.91
 13 12 6 12.58 1.18
 13 12 7 16.53 1.27
 13 12 8 12.35 1.13
 13 12 9 2.66 0.87
 13 12 10 0.33 0.8
 13 12 11 17.53 1.13
 13 13 -10 5.76 0.94
 13 13 -9 1.21 0.8
 13 13 -8 9.91 1.07
 13 13 -7 13.84 1.17
 13 13 -6 26.96 1.48
 13 13 -5 2.73 0.95
 13 13 -4 18.41 1.32
 13 13 -3 7.53 1.1
 13 13 -2 46.71 1.91
 13 13 -1 17.1 1.3
 13 13 0 -0.27 0.89
 13 13 1 16.53 1.29
 13 13 2 45.92 1.9
 13 13 3 8.19 1.09
 13 13 4 18.5 1.31
 13 13 5 3.37 0.95
 13 13 6 27.07 1.47
 13 13 7 13.22 1.14
 13 13 8 9.85 1.04
 13 13 9 0.16 0.78
 13 13 10 5.06 0.92
 13 14 -8 2.74 0.85
 13 14 -7 11.8 1.07
 13 14 -6 0.77 0.84
 13 14 -5 2.74 0.88
 13 14 -4 4.57 0.96
 13 14 -3 9.52 1.08
 13 14 -2 4.34 0.98
 13 14 -1 66.67 2.25
 13 14 0 -0.29 0.89
 13 14 1 64.82 2.22
 13 14 2 3.17 0.95
 13 14 3 9.51 1.09
 13 14 4 4.64 0.95
 13 14 5 2.4 0.9
 13 14 6 0.13 0.83
 13 14 7 11.29 1.05
 13 14 8 2.46 0.82
 13 15 -7 0.45 0.77
 13 15 -6 18 1.17
 13 15 -5 15.52 1.15
 13 15 -4 15.81 1.18
 13 15 -3 1.21 0.84
 13 15 -2 3.99 0.93
 13 15 -1 1.57 0.87
 13 15 0 2.99 0.9
 13 15 1 1.75 0.88
 13 15 2 5.05 0.94
 13 15 3 0.22 0.82
 13 15 4 16.21 1.19
 13 15 5 14.53 1.12
 13 15 6 17.67 1.17
 13 15 7 -0.24 0.78
 13 16 -4 3.42 0.87
 13 16 -3 8.02 0.95
 13 16 -2 -0.55 0.76
 13 16 -1 6.13 1.14
 13 16 0 3.09 0.86
 13 16 1 5.99 0.92
 13 16 2 -0.07 0.77
 13 16 3 8.19 0.94
 13 16 4 3.5 0.87
 14 0 0 165.52 3.81
 14 0 1 2.63 0.8
 14 0 2 15.2 1.08
 14 0 3 63.06 2.03
 14 0 4 26.59 1.34
 14 0 5 85.11 2.52
 14 0 6 19.47 1.27
 14 0 7 46.08 1.84
 14 0 8 123.46 3.28
 14 0 9 14.07 1.19
 14 0 10 6.92 1.02
 14 0 11 0.37 0.83
 14 0 12 6.84 1.04
 14 0 13 0.26 0.86
 14 0 14 30.65 1.5
 14 0 15 5.01 0.91
 14 1 -15 4.34 0.88
 14 1 -14 38.86 1.65
 14 1 -13 44.82 1.83
 14 1 -12 27.48 1.51
 14 1 -11 12.4 1.11
 14 1 -10 14.26 1.19
 14 1 -9 58.95 2.11
 14 1 -8 41.71 1.77
 14 1 -7 24.39 1.4
 14 1 -6 31.07 1.52
 14 1 -5 65.7 2.16
 14 1 -4 80.33 2.38
 14 1 -3 3.48 0.84
 14 1 -2 116.03 2.96
 14 1 -1 13.12 1.05
 14 1 0 7.36 0.92
 14 1 1 12.44 1.02
 14 1 2 116.52 2.97
 14 1 3 3.1 0.82
 14 1 4 78.71 2.36
 14 1 5 63.7 2.12
 14 1 6 30.66 1.51
 14 1 7 25.55 1.42
 14 1 8 41.15 1.75
 14 1 9 57.68 2.08
 14 1 10 12.34 1.14
 14 1 11 12.33 1.13
 14 1 12 27.13 1.49
 14 1 13 46.2 1.84
 14 1 14 41.45 1.7
 14 1 15 5.06 0.91
 14 2 -15 32.49 1.45
 14 2 -14 1.71 0.88
 14 2 -13 6.67 0.99
 14 2 -12 45.5 1.87
 14 2 -11 29.03 1.48
 14 2 -10 7.75 1.03
 14 2 -9 49.32 1.91
 14 2 -8 2.95 0.92
 14 2 -7 80.05 2.49
 14 2 -6 29.3 1.49
 14 2 -5 17.85 1.21
 14 2 -4 41.55 1.68
 14 2 -3 10.72 0.99
 14 2 -2 47.72 1.73
 14 2 -1 41.1 1.61
 14 2 0 0.5 0.74
 14 2 1 40.25 1.59
 14 2 2 47.27 1.72
 14 2 3 9.53 0.97
 14 2 4 40.82 1.68
 14 2 5 18.14 1.23
 14 2 6 29.77 1.49
 14 2 7 80.46 2.49
 14 2 8 3.31 0.92
 14 2 9 48.37 1.9
 14 2 10 8.13 1.02
 14 2 11 26.9 1.44
 14 2 12 45.84 1.88
 14 2 13 6.47 1
 14 2 14 2.62 0.9
 14 2 15 33.17 1.46
 14 3 -15 2.02 0.83
 14 3 -14 17.05 1.19
 14 3 -13 2.87 0.91
 14 3 -12 26.99 1.48
 14 3 -11 2.71 0.91
 14 3 -10 29.89 1.52
 14 3 -9 4.49 0.96
 14 3 -8 4.26 0.95
 14 3 -7 37.46 1.67
 14 3 -6 14.79 1.16
 14 3 -5 4.94 0.94
 14 3 -4 15.99 1.18
 14 3 -3 16.37 1.17
 14 3 -2 6.4 0.91
 14 3 -1 83.82 2.39
 14 3 0 9.48 0.98
 14 3 1 82.51 2.38
 14 3 2 6.91 0.91
 14 3 3 14.3 1.14
 14 3 4 16.39 1.18
 14 3 5 5.94 0.96
 14 3 6 14.02 1.16
 14 3 7 36.87 1.66
 14 3 8 3.77 0.93
 14 3 9 4.88 0.96
 14 3 10 29.61 1.51
 14 3 11 3.04 0.93
 14 3 12 25.93 1.46
 14 3 13 2.62 0.89
 14 3 14 18 1.21
 14 3 15 1.69 0.81
 14 4 -15 1.53 0.84
 14 4 -14 3.1 0.88
 14 4 -13 1.3 0.85
 14 4 -12 6.95 1.03
 14 4 -11 5.84 0.99
 14 4 -10 2.97 0.92
 14 4 -9 46.26 1.86
 14 4 -8 6.84 1
 14 4 -7 16.22 1.22
 14 4 -6 72.99 2.35
 14 4 -5 35.64 1.62
 14 4 -4 65.61 2.18
 14 4 -3 8.53 1.01
 14 4 -2 18 1.21
 14 4 -1 28.23 1.4
 14 4 0 2.11 0.81
 14 4 1 28.74 1.41
 14 4 2 17.07 1.19
 14 4 3 10.05 1.03
 14 4 4 64.53 2.17
 14 4 5 36.29 1.63
 14 4 6 71.67 2.33
 14 4 7 15.87 1.22
 14 4 8 7.37 1.01
 14 4 9 45 1.83
 14 4 10 2.16 0.9
 14 4 11 4.89 0.99
 14 4 12 6.15 1.01
 14 4 13 1.46 0.85
 14 4 14 1.64 0.84
 14 4 15 2.08 0.86
 14 5 -14 0.75 0.81
 14 5 -13 3.14 0.9
 14 5 -12 3.54 0.94
 14 5 -11 46.58 1.89
 14 5 -10 40.47 1.73
 14 5 -9 14.48 1.19
 14 5 -8 0.31 0.84
 14 5 -7 8.08 1.03
 14 5 -6 1.63 0.87
 14 5 -5 6.85 0.99
 14 5 -4 2.89 0.89
 14 5 -3 3.32 0.9
 14 5 -2 22.2 1.31
 14 5 -1 89.87 2.6
 14 5 0 42.43 1.72
 14 5 1 89.82 2.6
 14 5 2 21.66 1.3
 14 5 3 4.17 0.92
 14 5 4 2.43 0.87
 14 5 5 7.3 1.01
 14 5 6 1.27 0.86
 14 5 7 8.15 1.04
 14 5 8 0.21 0.85
 14 5 9 13.51 1.18
 14 5 10 40.17 1.72
 14 5 11 42.45 1.81
 14 5 12 2.95 0.92
 14 5 13 2.52 0.89
 14 5 14 1.22 0.81
 14 6 -14 -0.05 0.77
 14 6 -13 3.61 0.89
 14 6 -12 0.21 0.83
 14 6 -11 4.01 0.96
 14 6 -10 6.65 1
 14 6 -9 6.05 1.01
 14 6 -8 9.35 1.09
 14 6 -7 13.74 1.17
 14 6 -6 29.3 1.51
 14 6 -5 20.41 1.32
 14 6 -4 12.64 1.14
 14 6 -3 24.47 1.4
 14 6 -2 12.23 1.11
 14 6 -1 1.75 0.88
 14 6 0 35.07 1.61
 14 6 1 1.36 0.86
 14 6 2 12.42 1.12
 14 6 3 23.41 1.38
 14 6 4 13.84 1.16
 14 6 5 19.93 1.31
 14 6 6 29.01 1.5
 14 6 7 13.74 1.17
 14 6 8 10.12 1.1
 14 6 9 6.01 0.99
 14 6 10 7.5 1.01
 14 6 11 4.09 0.95
 14 6 12 0.61 0.84
 14 6 13 2.12 0.86
 14 6 14 0.27 0.77
 14 7 -13 1.85 0.84
 14 7 -12 3.35 0.88
 14 7 -11 33.35 1.59
 14 7 -10 8.16 1.08
 14 7 -9 12.67 1.15
 14 7 -8 11.32 1.12
 14 7 -7 15.44 1.23
 14 7 -6 23.39 1.38
 14 7 -5 3.51 0.93
 14 7 -4 8.8 1.06
 14 7 -3 5.41 0.97
 14 7 -2 14.68 1.18
 14 7 -1 37.52 1.66
 14 7 0 8.37 1.05
 14 7 1 37.17 1.66
 14 7 2 14.65 1.18
 14 7 3 4.85 0.96
 14 7 4 9.29 1.07
 14 7 5 3.3 0.92
 14 7 6 22.41 1.37
 14 7 7 16.45 1.24
 14 7 8 10.68 1.11
 14 7 9 13.17 1.16
 14 7 10 9 1.09
 14 7 11 33.08 1.59
 14 7 12 2.59 0.87
 14 7 13 1.28 0.82
 14 8 -13 0.02 0.77
 14 8 -12 6.02 0.97
 14 8 -11 6.4 0.98
 14 8 -10 1.01 0.87
 14 8 -9 15.54 1.26
 14 8 -8 3.85 0.94
 14 8 -7 3.42 0.95
 14 8 -6 23.97 1.42
 14 8 -5 28.28 1.5
 14 8 -4 4.79 0.97
 14 8 -3 4.5 0.97
 14 8 -2 2.4 0.92
 14 8 -1 4.03 0.94
 14 8 0 11.33 1.12
 14 8 1 3.7 0.96
 14 8 2 2.31 0.92
 14 8 3 4.5 0.96
 14 8 4 5.44 0.98
 14 8 5 28.34 1.49
 14 8 6 25.8 1.44
 14 8 7 3.18 0.94
 14 8 8 3.85 0.93
 14 8 9 16.02 1.25
 14 8 10 2.46 0.89
 14 8 11 5.34 0.95
 14 8 12 6.85 0.98
 14 8 13 0.48 0.77
 14 9 -12 10.09 1.01
 14 9 -11 0.62 0.85
 14 9 -10 0.47 0.85
 14 9 -9 5.75 1.01
 14 9 -8 27.51 1.52
 14 9 -7 0.72 0.86
 14 9 -6 0.84 0.89
 14 9 -5 1.45 0.89
 14 9 -4 3.23 0.92
 14 9 -3 1.94 0.9
 14 9 -2 0.44 0.85
 14 9 -1 9.46 1.06
 14 9 0 0.53 0.87
 14 9 1 7.4 1.03
 14 9 2 -0.85 0.84
 14 9 3 2.02 0.91
 14 9 4 2.55 0.91
 14 9 5 0.91 0.87
 14 9 6 0.55 0.86
 14 9 7 0.14 0.84
 14 9 8 26.89 1.5
 14 9 9 9.01 1.07
 14 9 10 -0.31 0.83
 14 9 11 0.39 0.83
 14 9 12 9.96 1.01
 14 10 -11 5.14 0.92
 14 10 -10 5.18 0.95
 14 10 -9 7.01 1.02
 14 10 -8 2.04 0.94
 14 10 -7 14.92 1.22
 14 10 -6 3.39 0.93
 14 10 -5 12.09 1.15
 14 10 -4 2.63 0.94
 14 10 -3 20.46 1.32
 14 10 -2 11.36 1.14
 14 10 -1 1.64 0.9
 14 10 0 0.62 0.86
 14 10 1 3.27 0.93
 14 10 2 12.17 1.15
 14 10 3 20.29 1.33
 14 10 4 4.22 0.94
 14 10 5 13.07 1.16
 14 10 6 3.18 0.91
 14 10 7 14.54 1.21
 14 10 8 3.19 0.92
 14 10 9 6.81 0.99
 14 10 10 4.07 0.92
 14 10 11 3.55 0.89
 14 11 -11 1.6 0.85
 14 11 -10 5.04 0.92
 14 11 -9 2.33 0.88
 14 11 -8 9 1.06
 14 11 -7 3.35 0.94
 14 11 -6 1.26 0.91
 14 11 -5 5.57 1.01
 14 11 -4 9.34 1.11
 14 11 -3 3.04 0.91
 14 11 -2 7.9 1.05
 14 11 -1 14.4 1.2
 14 11 0 9.05 1.07
 14 11 1 14.49 1.21
 14 11 2 7.33 1.03
 14 11 3 3.84 0.94
 14 11 4 10.05 1.14
 14 11 5 5.32 0.98
 14 11 6 1.04 0.89
 14 11 7 3.2 0.93
 14 11 8 8.15 1.04
 14 11 9 2.81 0.87
 14 11 10 5.56 0.91
 14 11 11 1.41 0.83
 14 12 -9 8.77 0.99
 14 12 -8 1.87 0.88
 14 12 -7 2.87 0.91
 14 12 -6 -0.33 0.84
 14 12 -5 1.54 0.91
 14 12 -4 7.05 1.04
 14 12 -3 4.41 0.99
 14 12 -2 18.69 1.32
 14 12 -1 0.39 0.88
 14 12 0 10.47 1.16
 14 12 1 0.36 0.89
 14 12 2 17.53 1.3
 14 12 3 4 0.98
 14 12 4 5.93 1.02
 14 12 5 2.52 0.92
 14 12 6 1.71 0.86
 14 12 7 2.51 0.87
 14 12 8 2.66 0.85
 14 12 9 9.05 0.98
 14 13 -8 4.5 0.87
 14 13 -7 6.93 0.95
 14 13 -6 5.15 0.96
 14 13 -5 20.45 1.31
 14 13 -4 27.28 1.44
 14 13 -3 5.12 0.97
 14 13 -2 3.81 0.94
 14 13 -1 2.79 0.95
 14 13 0 4.19 0.95
 14 13 1 3.35 0.94
 14 13 2 3.87 0.96
 14 13 3 4.98 0.95
 14 13 4 26.32 1.42
 14 13 5 21.55 1.33
 14 13 6 6.3 0.96
 14 13 7 6.27 0.94
 14 13 8 4.41 0.87
 14 14 -6 10.6 1.04
 14 14 -5 -0.2 0.81
 14 14 -4 3.31 0.9
 14 14 -3 3.97 0.9
 14 14 -2 3.65 0.92
 14 14 -1 24.06 1.38
 14 14 0 18.65 1.26
 14 14 1 25.97 1.4
 14 14 2 4.05 0.93
 14 14 3 2.8 0.87
 14 14 4 3.14 0.88
 14 14 5 0.18 0.81
 14 14 6 7.43 0.94
 14 15 -4 8.32 0.99
 14 15 -3 2.68 0.83
 14 15 -2 1.1 0.81
 14 15 -1 0.7 0.81
 14 15 0 1.64 0.82
 14 15 1 1.1 0.8
 14 15 2 1.57 0.81
 14 15 3 3.1 0.84
 14 15 4 7.97 0.97
 15 0 1 2.12 0.88
 15 0 2 0.55 0.83
 15 0 3 7.59 1.01
 15 0 4 14.98 1.19
 15 0 5 0.72 0.84
 15 0 6 58.29 2.08
 15 0 7 6.5 1
 15 0 8 3.17 0.91
 15 0 9 5.58 0.96
 15 0 10 0.62 0.84
 15 0 11 0.07 0.84
 15 0 12 22.99 1.36
 15 0 13 0.04 0.81
 15 0 14 2.84 0.83
 15 1 -14 4.68 0.88
 15 1 -13 7.42 0.99
 15 1 -12 5.69 0.96
 15 1 -11 20.83 1.35
 15 1 -10 3.98 0.92
 15 1 -9 7.52 1
 15 1 -8 20.13 1.31
 15 1 -7 1.05 0.84
 15 1 -6 8.92 1.05
 15 1 -5 0.98 0.86
 15 1 -4 3.16 0.91
 15 1 -3 15.39 1.17
 15 1 -2 56.31 2.02
 15 1 -1 6.94 1
 15 1 0 2.13 0.86
 15 1 1 8.72 1.03
 15 1 2 59.88 2.08
 15 1 3 16.56 1.22
 15 1 4 3.44 0.92
 15 1 5 1.18 0.87
 15 1 6 8.81 1.05
 15 1 7 -0.03 0.83
 15 1 8 20.42 1.31
 15 1 9 7.36 1
 15 1 10 3.31 0.91
 15 1 11 21.15 1.35
 15 1 12 5.89 0.97
 15 1 13 7.85 1
 15 1 14 5.13 0.88
 15 2 -14 12.51 1.04
 15 2 -13 3.51 0.91
 15 2 -12 5.52 0.96
 15 2 -11 5.69 0.99
 15 2 -10 21.72 1.39
 15 2 -9 1.5 0.87
 15 2 -8 15.46 1.19
 15 2 -7 11.11 1.11
 15 2 -6 11.55 1.11
 15 2 -5 1.71 0.86
 15 2 -4 29.06 1.49
 15 2 -3 26.65 1.45
 15 2 -2 9.14 1.05
 15 2 -1 2.34 0.87
 15 2 0 7.55 1
 15 2 1 1.24 0.85
 15 2 2 10.16 1.08
 15 2 3 25.57 1.43
 15 2 4 28.68 1.48
 15 2 5 -0.37 0.82
 15 2 6 10.62 1.09
 15 2 7 9.89 1.08
 15 2 8 14.67 1.19
 15 2 9 1.81 0.88
 15 2 10 24.08 1.43
 15 2 11 5.37 0.98
 15 2 12 4.02 0.93
 15 2 13 4.84 0.92
 15 2 14 11.67 1.03
 15 3 -14 4.27 0.9
 15 3 -13 1.5 0.83
 15 3 -12 3.29 0.9
 15 3 -11 10.61 1.11
 15 3 -10 13.24 1.2
 15 3 -9 0.73 0.85
 15 3 -8 0.86 0.85
 15 3 -7 6.22 0.99
 15 3 -6 3.28 0.91
 15 3 -5 33.67 1.59
 15 3 -4 20.19 1.31
 15 3 -3 24.39 1.38
 15 3 -2 7.25 1.01
 15 3 -1 7.17 1.02
 15 3 0 6.49 0.99
 15 3 1 6.84 0.99
 15 3 2 8.02 1.03
 15 3 3 24.16 1.38
 15 3 4 20.25 1.31
 15 3 5 32.37 1.57
 15 3 6 2.29 0.91
 15 3 7 4.81 0.96
 15 3 8 -0.05 0.84
 15 3 9 0.05 0.84
 15 3 10 14.25 1.21
 15 3 11 8.86 1.07
 15 3 12 3.72 0.91
 15 3 13 1.51 0.83
 15 3 14 3.58 0.89
 15 4 -13 -0.01 0.8
 15 4 -12 4.92 0.94
 15 4 -11 17.67 1.25
 15 4 -10 1.23 0.89
 15 4 -9 9.65 1.06
 15 4 -8 16.2 1.23
 15 4 -7 32.54 1.58
 15 4 -6 2.14 0.89
 15 4 -5 5.23 0.99
 15 4 -4 16.13 1.23
 15 4 -3 13.04 1.16
 15 4 -2 14.19 1.19
 15 4 -1 35.95 1.64
 15 4 0 17.5 1.24
 15 4 1 35.73 1.64
 15 4 2 15.02 1.19
 15 4 3 13.37 1.15
 15 4 4 15.89 1.23
 15 4 5 6.59 1.01
 15 4 6 3.02 0.92
 15 4 7 33.8 1.6
 15 4 8 17.1 1.24
 15 4 9 8.87 1.05
 15 4 10 1.67 0.91
 15 4 11 17.47 1.26
 15 4 12 4.78 0.94
 15 4 13 0.01 0.8
 15 5 -13 11.13 1.03
 15 5 -12 12.07 1.09
 15 5 -11 6.97 1.01
 15 5 -10 13.64 1.18
 15 5 -9 32.11 1.62
 15 5 -8 9.29 1.08
 15 5 -7 2.87 0.91
 15 5 -6 6.45 1.01
 15 5 -5 4.38 0.97
 15 5 -4 28.56 1.51
 15 5 -3 28.17 1.49
 15 5 -2 16.91 1.26
 15 5 -1 24.23 1.41
 15 5 0 1.74 0.9
 15 5 1 22.24 1.37
 15 5 2 16.35 1.24
 15 5 3 28.72 1.5
 15 5 4 29.06 1.51
 15 5 5 4.47 0.95
 15 5 6 7.07 1.01
 15 5 7 3.05 0.92
 15 5 8 9.66 1.08
 15 5 9 35.33 1.67
 15 5 10 15.27 1.21
 15 5 11 6.19 0.98
 15 5 12 11.7 1.11
 15 5 13 11.33 1.04
 15 6 -13 2.83 0.87
 15 6 -12 2.06 0.86
 15 6 -11 13.24 1.12
 15 6 -10 2.71 0.91
 15 6 -9 18.49 1.31
 15 6 -8 5.69 0.97
 15 6 -7 18.13 1.27
 15 6 -6 0.36 0.84
 15 6 -5 6.31 0.99
 15 6 -4 38.21 1.7
 15 6 -3 62.75 2.18
 15 6 -2 2.38 0.94
 15 6 -1 85.78 2.6
 15 6 0 19.16 1.31
 15 6 1 88.15 2.64
 15 6 2 3.62 0.96
 15 6 3 60.09 2.13
 15 6 4 34.09 1.63
 15 6 5 5.2 0.99
 15 6 6 0.82 0.84
 15 6 7 16.98 1.26
 15 6 8 4.78 0.98
 15 6 9 19.51 1.33
 15 6 10 3.01 0.94
 15 6 11 12.62 1.11
 15 6 12 1.26 0.85
 15 6 13 2.29 0.86
 15 7 -12 0.42 0.78
 15 7 -11 4.69 0.94
 15 7 -10 11.36 1.1
 15 7 -9 2.47 0.93
 15 7 -8 16.43 1.27
 15 7 -7 11.71 1.13
 15 7 -6 66.78 2.24
 15 7 -5 9.39 1.09
 15 7 -4 66.52 2.25
 15 7 -3 12.16 1.18
 15 7 -2 74.94 2.4
 15 7 -1 6.36 1.01
 15 7 0 0.73 0.88
 15 7 1 4.87 0.99
 15 7 2 76.13 2.44
 15 7 3 12.42 1.17
 15 7 4 68.51 2.29
 15 7 5 9.73 1.09
 15 7 6 69.01 2.28
 15 7 7 12.66 1.14
 15 7 8 16.47 1.25
 15 7 9 4.18 0.93
 15 7 10 10.92 1.08
 15 7 11 4.71 0.94
 15 7 12 0.16 0.79
 15 8 -12 9.72 1.02
 15 8 -11 0.88 0.83
 15 8 -10 30.83 1.5
 15 8 -9 21.16 1.34
 15 8 -8 0.14 0.89
 15 8 -7 33.32 1.63
 15 8 -6 0.62 0.86
 15 8 -5 5.68 1.01
 15 8 -4 12.04 1.16
 15 8 -3 75.3 2.4
 15 8 -2 12.14 1.17
 15 8 -1 57.41 2.08
 15 8 0 3.51 0.96
 15 8 1 57.47 2.08
 15 8 2 12.3 1.17
 15 8 3 73.5 2.37
 15 8 4 12.5 1.18
 15 8 5 5.92 0.99
 15 8 6 0.75 0.87
 15 8 7 32.96 1.61
 15 8 8 1.54 0.89
 15 8 9 21.12 1.31
 15 8 10 29.33 1.47
 15 8 11 3.13 0.86
 15 8 12 10.67 1.04
 15 9 -11 2.01 0.86
 15 9 -10 8.28 1.01
 15 9 -9 5.08 0.97
 15 9 -8 10.25 1.1
 15 9 -7 23.88 1.41
 15 9 -6 39.78 1.76
 15 9 -5 19.44 1.35
 15 9 -4 68.65 2.27
 15 9 -3 18.3 1.28
 15 9 -2 10.92 1.12
 15 9 -1 8.29 1.07
 15 9 0 13.35 1.19
 15 9 1 8.01 1.05
 15 9 2 10.29 1.13
 15 9 3 18.45 1.29
 15 9 4 71.74 2.32
 15 9 5 18.4 1.31
 15 9 6 37.27 1.7
 15 9 7 21.84 1.37
 15 9 8 11.17 1.11
 15 9 9 3.91 0.95
 15 9 10 9.31 1.03
 15 9 11 2.01 0.82
 15 10 -10 14.59 1.1
 15 10 -9 4.03 0.91
 15 10 -8 1.44 0.87
 15 10 -7 15.39 1.19
 15 10 -6 6.36 1
 15 10 -5 7.68 1.06
 15 10 -4 16.48 1.28
 15 10 -3 34.83 1.67
 15 10 -2 30.43 1.59
 15 10 -1 19.41 1.31
 15 10 0 59.48 2.09
 15 10 1 19.2 1.3
 15 10 2 29.26 1.56
 15 10 3 35.76 1.66
 15 10 4 17.41 1.28
 15 10 5 8.36 1.06
 15 10 6 5.99 0.99
 15 10 7 15.67 1.19
 15 10 8 0.05 0.86
 15 10 9 3.01 0.88
 15 10 10 12.49 1.05
 15 11 -9 14.41 1.11
 15 11 -8 6.74 0.98
 15 11 -7 13.16 1.13
 15 11 -6 4.1 0.92
 15 11 -5 9.25 1.07
 15 11 -4 2.31 0.92
 15 11 -3 32.32 1.6
 15 11 -2 7.42 1.06
 15 11 -1 34.23 1.64
 15 11 0 7.55 1.05
 15 11 1 34.66 1.63
 15 11 2 7.37 1.05
 15 11 3 31.09 1.55
 15 11 4 2.22 0.9
 15 11 5 10.35 1.08
 15 11 6 3.11 0.88
 15 11 7 11.62 1.08
 15 11 8 5.38 0.92
 15 11 9 13.78 1.09
 15 12 -8 1.31 0.84
 15 12 -7 3.12 0.87
 15 12 -6 8.22 1.01
 15 12 -5 0.49 0.84
 15 12 -4 13.36 1.14
 15 12 -3 5.44 0.96
 15 12 -2 9.17 1.05
 15 12 -1 0.26 0.84
 15 12 0 11.17 1.1
 15 12 1 1 0.84
 15 12 2 7.93 1.03
 15 12 3 4.52 0.92
 15 12 4 12.14 1.13
 15 12 5 0.2 0.83
 15 12 6 8.43 0.99
 15 12 7 3.5 0.86
 15 12 8 0.63 0.83
 15 13 -6 7.04 0.98
 15 13 -5 2.43 0.86
 15 13 -4 5.57 0.94
 15 13 -3 -0.56 0.81
 15 13 -2 6.13 0.95
 15 13 -1 2.15 0.86
 15 13 0 1.36 0.85
 15 13 1 0.94 0.86
 15 13 2 5.58 0.94
 15 13 3 -1.53 0.78
 15 13 4 5.88 0.92
 15 13 5 2.96 0.85
 15 13 6 7.9 1
 15 14 -3 1.12 0.84
 15 14 -2 -0.44 0.78
 15 14 -1 2.58 0.83
 15 14 0 16.16 1.13
 15 14 1 0.82 0.82
 15 14 2 -0.17 0.77
 15 14 3 2.18 0.83
 16 0 0 -0.31 0.84
 16 0 1 0.18 0.86
 16 0 2 6.64 1
 16 0 3 3.22 0.93
 16 0 4 18.08 1.29
 16 0 5 16.28 1.24
 16 0 6 3.08 0.93
 16 0 7 21.12 1.33
 16 0 8 5.87 0.97
 16 0 9 7.9 1.04
 16 0 10 17.57 1.25
 16 0 11 -0.06 0.83
 16 0 12 1.58 0.85
 16 0 13 2.18 0.84
 16 1 -13 1.48 0.82
 16 1 -12 12.57 1.09
 16 1 -11 14.34 1.14
 16 1 -10 7.61 1.03
 16 1 -9 2.06 0.91
 16 1 -8 0.51 0.84
 16 1 -7 5.2 0.95
 16 1 -6 15.7 1.22
 16 1 -5 4.2 0.95
 16 1 -4 4.81 0.97
 16 1 -3 8.25 1.06
 16 1 -2 22.59 1.37
 16 1 -1 4.55 0.97
 16 1 0 0.49 0.85
 16 1 1 3.95 0.96
 16 1 2 23.32 1.38
 16 1 3 8.18 1.06
 16 1 4 4.18 0.95
 16 1 5 4.17 0.93
 16 1 6 15.43 1.22
 16 1 7 5.3 0.98
 16 1 8 1.54 0.86
 16 1 9 3.37 0.95
 16 1 10 7.53 1.02
 16 1 11 13.23 1.13
 16 1 12 12.73 1.1
 16 1 13 0.97 0.82
 16 2 -13 4.35 0.91
 16 2 -12 10.12 1.02
 16 2 -11 8.33 1.04
 16 2 -10 7.38 1.04
 16 2 -9 4.36 0.99
 16 2 -8 3.51 0.97
 16 2 -7 11.85 1.13
 16 2 -6 14.38 1.18
 16 2 -5 17.68 1.27
 16 2 -4 0.51 0.88
 16 2 -3 11.37 1.12
 16 2 -2 7.15 1.04
 16 2 -1 13.39 1.18
 16 2 0 16.74 1.26
 16 2 1 13.26 1.16
 16 2 2 5.71 1.01
 16 2 3 10.81 1.11
 16 2 4 1.56 0.89
 16 2 5 16.8 1.25
 16 2 6 13.28 1.16
 16 2 7 12.97 1.16
 16 2 8 4.43 0.96
 16 2 9 4.35 0.98
 16 2 10 6.83 1.01
 16 2 11 8.62 1.04
 16 2 12 8.94 1
 16 2 13 5.4 0.91
 16 3 -12 6.63 0.95
 16 3 -11 5.32 0.96
 16 3 -10 31.1 1.53
 16 3 -9 23.83 1.4
 16 3 -8 42.2 1.81
 16 3 -7 14.39 1.17
 16 3 -6 0.59 0.87
 16 3 -5 16.56 1.24
 16 3 -4 2.93 0.92
 16 3 -3 0.74 0.88
 16 3 -2 18.37 1.29
 16 3 -1 48.34 1.9
 16 3 0 2.15 0.92
 16 3 1 48.56 1.9
 16 3 2 17.17 1.27
 16 3 3 0.25 0.88
 16 3 4 3 0.93
 16 3 5 14.84 1.21
 16 3 6 0.93 0.89
 16 3 7 12.36 1.15
 16 3 8 41.31 1.8
 16 3 9 24.11 1.41
 16 3 10 30.57 1.52
 16 3 11 5.87 0.97
 16 3 12 7.65 0.96
 16 4 -12 2.81 0.84
 16 4 -11 0.31 0.83
 16 4 -10 0.77 0.84
 16 4 -9 9.23 1.07
 16 4 -8 0.16 0.89
 16 4 -7 21.77 1.35
 16 4 -6 5.68 0.97
 16 4 -5 16.81 1.25
 16 4 -4 37.63 1.69
 16 4 -3 43.37 1.8
 16 4 -2 4.09 0.97
 16 4 -1 6.77 1.02
 16 4 0 -0.06 0.85
 16 4 1 7.23 1.03
 16 4 2 4.43 0.97
 16 4 3 41.24 1.77
 16 4 4 37.56 1.69
 16 4 5 17.13 1.25
 16 4 6 6.64 1.01
 16 4 7 23.26 1.37
 16 4 8 1.05 0.89
 16 4 9 7.49 1.05
 16 4 10 -0.34 0.83
 16 4 11 -0.41 0.8
 16 4 12 2.04 0.83
 16 5 -12 23.13 1.31
 16 5 -11 1.23 0.84
 16 5 -10 13.66 1.14
 16 5 -9 3.39 0.93
 16 5 -8 48.85 1.92
 16 5 -7 8.11 1.08
 16 5 -6 4.52 0.95
 16 5 -5 2.05 0.9
 16 5 -4 2.11 0.88
 16 5 -3 1.34 0.89
 16 5 -2 1.97 0.91
 16 5 -1 5.05 0.98
 16 5 0 1.18 0.88
 16 5 1 4.14 0.97
 16 5 2 1 0.89
 16 5 3 0.84 0.88
 16 5 4 1.18 0.89
 16 5 5 3.12 0.93
 16 5 6 4.24 0.95
 16 5 7 8.84 1.09
 16 5 8 49.72 1.92
 16 5 9 3.44 0.93
 16 5 10 12.98 1.15
 16 5 11 1.05 0.85
 16 5 12 22.79 1.31
 16 6 -11 1.06 0.83
 16 6 -10 11.96 1.09
 16 6 -9 4.92 0.95
 16 6 -8 21.29 1.35
 16 6 -7 17.7 1.29
 16 6 -6 7.69 1.05
 16 6 -5 8.85 1.07
 16 6 -4 2.81 0.92
 16 6 -3 29.6 1.52
 16 6 -2 44.77 1.83
 16 6 -1 8.68 1.07
 16 6 0 20.02 1.34
 16 6 1 7.83 1.06
 16 6 2 46.23 1.86
 16 6 3 27.85 1.5
 16 6 4 3.69 0.92
 16 6 5 7.54 1.05
 16 6 6 6.22 1.02
 16 6 7 18.99 1.3
 16 6 8 21.84 1.35
 16 6 9 5.45 0.95
 16 6 10 11.04 1.08
 16 6 11 1.95 0.85
 16 7 -11 2.92 0.89
 16 7 -10 3.46 0.89
 16 7 -9 8.58 1.04
 16 7 -8 9.12 1.08
 16 7 -7 4.02 0.98
 16 7 -6 19.82 1.32
 16 7 -5 25.95 1.49
 16 7 -4 8.81 1.09
 16 7 -3 5.68 1.02
 16 7 -2 44.96 1.83
 16 7 -1 3.29 0.96
 16 7 0 8.95 1.07
 16 7 1 4.18 0.97
 16 7 2 43.57 1.81
 16 7 3 4.03 0.98
 16 7 4 9.11 1.08
 16 7 5 25.73 1.49
 16 7 6 19.86 1.34
 16 7 7 5.81 0.99
 16 7 8 9.85 1.08
 16 7 9 7.61 1.03
 16 7 10 4.2 0.9
 16 7 11 3.16 0.88
 16 8 -10 7.14 0.94
 16 8 -9 0.54 0.82
 16 8 -8 4.36 0.94
 16 8 -7 26.68 1.43
 16 8 -6 4.13 0.97
 16 8 -5 40.18 1.75
 16 8 -4 9.26 1.11
 16 8 -3 42.59 1.83
 16 8 -2 7.18 1.08
 16 8 -1 2.49 0.93
 16 8 0 -0.29 0.85
 16 8 1 1.89 0.89
 16 8 2 6.69 1.06
 16 8 3 42.16 1.8
 16 8 4 10.54 1.14
 16 8 5 36.32 1.67
 16 8 6 3.07 0.94
 16 8 7 25.08 1.4
 16 8 8 4.31 0.94
 16 8 9 0.36 0.81
 16 8 10 6.37 0.92
 16 9 -9 18.51 1.19
 16 9 -8 12.26 1.1
 16 9 -7 1.27 0.87
 16 9 -6 10.88 1.1
 16 9 -5 13.71 1.18
 16 9 -4 12.31 1.17
 16 9 -3 3.25 0.94
 16 9 -2 34.14 1.64
 16 9 -1 30.73 1.56
 16 9 0 3.86 0.96
 16 9 1 32.98 1.62
 16 9 2 33.26 1.61
 16 9 3 1.83 0.95
 16 9 4 13.54 1.2
 16 9 5 12.8 1.17
 16 9 6 11.2 1.09
 16 9 7 1.12 0.86
 16 9 8 12.39 1.09
 16 9 9 18.63 1.18
 16 10 -8 1.8 0.83
 16 10 -7 5.18 0.94
 16 10 -6 0.23 0.84
 16 10 -5 11.29 1.12
 16 10 -4 22.32 1.35
 16 10 -3 -0.34 0.85
 16 10 -2 6.56 1.01
 16 10 -1 2.88 0.94
 16 10 0 29.35 1.52
 16 10 1 2.17 0.9
 16 10 2 6.78 1
 16 10 3 0.18 0.85
 16 10 4 20.52 1.32
 16 10 5 10.91 1.11
 16 10 6 -0.67 0.83
 16 10 7 5.45 0.92
 16 10 8 2.98 0.83
 16 11 -7 7.72 0.99
 16 11 -6 4.07 0.91
 16 11 -5 17.64 1.21
 16 11 -4 5.52 0.96
 16 11 -3 9.37 1.05
 16 11 -2 5.93 0.98
 16 11 -1 7.51 1
 16 11 0 0.97 0.85
 16 11 1 6.71 0.98
 16 11 2 6.35 1
 16 11 3 10.11 1.06
 16 11 4 5.68 0.95
 16 11 5 17.87 1.21
 16 11 6 5.09 0.91
 16 11 7 7.63 0.98
 16 12 -5 3.74 0.9
 16 12 -4 1.51 0.82
 16 12 -3 0.94 0.82
 16 12 -2 5.39 0.93
 16 12 -1 4.03 0.91
 16 12 0 31.09 1.48
 16 12 1 2.22 0.89
 16 12 2 5.59 0.93
 16 12 3 0.74 0.81
 16 12 4 1.47 0.83
 16 12 5 4.17 0.9
 16 13 -2 4.79 0.89
 16 13 -1 3.58 0.87
 16 13 0 5.34 0.94
 16 13 1 2.84 0.87
 16 13 2 4.93 0.9
 17 0 1 183.71 4.31
 17 0 2 1.76 0.88
 17 0 3 65.35 2.22
 17 0 4 2.5 0.95
 17 0 5 26.35 1.46
 17 0 6 3.61 0.99
 17 0 7 79.6 2.5
 17 0 8 -0.17 0.86
 17 0 9 45.19 1.78
 17 0 10 -0.59 0.81
 17 0 11 1.05 0.8
 17 1 -11 5.18 0.9
 17 1 -10 22.02 1.29
 17 1 -9 1.51 0.87
 17 1 -8 11.64 1.14
 17 1 -7 7.91 1.08
 17 1 -6 70.97 2.36
 17 1 -5 8.37 1.08
 17 1 -4 129.63 3.37
 17 1 -3 23.68 1.41
 17 1 -2 26.41 1.47
 17 1 -1 29.29 1.54
 17 1 0 3.33 0.96
 17 1 1 29.49 1.55
 17 1 2 25.65 1.47
 17 1 3 23.18 1.4
 17 1 4 129.63 3.36
 17 1 5 8.53 1.08
 17 1 6 72.14 2.38
 17 1 7 8.58 1.08
 17 1 8 12.54 1.15
 17 1 9 1.31 0.86
 17 1 10 21.4 1.29
 17 1 11 4.25 0.89
 17 2 -11 1.28 0.8
 17 2 -10 3.91 0.9
 17 2 -9 17.28 1.22
 17 2 -8 20.41 1.32
 17 2 -7 0.89 0.89
 17 2 -6 11.26 1.15
 17 2 -5 22.05 1.41
 17 2 -4 1.29 0.89
 17 2 -3 21.88 1.38
 17 2 -2 13.9 1.21
 17 2 -1 39.42 1.72
 17 2 0 57.95 2.08
 17 2 1 38.3 1.71
 17 2 2 12.68 1.18
 17 2 3 21.78 1.36
 17 2 4 -0.04 0.87
 17 2 5 22.89 1.43
 17 2 6 12.72 1.18
 17 2 7 0.82 0.89
 17 2 8 21.06 1.33
 17 2 9 16.96 1.21
 17 2 10 3.97 0.92
 17 2 11 1.47 0.8
 17 3 -11 7.31 0.98
 17 3 -10 35.63 1.55
 17 3 -9 4.28 0.95
 17 3 -8 27.91 1.46
 17 3 -7 3.87 0.97
 17 3 -6 4.54 0.98
 17 3 -5 1.06 0.92
 17 3 -4 8.48 1.06
 17 3 -3 20.99 1.34
 17 3 -2 1.65 0.92
 17 3 -1 16.04 1.25
 17 3 0 3.23 0.96
 17 3 1 16.48 1.25
 17 3 2 1.34 0.91
 17 3 3 20.88 1.35
 17 3 4 9.8 1.08
 17 3 5 2.74 0.95
 17 3 6 3.73 0.97
 17 3 7 3.12 0.95
 17 3 8 26 1.43
 17 3 9 5.39 0.97
 17 3 10 35.57 1.55
 17 3 11 6.87 0.98
 17 4 -10 1.07 0.81
 17 4 -9 7.22 0.99
 17 4 -8 10.01 1.07
 17 4 -7 8.17 1.04
 17 4 -6 1.05 0.9
 17 4 -5 10.95 1.15
 17 4 -4 4.29 0.99
 17 4 -3 3.24 0.94
 17 4 -2 20.2 1.32
 17 4 -1 5.5 0.99
 17 4 0 20.28 1.33
 17 4 1 4.47 0.98
 17 4 2 19.77 1.32
 17 4 3 4.35 0.96
 17 4 4 3.79 0.96
 17 4 5 9.78 1.11
 17 4 6 0.59 0.89
 17 4 7 9.61 1.07
 17 4 8 8.1 1.03
 17 4 9 5.94 0.98
 17 4 10 -0.03 0.82
 17 5 -10 5.47 0.9
 17 5 -9 0.73 0.83
 17 5 -8 1.71 0.9
 17 5 -7 3.2 0.92
 17 5 -6 0.8 0.87
 17 5 -5 11.79 1.15
 17 5 -4 1.48 0.92
 17 5 -3 1.13 0.93
 17 5 -2 2.01 0.96
 17 5 -1 12.21 1.15
 17 5 0 5.71 1
 17 5 1 14.33 1.2
 17 5 2 1.05 0.93
 17 5 3 0.93 0.93
 17 5 4 1.37 0.92
 17 5 5 11.72 1.15
 17 5 6 0.53 0.88
 17 5 7 3.92 0.93
 17 5 8 2.14 0.89
 17 5 9 0.87 0.84
 17 5 10 6.11 0.92
 17 6 -9 4.6 0.9
 17 6 -8 1.77 0.86
 17 6 -7 2.79 0.9
 17 6 -6 25.29 1.4
 17 6 -5 4.27 0.96
 17 6 -4 7.19 1.06
 17 6 -3 13.21 1.2
 17 6 -2 3.78 0.99
 17 6 -1 0.99 0.92
 17 6 0 23.75 1.45
 17 6 1 1.1 0.92
 17 6 2 4.46 0.98
 17 6 3 14.26 1.22
 17 6 4 8.01 1.06
 17 6 5 3.73 0.94
 17 6 6 23.2 1.36
 17 6 7 2.4 0.89
 17 6 8 1.32 0.87
 17 6 9 4.26 0.91
 17 7 -9 11.15 1.09
 17 7 -8 9.64 1.02
 17 7 -7 0.04 0.83
 17 7 -6 2.21 0.89
 17 7 -5 2.8 0.92
 17 7 -4 3.56 0.95
 17 7 -3 3.06 0.96
 17 7 -2 11.35 1.16
 17 7 -1 10.34 1.14
 17 7 0 0.16 0.87
 17 7 1 10.29 1.13
 17 7 2 11.61 1.16
 17 7 3 4.77 0.97
 17 7 4 4.92 0.97
 17 7 5 4.87 0.93
 17 7 6 2.23 0.87
 17 7 7 0.69 0.84
 17 7 8 8.34 0.99
 17 7 9 11.22 1.07
 17 8 -8 1.4 0.86
 17 8 -7 2.6 0.87
 17 8 -6 13.85 1.14
 17 8 -5 0.72 0.85
 17 8 -4 1.79 0.88
 17 8 -3 2.49 0.91
 17 8 -2 5.47 0.99
 17 8 -1 11.89 1.15
 17 8 0 29.25 1.51
 17 8 1 12.15 1.14
 17 8 2 5.3 0.99
 17 8 3 2.55 0.89
 17 8 4 1.21 0.86
 17 8 5 0.1 0.86
 17 8 6 13.05 1.13
 17 8 7 1.75 0.85
 17 8 8 0.87 0.82
 17 9 -7 -0.04 0.83
 17 9 -6 1.52 0.86
 17 9 -5 29.8 1.45
 17 9 -4 0.46 0.86
 17 9 -3 4.05 0.95
 17 9 -2 21.16 1.31
 17 9 -1 1.23 0.89
 17 9 0 1.78 0.89
 17 9 1 2.14 0.88
 17 9 2 20.96 1.31
 17 9 3 5.7 0.99
 17 9 4 0.79 0.85
 17 9 5 27.35 1.42
 17 9 6 0.78 0.83
 17 9 7 1.59 0.85
 17 10 -5 2.15 0.86
 17 10 -4 5.28 0.93
 17 10 -3 3.76 0.91
 17 10 -2 2.04 0.86
 17 10 -1 0.61 0.84
 17 10 0 25.31 1.4
 17 10 1 -0.36 0.82
 17 10 2 1.47 0.84
 17 10 3 4.06 0.91
 17 10 4 4.45 0.91
 17 10 5 2.32 0.84
 17 11 -3 0.59 0.84
 17 11 -2 -0.38 0.79
 17 11 -1 8.7 1
 17 11 0 1.65 0.85
 17 11 1 9.79 1.02
 17 11 2 -0.19 0.78
 17 11 3 0.65 0.83
 18 0 0 -0.25 0.9
 18 0 1 15.32 1.26
 18 0 2 0.06 0.89
 18 0 3 0.58 0.89
 18 0 4 0.73 0.88
 18 0 5 0.47 0.86
 18 0 6 0.13 0.87
 18 0 7 7.23 1.01
 18 0 8 -0.05 0.83
 18 0 9 4.84 0.9
 18 1 -9 1.83 0.83
 18 1 -8 1.72 0.85
 18 1 -7 5.75 0.98
 18 1 -6 24.24 1.39
 18 1 -5 14.81 1.21
 18 1 -4 18.07 1.3
 18 1 -3 3.29 0.96
 18 1 -2 5.5 1.03
 18 1 -1 5.2 1.01
 18 1 0 4.83 1.02
 18 1 1 4.31 1
 18 1 2 6.57 1.05
 18 1 3 3.43 0.95
 18 1 4 19.66 1.33
 18 1 5 16.26 1.23
 18 1 6 24.72 1.4
 18 1 7 6.12 0.98
 18 1 8 1.38 0.86
 18 1 9 1.79 0.84
 18 2 -9 1.44 0.82
 18 2 -8 2.33 0.87
 18 2 -7 10.86 1.08
 18 2 -6 4.5 0.95
 18 2 -5 4.3 0.96
 18 2 -4 0.66 0.89
 18 2 -3 33.63 1.62
 18 2 -2 22.64 1.41
 18 2 -1 11.39 1.18
 18 2 0 34.28 1.65
 18 2 1 10.46 1.16
 18 2 2 21.98 1.41
 18 2 3 32.88 1.62
 18 2 4 0.2 0.87
 18 2 5 4.26 0.97
 18 2 6 4.51 0.93
 18 2 7 10.9 1.1
 18 2 8 3.56 0.9
 18 2 9 1.91 0.85
 18 3 -9 7.8 1
 18 3 -8 14.74 1.13
 18 3 -7 10.13 1.07
 18 3 -6 8.86 1.04
 18 3 -5 26.09 1.43
 18 3 -4 0.65 0.89
 18 3 -3 25.5 1.46
 18 3 -2 9.92 1.13
 18 3 -1 15.07 1.25
 18 3 0 9.16 1.12
 18 3 1 13.9 1.21
 18 3 2 7.95 1.11
 18 3 3 24.97 1.44
 18 3 4 1.17 0.88
 18 3 5 26.07 1.43
 18 3 6 7.94 1.06
 18 3 7 10.15 1.08
 18 3 8 14.35 1.13
 18 3 9 8.29 1
 18 4 -8 2.84 0.86
 18 4 -7 9.92 1.04
 18 4 -6 -0.4 0.84
 18 4 -5 31.42 1.52
 18 4 -4 21.31 1.34
 18 4 -3 13.36 1.17
 18 4 -2 13.77 1.2
 18 4 -1 7.47 1.07
 18 4 0 36.11 1.68
 18 4 1 8.02 1.07
 18 4 2 14.56 1.21
 18 4 3 13.33 1.18
 18 4 4 20.85 1.33
 18 4 5 30.19 1.49
 18 4 6 -0.88 0.84
 18 4 7 7.58 1
 18 4 8 3.52 0.88
 18 5 -8 21.95 1.3
 18 5 -7 7.7 0.99
 18 5 -6 1.37 0.86
 18 5 -5 0.78 0.87
 18 5 -4 7.57 1.02
 18 5 -3 1.36 0.91
 18 5 -2 3.29 0.93
 18 5 -1 2.07 0.92
 18 5 0 -0.04 0.86
 18 5 1 2.4 0.92
 18 5 2 3.22 0.92
 18 5 3 1.78 0.88
 18 5 4 8.69 1.03
 18 5 5 1.66 0.88
 18 5 6 2.16 0.86
 18 5 7 7.89 1
 18 5 8 22.67 1.3
 18 6 -7 6.14 0.92
 18 6 -6 7.11 0.97
 18 6 -5 2.89 0.9
 18 6 -4 7.1 1.01
 18 6 -3 5.74 1.01
 18 6 -2 3.21 0.93
 18 6 -1 8.62 1.04
 18 6 0 0.88 0.87
 18 6 1 7.95 1.04
 18 6 2 3 0.93
 18 6 3 6.47 1.02
 18 6 4 6.73 1.01
 18 6 5 1.48 0.88
 18 6 6 7.79 1
 18 6 7 5.61 0.93
 18 7 -6 1.87 0.83
 18 7 -5 10.9 1.07
 18 7 -4 1.84 0.9
 18 7 -3 0.7 0.87
 18 7 -2 14.27 1.19
 18 7 -1 0.03 0.86
 18 7 0 0.9 0.86
 18 7 1 -0.08 0.85
 18 7 2 16.21 1.2
 18 7 3 0.95 0.86
 18 7 4 1.66 0.88
 18 7 5 12.2 1.09
 18 7 6 2.29 0.85
 18 8 -5 7.08 1
 18 8 -4 7.91 0.99
 18 8 -3 6.06 0.99
 18 8 -2 2.05 0.9
 18 8 -1 0.99 0.87
 18 8 0 2.83 0.9
 18 8 1 -0.01 0.83
 18 8 2 2.56 0.9
 18 8 3 7.76 1
 18 8 4 7.58 0.99
 18 8 5 6.97 0.99
 18 9 -3 0.02 0.83
 18 9 -2 10.35 1.06
 18 9 -1 5.21 0.91
 18 9 0 -0.84 0.81
 18 9 1 3.33 0.89
 18 9 2 12.68 1.07
 18 9 3 0.29 0.85
 19 0 1 3.51 0.94
 19 0 2 5.12 0.99
 19 0 3 31.39 1.52
 19 0 4 8.82 1.06
 19 0 5 -0.48 0.85
 19 0 6 1.26 0.83
 19 0 7 0.52 0.82
 19 1 -7 0.61 0.83
 19 1 -6 -0.64 0.8
 19 1 -5 0.88 0.85
 19 1 -4 0.88 0.86
 19 1 -3 6.22 1
 19 1 -2 26.47 1.44
 19 1 -1 1.29 0.91
 19 1 0 3.88 0.93
 19 1 1 0.81 0.9
 19 1 2 27.06 1.45
 19 1 3 5.07 0.99
 19 1 4 0.16 0.86
 19 1 5 1.32 0.86
 19 1 6 -0.55 0.81
 19 1 7 0.91 0.85
 19 2 -6 2.14 0.83
 19 2 -5 1.66 0.84
 19 2 -4 1.95 0.88
 19 2 -3 15.42 1.19
 19 2 -2 9.66 1.09
 19 2 -1 1.58 0.91
 19 2 0 -0.13 0.85
 19 2 1 2.1 0.9
 19 2 2 10.76 1.11
 19 2 3 15.43 1.19
 19 2 4 3.03 0.92
 19 2 5 0.56 0.85
 19 2 6 1.08 0.81
 19 3 -6 2.1 0.87
 19 3 -5 3.31 0.88
 19 3 -4 6.44 0.98
 19 3 -3 5.18 0.97
 19 3 -2 4.62 0.98
 19 3 -1 4.32 0.95
 19 3 0 3.63 0.93
 19 3 1 3.35 0.93
 19 3 2 7.31 1.01
 19 3 3 5.65 0.97
 19 3 4 8.31 1.02
 19 3 5 4.96 0.91
 19 3 6 1.6 0.87
 19 4 -5 1.77 0.82
 19 4 -4 13.46 1.12
 19 4 -3 4.81 0.94
 19 4 -2 3.19 0.91
 19 4 -1 5.95 0.99
 19 4 0 3.26 0.94
 19 4 1 5.5 0.99
 19 4 2 2.75 0.91
 19 4 3 4.66 0.93
 19 4 4 12.52 1.1
 19 4 5 2.08 0.85
 19 5 -5 0.78 0.84
 19 5 -4 5.18 0.93
 19 5 -3 2.24 0.87
 19 5 -2 8.68 1.04
 19 5 -1 19.93 1.25
 19 5 0 5.25 0.97
 19 5 1 19.76 1.27
 19 5 2 11.08 1.06
 19 5 3 1.52 0.86
 19 5 4 4.58 0.93
 19 5 5 -0.03 0.83
 19 6 -3 9.77 1.09
 19 6 -2 1.58 0.86
 19 6 -1 15.99 1.16
 19 6 0 2.69 0.88
 19 6 1 15.84 1.15
 19 6 2 0.78 0.84
 19 6 3 11.53 1.09
 19 7 -1 -0.1 0.86
 19 7 0 7.17 0.99
 19 7 1 0.49 0.86
 20 0 0 22.51 1.31
 20 0 1 1.94 0.89
 20 0 2 10.56 1.08
 20 1 -2 3.37 0.9
 20 1 -1 2.59 0.9
 20 1 0 0.37 0.85
 20 1 1 2.47 0.89
 20 1 2 3.63 0.91
 20 2 -1 0.44 0.86
 20 2 0 -0.41 0.84
 20 2 1 1.46 0.86

_iucr_refine_fcf_details
;
data_xylitol
_computing_structure_refinement   'olex2.refine 1.3 (Bourhis et al., 2015)'
_computing_data_collection         'Enraf-Nonius Express'
_computing_structure_solution      'SHELXS-97 (Sheldrick, 1990)'
_shelx_refln_list_code            4
loop_
  _space_group_symop_id
  _space_group_symop_operation_xyz
  1  x,y,z
  2  x+1/2,-y+1/2,-z
  3  -x,y+1/2,-z+1/2
  4  -x+1/2,-y,z+1/2

_space_group_crystal_system       orthorhombic
_space_group_IT_number            19
_space_group_name_H-M_alt         'P 21 21 21'
_space_group_name_Hall            ' P 2ac 2ab'
_symmetry_space_group_name_H-M    'P 21 21 21'
_symmetry_space_group_name_Hall   ' P 2ac 2ab'
_symmetry_Int_Tables_number       19
_cell_length_a                    8.264(4)
_cell_length_b                    8.901(2)
_cell_length_c                    8.9223(14)
_cell_angle_alpha                 90
_cell_angle_beta                  90
_cell_angle_gamma                 90
_cell_volume                      656.3(4)
loop_
  _refln_index_h
  _refln_index_k
  _refln_index_l
  _refln_F_squared_calc
  _refln_F_squared_meas
  _refln_F_squared_sigma
  _refln_F_squared_weight
  _refln_observed_status
-20 -2 -1 0.536 0.301 0.588 152.974 o
-20 -1 -2 1.831 2.303 0.615 139.317 o
-20 -1 -1 2.052 1.770 0.615 139.328 o
-19 -7 -1 0.213 -0.068 0.588 152.996 o
-19 -6 -3 7.234 6.676 0.745 93.043 o
-19 -6 -2 0.993 1.080 0.588 152.877 o
-19 -6 -1 11.288 10.925 0.793 79.906 o
-19 -5 -5 0.280 0.533 0.574 160.354 o
-19 -5 -4 3.802 3.539 0.635 129.664 o
-19 -5 -3 2.069 1.531 0.594 149.104 o
-19 -5 -2 7.037 5.931 0.711 102.244 o
-19 -5 -1 13.632 13.617 0.854 67.860 o
-19 -4 -5 1.053 1.209 0.560 168.117 o
-19 -4 -4 9.325 9.197 0.765 86.835 o
-19 -4 -3 3.243 3.287 0.642 127.201 o
-19 -4 -2 1.509 2.180 0.622 136.368 o
-19 -4 -1 4.071 4.065 0.676 114.363 o
-19 -3 -6 1.227 1.435 0.594 149.314 o
-19 -3 -5 1.906 2.262 0.601 145.687 o
-19 -3 -4 4.929 4.400 0.670 116.277 o
-19 -3 -3 3.740 3.539 0.663 119.298 o
-19 -3 -2 4.549 3.157 0.670 116.677 o
-19 -3 -1 2.281 2.952 0.649 124.892 o
-19 -2 -6 0.641 1.462 0.567 164.146 o
-19 -2 -5 0.879 1.134 0.574 160.252 o
-19 -2 -4 2.048 1.332 0.601 145.775 o
-19 -2 -3 10.560 10.536 0.813 76.506 o
-19 -2 -2 6.949 6.600 0.745 93.172 o
-19 -2 -1 1.339 1.080 0.622 136.501 o
-19 -1 -7 0.407 0.417 0.567 164.236 o
-19 -1 -6 0.025 -0.437 0.547 176.809 o
-19 -1 -5 1.008 0.601 0.581 156.527 o
-19 -1 -4 0.534 0.601 0.588 152.963 o
-19 -1 -3 3.849 4.250 0.683 112.152 o
-19 -1 -2 18.457 18.086 0.984 49.988 o
-19 -1 -1 0.854 0.881 0.622 136.578 o
-18 -9 -3 0.321 0.014 0.567 164.252 o
-18 -9 -2 8.313 7.072 0.724 97.643 o
-18 -9 -1 3.058 3.560 0.622 135.684 o
-18 -8 -5 4.474 4.838 0.683 111.822 o
-18 -8 -4 5.689 5.405 0.676 113.407 o
-18 -8 -3 4.823 4.141 0.676 114.065 o
-18 -8 -2 1.670 1.401 0.615 139.458 o
-18 -8 -1 0.600 0.676 0.594 149.458 o
-18 -7 -6 1.238 1.278 0.567 164.048 o
-18 -7 -5 8.012 7.448 0.731 95.936 o
-18 -7 -4 1.843 1.257 0.615 139.437 o
-18 -7 -3 0.471 0.478 0.594 149.477 o
-18 -7 -2 10.251 9.750 0.813 76.790 o
-18 -7 -1 0.027 0.020 0.588 152.999 o
-18 -6 -7 4.018 4.195 0.629 132.225 o
-18 -6 -6 4.861 4.858 0.663 118.582 o
-18 -6 -5 1.812 1.975 0.615 139.362 o
-18 -6 -4 4.536 4.851 0.690 109.619 o
-18 -6 -3 4.677 3.922 0.690 109.737 o
-18 -6 -2 1.908 2.193 0.635 130.491 o
-18 -6 -1 4.879 5.890 0.711 103.153 o
-18 -5 -8 15.252 14.998 0.888 62.171 o
-18 -5 -7 5.385 5.261 0.676 113.584 o
-18 -5 -6 0.656 0.936 0.588 152.933 o
-18 -5 -5 0.357 0.533 0.594 149.482 o
-18 -5 -4 4.869 5.172 0.697 107.323 o
-18 -5 -3 1.407 0.929 0.622 136.502 o
-18 -5 -2 2.480 2.248 0.635 130.342 o
-18 -5 -1 1.848 1.414 0.629 133.435 o
-18 -4 -8 1.996 1.940 0.588 152.543 o
-18 -4 -7 5.965 6.778 0.711 102.536 o
-18 -4 -6 0.162 -0.273 0.574 160.370 o
-18 -4 -5 20.341 21.468 1.039 44.321 o
-18 -4 -4 13.877 14.560 0.916 59.303 o
-18 -4 -3 9.232 9.128 0.799 79.872 o
-18 -4 -2 9.129 9.409 0.820 76.042 o
-18 -4 -1 5.317 5.104 0.731 97.511 o
-18 -3 -9 5.563 5.329 0.683 111.265 o
-18 -3 -8 10.322 10.071 0.772 84.688 o
-18 -3 -7 7.332 6.921 0.731 96.372 o
-18 -3 -6 6.019 6.054 0.711 102.669 o
-18 -3 -5 17.607 17.826 0.977 50.933 o
-18 -3 -4 0.201 0.444 0.608 142.850 o
-18 -3 -3 16.327 17.423 0.998 49.431 o
-18 -3 -2 6.378 6.778 0.772 86.986 o
-18 -3 -1 10.180 10.297 0.854 69.784 o
-18 -2 -9 0.840 0.984 0.560 168.178 o
-18 -2 -8 1.878 1.592 0.594 149.148 o
-18 -2 -7 7.078 7.420 0.738 94.641 o
-18 -2 -6 2.959 3.075 0.649 124.681 o
-18 -2 -5 2.876 2.938 0.656 122.155 o
-18 -2 -4 0.439 0.451 0.608 142.838 o
-18 -2 -3 22.952 22.978 1.107 38.719 o
-18 -2 -2 15.059 15.469 0.963 53.409 o
-18 -2 -1 8.055 7.782 0.806 79.227 o
-18 -1 -9 1.591 1.250 0.567 163.965 o
-18 -1 -8 1.226 1.175 0.581 156.441 o
-18 -1 -7 3.852 3.929 0.670 116.790 o
-18 -1 -6 17.543 16.562 0.950 53.892 o
-18 -1 -5 10.442 10.119 0.827 74.226 o
-18 -1 -4 12.875 12.347 0.888 63.529 o
-18 -1 -3 1.702 2.248 0.656 122.517 o
-18 -1 -2 4.761 3.758 0.704 105.559 o
-18 -1 -1 2.974 3.553 0.690 110.315 o
-17 -11 -3 0.280 0.403 0.574 160.358 o
-17 -11 -2 0.006 -0.260 0.540 181.314 o
-17 -11 -1 6.765 5.944 0.683 110.524 o
-17 -10 -5 1.714 1.469 0.588 152.688 o
-17 -10 -4 3.510 3.608 0.635 129.769 o
-17 -10 -3 2.504 2.569 0.622 136.055 o
-17 -10 -2 0.899 1.394 0.588 152.866 o
-17 -10 -1 0.030 0.417 0.574 160.368 o
-17 -9 -7 0.286 -0.027 0.567 164.254 o
-17 -9 -6 0.961 1.039 0.588 152.885 o
-17 -9 -5 19.896 20.361 0.991 48.568 o
-17 -9 -4 0.457 0.314 0.588 152.979 o
-17 -9 -3 3.374 2.767 0.649 124.597 o
-17 -9 -2 13.726 14.458 0.895 61.954 o
-17 -9 -1 0.813 0.840 0.608 142.789 o
-17 -8 -8 0.831 0.957 0.588 152.910 o
-17 -8 -7 1.714 1.776 0.594 149.166 o
-17 -8 -6 9.671 9.463 0.779 83.713 o
-17 -8 -5 0.677 0.492 0.581 156.574 o
-17 -8 -4 0.901 1.223 0.601 146.015 o
-17 -8 -3 1.815 1.701 0.622 136.353 o
-17 -8 -2 3.104 3.737 0.676 114.728 o
-17 -8 -1 7.996 8.124 0.786 83.263 o
-17 -7 -9 7.279 7.618 0.745 92.828 o
-17 -7 -8 6.189 6.587 0.697 106.452 o
-17 -7 -7 0.033 0.027 0.567 164.259 o
-17 -7 -6 1.285 1.510 0.608 142.670 o
-17 -7 -5 2.502 1.913 0.629 133.220 o
-17 -7 -4 2.063 2.432 0.649 125.008 o
-17 -7 -3 2.819 2.091 0.656 122.286 o
-17 -7 -2 8.347 7.755 0.793 81.811 o
-17 -7 -1 7.264 7.065 0.779 85.151 o
-17 -6 -9 2.918 3.143 0.615 138.833 o
-17 -6 -8 1.153 1.209 0.588 152.838 o
-17 -6 -7 1.681 1.906 0.615 139.401 o
-17 -6 -6 16.464 17.280 0.957 53.416 o
-17 -6 -5 1.899 2.918 0.656 122.408 o
-17 -6 -4 5.459 4.913 0.724 99.318 o
-17 -6 -3 9.612 9.026 0.820 75.937 o
-17 -6 -2 2.813 2.583 0.676 114.959 o
-17 -6 -1 0.863 0.676 0.629 133.636 o
-17 -5 -10 3.681 3.737 0.615 138.379 o
-17 -5 -9 0.551 0.499 0.567 164.220 o
-17 -5 -8 1.400 1.168 0.615 139.531 o
-17 -5 -7 2.348 2.186 0.629 133.225 o
-17 -5 -6 0.336 0.547 0.594 149.483 o
-17 -5 -5 8.568 8.056 0.786 83.059 o
-17 -5 -4 1.430 1.011 0.629 133.544 o
-17 -5 -3 0.790 0.772 0.635 130.781 o
-17 -5 -2 1.156 1.373 0.656 122.671 o
-17 -5 -1 8.928 8.343 0.786 82.861 o
-17 -4 -10 0.495 0.731 0.553 172.422 o
-17 -4 -9 4.449 4.933 0.676 114.056 o
-17 -4 -8 6.181 6.840 0.731 96.876 o
-17 -4 -7 5.547 5.582 0.711 102.957 o
-17 -4 -6 0.915 0.717 0.615 139.631 o
-17 -4 -5 7.511 7.482 0.786 83.553 o
-17 -4 -4 2.937 2.931 0.676 114.884 o
-17 -4 -3 2.694 2.214 0.642 127.540 o
-17 -4 -2 14.789 13.802 0.902 60.816 o
-17 -4 -1 2.978 3.758 0.676 114.761 o
-17 -3 -11 5.394 4.995 0.670 115.934 o
-17 -3 -10 23.792 24.345 1.059 41.486 o
-17 -3 -9 3.111 2.924 0.649 124.657 o
-17 -3 -8 17.342 19.070 0.998 48.919 o
-17 -3 -7 2.785 2.644 0.663 119.726 o
-17 -3 -6 3.080 3.102 0.670 117.166 o
-17 -3 -5 1.145 0.724 0.629 133.603 o
-17 -3 -4 6.334 5.794 0.724 98.826 o
-17 -3 -3 14.714 14.342 0.916 59.060 o
-17 -3 -2 1.427 1.127 0.629 133.536 o
-17 -3 -1 10.805 10.960 0.854 69.458 o
-17 -2 -11 0.648 0.875 0.547 176.727 o
-17 -2 -10 2.642 2.672 0.615 139.018 o
-17 -2 -9 11.341 11.807 0.834 72.391 o
-17 -2 -8 14.295 13.945 0.902 60.966 o
-17 -2 -7 0.714 0.608 0.608 142.811 o
-17 -2 -6 7.913 7.694 0.786 83.372 o
-17 -2 -5 15.788 15.066 0.963 53.256 o
-17 -2 -4 0.500 0.881 0.608 142.818 o
-17 -2 -3 14.577 14.950 0.943 55.836 o
-17 -2 -2 9.826 9.497 0.827 74.569 o
-17 -2 -1 26.017 26.934 1.175 33.776 o
-17 -1 -11 3.370 3.539 0.615 138.565 o
-17 -1 -10 15.540 15.046 0.881 62.943 o
-17 -1 -9 0.865 1.032 0.594 149.407 o
-17 -1 -8 8.729 7.953 0.779 84.435 o
-17 -1 -7 5.901 5.405 0.738 95.492 o
-17 -1 -6 47.208 48.491 1.613 16.512 o
-17 -1 -5 6.022 5.719 0.738 95.393 o
-17 -1 -4 89.016 88.572 2.303 7.151 o
-17 -1 -3 16.104 16.180 0.963 52.996 o
-17 -1 -2 17.874 18.045 1.004 48.301 o
-17 -1 -1 19.497 20.013 1.052 43.684 o
-16 -13 -2 3.295 3.273 0.608 141.764 o
-16 -13 -1 1.867 2.446 0.594 149.029 o
-16 -12 -5 2.509 2.555 0.615 139.082 o
-16 -12 -4 1.342 1.032 0.560 168.073 o
-16 -12 -3 0.439 0.642 0.560 168.253 o
-16 -12 -2 3.574 3.683 0.635 129.728 o
-16 -12 -1 2.418 2.754 0.622 136.053 o
-16 -11 -7 5.129 5.275 0.676 113.697 o
-16 -11 -6 2.899 2.781 0.622 135.889 o
-16 -11 -5 11.954 12.053 0.827 73.224 o
-16 -11 -4 3.847 3.772 0.656 121.693 o
-16 -11 -3 7.215 6.402 0.717 100.160 o
-16 -11 -2 3.676 4.052 0.670 116.830 o
-16 -11 -1 4.639 5.131 0.683 111.701 o
-16 -10 -8 1.253 1.230 0.567 164.050 o
-16 -10 -7 3.567 3.539 0.642 127.035 o
-16 -10 -6 0.138 0.157 0.574 160.368 o
-16 -10 -5 7.317 7.714 0.765 88.007 o
-16 -10 -4 14.658 15.251 0.922 58.110 o
-16 -10 -3 0.297 -0.232 0.581 156.615 o
-16 -10 -2 3.917 4.482 0.690 109.901 o
-16 -10 -1 1.760 1.968 0.642 127.791 o
-16 -9 -9 11.857 12.647 0.813 75.480 o
-16 -9 -8 8.648 8.377 0.752 90.424 o
-16 -9 -7 0.411 0.868 0.594 149.466 o
-16 -9 -6 7.240 7.434 0.752 91.243 o
-16 -9 -5 8.917 9.368 0.806 78.642 o
-16 -9 -4 9.120 8.411 0.799 80.053 o
-16 -9 -3 1.883 2.221 0.642 127.739 o
-16 -9 -2 22.814 23.327 1.121 37.866 o
-16 -9 -1 22.586 20.997 1.066 41.775 o
-16 -8 -10 3.705 4.879 0.642 126.704 o
-16 -8 -9 0.159 0.369 0.560 168.282 o
-16 -8 -8 3.314 2.979 0.642 127.230 o
-16 -8 -7 17.005 18.230 0.977 51.055 o
-16 -8 -6 2.662 2.822 0.663 119.735 o
-16 -8 -5 25.745 27.454 1.196 32.760 o
-16 -8 -4 7.160 6.327 0.758 89.887 o
-16 -8 -3 28.388 29.100 1.250 29.682 o
-16 -8 -2 4.629 4.906 0.738 95.977 o
-16 -8 -1 1.206 1.701 0.635 130.673 o
-16 -7 -11 2.295 1.995 0.608 142.368 o
-16 -7 -10 2.799 2.364 0.608 142.143 o
-16 -7 -9 5.928 5.862 0.711 102.747 o
-16 -7 -8 7.095 6.231 0.738 94.883 o
-16 -7 -7 3.528 2.747 0.670 117.087 o
-16 -7 -6 13.394 13.542 0.902 61.345 o
-16 -7 -5 17.640 17.731 1.018 47.214 o
-16 -7 -4 6.605 6.020 0.745 93.416 o
-16 -7 -3 4.106 3.881 0.697 107.812 o
-16 -7 -2 31.532 30.720 1.250 29.003 o
-16 -7 -1 2.203 2.248 0.656 122.415 o
-16 -6 -11 1.319 0.724 0.567 164.090 o
-16 -6 -10 8.155 8.172 0.745 92.316 o
-16 -6 -9 3.889 3.362 0.649 124.309 o
-16 -6 -8 14.652 14.547 0.922 58.229 o
-16 -6 -7 12.065 12.094 0.881 64.789 o
-16 -6 -6 4.012 5.254 0.717 101.616 o
-16 -6 -5 6.367 6.047 0.731 96.959 o
-16 -6 -4 1.590 1.920 0.629 133.435 o
-16 -6 -3 20.885 20.225 1.039 44.342 o
-16 -6 -2 32.741 30.590 1.250 28.801 o
-16 -6 -1 5.255 5.931 0.731 97.392 o
-16 -5 -12 16.280 15.804 0.895 60.737 o
-16 -5 -11 0.995 0.840 0.574 160.257 o
-16 -5 -10 8.680 9.333 0.779 84.171 o
-16 -5 -9 2.211 2.316 0.635 130.403 o
-16 -5 -8 33.716 33.378 1.312 26.164 o
-16 -5 -7 6.228 5.541 0.738 95.351 o
-16 -5 -6 3.220 3.088 0.649 124.595 o
-16 -5 -5 1.947 1.401 0.615 139.398 o
-16 -5 -4 0.587 1.442 0.601 146.042 o
-16 -5 -3 0.719 0.916 0.608 142.795 o
-16 -5 -2 0.784 1.346 0.622 136.560 o
-16 -5 -1 3.207 3.450 0.670 117.078 o
-16 -4 -12 1.463 1.920 0.574 160.036 o
-16 -4 -11 0.239 0.212 0.567 164.252 o
-16 -4 -10 0.199 0.526 0.574 160.359 o
-16 -4 -9 5.658 6.307 0.731 97.180 o
-16 -4 -8 0.228 0.109 0.608 142.854 o
-16 -4 -7 15.501 14.875 0.922 57.889 o
-16 -4 -6 3.919 3.881 0.663 119.172 o
-16 -4 -5 11.500 11.486 0.854 69.115 o
-16 -4 -4 25.576 25.711 1.155 35.062 o
-16 -4 -3 29.585 29.633 1.230 30.292 o
-16 -4 -2 3.295 2.795 0.663 119.562 o
-16 -4 -1 4.241 4.626 0.697 107.647 o
-16 -3 -12 5.474 4.530 0.649 123.325 o
-16 -3 -11 3.769 3.635 0.656 121.748 o
-16 -3 -10 22.055 21.250 1.045 43.366 o
-16 -3 -9 16.225 16.282 0.957 53.649 o
-16 -3 -8 28.657 28.834 1.237 30.236 o
-16 -3 -7 8.982 9.832 0.799 79.832 o
-16 -3 -6 1.057 0.403 0.594 149.423 o
-16 -3 -5 10.452 11.315 0.847 70.599 o
-16 -3 -4 2.074 2.002 0.629 133.319 o
-16 -3 -3 0.822 0.506 0.601 146.069 o
-16 -3 -2 12.771 12.552 0.881 64.467 o
-16 -3 -1 33.519 33.029 1.298 26.693 o
-16 -2 -13 3.792 2.972 0.622 135.502 o
-16 -2 -12 6.136 6.915 0.697 106.398 o
-16 -2 -11 5.426 5.692 0.711 102.983 o
-16 -2 -10 4.587 5.043 0.711 103.407 o
-16 -2 -9 3.277 2.979 0.676 114.787 o
-16 -2 -8 2.124 2.398 0.663 119.912 o
-16 -2 -7 9.275 8.097 0.772 85.627 o
-16 -2 -6 9.206 9.825 0.806 78.446 o
-16 -2 -5 11.669 12.080 0.868 66.889 o
-16 -2 -4 0.739 0.348 0.601 146.084 o
-16 -2 -3 7.648 7.769 0.765 87.867 o
-16 -2 -2 4.671 4.885 0.711 103.405 o
-16 -2 -1 9.230 9.149 0.806 78.565 o
-16 -1 -13 0.480 1.011 0.560 168.228 o
-16 -1 -12 9.250 8.589 0.745 91.684 o
-16 -1 -11 8.937 9.798 0.779 83.962 o
-16 -1 -10 5.432 5.200 0.704 105.056 o
-16 -1 -9 2.276 1.408 0.622 136.280 o
-16 -1 -8 1.075 0.348 0.574 160.282 o
-16 -1 -7 3.404 3.553 0.649 124.452 o
-16 -1 -6 10.258 10.727 0.834 73.017 o
-16 -1 -5 2.393 2.870 0.649 124.873 o
-16 -1 -4 2.700 3.287 0.663 119.663 o
-16 -1 -3 5.503 5.637 0.724 99.174 o
-16 -1 -2 15.284 15.435 0.936 56.301 o
-16 -1 -1 3.192 3.109 0.663 119.546 o
-15 -14 -3 0.703 0.765 0.574 160.304 o
-15 -14 -2 0.086 -0.301 0.533 185.992 o
-15 -14 -1 0.968 1.763 0.567 164.054 o
-15 -13 -6 5.126 4.810 0.670 116.100 o
-15 -13 -5 1.805 1.660 0.588 152.639 o
-15 -13 -4 4.543 3.806 0.642 126.569 o
-15 -13 -3 0.005 -0.383 0.553 172.470 o
-15 -13 -2 3.578 4.188 0.649 124.269 o
-15 -13 -1 0.685 1.469 0.588 152.894 o
-15 -12 -8 0.768 0.895 0.574 160.287 o
-15 -12 -7 2.472 2.132 0.594 148.883 o
-15 -12 -6 5.846 5.616 0.690 108.918 o
-15 -12 -5 0.600 0.335 0.574 160.337 o
-15 -12 -4 8.721 9.128 0.779 84.197 o
-15 -12 -3 3.174 3.717 0.656 121.942 o
-15 -12 -2 6.255 6.266 0.717 100.616 o
-15 -12 -1 0.560 0.178 0.574 160.347 o
-15 -11 -9 9.126 9.846 0.758 88.287 o
-15 -11 -8 4.431 4.605 0.670 116.442 o
-15 -11 -7 9.417 8.992 0.772 85.366 o
-15 -11 -6 2.554 2.801 0.629 133.075 o
-15 -11 -5 6.657 6.320 0.731 96.789 o
-15 -11 -4 1.398 1.578 0.629 133.503 o
-15 -11 -3 22.776 22.083 1.093 39.740 o
-15 -11 -2 5.272 5.070 0.724 99.355 o
-15 -11 -1 23.845 23.388 1.121 37.631 o
-15 -10 -10 9.494 9.969 0.752 89.617 o
-15 -10 -9 2.605 2.754 0.622 135.993 o
-15 -10 -8 0.856 0.984 0.594 149.412 o
-15 -10 -7 10.024 10.515 0.813 76.728 o
-15 -10 -6 4.647 4.346 0.683 111.850 o
-15 -10 -5 5.516 5.247 0.724 99.239 o
-15 -10 -4 11.551 11.260 0.875 66.074 o
-15 -10 -3 25.211 23.798 1.141 36.094 o
-15 -10 -2 21.804 20.792 1.086 40.577 o
-15 -10 -1 13.638 13.262 0.895 62.196 o
-15 -9 -11 1.489 1.373 0.588 152.753 o
-15 -9 -10 6.252 5.657 0.690 108.719 o
-15 -9 -9 3.268 3.471 0.663 119.467 o
-15 -9 -8 7.772 7.003 0.752 91.113 o
-15 -9 -7 16.453 16.316 0.963 52.869 o
-15 -9 -6 26.846 27.180 1.203 32.252 o
-15 -9 -5 13.261 13.283 0.922 58.873 o
-15 -9 -4 47.775 46.906 1.551 17.604 o
-15 -9 -3 12.481 12.504 0.875 65.538 o
-15 -9 -2 8.483 7.461 0.765 87.591 o
-15 -9 -1 5.830 5.664 0.731 97.235 o
-15 -8 -12 7.197 6.641 0.697 105.933 o
-15 -8 -11 1.440 0.601 0.567 164.077 o
-15 -8 -10 20.114 21.065 1.025 45.517 o
-15 -8 -9 14.001 14.458 0.916 59.279 o
-15 -8 -8 0.993 0.096 0.608 142.809 o
-15 -8 -7 22.421 22.766 1.114 38.435 o
-15 -8 -6 0.384 0.424 0.588 152.980 o
-15 -8 -5 3.699 3.881 0.690 110.066 o
-15 -8 -4 8.366 8.227 0.793 81.718 o
-15 -8 -3 51.078 51.450 1.640 15.624 o
-15 -8 -2 9.136 8.295 0.799 80.069 o
-15 -8 -1 40.522 39.226 1.421 21.614 o
-15 -7 -12 0.093 0.287 0.533 185.988 o
-15 -7 -11 3.660 3.205 0.642 127.064 o
-15 -7 -10 7.360 7.762 0.752 91.127 o
-15 -7 -9 1.939 1.688 0.635 130.540 o
-15 -7 -8 11.842 11.226 0.868 66.978 o
-15 -7 -7 8.595 8.001 0.772 85.935 o
-15 -7 -6 45.076 45.629 1.531 18.322 o
-15 -7 -5 7.119 6.416 0.745 93.141 o
-15 -7 -4 46.737 45.451 1.537 18.032 o
-15 -7 -3 8.370 8.309 0.806 79.031 o
-15 -7 -2 52.570 51.204 1.640 15.510 o
-15 -7 -1 3.387 4.346 0.690 110.090 o
-15 -6 -13 1.807 1.934 0.594 149.121 o
-15 -6 -12 1.672 1.408 0.588 152.706 o
-15 -6 -11 9.011 9.046 0.765 87.015 o
-15 -6 -10 2.138 1.852 0.622 136.259 o
-15 -6 -9 12.444 12.634 0.895 62.706 o
-15 -6 -8 3.910 3.888 0.663 119.175 o
-15 -6 -7 12.247 12.388 0.868 66.627 o
-15 -6 -6 0.155 0.246 0.574 160.367 o
-15 -6 -5 3.687 4.311 0.676 114.453 o
-15 -6 -4 24.655 26.108 1.162 34.846 o
-15 -6 -3 43.018 42.875 1.490 19.521 o
-15 -6 -2 2.034 1.626 0.642 127.770 o
-15 -6 -1 60.853 58.611 1.776 12.854 o
-15 -5 -13 7.106 7.605 0.704 103.738 o
-15 -5 -12 7.971 8.247 0.745 92.384 o
-15 -5 -11 4.699 4.762 0.690 109.575 o
-15 -5 -10 8.566 9.320 0.806 78.781 o
-15 -5 -9 23.147 21.940 1.107 38.793 o
-15 -5 -8 6.681 6.348 0.738 95.026 o
-15 -5 -7 2.014 1.961 0.622 136.277 o
-15 -5 -6 4.723 4.407 0.690 109.632 o
-15 -5 -5 2.888 2.993 0.663 119.651 o
-15 -5 -4 20.812 19.514 1.032 44.993 o
-15 -5 -3 19.664 19.248 1.018 46.458 o
-15 -5 -2 11.736 11.554 0.861 67.975 o
-15 -5 -1 15.160 16.555 0.963 53.221 o
-15 -4 -13 0.187 -0.007 0.547 176.807 o
-15 -4 -12 4.018 3.362 0.642 126.892 o
-15 -4 -11 11.382 12.073 0.854 69.051 o
-15 -4 -10 1.014 0.840 0.608 142.765 o
-15 -4 -9 6.674 6.594 0.724 98.519 o
-15 -4 -8 11.413 11.069 0.840 71.389 o
-15 -4 -7 21.120 22.233 1.080 41.035 o
-15 -4 -6 1.832 1.462 0.608 142.561 o
-15 -4 -5 5.122 3.573 0.676 114.059 o
-15 -4 -4 11.028 11.021 0.840 71.544 o
-15 -4 -3 9.306 8.910 0.793 81.222 o
-15 -4 -2 10.073 9.696 0.813 76.871 o
-15 -4 -1 25.949 24.563 1.121 37.016 o
-15 -3 -14 2.763 2.918 0.615 138.933 o
-15 -3 -13 1.001 1.025 0.567 164.122 o
-15 -3 -12 2.103 2.248 0.615 139.251 o
-15 -3 -11 6.770 7.249 0.758 89.861 o
-15 -3 -10 8.366 9.046 0.820 76.367 o
-15 -3 -9 0.256 0.499 0.581 156.606 o
-15 -3 -8 0.490 0.588 0.581 156.586 o
-15 -3 -7 3.652 4.250 0.676 114.475 o
-15 -3 -6 1.924 2.241 0.622 136.264 o
-15 -3 -5 22.941 23.006 1.086 40.037 o
-15 -3 -4 14.302 13.795 0.895 61.867 o
-15 -3 -3 16.231 16.665 0.943 55.036 o
-15 -3 -2 5.817 4.954 0.690 109.079 o
-15 -3 -1 5.707 4.899 0.697 107.043 o
-15 -2 -14 7.763 8.548 0.711 101.213 o
-15 -2 -13 3.434 2.398 0.622 135.763 o
-15 -2 -12 3.658 3.772 0.656 121.764 o
-15 -2 -11 2.876 3.888 0.676 114.772 o
-15 -2 -10 15.453 14.841 0.950 54.835 o
-15 -2 -9 1.533 1.025 0.594 149.294 o
-15 -2 -8 10.000 10.563 0.813 76.728 o
-15 -2 -7 7.156 7.591 0.758 89.648 o
-15 -2 -6 8.368 7.892 0.758 89.086 o
-15 -2 -5 0.569 1.168 0.588 152.930 o
-15 -2 -4 18.796 19.856 1.018 46.615 o
-15 -2 -3 19.345 18.209 0.991 49.072 o
-15 -2 -2 6.231 6.245 0.717 100.630 o
-15 -2 -1 1.108 1.599 0.594 149.321 o
-15 -1 -14 3.438 3.198 0.601 144.930 o
-15 -1 -13 4.665 5.070 0.676 113.941 o
-15 -1 -12 3.388 3.888 0.656 121.839 o
-15 -1 -11 14.751 14.232 0.922 58.248 o
-15 -1 -10 2.350 2.719 0.629 133.149 o
-15 -1 -9 5.105 5.138 0.683 111.507 o
-15 -1 -8 14.627 13.754 0.895 61.756 o
-15 -1 -7 0.094 0.717 0.574 160.359 o
-15 -1 -6 5.391 6.095 0.717 100.998 o
-15 -1 -5 0.751 0.670 0.588 152.938 o
-15 -1 -4 2.214 2.159 0.622 136.199 o
-15 -1 -3 10.114 10.515 0.799 79.226 o
-15 -1 -2 41.592 38.475 1.380 22.584 o
-15 -1 -1 5.848 4.742 0.683 111.268 o
-14 -15 -4 5.685 5.685 0.676 113.342 o
-14 -15 -3 2.470 1.831 0.567 163.575 o
-14 -15 -2 1.024 0.752 0.553 172.341 o
-14 -15 -1 0.520 0.478 0.553 172.432 o
-14 -14 -6 5.398 7.243 0.711 102.680 o
-14 -14 -5 0.207 -0.137 0.553 172.468 o
-14 -14 -4 2.567 2.262 0.615 139.111 o
-14 -14 -3 1.942 2.713 0.615 139.231 o
-14 -14 -2 2.937 2.494 0.629 133.002 o
-14 -14 -1 18.116 16.439 0.943 54.436 o
-14 -13 -8 3.401 3.075 0.594 148.301 o
-14 -13 -7 4.721 4.735 0.649 123.652 o
-14 -13 -6 4.369 3.519 0.656 121.539 o
-14 -13 -5 15.102 13.973 0.895 61.541 o
-14 -13 -4 18.616 18.640 0.984 49.855 o
-14 -13 -3 3.802 3.498 0.663 119.284 o
-14 -13 -2 2.949 2.603 0.642 127.410 o
-14 -13 -1 2.713 1.906 0.649 124.915 o
-14 -12 -9 5.869 5.992 0.676 113.174 o
-14 -12 -8 1.998 1.278 0.601 145.794 o
-14 -12 -7 1.982 1.961 0.622 136.285 o
-14 -12 -6 0.562 -0.225 0.574 160.353 o
-14 -12 -5 0.946 1.052 0.622 136.558 o
-14 -12 -4 4.456 4.817 0.711 103.488 o
-14 -12 -3 2.796 3.013 0.676 114.910 o
-14 -12 -2 12.780 12.770 0.902 61.676 o
-14 -12 -1 0.027 0.266 0.601 146.122 o
-14 -11 -11 1.644 1.093 0.581 156.359 o
-14 -11 -10 4.155 3.444 0.629 132.336 o
-14 -11 -9 1.516 1.592 0.601 145.870 o
-14 -11 -8 5.922 6.149 0.724 98.919 o
-14 -11 -7 2.331 2.289 0.642 127.626 o
-14 -11 -6 1.396 0.861 0.622 136.509 o
-14 -11 -5 3.623 3.806 0.690 110.100 o
-14 -11 -4 6.668 6.382 0.758 90.056 o
-14 -11 -3 2.069 2.077 0.622 136.248 o
-14 -11 -2 5.542 5.398 0.717 101.073 o
-14 -11 -1 9.828 9.839 0.820 75.708 o
-14 -10 -11 3.163 3.512 0.629 132.739 o
-14 -10 -10 3.047 3.539 0.649 124.578 o
-14 -10 -9 4.609 4.790 0.697 107.490 o
-14 -10 -8 1.782 1.394 0.642 127.841 o
-14 -10 -7 9.762 10.194 0.834 73.293 o
-14 -10 -6 2.007 2.316 0.635 130.454 o
-14 -10 -5 9.115 8.261 0.786 82.803 o
-14 -10 -4 2.502 1.797 0.642 127.645 o
-14 -10 -3 13.896 13.980 0.902 61.099 o
-14 -10 -2 7.386 7.762 0.779 84.985 o
-14 -10 -1 1.967 1.121 0.615 139.425 o
-14 -9 -12 6.281 6.894 0.690 108.401 o
-14 -9 -11 0.550 0.424 0.581 156.588 o
-14 -9 -10 0.072 0.321 0.581 156.617 o
-14 -9 -9 6.025 3.929 0.690 109.211 o
-14 -9 -8 17.744 18.797 1.039 45.343 o
-14 -9 -7 0.254 0.492 0.588 152.986 o
-14 -9 -6 0.604 0.574 0.608 142.822 o
-14 -9 -5 0.453 0.991 0.608 142.817 o
-14 -9 -4 2.202 2.207 0.629 133.261 o
-14 -9 -3 1.230 1.326 0.615 139.546 o
-14 -9 -2 0.161 0.301 0.581 156.615 o
-14 -9 -1 4.671 6.464 0.724 99.323 o
-14 -8 -13 0.178 0.014 0.526 190.852 o
-14 -8 -12 4.479 4.113 0.663 118.909 o
-14 -8 -11 4.701 4.373 0.670 116.379 o
-14 -8 -10 1.015 0.690 0.594 149.410 o
-14 -8 -9 11.188 10.618 0.861 68.332 o
-14 -8 -8 2.526 2.631 0.642 127.529 o
-14 -8 -7 1.812 2.337 0.649 125.073 o
-14 -8 -6 16.639 16.378 0.970 52.114 o
-14 -8 -5 18.464 19.323 1.025 46.209 o
-14 -8 -4 3.522 3.273 0.663 119.417 o
-14 -8 -3 3.386 3.075 0.663 119.492 o
-14 -8 -2 2.211 1.640 0.629 133.330 o
-14 -8 -1 2.959 2.754 0.642 127.383 o
-14 -7 -13 1.221 1.264 0.574 160.175 o
-14 -7 -12 1.570 2.289 0.601 145.775 o
-14 -7 -11 22.349 22.787 1.086 40.208 o
-14 -7 -10 6.024 5.575 0.738 95.418 o
-14 -7 -9 9.084 8.657 0.786 82.735 o
-14 -7 -8 7.550 7.735 0.765 87.912 o
-14 -7 -7 12.140 10.550 0.840 71.207 o
-14 -7 -6 14.938 15.982 0.943 55.563 o
-14 -7 -5 2.249 2.398 0.635 130.383 o
-14 -7 -4 6.414 6.013 0.724 98.750 o
-14 -7 -3 3.827 3.696 0.663 119.240 o
-14 -7 -2 9.764 10.030 0.806 78.185 o
-14 -7 -1 25.342 25.636 1.134 36.250 o
-14 -6 -14 0.170 -0.034 0.526 190.853 o
-14 -6 -13 2.139 2.467 0.608 142.345 o
-14 -6 -12 0.114 0.143 0.567 164.257 o
-14 -6 -11 2.446 2.740 0.656 122.298 o
-14 -6 -10 4.815 4.544 0.683 111.747 o
-14 -6 -9 4.509 4.134 0.690 109.759 o
-14 -6 -8 6.898 6.389 0.745 93.234 o
-14 -6 -7 9.118 9.388 0.799 79.865 o
-14 -6 -6 19.296 20.020 1.032 45.336 o
-14 -6 -5 13.562 13.945 0.902 61.220 o
-14 -6 -4 9.621 8.636 0.779 83.918 o
-14 -6 -3 16.310 16.720 0.957 53.554 o
-14 -6 -2 7.582 8.356 0.758 89.322 o
-14 -6 -1 1.418 1.196 0.601 145.931 o
-14 -5 -14 0.801 0.512 0.553 172.397 o
-14 -5 -13 1.569 2.145 0.615 139.399 o
-14 -5 -12 2.421 2.419 0.642 127.586 o
-14 -5 -11 28.582 31.827 1.291 27.805 o
-14 -5 -10 27.710 27.652 1.182 33.024 o
-14 -5 -9 9.236 9.894 0.813 77.153 o
-14 -5 -8 0.732 0.212 0.574 160.331 o
-14 -5 -7 5.677 5.521 0.704 104.893 o
-14 -5 -6 1.447 1.114 0.594 149.303 o
-14 -5 -5 4.896 4.680 0.676 113.926 o
-14 -5 -4 1.940 1.975 0.608 142.471 o
-14 -5 -3 1.951 2.268 0.615 139.290 o
-14 -5 -2 14.333 15.168 0.895 61.605 o
-14 -5 -1 62.312 61.405 1.776 12.665 o
-14 -4 -15 1.986 1.045 0.574 160.012 o
-14 -4 -14 1.567 2.118 0.601 145.797 o
-14 -4 -13 1.195 0.888 0.581 156.474 o
-14 -4 -12 4.670 4.749 0.704 105.423 o
-14 -4 -11 3.480 3.990 0.676 114.575 o
-14 -4 -10 1.229 2.029 0.629 133.494 o
-14 -4 -9 30.784 31.608 1.271 28.253 o
-14 -4 -8 4.485 4.674 0.683 111.850 o
-14 -4 -7 10.274 11.083 0.834 72.945 o
-14 -4 -6 49.612 49.872 1.606 16.354 o
-14 -4 -5 25.346 24.352 1.107 37.994 o
-14 -4 -4 44.587 44.829 1.490 19.242 o
-14 -4 -3 6.220 5.828 0.690 108.693 o
-14 -4 -2 11.756 12.299 0.827 73.256 o
-14 -4 -1 19.607 19.289 0.957 52.025 o
-14 -3 -15 1.068 1.380 0.567 164.074 o
-14 -3 -14 12.014 11.650 0.813 75.636 o
-14 -3 -13 1.905 1.961 0.622 136.303 o
-14 -3 -12 16.067 18.441 1.011 48.129 o
-14 -3 -11 1.940 1.852 0.622 136.308 o
-14 -3 -10 20.851 20.423 1.039 44.325 o
-14 -3 -9 2.702 3.068 0.656 122.186 o
-14 -3 -8 2.573 2.911 0.649 124.819 o
-14 -3 -7 25.436 25.595 1.141 35.851 o
-14 -3 -6 9.506 10.105 0.793 80.892 o
-14 -3 -5 3.956 3.375 0.642 126.915 o
-14 -3 -4 11.265 10.925 0.806 77.361 o
-14 -3 -3 10.185 11.185 0.799 79.050 o
-14 -3 -2 4.231 4.373 0.622 134.961 o
-14 -3 -1 56.566 57.271 1.633 15.014 o
-14 -2 -15 21.961 22.199 0.991 47.601 o
-14 -2 -14 1.801 1.168 0.601 145.854 o
-14 -2 -13 4.688 4.557 0.676 114.036 o
-14 -2 -12 30.840 31.089 1.278 28.025 o
-14 -2 -11 18.641 19.835 1.011 47.239 o
-14 -2 -10 4.905 5.295 0.704 105.240 o
-14 -2 -9 33.512 33.699 1.305 26.404 o
-14 -2 -8 2.425 2.016 0.629 133.227 o
-14 -2 -7 54.379 54.696 1.701 14.362 o
-14 -2 -6 19.704 20.020 1.018 46.338 o
-14 -2 -5 12.662 12.196 0.827 72.884 o
-14 -2 -4 27.842 28.390 1.148 34.641 o
-14 -2 -3 6.999 7.325 0.676 112.185 o
-14 -2 -2 31.946 32.605 1.182 31.626 o
-14 -2 -1 27.759 28.082 1.100 37.330 o
-14 -1 -15 2.882 2.965 0.601 145.225 o
-14 -1 -14 26.438 26.552 1.127 36.281 o
-14 -1 -13 30.160 30.624 1.250 29.250 o
-14 -1 -12 17.972 18.776 1.032 45.845 o
-14 -1 -11 8.496 8.473 0.758 88.901 o
-14 -1 -10 8.855 9.743 0.813 77.322 o
-14 -1 -9 39.299 40.279 1.442 21.190 o
-14 -1 -8 27.433 28.499 1.209 31.700 o
-14 -1 -7 17.044 16.665 0.957 53.329 o
-14 -1 -6 20.091 21.229 1.039 44.421 o
-14 -1 -5 44.107 44.891 1.476 19.581 o
-14 -1 -4 55.439 54.887 1.626 15.310 o
-14 -1 -3 2.220 2.378 0.574 159.710 o
-14 -1 -2 80.208 79.279 2.022 9.146 o
-14 -1 -1 8.949 8.964 0.717 98.583 o
-13 -16 -4 1.938 2.337 0.594 149.024 o
-13 -16 -3 5.599 5.480 0.649 123.000 o
-13 -16 -2 0.072 -0.376 0.519 195.910 o
-13 -16 -1 3.880 4.188 0.779 86.474 o
-13 -15 -7 0.069 0.307 0.526 190.851 o
-13 -15 -6 11.830 12.299 0.799 78.032 o
-13 -15 -5 10.650 10.604 0.786 81.616 o
-13 -15 -4 9.701 10.802 0.806 78.055 o
-13 -15 -3 0.138 0.827 0.574 160.354 o
-13 -15 -2 3.098 2.726 0.635 130.081 o
-13 -15 -1 1.307 1.073 0.594 149.333 o
-13 -14 -8 1.966 1.872 0.581 156.162 o
-13 -14 -7 7.089 8.063 0.731 96.224 o
-13 -14 -6 0.318 0.526 0.574 160.352 o
-13 -14 -5 1.389 1.872 0.601 145.867 o
-13 -14 -4 3.279 3.123 0.656 122.005 o
-13 -14 -3 6.219 6.505 0.738 95.175 o
-13 -14 -2 3.121 2.965 0.670 117.174 o
-13 -14 -1 43.859 45.553 1.537 18.314 o
-13 -13 -10 3.399 3.936 0.642 127.024 o
-13 -13 -9 0.091 0.827 0.547 176.792 o
-13 -13 -8 6.885 6.771 0.731 96.600 o
-13 -13 -7 8.583 9.456 0.799 80.059 o
-13 -13 -6 17.713 18.421 1.011 47.694 o
-13 -13 -5 2.103 1.865 0.649 125.062 o
-13 -13 -4 12.822 12.579 0.902 61.693 o
-13 -13 -3 5.677 5.145 0.752 92.215 o
-13 -13 -2 31.165 31.915 1.305 26.902 o
-13 -13 -1 10.661 11.684 0.888 64.351 o
-13 -12 -11 12.005 11.909 0.786 80.621 o
-13 -12 -10 0.647 -0.048 0.567 164.234 o
-13 -12 -9 1.547 1.483 0.608 142.621 o
-13 -12 -8 7.886 8.985 0.793 81.755 o
-13 -12 -7 11.230 11.206 0.861 68.216 o
-13 -12 -6 7.727 7.776 0.799 80.665 o
-13 -12 -5 0.865 0.683 0.629 133.635 o
-13 -12 -4 7.680 8.595 0.779 84.721 o
-13 -12 -3 5.698 6.040 0.731 97.214 o
-13 -12 -2 16.532 15.667 0.950 54.368 o
-13 -12 -1 26.444 25.759 1.155 34.874 o
-13 -11 -12 5.948 5.698 0.663 117.829 o
-13 -11 -11 1.639 1.613 0.588 152.689 o
-13 -11 -10 7.765 8.739 0.772 86.123 o
-13 -11 -9 5.559 5.992 0.738 95.508 o
-13 -11 -8 17.461 17.546 1.011 47.879 o
-13 -11 -7 11.820 11.397 0.888 64.034 o
-13 -11 -6 3.725 3.478 0.676 114.578 o
-13 -11 -5 19.018 19.405 1.018 46.616 o
-13 -11 -4 0.793 0.601 0.601 146.067 o
-13 -11 -3 12.727 12.354 0.875 65.476 o
-13 -11 -2 1.059 0.697 0.608 142.768 o
-13 -11 -1 0.319 0.437 0.588 152.984 o
-13 -10 -13 7.697 8.151 0.731 95.918 o
-13 -10 -12 4.275 3.929 0.642 126.662 o
-13 -10 -11 2.454 2.323 0.629 133.176 o
-13 -10 -10 1.066 1.100 0.615 139.588 o
-13 -10 -9 6.406 6.409 0.765 88.570 o
-13 -10 -8 1.094 1.421 0.622 136.513 o
-13 -10 -7 5.755 5.432 0.724 99.119 o
-13 -10 -6 1.993 2.111 0.642 127.727 o
-13 -10 -5 4.369 4.366 0.704 105.588 o
-13 -10 -4 11.950 12.094 0.881 64.828 o
-13 -10 -3 13.276 13.440 0.909 60.532 o
-13 -10 -2 16.379 15.954 0.950 54.371 o
-13 -10 -1 3.413 3.512 0.670 117.006 o
-13 -9 -13 11.893 12.941 0.827 73.058 o
-13 -9 -12 5.464 5.056 0.697 107.111 o
-13 -9 -11 2.457 2.268 0.649 124.934 o
-13 -9 -10 3.105 3.601 0.697 108.135 o
-13 -9 -9 0.934 1.114 0.615 139.605 o
-13 -9 -8 7.897 7.953 0.786 83.331 o
-13 -9 -7 8.049 7.167 0.772 86.320 o
-13 -9 -6 21.179 21.414 1.073 41.595 o
-13 -9 -5 1.529 1.517 0.635 130.635 o
-13 -9 -4 0.953 1.776 0.622 136.507 o
-13 -9 -3 1.327 1.879 0.622 136.435 o
-13 -9 -2 6.836 6.696 0.745 93.198 o
-13 -9 -1 3.639 3.710 0.663 119.304 o
-13 -8 -14 3.075 2.972 0.601 145.143 o
-13 -8 -13 7.452 7.448 0.724 97.973 o
-13 -8 -12 1.405 1.483 0.615 139.502 o
-13 -8 -11 2.111 1.749 0.635 130.496 o
-13 -8 -10 8.041 8.985 0.779 84.504 o
-13 -8 -9 7.158 7.003 0.758 89.761 o
-13 -8 -8 2.534 2.289 0.656 122.333 o
-13 -8 -7 22.525 23.641 1.121 37.895 o
-13 -8 -6 0.717 0.745 0.601 146.067 o
-13 -8 -5 3.697 4.113 0.683 112.224 o
-13 -8 -4 3.689 3.628 0.670 116.897 o
-13 -8 -3 8.564 8.889 0.772 85.762 o
-13 -8 -2 0.679 0.998 0.581 156.544 o
-13 -8 -1 0.521 0.861 0.567 164.205 o
-13 -7 -15 3.195 3.464 0.622 135.648 o
-13 -7 -14 6.740 6.505 0.697 106.202 o
-13 -7 -13 5.341 5.247 0.697 107.122 o
-13 -7 -12 0.512 0.635 0.608 142.827 o
-13 -7 -11 4.446 4.332 0.724 99.735 o
-13 -7 -10 6.426 6.962 0.758 90.039 o
-13 -7 -9 4.915 5.193 0.724 99.455 o
-13 -7 -8 6.878 7.523 0.765 88.208 o
-13 -7 -7 0.132 -0.574 0.560 168.288 o
-13 -7 -6 6.359 6.730 0.752 91.717 o
-13 -7 -5 3.227 3.970 0.670 116.992 o
-13 -7 -4 13.124 13.173 0.875 65.181 o
-13 -7 -3 2.507 2.754 0.601 145.412 o
-13 -7 -2 4.577 4.339 0.642 126.428 o
-13 -7 -1 17.990 18.202 0.943 54.172 o
-13 -6 -15 6.738 6.826 0.683 110.301 o
-13 -6 -14 19.970 21.325 1.025 45.521 o
-13 -6 -13 3.822 3.403 0.670 116.890 o
-13 -6 -12 1.023 1.319 0.635 130.726 o
-13 -6 -11 13.324 13.693 0.888 63.137 o
-13 -6 -10 2.251 2.214 0.642 127.655 o
-13 -6 -9 13.812 13.481 0.909 60.349 o
-13 -6 -8 4.074 4.284 0.690 109.882 o
-13 -6 -7 13.687 13.864 0.895 62.074 o
-13 -6 -6 0.473 0.451 0.574 160.343 o
-13 -6 -5 1.244 1.209 0.588 152.821 o
-13 -6 -4 51.500 52.345 1.606 16.076 o
-13 -6 -3 0.149 0.075 0.512 201.166 o
-13 -6 -2 12.708 12.968 0.793 78.681 o
-13 -6 -1 19.901 19.972 0.943 53.153 o
-13 -5 -15 2.749 2.678 0.601 145.335 o
-13 -5 -14 18.951 18.735 0.977 50.371 o
-13 -5 -13 0.383 0.861 0.601 146.092 o
-13 -5 -12 3.132 2.473 0.670 117.238 o
-13 -5 -11 3.563 3.246 0.656 121.890 o
-13 -5 -10 2.275 1.797 0.635 130.452 o
-13 -5 -9 39.446 40.128 1.435 21.350 o
-13 -5 -8 21.930 22.295 1.080 40.830 o
-13 -5 -7 14.182 14.260 0.902 60.950 o
-13 -5 -6 23.972 25.704 1.114 37.748 o
-13 -5 -5 55.671 55.864 1.667 14.676 o
-13 -5 -4 25.936 25.752 1.052 41.145 o
-13 -5 -3 22.086 21.905 0.977 48.790 o
-13 -5 -2 3.527 3.512 0.581 155.114 o
-13 -5 -1 43.989 43.763 1.373 22.055 o
-13 -4 -16 0.614 0.690 0.553 172.410 o
-13 -4 -15 1.061 1.298 0.567 164.084 o
-13 -4 -14 5.231 5.999 0.711 102.999 o
-13 -4 -13 1.051 1.633 0.622 136.503 o
-13 -4 -12 3.349 3.881 0.670 116.967 o
-13 -4 -11 12.257 13.255 0.888 63.585 o
-13 -4 -10 3.253 2.788 0.656 122.065 o
-13 -4 -9 16.748 17.656 0.984 50.562 o
-13 -4 -8 29.100 29.196 1.209 31.321 o
-13 -4 -7 0.917 1.578 0.594 149.357 o
-13 -4 -6 44.930 44.775 1.462 19.788 o
-13 -4 -5 3.991 3.731 0.601 144.514 o
-13 -4 -4 99.035 99.067 2.357 6.484 o
-13 -4 -3 34.891 35.058 1.209 29.595 o
-13 -4 -2 50.059 48.881 1.462 18.939 o
-13 -4 -1 3.206 3.478 0.581 155.299 o
-13 -3 -16 2.442 3.061 0.588 152.182 o
-13 -3 -15 6.686 6.887 0.711 102.184 o
-13 -3 -14 3.646 3.553 0.670 116.924 o
-13 -3 -13 5.234 5.528 0.731 97.468 o
-13 -3 -12 12.242 12.702 0.881 64.625 o
-13 -3 -11 9.635 9.764 0.813 77.027 o
-13 -3 -10 4.932 5.090 0.704 105.268 o
-13 -3 -9 38.609 38.878 1.401 22.410 o
-13 -3 -8 28.264 27.857 1.182 32.891 o
-13 -3 -7 20.106 20.102 0.998 47.944 o
-13 -3 -6 16.450 16.651 0.875 63.122 o
-13 -3 -5 39.142 39.076 1.298 25.284 o
-13 -3 -4 5.714 5.548 0.615 136.646 o
-13 -3 -3 58.565 58.194 1.619 14.991 o
-13 -3 -2 106.176 106.432 2.453 5.871 o
-13 -3 -1 107.279 107.293 2.460 5.812 o
-13 -2 -16 2.134 2.419 0.574 159.735 o
-13 -2 -15 2.027 1.271 0.601 145.788 o
-13 -2 -14 3.247 3.464 0.670 117.064 o
-13 -2 -13 23.195 23.183 1.134 36.982 o
-13 -2 -12 4.595 4.783 0.704 105.443 o
-13 -2 -11 3.674 3.819 0.663 119.272 o
-13 -2 -10 36.450 34.888 1.332 24.965 o
-13 -2 -9 2.428 2.214 0.635 130.360 o
-13 -2 -8 6.472 6.942 0.731 96.737 o
-13 -2 -7 41.048 41.836 1.408 21.724 o
-13 -2 -6 54.852 55.386 1.599 15.742 o
-13 -2 -5 21.104 21.215 0.950 51.791 o
-13 -2 -4 27.655 26.791 1.045 40.933 o
-13 -2 -3 54.670 53.650 1.531 16.922 o
-13 -2 -2 29.733 29.558 1.086 37.394 o
-13 -2 -1 53.444 51.511 1.483 18.003 o
-13 -1 -16 2.810 2.631 0.588 152.119 o
-13 -1 -15 15.249 16.221 0.929 56.956 o
-13 -1 -14 1.573 1.975 0.635 130.585 o
-13 -1 -13 8.114 8.397 0.813 77.814 o
-13 -1 -12 5.943 5.637 0.724 99.010 o
-13 -1 -11 3.536 3.724 0.670 116.932 o
-13 -1 -10 0.325 0.096 0.581 156.612 o
-13 -1 -9 37.583 37.771 1.380 23.179 o
-13 -1 -8 27.129 27.993 1.175 33.444 o
-13 -1 -7 51.497 50.719 1.572 16.703 o
-13 -1 -6 17.683 17.437 0.881 61.522 o
-13 -1 -5 20.038 20.184 0.922 55.181 o
-13 -1 -4 16.234 15.415 0.820 71.435 o
-13 -1 -3 12.126 11.868 0.738 90.644 o
-13 -1 -2 6.192 6.259 0.615 136.033 o
-13 -1 -1 28.308 27.829 1.039 41.021 o
-12 -17 -3 3.514 2.610 0.615 138.701 o
-12 -17 -2 6.037 5.343 0.642 125.360 o
-12 -17 -1 0.189 0.205 0.526 190.848 o
-12 -16 -6 0.418 -0.048 0.526 190.841 o
-12 -16 -5 4.927 4.920 0.649 123.506 o
-12 -16 -4 1.808 2.337 0.601 145.704 o
-12 -16 -3 7.603 7.735 0.738 94.340 o
-12 -16 -2 2.578 2.282 0.615 139.104 o
-12 -16 -1 4.945 5.015 0.676 113.834 o
-12 -15 -8 6.622 6.430 0.676 112.660 o
-12 -15 -7 8.152 7.659 0.724 97.576 o
-12 -15 -6 3.962 3.826 0.656 121.639 o
-12 -15 -5 2.196 2.549 0.622 136.150 o
-12 -15 -4 5.633 5.616 0.704 104.891 o
-12 -15 -3 4.055 3.772 0.676 114.420 o
-12 -15 -2 5.113 4.865 0.704 105.243 o
-12 -15 -1 7.082 8.022 0.779 85.047 o
-12 -14 -10 0.967 1.216 0.560 168.134 o
-12 -14 -9 3.131 2.494 0.601 145.220 o
-12 -14 -8 1.122 0.868 0.588 152.873 o
-12 -14 -7 3.988 3.403 0.663 119.235 o
-12 -14 -6 0.248 0.348 0.581 156.610 o
-12 -14 -5 0.026 -0.355 0.588 152.999 o
-12 -14 -4 4.146 3.614 0.690 109.968 o
-12 -14 -3 3.031 2.385 0.663 119.695 o
-12 -14 -2 0.692 0.629 0.615 139.657 o
-12 -14 -1 11.693 11.759 0.895 63.086 o
-12 -13 -11 0.349 0.239 0.533 185.976 o
-12 -13 -10 0.535 0.485 0.567 164.223 o
-12 -13 -9 0.368 0.663 0.588 152.973 o
-12 -13 -8 0.140 0.041 0.588 152.997 o
-12 -13 -7 1.899 2.596 0.649 125.027 o
-12 -13 -6 0.837 1.182 0.622 136.563 o
-12 -13 -5 6.172 6.074 0.731 97.030 o
-12 -13 -4 6.905 6.853 0.752 91.490 o
-12 -13 -3 13.004 13.365 0.895 62.397 o
-12 -13 -2 0.399 0.724 0.608 142.832 o
-12 -13 -1 6.616 6.361 0.752 91.691 o
-12 -12 -12 1.092 0.745 0.560 168.155 o
-12 -12 -11 1.937 1.790 0.601 145.744 o
-12 -12 -10 11.235 10.645 0.834 72.662 o
-12 -12 -9 21.635 21.625 1.080 40.984 o
-12 -12 -8 18.918 18.667 1.045 44.524 o
-12 -12 -7 3.620 3.614 0.670 116.922 o
-12 -12 -6 6.507 6.792 0.752 91.652 o
-12 -12 -5 2.019 1.688 0.629 133.369 o
-12 -12 -4 1.358 0.881 0.601 145.970 o
-12 -12 -3 18.278 18.735 1.018 46.910 o
-12 -12 -2 18.089 17.683 1.004 48.292 o
-12 -12 -1 10.948 10.830 0.854 69.430 o
-12 -11 -13 1.116 1.039 0.553 172.294 o
-12 -11 -12 4.575 4.141 0.656 121.323 o
-12 -11 -11 7.036 6.717 0.752 91.466 o
-12 -11 -10 19.236 20.450 1.059 43.179 o
-12 -11 -9 4.947 4.844 0.745 94.161 o
-12 -11 -8 4.405 4.448 0.704 105.563 o
-12 -11 -7 16.032 17.020 0.977 51.522 o
-12 -11 -6 1.310 0.957 0.608 142.713 o
-12 -11 -5 23.791 22.363 1.086 39.907 o
-12 -11 -4 0.271 0.205 0.594 149.495 o
-12 -11 -3 31.136 32.059 1.285 27.643 o
-12 -11 -2 26.519 27.836 1.203 32.252 o
-12 -11 -1 1.618 1.879 0.622 136.377 o
-12 -10 -14 5.908 5.944 0.676 113.167 o
-12 -10 -13 5.055 5.323 0.676 113.719 o
-12 -10 -12 4.123 4.154 0.676 114.328 o
-12 -10 -11 0.804 0.321 0.622 136.609 o
-12 -10 -10 6.426 6.682 0.786 84.040 o
-12 -10 -9 12.172 13.126 0.895 62.715 o
-12 -10 -8 2.521 2.009 0.649 124.950 o
-12 -10 -7 21.594 22.910 1.107 39.034 o
-12 -10 -6 0.264 0.724 0.601 146.105 o
-12 -10 -5 33.817 35.434 1.339 25.095 o
-12 -10 -4 55.609 57.545 1.756 13.480 o
-12 -10 -3 11.127 11.568 0.854 69.236 o
-12 -10 -2 28.183 28.198 1.189 32.545 o
-12 -10 -1 0.786 0.506 0.574 160.310 o
-12 -9 -14 15.050 15.387 0.881 63.072 o
-12 -9 -13 9.189 9.313 0.793 81.187 o
-12 -9 -12 15.997 16.795 0.984 50.899 o
-12 -9 -11 41.062 40.087 1.469 20.348 o
-12 -9 -10 47.930 49.011 1.606 16.540 o
-12 -9 -9 42.940 42.479 1.483 19.699 o
-12 -9 -8 5.306 5.186 0.717 101.198 o
-12 -9 -7 24.183 24.714 1.134 36.606 o
-12 -9 -6 1.962 1.961 0.635 130.505 o
-12 -9 -5 2.156 2.016 0.635 130.454 o
-12 -9 -4 29.363 29.729 1.216 30.917 o
-12 -9 -3 5.026 4.926 0.656 120.934 o
-12 -9 -2 13.182 13.843 0.847 69.033 o
-12 -9 -1 1.961 1.551 0.567 163.811 o
-12 -8 -15 4.357 4.680 0.642 126.451 o
-12 -8 -14 18.696 18.503 0.963 51.802 o
-12 -8 -13 2.635 2.692 0.656 122.256 o
-12 -8 -12 23.517 23.600 1.127 37.272 o
-12 -8 -11 35.344 36.917 1.367 23.936 o
-12 -8 -10 7.794 8.090 0.799 80.589 o
-12 -8 -9 5.816 5.774 0.738 95.457 o
-12 -8 -8 27.583 27.556 1.189 32.727 o
-12 -8 -7 1.766 3.088 0.649 125.001 o
-12 -8 -6 33.575 33.712 1.298 26.630 o
-12 -8 -5 6.585 7.277 0.717 100.249 o
-12 -8 -4 32.995 35.120 1.278 27.337 o
-12 -8 -3 33.726 34.737 1.216 29.587 o
-12 -8 -2 2.645 2.637 0.567 163.323 o
-12 -8 -1 24.556 24.953 1.025 43.611 o
-12 -7 -15 1.805 1.647 0.588 152.640 o
-12 -7 -14 19.727 20.136 1.018 46.315 o
-12 -7 -13 15.484 15.251 0.950 54.763 o
-12 -7 -12 2.411 2.460 0.635 130.331 o
-12 -7 -11 34.552 34.150 1.319 25.748 o
-12 -7 -10 4.092 3.895 0.690 109.940 o
-12 -7 -9 44.419 45.874 1.544 18.111 o
-12 -7 -8 2.855 2.255 0.629 133.066 o
-12 -7 -7 27.709 28.724 1.196 32.263 o
-12 -7 -6 30.299 30.535 1.196 31.570 o
-12 -7 -5 21.001 21.851 0.984 48.570 o
-12 -7 -4 104.818 105.654 2.473 5.848 o
-12 -7 -3 39.209 39.308 1.291 25.469 o
-12 -7 -2 6.873 6.525 0.635 127.040 o
-12 -7 -1 10.967 11.820 0.745 89.830 o
-12 -6 -16 16.581 17.246 0.888 61.177 o
-12 -6 -15 0.923 1.107 0.574 160.247 o
-12 -6 -14 4.317 3.922 0.683 112.048 o
-12 -6 -13 0.016 0.260 0.594 149.501 o
-12 -6 -12 9.396 10.085 0.820 75.823 o
-12 -6 -11 5.500 5.104 0.711 103.068 o
-12 -6 -10 38.430 40.989 1.449 21.083 o
-12 -6 -9 49.137 49.011 1.599 16.547 o
-12 -6 -8 0.835 0.840 0.588 152.917 o
-12 -6 -7 9.728 10.365 0.772 84.904 o
-12 -6 -6 59.175 59.185 1.674 14.175 o
-12 -6 -5 3.530 3.847 0.601 144.726 o
-12 -6 -4 70.793 72.959 1.886 10.767 o
-12 -6 -3 14.898 14.198 0.793 77.124 o
-12 -6 -2 59.694 59.144 1.619 14.851 o
-12 -6 -1 89.592 87.690 2.111 8.069 o
-12 -5 -16 1.316 0.547 0.540 181.129 o
-12 -5 -15 4.843 4.592 0.676 113.966 o
-12 -5 -14 5.894 6.033 0.738 95.383 o
-12 -5 -13 1.324 1.988 0.615 139.469 o
-12 -5 -12 7.729 7.140 0.765 87.959 o
-12 -5 -11 14.490 14.588 0.922 58.275 o
-12 -5 -10 31.068 33.138 1.298 27.069 o
-12 -5 -9 4.895 5.671 0.711 103.188 o
-12 -5 -8 2.057 2.077 0.588 152.502 o
-12 -5 -7 48.305 49.229 1.496 18.452 o
-12 -5 -6 20.071 20.238 0.936 53.731 o
-12 -5 -5 24.064 23.894 0.991 46.596 o
-12 -5 -4 48.786 48.867 1.442 19.511 o
-12 -5 -3 42.644 42.369 1.312 24.023 o
-12 -5 -2 9.721 9.778 0.683 107.396 o
-12 -5 -1 23.565 24.878 0.977 47.731 o
-12 -4 -16 1.752 2.323 0.594 149.082 o
-12 -4 -15 0.635 1.332 0.588 152.911 o
-12 -4 -14 0.644 1.032 0.615 139.643 o
-12 -4 -13 13.557 13.905 0.902 61.228 o
-12 -4 -12 12.443 12.285 0.875 65.590 o
-12 -4 -11 2.059 1.339 0.629 133.398 o
-12 -4 -10 9.106 9.832 0.799 79.783 o
-12 -4 -9 5.912 6.225 0.704 104.643 o
-12 -4 -8 3.914 4.052 0.629 132.307 o
-12 -4 -7 1.009 1.175 0.512 200.941 o
-12 -4 -6 47.067 46.817 1.421 20.298 o
-12 -4 -5 8.853 8.561 0.663 114.968 o
-12 -4 -4 9.477 9.005 0.663 114.298 o
-12 -4 -3 20.218 20.628 0.888 58.804 o
-12 -4 -2 26.969 26.941 1.004 43.997 o
-12 -4 -1 2.536 2.098 0.506 205.431 o
-12 -3 -17 11.818 11.233 0.793 79.576 o
-12 -3 -16 1.831 2.446 0.594 149.040 o
-12 -3 -15 6.509 7.092 0.738 94.946 o
-12 -3 -14 2.551 2.009 0.649 124.943 o
-12 -3 -13 0.722 0.847 0.594 149.437 o
-12 -3 -12 6.062 6.689 0.752 91.831 o
-12 -3 -11 21.750 22.247 1.080 40.880 o
-12 -3 -10 5.349 5.411 0.697 107.086 o
-12 -3 -9 3.423 3.170 0.608 141.730 o
-12 -3 -8 4.075 4.236 0.594 147.621 o
-12 -3 -7 21.061 20.238 0.929 54.040 o
-12 -3 -6 31.056 30.426 1.107 35.781 o
-12 -3 -5 0.658 0.970 0.478 230.780 o
-12 -3 -4 8.789 9.046 0.656 117.123 o
-12 -3 -3 9.844 10.481 0.676 109.089 o
-12 -3 -2 26.241 26.128 0.977 46.505 o
-12 -3 -1 30.526 30.802 1.059 38.585 o
-12 -2 -17 1.254 1.510 0.547 176.529 o
-12 -2 -16 0.241 0.471 0.560 168.275 o
-12 -2 -15 0.011 0.335 0.574 160.369 o
-12 -2 -14 6.414 6.696 0.765 88.518 o
-12 -2 -13 3.509 3.218 0.656 121.913 o
-12 -2 -12 7.313 7.079 0.758 89.686 o
-12 -2 -11 15.220 15.415 0.936 56.325 o
-12 -2 -10 4.189 3.977 0.656 121.519 o
-12 -2 -9 9.002 9.422 0.752 90.003 o
-12 -2 -8 12.548 12.053 0.772 82.984 o
-12 -2 -7 1.703 1.250 0.512 200.684 o
-12 -2 -6 17.170 17.041 0.834 68.402 o
-12 -2 -5 44.357 44.337 1.332 23.023 o
-12 -2 -4 12.643 12.640 0.724 93.212 o
-12 -2 -3 8.533 9.074 0.635 124.645 o
-12 -2 -2 17.034 17.041 0.793 74.952 o
-12 -2 -1 11.924 11.882 0.683 104.754 o
-12 -1 -17 0.821 0.758 0.540 181.209 o
-12 -1 -16 0.764 1.121 0.581 156.524 o
-12 -1 -15 9.607 10.167 0.820 75.729 o
-12 -1 -14 1.135 1.039 0.588 152.857 o
-12 -1 -13 4.836 4.926 0.697 107.382 o
-12 -1 -12 7.720 7.885 0.765 87.815 o
-12 -1 -11 26.499 26.695 1.162 34.404 o
-12 -1 -10 11.913 12.483 0.854 68.775 o
-12 -1 -9 37.917 37.627 1.332 24.538 o
-12 -1 -8 7.847 8.404 0.676 111.311 o
-12 -1 -7 12.156 12.012 0.745 89.030 o
-12 -1 -6 3.439 3.963 0.553 170.551 o
-12 -1 -5 32.415 33.371 1.127 33.997 o
-12 -1 -4 14.169 13.877 0.745 87.038 o
-12 -1 -3 0.323 0.335 0.444 267.791 o
-12 -1 -2 1.467 1.831 0.465 243.966 o
-12 -1 -1 18.820 18.680 0.820 69.027 o
-11 -18 -2 2.461 1.565 0.581 156.049 o
-11 -18 -1 1.514 0.779 0.567 164.042 o
-11 -17 -6 1.224 1.387 0.574 160.161 o
-11 -17 -5 1.388 1.332 0.553 172.192 o
-11 -17 -4 2.682 2.419 0.594 148.754 o
-11 -17 -3 1.538 2.098 0.588 152.651 o
-11 -17 -2 8.314 7.755 0.731 95.713 o
-11 -17 -1 2.287 2.180 0.601 145.584 o
-11 -16 -8 2.276 2.514 0.581 155.943 o
-11 -16 -7 1.173 1.121 0.567 164.079 o
-11 -16 -6 0.950 1.093 0.567 164.125 o
-11 -16 -5 2.754 1.148 0.601 145.600 o
-11 -16 -4 0.558 0.526 0.581 156.583 o
-11 -16 -3 0.040 0.000 0.574 160.371 o
-11 -16 -2 3.095 3.225 0.649 124.614 o
-11 -16 -1 10.778 10.085 0.827 74.104 o
-11 -15 -10 1.882 1.572 0.581 156.233 o
-11 -15 -9 2.431 2.180 0.594 148.889 o
-11 -15 -8 5.334 5.446 0.690 109.182 o
-11 -15 -7 0.413 0.102 0.574 160.359 o
-11 -15 -6 4.369 4.400 0.690 109.761 o
-11 -15 -5 14.265 15.107 0.936 56.676 o
-11 -15 -4 7.202 6.812 0.758 89.781 o
-11 -15 -3 0.988 1.285 0.622 136.537 o
-11 -15 -2 13.235 12.183 0.895 62.519 o
-11 -15 -1 3.808 3.765 0.704 105.850 o
-11 -14 -11 0.248 0.642 0.526 190.829 o
-11 -14 -10 1.429 1.852 0.588 152.711 o
-11 -14 -9 2.779 3.567 0.642 127.311 o
-11 -14 -8 16.730 16.364 0.957 53.477 o
-11 -14 -7 1.609 1.913 0.642 127.825 o
-11 -14 -6 11.521 10.960 0.868 67.134 o
-11 -14 -5 7.270 6.744 0.752 91.369 o
-11 -14 -4 18.082 17.410 0.984 50.204 o
-11 -14 -3 24.711 23.880 1.121 37.380 o
-11 -14 -2 7.326 7.379 0.758 89.623 o
-11 -14 -1 7.261 7.687 0.765 88.034 o
-11 -13 -12 11.385 11.868 0.793 79.633 o
-11 -13 -11 8.676 8.609 0.758 88.790 o
-11 -13 -10 0.824 0.307 0.581 156.568 o
-11 -13 -9 10.917 10.160 0.840 71.745 o
-11 -13 -8 6.367 7.782 0.793 82.474 o
-11 -13 -7 2.987 2.446 0.649 124.767 o
-11 -13 -6 7.035 7.659 0.765 88.124 o
-11 -13 -5 26.128 26.060 1.162 34.547 o
-11 -13 -4 9.206 9.456 0.820 76.006 o
-11 -13 -3 17.666 18.038 0.998 48.974 o
-11 -13 -2 3.005 3.532 0.670 117.126 o
-11 -13 -1 43.409 43.545 1.496 19.297 o
-11 -12 -13 8.083 7.892 0.704 103.127 o
-11 -12 -12 4.606 4.954 0.670 116.297 o
-11 -12 -11 6.217 6.730 0.752 91.769 o
-11 -12 -10 7.655 8.213 0.799 80.616 o
-11 -12 -9 8.968 7.817 0.813 77.624 o
-11 -12 -8 1.148 0.663 0.608 142.759 o
-11 -12 -7 0.379 1.025 0.594 149.462 o
-11 -12 -6 23.552 23.231 1.107 38.551 o
-11 -12 -5 23.768 24.475 1.134 36.722 o
-11 -12 -4 11.364 11.226 0.854 69.212 o
-11 -12 -3 18.649 19.610 1.025 46.121 o
-11 -12 -2 11.156 11.766 0.854 69.189 o
-11 -12 -1 0.817 0.594 0.588 152.934 o
-11 -11 -14 2.639 2.842 0.574 159.435 o
-11 -11 -13 3.161 1.954 0.608 142.086 o
-11 -11 -12 8.303 8.821 0.793 81.630 o
-11 -11 -11 12.929 13.276 0.909 60.670 o
-11 -11 -10 10.893 11.629 0.847 70.382 o
-11 -11 -9 16.520 16.296 0.963 52.852 o
-11 -11 -8 10.119 11.185 0.847 70.739 o
-11 -11 -7 7.653 7.666 0.772 86.376 o
-11 -11 -6 20.294 20.846 1.059 42.868 o
-11 -11 -5 1.347 2.508 0.622 136.368 o
-11 -11 -4 2.460 2.357 0.629 133.170 o
-11 -11 -3 3.480 3.983 0.663 119.311 o
-11 -11 -2 3.308 3.034 0.635 129.954 o
-11 -11 -1 2.262 2.508 0.622 136.137 o
-11 -10 -15 0.761 1.346 0.567 164.136 o
-11 -10 -14 0.495 0.533 0.547 176.769 o
-11 -10 -13 0.623 0.444 0.581 156.581 o
-11 -10 -12 9.658 8.869 0.806 78.456 o
-11 -10 -11 0.779 0.916 0.601 146.051 o
-11 -10 -10 2.767 3.409 0.656 122.118 o
-11 -10 -9 0.957 1.435 0.608 142.731 o
-11 -10 -8 1.842 2.255 0.642 127.744 o
-11 -10 -7 0.719 1.339 0.594 149.406 o
-11 -10 -6 35.809 36.568 1.353 24.304 o
-11 -10 -5 7.945 9.272 0.786 83.065 o
-11 -10 -4 0.560 0.799 0.547 176.745 o
-11 -10 -3 1.800 2.337 0.588 152.542 o
-11 -10 -2 26.407 26.606 1.086 38.693 o
-11 -10 -1 6.117 5.500 0.635 127.911 o
-11 -9 -15 10.128 9.552 0.752 89.394 o
-11 -9 -14 0.721 1.066 0.588 152.917 o
-11 -9 -13 5.086 5.036 0.717 101.302 o
-11 -9 -12 5.615 5.295 0.738 95.608 o
-11 -9 -11 17.273 17.731 0.991 49.757 o
-11 -9 -10 0.867 1.250 0.615 139.605 o
-11 -9 -9 1.536 1.845 0.629 133.454 o
-11 -9 -8 8.016 7.803 0.772 86.209 o
-11 -9 -7 9.400 8.759 0.772 85.426 o
-11 -9 -6 12.299 11.971 0.820 74.249 o
-11 -9 -5 0.993 1.114 0.560 168.139 o
-11 -9 -4 9.839 10.365 0.724 95.870 o
-11 -9 -3 1.237 2.077 0.533 185.595 o
-11 -9 -2 2.619 3.170 0.547 175.591 o
-11 -9 -1 2.939 2.890 0.540 179.921 o
-11 -8 -16 1.972 2.077 0.567 163.717 o
-11 -8 -15 0.258 0.403 0.553 172.457 o
-11 -8 -14 1.198 0.704 0.594 149.383 o
-11 -8 -13 2.287 2.672 0.656 122.346 o
-11 -8 -12 12.633 13.337 0.888 63.442 o
-11 -8 -11 1.824 2.303 0.642 127.743 o
-11 -8 -10 0.378 -0.123 0.581 156.612 o
-11 -8 -9 23.216 23.764 1.107 38.567 o
-11 -8 -8 2.109 1.968 0.615 139.288 o
-11 -8 -7 18.933 18.810 0.957 52.343 o
-11 -8 -6 11.205 10.973 0.758 86.902 o
-11 -8 -5 18.361 19.179 0.909 57.579 o
-11 -8 -4 7.833 8.527 0.676 111.279 o
-11 -8 -3 12.543 13.290 0.765 84.011 o
-11 -8 -2 2.631 3.116 0.533 184.654 o
-11 -8 -1 7.289 7.721 0.635 126.271 o
-11 -7 -16 0.255 0.540 0.547 176.790 o
-11 -7 -15 7.627 7.960 0.745 92.603 o
-11 -7 -14 9.005 10.461 0.834 73.511 o
-11 -7 -13 3.545 4.072 0.670 116.871 o
-11 -7 -12 10.210 10.932 0.847 70.752 o
-11 -7 -11 8.132 8.391 0.786 83.162 o
-11 -7 -10 3.889 4.448 0.676 114.359 o
-11 -7 -9 6.351 7.557 0.738 94.916 o
-11 -7 -8 3.845 4.223 0.635 129.498 o
-11 -7 -7 25.021 26.559 1.066 40.380 o
-11 -7 -6 19.015 19.541 0.916 56.469 o
-11 -7 -5 12.697 12.893 0.772 82.656 o
-11 -7 -4 12.670 12.169 0.738 90.179 o
-11 -7 -3 1.188 1.298 0.485 224.098 o
-11 -7 -2 2.650 2.480 0.506 205.218 o
-11 -7 -1 71.661 72.761 1.824 11.245 o
-11 -6 -17 0.528 0.150 0.533 185.965 o
-11 -6 -16 11.289 11.315 0.806 77.263 o
-11 -6 -15 0.662 0.806 0.588 152.940 o
-11 -6 -14 1.414 1.127 0.622 136.486 o
-11 -6 -13 6.515 6.354 0.731 96.839 o
-11 -6 -12 28.963 30.125 1.237 30.069 o
-11 -6 -11 7.093 7.741 0.758 89.643 o
-11 -6 -10 19.811 20.355 1.032 45.152 o
-11 -6 -9 5.637 5.316 0.670 115.740 o
-11 -6 -8 23.739 24.263 1.025 43.972 o
-11 -6 -7 3.442 3.669 0.574 158.796 o
-11 -6 -6 2.607 2.439 0.533 184.874 o
-11 -6 -5 12.355 11.814 0.724 93.718 o
-11 -6 -4 8.837 9.839 0.670 112.263 o
-11 -6 -3 74.222 74.606 1.845 10.864 o
-11 -6 -2 15.692 17.068 0.799 74.622 o
-11 -6 -1 28.720 28.287 1.011 42.665 o
-11 -5 -17 0.971 1.155 0.540 181.139 o
-11 -5 -16 7.053 7.673 0.731 96.328 o
-11 -5 -15 9.974 9.887 0.827 74.444 o
-11 -5 -14 1.344 2.043 0.615 139.459 o
-11 -5 -13 25.881 25.513 1.141 35.763 o
-11 -5 -12 1.446 2.166 0.635 130.591 o
-11 -5 -11 3.632 3.341 0.663 119.369 o
-11 -5 -10 1.865 1.346 0.594 149.183 o
-11 -5 -9 49.537 51.669 1.585 16.616 o
-11 -5 -8 126.894 129.554 2.877 4.197 o
-11 -5 -7 51.694 52.912 1.524 17.387 o
-11 -5 -6 48.020 49.236 1.435 19.727 o
-11 -5 -5 13.141 12.456 0.724 92.912 o
-11 -5 -4 25.635 25.008 0.957 48.657 o
-11 -5 -3 45.132 44.918 1.312 23.405 o
-11 -5 -2 89.481 88.722 2.057 8.343 o
-11 -5 -1 16.274 16.549 0.772 79.222 o
-11 -4 -17 10.443 10.652 0.772 84.484 o
-11 -4 -16 0.461 0.676 0.567 164.221 o
-11 -4 -15 6.130 7.345 0.758 90.076 o
-11 -4 -14 15.076 15.230 0.929 57.179 o
-11 -4 -13 20.529 20.314 1.039 44.426 o
-11 -4 -12 8.461 9.347 0.799 80.125 o
-11 -4 -11 85.163 87.950 2.289 7.341 o
-11 -4 -10 17.975 18.776 0.957 52.676 o
-11 -4 -9 1.111 0.970 0.526 190.649 o
-11 -4 -8 18.560 18.776 0.888 59.988 o
-11 -4 -7 0.994 1.305 0.492 217.996 o
-11 -4 -6 11.317 11.616 0.704 99.732 o
-11 -4 -5 6.890 7.530 0.608 137.891 o
-11 -4 -4 52.246 53.015 1.449 18.694 o
-11 -4 -3 85.245 86.174 2.009 8.852 o
-11 -4 -2 218.280 214.129 4.161 1.777 o
-11 -4 -1 100.889 97.871 2.186 7.125 o
-11 -3 -17 3.687 3.287 0.622 135.479 o
-11 -3 -16 0.679 0.287 0.581 156.583 o
-11 -3 -15 1.459 1.285 0.622 136.465 o
-11 -3 -14 0.573 0.772 0.588 152.951 o
-11 -3 -13 11.264 11.007 0.847 70.360 o
-11 -3 -12 2.674 3.020 0.649 124.774 o
-11 -3 -11 2.742 2.405 0.622 136.005 o
-11 -3 -10 1.017 1.059 0.540 181.139 o
-11 -3 -9 51.047 51.341 1.510 17.782 o
-11 -3 -8 24.922 24.126 0.991 46.256 o
-11 -3 -7 138.594 138.525 2.972 3.800 o
-11 -3 -6 52.478 53.069 1.476 18.149 o
-11 -3 -5 101.916 100.140 2.268 6.724 o
-11 -3 -4 18.489 19.261 0.820 69.051 o
-11 -3 -3 95.388 93.751 2.125 7.667 o
-11 -3 -2 102.711 102.087 2.255 6.723 o
-11 -3 -1 90.219 86.707 1.981 8.776 o
-11 -2 -18 0.464 0.307 0.547 176.783 o
-11 -2 -17 10.414 10.461 0.786 81.760 o
-11 -2 -16 2.660 2.808 0.642 127.466 o
-11 -2 -15 1.907 2.016 0.642 127.756 o
-11 -2 -14 4.759 5.418 0.717 101.349 o
-11 -2 -13 6.037 6.730 0.745 93.494 o
-11 -2 -12 33.285 34.033 1.312 26.179 o
-11 -2 -11 21.175 22.145 1.052 42.977 o
-11 -2 -10 3.213 3.450 0.581 155.302 o
-11 -2 -9 23.091 23.299 0.977 48.188 o
-11 -2 -8 49.277 49.605 1.449 19.265 o
-11 -2 -7 8.266 8.848 0.649 120.001 o
-11 -2 -6 32.445 33.815 1.114 34.614 o
-11 -2 -5 35.056 34.812 1.114 33.791 o
-11 -2 -4 174.512 174.335 3.498 2.606 o
-11 -2 -3 18.005 16.515 0.752 81.799 o
-11 -2 -2 130.831 131.693 2.740 4.385 o
-11 -2 -1 1.720 2.268 0.451 258.559 o
-11 -1 -18 0.193 0.014 0.526 190.852 o
-11 -1 -17 1.002 1.086 0.574 160.235 o
-11 -1 -16 29.910 31.130 1.250 29.250 o
-11 -1 -15 14.338 15.975 0.977 52.142 o
-11 -1 -14 7.852 7.714 0.772 86.290 o
-11 -1 -13 16.017 16.453 0.970 52.288 o
-11 -1 -12 22.892 21.660 1.059 42.092 o
-11 -1 -11 8.503 8.958 0.765 87.262 o
-11 -1 -10 13.242 13.713 0.799 76.955 o
-11 -1 -9 8.282 8.445 0.676 111.004 o
-11 -1 -8 18.872 18.838 0.868 62.378 o
-11 -1 -7 33.705 34.259 1.141 32.910 o
-11 -1 -6 9.503 9.846 0.649 118.513 o
-11 -1 -5 76.924 76.505 1.845 10.651 o
-11 -1 -4 13.117 14.205 0.704 97.243 o
-11 -1 -3 36.606 37.347 1.127 32.418 o
-11 -1 -2 15.483 15.155 0.704 94.727 o
-11 -1 -1 17.979 17.731 0.752 81.342 o
-10 -18 -5 2.166 2.357 0.601 145.595 o
-10 -18 -4 9.481 8.684 0.717 98.353 o
-10 -18 -3 1.754 1.414 0.567 163.896 o
-10 -18 -2 3.313 3.225 0.608 141.767 o
-10 -18 -1 3.537 3.205 0.608 141.671 o
-10 -17 -8 6.394 6.149 0.690 108.531 o
-10 -17 -7 12.934 13.016 0.813 74.884 o
-10 -17 -6 5.401 5.405 0.670 115.833 o
-10 -17 -5 2.369 2.986 0.622 136.032 o
-10 -17 -4 3.000 2.699 0.615 138.886 o
-10 -17 -3 2.139 1.954 0.608 142.419 o
-10 -17 -2 2.100 2.555 0.622 136.176 o
-10 -17 -1 6.973 7.721 0.752 91.293 o
-10 -16 -9 0.059 -0.260 0.519 195.910 o
-10 -16 -8 3.633 2.473 0.622 135.671 o
-10 -16 -7 0.625 0.499 0.574 160.327 o
-10 -16 -6 2.660 2.214 0.622 136.061 o
-10 -16 -5 7.203 7.407 0.758 89.666 o
-10 -16 -4 4.842 4.489 0.704 105.408 o
-10 -16 -3 24.604 23.170 1.114 37.895 o
-10 -16 -2 2.909 3.464 0.690 110.343 o
-10 -16 -1 16.632 15.934 0.970 52.182 o
-10 -15 -11 2.089 1.783 0.567 163.728 o
-10 -15 -10 3.459 3.328 0.622 135.568 o
-10 -15 -9 3.768 3.765 0.649 124.278 o
-10 -15 -8 10.605 11.479 0.840 71.617 o
-10 -15 -7 24.922 25.370 1.155 35.234 o
-10 -15 -6 2.986 3.013 0.670 117.204 o
-10 -15 -5 2.593 2.542 0.663 119.788 o
-10 -15 -4 2.267 2.808 0.635 130.323 o
-10 -15 -3 3.723 3.464 0.670 116.913 o
-10 -15 -2 3.547 3.409 0.656 121.867 o
-10 -15 -1 1.262 1.367 0.615 139.537 o
-10 -14 -12 0.569 0.574 0.533 185.936 o
-10 -14 -11 1.469 1.817 0.594 149.222 o
-10 -14 -10 22.061 21.810 1.052 42.786 o
-10 -14 -9 1.008 0.567 0.615 139.629 o
-10 -14 -8 5.532 5.610 0.738 95.583 o
-10 -14 -7 1.666 1.408 0.608 142.604 o
-10 -14 -6 25.526 25.520 1.141 35.840 o
-10 -14 -5 1.096 1.032 0.615 139.589 o
-10 -14 -4 6.157 6.108 0.717 100.690 o
-10 -14 -3 5.192 5.528 0.717 101.178 o
-10 -14 -2 5.845 6.313 0.731 97.109 o
-10 -14 -1 4.520 4.407 0.690 109.706 o
-10 -13 -13 1.652 2.002 0.567 163.838 o
-10 -13 -12 5.845 5.452 0.683 111.106 o
-10 -13 -11 3.879 4.257 0.670 116.721 o
-10 -13 -10 8.173 8.274 0.793 81.780 o
-10 -13 -9 14.534 14.485 0.943 55.919 o
-10 -13 -8 0.043 -0.137 0.574 160.371 o
-10 -13 -7 4.766 4.523 0.704 105.429 o
-10 -13 -6 3.618 3.191 0.670 116.992 o
-10 -13 -5 11.837 12.354 0.875 65.791 o
-10 -13 -4 3.861 3.799 0.676 114.481 o
-10 -13 -3 12.440 12.606 0.868 66.516 o
-10 -13 -2 3.833 4.031 0.663 119.177 o
-10 -13 -1 0.185 -0.184 0.560 168.287 o
-10 -12 -14 1.614 1.592 0.560 167.925 o
-10 -12 -13 1.209 0.560 0.574 160.245 o
-10 -12 -12 2.179 2.166 0.629 133.272 o
-10 -12 -11 1.972 1.920 0.642 127.752 o
-10 -12 -10 8.156 8.274 0.779 84.599 o
-10 -12 -9 4.258 4.619 0.697 107.642 o
-10 -12 -8 8.679 8.391 0.793 81.569 o
-10 -12 -7 13.727 13.173 0.888 63.085 o
-10 -12 -6 5.150 4.441 0.697 107.355 o
-10 -12 -5 5.500 5.979 0.717 100.979 o
-10 -12 -4 3.189 3.136 0.649 124.598 o
-10 -12 -3 10.285 10.611 0.806 77.852 o
-10 -12 -2 3.533 3.464 0.649 124.422 o
-10 -12 -1 2.321 1.975 0.608 142.364 o
-10 -11 -15 2.860 3.239 0.588 151.963 o
-10 -11 -14 1.244 1.298 0.581 156.425 o
-10 -11 -13 3.860 3.703 0.663 119.226 o
-10 -11 -12 7.913 8.363 0.786 83.249 o
-10 -11 -11 5.634 6.074 0.717 100.908 o
-10 -11 -10 31.052 31.820 1.264 28.454 o
-10 -11 -9 4.095 4.974 0.690 109.757 o
-10 -11 -8 8.513 7.694 0.765 87.529 o
-10 -11 -7 4.032 4.619 0.683 112.025 o
-10 -11 -6 10.368 11.151 0.827 74.057 o
-10 -11 -5 16.499 15.954 0.929 56.574 o
-10 -11 -4 10.330 10.208 0.779 83.236 o
-10 -11 -3 4.836 5.295 0.649 123.457 o
-10 -11 -2 12.813 13.460 0.793 78.495 o
-10 -11 -1 4.947 5.623 0.622 134.196 o
-10 -10 -15 2.357 2.439 0.601 145.519 o
-10 -10 -14 0.387 0.697 0.574 160.340 o
-10 -10 -13 6.024 5.944 0.731 97.111 o
-10 -10 -12 4.513 4.031 0.670 116.524 o
-10 -10 -11 1.733 1.524 0.622 136.390 o
-10 -10 -10 1.318 1.052 0.608 142.704 o
-10 -10 -9 0.073 -0.075 0.567 164.258 o
-10 -10 -8 12.786 12.975 0.875 65.342 o
-10 -10 -7 1.784 2.316 0.615 139.327 o
-10 -10 -6 5.176 5.521 0.663 118.275 o
-10 -10 -5 33.819 34.594 1.223 29.309 o
-10 -10 -4 21.490 22.049 0.963 50.207 o
-10 -10 -3 7.058 7.372 0.656 119.036 o
-10 -10 -2 81.247 81.855 2.036 8.958 o
-10 -10 -1 31.616 32.728 1.155 32.945 o
-10 -9 -16 2.430 2.063 0.567 163.544 o
-10 -9 -15 8.822 8.076 0.752 90.413 o
-10 -9 -14 0.151 -0.123 0.574 160.370 o
-10 -9 -13 0.832 0.916 0.608 142.783 o
-10 -9 -12 1.487 2.214 0.629 133.426 o
-10 -9 -11 5.771 5.541 0.711 102.876 o
-10 -9 -10 6.374 6.375 0.731 96.892 o
-10 -9 -9 9.222 9.265 0.793 81.184 o
-10 -9 -8 9.511 9.532 0.786 82.373 o
-10 -9 -7 14.880 14.806 0.868 65.119 o
-10 -9 -6 22.226 23.115 0.991 47.359 o
-10 -9 -5 1.559 1.804 0.526 190.366 o
-10 -9 -4 19.641 20.136 0.902 57.609 o
-10 -9 -3 7.464 7.618 0.635 126.173 o
-10 -9 -2 7.322 6.792 0.615 134.893 o
-10 -9 -1 5.299 5.206 0.574 156.881 o
-10 -8 -17 1.048 1.121 0.553 172.300 o
-10 -8 -16 1.310 1.776 0.581 156.357 o
-10 -8 -15 4.368 4.298 0.676 114.212 o
-10 -8 -14 5.176 5.418 0.724 99.328 o
-10 -8 -13 1.103 1.565 0.615 139.547 o
-10 -8 -12 0.460 0.260 0.574 160.351 o
-10 -8 -11 9.586 10.058 0.813 76.989 o
-10 -8 -10 2.292 2.596 0.622 136.115 o
-10 -8 -9 30.703 30.993 1.237 29.680 o
-10 -8 -8 23.298 23.655 1.018 44.723 o
-10 -8 -7 3.224 3.177 0.567 162.882 o
-10 -8 -6 0.959 0.861 0.492 218.079 o
-10 -8 -5 101.616 103.966 2.391 6.224 o
-10 -8 -4 5.821 5.733 0.588 149.173 o
-10 -8 -3 7.928 7.762 0.615 133.906 o
-10 -8 -2 22.575 22.794 0.916 54.254 o
-10 -8 -1 20.314 21.386 0.881 59.376 o
-10 -7 -17 4.543 4.592 0.622 134.735 o
-10 -7 -16 0.511 0.916 0.574 160.318 o
-10 -7 -15 15.441 17.088 0.970 52.364 o
-10 -7 -14 2.081 2.125 0.629 133.302 o
-10 -7 -13 19.659 19.719 1.032 45.279 o
-10 -7 -12 4.148 3.949 0.670 116.679 o
-10 -7 -11 5.046 4.838 0.690 109.426 o
-10 -7 -10 9.026 9.156 0.779 84.062 o
-10 -7 -9 2.642 2.986 0.594 148.658 o
-10 -7 -8 24.505 24.864 1.018 44.150 o
-10 -7 -7 4.387 4.093 0.567 161.815 o
-10 -7 -6 1.742 1.148 0.492 217.717 o
-10 -7 -5 1.709 2.091 0.492 217.483 o
-10 -7 -4 1.934 1.981 0.485 223.522 o
-10 -7 -3 156.849 159.242 3.266 3.066 o
-10 -7 -2 0.677 0.799 0.430 284.895 o
-10 -7 -1 34.842 35.345 1.114 33.777 o
-10 -6 -17 0.882 0.813 0.547 176.694 o
-10 -6 -16 8.300 8.233 0.765 87.505 o
-10 -6 -15 3.982 3.751 0.683 112.190 o
-10 -6 -14 1.956 2.836 0.635 130.402 o
-10 -6 -13 1.355 1.332 0.608 142.673 o
-10 -6 -12 5.046 4.906 0.697 107.306 o
-10 -6 -11 1.393 1.449 0.594 149.280 o
-10 -6 -10 7.040 7.161 0.704 103.886 o
-10 -6 -9 10.941 10.413 0.724 95.159 o
-10 -6 -8 58.104 58.419 1.619 15.021 o
-10 -6 -7 10.816 11.281 0.711 98.426 o
-10 -6 -6 9.505 9.313 0.649 118.750 o
-10 -6 -5 1.596 1.995 0.478 230.141 o
-10 -6 -4 1.455 1.312 0.458 251.451 o
-10 -6 -3 7.078 7.133 0.574 154.149 o
-10 -6 -2 3.253 3.478 0.478 228.020 o
-10 -6 -1 30.029 29.579 0.984 43.885 o
-10 -5 -18 1.370 1.981 0.574 160.053 o
-10 -5 -17 0.855 0.970 0.560 168.177 o
-10 -5 -16 1.744 2.063 0.622 136.329 o
-10 -5 -15 1.407 1.483 0.635 130.658 o
-10 -5 -14 5.452 5.828 0.731 97.341 o
-10 -5 -13 27.265 27.460 1.189 32.799 o
-10 -5 -12 12.677 13.023 0.875 65.373 o
-10 -5 -11 3.735 4.325 0.656 121.630 o
-10 -5 -10 21.439 21.967 0.977 49.004 o
-10 -5 -9 5.187 5.056 0.601 143.354 o
-10 -5 -8 1.237 1.250 0.499 211.997 o
-10 -5 -7 81.047 81.035 1.968 9.423 o
-10 -5 -6 22.057 21.823 0.888 57.639 o
-10 -5 -5 40.275 40.770 1.216 27.645 o
-10 -5 -4 27.296 28.233 0.970 46.235 o
-10 -5 -3 125.134 127.094 2.665 4.684 o
-10 -5 -2 5.882 5.760 0.519 189.577 o
-10 -5 -1 15.576 14.567 0.690 98.274 o
-10 -4 -18 1.211 1.428 0.553 172.226 o
-10 -4 -17 5.784 6.505 0.717 100.762 o
-10 -4 -16 6.117 5.869 0.738 95.332 o
-10 -4 -15 8.165 8.602 0.779 84.530 o
-10 -4 -14 3.649 4.141 0.683 112.235 o
-10 -4 -13 64.644 66.099 1.913 11.052 o
-10 -4 -12 6.960 6.962 0.731 96.526 o
-10 -4 -11 7.185 7.133 0.697 105.809 o
-10 -4 -10 30.527 31.348 1.141 34.028 o
-10 -4 -9 19.373 19.890 0.895 58.566 o
-10 -4 -8 13.585 14.622 0.772 81.605 o
-10 -4 -7 52.175 53.404 1.469 18.291 o
-10 -4 -6 9.205 9.477 0.622 129.033 o
-10 -4 -5 2.206 3.082 0.471 235.928 o
-10 -4 -4 25.405 24.440 0.881 56.020 o
-10 -4 -3 40.416 41.461 1.175 29.028 o
-10 -4 -2 111.739 111.311 2.364 5.951 o
-10 -4 -1 27.567 25.745 0.881 54.530 o
-10 -3 -18 9.166 8.923 0.738 93.281 o
-10 -3 -17 14.536 14.431 0.895 61.666 o
-10 -3 -16 3.731 3.744 0.683 112.272 o
-10 -3 -15 4.867 5.480 0.704 105.219 o
-10 -3 -14 15.271 15.825 0.950 54.740 o
-10 -3 -13 5.653 5.179 0.711 102.995 o
-10 -3 -12 10.132 9.996 0.799 79.329 o
-10 -3 -11 12.011 11.329 0.786 80.768 o
-10 -3 -10 9.865 10.290 0.717 97.623 o
-10 -3 -9 85.250 84.677 2.063 8.565 o
-10 -3 -8 73.655 74.490 1.852 10.844 o
-10 -3 -7 37.782 36.883 1.162 30.711 o
-10 -3 -6 3.310 3.751 0.492 215.473 o
-10 -3 -5 26.866 28.848 0.963 46.825 o
-10 -3 -4 11.075 12.135 0.635 120.539 o
-10 -3 -3 16.182 17.963 0.731 86.774 o
-10 -3 -2 25.265 24.475 0.847 59.837 o
-10 -3 -1 12.621 13.310 0.635 118.082 o
-10 -2 -18 4.521 4.687 0.642 126.371 o
-10 -2 -17 6.803 7.509 0.752 91.402 o
-10 -2 -16 16.379 16.344 0.970 52.197 o
-10 -2 -15 10.360 10.468 0.840 71.891 o
-10 -2 -14 58.562 58.522 1.776 13.009 o
-10 -2 -13 42.892 42.315 1.462 20.168 o
-10 -2 -12 26.479 25.766 1.134 35.980 o
-10 -2 -11 1.876 2.521 0.547 176.129 o
-10 -2 -10 53.740 54.450 1.558 16.529 o
-10 -2 -9 2.955 3.553 0.540 179.694 o
-10 -2 -8 75.165 77.175 1.893 10.357 o
-10 -2 -7 45.821 46.811 1.332 22.599 o
-10 -2 -6 189.836 190.290 3.751 2.238 o
-10 -2 -5 8.382 8.671 0.574 151.635 o
-10 -2 -4 136.722 139.400 2.842 4.039 o
-10 -2 -3 3.492 3.095 0.430 280.591 o
-10 -2 -2 65.843 65.457 1.551 14.899 o
-10 -2 -1 8.060 7.345 0.512 189.513 o
-10 -1 -18 7.639 8.807 0.731 95.786 o
-10 -1 -17 5.465 5.644 0.704 104.954 o
-10 -1 -16 4.445 4.926 0.717 101.533 o
-10 -1 -15 13.792 13.713 0.902 61.181 o
-10 -1 -14 60.212 59.704 1.804 12.561 o
-10 -1 -13 7.089 7.448 0.752 91.301 o
-10 -1 -12 45.159 45.881 1.517 18.568 o
-10 -1 -11 55.447 54.374 1.572 16.151 o
-10 -1 -10 60.047 59.458 1.640 14.534 o
-10 -1 -9 66.062 67.083 1.736 12.650 o
-10 -1 -8 0.286 -0.164 0.437 276.251 o
-10 -1 -7 212.088 213.835 4.175 1.799 o
-10 -1 -6 30.734 32.387 1.039 39.511 o
-10 -1 -5 126.328 127.279 2.658 4.675 o
-10 -1 -4 3.104 4.120 0.458 248.370 o
-10 -1 -3 30.356 31.888 0.977 43.796 o
-10 -1 -2 103.714 108.598 2.282 6.492 o
-10 -1 -1 58.056 61.180 1.469 17.151 o
-9 -19 -3 0.036 0.328 0.533 185.990 o
-9 -19 -2 1.448 1.599 0.553 172.137 o
-9 -19 -1 0.062 0.458 0.526 190.848 o
-9 -18 -7 0.465 0.506 0.547 176.773 o
-9 -18 -6 2.823 2.788 0.588 152.080 o
-9 -18 -5 1.063 1.934 0.567 164.012 o
-9 -18 -4 2.318 2.856 0.601 145.461 o
-9 -18 -3 1.210 1.619 0.581 156.398 o
-9 -18 -2 1.727 1.954 0.601 145.777 o
-9 -18 -1 4.046 4.004 0.649 124.118 o
-9 -17 -9 1.954 1.647 0.581 156.201 o
-9 -17 -8 2.105 2.029 0.574 159.817 o
-9 -17 -7 2.450 2.487 0.594 148.828 o
-9 -17 -6 0.070 0.273 0.560 168.287 o
-9 -17 -5 2.969 3.164 0.635 130.051 o
-9 -17 -4 2.670 2.542 0.635 130.246 o
-9 -17 -3 3.083 2.521 0.635 130.120 o
-9 -17 -2 8.896 8.418 0.793 81.481 o
-9 -17 -1 1.024 1.244 0.615 139.584 o
-9 -16 -10 4.195 4.434 0.629 132.080 o
-9 -16 -9 0.824 1.080 0.567 164.147 o
-9 -16 -8 0.556 1.121 0.581 156.552 o
-9 -16 -7 3.872 4.318 0.670 116.713 o
-9 -16 -6 6.016 6.867 0.752 91.816 o
-9 -16 -5 2.404 1.510 0.642 127.702 o
-9 -16 -4 2.907 2.877 0.663 119.662 o
-9 -16 -3 4.250 3.628 0.656 121.565 o
-9 -16 -2 0.129 0.075 0.560 168.288 o
-9 -16 -1 2.825 2.514 0.629 133.035 o
-9 -15 -12 6.745 7.113 0.683 110.218 o
-9 -15 -11 7.769 7.919 0.724 97.703 o
-9 -15 -10 2.278 1.086 0.608 142.498 o
-9 -15 -9 0.649 0.779 0.588 152.943 o
-9 -15 -8 0.520 -0.014 0.581 156.605 o
-9 -15 -7 0.654 0.314 0.594 149.469 o
-9 -15 -6 1.462 1.196 0.608 142.666 o
-9 -15 -5 9.896 10.563 0.827 74.348 o
-9 -15 -4 0.957 0.724 0.594 149.415 o
-9 -15 -3 7.163 6.717 0.745 93.063 o
-9 -15 -2 0.831 0.998 0.581 156.524 o
-9 -15 -1 2.209 2.289 0.629 133.248 o
-9 -14 -13 2.350 1.961 0.567 163.597 o
-9 -14 -12 0.902 0.957 0.560 168.170 o
-9 -14 -11 0.613 -0.089 0.574 160.350 o
-9 -14 -10 8.661 8.097 0.786 83.015 o
-9 -14 -9 1.921 2.118 0.649 125.073 o
-9 -14 -8 30.609 31.348 1.250 29.109 o
-9 -14 -7 6.412 6.819 0.745 93.338 o
-9 -14 -6 1.637 0.881 0.608 142.663 o
-9 -14 -5 12.889 13.296 0.888 63.360 o
-9 -14 -4 5.134 4.708 0.690 109.416 o
-9 -14 -3 0.450 -0.027 0.567 164.247 o
-9 -14 -2 0.578 0.779 0.581 156.569 o
-9 -14 -1 4.203 4.311 0.683 112.019 o
-9 -13 -14 0.632 0.164 0.519 195.867 o
-9 -13 -13 7.012 7.776 0.731 96.324 o
-9 -13 -12 0.365 0.328 0.574 160.355 o
-9 -13 -11 5.154 5.220 0.724 99.370 o
-9 -13 -10 15.025 15.503 0.929 57.150 o
-9 -13 -9 2.801 3.259 0.649 124.701 o
-9 -13 -8 21.414 20.758 1.052 43.097 o
-9 -13 -7 4.938 5.077 0.697 107.315 o
-9 -13 -6 1.922 2.391 0.629 133.308 o
-9 -13 -5 11.363 12.073 0.854 69.058 o
-9 -13 -4 0.426 0.424 0.581 156.598 o
-9 -13 -3 16.734 17.164 0.957 53.349 o
-9 -13 -2 11.323 11.014 0.813 76.083 o
-9 -13 -1 10.266 9.921 0.786 81.952 o
-9 -12 -15 1.309 1.360 0.553 172.210 o
-9 -12 -14 0.346 -0.068 0.547 176.801 o
-9 -12 -13 16.158 15.674 0.936 55.974 o
-9 -12 -12 10.431 11.151 0.861 68.498 o
-9 -12 -11 4.952 5.008 0.697 107.323 o
-9 -12 -10 22.824 23.067 1.100 39.171 o
-9 -12 -9 8.691 8.527 0.793 81.539 o
-9 -12 -8 27.752 29.743 1.230 30.611 o
-9 -12 -7 1.914 2.139 0.615 139.316 o
-9 -12 -6 6.172 6.300 0.711 102.550 o
-9 -12 -5 8.987 8.466 0.765 87.156 o
-9 -12 -4 17.603 18.380 0.950 53.565 o
-9 -12 -3 4.814 4.578 0.635 128.943 o
-9 -12 -2 28.460 27.570 1.080 38.424 o
-9 -12 -1 38.892 39.848 1.312 24.838 o
-9 -11 -16 1.137 0.588 0.540 181.164 o
-9 -11 -15 4.737 4.503 0.642 126.310 o
-9 -11 -14 1.018 0.410 0.581 156.538 o
-9 -11 -13 18.510 19.828 1.032 45.570 o
-9 -11 -12 8.792 8.841 0.786 82.816 o
-9 -11 -11 5.482 5.910 0.724 99.132 o
-9 -11 -10 13.410 13.768 0.902 61.302 o
-9 -11 -9 0.641 0.998 0.594 149.437 o
-9 -11 -8 15.412 14.670 0.909 59.589 o
-9 -11 -7 45.283 47.357 1.544 17.953 o
-9 -11 -6 0.307 0.061 0.526 190.846 o
-9 -11 -5 30.953 32.380 1.175 32.174 o
-9 -11 -4 38.476 39.219 1.291 25.600 o
-9 -11 -3 27.304 27.747 1.066 39.568 o
-9 -11 -2 24.334 24.693 1.004 45.280 o
-9 -11 -1 26.878 26.634 1.032 42.126 o
-9 -10 -16 3.541 3.963 0.608 141.489 o
-9 -10 -15 1.585 0.963 0.581 156.388 o
-9 -10 -14 1.636 1.572 0.615 139.447 o
-9 -10 -13 1.367 0.875 0.594 149.340 o
-9 -10 -12 0.410 0.581 0.588 152.973 o
-9 -10 -11 4.249 3.956 0.676 114.319 o
-9 -10 -10 10.630 10.871 0.834 72.851 o
-9 -10 -9 3.089 3.205 0.642 127.268 o
-9 -10 -8 40.522 41.139 1.394 22.189 o
-9 -10 -7 4.954 5.480 0.629 131.384 o
-9 -10 -6 69.895 71.668 1.872 10.968 o
-9 -10 -5 18.604 19.644 0.902 58.164 o
-9 -10 -4 43.777 43.640 1.346 22.803 o
-9 -10 -3 28.973 27.816 1.045 40.369 o
-9 -10 -2 164.106 162.747 3.382 2.854 o
-9 -10 -1 7.502 7.858 0.635 126.047 o
-9 -9 -17 1.961 1.831 0.581 156.170 o
-9 -9 -16 1.241 1.257 0.574 160.172 o
-9 -9 -15 9.274 9.620 0.806 78.459 o
-9 -9 -14 1.534 1.845 0.635 130.604 o
-9 -9 -13 16.982 18.209 0.991 49.772 o
-9 -9 -12 9.561 9.962 0.820 75.784 o
-9 -9 -11 18.952 19.500 1.018 46.621 o
-9 -9 -10 21.368 21.960 1.059 42.453 o
-9 -9 -9 16.453 17.164 0.929 56.378 o
-9 -9 -8 18.080 17.102 0.881 61.420 o
-9 -9 -7 45.347 44.440 1.380 21.645 o
-9 -9 -6 6.374 5.726 0.608 139.093 o
-9 -9 -5 28.413 28.219 1.039 40.926 o
-9 -9 -4 54.483 55.427 1.524 16.962 o
-9 -9 -3 178.788 181.708 3.669 2.402 o
-9 -9 -2 35.753 36.596 1.168 30.931 o
-9 -9 -1 33.916 33.719 1.100 34.924 o
-9 -8 -17 2.220 2.494 0.581 155.968 o
-9 -8 -16 6.253 6.997 0.724 98.612 o
-9 -8 -15 4.241 4.455 0.683 111.980 o
-9 -8 -14 3.108 3.041 0.642 127.289 o
-9 -8 -13 3.552 3.293 0.656 121.886 o
-9 -8 -12 3.163 3.164 0.656 122.035 o
-9 -8 -11 20.262 19.808 1.025 45.652 o
-9 -8 -10 0.946 1.004 0.540 181.161 o
-9 -8 -9 69.180 70.588 1.872 11.039 o
-9 -8 -8 55.460 56.930 1.606 15.516 o
-9 -8 -7 1.597 1.838 0.506 206.045 o
-9 -8 -6 24.219 23.183 0.943 50.818 o
-9 -8 -5 78.222 79.054 1.920 9.943 o
-9 -8 -4 91.002 89.986 2.091 8.076 o
-9 -8 -3 9.958 10.755 0.656 115.383 o
-9 -8 -2 36.652 37.040 1.141 31.839 o
-9 -8 -1 224.826 227.343 4.373 1.622 o
-9 -7 -18 1.189 1.401 0.560 168.065 o
-9 -7 -17 1.305 1.066 0.574 160.178 o
-9 -7 -16 9.257 9.928 0.813 77.139 o
-9 -7 -15 6.213 5.350 0.731 97.152 o
-9 -7 -14 0.709 0.506 0.581 156.569 o
-9 -7 -13 6.465 7.325 0.752 91.568 o
-9 -7 -12 14.021 14.239 0.902 61.010 o
-9 -7 -11 21.002 22.124 1.052 43.025 o
-9 -7 -10 8.133 8.049 0.690 107.030 o
-9 -7 -9 20.593 21.325 0.943 52.633 o
-9 -7 -8 17.317 18.100 0.854 65.136 o
-9 -7 -7 35.088 34.553 1.148 32.224 o
-9 -7 -6 40.503 39.766 1.223 27.461 o
-9 -7 -5 128.343 129.711 2.754 4.416 o
-9 -7 -4 92.765 94.339 2.132 7.721 o
-9 -7 -3 137.905 144.039 2.952 3.805 o
-9 -7 -2 38.545 39.568 1.155 30.490 o
-9 -7 -1 90.900 93.498 2.077 8.080 o
-9 -6 -18 6.333 6.587 0.676 112.775 o
-9 -6 -17 6.153 6.450 0.711 102.525 o
-9 -6 -16 5.611 5.487 0.717 101.030 o
-9 -6 -15 11.508 11.937 0.854 69.029 o
-9 -6 -14 5.291 5.808 0.711 103.013 o
-9 -6 -13 18.273 17.779 0.984 50.091 o
-9 -6 -12 8.438 9.060 0.779 84.329 o
-9 -6 -11 51.541 51.662 1.592 16.320 o
-9 -6 -10 10.387 10.406 0.724 95.517 o
-9 -6 -9 1.055 0.881 0.492 218.046 o
-9 -6 -8 82.052 85.272 2.050 8.767 o
-9 -6 -7 4.254 4.510 0.540 178.272 o
-9 -6 -6 83.061 86.973 2.022 8.850 o
-9 -6 -5 128.467 129.957 2.726 4.468 o
-9 -6 -4 18.749 19.596 0.793 72.984 o
-9 -6 -3 16.957 17.738 0.745 83.465 o
-9 -6 -2 172.529 180.553 3.526 2.573 o
-9 -6 -1 47.165 48.252 1.271 23.887 o
-9 -5 -18 15.375 15.189 0.861 65.781 o
-9 -5 -17 8.428 8.766 0.772 85.846 o
-9 -5 -16 7.514 7.981 0.786 83.464 o
-9 -5 -15 3.065 3.006 0.649 124.658 o
-9 -5 -14 17.800 17.888 0.984 50.217 o
-9 -5 -13 0.795 0.909 0.588 152.918 o
-9 -5 -12 41.184 41.905 1.442 20.868 o
-9 -5 -11 46.150 47.091 1.449 19.799 o
-9 -5 -10 80.895 81.623 2.029 9.021 o
-9 -5 -9 0.465 0.157 0.451 259.730 o
-9 -5 -8 31.993 32.154 1.086 36.398 o
-9 -5 -7 19.474 19.910 0.827 67.284 o
-9 -5 -6 86.628 88.073 2.016 8.708 o
-9 -5 -5 117.525 119.264 2.521 5.262 o
-9 -5 -4 2.532 2.685 0.430 282.419 o
-9 -5 -3 3.418 5.111 0.471 233.282 o
-9 -5 -2 72.129 70.294 1.633 13.151 o
-9 -5 -1 46.571 48.211 1.244 24.772 o
-9 -4 -19 2.336 1.954 0.581 156.024 o
-9 -4 -18 2.280 1.899 0.594 148.986 o
-9 -4 -17 1.741 2.733 0.629 133.311 o
-9 -4 -16 23.208 22.459 1.114 38.294 o
-9 -4 -15 36.272 37.088 1.373 23.597 o
-9 -4 -14 7.764 8.069 0.772 86.256 o
-9 -4 -13 47.057 46.401 1.537 17.952 o
-9 -4 -12 13.239 13.378 0.840 70.166 o
-9 -4 -11 40.727 39.862 1.305 24.745 o
-9 -4 -10 3.053 2.644 0.533 184.534 o
-9 -4 -9 19.928 20.225 0.875 60.667 o
-9 -4 -8 17.621 18.769 0.820 69.708 o
-9 -4 -7 1.383 1.565 0.444 267.085 o
-9 -4 -6 64.444 65.225 1.599 14.427 o
-9 -4 -5 45.238 46.831 1.257 24.759 o
-9 -4 -4 25.423 25.841 0.861 57.818 o
-9 -4 -3 6.189 7.912 0.506 197.322 o
-9 -4 -2 9.062 8.179 0.512 186.736 o
-9 -4 -1 97.538 96.122 2.043 7.931 o
-9 -3 -19 6.915 6.846 0.690 108.082 o
-9 -3 -18 4.486 4.004 0.656 121.390 o
-9 -3 -17 3.645 3.772 0.663 119.291 o
-9 -3 -16 5.068 5.043 0.690 109.376 o
-9 -3 -15 13.078 12.230 0.868 66.349 o
-9 -3 -14 2.120 1.934 0.622 136.254 o
-9 -3 -13 3.112 2.405 0.622 135.880 o
-9 -3 -12 3.228 3.102 0.601 145.048 o
-9 -3 -11 54.222 55.884 1.585 15.984 o
-9 -3 -10 16.555 17.041 0.827 69.758 o
-9 -3 -9 57.033 57.408 1.544 16.269 o
-9 -3 -8 20.667 21.830 0.861 61.555 o
-9 -3 -7 62.857 63.270 1.578 14.928 o
-9 -3 -6 54.059 53.958 1.387 19.606 o
-9 -3 -5 32.241 31.628 0.970 43.575 o
-9 -3 -4 130.816 126.807 2.590 4.745 o
-9 -3 -3 1.620 2.248 0.376 371.750 o
-9 -3 -2 31.932 28.806 0.875 51.954 o
-9 -3 -1 8.512 7.776 0.485 208.490 o
-9 -2 -19 0.514 0.629 0.533 185.940 o
-9 -2 -18 13.529 12.818 0.847 69.103 o
-9 -2 -17 11.639 11.684 0.861 67.987 o
-9 -2 -16 27.016 27.153 1.168 33.897 o
-9 -2 -15 2.681 2.234 0.629 133.123 o
-9 -2 -14 2.831 2.152 0.622 136.017 o
-9 -2 -13 1.197 0.840 0.567 164.102 o
-9 -2 -12 19.352 19.535 0.922 55.588 o
-9 -2 -11 16.836 16.631 0.840 67.682 o
-9 -2 -10 26.827 26.682 1.004 44.091 o
-9 -2 -9 61.041 63.011 1.633 14.388 o
-9 -2 -8 17.564 17.683 0.779 76.724 o
-9 -2 -7 10.794 11.028 0.622 126.441 o
-9 -2 -6 30.340 29.845 0.950 46.243 o
-9 -2 -5 18.833 19.842 0.745 81.063 o
-9 -2 -4 26.319 26.299 0.847 58.657 o
-9 -2 -3 5.354 5.651 0.437 265.370 o
-9 -2 -2 50.786 49.851 1.230 24.175 o
-9 -2 -1 31.716 29.579 0.875 51.859 o
-9 -1 -19 0.800 0.506 0.533 185.907 o
-9 -1 -18 10.001 9.566 0.786 82.151 o
-9 -1 -17 11.331 10.686 0.847 70.394 o
-9 -1 -16 3.254 2.624 0.642 127.310 o
-9 -1 -15 8.824 9.422 0.793 81.312 o
-9 -1 -14 26.378 27.966 1.182 33.258 o
-9 -1 -13 1.748 2.036 0.594 149.123 o
-9 -1 -12 47.352 48.669 1.469 19.133 o
-9 -1 -11 27.948 26.299 1.025 42.309 o
-9 -1 -10 16.301 16.555 0.799 74.409 o
-9 -1 -9 32.384 32.599 1.080 36.595 o
-9 -1 -8 1.556 1.599 0.437 275.327 o
-9 -1 -7 1.101 1.360 0.417 303.456 o
-9 -1 -6 12.041 12.634 0.622 123.967 o
-9 -1 -5 3.011 3.751 0.424 289.849 o
-9 -1 -4 3.049 3.512 0.403 319.743 o
-9 -1 -3 71.750 68.238 1.551 14.198 o
-9 -1 -2 7.950 9.272 0.499 197.580 o
-9 -1 -1 7.751 6.682 0.444 249.563 o
-8 -19 -5 1.102 0.478 0.533 185.854 o
-8 -19 -4 0.535 0.704 0.540 181.256 o
-8 -19 -3 5.157 4.571 0.635 128.761 o
-8 -19 -2 2.491 2.016 0.594 148.897 o
-8 -19 -1 2.834 2.774 0.594 148.622 o
-8 -18 -8 4.958 5.316 0.642 125.986 o
-8 -18 -7 0.992 0.793 0.553 172.343 o
-8 -18 -6 3.359 2.972 0.608 141.802 o
-8 -18 -5 1.222 0.417 0.567 164.136 o
-8 -18 -4 3.530 2.829 0.629 132.729 o
-8 -18 -3 3.348 3.164 0.642 127.185 o
-8 -18 -2 11.727 11.697 0.840 71.144 o
-8 -18 -1 0.102 -0.519 0.547 176.808 o
-8 -17 -10 3.223 3.341 0.608 141.781 o
-8 -17 -9 0.776 0.834 0.553 172.376 o
-8 -17 -8 0.719 1.032 0.567 164.167 o
-8 -17 -7 4.603 4.400 0.670 116.414 o
-8 -17 -6 2.017 1.510 0.615 139.369 o
-8 -17 -5 3.967 4.011 0.683 112.152 o
-8 -17 -4 4.766 4.967 0.717 101.422 o
-8 -17 -3 2.784 3.287 0.670 117.222 o
-8 -17 -2 0.332 0.950 0.601 146.092 o
-8 -17 -1 2.240 2.350 0.656 122.395 o
-8 -16 -11 0.073 0.232 0.519 195.907 o
-8 -16 -10 0.997 0.676 0.567 164.152 o
-8 -16 -9 2.217 1.852 0.615 139.274 o
-8 -16 -8 2.428 2.883 0.642 127.521 o
-8 -16 -7 1.011 0.533 0.608 142.784 o
-8 -16 -6 1.795 1.674 0.642 127.813 o
-8 -16 -5 8.364 8.404 0.779 84.491 o
-8 -16 -4 3.616 3.813 0.670 116.891 o
-8 -16 -3 5.444 4.885 0.697 107.153 o
-8 -16 -2 2.275 2.234 0.635 130.398 o
-8 -16 -1 5.025 5.118 0.704 105.228 o
-8 -15 -13 1.306 0.758 0.560 168.111 o
-8 -15 -12 2.332 2.350 0.581 155.952 o
-8 -15 -11 3.591 3.710 0.642 126.993 o
-8 -15 -10 17.643 17.389 0.984 50.338 o
-8 -15 -9 0.559 0.772 0.594 149.457 o
-8 -15 -8 0.263 -0.273 0.560 168.285 o
-8 -15 -7 18.984 19.904 1.018 46.556 o
-8 -15 -6 2.045 1.148 0.615 139.404 o
-8 -15 -5 1.428 2.029 0.622 136.401 o
-8 -15 -4 3.089 3.157 0.649 124.627 o
-8 -15 -3 21.230 22.233 1.073 41.482 o
-8 -15 -2 1.660 2.303 0.622 136.321 o
-8 -15 -1 0.169 0.834 0.574 160.352 o
-8 -14 -14 0.238 -0.027 0.540 181.310 o
-8 -14 -13 3.568 3.519 0.629 132.576 o
-8 -14 -12 0.959 1.032 0.594 149.394 o
-8 -14 -11 6.279 6.894 0.745 93.374 o
-8 -14 -10 13.711 12.504 0.909 60.542 o
-8 -14 -9 4.680 4.769 0.690 109.581 o
-8 -14 -8 1.096 0.649 0.594 149.402 o
-8 -14 -7 2.226 2.152 0.622 136.197 o
-8 -14 -6 12.608 13.672 0.888 63.392 o
-8 -14 -5 7.470 7.400 0.745 92.793 o
-8 -14 -4 12.621 13.549 0.888 63.409 o
-8 -14 -3 8.319 7.489 0.745 92.398 o
-8 -14 -2 7.414 7.837 0.752 91.089 o
-8 -14 -1 10.349 10.092 0.799 79.216 o
-8 -13 -15 2.228 2.446 0.594 148.913 o
-8 -13 -14 15.775 15.141 0.875 63.737 o
-8 -13 -13 1.356 1.496 0.601 145.914 o
-8 -13 -12 11.146 11.431 0.861 68.206 o
-8 -13 -11 12.297 12.176 0.875 65.661 o
-8 -13 -10 2.316 1.995 0.629 133.259 o
-8 -13 -9 0.641 0.574 0.594 149.459 o
-8 -13 -8 4.380 4.223 0.683 111.972 o
-8 -13 -7 0.713 0.342 0.581 156.577 o
-8 -13 -6 14.854 14.403 0.909 59.835 o
-8 -13 -5 1.392 1.360 0.601 145.920 o
-8 -13 -4 29.198 28.636 1.182 32.621 o
-8 -13 -3 16.352 17.259 0.916 57.956 o
-8 -13 -2 1.667 1.544 0.553 172.078 o
-8 -13 -1 4.414 4.175 0.608 140.967 o
-8 -12 -15 1.889 2.719 0.581 156.047 o
-8 -12 -14 3.174 3.478 0.635 129.922 o
-8 -12 -13 16.995 17.724 0.998 49.206 o
-8 -12 -12 6.869 6.894 0.738 94.840 o
-8 -12 -11 26.352 25.349 1.148 35.304 o
-8 -12 -10 2.197 2.262 0.629 133.255 o
-8 -12 -9 22.279 23.989 1.114 38.331 o
-8 -12 -8 9.518 9.559 0.799 79.673 o
-8 -12 -7 9.879 10.133 0.806 78.118 o
-8 -12 -6 12.751 12.572 0.813 75.079 o
-8 -12 -5 47.904 48.334 1.476 18.951 o
-8 -12 -4 27.632 27.057 1.066 39.573 o
-8 -12 -3 8.282 7.899 0.670 113.384 o
-8 -12 -2 17.974 16.924 0.840 67.014 o
-8 -12 -1 15.310 14.765 0.793 76.715 o
-8 -11 -16 4.009 3.184 0.601 144.650 o
-8 -11 -15 0.656 1.182 0.567 164.166 o
-8 -11 -14 2.670 2.453 0.635 130.259 o
-8 -11 -13 0.478 0.881 0.594 149.460 o
-8 -11 -12 8.466 8.698 0.786 82.974 o
-8 -11 -11 20.646 20.067 1.045 43.903 o
-8 -11 -10 5.152 5.090 0.704 105.186 o
-8 -11 -9 18.150 18.072 0.984 50.084 o
-8 -11 -8 38.387 37.019 1.332 24.513 o
-8 -11 -7 42.830 42.390 1.373 22.317 o
-8 -11 -6 6.967 6.778 0.635 126.879 o
-8 -11 -5 1.934 2.207 0.519 195.127 o
-8 -11 -4 5.634 5.794 0.601 142.751 o
-8 -11 -3 44.724 43.531 1.332 23.029 o
-8 -11 -2 47.610 47.432 1.387 20.956 o
-8 -11 -1 20.255 20.840 0.888 58.737 o
-8 -10 -17 1.262 2.104 0.560 167.953 o
-8 -10 -16 2.542 2.193 0.594 148.847 o
-8 -10 -15 2.899 3.068 0.642 127.353 o
-8 -10 -14 5.182 5.282 0.711 103.154 o
-8 -10 -13 0.283 0.027 0.567 164.254 o
-8 -10 -12 6.527 6.313 0.731 96.843 o
-8 -10 -11 9.994 9.969 0.820 75.620 o
-8 -10 -10 1.507 1.551 0.601 145.877 o
-8 -10 -9 10.187 8.780 0.738 92.767 o
-8 -10 -8 0.002 0.150 0.485 224.474 o
-8 -10 -7 33.709 34.225 1.182 31.069 o
-8 -10 -6 24.162 22.903 0.957 49.657 o
-8 -10 -5 99.799 99.340 2.303 6.667 o
-8 -10 -4 65.472 67.158 1.729 12.762 o
-8 -10 -3 111.891 110.969 2.473 5.617 o
-8 -10 -2 0.673 1.572 0.471 237.410 o
-8 -10 -1 50.335 51.887 1.428 19.408 o
-8 -9 -17 3.798 3.983 0.615 138.263 o
-8 -9 -16 0.747 0.738 0.574 160.300 o
-8 -9 -15 12.655 12.845 0.895 62.602 o
-8 -9 -14 2.899 3.102 0.649 124.695 o
-8 -9 -13 4.958 4.933 0.697 107.335 o
-8 -9 -12 16.180 16.720 0.957 53.595 o
-8 -9 -11 3.036 2.774 0.635 130.094 o
-8 -9 -10 76.326 75.754 2.029 9.352 o
-8 -9 -9 14.603 15.394 0.840 69.087 o
-8 -9 -8 47.593 46.250 1.401 20.727 o
-8 -9 -7 20.194 21.475 0.916 55.576 o
-8 -9 -6 5.992 5.760 0.574 155.997 o
-8 -9 -5 85.674 84.131 2.002 8.920 o
-8 -9 -4 30.664 32.161 1.066 37.936 o
-8 -9 -3 71.707 71.203 1.742 12.042 o
-8 -9 -2 123.758 122.079 2.603 4.899 o
-8 -9 -1 19.412 19.712 0.806 70.385 o
-8 -8 -18 2.425 3.444 0.581 155.689 o
-8 -8 -17 2.829 2.535 0.608 142.101 o
-8 -8 -16 7.094 7.256 0.745 92.981 o
-8 -8 -15 3.923 4.031 0.663 119.143 o
-8 -8 -14 10.534 10.761 0.827 74.068 o
-8 -8 -13 4.069 4.851 0.683 111.971 o
-8 -8 -12 5.486 6.382 0.717 100.906 o
-8 -8 -11 4.331 4.585 0.649 123.869 o
-8 -8 -10 53.950 53.766 1.565 16.432 o
-8 -8 -9 31.864 31.847 1.141 33.649 o
-8 -8 -8 45.353 45.068 1.353 22.280 o
-8 -8 -7 51.896 51.464 1.442 18.965 o
-8 -8 -6 3.067 3.088 0.492 216.055 o
-8 -8 -5 34.521 35.687 1.114 33.818 o
-8 -8 -4 11.290 12.517 0.670 109.035 o
-8 -8 -3 106.181 110.163 2.371 6.091 o
-8 -8 -2 182.324 181.974 3.573 2.453 o
-8 -8 -1 18.312 18.476 0.758 79.528 o
-8 -7 -18 5.430 5.514 0.649 123.085 o
-8 -7 -17 2.343 2.453 0.622 136.121 o
-8 -7 -16 0.535 1.039 0.594 149.447 o
-8 -7 -15 6.262 6.300 0.711 102.511 o
-8 -7 -14 3.938 4.448 0.670 116.664 o
-8 -7 -13 2.245 2.713 0.635 130.342 o
-8 -7 -12 30.082 31.628 1.250 29.177 o
-8 -7 -11 6.369 5.562 0.635 127.726 o
-8 -7 -10 48.260 49.393 1.469 18.985 o
-8 -7 -9 13.627 13.474 0.758 84.677 o
-8 -7 -8 6.309 6.566 0.581 151.762 o
-8 -7 -7 20.057 19.753 0.834 66.034 o
-8 -7 -6 2.985 2.829 0.465 242.171 o
-8 -7 -5 146.562 141.901 2.918 3.756 o
-8 -7 -4 161.202 157.329 3.150 3.168 o
-8 -7 -3 47.620 49.134 1.291 23.179 o
-8 -7 -2 63.831 64.726 1.551 15.130 o
-8 -7 -1 23.321 23.668 0.820 64.637 o
-8 -6 -19 2.404 2.644 0.581 155.867 o
-8 -6 -18 6.247 6.600 0.697 106.420 o
-8 -6 -17 2.465 2.016 0.629 133.216 o
-8 -6 -16 38.618 38.700 1.428 21.708 o
-8 -6 -15 1.016 1.674 0.615 139.552 o
-8 -6 -14 12.233 12.955 0.875 65.546 o
-8 -6 -13 6.149 6.553 0.724 98.748 o
-8 -6 -12 19.622 20.088 0.977 49.935 o
-8 -6 -11 5.158 5.022 0.608 140.241 o
-8 -6 -10 74.229 76.854 1.934 10.104 o
-8 -6 -9 68.078 67.534 1.736 12.492 o
-8 -6 -8 41.758 41.768 1.244 26.324 o
-8 -6 -7 32.344 33.282 1.059 37.649 o
-8 -6 -6 83.649 86.064 1.961 9.222 o
-8 -6 -5 56.559 59.478 1.476 17.309 o
-8 -6 -4 35.237 34.792 1.025 38.407 o
-8 -6 -3 30.387 31.956 0.957 45.257 o
-8 -6 -2 59.216 60.613 1.442 17.499 o
-8 -6 -1 177.255 183.238 3.505 2.544 o
-8 -5 -19 20.279 20.013 0.936 53.694 o
-8 -5 -18 2.078 1.319 0.588 152.610 o
-8 -5 -17 5.995 5.534 0.717 100.872 o
-8 -5 -16 5.955 6.566 0.724 98.824 o
-8 -5 -15 46.269 46.558 1.551 17.768 o
-8 -5 -14 0.288 0.663 0.574 160.349 o
-8 -5 -13 18.928 20.573 1.018 46.478 o
-8 -5 -12 3.665 3.751 0.588 151.419 o
-8 -5 -11 104.130 105.257 2.446 5.958 o
-8 -5 -10 48.024 47.562 1.401 20.580 o
-8 -5 -9 61.835 62.580 1.626 14.426 o
-8 -5 -8 17.305 17.355 0.765 79.460 o
-8 -5 -7 34.316 35.673 1.086 35.232 o
-8 -5 -6 77.432 76.389 1.770 11.239 o
-8 -5 -5 37.211 39.274 1.100 33.239 o
-8 -5 -4 44.807 44.979 1.175 27.621 o
-8 -5 -3 20.114 20.197 0.724 83.632 o
-8 -5 -2 17.866 19.207 0.697 91.993 o
-8 -5 -1 3.916 3.737 0.389 339.495 o
-8 -4 -19 0.057 0.280 0.526 190.852 o
-8 -4 -18 6.629 6.887 0.731 96.683 o
-8 -4 -17 19.199 18.072 1.011 47.331 o
-8 -4 -16 9.040 8.999 0.793 81.310 o
-8 -4 -15 11.761 11.650 0.854 68.989 o
-8 -4 -14 22.683 20.997 1.052 42.728 o
-8 -4 -13 23.515 25.602 1.100 38.705 o
-8 -4 -12 9.137 8.671 0.690 106.179 o
-8 -4 -11 2.638 2.877 0.533 184.725 o
-8 -4 -10 78.783 80.475 1.961 9.592 o
-8 -4 -9 22.326 21.851 0.875 59.050 o
-8 -4 -8 52.000 52.366 1.387 20.002 o
-8 -4 -7 13.555 14.205 0.670 105.986 o
-8 -4 -6 94.331 95.186 2.070 7.944 o
-8 -4 -5 163.529 162.802 3.184 3.075 o
-8 -4 -4 6.264 6.013 0.451 247.500 o
-8 -4 -3 28.648 25.363 0.793 63.752 o
-8 -4 -2 4.589 4.885 0.389 335.452 o
-8 -4 -1 25.575 29.087 0.827 60.556 o
-8 -3 -19 7.207 7.789 0.704 103.636 o
-8 -3 -18 1.278 0.553 0.581 156.488 o
-8 -3 -17 4.063 5.131 0.711 103.563 o
-8 -3 -16 3.534 3.956 0.663 119.297 o
-8 -3 -15 29.279 29.387 1.223 30.665 o
-8 -3 -14 32.018 31.813 1.264 28.291 o
-8 -3 -13 28.125 27.987 1.134 35.345 o
-8 -3 -12 53.268 52.140 1.524 17.263 o
-8 -3 -11 14.575 15.285 0.793 76.995 o
-8 -3 -10 83.711 83.311 1.995 9.069 o
-8 -3 -9 41.780 40.456 1.203 27.843 o
-8 -3 -8 8.063 8.247 0.560 159.438 o
-8 -3 -7 10.293 10.078 0.567 151.283 o
-8 -3 -6 29.415 30.747 0.936 47.523 o
-8 -3 -5 62.069 61.535 1.449 16.989 o
-8 -3 -4 32.586 32.216 0.916 47.315 o
-8 -3 -3 234.100 221.563 4.093 1.720 o
-8 -3 -2 49.307 48.724 1.155 26.813 o
-8 -3 -1 56.461 58.413 1.312 20.459 o
-8 -2 -19 13.956 13.269 0.834 70.947 o
-8 -2 -18 5.552 4.844 0.697 107.118 o
-8 -2 -17 0.468 0.335 0.594 149.482 o
-8 -2 -16 2.983 2.241 0.629 133.028 o
-8 -2 -15 13.244 14.506 0.902 61.233 o
-8 -2 -14 21.233 20.990 1.032 44.671 o
-8 -2 -13 1.402 1.537 0.560 167.994 o
-8 -2 -12 13.726 13.720 0.779 80.475 o
-8 -2 -11 9.862 10.133 0.676 109.213 o
-8 -2 -10 31.325 32.257 1.073 37.334 o
-8 -2 -9 19.325 19.453 0.799 71.572 o
-8 -2 -8 62.108 61.043 1.517 15.971 o
-8 -2 -7 15.436 15.148 0.663 105.363 o
-8 -2 -6 53.979 50.268 1.264 22.651 o
-8 -2 -5 170.855 166.594 3.218 2.945 o
-8 -2 -4 41.251 39.445 1.011 36.212 o
-8 -2 -3 85.351 84.807 1.770 10.467 o
-8 -2 -2 27.373 23.081 0.704 78.499 o
-8 -2 -1 19.331 20.457 0.649 100.842 o
-8 -1 -19 8.317 9.033 0.745 92.036 o
-8 -1 -18 9.274 9.661 0.793 81.081 o
-8 -1 -17 5.020 5.903 0.697 107.119 o
-8 -1 -16 0.846 1.141 0.588 152.894 o
-8 -1 -15 2.179 2.214 0.615 139.235 o
-8 -1 -14 6.177 6.389 0.704 104.488 o
-8 -1 -13 50.964 50.500 1.510 17.837 o
-8 -1 -12 6.450 5.473 0.608 139.132 o
-8 -1 -11 8.094 8.384 0.629 127.957 o
-8 -1 -10 5.514 6.382 0.553 167.604 o
-8 -1 -9 2.301 2.077 0.437 274.387 o
-8 -1 -8 9.583 10.686 0.594 139.203 o
-8 -1 -7 79.243 78.979 1.790 10.872 o
-8 -1 -6 14.415 14.355 0.615 122.044 o
-8 -1 -5 74.273 73.895 1.640 12.758 o
-8 -1 -4 124.342 121.287 2.398 5.409 o
-8 -1 -3 38.292 34.717 0.909 44.422 o
-8 -1 -2 21.442 24.297 0.711 82.886 o
-8 -1 -1 20.366 19.945 0.629 104.995 o
-7 -20 -3 0.773 0.465 0.540 181.240 o
-7 -20 -2 0.387 0.082 0.519 195.895 o
-7 -20 -1 1.397 1.360 0.547 176.510 o
-7 -19 -7 7.559 8.322 0.724 97.708 o
-7 -19 -6 0.785 1.093 0.547 176.686 o
-7 -19 -5 4.496 4.161 0.629 131.998 o
-7 -19 -4 0.784 1.387 0.567 164.128 o
-7 -19 -3 0.688 1.107 0.560 168.193 o
-7 -19 -2 0.772 1.100 0.567 164.154 o
-7 -19 -1 1.023 1.134 0.581 156.482 o
-7 -18 -9 1.549 1.469 0.553 172.127 o
-7 -18 -8 2.219 2.200 0.588 152.428 o
-7 -18 -7 1.877 2.275 0.588 152.528 o
-7 -18 -6 0.944 0.888 0.588 152.899 o
-7 -18 -5 20.440 20.642 1.025 45.484 o
-7 -18 -4 11.062 10.707 0.834 72.717 o
-7 -18 -3 7.019 8.131 0.772 86.527 o
-7 -18 -2 11.254 10.748 0.847 70.411 o
-7 -18 -1 6.816 6.382 0.745 93.267 o
-7 -17 -11 1.293 1.736 0.567 163.980 o
-7 -17 -10 4.799 4.742 0.642 126.219 o
-7 -17 -9 6.423 7.523 0.724 98.426 o
-7 -17 -8 15.116 14.581 0.909 59.711 o
-7 -17 -7 25.488 25.766 1.148 35.445 o
-7 -17 -6 0.698 -0.232 0.588 152.973 o
-7 -17 -5 8.984 9.238 0.820 76.123 o
-7 -17 -4 2.195 2.303 0.622 136.185 o
-7 -17 -3 4.514 5.002 0.697 107.486 o
-7 -17 -2 9.834 8.623 0.793 81.065 o
-7 -17 -1 12.771 13.392 0.902 61.578 o
-7 -16 -12 6.182 5.739 0.649 122.585 o
-7 -16 -11 4.364 4.598 0.642 126.467 o
-7 -16 -10 3.049 2.918 0.635 130.065 o
-7 -16 -9 1.277 0.772 0.601 145.992 o
-7 -16 -8 6.100 6.395 0.745 93.532 o
-7 -16 -7 1.228 0.991 0.601 145.983 o
-7 -16 -6 39.258 39.705 1.414 21.916 o
-7 -16 -5 12.881 13.139 0.895 62.477 o
-7 -16 -4 35.867 36.992 1.373 23.659 o
-7 -16 -3 2.981 2.849 0.649 124.709 o
-7 -16 -2 12.008 12.709 0.875 65.669 o
-7 -16 -1 28.483 27.727 1.203 31.890 o
-7 -15 -13 1.046 0.827 0.547 176.661 o
-7 -15 -12 2.792 2.234 0.615 139.042 o
-7 -15 -11 3.413 3.806 0.656 121.845 o
-7 -15 -10 6.210 5.958 0.738 95.281 o
-7 -15 -9 31.850 30.986 1.237 29.472 o
-7 -15 -8 15.157 14.943 0.929 57.199 o
-7 -15 -7 8.755 8.397 0.793 81.539 o
-7 -15 -6 18.378 19.248 1.018 46.814 o
-7 -15 -5 3.482 3.198 0.649 124.487 o
-7 -15 -4 2.467 2.385 0.629 133.164 o
-7 -15 -3 2.703 3.369 0.649 124.714 o
-7 -15 -2 6.977 6.812 0.738 94.812 o
-7 -15 -1 28.825 28.991 1.203 31.703 o
-7 -14 -14 0.090 -0.287 0.526 190.854 o
-7 -14 -13 13.411 13.474 0.861 66.972 o
-7 -14 -12 1.360 2.439 0.635 130.581 o
-7 -14 -11 20.560 20.765 1.073 41.824 o
-7 -14 -10 2.881 1.790 0.629 133.129 o
-7 -14 -9 2.108 2.016 0.615 139.282 o
-7 -14 -8 3.327 3.287 0.656 121.962 o
-7 -14 -7 5.429 5.213 0.704 105.055 o
-7 -14 -6 5.538 5.247 0.697 107.041 o
-7 -14 -5 8.054 7.318 0.745 92.556 o
-7 -14 -4 9.305 9.286 0.772 85.351 o
-7 -14 -3 33.876 34.095 1.291 26.790 o
-7 -14 -2 4.467 4.564 0.642 126.427 o
-7 -14 -1 41.579 42.424 1.421 21.281 o
-7 -13 -15 0.741 1.346 0.547 176.670 o
-7 -13 -14 1.469 1.155 0.574 160.132 o
-7 -13 -13 1.813 1.025 0.601 145.867 o
-7 -13 -12 7.329 6.812 0.758 89.732 o
-7 -13 -11 1.869 2.405 0.615 139.293 o
-7 -13 -10 8.623 8.233 0.779 84.421 o
-7 -13 -9 1.665 2.200 0.622 136.331 o
-7 -13 -8 3.083 3.526 0.656 122.003 o
-7 -13 -7 45.162 44.440 1.496 19.059 o
-7 -13 -6 26.372 26.743 1.148 35.148 o
-7 -13 -5 2.037 1.865 0.567 163.732 o
-7 -13 -4 2.088 1.592 0.540 180.708 o
-7 -13 -3 18.011 17.130 0.868 63.202 o
-7 -13 -2 23.103 22.602 0.970 48.903 o
-7 -13 -1 2.140 2.159 0.519 195.031 o
-7 -12 -16 1.383 0.772 0.540 181.086 o
-7 -12 -15 11.225 11.192 0.813 76.087 o
-7 -12 -14 0.471 0.629 0.588 152.967 o
-7 -12 -13 14.646 14.198 0.929 57.486 o
-7 -12 -12 1.307 1.189 0.601 145.952 o
-7 -12 -11 9.359 10.898 0.834 73.312 o
-7 -12 -10 1.481 1.039 0.601 145.934 o
-7 -12 -9 0.186 0.574 0.567 164.245 o
-7 -12 -8 8.107 8.001 0.745 92.378 o
-7 -12 -7 9.457 9.026 0.731 94.776 o
-7 -12 -6 5.886 5.596 0.622 133.590 o
-7 -12 -5 11.928 12.784 0.758 85.956 o
-7 -12 -4 11.871 11.697 0.731 92.463 o
-7 -12 -3 33.922 32.278 1.134 33.424 o
-7 -12 -2 1.891 1.654 0.471 236.753 o
-7 -12 -1 0.846 0.936 0.458 251.835 o
-7 -11 -17 6.935 7.721 0.704 103.796 o
-7 -11 -16 0.590 0.150 0.547 176.778 o
-7 -11 -15 11.630 12.347 0.861 67.870 o
-7 -11 -14 0.251 0.683 0.608 142.842 o
-7 -11 -13 2.963 2.309 0.629 133.023 o
-7 -11 -12 2.613 2.364 0.629 133.124 o
-7 -11 -11 8.913 9.005 0.793 81.359 o
-7 -11 -10 4.860 4.639 0.676 113.949 o
-7 -11 -9 25.605 25.219 1.093 38.659 o
-7 -11 -8 3.513 3.430 0.574 158.825 o
-7 -11 -7 3.083 3.280 0.553 171.009 o
-7 -11 -6 18.613 18.838 0.875 61.636 o
-7 -11 -5 4.335 3.970 0.547 174.079 o
-7 -11 -4 13.350 13.447 0.738 89.263 o
-7 -11 -3 37.500 37.429 1.189 29.608 o
-7 -11 -2 4.239 4.687 0.533 182.722 o
-7 -11 -1 12.146 12.073 0.690 102.572 o
-7 -10 -17 1.626 1.879 0.560 167.877 o
-7 -10 -16 3.083 3.341 0.635 129.980 o
-7 -10 -15 0.159 0.171 0.581 156.617 o
-7 -10 -14 0.255 -0.656 0.553 172.466 o
-7 -10 -13 2.111 2.699 0.629 133.219 o
-7 -10 -12 3.292 3.020 0.642 127.230 o
-7 -10 -11 0.779 0.280 0.567 164.208 o
-7 -10 -10 7.602 7.311 0.704 103.553 o
-7 -10 -9 39.122 39.274 1.298 25.270 o
-7 -10 -8 18.110 18.387 0.875 61.978 o
-7 -10 -7 18.611 19.746 0.881 60.576 o
-7 -10 -6 26.025 26.559 0.998 44.906 o
-7 -10 -5 12.233 12.094 0.697 100.639 o
-7 -10 -4 0.139 0.642 0.424 294.335 o
-7 -10 -3 5.264 4.790 0.512 196.031 o
-7 -10 -2 16.988 16.856 0.752 82.454 o
-7 -10 -1 28.421 29.572 0.984 44.501 o
-7 -9 -18 5.860 5.500 0.635 128.074 o
-7 -9 -17 1.885 1.804 0.581 156.198 o
-7 -9 -16 0.528 0.806 0.581 156.573 o
-7 -9 -15 4.134 4.469 0.676 114.267 o
-7 -9 -14 24.072 24.536 1.121 37.450 o
-7 -9 -13 2.378 2.207 0.629 133.214 o
-7 -9 -12 32.805 33.234 1.285 27.278 o
-7 -9 -11 4.998 4.721 0.642 126.122 o
-7 -9 -10 1.232 1.572 0.512 200.804 o
-7 -9 -9 33.226 33.350 1.168 31.875 o
-7 -9 -8 1.762 1.715 0.492 217.559 o
-7 -9 -7 22.798 21.892 0.895 56.514 o
-7 -9 -6 37.382 37.436 1.162 30.740 o
-7 -9 -5 7.689 7.646 0.574 153.141 o
-7 -9 -4 11.947 13.044 0.670 108.168 o
-7 -9 -3 25.500 24.980 0.881 55.829 o
-7 -9 -2 29.416 29.134 0.950 46.791 o
-7 -9 -1 22.719 21.202 0.799 68.665 o
-7 -8 -18 0.828 1.373 0.547 176.650 o
-7 -8 -17 1.888 2.877 0.629 133.255 o
-7 -8 -16 40.340 41.741 1.476 20.180 o
-7 -8 -15 7.188 7.318 0.745 92.929 o
-7 -8 -14 9.336 10.550 0.813 76.991 o
-7 -8 -13 19.786 19.193 1.011 47.004 o
-7 -8 -12 28.270 27.091 1.155 34.336 o
-7 -8 -11 11.227 10.509 0.731 93.274 o
-7 -8 -10 5.144 5.569 0.601 143.202 o
-7 -8 -9 3.467 3.778 0.540 179.243 o
-7 -8 -8 13.207 12.893 0.717 94.330 o
-7 -8 -7 30.152 32.107 1.059 38.501 o
-7 -8 -6 1.352 1.531 0.424 293.515 o
-7 -8 -5 7.962 7.810 0.547 167.543 o
-7 -8 -4 29.289 29.469 0.950 46.774 o
-7 -8 -3 31.073 32.305 0.984 42.958 o
-7 -8 -2 93.100 93.826 2.043 8.160 o
-7 -8 -1 2.007 2.672 0.396 333.594 o
-7 -7 -19 0.714 0.335 0.533 185.933 o
-7 -7 -18 12.924 12.333 0.820 73.882 o
-7 -7 -17 1.267 1.080 0.594 149.340 o
-7 -7 -16 1.540 1.305 0.594 149.263 o
-7 -7 -15 0.232 0.143 0.560 168.284 o
-7 -7 -14 12.745 13.283 0.881 64.347 o
-7 -7 -13 6.192 5.664 0.697 106.665 o
-7 -7 -12 37.215 38.154 1.332 24.605 o
-7 -7 -11 17.979 17.505 0.868 63.128 o
-7 -7 -10 53.257 52.734 1.496 17.709 o
-7 -7 -9 6.262 5.610 0.567 159.475 o
-7 -7 -8 75.880 76.307 1.845 10.717 o
-7 -7 -7 9.587 8.951 0.588 143.364 o
-7 -7 -6 20.123 19.719 0.779 74.175 o
-7 -7 -5 13.751 13.310 0.635 116.710 o
-7 -7 -4 15.837 14.383 0.635 113.362 o
-7 -7 -3 17.913 16.938 0.670 99.668 o
-7 -7 -2 67.499 72.255 1.633 13.453 o
-7 -7 -1 12.406 11.383 0.547 156.657 o
-7 -6 -19 1.649 2.214 0.553 171.970 o
-7 -6 -18 5.158 4.735 0.676 113.802 o
-7 -6 -17 9.579 9.552 0.820 75.854 o
-7 -6 -16 0.196 0.157 0.560 168.285 o
-7 -6 -15 9.823 10.099 0.806 78.148 o
-7 -6 -14 13.302 14.670 0.902 61.185 o
-7 -6 -13 21.979 21.338 1.032 44.410 o
-7 -6 -12 0.032 0.266 0.485 224.472 o
-7 -6 -11 2.527 2.446 0.526 189.724 o
-7 -6 -10 5.732 5.193 0.560 164.037 o
-7 -6 -9 30.604 30.945 1.045 39.366 o
-7 -6 -8 28.503 28.971 0.977 45.093 o
-7 -6 -7 68.354 68.689 1.654 13.301 o
-7 -6 -6 64.535 65.662 1.572 14.748 o
-7 -6 -5 17.225 17.574 0.690 95.076 o
-7 -6 -4 92.707 89.194 1.920 8.956 o
-7 -6 -3 1.308 0.963 0.335 469.720 o
-7 -6 -2 74.716 69.126 1.544 13.954 o
-7 -6 -1 0.174 0.567 0.301 584.334 o
-7 -5 -19 0.291 0.239 0.533 185.980 o
-7 -5 -18 7.413 7.475 0.745 92.802 o
-7 -5 -17 24.410 24.037 1.134 36.631 o
-7 -5 -16 14.300 12.688 0.875 64.827 o
-7 -5 -15 6.279 6.894 0.731 96.826 o
-7 -5 -14 24.864 25.349 1.127 36.779 o
-7 -5 -13 3.771 4.352 0.622 135.196 o
-7 -5 -12 48.251 48.833 1.462 19.157 o
-7 -5 -11 33.836 35.017 1.168 31.549 o
-7 -5 -10 20.825 20.518 0.861 61.819 o
-7 -5 -9 24.527 25.096 0.916 52.850 o
-7 -5 -8 9.637 10.789 0.601 136.139 o
-7 -5 -7 14.916 13.570 0.642 112.935 o
-7 -5 -6 22.314 22.124 0.779 71.636 o
-7 -5 -5 16.957 17.416 0.663 102.269 o
-7 -5 -4 26.394 27.030 0.820 61.487 o
-7 -5 -3 17.712 18.803 0.642 105.915 o
-7 -5 -2 18.219 20.436 0.656 100.597 o
-7 -5 -1 18.579 19.466 0.635 106.113 o
-7 -4 -19 3.377 3.054 0.608 141.776 o
-7 -4 -18 4.848 4.824 0.697 107.396 o
-7 -4 -17 4.270 4.557 0.670 116.516 o
-7 -4 -16 3.074 3.983 0.656 121.931 o
-7 -4 -15 11.603 12.395 0.861 67.871 o
-7 -4 -14 9.238 8.780 0.765 86.972 o
-7 -4 -13 17.391 17.826 0.881 61.565 o
-7 -4 -12 5.606 5.125 0.594 146.261 o
-7 -4 -11 16.346 16.255 0.793 75.632 o
-7 -4 -10 8.895 9.060 0.615 132.301 o
-7 -4 -9 29.262 30.023 0.984 44.094 o
-7 -4 -8 132.982 130.292 2.699 4.443 o
-7 -4 -7 52.318 53.794 1.346 20.732 o
-7 -4 -6 32.001 30.610 0.909 48.536 o
-7 -4 -5 71.777 71.927 1.599 13.482 o
-7 -4 -4 74.901 77.448 1.647 12.499 o
-7 -4 -3 65.688 67.076 1.455 16.138 o
-7 -4 -2 90.537 82.648 1.708 10.655 o
-7 -4 -1 68.205 70.486 1.490 15.205 o
-7 -3 -20 0.857 0.799 0.553 172.366 o
-7 -3 -19 6.549 5.849 0.690 108.528 o
-7 -3 -18 15.438 15.490 0.936 56.242 o
-7 -3 -17 8.134 7.400 0.745 92.502 o
-7 -3 -16 18.987 20.375 1.032 45.371 o
-7 -3 -15 24.777 24.946 1.127 36.844 o
-7 -3 -14 2.080 1.421 0.581 156.197 o
-7 -3 -13 42.549 44.706 1.394 21.676 o
-7 -3 -12 54.497 52.605 1.503 17.460 o
-7 -3 -11 18.479 17.984 0.820 69.435 o
-7 -3 -10 31.059 31.061 1.032 40.046 o
-7 -3 -9 14.651 15.421 0.704 95.364 o
-7 -3 -8 46.218 45.724 1.223 25.697 o
-7 -3 -7 79.152 78.870 1.763 11.104 o
-7 -3 -6 112.029 111.639 2.289 6.182 o
-7 -3 -5 52.883 48.669 1.162 25.784 o
-7 -3 -4 35.100 34.874 0.902 46.449 o
-7 -3 -3 213.272 206.196 3.785 2.026 o
-7 -3 -2 14.938 13.822 0.506 169.500 o
-7 -3 -1 91.337 99.641 1.968 8.506 o
-7 -2 -20 9.610 8.807 0.704 101.920 o
-7 -2 -19 4.101 3.423 0.635 129.561 o
-7 -2 -18 0.424 0.389 0.588 152.979 o
-7 -2 -17 24.563 25.581 1.134 36.428 o
-7 -2 -16 16.709 16.392 0.963 52.779 o
-7 -2 -15 21.228 21.899 1.059 42.497 o
-7 -2 -14 3.719 3.266 0.608 141.571 o
-7 -2 -13 179.017 176.775 3.690 2.401 o
-7 -2 -12 2.464 2.795 0.512 199.838 o
-7 -2 -11 82.584 81.124 1.954 9.437 o
-7 -2 -10 0.813 1.291 0.424 293.966 o
-7 -2 -9 12.999 12.729 0.635 117.978 o
-7 -2 -8 239.908 234.401 4.428 1.528 o
-7 -2 -7 19.170 17.300 0.670 97.977 o
-7 -2 -6 7.595 6.717 0.444 249.986 o
-7 -2 -5 91.035 86.665 1.804 9.833 o
-7 -2 -4 22.881 21.441 0.656 93.876 o
-7 -2 -3 211.636 212.865 3.895 1.954 o
-7 -2 -2 133.856 119.394 2.303 5.447 o
-7 -2 -1 496.239 474.658 8.322 0.399 o
-7 -1 -20 2.749 2.432 0.574 159.478 o
-7 -1 -19 7.258 6.826 0.717 100.041 o
-7 -1 -18 7.031 6.580 0.738 94.838 o
-7 -1 -17 0.282 -0.164 0.560 168.285 o
-7 -1 -16 6.501 6.785 0.724 98.552 o
-7 -1 -15 5.024 4.557 0.676 113.898 o
-7 -1 -14 56.160 56.861 1.681 14.415 o
-7 -1 -13 19.332 19.589 0.902 57.862 o
-7 -1 -12 13.912 13.590 0.752 85.870 o
-7 -1 -11 28.552 28.048 0.998 43.737 o
-7 -1 -10 65.862 65.628 1.633 13.868 o
-7 -1 -9 13.628 13.324 0.642 114.639 o
-7 -1 -8 278.767 272.630 5.070 1.150 o
-7 -1 -7 404.985 394.935 7.079 0.570 o
-7 -1 -6 191.340 187.495 3.526 2.405 o
-7 -1 -5 58.114 55.324 1.257 21.616 o
-7 -1 -4 150.729 139.755 2.665 4.123 o
-7 -1 -3 662.388 622.640 10.932 0.229 o
-7 -1 -2 97.032 87.417 1.749 9.812 o
-7 -1 -1 190.712 174.151 3.205 2.734 o
-6 -20 -5 6.120 5.630 0.663 117.754 o
-6 -20 -4 7.255 6.635 0.670 114.475 o
-6 -20 -3 0.483 0.205 0.533 185.966 o
-6 -20 -2 5.279 5.377 0.656 120.694 o
-6 -20 -1 0.224 0.670 0.540 181.291 o
-6 -19 -8 4.179 4.701 0.642 126.530 o
-6 -19 -7 5.173 4.831 0.635 128.680 o
-6 -19 -6 1.484 1.332 0.567 163.982 o
-6 -19 -5 4.120 4.851 0.656 121.366 o
-6 -19 -4 1.297 1.312 0.581 156.412 o
-6 -19 -3 7.296 6.737 0.724 98.211 o
-6 -19 -2 13.400 13.324 0.875 65.049 o
-6 -19 -1 0.727 0.731 0.588 152.937 o
-6 -18 -10 0.167 -0.287 0.526 190.853 o
-6 -18 -9 0.529 0.635 0.540 181.261 o
-6 -18 -8 1.514 2.077 0.581 156.266 o
-6 -18 -7 6.054 5.780 0.690 108.784 o
-6 -18 -6 4.616 4.352 0.676 114.106 o
-6 -18 -5 3.289 2.815 0.656 122.050 o
-6 -18 -4 0.474 1.134 0.601 146.072 o
-6 -18 -3 5.164 5.104 0.711 103.193 o
-6 -18 -2 0.788 0.929 0.608 142.787 o
-6 -18 -1 7.035 7.236 0.779 85.201 o
-6 -17 -11 0.297 0.881 0.533 185.951 o
-6 -17 -10 4.764 4.305 0.642 126.345 o
-6 -17 -9 3.904 3.191 0.642 126.972 o
-6 -17 -8 1.821 2.289 0.615 139.321 o
-6 -17 -7 3.900 3.737 0.683 112.219 o
-6 -17 -6 1.363 1.278 0.622 136.482 o
-6 -17 -5 8.276 8.192 0.752 90.637 o
-6 -17 -4 1.331 1.633 0.601 145.905 o
-6 -17 -3 5.866 5.897 0.717 100.851 o
-6 -17 -2 11.938 12.661 0.875 65.702 o
-6 -17 -1 5.000 4.885 0.697 107.327 o
-6 -16 -13 0.183 -0.116 0.533 185.990 o
-6 -16 -12 6.541 6.436 0.676 112.703 o
-6 -16 -11 1.125 1.250 0.588 152.840 o
-6 -16 -10 0.337 0.239 0.581 156.609 o
-6 -16 -9 12.243 12.265 0.881 64.700 o
-6 -16 -8 7.811 8.520 0.772 86.148 o
-6 -16 -7 1.773 1.872 0.629 133.402 o
-6 -16 -6 4.779 4.694 0.690 109.557 o
-6 -16 -5 2.567 2.624 0.642 127.519 o
-6 -16 -4 16.854 16.644 0.963 52.695 o
-6 -16 -3 18.771 18.141 0.991 49.256 o
-6 -16 -2 19.059 18.653 0.998 48.480 o
-6 -16 -1 4.416 4.031 0.676 114.243 o
-6 -15 -14 2.495 2.432 0.588 152.286 o
-6 -15 -13 0.827 0.581 0.540 181.223 o
-6 -15 -12 6.308 5.302 0.704 104.671 o
-6 -15 -11 2.367 2.029 0.629 133.241 o
-6 -15 -10 6.054 5.780 0.738 95.370 o
-6 -15 -9 4.629 5.118 0.690 109.534 o
-6 -15 -8 2.524 3.369 0.663 119.699 o
-6 -15 -7 24.467 24.270 1.121 37.391 o
-6 -15 -6 5.316 5.295 0.704 105.083 o
-6 -15 -5 10.058 10.768 0.827 74.249 o
-6 -15 -4 1.652 1.811 0.608 142.562 o
-6 -15 -3 13.800 13.529 0.875 64.858 o
-6 -15 -2 7.175 7.133 0.738 94.661 o
-6 -15 -1 10.988 11.451 0.827 73.751 o
-6 -14 -15 0.271 0.430 0.506 206.621 o
-6 -14 -14 4.651 3.990 0.635 129.175 o
-6 -14 -13 7.358 7.673 0.752 91.146 o
-6 -14 -12 4.107 3.908 0.676 114.378 o
-6 -14 -11 4.979 4.790 0.676 113.868 o
-6 -14 -10 7.371 6.983 0.752 91.281 o
-6 -14 -9 11.138 10.584 0.834 72.712 o
-6 -14 -8 5.329 4.680 0.704 105.196 o
-6 -14 -7 8.041 7.707 0.758 89.265 o
-6 -14 -6 1.532 1.558 0.594 149.237 o
-6 -14 -5 23.799 23.388 1.073 40.682 o
-6 -14 -4 5.930 6.778 0.683 110.741 o
-6 -14 -3 25.288 25.493 1.086 39.132 o
-6 -14 -2 81.944 80.058 2.050 8.882 o
-6 -14 -1 54.006 55.215 1.599 15.827 o
-6 -13 -16 1.038 1.776 0.553 172.226 o
-6 -13 -15 3.893 3.860 0.622 135.255 o
-6 -13 -14 1.182 1.257 0.601 145.968 o
-6 -13 -13 4.298 4.503 0.697 107.648 o
-6 -13 -12 1.559 1.435 0.601 145.878 o
-6 -13 -11 0.620 0.758 0.574 160.314 o
-6 -13 -10 0.964 -0.355 0.574 160.318 o
-6 -13 -9 51.435 52.441 1.654 15.349 o
-6 -13 -8 45.120 44.617 1.503 18.914 o
-6 -13 -7 26.823 26.552 1.141 35.439 o
-6 -13 -6 25.498 25.452 1.080 39.515 o
-6 -13 -5 0.493 0.615 0.492 218.215 o
-6 -13 -4 87.080 87.185 2.145 7.996 o
-6 -13 -3 33.785 32.974 1.162 32.099 o
-6 -13 -2 22.949 22.500 0.950 50.833 o
-6 -13 -1 18.238 18.469 0.868 62.775 o
-6 -12 -16 17.775 16.870 0.902 59.088 o
-6 -12 -15 5.335 5.637 0.704 105.008 o
-6 -12 -14 6.638 6.368 0.758 90.069 o
-6 -12 -13 0.031 0.123 0.567 164.258 o
-6 -12 -12 20.407 20.901 1.052 43.340 o
-6 -12 -11 4.560 4.598 0.683 111.835 o
-6 -12 -10 2.976 3.491 0.656 122.042 o
-6 -12 -9 19.996 21.127 1.039 44.460 o
-6 -12 -8 10.689 10.830 0.779 82.913 o
-6 -12 -7 5.546 5.767 0.622 133.763 o
-6 -12 -6 28.749 29.469 1.093 37.281 o
-6 -12 -5 8.208 8.459 0.656 117.814 o
-6 -12 -4 39.928 40.333 1.271 25.910 o
-6 -12 -3 19.453 18.858 0.854 63.853 o
-6 -12 -2 22.262 23.108 0.922 53.631 o
-6 -12 -1 30.502 30.460 1.059 38.644 o
-6 -11 -17 1.703 1.708 0.560 167.879 o
-6 -11 -16 5.729 6.102 0.711 102.779 o
-6 -11 -15 10.354 9.327 0.820 75.606 o
-6 -11 -14 34.908 36.650 1.346 24.636 o
-6 -11 -13 3.973 4.024 0.663 119.126 o
-6 -11 -12 9.031 9.470 0.799 79.884 o
-6 -11 -11 41.769 43.599 1.483 19.767 o
-6 -11 -10 15.804 16.603 0.943 55.187 o
-6 -11 -9 49.321 49.544 1.496 18.322 o
-6 -11 -8 2.326 2.098 0.526 189.938 o
-6 -11 -7 11.297 11.363 0.711 98.052 o
-6 -11 -6 9.263 8.807 0.642 121.604 o
-6 -11 -5 3.043 2.426 0.492 216.382 o
-6 -11 -4 43.424 43.606 1.285 24.579 o
-6 -11 -3 5.172 4.879 0.526 186.280 o
-6 -11 -2 22.793 22.070 0.868 59.540 o
-6 -11 -1 68.202 67.514 1.681 13.060 o
-6 -10 -18 0.020 -0.061 0.533 185.993 o
-6 -10 -17 2.998 2.371 0.601 145.298 o
-6 -10 -16 6.157 5.910 0.711 102.640 o
-6 -10 -15 15.669 16.535 0.970 52.378 o
-6 -10 -14 17.572 17.929 0.984 50.279 o
-6 -10 -13 4.120 4.564 0.676 114.254 o
-6 -10 -12 12.666 13.235 0.875 65.338 o
-6 -10 -11 24.180 23.969 1.093 39.172 o
-6 -10 -10 6.040 6.471 0.649 122.449 o
-6 -10 -9 52.786 53.349 1.537 17.017 o
-6 -10 -8 14.120 14.567 0.779 79.984 o
-6 -10 -7 1.488 1.223 0.465 244.133 o
-6 -10 -6 23.322 23.422 0.909 54.471 o
-6 -10 -5 97.390 99.648 2.241 6.983 o
-6 -10 -4 39.584 40.832 1.196 28.522 o
-6 -10 -3 1.931 2.070 0.430 283.524 o
-6 -10 -2 5.522 5.118 0.492 211.585 o
-6 -10 -1 0.710 0.410 0.383 360.593 o
-6 -9 -18 3.425 3.450 0.601 144.876 o
-6 -9 -17 0.944 0.861 0.588 152.901 o
-6 -9 -16 15.456 14.478 0.936 56.400 o
-6 -9 -15 12.647 12.265 0.861 67.507 o
-6 -9 -14 2.543 2.262 0.622 136.090 o
-6 -9 -13 0.749 0.977 0.581 156.537 o
-6 -9 -12 13.107 12.586 0.861 67.268 o
-6 -9 -11 2.318 2.508 0.547 175.928 o
-6 -9 -10 48.399 47.501 1.435 19.788 o
-6 -9 -9 6.073 6.293 0.594 145.397 o
-6 -9 -8 11.484 11.458 0.683 105.315 o
-6 -9 -7 11.687 11.622 0.663 111.172 o
-6 -9 -6 3.876 4.093 0.492 214.633 o
-6 -9 -5 30.202 30.870 0.998 42.619 o
-6 -9 -4 10.176 9.730 0.581 145.192 o
-6 -9 -3 29.074 29.640 0.943 47.372 o
-6 -9 -2 23.323 23.948 0.827 63.669 o
-6 -9 -1 15.530 15.626 0.663 104.984 o
-6 -8 -19 6.413 6.266 0.676 112.819 o
-6 -8 -18 9.987 10.440 0.779 83.343 o
-6 -8 -17 3.683 3.505 0.670 116.920 o
-6 -8 -16 14.491 13.665 0.888 62.716 o
-6 -8 -15 8.871 9.149 0.793 81.347 o
-6 -8 -14 18.414 18.496 0.998 48.692 o
-6 -8 -13 22.164 21.345 1.045 43.324 o
-6 -8 -12 12.026 11.827 0.806 76.806 o
-6 -8 -11 20.790 21.092 0.936 53.283 o
-6 -8 -10 16.955 16.644 0.820 70.697 o
-6 -8 -9 28.567 28.595 1.025 41.727 o
-6 -8 -8 62.590 62.656 1.613 14.532 o
-6 -8 -7 7.059 7.434 0.553 165.124 o
-6 -8 -6 21.123 22.076 0.820 66.564 o
-6 -8 -5 2.242 2.514 0.417 301.611 o
-6 -8 -4 3.763 4.182 0.430 279.049 o
-6 -8 -3 26.232 27.877 0.875 55.361 o
-6 -8 -2 62.866 63.571 1.483 16.256 o
-6 -8 -1 60.324 62.737 1.462 16.907 o
-6 -7 -19 1.304 1.435 0.553 172.201 o
-6 -7 -18 3.658 4.735 0.663 119.110 o
-6 -7 -17 2.784 2.658 0.656 122.220 o
-6 -7 -16 11.400 12.586 0.868 66.894 o
-6 -7 -15 5.402 6.313 0.724 99.086 o
-6 -7 -14 13.388 13.016 0.875 65.112 o
-6 -7 -13 18.048 18.359 0.963 52.040 o
-6 -7 -12 60.376 60.250 1.681 13.952 o
-6 -7 -11 23.800 24.297 0.977 47.752 o
-6 -7 -10 5.616 6.156 0.567 159.850 o
-6 -7 -9 4.054 4.537 0.519 192.561 o
-6 -7 -8 2.031 1.380 0.430 283.774 o
-6 -7 -7 110.222 110.512 2.371 5.980 o
-6 -7 -6 125.826 126.944 2.617 4.779 o
-6 -7 -5 46.796 46.961 1.216 25.661 o
-6 -7 -4 39.617 39.158 1.059 34.465 o
-6 -7 -3 22.363 25.657 0.799 67.349 o
-6 -7 -2 3.215 3.116 0.348 425.683 o
-6 -7 -1 13.709 12.128 0.519 167.425 o
-6 -6 -19 12.178 11.677 0.786 80.592 o
-6 -6 -18 4.405 4.455 0.676 114.167 o
-6 -6 -17 35.581 35.366 1.367 24.009 o
-6 -6 -16 4.046 4.209 0.683 112.092 o
-6 -6 -15 11.303 11.636 0.847 70.228 o
-6 -6 -14 0.269 0.225 0.567 164.250 o
-6 -6 -13 30.619 31.150 1.196 31.443 o
-6 -6 -12 0.779 0.656 0.485 224.338 o
-6 -6 -11 32.143 31.464 1.093 36.082 o
-6 -6 -10 5.861 6.020 0.553 167.423 o
-6 -6 -9 110.516 110.614 2.412 5.841 o
-6 -6 -8 13.381 13.221 0.649 112.824 o
-6 -6 -7 2.455 2.829 0.410 311.076 o
-6 -6 -6 15.263 15.872 0.649 109.038 o
-6 -6 -5 38.218 39.377 1.052 35.203 o
-6 -6 -4 2.921 3.621 0.355 409.951 o
-6 -6 -3 88.138 93.239 1.913 9.122 o
-6 -6 -2 136.522 126.336 2.460 4.924 o
-6 -6 -1 69.680 70.985 1.517 14.679 o
-6 -5 -20 0.652 0.376 0.533 185.938 o
-6 -5 -19 12.510 12.422 0.834 71.778 o
-6 -5 -18 1.637 1.776 0.615 139.425 o
-6 -5 -17 2.524 2.043 0.622 136.128 o
-6 -5 -16 17.023 18.045 0.984 50.424 o
-6 -5 -15 49.483 49.728 1.599 16.483 o
-6 -5 -14 94.571 92.528 2.344 6.756 o
-6 -5 -13 31.846 32.414 1.168 32.289 o
-6 -5 -12 88.293 86.440 2.104 8.180 o
-6 -5 -11 62.165 63.646 1.660 13.927 o
-6 -5 -10 3.882 3.587 0.485 220.927 o
-6 -5 -9 7.812 8.507 0.560 159.604 o
-6 -5 -8 70.073 69.570 1.647 13.201 o
-6 -5 -7 60.937 56.711 1.387 18.475 o
-6 -5 -6 128.108 128.317 2.583 4.799 o
-6 -5 -5 60.989 60.257 1.367 18.590 o
-6 -5 -4 74.347 70.793 1.524 14.144 o
-6 -5 -3 118.173 112.691 2.221 6.211 o
-6 -5 -2 6.152 6.737 0.376 347.876 o
-6 -5 -1 131.625 120.098 2.323 5.442 o
-6 -4 -20 13.638 14.157 0.813 74.252 o
-6 -4 -19 18.078 18.277 0.963 52.044 o
-6 -4 -18 5.247 5.439 0.711 103.100 o
-6 -4 -17 15.134 15.291 0.922 57.943 o
-6 -4 -16 1.751 1.373 0.588 152.691 o
-6 -4 -15 10.949 11.499 0.840 71.484 o
-6 -4 -14 4.292 4.100 0.622 135.000 o
-6 -4 -13 2.352 2.651 0.533 184.959 o
-6 -4 -12 22.341 21.796 0.909 55.290 o
-6 -4 -11 43.905 42.458 1.264 25.209 o
-6 -4 -10 59.616 59.048 1.517 16.339 o
-6 -4 -9 23.297 23.504 0.840 62.117 o
-6 -4 -8 61.323 59.711 1.455 17.076 o
-6 -4 -7 55.676 54.121 1.319 20.780 o
-6 -4 -6 271.425 277.557 5.049 1.168 o
-6 -4 -5 274.215 260.536 4.735 1.269 o
-6 -4 -4 213.398 192.743 3.560 2.207 o
-6 -4 -3 316.004 302.386 5.384 0.967 o
-6 -4 -2 229.832 222.321 4.024 1.770 o
-6 -4 -1 354.500 355.702 6.266 0.729 o
-6 -3 -20 0.279 0.020 0.512 201.162 o
-6 -3 -19 2.210 2.426 0.608 142.329 o
-6 -3 -18 3.617 3.027 0.656 121.909 o
-6 -3 -17 5.925 6.723 0.724 98.804 o
-6 -3 -16 0.119 0.451 0.560 168.282 o
-6 -3 -15 10.459 9.866 0.793 80.531 o
-6 -3 -14 3.359 3.116 0.588 151.752 o
-6 -3 -13 4.403 3.696 0.547 174.137 o
-6 -3 -12 11.981 11.363 0.690 103.010 o
-6 -3 -11 2.071 2.282 0.458 250.630 o
-6 -3 -10 30.186 30.228 0.984 43.700 o
-6 -3 -9 9.157 9.354 0.553 160.689 o
-6 -3 -8 296.191 291.181 5.377 1.019 o
-6 -3 -7 121.413 119.278 2.419 5.448 o
-6 -3 -6 152.212 141.969 2.747 3.945 o
-6 -3 -5 5.245 5.213 0.362 381.781 o
-6 -3 -4 209.349 198.626 3.655 2.153 o
-6 -3 -3 37.784 34.177 0.840 49.855 o
-6 -3 -2 322.973 315.799 5.582 0.906 o
-6 -3 -1 214.234 217.245 3.929 1.909 o
-6 -2 -20 4.007 4.735 0.629 132.099 o
-6 -2 -19 0.074 0.328 0.567 164.255 o
-6 -2 -18 0.876 1.148 0.608 142.763 o
-6 -2 -17 17.879 18.018 0.977 50.820 o
-6 -2 -16 20.526 20.717 1.045 43.849 o
-6 -2 -15 8.581 8.623 0.752 90.398 o
-6 -2 -14 4.841 4.838 0.594 146.930 o
-6 -2 -13 17.062 16.924 0.834 68.491 o
-6 -2 -12 61.313 62.375 1.640 14.304 o
-6 -2 -11 98.111 100.317 2.255 6.893 o
-6 -2 -10 32.780 32.578 1.018 40.051 o
-6 -2 -9 9.615 9.641 0.553 159.719 o
-6 -2 -8 8.833 10.194 0.533 172.189 o
-6 -2 -7 36.186 36.152 0.957 41.909 o
-6 -2 -6 28.358 28.738 0.793 62.709 o
-6 -2 -5 497.116 475.683 8.363 0.396 o
-6 -2 -4 104.863 101.096 1.981 7.814 o
-6 -2 -3 136.576 130.374 2.460 4.879 o
-6 -2 -2 213.411 221.700 3.990 1.869 o
-6 -2 -1 665.909 649.636 11.424 0.215 o
-6 -1 -20 2.010 1.175 0.553 172.026 o
-6 -1 -19 3.057 3.184 0.635 130.017 o
-6 -1 -18 7.328 6.648 0.752 91.365 o
-6 -1 -17 0.418 0.396 0.581 156.599 o
-6 -1 -16 4.664 4.872 0.683 111.742 o
-6 -1 -15 10.109 10.919 0.799 79.141 o
-6 -1 -14 2.407 2.480 0.533 184.976 o
-6 -1 -13 11.072 10.543 0.697 102.171 o
-6 -1 -12 12.196 13.003 0.711 96.760 o
-6 -1 -11 18.472 19.234 0.799 72.203 o
-6 -1 -10 136.492 133.039 2.767 4.228 o
-6 -1 -9 32.578 30.631 0.943 45.611 o
-6 -1 -8 7.335 7.407 0.471 223.311 o
-6 -1 -7 40.901 43.934 1.086 32.133 o
-6 -1 -6 150.739 148.829 2.842 3.766 o
-6 -1 -5 307.257 293.600 5.275 1.016 o
-6 -1 -4 65.691 63.967 1.346 18.022 o
-6 -1 -3 18.101 20.013 0.574 125.150 o
-6 -1 -2 230.491 224.672 4.045 1.752 o
-6 -1 -1 286.396 287.888 5.097 1.107 o
-5 -20 -6 1.397 1.647 0.574 160.090 o
-5 -20 -5 5.577 5.630 0.642 125.549 o
-5 -20 -4 0.190 -0.342 0.519 195.907 o
-5 -20 -3 2.321 1.647 0.581 156.083 o
-5 -20 -2 2.508 2.678 0.594 148.770 o
-5 -20 -1 3.246 2.603 0.608 141.927 o
-5 -19 -8 0.242 0.430 0.526 190.838 o
-5 -19 -7 4.601 4.687 0.649 123.721 o
-5 -19 -6 7.518 6.532 0.704 103.802 o
-5 -19 -5 0.371 0.471 0.560 168.266 o
-5 -19 -4 0.452 0.533 0.567 164.228 o
-5 -19 -3 1.688 1.353 0.594 149.225 o
-5 -19 -2 0.543 0.970 0.574 160.311 o
-5 -19 -1 6.695 5.582 0.724 98.723 o
-5 -18 -10 0.555 0.943 0.533 185.912 o
-5 -18 -9 5.260 5.336 0.663 118.279 o
-5 -18 -8 1.789 1.257 0.588 152.695 o
-5 -18 -7 0.522 0.342 0.574 160.344 o
-5 -18 -6 1.458 1.817 0.622 136.416 o
-5 -18 -5 3.312 3.587 0.670 117.025 o
-5 -18 -4 7.029 6.990 0.758 89.812 o
-5 -18 -3 0.011 0.123 0.553 172.470 o
-5 -18 -2 3.873 3.895 0.649 124.211 o
-5 -18 -1 6.801 6.580 0.724 98.467 o
-5 -17 -12 1.393 2.139 0.547 176.389 o
-5 -17 -11 6.959 6.204 0.676 112.534 o
-5 -17 -10 0.290 0.184 0.553 172.461 o
-5 -17 -9 11.865 12.203 0.868 66.798 o
-5 -17 -8 5.757 5.083 0.717 101.051 o
-5 -17 -7 10.986 10.987 0.861 68.338 o
-5 -17 -6 1.075 1.544 0.594 149.333 o
-5 -17 -5 4.939 4.824 0.690 109.471 o
-5 -17 -4 12.110 13.228 0.881 64.580 o
-5 -17 -3 0.229 0.779 0.574 160.349 o
-5 -17 -2 1.615 2.022 0.622 136.362 o
-5 -17 -1 8.621 8.944 0.793 81.485 o
-5 -16 -13 0.222 0.109 0.519 195.904 o
-5 -16 -12 1.432 1.045 0.560 168.049 o
-5 -16 -11 2.848 3.191 0.635 130.087 o
-5 -16 -10 1.048 0.437 0.594 149.422 o
-5 -16 -9 13.939 14.185 0.929 57.711 o
-5 -16 -8 2.870 3.655 0.656 122.050 o
-5 -16 -7 1.070 1.114 0.594 149.371 o
-5 -16 -6 2.840 2.603 0.642 127.443 o
-5 -16 -5 6.925 7.762 0.752 91.304 o
-5 -16 -4 11.986 12.019 0.854 68.835 o
-5 -16 -3 1.313 1.729 0.608 142.643 o
-5 -16 -2 28.475 28.246 1.189 32.482 o
-5 -16 -1 16.513 16.152 0.943 55.028 o
-5 -15 -14 10.775 10.488 0.765 85.797 o
-5 -15 -13 9.624 8.958 0.758 88.260 o
-5 -15 -12 5.821 5.603 0.717 100.927 o
-5 -15 -11 2.658 2.719 0.656 122.246 o
-5 -15 -10 1.239 1.551 0.588 152.788 o
-5 -15 -9 2.654 3.273 0.642 127.397 o
-5 -15 -8 4.500 5.213 0.697 107.453 o
-5 -15 -7 8.382 8.876 0.779 84.389 o
-5 -15 -6 4.371 3.450 0.642 126.725 o
-5 -15 -5 3.093 3.519 0.642 127.212 o
-5 -15 -4 9.813 9.381 0.779 83.667 o
-5 -15 -3 13.475 13.454 0.868 65.963 o
-5 -15 -2 5.233 4.810 0.642 125.974 o
-5 -15 -1 1.471 1.168 0.553 172.192 o
-5 -14 -15 0.272 0.752 0.533 185.960 o
-5 -14 -14 1.014 0.519 0.574 160.278 o
-5 -14 -13 4.321 4.441 0.676 114.202 o
-5 -14 -12 1.461 1.428 0.622 136.452 o
-5 -14 -11 9.982 9.504 0.793 80.817 o
-5 -14 -10 2.172 2.378 0.615 139.213 o
-5 -14 -9 0.123 0.294 0.574 160.367 o
-5 -14 -8 4.153 4.154 0.663 119.031 o
-5 -14 -7 5.463 4.940 0.676 113.622 o
-5 -14 -6 23.287 23.456 1.073 40.806 o
-5 -14 -5 9.467 10.700 0.765 86.407 o
-5 -14 -4 14.213 14.369 0.820 72.766 o
-5 -14 -3 4.280 4.202 0.588 150.911 o
-5 -14 -2 14.327 14.834 0.813 73.721 o
-5 -14 -1 11.339 10.673 0.724 94.812 o
-5 -13 -16 10.706 10.051 0.745 90.504 o
-5 -13 -15 0.719 0.704 0.567 164.190 o
-5 -13 -14 7.041 7.475 0.745 92.958 o
-5 -13 -13 1.548 1.824 0.629 133.453 o
-5 -13 -12 2.211 1.776 0.615 139.286 o
-5 -13 -11 2.380 2.296 0.615 139.164 o
-5 -13 -10 4.057 3.464 0.656 121.672 o
-5 -13 -9 2.097 1.736 0.594 149.067 o
-5 -13 -8 5.003 4.940 0.676 113.825 o
-5 -13 -7 13.555 13.563 0.834 71.063 o
-5 -13 -6 45.255 46.449 1.428 20.401 o
-5 -13 -5 3.766 3.683 0.567 162.395 o
-5 -13 -4 9.539 9.122 0.676 109.855 o
-5 -13 -3 15.149 14.772 0.786 78.032 o
-5 -13 -2 7.602 7.208 0.622 131.630 o
-5 -13 -1 15.176 14.492 0.772 80.639 o
-5 -12 -17 0.849 1.134 0.519 195.740 o
-5 -12 -16 6.468 5.862 0.683 110.700 o
-5 -12 -15 3.763 3.027 0.649 124.418 o
-5 -12 -14 5.254 5.131 0.724 99.351 o
-5 -12 -13 12.690 12.927 0.875 65.386 o
-5 -12 -12 11.034 11.349 0.840 71.480 o
-5 -12 -11 11.205 10.632 0.834 72.677 o
-5 -12 -10 16.219 16.036 0.929 56.657 o
-5 -12 -9 27.969 27.495 1.134 35.439 o
-5 -12 -8 3.455 3.232 0.567 162.732 o
-5 -12 -7 3.775 4.653 0.581 154.618 o
-5 -12 -6 36.330 37.436 1.223 28.533 o
-5 -12 -5 4.098 4.332 0.547 174.126 o
-5 -12 -4 44.154 45.909 1.353 22.397 o
-5 -12 -3 24.683 24.796 0.943 50.292 o
-5 -12 -2 20.265 20.621 0.861 62.086 o
-5 -12 -1 33.676 34.047 1.107 34.599 o
-5 -11 -17 1.482 1.004 0.553 172.211 o
-5 -11 -16 16.337 16.610 0.943 55.010 o
-5 -11 -15 2.729 2.432 0.656 122.265 o
-5 -11 -14 3.772 3.758 0.663 119.248 o
-5 -11 -13 3.507 4.311 0.683 112.253 o
-5 -11 -12 0.927 0.840 0.581 156.521 o
-5 -11 -11 26.815 27.228 1.162 34.281 o
-5 -11 -10 30.433 31.177 1.203 31.173 o
-5 -11 -9 21.216 20.498 0.936 53.232 o
-5 -11 -8 31.177 30.480 1.107 35.742 o
-5 -11 -7 0.025 0.020 0.437 276.264 o
-5 -11 -6 58.287 58.542 1.572 15.679 o
-5 -11 -5 32.780 33.555 1.100 35.258 o
-5 -11 -4 182.339 181.742 3.676 2.372 o
-5 -11 -3 8.319 8.609 0.588 145.138 o
-5 -11 -2 2.625 3.526 0.471 235.285 o
-5 -11 -1 36.065 36.240 1.107 33.654 o
-5 -10 -18 0.056 -0.287 0.506 206.643 o
-5 -10 -17 10.117 10.406 0.793 80.563 o
-5 -10 -16 27.600 28.376 1.209 31.681 o
-5 -10 -15 2.321 1.449 0.622 136.264 o
-5 -10 -14 35.247 37.252 1.367 23.926 o
-5 -10 -13 24.155 24.693 1.121 37.414 o
-5 -10 -12 4.841 5.022 0.690 109.470 o
-5 -10 -11 59.859 59.793 1.742 13.270 o
-5 -10 -10 33.007 32.797 1.175 31.680 o
-5 -10 -9 16.319 16.528 0.820 71.083 o
-5 -10 -8 1.511 1.107 0.465 244.153 o
-5 -10 -7 5.099 5.364 0.540 176.998 o
-5 -10 -6 57.124 57.968 1.524 16.552 o
-5 -10 -5 22.812 24.454 0.895 55.889 o
-5 -10 -4 76.284 77.380 1.817 10.882 o
-5 -10 -3 130.593 138.191 2.856 4.116 o
-5 -10 -2 20.082 19.323 0.758 77.800 o
-5 -10 -1 116.078 121.656 2.555 5.178 o
-5 -9 -19 11.739 10.645 0.765 85.237 o
-5 -9 -18 11.971 11.656 0.799 78.119 o
-5 -9 -17 18.616 17.546 0.984 50.022 o
-5 -9 -16 8.661 8.657 0.813 77.585 o
-5 -9 -15 9.633 8.541 0.779 83.933 o
-5 -9 -14 9.250 8.992 0.793 81.228 o
-5 -9 -13 1.553 1.722 0.601 145.848 o
-5 -9 -12 42.468 43.292 1.442 20.629 o
-5 -9 -11 117.682 117.829 2.706 4.811 o
-5 -9 -10 108.779 108.366 2.501 5.638 o
-5 -9 -9 55.394 55.502 1.531 16.751 o
-5 -9 -8 59.724 60.127 1.578 15.370 o
-5 -9 -7 82.942 85.115 1.988 9.106 o
-5 -9 -6 65.149 65.443 1.613 14.185 o
-5 -9 -5 25.976 26.634 0.895 53.778 o
-5 -9 -4 42.629 40.634 1.134 30.163 o
-5 -9 -3 108.236 108.728 2.296 6.309 o
-5 -9 -2 20.845 24.283 0.806 67.925 o
-5 -9 -1 3.192 4.305 0.410 308.181 o
-5 -8 -19 1.639 1.776 0.560 167.889 o
-5 -8 -18 12.183 12.244 0.840 70.851 o
-5 -8 -17 77.355 75.849 2.098 8.864 o
-5 -8 -16 7.411 7.482 0.752 91.164 o
-5 -8 -15 19.495 18.633 0.998 48.353 o
-5 -8 -14 38.369 37.429 1.367 23.481 o
-5 -8 -13 43.735 45.745 1.510 18.862 o
-5 -8 -12 15.766 15.859 0.847 67.407 o
-5 -8 -11 66.311 69.215 1.817 11.744 o
-5 -8 -10 75.023 77.107 1.920 10.159 o
-5 -8 -9 69.615 69.789 1.749 12.169 o
-5 -8 -8 7.367 7.769 0.567 157.007 o
-5 -8 -7 111.334 108.161 2.350 6.048 o
-5 -8 -6 40.524 42.226 1.168 29.172 o
-5 -8 -5 156.032 160.110 3.184 3.167 o
-5 -8 -4 140.867 146.957 2.931 3.778 o
-5 -8 -3 8.257 8.725 0.492 202.636 o
-5 -8 -2 61.569 59.150 1.387 18.225 o
-5 -8 -1 67.769 71.039 1.565 14.277 o
-5 -7 -19 3.876 3.936 0.622 135.245 o
-5 -7 -18 5.658 5.685 0.717 100.974 o
-5 -7 -17 16.013 15.039 0.950 54.632 o
-5 -7 -16 6.464 6.785 0.731 96.772 o
-5 -7 -15 5.665 5.678 0.704 104.866 o
-5 -7 -14 13.606 13.331 0.861 66.922 o
-5 -7 -13 21.723 21.564 0.998 47.205 o
-5 -7 -12 62.042 59.724 1.654 14.181 o
-5 -7 -11 26.214 26.887 1.011 43.763 o
-5 -7 -10 111.638 111.714 2.487 5.574 o
-5 -7 -9 80.471 77.100 1.845 10.429 o
-5 -7 -8 132.364 132.253 2.767 4.302 o
-5 -7 -7 94.352 96.081 2.104 7.760 o
-5 -7 -6 68.975 67.725 1.578 14.155 o
-5 -7 -5 81.848 77.305 1.715 11.373 o
-5 -7 -4 3.914 4.865 0.383 349.550 o
-5 -7 -3 470.063 453.067 8.063 0.433 o
-5 -7 -2 161.293 147.442 2.842 3.628 o
-5 -7 -1 6.298 7.858 0.417 284.040 o
-5 -6 -20 1.824 1.776 0.567 163.819 o
-5 -6 -19 8.519 8.138 0.745 92.153 o
-5 -6 -18 3.699 3.553 0.663 119.310 o
-5 -6 -17 7.367 7.571 0.745 92.801 o
-5 -6 -16 5.873 5.398 0.704 104.837 o
-5 -6 -15 8.724 8.117 0.758 88.879 o
-5 -6 -14 1.882 1.831 0.581 156.195 o
-5 -6 -13 37.210 37.566 1.257 27.112 o
-5 -6 -12 3.719 4.018 0.553 170.329 o
-5 -6 -11 82.471 84.260 2.029 8.894 o
-5 -6 -10 67.052 68.046 1.701 12.906 o
-5 -6 -9 39.761 41.297 1.182 28.939 o
-5 -6 -8 93.416 88.907 1.981 8.580 o
-5 -6 -7 48.544 48.840 1.250 24.143 o
-5 -6 -6 13.863 13.918 0.588 133.351 o
-5 -6 -5 9.924 9.511 0.465 219.060 o
-5 -6 -4 39.282 36.869 0.943 41.273 o
-5 -6 -3 607.281 601.316 10.659 0.251 o
-5 -6 -2 183.607 165.808 3.116 2.928 o
-5 -6 -1 311.608 315.977 5.671 0.910 o
-5 -5 -20 0.429 0.048 0.506 206.624 o
-5 -5 -19 8.861 9.634 0.779 84.031 o
-5 -5 -18 6.987 5.589 0.724 98.600 o
-5 -5 -17 20.787 19.938 1.025 45.486 o
-5 -5 -16 15.961 16.644 0.950 54.395 o
-5 -5 -15 3.736 3.874 0.649 124.269 o
-5 -5 -14 5.388 5.179 0.642 125.788 o
-5 -5 -13 80.401 78.296 1.988 9.383 o
-5 -5 -12 12.239 11.561 0.704 99.043 o
-5 -5 -11 15.992 16.467 0.772 79.442 o
-5 -5 -10 19.742 20.477 0.813 68.913 o
-5 -5 -9 56.639 58.064 1.455 17.732 o
-5 -5 -8 120.456 118.888 2.467 5.346 o
-5 -5 -7 17.191 16.262 0.635 110.282 o
-5 -5 -6 124.732 120.692 2.405 5.388 o
-5 -5 -5 13.180 12.107 0.492 185.084 o
-5 -5 -4 266.590 253.266 4.605 1.342 o
-5 -5 -3 82.493 82.511 1.681 11.429 o
-5 -5 -2 116.859 109.473 2.125 6.628 o
-5 -5 -1 74.606 78.296 1.585 13.105 o
-5 -4 -20 3.184 2.795 0.594 148.467 o
-5 -4 -19 2.914 2.924 0.629 132.937 o
-5 -4 -18 8.114 8.192 0.786 83.206 o
-5 -4 -17 0.251 0.307 0.567 164.249 o
-5 -4 -16 5.180 5.370 0.690 109.263 o
-5 -4 -15 2.123 1.927 0.594 149.030 o
-5 -4 -14 15.133 16.132 0.847 67.643 o
-5 -4 -13 21.952 21.707 0.929 53.374 o
-5 -4 -12 14.594 16.310 0.779 79.149 o
-5 -4 -11 10.257 9.668 0.615 130.480 o
-5 -4 -10 16.483 16.255 0.717 90.185 o
-5 -4 -9 0.973 1.086 0.369 387.291 o
-5 -4 -8 53.902 52.591 1.305 21.494 o
-5 -4 -7 155.222 146.854 2.863 3.686 o
-5 -4 -6 29.863 28.506 0.793 61.673 o
-5 -4 -5 0.175 0.724 0.266 743.616 o
-5 -4 -4 169.719 166.546 3.123 3.061 o
-5 -4 -3 302.616 298.321 5.336 1.008 o
-5 -4 -2 195.701 211.252 3.847 2.076 o
-5 -4 -1 152.651 168.801 3.109 3.249 o
-5 -3 -20 1.480 1.449 0.560 167.984 o
-5 -3 -19 10.966 10.816 0.820 75.069 o
-5 -3 -18 10.723 10.495 0.806 77.691 o
-5 -3 -17 11.639 12.060 0.840 71.107 o
-5 -3 -16 9.550 9.313 0.786 82.403 o
-5 -3 -15 2.173 2.945 0.601 145.496 o
-5 -3 -14 11.345 12.258 0.752 87.941 o
-5 -3 -13 10.885 11.151 0.704 100.228 o
-5 -3 -12 0.149 0.123 0.417 304.097 o
-5 -3 -11 18.857 19.678 0.799 71.806 o
-5 -3 -10 27.235 29.852 0.957 47.016 o
-5 -3 -9 3.378 3.341 0.410 308.832 o
-5 -3 -8 12.927 13.146 0.574 141.239 o
-5 -3 -7 101.242 102.176 2.077 7.507 o
-5 -3 -6 82.358 82.819 1.715 11.148 o
-5 -3 -5 93.703 95.917 1.913 8.783 o
-5 -3 -4 414.994 432.173 7.646 0.502 o
-5 -3 -3 22.201 23.320 0.622 101.368 o
-5 -3 -2 63.269 64.412 1.312 18.930 o
-5 -3 -1 19.612 20.539 0.553 128.510 o
-5 -2 -20 1.636 1.674 0.581 156.287 o
-5 -2 -19 15.601 15.531 0.929 56.954 o
-5 -2 -18 7.464 7.331 0.738 94.492 o
-5 -2 -17 0.870 0.143 0.560 168.234 o
-5 -2 -16 18.942 19.179 0.998 48.436 o
-5 -2 -15 5.110 4.981 0.635 128.673 o
-5 -2 -14 22.618 22.247 0.963 49.756 o
-5 -2 -13 22.066 22.671 0.929 53.125 o
-5 -2 -12 60.546 58.945 1.565 15.542 o
-5 -2 -11 8.820 7.946 0.560 158.586 o
-5 -2 -10 17.296 18.154 0.731 85.743 o
-5 -2 -9 42.735 44.904 1.175 28.103 o
-5 -2 -8 64.897 65.457 1.496 15.735 o
-5 -2 -7 85.516 84.903 1.770 10.454 o
-5 -2 -6 58.766 58.392 1.285 20.652 o
-5 -2 -5 22.308 23.101 0.642 96.571 o
-5 -2 -4 1.165 1.428 0.232 971.418 o
-5 -2 -3 17.146 22.493 0.594 117.930 o
-5 -2 -2 147.058 140.179 2.596 4.304 o
-5 -2 -1 338.289 358.606 6.368 0.734 o
-5 -1 -21 0.792 1.244 0.547 176.670 o
-5 -1 -20 4.801 4.038 0.642 126.392 o
-5 -1 -19 0.928 0.861 0.594 149.410 o
-5 -1 -18 0.464 0.437 0.574 160.345 o
-5 -1 -17 9.108 9.395 0.793 81.204 o
-5 -1 -16 4.690 4.756 0.670 116.303 o
-5 -1 -15 5.435 5.856 0.656 120.486 o
-5 -1 -14 14.023 14.383 0.793 77.573 o
-5 -1 -13 7.808 8.124 0.622 131.043 o
-5 -1 -12 79.754 79.840 1.927 9.795 o
-5 -1 -11 59.355 61.514 1.551 15.729 o
-5 -1 -10 86.368 84.957 1.913 9.420 o
-5 -1 -9 40.749 38.789 1.059 34.169 o
-5 -1 -8 22.670 21.393 0.690 87.048 o
-5 -1 -7 3.748 3.737 0.335 456.227 o
-5 -1 -6 189.248 180.191 3.355 2.588 o
-5 -1 -5 44.342 45.061 1.018 33.837 o
-5 -1 -4 158.301 168.794 3.109 3.187 o
-5 -1 -3 342.763 354.800 6.286 0.741 o
-5 -1 -2 469.569 487.429 8.643 0.393 o
-5 -1 -1 111.848 110.156 2.057 7.044 o
-4 -21 -3 4.012 3.594 0.622 135.262 o
-4 -21 -2 8.589 9.299 0.752 90.234 o
-4 -21 -1 5.062 4.694 0.622 134.408 o
-4 -20 -7 13.119 13.248 0.827 72.441 o
-4 -20 -6 3.673 4.660 0.622 135.169 o
-4 -20 -5 6.397 5.821 0.663 117.545 o
-4 -20 -4 0.519 0.929 0.553 172.407 o
-4 -20 -3 3.822 4.141 0.635 129.526 o
-4 -20 -2 0.726 0.711 0.567 164.189 o
-4 -20 -1 5.758 6.539 0.704 104.642 o
-4 -19 -9 4.621 4.216 0.622 134.795 o
-4 -19 -8 3.428 2.631 0.594 148.393 o
-4 -19 -7 1.095 1.237 0.574 160.204 o
-4 -19 -6 3.903 3.888 0.642 126.831 o
-4 -19 -5 2.897 3.471 0.642 127.287 o
-4 -19 -4 8.910 8.247 0.772 85.752 o
-4 -19 -3 2.361 2.473 0.642 127.595 o
-4 -19 -2 2.870 2.918 0.649 124.732 o
-4 -19 -1 1.600 1.913 0.622 136.377 o
-4 -18 -11 4.058 3.826 0.622 135.184 o
-4 -18 -10 2.304 2.672 0.581 155.901 o
-4 -18 -9 2.144 2.104 0.608 142.396 o
-4 -18 -8 4.195 3.580 0.663 119.126 o
-4 -18 -7 5.316 5.152 0.697 107.152 o
-4 -18 -6 1.004 0.991 0.608 142.756 o
-4 -18 -5 2.696 3.423 0.663 119.645 o
-4 -18 -4 2.452 2.405 0.608 142.255 o
-4 -18 -3 8.524 7.796 0.758 89.039 o
-4 -18 -2 9.514 10.399 0.806 78.212 o
-4 -18 -1 5.905 6.457 0.724 98.865 o
-4 -17 -12 1.597 2.241 0.567 163.817 o
-4 -17 -11 0.779 0.553 0.560 168.219 o
-4 -17 -10 5.394 5.125 0.683 111.386 o
-4 -17 -9 6.963 7.468 0.758 89.746 o
-4 -17 -8 10.794 11.431 0.868 67.299 o
-4 -17 -7 7.829 8.773 0.772 86.091 o
-4 -17 -6 2.193 2.139 0.615 139.241 o
-4 -17 -5 2.302 1.722 0.608 142.406 o
-4 -17 -4 0.923 0.875 0.588 152.903 o
-4 -17 -3 4.287 4.072 0.663 118.995 o
-4 -17 -2 4.212 3.929 0.670 116.659 o
-4 -17 -1 3.898 4.120 0.656 121.607 o
-4 -16 -14 1.157 1.059 0.547 176.612 o
-4 -16 -13 8.428 8.664 0.731 95.425 o
-4 -16 -12 2.402 2.453 0.615 139.133 o
-4 -16 -11 0.780 0.150 0.574 160.329 o
-4 -16 -10 1.591 1.722 0.622 136.399 o
-4 -16 -9 14.055 14.301 0.902 60.988 o
-4 -16 -8 5.524 4.831 0.690 109.232 o
-4 -16 -7 0.291 0.123 0.567 164.251 o
-4 -16 -6 18.371 18.202 0.991 49.366 o
-4 -16 -5 16.914 15.688 0.943 54.972 o
-4 -16 -4 3.242 3.676 0.642 127.131 o
-4 -16 -3 1.011 1.305 0.588 152.855 o
-4 -16 -2 3.518 3.901 0.642 126.984 o
-4 -16 -1 4.032 4.475 0.656 121.482 o
-4 -15 -15 6.670 7.441 0.697 105.999 o
-4 -15 -14 0.775 0.991 0.560 168.188 o
-4 -15 -13 0.054 0.164 0.560 168.288 o
-4 -15 -12 17.858 18.339 0.998 48.876 o
-4 -15 -11 24.681 23.744 1.134 36.604 o
-4 -15 -10 0.571 0.581 0.574 160.329 o
-4 -15 -9 14.585 14.164 0.902 60.824 o
-4 -15 -8 14.431 14.301 0.902 60.855 o
-4 -15 -7 11.418 11.780 0.840 71.249 o
-4 -15 -6 4.934 4.674 0.670 116.216 o
-4 -15 -5 2.958 2.480 0.615 138.941 o
-4 -15 -4 1.854 1.551 0.574 159.977 o
-4 -15 -3 9.033 8.759 0.731 95.081 o
-4 -15 -2 33.937 33.637 1.250 28.315 o
-4 -15 -1 31.246 31.335 1.203 30.995 o
-4 -14 -16 0.633 1.107 0.547 176.711 o
-4 -14 -15 1.611 1.845 0.574 160.005 o
-4 -14 -14 3.568 3.088 0.635 129.847 o
-4 -14 -13 1.798 1.544 0.622 136.374 o
-4 -14 -12 3.681 3.567 0.649 124.349 o
-4 -14 -11 8.227 7.741 0.758 89.179 o
-4 -14 -10 4.684 4.325 0.676 114.084 o
-4 -14 -9 4.492 5.350 0.690 109.542 o
-4 -14 -8 24.941 24.618 1.114 37.648 o
-4 -14 -7 3.806 4.134 0.656 121.640 o
-4 -14 -6 27.235 26.893 1.121 36.437 o
-4 -14 -5 4.345 5.275 0.608 140.682 o
-4 -14 -4 35.727 35.304 1.223 28.865 o
-4 -14 -3 12.669 12.094 0.752 87.175 o
-4 -14 -2 96.939 97.181 2.330 6.675 o
-4 -14 -1 10.556 10.454 0.711 98.896 o
-4 -13 -16 0.137 0.000 0.526 190.853 o
-4 -13 -15 3.109 2.706 0.615 138.843 o
-4 -13 -14 1.464 1.551 0.615 139.484 o
-4 -13 -13 0.072 0.868 0.567 164.243 o
-4 -13 -12 8.322 7.830 0.752 90.698 o
-4 -13 -11 12.050 11.486 0.840 71.058 o
-4 -13 -10 1.955 3.478 0.635 130.317 o
-4 -13 -9 7.975 7.700 0.738 94.177 o
-4 -13 -8 7.894 8.240 0.717 99.368 o
-4 -13 -7 26.014 26.155 1.052 41.063 o
-4 -13 -6 23.396 24.188 0.998 46.221 o
-4 -13 -5 110.675 109.890 2.542 5.458 o
-4 -13 -4 13.782 12.948 0.745 87.635 o
-4 -13 -3 83.328 80.844 1.995 9.144 o
-4 -13 -2 1.114 1.271 0.478 230.572 o
-4 -13 -1 23.181 23.456 0.936 51.831 o
-4 -12 -17 1.967 1.899 0.560 167.756 o
-4 -12 -16 10.180 10.167 0.793 80.588 o
-4 -12 -15 16.024 15.777 0.943 55.249 o
-4 -12 -14 24.145 26.080 1.141 36.078 o
-4 -12 -13 3.268 3.806 0.649 124.456 o
-4 -12 -12 1.953 1.756 0.601 145.744 o
-4 -12 -11 10.680 10.351 0.813 76.495 o
-4 -12 -10 16.449 16.139 0.922 57.336 o
-4 -12 -9 10.212 9.832 0.724 95.805 o
-4 -12 -8 40.122 39.732 1.298 25.065 o
-4 -12 -7 11.984 12.087 0.731 92.254 o
-4 -12 -6 3.470 2.959 0.512 198.991 o
-4 -12 -5 39.710 39.445 1.237 27.176 o
-4 -12 -4 80.487 82.914 1.995 9.227 o
-4 -12 -3 19.823 19.637 0.834 66.203 o
-4 -12 -2 58.515 59.191 1.558 15.827 o
-4 -12 -1 95.438 94.120 2.166 7.468 o
-4 -11 -18 1.584 2.111 0.553 172.011 o
-4 -11 -17 3.026 3.437 0.629 132.805 o
-4 -11 -16 10.644 9.388 0.806 77.957 o
-4 -11 -15 0.186 0.813 0.601 146.107 o
-4 -11 -14 4.016 2.733 0.635 129.741 o
-4 -11 -13 3.970 4.448 0.670 116.653 o
-4 -11 -12 6.052 5.951 0.704 104.642 o
-4 -11 -11 11.914 12.388 0.861 67.758 o
-4 -11 -10 30.860 31.417 1.162 32.942 o
-4 -11 -9 47.296 48.102 1.449 19.598 o
-4 -11 -8 26.515 26.087 1.011 43.796 o
-4 -11 -7 19.051 19.869 0.861 62.908 o
-4 -11 -6 5.966 6.416 0.560 163.157 o
-4 -11 -5 2.208 2.063 0.458 250.606 o
-4 -11 -4 21.592 21.448 0.840 63.737 o
-4 -11 -3 32.878 32.845 1.039 38.735 o
-4 -11 -2 113.711 115.643 2.494 5.462 o
-4 -11 -1 11.694 10.891 0.601 133.403 o
-4 -10 -18 0.439 0.280 0.533 185.967 o
-4 -10 -17 4.749 4.393 0.663 118.735 o
-4 -10 -16 6.817 6.471 0.752 91.596 o
-4 -10 -15 3.522 4.352 0.656 121.706 o
-4 -10 -14 19.121 18.995 1.004 47.811 o
-4 -10 -13 0.068 0.383 0.553 172.466 o
-4 -10 -12 6.811 7.523 0.717 100.087 o
-4 -10 -11 8.031 8.705 0.690 106.889 o
-4 -10 -10 3.568 3.314 0.547 174.934 o
-4 -10 -9 0.176 -0.007 0.444 267.824 o
-4 -10 -8 11.004 11.253 0.670 109.870 o
-4 -10 -7 18.523 18.701 0.799 72.343 o
-4 -10 -6 29.304 28.943 0.977 44.787 o
-4 -10 -5 11.117 11.616 0.622 125.716 o
-4 -10 -4 78.289 78.063 1.817 10.741 o
-4 -10 -3 8.247 8.520 0.533 174.702 o
-4 -10 -2 14.315 13.337 0.622 120.538 o
-4 -10 -1 35.292 35.127 1.018 38.722 o
-4 -9 -19 8.086 7.967 0.690 107.084 o
-4 -9 -18 0.465 -0.225 0.540 181.298 o
-4 -9 -17 4.266 4.762 0.690 109.733 o
-4 -9 -16 4.410 3.553 0.656 121.516 o
-4 -9 -15 7.164 7.612 0.745 92.878 o
-4 -9 -14 7.247 7.659 0.752 91.195 o
-4 -9 -13 9.828 10.297 0.793 80.713 o
-4 -9 -12 8.233 8.343 0.683 108.944 o
-4 -9 -11 1.241 1.100 0.492 217.944 o
-4 -9 -10 16.564 16.733 0.813 71.969 o
-4 -9 -9 69.129 68.771 1.749 12.237 o
-4 -9 -8 33.934 34.273 1.093 35.190 o
-4 -9 -7 48.707 51.593 1.380 20.666 o
-4 -9 -6 15.581 15.968 0.697 95.898 o
-4 -9 -5 38.942 39.425 1.114 32.132 o
-4 -9 -4 20.077 18.298 0.704 88.710 o
-4 -9 -3 18.031 17.273 0.670 99.335 o
-4 -9 -2 43.839 42.909 1.121 30.085 o
-4 -9 -1 78.176 78.036 1.729 11.484 o
-4 -8 -19 4.384 4.756 0.622 134.777 o
-4 -8 -18 2.334 2.460 0.622 136.123 o
-4 -8 -17 1.468 0.588 0.615 139.567 o
-4 -8 -16 1.265 1.947 0.601 145.886 o
-4 -8 -15 7.112 7.051 0.731 96.440 o
-4 -8 -14 5.809 5.685 0.697 106.832 o
-4 -8 -13 23.354 23.812 1.052 42.159 o
-4 -8 -12 2.898 3.034 0.547 175.466 o
-4 -8 -11 21.218 21.871 0.922 54.341 o
-4 -8 -10 29.696 29.968 1.045 39.807 o
-4 -8 -9 4.937 5.487 0.526 186.199 o
-4 -8 -8 12.262 10.495 0.601 132.899 o
-4 -8 -7 16.447 15.852 0.683 98.457 o
-4 -8 -6 26.563 26.798 0.861 56.892 o
-4 -8 -5 16.546 16.836 0.656 104.947 o
-4 -8 -4 49.781 47.569 1.196 25.585 o
-4 -8 -3 24.171 23.477 0.724 78.162 o
-4 -8 -2 41.427 41.003 1.025 35.208 o
-4 -8 -1 44.102 41.590 1.032 33.892 o
-4 -7 -20 1.589 1.872 0.560 167.889 o
-4 -7 -19 3.952 4.188 0.635 129.458 o
-4 -7 -18 3.980 3.690 0.656 121.658 o
-4 -7 -17 6.814 7.325 0.731 96.511 o
-4 -7 -16 2.159 2.514 0.622 136.165 o
-4 -7 -15 3.401 3.266 0.635 129.877 o
-4 -7 -14 1.101 1.524 0.567 164.051 o
-4 -7 -13 8.353 8.151 0.676 111.056 o
-4 -7 -12 3.622 3.437 0.540 179.254 o
-4 -7 -11 3.258 2.760 0.499 210.211 o
-4 -7 -10 28.395 28.041 0.984 44.800 o
-4 -7 -9 2.372 2.986 0.437 273.754 o
-4 -7 -8 24.791 26.237 0.881 55.871 o
-4 -7 -7 16.417 13.788 0.615 119.543 o
-4 -7 -6 14.519 13.392 0.588 132.701 o
-4 -7 -5 199.195 194.649 3.703 2.198 o
-4 -7 -4 12.007 12.196 0.506 179.618 o
-4 -7 -3 48.143 45.219 1.080 30.138 o
-4 -7 -2 6.068 7.468 0.389 324.188 o
-4 -7 -1 93.239 96.607 1.947 8.600 o
-4 -6 -20 3.587 3.758 0.601 144.720 o
-4 -6 -19 6.845 6.785 0.711 102.133 o
-4 -6 -18 4.587 4.995 0.690 109.573 o
-4 -6 -17 10.732 10.071 0.799 79.054 o
-4 -6 -16 1.710 1.496 0.588 152.685 o
-4 -6 -15 9.574 9.368 0.779 83.777 o
-4 -6 -14 8.100 8.069 0.704 103.067 o
-4 -6 -13 0.166 0.321 0.471 237.663 o
-4 -6 -12 27.257 26.996 1.011 43.391 o
-4 -6 -11 69.200 68.976 1.742 12.293 o
-4 -6 -10 30.440 29.831 0.991 43.197 o
-4 -6 -9 43.874 42.472 1.182 27.882 o
-4 -6 -8 58.892 60.599 1.469 17.088 o
-4 -6 -7 125.983 122.373 2.508 5.080 o
-4 -6 -6 108.471 110.559 2.241 6.467 o
-4 -6 -5 69.407 69.529 1.510 14.866 o
-4 -6 -4 52.605 54.060 1.216 23.760 o
-4 -6 -3 131.928 127.826 2.473 4.975 o
-4 -6 -2 154.767 157.425 2.965 3.478 o
-4 -6 -1 383.494 391.710 6.976 0.600 o
-4 -5 -20 2.148 1.899 0.567 163.686 o
-4 -5 -19 6.849 6.006 0.704 104.265 o
-4 -5 -18 7.437 7.680 0.765 87.967 o
-4 -5 -17 11.529 12.237 0.854 68.966 o
-4 -5 -16 2.737 2.357 0.615 139.039 o
-4 -5 -15 38.124 38.584 1.367 23.435 o
-4 -5 -14 66.044 64.924 1.776 12.301 o
-4 -5 -13 11.172 10.755 0.704 100.162 o
-4 -5 -12 4.540 5.247 0.547 173.316 o
-4 -5 -11 6.052 5.671 0.526 184.671 o
-4 -5 -10 69.016 69.379 1.681 12.925 o
-4 -5 -9 45.850 44.358 1.196 26.778 o
-4 -5 -8 99.335 100.071 2.132 7.375 o
-4 -5 -7 53.083 51.703 1.230 23.544 o
-4 -5 -6 195.161 189.511 3.573 2.334 o
-4 -5 -5 10.457 9.477 0.424 255.760 o
-4 -5 -4 286.061 276.293 5.015 1.142 o
-4 -5 -3 163.683 166.881 3.116 3.131 o
-4 -5 -2 320.709 305.591 5.480 0.938 o
-4 -5 -1 229.738 249.631 4.510 1.506 o
-4 -4 -20 3.766 3.416 0.622 135.416 o
-4 -4 -19 10.303 11.875 0.834 72.784 o
-4 -4 -18 5.626 5.227 0.683 111.260 o
-4 -4 -17 5.353 4.059 0.670 116.167 o
-4 -4 -16 7.918 8.117 0.758 89.231 o
-4 -4 -15 6.773 7.318 0.697 105.977 o
-4 -4 -14 0.340 0.547 0.478 230.890 o
-4 -4 -13 36.362 35.899 1.189 30.023 o
-4 -4 -12 4.047 4.674 0.519 192.496 o
-4 -4 -11 37.360 37.409 1.134 31.914 o
-4 -4 -10 0.983 1.182 0.383 360.120 o
-4 -4 -9 67.539 66.325 1.565 14.520 o
-4 -4 -8 57.513 54.955 1.319 20.424 o
-4 -4 -7 43.917 44.118 1.073 31.795 o
-4 -4 -6 66.618 71.593 1.524 14.871 o
-4 -4 -5 543.613 545.390 9.709 0.306 o
-4 -4 -4 467.520 463.132 8.254 0.421 o
-4 -4 -3 200.551 202.021 3.683 2.180 o
-4 -4 -2 94.389 103.344 1.975 8.251 o
-4 -4 -1 1346.860 1385.560 24.652 0.048 o
-4 -3 -21 1.890 1.244 0.560 167.893 o
-4 -3 -20 3.473 3.307 0.615 138.571 o
-4 -3 -19 18.817 19.610 1.025 46.076 o
-4 -3 -18 13.571 13.932 0.888 63.005 o
-4 -3 -17 1.030 0.335 0.567 164.173 o
-4 -3 -16 8.401 7.912 0.752 90.644 o
-4 -3 -15 7.080 7.092 0.676 112.206 o
-4 -3 -14 25.370 24.967 1.004 44.885 o
-4 -3 -13 1.022 1.408 0.465 244.323 o
-4 -3 -12 67.046 67.903 1.715 12.766 o
-4 -3 -11 43.801 45.389 1.264 24.958 o
-4 -3 -10 1.681 2.549 0.403 323.036 o
-4 -3 -9 217.634 215.536 4.127 1.793 o
-4 -3 -8 275.122 267.581 4.954 1.196 o
-4 -3 -7 31.167 33.726 0.875 51.012 o
-4 -3 -6 386.658 377.348 6.771 0.624 o
-4 -3 -5 330.327 320.015 5.760 0.861 o
-4 -3 -4 707.331 697.752 12.511 0.184 o
-4 -3 -3 41.577 39.739 0.881 43.303 o
-4 -3 -2 9.320 10.591 0.362 338.200 o
-4 -3 -1 718.798 753.452 13.460 0.164 o
-4 -2 -21 1.389 0.779 0.519 195.641 o
-4 -2 -20 5.868 5.370 0.676 113.329 o
-4 -2 -19 32.168 34.177 1.319 26.105 o
-4 -2 -18 3.432 4.141 0.663 119.301 o
-4 -2 -17 6.708 6.880 0.724 98.442 o
-4 -2 -16 9.076 8.814 0.772 85.557 o
-4 -2 -15 39.091 40.005 1.367 23.199 o
-4 -2 -14 53.655 55.003 1.572 16.292 o
-4 -2 -13 68.783 70.595 1.804 11.675 o
-4 -2 -12 43.663 43.264 1.264 25.179 o
-4 -2 -11 96.955 96.600 2.159 7.401 o
-4 -2 -10 29.125 28.677 0.909 50.433 o
-4 -2 -9 96.436 93.621 2.009 8.199 o
-4 -2 -8 12.149 12.422 0.512 174.833 o
-4 -2 -7 23.500 22.643 0.670 89.440 o
-4 -2 -6 263.900 268.080 4.858 1.252 o
-4 -2 -5 442.930 440.119 7.871 0.465 o
-4 -2 -4 144.380 147.264 2.733 4.049 o
-4 -2 -3 235.900 235.010 4.216 1.629 o
-4 -2 -2 497.449 511.418 9.108 0.353 o
-4 -2 -1 8.291 5.958 0.260 641.744 o
-4 -1 -21 2.040 2.118 0.547 176.145 o
-4 -1 -20 4.842 4.510 0.656 121.120 o
-4 -1 -19 3.739 3.635 0.670 116.879 o
-4 -1 -18 2.244 2.036 0.615 139.241 o
-4 -1 -17 1.231 1.831 0.601 145.905 o
-4 -1 -16 37.176 37.074 1.346 24.277 o
-4 -1 -15 23.479 23.826 1.011 45.168 o
-4 -1 -14 171.967 168.787 3.580 2.573 o
-4 -1 -13 18.723 19.084 0.847 65.093 o
-4 -1 -12 79.554 79.163 1.899 10.018 o
-4 -1 -11 35.168 35.762 1.073 35.671 o
-4 -1 -10 35.369 33.712 0.991 40.586 o
-4 -1 -9 10.599 10.809 0.526 172.161 o
-4 -1 -8 2.602 2.323 0.307 549.147 o
-4 -1 -7 112.718 114.802 2.262 6.207 o
-4 -1 -6 376.612 363.969 6.532 0.666 o
-4 -1 -5 83.266 88.770 1.756 10.575 o
-4 -1 -4 10.417 10.850 0.376 309.528 o
-4 -1 -3 87.329 97.037 1.852 9.443 o
-4 -1 -2 568.701 572.639 10.290 0.276 o
-4 -1 -1 870.827 918.973 16.515 0.110 o
-3 -21 -4 4.199 4.106 0.622 135.045 o
-3 -21 -3 3.583 3.854 0.594 148.010 o
-3 -21 -2 1.460 1.831 0.553 172.099 o
-3 -21 -1 4.348 4.113 0.615 137.945 o
-3 -20 -7 6.401 5.411 0.635 127.754 o
-3 -20 -6 3.611 3.246 0.608 141.627 o
-3 -20 -5 0.127 -0.635 0.533 185.991 o
-3 -20 -4 5.400 5.370 0.670 115.842 o
-3 -20 -3 2.129 1.763 0.601 145.695 o
-3 -20 -2 1.559 1.817 0.588 152.683 o
-3 -20 -1 5.176 4.762 0.670 116.089 o
-3 -19 -9 3.191 2.733 0.588 151.926 o
-3 -19 -8 5.146 4.803 0.663 118.463 o
-3 -19 -7 1.857 2.036 0.594 149.093 o
-3 -19 -6 8.379 8.677 0.765 87.377 o
-3 -19 -5 1.322 1.578 0.615 139.508 o
-3 -19 -4 9.268 7.926 0.772 85.667 o
-3 -19 -3 1.019 1.435 0.608 142.721 o
-3 -19 -2 0.644 0.758 0.588 152.944 o
-3 -19 -1 2.449 1.920 0.635 130.393 o
-3 -18 -11 0.707 0.178 0.526 190.804 o
-3 -18 -10 4.721 4.653 0.642 126.280 o
-3 -18 -9 1.848 1.401 0.594 149.180 o
-3 -18 -8 7.387 7.509 0.752 91.168 o
-3 -18 -7 1.731 2.139 0.622 136.323 o
-3 -18 -6 9.332 9.313 0.813 77.226 o
-3 -18 -5 8.656 8.063 0.758 88.921 o
-3 -18 -4 3.453 2.911 0.635 129.924 o
-3 -18 -3 1.706 2.767 0.622 136.253 o
-3 -18 -2 0.751 0.738 0.574 160.300 o
-3 -18 -1 1.811 1.606 0.601 145.800 o
-3 -17 -13 3.110 3.013 0.594 148.451 o
-3 -17 -12 2.097 2.740 0.588 152.376 o
-3 -17 -11 11.351 11.206 0.806 77.260 o
-3 -17 -10 5.292 5.897 0.717 101.073 o
-3 -17 -9 18.691 19.131 1.025 46.174 o
-3 -17 -8 10.467 9.579 0.799 79.275 o
-3 -17 -7 1.761 1.613 0.601 145.811 o
-3 -17 -6 10.059 10.188 0.813 76.779 o
-3 -17 -5 1.545 1.312 0.594 149.262 o
-3 -17 -4 4.309 4.106 0.663 118.979 o
-3 -17 -3 2.629 2.603 0.622 136.010 o
-3 -17 -2 9.434 10.345 0.813 76.992 o
-3 -17 -1 13.301 13.371 0.888 63.202 o
-3 -16 -14 2.516 2.275 0.574 159.612 o
-3 -16 -13 3.027 3.232 0.608 141.887 o
-3 -16 -12 3.934 3.416 0.649 124.281 o
-3 -16 -11 0.509 0.485 0.581 156.589 o
-3 -16 -10 1.568 1.455 0.629 133.484 o
-3 -16 -9 10.949 10.693 0.834 72.763 o
-3 -16 -8 5.052 4.523 0.697 107.376 o
-3 -16 -7 44.548 44.269 1.503 18.994 o
-3 -16 -6 3.655 4.141 0.663 119.222 o
-3 -16 -5 3.288 2.692 0.629 132.846 o
-3 -16 -4 9.355 9.347 0.779 83.879 o
-3 -16 -3 3.792 3.321 0.635 129.713 o
-3 -16 -2 13.976 14.355 0.888 62.779 o
-3 -16 -1 3.789 3.997 0.642 126.856 o
-3 -15 -15 3.381 3.539 0.594 148.196 o
-3 -15 -14 3.503 3.198 0.608 141.688 o
-3 -15 -13 25.471 25.807 1.134 36.202 o
-3 -15 -12 6.607 6.484 0.745 93.327 o
-3 -15 -11 1.090 1.817 0.601 145.934 o
-3 -15 -10 37.913 38.181 1.380 23.107 o
-3 -15 -9 2.243 2.159 0.629 133.256 o
-3 -15 -8 13.191 12.962 0.868 66.167 o
-3 -15 -7 2.463 1.831 0.608 142.342 o
-3 -15 -6 12.914 12.271 0.847 69.473 o
-3 -15 -5 18.661 19.241 0.977 50.383 o
-3 -15 -4 2.184 2.098 0.574 159.776 o
-3 -15 -3 13.106 13.932 0.840 70.103 o
-3 -15 -2 0.419 0.929 0.506 206.569 o
-3 -15 -1 20.905 21.147 0.957 51.224 o
-3 -14 -16 3.349 3.143 0.581 155.312 o
-3 -14 -15 4.689 4.305 0.649 123.769 o
-3 -14 -14 0.123 0.082 0.560 168.288 o
-3 -14 -13 8.442 8.507 0.793 81.637 o
-3 -14 -12 3.372 2.733 0.622 135.722 o
-3 -14 -11 1.964 1.476 0.601 145.778 o
-3 -14 -10 9.138 8.917 0.786 82.659 o
-3 -14 -9 25.621 25.752 1.141 35.793 o
-3 -14 -8 34.880 36.282 1.332 25.095 o
-3 -14 -7 8.782 7.769 0.711 100.860 o
-3 -14 -6 4.993 5.630 0.622 134.165 o
-3 -14 -5 42.523 43.961 1.387 21.901 o
-3 -14 -4 2.526 2.658 0.533 184.858 o
-3 -14 -3 10.314 10.543 0.704 100.858 o
-3 -14 -2 16.786 16.009 0.813 72.048 o
-3 -14 -1 21.854 21.612 0.929 53.434 o
-3 -13 -17 2.861 3.341 0.601 145.156 o
-3 -13 -16 1.141 0.622 0.553 172.331 o
-3 -13 -15 9.306 8.486 0.772 85.528 o
-3 -13 -14 1.755 1.278 0.615 139.453 o
-3 -13 -13 16.275 17.334 0.963 52.767 o
-3 -13 -12 0.982 0.820 0.581 156.514 o
-3 -13 -11 18.036 17.088 0.963 52.250 o
-3 -13 -10 14.872 14.465 0.902 60.668 o
-3 -13 -9 8.389 8.042 0.731 95.604 o
-3 -13 -8 12.081 11.848 0.765 84.706 o
-3 -13 -7 4.973 4.838 0.588 150.210 o
-3 -13 -6 51.012 51.197 1.496 18.044 o
-3 -13 -5 8.929 9.477 0.670 112.332 o
-3 -13 -4 19.268 18.762 0.854 63.974 o
-3 -13 -3 42.531 44.002 1.319 23.715 o
-3 -13 -2 31.346 32.100 1.093 36.215 o
-3 -13 -1 58.541 59.506 1.592 15.316 o
-3 -12 -17 3.751 3.567 0.608 141.483 o
-3 -12 -16 5.059 4.346 0.663 118.608 o
-3 -12 -15 8.101 8.213 0.786 83.207 o
-3 -12 -14 8.143 7.960 0.758 89.168 o
-3 -12 -13 14.498 14.308 0.902 60.830 o
-3 -12 -12 18.389 19.207 1.004 47.992 o
-3 -12 -11 0.888 1.332 0.581 156.488 o
-3 -12 -10 7.718 8.438 0.724 97.599 o
-3 -12 -9 23.374 23.450 0.998 46.352 o
-3 -12 -8 12.565 12.948 0.758 85.518 o
-3 -12 -7 13.293 14.075 0.765 83.309 o
-3 -12 -6 2.010 2.139 0.478 229.817 o
-3 -12 -5 49.328 49.011 1.401 20.305 o
-3 -12 -4 17.261 18.564 0.813 71.026 o
-3 -12 -3 123.568 123.849 2.692 4.681 o
-3 -12 -2 8.218 7.803 0.574 152.398 o
-3 -12 -1 21.611 21.147 0.834 64.707 o
-3 -11 -18 2.492 2.685 0.581 155.823 o
-3 -11 -17 2.912 3.737 0.635 129.970 o
-3 -11 -16 5.929 5.698 0.711 102.780 o
-3 -11 -15 1.499 1.599 0.601 145.873 o
-3 -11 -14 1.055 1.045 0.581 156.484 o
-3 -11 -13 8.346 8.466 0.765 87.437 o
-3 -11 -12 2.823 2.924 0.615 138.909 o
-3 -11 -11 2.927 3.088 0.594 148.516 o
-3 -11 -10 1.076 1.025 0.506 206.404 o
-3 -11 -9 15.093 14.615 0.793 76.888 o
-3 -11 -8 92.234 92.596 2.207 7.417 o
-3 -11 -7 97.389 98.192 2.275 6.865 o
-3 -11 -6 13.238 13.624 0.704 97.387 o
-3 -11 -5 4.694 5.097 0.499 207.217 o
-3 -11 -4 53.769 53.124 1.408 19.292 o
-3 -11 -3 9.414 9.921 0.588 142.960 o
-3 -11 -2 17.277 16.856 0.711 90.694 o
-3 -11 -1 30.728 29.920 0.957 45.542 o
-3 -10 -18 5.061 5.835 0.663 118.255 o
-3 -10 -17 1.282 1.039 0.588 152.830 o
-3 -10 -16 1.302 1.920 0.629 133.490 o
-3 -10 -15 8.800 7.782 0.752 90.491 o
-3 -10 -14 7.229 7.468 0.745 92.881 o
-3 -10 -13 9.906 10.598 0.806 78.012 o
-3 -10 -12 26.402 26.292 1.107 37.500 o
-3 -10 -11 1.052 1.100 0.499 212.087 o
-3 -10 -10 16.288 16.002 0.813 72.334 o
-3 -10 -9 15.052 15.708 0.786 77.805 o
-3 -10 -8 29.935 30.535 1.045 39.642 o
-3 -10 -7 7.535 6.594 0.547 169.020 o
-3 -10 -6 0.488 0.465 0.383 360.685 o
-3 -10 -5 16.657 17.198 0.717 89.606 o
-3 -10 -4 8.713 8.985 0.540 169.416 o
-3 -10 -3 55.562 53.759 1.360 19.963 o
-3 -10 -2 162.077 163.301 3.252 3.010 o
-3 -10 -1 58.189 57.251 1.401 18.560 o
-3 -9 -19 0.477 0.205 0.519 195.882 o
-3 -9 -18 5.288 4.885 0.656 120.815 o
-3 -9 -17 0.263 -0.219 0.567 164.255 o
-3 -9 -16 1.637 1.626 0.601 145.839 o
-3 -9 -15 2.104 2.678 0.608 142.323 o
-3 -9 -14 6.272 6.040 0.697 106.541 o
-3 -9 -13 20.762 19.842 0.998 47.782 o
-3 -9 -12 22.256 22.739 0.977 48.584 o
-3 -9 -11 6.595 7.523 0.629 129.566 o
-3 -9 -10 2.143 2.289 0.485 223.272 o
-3 -9 -9 63.023 64.972 1.667 13.722 o
-3 -9 -8 1.419 1.879 0.430 284.103 o
-3 -9 -7 46.516 43.203 1.216 26.105 o
-3 -9 -6 6.010 5.972 0.471 227.938 o
-3 -9 -5 43.760 45.881 1.203 26.841 o
-3 -9 -4 16.192 15.893 0.635 111.888 o
-3 -9 -3 32.924 32.209 0.922 46.630 o
-3 -9 -2 144.504 144.087 2.856 3.867 o
-3 -9 -1 12.748 13.440 0.547 153.902 o
-3 -8 -19 4.980 4.940 0.649 123.474 o
-3 -8 -18 1.939 2.002 0.601 145.715 o
-3 -8 -17 4.524 4.749 0.663 118.756 o
-3 -8 -16 1.732 1.339 0.588 152.700 o
-3 -8 -15 8.797 9.661 0.793 81.275 o
-3 -8 -14 1.029 1.524 0.574 160.188 o
-3 -8 -13 1.922 1.913 0.533 185.358 o
-3 -8 -12 24.913 24.256 0.991 46.237 o
-3 -8 -11 11.745 11.923 0.704 99.287 o
-3 -8 -10 16.686 17.116 0.786 76.320 o
-3 -8 -9 14.363 14.984 0.711 94.168 o
-3 -8 -8 34.420 34.437 1.045 37.580 o
-3 -8 -7 112.852 106.173 2.275 6.283 o
-3 -8 -6 89.253 84.930 1.879 9.490 o
-3 -8 -5 3.574 3.246 0.369 379.232 o
-3 -8 -4 102.750 102.251 2.104 7.330 o
-3 -8 -3 13.345 14.492 0.547 151.570 o
-3 -8 -2 60.959 57.920 1.305 19.921 o
-3 -8 -1 8.068 7.940 0.403 294.282 o
-3 -7 -20 2.360 1.674 0.547 176.102 o
-3 -7 -19 0.693 0.772 0.553 172.394 o
-3 -7 -18 1.416 1.086 0.581 156.411 o
-3 -7 -17 0.232 0.717 0.560 168.268 o
-3 -7 -16 6.279 6.976 0.731 96.809 o
-3 -7 -15 9.828 8.780 0.772 85.228 o
-3 -7 -14 59.080 58.344 1.722 13.620 o
-3 -7 -13 2.197 2.009 0.519 195.041 o
-3 -7 -12 15.850 16.023 0.799 74.839 o
-3 -7 -11 14.079 14.171 0.731 89.987 o
-3 -7 -10 22.910 23.559 0.881 57.540 o
-3 -7 -9 11.742 11.178 0.608 130.426 o
-3 -7 -8 1.581 1.551 0.376 372.357 o
-3 -7 -7 21.784 21.803 0.752 76.534 o
-3 -7 -6 2.821 2.590 0.342 445.051 o
-3 -7 -5 11.479 10.611 0.478 201.776 o
-3 -7 -4 154.952 153.851 2.952 3.517 o
-3 -7 -3 11.229 10.741 0.444 230.109 o
-3 -7 -2 165.120 164.380 3.102 3.145 o
-3 -7 -1 277.993 275.274 5.002 1.167 o
-3 -6 -20 0.782 1.168 0.540 181.177 o
-3 -6 -19 0.166 0.280 0.547 176.803 o
-3 -6 -18 0.427 0.307 0.574 160.352 o
-3 -6 -17 6.531 6.949 0.731 96.711 o
-3 -6 -16 1.074 1.298 0.588 152.845 o
-3 -6 -15 3.989 4.277 0.649 124.085 o
-3 -6 -14 5.045 5.206 0.608 140.254 o
-3 -6 -13 16.132 16.077 0.813 72.400 o
-3 -6 -12 9.041 8.787 0.629 126.892 o
-3 -6 -11 20.211 19.364 0.813 68.969 o
-3 -6 -10 78.873 79.471 1.872 10.246 o
-3 -6 -9 18.606 18.414 0.731 84.488 o
-3 -6 -8 11.037 10.099 0.533 168.029 o
-3 -6 -7 44.600 41.508 1.080 31.697 o
-3 -6 -6 203.459 198.844 3.744 2.131 o
-3 -6 -5 198.737 191.649 3.594 2.287 o
-3 -6 -4 168.569 173.454 3.252 2.898 o
-3 -6 -3 111.237 112.493 2.186 6.544 o
-3 -6 -2 107.861 106.713 2.077 7.173 o
-3 -6 -1 75.208 74.572 1.517 13.954 o
-3 -5 -20 1.952 1.127 0.560 167.892 o
-3 -5 -19 0.635 0.533 0.574 160.325 o
-3 -5 -18 2.389 1.544 0.588 152.481 o
-3 -5 -17 0.476 0.246 0.560 168.267 o
-3 -5 -16 64.150 66.468 1.899 11.190 o
-3 -5 -15 3.155 2.767 0.594 148.486 o
-3 -5 -14 9.326 9.231 0.690 105.858 o
-3 -5 -13 6.703 6.594 0.601 141.530 o
-3 -5 -12 4.281 4.161 0.506 202.875 o
-3 -5 -11 40.267 38.892 1.162 29.887 o
-3 -5 -10 75.693 76.266 1.783 11.239 o
-3 -5 -9 11.507 10.980 0.560 151.886 o
-3 -5 -8 137.317 133.893 2.692 4.350 o
-3 -5 -7 190.701 186.757 3.539 2.402 o
-3 -5 -6 59.201 59.882 1.319 19.775 o
-3 -5 -5 188.784 184.762 3.437 2.505 o
-3 -5 -4 256.167 252.706 4.585 1.383 o
-3 -5 -3 244.322 256.573 4.619 1.404 o
-3 -5 -2 307.816 312.963 5.575 0.937 o
-3 -5 -1 131.565 142.625 2.651 4.455 o
-3 -4 -21 1.946 2.050 0.560 167.736 o
-3 -4 -20 2.469 2.303 0.594 148.854 o
-3 -4 -19 4.493 4.475 0.670 116.443 o
-3 -4 -18 4.550 4.564 0.670 116.402 o
-3 -4 -17 1.947 2.180 0.608 142.441 o
-3 -4 -16 36.163 37.942 1.367 23.753 o
-3 -4 -15 14.985 15.770 0.881 63.021 o
-3 -4 -14 6.929 6.833 0.622 132.348 o
-3 -4 -13 20.491 21.530 0.902 56.922 o
-3 -4 -12 52.766 52.687 1.442 18.781 o
-3 -4 -11 78.430 79.484 1.872 10.271 o
-3 -4 -10 2.498 2.029 0.389 344.991 o
-3 -4 -9 9.183 10.495 0.533 171.259 o
-3 -4 -8 1.099 1.353 0.307 556.627 o
-3 -4 -7 202.050 197.573 3.703 2.171 o
-3 -4 -6 306.132 313.859 5.664 0.923 o
-3 -4 -5 213.103 217.511 3.990 1.881 o
-3 -4 -4 117.898 122.332 2.330 5.748 o
-3 -4 -3 759.047 808.988 14.458 0.144 o
-3 -4 -2 110.008 99.019 1.886 8.075 o
-3 -4 -1 544.308 589.625 10.536 0.273 o
-3 -3 -21 2.290 1.988 0.547 176.063 o
-3 -3 -20 13.593 14.027 0.868 65.803 o
-3 -3 -19 1.043 0.417 0.588 152.917 o
-3 -3 -18 3.306 3.362 0.642 127.165 o
-3 -3 -17 6.406 6.621 0.724 98.627 o
-3 -3 -16 15.637 15.264 0.909 59.401 o
-3 -3 -15 51.551 52.072 1.558 16.860 o
-3 -3 -14 4.762 4.332 0.560 165.324 o
-3 -3 -13 101.786 100.515 2.330 6.489 o
-3 -3 -12 7.803 7.837 0.574 152.888 o
-3 -3 -11 149.838 151.405 3.109 3.379 o
-3 -3 -10 48.169 43.654 1.175 27.007 o
-3 -3 -9 3.813 3.895 0.376 364.039 o
-3 -3 -8 5.606 5.698 0.383 341.281 o
-3 -3 -7 35.235 36.890 0.916 44.906 o
-3 -3 -6 794.342 790.649 14.137 0.144 o
-3 -3 -5 139.140 136.182 2.569 4.539 o
-3 -3 -4 1.032 1.045 0.198 1335.860 o
-3 -3 -3 633.329 693.208 12.367 0.199 o
-3 -3 -2 986.387 1027.080 18.325 0.088 o
-3 -3 -1 293.451 316.421 5.657 0.944 o
-3 -2 -21 2.407 3.095 0.574 159.483 o
-3 -2 -20 10.961 11.315 0.813 76.174 o
-3 -2 -19 9.639 9.689 0.820 75.806 o
-3 -2 -18 25.113 24.160 1.100 38.492 o
-3 -2 -17 56.689 56.424 1.722 13.864 o
-3 -2 -16 43.319 46.073 1.510 18.889 o
-3 -2 -15 8.040 8.199 0.676 111.251 o
-3 -2 -14 84.798 84.062 2.084 8.479 o
-3 -2 -13 11.457 11.629 0.683 105.265 o
-3 -2 -12 66.712 66.147 1.660 13.459 o
-3 -2 -11 137.201 138.792 2.883 3.965 o
-3 -2 -10 56.712 55.898 1.380 19.238 o
-3 -2 -9 200.118 192.934 3.710 2.193 o
-3 -2 -8 313.967 295.410 5.405 0.974 o
-3 -2 -7 19.590 20.143 0.608 111.679 o
-3 -2 -6 292.748 294.966 5.323 1.034 o
-3 -2 -5 193.940 195.216 3.573 2.323 o
-3 -2 -4 2.588 1.339 0.191 1395.860 o
-3 -2 -3 311.526 363.928 6.512 0.744 o
-3 -2 -2 15.099 17.642 0.444 199.814 o
-3 -2 -1 924.105 1003.120 17.690 0.096 o
-3 -1 -21 6.894 7.427 0.683 110.046 o
-3 -1 -20 8.090 6.744 0.717 99.653 o
-3 -1 -19 4.592 4.585 0.704 105.478 o
-3 -1 -18 4.342 3.628 0.663 119.060 o
-3 -1 -17 29.949 29.244 1.209 31.154 o
-3 -1 -16 37.312 38.188 1.367 23.576 o
-3 -1 -15 1.604 1.715 0.519 195.395 o
-3 -1 -14 63.779 61.993 1.681 13.618 o
-3 -1 -13 134.533 132.253 2.870 4.076 o
-3 -1 -12 208.242 205.779 4.086 1.883 o
-3 -1 -11 158.903 155.648 3.157 3.194 o
-3 -1 -10 27.463 24.577 0.806 63.231 o
-3 -1 -9 61.106 58.201 1.339 19.222 o
-3 -1 -8 330.878 313.606 5.698 0.875 o
-3 -1 -7 58.544 60.920 1.312 19.931 o
-3 -1 -6 98.317 96.429 1.893 8.658 o
-3 -1 -5 50.360 52.577 1.100 27.811 o
-3 -1 -4 127.633 136.018 2.508 4.901 o
-3 -1 -3 115.725 130.019 2.378 5.569 o
-3 -1 -2 2.891 3.881 0.212 1109.740 o
-3 -1 -1 3583.220 3348.420 59.014 0.008 o
-2 -21 -4 0.051 -0.458 0.499 212.343 o
-2 -21 -3 0.175 -0.362 0.512 201.167 o
-2 -21 -2 2.754 3.061 0.581 155.626 o
-2 -21 -1 0.270 -0.055 0.519 195.904 o
-2 -20 -8 0.327 0.424 0.540 181.293 o
-2 -20 -7 1.540 1.927 0.553 172.058 o
-2 -20 -6 0.300 1.134 0.547 176.757 o
-2 -20 -5 1.700 1.619 0.574 160.012 o
-2 -20 -4 9.866 10.112 0.779 83.476 o
-2 -20 -3 0.263 0.649 0.567 164.238 o
-2 -20 -2 6.486 6.553 0.717 100.455 o
-2 -20 -1 3.903 4.305 0.663 119.099 o
-2 -19 -10 2.460 2.309 0.588 152.322 o
-2 -19 -9 3.479 3.594 0.608 141.607 o
-2 -19 -8 5.819 5.842 0.676 113.237 o
-2 -19 -7 2.719 2.432 0.608 142.159 o
-2 -19 -6 2.179 1.346 0.594 149.099 o
-2 -19 -5 0.404 0.957 0.588 152.958 o
-2 -19 -4 1.806 1.927 0.622 136.330 o
-2 -19 -3 1.957 1.613 0.615 139.371 o
-2 -19 -2 7.703 8.295 0.779 84.769 o
-2 -19 -1 3.879 4.161 0.683 112.157 o
-2 -18 -11 0.038 -0.007 0.519 195.910 o
-2 -18 -10 6.372 6.361 0.697 106.418 o
-2 -18 -9 1.261 0.772 0.574 160.216 o
-2 -18 -8 0.520 0.465 0.581 156.589 o
-2 -18 -7 6.679 6.307 0.738 95.035 o
-2 -18 -6 3.312 3.266 0.670 117.074 o
-2 -18 -5 0.428 1.073 0.574 160.318 o
-2 -18 -4 0.466 0.191 0.567 164.240 o
-2 -18 -3 1.669 1.756 0.601 145.816 o
-2 -18 -2 1.652 2.965 0.622 136.241 o
-2 -18 -1 7.046 6.935 0.731 96.495 o
-2 -17 -13 3.864 3.478 0.588 151.384 o
-2 -17 -12 0.001 0.007 0.533 185.993 o
-2 -17 -11 0.887 0.984 0.560 168.170 o
-2 -17 -10 10.195 10.044 0.806 78.007 o
-2 -17 -9 3.805 4.339 0.690 109.961 o
-2 -17 -8 7.205 7.140 0.745 92.959 o
-2 -17 -7 4.282 4.776 0.683 111.906 o
-2 -17 -6 0.934 1.722 0.601 145.971 o
-2 -17 -5 6.950 6.921 0.731 96.539 o
-2 -17 -4 6.057 5.897 0.711 102.686 o
-2 -17 -3 1.840 1.490 0.601 145.807 o
-2 -17 -2 12.139 13.132 0.875 65.548 o
-2 -17 -1 16.206 15.859 0.936 55.927 o
-2 -16 -14 1.865 2.125 0.553 171.906 o
-2 -16 -13 3.043 2.494 0.608 142.029 o
-2 -16 -12 10.674 11.130 0.820 75.124 o
-2 -16 -11 6.021 6.887 0.745 93.471 o
-2 -16 -10 4.315 4.154 0.656 121.431 o
-2 -16 -9 1.919 1.797 0.601 145.748 o
-2 -16 -8 1.811 1.469 0.601 145.817 o
-2 -16 -7 8.488 7.878 0.758 89.036 o
-2 -16 -6 1.265 1.947 0.588 152.739 o
-2 -16 -5 11.838 12.087 0.847 69.938 o
-2 -16 -4 14.050 14.793 0.895 61.777 o
-2 -16 -3 22.672 23.320 1.073 40.982 o
-2 -16 -2 4.808 4.311 0.656 121.181 o
-2 -16 -1 4.082 4.475 0.642 126.626 o
-2 -15 -15 5.461 5.070 0.635 128.447 o
-2 -15 -14 0.298 0.260 0.553 172.458 o
-2 -15 -13 0.271 0.273 0.567 164.249 o
-2 -15 -12 4.906 4.510 0.697 107.433 o
-2 -15 -11 2.152 2.084 0.615 139.260 o
-2 -15 -10 8.194 7.960 0.765 87.607 o
-2 -15 -9 9.649 9.969 0.813 76.982 o
-2 -15 -8 1.694 1.722 0.608 142.563 o
-2 -15 -7 1.676 0.977 0.581 156.365 o
-2 -15 -6 16.588 16.774 0.929 56.399 o
-2 -15 -5 1.615 1.790 0.567 163.882 o
-2 -15 -4 5.414 5.733 0.656 120.530 o
-2 -15 -3 2.347 2.432 0.540 180.391 o
-2 -15 -2 4.657 4.387 0.588 150.597 o
-2 -15 -1 7.064 7.393 0.656 119.025 o
-2 -14 -16 1.023 0.943 0.533 185.821 o
-2 -14 -15 6.051 6.095 0.697 106.631 o
-2 -14 -14 3.905 2.706 0.642 127.065 o
-2 -14 -13 3.494 3.546 0.656 121.862 o
-2 -14 -12 1.527 1.455 0.601 145.883 o
-2 -14 -11 20.963 21.359 1.052 43.136 o
-2 -14 -10 5.673 6.129 0.717 100.882 o
-2 -14 -9 3.800 4.762 0.670 116.657 o
-2 -14 -8 2.407 2.446 0.594 148.850 o
-2 -14 -7 22.592 23.409 1.052 42.425 o
-2 -14 -6 0.840 0.738 0.506 206.505 o
-2 -14 -5 13.850 14.813 0.813 73.975 o
-2 -14 -4 16.436 17.410 0.861 64.792 o
-2 -14 -3 10.007 10.065 0.690 105.072 o
-2 -14 -2 7.680 7.912 0.635 125.880 o
-2 -14 -1 12.643 12.668 0.738 90.028 o
-2 -13 -17 8.285 8.609 0.690 106.759 o
-2 -13 -16 2.898 3.075 0.608 141.972 o
-2 -13 -15 17.245 17.902 0.977 51.032 o
-2 -13 -14 5.913 6.341 0.738 95.320 o
-2 -13 -13 11.174 10.960 0.834 72.625 o
-2 -13 -12 16.756 15.961 0.936 55.724 o
-2 -13 -11 1.618 2.808 0.615 139.306 o
-2 -13 -10 0.084 0.225 0.547 176.807 o
-2 -13 -9 11.567 12.750 0.827 73.241 o
-2 -13 -8 3.880 4.182 0.581 154.701 o
-2 -13 -7 0.955 0.957 0.499 212.138 o
-2 -13 -6 7.069 6.348 0.601 141.311 o
-2 -13 -5 40.273 41.611 1.298 24.882 o
-2 -13 -4 32.731 33.767 1.141 33.207 o
-2 -13 -3 21.613 21.188 0.888 58.008 o
-2 -13 -2 23.016 24.393 0.943 51.063 o
-2 -13 -1 41.247 42.930 1.285 25.019 o
-2 -12 -17 2.129 2.699 0.594 148.903 o
-2 -12 -16 4.935 4.687 0.676 113.908 o
-2 -12 -15 6.690 6.450 0.752 91.647 o
-2 -12 -14 3.031 2.911 0.629 132.899 o
-2 -12 -13 1.799 2.043 0.615 139.357 o
-2 -12 -12 6.996 6.785 0.717 100.173 o
-2 -12 -11 6.242 6.826 0.711 102.403 o
-2 -12 -10 28.418 29.394 1.175 33.033 o
-2 -12 -9 13.079 11.985 0.765 84.081 o
-2 -12 -8 5.819 5.555 0.594 145.920 o
-2 -12 -7 52.695 52.051 1.490 17.933 o
-2 -12 -6 1.249 1.934 0.478 230.354 o
-2 -12 -5 52.537 51.730 1.442 18.869 o
-2 -12 -4 9.765 9.586 0.622 128.388 o
-2 -12 -3 80.659 80.024 1.920 9.792 o
-2 -12 -2 10.311 10.434 0.615 129.977 o
-2 -12 -1 17.314 16.310 0.731 86.516 o
-2 -11 -18 3.167 3.683 0.594 148.267 o
-2 -11 -17 13.894 13.030 0.847 68.902 o
-2 -11 -16 5.666 5.029 0.697 107.033 o
-2 -11 -15 1.114 1.360 0.588 152.832 o
-2 -11 -14 8.233 8.254 0.765 87.529 o
-2 -11 -13 1.488 1.414 0.581 156.358 o
-2 -11 -12 5.415 5.268 0.676 113.568 o
-2 -11 -11 19.381 18.407 0.950 52.940 o
-2 -11 -10 41.476 41.809 1.346 23.288 o
-2 -11 -9 23.750 25.452 1.004 45.348 o
-2 -11 -8 42.973 42.465 1.305 24.157 o
-2 -11 -7 12.890 13.378 0.717 94.388 o
-2 -11 -6 92.785 90.663 2.118 7.856 o
-2 -11 -5 70.677 69.242 1.708 12.522 o
-2 -11 -4 54.753 53.035 1.408 19.167 o
-2 -11 -3 21.375 22.623 0.834 64.406 o
-2 -11 -2 189.598 188.465 3.758 2.241 o
-2 -11 -1 20.776 20.074 0.765 75.790 o
-2 -10 -19 2.213 2.562 0.588 152.366 o
-2 -10 -18 10.072 9.928 0.779 83.423 o
-2 -10 -17 3.566 3.505 0.656 121.844 o
-2 -10 -16 5.666 6.081 0.697 106.808 o
-2 -10 -15 1.989 2.111 0.615 139.300 o
-2 -10 -14 7.746 7.707 0.745 92.606 o
-2 -10 -13 5.106 5.302 0.676 113.701 o
-2 -10 -12 57.935 59.656 1.749 13.329 o
-2 -10 -11 0.688 1.025 0.485 224.314 o
-2 -10 -10 43.456 44.481 1.360 22.430 o
-2 -10 -9 32.660 33.255 1.121 34.288 o
-2 -10 -8 0.384 0.383 0.424 294.312 o
-2 -10 -7 62.963 62.970 1.606 14.573 o
-2 -10 -6 15.834 15.503 0.704 94.241 o
-2 -10 -5 44.429 42.274 1.182 27.779 o
-2 -10 -4 170.733 168.418 3.375 2.778 o
-2 -10 -3 405.365 400.333 7.393 0.541 o
-2 -10 -2 28.800 29.203 0.902 51.067 o
-2 -10 -1 23.211 21.598 0.752 75.402 o
-2 -9 -19 1.160 0.929 0.547 176.626 o
-2 -9 -18 6.801 6.696 0.724 98.442 o
-2 -9 -17 24.206 24.673 1.134 36.606 o
-2 -9 -16 26.643 26.968 1.162 34.345 o
-2 -9 -15 5.241 5.439 0.697 107.124 o
-2 -9 -14 19.402 19.699 1.004 47.626 o
-2 -9 -13 16.745 18.571 0.950 53.823 o
-2 -9 -12 18.146 18.339 0.895 59.443 o
-2 -9 -11 8.442 9.538 0.676 110.509 o
-2 -9 -10 7.603 8.083 0.615 134.060 o
-2 -9 -9 123.123 119.456 2.631 4.872 o
-2 -9 -8 63.909 62.423 1.585 14.779 o
-2 -9 -7 69.894 69.597 1.681 12.849 o
-2 -9 -6 76.850 78.904 1.811 10.857 o
-2 -9 -5 143.299 137.398 2.815 4.003 o
-2 -9 -4 97.846 100.140 2.139 7.398 o
-2 -9 -3 184.893 175.682 3.409 2.596 o
-2 -9 -2 63.783 62.027 1.414 17.293 o
-2 -9 -1 55.453 53.568 1.257 22.251 o
-2 -8 -20 1.038 0.868 0.547 176.659 o
-2 -8 -19 25.322 24.926 1.086 39.196 o
-2 -8 -18 8.052 8.022 0.758 89.194 o
-2 -8 -17 13.223 12.818 0.861 67.177 o
-2 -8 -16 8.861 8.677 0.779 84.233 o
-2 -8 -15 11.303 10.099 0.793 80.094 o
-2 -8 -14 1.626 1.667 0.567 163.897 o
-2 -8 -13 5.222 5.664 0.615 136.944 o
-2 -8 -12 12.102 11.445 0.717 95.706 o
-2 -8 -11 148.729 150.312 3.232 3.236 o
-2 -8 -10 198.355 190.057 3.874 2.104 o
-2 -8 -9 71.131 72.884 1.770 11.767 o
-2 -8 -8 44.448 44.269 1.216 26.422 o
-2 -8 -7 15.087 14.718 0.635 114.124 o
-2 -8 -6 34.370 39.343 1.066 35.723 o
-2 -8 -5 26.422 27.399 0.806 62.970 o
-2 -8 -4 24.319 24.317 0.731 76.491 o
-2 -8 -3 178.770 179.426 3.423 2.618 o
-2 -8 -2 335.217 327.394 5.992 0.811 o
-2 -8 -1 10.311 11.424 0.471 209.307 o
-2 -7 -20 3.621 3.751 0.601 144.704 o
-2 -7 -19 3.812 3.013 0.635 129.767 o
-2 -7 -18 10.645 10.133 0.827 74.146 o
-2 -7 -17 1.456 2.084 0.608 142.576 o
-2 -7 -16 28.776 28.704 1.196 32.056 o
-2 -7 -15 8.464 8.117 0.752 90.569 o
-2 -7 -14 32.187 31.574 1.209 30.489 o
-2 -7 -13 4.971 5.288 0.594 146.677 o
-2 -7 -12 8.225 7.905 0.622 130.762 o
-2 -7 -11 41.060 42.417 1.271 25.519 o
-2 -7 -10 45.069 46.940 1.319 23.067 o
-2 -7 -9 126.297 131.221 2.760 4.424 o
-2 -7 -8 63.800 64.405 1.544 15.242 o
-2 -7 -7 95.421 92.077 1.995 8.347 o
-2 -7 -6 97.350 99.552 2.070 7.739 o
-2 -7 -5 351.243 333.168 6.102 0.769 o
-2 -7 -4 209.599 203.415 3.826 2.031 o
-2 -7 -3 511.578 494.425 8.923 0.359 o
-2 -7 -2 337.365 340.813 6.184 0.771 o
-2 -7 -1 339.056 352.928 6.382 0.735 o
-2 -6 -20 3.716 3.218 0.601 144.791 o
-2 -6 -19 1.239 1.134 0.588 152.829 o
-2 -6 -18 7.539 7.229 0.724 97.984 o
-2 -6 -17 16.110 14.745 0.916 58.504 o
-2 -6 -16 15.709 15.537 0.922 57.703 o
-2 -6 -15 3.731 3.983 0.635 129.600 o
-2 -6 -14 8.981 9.429 0.704 102.124 o
-2 -6 -13 4.714 5.329 0.581 153.709 o
-2 -6 -12 33.541 32.968 1.107 34.781 o
-2 -6 -11 6.122 7.113 0.560 162.596 o
-2 -6 -10 36.694 36.883 1.107 33.395 o
-2 -6 -9 67.414 63.933 1.544 14.909 o
-2 -6 -8 126.185 121.854 2.521 5.048 o
-2 -6 -7 17.105 17.833 0.622 113.351 o
-2 -6 -6 139.318 140.780 2.754 4.146 o
-2 -6 -5 101.379 106.952 2.132 7.179 o
-2 -6 -4 410.268 422.935 7.618 0.511 o
-2 -6 -3 215.006 221.850 4.086 1.812 o
-2 -6 -2 420.434 435.576 7.851 0.483 o
-2 -6 -1 85.877 83.809 1.674 11.196 o
-2 -5 -21 0.457 0.184 0.526 190.830 o
-2 -5 -20 18.184 19.029 0.957 52.562 o
-2 -5 -19 2.660 2.610 0.622 135.999 o
-2 -5 -18 6.953 7.454 0.731 96.422 o
-2 -5 -17 12.476 11.424 0.840 70.899 o
-2 -5 -16 13.599 12.422 0.847 69.157 o
-2 -5 -15 3.861 4.373 0.622 135.147 o
-2 -5 -14 5.845 5.288 0.594 146.007 o
-2 -5 -13 6.521 7.277 0.601 141.386 o
-2 -5 -12 24.393 25.294 0.950 49.697 o
-2 -5 -11 154.883 157.964 3.273 3.084 o
-2 -5 -10 69.060 72.126 1.715 12.465 o
-2 -5 -9 1.992 2.521 0.376 370.816 o
-2 -5 -8 192.475 194.533 3.731 2.223 o
-2 -5 -7 25.556 23.545 0.704 80.188 o
-2 -5 -6 285.245 266.535 4.906 1.184 o
-2 -5 -5 302.207 293.279 5.343 1.012 o
-2 -5 -4 149.494 135.184 2.576 4.342 o
-2 -5 -3 90.705 92.193 1.804 9.693 o
-2 -5 -2 378.240 419.362 7.577 0.539 o
-2 -5 -1 243.879 266.501 4.817 1.324 o
-2 -4 -21 5.094 4.913 0.615 137.272 o
-2 -4 -20 4.567 3.915 0.635 129.235 o
-2 -4 -19 0.148 -0.027 0.560 168.288 o
-2 -4 -18 15.926 16.077 0.943 55.233 o
-2 -4 -17 8.963 8.534 0.765 87.152 o
-2 -4 -16 7.996 8.452 0.752 90.704 o
-2 -4 -15 10.506 10.884 0.765 85.834 o
-2 -4 -14 95.990 94.612 2.296 6.879 o
-2 -4 -13 31.624 30.207 1.066 37.941 o
-2 -4 -12 35.926 35.045 1.114 33.529 o
-2 -4 -11 18.526 18.352 0.752 80.660 o
-2 -4 -10 68.303 71.210 1.674 12.982 o
-2 -4 -9 5.999 5.637 0.424 280.135 o
-2 -4 -8 55.790 53.944 1.257 22.156 o
-2 -4 -7 6.190 6.033 0.355 387.915 o
-2 -4 -6 164.376 161.517 3.061 3.217 o
-2 -4 -5 299.226 319.762 5.767 0.911 o
-2 -4 -4 394.084 423.386 7.618 0.523 o
-2 -4 -3 194.773 192.989 3.532 2.355 o
-2 -4 -2 38.544 45.984 0.957 38.862 o
-2 -4 -1 601.512 607.936 10.966 0.244 o
-2 -3 -21 1.991 2.111 0.547 176.167 o
-2 -3 -20 0.981 0.697 0.560 168.178 o
-2 -3 -19 9.162 8.616 0.786 82.711 o
-2 -3 -18 8.666 9.415 0.779 84.160 o
-2 -3 -17 15.610 15.005 0.916 58.635 o
-2 -3 -16 13.466 12.709 0.847 69.153 o
-2 -3 -15 8.534 8.534 0.683 108.681 o
-2 -3 -14 4.359 4.106 0.547 173.999 o
-2 -3 -13 12.632 13.645 0.724 92.849 o
-2 -3 -12 6.566 6.853 0.547 170.137 o
-2 -3 -11 6.785 7.072 0.512 192.029 o
-2 -3 -10 17.391 18.708 0.704 91.205 o
-2 -3 -9 51.271 50.972 1.230 23.970 o
-2 -3 -8 20.086 19.637 0.629 105.638 o
-2 -3 -7 36.413 32.093 0.820 53.082 o
-2 -3 -6 85.003 79.102 1.606 12.010 o
-2 -3 -5 63.885 67.800 1.380 17.452 o
-2 -3 -4 5.932 6.348 0.280 598.905 o
-2 -3 -3 65.752 68.573 1.353 17.582 o
-2 -3 -2 716.077 736.274 13.392 0.166 o
-2 -3 -1 977.543 1022.510 18.120 0.090 o
-2 -2 -21 2.584 3.116 0.574 159.397 o
-2 -2 -20 1.071 1.380 0.574 160.194 o
-2 -2 -19 21.185 20.928 1.066 42.139 o
-2 -2 -18 17.634 18.025 0.984 50.246 o
-2 -2 -17 11.108 10.413 0.813 76.303 o
-2 -2 -16 3.814 4.229 0.635 129.511 o
-2 -2 -15 1.799 1.558 0.512 200.574 o
-2 -2 -14 56.478 56.028 1.572 15.973 o
-2 -2 -13 32.744 31.697 1.080 36.622 o
-2 -2 -12 29.328 31.355 1.018 41.462 o
-2 -2 -11 53.985 55.440 1.414 18.977 o
-2 -2 -10 19.965 19.740 0.717 85.323 o
-2 -2 -9 25.030 27.706 0.799 64.701 o
-2 -2 -8 54.074 49.749 1.155 25.585 o
-2 -2 -7 412.426 400.422 7.229 0.549 o
-2 -2 -6 15.489 13.645 0.444 206.635 o
-2 -2 -5 53.950 53.090 1.114 26.404 o
-2 -2 -4 382.771 387.767 6.983 0.602 o
-2 -2 -3 725.030 769.044 13.864 0.157 o
-2 -2 -2 65.366 67.746 1.291 18.711 o
-2 -2 -1 1186.220 1178.070 21.113 0.065 o
-2 -1 -21 0.079 0.212 0.512 201.167 o
-2 -1 -20 4.600 4.325 0.656 121.272 o
-2 -1 -19 38.883 39.185 1.428 21.646 o
-2 -1 -18 3.250 3.403 0.649 124.532 o
-2 -1 -17 1.825 1.742 0.588 152.622 o
-2 -1 -16 4.483 4.045 0.622 134.914 o
-2 -1 -15 2.124 2.063 0.512 200.278 o
-2 -1 -14 5.554 5.247 0.567 160.346 o
-2 -1 -13 156.834 156.188 3.300 3.042 o
-2 -1 -12 38.173 38.201 1.148 31.028 o
-2 -1 -11 4.180 5.336 0.458 245.627 o
-2 -1 -10 18.246 17.710 0.670 98.826 o
-2 -1 -9 94.406 95.910 2.002 8.272 o
-2 -1 -8 77.183 76.868 1.626 12.539 o
-2 -1 -7 102.319 99.156 1.975 7.996 o
-2 -1 -6 172.618 181.216 3.375 2.706 o
-2 -1 -5 579.268 592.085 10.741 0.257 o
-2 -1 -4 585.443 613.013 11.103 0.244 o
-2 -1 -3 388.498 414.873 7.509 0.539 o
-2 -1 -2 183.658 194.458 3.512 2.447 o
-2 -1 -1 366.389 364.263 6.580 0.672 o
-1 -21 -5 6.793 7.188 0.690 108.056 o
-1 -21 -4 1.361 1.572 0.540 180.978 o
-1 -21 -3 1.495 1.749 0.547 176.420 o
-1 -21 -2 0.524 0.506 0.533 185.946 o
-1 -21 -1 2.138 2.002 0.567 163.670 o
-1 -20 -8 3.198 2.863 0.594 148.445 o
-1 -20 -7 0.737 0.294 0.526 190.792 o
-1 -20 -6 1.351 1.052 0.567 164.048 o
-1 -20 -5 6.845 6.949 0.704 104.037 o
-1 -20 -4 2.762 2.569 0.608 142.120 o
-1 -20 -3 5.422 5.452 0.697 107.047 o
-1 -20 -2 8.065 8.835 0.765 87.478 o
-1 -20 -1 8.035 7.905 0.765 87.684 o
-1 -19 -10 1.836 1.490 0.540 180.829 o
-1 -19 -9 6.481 6.744 0.676 112.651 o
-1 -19 -8 7.544 7.215 0.717 99.808 o
-1 -19 -7 0.558 0.854 0.574 160.316 o
-1 -19 -6 10.798 11.021 0.834 72.758 o
-1 -19 -5 3.862 3.792 0.663 119.210 o
-1 -19 -4 9.553 9.238 0.813 77.157 o
-1 -19 -3 2.087 2.193 0.629 133.292 o
-1 -19 -2 5.549 6.307 0.738 95.457 o
-1 -19 -1 1.133 0.724 0.574 160.243 o
-1 -18 -12 1.924 1.476 0.553 172.003 o
-1 -18 -11 1.520 1.722 0.560 167.934 o
-1 -18 -10 2.281 2.132 0.594 148.948 o
-1 -18 -9 8.993 9.579 0.786 82.582 o
-1 -18 -8 1.577 1.736 0.615 139.443 o
-1 -18 -7 1.247 0.731 0.608 142.740 o
-1 -18 -6 0.711 1.004 0.581 156.540 o
-1 -18 -5 13.034 13.290 0.868 66.165 o
-1 -18 -4 8.401 8.800 0.779 84.397 o
-1 -18 -3 4.422 4.209 0.676 114.208 o
-1 -18 -2 2.550 2.043 0.615 139.150 o
-1 -18 -1 10.140 9.819 0.813 76.820 o
-1 -17 -13 0.349 0.547 0.512 201.135 o
-1 -17 -12 0.043 -0.109 0.526 190.855 o
-1 -17 -11 9.662 8.575 0.765 86.823 o
-1 -17 -10 0.198 -0.212 0.567 164.256 o
-1 -17 -9 3.371 3.307 0.670 117.050 o
-1 -17 -8 4.790 4.510 0.676 114.004 o
-1 -17 -7 1.123 1.749 0.601 145.934 o
-1 -17 -6 0.472 0.096 0.567 164.243 o
-1 -17 -5 4.485 4.879 0.683 111.810 o
-1 -17 -4 2.619 2.774 0.635 130.226 o
-1 -17 -3 8.847 9.661 0.799 79.918 o
-1 -17 -2 2.319 2.924 0.629 133.128 o
-1 -17 -1 30.645 30.747 1.244 29.432 o
-1 -16 -14 5.706 6.471 0.656 120.164 o
-1 -16 -13 0.641 0.970 0.553 172.387 o
-1 -16 -12 4.510 3.628 0.656 121.459 o
-1 -16 -11 2.442 2.193 0.622 136.130 o
-1 -16 -10 12.521 12.757 0.861 67.461 o
-1 -16 -9 1.489 1.346 0.601 145.902 o
-1 -16 -8 3.002 2.986 0.635 130.070 o
-1 -16 -7 6.049 7.024 0.731 96.892 o
-1 -16 -6 7.553 7.584 0.745 92.718 o
-1 -16 -5 1.202 1.066 0.574 160.199 o
-1 -16 -4 5.354 5.705 0.690 109.118 o
-1 -16 -3 5.668 6.300 0.704 104.733 o
-1 -16 -2 19.787 19.043 0.977 50.052 o
-1 -16 -1 4.283 4.229 0.649 123.970 o
-1 -15 -15 0.166 0.998 0.526 190.819 o
-1 -15 -14 1.426 1.428 0.581 156.371 o
-1 -15 -13 4.912 4.038 0.676 114.050 o
-1 -15 -12 10.722 11.055 0.854 69.470 o
-1 -15 -11 7.001 6.928 0.731 96.516 o
-1 -15 -10 14.425 14.342 0.909 59.995 o
-1 -15 -9 18.150 18.940 0.998 48.705 o
-1 -15 -8 10.170 10.475 0.813 76.677 o
-1 -15 -7 0.141 -0.164 0.547 176.808 o
-1 -15 -6 8.316 8.718 0.745 92.112 o
-1 -15 -5 19.467 19.644 0.977 50.058 o
-1 -15 -4 32.535 33.241 1.209 30.254 o
-1 -15 -3 3.167 2.877 0.560 166.966 o
-1 -15 -2 1.643 1.947 0.533 185.468 o
-1 -15 -1 32.837 34.068 1.209 30.111 o
-1 -14 -16 3.839 3.642 0.601 144.620 o
-1 -14 -15 15.249 14.943 0.888 62.183 o
-1 -14 -14 1.216 0.506 0.581 156.502 o
-1 -14 -13 9.207 8.739 0.799 79.957 o
-1 -14 -12 0.368 0.526 0.567 164.235 o
-1 -14 -11 1.226 1.066 0.594 149.348 o
-1 -14 -10 4.712 4.571 0.676 114.024 o
-1 -14 -9 11.490 11.233 0.827 73.591 o
-1 -14 -8 9.316 8.206 0.738 93.391 o
-1 -14 -7 29.693 31.587 1.216 30.679 o
-1 -14 -6 9.288 8.677 0.690 106.075 o
-1 -14 -5 19.017 20.751 0.936 54.038 o
-1 -14 -4 80.765 82.265 2.084 8.679 o
-1 -14 -3 20.313 21.578 0.936 53.375 o
-1 -14 -2 0.976 0.724 0.471 237.452 o
-1 -14 -1 3.839 4.120 0.540 178.808 o
-1 -13 -17 0.549 -0.670 0.506 206.615 o
-1 -13 -16 4.151 3.519 0.629 132.321 o
-1 -13 -15 10.313 10.112 0.820 75.470 o
-1 -13 -14 7.121 6.641 0.752 91.448 o
-1 -13 -13 10.425 10.167 0.806 77.886 o
-1 -13 -12 12.160 11.916 0.854 68.788 o
-1 -13 -11 7.990 8.438 0.765 87.592 o
-1 -13 -10 43.466 43.142 1.455 20.206 o
-1 -13 -9 16.371 15.961 0.909 58.999 o
-1 -13 -8 45.096 47.057 1.469 19.489 o
-1 -13 -7 2.892 3.348 0.547 175.373 o
-1 -13 -6 31.062 32.763 1.155 33.069 o
-1 -13 -5 1.239 1.209 0.478 230.533 o
-1 -13 -4 10.231 10.878 0.683 106.580 o
-1 -13 -3 50.454 50.835 1.449 19.046 o
-1 -13 -2 55.772 55.065 1.517 16.958 o
-1 -13 -1 19.529 19.500 0.834 66.412 o
-1 -12 -18 6.487 7.072 0.683 110.371 o
-1 -12 -17 3.974 3.177 0.608 141.469 o
-1 -12 -16 10.349 10.823 0.820 75.316 o
-1 -12 -15 10.040 11.124 0.854 69.692 o
-1 -12 -14 22.216 22.391 1.073 41.216 o
-1 -12 -13 12.010 12.230 0.861 67.752 o
-1 -12 -12 27.617 27.174 1.162 34.117 o
-1 -12 -11 35.743 37.552 1.346 24.451 o
-1 -12 -10 10.533 11.103 0.779 82.922 o
-1 -12 -9 5.080 3.840 0.574 157.620 o
-1 -12 -8 27.435 28.485 1.073 39.000 o
-1 -12 -7 7.093 6.764 0.601 141.098 o
-1 -12 -6 112.710 109.418 2.514 5.496 o
-1 -12 -5 27.523 29.579 1.025 41.910 o
-1 -12 -4 3.409 3.970 0.492 215.246 o
-1 -12 -3 58.812 58.228 1.531 16.256 o
-1 -12 -2 15.398 16.446 0.738 86.602 o
-1 -12 -1 6.131 6.067 0.512 193.892 o
-1 -11 -18 7.836 8.575 0.724 97.504 o
-1 -11 -17 16.604 16.337 0.929 56.470 o
-1 -11 -16 10.365 11.021 0.840 71.789 o
-1 -11 -15 19.967 19.384 1.011 46.924 o
-1 -11 -14 15.931 15.387 0.922 57.651 o
-1 -11 -13 35.763 37.067 1.360 24.070 o
-1 -11 -12 6.688 6.587 0.697 106.207 o
-1 -11 -11 51.379 51.874 1.565 16.773 o
-1 -11 -10 10.502 11.178 0.738 91.887 o
-1 -11 -9 44.990 43.497 1.353 22.452 o
-1 -11 -8 36.981 38.823 1.230 28.014 o
-1 -11 -7 0.961 0.929 0.437 275.920 o
-1 -11 -6 9.345 8.807 0.588 143.763 o
-1 -11 -5 75.103 77.558 1.865 10.563 o
-1 -11 -4 13.034 13.146 0.649 113.257 o
-1 -11 -3 16.092 16.713 0.711 91.861 o
-1 -11 -2 69.148 68.757 1.660 13.160 o
-1 -11 -1 13.123 12.517 0.608 127.642 o
-1 -10 -19 1.213 1.524 0.533 185.693 o
-1 -10 -18 9.720 10.481 0.779 83.459 o
-1 -10 -17 2.303 1.858 0.615 139.250 o
-1 -10 -16 8.499 8.623 0.765 87.337 o
-1 -10 -15 13.074 12.019 0.847 69.459 o
-1 -10 -14 5.621 5.821 0.697 106.884 o
-1 -10 -13 0.732 0.314 0.540 181.256 o
-1 -10 -12 4.827 4.455 0.622 134.614 o
-1 -10 -11 11.580 11.035 0.724 94.529 o
-1 -10 -10 37.551 36.247 1.209 28.926 o
-1 -10 -9 9.324 10.263 0.663 113.907 o
-1 -10 -8 29.126 28.554 0.998 43.437 o
-1 -10 -7 57.963 56.821 1.496 16.962 o
-1 -10 -6 49.411 51.156 1.367 20.903 o
-1 -10 -5 163.824 165.979 3.389 2.835 o
-1 -10 -4 24.479 26.176 0.861 58.259 o
-1 -10 -3 106.302 105.100 2.268 6.516 o
-1 -10 -2 18.603 17.703 0.676 96.753 o
-1 -10 -1 140.434 142.468 2.911 3.848 o
-1 -9 -19 1.560 1.865 0.560 167.899 o
-1 -9 -18 7.529 7.796 0.745 92.682 o
-1 -9 -17 4.543 4.838 0.704 105.451 o
-1 -9 -16 5.844 5.234 0.704 104.883 o
-1 -9 -15 12.935 14.164 0.895 62.283 o
-1 -9 -14 17.515 16.918 0.943 54.561 o
-1 -9 -13 2.458 2.357 0.574 159.619 o
-1 -9 -12 38.733 38.850 1.291 25.588 o
-1 -9 -11 71.000 71.394 1.865 10.971 o
-1 -9 -10 21.608 20.956 0.881 58.848 o
-1 -9 -9 57.385 59.321 1.572 15.728 o
-1 -9 -8 73.682 72.249 1.763 11.681 o
-1 -9 -7 20.925 21.099 0.793 70.963 o
-1 -9 -6 4.597 4.660 0.437 268.362 o
-1 -9 -5 22.294 21.113 0.745 77.540 o
-1 -9 -4 27.752 29.100 0.875 54.189 o
-1 -9 -3 40.302 41.317 1.059 33.914 o
-1 -9 -2 83.237 83.994 1.811 10.320 o
-1 -9 -1 193.323 185.835 3.594 2.345 o
-1 -8 -20 4.907 4.516 0.635 128.910 o
-1 -8 -19 6.580 6.566 0.697 106.266 o
-1 -8 -18 4.410 4.571 0.676 114.143 o
-1 -8 -17 16.096 16.364 0.936 55.879 o
-1 -8 -16 4.648 5.500 0.683 111.622 o
-1 -8 -15 5.002 4.735 0.670 116.172 o
-1 -8 -14 11.541 11.178 0.799 78.437 o
-1 -8 -13 14.061 13.262 0.786 79.125 o
-1 -8 -12 36.792 37.587 1.244 27.674 o
-1 -8 -11 16.780 17.027 0.806 72.854 o
-1 -8 -10 14.918 14.082 0.717 92.472 o
-1 -8 -9 31.603 32.927 1.045 38.731 o
-1 -8 -8 198.222 199.637 3.977 2.013 o
-1 -8 -7 16.508 15.852 0.656 105.591 o
-1 -8 -6 5.538 4.475 0.403 311.473 o
-1 -8 -5 35.889 36.671 0.977 40.647 o
-1 -8 -4 200.421 186.778 3.608 2.282 o
-1 -8 -3 10.151 9.245 0.437 243.635 o
-1 -8 -2 295.570 289.951 5.398 1.018 o
-1 -8 -1 10.548 11.042 0.451 226.088 o
-1 -7 -20 0.362 0.191 0.512 201.151 o
-1 -7 -19 2.805 2.118 0.608 142.185 o
-1 -7 -18 1.887 1.613 0.615 139.387 o
-1 -7 -17 5.238 5.309 0.697 107.151 o
-1 -7 -16 29.672 29.326 1.203 31.506 o
-1 -7 -15 1.876 2.432 0.608 142.426 o
-1 -7 -14 13.211 13.652 0.840 70.118 o
-1 -7 -13 13.473 13.050 0.765 83.516 o
-1 -7 -12 55.336 56.151 1.572 16.076 o
-1 -7 -11 85.048 86.638 2.077 8.455 o
-1 -7 -10 20.738 20.143 0.813 68.386 o
-1 -7 -9 34.977 33.487 1.025 38.721 o
-1 -7 -8 24.067 25.028 0.834 62.013 o
-1 -7 -7 47.828 43.285 1.134 28.513 o
-1 -7 -6 193.200 197.683 3.806 2.157 o
-1 -7 -5 106.550 93.990 1.954 8.022 o
-1 -7 -4 21.020 21.195 0.642 99.710 o
-1 -7 -3 59.397 58.105 1.285 20.571 o
-1 -7 -2 237.923 236.499 4.421 1.534 o
-1 -7 -1 202.299 191.485 3.608 2.254 o
-1 -6 -20 0.387 0.594 0.526 190.817 o
-1 -6 -19 32.397 32.148 1.257 28.459 o
-1 -6 -18 33.108 32.483 1.257 28.305 o
-1 -6 -17 10.648 10.680 0.827 74.039 o
-1 -6 -16 20.999 20.423 1.025 45.357 o
-1 -6 -15 49.553 47.385 1.531 17.775 o
-1 -6 -14 0.418 -0.020 0.471 237.655 o
-1 -6 -13 31.561 33.050 1.155 32.921 o
-1 -6 -12 41.044 41.652 1.278 25.377 o
-1 -6 -11 65.897 65.860 1.674 13.380 o
-1 -6 -10 21.305 21.994 0.820 66.475 o
-1 -6 -9 123.624 119.742 2.549 5.057 o
-1 -6 -8 41.121 41.221 1.100 31.876 o
-1 -6 -7 133.327 121.000 2.453 5.067 o
-1 -6 -6 141.002 131.973 2.617 4.448 o
-1 -6 -5 67.727 66.933 1.442 16.105 o
-1 -6 -4 130.803 142.550 2.754 4.269 o
-1 -6 -3 123.232 133.271 2.569 4.878 o
-1 -6 -2 149.047 141.812 2.706 4.064 o
-1 -6 -1 86.888 85.606 1.708 10.800 o
-1 -5 -21 4.665 4.721 0.635 128.983 o
-1 -5 -20 5.988 5.623 0.670 115.484 o
-1 -5 -19 3.162 3.068 0.635 130.000 o
-1 -5 -18 3.170 3.232 0.635 129.968 o
-1 -5 -17 30.026 30.016 1.223 30.469 o
-1 -5 -16 8.121 8.206 0.752 90.704 o
-1 -5 -15 11.956 11.855 0.799 78.078 o
-1 -5 -14 17.679 17.451 0.861 64.190 o
-1 -5 -13 207.450 206.203 4.257 1.795 o
-1 -5 -12 41.493 38.577 1.203 28.105 o
-1 -5 -11 117.306 116.934 2.569 5.166 o
-1 -5 -10 55.551 55.556 1.414 18.765 o
-1 -5 -9 182.189 186.785 3.690 2.345 o
-1 -5 -8 130.342 136.872 2.747 4.337 o
-1 -5 -7 134.306 129.431 2.576 4.682 o
-1 -5 -6 79.132 78.562 1.647 12.125 o
-1 -5 -5 149.173 145.324 2.788 3.900 o
-1 -5 -4 84.973 75.562 1.544 12.721 o
-1 -5 -3 244.281 257.769 4.735 1.363 o
-1 -5 -2 68.751 79.525 1.578 13.640 o
-1 -5 -1 319.301 348.220 6.354 0.766 o
-1 -4 -21 0.580 0.253 0.512 201.125 o
-1 -4 -20 1.311 1.045 0.553 172.249 o
-1 -4 -19 0.340 0.806 0.581 156.590 o
-1 -4 -18 40.171 38.987 1.394 22.379 o
-1 -4 -17 6.781 6.102 0.704 104.274 o
-1 -4 -16 78.160 79.737 2.125 8.590 o
-1 -4 -15 6.318 5.575 0.622 133.293 o
-1 -4 -14 52.514 52.700 1.537 17.078 o
-1 -4 -13 14.642 15.121 0.772 80.780 o
-1 -4 -12 109.596 106.070 2.405 5.944 o
-1 -4 -11 34.139 34.771 1.066 36.492 o
-1 -4 -10 17.927 17.642 0.697 92.735 o
-1 -4 -9 21.017 22.213 0.745 78.175 o
-1 -4 -8 313.622 297.768 5.548 0.945 o
-1 -4 -7 57.067 60.367 1.339 19.662 o
-1 -4 -6 358.838 357.150 6.505 0.693 o
-1 -4 -5 215.292 246.618 4.544 1.549 o
-1 -4 -4 86.853 92.637 1.817 9.811 o
-1 -4 -3 1328.920 1475.560 27.064 0.043 o
-1 -4 -2 276.180 327.660 5.972 0.905 o
-1 -4 -1 192.214 213.248 3.888 2.064 o
-1 -3 -21 3.526 3.690 0.594 148.083 o
-1 -3 -20 3.109 2.890 0.608 141.924 o
-1 -3 -19 2.994 2.856 0.642 127.356 o
-1 -3 -18 10.019 10.085 0.806 78.071 o
-1 -3 -17 4.235 4.674 0.670 116.507 o
-1 -3 -16 5.548 5.377 0.663 118.125 o
-1 -3 -15 3.788 3.328 0.560 166.440 o
-1 -3 -14 25.336 25.698 1.011 44.256 o
-1 -3 -13 87.650 86.167 2.084 8.321 o
-1 -3 -12 44.324 45.594 1.298 23.861 o
-1 -3 -11 94.958 91.373 2.070 7.995 o
-1 -3 -10 10.236 11.534 0.560 153.586 o
-1 -3 -9 88.421 88.852 1.899 9.302 o
-1 -3 -8 173.840 182.330 3.512 2.568 o
-1 -3 -7 153.296 149.991 2.890 3.651 o
-1 -3 -6 319.996 340.403 6.190 0.794 o
-1 -3 -5 345.224 363.662 6.614 0.692 o
-1 -3 -4 213.182 245.429 4.469 1.591 o
-1 -3 -3 1504.210 1571.460 28.554 0.037 o
-1 -3 -2 2054.200 2074.000 37.231 0.021 o
-1 -3 -1 308.211 306.773 5.610 0.935 o
-1 -2 -21 3.957 4.106 0.608 141.239 o
-1 -2 -20 1.884 2.084 0.594 149.078 o
-1 -2 -19 4.777 3.669 0.670 116.491 o
-1 -2 -18 13.674 13.672 0.875 64.879 o
-1 -2 -17 7.491 7.468 0.731 96.176 o
-1 -2 -16 26.988 26.941 1.127 36.107 o
-1 -2 -15 4.542 4.715 0.588 150.563 o
-1 -2 -14 3.197 3.321 0.519 193.920 o
-1 -2 -13 12.097 12.900 0.697 100.418 o
-1 -2 -12 38.046 38.195 1.148 31.060 o
-1 -2 -11 42.289 40.723 1.148 29.708 o
-1 -2 -10 97.668 101.267 2.186 7.176 o
-1 -2 -9 61.692 55.440 1.298 20.137 o
-1 -2 -8 141.149 146.547 2.863 3.887 o
-1 -2 -7 408.718 414.066 7.557 0.520 o
-1 -2 -6 6.200 5.145 0.287 578.093 o
-1 -2 -5 679.045 741.153 13.515 0.169 o
-1 -2 -4 82.492 110.272 2.084 8.046 o
-1 -2 -3 947.546 980.228 18.025 0.093 o
-1 -2 -2 893.737 933.472 17.130 0.103 o
-1 -2 -1 553.209 548.260 10.030 0.292 o
-1 -1 -21 6.059 5.842 0.663 117.730 o
-1 -1 -20 9.994 10.078 0.786 82.040 o
-1 -1 -19 7.384 6.402 0.711 101.966 o
-1 -1 -18 10.249 10.297 0.813 76.681 o
-1 -1 -17 9.337 8.896 0.765 86.900 o
-1 -1 -16 3.797 4.428 0.622 135.165 o
-1 -1 -15 26.284 28.062 1.080 38.954 o
-1 -1 -14 4.485 4.838 0.553 169.378 o
-1 -1 -13 2.620 3.102 0.478 228.892 o
-1 -1 -12 41.981 45.342 1.271 25.089 o
-1 -1 -11 135.023 133.264 2.801 4.186 o
-1 -1 -10 45.652 45.102 1.175 27.415 o
-1 -1 -9 7.439 5.678 0.376 343.893 o
-1 -1 -8 192.020 195.667 3.724 2.227 o
-1 -1 -7 81.966 86.946 1.763 10.664 o
-1 -1 -6 2.660 2.569 0.225 1003.070 o
-1 -1 -5 327.500 348.398 6.354 0.756 o
-1 -1 -4 745.939 823.910 15.080 0.137 o
-1 -1 -3 253.429 256.163 4.667 1.360 o
-1 -1 -2 1596.970 1569.870 28.219 0.036 o
-1 -1 -1 606.126 594.954 10.850 0.247 o
0 0 2 3670.070 3220.560 54.812 0.008 o
0 0 4 1.540 0.540 0.157 2106.320 o
0 0 6 171.008 167.093 3.150 3.014 o
0 0 8 529.413 571.231 10.461 0.282 o
0 0 10 481.050 512.573 9.422 0.346 o
0 0 12 126.122 136.291 2.911 4.095 o
0 0 14 37.938 38.222 1.244 27.396 o
0 0 16 4.081 4.147 0.615 138.078 o
0 0 18 6.463 7.666 0.738 94.848 o
0 0 20 4.417 5.111 0.690 109.615 o
0 1 1 347.337 349.614 6.395 0.725 o
0 1 2 609.361 604.124 11.124 0.239 o
0 1 3 3548.070 3313.300 59.827 0.008 o
0 1 4 242.595 286.753 5.254 1.172 o
0 1 5 3458.660 3523.740 64.418 0.007 o
0 1 6 1177.310 1252.730 22.596 0.059 o
0 1 7 295.246 316.851 5.821 0.910 o
0 1 8 167.635 150.148 2.924 3.416 o
0 1 9 125.835 129.937 2.617 4.751 o
0 1 10 68.449 58.898 1.421 16.800 o
0 1 11 42.569 42.820 1.182 28.136 o
0 1 12 14.482 14.977 0.697 97.404 o
0 1 13 56.090 58.658 1.572 15.884 o
0 1 14 12.283 12.162 0.717 95.309 o
0 1 15 1.125 0.820 0.471 237.381 o
0 1 16 0.581 0.642 0.526 190.789 o
0 1 17 0.135 0.430 0.533 185.983 o
0 1 18 4.052 4.503 0.663 119.002 o
0 1 19 4.318 4.523 0.656 121.351 o
0 1 20 38.367 37.518 1.353 23.870 o
0 1 21 0.813 0.430 0.533 185.911 o
0 2 0 6290.220 5103.750 91.073 0.003 o
0 2 1 1670.710 1583.740 28.397 0.035 o
0 2 2 1446.020 1409.810 25.028 0.045 o
0 2 3 455.643 532.354 9.750 0.338 o
0 2 4 16.900 16.467 0.437 199.088 o
0 2 5 32.501 36.664 0.820 54.156 o
0 2 6 575.356 540.266 9.894 0.291 o
0 2 7 872.744 883.963 15.838 0.116 o
0 2 8 0.763 2.781 0.287 637.275 o
0 2 9 14.969 21.837 0.690 95.207 o
0 2 10 228.475 237.503 4.605 1.494 o
0 2 11 5.890 8.794 0.533 178.202 o
0 2 12 7.478 6.689 0.526 181.826 o
0 2 13 5.497 4.988 0.519 190.613 o
0 2 14 114.989 112.746 2.617 5.132 o
0 2 15 54.835 53.028 1.572 16.274 o
0 2 16 20.069 20.368 0.998 47.915 o
0 2 17 5.124 4.633 0.663 118.513 o
0 2 18 9.286 8.698 0.765 86.969 o
0 2 19 4.878 4.264 0.656 121.161 o
0 2 20 3.824 3.840 0.642 126.874 o
0 2 21 12.877 13.242 0.820 73.692 o
0 3 1 4456.400 4257.910 72.741 0.005 o
0 3 2 171.610 171.315 3.143 2.994 o
0 3 3 2.558 0.485 0.157 2062.250 o
0 3 4 202.034 245.669 4.503 1.618 o
0 3 5 566.919 583.353 10.700 0.263 o
0 3 6 189.136 200.805 3.765 2.200 o
0 3 7 1.299 2.337 0.266 736.557 o
0 3 8 3.526 1.824 0.280 653.902 o
0 3 9 138.199 121.130 2.480 4.897 o
0 3 10 91.406 85.600 1.927 9.067 o
0 3 11 132.635 125.769 2.692 4.502 o
0 3 12 17.816 17.041 0.752 81.741 o
0 3 13 103.241 98.985 2.323 6.495 o
0 3 14 0.951 1.168 0.478 230.656 o
0 3 15 19.259 20.819 0.950 52.550 o
0 3 16 23.192 22.268 1.039 43.413 o
0 3 17 14.790 15.763 0.922 57.979 o
0 3 18 17.457 17.334 0.963 52.397 o
0 3 19 20.934 20.348 1.045 43.789 o
0 3 20 15.682 16.111 0.916 58.412 o
0 3 21 8.508 8.370 0.704 102.740 o
0 4 0 20.134 16.726 0.430 188.277 o
0 4 1 424.115 426.434 7.796 0.487 o
0 4 2 13.789 20.505 0.506 163.316 o
0 4 3 65.094 79.307 1.558 14.222 o
0 4 4 87.722 88.456 1.742 10.402 o
0 4 5 224.364 233.117 4.318 1.636 o
0 4 6 65.617 66.202 1.408 16.907 o
0 4 7 255.762 224.856 4.243 1.558 o
0 4 8 23.780 25.452 0.745 74.296 o
0 4 9 1.070 0.731 0.307 557.379 o
0 4 10 0.407 0.916 0.348 434.741 o
0 4 11 4.988 5.268 0.478 224.252 o
0 4 12 0.429 0.738 0.403 324.923 o
0 4 13 1.026 0.731 0.444 267.521 o
0 4 14 118.285 114.727 2.678 4.894 o
0 4 15 0.261 -0.116 0.485 224.467 o
0 4 16 16.597 17.041 0.936 55.593 o
0 4 17 0.244 0.027 0.553 172.466 o
0 4 18 0.036 0.553 0.567 164.253 o
0 4 19 9.655 9.149 0.799 79.700 o
0 4 20 3.018 2.569 0.594 148.588 o
0 4 21 8.043 7.694 0.683 109.275 o
0 5 1 66.536 70.069 1.401 16.652 o
0 5 2 2.457 2.009 0.198 1298.990 o
0 5 3 26.268 27.870 0.676 81.621 o
0 5 4 99.970 96.423 1.913 8.470 o
0 5 5 602.007 601.773 11.014 0.243 o
0 5 6 72.446 64.760 1.408 16.152 o
0 5 7 8.526 7.837 0.403 292.376 o
0 5 8 12.250 11.151 0.499 184.667 o
0 5 9 62.208 60.059 1.455 16.951 o
0 5 10 28.055 27.918 0.909 51.142 o
0 5 11 46.071 45.642 1.285 23.937 o
0 5 12 20.491 20.170 0.847 63.837 o
0 5 13 20.917 21.468 0.916 55.269 o
0 5 14 19.511 18.318 0.881 60.489 o
0 5 15 0.038 0.260 0.506 206.641 o
0 5 16 4.369 4.516 0.656 121.331 o
0 5 17 8.622 8.356 0.758 88.871 o
0 5 18 7.499 7.502 0.738 94.439 o
0 5 19 3.409 3.512 0.649 124.458 o
0 5 20 0.003 0.109 0.540 181.313 o
0 5 21 0.000 -0.273 0.519 195.910 o
0 6 0 504.652 502.078 9.176 0.349 o
0 6 1 19.101 27.167 0.676 90.627 o
0 6 2 129.046 141.368 2.699 4.415 o
0 6 3 237.758 252.002 4.667 1.416 o
0 6 4 2.145 1.442 0.239 908.427 o
0 6 5 80.344 75.781 1.599 12.588 o
0 6 6 2.168 1.606 0.280 664.388 o
0 6 7 28.052 23.518 0.724 74.349 o
0 6 8 120.809 108.202 2.303 5.941 o
0 6 9 35.623 32.018 0.970 42.121 o
0 6 10 1.220 0.895 0.376 373.213 o
0 6 11 54.776 54.511 1.469 17.922 o
0 6 12 5.744 5.541 0.553 167.809 o
0 6 13 44.350 42.144 1.332 23.196 o
0 6 14 0.055 0.157 0.471 237.674 o
0 6 15 82.733 82.252 2.159 8.175 o
0 6 16 0.034 0.123 0.547 176.809 o
0 6 17 31.328 30.795 1.237 29.585 o
0 6 18 11.724 12.251 0.840 71.035 o
0 6 19 1.062 0.998 0.588 152.872 o
0 6 20 0.346 0.950 0.547 176.762 o
0 7 1 8.572 8.343 0.369 340.407 o
0 7 2 242.734 247.486 4.598 1.431 o
0 7 3 0.152 0.396 0.232 978.614 o
0 7 4 216.287 210.788 3.990 1.882 o
0 7 5 42.012 38.850 0.977 37.799 o
0 7 6 13.356 13.515 0.533 159.357 o
0 7 7 35.383 32.927 0.943 43.859 o
0 7 8 57.522 54.224 1.367 19.508 o
0 7 9 25.046 27.146 0.909 52.784 o
0 7 10 47.762 46.701 1.312 22.826 o
0 7 11 2.847 3.355 0.485 222.207 o
0 7 12 10.110 10.256 0.676 108.967 o
0 7 13 55.386 55.912 1.613 15.468 o
0 7 14 0.040 -0.109 0.478 230.934 o
0 7 15 4.358 4.742 0.656 121.286 o
0 7 16 3.148 3.116 0.629 132.820 o
0 7 17 3.001 2.467 0.622 135.908 o
0 7 18 0.216 0.410 0.574 160.361 o
0 7 19 14.819 15.052 0.888 62.329 o
0 7 20 12.326 12.066 0.786 80.412 o
0 8 0 124.207 128.133 2.521 5.023 o
0 8 1 57.484 52.174 1.196 23.486 o
0 8 2 34.611 37.464 0.936 43.654 o
0 8 3 54.373 61.644 1.380 19.164 o
0 8 4 124.611 121.170 2.446 5.279 o
0 8 5 38.363 39.718 1.025 36.478 o
0 8 6 50.169 53.951 1.332 21.357 o
0 8 7 0.214 0.362 0.335 471.218 o
0 8 8 11.678 11.718 0.601 132.861 o
0 8 9 26.130 22.910 0.854 59.011 o
0 8 10 44.137 46.496 1.332 22.889 o
0 8 11 20.110 19.548 0.854 63.324 o
0 8 12 2.542 2.856 0.519 194.576 o
0 8 13 13.990 14.786 0.820 72.774 o
0 8 14 22.456 21.666 1.032 44.226 o
0 8 15 41.257 41.666 1.442 20.873 o
0 8 16 2.468 2.077 0.608 142.303 o
0 8 17 2.733 2.678 0.622 135.963 o
0 8 18 3.780 4.100 0.670 116.785 o
0 8 19 2.838 2.665 0.601 145.303 o
0 8 20 5.715 4.564 0.642 125.776 o
0 9 1 0.892 1.770 0.301 582.108 o
0 9 2 99.683 97.365 2.043 7.819 o
0 9 3 15.258 15.647 0.588 129.545 o
0 9 4 50.627 45.526 1.168 26.452 o
0 9 5 140.594 135.150 2.788 4.109 o
0 9 6 28.294 27.139 0.881 53.766 o
0 9 7 17.012 15.380 0.676 99.832 o
0 9 8 0.635 0.526 0.389 348.068 o
0 9 9 69.962 69.550 1.756 12.087 o
0 9 10 79.216 81.329 2.009 9.233 o
0 9 11 19.354 17.485 0.840 66.123 o
0 9 12 7.701 7.345 0.642 123.519 o
0 9 13 20.628 21.523 1.018 45.854 o
0 9 14 0.408 0.355 0.547 176.785 o
0 9 15 1.860 1.865 0.601 145.754 o
0 9 16 55.793 53.554 1.667 14.758 o
0 9 17 0.016 0.253 0.567 164.258 o
0 9 18 2.065 1.961 0.601 145.685 o
0 9 19 15.492 15.121 0.854 66.718 o
0 10 0 2.151 2.460 0.369 384.273 o
0 10 1 242.824 240.599 4.619 1.435 o
0 10 2 7.962 7.844 0.478 215.335 o
0 10 3 51.432 51.723 1.312 21.811 o
0 10 4 0.767 1.476 0.362 402.026 o
0 10 5 60.742 64.740 1.585 14.965 o
0 10 6 4.074 3.369 0.437 270.756 o
0 10 7 0.535 0.724 0.389 348.069 o
0 10 8 23.429 24.201 0.916 53.556 o
0 10 9 2.413 1.947 0.465 243.202 o
0 10 10 1.261 1.367 0.478 230.487 o
0 10 11 1.065 1.162 0.492 217.997 o
0 10 12 0.002 0.362 0.485 224.471 o
0 10 13 0.914 0.758 0.547 176.693 o
0 10 14 0.171 0.212 0.553 172.465 o
0 10 15 0.182 0.225 0.560 168.284 o
0 10 16 0.010 0.424 0.567 164.256 o
0 10 17 10.179 10.201 0.806 77.982 o
0 10 18 2.685 2.842 0.601 145.328 o
0 10 19 1.677 1.756 0.547 176.357 o
0 11 1 46.927 45.239 1.223 25.602 o
0 11 2 5.014 5.944 0.471 229.933 o
0 11 3 1.598 1.729 0.396 334.862 o
0 11 4 10.998 9.156 0.567 150.901 o
0 11 5 2.815 3.922 0.465 241.722 o
0 11 6 3.772 4.195 0.485 220.684 o
0 11 7 0.716 0.731 0.430 284.893 o
0 11 8 7.825 8.049 0.615 133.869 o
0 11 9 2.050 2.104 0.499 211.384 o
0 11 10 52.465 51.928 1.537 17.123 o
0 11 11 4.780 5.425 0.615 137.309 o
0 11 12 1.212 1.264 0.567 164.055 o
0 11 13 11.559 11.226 0.827 73.564 o
0 11 14 1.151 0.991 0.574 160.216 o
0 11 15 7.936 8.022 0.758 89.243 o
0 11 16 21.763 21.174 1.059 42.452 o
0 11 17 0.255 0.232 0.547 176.800 o
0 11 18 1.332 1.271 0.547 176.541 o
0 12 0 33.512 31.410 1.011 40.424 o
0 12 1 10.938 9.976 0.594 137.888 o
0 12 2 0.011 0.260 0.383 360.829 o
0 12 3 2.553 2.022 0.437 274.127 o
0 12 4 82.377 86.570 2.057 8.685 o
0 12 5 0.003 0.068 0.410 314.327 o
0 12 6 3.992 3.437 0.506 203.596 o
0 12 7 50.294 52.338 1.496 18.060 o
0 12 8 7.152 6.860 0.615 135.010 o
0 12 9 19.771 20.211 0.929 54.561 o
0 12 10 39.719 40.654 1.360 23.253 o
0 12 11 2.603 2.692 0.608 142.155 o
0 12 12 0.244 0.471 0.547 176.793 o
0 12 13 0.436 0.444 0.574 160.346 o
0 12 14 18.224 18.886 0.991 49.308 o
0 12 15 8.248 8.083 0.786 83.176 o
0 12 16 5.973 5.767 0.697 106.741 o
0 12 17 1.397 1.572 0.560 167.990 o
0 12 18 0.810 1.189 0.540 181.170 o
0 13 1 12.278 13.126 0.704 98.387 o
0 13 2 26.716 27.768 0.998 44.447 o
0 13 3 0.000 0.027 0.424 294.375 o
0 13 4 77.074 73.403 1.872 10.515 o
0 13 5 0.013 0.485 0.444 267.819 o
0 13 6 0.051 0.096 0.444 267.828 o
0 13 7 3.025 2.795 0.540 179.897 o
0 13 8 1.783 2.132 0.540 180.723 o
0 13 9 16.984 17.471 0.936 55.383 o
0 13 10 4.616 3.744 0.642 126.549 o
0 13 11 7.433 6.798 0.724 98.134 o
0 13 12 0.577 0.984 0.574 160.306 o
0 13 13 21.748 21.181 1.045 43.459 o
0 13 14 0.536 0.786 0.594 149.459 o
0 13 15 0.338 0.615 0.574 160.347 o
0 13 16 0.362 0.492 0.553 172.446 o
0 13 17 0.441 -0.171 0.512 201.152 o
0 14 0 10.967 12.019 0.724 94.610 o
0 14 1 13.948 12.661 0.738 89.117 o
0 14 2 64.419 65.436 1.749 12.678 o
0 14 3 1.498 2.316 0.519 195.311 o
0 14 4 18.337 18.694 0.888 60.106 o
0 14 5 0.808 0.403 0.478 230.814 o
0 14 6 0.965 1.209 0.506 206.410 o
0 14 7 43.865 44.064 1.462 19.953 o
0 14 8 0.003 -0.246 0.540 181.314 o
0 14 9 23.854 23.279 1.080 40.226 o
0 14 10 0.290 0.212 0.567 164.249 o
0 14 11 4.421 4.038 0.663 118.948 o
0 14 12 0.146 -0.075 0.553 172.469 o
0 14 13 3.983 4.441 0.697 107.762 o
0 14 14 21.145 21.202 1.045 43.619 o
0 14 15 4.736 4.810 0.663 118.649 o
0 14 16 0.003 0.034 0.506 206.643 o
0 15 1 22.342 23.163 0.991 47.312 o
0 15 2 9.513 9.518 0.711 99.892 o
0 15 3 69.716 69.700 1.886 10.916 o
0 15 4 11.228 11.820 0.772 83.775 o
0 15 5 17.155 16.720 0.916 57.756 o
0 15 6 29.744 29.544 1.189 32.095 o
0 15 7 22.323 21.789 1.052 42.718 o
0 15 8 84.721 84.718 2.227 7.705 o
0 15 9 7.336 7.024 0.752 91.287 o
0 15 10 12.609 13.638 0.888 63.398 o
0 15 11 5.010 5.254 0.690 109.356 o
0 15 12 4.701 5.179 0.704 105.336 o
0 15 13 2.195 2.364 0.629 133.242 o
0 15 14 9.004 9.354 0.765 86.948 o
0 15 15 0.066 -0.307 0.512 201.169 o
0 16 0 168.013 171.848 3.806 2.396 o
0 16 1 9.128 8.568 0.758 88.590 o
0 16 2 33.965 34.874 1.298 26.475 o
0 16 3 41.059 40.402 1.408 21.816 o
0 16 4 1.976 2.460 0.608 142.394 o
0 16 5 0.043 0.007 0.540 181.314 o
0 16 6 12.444 13.638 0.881 64.391 o
0 16 7 1.261 0.929 0.594 149.354 o
0 16 8 19.117 19.630 1.025 45.992 o
0 16 9 0.467 0.287 0.567 164.236 o
0 16 10 12.227 11.458 0.834 72.101 o
0 16 11 1.374 1.387 0.608 142.665 o
0 16 12 11.379 11.472 0.834 72.443 o
0 16 13 1.384 1.886 0.588 152.718 o
0 16 14 12.710 12.955 0.806 76.204 o
0 17 1 47.911 48.123 1.572 17.166 o
0 17 2 46.687 47.508 1.565 17.432 o
0 17 3 18.388 18.769 1.004 48.054 o
0 17 4 18.439 17.198 0.963 52.102 o
0 17 5 6.842 6.279 0.731 96.721 o
0 17 6 39.166 40.190 1.421 21.723 o
0 17 7 17.828 18.107 0.991 49.541 o
0 17 8 9.050 9.497 0.786 82.575 o
0 17 9 1.150 1.059 0.601 145.990 o
0 17 10 0.143 0.178 0.560 168.286 o
0 17 11 1.496 1.490 0.588 152.738 o
0 17 12 0.808 1.100 0.560 168.174 o
0 17 13 10.557 10.645 0.745 90.419 o
0 18 0 1.985 2.234 0.615 139.285 o
0 18 1 27.692 27.631 1.182 33.030 o
0 18 2 1.979 2.364 0.629 133.297 o
0 18 3 40.865 41.057 1.442 20.957 o
0 18 4 0.033 0.048 0.574 160.371 o
0 18 5 3.855 3.758 0.663 119.218 o
0 18 6 0.140 -0.109 0.574 160.370 o
0 18 7 55.222 54.736 1.722 14.031 o
0 18 8 1.098 1.127 0.601 145.992 o
0 18 9 1.313 1.394 0.588 152.789 o
0 18 10 3.420 3.000 0.615 138.660 o
0 18 11 0.793 0.929 0.540 181.198 o
0 18 12 3.734 4.106 0.622 135.272 o
0 19 1 4.304 4.537 0.670 116.507 o
0 19 2 3.731 3.895 0.690 110.054 o
0 19 3 0.811 1.367 0.608 142.757 o
0 19 4 6.797 6.819 0.752 91.538 o
0 19 5 1.734 1.817 0.622 136.359 o
0 19 6 19.655 19.015 0.998 48.247 o
0 19 7 1.226 1.045 0.588 152.840 o
0 19 8 0.776 1.066 0.567 164.156 o
0 19 9 1.669 1.797 0.567 163.865 o
0 19 10 0.005 0.164 0.506 206.643 o
0 20 0 15.388 15.626 0.936 56.236 o
0 20 1 0.231 0.294 0.574 160.363 o
0 20 2 0.767 1.189 0.581 156.519 o
0 20 3 11.059 10.878 0.813 76.226 o
0 20 4 0.438 0.574 0.560 168.256 o
0 20 5 0.040 -0.061 0.540 181.314 o
0 20 6 0.074 0.082 0.533 185.992 o
0 20 7 0.021 -0.089 0.512 201.170 o
0 20 8 1.047 0.683 0.547 176.675 o
0 21 1 0.236 0.342 0.526 190.842 o
0 21 2 0.006 -0.082 0.519 195.910 o
0 21 3 1.013 1.039 0.540 181.142 o
0 21 4 0.066 -0.041 0.506 206.643 o
0 21 5 2.675 2.125 0.588 152.276 o
1 0 1 451.700 440.338 8.110 0.445 o
1 0 2 4048.590 3569.530 64.159 0.007 o
1 0 3 1225.740 1219.300 22.302 0.059 o
1 0 4 1428.910 1494.110 27.310 0.041 o
1 0 5 29.607 28.096 0.663 79.693 o
1 0 6 31.462 42.636 0.950 42.988 o
1 0 7 2.221 2.562 0.253 808.367 o
1 0 8 48.387 47.630 1.107 28.759 o
1 0 9 0.030 0.806 0.273 707.028 o
1 0 10 2.737 3.567 0.376 367.831 o
1 0 11 0.175 0.574 0.348 434.966 o
1 0 12 37.507 38.611 1.148 31.141 o
1 0 13 21.749 23.429 0.909 55.189 o
1 0 14 11.227 12.702 0.724 94.199 o
1 0 15 16.264 16.193 0.834 69.101 o
1 0 16 0.164 -0.232 0.492 218.280 o
1 0 17 0.749 0.567 0.553 172.400 o
1 0 18 12.470 11.513 0.834 71.988 o
1 0 19 0.613 0.041 0.560 168.264 o
1 0 20 0.425 0.410 0.560 168.265 o
1 0 21 3.552 4.428 0.608 141.367 o
1 1 0 97.136 98.226 1.783 9.284 o
1 1 1 604.704 613.512 11.185 0.237 o
1 1 2 1595.340 1570.540 28.513 0.036 o
1 1 3 252.743 257.243 4.694 1.351 o
1 1 4 745.270 806.637 14.820 0.141 o
1 1 5 327.221 351.998 6.430 0.743 o
1 1 6 2.653 2.603 0.225 1002.900 o
1 1 7 82.189 87.595 1.776 10.527 o
1 1 8 192.258 200.628 3.813 2.149 o
1 1 9 7.411 5.712 0.376 343.947 o
1 1 10 45.488 43.818 1.155 28.305 o
1 1 11 134.840 134.563 2.829 4.129 o
1 1 12 42.313 44.091 1.257 25.562 o
1 1 13 2.561 3.314 0.485 222.501 o
1 1 14 4.549 4.537 0.547 173.640 o
1 1 15 26.292 27.700 1.073 39.429 o
1 1 16 3.803 4.147 0.622 135.230 o
1 1 17 9.339 8.732 0.758 88.452 o
1 1 18 10.243 10.857 0.813 76.570 o
1 1 19 7.382 5.883 0.697 106.034 o
1 1 20 9.996 9.258 0.779 83.612 o
1 1 21 6.061 6.259 0.663 117.612 o
1 2 0 2941.010 2697.610 46.189 0.012 o
1 2 1 553.419 555.004 10.208 0.285 o
1 2 2 893.803 923.920 17.041 0.104 o
1 2 3 948.710 959.955 17.765 0.095 o
1 2 4 82.677 107.430 2.050 8.274 o
1 2 5 679.216 732.291 13.460 0.171 o
1 2 6 6.278 5.193 0.287 576.757 o
1 2 7 408.665 414.278 7.598 0.517 o
1 2 8 140.851 145.789 2.863 3.897 o
1 2 9 61.545 55.509 1.305 20.019 o
1 2 10 97.417 101.820 2.200 7.117 o
1 2 11 42.300 40.019 1.134 30.325 o
1 2 12 38.014 37.819 1.141 31.403 o
1 2 13 12.152 11.527 0.670 108.693 o
1 2 14 3.177 3.006 0.519 194.060 o
1 2 15 4.518 4.264 0.581 154.247 o
1 2 16 26.934 26.832 1.134 35.755 o
1 2 17 7.595 7.994 0.745 92.610 o
1 2 18 13.799 14.294 0.895 61.957 o
1 2 19 4.774 4.674 0.697 107.451 o
1 2 20 1.895 1.797 0.594 149.115 o
1 2 21 3.947 3.580 0.594 147.886 o
1 3 0 71.243 76.621 1.455 14.980 o
1 3 1 308.703 312.321 5.705 0.912 o
1 3 2 2054.190 2036.580 36.835 0.021 o
1 3 3 1503.860 1563.290 28.567 0.037 o
1 3 4 213.407 245.901 4.510 1.572 o
1 3 5 344.533 367.058 6.730 0.677 o
1 3 6 320.415 345.733 6.327 0.770 o
1 3 7 153.109 152.327 2.952 3.550 o
1 3 8 173.686 182.405 3.532 2.551 o
1 3 9 88.446 88.927 1.913 9.215 o
1 3 10 10.191 11.896 0.567 150.004 o
1 3 11 95.173 92.986 2.111 7.754 o
1 3 12 44.185 48.088 1.346 22.403 o
1 3 13 87.867 86.577 2.098 8.230 o
1 3 14 25.482 25.294 0.998 45.317 o
1 3 15 3.780 3.580 0.560 166.360 o
1 3 16 5.549 5.172 0.670 115.817 o
1 3 17 4.180 4.660 0.663 118.919 o
1 3 18 10.007 9.832 0.793 80.736 o
1 3 19 2.976 3.239 0.649 124.650 o
1 3 20 3.119 3.321 0.629 132.792 o
1 3 21 3.534 3.731 0.594 148.068 o
1 4 0 11.782 13.576 0.376 290.758 o
1 4 1 192.394 210.740 3.854 2.092 o
1 4 2 276.329 320.807 5.903 0.923 o
1 4 3 1328.420 1428.660 26.449 0.044 o
1 4 4 86.829 92.296 1.824 9.777 o
1 4 5 215.191 242.471 4.510 1.571 o
1 4 6 358.522 354.103 6.539 0.691 o
1 4 7 57.038 59.137 1.326 20.032 o
1 4 8 313.928 294.536 5.541 0.949 o
1 4 9 21.109 20.881 0.717 83.654 o
1 4 10 17.779 18.154 0.711 89.602 o
1 4 11 34.110 35.475 1.080 35.673 o
1 4 12 109.654 108.141 2.453 5.766 o
1 4 13 14.681 14.970 0.765 82.124 o
1 4 14 52.461 52.892 1.544 16.959 o
1 4 15 6.288 6.266 0.635 127.544 o
1 4 16 77.989 77.469 2.084 8.891 o
1 4 17 6.753 6.662 0.711 102.206 o
1 4 18 40.356 40.019 1.414 21.758 o
1 4 19 0.340 0.403 0.581 156.604 o
1 4 20 1.319 1.408 0.560 168.032 o
1 4 21 0.575 0.813 0.519 195.828 o
1 5 0 346.813 357.629 6.539 0.703 o
1 5 1 319.821 346.464 6.334 0.770 o
1 5 2 68.689 78.576 1.565 13.842 o
1 5 3 243.816 258.712 4.756 1.356 o
1 5 4 84.862 76.642 1.572 12.429 o
1 5 5 149.190 145.324 2.808 3.867 o
1 5 6 79.372 79.689 1.681 11.758 o
1 5 7 134.047 129.117 2.590 4.661 o
1 5 8 130.234 135.369 2.733 4.378 o
1 5 9 182.226 186.484 3.717 2.325 o
1 5 10 55.221 55.488 1.421 18.683 o
1 5 11 117.339 117.618 2.590 5.106 o
1 5 12 41.516 38.714 1.209 27.842 o
1 5 13 207.310 205.588 4.284 1.782 o
1 5 14 17.689 18.428 0.881 61.298 o
1 5 15 11.911 11.650 0.799 78.149 o
1 5 16 8.078 8.104 0.758 89.165 o
1 5 17 30.027 30.446 1.237 29.851 o
1 5 18 3.175 3.287 0.642 127.224 o
1 5 19 3.163 2.385 0.622 135.865 o
1 5 20 5.993 5.664 0.676 113.195 o
1 5 21 4.683 4.380 0.629 131.843 o
1 6 0 219.023 222.041 4.113 1.779 o
1 6 1 86.899 82.955 1.667 11.208 o
1 6 2 149.230 141.054 2.706 4.067 o
1 6 3 123.187 135.048 2.610 4.768 o
1 6 4 130.794 138.901 2.706 4.393 o
1 6 5 67.899 65.846 1.435 16.246 o
1 6 6 140.512 131.146 2.624 4.451 o
1 6 7 133.313 121.519 2.487 4.981 o
1 6 8 41.144 41.659 1.114 31.239 o
1 6 9 123.475 118.403 2.542 5.091 o
1 6 10 21.279 22.145 0.827 65.516 o
1 6 11 65.994 65.799 1.681 13.297 o
1 6 12 41.052 41.987 1.291 24.926 o
1 6 13 31.347 31.827 1.127 34.458 o
1 6 14 0.413 -0.212 0.471 237.655 o
1 6 15 49.692 47.111 1.524 17.901 o
1 6 16 20.995 20.334 1.018 45.921 o
1 6 17 10.658 10.727 0.820 75.212 o
1 6 18 33.065 32.934 1.257 28.273 o
1 6 19 32.323 31.854 1.257 28.498 o
1 6 20 0.397 0.478 0.540 181.284 o
1 7 0 328.285 334.534 6.122 0.797 o
1 7 1 201.804 189.852 3.594 2.272 o
1 7 2 238.346 235.208 4.407 1.541 o
1 7 3 59.110 57.490 1.278 20.813 o
1 7 4 21.060 21.612 0.649 97.741 o
1 7 5 106.490 94.318 1.968 7.953 o
1 7 6 193.503 197.478 3.819 2.147 o
1 7 7 47.976 43.551 1.148 27.972 o
1 7 8 24.123 24.584 0.827 62.956 o
1 7 9 34.901 33.289 1.025 38.782 o
1 7 10 20.774 20.225 0.813 68.337 o
1 7 11 84.954 84.445 2.057 8.621 o
1 7 12 55.020 54.894 1.551 16.490 o
1 7 13 13.488 13.406 0.772 82.036 o
1 7 14 13.231 13.864 0.840 70.063 o
1 7 15 1.864 1.886 0.594 149.112 o
1 7 16 29.681 27.570 1.175 32.959 o
1 7 17 5.263 4.783 0.676 113.746 o
1 7 18 1.903 2.022 0.615 139.334 o
1 7 19 2.791 2.883 0.629 132.986 o
1 7 20 0.358 0.676 0.526 190.816 o
1 8 0 25.812 24.878 0.704 79.205 o
1 8 1 10.564 11.575 0.465 213.665 o
1 8 2 296.068 289.186 5.398 1.017 o
1 8 3 10.138 9.005 0.430 251.028 o
1 8 4 200.911 187.721 3.635 2.257 o
1 8 5 35.685 35.988 0.963 41.719 o
1 8 6 5.461 4.141 0.396 322.702 o
1 8 7 16.616 14.943 0.642 109.921 o
1 8 8 198.146 196.576 3.963 2.031 o
1 8 9 31.491 32.141 1.039 39.305 o
1 8 10 14.845 14.615 0.731 89.224 o
1 8 11 16.841 16.303 0.793 75.308 o
1 8 12 36.849 36.630 1.237 28.002 o
1 8 13 13.951 13.925 0.799 76.518 o
1 8 14 11.518 11.472 0.806 77.123 o
1 8 15 5.090 4.578 0.663 118.542 o
1 8 16 4.679 4.250 0.670 116.413 o
1 8 17 16.098 15.688 0.922 57.540 o
1 8 18 4.433 5.794 0.697 107.370 o
1 8 19 6.522 7.133 0.697 106.153 o
1 8 20 4.926 4.332 0.629 131.726 o
1 9 0 32.511 33.746 0.902 48.041 o
1 9 1 193.287 188.575 3.655 2.290 o
1 9 2 82.968 83.850 1.817 10.290 o
1 9 3 40.329 41.570 1.073 33.246 o
1 9 4 27.768 29.476 0.881 53.420 o
1 9 5 22.209 20.348 0.731 80.340 o
1 9 6 4.597 4.147 0.424 286.051 o
1 9 7 20.873 20.778 0.786 72.160 o
1 9 8 73.516 74.155 1.804 11.266 o
1 9 9 57.730 57.900 1.551 16.070 o
1 9 10 21.458 21.933 0.902 56.391 o
1 9 11 71.220 72.317 1.893 10.704 o
1 9 12 39.083 40.251 1.326 24.363 o
1 9 13 2.513 2.924 0.581 155.763 o
1 9 14 17.389 17.218 0.943 54.553 o
1 9 15 12.902 13.624 0.875 65.180 o
1 9 16 5.816 6.020 0.704 104.729 o
1 9 17 4.551 4.728 0.704 105.467 o
1 9 18 7.506 7.516 0.731 96.158 o
1 9 19 1.537 2.309 0.574 159.958 o
1 10 0 12.103 12.039 0.560 149.887 o
1 10 1 140.516 142.905 2.918 3.832 o
1 10 2 18.642 18.359 0.690 93.160 o
1 10 3 106.348 105.127 2.275 6.490 o
1 10 4 24.326 25.657 0.854 59.261 o
1 10 5 163.709 163.834 3.355 2.881 o
1 10 6 49.524 51.313 1.373 20.722 o
1 10 7 58.139 58.310 1.531 16.322 o
1 10 8 29.340 29.790 1.025 41.271 o
1 10 9 9.330 9.299 0.642 121.320 o
1 10 10 37.624 36.138 1.209 28.922 o
1 10 11 11.521 11.110 0.731 92.890 o
1 10 12 4.805 5.152 0.635 128.795 o
1 10 13 0.716 0.820 0.560 168.210 o
1 10 14 5.609 5.753 0.690 108.994 o
1 10 15 13.068 12.422 0.854 68.335 o
1 10 16 8.503 8.493 0.758 88.894 o
1 10 17 2.323 1.776 0.615 139.255 o
1 10 18 9.778 9.586 0.765 86.528 o
1 10 19 1.222 1.052 0.526 190.608 o
1 11 0 0.278 0.581 0.348 434.920 o
1 11 1 13.084 12.203 0.608 127.917 o
1 11 2 69.269 68.395 1.654 13.239 o
1 11 3 16.082 17.457 0.724 88.520 o
1 11 4 13.102 13.522 0.656 110.856 o
1 11 5 75.228 78.692 1.893 10.313 o
1 11 6 9.342 8.493 0.588 143.965 o
1 11 7 0.977 1.155 0.437 275.855 o
1 11 8 37.045 39.049 1.237 27.732 o
1 11 9 44.800 45.519 1.394 21.315 o
1 11 10 10.439 11.124 0.731 93.576 o
1 11 11 51.383 52.222 1.578 16.530 o
1 11 12 6.721 7.400 0.724 98.321 o
1 11 13 35.879 35.871 1.332 24.977 o
1 11 14 15.956 15.838 0.936 56.014 o
1 11 15 19.991 19.446 1.004 47.489 o
1 11 16 10.369 10.133 0.827 74.251 o
1 11 17 16.606 16.542 0.922 57.206 o
1 11 18 7.832 7.817 0.704 103.289 o
1 12 0 5.363 5.459 0.499 205.980 o
1 12 1 6.191 6.225 0.519 188.799 o
1 12 2 15.394 16.262 0.731 88.129 o
1 12 3 58.645 58.044 1.531 16.283 o
1 12 4 3.428 3.601 0.478 227.741 o
1 12 5 27.593 28.772 1.018 42.492 o
1 12 6 112.887 114.652 2.617 5.155 o
1 12 7 7.088 6.676 0.601 141.143 o
1 12 8 27.309 28.724 1.080 38.583 o
1 12 9 5.051 5.131 0.594 146.676 o
1 12 10 10.544 10.085 0.772 84.575 o
1 12 11 35.917 36.282 1.326 25.157 o
1 12 12 27.564 26.907 1.162 34.157 o
1 12 13 12.052 12.162 0.847 69.840 o
1 12 14 22.244 21.735 1.052 42.746 o
1 12 15 10.004 9.538 0.820 75.698 o
1 12 16 10.365 10.850 0.820 75.304 o
1 12 17 3.974 3.642 0.615 138.260 o
1 12 18 6.496 6.231 0.676 112.784 o
1 13 0 10.763 10.919 0.656 114.562 o
1 13 1 19.501 19.357 0.827 67.432 o
1 13 2 55.842 56.622 1.544 16.429 o
1 13 3 50.531 51.662 1.462 18.718 o
1 13 4 10.195 10.912 0.676 108.632 o
1 13 5 1.253 0.533 0.465 244.412 o
1 13 6 31.124 32.892 1.155 33.040 o
1 13 7 2.908 2.193 0.526 189.566 o
1 13 8 45.188 45.519 1.442 20.162 o
1 13 9 16.380 16.972 0.922 57.211 o
1 13 10 43.445 43.886 1.469 19.862 o
1 13 11 7.936 8.657 0.758 89.107 o
1 13 12 12.168 10.830 0.820 74.558 o
1 13 13 10.424 10.488 0.813 76.571 o
1 13 14 7.095 7.085 0.752 91.371 o
1 13 15 10.314 10.153 0.806 77.936 o
1 13 16 4.181 4.277 0.642 126.626 o
1 13 17 0.553 0.465 0.519 195.858 o
1 14 0 41.629 40.586 1.285 25.156 o
1 14 1 3.829 4.428 0.547 174.309 o
1 14 2 0.963 1.086 0.471 237.392 o
1 14 3 20.436 21.858 0.936 53.271 o
1 14 4 80.664 83.242 2.111 8.504 o
1 14 5 18.978 19.193 0.909 57.320 o
1 14 6 9.267 9.409 0.704 101.947 o
1 14 7 29.672 30.453 1.196 31.704 o
1 14 8 9.359 8.718 0.752 90.001 o
1 14 9 11.539 11.697 0.834 72.333 o
1 14 10 4.736 4.899 0.683 111.708 o
1 14 11 1.210 1.496 0.588 152.800 o
1 14 12 0.366 0.260 0.567 164.244 o
1 14 13 9.280 9.361 0.813 77.236 o
1 14 14 1.212 0.273 0.581 156.521 o
1 14 15 15.227 15.401 0.902 60.366 o
1 14 16 3.833 4.052 0.608 141.319 o
1 15 0 4.389 3.683 0.574 158.184 o
1 15 1 32.942 34.095 1.203 30.372 o
1 15 2 1.631 1.783 0.526 190.341 o
1 15 3 3.212 2.781 0.560 166.967 o
1 15 4 32.462 32.353 1.196 30.942 o
1 15 5 19.467 19.849 0.977 50.025 o
1 15 6 8.339 8.254 0.731 95.575 o
1 15 7 0.136 0.355 0.553 172.464 o
1 15 8 10.180 11.185 0.827 74.123 o
1 15 9 18.117 19.589 1.018 46.838 o
1 15 10 14.529 14.062 0.902 60.863 o
1 15 11 6.980 7.099 0.731 96.488 o
1 15 12 10.680 11.130 0.847 70.550 o
1 15 13 4.931 4.605 0.683 111.689 o
1 15 14 1.418 1.114 0.581 156.408 o
1 15 15 0.161 -0.191 0.506 206.641 o
1 16 0 11.610 12.210 0.820 74.501 o
1 16 1 4.296 4.359 0.642 126.555 o
1 16 2 19.741 19.521 0.991 48.748 o
1 16 3 5.676 5.350 0.683 111.209 o
1 16 4 5.405 5.323 0.683 111.337 o
1 16 5 1.188 1.291 0.588 152.824 o
1 16 6 7.518 7.297 0.738 94.476 o
1 16 7 6.038 6.368 0.711 102.593 o
1 16 8 3.018 2.378 0.629 132.994 o
1 16 9 1.502 1.168 0.594 149.286 o
1 16 10 12.480 12.722 0.854 68.509 o
1 16 11 2.431 2.590 0.635 130.308 o
1 16 12 4.498 4.380 0.670 116.460 o
1 16 13 0.645 0.574 0.560 168.235 o
1 16 14 5.681 5.350 0.642 125.570 o
1 17 0 2.445 3.013 0.642 127.498 o
1 17 1 30.623 30.672 1.237 29.723 o
1 17 2 2.309 2.979 0.635 130.287 o
1 17 3 8.784 8.650 0.772 85.719 o
1 17 4 2.624 3.047 0.629 133.013 o
1 17 5 4.480 4.735 0.683 111.840 o
1 17 6 0.472 0.970 0.581 156.570 o
1 17 7 1.138 0.437 0.581 156.520 o
1 17 8 4.800 4.926 0.683 111.677 o
1 17 9 3.343 3.136 0.656 121.982 o
1 17 10 0.202 -0.348 0.560 168.287 o
1 17 11 9.614 8.452 0.758 88.388 o
1 17 12 0.042 -0.355 0.526 190.855 o
1 17 13 0.342 0.321 0.506 206.619 o
1 18 0 0.306 0.205 0.574 160.362 o
1 18 1 10.171 10.802 0.827 74.199 o
1 18 2 2.532 2.248 0.622 136.096 o
1 18 3 4.477 4.660 0.683 111.855 o
1 18 4 8.372 8.807 0.772 85.861 o
1 18 5 13.031 12.265 0.847 69.426 o
1 18 6 0.696 0.834 0.574 160.300 o
1 18 7 1.235 0.861 0.615 139.581 o
1 18 8 1.569 1.770 0.615 139.441 o
1 18 9 8.976 9.306 0.779 84.052 o
1 18 10 2.282 3.088 0.608 142.197 o
1 18 11 1.531 1.613 0.553 172.110 o
1 18 12 1.920 2.145 0.574 159.861 o
1 19 0 0.349 0.670 0.567 164.231 o
1 19 1 1.133 1.619 0.594 149.315 o
1 19 2 5.526 5.651 0.738 95.578 o
1 19 3 2.094 1.490 0.615 139.353 o
1 19 4 9.579 9.661 0.820 75.833 o
1 19 5 3.884 3.901 0.676 114.456 o
1 19 6 10.796 11.643 0.840 71.514 o
1 19 7 0.562 0.758 0.567 164.206 o
1 19 8 7.507 7.618 0.724 97.905 o
1 19 9 6.435 5.637 0.670 115.241 o
1 19 10 1.857 2.111 0.547 176.222 o
1 20 0 10.481 9.969 0.806 77.904 o
1 20 1 8.066 7.844 0.758 89.225 o
1 20 2 8.055 8.035 0.752 90.771 o
1 20 3 5.401 6.327 0.697 106.870 o
1 20 4 2.745 3.437 0.629 132.907 o
1 20 5 6.833 6.655 0.711 102.170 o
1 20 6 1.353 1.230 0.560 168.046 o
1 20 7 0.733 1.032 0.533 185.873 o
1 20 8 3.216 3.102 0.594 148.382 o
[truncated: 171,552 more chars]
