# Supplementary material for: Transferable Hirshfeld atom model for rapid evaluation of aspherical atomic form factors
Source: IUCrJ. 2024 Mar 1;11(Pt 2):249–59. doi: 10.1107/S2052252524001507 (PMC10916294; doi:10.1107/S2052252524001507)
Supplement: Supplementary file 1 [file m-11-00249-sup1.zip › cifs/models_comparison/xylitol/TAAM.cif]

data_xylitol
_audit_creation_date               2023-11-08
_audit_creation_method
;
Olex2 1.3
(compiled 2020.07.31 svn.rc2a77460 for OlexSys, GUI svn.r6145)
;
_audit_contact_author_address      ?
_audit_contact_author_email        ?
_audit_contact_author_name         ''
_audit_contact_author_phone        ?
_publ_contact_author_id_orcid      ?
_publ_section_references
;
Bourhis, L.J., Dolomanov, O.V., Gildea, R.J., Howard, J.A.K., Puschmann, H.
 (2015). Acta Cryst. A71, 59-75.

Dolomanov, O.V., Bourhis, L.J., Gildea, R.J, Howard, J.A.K. & Puschmann, H.
 (2009), J. Appl. Cryst. 42, 339-341.
;
_chemical_formula_moiety           'C5 H12 O5'
_chemical_formula_sum              'C5 H12 O5'
_chemical_formula_weight           152.148
_chemical_absolute_configuration   unk
loop_
  _atom_type_symbol
  _atom_type_scat_source
  _atom_type_scat_dispersion_source
 H 'DiSCaMB, J. Appl. Cryst. 2018, DOI:10.1107/S1600576717015825' custom
 C 'DiSCaMB, J. Appl. Cryst. 2018, DOI:10.1107/S1600576717015825' custom 
 O 'DiSCaMB, J. Appl. Cryst. 2018, DOI:10.1107/S1600576717015825' custom

_space_group_crystal_system        'orthorhombic'
_space_group_IT_number             19
_space_group_name_H-M_alt          'P 21 21 21'
_space_group_name_Hall             ' P 2ac 2ab'
loop_
  _space_group_symop_id
  _space_group_symop_operation_xyz
 1 x,y,z
 2 x+1/2,-y+1/2,-z
 3 -x,y+1/2,-z+1/2
 4 -x+1/2,-y,z+1/2

_symmetry_Int_Tables_number        19
_cell_length_a                     8.264(4)
_cell_length_b                     8.901(2)
_cell_length_c                     8.9223(14)
_cell_angle_alpha                  90
_cell_angle_beta                   90
_cell_angle_gamma                  90
_cell_volume                       656.3(4)
_cell_formula_units_Z              4
_cell_measurement_temperature      122.4(5)
_cell_measurement_reflns_used      20
_exptl_absorpt_coefficient_mu      0.139
_exptl_crystal_density_diffrn      1.540
_exptl_crystal_F_000               328.248
_exptl_crystal_size_max            0.37
_exptl_crystal_size_mid            0.32
_exptl_crystal_size_min            0.26
_exptl_crystal_description         prism
_exptl_crystal_colour              colourless
_diffrn_measurement_device_type    'Enraf Nonius CAD4'
_diffrn_reflns_av_R_equivalents    0.0000
_diffrn_reflns_av_unetI/netI       0.0312
_diffrn_reflns_Laue_measured_fraction_full  1.0000
_diffrn_reflns_Laue_measured_fraction_max  0.9998
_diffrn_reflns_limit_h_max         20
_diffrn_reflns_limit_h_min         0
_diffrn_reflns_limit_k_max         21
_diffrn_reflns_limit_k_min         0
_diffrn_reflns_limit_l_max         21
_diffrn_reflns_limit_l_min         -21
_diffrn_reflns_number              9942
_diffrn_reflns_point_group_measured_fraction_full  1.0000
_diffrn_reflns_point_group_measured_fraction_max  0.9998
_diffrn_reflns_theta_full          25.2417
_diffrn_reflns_theta_max           59.94
_diffrn_reflns_theta_min           3.23
_diffrn_ambient_temperature        122.4(5)
_diffrn_measured_fraction_theta_full  1.0000
_diffrn_measured_fraction_theta_max  0.9998
_diffrn_radiation_type             'Mo K\a'
_diffrn_radiation_wavelength       0.71073
_reflns_Friedel_coverage           1.000
_reflns_limit_h_max                20
_reflns_limit_h_min                -20
_reflns_limit_k_max                21
_reflns_limit_k_min                -21
_reflns_limit_l_max                21
_reflns_limit_l_min                -21
_reflns_number_gt                  8775
_reflns_number_total               9942
_reflns_threshold_expression       I>=2u(I)
_computing_molecular_graphics      'Olex2 1.3 (Dolomanov et al., 2009)'
_computing_publication_material    'Olex2 1.3 (Dolomanov et al., 2009)'
_computing_structure_refinement    'olex2.refine 1.3 (Bourhis et al., 2015)'
_computing_data_collection         'Enraf-Nonius Express'
_computing_structure_solution      'SHELXS-97 (Sheldrick, 1990)'
_refine_diff_density_max           0.1859
_refine_diff_density_min           -0.2309
_refine_diff_density_rms           0.0461
_refine_ls_abs_structure_details  
 'Flack, H. D. (1983). Acta Cryst. A39, 876-881.'
_refine_ls_abs_structure_Flack     0.1(2)
_refine_ls_d_res_high              0.4106
_refine_ls_d_res_low               6.3015
_refine_ls_goodness_of_fit_ref     0.7372
_refine_ls_hydrogen_treatment      refall
_refine_ls_matrix_type             full
_refine_ls_number_constraints      0
_refine_ls_number_parameters       199
_refine_ls_number_reflns           9942
_refine_ls_number_restraints       0
_refine_ls_R_factor_all            0.0228
_refine_ls_R_factor_gt             0.0171
_refine_ls_restrained_S_all        0.7372
_refine_ls_shift/su_max            0.0005
_refine_ls_shift/su_mean           0.0001
_refine_ls_structure_factor_coef   Fsqd
_refine_ls_weighting_details      
 'w=1/[\s^2^(Fo^2^)+(0.0000P)^2^] where P=(Fo^2^+2Fc^2^)/3'
_refine_ls_weighting_scheme        calc
_refine_ls_wR_factor_gt            0.0303
_refine_ls_wR_factor_ref           0.0318
_refine_special_details
;
TAAM / MATTS refinement.
(Jha et., al., Acta Cryst.B, 2020, 76, 296 - 306)
Uses aspherical atomic scattering factors computed by DiSCaMB library
(Chodkiewicz et.al., J.Appl.Cryst., 2018, 51, 193 - 199)
from multipolar model
(Hansen & Coppens, Acta Cryst.A, 1978, 34, 909 - 921)
parametrized using the MATTS databank(successor of UBDB2018).
(Kumar et al., Acta Cryst.A, 2019, 75, 398 - 408)
Refinement performed with olex2.refine
with the external atomic form factors stored in.tsc
(Kleemiss et al., Chem.Sci., 2021, 12, 1675 - 1692)
;
loop_
  _atom_site_label
  _atom_site_type_symbol
  _atom_site_fract_x
  _atom_site_fract_y
  _atom_site_fract_z
  _atom_site_U_iso_or_equiv
  _atom_site_adp_type
  _atom_site_occupancy
  _atom_site_refinement_flags_posn
 O1 O 0.678500(16) 0.228890(16) 0.421586(14) 0.011865(17) Uani 1.000000 .
 O2 O 0.614733(15) 0.435957(16) 0.182459(15) 0.012130(18) Uani 1.000000 .
 O3 O 0.318152(17) 0.431248(15) 0.040227(14) 0.011726(17) Uani 1.000000 .
 O4 O 0.229147(16) 0.129548(15) 0.108606(15) 0.011492(17) Uani 1.000000 .
 O5 O -0.088654(16) 0.205128(17) 0.215974(15) 0.013223(19) Uani 1.000000 .
 C1 C 0.524604(18) 0.293738(19) 0.390595(18) 0.01122(2) Uani 1.000000 .
 C2 C 0.500682(18) 0.322877(17) 0.224415(16) 0.009421(18) Uani 1.000000 .
 C3 C 0.327696(18) 0.375462(17) 0.189859(16) 0.009513(18) Uani 1.000000 .
 C4 C 0.200833(17) 0.251729(17) 0.210094(17) 0.009583(18) Uani 1.000000 .
 C5 C 0.031855(19) 0.314813(19) 0.18555(2) 0.01210(2) Uani 1.000000 .
 H1A H 0.5127(6) 0.4031(5) 0.4502(5) 0.0317(11) Uani 1.000000 .
 H1B H 0.4346(6) 0.2187(5) 0.4329(5) 0.0318(11) Uani 1.000000 .
 H2 H 0.5264(5) 0.2170(5) 0.1620(4) 0.0209(9) Uani 1.000000 .
 H3 H 0.2966(5) 0.4670(4) 0.2689(5) 0.0207(9) Uani 1.000000 .
 H4 H 0.2067(5) 0.2092(5) 0.3252(5) 0.0265(10) Uani 1.000000 .
 H5B H 0.0218(5) 0.3584(5) 0.0706(5) 0.0322(11) Uani 1.000000 .
 H5A H 0.0129(5) 0.4085(5) 0.2646(6) 0.0342(11) Uani 1.000000 .
 H11 H 0.7513(5) 0.2442(5) 0.3434(5) 0.0255(10) Uani 1.000000 .
 H12 H 0.6502(5) 0.4167(5) 0.0842(6) 0.0303(11) Uani 1.000000 .
 H13 H 0.3286(5) 0.5361(6) 0.0456(5) 0.0287(11) Uani 1.000000 .
 H14 H 0.2774(5) 0.0542(5) 0.1646(5) 0.0218(9) Uani 1.000000 .
 H15 H -0.1172(5) 0.1603(5) 0.1263(5) 0.0252(10) Uani 1.000000 .

loop_
  _atom_site_aniso_label
  _atom_site_aniso_U_11
  _atom_site_aniso_U_22
  _atom_site_aniso_U_33
  _atom_site_aniso_U_12
  _atom_site_aniso_U_13
  _atom_site_aniso_U_23
 O1 0.00981(4) 0.01577(4) 0.01001(3) 0.00056(3) -0.00103(3) 0.00042(3)
 O2 0.01062(4) 0.01399(4) 0.01178(4) -0.00274(3) 0.00047(3) -0.00052(4)
 O3 0.01283(4) 0.01281(4) 0.00955(3) 0.00062(4) -0.00048(3) 0.00028(3)
 O4 0.01161(4) 0.01139(4) 0.01147(4) 0.00134(3) -0.00150(3) -0.00162(3)
 O5 0.00913(4) 0.01754(5) 0.01300(4) -0.00131(3) 0.00155(3) -0.00147(4)
 C1 0.00931(4) 0.01566(5) 0.00870(4) 0.00043(4) 0.00016(3) -0.00039(4)
 C2 0.00834(4) 0.01136(4) 0.00856(4) -0.00030(3) -0.00020(3) -0.00095(4)
 C3 0.00871(4) 0.01107(4) 0.00875(4) 0.00021(4) -0.00022(3) -0.00098(3)
 C4 0.00825(4) 0.01172(5) 0.00877(4) 0.00022(4) -0.00026(3) -0.00061(4)
 C5 0.00861(4) 0.01270(5) 0.01500(5) 0.00092(4) -0.00009(4) -0.00145(4)
 H1A 0.042(3) 0.026(2) 0.026(2) 0.006(2) -0.005(2) -0.007(2)
 H1B 0.026(2) 0.045(3) 0.024(2) 0.009(2) -0.002(2) 0.013(2)
 H2 0.024(2) 0.019(2) 0.019(2) 0.0027(18) 0.0024(17) -0.0024(18)
 H3 0.025(2) 0.023(2) 0.0136(19) 0.0026(18) 0.0014(18) -0.0055(18)
 H4 0.026(2) 0.030(2) 0.023(2) -0.0038(18) 0.001(2) -0.001(2)
 H5B 0.035(3) 0.030(2) 0.031(3) -0.002(2) 0.001(2) 0.015(2)
 H5A 0.0137(19) 0.038(3) 0.051(3) 0.005(2) -0.0020(19) -0.016(3)
 H11 0.017(2) 0.033(3) 0.027(3) 0.008(2) -0.0090(19) 0.005(2)
 H12 0.029(2) 0.025(2) 0.037(3) -0.006(2) 0.002(2) 0.004(2)
 H13 0.021(2) 0.046(3) 0.020(2) 0.003(2) -0.0009(17) 0.003(2)
 H14 0.023(2) 0.022(2) 0.020(2) 0.0027(19) -0.0003(17) -0.0044(18)
 H15 0.022(2) 0.024(2) 0.029(3) -0.0026(18) 0.0063(19) 0.007(2)

loop_
  _geom_bond_atom_site_label_1
  _geom_bond_atom_site_label_2
  _geom_bond_distance
  _geom_bond_site_symmetry_2
  _geom_bond_publ_flag
 O1 C1 1.4238(6) . ?
 O1 H11 0.932(5) . ?
 O2 C2 1.4288(4) . ?
 O2 H12 0.940(5) . ?
 O3 C3 1.4266(3) . ?
 O3 H13 0.938(5) . ?
 O4 C4 1.4344(3) . ?
 O4 H14 0.927(5) . ?
 O5 C5 1.4208(4) . ?
 O5 H15 0.925(5) . ?
 C1 C2 1.5181(3) . ?
 C1 H1A 1.113(5) . ?
 C1 H1B 1.069(5) . ?
 C2 C3 1.5355(7) . ?
 C2 H2 1.115(4) . ?
 C3 C4 1.5312(4) . ?
 C3 H3 1.108(4) . ?
 C4 C5 1.5209(7) . ?
 C4 H4 1.095(4) . ?
 C5 H5B 1.100(4) . ?
 C5 H5A 1.103(5) . ?

loop_
  _geom_angle_atom_site_label_1
  _geom_angle_atom_site_label_2
  _geom_angle_atom_site_label_3
  _geom_angle
  _geom_angle_site_symmetry_1
  _geom_angle_site_symmetry_3
  _geom_angle_publ_flag
 H11 O1 C1 111.9(2) . . ?
 H12 O2 C2 108.8(3) . . ?
 H13 O3 C3 107.0(3) . . ?
 H14 O4 C4 106.2(2) . . ?
 H15 O5 C5 108.1(3) . . ?
 C2 C1 O1 112.041(13) . . ?
 H1A C1 O1 109.9(2) . . ?
 H1A C1 C2 107.8(2) . . ?
 H1B C1 O1 107.5(2) . . ?
 H1B C1 C2 111.1(2) . . ?
 H1B C1 H1A 108.4(3) . . ?
 C1 C2 O2 106.877(12) . . ?
 C3 C2 O2 110.291(13) . . ?
 C3 C2 C1 111.680(12) . . ?
 H2 C2 O2 109.8(2) . . ?
 H2 C2 C1 108.6(2) . . ?
 H2 C2 C3 109.6(2) . . ?
 C2 C3 O3 110.211(12) . . ?
 C4 C3 O3 108.835(12) . . ?
 C4 C3 C2 113.235(12) . . ?
 H3 C3 O3 109.1(2) . . ?
 H3 C3 C2 108.2(2) . . ?
 H3 C3 C4 107.1(2) . . ?
 C3 C4 O4 111.052(12) . . ?
 C5 C4 O4 109.803(12) . . ?
 C5 C4 C3 110.249(13) . . ?
 H4 C4 O4 108.8(2) . . ?
 H4 C4 C3 109.2(2) . . ?
 H4 C4 C5 107.6(2) . . ?
 C4 C5 O5 111.245(14) . . ?
 H5B C5 O5 111.6(2) . . ?
 H5B C5 C4 109.5(2) . . ?
 H5A C5 O5 107.3(3) . . ?
 H5A C5 C4 108.5(2) . . ?
 H5A C5 H5B 108.6(4) . . ?

loop_
  _geom_torsion_atom_site_label_1
  _geom_torsion_atom_site_label_2
  _geom_torsion_atom_site_label_3
  _geom_torsion_atom_site_label_4
  _geom_torsion
  _geom_torsion_site_symmetry_1
  _geom_torsion_site_symmetry_2
  _geom_torsion_site_symmetry_3
  _geom_torsion_site_symmetry_4
  _geom_torsion_publ_flag
 O1 C1 C2 O2 -65.933(15) . . . . ?
 O1 C1 C2 C3 173.363(13) . . . . ?
 O2 C2 C3 O3 49.322(13) . . . . ?
 O2 C2 C3 C4 171.493(12) . . . . ?
 O3 C3 C2 C1 168.013(13) . . . . ?
 O3 C3 C4 O4 60.583(13) . . . . ?
 O3 C3 C4 C5 -61.350(13) . . . . ?
 O4 C4 C3 C2 -62.352(13) . . . . ?
 O4 C4 C5 O5 62.213(14) . . . . ?
 O5 C5 C4 C3 -175.119(13) . . . . ?
 C1 C2 C3 C4 -69.817(14) . . . . ?
 C2 C3 C4 C5 175.715(13) . . . . ?

loop_
  _diffrn_refln_index_h
  _diffrn_refln_index_k
  _diffrn_refln_index_l
  _diffrn_refln_intensity_net
  _diffrn_refln_intensity_u
 0 0 2 4713.47 80.22
 0 0 4 0.79 0.23
 0 0 6 244.55 4.61
 0 0 8 836.03 15.31
 0 0 10 750.18 13.79
 0 0 12 199.47 4.26
 0 0 14 55.94 1.82
 0 0 16 6.07 0.9
 0 0 18 11.22 1.08
 0 0 20 7.48 1.01
 0 1 1 511.68 9.36
 0 1 2 884.17 16.28
 0 1 3 4849.21 87.56
 0 1 4 419.68 7.69
 0 1 5 5157.19 94.28
 0 1 6 1833.44 33.07
 0 1 7 463.73 8.52
 0 1 8 219.75 4.28
 0 1 9 190.17 3.83
 0 1 10 86.2 2.08
 0 1 11 62.67 1.73
 0 1 12 21.92 1.02
 0 1 13 85.85 2.3
 0 1 14 17.8 1.05
 0 1 15 1.2 0.69
 0 1 16 0.94 0.77
 0 1 17 0.63 0.78
 0 1 18 6.59 0.97
 0 1 19 6.62 0.96
 0 1 20 54.91 1.98
 0 1 21 0.63 0.78
 0 2 0 7469.63 133.29
 0 2 1 2317.9 41.56
 0 2 2 2063.34 36.63
 0 2 3 779.13 14.27
 0 2 4 24.1 0.64
 0 2 5 53.66 1.2
 0 2 6 790.71 14.48
 0 2 7 1293.73 23.18
 0 2 8 4.07 0.42
 0 2 9 31.96 1.01
 0 2 10 347.6 6.74
 0 2 11 12.87 0.78
 0 2 12 9.79 0.77
 0 2 13 7.3 0.76
 0 2 14 165.01 3.83
 0 2 15 77.61 2.3
 0 2 16 29.81 1.46
 0 2 17 6.78 0.97
 0 2 18 12.73 1.12
 0 2 19 6.24 0.96
 0 2 20 5.62 0.94
 0 2 21 19.38 1.2
 0 3 1 6231.69 106.46
 0 3 2 250.73 4.6
 0 3 3 0.71 0.23
 0 3 4 359.55 6.59
 0 3 5 853.77 15.66
 0 3 6 293.89 5.51
 0 3 7 3.42 0.39
 0 3 8 2.67 0.41
 0 3 9 177.28 3.63
 0 3 10 125.28 2.82
 0 3 11 184.07 3.94
 0 3 12 24.94 1.1
 0 3 13 144.87 3.4
 0 3 14 1.71 0.7
 0 3 15 30.47 1.39
 0 3 16 32.59 1.52
 0 3 17 23.07 1.35
 0 3 18 25.37 1.41
 0 3 19 29.78 1.53
 0 3 20 23.58 1.34
 0 3 21 12.25 1.03
 0 4 0 24.48 0.63
 0 4 1 624.11 11.41
 0 4 2 30.01 0.74
 0 4 3 116.07 2.28
 0 4 4 129.46 2.55
 0 4 5 341.18 6.32
 0 4 6 96.89 2.06
 0 4 7 329.09 6.21
 0 4 8 37.25 1.09
 0 4 9 1.07 0.45
 0 4 10 1.34 0.51
 0 4 11 7.71 0.7
 0 4 12 1.08 0.59
 0 4 13 1.07 0.65
 0 4 14 167.91 3.92
 0 4 15 -0.17 0.71
 0 4 16 24.94 1.37
 0 4 17 0.04 0.81
 0 4 18 0.81 0.83
 0 4 19 13.39 1.17
 0 4 20 3.76 0.87
 0 4 21 11.26 1
 0 5 1 102.55 2.05
 0 5 2 2.94 0.29
 0 5 3 40.79 0.99
 0 5 4 141.12 2.8
 0 5 5 880.73 16.12
 0 5 6 94.78 2.06
 0 5 7 11.47 0.59
 0 5 8 16.32 0.73
 0 5 9 87.9 2.13
 0 5 10 40.86 1.33
 0 5 11 66.8 1.88
 0 5 12 29.52 1.24
 0 5 13 31.42 1.34
 0 5 14 26.81 1.29
 0 5 15 0.38 0.74
 0 5 16 6.61 0.96
 0 5 17 12.23 1.11
 0 5 18 10.98 1.08
 0 5 19 5.14 0.95
 0 5 20 0.16 0.79
 0 5 21 -0.4 0.76
 0 6 0 734.82 13.43
 0 6 1 39.76 0.99
 0 6 2 206.9 3.95
 0 6 3 368.82 6.83
 0 6 4 2.11 0.35
 0 6 5 110.91 2.34
 0 6 6 2.35 0.41
 0 6 7 34.42 1.06
 0 6 8 158.36 3.37
 0 6 9 46.86 1.42
 0 6 10 1.31 0.55
 0 6 11 79.78 2.15
 0 6 12 8.11 0.81
 0 6 13 61.68 1.95
 0 6 14 0.23 0.69
 0 6 15 120.38 3.16
 0 6 16 0.18 0.8
 0 6 17 45.07 1.81
 0 6 18 17.93 1.23
 0 6 19 1.46 0.86
 0 6 20 1.39 0.8
 0 7 1 12.21 0.54
 0 7 2 362.21 6.73
 0 7 3 0.58 0.34
 0 7 4 308.5 5.84
 0 7 5 56.86 1.43
 0 7 6 19.78 0.78
 0 7 7 48.19 1.38
 0 7 8 79.36 2
 0 7 9 39.73 1.33
 0 7 10 68.35 1.92
 0 7 11 4.91 0.71
 0 7 12 15.01 0.99
 0 7 13 81.83 2.36
 0 7 14 -0.16 0.7
 0 7 15 6.94 0.96
 0 7 16 4.56 0.92
 0 7 17 3.61 0.91
 0 7 18 0.6 0.84
 0 7 19 22.03 1.3
 0 7 20 17.66 1.15
 0 8 0 187.53 3.69
 0 8 1 76.36 1.75
 0 8 2 54.83 1.37
 0 8 3 90.22 2.02
 0 8 4 177.34 3.58
 0 8 5 58.13 1.5
 0 8 6 78.96 1.95
 0 8 7 0.53 0.49
 0 8 8 17.15 0.88
 0 8 9 33.53 1.25
 0 8 10 68.05 1.95
 0 8 11 28.61 1.25
 0 8 12 4.18 0.76
 0 8 13 21.64 1.2
 0 8 14 31.71 1.51
 0 8 15 60.98 2.11
 0 8 16 3.04 0.89
 0 8 17 3.92 0.91
 0 8 18 6 0.98
 0 8 19 3.9 0.88
 0 8 20 6.68 0.94
 0 9 1 2.59 0.44
 0 9 2 142.5 2.99
 0 9 3 22.9 0.86
 0 9 4 66.63 1.71
 0 9 5 197.8 4.08
 0 9 6 39.72 1.29
 0 9 7 22.51 0.99
 0 9 8 0.77 0.57
 0 9 9 101.79 2.57
 0 9 10 119.03 2.94
 0 9 11 25.59 1.23
 0 9 12 10.75 0.94
 0 9 13 31.5 1.49
 0 9 14 0.52 0.8
 0 9 15 2.73 0.88
 0 9 16 78.38 2.44
 0 9 17 0.37 0.83
 0 9 18 2.87 0.88
 0 9 19 22.13 1.25
 0 10 0 3.6 0.54
 0 10 1 352.13 6.76
 0 10 2 11.48 0.7
 0 10 3 75.7 1.92
 0 10 4 2.16 0.53
 0 10 5 94.75 2.32
 0 10 6 4.93 0.64
 0 10 7 1.06 0.57
 0 10 8 35.42 1.34
 0 10 9 2.85 0.68
 0 10 10 2 0.7
 0 10 11 1.7 0.72
 0 10 12 0.53 0.71
 0 10 13 1.11 0.8
 0 10 14 0.31 0.81
 0 10 15 0.33 0.82
 0 10 16 0.62 0.83
 0 10 17 14.93 1.18
 0 10 18 4.16 0.88
 0 10 19 2.57 0.8
 0 11 1 66.21 1.79
 0 11 2 8.7 0.69
 0 11 3 2.53 0.58
 0 11 4 13.4 0.83
 0 11 5 5.74 0.68
 0 11 6 6.14 0.71
 0 11 7 1.07 0.63
 0 11 8 11.78 0.9
 0 11 9 3.08 0.73
 0 11 10 76 2.25
 0 11 11 7.94 0.9
 0 11 12 1.85 0.83
 0 11 13 16.43 1.21
 0 11 14 1.45 0.84
 0 11 15 11.74 1.11
 0 11 16 30.99 1.55
 0 11 17 0.34 0.8
 0 11 18 1.86 0.8
 0 12 0 45.97 1.48
 0 12 1 14.6 0.87
 0 12 2 0.38 0.56
 0 12 3 2.96 0.64
 0 12 4 126.7 3.01
 0 12 5 0.1 0.6
 0 12 6 5.03 0.74
 0 12 7 76.6 2.19
 0 12 8 10.04 0.9
 0 12 9 29.58 1.36
 0 12 10 59.5 1.99
 0 12 11 3.94 0.89
 0 12 12 0.69 0.8
 0 12 13 0.65 0.84
 0 12 14 27.64 1.45
 0 12 15 11.83 1.15
 0 12 16 8.44 1.02
 0 12 17 2.3 0.82
 0 12 18 1.74 0.79
 0 13 1 19.21 1.03
 0 13 2 40.64 1.46
 0 13 3 0.04 0.62
 0 13 4 107.43 2.74
 0 13 5 0.71 0.65
 0 13 6 0.14 0.65
 0 13 7 4.09 0.79
 0 13 8 3.12 0.79
 0 13 9 25.57 1.37
 0 13 10 5.48 0.94
 0 13 11 9.95 1.06
 0 13 12 1.44 0.84
 0 13 13 31 1.53
 0 13 14 1.15 0.87
 0 13 15 0.9 0.84
 0 13 16 0.72 0.81
 0 13 17 -0.25 0.75
 0 14 0 17.59 1.06
 0 14 1 18.53 1.08
 0 14 2 95.77 2.56
 0 14 3 3.39 0.76
 0 14 4 27.36 1.3
 0 14 5 0.59 0.7
 0 14 6 1.77 0.74
 0 14 7 64.49 2.14
 0 14 8 -0.36 0.79
 0 14 9 34.07 1.58
 0 14 10 0.31 0.83
 0 14 11 5.91 0.97
 0 14 12 -0.11 0.81
 0 14 13 6.5 1.02
 0 14 14 31.03 1.53
 0 14 15 7.04 0.97
 0 14 16 0.05 0.74
 0 15 1 33.9 1.45
 0 15 2 13.93 1.04
 0 15 3 102.01 2.76
 0 15 4 17.3 1.13
 0 15 5 24.47 1.34
 0 15 6 43.24 1.74
 0 15 7 31.89 1.54
 0 15 8 123.99 3.26
 0 15 9 10.28 1.1
 0 15 10 19.96 1.3
 0 15 11 7.69 1.01
 0 15 12 7.58 1.03
 0 15 13 3.46 0.92
 0 15 14 13.69 1.12
 0 15 15 -0.45 0.75
 0 16 0 251.51 5.57
 0 16 1 12.54 1.11
 0 16 2 51.04 1.9
 0 16 3 59.13 2.06
 0 16 4 3.6 0.89
 0 16 5 0.01 0.79
 0 16 6 19.96 1.29
 0 16 7 1.36 0.87
 0 16 8 28.73 1.5
 0 16 9 0.42 0.83
 0 16 10 16.77 1.22
 0 16 11 2.03 0.89
 0 16 12 16.79 1.22
 0 16 13 2.76 0.86
 0 16 14 18.96 1.18
 0 17 1 70.43 2.3
 0 17 2 69.53 2.29
 0 17 3 27.47 1.47
 0 17 4 25.17 1.41
 0 17 5 9.19 1.07
 0 17 6 58.82 2.08
 0 17 7 26.5 1.45
 0 17 8 13.9 1.15
 0 17 9 1.55 0.88
 0 17 10 0.26 0.82
 0 17 11 2.18 0.86
 0 17 12 1.61 0.82
 0 17 13 15.58 1.09
 0 18 0 3.27 0.9
 0 18 1 40.44 1.73
 0 18 2 3.46 0.92
 0 18 3 60.09 2.11
 0 18 4 0.07 0.84
 0 18 5 5.5 0.97
 0 18 6 -0.16 0.84
 0 18 7 80.11 2.52
 0 18 8 1.65 0.88
 0 18 9 2.04 0.86
 0 18 10 4.39 0.9
 0 18 11 1.36 0.79
 0 18 12 6.01 0.91
 0 19 1 6.64 0.98
 0 19 2 5.7 1.01
 0 19 3 2 0.89
 0 19 4 9.98 1.1
 0 19 5 2.66 0.91
 0 19 6 27.83 1.46
 0 19 7 1.53 0.86
 0 19 8 1.56 0.83
 0 19 9 2.63 0.83
 0 19 10 0.24 0.74
 0 20 0 22.87 1.37
 0 20 1 0.43 0.84
 0 20 2 1.74 0.85
 0 20 3 15.92 1.19
 0 20 4 0.84 0.82
 0 20 5 -0.09 0.79
 0 20 6 0.12 0.78
 0 20 7 -0.13 0.75
 0 20 8 1 0.8
 0 21 1 0.5 0.77
 0 21 2 -0.12 0.76
 0 21 3 1.52 0.79
 0 21 4 -0.06 0.74
 0 21 5 3.11 0.86
 1 0 1 644.46 11.87
 1 0 2 5224.21 93.9
 1 0 3 1784.52 32.64
 1 0 4 2186.72 39.97
 1 0 5 41.12 0.97
 1 0 6 62.4 1.39
 1 0 7 3.75 0.37
 1 0 8 69.71 1.62
 1 0 9 1.18 0.4
 1 0 10 5.22 0.55
 1 0 11 0.84 0.51
 1 0 12 56.51 1.68
 1 0 13 34.29 1.33
 1 0 14 18.59 1.06
 1 0 15 23.7 1.22
 1 0 16 -0.34 0.72
 1 0 17 0.83 0.81
 1 0 18 16.85 1.22
 1 0 19 0.06 0.82
 1 0 20 0.6 0.82
 1 0 21 6.48 0.89
 1 1 -21 8.55 0.97
 1 1 -20 14.75 1.15
 1 1 -19 9.37 1.04
 1 1 -18 15.07 1.19
 1 1 -17 13.02 1.12
 1 1 -16 6.48 0.91
 1 1 -15 41.07 1.58
 1 1 -14 7.08 0.81
 1 1 -13 4.54 0.7
 1 1 -12 66.36 1.86
 1 1 -11 195.04 4.1
 1 1 -10 66.01 1.72
 1 1 -9 8.31 0.55
 1 1 -8 286.37 5.45
 1 1 -7 127.25 2.58
 1 1 -6 3.76 0.33
 1 1 -5 509.9 9.3
 1 1 -4 1205.84 22.07
 1 1 -3 374.91 6.83
 1 1 -2 2297.6 41.3
 1 1 -1 870.75 15.88
 1 1 0 143.76 2.61
 1 1 1 897.91 16.37
 1 1 2 2298.58 41.73
 1 1 3 376.49 6.87
 1 1 4 1180.56 21.69
 1 1 5 515.17 9.41
 1 1 6 3.81 0.33
 1 1 7 128.2 2.6
 1 1 8 293.63 5.58
 1 1 9 8.36 0.55
 1 1 10 64.13 1.69
 1 1 11 196.94 4.14
 1 1 12 64.53 1.84
 1 1 13 4.85 0.71
 1 1 14 6.64 0.8
 1 1 15 40.54 1.57
 1 1 16 6.07 0.91
 1 1 17 12.78 1.11
 1 1 18 15.89 1.19
 1 1 19 8.61 1.02
 1 1 20 13.55 1.14
 1 1 21 9.16 0.97
 1 2 -21 6.01 0.89
 1 2 -20 3.05 0.87
 1 2 -19 5.37 0.98
 1 2 -18 20.01 1.28
 1 2 -17 10.93 1.07
 1 2 -16 39.43 1.65
 1 2 -15 6.9 0.86
 1 2 -14 4.86 0.76
 1 2 -13 18.88 1.02
 1 2 -12 55.9 1.68
 1 2 -11 59.6 1.68
 1 2 -10 148.21 3.2
 1 2 -9 81.14 1.9
 1 2 -8 214.48 4.19
 1 2 -7 606.01 11.06
 1 2 -6 7.53 0.42
 1 2 -5 1084.72 19.78
 1 2 -4 161.39 3.05
 1 2 -3 1434.62 26.38
 1 2 -2 1366.19 25.07
 1 2 -1 802.41 14.68
 1 2 0 3948.11 67.6
 1 2 1 812.28 14.94
 1 2 2 1352.21 24.94
 1 2 3 1404.95 26
 1 2 4 157.23 3
 1 2 5 1071.75 19.7
 1 2 6 7.6 0.42
 1 2 7 606.32 11.12
 1 2 8 213.37 4.19
 1 2 9 81.24 1.91
 1 2 10 149.02 3.22
 1 2 11 58.57 1.66
 1 2 12 55.35 1.67
 1 2 13 16.87 0.98
 1 2 14 4.4 0.76
 1 2 15 6.24 0.85
 1 2 16 39.27 1.66
 1 2 17 11.7 1.09
 1 2 18 20.92 1.31
 1 2 19 6.84 1.02
 1 2 20 2.63 0.87
 1 2 21 5.24 0.87
 1 3 -21 5.4 0.87
 1 3 -20 4.23 0.89
 1 3 -19 4.18 0.94
 1 3 -18 14.76 1.18
 1 3 -17 6.84 0.98
 1 3 -16 7.87 0.97
 1 3 -15 4.87 0.82
 1 3 -14 37.61 1.48
 1 3 -13 126.11 3.05
 1 3 -12 66.73 1.9
 1 3 -11 133.73 3.03
 1 3 -10 16.88 0.82
 1 3 -9 130.04 2.78
 1 3 -8 266.85 5.14
 1 3 -7 219.52 4.23
 1 3 -6 498.2 9.06
 1 3 -5 532.24 9.68
 1 3 -4 359.2 6.54
 1 3 -3 2299.92 41.79
 1 3 -2 3035.42 54.49
 1 3 -1 448.98 8.21
 1 3 0 112.14 2.13
 1 3 1 457.1 8.35
 1 3 2 2980.65 53.91
 1 3 3 2287.96 41.81
 1 3 4 359.89 6.6
 1 3 5 537.21 9.85
 1 3 6 506 9.26
 1 3 7 222.94 4.32
 1 3 8 266.96 5.17
 1 3 9 130.15 2.8
 1 3 10 17.41 0.83
 1 3 11 136.09 3.09
 1 3 12 70.38 1.97
 1 3 13 126.71 3.07
 1 3 14 37.02 1.46
 1 3 15 5.24 0.82
 1 3 16 7.57 0.98
 1 3 17 6.82 0.97
 1 3 18 14.39 1.16
 1 3 19 4.74 0.95
 1 3 20 4.86 0.92
 1 3 21 5.46 0.87
 1 4 -21 0.37 0.75
 1 4 -20 1.53 0.81
 1 4 -19 1.18 0.85
 1 4 -18 57.06 2.04
 1 4 -17 8.93 1.03
 1 4 -16 116.7 3.11
 1 4 -15 8.16 0.91
 1 4 -14 77.13 2.25
 1 4 -13 22.13 1.13
 1 4 -12 155.24 3.52
 1 4 -11 50.89 1.56
 1 4 -10 25.82 1.02
 1 4 -9 32.51 1.09
 1 4 -8 435.8 8.12
 1 4 -7 88.35 1.96
 1 4 -6 522.71 9.52
 1 4 -5 360.94 6.65
 1 4 -4 135.58 2.66
 1 4 -3 2159.57 39.61
 1 4 -2 479.55 8.74
 1 4 -1 312.1 5.69
 1 4 0 19.87 0.55
 1 4 1 308.43 5.64
 1 4 2 469.52 8.64
 1 4 3 2090.92 38.71
 1 4 4 135.08 2.67
 1 4 5 354.87 6.6
 1 4 6 518.25 9.57
 1 4 7 86.55 1.94
 1 4 8 431.07 8.11
 1 4 9 30.56 1.05
 1 4 10 26.57 1.04
 1 4 11 51.92 1.58
 1 4 12 158.27 3.59
 1 4 13 21.91 1.12
 1 4 14 77.41 2.26
 1 4 15 9.17 0.93
 1 4 16 113.38 3.05
 1 4 17 9.75 1.04
 1 4 18 58.57 2.07
 1 4 19 0.59 0.85
 1 4 20 2.06 0.82
 1 4 21 1.19 0.76
 1 5 -21 6.91 0.93
 1 5 -20 8.23 0.98
 1 5 -19 4.49 0.93
 1 5 -18 4.73 0.93
 1 5 -17 43.93 1.79
 1 5 -16 12.01 1.1
 1 5 -15 17.35 1.17
 1 5 -14 25.54 1.26
 1 5 -13 301.79 6.23
 1 5 -12 56.46 1.76
 1 5 -11 171.14 3.76
 1 5 -10 81.31 2.07
 1 5 -9 273.37 5.4
 1 5 -8 200.32 4.02
 1 5 -7 189.43 3.77
 1 5 -6 114.98 2.41
 1 5 -5 212.69 4.08
 1 5 -4 110.59 2.26
 1 5 -3 377.26 6.93
 1 5 -2 116.39 2.31
 1 5 -1 509.64 9.3
 1 5 0 523.41 9.57
 1 5 1 507.07 9.27
 1 5 2 115 2.29
 1 5 3 378.64 6.96
 1 5 4 112.17 2.3
 1 5 5 212.69 4.11
 1 5 6 116.63 2.46
 1 5 7 188.97 3.79
 1 5 8 198.12 4
 1 5 9 272.93 5.44
 1 5 10 81.21 2.08
 1 5 11 172.14 3.79
 1 5 12 56.66 1.77
 1 5 13 300.89 6.27
 1 5 14 26.97 1.29
 1 5 15 17.05 1.17
 1 5 16 11.86 1.11
 1 5 17 44.56 1.81
 1 5 18 4.81 0.94
 1 5 19 3.49 0.91
 1 5 20 8.29 0.99
 1 5 21 6.41 0.92
 1 6 -20 0.87 0.77
 1 6 -19 47.05 1.84
 1 6 -18 47.54 1.84
 1 6 -17 15.63 1.21
 1 6 -16 29.89 1.5
 1 6 -15 69.35 2.24
 1 6 -14 -0.03 0.69
 1 6 -13 48.37 1.69
 1 6 -12 60.96 1.87
 1 6 -11 96.39 2.45
 1 6 -10 32.19 1.2
 1 6 -9 175.25 3.73
 1 6 -8 60.33 1.61
 1 6 -7 177.09 3.59
 1 6 -6 193.15 3.83
 1 6 -5 97.96 2.11
 1 6 -4 208.63 4.03
 1 6 -3 195.05 3.76
 1 6 -2 207.55 3.96
 1 6 -1 125.29 2.5
 1 6 0 324.97 6.02
 1 6 1 121.41 2.44
 1 6 2 206.44 3.96
 1 6 3 197.65 3.82
 1 6 4 203.29 3.96
 1 6 5 96.37 2.1
 1 6 6 191.94 3.84
 1 6 7 177.85 3.64
 1 6 8 60.97 1.63
 1 6 9 173.29 3.72
 1 6 10 32.41 1.21
 1 6 11 96.3 2.46
 1 6 12 61.45 1.89
 1 6 13 46.58 1.65
 1 6 14 -0.31 0.69
 1 6 15 68.95 2.23
 1 6 16 29.76 1.49
 1 6 17 15.7 1.2
 1 6 18 48.2 1.84
 1 6 19 46.62 1.84
 1 6 20 0.7 0.79
 1 7 -20 0.28 0.75
 1 7 -19 3.1 0.89
 1 7 -18 2.36 0.9
 1 7 -17 7.77 1.02
 1 7 -16 42.92 1.76
 1 7 -15 3.56 0.89
 1 7 -14 19.98 1.23
 1 7 -13 19.1 1.12
 1 7 -12 82.18 2.3
 1 7 -11 126.8 3.04
 1 7 -10 29.48 1.19
 1 7 -9 49.01 1.5
 1 7 -8 36.63 1.22
 1 7 -7 63.35 1.66
 1 7 -6 289.32 5.57
 1 7 -5 137.56 2.86
 1 7 -4 31.02 0.94
 1 7 -3 85.04 1.88
 1 7 -2 346.13 6.47
 1 7 -1 280.25 5.28
 1 7 0 489.61 8.96
 1 7 1 277.86 5.26
 1 7 2 344.24 6.45
 1 7 3 84.14 1.87
 1 7 4 31.63 0.95
 1 7 5 138.04 2.88
 1 7 6 289.02 5.59
 1 7 7 63.74 1.68
 1 7 8 35.98 1.21
 1 7 9 48.72 1.5
 1 7 10 29.6 1.19
 1 7 11 123.59 3.01
 1 7 12 80.34 2.27
 1 7 13 19.62 1.13
 1 7 14 20.29 1.23
 1 7 15 2.76 0.87
 1 7 16 40.35 1.72
 1 7 17 7 0.99
 1 7 18 2.96 0.9
 1 7 19 4.22 0.92
 1 7 20 0.99 0.77
 1 8 -20 6.61 0.93
 1 8 -19 9.61 1.02
 1 8 -18 6.69 0.99
 1 8 -17 23.95 1.37
 1 8 -16 8.05 1
 1 8 -15 6.93 0.98
 1 8 -14 16.36 1.17
 1 8 -13 19.41 1.15
 1 8 -12 55.01 1.82
 1 8 -11 24.92 1.18
 1 8 -10 20.61 1.05
 1 8 -9 48.19 1.53
 1 8 -8 292.18 5.82
 1 8 -7 23.2 0.96
 1 8 -6 6.55 0.59
 1 8 -5 53.67 1.43
 1 8 -4 273.36 5.28
 1 8 -3 13.53 0.64
 1 8 -2 424.36 7.9
 1 8 -1 16.16 0.66
 1 8 0 36.41 1.03
 1 8 1 16.94 0.68
 1 8 2 423.24 7.9
 1 8 3 13.18 0.63
 1 8 4 274.74 5.32
 1 8 5 52.67 1.41
 1 8 6 6.06 0.58
 1 8 7 21.87 0.94
 1 8 8 287.7 5.8
 1 8 9 47.04 1.52
 1 8 10 21.39 1.07
 1 8 11 23.86 1.16
 1 8 12 53.61 1.81
 1 8 13 20.38 1.17
 1 8 14 16.79 1.18
 1 8 15 6.7 0.97
 1 8 16 6.22 0.98
 1 8 17 22.96 1.35
 1 8 18 8.48 1.02
 1 8 19 10.44 1.02
 1 8 20 6.34 0.92
 1 9 -19 2.73 0.82
 1 9 -18 11.41 1.09
 1 9 -17 7.08 1.03
 1 9 -16 7.66 1.03
 1 9 -15 20.73 1.31
 1 9 -14 24.76 1.38
 1 9 -13 3.45 0.84
 1 9 -12 56.86 1.89
 1 9 -11 104.49 2.73
 1 9 -10 30.67 1.29
 1 9 -9 86.82 2.3
 1 9 -8 105.74 2.58
 1 9 -7 30.88 1.16
 1 9 -6 6.82 0.64
 1 9 -5 30.9 1.09
 1 9 -4 42.59 1.28
 1 9 -3 60.47 1.55
 1 9 -2 122.93 2.65
 1 9 -1 271.98 5.26
 1 9 0 49.39 1.32
 1 9 1 275.99 5.35
 1 9 2 122.72 2.66
 1 9 3 60.84 1.57
 1 9 4 43.14 1.29
 1 9 5 29.78 1.07
 1 9 6 6.07 0.62
 1 9 7 30.41 1.15
 1 9 8 108.53 2.64
 1 9 9 84.74 2.27
 1 9 10 32.1 1.32
 1 9 11 105.84 2.77
 1 9 12 58.91 1.94
 1 9 13 4.28 0.85
 1 9 14 25.2 1.38
 1 9 15 19.94 1.28
 1 9 16 8.81 1.03
 1 9 17 6.92 1.03
 1 9 18 11 1.07
 1 9 19 3.38 0.84
 1 10 -19 2.23 0.78
 1 10 -18 15.34 1.14
 1 10 -17 2.72 0.9
 1 10 -16 12.62 1.12
 1 10 -15 17.59 1.24
 1 10 -14 8.52 1.02
 1 10 -13 0.46 0.79
 1 10 -12 6.52 0.91
 1 10 -11 16.15 1.06
 1 10 -10 53.05 1.77
 1 10 -9 15.02 0.97
 1 10 -8 41.79 1.46
 1 10 -7 83.16 2.19
 1 10 -6 74.87 2
 1 10 -5 242.92 4.96
 1 10 -4 38.31 1.26
 1 10 -3 153.82 3.32
 1 10 -2 25.91 0.99
 1 10 -1 208.51 4.26
 1 10 0 17.62 0.82
 1 10 1 209.15 4.27
 1 10 2 26.87 1.01
 1 10 3 153.86 3.33
 1 10 4 37.55 1.25
 1 10 5 239.78 4.91
 1 10 6 75.1 2.01
 1 10 7 85.34 2.24
 1 10 8 43.6 1.5
 1 10 9 13.61 0.94
 1 10 10 52.89 1.77
 1 10 11 16.26 1.07
 1 10 12 7.54 0.93
 1 10 13 1.2 0.82
 1 10 14 8.42 1.01
 1 10 15 18.18 1.25
 1 10 16 12.43 1.11
 1 10 17 2.6 0.9
 1 10 18 14.03 1.12
 1 10 19 1.54 0.77
 1 11 -18 12.55 1.06
 1 11 -17 23.91 1.36
 1 11 -16 16.13 1.23
 1 11 -15 28.37 1.48
 1 11 -14 22.52 1.35
 1 11 -13 54.25 1.99
 1 11 -12 9.64 1.02
 1 11 -11 75.92 2.29
 1 11 -10 16.36 1.08
 1 11 -9 63.66 1.98
 1 11 -8 56.82 1.8
 1 11 -7 1.36 0.64
 1 11 -6 12.89 0.86
 1 11 -5 113.51 2.73
 1 11 -4 19.24 0.95
 1 11 -3 24.46 1.04
 1 11 -2 100.63 2.43
 1 11 -1 18.32 0.89
 1 11 0 0.85 0.51
 1 11 1 17.86 0.89
 1 11 2 100.1 2.42
 1 11 3 25.55 1.06
 1 11 4 19.79 0.96
 1 11 5 115.17 2.77
 1 11 6 12.43 0.86
 1 11 7 1.69 0.64
 1 11 8 57.15 1.81
 1 11 9 66.62 2.04
 1 11 10 16.28 1.07
 1 11 11 76.43 2.31
 1 11 12 10.83 1.06
 1 11 13 52.5 1.95
 1 11 14 23.18 1.37
 1 11 15 28.46 1.47
 1 11 16 14.83 1.21
 1 11 17 24.21 1.35
 1 11 18 11.44 1.03
 1 12 -18 10.35 1
 1 12 -17 4.65 0.89
 1 12 -16 15.84 1.2
 1 12 -15 16.28 1.25
 1 12 -14 32.77 1.57
 1 12 -13 17.9 1.26
 1 12 -12 39.77 1.7
 1 12 -11 54.96 1.97
 1 12 -10 16.25 1.14
 1 12 -9 5.62 0.84
 1 12 -8 41.69 1.57
 1 12 -7 9.9 0.88
 1 12 -6 160.14 3.68
 1 12 -5 43.29 1.5
 1 12 -4 5.81 0.72
 1 12 -3 85.22 2.24
 1 12 -2 24.07 1.08
 1 12 -1 8.88 0.75
 1 12 0 7.99 0.73
 1 12 1 9.11 0.76
 1 12 2 23.8 1.07
 1 12 3 84.95 2.24
 1 12 4 5.27 0.7
 1 12 5 42.11 1.49
 1 12 6 167.8 3.83
 1 12 7 9.77 0.88
 1 12 8 42.04 1.58
 1 12 9 7.51 0.87
 1 12 10 14.76 1.13
 1 12 11 53.1 1.94
 1 12 12 39.38 1.7
 1 12 13 17.8 1.24
 1 12 14 31.81 1.54
 1 12 15 13.96 1.2
 1 12 16 15.88 1.2
 1 12 17 5.33 0.9
 1 12 18 9.12 0.99
 1 13 -17 -0.98 0.74
 1 13 -16 5.15 0.92
 1 13 -15 14.8 1.2
 1 13 -14 9.72 1.1
 1 13 -13 14.88 1.18
 1 13 -12 17.44 1.25
 1 13 -11 12.35 1.12
 1 13 -10 63.14 2.13
 1 13 -9 23.36 1.33
 1 13 -8 68.87 2.15
 1 13 -7 4.9 0.8
 1 13 -6 47.95 1.69
 1 13 -5 1.77 0.7
 1 13 -4 15.92 1
 1 13 -3 74.4 2.12
 1 13 -2 80.59 2.22
 1 13 -1 28.54 1.22
 1 13 0 15.98 0.96
 1 13 1 28.33 1.21
 1 13 2 82.87 2.26
 1 13 3 75.61 2.14
 1 13 4 15.97 0.99
 1 13 5 0.78 0.68
 1 13 6 48.14 1.69
 1 13 7 3.21 0.77
 1 13 8 66.62 2.11
 1 13 9 24.84 1.35
 1 13 10 64.23 2.15
 1 13 11 12.67 1.11
 1 13 12 15.85 1.2
 1 13 13 15.35 1.19
 1 13 14 10.37 1.1
 1 13 15 14.86 1.18
 1 13 16 6.26 0.94
 1 13 17 0.68 0.76
 1 14 -16 5.33 0.88
 1 14 -15 21.87 1.3
 1 14 -14 0.74 0.85
 1 14 -13 12.79 1.17
 1 14 -12 0.77 0.83
 1 14 -11 1.56 0.87
 1 14 -10 6.69 0.99
 1 14 -9 16.44 1.21
 1 14 -8 12.01 1.08
 1 14 -7 46.23 1.78
 1 14 -6 12.7 1.01
 1 14 -5 30.37 1.37
 1 14 -4 120.4 3.05
 1 14 -3 31.58 1.37
 1 14 -2 1.06 0.69
 1 14 -1 6.03 0.79
 1 14 0 59.4 1.88
 1 14 1 6.48 0.8
 1 14 2 1.59 0.69
 1 14 3 31.99 1.37
 1 14 4 121.83 3.09
 1 14 5 28.09 1.33
 1 14 6 13.77 1.03
 1 14 7 44.57 1.75
 1 14 8 12.76 1.1
 1 14 9 17.12 1.22
 1 14 10 7.17 1
 1 14 11 2.19 0.86
 1 14 12 0.38 0.83
 1 14 13 13.7 1.19
 1 14 14 0.4 0.85
 1 14 15 22.54 1.32
 1 14 16 5.93 0.89
 1 15 -15 1.46 0.77
 1 15 -14 2.09 0.85
 1 15 -13 5.91 0.99
 1 15 -12 16.18 1.25
 1 15 -11 10.14 1.07
 1 15 -10 20.99 1.33
 1 15 -9 27.72 1.46
 1 15 -8 15.33 1.19
 1 15 -7 -0.24 0.8
 1 15 -6 12.76 1.09
 1 15 -5 28.75 1.43
 1 15 -4 48.65 1.77
 1 15 -3 4.21 0.82
 1 15 -2 2.85 0.78
 1 15 -1 49.86 1.77
 1 15 0 5.39 0.84
 1 15 1 49.9 1.76
 1 15 2 2.61 0.77
 1 15 3 4.07 0.82
 1 15 4 47.35 1.75
 1 15 5 29.05 1.43
 1 15 6 12.08 1.07
 1 15 7 0.52 0.81
 1 15 8 16.37 1.21
 1 15 9 28.67 1.49
 1 15 10 20.58 1.32
 1 15 11 10.39 1.07
 1 15 12 16.29 1.24
 1 15 13 6.74 1
 1 15 14 1.63 0.85
 1 15 15 -0.28 0.74
 1 16 -14 9.47 0.96
 1 16 -13 1.42 0.81
 1 16 -12 5.31 0.96
 1 16 -11 3.21 0.91
 1 16 -10 18.67 1.26
 1 16 -9 1.97 0.88
 1 16 -8 4.37 0.93
 1 16 -7 10.28 1.07
 1 16 -6 11.1 1.09
 1 16 -5 1.56 0.84
 1 16 -4 8.35 1.01
 1 16 -3 9.22 1.03
 1 16 -2 27.87 1.43
 1 16 -1 6.19 0.95
 1 16 0 17.87 1.2
 1 16 1 6.38 0.94
 1 16 2 28.57 1.45
 1 16 3 7.83 1
 1 16 4 7.79 1
 1 16 5 1.89 0.86
 1 16 6 10.68 1.08
 1 16 7 9.32 1.04
 1 16 8 3.48 0.92
 1 16 9 1.71 0.87
 1 16 10 18.62 1.25
 1 16 11 3.79 0.93
 1 16 12 6.41 0.98
 1 16 13 0.84 0.82
 1 16 14 7.83 0.94
 1 17 -13 0.8 0.75
 1 17 -12 -0.16 0.77
 1 17 -11 12.55 1.12
 1 17 -10 -0.31 0.83
 1 17 -9 4.84 0.98
 1 17 -8 6.6 0.99
 1 17 -7 2.56 0.88
 1 17 -6 0.14 0.83
 1 17 -5 7.14 1
 1 17 -4 4.06 0.93
 1 17 -3 14.14 1.17
 1 17 -2 4.28 0.92
 1 17 -1 45 1.82
 1 17 0 4.41 0.94
 1 17 1 44.89 1.81
 1 17 2 4.36 0.93
 1 17 3 12.66 1.13
 1 17 4 4.46 0.92
 1 17 5 6.93 1
 1 17 6 1.42 0.85
 1 17 7 0.64 0.85
 1 17 8 7.21 1
 1 17 9 4.59 0.96
 1 17 10 -0.51 0.82
 1 17 11 12.37 1.11
 1 17 12 -0.52 0.77
 1 17 13 0.47 0.74
 1 18 -12 2.16 0.81
 1 18 -11 2.52 0.82
 1 18 -10 3.12 0.87
 1 18 -9 14.02 1.15
 1 18 -8 2.54 0.9
 1 18 -7 1.07 0.89
 1 18 -6 1.47 0.85
 1 18 -5 19.45 1.27
 1 18 -4 12.88 1.14
 1 18 -3 6.16 0.99
 1 18 -2 2.99 0.9
 1 18 -1 14.37 1.19
 1 18 0 0.3 0.84
 1 18 1 15.81 1.21
 1 18 2 3.29 0.91
 1 18 3 6.82 1
 1 18 4 12.89 1.13
 1 18 5 17.95 1.24
 1 18 6 1.22 0.84
 1 18 7 1.26 0.9
 1 18 8 2.59 0.9
 1 18 9 13.62 1.14
 1 18 10 4.52 0.89
 1 18 11 2.36 0.81
 1 18 12 3.14 0.84
 1 19 -10 2.18 0.79
 1 19 -9 9.87 0.99
 1 19 -8 10.56 1.05
 1 19 -7 1.25 0.84
 1 19 -6 16.13 1.22
 1 19 -5 5.55 0.97
 1 19 -4 13.52 1.19
 1 19 -3 3.21 0.92
 1 19 -2 9.23 1.08
 1 19 -1 1.06 0.84
 1 19 0 0.98 0.83
 1 19 1 2.37 0.87
 1 19 2 8.27 1.08
 1 19 3 2.18 0.9
 1 19 4 14.14 1.2
 1 19 5 5.71 0.99
 1 19 6 17.04 1.23
 1 19 7 1.11 0.83
 1 19 8 11.15 1.06
 1 19 9 8.25 0.98
 1 19 10 3.09 0.8
 1 20 -8 4.19 0.87
 1 20 -7 0.43 0.77
 1 20 -6 1.54 0.83
 1 20 -5 10.17 1.03
 1 20 -4 3.76 0.89
 1 20 -3 7.98 1.02
 1 20 -2 12.93 1.12
 1 20 -1 11.57 1.12
 1 20 0 14.59 1.18
 1 20 1 11.48 1.11
 1 20 2 11.76 1.1
 1 20 3 9.26 1.02
 1 20 4 5.03 0.92
 1 20 5 9.74 1.04
 1 20 6 1.8 0.82
 1 20 7 1.51 0.78
 1 20 8 4.54 0.87
 1 21 -5 10.52 1.01
 1 21 -4 2.3 0.79
 1 21 -3 2.56 0.8
 1 21 -2 0.74 0.78
 1 21 -1 2.93 0.83
 1 21 0 0.31 0.78
 1 21 1 2.55 0.83
 1 21 2 0.88 0.78
 1 21 3 1.83 0.8
 1 21 4 1.61 0.79
 1 21 5 9.73 0.99
 2 0 0 387.15 6.97
 2 0 1 1424.77 25.53
 2 0 2 2243.65 39.09
 2 0 3 766.22 13.83
 2 0 4 209.28 3.85
 2 0 5 37.88 0.91
 2 0 6 43.32 1.05
 2 0 7 255.44 4.8
 2 0 8 31.74 0.95
 2 0 9 5.34 0.49
 2 0 10 0.51 0.45
 2 0 11 71.05 1.88
 2 0 12 5.08 0.66
 2 0 13 5.04 0.73
 2 0 14 0.71 0.65
 2 0 15 0.11 0.68
 2 0 16 1.07 0.77
 2 0 17 17.55 1.23
 2 0 18 28.31 1.47
 2 0 19 0.17 0.84
 2 0 20 9.56 1.04
 2 0 21 0.74 0.76
 2 1 -21 0.31 0.75
 2 1 -20 6.33 0.96
 2 1 -19 57.35 2.09
 2 1 -18 4.98 0.95
 2 1 -17 2.55 0.86
 2 1 -16 5.92 0.91
 2 1 -15 3.02 0.75
 2 1 -14 7.68 0.83
 2 1 -13 228.59 4.83
 2 1 -12 55.91 1.68
 2 1 -11 7.81 0.67
 2 1 -10 25.92 0.98
 2 1 -9 140.37 2.93
 2 1 -8 112.5 2.38
 2 1 -7 145.12 2.89
 2 1 -6 265.22 4.94
 2 1 -5 866.55 15.72
 2 1 -4 897.18 16.25
 2 1 -3 607.19 10.99
 2 1 -2 284.6 5.14
 2 1 -1 533.12 9.63
 2 1 0 403.56 7.31
 2 1 1 538.04 9.76
 2 1 2 279 5.04
 2 1 3 599.85 10.91
 2 1 4 894.1 16.22
 2 1 5 856.84 15.53
 2 1 6 264.21 4.92
 2 1 7 144.09 2.88
 2 1 8 112.96 2.39
 2 1 9 139.11 2.91
 2 1 10 25.86 0.98
 2 1 11 7.67 0.67
 2 1 12 57.62 1.71
 2 1 13 224.99 4.77
 2 1 14 7.66 0.83
 2 1 15 2.86 0.76
 2 1 16 7.01 0.93
 2 1 17 2.59 0.88
 2 1 18 4.93 0.94
 2 1 19 56.05 2.07
 2 1 20 6.78 0.98
 2 1 21 0.04 0.76
 2 2 -21 4.56 0.84
 2 2 -20 2.02 0.84
 2 2 -19 30.63 1.56
 2 2 -18 26.38 1.44
 2 2 -17 15.24 1.19
 2 2 -16 6.19 0.93
 2 2 -15 2.28 0.75
 2 2 -14 82 2.3
 2 2 -13 46.39 1.58
 2 2 -12 45.89 1.49
 2 2 -11 81.14 2.07
 2 2 -10 28.89 1.05
 2 2 -9 40.55 1.17
 2 2 -8 72.81 1.69
 2 2 -7 586.04 10.58
 2 2 -6 19.97 0.65
 2 2 -5 77.7 1.63
 2 2 -4 567.52 10.22
 2 2 -3 1125.54 20.29
 2 2 -2 99.15 1.89
 2 2 -1 1724.17 30.9
 2 2 0 894.18 16.17
 2 2 1 1730.32 31.1
 2 2 2 98.93 1.89
 2 2 3 1116.04 20.25
 2 2 4 570.7 10.31
 2 2 5 78.3 1.64
 2 2 6 20.32 0.66
 2 2 7 584.29 10.55
 2 2 8 72.52 1.69
 2 2 9 40.73 1.18
 2 2 10 28.96 1.05
 2 2 11 80.98 2.07
 2 2 12 45.74 1.49
 2 2 13 46.05 1.57
 2 2 14 80.72 2.29
 2 2 15 2.69 0.75
 2 2 16 5.4 0.92
 2 2 17 15.72 1.18
 2 2 18 25.77 1.42
 2 2 19 31.02 1.57
 2 2 20 1.77 0.84
 2 2 21 4.19 0.83
 2 3 -21 3.09 0.8
 2 3 -20 1.02 0.82
 2 3 -19 12.61 1.15
 2 3 -18 13.78 1.14
 2 3 -17 21.96 1.34
 2 3 -16 18.6 1.24
 2 3 -15 12.49 1
 2 3 -14 6.01 0.8
 2 3 -13 19.97 1.06
 2 3 -12 10.03 0.8
 2 3 -11 10.35 0.75
 2 3 -10 27.38 1.03
 2 3 -9 74.6 1.8
 2 3 -8 28.74 0.92
 2 3 -7 46.97 1.2
 2 3 -6 115.77 2.35
 2 3 -5 99.23 2.02
 2 3 -4 9.29 0.41
 2 3 -3 100.36 1.98
 2 3 -2 1077.58 19.6
 2 3 -1 1496.5 26.52
 2 3 0 274.99 4.97
 2 3 1 1488.91 26.46
 2 3 2 1090.9 19.72
 2 3 3 99.34 1.96
 2 3 4 9.37 0.41
 2 3 5 99.27 2.03
 2 3 6 115.07 2.35
 2 3 7 46.91 1.2
 2 3 8 28.42 0.92
 2 3 9 73.38 1.78
 2 3 10 26.27 1.02
 2 3 11 10.38 0.75
 2 3 12 9.8 0.79
 2 3 13 18.8 1.04
 2 3 14 5.77 0.8
 2 3 15 12.59 1.01
 2 3 16 19.64 1.26
 2 3 17 23 1.36
 2 3 18 11.43 1.1
 2 3 19 12.38 1.15
 2 3 20 1.72 0.84
 2 3 21 2.56 0.8
 2 4 -21 7.19 0.9
 2 4 -20 5.73 0.93
 2 4 -19 -0.04 0.82
 2 4 -18 23.53 1.38
 2 4 -17 12.49 1.12
 2 4 -16 12.37 1.1
 2 4 -15 15.93 1.12
 2 4 -14 138.47 3.36
 2 4 -13 44.21 1.56
 2 4 -12 51.29 1.63
 2 4 -11 26.86 1.1
 2 4 -10 104.22 2.45
 2 4 -9 8.25 0.62
 2 4 -8 78.95 1.84
 2 4 -7 8.83 0.52
 2 4 -6 236.39 4.48
 2 4 -5 467.99 8.44
 2 4 -4 619.65 11.15
 2 4 -3 282.45 5.17
 2 4 -2 67.3 1.4
 2 4 -1 889.75 16.05
 2 4 0 66.3 1.37
 2 4 1 903.78 16.33
 2 4 2 67.91 1.42
 2 4 3 292.81 5.36
 2 4 4 622.14 11.25
 2 4 5 467.06 8.47
 2 4 6 243.47 4.61
 2 4 7 8.04 0.51
 2 4 8 77.56 1.82
 2 4 9 8.43 0.62
 2 4 10 107.82 2.52
 2 4 11 26.49 1.1
 2 4 12 52.66 1.66
 2 4 13 45.28 1.58
 2 4 14 138.44 3.36
 2 4 15 16.81 1.15
 2 4 16 13.41 1.11
 2 4 17 12.93 1.13
 2 4 18 22.95 1.37
 2 4 19 1.27 0.83
 2 4 20 6.59 0.97
 2 4 21 6.89 0.9
 2 5 -21 0.27 0.77
 2 5 -20 27.85 1.4
 2 5 -19 3.82 0.91
 2 5 -18 10.91 1.07
 2 5 -17 16.72 1.23
 2 5 -16 18.18 1.24
 2 5 -15 6.4 0.91
 2 5 -14 7.74 0.87
 2 5 -13 10.65 0.88
 2 5 -12 37.02 1.39
 2 5 -11 231.19 4.79
 2 5 -10 105.56 2.51
 2 5 -9 3.69 0.55
 2 5 -8 284.71 5.46
 2 5 -7 34.46 1.03
 2 5 -6 390.09 7.18
 2 5 -5 429.23 7.82
 2 5 -4 197.85 3.77
 2 5 -3 134.93 2.64
 2 5 -2 613.76 11.09
 2 5 -1 390.04 7.05
 2 5 0 475.69 8.62
 2 5 1 386.29 7
 2 5 2 608.67 11.04
 2 5 3 130.89 2.59
 2 5 4 196.42 3.76
 2 5 5 419.98 7.7
 2 5 6 382.38 7.09
 2 5 7 33.63 1.02
 2 5 8 289.18 5.57
 2 5 9 3.25 0.54
 2 5 10 103.14 2.47
 2 5 11 232.6 4.84
 2 5 12 37.28 1.4
 2 5 13 9.47 0.87
 2 5 14 7.93 0.88
 2 5 15 5.62 0.89
 2 5 16 18.2 1.25
 2 5 17 18.58 1.25
 2 5 18 10.49 1.06
 2 5 19 4.08 0.91
 2 5 20 27.37 1.39
 2 5 21 0.35 0.77
 2 6 -20 4.71 0.88
 2 6 -19 1.66 0.86
 2 6 -18 10.58 1.06
 2 6 -17 21.58 1.34
 2 6 -16 22.74 1.35
 2 6 -15 5.83 0.93
 2 6 -14 13.8 1.03
 2 6 -13 7.8 0.85
 2 6 -12 48.25 1.62
 2 6 -11 10.41 0.82
 2 6 -10 53.98 1.62
 2 6 -9 93.57 2.26
 2 6 -8 178.34 3.69
 2 6 -7 26.1 0.91
 2 6 -6 206.04 4.03
 2 6 -5 156.53 3.12
 2 6 -4 618.99 11.15
 2 6 -3 324.69 5.98
 2 6 -2 637.49 11.49
 2 6 -1 122.66 2.45
 2 6 0 1236.9 22.36
 2 6 1 123.67 2.47
 2 6 2 648.69 11.75
 2 6 3 323.96 5.99
 2 6 4 607.09 10.98
 2 6 5 156.66 3.14
 2 6 6 206.96 4.07
 2 6 7 26.4 0.92
 2 6 8 179.83 3.73
 2 6 9 91.56 2.24
 2 6 10 53.5 1.61
 2 6 11 11.4 0.84
 2 6 12 48.34 1.63
 2 6 13 7.81 0.85
 2 6 14 13.8 1.04
 2 6 15 5.51 0.93
 2 6 16 22.52 1.35
 2 6 17 23.14 1.36
 2 6 18 10.75 1.07
 2 6 19 2.2 0.87
 2 6 20 5.17 0.89
 2 7 -20 5.49 0.88
 2 7 -19 4.41 0.93
 2 7 -18 14.83 1.21
 2 7 -17 3.05 0.89
 2 7 -16 42.01 1.75
 2 7 -15 11.88 1.1
 2 7 -14 46.21 1.77
 2 7 -13 7.74 0.87
 2 7 -12 11.57 0.91
 2 7 -11 62.08 1.86
 2 7 -10 68.7 1.93
 2 7 -9 192.05 4.04
 2 7 -8 94.26 2.26
 2 7 -7 134.76 2.92
 2 7 -6 145.7 3.03
 2 7 -5 487.61 8.93
 2 7 -4 297.71 5.6
 2 7 -3 723.62 13.06
 2 7 -2 498.8 9.05
 2 7 -1 516.53 9.34
 2 7 0 24.86 0.78
 2 7 1 518.26 9.38
 2 7 2 501.21 9.1
 2 7 3 711.54 12.89
 2 7 4 296.12 5.59
 2 7 5 482.92 8.9
 2 7 6 145.71 3.04
 2 7 7 133.74 2.92
 2 7 8 94.65 2.28
 2 7 9 185.12 3.95
 2 7 10 69.15 1.94
 2 7 11 60.52 1.84
 2 7 12 11.98 0.92
 2 7 13 6.81 0.85
 2 7 14 46.69 1.79
 2 7 15 12.7 1.09
 2 7 16 41.05 1.74
 2 7 17 2.56 0.86
 2 7 18 16.13 1.22
 2 7 19 6.35 0.95
 2 7 20 6.95 0.9
 2 8 -20 1.27 0.8
 2 8 -19 36.48 1.59
 2 8 -18 11.74 1.11
 2 8 -17 18.76 1.26
 2 8 -16 12.7 1.14
 2 8 -15 14.78 1.16
 2 8 -14 2.44 0.83
 2 8 -13 8.29 0.9
 2 8 -12 16.75 1.05
 2 8 -11 219.99 4.73
 2 8 -10 278.16 5.67
 2 8 -9 106.67 2.59
 2 8 -8 64.79 1.78
 2 8 -7 21.54 0.93
 2 8 -6 57.58 1.56
 2 8 -5 40.1 1.18
 2 8 -4 35.59 1.07
 2 8 -3 262.6 5.01
 2 8 -2 479.16 8.77
 2 8 -1 16.72 0.69
 2 8 0 1171.55 21.16
 2 8 1 17.05 0.69
 2 8 2 482.24 8.83
 2 8 3 261.84 5.03
 2 8 4 36.18 1.09
 2 8 5 40.02 1.18
 2 8 6 55.89 1.53
 2 8 7 21.55 0.94
 2 8 8 64.45 1.79
 2 8 9 104.48 2.56
 2 8 10 285.04 5.83
 2 8 11 217.47 4.71
 2 8 12 16.74 1.05
 2 8 13 8.29 0.9
 2 8 14 3.68 0.86
 2 8 15 14.81 1.16
 2 8 16 13.38 1.15
 2 8 17 18.36 1.24
 2 8 18 12.48 1.12
 2 8 19 38.37 1.62
 2 8 20 1.34 0.8
 2 9 -19 1.36 0.8
 2 9 -18 9.8 1.06
 2 9 -17 36.11 1.66
 2 9 -16 39.47 1.7
 2 9 -15 7.96 1.02
 2 9 -14 28.83 1.47
 2 9 -13 27.18 1.39
 2 9 -12 26.84 1.31
 2 9 -11 13.96 0.99
 2 9 -10 11.83 0.9
 2 9 -9 174.83 3.85
 2 9 -8 91.36 2.32
 2 9 -7 101.86 2.46
 2 9 -6 115.48 2.65
 2 9 -5 201.09 4.12
 2 9 -4 146.56 3.13
 2 9 -3 257.12 4.99
 2 9 -2 90.78 2.07
 2 9 -1 78.4 1.84
 2 9 0 44.64 1.24
 2 9 1 77.04 1.82
 2 9 2 90.75 2.08
 2 9 3 256.67 5
 2 9 4 146.05 3.13
 2 9 5 195.02 4.02
 2 9 6 113.15 2.62
 2 9 7 100.3 2.44
 2 9 8 90.6 2.32
 2 9 9 172.31 3.83
 2 9 10 11.75 0.91
 2 9 11 12.66 0.96
 2 9 12 26.65 1.3
 2 9 13 26.16 1.38
 2 9 14 30.46 1.49
 2 9 15 7.87 1.01
 2 9 16 38.28 1.67
 2 9 17 34.06 1.61
 2 9 18 9.01 1.04
 2 9 19 0.83 0.79
 2 10 -19 3.75 0.86
 2 10 -18 14.53 1.14
 2 10 -17 5.13 0.96
 2 10 -16 8.9 1.02
 2 10 -15 3.09 0.9
 2 10 -14 11.28 1.09
 2 10 -13 7.76 0.99
 2 10 -12 87.31 2.56
 2 10 -11 1.5 0.71
 2 10 -10 65.1 1.99
 2 10 -9 48.67 1.64
 2 10 -8 0.56 0.62
 2 10 -7 92.16 2.35
 2 10 -6 22.69 1.03
 2 10 -5 61.87 1.73
 2 10 -4 246.49 4.94
 2 10 -3 585.91 10.82
 2 10 -2 42.74 1.32
 2 10 -1 31.61 1.1
 2 10 0 371.89 7.07
 2 10 1 31.64 1.1
 2 10 2 42.19 1.31
 2 10 3 589.23 10.9
 2 10 4 249.9 5.02
 2 10 5 62.16 1.74
 2 10 6 24.01 1.05
 2 10 7 92.27 2.36
 2 10 8 0.3 0.62
 2 10 9 48.53 1.64
 2 10 10 65.88 2.02
 2 10 11 0.69 0.71
 2 10 12 85.97 2.55
 2 10 13 6.71 0.98
 2 10 14 12.49 1.11
 2 10 15 3.62 0.9
 2 10 16 8.55 1.02
 2 10 17 4.58 0.93
 2 10 18 14.59 1.13
 2 10 19 3.09 0.84
 2 11 -18 5.39 0.87
 2 11 -17 19.07 1.24
 2 11 -16 7.36 1.02
 2 11 -15 1.99 0.86
 2 11 -14 12.08 1.12
 2 11 -13 2.07 0.85
 2 11 -12 7.71 0.99
 2 11 -11 26.94 1.39
 2 11 -10 61.19 1.97
 2 11 -9 37.25 1.47
 2 11 -8 62.15 1.91
 2 11 -7 19.58 1.05
 2 11 -6 132.69 3.1
 2 11 -5 101.34 2.5
 2 11 -4 77.62 2.06
 2 11 -3 33.11 1.22
 2 11 -2 275.83 5.5
 2 11 -1 29.38 1.12
 2 11 0 82.56 2.09
 2 11 1 29.21 1.12
 2 11 2 274.35 5.49
 2 11 3 32.54 1.2
 2 11 4 78.79 2.07
 2 11 5 103.01 2.54
 2 11 6 134.38 3.14
 2 11 7 19.19 1.04
 2 11 8 63.64 1.94
 2 11 9 35.67 1.44
 2 11 10 60.73 1.96
 2 11 11 26.47 1.37
 2 11 12 8.26 1
 2 11 13 2.85 0.87
 2 11 14 10.71 1.09
 2 11 15 0.4 0.84
 2 11 16 8.68 1.04
 2 11 17 21.06 1.29
 2 11 18 4.27 0.85
 2 12 -17 3.95 0.87
 2 12 -16 6.86 0.99
 2 12 -15 9.44 1.1
 2 12 -14 4.26 0.92
 2 12 -13 2.99 0.9
 2 12 -12 9.93 1.05
 2 12 -11 9.99 1.04
 2 12 -10 43.02 1.72
 2 12 -9 17.54 1.12
 2 12 -8 8.13 0.87
 2 12 -7 76.18 2.18
 2 12 -6 2.83 0.7
 2 12 -5 75.71 2.11
 2 12 -4 14.03 0.91
 2 12 -3 117.12 2.81
 2 12 -2 15.27 0.9
 2 12 -1 23.87 1.07
 2 12 0 0.31 0.55
 2 12 1 23.11 1.06
 2 12 2 14.21 0.89
 2 12 3 120.12 2.86
 2 12 4 13.88 0.9
 2 12 5 77.37 2.15
 2 12 6 2.79 0.69
 2 12 7 76.41 2.2
 2 12 8 7.69 0.87
 2 12 9 19.2 1.14
 2 12 10 43.33 1.72
 2 12 11 8.89 1.02
 2 12 12 10.34 1.06
 2 12 13 2.93 0.9
 2 12 14 4.21 0.93
 2 12 15 9.76 1.1
 2 12 16 6.65 0.99
 2 12 17 3.58 0.87
 2 13 -17 12.6 1.01
 2 13 -16 4.5 0.89
 2 13 -15 26.2 1.43
 2 13 -14 9.28 1.08
 2 13 -13 16.04 1.22
 2 13 -12 23.36 1.37
 2 13 -11 4.11 0.9
 2 13 -10 0.33 0.8
 2 13 -9 18.66 1.21
 2 13 -8 6.12 0.85
 2 13 -7 1.4 0.73
 2 13 -6 9.29 0.88
 2 13 -5 60.9 1.9
 2 13 -4 49.42 1.67
 2 13 -3 31.01 1.3
 2 13 -2 35.7 1.38
 2 13 -1 62.83 1.88
 2 13 0 18.68 1.02
 2 13 1 61.4 1.86
 2 13 2 34.38 1.35
 2 13 3 32.08 1.32
 2 13 4 50.2 1.68
 2 13 5 62.7 1.94
 2 13 6 9.49 0.89
 2 13 7 1.77 0.73
 2 13 8 7.48 0.88
 2 13 9 16.52 1.15
 2 13 10 0.32 0.8
 2 13 11 1.04 0.86
 2 13 12 25.01 1.41
 2 13 13 16.26 1.22
 2 13 14 8.03 1.05
 2 13 15 25.77 1.42
 2 13 16 3.62 0.88
 2 13 17 12.39 1.01
 2 14 -16 1.38 0.78
 2 14 -15 8.92 1.02
 2 14 -14 3.96 0.94
 2 14 -13 5.19 0.96
 2 14 -12 2.13 0.88
 2 14 -11 31.26 1.54
 2 14 -10 8.97 1.05
 2 14 -9 6.97 0.98
 2 14 -8 3.58 0.87
 2 14 -7 34.26 1.54
 2 14 -6 1.08 0.74
 2 14 -5 21.68 1.19
 2 14 -4 25.48 1.26
 2 14 -3 14.73 1.01
 2 14 -2 11.58 0.93
 2 14 -1 18.54 1.08
 2 14 0 23.94 1.19
 2 14 1 19.22 1.1
 2 14 2 12.25 0.95
 2 14 3 14.42 1
 2 14 4 24.15 1.23
 2 14 5 21.08 1.17
 2 14 6 1.09 0.74
 2 14 7 34.83 1.55
 2 14 8 3.17 0.86
 2 14 9 5.93 0.94
 2 14 10 8.67 1.03
 2 14 11 30.11 1.52
 2 14 12 1.87 0.88
 2 14 13 5.55 0.99
 2 14 14 4.16 0.94
 2 14 15 9.6 1.03
 2 14 16 0.2 0.77
 2 15 -15 7.42 0.93
 2 15 -14 0.38 0.81
 2 15 -13 0.4 0.83
 2 15 -12 6.6 1.02
 2 15 -11 3.05 0.9
 2 15 -10 11.65 1.12
 2 15 -9 14.59 1.19
 2 15 -8 2.52 0.89
 2 15 -7 1.43 0.85
 2 15 -6 24.55 1.36
 2 15 -5 2.62 0.83
 2 15 -4 8.39 0.96
 2 15 -3 3.56 0.79
 2 15 -2 6.42 0.86
 2 15 -1 10.82 0.96
 2 15 0 5.9 0.85
 2 15 1 11.08 0.96
 2 15 2 6.59 0.86
 2 15 3 3.88 0.8
 2 15 4 9 0.98
 2 15 5 0.87 0.81
 2 15 6 24.97 1.37
 2 15 7 2.66 0.88
 2 15 8 2.81 0.88
 2 15 9 14.9 1.19
 2 15 10 10.61 1.1
 2 15 11 3.65 0.9
 2 15 12 7.37 1.03
 2 15 13 0.38 0.83
 2 15 14 -0.02 0.79
 2 15 15 7.87 0.93
 2 16 -14 3.11 0.81
 2 16 -13 3.65 0.89
 2 16 -12 16.29 1.2
 2 16 -11 10.08 1.09
 2 16 -10 6.08 0.96
 2 16 -9 2.63 0.88
 2 16 -8 2.15 0.88
 2 16 -7 11.53 1.11
 2 16 -6 2.85 0.86
 2 16 -5 17.69 1.24
 2 16 -4 21.65 1.31
 2 16 -3 34.13 1.57
 2 16 -2 6.31 0.96
 2 16 -1 6.55 0.94
 2 16 0 17.36 1.21
 2 16 1 6.23 0.94
 2 16 2 6.63 0.95
 2 16 3 32.92 1.53
 2 16 4 21.78 1.33
 2 16 5 17.38 1.23
 2 16 6 1.74 0.85
 2 16 7 11.16 1.1
 2 16 8 2.86 0.89
 2 16 9 1.74 0.88
 2 16 10 6.38 0.97
 2 16 11 8.05 1.04
 2 16 12 14.68 1.17
 2 16 13 2.75 0.87
 2 16 14 2.64 0.8
 2 17 -13 5.09 0.86
 2 17 -12 0.01 0.78
 2 17 -11 1.44 0.82
 2 17 -10 14.7 1.18
 2 17 -9 6.35 1.01
 2 17 -8 10.45 1.09
 2 17 -7 6.99 1
 2 17 -6 2.52 0.88
 2 17 -5 10.13 1.07
 2 17 -4 8.63 1.04
 2 17 -3 2.18 0.88
 2 17 -2 19.22 1.28
 2 17 -1 23.21 1.37
 2 17 0 -0.33 0.82
 2 17 1 23.45 1.37
 2 17 2 17.08 1.23
 2 17 3 2.44 0.88
 2 17 4 9.19 1.05
 2 17 5 10.24 1.07
 2 17 6 2.73 0.88
 2 17 7 6.06 0.96
 2 17 8 11.05 1.09
 2 17 9 4.21 0.96
 2 17 10 14.94 1.19
 2 17 11 1.77 0.84
 2 17 12 0.78 0.77
 2 17 13 4.85 0.84
 2 18 -11 -0.01 0.76
 2 18 -10 9.31 1.02
 2 18 -9 1.13 0.84
 2 18 -8 0.68 0.85
 2 18 -7 9.23 1.08
 2 18 -6 4.78 0.98
 2 18 -5 1.57 0.84
 2 18 -4 0.28 0.83
 2 18 -3 2.57 0.88
 2 18 -2 4.34 0.91
 2 18 -1 10.15 1.07
 2 18 0 2.14 0.88
 2 18 1 9.91 1.08
 2 18 2 2.85 0.88
 2 18 3 4.06 0.91
 2 18 4 0.47 0.82
 2 18 5 0.29 0.83
 2 18 6 4.16 0.96
 2 18 7 9.97 1.08
 2 18 8 1.05 0.86
 2 18 9 0.76 0.83
 2 18 10 8.64 1
 2 18 11 -0.08 0.76
 2 19 -10 3.38 0.86
 2 19 -9 5.26 0.89
 2 19 -8 8.55 0.99
 2 19 -7 3.56 0.89
 2 19 -6 1.97 0.87
 2 19 -5 1.4 0.86
 2 19 -4 2.82 0.91
 2 19 -3 2.36 0.9
 2 19 -2 12.14 1.14
 2 19 -1 6.09 1
 2 19 0 0.82 0.86
 2 19 1 6.07 1
 2 19 2 10.19 1.1
 2 19 3 3.23 0.92
 2 19 4 1.64 0.89
 2 19 5 1.87 0.86
 2 19 6 3.97 0.9
 2 19 7 3.13 0.89
 2 19 8 8.03 0.98
 2 19 9 5.84 0.9
 2 19 10 4.23 0.87
 2 20 -8 0.62 0.79
 2 20 -7 2.82 0.81
 2 20 -6 1.66 0.8
 2 20 -5 2.37 0.84
 2 20 -4 14.8 1.14
 2 20 -3 0.95 0.83
 2 20 -2 9.59 1.05
 2 20 -1 6.3 0.97
 2 20 0 4.36 0.93
 2 20 1 4.72 0.95
 2 20 2 9.05 1.02
 2 20 3 1.35 0.83
 2 20 4 14.72 1.14
 2 20 5 1.82 0.82
 2 20 6 0.88 0.78
 2 20 7 2.26 0.8
 2 20 8 0.45 0.76
 2 21 -4 -0.67 0.73
 2 21 -3 -0.53 0.75
 2 21 -2 4.48 0.85
 2 21 -1 -0.08 0.76
 2 21 0 -0.12 0.76
 2 21 1 0.14 0.76
 2 21 2 4.32 0.86
 2 21 3 0 0.74
 2 21 4 -0.62 0.73
 3 0 1 212.77 3.83
 3 0 2 2942.81 52.11
 3 0 3 649.74 11.67
 3 0 4 288.92 5.22
 3 0 5 143 2.75
 3 0 6 335.4 6.12
 3 0 7 1348.93 24.14
 3 0 8 187.77 3.68
 3 0 9 120.63 2.58
 3 0 10 33.04 1.13
 3 0 11 110.62 2.59
 3 0 12 2.43 0.62
 3 0 13 57.19 1.78
 3 0 14 1.26 0.69
 3 0 15 61.52 1.98
 3 0 16 0.4 0.79
 3 0 17 128.5 3.35
 3 0 18 6.21 0.98
 3 0 19 51.15 1.96
 3 0 20 2.89 0.88
 3 0 21 30.4 1.4
 3 1 -21 10.87 1
 3 1 -20 9.87 1.05
 3 1 -19 6.71 1.03
 3 1 -18 5.31 0.97
 3 1 -17 42.8 1.77
 3 1 -16 55.89 2
 3 1 -15 2.51 0.76
 3 1 -14 90.73 2.46
 3 1 -13 193.56 4.2
 3 1 -12 301.17 5.98
 3 1 -11 227.8 4.62
 3 1 -10 35.97 1.18
 3 1 -9 85.18 1.96
 3 1 -8 458.98 8.34
 3 1 -7 89.16 1.92
 3 1 -6 141.13 2.77
 3 1 -5 76.95 1.61
 3 1 -4 199.07 3.67
 3 1 -3 190.29 3.48
 3 1 -2 5.68 0.31
 3 1 -1 4900.6 86.37
 3 1 0 4.89 0.29
 3 1 1 4910.22 86.79
 3 1 2 5.05 0.29
 3 1 3 191.65 3.51
 3 1 4 201.29 3.71
 3 1 5 75.95 1.6
 3 1 6 141.86 2.78
 3 1 7 90.53 1.94
 3 1 8 463.57 8.42
 3 1 9 86.03 1.98
 3 1 10 37.27 1.21
 3 1 11 230.45 4.67
 3 1 12 299.5 5.95
 3 1 13 198.49 4.28
 3 1 14 90.37 2.45
 3 1 15 2.38 0.75
 3 1 16 55.99 2
 3 1 17 43.89 1.79
 3 1 18 6.36 0.99
 3 1 19 6.3 1.02
 3 1 20 9.95 1.05
 3 1 21 10.13 0.99
 3 2 -21 4.53 0.84
 3 2 -20 16.56 1.19
 3 2 -19 14.18 1.2
 3 2 -18 35.36 1.61
 3 2 -17 82.58 2.52
 3 2 -16 67.43 2.21
 3 2 -15 12 0.99
 3 2 -14 123.03 3.05
 3 2 -13 17.02 1
 3 2 -12 96.81 2.43
 3 2 -11 203.13 4.22
 3 2 -10 81.81 2.02
 3 2 -9 282.37 5.43
 3 2 -8 432.35 7.91
 3 2 -7 29.48 0.89
 3 2 -6 431.7 7.79
 3 2 -5 285.71 5.23
 3 2 -4 1.96 0.28
 3 2 -3 532.63 9.53
 3 2 -2 25.82 0.65
 3 2 -1 1468.13 25.89
 3 2 0 1938.36 34.65
 3 2 1 1470.04 25.91
 3 2 2 26.05 0.66
 3 2 3 526.69 9.43
 3 2 4 1.91 0.28
 3 2 5 292.88 5.36
 3 2 6 437.96 7.9
 3 2 7 29.69 0.89
 3 2 8 435.37 7.97
 3 2 9 285.9 5.49
 3 2 10 81.1 2.01
 3 2 11 203.38 4.22
 3 2 12 95.42 2.41
 3 2 13 16.68 1
 3 2 14 123.94 3.07
 3 2 15 11.45 0.98
 3 2 16 65.62 2.18
 3 2 17 81.38 2.5
 3 2 18 35.65 1.62
 3 2 19 13.82 1.19
 3 2 20 15.25 1.15
 3 2 21 3.56 0.83
 3 3 -21 2.91 0.8
 3 3 -20 20.53 1.27
 3 3 -19 0.61 0.86
 3 3 -18 4.92 0.94
 3 3 -17 9.69 1.06
 3 3 -16 22.34 1.33
 3 3 -15 76.21 2.28
 3 3 -14 6.34 0.82
 3 3 -13 147.11 3.41
 3 3 -12 11.47 0.84
 3 3 -11 221.59 4.55
 3 3 -10 63.89 1.72
 3 3 -9 5.7 0.55
 3 3 -8 8.34 0.56
 3 3 -7 53.99 1.34
 3 3 -6 1157.16 20.69
 3 3 -5 199.31 3.76
 3 3 -4 1.53 0.29
 3 3 -3 1014.55 18.1
 3 3 -2 1503.19 26.82
 3 3 -1 463.1 8.28
 3 3 0 2001.56 35.25
 3 3 1 447.14 7.98
 3 3 2 1489.21 26.62
 3 3 3 987.33 17.69
 3 3 4 1.5 0.29
 3 3 5 201.44 3.79
 3 3 6 1145.05 20.47
 3 3 7 53.19 1.33
 3 3 8 8.87 0.56
 3 3 9 5.34 0.55
 3 3 10 62.58 1.69
 3 3 11 219.79 4.53
 3 3 12 11.69 0.85
 3 3 13 147.12 3.41
 3 3 14 5.86 0.83
 3 3 15 75.69 2.26
 3 3 16 22.51 1.32
 3 3 17 8.31 1.05
 3 3 18 6.17 0.96
 3 3 19 0.83 0.85
 3 3 20 21 1.27
 3 3 21 3.95 0.82
 3 4 -21 3 0.82
 3 4 -20 3.37 0.87
 3 4 -19 6.55 0.98
 3 4 -18 6.68 0.98
 3 4 -17 3.19 0.89
 3 4 -16 55.53 2
 3 4 -15 23.08 1.29
 3 4 -14 10 0.91
 3 4 -13 31.51 1.32
 3 4 -12 77.11 2.11
 3 4 -11 116.33 2.74
 3 4 -10 2.97 0.57
 3 4 -9 15.36 0.78
 3 4 -8 1.98 0.45
 3 4 -7 289.16 5.42
 3 4 -6 459.35 8.29
 3 4 -5 318.34 5.84
 3 4 -4 179.04 3.41
 3 4 -3 1184 21.16
 3 4 -2 144.92 2.76
 3 4 -1 862.95 15.42
 3 4 0 2192.55 39.43
 3 4 1 858.81 15.39
 3 4 2 144.07 2.75
 3 4 3 1176.15 21.06
 3 4 4 172.45 3.29
 3 4 5 317.27 5.84
 3 4 6 452.9 8.2
 3 4 7 287.73 5.41
 3 4 8 2.85 0.46
 3 4 9 14.35 0.76
 3 4 10 2.75 0.55
 3 4 11 115.48 2.73
 3 4 12 78.96 2.15
 3 4 13 30.17 1.3
 3 4 14 9.75 0.91
 3 4 15 22.45 1.29
 3 4 16 54.16 1.98
 3 4 17 2.47 0.88
 3 4 18 7.95 1
 3 4 19 6.5 0.98
 3 4 20 3.26 0.86
 3 4 21 2.61 0.83
 3 5 -20 1.65 0.82
 3 5 -19 0.78 0.84
 3 5 -18 2.26 0.86
 3 5 -17 0.36 0.82
 3 5 -16 97.28 2.78
 3 5 -15 4.05 0.87
 3 5 -14 13.51 1.01
 3 5 -13 9.65 0.88
 3 5 -12 6.09 0.74
 3 5 -11 56.92 1.7
 3 5 -10 111.62 2.61
 3 5 -9 16.07 0.82
 3 5 -8 195.96 3.94
 3 5 -7 273.33 5.18
 3 5 -6 87.64 1.93
 3 5 -5 270.41 5.03
 3 5 -4 369.85 6.71
 3 5 -3 375.51 6.76
 3 5 -2 458.04 8.16
 3 5 -1 208.74 3.88
 3 5 0 188.54 3.53
 3 5 1 204.41 3.81
 3 5 2 452.04 8.07
 3 5 3 379.04 6.85
 3 5 4 369.99 6.72
 3 5 5 269.05 5.02
 3 5 6 88.9 1.96
 3 5 7 276.8 5.25
 3 5 8 200.01 4.02
 3 5 9 16.45 0.83
 3 5 10 113.92 2.66
 3 5 11 56.72 1.7
 3 5 12 5.62 0.74
 3 5 13 9.74 0.87
 3 5 14 13.67 1.01
 3 5 15 4.3 0.89
 3 5 16 94.06 2.72
 3 5 17 0.49 0.82
 3 5 18 3.58 0.9
 3 5 19 1.13 0.81
 3 5 20 2.03 0.82
 3 6 -20 1.71 0.79
 3 6 -19 0.41 0.8
 3 6 -18 0.45 0.84
 3 6 -17 10.17 1.07
 3 6 -16 1.9 0.86
 3 6 -15 6.26 0.95
 3 6 -14 7.62 0.89
 3 6 -13 23.53 1.19
 3 6 -12 12.86 0.92
 3 6 -11 28.34 1.19
 3 6 -10 116.31 2.74
 3 6 -9 26.95 1.07
 3 6 -8 14.78 0.78
 3 6 -7 60.75 1.58
 3 6 -6 291.02 5.48
 3 6 -5 280.49 5.26
 3 6 -4 253.86 4.76
 3 6 -3 164.64 3.2
 3 6 -2 156.18 3.04
 3 6 -1 109.14 2.22
 3 6 0 267.08 4.93
 3 6 1 107.68 2.2
 3 6 2 154.98 3.02
 3 6 3 163.9 3.2
 3 6 4 251.44 4.73
 3 6 5 276.45 5.2
 3 6 6 283.34 5.37
 3 6 7 58.26 1.54
 3 6 8 15.13 0.79
 3 6 9 27.32 1.07
 3 6 10 116.52 2.75
 3 6 11 28.93 1.21
 3 6 12 13.14 0.93
 3 6 13 22.35 1.16
 3 6 14 8.18 0.91
 3 6 15 5.18 0.93
 3 6 16 1.89 0.84
 3 6 17 9.76 1.06
 3 6 18 0.67 0.84
 3 6 19 0.52 0.82
 3 6 20 0.95 0.8
 3 7 -20 2.45 0.8
 3 7 -19 1.13 0.81
 3 7 -18 1.59 0.85
 3 7 -17 1.05 0.82
 3 7 -16 10.21 1.07
 3 7 -15 12.85 1.13
 3 7 -14 85.39 2.52
 3 7 -13 2.94 0.76
 3 7 -12 23.45 1.17
 3 7 -11 20.74 1.07
 3 7 -10 34.48 1.29
 3 7 -9 16.36 0.89
 3 7 -8 2.27 0.55
 3 7 -7 31.91 1.1
 3 7 -6 3.79 0.5
 3 7 -5 15.53 0.7
 3 7 -4 225.17 4.32
 3 7 -3 15.72 0.65
 3 7 -2 240.58 4.54
 3 7 -1 402.88 7.32
 3 7 0 213.49 4.06
 3 7 1 401.35 7.29
 3 7 2 240.33 4.54
 3 7 3 16.13 0.66
 3 7 4 224.94 4.33
 3 7 5 15.73 0.7
 3 7 6 3.65 0.51
 3 7 7 32.56 1.11
 3 7 8 2.72 0.55
 3 7 9 16.84 0.9
 3 7 10 32.77 1.27
 3 7 11 21.42 1.09
 3 7 12 23.15 1.16
 3 7 13 3.93 0.78
 3 7 14 86.33 2.54
 3 7 15 14.45 1.16
 3 7 16 10.61 1.09
 3 7 17 0.29 0.81
 3 7 18 1.95 0.88
 3 7 19 0.72 0.81
 3 7 20 2.61 0.81
 3 8 -19 7.23 0.95
 3 8 -18 2.93 0.88
 3 8 -17 6.95 0.97
 3 8 -16 1.96 0.86
 3 8 -15 14.14 1.16
 3 8 -14 2.23 0.84
 3 8 -13 2.8 0.78
 3 8 -12 35.5 1.45
 3 8 -11 17.45 1.03
 3 8 -10 25.05 1.15
 3 8 -9 21.93 1.04
 3 8 -8 50.4 1.53
 3 8 -7 155.39 3.33
 3 8 -6 124.3 2.75
 3 8 -5 4.75 0.54
 3 8 -4 149.65 3.08
 3 8 -3 21.21 0.8
 3 8 -2 84.77 1.91
 3 8 -1 11.62 0.59
 3 8 0 23.46 0.81
 3 8 1 11.53 0.6
 3 8 2 83.2 1.89
 3 8 3 20.27 0.78
 3 8 4 152.63 3.14
 3 8 5 4.96 0.55
 3 8 6 121.99 2.72
 3 8 7 154.4 3.33
 3 8 8 51.03 1.55
 3 8 9 21.48 1.04
 3 8 10 24.71 1.14
 3 8 11 17.35 1.04
 3 8 12 36.39 1.46
 3 8 13 4.13 0.8
 3 8 14 3.04 0.85
 3 8 15 14.4 1.16
 3 8 16 2.18 0.87
 3 8 17 6.78 0.98
 3 8 18 1.76 0.86
 3 8 19 6.89 0.95
 3 9 -19 0.3 0.76
 3 9 -18 7.15 0.96
 3 9 -17 -0.32 0.83
 3 9 -16 2.38 0.88
 3 9 -15 3.92 0.89
 3 9 -14 8.84 1.02
 3 9 -13 29.04 1.46
 3 9 -12 33.28 1.43
 3 9 -11 11.01 0.92
 3 9 -10 3.35 0.71
 3 9 -9 95.09 2.44
 3 9 -8 2.75 0.63
 3 9 -7 63.23 1.78
 3 9 -6 8.74 0.69
 3 9 -5 67.15 1.76
 3 9 -4 23.26 0.93
 3 9 -3 47.14 1.35
 3 9 -2 210.88 4.18
 3 9 -1 19.67 0.8
 3 9 0 81.15 1.89
 3 9 1 18.66 0.78
 3 9 2 210.66 4.2
 3 9 3 46.66 1.35
 3 9 4 24.51 0.96
 3 9 5 65.12 1.73
 3 9 6 8.62 0.69
 3 9 7 67.15 1.85
 3 9 8 2.99 0.64
 3 9 9 97.88 2.5
 3 9 10 3.99 0.72
 3 9 11 9.51 0.89
 3 9 12 32.47 1.42
 3 9 13 28.57 1.44
 3 9 14 9.12 1.03
 3 9 15 3.39 0.9
 3 9 16 1.36 0.86
 3 9 17 -0.64 0.83
 3 9 18 7.27 0.97
 3 9 19 1.18 0.77
 3 10 -18 8.54 0.97
 3 10 -17 1.52 0.86
 3 10 -16 2.81 0.92
 3 10 -15 11.39 1.1
 3 10 -14 10.93 1.09
 3 10 -13 15.51 1.18
 3 10 -12 38.48 1.62
 3 10 -11 1.61 0.73
 3 10 -10 23.42 1.19
 3 10 -9 22.99 1.15
 3 10 -8 44.69 1.53
 3 10 -7 9.65 0.8
 3 10 -6 0.68 0.56
 3 10 -5 25.17 1.05
 3 10 -4 13.15 0.79
 3 10 -3 78.68 1.99
 3 10 -2 239 4.76
 3 10 -1 83.79 2.05
 3 10 0 42.63 1.31
 3 10 1 84.02 2.05
 3 10 2 237.36 4.73
 3 10 3 79.11 2
 3 10 4 13.14 0.79
 3 10 5 24.29 1.04
 3 10 6 0.69 0.56
 3 10 7 10.82 0.82
 3 10 8 44.41 1.53
 3 10 9 21.12 1.11
 3 10 10 22.28 1.17
 3 10 11 1.72 0.73
 3 10 12 38.95 1.63
 3 10 13 13.95 1.15
 3 10 14 9.92 1.07
 3 10 15 11.78 1.12
 3 10 16 2.28 0.89
 3 10 17 2.33 0.87
 3 10 18 7.98 0.96
 3 11 -18 3.93 0.85
 3 11 -17 5.47 0.93
 3 11 -16 8.34 1.04
 3 11 -15 2.34 0.88
 3 11 -14 1.53 0.85
 3 11 -13 12.39 1.12
 3 11 -12 4.28 0.9
 3 11 -11 4.52 0.87
 3 11 -10 1.5 0.74
 3 11 -9 21.39 1.16
 3 11 -8 135.52 3.23
 3 11 -7 143.71 3.33
 3 11 -6 19.94 1.03
 3 11 -5 7.46 0.73
 3 11 -4 77.75 2.06
 3 11 -3 14.52 0.86
 3 11 -2 24.67 1.04
 3 11 -1 43.79 1.4
 3 11 0 0.84 0.54
 3 11 1 43.2 1.38
 3 11 2 25.32 1.06
 3 11 3 13.21 0.83
 3 11 4 80.63 2.11
 3 11 5 7.5 0.74
 3 11 6 19.47 1.02
 3 11 7 142.2 3.31
 3 11 8 133.21 3.21
 3 11 9 22.2 1.17
 3 11 10 1.93 0.73
 3 11 11 4.39 0.86
 3 11 12 3.9 0.89
 3 11 13 12.41 1.13
 3 11 14 0.72 0.84
 3 11 15 1.97 0.87
 3 11 16 8.1 1.04
 3 11 17 3.55 0.88
 3 11 18 2.74 0.82
 3 12 -17 5.22 0.89
 3 12 -16 6.36 0.97
 3 12 -15 12.02 1.15
 3 12 -14 11.65 1.11
 3 12 -13 20.94 1.32
 3 12 -12 28.11 1.47
 3 12 -11 1.95 0.85
 3 12 -10 12.35 1.06
 3 12 -9 34.32 1.46
 3 12 -8 18.95 1.11
 3 12 -7 20.6 1.12
 3 12 -6 3.13 0.7
 3 12 -5 71.73 2.05
 3 12 -4 27.17 1.19
 3 12 -3 181.26 3.94
 3 12 -2 11.42 0.84
 3 12 -1 30.95 1.22
 3 12 0 9.19 0.77
 3 12 1 32.43 1.25
 3 12 2 13.47 0.88
 3 12 3 179.41 3.91
 3 12 4 26.48 1.17
 3 12 5 71.82 2.05
 3 12 6 3.33 0.71
 3 12 7 19.18 1.1
 3 12 8 19.19 1.12
 3 12 9 34.6 1.47
 3 12 10 13.43 1.07
 3 12 11 1.81 0.84
 3 12 12 27.02 1.44
 3 12 13 19.77 1.3
 3 12 14 11.3 1.11
 3 12 15 11.42 1.13
 3 12 16 7.22 0.99
 3 12 17 4.65 0.88
 3 13 -17 4.89 0.88
 3 13 -16 0.91 0.81
 3 13 -15 12.42 1.13
 3 13 -14 1.87 0.9
 3 13 -13 25.37 1.41
 3 13 -12 1.2 0.85
 3 13 -11 25.01 1.41
 3 13 -10 21.17 1.32
 3 13 -9 11.77 1.07
 3 13 -8 17.34 1.12
 3 13 -7 7.08 0.86
 3 13 -6 74.93 2.19
 3 13 -5 13.87 0.98
 3 13 -4 27.46 1.25
 3 13 -3 64.4 1.93
 3 13 -2 46.98 1.6
 3 13 -1 87.09 2.33
 3 13 0 65.6 1.94
 3 13 1 87.27 2.34
 3 13 2 46.57 1.6
 3 13 3 62.17 1.9
 3 13 4 27.64 1.25
 3 13 5 14.7 1
 3 13 6 76.46 2.22
 3 13 7 7.93 0.88
 3 13 8 17.15 1.11
 3 13 9 11.9 1.08
 3 13 10 22.15 1.33
 3 13 11 27.06 1.45
 3 13 12 1.09 0.86
 3 13 13 22.85 1.36
 3 13 14 1.91 0.88
 3 13 15 14.45 1.16
 3 13 16 2.41 0.83
 3 13 17 4.61 0.87
 3 14 -16 4.6 0.85
 3 14 -15 6.3 0.95
 3 14 -14 0.12 0.82
 3 14 -13 12.45 1.16
 3 14 -12 4 0.91
 3 14 -11 2.16 0.88
 3 14 -10 13.05 1.15
 3 14 -9 37.69 1.67
 3 14 -8 53.1 1.95
 3 14 -7 11.37 1.04
 3 14 -6 8.24 0.91
 3 14 -5 64.34 2.03
 3 14 -4 3.89 0.78
 3 14 -3 15.43 1.03
 3 14 -2 23.43 1.19
 3 14 -1 31.63 1.36
 3 14 0 120.1 2.99
 3 14 1 32.67 1.38
 3 14 2 24.73 1.23
 3 14 3 15.35 1.03
 3 14 4 3.6 0.79
 3 14 5 63.24 2.01
 3 14 6 8.23 0.9
 3 14 7 12.44 1.08
 3 14 8 52.13 1.93
 3 14 9 37.55 1.67
 3 14 10 13.97 1.16
 3 14 11 2.96 0.91
 3 14 12 4.55 0.93
 3 14 13 12.95 1.16
 3 14 14 -0.11 0.81
 3 14 15 6.14 0.93
 3 14 16 3.29 0.83
 3 15 -15 5.18 0.87
 3 15 -14 4.68 0.89
 3 15 -13 37.77 1.66
 3 15 -12 9.49 1.09
 3 15 -11 2.66 0.88
 3 15 -10 55.88 2.02
 3 15 -9 3.16 0.92
 3 15 -8 18.97 1.27
 3 15 -7 2.68 0.89
 3 15 -6 17.96 1.24
 3 15 -5 28.16 1.43
 3 15 -4 3.07 0.84
 3 15 -3 20.39 1.23
 3 15 -2 1.36 0.74
 3 15 -1 30.95 1.4
 3 15 0 4.28 0.81
 3 15 1 29.39 1.37
 3 15 2 0.24 0.72
 3 15 3 21.49 1.25
 3 15 4 3.44 0.84
 3 15 5 28.21 1.44
 3 15 6 18.83 1.25
 3 15 7 2.88 0.91
 3 15 8 20.34 1.3
 3 15 9 3.56 0.93
 3 15 10 54.72 2
 3 15 11 2.12 0.88
 3 15 12 9.99 1.11
 3 15 13 38.52 1.67
 3 15 14 5.16 0.91
 3 15 15 4.43 0.86
 3 16 -14 3.33 0.84
 3 16 -13 4.73 0.89
 3 16 -12 5 0.95
 3 16 -11 0.71 0.85
 3 16 -10 2.13 0.92
 3 16 -9 15.65 1.22
 3 16 -8 6.62 1.02
 3 16 -7 64.79 2.2
 3 16 -6 6.06 0.97
 3 16 -5 3.94 0.92
 3 16 -4 13.68 1.14
 3 16 -3 4.86 0.93
 3 16 -2 21.01 1.3
 3 16 -1 5.85 0.94
 3 16 0 27.15 1.43
 3 16 1 4.89 0.93
 3 16 2 21.09 1.3
 3 16 3 5.03 0.93
 3 16 4 12.79 1.12
 3 16 5 5.21 0.95
 3 16 6 5.96 0.98
 3 16 7 65.84 2.22
 3 16 8 7.7 1.02
 3 16 9 16.33 1.22
 3 16 10 1.84 0.9
 3 16 11 1.36 0.86
 3 16 12 5.76 0.95
 3 16 13 5.12 0.89
 3 16 14 4.22 0.84
 3 17 -13 4.41 0.87
 3 17 -12 4.01 0.86
 3 17 -11 16.4 1.18
 3 17 -10 8.63 1.05
 3 17 -9 28 1.5
 3 17 -8 14.02 1.17
 3 17 -7 2.36 0.88
 3 17 -6 14.91 1.19
 3 17 -5 1.92 0.87
 3 17 -4 6.01 0.97
 3 17 -3 3.81 0.91
 3 17 -2 15.14 1.19
 3 17 -1 19.57 1.3
 3 17 0 5.36 0.96
 3 17 1 20.73 1.31
 3 17 2 14.35 1.17
 3 17 3 3.6 0.91
 3 17 4 6.58 0.98
 3 17 5 1.77 0.85
 3 17 6 13.47 1.16
 3 17 7 2 0.88
 3 17 8 14.58 1.17
 3 17 9 28.3 1.51
 3 17 10 8.34 1.03
 3 17 11 16.43 1.19
 3 17 12 3.63 0.85
 3 17 13 4.36 0.86
 3 18 -11 0.26 0.77
 3 18 -10 6.81 0.94
 3 18 -9 2.05 0.87
 3 18 -8 10.99 1.1
 3 18 -7 3.13 0.91
 3 18 -6 13.63 1.19
 3 18 -5 11.8 1.11
 3 18 -4 4.26 0.93
 3 18 -3 4.05 0.91
 3 18 -2 1.08 0.84
 3 18 -1 2.35 0.88
 3 18 0 28.67 1.48
 3 18 1 2.1 0.88
 3 18 2 0.97 0.85
 3 18 3 3.26 0.9
 3 18 4 6.31 0.97
 3 18 5 12.84 1.13
 3 18 6 13.53 1.19
 3 18 7 2.81 0.92
 3 18 8 11.95 1.12
 3 18 9 2.77 0.87
 3 18 10 7.02 0.95
 3 18 11 -0.32 0.76
 3 19 -9 4 0.86
 3 19 -8 7.03 0.97
 3 19 -7 2.98 0.87
 3 19 -6 12.7 1.12
 3 19 -5 2.31 0.9
 3 19 -4 11.6 1.13
 3 19 -3 2.1 0.89
 3 19 -2 1.11 0.86
 3 19 -1 2.81 0.93
 3 19 0 4.67 0.96
 3 19 1 3.52 0.94
 3 19 2 0.6 0.85
 3 19 3 2.91 0.89
 3 19 4 14.19 1.18
 3 19 5 2.07 0.9
 3 19 6 11.89 1.1
 3 19 7 1.84 0.85
 3 19 8 7.23 0.96
 3 19 9 3.87 0.86
 3 20 -7 7.92 0.93
 3 20 -6 4.75 0.89
 3 20 -5 -0.93 0.78
 3 20 -4 7.86 0.98
 3 20 -3 2.58 0.88
 3 20 -2 2.66 0.86
 3 20 -1 6.97 0.98
 3 20 0 0.96 0.84
 3 20 1 6.96 0.99
 3 20 2 1.66 0.85
 3 20 3 3.96 0.9
 3 20 4 7.18 0.98
 3 20 5 0.99 0.81
 3 20 6 5.76 0.9
 3 20 7 9.52 0.96
 3 21 -4 6.01 0.91
 3 21 -3 5.64 0.87
 3 21 -2 2.68 0.81
 3 21 -1 6.02 0.9
 3 21 0 0.94 0.78
 3 21 1 6.88 0.91
 3 21 2 2.34 0.8
 3 21 3 3.88 0.85
 3 21 4 4.82 0.91
 4 0 0 387.24 6.91
 4 0 1 1206.65 21.61
 4 0 2 15.98 0.5
 4 0 3 249.93 4.55
 4 0 4 232.2 4.28
 4 0 5 22.75 0.7
 4 0 6 287.19 5.3
 4 0 7 10.36 0.55
 4 0 8 329.36 6.14
 4 0 9 886.72 15.82
 4 0 10 34.15 1.17
 4 0 11 101.97 2.46
 4 0 12 21.33 1.04
 4 0 13 12.4 0.91
 4 0 14 7.24 0.86
 4 0 15 1.61 0.74
 4 0 16 18.1 1.23
 4 0 17 0.49 0.83
 4 0 18 48.9 1.89
 4 0 19 108.79 3.02
 4 0 20 1.42 0.84
 4 0 21 23.19 1.25
 4 1 -21 3.1 0.8
 4 1 -20 6.6 0.96
 4 1 -19 5.32 0.98
 4 1 -18 2.98 0.9
 4 1 -17 2.68 0.88
 4 1 -16 54.26 1.97
 4 1 -15 34.87 1.48
 4 1 -14 247.03 5.24
 4 1 -13 27.93 1.24
 4 1 -12 115.86 2.78
 4 1 -11 52.34 1.57
 4 1 -10 49.34 1.45
 4 1 -9 15.82 0.77
 4 1 -8 3.4 0.45
 4 1 -7 168.02 3.31
 4 1 -6 532.69 9.56
 4 1 -5 129.92 2.57
 4 1 -4 15.88 0.55
 4 1 -3 142.02 2.71
 4 1 -2 838.09 15.06
 4 1 -1 1344.97 24.17
 4 1 0 605.53 10.83
 4 1 1 1342.11 24.13
 4 1 2 844.1 15.16
 4 1 3 141.05 2.69
 4 1 4 16.62 0.56
 4 1 5 132.02 2.6
 4 1 6 546.32 9.79
 4 1 7 170.49 3.36
 4 1 8 3.04 0.45
 4 1 9 14.81 0.75
 4 1 10 49.01 1.45
 4 1 11 53.94 1.6
 4 1 12 116.95 2.8
 4 1 13 26.97 1.22
 4 1 14 251.42 5.31
 4 1 15 35.34 1.49
 4 1 16 54.91 1.98
 4 1 17 2.36 0.87
 4 1 18 2.86 0.91
 4 1 19 5.02 0.98
 4 1 20 6.13 0.97
 4 1 21 2.5 0.8
 4 2 -21 1.14 0.76
 4 2 -20 7.86 0.99
 4 2 -19 50.02 1.93
 4 2 -18 6.06 0.97
 4 2 -17 10.07 1.06
 4 2 -16 12.9 1.13
 4 2 -15 58.55 2
 4 2 -14 80.5 2.3
 4 2 -13 103.32 2.64
 4 2 -12 63.32 1.85
 4 2 -11 141.38 3.16
 4 2 -10 41.97 1.33
 4 2 -9 137.02 2.94
 4 2 -8 18.18 0.75
 4 2 -7 33.14 0.98
 4 2 -6 392.35 7.11
 4 2 -5 644.14 11.52
 4 2 -4 215.53 4
 4 2 -3 343.95 6.17
 4 2 -2 748.49 13.33
 4 2 -1 8.72 0.38
 4 2 0 1011.78 18.07
 4 2 1 8.2 0.37
 4 2 2 748.63 13.38
 4 2 3 341.43 6.13
 4 2 4 216.98 4.03
 4 2 5 637.14 11.4
 4 2 6 391.54 7.11
 4 2 7 34.34 1
 4 2 8 18.45 0.76
 4 2 9 138.05 2.96
 4 2 10 42.16 1.33
 4 2 11 141.58 3.17
 4 2 12 63.33 1.85
 4 2 13 101.6 2.62
 4 2 14 80.46 2.3
 4 2 15 59.1 2.02
 4 2 16 12.6 1.12
 4 2 17 11 1.08
 4 2 18 5.47 0.95
 4 2 19 48.46 1.9
 4 2 20 7.48 1
 4 2 21 2.64 0.79
 4 3 -21 1.82 0.82
 4 3 -20 4.84 0.9
 4 3 -19 28.7 1.5
 4 3 -18 20.39 1.3
 4 3 -17 0.49 0.83
 4 3 -16 11.58 1.1
 4 3 -15 10.38 0.99
 4 3 -14 36.54 1.47
 4 3 -13 2.06 0.68
 4 3 -12 99.38 2.51
 4 3 -11 66.43 1.85
 4 3 -10 3.73 0.59
 4 3 -9 315.45 6.04
 4 3 -8 391.62 7.25
 4 3 -7 49.36 1.28
 4 3 -6 552.27 9.91
 4 3 -5 468.36 8.43
 4 3 -4 1021.2 18.31
 4 3 -3 58.16 1.29
 4 3 -2 15.5 0.53
 4 3 -1 1102.72 19.7
 4 3 0 3140.9 55.71
 4 3 1 1114.78 19.91
 4 3 2 15.71 0.53
 4 3 3 58.55 1.3
 4 3 4 1019.56 18.25
 4 3 5 476.58 8.55
 4 3 6 550.36 9.86
 4 3 7 48.8 1.27
 4 3 8 393.95 7.3
 4 3 9 316.77 6.07
 4 3 10 2.93 0.57
 4 3 11 66.4 1.85
 4 3 12 98.67 2.5
 4 3 13 1.73 0.68
 4 3 14 36.35 1.47
 4 3 15 10.62 1.01
 4 3 16 12.28 1.1
 4 3 17 1.4 0.82
 4 3 18 18.94 1.27
 4 3 19 27.25 1.47
 4 3 20 4.62 0.9
 4 3 21 3.01 0.83
 4 4 -20 5 0.91
 4 4 -19 17.38 1.22
 4 4 -18 7.65 1
 4 4 -17 5.94 0.98
 4 4 -16 11.88 1.11
 4 4 -15 10.71 1.02
 4 4 -14 0.8 0.7
 4 4 -13 52.54 1.74
 4 4 -12 6.84 0.76
 4 4 -11 54.75 1.66
 4 4 -10 1.73 0.56
 4 4 -9 97.07 2.29
 4 4 -8 80.43 1.93
 4 4 -7 64.57 1.57
 4 4 -6 104.78 2.23
 4 4 -5 798.21 14.21
 4 4 -4 677.82 12.08
 4 4 -3 295.67 5.39
 4 4 -2 151.25 2.89
 4 4 -1 2027.84 36.08
 4 4 0 165.72 3.12
 4 4 1 2020.08 35.95
 4 4 2 150.75 2.89
 4 4 3 294.7 5.38
 4 4 4 690.25 12.08
 4 4 5 788.6 14.1
 4 4 6 103.15 2.2
 4 4 7 61.21 1.51
 4 4 8 80.23 1.93
 4 4 9 100.61 2.35
 4 4 10 1.7 0.56
 4 4 11 55.65 1.68
 4 4 12 6.23 0.75
 4 4 13 51.92 1.73
 4 4 14 0.7 0.7
 4 4 15 10.4 1.02
 4 4 16 11.09 1.07
 4 4 17 7.76 1.01
 4 4 18 8.08 1.02
 4 4 19 15.69 1.2
 4 4 20 4.45 0.88
 4 5 -20 2.78 0.83
 4 5 -19 8.79 1.03
 4 5 -18 11.24 1.12
 4 5 -17 17.91 1.25
 4 5 -16 3.45 0.9
 4 5 -15 56.47 2
 4 5 -14 95.02 2.6
 4 5 -13 15.74 1.03
 4 5 -12 7.68 0.8
 4 5 -11 8.3 0.77
 4 5 -10 101.54 2.46
 4 5 -9 64.92 1.75
 4 5 -8 146.46 3.12
 4 5 -7 75.67 1.8
 4 5 -6 277.36 5.23
 4 5 -5 13.87 0.62
 4 5 -4 404.37 7.34
 4 5 -3 244.24 4.56
 4 5 -2 447.25 8.02
 4 5 -1 365.35 6.6
 4 5 0 69.43 1.52
 4 5 1 363.41 6.57
 4 5 2 439.37 7.88
 4 5 3 239.68 4.48
 4 5 4 405.4 7.35
 4 5 5 13.22 0.61
 4 5 6 272.55 5.16
 4 5 7 75.08 1.79
 4 5 8 145.27 3.1
 4 5 9 65.31 1.76
 4 5 10 101.5 2.46
 4 5 11 8.21 0.77
 4 5 12 6.59 0.78
 4 5 13 17.63 1.06
 4 5 14 96.86 2.64
 4 5 15 56 2
 4 5 16 3.59 0.91
 4 5 17 18.28 1.25
 4 5 18 11.73 1.14
 4 5 19 9.63 1.04
 4 5 20 4.12 0.84
 4 6 -20 5.5 0.88
 4 6 -19 9.93 1.04
 4 6 -18 7.31 1.01
 4 6 -17 14.74 1.17
 4 6 -16 2.19 0.86
 4 6 -15 13.71 1.14
 4 6 -14 11.81 1.03
 4 6 -13 0.47 0.69
 4 6 -12 39.51 1.48
 4 6 -11 100.95 2.55
 4 6 -10 43.66 1.45
 4 6 -9 62.16 1.73
 4 6 -8 88.69 2.15
 4 6 -7 179.1 3.67
 4 6 -6 161.81 3.28
 4 6 -5 101.76 2.21
 4 6 -4 79.12 1.78
 4 6 -3 187.08 3.62
 4 6 -2 230.4 4.34
 4 6 -1 573.29 10.21
 4 6 0 453.92 8.15
 4 6 1 571.84 10.19
 4 6 2 230.17 4.34
 4 6 3 186.84 3.61
 4 6 4 78.13 1.77
 4 6 5 103.64 2.24
 4 6 6 160.45 3.26
 4 6 7 182.65 3.73
 4 6 8 88.92 2.16
 4 6 9 63.08 1.75
 4 6 10 44.34 1.47
 4 6 11 101.88 2.57
 4 6 12 40.53 1.5
 4 6 13 0.58 0.68
 4 6 14 11.58 1.04
 4 6 15 14.53 1.16
 4 6 16 2.67 0.87
 4 6 17 14.22 1.17
 4 6 18 6.9 1.01
 4 6 19 10.54 1.05
 4 6 20 5.9 0.88
 4 7 -20 2.74 0.82
 4 7 -19 6.13 0.93
 4 7 -18 5.4 0.96
 4 7 -17 10.72 1.07
 4 7 -16 3.68 0.91
 4 7 -15 4.78 0.93
 4 7 -14 2.23 0.83
 4 7 -13 11.93 0.99
 4 7 -12 5.03 0.79
 4 7 -11 4.04 0.73
 4 7 -10 41.04 1.44
 4 7 -9 4.37 0.64
 4 7 -8 38.4 1.29
 4 7 -7 20.18 0.9
 4 7 -6 19.6 0.86
 4 7 -5 284.88 5.42
 4 7 -4 17.85 0.74
 4 7 -3 66.18 1.58
 4 7 -2 10.93 0.57
 4 7 -1 141.39 2.85
 4 7 0 261.61 4.91
 4 7 1 141.21 2.85
 4 7 2 10.3 0.56
 4 7 3 67.14 1.6
 4 7 4 17.98 0.74
 4 7 5 283.9 5.4
 4 7 6 19.86 0.86
 4 7 7 20.94 0.91
 4 7 8 38.7 1.3
 4 7 9 4.36 0.64
 4 7 10 41.24 1.44
 4 7 11 4.35 0.73
 4 7 12 5.18 0.78
 4 7 13 13.17 1
 4 7 14 1.61 0.82
 4 7 15 4.89 0.93
 4 7 16 3.53 0.91
 4 7 17 9.62 1.05
 4 7 18 4.21 0.94
 4 7 19 5.53 0.91
 4 7 20 2.59 0.82
 4 8 -19 6.96 0.91
 4 8 -18 3.6 0.91
 4 8 -17 0.86 0.9
 4 8 -16 2.85 0.88
 4 8 -15 10.32 1.07
 4 8 -14 8.32 1.02
 4 8 -13 34.85 1.54
 4 8 -12 4.44 0.8
 4 8 -11 32.01 1.35
 4 8 -10 43.86 1.53
 4 8 -9 8.03 0.77
 4 8 -8 15.36 0.88
 4 8 -7 23.2 1
 4 8 -6 39.22 1.26
 4 8 -5 24.64 0.96
 4 8 -4 69.62 1.75
 4 8 -3 34.36 1.06
 4 8 -2 60.01 1.5
 4 8 -1 60.87 1.51
 4 8 0 36.55 1.07
 4 8 1 61.08 1.51
 4 8 2 58.16 1.47
 4 8 3 34.56 1.07
 4 8 4 69.85 1.75
 4 8 5 24.01 0.95
 4 8 6 39.57 1.27
 4 8 7 23.87 1.02
 4 8 8 16.77 0.91
 4 8 9 9.28 0.79
 4 8 10 43.04 1.52
 4 8 11 32.54 1.36
 4 8 12 5.73 0.81
 4 8 13 34.51 1.54
 4 8 14 8.6 1.01
 4 8 15 8.62 1.03
 4 8 16 0.98 0.86
 4 8 17 2.03 0.91
 4 8 18 2.86 0.89
 4 8 19 4.81 0.88
 4 9 -19 11.66 1.01
 4 9 -18 -0.33 0.79
 4 9 -17 6.97 1.01
 4 9 -16 5.2 0.96
 4 9 -15 11.14 1.09
 4 9 -14 11.21 1.1
 4 9 -13 15.07 1.16
 4 9 -12 12.21 1
 4 9 -11 1.61 0.72
 4 9 -10 24.49 1.19
 4 9 -9 100.65 2.56
 4 9 -8 50.16 1.6
 4 9 -7 75.51 2.02
 4 9 -6 23.37 1.02
 4 9 -5 57.7 1.63
 4 9 -4 26.78 1.03
 4 9 -3 25.28 0.98
 4 9 -2 62.8 1.64
 4 9 -1 114.21 2.53
 4 9 0 205.6 4.11
 4 9 1 115.17 2.55
 4 9 2 63.06 1.65
 4 9 3 25.11 0.97
 4 9 4 27.32 1.04
 4 9 5 56.36 1.6
 4 9 6 23.59 1.02
 4 9 7 74.75 2.01
 4 9 8 50.4 1.6
 4 9 9 102.66 2.6
 4 9 10 23.81 1.18
 4 9 11 2.24 0.73
 4 9 12 11.42 0.98
 4 9 13 13.84 1.15
 4 9 14 10.83 1.09
 4 9 15 10.47 1.09
 4 9 16 5.22 0.96
 4 9 17 5.59 0.98
 4 9 18 0.33 0.8
 4 9 19 12.31 1.02
 4 10 -18 0.41 0.78
 4 10 -17 6.43 0.97
 4 10 -16 9.47 1.1
 4 10 -15 6.37 0.96
 4 10 -14 27.8 1.47
 4 10 -13 0.56 0.81
 4 10 -12 11.01 1.05
 4 10 -11 12.74 1.01
 4 10 -10 4.85 0.8
 4 10 -9 -0.01 0.65
 4 10 -8 16.47 0.98
 4 10 -7 27.37 1.17
 4 10 -6 42.36 1.43
 4 10 -5 17 0.91
 4 10 -4 114.25 2.66
 4 10 -3 12.47 0.78
 4 10 -2 19.52 0.91
 4 10 -1 51.41 1.49
 4 10 0 14.87 0.8
 4 10 1 51.79 1.5
 4 10 2 19.57 0.91
 4 10 3 13.15 0.79
 4 10 4 114.95 2.67
 4 10 5 17.06 0.92
 4 10 6 43.28 1.45
 4 10 7 27.14 1.17
 4 10 8 15.87 0.98
 4 10 9 0.43 0.66
 4 10 10 4.86 0.79
 4 10 11 12.38 1.01
 4 10 12 9.6 1.04
 4 10 13 0.2 0.8
 4 10 14 26.9 1.45
 4 10 15 4.57 0.96
 4 10 16 9.07 1.24
 4 10 17 7.2 0.98
 4 10 18 0.53 0.77
 4 11 -18 3.09 0.81
 4 11 -17 5.03 0.92
 4 11 -16 13.74 1.18
 4 11 -15 1.19 0.88
 4 11 -14 4 0.93
 4 11 -13 6.51 0.98
 4 11 -12 8.71 1.03
 4 11 -11 18.13 1.26
 4 11 -10 45.98 1.7
 4 11 -9 70.4 2.12
 4 11 -8 38.18 1.48
 4 11 -7 29.08 1.26
 4 11 -6 9.39 0.82
 4 11 -5 3.02 0.67
 4 11 -4 31.39 1.23
 4 11 -3 48.07 1.52
 4 11 -2 169.25 3.65
 4 11 -1 15.94 0.88
 4 11 0 0.32 0.54
 4 11 1 15.84 0.88
 4 11 2 167.46 3.62
 4 11 3 48.17 1.52
 4 11 4 30.86 1.22
 4 11 5 2.58 0.65
 4 11 6 8.9 0.81
 4 11 7 28.54 1.25
 4 11 8 39.15 1.49
 4 11 9 68.18 2.08
 4 11 10 46.35 1.7
 4 11 11 16.96 1.19
 4 11 12 9.58 1.04
 4 11 13 5.71 0.96
 4 11 14 6.67 1.29
 4 11 15 0.49 0.84
 4 11 16 15.49 1.2
 4 11 17 4.86 0.91
 4 11 18 2.77 0.8
 4 12 -17 2.78 0.82
 4 12 -16 14.88 1.16
 4 12 -15 23.09 1.38
 4 12 -14 38.17 1.67
 4 12 -13 5.57 0.95
 4 12 -12 2.57 0.88
 4 12 -11 15.15 1.19
 4 12 -10 23.62 1.35
 4 12 -9 14.39 1.06
 4 12 -8 58.15 1.9
 4 12 -7 17.69 1.07
 4 12 -6 4.33 0.75
 4 12 -5 57.73 1.81
 4 12 -4 121.35 2.92
 4 12 -3 28.74 1.22
 4 12 -2 86.63 2.28
 4 12 -1 137.75 3.17
 4 12 0 2.14 0.64
 4 12 1 137.24 3.16
 4 12 2 88.22 2.3
 4 12 3 28.81 1.23
 4 12 4 120.86 2.92
 4 12 5 57.69 1.81
 4 12 6 4.05 0.75
 4 12 7 18.17 1.08
 4 12 8 58.38 1.91
 4 12 9 14.33 1.05
 4 12 10 24.14 1.36
 4 12 11 15.07 1.18
 4 12 12 2.85 0.89
 4 12 13 5.11 0.97
 4 12 14 36.83 1.64
 4 12 15 22.09 1.36
 4 12 16 16.06 1.18
 4 12 17 3.46 0.84
 4 13 -16 0 0.77
 4 13 -15 3.96 0.9
 4 13 -14 2.27 0.9
 4 13 -13 1.27 0.83
 4 13 -12 11.46 1.1
 4 13 -11 16.81 1.23
 4 13 -10 5.09 0.93
 4 13 -9 11.27 1.08
 4 13 -8 12.06 1.05
 4 13 -7 38.28 1.54
 4 13 -6 35.4 1.46
 4 13 -5 160.83 3.72
 4 13 -4 18.95 1.09
 4 13 -3 118.32 2.92
 4 13 -2 1.86 0.7
 4 13 -1 34.33 1.37
 4 13 0 23.34 1.15
 4 13 1 34.44 1.37
 4 13 2 2.16 0.69
 4 13 3 118.52 2.93
 4 13 4 19.09 1.1
 4 13 5 161.4 3.74
 4 13 6 35.77 1.46
 4 13 7 37.72 1.53
 4 13 8 13.61 1.09
 4 13 9 10.6 1.06
 4 13 10 3.89 0.91
 4 13 11 18.75 1.27
 4 13 12 11.91 1.11
 4 13 13 -0.08 0.8
 4 13 14 2.47 0.89
 4 13 15 4.2 0.91
 4 13 16 0.35 0.77
 4 14 -16 1.62 0.8
 4 14 -15 2.7 0.84
 4 14 -14 4.52 0.93
 4 14 -13 2.26 0.91
 4 14 -12 5.22 0.95
 4 14 -11 11.33 1.11
 4 14 -10 6.33 0.99
 4 14 -9 7.83 1.01
 4 14 -8 36.03 1.63
 4 14 -7 6.05 0.96
 4 14 -6 39.36 1.64
 4 14 -5 7.72 0.89
 4 14 -4 51.67 1.79
 4 14 -3 17.7 1.1
 4 14 -2 142.23 3.41
 4 14 -1 15.3 1.04
 4 14 0 63.23 1.97
 4 14 1 15.2 1.04
 4 14 2 142.37 3.41
 4 14 3 18.09 1.11
 4 14 4 48.9 1.74
 4 14 5 6.64 0.87
 4 14 6 40.07 1.65
 4 14 7 5.39 0.94
 4 14 8 36.59 1.63
 4 14 9 6.59 0.98
 4 14 10 6.97 1
 4 14 11 10.63 1.09
 4 14 12 5.35 0.94
 4 14 13 1.53 0.88
 4 14 14 5.05 0.93
 4 14 15 2.06 0.84
 4 14 16 1.83 0.8
 4 15 -15 10.89 1.02
 4 15 -14 1.45 0.82
 4 15 -13 0.24 0.82
 4 15 -12 26.84 1.46
 4 15 -11 34.75 1.66
 4 15 -10 0.85 0.84
 4 15 -9 20.73 1.32
 4 15 -8 20.93 1.32
 4 15 -7 17.24 1.23
 4 15 -6 6.84 0.98
 4 15 -5 3.63 0.9
 4 15 -4 2.27 0.84
 4 15 -3 12.82 1.07
 4 15 -2 49.23 1.83
 4 15 -1 45.86 1.76
 4 15 0 2.2 0.78
 4 15 1 46.32 1.76
 4 15 2 49.33 1.83
 4 15 3 13.62 1.09
 4 15 4 3.06 0.87
 4 15 5 4.3 0.9
 4 15 6 6.57 0.98
 4 15 7 17.18 1.23
 4 15 8 20.03 1.3
 4 15 9 19.54 1.31
 4 15 10 0.74 0.86
 4 15 11 35.13 1.66
 4 15 12 25.55 1.43
 4 15 13 0.26 0.82
 4 15 14 0.67 0.79
 4 15 15 9.79 1
 4 16 -14 1.55 0.8
 4 16 -13 12.68 1.07
 4 16 -12 3.59 0.9
 4 16 -11 0.22 0.84
 4 16 -10 2.52 0.91
 4 16 -9 20.93 1.32
 4 16 -8 7.07 1.01
 4 16 -7 0.18 0.83
 4 16 -6 26.64 1.45
 4 16 -5 22.96 1.38
 4 16 -4 5.38 0.94
 4 16 -3 1.91 0.86
 4 16 -2 5.71 0.94
 4 16 -1 6.55 0.96
 4 16 0 6.56 0.96
 4 16 1 6.09 0.96
 4 16 2 5.24 0.95
 4 16 3 1.2 0.84
 4 16 4 5.77 0.96
 4 16 5 23.47 1.37
 4 16 6 26.4 1.45
 4 16 7 0.55 0.84
 4 16 8 9.65 1.06
 4 16 9 21.14 1.33
 4 16 10 3.14 0.92
 4 16 11 0.39 0.85
 4 16 12 3.72 0.88
 4 16 13 11.63 1.04
 4 16 14 0.49 0.78
 4 17 -12 3.28 0.83
 4 17 -11 0.81 0.82
 4 17 -10 7.5 1
 4 17 -9 10.93 1.11
 4 17 -8 16.73 1.27
 4 17 -7 12.84 1.13
 4 17 -6 3.13 0.9
 4 17 -5 2.52 0.89
 4 17 -4 1.28 0.86
 4 17 -3 5.96 0.97
 4 17 -2 5.75 0.98
 4 17 -1 6.03 0.96
 4 17 0 6.8 1
 4 17 1 4.86 0.96
 4 17 2 5.79 0.98
 4 17 3 5.44 0.97
 4 17 4 1.35 0.85
 4 17 5 2.98 0.9
 4 17 6 2.8 0.89
 4 17 7 11.33 1.11
 4 17 8 16.33 1.26
 4 17 9 11.29 1.12
 4 17 10 7.94 1.02
 4 17 11 0.6 0.81
 4 17 12 1.85 0.81
 4 18 -11 5.6 0.91
 4 18 -10 3.91 0.85
 4 18 -9 3.08 0.89
 4 18 -8 5.24 0.97
 4 18 -7 7.54 1.02
 4 18 -6 1.45 0.89
 4 18 -5 5.01 0.97
 4 18 -4 3.52 0.89
 4 18 -3 11.41 1.11
 4 18 -2 15.22 1.18
 4 18 -1 9.45 1.06
 4 18 0 9.28 1.05
 4 18 1 9.67 1.06
 4 18 2 14.76 1.18
 4 18 3 10.53 1.08
 4 18 4 3.82 0.92
 4 18 5 3.8 0.94
 4 18 6 2.48 0.91
 4 18 7 8.08 1.03
 4 18 8 7.28 0.98
 4 18 9 3.4 0.87
 4 18 10 3.4 0.84
 4 18 11 5.88 0.91
 4 19 -9 6.17 0.91
 4 19 -8 3.85 0.87
 4 19 -7 1.81 0.84
 4 19 -6 5.69 0.94
 4 19 -5 5.08 0.94
 4 19 -4 12.07 1.13
 4 19 -3 3.62 0.94
 4 19 -2 4.27 0.95
 4 19 -1 2.8 0.91
 4 19 0 12.39 1.15
 4 19 1 1.87 0.89
 4 19 2 4.64 0.96
 4 19 3 3.09 0.91
 4 19 4 12.26 1.14
 4 19 5 4.19 0.93
 4 19 6 5.38 0.95
 4 19 7 1.79 0.84
 4 19 8 3.86 0.87
 4 19 9 7.33 0.92
 4 20 -7 19.39 1.21
 4 20 -6 6.82 0.91
 4 20 -5 8.52 0.97
 4 20 -4 1.36 0.81
 4 20 -3 6.06 0.93
 4 20 -2 1.04 0.83
 4 20 -1 9.57 1.03
 4 20 0 2.24 0.86
 4 20 1 7.68 0.99
 4 20 2 1.22 0.83
 4 20 3 6.47 0.94
 4 20 4 1.33 0.81
 4 20 5 8.07 0.97
 4 20 6 6.01 0.89
 4 20 7 18.86 1.19
 4 21 -3 5.26 0.91
 4 21 -2 13.61 1.1
 4 21 -1 6.87 0.91
 4 21 0 0.43 0.74
 4 21 1 7.68 0.92
 4 21 2 12.16 1.07
 4 21 3 5.63 0.91
 5 0 1 195.15 3.6
 5 0 2 164.52 3.1
 5 0 3 96.94 1.96
 5 0 4 126.54 2.5
 5 0 5 909.86 16.23
 5 0 6 405.25 7.35
 5 0 7 31.11 0.96
 5 0 8 16.86 0.74
 5 0 9 34.22 1.14
 5 0 10 2.26 0.55
 5 0 11 0.19 0.55
 5 0 12 107.2 2.64
 5 0 13 23.73 1.15
 5 0 14 2.35 0.73
 5 0 15 34.59 1.53
 5 0 16 44.61 1.79
 5 0 17 19.95 1.3
 5 0 18 0.38 0.83
 5 0 19 -0.05 0.82
 5 0 20 11.4 1.04
 5 0 21 12.84 1.04
 5 1 -21 1.82 0.8
 5 1 -20 5.91 0.94
 5 1 -19 1.26 0.87
 5 1 -18 0.64 0.84
 5 1 -17 13.75 1.16
 5 1 -16 6.96 0.98
 5 1 -15 8.57 0.96
 5 1 -14 21.05 1.16
 5 1 -13 11.89 0.91
 5 1 -12 116.85 2.82
 5 1 -11 90.03 2.27
 5 1 -10 124.34 2.8
 5 1 -9 56.77 1.55
 5 1 -8 31.31 1.01
 5 1 -7 5.47 0.49
 5 1 -6 263.72 4.91
 5 1 -5 65.95 1.49
 5 1 -4 247.04 4.55
 5 1 -3 519.27 9.2
 5 1 -2 713.38 12.65
 5 1 -1 161.22 3.01
 5 1 0 225.2 4.09
 5 1 1 159.82 2.99
 5 1 2 708.35 12.57
 5 1 3 519.35 9.22
 5 1 4 245.44 4.52
 5 1 5 65.38 1.48
 5 1 6 264.9 4.93
 5 1 7 5.96 0.49
 5 1 8 31.41 1.02
 5 1 9 57.69 1.57
 5 1 10 123.48 2.79
 5 1 11 88.65 2.25
 5 1 12 115.46 2.79
 5 1 13 12.57 0.92
 5 1 14 21.97 1.17
 5 1 15 8.27 0.94
 5 1 16 6.18 0.95
 5 1 17 12.63 1.13
 5 1 18 0.28 0.82
 5 1 19 1.54 0.87
 5 1 20 5.7 0.92
 5 1 21 0.4 0.78
 5 2 -20 2.45 0.85
 5 2 -19 22.73 1.36
 5 2 -18 10.73 1.08
 5 2 -17 0.21 0.82
 5 2 -16 28.07 1.46
 5 2 -15 7.29 0.93
 5 2 -14 32.56 1.41
 5 2 -13 33.18 1.36
 5 2 -12 86.27 2.29
 5 2 -11 11.63 0.82
 5 2 -10 26.57 1.07
 5 2 -9 65.72 1.72
 5 2 -8 95.8 2.19
 5 2 -7 124.26 2.59
 5 2 -6 85.46 1.88
 5 2 -5 33.81 0.94
 5 2 -4 2.09 0.34
 5 2 -3 32.92 0.87
 5 2 -2 205.16 3.8
 5 2 -1 524.84 9.32
 5 2 0 134.97 2.58
 5 2 1 519.28 9.21
 5 2 2 203.75 3.78
 5 2 3 32.78 0.87
 5 2 4 1.61 0.34
 5 2 5 33.42 0.94
 5 2 6 87.1 1.91
 5 2 7 124.18 2.59
 5 2 8 98.69 2.24
 5 2 9 65 1.71
 5 2 10 26.11 1.06
 5 2 11 11.46 0.82
 5 2 12 85.19 2.27
 5 2 13 32.44 1.34
 5 2 14 32.3 1.39
 5 2 15 8.75 0.97
 5 2 16 29.6 1.49
 5 2 17 0.8 0.83
 5 2 18 11.84 1.1
 5 2 19 21.47 1.33
 5 2 20 2.97 0.83
 5 3 -20 2.12 0.82
 5 3 -19 15.83 1.2
 5 3 -18 15.36 1.18
 5 3 -17 17.65 1.23
 5 3 -16 13.63 1.15
 5 3 -15 4.31 0.88
 5 3 -14 17.94 1.1
 5 3 -13 16.32 1.03
 5 3 -12 0.18 0.61
 5 3 -11 28.8 1.17
 5 3 -10 43.69 1.4
 5 3 -9 4.89 0.6
 5 3 -8 19.24 0.84
 5 3 -7 149.54 3.04
 5 3 -6 121.21 2.51
 5 3 -5 140.38 2.8
 5 3 -4 632.51 11.19
 5 3 -3 34.13 0.91
 5 3 -2 94.27 1.92
 5 3 -1 30.06 0.81
 5 3 0 111.81 2.2
 5 3 1 30.44 0.82
 5 3 2 93.8 1.91
 5 3 3 33.36 0.9
 5 3 4 634.74 11.24
 5 3 5 137.69 2.75
 5 3 6 120.84 2.5
 5 3 7 147.11 3
 5 3 8 18.47 0.82
 5 3 9 5.57 0.61
 5 3 10 42.22 1.38
 5 3 11 28.49 1.17
 5 3 12 0.66 0.62
 5 3 13 15.85 1.02
 5 3 14 17.79 1.1
 5 3 15 3.6 0.88
 5 3 16 14.64 1.17
 5 3 17 16.88 1.23
 5 3 18 15.45 1.17
 5 3 19 16.11 1.22
 5 3 20 2.33 0.82
 5 4 -20 4.09 0.87
 5 4 -19 4.28 0.92
 5 4 -18 11.99 1.15
 5 4 -17 0.45 0.83
 5 4 -16 7.86 1.01
 5 4 -15 2.82 0.87
 5 4 -14 23.61 1.24
 5 4 -13 31.77 1.36
 5 4 -12 23.87 1.14
 5 4 -11 14.15 0.9
 5 4 -10 23.79 1.05
 5 4 -9 1.59 0.54
 5 4 -8 76.97 1.91
 5 4 -7 214.93 4.19
 5 4 -6 41.72 1.16
 5 4 -5 1.06 0.39
 5 4 -4 243.75 4.57
 5 4 -3 436.61 7.81
 5 4 -2 309.18 5.63
 5 4 -1 247.05 4.55
 5 4 0 32.88 0.88
 5 4 1 244.78 4.51
 5 4 2 309.63 5.62
 5 4 3 428.12 7.67
 5 4 4 238.14 4.46
 5 4 5 1.57 0.4
 5 4 6 41.11 1.15
 5 4 7 214.21 4.18
 5 4 8 78.19 1.93
 5 4 9 2.35 0.55
 5 4 10 23.48 1.04
 5 4 11 13.89 0.89
 5 4 12 22.88 1.13
 5 4 13 31.01 1.34
 5 4 14 20.96 1.19
 5 4 15 3.04 0.87
 5 4 16 7.54 1
 5 4 17 0.41 0.82
 5 4 18 12.3 1.17
 5 4 19 4.21 0.92
 5 4 20 5.43 0.88
 5 5 -20 0.07 0.74
 5 5 -19 14.1 1.14
 5 5 -18 8.18 1.06
 5 5 -17 29.18 1.5
 5 5 -16 24.36 1.39
 5 5 -15 5.67 0.95
 5 5 -14 7.58 0.94
 5 5 -13 114.59 2.91
 5 5 -12 16.92 1.03
 5 5 -11 24.1 1.13
 5 5 -10 29.97 1.19
 5 5 -9 84.98 2.13
 5 5 -8 174 3.61
 5 5 -7 23.8 0.93
 5 5 -6 176.64 3.52
 5 5 -5 17.72 0.72
 5 5 -4 370.67 6.74
 5 5 -3 120.76 2.46
 5 5 -2 160.22 3.11
 5 5 -1 114.59 2.32
 5 5 0 92.74 1.94
 5 5 1 111.88 2.28
 5 5 2 158.4 3.08
 5 5 3 122.54 2.49
 5 5 4 368.65 6.71
 5 5 5 17.73 0.73
 5 5 6 177.09 3.53
 5 5 7 24.01 0.94
 5 5 8 170.99 3.57
 5 5 9 84.49 2.12
 5 5 10 30.59 1.2
 5 5 11 23.32 1.11
 5 5 12 18.5 1.06
 5 5 13 115.77 2.93
 5 5 14 7.53 0.94
 5 5 15 5.1 0.94
 5 5 16 24.98 1.4
 5 5 17 29.84 1.5
 5 5 18 9.54 1.08
 5 5 19 14.37 1.15
 5 5 20 0.57 0.75
 5 6 -20 2.6 0.83
 5 6 -19 11.91 1.09
 5 6 -18 5.2 0.97
 5 6 -17 11.08 1.09
 5 6 -16 7.9 1.03
 5 6 -15 11.88 1.11
 5 6 -14 2.68 0.85
 5 6 -13 54.98 1.84
 5 6 -12 5.88 0.81
 5 6 -11 123.32 2.97
 5 6 -10 99.59 2.49
 5 6 -9 60.44 1.73
 5 6 -8 130.12 2.9
 5 6 -7 71.48 1.83
 5 6 -6 20.37 0.86
 5 6 -5 13.92 0.68
 5 6 -4 53.96 1.38
 5 6 -3 880.06 15.6
 5 6 -2 242.67 4.56
 5 6 -1 462.45 8.3
 5 6 0 476.65 8.53
 5 6 1 456.59 8.2
 5 6 2 245.25 4.61
 5 6 3 873.27 15.53
 5 6 4 53.11 1.36
 5 6 5 13.59 0.67
 5 6 6 20.53 0.86
 5 6 7 69.68 1.79
 5 6 8 131.81 2.93
 5 6 9 59.49 1.72
 5 6 10 99.62 2.49
 5 6 11 121.4 2.94
 5 6 12 4.94 0.78
 5 6 13 54.19 1.84
 5 6 14 3.36 0.86
 5 6 15 11.65 1.1
 5 6 16 8.1 1.03
 5 6 17 10.48 1.1
 5 6 18 6.54 1
 5 6 19 12.41 1.08
 5 6 20 2.89 0.84
 5 7 -19 5.76 0.91
 5 7 -18 8.32 1.05
 5 7 -17 22.01 1.39
 5 7 -16 9.93 1.07
 5 7 -15 8.31 1.03
 5 7 -14 19.51 1.26
 5 7 -13 31.56 1.46
 5 7 -12 87.41 2.42
 5 7 -11 39.35 1.48
 5 7 -10 163.5 3.64
 5 7 -9 112.84 2.7
 5 7 -8 193.56 4.05
 5 7 -7 140.62 3.08
 5 7 -6 99.12 2.31
 5 7 -5 113.14 2.51
 5 7 -4 7.12 0.56
 5 7 -3 663.09 11.8
 5 7 -2 215.79 4.16
 5 7 -1 11.5 0.61
 5 7 0 17.01 0.7
 5 7 1 12.28 0.62
 5 7 2 215.68 4.16
 5 7 3 654.66 11.65
 5 7 4 6.3 0.55
 5 7 5 114 2.53
 5 7 6 97.86 2.29
 5 7 7 142.33 3.11
 5 7 8 193.29 4.05
 5 7 9 114.23 2.73
 5 7 10 160.56 3.6
 5 7 11 39.11 1.47
 5 7 12 86.17 2.4
 5 7 13 30.58 1.45
 5 7 14 20.12 1.28
 5 7 15 8.42 1.03
 5 7 16 9.53 1.07
 5 7 17 22.91 1.41
 5 7 18 8.28 1.02
 5 7 19 5.34 0.91
 5 8 -19 2.6 0.82
 5 8 -18 17.92 1.23
 5 8 -17 111.01 3.07
 5 8 -16 10.95 1.1
 5 8 -15 27.27 1.46
 5 8 -14 54.78 2
 5 8 -13 66.95 2.21
 5 8 -12 23.21 1.24
 5 8 -11 101.3 2.66
 5 8 -10 112.85 2.81
 5 8 -9 102.14 2.56
 5 8 -8 11.37 0.83
 5 8 -7 158.3 3.44
 5 8 -6 61.8 1.71
 5 8 -5 234.33 4.66
 5 8 -4 215.08 4.29
 5 8 -3 12.77 0.72
 5 8 -2 86.57 2.03
 5 8 -1 103.97 2.29
 5 8 0 66.57 1.63
 5 8 1 103.81 2.28
 5 8 2 84.92 2
 5 8 3 12.9 0.72
 5 8 4 211.99 4.24
 5 8 5 226.18 4.52
 5 8 6 60.09 1.68
 5 8 7 158.44 3.44
 5 8 8 11.57 0.84
 5 8 9 100.11 2.53
 5 8 10 110.45 2.77
 5 8 11 99.81 2.63
 5 8 12 23.03 1.24
 5 8 13 65.83 2.19
 5 8 14 53 1.98
 5 8 15 27.7 1.48
 5 8 16 10.6 1.11
 5 8 17 110.08 3.06
 5 8 18 17.5 1.23
 5 8 19 2.21 0.81
 5 9 -19 15.58 1.12
 5 9 -18 17.06 1.17
 5 9 -17 25.68 1.44
 5 9 -16 12.67 1.19
 5 9 -15 12.5 1.14
 5 9 -14 13.16 1.16
 5 9 -13 2.52 0.88
 5 9 -12 63.36 2.11
 5 9 -11 172.45 3.96
 5 9 -10 158.6 3.66
 5 9 -9 81.23 2.24
 5 9 -8 88 2.31
 5 9 -7 124.57 2.91
 5 9 -6 95.78 2.36
 5 9 -5 38.98 1.31
 5 9 -4 59.47 1.66
 5 9 -3 159.13 3.36
 5 9 -2 35.54 1.18
 5 9 -1 6.3 0.6
 5 9 0 170.71 3.53
 5 9 1 6.88 0.63
 5 9 2 36.16 1.19
 5 9 3 158.7 3.36
 5 9 4 59.63 1.66
 5 9 5 39.74 1.32
 5 9 6 97.83 2.4
 5 9 7 125.28 2.92
 5 9 8 87.83 2.31
 5 9 9 82.17 2.26
 5 9 10 159.74 3.68
 5 9 11 174.62 4
 5 9 12 60.67 2.06
 5 9 13 2.59 0.87
 5 9 14 13.14 1.16
 5 9 15 13.68 1.17
 5 9 16 12.06 1.18
 5 9 17 27.45 1.46
 5 9 18 18.03 1.21
 5 9 19 17.74 1.15
 5 10 -18 -0.42 0.74
 5 10 -17 15.23 1.16
 5 10 -16 41.53 1.77
 5 10 -15 2.12 0.91
 5 10 -14 54.52 2
 5 10 -13 36.14 1.64
 5 10 -12 7.35 1.01
 5 10 -11 87.51 2.55
 5 10 -10 48 1.72
 5 10 -9 24.19 1.2
 5 10 -8 1.62 0.68
 5 10 -7 7.85 0.79
 5 10 -6 84.84 2.23
 5 10 -5 35.79 1.31
 5 10 -4 113.25 2.66
 5 10 -3 202.25 4.18
 5 10 -2 28.28 1.11
 5 10 -1 178.05 3.74
 5 10 0 3.5 0.59
 5 10 1 176.91 3.72
 5 10 2 29.36 1.12
 5 10 3 198.78 4.13
 5 10 4 111.15 2.64
 5 10 5 35.63 1.31
 5 10 6 84.42 2.22
 5 10 7 7.91 0.8
 5 10 8 1.81 0.68
 5 10 9 22.81 1.18
 5 10 10 45.82 1.68
 5 10 11 86.89 2.54
 5 10 12 7.59 0.99
 5 10 13 35.63 1.63
 5 10 14 52.29 1.97
 5 10 15 3.36 0.92
 5 10 16 42.12 1.78
 5 10 17 15.65 1.18
 5 10 18 0.29 0.76
 5 11 -17 1.47 0.81
 5 11 -16 24.31 1.38
 5 11 -15 3.56 0.96
 5 11 -14 5.5 0.97
 5 11 -13 6.31 1
 5 11 -12 1.23 0.85
 5 11 -11 39.85 1.7
 5 11 -10 45.63 1.76
 5 11 -9 30 1.37
 5 11 -8 44.61 1.62
 5 11 -7 0.03 0.64
 5 11 -6 85.68 2.3
 5 11 -5 49.11 1.61
 5 11 -4 265.99 5.38
 5 11 -3 12.6 0.86
 5 11 -2 5.16 0.69
 5 11 -1 53.04 1.62
 5 11 0 169.56 3.66
 5 11 1 52.94 1.61
 5 11 2 4.47 0.68
 5 11 3 12.35 0.86
 5 11 4 263.73 5.35
 5 11 5 47.37 1.58
 5 11 6 82.99 2.26
 5 11 7 0.11 0.64
 5 11 8 43.77 1.59
 5 11 9 32.07 1.41
 5 11 10 44.92 1.75
 5 11 11 39.15 1.69
 5 11 12 1.13 0.85
 5 11 13 6.13 0.98
 5 11 14 7.02 0.99
 5 11 15 4.22 0.97
 5 11 16 24.6 1.39
 5 11 17 1.94 0.81
 5 12 -17 1.66 0.76
 5 12 -16 8.58 1
 5 12 -15 4.43 0.95
 5 12 -14 7.51 1.06
 5 12 -13 18.92 1.28
 5 12 -12 16.61 1.23
 5 12 -11 15.56 1.22
 5 12 -10 23.47 1.36
 5 12 -9 40.24 1.66
 5 12 -8 4.73 0.83
 5 12 -7 6.81 0.85
 5 12 -6 54.79 1.79
 5 12 -5 6.34 0.8
 5 12 -4 67.19 1.98
 5 12 -3 36.29 1.38
 5 12 -2 30.18 1.26
 5 12 -1 49.83 1.62
 5 12 0 16.15 0.97
 5 12 1 49.92 1.62
 5 12 2 29.57 1.25
 5 12 3 35.67 1.38
 5 12 4 65.01 1.95
 5 12 5 7.06 0.82
 5 12 6 53.85 1.78
 5 12 7 6.15 0.84
 5 12 8 5.37 0.84
 5 12 9 41.27 1.68
 5 12 10 23.97 1.37
 5 12 11 17.03 1.24
 5 12 12 16.38 1.22
 5 12 13 17.42 1.24
 5 12 14 7.13 1.04
 5 12 15 6.01 0.97
 5 12 16 8.35 1
 5 12 17 -0.03 0.76
 5 13 -16 14.71 1.09
 5 13 -15 1.03 0.83
 5 13 -14 10.94 1.09
 5 13 -13 2.67 0.92
 5 13 -12 2.6 0.9
 5 13 -11 3.36 0.9
 5 13 -10 5.07 0.96
 5 13 -9 2.54 0.87
 5 13 -8 7.23 0.99
 5 13 -7 19.85 1.22
 5 13 -6 67.98 2.09
 5 13 -5 5.39 0.83
 5 13 -4 13.35 0.99
 5 13 -3 21.62 1.15
 5 13 -2 10.55 0.91
 5 13 -1 21.21 1.13
 5 13 0 2.83 0.71
 5 13 1 21.02 1.12
 5 13 2 11.39 0.92
 5 13 3 20.9 1.13
 5 13 4 13.79 1
 5 13 5 5.74 0.83
 5 13 6 67.43 2.08
 5 13 7 20.47 1.23
 5 13 8 7.98 1
 5 13 9 3.37 0.88
 5 13 10 5.75 0.97
 5 13 11 4.1 0.93
 5 13 12 2.97 0.89
 5 13 13 2.59 0.93
 5 13 14 10.85 1.1
 5 13 15 0.91 0.83
 5 13 16 15.57 1.1
 5 14 -15 1.1 0.78
 5 14 -14 0.76 0.84
 5 14 -13 6.5 0.99
 5 14 -12 2.09 0.91
 5 14 -11 13.91 1.16
 5 14 -10 3.48 0.9
 5 14 -9 0.43 0.84
 5 14 -8 6.08 0.97
 5 14 -7 7.23 0.99
 5 14 -6 34.33 1.57
 5 14 -5 15.66 1.12
 5 14 -4 21.03 1.2
 5 14 -3 6.15 0.86
 5 14 -2 21.71 1.19
 5 14 -1 15.62 1.06
 5 14 0 14.49 1.03
 5 14 1 17.19 1.08
 5 14 2 22.9 1.22
 5 14 3 7.47 0.88
 5 14 4 21.69 1.21
 5 14 5 13.48 1.08
 5 14 6 33.37 1.54
 5 14 7 7.37 1
 5 14 8 4.2 0.93
 5 14 9 -0.22 0.81
 5 14 10 3.47 0.9
 5 14 11 14.21 1.17
 5 14 12 2.18 0.92
 5 14 13 7.17 1
 5 14 14 1.87 0.86
 5 14 15 -0.01 0.76
 5 15 -14 15.35 1.12
 5 15 -13 13.11 1.11
 5 15 -12 8.2 1.05
 5 15 -11 3.98 0.96
 5 15 -10 2.27 0.86
 5 15 -9 4.79 0.94
 5 15 -8 7.63 1.02
 5 15 -7 12.99 1.14
 5 15 -6 5.05 0.94
 5 15 -5 5.15 0.94
 5 15 -4 13.73 1.14
 5 15 -3 19.69 1.27
 5 15 -2 7.04 0.94
 5 15 -1 1.71 0.81
 5 15 0 11.43 1.03
 5 15 1 2.88 0.84
 5 15 2 7.12 0.95
 5 15 3 21.58 1.31
 5 15 4 13.81 1.15
 5 15 5 5.15 0.94
 5 15 6 5.42 0.96
 5 15 7 12.61 1.15
 5 15 8 6.85 1
 5 15 9 4.05 0.95
 5 15 10 1.99 0.87
 5 15 11 3.81 0.96
 5 15 12 8.67 1.06
 5 15 13 13.62 1.12
 5 15 14 15.65 1.12
 5 16 -13 0.16 0.76
 5 16 -12 1.53 0.82
 5 16 -11 4.67 0.93
 5 16 -10 0.64 0.87
 5 16 -9 20.76 1.36
 5 16 -8 5.35 0.96
 5 16 -7 1.63 0.87
 5 16 -6 3.81 0.94
 5 16 -5 11.36 1.1
 5 16 -4 17.59 1.25
 5 16 -3 2.53 0.89
 5 16 -2 41.34 1.74
 5 16 -1 23.64 1.38
 5 16 0 1.68 0.85
 5 16 1 24.84 1.4
 5 16 2 41.92 1.75
 5 16 3 2.36 0.89
 5 16 4 17.79 1.25
 5 16 5 9.33 1.06
 5 16 6 4.27 0.94
 5 16 7 1.96 0.88
 5 16 8 3.16 0.9
 5 16 9 21.25 1.36
 5 16 10 0.9 0.86
 5 16 11 3.48 0.91
 5 16 12 2.28 0.84
 5 16 13 0.3 0.76
 5 17 -12 3.13 0.8
 5 17 -11 9.08 0.99
 5 17 -10 0.27 0.81
 5 17 -9 17.86 1.27
 5 17 -8 7.44 1.05
 5 17 -7 16.08 1.26
 5 17 -6 2.26 0.87
 5 17 -5 7.06 1.01
 5 17 -4 19.36 1.29
 5 17 -3 1.14 0.84
 5 17 -2 2.96 0.91
 5 17 -1 13.09 1.16
 5 17 0 1.54 0.87
 5 17 1 13.17 1.16
 5 17 2 3.04 0.9
 5 17 3 0.55 0.83
 5 17 4 19.54 1.28
 5 17 5 6.58 1
 5 17 6 2.07 0.86
 5 17 7 16.59 1.25
 5 17 8 8.68 1.05
 5 17 9 16.74 1.23
 5 17 10 -0.12 0.8
 5 17 11 10.28 1.01
 5 17 12 1.63 0.78
 5 18 -10 1.38 0.78
 5 18 -9 7.81 0.97
 5 18 -8 1.84 0.86
 5 18 -7 0.5 0.84
 5 18 -6 2.66 0.91
 5 18 -5 5.25 0.98
 5 18 -4 10.23 1.11
 5 18 -3 0.18 0.81
 5 18 -2 5.7 0.95
 5 18 -1 9.63 1.06
 5 18 0 10.22 1.08
 5 18 1 9.4 1.06
 5 18 2 6.27 0.97
 5 18 3 0.89 0.83
 5 18 4 10.09 1.12
 5 18 5 5.09 0.99
 5 18 6 2.12 0.88
 5 18 7 0.74 0.85
 5 18 8 2.54 0.87
 5 18 9 6.46 0.95
 5 18 10 1.25 0.79
 5 19 -8 0.63 0.77
 5 19 -7 6.86 0.95
 5 19 -6 9.56 1.03
 5 19 -5 0.69 0.82
 5 19 -4 0.78 0.83
 5 19 -3 1.98 0.87
 5 19 -2 1.42 0.84
 5 19 -1 8.17 1.06
 5 19 0 3.6 0.91
 5 19 1 8.92 1.05
 5 19 2 1 0.85
 5 19 3 2.48 0.88
 5 19 4 0.6 0.83
 5 19 5 0.37 0.82
 5 19 6 9.6 1.04
 5 19 7 6.55 0.94
 5 19 8 -0.2 0.75
 5 20 -6 2.41 0.84
 5 20 -5 8.24 0.94
 5 20 -4 -0.5 0.76
 5 20 -3 2.41 0.85
 5 20 -2 3.92 0.87
 5 20 -1 3.81 0.89
 5 20 0 -0.29 0.78
 5 20 1 4.28 0.89
 5 20 2 2.69 0.87
 5 20 3 2.59 0.85
 5 20 4 0.62 0.76
 5 20 5 8.37 0.95
 5 20 6 1.59 0.84
 6 0 0 759.61 13.39
 6 0 1 106.51 2.12
 6 0 2 168.59 3.19
 6 0 3 58.59 1.34
 6 0 4 35.98 0.98
 6 0 5 23.9 0.8
 6 0 6 31.02 0.96
 6 0 7 8.92 0.58
 6 0 8 135.02 2.89
 6 0 9 104.41 2.42
 6 0 10 1.86 0.58
 6 0 11 11.05 0.82
 6 0 12 0.64 0.63
 6 0 13 2.57 0.72
 6 0 14 1.76 0.73
 6 0 15 10.65 1.04
 6 0 16 0.46 0.81
 6 0 17 6.13 0.97
 6 0 18 14.19 1.21
 6 0 19 15.75 1.21
 6 0 20 2.09 0.83
 6 1 -20 1.72 0.81
 6 1 -19 4.66 0.93
 6 1 -18 9.73 1.1
 6 1 -17 0.58 0.85
 6 1 -16 7.13 1
 6 1 -15 15.98 1.17
 6 1 -14 3.63 0.78
 6 1 -13 15.43 1.02
 6 1 -12 19.03 1.04
 6 1 -11 28.15 1.17
 6 1 -10 194.71 4.05
 6 1 -9 44.83 1.38
 6 1 -8 10.84 0.69
 6 1 -7 64.3 1.59
 6 1 -6 217.82 4.16
 6 1 -5 429.7 7.72
 6 1 -4 93.62 1.97
 6 1 -3 29.29 0.84
 6 1 -2 328.82 5.92
 6 1 -1 421.34 7.46
 6 1 0 1057.21 18.64
 6 1 1 421.51 7.47
 6 1 2 330.25 5.94
 6 1 3 29.18 0.84
 6 1 4 95.08 2
 6 1 5 426.57 7.67
 6 1 6 219.69 4.19
 6 1 7 64.99 1.6
 6 1 8 10.66 0.69
 6 1 9 45.62 1.39
 6 1 10 194.89 4.05
 6 1 11 28.14 1.18
 6 1 12 18.98 1.04
 6 1 13 16.17 1.03
 6 1 14 3.18 0.78
 6 1 15 15.73 1.17
 6 1 16 7.24 1
 6 1 17 1.52 0.86
 6 1 18 11.6 1.13
 6 1 19 3.9 0.91
 6 1 20 3.19 0.83
 6 2 -20 6.93 0.92
 6 2 -19 0.48 0.83
 6 2 -18 1.68 0.89
 6 2 -17 26.37 1.43
 6 2 -16 30.32 1.53
 6 2 -15 12.62 1.1
 6 2 -14 7.08 0.87
 6 2 -13 24.77 1.22
 6 2 -12 91.29 2.4
 6 2 -11 146.82 3.3
 6 2 -10 47.68 1.49
 6 2 -9 14.11 0.81
 6 2 -8 14.92 0.78
 6 2 -7 52.91 1.4
 6 2 -6 42.06 1.16
 6 2 -5 696.19 12.24
 6 2 -4 147.96 2.9
 6 2 -3 190.81 3.6
 6 2 -2 324.47 5.84
 6 2 -1 950.78 16.72
 6 2 0 92.8 1.9
 6 2 1 946.99 16.65
 6 2 2 321.22 5.8
 6 2 3 191.91 3.63
 6 2 4 147.71 2.9
 6 2 5 686.4 12.11
 6 2 6 41.5 1.16
 6 2 7 53.55 1.41
 6 2 8 14.98 0.78
 6 2 9 13.97 0.81
 6 2 10 48.53 1.51
 6 2 11 146.57 3.3
 6 2 12 91.56 2.41
 6 2 13 24.44 1.21
 6 2 14 7.07 0.87
 6 2 15 13.42 1.13
 6 2 16 28.96 1.5
 6 2 17 26.73 1.44
 6 2 18 1.26 0.86
 6 2 19 0.1 0.8
 6 2 20 6.95 0.92
 6 3 -20 0.03 0.75
 6 3 -19 3.55 0.89
 6 3 -18 4.43 0.96
 6 3 -17 9.84 1.06
 6 3 -16 0.66 0.82
 6 3 -15 14.44 1.16
 6 3 -14 4.56 0.86
 6 3 -13 5.41 0.8
 6 3 -12 16.63 1.01
 6 3 -11 3.34 0.67
 6 3 -10 44.24 1.44
 6 3 -9 13.69 0.81
 6 3 -8 426.16 7.87
 6 3 -7 174.57 3.54
 6 3 -6 207.78 4.02
 6 3 -5 7.63 0.53
 6 3 -4 290.7 5.35
 6 3 -3 50.02 1.23
 6 3 -2 462.19 8.17
 6 3 -1 317.95 5.75
 6 3 0 1259.9 22.2
 6 3 1 321.84 5.8
 6 3 2 461.44 8.19
 6 3 3 49.67 1.22
 6 3 4 285.94 5.26
 6 3 5 7.33 0.52
 6 3 6 209.28 4.04
 6 3 7 177.73 3.6
 6 3 8 420.19 7.77
 6 3 9 13.79 0.81
 6 3 10 42.62 1.42
 6 3 11 3.41 0.68
 6 3 12 16.2 1.01
 6 3 13 5.63 0.82
 6 3 14 5.96 0.88
 6 3 15 14.61 1.16
 6 3 16 0.94 0.83
 6 3 17 8.81 1.03
 6 3 18 5.18 0.97
 6 3 19 3.5 0.9
 6 3 20 0.29 0.76
 6 4 -20 20.72 1.19
 6 4 -19 26.75 1.41
 6 4 -18 7.96 1.04
 6 4 -17 22.38 1.35
 6 4 -16 2.01 0.86
 6 4 -15 16.83 1.23
 6 4 -14 6 0.91
 6 4 -13 3.88 0.78
 6 4 -12 31.9 1.33
 6 4 -11 62.14 1.85
 6 4 -10 86.42 2.22
 6 4 -9 34.4 1.23
 6 4 -8 87.39 2.13
 6 4 -7 79.21 1.93
 6 4 -6 406.22 7.39
 6 4 -5 381.31 6.93
 6 4 -4 282.09 5.21
 6 4 -3 442.56 7.88
 6 4 -2 325.38 5.89
 6 4 -1 520.59 9.17
 6 4 0 13.04 0.57
 6 4 1 513.25 9.04
 6 4 2 321.15 5.82
 6 4 3 448.47 8
 6 4 4 280.44 5.19
 6 4 5 381.56 6.94
 6 4 6 404.48 7.37
 6 4 7 77.97 1.91
 6 4 8 88.86 2.15
 6 4 9 34.66 1.24
 6 4 10 84.86 2.2
 6 4 11 61.74 1.84
 6 4 12 32.31 1.34
 6 4 13 4.11 0.79
 6 4 14 5.7 0.88
 6 4 15 16.94 1.22
 6 4 16 3.23 0.9
 6 4 17 20.81 1.31
 6 4 18 9.28 1.07
 6 4 19 25.82 1.39
 6 4 20 19.31 1.17
 6 5 -20 0.55 0.78
 6 5 -19 18.18 1.22
 6 5 -18 2.6 0.9
 6 5 -17 2.99 0.91
 6 5 -16 26.41 1.44
 6 5 -15 72.78 2.34
 6 5 -14 135.42 3.43
 6 5 -13 47.44 1.71
 6 5 -12 126.51 3.08
 6 5 -11 93.15 2.43
 6 5 -10 5.25 0.71
 6 5 -9 12.45 0.82
 6 5 -8 101.82 2.41
 6 5 -7 83 2.03
 6 5 -6 187.8 3.78
 6 5 -5 88.19 2
 6 5 -4 103.61 2.23
 6 5 -3 164.93 3.25
 6 5 -2 9.86 0.55
 6 5 -1 175.77 3.4
 6 5 0 99.58 2.1
 6 5 1 174.88 3.38
 6 5 2 9.32 0.55
 6 5 3 166.41 3.27
 6 5 4 101.58 2.19
 6 5 5 89.27 2.01
 6 5 6 189.42 3.8
 6 5 7 83.51 2.04
 6 5 8 101.82 2.41
 6 5 9 12.33 0.82
 6 5 10 5.53 0.71
 6 5 11 94.05 2.44
 6 5 12 123.96 3.04
 6 5 13 48.51 1.73
 6 5 14 136.95 3.46
 6 5 15 72.18 2.33
 6 5 16 27.49 1.46
 6 5 17 2.51 0.9
 6 5 18 2.88 0.91
 6 5 19 19.09 1.23
 6 5 20 1.24 0.8
 6 6 -19 17.09 1.15
 6 6 -18 6.52 0.99
 6 6 -17 51.76 2
 6 6 -16 6.16 1
 6 6 -15 17.03 1.24
 6 6 -14 0.33 0.83
 6 6 -13 45.59 1.75
 6 6 -12 0.96 0.71
 6 6 -11 46.05 1.6
 6 6 -10 8.81 0.81
 6 6 -9 161.89 3.53
 6 6 -8 19.35 0.95
 6 6 -7 4.14 0.6
 6 6 -6 23.23 0.95
 6 6 -5 57.63 1.54
 6 6 -4 5.3 0.52
 6 6 -3 136.46 2.8
 6 6 -2 184.9 3.6
 6 6 -1 103.89 2.22
 6 6 0 43.49 1.17
 6 6 1 102.5 2.19
 6 6 2 183.92 3.58
 6 6 3 133.91 2.76
 6 6 4 4.71 0.51
 6 6 5 58.63 1.55
 6 6 6 23.15 0.95
 6 6 7 4.03 0.6
 6 6 8 19.06 0.95
 6 6 9 167.94 3.64
 6 6 10 7.62 0.79
 6 6 11 46.84 1.62
 6 6 12 1.06 0.71
 6 6 13 45.49 1.75
 6 6 14 -0.25 0.8
 6 6 15 18.54 1.26
 6 6 16 5.43 0.97
 6 6 17 52.1 2
 6 6 18 7.31 1.01
 6 6 19 18.25 1.19
 6 7 -19 2.1 0.81
 6 7 -18 6.93 0.97
 6 7 -17 3.89 0.96
 6 7 -16 18.42 1.27
 6 7 -15 9.24 1.06
 6 7 -14 19.05 1.28
 6 7 -13 26.87 1.41
 6 7 -12 88.18 2.46
 6 7 -11 35.56 1.43
 6 7 -10 9.01 0.83
 6 7 -9 6.64 0.76
 6 7 -8 2.02 0.63
 6 7 -7 161.74 3.47
 6 7 -6 185.79 3.83
 6 7 -5 68.73 1.78
 6 7 -4 57.31 1.55
 6 7 -3 37.55 1.17
 6 7 -2 4.56 0.51
 6 7 -1 17.75 0.76
 6 7 0 33.49 1.04
 6 7 1 17.42 0.75
 6 7 2 4.82 0.51
 6 7 3 37.57 1.17
 6 7 4 56.74 1.53
 6 7 5 69.62 1.79
 6 7 6 185.24 3.82
 6 7 7 162.4 3.48
 6 7 8 2.49 0.64
 6 7 9 6.35 0.75
 6 7 10 8.89 0.83
 6 7 11 35.64 1.43
 6 7 12 89.2 2.48
 6 7 13 26.66 1.42
 6 7 14 19.16 1.27
 6 7 15 7.84 1.03
 6 7 16 18.04 1.26
 6 7 17 4.9 0.98
 6 7 18 6.03 0.95
 6 7 19 1.24 0.8
 6 8 -19 9.17 0.99
 6 8 -18 15.28 1.14
 6 8 -17 5.13 0.98
 6 8 -16 20 1.3
 6 8 -15 13.39 1.16
 6 8 -14 27.07 1.46
 6 8 -13 31.24 1.53
 6 8 -12 17.31 1.18
 6 8 -11 30.87 1.37
 6 8 -10 24.36 1.2
 6 8 -9 41.85 1.5
 6 8 -8 91.7 2.36
 6 8 -7 10.88 0.81
 6 8 -6 32.31 1.2
 6 8 -5 3.68 0.61
 6 8 -4 6.12 0.63
 6 8 -3 40.8 1.28
 6 8 -2 93.04 2.17
 6 8 -1 91.82 2.14
 6 8 0 4.72 0.56
 6 8 1 89.77 2.11
 6 8 2 92.34 2.16
 6 8 3 39.99 1.26
 6 8 4 6.08 0.63
 6 8 5 4.09 0.61
 6 8 6 31.92 1.2
 6 8 7 11.25 0.82
 6 8 8 91.58 2.35
 6 8 9 41.4 1.49
 6 8 10 25.74 1.23
 6 8 11 32.08 1.39
 6 8 12 19.6 1.22
 6 8 13 33.03 1.55
 6 8 14 28.14 1.48
 6 8 15 11.93 1.13
 6 8 16 19.1 1.29
 6 8 17 6.11 1
 6 8 18 16.18 1.16
 6 8 19 10.14 1.01
 6 9 -18 5.05 0.88
 6 9 -17 1.26 0.86
 6 9 -16 21.19 1.37
 6 9 -15 17.95 1.26
 6 9 -14 3.31 0.91
 6 9 -13 1.43 0.85
 6 9 -12 18.42 1.26
 6 9 -11 3.67 0.8
 6 9 -10 69.52 2.1
 6 9 -9 9.21 0.87
 6 9 -8 16.77 1
 6 9 -7 17.01 0.97
 6 9 -6 5.99 0.72
 6 9 -5 45.18 1.46
 6 9 -4 14.24 0.85
 6 9 -3 43.38 1.38
 6 9 -2 35.05 1.21
 6 9 -1 22.87 0.97
 6 9 0 38.42 1.26
 6 9 1 22.4 0.96
 6 9 2 35.04 1.21
 6 9 3 45.19 1.41
 6 9 4 15.87 0.87
 6 9 5 44.88 1.45
 6 9 6 6.76 0.72
 6 9 7 16.24 0.96
 6 9 8 16.99 1.01
 6 9 9 8.82 0.86
 6 9 10 72.66 2.16
 6 9 11 3 0.8
 6 9 12 19.28 1.27
 6 9 13 0.61 0.83
 6 9 14 3.19 0.92
 6 9 15 19.79 1.29
 6 9 16 22.1 1.38
 6 9 17 1.1 0.85
 6 9 18 4.65 0.87
 6 10 -18 -0.09 0.78
 6 10 -17 3.47 0.88
 6 10 -16 8.65 1.04
 6 10 -15 24.2 1.42
 6 10 -14 26.24 1.44
 6 10 -13 6.68 0.99
 6 10 -12 19.37 1.28
 6 10 -11 35.08 1.6
 6 10 -10 9.47 0.95
 6 10 -9 78.08 2.25
 6 10 -8 21.32 1.14
 6 10 -7 1.79 0.68
 6 10 -6 34.28 1.33
 6 10 -5 145.84 3.28
 6 10 -4 59.76 1.75
 6 10 -3 3.03 0.63
 6 10 -2 7.49 0.72
 6 10 -1 0.6 0.56
 6 10 0 0.85 0.55
 6 10 1 1.15 0.57
 6 10 2 7.34 0.71
 6 10 3 3.23 0.63
 6 10 4 59.44 1.75
 6 10 5 146.78 3.3
 6 10 6 36.01 1.36
 6 10 7 1.91 0.67
 6 10 8 21.13 1.13
 6 10 9 77.34 2.24
 6 10 10 8.51 0.93
 6 10 11 36.52 1.63
 6 10 12 18.99 1.28
 6 10 13 7.03 0.99
 6 10 14 27.55 1.46
 6 10 15 22.8 1.42
 6 10 16 9.63 1.07
 6 10 17 4.04 0.89
 6 10 18 0.72 0.78
 6 11 -17 2.5 0.82
 6 11 -16 8.93 1.04
 6 11 -15 13.65 1.2
 6 11 -14 53.64 1.97
 6 11 -13 5.89 0.97
 6 11 -12 13.86 1.17
 6 11 -11 63.81 2.17
 6 11 -10 24.3 1.38
 6 11 -9 72.51 2.19
 6 11 -8 3.07 0.77
 6 11 -7 16.63 1.04
 6 11 -6 12.89 0.94
 6 11 -5 3.55 0.72
 6 11 -4 63.82 1.88
 6 11 -3 7.14 0.77
 6 11 -2 32.3 1.27
 6 11 -1 98.81 2.46
 6 11 0 74.8 2.04
 6 11 1 96.47 2.42
 6 11 2 32.79 1.28
 6 11 3 7.74 0.78
 6 11 4 63.74 1.88
 6 11 5 3.71 0.73
 6 11 6 13.91 0.96
 6 11 7 17.22 1.05
 6 11 8 3.71 0.77
 6 11 9 71.47 2.18
 6 11 10 22.9 1.34
 6 11 11 62.64 2.15
 6 11 12 13.41 1.15
 6 11 13 5.43 0.95
 6 11 14 52 1.94
 6 11 15 14.69 1.21
 6 11 16 8.41 1.01
 6 11 17 1.86 0.81
 6 12 -16 24.69 1.32
 6 12 -15 8.25 1.03
 6 12 -14 9.32 1.11
 6 12 -13 0.18 0.83
 6 12 -12 30.59 1.54
 6 12 -11 6.73 1
 6 12 -10 5.11 0.96
 6 12 -9 30.92 1.52
 6 12 -8 15.85 1.14
 6 12 -7 8.44 0.91
 6 12 -6 43.13 1.6
 6 12 -5 12.38 0.96
 6 12 -4 59.03 1.86
 6 12 -3 27.6 1.25
 6 12 -2 33.82 1.35
 6 12 -1 44.58 1.55
 6 12 0 42.18 1.5
 6 12 1 45.09 1.56
 6 12 2 32.82 1.33
 6 12 3 27.75 1.25
 6 12 4 59.2 1.86
 6 12 5 11.88 0.94
 6 12 6 42.53 1.58
 6 12 7 8.53 0.91
 6 12 8 15.22 1.14
 6 12 9 30.51 1.51
 6 12 10 4.61 0.94
 6 12 11 6.44 0.99
 6 12 12 30.52 1.53
 6 12 13 -0.16 0.82
 6 12 14 11.01 1.14
 6 12 15 7.52 1.02
 6 12 16 25.78 1.34
 6 13 -16 2.6 0.81
 6 13 -15 5.65 0.91
 6 13 -14 1.84 0.88
 6 13 -13 6.59 1.02
 6 13 -12 2.1 0.88
 6 13 -11 1.11 0.84
 6 13 -10 -0.52 0.84
 6 13 -9 76.75 2.42
 6 13 -8 65.3 2.2
 6 13 -7 38.86 1.67
 6 13 -6 37.25 1.58
 6 13 -5 0.9 0.72
 6 13 -4 127.6 3.14
 6 13 -3 48.26 1.7
 6 13 -2 32.93 1.39
 6 13 -1 27.03 1.27
 6 13 0 17.6 1.07
 6 13 1 28.08 1.28
 6 13 2 32.21 1.38
 6 13 3 48.91 1.71
 6 13 4 127.85 3.14
 6 13 5 0.32 0.73
 6 13 6 37.33 1.58
 6 13 7 39.36 1.68
 6 13 8 66.33 2.22
 6 13 9 74.39 2.38
 6 13 10 1.49 0.87
 6 13 11 0.9 0.83
 6 13 12 3.12 0.9
 6 13 13 6.35 1.01
 6 13 14 1.61 0.86
 6 13 15 5.26 0.92
 6 13 16 0.62 0.79
 6 14 -15 0.63 0.74
 6 14 -14 5.84 0.93
 6 14 -13 11.23 1.1
 6 14 -12 5.72 0.99
 6 14 -11 7.01 0.99
 6 14 -10 10.22 1.1
 6 14 -9 15.49 1.22
 6 14 -8 6.85 1.03
 6 14 -7 11.28 1.11
 6 14 -6 2.28 0.87
 6 14 -5 34.23 1.57
 6 14 -4 9.92 1
 6 14 -3 37.31 1.59
 6 14 -2 117.17 3
 6 14 -1 80.81 2.34
 6 14 0 16.16 1.09
 6 14 1 80.32 2.32
 6 14 2 117.04 2.99
 6 14 3 36.46 1.58
 6 14 4 8.6 0.97
 6 14 5 33.34 1.56
 6 14 6 1.28 0.87
 6 14 7 12.23 1.13
 6 14 8 7.33 1.01
 6 14 9 17.73 1.24
 6 14 10 10.45 1.09
 6 14 11 6.91 1
 6 14 12 5.7 1
 6 14 13 9.7 1.07
 6 14 14 6.21 0.93
 6 14 15 0.43 0.75
 6 15 -14 3.56 0.86
 6 15 -13 0.85 0.79
 6 15 -12 7.76 1.03
 6 15 -11 2.97 0.92
 6 15 -10 8.46 1.08
 6 15 -9 7.49 1.01
 6 15 -8 4.93 0.97
 6 15 -7 35.52 1.64
 6 15 -6 7.75 1.03
 6 15 -5 15.76 1.21
 6 15 -4 2.65 0.89
 6 15 -3 19.8 1.28
 6 15 -2 10.44 1.08
 6 15 -1 16.76 1.21
 6 15 0 13.52 1.14
 6 15 1 17.44 1.22
 6 15 2 9.21 1.05
 6 15 3 18.07 1.25
 6 15 4 2.51 0.87
 6 15 5 14.75 1.18
 6 15 6 7.52 1.02
 6 15 7 34.74 1.61
 6 15 8 3.94 0.94
 6 15 9 5.04 0.97
 6 15 10 9.85 1.11
 6 15 11 3.47 0.93
 6 15 12 8.37 1.03
 6 15 13 -0.56 0.78
 6 15 14 3.64 0.84
 6 16 -13 -0.17 0.78
 6 16 -12 9.42 0.99
 6 16 -11 1.83 0.86
 6 16 -10 0.35 0.85
 6 16 -9 17.95 1.29
 6 16 -8 12.47 1.13
 6 16 -7 2.74 0.92
 6 16 -6 6.87 1.01
 6 16 -5 3.84 0.94
 6 16 -4 24.36 1.41
 6 16 -3 26.55 1.45
 6 16 -2 27.3 1.46
 6 16 -1 5.9 0.99
 6 16 0 9.07 1.05
 6 16 1 6.92 1
 6 16 2 28.71 1.49
 6 16 3 27.12 1.47
 6 16 4 23.59 1.39
 6 16 5 3.58 0.94
 6 16 6 7.06 1
 6 16 7 2.76 0.91
 6 16 8 12.21 1.12
 6 16 9 19.37 1.31
 6 16 10 0.5 0.84
 6 16 11 0.93 0.83
 6 16 12 9.39 0.99
 6 16 13 -0.53 0.76
 6 17 -11 1.29 0.78
 6 17 -10 6.3 0.94
 6 17 -9 4.67 0.94
 6 17 -8 3.35 0.9
 6 17 -7 5.47 1
 6 17 -6 1.87 0.91
 6 17 -5 11.99 1.1
 6 17 -4 2.39 0.88
 6 17 -3 8.63 1.05
 6 17 -2 18.53 1.28
 6 17 -1 7.15 1.02
 6 17 0 3.6 0.93
 6 17 1 6.55 1.01
 6 17 2 18.34 1.27
 6 17 3 8.73 1.04
 6 17 4 2.15 0.89
 6 17 5 10.13 1.08
 6 17 6 1.56 0.91
 6 17 7 4.2 0.99
 6 17 8 2.53 0.91
 6 17 9 5 0.95
 6 17 10 6.22 0.94
 6 17 11 -0.23 0.76
 6 18 -10 -0.42 0.77
 6 18 -9 0.93 0.79
 6 18 -8 3.04 0.85
 6 18 -7 8.46 1.01
 6 18 -6 6.37 0.99
 6 18 -5 4.12 0.96
 6 18 -4 1.66 0.88
 6 18 -3 7.47 1.04
 6 18 -2 1.36 0.89
 6 18 -1 10.59 1.14
 6 18 0 3.07 0.95
 6 18 1 11.31 1.14
 6 18 2 1.1 0.88
 6 18 3 8.96 1.07
 6 18 4 0.84 0.87
 6 18 5 4.68 0.95
 6 18 6 6.04 0.98
 6 18 7 9.02 1.02
 6 18 8 2.7 0.85
 6 18 9 0.82 0.77
 6 18 10 -0.65 0.76
 6 19 -8 6.88 0.94
 6 19 -7 7.07 0.93
 6 19 -6 1.95 0.83
 6 19 -5 7.1 0.96
 6 19 -4 1.92 0.85
 6 19 -3 9.86 1.06
 6 19 -2 19.5 1.28
 6 19 -1 1.07 0.86
 6 19 0 14.42 1.18
 6 19 1 1.03 0.85
 6 19 2 18.45 1.26
 6 19 3 10.09 1.07
 6 19 4 1.74 0.85
 6 19 5 7.22 0.96
 6 19 6 2.34 0.83
 6 19 7 7.88 0.94
 6 19 8 5.56 0.91
 6 20 -5 8.24 0.97
 6 20 -4 9.71 0.98
 6 20 -3 0.3 0.78
 6 20 -2 7.87 0.96
 6 20 -1 0.98 0.79
 6 20 0 12.49 1.07
 6 20 1 1.62 0.79
 6 20 2 6.53 0.93
 6 20 3 1.04 0.78
 6 20 4 9.81 0.97
 6 20 5 9.55 1
 7 0 1 1089.98 19.12
 7 0 2 1420.44 24.93
 7 0 3 86.6 1.88
 7 0 4 153.82 3.05
 7 0 5 16.95 0.71
 7 0 6 894.22 15.75
 7 0 7 69.23 1.76
 7 0 8 26.87 1.04
 7 0 9 52.99 1.57
 7 0 10 53.56 1.63
 7 0 11 161.9 3.6
 7 0 12 78.99 2.21
 7 0 13 18.82 1.12
 7 0 14 32.65 1.49
 7 0 15 5.93 0.95
 7 0 16 0.47 0.83
 7 0 17 30.54 1.51
 7 0 18 1.42 0.86
 7 0 19 15.44 1.16
 7 0 20 13.86 1.07
 7 1 -20 3.56 0.84
 7 1 -19 9.99 1.05
 7 1 -18 9.63 1.08
 7 1 -17 -0.24 0.82
 7 1 -16 9.93 1.06
 7 1 -15 6.67 0.99
 7 1 -14 83.22 2.46
 7 1 -13 28.67 1.32
 7 1 -12 19.89 1.1
 7 1 -11 41.05 1.46
 7 1 -10 96.05 2.39
 7 1 -9 19.5 0.94
 7 1 -8 399.01 7.42
 7 1 -7 578.01 10.36
 7 1 -6 274.41 5.16
 7 1 -5 80.97 1.84
 7 1 -4 204.54 3.9
 7 1 -3 911.27 16
 7 1 -2 127.94 2.56
 7 1 -1 254.88 4.69
 7 1 0 937.88 16.44
 7 1 1 252.27 4.64
 7 1 2 127.77 2.56
 7 1 3 906.85 15.92
 7 1 4 203.33 3.88
 7 1 5 81.86 1.86
 7 1 6 272.02 5.12
 7 1 7 581.51 10.43
 7 1 8 404.73 7.51
 7 1 9 18.51 0.93
 7 1 10 96.64 2.4
 7 1 11 40.75 1.46
 7 1 12 19.47 1.09
 7 1 13 28.73 1.34
 7 1 14 83.1 2.46
 7 1 15 6.9 0.99
 7 1 16 9.15 1.05
 7 1 17 -0.67 0.81
 7 1 18 9.76 1.09
 7 1 19 8.94 1.04
 7 1 20 4.4 0.85
 7 2 -20 12.89 1.03
 7 2 -19 5.01 0.93
 7 2 -18 0.57 0.86
 7 2 -17 37.44 1.66
 7 2 -16 23.99 1.41
 7 2 -15 32.05 1.55
 7 2 -14 4.78 0.89
 7 2 -13 258.72 5.4
 7 2 -12 4.09 0.75
 7 2 -11 118.73 2.86
 7 2 -10 1.89 0.62
 7 2 -9 18.63 0.93
 7 2 -8 343.06 6.48
 7 2 -7 25.32 0.98
 7 2 -6 9.83 0.65
 7 2 -5 126.84 2.64
 7 2 -4 31.38 0.96
 7 2 -3 311.54 5.7
 7 2 -2 174.74 3.37
 7 2 -1 694.69 12.18
 7 2 0 6.93 0.48
 7 2 1 696.64 12.21
 7 2 2 176.44 3.4
 7 2 3 309.83 5.68
 7 2 4 31.57 0.96
 7 2 5 129.68 2.69
 7 2 6 10.04 0.65
 7 2 7 25.57 0.98
 7 2 8 340.01 6.44
 7 2 9 18.74 0.94
 7 2 10 1.06 0.6
 7 2 11 120.23 2.89
 7 2 12 3.28 0.74
 7 2 13 264.36 5.5
 7 2 14 5.56 0.9
 7 2 15 33.55 1.58
 7 2 16 24.85 1.41
 7 2 17 37.36 1.66
 7 2 18 0.73 0.86
 7 2 19 5.62 0.94
 7 2 20 13.36 1.04
 7 3 -20 1.17 0.81
 7 3 -19 8.56 1.01
 7 3 -18 22.67 1.37
 7 3 -17 10.83 1.09
 7 3 -16 29.82 1.51
 7 3 -15 36.51 1.65
 7 3 -14 2.08 0.85
 7 3 -13 65.43 2.04
 7 3 -12 76.99 2.2
 7 3 -11 26.32 1.2
 7 3 -10 45.46 1.51
 7 3 -9 22.57 1.03
 7 3 -8 66.92 1.79
 7 3 -7 115.43 2.58
 7 3 -6 163.39 3.35
 7 3 -5 71.23 1.7
 7 3 -4 51.04 1.32
 7 3 -3 301.78 5.54
 7 3 -2 20.23 0.74
 7 3 -1 145.83 2.88
 7 3 0 9.55 0.54
 7 3 1 146.84 2.89
 7 3 2 20.23 0.74
 7 3 3 300.57 5.53
 7 3 4 51.32 1.33
 7 3 5 71.56 1.71
 7 3 6 159.82 3.29
 7 3 7 115.9 2.59
 7 3 8 68.49 1.82
 7 3 9 22.67 1.03
 7 3 10 46.58 1.53
 7 3 11 26.75 1.21
 7 3 12 78.74 2.23
 7 3 13 63.44 2
 7 3 14 3.27 0.88
 7 3 15 36.47 1.65
 7 3 16 28.87 1.49
 7 3 17 11.69 1.12
 7 3 18 23.32 1.38
 7 3 19 9.7 1.01
 7 3 20 0.2 0.8
 7 4 -19 4.47 0.89
 7 4 -18 7.06 1.02
 7 4 -17 6.67 0.98
 7 4 -16 5.83 0.96
 7 4 -15 18.14 1.26
 7 4 -14 12.85 1.12
 7 4 -13 26.09 1.29
 7 4 -12 7.5 0.87
 7 4 -11 23.79 1.16
 7 4 -10 13.26 0.9
 7 4 -9 43.94 1.44
 7 4 -8 190.69 3.95
 7 4 -7 78.73 1.97
 7 4 -6 44.8 1.33
 7 4 -5 105.27 2.34
 7 4 -4 113.35 2.41
 7 4 -3 98.17 2.13
 7 4 -2 120.96 2.5
 7 4 -1 103.16 2.18
 7 4 0 1.3 0.4
 7 4 1 104.77 2.21
 7 4 2 119.65 2.47
 7 4 3 98.35 2.13
 7 4 4 112.73 2.4
 7 4 5 105.5 2.35
 7 4 6 43.29 1.31
 7 4 7 78 1.96
 7 4 8 190.56 3.94
 7 4 9 42.12 1.42
 7 4 10 13.32 0.89
 7 4 11 24.02 1.17
 7 4 12 7.9 0.87
 7 4 13 25.83 1.29
 7 4 14 13.21 1.13
 7 4 15 18.14 1.26
 7 4 16 4.96 0.96
 7 4 17 6.07 0.99
 7 4 18 7.57 1.02
 7 4 19 5.08 0.91
 7 5 -19 0.35 0.78
 7 5 -18 10.94 1.09
 7 5 -17 35.18 1.66
 7 5 -16 18.57 1.28
 7 5 -15 10.09 1.07
 7 5 -14 37.1 1.65
 7 5 -13 6.37 0.91
 7 5 -12 71.47 2.14
 7 5 -11 51.25 1.71
 7 5 -10 30.03 1.26
 7 5 -9 36.73 1.34
 7 5 -8 15.79 0.88
 7 5 -7 19.86 0.94
 7 5 -6 32.38 1.14
 7 5 -5 25.49 0.97
 7 5 -4 39.56 1.2
 7 5 -3 27.52 0.94
 7 5 -2 29.91 0.96
 7 5 -1 28.49 0.93
 7 5 0 258.74 4.83
 7 5 1 28.88 0.93
 7 5 2 30.58 0.97
 7 5 3 27.87 0.94
 7 5 4 39.35 1.2
 7 5 5 25.22 0.97
 7 5 6 31.94 1.13
 7 5 7 19.33 0.92
 7 5 8 14.89 0.87
 7 5 9 35.81 1.32
 7 5 10 30.38 1.27
 7 5 11 49.95 1.69
 7 5 12 69.93 2.1
 7 5 13 6.2 0.91
 7 5 14 36.06 1.63
 7 5 15 9.02 1.06
 7 5 16 19.47 1.29
 7 5 17 35.57 1.67
 7 5 18 12.55 1.13
 7 5 19 0.88 0.79
 7 6 -19 3.24 0.81
 7 6 -18 6.93 0.99
 7 6 -17 13.98 1.2
 7 6 -16 0.23 0.82
 7 6 -15 14.78 1.18
 7 6 -14 21.47 1.32
 7 6 -13 31.23 1.51
 7 6 -12 0.39 0.71
 7 6 -11 3.58 0.77
 7 6 -10 7.6 0.82
 7 6 -9 45.29 1.53
 7 6 -8 42.4 1.43
 7 6 -7 100.53 2.42
 7 6 -6 96.1 2.3
 7 6 -5 25.72 1.01
 7 6 -4 130.54 2.81
 7 6 -3 1.41 0.49
 7 6 -2 101.17 2.26
 7 6 -1 0.83 0.44
 7 6 0 22.15 0.84
 7 6 1 1.12 0.44
 7 6 2 100.1 2.25
 7 6 3 1.48 0.48
 7 6 4 130.45 2.81
 7 6 5 25.15 1
 7 6 6 96.53 2.31
 7 6 7 103.48 2.47
 7 6 8 41.66 1.42
 7 6 9 43.97 1.5
 7 6 10 7.09 0.81
 7 6 11 3.85 0.76
 7 6 12 0.46 0.7
 7 6 13 31.52 1.51
 7 6 14 20.21 1.3
 7 6 15 14.48 1.19
 7 6 16 1.06 0.84
 7 6 17 14.01 1.2
 7 6 18 7.82 1
 7 6 19 2.31 0.81
 7 7 -19 0.49 0.78
 7 7 -18 18.05 1.2
 7 7 -17 1.58 0.87
 7 7 -16 1.91 0.87
 7 7 -15 0.21 0.82
 7 7 -14 19.44 1.29
 7 7 -13 8.29 1.02
 7 7 -12 55.84 1.95
 7 7 -11 25.62 1.27
 7 7 -10 77.18 2.19
 7 7 -9 8.21 0.83
 7 7 -8 111.68 2.7
 7 7 -7 13.1 0.86
 7 7 -6 28.86 1.14
 7 7 -5 19.48 0.93
 7 7 -4 21.05 0.93
 7 7 -3 24.79 0.98
 7 7 -2 105.75 2.39
 7 7 -1 16.66 0.8
 7 7 0 10.93 0.68
 7 7 1 15.61 0.79
 7 7 2 105.68 2.39
 7 7 3 23.83 0.96
 7 7 4 20.88 0.93
 7 7 5 19.57 0.93
 7 7 6 28.96 1.14
 7 7 7 15.45 0.91
 7 7 8 113.48 2.73
 7 7 9 8.99 0.84
 7 7 10 78.31 2.21
 7 7 11 25.53 1.26
 7 7 12 53.83 1.92
 7 7 13 8.18 1.02
 7 7 14 19.97 1.3
 7 7 15 1.29 0.85
 7 7 16 1.87 0.87
 7 7 17 1.78 0.88
 7 7 18 19.18 1.22
 7 7 19 0.67 0.78
 7 8 -18 2.01 0.8
 7 8 -17 4.21 0.92
 7 8 -16 61.09 2.16
 7 8 -15 10.71 1.09
 7 8 -14 15.44 1.19
 7 8 -13 28.09 1.48
 7 8 -12 39.65 1.69
 7 8 -11 15.38 1.07
 7 8 -10 8.15 0.88
 7 8 -9 5.53 0.79
 7 8 -8 18.87 1.05
 7 8 -7 46.99 1.55
 7 8 -6 2.24 0.62
 7 8 -5 11.43 0.8
 7 8 -4 43.13 1.39
 7 8 -3 47.28 1.44
 7 8 -2 137.32 2.99
 7 8 -1 3.91 0.58
 7 8 0 3.75 0.58
 7 8 1 3.74 0.58
 7 8 2 136.14 2.97
 7 8 3 46.1 1.42
 7 8 4 42.13 1.37
 7 8 5 11.67 0.8
 7 8 6 1.85 0.62
 7 8 7 46.38 1.54
 7 8 8 18.81 1.04
 7 8 9 5.66 0.78
 7 8 10 8.08 0.88
 7 8 11 16.28 1.1
 7 8 12 41.56 1.72
 7 8 13 28.16 1.47
 7 8 14 14.59 1.18
 7 8 15 10.4 1.08
 7 8 16 63.72 2.2
 7 8 17 3.4 0.9
 7 8 18 0.91 0.78
 7 9 -18 8.05 0.93
 7 9 -17 2.64 0.85
 7 9 -16 1.18 0.85
 7 9 -15 6.54 0.99
 7 9 -14 35.91 1.64
 7 9 -13 3.23 0.92
 7 9 -12 48.64 1.88
 7 9 -11 6.91 0.94
 7 9 -10 2.3 0.75
 7 9 -9 48.81 1.71
 7 9 -8 2.51 0.72
 7 9 -7 32.04 1.31
 7 9 -6 54.79 1.7
 7 9 -5 11.19 0.84
 7 9 -4 19.09 0.98
 7 9 -3 36.56 1.29
 7 9 -2 42.64 1.39
 7 9 -1 31.03 1.17
 7 9 0 34.29 1.23
 7 9 1 31.53 1.18
 7 9 2 43.11 1.41
 7 9 3 37.54 1.31
 7 9 4 18.62 0.97
 7 9 5 11.48 0.84
 7 9 6 55.43 1.72
 7 9 7 33.34 1.33
 7 9 8 2.37 0.71
 7 9 9 48.94 1.7
 7 9 10 1.96 0.75
 7 9 11 7.17 0.95
 7 9 12 50.08 1.91
 7 9 13 3.8 0.92
 7 9 14 34.48 1.62
 7 9 15 5.63 0.97
 7 9 16 0.63 0.84
 7 9 17 1.65 0.84
 7 9 18 8.18 0.92
 7 10 -17 2.75 0.82
 7 10 -16 4.89 0.93
 7 10 -15 0.25 0.85
 7 10 -14 -0.96 0.81
 7 10 -13 3.95 0.92
 7 10 -12 4.42 0.94
 7 10 -11 0.41 0.83
 7 10 -10 10.7 1.03
 7 10 -9 57.48 1.9
 7 10 -8 26.91 1.28
 7 10 -7 28.9 1.29
 7 10 -6 38.87 1.46
 7 10 -5 17.7 1.02
 7 10 -4 0.94 0.62
 7 10 -3 7.01 0.75
 7 10 -2 24.67 1.1
 7 10 -1 43.28 1.44
 7 10 0 57.82 1.71
 7 10 1 44.06 1.46
 7 10 2 24.52 1.11
 7 10 3 7.18 0.75
 7 10 4 0.44 0.61
 7 10 5 17.41 1.01
 7 10 6 38.26 1.45
 7 10 7 29.24 1.3
 7 10 8 26.83 1.27
 7 10 9 58.94 1.93
 7 10 10 10.25 1.02
 7 10 11 0.7 0.82
 7 10 12 5.52 0.97
 7 10 13 3.73 0.91
 7 10 14 0.25 0.83
 7 10 15 0.42 0.84
 7 10 16 6.09 0.95
 7 10 17 1.7 0.81
 7 11 -17 11.3 1.03
 7 11 -16 0.22 0.8
 7 11 -15 18.07 1.26
 7 11 -14 1 0.89
 7 11 -13 3.38 0.92
 7 11 -12 3.46 0.92
 7 11 -11 13.18 1.16
 7 11 -10 6.79 0.99
 7 11 -9 36.91 1.6
 7 11 -8 5.02 0.84
 7 11 -7 4.8 0.81
 7 11 -6 27.57 1.28
 7 11 -5 5.81 0.8
 7 11 -4 19.68 1.08
 7 11 -3 54.78 1.74
 7 11 -2 6.86 0.78
 7 11 -1 17.67 1.01
 7 11 0 44 1.52
 7 11 1 18.47 1.02
 7 11 2 6.97 0.78
 7 11 3 53.15 1.71
 7 11 4 19.97 1.09
 7 11 5 5.7 0.79
 7 11 6 27.7 1.28
 7 11 7 5.21 0.81
 7 11 8 4.08 0.82
 7 11 9 38.22 1.62
 7 11 10 7.54 1.01
 7 11 11 13.49 1.15
 7 11 12 3.98 0.92
 7 11 13 3.95 0.92
 7 11 14 -0.17 0.85
 7 11 15 17.25 1.23
 7 11 16 1.11 0.81
 7 11 17 9.46 1.01
 7 12 -16 1.13 0.79
 7 12 -15 16.38 1.19
 7 12 -14 0.92 0.86
 7 12 -13 20.78 1.36
 7 12 -12 1.74 0.88
 7 12 -11 15.95 1.22
 7 12 -10 1.52 0.88
 7 12 -9 0.84 0.83
 7 12 -8 11.71 1.09
 7 12 -7 13.21 1.07
 7 12 -6 8.19 0.91
 7 12 -5 18.71 1.11
 7 12 -4 17.12 1.07
 7 12 -3 47.24 1.66
 7 12 -2 2.42 0.69
 7 12 -1 1.37 0.67
 7 12 0 1.02 0.67
 7 12 1 1.23 0.67
 7 12 2 2.72 0.71
 7 12 3 47.04 1.65
 7 12 4 16.73 1.06
 7 12 5 18.59 1.11
 7 12 6 8.39 0.91
 7 12 7 13.54 1.08
 7 12 8 11.97 1.1
 7 12 9 0.32 0.82
 7 12 10 1.78 0.86
 7 12 11 14.77 1.19
 7 12 12 1.43 0.86
 7 12 13 22.55 1.4
 7 12 14 0.3 0.83
 7 12 15 15.77 1.16
 7 12 16 2.06 0.79
 7 13 -15 1.97 0.8
 7 13 -14 1.69 0.84
 7 13 -13 1.5 0.88
 7 13 -12 9.97 1.11
 7 13 -11 3.52 0.9
 7 13 -10 12.05 1.14
 7 13 -9 3.22 0.91
 7 13 -8 5.16 0.96
 7 13 -7 65.04 2.19
 7 13 -6 39.14 1.68
 7 13 -5 2.73 0.83
 7 13 -4 2.33 0.79
 7 13 -3 25.07 1.27
 7 13 -2 33.08 1.42
 7 13 -1 3.16 0.76
 7 13 0 14.9 1.04
 7 13 1 3.31 0.77
 7 13 2 32.47 1.41
 7 13 3 25.79 1.29
 7 13 4 2.85 0.79
 7 13 5 3.45 0.85
 7 13 6 38.24 1.66
 7 13 7 66.67 2.22
 7 13 8 3.89 0.93
 7 13 9 3.13 0.9
 7 13 10 11.72 1.13
 7 13 11 2.28 0.89
 7 13 12 9.52 1.11
 7 13 13 3.2 0.9
 7 13 14 2.4 0.86
 7 13 15 0.49 0.77
 7 14 -14 -0.42 0.77
 7 14 -13 19.72 1.26
 7 14 -12 3.57 0.93
 7 14 -11 30.39 1.57
 7 14 -10 2.62 0.92
 7 14 -9 2.95 0.9
 7 14 -8 4.81 0.96
 7 14 -7 7.63 1.03
 7 14 -6 7.68 1.02
 7 14 -5 10.71 1.09
 7 14 -4 13.59 1.13
 7 14 -3 49.9 1.89
 7 14 -2 6.68 0.94
 7 14 -1 62.09 2.08
 7 14 0 13.96 1.09
 7 14 1 60.63 2.05
 7 14 2 6.99 0.95
 7 14 3 49.76 1.88
 7 14 4 13.97 1.14
 7 14 5 10.84 1.08
 7 14 6 7.66 1.01
 7 14 7 8.44 1.03
 7 14 8 4.57 0.96
 7 14 9 2.62 0.92
 7 14 10 4 0.94
 7 14 11 29.98 1.56
 7 14 12 1.37 0.88
 7 14 13 18.35 1.24
 7 14 14 0.43 0.78
 7 15 -13 1.21 0.8
 7 15 -12 3.27 0.9
 7 15 -11 5.57 0.96
 7 15 -10 8.72 1.08
 7 15 -9 45.35 1.81
 7 15 -8 21.87 1.36
 7 15 -7 12.29 1.16
 7 15 -6 28.17 1.49
 7 15 -5 4.68 0.95
 7 15 -4 3.49 0.92
 7 15 -3 4.93 0.95
 7 15 -2 9.97 1.08
 7 15 -1 42.43 1.76
 7 15 0 15.26 1.2
 7 15 1 41.82 1.75
 7 15 2 9.97 1.07
 7 15 3 4.38 0.93
 7 15 4 3.04 0.91
 7 15 5 4.67 0.95
 7 15 6 29.63 1.51
 7 15 7 14.51 1.18
 7 15 8 22.08 1.35
 7 15 9 44.01 1.79
 7 15 10 8.5 1.09
 7 15 11 4.89 0.95
 7 15 12 3.88 0.89
 7 15 13 2.04 0.81
 7 16 -12 8.4 0.95
 7 16 -11 6.73 0.94
 7 16 -10 4.27 0.93
 7 16 -9 1.13 0.88
 7 16 -8 9.36 1.09
 7 16 -7 1.45 0.88
 7 16 -6 58.11 2.07
 7 16 -5 19.23 1.31
 7 16 -4 54.14 2.01
 7 16 -3 4.17 0.95
 7 16 -2 18.6 1.28
 7 16 -1 40.58 1.76
 7 16 0 13.21 1.17
 7 16 1 40.77 1.75
 7 16 2 18.52 1.27
 7 16 3 4.03 0.95
 7 16 4 53.04 1.99
 7 16 5 19.2 1.31
 7 16 6 58.26 2.08
 7 16 7 1.78 0.88
 7 16 8 9.75 1.1
 7 16 9 2.51 0.9
 7 16 10 4.6 0.93
 7 16 11 5.52 0.92
 7 16 12 8.38 0.95
 7 17 -11 2.54 0.83
 7 17 -10 6.94 0.94
 7 17 -9 11.01 1.06
 7 17 -8 21.34 1.33
 7 17 -7 37.71 1.68
 7 17 -6 -0.34 0.86
 7 17 -5 13.52 1.2
 7 17 -4 3.37 0.91
 7 17 -3 7.32 1.02
 7 17 -2 12.62 1.16
 7 17 -1 19.6 1.32
 7 17 0 85.02 2.58
 7 17 1 20.01 1.32
 7 17 2 14.14 1.17
 7 17 3 5.66 0.98
 7 17 4 2.8 0.9
 7 17 5 12.42 1.17
 7 17 6 0.27 0.87
 7 17 7 35.34 1.64
 7 17 8 21.41 1.32
 7 17 9 9.77 1.03
 7 17 10 7.01 0.94
 7 17 11 1.32 0.81
 7 18 -9 2.15 0.81
 7 18 -8 3.22 0.86
 7 18 -7 3.33 0.86
 7 18 -6 1.3 0.86
 7 18 -5 30.21 1.5
 7 18 -4 15.67 1.22
 7 18 -3 11.9 1.13
 7 18 -2 15.73 1.24
 7 18 -1 9.34 1.09
 7 18 0 0.92 0.89
 7 18 1 9.46 1.09
 7 18 2 15.09 1.22
 7 18 3 11.19 1.12
 7 18 4 16.13 1.22
 7 18 5 29.92 1.5
 7 18 6 0.81 0.85
 7 18 7 3.51 0.86
 7 18 8 2.07 0.82
 7 18 9 2.52 0.8
 7 19 -7 12.18 1.06
 7 19 -6 1.6 0.8
 7 19 -5 6.09 0.92
 7 19 -4 2.03 0.83
 7 19 -3 1.62 0.82
 7 19 -2 1.61 0.83
 7 19 -1 1.66 0.85
 7 19 0 31.32 1.51
 7 19 1 1.27 0.82
 7 19 2 0.9 0.82
 7 19 3 1.24 0.81
 7 19 4 1.65 0.81
 7 19 5 5.85 0.91
 7 19 6 1.89 0.79
 7 19 7 12.24 1.05
 7 20 -3 0.68 0.79
 7 20 -2 0.12 0.76
 7 20 -1 1.99 0.8
 7 20 0 -0.38 0.75
 7 20 1 2.12 0.8
 7 20 2 1.1 0.76
 7 20 3 -0.07 0.78
 8 0 0 52.38 1.32
 8 0 1 258.05 4.8
 8 0 2 149.43 2.98
 8 0 3 5.96 0.51
 8 0 4 53.96 1.4
 8 0 5 217.33 4.25
 8 0 6 9.07 0.67
 8 0 7 0.08 0.5
 8 0 8 128.15 2.88
 8 0 9 16.25 0.92
 8 0 10 6.22 0.74
 8 0 11 34.38 1.38
 8 0 12 11.79 0.96
 8 0 13 60.75 1.97
 8 0 14 20.49 1.29
 8 0 15 2.85 0.9
 8 0 16 2.29 0.87
 8 0 17 2.52 0.88
 8 0 18 33.28 1.58
 8 0 19 0.83 0.8
 8 1 -19 13.22 1.09
 8 1 -18 14.14 1.16
 8 1 -17 8.64 1.02
 8 1 -16 1.67 0.86
 8 1 -15 3.24 0.9
 8 1 -14 9.35 1.03
 8 1 -13 73.91 2.21
 8 1 -12 8.01 0.89
 8 1 -11 12.27 0.92
 8 1 -10 9.34 0.81
 8 1 -9 3.04 0.64
 8 1 -8 15.64 0.87
 8 1 -7 115.59 2.62
 8 1 -6 21.01 0.9
 8 1 -5 108.15 2.4
 8 1 -4 177.51 3.51
 8 1 -3 50.81 1.33
 8 1 -2 35.56 1.04
 8 1 -1 29.19 0.92
 8 1 0 123.07 2.52
 8 1 1 28.99 0.92
 8 1 2 34.44 1.03
 8 1 3 51.25 1.33
 8 1 4 175.41 3.48
 8 1 5 108.35 2.41
 8 1 6 19.95 0.89
 8 1 7 114.97 2.61
 8 1 8 15.17 0.86
 8 1 9 3.44 0.65
 8 1 10 9.42 0.82
 8 1 11 12.16 0.92
 8 1 12 8.48 0.88
 8 1 13 73.87 2.21
 8 1 14 9.79 1.04
 8 1 15 3.98 0.91
 8 1 16 1.66 0.86
 8 1 17 7.26 0.99
 8 1 18 12.69 1.13
 8 1 19 12.65 1.08
 8 2 -19 19.42 1.22
 8 2 -18 7.09 1.02
 8 2 -17 0.49 0.87
 8 2 -16 3.28 0.92
 8 2 -15 21.23 1.32
 8 2 -14 30.72 1.51
 8 2 -13 2.25 0.82
 8 2 -12 20.08 1.14
 8 2 -11 14.83 0.99
 8 2 -10 47.21 1.57
 8 2 -9 28.47 1.17
 8 2 -8 89.34 2.22
 8 2 -7 22.17 0.97
 8 2 -6 73.57 1.85
 8 2 -5 243.82 4.71
 8 2 -4 57.73 1.48
 8 2 -3 124.12 2.59
 8 2 -2 33.78 1.03
 8 2 -1 29.94 0.95
 8 2 0 65.52 1.56
 8 2 1 29.96 0.95
 8 2 2 34.63 1.04
 8 2 3 120.72 2.53
 8 2 4 56.73 1.46
 8 2 5 242.54 4.69
 8 2 6 73.17 1.85
 8 2 7 22.7 0.98
 8 2 8 89.3 2.22
 8 2 9 28.16 1.17
 8 2 10 47.29 1.57
 8 2 11 14.2 0.98
 8 2 12 20.39 1.15
 8 2 13 2.83 0.83
 8 2 14 30.1 1.51
 8 2 15 20.62 1.31
 8 2 16 4.66 0.94
 8 2 17 0.7 0.85
 8 2 18 8.28 1.03
 8 2 19 19.78 1.22
 8 3 -19 11.4 1.03
 8 3 -18 0.81 0.85
 8 3 -17 7.51 1.04
 8 3 -16 5.79 0.97
 8 3 -15 43.01 1.79
 8 3 -14 46.56 1.85
 8 3 -13 40.96 1.66
 8 3 -12 76.31 2.23
 8 3 -11 22.37 1.16
 8 3 -10 121.93 2.92
 8 3 -9 59.21 1.76
 8 3 -8 12.07 0.82
 8 3 -7 14.75 0.83
 8 3 -6 45 1.37
 8 3 -5 90.06 2.12
 8 3 -4 47.15 1.34
 8 3 -3 324.27 5.99
 8 3 -2 71.31 1.69
 8 3 -1 85.49 1.92
 8 3 0 547.54 9.55
 8 3 1 85.11 1.91
 8 3 2 71.96 1.7
 8 3 3 321.54 5.95
 8 3 4 47.93 1.36
 8 3 5 90.01 2.12
 8 3 6 45 1.37
 8 3 7 15.64 0.85
 8 3 8 12.34 0.83
 8 3 9 59.04 1.75
 8 3 10 123.95 2.95
 8 3 11 20.83 1.13
 8 3 12 78.96 2.27
 8 3 13 40.55 1.66
 8 3 14 46.08 1.83
 8 3 15 42.85 1.78
 8 3 16 4.52 0.95
 8 3 17 5.53 1
 8 3 18 2.35 0.88
 8 3 19 10.7 1.02
 8 4 -19 0.41 0.77
 8 4 -18 10.08 1.07
 8 4 -17 26.45 1.48
 8 4 -16 13.17 1.16
 8 4 -15 17.05 1.25
 8 4 -14 30.73 1.54
 8 4 -13 37.47 1.61
 8 4 -12 12.69 1.01
 8 4 -11 4.21 0.78
 8 4 -10 117.78 2.87
 8 4 -9 31.98 1.28
 8 4 -8 76.64 2.03
 8 4 -7 20.79 0.98
 8 4 -6 139.31 3.03
 8 4 -5 238.27 4.66
 8 4 -4 8.8 0.66
 8 4 -3 37.12 1.16
 8 4 -2 7.15 0.57
 8 4 -1 42.57 1.21
 8 4 0 127.68 2.65
 8 4 1 42.33 1.2
 8 4 2 7.33 0.57
 8 4 3 35.84 1.14
 8 4 4 8.75 0.65
 8 4 5 237.07 4.64
 8 4 6 138.52 3.01
 8 4 7 20.85 0.97
 8 4 8 75.94 2.03
 8 4 9 33.08 1.3
 8 4 10 114.81 2.82
 8 4 11 4.73 0.78
 8 4 12 12.91 1.01
 8 4 13 35.66 1.57
 8 4 14 32.48 1.56
 8 4 15 18.02 1.28
 8 4 16 14.3 1.17
 8 4 17 29.39 1.52
 8 4 18 10.15 1.04
 8 4 19 0.43 0.78
 8 5 -19 29.29 1.37
 8 5 -18 1.93 0.86
 8 5 -17 8.1 1.05
 8 5 -16 9.61 1.06
 8 5 -15 68.14 2.27
 8 5 -14 0.97 0.84
 8 5 -13 30.11 1.49
 8 5 -12 5.49 0.86
 8 5 -11 154.05 3.58
 8 5 -10 69.61 2.05
 8 5 -9 91.59 2.38
 8 5 -8 25.4 1.12
 8 5 -7 52.21 1.59
 8 5 -6 111.8 2.59
 8 5 -5 57.48 1.61
 8 5 -4 65.83 1.72
 8 5 -3 29.56 1.06
 8 5 -2 28.11 1.02
 8 5 -1 5.47 0.57
 8 5 0 0.02 0.46
 8 5 1 5.77 0.57
 8 5 2 29.05 1.03
 8 5 3 28.77 1.04
 8 5 4 67.41 1.75
 8 5 5 57.14 1.6
 8 5 6 113.06 2.61
 8 5 7 49.64 1.54
 8 5 8 25.8 1.13
 8 5 9 90.06 2.36
 8 5 10 72.08 2.09
 8 5 11 153.1 3.56
 8 5 12 5.31 0.85
 8 5 13 29.2 1.47
 8 5 14 0.12 0.83
 8 5 15 66.96 2.25
 8 5 16 9.26 1.07
 8 5 17 7.22 1.05
 8 5 18 3.04 0.87
 8 5 19 29.73 1.37
 8 6 -19 3.87 0.85
 8 6 -18 9.66 1.02
 8 6 -17 2.95 0.92
 8 6 -16 56.64 2.09
 8 6 -15 2.45 0.9
 8 6 -14 18.96 1.28
 8 6 -13 9.59 1.06
 8 6 -12 29.4 1.43
 8 6 -11 7.35 0.89
 8 6 -10 112.48 2.83
 8 6 -9 98.84 2.54
 8 6 -8 61.13 1.82
 8 6 -7 48.71 1.55
 8 6 -6 125.96 2.87
 8 6 -5 87.05 2.16
 8 6 -4 50.92 1.5
 8 6 -3 46.77 1.4
 8 6 -2 88.71 2.11
 8 6 -1 268.18 5.13
 8 6 0 231.26 4.51
 8 6 1 265.71 5.09
 8 6 2 87.6 2.1
 8 6 3 45.81 1.38
 8 6 4 52.09 1.52
 8 6 5 86.35 2.15
 8 6 6 124.05 2.83
 8 6 7 46.77 1.52
 8 6 8 59.77 1.79
 8 6 9 100.03 2.56
 8 6 10 108.78 2.76
 8 6 11 9.07 0.91
 8 6 12 28.47 1.41
 8 6 13 9.24 1.05
 8 6 14 19.2 1.29
 8 6 15 2.62 0.89
 8 6 16 57.03 2.11
 8 6 17 4.16 0.93
 8 6 18 8.9 1.01
 8 6 19 3.62 0.85
 8 7 -18 8.07 0.95
 8 7 -17 3.59 0.91
 8 7 -16 1.52 0.87
 8 7 -15 9.22 1.04
 8 7 -14 6.51 0.98
 8 7 -13 3.97 0.93
 8 7 -12 46.29 1.83
 8 7 -11 8.14 0.93
 8 7 -10 72.29 2.15
 8 7 -9 19.72 1.11
 8 7 -8 9.61 0.85
 8 7 -7 28.91 1.22
 8 7 -6 4.14 0.68
 8 7 -5 207.68 4.27
 8 7 -4 230.26 4.61
 8 7 -3 71.91 1.89
 8 7 -2 94.73 2.27
 8 7 -1 34.64 1.2
 8 7 0 247.14 4.83
 8 7 1 32.77 1.16
 8 7 2 93.24 2.24
 8 7 3 70.03 1.85
 8 7 4 233.64 4.67
 8 7 5 212.95 4.35
 8 7 6 4.12 0.69
 8 7 7 29.29 1.23
 8 7 8 9.02 0.85
 8 7 9 18.84 1.09
 8 7 10 70.84 2.12
 8 7 11 9.45 0.95
 8 7 12 45.78 1.81
 8 7 13 4.4 0.92
 8 7 14 6.93 1
 8 7 15 8.12 1.04
 8 7 16 0.94 0.88
 8 7 17 3.6 0.91
 8 7 18 7.73 0.95
 8 8 -18 5.04 0.85
 8 8 -17 3.71 0.89
 8 8 -16 10.62 1.09
 8 8 -15 5.9 0.97
 8 8 -14 15.75 1.21
 8 8 -13 7.1 1
 8 8 -12 9.34 1.05
 8 8 -11 6.71 0.95
 8 8 -10 78.69 2.29
 8 8 -9 46.61 1.67
 8 8 -8 65.96 1.98
 8 8 -7 75.32 2.11
 8 8 -6 4.52 0.72
 8 8 -5 52.23 1.63
 8 8 -4 18.32 0.98
 8 8 -3 161.23 3.47
 8 8 -2 266.33 5.23
 8 8 -1 27.04 1.11
 8 8 0 128.89 2.89
 8 8 1 25.44 1.08
 8 8 2 264.98 5.21
 8 8 3 158.65 3.43
 8 8 4 18.42 0.98
 8 8 5 52.17 1.63
 8 8 6 5.36 0.73
 8 8 7 74.54 2.1
 8 8 8 65.05 1.97
 8 8 9 47.75 1.68
 8 8 10 80.48 2.32
 8 8 11 6.02 0.93
 8 8 12 9.27 1.05
 8 8 13 5.28 0.97
 8 8 14 14.98 1.19
 8 8 15 6.61 0.98
 8 8 16 9.63 1.08
 8 8 17 4.44 0.89
 8 8 18 2.58 0.81
 8 9 -17 5.83 0.9
 8 9 -16 1.08 0.84
 8 9 -15 18.8 1.31
 8 9 -14 4.54 0.95
 8 9 -13 7.22 1.02
 8 9 -12 24.47 1.4
 8 9 -11 4.06 0.93
 8 9 -10 110.87 2.97
 8 9 -9 22.53 1.23
 8 9 -8 67.69 2.05
 8 9 -7 31.43 1.34
 8 9 -6 8.43 0.84
 8 9 -5 123.13 2.93
 8 9 -4 47.07 1.56
 8 9 -3 104.21 2.55
 8 9 -2 178.67 3.81
 8 9 -1 28.85 1.18
 8 9 0 325.17 6.27
 8 9 1 28.81 1.19
 8 9 2 180.66 3.84
 8 9 3 103.49 2.54
 8 9 4 45.54 1.54
 8 9 5 124.55 2.96
 8 9 6 8.06 0.83
 8 9 7 28.91 1.29
 8 9 8 70.31 2.1
 8 9 9 20.25 1.19
 8 9 10 114.53 3.03
 8 9 11 4.91 0.95
 8 9 12 24.82 1.4
 8 9 13 6.9 1.02
 8 9 14 4.39 0.96
 8 9 15 17.85 1.29
 8 9 16 0.96 0.84
 8 9 17 6.13 0.91
 8 10 -17 3.08 0.82
 8 10 -16 3.21 0.87
 8 10 -15 4.49 0.94
 8 10 -14 7.73 1.04
 8 10 -13 0.04 0.83
 8 10 -12 9.24 1.07
 8 10 -11 14.59 1.2
 8 10 -10 2.27 0.88
 8 10 -9 12.85 1.08
 8 10 -8 0.22 0.71
 8 10 -7 50.09 1.73
 8 10 -6 33.52 1.4
 8 10 -5 145.39 3.37
 8 10 -4 98.29 2.53
 8 10 -3 162.41 3.62
 8 10 -2 2.3 0.69
 8 10 -1 75.94 2.09
 8 10 0 9.53 0.83
 8 10 1 72.73 2.03
 8 10 2 1.55 0.67
 8 10 3 161.79 3.6
 8 10 4 97.32 2.51
 8 10 5 145.38 3.37
 8 10 6 34.06 1.41
 8 10 7 50.08 1.74
 8 10 8 0.4 0.72
 8 10 9 14.04 1.11
 8 10 10 1.38 0.87
 8 10 11 16.05 1.21
 8 10 12 8.99 1.06
 8 10 13 0.5 0.84
 8 10 14 6.66 1.02
 8 10 15 5.33 0.95
 8 10 16 2.92 0.86
 8 10 17 1.73 0.79
 8 11 -16 4.66 0.88
 8 11 -15 1.73 0.83
 8 11 -14 3.59 0.93
 8 11 -13 1.29 0.87
 8 11 -12 12.73 1.15
 8 11 -11 29.37 1.53
 8 11 -10 7.45 1.03
 8 11 -9 26.45 1.44
 8 11 -8 54.18 1.95
 8 11 -7 62.04 2.01
 8 11 -6 9.92 0.93
 8 11 -5 3.23 0.76
 8 11 -4 8.48 0.88
 8 11 -3 63.71 1.95
 8 11 -2 69.42 2.03
 8 11 -1 30.5 1.3
 8 11 0 82.39 2.26
 8 11 1 29.29 1.28
 8 11 2 68.44 2.02
 8 11 3 65.22 1.97
 8 11 4 7.97 0.86
 8 11 5 3.05 0.77
 8 11 6 10.18 0.95
 8 11 7 61.47 2.01
 8 11 8 54.65 1.96
 8 11 9 26.08 1.43
 8 11 10 7.84 1.02
 8 11 11 31.33 1.54
 8 11 12 13.41 1.16
 8 11 13 0.64 0.86
 8 11 14 3.81 0.92
 8 11 15 0.75 0.83
 8 11 16 4.85 0.88
 8 12 -15 3.98 0.85
 8 12 -14 5.09 0.93
 8 12 -13 25.94 1.46
 8 12 -12 10.09 1.08
 8 12 -11 37.1 1.68
 8 12 -10 3.31 0.92
 8 12 -9 35.11 1.63
 8 12 -8 13.99 1.17
 8 12 -7 14.83 1.18
 8 12 -6 18.4 1.19
 8 12 -5 70.74 2.16
 8 12 -4 39.6 1.56
 8 12 -3 11.56 0.98
 8 12 -2 24.77 1.23
 8 12 -1 21.61 1.16
 8 12 0 0.14 0.68
 8 12 1 21.33 1.16
 8 12 2 25.48 1.25
 8 12 3 11.21 0.96
 8 12 4 40.53 1.58
 8 12 5 70.42 2.15
 8 12 6 18.15 1.2
 8 12 7 13.88 1.16
 8 12 8 13.95 1.17
 8 12 9 32.71 1.58
 8 12 10 2.65 0.91
 8 12 11 37.84 1.68
 8 12 12 9.93 1.08
 8 12 13 25.34 1.44
 8 12 14 3.97 0.93
 8 12 15 2.26 0.85
 8 13 -15 3.58 0.87
 8 13 -14 22.16 1.28
 8 13 -13 2.19 0.88
 8 13 -12 16.73 1.26
 8 13 -11 17.82 1.28
 8 13 -10 2.92 0.92
 8 13 -9 0.84 0.87
 8 13 -8 6.18 1
 8 13 -7 0.5 0.85
 8 13 -6 21.08 1.33
 8 13 -5 1.99 0.88
 8 13 -4 41.91 1.73
 8 13 -3 25.26 1.34
 8 13 -2 2.26 0.81
 8 13 -1 6.11 0.89
 8 13 0 1.16 0.74
 8 13 1 5.84 0.87
 8 13 2 1.88 0.81
 8 13 3 24.88 1.33
 8 13 4 43.45 1.76
 8 13 5 2.27 0.86
 8 13 6 22 1.33
 8 13 7 1.02 0.85
 8 13 8 5.86 0.99
 8 13 9 0.94 0.86
 8 13 10 3.9 0.93
 8 13 11 18.88 1.3
 8 13 12 16.24 1.24
 8 13 13 2.42 0.89
 8 13 14 22.09 1.27
 8 13 15 3.4 0.86
 8 14 -14 -0.04 0.79
 8 14 -13 5.15 0.92
 8 14 -12 1.51 0.87
 8 14 -11 10.09 1.09
 8 14 -10 18.3 1.33
 8 14 -9 6.98 1.01
 8 14 -8 0.95 0.87
 8 14 -7 3.15 0.91
 8 14 -6 20.01 1.3
 8 14 -5 10.83 1.09
 8 14 -4 19.83 1.3
 8 14 -3 10.96 1.09
 8 14 -2 11.47 1.1
 8 14 -1 14.77 1.17
 8 14 0 0.34 0.8
 8 14 1 16.78 1.21
 8 14 2 11.39 1.1
 8 14 3 12.78 1.12
 8 14 4 16.94 1.25
 8 14 5 11 1.09
 8 14 6 20.81 1.32
 8 14 7 3.9 0.93
 8 14 8 1.56 0.88
 8 14 9 7 1.01
 8 14 10 19.97 1.36
 8 14 11 9.27 1.08
 8 14 12 1.32 0.85
 8 14 13 5.47 0.91
 8 14 14 0.64 0.78
 8 15 -13 1.11 0.82
 8 15 -12 3.44 0.85
 8 15 -11 5.43 0.94
 8 15 -10 25.45 1.44
 8 15 -9 1.13 0.87
 8 15 -8 -0.4 0.82
 8 15 -7 29.13 1.49
 8 15 -6 1.68 0.9
 8 15 -5 2.97 0.91
 8 15 -4 4.62 0.95
 8 15 -3 32.54 1.57
 8 15 -2 3.37 0.91
 8 15 -1 1.22 0.84
 8 15 0 22.3 1.34
 8 15 1 0.82 0.84
 8 15 2 1.85 0.89
 8 15 3 30.68 1.54
 8 15 4 4.3 0.94
 8 15 5 1.96 0.89
 8 15 6 2.7 0.91
 8 15 7 29.63 1.51
 8 15 8 0.65 0.82
 8 15 9 2.12 0.9
 8 15 10 25.81 1.43
 8 15 11 5.9 0.95
 8 15 12 3.49 0.86
 8 15 13 0.6 0.81
 8 16 -11 0.34 0.76
 8 16 -10 0.99 0.83
 8 16 -9 2.71 0.9
 8 16 -8 4.22 0.94
 8 16 -7 0.78 0.89
 8 16 -6 2.45 0.94
 8 16 -5 12.3 1.14
 8 16 -4 5.58 0.98
 8 16 -3 7.15 1.02
 8 16 -2 3.27 0.93
 8 16 -1 7.49 1.03
 8 16 0 0.55 0.86
 8 16 1 6.66 1.01
 8 16 2 3.31 0.92
 8 16 3 7.21 1.02
 8 16 4 5.23 0.97
 8 16 5 12.7 1.14
 8 16 6 2.45 0.95
 8 16 7 2.38 0.91
 8 16 8 5.1 0.95
 8 16 9 2.7 0.89
 8 16 10 2.04 0.83
 8 16 11 0.54 0.75
 8 17 -10 4.89 0.89
 8 17 -9 1.22 0.81
 8 17 -8 1.51 0.83
 8 17 -7 6.44 0.98
 8 17 -6 2.21 0.9
 8 17 -5 5.87 1
 8 17 -4 7.27 1.05
 8 17 -3 4.81 0.98
 8 17 -2 1.39 0.88
 8 17 -1 3.44 0.96
 8 17 0 12.61 1.17
 8 17 1 3.94 0.96
 8 17 2 0.05 0.86
 8 17 3 3.8 0.97
 8 17 4 6.26 1.02
 8 17 5 6.16 1
 8 17 6 2.22 0.9
 8 17 7 6.43 0.99
 8 17 8 0.17 0.81
 8 17 9 1.38 0.81
 8 17 10 5.48 0.9
 8 18 -8 7.78 0.94
 8 18 -7 1.16 0.81
 8 18 -6 4.35 0.89
 8 18 -5 0.61 0.83
 8 18 -4 4.14 0.92
 8 18 -3 4.63 0.94
 8 18 -2 17.12 1.23
 8 18 -1 -0.76 0.8
 8 18 0 0.67 0.85
 8 18 1 -0.29 0.83
 8 18 2 16.29 1.22
 8 18 3 4.01 0.94
 8 18 4 5.43 0.94
 8 18 5 2.78 0.86
 8 18 6 4.96 0.9
 8 18 7 0.88 0.79
 8 18 8 7.42 0.94
 8 19 -5 0.7 0.78
 8 19 -4 1.03 0.79
 8 19 -3 6.69 0.93
 8 19 -2 2.95 0.87
 8 19 -1 4.06 0.87
 8 19 0 3.67 0.88
 8 19 1 2.35 0.86
 8 19 2 3.55 0.87
 8 19 3 6.49 0.93
 8 19 4 0.26 0.77
 8 19 5 0.6 0.77
 9 0 1 13.28 0.69
 9 0 2 16.98 0.79
 9 0 3 263.97 5.05
 9 0 4 61.78 1.64
 9 0 5 35.96 1.2
 9 0 6 94.32 2.27
 9 0 7 2.28 0.59
 9 0 8 36.66 1.33
 9 0 9 16.68 0.98
 9 0 10 14.04 0.96
 9 0 11 20.26 1.12
 9 0 12 22.5 1.21
 9 0 13 1.15 0.83
 9 0 14 1.17 0.86
 9 0 15 0.44 0.82
 9 0 16 25.21 1.41
 9 0 17 0.49 0.86
 9 0 18 2 0.86
 9 0 19 12.14 1.03
 9 1 -19 0.74 0.78
 9 1 -18 14 1.15
 9 1 -17 15.64 1.24
 9 1 -16 3.84 0.94
 9 1 -15 13.79 1.16
 9 1 -14 40.93 1.73
 9 1 -13 2.98 0.87
 9 1 -12 71.23 2.15
 9 1 -11 38.49 1.5
 9 1 -10 24.23 1.17
 9 1 -9 47.71 1.58
 9 1 -8 2.34 0.64
 9 1 -7 1.99 0.61
 9 1 -6 18.49 0.91
 9 1 -5 5.49 0.62
 9 1 -4 5.14 0.59
 9 1 -3 99.87 2.27
 9 1 -2 13.57 0.73
 9 1 -1 9.78 0.65
 9 1 0 151.74 3.08
 9 1 1 9.68 0.65
 9 1 2 13.91 0.74
 9 1 3 98.9 2.25
 9 1 4 5.36 0.59
 9 1 5 4.67 0.6
 9 1 6 18.91 0.92
 9 1 7 2.27 0.6
 9 1 8 3.21 0.66
 9 1 9 48.42 1.59
 9 1 10 22.99 1.15
 9 1 11 39.57 1.52
 9 1 12 70.45 2.14
 9 1 13 3.6 0.87
 9 1 14 40.18 1.71
 9 1 15 12.23 1.15
 9 1 16 3.97 0.92
 9 1 17 15.87 1.25
 9 1 18 15.14 1.17
 9 1 19 0.32 0.78
 9 2 -19 0.92 0.78
 9 2 -18 18.76 1.24
 9 2 -17 17.1 1.26
 9 2 -16 39.74 1.71
 9 2 -15 3.27 0.92
 9 2 -14 3.15 0.91
 9 2 -13 1.23 0.83
 9 2 -12 28.59 1.35
 9 2 -11 24.34 1.23
 9 2 -10 39.05 1.47
 9 2 -9 92.22 2.39
 9 2 -8 25.88 1.14
 9 2 -7 16.14 0.91
 9 2 -6 43.68 1.39
 9 2 -5 29.04 1.09
 9 2 -4 38.49 1.24
 9 2 -3 8.27 0.64
 9 2 -2 72.96 1.8
 9 2 -1 43.29 1.28
 9 2 0 153.29 3.15
 9 2 1 44.29 1.3
 9 2 2 72.46 1.8
 9 2 3 7.82 0.64
 9 2 4 38.88 1.25
 9 2 5 28.55 1.08
 9 2 6 44.68 1.41
 9 2 7 17.35 0.93
 9 2 8 25.56 1.13
 9 2 9 92.29 2.39
 9 2 10 40.87 1.51
 9 2 11 25.06 1.24
 9 2 12 28.79 1.35
 9 2 13 1.85 0.84
 9 2 14 3.39 0.91
 9 2 15 4.5 0.96
 9 2 16 40.35 1.72
 9 2 17 16.89 1.26
 9 2 18 21.38 1.28
 9 2 19 0.6 0.77
 9 3 -19 10.02 1.01
 9 3 -18 5.86 0.96
 9 3 -17 5.52 0.97
 9 3 -16 7.38 1.01
 9 3 -15 17.9 1.27
 9 3 -14 2.83 0.91
 9 3 -13 3.52 0.91
 9 3 -12 4.54 0.88
 9 3 -11 81.79 2.32
 9 3 -10 24.94 1.21
 9 3 -9 84.02 2.26
 9 3 -8 31.95 1.26
 9 3 -7 92.6 2.31
 9 3 -6 78.97 2.03
 9 3 -5 46.29 1.42
 9 3 -4 185.59 3.79
 9 3 -3 3.29 0.55
 9 3 -2 42.16 1.28
 9 3 -1 11.38 0.71
 9 3 0 61.07 1.6
 9 3 1 11.74 0.72
 9 3 2 44.04 1.31
 9 3 3 3.4 0.55
 9 3 4 181.15 3.71
 9 3 5 46.17 1.42
 9 3 6 78.88 2.03
 9 3 7 90.5 2.28
 9 3 8 31.12 1.25
 9 3 9 84.21 2.26
 9 3 10 25.6 1.22
 9 3 11 82.55 2.33
 9 3 12 5.43 0.89
 9 3 13 4.58 0.92
 9 3 14 3.71 0.92
 9 3 15 17.59 1.27
 9 3 16 7.36 1.02
 9 3 17 5.39 0.98
 9 3 18 7.85 0.98
 9 3 19 9.75 1
 9 4 -19 2.86 0.85
 9 4 -18 2.78 0.87
 9 4 -17 4 0.92
 9 4 -16 32.87 1.63
 9 4 -15 54.28 2.01
 9 4 -14 11.81 1.13
 9 4 -13 67.91 2.25
 9 4 -12 19.58 1.23
 9 4 -11 58.34 1.91
 9 4 -10 3.87 0.78
 9 4 -9 29.6 1.28
 9 4 -8 27.47 1.2
 9 4 -7 2.29 0.65
 9 4 -6 95.46 2.34
 9 4 -5 68.54 1.84
 9 4 -4 37.82 1.26
 9 4 -3 11.58 0.74
 9 4 -2 11.97 0.75
 9 4 -1 140.68 2.99
 9 4 0 131.94 2.84
 9 4 1 142.84 3.03
 9 4 2 12.55 0.76
 9 4 3 11.37 0.74
 9 4 4 37.6 1.26
 9 4 5 68.07 1.83
 9 4 6 92.87 2.3
 9 4 7 1.75 0.64
 9 4 8 27.33 1.19
 9 4 9 28.71 1.26
 9 4 10 5.99 0.82
 9 4 11 57.88 1.9
 9 4 12 19.26 1.23
 9 4 13 68.92 2.27
 9 4 14 11.96 1.13
 9 4 15 55.12 2.02
 9 4 16 34.49 1.65
 9 4 17 4.47 0.93
 9 4 18 2.93 0.86
 9 4 19 3.27 0.85
 9 5 -18 22.23 1.26
 9 5 -17 12.83 1.13
 9 5 -16 11.68 1.15
 9 5 -15 4.4 0.95
 9 5 -14 26.18 1.44
 9 5 -13 1.33 0.86
 9 5 -12 61.33 2.11
 9 5 -11 68.92 2.12
 9 5 -10 119.46 2.97
 9 5 -9 0.23 0.66
 9 5 -8 47.06 1.59
 9 5 -7 29.14 1.21
 9 5 -6 128.9 2.95
 9 5 -5 174.55 3.69
 9 5 -4 3.93 0.63
 9 5 -3 7.48 0.69
 9 5 -2 102.88 2.39
 9 5 -1 70.56 1.82
 9 5 0 10.39 0.73
 9 5 1 70.92 1.83
 9 5 2 103.01 2.39
 9 5 3 7.33 0.68
 9 5 4 4.29 0.64
 9 5 5 173.49 3.67
 9 5 6 127.59 2.92
 9 5 7 29.55 1.22
 9 5 8 46.26 1.57
 9 5 9 0.62 0.67
 9 5 10 121.14 3
 9 5 11 66.86 2.08
 9 5 12 60.18 2.08
 9 5 13 1.84 0.88
 9 5 14 26.33 1.45
 9 5 15 4.55 0.96
 9 5 16 11.5 1.15
 9 5 17 13.26 1.15
 9 5 18 23.05 1.28
 9 6 -18 9.64 0.99
 9 6 -17 9.44 1.04
 9 6 -16 8.03 1.05
 9 6 -15 17.47 1.25
 9 6 -14 8.5 1.04
 9 6 -13 26.02 1.44
 9 6 -12 13.26 1.14
 9 6 -11 75.61 2.33
 9 6 -10 15.23 1.06
 9 6 -9 1.29 0.72
 9 6 -8 124.8 3
 9 6 -7 6.6 0.79
 9 6 -6 127.29 2.96
 9 6 -5 190.2 3.99
 9 6 -4 28.68 1.16
 9 6 -3 25.96 1.09
 9 6 -2 264.25 5.16
 9 6 -1 70.62 1.86
 9 6 0 124.36 2.79
 9 6 1 70.51 1.86
 9 6 2 264.47 5.17
 9 6 3 25.81 1.08
 9 6 4 28.91 1.16
 9 6 5 192.78 4.04
 9 6 6 122.79 2.88
 9 6 7 6.54 0.78
 9 6 8 125.93 3.02
 9 6 9 1.35 0.72
 9 6 10 14.7 1.05
 9 6 11 74.92 2.31
 9 6 12 13.47 1.15
 9 6 13 28.55 1.49
 9 6 14 6.79 1.01
 9 6 15 16.54 1.23
 9 6 16 8.15 1.05
 9 6 17 10.28 1.06
 9 6 18 8.25 0.95
 9 7 -18 2.05 0.82
 9 7 -17 1.56 0.84
 9 7 -16 14.53 1.19
 9 7 -15 7.83 1.07
 9 7 -14 0.74 0.85
 9 7 -13 10.72 1.1
 9 7 -12 20.84 1.32
 9 7 -11 32.38 1.54
 9 7 -10 11.78 1.01
 9 7 -9 31.21 1.38
 9 7 -8 26.49 1.25
 9 7 -7 50.57 1.68
 9 7 -6 58.2 1.79
 9 7 -5 189.84 4.03
 9 7 -4 138.07 3.12
 9 7 -3 210.81 4.32
 9 7 -2 57.91 1.69
 9 7 -1 136.84 3.04
 9 7 0 176.69 3.71
 9 7 1 132.77 2.98
 9 7 2 58.08 1.7
 9 7 3 205.74 4.24
 9 7 4 137.41 3.11
 9 7 5 187.1 3.99
 9 7 6 56.7 1.76
 9 7 7 52.27 1.71
 9 7 8 25.9 1.25
 9 7 9 31.56 1.38
 9 7 10 11.84 1.01
 9 7 11 32.02 1.54
 9 7 12 20.14 1.3
 9 7 13 7.92 1.05
 9 7 14 2.09 0.87
 9 7 15 9.51 1.11
 9 7 16 14.4 1.19
 9 7 17 1.35 0.83
 9 7 18 0.55 0.8
 9 8 -17 3.65 0.85
 9 8 -16 10.24 1.06
 9 8 -15 6.52 1
 9 8 -14 4.45 0.94
 9 8 -13 4.82 0.96
 9 8 -12 4.63 0.96
 9 8 -11 28.99 1.5
 9 8 -10 1.47 0.79
 9 8 -9 103.31 2.74
 9 8 -8 83.32 2.35
 9 8 -7 2.69 0.74
 9 8 -6 33.93 1.38
 9 8 -5 115.7 2.81
 9 8 -4 131.7 3.06
 9 8 -3 15.74 0.96
 9 8 -2 54.21 1.67
 9 8 -1 332.73 6.4
 9 8 0 1.85 0.64
 9 8 1 330.45 6.37
 9 8 2 55.56 1.69
 9 8 3 15.67 0.96
 9 8 4 133.33 3.09
 9 8 5 114.79 2.79
 9 8 6 35.66 1.41
 9 8 7 2.47 0.74
 9 8 8 82.11 2.33
 9 8 9 101.92 2.71
 9 8 10 1.63 0.81
 9 8 11 30.23 1.51
 9 8 12 5.19 0.95
 9 8 13 5.04 0.96
 9 8 14 4.02 0.93
 9 8 15 7.13 1.01
 9 8 16 8.58 1.04
 9 8 17 3.91 0.85
 9 9 -17 2.68 0.85
 9 9 -16 1.84 0.84
 9 9 -15 14.08 1.18
 9 9 -14 2.7 0.93
 9 9 -13 26.65 1.45
 9 9 -12 14.58 1.2
 9 9 -11 28.54 1.49
 9 9 -10 32.14 1.55
 9 9 -9 25.12 1.36
 9 9 -8 25.03 1.29
 9 9 -7 65.04 2.02
 9 9 -6 8.38 0.89
 9 9 -5 41.3 1.52
 9 9 -4 81.12 2.23
 9 9 -3 265.94 5.37
 9 9 -2 53.56 1.71
 9 9 -1 49.35 1.61
 9 9 0 63.7 1.87
 9 9 1 49.56 1.62
 9 9 2 56.05 1.75
 9 9 3 265.34 5.36
 9 9 4 79.79 2.21
 9 9 5 41.79 1.53
 9 9 6 8.85 0.89
 9 9 7 64.63 2.01
 9 9 8 25.16 1.29
 9 9 9 24.03 1.33
 9 9 10 32.41 1.57
 9 9 11 27.46 1.46
 9 9 12 14.99 1.2
 9 9 13 26.11 1.43
 9 9 14 2.33 0.92
 9 9 15 14.03 1.17
 9 9 16 2.92 0.85
 9 9 17 2.52 0.84
 9 10 -16 5.8 0.89
 9 10 -15 1.41 0.85
 9 10 -14 2.3 0.9
 9 10 -13 1.28 0.87
 9 10 -12 0.85 0.86
 9 10 -11 5.79 0.99
 9 10 -10 15.91 1.22
 9 10 -9 4.69 0.94
 9 10 -8 60.21 2.04
 9 10 -7 8.02 0.92
 9 10 -6 104.89 2.74
 9 10 -5 28.75 1.32
 9 10 -4 63.87 1.97
 9 10 -3 40.71 1.53
 9 10 -2 238.19 4.95
 9 10 -1 11.5 0.93
 9 10 0 1 0.66
 9 10 1 11.82 0.92
 9 10 2 239.51 4.97
 9 10 3 42.01 1.56
 9 10 4 63.84 1.97
 9 10 5 27.55 1.3
 9 10 6 106.28 2.77
 9 10 7 6.41 0.9
 9 10 8 59.33 2.03
 9 10 9 4.92 0.94
 9 10 10 15.23 1.21
 9 10 11 6.38 0.99
 9 10 12 1.63 0.87
 9 10 13 2.09 0.88
 9 10 14 2.12 0.9
 9 10 15 1.92 0.87
 9 10 16 5.28 0.88
 9 11 -16 0.86 0.79
 9 11 -15 6.59 0.94
 9 11 -14 0.6 0.85
 9 11 -13 29.02 1.51
 9 11 -12 12.94 1.15
 9 11 -11 8.65 1.06
 9 11 -10 20.15 1.32
 9 11 -9 1.46 0.87
 9 11 -8 21.47 1.33
 9 11 -7 69.31 2.26
 9 11 -6 0.09 0.77
 9 11 -5 47.39 1.72
 9 11 -4 57.4 1.89
 9 11 -3 40.61 1.56
 9 11 -2 36.14 1.47
 9 11 -1 38.98 1.51
 9 11 0 59.73 1.9
 9 11 1 39.15 1.52
 9 11 2 36.03 1.47
 9 11 3 38.41 1.52
 9 11 4 56.97 1.89
 9 11 5 45.18 1.68
 9 11 6 0.2 0.79
 9 11 7 66.29 2.2
 9 11 8 21.94 1.33
 9 11 9 0.73 0.85
 9 11 10 19.29 1.3
 9 11 11 7.45 1.04
 9 11 12 12.5 1.14
 9 11 13 28.55 1.51
 9 11 14 0.88 0.85
 9 11 15 6.92 0.94
 9 11 16 1.21 0.79
 9 12 -15 1.99 0.81
 9 12 -14 -0.1 0.8
 9 12 -13 22.94 1.37
 9 12 -12 16.32 1.26
 9 12 -11 7.33 1.02
 9 12 -10 33.76 1.61
 9 12 -9 12.48 1.16
 9 12 -8 43.53 1.8
 9 12 -7 3.13 0.9
 9 12 -6 9.22 1.04
 9 12 -5 12.39 1.12
 9 12 -4 26.9 1.39
 9 12 -3 6.7 0.93
 9 12 -2 40.35 1.58
 9 12 -1 58.32 1.92
 9 12 0 4.05 0.81
 9 12 1 57.62 1.91
 9 12 2 42.19 1.62
 9 12 3 7.14 0.95
 9 12 4 27.37 1.39
 9 12 5 13.46 1.13
 9 12 6 8.34 1.02
 9 12 7 2.56 0.86
 9 12 8 42.16 1.77
 9 12 9 12.16 1.16
 9 12 10 35.07 1.63
 9 12 11 7.08 1.04
 9 12 12 14.34 1.22
 9 12 13 22.45 1.35
 9 12 14 0.62 0.8
 9 12 15 2.58 0.83
 9 13 -14 0.24 0.76
 9 13 -13 11.38 1.07
 9 13 -12 0.48 0.84
 9 13 -11 7.64 1.06
 9 13 -10 22.69 1.36
 9 13 -9 4.77 0.95
 9 13 -8 30.38 1.54
 9 13 -7 7.43 1.02
 9 13 -6 3.5 0.92
 9 13 -5 17.67 1.25
 9 13 -4 0.62 0.85
 9 13 -3 25.12 1.4
 9 13 -2 16.12 1.19
 9 13 -1 14.52 1.15
 9 13 0 14.03 1.13
 9 13 1 14.83 1.16
 9 13 2 16.63 1.2
 9 13 3 26.52 1.43
 9 13 4 1.44 0.85
 9 13 5 18.76 1.27
 9 13 6 2.72 0.9
 9 13 7 7.58 1.03
 9 13 8 29.76 1.52
 9 13 9 4.7 0.96
 9 13 10 22.03 1.34
 9 13 11 8.3 1.07
 9 13 12 -0.31 0.85
 9 13 13 11.82 1.08
 9 13 14 1.4 0.78
 9 14 -13 2.87 0.83
 9 14 -12 1.4 0.82
 9 14 -11 -0.13 0.84
 9 14 -10 11.85 1.15
 9 14 -9 3.1 0.95
 9 14 -8 45.88 1.83
 9 14 -7 9.98 1.09
 9 14 -6 1.29 0.89
 9 14 -5 19.46 1.3
 9 14 -4 6.89 1.01
 9 14 -3 -0.04 0.83
 9 14 -2 1.14 0.85
 9 14 -1 6.31 1
 9 14 0 -0.69 0.81
 9 14 1 6.02 0.98
 9 14 2 0.02 0.83
 9 14 3 1.55 0.85
 9 14 4 7.35 1.02
 9 14 5 19.27 1.29
 9 14 6 2.53 0.91
 9 14 7 9.24 1.07
 9 14 8 45.81 1.83
 9 14 9 4.21 0.96
 9 14 10 12.77 1.16
 9 14 11 1.66 0.84
 9 14 12 1.12 0.82
 9 14 13 3.53 0.84
 9 15 -12 10.41 1
 9 15 -11 11.59 1.06
 9 15 -10 1.59 0.89
 9 15 -9 1.14 0.86
 9 15 -8 -0.02 0.85
 9 15 -7 0.46 0.87
 9 15 -6 1.75 0.89
 9 15 -5 15.46 1.21
 9 15 -4 1.06 0.87
 9 15 -3 9.83 1.09
 9 15 -2 1.46 0.85
 9 15 -1 3.35 0.92
 9 15 0 29.02 1.5
 9 15 1 3.24 0.9
 9 15 2 0.72 0.86
 9 15 3 10.55 1.1
 9 15 4 1.23 0.86
 9 15 5 15.04 1.2
 9 15 6 3.12 0.9
 9 15 7 1.8 0.9
 9 15 8 0.27 0.86
 9 15 9 0.65 0.86
 9 15 10 3.08 0.88
 9 15 11 11.53 1.05
 9 15 12 10.44 1.02
 9 16 -10 6.49 0.92
 9 16 -9 1.58 0.83
 9 16 -8 1.64 0.85
 9 16 -7 6.32 0.98
 9 16 -6 10.05 1.1
 9 16 -5 2.21 0.94
 9 16 -4 4.21 0.97
 9 16 -3 5.31 0.96
 9 16 -2 0.11 0.82
 9 16 -1 3.68 0.92
 9 16 0 4.13 0.94
 9 16 1 4.56 0.95
 9 16 2 0.42 0.82
 9 16 3 5.75 0.97
 9 16 4 3.53 0.94
 9 16 5 4.42 0.97
 9 16 6 8.63 1.08
 9 16 7 5.58 0.97
 9 16 8 0.75 0.82
 9 16 9 0.95 0.81
 9 16 10 5.62 0.9
 9 17 -9 2.41 0.85
 9 17 -8 2.97 0.84
 9 17 -7 3.64 0.87
 9 17 -6 0.4 0.82
 9 17 -5 4.63 0.93
 9 17 -4 3.72 0.93
 9 17 -3 3.69 0.93
 9 17 -2 12.32 1.16
 9 17 -1 1.82 0.9
 9 17 0 1.77 0.9
 9 17 1 0.67 0.87
 9 17 2 13.96 1.19
 9 17 3 4.93 0.95
 9 17 4 3.42 0.93
 9 17 5 3.58 0.91
 9 17 6 -0.02 0.8
 9 17 7 2.86 0.88
 9 17 8 3.28 0.84
 9 17 9 3.44 0.86
 9 18 -7 0.74 0.8
 9 18 -6 4.08 0.86
 9 18 -5 2.83 0.83
 9 18 -4 4.18 0.88
 9 18 -3 2.37 0.85
 9 18 -2 2.86 0.88
 9 18 -1 5.86 0.95
 9 18 0 3.69 0.9
 9 18 1 4.85 0.92
 9 18 2 3.66 0.89
 9 18 3 1.6 0.83
 9 18 4 3.88 0.88
 9 18 5 0.94 0.82
 9 18 6 4.67 0.87
 9 18 7 0.12 0.8
 9 19 -3 0.48 0.78
 9 19 -2 2.34 0.81
 9 19 -1 0.67 0.77
 9 19 0 0.02 0.76
 9 19 1 0.45 0.77
 9 19 2 2.58 0.8
 9 19 3 -0.5 0.78
 10 0 0 435.69 7.98
 10 0 1 373.4 6.93
 10 0 2 171.49 3.55
 10 0 3 160.48 3.38
 10 0 4 142.82 3.11
 10 0 5 184.43 3.85
 10 0 6 16.41 0.94
 10 0 7 202.97 4.25
 10 0 8 12.6 0.92
 10 0 9 30.98 1.31
 10 0 10 7.25 0.87
 10 0 11 39.77 1.56
 10 0 12 45.62 1.8
 10 0 13 25.76 1.43
 10 0 14 35.88 1.66
 10 0 15 1.11 0.86
 10 0 16 25.83 1.47
 10 0 17 -0.23 0.82
 10 0 18 5.3 0.92
 10 1 -18 12.89 1.07
 10 1 -17 8.26 1.03
 10 1 -16 7.21 1.05
 10 1 -15 20.07 1.32
 10 1 -14 87.38 2.64
 10 1 -13 10.9 1.1
 10 1 -12 67.15 2.22
 10 1 -11 79.58 2.3
 10 1 -10 87.02 2.4
 10 1 -9 98.18 2.54
 10 1 -8 -0.24 0.64
 10 1 -7 312.96 6.11
 10 1 -6 47.4 1.52
 10 1 -5 186.28 3.89
 10 1 -4 6.03 0.67
 10 1 -3 46.67 1.43
 10 1 -2 158.94 3.34
 10 1 -1 89.54 2.15
 10 1 0 473.51 8.61
 10 1 1 89.05 2.14
 10 1 2 154.91 3.28
 10 1 3 45.69 1.41
 10 1 4 4.84 0.64
 10 1 5 186.07 3.88
 10 1 6 47.21 1.52
 10 1 7 306.94 6.02
 10 1 8 0.7 0.65
 10 1 9 97.43 2.53
 10 1 10 88.67 2.43
 10 1 11 78.13 2.28
 10 1 12 69.68 2.26
 10 1 13 10.19 1.09
 10 1 14 86.03 2.61
 10 1 15 20.81 1.33
 10 1 16 8.11 1.06
 10 1 17 7.7 1.02
 10 1 18 13.19 1.09
 10 2 -18 6.86 0.94
 10 2 -17 10.99 1.1
 10 2 -16 23.92 1.42
 10 2 -15 15.32 1.23
 10 2 -14 85.65 2.6
 10 2 -13 61.93 2.14
 10 2 -12 37.71 1.66
 10 2 -11 3.69 0.8
 10 2 -10 79.69 2.28
 10 2 -9 5.2 0.79
 10 2 -8 112.95 2.77
 10 2 -7 68.51 1.95
 10 2 -6 278.5 5.49
 10 2 -5 12.69 0.84
 10 2 -4 204.02 4.16
 10 2 -3 4.53 0.63
 10 2 -2 95.8 2.27
 10 2 -1 10.75 0.75
 10 2 0 85.49 2.09
 10 2 1 10.47 0.74
 10 2 2 96.92 2.29
 10 2 3 3.7 0.61
 10 2 4 203.01 4.15
 10 2 5 11.43 0.81
 10 2 6 278.13 5.49
 10 2 7 69.39 1.96
 10 2 8 111.66 2.75
 10 2 9 5.62 0.8
 10 2 10 81.17 2.3
 10 2 11 3.46 0.78
 10 2 12 37.84 1.64
 10 2 13 62.72 2.16
 10 2 14 83.81 2.57
 10 2 15 16.36 1.23
 10 2 16 24.96 1.44
 10 2 17 11.05 1.1
 10 2 18 6.1 0.92
 10 3 -18 13.06 1.08
 10 3 -17 21.12 1.31
 10 3 -16 5.48 1
 10 3 -15 8.02 1.03
 10 3 -14 23.16 1.39
 10 3 -13 7.58 1.04
 10 3 -12 14.63 1.17
 10 3 -11 16.58 1.15
 10 3 -10 15.06 1.05
 10 3 -9 123.93 3.02
 10 3 -8 109.02 2.71
 10 3 -7 53.98 1.7
 10 3 -6 5.49 0.72
 10 3 -5 42.22 1.41
 10 3 -4 17.76 0.93
 10 3 -3 26.29 1.07
 10 3 -2 35.82 1.24
 10 3 -1 19.48 0.93
 10 3 0 228.27 4.52
 10 3 1 19.83 0.94
 10 3 2 35.83 1.24
 10 3 3 25.12 1.06
 10 3 4 17.63 0.92
 10 3 5 41.75 1.4
 10 3 6 4.86 0.71
 10 3 7 55.02 1.71
 10 3 8 108.91 2.71
 10 3 9 126.28 3.06
 10 3 10 16.13 1.06
 10 3 11 16.84 1.16
 10 3 12 15.13 1.18
 10 3 13 7.72 1.04
 10 3 14 22.63 1.39
 10 3 15 6.58 0.99
 10 3 16 6.51 1.02
 10 3 17 21.55 1.31
 10 3 18 12.43 1.05
 10 4 -18 2.09 0.81
 10 4 -17 9.52 1.05
 10 4 -16 8.59 1.08
 10 4 -15 12.59 1.14
 10 4 -14 6.06 1
 10 4 -13 96.74 2.8
 10 4 -12 10.19 1.07
 10 4 -11 10.44 1.02
 10 4 -10 45.88 1.67
 10 4 -9 29.11 1.31
 10 4 -8 21.4 1.13
 10 4 -7 78.16 2.15
 10 4 -6 13.87 0.91
 10 4 -5 4.51 0.69
 10 4 -4 35.77 1.29
 10 4 -3 60.68 1.72
 10 4 -2 162.91 3.46
 10 4 -1 37.68 1.29
 10 4 0 99.79 2.37
 10 4 1 38.44 1.3
 10 4 2 165.18 3.5
 10 4 3 62.17 1.74
 10 4 4 35.32 1.28
 10 4 5 4.36 0.69
 10 4 6 13.37 0.9
 10 4 7 79.47 2.17
 10 4 8 20.59 1.11
 10 4 9 27.39 1.28
 10 4 10 46.65 1.69
 10 4 11 9.78 1.01
 10 4 12 10.81 1.09
 10 4 13 96.68 2.8
 10 4 14 4.7 0.97
 10 4 15 11.9 1.12
 10 4 16 9.15 1.08
 10 4 17 10.01 1.05
 10 4 18 1.46 0.79
 10 5 -18 2.9 0.84
 10 5 -17 1.42 0.82
 10 5 -16 3.02 0.91
 10 5 -15 2.17 0.93
 10 5 -14 8.53 1.07
 10 5 -13 40.19 1.74
 10 5 -12 19.06 1.28
 10 5 -11 6.33 0.96
 10 5 -10 32.15 1.43
 10 5 -9 7.4 0.88
 10 5 -8 1.83 0.73
 10 5 -7 118.6 2.88
 10 5 -6 31.94 1.3
 10 5 -5 59.67 1.78
 10 5 -4 41.32 1.42
 10 5 -3 186.01 3.9
 10 5 -2 8.43 0.76
 10 5 -1 21.32 1.01
 10 5 0 24.36 1.06
 10 5 1 20.76 1
 10 5 2 9.31 0.77
 10 5 3 185.02 3.88
 10 5 4 39.44 1.39
 10 5 5 60.61 1.8
 10 5 6 32.95 1.32
 10 5 7 121.43 2.93
 10 5 8 1.82 0.71
 10 5 9 7.68 0.89
 10 5 10 30.85 1.4
 10 5 11 6.64 0.97
 10 5 12 18.95 1.28
 10 5 13 39.82 1.73
 10 5 14 8.56 1.04
 10 5 15 3.35 0.95
 10 5 16 3.25 0.9
 10 5 17 0.45 0.82
 10 5 18 2.31 0.84
 10 6 -17 1.19 0.8
 10 6 -16 12.05 1.12
 10 6 -15 5.49 1
 10 6 -14 4.15 0.93
 10 6 -13 1.95 0.89
 10 6 -12 7.18 1.02
 10 6 -11 2.12 0.87
 10 6 -10 10.48 1.03
 10 6 -9 15.24 1.06
 10 6 -8 85.5 2.37
 10 6 -7 16.51 1.04
 10 6 -6 13.63 0.95
 10 6 -5 2.92 0.7
 10 6 -4 1.92 0.67
 10 6 -3 10.44 0.84
 10 6 -2 5.09 0.7
 10 6 -1 43.29 1.44
 10 6 0 50.61 1.57
 10 6 1 44.04 1.46
 10 6 2 5.41 0.71
 10 6 3 10.26 0.83
 10 6 4 2.17 0.67
 10 6 5 2.46 0.69
 10 6 6 13.26 0.95
 10 6 7 16.09 1.03
 10 6 8 85.44 2.36
 10 6 9 16.92 1.1
 10 6 10 10.57 1.02
 10 6 11 3.01 0.88
 10 6 12 8.44 1.04
 10 6 13 2.06 0.88
 10 6 14 2.3 0.89
 10 6 15 4.96 0.99
 10 6 16 12.66 1.13
 10 6 17 1.02 0.8
 10 7 -17 6.72 0.91
 10 7 -16 1.34 0.84
 10 7 -15 25.01 1.42
 10 7 -14 3.11 0.92
 10 7 -13 28.86 1.51
 10 7 -12 5.78 0.98
 10 7 -11 7.08 1.01
 10 7 -10 13.4 1.14
 10 7 -9 4.37 0.87
 10 7 -8 36.39 1.49
 10 7 -7 5.99 0.83
 10 7 -6 1.68 0.72
 10 7 -5 3.06 0.72
 10 7 -4 2.9 0.71
 10 7 -3 233.06 4.78
 10 7 -2 1.17 0.63
 10 7 -1 51.73 1.63
 10 7 0 28.55 1.2
 10 7 1 52.11 1.64
 10 7 2 1.04 0.63
 10 7 3 232.25 4.77
 10 7 4 2.54 0.71
 10 7 5 2.91 0.72
 10 7 6 2.71 0.73
 10 7 7 6.58 0.85
 10 7 8 38.24 1.53
 10 7 9 2.84 0.85
 10 7 10 13.38 1.14
 10 7 11 6.49 0.99
 10 7 12 6.21 0.98
 10 7 13 29.03 1.5
 10 7 14 3.9 0.92
 10 7 15 25.08 1.43
 10 7 16 0.99 0.85
 10 7 17 6.61 0.91
 10 8 -17 1.64 0.81
 10 8 -16 2.6 0.85
 10 8 -15 6.29 0.99
 10 8 -14 7.93 1.06
 10 8 -13 2.29 0.9
 10 8 -12 0.38 0.84
 10 8 -11 14.72 1.19
 10 8 -10 3.8 0.91
 10 8 -9 45.36 1.81
 10 8 -8 34.62 1.49
 10 8 -7 4.65 0.83
 10 8 -6 1.26 0.72
 10 8 -5 152.16 3.5
 10 8 -4 8.39 0.86
 10 8 -3 11.36 0.9
 10 8 -2 33.36 1.34
 10 8 -1 31.3 1.29
 10 8 0 28.37 1.23
 10 8 1 31.56 1.3
 10 8 2 32.17 1.31
 10 8 3 11.6 0.91
 10 8 4 7.64 0.85
 10 8 5 153.55 3.52
 10 8 6 1.67 0.74
 10 8 7 5.05 0.84
 10 8 8 36.34 1.51
 10 8 9 46.09 1.82
 10 8 10 3.72 0.91
 10 8 11 15.27 1.2
 10 8 12 0.66 0.84
 10 8 13 2.27 0.88
 10 8 14 7.18 1.04
 10 8 15 6.13 0.99
 10 8 16 1.71 0.84
 10 8 17 2.39 0.82
 10 9 -16 3.02 0.83
 10 9 -15 11.82 1.1
 10 9 -14 -0.18 0.84
 10 9 -13 1.34 0.89
 10 9 -12 3.24 0.92
 10 9 -11 8.11 1.04
 10 9 -10 9.33 1.07
 10 9 -9 13.56 1.16
 10 9 -8 13.95 1.15
 10 9 -7 21.67 1.27
 10 9 -6 33.83 1.45
 10 9 -5 2.64 0.77
 10 9 -4 29.47 1.32
 10 9 -3 11.15 0.93
 10 9 -2 9.94 0.9
 10 9 -1 7.62 0.84
 10 9 0 62.44 1.91
 10 9 1 7.56 0.84
 10 9 2 9.72 0.89
 10 9 3 10.58 0.92
 10 9 4 29.59 1.32
 10 9 5 2.26 0.77
 10 9 6 35.78 1.48
 10 9 7 23.58 1.3
 10 9 8 15.41 1.17
 10 9 9 14.9 1.17
 10 9 10 8.74 1.06
 10 9 11 7.84 1.04
 10 9 12 1.56 0.89
 10 9 13 1.78 0.91
 10 9 14 -0.07 0.84
 10 9 15 13.84 1.12
 10 9 16 3.45 0.84
 10 10 -15 3.57 0.88
 10 10 -14 1.02 0.84
 10 10 -13 8.7 1.07
 10 10 -12 5.9 0.98
 10 10 -11 2.23 0.91
 10 10 -10 1.54 0.89
 10 10 -9 -0.11 0.83
 10 10 -8 18.99 1.28
 10 10 -7 3.39 0.9
 10 10 -6 8.08 0.97
 10 10 -5 50.63 1.79
 10 10 -4 32.27 1.41
 10 10 -3 10.79 0.96
 10 10 -2 119.8 2.98
 10 10 -1 47.9 1.69
 10 10 0 12.72 0.98
 10 10 1 49.04 1.71
 10 10 2 120.5 2.99
 10 10 3 10.19 0.94
 10 10 4 31.44 1.4
 10 10 5 50.18 1.78
 10 10 6 7.88 0.97
 10 10 7 2.83 0.88
 10 10 8 18.03 1.26
 10 10 9 0.7 0.84
 10 10 10 1.66 0.88
 10 10 11 2.9 0.92
 10 10 12 6.47 0.99
 10 10 13 10.05 1.1
 10 10 14 0.1 0.83
 10 10 15 2.83 0.86
 10 11 -15 4.74 0.86
 10 11 -14 1.9 0.85
 10 11 -13 5.42 0.97
 10 11 -12 12.24 1.15
 10 11 -11 8.89 1.05
 10 11 -10 46.57 1.85
 10 11 -9 7.28 1.01
 10 11 -8 11.26 1.12
 10 11 -7 6.76 1
 10 11 -6 16.32 1.21
 10 11 -5 23.35 1.36
 10 11 -4 14.94 1.14
 10 11 -3 7.75 0.95
 10 11 -2 19.7 1.16
 10 11 -1 8.23 0.91
 10 11 0 18.49 1.14
 10 11 1 8.13 0.91
 10 11 2 19.22 1.16
 10 11 3 8.25 0.95
 10 11 4 16.33 1.15
 10 11 5 24.87 1.38
 10 11 6 15.33 1.19
 10 11 7 5.6 0.97
 10 11 8 12.43 1.13
 10 11 9 6.47 1.01
 10 11 10 45.17 1.83
 10 11 11 8.33 1.05
 10 11 12 11.31 1.14
 10 11 13 4.98 0.96
 10 11 14 2.5 0.85
 10 11 15 4.93 0.87
 10 12 -14 2.33 0.82
 10 12 -13 0.82 0.84
 10 12 -12 3.17 0.92
 10 12 -11 2.81 0.94
 10 12 -10 12.11 1.14
 10 12 -9 6.76 1.02
 10 12 -8 12.28 1.16
 10 12 -7 19.28 1.3
 10 12 -6 6.5 1.02
 10 12 -5 8.75 1.05
 10 12 -4 4.59 0.95
 10 12 -3 15.53 1.18
 10 12 -2 5.07 0.95
 10 12 -1 2.89 0.89
 10 12 0 16.96 1.22
 10 12 1 3.21 0.9
 10 12 2 5.29 0.95
 10 12 3 14.24 1.16
 10 12 4 4.03 0.92
 10 12 5 7.95 1.01
 10 12 6 7.75 1.05
 10 12 7 20 1.31
 10 12 8 13.88 1.2
 10 12 9 5.76 0.99
 10 12 10 11.75 1.14
 10 12 11 1.71 0.92
 10 12 12 2.69 0.91
 10 12 13 1.29 0.85
 10 12 14 1.69 0.8
 10 13 -13 2.93 0.83
 10 13 -12 7.98 1
 10 13 -11 6.23 0.98
 10 13 -10 12.11 1.16
 10 13 -9 21.2 1.38
 10 13 -8 -0.2 0.84
 10 13 -7 6.62 1.03
 10 13 -6 4.67 0.98
 10 13 -5 18.08 1.28
 10 13 -4 5.56 0.99
 10 13 -3 18.45 1.27
 10 13 -2 5.9 0.97
 10 13 -1 -0.27 0.82
 10 13 0 85.87 2.59
 10 13 1 1.28 0.86
 10 13 2 5.62 0.98
 10 13 3 19.02 1.29
 10 13 4 5.03 0.97
 10 13 5 18.26 1.28
 10 13 6 5.76 1
 10 13 7 7.4 1.03
 10 13 8 0.58 0.85
 10 13 9 20.77 1.37
 10 13 10 11.5 1.17
 10 13 11 6.49 0.99
 10 13 12 7.94 1
 10 13 13 2.76 0.82
 10 14 -12 0.84 0.78
 10 14 -11 2.66 0.87
 10 14 -10 31.92 1.54
 10 14 -9 0.83 0.9
 10 14 -8 8.21 1.08
 10 14 -7 2.06 0.89
 10 14 -6 37.35 1.67
 10 14 -5 1.51 0.9
 10 14 -4 8.94 1.05
 10 14 -3 8.09 1.05
 10 14 -2 9.24 1.07
 10 14 -1 6.45 1.01
 10 14 0 0.78 0.86
 10 14 1 7.81 1.04
 10 14 2 9.59 1.08
 10 14 3 7.25 1.01
 10 14 4 8.26 1.05
 10 14 5 1.15 0.88
 10 14 6 35.48 1.64
 10 14 7 3.09 0.92
 10 14 8 9.8 1.11
 10 14 9 1.44 0.89
 10 14 10 31.98 1.54
 10 14 11 2.18 0.84
 10 14 12 0.33 0.78
 10 15 -11 2.61 0.83
 10 15 -10 4.87 0.91
 10 15 -9 5.51 0.95
 10 15 -8 16.8 1.23
 10 15 -7 37.13 1.69
 10 15 -6 4.41 0.98
 10 15 -5 3.72 0.97
 10 15 -4 4.11 0.93
 10 15 -3 5.07 0.98
 10 15 -2 4.99 0.96
 10 15 -1 2 0.9
 10 15 0 14.84 1.19
 10 15 1 2.06 0.88
 10 15 2 4.01 0.96
 10 15 3 5.04 0.96
 10 15 4 3.78 0.93
 10 15 5 3.05 0.97
 10 15 6 4.29 1
 10 15 7 36.95 1.68
 10 15 8 16.49 1.23
 10 15 9 4.58 0.93
 10 15 10 3.66 0.89
 10 15 11 3.22 0.83
 10 16 -9 -0.38 0.76
 10 16 -8 3.62 0.91
 10 16 -7 0.73 0.84
 10 16 -6 3.24 0.91
 10 16 -5 10.84 1.11
 10 16 -4 6.57 1.03
 10 16 -3 33.91 1.63
 10 16 -2 5.07 1.01
 10 16 -1 23.32 1.42
 10 16 0 7.43 1.05
 10 16 1 23.69 1.43
 10 16 2 4.17 0.97
 10 16 3 34.55 1.64
 10 16 4 7.97 1.05
 10 16 5 10.73 1.11
 10 16 6 4.24 0.94
 10 16 7 0.99 0.84
 10 16 8 3.8 0.9
 10 16 9 0.45 0.77
 10 17 -8 9 1.01
 10 17 -7 19.05 1.19
 10 17 -6 7.91 0.98
 10 17 -5 4.37 0.91
 10 17 -4 3.95 0.9
 10 17 -3 2.86 0.89
 10 17 -2 3.74 0.91
 10 17 -1 11.3 1.1
 10 17 0 55.86 2.02
 10 17 1 10.27 1.1
 10 17 2 3.43 0.91
 10 17 3 2.88 0.89
 10 17 4 4.52 0.92
 10 17 5 4.82 0.9
 10 17 6 6.55 0.95
 10 17 7 18.29 1.17
 10 17 8 10.06 1.02
 10 18 -5 3.45 0.88
 10 18 -4 12.71 1.05
 10 18 -3 2.07 0.83
 10 18 -2 4.72 0.89
 10 18 -1 4.69 0.89
 10 18 0 0.52 0.8
 10 18 1 6.33 0.92
 10 18 2 4.32 0.89
 10 18 3 2.03 0.83
 10 18 4 12.49 1.06
 10 18 5 2.77 0.86
 11 0 1 124.97 2.84
 11 0 2 6.14 0.71
 11 0 3 143.86 3.19
 11 0 4 0.27 0.6
 11 0 5 24.44 1.13
 11 0 6 2.29 0.67
 11 0 7 4.64 0.76
 11 0 8 39.96 1.51
 11 0 9 11.27 0.96
 11 0 10 65.25 2.05
 11 0 11 -0.77 0.79
 11 0 12 1.21 0.85
 11 0 13 18.08 1.29
 11 0 14 1.17 0.87
 11 0 15 12.97 1.2
 11 0 16 0.35 0.86
 11 0 17 0.75 0.81
 11 0 18 9.55 1.03
 11 1 -18 0.02 0.77
 11 1 -17 1.59 0.84
 11 1 -16 45.56 1.83
 11 1 -15 23.38 1.43
 11 1 -14 11.29 1.13
 11 1 -13 24.08 1.42
 11 1 -12 31.7 1.55
 11 1 -11 13.11 1.12
 11 1 -10 20.07 1.17
 11 1 -9 12.36 0.99
 11 1 -8 27.57 1.27
 11 1 -7 50.14 1.67
 11 1 -6 14.41 0.95
 11 1 -5 111.97 2.7
 11 1 -4 20.79 1.03
 11 1 -3 54.66 1.65
 11 1 -2 22.18 1.03
 11 1 -1 25.95 1.1
 11 1 0 52.45 1.58
 11 1 1 27.55 1.13
 11 1 2 22.48 1.04
 11 1 3 53.6 1.63
 11 1 4 20.99 1.03
 11 1 5 112.13 2.7
 11 1 6 15.2 0.96
 11 1 7 50.51 1.68
 11 1 8 27.31 1.27
 11 1 9 11.95 0.98
 11 1 10 19.58 1.17
 11 1 11 13.5 1.14
 11 1 12 32.97 1.58
 11 1 13 24.25 1.4
 11 1 14 12.03 1.13
 11 1 15 21.95 1.39
 11 1 16 45.48 1.84
 11 1 17 0.9 0.84
 11 1 18 0.39 0.79
 11 2 -18 0.45 0.8
 11 2 -17 15.31 1.15
 11 2 -16 4.11 0.94
 11 2 -15 2.95 0.94
 11 2 -14 7.93 1.05
 11 2 -13 9.85 1.09
 11 2 -12 49.81 1.92
 11 2 -11 32.41 1.54
 11 2 -10 5.05 0.85
 11 2 -9 34.1 1.43
 11 2 -8 72.6 2.12
 11 2 -7 12.95 0.95
 11 2 -6 49.49 1.63
 11 2 -5 50.95 1.63
 11 2 -4 255.15 5.12
 11 2 -3 24.17 1.1
 11 2 -2 192.74 4.01
 11 2 -1 3.32 0.66
 11 2 0 93.19 2.3
 11 2 1 3.14 0.65
 11 2 2 193.33 4.02
 11 2 3 26.48 1.14
 11 2 4 258.49 5.17
 11 2 5 51 1.63
 11 2 6 49.15 1.63
 11 2 7 12.84 0.95
 11 2 8 72.49 2.12
 11 2 9 33.43 1.43
 11 2 10 5.3 0.84
 11 2 11 34.54 1.58
 11 2 12 49.44 1.91
 11 2 13 9.45 1.07
 11 2 14 7.58 1.03
 11 2 15 3.46 0.95
 11 2 16 4.74 0.95
 11 2 17 15.21 1.15
 11 2 18 0.44 0.81
 11 3 -17 4.81 0.91
 11 3 -16 0.42 0.85
 11 3 -15 1.88 0.91
 11 3 -14 1.13 0.86
 11 3 -13 16.11 1.24
 11 3 -12 4.42 0.95
 11 3 -11 3.52 0.91
 11 3 -10 1.55 0.79
 11 3 -9 75.14 2.21
 11 3 -8 35.31 1.45
 11 3 -7 202.74 4.35
 11 3 -6 77.67 2.16
 11 3 -5 146.56 3.32
 11 3 -4 28.19 1.2
 11 3 -3 137.21 3.11
 11 3 -2 149.41 3.3
 11 3 -1 126.9 2.9
 11 3 0 1.24 0.62
 11 3 1 126.59 2.89
 11 3 2 151.19 3.33
 11 3 3 135.46 3.07
 11 3 4 28.34 1.2
 11 3 5 148.47 3.35
 11 3 6 77.68 2.15
 11 3 7 205.02 4.39
 11 3 8 36.63 1.47
 11 3 9 75.52 2.22
 11 3 10 1.39 0.79
 11 3 11 4.26 0.92
 11 3 12 4.84 0.96
 11 3 13 16.4 1.24
 11 3 14 1.4 0.87
 11 3 15 2.21 0.91
 11 3 16 1.7 0.86
 11 3 17 5.91 0.92
 11 4 -17 15.59 1.13
 11 4 -16 0.99 0.83
 11 4 -15 10.75 1.11
 11 4 -14 22.29 1.36
 11 4 -13 29.73 1.52
 11 4 -12 13.68 1.17
 11 4 -11 128.72 3.35
 11 4 -10 27.48 1.4
 11 4 -9 1.42 0.77
 11 4 -8 27.48 1.3
 11 4 -7 1.91 0.72
 11 4 -6 17 1.03
 11 4 -5 11.02 0.89
 11 4 -4 77.59 2.12
 11 4 -3 126.12 2.94
 11 4 -2 313.39 6.09
 11 4 -1 143.24 3.2
 11 4 0 18.76 1
 11 4 1 143.31 3.2
 11 4 2 307.84 6
 11 4 3 123.74 2.9
 11 4 4 78.83 2.14
 11 4 5 11.2 0.88
 11 4 6 16.82 1.03
 11 4 7 1.87 0.72
 11 4 8 27.9 1.31
 11 4 9 1.37 0.76
 11 4 10 26.63 1.39
 11 4 11 125.53 3.29
 11 4 12 13.04 1.16
 11 4 13 30.69 1.55
 11 4 14 23.17 1.37
 11 4 15 9.27 1.1
 11 4 16 0.95 0.83
 11 4 17 15.31 1.13
 11 5 -17 1.69 0.79
 11 5 -16 11.23 1.07
 11 5 -15 14.47 1.21
 11 5 -14 2.99 0.9
 11 5 -13 37.34 1.67
 11 5 -12 3.17 0.93
 11 5 -11 4.89 0.97
 11 5 -10 1.97 0.87
 11 5 -9 75.62 2.32
 11 5 -8 189.61 4.21
 11 5 -7 77.44 2.23
 11 5 -6 72.06 2.1
 11 5 -5 18.23 1.06
 11 5 -4 36.6 1.4
 11 5 -3 65.74 1.92
 11 5 -2 129.85 3.01
 11 5 -1 24.22 1.13
 11 5 0 2.56 0.67
 11 5 1 24.48 1.14
 11 5 2 128.01 2.98
 11 5 3 66.23 1.92
 11 5 4 36.32 1.39
 11 5 5 19.18 1.07
 11 5 6 71.83 2.09
 11 5 7 76.87 2.21
 11 5 8 186.88 4.17
 11 5 9 77.07 2.35
 11 5 10 3.03 0.88
 11 5 11 5.65 0.97
 11 5 12 2.03 0.91
 11 5 13 39.66 1.72
 11 5 14 1.5 0.89
 11 5 15 16.12 1.22
 11 5 16 10.87 1.07
 11 5 17 1.16 0.79
 11 6 -17 0.22 0.78
 11 6 -16 16.56 1.18
 11 6 -15 1.18 0.86
 11 6 -14 1.65 0.91
 11 6 -13 9.3 1.07
 11 6 -12 44.09 1.81
 11 6 -11 11.33 1.11
 11 6 -10 29.79 1.51
 11 6 -9 7.78 0.98
 11 6 -8 35.51 1.5
 11 6 -7 5.37 0.84
 11 6 -6 3.57 0.78
 11 6 -5 17.29 1.06
 11 6 -4 14.4 0.98
 11 6 -3 109.19 2.7
 11 6 -2 24.98 1.17
 11 6 -1 41.4 1.48
 11 6 0 58.05 1.78
 11 6 1 41.58 1.48
 11 6 2 24.48 1.16
 11 6 3 109.81 2.72
 11 6 4 12.8 0.96
 11 6 5 18.86 1.09
 11 6 6 4.3 0.78
 11 6 7 5.39 0.84
 11 6 8 35.33 1.49
 11 6 9 6.83 0.96
 11 6 10 30.91 1.53
 11 6 11 10.93 1.12
 11 6 12 44.15 1.82
 11 6 13 9.06 1.07
 11 6 14 1.95 0.91
 11 6 15 2.16 0.88
 11 6 16 16.71 1.17
 11 6 17 0.88 0.81
 11 7 -16 0.79 0.8
 11 7 -15 11.65 1.09
 11 7 -14 15.31 1.22
 11 7 -13 5.96 0.98
 11 7 -12 16 1.24
 11 7 -11 12.28 1.15
 11 7 -10 6.51 0.99
 11 7 -9 11.06 1.08
 11 7 -8 6.18 0.93
 11 7 -7 38.87 1.56
 11 7 -6 28.6 1.34
 11 7 -5 18.87 1.13
 11 7 -4 17.81 1.08
 11 7 -3 1.9 0.71
 11 7 -2 3.63 0.74
 11 7 -1 106.49 2.67
 11 7 0 46.56 1.6
 11 7 1 105.5 2.65
 11 7 2 3.48 0.74
 11 7 3 2.02 0.71
 11 7 4 18.48 1.09
 11 7 5 19.56 1.13
 11 7 6 27.72 1.32
 11 7 7 38.43 1.55
 11 7 8 5.96 0.93
 11 7 9 10.98 1.08
 11 7 10 4.93 0.96
 11 7 11 11.7 1.13
 11 7 12 14.04 1.19
 11 7 13 6.92 0.98
 11 7 14 13.97 1.19
 11 7 15 11.13 1.09
 11 7 16 1.02 0.8
 11 8 -16 3.04 0.83
 11 8 -15 0.59 0.81
 11 8 -14 1.03 0.87
 11 8 -13 3.91 0.96
 11 8 -12 19.52 1.3
 11 8 -11 3.37 0.94
 11 8 -10 -0.18 0.85
 11 8 -9 34.78 1.62
 11 8 -8 2.88 0.9
 11 8 -7 27.53 1.4
 11 8 -6 16.06 1.11
 11 8 -5 28.07 1.33
 11 8 -4 12.48 0.99
 11 8 -3 19.45 1.12
 11 8 -2 4.56 0.78
 11 8 -1 11.3 0.93
 11 8 0 2.59 0.73
 11 8 1 11.04 0.92
 11 8 2 4.42 0.78
 11 8 3 18.63 1.11
 11 8 4 12.51 0.99
 11 8 5 28.41 1.34
 11 8 6 17.15 1.13
 11 8 7 28.24 1.42
 11 8 8 2.53 0.9
 11 8 9 34.1 1.61
 11 8 10 1.01 0.86
 11 8 11 3.63 0.93
 11 8 12 18.91 1.29
 11 8 13 4.27 0.96
 11 8 14 2.77 0.88
 11 8 15 0.67 0.82
 11 8 16 2.37 0.82
 11 9 -15 13.98 1.1
 11 9 -14 1.56 0.86
 11 9 -13 7.37 1.05
 11 9 -12 7.75 1.08
 11 9 -11 25.95 1.45
 11 9 -10 1.83 0.9
 11 9 -9 2.7 0.92
 11 9 -8 11.42 1.13
 11 9 -7 12.82 1.13
 11 9 -6 17.52 1.2
 11 9 -5 1.63 0.82
 11 9 -4 15.17 1.06
 11 9 -3 3.04 0.78
 11 9 -2 4.64 0.8
 11 9 -1 4.23 0.79
 11 9 0 4.13 0.79
 11 9 1 4.76 0.81
 11 9 2 2.95 0.77
 11 9 3 1.01 0.75
 11 9 4 14.74 1.06
 11 9 5 1.88 0.81
 11 9 6 17.95 1.21
 11 9 7 13.39 1.14
 11 9 8 10.7 1.1
 11 9 9 2 0.89
 11 9 10 1.85 0.9
 11 9 11 26.42 1.45
 11 9 12 8.73 1.1
 11 9 13 7.39 1.05
 11 9 14 0.94 0.84
 11 9 15 15.47 1.12
 11 10 -15 1.97 0.83
 11 10 -14 0.78 0.8
 11 10 -13 0.65 0.85
 11 10 -12 12.98 1.18
 11 10 -11 1.34 0.88
 11 10 -10 4.99 0.96
 11 10 -9 2.1 0.89
 11 10 -8 3.3 0.94
 11 10 -7 1.96 0.87
 11 10 -6 53.52 1.98
 11 10 -5 13.57 1.15
 11 10 -4 1.17 0.8
 11 10 -3 3.42 0.86
 11 10 -2 38.94 1.59
 11 10 -1 8.05 0.93
 11 10 0 106.96 2.8
 11 10 1 7.85 0.91
 11 10 2 38.94 1.59
 11 10 3 2.77 0.85
 11 10 4 1.31 0.8
 11 10 5 13.12 1.14
 11 10 6 52.53 1.96
 11 10 7 0.21 0.84
 11 10 8 3.28 0.92
 11 10 9 1.12 0.88
 11 10 10 4.29 0.95
 11 10 11 1.19 0.87
 11 10 12 13.7 1.2
 11 10 13 1.01 0.85
 11 10 14 0.07 0.8
 11 10 15 2.46 0.85
 11 11 -14 4.16 0.84
 11 11 -13 2.86 0.89
 11 11 -12 12.91 1.16
 11 11 -11 19.43 1.33
 11 11 -10 17.02 1.24
 11 11 -9 23.85 1.41
 11 11 -8 16.37 1.24
 11 11 -7 11.22 1.13
 11 11 -6 30.51 1.55
 11 11 -5 3.67 0.91
 11 11 -4 3.45 0.92
 11 11 -3 5.83 0.97
 11 11 -2 4.44 0.93
 11 11 -1 3.67 0.91
 11 11 0 19.17 1.25
 11 11 1 3.45 0.9
 11 11 2 4.31 0.93
 11 11 3 4.85 0.95
 11 11 4 3.59 0.92
 11 11 5 1.4 0.89
 11 11 6 31.6 1.56
 11 11 7 10.13 1.11
 11 11 8 14.59 1.2
 11 11 9 24.72 1.41
 11 11 10 15.72 1.24
 11 11 11 19.27 1.33
 11 11 12 12.94 1.15
 11 11 13 5.49 0.91
 11 11 14 2.91 0.82
 11 12 -13 11.55 1.03
 11 12 -12 7.25 0.98
 11 12 -11 9.85 1.1
 11 12 -10 12.02 1.17
 11 12 -9 11.44 1.19
 11 12 -8 0.97 0.89
 11 12 -7 1.5 0.87
 11 12 -6 34 1.62
 11 12 -5 35.82 1.66
 11 12 -4 16.43 1.25
 11 12 -3 28.7 1.5
 11 12 -2 17.22 1.25
 11 12 -1 0.87 0.86
 11 12 0 31.19 1.54
 11 12 1 0.8 0.86
 11 12 2 16.68 1.23
 11 12 3 27.7 1.49
 11 12 4 17.08 1.26
 11 12 5 34.44 1.63
 11 12 6 32.89 1.6
 11 12 7 0.62 0.86
 11 12 8 1.09 0.88
 11 12 9 12.53 1.18
 11 12 10 11.12 1.14
 11 12 11 8.29 1.04
 11 12 12 7.71 0.99
 11 12 13 11.68 1.04
 11 13 -12 17.37 1.16
 11 13 -11 12.6 1.11
 11 13 -10 0.45 0.85
 11 13 -9 14.87 1.23
 11 13 -8 11.39 1.16
 11 13 -7 3.58 0.95
 11 13 -6 11.21 1.12
 11 13 -5 38.14 1.7
 11 13 -4 13.84 1.2
 11 13 -3 26.4 1.46
 11 13 -2 5.17 0.98
 11 13 -1 63.73 2.19
 11 13 0 0.68 0.88
 11 13 1 64.05 2.2
 11 13 2 4.56 0.97
 11 13 3 25.28 1.44
 11 13 4 14.9 1.22
 11 13 5 39.22 1.72
 11 13 6 10.73 1.1
 11 13 7 4.25 0.95
 11 13 8 9.5 1.11
 11 13 9 14.38 1.21
 11 13 10 1.85 0.87
 11 13 11 12.63 1.09
 11 13 12 18.07 1.16
 11 14 -11 0.94 0.77
 11 14 -10 2.71 0.86
 11 14 -9 5.22 0.94
 11 14 -8 23.95 1.4
 11 14 -7 2.8 0.94
 11 14 -6 16.04 1.27
 11 14 -5 9.87 1.1
 11 14 -4 25.48 1.44
 11 14 -3 34.95 1.64
 11 14 -2 10.8 1.11
 11 14 -1 11.25 1.12
 11 14 0 13.92 1.19
 11 14 1 10.45 1.1
 11 14 2 8.8 1.08
 11 14 3 35.9 1.65
 11 14 4 28.19 1.49
 11 14 5 8.99 1.07
 11 14 6 17.6 1.29
 11 14 7 1.62 0.91
 11 14 8 24.67 1.41
 11 14 9 4.03 0.93
 11 14 10 1.69 0.84
 11 14 11 0.24 0.77
 11 15 -10 2.3 0.85
 11 15 -9 3.19 0.87
 11 15 -8 7.97 1.01
 11 15 -7 0.15 0.84
 11 15 -6 6.44 1.01
 11 15 -5 22.11 1.37
 11 15 -4 9.97 1.11
 11 15 -3 1.88 0.91
 11 15 -2 17.83 1.31
 11 15 -1 5.51 1.03
 11 15 0 13 1.2
 11 15 1 5.33 1
 11 15 2 20.66 1.36
 11 15 3 1.05 0.89
 11 15 4 10.12 1.11
 11 15 5 20.45 1.33
 11 15 6 7.09 1.02
 11 15 7 1.77 0.87
 11 15 8 6.95 0.98
 11 15 9 4.47 0.87
 11 15 10 1.91 0.83
 11 16 -8 3.68 0.85
 11 16 -7 1.64 0.83
 11 16 -6 1.6 0.83
 11 16 -5 1.68 0.88
 11 16 -4 0.77 0.85
 11 16 -3 0 0.84
 11 16 -2 4.72 0.95
 11 16 -1 14.76 1.21
 11 16 0 1.01 0.87
 11 16 1 15.18 1.21
 11 16 2 4.47 0.97
 11 16 3 0.35 0.84
 11 16 4 0.41 0.83
 11 16 5 3.54 0.9
 11 16 6 1.64 0.84
 11 16 7 1.31 0.82
 11 16 8 3.11 0.84
 11 17 -6 2.03 0.84
 11 17 -5 1.95 0.81
 11 17 -4 3.54 0.87
 11 17 -3 3.07 0.86
 11 17 -2 11.35 1.07
 11 17 -1 3.19 0.88
 11 17 0 0.68 0.81
 11 17 1 4.07 0.9
 11 17 2 11.91 1.09
 11 17 3 1.95 0.84
 11 17 4 4.28 0.86
 11 17 5 1.85 0.82
 11 17 6 1.43 0.82
 11 18 -2 2.29 0.85
 11 18 -1 1.14 0.83
 11 18 0 0.94 0.79
 11 18 1 1.82 0.84
 11 18 2 3.98 0.86
 12 0 0 43.81 1.5
 12 0 1 164.02 3.6
 12 0 2 0.25 0.63
 12 0 3 17.13 1.01
 12 0 4 41.43 1.49
 12 0 5 197.23 4.24
 12 0 6 64.9 1.97
 12 0 7 6.84 0.86
 12 0 8 0.29 0.71
 12 0 9 34.14 1.53
 12 0 10 3.95 0.92
 12 0 11 2.54 0.9
 12 0 12 1.54 0.86
 12 0 13 7.79 1.03
 12 0 14 19.28 1.28
 12 0 15 9.32 1.09
 12 0 16 11.54 1.09
 12 0 17 -0.43 0.75
 12 1 -17 1.11 0.79
 12 1 -16 1.64 0.85
 12 1 -15 14.88 1.2
 12 1 -14 1.52 0.86
 12 1 -13 7.21 1.02
 12 1 -12 11.54 1.12
 12 1 -11 39.07 1.7
 12 1 -10 18.27 1.25
 12 1 -9 55.07 1.95
 12 1 -8 12.3 0.99
 12 1 -7 17.58 1.09
 12 1 -6 5.8 0.81
 12 1 -5 48.84 1.65
 12 1 -4 20.31 1.09
 12 1 -3 0.49 0.65
 12 1 -2 2.68 0.68
 12 1 -1 27.34 1.2
 12 1 0 49.44 1.6
 12 1 1 27.51 1.2
 12 1 2 2.86 0.68
 12 1 3 0.05 0.64
 12 1 4 21.48 1.11
 12 1 5 47.65 1.64
 12 1 6 5.47 0.79
 12 1 7 18.43 1.1
 12 1 8 11.95 0.99
 12 1 9 55.38 1.95
 12 1 10 17.97 1.25
 12 1 11 39.97 1.73
 12 1 12 12.03 1.14
 12 1 13 6.9 1.01
 12 1 14 1.11 0.87
 12 1 15 14.15 1.19
 12 1 16 0.84 0.83
 12 1 17 1.66 0.79
 12 2 -17 2.21 0.8
 12 2 -16 0.69 0.82
 12 2 -15 0.49 0.84
 12 2 -14 9.8 1.12
 12 2 -13 4.71 0.96
 12 2 -12 10.36 1.11
 12 2 -11 22.56 1.37
 12 2 -10 5.82 0.96
 12 2 -9 13.79 1.1
 12 2 -8 17.64 1.13
 12 2 -7 1.83 0.75
 12 2 -6 24.94 1.22
 12 2 -5 64.89 1.95
 12 2 -4 18.5 1.06
 12 2 -3 13.28 0.93
 12 2 -2 24.94 1.16
 12 2 -1 17.39 1
 12 2 0 16.98 1
 12 2 1 17.53 1.01
 12 2 2 24.73 1.15
 12 2 3 12.03 0.91
 12 2 4 18.33 1.05
 12 2 5 64.32 1.95
 12 2 6 25.75 1.23
 12 2 7 2.6 0.75
 12 2 8 19.03 1.14
 12 2 9 14.04 1.1
 12 2 10 5.2 0.94
 12 2 11 23.9 1.38
 12 2 12 10.62 1.12
 12 2 13 6.09 1
 12 2 14 8.96 1.1
 12 2 15 1.01 0.85
 12 2 16 -0.14 0.8
 12 2 17 1.91 0.79
 12 3 -17 16.44 1.16
 12 3 -16 3.58 0.87
 12 3 -15 10.38 1.08
 12 3 -14 2.94 0.95
 12 3 -13 1.24 0.87
 12 3 -12 9.79 1.1
 12 3 -11 32.56 1.58
 12 3 -10 7.92 1.02
 12 3 -9 4.64 0.89
 12 3 -8 6.2 0.87
 12 3 -7 29.62 1.36
 12 3 -6 44.53 1.62
 12 3 -5 1.42 0.7
 12 3 -4 13.24 0.96
 12 3 -3 15.34 0.99
 12 3 -2 38.24 1.43
 12 3 -1 45.08 1.55
 12 3 0 187.26 4.02
 12 3 1 45.32 1.55
 12 3 2 39.14 1.44
 12 3 3 14.34 0.97
 12 3 4 12.85 0.95
 12 3 5 1.66 0.7
 12 3 6 46.32 1.65
 12 3 7 30.45 1.37
 12 3 8 5.61 0.86
 12 3 9 5.57 0.91
 12 3 10 7.94 1.03
 12 3 11 33.62 1.61
 12 3 12 9.68 1.09
 12 3 13 1.1 0.87
 12 3 14 4.76 0.98
 12 3 15 9.71 1.08
 12 3 16 2.65 0.87
 12 3 17 17.89 1.18
 12 4 -16 3.4 0.87
 12 4 -15 1.95 0.86
 12 4 -14 1.51 0.9
 12 4 -13 20.35 1.32
 12 4 -12 17.98 1.28
 12 4 -11 1.96 0.92
 12 4 -10 14.39 1.17
 12 4 -9 9.11 1.03
 12 4 -8 5.93 0.92
 12 4 -7 1.72 0.75
 12 4 -6 68.52 2.08
 12 4 -5 12.53 0.97
 12 4 -4 13.18 0.97
 12 4 -3 30.19 1.3
 12 4 -2 39.43 1.47
 12 4 -1 3.07 0.74
 12 4 0 18.7 1.07
 12 4 1 3.02 0.74
 12 4 2 37.5 1.44
 12 4 3 29.64 1.3
 12 4 4 13.42 0.97
 12 4 5 12.36 0.97
 12 4 6 69.83 2.1
 12 4 7 1.02 0.75
 12 4 8 6.03 0.92
 12 4 9 8.7 1.04
 12 4 10 13.3 1.15
 12 4 11 4.49 0.96
 12 4 12 18.51 1.29
 12 4 13 20.83 1.32
 12 4 14 1.38 0.89
 12 4 15 0.5 0.85
 12 4 16 2.48 0.85
 12 5 -16 0.8 0.79
 12 5 -15 6.72 0.99
 12 5 -14 8.83 1.08
 12 5 -13 2.91 0.9
 12 5 -12 10.45 1.12
 12 5 -11 21.35 1.35
 12 5 -10 48.5 1.9
 12 5 -9 8.3 1.04
 12 5 -8 3.04 0.86
 12 5 -7 72.05 2.19
 12 5 -6 29.62 1.37
 12 5 -5 34.97 1.45
 12 5 -4 71.52 2.11
 12 5 -3 62.01 1.92
 12 5 -2 14.31 1
 12 5 -1 36.41 1.43
 12 5 0 76.56 2.16
 12 5 1 35.24 1.41
 12 5 2 13.6 0.98
 12 5 3 60.09 1.88
 12 5 4 71.67 2.11
 12 5 5 34.91 1.45
 12 5 6 28.75 1.35
 12 5 7 72.62 2.2
 12 5 8 3.46 0.87
 12 5 9 5.88 0.98
 12 5 10 45.76 1.85
 12 5 11 21.57 1.36
 12 5 12 11.02 1.11
 12 5 13 2.56 0.91
 12 5 14 8.06 1.06
 12 5 15 7.66 1
 12 5 16 1.72 0.82
 12 6 -16 25.24 1.3
 12 6 -15 1.62 0.84
 12 6 -14 5.74 1
 12 6 -13 0.38 0.87
 12 6 -12 14.76 1.2
 12 6 -11 7.47 1.04
 12 6 -10 59.99 2.12
 12 6 -9 71.73 2.34
 12 6 -8 1.23 0.86
 12 6 -7 15.17 1.13
 12 6 -6 86.62 2.45
 12 6 -5 5.63 0.88
 12 6 -4 106.78 2.76
 12 6 -3 20.78 1.16
 12 6 -2 86.56 2.37
 12 6 -1 128.34 3.09
 12 6 0 23.88 1.2
 12 6 1 129.11 3.11
 12 6 2 85.81 2.36
 12 6 3 21.37 1.17
 12 6 4 102.6 2.69
 12 6 5 5.8 0.87
 12 6 6 85.47 2.42
 12 6 7 14.25 1.13
 12 6 8 1.2 0.85
 12 6 9 71.38 2.32
 12 6 10 57.25 2.07
 12 6 11 6.98 1.04
 12 6 12 12.76 1.16
 12 6 13 -0.46 0.85
 12 6 14 6.19 1
 12 6 15 0.72 0.84
 12 6 16 25.63 1.32
 12 7 -15 2.41 0.86
 12 7 -14 29.47 1.49
 12 7 -13 22.32 1.39
 12 7 -12 3.6 0.93
 12 7 -11 49.98 1.93
 12 7 -10 5.7 1.01
 12 7 -9 67.14 2.26
 12 7 -8 3.3 0.92
 12 7 -7 42.04 1.75
 12 7 -6 44.69 1.75
 12 7 -5 31.98 1.44
 12 7 -4 154.63 3.62
 12 7 -3 57.53 1.89
 12 7 -2 9.55 0.93
 12 7 -1 17.3 1.09
 12 7 0 14.68 1.03
 12 7 1 15.81 1.07
 12 7 2 9.87 0.93
 12 7 3 58.15 1.9
 12 7 4 153.47 3.6
 12 7 5 29.8 1.4
 12 7 6 46.21 1.78
 12 7 7 41.7 1.74
 12 7 8 4.23 0.95
 12 7 9 64.67 2.21
 12 7 10 5.31 1
 12 7 11 49.83 1.93
 12 7 12 2.92 0.93
 12 7 13 22.48 1.4
 12 7 14 29.14 1.49
 12 7 15 1.62 0.84
 12 8 -15 6.85 0.94
 12 8 -14 27.08 1.41
 12 8 -13 3.94 0.96
 12 8 -12 34.54 1.65
 12 8 -11 54.03 2
 12 8 -10 11.84 1.17
 12 8 -9 8.45 1.08
 12 8 -8 40.33 1.74
 12 8 -7 4.52 0.95
 12 8 -6 49.34 1.9
 12 8 -5 10.65 1.05
 12 8 -4 51.4 1.87
 12 8 -3 50.84 1.78
 12 8 -2 3.86 0.83
 12 8 -1 36.52 1.5
 12 8 0 -0.24 0.71
 12 8 1 34.68 1.47
 12 8 2 4.38 0.82
 12 8 3 51.07 1.79
 12 8 4 50.63 1.86
 12 8 5 9.43 1.03
 12 8 6 48.14 1.88
 12 8 7 3.56 0.92
 12 8 8 40.3 1.74
 12 8 9 9.08 1.09
 12 8 10 10.94 1.15
 12 8 11 53.62 2
 12 8 12 35.41 1.69
 12 8 13 4.49 0.96
 12 8 14 27.52 1.42
 12 8 15 6.97 0.94
 12 9 -14 22.52 1.29
 12 9 -13 13.63 1.16
 12 9 -12 24.58 1.44
 12 9 -11 58.67 2.15
 12 9 -10 71.73 2.35
 12 9 -9 62.17 2.17
 12 9 -8 7.59 1.05
 12 9 -7 36.17 1.66
 12 9 -6 2.87 0.93
 12 9 -5 2.95 0.93
 12 9 -4 43.51 1.78
 12 9 -3 7.21 0.96
 12 9 -2 20.26 1.24
 12 9 -1 2.27 0.83
 12 9 0 9.85 1
 12 9 1 3.65 0.85
 12 9 2 21.37 1.27
 12 9 3 6.9 0.96
 12 9 4 43.24 1.77
 12 9 5 3.18 0.92
 12 9 6 4.09 0.95
 12 9 7 33.25 1.62
 12 9 8 8.47 1.08
 12 9 9 61.91 2.17
 12 9 10 73.15 2.36
 12 9 11 58.87 2.15
 12 9 12 22.73 1.4
 12 9 13 13.55 1.16
 12 9 14 22.8 1.29
 12 10 -14 8.7 0.99
 12 10 -13 7.79 0.99
 12 10 -12 6.08 0.99
 12 10 -11 0.47 0.91
 12 10 -10 9.78 1.15
 12 10 -9 19.21 1.31
 12 10 -8 2.94 0.95
 12 10 -7 33.53 1.62
 12 10 -6 1.06 0.88
 12 10 -5 51.86 1.96
 12 10 -4 84.22 2.57
 12 10 -3 16.93 1.25
 12 10 -2 41.27 1.74
 12 10 -1 0.74 0.84
 12 10 0 14.63 1.17
 12 10 1 1.66 0.86
 12 10 2 42.92 1.76
 12 10 3 17.32 1.24
 12 10 4 84.43 2.56
 12 10 5 49.07 1.91
 12 10 6 1.28 0.88
 12 10 7 33.18 1.61
 12 10 8 3.99 0.97
 12 10 9 18.28 1.29
 12 10 10 9.09 1.13
 12 10 11 0.86 0.89
 12 10 12 7.26 1.01
 12 10 13 6.54 0.97
 12 10 14 8.34 0.98
 12 11 -13 1.52 0.81
 12 11 -12 6.06 0.96
 12 11 -11 9.83 1.1
 12 11 -10 29.93 1.55
 12 11 -9 7.09 1.09
 12 11 -8 6.51 1.03
 12 11 -7 24.91 1.43
 12 11 -6 1.4 0.89
 12 11 -5 32.73 1.59
 12 11 -4 0.3 0.87
 12 11 -3 46.92 1.88
 12 11 -2 40.74 1.76
 12 11 -1 2.75 0.91
 12 11 0 2.86 0.92
 12 11 1 3 0.92
 12 11 2 40.99 1.75
 12 11 3 47.84 1.89
 12 11 4 1.68 0.88
 12 11 5 32.34 1.6
 12 11 6 2.08 0.9
 12 11 7 23.9 1.41
 12 11 8 7.03 1.04
 12 11 9 7.86 1.09
 12 11 10 28.76 1.52
 12 11 11 9.37 1.09
 12 11 12 6.59 0.97
 12 11 13 1.24 0.8
 12 12 -12 1.09 0.82
 12 12 -11 2.62 0.88
 12 12 -10 15.58 1.22
 12 12 -9 31.65 1.58
 12 12 -8 27.32 1.53
 12 12 -7 5.29 0.98
 12 12 -6 9.94 1.1
 12 12 -5 2.47 0.92
 12 12 -4 1.29 0.88
 12 12 -3 27.42 1.49
 12 12 -2 25.88 1.47
 12 12 -1 15.85 1.25
 12 12 0 24.81 1.42
 12 12 1 16.49 1.25
 12 12 2 28.74 1.51
 12 12 3 27.65 1.49
 12 12 4 1.28 0.89
 12 12 5 2.78 0.93
 12 12 6 10.98 1.11
 12 12 7 5.05 0.99
 12 12 8 27.47 1.51
 12 12 9 31.06 1.58
 12 12 10 17.85 1.25
 12 12 11 3.35 0.88
 12 12 12 0.68 0.82
 12 13 -11 0.35 0.78
 12 13 -10 0.71 0.83
 12 13 -9 0.97 0.86
 12 13 -8 0.06 0.86
 12 13 -7 3.8 0.95
 12 13 -6 1.73 0.91
 12 13 -5 8.89 1.07
 12 13 -4 10.03 1.1
 12 13 -3 19.56 1.31
 12 13 -2 1.06 0.89
 12 13 -1 9.31 1.1
 12 13 0 13.27 1.18
 12 13 1 8.43 1.07
 12 13 2 1.29 0.89
 12 13 3 19.07 1.3
 12 13 4 10.39 1.1
 12 13 5 9.55 1.08
 12 13 6 1.23 0.89
 12 13 7 3.41 0.95
 12 13 8 0.63 0.86
 12 13 9 0.92 0.84
 12 13 10 0.2 0.8
 12 13 11 1.14 0.78
 12 14 -10 1.78 0.82
 12 14 -9 3.65 0.88
 12 14 -8 1.27 0.86
 12 14 -7 4.98 0.97
 12 14 -6 0.51 0.85
 12 14 -5 -0.52 0.86
 12 14 -4 5.29 1.01
 12 14 -3 3.49 0.97
 12 14 -2 0.92 0.9
 12 14 -1 17.21 1.31
 12 14 0 3.3 0.92
 12 14 1 16.35 1.29
 12 14 2 -0.37 0.89
 12 14 3 4.07 0.98
 12 14 4 5.29 1
 12 14 5 -0.11 0.85
 12 14 6 0.88 0.84
 12 14 7 5.83 0.97
 12 14 8 1.54 0.86
 12 14 9 4.21 0.89
 12 14 10 1.22 0.81
 12 15 -8 9.41 0.99
 12 15 -7 11.21 1.06
 12 15 -6 5.6 0.96
 12 15 -5 3.73 0.91
 12 15 -4 8.22 1.03
 12 15 -3 5.52 0.99
 12 15 -2 7.12 1.03
 12 15 -1 11.74 1.14
 12 15 0 1.85 0.92
 12 15 1 10.29 1.1
 12 15 2 6.61 1.02
 12 15 3 6.32 0.99
 12 15 4 7.19 1.01
 12 15 5 3.73 0.92
 12 15 6 6.21 0.96
 12 15 7 11.22 1.05
 12 15 8 8.8 0.97
 12 16 -6 -0.07 0.77
 12 16 -5 7.2 0.95
 12 16 -4 3.42 0.88
 12 16 -3 11.32 1.08
 12 16 -2 3.34 0.9
 12 16 -1 7.34 0.99
 12 16 0 1.42 0.85
 12 16 1 6.1 0.96
 12 16 2 2.73 0.88
 12 16 3 10.35 1.06
 12 16 4 2.4 0.86
 12 16 5 6.21 0.93
 12 16 6 0.75 0.79
 12 17 -3 3.82 0.9
 12 17 -2 7.82 0.94
 12 17 -1 0.3 0.77
 12 17 0 3.41 0.84
 12 17 1 -0.05 0.77
 12 17 2 7.46 0.93
 12 17 3 4.89 0.91
 13 0 1 2.12 0.73
 13 0 2 85.87 2.35
 13 0 3 155.3 3.56
 13 0 4 48.22 1.69
 13 0 5 1.59 0.74
 13 0 6 0.73 0.74
 13 0 7 4 0.88
 13 0 8 5.65 0.98
 13 0 9 -0.28 0.82
 13 0 10 44.39 1.82
 13 0 11 1.69 0.89
 13 0 12 35.36 1.64
 13 0 13 19.36 1.34
 13 0 14 1.38 0.92
 13 0 15 15.75 1.19
 13 0 16 2.06 0.81
 13 1 -16 3.85 0.86
 13 1 -15 23.74 1.36
 13 1 -14 2.89 0.93
 13 1 -13 12.29 1.19
 13 1 -12 8.25 1.06
 13 1 -11 5.45 0.98
 13 1 -10 0.14 0.85
 13 1 -9 55.28 2.02
 13 1 -8 40.97 1.72
 13 1 -7 74.23 2.3
 13 1 -6 25.52 1.29
 13 1 -5 29.54 1.35
 13 1 -4 22.56 1.2
 13 1 -3 17.37 1.08
 13 1 -2 9.16 0.9
 13 1 -1 40.73 1.52
 13 1 0 51.39 1.72
 13 1 1 41.21 1.53
 13 1 2 9.22 0.9
 13 1 3 17.01 1.07
 13 1 4 23.7 1.22
 13 1 5 30.57 1.38
 13 1 6 25.37 1.29
 13 1 7 74.26 2.3
 13 1 8 40.76 1.71
 13 1 9 56.93 2.05
 13 1 10 0 0.84
 13 1 11 5.02 0.97
 13 1 12 7.63 1.04
 13 1 13 12.38 1.18
 13 1 14 2.07 0.93
 13 1 15 22.16 1.33
 13 1 16 3.57 0.86
 13 2 -16 3.54 0.84
 13 2 -15 1.86 0.88
 13 2 -14 5.07 0.98
 13 2 -13 33.93 1.66
 13 2 -12 7 1.03
 13 2 -11 5.59 0.97
 13 2 -10 51.06 1.95
 13 2 -9 3.24 0.93
 13 2 -8 10.16 1.07
 13 2 -7 61.23 2.06
 13 2 -6 81.06 2.34
 13 2 -5 31.05 1.39
 13 2 -4 39.21 1.53
 13 2 -3 78.52 2.24
 13 2 -2 43.26 1.59
 13 2 -1 75.39 2.17
 13 2 0 37.37 1.47
 13 2 1 76.98 2.2
 13 2 2 42.53 1.58
 13 2 3 79.7 2.26
 13 2 4 40.02 1.55
 13 2 5 30.57 1.38
 13 2 6 80.82 2.33
 13 2 7 60.01 2.05
 13 2 8 10.19 1.07
 13 2 9 2.43 0.91
 13 2 10 53.8 2
 13 2 11 5.78 0.98
 13 2 12 6.99 1.02
 13 2 13 35.88 1.68
 13 2 14 4.7 0.97
 13 2 15 3.52 0.91
 13 2 16 2.81 0.83
 13 3 -16 4.48 0.86
 13 3 -15 10.08 1.04
 13 3 -14 5.2 0.98
 13 3 -13 8.09 1.07
 13 3 -12 18.59 1.29
 13 3 -11 14.29 1.19
 13 3 -10 7.45 1.03
 13 3 -9 56.9 2.05
 13 3 -8 40.77 1.73
 13 3 -7 29.42 1.46
 13 3 -6 24.37 1.28
 13 3 -5 57.19 1.9
 13 3 -4 8.12 0.9
 13 3 -3 85.17 2.37
 13 3 -2 155.77 3.59
 13 3 -1 157.03 3.6
 13 3 0 38.96 1.51
 13 3 1 157.95 3.61
 13 3 2 154.16 3.56
 13 3 3 86.12 2.38
 13 3 4 8.99 0.91
 13 3 5 56.1 1.87
 13 3 6 24.26 1.28
 13 3 7 29.32 1.45
 13 3 8 42.02 1.75
 13 3 9 56.98 2.06
 13 3 10 7.62 1.04
 13 3 11 14.6 1.21
 13 3 12 19.56 1.31
 13 3 13 7.22 1.07
 13 3 14 5.61 0.99
 13 3 15 10.73 1.06
 13 3 16 4.16 0.85
 13 4 -16 1.01 0.81
 13 4 -15 1.9 0.83
 13 4 -14 8.78 1.04
 13 4 -13 2.39 0.91
 13 4 -12 5.68 0.98
 13 4 -11 19.4 1.3
 13 4 -10 4.08 0.96
 13 4 -9 25.84 1.44
 13 4 -8 42.73 1.77
 13 4 -7 2.31 0.87
 13 4 -6 65.53 2.14
 13 4 -5 5.46 0.88
 13 4 -4 144.99 3.45
 13 4 -3 51.31 1.77
 13 4 -2 71.54 2.14
 13 4 -1 5.09 0.85
 13 4 0 256.79 5.31
 13 4 1 5.87 0.87
 13 4 2 72.93 2.15
 13 4 3 52.08 1.79
 13 4 4 145.54 3.46
 13 4 5 6.44 0.9
 13 4 6 65.53 2.14
 13 4 7 1.57 0.86
 13 4 8 45.35 1.83
 13 4 9 23.83 1.4
 13 4 10 5.09 0.99
 13 4 11 18.59 1.29
 13 4 12 5.39 0.97
 13 4 13 2.48 0.91
 13 4 14 8.61 1.03
 13 4 15 1.43 0.84
 13 4 16 0.93 0.8
 13 5 -15 3.92 0.88
 13 5 -14 27.42 1.43
 13 5 -13 1.26 0.88
 13 5 -12 3.62 0.98
 13 5 -11 4.75 0.96
 13 5 -10 2.63 0.93
 13 5 -9 58.73 2.1
 13 5 -8 32.63 1.58
 13 5 -7 20.87 1.32
 13 5 -6 37.62 1.63
 13 5 -5 81.76 2.44
 13 5 -4 37.69 1.54
 13 5 -3 32.06 1.43
 13 5 -2 5.14 0.85
 13 5 -1 64.05 2.01
 13 5 0 0.63 0.75
 13 5 1 62.73 1.99
 13 5 2 5.19 0.85
 13 5 3 33.01 1.44
 13 5 4 37.65 1.54
 13 5 5 80.75 2.42
 13 5 6 36.94 1.61
 13 5 7 21.64 1.34
 13 5 8 32.44 1.58
 13 5 9 57.24 2.07
 13 5 10 3.88 0.95
 13 5 11 4.76 0.98
 13 5 12 4.06 0.98
 13 5 13 -0.23 0.85
 13 5 14 28.62 1.45
 13 5 15 3.58 0.88
 13 6 -15 9.99 1
 13 6 -14 31.21 1.5
 13 6 -13 4.98 0.98
 13 6 -12 1.93 0.93
 13 6 -11 20.04 1.3
 13 6 -10 3.24 0.94
 13 6 -9 19.73 1.33
 13 6 -8 6.27 1.01
 13 6 -7 20.29 1.31
 13 6 -6 0.66 0.84
 13 6 -5 1.77 0.86
 13 6 -4 76.61 2.35
 13 6 -3 0.11 0.75
 13 6 -2 18.98 1.16
 13 6 -1 29.23 1.38
 13 6 0 3.77 0.82
 13 6 1 28.87 1.36
 13 6 2 19.59 1.17
 13 6 3 0.21 0.76
 13 6 4 77.14 2.36
 13 6 5 2 0.84
 13 6 6 1.2 0.85
 13 6 7 19.53 1.31
 13 6 8 6.74 1
 13 6 9 18.8 1.3
 13 6 10 3.34 0.94
 13 6 11 20.25 1.32
 13 6 12 2.94 0.93
 13 6 13 6.79 1.01
 13 6 14 29.75 1.47
 13 6 15 9.99 1.01
 13 7 -15 5.07 0.91
 13 7 -14 9.52 1.02
 13 7 -13 7.68 1.02
 13 7 -12 0.93 0.89
 13 7 -11 6.34 1.06
 13 7 -10 10.19 1.11
 13 7 -9 7.6 1.06
 13 7 -8 11.01 1.12
 13 7 -7 -0.84 0.82
 13 7 -6 9.85 1.1
 13 7 -5 5.81 0.98
 13 7 -4 19.28 1.28
 13 7 -3 4.03 0.88
 13 7 -2 6.35 0.94
 13 7 -1 26.64 1.38
 13 7 0 9.84 1.02
 13 7 1 27.53 1.39
 13 7 2 6.65 0.94
 13 7 3 4.54 0.89
 13 7 4 18.36 1.26
 13 7 5 5.21 0.96
 13 7 6 9.36 1.08
 13 7 7 0.36 0.84
 13 7 8 9.84 1.11
 13 7 9 7.63 1.04
 13 7 10 9.46 1.09
 13 7 11 6.29 1.04
 13 7 12 0.46 0.88
 13 7 13 7.61 1.03
 13 7 14 9.36 1.03
 13 7 15 5.36 0.92
 13 8 -14 4.35 0.88
 13 8 -13 10.9 1.06
 13 8 -12 2.17 0.9
 13 8 -11 2.56 0.93
 13 8 -10 13.15 1.14
 13 8 -9 10.25 1.11
 13 8 -8 3.35 0.96
 13 8 -7 34.6 1.64
 13 8 -6 1.09 0.88
 13 8 -5 6.02 1
 13 8 -4 5.31 0.98
 13 8 -3 13.01 1.13
 13 8 -2 1.46 0.85
 13 8 -1 1.26 0.83
 13 8 0 3.47 0.89
 13 8 1 1.34 0.84
 13 8 2 1.21 0.85
 13 8 3 12.67 1.13
 13 8 4 5.34 0.97
 13 8 5 5.96 0.99
 13 8 6 -0.19 0.86
 13 8 7 34.11 1.63
 13 8 8 3.8 0.95
 13 8 9 10.91 1.12
 13 8 10 12.75 1.15
 13 8 11 3.73 0.96
 13 8 12 1.74 0.89
 13 8 13 10.34 1.07
 13 8 14 5.12 0.89
 13 9 -13 18.94 1.21
 13 9 -12 7.4 1.02
 13 9 -11 3.32 0.95
 13 9 -10 5.27 1.02
 13 9 -9 1.63 0.9
 13 9 -8 11.64 1.15
 13 9 -7 10.49 1.13
 13 9 -6 31.34 1.57
 13 9 -5 2.22 0.93
 13 9 -4 2.6 0.91
 13 9 -3 2.75 0.91
 13 9 -2 9.8 1.09
 13 9 -1 5.43 0.97
 13 9 0 13.57 1.15
 13 9 1 6.14 0.97
 13 9 2 11.17 1.11
 13 9 3 2.45 0.9
 13 9 4 1.38 0.89
 13 9 5 3.22 0.93
 13 9 6 30.39 1.56
 13 9 7 9.75 1.1
 13 9 8 12.43 1.15
 13 9 9 1.64 0.89
 13 9 10 5.13 0.99
 13 9 11 3.71 0.93
 13 9 12 7.57 1.01
 13 9 13 16.14 1.15
 13 10 -13 11.93 1.07
 13 10 -12 5.75 0.94
 13 10 -11 3.4 0.92
 13 10 -10 1.61 0.9
 13 10 -9 9.38 1.12
 13 10 -8 2.08 0.91
 13 10 -7 7.95 1.06
 13 10 -6 3.09 0.94
 13 10 -5 6.39 1.03
 13 10 -4 17.7 1.29
 13 10 -3 19.67 1.33
 13 10 -2 23.35 1.39
 13 10 -1 5.14 0.98
 13 10 0 12.45 1.13
 13 10 1 5.01 0.96
 13 10 2 23.66 1.4
 13 10 3 20.6 1.35
 13 10 4 18.7 1.29
 13 10 5 6.52 1.03
 13 10 6 3.67 0.94
 13 10 7 8.16 1.06
 13 10 8 1.63 0.89
 13 10 9 7.87 1.08
 13 10 10 0.41 0.88
 13 10 11 3.24 0.92
 13 10 12 6.14 0.93
 13 10 13 12.04 1.08
 13 11 -12 8.34 0.97
 13 11 -11 2.36 0.86
 13 11 -10 12.79 1.13
 13 11 -9 8.77 1.08
 13 11 -8 25.68 1.48
 13 11 -7 16.68 1.3
 13 11 -6 5.09 0.99
 13 11 -5 28.4 1.49
 13 11 -4 0.88 0.88
 13 11 -3 18.08 1.28
 13 11 -2 1.02 0.89
 13 11 -1 0.64 0.86
 13 11 0 5.19 0.98
 13 11 1 -0.25 0.84
 13 11 2 1.34 0.9
 13 11 3 17.4 1.27
 13 11 4 1.81 0.9
 13 11 5 26.74 1.47
 13 11 6 5.24 0.98
 13 11 7 16.41 1.3
 13 11 8 24.95 1.46
 13 11 9 9.6 1.1
 13 11 10 12.23 1.12
 13 11 11 1.39 0.84
 13 11 12 8.28 0.96
 13 12 -11 17.43 1.15
 13 12 -10 -0.07 0.83
 13 12 -9 2.17 0.89
 13 12 -8 13.15 1.16
 13 12 -7 16.4 1.26
 13 12 -6 11.38 1.17
 13 12 -5 1 0.92
 13 12 -4 12.58 1.14
 13 12 -3 8.84 1.07
 13 12 -2 22.93 1.39
 13 12 -1 37.7 1.69
 13 12 0 29.09 1.52
 13 12 1 38.99 1.71
 13 12 2 24.12 1.42
 13 12 3 7.5 1.05
 13 12 4 11.25 1.12
 13 12 5 1.24 0.91
 13 12 6 12.58 1.18
 13 12 7 16.53 1.27
 13 12 8 12.35 1.13
 13 12 9 2.66 0.87
 13 12 10 0.33 0.8
 13 12 11 17.53 1.13
 13 13 -10 5.76 0.94
 13 13 -9 1.21 0.8
 13 13 -8 9.91 1.07
 13 13 -7 13.84 1.17
 13 13 -6 26.96 1.48
 13 13 -5 2.73 0.95
 13 13 -4 18.41 1.32
 13 13 -3 7.53 1.1
 13 13 -2 46.71 1.91
 13 13 -1 17.1 1.3
 13 13 0 -0.27 0.89
 13 13 1 16.53 1.29
 13 13 2 45.92 1.9
 13 13 3 8.19 1.09
 13 13 4 18.5 1.31
 13 13 5 3.37 0.95
 13 13 6 27.07 1.47
 13 13 7 13.22 1.14
 13 13 8 9.85 1.04
 13 13 9 0.16 0.78
 13 13 10 5.06 0.92
 13 14 -8 2.74 0.85
 13 14 -7 11.8 1.07
 13 14 -6 0.77 0.84
 13 14 -5 2.74 0.88
 13 14 -4 4.57 0.96
 13 14 -3 9.52 1.08
 13 14 -2 4.34 0.98
 13 14 -1 66.67 2.25
 13 14 0 -0.29 0.89
 13 14 1 64.82 2.22
 13 14 2 3.17 0.95
 13 14 3 9.51 1.09
 13 14 4 4.64 0.95
 13 14 5 2.4 0.9
 13 14 6 0.13 0.83
 13 14 7 11.29 1.05
 13 14 8 2.46 0.82
 13 15 -7 0.45 0.77
 13 15 -6 18 1.17
 13 15 -5 15.52 1.15
 13 15 -4 15.81 1.18
 13 15 -3 1.21 0.84
 13 15 -2 3.99 0.93
 13 15 -1 1.57 0.87
 13 15 0 2.99 0.9
 13 15 1 1.75 0.88
 13 15 2 5.05 0.94
 13 15 3 0.22 0.82
 13 15 4 16.21 1.19
 13 15 5 14.53 1.12
 13 15 6 17.67 1.17
 13 15 7 -0.24 0.78
 13 16 -4 3.42 0.87
 13 16 -3 8.02 0.95
 13 16 -2 -0.55 0.76
 13 16 -1 6.13 1.14
 13 16 0 3.09 0.86
 13 16 1 5.99 0.92
 13 16 2 -0.07 0.77
 13 16 3 8.19 0.94
 13 16 4 3.5 0.87
 14 0 0 165.52 3.81
 14 0 1 2.63 0.8
 14 0 2 15.2 1.08
 14 0 3 63.06 2.03
 14 0 4 26.59 1.34
 14 0 5 85.11 2.52
 14 0 6 19.47 1.27
 14 0 7 46.08 1.84
 14 0 8 123.46 3.28
 14 0 9 14.07 1.19
 14 0 10 6.92 1.02
 14 0 11 0.37 0.83
 14 0 12 6.84 1.04
 14 0 13 0.26 0.86
 14 0 14 30.65 1.5
 14 0 15 5.01 0.91
 14 1 -15 4.34 0.88
 14 1 -14 38.86 1.65
 14 1 -13 44.82 1.83
 14 1 -12 27.48 1.51
 14 1 -11 12.4 1.11
 14 1 -10 14.26 1.19
 14 1 -9 58.95 2.11
 14 1 -8 41.71 1.77
 14 1 -7 24.39 1.4
 14 1 -6 31.07 1.52
 14 1 -5 65.7 2.16
 14 1 -4 80.33 2.38
 14 1 -3 3.48 0.84
 14 1 -2 116.03 2.96
 14 1 -1 13.12 1.05
 14 1 0 7.36 0.92
 14 1 1 12.44 1.02
 14 1 2 116.52 2.97
 14 1 3 3.1 0.82
 14 1 4 78.71 2.36
 14 1 5 63.7 2.12
 14 1 6 30.66 1.51
 14 1 7 25.55 1.42
 14 1 8 41.15 1.75
 14 1 9 57.68 2.08
 14 1 10 12.34 1.14
 14 1 11 12.33 1.13
 14 1 12 27.13 1.49
 14 1 13 46.2 1.84
 14 1 14 41.45 1.7
 14 1 15 5.06 0.91
 14 2 -15 32.49 1.45
 14 2 -14 1.71 0.88
 14 2 -13 6.67 0.99
 14 2 -12 45.5 1.87
 14 2 -11 29.03 1.48
 14 2 -10 7.75 1.03
 14 2 -9 49.32 1.91
 14 2 -8 2.95 0.92
 14 2 -7 80.05 2.49
 14 2 -6 29.3 1.49
 14 2 -5 17.85 1.21
 14 2 -4 41.55 1.68
 14 2 -3 10.72 0.99
 14 2 -2 47.72 1.73
 14 2 -1 41.1 1.61
 14 2 0 0.5 0.74
 14 2 1 40.25 1.59
 14 2 2 47.27 1.72
 14 2 3 9.53 0.97
 14 2 4 40.82 1.68
 14 2 5 18.14 1.23
 14 2 6 29.77 1.49
 14 2 7 80.46 2.49
 14 2 8 3.31 0.92
 14 2 9 48.37 1.9
 14 2 10 8.13 1.02
 14 2 11 26.9 1.44
 14 2 12 45.84 1.88
 14 2 13 6.47 1
 14 2 14 2.62 0.9
 14 2 15 33.17 1.46
 14 3 -15 2.02 0.83
 14 3 -14 17.05 1.19
 14 3 -13 2.87 0.91
 14 3 -12 26.99 1.48
 14 3 -11 2.71 0.91
 14 3 -10 29.89 1.52
 14 3 -9 4.49 0.96
 14 3 -8 4.26 0.95
 14 3 -7 37.46 1.67
 14 3 -6 14.79 1.16
 14 3 -5 4.94 0.94
 14 3 -4 15.99 1.18
 14 3 -3 16.37 1.17
 14 3 -2 6.4 0.91
 14 3 -1 83.82 2.39
 14 3 0 9.48 0.98
 14 3 1 82.51 2.38
 14 3 2 6.91 0.91
 14 3 3 14.3 1.14
 14 3 4 16.39 1.18
 14 3 5 5.94 0.96
 14 3 6 14.02 1.16
 14 3 7 36.87 1.66
 14 3 8 3.77 0.93
 14 3 9 4.88 0.96
 14 3 10 29.61 1.51
 14 3 11 3.04 0.93
 14 3 12 25.93 1.46
 14 3 13 2.62 0.89
 14 3 14 18 1.21
 14 3 15 1.69 0.81
 14 4 -15 1.53 0.84
 14 4 -14 3.1 0.88
 14 4 -13 1.3 0.85
 14 4 -12 6.95 1.03
 14 4 -11 5.84 0.99
 14 4 -10 2.97 0.92
 14 4 -9 46.26 1.86
 14 4 -8 6.84 1
 14 4 -7 16.22 1.22
 14 4 -6 72.99 2.35
 14 4 -5 35.64 1.62
 14 4 -4 65.61 2.18
 14 4 -3 8.53 1.01
 14 4 -2 18 1.21
 14 4 -1 28.23 1.4
 14 4 0 2.11 0.81
 14 4 1 28.74 1.41
 14 4 2 17.07 1.19
 14 4 3 10.05 1.03
 14 4 4 64.53 2.17
 14 4 5 36.29 1.63
 14 4 6 71.67 2.33
 14 4 7 15.87 1.22
 14 4 8 7.37 1.01
 14 4 9 45 1.83
 14 4 10 2.16 0.9
 14 4 11 4.89 0.99
 14 4 12 6.15 1.01
 14 4 13 1.46 0.85
 14 4 14 1.64 0.84
 14 4 15 2.08 0.86
 14 5 -14 0.75 0.81
 14 5 -13 3.14 0.9
 14 5 -12 3.54 0.94
 14 5 -11 46.58 1.89
 14 5 -10 40.47 1.73
 14 5 -9 14.48 1.19
 14 5 -8 0.31 0.84
 14 5 -7 8.08 1.03
 14 5 -6 1.63 0.87
 14 5 -5 6.85 0.99
 14 5 -4 2.89 0.89
 14 5 -3 3.32 0.9
 14 5 -2 22.2 1.31
 14 5 -1 89.87 2.6
 14 5 0 42.43 1.72
 14 5 1 89.82 2.6
 14 5 2 21.66 1.3
 14 5 3 4.17 0.92
 14 5 4 2.43 0.87
 14 5 5 7.3 1.01
 14 5 6 1.27 0.86
 14 5 7 8.15 1.04
 14 5 8 0.21 0.85
 14 5 9 13.51 1.18
 14 5 10 40.17 1.72
 14 5 11 42.45 1.81
 14 5 12 2.95 0.92
 14 5 13 2.52 0.89
 14 5 14 1.22 0.81
 14 6 -14 -0.05 0.77
 14 6 -13 3.61 0.89
 14 6 -12 0.21 0.83
 14 6 -11 4.01 0.96
 14 6 -10 6.65 1
 14 6 -9 6.05 1.01
 14 6 -8 9.35 1.09
 14 6 -7 13.74 1.17
 14 6 -6 29.3 1.51
 14 6 -5 20.41 1.32
 14 6 -4 12.64 1.14
 14 6 -3 24.47 1.4
 14 6 -2 12.23 1.11
 14 6 -1 1.75 0.88
 14 6 0 35.07 1.61
 14 6 1 1.36 0.86
 14 6 2 12.42 1.12
 14 6 3 23.41 1.38
 14 6 4 13.84 1.16
 14 6 5 19.93 1.31
 14 6 6 29.01 1.5
 14 6 7 13.74 1.17
 14 6 8 10.12 1.1
 14 6 9 6.01 0.99
 14 6 10 7.5 1.01
 14 6 11 4.09 0.95
 14 6 12 0.61 0.84
 14 6 13 2.12 0.86
 14 6 14 0.27 0.77
 14 7 -13 1.85 0.84
 14 7 -12 3.35 0.88
 14 7 -11 33.35 1.59
 14 7 -10 8.16 1.08
 14 7 -9 12.67 1.15
 14 7 -8 11.32 1.12
 14 7 -7 15.44 1.23
 14 7 -6 23.39 1.38
 14 7 -5 3.51 0.93
 14 7 -4 8.8 1.06
 14 7 -3 5.41 0.97
 14 7 -2 14.68 1.18
 14 7 -1 37.52 1.66
 14 7 0 8.37 1.05
 14 7 1 37.17 1.66
 14 7 2 14.65 1.18
 14 7 3 4.85 0.96
 14 7 4 9.29 1.07
 14 7 5 3.3 0.92
 14 7 6 22.41 1.37
 14 7 7 16.45 1.24
 14 7 8 10.68 1.11
 14 7 9 13.17 1.16
 14 7 10 9 1.09
 14 7 11 33.08 1.59
 14 7 12 2.59 0.87
 14 7 13 1.28 0.82
 14 8 -13 0.02 0.77
 14 8 -12 6.02 0.97
 14 8 -11 6.4 0.98
 14 8 -10 1.01 0.87
 14 8 -9 15.54 1.26
 14 8 -8 3.85 0.94
 14 8 -7 3.42 0.95
 14 8 -6 23.97 1.42
 14 8 -5 28.28 1.5
 14 8 -4 4.79 0.97
 14 8 -3 4.5 0.97
 14 8 -2 2.4 0.92
 14 8 -1 4.03 0.94
 14 8 0 11.33 1.12
 14 8 1 3.7 0.96
 14 8 2 2.31 0.92
 14 8 3 4.5 0.96
 14 8 4 5.44 0.98
 14 8 5 28.34 1.49
 14 8 6 25.8 1.44
 14 8 7 3.18 0.94
 14 8 8 3.85 0.93
 14 8 9 16.02 1.25
 14 8 10 2.46 0.89
 14 8 11 5.34 0.95
 14 8 12 6.85 0.98
 14 8 13 0.48 0.77
 14 9 -12 10.09 1.01
 14 9 -11 0.62 0.85
 14 9 -10 0.47 0.85
 14 9 -9 5.75 1.01
 14 9 -8 27.51 1.52
 14 9 -7 0.72 0.86
 14 9 -6 0.84 0.89
 14 9 -5 1.45 0.89
 14 9 -4 3.23 0.92
 14 9 -3 1.94 0.9
 14 9 -2 0.44 0.85
 14 9 -1 9.46 1.06
 14 9 0 0.53 0.87
 14 9 1 7.4 1.03
 14 9 2 -0.85 0.84
 14 9 3 2.02 0.91
 14 9 4 2.55 0.91
 14 9 5 0.91 0.87
 14 9 6 0.55 0.86
 14 9 7 0.14 0.84
 14 9 8 26.89 1.5
 14 9 9 9.01 1.07
 14 9 10 -0.31 0.83
 14 9 11 0.39 0.83
 14 9 12 9.96 1.01
 14 10 -11 5.14 0.92
 14 10 -10 5.18 0.95
 14 10 -9 7.01 1.02
 14 10 -8 2.04 0.94
 14 10 -7 14.92 1.22
 14 10 -6 3.39 0.93
 14 10 -5 12.09 1.15
 14 10 -4 2.63 0.94
 14 10 -3 20.46 1.32
 14 10 -2 11.36 1.14
 14 10 -1 1.64 0.9
 14 10 0 0.62 0.86
 14 10 1 3.27 0.93
 14 10 2 12.17 1.15
 14 10 3 20.29 1.33
 14 10 4 4.22 0.94
 14 10 5 13.07 1.16
 14 10 6 3.18 0.91
 14 10 7 14.54 1.21
 14 10 8 3.19 0.92
 14 10 9 6.81 0.99
 14 10 10 4.07 0.92
 14 10 11 3.55 0.89
 14 11 -11 1.6 0.85
 14 11 -10 5.04 0.92
 14 11 -9 2.33 0.88
 14 11 -8 9 1.06
 14 11 -7 3.35 0.94
 14 11 -6 1.26 0.91
 14 11 -5 5.57 1.01
 14 11 -4 9.34 1.11
 14 11 -3 3.04 0.91
 14 11 -2 7.9 1.05
 14 11 -1 14.4 1.2
 14 11 0 9.05 1.07
 14 11 1 14.49 1.21
 14 11 2 7.33 1.03
 14 11 3 3.84 0.94
 14 11 4 10.05 1.14
 14 11 5 5.32 0.98
 14 11 6 1.04 0.89
 14 11 7 3.2 0.93
 14 11 8 8.15 1.04
 14 11 9 2.81 0.87
 14 11 10 5.56 0.91
 14 11 11 1.41 0.83
 14 12 -9 8.77 0.99
 14 12 -8 1.87 0.88
 14 12 -7 2.87 0.91
 14 12 -6 -0.33 0.84
 14 12 -5 1.54 0.91
 14 12 -4 7.05 1.04
 14 12 -3 4.41 0.99
 14 12 -2 18.69 1.32
 14 12 -1 0.39 0.88
 14 12 0 10.47 1.16
 14 12 1 0.36 0.89
 14 12 2 17.53 1.3
 14 12 3 4 0.98
 14 12 4 5.93 1.02
 14 12 5 2.52 0.92
 14 12 6 1.71 0.86
 14 12 7 2.51 0.87
 14 12 8 2.66 0.85
 14 12 9 9.05 0.98
 14 13 -8 4.5 0.87
 14 13 -7 6.93 0.95
 14 13 -6 5.15 0.96
 14 13 -5 20.45 1.31
 14 13 -4 27.28 1.44
 14 13 -3 5.12 0.97
 14 13 -2 3.81 0.94
 14 13 -1 2.79 0.95
 14 13 0 4.19 0.95
 14 13 1 3.35 0.94
 14 13 2 3.87 0.96
 14 13 3 4.98 0.95
 14 13 4 26.32 1.42
 14 13 5 21.55 1.33
 14 13 6 6.3 0.96
 14 13 7 6.27 0.94
 14 13 8 4.41 0.87
 14 14 -6 10.6 1.04
 14 14 -5 -0.2 0.81
 14 14 -4 3.31 0.9
 14 14 -3 3.97 0.9
 14 14 -2 3.65 0.92
 14 14 -1 24.06 1.38
 14 14 0 18.65 1.26
 14 14 1 25.97 1.4
 14 14 2 4.05 0.93
 14 14 3 2.8 0.87
 14 14 4 3.14 0.88
 14 14 5 0.18 0.81
 14 14 6 7.43 0.94
 14 15 -4 8.32 0.99
 14 15 -3 2.68 0.83
 14 15 -2 1.1 0.81
 14 15 -1 0.7 0.81
 14 15 0 1.64 0.82
 14 15 1 1.1 0.8
 14 15 2 1.57 0.81
 14 15 3 3.1 0.84
 14 15 4 7.97 0.97
 15 0 1 2.12 0.88
 15 0 2 0.55 0.83
 15 0 3 7.59 1.01
 15 0 4 14.98 1.19
 15 0 5 0.72 0.84
 15 0 6 58.29 2.08
 15 0 7 6.5 1
 15 0 8 3.17 0.91
 15 0 9 5.58 0.96
 15 0 10 0.62 0.84
 15 0 11 0.07 0.84
 15 0 12 22.99 1.36
 15 0 13 0.04 0.81
 15 0 14 2.84 0.83
 15 1 -14 4.68 0.88
 15 1 -13 7.42 0.99
 15 1 -12 5.69 0.96
 15 1 -11 20.83 1.35
 15 1 -10 3.98 0.92
 15 1 -9 7.52 1
 15 1 -8 20.13 1.31
 15 1 -7 1.05 0.84
 15 1 -6 8.92 1.05
 15 1 -5 0.98 0.86
 15 1 -4 3.16 0.91
 15 1 -3 15.39 1.17
 15 1 -2 56.31 2.02
 15 1 -1 6.94 1
 15 1 0 2.13 0.86
 15 1 1 8.72 1.03
 15 1 2 59.88 2.08
 15 1 3 16.56 1.22
 15 1 4 3.44 0.92
 15 1 5 1.18 0.87
 15 1 6 8.81 1.05
 15 1 7 -0.03 0.83
 15 1 8 20.42 1.31
 15 1 9 7.36 1
 15 1 10 3.31 0.91
 15 1 11 21.15 1.35
 15 1 12 5.89 0.97
 15 1 13 7.85 1
 15 1 14 5.13 0.88
 15 2 -14 12.51 1.04
 15 2 -13 3.51 0.91
 15 2 -12 5.52 0.96
 15 2 -11 5.69 0.99
 15 2 -10 21.72 1.39
 15 2 -9 1.5 0.87
 15 2 -8 15.46 1.19
 15 2 -7 11.11 1.11
 15 2 -6 11.55 1.11
 15 2 -5 1.71 0.86
 15 2 -4 29.06 1.49
 15 2 -3 26.65 1.45
 15 2 -2 9.14 1.05
 15 2 -1 2.34 0.87
 15 2 0 7.55 1
 15 2 1 1.24 0.85
 15 2 2 10.16 1.08
 15 2 3 25.57 1.43
 15 2 4 28.68 1.48
 15 2 5 -0.37 0.82
 15 2 6 10.62 1.09
 15 2 7 9.89 1.08
 15 2 8 14.67 1.19
 15 2 9 1.81 0.88
 15 2 10 24.08 1.43
 15 2 11 5.37 0.98
 15 2 12 4.02 0.93
 15 2 13 4.84 0.92
 15 2 14 11.67 1.03
 15 3 -14 4.27 0.9
 15 3 -13 1.5 0.83
 15 3 -12 3.29 0.9
 15 3 -11 10.61 1.11
 15 3 -10 13.24 1.2
 15 3 -9 0.73 0.85
 15 3 -8 0.86 0.85
 15 3 -7 6.22 0.99
 15 3 -6 3.28 0.91
 15 3 -5 33.67 1.59
 15 3 -4 20.19 1.31
 15 3 -3 24.39 1.38
 15 3 -2 7.25 1.01
 15 3 -1 7.17 1.02
 15 3 0 6.49 0.99
 15 3 1 6.84 0.99
 15 3 2 8.02 1.03
 15 3 3 24.16 1.38
 15 3 4 20.25 1.31
 15 3 5 32.37 1.57
 15 3 6 2.29 0.91
 15 3 7 4.81 0.96
 15 3 8 -0.05 0.84
 15 3 9 0.05 0.84
 15 3 10 14.25 1.21
 15 3 11 8.86 1.07
 15 3 12 3.72 0.91
 15 3 13 1.51 0.83
 15 3 14 3.58 0.89
 15 4 -13 -0.01 0.8
 15 4 -12 4.92 0.94
 15 4 -11 17.67 1.25
 15 4 -10 1.23 0.89
 15 4 -9 9.65 1.06
 15 4 -8 16.2 1.23
 15 4 -7 32.54 1.58
 15 4 -6 2.14 0.89
 15 4 -5 5.23 0.99
 15 4 -4 16.13 1.23
 15 4 -3 13.04 1.16
 15 4 -2 14.19 1.19
 15 4 -1 35.95 1.64
 15 4 0 17.5 1.24
 15 4 1 35.73 1.64
 15 4 2 15.02 1.19
 15 4 3 13.37 1.15
 15 4 4 15.89 1.23
 15 4 5 6.59 1.01
 15 4 6 3.02 0.92
 15 4 7 33.8 1.6
 15 4 8 17.1 1.24
 15 4 9 8.87 1.05
 15 4 10 1.67 0.91
 15 4 11 17.47 1.26
 15 4 12 4.78 0.94
 15 4 13 0.01 0.8
 15 5 -13 11.13 1.03
 15 5 -12 12.07 1.09
 15 5 -11 6.97 1.01
 15 5 -10 13.64 1.18
 15 5 -9 32.11 1.62
 15 5 -8 9.29 1.08
 15 5 -7 2.87 0.91
 15 5 -6 6.45 1.01
 15 5 -5 4.38 0.97
 15 5 -4 28.56 1.51
 15 5 -3 28.17 1.49
 15 5 -2 16.91 1.26
 15 5 -1 24.23 1.41
 15 5 0 1.74 0.9
 15 5 1 22.24 1.37
 15 5 2 16.35 1.24
 15 5 3 28.72 1.5
 15 5 4 29.06 1.51
 15 5 5 4.47 0.95
 15 5 6 7.07 1.01
 15 5 7 3.05 0.92
 15 5 8 9.66 1.08
 15 5 9 35.33 1.67
 15 5 10 15.27 1.21
 15 5 11 6.19 0.98
 15 5 12 11.7 1.11
 15 5 13 11.33 1.04
 15 6 -13 2.83 0.87
 15 6 -12 2.06 0.86
 15 6 -11 13.24 1.12
 15 6 -10 2.71 0.91
 15 6 -9 18.49 1.31
 15 6 -8 5.69 0.97
 15 6 -7 18.13 1.27
 15 6 -6 0.36 0.84
 15 6 -5 6.31 0.99
 15 6 -4 38.21 1.7
 15 6 -3 62.75 2.18
 15 6 -2 2.38 0.94
 15 6 -1 85.78 2.6
 15 6 0 19.16 1.31
 15 6 1 88.15 2.64
 15 6 2 3.62 0.96
 15 6 3 60.09 2.13
 15 6 4 34.09 1.63
 15 6 5 5.2 0.99
 15 6 6 0.82 0.84
 15 6 7 16.98 1.26
 15 6 8 4.78 0.98
 15 6 9 19.51 1.33
 15 6 10 3.01 0.94
 15 6 11 12.62 1.11
 15 6 12 1.26 0.85
 15 6 13 2.29 0.86
 15 7 -12 0.42 0.78
 15 7 -11 4.69 0.94
 15 7 -10 11.36 1.1
 15 7 -9 2.47 0.93
 15 7 -8 16.43 1.27
 15 7 -7 11.71 1.13
 15 7 -6 66.78 2.24
 15 7 -5 9.39 1.09
 15 7 -4 66.52 2.25
 15 7 -3 12.16 1.18
 15 7 -2 74.94 2.4
 15 7 -1 6.36 1.01
 15 7 0 0.73 0.88
 15 7 1 4.87 0.99
 15 7 2 76.13 2.44
 15 7 3 12.42 1.17
 15 7 4 68.51 2.29
 15 7 5 9.73 1.09
 15 7 6 69.01 2.28
 15 7 7 12.66 1.14
 15 7 8 16.47 1.25
 15 7 9 4.18 0.93
 15 7 10 10.92 1.08
 15 7 11 4.71 0.94
 15 7 12 0.16 0.79
 15 8 -12 9.72 1.02
 15 8 -11 0.88 0.83
 15 8 -10 30.83 1.5
 15 8 -9 21.16 1.34
 15 8 -8 0.14 0.89
 15 8 -7 33.32 1.63
 15 8 -6 0.62 0.86
 15 8 -5 5.68 1.01
 15 8 -4 12.04 1.16
 15 8 -3 75.3 2.4
 15 8 -2 12.14 1.17
 15 8 -1 57.41 2.08
 15 8 0 3.51 0.96
 15 8 1 57.47 2.08
 15 8 2 12.3 1.17
 15 8 3 73.5 2.37
 15 8 4 12.5 1.18
 15 8 5 5.92 0.99
 15 8 6 0.75 0.87
 15 8 7 32.96 1.61
 15 8 8 1.54 0.89
 15 8 9 21.12 1.31
 15 8 10 29.33 1.47
 15 8 11 3.13 0.86
 15 8 12 10.67 1.04
 15 9 -11 2.01 0.86
 15 9 -10 8.28 1.01
 15 9 -9 5.08 0.97
 15 9 -8 10.25 1.1
 15 9 -7 23.88 1.41
 15 9 -6 39.78 1.76
 15 9 -5 19.44 1.35
 15 9 -4 68.65 2.27
 15 9 -3 18.3 1.28
 15 9 -2 10.92 1.12
 15 9 -1 8.29 1.07
 15 9 0 13.35 1.19
 15 9 1 8.01 1.05
 15 9 2 10.29 1.13
 15 9 3 18.45 1.29
 15 9 4 71.74 2.32
 15 9 5 18.4 1.31
 15 9 6 37.27 1.7
 15 9 7 21.84 1.37
 15 9 8 11.17 1.11
 15 9 9 3.91 0.95
 15 9 10 9.31 1.03
 15 9 11 2.01 0.82
 15 10 -10 14.59 1.1
 15 10 -9 4.03 0.91
 15 10 -8 1.44 0.87
 15 10 -7 15.39 1.19
 15 10 -6 6.36 1
 15 10 -5 7.68 1.06
 15 10 -4 16.48 1.28
 15 10 -3 34.83 1.67
 15 10 -2 30.43 1.59
 15 10 -1 19.41 1.31
 15 10 0 59.48 2.09
 15 10 1 19.2 1.3
 15 10 2 29.26 1.56
 15 10 3 35.76 1.66
 15 10 4 17.41 1.28
 15 10 5 8.36 1.06
 15 10 6 5.99 0.99
 15 10 7 15.67 1.19
 15 10 8 0.05 0.86
 15 10 9 3.01 0.88
 15 10 10 12.49 1.05
 15 11 -9 14.41 1.11
 15 11 -8 6.74 0.98
 15 11 -7 13.16 1.13
 15 11 -6 4.1 0.92
 15 11 -5 9.25 1.07
 15 11 -4 2.31 0.92
 15 11 -3 32.32 1.6
 15 11 -2 7.42 1.06
 15 11 -1 34.23 1.64
 15 11 0 7.55 1.05
 15 11 1 34.66 1.63
 15 11 2 7.37 1.05
 15 11 3 31.09 1.55
 15 11 4 2.22 0.9
 15 11 5 10.35 1.08
 15 11 6 3.11 0.88
 15 11 7 11.62 1.08
 15 11 8 5.38 0.92
 15 11 9 13.78 1.09
 15 12 -8 1.31 0.84
 15 12 -7 3.12 0.87
 15 12 -6 8.22 1.01
 15 12 -5 0.49 0.84
 15 12 -4 13.36 1.14
 15 12 -3 5.44 0.96
 15 12 -2 9.17 1.05
 15 12 -1 0.26 0.84
 15 12 0 11.17 1.1
 15 12 1 1 0.84
 15 12 2 7.93 1.03
 15 12 3 4.52 0.92
 15 12 4 12.14 1.13
 15 12 5 0.2 0.83
 15 12 6 8.43 0.99
 15 12 7 3.5 0.86
 15 12 8 0.63 0.83
 15 13 -6 7.04 0.98
 15 13 -5 2.43 0.86
 15 13 -4 5.57 0.94
 15 13 -3 -0.56 0.81
 15 13 -2 6.13 0.95
 15 13 -1 2.15 0.86
 15 13 0 1.36 0.85
 15 13 1 0.94 0.86
 15 13 2 5.58 0.94
 15 13 3 -1.53 0.78
 15 13 4 5.88 0.92
 15 13 5 2.96 0.85
 15 13 6 7.9 1
 15 14 -3 1.12 0.84
 15 14 -2 -0.44 0.78
 15 14 -1 2.58 0.83
 15 14 0 16.16 1.13
 15 14 1 0.82 0.82
 15 14 2 -0.17 0.77
 15 14 3 2.18 0.83
 16 0 0 -0.31 0.84
 16 0 1 0.18 0.86
 16 0 2 6.64 1
 16 0 3 3.22 0.93
 16 0 4 18.08 1.29
 16 0 5 16.28 1.24
 16 0 6 3.08 0.93
 16 0 7 21.12 1.33
 16 0 8 5.87 0.97
 16 0 9 7.9 1.04
 16 0 10 17.57 1.25
 16 0 11 -0.06 0.83
 16 0 12 1.58 0.85
 16 0 13 2.18 0.84
 16 1 -13 1.48 0.82
 16 1 -12 12.57 1.09
 16 1 -11 14.34 1.14
 16 1 -10 7.61 1.03
 16 1 -9 2.06 0.91
 16 1 -8 0.51 0.84
 16 1 -7 5.2 0.95
 16 1 -6 15.7 1.22
 16 1 -5 4.2 0.95
 16 1 -4 4.81 0.97
 16 1 -3 8.25 1.06
 16 1 -2 22.59 1.37
 16 1 -1 4.55 0.97
 16 1 0 0.49 0.85
 16 1 1 3.95 0.96
 16 1 2 23.32 1.38
 16 1 3 8.18 1.06
 16 1 4 4.18 0.95
 16 1 5 4.17 0.93
 16 1 6 15.43 1.22
 16 1 7 5.3 0.98
 16 1 8 1.54 0.86
 16 1 9 3.37 0.95
 16 1 10 7.53 1.02
 16 1 11 13.23 1.13
 16 1 12 12.73 1.1
 16 1 13 0.97 0.82
 16 2 -13 4.35 0.91
 16 2 -12 10.12 1.02
 16 2 -11 8.33 1.04
 16 2 -10 7.38 1.04
 16 2 -9 4.36 0.99
 16 2 -8 3.51 0.97
 16 2 -7 11.85 1.13
 16 2 -6 14.38 1.18
 16 2 -5 17.68 1.27
 16 2 -4 0.51 0.88
 16 2 -3 11.37 1.12
 16 2 -2 7.15 1.04
 16 2 -1 13.39 1.18
 16 2 0 16.74 1.26
 16 2 1 13.26 1.16
 16 2 2 5.71 1.01
 16 2 3 10.81 1.11
 16 2 4 1.56 0.89
 16 2 5 16.8 1.25
 16 2 6 13.28 1.16
 16 2 7 12.97 1.16
 16 2 8 4.43 0.96
 16 2 9 4.35 0.98
 16 2 10 6.83 1.01
 16 2 11 8.62 1.04
 16 2 12 8.94 1
 16 2 13 5.4 0.91
 16 3 -12 6.63 0.95
 16 3 -11 5.32 0.96
 16 3 -10 31.1 1.53
 16 3 -9 23.83 1.4
 16 3 -8 42.2 1.81
 16 3 -7 14.39 1.17
 16 3 -6 0.59 0.87
 16 3 -5 16.56 1.24
 16 3 -4 2.93 0.92
 16 3 -3 0.74 0.88
 16 3 -2 18.37 1.29
 16 3 -1 48.34 1.9
 16 3 0 2.15 0.92
 16 3 1 48.56 1.9
 16 3 2 17.17 1.27
 16 3 3 0.25 0.88
 16 3 4 3 0.93
 16 3 5 14.84 1.21
 16 3 6 0.93 0.89
 16 3 7 12.36 1.15
 16 3 8 41.31 1.8
 16 3 9 24.11 1.41
 16 3 10 30.57 1.52
 16 3 11 5.87 0.97
 16 3 12 7.65 0.96
 16 4 -12 2.81 0.84
 16 4 -11 0.31 0.83
 16 4 -10 0.77 0.84
 16 4 -9 9.23 1.07
 16 4 -8 0.16 0.89
 16 4 -7 21.77 1.35
 16 4 -6 5.68 0.97
 16 4 -5 16.81 1.25
 16 4 -4 37.63 1.69
 16 4 -3 43.37 1.8
 16 4 -2 4.09 0.97
 16 4 -1 6.77 1.02
 16 4 0 -0.06 0.85
 16 4 1 7.23 1.03
 16 4 2 4.43 0.97
 16 4 3 41.24 1.77
 16 4 4 37.56 1.69
 16 4 5 17.13 1.25
 16 4 6 6.64 1.01
 16 4 7 23.26 1.37
 16 4 8 1.05 0.89
 16 4 9 7.49 1.05
 16 4 10 -0.34 0.83
 16 4 11 -0.41 0.8
 16 4 12 2.04 0.83
 16 5 -12 23.13 1.31
 16 5 -11 1.23 0.84
 16 5 -10 13.66 1.14
 16 5 -9 3.39 0.93
 16 5 -8 48.85 1.92
 16 5 -7 8.11 1.08
 16 5 -6 4.52 0.95
 16 5 -5 2.05 0.9
 16 5 -4 2.11 0.88
 16 5 -3 1.34 0.89
 16 5 -2 1.97 0.91
 16 5 -1 5.05 0.98
 16 5 0 1.18 0.88
 16 5 1 4.14 0.97
 16 5 2 1 0.89
 16 5 3 0.84 0.88
 16 5 4 1.18 0.89
 16 5 5 3.12 0.93
 16 5 6 4.24 0.95
 16 5 7 8.84 1.09
 16 5 8 49.72 1.92
 16 5 9 3.44 0.93
 16 5 10 12.98 1.15
 16 5 11 1.05 0.85
 16 5 12 22.79 1.31
 16 6 -11 1.06 0.83
 16 6 -10 11.96 1.09
 16 6 -9 4.92 0.95
 16 6 -8 21.29 1.35
 16 6 -7 17.7 1.29
 16 6 -6 7.69 1.05
 16 6 -5 8.85 1.07
 16 6 -4 2.81 0.92
 16 6 -3 29.6 1.52
 16 6 -2 44.77 1.83
 16 6 -1 8.68 1.07
 16 6 0 20.02 1.34
 16 6 1 7.83 1.06
 16 6 2 46.23 1.86
 16 6 3 27.85 1.5
 16 6 4 3.69 0.92
 16 6 5 7.54 1.05
 16 6 6 6.22 1.02
 16 6 7 18.99 1.3
 16 6 8 21.84 1.35
 16 6 9 5.45 0.95
 16 6 10 11.04 1.08
 16 6 11 1.95 0.85
 16 7 -11 2.92 0.89
 16 7 -10 3.46 0.89
 16 7 -9 8.58 1.04
 16 7 -8 9.12 1.08
 16 7 -7 4.02 0.98
 16 7 -6 19.82 1.32
 16 7 -5 25.95 1.49
 16 7 -4 8.81 1.09
 16 7 -3 5.68 1.02
 16 7 -2 44.96 1.83
 16 7 -1 3.29 0.96
 16 7 0 8.95 1.07
 16 7 1 4.18 0.97
 16 7 2 43.57 1.81
 16 7 3 4.03 0.98
 16 7 4 9.11 1.08
 16 7 5 25.73 1.49
 16 7 6 19.86 1.34
 16 7 7 5.81 0.99
 16 7 8 9.85 1.08
 16 7 9 7.61 1.03
 16 7 10 4.2 0.9
 16 7 11 3.16 0.88
 16 8 -10 7.14 0.94
 16 8 -9 0.54 0.82
 16 8 -8 4.36 0.94
 16 8 -7 26.68 1.43
 16 8 -6 4.13 0.97
 16 8 -5 40.18 1.75
 16 8 -4 9.26 1.11
 16 8 -3 42.59 1.83
 16 8 -2 7.18 1.08
 16 8 -1 2.49 0.93
 16 8 0 -0.29 0.85
 16 8 1 1.89 0.89
 16 8 2 6.69 1.06
 16 8 3 42.16 1.8
 16 8 4 10.54 1.14
 16 8 5 36.32 1.67
 16 8 6 3.07 0.94
 16 8 7 25.08 1.4
 16 8 8 4.31 0.94
 16 8 9 0.36 0.81
 16 8 10 6.37 0.92
 16 9 -9 18.51 1.19
 16 9 -8 12.26 1.1
 16 9 -7 1.27 0.87
 16 9 -6 10.88 1.1
 16 9 -5 13.71 1.18
 16 9 -4 12.31 1.17
 16 9 -3 3.25 0.94
 16 9 -2 34.14 1.64
 16 9 -1 30.73 1.56
 16 9 0 3.86 0.96
 16 9 1 32.98 1.62
 16 9 2 33.26 1.61
 16 9 3 1.83 0.95
 16 9 4 13.54 1.2
 16 9 5 12.8 1.17
 16 9 6 11.2 1.09
 16 9 7 1.12 0.86
 16 9 8 12.39 1.09
 16 9 9 18.63 1.18
 16 10 -8 1.8 0.83
 16 10 -7 5.18 0.94
 16 10 -6 0.23 0.84
 16 10 -5 11.29 1.12
 16 10 -4 22.32 1.35
 16 10 -3 -0.34 0.85
 16 10 -2 6.56 1.01
 16 10 -1 2.88 0.94
 16 10 0 29.35 1.52
 16 10 1 2.17 0.9
 16 10 2 6.78 1
 16 10 3 0.18 0.85
 16 10 4 20.52 1.32
 16 10 5 10.91 1.11
 16 10 6 -0.67 0.83
 16 10 7 5.45 0.92
 16 10 8 2.98 0.83
 16 11 -7 7.72 0.99
 16 11 -6 4.07 0.91
 16 11 -5 17.64 1.21
 16 11 -4 5.52 0.96
 16 11 -3 9.37 1.05
 16 11 -2 5.93 0.98
 16 11 -1 7.51 1
 16 11 0 0.97 0.85
 16 11 1 6.71 0.98
 16 11 2 6.35 1
 16 11 3 10.11 1.06
 16 11 4 5.68 0.95
 16 11 5 17.87 1.21
 16 11 6 5.09 0.91
 16 11 7 7.63 0.98
 16 12 -5 3.74 0.9
 16 12 -4 1.51 0.82
 16 12 -3 0.94 0.82
 16 12 -2 5.39 0.93
 16 12 -1 4.03 0.91
 16 12 0 31.09 1.48
 16 12 1 2.22 0.89
 16 12 2 5.59 0.93
 16 12 3 0.74 0.81
 16 12 4 1.47 0.83
 16 12 5 4.17 0.9
 16 13 -2 4.79 0.89
 16 13 -1 3.58 0.87
 16 13 0 5.34 0.94
 16 13 1 2.84 0.87
 16 13 2 4.93 0.9
 17 0 1 183.71 4.31
 17 0 2 1.76 0.88
 17 0 3 65.35 2.22
 17 0 4 2.5 0.95
 17 0 5 26.35 1.46
 17 0 6 3.61 0.99
 17 0 7 79.6 2.5
 17 0 8 -0.17 0.86
 17 0 9 45.19 1.78
 17 0 10 -0.59 0.81
 17 0 11 1.05 0.8
 17 1 -11 5.18 0.9
 17 1 -10 22.02 1.29
 17 1 -9 1.51 0.87
 17 1 -8 11.64 1.14
 17 1 -7 7.91 1.08
 17 1 -6 70.97 2.36
 17 1 -5 8.37 1.08
 17 1 -4 129.63 3.37
 17 1 -3 23.68 1.41
 17 1 -2 26.41 1.47
 17 1 -1 29.29 1.54
 17 1 0 3.33 0.96
 17 1 1 29.49 1.55
 17 1 2 25.65 1.47
 17 1 3 23.18 1.4
 17 1 4 129.63 3.36
 17 1 5 8.53 1.08
 17 1 6 72.14 2.38
 17 1 7 8.58 1.08
 17 1 8 12.54 1.15
 17 1 9 1.31 0.86
 17 1 10 21.4 1.29
 17 1 11 4.25 0.89
 17 2 -11 1.28 0.8
 17 2 -10 3.91 0.9
 17 2 -9 17.28 1.22
 17 2 -8 20.41 1.32
 17 2 -7 0.89 0.89
 17 2 -6 11.26 1.15
 17 2 -5 22.05 1.41
 17 2 -4 1.29 0.89
 17 2 -3 21.88 1.38
 17 2 -2 13.9 1.21
 17 2 -1 39.42 1.72
 17 2 0 57.95 2.08
 17 2 1 38.3 1.71
 17 2 2 12.68 1.18
 17 2 3 21.78 1.36
 17 2 4 -0.04 0.87
 17 2 5 22.89 1.43
 17 2 6 12.72 1.18
 17 2 7 0.82 0.89
 17 2 8 21.06 1.33
 17 2 9 16.96 1.21
 17 2 10 3.97 0.92
 17 2 11 1.47 0.8
 17 3 -11 7.31 0.98
 17 3 -10 35.63 1.55
 17 3 -9 4.28 0.95
 17 3 -8 27.91 1.46
 17 3 -7 3.87 0.97
 17 3 -6 4.54 0.98
 17 3 -5 1.06 0.92
 17 3 -4 8.48 1.06
 17 3 -3 20.99 1.34
 17 3 -2 1.65 0.92
 17 3 -1 16.04 1.25
 17 3 0 3.23 0.96
 17 3 1 16.48 1.25
 17 3 2 1.34 0.91
 17 3 3 20.88 1.35
 17 3 4 9.8 1.08
 17 3 5 2.74 0.95
 17 3 6 3.73 0.97
 17 3 7 3.12 0.95
 17 3 8 26 1.43
 17 3 9 5.39 0.97
 17 3 10 35.57 1.55
 17 3 11 6.87 0.98
 17 4 -10 1.07 0.81
 17 4 -9 7.22 0.99
 17 4 -8 10.01 1.07
 17 4 -7 8.17 1.04
 17 4 -6 1.05 0.9
 17 4 -5 10.95 1.15
 17 4 -4 4.29 0.99
 17 4 -3 3.24 0.94
 17 4 -2 20.2 1.32
 17 4 -1 5.5 0.99
 17 4 0 20.28 1.33
 17 4 1 4.47 0.98
 17 4 2 19.77 1.32
 17 4 3 4.35 0.96
 17 4 4 3.79 0.96
 17 4 5 9.78 1.11
 17 4 6 0.59 0.89
 17 4 7 9.61 1.07
 17 4 8 8.1 1.03
 17 4 9 5.94 0.98
 17 4 10 -0.03 0.82
 17 5 -10 5.47 0.9
 17 5 -9 0.73 0.83
 17 5 -8 1.71 0.9
 17 5 -7 3.2 0.92
 17 5 -6 0.8 0.87
 17 5 -5 11.79 1.15
 17 5 -4 1.48 0.92
 17 5 -3 1.13 0.93
 17 5 -2 2.01 0.96
 17 5 -1 12.21 1.15
 17 5 0 5.71 1
 17 5 1 14.33 1.2
 17 5 2 1.05 0.93
 17 5 3 0.93 0.93
 17 5 4 1.37 0.92
 17 5 5 11.72 1.15
 17 5 6 0.53 0.88
 17 5 7 3.92 0.93
 17 5 8 2.14 0.89
 17 5 9 0.87 0.84
 17 5 10 6.11 0.92
 17 6 -9 4.6 0.9
 17 6 -8 1.77 0.86
 17 6 -7 2.79 0.9
 17 6 -6 25.29 1.4
 17 6 -5 4.27 0.96
 17 6 -4 7.19 1.06
 17 6 -3 13.21 1.2
 17 6 -2 3.78 0.99
 17 6 -1 0.99 0.92
 17 6 0 23.75 1.45
 17 6 1 1.1 0.92
 17 6 2 4.46 0.98
 17 6 3 14.26 1.22
 17 6 4 8.01 1.06
 17 6 5 3.73 0.94
 17 6 6 23.2 1.36
 17 6 7 2.4 0.89
 17 6 8 1.32 0.87
 17 6 9 4.26 0.91
 17 7 -9 11.15 1.09
 17 7 -8 9.64 1.02
 17 7 -7 0.04 0.83
 17 7 -6 2.21 0.89
 17 7 -5 2.8 0.92
 17 7 -4 3.56 0.95
 17 7 -3 3.06 0.96
 17 7 -2 11.35 1.16
 17 7 -1 10.34 1.14
 17 7 0 0.16 0.87
 17 7 1 10.29 1.13
 17 7 2 11.61 1.16
 17 7 3 4.77 0.97
 17 7 4 4.92 0.97
 17 7 5 4.87 0.93
 17 7 6 2.23 0.87
 17 7 7 0.69 0.84
 17 7 8 8.34 0.99
 17 7 9 11.22 1.07
 17 8 -8 1.4 0.86
 17 8 -7 2.6 0.87
 17 8 -6 13.85 1.14
 17 8 -5 0.72 0.85
 17 8 -4 1.79 0.88
 17 8 -3 2.49 0.91
 17 8 -2 5.47 0.99
 17 8 -1 11.89 1.15
 17 8 0 29.25 1.51
 17 8 1 12.15 1.14
 17 8 2 5.3 0.99
 17 8 3 2.55 0.89
 17 8 4 1.21 0.86
 17 8 5 0.1 0.86
 17 8 6 13.05 1.13
 17 8 7 1.75 0.85
 17 8 8 0.87 0.82
 17 9 -7 -0.04 0.83
 17 9 -6 1.52 0.86
 17 9 -5 29.8 1.45
 17 9 -4 0.46 0.86
 17 9 -3 4.05 0.95
 17 9 -2 21.16 1.31
 17 9 -1 1.23 0.89
 17 9 0 1.78 0.89
 17 9 1 2.14 0.88
 17 9 2 20.96 1.31
 17 9 3 5.7 0.99
 17 9 4 0.79 0.85
 17 9 5 27.35 1.42
 17 9 6 0.78 0.83
 17 9 7 1.59 0.85
 17 10 -5 2.15 0.86
 17 10 -4 5.28 0.93
 17 10 -3 3.76 0.91
 17 10 -2 2.04 0.86
 17 10 -1 0.61 0.84
 17 10 0 25.31 1.4
 17 10 1 -0.36 0.82
 17 10 2 1.47 0.84
 17 10 3 4.06 0.91
 17 10 4 4.45 0.91
 17 10 5 2.32 0.84
 17 11 -3 0.59 0.84
 17 11 -2 -0.38 0.79
 17 11 -1 8.7 1
 17 11 0 1.65 0.85
 17 11 1 9.79 1.02
 17 11 2 -0.19 0.78
 17 11 3 0.65 0.83
 18 0 0 -0.25 0.9
 18 0 1 15.32 1.26
 18 0 2 0.06 0.89
 18 0 3 0.58 0.89
 18 0 4 0.73 0.88
 18 0 5 0.47 0.86
 18 0 6 0.13 0.87
 18 0 7 7.23 1.01
 18 0 8 -0.05 0.83
 18 0 9 4.84 0.9
 18 1 -9 1.83 0.83
 18 1 -8 1.72 0.85
 18 1 -7 5.75 0.98
 18 1 -6 24.24 1.39
 18 1 -5 14.81 1.21
 18 1 -4 18.07 1.3
 18 1 -3 3.29 0.96
 18 1 -2 5.5 1.03
 18 1 -1 5.2 1.01
 18 1 0 4.83 1.02
 18 1 1 4.31 1
 18 1 2 6.57 1.05
 18 1 3 3.43 0.95
 18 1 4 19.66 1.33
 18 1 5 16.26 1.23
 18 1 6 24.72 1.4
 18 1 7 6.12 0.98
 18 1 8 1.38 0.86
 18 1 9 1.79 0.84
 18 2 -9 1.44 0.82
 18 2 -8 2.33 0.87
 18 2 -7 10.86 1.08
 18 2 -6 4.5 0.95
 18 2 -5 4.3 0.96
 18 2 -4 0.66 0.89
 18 2 -3 33.63 1.62
 18 2 -2 22.64 1.41
 18 2 -1 11.39 1.18
 18 2 0 34.28 1.65
 18 2 1 10.46 1.16
 18 2 2 21.98 1.41
 18 2 3 32.88 1.62
 18 2 4 0.2 0.87
 18 2 5 4.26 0.97
 18 2 6 4.51 0.93
 18 2 7 10.9 1.1
 18 2 8 3.56 0.9
 18 2 9 1.91 0.85
 18 3 -9 7.8 1
 18 3 -8 14.74 1.13
 18 3 -7 10.13 1.07
 18 3 -6 8.86 1.04
 18 3 -5 26.09 1.43
 18 3 -4 0.65 0.89
 18 3 -3 25.5 1.46
 18 3 -2 9.92 1.13
 18 3 -1 15.07 1.25
 18 3 0 9.16 1.12
 18 3 1 13.9 1.21
 18 3 2 7.95 1.11
 18 3 3 24.97 1.44
 18 3 4 1.17 0.88
 18 3 5 26.07 1.43
 18 3 6 7.94 1.06
 18 3 7 10.15 1.08
 18 3 8 14.35 1.13
 18 3 9 8.29 1
 18 4 -8 2.84 0.86
 18 4 -7 9.92 1.04
 18 4 -6 -0.4 0.84
 18 4 -5 31.42 1.52
 18 4 -4 21.31 1.34
 18 4 -3 13.36 1.17
 18 4 -2 13.77 1.2
 18 4 -1 7.47 1.07
 18 4 0 36.11 1.68
 18 4 1 8.02 1.07
 18 4 2 14.56 1.21
 18 4 3 13.33 1.18
 18 4 4 20.85 1.33
 18 4 5 30.19 1.49
 18 4 6 -0.88 0.84
 18 4 7 7.58 1
 18 4 8 3.52 0.88
 18 5 -8 21.95 1.3
 18 5 -7 7.7 0.99
 18 5 -6 1.37 0.86
 18 5 -5 0.78 0.87
 18 5 -4 7.57 1.02
 18 5 -3 1.36 0.91
 18 5 -2 3.29 0.93
 18 5 -1 2.07 0.92
 18 5 0 -0.04 0.86
 18 5 1 2.4 0.92
 18 5 2 3.22 0.92
 18 5 3 1.78 0.88
 18 5 4 8.69 1.03
 18 5 5 1.66 0.88
 18 5 6 2.16 0.86
 18 5 7 7.89 1
 18 5 8 22.67 1.3
 18 6 -7 6.14 0.92
 18 6 -6 7.11 0.97
 18 6 -5 2.89 0.9
 18 6 -4 7.1 1.01
 18 6 -3 5.74 1.01
 18 6 -2 3.21 0.93
 18 6 -1 8.62 1.04
 18 6 0 0.88 0.87
 18 6 1 7.95 1.04
 18 6 2 3 0.93
 18 6 3 6.47 1.02
 18 6 4 6.73 1.01
 18 6 5 1.48 0.88
 18 6 6 7.79 1
 18 6 7 5.61 0.93
 18 7 -6 1.87 0.83
 18 7 -5 10.9 1.07
 18 7 -4 1.84 0.9
 18 7 -3 0.7 0.87
 18 7 -2 14.27 1.19
 18 7 -1 0.03 0.86
 18 7 0 0.9 0.86
 18 7 1 -0.08 0.85
 18 7 2 16.21 1.2
 18 7 3 0.95 0.86
 18 7 4 1.66 0.88
 18 7 5 12.2 1.09
 18 7 6 2.29 0.85
 18 8 -5 7.08 1
 18 8 -4 7.91 0.99
 18 8 -3 6.06 0.99
 18 8 -2 2.05 0.9
 18 8 -1 0.99 0.87
 18 8 0 2.83 0.9
 18 8 1 -0.01 0.83
 18 8 2 2.56 0.9
 18 8 3 7.76 1
 18 8 4 7.58 0.99
 18 8 5 6.97 0.99
 18 9 -3 0.02 0.83
 18 9 -2 10.35 1.06
 18 9 -1 5.21 0.91
 18 9 0 -0.84 0.81
 18 9 1 3.33 0.89
 18 9 2 12.68 1.07
 18 9 3 0.29 0.85
 19 0 1 3.51 0.94
 19 0 2 5.12 0.99
 19 0 3 31.39 1.52
 19 0 4 8.82 1.06
 19 0 5 -0.48 0.85
 19 0 6 1.26 0.83
 19 0 7 0.52 0.82
 19 1 -7 0.61 0.83
 19 1 -6 -0.64 0.8
 19 1 -5 0.88 0.85
 19 1 -4 0.88 0.86
 19 1 -3 6.22 1
 19 1 -2 26.47 1.44
 19 1 -1 1.29 0.91
 19 1 0 3.88 0.93
 19 1 1 0.81 0.9
 19 1 2 27.06 1.45
 19 1 3 5.07 0.99
 19 1 4 0.16 0.86
 19 1 5 1.32 0.86
 19 1 6 -0.55 0.81
 19 1 7 0.91 0.85
 19 2 -6 2.14 0.83
 19 2 -5 1.66 0.84
 19 2 -4 1.95 0.88
 19 2 -3 15.42 1.19
 19 2 -2 9.66 1.09
 19 2 -1 1.58 0.91
 19 2 0 -0.13 0.85
 19 2 1 2.1 0.9
 19 2 2 10.76 1.11
 19 2 3 15.43 1.19
 19 2 4 3.03 0.92
 19 2 5 0.56 0.85
 19 2 6 1.08 0.81
 19 3 -6 2.1 0.87
 19 3 -5 3.31 0.88
 19 3 -4 6.44 0.98
 19 3 -3 5.18 0.97
 19 3 -2 4.62 0.98
 19 3 -1 4.32 0.95
 19 3 0 3.63 0.93
 19 3 1 3.35 0.93
 19 3 2 7.31 1.01
 19 3 3 5.65 0.97
 19 3 4 8.31 1.02
 19 3 5 4.96 0.91
 19 3 6 1.6 0.87
 19 4 -5 1.77 0.82
 19 4 -4 13.46 1.12
 19 4 -3 4.81 0.94
 19 4 -2 3.19 0.91
 19 4 -1 5.95 0.99
 19 4 0 3.26 0.94
 19 4 1 5.5 0.99
 19 4 2 2.75 0.91
 19 4 3 4.66 0.93
 19 4 4 12.52 1.1
 19 4 5 2.08 0.85
 19 5 -5 0.78 0.84
 19 5 -4 5.18 0.93
 19 5 -3 2.24 0.87
 19 5 -2 8.68 1.04
 19 5 -1 19.93 1.25
 19 5 0 5.25 0.97
 19 5 1 19.76 1.27
 19 5 2 11.08 1.06
 19 5 3 1.52 0.86
 19 5 4 4.58 0.93
 19 5 5 -0.03 0.83
 19 6 -3 9.77 1.09
 19 6 -2 1.58 0.86
 19 6 -1 15.99 1.16
 19 6 0 2.69 0.88
 19 6 1 15.84 1.15
 19 6 2 0.78 0.84
 19 6 3 11.53 1.09
 19 7 -1 -0.1 0.86
 19 7 0 7.17 0.99
 19 7 1 0.49 0.86
 20 0 0 22.51 1.31
 20 0 1 1.94 0.89
 20 0 2 10.56 1.08
 20 1 -2 3.37 0.9
 20 1 -1 2.59 0.9
 20 1 0 0.37 0.85
 20 1 1 2.47 0.89
 20 1 2 3.63 0.91
 20 2 -1 0.44 0.86
 20 2 0 -0.41 0.84
 20 2 1 1.46 0.86

_iucr_refine_fcf_details
;
data_xylitol
_computing_structure_refinement   'olex2.refine 1.3 (Bourhis et al., 2015)'
_computing_data_collection         'Enraf-Nonius Express'
_computing_structure_solution      'SHELXS-97 (Sheldrick, 1990)'
_shelx_refln_list_code            4
loop_
  _space_group_symop_id
  _space_group_symop_operation_xyz
  1  x,y,z
  2  x+1/2,-y+1/2,-z
  3  -x,y+1/2,-z+1/2
  4  -x+1/2,-y,z+1/2

_space_group_crystal_system       orthorhombic
_space_group_IT_number            19
_space_group_name_H-M_alt         'P 21 21 21'
_space_group_name_Hall            ' P 2ac 2ab'
_symmetry_space_group_name_H-M    'P 21 21 21'
_symmetry_space_group_name_Hall   ' P 2ac 2ab'
_symmetry_Int_Tables_number       19
_cell_length_a                    8.264(4)
_cell_length_b                    8.901(2)
_cell_length_c                    8.9223(14)
_cell_angle_alpha                 90
_cell_angle_beta                  90
_cell_angle_gamma                 90
_cell_volume                      656.3(4)
loop_
  _refln_index_h
  _refln_index_k
  _refln_index_l
  _refln_F_squared_calc
  _refln_F_squared_meas
  _refln_F_squared_sigma
  _refln_F_squared_weight
  _refln_observed_status
-20 -2 -1 0.560 0.304 0.595 147.212 o
-20 -1 -2 1.855 2.332 0.623 134.417 o
-20 -1 -1 1.698 1.792 0.623 134.417 o
-19 -7 -1 0.221 -0.069 0.595 147.212 o
-19 -6 -3 7.535 6.760 0.754 91.640 o
-19 -6 -2 1.041 1.093 0.595 147.212 o
-19 -6 -1 10.560 11.064 0.803 80.914 o
-19 -5 -5 0.265 0.540 0.581 154.305 o
-19 -5 -4 3.712 3.584 0.644 125.885 o
-19 -5 -3 1.844 1.550 0.602 143.847 o
-19 -5 -2 7.075 6.006 0.720 100.664 o
-19 -5 -1 14.366 13.790 0.865 69.682 o
-19 -4 -5 0.922 1.225 0.567 161.924 o
-19 -4 -4 9.186 9.314 0.775 86.797 o
-19 -4 -3 3.322 3.328 0.650 123.221 o
-19 -4 -2 1.834 2.207 0.630 131.479 o
-19 -4 -1 4.181 4.117 0.685 111.088 o
-19 -3 -6 1.528 1.453 0.602 143.847 o
-19 -3 -5 2.207 2.290 0.609 140.596 o
-19 -3 -4 5.032 4.456 0.678 113.367 o
-19 -3 -3 3.644 3.584 0.671 115.717 o
-19 -3 -2 4.195 3.197 0.678 113.367 o
-19 -3 -1 2.271 2.989 0.657 120.640 o
-19 -2 -6 0.765 1.481 0.574 158.046 o
-19 -2 -5 1.149 1.149 0.581 154.305 o
-19 -2 -4 1.995 1.349 0.609 140.596 o
-19 -2 -3 10.211 10.670 0.823 76.886 o
-19 -2 -2 7.430 6.684 0.754 91.640 o
-19 -2 -1 1.464 1.093 0.630 131.479 o
-19 -1 -7 0.511 0.422 0.574 158.046 o
-19 -1 -6 0.042 -0.443 0.554 170.121 o
-19 -1 -5 1.176 0.609 0.588 150.696 o
-19 -1 -4 0.742 0.609 0.595 147.212 o
-19 -1 -3 3.880 4.304 0.692 108.878 o
-19 -1 -2 18.431 18.316 0.996 52.507 o
-19 -1 -1 1.055 0.893 0.630 131.479 o
-18 -9 -3 0.332 0.014 0.574 158.046 o
-18 -9 -2 8.565 7.162 0.733 96.901 o
-18 -9 -1 3.070 3.605 0.630 131.479 o
-18 -8 -5 4.860 4.899 0.692 108.878 o
-18 -8 -4 5.887 5.473 0.685 111.088 o
-18 -8 -3 5.226 4.193 0.685 111.088 o
-18 -8 -2 1.730 1.418 0.623 134.417 o
-18 -8 -1 0.626 0.685 0.602 143.847 o
-18 -7 -6 1.276 1.294 0.574 158.046 o
-18 -7 -5 8.535 7.542 0.740 95.098 o
-18 -7 -4 2.022 1.273 0.623 134.417 o
-18 -7 -3 0.555 0.484 0.602 143.847 o
-18 -7 -2 10.994 9.874 0.823 76.886 o
-18 -7 -1 0.027 0.021 0.595 147.212 o
-18 -6 -7 4.621 4.249 0.637 128.636 o
-18 -6 -6 5.522 4.920 0.671 115.717 o
-18 -6 -5 1.568 2.000 0.623 134.417 o
-18 -6 -4 4.369 4.913 0.699 106.732 o
-18 -6 -3 4.429 3.972 0.699 106.732 o
-18 -6 -2 2.144 2.221 0.644 125.885 o
-18 -6 -1 5.252 5.965 0.720 100.664 o
-18 -5 -8 15.187 15.188 0.900 64.425 o
-18 -5 -7 5.676 5.328 0.685 111.088 o
-18 -5 -6 0.688 0.948 0.595 147.212 o
-18 -5 -5 0.279 0.540 0.602 143.847 o
-18 -5 -4 5.045 5.238 0.706 104.650 o
-18 -5 -3 1.654 0.941 0.630 131.479 o
-18 -5 -2 2.386 2.276 0.644 125.885 o
-18 -5 -1 1.806 1.432 0.637 128.636 o
-18 -4 -8 2.040 1.965 0.595 147.212 o
-18 -4 -7 6.035 6.864 0.720 100.664 o
-18 -4 -6 0.182 -0.277 0.581 154.305 o
-18 -4 -5 20.781 21.741 1.052 47.125 o
-18 -4 -4 14.698 14.745 0.927 60.636 o
-18 -4 -3 8.944 9.244 0.810 79.537 o
-18 -4 -2 9.665 9.528 0.830 75.609 o
-18 -4 -1 5.327 5.169 0.740 95.098 o
-18 -3 -9 5.710 5.397 0.692 108.878 o
-18 -3 -8 10.342 10.199 0.782 85.267 o
-18 -3 -7 7.773 7.009 0.740 95.098 o
-18 -3 -6 6.044 6.131 0.720 100.664 o
-18 -3 -5 18.448 18.053 0.989 53.243 o
-18 -3 -4 0.337 0.450 0.616 137.454 o
-18 -3 -3 17.594 17.645 1.010 51.078 o
-18 -3 -2 6.665 6.864 0.782 85.267 o
-18 -3 -1 10.907 10.428 0.865 69.682 o
-18 -2 -9 1.026 0.996 0.567 161.924 o
-18 -2 -8 2.053 1.612 0.602 143.847 o
-18 -2 -7 7.182 7.514 0.747 93.345 o
-18 -2 -6 3.240 3.114 0.657 120.640 o
-18 -2 -5 2.690 2.975 0.664 118.140 o
-18 -2 -4 0.317 0.457 0.616 137.454 o
-18 -2 -3 23.835 23.270 1.121 41.487 o
-18 -2 -2 16.628 15.666 0.976 54.765 o
-18 -2 -1 7.722 7.881 0.816 78.194 o
-18 -1 -9 1.543 1.266 0.574 158.046 o
-18 -1 -8 1.353 1.190 0.588 150.696 o
-18 -1 -7 4.319 3.979 0.678 113.367 o
-18 -1 -6 17.242 16.773 0.962 56.352 o
-18 -1 -5 11.297 10.248 0.837 74.365 o
-18 -1 -4 13.790 12.503 0.900 64.425 o
-18 -1 -3 2.055 2.276 0.664 118.140 o
-18 -1 -2 4.559 3.806 0.713 102.628 o
-18 -1 -1 3.283 3.598 0.699 106.732 o
-17 -11 -3 0.277 0.408 0.581 154.305 o
-17 -11 -2 0.023 -0.263 0.547 174.455 o
-17 -11 -1 7.050 6.020 0.692 108.878 o
-17 -10 -5 1.671 1.488 0.595 147.212 o
-17 -10 -4 3.713 3.653 0.644 125.885 o
-17 -10 -3 2.717 2.602 0.630 131.479 o
-17 -10 -2 0.758 1.412 0.595 147.212 o
-17 -10 -1 0.052 0.422 0.581 154.305 o
-17 -9 -7 0.370 -0.028 0.574 158.046 o
-17 -9 -6 0.999 1.052 0.595 147.212 o
-17 -9 -5 20.826 20.620 1.003 51.785 o
-17 -9 -4 0.487 0.318 0.595 147.212 o
-17 -9 -3 3.128 2.802 0.657 120.640 o
-17 -9 -2 14.325 14.642 0.906 63.445 o
-17 -9 -1 0.554 0.851 0.616 137.454 o
-17 -8 -8 0.744 0.969 0.595 147.212 o
-17 -8 -7 1.720 1.799 0.602 143.847 o
-17 -8 -6 9.124 9.583 0.789 83.778 o
-17 -8 -5 0.461 0.498 0.588 150.696 o
-17 -8 -4 0.899 1.239 0.609 140.596 o
-17 -8 -3 1.366 1.723 0.630 131.479 o
-17 -8 -2 3.615 3.785 0.685 111.088 o
-17 -8 -1 8.518 8.227 0.796 82.327 o
-17 -7 -9 8.161 7.715 0.754 91.640 o
-17 -7 -8 6.507 6.670 0.706 104.650 o
-17 -7 -7 0.053 0.028 0.574 158.046 o
-17 -7 -6 1.178 1.529 0.616 137.454 o
-17 -7 -5 2.327 1.937 0.637 128.636 o
-17 -7 -4 2.397 2.463 0.657 120.640 o
-17 -7 -3 2.815 2.117 0.664 118.140 o
-17 -7 -2 8.665 7.854 0.803 80.914 o
-17 -7 -1 7.294 7.155 0.789 83.778 o
-17 -6 -9 2.890 3.183 0.623 134.417 o
-17 -6 -8 1.263 1.225 0.595 147.212 o
-17 -6 -7 1.933 1.931 0.623 134.417 o
-17 -6 -6 16.454 17.499 0.969 55.550 o
-17 -6 -5 2.347 2.955 0.664 118.140 o
-17 -6 -4 5.899 4.975 0.733 96.901 o
-17 -6 -3 9.541 9.141 0.830 75.609 o
-17 -6 -2 3.013 2.616 0.685 111.088 o
-17 -6 -1 1.000 0.685 0.637 128.636 o
-17 -5 -10 3.883 3.785 0.623 134.417 o
-17 -5 -9 0.600 0.505 0.574 158.046 o
-17 -5 -8 1.248 1.183 0.623 134.417 o
-17 -5 -7 2.429 2.214 0.637 128.636 o
-17 -5 -6 0.262 0.554 0.602 143.847 o
-17 -5 -5 8.401 8.158 0.796 82.327 o
-17 -5 -4 1.308 1.024 0.637 128.636 o
-17 -5 -3 0.583 0.782 0.644 125.885 o
-17 -5 -2 1.537 1.391 0.664 118.140 o
-17 -5 -1 9.110 8.449 0.796 82.327 o
-17 -4 -10 0.451 0.740 0.560 165.947 o
-17 -4 -9 4.457 4.996 0.685 111.088 o
-17 -4 -8 6.228 6.926 0.740 95.098 o
-17 -4 -7 6.202 5.653 0.720 100.664 o
-17 -4 -6 0.693 0.727 0.623 134.417 o
-17 -4 -5 7.457 7.577 0.796 82.327 o
-17 -4 -4 2.841 2.968 0.685 111.088 o
-17 -4 -3 2.777 2.242 0.650 123.221 o
-17 -4 -2 14.683 13.977 0.913 62.487 o
-17 -4 -1 3.436 3.806 0.685 111.088 o
-17 -3 -11 5.222 5.058 0.678 113.367 o
-17 -3 -10 24.346 24.654 1.073 45.319 o
-17 -3 -9 3.338 2.962 0.657 120.640 o
-17 -3 -8 19.397 19.312 1.010 51.078 o
-17 -3 -7 2.569 2.678 0.671 115.717 o
-17 -3 -6 3.436 3.141 0.678 113.367 o
-17 -3 -5 1.379 0.733 0.637 128.636 o
-17 -3 -4 6.624 5.868 0.733 96.901 o
-17 -3 -3 14.638 14.524 0.927 60.636 o
-17 -3 -2 1.384 1.142 0.637 128.636 o
-17 -3 -1 10.545 11.099 0.865 69.682 o
-17 -2 -11 0.711 0.886 0.554 170.121 o
-17 -2 -10 2.454 2.705 0.623 134.417 o
-17 -2 -9 12.038 11.957 0.844 73.151 o
-17 -2 -8 13.750 14.123 0.913 62.487 o
-17 -2 -7 0.748 0.616 0.616 137.454 o
-17 -2 -6 7.854 7.791 0.796 82.327 o
-17 -2 -5 15.111 15.257 0.976 54.765 o
-17 -2 -4 0.332 0.893 0.616 137.454 o
-17 -2 -3 15.587 15.140 0.955 57.172 o
-17 -2 -2 9.201 9.618 0.837 74.365 o
-17 -2 -1 26.210 27.276 1.190 36.803 o
-17 -1 -11 3.223 3.584 0.623 134.417 o
-17 -1 -10 14.618 15.237 0.893 65.427 o
-17 -1 -9 0.918 1.045 0.602 143.847 o
-17 -1 -8 8.511 8.054 0.789 83.778 o
-17 -1 -7 5.970 5.473 0.747 93.345 o
-17 -1 -6 50.797 49.107 1.633 19.549 o
-17 -1 -5 6.114 5.792 0.747 93.345 o
-17 -1 -4 90.245 89.697 2.332 9.587 o
-17 -1 -3 15.974 16.385 0.976 54.765 o
-17 -1 -2 18.434 18.274 1.017 50.385 o
-17 -1 -1 21.102 20.267 1.066 45.909 o
-16 -13 -2 3.684 3.314 0.616 137.454 o
-16 -13 -1 2.006 2.477 0.602 143.847 o
-16 -12 -5 2.637 2.588 0.623 134.417 o
-16 -12 -4 1.324 1.045 0.567 161.924 o
-16 -12 -3 0.454 0.650 0.567 161.924 o
-16 -12 -2 3.524 3.730 0.644 125.885 o
-16 -12 -1 2.562 2.789 0.630 131.479 o
-16 -11 -7 5.186 5.342 0.685 111.088 o
-16 -11 -6 3.273 2.816 0.630 131.479 o
-16 -11 -5 12.138 12.206 0.837 74.365 o
-16 -11 -4 3.938 3.820 0.664 118.140 o
-16 -11 -3 6.686 6.484 0.727 98.755 o
-16 -11 -2 4.034 4.103 0.678 113.367 o
-16 -11 -1 5.482 5.196 0.692 108.878 o
-16 -10 -8 1.502 1.246 0.574 158.046 o
-16 -10 -7 3.962 3.584 0.650 123.221 o
-16 -10 -6 0.073 0.159 0.581 154.305 o
-16 -10 -5 7.644 7.812 0.775 86.797 o
-16 -10 -4 15.982 15.444 0.934 59.741 o
-16 -10 -3 0.378 -0.235 0.588 150.696 o
-16 -10 -2 4.553 4.539 0.699 106.732 o
-16 -10 -1 1.880 1.993 0.650 123.221 o
-16 -9 -9 12.187 12.808 0.823 76.886 o
-16 -9 -8 9.335 8.483 0.761 89.981 o
-16 -9 -7 0.481 0.879 0.602 143.847 o
-16 -9 -6 7.873 7.528 0.761 89.981 o
-16 -9 -5 9.625 9.487 0.816 78.194 o
-16 -9 -4 9.477 8.518 0.810 79.537 o
-16 -9 -3 1.880 2.249 0.650 123.221 o
-16 -9 -2 23.845 23.623 1.135 40.481 o
-16 -9 -1 23.525 21.263 1.079 44.739 o
-16 -8 -10 4.446 4.940 0.650 123.221 o
-16 -8 -9 0.180 0.374 0.567 161.924 o
-16 -8 -8 3.052 3.017 0.650 123.221 o
-16 -8 -7 17.780 18.461 0.989 53.243 o
-16 -8 -6 2.642 2.858 0.671 115.717 o
-16 -8 -5 26.910 27.802 1.211 35.552 o
-16 -8 -4 6.750 6.407 0.768 88.368 o
-16 -8 -3 29.041 29.470 1.266 32.511 o
-16 -8 -2 4.734 4.968 0.747 93.345 o
-16 -8 -1 1.039 1.723 0.644 125.885 o
-16 -7 -11 2.419 2.020 0.616 137.454 o
-16 -7 -10 2.592 2.394 0.616 137.454 o
-16 -7 -9 6.021 5.937 0.720 100.664 o
-16 -7 -8 7.049 6.311 0.747 93.345 o
-16 -7 -7 3.041 2.782 0.678 113.367 o
-16 -7 -6 14.184 13.714 0.913 62.487 o
-16 -7 -5 18.436 17.956 1.031 49.042 o
-16 -7 -4 6.907 6.096 0.754 91.640 o
-16 -7 -3 3.879 3.930 0.706 104.650 o
-16 -7 -2 31.889 31.110 1.266 32.511 o
-16 -7 -1 2.276 2.276 0.664 118.140 o
-16 -6 -11 1.410 0.733 0.574 158.046 o
-16 -6 -10 7.952 8.276 0.754 91.640 o
-16 -6 -9 3.705 3.404 0.657 120.640 o
-16 -6 -8 14.436 14.732 0.934 59.741 o
-16 -6 -7 12.662 12.247 0.893 65.427 o
-16 -6 -6 4.488 5.321 0.727 98.755 o
-16 -6 -5 6.505 6.124 0.740 95.098 o
-16 -6 -4 1.673 1.944 0.637 128.636 o
-16 -6 -3 20.495 20.482 1.052 47.125 o
-16 -6 -2 32.898 30.978 1.266 32.511 o
-16 -6 -1 5.449 6.006 0.740 95.098 o
-16 -5 -12 16.179 16.005 0.906 63.445 o
-16 -5 -11 0.922 0.851 0.581 154.305 o
-16 -5 -10 8.592 9.452 0.789 83.778 o
-16 -5 -9 2.570 2.346 0.644 125.885 o
-16 -5 -8 34.751 33.801 1.329 29.535 o
-16 -5 -7 5.510 5.612 0.747 93.345 o
-16 -5 -6 3.338 3.128 0.657 120.640 o
-16 -5 -5 1.947 1.418 0.623 134.417 o
-16 -5 -4 0.482 1.460 0.609 140.596 o
-16 -5 -3 0.606 0.927 0.616 137.454 o
-16 -5 -2 0.908 1.363 0.630 131.479 o
-16 -5 -1 3.636 3.494 0.678 113.367 o
-16 -4 -12 1.455 1.944 0.581 154.305 o
-16 -4 -11 0.141 0.215 0.574 158.046 o
-16 -4 -10 0.242 0.533 0.581 154.305 o
-16 -4 -9 5.657 6.387 0.740 95.098 o
-16 -4 -8 0.309 0.111 0.616 137.454 o
-16 -4 -7 16.001 15.064 0.934 59.741 o
-16 -4 -6 3.718 3.930 0.671 115.717 o
-16 -4 -5 11.975 11.632 0.865 69.682 o
-16 -4 -4 26.596 26.038 1.169 38.121 o
-16 -4 -3 30.140 30.009 1.246 33.604 o
-16 -4 -2 3.034 2.830 0.671 115.717 o
-16 -4 -1 4.653 4.684 0.706 104.650 o
-16 -3 -12 5.295 4.588 0.657 120.640 o
-16 -3 -11 4.112 3.681 0.664 118.140 o
-16 -3 -10 23.008 21.519 1.059 46.511 o
-16 -3 -9 16.685 16.489 0.969 55.550 o
-16 -3 -8 29.619 29.200 1.252 33.234 o
-16 -3 -7 8.779 9.957 0.810 79.537 o
-16 -3 -6 1.166 0.408 0.602 143.847 o
-16 -3 -5 10.771 11.459 0.858 70.810 o
-16 -3 -4 2.348 2.027 0.637 128.636 o
-16 -3 -3 0.767 0.512 0.609 140.596 o
-16 -3 -2 12.901 12.711 0.893 65.427 o
-16 -3 -1 34.152 33.449 1.315 30.160 o
-16 -2 -13 3.824 3.010 0.630 131.479 o
-16 -2 -12 6.358 7.002 0.706 104.650 o
-16 -2 -11 5.816 5.764 0.720 100.664 o
-16 -2 -10 4.808 5.107 0.720 100.664 o
-16 -2 -9 3.293 3.017 0.685 111.088 o
-16 -2 -8 2.530 2.429 0.671 115.717 o
-16 -2 -7 9.009 8.200 0.782 85.267 o
-16 -2 -6 9.124 9.950 0.816 78.194 o
-16 -2 -5 11.628 12.233 0.879 67.504 o
-16 -2 -4 0.574 0.353 0.609 140.596 o
-16 -2 -3 7.586 7.867 0.775 86.797 o
-16 -2 -2 5.052 4.947 0.720 100.664 o
-16 -2 -1 9.388 9.265 0.816 78.194 o
-16 -1 -13 0.360 1.024 0.567 161.924 o
-16 -1 -12 8.855 8.698 0.754 91.640 o
-16 -1 -11 9.608 9.922 0.789 83.778 o
-16 -1 -10 5.225 5.266 0.713 102.628 o
-16 -1 -9 1.933 1.425 0.630 131.479 o
-16 -1 -8 0.920 0.353 0.581 154.305 o
-16 -1 -7 3.380 3.598 0.657 120.640 o
-16 -1 -6 10.710 10.864 0.844 73.151 o
-16 -1 -5 2.605 2.906 0.657 120.640 o
-16 -1 -4 3.116 3.328 0.671 115.717 o
-16 -1 -3 6.198 5.709 0.733 96.901 o
-16 -1 -2 15.781 15.631 0.948 58.009 o
-16 -1 -1 3.360 3.148 0.671 115.717 o
-15 -14 -3 0.763 0.775 0.581 154.305 o
-15 -14 -2 0.096 -0.304 0.540 178.957 o
-15 -14 -1 1.095 1.785 0.574 158.046 o
-15 -13 -6 5.749 4.871 0.678 113.367 o
-15 -13 -5 2.078 1.681 0.595 147.212 o
-15 -13 -4 4.283 3.854 0.650 123.221 o
-15 -13 -3 0.005 -0.387 0.560 165.947 o
-15 -13 -2 3.746 4.242 0.657 120.640 o
-15 -13 -1 0.693 1.488 0.595 147.212 o
-15 -12 -8 0.823 0.906 0.581 154.305 o
-15 -12 -7 2.420 2.159 0.602 143.847 o
-15 -12 -6 6.034 5.688 0.699 106.732 o
-15 -12 -5 0.514 0.339 0.581 154.305 o
-15 -12 -4 8.885 9.244 0.789 83.778 o
-15 -12 -3 3.449 3.764 0.664 118.140 o
-15 -12 -2 6.002 6.345 0.727 98.755 o
-15 -12 -1 0.349 0.180 0.581 154.305 o
-15 -11 -9 9.512 9.971 0.768 88.368 o
-15 -11 -8 4.495 4.664 0.678 113.367 o
-15 -11 -7 8.936 9.106 0.782 85.267 o
-15 -11 -6 2.525 2.837 0.637 128.636 o
-15 -11 -5 6.556 6.400 0.740 95.098 o
-15 -11 -4 1.518 1.598 0.637 128.636 o
-15 -11 -3 22.316 22.364 1.107 42.530 o
-15 -11 -2 5.554 5.134 0.733 96.901 o
-15 -11 -1 24.109 23.685 1.135 40.481 o
-15 -10 -10 9.482 10.095 0.761 89.981 o
-15 -10 -9 2.885 2.789 0.630 131.479 o
-15 -10 -8 0.805 0.996 0.602 143.847 o
-15 -10 -7 10.102 10.649 0.823 76.886 o
-15 -10 -6 4.244 4.401 0.692 108.878 o
-15 -10 -5 5.573 5.314 0.733 96.901 o
-15 -10 -4 11.579 11.403 0.886 66.454 o
-15 -10 -3 25.173 24.100 1.156 39.040 o
-15 -10 -2 20.909 21.056 1.100 43.067 o
-15 -10 -1 14.100 13.431 0.906 63.445 o
-15 -9 -11 1.675 1.391 0.595 147.212 o
-15 -9 -10 6.128 5.729 0.699 106.732 o
-15 -9 -9 3.069 3.515 0.671 115.717 o
-15 -9 -8 7.514 7.092 0.761 89.981 o
-15 -9 -7 15.640 16.524 0.976 54.765 o
-15 -9 -6 27.199 27.526 1.218 35.149 o
-15 -9 -5 12.967 13.451 0.934 59.741 o
-15 -9 -4 48.932 47.502 1.571 21.129 o
-15 -9 -3 13.064 12.662 0.886 66.454 o
-15 -9 -2 7.924 7.556 0.775 86.797 o
-15 -9 -1 5.863 5.736 0.740 95.098 o
-15 -8 -12 7.180 6.726 0.706 104.650 o
-15 -8 -11 1.288 0.609 0.574 158.046 o
-15 -8 -10 20.619 21.333 1.038 48.390 o
-15 -8 -9 15.154 14.642 0.927 60.636 o
-15 -8 -8 0.841 0.097 0.616 137.454 o
-15 -8 -7 23.441 23.055 1.128 40.979 o
-15 -8 -6 0.535 0.429 0.595 147.212 o
-15 -8 -5 3.581 3.930 0.699 106.732 o
-15 -8 -4 8.863 8.331 0.803 80.914 o
-15 -8 -3 52.153 52.103 1.661 18.902 o
-15 -8 -2 8.972 8.400 0.810 79.537 o
-15 -8 -1 41.104 39.724 1.439 25.166 o
-15 -7 -12 0.074 0.291 0.540 178.957 o
-15 -7 -11 3.611 3.245 0.650 123.221 o
-15 -7 -10 7.837 7.860 0.761 89.981 o
-15 -7 -9 2.278 1.709 0.644 125.885 o
-15 -7 -8 11.430 11.369 0.879 67.504 o
-15 -7 -7 8.317 8.103 0.782 85.267 o
-15 -7 -6 46.984 46.208 1.550 21.699 o
-15 -7 -5 7.520 6.497 0.754 91.640 o
-15 -7 -4 49.512 46.028 1.557 21.507 o
-15 -7 -3 8.545 8.414 0.816 78.194 o
-15 -7 -2 54.677 51.854 1.661 18.902 o
-15 -7 -1 3.509 4.401 0.699 106.732 o
-15 -6 -13 1.893 1.958 0.602 143.847 o
-15 -6 -12 1.646 1.425 0.595 147.212 o
-15 -6 -11 9.413 9.161 0.775 86.797 o
-15 -6 -10 2.199 1.875 0.630 131.479 o
-15 -6 -9 13.299 12.794 0.906 63.445 o
-15 -6 -8 3.605 3.937 0.671 115.717 o
-15 -6 -7 12.424 12.545 0.879 67.504 o
-15 -6 -6 0.155 0.249 0.581 154.305 o
-15 -6 -5 3.941 4.366 0.685 111.088 o
-15 -6 -4 25.891 26.439 1.176 37.674 o
-15 -6 -3 44.653 43.419 1.508 22.910 o
-15 -6 -2 2.231 1.647 0.650 123.221 o
-15 -6 -1 62.598 59.355 1.799 16.106 o
-15 -5 -13 7.827 7.701 0.713 102.628 o
-15 -5 -12 8.527 8.352 0.754 91.640 o
-15 -5 -11 4.950 4.823 0.699 106.732 o
-15 -5 -10 9.480 9.438 0.816 78.194 o
-15 -5 -9 23.876 22.218 1.121 41.487 o
-15 -5 -8 7.188 6.428 0.747 93.345 o
-15 -5 -7 1.935 1.986 0.630 131.479 o
-15 -5 -6 4.748 4.463 0.699 106.732 o
-15 -5 -5 3.350 3.031 0.671 115.717 o
-15 -5 -4 21.248 19.762 1.045 47.751 o
-15 -5 -3 20.906 19.492 1.031 49.042 o
-15 -5 -2 12.156 11.701 0.872 68.580 o
-15 -5 -1 15.903 16.766 0.976 54.765 o
-15 -4 -13 0.249 -0.007 0.554 170.121 o
-15 -4 -12 3.613 3.404 0.650 123.221 o
-15 -4 -11 12.624 12.227 0.865 69.682 o
-15 -4 -10 0.921 0.851 0.616 137.454 o
-15 -4 -9 6.326 6.677 0.733 96.901 o
-15 -4 -8 11.679 11.210 0.851 71.966 o
-15 -4 -7 23.018 22.516 1.093 43.614 o
-15 -4 -6 1.862 1.481 0.616 137.454 o
-15 -4 -5 4.783 3.619 0.685 111.088 o
-15 -4 -4 11.254 11.161 0.851 71.966 o
-15 -4 -3 9.923 9.023 0.803 80.914 o
-15 -4 -2 10.417 9.819 0.823 76.886 o
-15 -4 -1 26.758 24.875 1.135 40.481 o
-15 -3 -14 2.803 2.955 0.623 134.417 o
-15 -3 -13 1.100 1.038 0.574 158.046 o
-15 -3 -12 2.309 2.276 0.623 134.417 o
-15 -3 -11 6.570 7.342 0.768 88.368 o
-15 -3 -10 8.970 9.161 0.830 75.609 o
-15 -3 -9 0.303 0.505 0.588 150.696 o
-15 -3 -8 0.577 0.595 0.588 150.696 o
-15 -3 -7 3.639 4.304 0.685 111.088 o
-15 -3 -6 2.149 2.270 0.630 131.479 o
-15 -3 -5 23.706 23.298 1.100 43.067 o
-15 -3 -4 14.637 13.970 0.906 63.445 o
-15 -3 -3 16.744 16.877 0.955 57.172 o
-15 -3 -2 5.501 5.017 0.699 106.732 o
-15 -3 -1 5.596 4.961 0.706 104.650 o
-15 -2 -14 8.438 8.656 0.720 100.664 o
-15 -2 -13 3.622 2.429 0.630 131.479 o
-15 -2 -12 3.661 3.820 0.664 118.140 o
-15 -2 -11 3.176 3.937 0.685 111.088 o
-15 -2 -10 16.139 15.029 0.962 56.352 o
-15 -2 -9 1.516 1.038 0.602 143.847 o
-15 -2 -8 10.518 10.697 0.823 76.886 o
-15 -2 -7 7.251 7.687 0.768 88.368 o
-15 -2 -6 7.751 7.992 0.768 88.368 o
-15 -2 -5 0.639 1.183 0.595 147.212 o
-15 -2 -4 20.124 20.108 1.031 49.042 o
-15 -2 -3 19.402 18.440 1.003 51.785 o
-15 -2 -2 6.262 6.324 0.727 98.755 o
-15 -2 -1 1.185 1.619 0.602 143.847 o
-15 -1 -14 3.337 3.238 0.609 140.596 o
-15 -1 -13 5.751 5.134 0.685 111.088 o
-15 -1 -12 3.857 3.937 0.664 118.140 o
-15 -1 -11 14.645 14.413 0.934 59.741 o
-15 -1 -10 2.599 2.754 0.637 128.636 o
-15 -1 -9 4.784 5.203 0.692 108.878 o
-15 -1 -8 14.337 13.929 0.906 63.445 o
-15 -1 -7 0.036 0.727 0.581 154.305 o
-15 -1 -6 5.969 6.172 0.727 98.755 o
-15 -1 -5 0.945 0.678 0.595 147.212 o
-15 -1 -4 2.358 2.187 0.630 131.479 o
-15 -1 -3 10.416 10.649 0.810 79.537 o
-15 -1 -2 42.693 38.963 1.398 26.683 o
-15 -1 -1 5.934 4.802 0.692 108.878 o
-14 -15 -4 5.705 5.757 0.685 111.088 o
-14 -15 -3 2.482 1.854 0.574 158.046 o
-14 -15 -2 1.121 0.761 0.560 165.947 o
-14 -15 -1 0.648 0.484 0.560 165.947 o
-14 -14 -6 5.254 7.335 0.720 100.664 o
-14 -14 -5 0.215 -0.138 0.560 165.947 o
-14 -14 -4 2.616 2.290 0.623 134.417 o
-14 -14 -3 2.040 2.747 0.623 134.417 o
-14 -14 -2 3.199 2.526 0.637 128.636 o
-14 -14 -1 17.461 16.648 0.955 57.172 o
-14 -13 -8 3.723 3.114 0.602 143.847 o
-14 -13 -7 4.673 4.795 0.657 120.640 o
-14 -13 -6 4.256 3.563 0.664 118.140 o
-14 -13 -5 15.012 14.150 0.906 63.445 o
-14 -13 -4 18.165 18.876 0.996 52.507 o
-14 -13 -3 3.463 3.543 0.671 115.717 o
-14 -13 -2 3.145 2.636 0.650 123.221 o
-14 -13 -1 2.538 1.931 0.657 120.640 o
-14 -12 -9 6.035 6.068 0.685 111.088 o
-14 -12 -8 1.730 1.294 0.609 140.596 o
-14 -12 -7 2.045 1.986 0.630 131.479 o
-14 -12 -6 0.488 -0.228 0.581 154.305 o
-14 -12 -5 1.324 1.066 0.630 131.479 o
-14 -12 -4 4.513 4.878 0.720 100.664 o
-14 -12 -3 2.668 3.051 0.685 111.088 o
-14 -12 -2 12.155 12.932 0.913 62.487 o
-14 -12 -1 0.025 0.270 0.609 140.596 o
-14 -11 -11 1.764 1.107 0.588 150.696 o
-14 -11 -10 3.891 3.487 0.637 128.636 o
-14 -11 -9 1.715 1.612 0.609 140.596 o
-14 -11 -8 6.412 6.227 0.733 96.901 o
-14 -11 -7 2.173 2.318 0.650 123.221 o
-14 -11 -6 1.465 0.872 0.630 131.479 o
-14 -11 -5 3.198 3.854 0.699 106.732 o
-14 -11 -4 7.042 6.463 0.768 88.368 o
-14 -11 -3 2.273 2.104 0.630 131.479 o
-14 -11 -2 5.669 5.466 0.727 98.755 o
-14 -11 -1 10.269 9.964 0.830 75.609 o
-14 -10 -11 3.338 3.557 0.637 128.636 o
-14 -10 -10 3.427 3.584 0.657 120.640 o
-14 -10 -9 5.053 4.851 0.706 104.650 o
-14 -10 -8 1.845 1.412 0.650 123.221 o
-14 -10 -7 10.529 10.324 0.844 73.151 o
-14 -10 -6 2.106 2.346 0.644 125.885 o
-14 -10 -5 8.595 8.366 0.796 82.327 o
-14 -10 -4 2.627 1.820 0.650 123.221 o
-14 -10 -3 14.556 14.157 0.913 62.487 o
-14 -10 -2 7.858 7.860 0.789 83.778 o
-14 -10 -1 1.743 1.135 0.623 134.417 o
-14 -9 -12 6.579 6.982 0.699 106.732 o
-14 -9 -11 0.608 0.429 0.588 150.696 o
-14 -9 -10 0.063 0.325 0.588 150.696 o
-14 -9 -9 6.176 3.979 0.699 106.732 o
-14 -9 -8 18.656 19.035 1.052 47.125 o
-14 -9 -7 0.264 0.498 0.595 147.212 o
-14 -9 -6 0.734 0.581 0.616 137.454 o
-14 -9 -5 0.532 1.003 0.616 137.454 o
-14 -9 -4 1.924 2.235 0.637 128.636 o
-14 -9 -3 1.295 1.342 0.623 134.417 o
-14 -9 -2 0.148 0.304 0.588 150.696 o
-14 -9 -1 5.147 6.546 0.733 96.901 o
-14 -8 -13 0.274 0.014 0.533 183.636 o
-14 -8 -12 4.824 4.165 0.671 115.717 o
-14 -8 -11 4.601 4.428 0.678 113.367 o
-14 -8 -10 0.925 0.699 0.602 143.847 o
-14 -8 -9 11.144 10.753 0.872 68.580 o
-14 -8 -8 2.897 2.664 0.650 123.221 o
-14 -8 -7 2.034 2.366 0.657 120.640 o
-14 -8 -6 17.076 16.586 0.983 53.996 o
-14 -8 -5 18.950 19.568 1.038 48.390 o
-14 -8 -4 3.270 3.314 0.671 115.717 o
-14 -8 -3 3.739 3.114 0.671 115.717 o
-14 -8 -2 2.147 1.661 0.637 128.636 o
-14 -8 -1 3.038 2.789 0.650 123.221 o
-14 -7 -13 1.230 1.280 0.581 154.305 o
-14 -7 -12 1.663 2.318 0.609 140.596 o
-14 -7 -11 23.379 23.076 1.100 43.067 o
-14 -7 -10 5.813 5.646 0.747 93.345 o
-14 -7 -9 8.836 8.767 0.796 82.327 o
-14 -7 -8 7.649 7.833 0.775 86.797 o
-14 -7 -7 11.866 10.684 0.851 71.966 o
-14 -7 -6 16.567 16.184 0.955 57.172 o
-14 -7 -5 2.103 2.429 0.644 125.885 o
-14 -7 -4 6.397 6.089 0.733 96.901 o
-14 -7 -3 3.920 3.743 0.671 115.717 o
-14 -7 -2 9.988 10.158 0.816 78.194 o
-14 -7 -1 26.104 25.962 1.149 39.511 o
-14 -6 -14 0.174 -0.035 0.533 183.636 o
-14 -6 -13 1.828 2.498 0.616 137.454 o
-14 -6 -12 0.051 0.145 0.574 158.046 o
-14 -6 -11 2.506 2.775 0.664 118.140 o
-14 -6 -10 5.074 4.601 0.692 108.878 o
-14 -6 -9 4.561 4.186 0.699 106.732 o
-14 -6 -8 7.374 6.470 0.754 91.640 o
-14 -6 -7 9.099 9.507 0.810 79.537 o
-14 -6 -6 19.152 20.274 1.045 47.751 o
-14 -6 -5 13.249 14.123 0.913 62.487 o
-14 -6 -4 9.551 8.746 0.789 83.778 o
-14 -6 -3 16.604 16.932 0.969 55.550 o
-14 -6 -2 8.552 8.462 0.768 88.368 o
-14 -6 -1 1.427 1.211 0.609 140.596 o
-14 -5 -14 0.864 0.519 0.560 165.947 o
-14 -5 -13 1.775 2.173 0.623 134.417 o
-14 -5 -12 2.551 2.449 0.650 123.221 o
-14 -5 -11 29.918 32.231 1.308 30.480 o
-14 -5 -10 27.161 28.003 1.197 36.379 o
-14 -5 -9 9.462 10.019 0.823 76.886 o
-14 -5 -8 0.506 0.215 0.581 154.305 o
-14 -5 -7 5.528 5.591 0.713 102.628 o
-14 -5 -6 1.515 1.128 0.602 143.847 o
-14 -5 -5 4.820 4.740 0.685 111.088 o
-14 -5 -4 2.052 2.000 0.616 137.454 o
-14 -5 -3 2.244 2.297 0.623 134.417 o
-14 -5 -2 15.198 15.361 0.906 63.445 o
-14 -5 -1 63.383 62.185 1.799 16.106 o
-14 -4 -15 1.681 1.059 0.581 154.305 o
-14 -4 -14 1.456 2.145 0.609 140.596 o
-14 -4 -13 1.373 0.900 0.588 150.696 o
-14 -4 -12 4.700 4.809 0.713 102.628 o
-14 -4 -11 3.679 4.041 0.685 111.088 o
-14 -4 -10 1.344 2.055 0.637 128.636 o
-14 -4 -9 31.810 32.009 1.287 31.471 o
-14 -4 -8 4.918 4.733 0.692 108.878 o
-14 -4 -7 11.056 11.223 0.844 73.151 o
-14 -4 -6 49.695 50.505 1.626 19.715 o
-14 -4 -5 25.936 24.661 1.121 41.487 o
-14 -4 -4 46.219 45.398 1.508 22.910 o
-14 -4 -3 6.585 5.902 0.699 106.732 o
-14 -4 -2 12.553 12.455 0.837 74.365 o
-14 -4 -1 20.162 19.534 0.969 55.550 o
-14 -3 -15 1.355 1.398 0.574 158.046 o
-14 -3 -14 11.771 11.798 0.823 76.886 o
-14 -3 -13 2.191 1.986 0.630 131.479 o
-14 -3 -12 17.688 18.675 1.024 49.707 o
-14 -3 -11 1.794 1.875 0.630 131.479 o
-14 -3 -10 21.340 20.682 1.052 47.125 o
-14 -3 -9 2.732 3.107 0.664 118.140 o
-14 -3 -8 2.628 2.948 0.657 120.640 o
-14 -3 -7 26.447 25.920 1.156 39.040 o
-14 -3 -6 9.853 10.234 0.803 80.914 o
-14 -3 -5 4.458 3.418 0.650 123.221 o
-14 -3 -4 11.252 11.064 0.816 78.194 o
-14 -3 -3 11.290 11.327 0.810 79.537 o
-14 -3 -2 4.257 4.428 0.630 131.479 o
-14 -3 -1 58.255 57.999 1.654 19.061 o
-14 -2 -15 22.999 22.481 1.003 51.785 o
-14 -2 -14 1.617 1.183 0.609 140.596 o
-14 -2 -13 4.609 4.615 0.685 111.088 o
-14 -2 -12 31.876 31.483 1.294 31.136 o
-14 -2 -11 18.840 20.087 1.024 49.707 o
-14 -2 -10 5.079 5.363 0.713 102.628 o
-14 -2 -9 33.693 34.127 1.322 29.845 o
-14 -2 -8 2.175 2.041 0.637 128.636 o
-14 -2 -7 57.023 55.390 1.723 17.561 o
-14 -2 -6 20.749 20.274 1.031 49.042 o
-14 -2 -5 12.741 12.351 0.837 74.365 o
-14 -2 -4 28.918 28.750 1.162 38.576 o
-14 -2 -3 6.999 7.418 0.685 111.088 o
-14 -2 -2 32.421 33.020 1.197 36.379 o
-14 -2 -1 28.687 28.439 1.114 42.004 o
-14 -1 -15 3.258 3.003 0.609 140.596 o
-14 -1 -14 26.944 26.889 1.142 39.992 o
-14 -1 -13 30.948 31.013 1.266 32.511 o
-14 -1 -12 17.833 19.015 1.045 47.751 o
-14 -1 -11 8.585 8.580 0.768 88.368 o
-14 -1 -10 9.015 9.867 0.823 76.886 o
-14 -1 -9 40.975 40.790 1.460 24.455 o
-14 -1 -8 28.692 28.861 1.225 34.753 o
-14 -1 -7 16.898 16.877 0.969 55.550 o
-14 -1 -6 21.478 21.499 1.052 47.125 o
-14 -1 -5 44.306 45.461 1.495 23.336 o
-14 -1 -4 55.581 55.584 1.647 19.221 o
-14 -1 -3 2.266 2.408 0.581 154.305 o
-14 -1 -2 80.953 80.286 2.048 12.427 o
-14 -1 -1 8.967 9.078 0.727 98.755 o
-13 -16 -4 1.745 2.366 0.602 143.847 o
-13 -16 -3 5.779 5.549 0.657 120.640 o
-13 -16 -2 0.127 -0.381 0.526 188.500 o
-13 -16 -1 4.245 4.242 0.789 83.778 o
-13 -15 -7 0.096 0.311 0.533 183.636 o
-13 -15 -6 12.618 12.455 0.810 79.537 o
-13 -15 -5 10.970 10.739 0.796 82.327 o
-13 -15 -4 10.571 10.940 0.816 78.194 o
-13 -15 -3 0.172 0.837 0.581 154.305 o
-13 -15 -2 3.124 2.761 0.644 125.885 o
-13 -15 -1 1.484 1.086 0.602 143.847 o
-13 -14 -8 1.886 1.896 0.588 150.696 o
-13 -14 -7 7.528 8.165 0.740 95.098 o
-13 -14 -6 0.350 0.533 0.581 154.305 o
-13 -14 -5 1.592 1.896 0.609 140.596 o
-13 -14 -4 3.454 3.162 0.664 118.140 o
-13 -14 -3 6.616 6.587 0.747 93.345 o
-13 -14 -2 2.683 3.003 0.678 113.367 o
-13 -14 -1 46.431 46.132 1.557 21.507 o
-13 -13 -10 3.814 3.986 0.650 123.221 o
-13 -13 -9 0.062 0.837 0.554 170.121 o
-13 -13 -8 6.814 6.857 0.740 95.098 o
-13 -13 -7 8.651 9.576 0.810 79.537 o
-13 -13 -6 18.943 18.655 1.024 49.707 o
-13 -13 -5 2.118 1.889 0.657 120.640 o
-13 -13 -4 13.474 12.739 0.913 62.487 o
-13 -13 -3 5.792 5.210 0.761 89.981 o
-13 -13 -2 32.653 32.321 1.322 29.845 o
-13 -13 -1 10.851 11.832 0.900 64.425 o
-13 -12 -11 12.773 12.061 0.796 82.327 o
-13 -12 -10 0.651 -0.048 0.574 158.046 o
-13 -12 -9 1.534 1.502 0.616 137.454 o
-13 -12 -8 8.106 9.099 0.803 80.914 o
-13 -12 -7 11.994 11.348 0.872 68.580 o
-13 -12 -6 7.921 7.874 0.810 79.537 o
-13 -12 -5 0.763 0.692 0.637 128.636 o
-13 -12 -4 7.804 8.705 0.789 83.778 o
-13 -12 -3 5.871 6.117 0.740 95.098 o
-13 -12 -2 16.023 15.866 0.962 56.352 o
-13 -12 -1 27.030 26.086 1.169 38.121 o
-13 -11 -12 5.864 5.771 0.671 115.717 o
-13 -11 -11 1.444 1.633 0.595 147.212 o
-13 -11 -10 8.411 8.850 0.782 85.267 o
-13 -11 -9 6.333 6.068 0.747 93.345 o
-13 -11 -8 18.326 17.769 1.024 49.707 o
-13 -11 -7 10.995 11.542 0.900 64.425 o
-13 -11 -6 3.484 3.522 0.685 111.088 o
-13 -11 -5 18.977 19.651 1.031 49.042 o
-13 -11 -4 0.986 0.609 0.609 140.596 o
-13 -11 -3 12.146 12.510 0.886 66.454 o
-13 -11 -2 1.127 0.706 0.616 137.454 o
-13 -11 -1 0.169 0.443 0.595 147.212 o
-13 -10 -13 8.200 8.255 0.740 95.098 o
-13 -10 -12 4.160 3.979 0.650 123.221 o
-13 -10 -11 2.566 2.353 0.637 128.636 o
-13 -10 -10 1.040 1.114 0.623 134.417 o
-13 -10 -9 6.099 6.490 0.775 86.797 o
-13 -10 -8 1.138 1.439 0.630 131.479 o
-13 -10 -7 5.751 5.501 0.733 96.901 o
-13 -10 -6 2.236 2.138 0.650 123.221 o
-13 -10 -5 4.933 4.422 0.713 102.628 o
-13 -10 -4 12.158 12.247 0.893 65.427 o
-13 -10 -3 13.949 13.611 0.920 61.551 o
-13 -10 -2 15.755 16.157 0.962 56.352 o
-13 -10 -1 3.681 3.557 0.678 113.367 o
-13 -9 -13 12.034 13.105 0.837 74.365 o
-13 -9 -12 5.377 5.120 0.706 104.650 o
-13 -9 -11 2.395 2.297 0.657 120.640 o
-13 -9 -10 3.513 3.647 0.706 104.650 o
-13 -9 -9 0.884 1.128 0.623 134.417 o
-13 -9 -8 8.262 8.054 0.796 82.327 o
-13 -9 -7 7.203 7.258 0.782 85.267 o
-13 -9 -6 22.073 21.686 1.086 44.171 o
-13 -9 -5 1.810 1.536 0.644 125.885 o
-13 -9 -4 1.172 1.799 0.630 131.479 o
-13 -9 -3 1.541 1.903 0.630 131.479 o
-13 -9 -2 7.129 6.781 0.754 91.640 o
-13 -9 -1 4.117 3.757 0.671 115.717 o
-13 -8 -14 3.319 3.010 0.609 140.596 o
-13 -8 -13 7.289 7.542 0.733 96.901 o
-13 -8 -12 1.164 1.502 0.623 134.417 o
-13 -8 -11 2.074 1.771 0.644 125.885 o
-13 -8 -10 8.404 9.099 0.789 83.778 o
-13 -8 -9 6.859 7.092 0.768 88.368 o
-13 -8 -8 2.738 2.318 0.664 118.140 o
-13 -8 -7 24.221 23.941 1.135 40.481 o
-13 -8 -6 0.640 0.754 0.609 140.596 o
-13 -8 -5 3.918 4.165 0.692 108.878 o
-13 -8 -4 4.134 3.674 0.678 113.367 o
-13 -8 -3 8.304 9.002 0.782 85.267 o
-13 -8 -2 0.596 1.010 0.588 150.696 o
-13 -8 -1 0.463 0.872 0.574 158.046 o
-13 -7 -15 3.383 3.508 0.630 131.479 o
-13 -7 -14 6.653 6.587 0.706 104.650 o
-13 -7 -13 5.605 5.314 0.706 104.650 o
-13 -7 -12 0.477 0.644 0.616 137.454 o
-13 -7 -11 4.714 4.387 0.733 96.901 o
-13 -7 -10 6.662 7.051 0.768 88.368 o
-13 -7 -9 5.271 5.259 0.733 96.901 o
-13 -7 -8 7.058 7.618 0.775 86.797 o
-13 -7 -7 0.092 -0.581 0.567 161.924 o
-13 -7 -6 6.633 6.816 0.761 89.981 o
-13 -7 -5 3.439 4.020 0.678 113.367 o
-13 -7 -4 13.098 13.341 0.886 66.454 o
-13 -7 -3 2.449 2.789 0.609 140.596 o
-13 -7 -2 4.785 4.394 0.650 123.221 o
-13 -7 -1 18.659 18.433 0.955 57.172 o
-13 -6 -15 6.784 6.913 0.692 108.878 o
-13 -6 -14 21.383 21.596 1.038 48.390 o
-13 -6 -13 4.141 3.446 0.678 113.367 o
-13 -6 -12 1.167 1.335 0.644 125.885 o
-13 -6 -11 13.356 13.867 0.900 64.425 o
-13 -6 -10 2.112 2.242 0.650 123.221 o
-13 -6 -9 13.443 13.652 0.920 61.551 o
-13 -6 -8 4.287 4.338 0.699 106.732 o
-13 -6 -7 14.151 14.040 0.906 63.445 o
-13 -6 -6 0.482 0.457 0.581 154.305 o
-13 -6 -5 1.128 1.225 0.595 147.212 o
-13 -6 -4 53.469 53.010 1.626 19.715 o
-13 -6 -3 0.137 0.076 0.519 193.560 o
-13 -6 -2 13.356 13.133 0.803 80.914 o
-13 -6 -1 20.495 20.226 0.955 57.172 o
-13 -5 -15 2.838 2.712 0.609 140.596 o
-13 -5 -14 18.614 18.973 0.989 53.243 o
-13 -5 -13 0.332 0.872 0.609 140.596 o
-13 -5 -12 2.900 2.505 0.678 113.367 o
-13 -5 -11 3.626 3.287 0.664 118.140 o
-13 -5 -10 2.325 1.820 0.644 125.885 o
-13 -5 -9 40.356 40.638 1.453 24.689 o
-13 -5 -8 22.613 22.578 1.093 43.614 o
-13 -5 -7 14.672 14.441 0.913 62.487 o
-13 -5 -6 25.462 26.031 1.128 40.979 o
-13 -5 -5 56.839 56.573 1.688 18.288 o
-13 -5 -4 25.518 26.079 1.066 45.909 o
-13 -5 -3 22.530 22.184 0.989 53.243 o
-13 -5 -2 3.665 3.557 0.588 150.696 o
-13 -5 -1 43.447 44.319 1.391 26.949 o
-13 -4 -16 0.640 0.699 0.560 165.947 o
-13 -4 -15 1.360 1.315 0.574 158.046 o
-13 -4 -14 5.566 6.075 0.720 100.664 o
-13 -4 -13 1.234 1.654 0.630 131.479 o
-13 -4 -12 3.456 3.930 0.678 113.367 o
-13 -4 -11 12.400 13.424 0.900 64.425 o
-13 -4 -10 3.211 2.823 0.664 118.140 o
-13 -4 -9 17.326 17.880 0.996 52.507 o
-13 -4 -8 30.349 29.567 1.225 34.753 o
-13 -4 -7 1.027 1.598 0.602 143.847 o
-13 -4 -6 44.423 45.343 1.481 23.774 o
-13 -4 -5 4.271 3.778 0.609 140.596 o
-13 -4 -4 99.145 100.325 2.387 9.147 o
-13 -4 -3 35.640 35.504 1.225 34.753 o
-13 -4 -2 50.078 49.502 1.481 23.774 o
-13 -4 -1 3.385 3.522 0.588 150.696 o
-13 -3 -16 2.913 3.100 0.595 147.212 o
-13 -3 -15 6.707 6.975 0.720 100.664 o
-13 -3 -14 3.765 3.598 0.678 113.367 o
-13 -3 -13 5.495 5.598 0.740 95.098 o
-13 -3 -12 13.192 12.863 0.893 65.427 o
-13 -3 -11 9.421 9.888 0.823 76.886 o
-13 -3 -10 5.206 5.155 0.713 102.628 o
-13 -3 -9 38.473 39.371 1.418 25.908 o
-13 -3 -8 28.283 28.210 1.197 36.379 o
-13 -3 -7 20.235 20.357 1.010 51.078 o
-13 -3 -6 16.178 16.863 0.886 66.454 o
-13 -3 -5 39.118 39.572 1.315 30.160 o
-13 -3 -4 5.537 5.619 0.623 134.417 o
-13 -3 -3 59.052 58.933 1.640 19.384 o
-13 -3 -2 107.718 107.784 2.484 8.448 o
-13 -3 -1 109.653 108.656 2.491 8.401 o
-13 -2 -16 2.020 2.449 0.581 154.305 o
-13 -2 -15 2.216 1.287 0.609 140.596 o
-13 -2 -14 3.351 3.508 0.678 113.367 o
-13 -2 -13 23.025 23.478 1.149 39.511 o
-13 -2 -12 4.611 4.844 0.713 102.628 o
-13 -2 -11 3.101 3.868 0.671 115.717 o
-13 -2 -10 37.133 35.331 1.349 28.633 o
-13 -2 -9 2.108 2.242 0.644 125.885 o
-13 -2 -8 7.094 7.030 0.740 95.098 o
-13 -2 -7 41.947 42.368 1.425 25.657 o
-13 -2 -6 56.094 56.089 1.619 19.884 o
-13 -2 -5 21.499 21.485 0.962 56.352 o
-13 -2 -4 27.033 27.131 1.059 46.511 o
-13 -2 -3 54.481 54.331 1.550 21.699 o
-13 -2 -2 29.421 29.933 1.100 43.067 o
-13 -2 -1 53.287 52.166 1.502 23.122 o
-13 -1 -16 2.794 2.664 0.595 147.212 o
-13 -1 -15 15.838 16.427 0.941 58.865 o
-13 -1 -14 1.870 2.000 0.644 125.885 o
-13 -1 -13 8.182 8.504 0.823 76.886 o
-13 -1 -12 5.674 5.709 0.733 96.901 o
-13 -1 -11 3.887 3.771 0.678 113.367 o
-13 -1 -10 0.208 0.097 0.588 150.696 o
-13 -1 -9 39.437 38.251 1.398 26.683 o
-13 -1 -8 27.248 28.349 1.190 36.803 o
-13 -1 -7 50.542 51.363 1.591 20.582 o
-13 -1 -6 17.508 17.658 0.893 65.427 o
-13 -1 -5 19.930 20.440 0.934 59.741 o
-13 -1 -4 16.317 15.610 0.830 75.609 o
-13 -1 -3 11.572 12.019 0.747 93.345 o
-13 -1 -2 6.120 6.338 0.623 134.417 o
-13 -1 -1 28.260 28.183 1.052 47.125 o
-12 -17 -3 3.638 2.643 0.623 134.417 o
-12 -17 -2 6.035 5.411 0.650 123.221 o
-12 -17 -1 0.172 0.208 0.533 183.636 o
-12 -16 -6 0.366 -0.048 0.533 183.636 o
-12 -16 -5 4.592 4.982 0.657 120.640 o
-12 -16 -4 2.062 2.366 0.609 140.596 o
-12 -16 -3 8.079 7.833 0.747 93.345 o
-12 -16 -2 2.567 2.311 0.623 134.417 o
-12 -16 -1 4.665 5.079 0.685 111.088 o
-12 -15 -8 6.548 6.511 0.685 111.088 o
-12 -15 -7 8.049 7.757 0.733 96.901 o
-12 -15 -6 3.822 3.875 0.664 118.140 o
-12 -15 -5 2.585 2.581 0.630 131.479 o
-12 -15 -4 5.306 5.688 0.713 102.628 o
-12 -15 -3 4.002 3.820 0.685 111.088 o
-12 -15 -2 4.821 4.927 0.713 102.628 o
-12 -15 -1 7.475 8.123 0.789 83.778 o
-12 -14 -10 0.980 1.232 0.567 161.924 o
-12 -14 -9 2.995 2.526 0.609 140.596 o
-12 -14 -8 1.376 0.879 0.595 147.212 o
-12 -14 -7 3.899 3.446 0.671 115.717 o
-12 -14 -6 0.303 0.353 0.588 150.696 o
-12 -14 -5 0.032 -0.360 0.595 147.212 o
-12 -14 -4 4.264 3.660 0.699 106.732 o
-12 -14 -3 2.837 2.415 0.671 115.717 o
-12 -14 -2 0.534 0.637 0.623 134.417 o
-12 -14 -1 11.662 11.908 0.906 63.445 o
-12 -13 -11 0.390 0.242 0.540 178.957 o
-12 -13 -10 0.534 0.491 0.574 158.046 o
-12 -13 -9 0.431 0.671 0.595 147.212 o
-12 -13 -8 0.151 0.042 0.595 147.212 o
-12 -13 -7 2.383 2.629 0.657 120.640 o
-12 -13 -6 0.727 1.197 0.630 131.479 o
-12 -13 -5 6.527 6.151 0.740 95.098 o
-12 -13 -4 7.211 6.940 0.761 89.981 o
-12 -13 -3 13.739 13.534 0.906 63.445 o
-12 -13 -2 0.277 0.733 0.616 137.454 o
-12 -13 -1 6.647 6.442 0.761 89.981 o
-12 -12 -12 1.311 0.754 0.567 161.924 o
-12 -12 -11 2.293 1.813 0.609 140.596 o
-12 -12 -10 11.622 10.780 0.844 73.151 o
-12 -12 -9 21.454 21.900 1.093 43.614 o
-12 -12 -8 19.192 18.904 1.059 46.511 o
-12 -12 -7 3.604 3.660 0.678 113.367 o
-12 -12 -6 7.231 6.878 0.761 89.981 o
-12 -12 -5 1.775 1.709 0.637 128.636 o
-12 -12 -4 1.444 0.893 0.609 140.596 o
-12 -12 -3 19.092 18.973 1.031 49.042 o
-12 -12 -2 18.901 17.907 1.017 50.385 o
-12 -12 -1 11.238 10.967 0.865 69.682 o
-12 -11 -13 1.013 1.052 0.560 165.947 o
-12 -11 -12 4.930 4.193 0.664 118.140 o
-12 -11 -11 7.156 6.802 0.761 89.981 o
-12 -11 -10 20.282 20.710 1.073 45.319 o
-12 -11 -9 5.482 4.906 0.754 91.640 o
-12 -11 -8 4.419 4.505 0.713 102.628 o
-12 -11 -7 16.711 17.236 0.989 53.243 o
-12 -11 -6 1.452 0.969 0.616 137.454 o
-12 -11 -5 23.430 22.647 1.100 43.067 o
-12 -11 -4 0.241 0.208 0.602 143.847 o
-12 -11 -3 33.176 32.466 1.301 30.805 o
-12 -11 -2 28.184 28.190 1.218 35.149 o
-12 -11 -1 2.035 1.903 0.630 131.479 o
-12 -10 -14 5.747 6.020 0.685 111.088 o
-12 -10 -13 5.366 5.390 0.685 111.088 o
-12 -10 -12 4.327 4.207 0.685 111.088 o
-12 -10 -11 0.652 0.325 0.630 131.479 o
-12 -10 -10 6.883 6.767 0.796 82.327 o
-12 -10 -9 12.155 13.292 0.906 63.445 o
-12 -10 -8 2.517 2.034 0.657 120.640 o
-12 -10 -7 22.724 23.201 1.121 41.487 o
-12 -10 -6 0.383 0.733 0.609 140.596 o
-12 -10 -5 35.326 35.884 1.356 28.342 o
-12 -10 -4 58.141 58.275 1.778 16.484 o
-12 -10 -3 11.526 11.715 0.865 69.682 o
-12 -10 -2 29.292 28.556 1.204 35.962 o
-12 -10 -1 0.701 0.512 0.581 154.305 o
-12 -9 -14 15.514 15.582 0.893 65.427 o
-12 -9 -13 9.099 9.431 0.803 80.914 o
-12 -9 -12 16.061 17.008 0.996 52.507 o
-12 -9 -11 40.585 40.596 1.488 23.554 o
-12 -9 -10 50.002 49.633 1.626 19.715 o
-12 -9 -9 43.856 43.018 1.502 23.122 o
-12 -9 -8 5.586 5.252 0.727 98.755 o
-12 -9 -7 24.636 25.028 1.149 39.511 o
-12 -9 -6 2.037 1.986 0.644 125.885 o
-12 -9 -5 2.164 2.041 0.644 125.885 o
-12 -9 -4 30.241 30.106 1.232 34.364 o
-12 -9 -3 5.324 4.989 0.664 118.140 o
-12 -9 -2 13.625 14.019 0.858 70.810 o
-12 -9 -1 2.270 1.571 0.574 158.046 o
-12 -8 -15 4.507 4.740 0.650 123.221 o
-12 -8 -14 19.181 18.738 0.976 54.765 o
-12 -8 -13 2.769 2.726 0.664 118.140 o
-12 -8 -12 24.278 23.900 1.142 39.992 o
-12 -8 -11 36.988 37.386 1.384 27.219 o
-12 -8 -10 8.161 8.193 0.810 79.537 o
-12 -8 -9 5.613 5.847 0.747 93.345 o
-12 -8 -8 27.253 27.906 1.204 35.962 o
-12 -8 -7 2.027 3.128 0.657 120.640 o
-12 -8 -6 34.134 34.140 1.315 30.160 o
-12 -8 -5 6.702 7.369 0.727 98.755 o
-12 -8 -4 34.758 35.566 1.294 31.136 o
-12 -8 -3 34.722 35.178 1.232 34.364 o
-12 -8 -2 2.590 2.671 0.574 158.046 o
-12 -8 -1 24.578 25.270 1.038 48.390 o
-12 -7 -15 1.617 1.668 0.595 147.212 o
-12 -7 -14 19.033 20.392 1.031 49.042 o
-12 -7 -13 15.881 15.444 0.962 56.352 o
-12 -7 -12 2.361 2.491 0.644 125.885 o
-12 -7 -11 34.445 34.583 1.335 29.230 o
-12 -7 -10 3.814 3.944 0.699 106.732 o
-12 -7 -9 44.910 46.457 1.564 21.317 o
-12 -7 -8 2.795 2.283 0.637 128.636 o
-12 -7 -7 28.714 29.089 1.211 35.552 o
-12 -7 -6 29.580 30.923 1.211 35.552 o
-12 -7 -5 21.489 22.128 0.996 52.507 o
-12 -7 -4 106.014 106.995 2.505 8.308 o
-12 -7 -3 40.118 39.807 1.308 30.480 o
-12 -7 -2 6.744 6.608 0.644 125.885 o
-12 -7 -1 10.623 11.971 0.754 91.640 o
-12 -6 -16 17.873 17.465 0.900 64.425 o
-12 -6 -15 0.944 1.121 0.581 154.305 o
-12 -6 -14 4.307 3.972 0.692 108.878 o
-12 -6 -13 0.023 0.263 0.602 143.847 o
-12 -6 -12 9.144 10.213 0.830 75.609 o
-12 -6 -11 5.625 5.169 0.720 100.664 o
-12 -6 -10 40.116 41.510 1.467 24.225 o
-12 -6 -9 50.516 49.633 1.619 19.884 o
-12 -6 -8 0.891 0.851 0.595 147.212 o
-12 -6 -7 10.203 10.497 0.782 85.267 o
-12 -6 -6 58.187 59.936 1.695 18.139 o
-12 -6 -5 3.736 3.896 0.609 140.596 o
-12 -6 -4 71.025 73.886 1.910 14.293 o
-12 -6 -3 14.631 14.379 0.803 80.914 o
-12 -6 -2 59.828 59.895 1.640 19.384 o
-12 -6 -1 88.994 88.804 2.138 11.403 o
-12 -5 -16 1.390 0.554 0.547 174.455 o
-12 -5 -15 4.648 4.650 0.685 111.088 o
-12 -5 -14 6.235 6.110 0.747 93.345 o
-12 -5 -13 1.661 2.014 0.623 134.417 o
-12 -5 -12 7.597 7.231 0.775 86.797 o
-12 -5 -11 14.053 14.773 0.934 59.741 o
-12 -5 -10 32.491 33.559 1.315 30.160 o
-12 -5 -9 4.559 5.743 0.720 100.664 o
-12 -5 -8 1.821 2.104 0.595 147.212 o
-12 -5 -7 48.467 49.855 1.515 22.701 o
-12 -5 -6 20.724 20.495 0.948 58.009 o
-12 -5 -5 23.913 24.197 1.003 51.785 o
-12 -5 -4 49.582 49.488 1.460 24.455 o
-12 -5 -3 42.827 42.907 1.329 29.535 o
-12 -5 -2 9.628 9.902 0.692 108.878 o
-12 -5 -1 23.795 25.194 0.989 53.243 o
-12 -4 -16 1.672 2.353 0.602 143.847 o
-12 -4 -15 0.510 1.349 0.595 147.212 o
-12 -4 -14 0.832 1.045 0.623 134.417 o
-12 -4 -13 13.808 14.081 0.913 62.487 o
-12 -4 -12 12.478 12.441 0.886 66.454 o
-12 -4 -11 2.453 1.356 0.637 128.636 o
-12 -4 -10 9.403 9.957 0.810 79.537 o
-12 -4 -9 6.585 6.304 0.713 102.628 o
-12 -4 -8 3.748 4.103 0.637 128.636 o
-12 -4 -7 1.149 1.190 0.519 193.560 o
-12 -4 -6 47.428 47.412 1.439 25.166 o
-12 -4 -5 8.243 8.670 0.671 115.717 o
-12 -4 -4 9.278 9.120 0.671 115.717 o
-12 -4 -3 20.504 20.890 0.900 64.425 o
-12 -4 -2 27.468 27.283 1.017 50.385 o
-12 -4 -1 2.608 2.124 0.512 198.827 o
-12 -3 -17 11.790 11.376 0.803 80.914 o
-12 -3 -16 2.113 2.477 0.602 143.847 o
-12 -3 -15 7.108 7.182 0.747 93.345 o
-12 -3 -14 2.913 2.034 0.657 120.640 o
-12 -3 -13 0.719 0.858 0.602 143.847 o
-12 -3 -12 6.613 6.774 0.761 89.981 o
-12 -3 -11 22.719 22.530 1.093 43.614 o
-12 -3 -10 5.144 5.480 0.706 104.650 o
-12 -3 -9 3.627 3.211 0.616 137.454 o
-12 -3 -8 4.018 4.290 0.602 143.847 o
-12 -3 -7 20.769 20.495 0.941 58.865 o
-12 -3 -6 31.444 30.812 1.121 41.487 o
-12 -3 -5 0.814 0.983 0.484 222.199 o
-12 -3 -4 8.840 9.161 0.664 118.140 o
-12 -3 -3 9.943 10.614 0.685 111.088 o
-12 -3 -2 26.842 26.460 0.989 53.243 o
-12 -3 -1 31.482 31.193 1.073 45.319 o
-12 -2 -17 1.082 1.529 0.554 170.121 o
-12 -2 -16 0.307 0.477 0.567 161.924 o
-12 -2 -15 0.015 0.339 0.581 154.305 o
-12 -2 -14 6.790 6.781 0.775 86.797 o
-12 -2 -13 3.408 3.259 0.664 118.140 o
-12 -2 -12 8.114 7.169 0.768 88.368 o
-12 -2 -11 16.096 15.610 0.948 58.009 o
-12 -2 -10 3.931 4.027 0.664 118.140 o
-12 -2 -9 9.204 9.542 0.761 89.981 o
-12 -2 -8 12.588 12.206 0.782 85.267 o
-12 -2 -7 1.409 1.266 0.519 193.560 o
-12 -2 -6 17.083 17.257 0.844 73.151 o
-12 -2 -5 44.158 44.900 1.349 28.633 o
-12 -2 -4 12.582 12.801 0.733 96.901 o
-12 -2 -3 8.868 9.189 0.644 125.885 o
-12 -2 -2 17.019 17.257 0.803 80.914 o
-12 -2 -1 11.986 12.033 0.692 108.878 o
-12 -1 -17 0.818 0.768 0.547 174.455 o
-12 -1 -16 0.571 1.135 0.588 150.696 o
-12 -1 -15 9.622 10.296 0.830 75.609 o
-12 -1 -14 1.162 1.052 0.595 147.212 o
-12 -1 -13 4.719 4.989 0.706 104.650 o
-12 -1 -12 8.082 7.985 0.775 86.797 o
-12 -1 -11 27.048 27.034 1.176 37.674 o
-12 -1 -10 12.259 12.642 0.865 69.682 o
-12 -1 -9 38.753 38.105 1.349 28.633 o
-12 -1 -8 7.998 8.511 0.685 111.088 o
-12 -1 -7 12.406 12.164 0.754 91.640 o
-12 -1 -6 3.459 4.013 0.560 165.947 o
-12 -1 -5 33.093 33.794 1.142 39.992 o
-12 -1 -4 13.863 14.053 0.754 91.640 o
-12 -1 -3 0.333 0.339 0.450 257.699 o
-12 -1 -2 1.572 1.854 0.471 235.462 o
-12 -1 -1 19.249 18.918 0.830 75.609 o
-11 -18 -2 2.599 1.585 0.588 150.696 o
-11 -18 -1 1.447 0.789 0.574 158.046 o
-11 -17 -6 1.370 1.405 0.581 154.305 o
-11 -17 -5 1.333 1.349 0.560 165.947 o
-11 -17 -4 2.578 2.449 0.602 143.847 o
-11 -17 -3 1.354 2.124 0.595 147.212 o
-11 -17 -2 8.597 7.854 0.740 95.098 o
-11 -17 -1 2.434 2.207 0.609 140.596 o
-11 -16 -8 2.419 2.546 0.588 150.696 o
-11 -16 -7 1.303 1.135 0.574 158.046 o
-11 -16 -6 1.019 1.107 0.574 158.046 o
-11 -16 -5 2.526 1.162 0.609 140.596 o
-11 -16 -4 0.515 0.533 0.588 150.696 o
-11 -16 -3 0.033 0.000 0.581 154.305 o
-11 -16 -2 3.072 3.266 0.657 120.640 o
-11 -16 -1 10.898 10.213 0.837 74.365 o
-11 -15 -10 1.814 1.591 0.588 150.696 o
-11 -15 -9 2.612 2.207 0.602 143.847 o
-11 -15 -8 5.142 5.515 0.699 106.732 o
-11 -15 -7 0.270 0.104 0.581 154.305 o
-11 -15 -6 4.767 4.456 0.699 106.732 o
-11 -15 -5 15.212 15.299 0.948 58.009 o
-11 -15 -4 6.963 6.899 0.768 88.368 o
-11 -15 -3 0.985 1.301 0.630 131.479 o
-11 -15 -2 13.066 12.337 0.906 63.445 o
-11 -15 -1 3.692 3.813 0.713 102.628 o
-11 -14 -11 0.266 0.650 0.533 183.636 o
-11 -14 -10 1.698 1.875 0.595 147.212 o
-11 -14 -9 3.023 3.612 0.650 123.221 o
-11 -14 -8 16.871 16.572 0.969 55.550 o
-11 -14 -7 1.610 1.937 0.650 123.221 o
-11 -14 -6 11.705 11.099 0.879 67.504 o
-11 -14 -5 6.997 6.829 0.761 89.981 o
-11 -14 -4 18.905 17.631 0.996 52.507 o
-11 -14 -3 24.638 24.183 1.135 40.481 o
-11 -14 -2 6.819 7.473 0.768 88.368 o
-11 -14 -1 7.203 7.784 0.775 86.797 o
-11 -13 -12 11.634 12.019 0.803 80.914 o
-11 -13 -11 8.144 8.718 0.768 88.368 o
-11 -13 -10 0.580 0.311 0.588 150.696 o
-11 -13 -9 11.142 10.289 0.851 71.966 o
-11 -13 -8 6.645 7.881 0.803 80.914 o
-11 -13 -7 3.051 2.477 0.657 120.640 o
-11 -13 -6 7.168 7.757 0.775 86.797 o
-11 -13 -5 26.835 26.391 1.176 37.674 o
-11 -13 -4 9.945 9.576 0.830 75.609 o
-11 -13 -3 17.359 18.267 1.010 51.078 o
-11 -13 -2 3.167 3.577 0.678 113.367 o
-11 -13 -1 44.019 44.097 1.515 22.701 o
-11 -12 -13 8.261 7.992 0.713 102.628 o
-11 -12 -12 5.004 5.017 0.678 113.367 o
-11 -12 -11 6.167 6.816 0.761 89.981 o
-11 -12 -10 8.050 8.317 0.810 79.537 o
-11 -12 -9 7.727 7.916 0.823 76.886 o
-11 -12 -8 0.984 0.671 0.616 137.454 o
-11 -12 -7 0.403 1.038 0.602 143.847 o
-11 -12 -6 22.945 23.526 1.121 41.487 o
-11 -12 -5 23.936 24.785 1.149 39.511 o
-11 -12 -4 11.406 11.369 0.865 69.682 o
-11 -12 -3 19.977 19.859 1.038 48.390 o
-11 -12 -2 11.575 11.915 0.865 69.682 o
-11 -12 -1 0.986 0.602 0.595 147.212 o
-11 -11 -14 2.138 2.878 0.581 154.305 o
-11 -11 -13 3.164 1.979 0.616 137.454 o
-11 -11 -12 8.365 8.933 0.803 80.914 o
-11 -11 -11 13.135 13.444 0.920 61.551 o
-11 -11 -10 10.879 11.777 0.858 70.810 o
-11 -11 -9 16.268 16.503 0.976 54.765 o
-11 -11 -8 10.219 11.327 0.858 70.810 o
-11 -11 -7 8.127 7.764 0.782 85.267 o
-11 -11 -6 21.483 21.111 1.073 45.319 o
-11 -11 -5 1.391 2.539 0.630 131.479 o
-11 -11 -4 2.309 2.387 0.637 128.636 o
-11 -11 -3 4.048 4.034 0.671 115.717 o
-11 -11 -2 3.561 3.072 0.644 125.885 o
-11 -11 -1 2.392 2.539 0.630 131.479 o
-11 -10 -15 0.842 1.363 0.574 158.046 o
-11 -10 -14 0.542 0.540 0.554 170.121 o
-11 -10 -13 0.638 0.450 0.588 150.696 o
-11 -10 -12 9.081 8.981 0.816 78.194 o
-11 -10 -11 1.116 0.927 0.609 140.596 o
-11 -10 -10 2.745 3.453 0.664 118.140 o
-11 -10 -9 0.839 1.453 0.616 137.454 o
-11 -10 -8 1.713 2.283 0.650 123.221 o
-11 -10 -7 0.655 1.356 0.602 143.847 o
-11 -10 -6 36.465 37.033 1.370 27.772 o
-11 -10 -5 8.472 9.390 0.796 82.327 o
-11 -10 -4 0.657 0.810 0.554 170.121 o
-11 -10 -3 2.116 2.366 0.595 147.212 o
-11 -10 -2 26.326 26.944 1.100 43.067 o
-11 -10 -1 6.127 5.570 0.644 125.885 o
-11 -9 -15 9.818 9.673 0.761 89.981 o
-11 -9 -14 0.819 1.079 0.595 147.212 o
-11 -9 -13 5.359 5.100 0.727 98.755 o
-11 -9 -12 5.589 5.363 0.747 93.345 o
-11 -9 -11 18.266 17.956 1.003 51.785 o
-11 -9 -10 0.938 1.266 0.623 134.417 o
-11 -9 -9 1.480 1.868 0.637 128.636 o
-11 -9 -8 7.597 7.902 0.782 85.267 o
-11 -9 -7 9.124 8.871 0.782 85.267 o
-11 -9 -6 12.371 12.123 0.830 75.609 o
-11 -9 -5 1.026 1.128 0.567 161.924 o
-11 -9 -4 9.646 10.497 0.733 96.901 o
-11 -9 -3 1.400 2.104 0.540 178.957 o
-11 -9 -2 2.489 3.211 0.554 170.121 o
-11 -9 -1 3.158 2.927 0.547 174.455 o
-11 -8 -16 1.770 2.104 0.574 158.046 o
-11 -8 -15 0.212 0.408 0.560 165.947 o
-11 -8 -14 1.151 0.713 0.602 143.847 o
-11 -8 -13 2.527 2.705 0.664 118.140 o
-11 -8 -12 12.916 13.507 0.900 64.425 o
-11 -8 -11 1.994 2.332 0.650 123.221 o
-11 -8 -10 0.383 -0.125 0.588 150.696 o
-11 -8 -9 23.564 24.066 1.121 41.487 o
-11 -8 -8 1.919 1.993 0.623 134.417 o
-11 -8 -7 19.623 19.049 0.969 55.550 o
-11 -8 -6 11.620 11.113 0.768 88.368 o
-11 -8 -5 20.045 19.423 0.920 61.551 o
-11 -8 -4 8.205 8.635 0.685 111.088 o
-11 -8 -3 12.675 13.458 0.775 86.797 o
-11 -8 -2 3.001 3.155 0.540 178.957 o
-11 -8 -1 7.273 7.819 0.644 125.885 o
-11 -7 -16 0.290 0.547 0.554 170.121 o
-11 -7 -15 7.630 8.061 0.754 91.640 o
-11 -7 -14 9.548 10.594 0.844 73.151 o
-11 -7 -13 4.004 4.124 0.678 113.367 o
-11 -7 -12 10.257 11.071 0.858 70.810 o
-11 -7 -11 8.005 8.497 0.796 82.327 o
-11 -7 -10 3.720 4.505 0.685 111.088 o
-11 -7 -9 6.764 7.653 0.747 93.345 o
-11 -7 -8 3.826 4.276 0.644 125.885 o
-11 -7 -7 25.962 26.896 1.079 44.739 o
-11 -7 -6 18.949 19.790 0.927 60.636 o
-11 -7 -5 13.072 13.057 0.782 85.267 o
-11 -7 -4 12.473 12.323 0.747 93.345 o
-11 -7 -3 1.049 1.315 0.491 215.984 o
-11 -7 -2 2.410 2.512 0.512 198.827 o
-11 -7 -1 73.376 73.685 1.847 15.273 o
-11 -6 -17 0.596 0.152 0.540 178.957 o
-11 -6 -16 11.022 11.459 0.816 78.194 o
-11 -6 -15 0.686 0.816 0.595 147.212 o
-11 -6 -14 1.341 1.142 0.630 131.479 o
-11 -6 -13 6.448 6.435 0.740 95.098 o
-11 -6 -12 31.379 30.508 1.252 33.234 o
-11 -6 -11 7.079 7.840 0.768 88.368 o
-11 -6 -10 20.795 20.613 1.045 47.751 o
-11 -6 -9 4.860 5.383 0.678 113.367 o
-11 -6 -8 24.139 24.571 1.038 48.390 o
-11 -6 -7 3.541 3.716 0.581 154.305 o
-11 -6 -6 2.408 2.470 0.540 178.957 o
-11 -6 -5 12.444 11.964 0.733 96.901 o
-11 -6 -4 8.965 9.964 0.678 113.367 o
-11 -6 -3 73.682 75.553 1.868 14.935 o
-11 -6 -2 16.295 17.285 0.810 79.537 o
-11 -6 -1 28.700 28.646 1.024 49.707 o
-11 -5 -17 0.835 1.169 0.547 174.455 o
-11 -5 -16 7.034 7.771 0.740 95.098 o
-11 -5 -15 10.416 10.012 0.837 74.365 o
-11 -5 -14 1.630 2.069 0.623 134.417 o
-11 -5 -13 25.901 25.837 1.156 39.040 o
-11 -5 -12 1.775 2.193 0.644 125.885 o
-11 -5 -11 3.808 3.384 0.671 115.717 o
-11 -5 -10 1.874 1.363 0.602 143.847 o
-11 -5 -9 51.206 52.325 1.605 20.229 o
-11 -5 -8 127.255 131.199 2.913 6.143 o
-11 -5 -7 51.523 53.584 1.543 21.894 o
-11 -5 -6 48.882 49.861 1.453 24.689 o
-11 -5 -5 12.842 12.614 0.733 96.901 o
-11 -5 -4 24.813 25.325 0.969 55.550 o
-11 -5 -3 44.708 45.488 1.329 29.535 o
-11 -5 -2 89.962 89.849 2.083 12.017 o
-11 -5 -1 17.150 16.759 0.782 85.267 o
-11 -4 -17 10.757 10.787 0.782 85.267 o
-11 -4 -16 0.495 0.685 0.574 158.046 o
-11 -4 -15 6.989 7.438 0.768 88.368 o
-11 -4 -14 15.903 15.423 0.941 58.865 o
-11 -4 -13 20.580 20.572 1.052 47.125 o
-11 -4 -12 8.745 9.466 0.810 79.537 o
-11 -4 -11 86.527 89.067 2.318 9.702 o
-11 -4 -10 18.474 19.015 0.969 55.550 o
-11 -4 -9 1.387 0.983 0.533 183.636 o
-11 -4 -8 18.688 19.015 0.900 64.425 o
-11 -4 -7 0.767 1.322 0.498 210.026 o
-11 -4 -6 11.652 11.763 0.713 102.628 o
-11 -4 -5 7.313 7.625 0.616 137.454 o
-11 -4 -4 53.183 53.688 1.467 24.225 o
-11 -4 -3 86.952 87.268 2.034 12.596 o
-11 -4 -2 218.998 216.848 4.214 2.936 o
-11 -4 -1 100.786 99.114 2.214 10.633 o
-11 -3 -17 3.668 3.328 0.630 131.479 o
-11 -3 -16 0.727 0.291 0.588 150.696 o
-11 -3 -15 1.496 1.301 0.630 131.479 o
-11 -3 -14 0.842 0.782 0.595 147.212 o
-11 -3 -13 11.537 11.147 0.858 70.810 o
-11 -3 -12 2.828 3.058 0.657 120.640 o
-11 -3 -11 2.385 2.436 0.630 131.479 o
-11 -3 -10 1.051 1.073 0.547 174.455 o
-11 -3 -9 51.284 51.993 1.529 22.292 o
-11 -3 -8 24.683 24.433 1.003 51.785 o
-11 -3 -7 139.019 140.284 3.010 5.754 o
-11 -3 -6 53.715 53.743 1.495 23.336 o
-11 -3 -5 101.263 101.411 2.297 9.878 o
-11 -3 -4 18.649 19.506 0.830 75.609 o
-11 -3 -3 94.758 94.941 2.152 11.257 o
-11 -3 -2 103.661 103.383 2.283 9.998 o
-11 -3 -1 90.259 87.808 2.007 12.946 o
-11 -2 -18 0.607 0.311 0.554 170.121 o
-11 -2 -17 10.187 10.594 0.796 82.327 o
-11 -2 -16 2.830 2.844 0.650 123.221 o
-11 -2 -15 2.001 2.041 0.650 123.221 o
-11 -2 -14 4.940 5.487 0.727 98.755 o
-11 -2 -13 6.773 6.816 0.754 91.640 o
-11 -2 -12 33.401 34.466 1.329 29.535 o
-11 -2 -11 22.217 22.426 1.066 45.909 o
-11 -2 -10 3.385 3.494 0.588 150.696 o
-11 -2 -9 23.190 23.595 0.989 53.243 o
-11 -2 -8 50.920 50.235 1.467 24.225 o
-11 -2 -7 8.657 8.961 0.657 120.640 o
-11 -2 -6 33.762 34.244 1.128 40.979 o
-11 -2 -5 35.530 35.255 1.128 40.979 o
-11 -2 -4 174.277 176.549 3.543 4.153 o
-11 -2 -3 17.607 16.724 0.761 89.981 o
-11 -2 -2 132.350 133.365 2.775 6.771 o
-11 -2 -1 1.930 2.297 0.457 249.949 o
-11 -1 -18 0.280 0.014 0.533 183.636 o
-11 -1 -17 1.174 1.100 0.581 154.305 o
-11 -1 -16 31.698 31.525 1.266 32.511 o
-11 -1 -15 15.066 16.178 0.989 53.243 o
-11 -1 -14 8.284 7.812 0.782 85.267 o
-11 -1 -13 16.724 16.662 0.983 53.996 o
-11 -1 -12 22.511 21.935 1.073 45.319 o
-11 -1 -11 8.650 9.071 0.775 86.797 o
-11 -1 -10 13.611 13.887 0.810 79.537 o
-11 -1 -9 9.152 8.552 0.685 111.088 o
-11 -1 -8 18.989 19.077 0.879 67.504 o
-11 -1 -7 35.094 34.694 1.156 39.040 o
-11 -1 -6 9.640 9.971 0.657 120.640 o
-11 -1 -5 77.099 77.477 1.868 14.935 o
-11 -1 -4 13.890 14.386 0.713 102.628 o
-11 -1 -3 37.216 37.822 1.142 39.992 o
-11 -1 -2 14.977 15.347 0.713 102.628 o
-11 -1 -1 18.887 17.956 0.761 89.981 o
-10 -18 -5 2.086 2.387 0.609 140.596 o
-10 -18 -4 9.830 8.795 0.727 98.755 o
-10 -18 -3 1.650 1.432 0.574 158.046 o
-10 -18 -2 3.482 3.266 0.616 137.454 o
-10 -18 -1 3.924 3.245 0.616 137.454 o
-10 -17 -8 6.795 6.227 0.699 106.732 o
-10 -17 -7 13.217 13.181 0.823 76.886 o
-10 -17 -6 5.181 5.473 0.678 113.367 o
-10 -17 -5 2.608 3.024 0.630 131.479 o
-10 -17 -4 2.942 2.733 0.623 134.417 o
-10 -17 -3 1.870 1.979 0.616 137.454 o
-10 -17 -2 2.204 2.588 0.630 131.479 o
-10 -17 -1 7.634 7.819 0.761 89.981 o
-10 -16 -9 0.074 -0.263 0.526 188.500 o
-10 -16 -8 3.338 2.505 0.630 131.479 o
-10 -16 -7 0.582 0.505 0.581 154.305 o
-10 -16 -6 2.574 2.242 0.630 131.479 o
-10 -16 -5 7.206 7.501 0.768 88.368 o
-10 -16 -4 5.338 4.546 0.713 102.628 o
-10 -16 -3 23.801 23.464 1.128 40.979 o
-10 -16 -2 3.001 3.508 0.699 106.732 o
-10 -16 -1 16.793 16.136 0.983 53.996 o
-10 -15 -11 2.277 1.806 0.574 158.046 o
-10 -15 -10 3.470 3.370 0.630 131.479 o
-10 -15 -9 3.730 3.813 0.657 120.640 o
-10 -15 -8 11.034 11.625 0.851 71.966 o
-10 -15 -7 25.861 25.692 1.169 38.121 o
-10 -15 -6 3.145 3.051 0.678 113.367 o
-10 -15 -5 2.702 2.574 0.671 115.717 o
-10 -15 -4 2.231 2.844 0.644 125.885 o
-10 -15 -3 3.400 3.508 0.678 113.367 o
-10 -15 -2 3.255 3.453 0.664 118.140 o
-10 -15 -1 1.201 1.384 0.623 134.417 o
-10 -14 -12 0.678 0.581 0.540 178.957 o
-10 -14 -11 1.572 1.841 0.602 143.847 o
-10 -14 -10 22.791 22.087 1.066 45.909 o
-10 -14 -9 0.976 0.574 0.623 134.417 o
-10 -14 -8 5.771 5.681 0.747 93.345 o
-10 -14 -7 1.750 1.425 0.616 137.454 o
-10 -14 -6 26.116 25.844 1.156 39.040 o
-10 -14 -5 1.162 1.045 0.623 134.417 o
-10 -14 -4 6.007 6.186 0.727 98.755 o
-10 -14 -3 5.448 5.598 0.727 98.755 o
-10 -14 -2 6.052 6.394 0.740 95.098 o
-10 -14 -1 4.648 4.463 0.699 106.732 o
-10 -13 -13 1.849 2.027 0.574 158.046 o
-10 -13 -12 6.087 5.522 0.692 108.878 o
-10 -13 -11 4.087 4.311 0.678 113.367 o
-10 -13 -10 8.301 8.379 0.803 80.914 o
-10 -13 -9 14.203 14.669 0.955 57.172 o
-10 -13 -8 0.048 -0.138 0.581 154.305 o
-10 -13 -7 5.034 4.581 0.713 102.628 o
-10 -13 -6 4.010 3.231 0.678 113.367 o
-10 -13 -5 12.197 12.510 0.886 66.454 o
-10 -13 -4 4.022 3.847 0.685 111.088 o
-10 -13 -3 13.043 12.766 0.879 67.504 o
-10 -13 -2 3.965 4.082 0.671 115.717 o
-10 -13 -1 0.204 -0.187 0.567 161.924 o
-10 -12 -14 1.519 1.612 0.567 161.924 o
-10 -12 -13 1.054 0.567 0.581 154.305 o
-10 -12 -12 2.177 2.193 0.637 128.636 o
-10 -12 -11 1.794 1.944 0.650 123.221 o
-10 -12 -10 8.320 8.379 0.789 83.778 o
-10 -12 -9 4.368 4.678 0.706 104.650 o
-10 -12 -8 9.720 8.497 0.803 80.914 o
-10 -12 -7 14.598 13.341 0.900 64.425 o
-10 -12 -6 5.220 4.498 0.706 104.650 o
-10 -12 -5 5.743 6.054 0.727 98.755 o
-10 -12 -4 3.090 3.176 0.657 120.640 o
-10 -12 -3 10.299 10.746 0.816 78.194 o
-10 -12 -2 3.902 3.508 0.657 120.640 o
-10 -12 -1 2.274 2.000 0.616 137.454 o
-10 -11 -15 3.103 3.280 0.595 147.212 o
-10 -11 -14 1.192 1.315 0.588 150.696 o
-10 -11 -13 3.600 3.750 0.671 115.717 o
-10 -11 -12 7.775 8.469 0.796 82.327 o
-10 -11 -11 5.931 6.151 0.727 98.755 o
-10 -11 -10 31.652 32.224 1.280 31.812 o
-10 -11 -9 4.189 5.037 0.699 106.732 o
-10 -11 -8 8.442 7.791 0.775 86.797 o
-10 -11 -7 4.207 4.678 0.692 108.878 o
-10 -11 -6 10.445 11.293 0.837 74.365 o
-10 -11 -5 16.554 16.157 0.941 58.865 o
-10 -11 -4 10.838 10.338 0.789 83.778 o
-10 -11 -3 5.031 5.363 0.657 120.640 o
-10 -11 -2 13.147 13.631 0.803 80.914 o
-10 -11 -1 5.219 5.695 0.630 131.479 o
-10 -10 -15 2.544 2.470 0.609 140.596 o
-10 -10 -14 0.416 0.706 0.581 154.305 o
-10 -10 -13 5.861 6.020 0.740 95.098 o
-10 -10 -12 4.317 4.082 0.678 113.367 o
-10 -10 -11 1.617 1.543 0.630 131.479 o
-10 -10 -10 1.310 1.066 0.616 137.454 o
-10 -10 -9 0.060 -0.076 0.574 158.046 o
-10 -10 -8 12.214 13.140 0.886 66.454 o
-10 -10 -7 1.865 2.346 0.623 134.417 o
-10 -10 -6 4.901 5.591 0.671 115.717 o
-10 -10 -5 34.362 35.033 1.239 33.981 o
-10 -10 -4 21.569 22.329 0.976 54.765 o
-10 -10 -3 7.056 7.466 0.664 118.140 o
-10 -10 -2 82.429 82.895 2.062 12.260 o
-10 -10 -1 32.575 33.144 1.169 38.121 o
-10 -9 -16 2.251 2.090 0.574 158.046 o
-10 -9 -15 8.699 8.179 0.761 89.981 o
-10 -9 -14 0.104 -0.125 0.581 154.305 o
-10 -9 -13 0.626 0.927 0.616 137.454 o
-10 -9 -12 1.453 2.242 0.637 128.636 o
-10 -9 -11 5.634 5.612 0.720 100.664 o
-10 -9 -10 6.168 6.456 0.740 95.098 o
-10 -9 -9 9.708 9.383 0.803 80.914 o
-10 -9 -8 10.030 9.653 0.796 82.327 o
-10 -9 -7 15.590 14.994 0.879 67.504 o
-10 -9 -6 23.182 23.408 1.003 51.785 o
-10 -9 -5 1.382 1.827 0.533 183.636 o
-10 -9 -4 19.859 20.392 0.913 62.487 o
-10 -9 -3 7.213 7.715 0.644 125.885 o
-10 -9 -2 6.956 6.878 0.623 134.417 o
-10 -9 -1 5.568 5.273 0.581 154.305 o
-10 -8 -17 1.120 1.135 0.560 165.947 o
-10 -8 -16 1.385 1.799 0.588 150.696 o
-10 -8 -15 4.681 4.352 0.685 111.088 o
-10 -8 -14 5.217 5.487 0.733 96.901 o
-10 -8 -13 1.167 1.585 0.623 134.417 o
-10 -8 -12 0.422 0.263 0.581 154.305 o
-10 -8 -11 9.917 10.185 0.823 76.886 o
-10 -8 -10 2.150 2.629 0.630 131.479 o
-10 -8 -9 32.071 31.387 1.252 33.234 o
-10 -8 -8 24.012 23.955 1.031 49.042 o
-10 -8 -7 3.400 3.218 0.574 158.046 o
-10 -8 -6 0.754 0.872 0.498 210.026 o
-10 -8 -5 103.134 105.286 2.422 8.888 o
-10 -8 -4 5.376 5.805 0.595 147.212 o
-10 -8 -3 7.270 7.860 0.623 134.417 o
-10 -8 -2 22.210 23.083 0.927 60.636 o
-10 -8 -1 20.668 21.658 0.893 65.427 o
-10 -7 -17 4.517 4.650 0.630 131.479 o
-10 -7 -16 0.677 0.927 0.581 154.305 o
-10 -7 -15 16.871 17.305 0.983 53.996 o
-10 -7 -14 1.952 2.152 0.637 128.636 o
-10 -7 -13 19.895 19.970 1.045 47.751 o
-10 -7 -12 4.355 3.999 0.678 113.367 o
-10 -7 -11 4.948 4.899 0.699 106.732 o
-10 -7 -10 9.228 9.272 0.789 83.778 o
-10 -7 -9 2.684 3.024 0.602 143.847 o
-10 -7 -8 24.759 25.180 1.031 49.042 o
-10 -7 -7 4.449 4.145 0.574 158.046 o
-10 -7 -6 1.726 1.162 0.498 210.026 o
-10 -7 -5 1.803 2.117 0.498 210.026 o
-10 -7 -4 2.081 2.007 0.491 215.984 o
-10 -7 -3 158.015 161.264 3.307 4.765 o
-10 -7 -2 0.734 0.810 0.436 274.320 o
-10 -7 -1 35.576 35.794 1.128 40.979 o
-10 -6 -17 0.874 0.823 0.554 170.121 o
-10 -6 -16 8.965 8.338 0.775 86.797 o
-10 -6 -15 3.842 3.799 0.692 108.878 o
-10 -6 -14 2.213 2.872 0.644 125.885 o
-10 -6 -13 1.207 1.349 0.616 137.454 o
-10 -6 -12 5.041 4.968 0.706 104.650 o
-10 -6 -11 1.669 1.467 0.602 143.847 o
-10 -6 -10 7.467 7.252 0.713 102.628 o
-10 -6 -9 11.196 10.545 0.733 96.901 o
-10 -6 -8 59.806 59.161 1.640 19.384 o
-10 -6 -7 11.514 11.424 0.720 100.664 o
-10 -6 -6 9.577 9.431 0.657 120.640 o
-10 -6 -5 1.820 2.020 0.484 222.199 o
-10 -6 -4 1.408 1.329 0.464 242.543 o
-10 -6 -3 7.068 7.224 0.581 154.305 o
-10 -6 -2 3.617 3.522 0.484 222.199 o
-10 -6 -1 30.550 29.954 0.996 52.507 o
-10 -5 -18 1.492 2.007 0.581 154.305 o
-10 -5 -17 0.767 0.983 0.567 161.924 o
-10 -5 -16 1.845 2.090 0.630 131.479 o
-10 -5 -15 1.687 1.502 0.644 125.885 o
-10 -5 -14 5.975 5.902 0.740 95.098 o
-10 -5 -13 28.119 27.809 1.204 35.962 o
-10 -5 -12 13.224 13.188 0.886 66.454 o
-10 -5 -11 3.913 4.380 0.664 118.140 o
-10 -5 -10 22.357 22.246 0.989 53.243 o
-10 -5 -9 4.905 5.120 0.609 140.596 o
-10 -5 -8 1.247 1.266 0.505 204.312 o
-10 -5 -7 81.681 82.064 1.993 13.127 o
-10 -5 -6 21.191 22.101 0.900 64.425 o
-10 -5 -5 40.543 41.288 1.232 34.364 o
-10 -5 -4 27.549 28.591 0.983 53.996 o
-10 -5 -3 128.348 128.708 2.699 7.158 o
-10 -5 -2 5.859 5.833 0.526 188.500 o
-10 -5 -1 15.166 14.752 0.699 106.732 o
-10 -4 -18 1.321 1.446 0.560 165.947 o
-10 -4 -17 6.915 6.587 0.727 98.755 o
-10 -4 -16 6.694 5.944 0.747 93.345 o
-10 -4 -15 8.325 8.712 0.789 83.778 o
-10 -4 -14 3.400 4.193 0.692 108.878 o
-10 -4 -13 65.750 66.939 1.937 13.887 o
-10 -4 -12 7.182 7.051 0.740 95.098 o
-10 -4 -11 7.084 7.224 0.706 104.650 o
-10 -4 -10 30.570 31.746 1.156 39.040 o
-10 -4 -9 19.594 20.142 0.906 63.445 o
-10 -4 -8 14.040 14.808 0.782 85.267 o
-10 -4 -7 54.743 54.082 1.488 23.554 o
-10 -4 -6 9.282 9.597 0.630 131.479 o
-10 -4 -5 2.904 3.121 0.477 228.687 o
-10 -4 -4 24.973 24.751 0.893 65.427 o
-10 -4 -3 42.750 41.987 1.190 36.803 o
-10 -4 -2 113.155 112.724 2.394 9.095 o
-10 -4 -1 26.439 26.072 0.893 65.427 o
-10 -3 -18 8.639 9.037 0.747 93.345 o
-10 -3 -17 14.640 14.614 0.906 63.445 o
-10 -3 -16 3.940 3.792 0.692 108.878 o
-10 -3 -15 4.890 5.549 0.713 102.628 o
-10 -3 -14 16.362 16.025 0.962 56.352 o
-10 -3 -13 5.761 5.245 0.720 100.664 o
-10 -3 -12 10.621 10.123 0.810 79.537 o
-10 -3 -11 11.844 11.472 0.796 82.327 o
-10 -3 -10 10.396 10.421 0.727 98.755 o
-10 -3 -9 86.940 85.752 2.090 11.938 o
-10 -3 -8 74.150 75.436 1.875 14.825 o
-10 -3 -7 37.044 37.351 1.176 37.674 o
-10 -3 -6 3.415 3.799 0.498 210.026 o
-10 -3 -5 28.620 29.214 0.976 54.765 o
-10 -3 -4 11.989 12.289 0.644 125.885 o
-10 -3 -3 17.580 18.191 0.740 95.098 o
-10 -3 -2 23.570 24.785 0.858 70.810 o
-10 -3 -1 13.877 13.479 0.644 125.885 o
-10 -2 -18 4.382 4.747 0.650 123.221 o
-10 -2 -17 7.499 7.604 0.761 89.981 o
-10 -2 -16 16.568 16.551 0.983 53.996 o
-10 -2 -15 10.997 10.601 0.851 71.966 o
-10 -2 -14 57.537 59.265 1.799 16.106 o
-10 -2 -13 42.715 42.852 1.481 23.774 o
-10 -2 -12 26.068 26.093 1.149 39.511 o
-10 -2 -11 2.239 2.553 0.554 170.121 o
-10 -2 -10 55.363 55.141 1.578 20.945 o
-10 -2 -9 2.868 3.598 0.547 174.455 o
-10 -2 -8 76.464 78.155 1.917 14.190 o
-10 -2 -7 46.501 47.405 1.349 28.633 o
-10 -2 -6 190.019 192.706 3.799 3.612 o
-10 -2 -5 8.148 8.781 0.581 154.305 o
-10 -2 -4 141.012 141.170 2.878 6.291 o
-10 -2 -3 3.056 3.135 0.436 274.320 o
-10 -2 -2 66.285 66.288 1.571 21.129 o
-10 -2 -1 7.070 7.438 0.519 193.560 o
-10 -1 -18 8.703 8.919 0.740 95.098 o
-10 -1 -17 5.206 5.715 0.713 102.628 o
-10 -1 -16 4.795 4.989 0.727 98.755 o
-10 -1 -15 13.947 13.887 0.913 62.487 o
-10 -1 -14 59.979 60.462 1.827 15.622 o
-10 -1 -13 7.084 7.542 0.761 89.981 o
-10 -1 -12 47.594 46.464 1.536 22.092 o
-10 -1 -11 54.362 55.065 1.591 20.582 o
-10 -1 -10 60.126 60.213 1.661 18.902 o
-10 -1 -9 65.895 67.935 1.758 16.876 o
-10 -1 -8 0.265 -0.166 0.443 265.815 o
-10 -1 -7 211.046 216.550 4.228 2.916 o
-10 -1 -6 32.268 32.798 1.052 47.125 o
-10 -1 -5 126.516 128.895 2.692 7.195 o
-10 -1 -4 3.172 4.172 0.464 242.543 o
-10 -1 -3 32.341 32.293 0.989 53.243 o
-10 -1 -2 108.445 109.977 2.311 9.760 o
-10 -1 -1 61.732 61.956 1.488 23.554 o
-9 -19 -3 0.061 0.332 0.540 178.957 o
-9 -19 -2 1.659 1.619 0.560 165.947 o
-9 -19 -1 0.044 0.464 0.533 183.636 o
-9 -18 -7 0.578 0.512 0.554 170.121 o
-9 -18 -6 2.696 2.823 0.595 147.212 o
-9 -18 -5 1.277 1.958 0.574 158.046 o
-9 -18 -4 2.256 2.892 0.609 140.596 o
-9 -18 -3 1.399 1.640 0.588 150.696 o
-9 -18 -2 1.786 1.979 0.609 140.596 o
-9 -18 -1 4.093 4.055 0.657 120.640 o
-9 -17 -9 1.969 1.668 0.588 150.696 o
-9 -17 -8 2.164 2.055 0.581 154.305 o
-9 -17 -7 2.224 2.519 0.602 143.847 o
-9 -17 -6 0.083 0.277 0.567 161.924 o
-9 -17 -5 3.190 3.204 0.644 125.885 o
-9 -17 -4 2.571 2.574 0.644 125.885 o
-9 -17 -3 3.010 2.553 0.644 125.885 o
-9 -17 -2 9.072 8.525 0.803 80.914 o
-9 -17 -1 1.040 1.259 0.623 134.417 o
-9 -16 -10 4.246 4.491 0.637 128.636 o
-9 -16 -9 0.836 1.093 0.574 158.046 o
-9 -16 -8 0.538 1.135 0.588 150.696 o
-9 -16 -7 3.973 4.373 0.678 113.367 o
-9 -16 -6 6.588 6.954 0.761 89.981 o
-9 -16 -5 2.332 1.529 0.650 123.221 o
-9 -16 -4 2.877 2.913 0.671 115.717 o
-9 -16 -3 3.955 3.674 0.664 118.140 o
-9 -16 -2 0.098 0.076 0.567 161.924 o
-9 -16 -1 2.593 2.546 0.637 128.636 o
-9 -15 -12 7.183 7.203 0.692 108.878 o
-9 -15 -11 8.108 8.020 0.733 96.901 o
-9 -15 -10 2.122 1.100 0.616 137.454 o
-9 -15 -9 0.680 0.789 0.595 147.212 o
-9 -15 -8 0.497 -0.014 0.588 150.696 o
-9 -15 -7 0.404 0.318 0.602 143.847 o
-9 -15 -6 1.206 1.211 0.616 137.454 o
-9 -15 -5 10.320 10.697 0.837 74.365 o
-9 -15 -4 0.737 0.733 0.602 143.847 o
-9 -15 -3 7.708 6.802 0.754 91.640 o
-9 -15 -2 0.925 1.010 0.588 150.696 o
-9 -15 -1 2.398 2.318 0.637 128.636 o
-9 -14 -13 2.249 1.986 0.574 158.046 o
-9 -14 -12 0.961 0.969 0.567 161.924 o
-9 -14 -11 0.546 -0.090 0.581 154.305 o
-9 -14 -10 8.790 8.200 0.796 82.327 o
-9 -14 -9 2.115 2.145 0.657 120.640 o
-9 -14 -8 31.426 31.746 1.266 32.511 o
-9 -14 -7 6.650 6.906 0.754 91.640 o
-9 -14 -6 1.338 0.893 0.616 137.454 o
-9 -14 -5 12.941 13.465 0.900 64.425 o
-9 -14 -4 5.333 4.767 0.699 106.732 o
-9 -14 -3 0.453 -0.028 0.574 158.046 o
-9 -14 -2 0.518 0.789 0.588 150.696 o
-9 -14 -1 4.177 4.366 0.692 108.878 o
-9 -13 -14 0.484 0.166 0.526 188.500 o
-9 -13 -13 7.973 7.874 0.740 95.098 o
-9 -13 -12 0.526 0.332 0.581 154.305 o
-9 -13 -11 5.513 5.286 0.733 96.901 o
-9 -13 -10 14.931 15.700 0.941 58.865 o
-9 -13 -9 3.157 3.301 0.657 120.640 o
-9 -13 -8 21.023 21.021 1.066 45.909 o
-9 -13 -7 5.350 5.141 0.706 104.650 o
-9 -13 -6 1.731 2.422 0.637 128.636 o
-9 -13 -5 12.246 12.227 0.865 69.682 o
-9 -13 -4 0.439 0.429 0.588 150.696 o
-9 -13 -3 18.074 17.382 0.969 55.550 o
-9 -13 -2 11.662 11.154 0.823 76.886 o
-9 -13 -1 10.221 10.047 0.796 82.327 o
-9 -12 -15 1.614 1.377 0.560 165.947 o
-9 -12 -14 0.403 -0.069 0.554 170.121 o
-9 -12 -13 15.509 15.873 0.948 58.009 o
-9 -12 -12 11.166 11.293 0.872 68.580 o
-9 -12 -11 5.201 5.072 0.706 104.650 o
-9 -12 -10 23.727 23.360 1.114 42.004 o
-9 -12 -9 8.790 8.635 0.803 80.914 o
-9 -12 -8 29.294 30.120 1.246 33.604 o
-9 -12 -7 1.577 2.166 0.623 134.417 o
-9 -12 -6 5.884 6.380 0.720 100.664 o
-9 -12 -5 9.551 8.573 0.775 86.797 o
-9 -12 -4 18.370 18.613 0.962 56.352 o
-9 -12 -3 4.660 4.636 0.644 125.885 o
-9 -12 -2 28.656 27.920 1.093 43.614 o
-9 -12 -1 39.984 40.354 1.329 29.535 o
-9 -11 -16 0.958 0.595 0.547 174.455 o
-9 -11 -15 4.685 4.560 0.650 123.221 o
-9 -11 -14 1.026 0.415 0.588 150.696 o
-9 -11 -13 19.361 20.080 1.045 47.751 o
-9 -11 -12 9.253 8.954 0.796 82.327 o
-9 -11 -11 5.489 5.985 0.733 96.901 o
-9 -11 -10 14.299 13.943 0.913 62.487 o
-9 -11 -9 0.737 1.010 0.602 143.847 o
-9 -11 -8 15.329 14.856 0.920 61.551 o
-9 -11 -7 46.048 47.959 1.564 21.317 o
-9 -11 -6 0.305 0.062 0.533 183.636 o
-9 -11 -5 32.132 32.791 1.190 36.803 o
-9 -11 -4 39.867 39.718 1.308 30.480 o
-9 -11 -3 26.675 28.100 1.079 44.739 o
-9 -11 -2 24.948 25.007 1.017 50.385 o
-9 -11 -1 27.575 26.972 1.045 47.751 o
-9 -10 -16 3.284 4.013 0.616 137.454 o
-9 -10 -15 1.632 0.976 0.588 150.696 o
-9 -10 -14 1.571 1.591 0.623 134.417 o
-9 -10 -13 1.435 0.886 0.602 143.847 o
-9 -10 -12 0.597 0.588 0.595 147.212 o
-9 -10 -11 4.121 4.006 0.685 111.088 o
-9 -10 -10 11.185 11.009 0.844 73.151 o
-9 -10 -9 3.184 3.245 0.650 123.221 o
-9 -10 -8 41.780 41.662 1.412 26.163 o
-9 -10 -7 5.046 5.549 0.637 128.636 o
-9 -10 -6 71.925 72.578 1.896 14.502 o
-9 -10 -5 19.496 19.893 0.913 62.487 o
-9 -10 -4 43.317 44.194 1.363 28.055 o
-9 -10 -3 28.465 28.169 1.059 46.511 o
-9 -10 -2 166.005 164.814 3.425 4.444 o
-9 -10 -1 7.589 7.957 0.644 125.885 o
-9 -9 -17 2.083 1.854 0.588 150.696 o
-9 -9 -16 1.522 1.273 0.581 154.305 o
-9 -9 -15 9.334 9.743 0.816 78.194 o
-9 -9 -14 1.567 1.868 0.644 125.885 o
-9 -9 -13 17.667 18.440 1.003 51.785 o
-9 -9 -12 10.046 10.088 0.830 75.609 o
-9 -9 -11 19.775 19.748 1.031 49.042 o
-9 -9 -10 22.712 22.239 1.073 45.319 o
-9 -9 -9 17.036 17.382 0.941 58.865 o
-9 -9 -8 17.258 17.319 0.893 65.427 o
-9 -9 -7 45.508 45.004 1.398 26.683 o
-9 -9 -6 6.226 5.798 0.616 137.454 o
-9 -9 -5 28.394 28.577 1.052 47.125 o
-9 -9 -4 55.740 56.130 1.543 21.894 o
-9 -9 -3 180.989 184.015 3.716 3.776 o
-9 -9 -2 37.099 37.060 1.183 37.235 o
-9 -9 -1 33.668 34.147 1.114 42.004 o
-9 -8 -17 2.267 2.526 0.588 150.696 o
-9 -8 -16 6.948 7.085 0.733 96.901 o
-9 -8 -15 4.315 4.511 0.692 108.878 o
-9 -8 -14 2.967 3.079 0.650 123.221 o
-9 -8 -13 3.976 3.335 0.664 118.140 o
-9 -8 -12 3.599 3.204 0.664 118.140 o
-9 -8 -11 20.362 20.059 1.038 48.390 o
-9 -8 -10 0.988 1.017 0.547 174.455 o
-9 -8 -9 69.489 71.485 1.896 14.502 o
-9 -8 -8 56.325 57.653 1.626 19.715 o
-9 -8 -7 1.559 1.861 0.512 198.827 o
-9 -8 -6 24.390 23.478 0.955 57.172 o
-9 -8 -5 79.217 80.058 1.944 13.789 o
-9 -8 -4 90.549 91.129 2.117 11.628 o
-9 -8 -3 10.479 10.891 0.664 118.140 o
-9 -8 -2 37.402 37.510 1.156 39.040 o
-9 -8 -1 228.528 230.230 4.428 2.658 o
-9 -7 -18 1.397 1.418 0.567 161.924 o
-9 -7 -17 1.203 1.079 0.581 154.305 o
-9 -7 -16 10.110 10.054 0.823 76.886 o
-9 -7 -15 6.061 5.418 0.740 95.098 o
-9 -7 -14 0.768 0.512 0.588 150.696 o
-9 -7 -13 6.881 7.418 0.761 89.981 o
-9 -7 -12 14.074 14.420 0.913 62.487 o
-9 -7 -11 21.346 22.405 1.066 45.909 o
-9 -7 -10 8.327 8.151 0.699 106.732 o
-9 -7 -9 21.065 21.596 0.955 57.172 o
-9 -7 -8 17.299 18.330 0.865 69.682 o
-9 -7 -7 35.075 34.992 1.162 38.576 o
-9 -7 -6 39.548 40.271 1.239 33.981 o
-9 -7 -5 129.989 131.358 2.789 6.704 o
-9 -7 -4 94.081 95.537 2.159 11.185 o
-9 -7 -3 142.761 145.868 2.989 5.834 o
-9 -7 -2 39.525 40.070 1.169 38.121 o
-9 -7 -1 92.715 94.685 2.104 11.781 o
-9 -6 -18 6.631 6.670 0.685 111.088 o
-9 -6 -17 6.455 6.532 0.720 100.664 o
-9 -6 -16 5.373 5.556 0.727 98.755 o
-9 -6 -15 11.897 12.088 0.865 69.682 o
-9 -6 -14 5.400 5.882 0.720 100.664 o
-9 -6 -13 18.566 18.004 0.996 52.507 o
-9 -6 -12 9.020 9.175 0.789 83.778 o
-9 -6 -11 51.757 52.318 1.612 20.055 o
-9 -6 -10 10.476 10.538 0.733 96.901 o
-9 -6 -9 1.024 0.893 0.498 210.026 o
-9 -6 -8 84.307 86.354 2.076 12.098 o
-9 -6 -7 4.634 4.567 0.547 174.455 o
-9 -6 -6 84.754 88.077 2.048 12.427 o
-9 -6 -5 130.182 131.607 2.761 6.839 o
-9 -6 -4 19.180 19.845 0.803 80.914 o
-9 -6 -3 17.623 17.963 0.754 91.640 o
-9 -6 -2 178.579 182.846 3.570 4.089 o
-9 -6 -1 49.477 48.865 1.287 31.471 o
-9 -5 -18 15.208 15.382 0.872 68.580 o
-9 -5 -17 8.502 8.878 0.782 85.267 o
-9 -5 -16 7.909 8.082 0.796 82.327 o
-9 -5 -15 3.478 3.045 0.657 120.640 o
-9 -5 -14 17.849 18.115 0.996 52.507 o
-9 -5 -13 0.890 0.920 0.595 147.212 o
-9 -5 -12 42.336 42.437 1.460 24.455 o
-9 -5 -11 45.427 47.689 1.467 24.225 o
-9 -5 -10 81.992 82.659 2.055 12.343 o
-9 -5 -9 0.473 0.159 0.457 249.949 o
-9 -5 -8 31.136 32.563 1.100 43.067 o
-9 -5 -7 19.438 20.163 0.837 74.365 o
-9 -5 -6 87.838 89.191 2.041 12.511 o
-9 -5 -5 118.929 120.779 2.553 7.996 o
-9 -5 -4 2.553 2.719 0.436 274.320 o
-9 -5 -3 4.870 5.176 0.477 228.687 o
-9 -5 -2 70.571 71.187 1.654 19.061 o
-9 -5 -1 47.965 48.824 1.259 32.870 o
-9 -4 -19 2.129 1.979 0.588 150.696 o
-9 -4 -18 2.299 1.924 0.602 143.847 o
-9 -4 -17 2.199 2.768 0.637 128.636 o
-9 -4 -16 22.656 22.744 1.128 40.979 o
-9 -4 -15 37.953 37.559 1.391 26.949 o
-9 -4 -14 7.736 8.172 0.782 85.267 o
-9 -4 -13 45.762 46.990 1.557 21.507 o
-9 -4 -12 13.119 13.548 0.851 71.966 o
-9 -4 -11 40.373 40.368 1.322 29.845 o
-9 -4 -10 2.966 2.678 0.540 178.957 o
-9 -4 -9 19.858 20.482 0.886 66.454 o
-9 -4 -8 17.925 19.008 0.830 75.609 o
-9 -4 -7 1.387 1.585 0.450 257.699 o
-9 -4 -6 64.465 66.053 1.619 19.884 o
-9 -4 -5 46.405 47.426 1.273 32.159 o
-9 -4 -4 25.317 26.169 0.872 68.580 o
-9 -4 -3 7.482 8.013 0.512 198.827 o
-9 -4 -2 8.191 8.283 0.519 193.560 o
-9 -4 -1 97.507 97.343 2.069 12.179 o
-9 -3 -19 7.100 6.933 0.699 106.732 o
-9 -3 -18 4.565 4.055 0.664 118.140 o
-9 -3 -17 3.300 3.820 0.671 115.717 o
-9 -3 -16 5.143 5.107 0.699 106.732 o
-9 -3 -15 12.691 12.386 0.879 67.504 o
-9 -3 -14 2.255 1.958 0.630 131.479 o
-9 -3 -13 2.668 2.436 0.630 131.479 o
-9 -3 -12 3.500 3.141 0.609 140.596 o
-9 -3 -11 55.423 56.594 1.605 20.229 o
-9 -3 -10 17.624 17.257 0.837 74.365 o
-9 -3 -9 56.693 58.137 1.564 21.317 o
-9 -3 -8 21.728 22.108 0.872 68.580 o
-9 -3 -7 62.507 64.074 1.598 20.404 o
-9 -3 -6 54.431 54.643 1.405 26.421 o
-9 -3 -5 31.336 32.030 0.983 53.996 o
-9 -3 -4 126.333 128.418 2.622 7.580 o
-9 -3 -3 2.314 2.276 0.381 359.926 o
-9 -3 -2 29.330 29.172 0.886 66.454 o
-9 -3 -1 7.774 7.874 0.491 215.984 o
-9 -2 -19 0.676 0.637 0.540 178.957 o
-9 -2 -18 13.525 12.981 0.858 70.810 o
-9 -2 -17 11.817 11.832 0.872 68.580 o
-9 -2 -16 27.329 27.498 1.183 37.235 o
-9 -2 -15 2.753 2.263 0.637 128.636 o
-9 -2 -14 3.002 2.180 0.630 131.479 o
-9 -2 -13 1.328 0.851 0.574 158.046 o
-9 -2 -12 18.490 19.783 0.934 59.741 o
-9 -2 -11 17.263 16.842 0.851 71.966 o
-9 -2 -10 26.883 27.020 1.017 50.385 o
-9 -2 -9 62.138 63.811 1.654 19.061 o
-9 -2 -8 18.083 17.907 0.789 83.778 o
-9 -2 -7 11.277 11.168 0.630 131.479 o
-9 -2 -6 30.590 30.224 0.962 56.352 o
-9 -2 -5 19.368 20.094 0.754 91.640 o
-9 -2 -4 26.418 26.633 0.858 70.810 o
-9 -2 -3 5.372 5.722 0.443 265.815 o
-9 -2 -2 50.138 50.484 1.246 33.604 o
-9 -2 -1 30.981 29.954 0.886 66.454 o
-9 -1 -19 0.630 0.512 0.540 178.957 o
-9 -1 -18 9.973 9.687 0.796 82.327 o
-9 -1 -17 11.521 10.822 0.858 70.810 o
-9 -1 -16 3.401 2.657 0.650 123.221 o
-9 -1 -15 8.709 9.542 0.803 80.914 o
-9 -1 -14 28.165 28.321 1.197 36.379 o
-9 -1 -13 1.619 2.062 0.602 143.847 o
-9 -1 -12 47.778 49.287 1.488 23.554 o
-9 -1 -11 26.660 26.633 1.038 48.390 o
-9 -1 -10 16.750 16.766 0.810 79.537 o
-9 -1 -9 32.648 33.013 1.093 43.614 o
-9 -1 -8 1.804 1.619 0.443 265.815 o
-9 -1 -7 1.456 1.377 0.422 292.603 o
-9 -1 -6 12.554 12.794 0.630 131.479 o
-9 -1 -5 3.613 3.799 0.429 283.241 o
-9 -1 -4 3.874 3.557 0.408 312.777 o
-9 -1 -3 67.006 69.104 1.571 21.129 o
-9 -1 -2 8.195 9.390 0.505 204.312 o
-9 -1 -1 6.460 6.767 0.450 257.699 o
-8 -19 -5 0.870 0.484 0.540 178.957 o
-8 -19 -4 0.504 0.713 0.547 174.455 o
-8 -19 -3 5.280 4.629 0.644 125.885 o
-8 -19 -2 2.604 2.041 0.602 143.847 o
-8 -19 -1 2.549 2.809 0.602 143.847 o
-8 -18 -8 5.106 5.383 0.650 123.221 o
-8 -18 -7 0.978 0.803 0.560 165.947 o
-8 -18 -6 3.297 3.010 0.616 137.454 o
-8 -18 -5 1.139 0.422 0.574 158.046 o
-8 -18 -4 3.298 2.865 0.637 128.636 o
-8 -18 -3 3.033 3.204 0.650 123.221 o
-8 -18 -2 11.655 11.846 0.851 71.966 o
-8 -18 -1 0.095 -0.526 0.554 170.121 o
-8 -17 -10 3.203 3.384 0.616 137.454 o
-8 -17 -9 0.764 0.844 0.560 165.947 o
-8 -17 -8 0.530 1.045 0.574 158.046 o
-8 -17 -7 4.654 4.456 0.678 113.367 o
-8 -17 -6 1.824 1.529 0.623 134.417 o
-8 -17 -5 3.455 4.062 0.692 108.878 o
-8 -17 -4 5.019 5.030 0.727 98.755 o
-8 -17 -3 3.226 3.328 0.678 113.367 o
-8 -17 -2 0.372 0.962 0.609 140.596 o
-8 -17 -1 2.325 2.380 0.664 118.140 o
-8 -16 -11 0.129 0.235 0.526 188.500 o
-8 -16 -10 0.762 0.685 0.574 158.046 o
-8 -16 -9 2.063 1.875 0.623 134.417 o
-8 -16 -8 2.742 2.920 0.650 123.221 o
-8 -16 -7 1.144 0.540 0.616 137.454 o
-8 -16 -6 2.187 1.695 0.650 123.221 o
-8 -16 -5 8.762 8.511 0.789 83.778 o
-8 -16 -4 3.820 3.861 0.678 113.367 o
-8 -16 -3 5.618 4.947 0.706 104.650 o
-8 -16 -2 2.789 2.263 0.644 125.885 o
-8 -16 -1 4.867 5.183 0.713 102.628 o
-8 -15 -13 1.396 0.768 0.567 161.924 o
-8 -15 -12 2.385 2.380 0.588 150.696 o
-8 -15 -11 3.626 3.757 0.650 123.221 o
-8 -15 -10 18.085 17.610 0.996 52.507 o
-8 -15 -9 0.749 0.782 0.602 143.847 o
-8 -15 -8 0.336 -0.277 0.567 161.924 o
-8 -15 -7 20.120 20.156 1.031 49.042 o
-8 -15 -6 2.174 1.162 0.623 134.417 o
-8 -15 -5 1.479 2.055 0.630 131.479 o
-8 -15 -4 2.903 3.197 0.657 120.640 o
-8 -15 -3 22.271 22.516 1.086 44.171 o
-8 -15 -2 1.585 2.332 0.630 131.479 o
-8 -15 -1 0.271 0.844 0.581 154.305 o
-8 -14 -14 0.331 -0.028 0.547 174.455 o
-8 -14 -13 4.060 3.563 0.637 128.636 o
-8 -14 -12 1.066 1.045 0.602 143.847 o
-8 -14 -11 6.408 6.982 0.754 91.640 o
-8 -14 -10 13.343 12.662 0.920 61.551 o
-8 -14 -9 4.891 4.830 0.699 106.732 o
-8 -14 -8 1.267 0.657 0.602 143.847 o
-8 -14 -7 2.302 2.180 0.630 131.479 o
-8 -14 -6 13.661 13.846 0.900 64.425 o
-8 -14 -5 7.554 7.494 0.754 91.640 o
-8 -14 -4 12.608 13.721 0.900 64.425 o
-8 -14 -3 9.019 7.584 0.754 91.640 o
-8 -14 -2 7.822 7.937 0.761 89.981 o
-8 -14 -1 10.925 10.220 0.810 79.537 o
-8 -13 -15 2.425 2.477 0.602 143.847 o
-8 -13 -14 15.719 15.333 0.886 66.454 o
-8 -13 -13 1.422 1.515 0.609 140.596 o
-8 -13 -12 11.704 11.576 0.872 68.580 o
-8 -13 -11 12.566 12.330 0.886 66.454 o
-8 -13 -10 2.050 2.020 0.637 128.636 o
-8 -13 -9 0.829 0.581 0.602 143.847 o
-8 -13 -8 4.454 4.276 0.692 108.878 o
-8 -13 -7 0.832 0.346 0.588 150.696 o
-8 -13 -6 14.632 14.586 0.920 61.551 o
-8 -13 -5 1.449 1.377 0.609 140.596 o
-8 -13 -4 30.692 28.999 1.197 36.379 o
-8 -13 -3 17.193 17.479 0.927 60.636 o
-8 -13 -2 1.607 1.564 0.560 165.947 o
-8 -13 -1 4.288 4.228 0.616 137.454 o
-8 -12 -15 2.051 2.754 0.588 150.696 o
-8 -12 -14 3.166 3.522 0.644 125.885 o
-8 -12 -13 17.497 17.949 1.010 51.078 o
-8 -12 -12 6.881 6.982 0.747 93.345 o
-8 -12 -11 25.107 25.671 1.162 38.576 o
-8 -12 -10 2.290 2.290 0.637 128.636 o
-8 -12 -9 23.227 24.294 1.128 40.979 o
-8 -12 -8 9.868 9.680 0.810 79.537 o
-8 -12 -7 10.447 10.261 0.816 78.194 o
-8 -12 -6 12.888 12.732 0.823 76.886 o
-8 -12 -5 49.014 48.948 1.495 23.336 o
-8 -12 -4 27.285 27.401 1.079 44.739 o
-8 -12 -3 8.040 7.999 0.678 113.367 o
-8 -12 -2 17.465 17.139 0.851 71.966 o
-8 -12 -1 14.951 14.953 0.803 80.914 o
-8 -11 -16 3.801 3.224 0.609 140.596 o
-8 -11 -15 0.469 1.197 0.574 158.046 o
-8 -11 -14 2.802 2.484 0.644 125.885 o
-8 -11 -13 0.624 0.893 0.602 143.847 o
-8 -11 -12 9.105 8.808 0.796 82.327 o
-8 -11 -11 21.275 20.322 1.059 46.511 o
-8 -11 -10 5.667 5.155 0.713 102.628 o
-8 -11 -9 18.317 18.302 0.996 52.507 o
-8 -11 -8 37.709 37.489 1.349 28.633 o
-8 -11 -7 42.925 42.928 1.391 26.949 o
-8 -11 -6 6.775 6.864 0.644 125.885 o
-8 -11 -5 2.047 2.235 0.526 188.500 o
-8 -11 -4 5.430 5.868 0.609 140.596 o
-8 -11 -3 44.831 44.084 1.349 28.633 o
-8 -11 -2 48.110 48.035 1.405 26.421 o
-8 -11 -1 20.129 21.104 0.900 64.425 o
-8 -10 -17 1.566 2.131 0.567 161.924 o
-8 -10 -16 2.599 2.221 0.602 143.847 o
-8 -10 -15 3.427 3.107 0.650 123.221 o
-8 -10 -14 4.578 5.349 0.720 100.664 o
-8 -10 -13 0.361 0.028 0.574 158.046 o
-8 -10 -12 6.685 6.394 0.740 95.098 o
-8 -10 -11 9.880 10.095 0.830 75.609 o
-8 -10 -10 1.396 1.571 0.609 140.596 o
-8 -10 -9 9.362 8.891 0.747 93.345 o
-8 -10 -8 0.009 0.152 0.491 215.984 o
-8 -10 -7 34.048 34.659 1.197 36.379 o
-8 -10 -6 23.873 23.194 0.969 55.550 o
-8 -10 -5 99.668 100.602 2.332 9.587 o
-8 -10 -4 66.851 68.011 1.751 17.010 o
-8 -10 -3 111.689 112.378 2.505 8.308 o
-8 -10 -2 0.798 1.591 0.477 228.687 o
-8 -10 -1 51.833 52.546 1.446 24.926 o
-8 -9 -17 3.826 4.034 0.623 134.417 o
-8 -9 -16 0.657 0.747 0.581 154.305 o
-8 -9 -15 12.552 13.008 0.906 63.445 o
-8 -9 -14 3.223 3.141 0.657 120.640 o
-8 -9 -13 4.981 4.996 0.706 104.650 o
-8 -9 -12 17.607 16.932 0.969 55.550 o
-8 -9 -11 3.175 2.809 0.644 125.885 o
-8 -9 -10 77.034 76.716 2.055 12.343 o
-8 -9 -9 15.015 15.589 0.851 71.966 o
-8 -9 -8 47.297 46.838 1.418 25.908 o
-8 -9 -7 20.452 21.748 0.927 60.636 o
-8 -9 -6 5.239 5.833 0.581 154.305 o
-8 -9 -5 85.722 85.199 2.027 12.682 o
-8 -9 -4 31.813 32.570 1.079 44.739 o
-8 -9 -3 72.525 72.107 1.764 16.744 o
-8 -9 -2 123.602 123.629 2.636 7.500 o
-8 -9 -1 19.239 19.962 0.816 78.194 o
-8 -8 -18 2.482 3.487 0.588 150.696 o
-8 -8 -17 2.899 2.567 0.616 137.454 o
-8 -8 -16 6.825 7.348 0.754 91.640 o
-8 -8 -15 4.250 4.082 0.671 115.717 o
-8 -8 -14 10.488 10.898 0.837 74.365 o
-8 -8 -13 4.232 4.913 0.692 108.878 o
-8 -8 -12 6.316 6.463 0.727 98.755 o
-8 -8 -11 4.557 4.643 0.657 120.640 o
-8 -8 -10 54.073 54.449 1.585 20.762 o
-8 -8 -9 31.684 32.251 1.156 39.040 o
-8 -8 -8 44.860 45.641 1.370 27.772 o
-8 -8 -7 50.748 52.117 1.460 24.455 o
-8 -8 -6 2.987 3.128 0.498 210.026 o
-8 -8 -5 36.125 36.140 1.128 40.979 o
-8 -8 -4 12.434 12.676 0.678 113.367 o
-8 -8 -3 110.680 111.562 2.401 9.042 o
-8 -8 -2 181.586 184.285 3.619 3.980 o
-8 -8 -1 18.113 18.710 0.768 88.368 o
-8 -7 -18 5.763 5.584 0.657 120.640 o
-8 -7 -17 2.179 2.484 0.630 131.479 o
-8 -7 -16 0.671 1.052 0.602 143.847 o
-8 -7 -15 6.089 6.380 0.720 100.664 o
-8 -7 -14 4.095 4.505 0.678 113.367 o
-8 -7 -13 2.566 2.747 0.644 125.885 o
-8 -7 -12 31.238 32.030 1.266 32.511 o
-8 -7 -11 6.281 5.632 0.644 125.885 o
-8 -7 -10 48.475 50.020 1.488 23.554 o
-8 -7 -9 13.524 13.645 0.768 88.368 o
-8 -7 -8 6.537 6.650 0.588 150.696 o
-8 -7 -7 19.445 20.004 0.844 73.151 o
-8 -7 -6 3.197 2.865 0.471 235.462 o
-8 -7 -5 144.642 143.703 2.955 5.971 o
-8 -7 -4 159.577 159.327 3.190 5.123 o
-8 -7 -3 48.842 49.758 1.308 30.480 o
-8 -7 -2 63.293 65.548 1.571 21.129 o
-8 -7 -1 22.820 23.969 0.830 75.609 o
-8 -6 -19 2.701 2.678 0.588 150.696 o
-8 -6 -18 6.589 6.684 0.706 104.650 o
-8 -6 -17 2.374 2.041 0.637 128.636 o
-8 -6 -16 38.577 39.192 1.446 24.926 o
-8 -6 -15 1.152 1.695 0.623 134.417 o
-8 -6 -14 12.412 13.119 0.886 66.454 o
-8 -6 -13 6.318 6.636 0.733 96.901 o
-8 -6 -12 20.006 20.343 0.989 53.243 o
-8 -6 -11 5.499 5.086 0.616 137.454 o
-8 -6 -10 77.031 77.830 1.958 13.595 o
-8 -6 -9 67.901 68.392 1.758 16.876 o
-8 -6 -8 40.882 42.298 1.259 32.870 o
-8 -6 -7 32.489 33.705 1.073 45.319 o
-8 -6 -6 85.564 87.157 1.986 13.218 o
-8 -6 -5 58.787 60.234 1.495 23.336 o
-8 -6 -4 34.253 35.234 1.038 48.390 o
-8 -6 -3 31.903 32.362 0.969 55.550 o
-8 -6 -2 59.729 61.382 1.460 24.455 o
-8 -6 -1 183.187 185.565 3.550 4.137 o
-8 -5 -19 20.724 20.267 0.948 58.009 o
-8 -5 -18 2.073 1.335 0.595 147.212 o
-8 -5 -17 5.629 5.605 0.727 98.755 o
-8 -5 -16 6.125 6.650 0.733 96.901 o
-8 -5 -15 46.473 47.149 1.571 21.129 o
-8 -5 -14 0.299 0.671 0.581 154.305 o
-8 -5 -13 20.158 20.834 1.031 49.042 o
-8 -5 -12 3.778 3.799 0.595 147.212 o
-8 -5 -11 106.770 106.594 2.477 8.495 o
-8 -5 -10 48.971 48.166 1.418 25.908 o
-8 -5 -9 61.393 63.375 1.647 19.221 o
-8 -5 -8 17.130 17.575 0.775 86.797 o
-8 -5 -7 34.761 36.126 1.100 43.067 o
-8 -5 -6 77.812 77.359 1.792 16.231 o
-8 -5 -5 39.154 39.773 1.114 42.004 o
-8 -5 -4 45.348 45.551 1.190 36.803 o
-8 -5 -3 19.144 20.454 0.733 96.901 o
-8 -5 -2 19.408 19.451 0.706 104.650 o
-8 -5 -1 3.557 3.785 0.394 335.111 o
-8 -4 -19 0.037 0.284 0.533 183.636 o
-8 -4 -18 6.916 6.975 0.740 95.098 o
-8 -4 -17 19.654 18.302 1.024 49.707 o
-8 -4 -16 9.576 9.113 0.803 80.914 o
-8 -4 -15 11.725 11.798 0.865 69.682 o
-8 -4 -14 22.080 21.263 1.066 45.909 o
-8 -4 -13 25.128 25.927 1.114 42.004 o
-8 -4 -12 8.830 8.781 0.699 106.732 o
-8 -4 -11 2.701 2.913 0.540 178.957 o
-8 -4 -10 80.530 81.497 1.986 13.218 o
-8 -4 -9 22.381 22.128 0.886 66.454 o
-8 -4 -8 52.025 53.031 1.405 26.421 o
-8 -4 -7 13.776 14.386 0.678 113.367 o
-8 -4 -6 94.475 96.394 2.097 11.859 o
-8 -4 -5 160.961 164.869 3.224 5.014 o
-8 -4 -4 6.654 6.089 0.457 249.949 o
-8 -4 -3 24.104 25.685 0.803 80.914 o
-8 -4 -2 4.536 4.947 0.394 335.111 o
-8 -4 -1 28.448 29.456 0.837 74.365 o
-8 -3 -19 7.419 7.888 0.713 102.628 o
-8 -3 -18 1.382 0.560 0.588 150.696 o
-8 -3 -17 4.309 5.196 0.720 100.664 o
-8 -3 -16 3.740 4.006 0.671 115.717 o
-8 -3 -15 30.353 29.761 1.239 33.981 o
-8 -3 -14 32.294 32.217 1.280 31.812 o
-8 -3 -13 27.910 28.342 1.149 39.511 o
-8 -3 -12 54.011 52.802 1.543 21.894 o
-8 -3 -11 14.521 15.479 0.803 80.914 o
-8 -3 -10 84.923 84.369 2.020 12.770 o
-8 -3 -9 40.807 40.970 1.218 35.149 o
-8 -3 -8 8.301 8.352 0.567 161.924 o
-8 -3 -7 10.124 10.206 0.574 158.046 o
-8 -3 -6 31.159 31.137 0.948 58.009 o
-8 -3 -5 62.464 62.316 1.467 24.225 o
-8 -3 -4 33.391 32.625 0.927 60.636 o
-8 -3 -3 219.681 224.376 4.145 3.034 o
-8 -3 -2 49.316 49.342 1.169 38.121 o
-8 -3 -1 59.224 59.154 1.329 29.535 o
-8 -2 -19 13.550 13.438 0.844 73.151 o
-8 -2 -18 5.771 4.906 0.706 104.650 o
-8 -2 -17 0.362 0.339 0.602 143.847 o
-8 -2 -16 2.615 2.270 0.637 128.636 o
-8 -2 -15 14.319 14.690 0.913 62.487 o
-8 -2 -14 20.900 21.256 1.045 47.751 o
-8 -2 -13 1.456 1.557 0.567 161.924 o
-8 -2 -12 14.031 13.894 0.789 83.778 o
-8 -2 -11 9.822 10.261 0.685 111.088 o
-8 -2 -10 32.321 32.667 1.086 44.171 o
-8 -2 -9 19.747 19.700 0.810 79.537 o
-8 -2 -8 61.773 61.818 1.536 22.092 o
-8 -2 -7 15.210 15.340 0.671 115.717 o
-8 -2 -6 47.833 50.906 1.280 31.812 o
-8 -2 -5 166.619 168.709 3.259 4.908 o
-8 -2 -4 38.964 39.946 1.024 49.707 o
-8 -2 -3 85.156 85.884 1.792 16.231 o
-8 -2 -2 22.525 23.374 0.713 102.628 o
-8 -2 -1 21.261 20.717 0.657 120.640 o
-8 -1 -19 8.772 9.147 0.754 91.640 o
-8 -1 -18 9.080 9.784 0.803 80.914 o
-8 -1 -17 5.056 5.978 0.706 104.650 o
-8 -1 -16 1.025 1.156 0.595 147.212 o
-8 -1 -15 2.538 2.242 0.623 134.417 o
-8 -1 -14 6.968 6.470 0.713 102.628 o
-8 -1 -13 50.022 51.142 1.529 22.292 o
-8 -1 -12 6.333 5.542 0.616 137.454 o
-8 -1 -11 8.208 8.490 0.637 128.636 o
-8 -1 -10 5.883 6.463 0.560 165.947 o
-8 -1 -9 2.268 2.104 0.443 265.815 o
-8 -1 -8 10.072 10.822 0.602 143.847 o
-8 -1 -7 79.608 79.982 1.813 15.861 o
-8 -1 -6 14.322 14.538 0.623 134.417 o
-8 -1 -5 73.227 74.834 1.661 18.902 o
-8 -1 -4 120.183 122.827 2.429 8.837 o
-8 -1 -3 33.946 35.158 0.920 61.551 o
-8 -1 -2 23.608 24.605 0.720 100.664 o
-8 -1 -1 20.300 20.198 0.637 128.636 o
-7 -20 -3 0.671 0.471 0.547 174.455 o
-7 -20 -2 0.505 0.083 0.526 188.500 o
-7 -20 -1 1.603 1.377 0.554 170.121 o
-7 -19 -7 8.334 8.428 0.733 96.901 o
-7 -19 -6 0.791 1.107 0.554 170.121 o
-7 -19 -5 4.488 4.214 0.637 128.636 o
-7 -19 -4 0.905 1.405 0.574 158.046 o
-7 -19 -3 0.601 1.121 0.567 161.924 o
-7 -19 -2 0.826 1.114 0.574 158.046 o
-7 -19 -1 0.946 1.149 0.588 150.696 o
-7 -18 -9 1.687 1.488 0.560 165.947 o
-7 -18 -8 2.108 2.228 0.595 147.212 o
-7 -18 -7 1.834 2.304 0.595 147.212 o
-7 -18 -6 0.889 0.900 0.595 147.212 o
-7 -18 -5 21.802 20.904 1.038 48.390 o
-7 -18 -4 11.260 10.843 0.844 73.151 o
-7 -18 -3 7.676 8.234 0.782 85.267 o
-7 -18 -2 11.305 10.884 0.858 70.810 o
-7 -18 -1 6.665 6.463 0.754 91.640 o
-7 -17 -11 1.250 1.758 0.574 158.046 o
-7 -17 -10 5.234 4.802 0.650 123.221 o
-7 -17 -9 7.167 7.618 0.733 96.901 o
-7 -17 -8 14.822 14.766 0.920 61.551 o
-7 -17 -7 25.770 26.093 1.162 38.576 o
-7 -17 -6 0.550 -0.235 0.595 147.212 o
-7 -17 -5 8.861 9.355 0.830 75.609 o
-7 -17 -4 2.299 2.332 0.630 131.479 o
-7 -17 -3 4.757 5.065 0.706 104.650 o
-7 -17 -2 9.290 8.732 0.803 80.914 o
-7 -17 -1 14.306 13.562 0.913 62.487 o
-7 -16 -12 6.351 5.812 0.657 120.640 o
-7 -16 -11 4.197 4.657 0.650 123.221 o
-7 -16 -10 3.164 2.955 0.644 125.885 o
-7 -16 -9 1.237 0.782 0.609 140.596 o
-7 -16 -8 6.329 6.477 0.754 91.640 o
-7 -16 -7 1.218 1.003 0.609 140.596 o
-7 -16 -6 40.259 40.209 1.432 25.410 o
-7 -16 -5 13.239 13.306 0.906 63.445 o
-7 -16 -4 37.035 37.462 1.391 26.949 o
-7 -16 -3 2.764 2.885 0.657 120.640 o
-7 -16 -2 12.682 12.870 0.886 66.454 o
-7 -16 -1 28.629 28.079 1.218 35.149 o
-7 -15 -13 1.068 0.837 0.554 170.121 o
-7 -15 -12 2.890 2.263 0.623 134.417 o
-7 -15 -11 3.565 3.854 0.664 118.140 o
-7 -15 -10 5.851 6.034 0.747 93.345 o
-7 -15 -9 31.363 31.380 1.252 33.234 o
-7 -15 -8 14.690 15.133 0.941 58.865 o
-7 -15 -7 9.155 8.504 0.803 80.914 o
-7 -15 -6 19.593 19.492 1.031 49.042 o
-7 -15 -5 3.230 3.238 0.657 120.640 o
-7 -15 -4 2.652 2.415 0.637 128.636 o
-7 -15 -3 2.655 3.411 0.657 120.640 o
-7 -15 -2 6.701 6.899 0.747 93.345 o
-7 -15 -1 28.973 29.359 1.218 35.149 o
-7 -14 -14 0.135 -0.291 0.533 183.636 o
-7 -14 -13 13.017 13.645 0.872 68.580 o
-7 -14 -12 1.544 2.470 0.644 125.885 o
-7 -14 -11 20.807 21.028 1.086 44.171 o
-7 -14 -10 2.695 1.813 0.637 128.636 o
-7 -14 -9 1.936 2.041 0.623 134.417 o
-7 -14 -8 3.308 3.328 0.664 118.140 o
-7 -14 -7 5.497 5.280 0.713 102.628 o
-7 -14 -6 5.394 5.314 0.706 104.650 o
-7 -14 -5 8.275 7.411 0.754 91.640 o
-7 -14 -4 9.324 9.403 0.782 85.267 o
-7 -14 -3 33.902 34.528 1.308 30.480 o
-7 -14 -2 4.790 4.622 0.650 123.221 o
-7 -14 -1 43.427 42.963 1.439 25.166 o
-7 -13 -15 0.609 1.363 0.554 170.121 o
-7 -13 -14 1.699 1.169 0.581 154.305 o
-7 -13 -13 1.642 1.038 0.609 140.596 o
-7 -13 -12 7.185 6.899 0.768 88.368 o
-7 -13 -11 1.806 2.436 0.623 134.417 o
-7 -13 -10 8.472 8.338 0.789 83.778 o
-7 -13 -9 1.552 2.228 0.630 131.479 o
-7 -13 -8 2.928 3.570 0.664 118.140 o
-7 -13 -7 45.762 45.004 1.515 22.701 o
-7 -13 -6 26.544 27.083 1.162 38.576 o
-7 -13 -5 2.223 1.889 0.574 158.046 o
-7 -13 -4 1.931 1.612 0.547 174.455 o
-7 -13 -3 17.451 17.347 0.879 67.504 o
-7 -13 -2 23.028 22.890 0.983 53.996 o
-7 -13 -1 2.086 2.187 0.526 188.500 o
-7 -12 -16 1.312 0.782 0.547 174.455 o
-7 -12 -15 11.228 11.334 0.823 76.886 o
-7 -12 -14 0.457 0.637 0.595 147.212 o
-7 -12 -13 14.948 14.379 0.941 58.865 o
-7 -12 -12 1.412 1.204 0.609 140.596 o
-7 -12 -11 10.177 11.037 0.844 73.151 o
-7 -12 -10 1.196 1.052 0.609 140.596 o
-7 -12 -9 0.256 0.581 0.574 158.046 o
-7 -12 -8 8.109 8.103 0.754 91.640 o
-7 -12 -7 9.345 9.141 0.740 95.098 o
-7 -12 -6 6.180 5.667 0.630 131.479 o
-7 -12 -5 12.555 12.946 0.768 88.368 o
-7 -12 -4 11.676 11.846 0.740 95.098 o
-7 -12 -3 33.132 32.687 1.149 39.511 o
-7 -12 -2 1.798 1.675 0.477 228.687 o
-7 -12 -1 0.770 0.948 0.464 242.543 o
-7 -11 -17 7.124 7.819 0.713 102.628 o
-7 -11 -16 0.407 0.152 0.554 170.121 o
-7 -11 -15 12.627 12.503 0.872 68.580 o
-7 -11 -14 0.288 0.692 0.616 137.454 o
-7 -11 -13 2.875 2.339 0.637 128.636 o
-7 -11 -12 2.435 2.394 0.637 128.636 o
-7 -11 -11 9.156 9.120 0.803 80.914 o
-7 -11 -10 4.810 4.698 0.685 111.088 o
-7 -11 -9 26.764 25.540 1.107 42.530 o
-7 -11 -8 3.414 3.474 0.581 154.305 o
-7 -11 -7 3.051 3.321 0.560 165.947 o
-7 -11 -6 18.878 19.077 0.886 66.454 o
-7 -11 -5 4.108 4.020 0.554 170.121 o
-7 -11 -4 13.663 13.617 0.747 93.345 o
-7 -11 -3 37.343 37.905 1.204 35.962 o
-7 -11 -2 4.768 4.747 0.540 178.957 o
-7 -11 -1 12.445 12.227 0.699 106.732 o
-7 -10 -17 1.702 1.903 0.567 161.924 o
-7 -10 -16 3.168 3.384 0.644 125.885 o
-7 -10 -15 0.112 0.173 0.588 150.696 o
-7 -10 -14 0.216 -0.664 0.560 165.947 o
-7 -10 -13 2.374 2.733 0.637 128.636 o
-7 -10 -12 3.447 3.058 0.650 123.221 o
-7 -10 -11 0.637 0.284 0.574 158.046 o
-7 -10 -10 7.427 7.404 0.713 102.628 o
-7 -10 -9 40.974 39.773 1.315 30.160 o
-7 -10 -8 18.485 18.620 0.886 66.454 o
-7 -10 -7 19.331 19.997 0.893 65.427 o
-7 -10 -6 27.133 26.896 1.010 51.078 o
-7 -10 -5 12.552 12.247 0.706 104.650 o
-7 -10 -4 0.152 0.650 0.429 283.241 o
-7 -10 -3 4.932 4.851 0.519 193.560 o
-7 -10 -2 16.938 17.070 0.761 89.981 o
-7 -10 -1 30.003 29.947 0.996 52.507 o
-7 -9 -18 5.716 5.570 0.644 125.885 o
-7 -9 -17 1.760 1.827 0.588 150.696 o
-7 -9 -16 0.497 0.816 0.588 150.696 o
-7 -9 -15 4.232 4.525 0.685 111.088 o
-7 -9 -14 24.845 24.848 1.135 40.481 o
-7 -9 -13 2.382 2.235 0.637 128.636 o
-7 -9 -12 33.832 33.656 1.301 30.805 o
-7 -9 -11 5.093 4.781 0.650 123.221 o
-7 -9 -10 1.433 1.591 0.519 193.560 o
-7 -9 -9 34.210 33.774 1.183 37.235 o
-7 -9 -8 1.830 1.737 0.498 210.026 o
-7 -9 -7 22.650 22.170 0.906 63.445 o
-7 -9 -6 38.120 37.911 1.176 37.674 o
-7 -9 -5 7.942 7.743 0.581 154.305 o
-7 -9 -4 12.827 13.209 0.678 113.367 o
-7 -9 -3 25.713 25.297 0.893 65.427 o
-7 -9 -2 29.434 29.504 0.962 56.352 o
-7 -9 -1 21.422 21.471 0.810 79.537 o
-7 -8 -18 0.764 1.391 0.554 170.121 o
-7 -8 -17 2.497 2.913 0.637 128.636 o
-7 -8 -16 41.455 42.271 1.495 23.336 o
-7 -8 -15 7.480 7.411 0.754 91.640 o
-7 -8 -14 10.201 10.684 0.823 76.886 o
-7 -8 -13 19.700 19.437 1.024 49.707 o
-7 -8 -12 27.985 27.436 1.169 38.121 o
-7 -8 -11 11.170 10.642 0.740 95.098 o
-7 -8 -10 5.218 5.639 0.609 140.596 o
-7 -8 -9 3.760 3.826 0.547 174.455 o
-7 -8 -8 13.521 13.057 0.727 98.755 o
-7 -8 -7 31.988 32.514 1.073 45.319 o
-7 -8 -6 1.498 1.550 0.429 283.241 o
-7 -8 -5 8.263 7.909 0.554 170.121 o
-7 -8 -4 28.657 29.843 0.962 56.352 o
-7 -8 -3 32.219 32.715 0.996 52.507 o
-7 -8 -2 94.248 95.018 2.069 12.179 o
-7 -8 -1 2.744 2.705 0.401 323.655 o
-7 -7 -19 0.614 0.339 0.540 178.957 o
-7 -7 -18 12.968 12.490 0.830 75.609 o
-7 -7 -17 1.505 1.093 0.602 143.847 o
-7 -7 -16 1.416 1.322 0.602 143.847 o
-7 -7 -15 0.208 0.145 0.567 161.924 o
-7 -7 -14 13.114 13.451 0.893 65.427 o
-7 -7 -13 6.131 5.736 0.706 104.650 o
-7 -7 -12 38.190 38.638 1.349 28.633 o
-7 -7 -11 17.165 17.728 0.879 67.504 o
-7 -7 -10 53.660 53.404 1.515 22.701 o
-7 -7 -9 6.135 5.681 0.574 158.046 o
-7 -7 -8 77.220 77.276 1.868 14.935 o
-7 -7 -7 9.921 9.064 0.595 147.212 o
-7 -7 -6 19.642 19.970 0.789 83.778 o
-7 -7 -5 13.633 13.479 0.644 125.885 o
-7 -7 -4 14.572 14.565 0.644 125.885 o
-7 -7 -3 16.569 17.153 0.678 113.367 o
-7 -7 -2 72.397 73.173 1.654 19.061 o
-7 -7 -1 10.197 11.528 0.554 170.121 o
-7 -6 -19 1.615 2.242 0.560 165.947 o
-7 -6 -18 5.393 4.795 0.685 111.088 o
-7 -6 -17 9.647 9.673 0.830 75.609 o
-7 -6 -16 0.196 0.159 0.567 161.924 o
-7 -6 -15 10.405 10.227 0.816 78.194 o
-7 -6 -14 13.838 14.856 0.913 62.487 o
-7 -6 -13 21.365 21.609 1.045 47.751 o
-7 -6 -12 0.027 0.270 0.491 215.984 o
-7 -6 -11 2.457 2.477 0.533 183.636 o
-7 -6 -10 5.457 5.259 0.567 161.924 o
-7 -6 -9 30.832 31.338 1.059 46.511 o
-7 -6 -8 29.219 29.338 0.989 53.243 o
-7 -6 -7 69.322 69.561 1.675 18.591 o
-7 -6 -6 65.389 66.496 1.591 20.582 o
-7 -6 -5 17.344 17.797 0.699 106.732 o
-7 -6 -4 88.639 90.326 1.944 13.789 o
-7 -6 -3 1.075 0.976 0.339 453.468 o
-7 -6 -2 68.846 70.004 1.564 21.317 o
-7 -6 -1 0.352 0.574 0.304 562.385 o
-7 -5 -19 0.199 0.242 0.540 178.957 o
-7 -5 -18 8.331 7.570 0.754 91.640 o
-7 -5 -17 24.619 24.343 1.149 39.511 o
-7 -5 -16 13.893 12.849 0.886 66.454 o
-7 -5 -15 6.846 6.982 0.740 95.098 o
-7 -5 -14 25.311 25.671 1.142 39.992 o
-7 -5 -13 4.040 4.408 0.630 131.479 o
-7 -5 -12 48.706 49.453 1.481 23.774 o
-7 -5 -11 33.944 35.462 1.183 37.235 o
-7 -5 -10 20.749 20.779 0.872 68.580 o
-7 -5 -9 24.437 25.415 0.927 60.636 o
-7 -5 -8 10.313 10.926 0.609 140.596 o
-7 -5 -7 13.243 13.742 0.650 123.221 o
-7 -5 -6 22.422 22.405 0.789 83.778 o
-7 -5 -5 17.879 17.638 0.671 115.717 o
-7 -5 -4 26.409 27.373 0.830 75.609 o
-7 -5 -3 19.419 19.042 0.650 123.221 o
-7 -5 -2 21.018 20.696 0.664 118.140 o
-7 -5 -1 19.653 19.713 0.644 125.885 o
-7 -4 -19 3.152 3.093 0.616 137.454 o
-7 -4 -18 4.934 4.885 0.706 104.650 o
-7 -4 -17 4.442 4.615 0.678 113.367 o
-7 -4 -16 3.085 4.034 0.664 118.140 o
-7 -4 -15 12.177 12.552 0.872 68.580 o
-7 -4 -14 8.962 8.891 0.775 86.797 o
-7 -4 -13 17.614 18.053 0.893 65.427 o
-7 -4 -12 5.295 5.190 0.602 143.847 o
-7 -4 -11 15.989 16.461 0.803 80.914 o
-7 -4 -10 9.154 9.175 0.623 134.417 o
-7 -4 -9 29.881 30.404 0.996 52.507 o
-7 -4 -8 132.038 131.947 2.733 6.978 o
-7 -4 -7 53.183 54.477 1.363 28.055 o
-7 -4 -6 29.657 30.999 0.920 61.551 o
-7 -4 -5 71.068 72.841 1.619 19.884 o
-7 -4 -4 77.573 78.432 1.668 18.746 o
-7 -4 -3 65.945 67.928 1.474 23.998 o
-7 -4 -2 84.813 83.697 1.730 17.420 o
-7 -4 -1 68.229 71.381 1.508 22.910 o
-7 -3 -20 0.739 0.810 0.560 165.947 o
-7 -3 -19 6.759 5.923 0.699 106.732 o
-7 -3 -18 15.849 15.686 0.948 58.009 o
-7 -3 -17 7.604 7.494 0.754 91.640 o
-7 -3 -16 20.062 20.634 1.045 47.751 o
-7 -3 -15 24.581 25.263 1.142 39.992 o
-7 -3 -14 1.918 1.439 0.588 150.696 o
-7 -3 -13 44.075 45.274 1.412 26.163 o
-7 -3 -12 53.861 53.273 1.522 22.495 o
-7 -3 -11 18.256 18.212 0.830 75.609 o
-7 -3 -10 31.667 31.456 1.045 47.751 o
-7 -3 -9 15.823 15.617 0.713 102.628 o
-7 -3 -8 46.566 46.305 1.239 33.981 o
-7 -3 -7 79.055 79.871 1.785 16.357 o
-7 -3 -6 108.593 113.056 2.318 9.702 o
-7 -3 -5 47.434 49.287 1.176 37.674 o
-7 -3 -4 33.905 35.317 0.913 62.487 o
-7 -3 -3 209.663 208.814 3.833 3.547 o
-7 -3 -2 14.372 13.998 0.512 198.827 o
-7 -3 -1 98.293 100.906 1.993 13.127 o
-7 -2 -20 9.432 8.919 0.713 102.628 o
-7 -2 -19 4.048 3.467 0.644 125.885 o
-7 -2 -18 0.391 0.394 0.595 147.212 o
-7 -2 -17 25.621 25.906 1.149 39.511 o
-7 -2 -16 17.397 16.600 0.976 54.765 o
-7 -2 -15 22.120 22.177 1.073 45.319 o
-7 -2 -14 3.667 3.307 0.616 137.454 o
-7 -2 -13 180.627 179.019 3.736 3.734 o
-7 -2 -12 2.464 2.830 0.519 193.560 o
-7 -2 -11 82.098 82.154 1.979 13.311 o
-7 -2 -10 0.862 1.308 0.429 283.241 o
-7 -2 -9 13.002 12.891 0.644 125.885 o
-7 -2 -8 235.131 237.378 4.484 2.593 o
-7 -2 -7 17.902 17.520 0.678 113.367 o
-7 -2 -6 6.586 6.802 0.450 257.699 o
-7 -2 -5 87.527 87.766 1.827 15.622 o
-7 -2 -4 21.618 21.713 0.664 118.140 o
-7 -2 -3 214.505 215.568 3.944 3.351 o
-7 -2 -2 124.781 120.910 2.332 9.587 o
-7 -2 -1 493.533 480.686 8.428 0.734 o
-7 -1 -20 2.938 2.463 0.581 154.305 o
-7 -1 -19 7.288 6.913 0.727 98.755 o
-7 -1 -18 6.677 6.663 0.747 93.345 o
-7 -1 -17 0.357 -0.166 0.567 161.924 o
-7 -1 -16 6.897 6.871 0.733 96.901 o
-7 -1 -15 4.988 4.615 0.685 111.088 o
-7 -1 -14 56.820 57.584 1.702 17.992 o
-7 -1 -13 19.948 19.838 0.913 62.487 o
-7 -1 -12 13.856 13.763 0.761 89.981 o
-7 -1 -11 27.653 28.404 1.010 51.078 o
-7 -1 -10 67.521 66.461 1.654 19.061 o
-7 -1 -9 12.788 13.493 0.650 123.221 o
-7 -1 -8 278.648 276.092 5.134 1.978 o
-7 -1 -7 397.544 399.950 7.169 1.014 o
-7 -1 -6 192.101 189.876 3.570 4.089 o
-7 -1 -5 56.115 56.027 1.273 32.159 o
-7 -1 -4 139.621 141.530 2.699 7.158 o
-7 -1 -3 644.610 630.547 11.071 0.425 o
-7 -1 -2 86.832 88.527 1.771 16.613 o
-7 -1 -1 178.941 176.362 3.245 4.950 o
-6 -20 -5 6.029 5.702 0.671 115.717 o
-6 -20 -4 7.026 6.719 0.678 113.367 o
-6 -20 -3 0.611 0.208 0.540 178.957 o
-6 -20 -2 5.374 5.446 0.664 118.140 o
-6 -20 -1 0.162 0.678 0.547 174.455 o
-6 -19 -8 4.247 4.761 0.650 123.221 o
-6 -19 -7 5.205 4.892 0.644 125.885 o
-6 -19 -6 1.583 1.349 0.574 158.046 o
-6 -19 -5 4.364 4.913 0.664 118.140 o
-6 -19 -4 1.214 1.329 0.588 150.696 o
-6 -19 -3 7.017 6.823 0.733 96.901 o
-6 -19 -2 13.447 13.493 0.886 66.454 o
-6 -19 -1 0.598 0.740 0.595 147.212 o
-6 -18 -10 0.130 -0.291 0.533 183.636 o
-6 -18 -9 0.692 0.644 0.547 174.455 o
-6 -18 -8 1.594 2.104 0.588 150.696 o
-6 -18 -7 6.021 5.854 0.699 106.732 o
-6 -18 -6 4.307 4.408 0.685 111.088 o
-6 -18 -5 3.168 2.851 0.664 118.140 o
-6 -18 -4 0.328 1.149 0.609 140.596 o
-6 -18 -3 5.208 5.169 0.720 100.664 o
-6 -18 -2 0.760 0.941 0.616 137.454 o
-6 -18 -1 6.856 7.328 0.789 83.778 o
-6 -17 -11 0.290 0.893 0.540 178.957 o
-6 -17 -10 4.689 4.359 0.650 123.221 o
-6 -17 -9 3.756 3.231 0.650 123.221 o
-6 -17 -8 1.978 2.318 0.623 134.417 o
-6 -17 -7 4.121 3.785 0.692 108.878 o
-6 -17 -6 1.254 1.294 0.630 131.479 o
-6 -17 -5 7.595 8.296 0.761 89.981 o
-6 -17 -4 1.467 1.654 0.609 140.596 o
-6 -17 -3 5.911 5.971 0.727 98.755 o
-6 -17 -2 12.908 12.822 0.886 66.454 o
-6 -17 -1 5.039 4.947 0.706 104.650 o
-6 -16 -13 0.101 -0.118 0.540 178.957 o
-6 -16 -12 6.490 6.518 0.685 111.088 o
-6 -16 -11 0.982 1.266 0.595 147.212 o
-6 -16 -10 0.315 0.242 0.588 150.696 o
-6 -16 -9 12.662 12.420 0.893 65.427 o
-6 -16 -8 7.946 8.629 0.782 85.267 o
-6 -16 -7 2.057 1.896 0.637 128.636 o
-6 -16 -6 4.721 4.754 0.699 106.732 o
-6 -16 -5 2.773 2.657 0.650 123.221 o
-6 -16 -4 17.107 16.856 0.976 54.765 o
-6 -16 -3 18.997 18.371 1.003 51.785 o
-6 -16 -2 20.098 18.890 1.010 51.078 o
-6 -16 -1 4.332 4.082 0.685 111.088 o
-6 -15 -14 2.991 2.463 0.595 147.212 o
-6 -15 -13 0.732 0.588 0.547 174.455 o
-6 -15 -12 6.134 5.369 0.713 102.628 o
-6 -15 -11 2.223 2.055 0.637 128.636 o
-6 -15 -10 6.377 5.854 0.747 93.345 o
-6 -15 -9 4.309 5.183 0.699 106.732 o
-6 -15 -8 2.890 3.411 0.671 115.717 o
-6 -15 -7 25.275 24.578 1.135 40.481 o
-6 -15 -6 5.540 5.363 0.713 102.628 o
-6 -15 -5 11.142 10.905 0.837 74.365 o
-6 -15 -4 1.873 1.834 0.616 137.454 o
-6 -15 -3 14.089 13.700 0.886 66.454 o
-6 -15 -2 7.312 7.224 0.747 93.345 o
-6 -15 -1 11.265 11.597 0.837 74.365 o
-6 -14 -15 0.270 0.436 0.512 198.827 o
-6 -14 -14 4.516 4.041 0.644 125.885 o
-6 -14 -13 7.074 7.771 0.761 89.981 o
-6 -14 -12 3.993 3.958 0.685 111.088 o
-6 -14 -11 5.311 4.851 0.685 111.088 o
-6 -14 -10 7.687 7.072 0.761 89.981 o
-6 -14 -9 11.948 10.718 0.844 73.151 o
-6 -14 -8 5.270 4.740 0.713 102.628 o
-6 -14 -7 8.224 7.805 0.768 88.368 o
-6 -14 -6 1.425 1.578 0.602 143.847 o
-6 -14 -5 23.556 23.685 1.086 44.171 o
-6 -14 -4 6.218 6.864 0.692 108.878 o
-6 -14 -3 26.109 25.816 1.100 43.067 o
-6 -14 -2 82.905 81.075 2.076 12.098 o
-6 -14 -1 56.178 55.916 1.619 19.884 o
-6 -13 -16 1.026 1.799 0.560 165.947 o
-6 -13 -15 3.700 3.909 0.630 131.479 o
-6 -13 -14 1.314 1.273 0.609 140.596 o
-6 -13 -13 4.517 4.560 0.706 104.650 o
-6 -13 -12 1.936 1.453 0.609 140.596 o
-6 -13 -11 0.820 0.768 0.581 154.305 o
-6 -13 -10 1.014 -0.360 0.581 154.305 o
-6 -13 -9 52.623 53.107 1.675 18.591 o
-6 -13 -8 45.199 45.184 1.522 22.495 o
-6 -13 -7 26.663 26.889 1.156 39.040 o
-6 -13 -6 25.915 25.775 1.093 43.614 o
-6 -13 -5 0.376 0.623 0.498 210.026 o
-6 -13 -4 89.354 88.292 2.173 11.043 o
-6 -13 -3 33.906 33.393 1.176 37.674 o
-6 -13 -2 22.495 22.786 0.962 56.352 o
-6 -13 -1 18.625 18.703 0.879 67.504 o
-6 -12 -16 18.211 17.084 0.913 62.487 o
-6 -12 -15 5.447 5.709 0.713 102.628 o
-6 -12 -14 7.600 6.449 0.768 88.368 o
-6 -12 -13 0.033 0.125 0.574 158.046 o
-6 -12 -12 20.992 21.166 1.066 45.909 o
-6 -12 -11 4.516 4.657 0.692 108.878 o
-6 -12 -10 3.009 3.536 0.664 118.140 o
-6 -12 -9 21.090 21.395 1.052 47.125 o
-6 -12 -8 11.288 10.967 0.789 83.778 o
-6 -12 -7 5.797 5.840 0.630 131.479 o
-6 -12 -6 30.064 29.843 1.107 42.530 o
-6 -12 -5 8.028 8.566 0.664 118.140 o
-6 -12 -4 40.556 40.845 1.287 31.471 o
-6 -12 -3 18.349 19.098 0.865 69.682 o
-6 -12 -2 22.616 23.401 0.934 59.741 o
-6 -12 -1 31.190 30.847 1.073 45.319 o
-6 -11 -17 1.684 1.730 0.567 161.924 o
-6 -11 -16 5.882 6.179 0.720 100.664 o
-6 -11 -15 9.799 9.445 0.830 75.609 o
-6 -11 -14 35.039 37.116 1.363 28.055 o
-6 -11 -13 4.035 4.076 0.671 115.717 o
-6 -11 -12 9.584 9.590 0.810 79.537 o
-6 -11 -11 44.030 44.153 1.502 23.122 o
-6 -11 -10 15.963 16.814 0.955 57.172 o
-6 -11 -9 50.215 50.173 1.515 22.701 o
-6 -11 -8 2.403 2.124 0.533 183.636 o
-6 -11 -7 11.447 11.507 0.720 100.664 o
-6 -11 -6 8.896 8.919 0.650 123.221 o
-6 -11 -5 2.803 2.456 0.498 210.026 o
-6 -11 -4 44.698 44.160 1.301 30.805 o
-6 -11 -3 5.513 4.940 0.533 183.636 o
-6 -11 -2 23.206 22.350 0.879 67.504 o
-6 -11 -1 67.530 68.371 1.702 17.992 o
-6 -10 -18 0.061 -0.062 0.540 178.957 o
-6 -10 -17 2.761 2.401 0.609 140.596 o
-6 -10 -16 6.499 5.985 0.720 100.664 o
-6 -10 -15 16.604 16.745 0.983 53.996 o
-6 -10 -14 17.765 18.157 0.996 52.507 o
-6 -10 -13 4.303 4.622 0.685 111.088 o
-6 -10 -12 13.258 13.403 0.886 66.454 o
-6 -10 -11 25.689 24.273 1.107 42.530 o
-6 -10 -10 6.084 6.553 0.657 120.640 o
-6 -10 -9 54.025 54.027 1.557 21.507 o
-6 -10 -8 14.416 14.752 0.789 83.778 o
-6 -10 -7 1.219 1.239 0.471 235.462 o
-6 -10 -6 23.869 23.720 0.920 61.551 o
-6 -10 -5 99.786 100.913 2.270 10.120 o
-6 -10 -4 41.493 41.350 1.211 35.552 o
-6 -10 -3 2.033 2.097 0.436 274.320 o
-6 -10 -2 5.370 5.183 0.498 210.026 o
-6 -10 -1 0.418 0.415 0.387 347.186 o
-6 -9 -18 3.442 3.494 0.609 140.596 o
-6 -9 -17 1.222 0.872 0.595 147.212 o
-6 -9 -16 15.662 14.662 0.948 58.009 o
-6 -9 -15 12.741 12.420 0.872 68.580 o
-6 -9 -14 2.483 2.290 0.630 131.479 o
-6 -9 -13 0.980 0.989 0.588 150.696 o
-6 -9 -12 13.474 12.746 0.872 68.580 o
-6 -9 -11 2.446 2.539 0.554 170.121 o
-6 -9 -10 49.296 48.104 1.453 24.689 o
-6 -9 -9 5.787 6.373 0.602 143.847 o
-6 -9 -8 11.665 11.604 0.692 108.878 o
-6 -9 -7 11.450 11.770 0.671 115.717 o
-6 -9 -6 4.243 4.145 0.498 210.026 o
-6 -9 -5 31.351 31.262 1.010 51.078 o
-6 -9 -4 10.267 9.853 0.588 150.696 o
-6 -9 -3 30.194 30.017 0.955 57.172 o
-6 -9 -2 24.014 24.253 0.837 74.365 o
-6 -9 -1 15.810 15.825 0.671 115.717 o
-6 -8 -19 6.445 6.345 0.685 111.088 o
-6 -8 -18 11.251 10.573 0.789 83.778 o
-6 -8 -17 4.011 3.550 0.678 113.367 o
-6 -8 -16 13.919 13.839 0.900 64.425 o
-6 -8 -15 8.820 9.265 0.803 80.914 o
-6 -8 -14 18.763 18.731 1.010 51.078 o
-6 -8 -13 22.248 21.616 1.059 46.511 o
-6 -8 -12 13.010 11.977 0.816 78.194 o
-6 -8 -11 21.295 21.360 0.948 58.009 o
-6 -8 -10 17.844 16.856 0.830 75.609 o
-6 -8 -9 28.905 28.958 1.038 48.390 o
-6 -8 -8 63.657 63.451 1.633 19.549 o
-6 -8 -7 7.887 7.528 0.560 165.947 o
-6 -8 -6 22.411 22.357 0.830 75.609 o
-6 -8 -5 2.759 2.546 0.422 292.603 o
-6 -8 -4 4.389 4.235 0.436 274.320 o
-6 -8 -3 27.757 28.231 0.886 66.454 o
-6 -8 -2 63.534 64.378 1.502 23.122 o
-6 -8 -1 62.699 63.534 1.481 23.774 o
-6 -7 -19 1.510 1.453 0.560 165.947 o
-6 -7 -18 4.009 4.795 0.671 115.717 o
-6 -7 -17 2.776 2.692 0.664 118.140 o
-6 -7 -16 12.266 12.746 0.879 67.504 o
-6 -7 -15 5.913 6.394 0.733 96.901 o
-6 -7 -14 13.417 13.181 0.886 66.454 o
-6 -7 -13 18.018 18.593 0.976 54.765 o
-6 -7 -12 61.579 61.016 1.702 17.992 o
-6 -7 -11 24.860 24.605 0.989 53.243 o
-6 -7 -10 5.885 6.234 0.574 158.046 o
-6 -7 -9 4.289 4.595 0.526 188.500 o
-6 -7 -8 1.667 1.398 0.436 274.320 o
-6 -7 -7 112.497 111.915 2.401 9.042 o
-6 -7 -6 127.348 128.556 2.650 7.422 o
-6 -7 -5 47.796 47.557 1.232 34.364 o
-6 -7 -4 38.875 39.655 1.073 45.319 o
-6 -7 -3 25.705 25.982 0.810 79.537 o
-6 -7 -2 2.882 3.155 0.353 418.599 o
-6 -7 -1 11.620 12.282 0.526 188.500 o
-6 -6 -19 11.691 11.825 0.796 82.327 o
-6 -6 -18 4.550 4.511 0.685 111.088 o
-6 -6 -17 36.101 35.815 1.384 27.219 o
-6 -6 -16 4.162 4.262 0.692 108.878 o
-6 -6 -15 11.777 11.784 0.858 70.810 o
-6 -6 -14 0.213 0.228 0.574 158.046 o
-6 -6 -13 31.545 31.546 1.211 35.552 o
-6 -6 -12 0.625 0.664 0.491 215.984 o
-6 -6 -11 32.168 31.864 1.107 42.530 o
-6 -6 -10 5.523 6.096 0.560 165.947 o
-6 -6 -9 112.471 112.019 2.443 8.738 o
-6 -6 -8 12.982 13.389 0.657 120.640 o
-6 -6 -7 2.750 2.865 0.415 302.438 o
-6 -6 -6 15.994 16.074 0.657 120.640 o
-6 -6 -5 39.310 39.877 1.066 45.909 o
-6 -6 -4 3.386 3.667 0.360 402.654 o
-6 -6 -3 90.365 94.422 1.937 13.887 o
-6 -6 -2 127.350 127.940 2.491 8.401 o
-6 -6 -1 68.583 71.886 1.536 22.092 o
-6 -5 -20 0.571 0.381 0.540 178.957 o
-6 -5 -19 13.005 12.579 0.844 73.151 o
-6 -5 -18 1.546 1.799 0.623 134.417 o
-6 -5 -17 2.218 2.069 0.630 131.479 o
-6 -5 -16 18.424 18.274 0.996 52.507 o
-6 -5 -15 50.027 50.360 1.619 19.884 o
-6 -5 -14 93.573 93.703 2.373 9.254 o
-6 -5 -13 32.558 32.826 1.183 37.235 o
-6 -5 -12 85.969 87.538 2.131 11.477 o
-6 -5 -11 64.461 64.454 1.681 18.439 o
-6 -5 -10 3.834 3.633 0.491 215.984 o
-6 -5 -9 8.471 8.615 0.567 161.924 o
-6 -5 -8 71.161 70.454 1.668 18.746 o
-6 -5 -7 56.778 57.431 1.405 26.421 o
-6 -5 -6 127.596 129.947 2.616 7.620 o
-6 -5 -5 61.814 61.022 1.384 27.219 o
-6 -5 -4 69.861 71.692 1.543 21.894 o
-6 -5 -3 113.426 114.122 2.249 10.308 o
-6 -5 -2 6.448 6.823 0.381 359.926 o
-6 -5 -1 122.414 121.623 2.353 9.418 o
-6 -4 -20 13.791 14.337 0.823 76.886 o
-6 -4 -19 17.851 18.509 0.976 54.765 o
-6 -4 -18 5.151 5.508 0.720 100.664 o
-6 -4 -17 14.935 15.486 0.934 59.741 o
-6 -4 -16 1.650 1.391 0.595 147.212 o
-6 -4 -15 11.379 11.645 0.851 71.966 o
-6 -4 -14 4.080 4.152 0.630 131.479 o
-6 -4 -13 2.558 2.685 0.540 178.957 o
-6 -4 -12 21.512 22.073 0.920 61.551 o
-6 -4 -11 43.199 42.997 1.280 31.812 o
-6 -4 -10 59.204 59.798 1.536 22.092 o
-6 -4 -9 22.735 23.803 0.851 71.966 o
-6 -4 -8 59.219 60.469 1.474 23.998 o
-6 -4 -7 54.641 54.809 1.335 29.230 o
-6 -4 -6 281.957 281.081 5.113 1.994 o
-6 -4 -5 268.094 263.845 4.795 2.267 o
-6 -4 -4 192.544 195.190 3.605 4.011 o
-6 -4 -3 302.546 306.226 5.453 1.753 o
-6 -4 -2 224.872 225.144 4.076 3.138 o
-6 -4 -1 357.244 360.218 6.345 1.295 o
-6 -3 -20 0.191 0.021 0.519 193.560 o
-6 -3 -19 2.006 2.456 0.616 137.454 o
-6 -3 -18 3.511 3.065 0.664 118.140 o
-6 -3 -17 6.255 6.809 0.733 96.901 o
-6 -3 -16 0.162 0.457 0.567 161.924 o
-6 -3 -15 10.219 9.992 0.803 80.914 o
-6 -3 -14 3.227 3.155 0.595 147.212 o
-6 -3 -13 4.081 3.743 0.554 170.121 o
-6 -3 -12 11.884 11.507 0.699 106.732 o
-6 -3 -11 2.269 2.311 0.464 242.543 o
-6 -3 -10 29.536 30.611 0.996 52.507 o
-6 -3 -9 9.270 9.473 0.560 165.947 o
-6 -3 -8 291.413 294.878 5.446 1.758 o
-6 -3 -7 121.803 120.792 2.449 8.688 o
-6 -3 -6 143.628 143.772 2.782 6.737 o
-6 -3 -5 5.192 5.280 0.367 387.603 o
-6 -3 -4 199.118 201.148 3.702 3.804 o
-6 -3 -3 33.321 34.611 0.851 71.966 o
-6 -3 -2 318.316 319.809 5.653 1.631 o
-6 -3 -1 222.574 220.003 3.979 3.293 o
-6 -2 -20 4.345 4.795 0.637 128.636 o
-6 -2 -19 0.051 0.332 0.574 158.046 o
-6 -2 -18 0.857 1.162 0.616 137.454 o
-6 -2 -17 18.385 18.247 0.989 53.243 o
-6 -2 -16 20.971 20.980 1.059 46.511 o
-6 -2 -15 9.219 8.732 0.761 89.981 o
-6 -2 -14 4.921 4.899 0.602 143.847 o
-6 -2 -13 17.680 17.139 0.844 73.151 o
-6 -2 -12 63.970 63.167 1.661 18.902 o
-6 -2 -11 99.995 101.591 2.283 9.998 o
-6 -2 -10 33.088 32.992 1.031 49.042 o
-6 -2 -9 9.576 9.763 0.560 165.947 o
-6 -2 -8 9.953 10.324 0.540 178.957 o
-6 -2 -7 37.020 36.611 0.969 55.550 o
-6 -2 -6 28.684 29.103 0.803 80.914 o
-6 -2 -5 485.997 481.724 8.469 0.727 o
-6 -2 -4 101.329 102.380 2.007 12.946 o
-6 -2 -3 134.180 132.030 2.491 8.401 o
-6 -2 -2 221.741 224.515 4.041 3.192 o
-6 -2 -1 666.950 657.885 11.569 0.389 o
-6 -1 -20 1.794 1.190 0.560 165.947 o
-6 -1 -19 3.002 3.224 0.644 125.885 o
-6 -1 -18 7.081 6.733 0.761 89.981 o
-6 -1 -17 0.605 0.401 0.588 150.696 o
-6 -1 -16 4.851 4.934 0.692 108.878 o
-6 -1 -15 10.430 11.057 0.810 79.537 o
-6 -1 -14 2.373 2.512 0.540 178.957 o
-6 -1 -13 10.451 10.677 0.706 104.650 o
-6 -1 -12 12.671 13.168 0.720 100.664 o
-6 -1 -11 19.378 19.478 0.810 79.537 o
-6 -1 -10 133.854 134.728 2.802 6.638 o
-6 -1 -9 31.496 31.020 0.955 57.172 o
-6 -1 -8 7.049 7.501 0.477 228.687 o
-6 -1 -7 43.694 44.492 1.100 43.067 o
-6 -1 -6 150.882 150.719 2.878 6.291 o
-6 -1 -5 300.049 297.328 5.342 1.827 o
-6 -1 -4 63.969 64.780 1.363 28.055 o
-6 -1 -3 19.304 20.267 0.581 154.305 o
-6 -1 -2 223.135 227.525 4.096 3.107 o
-6 -1 -1 295.409 291.543 5.162 1.956 o
-5 -20 -6 1.425 1.668 0.581 154.305 o
-5 -20 -5 5.443 5.702 0.650 123.221 o
-5 -20 -4 0.181 -0.346 0.526 188.500 o
-5 -20 -3 2.104 1.668 0.588 150.696 o
-5 -20 -2 2.724 2.712 0.602 143.847 o
-5 -20 -1 3.214 2.636 0.616 137.454 o
-5 -19 -8 0.187 0.436 0.533 183.636 o
-5 -19 -7 4.876 4.747 0.657 120.640 o
-5 -19 -6 7.213 6.615 0.713 102.628 o
-5 -19 -5 0.417 0.477 0.567 161.924 o
-5 -19 -4 0.434 0.540 0.574 158.046 o
-5 -19 -3 1.825 1.370 0.602 143.847 o
-5 -19 -2 0.457 0.983 0.581 154.305 o
-5 -19 -1 6.561 5.653 0.733 96.901 o
-5 -18 -10 0.559 0.955 0.540 178.957 o
-5 -18 -9 5.376 5.404 0.671 115.717 o
-5 -18 -8 1.722 1.273 0.595 147.212 o
-5 -18 -7 0.450 0.346 0.581 154.305 o
-5 -18 -6 1.299 1.841 0.630 131.479 o
-5 -18 -5 3.125 3.633 0.678 113.367 o
-5 -18 -4 7.536 7.079 0.768 88.368 o
-5 -18 -3 0.004 0.125 0.560 165.947 o
-5 -18 -2 3.880 3.944 0.657 120.640 o
-5 -18 -1 6.938 6.663 0.733 96.901 o
-5 -17 -12 1.520 2.166 0.554 170.121 o
-5 -17 -11 6.727 6.283 0.685 111.088 o
-5 -17 -10 0.277 0.187 0.560 165.947 o
-5 -17 -9 11.667 12.358 0.879 67.504 o
-5 -17 -8 5.281 5.148 0.727 98.755 o
-5 -17 -7 11.552 11.126 0.872 68.580 o
-5 -17 -6 1.115 1.564 0.602 143.847 o
-5 -17 -5 4.733 4.885 0.699 106.732 o
-5 -17 -4 12.921 13.396 0.893 65.427 o
-5 -17 -3 0.234 0.789 0.581 154.305 o
-5 -17 -2 1.733 2.048 0.630 131.479 o
-5 -17 -1 9.161 9.058 0.803 80.914 o
-5 -16 -13 0.241 0.111 0.526 188.500 o
-5 -16 -12 1.401 1.059 0.567 161.924 o
-5 -16 -11 2.708 3.231 0.644 125.885 o
-5 -16 -10 0.948 0.443 0.602 143.847 o
-5 -16 -9 14.343 14.365 0.941 58.865 o
-5 -16 -8 2.758 3.702 0.664 118.140 o
-5 -16 -7 1.111 1.128 0.602 143.847 o
-5 -16 -6 3.019 2.636 0.650 123.221 o
-5 -16 -5 6.992 7.860 0.761 89.981 o
-5 -16 -4 12.788 12.171 0.865 69.682 o
-5 -16 -3 1.366 1.751 0.616 137.454 o
-5 -16 -2 29.674 28.605 1.204 35.962 o
-5 -16 -1 16.789 16.358 0.955 57.172 o
-5 -15 -14 10.995 10.621 0.775 86.797 o
-5 -15 -13 9.473 9.071 0.768 88.368 o
-5 -15 -12 6.090 5.674 0.727 98.755 o
-5 -15 -11 3.094 2.754 0.664 118.140 o
-5 -15 -10 1.149 1.571 0.595 147.212 o
-5 -15 -9 2.580 3.314 0.650 123.221 o
-5 -15 -8 4.497 5.280 0.706 104.650 o
-5 -15 -7 8.896 8.988 0.789 83.778 o
-5 -15 -6 4.047 3.494 0.650 123.221 o
-5 -15 -5 3.120 3.563 0.650 123.221 o
-5 -15 -4 9.510 9.500 0.789 83.778 o
-5 -15 -3 14.594 13.624 0.879 67.504 o
-5 -15 -2 4.904 4.871 0.650 123.221 o
-5 -15 -1 1.656 1.183 0.560 165.947 o
-5 -14 -15 0.324 0.761 0.540 178.957 o
-5 -14 -14 1.188 0.526 0.581 154.305 o
-5 -14 -13 4.761 4.498 0.685 111.088 o
-5 -14 -12 1.533 1.446 0.630 131.479 o
-5 -14 -11 9.910 9.625 0.803 80.914 o
-5 -14 -10 2.082 2.408 0.623 134.417 o
-5 -14 -9 0.172 0.298 0.581 154.305 o
-5 -14 -8 3.874 4.207 0.671 115.717 o
-5 -14 -7 5.412 5.003 0.685 111.088 o
-5 -14 -6 23.729 23.754 1.086 44.171 o
-5 -14 -5 9.883 10.836 0.775 86.797 o
-5 -14 -4 14.444 14.552 0.830 75.609 o
-5 -14 -3 4.399 4.255 0.595 147.212 o
-5 -14 -2 14.942 15.022 0.823 76.886 o
-5 -14 -1 11.445 10.808 0.733 96.901 o
-5 -13 -16 11.034 10.178 0.754 91.640 o
-5 -13 -15 0.530 0.713 0.574 158.046 o
-5 -13 -14 7.271 7.570 0.754 91.640 o
-5 -13 -13 1.538 1.847 0.637 128.636 o
-5 -13 -12 2.100 1.799 0.623 134.417 o
-5 -13 -11 2.325 2.325 0.623 134.417 o
-5 -13 -10 3.783 3.508 0.664 118.140 o
-5 -13 -9 1.773 1.758 0.602 143.847 o
-5 -13 -8 5.233 5.003 0.685 111.088 o
-5 -13 -7 13.985 13.735 0.844 73.151 o
-5 -13 -6 47.049 47.038 1.446 24.926 o
-5 -13 -5 4.188 3.730 0.574 158.046 o
-5 -13 -4 9.538 9.237 0.685 111.088 o
-5 -13 -3 14.829 14.960 0.796 82.327 o
-5 -13 -2 7.432 7.300 0.630 131.479 o
-5 -13 -1 15.654 14.676 0.782 85.267 o
-5 -12 -17 0.858 1.149 0.526 188.500 o
-5 -12 -16 6.340 5.937 0.692 108.878 o
-5 -12 -15 3.327 3.065 0.657 120.640 o
-5 -12 -14 5.126 5.196 0.733 96.901 o
-5 -12 -13 12.916 13.092 0.886 66.454 o
-5 -12 -12 12.151 11.493 0.851 71.966 o
-5 -12 -11 12.002 10.767 0.844 73.151 o
-5 -12 -10 16.272 16.240 0.941 58.865 o
-5 -12 -9 28.313 27.844 1.149 39.511 o
-5 -12 -8 3.585 3.273 0.574 158.046 o
-5 -12 -7 4.669 4.712 0.588 150.696 o
-5 -12 -6 37.491 37.911 1.239 33.981 o
-5 -12 -5 4.668 4.387 0.554 170.121 o
-5 -12 -4 46.226 46.492 1.370 27.772 o
-5 -12 -3 25.813 25.111 0.955 57.172 o
-5 -12 -2 21.178 20.883 0.872 68.580 o
-5 -12 -1 34.705 34.480 1.121 41.487 o
-5 -11 -17 1.443 1.017 0.560 165.947 o
-5 -11 -16 16.651 16.821 0.955 57.172 o
-5 -11 -15 2.635 2.463 0.664 118.140 o
-5 -11 -14 3.991 3.806 0.671 115.717 o
-5 -11 -13 4.107 4.366 0.692 108.878 o
-5 -11 -12 0.839 0.851 0.588 150.696 o
-5 -11 -11 27.717 27.574 1.176 37.674 o
-5 -11 -10 31.296 31.573 1.218 35.149 o
-5 -11 -9 21.615 20.758 0.948 58.009 o
-5 -11 -8 30.533 30.868 1.121 41.487 o
-5 -11 -7 0.013 0.021 0.443 265.815 o
-5 -11 -6 58.747 59.286 1.591 20.582 o
-5 -11 -5 33.410 33.981 1.114 42.004 o
-5 -11 -4 184.495 184.050 3.723 3.762 o
-5 -11 -3 8.612 8.718 0.595 147.212 o
-5 -11 -2 3.283 3.570 0.477 228.687 o
-5 -11 -1 38.074 36.701 1.121 41.487 o
-5 -10 -18 0.057 -0.291 0.512 198.827 o
-5 -10 -17 10.498 10.538 0.803 80.914 o
-5 -10 -16 28.401 28.736 1.225 34.753 o
-5 -10 -15 2.089 1.467 0.630 131.479 o
-5 -10 -14 36.996 37.725 1.384 27.219 o
-5 -10 -13 25.151 25.007 1.135 40.481 o
-5 -10 -12 5.068 5.086 0.699 106.732 o
-5 -10 -11 59.661 60.552 1.764 16.744 o
-5 -10 -10 32.185 33.213 1.190 36.803 o
-5 -10 -9 15.446 16.738 0.830 75.609 o
-5 -10 -8 1.338 1.121 0.471 235.462 o
-5 -10 -7 5.279 5.432 0.547 174.455 o
-5 -10 -6 58.797 58.704 1.543 21.894 o
-5 -10 -5 24.384 24.765 0.906 63.445 o
-5 -10 -4 79.148 78.362 1.841 15.388 o
-5 -10 -3 138.989 139.945 2.892 6.231 o
-5 -10 -2 19.559 19.568 0.768 88.368 o
-5 -10 -1 122.689 123.200 2.588 7.784 o
-5 -9 -19 12.229 10.780 0.775 86.797 o
-5 -9 -18 12.404 11.805 0.810 79.537 o
-5 -9 -17 18.156 17.769 0.996 52.507 o
-5 -9 -16 8.947 8.767 0.823 76.886 o
-5 -9 -15 9.543 8.649 0.789 83.778 o
-5 -9 -14 9.414 9.106 0.803 80.914 o
-5 -9 -13 1.512 1.744 0.609 140.596 o
-5 -9 -12 43.462 43.842 1.460 24.455 o
-5 -9 -11 120.210 119.325 2.740 6.943 o
-5 -9 -10 110.282 109.742 2.533 8.128 o
-5 -9 -9 56.462 56.206 1.550 21.699 o
-5 -9 -8 60.230 60.891 1.598 20.404 o
-5 -9 -7 85.587 86.195 2.014 12.857 o
-5 -9 -6 65.825 66.274 1.633 19.549 o
-5 -9 -5 27.451 26.972 0.906 63.445 o
-5 -9 -4 40.605 41.150 1.149 39.511 o
-5 -9 -3 110.113 110.109 2.325 9.644 o
-5 -9 -2 24.453 24.592 0.816 78.194 o
-5 -9 -1 4.341 4.359 0.415 302.438 o
-5 -8 -19 1.794 1.799 0.567 161.924 o
-5 -8 -18 12.250 12.400 0.851 71.966 o
-5 -8 -17 76.848 76.812 2.124 11.552 o
-5 -8 -16 7.739 7.577 0.761 89.981 o
-5 -8 -15 18.847 18.869 1.010 51.078 o
-5 -8 -14 37.350 37.905 1.384 27.219 o
-5 -8 -13 46.596 46.326 1.529 22.292 o
-5 -8 -12 15.922 16.060 0.858 70.810 o
-5 -8 -11 68.098 70.094 1.841 15.388 o
-5 -8 -10 77.478 78.086 1.944 13.789 o
-5 -8 -9 69.653 70.675 1.771 16.613 o
-5 -8 -8 8.169 7.867 0.574 158.046 o
-5 -8 -7 109.892 109.535 2.380 9.201 o
-5 -8 -6 41.876 42.762 1.183 37.235 o
-5 -8 -5 159.161 162.143 3.224 5.014 o
-5 -8 -4 144.951 148.823 2.968 5.916 o
-5 -8 -3 8.881 8.836 0.498 210.026 o
-5 -8 -2 57.977 59.901 1.405 26.421 o
-5 -8 -1 72.811 71.941 1.585 20.762 o
-5 -7 -19 3.887 3.986 0.630 131.479 o
-5 -7 -18 5.960 5.757 0.727 98.755 o
-5 -7 -17 15.981 15.230 0.962 56.352 o
-5 -7 -16 6.576 6.871 0.740 95.098 o
-5 -7 -15 5.810 5.750 0.713 102.628 o
-5 -7 -14 13.619 13.500 0.872 68.580 o
-5 -7 -13 22.494 21.838 1.010 51.078 o
-5 -7 -12 59.998 60.483 1.675 18.591 o
-5 -7 -11 26.400 27.228 1.024 49.707 o
-5 -7 -10 111.454 113.133 2.519 8.217 o
-5 -7 -9 79.263 78.079 1.868 14.935 o
-5 -7 -8 134.643 133.932 2.802 6.638 o
-5 -7 -7 95.621 97.301 2.131 11.477 o
-5 -7 -6 67.186 68.585 1.598 20.404 o
-5 -7 -5 77.263 78.286 1.737 17.282 o
-5 -7 -4 4.656 4.927 0.387 347.186 o
-5 -7 -3 453.678 458.820 8.165 0.782 o
-5 -7 -2 150.662 149.314 2.878 6.291 o
-5 -7 -1 7.355 7.957 0.422 292.603 o
-5 -6 -20 1.903 1.799 0.574 158.046 o
-5 -6 -19 8.668 8.241 0.754 91.640 o
-5 -6 -18 3.822 3.598 0.671 115.717 o
-5 -6 -17 7.751 7.667 0.754 91.640 o
-5 -6 -16 5.856 5.466 0.713 102.628 o
-5 -6 -15 8.516 8.220 0.768 88.368 o
-5 -6 -14 2.022 1.854 0.588 150.696 o
-5 -6 -13 37.650 38.043 1.273 32.159 o
-5 -6 -12 3.781 4.069 0.560 165.947 o
-5 -6 -11 83.441 85.330 2.055 12.343 o
-5 -6 -10 68.274 68.911 1.723 17.561 o
-5 -6 -9 41.831 41.821 1.197 36.379 o
-5 -6 -8 90.093 90.036 2.007 12.946 o
-5 -6 -7 49.004 49.460 1.266 32.511 o
-5 -6 -6 13.850 14.095 0.595 147.212 o
-5 -6 -5 9.265 9.632 0.471 235.462 o
-5 -6 -4 38.625 37.337 0.955 57.172 o
-5 -6 -3 603.447 608.951 10.794 0.447 o
-5 -6 -2 169.719 167.914 3.155 5.236 o
-5 -6 -1 316.504 319.989 5.743 1.580 o
-5 -5 -20 0.394 0.048 0.512 198.827 o
-5 -5 -19 9.711 9.756 0.789 83.778 o
-5 -5 -18 6.537 5.660 0.733 96.901 o
-5 -5 -17 20.670 20.191 1.038 48.390 o
-5 -5 -16 16.377 16.856 0.962 56.352 o
-5 -5 -15 3.974 3.923 0.657 120.640 o
-5 -5 -14 5.313 5.245 0.650 123.221 o
-5 -5 -13 80.090 79.290 2.014 12.857 o
-5 -5 -12 12.372 11.708 0.713 102.628 o
-5 -5 -11 16.412 16.676 0.782 85.267 o
-5 -5 -10 20.619 20.738 0.823 76.886 o
-5 -5 -9 57.917 58.801 1.474 23.998 o
-5 -5 -8 119.026 120.398 2.498 8.355 o
-5 -5 -7 16.620 16.468 0.644 125.885 o
-5 -5 -6 124.232 122.225 2.436 8.787 o
-5 -5 -5 12.118 12.261 0.498 210.026 o
-5 -5 -4 249.501 256.482 4.664 2.397 o
-5 -5 -3 83.475 83.559 1.702 17.992 o
-5 -5 -2 109.793 110.863 2.152 11.257 o
-5 -5 -1 79.232 79.290 1.605 20.229 o
-5 -4 -20 3.407 2.830 0.602 143.847 o
-5 -4 -19 2.746 2.962 0.637 128.636 o
-5 -4 -18 8.473 8.296 0.796 82.327 o
-5 -4 -17 0.257 0.311 0.574 158.046 o
-5 -4 -16 5.063 5.439 0.699 106.732 o
-5 -4 -15 2.080 1.951 0.602 143.847 o
-5 -4 -14 15.280 16.337 0.858 70.810 o
-5 -4 -13 21.287 21.983 0.941 58.865 o
-5 -4 -12 15.714 16.517 0.789 83.778 o
-5 -4 -11 9.317 9.791 0.623 134.417 o
-5 -4 -10 16.191 16.461 0.727 98.755 o
-5 -4 -9 1.153 1.100 0.374 373.380 o
-5 -4 -8 52.032 53.259 1.322 29.845 o
-5 -4 -7 145.649 148.719 2.899 6.202 o
-5 -4 -6 28.142 28.868 0.803 80.914 o
-5 -4 -5 0.536 0.733 0.270 715.830 o
-5 -4 -4 167.579 168.661 3.162 5.213 o
-5 -4 -3 302.034 302.109 5.404 1.785 o
-5 -4 -2 208.870 213.935 3.896 3.435 o
-5 -4 -1 166.773 170.944 3.148 5.259 o
-5 -3 -20 1.478 1.467 0.567 161.924 o
-5 -3 -19 11.750 10.954 0.830 75.609 o
-5 -3 -18 11.103 10.628 0.816 78.194 o
-5 -3 -17 12.399 12.213 0.851 71.966 o
-5 -3 -16 9.342 9.431 0.796 82.327 o
-5 -3 -15 2.350 2.982 0.609 140.596 o
-5 -3 -14 11.546 12.413 0.761 89.981 o
-5 -3 -13 10.858 11.293 0.713 102.628 o
-5 -3 -12 0.201 0.125 0.422 292.603 o
-5 -3 -11 20.070 19.928 0.810 79.537 o
-5 -3 -10 29.756 30.231 0.969 55.550 o
-5 -3 -9 3.780 3.384 0.415 302.438 o
-5 -3 -8 13.173 13.313 0.581 154.305 o
-5 -3 -7 99.644 103.473 2.104 11.781 o
-5 -3 -6 84.225 83.870 1.737 17.282 o
-5 -3 -5 91.582 97.135 1.937 13.887 o
-5 -3 -4 438.503 437.661 7.743 0.870 o
-5 -3 -3 22.962 23.616 0.630 131.479 o
-5 -3 -2 64.382 65.229 1.329 29.535 o
-5 -3 -1 21.033 20.800 0.560 165.947 o
-5 -2 -20 1.509 1.695 0.588 150.696 o
-5 -2 -19 15.027 15.728 0.941 58.865 o
-5 -2 -18 7.970 7.425 0.747 93.345 o
-5 -2 -17 0.676 0.145 0.567 161.924 o
-5 -2 -16 19.718 19.423 1.010 51.078 o
-5 -2 -15 5.363 5.044 0.644 125.885 o
-5 -2 -14 22.714 22.530 0.976 54.765 o
-5 -2 -13 22.679 22.959 0.941 58.865 o
-5 -2 -12 59.788 59.694 1.585 20.762 o
-5 -2 -11 8.172 8.047 0.567 161.924 o
-5 -2 -10 17.705 18.385 0.740 95.098 o
-5 -2 -9 43.552 45.474 1.190 36.803 o
-5 -2 -8 67.084 66.288 1.515 22.701 o
-5 -2 -7 85.775 85.981 1.792 16.231 o
-5 -2 -6 59.558 59.133 1.301 30.805 o
-5 -2 -5 23.086 23.395 0.650 123.221 o
-5 -2 -4 0.928 1.446 0.235 941.848 o
-5 -2 -3 23.935 22.779 0.602 143.847 o
-5 -2 -2 144.865 141.959 2.629 7.540 o
-5 -2 -1 376.783 363.159 6.449 1.253 o
-5 -1 -21 0.927 1.259 0.554 170.121 o
-5 -1 -20 4.483 4.089 0.650 123.221 o
-5 -1 -19 0.967 0.872 0.602 143.847 o
-5 -1 -18 0.562 0.443 0.581 154.305 o
-5 -1 -17 9.294 9.514 0.803 80.914 o
-5 -1 -16 4.256 4.816 0.678 113.367 o
-5 -1 -15 5.324 5.930 0.664 118.140 o
-5 -1 -14 14.528 14.565 0.803 80.914 o
-5 -1 -13 8.008 8.227 0.630 131.479 o
-5 -1 -12 80.879 80.853 1.951 13.691 o
-5 -1 -11 61.918 62.296 1.571 21.129 o
-5 -1 -10 86.309 86.036 1.937 13.887 o
-5 -1 -9 40.798 39.282 1.073 45.319 o
-5 -1 -8 21.875 21.665 0.699 106.732 o
-5 -1 -7 3.806 3.785 0.339 453.468 o
-5 -1 -6 179.998 182.479 3.397 4.516 o
-5 -1 -5 44.050 45.634 1.031 49.042 o
-5 -1 -4 172.625 170.937 3.148 5.259 o
-5 -1 -3 357.432 359.305 6.366 1.286 o
-5 -1 -2 496.354 493.618 8.753 0.680 o
-5 -1 -1 112.393 111.555 2.083 12.017 o
-4 -21 -3 3.879 3.640 0.630 131.479 o
-4 -21 -2 9.175 9.417 0.761 89.981 o
-4 -21 -1 5.083 4.754 0.630 131.479 o
-4 -20 -7 13.536 13.417 0.837 74.365 o
-4 -20 -6 3.964 4.719 0.630 131.479 o
-4 -20 -5 6.106 5.895 0.671 115.717 o
-4 -20 -4 0.582 0.941 0.560 165.947 o
-4 -20 -3 3.919 4.193 0.644 125.885 o
-4 -20 -2 0.728 0.720 0.574 158.046 o
-4 -20 -1 6.257 6.622 0.713 102.628 o
-4 -19 -9 5.198 4.269 0.630 131.479 o
-4 -19 -8 3.428 2.664 0.602 143.847 o
-4 -19 -7 1.126 1.252 0.581 154.305 o
-4 -19 -6 4.017 3.937 0.650 123.221 o
-4 -19 -5 3.034 3.515 0.650 123.221 o
-4 -19 -4 8.564 8.352 0.782 85.267 o
-4 -19 -3 2.509 2.505 0.650 123.221 o
-4 -19 -2 3.135 2.955 0.657 120.640 o
-4 -19 -1 1.704 1.937 0.630 131.479 o
-4 -18 -11 4.168 3.875 0.630 131.479 o
-4 -18 -10 2.006 2.705 0.588 150.696 o
-4 -18 -9 2.172 2.131 0.616 137.454 o
-4 -18 -8 4.510 3.626 0.671 115.717 o
-4 -18 -7 5.172 5.217 0.706 104.650 o
-4 -18 -6 1.034 1.003 0.616 137.454 o
-4 -18 -5 2.977 3.467 0.671 115.717 o
-4 -18 -4 2.494 2.436 0.616 137.454 o
-4 -18 -3 8.101 7.895 0.768 88.368 o
-4 -18 -2 9.267 10.531 0.816 78.194 o
-4 -18 -1 6.445 6.539 0.733 96.901 o
-4 -17 -12 1.743 2.270 0.574 158.046 o
-4 -17 -11 0.892 0.560 0.567 161.924 o
-4 -17 -10 5.493 5.190 0.692 108.878 o
-4 -17 -9 7.299 7.563 0.768 88.368 o
-4 -17 -8 11.242 11.576 0.879 67.504 o
-4 -17 -7 8.167 8.885 0.782 85.267 o
-4 -17 -6 2.081 2.166 0.623 134.417 o
-4 -17 -5 2.472 1.744 0.616 137.454 o
-4 -17 -4 0.888 0.886 0.595 147.212 o
-4 -17 -3 4.369 4.124 0.671 115.717 o
-4 -17 -2 4.012 3.979 0.678 113.367 o
-4 -17 -1 3.772 4.172 0.664 118.140 o
-4 -16 -14 1.206 1.073 0.554 170.121 o
-4 -16 -13 8.704 8.774 0.740 95.098 o
-4 -16 -12 2.550 2.484 0.623 134.417 o
-4 -16 -11 0.914 0.152 0.581 154.305 o
-4 -16 -10 1.365 1.744 0.630 131.479 o
-4 -16 -9 13.694 14.482 0.913 62.487 o
-4 -16 -8 6.174 4.892 0.699 106.732 o
-4 -16 -7 0.279 0.125 0.574 158.046 o
-4 -16 -6 18.477 18.433 1.003 51.785 o
-4 -16 -5 16.948 15.887 0.955 57.172 o
-4 -16 -4 3.235 3.723 0.650 123.221 o
-4 -16 -3 1.082 1.322 0.595 147.212 o
-4 -16 -2 3.828 3.951 0.650 123.221 o
-4 -16 -1 4.382 4.532 0.664 118.140 o
-4 -15 -15 7.343 7.535 0.706 104.650 o
-4 -15 -14 0.833 1.003 0.567 161.924 o
-4 -15 -13 0.109 0.166 0.567 161.924 o
-4 -15 -12 17.337 18.572 1.010 51.078 o
-4 -15 -11 24.946 24.045 1.149 39.511 o
-4 -15 -10 0.575 0.588 0.581 154.305 o
-4 -15 -9 14.654 14.344 0.913 62.487 o
-4 -15 -8 13.892 14.482 0.913 62.487 o
-4 -15 -7 12.050 11.929 0.851 71.966 o
-4 -15 -6 5.135 4.733 0.678 113.367 o
-4 -15 -5 2.737 2.512 0.623 134.417 o
-4 -15 -4 2.091 1.571 0.581 154.305 o
-4 -15 -3 9.291 8.871 0.740 95.098 o
-4 -15 -2 34.081 34.064 1.266 32.511 o
-4 -15 -1 31.596 31.733 1.218 35.149 o
-4 -14 -16 0.818 1.121 0.554 170.121 o
-4 -14 -15 1.540 1.868 0.581 154.305 o
-4 -14 -14 3.278 3.128 0.644 125.885 o
-4 -14 -13 1.738 1.564 0.630 131.479 o
-4 -14 -12 3.726 3.612 0.657 120.640 o
-4 -14 -11 7.875 7.840 0.768 88.368 o
-4 -14 -10 4.823 4.380 0.685 111.088 o
-4 -14 -9 4.684 5.418 0.699 106.732 o
-4 -14 -8 25.570 24.931 1.128 40.979 o
-4 -14 -7 3.794 4.186 0.664 118.140 o
-4 -14 -6 27.663 27.235 1.135 40.481 o
-4 -14 -5 4.406 5.342 0.616 137.454 o
-4 -14 -4 34.813 35.753 1.239 33.981 o
-4 -14 -3 12.819 12.247 0.761 89.981 o
-4 -14 -2 98.577 98.415 2.360 9.363 o
-4 -14 -1 10.479 10.587 0.720 100.664 o
-4 -13 -16 0.135 0.000 0.533 183.636 o
-4 -13 -15 3.224 2.740 0.623 134.417 o
-4 -13 -14 1.652 1.571 0.623 134.417 o
-4 -13 -13 0.054 0.879 0.574 158.046 o
-4 -13 -12 8.032 7.930 0.761 89.981 o
-4 -13 -11 12.448 11.632 0.851 71.966 o
-4 -13 -10 2.380 3.522 0.644 125.885 o
-4 -13 -9 7.343 7.798 0.747 93.345 o
-4 -13 -8 7.972 8.345 0.727 98.755 o
-4 -13 -7 26.447 26.488 1.066 45.909 o
-4 -13 -6 23.615 24.495 1.010 51.078 o
-4 -13 -5 111.176 111.285 2.574 7.868 o
-4 -13 -4 13.118 13.112 0.754 91.640 o
-4 -13 -3 83.353 81.871 2.020 12.770 o
-4 -13 -2 1.232 1.287 0.484 222.199 o
-4 -13 -1 23.005 23.754 0.948 58.009 o
-4 -12 -17 2.067 1.924 0.567 161.924 o
-4 -12 -16 10.794 10.296 0.803 80.914 o
-4 -12 -15 15.434 15.977 0.955 57.172 o
-4 -12 -14 25.250 26.411 1.156 39.040 o
-4 -12 -13 3.178 3.854 0.657 120.640 o
-4 -12 -12 1.936 1.778 0.609 140.596 o
-4 -12 -11 10.444 10.483 0.823 76.886 o
-4 -12 -10 17.264 16.344 0.934 59.741 o
-4 -12 -9 10.549 9.957 0.733 96.901 o
-4 -12 -8 40.739 40.236 1.315 30.160 o
-4 -12 -7 11.755 12.241 0.740 95.098 o
-4 -12 -6 3.190 2.996 0.519 193.560 o
-4 -12 -5 40.347 39.946 1.252 33.234 o
-4 -12 -4 83.360 83.967 2.020 12.770 o
-4 -12 -3 19.798 19.886 0.844 73.151 o
-4 -12 -2 59.183 59.943 1.578 20.945 o
-4 -12 -1 95.015 95.315 2.193 10.835 o
-4 -11 -18 1.710 2.138 0.560 165.947 o
-4 -11 -17 3.208 3.480 0.637 128.636 o
-4 -11 -16 10.166 9.507 0.816 78.194 o
-4 -11 -15 0.307 0.823 0.609 140.596 o
-4 -11 -14 3.480 2.768 0.644 125.885 o
-4 -11 -13 3.988 4.505 0.678 113.367 o
-4 -11 -12 6.258 6.027 0.713 102.628 o
-4 -11 -11 12.066 12.545 0.872 68.580 o
-4 -11 -10 31.527 31.816 1.176 37.674 o
-4 -11 -9 48.150 48.713 1.467 24.225 o
-4 -11 -8 26.906 26.418 1.024 49.707 o
-4 -11 -7 19.533 20.122 0.872 68.580 o
-4 -11 -6 5.764 6.497 0.567 161.924 o
-4 -11 -5 2.064 2.090 0.464 242.543 o
-4 -11 -4 21.109 21.720 0.851 71.966 o
-4 -11 -3 33.035 33.262 1.052 47.125 o
-4 -11 -2 116.087 117.111 2.526 8.172 o
-4 -11 -1 10.838 11.030 0.609 140.596 o
-4 -10 -18 0.428 0.284 0.540 178.957 o
-4 -10 -17 4.350 4.449 0.671 115.717 o
-4 -10 -16 6.562 6.553 0.761 89.981 o
-4 -10 -15 3.618 4.408 0.664 118.140 o
-4 -10 -14 19.581 19.236 1.017 50.385 o
-4 -10 -13 0.120 0.387 0.560 165.947 o
-4 -10 -12 7.024 7.618 0.727 98.755 o
-4 -10 -11 8.403 8.815 0.699 106.732 o
-4 -10 -10 3.765 3.356 0.554 170.121 o
-4 -10 -9 0.232 -0.007 0.450 257.699 o
-4 -10 -8 10.779 11.396 0.678 113.367 o
-4 -10 -7 18.614 18.939 0.810 79.537 o
-4 -10 -6 29.177 29.311 0.989 53.243 o
-4 -10 -5 11.818 11.763 0.630 131.479 o
-4 -10 -4 78.284 79.054 1.841 15.388 o
-4 -10 -3 8.325 8.629 0.540 178.957 o
-4 -10 -2 13.323 13.507 0.630 131.479 o
-4 -10 -1 35.484 35.573 1.031 49.042 o
-4 -9 -19 8.241 8.068 0.699 106.732 o
-4 -9 -18 0.511 -0.228 0.547 174.455 o
-4 -9 -17 4.227 4.823 0.699 106.732 o
-4 -9 -16 4.131 3.598 0.664 118.140 o
-4 -9 -15 7.294 7.708 0.754 91.640 o
-4 -9 -14 7.258 7.757 0.761 89.981 o
-4 -9 -13 10.396 10.428 0.803 80.914 o
-4 -9 -12 7.763 8.449 0.692 108.878 o
-4 -9 -11 1.323 1.114 0.498 210.026 o
-4 -9 -10 17.076 16.946 0.823 76.886 o
-4 -9 -9 69.754 69.644 1.771 16.613 o
-4 -9 -8 33.488 34.708 1.107 42.530 o
-4 -9 -7 51.956 52.249 1.398 26.683 o
-4 -9 -6 16.252 16.171 0.706 104.650 o
-4 -9 -5 39.606 39.925 1.128 40.979 o
-4 -9 -4 18.820 18.530 0.713 102.628 o
-4 -9 -3 16.568 17.492 0.678 113.367 o
-4 -9 -2 43.938 43.454 1.135 40.481 o
-4 -9 -1 77.744 79.027 1.751 17.010 o
-4 -8 -19 4.461 4.816 0.630 131.479 o
-4 -8 -18 2.291 2.491 0.630 131.479 o
-4 -8 -17 1.172 0.595 0.623 134.417 o
-4 -8 -16 1.161 1.972 0.609 140.596 o
-4 -8 -15 6.629 7.141 0.740 95.098 o
-4 -8 -14 6.144 5.757 0.706 104.650 o
-4 -8 -13 23.704 24.114 1.066 45.909 o
-4 -8 -12 3.205 3.072 0.554 170.121 o
-4 -8 -11 22.106 22.149 0.934 59.741 o
-4 -8 -10 29.183 30.349 1.059 46.511 o
-4 -8 -9 6.003 5.556 0.533 183.636 o
-4 -8 -8 11.202 10.628 0.609 140.596 o
-4 -8 -7 16.768 16.053 0.692 108.878 o
-4 -8 -6 26.980 27.138 0.872 68.580 o
-4 -8 -5 16.133 17.049 0.664 118.140 o
-4 -8 -4 48.016 48.173 1.211 35.552 o
-4 -8 -3 24.611 23.775 0.733 96.901 o
-4 -8 -2 40.592 41.523 1.038 48.390 o
-4 -8 -1 43.779 42.118 1.045 47.751 o
-4 -7 -20 1.584 1.896 0.567 161.924 o
-4 -7 -19 4.120 4.242 0.644 125.885 o
-4 -7 -18 3.771 3.736 0.664 118.140 o
-4 -7 -17 6.872 7.418 0.740 95.098 o
-4 -7 -16 2.536 2.546 0.630 131.479 o
-4 -7 -15 3.554 3.307 0.644 125.885 o
-4 -7 -14 1.033 1.543 0.574 158.046 o
-4 -7 -13 8.668 8.255 0.685 111.088 o
-4 -7 -12 3.498 3.480 0.547 174.455 o
-4 -7 -11 3.249 2.795 0.505 204.312 o
-4 -7 -10 28.123 28.397 0.996 52.507 o
-4 -7 -9 2.624 3.024 0.443 265.815 o
-4 -7 -8 27.004 26.571 0.893 65.427 o
-4 -7 -7 14.804 13.963 0.623 134.417 o
-4 -7 -6 13.500 13.562 0.595 147.212 o
-4 -7 -5 195.928 197.121 3.750 3.706 o
-4 -7 -4 12.546 12.351 0.512 198.827 o
-4 -7 -3 47.090 45.793 1.093 43.614 o
-4 -7 -2 6.969 7.563 0.394 335.111 o
-4 -7 -1 97.302 97.834 1.972 13.405 o
-4 -6 -20 3.984 3.806 0.609 140.596 o
-4 -6 -19 7.014 6.871 0.720 100.664 o
-4 -6 -18 5.153 5.058 0.699 106.732 o
-4 -6 -17 10.409 10.199 0.810 79.537 o
-4 -6 -16 1.440 1.515 0.595 147.212 o
-4 -6 -15 9.676 9.487 0.789 83.778 o
-4 -6 -14 7.865 8.172 0.713 102.628 o
-4 -6 -13 0.260 0.325 0.477 228.687 o
-4 -6 -12 27.773 27.339 1.024 49.707 o
-4 -6 -11 70.487 69.852 1.764 16.744 o
-4 -6 -10 29.711 30.210 1.003 51.785 o
-4 -6 -9 43.159 43.011 1.197 36.379 o
-4 -6 -8 60.440 61.368 1.488 23.554 o
-4 -6 -7 125.064 123.927 2.539 8.084 o
-4 -6 -6 111.045 111.963 2.270 10.120 o
-4 -6 -5 69.127 70.412 1.529 22.292 o
-4 -6 -4 54.326 54.746 1.232 34.364 o
-4 -6 -3 132.573 129.449 2.505 8.308 o
-4 -6 -2 159.186 159.424 3.003 5.780 o
-4 -6 -1 393.246 396.684 7.065 1.044 o
-4 -5 -20 2.193 1.924 0.574 158.046 o
-4 -5 -19 6.225 6.082 0.713 102.628 o
-4 -5 -18 8.091 7.777 0.775 86.797 o
-4 -5 -17 12.403 12.393 0.865 69.682 o
-4 -5 -16 2.421 2.387 0.623 134.417 o
-4 -5 -15 38.862 39.074 1.384 27.219 o
-4 -5 -14 66.228 65.748 1.799 16.106 o
-4 -5 -13 11.437 10.891 0.713 102.628 o
-4 -5 -12 4.681 5.314 0.554 170.121 o
-4 -5 -11 5.129 5.743 0.533 183.636 o
-4 -5 -10 70.312 70.260 1.702 17.992 o
-4 -5 -9 45.327 44.921 1.211 35.552 o
-4 -5 -8 99.397 101.342 2.159 11.185 o
-4 -5 -7 51.792 52.359 1.246 33.604 o
-4 -5 -6 191.210 191.917 3.619 3.980 o
-4 -5 -5 9.492 9.597 0.429 283.241 o
-4 -5 -4 278.816 279.801 5.079 2.021 o
-4 -5 -3 167.835 169.000 3.155 5.236 o
-4 -5 -2 295.109 309.471 5.549 1.693 o
-4 -5 -1 252.460 252.801 4.567 2.499 o
-4 -4 -20 3.913 3.460 0.630 131.479 o
-4 -4 -19 10.962 12.026 0.844 73.151 o
-4 -4 -18 5.504 5.293 0.692 108.878 o
-4 -4 -17 5.215 4.110 0.678 113.367 o
-4 -4 -16 8.410 8.220 0.768 88.368 o
-4 -4 -15 7.191 7.411 0.706 104.650 o
-4 -4 -14 0.239 0.554 0.484 222.199 o
-4 -4 -13 36.590 36.355 1.204 35.962 o
-4 -4 -12 4.055 4.733 0.526 188.500 o
-4 -4 -11 37.060 37.884 1.149 39.511 o
-4 -4 -10 1.108 1.197 0.387 347.186 o
-4 -4 -9 68.702 67.167 1.585 20.762 o
-4 -4 -8 54.966 55.653 1.335 29.230 o
-4 -4 -7 41.763 44.679 1.086 44.171 o
-4 -4 -6 69.997 72.502 1.543 21.894 o
-4 -4 -5 538.601 552.315 9.832 0.539 o
-4 -4 -4 468.184 469.013 8.359 0.746 o
-4 -4 -3 199.935 204.587 3.730 3.748 o
-4 -4 -2 101.846 104.656 2.000 13.036 o
-4 -4 -1 1407.360 1403.150 24.965 0.084 o
-4 -3 -21 1.974 1.259 0.567 161.924 o
-4 -3 -20 3.467 3.349 0.623 134.417 o
-4 -3 -19 19.454 19.859 1.038 48.390 o
-4 -3 -18 13.576 14.109 0.900 64.425 o
-4 -3 -17 1.073 0.339 0.574 158.046 o
-4 -3 -16 8.825 8.013 0.761 89.981 o
-4 -3 -15 6.976 7.182 0.685 111.088 o
-4 -3 -14 25.944 25.284 1.017 50.385 o
-4 -3 -13 1.068 1.425 0.471 235.462 o
-4 -3 -12 67.741 68.765 1.737 17.282 o
-4 -3 -11 45.936 45.966 1.280 31.812 o
-4 -3 -10 2.070 2.581 0.408 312.777 o
-4 -3 -9 216.095 218.273 4.179 2.984 o
-4 -3 -8 270.642 270.979 5.017 2.071 o
-4 -3 -7 33.624 34.154 0.886 66.454 o
-4 -3 -6 379.110 382.139 6.857 1.109 o
-4 -3 -5 330.009 324.078 5.833 1.532 o
-4 -3 -4 704.318 706.612 12.669 0.325 o
-4 -3 -3 39.658 40.243 0.893 65.427 o
-4 -3 -2 9.471 10.725 0.367 387.603 o
-4 -3 -1 761.118 763.019 13.631 0.281 o
-4 -2 -21 1.402 0.789 0.526 188.500 o
-4 -2 -20 5.524 5.439 0.685 111.088 o
-4 -2 -19 33.348 34.611 1.335 29.230 o
-4 -2 -18 3.765 4.193 0.671 115.717 o
-4 -2 -17 6.590 6.968 0.733 96.901 o
-4 -2 -16 9.008 8.926 0.782 85.267 o
-4 -2 -15 40.239 40.513 1.384 27.219 o
-4 -2 -14 55.847 55.701 1.591 20.582 o
-4 -2 -13 71.183 71.492 1.827 15.622 o
-4 -2 -12 43.919 43.814 1.280 31.812 o
-4 -2 -11 96.511 97.827 2.187 10.903 o
-4 -2 -10 29.466 29.041 0.920 61.551 o
-4 -2 -9 94.484 94.810 2.034 12.596 o
-4 -2 -8 13.118 12.579 0.519 193.560 o
-4 -2 -7 23.532 22.931 0.678 113.367 o
-4 -2 -6 267.658 271.484 4.920 2.154 o
-4 -2 -5 446.126 445.708 7.971 0.820 o
-4 -2 -4 145.918 149.134 2.768 6.805 o
-4 -2 -3 236.083 237.994 4.269 2.860 o
-4 -2 -2 506.266 517.912 9.224 0.613 o
-4 -2 -1 5.544 6.034 0.263 754.001 o
-4 -1 -21 1.907 2.145 0.554 170.121 o
-4 -1 -20 4.694 4.567 0.664 118.140 o
-4 -1 -19 3.673 3.681 0.678 113.367 o
-4 -1 -18 2.038 2.062 0.623 134.417 o
-4 -1 -17 1.264 1.854 0.609 140.596 o
-4 -1 -16 38.798 37.545 1.363 28.055 o
-4 -1 -15 24.217 24.128 1.024 49.707 o
-4 -1 -14 173.736 170.931 3.626 3.965 o
-4 -1 -13 18.698 19.326 0.858 70.810 o
-4 -1 -12 80.504 80.168 1.924 14.088 o
-4 -1 -11 36.145 36.216 1.086 44.171 o
-4 -1 -10 34.113 34.140 1.003 51.785 o
-4 -1 -9 10.318 10.947 0.533 183.636 o
-4 -1 -8 2.147 2.353 0.311 537.668 o
-4 -1 -7 114.133 116.260 2.290 9.938 o
-4 -1 -6 378.356 368.591 6.615 1.191 o
-4 -1 -5 88.897 89.897 1.778 16.484 o
-4 -1 -4 10.886 10.988 0.381 359.926 o
-4 -1 -3 97.507 98.270 1.875 14.825 o
-4 -1 -2 593.392 579.910 10.421 0.480 o
-4 -1 -1 957.848 930.642 16.724 0.186 o
-3 -21 -4 4.543 4.159 0.630 131.479 o
-3 -21 -3 3.367 3.903 0.602 143.847 o
-3 -21 -2 1.570 1.854 0.560 165.947 o
-3 -21 -1 4.361 4.165 0.623 134.417 o
-3 -20 -7 6.049 5.480 0.644 125.885 o
-3 -20 -6 3.588 3.287 0.616 137.454 o
-3 -20 -5 0.109 -0.644 0.540 178.957 o
-3 -20 -4 5.148 5.439 0.678 113.367 o
-3 -20 -3 2.307 1.785 0.609 140.596 o
-3 -20 -2 1.638 1.841 0.595 147.212 o
-3 -20 -1 5.545 4.823 0.678 113.367 o
-3 -19 -9 3.281 2.768 0.595 147.212 o
-3 -19 -8 5.389 4.864 0.671 115.717 o
-3 -19 -7 1.975 2.062 0.602 143.847 o
-3 -19 -6 8.182 8.788 0.775 86.797 o
-3 -19 -5 1.313 1.598 0.623 134.417 o
-3 -19 -4 9.401 8.027 0.782 85.267 o
-3 -19 -3 1.082 1.453 0.616 137.454 o
-3 -19 -2 0.718 0.768 0.595 147.212 o
-3 -19 -1 2.511 1.944 0.644 125.885 o
-3 -18 -11 0.633 0.180 0.533 183.636 o
-3 -18 -10 4.540 4.712 0.650 123.221 o
-3 -18 -9 1.776 1.418 0.602 143.847 o
-3 -18 -8 7.310 7.604 0.761 89.981 o
-3 -18 -7 1.764 2.166 0.630 131.479 o
-3 -18 -6 10.127 9.431 0.823 76.886 o
-3 -18 -5 8.982 8.165 0.768 88.368 o
-3 -18 -4 3.307 2.948 0.644 125.885 o
-3 -18 -3 2.039 2.802 0.630 131.479 o
-3 -18 -2 0.566 0.747 0.581 154.305 o
-3 -18 -1 1.908 1.626 0.609 140.596 o
-3 -17 -13 2.824 3.051 0.602 143.847 o
-3 -17 -12 1.999 2.775 0.595 147.212 o
-3 -17 -11 11.829 11.348 0.816 78.194 o
-3 -17 -10 5.981 5.971 0.727 98.755 o
-3 -17 -9 19.371 19.374 1.038 48.390 o
-3 -17 -8 10.208 9.701 0.810 79.537 o
-3 -17 -7 1.474 1.633 0.609 140.596 o
-3 -17 -6 9.951 10.317 0.823 76.886 o
-3 -17 -5 1.423 1.329 0.602 143.847 o
-3 -17 -4 4.427 4.159 0.671 115.717 o
-3 -17 -3 2.455 2.636 0.630 131.479 o
-3 -17 -2 9.949 10.476 0.823 76.886 o
-3 -17 -1 13.841 13.541 0.900 64.425 o
-3 -16 -14 2.943 2.304 0.581 154.305 o
-3 -16 -13 3.402 3.273 0.616 137.454 o
-3 -16 -12 3.879 3.460 0.657 120.640 o
-3 -16 -11 0.640 0.491 0.588 150.696 o
-3 -16 -10 1.427 1.474 0.637 128.636 o
-3 -16 -9 11.359 10.829 0.844 73.151 o
-3 -16 -8 5.019 4.581 0.706 104.650 o
-3 -16 -7 44.909 44.831 1.522 22.495 o
-3 -16 -6 4.188 4.193 0.671 115.717 o
-3 -16 -5 3.540 2.726 0.637 128.636 o
-3 -16 -4 8.887 9.466 0.789 83.778 o
-3 -16 -3 3.529 3.363 0.644 125.885 o
-3 -16 -2 14.014 14.538 0.900 64.425 o
-3 -16 -1 3.995 4.048 0.650 123.221 o
-3 -15 -15 3.327 3.584 0.602 143.847 o
-3 -15 -14 3.692 3.238 0.616 137.454 o
-3 -15 -13 26.204 26.135 1.149 39.511 o
-3 -15 -12 7.147 6.567 0.754 91.640 o
-3 -15 -11 1.270 1.841 0.609 140.596 o
-3 -15 -10 37.614 38.666 1.398 26.683 o
-3 -15 -9 2.189 2.187 0.637 128.636 o
-3 -15 -8 13.820 13.126 0.879 67.504 o
-3 -15 -7 2.275 1.854 0.616 137.454 o
-3 -15 -6 13.060 12.427 0.858 70.810 o
-3 -15 -5 19.831 19.485 0.989 53.243 o
-3 -15 -4 2.200 2.124 0.581 154.305 o
-3 -15 -3 13.751 14.109 0.851 71.966 o
-3 -15 -2 0.481 0.941 0.512 198.827 o
-3 -15 -1 20.528 21.416 0.969 55.550 o
-3 -14 -16 3.007 3.183 0.588 150.696 o
-3 -14 -15 4.578 4.359 0.657 120.640 o
-3 -14 -14 0.126 0.083 0.567 161.924 o
-3 -14 -13 8.936 8.615 0.803 80.914 o
-3 -14 -12 3.318 2.768 0.630 131.479 o
-3 -14 -11 1.789 1.495 0.609 140.596 o
-3 -14 -10 9.638 9.030 0.796 82.327 o
-3 -14 -9 25.505 26.079 1.156 39.040 o
-3 -14 -8 36.275 36.742 1.349 28.633 o
-3 -14 -7 8.847 7.867 0.720 100.664 o
-3 -14 -6 5.322 5.702 0.630 131.479 o
-3 -14 -5 43.119 44.520 1.405 26.421 o
-3 -14 -4 2.964 2.692 0.540 178.957 o
-3 -14 -3 11.255 10.677 0.713 102.628 o
-3 -14 -2 16.770 16.212 0.823 76.886 o
-3 -14 -1 22.140 21.886 0.941 58.865 o
-3 -13 -17 2.884 3.384 0.609 140.596 o
-3 -13 -16 1.233 0.630 0.560 165.947 o
-3 -13 -15 9.190 8.594 0.782 85.267 o
-3 -13 -14 1.591 1.294 0.623 134.417 o
-3 -13 -13 16.886 17.555 0.976 54.765 o
-3 -13 -12 0.887 0.830 0.588 150.696 o
-3 -13 -11 17.684 17.305 0.976 54.765 o
-3 -13 -10 15.363 14.648 0.913 62.487 o
-3 -13 -9 8.336 8.144 0.740 95.098 o
-3 -13 -8 12.723 11.998 0.775 86.797 o
-3 -13 -7 5.327 4.899 0.595 147.212 o
-3 -13 -6 51.247 51.847 1.515 22.701 o
-3 -13 -5 9.567 9.597 0.678 113.367 o
-3 -13 -4 18.921 19.001 0.865 69.682 o
-3 -13 -3 43.541 44.561 1.335 29.230 o
-3 -13 -2 31.481 32.508 1.107 42.530 o
-3 -13 -1 59.834 60.261 1.612 20.055 o
-3 -12 -17 3.644 3.612 0.616 137.454 o
-3 -12 -16 4.502 4.401 0.671 115.717 o
-3 -12 -15 8.200 8.317 0.796 82.327 o
-3 -12 -14 8.385 8.061 0.768 88.368 o
-3 -12 -13 14.454 14.489 0.913 62.487 o
-3 -12 -12 19.280 19.451 1.017 50.385 o
-3 -12 -11 0.957 1.349 0.588 150.696 o
-3 -12 -10 8.624 8.545 0.733 96.901 o
-3 -12 -9 23.445 23.747 1.010 51.078 o
-3 -12 -8 13.073 13.112 0.768 88.368 o
-3 -12 -7 13.793 14.254 0.775 86.797 o
-3 -12 -6 1.902 2.166 0.484 222.199 o
-3 -12 -5 49.195 49.633 1.418 25.908 o
-3 -12 -4 18.440 18.800 0.823 76.886 o
-3 -12 -3 124.876 125.422 2.726 7.014 o
-3 -12 -2 7.842 7.902 0.581 154.305 o
-3 -12 -1 21.079 21.416 0.844 73.151 o
-3 -11 -18 2.620 2.719 0.588 150.696 o
-3 -11 -17 2.962 3.785 0.644 125.885 o
-3 -11 -16 5.631 5.771 0.720 100.664 o
-3 -11 -15 1.621 1.619 0.609 140.596 o
-3 -11 -14 0.956 1.059 0.588 150.696 o
-3 -11 -13 8.267 8.573 0.775 86.797 o
-3 -11 -12 3.071 2.962 0.623 134.417 o
-3 -11 -11 3.360 3.128 0.602 143.847 o
-3 -11 -10 1.117 1.038 0.512 198.827 o
-3 -11 -9 15.624 14.801 0.803 80.914 o
-3 -11 -8 93.718 93.772 2.235 10.436 o
-3 -11 -7 98.557 99.439 2.304 9.819 o
-3 -11 -6 13.806 13.797 0.713 102.628 o
-3 -11 -5 4.945 5.162 0.505 204.312 o
-3 -11 -4 54.433 53.798 1.425 25.657 o
-3 -11 -3 9.202 10.047 0.595 147.212 o
-3 -11 -2 16.939 17.070 0.720 100.664 o
-3 -11 -1 29.432 30.300 0.969 55.550 o
-3 -10 -18 4.948 5.909 0.671 115.717 o
-3 -10 -17 1.464 1.052 0.595 147.212 o
-3 -10 -16 1.522 1.944 0.637 128.636 o
-3 -10 -15 8.546 7.881 0.761 89.981 o
-3 -10 -14 6.809 7.563 0.754 91.640 o
-3 -10 -13 10.585 10.732 0.816 78.194 o
-3 -10 -12 26.554 26.626 1.121 41.487 o
-3 -10 -11 1.148 1.114 0.505 204.312 o
-3 -10 -10 15.682 16.205 0.823 76.886 o
-3 -10 -9 15.739 15.908 0.796 82.327 o
-3 -10 -8 30.416 30.923 1.059 46.511 o
-3 -10 -7 7.329 6.677 0.554 170.121 o
-3 -10 -6 0.597 0.471 0.387 347.186 o
-3 -10 -5 16.804 17.416 0.727 98.755 o
-3 -10 -4 8.683 9.099 0.547 174.455 o
-3 -10 -3 53.555 54.442 1.377 27.494 o
-3 -10 -2 165.664 165.374 3.294 4.805 o
-3 -10 -1 58.036 57.978 1.418 25.908 o
-3 -9 -19 0.478 0.208 0.526 188.500 o
-3 -9 -18 5.170 4.947 0.664 118.140 o
-3 -9 -17 0.220 -0.221 0.574 158.046 o
-3 -9 -16 1.619 1.647 0.609 140.596 o
-3 -9 -15 2.098 2.712 0.616 137.454 o
-3 -9 -14 6.055 6.117 0.706 104.650 o
-3 -9 -13 21.061 20.094 1.010 51.078 o
-3 -9 -12 22.076 23.028 0.989 53.243 o
-3 -9 -11 7.191 7.618 0.637 128.636 o
-3 -9 -10 2.232 2.318 0.491 215.984 o
-3 -9 -9 65.971 65.797 1.688 18.288 o
-3 -9 -8 1.759 1.903 0.436 274.320 o
-3 -9 -7 45.990 43.752 1.232 34.364 o
-3 -9 -6 5.991 6.048 0.477 228.687 o
-3 -9 -5 44.334 46.464 1.218 35.149 o
-3 -9 -4 15.899 16.095 0.644 125.885 o
-3 -9 -3 33.671 32.618 0.934 59.741 o
-3 -9 -2 145.536 145.917 2.892 6.231 o
-3 -9 -1 13.283 13.611 0.554 170.121 o
-3 -8 -19 4.808 5.003 0.657 120.640 o
-3 -8 -18 1.877 2.027 0.609 140.596 o
-3 -8 -17 4.544 4.809 0.671 115.717 o
-3 -8 -16 1.521 1.356 0.595 147.212 o
-3 -8 -15 9.388 9.784 0.803 80.914 o
-3 -8 -14 1.122 1.543 0.581 154.305 o
-3 -8 -13 1.736 1.937 0.540 178.957 o
-3 -8 -12 24.222 24.564 1.003 51.785 o
-3 -8 -11 12.073 12.074 0.713 102.628 o
-3 -8 -10 17.300 17.333 0.796 82.327 o
-3 -8 -9 14.942 15.174 0.720 100.664 o
-3 -8 -8 35.329 34.874 1.059 46.511 o
-3 -8 -7 107.937 107.521 2.304 9.819 o
-3 -8 -6 85.475 86.008 1.903 14.397 o
-3 -8 -5 3.552 3.287 0.374 373.380 o
-3 -8 -4 105.439 103.549 2.131 11.477 o
-3 -8 -3 14.589 14.676 0.554 170.121 o
-3 -8 -2 58.980 58.656 1.322 29.845 o
-3 -8 -1 8.340 8.040 0.408 312.777 o
-3 -7 -20 1.985 1.695 0.554 170.121 o
-3 -7 -19 0.530 0.782 0.560 165.947 o
-3 -7 -18 1.605 1.100 0.588 150.696 o
-3 -7 -17 0.190 0.727 0.567 161.924 o
-3 -7 -16 6.976 7.065 0.740 95.098 o
-3 -7 -15 10.070 8.891 0.782 85.267 o
-3 -7 -14 61.069 59.085 1.744 17.145 o
-3 -7 -13 2.078 2.034 0.526 188.500 o
-3 -7 -12 15.999 16.226 0.810 79.537 o
-3 -7 -11 14.269 14.351 0.740 95.098 o
-3 -7 -10 22.795 23.858 0.893 65.427 o
-3 -7 -9 11.139 11.320 0.616 137.454 o
-3 -7 -8 1.746 1.571 0.381 359.926 o
-3 -7 -7 22.968 22.080 0.761 89.981 o
-3 -7 -6 2.203 2.622 0.346 435.511 o
-3 -7 -5 9.913 10.746 0.484 222.199 o
-3 -7 -4 151.506 155.805 2.989 5.834 o
-3 -7 -3 10.705 10.877 0.450 257.699 o
-3 -7 -2 165.960 166.468 3.141 5.282 o
-3 -7 -1 280.979 278.770 5.065 2.032 o
-3 -6 -20 0.905 1.183 0.547 174.455 o
-3 -6 -19 0.268 0.284 0.554 170.121 o
-3 -6 -18 0.510 0.311 0.581 154.305 o
-3 -6 -17 7.385 7.037 0.740 95.098 o
-3 -6 -16 1.037 1.315 0.595 147.212 o
-3 -6 -15 4.081 4.332 0.657 120.640 o
-3 -6 -14 5.027 5.273 0.616 137.454 o
-3 -6 -13 15.962 16.281 0.823 76.886 o
-3 -6 -12 8.957 8.898 0.637 128.636 o
-3 -6 -11 20.056 19.610 0.823 76.886 o
-3 -6 -10 80.404 80.480 1.896 14.502 o
-3 -6 -9 19.153 18.648 0.740 95.098 o
-3 -6 -8 10.348 10.227 0.540 178.957 o
-3 -6 -7 41.422 42.035 1.093 43.614 o
-3 -6 -6 197.602 201.369 3.792 3.626 o
-3 -6 -5 196.233 194.083 3.640 3.935 o
-3 -6 -4 175.961 175.657 3.294 4.805 o
-3 -6 -3 111.218 113.921 2.214 10.633 o
-3 -6 -2 107.705 108.068 2.104 11.781 o
-3 -6 -1 73.916 75.519 1.536 22.092 o
-3 -5 -20 1.616 1.142 0.567 161.924 o
-3 -5 -19 0.630 0.540 0.581 154.305 o
-3 -5 -18 2.415 1.564 0.595 147.212 o
-3 -5 -17 0.491 0.249 0.567 161.924 o
-3 -5 -16 66.288 67.312 1.924 14.088 o
-3 -5 -15 3.069 2.802 0.602 143.847 o
-3 -5 -14 9.580 9.348 0.699 106.732 o
-3 -5 -13 6.238 6.677 0.609 140.596 o
-3 -5 -12 3.972 4.214 0.512 198.827 o
-3 -5 -11 40.363 39.385 1.176 37.674 o
-3 -5 -10 76.971 77.235 1.806 15.983 o
-3 -5 -9 11.843 11.120 0.567 161.924 o
-3 -5 -8 134.864 135.593 2.726 7.014 o
-3 -5 -7 190.985 189.129 3.584 4.058 o
-3 -5 -6 59.764 60.642 1.335 29.230 o
-3 -5 -5 185.921 187.108 3.480 4.303 o
-3 -5 -4 260.144 255.915 4.643 2.418 o
-3 -5 -3 263.620 259.831 4.678 2.383 o
-3 -5 -2 310.245 316.937 5.646 1.635 o
-3 -5 -1 141.749 144.436 2.685 7.232 o
-3 -4 -21 2.280 2.076 0.567 161.924 o
-3 -4 -20 2.556 2.332 0.602 143.847 o
-3 -4 -19 4.093 4.532 0.678 113.367 o
-3 -4 -18 5.501 4.622 0.678 113.367 o
-3 -4 -17 1.906 2.207 0.616 137.454 o
-3 -4 -16 37.864 38.424 1.384 27.219 o
-3 -4 -15 15.489 15.970 0.893 65.427 o
-3 -4 -14 6.621 6.919 0.630 131.479 o
-3 -4 -13 21.638 21.803 0.913 62.487 o
-3 -4 -12 54.043 53.356 1.460 24.455 o
-3 -4 -11 80.290 80.494 1.896 14.502 o
-3 -4 -10 1.528 2.055 0.394 335.111 o
-3 -4 -9 9.902 10.628 0.540 178.957 o
-3 -4 -8 0.892 1.370 0.311 537.668 o
-3 -4 -7 202.990 200.082 3.750 3.706 o
-3 -4 -6 314.939 317.844 5.736 1.584 o
-3 -4 -5 218.603 220.273 4.041 3.192 o
-3 -4 -4 122.169 123.885 2.360 9.363 o
-3 -4 -3 816.484 819.260 14.642 0.243 o
-3 -4 -2 99.448 100.276 1.910 14.293 o
-3 -4 -1 596.881 597.112 10.670 0.458 o
-3 -3 -21 2.447 2.014 0.554 170.121 o
-3 -3 -20 13.927 14.206 0.879 67.504 o
-3 -3 -19 0.908 0.422 0.595 147.212 o
-3 -3 -18 3.320 3.404 0.650 123.221 o
-3 -3 -17 6.439 6.705 0.733 96.901 o
-3 -3 -16 15.703 15.458 0.920 61.551 o
-3 -3 -15 52.838 52.733 1.578 20.945 o
-3 -3 -14 4.494 4.387 0.567 161.924 o
-3 -3 -13 101.988 101.792 2.360 9.363 o
-3 -3 -12 8.158 7.937 0.581 154.305 o
-3 -3 -11 154.787 153.328 3.148 5.259 o
-3 -3 -10 44.546 44.208 1.190 36.803 o
-3 -3 -9 3.569 3.944 0.381 359.926 o
-3 -3 -8 5.976 5.771 0.387 347.186 o
-3 -3 -7 37.639 37.358 0.927 60.636 o
-3 -3 -6 821.463 800.688 14.316 0.254 o
-3 -3 -5 136.786 137.911 2.602 7.701 o
-3 -3 -4 0.916 1.059 0.201 1294.620 o
-3 -3 -3 694.785 702.010 12.524 0.332 o
-3 -3 -2 1035.100 1040.120 18.558 0.151 o
-3 -3 -1 320.624 320.439 5.729 1.588 o
-3 -2 -21 2.849 3.135 0.581 154.305 o
-3 -2 -20 10.838 11.459 0.823 76.886 o
-3 -2 -19 9.943 9.812 0.830 75.609 o
-3 -2 -18 24.941 24.467 1.114 42.004 o
-3 -2 -17 58.205 57.141 1.744 17.145 o
-3 -2 -16 45.913 46.658 1.529 22.292 o
-3 -2 -15 8.214 8.303 0.685 111.088 o
-3 -2 -14 84.622 85.130 2.110 11.704 o
-3 -2 -13 11.950 11.777 0.692 108.878 o
-3 -2 -12 67.644 66.987 1.681 18.439 o
-3 -2 -11 140.585 140.554 2.920 6.114 o
-3 -2 -10 58.391 56.608 1.398 26.683 o
-3 -2 -9 196.176 195.384 3.757 3.693 o
-3 -2 -8 304.846 299.161 5.473 1.740 o
-3 -2 -7 21.122 20.398 0.616 137.454 o
-3 -2 -6 302.196 298.712 5.390 1.794 o
-3 -2 -5 197.811 197.695 3.619 3.980 o
-3 -2 -4 1.278 1.356 0.194 1388.750 o
-3 -2 -3 368.868 368.549 6.594 1.199 o
-3 -2 -2 17.592 17.866 0.450 257.699 o
-3 -2 -1 1047.710 1015.860 17.914 0.162 o
-3 -1 -21 7.171 7.521 0.692 108.878 o
-3 -1 -20 7.282 6.829 0.727 98.755 o
-3 -1 -19 4.683 4.643 0.713 102.628 o
-3 -1 -18 4.397 3.674 0.671 115.717 o
-3 -1 -17 29.901 29.615 1.225 34.753 o
-3 -1 -16 38.927 38.673 1.384 27.219 o
-3 -1 -15 1.547 1.737 0.526 188.500 o
-3 -1 -14 63.317 62.780 1.702 17.992 o
-3 -1 -13 136.829 133.932 2.906 6.172 o
-3 -1 -12 208.819 208.392 4.138 3.045 o
-3 -1 -11 158.617 157.625 3.197 5.101 o
-3 -1 -10 25.379 24.889 0.816 78.194 o
-3 -1 -9 59.517 58.940 1.356 28.342 o
-3 -1 -8 323.161 317.588 5.771 1.565 o
-3 -1 -7 62.737 61.694 1.329 29.535 o
-3 -1 -6 99.911 97.654 1.917 14.190 o
-3 -1 -5 54.533 53.245 1.114 42.004 o
-3 -1 -4 138.364 137.745 2.539 8.084 o
-3 -1 -3 129.214 131.670 2.408 8.990 o
-3 -1 -2 3.340 3.930 0.215 1132.960 o
-3 -1 -1 3771.510 3390.930 59.763 0.015 o
-2 -21 -4 0.073 -0.464 0.505 204.312 o
-2 -21 -3 0.137 -0.367 0.519 193.560 o
-2 -21 -2 2.842 3.100 0.588 150.696 o
-2 -21 -1 0.258 -0.055 0.526 188.500 o
-2 -20 -8 0.269 0.429 0.547 174.455 o
-2 -20 -7 1.708 1.951 0.560 165.947 o
-2 -20 -6 0.339 1.149 0.554 170.121 o
-2 -20 -5 1.436 1.640 0.581 154.305 o
-2 -20 -4 10.367 10.241 0.789 83.778 o
-2 -20 -3 0.243 0.657 0.574 158.046 o
-2 -20 -2 6.443 6.636 0.727 98.755 o
-2 -20 -1 3.975 4.359 0.671 115.717 o
-2 -19 -10 2.751 2.339 0.595 147.212 o
-2 -19 -9 3.672 3.640 0.616 137.454 o
-2 -19 -8 5.301 5.916 0.685 111.088 o
-2 -19 -7 2.829 2.463 0.616 137.454 o
-2 -19 -6 1.982 1.363 0.602 143.847 o
-2 -19 -5 0.431 0.969 0.595 147.212 o
-2 -19 -4 1.927 1.951 0.630 131.479 o
-2 -19 -3 1.997 1.633 0.623 134.417 o
-2 -19 -2 7.510 8.400 0.789 83.778 o
-2 -19 -1 4.014 4.214 0.692 108.878 o
-2 -18 -11 0.042 -0.007 0.526 188.500 o
-2 -18 -10 6.619 6.442 0.706 104.650 o
-2 -18 -9 1.325 0.782 0.581 154.305 o
-2 -18 -8 0.563 0.471 0.588 150.696 o
-2 -18 -7 6.448 6.387 0.747 93.345 o
-2 -18 -6 3.417 3.307 0.678 113.367 o
-2 -18 -5 0.440 1.086 0.581 154.305 o
-2 -18 -4 0.437 0.194 0.574 158.046 o
-2 -18 -3 1.684 1.778 0.609 140.596 o
-2 -18 -2 1.808 3.003 0.630 131.479 o
-2 -18 -1 7.466 7.023 0.740 95.098 o
-2 -17 -13 3.533 3.522 0.595 147.212 o
-2 -17 -12 0.001 0.007 0.540 178.957 o
-2 -17 -11 0.996 0.996 0.567 161.924 o
-2 -17 -10 10.257 10.172 0.816 78.194 o
-2 -17 -9 3.762 4.394 0.699 106.732 o
-2 -17 -8 7.326 7.231 0.754 91.640 o
-2 -17 -7 4.372 4.837 0.692 108.878 o
-2 -17 -6 1.145 1.744 0.609 140.596 o
-2 -17 -5 7.179 7.009 0.740 95.098 o
-2 -17 -4 6.295 5.971 0.720 100.664 o
-2 -17 -3 2.000 1.508 0.609 140.596 o
-2 -17 -2 12.306 13.299 0.886 66.454 o
-2 -17 -1 16.233 16.060 0.948 58.009 o
-2 -16 -14 1.860 2.152 0.560 165.947 o
-2 -16 -13 3.089 2.526 0.616 137.454 o
-2 -16 -12 10.856 11.272 0.830 75.609 o
-2 -16 -11 6.204 6.975 0.754 91.640 o
-2 -16 -10 4.381 4.207 0.664 118.140 o
-2 -16 -9 1.760 1.820 0.609 140.596 o
-2 -16 -8 1.541 1.488 0.609 140.596 o
-2 -16 -7 8.015 7.978 0.768 88.368 o
-2 -16 -6 1.251 1.972 0.595 147.212 o
-2 -16 -5 12.093 12.241 0.858 70.810 o
-2 -16 -4 15.185 14.981 0.906 63.445 o
-2 -16 -3 22.410 23.616 1.086 44.171 o
-2 -16 -2 4.747 4.366 0.664 118.140 o
-2 -16 -1 4.356 4.532 0.650 123.221 o
-2 -15 -15 5.566 5.134 0.644 125.885 o
-2 -15 -14 0.451 0.263 0.560 165.947 o
-2 -15 -13 0.355 0.277 0.574 158.046 o
-2 -15 -12 4.901 4.567 0.706 104.650 o
-2 -15 -11 2.145 2.110 0.623 134.417 o
-2 -15 -10 8.420 8.061 0.775 86.797 o
-2 -15 -9 10.383 10.095 0.823 76.886 o
-2 -15 -8 1.687 1.744 0.616 137.454 o
-2 -15 -7 1.684 0.989 0.588 150.696 o
-2 -15 -6 16.720 16.987 0.941 58.865 o
-2 -15 -5 1.435 1.813 0.574 158.046 o
-2 -15 -4 5.855 5.805 0.664 118.140 o
-2 -15 -3 2.104 2.463 0.547 174.455 o
-2 -15 -2 4.665 4.442 0.595 147.212 o
-2 -15 -1 7.582 7.487 0.664 118.140 o
-2 -14 -16 0.912 0.955 0.540 178.957 o
-2 -14 -15 6.502 6.172 0.706 104.650 o
-2 -14 -14 3.356 2.740 0.650 123.221 o
-2 -14 -13 3.192 3.591 0.664 118.140 o
-2 -14 -12 1.607 1.474 0.609 140.596 o
-2 -14 -11 21.273 21.630 1.066 45.909 o
-2 -14 -10 6.162 6.207 0.727 98.755 o
-2 -14 -9 4.269 4.823 0.678 113.367 o
-2 -14 -8 2.386 2.477 0.602 143.847 o
-2 -14 -7 23.886 23.706 1.066 45.909 o
-2 -14 -6 0.806 0.747 0.512 198.827 o
-2 -14 -5 14.191 15.001 0.823 76.886 o
-2 -14 -4 16.588 17.631 0.872 68.580 o
-2 -14 -3 9.842 10.192 0.699 106.732 o
-2 -14 -2 8.439 8.013 0.644 125.885 o
-2 -14 -1 12.446 12.829 0.747 93.345 o
-2 -13 -17 8.467 8.718 0.699 106.732 o
-2 -13 -16 2.996 3.114 0.616 137.454 o
-2 -13 -15 17.965 18.129 0.989 53.243 o
-2 -13 -14 6.059 6.421 0.747 93.345 o
-2 -13 -13 11.642 11.099 0.844 73.151 o
-2 -13 -12 17.076 16.164 0.948 58.009 o
-2 -13 -11 1.545 2.844 0.623 134.417 o
-2 -13 -10 0.164 0.228 0.554 170.121 o
-2 -13 -9 11.389 12.912 0.837 74.365 o
-2 -13 -8 4.456 4.235 0.588 150.696 o
-2 -13 -7 1.280 0.969 0.505 204.312 o
-2 -13 -6 6.803 6.428 0.609 140.596 o
-2 -13 -5 41.824 42.139 1.315 30.160 o
-2 -13 -4 34.218 34.196 1.156 39.040 o
-2 -13 -3 21.948 21.457 0.900 64.425 o
-2 -13 -2 23.910 24.702 0.955 57.172 o
-2 -13 -1 41.981 43.475 1.301 30.805 o
-2 -12 -17 2.264 2.733 0.602 143.847 o
-2 -12 -16 4.952 4.747 0.685 111.088 o
-2 -12 -15 6.442 6.532 0.761 89.981 o
-2 -12 -14 3.382 2.948 0.637 128.636 o
-2 -12 -13 2.081 2.069 0.623 134.417 o
-2 -12 -12 6.613 6.871 0.727 98.755 o
-2 -12 -11 6.443 6.913 0.720 100.664 o
-2 -12 -10 28.951 29.767 1.190 36.803 o
-2 -12 -9 12.708 12.137 0.775 86.797 o
-2 -12 -8 5.914 5.625 0.602 143.847 o
-2 -12 -7 52.851 52.712 1.508 22.910 o
-2 -12 -6 1.415 1.958 0.484 222.199 o
-2 -12 -5 53.991 52.387 1.460 24.455 o
-2 -12 -4 9.456 9.708 0.630 131.479 o
-2 -12 -3 81.960 81.040 1.944 13.789 o
-2 -12 -2 10.325 10.566 0.623 134.417 o
-2 -12 -1 16.007 16.517 0.740 95.098 o
-2 -11 -18 3.018 3.730 0.602 143.847 o
-2 -11 -17 14.137 13.195 0.858 70.810 o
-2 -11 -16 5.410 5.093 0.706 104.650 o
-2 -11 -15 1.311 1.377 0.595 147.212 o
-2 -11 -14 8.233 8.359 0.775 86.797 o
-2 -11 -13 1.715 1.432 0.588 150.696 o
-2 -11 -12 5.253 5.335 0.685 111.088 o
-2 -11 -11 19.369 18.641 0.962 56.352 o
-2 -11 -10 42.169 42.340 1.363 28.055 o
-2 -11 -9 24.936 25.775 1.017 50.385 o
-2 -11 -8 43.775 43.004 1.322 29.845 o
-2 -11 -7 13.437 13.548 0.727 98.755 o
-2 -11 -6 92.108 91.814 2.145 11.330 o
-2 -11 -5 70.756 70.121 1.730 17.420 o
-2 -11 -4 53.575 53.709 1.425 25.657 o
-2 -11 -3 22.020 22.910 0.844 73.151 o
-2 -11 -2 190.110 190.859 3.806 3.599 o
-2 -11 -1 19.933 20.329 0.775 86.797 o
-2 -10 -19 2.500 2.595 0.595 147.212 o
-2 -10 -18 10.174 10.054 0.789 83.778 o
-2 -10 -17 3.342 3.550 0.664 118.140 o
-2 -10 -16 6.107 6.158 0.706 104.650 o
-2 -10 -15 2.139 2.138 0.623 134.417 o
-2 -10 -14 7.919 7.805 0.754 91.640 o
-2 -10 -13 5.221 5.369 0.685 111.088 o
-2 -10 -12 59.951 60.413 1.771 16.613 o
-2 -10 -11 0.752 1.038 0.491 215.984 o
-2 -10 -10 45.180 45.045 1.377 27.494 o
-2 -10 -9 33.050 33.677 1.135 40.481 o
-2 -10 -8 0.529 0.387 0.429 283.241 o
-2 -10 -7 64.319 63.769 1.626 19.715 o
-2 -10 -6 15.734 15.700 0.713 102.628 o
-2 -10 -5 43.998 42.810 1.197 36.379 o
-2 -10 -4 169.814 170.557 3.418 4.462 o
-2 -10 -3 406.225 405.416 7.487 0.930 o
-2 -10 -2 28.998 29.574 0.913 62.487 o
-2 -10 -1 21.473 21.872 0.761 89.981 o
-2 -9 -19 1.055 0.941 0.554 170.121 o
-2 -9 -18 6.462 6.781 0.733 96.901 o
-2 -9 -17 24.449 24.986 1.149 39.511 o
-2 -9 -16 26.465 27.311 1.176 37.674 o
-2 -9 -15 5.150 5.508 0.706 104.650 o
-2 -9 -14 21.322 19.949 1.017 50.385 o
-2 -9 -13 18.098 18.807 0.962 56.352 o
-2 -9 -12 18.468 18.572 0.906 63.445 o
-2 -9 -11 9.536 9.660 0.685 111.088 o
-2 -9 -10 7.265 8.186 0.623 134.417 o
-2 -9 -9 119.642 120.972 2.664 7.345 o
-2 -9 -8 63.527 63.216 1.605 20.229 o
-2 -9 -7 69.598 70.481 1.702 17.992 o
-2 -9 -6 78.235 79.906 1.834 15.504 o
-2 -9 -5 136.925 139.143 2.851 6.414 o
-2 -9 -4 101.687 101.411 2.166 11.114 o
-2 -9 -3 181.238 177.912 3.453 4.373 o
-2 -9 -2 62.175 62.815 1.432 25.410 o
-2 -9 -1 54.341 54.248 1.273 32.159 o
-2 -8 -20 1.109 0.879 0.554 170.121 o
-2 -8 -19 26.483 25.242 1.100 43.067 o
-2 -8 -18 7.909 8.123 0.768 88.368 o
-2 -8 -17 13.086 12.981 0.872 68.580 o
-2 -8 -16 9.280 8.788 0.789 83.778 o
-2 -8 -15 10.356 10.227 0.803 80.914 o
-2 -8 -14 1.654 1.688 0.574 158.046 o
-2 -8 -13 5.751 5.736 0.623 134.417 o
-2 -8 -12 11.665 11.590 0.727 98.755 o
-2 -8 -11 152.111 152.220 3.273 4.867 o
-2 -8 -10 196.195 192.471 3.923 3.387 o
-2 -8 -9 72.775 73.809 1.792 16.231 o
-2 -8 -8 44.687 44.831 1.232 34.364 o
-2 -8 -7 15.122 14.904 0.644 125.885 o
-2 -8 -6 37.729 39.842 1.079 44.739 o
-2 -8 -5 28.279 27.747 0.816 78.194 o
-2 -8 -4 24.523 24.626 0.740 95.098 o
-2 -8 -3 183.225 181.704 3.467 4.338 o
-2 -8 -2 333.906 331.551 6.068 1.416 o
-2 -8 -1 11.841 11.569 0.477 228.687 o
-2 -7 -20 4.168 3.799 0.609 140.596 o
-2 -7 -19 4.015 3.051 0.644 125.885 o
-2 -7 -18 10.128 10.261 0.837 74.365 o
-2 -7 -17 1.580 2.110 0.616 137.454 o
-2 -7 -16 29.553 29.069 1.211 35.552 o
-2 -7 -15 8.676 8.220 0.761 89.981 o
-2 -7 -14 31.803 31.975 1.225 34.753 o
-2 -7 -13 5.056 5.356 0.602 143.847 o
-2 -7 -12 7.900 8.006 0.630 131.479 o
-2 -7 -11 42.728 42.956 1.287 31.471 o
-2 -7 -10 48.227 47.536 1.335 29.230 o
-2 -7 -9 131.833 132.888 2.795 6.671 o
-2 -7 -8 66.399 65.222 1.564 21.317 o
-2 -7 -7 92.252 93.246 2.020 12.770 o
-2 -7 -6 101.055 100.816 2.097 11.859 o
-2 -7 -5 340.788 337.398 6.179 1.365 o
-2 -7 -4 207.733 205.998 3.875 3.472 o
-2 -7 -3 509.852 500.703 9.037 0.638 o
-2 -7 -2 349.508 345.141 6.262 1.329 o
-2 -7 -1 357.278 357.409 6.463 1.248 o
-2 -6 -20 3.566 3.259 0.609 140.596 o
-2 -6 -19 1.177 1.149 0.595 147.212 o
-2 -6 -18 7.382 7.321 0.733 96.901 o
-2 -6 -17 15.869 14.932 0.927 60.636 o
-2 -6 -16 16.274 15.735 0.934 59.741 o
-2 -6 -15 3.694 4.034 0.644 125.885 o
-2 -6 -14 9.427 9.549 0.713 102.628 o
-2 -6 -13 5.948 5.397 0.588 150.696 o
-2 -6 -12 34.045 33.386 1.121 41.487 o
-2 -6 -11 7.241 7.203 0.567 161.924 o
-2 -6 -10 36.414 37.351 1.121 41.487 o
-2 -6 -9 64.364 64.745 1.564 21.317 o
-2 -6 -8 123.750 123.401 2.553 7.996 o
-2 -6 -7 18.894 18.060 0.630 131.479 o
-2 -6 -6 143.777 142.568 2.789 6.704 o
-2 -6 -5 103.993 108.310 2.159 11.185 o
-2 -6 -4 435.779 428.306 7.715 0.876 o
-2 -6 -3 230.523 224.667 4.138 3.045 o
-2 -6 -2 447.725 441.106 7.950 0.825 o
-2 -6 -1 82.227 84.874 1.695 18.139 o
-2 -5 -21 0.536 0.187 0.533 183.636 o
-2 -5 -20 18.688 19.271 0.969 55.550 o
-2 -5 -19 2.838 2.643 0.630 131.479 o
-2 -5 -18 7.446 7.549 0.740 95.098 o
-2 -5 -17 12.357 11.569 0.851 71.966 o
-2 -5 -16 13.101 12.579 0.858 70.810 o
-2 -5 -15 3.920 4.428 0.630 131.479 o
-2 -5 -14 5.365 5.356 0.602 143.847 o
-2 -5 -13 6.945 7.369 0.609 140.596 o
-2 -5 -12 25.772 25.616 0.962 56.352 o
-2 -5 -11 159.754 159.970 3.314 4.745 o
-2 -5 -10 71.605 73.041 1.737 17.282 o
-2 -5 -9 2.188 2.553 0.381 359.926 o
-2 -5 -8 197.432 197.003 3.778 3.652 o
-2 -5 -7 24.498 23.844 0.713 102.628 o
-2 -5 -6 271.801 269.920 4.968 2.112 o
-2 -5 -5 299.774 297.003 5.411 1.780 o
-2 -5 -4 134.785 136.901 2.609 7.660 o
-2 -5 -3 93.653 93.364 1.827 15.622 o
-2 -5 -2 432.768 424.687 7.674 0.885 o
-2 -5 -1 264.273 269.885 4.878 2.191 o
-2 -4 -21 5.122 4.975 0.623 134.417 o
-2 -4 -20 4.419 3.965 0.644 125.885 o
-2 -4 -19 0.251 -0.028 0.567 161.924 o
-2 -4 -18 17.043 16.281 0.955 57.172 o
-2 -4 -17 9.200 8.642 0.775 86.797 o
-2 -4 -16 9.132 8.559 0.761 89.981 o
-2 -4 -15 10.954 11.023 0.775 86.797 o
-2 -4 -14 96.329 95.813 2.325 9.644 o
-2 -4 -13 31.184 30.591 1.079 44.739 o
-2 -4 -12 36.414 35.490 1.128 40.979 o
-2 -4 -11 18.818 18.586 0.761 89.981 o
-2 -4 -10 72.480 72.114 1.695 18.139 o
-2 -4 -9 5.708 5.709 0.429 283.241 o
-2 -4 -8 54.965 54.629 1.273 32.159 o
-2 -4 -7 5.833 6.110 0.360 402.654 o
-2 -4 -6 164.197 163.568 3.100 5.425 o
-2 -4 -5 330.709 323.822 5.840 1.528 o
-2 -4 -4 430.288 428.762 7.715 0.876 o
-2 -4 -3 200.758 195.439 3.577 4.073 o
-2 -4 -2 45.498 46.568 0.969 55.550 o
-2 -4 -1 606.182 615.656 11.106 0.423 o
-2 -3 -21 1.925 2.138 0.554 170.121 o
-2 -3 -20 1.042 0.706 0.567 161.924 o
-2 -3 -19 9.041 8.725 0.796 82.327 o
-2 -3 -18 8.757 9.535 0.789 83.778 o
-2 -3 -17 15.644 15.195 0.927 60.636 o
-2 -3 -16 13.775 12.870 0.858 70.810 o
-2 -3 -15 8.269 8.642 0.692 108.878 o
-2 -3 -14 3.722 4.159 0.554 170.121 o
-2 -3 -13 13.230 13.818 0.733 96.901 o
-2 -3 -12 6.270 6.940 0.554 170.121 o
-2 -3 -11 6.698 7.162 0.519 193.560 o
-2 -3 -10 18.795 18.945 0.713 102.628 o
-2 -3 -9 53.608 51.619 1.246 33.604 o
-2 -3 -8 19.822 19.886 0.637 128.636 o
-2 -3 -7 33.832 32.501 0.830 75.609 o
-2 -3 -6 77.389 80.106 1.626 19.715 o
-2 -3 -5 69.964 68.662 1.398 26.683 o
-2 -3 -4 6.977 6.428 0.284 647.696 o
-2 -3 -3 70.823 69.443 1.370 27.772 o
-2 -3 -2 752.160 745.623 13.562 0.283 o
-2 -3 -1 1049.360 1035.490 18.350 0.155 o
-2 -2 -21 2.671 3.155 0.581 154.305 o
-2 -2 -20 1.019 1.398 0.581 154.305 o
-2 -2 -19 21.826 21.194 1.079 44.739 o
-2 -2 -18 18.384 18.253 0.996 52.507 o
-2 -2 -17 10.633 10.545 0.823 76.886 o
-2 -2 -16 4.089 4.283 0.644 125.885 o
-2 -2 -15 1.888 1.578 0.519 193.560 o
-2 -2 -14 55.798 56.739 1.591 20.582 o
-2 -2 -13 32.510 32.099 1.093 43.614 o
-2 -2 -12 31.347 31.753 1.031 49.042 o
-2 -2 -11 55.715 56.144 1.432 25.410 o
-2 -2 -10 19.884 19.990 0.727 98.755 o
-2 -2 -9 28.306 28.058 0.810 79.537 o
-2 -2 -8 51.773 50.380 1.169 38.121 o
-2 -2 -7 410.847 405.506 7.321 0.973 o
-2 -2 -6 13.909 13.818 0.450 257.699 o
-2 -2 -5 52.535 53.764 1.128 40.979 o
-2 -2 -4 392.467 392.691 7.072 1.042 o
-2 -2 -3 789.691 778.809 14.040 0.264 o
-2 -2 -2 67.660 68.606 1.308 30.480 o
-2 -2 -1 1222.430 1193.030 21.381 0.114 o
-2 -1 -21 0.048 0.215 0.519 193.560 o
-2 -1 -20 4.720 4.380 0.664 118.140 o
-2 -1 -19 39.343 39.683 1.446 24.926 o
-2 -1 -18 3.553 3.446 0.657 120.640 o
-2 -1 -17 1.788 1.764 0.595 147.212 o
-2 -1 -16 4.355 4.096 0.630 131.479 o
-2 -1 -15 2.151 2.090 0.519 193.560 o
-2 -1 -14 5.301 5.314 0.574 158.046 o
-2 -1 -13 158.847 158.171 3.342 4.667 o
-2 -1 -12 38.438 38.687 1.162 38.576 o
-2 -1 -11 5.421 5.404 0.464 242.543 o
-2 -1 -10 18.329 17.935 0.678 113.367 o
-2 -1 -9 97.282 97.128 2.027 12.682 o
-2 -1 -8 79.757 77.844 1.647 19.221 o
-2 -1 -7 97.420 100.415 2.000 13.036 o
-2 -1 -6 183.315 183.517 3.418 4.462 o
-2 -1 -5 592.095 599.603 10.877 0.441 o
-2 -1 -4 616.985 620.797 11.244 0.412 o
-2 -1 -3 413.014 420.141 7.604 0.901 o
-2 -1 -2 193.023 196.927 3.557 4.121 o
-2 -1 -1 376.524 368.888 6.663 1.174 o
-1 -21 -5 7.420 7.279 0.699 106.732 o
-1 -21 -4 1.440 1.591 0.547 174.455 o
-1 -21 -3 1.577 1.771 0.554 170.121 o
-1 -21 -2 0.425 0.512 0.540 178.957 o
-1 -21 -1 2.002 2.027 0.574 158.046 o
-1 -20 -8 3.262 2.899 0.602 143.847 o
-1 -20 -7 0.808 0.298 0.533 183.636 o
-1 -20 -6 1.292 1.066 0.574 158.046 o
-1 -20 -5 6.708 7.037 0.713 102.628 o
-1 -20 -4 2.801 2.602 0.616 137.454 o
-1 -20 -3 5.510 5.522 0.706 104.650 o
-1 -20 -2 8.106 8.947 0.775 86.797 o
-1 -20 -1 8.573 8.006 0.775 86.797 o
-1 -19 -10 1.701 1.508 0.547 174.455 o
-1 -19 -9 6.413 6.829 0.685 111.088 o
-1 -19 -8 7.496 7.307 0.727 98.755 o
-1 -19 -7 0.567 0.865 0.581 154.305 o
-1 -19 -6 10.380 11.161 0.844 73.151 o
-1 -19 -5 4.017 3.840 0.671 115.717 o
-1 -19 -4 9.715 9.355 0.823 76.886 o
-1 -19 -3 1.825 2.221 0.637 128.636 o
-1 -19 -2 5.789 6.387 0.747 93.345 o
-1 -19 -1 1.239 0.733 0.581 154.305 o
-1 -18 -12 1.685 1.495 0.560 165.947 o
-1 -18 -11 1.637 1.744 0.567 161.924 o
-1 -18 -10 2.501 2.159 0.602 143.847 o
-1 -18 -9 8.819 9.701 0.796 82.327 o
-1 -18 -8 1.577 1.758 0.623 134.417 o
-1 -18 -7 1.246 0.740 0.616 137.454 o
-1 -18 -6 0.796 1.017 0.588 150.696 o
-1 -18 -5 13.019 13.458 0.879 67.504 o
-1 -18 -4 8.764 8.912 0.789 83.778 o
-1 -18 -3 4.394 4.262 0.685 111.088 o
-1 -18 -2 2.305 2.069 0.623 134.417 o
-1 -18 -1 10.237 9.943 0.823 76.886 o
-1 -17 -13 0.406 0.554 0.519 193.560 o
-1 -17 -12 0.084 -0.111 0.533 183.636 o
-1 -17 -11 9.154 8.684 0.775 86.797 o
-1 -17 -10 0.256 -0.215 0.574 158.046 o
-1 -17 -9 3.466 3.349 0.678 113.367 o
-1 -17 -8 4.794 4.567 0.685 111.088 o
-1 -17 -7 1.076 1.771 0.609 140.596 o
-1 -17 -6 0.547 0.097 0.574 158.046 o
-1 -17 -5 4.693 4.940 0.692 108.878 o
-1 -17 -4 2.407 2.809 0.644 125.885 o
-1 -17 -3 8.687 9.784 0.810 79.537 o
-1 -17 -2 2.624 2.962 0.637 128.636 o
-1 -17 -1 30.811 31.137 1.259 32.870 o
-1 -16 -14 5.811 6.553 0.664 118.140 o
-1 -16 -13 0.841 0.983 0.560 165.947 o
-1 -16 -12 4.459 3.674 0.664 118.140 o
-1 -16 -11 2.028 2.221 0.630 131.479 o
-1 -16 -10 13.012 12.919 0.872 68.580 o
-1 -16 -9 1.373 1.363 0.609 140.596 o
-1 -16 -8 3.009 3.024 0.644 125.885 o
-1 -16 -7 6.791 7.113 0.740 95.098 o
-1 -16 -6 7.776 7.681 0.754 91.640 o
-1 -16 -5 1.069 1.079 0.581 154.305 o
-1 -16 -4 5.810 5.778 0.699 106.732 o
-1 -16 -3 5.709 6.380 0.713 102.628 o
-1 -16 -2 19.752 19.284 0.989 53.243 o
-1 -16 -1 4.551 4.283 0.657 120.640 o
-1 -15 -15 0.167 1.010 0.533 183.636 o
-1 -15 -14 1.499 1.446 0.588 150.696 o
-1 -15 -13 4.835 4.089 0.685 111.088 o
-1 -15 -12 11.337 11.196 0.865 69.682 o
-1 -15 -11 7.280 7.016 0.740 95.098 o
-1 -15 -10 14.623 14.524 0.920 61.551 o
-1 -15 -9 18.575 19.181 1.010 51.078 o
-1 -15 -8 10.349 10.607 0.823 76.886 o
-1 -15 -7 0.105 -0.166 0.554 170.121 o
-1 -15 -6 8.575 8.829 0.754 91.640 o
-1 -15 -5 20.263 19.893 0.989 53.243 o
-1 -15 -4 33.324 33.663 1.225 34.753 o
-1 -15 -3 3.138 2.913 0.567 161.924 o
-1 -15 -2 1.536 1.972 0.540 178.957 o
-1 -15 -1 33.996 34.500 1.225 34.753 o
-1 -14 -16 3.709 3.688 0.609 140.596 o
-1 -14 -15 15.673 15.133 0.900 64.425 o
-1 -14 -14 1.040 0.512 0.588 150.696 o
-1 -14 -13 9.527 8.850 0.810 79.537 o
-1 -14 -12 0.285 0.533 0.574 158.046 o
-1 -14 -11 1.225 1.079 0.602 143.847 o
-1 -14 -10 4.817 4.629 0.685 111.088 o
-1 -14 -9 11.875 11.376 0.837 74.365 o
-1 -14 -8 9.036 8.310 0.747 93.345 o
-1 -14 -7 31.006 31.988 1.232 34.364 o
-1 -14 -6 9.186 8.788 0.699 106.732 o
-1 -14 -5 19.919 21.014 0.948 58.009 o
-1 -14 -4 81.876 83.310 2.110 11.704 o
-1 -14 -3 21.381 21.852 0.948 58.009 o
-1 -14 -2 0.908 0.733 0.477 228.687 o
-1 -14 -1 4.252 4.172 0.547 174.455 o
-1 -13 -17 0.505 -0.678 0.512 198.827 o
-1 -13 -16 4.124 3.563 0.637 128.636 o
-1 -13 -15 10.367 10.241 0.830 75.609 o
-1 -13 -14 6.891 6.726 0.761 89.981 o
-1 -13 -13 10.202 10.296 0.816 78.194 o
-1 -13 -12 11.918 12.068 0.865 69.682 o
-1 -13 -11 8.622 8.545 0.775 86.797 o
-1 -13 -10 44.720 43.689 1.474 23.998 o
-1 -13 -9 16.418 16.164 0.920 61.551 o
-1 -13 -8 46.938 47.654 1.488 23.554 o
-1 -13 -7 2.676 3.391 0.554 170.121 o
-1 -13 -6 33.029 33.179 1.169 38.121 o
-1 -13 -5 1.188 1.225 0.484 222.199 o
-1 -13 -4 9.934 11.016 0.692 108.878 o
-1 -13 -3 52.518 51.480 1.467 24.225 o
-1 -13 -2 56.725 55.764 1.536 22.092 o
-1 -13 -1 19.920 19.748 0.844 73.151 o
-1 -12 -18 6.719 7.162 0.692 108.878 o
-1 -12 -17 3.776 3.218 0.616 137.454 o
-1 -12 -16 10.927 10.960 0.830 75.609 o
-1 -12 -15 10.431 11.265 0.865 69.682 o
-1 -12 -14 22.554 22.675 1.086 44.171 o
-1 -12 -13 12.484 12.386 0.872 68.580 o
-1 -12 -12 28.451 27.519 1.176 37.674 o
-1 -12 -11 37.301 38.029 1.363 28.055 o
-1 -12 -10 10.329 11.244 0.789 83.778 o
-1 -12 -9 4.460 3.889 0.581 154.305 o
-1 -12 -8 28.527 28.847 1.086 44.171 o
-1 -12 -7 6.887 6.850 0.609 140.596 o
-1 -12 -6 113.494 110.808 2.546 8.040 o
-1 -12 -5 29.518 29.954 1.038 48.390 o
-1 -12 -4 3.680 4.020 0.498 210.026 o
-1 -12 -3 58.688 58.967 1.550 21.699 o
-1 -12 -2 15.682 16.655 0.747 93.345 o
-1 -12 -1 6.114 6.144 0.519 193.560 o
-1 -11 -18 8.585 8.684 0.733 96.901 o
-1 -11 -17 16.277 16.544 0.941 58.865 o
-1 -11 -16 10.126 11.161 0.851 71.966 o
-1 -11 -15 19.679 19.630 1.024 49.707 o
-1 -11 -14 15.552 15.582 0.934 59.741 o
-1 -11 -13 37.402 37.538 1.377 27.494 o
-1 -11 -12 7.087 6.670 0.706 104.650 o
-1 -11 -11 51.396 52.532 1.585 20.762 o
-1 -11 -10 10.841 11.320 0.747 93.345 o
-1 -11 -9 45.090 44.049 1.370 27.772 o
-1 -11 -8 39.343 39.316 1.246 33.604 o
-1 -11 -7 1.087 0.941 0.443 265.815 o
-1 -11 -6 8.828 8.919 0.595 147.212 o
-1 -11 -5 78.043 78.542 1.889 14.609 o
-1 -11 -4 12.669 13.313 0.657 120.640 o
-1 -11 -3 17.210 16.925 0.720 100.664 o
-1 -11 -2 69.236 69.630 1.681 18.439 o
-1 -11 -1 12.237 12.676 0.616 137.454 o
-1 -10 -19 1.266 1.543 0.540 178.957 o
-1 -10 -18 9.910 10.614 0.789 83.778 o
-1 -10 -17 2.310 1.882 0.623 134.417 o
-1 -10 -16 8.679 8.732 0.775 86.797 o
-1 -10 -15 12.000 12.171 0.858 70.810 o
-1 -10 -14 5.757 5.895 0.706 104.650 o
-1 -10 -13 0.832 0.318 0.547 174.455 o
-1 -10 -12 4.636 4.511 0.630 131.479 o
-1 -10 -11 11.356 11.175 0.733 96.901 o
-1 -10 -10 37.187 36.708 1.225 34.753 o
-1 -10 -9 10.570 10.393 0.671 115.717 o
-1 -10 -8 28.954 28.916 1.010 51.078 o
-1 -10 -7 58.270 57.542 1.515 22.701 o
-1 -10 -6 50.764 51.806 1.384 27.219 o
-1 -10 -5 163.904 168.087 3.432 4.426 o
-1 -10 -4 25.990 26.508 0.872 68.580 o
-1 -10 -3 106.380 106.435 2.297 9.878 o
-1 -10 -2 17.747 17.928 0.685 111.088 o
-1 -10 -1 141.517 144.277 2.948 6.000 o
-1 -9 -19 1.802 1.889 0.567 161.924 o
-1 -9 -18 7.647 7.895 0.754 91.640 o
-1 -9 -17 4.746 4.899 0.713 102.628 o
-1 -9 -16 5.340 5.300 0.713 102.628 o
-1 -9 -15 13.629 14.344 0.906 63.445 o
-1 -9 -14 18.178 17.133 0.955 57.172 o
-1 -9 -13 2.492 2.387 0.581 154.305 o
-1 -9 -12 40.440 39.344 1.308 30.480 o
-1 -9 -11 72.843 72.301 1.889 14.609 o
-1 -9 -10 22.280 21.222 0.893 65.427 o
-1 -9 -9 58.976 60.075 1.591 20.582 o
-1 -9 -8 74.180 73.166 1.785 16.357 o
-1 -9 -7 21.109 21.367 0.803 80.914 o
-1 -9 -6 4.579 4.719 0.443 265.815 o
-1 -9 -5 20.813 21.381 0.754 91.640 o
-1 -9 -4 30.155 29.470 0.886 66.454 o
-1 -9 -3 40.262 41.842 1.073 45.319 o
-1 -9 -2 84.937 85.061 1.834 15.504 o
-1 -9 -1 189.184 188.195 3.640 3.935 o
-1 -8 -20 4.926 4.574 0.644 125.885 o
-1 -8 -19 7.445 6.650 0.706 104.650 o
-1 -8 -18 4.668 4.629 0.685 111.088 o
-1 -8 -17 16.700 16.572 0.948 58.009 o
-1 -8 -16 4.744 5.570 0.692 108.878 o
-1 -8 -15 4.678 4.795 0.678 113.367 o
-1 -8 -14 11.691 11.320 0.810 79.537 o
-1 -8 -13 13.542 13.431 0.796 82.327 o
-1 -8 -12 38.364 38.064 1.259 32.870 o
-1 -8 -11 16.964 17.243 0.816 78.194 o
-1 -8 -10 14.860 14.261 0.727 98.755 o
-1 -8 -9 32.570 33.345 1.059 46.511 o
-1 -8 -8 201.204 202.172 4.027 3.214 o
-1 -8 -7 15.646 16.053 0.664 118.140 o
-1 -8 -6 4.528 4.532 0.408 312.777 o
-1 -8 -5 36.428 37.137 0.989 53.243 o
-1 -8 -4 190.182 189.149 3.653 3.905 o
-1 -8 -3 9.771 9.362 0.443 265.815 o
-1 -8 -2 290.312 293.633 5.466 1.745 o
-1 -8 -1 11.438 11.182 0.457 249.949 o
-1 -7 -20 0.297 0.194 0.519 193.560 o
-1 -7 -19 2.832 2.145 0.616 137.454 o
-1 -7 -18 1.946 1.633 0.623 134.417 o
-1 -7 -17 5.352 5.376 0.706 104.650 o
-1 -7 -16 28.768 29.698 1.218 35.149 o
-1 -7 -15 2.264 2.463 0.616 137.454 o
-1 -7 -14 14.376 13.825 0.851 71.966 o
-1 -7 -13 13.705 13.216 0.775 86.797 o
-1 -7 -12 56.271 56.864 1.591 20.582 o
-1 -7 -11 85.772 87.738 2.104 11.781 o
-1 -7 -10 20.319 20.398 0.823 76.886 o
-1 -7 -9 33.755 33.912 1.038 48.390 o
-1 -7 -8 25.178 25.346 0.844 73.151 o
-1 -7 -7 43.496 43.835 1.149 39.511 o
-1 -7 -6 196.093 200.193 3.854 3.509 o
-1 -7 -5 96.637 95.184 1.979 13.311 o
-1 -7 -4 21.296 21.464 0.650 123.221 o
-1 -7 -3 58.100 58.843 1.301 30.805 o
-1 -7 -2 240.016 239.502 4.477 2.601 o
-1 -7 -1 194.921 193.917 3.653 3.905 o
-1 -6 -20 0.290 0.602 0.533 183.636 o
-1 -6 -19 32.944 32.556 1.273 32.159 o
-1 -6 -18 34.117 32.895 1.273 32.159 o
-1 -6 -17 10.987 10.815 0.837 74.365 o
-1 -6 -16 21.695 20.682 1.038 48.390 o
-1 -6 -15 49.194 47.986 1.550 21.699 o
-1 -6 -14 0.374 -0.021 0.477 228.687 o
-1 -6 -13 33.098 33.469 1.169 38.121 o
-1 -6 -12 42.743 42.181 1.294 31.136 o
-1 -6 -11 68.246 66.696 1.695 18.139 o
-1 -6 -10 22.276 22.274 0.830 75.609 o
-1 -6 -9 121.709 121.263 2.581 7.826 o
-1 -6 -8 41.117 41.745 1.114 42.004 o
-1 -6 -7 124.348 122.536 2.484 8.448 o
-1 -6 -6 134.914 133.649 2.650 7.422 o
-1 -6 -5 65.787 67.783 1.460 24.455 o
-1 -6 -4 140.928 144.360 2.789 6.704 o
-1 -6 -3 132.448 134.963 2.602 7.701 o
-1 -6 -2 142.623 143.613 2.740 6.943 o
-1 -6 -1 86.837 86.694 1.730 17.420 o
-1 -5 -21 4.733 4.781 0.644 125.885 o
-1 -5 -20 5.981 5.695 0.678 113.367 o
-1 -5 -19 3.309 3.107 0.644 125.885 o
-1 -5 -18 2.982 3.273 0.644 125.885 o
-1 -5 -17 31.199 30.397 1.239 33.981 o
-1 -5 -16 8.342 8.310 0.761 89.981 o
-1 -5 -15 11.975 12.005 0.810 79.537 o
-1 -5 -14 17.775 17.672 0.872 68.580 o
-1 -5 -13 208.318 208.821 4.311 2.805 o
-1 -5 -12 39.043 39.067 1.218 35.149 o
-1 -5 -11 117.865 118.419 2.602 7.701 o
-1 -5 -10 55.801 56.262 1.432 25.410 o
-1 -5 -9 189.046 189.156 3.736 3.734 o
-1 -5 -8 135.975 138.610 2.782 6.737 o
-1 -5 -7 129.701 131.075 2.609 7.660 o
-1 -5 -6 80.103 79.560 1.668 18.746 o
-1 -5 -5 146.319 147.169 2.823 6.541 o
-1 -5 -4 80.229 76.522 1.564 21.317 o
-1 -5 -3 258.709 261.042 4.795 2.267 o
-1 -5 -2 78.462 80.535 1.598 20.404 o
-1 -5 -1 341.363 352.642 6.435 1.259 o
-1 -4 -21 0.641 0.256 0.519 193.560 o
-1 -4 -20 0.916 1.059 0.560 165.947 o
-1 -4 -19 0.290 0.816 0.588 150.696 o
-1 -4 -18 40.604 39.482 1.412 26.163 o
-1 -4 -17 6.474 6.179 0.713 102.628 o
-1 -4 -16 79.988 80.750 2.152 11.257 o
-1 -4 -15 6.289 5.646 0.630 131.479 o
-1 -4 -14 53.565 53.370 1.557 21.507 o
-1 -4 -13 14.709 15.313 0.782 85.267 o
-1 -4 -12 108.824 107.417 2.436 8.787 o
-1 -4 -11 34.897 35.213 1.079 44.739 o
-1 -4 -10 18.535 17.866 0.706 104.650 o
-1 -4 -9 21.459 22.495 0.754 91.640 o
-1 -4 -8 305.187 301.549 5.619 1.651 o
-1 -4 -7 61.002 61.133 1.356 28.342 o
-1 -4 -6 362.402 361.685 6.587 1.201 o
-1 -4 -5 248.957 249.750 4.601 2.462 o
-1 -4 -4 94.451 93.814 1.841 15.388 o
-1 -4 -3 1488.190 1494.300 27.408 0.069 o
-1 -4 -2 326.975 331.821 6.048 1.425 o
-1 -4 -1 208.119 215.955 3.937 3.363 o
-1 -3 -21 3.565 3.736 0.602 143.847 o
-1 -3 -20 2.891 2.927 0.616 137.454 o
-1 -3 -19 2.888 2.892 0.650 123.221 o
-1 -3 -18 10.399 10.213 0.816 78.194 o
-1 -3 -17 4.591 4.733 0.678 113.367 o
-1 -3 -16 5.243 5.446 0.671 115.717 o
-1 -3 -15 3.640 3.370 0.567 161.924 o
-1 -3 -14 25.823 26.024 1.024 49.707 o
-1 -3 -13 87.763 87.261 2.110 11.704 o
-1 -3 -12 47.400 46.173 1.315 30.160 o
-1 -3 -11 93.625 92.534 2.097 11.859 o
-1 -3 -10 11.806 11.680 0.567 161.924 o
-1 -3 -9 92.870 89.980 1.924 14.088 o
-1 -3 -8 182.347 184.645 3.557 4.121 o
-1 -3 -7 154.231 151.895 2.927 6.085 o
-1 -3 -6 349.405 344.726 6.269 1.326 o
-1 -3 -5 376.676 368.280 6.698 1.162 o
-1 -3 -4 244.454 248.546 4.525 2.546 o
-1 -3 -3 1621.490 1591.410 28.916 0.062 o
-1 -3 -2 2151.530 2100.340 37.704 0.037 o
-1 -3 -1 309.156 310.668 5.681 1.615 o
-1 -2 -21 4.158 4.159 0.616 137.454 o
-1 -2 -20 1.700 2.110 0.602 143.847 o
-1 -2 -19 4.656 3.716 0.678 113.367 o
-1 -2 -18 14.291 13.846 0.886 66.454 o
-1 -2 -17 7.836 7.563 0.740 95.098 o
-1 -2 -16 27.429 27.283 1.142 39.992 o
-1 -2 -15 4.657 4.774 0.595 147.212 o
-1 -2 -14 3.305 3.363 0.526 188.500 o
-1 -2 -13 12.300 13.064 0.706 104.650 o
-1 -2 -12 37.812 38.680 1.162 38.576 o
-1 -2 -11 41.138 41.240 1.162 38.576 o
-1 -2 -10 102.661 102.553 2.214 10.633 o
-1 -2 -9 55.952 56.144 1.315 30.160 o
-1 -2 -8 146.245 148.408 2.899 6.202 o
-1 -2 -7 417.800 419.324 7.653 0.890 o
-1 -2 -6 4.945 5.210 0.291 617.220 o
-1 -2 -5 758.039 750.564 13.687 0.278 o
-1 -2 -4 109.675 111.673 2.110 11.704 o
-1 -2 -3 995.073 992.675 18.253 0.156 o
-1 -2 -2 964.466 945.325 17.347 0.173 o
-1 -2 -1 557.314 555.222 10.158 0.505 o
-1 -1 -21 6.333 5.916 0.671 115.717 o
-1 -1 -20 10.259 10.206 0.796 82.327 o
-1 -1 -19 6.469 6.484 0.720 100.664 o
-1 -1 -18 10.493 10.428 0.823 76.886 o
-1 -1 -17 9.066 9.009 0.775 86.797 o
-1 -1 -16 4.138 4.484 0.630 131.479 o
-1 -1 -15 27.705 28.418 1.093 43.614 o
-1 -1 -14 4.649 4.899 0.560 165.947 o
-1 -1 -13 2.962 3.141 0.484 222.199 o
-1 -1 -12 44.187 45.917 1.287 31.471 o
-1 -1 -11 136.143 134.956 2.837 6.477 o
-1 -1 -10 45.464 45.675 1.190 36.803 o
-1 -1 -9 5.582 5.750 0.381 359.926 o
-1 -1 -8 202.287 198.152 3.771 3.666 o
-1 -1 -7 88.806 88.050 1.785 16.357 o
-1 -1 -6 2.408 2.602 0.228 999.795 o
-1 -1 -5 361.418 352.822 6.435 1.259 o
-1 -1 -4 831.710 834.372 15.271 0.224 o
-1 -1 -3 261.461 259.416 4.726 2.334 o
-1 -1 -2 1628.160 1589.810 28.577 0.064 o
-1 -1 -1 608.918 602.509 10.988 0.432 o
0 0 2 3653.240 3261.450 55.508 0.017 o
0 0 4 0.360 0.547 0.159 2058.180 o
0 0 6 169.875 169.215 3.190 5.123 o
0 0 8 596.831 578.485 10.594 0.465 o
0 0 10 518.867 519.081 9.542 0.573 o
0 0 12 137.665 138.022 2.948 6.000 o
0 0 14 38.160 38.707 1.259 32.870 o
0 0 16 4.066 4.200 0.623 134.417 o
0 0 18 7.373 7.764 0.747 93.345 o
0 0 20 4.551 5.176 0.699 106.732 o
0 1 1 348.675 354.053 6.477 1.243 o
0 1 2 616.829 611.795 11.265 0.411 o
0 1 3 3694.330 3355.370 60.587 0.014 o
0 1 4 295.228 290.394 5.321 1.841 o
0 1 5 3849.970 3568.480 65.236 0.012 o
0 1 6 1273.840 1268.640 22.883 0.100 o
0 1 7 323.478 320.875 5.895 1.500 o
0 1 8 158.096 152.054 2.962 5.944 o
0 1 9 132.112 131.587 2.650 7.422 o
0 1 10 60.655 59.645 1.439 25.166 o
0 1 11 43.662 43.364 1.197 36.379 o
0 1 12 15.101 15.167 0.706 104.650 o
0 1 13 60.116 59.403 1.591 20.582 o
0 1 14 12.469 12.317 0.727 98.755 o
0 1 15 0.503 0.830 0.477 228.687 o
0 1 16 0.736 0.650 0.533 183.636 o
0 1 17 0.060 0.436 0.540 178.957 o
0 1 18 4.069 4.560 0.671 115.717 o
0 1 19 4.635 4.581 0.664 118.140 o
0 1 20 38.505 37.995 1.370 27.772 o
0 1 21 0.628 0.436 0.540 178.957 o
0 2 0 6311.500 5168.560 92.229 0.006 o
0 2 1 1691.340 1603.850 28.757 0.063 o
0 2 2 1471.920 1427.710 25.346 0.081 o
0 2 3 531.097 539.113 9.874 0.535 o
0 2 4 16.937 16.676 0.443 265.815 o
0 2 5 36.739 37.130 0.830 75.609 o
0 2 6 562.156 547.126 10.019 0.519 o
0 2 7 927.584 895.187 16.039 0.203 o
0 2 8 2.512 2.816 0.291 617.220 o
0 2 9 21.911 22.114 0.699 106.732 o
0 2 10 241.362 240.519 4.664 2.397 o
0 2 11 9.417 8.905 0.540 178.957 o
0 2 12 7.255 6.774 0.533 183.636 o
0 2 13 5.108 5.051 0.526 188.500 o
0 2 14 115.083 114.177 2.650 7.422 o
0 2 15 53.913 53.702 1.591 20.582 o
0 2 16 20.789 20.627 1.010 51.078 o
0 2 17 4.620 4.691 0.671 115.717 o
0 2 18 8.481 8.808 0.775 86.797 o
0 2 19 4.444 4.318 0.664 118.140 o
0 2 20 3.661 3.889 0.650 123.221 o
0 2 21 13.122 13.410 0.830 75.609 o
0 3 1 4777.710 4311.970 73.664 0.010 o
0 3 2 172.223 173.491 3.183 5.145 o
0 3 3 0.488 0.491 0.159 2058.180 o
0 3 4 240.950 248.788 4.560 2.507 o
0 3 5 591.306 590.760 10.836 0.444 o
0 3 6 207.773 203.355 3.813 3.586 o
0 3 7 2.020 2.366 0.270 715.830 o
0 3 8 2.167 1.847 0.284 647.696 o
0 3 9 127.972 122.668 2.512 8.263 o
0 3 10 87.323 86.687 1.951 13.691 o
0 3 11 128.572 127.366 2.726 7.014 o
0 3 12 17.856 17.257 0.761 89.981 o
0 3 13 101.630 100.242 2.353 9.418 o
0 3 14 1.237 1.183 0.484 222.199 o
0 3 15 21.296 21.084 0.962 56.352 o
0 3 16 23.144 22.550 1.052 47.125 o
0 3 17 16.396 15.963 0.934 59.741 o
0 3 18 17.868 17.555 0.976 54.765 o
0 3 19 20.788 20.606 1.059 46.511 o
0 3 20 16.904 16.316 0.927 60.636 o
0 3 21 8.305 8.476 0.713 102.628 o
0 4 0 17.026 16.939 0.436 274.320 o
0 4 1 440.973 431.848 7.895 0.836 o
0 4 2 20.574 20.765 0.512 198.827 o
0 4 3 76.734 80.314 1.578 20.945 o
0 4 4 92.257 89.579 1.764 16.744 o
0 4 5 243.617 236.077 4.373 2.726 o
0 4 6 64.888 67.042 1.425 25.657 o
0 4 7 227.133 227.711 4.297 2.823 o
0 4 8 25.991 25.775 0.754 91.640 o
0 4 9 0.249 0.740 0.311 537.668 o
0 4 10 0.570 0.927 0.353 418.599 o
0 4 11 5.201 5.335 0.484 222.199 o
0 4 12 0.381 0.747 0.408 312.777 o
0 4 13 0.926 0.740 0.450 257.699 o
0 4 14 116.821 116.184 2.712 7.085 o
0 4 15 0.288 -0.118 0.491 215.984 o
0 4 16 18.496 17.257 0.948 58.009 o
0 4 17 0.270 0.028 0.560 165.947 o
0 4 18 0.164 0.560 0.574 158.046 o
0 4 19 9.740 9.265 0.810 79.537 o
0 4 20 2.580 2.602 0.602 143.847 o
0 4 21 7.648 7.791 0.692 108.878 o
0 5 1 68.688 70.959 1.418 25.908 o
0 5 2 1.129 2.034 0.201 1294.620 o
0 5 3 28.200 28.224 0.685 111.088 o
0 5 4 96.465 97.647 1.937 13.887 o
0 5 5 621.662 609.415 11.154 0.419 o
0 5 6 69.672 65.582 1.425 25.657 o
0 5 7 7.920 7.937 0.408 312.777 o
0 5 8 11.993 11.293 0.505 204.312 o
0 5 9 61.891 60.822 1.474 23.998 o
0 5 10 28.821 28.273 0.920 61.551 o
0 5 11 45.180 46.222 1.301 30.805 o
0 5 12 20.629 20.426 0.858 70.810 o
0 5 13 21.211 21.741 0.927 60.636 o
0 5 14 19.641 18.551 0.893 65.427 o
0 5 15 0.071 0.263 0.512 198.827 o
0 5 16 4.438 4.574 0.664 118.140 o
0 5 17 8.593 8.462 0.768 88.368 o
0 5 18 7.773 7.598 0.747 93.345 o
0 5 19 3.729 3.557 0.657 120.640 o
0 5 20 0.014 0.111 0.547 174.455 o
0 5 21 0.003 -0.277 0.526 188.500 o
0 6 0 495.293 508.453 9.293 0.604 o
0 6 1 28.442 27.512 0.685 111.088 o
0 6 2 144.149 143.163 2.733 6.978 o
0 6 3 248.274 255.202 4.726 2.334 o
0 6 4 2.009 1.460 0.242 888.797 o
0 6 5 76.593 76.743 1.619 19.884 o
0 6 6 1.956 1.626 0.284 647.696 o
0 6 7 24.332 23.817 0.733 96.901 o
0 6 8 112.551 109.576 2.332 9.587 o
0 6 9 32.142 32.424 0.983 53.996 o
0 6 10 0.718 0.906 0.381 359.926 o
0 6 11 56.262 55.203 1.488 23.554 o
0 6 12 5.589 5.612 0.560 165.947 o
0 6 13 42.827 42.679 1.349 28.633 o
0 6 14 0.047 0.159 0.477 228.687 o
0 6 15 86.245 83.296 2.187 10.903 o
0 6 16 0.047 0.125 0.554 170.121 o
0 6 17 31.760 31.186 1.252 33.234 o
0 6 18 11.798 12.406 0.851 71.966 o
0 6 19 1.427 1.010 0.595 147.212 o
0 6 20 0.402 0.962 0.554 170.121 o
0 7 1 8.189 8.449 0.374 373.380 o
0 7 2 246.413 250.629 4.657 2.404 o
0 7 3 0.304 0.401 0.235 941.848 o
0 7 4 218.387 213.464 4.041 3.192 o
0 7 5 40.712 39.344 0.989 53.243 o
0 7 6 13.832 13.687 0.540 178.957 o
0 7 7 32.918 33.345 0.955 57.172 o
0 7 8 55.864 54.913 1.384 27.219 o
0 7 9 27.483 27.491 0.920 61.551 o
0 7 10 48.020 47.294 1.329 29.535 o
0 7 11 2.914 3.397 0.491 215.984 o
0 7 12 10.116 10.386 0.685 111.088 o
0 7 13 55.764 56.622 1.633 19.549 o
0 7 14 0.071 -0.111 0.484 222.199 o
0 7 15 4.690 4.802 0.664 118.140 o
0 7 16 3.430 3.155 0.637 128.636 o
0 7 17 2.220 2.498 0.630 131.479 o
0 7 18 0.427 0.415 0.581 154.305 o
0 7 19 15.048 15.243 0.900 64.425 o
0 7 20 12.473 12.220 0.796 82.327 o
0 8 0 131.076 129.760 2.553 7.996 o
0 8 1 52.383 52.837 1.211 35.552 o
0 8 2 36.648 37.939 0.948 58.009 o
0 8 3 64.527 62.427 1.398 26.683 o
0 8 4 123.794 122.709 2.477 8.495 o
0 8 5 39.532 40.223 1.038 48.390 o
0 8 6 54.329 54.636 1.349 28.633 o
0 8 7 0.151 0.367 0.339 453.468 o
0 8 8 12.223 11.867 0.609 140.596 o
0 8 9 23.868 23.201 0.865 69.682 o
0 8 10 47.544 47.087 1.349 28.633 o
0 8 11 19.684 19.797 0.865 69.682 o
0 8 12 2.524 2.892 0.526 188.500 o
0 8 13 14.576 14.974 0.830 75.609 o
0 8 14 22.213 21.942 1.045 47.751 o
0 8 15 43.835 42.195 1.460 24.455 o
0 8 16 2.391 2.104 0.616 137.454 o
0 8 17 2.717 2.712 0.630 131.479 o
0 8 18 4.336 4.152 0.678 113.367 o
0 8 19 2.303 2.699 0.609 140.596 o
0 8 20 5.300 4.622 0.650 123.221 o
0 9 1 1.609 1.792 0.304 562.385 o
0 9 2 100.581 98.602 2.069 12.179 o
0 9 3 16.145 15.845 0.595 147.212 o
0 9 4 45.883 46.104 1.183 37.235 o
0 9 5 139.355 136.866 2.823 6.541 o
0 9 6 28.253 27.484 0.893 65.427 o
0 9 7 15.106 15.576 0.685 111.088 o
0 9 8 0.815 0.533 0.394 335.111 o
0 9 9 71.338 70.433 1.778 16.484 o
0 9 10 82.140 82.362 2.034 12.596 o
0 9 11 17.949 17.707 0.851 71.966 o
0 9 12 7.435 7.438 0.650 123.221 o
0 9 13 22.161 21.796 1.031 49.042 o
0 9 14 0.639 0.360 0.554 170.121 o
0 9 15 1.785 1.889 0.609 140.596 o
0 9 16 56.561 54.234 1.688 18.288 o
0 9 17 0.001 0.256 0.574 158.046 o
0 9 18 2.126 1.986 0.609 140.596 o
0 9 19 15.253 15.313 0.865 69.682 o
0 10 0 1.787 2.491 0.374 373.380 o
0 10 1 237.389 243.654 4.678 2.383 o
0 10 2 7.882 7.944 0.484 222.199 o
0 10 3 51.038 52.380 1.329 29.535 o
0 10 4 1.247 1.495 0.367 387.603 o
0 10 5 65.017 65.562 1.605 20.229 o
0 10 6 3.138 3.411 0.443 265.815 o
0 10 7 0.430 0.733 0.394 335.111 o
0 10 8 24.014 24.509 0.927 60.636 o
0 10 9 2.213 1.972 0.471 235.462 o
0 10 10 1.487 1.384 0.484 222.199 o
0 10 11 0.910 1.176 0.498 210.026 o
0 10 12 0.000 0.367 0.491 215.984 o
0 10 13 0.779 0.768 0.554 170.121 o
0 10 14 0.183 0.215 0.560 165.947 o
0 10 15 0.188 0.228 0.567 161.924 o
0 10 16 0.032 0.429 0.574 158.046 o
0 10 17 9.685 10.331 0.816 78.194 o
0 10 18 2.964 2.878 0.609 140.596 o
0 10 19 1.935 1.778 0.554 170.121 o
0 11 1 45.118 45.813 1.239 33.981 o
0 11 2 6.255 6.020 0.477 228.687 o
0 11 3 1.853 1.751 0.401 323.655 o
0 11 4 9.137 9.272 0.574 158.046 o
0 11 5 3.111 3.972 0.471 235.462 o
0 11 6 3.848 4.249 0.491 215.984 o
0 11 7 0.582 0.740 0.436 274.320 o
0 11 8 8.174 8.151 0.623 134.417 o
0 11 9 1.991 2.131 0.505 204.312 o
0 11 10 52.227 52.588 1.557 21.507 o
0 11 11 5.307 5.494 0.623 134.417 o
0 11 12 1.076 1.280 0.574 158.046 o
0 11 13 11.437 11.369 0.837 74.365 o
0 11 14 0.850 1.003 0.581 154.305 o
0 11 15 8.016 8.123 0.768 88.368 o
0 11 16 22.754 21.443 1.073 45.319 o
0 11 17 0.087 0.235 0.554 170.121 o
0 11 18 1.050 1.287 0.554 170.121 o
0 12 0 31.063 31.809 1.024 49.707 o
0 12 1 10.263 10.102 0.602 143.847 o
0 12 2 0.001 0.263 0.387 347.186 o
0 12 3 2.315 2.048 0.443 265.815 o
0 12 4 86.342 87.669 2.083 12.017 o
0 12 5 0.001 0.069 0.415 302.438 o
0 12 6 3.414 3.480 0.512 198.827 o
0 12 7 52.166 53.003 1.515 22.701 o
0 12 8 7.348 6.947 0.623 134.417 o
0 12 9 19.852 20.468 0.941 58.865 o
0 12 10 40.627 41.171 1.377 27.494 o
0 12 11 2.648 2.726 0.616 137.454 o
0 12 12 0.088 0.477 0.554 170.121 o
0 12 13 0.499 0.450 0.581 154.305 o
0 12 14 18.890 19.125 1.003 51.785 o
0 12 15 8.643 8.186 0.796 82.327 o
0 12 16 5.739 5.840 0.706 104.650 o
0 12 17 1.567 1.591 0.567 161.924 o
0 12 18 0.812 1.204 0.547 174.455 o
0 13 1 13.144 13.292 0.713 102.628 o
0 13 2 26.906 28.120 1.010 51.078 o
0 13 3 0.006 0.028 0.429 283.241 o
0 13 4 74.817 74.335 1.896 14.502 o
0 13 5 0.034 0.491 0.450 257.699 o
0 13 6 0.043 0.097 0.450 257.699 o
0 13 7 2.820 2.830 0.547 174.455 o
0 13 8 2.070 2.159 0.547 174.455 o
0 13 9 17.625 17.693 0.948 58.009 o
0 13 10 4.049 3.792 0.650 123.221 o
0 13 11 7.337 6.885 0.733 96.901 o
0 13 12 0.595 0.996 0.581 154.305 o
0 13 13 21.831 21.450 1.059 46.511 o
0 13 14 0.557 0.796 0.602 143.847 o
0 13 15 0.301 0.623 0.581 154.305 o
0 13 16 0.270 0.498 0.560 165.947 o
0 13 17 0.375 -0.173 0.519 193.560 o
0 14 0 11.867 12.171 0.733 96.901 o
0 14 1 13.481 12.822 0.747 93.345 o
0 14 2 63.446 66.267 1.771 16.613 o
0 14 3 1.801 2.346 0.526 188.500 o
0 14 4 18.576 18.931 0.900 64.425 o
0 14 5 0.879 0.408 0.484 222.199 o
0 14 6 0.804 1.225 0.512 198.827 o
0 14 7 42.875 44.623 1.481 23.774 o
0 14 8 0.011 -0.249 0.547 174.455 o
0 14 9 24.038 23.575 1.093 43.614 o
0 14 10 0.292 0.215 0.574 158.046 o
0 14 11 4.395 4.089 0.671 115.717 o
0 14 12 0.155 -0.076 0.560 165.947 o
0 14 13 4.819 4.498 0.706 104.650 o
0 14 14 20.836 21.471 1.059 46.511 o
0 14 15 4.367 4.871 0.671 115.717 o
0 14 16 0.007 0.035 0.512 198.827 o
0 15 1 22.558 23.457 1.003 51.785 o
0 15 2 9.479 9.639 0.720 100.664 o
0 15 3 68.025 70.585 1.910 14.293 o
0 15 4 11.611 11.971 0.782 85.267 o
0 15 5 16.416 16.932 0.927 60.636 o
0 15 6 29.614 29.920 1.204 35.962 o
0 15 7 21.849 22.066 1.066 45.909 o
0 15 8 86.854 85.794 2.256 10.245 o
0 15 9 7.320 7.113 0.761 89.981 o
0 15 10 13.219 13.811 0.900 64.425 o
0 15 11 4.963 5.321 0.699 106.732 o
0 15 12 4.870 5.245 0.713 102.628 o
0 15 13 2.337 2.394 0.637 128.636 o
0 15 14 9.075 9.473 0.775 86.797 o
0 15 15 0.024 -0.311 0.519 193.560 o
0 16 0 168.828 174.030 3.854 3.509 o
0 16 1 8.390 8.677 0.768 88.368 o
0 16 2 34.060 35.317 1.315 30.160 o
0 16 3 42.754 40.915 1.425 25.657 o
0 16 4 1.938 2.491 0.616 137.454 o
0 16 5 0.034 0.007 0.547 174.455 o
0 16 6 13.293 13.811 0.893 65.427 o
0 16 7 0.996 0.941 0.602 143.847 o
0 16 8 19.606 19.880 1.038 48.390 o
0 16 9 0.213 0.291 0.574 158.046 o
0 16 10 11.965 11.604 0.844 73.151 o
0 16 11 1.703 1.405 0.616 137.454 o
0 16 12 11.071 11.618 0.844 73.151 o
0 16 13 1.699 1.910 0.595 147.212 o
0 16 14 13.102 13.119 0.816 78.194 o
0 17 1 47.968 48.733 1.591 20.582 o
0 17 2 49.521 48.111 1.585 20.762 o
0 17 3 19.356 19.008 1.017 50.385 o
0 17 4 18.003 17.416 0.976 54.765 o
0 17 5 6.927 6.359 0.740 95.098 o
0 17 6 39.582 40.700 1.439 25.166 o
0 17 7 17.976 18.337 1.003 51.785 o
0 17 8 9.523 9.618 0.796 82.327 o
0 17 9 0.913 1.073 0.609 140.596 o
0 17 10 0.156 0.180 0.567 161.924 o
0 17 11 1.839 1.508 0.595 147.212 o
0 17 12 0.911 1.114 0.567 161.924 o
0 17 13 10.399 10.780 0.754 91.640 o
0 18 0 1.719 2.263 0.623 134.417 o
0 18 1 28.999 27.982 1.197 36.379 o
0 18 2 2.266 2.394 0.637 128.636 o
0 18 3 42.615 41.579 1.460 24.455 o
0 18 4 0.035 0.048 0.581 154.305 o
0 18 5 3.398 3.806 0.671 115.717 o
0 18 6 0.088 -0.111 0.581 154.305 o
0 18 7 56.524 55.431 1.744 17.145 o
0 18 8 1.069 1.142 0.609 140.596 o
0 18 9 1.383 1.412 0.595 147.212 o
0 18 10 3.383 3.038 0.623 134.417 o
0 18 11 0.745 0.941 0.547 174.455 o
0 18 12 4.007 4.159 0.630 131.479 o
0 19 1 4.281 4.595 0.678 113.367 o
0 19 2 4.633 3.944 0.699 106.732 o
0 19 3 0.977 1.384 0.616 137.454 o
0 19 4 6.851 6.906 0.761 89.981 o
0 19 5 1.968 1.841 0.630 131.479 o
0 19 6 19.131 19.257 1.010 51.078 o
0 19 7 1.342 1.059 0.595 147.212 o
0 19 8 1.212 1.079 0.574 158.046 o
0 19 9 1.783 1.820 0.574 158.046 o
0 19 10 0.008 0.166 0.512 198.827 o
0 20 0 15.897 15.825 0.948 58.009 o
0 20 1 0.267 0.298 0.581 154.305 o
0 20 2 0.635 1.204 0.588 150.696 o
0 20 3 11.436 11.016 0.823 76.886 o
0 20 4 0.499 0.581 0.567 161.924 o
0 20 5 0.031 -0.062 0.547 174.455 o
0 20 6 0.088 0.083 0.540 178.957 o
0 20 7 0.011 -0.090 0.519 193.560 o
0 20 8 1.328 0.692 0.554 170.121 o
0 21 1 0.120 0.346 0.533 183.636 o
0 21 2 0.006 -0.083 0.526 188.500 o
0 21 3 1.042 1.052 0.547 174.455 o
0 21 4 0.007 -0.042 0.512 198.827 o
0 21 5 2.459 2.152 0.595 147.212 o
1 0 1 457.624 445.929 8.213 0.773 o
1 0 2 4161.480 3614.850 64.973 0.012 o
1 0 3 1272.180 1234.790 22.585 0.102 o
1 0 4 1558.690 1513.080 27.657 0.068 o
1 0 5 28.241 28.453 0.671 115.717 o
1 0 6 44.340 43.177 0.962 56.352 o
1 0 7 3.221 2.595 0.256 795.308 o
1 0 8 46.827 48.235 1.121 41.487 o
1 0 9 0.663 0.816 0.277 680.485 o
1 0 10 3.024 3.612 0.381 359.926 o
1 0 11 0.049 0.581 0.353 418.599 o
1 0 12 38.508 39.102 1.162 38.576 o
1 0 13 23.823 23.727 0.920 61.551 o
1 0 14 12.091 12.863 0.733 96.901 o
1 0 15 16.149 16.399 0.844 73.151 o
1 0 16 0.104 -0.235 0.498 210.026 o
1 0 17 1.017 0.574 0.560 165.947 o
1 0 18 11.820 11.659 0.844 73.151 o
1 0 19 0.792 0.042 0.567 161.924 o
1 0 20 0.431 0.415 0.567 161.924 o
1 0 21 3.763 4.484 0.616 137.454 o
1 1 0 97.843 99.474 1.806 15.983 o
1 1 1 607.474 621.302 11.327 0.406 o
1 1 2 1626.510 1590.490 28.875 0.063 o
1 1 3 260.790 260.509 4.754 2.307 o
1 1 4 830.931 816.880 15.008 0.231 o
1 1 5 361.154 356.468 6.511 1.230 o
1 1 6 2.398 2.636 0.228 999.795 o
1 1 7 89.059 88.707 1.799 16.106 o
1 1 8 202.489 203.175 3.861 3.497 o
1 1 9 5.550 5.785 0.381 359.926 o
1 1 10 45.294 44.374 1.169 38.121 o
1 1 11 135.963 136.271 2.865 6.352 o
1 1 12 44.511 44.651 1.273 32.159 o
1 1 13 2.904 3.356 0.491 215.984 o
1 1 14 4.715 4.595 0.554 170.121 o
1 1 15 27.715 28.051 1.086 44.171 o
1 1 16 4.141 4.200 0.630 131.479 o
1 1 17 9.068 8.843 0.768 88.368 o
1 1 18 10.487 10.995 0.823 76.886 o
1 1 19 6.466 5.958 0.706 104.650 o
1 1 20 10.258 9.376 0.789 83.778 o
1 1 21 6.337 6.338 0.671 115.717 o
1 2 0 3017.100 2731.870 46.775 0.024 o
1 2 1 557.598 562.051 10.338 0.488 o
1 2 2 964.523 935.652 17.257 0.175 o
1 2 3 996.353 972.145 17.991 0.161 o
1 2 4 109.883 108.794 2.076 12.098 o
1 2 5 758.144 741.589 13.631 0.281 o
1 2 6 5.022 5.259 0.291 617.220 o
1 2 7 417.765 419.539 7.694 0.880 o
1 2 8 145.948 147.640 2.899 6.202 o
1 2 9 55.822 56.213 1.322 29.845 o
1 2 10 102.392 103.113 2.228 10.501 o
1 2 11 41.144 40.527 1.149 39.511 o
1 2 12 37.785 38.299 1.156 39.040 o
1 2 13 12.361 11.673 0.678 113.367 o
1 2 14 3.280 3.045 0.526 188.500 o
1 2 15 4.635 4.318 0.588 150.696 o
1 2 16 27.375 27.173 1.149 39.511 o
1 2 17 7.944 8.096 0.754 91.640 o
1 2 18 14.418 14.475 0.906 63.445 o
1 2 19 4.656 4.733 0.706 104.650 o
1 2 20 1.711 1.820 0.602 143.847 o
1 2 21 4.151 3.626 0.602 143.847 o
1 3 0 76.522 77.594 1.474 23.998 o
1 3 1 309.692 316.287 5.778 1.562 o
1 3 2 2151.360 2062.440 37.303 0.037 o
1 3 3 1620.990 1583.140 28.930 0.062 o
1 3 4 244.663 249.023 4.567 2.499 o
1 3 5 376.034 371.718 6.816 1.122 o
1 3 6 349.871 350.123 6.407 1.270 o
1 3 7 154.057 154.262 2.989 5.834 o
1 3 8 182.177 184.721 3.577 4.073 o
1 3 9 92.940 90.056 1.937 13.887 o
1 3 10 11.750 12.047 0.574 158.046 o
1 3 11 93.839 94.166 2.138 11.403 o
1 3 12 47.246 48.699 1.363 28.055 o
1 3 13 87.983 87.676 2.124 11.552 o
1 3 14 25.974 25.616 1.010 51.078 o
1 3 15 3.629 3.626 0.567 161.924 o
1 3 16 5.244 5.238 0.678 113.367 o
1 3 17 4.537 4.719 0.671 115.717 o
1 3 18 10.387 9.957 0.803 80.914 o
1 3 19 2.870 3.280 0.657 120.640 o
1 3 20 2.901 3.363 0.637 128.636 o
1 3 21 3.573 3.778 0.602 143.847 o
1 4 0 13.918 13.749 0.381 359.926 o
1 4 1 208.281 213.416 3.903 3.423 o
1 4 2 327.096 324.881 5.978 1.459 o
1 4 3 1487.810 1446.800 26.785 0.073 o
1 4 4 94.452 93.468 1.847 15.273 o
1 4 5 248.839 245.550 4.567 2.499 o
1 4 6 362.071 358.599 6.622 1.189 o
1 4 7 60.948 59.888 1.342 28.929 o
1 4 8 305.419 298.276 5.612 1.655 o
1 4 9 21.556 21.146 0.727 98.755 o
1 4 10 18.390 18.385 0.720 100.664 o
1 4 11 34.866 35.926 1.093 43.614 o
1 4 12 108.851 109.514 2.484 8.448 o
1 4 13 14.746 15.161 0.775 86.797 o
1 4 14 53.534 53.563 1.564 21.317 o
1 4 15 6.259 6.345 0.644 125.885 o
1 4 16 79.808 78.453 2.110 11.704 o
1 4 17 6.445 6.746 0.720 100.664 o
1 4 18 40.783 40.527 1.432 25.410 o
1 4 19 0.289 0.408 0.588 150.696 o
1 4 20 0.924 1.425 0.567 161.924 o
1 4 21 0.636 0.823 0.526 188.500 o
1 5 0 362.189 362.170 6.622 1.189 o
1 5 1 341.942 350.863 6.414 1.267 o
1 5 2 78.420 79.573 1.585 20.762 o
1 5 3 258.220 261.997 4.816 2.248 o
1 5 4 80.095 77.615 1.591 20.582 o
1 5 5 146.273 147.169 2.844 6.445 o
1 5 6 80.360 80.701 1.702 17.992 o
1 5 7 129.433 130.756 2.622 7.580 o
1 5 8 135.899 137.088 2.768 6.805 o
1 5 9 189.060 188.852 3.764 3.679 o
1 5 10 55.474 56.193 1.439 25.166 o
1 5 11 117.901 119.111 2.622 7.580 o
1 5 12 39.071 39.206 1.225 34.753 o
1 5 13 208.154 208.199 4.338 2.770 o
1 5 14 17.788 18.662 0.893 65.427 o
1 5 15 11.926 11.798 0.810 79.537 o
1 5 16 8.300 8.206 0.768 88.368 o
1 5 17 31.194 30.833 1.252 33.234 o
1 5 18 2.986 3.328 0.650 123.221 o
1 5 19 3.311 2.415 0.630 131.479 o
1 5 20 5.988 5.736 0.685 111.088 o
1 5 21 4.750 4.435 0.637 128.636 o
1 6 0 225.160 224.861 4.165 3.004 o
1 6 1 86.784 84.009 1.688 18.288 o
1 6 2 142.775 142.845 2.740 6.943 o
1 6 3 132.420 136.762 2.643 7.461 o
1 6 4 140.911 140.665 2.740 6.943 o
1 6 5 65.942 66.683 1.453 24.689 o
1 6 6 134.414 132.811 2.657 7.384 o
1 6 7 124.365 123.062 2.519 8.217 o
1 6 8 41.115 42.188 1.128 40.979 o
1 6 9 121.621 119.907 2.574 7.868 o
1 6 10 22.239 22.426 0.837 74.365 o
1 6 11 68.343 66.634 1.702 17.992 o
1 6 12 42.753 42.520 1.308 30.480 o
1 6 13 32.873 32.231 1.142 39.992 o
1 6 14 0.370 -0.215 0.477 228.687 o
1 6 15 49.326 47.709 1.543 21.894 o
1 6 16 21.686 20.592 1.031 49.042 o
1 6 17 11.000 10.864 0.830 75.609 o
1 6 18 34.070 33.352 1.273 32.159 o
1 6 19 32.869 32.258 1.273 32.159 o
1 6 20 0.299 0.484 0.547 174.455 o
1 7 0 340.277 338.782 6.200 1.356 o
1 7 1 194.394 192.263 3.640 3.935 o
1 7 2 240.426 238.194 4.463 2.617 o
1 7 3 57.774 58.220 1.294 31.136 o
1 7 4 21.351 21.886 0.657 120.640 o
1 7 5 96.561 95.516 1.993 13.127 o
1 7 6 196.388 199.985 3.868 3.484 o
1 7 7 43.604 44.104 1.162 38.576 o
1 7 8 25.236 24.896 0.837 74.365 o
1 7 9 33.673 33.711 1.038 48.390 o
1 7 10 20.346 20.482 0.823 76.886 o
1 7 11 85.667 85.517 2.083 12.017 o
1 7 12 55.953 55.591 1.571 21.129 o
1 7 13 13.710 13.576 0.782 85.267 o
1 7 14 14.393 14.040 0.851 71.966 o
1 7 15 2.250 1.910 0.602 143.847 o
1 7 16 28.776 27.920 1.190 36.803 o
1 7 17 5.378 4.844 0.685 111.088 o
1 7 18 1.963 2.048 0.623 134.417 o
1 7 19 2.817 2.920 0.637 128.636 o
1 7 20 0.293 0.685 0.533 183.636 o
1 8 0 24.924 25.194 0.713 102.628 o
1 8 1 11.472 11.722 0.471 235.462 o
1 8 2 290.890 292.858 5.466 1.745 o
1 8 3 9.762 9.120 0.436 274.320 o
1 8 4 190.664 190.104 3.681 3.847 o
1 8 5 36.225 36.445 0.976 54.765 o
1 8 6 4.455 4.193 0.401 323.655 o
1 8 7 15.749 15.133 0.650 123.221 o
1 8 8 201.082 199.072 4.013 3.237 o
1 8 9 32.469 32.549 1.052 47.125 o
1 8 10 14.793 14.801 0.740 95.098 o
1 8 11 17.033 16.510 0.803 80.914 o
1 8 12 38.423 37.095 1.252 33.234 o
1 8 13 13.434 14.102 0.810 79.537 o
1 8 14 11.667 11.618 0.816 78.194 o
1 8 15 4.763 4.636 0.671 115.717 o
1 8 16 4.773 4.304 0.678 113.367 o
1 8 17 16.710 15.887 0.934 59.741 o
1 8 18 4.692 5.868 0.706 104.650 o
1 8 19 7.384 7.224 0.706 104.650 o
1 8 20 4.945 4.387 0.637 128.636 o
1 9 0 31.870 34.175 0.913 62.487 o
1 9 1 189.130 190.969 3.702 3.804 o
1 9 2 84.650 84.915 1.841 15.388 o
1 9 3 40.276 42.098 1.086 44.171 o
1 9 4 30.183 29.850 0.893 65.427 o
1 9 5 20.727 20.606 0.740 95.098 o
1 9 6 4.579 4.200 0.429 283.241 o
1 9 7 21.040 21.042 0.796 82.327 o
1 9 8 74.026 75.097 1.827 15.622 o
1 9 9 59.321 58.635 1.571 21.129 o
1 9 10 22.121 22.211 0.913 62.487 o
1 9 11 73.065 73.235 1.917 14.190 o
1 9 12 40.798 40.762 1.342 28.929 o
1 9 13 2.546 2.962 0.588 150.696 o
1 9 14 18.052 17.437 0.955 57.172 o
1 9 15 13.591 13.797 0.886 66.454 o
1 9 16 5.312 6.096 0.713 102.628 o
1 9 17 4.753 4.788 0.713 102.628 o
1 9 18 7.622 7.611 0.740 95.098 o
1 9 19 1.777 2.339 0.581 154.305 o
1 10 0 12.024 12.192 0.567 161.924 o
1 10 1 141.631 144.720 2.955 5.971 o
1 10 2 17.784 18.593 0.699 106.732 o
1 10 3 106.407 106.462 2.304 9.819 o
1 10 4 25.833 25.982 0.865 69.682 o
1 10 5 163.797 165.914 3.397 4.516 o
1 10 6 50.881 51.965 1.391 26.949 o
1 10 7 58.452 59.050 1.550 21.699 o
1 10 8 29.176 30.169 1.038 48.390 o
1 10 9 10.576 9.417 0.650 123.221 o
1 10 10 37.266 36.597 1.225 34.753 o
1 10 11 11.297 11.251 0.740 95.098 o
1 10 12 4.611 5.217 0.644 125.885 o
1 10 13 0.815 0.830 0.567 161.924 o
1 10 14 5.747 5.826 0.699 106.732 o
1 10 15 11.993 12.579 0.865 69.682 o
1 10 16 8.689 8.601 0.768 88.368 o
1 10 17 2.329 1.799 0.623 134.417 o
1 10 18 9.967 9.708 0.775 86.797 o
1 10 19 1.275 1.066 0.533 183.636 o
1 11 0 0.092 0.588 0.353 418.599 o
1 11 1 12.197 12.358 0.616 137.454 o
1 11 2 69.383 69.263 1.675 18.591 o
1 11 3 17.202 17.679 0.733 96.901 o
1 11 4 12.740 13.694 0.664 118.140 o
1 11 5 78.186 79.691 1.917 14.190 o
1 11 6 8.811 8.601 0.595 147.212 o
1 11 7 1.105 1.169 0.443 265.815 o
1 11 8 39.419 39.544 1.252 33.234 o
1 11 9 44.898 46.097 1.412 26.163 o
1 11 10 10.780 11.265 0.740 95.098 o
1 11 11 51.402 52.885 1.598 20.404 o
1 11 12 7.126 7.494 0.733 96.901 o
1 11 13 37.530 36.327 1.349 28.633 o
1 11 14 15.578 16.039 0.948 58.009 o
1 11 15 19.703 19.693 1.017 50.385 o
1 11 16 10.135 10.261 0.837 74.365 o
1 11 17 16.278 16.752 0.934 59.741 o
1 11 18 8.582 7.916 0.713 102.628 o
1 12 0 6.103 5.529 0.505 204.312 o
1 12 1 6.175 6.304 0.526 188.500 o
1 12 2 15.664 16.468 0.740 95.098 o
1 12 3 58.530 58.781 1.550 21.699 o
1 12 4 3.700 3.647 0.484 222.199 o
1 12 5 29.597 29.138 1.031 49.042 o
1 12 6 113.649 116.108 2.650 7.422 o
1 12 7 6.880 6.760 0.609 140.596 o
1 12 8 28.415 29.089 1.093 43.614 o
1 12 9 4.432 5.196 0.602 143.847 o
1 12 10 10.342 10.213 0.782 85.267 o
1 12 11 37.476 36.742 1.342 28.929 o
1 12 12 28.397 27.249 1.176 37.674 o
1 12 13 12.528 12.317 0.858 70.810 o
1 12 14 22.583 22.011 1.066 45.909 o
1 12 15 10.394 9.660 0.830 75.609 o
1 12 16 10.942 10.988 0.830 75.609 o
1 12 17 3.775 3.688 0.623 134.417 o
1 12 18 6.731 6.311 0.685 111.088 o
1 13 0 11.125 11.057 0.664 118.140 o
1 13 1 19.891 19.603 0.837 74.365 o
1 13 2 56.791 57.341 1.564 21.317 o
1 13 3 52.594 52.318 1.481 23.774 o
1 13 4 9.891 11.050 0.685 111.088 o
1 13 5 1.202 0.540 0.471 235.462 o
1 13 6 33.103 33.310 1.169 38.121 o
1 13 7 2.693 2.221 0.533 183.636 o
1 13 8 47.033 46.097 1.460 24.455 o
1 13 9 16.429 17.188 0.934 59.741 o
1 13 10 44.699 44.444 1.488 23.554 o
1 13 11 8.564 8.767 0.768 88.368 o
1 13 12 11.919 10.967 0.830 75.609 o
1 13 13 10.203 10.621 0.823 76.886 o
1 13 14 6.871 7.175 0.761 89.981 o
1 13 15 10.368 10.282 0.816 78.194 o
1 13 16 4.154 4.332 0.650 123.221 o
1 13 17 0.509 0.471 0.526 188.500 o
1 14 0 39.921 41.101 1.301 30.805 o
1 14 1 4.248 4.484 0.554 170.121 o
1 14 2 0.896 1.100 0.477 228.687 o
1 14 3 21.509 22.135 0.948 58.009 o
1 14 4 81.778 84.299 2.138 11.403 o
1 14 5 19.886 19.437 0.920 61.551 o
1 14 6 9.165 9.528 0.713 102.628 o
1 14 7 30.979 30.840 1.211 35.552 o
1 14 8 9.080 8.829 0.761 89.981 o
1 14 9 11.922 11.846 0.844 73.151 o
1 14 10 4.841 4.961 0.692 108.878 o
1 14 11 1.214 1.515 0.595 147.212 o
1 14 12 0.284 0.263 0.574 158.046 o
1 14 13 9.602 9.480 0.823 76.886 o
1 14 14 1.037 0.277 0.588 150.696 o
1 14 15 15.653 15.596 0.913 62.487 o
1 14 16 3.702 4.103 0.616 137.454 o
1 15 0 4.592 3.730 0.581 154.305 o
1 15 1 34.099 34.528 1.218 35.149 o
1 15 2 1.525 1.806 0.533 183.636 o
1 15 3 3.185 2.816 0.567 161.924 o
1 15 4 33.252 32.764 1.211 35.552 o
1 15 5 20.255 20.101 0.989 53.243 o
1 15 6 8.599 8.359 0.740 95.098 o
1 15 7 0.099 0.360 0.560 165.947 o
1 15 8 10.362 11.327 0.837 74.365 o
1 15 9 18.544 19.838 1.031 49.042 o
1 15 10 14.726 14.240 0.913 62.487 o
1 15 11 7.259 7.189 0.740 95.098 o
1 15 12 11.294 11.272 0.858 70.810 o
1 15 13 4.854 4.664 0.692 108.878 o
1 15 14 1.491 1.128 0.588 150.696 o
1 15 15 0.163 -0.194 0.512 198.827 o
1 16 0 12.536 12.365 0.830 75.609 o
1 16 1 4.567 4.415 0.650 123.221 o
1 16 2 19.703 19.769 1.003 51.785 o
1 16 3 5.716 5.418 0.692 108.878 o
1 16 4 5.863 5.390 0.692 108.878 o
1 16 5 1.058 1.308 0.595 147.212 o
1 16 6 7.741 7.390 0.747 93.345 o
1 16 7 6.781 6.449 0.720 100.664 o
1 16 8 3.028 2.408 0.637 128.636 o
1 16 9 1.386 1.183 0.602 143.847 o
1 16 10 12.970 12.884 0.865 69.682 o
1 16 11 2.018 2.622 0.644 125.885 o
1 16 12 4.448 4.435 0.678 113.367 o
1 16 13 0.845 0.581 0.567 161.924 o
1 16 14 5.785 5.418 0.650 123.221 o
1 17 0 2.825 3.051 0.650 123.221 o
1 17 1 30.785 31.061 1.252 33.234 o
1 17 2 2.614 3.017 0.644 125.885 o
1 17 3 8.623 8.760 0.782 85.267 o
1 17 4 2.412 3.086 0.637 128.636 o
1 17 5 4.689 4.795 0.692 108.878 o
1 17 6 0.548 0.983 0.588 150.696 o
1 17 7 1.092 0.443 0.588 150.696 o
1 17 8 4.804 4.989 0.692 108.878 o
1 17 9 3.436 3.176 0.664 118.140 o
1 17 10 0.261 -0.353 0.567 161.924 o
1 17 11 9.106 8.559 0.768 88.368 o
1 17 12 0.083 -0.360 0.533 183.636 o
1 17 13 0.400 0.325 0.512 198.827 o
1 18 0 0.256 0.208 0.581 154.305 o
1 18 1 10.271 10.940 0.837 74.365 o
1 18 2 2.290 2.276 0.630 131.479 o
1 18 3 4.449 4.719 0.692 108.878 o
1 18 4 8.731 8.919 0.782 85.267 o
1 18 5 13.018 12.420 0.858 70.810 o
1 18 6 0.780 0.844 0.581 154.305 o
1 18 7 1.233 0.872 0.623 134.417 o
1 18 8 1.569 1.792 0.623 134.417 o
1 18 9 8.803 9.424 0.789 83.778 o
1 18 10 2.502 3.128 0.616 137.454 o
1 18 11 1.649 1.633 0.560 165.947 o
1 18 12 1.681 2.173 0.581 154.305 o
[truncated: 172,841 more chars]
