# Supplementary material for: Transferable Hirshfeld atom model for rapid evaluation of aspherical atomic form factors
Source: IUCrJ. 2024 Mar 1;11(Pt 2):249–59. doi: 10.1107/S2052252524001507 (PMC10916294; doi:10.1107/S2052252524001507)
Supplement: Supplementary file 1 [file m-11-00249-sup1.zip › cifs/models_comparison/xylitol/tham_B3LYP_631gss.cif]

data_xylitol
_audit_creation_date               2023-11-08
_audit_creation_method
;
Olex2 1.3
(compiled 2020.07.31 svn.rc2a77460 for OlexSys, GUI svn.r6145)
;
_audit_contact_author_address      ?
_audit_contact_author_email        ?
_audit_contact_author_name         ''
_audit_contact_author_phone        ?
_publ_contact_author_id_orcid      ?
_publ_section_references
;
Bourhis, L.J., Dolomanov, O.V., Gildea, R.J., Howard, J.A.K., Puschmann, H.
 (2015). Acta Cryst. A71, 59-75.

Dolomanov, O.V., Bourhis, L.J., Gildea, R.J, Howard, J.A.K. & Puschmann, H.
 (2009), J. Appl. Cryst. 42, 339-341.
;
_chemical_formula_moiety           'C5 H12 O5'
_chemical_formula_sum              'C5 H12 O5'
_chemical_formula_weight           152.148
_chemical_absolute_configuration   unk
loop_
  _atom_type_symbol
  _atom_type_scat_source
  _atom_type_scat_dispersion_source
 H 'DiSCaMB, J. Appl. Cryst. 2018, DOI:10.1107/S1600576717015825' custom
 C 'DiSCaMB, J. Appl. Cryst. 2018, DOI:10.1107/S1600576717015825' custom 
 O 'DiSCaMB, J. Appl. Cryst. 2018, DOI:10.1107/S1600576717015825' custom

_space_group_crystal_system        'orthorhombic'
_space_group_IT_number             19
_space_group_name_H-M_alt          'P 21 21 21'
_space_group_name_Hall             ' P 2ac 2ab'
loop_
  _space_group_symop_id
  _space_group_symop_operation_xyz
 1 x,y,z
 2 x+1/2,-y+1/2,-z
 3 -x,y+1/2,-z+1/2
 4 -x+1/2,-y,z+1/2

_symmetry_Int_Tables_number        19
_cell_length_a                     8.264(4)
_cell_length_b                     8.901(2)
_cell_length_c                     8.9223(14)
_cell_angle_alpha                  90
_cell_angle_beta                   90
_cell_angle_gamma                  90
_cell_volume                       656.3(4)
_cell_formula_units_Z              4
_cell_measurement_temperature      122.4(5)
_cell_measurement_reflns_used      20
_exptl_absorpt_coefficient_mu      0.139
_exptl_crystal_density_diffrn      1.540
_exptl_crystal_F_000               328.248
_exptl_crystal_size_max            0.37
_exptl_crystal_size_mid            0.32
_exptl_crystal_size_min            0.26
_exptl_crystal_description         prism
_exptl_crystal_colour              colourless
_diffrn_measurement_device_type    'Enraf Nonius CAD4'
_diffrn_reflns_av_R_equivalents    0.0000
_diffrn_reflns_av_unetI/netI       0.0312
_diffrn_reflns_Laue_measured_fraction_full  1.0000
_diffrn_reflns_Laue_measured_fraction_max  0.9998
_diffrn_reflns_limit_h_max         20
_diffrn_reflns_limit_h_min         0
_diffrn_reflns_limit_k_max         21
_diffrn_reflns_limit_k_min         0
_diffrn_reflns_limit_l_max         21
_diffrn_reflns_limit_l_min         -21
_diffrn_reflns_number              9942
_diffrn_reflns_point_group_measured_fraction_full  1.0000
_diffrn_reflns_point_group_measured_fraction_max  0.9998
_diffrn_reflns_theta_full          25.2417
_diffrn_reflns_theta_max           59.94
_diffrn_reflns_theta_min           3.23
_diffrn_ambient_temperature        122.4(5)
_diffrn_measured_fraction_theta_full  1.0000
_diffrn_measured_fraction_theta_max  0.9998
_diffrn_radiation_type             'Mo K\a'
_diffrn_radiation_wavelength       0.71073
_reflns_Friedel_coverage           1.000
_reflns_limit_h_max                20
_reflns_limit_h_min                -20
_reflns_limit_k_max                21
_reflns_limit_k_min                -21
_reflns_limit_l_max                21
_reflns_limit_l_min                -21
_reflns_number_gt                  8775
_reflns_number_total               9942
_reflns_threshold_expression       I>=2u(I)
_computing_molecular_graphics      'Olex2 1.3 (Dolomanov et al., 2009)'
_computing_publication_material    'Olex2 1.3 (Dolomanov et al., 2009)'
_computing_structure_refinement    'olex2.refine 1.3 (Bourhis et al., 2015)'
_computing_data_collection         'Enraf-Nonius Express'
_computing_structure_solution      'SHELXS-97 (Sheldrick, 1990)'
_refine_diff_density_max           0.1822
_refine_diff_density_min           -0.2310
_refine_diff_density_rms           0.0451
_refine_ls_abs_structure_details  
 'Flack, H. D. (1983). Acta Cryst. A39, 876-881.'
_refine_ls_abs_structure_Flack     0.1(2)
_refine_ls_d_res_high              0.4106
_refine_ls_d_res_low               6.3015
_refine_ls_goodness_of_fit_ref     0.7117
_refine_ls_hydrogen_treatment      refall
_refine_ls_matrix_type             full
_refine_ls_number_constraints      0
_refine_ls_number_parameters       199
_refine_ls_number_reflns           9942
_refine_ls_number_restraints       0
_refine_ls_R_factor_all            0.0224
_refine_ls_R_factor_gt             0.0167
_refine_ls_restrained_S_all        0.7117
_refine_ls_shift/su_max            0.0002
_refine_ls_shift/su_mean           0.0000
_refine_ls_structure_factor_coef   Fsqd
_refine_ls_weighting_details      
 'w=1/[\s^2^(Fo^2^)+(0.0000P)^2^] where P=(Fo^2^+2Fc^2^)/3'
_refine_ls_weighting_scheme        calc
_refine_ls_wR_factor_gt            0.0291
_refine_ls_wR_factor_ref           0.0307
_refine_special_details
;
Aspherical atom refinement in Olex2
with DiSCaMB generated form factors
using Transferable Hirshfeld Atom Model 
based on B3LYP/6-31g(d,p) electron densities 
;
loop_
  _atom_site_label
  _atom_site_type_symbol
  _atom_site_fract_x
  _atom_site_fract_y
  _atom_site_fract_z
  _atom_site_U_iso_or_equiv
  _atom_site_adp_type
  _atom_site_occupancy
  _atom_site_refinement_flags_posn
 O1 O 0.678511(15) 0.228880(15) 0.421587(14) 0.011874(16) Uani 1.000000 .
 O2 O 0.614748(14) 0.435965(15) 0.182442(14) 0.012127(17) Uani 1.000000 .
 O3 O 0.318146(16) 0.431252(14) 0.040218(13) 0.011714(16) Uani 1.000000 .
 O4 O 0.229141(15) 0.129551(14) 0.108580(14) 0.011491(16) Uani 1.000000 .
 O5 O -0.088650(15) 0.205128(16) 0.215970(15) 0.013222(18) Uani 1.000000 .
 C1 C 0.524564(18) 0.293740(19) 0.390582(17) 0.01115(2) Uani 1.000000 .
 C2 C 0.500686(17) 0.322879(17) 0.224421(16) 0.009343(17) Uani 1.000000 .
 C3 C 0.327689(17) 0.375452(17) 0.189882(16) 0.009428(17) Uani 1.000000 .
 C4 C 0.200820(16) 0.251732(17) 0.210109(16) 0.009498(18) Uani 1.000000 .
 C5 C 0.031877(18) 0.314813(18) 0.18555(2) 0.01202(2) Uani 1.000000 .
 H1A H 0.5115(5) 0.4022(5) 0.4520(5) 0.0291(10) Uani 1.000000 .
 H1B H 0.4347(5) 0.2176(5) 0.4321(4) 0.0268(9) Uani 1.000000 .
 H2 H 0.5263(5) 0.2175(4) 0.1616(4) 0.0212(8) Uani 1.000000 .
 H3 H 0.2973(5) 0.4671(4) 0.2683(4) 0.0214(8) Uani 1.000000 .
 H4 H 0.2070(5) 0.2100(5) 0.3251(4) 0.0236(9) Uani 1.000000 .
 H5B H 0.0210(5) 0.3568(5) 0.0711(5) 0.0289(10) Uani 1.000000 .
 H5A H 0.0122(5) 0.4100(5) 0.2631(6) 0.0330(10) Uani 1.000000 .
 H11 H 0.7539(5) 0.2426(6) 0.3412(6) 0.0302(12) Uani 1.000000 .
 H12 H 0.6515(6) 0.4181(5) 0.0836(5) 0.0320(11) Uani 1.000000 .
 H13 H 0.3286(6) 0.5379(6) 0.0437(6) 0.0333(12) Uani 1.000000 .
 H14 H 0.2772(6) 0.0507(5) 0.1652(6) 0.0280(11) Uani 1.000000 .
 H15 H -0.1184(6) 0.1575(6) 0.1259(6) 0.0321(12) Uani 1.000000 .

loop_
  _atom_site_aniso_label
  _atom_site_aniso_U_11
  _atom_site_aniso_U_22
  _atom_site_aniso_U_33
  _atom_site_aniso_U_12
  _atom_site_aniso_U_13
  _atom_site_aniso_U_23
 O1 0.00981(3) 0.01576(4) 0.01005(3) 0.00055(3) -0.00105(3) 0.00043(3)
 O2 0.01061(4) 0.01400(4) 0.01178(4) -0.00276(3) 0.00046(3) -0.00049(3)
 O3 0.01281(4) 0.01280(4) 0.00953(3) 0.00063(3) -0.00052(3) 0.00029(3)
 O4 0.01160(4) 0.01139(4) 0.01148(4) 0.00134(3) -0.00150(3) -0.00162(3)
 O5 0.00910(3) 0.01755(5) 0.01301(4) -0.00129(3) 0.00155(3) -0.00147(4)
 C1 0.00919(4) 0.01555(5) 0.00870(4) 0.00039(4) 0.00017(3) -0.00042(4)
 C2 0.00826(4) 0.01127(4) 0.00850(4) -0.00028(3) -0.00017(3) -0.00104(3)
 C3 0.00862(4) 0.01099(4) 0.00867(4) 0.00026(3) -0.00021(3) -0.00101(3)
 C4 0.00817(4) 0.01170(4) 0.00862(4) 0.00026(3) -0.00026(3) -0.00056(3)
 C5 0.00861(4) 0.01262(5) 0.01483(5) 0.00089(4) -0.00008(4) -0.00150(4)
 H1A 0.036(2) 0.025(2) 0.026(2) 0.0076(19) -0.0067(18) -0.0119(18)
 H1B 0.021(2) 0.036(2) 0.023(2) 0.0046(19) 0.0029(17) 0.013(2)
 H2 0.024(2) 0.0187(18) 0.021(2) 0.0029(17) 0.0031(16) -0.0051(17)
 H3 0.029(2) 0.0185(18) 0.0164(19) 0.0045(17) 0.0026(18) -0.0063(16)
 H4 0.026(2) 0.027(2) 0.0183(19) -0.0017(17) 0.0031(18) -0.0010(18)
 H5B 0.030(2) 0.029(2) 0.027(2) -0.0046(19) -0.0004(19) 0.018(2)
 H5A 0.019(2) 0.035(2) 0.045(3) 0.006(2) -0.0010(19) -0.014(2)
 H11 0.016(2) 0.041(3) 0.033(3) 0.003(2) -0.005(2) 0.009(2)
 H12 0.033(3) 0.033(3) 0.030(3) -0.007(2) 0.009(2) 0.002(2)
 H13 0.033(3) 0.038(3) 0.029(3) 0.000(3) -0.006(2) 0.007(2)
 H14 0.031(3) 0.020(2) 0.033(3) 0.004(2) -0.003(2) 0.003(2)
 H15 0.034(3) 0.034(3) 0.029(2) -0.007(2) -0.000(2) 0.001(2)

loop_
  _geom_bond_atom_site_label_1
  _geom_bond_atom_site_label_2
  _geom_bond_distance
  _geom_bond_site_symmetry_2
  _geom_bond_publ_flag
 O1 C1 1.4242(6) . ?
 O1 H11 0.958(5) . ?
 O2 C2 1.4290(4) . ?
 O2 H12 0.946(5) . ?
 O3 C3 1.4269(3) . ?
 O3 H13 0.954(5) . ?
 O4 C4 1.4346(3) . ?
 O4 H14 0.952(4) . ?
 O5 C5 1.4209(4) . ?
 O5 H15 0.941(5) . ?
 C1 C2 1.5179(3) . ?
 C1 H1A 1.115(4) . ?
 C1 H1B 1.072(4) . ?
 C2 C3 1.5355(7) . ?
 C2 H2 1.113(4) . ?
 C3 C4 1.5312(4) . ?
 C3 H3 1.104(3) . ?
 C4 C5 1.5207(7) . ?
 C4 H4 1.092(4) . ?
 C5 H5B 1.092(4) . ?
 C5 H5A 1.106(4) . ?

loop_
  _geom_angle_atom_site_label_1
  _geom_angle_atom_site_label_2
  _geom_angle_atom_site_label_3
  _geom_angle
  _geom_angle_site_symmetry_1
  _geom_angle_site_symmetry_3
  _geom_angle_publ_flag
 H11 O1 C1 112.6(3) . . ?
 H12 O2 C2 109.7(3) . . ?
 H13 O3 C3 108.1(3) . . ?
 H14 O4 C4 107.0(3) . . ?
 H15 O5 C5 109.2(3) . . ?
 C2 C1 O1 112.030(12) . . ?
 H1A C1 O1 110.0(2) . . ?
 H1A C1 C2 108.6(2) . . ?
 H1B C1 O1 107.2(2) . . ?
 H1B C1 C2 110.8(2) . . ?
 H1B C1 H1A 108.1(3) . . ?
 C1 C2 O2 106.894(12) . . ?
 C3 C2 O2 110.296(12) . . ?
 C3 C2 C1 111.661(12) . . ?
 H2 C2 O2 109.6(2) . . ?
 H2 C2 C1 108.8(2) . . ?
 H2 C2 C3 109.5(2) . . ?
 C2 C3 O3 110.203(12) . . ?
 C4 C3 O3 108.832(11) . . ?
 C4 C3 C2 113.246(12) . . ?
 H3 C3 O3 108.9(2) . . ?
 H3 C3 C2 108.0(2) . . ?
 H3 C3 C4 107.5(2) . . ?
 C3 C4 O4 111.043(12) . . ?
 C5 C4 O4 109.797(12) . . ?
 C5 C4 C3 110.250(12) . . ?
 H4 C4 O4 109.1(2) . . ?
 H4 C4 C3 108.9(2) . . ?
 H4 C4 C5 107.7(2) . . ?
 C4 C5 O5 111.244(13) . . ?
 H5B C5 O5 110.9(2) . . ?
 H5B C5 C4 109.7(2) . . ?
 H5A C5 O5 107.7(3) . . ?
 H5A C5 C4 109.1(2) . . ?
 H5A C5 H5B 108.1(4) . . ?

loop_
  _geom_torsion_atom_site_label_1
  _geom_torsion_atom_site_label_2
  _geom_torsion_atom_site_label_3
  _geom_torsion_atom_site_label_4
  _geom_torsion
  _geom_torsion_site_symmetry_1
  _geom_torsion_site_symmetry_2
  _geom_torsion_site_symmetry_3
  _geom_torsion_site_symmetry_4
  _geom_torsion_publ_flag
 O1 C1 C2 O2 -65.927(14) . . . . ?
 O1 C1 C2 C3 173.363(13) . . . . ?
 O2 C2 C3 O3 49.314(12) . . . . ?
 O2 C2 C3 C4 171.484(11) . . . . ?
 O3 C3 C2 C1 168.017(12) . . . . ?
 O3 C3 C4 O4 60.577(12) . . . . ?
 O3 C3 C4 C5 -61.342(13) . . . . ?
 O4 C4 C3 C2 -62.354(13) . . . . ?
 O4 C4 C5 O5 62.229(13) . . . . ?
 O5 C5 C4 C3 -175.117(12) . . . . ?
 C1 C2 C3 C4 -69.813(13) . . . . ?
 C2 C3 C4 C5 175.727(12) . . . . ?

loop_
  _diffrn_refln_index_h
  _diffrn_refln_index_k
  _diffrn_refln_index_l
  _diffrn_refln_intensity_net
  _diffrn_refln_intensity_u
 0 0 2 4713.47 80.22
 0 0 4 0.79 0.23
 0 0 6 244.55 4.61
 0 0 8 836.03 15.31
 0 0 10 750.18 13.79
 0 0 12 199.47 4.26
 0 0 14 55.94 1.82
 0 0 16 6.07 0.9
 0 0 18 11.22 1.08
 0 0 20 7.48 1.01
 0 1 1 511.68 9.36
 0 1 2 884.17 16.28
 0 1 3 4849.21 87.56
 0 1 4 419.68 7.69
 0 1 5 5157.19 94.28
 0 1 6 1833.44 33.07
 0 1 7 463.73 8.52
 0 1 8 219.75 4.28
 0 1 9 190.17 3.83
 0 1 10 86.2 2.08
 0 1 11 62.67 1.73
 0 1 12 21.92 1.02
 0 1 13 85.85 2.3
 0 1 14 17.8 1.05
 0 1 15 1.2 0.69
 0 1 16 0.94 0.77
 0 1 17 0.63 0.78
 0 1 18 6.59 0.97
 0 1 19 6.62 0.96
 0 1 20 54.91 1.98
 0 1 21 0.63 0.78
 0 2 0 7469.63 133.29
 0 2 1 2317.9 41.56
 0 2 2 2063.34 36.63
 0 2 3 779.13 14.27
 0 2 4 24.1 0.64
 0 2 5 53.66 1.2
 0 2 6 790.71 14.48
 0 2 7 1293.73 23.18
 0 2 8 4.07 0.42
 0 2 9 31.96 1.01
 0 2 10 347.6 6.74
 0 2 11 12.87 0.78
 0 2 12 9.79 0.77
 0 2 13 7.3 0.76
 0 2 14 165.01 3.83
 0 2 15 77.61 2.3
 0 2 16 29.81 1.46
 0 2 17 6.78 0.97
 0 2 18 12.73 1.12
 0 2 19 6.24 0.96
 0 2 20 5.62 0.94
 0 2 21 19.38 1.2
 0 3 1 6231.69 106.46
 0 3 2 250.73 4.6
 0 3 3 0.71 0.23
 0 3 4 359.55 6.59
 0 3 5 853.77 15.66
 0 3 6 293.89 5.51
 0 3 7 3.42 0.39
 0 3 8 2.67 0.41
 0 3 9 177.28 3.63
 0 3 10 125.28 2.82
 0 3 11 184.07 3.94
 0 3 12 24.94 1.1
 0 3 13 144.87 3.4
 0 3 14 1.71 0.7
 0 3 15 30.47 1.39
 0 3 16 32.59 1.52
 0 3 17 23.07 1.35
 0 3 18 25.37 1.41
 0 3 19 29.78 1.53
 0 3 20 23.58 1.34
 0 3 21 12.25 1.03
 0 4 0 24.48 0.63
 0 4 1 624.11 11.41
 0 4 2 30.01 0.74
 0 4 3 116.07 2.28
 0 4 4 129.46 2.55
 0 4 5 341.18 6.32
 0 4 6 96.89 2.06
 0 4 7 329.09 6.21
 0 4 8 37.25 1.09
 0 4 9 1.07 0.45
 0 4 10 1.34 0.51
 0 4 11 7.71 0.7
 0 4 12 1.08 0.59
 0 4 13 1.07 0.65
 0 4 14 167.91 3.92
 0 4 15 -0.17 0.71
 0 4 16 24.94 1.37
 0 4 17 0.04 0.81
 0 4 18 0.81 0.83
 0 4 19 13.39 1.17
 0 4 20 3.76 0.87
 0 4 21 11.26 1
 0 5 1 102.55 2.05
 0 5 2 2.94 0.29
 0 5 3 40.79 0.99
 0 5 4 141.12 2.8
 0 5 5 880.73 16.12
 0 5 6 94.78 2.06
 0 5 7 11.47 0.59
 0 5 8 16.32 0.73
 0 5 9 87.9 2.13
 0 5 10 40.86 1.33
 0 5 11 66.8 1.88
 0 5 12 29.52 1.24
 0 5 13 31.42 1.34
 0 5 14 26.81 1.29
 0 5 15 0.38 0.74
 0 5 16 6.61 0.96
 0 5 17 12.23 1.11
 0 5 18 10.98 1.08
 0 5 19 5.14 0.95
 0 5 20 0.16 0.79
 0 5 21 -0.4 0.76
 0 6 0 734.82 13.43
 0 6 1 39.76 0.99
 0 6 2 206.9 3.95
 0 6 3 368.82 6.83
 0 6 4 2.11 0.35
 0 6 5 110.91 2.34
 0 6 6 2.35 0.41
 0 6 7 34.42 1.06
 0 6 8 158.36 3.37
 0 6 9 46.86 1.42
 0 6 10 1.31 0.55
 0 6 11 79.78 2.15
 0 6 12 8.11 0.81
 0 6 13 61.68 1.95
 0 6 14 0.23 0.69
 0 6 15 120.38 3.16
 0 6 16 0.18 0.8
 0 6 17 45.07 1.81
 0 6 18 17.93 1.23
 0 6 19 1.46 0.86
 0 6 20 1.39 0.8
 0 7 1 12.21 0.54
 0 7 2 362.21 6.73
 0 7 3 0.58 0.34
 0 7 4 308.5 5.84
 0 7 5 56.86 1.43
 0 7 6 19.78 0.78
 0 7 7 48.19 1.38
 0 7 8 79.36 2
 0 7 9 39.73 1.33
 0 7 10 68.35 1.92
 0 7 11 4.91 0.71
 0 7 12 15.01 0.99
 0 7 13 81.83 2.36
 0 7 14 -0.16 0.7
 0 7 15 6.94 0.96
 0 7 16 4.56 0.92
 0 7 17 3.61 0.91
 0 7 18 0.6 0.84
 0 7 19 22.03 1.3
 0 7 20 17.66 1.15
 0 8 0 187.53 3.69
 0 8 1 76.36 1.75
 0 8 2 54.83 1.37
 0 8 3 90.22 2.02
 0 8 4 177.34 3.58
 0 8 5 58.13 1.5
 0 8 6 78.96 1.95
 0 8 7 0.53 0.49
 0 8 8 17.15 0.88
 0 8 9 33.53 1.25
 0 8 10 68.05 1.95
 0 8 11 28.61 1.25
 0 8 12 4.18 0.76
 0 8 13 21.64 1.2
 0 8 14 31.71 1.51
 0 8 15 60.98 2.11
 0 8 16 3.04 0.89
 0 8 17 3.92 0.91
 0 8 18 6 0.98
 0 8 19 3.9 0.88
 0 8 20 6.68 0.94
 0 9 1 2.59 0.44
 0 9 2 142.5 2.99
 0 9 3 22.9 0.86
 0 9 4 66.63 1.71
 0 9 5 197.8 4.08
 0 9 6 39.72 1.29
 0 9 7 22.51 0.99
 0 9 8 0.77 0.57
 0 9 9 101.79 2.57
 0 9 10 119.03 2.94
 0 9 11 25.59 1.23
 0 9 12 10.75 0.94
 0 9 13 31.5 1.49
 0 9 14 0.52 0.8
 0 9 15 2.73 0.88
 0 9 16 78.38 2.44
 0 9 17 0.37 0.83
 0 9 18 2.87 0.88
 0 9 19 22.13 1.25
 0 10 0 3.6 0.54
 0 10 1 352.13 6.76
 0 10 2 11.48 0.7
 0 10 3 75.7 1.92
 0 10 4 2.16 0.53
 0 10 5 94.75 2.32
 0 10 6 4.93 0.64
 0 10 7 1.06 0.57
 0 10 8 35.42 1.34
 0 10 9 2.85 0.68
 0 10 10 2 0.7
 0 10 11 1.7 0.72
 0 10 12 0.53 0.71
 0 10 13 1.11 0.8
 0 10 14 0.31 0.81
 0 10 15 0.33 0.82
 0 10 16 0.62 0.83
 0 10 17 14.93 1.18
 0 10 18 4.16 0.88
 0 10 19 2.57 0.8
 0 11 1 66.21 1.79
 0 11 2 8.7 0.69
 0 11 3 2.53 0.58
 0 11 4 13.4 0.83
 0 11 5 5.74 0.68
 0 11 6 6.14 0.71
 0 11 7 1.07 0.63
 0 11 8 11.78 0.9
 0 11 9 3.08 0.73
 0 11 10 76 2.25
 0 11 11 7.94 0.9
 0 11 12 1.85 0.83
 0 11 13 16.43 1.21
 0 11 14 1.45 0.84
 0 11 15 11.74 1.11
 0 11 16 30.99 1.55
 0 11 17 0.34 0.8
 0 11 18 1.86 0.8
 0 12 0 45.97 1.48
 0 12 1 14.6 0.87
 0 12 2 0.38 0.56
 0 12 3 2.96 0.64
 0 12 4 126.7 3.01
 0 12 5 0.1 0.6
 0 12 6 5.03 0.74
 0 12 7 76.6 2.19
 0 12 8 10.04 0.9
 0 12 9 29.58 1.36
 0 12 10 59.5 1.99
 0 12 11 3.94 0.89
 0 12 12 0.69 0.8
 0 12 13 0.65 0.84
 0 12 14 27.64 1.45
 0 12 15 11.83 1.15
 0 12 16 8.44 1.02
 0 12 17 2.3 0.82
 0 12 18 1.74 0.79
 0 13 1 19.21 1.03
 0 13 2 40.64 1.46
 0 13 3 0.04 0.62
 0 13 4 107.43 2.74
 0 13 5 0.71 0.65
 0 13 6 0.14 0.65
 0 13 7 4.09 0.79
 0 13 8 3.12 0.79
 0 13 9 25.57 1.37
 0 13 10 5.48 0.94
 0 13 11 9.95 1.06
 0 13 12 1.44 0.84
 0 13 13 31 1.53
 0 13 14 1.15 0.87
 0 13 15 0.9 0.84
 0 13 16 0.72 0.81
 0 13 17 -0.25 0.75
 0 14 0 17.59 1.06
 0 14 1 18.53 1.08
 0 14 2 95.77 2.56
 0 14 3 3.39 0.76
 0 14 4 27.36 1.3
 0 14 5 0.59 0.7
 0 14 6 1.77 0.74
 0 14 7 64.49 2.14
 0 14 8 -0.36 0.79
 0 14 9 34.07 1.58
 0 14 10 0.31 0.83
 0 14 11 5.91 0.97
 0 14 12 -0.11 0.81
 0 14 13 6.5 1.02
 0 14 14 31.03 1.53
 0 14 15 7.04 0.97
 0 14 16 0.05 0.74
 0 15 1 33.9 1.45
 0 15 2 13.93 1.04
 0 15 3 102.01 2.76
 0 15 4 17.3 1.13
 0 15 5 24.47 1.34
 0 15 6 43.24 1.74
 0 15 7 31.89 1.54
 0 15 8 123.99 3.26
 0 15 9 10.28 1.1
 0 15 10 19.96 1.3
 0 15 11 7.69 1.01
 0 15 12 7.58 1.03
 0 15 13 3.46 0.92
 0 15 14 13.69 1.12
 0 15 15 -0.45 0.75
 0 16 0 251.51 5.57
 0 16 1 12.54 1.11
 0 16 2 51.04 1.9
 0 16 3 59.13 2.06
 0 16 4 3.6 0.89
 0 16 5 0.01 0.79
 0 16 6 19.96 1.29
 0 16 7 1.36 0.87
 0 16 8 28.73 1.5
 0 16 9 0.42 0.83
 0 16 10 16.77 1.22
 0 16 11 2.03 0.89
 0 16 12 16.79 1.22
 0 16 13 2.76 0.86
 0 16 14 18.96 1.18
 0 17 1 70.43 2.3
 0 17 2 69.53 2.29
 0 17 3 27.47 1.47
 0 17 4 25.17 1.41
 0 17 5 9.19 1.07
 0 17 6 58.82 2.08
 0 17 7 26.5 1.45
 0 17 8 13.9 1.15
 0 17 9 1.55 0.88
 0 17 10 0.26 0.82
 0 17 11 2.18 0.86
 0 17 12 1.61 0.82
 0 17 13 15.58 1.09
 0 18 0 3.27 0.9
 0 18 1 40.44 1.73
 0 18 2 3.46 0.92
 0 18 3 60.09 2.11
 0 18 4 0.07 0.84
 0 18 5 5.5 0.97
 0 18 6 -0.16 0.84
 0 18 7 80.11 2.52
 0 18 8 1.65 0.88
 0 18 9 2.04 0.86
 0 18 10 4.39 0.9
 0 18 11 1.36 0.79
 0 18 12 6.01 0.91
 0 19 1 6.64 0.98
 0 19 2 5.7 1.01
 0 19 3 2 0.89
 0 19 4 9.98 1.1
 0 19 5 2.66 0.91
 0 19 6 27.83 1.46
 0 19 7 1.53 0.86
 0 19 8 1.56 0.83
 0 19 9 2.63 0.83
 0 19 10 0.24 0.74
 0 20 0 22.87 1.37
 0 20 1 0.43 0.84
 0 20 2 1.74 0.85
 0 20 3 15.92 1.19
 0 20 4 0.84 0.82
 0 20 5 -0.09 0.79
 0 20 6 0.12 0.78
 0 20 7 -0.13 0.75
 0 20 8 1 0.8
 0 21 1 0.5 0.77
 0 21 2 -0.12 0.76
 0 21 3 1.52 0.79
 0 21 4 -0.06 0.74
 0 21 5 3.11 0.86
 1 0 1 644.46 11.87
 1 0 2 5224.21 93.9
 1 0 3 1784.52 32.64
 1 0 4 2186.72 39.97
 1 0 5 41.12 0.97
 1 0 6 62.4 1.39
 1 0 7 3.75 0.37
 1 0 8 69.71 1.62
 1 0 9 1.18 0.4
 1 0 10 5.22 0.55
 1 0 11 0.84 0.51
 1 0 12 56.51 1.68
 1 0 13 34.29 1.33
 1 0 14 18.59 1.06
 1 0 15 23.7 1.22
 1 0 16 -0.34 0.72
 1 0 17 0.83 0.81
 1 0 18 16.85 1.22
 1 0 19 0.06 0.82
 1 0 20 0.6 0.82
 1 0 21 6.48 0.89
 1 1 -21 8.55 0.97
 1 1 -20 14.75 1.15
 1 1 -19 9.37 1.04
 1 1 -18 15.07 1.19
 1 1 -17 13.02 1.12
 1 1 -16 6.48 0.91
 1 1 -15 41.07 1.58
 1 1 -14 7.08 0.81
 1 1 -13 4.54 0.7
 1 1 -12 66.36 1.86
 1 1 -11 195.04 4.1
 1 1 -10 66.01 1.72
 1 1 -9 8.31 0.55
 1 1 -8 286.37 5.45
 1 1 -7 127.25 2.58
 1 1 -6 3.76 0.33
 1 1 -5 509.9 9.3
 1 1 -4 1205.84 22.07
 1 1 -3 374.91 6.83
 1 1 -2 2297.6 41.3
 1 1 -1 870.75 15.88
 1 1 0 143.76 2.61
 1 1 1 897.91 16.37
 1 1 2 2298.58 41.73
 1 1 3 376.49 6.87
 1 1 4 1180.56 21.69
 1 1 5 515.17 9.41
 1 1 6 3.81 0.33
 1 1 7 128.2 2.6
 1 1 8 293.63 5.58
 1 1 9 8.36 0.55
 1 1 10 64.13 1.69
 1 1 11 196.94 4.14
 1 1 12 64.53 1.84
 1 1 13 4.85 0.71
 1 1 14 6.64 0.8
 1 1 15 40.54 1.57
 1 1 16 6.07 0.91
 1 1 17 12.78 1.11
 1 1 18 15.89 1.19
 1 1 19 8.61 1.02
 1 1 20 13.55 1.14
 1 1 21 9.16 0.97
 1 2 -21 6.01 0.89
 1 2 -20 3.05 0.87
 1 2 -19 5.37 0.98
 1 2 -18 20.01 1.28
 1 2 -17 10.93 1.07
 1 2 -16 39.43 1.65
 1 2 -15 6.9 0.86
 1 2 -14 4.86 0.76
 1 2 -13 18.88 1.02
 1 2 -12 55.9 1.68
 1 2 -11 59.6 1.68
 1 2 -10 148.21 3.2
 1 2 -9 81.14 1.9
 1 2 -8 214.48 4.19
 1 2 -7 606.01 11.06
 1 2 -6 7.53 0.42
 1 2 -5 1084.72 19.78
 1 2 -4 161.39 3.05
 1 2 -3 1434.62 26.38
 1 2 -2 1366.19 25.07
 1 2 -1 802.41 14.68
 1 2 0 3948.11 67.6
 1 2 1 812.28 14.94
 1 2 2 1352.21 24.94
 1 2 3 1404.95 26
 1 2 4 157.23 3
 1 2 5 1071.75 19.7
 1 2 6 7.6 0.42
 1 2 7 606.32 11.12
 1 2 8 213.37 4.19
 1 2 9 81.24 1.91
 1 2 10 149.02 3.22
 1 2 11 58.57 1.66
 1 2 12 55.35 1.67
 1 2 13 16.87 0.98
 1 2 14 4.4 0.76
 1 2 15 6.24 0.85
 1 2 16 39.27 1.66
 1 2 17 11.7 1.09
 1 2 18 20.92 1.31
 1 2 19 6.84 1.02
 1 2 20 2.63 0.87
 1 2 21 5.24 0.87
 1 3 -21 5.4 0.87
 1 3 -20 4.23 0.89
 1 3 -19 4.18 0.94
 1 3 -18 14.76 1.18
 1 3 -17 6.84 0.98
 1 3 -16 7.87 0.97
 1 3 -15 4.87 0.82
 1 3 -14 37.61 1.48
 1 3 -13 126.11 3.05
 1 3 -12 66.73 1.9
 1 3 -11 133.73 3.03
 1 3 -10 16.88 0.82
 1 3 -9 130.04 2.78
 1 3 -8 266.85 5.14
 1 3 -7 219.52 4.23
 1 3 -6 498.2 9.06
 1 3 -5 532.24 9.68
 1 3 -4 359.2 6.54
 1 3 -3 2299.92 41.79
 1 3 -2 3035.42 54.49
 1 3 -1 448.98 8.21
 1 3 0 112.14 2.13
 1 3 1 457.1 8.35
 1 3 2 2980.65 53.91
 1 3 3 2287.96 41.81
 1 3 4 359.89 6.6
 1 3 5 537.21 9.85
 1 3 6 506 9.26
 1 3 7 222.94 4.32
 1 3 8 266.96 5.17
 1 3 9 130.15 2.8
 1 3 10 17.41 0.83
 1 3 11 136.09 3.09
 1 3 12 70.38 1.97
 1 3 13 126.71 3.07
 1 3 14 37.02 1.46
 1 3 15 5.24 0.82
 1 3 16 7.57 0.98
 1 3 17 6.82 0.97
 1 3 18 14.39 1.16
 1 3 19 4.74 0.95
 1 3 20 4.86 0.92
 1 3 21 5.46 0.87
 1 4 -21 0.37 0.75
 1 4 -20 1.53 0.81
 1 4 -19 1.18 0.85
 1 4 -18 57.06 2.04
 1 4 -17 8.93 1.03
 1 4 -16 116.7 3.11
 1 4 -15 8.16 0.91
 1 4 -14 77.13 2.25
 1 4 -13 22.13 1.13
 1 4 -12 155.24 3.52
 1 4 -11 50.89 1.56
 1 4 -10 25.82 1.02
 1 4 -9 32.51 1.09
 1 4 -8 435.8 8.12
 1 4 -7 88.35 1.96
 1 4 -6 522.71 9.52
 1 4 -5 360.94 6.65
 1 4 -4 135.58 2.66
 1 4 -3 2159.57 39.61
 1 4 -2 479.55 8.74
 1 4 -1 312.1 5.69
 1 4 0 19.87 0.55
 1 4 1 308.43 5.64
 1 4 2 469.52 8.64
 1 4 3 2090.92 38.71
 1 4 4 135.08 2.67
 1 4 5 354.87 6.6
 1 4 6 518.25 9.57
 1 4 7 86.55 1.94
 1 4 8 431.07 8.11
 1 4 9 30.56 1.05
 1 4 10 26.57 1.04
 1 4 11 51.92 1.58
 1 4 12 158.27 3.59
 1 4 13 21.91 1.12
 1 4 14 77.41 2.26
 1 4 15 9.17 0.93
 1 4 16 113.38 3.05
 1 4 17 9.75 1.04
 1 4 18 58.57 2.07
 1 4 19 0.59 0.85
 1 4 20 2.06 0.82
 1 4 21 1.19 0.76
 1 5 -21 6.91 0.93
 1 5 -20 8.23 0.98
 1 5 -19 4.49 0.93
 1 5 -18 4.73 0.93
 1 5 -17 43.93 1.79
 1 5 -16 12.01 1.1
 1 5 -15 17.35 1.17
 1 5 -14 25.54 1.26
 1 5 -13 301.79 6.23
 1 5 -12 56.46 1.76
 1 5 -11 171.14 3.76
 1 5 -10 81.31 2.07
 1 5 -9 273.37 5.4
 1 5 -8 200.32 4.02
 1 5 -7 189.43 3.77
 1 5 -6 114.98 2.41
 1 5 -5 212.69 4.08
 1 5 -4 110.59 2.26
 1 5 -3 377.26 6.93
 1 5 -2 116.39 2.31
 1 5 -1 509.64 9.3
 1 5 0 523.41 9.57
 1 5 1 507.07 9.27
 1 5 2 115 2.29
 1 5 3 378.64 6.96
 1 5 4 112.17 2.3
 1 5 5 212.69 4.11
 1 5 6 116.63 2.46
 1 5 7 188.97 3.79
 1 5 8 198.12 4
 1 5 9 272.93 5.44
 1 5 10 81.21 2.08
 1 5 11 172.14 3.79
 1 5 12 56.66 1.77
 1 5 13 300.89 6.27
 1 5 14 26.97 1.29
 1 5 15 17.05 1.17
 1 5 16 11.86 1.11
 1 5 17 44.56 1.81
 1 5 18 4.81 0.94
 1 5 19 3.49 0.91
 1 5 20 8.29 0.99
 1 5 21 6.41 0.92
 1 6 -20 0.87 0.77
 1 6 -19 47.05 1.84
 1 6 -18 47.54 1.84
 1 6 -17 15.63 1.21
 1 6 -16 29.89 1.5
 1 6 -15 69.35 2.24
 1 6 -14 -0.03 0.69
 1 6 -13 48.37 1.69
 1 6 -12 60.96 1.87
 1 6 -11 96.39 2.45
 1 6 -10 32.19 1.2
 1 6 -9 175.25 3.73
 1 6 -8 60.33 1.61
 1 6 -7 177.09 3.59
 1 6 -6 193.15 3.83
 1 6 -5 97.96 2.11
 1 6 -4 208.63 4.03
 1 6 -3 195.05 3.76
 1 6 -2 207.55 3.96
 1 6 -1 125.29 2.5
 1 6 0 324.97 6.02
 1 6 1 121.41 2.44
 1 6 2 206.44 3.96
 1 6 3 197.65 3.82
 1 6 4 203.29 3.96
 1 6 5 96.37 2.1
 1 6 6 191.94 3.84
 1 6 7 177.85 3.64
 1 6 8 60.97 1.63
 1 6 9 173.29 3.72
 1 6 10 32.41 1.21
 1 6 11 96.3 2.46
 1 6 12 61.45 1.89
 1 6 13 46.58 1.65
 1 6 14 -0.31 0.69
 1 6 15 68.95 2.23
 1 6 16 29.76 1.49
 1 6 17 15.7 1.2
 1 6 18 48.2 1.84
 1 6 19 46.62 1.84
 1 6 20 0.7 0.79
 1 7 -20 0.28 0.75
 1 7 -19 3.1 0.89
 1 7 -18 2.36 0.9
 1 7 -17 7.77 1.02
 1 7 -16 42.92 1.76
 1 7 -15 3.56 0.89
 1 7 -14 19.98 1.23
 1 7 -13 19.1 1.12
 1 7 -12 82.18 2.3
 1 7 -11 126.8 3.04
 1 7 -10 29.48 1.19
 1 7 -9 49.01 1.5
 1 7 -8 36.63 1.22
 1 7 -7 63.35 1.66
 1 7 -6 289.32 5.57
 1 7 -5 137.56 2.86
 1 7 -4 31.02 0.94
 1 7 -3 85.04 1.88
 1 7 -2 346.13 6.47
 1 7 -1 280.25 5.28
 1 7 0 489.61 8.96
 1 7 1 277.86 5.26
 1 7 2 344.24 6.45
 1 7 3 84.14 1.87
 1 7 4 31.63 0.95
 1 7 5 138.04 2.88
 1 7 6 289.02 5.59
 1 7 7 63.74 1.68
 1 7 8 35.98 1.21
 1 7 9 48.72 1.5
 1 7 10 29.6 1.19
 1 7 11 123.59 3.01
 1 7 12 80.34 2.27
 1 7 13 19.62 1.13
 1 7 14 20.29 1.23
 1 7 15 2.76 0.87
 1 7 16 40.35 1.72
 1 7 17 7 0.99
 1 7 18 2.96 0.9
 1 7 19 4.22 0.92
 1 7 20 0.99 0.77
 1 8 -20 6.61 0.93
 1 8 -19 9.61 1.02
 1 8 -18 6.69 0.99
 1 8 -17 23.95 1.37
 1 8 -16 8.05 1
 1 8 -15 6.93 0.98
 1 8 -14 16.36 1.17
 1 8 -13 19.41 1.15
 1 8 -12 55.01 1.82
 1 8 -11 24.92 1.18
 1 8 -10 20.61 1.05
 1 8 -9 48.19 1.53
 1 8 -8 292.18 5.82
 1 8 -7 23.2 0.96
 1 8 -6 6.55 0.59
 1 8 -5 53.67 1.43
 1 8 -4 273.36 5.28
 1 8 -3 13.53 0.64
 1 8 -2 424.36 7.9
 1 8 -1 16.16 0.66
 1 8 0 36.41 1.03
 1 8 1 16.94 0.68
 1 8 2 423.24 7.9
 1 8 3 13.18 0.63
 1 8 4 274.74 5.32
 1 8 5 52.67 1.41
 1 8 6 6.06 0.58
 1 8 7 21.87 0.94
 1 8 8 287.7 5.8
 1 8 9 47.04 1.52
 1 8 10 21.39 1.07
 1 8 11 23.86 1.16
 1 8 12 53.61 1.81
 1 8 13 20.38 1.17
 1 8 14 16.79 1.18
 1 8 15 6.7 0.97
 1 8 16 6.22 0.98
 1 8 17 22.96 1.35
 1 8 18 8.48 1.02
 1 8 19 10.44 1.02
 1 8 20 6.34 0.92
 1 9 -19 2.73 0.82
 1 9 -18 11.41 1.09
 1 9 -17 7.08 1.03
 1 9 -16 7.66 1.03
 1 9 -15 20.73 1.31
 1 9 -14 24.76 1.38
 1 9 -13 3.45 0.84
 1 9 -12 56.86 1.89
 1 9 -11 104.49 2.73
 1 9 -10 30.67 1.29
 1 9 -9 86.82 2.3
 1 9 -8 105.74 2.58
 1 9 -7 30.88 1.16
 1 9 -6 6.82 0.64
 1 9 -5 30.9 1.09
 1 9 -4 42.59 1.28
 1 9 -3 60.47 1.55
 1 9 -2 122.93 2.65
 1 9 -1 271.98 5.26
 1 9 0 49.39 1.32
 1 9 1 275.99 5.35
 1 9 2 122.72 2.66
 1 9 3 60.84 1.57
 1 9 4 43.14 1.29
 1 9 5 29.78 1.07
 1 9 6 6.07 0.62
 1 9 7 30.41 1.15
 1 9 8 108.53 2.64
 1 9 9 84.74 2.27
 1 9 10 32.1 1.32
 1 9 11 105.84 2.77
 1 9 12 58.91 1.94
 1 9 13 4.28 0.85
 1 9 14 25.2 1.38
 1 9 15 19.94 1.28
 1 9 16 8.81 1.03
 1 9 17 6.92 1.03
 1 9 18 11 1.07
 1 9 19 3.38 0.84
 1 10 -19 2.23 0.78
 1 10 -18 15.34 1.14
 1 10 -17 2.72 0.9
 1 10 -16 12.62 1.12
 1 10 -15 17.59 1.24
 1 10 -14 8.52 1.02
 1 10 -13 0.46 0.79
 1 10 -12 6.52 0.91
 1 10 -11 16.15 1.06
 1 10 -10 53.05 1.77
 1 10 -9 15.02 0.97
 1 10 -8 41.79 1.46
 1 10 -7 83.16 2.19
 1 10 -6 74.87 2
 1 10 -5 242.92 4.96
 1 10 -4 38.31 1.26
 1 10 -3 153.82 3.32
 1 10 -2 25.91 0.99
 1 10 -1 208.51 4.26
 1 10 0 17.62 0.82
 1 10 1 209.15 4.27
 1 10 2 26.87 1.01
 1 10 3 153.86 3.33
 1 10 4 37.55 1.25
 1 10 5 239.78 4.91
 1 10 6 75.1 2.01
 1 10 7 85.34 2.24
 1 10 8 43.6 1.5
 1 10 9 13.61 0.94
 1 10 10 52.89 1.77
 1 10 11 16.26 1.07
 1 10 12 7.54 0.93
 1 10 13 1.2 0.82
 1 10 14 8.42 1.01
 1 10 15 18.18 1.25
 1 10 16 12.43 1.11
 1 10 17 2.6 0.9
 1 10 18 14.03 1.12
 1 10 19 1.54 0.77
 1 11 -18 12.55 1.06
 1 11 -17 23.91 1.36
 1 11 -16 16.13 1.23
 1 11 -15 28.37 1.48
 1 11 -14 22.52 1.35
 1 11 -13 54.25 1.99
 1 11 -12 9.64 1.02
 1 11 -11 75.92 2.29
 1 11 -10 16.36 1.08
 1 11 -9 63.66 1.98
 1 11 -8 56.82 1.8
 1 11 -7 1.36 0.64
 1 11 -6 12.89 0.86
 1 11 -5 113.51 2.73
 1 11 -4 19.24 0.95
 1 11 -3 24.46 1.04
 1 11 -2 100.63 2.43
 1 11 -1 18.32 0.89
 1 11 0 0.85 0.51
 1 11 1 17.86 0.89
 1 11 2 100.1 2.42
 1 11 3 25.55 1.06
 1 11 4 19.79 0.96
 1 11 5 115.17 2.77
 1 11 6 12.43 0.86
 1 11 7 1.69 0.64
 1 11 8 57.15 1.81
 1 11 9 66.62 2.04
 1 11 10 16.28 1.07
 1 11 11 76.43 2.31
 1 11 12 10.83 1.06
 1 11 13 52.5 1.95
 1 11 14 23.18 1.37
 1 11 15 28.46 1.47
 1 11 16 14.83 1.21
 1 11 17 24.21 1.35
 1 11 18 11.44 1.03
 1 12 -18 10.35 1
 1 12 -17 4.65 0.89
 1 12 -16 15.84 1.2
 1 12 -15 16.28 1.25
 1 12 -14 32.77 1.57
 1 12 -13 17.9 1.26
 1 12 -12 39.77 1.7
 1 12 -11 54.96 1.97
 1 12 -10 16.25 1.14
 1 12 -9 5.62 0.84
 1 12 -8 41.69 1.57
 1 12 -7 9.9 0.88
 1 12 -6 160.14 3.68
 1 12 -5 43.29 1.5
 1 12 -4 5.81 0.72
 1 12 -3 85.22 2.24
 1 12 -2 24.07 1.08
 1 12 -1 8.88 0.75
 1 12 0 7.99 0.73
 1 12 1 9.11 0.76
 1 12 2 23.8 1.07
 1 12 3 84.95 2.24
 1 12 4 5.27 0.7
 1 12 5 42.11 1.49
 1 12 6 167.8 3.83
 1 12 7 9.77 0.88
 1 12 8 42.04 1.58
 1 12 9 7.51 0.87
 1 12 10 14.76 1.13
 1 12 11 53.1 1.94
 1 12 12 39.38 1.7
 1 12 13 17.8 1.24
 1 12 14 31.81 1.54
 1 12 15 13.96 1.2
 1 12 16 15.88 1.2
 1 12 17 5.33 0.9
 1 12 18 9.12 0.99
 1 13 -17 -0.98 0.74
 1 13 -16 5.15 0.92
 1 13 -15 14.8 1.2
 1 13 -14 9.72 1.1
 1 13 -13 14.88 1.18
 1 13 -12 17.44 1.25
 1 13 -11 12.35 1.12
 1 13 -10 63.14 2.13
 1 13 -9 23.36 1.33
 1 13 -8 68.87 2.15
 1 13 -7 4.9 0.8
 1 13 -6 47.95 1.69
 1 13 -5 1.77 0.7
 1 13 -4 15.92 1
 1 13 -3 74.4 2.12
 1 13 -2 80.59 2.22
 1 13 -1 28.54 1.22
 1 13 0 15.98 0.96
 1 13 1 28.33 1.21
 1 13 2 82.87 2.26
 1 13 3 75.61 2.14
 1 13 4 15.97 0.99
 1 13 5 0.78 0.68
 1 13 6 48.14 1.69
 1 13 7 3.21 0.77
 1 13 8 66.62 2.11
 1 13 9 24.84 1.35
 1 13 10 64.23 2.15
 1 13 11 12.67 1.11
 1 13 12 15.85 1.2
 1 13 13 15.35 1.19
 1 13 14 10.37 1.1
 1 13 15 14.86 1.18
 1 13 16 6.26 0.94
 1 13 17 0.68 0.76
 1 14 -16 5.33 0.88
 1 14 -15 21.87 1.3
 1 14 -14 0.74 0.85
 1 14 -13 12.79 1.17
 1 14 -12 0.77 0.83
 1 14 -11 1.56 0.87
 1 14 -10 6.69 0.99
 1 14 -9 16.44 1.21
 1 14 -8 12.01 1.08
 1 14 -7 46.23 1.78
 1 14 -6 12.7 1.01
 1 14 -5 30.37 1.37
 1 14 -4 120.4 3.05
 1 14 -3 31.58 1.37
 1 14 -2 1.06 0.69
 1 14 -1 6.03 0.79
 1 14 0 59.4 1.88
 1 14 1 6.48 0.8
 1 14 2 1.59 0.69
 1 14 3 31.99 1.37
 1 14 4 121.83 3.09
 1 14 5 28.09 1.33
 1 14 6 13.77 1.03
 1 14 7 44.57 1.75
 1 14 8 12.76 1.1
 1 14 9 17.12 1.22
 1 14 10 7.17 1
 1 14 11 2.19 0.86
 1 14 12 0.38 0.83
 1 14 13 13.7 1.19
 1 14 14 0.4 0.85
 1 14 15 22.54 1.32
 1 14 16 5.93 0.89
 1 15 -15 1.46 0.77
 1 15 -14 2.09 0.85
 1 15 -13 5.91 0.99
 1 15 -12 16.18 1.25
 1 15 -11 10.14 1.07
 1 15 -10 20.99 1.33
 1 15 -9 27.72 1.46
 1 15 -8 15.33 1.19
 1 15 -7 -0.24 0.8
 1 15 -6 12.76 1.09
 1 15 -5 28.75 1.43
 1 15 -4 48.65 1.77
 1 15 -3 4.21 0.82
 1 15 -2 2.85 0.78
 1 15 -1 49.86 1.77
 1 15 0 5.39 0.84
 1 15 1 49.9 1.76
 1 15 2 2.61 0.77
 1 15 3 4.07 0.82
 1 15 4 47.35 1.75
 1 15 5 29.05 1.43
 1 15 6 12.08 1.07
 1 15 7 0.52 0.81
 1 15 8 16.37 1.21
 1 15 9 28.67 1.49
 1 15 10 20.58 1.32
 1 15 11 10.39 1.07
 1 15 12 16.29 1.24
 1 15 13 6.74 1
 1 15 14 1.63 0.85
 1 15 15 -0.28 0.74
 1 16 -14 9.47 0.96
 1 16 -13 1.42 0.81
 1 16 -12 5.31 0.96
 1 16 -11 3.21 0.91
 1 16 -10 18.67 1.26
 1 16 -9 1.97 0.88
 1 16 -8 4.37 0.93
 1 16 -7 10.28 1.07
 1 16 -6 11.1 1.09
 1 16 -5 1.56 0.84
 1 16 -4 8.35 1.01
 1 16 -3 9.22 1.03
 1 16 -2 27.87 1.43
 1 16 -1 6.19 0.95
 1 16 0 17.87 1.2
 1 16 1 6.38 0.94
 1 16 2 28.57 1.45
 1 16 3 7.83 1
 1 16 4 7.79 1
 1 16 5 1.89 0.86
 1 16 6 10.68 1.08
 1 16 7 9.32 1.04
 1 16 8 3.48 0.92
 1 16 9 1.71 0.87
 1 16 10 18.62 1.25
 1 16 11 3.79 0.93
 1 16 12 6.41 0.98
 1 16 13 0.84 0.82
 1 16 14 7.83 0.94
 1 17 -13 0.8 0.75
 1 17 -12 -0.16 0.77
 1 17 -11 12.55 1.12
 1 17 -10 -0.31 0.83
 1 17 -9 4.84 0.98
 1 17 -8 6.6 0.99
 1 17 -7 2.56 0.88
 1 17 -6 0.14 0.83
 1 17 -5 7.14 1
 1 17 -4 4.06 0.93
 1 17 -3 14.14 1.17
 1 17 -2 4.28 0.92
 1 17 -1 45 1.82
 1 17 0 4.41 0.94
 1 17 1 44.89 1.81
 1 17 2 4.36 0.93
 1 17 3 12.66 1.13
 1 17 4 4.46 0.92
 1 17 5 6.93 1
 1 17 6 1.42 0.85
 1 17 7 0.64 0.85
 1 17 8 7.21 1
 1 17 9 4.59 0.96
 1 17 10 -0.51 0.82
 1 17 11 12.37 1.11
 1 17 12 -0.52 0.77
 1 17 13 0.47 0.74
 1 18 -12 2.16 0.81
 1 18 -11 2.52 0.82
 1 18 -10 3.12 0.87
 1 18 -9 14.02 1.15
 1 18 -8 2.54 0.9
 1 18 -7 1.07 0.89
 1 18 -6 1.47 0.85
 1 18 -5 19.45 1.27
 1 18 -4 12.88 1.14
 1 18 -3 6.16 0.99
 1 18 -2 2.99 0.9
 1 18 -1 14.37 1.19
 1 18 0 0.3 0.84
 1 18 1 15.81 1.21
 1 18 2 3.29 0.91
 1 18 3 6.82 1
 1 18 4 12.89 1.13
 1 18 5 17.95 1.24
 1 18 6 1.22 0.84
 1 18 7 1.26 0.9
 1 18 8 2.59 0.9
 1 18 9 13.62 1.14
 1 18 10 4.52 0.89
 1 18 11 2.36 0.81
 1 18 12 3.14 0.84
 1 19 -10 2.18 0.79
 1 19 -9 9.87 0.99
 1 19 -8 10.56 1.05
 1 19 -7 1.25 0.84
 1 19 -6 16.13 1.22
 1 19 -5 5.55 0.97
 1 19 -4 13.52 1.19
 1 19 -3 3.21 0.92
 1 19 -2 9.23 1.08
 1 19 -1 1.06 0.84
 1 19 0 0.98 0.83
 1 19 1 2.37 0.87
 1 19 2 8.27 1.08
 1 19 3 2.18 0.9
 1 19 4 14.14 1.2
 1 19 5 5.71 0.99
 1 19 6 17.04 1.23
 1 19 7 1.11 0.83
 1 19 8 11.15 1.06
 1 19 9 8.25 0.98
 1 19 10 3.09 0.8
 1 20 -8 4.19 0.87
 1 20 -7 0.43 0.77
 1 20 -6 1.54 0.83
 1 20 -5 10.17 1.03
 1 20 -4 3.76 0.89
 1 20 -3 7.98 1.02
 1 20 -2 12.93 1.12
 1 20 -1 11.57 1.12
 1 20 0 14.59 1.18
 1 20 1 11.48 1.11
 1 20 2 11.76 1.1
 1 20 3 9.26 1.02
 1 20 4 5.03 0.92
 1 20 5 9.74 1.04
 1 20 6 1.8 0.82
 1 20 7 1.51 0.78
 1 20 8 4.54 0.87
 1 21 -5 10.52 1.01
 1 21 -4 2.3 0.79
 1 21 -3 2.56 0.8
 1 21 -2 0.74 0.78
 1 21 -1 2.93 0.83
 1 21 0 0.31 0.78
 1 21 1 2.55 0.83
 1 21 2 0.88 0.78
 1 21 3 1.83 0.8
 1 21 4 1.61 0.79
 1 21 5 9.73 0.99
 2 0 0 387.15 6.97
 2 0 1 1424.77 25.53
 2 0 2 2243.65 39.09
 2 0 3 766.22 13.83
 2 0 4 209.28 3.85
 2 0 5 37.88 0.91
 2 0 6 43.32 1.05
 2 0 7 255.44 4.8
 2 0 8 31.74 0.95
 2 0 9 5.34 0.49
 2 0 10 0.51 0.45
 2 0 11 71.05 1.88
 2 0 12 5.08 0.66
 2 0 13 5.04 0.73
 2 0 14 0.71 0.65
 2 0 15 0.11 0.68
 2 0 16 1.07 0.77
 2 0 17 17.55 1.23
 2 0 18 28.31 1.47
 2 0 19 0.17 0.84
 2 0 20 9.56 1.04
 2 0 21 0.74 0.76
 2 1 -21 0.31 0.75
 2 1 -20 6.33 0.96
 2 1 -19 57.35 2.09
 2 1 -18 4.98 0.95
 2 1 -17 2.55 0.86
 2 1 -16 5.92 0.91
 2 1 -15 3.02 0.75
 2 1 -14 7.68 0.83
 2 1 -13 228.59 4.83
 2 1 -12 55.91 1.68
 2 1 -11 7.81 0.67
 2 1 -10 25.92 0.98
 2 1 -9 140.37 2.93
 2 1 -8 112.5 2.38
 2 1 -7 145.12 2.89
 2 1 -6 265.22 4.94
 2 1 -5 866.55 15.72
 2 1 -4 897.18 16.25
 2 1 -3 607.19 10.99
 2 1 -2 284.6 5.14
 2 1 -1 533.12 9.63
 2 1 0 403.56 7.31
 2 1 1 538.04 9.76
 2 1 2 279 5.04
 2 1 3 599.85 10.91
 2 1 4 894.1 16.22
 2 1 5 856.84 15.53
 2 1 6 264.21 4.92
 2 1 7 144.09 2.88
 2 1 8 112.96 2.39
 2 1 9 139.11 2.91
 2 1 10 25.86 0.98
 2 1 11 7.67 0.67
 2 1 12 57.62 1.71
 2 1 13 224.99 4.77
 2 1 14 7.66 0.83
 2 1 15 2.86 0.76
 2 1 16 7.01 0.93
 2 1 17 2.59 0.88
 2 1 18 4.93 0.94
 2 1 19 56.05 2.07
 2 1 20 6.78 0.98
 2 1 21 0.04 0.76
 2 2 -21 4.56 0.84
 2 2 -20 2.02 0.84
 2 2 -19 30.63 1.56
 2 2 -18 26.38 1.44
 2 2 -17 15.24 1.19
 2 2 -16 6.19 0.93
 2 2 -15 2.28 0.75
 2 2 -14 82 2.3
 2 2 -13 46.39 1.58
 2 2 -12 45.89 1.49
 2 2 -11 81.14 2.07
 2 2 -10 28.89 1.05
 2 2 -9 40.55 1.17
 2 2 -8 72.81 1.69
 2 2 -7 586.04 10.58
 2 2 -6 19.97 0.65
 2 2 -5 77.7 1.63
 2 2 -4 567.52 10.22
 2 2 -3 1125.54 20.29
 2 2 -2 99.15 1.89
 2 2 -1 1724.17 30.9
 2 2 0 894.18 16.17
 2 2 1 1730.32 31.1
 2 2 2 98.93 1.89
 2 2 3 1116.04 20.25
 2 2 4 570.7 10.31
 2 2 5 78.3 1.64
 2 2 6 20.32 0.66
 2 2 7 584.29 10.55
 2 2 8 72.52 1.69
 2 2 9 40.73 1.18
 2 2 10 28.96 1.05
 2 2 11 80.98 2.07
 2 2 12 45.74 1.49
 2 2 13 46.05 1.57
 2 2 14 80.72 2.29
 2 2 15 2.69 0.75
 2 2 16 5.4 0.92
 2 2 17 15.72 1.18
 2 2 18 25.77 1.42
 2 2 19 31.02 1.57
 2 2 20 1.77 0.84
 2 2 21 4.19 0.83
 2 3 -21 3.09 0.8
 2 3 -20 1.02 0.82
 2 3 -19 12.61 1.15
 2 3 -18 13.78 1.14
 2 3 -17 21.96 1.34
 2 3 -16 18.6 1.24
 2 3 -15 12.49 1
 2 3 -14 6.01 0.8
 2 3 -13 19.97 1.06
 2 3 -12 10.03 0.8
 2 3 -11 10.35 0.75
 2 3 -10 27.38 1.03
 2 3 -9 74.6 1.8
 2 3 -8 28.74 0.92
 2 3 -7 46.97 1.2
 2 3 -6 115.77 2.35
 2 3 -5 99.23 2.02
 2 3 -4 9.29 0.41
 2 3 -3 100.36 1.98
 2 3 -2 1077.58 19.6
 2 3 -1 1496.5 26.52
 2 3 0 274.99 4.97
 2 3 1 1488.91 26.46
 2 3 2 1090.9 19.72
 2 3 3 99.34 1.96
 2 3 4 9.37 0.41
 2 3 5 99.27 2.03
 2 3 6 115.07 2.35
 2 3 7 46.91 1.2
 2 3 8 28.42 0.92
 2 3 9 73.38 1.78
 2 3 10 26.27 1.02
 2 3 11 10.38 0.75
 2 3 12 9.8 0.79
 2 3 13 18.8 1.04
 2 3 14 5.77 0.8
 2 3 15 12.59 1.01
 2 3 16 19.64 1.26
 2 3 17 23 1.36
 2 3 18 11.43 1.1
 2 3 19 12.38 1.15
 2 3 20 1.72 0.84
 2 3 21 2.56 0.8
 2 4 -21 7.19 0.9
 2 4 -20 5.73 0.93
 2 4 -19 -0.04 0.82
 2 4 -18 23.53 1.38
 2 4 -17 12.49 1.12
 2 4 -16 12.37 1.1
 2 4 -15 15.93 1.12
 2 4 -14 138.47 3.36
 2 4 -13 44.21 1.56
 2 4 -12 51.29 1.63
 2 4 -11 26.86 1.1
 2 4 -10 104.22 2.45
 2 4 -9 8.25 0.62
 2 4 -8 78.95 1.84
 2 4 -7 8.83 0.52
 2 4 -6 236.39 4.48
 2 4 -5 467.99 8.44
 2 4 -4 619.65 11.15
 2 4 -3 282.45 5.17
 2 4 -2 67.3 1.4
 2 4 -1 889.75 16.05
 2 4 0 66.3 1.37
 2 4 1 903.78 16.33
 2 4 2 67.91 1.42
 2 4 3 292.81 5.36
 2 4 4 622.14 11.25
 2 4 5 467.06 8.47
 2 4 6 243.47 4.61
 2 4 7 8.04 0.51
 2 4 8 77.56 1.82
 2 4 9 8.43 0.62
 2 4 10 107.82 2.52
 2 4 11 26.49 1.1
 2 4 12 52.66 1.66
 2 4 13 45.28 1.58
 2 4 14 138.44 3.36
 2 4 15 16.81 1.15
 2 4 16 13.41 1.11
 2 4 17 12.93 1.13
 2 4 18 22.95 1.37
 2 4 19 1.27 0.83
 2 4 20 6.59 0.97
 2 4 21 6.89 0.9
 2 5 -21 0.27 0.77
 2 5 -20 27.85 1.4
 2 5 -19 3.82 0.91
 2 5 -18 10.91 1.07
 2 5 -17 16.72 1.23
 2 5 -16 18.18 1.24
 2 5 -15 6.4 0.91
 2 5 -14 7.74 0.87
 2 5 -13 10.65 0.88
 2 5 -12 37.02 1.39
 2 5 -11 231.19 4.79
 2 5 -10 105.56 2.51
 2 5 -9 3.69 0.55
 2 5 -8 284.71 5.46
 2 5 -7 34.46 1.03
 2 5 -6 390.09 7.18
 2 5 -5 429.23 7.82
 2 5 -4 197.85 3.77
 2 5 -3 134.93 2.64
 2 5 -2 613.76 11.09
 2 5 -1 390.04 7.05
 2 5 0 475.69 8.62
 2 5 1 386.29 7
 2 5 2 608.67 11.04
 2 5 3 130.89 2.59
 2 5 4 196.42 3.76
 2 5 5 419.98 7.7
 2 5 6 382.38 7.09
 2 5 7 33.63 1.02
 2 5 8 289.18 5.57
 2 5 9 3.25 0.54
 2 5 10 103.14 2.47
 2 5 11 232.6 4.84
 2 5 12 37.28 1.4
 2 5 13 9.47 0.87
 2 5 14 7.93 0.88
 2 5 15 5.62 0.89
 2 5 16 18.2 1.25
 2 5 17 18.58 1.25
 2 5 18 10.49 1.06
 2 5 19 4.08 0.91
 2 5 20 27.37 1.39
 2 5 21 0.35 0.77
 2 6 -20 4.71 0.88
 2 6 -19 1.66 0.86
 2 6 -18 10.58 1.06
 2 6 -17 21.58 1.34
 2 6 -16 22.74 1.35
 2 6 -15 5.83 0.93
 2 6 -14 13.8 1.03
 2 6 -13 7.8 0.85
 2 6 -12 48.25 1.62
 2 6 -11 10.41 0.82
 2 6 -10 53.98 1.62
 2 6 -9 93.57 2.26
 2 6 -8 178.34 3.69
 2 6 -7 26.1 0.91
 2 6 -6 206.04 4.03
 2 6 -5 156.53 3.12
 2 6 -4 618.99 11.15
 2 6 -3 324.69 5.98
 2 6 -2 637.49 11.49
 2 6 -1 122.66 2.45
 2 6 0 1236.9 22.36
 2 6 1 123.67 2.47
 2 6 2 648.69 11.75
 2 6 3 323.96 5.99
 2 6 4 607.09 10.98
 2 6 5 156.66 3.14
 2 6 6 206.96 4.07
 2 6 7 26.4 0.92
 2 6 8 179.83 3.73
 2 6 9 91.56 2.24
 2 6 10 53.5 1.61
 2 6 11 11.4 0.84
 2 6 12 48.34 1.63
 2 6 13 7.81 0.85
 2 6 14 13.8 1.04
 2 6 15 5.51 0.93
 2 6 16 22.52 1.35
 2 6 17 23.14 1.36
 2 6 18 10.75 1.07
 2 6 19 2.2 0.87
 2 6 20 5.17 0.89
 2 7 -20 5.49 0.88
 2 7 -19 4.41 0.93
 2 7 -18 14.83 1.21
 2 7 -17 3.05 0.89
 2 7 -16 42.01 1.75
 2 7 -15 11.88 1.1
 2 7 -14 46.21 1.77
 2 7 -13 7.74 0.87
 2 7 -12 11.57 0.91
 2 7 -11 62.08 1.86
 2 7 -10 68.7 1.93
 2 7 -9 192.05 4.04
 2 7 -8 94.26 2.26
 2 7 -7 134.76 2.92
 2 7 -6 145.7 3.03
 2 7 -5 487.61 8.93
 2 7 -4 297.71 5.6
 2 7 -3 723.62 13.06
 2 7 -2 498.8 9.05
 2 7 -1 516.53 9.34
 2 7 0 24.86 0.78
 2 7 1 518.26 9.38
 2 7 2 501.21 9.1
 2 7 3 711.54 12.89
 2 7 4 296.12 5.59
 2 7 5 482.92 8.9
 2 7 6 145.71 3.04
 2 7 7 133.74 2.92
 2 7 8 94.65 2.28
 2 7 9 185.12 3.95
 2 7 10 69.15 1.94
 2 7 11 60.52 1.84
 2 7 12 11.98 0.92
 2 7 13 6.81 0.85
 2 7 14 46.69 1.79
 2 7 15 12.7 1.09
 2 7 16 41.05 1.74
 2 7 17 2.56 0.86
 2 7 18 16.13 1.22
 2 7 19 6.35 0.95
 2 7 20 6.95 0.9
 2 8 -20 1.27 0.8
 2 8 -19 36.48 1.59
 2 8 -18 11.74 1.11
 2 8 -17 18.76 1.26
 2 8 -16 12.7 1.14
 2 8 -15 14.78 1.16
 2 8 -14 2.44 0.83
 2 8 -13 8.29 0.9
 2 8 -12 16.75 1.05
 2 8 -11 219.99 4.73
 2 8 -10 278.16 5.67
 2 8 -9 106.67 2.59
 2 8 -8 64.79 1.78
 2 8 -7 21.54 0.93
 2 8 -6 57.58 1.56
 2 8 -5 40.1 1.18
 2 8 -4 35.59 1.07
 2 8 -3 262.6 5.01
 2 8 -2 479.16 8.77
 2 8 -1 16.72 0.69
 2 8 0 1171.55 21.16
 2 8 1 17.05 0.69
 2 8 2 482.24 8.83
 2 8 3 261.84 5.03
 2 8 4 36.18 1.09
 2 8 5 40.02 1.18
 2 8 6 55.89 1.53
 2 8 7 21.55 0.94
 2 8 8 64.45 1.79
 2 8 9 104.48 2.56
 2 8 10 285.04 5.83
 2 8 11 217.47 4.71
 2 8 12 16.74 1.05
 2 8 13 8.29 0.9
 2 8 14 3.68 0.86
 2 8 15 14.81 1.16
 2 8 16 13.38 1.15
 2 8 17 18.36 1.24
 2 8 18 12.48 1.12
 2 8 19 38.37 1.62
 2 8 20 1.34 0.8
 2 9 -19 1.36 0.8
 2 9 -18 9.8 1.06
 2 9 -17 36.11 1.66
 2 9 -16 39.47 1.7
 2 9 -15 7.96 1.02
 2 9 -14 28.83 1.47
 2 9 -13 27.18 1.39
 2 9 -12 26.84 1.31
 2 9 -11 13.96 0.99
 2 9 -10 11.83 0.9
 2 9 -9 174.83 3.85
 2 9 -8 91.36 2.32
 2 9 -7 101.86 2.46
 2 9 -6 115.48 2.65
 2 9 -5 201.09 4.12
 2 9 -4 146.56 3.13
 2 9 -3 257.12 4.99
 2 9 -2 90.78 2.07
 2 9 -1 78.4 1.84
 2 9 0 44.64 1.24
 2 9 1 77.04 1.82
 2 9 2 90.75 2.08
 2 9 3 256.67 5
 2 9 4 146.05 3.13
 2 9 5 195.02 4.02
 2 9 6 113.15 2.62
 2 9 7 100.3 2.44
 2 9 8 90.6 2.32
 2 9 9 172.31 3.83
 2 9 10 11.75 0.91
 2 9 11 12.66 0.96
 2 9 12 26.65 1.3
 2 9 13 26.16 1.38
 2 9 14 30.46 1.49
 2 9 15 7.87 1.01
 2 9 16 38.28 1.67
 2 9 17 34.06 1.61
 2 9 18 9.01 1.04
 2 9 19 0.83 0.79
 2 10 -19 3.75 0.86
 2 10 -18 14.53 1.14
 2 10 -17 5.13 0.96
 2 10 -16 8.9 1.02
 2 10 -15 3.09 0.9
 2 10 -14 11.28 1.09
 2 10 -13 7.76 0.99
 2 10 -12 87.31 2.56
 2 10 -11 1.5 0.71
 2 10 -10 65.1 1.99
 2 10 -9 48.67 1.64
 2 10 -8 0.56 0.62
 2 10 -7 92.16 2.35
 2 10 -6 22.69 1.03
 2 10 -5 61.87 1.73
 2 10 -4 246.49 4.94
 2 10 -3 585.91 10.82
 2 10 -2 42.74 1.32
 2 10 -1 31.61 1.1
 2 10 0 371.89 7.07
 2 10 1 31.64 1.1
 2 10 2 42.19 1.31
 2 10 3 589.23 10.9
 2 10 4 249.9 5.02
 2 10 5 62.16 1.74
 2 10 6 24.01 1.05
 2 10 7 92.27 2.36
 2 10 8 0.3 0.62
 2 10 9 48.53 1.64
 2 10 10 65.88 2.02
 2 10 11 0.69 0.71
 2 10 12 85.97 2.55
 2 10 13 6.71 0.98
 2 10 14 12.49 1.11
 2 10 15 3.62 0.9
 2 10 16 8.55 1.02
 2 10 17 4.58 0.93
 2 10 18 14.59 1.13
 2 10 19 3.09 0.84
 2 11 -18 5.39 0.87
 2 11 -17 19.07 1.24
 2 11 -16 7.36 1.02
 2 11 -15 1.99 0.86
 2 11 -14 12.08 1.12
 2 11 -13 2.07 0.85
 2 11 -12 7.71 0.99
 2 11 -11 26.94 1.39
 2 11 -10 61.19 1.97
 2 11 -9 37.25 1.47
 2 11 -8 62.15 1.91
 2 11 -7 19.58 1.05
 2 11 -6 132.69 3.1
 2 11 -5 101.34 2.5
 2 11 -4 77.62 2.06
 2 11 -3 33.11 1.22
 2 11 -2 275.83 5.5
 2 11 -1 29.38 1.12
 2 11 0 82.56 2.09
 2 11 1 29.21 1.12
 2 11 2 274.35 5.49
 2 11 3 32.54 1.2
 2 11 4 78.79 2.07
 2 11 5 103.01 2.54
 2 11 6 134.38 3.14
 2 11 7 19.19 1.04
 2 11 8 63.64 1.94
 2 11 9 35.67 1.44
 2 11 10 60.73 1.96
 2 11 11 26.47 1.37
 2 11 12 8.26 1
 2 11 13 2.85 0.87
 2 11 14 10.71 1.09
 2 11 15 0.4 0.84
 2 11 16 8.68 1.04
 2 11 17 21.06 1.29
 2 11 18 4.27 0.85
 2 12 -17 3.95 0.87
 2 12 -16 6.86 0.99
 2 12 -15 9.44 1.1
 2 12 -14 4.26 0.92
 2 12 -13 2.99 0.9
 2 12 -12 9.93 1.05
 2 12 -11 9.99 1.04
 2 12 -10 43.02 1.72
 2 12 -9 17.54 1.12
 2 12 -8 8.13 0.87
 2 12 -7 76.18 2.18
 2 12 -6 2.83 0.7
 2 12 -5 75.71 2.11
 2 12 -4 14.03 0.91
 2 12 -3 117.12 2.81
 2 12 -2 15.27 0.9
 2 12 -1 23.87 1.07
 2 12 0 0.31 0.55
 2 12 1 23.11 1.06
 2 12 2 14.21 0.89
 2 12 3 120.12 2.86
 2 12 4 13.88 0.9
 2 12 5 77.37 2.15
 2 12 6 2.79 0.69
 2 12 7 76.41 2.2
 2 12 8 7.69 0.87
 2 12 9 19.2 1.14
 2 12 10 43.33 1.72
 2 12 11 8.89 1.02
 2 12 12 10.34 1.06
 2 12 13 2.93 0.9
 2 12 14 4.21 0.93
 2 12 15 9.76 1.1
 2 12 16 6.65 0.99
 2 12 17 3.58 0.87
 2 13 -17 12.6 1.01
 2 13 -16 4.5 0.89
 2 13 -15 26.2 1.43
 2 13 -14 9.28 1.08
 2 13 -13 16.04 1.22
 2 13 -12 23.36 1.37
 2 13 -11 4.11 0.9
 2 13 -10 0.33 0.8
 2 13 -9 18.66 1.21
 2 13 -8 6.12 0.85
 2 13 -7 1.4 0.73
 2 13 -6 9.29 0.88
 2 13 -5 60.9 1.9
 2 13 -4 49.42 1.67
 2 13 -3 31.01 1.3
 2 13 -2 35.7 1.38
 2 13 -1 62.83 1.88
 2 13 0 18.68 1.02
 2 13 1 61.4 1.86
 2 13 2 34.38 1.35
 2 13 3 32.08 1.32
 2 13 4 50.2 1.68
 2 13 5 62.7 1.94
 2 13 6 9.49 0.89
 2 13 7 1.77 0.73
 2 13 8 7.48 0.88
 2 13 9 16.52 1.15
 2 13 10 0.32 0.8
 2 13 11 1.04 0.86
 2 13 12 25.01 1.41
 2 13 13 16.26 1.22
 2 13 14 8.03 1.05
 2 13 15 25.77 1.42
 2 13 16 3.62 0.88
 2 13 17 12.39 1.01
 2 14 -16 1.38 0.78
 2 14 -15 8.92 1.02
 2 14 -14 3.96 0.94
 2 14 -13 5.19 0.96
 2 14 -12 2.13 0.88
 2 14 -11 31.26 1.54
 2 14 -10 8.97 1.05
 2 14 -9 6.97 0.98
 2 14 -8 3.58 0.87
 2 14 -7 34.26 1.54
 2 14 -6 1.08 0.74
 2 14 -5 21.68 1.19
 2 14 -4 25.48 1.26
 2 14 -3 14.73 1.01
 2 14 -2 11.58 0.93
 2 14 -1 18.54 1.08
 2 14 0 23.94 1.19
 2 14 1 19.22 1.1
 2 14 2 12.25 0.95
 2 14 3 14.42 1
 2 14 4 24.15 1.23
 2 14 5 21.08 1.17
 2 14 6 1.09 0.74
 2 14 7 34.83 1.55
 2 14 8 3.17 0.86
 2 14 9 5.93 0.94
 2 14 10 8.67 1.03
 2 14 11 30.11 1.52
 2 14 12 1.87 0.88
 2 14 13 5.55 0.99
 2 14 14 4.16 0.94
 2 14 15 9.6 1.03
 2 14 16 0.2 0.77
 2 15 -15 7.42 0.93
 2 15 -14 0.38 0.81
 2 15 -13 0.4 0.83
 2 15 -12 6.6 1.02
 2 15 -11 3.05 0.9
 2 15 -10 11.65 1.12
 2 15 -9 14.59 1.19
 2 15 -8 2.52 0.89
 2 15 -7 1.43 0.85
 2 15 -6 24.55 1.36
 2 15 -5 2.62 0.83
 2 15 -4 8.39 0.96
 2 15 -3 3.56 0.79
 2 15 -2 6.42 0.86
 2 15 -1 10.82 0.96
 2 15 0 5.9 0.85
 2 15 1 11.08 0.96
 2 15 2 6.59 0.86
 2 15 3 3.88 0.8
 2 15 4 9 0.98
 2 15 5 0.87 0.81
 2 15 6 24.97 1.37
 2 15 7 2.66 0.88
 2 15 8 2.81 0.88
 2 15 9 14.9 1.19
 2 15 10 10.61 1.1
 2 15 11 3.65 0.9
 2 15 12 7.37 1.03
 2 15 13 0.38 0.83
 2 15 14 -0.02 0.79
 2 15 15 7.87 0.93
 2 16 -14 3.11 0.81
 2 16 -13 3.65 0.89
 2 16 -12 16.29 1.2
 2 16 -11 10.08 1.09
 2 16 -10 6.08 0.96
 2 16 -9 2.63 0.88
 2 16 -8 2.15 0.88
 2 16 -7 11.53 1.11
 2 16 -6 2.85 0.86
 2 16 -5 17.69 1.24
 2 16 -4 21.65 1.31
 2 16 -3 34.13 1.57
 2 16 -2 6.31 0.96
 2 16 -1 6.55 0.94
 2 16 0 17.36 1.21
 2 16 1 6.23 0.94
 2 16 2 6.63 0.95
 2 16 3 32.92 1.53
 2 16 4 21.78 1.33
 2 16 5 17.38 1.23
 2 16 6 1.74 0.85
 2 16 7 11.16 1.1
 2 16 8 2.86 0.89
 2 16 9 1.74 0.88
 2 16 10 6.38 0.97
 2 16 11 8.05 1.04
 2 16 12 14.68 1.17
 2 16 13 2.75 0.87
 2 16 14 2.64 0.8
 2 17 -13 5.09 0.86
 2 17 -12 0.01 0.78
 2 17 -11 1.44 0.82
 2 17 -10 14.7 1.18
 2 17 -9 6.35 1.01
 2 17 -8 10.45 1.09
 2 17 -7 6.99 1
 2 17 -6 2.52 0.88
 2 17 -5 10.13 1.07
 2 17 -4 8.63 1.04
 2 17 -3 2.18 0.88
 2 17 -2 19.22 1.28
 2 17 -1 23.21 1.37
 2 17 0 -0.33 0.82
 2 17 1 23.45 1.37
 2 17 2 17.08 1.23
 2 17 3 2.44 0.88
 2 17 4 9.19 1.05
 2 17 5 10.24 1.07
 2 17 6 2.73 0.88
 2 17 7 6.06 0.96
 2 17 8 11.05 1.09
 2 17 9 4.21 0.96
 2 17 10 14.94 1.19
 2 17 11 1.77 0.84
 2 17 12 0.78 0.77
 2 17 13 4.85 0.84
 2 18 -11 -0.01 0.76
 2 18 -10 9.31 1.02
 2 18 -9 1.13 0.84
 2 18 -8 0.68 0.85
 2 18 -7 9.23 1.08
 2 18 -6 4.78 0.98
 2 18 -5 1.57 0.84
 2 18 -4 0.28 0.83
 2 18 -3 2.57 0.88
 2 18 -2 4.34 0.91
 2 18 -1 10.15 1.07
 2 18 0 2.14 0.88
 2 18 1 9.91 1.08
 2 18 2 2.85 0.88
 2 18 3 4.06 0.91
 2 18 4 0.47 0.82
 2 18 5 0.29 0.83
 2 18 6 4.16 0.96
 2 18 7 9.97 1.08
 2 18 8 1.05 0.86
 2 18 9 0.76 0.83
 2 18 10 8.64 1
 2 18 11 -0.08 0.76
 2 19 -10 3.38 0.86
 2 19 -9 5.26 0.89
 2 19 -8 8.55 0.99
 2 19 -7 3.56 0.89
 2 19 -6 1.97 0.87
 2 19 -5 1.4 0.86
 2 19 -4 2.82 0.91
 2 19 -3 2.36 0.9
 2 19 -2 12.14 1.14
 2 19 -1 6.09 1
 2 19 0 0.82 0.86
 2 19 1 6.07 1
 2 19 2 10.19 1.1
 2 19 3 3.23 0.92
 2 19 4 1.64 0.89
 2 19 5 1.87 0.86
 2 19 6 3.97 0.9
 2 19 7 3.13 0.89
 2 19 8 8.03 0.98
 2 19 9 5.84 0.9
 2 19 10 4.23 0.87
 2 20 -8 0.62 0.79
 2 20 -7 2.82 0.81
 2 20 -6 1.66 0.8
 2 20 -5 2.37 0.84
 2 20 -4 14.8 1.14
 2 20 -3 0.95 0.83
 2 20 -2 9.59 1.05
 2 20 -1 6.3 0.97
 2 20 0 4.36 0.93
 2 20 1 4.72 0.95
 2 20 2 9.05 1.02
 2 20 3 1.35 0.83
 2 20 4 14.72 1.14
 2 20 5 1.82 0.82
 2 20 6 0.88 0.78
 2 20 7 2.26 0.8
 2 20 8 0.45 0.76
 2 21 -4 -0.67 0.73
 2 21 -3 -0.53 0.75
 2 21 -2 4.48 0.85
 2 21 -1 -0.08 0.76
 2 21 0 -0.12 0.76
 2 21 1 0.14 0.76
 2 21 2 4.32 0.86
 2 21 3 0 0.74
 2 21 4 -0.62 0.73
 3 0 1 212.77 3.83
 3 0 2 2942.81 52.11
 3 0 3 649.74 11.67
 3 0 4 288.92 5.22
 3 0 5 143 2.75
 3 0 6 335.4 6.12
 3 0 7 1348.93 24.14
 3 0 8 187.77 3.68
 3 0 9 120.63 2.58
 3 0 10 33.04 1.13
 3 0 11 110.62 2.59
 3 0 12 2.43 0.62
 3 0 13 57.19 1.78
 3 0 14 1.26 0.69
 3 0 15 61.52 1.98
 3 0 16 0.4 0.79
 3 0 17 128.5 3.35
 3 0 18 6.21 0.98
 3 0 19 51.15 1.96
 3 0 20 2.89 0.88
 3 0 21 30.4 1.4
 3 1 -21 10.87 1
 3 1 -20 9.87 1.05
 3 1 -19 6.71 1.03
 3 1 -18 5.31 0.97
 3 1 -17 42.8 1.77
 3 1 -16 55.89 2
 3 1 -15 2.51 0.76
 3 1 -14 90.73 2.46
 3 1 -13 193.56 4.2
 3 1 -12 301.17 5.98
 3 1 -11 227.8 4.62
 3 1 -10 35.97 1.18
 3 1 -9 85.18 1.96
 3 1 -8 458.98 8.34
 3 1 -7 89.16 1.92
 3 1 -6 141.13 2.77
 3 1 -5 76.95 1.61
 3 1 -4 199.07 3.67
 3 1 -3 190.29 3.48
 3 1 -2 5.68 0.31
 3 1 -1 4900.6 86.37
 3 1 0 4.89 0.29
 3 1 1 4910.22 86.79
 3 1 2 5.05 0.29
 3 1 3 191.65 3.51
 3 1 4 201.29 3.71
 3 1 5 75.95 1.6
 3 1 6 141.86 2.78
 3 1 7 90.53 1.94
 3 1 8 463.57 8.42
 3 1 9 86.03 1.98
 3 1 10 37.27 1.21
 3 1 11 230.45 4.67
 3 1 12 299.5 5.95
 3 1 13 198.49 4.28
 3 1 14 90.37 2.45
 3 1 15 2.38 0.75
 3 1 16 55.99 2
 3 1 17 43.89 1.79
 3 1 18 6.36 0.99
 3 1 19 6.3 1.02
 3 1 20 9.95 1.05
 3 1 21 10.13 0.99
 3 2 -21 4.53 0.84
 3 2 -20 16.56 1.19
 3 2 -19 14.18 1.2
 3 2 -18 35.36 1.61
 3 2 -17 82.58 2.52
 3 2 -16 67.43 2.21
 3 2 -15 12 0.99
 3 2 -14 123.03 3.05
 3 2 -13 17.02 1
 3 2 -12 96.81 2.43
 3 2 -11 203.13 4.22
 3 2 -10 81.81 2.02
 3 2 -9 282.37 5.43
 3 2 -8 432.35 7.91
 3 2 -7 29.48 0.89
 3 2 -6 431.7 7.79
 3 2 -5 285.71 5.23
 3 2 -4 1.96 0.28
 3 2 -3 532.63 9.53
 3 2 -2 25.82 0.65
 3 2 -1 1468.13 25.89
 3 2 0 1938.36 34.65
 3 2 1 1470.04 25.91
 3 2 2 26.05 0.66
 3 2 3 526.69 9.43
 3 2 4 1.91 0.28
 3 2 5 292.88 5.36
 3 2 6 437.96 7.9
 3 2 7 29.69 0.89
 3 2 8 435.37 7.97
 3 2 9 285.9 5.49
 3 2 10 81.1 2.01
 3 2 11 203.38 4.22
 3 2 12 95.42 2.41
 3 2 13 16.68 1
 3 2 14 123.94 3.07
 3 2 15 11.45 0.98
 3 2 16 65.62 2.18
 3 2 17 81.38 2.5
 3 2 18 35.65 1.62
 3 2 19 13.82 1.19
 3 2 20 15.25 1.15
 3 2 21 3.56 0.83
 3 3 -21 2.91 0.8
 3 3 -20 20.53 1.27
 3 3 -19 0.61 0.86
 3 3 -18 4.92 0.94
 3 3 -17 9.69 1.06
 3 3 -16 22.34 1.33
 3 3 -15 76.21 2.28
 3 3 -14 6.34 0.82
 3 3 -13 147.11 3.41
 3 3 -12 11.47 0.84
 3 3 -11 221.59 4.55
 3 3 -10 63.89 1.72
 3 3 -9 5.7 0.55
 3 3 -8 8.34 0.56
 3 3 -7 53.99 1.34
 3 3 -6 1157.16 20.69
 3 3 -5 199.31 3.76
 3 3 -4 1.53 0.29
 3 3 -3 1014.55 18.1
 3 3 -2 1503.19 26.82
 3 3 -1 463.1 8.28
 3 3 0 2001.56 35.25
 3 3 1 447.14 7.98
 3 3 2 1489.21 26.62
 3 3 3 987.33 17.69
 3 3 4 1.5 0.29
 3 3 5 201.44 3.79
 3 3 6 1145.05 20.47
 3 3 7 53.19 1.33
 3 3 8 8.87 0.56
 3 3 9 5.34 0.55
 3 3 10 62.58 1.69
 3 3 11 219.79 4.53
 3 3 12 11.69 0.85
 3 3 13 147.12 3.41
 3 3 14 5.86 0.83
 3 3 15 75.69 2.26
 3 3 16 22.51 1.32
 3 3 17 8.31 1.05
 3 3 18 6.17 0.96
 3 3 19 0.83 0.85
 3 3 20 21 1.27
 3 3 21 3.95 0.82
 3 4 -21 3 0.82
 3 4 -20 3.37 0.87
 3 4 -19 6.55 0.98
 3 4 -18 6.68 0.98
 3 4 -17 3.19 0.89
 3 4 -16 55.53 2
 3 4 -15 23.08 1.29
 3 4 -14 10 0.91
 3 4 -13 31.51 1.32
 3 4 -12 77.11 2.11
 3 4 -11 116.33 2.74
 3 4 -10 2.97 0.57
 3 4 -9 15.36 0.78
 3 4 -8 1.98 0.45
 3 4 -7 289.16 5.42
 3 4 -6 459.35 8.29
 3 4 -5 318.34 5.84
 3 4 -4 179.04 3.41
 3 4 -3 1184 21.16
 3 4 -2 144.92 2.76
 3 4 -1 862.95 15.42
 3 4 0 2192.55 39.43
 3 4 1 858.81 15.39
 3 4 2 144.07 2.75
 3 4 3 1176.15 21.06
 3 4 4 172.45 3.29
 3 4 5 317.27 5.84
 3 4 6 452.9 8.2
 3 4 7 287.73 5.41
 3 4 8 2.85 0.46
 3 4 9 14.35 0.76
 3 4 10 2.75 0.55
 3 4 11 115.48 2.73
 3 4 12 78.96 2.15
 3 4 13 30.17 1.3
 3 4 14 9.75 0.91
 3 4 15 22.45 1.29
 3 4 16 54.16 1.98
 3 4 17 2.47 0.88
 3 4 18 7.95 1
 3 4 19 6.5 0.98
 3 4 20 3.26 0.86
 3 4 21 2.61 0.83
 3 5 -20 1.65 0.82
 3 5 -19 0.78 0.84
 3 5 -18 2.26 0.86
 3 5 -17 0.36 0.82
 3 5 -16 97.28 2.78
 3 5 -15 4.05 0.87
 3 5 -14 13.51 1.01
 3 5 -13 9.65 0.88
 3 5 -12 6.09 0.74
 3 5 -11 56.92 1.7
 3 5 -10 111.62 2.61
 3 5 -9 16.07 0.82
 3 5 -8 195.96 3.94
 3 5 -7 273.33 5.18
 3 5 -6 87.64 1.93
 3 5 -5 270.41 5.03
 3 5 -4 369.85 6.71
 3 5 -3 375.51 6.76
 3 5 -2 458.04 8.16
 3 5 -1 208.74 3.88
 3 5 0 188.54 3.53
 3 5 1 204.41 3.81
 3 5 2 452.04 8.07
 3 5 3 379.04 6.85
 3 5 4 369.99 6.72
 3 5 5 269.05 5.02
 3 5 6 88.9 1.96
 3 5 7 276.8 5.25
 3 5 8 200.01 4.02
 3 5 9 16.45 0.83
 3 5 10 113.92 2.66
 3 5 11 56.72 1.7
 3 5 12 5.62 0.74
 3 5 13 9.74 0.87
 3 5 14 13.67 1.01
 3 5 15 4.3 0.89
 3 5 16 94.06 2.72
 3 5 17 0.49 0.82
 3 5 18 3.58 0.9
 3 5 19 1.13 0.81
 3 5 20 2.03 0.82
 3 6 -20 1.71 0.79
 3 6 -19 0.41 0.8
 3 6 -18 0.45 0.84
 3 6 -17 10.17 1.07
 3 6 -16 1.9 0.86
 3 6 -15 6.26 0.95
 3 6 -14 7.62 0.89
 3 6 -13 23.53 1.19
 3 6 -12 12.86 0.92
 3 6 -11 28.34 1.19
 3 6 -10 116.31 2.74
 3 6 -9 26.95 1.07
 3 6 -8 14.78 0.78
 3 6 -7 60.75 1.58
 3 6 -6 291.02 5.48
 3 6 -5 280.49 5.26
 3 6 -4 253.86 4.76
 3 6 -3 164.64 3.2
 3 6 -2 156.18 3.04
 3 6 -1 109.14 2.22
 3 6 0 267.08 4.93
 3 6 1 107.68 2.2
 3 6 2 154.98 3.02
 3 6 3 163.9 3.2
 3 6 4 251.44 4.73
 3 6 5 276.45 5.2
 3 6 6 283.34 5.37
 3 6 7 58.26 1.54
 3 6 8 15.13 0.79
 3 6 9 27.32 1.07
 3 6 10 116.52 2.75
 3 6 11 28.93 1.21
 3 6 12 13.14 0.93
 3 6 13 22.35 1.16
 3 6 14 8.18 0.91
 3 6 15 5.18 0.93
 3 6 16 1.89 0.84
 3 6 17 9.76 1.06
 3 6 18 0.67 0.84
 3 6 19 0.52 0.82
 3 6 20 0.95 0.8
 3 7 -20 2.45 0.8
 3 7 -19 1.13 0.81
 3 7 -18 1.59 0.85
 3 7 -17 1.05 0.82
 3 7 -16 10.21 1.07
 3 7 -15 12.85 1.13
 3 7 -14 85.39 2.52
 3 7 -13 2.94 0.76
 3 7 -12 23.45 1.17
 3 7 -11 20.74 1.07
 3 7 -10 34.48 1.29
 3 7 -9 16.36 0.89
 3 7 -8 2.27 0.55
 3 7 -7 31.91 1.1
 3 7 -6 3.79 0.5
 3 7 -5 15.53 0.7
 3 7 -4 225.17 4.32
 3 7 -3 15.72 0.65
 3 7 -2 240.58 4.54
 3 7 -1 402.88 7.32
 3 7 0 213.49 4.06
 3 7 1 401.35 7.29
 3 7 2 240.33 4.54
 3 7 3 16.13 0.66
 3 7 4 224.94 4.33
 3 7 5 15.73 0.7
 3 7 6 3.65 0.51
 3 7 7 32.56 1.11
 3 7 8 2.72 0.55
 3 7 9 16.84 0.9
 3 7 10 32.77 1.27
 3 7 11 21.42 1.09
 3 7 12 23.15 1.16
 3 7 13 3.93 0.78
 3 7 14 86.33 2.54
 3 7 15 14.45 1.16
 3 7 16 10.61 1.09
 3 7 17 0.29 0.81
 3 7 18 1.95 0.88
 3 7 19 0.72 0.81
 3 7 20 2.61 0.81
 3 8 -19 7.23 0.95
 3 8 -18 2.93 0.88
 3 8 -17 6.95 0.97
 3 8 -16 1.96 0.86
 3 8 -15 14.14 1.16
 3 8 -14 2.23 0.84
 3 8 -13 2.8 0.78
 3 8 -12 35.5 1.45
 3 8 -11 17.45 1.03
 3 8 -10 25.05 1.15
 3 8 -9 21.93 1.04
 3 8 -8 50.4 1.53
 3 8 -7 155.39 3.33
 3 8 -6 124.3 2.75
 3 8 -5 4.75 0.54
 3 8 -4 149.65 3.08
 3 8 -3 21.21 0.8
 3 8 -2 84.77 1.91
 3 8 -1 11.62 0.59
 3 8 0 23.46 0.81
 3 8 1 11.53 0.6
 3 8 2 83.2 1.89
 3 8 3 20.27 0.78
 3 8 4 152.63 3.14
 3 8 5 4.96 0.55
 3 8 6 121.99 2.72
 3 8 7 154.4 3.33
 3 8 8 51.03 1.55
 3 8 9 21.48 1.04
 3 8 10 24.71 1.14
 3 8 11 17.35 1.04
 3 8 12 36.39 1.46
 3 8 13 4.13 0.8
 3 8 14 3.04 0.85
 3 8 15 14.4 1.16
 3 8 16 2.18 0.87
 3 8 17 6.78 0.98
 3 8 18 1.76 0.86
 3 8 19 6.89 0.95
 3 9 -19 0.3 0.76
 3 9 -18 7.15 0.96
 3 9 -17 -0.32 0.83
 3 9 -16 2.38 0.88
 3 9 -15 3.92 0.89
 3 9 -14 8.84 1.02
 3 9 -13 29.04 1.46
 3 9 -12 33.28 1.43
 3 9 -11 11.01 0.92
 3 9 -10 3.35 0.71
 3 9 -9 95.09 2.44
 3 9 -8 2.75 0.63
 3 9 -7 63.23 1.78
 3 9 -6 8.74 0.69
 3 9 -5 67.15 1.76
 3 9 -4 23.26 0.93
 3 9 -3 47.14 1.35
 3 9 -2 210.88 4.18
 3 9 -1 19.67 0.8
 3 9 0 81.15 1.89
 3 9 1 18.66 0.78
 3 9 2 210.66 4.2
 3 9 3 46.66 1.35
 3 9 4 24.51 0.96
 3 9 5 65.12 1.73
 3 9 6 8.62 0.69
 3 9 7 67.15 1.85
 3 9 8 2.99 0.64
 3 9 9 97.88 2.5
 3 9 10 3.99 0.72
 3 9 11 9.51 0.89
 3 9 12 32.47 1.42
 3 9 13 28.57 1.44
 3 9 14 9.12 1.03
 3 9 15 3.39 0.9
 3 9 16 1.36 0.86
 3 9 17 -0.64 0.83
 3 9 18 7.27 0.97
 3 9 19 1.18 0.77
 3 10 -18 8.54 0.97
 3 10 -17 1.52 0.86
 3 10 -16 2.81 0.92
 3 10 -15 11.39 1.1
 3 10 -14 10.93 1.09
 3 10 -13 15.51 1.18
 3 10 -12 38.48 1.62
 3 10 -11 1.61 0.73
 3 10 -10 23.42 1.19
 3 10 -9 22.99 1.15
 3 10 -8 44.69 1.53
 3 10 -7 9.65 0.8
 3 10 -6 0.68 0.56
 3 10 -5 25.17 1.05
 3 10 -4 13.15 0.79
 3 10 -3 78.68 1.99
 3 10 -2 239 4.76
 3 10 -1 83.79 2.05
 3 10 0 42.63 1.31
 3 10 1 84.02 2.05
 3 10 2 237.36 4.73
 3 10 3 79.11 2
 3 10 4 13.14 0.79
 3 10 5 24.29 1.04
 3 10 6 0.69 0.56
 3 10 7 10.82 0.82
 3 10 8 44.41 1.53
 3 10 9 21.12 1.11
 3 10 10 22.28 1.17
 3 10 11 1.72 0.73
 3 10 12 38.95 1.63
 3 10 13 13.95 1.15
 3 10 14 9.92 1.07
 3 10 15 11.78 1.12
 3 10 16 2.28 0.89
 3 10 17 2.33 0.87
 3 10 18 7.98 0.96
 3 11 -18 3.93 0.85
 3 11 -17 5.47 0.93
 3 11 -16 8.34 1.04
 3 11 -15 2.34 0.88
 3 11 -14 1.53 0.85
 3 11 -13 12.39 1.12
 3 11 -12 4.28 0.9
 3 11 -11 4.52 0.87
 3 11 -10 1.5 0.74
 3 11 -9 21.39 1.16
 3 11 -8 135.52 3.23
 3 11 -7 143.71 3.33
 3 11 -6 19.94 1.03
 3 11 -5 7.46 0.73
 3 11 -4 77.75 2.06
 3 11 -3 14.52 0.86
 3 11 -2 24.67 1.04
 3 11 -1 43.79 1.4
 3 11 0 0.84 0.54
 3 11 1 43.2 1.38
 3 11 2 25.32 1.06
 3 11 3 13.21 0.83
 3 11 4 80.63 2.11
 3 11 5 7.5 0.74
 3 11 6 19.47 1.02
 3 11 7 142.2 3.31
 3 11 8 133.21 3.21
 3 11 9 22.2 1.17
 3 11 10 1.93 0.73
 3 11 11 4.39 0.86
 3 11 12 3.9 0.89
 3 11 13 12.41 1.13
 3 11 14 0.72 0.84
 3 11 15 1.97 0.87
 3 11 16 8.1 1.04
 3 11 17 3.55 0.88
 3 11 18 2.74 0.82
 3 12 -17 5.22 0.89
 3 12 -16 6.36 0.97
 3 12 -15 12.02 1.15
 3 12 -14 11.65 1.11
 3 12 -13 20.94 1.32
 3 12 -12 28.11 1.47
 3 12 -11 1.95 0.85
 3 12 -10 12.35 1.06
 3 12 -9 34.32 1.46
 3 12 -8 18.95 1.11
 3 12 -7 20.6 1.12
 3 12 -6 3.13 0.7
 3 12 -5 71.73 2.05
 3 12 -4 27.17 1.19
 3 12 -3 181.26 3.94
 3 12 -2 11.42 0.84
 3 12 -1 30.95 1.22
 3 12 0 9.19 0.77
 3 12 1 32.43 1.25
 3 12 2 13.47 0.88
 3 12 3 179.41 3.91
 3 12 4 26.48 1.17
 3 12 5 71.82 2.05
 3 12 6 3.33 0.71
 3 12 7 19.18 1.1
 3 12 8 19.19 1.12
 3 12 9 34.6 1.47
 3 12 10 13.43 1.07
 3 12 11 1.81 0.84
 3 12 12 27.02 1.44
 3 12 13 19.77 1.3
 3 12 14 11.3 1.11
 3 12 15 11.42 1.13
 3 12 16 7.22 0.99
 3 12 17 4.65 0.88
 3 13 -17 4.89 0.88
 3 13 -16 0.91 0.81
 3 13 -15 12.42 1.13
 3 13 -14 1.87 0.9
 3 13 -13 25.37 1.41
 3 13 -12 1.2 0.85
 3 13 -11 25.01 1.41
 3 13 -10 21.17 1.32
 3 13 -9 11.77 1.07
 3 13 -8 17.34 1.12
 3 13 -7 7.08 0.86
 3 13 -6 74.93 2.19
 3 13 -5 13.87 0.98
 3 13 -4 27.46 1.25
 3 13 -3 64.4 1.93
 3 13 -2 46.98 1.6
 3 13 -1 87.09 2.33
 3 13 0 65.6 1.94
 3 13 1 87.27 2.34
 3 13 2 46.57 1.6
 3 13 3 62.17 1.9
 3 13 4 27.64 1.25
 3 13 5 14.7 1
 3 13 6 76.46 2.22
 3 13 7 7.93 0.88
 3 13 8 17.15 1.11
 3 13 9 11.9 1.08
 3 13 10 22.15 1.33
 3 13 11 27.06 1.45
 3 13 12 1.09 0.86
 3 13 13 22.85 1.36
 3 13 14 1.91 0.88
 3 13 15 14.45 1.16
 3 13 16 2.41 0.83
 3 13 17 4.61 0.87
 3 14 -16 4.6 0.85
 3 14 -15 6.3 0.95
 3 14 -14 0.12 0.82
 3 14 -13 12.45 1.16
 3 14 -12 4 0.91
 3 14 -11 2.16 0.88
 3 14 -10 13.05 1.15
 3 14 -9 37.69 1.67
 3 14 -8 53.1 1.95
 3 14 -7 11.37 1.04
 3 14 -6 8.24 0.91
 3 14 -5 64.34 2.03
 3 14 -4 3.89 0.78
 3 14 -3 15.43 1.03
 3 14 -2 23.43 1.19
 3 14 -1 31.63 1.36
 3 14 0 120.1 2.99
 3 14 1 32.67 1.38
 3 14 2 24.73 1.23
 3 14 3 15.35 1.03
 3 14 4 3.6 0.79
 3 14 5 63.24 2.01
 3 14 6 8.23 0.9
 3 14 7 12.44 1.08
 3 14 8 52.13 1.93
 3 14 9 37.55 1.67
 3 14 10 13.97 1.16
 3 14 11 2.96 0.91
 3 14 12 4.55 0.93
 3 14 13 12.95 1.16
 3 14 14 -0.11 0.81
 3 14 15 6.14 0.93
 3 14 16 3.29 0.83
 3 15 -15 5.18 0.87
 3 15 -14 4.68 0.89
 3 15 -13 37.77 1.66
 3 15 -12 9.49 1.09
 3 15 -11 2.66 0.88
 3 15 -10 55.88 2.02
 3 15 -9 3.16 0.92
 3 15 -8 18.97 1.27
 3 15 -7 2.68 0.89
 3 15 -6 17.96 1.24
 3 15 -5 28.16 1.43
 3 15 -4 3.07 0.84
 3 15 -3 20.39 1.23
 3 15 -2 1.36 0.74
 3 15 -1 30.95 1.4
 3 15 0 4.28 0.81
 3 15 1 29.39 1.37
 3 15 2 0.24 0.72
 3 15 3 21.49 1.25
 3 15 4 3.44 0.84
 3 15 5 28.21 1.44
 3 15 6 18.83 1.25
 3 15 7 2.88 0.91
 3 15 8 20.34 1.3
 3 15 9 3.56 0.93
 3 15 10 54.72 2
 3 15 11 2.12 0.88
 3 15 12 9.99 1.11
 3 15 13 38.52 1.67
 3 15 14 5.16 0.91
 3 15 15 4.43 0.86
 3 16 -14 3.33 0.84
 3 16 -13 4.73 0.89
 3 16 -12 5 0.95
 3 16 -11 0.71 0.85
 3 16 -10 2.13 0.92
 3 16 -9 15.65 1.22
 3 16 -8 6.62 1.02
 3 16 -7 64.79 2.2
 3 16 -6 6.06 0.97
 3 16 -5 3.94 0.92
 3 16 -4 13.68 1.14
 3 16 -3 4.86 0.93
 3 16 -2 21.01 1.3
 3 16 -1 5.85 0.94
 3 16 0 27.15 1.43
 3 16 1 4.89 0.93
 3 16 2 21.09 1.3
 3 16 3 5.03 0.93
 3 16 4 12.79 1.12
 3 16 5 5.21 0.95
 3 16 6 5.96 0.98
 3 16 7 65.84 2.22
 3 16 8 7.7 1.02
 3 16 9 16.33 1.22
 3 16 10 1.84 0.9
 3 16 11 1.36 0.86
 3 16 12 5.76 0.95
 3 16 13 5.12 0.89
 3 16 14 4.22 0.84
 3 17 -13 4.41 0.87
 3 17 -12 4.01 0.86
 3 17 -11 16.4 1.18
 3 17 -10 8.63 1.05
 3 17 -9 28 1.5
 3 17 -8 14.02 1.17
 3 17 -7 2.36 0.88
 3 17 -6 14.91 1.19
 3 17 -5 1.92 0.87
 3 17 -4 6.01 0.97
 3 17 -3 3.81 0.91
 3 17 -2 15.14 1.19
 3 17 -1 19.57 1.3
 3 17 0 5.36 0.96
 3 17 1 20.73 1.31
 3 17 2 14.35 1.17
 3 17 3 3.6 0.91
 3 17 4 6.58 0.98
 3 17 5 1.77 0.85
 3 17 6 13.47 1.16
 3 17 7 2 0.88
 3 17 8 14.58 1.17
 3 17 9 28.3 1.51
 3 17 10 8.34 1.03
 3 17 11 16.43 1.19
 3 17 12 3.63 0.85
 3 17 13 4.36 0.86
 3 18 -11 0.26 0.77
 3 18 -10 6.81 0.94
 3 18 -9 2.05 0.87
 3 18 -8 10.99 1.1
 3 18 -7 3.13 0.91
 3 18 -6 13.63 1.19
 3 18 -5 11.8 1.11
 3 18 -4 4.26 0.93
 3 18 -3 4.05 0.91
 3 18 -2 1.08 0.84
 3 18 -1 2.35 0.88
 3 18 0 28.67 1.48
 3 18 1 2.1 0.88
 3 18 2 0.97 0.85
 3 18 3 3.26 0.9
 3 18 4 6.31 0.97
 3 18 5 12.84 1.13
 3 18 6 13.53 1.19
 3 18 7 2.81 0.92
 3 18 8 11.95 1.12
 3 18 9 2.77 0.87
 3 18 10 7.02 0.95
 3 18 11 -0.32 0.76
 3 19 -9 4 0.86
 3 19 -8 7.03 0.97
 3 19 -7 2.98 0.87
 3 19 -6 12.7 1.12
 3 19 -5 2.31 0.9
 3 19 -4 11.6 1.13
 3 19 -3 2.1 0.89
 3 19 -2 1.11 0.86
 3 19 -1 2.81 0.93
 3 19 0 4.67 0.96
 3 19 1 3.52 0.94
 3 19 2 0.6 0.85
 3 19 3 2.91 0.89
 3 19 4 14.19 1.18
 3 19 5 2.07 0.9
 3 19 6 11.89 1.1
 3 19 7 1.84 0.85
 3 19 8 7.23 0.96
 3 19 9 3.87 0.86
 3 20 -7 7.92 0.93
 3 20 -6 4.75 0.89
 3 20 -5 -0.93 0.78
 3 20 -4 7.86 0.98
 3 20 -3 2.58 0.88
 3 20 -2 2.66 0.86
 3 20 -1 6.97 0.98
 3 20 0 0.96 0.84
 3 20 1 6.96 0.99
 3 20 2 1.66 0.85
 3 20 3 3.96 0.9
 3 20 4 7.18 0.98
 3 20 5 0.99 0.81
 3 20 6 5.76 0.9
 3 20 7 9.52 0.96
 3 21 -4 6.01 0.91
 3 21 -3 5.64 0.87
 3 21 -2 2.68 0.81
 3 21 -1 6.02 0.9
 3 21 0 0.94 0.78
 3 21 1 6.88 0.91
 3 21 2 2.34 0.8
 3 21 3 3.88 0.85
 3 21 4 4.82 0.91
 4 0 0 387.24 6.91
 4 0 1 1206.65 21.61
 4 0 2 15.98 0.5
 4 0 3 249.93 4.55
 4 0 4 232.2 4.28
 4 0 5 22.75 0.7
 4 0 6 287.19 5.3
 4 0 7 10.36 0.55
 4 0 8 329.36 6.14
 4 0 9 886.72 15.82
 4 0 10 34.15 1.17
 4 0 11 101.97 2.46
 4 0 12 21.33 1.04
 4 0 13 12.4 0.91
 4 0 14 7.24 0.86
 4 0 15 1.61 0.74
 4 0 16 18.1 1.23
 4 0 17 0.49 0.83
 4 0 18 48.9 1.89
 4 0 19 108.79 3.02
 4 0 20 1.42 0.84
 4 0 21 23.19 1.25
 4 1 -21 3.1 0.8
 4 1 -20 6.6 0.96
 4 1 -19 5.32 0.98
 4 1 -18 2.98 0.9
 4 1 -17 2.68 0.88
 4 1 -16 54.26 1.97
 4 1 -15 34.87 1.48
 4 1 -14 247.03 5.24
 4 1 -13 27.93 1.24
 4 1 -12 115.86 2.78
 4 1 -11 52.34 1.57
 4 1 -10 49.34 1.45
 4 1 -9 15.82 0.77
 4 1 -8 3.4 0.45
 4 1 -7 168.02 3.31
 4 1 -6 532.69 9.56
 4 1 -5 129.92 2.57
 4 1 -4 15.88 0.55
 4 1 -3 142.02 2.71
 4 1 -2 838.09 15.06
 4 1 -1 1344.97 24.17
 4 1 0 605.53 10.83
 4 1 1 1342.11 24.13
 4 1 2 844.1 15.16
 4 1 3 141.05 2.69
 4 1 4 16.62 0.56
 4 1 5 132.02 2.6
 4 1 6 546.32 9.79
 4 1 7 170.49 3.36
 4 1 8 3.04 0.45
 4 1 9 14.81 0.75
 4 1 10 49.01 1.45
 4 1 11 53.94 1.6
 4 1 12 116.95 2.8
 4 1 13 26.97 1.22
 4 1 14 251.42 5.31
 4 1 15 35.34 1.49
 4 1 16 54.91 1.98
 4 1 17 2.36 0.87
 4 1 18 2.86 0.91
 4 1 19 5.02 0.98
 4 1 20 6.13 0.97
 4 1 21 2.5 0.8
 4 2 -21 1.14 0.76
 4 2 -20 7.86 0.99
 4 2 -19 50.02 1.93
 4 2 -18 6.06 0.97
 4 2 -17 10.07 1.06
 4 2 -16 12.9 1.13
 4 2 -15 58.55 2
 4 2 -14 80.5 2.3
 4 2 -13 103.32 2.64
 4 2 -12 63.32 1.85
 4 2 -11 141.38 3.16
 4 2 -10 41.97 1.33
 4 2 -9 137.02 2.94
 4 2 -8 18.18 0.75
 4 2 -7 33.14 0.98
 4 2 -6 392.35 7.11
 4 2 -5 644.14 11.52
 4 2 -4 215.53 4
 4 2 -3 343.95 6.17
 4 2 -2 748.49 13.33
 4 2 -1 8.72 0.38
 4 2 0 1011.78 18.07
 4 2 1 8.2 0.37
 4 2 2 748.63 13.38
 4 2 3 341.43 6.13
 4 2 4 216.98 4.03
 4 2 5 637.14 11.4
 4 2 6 391.54 7.11
 4 2 7 34.34 1
 4 2 8 18.45 0.76
 4 2 9 138.05 2.96
 4 2 10 42.16 1.33
 4 2 11 141.58 3.17
 4 2 12 63.33 1.85
 4 2 13 101.6 2.62
 4 2 14 80.46 2.3
 4 2 15 59.1 2.02
 4 2 16 12.6 1.12
 4 2 17 11 1.08
 4 2 18 5.47 0.95
 4 2 19 48.46 1.9
 4 2 20 7.48 1
 4 2 21 2.64 0.79
 4 3 -21 1.82 0.82
 4 3 -20 4.84 0.9
 4 3 -19 28.7 1.5
 4 3 -18 20.39 1.3
 4 3 -17 0.49 0.83
 4 3 -16 11.58 1.1
 4 3 -15 10.38 0.99
 4 3 -14 36.54 1.47
 4 3 -13 2.06 0.68
 4 3 -12 99.38 2.51
 4 3 -11 66.43 1.85
 4 3 -10 3.73 0.59
 4 3 -9 315.45 6.04
 4 3 -8 391.62 7.25
 4 3 -7 49.36 1.28
 4 3 -6 552.27 9.91
 4 3 -5 468.36 8.43
 4 3 -4 1021.2 18.31
 4 3 -3 58.16 1.29
 4 3 -2 15.5 0.53
 4 3 -1 1102.72 19.7
 4 3 0 3140.9 55.71
 4 3 1 1114.78 19.91
 4 3 2 15.71 0.53
 4 3 3 58.55 1.3
 4 3 4 1019.56 18.25
 4 3 5 476.58 8.55
 4 3 6 550.36 9.86
 4 3 7 48.8 1.27
 4 3 8 393.95 7.3
 4 3 9 316.77 6.07
 4 3 10 2.93 0.57
 4 3 11 66.4 1.85
 4 3 12 98.67 2.5
 4 3 13 1.73 0.68
 4 3 14 36.35 1.47
 4 3 15 10.62 1.01
 4 3 16 12.28 1.1
 4 3 17 1.4 0.82
 4 3 18 18.94 1.27
 4 3 19 27.25 1.47
 4 3 20 4.62 0.9
 4 3 21 3.01 0.83
 4 4 -20 5 0.91
 4 4 -19 17.38 1.22
 4 4 -18 7.65 1
 4 4 -17 5.94 0.98
 4 4 -16 11.88 1.11
 4 4 -15 10.71 1.02
 4 4 -14 0.8 0.7
 4 4 -13 52.54 1.74
 4 4 -12 6.84 0.76
 4 4 -11 54.75 1.66
 4 4 -10 1.73 0.56
 4 4 -9 97.07 2.29
 4 4 -8 80.43 1.93
 4 4 -7 64.57 1.57
 4 4 -6 104.78 2.23
 4 4 -5 798.21 14.21
 4 4 -4 677.82 12.08
 4 4 -3 295.67 5.39
 4 4 -2 151.25 2.89
 4 4 -1 2027.84 36.08
 4 4 0 165.72 3.12
 4 4 1 2020.08 35.95
 4 4 2 150.75 2.89
 4 4 3 294.7 5.38
 4 4 4 690.25 12.08
 4 4 5 788.6 14.1
 4 4 6 103.15 2.2
 4 4 7 61.21 1.51
 4 4 8 80.23 1.93
 4 4 9 100.61 2.35
 4 4 10 1.7 0.56
 4 4 11 55.65 1.68
 4 4 12 6.23 0.75
 4 4 13 51.92 1.73
 4 4 14 0.7 0.7
 4 4 15 10.4 1.02
 4 4 16 11.09 1.07
 4 4 17 7.76 1.01
 4 4 18 8.08 1.02
 4 4 19 15.69 1.2
 4 4 20 4.45 0.88
 4 5 -20 2.78 0.83
 4 5 -19 8.79 1.03
 4 5 -18 11.24 1.12
 4 5 -17 17.91 1.25
 4 5 -16 3.45 0.9
 4 5 -15 56.47 2
 4 5 -14 95.02 2.6
 4 5 -13 15.74 1.03
 4 5 -12 7.68 0.8
 4 5 -11 8.3 0.77
 4 5 -10 101.54 2.46
 4 5 -9 64.92 1.75
 4 5 -8 146.46 3.12
 4 5 -7 75.67 1.8
 4 5 -6 277.36 5.23
 4 5 -5 13.87 0.62
 4 5 -4 404.37 7.34
 4 5 -3 244.24 4.56
 4 5 -2 447.25 8.02
 4 5 -1 365.35 6.6
 4 5 0 69.43 1.52
 4 5 1 363.41 6.57
 4 5 2 439.37 7.88
 4 5 3 239.68 4.48
 4 5 4 405.4 7.35
 4 5 5 13.22 0.61
 4 5 6 272.55 5.16
 4 5 7 75.08 1.79
 4 5 8 145.27 3.1
 4 5 9 65.31 1.76
 4 5 10 101.5 2.46
 4 5 11 8.21 0.77
 4 5 12 6.59 0.78
 4 5 13 17.63 1.06
 4 5 14 96.86 2.64
 4 5 15 56 2
 4 5 16 3.59 0.91
 4 5 17 18.28 1.25
 4 5 18 11.73 1.14
 4 5 19 9.63 1.04
 4 5 20 4.12 0.84
 4 6 -20 5.5 0.88
 4 6 -19 9.93 1.04
 4 6 -18 7.31 1.01
 4 6 -17 14.74 1.17
 4 6 -16 2.19 0.86
 4 6 -15 13.71 1.14
 4 6 -14 11.81 1.03
 4 6 -13 0.47 0.69
 4 6 -12 39.51 1.48
 4 6 -11 100.95 2.55
 4 6 -10 43.66 1.45
 4 6 -9 62.16 1.73
 4 6 -8 88.69 2.15
 4 6 -7 179.1 3.67
 4 6 -6 161.81 3.28
 4 6 -5 101.76 2.21
 4 6 -4 79.12 1.78
 4 6 -3 187.08 3.62
 4 6 -2 230.4 4.34
 4 6 -1 573.29 10.21
 4 6 0 453.92 8.15
 4 6 1 571.84 10.19
 4 6 2 230.17 4.34
 4 6 3 186.84 3.61
 4 6 4 78.13 1.77
 4 6 5 103.64 2.24
 4 6 6 160.45 3.26
 4 6 7 182.65 3.73
 4 6 8 88.92 2.16
 4 6 9 63.08 1.75
 4 6 10 44.34 1.47
 4 6 11 101.88 2.57
 4 6 12 40.53 1.5
 4 6 13 0.58 0.68
 4 6 14 11.58 1.04
 4 6 15 14.53 1.16
 4 6 16 2.67 0.87
 4 6 17 14.22 1.17
 4 6 18 6.9 1.01
 4 6 19 10.54 1.05
 4 6 20 5.9 0.88
 4 7 -20 2.74 0.82
 4 7 -19 6.13 0.93
 4 7 -18 5.4 0.96
 4 7 -17 10.72 1.07
 4 7 -16 3.68 0.91
 4 7 -15 4.78 0.93
 4 7 -14 2.23 0.83
 4 7 -13 11.93 0.99
 4 7 -12 5.03 0.79
 4 7 -11 4.04 0.73
 4 7 -10 41.04 1.44
 4 7 -9 4.37 0.64
 4 7 -8 38.4 1.29
 4 7 -7 20.18 0.9
 4 7 -6 19.6 0.86
 4 7 -5 284.88 5.42
 4 7 -4 17.85 0.74
 4 7 -3 66.18 1.58
 4 7 -2 10.93 0.57
 4 7 -1 141.39 2.85
 4 7 0 261.61 4.91
 4 7 1 141.21 2.85
 4 7 2 10.3 0.56
 4 7 3 67.14 1.6
 4 7 4 17.98 0.74
 4 7 5 283.9 5.4
 4 7 6 19.86 0.86
 4 7 7 20.94 0.91
 4 7 8 38.7 1.3
 4 7 9 4.36 0.64
 4 7 10 41.24 1.44
 4 7 11 4.35 0.73
 4 7 12 5.18 0.78
 4 7 13 13.17 1
 4 7 14 1.61 0.82
 4 7 15 4.89 0.93
 4 7 16 3.53 0.91
 4 7 17 9.62 1.05
 4 7 18 4.21 0.94
 4 7 19 5.53 0.91
 4 7 20 2.59 0.82
 4 8 -19 6.96 0.91
 4 8 -18 3.6 0.91
 4 8 -17 0.86 0.9
 4 8 -16 2.85 0.88
 4 8 -15 10.32 1.07
 4 8 -14 8.32 1.02
 4 8 -13 34.85 1.54
 4 8 -12 4.44 0.8
 4 8 -11 32.01 1.35
 4 8 -10 43.86 1.53
 4 8 -9 8.03 0.77
 4 8 -8 15.36 0.88
 4 8 -7 23.2 1
 4 8 -6 39.22 1.26
 4 8 -5 24.64 0.96
 4 8 -4 69.62 1.75
 4 8 -3 34.36 1.06
 4 8 -2 60.01 1.5
 4 8 -1 60.87 1.51
 4 8 0 36.55 1.07
 4 8 1 61.08 1.51
 4 8 2 58.16 1.47
 4 8 3 34.56 1.07
 4 8 4 69.85 1.75
 4 8 5 24.01 0.95
 4 8 6 39.57 1.27
 4 8 7 23.87 1.02
 4 8 8 16.77 0.91
 4 8 9 9.28 0.79
 4 8 10 43.04 1.52
 4 8 11 32.54 1.36
 4 8 12 5.73 0.81
 4 8 13 34.51 1.54
 4 8 14 8.6 1.01
 4 8 15 8.62 1.03
 4 8 16 0.98 0.86
 4 8 17 2.03 0.91
 4 8 18 2.86 0.89
 4 8 19 4.81 0.88
 4 9 -19 11.66 1.01
 4 9 -18 -0.33 0.79
 4 9 -17 6.97 1.01
 4 9 -16 5.2 0.96
 4 9 -15 11.14 1.09
 4 9 -14 11.21 1.1
 4 9 -13 15.07 1.16
 4 9 -12 12.21 1
 4 9 -11 1.61 0.72
 4 9 -10 24.49 1.19
 4 9 -9 100.65 2.56
 4 9 -8 50.16 1.6
 4 9 -7 75.51 2.02
 4 9 -6 23.37 1.02
 4 9 -5 57.7 1.63
 4 9 -4 26.78 1.03
 4 9 -3 25.28 0.98
 4 9 -2 62.8 1.64
 4 9 -1 114.21 2.53
 4 9 0 205.6 4.11
 4 9 1 115.17 2.55
 4 9 2 63.06 1.65
 4 9 3 25.11 0.97
 4 9 4 27.32 1.04
 4 9 5 56.36 1.6
 4 9 6 23.59 1.02
 4 9 7 74.75 2.01
 4 9 8 50.4 1.6
 4 9 9 102.66 2.6
 4 9 10 23.81 1.18
 4 9 11 2.24 0.73
 4 9 12 11.42 0.98
 4 9 13 13.84 1.15
 4 9 14 10.83 1.09
 4 9 15 10.47 1.09
 4 9 16 5.22 0.96
 4 9 17 5.59 0.98
 4 9 18 0.33 0.8
 4 9 19 12.31 1.02
 4 10 -18 0.41 0.78
 4 10 -17 6.43 0.97
 4 10 -16 9.47 1.1
 4 10 -15 6.37 0.96
 4 10 -14 27.8 1.47
 4 10 -13 0.56 0.81
 4 10 -12 11.01 1.05
 4 10 -11 12.74 1.01
 4 10 -10 4.85 0.8
 4 10 -9 -0.01 0.65
 4 10 -8 16.47 0.98
 4 10 -7 27.37 1.17
 4 10 -6 42.36 1.43
 4 10 -5 17 0.91
 4 10 -4 114.25 2.66
 4 10 -3 12.47 0.78
 4 10 -2 19.52 0.91
 4 10 -1 51.41 1.49
 4 10 0 14.87 0.8
 4 10 1 51.79 1.5
 4 10 2 19.57 0.91
 4 10 3 13.15 0.79
 4 10 4 114.95 2.67
 4 10 5 17.06 0.92
 4 10 6 43.28 1.45
 4 10 7 27.14 1.17
 4 10 8 15.87 0.98
 4 10 9 0.43 0.66
 4 10 10 4.86 0.79
 4 10 11 12.38 1.01
 4 10 12 9.6 1.04
 4 10 13 0.2 0.8
 4 10 14 26.9 1.45
 4 10 15 4.57 0.96
 4 10 16 9.07 1.24
 4 10 17 7.2 0.98
 4 10 18 0.53 0.77
 4 11 -18 3.09 0.81
 4 11 -17 5.03 0.92
 4 11 -16 13.74 1.18
 4 11 -15 1.19 0.88
 4 11 -14 4 0.93
 4 11 -13 6.51 0.98
 4 11 -12 8.71 1.03
 4 11 -11 18.13 1.26
 4 11 -10 45.98 1.7
 4 11 -9 70.4 2.12
 4 11 -8 38.18 1.48
 4 11 -7 29.08 1.26
 4 11 -6 9.39 0.82
 4 11 -5 3.02 0.67
 4 11 -4 31.39 1.23
 4 11 -3 48.07 1.52
 4 11 -2 169.25 3.65
 4 11 -1 15.94 0.88
 4 11 0 0.32 0.54
 4 11 1 15.84 0.88
 4 11 2 167.46 3.62
 4 11 3 48.17 1.52
 4 11 4 30.86 1.22
 4 11 5 2.58 0.65
 4 11 6 8.9 0.81
 4 11 7 28.54 1.25
 4 11 8 39.15 1.49
 4 11 9 68.18 2.08
 4 11 10 46.35 1.7
 4 11 11 16.96 1.19
 4 11 12 9.58 1.04
 4 11 13 5.71 0.96
 4 11 14 6.67 1.29
 4 11 15 0.49 0.84
 4 11 16 15.49 1.2
 4 11 17 4.86 0.91
 4 11 18 2.77 0.8
 4 12 -17 2.78 0.82
 4 12 -16 14.88 1.16
 4 12 -15 23.09 1.38
 4 12 -14 38.17 1.67
 4 12 -13 5.57 0.95
 4 12 -12 2.57 0.88
 4 12 -11 15.15 1.19
 4 12 -10 23.62 1.35
 4 12 -9 14.39 1.06
 4 12 -8 58.15 1.9
 4 12 -7 17.69 1.07
 4 12 -6 4.33 0.75
 4 12 -5 57.73 1.81
 4 12 -4 121.35 2.92
 4 12 -3 28.74 1.22
 4 12 -2 86.63 2.28
 4 12 -1 137.75 3.17
 4 12 0 2.14 0.64
 4 12 1 137.24 3.16
 4 12 2 88.22 2.3
 4 12 3 28.81 1.23
 4 12 4 120.86 2.92
 4 12 5 57.69 1.81
 4 12 6 4.05 0.75
 4 12 7 18.17 1.08
 4 12 8 58.38 1.91
 4 12 9 14.33 1.05
 4 12 10 24.14 1.36
 4 12 11 15.07 1.18
 4 12 12 2.85 0.89
 4 12 13 5.11 0.97
 4 12 14 36.83 1.64
 4 12 15 22.09 1.36
 4 12 16 16.06 1.18
 4 12 17 3.46 0.84
 4 13 -16 0 0.77
 4 13 -15 3.96 0.9
 4 13 -14 2.27 0.9
 4 13 -13 1.27 0.83
 4 13 -12 11.46 1.1
 4 13 -11 16.81 1.23
 4 13 -10 5.09 0.93
 4 13 -9 11.27 1.08
 4 13 -8 12.06 1.05
 4 13 -7 38.28 1.54
 4 13 -6 35.4 1.46
 4 13 -5 160.83 3.72
 4 13 -4 18.95 1.09
 4 13 -3 118.32 2.92
 4 13 -2 1.86 0.7
 4 13 -1 34.33 1.37
 4 13 0 23.34 1.15
 4 13 1 34.44 1.37
 4 13 2 2.16 0.69
 4 13 3 118.52 2.93
 4 13 4 19.09 1.1
 4 13 5 161.4 3.74
 4 13 6 35.77 1.46
 4 13 7 37.72 1.53
 4 13 8 13.61 1.09
 4 13 9 10.6 1.06
 4 13 10 3.89 0.91
 4 13 11 18.75 1.27
 4 13 12 11.91 1.11
 4 13 13 -0.08 0.8
 4 13 14 2.47 0.89
 4 13 15 4.2 0.91
 4 13 16 0.35 0.77
 4 14 -16 1.62 0.8
 4 14 -15 2.7 0.84
 4 14 -14 4.52 0.93
 4 14 -13 2.26 0.91
 4 14 -12 5.22 0.95
 4 14 -11 11.33 1.11
 4 14 -10 6.33 0.99
 4 14 -9 7.83 1.01
 4 14 -8 36.03 1.63
 4 14 -7 6.05 0.96
 4 14 -6 39.36 1.64
 4 14 -5 7.72 0.89
 4 14 -4 51.67 1.79
 4 14 -3 17.7 1.1
 4 14 -2 142.23 3.41
 4 14 -1 15.3 1.04
 4 14 0 63.23 1.97
 4 14 1 15.2 1.04
 4 14 2 142.37 3.41
 4 14 3 18.09 1.11
 4 14 4 48.9 1.74
 4 14 5 6.64 0.87
 4 14 6 40.07 1.65
 4 14 7 5.39 0.94
 4 14 8 36.59 1.63
 4 14 9 6.59 0.98
 4 14 10 6.97 1
 4 14 11 10.63 1.09
 4 14 12 5.35 0.94
 4 14 13 1.53 0.88
 4 14 14 5.05 0.93
 4 14 15 2.06 0.84
 4 14 16 1.83 0.8
 4 15 -15 10.89 1.02
 4 15 -14 1.45 0.82
 4 15 -13 0.24 0.82
 4 15 -12 26.84 1.46
 4 15 -11 34.75 1.66
 4 15 -10 0.85 0.84
 4 15 -9 20.73 1.32
 4 15 -8 20.93 1.32
 4 15 -7 17.24 1.23
 4 15 -6 6.84 0.98
 4 15 -5 3.63 0.9
 4 15 -4 2.27 0.84
 4 15 -3 12.82 1.07
 4 15 -2 49.23 1.83
 4 15 -1 45.86 1.76
 4 15 0 2.2 0.78
 4 15 1 46.32 1.76
 4 15 2 49.33 1.83
 4 15 3 13.62 1.09
 4 15 4 3.06 0.87
 4 15 5 4.3 0.9
 4 15 6 6.57 0.98
 4 15 7 17.18 1.23
 4 15 8 20.03 1.3
 4 15 9 19.54 1.31
 4 15 10 0.74 0.86
 4 15 11 35.13 1.66
 4 15 12 25.55 1.43
 4 15 13 0.26 0.82
 4 15 14 0.67 0.79
 4 15 15 9.79 1
 4 16 -14 1.55 0.8
 4 16 -13 12.68 1.07
 4 16 -12 3.59 0.9
 4 16 -11 0.22 0.84
 4 16 -10 2.52 0.91
 4 16 -9 20.93 1.32
 4 16 -8 7.07 1.01
 4 16 -7 0.18 0.83
 4 16 -6 26.64 1.45
 4 16 -5 22.96 1.38
 4 16 -4 5.38 0.94
 4 16 -3 1.91 0.86
 4 16 -2 5.71 0.94
 4 16 -1 6.55 0.96
 4 16 0 6.56 0.96
 4 16 1 6.09 0.96
 4 16 2 5.24 0.95
 4 16 3 1.2 0.84
 4 16 4 5.77 0.96
 4 16 5 23.47 1.37
 4 16 6 26.4 1.45
 4 16 7 0.55 0.84
 4 16 8 9.65 1.06
 4 16 9 21.14 1.33
 4 16 10 3.14 0.92
 4 16 11 0.39 0.85
 4 16 12 3.72 0.88
 4 16 13 11.63 1.04
 4 16 14 0.49 0.78
 4 17 -12 3.28 0.83
 4 17 -11 0.81 0.82
 4 17 -10 7.5 1
 4 17 -9 10.93 1.11
 4 17 -8 16.73 1.27
 4 17 -7 12.84 1.13
 4 17 -6 3.13 0.9
 4 17 -5 2.52 0.89
 4 17 -4 1.28 0.86
 4 17 -3 5.96 0.97
 4 17 -2 5.75 0.98
 4 17 -1 6.03 0.96
 4 17 0 6.8 1
 4 17 1 4.86 0.96
 4 17 2 5.79 0.98
 4 17 3 5.44 0.97
 4 17 4 1.35 0.85
 4 17 5 2.98 0.9
 4 17 6 2.8 0.89
 4 17 7 11.33 1.11
 4 17 8 16.33 1.26
 4 17 9 11.29 1.12
 4 17 10 7.94 1.02
 4 17 11 0.6 0.81
 4 17 12 1.85 0.81
 4 18 -11 5.6 0.91
 4 18 -10 3.91 0.85
 4 18 -9 3.08 0.89
 4 18 -8 5.24 0.97
 4 18 -7 7.54 1.02
 4 18 -6 1.45 0.89
 4 18 -5 5.01 0.97
 4 18 -4 3.52 0.89
 4 18 -3 11.41 1.11
 4 18 -2 15.22 1.18
 4 18 -1 9.45 1.06
 4 18 0 9.28 1.05
 4 18 1 9.67 1.06
 4 18 2 14.76 1.18
 4 18 3 10.53 1.08
 4 18 4 3.82 0.92
 4 18 5 3.8 0.94
 4 18 6 2.48 0.91
 4 18 7 8.08 1.03
 4 18 8 7.28 0.98
 4 18 9 3.4 0.87
 4 18 10 3.4 0.84
 4 18 11 5.88 0.91
 4 19 -9 6.17 0.91
 4 19 -8 3.85 0.87
 4 19 -7 1.81 0.84
 4 19 -6 5.69 0.94
 4 19 -5 5.08 0.94
 4 19 -4 12.07 1.13
 4 19 -3 3.62 0.94
 4 19 -2 4.27 0.95
 4 19 -1 2.8 0.91
 4 19 0 12.39 1.15
 4 19 1 1.87 0.89
 4 19 2 4.64 0.96
 4 19 3 3.09 0.91
 4 19 4 12.26 1.14
 4 19 5 4.19 0.93
 4 19 6 5.38 0.95
 4 19 7 1.79 0.84
 4 19 8 3.86 0.87
 4 19 9 7.33 0.92
 4 20 -7 19.39 1.21
 4 20 -6 6.82 0.91
 4 20 -5 8.52 0.97
 4 20 -4 1.36 0.81
 4 20 -3 6.06 0.93
 4 20 -2 1.04 0.83
 4 20 -1 9.57 1.03
 4 20 0 2.24 0.86
 4 20 1 7.68 0.99
 4 20 2 1.22 0.83
 4 20 3 6.47 0.94
 4 20 4 1.33 0.81
 4 20 5 8.07 0.97
 4 20 6 6.01 0.89
 4 20 7 18.86 1.19
 4 21 -3 5.26 0.91
 4 21 -2 13.61 1.1
 4 21 -1 6.87 0.91
 4 21 0 0.43 0.74
 4 21 1 7.68 0.92
 4 21 2 12.16 1.07
 4 21 3 5.63 0.91
 5 0 1 195.15 3.6
 5 0 2 164.52 3.1
 5 0 3 96.94 1.96
 5 0 4 126.54 2.5
 5 0 5 909.86 16.23
 5 0 6 405.25 7.35
 5 0 7 31.11 0.96
 5 0 8 16.86 0.74
 5 0 9 34.22 1.14
 5 0 10 2.26 0.55
 5 0 11 0.19 0.55
 5 0 12 107.2 2.64
 5 0 13 23.73 1.15
 5 0 14 2.35 0.73
 5 0 15 34.59 1.53
 5 0 16 44.61 1.79
 5 0 17 19.95 1.3
 5 0 18 0.38 0.83
 5 0 19 -0.05 0.82
 5 0 20 11.4 1.04
 5 0 21 12.84 1.04
 5 1 -21 1.82 0.8
 5 1 -20 5.91 0.94
 5 1 -19 1.26 0.87
 5 1 -18 0.64 0.84
 5 1 -17 13.75 1.16
 5 1 -16 6.96 0.98
 5 1 -15 8.57 0.96
 5 1 -14 21.05 1.16
 5 1 -13 11.89 0.91
 5 1 -12 116.85 2.82
 5 1 -11 90.03 2.27
 5 1 -10 124.34 2.8
 5 1 -9 56.77 1.55
 5 1 -8 31.31 1.01
 5 1 -7 5.47 0.49
 5 1 -6 263.72 4.91
 5 1 -5 65.95 1.49
 5 1 -4 247.04 4.55
 5 1 -3 519.27 9.2
 5 1 -2 713.38 12.65
 5 1 -1 161.22 3.01
 5 1 0 225.2 4.09
 5 1 1 159.82 2.99
 5 1 2 708.35 12.57
 5 1 3 519.35 9.22
 5 1 4 245.44 4.52
 5 1 5 65.38 1.48
 5 1 6 264.9 4.93
 5 1 7 5.96 0.49
 5 1 8 31.41 1.02
 5 1 9 57.69 1.57
 5 1 10 123.48 2.79
 5 1 11 88.65 2.25
 5 1 12 115.46 2.79
 5 1 13 12.57 0.92
 5 1 14 21.97 1.17
 5 1 15 8.27 0.94
 5 1 16 6.18 0.95
 5 1 17 12.63 1.13
 5 1 18 0.28 0.82
 5 1 19 1.54 0.87
 5 1 20 5.7 0.92
 5 1 21 0.4 0.78
 5 2 -20 2.45 0.85
 5 2 -19 22.73 1.36
 5 2 -18 10.73 1.08
 5 2 -17 0.21 0.82
 5 2 -16 28.07 1.46
 5 2 -15 7.29 0.93
 5 2 -14 32.56 1.41
 5 2 -13 33.18 1.36
 5 2 -12 86.27 2.29
 5 2 -11 11.63 0.82
 5 2 -10 26.57 1.07
 5 2 -9 65.72 1.72
 5 2 -8 95.8 2.19
 5 2 -7 124.26 2.59
 5 2 -6 85.46 1.88
 5 2 -5 33.81 0.94
 5 2 -4 2.09 0.34
 5 2 -3 32.92 0.87
 5 2 -2 205.16 3.8
 5 2 -1 524.84 9.32
 5 2 0 134.97 2.58
 5 2 1 519.28 9.21
 5 2 2 203.75 3.78
 5 2 3 32.78 0.87
 5 2 4 1.61 0.34
 5 2 5 33.42 0.94
 5 2 6 87.1 1.91
 5 2 7 124.18 2.59
 5 2 8 98.69 2.24
 5 2 9 65 1.71
 5 2 10 26.11 1.06
 5 2 11 11.46 0.82
 5 2 12 85.19 2.27
 5 2 13 32.44 1.34
 5 2 14 32.3 1.39
 5 2 15 8.75 0.97
 5 2 16 29.6 1.49
 5 2 17 0.8 0.83
 5 2 18 11.84 1.1
 5 2 19 21.47 1.33
 5 2 20 2.97 0.83
 5 3 -20 2.12 0.82
 5 3 -19 15.83 1.2
 5 3 -18 15.36 1.18
 5 3 -17 17.65 1.23
 5 3 -16 13.63 1.15
 5 3 -15 4.31 0.88
 5 3 -14 17.94 1.1
 5 3 -13 16.32 1.03
 5 3 -12 0.18 0.61
 5 3 -11 28.8 1.17
 5 3 -10 43.69 1.4
 5 3 -9 4.89 0.6
 5 3 -8 19.24 0.84
 5 3 -7 149.54 3.04
 5 3 -6 121.21 2.51
 5 3 -5 140.38 2.8
 5 3 -4 632.51 11.19
 5 3 -3 34.13 0.91
 5 3 -2 94.27 1.92
 5 3 -1 30.06 0.81
 5 3 0 111.81 2.2
 5 3 1 30.44 0.82
 5 3 2 93.8 1.91
 5 3 3 33.36 0.9
 5 3 4 634.74 11.24
 5 3 5 137.69 2.75
 5 3 6 120.84 2.5
 5 3 7 147.11 3
 5 3 8 18.47 0.82
 5 3 9 5.57 0.61
 5 3 10 42.22 1.38
 5 3 11 28.49 1.17
 5 3 12 0.66 0.62
 5 3 13 15.85 1.02
 5 3 14 17.79 1.1
 5 3 15 3.6 0.88
 5 3 16 14.64 1.17
 5 3 17 16.88 1.23
 5 3 18 15.45 1.17
 5 3 19 16.11 1.22
 5 3 20 2.33 0.82
 5 4 -20 4.09 0.87
 5 4 -19 4.28 0.92
 5 4 -18 11.99 1.15
 5 4 -17 0.45 0.83
 5 4 -16 7.86 1.01
 5 4 -15 2.82 0.87
 5 4 -14 23.61 1.24
 5 4 -13 31.77 1.36
 5 4 -12 23.87 1.14
 5 4 -11 14.15 0.9
 5 4 -10 23.79 1.05
 5 4 -9 1.59 0.54
 5 4 -8 76.97 1.91
 5 4 -7 214.93 4.19
 5 4 -6 41.72 1.16
 5 4 -5 1.06 0.39
 5 4 -4 243.75 4.57
 5 4 -3 436.61 7.81
 5 4 -2 309.18 5.63
 5 4 -1 247.05 4.55
 5 4 0 32.88 0.88
 5 4 1 244.78 4.51
 5 4 2 309.63 5.62
 5 4 3 428.12 7.67
 5 4 4 238.14 4.46
 5 4 5 1.57 0.4
 5 4 6 41.11 1.15
 5 4 7 214.21 4.18
 5 4 8 78.19 1.93
 5 4 9 2.35 0.55
 5 4 10 23.48 1.04
 5 4 11 13.89 0.89
 5 4 12 22.88 1.13
 5 4 13 31.01 1.34
 5 4 14 20.96 1.19
 5 4 15 3.04 0.87
 5 4 16 7.54 1
 5 4 17 0.41 0.82
 5 4 18 12.3 1.17
 5 4 19 4.21 0.92
 5 4 20 5.43 0.88
 5 5 -20 0.07 0.74
 5 5 -19 14.1 1.14
 5 5 -18 8.18 1.06
 5 5 -17 29.18 1.5
 5 5 -16 24.36 1.39
 5 5 -15 5.67 0.95
 5 5 -14 7.58 0.94
 5 5 -13 114.59 2.91
 5 5 -12 16.92 1.03
 5 5 -11 24.1 1.13
 5 5 -10 29.97 1.19
 5 5 -9 84.98 2.13
 5 5 -8 174 3.61
 5 5 -7 23.8 0.93
 5 5 -6 176.64 3.52
 5 5 -5 17.72 0.72
 5 5 -4 370.67 6.74
 5 5 -3 120.76 2.46
 5 5 -2 160.22 3.11
 5 5 -1 114.59 2.32
 5 5 0 92.74 1.94
 5 5 1 111.88 2.28
 5 5 2 158.4 3.08
 5 5 3 122.54 2.49
 5 5 4 368.65 6.71
 5 5 5 17.73 0.73
 5 5 6 177.09 3.53
 5 5 7 24.01 0.94
 5 5 8 170.99 3.57
 5 5 9 84.49 2.12
 5 5 10 30.59 1.2
 5 5 11 23.32 1.11
 5 5 12 18.5 1.06
 5 5 13 115.77 2.93
 5 5 14 7.53 0.94
 5 5 15 5.1 0.94
 5 5 16 24.98 1.4
 5 5 17 29.84 1.5
 5 5 18 9.54 1.08
 5 5 19 14.37 1.15
 5 5 20 0.57 0.75
 5 6 -20 2.6 0.83
 5 6 -19 11.91 1.09
 5 6 -18 5.2 0.97
 5 6 -17 11.08 1.09
 5 6 -16 7.9 1.03
 5 6 -15 11.88 1.11
 5 6 -14 2.68 0.85
 5 6 -13 54.98 1.84
 5 6 -12 5.88 0.81
 5 6 -11 123.32 2.97
 5 6 -10 99.59 2.49
 5 6 -9 60.44 1.73
 5 6 -8 130.12 2.9
 5 6 -7 71.48 1.83
 5 6 -6 20.37 0.86
 5 6 -5 13.92 0.68
 5 6 -4 53.96 1.38
 5 6 -3 880.06 15.6
 5 6 -2 242.67 4.56
 5 6 -1 462.45 8.3
 5 6 0 476.65 8.53
 5 6 1 456.59 8.2
 5 6 2 245.25 4.61
 5 6 3 873.27 15.53
 5 6 4 53.11 1.36
 5 6 5 13.59 0.67
 5 6 6 20.53 0.86
 5 6 7 69.68 1.79
 5 6 8 131.81 2.93
 5 6 9 59.49 1.72
 5 6 10 99.62 2.49
 5 6 11 121.4 2.94
 5 6 12 4.94 0.78
 5 6 13 54.19 1.84
 5 6 14 3.36 0.86
 5 6 15 11.65 1.1
 5 6 16 8.1 1.03
 5 6 17 10.48 1.1
 5 6 18 6.54 1
 5 6 19 12.41 1.08
 5 6 20 2.89 0.84
 5 7 -19 5.76 0.91
 5 7 -18 8.32 1.05
 5 7 -17 22.01 1.39
 5 7 -16 9.93 1.07
 5 7 -15 8.31 1.03
 5 7 -14 19.51 1.26
 5 7 -13 31.56 1.46
 5 7 -12 87.41 2.42
 5 7 -11 39.35 1.48
 5 7 -10 163.5 3.64
 5 7 -9 112.84 2.7
 5 7 -8 193.56 4.05
 5 7 -7 140.62 3.08
 5 7 -6 99.12 2.31
 5 7 -5 113.14 2.51
 5 7 -4 7.12 0.56
 5 7 -3 663.09 11.8
 5 7 -2 215.79 4.16
 5 7 -1 11.5 0.61
 5 7 0 17.01 0.7
 5 7 1 12.28 0.62
 5 7 2 215.68 4.16
 5 7 3 654.66 11.65
 5 7 4 6.3 0.55
 5 7 5 114 2.53
 5 7 6 97.86 2.29
 5 7 7 142.33 3.11
 5 7 8 193.29 4.05
 5 7 9 114.23 2.73
 5 7 10 160.56 3.6
 5 7 11 39.11 1.47
 5 7 12 86.17 2.4
 5 7 13 30.58 1.45
 5 7 14 20.12 1.28
 5 7 15 8.42 1.03
 5 7 16 9.53 1.07
 5 7 17 22.91 1.41
 5 7 18 8.28 1.02
 5 7 19 5.34 0.91
 5 8 -19 2.6 0.82
 5 8 -18 17.92 1.23
 5 8 -17 111.01 3.07
 5 8 -16 10.95 1.1
 5 8 -15 27.27 1.46
 5 8 -14 54.78 2
 5 8 -13 66.95 2.21
 5 8 -12 23.21 1.24
 5 8 -11 101.3 2.66
 5 8 -10 112.85 2.81
 5 8 -9 102.14 2.56
 5 8 -8 11.37 0.83
 5 8 -7 158.3 3.44
 5 8 -6 61.8 1.71
 5 8 -5 234.33 4.66
 5 8 -4 215.08 4.29
 5 8 -3 12.77 0.72
 5 8 -2 86.57 2.03
 5 8 -1 103.97 2.29
 5 8 0 66.57 1.63
 5 8 1 103.81 2.28
 5 8 2 84.92 2
 5 8 3 12.9 0.72
 5 8 4 211.99 4.24
 5 8 5 226.18 4.52
 5 8 6 60.09 1.68
 5 8 7 158.44 3.44
 5 8 8 11.57 0.84
 5 8 9 100.11 2.53
 5 8 10 110.45 2.77
 5 8 11 99.81 2.63
 5 8 12 23.03 1.24
 5 8 13 65.83 2.19
 5 8 14 53 1.98
 5 8 15 27.7 1.48
 5 8 16 10.6 1.11
 5 8 17 110.08 3.06
 5 8 18 17.5 1.23
 5 8 19 2.21 0.81
 5 9 -19 15.58 1.12
 5 9 -18 17.06 1.17
 5 9 -17 25.68 1.44
 5 9 -16 12.67 1.19
 5 9 -15 12.5 1.14
 5 9 -14 13.16 1.16
 5 9 -13 2.52 0.88
 5 9 -12 63.36 2.11
 5 9 -11 172.45 3.96
 5 9 -10 158.6 3.66
 5 9 -9 81.23 2.24
 5 9 -8 88 2.31
 5 9 -7 124.57 2.91
 5 9 -6 95.78 2.36
 5 9 -5 38.98 1.31
 5 9 -4 59.47 1.66
 5 9 -3 159.13 3.36
 5 9 -2 35.54 1.18
 5 9 -1 6.3 0.6
 5 9 0 170.71 3.53
 5 9 1 6.88 0.63
 5 9 2 36.16 1.19
 5 9 3 158.7 3.36
 5 9 4 59.63 1.66
 5 9 5 39.74 1.32
 5 9 6 97.83 2.4
 5 9 7 125.28 2.92
 5 9 8 87.83 2.31
 5 9 9 82.17 2.26
 5 9 10 159.74 3.68
 5 9 11 174.62 4
 5 9 12 60.67 2.06
 5 9 13 2.59 0.87
 5 9 14 13.14 1.16
 5 9 15 13.68 1.17
 5 9 16 12.06 1.18
 5 9 17 27.45 1.46
 5 9 18 18.03 1.21
 5 9 19 17.74 1.15
 5 10 -18 -0.42 0.74
 5 10 -17 15.23 1.16
 5 10 -16 41.53 1.77
 5 10 -15 2.12 0.91
 5 10 -14 54.52 2
 5 10 -13 36.14 1.64
 5 10 -12 7.35 1.01
 5 10 -11 87.51 2.55
 5 10 -10 48 1.72
 5 10 -9 24.19 1.2
 5 10 -8 1.62 0.68
 5 10 -7 7.85 0.79
 5 10 -6 84.84 2.23
 5 10 -5 35.79 1.31
 5 10 -4 113.25 2.66
 5 10 -3 202.25 4.18
 5 10 -2 28.28 1.11
 5 10 -1 178.05 3.74
 5 10 0 3.5 0.59
 5 10 1 176.91 3.72
 5 10 2 29.36 1.12
 5 10 3 198.78 4.13
 5 10 4 111.15 2.64
 5 10 5 35.63 1.31
 5 10 6 84.42 2.22
 5 10 7 7.91 0.8
 5 10 8 1.81 0.68
 5 10 9 22.81 1.18
 5 10 10 45.82 1.68
 5 10 11 86.89 2.54
 5 10 12 7.59 0.99
 5 10 13 35.63 1.63
 5 10 14 52.29 1.97
 5 10 15 3.36 0.92
 5 10 16 42.12 1.78
 5 10 17 15.65 1.18
 5 10 18 0.29 0.76
 5 11 -17 1.47 0.81
 5 11 -16 24.31 1.38
 5 11 -15 3.56 0.96
 5 11 -14 5.5 0.97
 5 11 -13 6.31 1
 5 11 -12 1.23 0.85
 5 11 -11 39.85 1.7
 5 11 -10 45.63 1.76
 5 11 -9 30 1.37
 5 11 -8 44.61 1.62
 5 11 -7 0.03 0.64
 5 11 -6 85.68 2.3
 5 11 -5 49.11 1.61
 5 11 -4 265.99 5.38
 5 11 -3 12.6 0.86
 5 11 -2 5.16 0.69
 5 11 -1 53.04 1.62
 5 11 0 169.56 3.66
 5 11 1 52.94 1.61
 5 11 2 4.47 0.68
 5 11 3 12.35 0.86
 5 11 4 263.73 5.35
 5 11 5 47.37 1.58
 5 11 6 82.99 2.26
 5 11 7 0.11 0.64
 5 11 8 43.77 1.59
 5 11 9 32.07 1.41
 5 11 10 44.92 1.75
 5 11 11 39.15 1.69
 5 11 12 1.13 0.85
 5 11 13 6.13 0.98
 5 11 14 7.02 0.99
 5 11 15 4.22 0.97
 5 11 16 24.6 1.39
 5 11 17 1.94 0.81
 5 12 -17 1.66 0.76
 5 12 -16 8.58 1
 5 12 -15 4.43 0.95
 5 12 -14 7.51 1.06
 5 12 -13 18.92 1.28
 5 12 -12 16.61 1.23
 5 12 -11 15.56 1.22
 5 12 -10 23.47 1.36
 5 12 -9 40.24 1.66
 5 12 -8 4.73 0.83
 5 12 -7 6.81 0.85
 5 12 -6 54.79 1.79
 5 12 -5 6.34 0.8
 5 12 -4 67.19 1.98
 5 12 -3 36.29 1.38
 5 12 -2 30.18 1.26
 5 12 -1 49.83 1.62
 5 12 0 16.15 0.97
 5 12 1 49.92 1.62
 5 12 2 29.57 1.25
 5 12 3 35.67 1.38
 5 12 4 65.01 1.95
 5 12 5 7.06 0.82
 5 12 6 53.85 1.78
 5 12 7 6.15 0.84
 5 12 8 5.37 0.84
 5 12 9 41.27 1.68
 5 12 10 23.97 1.37
 5 12 11 17.03 1.24
 5 12 12 16.38 1.22
 5 12 13 17.42 1.24
 5 12 14 7.13 1.04
 5 12 15 6.01 0.97
 5 12 16 8.35 1
 5 12 17 -0.03 0.76
 5 13 -16 14.71 1.09
 5 13 -15 1.03 0.83
 5 13 -14 10.94 1.09
 5 13 -13 2.67 0.92
 5 13 -12 2.6 0.9
 5 13 -11 3.36 0.9
 5 13 -10 5.07 0.96
 5 13 -9 2.54 0.87
 5 13 -8 7.23 0.99
 5 13 -7 19.85 1.22
 5 13 -6 67.98 2.09
 5 13 -5 5.39 0.83
 5 13 -4 13.35 0.99
 5 13 -3 21.62 1.15
 5 13 -2 10.55 0.91
 5 13 -1 21.21 1.13
 5 13 0 2.83 0.71
 5 13 1 21.02 1.12
 5 13 2 11.39 0.92
 5 13 3 20.9 1.13
 5 13 4 13.79 1
 5 13 5 5.74 0.83
 5 13 6 67.43 2.08
 5 13 7 20.47 1.23
 5 13 8 7.98 1
 5 13 9 3.37 0.88
 5 13 10 5.75 0.97
 5 13 11 4.1 0.93
 5 13 12 2.97 0.89
 5 13 13 2.59 0.93
 5 13 14 10.85 1.1
 5 13 15 0.91 0.83
 5 13 16 15.57 1.1
 5 14 -15 1.1 0.78
 5 14 -14 0.76 0.84
 5 14 -13 6.5 0.99
 5 14 -12 2.09 0.91
 5 14 -11 13.91 1.16
 5 14 -10 3.48 0.9
 5 14 -9 0.43 0.84
 5 14 -8 6.08 0.97
 5 14 -7 7.23 0.99
 5 14 -6 34.33 1.57
 5 14 -5 15.66 1.12
 5 14 -4 21.03 1.2
 5 14 -3 6.15 0.86
 5 14 -2 21.71 1.19
 5 14 -1 15.62 1.06
 5 14 0 14.49 1.03
 5 14 1 17.19 1.08
 5 14 2 22.9 1.22
 5 14 3 7.47 0.88
 5 14 4 21.69 1.21
 5 14 5 13.48 1.08
 5 14 6 33.37 1.54
 5 14 7 7.37 1
 5 14 8 4.2 0.93
 5 14 9 -0.22 0.81
 5 14 10 3.47 0.9
 5 14 11 14.21 1.17
 5 14 12 2.18 0.92
 5 14 13 7.17 1
 5 14 14 1.87 0.86
 5 14 15 -0.01 0.76
 5 15 -14 15.35 1.12
 5 15 -13 13.11 1.11
 5 15 -12 8.2 1.05
 5 15 -11 3.98 0.96
 5 15 -10 2.27 0.86
 5 15 -9 4.79 0.94
 5 15 -8 7.63 1.02
 5 15 -7 12.99 1.14
 5 15 -6 5.05 0.94
 5 15 -5 5.15 0.94
 5 15 -4 13.73 1.14
 5 15 -3 19.69 1.27
 5 15 -2 7.04 0.94
 5 15 -1 1.71 0.81
 5 15 0 11.43 1.03
 5 15 1 2.88 0.84
 5 15 2 7.12 0.95
 5 15 3 21.58 1.31
 5 15 4 13.81 1.15
 5 15 5 5.15 0.94
 5 15 6 5.42 0.96
 5 15 7 12.61 1.15
 5 15 8 6.85 1
 5 15 9 4.05 0.95
 5 15 10 1.99 0.87
 5 15 11 3.81 0.96
 5 15 12 8.67 1.06
 5 15 13 13.62 1.12
 5 15 14 15.65 1.12
 5 16 -13 0.16 0.76
 5 16 -12 1.53 0.82
 5 16 -11 4.67 0.93
 5 16 -10 0.64 0.87
 5 16 -9 20.76 1.36
 5 16 -8 5.35 0.96
 5 16 -7 1.63 0.87
 5 16 -6 3.81 0.94
 5 16 -5 11.36 1.1
 5 16 -4 17.59 1.25
 5 16 -3 2.53 0.89
 5 16 -2 41.34 1.74
 5 16 -1 23.64 1.38
 5 16 0 1.68 0.85
 5 16 1 24.84 1.4
 5 16 2 41.92 1.75
 5 16 3 2.36 0.89
 5 16 4 17.79 1.25
 5 16 5 9.33 1.06
 5 16 6 4.27 0.94
 5 16 7 1.96 0.88
 5 16 8 3.16 0.9
 5 16 9 21.25 1.36
 5 16 10 0.9 0.86
 5 16 11 3.48 0.91
 5 16 12 2.28 0.84
 5 16 13 0.3 0.76
 5 17 -12 3.13 0.8
 5 17 -11 9.08 0.99
 5 17 -10 0.27 0.81
 5 17 -9 17.86 1.27
 5 17 -8 7.44 1.05
 5 17 -7 16.08 1.26
 5 17 -6 2.26 0.87
 5 17 -5 7.06 1.01
 5 17 -4 19.36 1.29
 5 17 -3 1.14 0.84
 5 17 -2 2.96 0.91
 5 17 -1 13.09 1.16
 5 17 0 1.54 0.87
 5 17 1 13.17 1.16
 5 17 2 3.04 0.9
 5 17 3 0.55 0.83
 5 17 4 19.54 1.28
 5 17 5 6.58 1
 5 17 6 2.07 0.86
 5 17 7 16.59 1.25
 5 17 8 8.68 1.05
 5 17 9 16.74 1.23
 5 17 10 -0.12 0.8
 5 17 11 10.28 1.01
 5 17 12 1.63 0.78
 5 18 -10 1.38 0.78
 5 18 -9 7.81 0.97
 5 18 -8 1.84 0.86
 5 18 -7 0.5 0.84
 5 18 -6 2.66 0.91
 5 18 -5 5.25 0.98
 5 18 -4 10.23 1.11
 5 18 -3 0.18 0.81
 5 18 -2 5.7 0.95
 5 18 -1 9.63 1.06
 5 18 0 10.22 1.08
 5 18 1 9.4 1.06
 5 18 2 6.27 0.97
 5 18 3 0.89 0.83
 5 18 4 10.09 1.12
 5 18 5 5.09 0.99
 5 18 6 2.12 0.88
 5 18 7 0.74 0.85
 5 18 8 2.54 0.87
 5 18 9 6.46 0.95
 5 18 10 1.25 0.79
 5 19 -8 0.63 0.77
 5 19 -7 6.86 0.95
 5 19 -6 9.56 1.03
 5 19 -5 0.69 0.82
 5 19 -4 0.78 0.83
 5 19 -3 1.98 0.87
 5 19 -2 1.42 0.84
 5 19 -1 8.17 1.06
 5 19 0 3.6 0.91
 5 19 1 8.92 1.05
 5 19 2 1 0.85
 5 19 3 2.48 0.88
 5 19 4 0.6 0.83
 5 19 5 0.37 0.82
 5 19 6 9.6 1.04
 5 19 7 6.55 0.94
 5 19 8 -0.2 0.75
 5 20 -6 2.41 0.84
 5 20 -5 8.24 0.94
 5 20 -4 -0.5 0.76
 5 20 -3 2.41 0.85
 5 20 -2 3.92 0.87
 5 20 -1 3.81 0.89
 5 20 0 -0.29 0.78
 5 20 1 4.28 0.89
 5 20 2 2.69 0.87
 5 20 3 2.59 0.85
 5 20 4 0.62 0.76
 5 20 5 8.37 0.95
 5 20 6 1.59 0.84
 6 0 0 759.61 13.39
 6 0 1 106.51 2.12
 6 0 2 168.59 3.19
 6 0 3 58.59 1.34
 6 0 4 35.98 0.98
 6 0 5 23.9 0.8
 6 0 6 31.02 0.96
 6 0 7 8.92 0.58
 6 0 8 135.02 2.89
 6 0 9 104.41 2.42
 6 0 10 1.86 0.58
 6 0 11 11.05 0.82
 6 0 12 0.64 0.63
 6 0 13 2.57 0.72
 6 0 14 1.76 0.73
 6 0 15 10.65 1.04
 6 0 16 0.46 0.81
 6 0 17 6.13 0.97
 6 0 18 14.19 1.21
 6 0 19 15.75 1.21
 6 0 20 2.09 0.83
 6 1 -20 1.72 0.81
 6 1 -19 4.66 0.93
 6 1 -18 9.73 1.1
 6 1 -17 0.58 0.85
 6 1 -16 7.13 1
 6 1 -15 15.98 1.17
 6 1 -14 3.63 0.78
 6 1 -13 15.43 1.02
 6 1 -12 19.03 1.04
 6 1 -11 28.15 1.17
 6 1 -10 194.71 4.05
 6 1 -9 44.83 1.38
 6 1 -8 10.84 0.69
 6 1 -7 64.3 1.59
 6 1 -6 217.82 4.16
 6 1 -5 429.7 7.72
 6 1 -4 93.62 1.97
 6 1 -3 29.29 0.84
 6 1 -2 328.82 5.92
 6 1 -1 421.34 7.46
 6 1 0 1057.21 18.64
 6 1 1 421.51 7.47
 6 1 2 330.25 5.94
 6 1 3 29.18 0.84
 6 1 4 95.08 2
 6 1 5 426.57 7.67
 6 1 6 219.69 4.19
 6 1 7 64.99 1.6
 6 1 8 10.66 0.69
 6 1 9 45.62 1.39
 6 1 10 194.89 4.05
 6 1 11 28.14 1.18
 6 1 12 18.98 1.04
 6 1 13 16.17 1.03
 6 1 14 3.18 0.78
 6 1 15 15.73 1.17
 6 1 16 7.24 1
 6 1 17 1.52 0.86
 6 1 18 11.6 1.13
 6 1 19 3.9 0.91
 6 1 20 3.19 0.83
 6 2 -20 6.93 0.92
 6 2 -19 0.48 0.83
 6 2 -18 1.68 0.89
 6 2 -17 26.37 1.43
 6 2 -16 30.32 1.53
 6 2 -15 12.62 1.1
 6 2 -14 7.08 0.87
 6 2 -13 24.77 1.22
 6 2 -12 91.29 2.4
 6 2 -11 146.82 3.3
 6 2 -10 47.68 1.49
 6 2 -9 14.11 0.81
 6 2 -8 14.92 0.78
 6 2 -7 52.91 1.4
 6 2 -6 42.06 1.16
 6 2 -5 696.19 12.24
 6 2 -4 147.96 2.9
 6 2 -3 190.81 3.6
 6 2 -2 324.47 5.84
 6 2 -1 950.78 16.72
 6 2 0 92.8 1.9
 6 2 1 946.99 16.65
 6 2 2 321.22 5.8
 6 2 3 191.91 3.63
 6 2 4 147.71 2.9
 6 2 5 686.4 12.11
 6 2 6 41.5 1.16
 6 2 7 53.55 1.41
 6 2 8 14.98 0.78
 6 2 9 13.97 0.81
 6 2 10 48.53 1.51
 6 2 11 146.57 3.3
 6 2 12 91.56 2.41
 6 2 13 24.44 1.21
 6 2 14 7.07 0.87
 6 2 15 13.42 1.13
 6 2 16 28.96 1.5
 6 2 17 26.73 1.44
 6 2 18 1.26 0.86
 6 2 19 0.1 0.8
 6 2 20 6.95 0.92
 6 3 -20 0.03 0.75
 6 3 -19 3.55 0.89
 6 3 -18 4.43 0.96
 6 3 -17 9.84 1.06
 6 3 -16 0.66 0.82
 6 3 -15 14.44 1.16
 6 3 -14 4.56 0.86
 6 3 -13 5.41 0.8
 6 3 -12 16.63 1.01
 6 3 -11 3.34 0.67
 6 3 -10 44.24 1.44
 6 3 -9 13.69 0.81
 6 3 -8 426.16 7.87
 6 3 -7 174.57 3.54
 6 3 -6 207.78 4.02
 6 3 -5 7.63 0.53
 6 3 -4 290.7 5.35
 6 3 -3 50.02 1.23
 6 3 -2 462.19 8.17
 6 3 -1 317.95 5.75
 6 3 0 1259.9 22.2
 6 3 1 321.84 5.8
 6 3 2 461.44 8.19
 6 3 3 49.67 1.22
 6 3 4 285.94 5.26
 6 3 5 7.33 0.52
 6 3 6 209.28 4.04
 6 3 7 177.73 3.6
 6 3 8 420.19 7.77
 6 3 9 13.79 0.81
 6 3 10 42.62 1.42
 6 3 11 3.41 0.68
 6 3 12 16.2 1.01
 6 3 13 5.63 0.82
 6 3 14 5.96 0.88
 6 3 15 14.61 1.16
 6 3 16 0.94 0.83
 6 3 17 8.81 1.03
 6 3 18 5.18 0.97
 6 3 19 3.5 0.9
 6 3 20 0.29 0.76
 6 4 -20 20.72 1.19
 6 4 -19 26.75 1.41
 6 4 -18 7.96 1.04
 6 4 -17 22.38 1.35
 6 4 -16 2.01 0.86
 6 4 -15 16.83 1.23
 6 4 -14 6 0.91
 6 4 -13 3.88 0.78
 6 4 -12 31.9 1.33
 6 4 -11 62.14 1.85
 6 4 -10 86.42 2.22
 6 4 -9 34.4 1.23
 6 4 -8 87.39 2.13
 6 4 -7 79.21 1.93
 6 4 -6 406.22 7.39
 6 4 -5 381.31 6.93
 6 4 -4 282.09 5.21
 6 4 -3 442.56 7.88
 6 4 -2 325.38 5.89
 6 4 -1 520.59 9.17
 6 4 0 13.04 0.57
 6 4 1 513.25 9.04
 6 4 2 321.15 5.82
 6 4 3 448.47 8
 6 4 4 280.44 5.19
 6 4 5 381.56 6.94
 6 4 6 404.48 7.37
 6 4 7 77.97 1.91
 6 4 8 88.86 2.15
 6 4 9 34.66 1.24
 6 4 10 84.86 2.2
 6 4 11 61.74 1.84
 6 4 12 32.31 1.34
 6 4 13 4.11 0.79
 6 4 14 5.7 0.88
 6 4 15 16.94 1.22
 6 4 16 3.23 0.9
 6 4 17 20.81 1.31
 6 4 18 9.28 1.07
 6 4 19 25.82 1.39
 6 4 20 19.31 1.17
 6 5 -20 0.55 0.78
 6 5 -19 18.18 1.22
 6 5 -18 2.6 0.9
 6 5 -17 2.99 0.91
 6 5 -16 26.41 1.44
 6 5 -15 72.78 2.34
 6 5 -14 135.42 3.43
 6 5 -13 47.44 1.71
 6 5 -12 126.51 3.08
 6 5 -11 93.15 2.43
 6 5 -10 5.25 0.71
 6 5 -9 12.45 0.82
 6 5 -8 101.82 2.41
 6 5 -7 83 2.03
 6 5 -6 187.8 3.78
 6 5 -5 88.19 2
 6 5 -4 103.61 2.23
 6 5 -3 164.93 3.25
 6 5 -2 9.86 0.55
 6 5 -1 175.77 3.4
 6 5 0 99.58 2.1
 6 5 1 174.88 3.38
 6 5 2 9.32 0.55
 6 5 3 166.41 3.27
 6 5 4 101.58 2.19
 6 5 5 89.27 2.01
 6 5 6 189.42 3.8
 6 5 7 83.51 2.04
 6 5 8 101.82 2.41
 6 5 9 12.33 0.82
 6 5 10 5.53 0.71
 6 5 11 94.05 2.44
 6 5 12 123.96 3.04
 6 5 13 48.51 1.73
 6 5 14 136.95 3.46
 6 5 15 72.18 2.33
 6 5 16 27.49 1.46
 6 5 17 2.51 0.9
 6 5 18 2.88 0.91
 6 5 19 19.09 1.23
 6 5 20 1.24 0.8
 6 6 -19 17.09 1.15
 6 6 -18 6.52 0.99
 6 6 -17 51.76 2
 6 6 -16 6.16 1
 6 6 -15 17.03 1.24
 6 6 -14 0.33 0.83
 6 6 -13 45.59 1.75
 6 6 -12 0.96 0.71
 6 6 -11 46.05 1.6
 6 6 -10 8.81 0.81
 6 6 -9 161.89 3.53
 6 6 -8 19.35 0.95
 6 6 -7 4.14 0.6
 6 6 -6 23.23 0.95
 6 6 -5 57.63 1.54
 6 6 -4 5.3 0.52
 6 6 -3 136.46 2.8
 6 6 -2 184.9 3.6
 6 6 -1 103.89 2.22
 6 6 0 43.49 1.17
 6 6 1 102.5 2.19
 6 6 2 183.92 3.58
 6 6 3 133.91 2.76
 6 6 4 4.71 0.51
 6 6 5 58.63 1.55
 6 6 6 23.15 0.95
 6 6 7 4.03 0.6
 6 6 8 19.06 0.95
 6 6 9 167.94 3.64
 6 6 10 7.62 0.79
 6 6 11 46.84 1.62
 6 6 12 1.06 0.71
 6 6 13 45.49 1.75
 6 6 14 -0.25 0.8
 6 6 15 18.54 1.26
 6 6 16 5.43 0.97
 6 6 17 52.1 2
 6 6 18 7.31 1.01
 6 6 19 18.25 1.19
 6 7 -19 2.1 0.81
 6 7 -18 6.93 0.97
 6 7 -17 3.89 0.96
 6 7 -16 18.42 1.27
 6 7 -15 9.24 1.06
 6 7 -14 19.05 1.28
 6 7 -13 26.87 1.41
 6 7 -12 88.18 2.46
 6 7 -11 35.56 1.43
 6 7 -10 9.01 0.83
 6 7 -9 6.64 0.76
 6 7 -8 2.02 0.63
 6 7 -7 161.74 3.47
 6 7 -6 185.79 3.83
 6 7 -5 68.73 1.78
 6 7 -4 57.31 1.55
 6 7 -3 37.55 1.17
 6 7 -2 4.56 0.51
 6 7 -1 17.75 0.76
 6 7 0 33.49 1.04
 6 7 1 17.42 0.75
 6 7 2 4.82 0.51
 6 7 3 37.57 1.17
 6 7 4 56.74 1.53
 6 7 5 69.62 1.79
 6 7 6 185.24 3.82
 6 7 7 162.4 3.48
 6 7 8 2.49 0.64
 6 7 9 6.35 0.75
 6 7 10 8.89 0.83
 6 7 11 35.64 1.43
 6 7 12 89.2 2.48
 6 7 13 26.66 1.42
 6 7 14 19.16 1.27
 6 7 15 7.84 1.03
 6 7 16 18.04 1.26
 6 7 17 4.9 0.98
 6 7 18 6.03 0.95
 6 7 19 1.24 0.8
 6 8 -19 9.17 0.99
 6 8 -18 15.28 1.14
 6 8 -17 5.13 0.98
 6 8 -16 20 1.3
 6 8 -15 13.39 1.16
 6 8 -14 27.07 1.46
 6 8 -13 31.24 1.53
 6 8 -12 17.31 1.18
 6 8 -11 30.87 1.37
 6 8 -10 24.36 1.2
 6 8 -9 41.85 1.5
 6 8 -8 91.7 2.36
 6 8 -7 10.88 0.81
 6 8 -6 32.31 1.2
 6 8 -5 3.68 0.61
 6 8 -4 6.12 0.63
 6 8 -3 40.8 1.28
 6 8 -2 93.04 2.17
 6 8 -1 91.82 2.14
 6 8 0 4.72 0.56
 6 8 1 89.77 2.11
 6 8 2 92.34 2.16
 6 8 3 39.99 1.26
 6 8 4 6.08 0.63
 6 8 5 4.09 0.61
 6 8 6 31.92 1.2
 6 8 7 11.25 0.82
 6 8 8 91.58 2.35
 6 8 9 41.4 1.49
 6 8 10 25.74 1.23
 6 8 11 32.08 1.39
 6 8 12 19.6 1.22
 6 8 13 33.03 1.55
 6 8 14 28.14 1.48
 6 8 15 11.93 1.13
 6 8 16 19.1 1.29
 6 8 17 6.11 1
 6 8 18 16.18 1.16
 6 8 19 10.14 1.01
 6 9 -18 5.05 0.88
 6 9 -17 1.26 0.86
 6 9 -16 21.19 1.37
 6 9 -15 17.95 1.26
 6 9 -14 3.31 0.91
 6 9 -13 1.43 0.85
 6 9 -12 18.42 1.26
 6 9 -11 3.67 0.8
 6 9 -10 69.52 2.1
 6 9 -9 9.21 0.87
 6 9 -8 16.77 1
 6 9 -7 17.01 0.97
 6 9 -6 5.99 0.72
 6 9 -5 45.18 1.46
 6 9 -4 14.24 0.85
 6 9 -3 43.38 1.38
 6 9 -2 35.05 1.21
 6 9 -1 22.87 0.97
 6 9 0 38.42 1.26
 6 9 1 22.4 0.96
 6 9 2 35.04 1.21
 6 9 3 45.19 1.41
 6 9 4 15.87 0.87
 6 9 5 44.88 1.45
 6 9 6 6.76 0.72
 6 9 7 16.24 0.96
 6 9 8 16.99 1.01
 6 9 9 8.82 0.86
 6 9 10 72.66 2.16
 6 9 11 3 0.8
 6 9 12 19.28 1.27
 6 9 13 0.61 0.83
 6 9 14 3.19 0.92
 6 9 15 19.79 1.29
 6 9 16 22.1 1.38
 6 9 17 1.1 0.85
 6 9 18 4.65 0.87
 6 10 -18 -0.09 0.78
 6 10 -17 3.47 0.88
 6 10 -16 8.65 1.04
 6 10 -15 24.2 1.42
 6 10 -14 26.24 1.44
 6 10 -13 6.68 0.99
 6 10 -12 19.37 1.28
 6 10 -11 35.08 1.6
 6 10 -10 9.47 0.95
 6 10 -9 78.08 2.25
 6 10 -8 21.32 1.14
 6 10 -7 1.79 0.68
 6 10 -6 34.28 1.33
 6 10 -5 145.84 3.28
 6 10 -4 59.76 1.75
 6 10 -3 3.03 0.63
 6 10 -2 7.49 0.72
 6 10 -1 0.6 0.56
 6 10 0 0.85 0.55
 6 10 1 1.15 0.57
 6 10 2 7.34 0.71
 6 10 3 3.23 0.63
 6 10 4 59.44 1.75
 6 10 5 146.78 3.3
 6 10 6 36.01 1.36
 6 10 7 1.91 0.67
 6 10 8 21.13 1.13
 6 10 9 77.34 2.24
 6 10 10 8.51 0.93
 6 10 11 36.52 1.63
 6 10 12 18.99 1.28
 6 10 13 7.03 0.99
 6 10 14 27.55 1.46
 6 10 15 22.8 1.42
 6 10 16 9.63 1.07
 6 10 17 4.04 0.89
 6 10 18 0.72 0.78
 6 11 -17 2.5 0.82
 6 11 -16 8.93 1.04
 6 11 -15 13.65 1.2
 6 11 -14 53.64 1.97
 6 11 -13 5.89 0.97
 6 11 -12 13.86 1.17
 6 11 -11 63.81 2.17
 6 11 -10 24.3 1.38
 6 11 -9 72.51 2.19
 6 11 -8 3.07 0.77
 6 11 -7 16.63 1.04
 6 11 -6 12.89 0.94
 6 11 -5 3.55 0.72
 6 11 -4 63.82 1.88
 6 11 -3 7.14 0.77
 6 11 -2 32.3 1.27
 6 11 -1 98.81 2.46
 6 11 0 74.8 2.04
 6 11 1 96.47 2.42
 6 11 2 32.79 1.28
 6 11 3 7.74 0.78
 6 11 4 63.74 1.88
 6 11 5 3.71 0.73
 6 11 6 13.91 0.96
 6 11 7 17.22 1.05
 6 11 8 3.71 0.77
 6 11 9 71.47 2.18
 6 11 10 22.9 1.34
 6 11 11 62.64 2.15
 6 11 12 13.41 1.15
 6 11 13 5.43 0.95
 6 11 14 52 1.94
 6 11 15 14.69 1.21
 6 11 16 8.41 1.01
 6 11 17 1.86 0.81
 6 12 -16 24.69 1.32
 6 12 -15 8.25 1.03
 6 12 -14 9.32 1.11
 6 12 -13 0.18 0.83
 6 12 -12 30.59 1.54
 6 12 -11 6.73 1
 6 12 -10 5.11 0.96
 6 12 -9 30.92 1.52
 6 12 -8 15.85 1.14
 6 12 -7 8.44 0.91
 6 12 -6 43.13 1.6
 6 12 -5 12.38 0.96
 6 12 -4 59.03 1.86
 6 12 -3 27.6 1.25
 6 12 -2 33.82 1.35
 6 12 -1 44.58 1.55
 6 12 0 42.18 1.5
 6 12 1 45.09 1.56
 6 12 2 32.82 1.33
 6 12 3 27.75 1.25
 6 12 4 59.2 1.86
 6 12 5 11.88 0.94
 6 12 6 42.53 1.58
 6 12 7 8.53 0.91
 6 12 8 15.22 1.14
 6 12 9 30.51 1.51
 6 12 10 4.61 0.94
 6 12 11 6.44 0.99
 6 12 12 30.52 1.53
 6 12 13 -0.16 0.82
 6 12 14 11.01 1.14
 6 12 15 7.52 1.02
 6 12 16 25.78 1.34
 6 13 -16 2.6 0.81
 6 13 -15 5.65 0.91
 6 13 -14 1.84 0.88
 6 13 -13 6.59 1.02
 6 13 -12 2.1 0.88
 6 13 -11 1.11 0.84
 6 13 -10 -0.52 0.84
 6 13 -9 76.75 2.42
 6 13 -8 65.3 2.2
 6 13 -7 38.86 1.67
 6 13 -6 37.25 1.58
 6 13 -5 0.9 0.72
 6 13 -4 127.6 3.14
 6 13 -3 48.26 1.7
 6 13 -2 32.93 1.39
 6 13 -1 27.03 1.27
 6 13 0 17.6 1.07
 6 13 1 28.08 1.28
 6 13 2 32.21 1.38
 6 13 3 48.91 1.71
 6 13 4 127.85 3.14
 6 13 5 0.32 0.73
 6 13 6 37.33 1.58
 6 13 7 39.36 1.68
 6 13 8 66.33 2.22
 6 13 9 74.39 2.38
 6 13 10 1.49 0.87
 6 13 11 0.9 0.83
 6 13 12 3.12 0.9
 6 13 13 6.35 1.01
 6 13 14 1.61 0.86
 6 13 15 5.26 0.92
 6 13 16 0.62 0.79
 6 14 -15 0.63 0.74
 6 14 -14 5.84 0.93
 6 14 -13 11.23 1.1
 6 14 -12 5.72 0.99
 6 14 -11 7.01 0.99
 6 14 -10 10.22 1.1
 6 14 -9 15.49 1.22
 6 14 -8 6.85 1.03
 6 14 -7 11.28 1.11
 6 14 -6 2.28 0.87
 6 14 -5 34.23 1.57
 6 14 -4 9.92 1
 6 14 -3 37.31 1.59
 6 14 -2 117.17 3
 6 14 -1 80.81 2.34
 6 14 0 16.16 1.09
 6 14 1 80.32 2.32
 6 14 2 117.04 2.99
 6 14 3 36.46 1.58
 6 14 4 8.6 0.97
 6 14 5 33.34 1.56
 6 14 6 1.28 0.87
 6 14 7 12.23 1.13
 6 14 8 7.33 1.01
 6 14 9 17.73 1.24
 6 14 10 10.45 1.09
 6 14 11 6.91 1
 6 14 12 5.7 1
 6 14 13 9.7 1.07
 6 14 14 6.21 0.93
 6 14 15 0.43 0.75
 6 15 -14 3.56 0.86
 6 15 -13 0.85 0.79
 6 15 -12 7.76 1.03
 6 15 -11 2.97 0.92
 6 15 -10 8.46 1.08
 6 15 -9 7.49 1.01
 6 15 -8 4.93 0.97
 6 15 -7 35.52 1.64
 6 15 -6 7.75 1.03
 6 15 -5 15.76 1.21
 6 15 -4 2.65 0.89
 6 15 -3 19.8 1.28
 6 15 -2 10.44 1.08
 6 15 -1 16.76 1.21
 6 15 0 13.52 1.14
 6 15 1 17.44 1.22
 6 15 2 9.21 1.05
 6 15 3 18.07 1.25
 6 15 4 2.51 0.87
 6 15 5 14.75 1.18
 6 15 6 7.52 1.02
 6 15 7 34.74 1.61
 6 15 8 3.94 0.94
 6 15 9 5.04 0.97
 6 15 10 9.85 1.11
 6 15 11 3.47 0.93
 6 15 12 8.37 1.03
 6 15 13 -0.56 0.78
 6 15 14 3.64 0.84
 6 16 -13 -0.17 0.78
 6 16 -12 9.42 0.99
 6 16 -11 1.83 0.86
 6 16 -10 0.35 0.85
 6 16 -9 17.95 1.29
 6 16 -8 12.47 1.13
 6 16 -7 2.74 0.92
 6 16 -6 6.87 1.01
 6 16 -5 3.84 0.94
 6 16 -4 24.36 1.41
 6 16 -3 26.55 1.45
 6 16 -2 27.3 1.46
 6 16 -1 5.9 0.99
 6 16 0 9.07 1.05
 6 16 1 6.92 1
 6 16 2 28.71 1.49
 6 16 3 27.12 1.47
 6 16 4 23.59 1.39
 6 16 5 3.58 0.94
 6 16 6 7.06 1
 6 16 7 2.76 0.91
 6 16 8 12.21 1.12
 6 16 9 19.37 1.31
 6 16 10 0.5 0.84
 6 16 11 0.93 0.83
 6 16 12 9.39 0.99
 6 16 13 -0.53 0.76
 6 17 -11 1.29 0.78
 6 17 -10 6.3 0.94
 6 17 -9 4.67 0.94
 6 17 -8 3.35 0.9
 6 17 -7 5.47 1
 6 17 -6 1.87 0.91
 6 17 -5 11.99 1.1
 6 17 -4 2.39 0.88
 6 17 -3 8.63 1.05
 6 17 -2 18.53 1.28
 6 17 -1 7.15 1.02
 6 17 0 3.6 0.93
 6 17 1 6.55 1.01
 6 17 2 18.34 1.27
 6 17 3 8.73 1.04
 6 17 4 2.15 0.89
 6 17 5 10.13 1.08
 6 17 6 1.56 0.91
 6 17 7 4.2 0.99
 6 17 8 2.53 0.91
 6 17 9 5 0.95
 6 17 10 6.22 0.94
 6 17 11 -0.23 0.76
 6 18 -10 -0.42 0.77
 6 18 -9 0.93 0.79
 6 18 -8 3.04 0.85
 6 18 -7 8.46 1.01
 6 18 -6 6.37 0.99
 6 18 -5 4.12 0.96
 6 18 -4 1.66 0.88
 6 18 -3 7.47 1.04
 6 18 -2 1.36 0.89
 6 18 -1 10.59 1.14
 6 18 0 3.07 0.95
 6 18 1 11.31 1.14
 6 18 2 1.1 0.88
 6 18 3 8.96 1.07
 6 18 4 0.84 0.87
 6 18 5 4.68 0.95
 6 18 6 6.04 0.98
 6 18 7 9.02 1.02
 6 18 8 2.7 0.85
 6 18 9 0.82 0.77
 6 18 10 -0.65 0.76
 6 19 -8 6.88 0.94
 6 19 -7 7.07 0.93
 6 19 -6 1.95 0.83
 6 19 -5 7.1 0.96
 6 19 -4 1.92 0.85
 6 19 -3 9.86 1.06
 6 19 -2 19.5 1.28
 6 19 -1 1.07 0.86
 6 19 0 14.42 1.18
 6 19 1 1.03 0.85
 6 19 2 18.45 1.26
 6 19 3 10.09 1.07
 6 19 4 1.74 0.85
 6 19 5 7.22 0.96
 6 19 6 2.34 0.83
 6 19 7 7.88 0.94
 6 19 8 5.56 0.91
 6 20 -5 8.24 0.97
 6 20 -4 9.71 0.98
 6 20 -3 0.3 0.78
 6 20 -2 7.87 0.96
 6 20 -1 0.98 0.79
 6 20 0 12.49 1.07
 6 20 1 1.62 0.79
 6 20 2 6.53 0.93
 6 20 3 1.04 0.78
 6 20 4 9.81 0.97
 6 20 5 9.55 1
 7 0 1 1089.98 19.12
 7 0 2 1420.44 24.93
 7 0 3 86.6 1.88
 7 0 4 153.82 3.05
 7 0 5 16.95 0.71
 7 0 6 894.22 15.75
 7 0 7 69.23 1.76
 7 0 8 26.87 1.04
 7 0 9 52.99 1.57
 7 0 10 53.56 1.63
 7 0 11 161.9 3.6
 7 0 12 78.99 2.21
 7 0 13 18.82 1.12
 7 0 14 32.65 1.49
 7 0 15 5.93 0.95
 7 0 16 0.47 0.83
 7 0 17 30.54 1.51
 7 0 18 1.42 0.86
 7 0 19 15.44 1.16
 7 0 20 13.86 1.07
 7 1 -20 3.56 0.84
 7 1 -19 9.99 1.05
 7 1 -18 9.63 1.08
 7 1 -17 -0.24 0.82
 7 1 -16 9.93 1.06
 7 1 -15 6.67 0.99
 7 1 -14 83.22 2.46
 7 1 -13 28.67 1.32
 7 1 -12 19.89 1.1
 7 1 -11 41.05 1.46
 7 1 -10 96.05 2.39
 7 1 -9 19.5 0.94
 7 1 -8 399.01 7.42
 7 1 -7 578.01 10.36
 7 1 -6 274.41 5.16
 7 1 -5 80.97 1.84
 7 1 -4 204.54 3.9
 7 1 -3 911.27 16
 7 1 -2 127.94 2.56
 7 1 -1 254.88 4.69
 7 1 0 937.88 16.44
 7 1 1 252.27 4.64
 7 1 2 127.77 2.56
 7 1 3 906.85 15.92
 7 1 4 203.33 3.88
 7 1 5 81.86 1.86
 7 1 6 272.02 5.12
 7 1 7 581.51 10.43
 7 1 8 404.73 7.51
 7 1 9 18.51 0.93
 7 1 10 96.64 2.4
 7 1 11 40.75 1.46
 7 1 12 19.47 1.09
 7 1 13 28.73 1.34
 7 1 14 83.1 2.46
 7 1 15 6.9 0.99
 7 1 16 9.15 1.05
 7 1 17 -0.67 0.81
 7 1 18 9.76 1.09
 7 1 19 8.94 1.04
 7 1 20 4.4 0.85
 7 2 -20 12.89 1.03
 7 2 -19 5.01 0.93
 7 2 -18 0.57 0.86
 7 2 -17 37.44 1.66
 7 2 -16 23.99 1.41
 7 2 -15 32.05 1.55
 7 2 -14 4.78 0.89
 7 2 -13 258.72 5.4
 7 2 -12 4.09 0.75
 7 2 -11 118.73 2.86
 7 2 -10 1.89 0.62
 7 2 -9 18.63 0.93
 7 2 -8 343.06 6.48
 7 2 -7 25.32 0.98
 7 2 -6 9.83 0.65
 7 2 -5 126.84 2.64
 7 2 -4 31.38 0.96
 7 2 -3 311.54 5.7
 7 2 -2 174.74 3.37
 7 2 -1 694.69 12.18
 7 2 0 6.93 0.48
 7 2 1 696.64 12.21
 7 2 2 176.44 3.4
 7 2 3 309.83 5.68
 7 2 4 31.57 0.96
 7 2 5 129.68 2.69
 7 2 6 10.04 0.65
 7 2 7 25.57 0.98
 7 2 8 340.01 6.44
 7 2 9 18.74 0.94
 7 2 10 1.06 0.6
 7 2 11 120.23 2.89
 7 2 12 3.28 0.74
 7 2 13 264.36 5.5
 7 2 14 5.56 0.9
 7 2 15 33.55 1.58
 7 2 16 24.85 1.41
 7 2 17 37.36 1.66
 7 2 18 0.73 0.86
 7 2 19 5.62 0.94
 7 2 20 13.36 1.04
 7 3 -20 1.17 0.81
 7 3 -19 8.56 1.01
 7 3 -18 22.67 1.37
 7 3 -17 10.83 1.09
 7 3 -16 29.82 1.51
 7 3 -15 36.51 1.65
 7 3 -14 2.08 0.85
 7 3 -13 65.43 2.04
 7 3 -12 76.99 2.2
 7 3 -11 26.32 1.2
 7 3 -10 45.46 1.51
 7 3 -9 22.57 1.03
 7 3 -8 66.92 1.79
 7 3 -7 115.43 2.58
 7 3 -6 163.39 3.35
 7 3 -5 71.23 1.7
 7 3 -4 51.04 1.32
 7 3 -3 301.78 5.54
 7 3 -2 20.23 0.74
 7 3 -1 145.83 2.88
 7 3 0 9.55 0.54
 7 3 1 146.84 2.89
 7 3 2 20.23 0.74
 7 3 3 300.57 5.53
 7 3 4 51.32 1.33
 7 3 5 71.56 1.71
 7 3 6 159.82 3.29
 7 3 7 115.9 2.59
 7 3 8 68.49 1.82
 7 3 9 22.67 1.03
 7 3 10 46.58 1.53
 7 3 11 26.75 1.21
 7 3 12 78.74 2.23
 7 3 13 63.44 2
 7 3 14 3.27 0.88
 7 3 15 36.47 1.65
 7 3 16 28.87 1.49
 7 3 17 11.69 1.12
 7 3 18 23.32 1.38
 7 3 19 9.7 1.01
 7 3 20 0.2 0.8
 7 4 -19 4.47 0.89
 7 4 -18 7.06 1.02
 7 4 -17 6.67 0.98
 7 4 -16 5.83 0.96
 7 4 -15 18.14 1.26
 7 4 -14 12.85 1.12
 7 4 -13 26.09 1.29
 7 4 -12 7.5 0.87
 7 4 -11 23.79 1.16
 7 4 -10 13.26 0.9
 7 4 -9 43.94 1.44
 7 4 -8 190.69 3.95
 7 4 -7 78.73 1.97
 7 4 -6 44.8 1.33
 7 4 -5 105.27 2.34
 7 4 -4 113.35 2.41
 7 4 -3 98.17 2.13
 7 4 -2 120.96 2.5
 7 4 -1 103.16 2.18
 7 4 0 1.3 0.4
 7 4 1 104.77 2.21
 7 4 2 119.65 2.47
 7 4 3 98.35 2.13
 7 4 4 112.73 2.4
 7 4 5 105.5 2.35
 7 4 6 43.29 1.31
 7 4 7 78 1.96
 7 4 8 190.56 3.94
 7 4 9 42.12 1.42
 7 4 10 13.32 0.89
 7 4 11 24.02 1.17
 7 4 12 7.9 0.87
 7 4 13 25.83 1.29
 7 4 14 13.21 1.13
 7 4 15 18.14 1.26
 7 4 16 4.96 0.96
 7 4 17 6.07 0.99
 7 4 18 7.57 1.02
 7 4 19 5.08 0.91
 7 5 -19 0.35 0.78
 7 5 -18 10.94 1.09
 7 5 -17 35.18 1.66
 7 5 -16 18.57 1.28
 7 5 -15 10.09 1.07
 7 5 -14 37.1 1.65
 7 5 -13 6.37 0.91
 7 5 -12 71.47 2.14
 7 5 -11 51.25 1.71
 7 5 -10 30.03 1.26
 7 5 -9 36.73 1.34
 7 5 -8 15.79 0.88
 7 5 -7 19.86 0.94
 7 5 -6 32.38 1.14
 7 5 -5 25.49 0.97
 7 5 -4 39.56 1.2
 7 5 -3 27.52 0.94
 7 5 -2 29.91 0.96
 7 5 -1 28.49 0.93
 7 5 0 258.74 4.83
 7 5 1 28.88 0.93
 7 5 2 30.58 0.97
 7 5 3 27.87 0.94
 7 5 4 39.35 1.2
 7 5 5 25.22 0.97
 7 5 6 31.94 1.13
 7 5 7 19.33 0.92
 7 5 8 14.89 0.87
 7 5 9 35.81 1.32
 7 5 10 30.38 1.27
 7 5 11 49.95 1.69
 7 5 12 69.93 2.1
 7 5 13 6.2 0.91
 7 5 14 36.06 1.63
 7 5 15 9.02 1.06
 7 5 16 19.47 1.29
 7 5 17 35.57 1.67
 7 5 18 12.55 1.13
 7 5 19 0.88 0.79
 7 6 -19 3.24 0.81
 7 6 -18 6.93 0.99
 7 6 -17 13.98 1.2
 7 6 -16 0.23 0.82
 7 6 -15 14.78 1.18
 7 6 -14 21.47 1.32
 7 6 -13 31.23 1.51
 7 6 -12 0.39 0.71
 7 6 -11 3.58 0.77
 7 6 -10 7.6 0.82
 7 6 -9 45.29 1.53
 7 6 -8 42.4 1.43
 7 6 -7 100.53 2.42
 7 6 -6 96.1 2.3
 7 6 -5 25.72 1.01
 7 6 -4 130.54 2.81
 7 6 -3 1.41 0.49
 7 6 -2 101.17 2.26
 7 6 -1 0.83 0.44
 7 6 0 22.15 0.84
 7 6 1 1.12 0.44
 7 6 2 100.1 2.25
 7 6 3 1.48 0.48
 7 6 4 130.45 2.81
 7 6 5 25.15 1
 7 6 6 96.53 2.31
 7 6 7 103.48 2.47
 7 6 8 41.66 1.42
 7 6 9 43.97 1.5
 7 6 10 7.09 0.81
 7 6 11 3.85 0.76
 7 6 12 0.46 0.7
 7 6 13 31.52 1.51
 7 6 14 20.21 1.3
 7 6 15 14.48 1.19
 7 6 16 1.06 0.84
 7 6 17 14.01 1.2
 7 6 18 7.82 1
 7 6 19 2.31 0.81
 7 7 -19 0.49 0.78
 7 7 -18 18.05 1.2
 7 7 -17 1.58 0.87
 7 7 -16 1.91 0.87
 7 7 -15 0.21 0.82
 7 7 -14 19.44 1.29
 7 7 -13 8.29 1.02
 7 7 -12 55.84 1.95
 7 7 -11 25.62 1.27
 7 7 -10 77.18 2.19
 7 7 -9 8.21 0.83
 7 7 -8 111.68 2.7
 7 7 -7 13.1 0.86
 7 7 -6 28.86 1.14
 7 7 -5 19.48 0.93
 7 7 -4 21.05 0.93
 7 7 -3 24.79 0.98
 7 7 -2 105.75 2.39
 7 7 -1 16.66 0.8
 7 7 0 10.93 0.68
 7 7 1 15.61 0.79
 7 7 2 105.68 2.39
 7 7 3 23.83 0.96
 7 7 4 20.88 0.93
 7 7 5 19.57 0.93
 7 7 6 28.96 1.14
 7 7 7 15.45 0.91
 7 7 8 113.48 2.73
 7 7 9 8.99 0.84
 7 7 10 78.31 2.21
 7 7 11 25.53 1.26
 7 7 12 53.83 1.92
 7 7 13 8.18 1.02
 7 7 14 19.97 1.3
 7 7 15 1.29 0.85
 7 7 16 1.87 0.87
 7 7 17 1.78 0.88
 7 7 18 19.18 1.22
 7 7 19 0.67 0.78
 7 8 -18 2.01 0.8
 7 8 -17 4.21 0.92
 7 8 -16 61.09 2.16
 7 8 -15 10.71 1.09
 7 8 -14 15.44 1.19
 7 8 -13 28.09 1.48
 7 8 -12 39.65 1.69
 7 8 -11 15.38 1.07
 7 8 -10 8.15 0.88
 7 8 -9 5.53 0.79
 7 8 -8 18.87 1.05
 7 8 -7 46.99 1.55
 7 8 -6 2.24 0.62
 7 8 -5 11.43 0.8
 7 8 -4 43.13 1.39
 7 8 -3 47.28 1.44
 7 8 -2 137.32 2.99
 7 8 -1 3.91 0.58
 7 8 0 3.75 0.58
 7 8 1 3.74 0.58
 7 8 2 136.14 2.97
 7 8 3 46.1 1.42
 7 8 4 42.13 1.37
 7 8 5 11.67 0.8
 7 8 6 1.85 0.62
 7 8 7 46.38 1.54
 7 8 8 18.81 1.04
 7 8 9 5.66 0.78
 7 8 10 8.08 0.88
 7 8 11 16.28 1.1
 7 8 12 41.56 1.72
 7 8 13 28.16 1.47
 7 8 14 14.59 1.18
 7 8 15 10.4 1.08
 7 8 16 63.72 2.2
 7 8 17 3.4 0.9
 7 8 18 0.91 0.78
 7 9 -18 8.05 0.93
 7 9 -17 2.64 0.85
 7 9 -16 1.18 0.85
 7 9 -15 6.54 0.99
 7 9 -14 35.91 1.64
 7 9 -13 3.23 0.92
 7 9 -12 48.64 1.88
 7 9 -11 6.91 0.94
 7 9 -10 2.3 0.75
 7 9 -9 48.81 1.71
 7 9 -8 2.51 0.72
 7 9 -7 32.04 1.31
 7 9 -6 54.79 1.7
 7 9 -5 11.19 0.84
 7 9 -4 19.09 0.98
 7 9 -3 36.56 1.29
 7 9 -2 42.64 1.39
 7 9 -1 31.03 1.17
 7 9 0 34.29 1.23
 7 9 1 31.53 1.18
 7 9 2 43.11 1.41
 7 9 3 37.54 1.31
 7 9 4 18.62 0.97
 7 9 5 11.48 0.84
 7 9 6 55.43 1.72
 7 9 7 33.34 1.33
 7 9 8 2.37 0.71
 7 9 9 48.94 1.7
 7 9 10 1.96 0.75
 7 9 11 7.17 0.95
 7 9 12 50.08 1.91
 7 9 13 3.8 0.92
 7 9 14 34.48 1.62
 7 9 15 5.63 0.97
 7 9 16 0.63 0.84
 7 9 17 1.65 0.84
 7 9 18 8.18 0.92
 7 10 -17 2.75 0.82
 7 10 -16 4.89 0.93
 7 10 -15 0.25 0.85
 7 10 -14 -0.96 0.81
 7 10 -13 3.95 0.92
 7 10 -12 4.42 0.94
 7 10 -11 0.41 0.83
 7 10 -10 10.7 1.03
 7 10 -9 57.48 1.9
 7 10 -8 26.91 1.28
 7 10 -7 28.9 1.29
 7 10 -6 38.87 1.46
 7 10 -5 17.7 1.02
 7 10 -4 0.94 0.62
 7 10 -3 7.01 0.75
 7 10 -2 24.67 1.1
 7 10 -1 43.28 1.44
 7 10 0 57.82 1.71
 7 10 1 44.06 1.46
 7 10 2 24.52 1.11
 7 10 3 7.18 0.75
 7 10 4 0.44 0.61
 7 10 5 17.41 1.01
 7 10 6 38.26 1.45
 7 10 7 29.24 1.3
 7 10 8 26.83 1.27
 7 10 9 58.94 1.93
 7 10 10 10.25 1.02
 7 10 11 0.7 0.82
 7 10 12 5.52 0.97
 7 10 13 3.73 0.91
 7 10 14 0.25 0.83
 7 10 15 0.42 0.84
 7 10 16 6.09 0.95
 7 10 17 1.7 0.81
 7 11 -17 11.3 1.03
 7 11 -16 0.22 0.8
 7 11 -15 18.07 1.26
 7 11 -14 1 0.89
 7 11 -13 3.38 0.92
 7 11 -12 3.46 0.92
 7 11 -11 13.18 1.16
 7 11 -10 6.79 0.99
 7 11 -9 36.91 1.6
 7 11 -8 5.02 0.84
 7 11 -7 4.8 0.81
 7 11 -6 27.57 1.28
 7 11 -5 5.81 0.8
 7 11 -4 19.68 1.08
 7 11 -3 54.78 1.74
 7 11 -2 6.86 0.78
 7 11 -1 17.67 1.01
 7 11 0 44 1.52
 7 11 1 18.47 1.02
 7 11 2 6.97 0.78
 7 11 3 53.15 1.71
 7 11 4 19.97 1.09
 7 11 5 5.7 0.79
 7 11 6 27.7 1.28
 7 11 7 5.21 0.81
 7 11 8 4.08 0.82
 7 11 9 38.22 1.62
 7 11 10 7.54 1.01
 7 11 11 13.49 1.15
 7 11 12 3.98 0.92
 7 11 13 3.95 0.92
 7 11 14 -0.17 0.85
 7 11 15 17.25 1.23
 7 11 16 1.11 0.81
 7 11 17 9.46 1.01
 7 12 -16 1.13 0.79
 7 12 -15 16.38 1.19
 7 12 -14 0.92 0.86
 7 12 -13 20.78 1.36
 7 12 -12 1.74 0.88
 7 12 -11 15.95 1.22
 7 12 -10 1.52 0.88
 7 12 -9 0.84 0.83
 7 12 -8 11.71 1.09
 7 12 -7 13.21 1.07
 7 12 -6 8.19 0.91
 7 12 -5 18.71 1.11
 7 12 -4 17.12 1.07
 7 12 -3 47.24 1.66
 7 12 -2 2.42 0.69
 7 12 -1 1.37 0.67
 7 12 0 1.02 0.67
 7 12 1 1.23 0.67
 7 12 2 2.72 0.71
 7 12 3 47.04 1.65
 7 12 4 16.73 1.06
 7 12 5 18.59 1.11
 7 12 6 8.39 0.91
 7 12 7 13.54 1.08
 7 12 8 11.97 1.1
 7 12 9 0.32 0.82
 7 12 10 1.78 0.86
 7 12 11 14.77 1.19
 7 12 12 1.43 0.86
 7 12 13 22.55 1.4
 7 12 14 0.3 0.83
 7 12 15 15.77 1.16
 7 12 16 2.06 0.79
 7 13 -15 1.97 0.8
 7 13 -14 1.69 0.84
 7 13 -13 1.5 0.88
 7 13 -12 9.97 1.11
 7 13 -11 3.52 0.9
 7 13 -10 12.05 1.14
 7 13 -9 3.22 0.91
 7 13 -8 5.16 0.96
 7 13 -7 65.04 2.19
 7 13 -6 39.14 1.68
 7 13 -5 2.73 0.83
 7 13 -4 2.33 0.79
 7 13 -3 25.07 1.27
 7 13 -2 33.08 1.42
 7 13 -1 3.16 0.76
 7 13 0 14.9 1.04
 7 13 1 3.31 0.77
 7 13 2 32.47 1.41
 7 13 3 25.79 1.29
 7 13 4 2.85 0.79
 7 13 5 3.45 0.85
 7 13 6 38.24 1.66
 7 13 7 66.67 2.22
 7 13 8 3.89 0.93
 7 13 9 3.13 0.9
 7 13 10 11.72 1.13
 7 13 11 2.28 0.89
 7 13 12 9.52 1.11
 7 13 13 3.2 0.9
 7 13 14 2.4 0.86
 7 13 15 0.49 0.77
 7 14 -14 -0.42 0.77
 7 14 -13 19.72 1.26
 7 14 -12 3.57 0.93
 7 14 -11 30.39 1.57
 7 14 -10 2.62 0.92
 7 14 -9 2.95 0.9
 7 14 -8 4.81 0.96
 7 14 -7 7.63 1.03
 7 14 -6 7.68 1.02
 7 14 -5 10.71 1.09
 7 14 -4 13.59 1.13
 7 14 -3 49.9 1.89
 7 14 -2 6.68 0.94
 7 14 -1 62.09 2.08
 7 14 0 13.96 1.09
 7 14 1 60.63 2.05
 7 14 2 6.99 0.95
 7 14 3 49.76 1.88
 7 14 4 13.97 1.14
 7 14 5 10.84 1.08
 7 14 6 7.66 1.01
 7 14 7 8.44 1.03
 7 14 8 4.57 0.96
 7 14 9 2.62 0.92
 7 14 10 4 0.94
 7 14 11 29.98 1.56
 7 14 12 1.37 0.88
 7 14 13 18.35 1.24
 7 14 14 0.43 0.78
 7 15 -13 1.21 0.8
 7 15 -12 3.27 0.9
 7 15 -11 5.57 0.96
 7 15 -10 8.72 1.08
 7 15 -9 45.35 1.81
 7 15 -8 21.87 1.36
 7 15 -7 12.29 1.16
 7 15 -6 28.17 1.49
 7 15 -5 4.68 0.95
 7 15 -4 3.49 0.92
 7 15 -3 4.93 0.95
 7 15 -2 9.97 1.08
 7 15 -1 42.43 1.76
 7 15 0 15.26 1.2
 7 15 1 41.82 1.75
 7 15 2 9.97 1.07
 7 15 3 4.38 0.93
 7 15 4 3.04 0.91
 7 15 5 4.67 0.95
 7 15 6 29.63 1.51
 7 15 7 14.51 1.18
 7 15 8 22.08 1.35
 7 15 9 44.01 1.79
 7 15 10 8.5 1.09
 7 15 11 4.89 0.95
 7 15 12 3.88 0.89
 7 15 13 2.04 0.81
 7 16 -12 8.4 0.95
 7 16 -11 6.73 0.94
 7 16 -10 4.27 0.93
 7 16 -9 1.13 0.88
 7 16 -8 9.36 1.09
 7 16 -7 1.45 0.88
 7 16 -6 58.11 2.07
 7 16 -5 19.23 1.31
 7 16 -4 54.14 2.01
 7 16 -3 4.17 0.95
 7 16 -2 18.6 1.28
 7 16 -1 40.58 1.76
 7 16 0 13.21 1.17
 7 16 1 40.77 1.75
 7 16 2 18.52 1.27
 7 16 3 4.03 0.95
 7 16 4 53.04 1.99
 7 16 5 19.2 1.31
 7 16 6 58.26 2.08
 7 16 7 1.78 0.88
 7 16 8 9.75 1.1
 7 16 9 2.51 0.9
 7 16 10 4.6 0.93
 7 16 11 5.52 0.92
 7 16 12 8.38 0.95
 7 17 -11 2.54 0.83
 7 17 -10 6.94 0.94
 7 17 -9 11.01 1.06
 7 17 -8 21.34 1.33
 7 17 -7 37.71 1.68
 7 17 -6 -0.34 0.86
 7 17 -5 13.52 1.2
 7 17 -4 3.37 0.91
 7 17 -3 7.32 1.02
 7 17 -2 12.62 1.16
 7 17 -1 19.6 1.32
 7 17 0 85.02 2.58
 7 17 1 20.01 1.32
 7 17 2 14.14 1.17
 7 17 3 5.66 0.98
 7 17 4 2.8 0.9
 7 17 5 12.42 1.17
 7 17 6 0.27 0.87
 7 17 7 35.34 1.64
 7 17 8 21.41 1.32
 7 17 9 9.77 1.03
 7 17 10 7.01 0.94
 7 17 11 1.32 0.81
 7 18 -9 2.15 0.81
 7 18 -8 3.22 0.86
 7 18 -7 3.33 0.86
 7 18 -6 1.3 0.86
 7 18 -5 30.21 1.5
 7 18 -4 15.67 1.22
 7 18 -3 11.9 1.13
 7 18 -2 15.73 1.24
 7 18 -1 9.34 1.09
 7 18 0 0.92 0.89
 7 18 1 9.46 1.09
 7 18 2 15.09 1.22
 7 18 3 11.19 1.12
 7 18 4 16.13 1.22
 7 18 5 29.92 1.5
 7 18 6 0.81 0.85
 7 18 7 3.51 0.86
 7 18 8 2.07 0.82
 7 18 9 2.52 0.8
 7 19 -7 12.18 1.06
 7 19 -6 1.6 0.8
 7 19 -5 6.09 0.92
 7 19 -4 2.03 0.83
 7 19 -3 1.62 0.82
 7 19 -2 1.61 0.83
 7 19 -1 1.66 0.85
 7 19 0 31.32 1.51
 7 19 1 1.27 0.82
 7 19 2 0.9 0.82
 7 19 3 1.24 0.81
 7 19 4 1.65 0.81
 7 19 5 5.85 0.91
 7 19 6 1.89 0.79
 7 19 7 12.24 1.05
 7 20 -3 0.68 0.79
 7 20 -2 0.12 0.76
 7 20 -1 1.99 0.8
 7 20 0 -0.38 0.75
 7 20 1 2.12 0.8
 7 20 2 1.1 0.76
 7 20 3 -0.07 0.78
 8 0 0 52.38 1.32
 8 0 1 258.05 4.8
 8 0 2 149.43 2.98
 8 0 3 5.96 0.51
 8 0 4 53.96 1.4
 8 0 5 217.33 4.25
 8 0 6 9.07 0.67
 8 0 7 0.08 0.5
 8 0 8 128.15 2.88
 8 0 9 16.25 0.92
 8 0 10 6.22 0.74
 8 0 11 34.38 1.38
 8 0 12 11.79 0.96
 8 0 13 60.75 1.97
 8 0 14 20.49 1.29
 8 0 15 2.85 0.9
 8 0 16 2.29 0.87
 8 0 17 2.52 0.88
 8 0 18 33.28 1.58
 8 0 19 0.83 0.8
 8 1 -19 13.22 1.09
 8 1 -18 14.14 1.16
 8 1 -17 8.64 1.02
 8 1 -16 1.67 0.86
 8 1 -15 3.24 0.9
 8 1 -14 9.35 1.03
 8 1 -13 73.91 2.21
 8 1 -12 8.01 0.89
 8 1 -11 12.27 0.92
 8 1 -10 9.34 0.81
 8 1 -9 3.04 0.64
 8 1 -8 15.64 0.87
 8 1 -7 115.59 2.62
 8 1 -6 21.01 0.9
 8 1 -5 108.15 2.4
 8 1 -4 177.51 3.51
 8 1 -3 50.81 1.33
 8 1 -2 35.56 1.04
 8 1 -1 29.19 0.92
 8 1 0 123.07 2.52
 8 1 1 28.99 0.92
 8 1 2 34.44 1.03
 8 1 3 51.25 1.33
 8 1 4 175.41 3.48
 8 1 5 108.35 2.41
 8 1 6 19.95 0.89
 8 1 7 114.97 2.61
 8 1 8 15.17 0.86
 8 1 9 3.44 0.65
 8 1 10 9.42 0.82
 8 1 11 12.16 0.92
 8 1 12 8.48 0.88
 8 1 13 73.87 2.21
 8 1 14 9.79 1.04
 8 1 15 3.98 0.91
 8 1 16 1.66 0.86
 8 1 17 7.26 0.99
 8 1 18 12.69 1.13
 8 1 19 12.65 1.08
 8 2 -19 19.42 1.22
 8 2 -18 7.09 1.02
 8 2 -17 0.49 0.87
 8 2 -16 3.28 0.92
 8 2 -15 21.23 1.32
 8 2 -14 30.72 1.51
 8 2 -13 2.25 0.82
 8 2 -12 20.08 1.14
 8 2 -11 14.83 0.99
 8 2 -10 47.21 1.57
 8 2 -9 28.47 1.17
 8 2 -8 89.34 2.22
 8 2 -7 22.17 0.97
 8 2 -6 73.57 1.85
 8 2 -5 243.82 4.71
 8 2 -4 57.73 1.48
 8 2 -3 124.12 2.59
 8 2 -2 33.78 1.03
 8 2 -1 29.94 0.95
 8 2 0 65.52 1.56
 8 2 1 29.96 0.95
 8 2 2 34.63 1.04
 8 2 3 120.72 2.53
 8 2 4 56.73 1.46
 8 2 5 242.54 4.69
 8 2 6 73.17 1.85
 8 2 7 22.7 0.98
 8 2 8 89.3 2.22
 8 2 9 28.16 1.17
 8 2 10 47.29 1.57
 8 2 11 14.2 0.98
 8 2 12 20.39 1.15
 8 2 13 2.83 0.83
 8 2 14 30.1 1.51
 8 2 15 20.62 1.31
 8 2 16 4.66 0.94
 8 2 17 0.7 0.85
 8 2 18 8.28 1.03
 8 2 19 19.78 1.22
 8 3 -19 11.4 1.03
 8 3 -18 0.81 0.85
 8 3 -17 7.51 1.04
 8 3 -16 5.79 0.97
 8 3 -15 43.01 1.79
 8 3 -14 46.56 1.85
 8 3 -13 40.96 1.66
 8 3 -12 76.31 2.23
 8 3 -11 22.37 1.16
 8 3 -10 121.93 2.92
 8 3 -9 59.21 1.76
 8 3 -8 12.07 0.82
 8 3 -7 14.75 0.83
 8 3 -6 45 1.37
 8 3 -5 90.06 2.12
 8 3 -4 47.15 1.34
 8 3 -3 324.27 5.99
 8 3 -2 71.31 1.69
 8 3 -1 85.49 1.92
 8 3 0 547.54 9.55
 8 3 1 85.11 1.91
 8 3 2 71.96 1.7
 8 3 3 321.54 5.95
 8 3 4 47.93 1.36
 8 3 5 90.01 2.12
 8 3 6 45 1.37
 8 3 7 15.64 0.85
 8 3 8 12.34 0.83
 8 3 9 59.04 1.75
 8 3 10 123.95 2.95
 8 3 11 20.83 1.13
 8 3 12 78.96 2.27
 8 3 13 40.55 1.66
 8 3 14 46.08 1.83
 8 3 15 42.85 1.78
 8 3 16 4.52 0.95
 8 3 17 5.53 1
 8 3 18 2.35 0.88
 8 3 19 10.7 1.02
 8 4 -19 0.41 0.77
 8 4 -18 10.08 1.07
 8 4 -17 26.45 1.48
 8 4 -16 13.17 1.16
 8 4 -15 17.05 1.25
 8 4 -14 30.73 1.54
 8 4 -13 37.47 1.61
 8 4 -12 12.69 1.01
 8 4 -11 4.21 0.78
 8 4 -10 117.78 2.87
 8 4 -9 31.98 1.28
 8 4 -8 76.64 2.03
 8 4 -7 20.79 0.98
 8 4 -6 139.31 3.03
 8 4 -5 238.27 4.66
 8 4 -4 8.8 0.66
 8 4 -3 37.12 1.16
 8 4 -2 7.15 0.57
 8 4 -1 42.57 1.21
 8 4 0 127.68 2.65
 8 4 1 42.33 1.2
 8 4 2 7.33 0.57
 8 4 3 35.84 1.14
 8 4 4 8.75 0.65
 8 4 5 237.07 4.64
 8 4 6 138.52 3.01
 8 4 7 20.85 0.97
 8 4 8 75.94 2.03
 8 4 9 33.08 1.3
 8 4 10 114.81 2.82
 8 4 11 4.73 0.78
 8 4 12 12.91 1.01
 8 4 13 35.66 1.57
 8 4 14 32.48 1.56
 8 4 15 18.02 1.28
 8 4 16 14.3 1.17
 8 4 17 29.39 1.52
 8 4 18 10.15 1.04
 8 4 19 0.43 0.78
 8 5 -19 29.29 1.37
 8 5 -18 1.93 0.86
 8 5 -17 8.1 1.05
 8 5 -16 9.61 1.06
 8 5 -15 68.14 2.27
 8 5 -14 0.97 0.84
 8 5 -13 30.11 1.49
 8 5 -12 5.49 0.86
 8 5 -11 154.05 3.58
 8 5 -10 69.61 2.05
 8 5 -9 91.59 2.38
 8 5 -8 25.4 1.12
 8 5 -7 52.21 1.59
 8 5 -6 111.8 2.59
 8 5 -5 57.48 1.61
 8 5 -4 65.83 1.72
 8 5 -3 29.56 1.06
 8 5 -2 28.11 1.02
 8 5 -1 5.47 0.57
 8 5 0 0.02 0.46
 8 5 1 5.77 0.57
 8 5 2 29.05 1.03
 8 5 3 28.77 1.04
 8 5 4 67.41 1.75
 8 5 5 57.14 1.6
 8 5 6 113.06 2.61
 8 5 7 49.64 1.54
 8 5 8 25.8 1.13
 8 5 9 90.06 2.36
 8 5 10 72.08 2.09
 8 5 11 153.1 3.56
 8 5 12 5.31 0.85
 8 5 13 29.2 1.47
 8 5 14 0.12 0.83
 8 5 15 66.96 2.25
 8 5 16 9.26 1.07
 8 5 17 7.22 1.05
 8 5 18 3.04 0.87
 8 5 19 29.73 1.37
 8 6 -19 3.87 0.85
 8 6 -18 9.66 1.02
 8 6 -17 2.95 0.92
 8 6 -16 56.64 2.09
 8 6 -15 2.45 0.9
 8 6 -14 18.96 1.28
 8 6 -13 9.59 1.06
 8 6 -12 29.4 1.43
 8 6 -11 7.35 0.89
 8 6 -10 112.48 2.83
 8 6 -9 98.84 2.54
 8 6 -8 61.13 1.82
 8 6 -7 48.71 1.55
 8 6 -6 125.96 2.87
 8 6 -5 87.05 2.16
 8 6 -4 50.92 1.5
 8 6 -3 46.77 1.4
 8 6 -2 88.71 2.11
 8 6 -1 268.18 5.13
 8 6 0 231.26 4.51
 8 6 1 265.71 5.09
 8 6 2 87.6 2.1
 8 6 3 45.81 1.38
 8 6 4 52.09 1.52
 8 6 5 86.35 2.15
 8 6 6 124.05 2.83
 8 6 7 46.77 1.52
 8 6 8 59.77 1.79
 8 6 9 100.03 2.56
 8 6 10 108.78 2.76
 8 6 11 9.07 0.91
 8 6 12 28.47 1.41
 8 6 13 9.24 1.05
 8 6 14 19.2 1.29
 8 6 15 2.62 0.89
 8 6 16 57.03 2.11
 8 6 17 4.16 0.93
 8 6 18 8.9 1.01
 8 6 19 3.62 0.85
 8 7 -18 8.07 0.95
 8 7 -17 3.59 0.91
 8 7 -16 1.52 0.87
 8 7 -15 9.22 1.04
 8 7 -14 6.51 0.98
 8 7 -13 3.97 0.93
 8 7 -12 46.29 1.83
 8 7 -11 8.14 0.93
 8 7 -10 72.29 2.15
 8 7 -9 19.72 1.11
 8 7 -8 9.61 0.85
 8 7 -7 28.91 1.22
 8 7 -6 4.14 0.68
 8 7 -5 207.68 4.27
 8 7 -4 230.26 4.61
 8 7 -3 71.91 1.89
 8 7 -2 94.73 2.27
 8 7 -1 34.64 1.2
 8 7 0 247.14 4.83
 8 7 1 32.77 1.16
 8 7 2 93.24 2.24
 8 7 3 70.03 1.85
 8 7 4 233.64 4.67
 8 7 5 212.95 4.35
 8 7 6 4.12 0.69
 8 7 7 29.29 1.23
 8 7 8 9.02 0.85
 8 7 9 18.84 1.09
 8 7 10 70.84 2.12
 8 7 11 9.45 0.95
 8 7 12 45.78 1.81
 8 7 13 4.4 0.92
 8 7 14 6.93 1
 8 7 15 8.12 1.04
 8 7 16 0.94 0.88
 8 7 17 3.6 0.91
 8 7 18 7.73 0.95
 8 8 -18 5.04 0.85
 8 8 -17 3.71 0.89
 8 8 -16 10.62 1.09
 8 8 -15 5.9 0.97
 8 8 -14 15.75 1.21
 8 8 -13 7.1 1
 8 8 -12 9.34 1.05
 8 8 -11 6.71 0.95
 8 8 -10 78.69 2.29
 8 8 -9 46.61 1.67
 8 8 -8 65.96 1.98
 8 8 -7 75.32 2.11
 8 8 -6 4.52 0.72
 8 8 -5 52.23 1.63
 8 8 -4 18.32 0.98
 8 8 -3 161.23 3.47
 8 8 -2 266.33 5.23
 8 8 -1 27.04 1.11
 8 8 0 128.89 2.89
 8 8 1 25.44 1.08
 8 8 2 264.98 5.21
 8 8 3 158.65 3.43
 8 8 4 18.42 0.98
 8 8 5 52.17 1.63
 8 8 6 5.36 0.73
 8 8 7 74.54 2.1
 8 8 8 65.05 1.97
 8 8 9 47.75 1.68
 8 8 10 80.48 2.32
 8 8 11 6.02 0.93
 8 8 12 9.27 1.05
 8 8 13 5.28 0.97
 8 8 14 14.98 1.19
 8 8 15 6.61 0.98
 8 8 16 9.63 1.08
 8 8 17 4.44 0.89
 8 8 18 2.58 0.81
 8 9 -17 5.83 0.9
 8 9 -16 1.08 0.84
 8 9 -15 18.8 1.31
 8 9 -14 4.54 0.95
 8 9 -13 7.22 1.02
 8 9 -12 24.47 1.4
 8 9 -11 4.06 0.93
 8 9 -10 110.87 2.97
 8 9 -9 22.53 1.23
 8 9 -8 67.69 2.05
 8 9 -7 31.43 1.34
 8 9 -6 8.43 0.84
 8 9 -5 123.13 2.93
 8 9 -4 47.07 1.56
 8 9 -3 104.21 2.55
 8 9 -2 178.67 3.81
 8 9 -1 28.85 1.18
 8 9 0 325.17 6.27
 8 9 1 28.81 1.19
 8 9 2 180.66 3.84
 8 9 3 103.49 2.54
 8 9 4 45.54 1.54
 8 9 5 124.55 2.96
 8 9 6 8.06 0.83
 8 9 7 28.91 1.29
 8 9 8 70.31 2.1
 8 9 9 20.25 1.19
 8 9 10 114.53 3.03
 8 9 11 4.91 0.95
 8 9 12 24.82 1.4
 8 9 13 6.9 1.02
 8 9 14 4.39 0.96
 8 9 15 17.85 1.29
 8 9 16 0.96 0.84
 8 9 17 6.13 0.91
 8 10 -17 3.08 0.82
 8 10 -16 3.21 0.87
 8 10 -15 4.49 0.94
 8 10 -14 7.73 1.04
 8 10 -13 0.04 0.83
 8 10 -12 9.24 1.07
 8 10 -11 14.59 1.2
 8 10 -10 2.27 0.88
 8 10 -9 12.85 1.08
 8 10 -8 0.22 0.71
 8 10 -7 50.09 1.73
 8 10 -6 33.52 1.4
 8 10 -5 145.39 3.37
 8 10 -4 98.29 2.53
 8 10 -3 162.41 3.62
 8 10 -2 2.3 0.69
 8 10 -1 75.94 2.09
 8 10 0 9.53 0.83
 8 10 1 72.73 2.03
 8 10 2 1.55 0.67
 8 10 3 161.79 3.6
 8 10 4 97.32 2.51
 8 10 5 145.38 3.37
 8 10 6 34.06 1.41
 8 10 7 50.08 1.74
 8 10 8 0.4 0.72
 8 10 9 14.04 1.11
 8 10 10 1.38 0.87
 8 10 11 16.05 1.21
 8 10 12 8.99 1.06
 8 10 13 0.5 0.84
 8 10 14 6.66 1.02
 8 10 15 5.33 0.95
 8 10 16 2.92 0.86
 8 10 17 1.73 0.79
 8 11 -16 4.66 0.88
 8 11 -15 1.73 0.83
 8 11 -14 3.59 0.93
 8 11 -13 1.29 0.87
 8 11 -12 12.73 1.15
 8 11 -11 29.37 1.53
 8 11 -10 7.45 1.03
 8 11 -9 26.45 1.44
 8 11 -8 54.18 1.95
 8 11 -7 62.04 2.01
 8 11 -6 9.92 0.93
 8 11 -5 3.23 0.76
 8 11 -4 8.48 0.88
 8 11 -3 63.71 1.95
 8 11 -2 69.42 2.03
 8 11 -1 30.5 1.3
 8 11 0 82.39 2.26
 8 11 1 29.29 1.28
 8 11 2 68.44 2.02
 8 11 3 65.22 1.97
 8 11 4 7.97 0.86
 8 11 5 3.05 0.77
 8 11 6 10.18 0.95
 8 11 7 61.47 2.01
 8 11 8 54.65 1.96
 8 11 9 26.08 1.43
 8 11 10 7.84 1.02
 8 11 11 31.33 1.54
 8 11 12 13.41 1.16
 8 11 13 0.64 0.86
 8 11 14 3.81 0.92
 8 11 15 0.75 0.83
 8 11 16 4.85 0.88
 8 12 -15 3.98 0.85
 8 12 -14 5.09 0.93
 8 12 -13 25.94 1.46
 8 12 -12 10.09 1.08
 8 12 -11 37.1 1.68
 8 12 -10 3.31 0.92
 8 12 -9 35.11 1.63
 8 12 -8 13.99 1.17
 8 12 -7 14.83 1.18
 8 12 -6 18.4 1.19
 8 12 -5 70.74 2.16
 8 12 -4 39.6 1.56
 8 12 -3 11.56 0.98
 8 12 -2 24.77 1.23
 8 12 -1 21.61 1.16
 8 12 0 0.14 0.68
 8 12 1 21.33 1.16
 8 12 2 25.48 1.25
 8 12 3 11.21 0.96
 8 12 4 40.53 1.58
 8 12 5 70.42 2.15
 8 12 6 18.15 1.2
 8 12 7 13.88 1.16
 8 12 8 13.95 1.17
 8 12 9 32.71 1.58
 8 12 10 2.65 0.91
 8 12 11 37.84 1.68
 8 12 12 9.93 1.08
 8 12 13 25.34 1.44
 8 12 14 3.97 0.93
 8 12 15 2.26 0.85
 8 13 -15 3.58 0.87
 8 13 -14 22.16 1.28
 8 13 -13 2.19 0.88
 8 13 -12 16.73 1.26
 8 13 -11 17.82 1.28
 8 13 -10 2.92 0.92
 8 13 -9 0.84 0.87
 8 13 -8 6.18 1
 8 13 -7 0.5 0.85
 8 13 -6 21.08 1.33
 8 13 -5 1.99 0.88
 8 13 -4 41.91 1.73
 8 13 -3 25.26 1.34
 8 13 -2 2.26 0.81
 8 13 -1 6.11 0.89
 8 13 0 1.16 0.74
 8 13 1 5.84 0.87
 8 13 2 1.88 0.81
 8 13 3 24.88 1.33
 8 13 4 43.45 1.76
 8 13 5 2.27 0.86
 8 13 6 22 1.33
 8 13 7 1.02 0.85
 8 13 8 5.86 0.99
 8 13 9 0.94 0.86
 8 13 10 3.9 0.93
 8 13 11 18.88 1.3
 8 13 12 16.24 1.24
 8 13 13 2.42 0.89
 8 13 14 22.09 1.27
 8 13 15 3.4 0.86
 8 14 -14 -0.04 0.79
 8 14 -13 5.15 0.92
 8 14 -12 1.51 0.87
 8 14 -11 10.09 1.09
 8 14 -10 18.3 1.33
 8 14 -9 6.98 1.01
 8 14 -8 0.95 0.87
 8 14 -7 3.15 0.91
 8 14 -6 20.01 1.3
 8 14 -5 10.83 1.09
 8 14 -4 19.83 1.3
 8 14 -3 10.96 1.09
 8 14 -2 11.47 1.1
 8 14 -1 14.77 1.17
 8 14 0 0.34 0.8
 8 14 1 16.78 1.21
 8 14 2 11.39 1.1
 8 14 3 12.78 1.12
 8 14 4 16.94 1.25
 8 14 5 11 1.09
 8 14 6 20.81 1.32
 8 14 7 3.9 0.93
 8 14 8 1.56 0.88
 8 14 9 7 1.01
 8 14 10 19.97 1.36
 8 14 11 9.27 1.08
 8 14 12 1.32 0.85
 8 14 13 5.47 0.91
 8 14 14 0.64 0.78
 8 15 -13 1.11 0.82
 8 15 -12 3.44 0.85
 8 15 -11 5.43 0.94
 8 15 -10 25.45 1.44
 8 15 -9 1.13 0.87
 8 15 -8 -0.4 0.82
 8 15 -7 29.13 1.49
 8 15 -6 1.68 0.9
 8 15 -5 2.97 0.91
 8 15 -4 4.62 0.95
 8 15 -3 32.54 1.57
 8 15 -2 3.37 0.91
 8 15 -1 1.22 0.84
 8 15 0 22.3 1.34
 8 15 1 0.82 0.84
 8 15 2 1.85 0.89
 8 15 3 30.68 1.54
 8 15 4 4.3 0.94
 8 15 5 1.96 0.89
 8 15 6 2.7 0.91
 8 15 7 29.63 1.51
 8 15 8 0.65 0.82
 8 15 9 2.12 0.9
 8 15 10 25.81 1.43
 8 15 11 5.9 0.95
 8 15 12 3.49 0.86
 8 15 13 0.6 0.81
 8 16 -11 0.34 0.76
 8 16 -10 0.99 0.83
 8 16 -9 2.71 0.9
 8 16 -8 4.22 0.94
 8 16 -7 0.78 0.89
 8 16 -6 2.45 0.94
 8 16 -5 12.3 1.14
 8 16 -4 5.58 0.98
 8 16 -3 7.15 1.02
 8 16 -2 3.27 0.93
 8 16 -1 7.49 1.03
 8 16 0 0.55 0.86
 8 16 1 6.66 1.01
 8 16 2 3.31 0.92
 8 16 3 7.21 1.02
 8 16 4 5.23 0.97
 8 16 5 12.7 1.14
 8 16 6 2.45 0.95
 8 16 7 2.38 0.91
 8 16 8 5.1 0.95
 8 16 9 2.7 0.89
 8 16 10 2.04 0.83
 8 16 11 0.54 0.75
 8 17 -10 4.89 0.89
 8 17 -9 1.22 0.81
 8 17 -8 1.51 0.83
 8 17 -7 6.44 0.98
 8 17 -6 2.21 0.9
 8 17 -5 5.87 1
 8 17 -4 7.27 1.05
 8 17 -3 4.81 0.98
 8 17 -2 1.39 0.88
 8 17 -1 3.44 0.96
 8 17 0 12.61 1.17
 8 17 1 3.94 0.96
 8 17 2 0.05 0.86
 8 17 3 3.8 0.97
 8 17 4 6.26 1.02
 8 17 5 6.16 1
 8 17 6 2.22 0.9
 8 17 7 6.43 0.99
 8 17 8 0.17 0.81
 8 17 9 1.38 0.81
 8 17 10 5.48 0.9
 8 18 -8 7.78 0.94
 8 18 -7 1.16 0.81
 8 18 -6 4.35 0.89
 8 18 -5 0.61 0.83
 8 18 -4 4.14 0.92
 8 18 -3 4.63 0.94
 8 18 -2 17.12 1.23
 8 18 -1 -0.76 0.8
 8 18 0 0.67 0.85
 8 18 1 -0.29 0.83
 8 18 2 16.29 1.22
 8 18 3 4.01 0.94
 8 18 4 5.43 0.94
 8 18 5 2.78 0.86
 8 18 6 4.96 0.9
 8 18 7 0.88 0.79
 8 18 8 7.42 0.94
 8 19 -5 0.7 0.78
 8 19 -4 1.03 0.79
 8 19 -3 6.69 0.93
 8 19 -2 2.95 0.87
 8 19 -1 4.06 0.87
 8 19 0 3.67 0.88
 8 19 1 2.35 0.86
 8 19 2 3.55 0.87
 8 19 3 6.49 0.93
 8 19 4 0.26 0.77
 8 19 5 0.6 0.77
 9 0 1 13.28 0.69
 9 0 2 16.98 0.79
 9 0 3 263.97 5.05
 9 0 4 61.78 1.64
 9 0 5 35.96 1.2
 9 0 6 94.32 2.27
 9 0 7 2.28 0.59
 9 0 8 36.66 1.33
 9 0 9 16.68 0.98
 9 0 10 14.04 0.96
 9 0 11 20.26 1.12
 9 0 12 22.5 1.21
 9 0 13 1.15 0.83
 9 0 14 1.17 0.86
 9 0 15 0.44 0.82
 9 0 16 25.21 1.41
 9 0 17 0.49 0.86
 9 0 18 2 0.86
 9 0 19 12.14 1.03
 9 1 -19 0.74 0.78
 9 1 -18 14 1.15
 9 1 -17 15.64 1.24
 9 1 -16 3.84 0.94
 9 1 -15 13.79 1.16
 9 1 -14 40.93 1.73
 9 1 -13 2.98 0.87
 9 1 -12 71.23 2.15
 9 1 -11 38.49 1.5
 9 1 -10 24.23 1.17
 9 1 -9 47.71 1.58
 9 1 -8 2.34 0.64
 9 1 -7 1.99 0.61
 9 1 -6 18.49 0.91
 9 1 -5 5.49 0.62
 9 1 -4 5.14 0.59
 9 1 -3 99.87 2.27
 9 1 -2 13.57 0.73
 9 1 -1 9.78 0.65
 9 1 0 151.74 3.08
 9 1 1 9.68 0.65
 9 1 2 13.91 0.74
 9 1 3 98.9 2.25
 9 1 4 5.36 0.59
 9 1 5 4.67 0.6
 9 1 6 18.91 0.92
 9 1 7 2.27 0.6
 9 1 8 3.21 0.66
 9 1 9 48.42 1.59
 9 1 10 22.99 1.15
 9 1 11 39.57 1.52
 9 1 12 70.45 2.14
 9 1 13 3.6 0.87
 9 1 14 40.18 1.71
 9 1 15 12.23 1.15
 9 1 16 3.97 0.92
 9 1 17 15.87 1.25
 9 1 18 15.14 1.17
 9 1 19 0.32 0.78
 9 2 -19 0.92 0.78
 9 2 -18 18.76 1.24
 9 2 -17 17.1 1.26
 9 2 -16 39.74 1.71
 9 2 -15 3.27 0.92
 9 2 -14 3.15 0.91
 9 2 -13 1.23 0.83
 9 2 -12 28.59 1.35
 9 2 -11 24.34 1.23
 9 2 -10 39.05 1.47
 9 2 -9 92.22 2.39
 9 2 -8 25.88 1.14
 9 2 -7 16.14 0.91
 9 2 -6 43.68 1.39
 9 2 -5 29.04 1.09
 9 2 -4 38.49 1.24
 9 2 -3 8.27 0.64
 9 2 -2 72.96 1.8
 9 2 -1 43.29 1.28
 9 2 0 153.29 3.15
 9 2 1 44.29 1.3
 9 2 2 72.46 1.8
 9 2 3 7.82 0.64
 9 2 4 38.88 1.25
 9 2 5 28.55 1.08
 9 2 6 44.68 1.41
 9 2 7 17.35 0.93
 9 2 8 25.56 1.13
 9 2 9 92.29 2.39
 9 2 10 40.87 1.51
 9 2 11 25.06 1.24
 9 2 12 28.79 1.35
 9 2 13 1.85 0.84
 9 2 14 3.39 0.91
 9 2 15 4.5 0.96
 9 2 16 40.35 1.72
 9 2 17 16.89 1.26
 9 2 18 21.38 1.28
 9 2 19 0.6 0.77
 9 3 -19 10.02 1.01
 9 3 -18 5.86 0.96
 9 3 -17 5.52 0.97
 9 3 -16 7.38 1.01
 9 3 -15 17.9 1.27
 9 3 -14 2.83 0.91
 9 3 -13 3.52 0.91
 9 3 -12 4.54 0.88
 9 3 -11 81.79 2.32
 9 3 -10 24.94 1.21
 9 3 -9 84.02 2.26
 9 3 -8 31.95 1.26
 9 3 -7 92.6 2.31
 9 3 -6 78.97 2.03
 9 3 -5 46.29 1.42
 9 3 -4 185.59 3.79
 9 3 -3 3.29 0.55
 9 3 -2 42.16 1.28
 9 3 -1 11.38 0.71
 9 3 0 61.07 1.6
 9 3 1 11.74 0.72
 9 3 2 44.04 1.31
 9 3 3 3.4 0.55
 9 3 4 181.15 3.71
 9 3 5 46.17 1.42
 9 3 6 78.88 2.03
 9 3 7 90.5 2.28
 9 3 8 31.12 1.25
 9 3 9 84.21 2.26
 9 3 10 25.6 1.22
 9 3 11 82.55 2.33
 9 3 12 5.43 0.89
 9 3 13 4.58 0.92
 9 3 14 3.71 0.92
 9 3 15 17.59 1.27
 9 3 16 7.36 1.02
 9 3 17 5.39 0.98
 9 3 18 7.85 0.98
 9 3 19 9.75 1
 9 4 -19 2.86 0.85
 9 4 -18 2.78 0.87
 9 4 -17 4 0.92
 9 4 -16 32.87 1.63
 9 4 -15 54.28 2.01
 9 4 -14 11.81 1.13
 9 4 -13 67.91 2.25
 9 4 -12 19.58 1.23
 9 4 -11 58.34 1.91
 9 4 -10 3.87 0.78
 9 4 -9 29.6 1.28
 9 4 -8 27.47 1.2
 9 4 -7 2.29 0.65
 9 4 -6 95.46 2.34
 9 4 -5 68.54 1.84
 9 4 -4 37.82 1.26
 9 4 -3 11.58 0.74
 9 4 -2 11.97 0.75
 9 4 -1 140.68 2.99
 9 4 0 131.94 2.84
 9 4 1 142.84 3.03
 9 4 2 12.55 0.76
 9 4 3 11.37 0.74
 9 4 4 37.6 1.26
 9 4 5 68.07 1.83
 9 4 6 92.87 2.3
 9 4 7 1.75 0.64
 9 4 8 27.33 1.19
 9 4 9 28.71 1.26
 9 4 10 5.99 0.82
 9 4 11 57.88 1.9
 9 4 12 19.26 1.23
 9 4 13 68.92 2.27
 9 4 14 11.96 1.13
 9 4 15 55.12 2.02
 9 4 16 34.49 1.65
 9 4 17 4.47 0.93
 9 4 18 2.93 0.86
 9 4 19 3.27 0.85
 9 5 -18 22.23 1.26
 9 5 -17 12.83 1.13
 9 5 -16 11.68 1.15
 9 5 -15 4.4 0.95
 9 5 -14 26.18 1.44
 9 5 -13 1.33 0.86
 9 5 -12 61.33 2.11
 9 5 -11 68.92 2.12
 9 5 -10 119.46 2.97
 9 5 -9 0.23 0.66
 9 5 -8 47.06 1.59
 9 5 -7 29.14 1.21
 9 5 -6 128.9 2.95
 9 5 -5 174.55 3.69
 9 5 -4 3.93 0.63
 9 5 -3 7.48 0.69
 9 5 -2 102.88 2.39
 9 5 -1 70.56 1.82
 9 5 0 10.39 0.73
 9 5 1 70.92 1.83
 9 5 2 103.01 2.39
 9 5 3 7.33 0.68
 9 5 4 4.29 0.64
 9 5 5 173.49 3.67
 9 5 6 127.59 2.92
 9 5 7 29.55 1.22
 9 5 8 46.26 1.57
 9 5 9 0.62 0.67
 9 5 10 121.14 3
 9 5 11 66.86 2.08
 9 5 12 60.18 2.08
 9 5 13 1.84 0.88
 9 5 14 26.33 1.45
 9 5 15 4.55 0.96
 9 5 16 11.5 1.15
 9 5 17 13.26 1.15
 9 5 18 23.05 1.28
 9 6 -18 9.64 0.99
 9 6 -17 9.44 1.04
 9 6 -16 8.03 1.05
 9 6 -15 17.47 1.25
 9 6 -14 8.5 1.04
 9 6 -13 26.02 1.44
 9 6 -12 13.26 1.14
 9 6 -11 75.61 2.33
 9 6 -10 15.23 1.06
 9 6 -9 1.29 0.72
 9 6 -8 124.8 3
 9 6 -7 6.6 0.79
 9 6 -6 127.29 2.96
 9 6 -5 190.2 3.99
 9 6 -4 28.68 1.16
 9 6 -3 25.96 1.09
 9 6 -2 264.25 5.16
 9 6 -1 70.62 1.86
 9 6 0 124.36 2.79
 9 6 1 70.51 1.86
 9 6 2 264.47 5.17
 9 6 3 25.81 1.08
 9 6 4 28.91 1.16
 9 6 5 192.78 4.04
 9 6 6 122.79 2.88
 9 6 7 6.54 0.78
 9 6 8 125.93 3.02
 9 6 9 1.35 0.72
 9 6 10 14.7 1.05
 9 6 11 74.92 2.31
 9 6 12 13.47 1.15
 9 6 13 28.55 1.49
 9 6 14 6.79 1.01
 9 6 15 16.54 1.23
 9 6 16 8.15 1.05
 9 6 17 10.28 1.06
 9 6 18 8.25 0.95
 9 7 -18 2.05 0.82
 9 7 -17 1.56 0.84
 9 7 -16 14.53 1.19
 9 7 -15 7.83 1.07
 9 7 -14 0.74 0.85
 9 7 -13 10.72 1.1
 9 7 -12 20.84 1.32
 9 7 -11 32.38 1.54
 9 7 -10 11.78 1.01
 9 7 -9 31.21 1.38
 9 7 -8 26.49 1.25
 9 7 -7 50.57 1.68
 9 7 -6 58.2 1.79
 9 7 -5 189.84 4.03
 9 7 -4 138.07 3.12
 9 7 -3 210.81 4.32
 9 7 -2 57.91 1.69
 9 7 -1 136.84 3.04
 9 7 0 176.69 3.71
 9 7 1 132.77 2.98
 9 7 2 58.08 1.7
 9 7 3 205.74 4.24
 9 7 4 137.41 3.11
 9 7 5 187.1 3.99
 9 7 6 56.7 1.76
 9 7 7 52.27 1.71
 9 7 8 25.9 1.25
 9 7 9 31.56 1.38
 9 7 10 11.84 1.01
 9 7 11 32.02 1.54
 9 7 12 20.14 1.3
 9 7 13 7.92 1.05
 9 7 14 2.09 0.87
 9 7 15 9.51 1.11
 9 7 16 14.4 1.19
 9 7 17 1.35 0.83
 9 7 18 0.55 0.8
 9 8 -17 3.65 0.85
 9 8 -16 10.24 1.06
 9 8 -15 6.52 1
 9 8 -14 4.45 0.94
 9 8 -13 4.82 0.96
 9 8 -12 4.63 0.96
 9 8 -11 28.99 1.5
 9 8 -10 1.47 0.79
 9 8 -9 103.31 2.74
 9 8 -8 83.32 2.35
 9 8 -7 2.69 0.74
 9 8 -6 33.93 1.38
 9 8 -5 115.7 2.81
 9 8 -4 131.7 3.06
 9 8 -3 15.74 0.96
 9 8 -2 54.21 1.67
 9 8 -1 332.73 6.4
 9 8 0 1.85 0.64
 9 8 1 330.45 6.37
 9 8 2 55.56 1.69
 9 8 3 15.67 0.96
 9 8 4 133.33 3.09
 9 8 5 114.79 2.79
 9 8 6 35.66 1.41
 9 8 7 2.47 0.74
 9 8 8 82.11 2.33
 9 8 9 101.92 2.71
 9 8 10 1.63 0.81
 9 8 11 30.23 1.51
 9 8 12 5.19 0.95
 9 8 13 5.04 0.96
 9 8 14 4.02 0.93
 9 8 15 7.13 1.01
 9 8 16 8.58 1.04
 9 8 17 3.91 0.85
 9 9 -17 2.68 0.85
 9 9 -16 1.84 0.84
 9 9 -15 14.08 1.18
 9 9 -14 2.7 0.93
 9 9 -13 26.65 1.45
 9 9 -12 14.58 1.2
 9 9 -11 28.54 1.49
 9 9 -10 32.14 1.55
 9 9 -9 25.12 1.36
 9 9 -8 25.03 1.29
 9 9 -7 65.04 2.02
 9 9 -6 8.38 0.89
 9 9 -5 41.3 1.52
 9 9 -4 81.12 2.23
 9 9 -3 265.94 5.37
 9 9 -2 53.56 1.71
 9 9 -1 49.35 1.61
 9 9 0 63.7 1.87
 9 9 1 49.56 1.62
 9 9 2 56.05 1.75
 9 9 3 265.34 5.36
 9 9 4 79.79 2.21
 9 9 5 41.79 1.53
 9 9 6 8.85 0.89
 9 9 7 64.63 2.01
 9 9 8 25.16 1.29
 9 9 9 24.03 1.33
 9 9 10 32.41 1.57
 9 9 11 27.46 1.46
 9 9 12 14.99 1.2
 9 9 13 26.11 1.43
 9 9 14 2.33 0.92
 9 9 15 14.03 1.17
 9 9 16 2.92 0.85
 9 9 17 2.52 0.84
 9 10 -16 5.8 0.89
 9 10 -15 1.41 0.85
 9 10 -14 2.3 0.9
 9 10 -13 1.28 0.87
 9 10 -12 0.85 0.86
 9 10 -11 5.79 0.99
 9 10 -10 15.91 1.22
 9 10 -9 4.69 0.94
 9 10 -8 60.21 2.04
 9 10 -7 8.02 0.92
 9 10 -6 104.89 2.74
 9 10 -5 28.75 1.32
 9 10 -4 63.87 1.97
 9 10 -3 40.71 1.53
 9 10 -2 238.19 4.95
 9 10 -1 11.5 0.93
 9 10 0 1 0.66
 9 10 1 11.82 0.92
 9 10 2 239.51 4.97
 9 10 3 42.01 1.56
 9 10 4 63.84 1.97
 9 10 5 27.55 1.3
 9 10 6 106.28 2.77
 9 10 7 6.41 0.9
 9 10 8 59.33 2.03
 9 10 9 4.92 0.94
 9 10 10 15.23 1.21
 9 10 11 6.38 0.99
 9 10 12 1.63 0.87
 9 10 13 2.09 0.88
 9 10 14 2.12 0.9
 9 10 15 1.92 0.87
 9 10 16 5.28 0.88
 9 11 -16 0.86 0.79
 9 11 -15 6.59 0.94
 9 11 -14 0.6 0.85
 9 11 -13 29.02 1.51
 9 11 -12 12.94 1.15
 9 11 -11 8.65 1.06
 9 11 -10 20.15 1.32
 9 11 -9 1.46 0.87
 9 11 -8 21.47 1.33
 9 11 -7 69.31 2.26
 9 11 -6 0.09 0.77
 9 11 -5 47.39 1.72
 9 11 -4 57.4 1.89
 9 11 -3 40.61 1.56
 9 11 -2 36.14 1.47
 9 11 -1 38.98 1.51
 9 11 0 59.73 1.9
 9 11 1 39.15 1.52
 9 11 2 36.03 1.47
 9 11 3 38.41 1.52
 9 11 4 56.97 1.89
 9 11 5 45.18 1.68
 9 11 6 0.2 0.79
 9 11 7 66.29 2.2
 9 11 8 21.94 1.33
 9 11 9 0.73 0.85
 9 11 10 19.29 1.3
 9 11 11 7.45 1.04
 9 11 12 12.5 1.14
 9 11 13 28.55 1.51
 9 11 14 0.88 0.85
 9 11 15 6.92 0.94
 9 11 16 1.21 0.79
 9 12 -15 1.99 0.81
 9 12 -14 -0.1 0.8
 9 12 -13 22.94 1.37
 9 12 -12 16.32 1.26
 9 12 -11 7.33 1.02
 9 12 -10 33.76 1.61
 9 12 -9 12.48 1.16
 9 12 -8 43.53 1.8
 9 12 -7 3.13 0.9
 9 12 -6 9.22 1.04
 9 12 -5 12.39 1.12
 9 12 -4 26.9 1.39
 9 12 -3 6.7 0.93
 9 12 -2 40.35 1.58
 9 12 -1 58.32 1.92
 9 12 0 4.05 0.81
 9 12 1 57.62 1.91
 9 12 2 42.19 1.62
 9 12 3 7.14 0.95
 9 12 4 27.37 1.39
 9 12 5 13.46 1.13
 9 12 6 8.34 1.02
 9 12 7 2.56 0.86
 9 12 8 42.16 1.77
 9 12 9 12.16 1.16
 9 12 10 35.07 1.63
 9 12 11 7.08 1.04
 9 12 12 14.34 1.22
 9 12 13 22.45 1.35
 9 12 14 0.62 0.8
 9 12 15 2.58 0.83
 9 13 -14 0.24 0.76
 9 13 -13 11.38 1.07
 9 13 -12 0.48 0.84
 9 13 -11 7.64 1.06
 9 13 -10 22.69 1.36
 9 13 -9 4.77 0.95
 9 13 -8 30.38 1.54
 9 13 -7 7.43 1.02
 9 13 -6 3.5 0.92
 9 13 -5 17.67 1.25
 9 13 -4 0.62 0.85
 9 13 -3 25.12 1.4
 9 13 -2 16.12 1.19
 9 13 -1 14.52 1.15
 9 13 0 14.03 1.13
 9 13 1 14.83 1.16
 9 13 2 16.63 1.2
 9 13 3 26.52 1.43
 9 13 4 1.44 0.85
 9 13 5 18.76 1.27
 9 13 6 2.72 0.9
 9 13 7 7.58 1.03
 9 13 8 29.76 1.52
 9 13 9 4.7 0.96
 9 13 10 22.03 1.34
 9 13 11 8.3 1.07
 9 13 12 -0.31 0.85
 9 13 13 11.82 1.08
 9 13 14 1.4 0.78
 9 14 -13 2.87 0.83
 9 14 -12 1.4 0.82
 9 14 -11 -0.13 0.84
 9 14 -10 11.85 1.15
 9 14 -9 3.1 0.95
 9 14 -8 45.88 1.83
 9 14 -7 9.98 1.09
 9 14 -6 1.29 0.89
 9 14 -5 19.46 1.3
 9 14 -4 6.89 1.01
 9 14 -3 -0.04 0.83
 9 14 -2 1.14 0.85
 9 14 -1 6.31 1
 9 14 0 -0.69 0.81
 9 14 1 6.02 0.98
 9 14 2 0.02 0.83
 9 14 3 1.55 0.85
 9 14 4 7.35 1.02
 9 14 5 19.27 1.29
 9 14 6 2.53 0.91
 9 14 7 9.24 1.07
 9 14 8 45.81 1.83
 9 14 9 4.21 0.96
 9 14 10 12.77 1.16
 9 14 11 1.66 0.84
 9 14 12 1.12 0.82
 9 14 13 3.53 0.84
 9 15 -12 10.41 1
 9 15 -11 11.59 1.06
 9 15 -10 1.59 0.89
 9 15 -9 1.14 0.86
 9 15 -8 -0.02 0.85
 9 15 -7 0.46 0.87
 9 15 -6 1.75 0.89
 9 15 -5 15.46 1.21
 9 15 -4 1.06 0.87
 9 15 -3 9.83 1.09
 9 15 -2 1.46 0.85
 9 15 -1 3.35 0.92
 9 15 0 29.02 1.5
 9 15 1 3.24 0.9
 9 15 2 0.72 0.86
 9 15 3 10.55 1.1
 9 15 4 1.23 0.86
 9 15 5 15.04 1.2
 9 15 6 3.12 0.9
 9 15 7 1.8 0.9
 9 15 8 0.27 0.86
 9 15 9 0.65 0.86
 9 15 10 3.08 0.88
 9 15 11 11.53 1.05
 9 15 12 10.44 1.02
 9 16 -10 6.49 0.92
 9 16 -9 1.58 0.83
 9 16 -8 1.64 0.85
 9 16 -7 6.32 0.98
 9 16 -6 10.05 1.1
 9 16 -5 2.21 0.94
 9 16 -4 4.21 0.97
 9 16 -3 5.31 0.96
 9 16 -2 0.11 0.82
 9 16 -1 3.68 0.92
 9 16 0 4.13 0.94
 9 16 1 4.56 0.95
 9 16 2 0.42 0.82
 9 16 3 5.75 0.97
 9 16 4 3.53 0.94
 9 16 5 4.42 0.97
 9 16 6 8.63 1.08
 9 16 7 5.58 0.97
 9 16 8 0.75 0.82
 9 16 9 0.95 0.81
 9 16 10 5.62 0.9
 9 17 -9 2.41 0.85
 9 17 -8 2.97 0.84
 9 17 -7 3.64 0.87
 9 17 -6 0.4 0.82
 9 17 -5 4.63 0.93
 9 17 -4 3.72 0.93
 9 17 -3 3.69 0.93
 9 17 -2 12.32 1.16
 9 17 -1 1.82 0.9
 9 17 0 1.77 0.9
 9 17 1 0.67 0.87
 9 17 2 13.96 1.19
 9 17 3 4.93 0.95
 9 17 4 3.42 0.93
 9 17 5 3.58 0.91
 9 17 6 -0.02 0.8
 9 17 7 2.86 0.88
 9 17 8 3.28 0.84
 9 17 9 3.44 0.86
 9 18 -7 0.74 0.8
 9 18 -6 4.08 0.86
 9 18 -5 2.83 0.83
 9 18 -4 4.18 0.88
 9 18 -3 2.37 0.85
 9 18 -2 2.86 0.88
 9 18 -1 5.86 0.95
 9 18 0 3.69 0.9
 9 18 1 4.85 0.92
 9 18 2 3.66 0.89
 9 18 3 1.6 0.83
 9 18 4 3.88 0.88
 9 18 5 0.94 0.82
 9 18 6 4.67 0.87
 9 18 7 0.12 0.8
 9 19 -3 0.48 0.78
 9 19 -2 2.34 0.81
 9 19 -1 0.67 0.77
 9 19 0 0.02 0.76
 9 19 1 0.45 0.77
 9 19 2 2.58 0.8
 9 19 3 -0.5 0.78
 10 0 0 435.69 7.98
 10 0 1 373.4 6.93
 10 0 2 171.49 3.55
 10 0 3 160.48 3.38
 10 0 4 142.82 3.11
 10 0 5 184.43 3.85
 10 0 6 16.41 0.94
 10 0 7 202.97 4.25
 10 0 8 12.6 0.92
 10 0 9 30.98 1.31
 10 0 10 7.25 0.87
 10 0 11 39.77 1.56
 10 0 12 45.62 1.8
 10 0 13 25.76 1.43
 10 0 14 35.88 1.66
 10 0 15 1.11 0.86
 10 0 16 25.83 1.47
 10 0 17 -0.23 0.82
 10 0 18 5.3 0.92
 10 1 -18 12.89 1.07
 10 1 -17 8.26 1.03
 10 1 -16 7.21 1.05
 10 1 -15 20.07 1.32
 10 1 -14 87.38 2.64
 10 1 -13 10.9 1.1
 10 1 -12 67.15 2.22
 10 1 -11 79.58 2.3
 10 1 -10 87.02 2.4
 10 1 -9 98.18 2.54
 10 1 -8 -0.24 0.64
 10 1 -7 312.96 6.11
 10 1 -6 47.4 1.52
 10 1 -5 186.28 3.89
 10 1 -4 6.03 0.67
 10 1 -3 46.67 1.43
 10 1 -2 158.94 3.34
 10 1 -1 89.54 2.15
 10 1 0 473.51 8.61
 10 1 1 89.05 2.14
 10 1 2 154.91 3.28
 10 1 3 45.69 1.41
 10 1 4 4.84 0.64
 10 1 5 186.07 3.88
 10 1 6 47.21 1.52
 10 1 7 306.94 6.02
 10 1 8 0.7 0.65
 10 1 9 97.43 2.53
 10 1 10 88.67 2.43
 10 1 11 78.13 2.28
 10 1 12 69.68 2.26
 10 1 13 10.19 1.09
 10 1 14 86.03 2.61
 10 1 15 20.81 1.33
 10 1 16 8.11 1.06
 10 1 17 7.7 1.02
 10 1 18 13.19 1.09
 10 2 -18 6.86 0.94
 10 2 -17 10.99 1.1
 10 2 -16 23.92 1.42
 10 2 -15 15.32 1.23
 10 2 -14 85.65 2.6
 10 2 -13 61.93 2.14
 10 2 -12 37.71 1.66
 10 2 -11 3.69 0.8
 10 2 -10 79.69 2.28
 10 2 -9 5.2 0.79
 10 2 -8 112.95 2.77
 10 2 -7 68.51 1.95
 10 2 -6 278.5 5.49
 10 2 -5 12.69 0.84
 10 2 -4 204.02 4.16
 10 2 -3 4.53 0.63
 10 2 -2 95.8 2.27
 10 2 -1 10.75 0.75
 10 2 0 85.49 2.09
 10 2 1 10.47 0.74
 10 2 2 96.92 2.29
 10 2 3 3.7 0.61
 10 2 4 203.01 4.15
 10 2 5 11.43 0.81
 10 2 6 278.13 5.49
 10 2 7 69.39 1.96
 10 2 8 111.66 2.75
 10 2 9 5.62 0.8
 10 2 10 81.17 2.3
 10 2 11 3.46 0.78
 10 2 12 37.84 1.64
 10 2 13 62.72 2.16
 10 2 14 83.81 2.57
 10 2 15 16.36 1.23
 10 2 16 24.96 1.44
 10 2 17 11.05 1.1
 10 2 18 6.1 0.92
 10 3 -18 13.06 1.08
 10 3 -17 21.12 1.31
 10 3 -16 5.48 1
 10 3 -15 8.02 1.03
 10 3 -14 23.16 1.39
 10 3 -13 7.58 1.04
 10 3 -12 14.63 1.17
 10 3 -11 16.58 1.15
 10 3 -10 15.06 1.05
 10 3 -9 123.93 3.02
 10 3 -8 109.02 2.71
 10 3 -7 53.98 1.7
 10 3 -6 5.49 0.72
 10 3 -5 42.22 1.41
 10 3 -4 17.76 0.93
 10 3 -3 26.29 1.07
 10 3 -2 35.82 1.24
 10 3 -1 19.48 0.93
 10 3 0 228.27 4.52
 10 3 1 19.83 0.94
 10 3 2 35.83 1.24
 10 3 3 25.12 1.06
 10 3 4 17.63 0.92
 10 3 5 41.75 1.4
 10 3 6 4.86 0.71
 10 3 7 55.02 1.71
 10 3 8 108.91 2.71
 10 3 9 126.28 3.06
 10 3 10 16.13 1.06
 10 3 11 16.84 1.16
 10 3 12 15.13 1.18
 10 3 13 7.72 1.04
 10 3 14 22.63 1.39
 10 3 15 6.58 0.99
 10 3 16 6.51 1.02
 10 3 17 21.55 1.31
 10 3 18 12.43 1.05
 10 4 -18 2.09 0.81
 10 4 -17 9.52 1.05
 10 4 -16 8.59 1.08
 10 4 -15 12.59 1.14
 10 4 -14 6.06 1
 10 4 -13 96.74 2.8
 10 4 -12 10.19 1.07
 10 4 -11 10.44 1.02
 10 4 -10 45.88 1.67
 10 4 -9 29.11 1.31
 10 4 -8 21.4 1.13
 10 4 -7 78.16 2.15
 10 4 -6 13.87 0.91
 10 4 -5 4.51 0.69
 10 4 -4 35.77 1.29
 10 4 -3 60.68 1.72
 10 4 -2 162.91 3.46
 10 4 -1 37.68 1.29
 10 4 0 99.79 2.37
 10 4 1 38.44 1.3
 10 4 2 165.18 3.5
 10 4 3 62.17 1.74
 10 4 4 35.32 1.28
 10 4 5 4.36 0.69
 10 4 6 13.37 0.9
 10 4 7 79.47 2.17
 10 4 8 20.59 1.11
 10 4 9 27.39 1.28
 10 4 10 46.65 1.69
 10 4 11 9.78 1.01
 10 4 12 10.81 1.09
 10 4 13 96.68 2.8
 10 4 14 4.7 0.97
 10 4 15 11.9 1.12
 10 4 16 9.15 1.08
 10 4 17 10.01 1.05
 10 4 18 1.46 0.79
 10 5 -18 2.9 0.84
 10 5 -17 1.42 0.82
 10 5 -16 3.02 0.91
 10 5 -15 2.17 0.93
 10 5 -14 8.53 1.07
 10 5 -13 40.19 1.74
 10 5 -12 19.06 1.28
 10 5 -11 6.33 0.96
 10 5 -10 32.15 1.43
 10 5 -9 7.4 0.88
 10 5 -8 1.83 0.73
 10 5 -7 118.6 2.88
 10 5 -6 31.94 1.3
 10 5 -5 59.67 1.78
 10 5 -4 41.32 1.42
 10 5 -3 186.01 3.9
 10 5 -2 8.43 0.76
 10 5 -1 21.32 1.01
 10 5 0 24.36 1.06
 10 5 1 20.76 1
 10 5 2 9.31 0.77
 10 5 3 185.02 3.88
 10 5 4 39.44 1.39
 10 5 5 60.61 1.8
 10 5 6 32.95 1.32
 10 5 7 121.43 2.93
 10 5 8 1.82 0.71
 10 5 9 7.68 0.89
 10 5 10 30.85 1.4
 10 5 11 6.64 0.97
 10 5 12 18.95 1.28
 10 5 13 39.82 1.73
 10 5 14 8.56 1.04
 10 5 15 3.35 0.95
 10 5 16 3.25 0.9
 10 5 17 0.45 0.82
 10 5 18 2.31 0.84
 10 6 -17 1.19 0.8
 10 6 -16 12.05 1.12
 10 6 -15 5.49 1
 10 6 -14 4.15 0.93
 10 6 -13 1.95 0.89
 10 6 -12 7.18 1.02
 10 6 -11 2.12 0.87
 10 6 -10 10.48 1.03
 10 6 -9 15.24 1.06
 10 6 -8 85.5 2.37
 10 6 -7 16.51 1.04
 10 6 -6 13.63 0.95
 10 6 -5 2.92 0.7
 10 6 -4 1.92 0.67
 10 6 -3 10.44 0.84
 10 6 -2 5.09 0.7
 10 6 -1 43.29 1.44
 10 6 0 50.61 1.57
 10 6 1 44.04 1.46
 10 6 2 5.41 0.71
 10 6 3 10.26 0.83
 10 6 4 2.17 0.67
 10 6 5 2.46 0.69
 10 6 6 13.26 0.95
 10 6 7 16.09 1.03
 10 6 8 85.44 2.36
 10 6 9 16.92 1.1
 10 6 10 10.57 1.02
 10 6 11 3.01 0.88
 10 6 12 8.44 1.04
 10 6 13 2.06 0.88
 10 6 14 2.3 0.89
 10 6 15 4.96 0.99
 10 6 16 12.66 1.13
 10 6 17 1.02 0.8
 10 7 -17 6.72 0.91
 10 7 -16 1.34 0.84
 10 7 -15 25.01 1.42
 10 7 -14 3.11 0.92
 10 7 -13 28.86 1.51
 10 7 -12 5.78 0.98
 10 7 -11 7.08 1.01
 10 7 -10 13.4 1.14
 10 7 -9 4.37 0.87
 10 7 -8 36.39 1.49
 10 7 -7 5.99 0.83
 10 7 -6 1.68 0.72
 10 7 -5 3.06 0.72
 10 7 -4 2.9 0.71
 10 7 -3 233.06 4.78
 10 7 -2 1.17 0.63
 10 7 -1 51.73 1.63
 10 7 0 28.55 1.2
 10 7 1 52.11 1.64
 10 7 2 1.04 0.63
 10 7 3 232.25 4.77
 10 7 4 2.54 0.71
 10 7 5 2.91 0.72
 10 7 6 2.71 0.73
 10 7 7 6.58 0.85
 10 7 8 38.24 1.53
 10 7 9 2.84 0.85
 10 7 10 13.38 1.14
 10 7 11 6.49 0.99
 10 7 12 6.21 0.98
 10 7 13 29.03 1.5
 10 7 14 3.9 0.92
 10 7 15 25.08 1.43
 10 7 16 0.99 0.85
 10 7 17 6.61 0.91
 10 8 -17 1.64 0.81
 10 8 -16 2.6 0.85
 10 8 -15 6.29 0.99
 10 8 -14 7.93 1.06
 10 8 -13 2.29 0.9
 10 8 -12 0.38 0.84
 10 8 -11 14.72 1.19
 10 8 -10 3.8 0.91
 10 8 -9 45.36 1.81
 10 8 -8 34.62 1.49
 10 8 -7 4.65 0.83
 10 8 -6 1.26 0.72
 10 8 -5 152.16 3.5
 10 8 -4 8.39 0.86
 10 8 -3 11.36 0.9
 10 8 -2 33.36 1.34
 10 8 -1 31.3 1.29
 10 8 0 28.37 1.23
 10 8 1 31.56 1.3
 10 8 2 32.17 1.31
 10 8 3 11.6 0.91
 10 8 4 7.64 0.85
 10 8 5 153.55 3.52
 10 8 6 1.67 0.74
 10 8 7 5.05 0.84
 10 8 8 36.34 1.51
 10 8 9 46.09 1.82
 10 8 10 3.72 0.91
 10 8 11 15.27 1.2
 10 8 12 0.66 0.84
 10 8 13 2.27 0.88
 10 8 14 7.18 1.04
 10 8 15 6.13 0.99
 10 8 16 1.71 0.84
 10 8 17 2.39 0.82
 10 9 -16 3.02 0.83
 10 9 -15 11.82 1.1
 10 9 -14 -0.18 0.84
 10 9 -13 1.34 0.89
 10 9 -12 3.24 0.92
 10 9 -11 8.11 1.04
 10 9 -10 9.33 1.07
 10 9 -9 13.56 1.16
 10 9 -8 13.95 1.15
 10 9 -7 21.67 1.27
 10 9 -6 33.83 1.45
 10 9 -5 2.64 0.77
 10 9 -4 29.47 1.32
 10 9 -3 11.15 0.93
 10 9 -2 9.94 0.9
 10 9 -1 7.62 0.84
 10 9 0 62.44 1.91
 10 9 1 7.56 0.84
 10 9 2 9.72 0.89
 10 9 3 10.58 0.92
 10 9 4 29.59 1.32
 10 9 5 2.26 0.77
 10 9 6 35.78 1.48
 10 9 7 23.58 1.3
 10 9 8 15.41 1.17
 10 9 9 14.9 1.17
 10 9 10 8.74 1.06
 10 9 11 7.84 1.04
 10 9 12 1.56 0.89
 10 9 13 1.78 0.91
 10 9 14 -0.07 0.84
 10 9 15 13.84 1.12
 10 9 16 3.45 0.84
 10 10 -15 3.57 0.88
 10 10 -14 1.02 0.84
 10 10 -13 8.7 1.07
 10 10 -12 5.9 0.98
 10 10 -11 2.23 0.91
 10 10 -10 1.54 0.89
 10 10 -9 -0.11 0.83
 10 10 -8 18.99 1.28
 10 10 -7 3.39 0.9
 10 10 -6 8.08 0.97
 10 10 -5 50.63 1.79
 10 10 -4 32.27 1.41
 10 10 -3 10.79 0.96
 10 10 -2 119.8 2.98
 10 10 -1 47.9 1.69
 10 10 0 12.72 0.98
 10 10 1 49.04 1.71
 10 10 2 120.5 2.99
 10 10 3 10.19 0.94
 10 10 4 31.44 1.4
 10 10 5 50.18 1.78
 10 10 6 7.88 0.97
 10 10 7 2.83 0.88
 10 10 8 18.03 1.26
 10 10 9 0.7 0.84
 10 10 10 1.66 0.88
 10 10 11 2.9 0.92
 10 10 12 6.47 0.99
 10 10 13 10.05 1.1
 10 10 14 0.1 0.83
 10 10 15 2.83 0.86
 10 11 -15 4.74 0.86
 10 11 -14 1.9 0.85
 10 11 -13 5.42 0.97
 10 11 -12 12.24 1.15
 10 11 -11 8.89 1.05
 10 11 -10 46.57 1.85
 10 11 -9 7.28 1.01
 10 11 -8 11.26 1.12
 10 11 -7 6.76 1
 10 11 -6 16.32 1.21
 10 11 -5 23.35 1.36
 10 11 -4 14.94 1.14
 10 11 -3 7.75 0.95
 10 11 -2 19.7 1.16
 10 11 -1 8.23 0.91
 10 11 0 18.49 1.14
 10 11 1 8.13 0.91
 10 11 2 19.22 1.16
 10 11 3 8.25 0.95
 10 11 4 16.33 1.15
 10 11 5 24.87 1.38
 10 11 6 15.33 1.19
 10 11 7 5.6 0.97
 10 11 8 12.43 1.13
 10 11 9 6.47 1.01
 10 11 10 45.17 1.83
 10 11 11 8.33 1.05
 10 11 12 11.31 1.14
 10 11 13 4.98 0.96
 10 11 14 2.5 0.85
 10 11 15 4.93 0.87
 10 12 -14 2.33 0.82
 10 12 -13 0.82 0.84
 10 12 -12 3.17 0.92
 10 12 -11 2.81 0.94
 10 12 -10 12.11 1.14
 10 12 -9 6.76 1.02
 10 12 -8 12.28 1.16
 10 12 -7 19.28 1.3
 10 12 -6 6.5 1.02
 10 12 -5 8.75 1.05
 10 12 -4 4.59 0.95
 10 12 -3 15.53 1.18
 10 12 -2 5.07 0.95
 10 12 -1 2.89 0.89
 10 12 0 16.96 1.22
 10 12 1 3.21 0.9
 10 12 2 5.29 0.95
 10 12 3 14.24 1.16
 10 12 4 4.03 0.92
 10 12 5 7.95 1.01
 10 12 6 7.75 1.05
 10 12 7 20 1.31
 10 12 8 13.88 1.2
 10 12 9 5.76 0.99
 10 12 10 11.75 1.14
 10 12 11 1.71 0.92
 10 12 12 2.69 0.91
 10 12 13 1.29 0.85
 10 12 14 1.69 0.8
 10 13 -13 2.93 0.83
 10 13 -12 7.98 1
 10 13 -11 6.23 0.98
 10 13 -10 12.11 1.16
 10 13 -9 21.2 1.38
 10 13 -8 -0.2 0.84
 10 13 -7 6.62 1.03
 10 13 -6 4.67 0.98
 10 13 -5 18.08 1.28
 10 13 -4 5.56 0.99
 10 13 -3 18.45 1.27
 10 13 -2 5.9 0.97
 10 13 -1 -0.27 0.82
 10 13 0 85.87 2.59
 10 13 1 1.28 0.86
 10 13 2 5.62 0.98
 10 13 3 19.02 1.29
 10 13 4 5.03 0.97
 10 13 5 18.26 1.28
 10 13 6 5.76 1
 10 13 7 7.4 1.03
 10 13 8 0.58 0.85
 10 13 9 20.77 1.37
 10 13 10 11.5 1.17
 10 13 11 6.49 0.99
 10 13 12 7.94 1
 10 13 13 2.76 0.82
 10 14 -12 0.84 0.78
 10 14 -11 2.66 0.87
 10 14 -10 31.92 1.54
 10 14 -9 0.83 0.9
 10 14 -8 8.21 1.08
 10 14 -7 2.06 0.89
 10 14 -6 37.35 1.67
 10 14 -5 1.51 0.9
 10 14 -4 8.94 1.05
 10 14 -3 8.09 1.05
 10 14 -2 9.24 1.07
 10 14 -1 6.45 1.01
 10 14 0 0.78 0.86
 10 14 1 7.81 1.04
 10 14 2 9.59 1.08
 10 14 3 7.25 1.01
 10 14 4 8.26 1.05
 10 14 5 1.15 0.88
 10 14 6 35.48 1.64
 10 14 7 3.09 0.92
 10 14 8 9.8 1.11
 10 14 9 1.44 0.89
 10 14 10 31.98 1.54
 10 14 11 2.18 0.84
 10 14 12 0.33 0.78
 10 15 -11 2.61 0.83
 10 15 -10 4.87 0.91
 10 15 -9 5.51 0.95
 10 15 -8 16.8 1.23
 10 15 -7 37.13 1.69
 10 15 -6 4.41 0.98
 10 15 -5 3.72 0.97
 10 15 -4 4.11 0.93
 10 15 -3 5.07 0.98
 10 15 -2 4.99 0.96
 10 15 -1 2 0.9
 10 15 0 14.84 1.19
 10 15 1 2.06 0.88
 10 15 2 4.01 0.96
 10 15 3 5.04 0.96
 10 15 4 3.78 0.93
 10 15 5 3.05 0.97
 10 15 6 4.29 1
 10 15 7 36.95 1.68
 10 15 8 16.49 1.23
 10 15 9 4.58 0.93
 10 15 10 3.66 0.89
 10 15 11 3.22 0.83
 10 16 -9 -0.38 0.76
 10 16 -8 3.62 0.91
 10 16 -7 0.73 0.84
 10 16 -6 3.24 0.91
 10 16 -5 10.84 1.11
 10 16 -4 6.57 1.03
 10 16 -3 33.91 1.63
 10 16 -2 5.07 1.01
 10 16 -1 23.32 1.42
 10 16 0 7.43 1.05
 10 16 1 23.69 1.43
 10 16 2 4.17 0.97
 10 16 3 34.55 1.64
 10 16 4 7.97 1.05
 10 16 5 10.73 1.11
 10 16 6 4.24 0.94
 10 16 7 0.99 0.84
 10 16 8 3.8 0.9
 10 16 9 0.45 0.77
 10 17 -8 9 1.01
 10 17 -7 19.05 1.19
 10 17 -6 7.91 0.98
 10 17 -5 4.37 0.91
 10 17 -4 3.95 0.9
 10 17 -3 2.86 0.89
 10 17 -2 3.74 0.91
 10 17 -1 11.3 1.1
 10 17 0 55.86 2.02
 10 17 1 10.27 1.1
 10 17 2 3.43 0.91
 10 17 3 2.88 0.89
 10 17 4 4.52 0.92
 10 17 5 4.82 0.9
 10 17 6 6.55 0.95
 10 17 7 18.29 1.17
 10 17 8 10.06 1.02
 10 18 -5 3.45 0.88
 10 18 -4 12.71 1.05
 10 18 -3 2.07 0.83
 10 18 -2 4.72 0.89
 10 18 -1 4.69 0.89
 10 18 0 0.52 0.8
 10 18 1 6.33 0.92
 10 18 2 4.32 0.89
 10 18 3 2.03 0.83
 10 18 4 12.49 1.06
 10 18 5 2.77 0.86
 11 0 1 124.97 2.84
 11 0 2 6.14 0.71
 11 0 3 143.86 3.19
 11 0 4 0.27 0.6
 11 0 5 24.44 1.13
 11 0 6 2.29 0.67
 11 0 7 4.64 0.76
 11 0 8 39.96 1.51
 11 0 9 11.27 0.96
 11 0 10 65.25 2.05
 11 0 11 -0.77 0.79
 11 0 12 1.21 0.85
 11 0 13 18.08 1.29
 11 0 14 1.17 0.87
 11 0 15 12.97 1.2
 11 0 16 0.35 0.86
 11 0 17 0.75 0.81
 11 0 18 9.55 1.03
 11 1 -18 0.02 0.77
 11 1 -17 1.59 0.84
 11 1 -16 45.56 1.83
 11 1 -15 23.38 1.43
 11 1 -14 11.29 1.13
 11 1 -13 24.08 1.42
 11 1 -12 31.7 1.55
 11 1 -11 13.11 1.12
 11 1 -10 20.07 1.17
 11 1 -9 12.36 0.99
 11 1 -8 27.57 1.27
 11 1 -7 50.14 1.67
 11 1 -6 14.41 0.95
 11 1 -5 111.97 2.7
 11 1 -4 20.79 1.03
 11 1 -3 54.66 1.65
 11 1 -2 22.18 1.03
 11 1 -1 25.95 1.1
 11 1 0 52.45 1.58
 11 1 1 27.55 1.13
 11 1 2 22.48 1.04
 11 1 3 53.6 1.63
 11 1 4 20.99 1.03
 11 1 5 112.13 2.7
 11 1 6 15.2 0.96
 11 1 7 50.51 1.68
 11 1 8 27.31 1.27
 11 1 9 11.95 0.98
 11 1 10 19.58 1.17
 11 1 11 13.5 1.14
 11 1 12 32.97 1.58
 11 1 13 24.25 1.4
 11 1 14 12.03 1.13
 11 1 15 21.95 1.39
 11 1 16 45.48 1.84
 11 1 17 0.9 0.84
 11 1 18 0.39 0.79
 11 2 -18 0.45 0.8
 11 2 -17 15.31 1.15
 11 2 -16 4.11 0.94
 11 2 -15 2.95 0.94
 11 2 -14 7.93 1.05
 11 2 -13 9.85 1.09
 11 2 -12 49.81 1.92
 11 2 -11 32.41 1.54
 11 2 -10 5.05 0.85
 11 2 -9 34.1 1.43
 11 2 -8 72.6 2.12
 11 2 -7 12.95 0.95
 11 2 -6 49.49 1.63
 11 2 -5 50.95 1.63
 11 2 -4 255.15 5.12
 11 2 -3 24.17 1.1
 11 2 -2 192.74 4.01
 11 2 -1 3.32 0.66
 11 2 0 93.19 2.3
 11 2 1 3.14 0.65
 11 2 2 193.33 4.02
 11 2 3 26.48 1.14
 11 2 4 258.49 5.17
 11 2 5 51 1.63
 11 2 6 49.15 1.63
 11 2 7 12.84 0.95
 11 2 8 72.49 2.12
 11 2 9 33.43 1.43
 11 2 10 5.3 0.84
 11 2 11 34.54 1.58
 11 2 12 49.44 1.91
 11 2 13 9.45 1.07
 11 2 14 7.58 1.03
 11 2 15 3.46 0.95
 11 2 16 4.74 0.95
 11 2 17 15.21 1.15
 11 2 18 0.44 0.81
 11 3 -17 4.81 0.91
 11 3 -16 0.42 0.85
 11 3 -15 1.88 0.91
 11 3 -14 1.13 0.86
 11 3 -13 16.11 1.24
 11 3 -12 4.42 0.95
 11 3 -11 3.52 0.91
 11 3 -10 1.55 0.79
 11 3 -9 75.14 2.21
 11 3 -8 35.31 1.45
 11 3 -7 202.74 4.35
 11 3 -6 77.67 2.16
 11 3 -5 146.56 3.32
 11 3 -4 28.19 1.2
 11 3 -3 137.21 3.11
 11 3 -2 149.41 3.3
 11 3 -1 126.9 2.9
 11 3 0 1.24 0.62
 11 3 1 126.59 2.89
 11 3 2 151.19 3.33
 11 3 3 135.46 3.07
 11 3 4 28.34 1.2
 11 3 5 148.47 3.35
 11 3 6 77.68 2.15
 11 3 7 205.02 4.39
 11 3 8 36.63 1.47
 11 3 9 75.52 2.22
 11 3 10 1.39 0.79
 11 3 11 4.26 0.92
 11 3 12 4.84 0.96
 11 3 13 16.4 1.24
 11 3 14 1.4 0.87
 11 3 15 2.21 0.91
 11 3 16 1.7 0.86
 11 3 17 5.91 0.92
 11 4 -17 15.59 1.13
 11 4 -16 0.99 0.83
 11 4 -15 10.75 1.11
 11 4 -14 22.29 1.36
 11 4 -13 29.73 1.52
 11 4 -12 13.68 1.17
 11 4 -11 128.72 3.35
 11 4 -10 27.48 1.4
 11 4 -9 1.42 0.77
 11 4 -8 27.48 1.3
 11 4 -7 1.91 0.72
 11 4 -6 17 1.03
 11 4 -5 11.02 0.89
 11 4 -4 77.59 2.12
 11 4 -3 126.12 2.94
 11 4 -2 313.39 6.09
 11 4 -1 143.24 3.2
 11 4 0 18.76 1
 11 4 1 143.31 3.2
 11 4 2 307.84 6
 11 4 3 123.74 2.9
 11 4 4 78.83 2.14
 11 4 5 11.2 0.88
 11 4 6 16.82 1.03
 11 4 7 1.87 0.72
 11 4 8 27.9 1.31
 11 4 9 1.37 0.76
 11 4 10 26.63 1.39
 11 4 11 125.53 3.29
 11 4 12 13.04 1.16
 11 4 13 30.69 1.55
 11 4 14 23.17 1.37
 11 4 15 9.27 1.1
 11 4 16 0.95 0.83
 11 4 17 15.31 1.13
 11 5 -17 1.69 0.79
 11 5 -16 11.23 1.07
 11 5 -15 14.47 1.21
 11 5 -14 2.99 0.9
 11 5 -13 37.34 1.67
 11 5 -12 3.17 0.93
 11 5 -11 4.89 0.97
 11 5 -10 1.97 0.87
 11 5 -9 75.62 2.32
 11 5 -8 189.61 4.21
 11 5 -7 77.44 2.23
 11 5 -6 72.06 2.1
 11 5 -5 18.23 1.06
 11 5 -4 36.6 1.4
 11 5 -3 65.74 1.92
 11 5 -2 129.85 3.01
 11 5 -1 24.22 1.13
 11 5 0 2.56 0.67
 11 5 1 24.48 1.14
 11 5 2 128.01 2.98
 11 5 3 66.23 1.92
 11 5 4 36.32 1.39
 11 5 5 19.18 1.07
 11 5 6 71.83 2.09
 11 5 7 76.87 2.21
 11 5 8 186.88 4.17
 11 5 9 77.07 2.35
 11 5 10 3.03 0.88
 11 5 11 5.65 0.97
 11 5 12 2.03 0.91
 11 5 13 39.66 1.72
 11 5 14 1.5 0.89
 11 5 15 16.12 1.22
 11 5 16 10.87 1.07
 11 5 17 1.16 0.79
 11 6 -17 0.22 0.78
 11 6 -16 16.56 1.18
 11 6 -15 1.18 0.86
 11 6 -14 1.65 0.91
 11 6 -13 9.3 1.07
 11 6 -12 44.09 1.81
 11 6 -11 11.33 1.11
 11 6 -10 29.79 1.51
 11 6 -9 7.78 0.98
 11 6 -8 35.51 1.5
 11 6 -7 5.37 0.84
 11 6 -6 3.57 0.78
 11 6 -5 17.29 1.06
 11 6 -4 14.4 0.98
 11 6 -3 109.19 2.7
 11 6 -2 24.98 1.17
 11 6 -1 41.4 1.48
 11 6 0 58.05 1.78
 11 6 1 41.58 1.48
 11 6 2 24.48 1.16
 11 6 3 109.81 2.72
 11 6 4 12.8 0.96
 11 6 5 18.86 1.09
 11 6 6 4.3 0.78
 11 6 7 5.39 0.84
 11 6 8 35.33 1.49
 11 6 9 6.83 0.96
 11 6 10 30.91 1.53
 11 6 11 10.93 1.12
 11 6 12 44.15 1.82
 11 6 13 9.06 1.07
 11 6 14 1.95 0.91
 11 6 15 2.16 0.88
 11 6 16 16.71 1.17
 11 6 17 0.88 0.81
 11 7 -16 0.79 0.8
 11 7 -15 11.65 1.09
 11 7 -14 15.31 1.22
 11 7 -13 5.96 0.98
 11 7 -12 16 1.24
 11 7 -11 12.28 1.15
 11 7 -10 6.51 0.99
 11 7 -9 11.06 1.08
 11 7 -8 6.18 0.93
 11 7 -7 38.87 1.56
 11 7 -6 28.6 1.34
 11 7 -5 18.87 1.13
 11 7 -4 17.81 1.08
 11 7 -3 1.9 0.71
 11 7 -2 3.63 0.74
 11 7 -1 106.49 2.67
 11 7 0 46.56 1.6
 11 7 1 105.5 2.65
 11 7 2 3.48 0.74
 11 7 3 2.02 0.71
 11 7 4 18.48 1.09
 11 7 5 19.56 1.13
 11 7 6 27.72 1.32
 11 7 7 38.43 1.55
 11 7 8 5.96 0.93
 11 7 9 10.98 1.08
 11 7 10 4.93 0.96
 11 7 11 11.7 1.13
 11 7 12 14.04 1.19
 11 7 13 6.92 0.98
 11 7 14 13.97 1.19
 11 7 15 11.13 1.09
 11 7 16 1.02 0.8
 11 8 -16 3.04 0.83
 11 8 -15 0.59 0.81
 11 8 -14 1.03 0.87
 11 8 -13 3.91 0.96
 11 8 -12 19.52 1.3
 11 8 -11 3.37 0.94
 11 8 -10 -0.18 0.85
 11 8 -9 34.78 1.62
 11 8 -8 2.88 0.9
 11 8 -7 27.53 1.4
 11 8 -6 16.06 1.11
 11 8 -5 28.07 1.33
 11 8 -4 12.48 0.99
 11 8 -3 19.45 1.12
 11 8 -2 4.56 0.78
 11 8 -1 11.3 0.93
 11 8 0 2.59 0.73
 11 8 1 11.04 0.92
 11 8 2 4.42 0.78
 11 8 3 18.63 1.11
 11 8 4 12.51 0.99
 11 8 5 28.41 1.34
 11 8 6 17.15 1.13
 11 8 7 28.24 1.42
 11 8 8 2.53 0.9
 11 8 9 34.1 1.61
 11 8 10 1.01 0.86
 11 8 11 3.63 0.93
 11 8 12 18.91 1.29
 11 8 13 4.27 0.96
 11 8 14 2.77 0.88
 11 8 15 0.67 0.82
 11 8 16 2.37 0.82
 11 9 -15 13.98 1.1
 11 9 -14 1.56 0.86
 11 9 -13 7.37 1.05
 11 9 -12 7.75 1.08
 11 9 -11 25.95 1.45
 11 9 -10 1.83 0.9
 11 9 -9 2.7 0.92
 11 9 -8 11.42 1.13
 11 9 -7 12.82 1.13
 11 9 -6 17.52 1.2
 11 9 -5 1.63 0.82
 11 9 -4 15.17 1.06
 11 9 -3 3.04 0.78
 11 9 -2 4.64 0.8
 11 9 -1 4.23 0.79
 11 9 0 4.13 0.79
 11 9 1 4.76 0.81
 11 9 2 2.95 0.77
 11 9 3 1.01 0.75
 11 9 4 14.74 1.06
 11 9 5 1.88 0.81
 11 9 6 17.95 1.21
 11 9 7 13.39 1.14
 11 9 8 10.7 1.1
 11 9 9 2 0.89
 11 9 10 1.85 0.9
 11 9 11 26.42 1.45
 11 9 12 8.73 1.1
 11 9 13 7.39 1.05
 11 9 14 0.94 0.84
 11 9 15 15.47 1.12
 11 10 -15 1.97 0.83
 11 10 -14 0.78 0.8
 11 10 -13 0.65 0.85
 11 10 -12 12.98 1.18
 11 10 -11 1.34 0.88
 11 10 -10 4.99 0.96
 11 10 -9 2.1 0.89
 11 10 -8 3.3 0.94
 11 10 -7 1.96 0.87
 11 10 -6 53.52 1.98
 11 10 -5 13.57 1.15
 11 10 -4 1.17 0.8
 11 10 -3 3.42 0.86
 11 10 -2 38.94 1.59
 11 10 -1 8.05 0.93
 11 10 0 106.96 2.8
 11 10 1 7.85 0.91
 11 10 2 38.94 1.59
 11 10 3 2.77 0.85
 11 10 4 1.31 0.8
 11 10 5 13.12 1.14
 11 10 6 52.53 1.96
 11 10 7 0.21 0.84
 11 10 8 3.28 0.92
 11 10 9 1.12 0.88
 11 10 10 4.29 0.95
 11 10 11 1.19 0.87
 11 10 12 13.7 1.2
 11 10 13 1.01 0.85
 11 10 14 0.07 0.8
 11 10 15 2.46 0.85
 11 11 -14 4.16 0.84
 11 11 -13 2.86 0.89
 11 11 -12 12.91 1.16
 11 11 -11 19.43 1.33
 11 11 -10 17.02 1.24
 11 11 -9 23.85 1.41
 11 11 -8 16.37 1.24
 11 11 -7 11.22 1.13
 11 11 -6 30.51 1.55
 11 11 -5 3.67 0.91
 11 11 -4 3.45 0.92
 11 11 -3 5.83 0.97
 11 11 -2 4.44 0.93
 11 11 -1 3.67 0.91
 11 11 0 19.17 1.25
 11 11 1 3.45 0.9
 11 11 2 4.31 0.93
 11 11 3 4.85 0.95
 11 11 4 3.59 0.92
 11 11 5 1.4 0.89
 11 11 6 31.6 1.56
 11 11 7 10.13 1.11
 11 11 8 14.59 1.2
 11 11 9 24.72 1.41
 11 11 10 15.72 1.24
 11 11 11 19.27 1.33
 11 11 12 12.94 1.15
 11 11 13 5.49 0.91
 11 11 14 2.91 0.82
 11 12 -13 11.55 1.03
 11 12 -12 7.25 0.98
 11 12 -11 9.85 1.1
 11 12 -10 12.02 1.17
 11 12 -9 11.44 1.19
 11 12 -8 0.97 0.89
 11 12 -7 1.5 0.87
 11 12 -6 34 1.62
 11 12 -5 35.82 1.66
 11 12 -4 16.43 1.25
 11 12 -3 28.7 1.5
 11 12 -2 17.22 1.25
 11 12 -1 0.87 0.86
 11 12 0 31.19 1.54
 11 12 1 0.8 0.86
 11 12 2 16.68 1.23
 11 12 3 27.7 1.49
 11 12 4 17.08 1.26
 11 12 5 34.44 1.63
 11 12 6 32.89 1.6
 11 12 7 0.62 0.86
 11 12 8 1.09 0.88
 11 12 9 12.53 1.18
 11 12 10 11.12 1.14
 11 12 11 8.29 1.04
 11 12 12 7.71 0.99
 11 12 13 11.68 1.04
 11 13 -12 17.37 1.16
 11 13 -11 12.6 1.11
 11 13 -10 0.45 0.85
 11 13 -9 14.87 1.23
 11 13 -8 11.39 1.16
 11 13 -7 3.58 0.95
 11 13 -6 11.21 1.12
 11 13 -5 38.14 1.7
 11 13 -4 13.84 1.2
 11 13 -3 26.4 1.46
 11 13 -2 5.17 0.98
 11 13 -1 63.73 2.19
 11 13 0 0.68 0.88
 11 13 1 64.05 2.2
 11 13 2 4.56 0.97
 11 13 3 25.28 1.44
 11 13 4 14.9 1.22
 11 13 5 39.22 1.72
 11 13 6 10.73 1.1
 11 13 7 4.25 0.95
 11 13 8 9.5 1.11
 11 13 9 14.38 1.21
 11 13 10 1.85 0.87
 11 13 11 12.63 1.09
 11 13 12 18.07 1.16
 11 14 -11 0.94 0.77
 11 14 -10 2.71 0.86
 11 14 -9 5.22 0.94
 11 14 -8 23.95 1.4
 11 14 -7 2.8 0.94
 11 14 -6 16.04 1.27
 11 14 -5 9.87 1.1
 11 14 -4 25.48 1.44
 11 14 -3 34.95 1.64
 11 14 -2 10.8 1.11
 11 14 -1 11.25 1.12
 11 14 0 13.92 1.19
 11 14 1 10.45 1.1
 11 14 2 8.8 1.08
 11 14 3 35.9 1.65
 11 14 4 28.19 1.49
 11 14 5 8.99 1.07
 11 14 6 17.6 1.29
 11 14 7 1.62 0.91
 11 14 8 24.67 1.41
 11 14 9 4.03 0.93
 11 14 10 1.69 0.84
 11 14 11 0.24 0.77
 11 15 -10 2.3 0.85
 11 15 -9 3.19 0.87
 11 15 -8 7.97 1.01
 11 15 -7 0.15 0.84
 11 15 -6 6.44 1.01
 11 15 -5 22.11 1.37
 11 15 -4 9.97 1.11
 11 15 -3 1.88 0.91
 11 15 -2 17.83 1.31
 11 15 -1 5.51 1.03
 11 15 0 13 1.2
 11 15 1 5.33 1
 11 15 2 20.66 1.36
 11 15 3 1.05 0.89
 11 15 4 10.12 1.11
 11 15 5 20.45 1.33
 11 15 6 7.09 1.02
 11 15 7 1.77 0.87
 11 15 8 6.95 0.98
 11 15 9 4.47 0.87
 11 15 10 1.91 0.83
 11 16 -8 3.68 0.85
 11 16 -7 1.64 0.83
 11 16 -6 1.6 0.83
 11 16 -5 1.68 0.88
 11 16 -4 0.77 0.85
 11 16 -3 0 0.84
 11 16 -2 4.72 0.95
 11 16 -1 14.76 1.21
 11 16 0 1.01 0.87
 11 16 1 15.18 1.21
 11 16 2 4.47 0.97
 11 16 3 0.35 0.84
 11 16 4 0.41 0.83
 11 16 5 3.54 0.9
 11 16 6 1.64 0.84
 11 16 7 1.31 0.82
 11 16 8 3.11 0.84
 11 17 -6 2.03 0.84
 11 17 -5 1.95 0.81
 11 17 -4 3.54 0.87
 11 17 -3 3.07 0.86
 11 17 -2 11.35 1.07
 11 17 -1 3.19 0.88
 11 17 0 0.68 0.81
 11 17 1 4.07 0.9
 11 17 2 11.91 1.09
 11 17 3 1.95 0.84
 11 17 4 4.28 0.86
 11 17 5 1.85 0.82
 11 17 6 1.43 0.82
 11 18 -2 2.29 0.85
 11 18 -1 1.14 0.83
 11 18 0 0.94 0.79
 11 18 1 1.82 0.84
 11 18 2 3.98 0.86
 12 0 0 43.81 1.5
 12 0 1 164.02 3.6
 12 0 2 0.25 0.63
 12 0 3 17.13 1.01
 12 0 4 41.43 1.49
 12 0 5 197.23 4.24
 12 0 6 64.9 1.97
 12 0 7 6.84 0.86
 12 0 8 0.29 0.71
 12 0 9 34.14 1.53
 12 0 10 3.95 0.92
 12 0 11 2.54 0.9
 12 0 12 1.54 0.86
 12 0 13 7.79 1.03
 12 0 14 19.28 1.28
 12 0 15 9.32 1.09
 12 0 16 11.54 1.09
 12 0 17 -0.43 0.75
 12 1 -17 1.11 0.79
 12 1 -16 1.64 0.85
 12 1 -15 14.88 1.2
 12 1 -14 1.52 0.86
 12 1 -13 7.21 1.02
 12 1 -12 11.54 1.12
 12 1 -11 39.07 1.7
 12 1 -10 18.27 1.25
 12 1 -9 55.07 1.95
 12 1 -8 12.3 0.99
 12 1 -7 17.58 1.09
 12 1 -6 5.8 0.81
 12 1 -5 48.84 1.65
 12 1 -4 20.31 1.09
 12 1 -3 0.49 0.65
 12 1 -2 2.68 0.68
 12 1 -1 27.34 1.2
 12 1 0 49.44 1.6
 12 1 1 27.51 1.2
 12 1 2 2.86 0.68
 12 1 3 0.05 0.64
 12 1 4 21.48 1.11
 12 1 5 47.65 1.64
 12 1 6 5.47 0.79
 12 1 7 18.43 1.1
 12 1 8 11.95 0.99
 12 1 9 55.38 1.95
 12 1 10 17.97 1.25
 12 1 11 39.97 1.73
 12 1 12 12.03 1.14
 12 1 13 6.9 1.01
 12 1 14 1.11 0.87
 12 1 15 14.15 1.19
 12 1 16 0.84 0.83
 12 1 17 1.66 0.79
 12 2 -17 2.21 0.8
 12 2 -16 0.69 0.82
 12 2 -15 0.49 0.84
 12 2 -14 9.8 1.12
 12 2 -13 4.71 0.96
 12 2 -12 10.36 1.11
 12 2 -11 22.56 1.37
 12 2 -10 5.82 0.96
 12 2 -9 13.79 1.1
 12 2 -8 17.64 1.13
 12 2 -7 1.83 0.75
 12 2 -6 24.94 1.22
 12 2 -5 64.89 1.95
 12 2 -4 18.5 1.06
 12 2 -3 13.28 0.93
 12 2 -2 24.94 1.16
 12 2 -1 17.39 1
 12 2 0 16.98 1
 12 2 1 17.53 1.01
 12 2 2 24.73 1.15
 12 2 3 12.03 0.91
 12 2 4 18.33 1.05
 12 2 5 64.32 1.95
 12 2 6 25.75 1.23
 12 2 7 2.6 0.75
 12 2 8 19.03 1.14
 12 2 9 14.04 1.1
 12 2 10 5.2 0.94
 12 2 11 23.9 1.38
 12 2 12 10.62 1.12
 12 2 13 6.09 1
 12 2 14 8.96 1.1
 12 2 15 1.01 0.85
 12 2 16 -0.14 0.8
 12 2 17 1.91 0.79
 12 3 -17 16.44 1.16
 12 3 -16 3.58 0.87
 12 3 -15 10.38 1.08
 12 3 -14 2.94 0.95
 12 3 -13 1.24 0.87
 12 3 -12 9.79 1.1
 12 3 -11 32.56 1.58
 12 3 -10 7.92 1.02
 12 3 -9 4.64 0.89
 12 3 -8 6.2 0.87
 12 3 -7 29.62 1.36
 12 3 -6 44.53 1.62
 12 3 -5 1.42 0.7
 12 3 -4 13.24 0.96
 12 3 -3 15.34 0.99
 12 3 -2 38.24 1.43
 12 3 -1 45.08 1.55
 12 3 0 187.26 4.02
 12 3 1 45.32 1.55
 12 3 2 39.14 1.44
 12 3 3 14.34 0.97
 12 3 4 12.85 0.95
 12 3 5 1.66 0.7
 12 3 6 46.32 1.65
 12 3 7 30.45 1.37
 12 3 8 5.61 0.86
 12 3 9 5.57 0.91
 12 3 10 7.94 1.03
 12 3 11 33.62 1.61
 12 3 12 9.68 1.09
 12 3 13 1.1 0.87
 12 3 14 4.76 0.98
 12 3 15 9.71 1.08
 12 3 16 2.65 0.87
 12 3 17 17.89 1.18
 12 4 -16 3.4 0.87
 12 4 -15 1.95 0.86
 12 4 -14 1.51 0.9
 12 4 -13 20.35 1.32
 12 4 -12 17.98 1.28
 12 4 -11 1.96 0.92
 12 4 -10 14.39 1.17
 12 4 -9 9.11 1.03
 12 4 -8 5.93 0.92
 12 4 -7 1.72 0.75
 12 4 -6 68.52 2.08
 12 4 -5 12.53 0.97
 12 4 -4 13.18 0.97
 12 4 -3 30.19 1.3
 12 4 -2 39.43 1.47
 12 4 -1 3.07 0.74
 12 4 0 18.7 1.07
 12 4 1 3.02 0.74
 12 4 2 37.5 1.44
 12 4 3 29.64 1.3
 12 4 4 13.42 0.97
 12 4 5 12.36 0.97
 12 4 6 69.83 2.1
 12 4 7 1.02 0.75
 12 4 8 6.03 0.92
 12 4 9 8.7 1.04
 12 4 10 13.3 1.15
 12 4 11 4.49 0.96
 12 4 12 18.51 1.29
 12 4 13 20.83 1.32
 12 4 14 1.38 0.89
 12 4 15 0.5 0.85
 12 4 16 2.48 0.85
 12 5 -16 0.8 0.79
 12 5 -15 6.72 0.99
 12 5 -14 8.83 1.08
 12 5 -13 2.91 0.9
 12 5 -12 10.45 1.12
 12 5 -11 21.35 1.35
 12 5 -10 48.5 1.9
 12 5 -9 8.3 1.04
 12 5 -8 3.04 0.86
 12 5 -7 72.05 2.19
 12 5 -6 29.62 1.37
 12 5 -5 34.97 1.45
 12 5 -4 71.52 2.11
 12 5 -3 62.01 1.92
 12 5 -2 14.31 1
 12 5 -1 36.41 1.43
 12 5 0 76.56 2.16
 12 5 1 35.24 1.41
 12 5 2 13.6 0.98
 12 5 3 60.09 1.88
 12 5 4 71.67 2.11
 12 5 5 34.91 1.45
 12 5 6 28.75 1.35
 12 5 7 72.62 2.2
 12 5 8 3.46 0.87
 12 5 9 5.88 0.98
 12 5 10 45.76 1.85
 12 5 11 21.57 1.36
 12 5 12 11.02 1.11
 12 5 13 2.56 0.91
 12 5 14 8.06 1.06
 12 5 15 7.66 1
 12 5 16 1.72 0.82
 12 6 -16 25.24 1.3
 12 6 -15 1.62 0.84
 12 6 -14 5.74 1
 12 6 -13 0.38 0.87
 12 6 -12 14.76 1.2
 12 6 -11 7.47 1.04
 12 6 -10 59.99 2.12
 12 6 -9 71.73 2.34
 12 6 -8 1.23 0.86
 12 6 -7 15.17 1.13
 12 6 -6 86.62 2.45
 12 6 -5 5.63 0.88
 12 6 -4 106.78 2.76
 12 6 -3 20.78 1.16
 12 6 -2 86.56 2.37
 12 6 -1 128.34 3.09
 12 6 0 23.88 1.2
 12 6 1 129.11 3.11
 12 6 2 85.81 2.36
 12 6 3 21.37 1.17
 12 6 4 102.6 2.69
 12 6 5 5.8 0.87
 12 6 6 85.47 2.42
 12 6 7 14.25 1.13
 12 6 8 1.2 0.85
 12 6 9 71.38 2.32
 12 6 10 57.25 2.07
 12 6 11 6.98 1.04
 12 6 12 12.76 1.16
 12 6 13 -0.46 0.85
 12 6 14 6.19 1
 12 6 15 0.72 0.84
 12 6 16 25.63 1.32
 12 7 -15 2.41 0.86
 12 7 -14 29.47 1.49
 12 7 -13 22.32 1.39
 12 7 -12 3.6 0.93
 12 7 -11 49.98 1.93
 12 7 -10 5.7 1.01
 12 7 -9 67.14 2.26
 12 7 -8 3.3 0.92
 12 7 -7 42.04 1.75
 12 7 -6 44.69 1.75
 12 7 -5 31.98 1.44
 12 7 -4 154.63 3.62
 12 7 -3 57.53 1.89
 12 7 -2 9.55 0.93
 12 7 -1 17.3 1.09
 12 7 0 14.68 1.03
 12 7 1 15.81 1.07
 12 7 2 9.87 0.93
 12 7 3 58.15 1.9
 12 7 4 153.47 3.6
 12 7 5 29.8 1.4
 12 7 6 46.21 1.78
 12 7 7 41.7 1.74
 12 7 8 4.23 0.95
 12 7 9 64.67 2.21
 12 7 10 5.31 1
 12 7 11 49.83 1.93
 12 7 12 2.92 0.93
 12 7 13 22.48 1.4
 12 7 14 29.14 1.49
 12 7 15 1.62 0.84
 12 8 -15 6.85 0.94
 12 8 -14 27.08 1.41
 12 8 -13 3.94 0.96
 12 8 -12 34.54 1.65
 12 8 -11 54.03 2
 12 8 -10 11.84 1.17
 12 8 -9 8.45 1.08
 12 8 -8 40.33 1.74
 12 8 -7 4.52 0.95
 12 8 -6 49.34 1.9
 12 8 -5 10.65 1.05
 12 8 -4 51.4 1.87
 12 8 -3 50.84 1.78
 12 8 -2 3.86 0.83
 12 8 -1 36.52 1.5
 12 8 0 -0.24 0.71
 12 8 1 34.68 1.47
 12 8 2 4.38 0.82
 12 8 3 51.07 1.79
 12 8 4 50.63 1.86
 12 8 5 9.43 1.03
 12 8 6 48.14 1.88
 12 8 7 3.56 0.92
 12 8 8 40.3 1.74
 12 8 9 9.08 1.09
 12 8 10 10.94 1.15
 12 8 11 53.62 2
 12 8 12 35.41 1.69
 12 8 13 4.49 0.96
 12 8 14 27.52 1.42
 12 8 15 6.97 0.94
 12 9 -14 22.52 1.29
 12 9 -13 13.63 1.16
 12 9 -12 24.58 1.44
 12 9 -11 58.67 2.15
 12 9 -10 71.73 2.35
 12 9 -9 62.17 2.17
 12 9 -8 7.59 1.05
 12 9 -7 36.17 1.66
 12 9 -6 2.87 0.93
 12 9 -5 2.95 0.93
 12 9 -4 43.51 1.78
 12 9 -3 7.21 0.96
 12 9 -2 20.26 1.24
 12 9 -1 2.27 0.83
 12 9 0 9.85 1
 12 9 1 3.65 0.85
 12 9 2 21.37 1.27
 12 9 3 6.9 0.96
 12 9 4 43.24 1.77
 12 9 5 3.18 0.92
 12 9 6 4.09 0.95
 12 9 7 33.25 1.62
 12 9 8 8.47 1.08
 12 9 9 61.91 2.17
 12 9 10 73.15 2.36
 12 9 11 58.87 2.15
 12 9 12 22.73 1.4
 12 9 13 13.55 1.16
 12 9 14 22.8 1.29
 12 10 -14 8.7 0.99
 12 10 -13 7.79 0.99
 12 10 -12 6.08 0.99
 12 10 -11 0.47 0.91
 12 10 -10 9.78 1.15
 12 10 -9 19.21 1.31
 12 10 -8 2.94 0.95
 12 10 -7 33.53 1.62
 12 10 -6 1.06 0.88
 12 10 -5 51.86 1.96
 12 10 -4 84.22 2.57
 12 10 -3 16.93 1.25
 12 10 -2 41.27 1.74
 12 10 -1 0.74 0.84
 12 10 0 14.63 1.17
 12 10 1 1.66 0.86
 12 10 2 42.92 1.76
 12 10 3 17.32 1.24
 12 10 4 84.43 2.56
 12 10 5 49.07 1.91
 12 10 6 1.28 0.88
 12 10 7 33.18 1.61
 12 10 8 3.99 0.97
 12 10 9 18.28 1.29
 12 10 10 9.09 1.13
 12 10 11 0.86 0.89
 12 10 12 7.26 1.01
 12 10 13 6.54 0.97
 12 10 14 8.34 0.98
 12 11 -13 1.52 0.81
 12 11 -12 6.06 0.96
 12 11 -11 9.83 1.1
 12 11 -10 29.93 1.55
 12 11 -9 7.09 1.09
 12 11 -8 6.51 1.03
 12 11 -7 24.91 1.43
 12 11 -6 1.4 0.89
 12 11 -5 32.73 1.59
 12 11 -4 0.3 0.87
 12 11 -3 46.92 1.88
 12 11 -2 40.74 1.76
 12 11 -1 2.75 0.91
 12 11 0 2.86 0.92
 12 11 1 3 0.92
 12 11 2 40.99 1.75
 12 11 3 47.84 1.89
 12 11 4 1.68 0.88
 12 11 5 32.34 1.6
 12 11 6 2.08 0.9
 12 11 7 23.9 1.41
 12 11 8 7.03 1.04
 12 11 9 7.86 1.09
 12 11 10 28.76 1.52
 12 11 11 9.37 1.09
 12 11 12 6.59 0.97
 12 11 13 1.24 0.8
 12 12 -12 1.09 0.82
 12 12 -11 2.62 0.88
 12 12 -10 15.58 1.22
 12 12 -9 31.65 1.58
 12 12 -8 27.32 1.53
 12 12 -7 5.29 0.98
 12 12 -6 9.94 1.1
 12 12 -5 2.47 0.92
 12 12 -4 1.29 0.88
 12 12 -3 27.42 1.49
 12 12 -2 25.88 1.47
 12 12 -1 15.85 1.25
 12 12 0 24.81 1.42
 12 12 1 16.49 1.25
 12 12 2 28.74 1.51
 12 12 3 27.65 1.49
 12 12 4 1.28 0.89
 12 12 5 2.78 0.93
 12 12 6 10.98 1.11
 12 12 7 5.05 0.99
 12 12 8 27.47 1.51
 12 12 9 31.06 1.58
 12 12 10 17.85 1.25
 12 12 11 3.35 0.88
 12 12 12 0.68 0.82
 12 13 -11 0.35 0.78
 12 13 -10 0.71 0.83
 12 13 -9 0.97 0.86
 12 13 -8 0.06 0.86
 12 13 -7 3.8 0.95
 12 13 -6 1.73 0.91
 12 13 -5 8.89 1.07
 12 13 -4 10.03 1.1
 12 13 -3 19.56 1.31
 12 13 -2 1.06 0.89
 12 13 -1 9.31 1.1
 12 13 0 13.27 1.18
 12 13 1 8.43 1.07
 12 13 2 1.29 0.89
 12 13 3 19.07 1.3
 12 13 4 10.39 1.1
 12 13 5 9.55 1.08
 12 13 6 1.23 0.89
 12 13 7 3.41 0.95
 12 13 8 0.63 0.86
 12 13 9 0.92 0.84
 12 13 10 0.2 0.8
 12 13 11 1.14 0.78
 12 14 -10 1.78 0.82
 12 14 -9 3.65 0.88
 12 14 -8 1.27 0.86
 12 14 -7 4.98 0.97
 12 14 -6 0.51 0.85
 12 14 -5 -0.52 0.86
 12 14 -4 5.29 1.01
 12 14 -3 3.49 0.97
 12 14 -2 0.92 0.9
 12 14 -1 17.21 1.31
 12 14 0 3.3 0.92
 12 14 1 16.35 1.29
 12 14 2 -0.37 0.89
 12 14 3 4.07 0.98
 12 14 4 5.29 1
 12 14 5 -0.11 0.85
 12 14 6 0.88 0.84
 12 14 7 5.83 0.97
 12 14 8 1.54 0.86
 12 14 9 4.21 0.89
 12 14 10 1.22 0.81
 12 15 -8 9.41 0.99
 12 15 -7 11.21 1.06
 12 15 -6 5.6 0.96
 12 15 -5 3.73 0.91
 12 15 -4 8.22 1.03
 12 15 -3 5.52 0.99
 12 15 -2 7.12 1.03
 12 15 -1 11.74 1.14
 12 15 0 1.85 0.92
 12 15 1 10.29 1.1
 12 15 2 6.61 1.02
 12 15 3 6.32 0.99
 12 15 4 7.19 1.01
 12 15 5 3.73 0.92
 12 15 6 6.21 0.96
 12 15 7 11.22 1.05
 12 15 8 8.8 0.97
 12 16 -6 -0.07 0.77
 12 16 -5 7.2 0.95
 12 16 -4 3.42 0.88
 12 16 -3 11.32 1.08
 12 16 -2 3.34 0.9
 12 16 -1 7.34 0.99
 12 16 0 1.42 0.85
 12 16 1 6.1 0.96
 12 16 2 2.73 0.88
 12 16 3 10.35 1.06
 12 16 4 2.4 0.86
 12 16 5 6.21 0.93
 12 16 6 0.75 0.79
 12 17 -3 3.82 0.9
 12 17 -2 7.82 0.94
 12 17 -1 0.3 0.77
 12 17 0 3.41 0.84
 12 17 1 -0.05 0.77
 12 17 2 7.46 0.93
 12 17 3 4.89 0.91
 13 0 1 2.12 0.73
 13 0 2 85.87 2.35
 13 0 3 155.3 3.56
 13 0 4 48.22 1.69
 13 0 5 1.59 0.74
 13 0 6 0.73 0.74
 13 0 7 4 0.88
 13 0 8 5.65 0.98
 13 0 9 -0.28 0.82
 13 0 10 44.39 1.82
 13 0 11 1.69 0.89
 13 0 12 35.36 1.64
 13 0 13 19.36 1.34
 13 0 14 1.38 0.92
 13 0 15 15.75 1.19
 13 0 16 2.06 0.81
 13 1 -16 3.85 0.86
 13 1 -15 23.74 1.36
 13 1 -14 2.89 0.93
 13 1 -13 12.29 1.19
 13 1 -12 8.25 1.06
 13 1 -11 5.45 0.98
 13 1 -10 0.14 0.85
 13 1 -9 55.28 2.02
 13 1 -8 40.97 1.72
 13 1 -7 74.23 2.3
 13 1 -6 25.52 1.29
 13 1 -5 29.54 1.35
 13 1 -4 22.56 1.2
 13 1 -3 17.37 1.08
 13 1 -2 9.16 0.9
 13 1 -1 40.73 1.52
 13 1 0 51.39 1.72
 13 1 1 41.21 1.53
 13 1 2 9.22 0.9
 13 1 3 17.01 1.07
 13 1 4 23.7 1.22
 13 1 5 30.57 1.38
 13 1 6 25.37 1.29
 13 1 7 74.26 2.3
 13 1 8 40.76 1.71
 13 1 9 56.93 2.05
 13 1 10 0 0.84
 13 1 11 5.02 0.97
 13 1 12 7.63 1.04
 13 1 13 12.38 1.18
 13 1 14 2.07 0.93
 13 1 15 22.16 1.33
 13 1 16 3.57 0.86
 13 2 -16 3.54 0.84
 13 2 -15 1.86 0.88
 13 2 -14 5.07 0.98
 13 2 -13 33.93 1.66
 13 2 -12 7 1.03
 13 2 -11 5.59 0.97
 13 2 -10 51.06 1.95
 13 2 -9 3.24 0.93
 13 2 -8 10.16 1.07
 13 2 -7 61.23 2.06
 13 2 -6 81.06 2.34
 13 2 -5 31.05 1.39
 13 2 -4 39.21 1.53
 13 2 -3 78.52 2.24
 13 2 -2 43.26 1.59
 13 2 -1 75.39 2.17
 13 2 0 37.37 1.47
 13 2 1 76.98 2.2
 13 2 2 42.53 1.58
 13 2 3 79.7 2.26
 13 2 4 40.02 1.55
 13 2 5 30.57 1.38
 13 2 6 80.82 2.33
 13 2 7 60.01 2.05
 13 2 8 10.19 1.07
 13 2 9 2.43 0.91
 13 2 10 53.8 2
 13 2 11 5.78 0.98
 13 2 12 6.99 1.02
 13 2 13 35.88 1.68
 13 2 14 4.7 0.97
 13 2 15 3.52 0.91
 13 2 16 2.81 0.83
 13 3 -16 4.48 0.86
 13 3 -15 10.08 1.04
 13 3 -14 5.2 0.98
 13 3 -13 8.09 1.07
 13 3 -12 18.59 1.29
 13 3 -11 14.29 1.19
 13 3 -10 7.45 1.03
 13 3 -9 56.9 2.05
 13 3 -8 40.77 1.73
 13 3 -7 29.42 1.46
 13 3 -6 24.37 1.28
 13 3 -5 57.19 1.9
 13 3 -4 8.12 0.9
 13 3 -3 85.17 2.37
 13 3 -2 155.77 3.59
 13 3 -1 157.03 3.6
 13 3 0 38.96 1.51
 13 3 1 157.95 3.61
 13 3 2 154.16 3.56
 13 3 3 86.12 2.38
 13 3 4 8.99 0.91
 13 3 5 56.1 1.87
 13 3 6 24.26 1.28
 13 3 7 29.32 1.45
 13 3 8 42.02 1.75
 13 3 9 56.98 2.06
 13 3 10 7.62 1.04
 13 3 11 14.6 1.21
 13 3 12 19.56 1.31
 13 3 13 7.22 1.07
 13 3 14 5.61 0.99
 13 3 15 10.73 1.06
 13 3 16 4.16 0.85
 13 4 -16 1.01 0.81
 13 4 -15 1.9 0.83
 13 4 -14 8.78 1.04
 13 4 -13 2.39 0.91
 13 4 -12 5.68 0.98
 13 4 -11 19.4 1.3
 13 4 -10 4.08 0.96
 13 4 -9 25.84 1.44
 13 4 -8 42.73 1.77
 13 4 -7 2.31 0.87
 13 4 -6 65.53 2.14
 13 4 -5 5.46 0.88
 13 4 -4 144.99 3.45
 13 4 -3 51.31 1.77
 13 4 -2 71.54 2.14
 13 4 -1 5.09 0.85
 13 4 0 256.79 5.31
 13 4 1 5.87 0.87
 13 4 2 72.93 2.15
 13 4 3 52.08 1.79
 13 4 4 145.54 3.46
 13 4 5 6.44 0.9
 13 4 6 65.53 2.14
 13 4 7 1.57 0.86
 13 4 8 45.35 1.83
 13 4 9 23.83 1.4
 13 4 10 5.09 0.99
 13 4 11 18.59 1.29
 13 4 12 5.39 0.97
 13 4 13 2.48 0.91
 13 4 14 8.61 1.03
 13 4 15 1.43 0.84
 13 4 16 0.93 0.8
 13 5 -15 3.92 0.88
 13 5 -14 27.42 1.43
 13 5 -13 1.26 0.88
 13 5 -12 3.62 0.98
 13 5 -11 4.75 0.96
 13 5 -10 2.63 0.93
 13 5 -9 58.73 2.1
 13 5 -8 32.63 1.58
 13 5 -7 20.87 1.32
 13 5 -6 37.62 1.63
 13 5 -5 81.76 2.44
 13 5 -4 37.69 1.54
 13 5 -3 32.06 1.43
 13 5 -2 5.14 0.85
 13 5 -1 64.05 2.01
 13 5 0 0.63 0.75
 13 5 1 62.73 1.99
 13 5 2 5.19 0.85
 13 5 3 33.01 1.44
 13 5 4 37.65 1.54
 13 5 5 80.75 2.42
 13 5 6 36.94 1.61
 13 5 7 21.64 1.34
 13 5 8 32.44 1.58
 13 5 9 57.24 2.07
 13 5 10 3.88 0.95
 13 5 11 4.76 0.98
 13 5 12 4.06 0.98
 13 5 13 -0.23 0.85
 13 5 14 28.62 1.45
 13 5 15 3.58 0.88
 13 6 -15 9.99 1
 13 6 -14 31.21 1.5
 13 6 -13 4.98 0.98
 13 6 -12 1.93 0.93
 13 6 -11 20.04 1.3
 13 6 -10 3.24 0.94
 13 6 -9 19.73 1.33
 13 6 -8 6.27 1.01
 13 6 -7 20.29 1.31
 13 6 -6 0.66 0.84
 13 6 -5 1.77 0.86
 13 6 -4 76.61 2.35
 13 6 -3 0.11 0.75
 13 6 -2 18.98 1.16
 13 6 -1 29.23 1.38
 13 6 0 3.77 0.82
 13 6 1 28.87 1.36
 13 6 2 19.59 1.17
 13 6 3 0.21 0.76
 13 6 4 77.14 2.36
 13 6 5 2 0.84
 13 6 6 1.2 0.85
 13 6 7 19.53 1.31
 13 6 8 6.74 1
 13 6 9 18.8 1.3
 13 6 10 3.34 0.94
 13 6 11 20.25 1.32
 13 6 12 2.94 0.93
 13 6 13 6.79 1.01
 13 6 14 29.75 1.47
 13 6 15 9.99 1.01
 13 7 -15 5.07 0.91
 13 7 -14 9.52 1.02
 13 7 -13 7.68 1.02
 13 7 -12 0.93 0.89
 13 7 -11 6.34 1.06
 13 7 -10 10.19 1.11
 13 7 -9 7.6 1.06
 13 7 -8 11.01 1.12
 13 7 -7 -0.84 0.82
 13 7 -6 9.85 1.1
 13 7 -5 5.81 0.98
 13 7 -4 19.28 1.28
 13 7 -3 4.03 0.88
 13 7 -2 6.35 0.94
 13 7 -1 26.64 1.38
 13 7 0 9.84 1.02
 13 7 1 27.53 1.39
 13 7 2 6.65 0.94
 13 7 3 4.54 0.89
 13 7 4 18.36 1.26
 13 7 5 5.21 0.96
 13 7 6 9.36 1.08
 13 7 7 0.36 0.84
 13 7 8 9.84 1.11
 13 7 9 7.63 1.04
 13 7 10 9.46 1.09
 13 7 11 6.29 1.04
 13 7 12 0.46 0.88
 13 7 13 7.61 1.03
 13 7 14 9.36 1.03
 13 7 15 5.36 0.92
 13 8 -14 4.35 0.88
 13 8 -13 10.9 1.06
 13 8 -12 2.17 0.9
 13 8 -11 2.56 0.93
 13 8 -10 13.15 1.14
 13 8 -9 10.25 1.11
 13 8 -8 3.35 0.96
 13 8 -7 34.6 1.64
 13 8 -6 1.09 0.88
 13 8 -5 6.02 1
 13 8 -4 5.31 0.98
 13 8 -3 13.01 1.13
 13 8 -2 1.46 0.85
 13 8 -1 1.26 0.83
 13 8 0 3.47 0.89
 13 8 1 1.34 0.84
 13 8 2 1.21 0.85
 13 8 3 12.67 1.13
 13 8 4 5.34 0.97
 13 8 5 5.96 0.99
 13 8 6 -0.19 0.86
 13 8 7 34.11 1.63
 13 8 8 3.8 0.95
 13 8 9 10.91 1.12
 13 8 10 12.75 1.15
 13 8 11 3.73 0.96
 13 8 12 1.74 0.89
 13 8 13 10.34 1.07
 13 8 14 5.12 0.89
 13 9 -13 18.94 1.21
 13 9 -12 7.4 1.02
 13 9 -11 3.32 0.95
 13 9 -10 5.27 1.02
 13 9 -9 1.63 0.9
 13 9 -8 11.64 1.15
 13 9 -7 10.49 1.13
 13 9 -6 31.34 1.57
 13 9 -5 2.22 0.93
 13 9 -4 2.6 0.91
 13 9 -3 2.75 0.91
 13 9 -2 9.8 1.09
 13 9 -1 5.43 0.97
 13 9 0 13.57 1.15
 13 9 1 6.14 0.97
 13 9 2 11.17 1.11
 13 9 3 2.45 0.9
 13 9 4 1.38 0.89
 13 9 5 3.22 0.93
 13 9 6 30.39 1.56
 13 9 7 9.75 1.1
 13 9 8 12.43 1.15
 13 9 9 1.64 0.89
 13 9 10 5.13 0.99
 13 9 11 3.71 0.93
 13 9 12 7.57 1.01
 13 9 13 16.14 1.15
 13 10 -13 11.93 1.07
 13 10 -12 5.75 0.94
 13 10 -11 3.4 0.92
 13 10 -10 1.61 0.9
 13 10 -9 9.38 1.12
 13 10 -8 2.08 0.91
 13 10 -7 7.95 1.06
 13 10 -6 3.09 0.94
 13 10 -5 6.39 1.03
 13 10 -4 17.7 1.29
 13 10 -3 19.67 1.33
 13 10 -2 23.35 1.39
 13 10 -1 5.14 0.98
 13 10 0 12.45 1.13
 13 10 1 5.01 0.96
 13 10 2 23.66 1.4
 13 10 3 20.6 1.35
 13 10 4 18.7 1.29
 13 10 5 6.52 1.03
 13 10 6 3.67 0.94
 13 10 7 8.16 1.06
 13 10 8 1.63 0.89
 13 10 9 7.87 1.08
 13 10 10 0.41 0.88
 13 10 11 3.24 0.92
 13 10 12 6.14 0.93
 13 10 13 12.04 1.08
 13 11 -12 8.34 0.97
 13 11 -11 2.36 0.86
 13 11 -10 12.79 1.13
 13 11 -9 8.77 1.08
 13 11 -8 25.68 1.48
 13 11 -7 16.68 1.3
 13 11 -6 5.09 0.99
 13 11 -5 28.4 1.49
 13 11 -4 0.88 0.88
 13 11 -3 18.08 1.28
 13 11 -2 1.02 0.89
 13 11 -1 0.64 0.86
 13 11 0 5.19 0.98
 13 11 1 -0.25 0.84
 13 11 2 1.34 0.9
 13 11 3 17.4 1.27
 13 11 4 1.81 0.9
 13 11 5 26.74 1.47
 13 11 6 5.24 0.98
 13 11 7 16.41 1.3
 13 11 8 24.95 1.46
 13 11 9 9.6 1.1
 13 11 10 12.23 1.12
 13 11 11 1.39 0.84
 13 11 12 8.28 0.96
 13 12 -11 17.43 1.15
 13 12 -10 -0.07 0.83
 13 12 -9 2.17 0.89
 13 12 -8 13.15 1.16
 13 12 -7 16.4 1.26
 13 12 -6 11.38 1.17
 13 12 -5 1 0.92
 13 12 -4 12.58 1.14
 13 12 -3 8.84 1.07
 13 12 -2 22.93 1.39
 13 12 -1 37.7 1.69
 13 12 0 29.09 1.52
 13 12 1 38.99 1.71
 13 12 2 24.12 1.42
 13 12 3 7.5 1.05
 13 12 4 11.25 1.12
 13 12 5 1.24 0.91
 13 12 6 12.58 1.18
 13 12 7 16.53 1.27
 13 12 8 12.35 1.13
 13 12 9 2.66 0.87
 13 12 10 0.33 0.8
 13 12 11 17.53 1.13
 13 13 -10 5.76 0.94
 13 13 -9 1.21 0.8
 13 13 -8 9.91 1.07
 13 13 -7 13.84 1.17
 13 13 -6 26.96 1.48
 13 13 -5 2.73 0.95
 13 13 -4 18.41 1.32
 13 13 -3 7.53 1.1
 13 13 -2 46.71 1.91
 13 13 -1 17.1 1.3
 13 13 0 -0.27 0.89
 13 13 1 16.53 1.29
 13 13 2 45.92 1.9
 13 13 3 8.19 1.09
 13 13 4 18.5 1.31
 13 13 5 3.37 0.95
 13 13 6 27.07 1.47
 13 13 7 13.22 1.14
 13 13 8 9.85 1.04
 13 13 9 0.16 0.78
 13 13 10 5.06 0.92
 13 14 -8 2.74 0.85
 13 14 -7 11.8 1.07
 13 14 -6 0.77 0.84
 13 14 -5 2.74 0.88
 13 14 -4 4.57 0.96
 13 14 -3 9.52 1.08
 13 14 -2 4.34 0.98
 13 14 -1 66.67 2.25
 13 14 0 -0.29 0.89
 13 14 1 64.82 2.22
 13 14 2 3.17 0.95
 13 14 3 9.51 1.09
 13 14 4 4.64 0.95
 13 14 5 2.4 0.9
 13 14 6 0.13 0.83
 13 14 7 11.29 1.05
 13 14 8 2.46 0.82
 13 15 -7 0.45 0.77
 13 15 -6 18 1.17
 13 15 -5 15.52 1.15
 13 15 -4 15.81 1.18
 13 15 -3 1.21 0.84
 13 15 -2 3.99 0.93
 13 15 -1 1.57 0.87
 13 15 0 2.99 0.9
 13 15 1 1.75 0.88
 13 15 2 5.05 0.94
 13 15 3 0.22 0.82
 13 15 4 16.21 1.19
 13 15 5 14.53 1.12
 13 15 6 17.67 1.17
 13 15 7 -0.24 0.78
 13 16 -4 3.42 0.87
 13 16 -3 8.02 0.95
 13 16 -2 -0.55 0.76
 13 16 -1 6.13 1.14
 13 16 0 3.09 0.86
 13 16 1 5.99 0.92
 13 16 2 -0.07 0.77
 13 16 3 8.19 0.94
 13 16 4 3.5 0.87
 14 0 0 165.52 3.81
 14 0 1 2.63 0.8
 14 0 2 15.2 1.08
 14 0 3 63.06 2.03
 14 0 4 26.59 1.34
 14 0 5 85.11 2.52
 14 0 6 19.47 1.27
 14 0 7 46.08 1.84
 14 0 8 123.46 3.28
 14 0 9 14.07 1.19
 14 0 10 6.92 1.02
 14 0 11 0.37 0.83
 14 0 12 6.84 1.04
 14 0 13 0.26 0.86
 14 0 14 30.65 1.5
 14 0 15 5.01 0.91
 14 1 -15 4.34 0.88
 14 1 -14 38.86 1.65
 14 1 -13 44.82 1.83
 14 1 -12 27.48 1.51
 14 1 -11 12.4 1.11
 14 1 -10 14.26 1.19
 14 1 -9 58.95 2.11
 14 1 -8 41.71 1.77
 14 1 -7 24.39 1.4
 14 1 -6 31.07 1.52
 14 1 -5 65.7 2.16
 14 1 -4 80.33 2.38
 14 1 -3 3.48 0.84
 14 1 -2 116.03 2.96
 14 1 -1 13.12 1.05
 14 1 0 7.36 0.92
 14 1 1 12.44 1.02
 14 1 2 116.52 2.97
 14 1 3 3.1 0.82
 14 1 4 78.71 2.36
 14 1 5 63.7 2.12
 14 1 6 30.66 1.51
 14 1 7 25.55 1.42
 14 1 8 41.15 1.75
 14 1 9 57.68 2.08
 14 1 10 12.34 1.14
 14 1 11 12.33 1.13
 14 1 12 27.13 1.49
 14 1 13 46.2 1.84
 14 1 14 41.45 1.7
 14 1 15 5.06 0.91
 14 2 -15 32.49 1.45
 14 2 -14 1.71 0.88
 14 2 -13 6.67 0.99
 14 2 -12 45.5 1.87
 14 2 -11 29.03 1.48
 14 2 -10 7.75 1.03
 14 2 -9 49.32 1.91
 14 2 -8 2.95 0.92
 14 2 -7 80.05 2.49
 14 2 -6 29.3 1.49
 14 2 -5 17.85 1.21
 14 2 -4 41.55 1.68
 14 2 -3 10.72 0.99
 14 2 -2 47.72 1.73
 14 2 -1 41.1 1.61
 14 2 0 0.5 0.74
 14 2 1 40.25 1.59
 14 2 2 47.27 1.72
 14 2 3 9.53 0.97
 14 2 4 40.82 1.68
 14 2 5 18.14 1.23
 14 2 6 29.77 1.49
 14 2 7 80.46 2.49
 14 2 8 3.31 0.92
 14 2 9 48.37 1.9
 14 2 10 8.13 1.02
 14 2 11 26.9 1.44
 14 2 12 45.84 1.88
 14 2 13 6.47 1
 14 2 14 2.62 0.9
 14 2 15 33.17 1.46
 14 3 -15 2.02 0.83
 14 3 -14 17.05 1.19
 14 3 -13 2.87 0.91
 14 3 -12 26.99 1.48
 14 3 -11 2.71 0.91
 14 3 -10 29.89 1.52
 14 3 -9 4.49 0.96
 14 3 -8 4.26 0.95
 14 3 -7 37.46 1.67
 14 3 -6 14.79 1.16
 14 3 -5 4.94 0.94
 14 3 -4 15.99 1.18
 14 3 -3 16.37 1.17
 14 3 -2 6.4 0.91
 14 3 -1 83.82 2.39
 14 3 0 9.48 0.98
 14 3 1 82.51 2.38
 14 3 2 6.91 0.91
 14 3 3 14.3 1.14
 14 3 4 16.39 1.18
 14 3 5 5.94 0.96
 14 3 6 14.02 1.16
 14 3 7 36.87 1.66
 14 3 8 3.77 0.93
 14 3 9 4.88 0.96
 14 3 10 29.61 1.51
 14 3 11 3.04 0.93
 14 3 12 25.93 1.46
 14 3 13 2.62 0.89
 14 3 14 18 1.21
 14 3 15 1.69 0.81
 14 4 -15 1.53 0.84
 14 4 -14 3.1 0.88
 14 4 -13 1.3 0.85
 14 4 -12 6.95 1.03
 14 4 -11 5.84 0.99
 14 4 -10 2.97 0.92
 14 4 -9 46.26 1.86
 14 4 -8 6.84 1
 14 4 -7 16.22 1.22
 14 4 -6 72.99 2.35
 14 4 -5 35.64 1.62
 14 4 -4 65.61 2.18
 14 4 -3 8.53 1.01
 14 4 -2 18 1.21
 14 4 -1 28.23 1.4
 14 4 0 2.11 0.81
 14 4 1 28.74 1.41
 14 4 2 17.07 1.19
 14 4 3 10.05 1.03
 14 4 4 64.53 2.17
 14 4 5 36.29 1.63
 14 4 6 71.67 2.33
 14 4 7 15.87 1.22
 14 4 8 7.37 1.01
 14 4 9 45 1.83
 14 4 10 2.16 0.9
 14 4 11 4.89 0.99
 14 4 12 6.15 1.01
 14 4 13 1.46 0.85
 14 4 14 1.64 0.84
 14 4 15 2.08 0.86
 14 5 -14 0.75 0.81
 14 5 -13 3.14 0.9
 14 5 -12 3.54 0.94
 14 5 -11 46.58 1.89
 14 5 -10 40.47 1.73
 14 5 -9 14.48 1.19
 14 5 -8 0.31 0.84
 14 5 -7 8.08 1.03
 14 5 -6 1.63 0.87
 14 5 -5 6.85 0.99
 14 5 -4 2.89 0.89
 14 5 -3 3.32 0.9
 14 5 -2 22.2 1.31
 14 5 -1 89.87 2.6
 14 5 0 42.43 1.72
 14 5 1 89.82 2.6
 14 5 2 21.66 1.3
 14 5 3 4.17 0.92
 14 5 4 2.43 0.87
 14 5 5 7.3 1.01
 14 5 6 1.27 0.86
 14 5 7 8.15 1.04
 14 5 8 0.21 0.85
 14 5 9 13.51 1.18
 14 5 10 40.17 1.72
 14 5 11 42.45 1.81
 14 5 12 2.95 0.92
 14 5 13 2.52 0.89
 14 5 14 1.22 0.81
 14 6 -14 -0.05 0.77
 14 6 -13 3.61 0.89
 14 6 -12 0.21 0.83
 14 6 -11 4.01 0.96
 14 6 -10 6.65 1
 14 6 -9 6.05 1.01
 14 6 -8 9.35 1.09
 14 6 -7 13.74 1.17
 14 6 -6 29.3 1.51
 14 6 -5 20.41 1.32
 14 6 -4 12.64 1.14
 14 6 -3 24.47 1.4
 14 6 -2 12.23 1.11
 14 6 -1 1.75 0.88
 14 6 0 35.07 1.61
 14 6 1 1.36 0.86
 14 6 2 12.42 1.12
 14 6 3 23.41 1.38
 14 6 4 13.84 1.16
 14 6 5 19.93 1.31
 14 6 6 29.01 1.5
 14 6 7 13.74 1.17
 14 6 8 10.12 1.1
 14 6 9 6.01 0.99
 14 6 10 7.5 1.01
 14 6 11 4.09 0.95
 14 6 12 0.61 0.84
 14 6 13 2.12 0.86
 14 6 14 0.27 0.77
 14 7 -13 1.85 0.84
 14 7 -12 3.35 0.88
 14 7 -11 33.35 1.59
 14 7 -10 8.16 1.08
 14 7 -9 12.67 1.15
 14 7 -8 11.32 1.12
 14 7 -7 15.44 1.23
 14 7 -6 23.39 1.38
 14 7 -5 3.51 0.93
 14 7 -4 8.8 1.06
 14 7 -3 5.41 0.97
 14 7 -2 14.68 1.18
 14 7 -1 37.52 1.66
 14 7 0 8.37 1.05
 14 7 1 37.17 1.66
 14 7 2 14.65 1.18
 14 7 3 4.85 0.96
 14 7 4 9.29 1.07
 14 7 5 3.3 0.92
 14 7 6 22.41 1.37
 14 7 7 16.45 1.24
 14 7 8 10.68 1.11
 14 7 9 13.17 1.16
 14 7 10 9 1.09
 14 7 11 33.08 1.59
 14 7 12 2.59 0.87
 14 7 13 1.28 0.82
 14 8 -13 0.02 0.77
 14 8 -12 6.02 0.97
 14 8 -11 6.4 0.98
 14 8 -10 1.01 0.87
 14 8 -9 15.54 1.26
 14 8 -8 3.85 0.94
 14 8 -7 3.42 0.95
 14 8 -6 23.97 1.42
 14 8 -5 28.28 1.5
 14 8 -4 4.79 0.97
 14 8 -3 4.5 0.97
 14 8 -2 2.4 0.92
 14 8 -1 4.03 0.94
 14 8 0 11.33 1.12
 14 8 1 3.7 0.96
 14 8 2 2.31 0.92
 14 8 3 4.5 0.96
 14 8 4 5.44 0.98
 14 8 5 28.34 1.49
 14 8 6 25.8 1.44
 14 8 7 3.18 0.94
 14 8 8 3.85 0.93
 14 8 9 16.02 1.25
 14 8 10 2.46 0.89
 14 8 11 5.34 0.95
 14 8 12 6.85 0.98
 14 8 13 0.48 0.77
 14 9 -12 10.09 1.01
 14 9 -11 0.62 0.85
 14 9 -10 0.47 0.85
 14 9 -9 5.75 1.01
 14 9 -8 27.51 1.52
 14 9 -7 0.72 0.86
 14 9 -6 0.84 0.89
 14 9 -5 1.45 0.89
 14 9 -4 3.23 0.92
 14 9 -3 1.94 0.9
 14 9 -2 0.44 0.85
 14 9 -1 9.46 1.06
 14 9 0 0.53 0.87
 14 9 1 7.4 1.03
 14 9 2 -0.85 0.84
 14 9 3 2.02 0.91
 14 9 4 2.55 0.91
 14 9 5 0.91 0.87
 14 9 6 0.55 0.86
 14 9 7 0.14 0.84
 14 9 8 26.89 1.5
 14 9 9 9.01 1.07
 14 9 10 -0.31 0.83
 14 9 11 0.39 0.83
 14 9 12 9.96 1.01
 14 10 -11 5.14 0.92
 14 10 -10 5.18 0.95
 14 10 -9 7.01 1.02
 14 10 -8 2.04 0.94
 14 10 -7 14.92 1.22
 14 10 -6 3.39 0.93
 14 10 -5 12.09 1.15
 14 10 -4 2.63 0.94
 14 10 -3 20.46 1.32
 14 10 -2 11.36 1.14
 14 10 -1 1.64 0.9
 14 10 0 0.62 0.86
 14 10 1 3.27 0.93
 14 10 2 12.17 1.15
 14 10 3 20.29 1.33
 14 10 4 4.22 0.94
 14 10 5 13.07 1.16
 14 10 6 3.18 0.91
 14 10 7 14.54 1.21
 14 10 8 3.19 0.92
 14 10 9 6.81 0.99
 14 10 10 4.07 0.92
 14 10 11 3.55 0.89
 14 11 -11 1.6 0.85
 14 11 -10 5.04 0.92
 14 11 -9 2.33 0.88
 14 11 -8 9 1.06
 14 11 -7 3.35 0.94
 14 11 -6 1.26 0.91
 14 11 -5 5.57 1.01
 14 11 -4 9.34 1.11
 14 11 -3 3.04 0.91
 14 11 -2 7.9 1.05
 14 11 -1 14.4 1.2
 14 11 0 9.05 1.07
 14 11 1 14.49 1.21
 14 11 2 7.33 1.03
 14 11 3 3.84 0.94
 14 11 4 10.05 1.14
 14 11 5 5.32 0.98
 14 11 6 1.04 0.89
 14 11 7 3.2 0.93
 14 11 8 8.15 1.04
 14 11 9 2.81 0.87
 14 11 10 5.56 0.91
 14 11 11 1.41 0.83
 14 12 -9 8.77 0.99
 14 12 -8 1.87 0.88
 14 12 -7 2.87 0.91
 14 12 -6 -0.33 0.84
 14 12 -5 1.54 0.91
 14 12 -4 7.05 1.04
 14 12 -3 4.41 0.99
 14 12 -2 18.69 1.32
 14 12 -1 0.39 0.88
 14 12 0 10.47 1.16
 14 12 1 0.36 0.89
 14 12 2 17.53 1.3
 14 12 3 4 0.98
 14 12 4 5.93 1.02
 14 12 5 2.52 0.92
 14 12 6 1.71 0.86
 14 12 7 2.51 0.87
 14 12 8 2.66 0.85
 14 12 9 9.05 0.98
 14 13 -8 4.5 0.87
 14 13 -7 6.93 0.95
 14 13 -6 5.15 0.96
 14 13 -5 20.45 1.31
 14 13 -4 27.28 1.44
 14 13 -3 5.12 0.97
 14 13 -2 3.81 0.94
 14 13 -1 2.79 0.95
 14 13 0 4.19 0.95
 14 13 1 3.35 0.94
 14 13 2 3.87 0.96
 14 13 3 4.98 0.95
 14 13 4 26.32 1.42
 14 13 5 21.55 1.33
 14 13 6 6.3 0.96
 14 13 7 6.27 0.94
 14 13 8 4.41 0.87
 14 14 -6 10.6 1.04
 14 14 -5 -0.2 0.81
 14 14 -4 3.31 0.9
 14 14 -3 3.97 0.9
 14 14 -2 3.65 0.92
 14 14 -1 24.06 1.38
 14 14 0 18.65 1.26
 14 14 1 25.97 1.4
 14 14 2 4.05 0.93
 14 14 3 2.8 0.87
 14 14 4 3.14 0.88
 14 14 5 0.18 0.81
 14 14 6 7.43 0.94
 14 15 -4 8.32 0.99
 14 15 -3 2.68 0.83
 14 15 -2 1.1 0.81
 14 15 -1 0.7 0.81
 14 15 0 1.64 0.82
 14 15 1 1.1 0.8
 14 15 2 1.57 0.81
 14 15 3 3.1 0.84
 14 15 4 7.97 0.97
 15 0 1 2.12 0.88
 15 0 2 0.55 0.83
 15 0 3 7.59 1.01
 15 0 4 14.98 1.19
 15 0 5 0.72 0.84
 15 0 6 58.29 2.08
 15 0 7 6.5 1
 15 0 8 3.17 0.91
 15 0 9 5.58 0.96
 15 0 10 0.62 0.84
 15 0 11 0.07 0.84
 15 0 12 22.99 1.36
 15 0 13 0.04 0.81
 15 0 14 2.84 0.83
 15 1 -14 4.68 0.88
 15 1 -13 7.42 0.99
 15 1 -12 5.69 0.96
 15 1 -11 20.83 1.35
 15 1 -10 3.98 0.92
 15 1 -9 7.52 1
 15 1 -8 20.13 1.31
 15 1 -7 1.05 0.84
 15 1 -6 8.92 1.05
 15 1 -5 0.98 0.86
 15 1 -4 3.16 0.91
 15 1 -3 15.39 1.17
 15 1 -2 56.31 2.02
 15 1 -1 6.94 1
 15 1 0 2.13 0.86
 15 1 1 8.72 1.03
 15 1 2 59.88 2.08
 15 1 3 16.56 1.22
 15 1 4 3.44 0.92
 15 1 5 1.18 0.87
 15 1 6 8.81 1.05
 15 1 7 -0.03 0.83
 15 1 8 20.42 1.31
 15 1 9 7.36 1
 15 1 10 3.31 0.91
 15 1 11 21.15 1.35
 15 1 12 5.89 0.97
 15 1 13 7.85 1
 15 1 14 5.13 0.88
 15 2 -14 12.51 1.04
 15 2 -13 3.51 0.91
 15 2 -12 5.52 0.96
 15 2 -11 5.69 0.99
 15 2 -10 21.72 1.39
 15 2 -9 1.5 0.87
 15 2 -8 15.46 1.19
 15 2 -7 11.11 1.11
 15 2 -6 11.55 1.11
 15 2 -5 1.71 0.86
 15 2 -4 29.06 1.49
 15 2 -3 26.65 1.45
 15 2 -2 9.14 1.05
 15 2 -1 2.34 0.87
 15 2 0 7.55 1
 15 2 1 1.24 0.85
 15 2 2 10.16 1.08
 15 2 3 25.57 1.43
 15 2 4 28.68 1.48
 15 2 5 -0.37 0.82
 15 2 6 10.62 1.09
 15 2 7 9.89 1.08
 15 2 8 14.67 1.19
 15 2 9 1.81 0.88
 15 2 10 24.08 1.43
 15 2 11 5.37 0.98
 15 2 12 4.02 0.93
 15 2 13 4.84 0.92
 15 2 14 11.67 1.03
 15 3 -14 4.27 0.9
 15 3 -13 1.5 0.83
 15 3 -12 3.29 0.9
 15 3 -11 10.61 1.11
 15 3 -10 13.24 1.2
 15 3 -9 0.73 0.85
 15 3 -8 0.86 0.85
 15 3 -7 6.22 0.99
 15 3 -6 3.28 0.91
 15 3 -5 33.67 1.59
 15 3 -4 20.19 1.31
 15 3 -3 24.39 1.38
 15 3 -2 7.25 1.01
 15 3 -1 7.17 1.02
 15 3 0 6.49 0.99
 15 3 1 6.84 0.99
 15 3 2 8.02 1.03
 15 3 3 24.16 1.38
 15 3 4 20.25 1.31
 15 3 5 32.37 1.57
 15 3 6 2.29 0.91
 15 3 7 4.81 0.96
 15 3 8 -0.05 0.84
 15 3 9 0.05 0.84
 15 3 10 14.25 1.21
 15 3 11 8.86 1.07
 15 3 12 3.72 0.91
 15 3 13 1.51 0.83
 15 3 14 3.58 0.89
 15 4 -13 -0.01 0.8
 15 4 -12 4.92 0.94
 15 4 -11 17.67 1.25
 15 4 -10 1.23 0.89
 15 4 -9 9.65 1.06
 15 4 -8 16.2 1.23
 15 4 -7 32.54 1.58
 15 4 -6 2.14 0.89
 15 4 -5 5.23 0.99
 15 4 -4 16.13 1.23
 15 4 -3 13.04 1.16
 15 4 -2 14.19 1.19
 15 4 -1 35.95 1.64
 15 4 0 17.5 1.24
 15 4 1 35.73 1.64
 15 4 2 15.02 1.19
 15 4 3 13.37 1.15
 15 4 4 15.89 1.23
 15 4 5 6.59 1.01
 15 4 6 3.02 0.92
 15 4 7 33.8 1.6
 15 4 8 17.1 1.24
 15 4 9 8.87 1.05
 15 4 10 1.67 0.91
 15 4 11 17.47 1.26
 15 4 12 4.78 0.94
 15 4 13 0.01 0.8
 15 5 -13 11.13 1.03
 15 5 -12 12.07 1.09
 15 5 -11 6.97 1.01
 15 5 -10 13.64 1.18
 15 5 -9 32.11 1.62
 15 5 -8 9.29 1.08
 15 5 -7 2.87 0.91
 15 5 -6 6.45 1.01
 15 5 -5 4.38 0.97
 15 5 -4 28.56 1.51
 15 5 -3 28.17 1.49
 15 5 -2 16.91 1.26
 15 5 -1 24.23 1.41
 15 5 0 1.74 0.9
 15 5 1 22.24 1.37
 15 5 2 16.35 1.24
 15 5 3 28.72 1.5
 15 5 4 29.06 1.51
 15 5 5 4.47 0.95
 15 5 6 7.07 1.01
 15 5 7 3.05 0.92
 15 5 8 9.66 1.08
 15 5 9 35.33 1.67
 15 5 10 15.27 1.21
 15 5 11 6.19 0.98
 15 5 12 11.7 1.11
 15 5 13 11.33 1.04
 15 6 -13 2.83 0.87
 15 6 -12 2.06 0.86
 15 6 -11 13.24 1.12
 15 6 -10 2.71 0.91
 15 6 -9 18.49 1.31
 15 6 -8 5.69 0.97
 15 6 -7 18.13 1.27
 15 6 -6 0.36 0.84
 15 6 -5 6.31 0.99
 15 6 -4 38.21 1.7
 15 6 -3 62.75 2.18
 15 6 -2 2.38 0.94
 15 6 -1 85.78 2.6
 15 6 0 19.16 1.31
 15 6 1 88.15 2.64
 15 6 2 3.62 0.96
 15 6 3 60.09 2.13
 15 6 4 34.09 1.63
 15 6 5 5.2 0.99
 15 6 6 0.82 0.84
 15 6 7 16.98 1.26
 15 6 8 4.78 0.98
 15 6 9 19.51 1.33
 15 6 10 3.01 0.94
 15 6 11 12.62 1.11
 15 6 12 1.26 0.85
 15 6 13 2.29 0.86
 15 7 -12 0.42 0.78
 15 7 -11 4.69 0.94
 15 7 -10 11.36 1.1
 15 7 -9 2.47 0.93
 15 7 -8 16.43 1.27
 15 7 -7 11.71 1.13
 15 7 -6 66.78 2.24
 15 7 -5 9.39 1.09
 15 7 -4 66.52 2.25
 15 7 -3 12.16 1.18
 15 7 -2 74.94 2.4
 15 7 -1 6.36 1.01
 15 7 0 0.73 0.88
 15 7 1 4.87 0.99
 15 7 2 76.13 2.44
 15 7 3 12.42 1.17
 15 7 4 68.51 2.29
 15 7 5 9.73 1.09
 15 7 6 69.01 2.28
 15 7 7 12.66 1.14
 15 7 8 16.47 1.25
 15 7 9 4.18 0.93
 15 7 10 10.92 1.08
 15 7 11 4.71 0.94
 15 7 12 0.16 0.79
 15 8 -12 9.72 1.02
 15 8 -11 0.88 0.83
 15 8 -10 30.83 1.5
 15 8 -9 21.16 1.34
 15 8 -8 0.14 0.89
 15 8 -7 33.32 1.63
 15 8 -6 0.62 0.86
 15 8 -5 5.68 1.01
 15 8 -4 12.04 1.16
 15 8 -3 75.3 2.4
 15 8 -2 12.14 1.17
 15 8 -1 57.41 2.08
 15 8 0 3.51 0.96
 15 8 1 57.47 2.08
 15 8 2 12.3 1.17
 15 8 3 73.5 2.37
 15 8 4 12.5 1.18
 15 8 5 5.92 0.99
 15 8 6 0.75 0.87
 15 8 7 32.96 1.61
 15 8 8 1.54 0.89
 15 8 9 21.12 1.31
 15 8 10 29.33 1.47
 15 8 11 3.13 0.86
 15 8 12 10.67 1.04
 15 9 -11 2.01 0.86
 15 9 -10 8.28 1.01
 15 9 -9 5.08 0.97
 15 9 -8 10.25 1.1
 15 9 -7 23.88 1.41
 15 9 -6 39.78 1.76
 15 9 -5 19.44 1.35
 15 9 -4 68.65 2.27
 15 9 -3 18.3 1.28
 15 9 -2 10.92 1.12
 15 9 -1 8.29 1.07
 15 9 0 13.35 1.19
 15 9 1 8.01 1.05
 15 9 2 10.29 1.13
 15 9 3 18.45 1.29
 15 9 4 71.74 2.32
 15 9 5 18.4 1.31
 15 9 6 37.27 1.7
 15 9 7 21.84 1.37
 15 9 8 11.17 1.11
 15 9 9 3.91 0.95
 15 9 10 9.31 1.03
 15 9 11 2.01 0.82
 15 10 -10 14.59 1.1
 15 10 -9 4.03 0.91
 15 10 -8 1.44 0.87
 15 10 -7 15.39 1.19
 15 10 -6 6.36 1
 15 10 -5 7.68 1.06
 15 10 -4 16.48 1.28
 15 10 -3 34.83 1.67
 15 10 -2 30.43 1.59
 15 10 -1 19.41 1.31
 15 10 0 59.48 2.09
 15 10 1 19.2 1.3
 15 10 2 29.26 1.56
 15 10 3 35.76 1.66
 15 10 4 17.41 1.28
 15 10 5 8.36 1.06
 15 10 6 5.99 0.99
 15 10 7 15.67 1.19
 15 10 8 0.05 0.86
 15 10 9 3.01 0.88
 15 10 10 12.49 1.05
 15 11 -9 14.41 1.11
 15 11 -8 6.74 0.98
 15 11 -7 13.16 1.13
 15 11 -6 4.1 0.92
 15 11 -5 9.25 1.07
 15 11 -4 2.31 0.92
 15 11 -3 32.32 1.6
 15 11 -2 7.42 1.06
 15 11 -1 34.23 1.64
 15 11 0 7.55 1.05
 15 11 1 34.66 1.63
 15 11 2 7.37 1.05
 15 11 3 31.09 1.55
 15 11 4 2.22 0.9
 15 11 5 10.35 1.08
 15 11 6 3.11 0.88
 15 11 7 11.62 1.08
 15 11 8 5.38 0.92
 15 11 9 13.78 1.09
 15 12 -8 1.31 0.84
 15 12 -7 3.12 0.87
 15 12 -6 8.22 1.01
 15 12 -5 0.49 0.84
 15 12 -4 13.36 1.14
 15 12 -3 5.44 0.96
 15 12 -2 9.17 1.05
 15 12 -1 0.26 0.84
 15 12 0 11.17 1.1
 15 12 1 1 0.84
 15 12 2 7.93 1.03
 15 12 3 4.52 0.92
 15 12 4 12.14 1.13
 15 12 5 0.2 0.83
 15 12 6 8.43 0.99
 15 12 7 3.5 0.86
 15 12 8 0.63 0.83
 15 13 -6 7.04 0.98
 15 13 -5 2.43 0.86
 15 13 -4 5.57 0.94
 15 13 -3 -0.56 0.81
 15 13 -2 6.13 0.95
 15 13 -1 2.15 0.86
 15 13 0 1.36 0.85
 15 13 1 0.94 0.86
 15 13 2 5.58 0.94
 15 13 3 -1.53 0.78
 15 13 4 5.88 0.92
 15 13 5 2.96 0.85
 15 13 6 7.9 1
 15 14 -3 1.12 0.84
 15 14 -2 -0.44 0.78
 15 14 -1 2.58 0.83
 15 14 0 16.16 1.13
 15 14 1 0.82 0.82
 15 14 2 -0.17 0.77
 15 14 3 2.18 0.83
 16 0 0 -0.31 0.84
 16 0 1 0.18 0.86
 16 0 2 6.64 1
 16 0 3 3.22 0.93
 16 0 4 18.08 1.29
 16 0 5 16.28 1.24
 16 0 6 3.08 0.93
 16 0 7 21.12 1.33
 16 0 8 5.87 0.97
 16 0 9 7.9 1.04
 16 0 10 17.57 1.25
 16 0 11 -0.06 0.83
 16 0 12 1.58 0.85
 16 0 13 2.18 0.84
 16 1 -13 1.48 0.82
 16 1 -12 12.57 1.09
 16 1 -11 14.34 1.14
 16 1 -10 7.61 1.03
 16 1 -9 2.06 0.91
 16 1 -8 0.51 0.84
 16 1 -7 5.2 0.95
 16 1 -6 15.7 1.22
 16 1 -5 4.2 0.95
 16 1 -4 4.81 0.97
 16 1 -3 8.25 1.06
 16 1 -2 22.59 1.37
 16 1 -1 4.55 0.97
 16 1 0 0.49 0.85
 16 1 1 3.95 0.96
 16 1 2 23.32 1.38
 16 1 3 8.18 1.06
 16 1 4 4.18 0.95
 16 1 5 4.17 0.93
 16 1 6 15.43 1.22
 16 1 7 5.3 0.98
 16 1 8 1.54 0.86
 16 1 9 3.37 0.95
 16 1 10 7.53 1.02
 16 1 11 13.23 1.13
 16 1 12 12.73 1.1
 16 1 13 0.97 0.82
 16 2 -13 4.35 0.91
 16 2 -12 10.12 1.02
 16 2 -11 8.33 1.04
 16 2 -10 7.38 1.04
 16 2 -9 4.36 0.99
 16 2 -8 3.51 0.97
 16 2 -7 11.85 1.13
 16 2 -6 14.38 1.18
 16 2 -5 17.68 1.27
 16 2 -4 0.51 0.88
 16 2 -3 11.37 1.12
 16 2 -2 7.15 1.04
 16 2 -1 13.39 1.18
 16 2 0 16.74 1.26
 16 2 1 13.26 1.16
 16 2 2 5.71 1.01
 16 2 3 10.81 1.11
 16 2 4 1.56 0.89
 16 2 5 16.8 1.25
 16 2 6 13.28 1.16
 16 2 7 12.97 1.16
 16 2 8 4.43 0.96
 16 2 9 4.35 0.98
 16 2 10 6.83 1.01
 16 2 11 8.62 1.04
 16 2 12 8.94 1
 16 2 13 5.4 0.91
 16 3 -12 6.63 0.95
 16 3 -11 5.32 0.96
 16 3 -10 31.1 1.53
 16 3 -9 23.83 1.4
 16 3 -8 42.2 1.81
 16 3 -7 14.39 1.17
 16 3 -6 0.59 0.87
 16 3 -5 16.56 1.24
 16 3 -4 2.93 0.92
 16 3 -3 0.74 0.88
 16 3 -2 18.37 1.29
 16 3 -1 48.34 1.9
 16 3 0 2.15 0.92
 16 3 1 48.56 1.9
 16 3 2 17.17 1.27
 16 3 3 0.25 0.88
 16 3 4 3 0.93
 16 3 5 14.84 1.21
 16 3 6 0.93 0.89
 16 3 7 12.36 1.15
 16 3 8 41.31 1.8
 16 3 9 24.11 1.41
 16 3 10 30.57 1.52
 16 3 11 5.87 0.97
 16 3 12 7.65 0.96
 16 4 -12 2.81 0.84
 16 4 -11 0.31 0.83
 16 4 -10 0.77 0.84
 16 4 -9 9.23 1.07
 16 4 -8 0.16 0.89
 16 4 -7 21.77 1.35
 16 4 -6 5.68 0.97
 16 4 -5 16.81 1.25
 16 4 -4 37.63 1.69
 16 4 -3 43.37 1.8
 16 4 -2 4.09 0.97
 16 4 -1 6.77 1.02
 16 4 0 -0.06 0.85
 16 4 1 7.23 1.03
 16 4 2 4.43 0.97
 16 4 3 41.24 1.77
 16 4 4 37.56 1.69
 16 4 5 17.13 1.25
 16 4 6 6.64 1.01
 16 4 7 23.26 1.37
 16 4 8 1.05 0.89
 16 4 9 7.49 1.05
 16 4 10 -0.34 0.83
 16 4 11 -0.41 0.8
 16 4 12 2.04 0.83
 16 5 -12 23.13 1.31
 16 5 -11 1.23 0.84
 16 5 -10 13.66 1.14
 16 5 -9 3.39 0.93
 16 5 -8 48.85 1.92
 16 5 -7 8.11 1.08
 16 5 -6 4.52 0.95
 16 5 -5 2.05 0.9
 16 5 -4 2.11 0.88
 16 5 -3 1.34 0.89
 16 5 -2 1.97 0.91
 16 5 -1 5.05 0.98
 16 5 0 1.18 0.88
 16 5 1 4.14 0.97
 16 5 2 1 0.89
 16 5 3 0.84 0.88
 16 5 4 1.18 0.89
 16 5 5 3.12 0.93
 16 5 6 4.24 0.95
 16 5 7 8.84 1.09
 16 5 8 49.72 1.92
 16 5 9 3.44 0.93
 16 5 10 12.98 1.15
 16 5 11 1.05 0.85
 16 5 12 22.79 1.31
 16 6 -11 1.06 0.83
 16 6 -10 11.96 1.09
 16 6 -9 4.92 0.95
 16 6 -8 21.29 1.35
 16 6 -7 17.7 1.29
 16 6 -6 7.69 1.05
 16 6 -5 8.85 1.07
 16 6 -4 2.81 0.92
 16 6 -3 29.6 1.52
 16 6 -2 44.77 1.83
 16 6 -1 8.68 1.07
 16 6 0 20.02 1.34
 16 6 1 7.83 1.06
 16 6 2 46.23 1.86
 16 6 3 27.85 1.5
 16 6 4 3.69 0.92
 16 6 5 7.54 1.05
 16 6 6 6.22 1.02
 16 6 7 18.99 1.3
 16 6 8 21.84 1.35
 16 6 9 5.45 0.95
 16 6 10 11.04 1.08
 16 6 11 1.95 0.85
 16 7 -11 2.92 0.89
 16 7 -10 3.46 0.89
 16 7 -9 8.58 1.04
 16 7 -8 9.12 1.08
 16 7 -7 4.02 0.98
 16 7 -6 19.82 1.32
 16 7 -5 25.95 1.49
 16 7 -4 8.81 1.09
 16 7 -3 5.68 1.02
 16 7 -2 44.96 1.83
 16 7 -1 3.29 0.96
 16 7 0 8.95 1.07
 16 7 1 4.18 0.97
 16 7 2 43.57 1.81
 16 7 3 4.03 0.98
 16 7 4 9.11 1.08
 16 7 5 25.73 1.49
 16 7 6 19.86 1.34
 16 7 7 5.81 0.99
 16 7 8 9.85 1.08
 16 7 9 7.61 1.03
 16 7 10 4.2 0.9
 16 7 11 3.16 0.88
 16 8 -10 7.14 0.94
 16 8 -9 0.54 0.82
 16 8 -8 4.36 0.94
 16 8 -7 26.68 1.43
 16 8 -6 4.13 0.97
 16 8 -5 40.18 1.75
 16 8 -4 9.26 1.11
 16 8 -3 42.59 1.83
 16 8 -2 7.18 1.08
 16 8 -1 2.49 0.93
 16 8 0 -0.29 0.85
 16 8 1 1.89 0.89
 16 8 2 6.69 1.06
 16 8 3 42.16 1.8
 16 8 4 10.54 1.14
 16 8 5 36.32 1.67
 16 8 6 3.07 0.94
 16 8 7 25.08 1.4
 16 8 8 4.31 0.94
 16 8 9 0.36 0.81
 16 8 10 6.37 0.92
 16 9 -9 18.51 1.19
 16 9 -8 12.26 1.1
 16 9 -7 1.27 0.87
 16 9 -6 10.88 1.1
 16 9 -5 13.71 1.18
 16 9 -4 12.31 1.17
 16 9 -3 3.25 0.94
 16 9 -2 34.14 1.64
 16 9 -1 30.73 1.56
 16 9 0 3.86 0.96
 16 9 1 32.98 1.62
 16 9 2 33.26 1.61
 16 9 3 1.83 0.95
 16 9 4 13.54 1.2
 16 9 5 12.8 1.17
 16 9 6 11.2 1.09
 16 9 7 1.12 0.86
 16 9 8 12.39 1.09
 16 9 9 18.63 1.18
 16 10 -8 1.8 0.83
 16 10 -7 5.18 0.94
 16 10 -6 0.23 0.84
 16 10 -5 11.29 1.12
 16 10 -4 22.32 1.35
 16 10 -3 -0.34 0.85
 16 10 -2 6.56 1.01
 16 10 -1 2.88 0.94
 16 10 0 29.35 1.52
 16 10 1 2.17 0.9
 16 10 2 6.78 1
 16 10 3 0.18 0.85
 16 10 4 20.52 1.32
 16 10 5 10.91 1.11
 16 10 6 -0.67 0.83
 16 10 7 5.45 0.92
 16 10 8 2.98 0.83
 16 11 -7 7.72 0.99
 16 11 -6 4.07 0.91
 16 11 -5 17.64 1.21
 16 11 -4 5.52 0.96
 16 11 -3 9.37 1.05
 16 11 -2 5.93 0.98
 16 11 -1 7.51 1
 16 11 0 0.97 0.85
 16 11 1 6.71 0.98
 16 11 2 6.35 1
 16 11 3 10.11 1.06
 16 11 4 5.68 0.95
 16 11 5 17.87 1.21
 16 11 6 5.09 0.91
 16 11 7 7.63 0.98
 16 12 -5 3.74 0.9
 16 12 -4 1.51 0.82
 16 12 -3 0.94 0.82
 16 12 -2 5.39 0.93
 16 12 -1 4.03 0.91
 16 12 0 31.09 1.48
 16 12 1 2.22 0.89
 16 12 2 5.59 0.93
 16 12 3 0.74 0.81
 16 12 4 1.47 0.83
 16 12 5 4.17 0.9
 16 13 -2 4.79 0.89
 16 13 -1 3.58 0.87
 16 13 0 5.34 0.94
 16 13 1 2.84 0.87
 16 13 2 4.93 0.9
 17 0 1 183.71 4.31
 17 0 2 1.76 0.88
 17 0 3 65.35 2.22
 17 0 4 2.5 0.95
 17 0 5 26.35 1.46
 17 0 6 3.61 0.99
 17 0 7 79.6 2.5
 17 0 8 -0.17 0.86
 17 0 9 45.19 1.78
 17 0 10 -0.59 0.81
 17 0 11 1.05 0.8
 17 1 -11 5.18 0.9
 17 1 -10 22.02 1.29
 17 1 -9 1.51 0.87
 17 1 -8 11.64 1.14
 17 1 -7 7.91 1.08
 17 1 -6 70.97 2.36
 17 1 -5 8.37 1.08
 17 1 -4 129.63 3.37
 17 1 -3 23.68 1.41
 17 1 -2 26.41 1.47
 17 1 -1 29.29 1.54
 17 1 0 3.33 0.96
 17 1 1 29.49 1.55
 17 1 2 25.65 1.47
 17 1 3 23.18 1.4
 17 1 4 129.63 3.36
 17 1 5 8.53 1.08
 17 1 6 72.14 2.38
 17 1 7 8.58 1.08
 17 1 8 12.54 1.15
 17 1 9 1.31 0.86
 17 1 10 21.4 1.29
 17 1 11 4.25 0.89
 17 2 -11 1.28 0.8
 17 2 -10 3.91 0.9
 17 2 -9 17.28 1.22
 17 2 -8 20.41 1.32
 17 2 -7 0.89 0.89
 17 2 -6 11.26 1.15
 17 2 -5 22.05 1.41
 17 2 -4 1.29 0.89
 17 2 -3 21.88 1.38
 17 2 -2 13.9 1.21
 17 2 -1 39.42 1.72
 17 2 0 57.95 2.08
 17 2 1 38.3 1.71
 17 2 2 12.68 1.18
 17 2 3 21.78 1.36
 17 2 4 -0.04 0.87
 17 2 5 22.89 1.43
 17 2 6 12.72 1.18
 17 2 7 0.82 0.89
 17 2 8 21.06 1.33
 17 2 9 16.96 1.21
 17 2 10 3.97 0.92
 17 2 11 1.47 0.8
 17 3 -11 7.31 0.98
 17 3 -10 35.63 1.55
 17 3 -9 4.28 0.95
 17 3 -8 27.91 1.46
 17 3 -7 3.87 0.97
 17 3 -6 4.54 0.98
 17 3 -5 1.06 0.92
 17 3 -4 8.48 1.06
 17 3 -3 20.99 1.34
 17 3 -2 1.65 0.92
 17 3 -1 16.04 1.25
 17 3 0 3.23 0.96
 17 3 1 16.48 1.25
 17 3 2 1.34 0.91
 17 3 3 20.88 1.35
 17 3 4 9.8 1.08
 17 3 5 2.74 0.95
 17 3 6 3.73 0.97
 17 3 7 3.12 0.95
 17 3 8 26 1.43
 17 3 9 5.39 0.97
 17 3 10 35.57 1.55
 17 3 11 6.87 0.98
 17 4 -10 1.07 0.81
 17 4 -9 7.22 0.99
 17 4 -8 10.01 1.07
 17 4 -7 8.17 1.04
 17 4 -6 1.05 0.9
 17 4 -5 10.95 1.15
 17 4 -4 4.29 0.99
 17 4 -3 3.24 0.94
 17 4 -2 20.2 1.32
 17 4 -1 5.5 0.99
 17 4 0 20.28 1.33
 17 4 1 4.47 0.98
 17 4 2 19.77 1.32
 17 4 3 4.35 0.96
 17 4 4 3.79 0.96
 17 4 5 9.78 1.11
 17 4 6 0.59 0.89
 17 4 7 9.61 1.07
 17 4 8 8.1 1.03
 17 4 9 5.94 0.98
 17 4 10 -0.03 0.82
 17 5 -10 5.47 0.9
 17 5 -9 0.73 0.83
 17 5 -8 1.71 0.9
 17 5 -7 3.2 0.92
 17 5 -6 0.8 0.87
 17 5 -5 11.79 1.15
 17 5 -4 1.48 0.92
 17 5 -3 1.13 0.93
 17 5 -2 2.01 0.96
 17 5 -1 12.21 1.15
 17 5 0 5.71 1
 17 5 1 14.33 1.2
 17 5 2 1.05 0.93
 17 5 3 0.93 0.93
 17 5 4 1.37 0.92
 17 5 5 11.72 1.15
 17 5 6 0.53 0.88
 17 5 7 3.92 0.93
 17 5 8 2.14 0.89
 17 5 9 0.87 0.84
 17 5 10 6.11 0.92
 17 6 -9 4.6 0.9
 17 6 -8 1.77 0.86
 17 6 -7 2.79 0.9
 17 6 -6 25.29 1.4
 17 6 -5 4.27 0.96
 17 6 -4 7.19 1.06
 17 6 -3 13.21 1.2
 17 6 -2 3.78 0.99
 17 6 -1 0.99 0.92
 17 6 0 23.75 1.45
 17 6 1 1.1 0.92
 17 6 2 4.46 0.98
 17 6 3 14.26 1.22
 17 6 4 8.01 1.06
 17 6 5 3.73 0.94
 17 6 6 23.2 1.36
 17 6 7 2.4 0.89
 17 6 8 1.32 0.87
 17 6 9 4.26 0.91
 17 7 -9 11.15 1.09
 17 7 -8 9.64 1.02
 17 7 -7 0.04 0.83
 17 7 -6 2.21 0.89
 17 7 -5 2.8 0.92
 17 7 -4 3.56 0.95
 17 7 -3 3.06 0.96
 17 7 -2 11.35 1.16
 17 7 -1 10.34 1.14
 17 7 0 0.16 0.87
 17 7 1 10.29 1.13
 17 7 2 11.61 1.16
 17 7 3 4.77 0.97
 17 7 4 4.92 0.97
 17 7 5 4.87 0.93
 17 7 6 2.23 0.87
 17 7 7 0.69 0.84
 17 7 8 8.34 0.99
 17 7 9 11.22 1.07
 17 8 -8 1.4 0.86
 17 8 -7 2.6 0.87
 17 8 -6 13.85 1.14
 17 8 -5 0.72 0.85
 17 8 -4 1.79 0.88
 17 8 -3 2.49 0.91
 17 8 -2 5.47 0.99
 17 8 -1 11.89 1.15
 17 8 0 29.25 1.51
 17 8 1 12.15 1.14
 17 8 2 5.3 0.99
 17 8 3 2.55 0.89
 17 8 4 1.21 0.86
 17 8 5 0.1 0.86
 17 8 6 13.05 1.13
 17 8 7 1.75 0.85
 17 8 8 0.87 0.82
 17 9 -7 -0.04 0.83
 17 9 -6 1.52 0.86
 17 9 -5 29.8 1.45
 17 9 -4 0.46 0.86
 17 9 -3 4.05 0.95
 17 9 -2 21.16 1.31
 17 9 -1 1.23 0.89
 17 9 0 1.78 0.89
 17 9 1 2.14 0.88
 17 9 2 20.96 1.31
 17 9 3 5.7 0.99
 17 9 4 0.79 0.85
 17 9 5 27.35 1.42
 17 9 6 0.78 0.83
 17 9 7 1.59 0.85
 17 10 -5 2.15 0.86
 17 10 -4 5.28 0.93
 17 10 -3 3.76 0.91
 17 10 -2 2.04 0.86
 17 10 -1 0.61 0.84
 17 10 0 25.31 1.4
 17 10 1 -0.36 0.82
 17 10 2 1.47 0.84
 17 10 3 4.06 0.91
 17 10 4 4.45 0.91
 17 10 5 2.32 0.84
 17 11 -3 0.59 0.84
 17 11 -2 -0.38 0.79
 17 11 -1 8.7 1
 17 11 0 1.65 0.85
 17 11 1 9.79 1.02
 17 11 2 -0.19 0.78
 17 11 3 0.65 0.83
 18 0 0 -0.25 0.9
 18 0 1 15.32 1.26
 18 0 2 0.06 0.89
 18 0 3 0.58 0.89
 18 0 4 0.73 0.88
 18 0 5 0.47 0.86
 18 0 6 0.13 0.87
 18 0 7 7.23 1.01
 18 0 8 -0.05 0.83
 18 0 9 4.84 0.9
 18 1 -9 1.83 0.83
 18 1 -8 1.72 0.85
 18 1 -7 5.75 0.98
 18 1 -6 24.24 1.39
 18 1 -5 14.81 1.21
 18 1 -4 18.07 1.3
 18 1 -3 3.29 0.96
 18 1 -2 5.5 1.03
 18 1 -1 5.2 1.01
 18 1 0 4.83 1.02
 18 1 1 4.31 1
 18 1 2 6.57 1.05
 18 1 3 3.43 0.95
 18 1 4 19.66 1.33
 18 1 5 16.26 1.23
 18 1 6 24.72 1.4
 18 1 7 6.12 0.98
 18 1 8 1.38 0.86
 18 1 9 1.79 0.84
 18 2 -9 1.44 0.82
 18 2 -8 2.33 0.87
 18 2 -7 10.86 1.08
 18 2 -6 4.5 0.95
 18 2 -5 4.3 0.96
 18 2 -4 0.66 0.89
 18 2 -3 33.63 1.62
 18 2 -2 22.64 1.41
 18 2 -1 11.39 1.18
 18 2 0 34.28 1.65
 18 2 1 10.46 1.16
 18 2 2 21.98 1.41
 18 2 3 32.88 1.62
 18 2 4 0.2 0.87
 18 2 5 4.26 0.97
 18 2 6 4.51 0.93
 18 2 7 10.9 1.1
 18 2 8 3.56 0.9
 18 2 9 1.91 0.85
 18 3 -9 7.8 1
 18 3 -8 14.74 1.13
 18 3 -7 10.13 1.07
 18 3 -6 8.86 1.04
 18 3 -5 26.09 1.43
 18 3 -4 0.65 0.89
 18 3 -3 25.5 1.46
 18 3 -2 9.92 1.13
 18 3 -1 15.07 1.25
 18 3 0 9.16 1.12
 18 3 1 13.9 1.21
 18 3 2 7.95 1.11
 18 3 3 24.97 1.44
 18 3 4 1.17 0.88
 18 3 5 26.07 1.43
 18 3 6 7.94 1.06
 18 3 7 10.15 1.08
 18 3 8 14.35 1.13
 18 3 9 8.29 1
 18 4 -8 2.84 0.86
 18 4 -7 9.92 1.04
 18 4 -6 -0.4 0.84
 18 4 -5 31.42 1.52
 18 4 -4 21.31 1.34
 18 4 -3 13.36 1.17
 18 4 -2 13.77 1.2
 18 4 -1 7.47 1.07
 18 4 0 36.11 1.68
 18 4 1 8.02 1.07
 18 4 2 14.56 1.21
 18 4 3 13.33 1.18
 18 4 4 20.85 1.33
 18 4 5 30.19 1.49
 18 4 6 -0.88 0.84
 18 4 7 7.58 1
 18 4 8 3.52 0.88
 18 5 -8 21.95 1.3
 18 5 -7 7.7 0.99
 18 5 -6 1.37 0.86
 18 5 -5 0.78 0.87
 18 5 -4 7.57 1.02
 18 5 -3 1.36 0.91
 18 5 -2 3.29 0.93
 18 5 -1 2.07 0.92
 18 5 0 -0.04 0.86
 18 5 1 2.4 0.92
 18 5 2 3.22 0.92
 18 5 3 1.78 0.88
 18 5 4 8.69 1.03
 18 5 5 1.66 0.88
 18 5 6 2.16 0.86
 18 5 7 7.89 1
 18 5 8 22.67 1.3
 18 6 -7 6.14 0.92
 18 6 -6 7.11 0.97
 18 6 -5 2.89 0.9
 18 6 -4 7.1 1.01
 18 6 -3 5.74 1.01
 18 6 -2 3.21 0.93
 18 6 -1 8.62 1.04
 18 6 0 0.88 0.87
 18 6 1 7.95 1.04
 18 6 2 3 0.93
 18 6 3 6.47 1.02
 18 6 4 6.73 1.01
 18 6 5 1.48 0.88
 18 6 6 7.79 1
 18 6 7 5.61 0.93
 18 7 -6 1.87 0.83
 18 7 -5 10.9 1.07
 18 7 -4 1.84 0.9
 18 7 -3 0.7 0.87
 18 7 -2 14.27 1.19
 18 7 -1 0.03 0.86
 18 7 0 0.9 0.86
 18 7 1 -0.08 0.85
 18 7 2 16.21 1.2
 18 7 3 0.95 0.86
 18 7 4 1.66 0.88
 18 7 5 12.2 1.09
 18 7 6 2.29 0.85
 18 8 -5 7.08 1
 18 8 -4 7.91 0.99
 18 8 -3 6.06 0.99
 18 8 -2 2.05 0.9
 18 8 -1 0.99 0.87
 18 8 0 2.83 0.9
 18 8 1 -0.01 0.83
 18 8 2 2.56 0.9
 18 8 3 7.76 1
 18 8 4 7.58 0.99
 18 8 5 6.97 0.99
 18 9 -3 0.02 0.83
 18 9 -2 10.35 1.06
 18 9 -1 5.21 0.91
 18 9 0 -0.84 0.81
 18 9 1 3.33 0.89
 18 9 2 12.68 1.07
 18 9 3 0.29 0.85
 19 0 1 3.51 0.94
 19 0 2 5.12 0.99
 19 0 3 31.39 1.52
 19 0 4 8.82 1.06
 19 0 5 -0.48 0.85
 19 0 6 1.26 0.83
 19 0 7 0.52 0.82
 19 1 -7 0.61 0.83
 19 1 -6 -0.64 0.8
 19 1 -5 0.88 0.85
 19 1 -4 0.88 0.86
 19 1 -3 6.22 1
 19 1 -2 26.47 1.44
 19 1 -1 1.29 0.91
 19 1 0 3.88 0.93
 19 1 1 0.81 0.9
 19 1 2 27.06 1.45
 19 1 3 5.07 0.99
 19 1 4 0.16 0.86
 19 1 5 1.32 0.86
 19 1 6 -0.55 0.81
 19 1 7 0.91 0.85
 19 2 -6 2.14 0.83
 19 2 -5 1.66 0.84
 19 2 -4 1.95 0.88
 19 2 -3 15.42 1.19
 19 2 -2 9.66 1.09
 19 2 -1 1.58 0.91
 19 2 0 -0.13 0.85
 19 2 1 2.1 0.9
 19 2 2 10.76 1.11
 19 2 3 15.43 1.19
 19 2 4 3.03 0.92
 19 2 5 0.56 0.85
 19 2 6 1.08 0.81
 19 3 -6 2.1 0.87
 19 3 -5 3.31 0.88
 19 3 -4 6.44 0.98
 19 3 -3 5.18 0.97
 19 3 -2 4.62 0.98
 19 3 -1 4.32 0.95
 19 3 0 3.63 0.93
 19 3 1 3.35 0.93
 19 3 2 7.31 1.01
 19 3 3 5.65 0.97
 19 3 4 8.31 1.02
 19 3 5 4.96 0.91
 19 3 6 1.6 0.87
 19 4 -5 1.77 0.82
 19 4 -4 13.46 1.12
 19 4 -3 4.81 0.94
 19 4 -2 3.19 0.91
 19 4 -1 5.95 0.99
 19 4 0 3.26 0.94
 19 4 1 5.5 0.99
 19 4 2 2.75 0.91
 19 4 3 4.66 0.93
 19 4 4 12.52 1.1
 19 4 5 2.08 0.85
 19 5 -5 0.78 0.84
 19 5 -4 5.18 0.93
 19 5 -3 2.24 0.87
 19 5 -2 8.68 1.04
 19 5 -1 19.93 1.25
 19 5 0 5.25 0.97
 19 5 1 19.76 1.27
 19 5 2 11.08 1.06
 19 5 3 1.52 0.86
 19 5 4 4.58 0.93
 19 5 5 -0.03 0.83
 19 6 -3 9.77 1.09
 19 6 -2 1.58 0.86
 19 6 -1 15.99 1.16
 19 6 0 2.69 0.88
 19 6 1 15.84 1.15
 19 6 2 0.78 0.84
 19 6 3 11.53 1.09
 19 7 -1 -0.1 0.86
 19 7 0 7.17 0.99
 19 7 1 0.49 0.86
 20 0 0 22.51 1.31
 20 0 1 1.94 0.89
 20 0 2 10.56 1.08
 20 1 -2 3.37 0.9
 20 1 -1 2.59 0.9
 20 1 0 0.37 0.85
 20 1 1 2.47 0.89
 20 1 2 3.63 0.91
 20 2 -1 0.44 0.86
 20 2 0 -0.41 0.84
 20 2 1 1.46 0.86

_iucr_refine_fcf_details
;
data_xylitol
_computing_structure_refinement   ''
_computing_data_collection         'Enraf-Nonius Express'
_computing_structure_solution      'SHELXS-97 (Sheldrick, 1990)'
_shelx_refln_list_code            4
loop_
  _space_group_symop_id
  _space_group_symop_operation_xyz
  1  x,y,z
  2  x+1/2,-y+1/2,-z
  3  -x,y+1/2,-z+1/2
  4  -x+1/2,-y,z+1/2

_space_group_crystal_system       orthorhombic
_space_group_IT_number            19
_space_group_name_H-M_alt         'P 21 21 21'
_space_group_name_Hall            ' P 2ac 2ab'
_symmetry_space_group_name_H-M    'P 21 21 21'
_symmetry_space_group_name_Hall   ' P 2ac 2ab'
_symmetry_Int_Tables_number       19
_cell_length_a                    8.264(4)
_cell_length_b                    8.901(2)
_cell_length_c                    8.9223(14)
_cell_angle_alpha                 90
_cell_angle_beta                  90
_cell_angle_gamma                 90
_cell_volume                      656.3(4)
loop_
  _refln_index_h
  _refln_index_k
  _refln_index_l
  _refln_F_squared_calc
  _refln_F_squared_meas
  _refln_F_squared_sigma
  _refln_F_squared_weight
  _refln_observed_status
-20 -2 -1 0.547 0.303 0.592 147.212 o
-20 -1 -2 1.844 2.321 0.620 134.417 o
-20 -1 -1 1.719 1.784 0.620 134.417 o
-19 -7 -1 0.211 -0.069 0.592 147.212 o
-19 -6 -3 7.434 6.730 0.751 91.640 o
-19 -6 -2 1.012 1.088 0.592 147.212 o
-19 -6 -1 10.405 11.014 0.799 80.914 o
-19 -5 -5 0.252 0.537 0.579 154.305 o
-19 -5 -4 3.658 3.568 0.641 125.885 o
-19 -5 -3 1.793 1.543 0.599 143.847 o
-19 -5 -2 6.956 5.979 0.716 100.664 o
-19 -5 -1 14.192 13.728 0.861 69.682 o
-19 -4 -5 0.916 1.219 0.565 161.924 o
-19 -4 -4 9.104 9.271 0.771 86.797 o
-19 -4 -3 3.312 3.313 0.647 123.221 o
-19 -4 -2 1.784 2.197 0.627 131.479 o
-19 -4 -1 4.120 4.098 0.682 111.088 o
-19 -3 -6 1.496 1.446 0.599 143.847 o
-19 -3 -5 2.129 2.280 0.606 140.596 o
-19 -3 -4 4.977 4.436 0.675 113.367 o
-19 -3 -3 3.599 3.568 0.668 115.717 o
-19 -3 -2 4.172 3.182 0.675 113.367 o
-19 -3 -1 2.248 2.976 0.654 120.640 o
-19 -2 -6 0.755 1.474 0.572 158.046 o
-19 -2 -5 1.150 1.143 0.579 154.305 o
-19 -2 -4 1.984 1.343 0.606 140.596 o
-19 -2 -3 10.150 10.621 0.820 76.886 o
-19 -2 -2 7.319 6.654 0.751 91.640 o
-19 -2 -1 1.434 1.088 0.627 131.479 o
-19 -1 -7 0.480 0.420 0.572 158.046 o
-19 -1 -6 0.040 -0.441 0.551 170.121 o
-19 -1 -5 1.156 0.606 0.585 150.696 o
-19 -1 -4 0.727 0.606 0.592 147.212 o
-19 -1 -3 3.827 4.284 0.689 108.878 o
-19 -1 -2 18.288 18.233 0.992 52.507 o
-19 -1 -1 1.038 0.889 0.627 131.479 o
-18 -9 -3 0.318 0.014 0.572 158.046 o
-18 -9 -2 8.436 7.129 0.730 96.901 o
-18 -9 -1 3.034 3.589 0.627 131.479 o
-18 -8 -5 4.769 4.877 0.689 108.878 o
-18 -8 -4 5.824 5.448 0.682 111.088 o
-18 -8 -3 5.155 4.174 0.682 111.088 o
-18 -8 -2 1.722 1.412 0.620 134.417 o
-18 -8 -1 0.620 0.682 0.599 143.847 o
-18 -7 -6 1.252 1.288 0.572 158.046 o
-18 -7 -5 8.414 7.508 0.737 95.098 o
-18 -7 -4 1.986 1.267 0.620 134.417 o
-18 -7 -3 0.538 0.482 0.599 143.847 o
-18 -7 -2 10.919 9.829 0.820 76.886 o
-18 -7 -1 0.025 0.021 0.592 147.212 o
-18 -6 -7 4.513 4.229 0.634 128.636 o
-18 -6 -6 5.469 4.897 0.668 115.717 o
-18 -6 -5 1.568 1.991 0.620 134.417 o
-18 -6 -4 4.355 4.891 0.696 106.732 o
-18 -6 -3 4.448 3.954 0.696 106.732 o
-18 -6 -2 2.094 2.211 0.641 125.885 o
-18 -6 -1 5.186 5.938 0.716 100.664 o
-18 -5 -8 15.089 15.119 0.895 64.425 o
-18 -5 -7 5.682 5.304 0.682 111.088 o
-18 -5 -6 0.673 0.944 0.592 147.212 o
-18 -5 -5 0.284 0.537 0.599 143.847 o
-18 -5 -4 4.958 5.214 0.703 104.650 o
-18 -5 -3 1.636 0.937 0.627 131.479 o
-18 -5 -2 2.398 2.266 0.641 125.885 o
-18 -5 -1 1.783 1.426 0.634 128.636 o
-18 -4 -8 2.012 1.956 0.592 147.212 o
-18 -4 -7 5.943 6.833 0.716 100.664 o
-18 -4 -6 0.175 -0.276 0.579 154.305 o
-18 -4 -5 20.537 21.642 1.047 47.125 o
-18 -4 -4 14.471 14.678 0.923 60.636 o
-18 -4 -3 8.927 9.202 0.806 79.537 o
-18 -4 -2 9.627 9.485 0.827 75.609 o
-18 -4 -1 5.286 5.145 0.737 95.098 o
-18 -3 -9 5.648 5.373 0.689 108.878 o
-18 -3 -8 10.269 10.153 0.778 85.267 o
-18 -3 -7 7.713 6.978 0.737 95.098 o
-18 -3 -6 6.031 6.103 0.716 100.664 o
-18 -3 -5 18.347 17.971 0.985 53.243 o
-18 -3 -4 0.334 0.448 0.613 137.454 o
-18 -3 -3 17.424 17.565 1.006 51.078 o
-18 -3 -2 6.602 6.833 0.778 85.267 o
-18 -3 -1 10.727 10.380 0.861 69.682 o
-18 -2 -9 1.024 0.992 0.565 161.924 o
-18 -2 -8 2.013 1.605 0.599 143.847 o
-18 -2 -7 7.170 7.480 0.744 93.345 o
-18 -2 -6 3.186 3.100 0.654 120.640 o
-18 -2 -5 2.659 2.962 0.661 118.140 o
-18 -2 -4 0.310 0.455 0.613 137.454 o
-18 -2 -3 23.621 23.165 1.116 41.487 o
-18 -2 -2 16.481 15.595 0.971 54.765 o
-18 -2 -1 7.740 7.846 0.813 78.194 o
-18 -1 -9 1.516 1.261 0.572 158.046 o
-18 -1 -8 1.353 1.185 0.585 150.696 o
-18 -1 -7 4.305 3.961 0.675 113.367 o
-18 -1 -6 17.102 16.697 0.957 56.352 o
-18 -1 -5 11.142 10.201 0.833 74.365 o
-18 -1 -4 13.732 12.447 0.895 64.425 o
-18 -1 -3 2.011 2.266 0.661 118.140 o
-18 -1 -2 4.561 3.788 0.709 102.628 o
-18 -1 -1 3.223 3.582 0.696 106.732 o
-17 -11 -3 0.272 0.406 0.579 154.305 o
-17 -11 -2 0.022 -0.262 0.544 174.455 o
-17 -11 -1 7.074 5.993 0.689 108.878 o
-17 -10 -5 1.657 1.481 0.592 147.212 o
-17 -10 -4 3.690 3.637 0.641 125.885 o
-17 -10 -3 2.693 2.590 0.627 131.479 o
-17 -10 -2 0.765 1.405 0.592 147.212 o
-17 -10 -1 0.053 0.420 0.579 154.305 o
-17 -9 -7 0.368 -0.028 0.572 158.046 o
-17 -9 -6 0.988 1.047 0.592 147.212 o
-17 -9 -5 20.664 20.526 0.999 51.785 o
-17 -9 -4 0.479 0.317 0.592 147.212 o
-17 -9 -3 3.098 2.790 0.654 120.640 o
-17 -9 -2 14.198 14.575 0.902 63.445 o
-17 -9 -1 0.581 0.847 0.613 137.454 o
-17 -8 -8 0.757 0.964 0.592 147.212 o
-17 -8 -7 1.693 1.791 0.599 143.847 o
-17 -8 -6 9.092 9.540 0.785 83.778 o
-17 -8 -5 0.467 0.496 0.585 150.696 o
-17 -8 -4 0.903 1.233 0.606 140.596 o
-17 -8 -3 1.366 1.715 0.627 131.479 o
-17 -8 -2 3.578 3.768 0.682 111.088 o
-17 -8 -1 8.340 8.190 0.792 82.327 o
-17 -7 -9 8.004 7.680 0.751 91.640 o
-17 -7 -8 6.417 6.640 0.703 104.650 o
-17 -7 -7 0.055 0.028 0.572 158.046 o
-17 -7 -6 1.153 1.522 0.613 137.454 o
-17 -7 -5 2.366 1.929 0.634 128.636 o
-17 -7 -4 2.384 2.452 0.654 120.640 o
-17 -7 -3 2.792 2.108 0.661 118.140 o
-17 -7 -2 8.547 7.818 0.799 80.914 o
-17 -7 -1 7.233 7.122 0.785 83.778 o
-17 -6 -9 2.870 3.169 0.620 134.417 o
-17 -6 -8 1.241 1.219 0.592 147.212 o
-17 -6 -7 1.918 1.922 0.620 134.417 o
-17 -6 -6 16.241 17.420 0.964 55.550 o
-17 -6 -5 2.291 2.941 0.661 118.140 o
-17 -6 -4 5.883 4.953 0.730 96.901 o
-17 -6 -3 9.448 9.099 0.827 75.609 o
-17 -6 -2 2.957 2.604 0.682 111.088 o
-17 -6 -1 1.012 0.682 0.634 128.636 o
-17 -5 -10 3.843 3.768 0.620 134.417 o
-17 -5 -9 0.602 0.503 0.572 158.046 o
-17 -5 -8 1.257 1.178 0.620 134.417 o
-17 -5 -7 2.405 2.204 0.634 128.636 o
-17 -5 -6 0.269 0.551 0.599 143.847 o
-17 -5 -5 8.433 8.121 0.792 82.327 o
-17 -5 -4 1.333 1.019 0.634 128.636 o
-17 -5 -3 0.587 0.778 0.641 125.885 o
-17 -5 -2 1.518 1.385 0.661 118.140 o
-17 -5 -1 9.061 8.410 0.792 82.327 o
-17 -4 -10 0.461 0.737 0.558 165.947 o
-17 -4 -9 4.443 4.973 0.682 111.088 o
-17 -4 -8 6.160 6.895 0.737 95.098 o
-17 -4 -7 6.137 5.628 0.716 100.664 o
-17 -4 -6 0.683 0.723 0.620 134.417 o
-17 -4 -5 7.385 7.542 0.792 82.327 o
-17 -4 -4 2.843 2.955 0.682 111.088 o
-17 -4 -3 2.749 2.232 0.647 123.221 o
-17 -4 -2 14.464 13.914 0.909 62.487 o
-17 -4 -1 3.374 3.788 0.682 111.088 o
-17 -3 -11 5.165 5.035 0.675 113.367 o
-17 -3 -10 24.139 24.542 1.068 45.319 o
-17 -3 -9 3.312 2.948 0.654 120.640 o
-17 -3 -8 19.099 19.225 1.006 51.078 o
-17 -3 -7 2.546 2.666 0.668 115.717 o
-17 -3 -6 3.343 3.127 0.675 113.367 o
-17 -3 -5 1.360 0.730 0.634 128.636 o
-17 -3 -4 6.588 5.841 0.730 96.901 o
-17 -3 -3 14.429 14.458 0.923 60.636 o
-17 -3 -2 1.362 1.137 0.634 128.636 o
-17 -3 -1 10.453 11.049 0.861 69.682 o
-17 -2 -11 0.703 0.882 0.551 170.121 o
-17 -2 -10 2.417 2.693 0.620 134.417 o
-17 -2 -9 11.980 11.903 0.840 73.151 o
-17 -2 -8 13.622 14.059 0.909 62.487 o
-17 -2 -7 0.733 0.613 0.613 137.454 o
-17 -2 -6 7.795 7.756 0.792 82.327 o
-17 -2 -5 15.008 15.188 0.971 54.765 o
-17 -2 -4 0.339 0.889 0.613 137.454 o
-17 -2 -3 15.323 15.071 0.951 57.172 o
-17 -2 -2 9.103 9.574 0.833 74.365 o
-17 -2 -1 26.006 27.153 1.185 36.803 o
-17 -1 -11 3.206 3.568 0.620 134.417 o
-17 -1 -10 14.485 15.168 0.889 65.427 o
-17 -1 -9 0.900 1.040 0.599 143.847 o
-17 -1 -8 8.395 8.018 0.785 83.778 o
-17 -1 -7 5.914 5.448 0.744 93.345 o
-17 -1 -6 50.214 48.885 1.626 19.549 o
-17 -1 -5 6.016 5.765 0.744 93.345 o
-17 -1 -4 89.506 89.290 2.321 9.587 o
-17 -1 -3 15.753 16.311 0.971 54.765 o
-17 -1 -2 18.253 18.191 1.013 50.385 o
-17 -1 -1 20.826 20.175 1.061 45.909 o
-16 -13 -2 3.680 3.299 0.613 137.454 o
-16 -13 -1 1.994 2.466 0.599 143.847 o
-16 -12 -5 2.572 2.576 0.620 134.417 o
-16 -12 -4 1.300 1.040 0.565 161.924 o
-16 -12 -3 0.454 0.647 0.565 161.924 o
-16 -12 -2 3.513 3.713 0.641 125.885 o
-16 -12 -1 2.546 2.776 0.627 131.479 o
-16 -11 -7 5.146 5.318 0.682 111.088 o
-16 -11 -6 3.209 2.803 0.627 131.479 o
-16 -11 -5 12.080 12.151 0.833 74.365 o
-16 -11 -4 3.951 3.802 0.661 118.140 o
-16 -11 -3 6.664 6.454 0.723 98.755 o
-16 -11 -2 3.949 4.085 0.675 113.367 o
-16 -11 -1 5.429 5.173 0.689 108.878 o
-16 -10 -8 1.485 1.240 0.572 158.046 o
-16 -10 -7 3.978 3.568 0.647 123.221 o
-16 -10 -6 0.077 0.158 0.579 154.305 o
-16 -10 -5 7.544 7.777 0.771 86.797 o
-16 -10 -4 15.828 15.374 0.930 59.741 o
-16 -10 -3 0.377 -0.234 0.585 150.696 o
-16 -10 -2 4.489 4.519 0.696 106.732 o
-16 -10 -1 1.902 1.984 0.647 123.221 o
-16 -9 -9 12.089 12.750 0.820 76.886 o
-16 -9 -8 9.296 8.445 0.758 89.981 o
-16 -9 -7 0.467 0.875 0.599 143.847 o
-16 -9 -6 7.895 7.494 0.758 89.981 o
-16 -9 -5 9.505 9.444 0.813 78.194 o
-16 -9 -4 9.425 8.479 0.806 79.537 o
-16 -9 -3 1.860 2.239 0.647 123.221 o
-16 -9 -2 23.715 23.516 1.130 40.481 o
-16 -9 -1 23.247 21.167 1.075 44.739 o
-16 -8 -10 4.431 4.918 0.647 123.221 o
-16 -8 -9 0.179 0.372 0.565 161.924 o
-16 -8 -8 3.015 3.003 0.647 123.221 o
-16 -8 -7 17.695 18.377 0.985 53.243 o
-16 -8 -6 2.639 2.845 0.668 115.717 o
-16 -8 -5 26.594 27.676 1.205 35.552 o
-16 -8 -4 6.721 6.378 0.765 88.368 o
-16 -8 -3 28.845 29.336 1.261 32.511 o
-16 -8 -2 4.727 4.946 0.744 93.345 o
-16 -8 -1 1.066 1.715 0.641 125.885 o
-16 -7 -11 2.377 2.011 0.613 137.454 o
-16 -7 -10 2.580 2.383 0.613 137.454 o
-16 -7 -9 5.954 5.910 0.716 100.664 o
-16 -7 -8 7.008 6.282 0.744 93.345 o
-16 -7 -7 3.075 2.769 0.675 113.367 o
-16 -7 -6 14.019 13.652 0.909 62.487 o
-16 -7 -5 18.256 17.875 1.026 49.042 o
-16 -7 -4 6.842 6.068 0.751 91.640 o
-16 -7 -3 3.840 3.912 0.703 104.650 o
-16 -7 -2 31.587 30.969 1.261 32.511 o
-16 -7 -1 2.256 2.266 0.661 118.140 o
-16 -6 -11 1.387 0.730 0.572 158.046 o
-16 -6 -10 7.857 8.238 0.751 91.640 o
-16 -6 -9 3.705 3.389 0.654 120.640 o
-16 -6 -8 14.284 14.665 0.930 59.741 o
-16 -6 -7 12.540 12.192 0.889 65.427 o
-16 -6 -6 4.455 5.297 0.723 98.755 o
-16 -6 -5 6.459 6.096 0.737 95.098 o
-16 -6 -4 1.646 1.936 0.634 128.636 o
-16 -6 -3 20.274 20.389 1.047 47.125 o
-16 -6 -2 32.670 30.838 1.261 32.511 o
-16 -6 -1 5.420 5.979 0.737 95.098 o
-16 -5 -12 16.046 15.932 0.902 63.445 o
-16 -5 -11 0.889 0.847 0.579 154.305 o
-16 -5 -10 8.505 9.409 0.785 83.778 o
-16 -5 -9 2.563 2.335 0.641 125.885 o
-16 -5 -8 34.358 33.648 1.323 29.535 o
-16 -5 -7 5.541 5.586 0.744 93.345 o
-16 -5 -6 3.256 3.113 0.654 120.640 o
-16 -5 -5 1.898 1.412 0.620 134.417 o
-16 -5 -4 0.486 1.453 0.606 140.596 o
-16 -5 -3 0.579 0.923 0.613 137.454 o
-16 -5 -2 0.911 1.357 0.627 131.479 o
-16 -5 -1 3.651 3.478 0.675 113.367 o
-16 -4 -12 1.441 1.936 0.579 154.305 o
-16 -4 -11 0.138 0.214 0.572 158.046 o
-16 -4 -10 0.237 0.530 0.579 154.305 o
-16 -4 -9 5.595 6.358 0.737 95.098 o
-16 -4 -8 0.295 0.110 0.613 137.454 o
-16 -4 -7 15.686 14.995 0.930 59.741 o
-16 -4 -6 3.758 3.912 0.668 115.717 o
-16 -4 -5 11.925 11.579 0.861 69.682 o
-16 -4 -4 26.518 25.920 1.164 38.121 o
-16 -4 -3 29.863 29.874 1.240 33.604 o
-16 -4 -2 3.053 2.817 0.668 115.717 o
-16 -4 -1 4.630 4.663 0.703 104.650 o
-16 -3 -12 5.189 4.567 0.654 120.640 o
-16 -3 -11 4.105 3.664 0.661 118.140 o
-16 -3 -10 22.602 21.422 1.054 46.511 o
-16 -3 -9 16.496 16.414 0.964 55.550 o
-16 -3 -8 29.253 29.068 1.247 33.234 o
-16 -3 -7 8.789 9.912 0.806 79.537 o
-16 -3 -6 1.186 0.406 0.599 143.847 o
-16 -3 -5 10.720 11.407 0.854 70.810 o
-16 -3 -4 2.313 2.018 0.634 128.636 o
-16 -3 -3 0.773 0.510 0.606 140.596 o
-16 -3 -2 12.881 12.653 0.889 65.427 o
-16 -3 -1 34.008 33.297 1.309 30.160 o
-16 -2 -13 3.817 2.996 0.627 131.479 o
-16 -2 -12 6.285 6.971 0.703 104.650 o
-16 -2 -11 5.753 5.738 0.716 100.664 o
-16 -2 -10 4.766 5.083 0.716 100.664 o
-16 -2 -9 3.244 3.003 0.682 111.088 o
-16 -2 -8 2.503 2.418 0.668 115.717 o
-16 -2 -7 8.945 8.162 0.778 85.267 o
-16 -2 -6 9.044 9.905 0.813 78.194 o
-16 -2 -5 11.404 12.178 0.875 67.504 o
-16 -2 -4 0.580 0.351 0.606 140.596 o
-16 -2 -3 7.476 7.832 0.771 86.797 o
-16 -2 -2 4.997 4.925 0.716 100.664 o
-16 -2 -1 9.376 9.223 0.813 78.194 o
-16 -1 -13 0.352 1.019 0.565 161.924 o
-16 -1 -12 8.763 8.658 0.751 91.640 o
-16 -1 -11 9.551 9.878 0.785 83.778 o
-16 -1 -10 5.118 5.242 0.709 102.628 o
-16 -1 -9 1.900 1.419 0.627 131.479 o
-16 -1 -8 0.915 0.351 0.579 154.305 o
-16 -1 -7 3.379 3.582 0.654 120.640 o
-16 -1 -6 10.628 10.814 0.840 73.151 o
-16 -1 -5 2.563 2.893 0.654 120.640 o
-16 -1 -4 3.095 3.313 0.668 115.717 o
-16 -1 -3 6.083 5.683 0.730 96.901 o
-16 -1 -2 15.592 15.560 0.944 58.009 o
-16 -1 -1 3.307 3.134 0.668 115.717 o
-15 -14 -3 0.734 0.771 0.579 154.305 o
-15 -14 -2 0.092 -0.303 0.537 178.957 o
-15 -14 -1 1.094 1.777 0.572 158.046 o
-15 -13 -6 5.735 4.849 0.675 113.367 o
-15 -13 -5 2.041 1.674 0.592 147.212 o
-15 -13 -4 4.247 3.837 0.647 123.221 o
-15 -13 -3 0.005 -0.386 0.558 165.947 o
-15 -13 -2 3.725 4.222 0.654 120.640 o
-15 -13 -1 0.707 1.481 0.592 147.212 o
-15 -12 -8 0.790 0.902 0.579 154.305 o
-15 -12 -7 2.378 2.149 0.599 143.847 o
-15 -12 -6 6.031 5.662 0.696 106.732 o
-15 -12 -5 0.505 0.338 0.579 154.305 o
-15 -12 -4 8.900 9.202 0.785 83.778 o
-15 -12 -3 3.427 3.747 0.661 118.140 o
-15 -12 -2 5.962 6.316 0.723 98.755 o
-15 -12 -1 0.354 0.179 0.579 154.305 o
-15 -11 -9 9.478 9.926 0.765 88.368 o
-15 -11 -8 4.408 4.643 0.675 113.367 o
-15 -11 -7 8.861 9.065 0.778 85.267 o
-15 -11 -6 2.444 2.824 0.634 128.636 o
-15 -11 -5 6.498 6.371 0.737 95.098 o
-15 -11 -4 1.521 1.591 0.634 128.636 o
-15 -11 -3 22.086 22.262 1.102 42.530 o
-15 -11 -2 5.485 5.111 0.730 96.901 o
-15 -11 -1 23.892 23.578 1.130 40.481 o
-15 -10 -10 9.360 10.050 0.758 89.981 o
-15 -10 -9 2.858 2.776 0.627 131.479 o
-15 -10 -8 0.783 0.992 0.599 143.847 o
-15 -10 -7 10.060 10.601 0.820 76.886 o
-15 -10 -6 4.213 4.381 0.689 108.878 o
-15 -10 -5 5.514 5.290 0.730 96.901 o
-15 -10 -4 11.505 11.352 0.882 66.454 o
-15 -10 -3 24.817 23.991 1.150 39.040 o
-15 -10 -2 20.724 20.960 1.095 43.067 o
-15 -10 -1 13.885 13.370 0.902 63.445 o
-15 -9 -11 1.658 1.385 0.592 147.212 o
-15 -9 -10 6.046 5.703 0.696 106.732 o
-15 -9 -9 3.044 3.499 0.668 115.717 o
-15 -9 -8 7.339 7.060 0.758 89.981 o
-15 -9 -7 15.595 16.449 0.971 54.765 o
-15 -9 -6 26.843 27.401 1.212 35.149 o
-15 -9 -5 12.858 13.390 0.930 59.741 o
-15 -9 -4 48.418 47.287 1.564 21.129 o
-15 -9 -3 12.859 12.605 0.882 66.454 o
-15 -9 -2 7.743 7.522 0.771 86.797 o
-15 -9 -1 5.773 5.710 0.737 95.098 o
-15 -8 -12 7.152 6.695 0.703 104.650 o
-15 -8 -11 1.289 0.606 0.572 158.046 o
-15 -8 -10 20.404 21.236 1.033 48.390 o
-15 -8 -9 15.054 14.575 0.923 60.636 o
-15 -8 -8 0.848 0.096 0.613 137.454 o
-15 -8 -7 23.171 22.951 1.123 40.979 o
-15 -8 -6 0.536 0.427 0.592 147.212 o
-15 -8 -5 3.534 3.912 0.696 106.732 o
-15 -8 -4 8.669 8.293 0.799 80.914 o
-15 -8 -3 51.352 51.867 1.653 18.902 o
-15 -8 -2 8.878 8.362 0.806 79.537 o
-15 -8 -1 40.435 39.544 1.433 25.166 o
-15 -7 -12 0.075 0.289 0.537 178.957 o
-15 -7 -11 3.542 3.231 0.647 123.221 o
-15 -7 -10 7.754 7.825 0.758 89.981 o
-15 -7 -9 2.251 1.701 0.641 125.885 o
-15 -7 -8 11.321 11.317 0.875 67.504 o
-15 -7 -7 8.243 8.066 0.778 85.267 o
-15 -7 -6 46.420 45.999 1.543 21.699 o
-15 -7 -5 7.453 6.468 0.751 91.640 o
-15 -7 -4 48.877 45.819 1.550 21.507 o
-15 -7 -3 8.504 8.376 0.813 78.194 o
-15 -7 -2 54.219 51.619 1.653 18.902 o
-15 -7 -1 3.533 4.381 0.696 106.732 o
-15 -6 -13 1.863 1.949 0.599 143.847 o
-15 -6 -12 1.617 1.419 0.592 147.212 o
-15 -6 -11 9.342 9.120 0.771 86.797 o
-15 -6 -10 2.187 1.867 0.627 131.479 o
-15 -6 -9 13.234 12.736 0.902 63.445 o
-15 -6 -8 3.533 3.919 0.668 115.717 o
-15 -6 -7 12.265 12.488 0.875 67.504 o
-15 -6 -6 0.151 0.248 0.579 154.305 o
-15 -6 -5 3.905 4.346 0.682 111.088 o
-15 -6 -4 25.815 26.319 1.171 37.674 o
-15 -6 -3 44.183 43.223 1.502 22.910 o
-15 -6 -2 2.171 1.639 0.647 123.221 o
-15 -6 -1 61.855 59.086 1.791 16.106 o
-15 -5 -13 7.744 7.666 0.709 102.628 o
-15 -5 -12 8.519 8.314 0.751 91.640 o
-15 -5 -11 4.844 4.801 0.696 106.732 o
-15 -5 -10 9.405 9.395 0.813 78.194 o
-15 -5 -9 23.638 22.118 1.116 41.487 o
-15 -5 -8 7.003 6.399 0.744 93.345 o
-15 -5 -7 1.864 1.977 0.627 131.479 o
-15 -5 -6 4.687 4.443 0.696 106.732 o
-15 -5 -5 3.308 3.017 0.668 115.717 o
-15 -5 -4 21.159 19.672 1.040 47.751 o
-15 -5 -3 20.639 19.404 1.026 49.042 o
-15 -5 -2 11.937 11.648 0.868 68.580 o
-15 -5 -1 15.780 16.690 0.971 54.765 o
-15 -4 -13 0.249 -0.007 0.551 170.121 o
-15 -4 -12 3.553 3.389 0.647 123.221 o
-15 -4 -11 12.509 12.171 0.861 69.682 o
-15 -4 -10 0.920 0.847 0.613 137.454 o
-15 -4 -9 6.385 6.647 0.730 96.901 o
-15 -4 -8 11.618 11.159 0.847 71.966 o
-15 -4 -7 22.884 22.414 1.088 43.614 o
-15 -4 -6 1.846 1.474 0.613 137.454 o
-15 -4 -5 4.817 3.602 0.682 111.088 o
-15 -4 -4 11.088 11.111 0.847 71.966 o
-15 -4 -3 9.940 8.982 0.799 80.914 o
-15 -4 -2 10.388 9.774 0.820 76.886 o
-15 -4 -1 26.632 24.763 1.130 40.481 o
-15 -3 -14 2.810 2.941 0.620 134.417 o
-15 -3 -13 1.089 1.033 0.572 158.046 o
-15 -3 -12 2.333 2.266 0.620 134.417 o
-15 -3 -11 6.532 7.308 0.765 88.368 o
-15 -3 -10 8.856 9.120 0.827 75.609 o
-15 -3 -9 0.300 0.503 0.585 150.696 o
-15 -3 -8 0.556 0.592 0.585 150.696 o
-15 -3 -7 3.518 4.284 0.682 111.088 o
-15 -3 -6 2.113 2.259 0.627 131.479 o
-15 -3 -5 23.610 23.192 1.095 43.067 o
-15 -3 -4 14.484 13.907 0.902 63.445 o
-15 -3 -3 16.780 16.800 0.951 57.172 o
-15 -3 -2 5.556 4.994 0.696 106.732 o
-15 -3 -1 5.685 4.939 0.703 104.650 o
-15 -2 -14 8.352 8.617 0.716 100.664 o
-15 -2 -13 3.562 2.418 0.627 131.479 o
-15 -2 -12 3.560 3.802 0.661 118.140 o
-15 -2 -11 3.176 3.919 0.682 111.088 o
-15 -2 -10 15.898 14.961 0.957 56.352 o
-15 -2 -9 1.531 1.033 0.599 143.847 o
-15 -2 -8 10.573 10.649 0.820 76.886 o
-15 -2 -7 7.238 7.653 0.765 88.368 o
-15 -2 -6 7.811 7.956 0.765 88.368 o
-15 -2 -5 0.652 1.178 0.592 147.212 o
-15 -2 -4 20.066 20.017 1.026 49.042 o
-15 -2 -3 19.603 18.357 0.999 51.785 o
-15 -2 -2 6.342 6.296 0.723 98.755 o
-15 -2 -1 1.148 1.612 0.599 143.847 o
-15 -1 -14 3.280 3.224 0.606 140.596 o
-15 -1 -13 5.732 5.111 0.682 111.088 o
-15 -1 -12 3.821 3.919 0.661 118.140 o
-15 -1 -11 14.575 14.348 0.930 59.741 o
-15 -1 -10 2.564 2.741 0.634 128.636 o
-15 -1 -9 4.770 5.180 0.689 108.878 o
-15 -1 -8 14.387 13.866 0.902 63.445 o
-15 -1 -7 0.036 0.723 0.579 154.305 o
-15 -1 -6 5.983 6.144 0.723 98.755 o
-15 -1 -5 0.942 0.675 0.592 147.212 o
-15 -1 -4 2.382 2.177 0.627 131.479 o
-15 -1 -3 10.498 10.601 0.806 79.537 o
-15 -1 -2 42.594 38.787 1.391 26.683 o
-15 -1 -1 5.972 4.780 0.689 108.878 o
-14 -15 -4 5.742 5.731 0.682 111.088 o
-14 -15 -3 2.419 1.846 0.572 158.046 o
-14 -15 -2 1.125 0.758 0.558 165.947 o
-14 -15 -1 0.640 0.482 0.558 165.947 o
-14 -14 -6 5.171 7.301 0.716 100.664 o
-14 -14 -5 0.215 -0.138 0.558 165.947 o
-14 -14 -4 2.555 2.280 0.620 134.417 o
-14 -14 -3 1.999 2.735 0.620 134.417 o
-14 -14 -2 3.183 2.514 0.634 128.636 o
-14 -14 -1 17.427 16.573 0.951 57.172 o
-14 -13 -8 3.667 3.100 0.599 143.847 o
-14 -13 -7 4.660 4.773 0.654 120.640 o
-14 -13 -6 4.177 3.547 0.661 118.140 o
-14 -13 -5 14.885 14.086 0.902 63.445 o
-14 -13 -4 18.091 18.791 0.992 52.507 o
-14 -13 -3 3.426 3.527 0.668 115.717 o
-14 -13 -2 3.103 2.624 0.647 123.221 o
-14 -13 -1 2.518 1.922 0.654 120.640 o
-14 -12 -9 5.969 6.041 0.682 111.088 o
-14 -12 -8 1.697 1.288 0.606 140.596 o
-14 -12 -7 2.059 1.977 0.627 131.479 o
-14 -12 -6 0.462 -0.227 0.579 154.305 o
-14 -12 -5 1.296 1.061 0.627 131.479 o
-14 -12 -4 4.421 4.856 0.716 100.664 o
-14 -12 -3 2.623 3.038 0.682 111.088 o
-14 -12 -2 11.992 12.874 0.909 62.487 o
-14 -12 -1 0.023 0.269 0.606 140.596 o
-14 -11 -11 1.733 1.102 0.585 150.696 o
-14 -11 -10 3.847 3.472 0.634 128.636 o
-14 -11 -9 1.652 1.605 0.606 140.596 o
-14 -11 -8 6.324 6.199 0.730 96.901 o
-14 -11 -7 2.200 2.308 0.647 123.221 o
-14 -11 -6 1.454 0.868 0.627 131.479 o
-14 -11 -5 3.135 3.837 0.696 106.732 o
-14 -11 -4 7.005 6.433 0.765 88.368 o
-14 -11 -3 2.222 2.094 0.627 131.479 o
-14 -11 -2 5.571 5.442 0.723 98.755 o
-14 -11 -1 10.074 9.919 0.827 75.609 o
-14 -10 -11 3.285 3.540 0.634 128.636 o
-14 -10 -10 3.395 3.568 0.654 120.640 o
-14 -10 -9 4.948 4.829 0.703 104.650 o
-14 -10 -8 1.826 1.405 0.647 123.221 o
-14 -10 -7 10.372 10.277 0.840 73.151 o
-14 -10 -6 2.138 2.335 0.641 125.885 o
-14 -10 -5 8.436 8.328 0.792 82.327 o
-14 -10 -4 2.628 1.812 0.647 123.221 o
-14 -10 -3 14.373 14.093 0.909 62.487 o
-14 -10 -2 7.750 7.825 0.785 83.778 o
-14 -10 -1 1.773 1.130 0.620 134.417 o
-14 -9 -12 6.452 6.950 0.696 106.732 o
-14 -9 -11 0.618 0.427 0.585 150.696 o
-14 -9 -10 0.064 0.324 0.585 150.696 o
-14 -9 -9 6.126 3.961 0.696 106.732 o
-14 -9 -8 18.443 18.949 1.047 47.125 o
-14 -9 -7 0.258 0.496 0.592 147.212 o
-14 -9 -6 0.694 0.579 0.613 137.454 o
-14 -9 -5 0.500 0.999 0.613 137.454 o
-14 -9 -4 1.900 2.225 0.634 128.636 o
-14 -9 -3 1.302 1.336 0.620 134.417 o
-14 -9 -2 0.138 0.303 0.585 150.696 o
-14 -9 -1 5.105 6.516 0.730 96.901 o
-14 -8 -13 0.282 0.014 0.530 183.636 o
-14 -8 -12 4.777 4.147 0.668 115.717 o
-14 -8 -11 4.553 4.408 0.675 113.367 o
-14 -8 -10 0.919 0.696 0.599 143.847 o
-14 -8 -9 11.029 10.704 0.868 68.580 o
-14 -8 -8 2.856 2.652 0.647 123.221 o
-14 -8 -7 2.036 2.356 0.654 120.640 o
-14 -8 -6 17.074 16.511 0.978 53.996 o
-14 -8 -5 18.786 19.480 1.033 48.390 o
-14 -8 -4 3.224 3.299 0.668 115.717 o
-14 -8 -3 3.713 3.100 0.668 115.717 o
-14 -8 -2 2.135 1.653 0.634 128.636 o
-14 -8 -1 3.025 2.776 0.647 123.221 o
-14 -7 -13 1.243 1.274 0.579 154.305 o
-14 -7 -12 1.620 2.308 0.606 140.596 o
-14 -7 -11 23.202 22.972 1.095 43.067 o
-14 -7 -10 5.751 5.621 0.744 93.345 o
-14 -7 -9 8.722 8.727 0.792 82.327 o
-14 -7 -8 7.579 7.797 0.771 86.797 o
-14 -7 -7 11.796 10.635 0.847 71.966 o
-14 -7 -6 16.500 16.111 0.951 57.172 o
-14 -7 -5 2.149 2.418 0.641 125.885 o
-14 -7 -4 6.281 6.062 0.730 96.901 o
-14 -7 -3 3.876 3.726 0.668 115.717 o
-14 -7 -2 10.063 10.112 0.813 78.194 o
-14 -7 -1 25.984 25.844 1.143 39.511 o
-14 -6 -14 0.181 -0.034 0.530 183.636 o
-14 -6 -13 1.788 2.487 0.613 137.454 o
-14 -6 -12 0.054 0.145 0.572 158.046 o
-14 -6 -11 2.501 2.762 0.661 118.140 o
-14 -6 -10 4.967 4.581 0.689 108.878 o
-14 -6 -9 4.479 4.167 0.696 106.732 o
-14 -6 -8 7.362 6.440 0.751 91.640 o
-14 -6 -7 9.161 9.464 0.806 79.537 o
-14 -6 -6 19.074 20.182 1.040 47.751 o
-14 -6 -5 13.218 14.059 0.909 62.487 o
-14 -6 -4 9.457 8.707 0.785 83.778 o
-14 -6 -3 16.517 16.855 0.964 55.550 o
-14 -6 -2 8.470 8.424 0.765 88.368 o
-14 -6 -1 1.412 1.205 0.606 140.596 o
-14 -5 -14 0.850 0.517 0.558 165.947 o
-14 -5 -13 1.734 2.163 0.620 134.417 o
-14 -5 -12 2.516 2.438 0.647 123.221 o
-14 -5 -11 29.821 32.085 1.302 30.480 o
-14 -5 -10 26.865 27.876 1.192 36.379 o
-14 -5 -9 9.384 9.974 0.820 76.886 o
-14 -5 -8 0.487 0.214 0.579 154.305 o
-14 -5 -7 5.510 5.566 0.709 102.628 o
-14 -5 -6 1.469 1.123 0.599 143.847 o
-14 -5 -5 4.983 4.718 0.682 111.088 o
-14 -5 -4 1.963 1.991 0.613 137.454 o
-14 -5 -3 2.169 2.287 0.620 134.417 o
-14 -5 -2 15.165 15.292 0.902 63.445 o
-14 -5 -1 63.391 61.903 1.791 16.106 o
-14 -4 -15 1.637 1.054 0.579 154.305 o
-14 -4 -14 1.439 2.135 0.606 140.596 o
-14 -4 -13 1.341 0.895 0.585 150.696 o
-14 -4 -12 4.614 4.787 0.709 102.628 o
-14 -4 -11 3.651 4.023 0.682 111.088 o
-14 -4 -10 1.298 2.046 0.634 128.636 o
-14 -4 -9 31.612 31.864 1.281 31.471 o
-14 -4 -8 4.852 4.711 0.689 108.878 o
-14 -4 -7 11.021 11.172 0.840 73.151 o
-14 -4 -6 49.624 50.276 1.619 19.715 o
-14 -4 -5 25.709 24.549 1.116 41.487 o
-14 -4 -4 45.978 45.193 1.502 22.910 o
-14 -4 -3 6.547 5.876 0.696 106.732 o
-14 -4 -2 12.377 12.399 0.833 74.365 o
-14 -4 -1 20.066 19.445 0.964 55.550 o
-14 -3 -15 1.352 1.391 0.572 158.046 o
-14 -3 -14 11.772 11.744 0.820 76.886 o
-14 -3 -13 2.143 1.977 0.627 131.479 o
-14 -3 -12 17.585 18.591 1.019 49.707 o
-14 -3 -11 1.827 1.867 0.627 131.479 o
-14 -3 -10 21.040 20.588 1.047 47.125 o
-14 -3 -9 2.706 3.093 0.661 118.140 o
-14 -3 -8 2.572 2.934 0.654 120.640 o
-14 -3 -7 26.192 25.803 1.150 39.040 o
-14 -3 -6 9.662 10.188 0.799 80.914 o
-14 -3 -5 4.290 3.403 0.647 123.221 o
-14 -3 -4 11.116 11.014 0.813 78.194 o
-14 -3 -3 11.167 11.276 0.806 79.537 o
-14 -3 -2 4.270 4.408 0.627 131.479 o
-14 -3 -1 58.245 57.736 1.646 19.061 o
-14 -2 -15 22.773 22.379 0.999 51.785 o
-14 -2 -14 1.582 1.178 0.606 140.596 o
-14 -2 -13 4.545 4.594 0.682 111.088 o
-14 -2 -12 31.599 31.341 1.288 31.136 o
-14 -2 -11 18.594 19.996 1.019 49.707 o
-14 -2 -10 5.151 5.338 0.709 102.628 o
-14 -2 -9 33.423 33.972 1.316 29.845 o
-14 -2 -8 2.143 2.032 0.634 128.636 o
-14 -2 -7 56.712 55.139 1.715 17.561 o
-14 -2 -6 20.710 20.182 1.026 49.042 o
-14 -2 -5 12.639 12.295 0.833 74.365 o
-14 -2 -4 28.788 28.620 1.157 38.576 o
-14 -2 -3 7.042 7.384 0.682 111.088 o
-14 -2 -2 32.408 32.870 1.192 36.379 o
-14 -2 -1 28.701 28.310 1.109 42.004 o
-14 -1 -15 3.205 2.989 0.606 140.596 o
-14 -1 -14 26.724 26.767 1.137 39.992 o
-14 -1 -13 30.601 30.872 1.261 32.511 o
-14 -1 -12 17.729 18.928 1.040 47.751 o
-14 -1 -11 8.451 8.541 0.765 88.368 o
-14 -1 -10 8.996 9.822 0.820 76.886 o
-14 -1 -9 40.894 40.605 1.453 24.455 o
-14 -1 -8 28.633 28.730 1.219 34.753 o
-14 -1 -7 16.887 16.800 0.964 55.550 o
-14 -1 -6 21.296 21.401 1.047 47.125 o
-14 -1 -5 44.419 45.255 1.488 23.336 o
-14 -1 -4 55.460 55.332 1.639 19.221 o
-14 -1 -3 2.197 2.397 0.579 154.305 o
-14 -1 -2 81.082 79.922 2.039 12.427 o
-14 -1 -1 9.076 9.037 0.723 98.755 o
-13 -16 -4 1.704 2.356 0.599 143.847 o
-13 -16 -3 5.725 5.524 0.654 120.640 o
-13 -16 -2 0.127 -0.379 0.523 188.500 o
-13 -16 -1 4.183 4.222 0.785 83.778 o
-13 -15 -7 0.096 0.310 0.530 183.636 o
-13 -15 -6 12.490 12.399 0.806 79.537 o
-13 -15 -5 10.796 10.690 0.792 82.327 o
-13 -15 -4 10.541 10.890 0.813 78.194 o
-13 -15 -3 0.173 0.833 0.579 154.305 o
-13 -15 -2 3.087 2.748 0.641 125.885 o
-13 -15 -1 1.453 1.081 0.599 143.847 o
-13 -14 -8 1.855 1.887 0.585 150.696 o
-13 -14 -7 7.457 8.128 0.737 95.098 o
-13 -14 -6 0.334 0.530 0.579 154.305 o
-13 -14 -5 1.539 1.887 0.606 140.596 o
-13 -14 -4 3.413 3.148 0.661 118.140 o
-13 -14 -3 6.502 6.557 0.744 93.345 o
-13 -14 -2 2.694 2.989 0.675 113.367 o
-13 -14 -1 46.041 45.923 1.550 21.507 o
-13 -13 -10 3.732 3.968 0.647 123.221 o
-13 -13 -9 0.058 0.833 0.551 170.121 o
-13 -13 -8 6.747 6.826 0.737 95.098 o
-13 -13 -7 8.506 9.533 0.806 79.537 o
-13 -13 -6 18.776 18.570 1.019 49.707 o
-13 -13 -5 2.168 1.880 0.654 120.640 o
-13 -13 -4 13.314 12.681 0.909 62.487 o
-13 -13 -3 5.801 5.187 0.758 89.981 o
-13 -13 -2 32.289 32.174 1.316 29.845 o
-13 -13 -1 10.741 11.779 0.895 64.425 o
-13 -12 -11 12.710 12.006 0.792 82.327 o
-13 -12 -10 0.618 -0.048 0.572 158.046 o
-13 -12 -9 1.512 1.495 0.613 137.454 o
-13 -12 -8 8.111 9.058 0.799 80.914 o
-13 -12 -7 11.800 11.296 0.868 68.580 o
-13 -12 -6 7.795 7.839 0.806 79.537 o
-13 -12 -5 0.781 0.689 0.634 128.636 o
-13 -12 -4 7.714 8.665 0.785 83.778 o
-13 -12 -3 5.855 6.089 0.737 95.098 o
-13 -12 -2 15.848 15.794 0.957 56.352 o
-13 -12 -1 26.718 25.968 1.164 38.121 o
-13 -11 -12 5.775 5.745 0.668 115.717 o
-13 -11 -11 1.447 1.626 0.592 147.212 o
-13 -11 -10 8.385 8.810 0.778 85.267 o
-13 -11 -9 6.287 6.041 0.744 93.345 o
-13 -11 -8 18.227 17.689 1.019 49.707 o
-13 -11 -7 10.902 11.489 0.895 64.425 o
-13 -11 -6 3.497 3.506 0.682 111.088 o
-13 -11 -5 18.792 19.562 1.026 49.042 o
-13 -11 -4 0.959 0.606 0.606 140.596 o
-13 -11 -3 12.001 12.454 0.882 66.454 o
-13 -11 -2 1.107 0.703 0.613 137.454 o
-13 -11 -1 0.166 0.441 0.592 147.212 o
-13 -10 -13 8.116 8.217 0.737 95.098 o
-13 -10 -12 4.110 3.961 0.647 123.221 o
-13 -10 -11 2.569 2.342 0.634 128.636 o
-13 -10 -10 1.007 1.109 0.620 134.417 o
-13 -10 -9 5.996 6.461 0.771 86.797 o
-13 -10 -8 1.132 1.433 0.627 131.479 o
-13 -10 -7 5.653 5.476 0.730 96.901 o
-13 -10 -6 2.190 2.128 0.647 123.221 o
-13 -10 -5 4.903 4.401 0.709 102.628 o
-13 -10 -4 12.078 12.192 0.889 65.427 o
-13 -10 -3 13.951 13.549 0.916 61.551 o
-13 -10 -2 15.460 16.084 0.957 56.352 o
-13 -10 -1 3.630 3.540 0.675 113.367 o
-13 -9 -13 11.906 13.046 0.833 74.365 o
-13 -9 -12 5.313 5.097 0.703 104.650 o
-13 -9 -11 2.364 2.287 0.654 120.640 o
-13 -9 -10 3.507 3.630 0.703 104.650 o
-13 -9 -9 0.868 1.123 0.620 134.417 o
-13 -9 -8 8.139 8.018 0.792 82.327 o
-13 -9 -7 7.110 7.226 0.778 85.267 o
-13 -9 -6 21.995 21.587 1.081 44.171 o
-13 -9 -5 1.803 1.529 0.641 125.885 o
-13 -9 -4 1.188 1.791 0.627 131.479 o
-13 -9 -3 1.540 1.894 0.627 131.479 o
-13 -9 -2 7.090 6.750 0.751 91.640 o
-13 -9 -1 4.131 3.740 0.668 115.717 o
-13 -8 -14 3.276 2.996 0.606 140.596 o
-13 -8 -13 7.271 7.508 0.730 96.901 o
-13 -8 -12 1.141 1.495 0.620 134.417 o
-13 -8 -11 2.045 1.763 0.641 125.885 o
-13 -8 -10 8.378 9.058 0.785 83.778 o
-13 -8 -9 6.835 7.060 0.765 88.368 o
-13 -8 -8 2.766 2.308 0.661 118.140 o
-13 -8 -7 24.265 23.833 1.130 40.481 o
-13 -8 -6 0.632 0.751 0.606 140.596 o
-13 -8 -5 3.924 4.147 0.689 108.878 o
-13 -8 -4 4.070 3.658 0.675 113.367 o
-13 -8 -3 8.373 8.961 0.778 85.267 o
-13 -8 -2 0.566 1.006 0.585 150.696 o
-13 -8 -1 0.469 0.868 0.572 158.046 o
-13 -7 -15 3.377 3.492 0.627 131.479 o
-13 -7 -14 6.537 6.557 0.703 104.650 o
-13 -7 -13 5.521 5.290 0.703 104.650 o
-13 -7 -12 0.474 0.641 0.613 137.454 o
-13 -7 -11 4.604 4.367 0.730 96.901 o
-13 -7 -10 6.532 7.019 0.765 88.368 o
-13 -7 -9 5.256 5.235 0.730 96.901 o
-13 -7 -8 6.956 7.584 0.771 86.797 o
-13 -7 -7 0.094 -0.579 0.565 161.924 o
-13 -7 -6 6.575 6.785 0.758 89.981 o
-13 -7 -5 3.474 4.002 0.675 113.367 o
-13 -7 -4 13.011 13.280 0.882 66.454 o
-13 -7 -3 2.503 2.776 0.606 140.596 o
-13 -7 -2 4.726 4.374 0.647 123.221 o
-13 -7 -1 18.540 18.350 0.951 57.172 o
-13 -6 -15 6.666 6.881 0.689 108.878 o
-13 -6 -14 21.038 21.498 1.033 48.390 o
-13 -6 -13 4.158 3.430 0.675 113.367 o
-13 -6 -12 1.140 1.329 0.641 125.885 o
-13 -6 -11 13.317 13.804 0.895 64.425 o
-13 -6 -10 2.084 2.232 0.647 123.221 o
-13 -6 -9 13.315 13.590 0.916 61.551 o
-13 -6 -8 4.224 4.319 0.696 106.732 o
-13 -6 -7 14.015 13.976 0.902 63.445 o
-13 -6 -6 0.456 0.455 0.579 154.305 o
-13 -6 -5 1.132 1.219 0.592 147.212 o
-13 -6 -4 53.457 52.770 1.619 19.715 o
-13 -6 -3 0.149 0.076 0.517 193.560 o
-13 -6 -2 13.441 13.074 0.799 80.914 o
-13 -6 -1 20.472 20.134 0.951 57.172 o
-13 -5 -15 2.801 2.700 0.606 140.596 o
-13 -5 -14 18.415 18.887 0.985 53.243 o
-13 -5 -13 0.327 0.868 0.606 140.596 o
-13 -5 -12 2.892 2.493 0.675 113.367 o
-13 -5 -11 3.580 3.272 0.661 118.140 o
-13 -5 -10 2.330 1.812 0.641 125.885 o
-13 -5 -9 40.418 40.454 1.446 24.689 o
-13 -5 -8 22.502 22.476 1.088 43.614 o
-13 -5 -7 14.695 14.375 0.909 62.487 o
-13 -5 -6 25.508 25.913 1.123 40.979 o
-13 -5 -5 56.755 56.317 1.681 18.288 o
-13 -5 -4 25.457 25.961 1.061 45.909 o
-13 -5 -3 22.475 22.083 0.985 53.243 o
-13 -5 -2 3.672 3.540 0.585 150.696 o
-13 -5 -1 43.583 44.118 1.385 26.949 o
-13 -4 -16 0.638 0.696 0.558 165.947 o
-13 -4 -15 1.367 1.309 0.572 158.046 o
-13 -4 -14 5.583 6.048 0.716 100.664 o
-13 -4 -13 1.216 1.646 0.627 131.479 o
-13 -4 -12 3.416 3.912 0.675 113.367 o
-13 -4 -11 12.301 13.363 0.895 64.425 o
-13 -4 -10 3.209 2.810 0.661 118.140 o
-13 -4 -9 17.121 17.799 0.992 52.507 o
-13 -4 -8 30.276 29.433 1.219 34.753 o
-13 -4 -7 0.998 1.591 0.599 143.847 o
-13 -4 -6 44.607 45.138 1.474 23.774 o
-13 -4 -5 4.215 3.761 0.606 140.596 o
-13 -4 -4 99.282 99.870 2.376 9.147 o
-13 -4 -3 35.538 35.343 1.219 34.753 o
-13 -4 -2 50.094 49.277 1.474 23.774 o
-13 -4 -1 3.354 3.506 0.585 150.696 o
-13 -3 -16 2.911 3.086 0.592 147.212 o
-13 -3 -15 6.545 6.943 0.716 100.664 o
-13 -3 -14 3.693 3.582 0.675 113.367 o
-13 -3 -13 5.415 5.572 0.737 95.098 o
-13 -3 -12 13.038 12.805 0.889 65.427 o
-13 -3 -11 9.506 9.843 0.820 76.886 o
-13 -3 -10 5.221 5.132 0.709 102.628 o
-13 -3 -9 38.568 39.193 1.412 25.908 o
-13 -3 -8 28.201 28.083 1.192 36.379 o
-13 -3 -7 20.266 20.265 1.006 51.078 o
-13 -3 -6 16.073 16.786 0.882 66.454 o
-13 -3 -5 39.107 39.393 1.309 30.160 o
-13 -3 -4 5.509 5.593 0.620 134.417 o
-13 -3 -3 59.166 58.666 1.632 19.384 o
-13 -3 -2 107.917 107.296 2.473 8.448 o
-13 -3 -1 109.813 108.164 2.480 8.401 o
-13 -2 -16 2.014 2.438 0.579 154.305 o
-13 -2 -15 2.212 1.281 0.606 140.596 o
-13 -2 -14 3.362 3.492 0.675 113.367 o
-13 -2 -13 22.984 23.371 1.143 39.511 o
-13 -2 -12 4.639 4.822 0.709 102.628 o
-13 -2 -11 3.048 3.850 0.668 115.717 o
-13 -2 -10 36.965 35.171 1.343 28.633 o
-13 -2 -9 2.128 2.232 0.641 125.885 o
-13 -2 -8 7.117 6.998 0.737 95.098 o
-13 -2 -7 42.082 42.176 1.419 25.657 o
-13 -2 -6 55.892 55.835 1.612 19.884 o
-13 -2 -5 21.396 21.387 0.957 56.352 o
-13 -2 -4 27.366 27.008 1.054 46.511 o
-13 -2 -3 54.308 54.085 1.543 21.699 o
-13 -2 -2 29.659 29.798 1.095 43.067 o
-13 -2 -1 53.313 51.929 1.495 23.122 o
-13 -1 -16 2.792 2.652 0.592 147.212 o
-13 -1 -15 15.678 16.352 0.937 58.865 o
-13 -1 -14 1.868 1.991 0.641 125.885 o
-13 -1 -13 8.040 8.465 0.820 76.886 o
-13 -1 -12 5.639 5.683 0.730 96.901 o
-13 -1 -11 3.904 3.754 0.675 113.367 o
-13 -1 -10 0.224 0.096 0.585 150.696 o
-13 -1 -9 39.433 38.077 1.391 26.683 o
-13 -1 -8 27.051 28.221 1.185 36.803 o
-13 -1 -7 50.807 51.130 1.584 20.582 o
-13 -1 -6 17.402 17.578 0.889 65.427 o
-13 -1 -5 20.022 20.347 0.930 59.741 o
-13 -1 -4 16.328 15.540 0.827 75.609 o
-13 -1 -3 11.730 11.965 0.744 93.345 o
-13 -1 -2 6.153 6.309 0.620 134.417 o
-13 -1 -1 28.411 28.055 1.047 47.125 o
-12 -17 -3 3.652 2.631 0.620 134.417 o
-12 -17 -2 5.960 5.386 0.647 123.221 o
-12 -17 -1 0.165 0.207 0.530 183.636 o
-12 -16 -6 0.367 -0.048 0.530 183.636 o
-12 -16 -5 4.552 4.959 0.654 120.640 o
-12 -16 -4 2.010 2.356 0.606 140.596 o
-12 -16 -3 7.993 7.797 0.744 93.345 o
-12 -16 -2 2.562 2.301 0.620 134.417 o
-12 -16 -1 4.708 5.056 0.682 111.088 o
-12 -15 -8 6.528 6.482 0.682 111.088 o
-12 -15 -7 7.999 7.722 0.730 96.901 o
-12 -15 -6 3.775 3.857 0.661 118.140 o
-12 -15 -5 2.591 2.569 0.627 131.479 o
-12 -15 -4 5.308 5.662 0.709 102.628 o
-12 -15 -3 3.982 3.802 0.682 111.088 o
-12 -15 -2 4.832 4.904 0.709 102.628 o
-12 -15 -1 7.375 8.087 0.785 83.778 o
-12 -14 -10 0.975 1.226 0.565 161.924 o
-12 -14 -9 2.963 2.514 0.606 140.596 o
-12 -14 -8 1.334 0.875 0.592 147.212 o
-12 -14 -7 3.866 3.430 0.668 115.717 o
-12 -14 -6 0.312 0.351 0.585 150.696 o
-12 -14 -5 0.032 -0.358 0.592 147.212 o
-12 -14 -4 4.220 3.644 0.696 106.732 o
-12 -14 -3 2.855 2.404 0.668 115.717 o
-12 -14 -2 0.528 0.634 0.620 134.417 o
-12 -14 -1 11.541 11.854 0.902 63.445 o
-12 -13 -11 0.399 0.241 0.537 178.957 o
-12 -13 -10 0.514 0.489 0.572 158.046 o
-12 -13 -9 0.416 0.668 0.592 147.212 o
-12 -13 -8 0.160 0.041 0.592 147.212 o
-12 -13 -7 2.367 2.617 0.654 120.640 o
-12 -13 -6 0.719 1.192 0.627 131.479 o
-12 -13 -5 6.427 6.124 0.737 95.098 o
-12 -13 -4 7.167 6.909 0.758 89.981 o
-12 -13 -3 13.611 13.473 0.902 63.445 o
-12 -13 -2 0.272 0.730 0.613 137.454 o
-12 -13 -1 6.599 6.413 0.758 89.981 o
-12 -12 -12 1.287 0.751 0.565 161.924 o
-12 -12 -11 2.256 1.805 0.606 140.596 o
-12 -12 -10 11.496 10.732 0.840 73.151 o
-12 -12 -9 21.181 21.801 1.088 43.614 o
-12 -12 -8 18.999 18.818 1.054 46.511 o
-12 -12 -7 3.565 3.644 0.675 113.367 o
-12 -12 -6 7.207 6.847 0.758 89.981 o
-12 -12 -5 1.767 1.701 0.634 128.636 o
-12 -12 -4 1.414 0.889 0.606 140.596 o
-12 -12 -3 19.016 18.887 1.026 49.042 o
-12 -12 -2 18.741 17.826 1.013 50.385 o
-12 -12 -1 11.231 10.918 0.861 69.682 o
-12 -11 -13 0.992 1.047 0.558 165.947 o
-12 -11 -12 4.935 4.174 0.661 118.140 o
-12 -11 -11 7.119 6.771 0.758 89.981 o
-12 -11 -10 20.095 20.616 1.068 45.319 o
-12 -11 -9 5.381 4.884 0.751 91.640 o
-12 -11 -8 4.351 4.484 0.709 102.628 o
-12 -11 -7 16.622 17.158 0.985 53.243 o
-12 -11 -6 1.446 0.964 0.613 137.454 o
-12 -11 -5 23.153 22.545 1.095 43.067 o
-12 -11 -4 0.222 0.207 0.599 143.847 o
-12 -11 -3 32.603 32.319 1.295 30.805 o
-12 -11 -2 27.915 28.062 1.212 35.149 o
-12 -11 -1 1.970 1.894 0.627 131.479 o
-12 -10 -14 5.661 5.993 0.682 111.088 o
-12 -10 -13 5.298 5.366 0.682 111.088 o
-12 -10 -12 4.259 4.188 0.682 111.088 o
-12 -10 -11 0.617 0.324 0.627 131.479 o
-12 -10 -10 6.836 6.737 0.792 82.327 o
-12 -10 -9 11.979 13.232 0.902 63.445 o
-12 -10 -8 2.487 2.025 0.654 120.640 o
-12 -10 -7 22.546 23.096 1.116 41.487 o
-12 -10 -6 0.383 0.730 0.606 140.596 o
-12 -10 -5 34.978 35.722 1.350 28.342 o
-12 -10 -4 57.607 58.011 1.770 16.484 o
-12 -10 -3 11.359 11.662 0.861 69.682 o
-12 -10 -2 28.899 28.427 1.199 35.962 o
-12 -10 -1 0.654 0.510 0.579 154.305 o
-12 -9 -14 15.370 15.512 0.889 65.427 o
-12 -9 -13 9.107 9.388 0.799 80.914 o
-12 -9 -12 15.872 16.931 0.992 52.507 o
-12 -9 -11 40.247 40.412 1.481 23.554 o
-12 -9 -10 49.394 49.408 1.619 19.715 o
-12 -9 -9 43.394 42.823 1.495 23.122 o
-12 -9 -8 5.521 5.228 0.723 98.755 o
-12 -9 -7 24.392 24.914 1.143 39.511 o
-12 -9 -6 2.175 1.977 0.641 125.885 o
-12 -9 -5 2.136 2.032 0.641 125.885 o
-12 -9 -4 29.824 29.970 1.226 34.364 o
-12 -9 -3 5.428 4.966 0.661 118.140 o
-12 -9 -2 13.543 13.955 0.854 70.810 o
-12 -9 -1 2.222 1.564 0.572 158.046 o
-12 -8 -15 4.457 4.718 0.647 123.221 o
-12 -8 -14 19.021 18.653 0.971 54.765 o
-12 -8 -13 2.740 2.714 0.661 118.140 o
-12 -8 -12 24.046 23.791 1.137 39.992 o
-12 -8 -11 36.715 37.216 1.378 27.219 o
-12 -8 -10 8.123 8.155 0.806 79.537 o
-12 -8 -9 5.725 5.820 0.744 93.345 o
-12 -8 -8 27.133 27.780 1.199 35.962 o
-12 -8 -7 1.933 3.113 0.654 120.640 o
-12 -8 -6 33.554 33.986 1.309 30.160 o
-12 -8 -5 6.701 7.336 0.723 98.755 o
-12 -8 -4 34.326 35.405 1.288 31.136 o
-12 -8 -3 34.878 35.019 1.226 34.364 o
-12 -8 -2 2.544 2.659 0.572 158.046 o
-12 -8 -1 25.168 25.155 1.033 48.390 o
-12 -7 -15 1.585 1.660 0.592 147.212 o
-12 -7 -14 18.915 20.299 1.026 49.042 o
-12 -7 -13 15.622 15.374 0.957 56.352 o
-12 -7 -12 2.336 2.480 0.641 125.885 o
-12 -7 -11 34.053 34.427 1.329 29.230 o
-12 -7 -10 3.766 3.926 0.696 106.732 o
-12 -7 -9 44.492 46.247 1.557 21.317 o
-12 -7 -8 2.822 2.273 0.634 128.636 o
-12 -7 -7 28.600 28.957 1.205 35.552 o
-12 -7 -6 30.043 30.783 1.205 35.552 o
-12 -7 -5 21.516 22.028 0.992 52.507 o
-12 -7 -4 106.465 106.510 2.493 8.308 o
-12 -7 -3 39.974 39.627 1.302 30.480 o
-12 -7 -2 6.870 6.578 0.641 125.885 o
-12 -7 -1 10.794 11.916 0.751 91.640 o
-12 -6 -16 17.602 17.386 0.895 64.425 o
-12 -6 -15 0.923 1.116 0.579 154.305 o
-12 -6 -14 4.295 3.954 0.689 108.878 o
-12 -6 -13 0.025 0.262 0.599 143.847 o
-12 -6 -12 9.080 10.167 0.827 75.609 o
-12 -6 -11 5.702 5.145 0.716 100.664 o
-12 -6 -10 39.922 41.322 1.460 24.225 o
-12 -6 -9 50.388 49.408 1.612 19.884 o
-12 -6 -8 0.878 0.847 0.592 147.212 o
-12 -6 -7 10.127 10.449 0.778 85.267 o
-12 -6 -6 58.020 59.665 1.688 18.139 o
-12 -6 -5 3.788 3.878 0.606 140.596 o
-12 -6 -4 71.071 73.551 1.901 14.293 o
-12 -6 -3 14.626 14.313 0.799 80.914 o
-12 -6 -2 60.025 59.623 1.632 19.384 o
-12 -6 -1 89.641 88.402 2.128 11.403 o
-12 -5 -16 1.368 0.551 0.544 174.455 o
-12 -5 -15 4.649 4.629 0.682 111.088 o
-12 -5 -14 6.251 6.082 0.744 93.345 o
-12 -5 -13 1.638 2.004 0.620 134.417 o
-12 -5 -12 7.557 7.198 0.771 86.797 o
-12 -5 -11 13.989 14.706 0.930 59.741 o
-12 -5 -10 32.525 33.407 1.309 30.160 o
-12 -5 -9 4.612 5.717 0.716 100.664 o
-12 -5 -8 1.803 2.094 0.592 147.212 o
-12 -5 -7 48.472 49.629 1.508 22.701 o
-12 -5 -6 20.902 20.402 0.944 58.009 o
-12 -5 -5 23.803 24.088 0.999 51.785 o
-12 -5 -4 49.660 49.264 1.453 24.455 o
-12 -5 -3 42.983 42.713 1.323 29.535 o
-12 -5 -2 9.611 9.857 0.689 108.878 o
-12 -5 -1 23.776 25.079 0.985 53.243 o
-12 -4 -16 1.629 2.342 0.599 143.847 o
-12 -4 -15 0.490 1.343 0.592 147.212 o
-12 -4 -14 0.797 1.040 0.620 134.417 o
-12 -4 -13 13.804 14.017 0.909 62.487 o
-12 -4 -12 12.470 12.385 0.882 66.454 o
-12 -4 -11 2.530 1.350 0.634 128.636 o
-12 -4 -10 9.252 9.912 0.806 79.537 o
-12 -4 -9 6.462 6.275 0.709 102.628 o
-12 -4 -8 3.708 4.085 0.634 128.636 o
-12 -4 -7 1.106 1.185 0.517 193.560 o
-12 -4 -6 47.547 47.197 1.433 25.166 o
-12 -4 -5 8.431 8.631 0.668 115.717 o
-12 -4 -4 9.264 9.079 0.668 115.717 o
-12 -4 -3 20.377 20.795 0.895 64.425 o
-12 -4 -2 27.299 27.160 1.013 50.385 o
-12 -4 -1 2.608 2.115 0.510 198.827 o
-12 -3 -17 11.662 11.324 0.799 80.914 o
-12 -3 -16 2.087 2.466 0.599 143.847 o
-12 -3 -15 7.032 7.150 0.744 93.345 o
-12 -3 -14 2.878 2.025 0.654 120.640 o
-12 -3 -13 0.712 0.854 0.599 143.847 o
-12 -3 -12 6.565 6.743 0.758 89.981 o
-12 -3 -11 22.470 22.428 1.088 43.614 o
-12 -3 -10 5.164 5.455 0.703 104.650 o
-12 -3 -9 3.555 3.196 0.613 137.454 o
-12 -3 -8 3.973 4.271 0.599 143.847 o
-12 -3 -7 20.900 20.402 0.937 58.865 o
-12 -3 -6 31.562 30.673 1.116 41.487 o
-12 -3 -5 0.756 0.978 0.482 222.199 o
-12 -3 -4 8.885 9.120 0.661 118.140 o
-12 -3 -3 9.959 10.566 0.682 111.088 o
-12 -3 -2 26.691 26.340 0.985 53.243 o
-12 -3 -1 31.373 31.052 1.068 45.319 o
-12 -2 -17 1.044 1.522 0.551 170.121 o
-12 -2 -16 0.300 0.475 0.565 161.924 o
-12 -2 -15 0.015 0.338 0.579 154.305 o
-12 -2 -14 6.686 6.750 0.771 86.797 o
-12 -2 -13 3.378 3.244 0.661 118.140 o
-12 -2 -12 8.011 7.136 0.765 88.368 o
-12 -2 -11 16.152 15.540 0.944 58.009 o
-12 -2 -10 3.943 4.009 0.661 118.140 o
-12 -2 -9 9.265 9.499 0.758 89.981 o
-12 -2 -8 12.598 12.151 0.778 85.267 o
-12 -2 -7 1.459 1.261 0.517 193.560 o
-12 -2 -6 17.184 17.179 0.840 73.151 o
-12 -2 -5 44.512 44.697 1.343 28.633 o
-12 -2 -4 12.564 12.743 0.730 96.901 o
-12 -2 -3 8.763 9.147 0.641 125.885 o
-12 -2 -2 16.976 17.179 0.799 80.914 o
-12 -2 -1 12.077 11.978 0.689 108.878 o
-12 -1 -17 0.800 0.765 0.544 174.455 o
-12 -1 -16 0.533 1.130 0.585 150.696 o
-12 -1 -15 9.413 10.249 0.827 75.609 o
-12 -1 -14 1.147 1.047 0.592 147.212 o
-12 -1 -13 4.758 4.966 0.703 104.650 o
-12 -1 -12 8.107 7.949 0.771 86.797 o
-12 -1 -11 27.010 26.912 1.171 37.674 o
-12 -1 -10 12.236 12.585 0.861 69.682 o
-12 -1 -9 38.523 37.933 1.343 28.633 o
-12 -1 -8 7.913 8.472 0.682 111.088 o
-12 -1 -7 12.316 12.109 0.751 91.640 o
-12 -1 -6 3.479 3.995 0.558 165.947 o
-12 -1 -5 32.954 33.641 1.137 39.992 o
-12 -1 -4 13.980 13.990 0.751 91.640 o
-12 -1 -3 0.326 0.338 0.448 257.699 o
-12 -1 -2 1.527 1.846 0.468 235.462 o
-12 -1 -1 19.188 18.832 0.827 75.609 o
-11 -18 -2 2.557 1.577 0.585 150.696 o
-11 -18 -1 1.428 0.785 0.572 158.046 o
-11 -17 -6 1.349 1.398 0.579 154.305 o
-11 -17 -5 1.335 1.343 0.558 165.947 o
-11 -17 -4 2.511 2.438 0.599 143.847 o
-11 -17 -3 1.348 2.115 0.592 147.212 o
-11 -17 -2 8.497 7.818 0.737 95.098 o
-11 -17 -1 2.421 2.197 0.606 140.596 o
-11 -16 -8 2.386 2.535 0.585 150.696 o
-11 -16 -7 1.308 1.130 0.572 158.046 o
-11 -16 -6 1.006 1.102 0.572 158.046 o
-11 -16 -5 2.529 1.157 0.606 140.596 o
-11 -16 -4 0.495 0.530 0.585 150.696 o
-11 -16 -3 0.036 0.000 0.579 154.305 o
-11 -16 -2 3.037 3.251 0.654 120.640 o
-11 -16 -1 10.919 10.167 0.833 74.365 o
-11 -15 -10 1.788 1.584 0.585 150.696 o
-11 -15 -9 2.645 2.197 0.599 143.847 o
-11 -15 -8 5.050 5.490 0.696 106.732 o
-11 -15 -7 0.264 0.103 0.579 154.305 o
-11 -15 -6 4.750 4.436 0.696 106.732 o
-11 -15 -5 15.094 15.230 0.944 58.009 o
-11 -15 -4 6.938 6.867 0.765 88.368 o
-11 -15 -3 0.974 1.295 0.627 131.479 o
-11 -15 -2 12.982 12.281 0.902 63.445 o
-11 -15 -1 3.659 3.795 0.709 102.628 o
-11 -14 -11 0.258 0.647 0.530 183.636 o
-11 -14 -10 1.675 1.867 0.592 147.212 o
-11 -14 -9 2.998 3.596 0.647 123.221 o
-11 -14 -8 16.779 16.497 0.964 55.550 o
-11 -14 -7 1.615 1.929 0.647 123.221 o
-11 -14 -6 11.480 11.049 0.875 67.504 o
-11 -14 -5 6.921 6.799 0.758 89.981 o
-11 -14 -4 18.715 17.551 0.992 52.507 o
-11 -14 -3 24.333 24.074 1.130 40.481 o
-11 -14 -2 6.755 7.439 0.765 88.368 o
-11 -14 -1 7.097 7.749 0.771 86.797 o
-11 -13 -12 11.472 11.965 0.799 80.914 o
-11 -13 -11 8.090 8.679 0.765 88.368 o
-11 -13 -10 0.584 0.310 0.585 150.696 o
-11 -13 -9 10.916 10.243 0.847 71.966 o
-11 -13 -8 6.631 7.846 0.799 80.914 o
-11 -13 -7 2.983 2.466 0.654 120.640 o
-11 -13 -6 7.063 7.722 0.771 86.797 o
-11 -13 -5 26.575 26.271 1.171 37.674 o
-11 -13 -4 9.822 9.533 0.827 75.609 o
-11 -13 -3 16.988 18.184 1.006 51.078 o
-11 -13 -2 3.243 3.561 0.675 113.367 o
-11 -13 -1 43.486 43.898 1.508 22.701 o
-11 -12 -13 8.188 7.956 0.709 102.628 o
-11 -12 -12 5.005 4.994 0.675 113.367 o
-11 -12 -11 6.118 6.785 0.758 89.981 o
-11 -12 -10 7.935 8.279 0.806 79.537 o
-11 -12 -9 7.665 7.880 0.820 76.886 o
-11 -12 -8 0.918 0.668 0.613 137.454 o
-11 -12 -7 0.402 1.033 0.599 143.847 o
-11 -12 -6 22.610 23.419 1.116 41.487 o
-11 -12 -5 23.915 24.673 1.143 39.511 o
-11 -12 -4 11.197 11.317 0.861 69.682 o
-11 -12 -3 19.627 19.769 1.033 48.390 o
-11 -12 -2 11.302 11.861 0.861 69.682 o
-11 -12 -1 0.935 0.599 0.592 147.212 o
-11 -11 -14 2.107 2.865 0.579 154.305 o
-11 -11 -13 3.123 1.970 0.613 137.454 o
-11 -11 -12 8.270 8.893 0.799 80.914 o
-11 -11 -11 13.081 13.384 0.916 61.551 o
-11 -11 -10 10.779 11.723 0.854 70.810 o
-11 -11 -9 16.096 16.428 0.971 54.765 o
-11 -11 -8 10.103 11.276 0.854 70.810 o
-11 -11 -7 8.168 7.728 0.778 85.267 o
-11 -11 -6 21.399 21.016 1.068 45.319 o
-11 -11 -5 1.356 2.528 0.627 131.479 o
-11 -11 -4 2.236 2.376 0.634 128.636 o
-11 -11 -3 3.917 4.016 0.668 115.717 o
-11 -11 -2 3.438 3.058 0.641 125.885 o
-11 -11 -1 2.266 2.528 0.627 131.479 o
-11 -10 -15 0.859 1.357 0.572 158.046 o
-11 -10 -14 0.541 0.537 0.551 170.121 o
-11 -10 -13 0.651 0.448 0.585 150.696 o
-11 -10 -12 9.002 8.941 0.813 78.194 o
-11 -10 -11 1.099 0.923 0.606 140.596 o
-11 -10 -10 2.678 3.437 0.661 118.140 o
-11 -10 -9 0.872 1.446 0.613 137.454 o
-11 -10 -8 1.759 2.273 0.647 123.221 o
-11 -10 -7 0.625 1.350 0.599 143.847 o
-11 -10 -6 36.278 36.865 1.364 27.772 o
-11 -10 -5 8.363 9.347 0.792 82.327 o
-11 -10 -4 0.705 0.806 0.551 170.121 o
-11 -10 -3 2.066 2.356 0.592 147.212 o
-11 -10 -2 26.410 26.822 1.095 43.067 o
-11 -10 -1 6.301 5.545 0.641 125.885 o
-11 -9 -15 9.650 9.630 0.758 89.981 o
-11 -9 -14 0.844 1.075 0.592 147.212 o
-11 -9 -13 5.241 5.077 0.723 98.755 o
-11 -9 -12 5.604 5.338 0.744 93.345 o
-11 -9 -11 18.218 17.875 0.999 51.785 o
-11 -9 -10 0.944 1.261 0.620 134.417 o
-11 -9 -9 1.453 1.860 0.634 128.636 o
-11 -9 -8 7.587 7.866 0.778 85.267 o
-11 -9 -7 9.050 8.831 0.778 85.267 o
-11 -9 -6 12.305 12.068 0.827 75.609 o
-11 -9 -5 1.011 1.123 0.565 161.924 o
-11 -9 -4 9.765 10.449 0.730 96.901 o
-11 -9 -3 1.441 2.094 0.537 178.957 o
-11 -9 -2 2.515 3.196 0.551 170.121 o
-11 -9 -1 3.121 2.914 0.544 174.455 o
-11 -8 -16 1.721 2.094 0.572 158.046 o
-11 -8 -15 0.203 0.406 0.558 165.947 o
-11 -8 -14 1.133 0.709 0.599 143.847 o
-11 -8 -13 2.481 2.693 0.661 118.140 o
-11 -8 -12 12.844 13.445 0.895 64.425 o
-11 -8 -11 2.005 2.321 0.647 123.221 o
-11 -8 -10 0.370 -0.124 0.585 150.696 o
-11 -8 -9 23.509 23.957 1.116 41.487 o
-11 -8 -8 1.900 1.984 0.620 134.417 o
-11 -8 -7 19.784 18.963 0.964 55.550 o
-11 -8 -6 11.545 11.062 0.765 88.368 o
-11 -8 -5 19.867 19.335 0.916 61.551 o
-11 -8 -4 8.320 8.596 0.682 111.088 o
-11 -8 -3 12.703 13.397 0.771 86.797 o
-11 -8 -2 2.946 3.141 0.537 178.957 o
-11 -8 -1 7.360 7.784 0.641 125.885 o
-11 -7 -16 0.285 0.544 0.551 170.121 o
-11 -7 -15 7.538 8.025 0.751 91.640 o
-11 -7 -14 9.545 10.546 0.840 73.151 o
-11 -7 -13 3.975 4.105 0.675 113.367 o
-11 -7 -12 10.168 11.021 0.854 70.810 o
-11 -7 -11 7.961 8.459 0.792 82.327 o
-11 -7 -10 3.767 4.484 0.682 111.088 o
-11 -7 -9 6.752 7.618 0.744 93.345 o
-11 -7 -8 3.808 4.257 0.641 125.885 o
-11 -7 -7 25.829 26.774 1.075 44.739 o
-11 -7 -6 19.163 19.700 0.923 60.636 o
-11 -7 -5 13.068 12.998 0.778 85.267 o
-11 -7 -4 12.433 12.268 0.744 93.345 o
-11 -7 -3 1.024 1.309 0.489 215.984 o
-11 -7 -2 2.495 2.500 0.510 198.827 o
-11 -7 -1 73.313 73.351 1.839 15.273 o
-11 -6 -17 0.574 0.152 0.537 178.957 o
-11 -6 -16 10.774 11.407 0.813 78.194 o
-11 -6 -15 0.684 0.813 0.592 147.212 o
-11 -6 -14 1.308 1.137 0.627 131.479 o
-11 -6 -13 6.424 6.406 0.737 95.098 o
-11 -6 -12 31.431 30.370 1.247 33.234 o
-11 -6 -11 7.102 7.804 0.765 88.368 o
-11 -6 -10 20.704 20.520 1.040 47.751 o
-11 -6 -9 4.960 5.359 0.675 113.367 o
-11 -6 -8 23.861 24.460 1.033 48.390 o
-11 -6 -7 3.441 3.699 0.579 154.305 o
-11 -6 -6 2.422 2.459 0.537 178.957 o
-11 -6 -5 12.490 11.909 0.730 96.901 o
-11 -6 -4 9.010 9.919 0.675 113.367 o
-11 -6 -3 74.202 75.211 1.860 14.935 o
-11 -6 -2 16.155 17.206 0.806 79.537 o
-11 -6 -1 28.682 28.517 1.019 49.707 o
-11 -5 -17 0.816 1.164 0.544 174.455 o
-11 -5 -16 7.009 7.735 0.737 95.098 o
-11 -5 -15 10.263 9.967 0.833 74.365 o
-11 -5 -14 1.628 2.060 0.620 134.417 o
-11 -5 -13 25.622 25.720 1.150 39.040 o
-11 -5 -12 1.802 2.184 0.641 125.885 o
-11 -5 -11 3.794 3.368 0.668 115.717 o
-11 -5 -10 1.885 1.357 0.599 143.847 o
-11 -5 -9 51.121 52.088 1.598 20.229 o
-11 -5 -8 127.775 130.605 2.900 6.143 o
-11 -5 -7 51.492 53.341 1.536 21.894 o
-11 -5 -6 48.731 49.636 1.446 24.689 o
-11 -5 -5 12.880 12.557 0.730 96.901 o
-11 -5 -4 24.995 25.210 0.964 55.550 o
-11 -5 -3 45.231 45.282 1.323 29.535 o
-11 -5 -2 89.863 89.442 2.073 12.017 o
-11 -5 -1 17.088 16.683 0.778 85.267 o
-11 -4 -17 10.615 10.739 0.778 85.267 o
-11 -4 -16 0.475 0.682 0.572 158.046 o
-11 -4 -15 6.954 7.405 0.765 88.368 o
-11 -4 -14 15.734 15.354 0.937 58.865 o
-11 -4 -13 20.558 20.478 1.047 47.125 o
-11 -4 -12 8.664 9.423 0.806 79.537 o
-11 -4 -11 86.406 88.663 2.308 9.702 o
-11 -4 -10 18.508 18.928 0.964 55.550 o
-11 -4 -9 1.373 0.978 0.530 183.636 o
-11 -4 -8 18.523 18.928 0.895 64.425 o
-11 -4 -7 0.780 1.316 0.496 210.026 o
-11 -4 -6 11.571 11.710 0.709 102.628 o
-11 -4 -5 7.217 7.591 0.613 137.454 o
-11 -4 -4 52.725 53.445 1.460 24.225 o
-11 -4 -3 86.447 86.873 2.025 12.596 o
-11 -4 -2 219.171 215.866 4.195 2.936 o
-11 -4 -1 100.667 98.665 2.204 10.633 o
-11 -3 -17 3.582 3.313 0.627 131.479 o
-11 -3 -16 0.715 0.289 0.585 150.696 o
-11 -3 -15 1.481 1.295 0.627 131.479 o
-11 -3 -14 0.820 0.778 0.592 147.212 o
-11 -3 -13 11.338 11.097 0.854 70.810 o
-11 -3 -12 2.837 3.045 0.654 120.640 o
-11 -3 -11 2.396 2.425 0.627 131.479 o
-11 -3 -10 1.042 1.068 0.544 174.455 o
-11 -3 -9 51.178 51.757 1.522 22.292 o
-11 -3 -8 24.803 24.322 0.999 51.785 o
-11 -3 -7 139.204 139.649 2.996 5.754 o
-11 -3 -6 53.437 53.500 1.488 23.336 o
-11 -3 -5 101.382 100.952 2.287 9.878 o
-11 -3 -4 18.711 19.418 0.827 75.609 o
-11 -3 -3 95.420 94.511 2.142 11.257 o
-11 -3 -2 103.436 102.915 2.273 9.998 o
-11 -3 -1 89.981 87.410 1.998 12.946 o
-11 -2 -18 0.602 0.310 0.551 170.121 o
-11 -2 -17 10.062 10.546 0.792 82.327 o
-11 -2 -16 2.740 2.831 0.647 123.221 o
-11 -2 -15 1.962 2.032 0.647 123.221 o
-11 -2 -14 4.875 5.462 0.723 98.755 o
-11 -2 -13 6.870 6.785 0.751 91.640 o
-11 -2 -12 33.366 34.310 1.323 29.535 o
-11 -2 -11 22.141 22.324 1.061 45.909 o
-11 -2 -10 3.331 3.478 0.585 150.696 o
-11 -2 -9 23.283 23.488 0.985 53.243 o
-11 -2 -8 50.555 50.008 1.460 24.225 o
-11 -2 -7 8.576 8.920 0.654 120.640 o
-11 -2 -6 33.238 34.089 1.123 40.979 o
-11 -2 -5 35.209 35.095 1.123 40.979 o
-11 -2 -4 174.113 175.750 3.527 4.153 o
-11 -2 -3 17.644 16.648 0.758 89.981 o
-11 -2 -2 132.404 132.761 2.762 6.771 o
-11 -2 -1 1.932 2.287 0.455 249.949 o
-11 -1 -18 0.298 0.014 0.530 183.636 o
-11 -1 -17 1.154 1.095 0.579 154.305 o
-11 -1 -16 31.457 31.382 1.261 32.511 o
-11 -1 -15 14.875 16.104 0.985 53.243 o
-11 -1 -14 8.293 7.777 0.778 85.267 o
-11 -1 -13 16.681 16.587 0.978 53.996 o
-11 -1 -12 22.237 21.835 1.068 45.319 o
-11 -1 -11 8.600 9.030 0.771 86.797 o
-11 -1 -10 13.568 13.824 0.806 79.537 o
-11 -1 -9 8.966 8.514 0.682 111.088 o
-11 -1 -8 18.983 18.991 0.875 67.504 o
-11 -1 -7 34.944 34.537 1.150 39.040 o
-11 -1 -6 9.558 9.926 0.654 120.640 o
-11 -1 -5 76.603 77.126 1.860 14.935 o
-11 -1 -4 13.819 14.320 0.709 102.628 o
-11 -1 -3 37.180 37.650 1.137 39.992 o
-11 -1 -2 15.047 15.278 0.709 102.628 o
-11 -1 -1 18.376 17.875 0.758 89.981 o
-10 -18 -5 2.060 2.376 0.606 140.596 o
-10 -18 -4 9.726 8.755 0.723 98.755 o
-10 -18 -3 1.640 1.426 0.572 158.046 o
-10 -18 -2 3.446 3.251 0.613 137.454 o
-10 -18 -1 3.895 3.231 0.613 137.454 o
-10 -17 -8 6.706 6.199 0.696 106.732 o
-10 -17 -7 13.065 13.122 0.820 76.886 o
-10 -17 -6 5.144 5.448 0.675 113.367 o
-10 -17 -5 2.600 3.010 0.627 131.479 o
-10 -17 -4 2.915 2.721 0.620 134.417 o
-10 -17 -3 1.849 1.970 0.613 137.454 o
-10 -17 -2 2.192 2.576 0.627 131.479 o
-10 -17 -1 7.521 7.784 0.758 89.981 o
-10 -16 -9 0.077 -0.262 0.523 188.500 o
-10 -16 -8 3.316 2.493 0.627 131.479 o
-10 -16 -7 0.573 0.503 0.579 154.305 o
-10 -16 -6 2.527 2.232 0.627 131.479 o
-10 -16 -5 7.103 7.467 0.765 88.368 o
-10 -16 -4 5.209 4.525 0.709 102.628 o
-10 -16 -3 23.517 23.358 1.123 40.979 o
-10 -16 -2 2.933 3.492 0.696 106.732 o
-10 -16 -1 16.686 16.063 0.978 53.996 o
-10 -15 -11 2.254 1.798 0.572 158.046 o
-10 -15 -10 3.409 3.354 0.627 131.479 o
-10 -15 -9 3.687 3.795 0.654 120.640 o
-10 -15 -8 10.852 11.572 0.847 71.966 o
-10 -15 -7 25.561 25.576 1.164 38.121 o
-10 -15 -6 3.101 3.038 0.675 113.367 o
-10 -15 -5 2.629 2.562 0.668 115.717 o
-10 -15 -4 2.202 2.831 0.641 125.885 o
-10 -15 -3 3.339 3.492 0.675 113.367 o
-10 -15 -2 3.194 3.437 0.661 118.140 o
-10 -15 -1 1.160 1.378 0.620 134.417 o
-10 -14 -12 0.680 0.579 0.537 178.957 o
-10 -14 -11 1.554 1.832 0.599 143.847 o
-10 -14 -10 22.516 21.987 1.061 45.909 o
-10 -14 -9 0.977 0.572 0.620 134.417 o
-10 -14 -8 5.752 5.655 0.744 93.345 o
-10 -14 -7 1.729 1.419 0.613 137.454 o
-10 -14 -6 25.858 25.727 1.150 39.040 o
-10 -14 -5 1.192 1.040 0.620 134.417 o
-10 -14 -4 5.770 6.158 0.723 98.755 o
-10 -14 -3 5.369 5.572 0.723 98.755 o
-10 -14 -2 5.908 6.365 0.737 95.098 o
-10 -14 -1 4.613 4.443 0.696 106.732 o
-10 -13 -13 1.817 2.018 0.572 158.046 o
-10 -13 -12 6.081 5.497 0.689 108.878 o
-10 -13 -11 4.048 4.291 0.675 113.367 o
-10 -13 -10 8.215 8.341 0.799 80.914 o
-10 -13 -9 14.190 14.603 0.951 57.172 o
-10 -13 -8 0.047 -0.138 0.579 154.305 o
-10 -13 -7 4.912 4.560 0.709 102.628 o
-10 -13 -6 3.950 3.217 0.675 113.367 o
-10 -13 -5 12.023 12.454 0.882 66.454 o
-10 -13 -4 4.017 3.830 0.682 111.088 o
-10 -13 -3 12.949 12.709 0.875 67.504 o
-10 -13 -2 3.987 4.064 0.668 115.717 o
-10 -13 -1 0.234 -0.186 0.565 161.924 o
-10 -12 -14 1.542 1.605 0.565 161.924 o
-10 -12 -13 1.031 0.565 0.579 154.305 o
-10 -12 -12 2.160 2.184 0.634 128.636 o
-10 -12 -11 1.752 1.936 0.647 123.221 o
-10 -12 -10 8.243 8.341 0.785 83.778 o
-10 -12 -9 4.361 4.656 0.703 104.650 o
-10 -12 -8 9.661 8.459 0.799 80.914 o
-10 -12 -7 14.481 13.280 0.895 64.425 o
-10 -12 -6 5.281 4.477 0.703 104.650 o
-10 -12 -5 5.736 6.027 0.723 98.755 o
-10 -12 -4 3.063 3.162 0.654 120.640 o
-10 -12 -3 10.299 10.697 0.813 78.194 o
-10 -12 -2 3.900 3.492 0.654 120.640 o
-10 -12 -1 2.320 1.991 0.613 137.454 o
-10 -11 -15 3.120 3.265 0.592 147.212 o
-10 -11 -14 1.199 1.309 0.585 150.696 o
-10 -11 -13 3.593 3.733 0.668 115.717 o
-10 -11 -12 7.738 8.431 0.792 82.327 o
-10 -11 -11 5.826 6.124 0.723 98.755 o
-10 -11 -10 31.499 32.078 1.274 31.812 o
-10 -11 -9 4.211 5.015 0.696 106.732 o
-10 -11 -8 8.370 7.756 0.771 86.797 o
-10 -11 -7 4.240 4.656 0.689 108.878 o
-10 -11 -6 10.468 11.241 0.833 74.365 o
-10 -11 -5 16.645 16.084 0.937 58.865 o
-10 -11 -4 10.834 10.291 0.785 83.778 o
-10 -11 -3 5.058 5.338 0.654 120.640 o
-10 -11 -2 13.104 13.569 0.799 80.914 o
-10 -11 -1 5.202 5.669 0.627 131.479 o
-10 -10 -15 2.519 2.459 0.606 140.596 o
-10 -10 -14 0.405 0.703 0.579 154.305 o
-10 -10 -13 5.753 5.993 0.737 95.098 o
-10 -10 -12 4.329 4.064 0.675 113.367 o
-10 -10 -11 1.581 1.536 0.627 131.479 o
-10 -10 -10 1.325 1.061 0.613 137.454 o
-10 -10 -9 0.052 -0.076 0.572 158.046 o
-10 -10 -8 12.441 13.081 0.882 66.454 o
-10 -10 -7 1.901 2.335 0.620 134.417 o
-10 -10 -6 4.926 5.566 0.668 115.717 o
-10 -10 -5 34.421 34.874 1.233 33.981 o
-10 -10 -4 21.521 22.228 0.971 54.765 o
-10 -10 -3 7.093 7.432 0.661 118.140 o
-10 -10 -2 82.383 82.519 2.053 12.260 o
-10 -10 -1 32.706 32.994 1.164 38.121 o
-10 -9 -16 2.213 2.080 0.572 158.046 o
-10 -9 -15 8.674 8.142 0.758 89.981 o
-10 -9 -14 0.096 -0.124 0.579 154.305 o
-10 -9 -13 0.652 0.923 0.613 137.454 o
-10 -9 -12 1.434 2.232 0.634 128.636 o
-10 -9 -11 5.584 5.586 0.716 100.664 o
-10 -9 -10 6.115 6.427 0.737 95.098 o
-10 -9 -9 9.661 9.340 0.799 80.914 o
-10 -9 -8 10.080 9.609 0.792 82.327 o
-10 -9 -7 15.492 14.927 0.875 67.504 o
-10 -9 -6 23.327 23.302 0.999 51.785 o
-10 -9 -5 1.429 1.818 0.530 183.636 o
-10 -9 -4 20.084 20.299 0.909 62.487 o
-10 -9 -3 7.323 7.680 0.641 125.885 o
-10 -9 -2 7.126 6.847 0.620 134.417 o
-10 -9 -1 5.559 5.249 0.579 154.305 o
-10 -8 -17 1.078 1.130 0.558 165.947 o
-10 -8 -16 1.365 1.791 0.585 150.696 o
-10 -8 -15 4.652 4.333 0.682 111.088 o
-10 -8 -14 5.245 5.462 0.730 96.901 o
-10 -8 -13 1.185 1.577 0.620 134.417 o
-10 -8 -12 0.424 0.262 0.579 154.305 o
-10 -8 -11 9.932 10.139 0.820 76.886 o
-10 -8 -10 2.161 2.617 0.627 131.479 o
-10 -8 -9 32.079 31.244 1.247 33.234 o
-10 -8 -8 23.931 23.847 1.026 49.042 o
-10 -8 -7 3.336 3.203 0.572 158.046 o
-10 -8 -6 0.775 0.868 0.496 210.026 o
-10 -8 -5 103.638 104.809 2.411 8.888 o
-10 -8 -4 5.473 5.779 0.592 147.212 o
-10 -8 -3 7.395 7.825 0.620 134.417 o
-10 -8 -2 22.229 22.979 0.923 60.636 o
-10 -8 -1 20.798 21.560 0.889 65.427 o
-10 -7 -17 4.501 4.629 0.627 131.479 o
-10 -7 -16 0.710 0.923 0.579 154.305 o
-10 -7 -15 16.793 17.227 0.978 53.996 o
-10 -7 -14 1.912 2.142 0.634 128.636 o
-10 -7 -13 19.835 19.879 1.040 47.751 o
-10 -7 -12 4.267 3.981 0.675 113.367 o
-10 -7 -11 4.966 4.877 0.696 106.732 o
-10 -7 -10 9.299 9.230 0.785 83.778 o
-10 -7 -9 2.658 3.010 0.599 143.847 o
-10 -7 -8 24.885 25.066 1.026 49.042 o
-10 -7 -7 4.454 4.126 0.572 158.046 o
-10 -7 -6 1.720 1.157 0.496 210.026 o
-10 -7 -5 1.810 2.108 0.496 210.026 o
-10 -7 -4 2.129 1.998 0.489 215.984 o
-10 -7 -3 157.674 160.534 3.293 4.765 o
-10 -7 -2 0.719 0.806 0.434 274.320 o
-10 -7 -1 35.559 35.632 1.123 40.979 o
-10 -6 -17 0.851 0.820 0.551 170.121 o
-10 -6 -16 8.912 8.300 0.771 86.797 o
-10 -6 -15 3.847 3.782 0.689 108.878 o
-10 -6 -14 2.168 2.859 0.641 125.885 o
-10 -6 -13 1.217 1.343 0.613 137.454 o
-10 -6 -12 4.950 4.946 0.703 104.650 o
-10 -6 -11 1.693 1.460 0.599 143.847 o
-10 -6 -10 7.318 7.219 0.709 102.628 o
-10 -6 -9 11.252 10.497 0.730 96.901 o
-10 -6 -8 59.486 58.893 1.632 19.384 o
-10 -6 -7 11.444 11.372 0.716 100.664 o
-10 -6 -6 9.486 9.388 0.654 120.640 o
-10 -6 -5 1.780 2.011 0.482 222.199 o
-10 -6 -4 1.436 1.323 0.462 242.543 o
-10 -6 -3 7.107 7.191 0.579 154.305 o
-10 -6 -2 3.578 3.506 0.482 222.199 o
-10 -6 -1 30.246 29.819 0.992 52.507 o
-10 -5 -18 1.506 1.998 0.579 154.305 o
-10 -5 -17 0.740 0.978 0.565 161.924 o
-10 -5 -16 1.820 2.080 0.627 131.479 o
-10 -5 -15 1.650 1.495 0.641 125.885 o
-10 -5 -14 5.949 5.876 0.737 95.098 o
-10 -5 -13 28.003 27.683 1.199 35.962 o
-10 -5 -12 13.097 13.129 0.882 66.454 o
-10 -5 -11 3.822 4.360 0.661 118.140 o
-10 -5 -10 22.431 22.145 0.985 53.243 o
-10 -5 -9 4.852 5.097 0.606 140.596 o
-10 -5 -8 1.207 1.261 0.503 204.312 o
-10 -5 -7 81.797 81.693 1.984 13.127 o
-10 -5 -6 21.407 22.000 0.895 64.425 o
-10 -5 -5 40.654 41.101 1.226 34.364 o
-10 -5 -4 27.517 28.462 0.978 53.996 o
-10 -5 -3 126.946 128.125 2.686 7.158 o
-10 -5 -2 5.877 5.807 0.523 188.500 o
-10 -5 -1 15.018 14.685 0.696 106.732 o
-10 -4 -18 1.332 1.440 0.558 165.947 o
-10 -4 -17 6.914 6.557 0.723 98.755 o
-10 -4 -16 6.640 5.917 0.744 93.345 o
-10 -4 -15 8.200 8.672 0.785 83.778 o
-10 -4 -14 3.434 4.174 0.689 108.878 o
-10 -4 -13 65.473 66.635 1.929 13.887 o
-10 -4 -12 7.179 7.019 0.737 95.098 o
-10 -4 -11 7.017 7.191 0.703 104.650 o
-10 -4 -10 30.631 31.602 1.150 39.040 o
-10 -4 -9 19.565 20.051 0.902 63.445 o
-10 -4 -8 14.003 14.741 0.778 85.267 o
-10 -4 -7 54.240 53.837 1.481 23.554 o
-10 -4 -6 9.243 9.554 0.627 131.479 o
-10 -4 -5 2.781 3.107 0.475 228.687 o
-10 -4 -4 25.131 24.639 0.889 65.427 o
-10 -4 -3 42.534 41.797 1.185 36.803 o
-10 -4 -2 112.694 112.214 2.383 9.095 o
-10 -4 -1 26.546 25.954 0.889 65.427 o
-10 -3 -18 8.450 8.996 0.744 93.345 o
-10 -3 -17 14.537 14.548 0.902 63.445 o
-10 -3 -16 3.871 3.775 0.689 108.878 o
-10 -3 -15 4.924 5.524 0.709 102.628 o
-10 -3 -14 16.419 15.953 0.957 56.352 o
-10 -3 -13 5.660 5.221 0.716 100.664 o
-10 -3 -12 10.531 10.077 0.806 79.537 o
-10 -3 -11 11.852 11.420 0.792 82.327 o
-10 -3 -10 10.271 10.373 0.723 98.755 o
-10 -3 -9 86.638 85.364 2.080 11.938 o
-10 -3 -8 74.254 75.094 1.867 14.825 o
-10 -3 -7 37.157 37.182 1.171 37.674 o
-10 -3 -6 3.460 3.782 0.496 210.026 o
-10 -3 -5 28.593 29.081 0.971 54.765 o
-10 -3 -4 11.792 12.233 0.641 125.885 o
-10 -3 -3 17.458 18.109 0.737 95.098 o
-10 -3 -2 23.760 24.673 0.854 70.810 o
-10 -3 -1 13.844 13.418 0.641 125.885 o
-10 -2 -18 4.310 4.725 0.647 123.221 o
-10 -2 -17 7.529 7.570 0.758 89.981 o
-10 -2 -16 16.475 16.476 0.978 53.996 o
-10 -2 -15 10.857 10.553 0.847 71.966 o
-10 -2 -14 57.273 58.996 1.791 16.106 o
-10 -2 -13 42.422 42.658 1.474 23.774 o
-10 -2 -12 25.886 25.975 1.143 39.511 o
-10 -2 -11 2.164 2.542 0.551 170.121 o
-10 -2 -10 55.366 54.891 1.570 20.945 o
-10 -2 -9 2.896 3.582 0.544 174.455 o
-10 -2 -8 76.406 77.801 1.908 14.190 o
-10 -2 -7 46.328 47.190 1.343 28.633 o
-10 -2 -6 190.439 191.833 3.782 3.612 o
-10 -2 -5 8.108 8.741 0.579 154.305 o
-10 -2 -4 140.261 140.531 2.865 6.291 o
-10 -2 -3 2.973 3.120 0.434 274.320 o
-10 -2 -2 66.470 65.988 1.564 21.129 o
-10 -2 -1 6.947 7.405 0.517 193.560 o
-10 -1 -18 8.581 8.879 0.737 95.098 o
-10 -1 -17 5.144 5.690 0.709 102.628 o
-10 -1 -16 4.874 4.966 0.723 98.755 o
-10 -1 -15 13.936 13.824 0.909 62.487 o
-10 -1 -14 59.586 60.188 1.818 15.622 o
-10 -1 -13 7.013 7.508 0.758 89.981 o
-10 -1 -12 47.351 46.254 1.529 22.092 o
-10 -1 -11 54.460 54.815 1.584 20.582 o
-10 -1 -10 59.819 59.940 1.653 18.902 o
-10 -1 -9 66.009 67.627 1.750 16.876 o
-10 -1 -8 0.260 -0.165 0.441 265.815 o
-10 -1 -7 210.792 215.570 4.209 2.916 o
-10 -1 -6 31.737 32.650 1.047 47.125 o
-10 -1 -5 126.304 128.311 2.679 7.195 o
-10 -1 -4 3.380 4.154 0.462 242.543 o
-10 -1 -3 31.721 32.147 0.985 53.243 o
-10 -1 -2 106.587 109.479 2.301 9.760 o
-10 -1 -1 61.047 61.676 1.481 23.554 o
-9 -19 -3 0.060 0.331 0.537 178.957 o
-9 -19 -2 1.606 1.612 0.558 165.947 o
-9 -19 -1 0.046 0.462 0.530 183.636 o
-9 -18 -7 0.568 0.510 0.551 170.121 o
-9 -18 -6 2.658 2.810 0.592 147.212 o
-9 -18 -5 1.273 1.949 0.572 158.046 o
-9 -18 -4 2.272 2.879 0.606 140.596 o
-9 -18 -3 1.388 1.632 0.585 150.696 o
-9 -18 -2 1.768 1.970 0.606 140.596 o
-9 -18 -1 4.012 4.036 0.654 120.640 o
-9 -17 -9 1.974 1.660 0.585 150.696 o
-9 -17 -8 2.135 2.046 0.579 154.305 o
-9 -17 -7 2.237 2.507 0.599 143.847 o
-9 -17 -6 0.076 0.276 0.565 161.924 o
-9 -17 -5 3.132 3.189 0.641 125.885 o
-9 -17 -4 2.562 2.562 0.641 125.885 o
-9 -17 -3 3.003 2.542 0.641 125.885 o
-9 -17 -2 9.014 8.486 0.799 80.914 o
-9 -17 -1 1.029 1.254 0.620 134.417 o
-9 -16 -10 4.156 4.470 0.634 128.636 o
-9 -16 -9 0.843 1.088 0.572 158.046 o
-9 -16 -8 0.524 1.130 0.585 150.696 o
-9 -16 -7 3.908 4.353 0.675 113.367 o
-9 -16 -6 6.575 6.923 0.758 89.981 o
-9 -16 -5 2.345 1.522 0.647 123.221 o
-9 -16 -4 2.856 2.900 0.668 115.717 o
-9 -16 -3 3.997 3.658 0.661 118.140 o
-9 -16 -2 0.104 0.076 0.565 161.924 o
-9 -16 -1 2.584 2.535 0.634 128.636 o
-9 -15 -12 7.172 7.170 0.689 108.878 o
-9 -15 -11 8.031 7.983 0.730 96.901 o
-9 -15 -10 2.099 1.095 0.613 137.454 o
-9 -15 -9 0.649 0.785 0.592 147.212 o
-9 -15 -8 0.479 -0.014 0.585 150.696 o
-9 -15 -7 0.402 0.317 0.599 143.847 o
-9 -15 -6 1.205 1.205 0.613 137.454 o
-9 -15 -5 10.257 10.649 0.833 74.365 o
-9 -15 -4 0.725 0.730 0.599 143.847 o
-9 -15 -3 7.699 6.771 0.751 91.640 o
-9 -15 -2 0.949 1.006 0.585 150.696 o
-9 -15 -1 2.373 2.308 0.634 128.636 o
-9 -14 -13 2.224 1.977 0.572 158.046 o
-9 -14 -12 0.948 0.964 0.565 161.924 o
-9 -14 -11 0.554 -0.090 0.579 154.305 o
-9 -14 -10 8.703 8.162 0.792 82.327 o
-9 -14 -9 2.118 2.135 0.654 120.640 o
-9 -14 -8 31.309 31.602 1.261 32.511 o
-9 -14 -7 6.594 6.874 0.751 91.640 o
-9 -14 -6 1.367 0.889 0.613 137.454 o
-9 -14 -5 12.881 13.404 0.895 64.425 o
-9 -14 -4 5.359 4.746 0.696 106.732 o
-9 -14 -3 0.464 -0.028 0.572 158.046 o
-9 -14 -2 0.552 0.785 0.585 150.696 o
-9 -14 -1 4.163 4.346 0.689 108.878 o
-9 -13 -14 0.495 0.165 0.523 188.500 o
-9 -13 -13 7.874 7.839 0.737 95.098 o
-9 -13 -12 0.517 0.331 0.579 154.305 o
-9 -13 -11 5.548 5.263 0.730 96.901 o
-9 -13 -10 14.855 15.629 0.937 58.865 o
-9 -13 -9 3.136 3.286 0.654 120.640 o
-9 -13 -8 20.848 20.926 1.061 45.909 o
-9 -13 -7 5.239 5.118 0.703 104.650 o
-9 -13 -6 1.725 2.411 0.634 128.636 o
-9 -13 -5 12.229 12.171 0.861 69.682 o
-9 -13 -4 0.449 0.427 0.585 150.696 o
-9 -13 -3 18.137 17.303 0.964 55.550 o
-9 -13 -2 11.665 11.104 0.820 76.886 o
-9 -13 -1 10.280 10.002 0.792 82.327 o
-9 -12 -15 1.582 1.371 0.558 165.947 o
-9 -12 -14 0.408 -0.069 0.551 170.121 o
-9 -12 -13 15.438 15.801 0.944 58.009 o
-9 -12 -12 11.106 11.241 0.868 68.580 o
-9 -12 -11 5.145 5.049 0.703 104.650 o
-9 -12 -10 23.520 23.254 1.109 42.004 o
-9 -12 -9 8.696 8.596 0.799 80.914 o
-9 -12 -8 29.220 29.984 1.240 33.604 o
-9 -12 -7 1.579 2.156 0.620 134.417 o
-9 -12 -6 5.939 6.351 0.716 100.664 o
-9 -12 -5 9.540 8.534 0.771 86.797 o
-9 -12 -4 18.335 18.529 0.957 56.352 o
-9 -12 -3 4.582 4.615 0.641 125.885 o
-9 -12 -2 28.762 27.793 1.088 43.614 o
-9 -12 -1 39.913 40.171 1.323 29.535 o
-9 -11 -16 0.944 0.592 0.544 174.455 o
-9 -11 -15 4.570 4.539 0.647 123.221 o
-9 -11 -14 1.033 0.413 0.585 150.696 o
-9 -11 -13 19.289 19.989 1.040 47.751 o
-9 -11 -12 9.160 8.913 0.792 82.327 o
-9 -11 -11 5.515 5.958 0.730 96.901 o
-9 -11 -10 14.184 13.880 0.909 62.487 o
-9 -11 -9 0.765 1.006 0.599 143.847 o
-9 -11 -8 15.295 14.789 0.916 61.551 o
-9 -11 -7 46.002 47.741 1.557 21.317 o
-9 -11 -6 0.304 0.062 0.530 183.636 o
-9 -11 -5 31.918 32.643 1.185 36.803 o
-9 -11 -4 39.662 39.538 1.302 30.480 o
-9 -11 -3 26.760 27.973 1.075 44.739 o
-9 -11 -2 24.939 24.893 1.013 50.385 o
-9 -11 -1 27.457 26.850 1.040 47.751 o
-9 -10 -16 3.249 3.995 0.613 137.454 o
-9 -10 -15 1.616 0.971 0.585 150.696 o
-9 -10 -14 1.588 1.584 0.620 134.417 o
-9 -10 -13 1.414 0.882 0.599 143.847 o
-9 -10 -12 0.596 0.585 0.592 147.212 o
-9 -10 -11 4.098 3.988 0.682 111.088 o
-9 -10 -10 10.979 10.959 0.840 73.151 o
-9 -10 -9 3.130 3.231 0.647 123.221 o
-9 -10 -8 41.747 41.473 1.405 26.163 o
-9 -10 -7 4.948 5.524 0.634 128.636 o
-9 -10 -6 71.628 72.249 1.887 14.502 o
-9 -10 -5 19.419 19.803 0.909 62.487 o
-9 -10 -4 43.393 43.994 1.357 28.055 o
-9 -10 -3 28.441 28.041 1.054 46.511 o
-9 -10 -2 165.861 164.067 3.410 4.444 o
-9 -10 -1 7.552 7.921 0.641 125.885 o
-9 -9 -17 2.050 1.846 0.585 150.696 o
-9 -9 -16 1.513 1.267 0.579 154.305 o
-9 -9 -15 9.243 9.698 0.813 78.194 o
-9 -9 -14 1.536 1.860 0.641 125.885 o
-9 -9 -13 17.588 18.357 0.999 51.785 o
-9 -9 -12 9.995 10.043 0.827 75.609 o
-9 -9 -11 19.841 19.659 1.026 49.042 o
-9 -9 -10 22.630 22.138 1.068 45.319 o
-9 -9 -9 17.062 17.303 0.937 58.865 o
-9 -9 -8 17.183 17.241 0.889 65.427 o
-9 -9 -7 45.657 44.800 1.391 26.683 o
-9 -9 -6 6.253 5.772 0.613 137.454 o
-9 -9 -5 28.546 28.448 1.047 47.125 o
-9 -9 -4 55.526 55.876 1.536 21.894 o
-9 -9 -3 180.542 183.182 3.699 3.776 o
-9 -9 -2 37.116 36.893 1.178 37.235 o
-9 -9 -1 33.604 33.993 1.109 42.004 o
-9 -8 -17 2.251 2.514 0.585 150.696 o
-9 -8 -16 7.015 7.053 0.730 96.901 o
-9 -8 -15 4.312 4.491 0.689 108.878 o
-9 -8 -14 2.901 3.065 0.647 123.221 o
-9 -8 -13 3.953 3.320 0.661 118.140 o
-9 -8 -12 3.597 3.189 0.661 118.140 o
-9 -8 -11 20.255 19.969 1.033 48.390 o
-9 -8 -10 0.969 1.013 0.544 174.455 o
-9 -8 -9 69.668 71.161 1.887 14.502 o
-9 -8 -8 56.008 57.392 1.619 19.715 o
-9 -8 -7 1.598 1.853 0.510 198.827 o
-9 -8 -6 24.221 23.371 0.951 57.172 o
-9 -8 -5 79.344 79.695 1.936 13.789 o
-9 -8 -4 90.650 90.716 2.108 11.628 o
-9 -8 -3 10.466 10.842 0.661 118.140 o
-9 -8 -2 37.639 37.340 1.150 39.040 o
-9 -8 -1 227.979 229.187 4.408 2.658 o
-9 -7 -18 1.397 1.412 0.565 161.924 o
-9 -7 -17 1.214 1.075 0.579 154.305 o
-9 -7 -16 9.928 10.008 0.820 76.886 o
-9 -7 -15 5.979 5.393 0.737 95.098 o
-9 -7 -14 0.785 0.510 0.585 150.696 o
-9 -7 -13 6.846 7.384 0.758 89.981 o
-9 -7 -12 14.021 14.355 0.909 62.487 o
-9 -7 -11 21.520 22.304 1.061 45.909 o
-9 -7 -10 8.398 8.114 0.696 106.732 o
-9 -7 -9 21.144 21.498 0.951 57.172 o
-9 -7 -8 17.421 18.247 0.861 69.682 o
-9 -7 -7 35.065 34.833 1.157 38.576 o
-9 -7 -6 39.630 40.089 1.233 33.981 o
-9 -7 -5 129.417 130.763 2.776 6.704 o
-9 -7 -4 94.162 95.104 2.149 11.185 o
-9 -7 -3 142.498 145.208 2.976 5.834 o
-9 -7 -2 39.713 39.889 1.164 38.121 o
-9 -7 -1 92.402 94.257 2.094 11.781 o
-9 -6 -18 6.590 6.640 0.682 111.088 o
-9 -6 -17 6.372 6.502 0.716 100.664 o
-9 -6 -16 5.292 5.531 0.723 98.755 o
-9 -6 -15 11.809 12.034 0.861 69.682 o
-9 -6 -14 5.350 5.855 0.716 100.664 o
-9 -6 -13 18.547 17.923 0.992 52.507 o
-9 -6 -12 9.094 9.134 0.785 83.778 o
-9 -6 -11 51.744 52.081 1.605 20.055 o
-9 -6 -10 10.473 10.491 0.730 96.901 o
-9 -6 -9 1.032 0.889 0.496 210.026 o
-9 -6 -8 84.288 85.963 2.066 12.098 o
-9 -6 -7 4.615 4.546 0.544 174.455 o
-9 -6 -6 84.924 87.678 2.039 12.427 o
-9 -6 -5 129.303 131.011 2.748 6.839 o
-9 -6 -4 19.019 19.755 0.799 80.914 o
-9 -6 -3 17.305 17.881 0.751 91.640 o
-9 -6 -2 178.931 182.018 3.554 4.089 o
-9 -6 -1 49.301 48.644 1.281 31.471 o
-9 -5 -18 15.039 15.312 0.868 68.580 o
-9 -5 -17 8.452 8.837 0.778 85.267 o
-9 -5 -16 7.905 8.045 0.792 82.327 o
-9 -5 -15 3.502 3.031 0.654 120.640 o
-9 -5 -14 17.800 18.033 0.992 52.507 o
-9 -5 -13 0.924 0.916 0.592 147.212 o
-9 -5 -12 42.274 42.245 1.453 24.455 o
-9 -5 -11 45.644 47.473 1.460 24.225 o
-9 -5 -10 82.121 82.285 2.046 12.343 o
-9 -5 -9 0.482 0.158 0.455 249.949 o
-9 -5 -8 31.371 32.415 1.095 43.067 o
-9 -5 -7 19.651 20.072 0.833 74.365 o
-9 -5 -6 87.565 88.787 2.032 12.511 o
-9 -5 -5 119.403 120.232 2.542 7.996 o
-9 -5 -4 2.585 2.707 0.434 274.320 o
-9 -5 -3 4.896 5.152 0.475 228.687 o
-9 -5 -2 69.647 70.865 1.646 19.061 o
-9 -5 -1 48.324 48.602 1.254 32.870 o
-9 -4 -19 2.102 1.970 0.585 150.696 o
-9 -4 -18 2.265 1.915 0.599 143.847 o
-9 -4 -17 2.205 2.755 0.634 128.636 o
-9 -4 -16 22.436 22.641 1.123 40.979 o
-9 -4 -15 37.753 37.389 1.385 26.949 o
-9 -4 -14 7.701 8.135 0.778 85.267 o
-9 -4 -13 45.625 46.777 1.550 21.507 o
-9 -4 -12 13.249 13.487 0.847 71.966 o
-9 -4 -11 40.249 40.185 1.316 29.845 o
-9 -4 -10 2.943 2.666 0.537 178.957 o
-9 -4 -9 19.838 20.389 0.882 66.454 o
-9 -4 -8 17.979 18.922 0.827 75.609 o
-9 -4 -7 1.370 1.577 0.448 257.699 o
-9 -4 -6 64.339 65.754 1.612 19.884 o
-9 -4 -5 45.831 47.211 1.267 32.159 o
-9 -4 -4 25.391 26.051 0.868 68.580 o
-9 -4 -3 7.598 7.976 0.510 198.827 o
-9 -4 -2 8.438 8.245 0.517 193.560 o
-9 -4 -1 97.746 96.902 2.060 12.179 o
-9 -3 -19 7.021 6.902 0.696 106.732 o
-9 -3 -18 4.483 4.036 0.661 118.140 o
-9 -3 -17 3.273 3.802 0.668 115.717 o
-9 -3 -16 5.117 5.083 0.696 106.732 o
-9 -3 -15 12.503 12.330 0.875 67.504 o
-9 -3 -14 2.232 1.949 0.627 131.479 o
-9 -3 -13 2.669 2.425 0.627 131.479 o
-9 -3 -12 3.500 3.127 0.606 140.596 o
-9 -3 -11 55.136 56.338 1.598 20.229 o
-9 -3 -10 17.486 17.179 0.833 74.365 o
-9 -3 -9 56.972 57.874 1.557 21.317 o
-9 -3 -8 21.708 22.007 0.868 68.580 o
-9 -3 -7 62.928 63.784 1.591 20.404 o
-9 -3 -6 54.703 54.395 1.398 26.421 o
-9 -3 -5 31.010 31.885 0.978 53.996 o
-9 -3 -4 124.533 127.836 2.611 7.580 o
-9 -3 -3 2.343 2.266 0.379 359.926 o
-9 -3 -2 29.573 29.040 0.882 66.454 o
-9 -3 -1 7.580 7.839 0.489 215.984 o
-9 -2 -19 0.679 0.634 0.537 178.957 o
-9 -2 -18 13.451 12.922 0.854 70.810 o
-9 -2 -17 11.527 11.779 0.868 68.580 o
-9 -2 -16 27.157 27.373 1.178 37.235 o
-9 -2 -15 2.746 2.252 0.634 128.636 o
-9 -2 -14 3.108 2.170 0.627 131.479 o
-9 -2 -13 1.355 0.847 0.572 158.046 o
-9 -2 -12 18.593 19.693 0.930 59.741 o
-9 -2 -11 17.166 16.766 0.847 71.966 o
-9 -2 -10 26.824 26.898 1.013 50.385 o
-9 -2 -9 61.796 63.522 1.646 19.061 o
-9 -2 -8 17.720 17.826 0.785 83.778 o
-9 -2 -7 11.172 11.117 0.627 131.479 o
-9 -2 -6 30.427 30.087 0.957 56.352 o
-9 -2 -5 18.919 20.003 0.751 91.640 o
-9 -2 -4 26.170 26.512 0.854 70.810 o
-9 -2 -3 5.406 5.696 0.441 265.815 o
-9 -2 -2 50.128 50.255 1.240 33.604 o
-9 -2 -1 30.385 29.819 0.882 66.454 o
-9 -1 -19 0.601 0.510 0.537 178.957 o
-9 -1 -18 9.853 9.643 0.792 82.327 o
-9 -1 -17 11.450 10.773 0.854 70.810 o
-9 -1 -16 3.292 2.645 0.647 123.221 o
-9 -1 -15 8.812 9.499 0.799 80.914 o
-9 -1 -14 28.034 28.193 1.192 36.379 o
-9 -1 -13 1.662 2.053 0.599 143.847 o
-9 -1 -12 47.647 49.064 1.481 23.554 o
-9 -1 -11 26.816 26.512 1.033 48.390 o
-9 -1 -10 16.638 16.690 0.806 79.537 o
-9 -1 -9 32.204 32.863 1.088 43.614 o
-9 -1 -8 1.710 1.612 0.441 265.815 o
-9 -1 -7 1.485 1.371 0.420 292.603 o
-9 -1 -6 12.503 12.736 0.627 131.479 o
-9 -1 -5 3.540 3.782 0.427 283.241 o
-9 -1 -4 3.623 3.540 0.406 312.777 o
-9 -1 -3 66.675 68.791 1.564 21.129 o
-9 -1 -2 8.311 9.347 0.503 204.312 o
-9 -1 -1 6.541 6.737 0.448 257.699 o
-8 -19 -5 0.877 0.482 0.537 178.957 o
-8 -19 -4 0.495 0.709 0.544 174.455 o
-8 -19 -3 5.262 4.608 0.641 125.885 o
-8 -19 -2 2.567 2.032 0.599 143.847 o
-8 -19 -1 2.527 2.797 0.599 143.847 o
-8 -18 -8 5.044 5.359 0.647 123.221 o
-8 -18 -7 0.963 0.799 0.558 165.947 o
-8 -18 -6 3.281 2.996 0.613 137.454 o
-8 -18 -5 1.137 0.420 0.572 158.046 o
-8 -18 -4 3.289 2.852 0.634 128.636 o
-8 -18 -3 3.030 3.189 0.647 123.221 o
-8 -18 -2 11.618 11.792 0.847 71.966 o
-8 -18 -1 0.097 -0.523 0.551 170.121 o
-8 -17 -10 3.167 3.368 0.613 137.454 o
-8 -17 -9 0.750 0.840 0.558 165.947 o
-8 -17 -8 0.544 1.040 0.572 158.046 o
-8 -17 -7 4.660 4.436 0.675 113.367 o
-8 -17 -6 1.804 1.522 0.620 134.417 o
-8 -17 -5 3.462 4.043 0.689 108.878 o
-8 -17 -4 5.026 5.008 0.723 98.755 o
-8 -17 -3 3.191 3.313 0.675 113.367 o
-8 -17 -2 0.370 0.957 0.606 140.596 o
-8 -17 -1 2.275 2.369 0.661 118.140 o
-8 -16 -11 0.120 0.234 0.523 188.500 o
-8 -16 -10 0.752 0.682 0.572 158.046 o
-8 -16 -9 2.012 1.867 0.620 134.417 o
-8 -16 -8 2.765 2.907 0.647 123.221 o
-8 -16 -7 1.119 0.537 0.613 137.454 o
-8 -16 -6 2.147 1.688 0.647 123.221 o
-8 -16 -5 8.626 8.472 0.785 83.778 o
-8 -16 -4 3.809 3.844 0.675 113.367 o
-8 -16 -3 5.590 4.925 0.703 104.650 o
-8 -16 -2 2.770 2.252 0.641 125.885 o
-8 -16 -1 4.888 5.159 0.709 102.628 o
-8 -15 -13 1.375 0.765 0.565 161.924 o
-8 -15 -12 2.380 2.369 0.585 150.696 o
-8 -15 -11 3.606 3.740 0.647 123.221 o
-8 -15 -10 17.988 17.530 0.992 52.507 o
-8 -15 -9 0.750 0.778 0.599 143.847 o
-8 -15 -8 0.326 -0.276 0.565 161.924 o
-8 -15 -7 19.995 20.065 1.026 49.042 o
-8 -15 -6 2.136 1.157 0.620 134.417 o
-8 -15 -5 1.496 2.046 0.627 131.479 o
-8 -15 -4 2.883 3.182 0.654 120.640 o
-8 -15 -3 22.059 22.414 1.081 44.171 o
-8 -15 -2 1.604 2.321 0.627 131.479 o
-8 -15 -1 0.259 0.840 0.579 154.305 o
-8 -14 -14 0.322 -0.028 0.544 174.455 o
-8 -14 -13 3.960 3.547 0.634 128.636 o
-8 -14 -12 1.064 1.040 0.599 143.847 o
-8 -14 -11 6.298 6.950 0.751 91.640 o
-8 -14 -10 13.212 12.605 0.916 61.551 o
-8 -14 -9 4.871 4.808 0.696 106.732 o
-8 -14 -8 1.224 0.654 0.599 143.847 o
-8 -14 -7 2.279 2.170 0.627 131.479 o
-8 -14 -6 13.575 13.783 0.895 64.425 o
-8 -14 -5 7.532 7.460 0.751 91.640 o
-8 -14 -4 12.607 13.659 0.895 64.425 o
-8 -14 -3 8.994 7.549 0.751 91.640 o
-8 -14 -2 7.733 7.901 0.758 89.981 o
-8 -14 -1 10.991 10.174 0.806 79.537 o
-8 -13 -15 2.382 2.466 0.599 143.847 o
-8 -13 -14 15.586 15.264 0.882 66.454 o
-8 -13 -13 1.407 1.508 0.606 140.596 o
-8 -13 -12 11.640 11.524 0.868 68.580 o
-8 -13 -11 12.396 12.275 0.882 66.454 o
-8 -13 -10 2.067 2.011 0.634 128.636 o
-8 -13 -9 0.787 0.579 0.599 143.847 o
-8 -13 -8 4.350 4.257 0.689 108.878 o
-8 -13 -7 0.870 0.344 0.585 150.696 o
-8 -13 -6 14.539 14.520 0.916 61.551 o
-8 -13 -5 1.531 1.371 0.606 140.596 o
-8 -13 -4 30.565 28.868 1.192 36.379 o
-8 -13 -3 16.959 17.399 0.923 60.636 o
-8 -13 -2 1.607 1.557 0.558 165.947 o
-8 -13 -1 4.407 4.209 0.613 137.454 o
-8 -12 -15 2.039 2.741 0.585 150.696 o
-8 -12 -14 3.099 3.506 0.641 125.885 o
-8 -12 -13 17.329 17.868 1.006 51.078 o
-8 -12 -12 6.827 6.950 0.744 93.345 o
-8 -12 -11 24.791 25.555 1.157 38.576 o
-8 -12 -10 2.241 2.280 0.634 128.636 o
-8 -12 -9 23.214 24.184 1.123 40.979 o
-8 -12 -8 9.880 9.636 0.806 79.537 o
-8 -12 -7 10.386 10.215 0.813 78.194 o
-8 -12 -6 13.045 12.674 0.820 76.886 o
-8 -12 -5 48.941 48.726 1.488 23.336 o
-8 -12 -4 27.560 27.277 1.075 44.739 o
-8 -12 -3 7.887 7.963 0.675 113.367 o
-8 -12 -2 17.760 17.062 0.847 71.966 o
-8 -12 -1 14.838 14.885 0.799 80.914 o
-8 -11 -16 3.787 3.210 0.606 140.596 o
-8 -11 -15 0.465 1.192 0.572 158.046 o
-8 -11 -14 2.763 2.473 0.641 125.885 o
-8 -11 -13 0.616 0.889 0.599 143.847 o
-8 -11 -12 8.991 8.769 0.792 82.327 o
-8 -11 -11 21.240 20.230 1.054 46.511 o
-8 -11 -10 5.667 5.132 0.709 102.628 o
-8 -11 -9 18.265 18.219 0.992 52.507 o
-8 -11 -8 37.563 37.320 1.343 28.633 o
-8 -11 -7 42.881 42.734 1.385 26.949 o
-8 -11 -6 6.685 6.833 0.641 125.885 o
-8 -11 -5 2.136 2.225 0.523 188.500 o
-8 -11 -4 5.423 5.841 0.606 140.596 o
-8 -11 -3 45.162 43.884 1.343 28.633 o
-8 -11 -2 48.464 47.817 1.398 26.421 o
-8 -11 -1 20.281 21.009 0.895 64.425 o
-8 -10 -17 1.568 2.122 0.565 161.924 o
-8 -10 -16 2.559 2.211 0.599 143.847 o
-8 -10 -15 3.426 3.093 0.647 123.221 o
-8 -10 -14 4.543 5.324 0.716 100.664 o
-8 -10 -13 0.356 0.028 0.572 158.046 o
-8 -10 -12 6.522 6.365 0.737 95.098 o
-8 -10 -11 9.843 10.050 0.827 75.609 o
-8 -10 -10 1.420 1.564 0.606 140.596 o
-8 -10 -9 9.416 8.851 0.744 93.345 o
-8 -10 -8 0.008 0.152 0.489 215.984 o
-8 -10 -7 34.096 34.502 1.192 36.379 o
-8 -10 -6 23.916 23.089 0.964 55.550 o
-8 -10 -5 100.494 100.146 2.321 9.587 o
-8 -10 -4 66.602 67.703 1.743 17.010 o
-8 -10 -3 111.980 111.869 2.493 8.308 o
-8 -10 -2 0.815 1.584 0.475 228.687 o
-8 -10 -1 51.948 52.308 1.440 24.926 o
-8 -9 -17 3.784 4.016 0.620 134.417 o
-8 -9 -16 0.641 0.744 0.579 154.305 o
-8 -9 -15 12.356 12.950 0.902 63.445 o
-8 -9 -14 3.208 3.127 0.654 120.640 o
-8 -9 -13 4.919 4.973 0.703 104.650 o
-8 -9 -12 17.725 16.855 0.964 55.550 o
-8 -9 -11 3.228 2.797 0.641 125.885 o
-8 -9 -10 76.981 76.368 2.046 12.343 o
-8 -9 -9 14.907 15.519 0.847 71.966 o
-8 -9 -8 47.371 46.626 1.412 25.908 o
-8 -9 -7 20.379 21.649 0.923 60.636 o
-8 -9 -6 5.353 5.807 0.579 154.305 o
-8 -9 -5 85.396 84.813 2.018 12.682 o
-8 -9 -4 31.589 32.422 1.075 44.739 o
-8 -9 -3 72.100 71.781 1.756 16.744 o
-8 -9 -2 124.483 123.069 2.624 7.500 o
-8 -9 -1 19.230 19.872 0.813 78.194 o
-8 -8 -18 2.435 3.472 0.585 150.696 o
-8 -8 -17 2.866 2.555 0.613 137.454 o
-8 -8 -16 6.711 7.315 0.751 91.640 o
-8 -8 -15 4.272 4.064 0.668 115.717 o
-8 -8 -14 10.324 10.849 0.833 74.365 o
-8 -8 -13 4.309 4.891 0.689 108.878 o
-8 -8 -12 6.370 6.433 0.723 98.755 o
-8 -8 -11 4.514 4.622 0.654 120.640 o
-8 -8 -10 53.896 54.202 1.577 20.762 o
-8 -8 -9 31.898 32.105 1.150 39.040 o
-8 -8 -8 44.968 45.434 1.364 27.772 o
-8 -8 -7 51.006 51.881 1.453 24.455 o
-8 -8 -6 2.995 3.113 0.496 210.026 o
-8 -8 -5 36.128 35.977 1.123 40.979 o
-8 -8 -4 12.162 12.619 0.675 113.367 o
-8 -8 -3 109.958 111.057 2.390 9.042 o
-8 -8 -2 181.911 183.450 3.602 3.980 o
-8 -8 -1 17.909 18.625 0.765 88.368 o
-8 -7 -18 5.778 5.559 0.654 120.640 o
-8 -7 -17 2.182 2.473 0.627 131.479 o
-8 -7 -16 0.671 1.047 0.599 143.847 o
-8 -7 -15 6.028 6.351 0.716 100.664 o
-8 -7 -14 4.032 4.484 0.675 113.367 o
-8 -7 -13 2.535 2.735 0.641 125.885 o
-8 -7 -12 31.217 31.885 1.261 32.511 o
-8 -7 -11 6.262 5.607 0.641 125.885 o
-8 -7 -10 48.471 49.794 1.481 23.554 o
-8 -7 -9 13.513 13.583 0.765 88.368 o
-8 -7 -8 6.380 6.619 0.585 150.696 o
-8 -7 -7 19.746 19.913 0.840 73.151 o
-8 -7 -6 3.070 2.852 0.468 235.462 o
-8 -7 -5 145.400 143.052 2.941 5.971 o
-8 -7 -4 159.284 158.605 3.175 5.123 o
-8 -7 -3 48.814 49.532 1.302 30.480 o
-8 -7 -2 63.271 65.251 1.564 21.129 o
-8 -7 -1 22.171 23.860 0.827 75.609 o
-8 -6 -19 2.642 2.666 0.585 150.696 o
-8 -6 -18 6.507 6.654 0.703 104.650 o
-8 -6 -17 2.349 2.032 0.634 128.636 o
-8 -6 -16 38.144 39.014 1.440 24.926 o
-8 -6 -15 1.089 1.688 0.620 134.417 o
-8 -6 -14 12.340 13.060 0.882 66.454 o
-8 -6 -13 6.385 6.606 0.730 96.901 o
-8 -6 -12 19.913 20.251 0.985 53.243 o
-8 -6 -11 5.387 5.063 0.613 137.454 o
-8 -6 -10 76.786 77.477 1.949 13.595 o
-8 -6 -9 68.187 68.082 1.750 16.876 o
-8 -6 -8 41.117 42.107 1.254 32.870 o
-8 -6 -7 32.469 33.552 1.068 45.319 o
-8 -6 -6 84.659 86.762 1.977 13.218 o
-8 -6 -5 58.414 59.961 1.488 23.336 o
-8 -6 -4 34.975 35.074 1.033 48.390 o
-8 -6 -3 31.376 32.216 0.964 55.550 o
-8 -6 -2 58.609 61.104 1.453 24.455 o
-8 -6 -1 182.132 184.725 3.534 4.137 o
-8 -5 -19 20.614 20.175 0.944 58.009 o
-8 -5 -18 2.038 1.329 0.592 147.212 o
-8 -5 -17 5.560 5.579 0.723 98.755 o
-8 -5 -16 6.061 6.619 0.730 96.901 o
-8 -5 -15 46.048 46.935 1.564 21.129 o
-8 -5 -14 0.299 0.668 0.579 154.305 o
-8 -5 -13 20.147 20.740 1.026 49.042 o
-8 -5 -12 3.736 3.782 0.592 147.212 o
-8 -5 -11 106.746 106.111 2.466 8.495 o
-8 -5 -10 49.228 47.948 1.412 25.908 o
-8 -5 -9 61.432 63.088 1.639 19.221 o
-8 -5 -8 17.155 17.496 0.771 86.797 o
-8 -5 -7 34.690 35.963 1.095 43.067 o
-8 -5 -6 77.311 77.009 1.784 16.231 o
-8 -5 -5 38.624 39.593 1.109 42.004 o
-8 -5 -4 45.380 45.344 1.185 36.803 o
-8 -5 -3 19.306 20.361 0.730 96.901 o
-8 -5 -2 19.078 19.362 0.703 104.650 o
-8 -5 -1 3.484 3.768 0.393 335.111 o
-8 -4 -19 0.029 0.282 0.530 183.636 o
-8 -4 -18 6.874 6.943 0.737 95.098 o
-8 -4 -17 19.488 18.219 1.019 49.707 o
-8 -4 -16 9.585 9.072 0.799 80.914 o
-8 -4 -15 11.586 11.744 0.861 69.682 o
-8 -4 -14 22.016 21.167 1.061 45.909 o
-8 -4 -13 25.088 25.810 1.109 42.004 o
-8 -4 -12 8.837 8.741 0.696 106.732 o
-8 -4 -11 2.743 2.900 0.537 178.957 o
-8 -4 -10 80.088 81.128 1.977 13.218 o
-8 -4 -9 22.388 22.028 0.882 66.454 o
-8 -4 -8 51.987 52.790 1.398 26.421 o
-8 -4 -7 13.765 14.320 0.675 113.367 o
-8 -4 -6 93.814 95.958 2.087 11.859 o
-8 -4 -5 160.359 164.122 3.210 5.014 o
-8 -4 -4 6.368 6.062 0.455 249.949 o
-8 -4 -3 24.604 25.569 0.799 80.914 o
-8 -4 -2 4.704 4.925 0.393 335.111 o
-8 -4 -1 28.638 29.323 0.833 74.365 o
-8 -3 -19 7.337 7.852 0.709 102.628 o
-8 -3 -18 1.357 0.558 0.585 150.696 o
-8 -3 -17 4.236 5.173 0.716 100.664 o
-8 -3 -16 3.664 3.988 0.668 115.717 o
-8 -3 -15 30.204 29.626 1.233 33.981 o
-8 -3 -14 32.118 32.071 1.274 31.812 o
-8 -3 -13 27.942 28.214 1.143 39.511 o
-8 -3 -12 54.008 52.563 1.536 21.894 o
-8 -3 -11 14.556 15.409 0.799 80.914 o
-8 -3 -10 84.989 83.986 2.011 12.770 o
-8 -3 -9 40.740 40.784 1.212 35.149 o
-8 -3 -8 8.194 8.314 0.565 161.924 o
-8 -3 -7 10.053 10.160 0.572 158.046 o
-8 -3 -6 30.358 30.996 0.944 58.009 o
-8 -3 -5 61.375 62.034 1.460 24.225 o
-8 -3 -4 32.529 32.477 0.923 60.636 o
-8 -3 -3 220.343 223.360 4.126 3.034 o
-8 -3 -2 49.242 49.119 1.164 38.121 o
-8 -3 -1 58.864 58.886 1.323 29.535 o
-8 -2 -19 13.449 13.377 0.840 73.151 o
-8 -2 -18 5.749 4.884 0.703 104.650 o
-8 -2 -17 0.364 0.338 0.599 143.847 o
-8 -2 -16 2.528 2.259 0.634 128.636 o
-8 -2 -15 14.233 14.623 0.909 62.487 o
-8 -2 -14 20.828 21.160 1.040 47.751 o
-8 -2 -13 1.398 1.550 0.565 161.924 o
-8 -2 -12 14.094 13.831 0.785 83.778 o
-8 -2 -11 9.861 10.215 0.682 111.088 o
-8 -2 -10 31.967 32.519 1.081 44.171 o
-8 -2 -9 19.685 19.610 0.806 79.537 o
-8 -2 -8 61.746 61.538 1.529 22.092 o
-8 -2 -7 15.424 15.271 0.668 115.717 o
-8 -2 -6 48.460 50.676 1.274 31.812 o
-8 -2 -5 165.850 167.945 3.244 4.908 o
-8 -2 -4 38.301 39.765 1.019 49.707 o
-8 -2 -3 83.575 85.495 1.784 16.231 o
-8 -2 -2 22.185 23.268 0.709 102.628 o
-8 -2 -1 20.962 20.623 0.654 120.640 o
-8 -1 -19 8.736 9.106 0.751 91.640 o
-8 -1 -18 8.977 9.740 0.799 80.914 o
-8 -1 -17 4.963 5.951 0.703 104.650 o
-8 -1 -16 0.991 1.150 0.592 147.212 o
-8 -1 -15 2.597 2.232 0.620 134.417 o
-8 -1 -14 6.948 6.440 0.709 102.628 o
-8 -1 -13 50.358 50.910 1.522 22.292 o
-8 -1 -12 6.251 5.517 0.613 137.454 o
-8 -1 -11 8.161 8.452 0.634 128.636 o
-8 -1 -10 5.874 6.433 0.558 165.947 o
-8 -1 -9 2.226 2.094 0.441 265.815 o
-8 -1 -8 9.829 10.773 0.599 143.847 o
-8 -1 -7 78.709 79.619 1.805 15.861 o
-8 -1 -6 14.287 14.472 0.620 134.417 o
-8 -1 -5 72.062 74.495 1.653 18.902 o
-8 -1 -4 119.324 122.270 2.418 8.837 o
-8 -1 -3 34.645 34.998 0.916 61.551 o
-8 -1 -2 23.538 24.494 0.716 100.664 o
-8 -1 -1 20.274 20.106 0.634 128.636 o
-7 -20 -3 0.671 0.468 0.544 174.455 o
-7 -20 -2 0.494 0.083 0.523 188.500 o
-7 -20 -1 1.608 1.371 0.551 170.121 o
-7 -19 -7 8.267 8.390 0.730 96.901 o
-7 -19 -6 0.773 1.102 0.551 170.121 o
-7 -19 -5 4.428 4.195 0.634 128.636 o
-7 -19 -4 0.920 1.398 0.572 158.046 o
-7 -19 -3 0.600 1.116 0.565 161.924 o
-7 -19 -2 0.836 1.109 0.572 158.046 o
-7 -19 -1 0.944 1.143 0.585 150.696 o
-7 -18 -9 1.694 1.481 0.558 165.947 o
-7 -18 -8 2.090 2.218 0.592 147.212 o
-7 -18 -7 1.791 2.294 0.592 147.212 o
-7 -18 -6 0.873 0.895 0.592 147.212 o
-7 -18 -5 21.533 20.809 1.033 48.390 o
-7 -18 -4 11.255 10.794 0.840 73.151 o
-7 -18 -3 7.577 8.197 0.778 85.267 o
-7 -18 -2 11.197 10.835 0.854 70.810 o
-7 -18 -1 6.590 6.433 0.751 91.640 o
-7 -17 -11 1.240 1.750 0.572 158.046 o
-7 -17 -10 5.100 4.780 0.647 123.221 o
-7 -17 -9 7.146 7.584 0.730 96.901 o
-7 -17 -8 14.627 14.699 0.916 61.551 o
-7 -17 -7 25.592 25.975 1.157 38.576 o
-7 -17 -6 0.535 -0.234 0.592 147.212 o
-7 -17 -5 8.744 9.313 0.827 75.609 o
-7 -17 -4 2.268 2.321 0.627 131.479 o
-7 -17 -3 4.678 5.042 0.703 104.650 o
-7 -17 -2 9.102 8.693 0.799 80.914 o
-7 -17 -1 14.123 13.501 0.909 62.487 o
-7 -16 -12 6.263 5.786 0.654 120.640 o
-7 -16 -11 4.139 4.636 0.647 123.221 o
-7 -16 -10 3.166 2.941 0.641 125.885 o
-7 -16 -9 1.175 0.778 0.606 140.596 o
-7 -16 -8 6.332 6.447 0.751 91.640 o
-7 -16 -7 1.233 0.999 0.606 140.596 o
-7 -16 -6 40.080 40.027 1.426 25.410 o
-7 -16 -5 12.999 13.246 0.902 63.445 o
-7 -16 -4 36.513 37.292 1.385 26.949 o
-7 -16 -3 2.636 2.872 0.654 120.640 o
-7 -16 -2 12.586 12.812 0.882 66.454 o
-7 -16 -1 28.364 27.952 1.212 35.149 o
-7 -15 -13 1.064 0.833 0.551 170.121 o
-7 -15 -12 2.922 2.252 0.620 134.417 o
-7 -15 -11 3.558 3.837 0.661 118.140 o
-7 -15 -10 5.816 6.006 0.744 93.345 o
-7 -15 -9 31.051 31.238 1.247 33.234 o
-7 -15 -8 14.588 15.064 0.937 58.865 o
-7 -15 -7 9.052 8.465 0.799 80.914 o
-7 -15 -6 19.379 19.404 1.026 49.042 o
-7 -15 -5 3.163 3.224 0.654 120.640 o
-7 -15 -4 2.602 2.404 0.634 128.636 o
-7 -15 -3 2.689 3.396 0.654 120.640 o
-7 -15 -2 6.684 6.867 0.744 93.345 o
-7 -15 -1 28.637 29.226 1.212 35.149 o
-7 -14 -14 0.138 -0.289 0.530 183.636 o
-7 -14 -13 12.985 13.583 0.868 68.580 o
-7 -14 -12 1.563 2.459 0.641 125.885 o
-7 -14 -11 20.535 20.933 1.081 44.171 o
-7 -14 -10 2.679 1.805 0.634 128.636 o
-7 -14 -9 1.913 2.032 0.620 134.417 o
-7 -14 -8 3.239 3.313 0.661 118.140 o
-7 -14 -7 5.568 5.256 0.709 102.628 o
-7 -14 -6 5.418 5.290 0.703 104.650 o
-7 -14 -5 8.180 7.377 0.751 91.640 o
-7 -14 -4 9.156 9.361 0.778 85.267 o
-7 -14 -3 33.690 34.371 1.302 30.480 o
-7 -14 -2 4.895 4.601 0.647 123.221 o
-7 -14 -1 43.346 42.768 1.433 25.166 o
-7 -13 -15 0.604 1.357 0.551 170.121 o
-7 -13 -14 1.660 1.164 0.579 154.305 o
-7 -13 -13 1.664 1.033 0.606 140.596 o
-7 -13 -12 7.104 6.867 0.765 88.368 o
-7 -13 -11 1.810 2.425 0.620 134.417 o
-7 -13 -10 8.427 8.300 0.785 83.778 o
-7 -13 -9 1.576 2.218 0.627 131.479 o
-7 -13 -8 2.929 3.554 0.661 118.140 o
-7 -13 -7 45.965 44.800 1.508 22.701 o
-7 -13 -6 26.368 26.960 1.157 38.576 o
-7 -13 -5 2.223 1.880 0.572 158.046 o
-7 -13 -4 1.942 1.605 0.544 174.455 o
-7 -13 -3 17.624 17.268 0.875 67.504 o
-7 -13 -2 23.028 22.786 0.978 53.996 o
-7 -13 -1 2.149 2.177 0.523 188.500 o
-7 -12 -16 1.282 0.778 0.544 174.455 o
-7 -12 -15 11.152 11.283 0.820 76.886 o
-7 -12 -14 0.454 0.634 0.592 147.212 o
-7 -12 -13 14.758 14.313 0.937 58.865 o
-7 -12 -12 1.402 1.199 0.606 140.596 o
-7 -12 -11 10.192 10.986 0.840 73.151 o
-7 -12 -10 1.194 1.047 0.606 140.596 o
-7 -12 -9 0.264 0.579 0.572 158.046 o
-7 -12 -8 8.152 8.066 0.751 91.640 o
-7 -12 -7 9.386 9.099 0.737 95.098 o
-7 -12 -6 6.122 5.641 0.627 131.479 o
-7 -12 -5 12.508 12.888 0.765 88.368 o
-7 -12 -4 11.752 11.792 0.737 95.098 o
-7 -12 -3 33.170 32.539 1.143 39.511 o
-7 -12 -2 1.808 1.667 0.475 228.687 o
-7 -12 -1 0.788 0.944 0.462 242.543 o
-7 -11 -17 7.153 7.784 0.709 102.628 o
-7 -11 -16 0.405 0.152 0.551 170.121 o
-7 -11 -15 12.483 12.447 0.868 68.580 o
-7 -11 -14 0.283 0.689 0.613 137.454 o
-7 -11 -13 2.866 2.328 0.634 128.636 o
-7 -11 -12 2.423 2.383 0.634 128.636 o
-7 -11 -11 8.971 9.079 0.799 80.914 o
-7 -11 -10 4.774 4.677 0.682 111.088 o
-7 -11 -9 26.606 25.424 1.102 42.530 o
-7 -11 -8 3.377 3.458 0.579 154.305 o
-7 -11 -7 3.113 3.306 0.558 165.947 o
-7 -11 -6 18.959 18.991 0.882 66.454 o
-7 -11 -5 4.133 4.002 0.551 170.121 o
-7 -11 -4 13.687 13.556 0.744 93.345 o
-7 -11 -3 37.226 37.733 1.199 35.962 o
-7 -11 -2 4.696 4.725 0.537 178.957 o
-7 -11 -1 12.275 12.171 0.696 106.732 o
-7 -10 -17 1.659 1.894 0.565 161.924 o
-7 -10 -16 3.082 3.368 0.641 125.885 o
-7 -10 -15 0.121 0.172 0.585 150.696 o
-7 -10 -14 0.199 -0.661 0.558 165.947 o
-7 -10 -13 2.310 2.721 0.634 128.636 o
-7 -10 -12 3.504 3.045 0.647 123.221 o
-7 -10 -11 0.633 0.282 0.572 158.046 o
-7 -10 -10 7.622 7.370 0.709 102.628 o
-7 -10 -9 40.981 39.593 1.309 30.160 o
-7 -10 -8 18.459 18.536 0.882 66.454 o
-7 -10 -7 19.140 19.907 0.889 65.427 o
-7 -10 -6 27.096 26.774 1.006 51.078 o
-7 -10 -5 12.529 12.192 0.703 104.650 o
-7 -10 -4 0.146 0.647 0.427 283.241 o
-7 -10 -3 4.955 4.829 0.517 193.560 o
-7 -10 -2 17.048 16.993 0.758 89.981 o
-7 -10 -1 29.886 29.812 0.992 52.507 o
-7 -9 -18 5.703 5.545 0.641 125.885 o
-7 -9 -17 1.713 1.818 0.585 150.696 o
-7 -9 -16 0.467 0.813 0.585 150.696 o
-7 -9 -15 4.157 4.505 0.682 111.088 o
-7 -9 -14 24.550 24.735 1.130 40.481 o
-7 -9 -13 2.357 2.225 0.634 128.636 o
-7 -9 -12 33.657 33.504 1.295 30.805 o
-7 -9 -11 5.054 4.760 0.647 123.221 o
-7 -9 -10 1.431 1.584 0.517 193.560 o
-7 -9 -9 34.377 33.621 1.178 37.235 o
-7 -9 -8 1.858 1.729 0.496 210.026 o
-7 -9 -7 22.765 22.069 0.902 63.445 o
-7 -9 -6 38.027 37.740 1.171 37.674 o
-7 -9 -5 7.794 7.708 0.579 154.305 o
-7 -9 -4 12.746 13.149 0.675 113.367 o
-7 -9 -3 25.453 25.183 0.889 65.427 o
-7 -9 -2 29.452 29.371 0.957 56.352 o
-7 -9 -1 21.322 21.374 0.806 79.537 o
-7 -8 -18 0.748 1.385 0.551 170.121 o
-7 -8 -17 2.506 2.900 0.634 128.636 o
-7 -8 -16 41.287 42.079 1.488 23.336 o
-7 -8 -15 7.469 7.377 0.751 91.640 o
-7 -8 -14 10.248 10.635 0.820 76.886 o
-7 -8 -13 19.510 19.349 1.019 49.707 o
-7 -8 -12 27.910 27.311 1.164 38.121 o
-7 -8 -11 11.217 10.594 0.737 95.098 o
-7 -8 -10 5.270 5.614 0.606 140.596 o
-7 -8 -9 3.677 3.809 0.544 174.455 o
-7 -8 -8 13.406 12.998 0.723 98.755 o
-7 -8 -7 31.749 32.367 1.068 45.319 o
-7 -8 -6 1.463 1.543 0.427 283.241 o
-7 -8 -5 7.928 7.873 0.551 170.121 o
-7 -8 -4 28.701 29.708 0.957 56.352 o
-7 -8 -3 31.855 32.567 0.992 52.507 o
-7 -8 -2 93.627 94.587 2.060 12.179 o
-7 -8 -1 2.745 2.693 0.400 323.655 o
-7 -7 -19 0.619 0.338 0.537 178.957 o
-7 -7 -18 12.621 12.433 0.827 75.609 o
-7 -7 -17 1.519 1.088 0.599 143.847 o
-7 -7 -16 1.392 1.316 0.599 143.847 o
-7 -7 -15 0.207 0.145 0.565 161.924 o
-7 -7 -14 13.067 13.390 0.889 65.427 o
-7 -7 -13 6.137 5.710 0.703 104.650 o
-7 -7 -12 38.081 38.463 1.343 28.633 o
-7 -7 -11 17.369 17.647 0.875 67.504 o
-7 -7 -10 53.611 53.162 1.508 22.701 o
-7 -7 -9 6.179 5.655 0.572 158.046 o
-7 -7 -8 76.862 76.926 1.860 14.935 o
-7 -7 -7 9.920 9.023 0.592 147.212 o
-7 -7 -6 19.738 19.879 0.785 83.778 o
-7 -7 -5 13.381 13.418 0.641 125.885 o
-7 -7 -4 14.550 14.499 0.641 125.885 o
-7 -7 -3 16.375 17.076 0.675 113.367 o
-7 -7 -2 71.477 72.841 1.646 19.061 o
-7 -7 -1 10.345 11.476 0.551 170.121 o
-7 -6 -19 1.589 2.232 0.558 165.947 o
-7 -6 -18 5.353 4.773 0.682 111.088 o
-7 -6 -17 9.643 9.630 0.827 75.609 o
-7 -6 -16 0.182 0.158 0.565 161.924 o
-7 -6 -15 10.246 10.181 0.813 78.194 o
-7 -6 -14 13.817 14.789 0.909 62.487 o
-7 -6 -13 21.289 21.512 1.040 47.751 o
-7 -6 -12 0.032 0.269 0.489 215.984 o
-7 -6 -11 2.467 2.466 0.530 183.636 o
-7 -6 -10 5.613 5.235 0.565 161.924 o
-7 -6 -9 30.692 31.196 1.054 46.511 o
-7 -6 -8 28.678 29.206 0.985 53.243 o
-7 -6 -7 69.323 69.246 1.667 18.591 o
-7 -6 -6 65.133 66.195 1.584 20.582 o
-7 -6 -5 17.432 17.716 0.696 106.732 o
-7 -6 -4 88.840 89.917 1.936 13.789 o
-7 -6 -3 1.136 0.971 0.338 453.468 o
-7 -6 -2 68.481 69.687 1.557 21.317 o
-7 -6 -1 0.328 0.572 0.303 562.385 o
-7 -5 -19 0.181 0.241 0.537 178.957 o
-7 -5 -18 8.276 7.536 0.751 91.640 o
-7 -5 -17 24.523 24.232 1.143 39.511 o
-7 -5 -16 13.800 12.791 0.882 66.454 o
-7 -5 -15 6.942 6.950 0.737 95.098 o
-7 -5 -14 25.157 25.555 1.137 39.992 o
-7 -5 -13 4.047 4.388 0.627 131.479 o
-7 -5 -12 48.765 49.229 1.474 23.774 o
-7 -5 -11 34.097 35.301 1.178 37.235 o
-7 -5 -10 20.916 20.685 0.868 68.580 o
-7 -5 -9 24.431 25.300 0.923 60.636 o
-7 -5 -8 10.431 10.876 0.606 140.596 o
-7 -5 -7 13.128 13.680 0.647 123.221 o
-7 -5 -6 22.190 22.304 0.785 83.778 o
-7 -5 -5 17.481 17.558 0.668 115.717 o
-7 -5 -4 26.096 27.249 0.827 75.609 o
-7 -5 -3 19.169 18.956 0.647 123.221 o
-7 -5 -2 20.648 20.602 0.661 118.140 o
-7 -5 -1 19.629 19.624 0.641 125.885 o
-7 -4 -19 3.023 3.079 0.613 137.454 o
-7 -4 -18 4.954 4.863 0.703 104.650 o
-7 -4 -17 4.372 4.594 0.675 113.367 o
-7 -4 -16 3.119 4.016 0.661 118.140 o
-7 -4 -15 12.120 12.495 0.868 68.580 o
-7 -4 -14 8.995 8.851 0.771 86.797 o
-7 -4 -13 17.588 17.971 0.889 65.427 o
-7 -4 -12 5.280 5.166 0.599 143.847 o
-7 -4 -11 16.074 16.387 0.799 80.914 o
-7 -4 -10 9.052 9.134 0.620 134.417 o
-7 -4 -9 29.304 30.266 0.992 52.507 o
-7 -4 -8 130.392 131.349 2.721 6.978 o
-7 -4 -7 52.806 54.230 1.357 28.055 o
-7 -4 -6 29.584 30.859 0.916 61.551 o
-7 -4 -5 70.519 72.511 1.612 19.884 o
-7 -4 -4 77.311 78.076 1.660 18.746 o
-7 -4 -3 66.421 67.620 1.467 23.998 o
-7 -4 -2 83.655 83.318 1.722 17.420 o
-7 -4 -1 69.255 71.058 1.502 22.910 o
-7 -3 -20 0.741 0.806 0.558 165.947 o
-7 -3 -19 6.658 5.896 0.696 106.732 o
-7 -3 -18 15.786 15.615 0.944 58.009 o
-7 -3 -17 7.393 7.460 0.751 91.640 o
-7 -3 -16 20.005 20.540 1.040 47.751 o
-7 -3 -15 24.539 25.148 1.137 39.992 o
-7 -3 -14 1.958 1.433 0.585 150.696 o
-7 -3 -13 44.146 45.069 1.405 26.163 o
-7 -3 -12 54.104 53.031 1.515 22.495 o
-7 -3 -11 18.490 18.129 0.827 75.609 o
-7 -3 -10 31.692 31.313 1.040 47.751 o
-7 -3 -9 15.470 15.546 0.709 102.628 o
-7 -3 -8 47.123 46.095 1.233 33.981 o
-7 -3 -7 79.495 79.509 1.777 16.357 o
-7 -3 -6 108.238 112.544 2.308 9.702 o
-7 -3 -5 48.187 49.064 1.171 37.674 o
-7 -3 -4 34.220 35.157 0.909 62.487 o
-7 -3 -3 208.749 207.869 3.816 3.547 o
-7 -3 -2 14.371 13.935 0.510 198.827 o
-7 -3 -1 96.857 100.449 1.984 13.127 o
-7 -2 -20 9.273 8.879 0.709 102.628 o
-7 -2 -19 3.988 3.451 0.641 125.885 o
-7 -2 -18 0.403 0.393 0.592 147.212 o
-7 -2 -17 25.576 25.789 1.143 39.511 o
-7 -2 -16 17.592 16.524 0.971 54.765 o
-7 -2 -15 21.887 22.076 1.068 45.319 o
-7 -2 -14 3.608 3.293 0.613 137.454 o
-7 -2 -13 180.806 178.209 3.720 3.734 o
-7 -2 -12 2.458 2.817 0.517 193.560 o
-7 -2 -11 82.262 81.782 1.970 13.311 o
-7 -2 -10 0.826 1.302 0.427 283.241 o
-7 -2 -9 12.729 12.832 0.641 125.885 o
-7 -2 -8 232.943 236.303 4.463 2.593 o
-7 -2 -7 18.050 17.441 0.675 113.367 o
-7 -2 -6 6.633 6.771 0.448 257.699 o
-7 -2 -5 86.744 87.368 1.818 15.622 o
-7 -2 -4 21.720 21.615 0.661 118.140 o
-7 -2 -3 211.673 214.591 3.926 3.351 o
-7 -2 -2 122.472 120.362 2.321 9.587 o
-7 -2 -1 488.540 478.508 8.390 0.734 o
-7 -1 -20 2.928 2.452 0.579 154.305 o
-7 -1 -19 7.204 6.881 0.723 98.755 o
-7 -1 -18 6.547 6.633 0.744 93.345 o
-7 -1 -17 0.344 -0.165 0.565 161.924 o
-7 -1 -16 6.885 6.840 0.730 96.901 o
-7 -1 -15 5.060 4.594 0.682 111.088 o
-7 -1 -14 56.894 57.323 1.694 17.992 o
-7 -1 -13 19.832 19.748 0.909 62.487 o
-7 -1 -12 13.750 13.700 0.758 89.981 o
-7 -1 -11 27.931 28.276 1.006 51.078 o
-7 -1 -10 67.156 66.160 1.646 19.061 o
-7 -1 -9 12.880 13.432 0.647 123.221 o
-7 -1 -8 277.094 274.842 5.111 1.978 o
-7 -1 -7 394.694 398.138 7.136 1.014 o
-7 -1 -6 189.525 189.016 3.554 4.089 o
-7 -1 -5 55.767 55.773 1.267 32.159 o
-7 -1 -4 137.942 140.889 2.686 7.158 o
-7 -1 -3 636.634 627.691 11.021 0.425 o
-7 -1 -2 88.025 88.126 1.763 16.613 o
-7 -1 -1 180.135 175.564 3.231 4.950 o
-6 -20 -5 5.996 5.676 0.668 115.717 o
-6 -20 -4 6.923 6.688 0.675 113.367 o
-6 -20 -3 0.608 0.207 0.537 178.957 o
-6 -20 -2 5.337 5.421 0.661 118.140 o
-6 -20 -1 0.156 0.675 0.544 174.455 o
-6 -19 -8 4.228 4.739 0.647 123.221 o
-6 -19 -7 5.139 4.870 0.641 125.885 o
-6 -19 -6 1.547 1.343 0.572 158.046 o
-6 -19 -5 4.304 4.891 0.661 118.140 o
-6 -19 -4 1.196 1.323 0.585 150.696 o
-6 -19 -3 6.918 6.792 0.730 96.901 o
-6 -19 -2 13.250 13.432 0.882 66.454 o
-6 -19 -1 0.611 0.737 0.592 147.212 o
-6 -18 -10 0.127 -0.289 0.530 183.636 o
-6 -18 -9 0.702 0.641 0.544 174.455 o
-6 -18 -8 1.588 2.094 0.585 150.696 o
-6 -18 -7 5.919 5.827 0.696 106.732 o
-6 -18 -6 4.245 4.388 0.682 111.088 o
-6 -18 -5 3.096 2.838 0.661 118.140 o
-6 -18 -4 0.317 1.143 0.606 140.596 o
-6 -18 -3 5.077 5.145 0.716 100.664 o
-6 -18 -2 0.785 0.937 0.613 137.454 o
-6 -18 -1 6.773 7.294 0.785 83.778 o
-6 -17 -11 0.288 0.889 0.537 178.957 o
-6 -17 -10 4.618 4.339 0.647 123.221 o
-6 -17 -9 3.719 3.217 0.647 123.221 o
-6 -17 -8 1.966 2.308 0.620 134.417 o
-6 -17 -7 4.099 3.768 0.689 108.878 o
-6 -17 -6 1.261 1.288 0.627 131.479 o
-6 -17 -5 7.547 8.259 0.758 89.981 o
-6 -17 -4 1.520 1.646 0.606 140.596 o
-6 -17 -3 5.927 5.944 0.723 98.755 o
-6 -17 -2 12.769 12.764 0.882 66.454 o
-6 -17 -1 4.960 4.925 0.703 104.650 o
-6 -16 -13 0.098 -0.117 0.537 178.957 o
-6 -16 -12 6.390 6.489 0.682 111.088 o
-6 -16 -11 0.996 1.261 0.592 147.212 o
-6 -16 -10 0.323 0.241 0.585 150.696 o
-6 -16 -9 12.597 12.364 0.889 65.427 o
-6 -16 -8 7.923 8.589 0.778 85.267 o
-6 -16 -7 1.981 1.887 0.634 128.636 o
-6 -16 -6 4.644 4.732 0.696 106.732 o
-6 -16 -5 2.749 2.645 0.647 123.221 o
-6 -16 -4 17.072 16.779 0.971 54.765 o
-6 -16 -3 18.877 18.288 0.999 51.785 o
-6 -16 -2 19.818 18.805 1.006 51.078 o
-6 -16 -1 4.347 4.064 0.682 111.088 o
-6 -15 -14 3.025 2.452 0.592 147.212 o
-6 -15 -13 0.714 0.585 0.544 174.455 o
-6 -15 -12 6.042 5.345 0.709 102.628 o
-6 -15 -11 2.156 2.046 0.634 128.636 o
-6 -15 -10 6.374 5.827 0.744 93.345 o
-6 -15 -9 4.243 5.159 0.696 106.732 o
-6 -15 -8 2.868 3.396 0.668 115.717 o
-6 -15 -7 25.135 24.466 1.130 40.481 o
-6 -15 -6 5.531 5.338 0.709 102.628 o
-6 -15 -5 11.003 10.856 0.833 74.365 o
-6 -15 -4 1.808 1.825 0.613 137.454 o
-6 -15 -3 13.891 13.638 0.882 66.454 o
-6 -15 -2 7.349 7.191 0.744 93.345 o
-6 -15 -1 11.272 11.544 0.833 74.365 o
-6 -14 -15 0.282 0.434 0.510 198.827 o
-6 -14 -14 4.456 4.023 0.641 125.885 o
-6 -14 -13 7.042 7.735 0.758 89.981 o
-6 -14 -12 3.878 3.940 0.682 111.088 o
-6 -14 -11 5.295 4.829 0.682 111.088 o
-6 -14 -10 7.659 7.040 0.758 89.981 o
-6 -14 -9 11.734 10.670 0.840 73.151 o
-6 -14 -8 5.169 4.718 0.709 102.628 o
-6 -14 -7 8.238 7.770 0.765 88.368 o
-6 -14 -6 1.455 1.570 0.599 143.847 o
-6 -14 -5 23.562 23.578 1.081 44.171 o
-6 -14 -4 6.142 6.833 0.689 108.878 o
-6 -14 -3 26.162 25.699 1.095 43.067 o
-6 -14 -2 82.879 80.708 2.066 12.098 o
-6 -14 -1 55.900 55.663 1.612 19.884 o
-6 -13 -16 1.006 1.791 0.558 165.947 o
-6 -13 -15 3.660 3.892 0.627 131.479 o
-6 -13 -14 1.292 1.267 0.606 140.596 o
-6 -13 -13 4.414 4.539 0.703 104.650 o
-6 -13 -12 1.880 1.446 0.606 140.596 o
-6 -13 -11 0.779 0.765 0.579 154.305 o
-6 -13 -10 0.993 -0.358 0.579 154.305 o
-6 -13 -9 52.605 52.866 1.667 18.591 o
-6 -13 -8 45.262 44.979 1.515 22.495 o
-6 -13 -7 26.666 26.767 1.150 39.040 o
-6 -13 -6 25.633 25.658 1.088 43.614 o
-6 -13 -5 0.391 0.620 0.496 210.026 o
-6 -13 -4 89.097 87.892 2.163 11.043 o
-6 -13 -3 34.072 33.242 1.171 37.674 o
-6 -13 -2 22.404 22.683 0.957 56.352 o
-6 -13 -1 18.533 18.619 0.875 67.504 o
-6 -12 -16 17.985 17.007 0.909 62.487 o
-6 -12 -15 5.387 5.683 0.709 102.628 o
-6 -12 -14 7.593 6.420 0.765 88.368 o
-6 -12 -13 0.040 0.124 0.572 158.046 o
-6 -12 -12 20.967 21.071 1.061 45.909 o
-6 -12 -11 4.504 4.636 0.689 108.878 o
-6 -12 -10 2.995 3.520 0.661 118.140 o
-6 -12 -9 21.048 21.298 1.047 47.125 o
-6 -12 -8 11.155 10.918 0.785 83.778 o
-6 -12 -7 5.819 5.814 0.627 131.479 o
-6 -12 -6 29.968 29.708 1.102 42.530 o
-6 -12 -5 8.012 8.527 0.661 118.140 o
-6 -12 -4 40.624 40.660 1.281 31.471 o
-6 -12 -3 18.306 19.011 0.861 69.682 o
-6 -12 -2 22.739 23.296 0.930 59.741 o
-6 -12 -1 31.082 30.707 1.068 45.319 o
-6 -11 -17 1.714 1.722 0.565 161.924 o
-6 -11 -16 5.846 6.151 0.716 100.664 o
-6 -11 -15 9.604 9.402 0.827 75.609 o
-6 -11 -14 34.837 36.948 1.357 28.055 o
-6 -11 -13 3.969 4.057 0.668 115.717 o
-6 -11 -12 9.476 9.547 0.806 79.537 o
-6 -11 -11 43.864 43.953 1.495 23.122 o
-6 -11 -10 15.825 16.738 0.951 57.172 o
-6 -11 -9 50.158 49.946 1.508 22.701 o
-6 -11 -8 2.391 2.115 0.530 183.636 o
-6 -11 -7 11.428 11.455 0.716 100.664 o
-6 -11 -6 8.997 8.879 0.647 123.221 o
-6 -11 -5 2.747 2.445 0.496 210.026 o
-6 -11 -4 44.761 43.960 1.295 30.805 o
-6 -11 -3 5.445 4.918 0.530 183.636 o
-6 -11 -2 23.091 22.248 0.875 67.504 o
-6 -11 -1 67.868 68.061 1.694 17.992 o
-6 -10 -18 0.061 -0.062 0.537 178.957 o
-6 -10 -17 2.790 2.390 0.606 140.596 o
-6 -10 -16 6.429 5.958 0.716 100.664 o
-6 -10 -15 16.400 16.669 0.978 53.996 o
-6 -10 -14 17.876 18.074 0.992 52.507 o
-6 -10 -13 4.274 4.601 0.682 111.088 o
-6 -10 -12 13.148 13.342 0.882 66.454 o
-6 -10 -11 25.310 24.163 1.102 42.530 o
-6 -10 -10 6.211 6.523 0.654 120.640 o
-6 -10 -9 53.581 53.782 1.550 21.507 o
-6 -10 -8 14.449 14.685 0.785 83.778 o
-6 -10 -7 1.238 1.233 0.468 235.462 o
-6 -10 -6 23.794 23.612 0.916 61.551 o
-6 -10 -5 99.302 100.456 2.259 10.120 o
-6 -10 -4 40.880 41.163 1.205 35.552 o
-6 -10 -3 1.930 2.087 0.434 274.320 o
-6 -10 -2 5.440 5.159 0.496 210.026 o
-6 -10 -1 0.435 0.413 0.386 347.186 o
-6 -9 -18 3.408 3.478 0.606 140.596 o
-6 -9 -17 1.257 0.868 0.592 147.212 o
-6 -9 -16 15.490 14.596 0.944 58.009 o
-6 -9 -15 12.709 12.364 0.868 68.580 o
-6 -9 -14 2.420 2.280 0.627 131.479 o
-6 -9 -13 0.960 0.985 0.585 150.696 o
-6 -9 -12 13.455 12.688 0.868 68.580 o
-6 -9 -11 2.404 2.528 0.551 170.121 o
-6 -9 -10 49.263 47.886 1.446 24.689 o
-6 -9 -9 5.731 6.344 0.599 143.847 o
-6 -9 -8 11.625 11.551 0.689 108.878 o
-6 -9 -7 11.714 11.717 0.668 115.717 o
-6 -9 -6 4.234 4.126 0.496 210.026 o
-6 -9 -5 30.642 31.120 1.006 51.078 o
-6 -9 -4 10.167 9.809 0.585 150.696 o
-6 -9 -3 29.800 29.881 0.951 57.172 o
-6 -9 -2 23.613 24.143 0.833 74.365 o
-6 -9 -1 15.507 15.753 0.668 115.717 o
-6 -8 -19 6.459 6.316 0.682 111.088 o
-6 -8 -18 11.148 10.525 0.785 83.778 o
-6 -8 -17 3.882 3.534 0.675 113.367 o
-6 -8 -16 13.648 13.776 0.895 64.425 o
-6 -8 -15 8.729 9.223 0.799 80.914 o
-6 -8 -14 18.838 18.646 1.006 51.078 o
-6 -8 -13 22.326 21.518 1.054 46.511 o
-6 -8 -12 12.873 11.923 0.813 78.194 o
-6 -8 -11 21.346 21.264 0.944 58.009 o
-6 -8 -10 17.942 16.779 0.827 75.609 o
-6 -8 -9 28.983 28.827 1.033 48.390 o
-6 -8 -8 63.298 63.164 1.626 19.549 o
-6 -8 -7 7.712 7.494 0.558 165.947 o
-6 -8 -6 22.257 22.255 0.827 75.609 o
-6 -8 -5 2.808 2.535 0.420 292.603 o
-6 -8 -4 4.208 4.216 0.434 274.320 o
-6 -8 -3 27.469 28.103 0.882 66.454 o
-6 -8 -2 63.025 64.087 1.495 23.122 o
-6 -8 -1 62.243 63.246 1.474 23.774 o
-6 -7 -19 1.481 1.446 0.558 165.947 o
-6 -7 -18 4.027 4.773 0.668 115.717 o
-6 -7 -17 2.679 2.679 0.661 118.140 o
-6 -7 -16 12.146 12.688 0.875 67.504 o
-6 -7 -15 5.899 6.365 0.730 96.901 o
-6 -7 -14 13.382 13.122 0.882 66.454 o
-6 -7 -13 18.049 18.508 0.971 54.765 o
-6 -7 -12 61.155 60.739 1.694 17.992 o
-6 -7 -11 24.833 24.494 0.985 53.243 o
-6 -7 -10 6.045 6.206 0.572 158.046 o
-6 -7 -9 4.104 4.574 0.523 188.500 o
-6 -7 -8 1.738 1.391 0.434 274.320 o
-6 -7 -7 110.937 111.408 2.390 9.042 o
-6 -7 -6 126.089 127.974 2.638 7.422 o
-6 -7 -5 47.043 47.342 1.226 34.364 o
-6 -7 -4 38.229 39.476 1.068 45.319 o
-6 -7 -3 25.465 25.865 0.806 79.537 o
-6 -7 -2 2.964 3.141 0.351 418.599 o
-6 -7 -1 12.039 12.226 0.523 188.500 o
-6 -6 -19 11.600 11.772 0.792 82.327 o
-6 -6 -18 4.495 4.491 0.682 111.088 o
-6 -6 -17 35.697 35.653 1.378 27.219 o
-6 -6 -16 4.133 4.243 0.689 108.878 o
-6 -6 -15 11.738 11.730 0.854 70.810 o
-6 -6 -14 0.217 0.227 0.572 158.046 o
-6 -6 -13 31.570 31.403 1.205 35.552 o
-6 -6 -12 0.684 0.661 0.489 215.984 o
-6 -6 -11 32.246 31.720 1.102 42.530 o
-6 -6 -10 5.638 6.068 0.558 165.947 o
-6 -6 -9 112.446 111.511 2.431 8.738 o
-6 -6 -8 12.819 13.328 0.654 120.640 o
-6 -6 -7 2.779 2.852 0.413 302.438 o
-6 -6 -6 15.626 16.001 0.654 120.640 o
-6 -6 -5 38.775 39.696 1.061 45.909 o
-6 -6 -4 3.394 3.651 0.358 402.654 o
-6 -6 -3 90.730 93.995 1.929 13.887 o
-6 -6 -2 124.270 127.361 2.480 8.401 o
-6 -6 -1 68.897 71.560 1.529 22.092 o
-6 -5 -20 0.573 0.379 0.537 178.957 o
-6 -5 -19 12.901 12.523 0.840 73.151 o
-6 -5 -18 1.528 1.791 0.620 134.417 o
-6 -5 -17 2.148 2.060 0.627 131.479 o
-6 -5 -16 18.375 18.191 0.992 52.507 o
-6 -5 -15 50.122 50.132 1.612 19.884 o
-6 -5 -14 93.828 93.278 2.363 9.254 o
-6 -5 -13 32.523 32.677 1.178 37.235 o
-6 -5 -12 86.296 87.141 2.122 11.477 o
-6 -5 -11 63.968 64.162 1.674 18.439 o
-6 -5 -10 3.815 3.616 0.489 215.984 o
-6 -5 -9 8.268 8.576 0.565 161.924 o
-6 -5 -8 69.654 70.135 1.660 18.746 o
-6 -5 -7 56.396 57.171 1.398 26.421 o
-6 -5 -6 128.119 129.358 2.604 7.620 o
-6 -5 -5 60.949 60.746 1.378 27.219 o
-6 -5 -4 69.145 71.368 1.536 21.894 o
-6 -5 -3 113.650 113.605 2.239 10.308 o
-6 -5 -2 6.280 6.792 0.379 359.926 o
-6 -5 -1 119.846 121.072 2.342 9.418 o
-6 -4 -20 13.614 14.272 0.820 76.886 o
-6 -4 -19 17.751 18.426 0.971 54.765 o
-6 -4 -18 5.156 5.483 0.716 100.664 o
-6 -4 -17 14.730 15.415 0.930 59.741 o
-6 -4 -16 1.712 1.385 0.592 147.212 o
-6 -4 -15 11.395 11.593 0.847 71.966 o
-6 -4 -14 4.010 4.133 0.627 131.479 o
-6 -4 -13 2.485 2.673 0.537 178.957 o
-6 -4 -12 21.628 21.973 0.916 61.551 o
-6 -4 -11 42.916 42.803 1.274 31.812 o
-6 -4 -10 59.113 59.527 1.529 22.092 o
-6 -4 -9 22.919 23.695 0.847 71.966 o
-6 -4 -8 59.144 60.195 1.467 23.998 o
-6 -4 -7 53.891 54.560 1.329 29.230 o
-6 -4 -6 278.027 279.808 5.090 1.994 o
-6 -4 -5 263.471 262.650 4.773 2.267 o
-6 -4 -4 189.149 194.306 3.589 4.011 o
-6 -4 -3 302.054 304.839 5.428 1.753 o
-6 -4 -2 224.111 224.125 4.057 3.138 o
-6 -4 -1 353.845 358.587 6.316 1.295 o
-6 -3 -20 0.187 0.021 0.517 193.560 o
-6 -3 -19 1.955 2.445 0.613 137.454 o
-6 -3 -18 3.426 3.051 0.661 118.140 o
-6 -3 -17 6.241 6.778 0.730 96.901 o
-6 -3 -16 0.151 0.455 0.565 161.924 o
-6 -3 -15 10.249 9.946 0.799 80.914 o
-6 -3 -14 3.209 3.141 0.592 147.212 o
-6 -3 -13 4.059 3.726 0.551 170.121 o
-6 -3 -12 12.008 11.455 0.696 106.732 o
-6 -3 -11 2.283 2.301 0.462 242.543 o
-6 -3 -10 29.624 30.473 0.992 52.507 o
-6 -3 -9 9.212 9.430 0.558 165.947 o
-6 -3 -8 289.115 293.543 5.421 1.758 o
-6 -3 -7 119.958 120.245 2.438 8.688 o
-6 -3 -6 143.657 143.121 2.769 6.737 o
-6 -3 -5 4.867 5.256 0.365 387.603 o
-6 -3 -4 197.558 200.237 3.685 3.804 o
-6 -3 -3 33.622 34.454 0.847 71.966 o
-6 -3 -2 319.657 318.360 5.628 1.631 o
-6 -3 -1 218.819 219.007 3.961 3.293 o
-6 -2 -20 4.321 4.773 0.634 128.636 o
-6 -2 -19 0.061 0.331 0.572 158.046 o
-6 -2 -18 0.843 1.157 0.613 137.454 o
-6 -2 -17 18.062 18.164 0.985 53.243 o
-6 -2 -16 20.952 20.885 1.054 46.511 o
-6 -2 -15 9.273 8.693 0.758 89.981 o
-6 -2 -14 4.901 4.877 0.599 143.847 o
-6 -2 -13 17.624 17.062 0.840 73.151 o
-6 -2 -12 63.345 62.881 1.653 18.902 o
-6 -2 -11 100.390 101.131 2.273 9.998 o
-6 -2 -10 32.549 32.842 1.026 49.042 o
-6 -2 -9 9.489 9.719 0.558 165.947 o
-6 -2 -8 10.047 10.277 0.537 178.957 o
-6 -2 -7 36.667 36.445 0.964 55.550 o
-6 -2 -6 28.326 28.971 0.799 80.914 o
-6 -2 -5 476.532 479.542 8.431 0.727 o
-6 -2 -4 100.783 101.916 1.998 12.946 o
-6 -2 -3 135.395 131.432 2.480 8.401 o
-6 -2 -2 219.929 223.498 4.023 3.192 o
-6 -2 -1 669.559 654.905 11.517 0.389 o
-6 -1 -20 1.788 1.185 0.558 165.947 o
-6 -1 -19 2.991 3.210 0.641 125.885 o
-6 -1 -18 6.930 6.702 0.758 89.981 o
-6 -1 -17 0.649 0.400 0.585 150.696 o
-6 -1 -16 4.866 4.911 0.689 108.878 o
-6 -1 -15 10.475 11.007 0.806 79.537 o
-6 -1 -14 2.460 2.500 0.537 178.957 o
-6 -1 -13 10.636 10.628 0.703 104.650 o
-6 -1 -12 12.586 13.108 0.716 100.664 o
-6 -1 -11 19.024 19.390 0.806 79.537 o
-6 -1 -10 133.650 134.118 2.790 6.638 o
-6 -1 -9 30.760 30.879 0.951 57.172 o
-6 -1 -8 7.372 7.467 0.475 228.687 o
-6 -1 -7 43.672 44.290 1.095 43.067 o
-6 -1 -6 148.051 150.036 2.865 6.291 o
-6 -1 -5 296.341 295.981 5.318 1.827 o
-6 -1 -4 62.649 64.486 1.357 28.055 o
-6 -1 -3 19.192 20.175 0.579 154.305 o
-6 -1 -2 224.757 226.494 4.078 3.107 o
-6 -1 -1 292.770 290.223 5.139 1.956 o
-5 -20 -6 1.408 1.660 0.579 154.305 o
-5 -20 -5 5.420 5.676 0.647 123.221 o
-5 -20 -4 0.178 -0.344 0.523 188.500 o
-5 -20 -3 2.114 1.660 0.585 150.696 o
-5 -20 -2 2.722 2.700 0.599 143.847 o
-5 -20 -1 3.150 2.624 0.613 137.454 o
-5 -19 -8 0.199 0.434 0.530 183.636 o
-5 -19 -7 4.830 4.725 0.654 120.640 o
-5 -19 -6 7.212 6.585 0.709 102.628 o
-5 -19 -5 0.416 0.475 0.565 161.924 o
-5 -19 -4 0.424 0.537 0.572 158.046 o
-5 -19 -3 1.822 1.364 0.599 143.847 o
-5 -19 -2 0.451 0.978 0.579 154.305 o
-5 -19 -1 6.444 5.628 0.730 96.901 o
-5 -18 -10 0.554 0.951 0.537 178.957 o
-5 -18 -9 5.338 5.380 0.668 115.717 o
-5 -18 -8 1.682 1.267 0.592 147.212 o
-5 -18 -7 0.426 0.344 0.579 154.305 o
-5 -18 -6 1.274 1.832 0.627 131.479 o
-5 -18 -5 3.125 3.616 0.675 113.367 o
-5 -18 -4 7.438 7.047 0.765 88.368 o
-5 -18 -3 0.004 0.124 0.558 165.947 o
-5 -18 -2 3.919 3.926 0.654 120.640 o
-5 -18 -1 6.905 6.633 0.730 96.901 o
-5 -17 -12 1.510 2.156 0.551 170.121 o
-5 -17 -11 6.692 6.254 0.682 111.088 o
-5 -17 -10 0.271 0.186 0.558 165.947 o
-5 -17 -9 11.485 12.302 0.875 67.504 o
-5 -17 -8 5.236 5.125 0.723 98.755 o
-5 -17 -7 11.475 11.076 0.868 68.580 o
-5 -17 -6 1.089 1.557 0.599 143.847 o
-5 -17 -5 4.747 4.863 0.696 106.732 o
-5 -17 -4 12.868 13.335 0.889 65.427 o
-5 -17 -3 0.236 0.785 0.579 154.305 o
-5 -17 -2 1.746 2.039 0.627 131.479 o
-5 -17 -1 9.258 9.017 0.799 80.914 o
-5 -16 -13 0.239 0.110 0.523 188.500 o
-5 -16 -12 1.406 1.054 0.565 161.924 o
-5 -16 -11 2.718 3.217 0.641 125.885 o
-5 -16 -10 0.925 0.441 0.599 143.847 o
-5 -16 -9 14.215 14.300 0.937 58.865 o
-5 -16 -8 2.746 3.685 0.661 118.140 o
-5 -16 -7 1.084 1.123 0.599 143.847 o
-5 -16 -6 3.079 2.624 0.647 123.221 o
-5 -16 -5 7.126 7.825 0.758 89.981 o
-5 -16 -4 12.700 12.116 0.861 69.682 o
-5 -16 -3 1.358 1.743 0.613 137.454 o
-5 -16 -2 29.459 28.475 1.199 35.962 o
-5 -16 -1 16.744 16.283 0.951 57.172 o
-5 -15 -14 10.888 10.573 0.771 86.797 o
-5 -15 -13 9.348 9.030 0.765 88.368 o
-5 -15 -12 6.098 5.648 0.723 98.755 o
-5 -15 -11 3.109 2.741 0.661 118.140 o
-5 -15 -10 1.103 1.564 0.592 147.212 o
-5 -15 -9 2.613 3.299 0.647 123.221 o
-5 -15 -8 4.541 5.256 0.703 104.650 o
-5 -15 -7 8.891 8.948 0.785 83.778 o
-5 -15 -6 4.022 3.478 0.647 123.221 o
-5 -15 -5 3.137 3.547 0.647 123.221 o
-5 -15 -4 9.655 9.457 0.785 83.778 o
-5 -15 -3 14.610 13.563 0.875 67.504 o
-5 -15 -2 4.992 4.849 0.647 123.221 o
-5 -15 -1 1.639 1.178 0.558 165.947 o
-5 -14 -15 0.309 0.758 0.537 178.957 o
-5 -14 -14 1.211 0.523 0.579 154.305 o
-5 -14 -13 4.771 4.477 0.682 111.088 o
-5 -14 -12 1.515 1.440 0.627 131.479 o
-5 -14 -11 9.886 9.581 0.799 80.914 o
-5 -14 -10 1.987 2.397 0.620 134.417 o
-5 -14 -9 0.174 0.296 0.579 154.305 o
-5 -14 -8 3.896 4.188 0.668 115.717 o
-5 -14 -7 5.397 4.980 0.682 111.088 o
-5 -14 -6 23.682 23.647 1.081 44.171 o
-5 -14 -5 9.894 10.787 0.771 86.797 o
-5 -14 -4 14.418 14.486 0.827 75.609 o
-5 -14 -3 4.416 4.236 0.592 147.212 o
-5 -14 -2 15.073 14.954 0.820 76.886 o
-5 -14 -1 11.530 10.759 0.730 96.901 o
-5 -13 -16 10.950 10.132 0.751 91.640 o
-5 -13 -15 0.512 0.709 0.572 158.046 o
-5 -13 -14 7.277 7.536 0.751 91.640 o
-5 -13 -13 1.485 1.839 0.634 128.636 o
-5 -13 -12 2.067 1.791 0.620 134.417 o
-5 -13 -11 2.297 2.314 0.620 134.417 o
-5 -13 -10 3.730 3.492 0.661 118.140 o
-5 -13 -9 1.719 1.750 0.599 143.847 o
-5 -13 -8 5.274 4.980 0.682 111.088 o
-5 -13 -7 14.203 13.673 0.840 73.151 o
-5 -13 -6 46.937 46.825 1.440 24.926 o
-5 -13 -5 4.113 3.713 0.572 158.046 o
-5 -13 -4 9.539 9.196 0.682 111.088 o
-5 -13 -3 14.849 14.892 0.792 82.327 o
-5 -13 -2 7.393 7.267 0.627 131.479 o
-5 -13 -1 15.620 14.610 0.778 85.267 o
-5 -12 -17 0.858 1.143 0.523 188.500 o
-5 -12 -16 6.222 5.910 0.689 108.878 o
-5 -12 -15 3.233 3.051 0.654 120.640 o
-5 -12 -14 4.999 5.173 0.730 96.901 o
-5 -12 -13 12.831 13.032 0.882 66.454 o
-5 -12 -12 12.183 11.441 0.847 71.966 o
-5 -12 -11 11.913 10.718 0.840 73.151 o
-5 -12 -10 16.362 16.166 0.937 58.865 o
-5 -12 -9 28.271 27.718 1.143 39.511 o
-5 -12 -8 3.530 3.258 0.572 158.046 o
-5 -12 -7 4.652 4.691 0.585 150.696 o
-5 -12 -6 37.636 37.740 1.233 33.981 o
-5 -12 -5 4.688 4.367 0.551 170.121 o
-5 -12 -4 45.916 46.281 1.364 27.772 o
-5 -12 -3 25.595 24.997 0.951 57.172 o
-5 -12 -2 21.104 20.788 0.868 68.580 o
-5 -12 -1 34.676 34.323 1.116 41.487 o
-5 -11 -17 1.436 1.013 0.558 165.947 o
-5 -11 -16 16.504 16.745 0.951 57.172 o
-5 -11 -15 2.614 2.452 0.661 118.140 o
-5 -11 -14 3.958 3.788 0.668 115.717 o
-5 -11 -13 4.090 4.346 0.689 108.878 o
-5 -11 -12 0.798 0.847 0.585 150.696 o
-5 -11 -11 27.526 27.449 1.171 37.674 o
-5 -11 -10 31.399 31.430 1.212 35.149 o
-5 -11 -9 21.637 20.664 0.944 58.009 o
-5 -11 -8 30.418 30.728 1.116 41.487 o
-5 -11 -7 0.012 0.021 0.441 265.815 o
-5 -11 -6 58.409 59.017 1.584 20.582 o
-5 -11 -5 33.374 33.827 1.109 42.004 o
-5 -11 -4 184.126 183.216 3.706 3.762 o
-5 -11 -3 8.717 8.679 0.592 147.212 o
-5 -11 -2 3.291 3.554 0.475 228.687 o
-5 -11 -1 37.775 36.534 1.116 41.487 o
-5 -10 -18 0.056 -0.289 0.510 198.827 o
-5 -10 -17 10.441 10.491 0.799 80.914 o
-5 -10 -16 28.192 28.606 1.219 34.753 o
-5 -10 -15 2.081 1.460 0.627 131.479 o
-5 -10 -14 36.694 37.554 1.378 27.219 o
-5 -10 -13 24.985 24.893 1.130 40.481 o
-5 -10 -12 5.031 5.063 0.696 106.732 o
-5 -10 -11 59.609 60.278 1.756 16.744 o
-5 -10 -10 32.215 33.063 1.185 36.803 o
-5 -10 -9 15.534 16.662 0.827 75.609 o
-5 -10 -8 1.402 1.116 0.468 235.462 o
-5 -10 -7 5.222 5.407 0.544 174.455 o
-5 -10 -6 58.337 58.438 1.536 21.894 o
-5 -10 -5 24.026 24.652 0.902 63.445 o
-5 -10 -4 77.921 78.008 1.832 15.388 o
-5 -10 -3 137.689 139.312 2.879 6.231 o
-5 -10 -2 19.491 19.480 0.765 88.368 o
-5 -10 -1 122.463 122.642 2.576 7.784 o
-5 -9 -19 12.156 10.732 0.771 86.797 o
-5 -9 -18 12.345 11.751 0.806 79.537 o
-5 -9 -17 17.996 17.689 0.992 52.507 o
-5 -9 -16 8.843 8.727 0.820 76.886 o
-5 -9 -15 9.354 8.610 0.785 83.778 o
-5 -9 -14 9.281 9.065 0.799 80.914 o
-5 -9 -13 1.513 1.736 0.606 140.596 o
-5 -9 -12 43.154 43.643 1.453 24.455 o
-5 -9 -11 120.046 118.785 2.728 6.943 o
-5 -9 -10 110.096 109.245 2.521 8.128 o
-5 -9 -9 56.479 55.952 1.543 21.699 o
-5 -9 -8 60.586 60.615 1.591 20.404 o
-5 -9 -7 84.833 85.805 2.004 12.857 o
-5 -9 -6 66.103 65.974 1.626 19.549 o
-5 -9 -5 27.112 26.850 0.902 63.445 o
-5 -9 -4 40.039 40.963 1.143 39.511 o
-5 -9 -3 108.287 109.610 2.314 9.644 o
-5 -9 -2 24.195 24.480 0.813 78.194 o
-5 -9 -1 4.316 4.339 0.413 302.438 o
-5 -8 -19 1.752 1.791 0.565 161.924 o
-5 -8 -18 12.165 12.344 0.847 71.966 o
-5 -8 -17 75.966 76.465 2.115 11.552 o
-5 -8 -16 7.699 7.542 0.758 89.981 o
-5 -8 -15 18.603 18.784 1.006 51.078 o
-5 -8 -14 37.147 37.733 1.378 27.219 o
-5 -8 -13 46.845 46.116 1.522 22.292 o
-5 -8 -12 15.916 15.987 0.854 70.810 o
-5 -8 -11 68.266 69.776 1.832 15.388 o
-5 -8 -10 77.386 77.732 1.936 13.789 o
-5 -8 -9 68.685 70.355 1.763 16.613 o
-5 -8 -8 7.993 7.832 0.572 158.046 o
-5 -8 -7 110.107 109.038 2.369 9.201 o
-5 -8 -6 41.783 42.568 1.178 37.235 o
-5 -8 -5 158.783 161.409 3.210 5.014 o
-5 -8 -4 144.100 148.149 2.955 5.916 o
-5 -8 -3 8.653 8.796 0.496 210.026 o
-5 -8 -2 58.002 59.630 1.398 26.421 o
-5 -8 -1 71.854 71.615 1.577 20.762 o
-5 -7 -19 3.805 3.968 0.627 131.479 o
-5 -7 -18 5.968 5.731 0.723 98.755 o
-5 -7 -17 15.826 15.161 0.957 56.352 o
-5 -7 -16 6.608 6.840 0.737 95.098 o
-5 -7 -15 5.802 5.724 0.709 102.628 o
-5 -7 -14 13.608 13.439 0.868 68.580 o
-5 -7 -13 22.487 21.739 1.006 51.078 o
-5 -7 -12 60.154 60.209 1.667 18.591 o
-5 -7 -11 26.510 27.105 1.019 49.707 o
-5 -7 -10 111.776 112.620 2.507 8.217 o
-5 -7 -9 79.320 77.725 1.860 14.935 o
-5 -7 -8 134.264 133.326 2.790 6.638 o
-5 -7 -7 95.217 96.860 2.122 11.477 o
-5 -7 -6 67.704 68.275 1.591 20.404 o
-5 -7 -5 76.509 77.932 1.729 17.282 o
-5 -7 -4 4.597 4.904 0.386 347.186 o
-5 -7 -3 451.763 456.742 8.128 0.782 o
-5 -7 -2 150.140 148.638 2.865 6.291 o
-5 -7 -1 7.381 7.921 0.420 292.603 o
-5 -6 -20 1.882 1.791 0.572 158.046 o
-5 -6 -19 8.677 8.204 0.751 91.640 o
-5 -6 -18 3.823 3.582 0.668 115.717 o
-5 -6 -17 7.681 7.632 0.751 91.640 o
-5 -6 -16 5.750 5.442 0.709 102.628 o
-5 -6 -15 8.599 8.183 0.765 88.368 o
-5 -6 -14 1.981 1.846 0.585 150.696 o
-5 -6 -13 37.454 37.871 1.267 32.159 o
-5 -6 -12 3.676 4.050 0.558 165.947 o
-5 -6 -11 83.388 84.944 2.046 12.343 o
-5 -6 -10 68.107 68.598 1.715 17.561 o
-5 -6 -9 41.022 41.632 1.192 36.379 o
-5 -6 -8 90.228 89.628 1.998 12.946 o
-5 -6 -7 48.848 49.236 1.261 32.511 o
-5 -6 -6 13.661 14.031 0.592 147.212 o
-5 -6 -5 9.255 9.588 0.468 235.462 o
-5 -6 -4 37.873 37.168 0.951 57.172 o
-5 -6 -3 595.782 606.193 10.745 0.447 o
-5 -6 -2 168.736 167.153 3.141 5.236 o
-5 -6 -1 314.293 318.540 5.717 1.580 o
-5 -5 -20 0.403 0.048 0.510 198.827 o
-5 -5 -19 9.619 9.712 0.785 83.778 o
-5 -5 -18 6.394 5.634 0.730 96.901 o
-5 -5 -17 20.451 20.099 1.033 48.390 o
-5 -5 -16 16.353 16.779 0.957 56.352 o
-5 -5 -15 3.923 3.906 0.654 120.640 o
-5 -5 -14 5.405 5.221 0.647 123.221 o
-5 -5 -13 80.399 78.931 2.004 12.857 o
-5 -5 -12 12.394 11.655 0.709 102.628 o
-5 -5 -11 16.191 16.600 0.778 85.267 o
-5 -5 -10 20.733 20.644 0.820 76.886 o
-5 -5 -9 57.380 58.535 1.467 23.998 o
-5 -5 -8 118.334 119.853 2.487 8.355 o
-5 -5 -7 16.177 16.394 0.641 125.885 o
-5 -5 -6 122.492 121.671 2.425 8.787 o
-5 -5 -5 12.055 12.206 0.496 210.026 o
-5 -5 -4 251.314 255.321 4.643 2.397 o
-5 -5 -3 84.542 83.180 1.694 17.992 o
-5 -5 -2 110.047 110.361 2.142 11.257 o
-5 -5 -1 77.825 78.931 1.598 20.229 o
-5 -4 -20 3.461 2.817 0.599 143.847 o
-5 -4 -19 2.705 2.948 0.634 128.636 o
-5 -4 -18 8.380 8.259 0.792 82.327 o
-5 -4 -17 0.252 0.310 0.572 158.046 o
-5 -4 -16 5.051 5.414 0.696 106.732 o
-5 -4 -15 1.990 1.942 0.599 143.847 o
-5 -4 -14 15.366 16.263 0.854 70.810 o
-5 -4 -13 21.419 21.883 0.937 58.865 o
-5 -4 -12 15.780 16.442 0.785 83.778 o
-5 -4 -11 9.576 9.747 0.620 134.417 o
-5 -4 -10 16.205 16.387 0.723 98.755 o
-5 -4 -9 1.184 1.095 0.372 373.380 o
-5 -4 -8 51.502 53.018 1.316 29.845 o
-5 -4 -7 145.864 148.046 2.886 6.202 o
-5 -4 -6 28.184 28.737 0.799 80.914 o
-5 -4 -5 0.534 0.730 0.269 715.830 o
-5 -4 -4 167.820 167.897 3.148 5.213 o
-5 -4 -3 302.617 300.741 5.380 1.785 o
-5 -4 -2 207.381 212.966 3.878 3.435 o
-5 -4 -1 163.403 170.170 3.134 5.259 o
-5 -3 -20 1.466 1.460 0.565 161.924 o
-5 -3 -19 11.707 10.904 0.827 75.609 o
-5 -3 -18 11.134 10.580 0.813 78.194 o
-5 -3 -17 12.100 12.158 0.847 71.966 o
-5 -3 -16 9.334 9.388 0.792 82.327 o
-5 -3 -15 2.371 2.969 0.606 140.596 o
-5 -3 -14 11.668 12.357 0.758 89.981 o
-5 -3 -13 10.785 11.241 0.709 102.628 o
-5 -3 -12 0.210 0.124 0.420 292.603 o
-5 -3 -11 20.040 19.838 0.806 79.537 o
-5 -3 -10 29.260 30.094 0.964 55.550 o
-5 -3 -9 3.630 3.368 0.413 302.438 o
-5 -3 -8 12.512 13.253 0.579 154.305 o
-5 -3 -7 99.624 103.004 2.094 11.781 o
-5 -3 -6 83.981 83.490 1.729 17.282 o
-5 -3 -5 93.732 96.695 1.929 13.887 o
-5 -3 -4 434.989 435.678 7.708 0.870 o
-5 -3 -3 23.593 23.509 0.627 131.479 o
-5 -3 -2 64.533 64.934 1.323 29.535 o
-5 -3 -1 20.262 20.706 0.558 165.947 o
-5 -2 -20 1.512 1.688 0.585 150.696 o
-5 -2 -19 14.800 15.657 0.937 58.865 o
-5 -2 -18 7.824 7.391 0.744 93.345 o
-5 -2 -17 0.686 0.145 0.565 161.924 o
-5 -2 -16 19.363 19.335 1.006 51.078 o
-5 -2 -15 5.414 5.021 0.641 125.885 o
-5 -2 -14 22.846 22.428 0.971 54.765 o
-5 -2 -13 22.639 22.855 0.937 58.865 o
-5 -2 -12 59.886 59.423 1.577 20.762 o
-5 -2 -11 8.276 8.011 0.565 161.924 o
-5 -2 -10 17.584 18.302 0.737 95.098 o
-5 -2 -9 43.102 45.269 1.185 36.803 o
-5 -2 -8 67.180 65.988 1.508 22.701 o
-5 -2 -7 83.538 85.591 1.784 16.231 o
-5 -2 -6 58.571 58.866 1.295 30.805 o
-5 -2 -5 22.261 23.289 0.647 123.221 o
-5 -2 -4 1.033 1.440 0.234 941.848 o
-5 -2 -3 22.653 22.676 0.599 143.847 o
-5 -2 -2 140.950 141.316 2.617 7.540 o
-5 -2 -1 365.153 361.514 6.420 1.253 o
-5 -1 -21 0.940 1.254 0.551 170.121 o
-5 -1 -20 4.458 4.071 0.647 123.221 o
-5 -1 -19 0.970 0.868 0.599 143.847 o
-5 -1 -18 0.553 0.441 0.579 154.305 o
-5 -1 -17 9.091 9.471 0.799 80.914 o
-5 -1 -16 4.277 4.794 0.675 113.367 o
-5 -1 -15 5.291 5.903 0.661 118.140 o
-5 -1 -14 14.329 14.499 0.799 80.914 o
-5 -1 -13 8.041 8.190 0.627 131.479 o
-5 -1 -12 80.403 80.487 1.942 13.691 o
-5 -1 -11 61.631 62.013 1.564 21.129 o
-5 -1 -10 85.905 85.647 1.929 13.887 o
-5 -1 -9 40.477 39.104 1.068 45.319 o
-5 -1 -8 21.549 21.567 0.696 106.732 o
-5 -1 -7 3.713 3.768 0.338 453.468 o
-5 -1 -6 177.747 181.653 3.382 4.516 o
-5 -1 -5 44.669 45.427 1.026 49.042 o
-5 -1 -4 170.714 170.163 3.134 5.259 o
-5 -1 -3 357.852 357.678 6.337 1.286 o
-5 -1 -2 492.330 491.382 8.713 0.680 o
-5 -1 -1 109.732 111.050 2.073 12.017 o
-4 -21 -3 3.842 3.623 0.627 131.479 o
-4 -21 -2 9.086 9.375 0.758 89.981 o
-4 -21 -1 5.045 4.732 0.627 131.479 o
-4 -20 -7 13.330 13.356 0.833 74.365 o
-4 -20 -6 3.938 4.698 0.627 131.479 o
-4 -20 -5 6.021 5.869 0.668 115.717 o
-4 -20 -4 0.593 0.937 0.558 165.947 o
-4 -20 -3 3.884 4.174 0.641 125.885 o
-4 -20 -2 0.719 0.716 0.572 158.046 o
-4 -20 -1 6.114 6.592 0.709 102.628 o
-4 -19 -9 5.165 4.250 0.627 131.479 o
-4 -19 -8 3.422 2.652 0.599 143.847 o
-4 -19 -7 1.100 1.247 0.579 154.305 o
-4 -19 -6 3.969 3.919 0.647 123.221 o
-4 -19 -5 2.996 3.499 0.647 123.221 o
-4 -19 -4 8.444 8.314 0.778 85.267 o
-4 -19 -3 2.433 2.493 0.647 123.221 o
-4 -19 -2 3.048 2.941 0.654 120.640 o
-4 -19 -1 1.690 1.929 0.627 131.479 o
-4 -18 -11 4.135 3.857 0.627 131.479 o
-4 -18 -10 1.974 2.693 0.585 150.696 o
-4 -18 -9 2.119 2.122 0.613 137.454 o
-4 -18 -8 4.457 3.609 0.668 115.717 o
-4 -18 -7 5.103 5.194 0.703 104.650 o
-4 -18 -6 1.019 0.999 0.613 137.454 o
-4 -18 -5 2.966 3.451 0.668 115.717 o
-4 -18 -4 2.481 2.425 0.613 137.454 o
-4 -18 -3 8.032 7.859 0.765 88.368 o
-4 -18 -2 9.262 10.484 0.813 78.194 o
-4 -18 -1 6.453 6.509 0.730 96.901 o
-4 -17 -12 1.718 2.259 0.572 158.046 o
-4 -17 -11 0.886 0.558 0.565 161.924 o
-4 -17 -10 5.408 5.166 0.689 108.878 o
-4 -17 -9 7.210 7.529 0.765 88.368 o
-4 -17 -8 11.183 11.524 0.875 67.504 o
-4 -17 -7 8.178 8.844 0.778 85.267 o
-4 -17 -6 2.059 2.156 0.620 134.417 o
-4 -17 -5 2.470 1.736 0.613 137.454 o
-4 -17 -4 0.880 0.882 0.592 147.212 o
-4 -17 -3 4.404 4.105 0.668 115.717 o
-4 -17 -2 3.932 3.961 0.675 113.367 o
-4 -17 -1 3.783 4.154 0.661 118.140 o
-4 -16 -14 1.173 1.068 0.551 170.121 o
-4 -16 -13 8.643 8.734 0.737 95.098 o
-4 -16 -12 2.517 2.473 0.620 134.417 o
-4 -16 -11 0.896 0.152 0.579 154.305 o
-4 -16 -10 1.367 1.736 0.627 131.479 o
-4 -16 -9 13.676 14.417 0.909 62.487 o
-4 -16 -8 6.153 4.870 0.696 106.732 o
-4 -16 -7 0.250 0.124 0.572 158.046 o
-4 -16 -6 18.267 18.350 0.999 51.785 o
-4 -16 -5 16.973 15.815 0.951 57.172 o
-4 -16 -4 3.175 3.706 0.647 123.221 o
-4 -16 -3 1.062 1.316 0.592 147.212 o
-4 -16 -2 3.808 3.933 0.647 123.221 o
-4 -16 -1 4.428 4.512 0.661 118.140 o
-4 -15 -15 7.294 7.501 0.703 104.650 o
-4 -15 -14 0.848 0.999 0.565 161.924 o
-4 -15 -13 0.118 0.165 0.565 161.924 o
-4 -15 -12 17.149 18.488 1.006 51.078 o
-4 -15 -11 24.633 23.936 1.143 39.511 o
-4 -15 -10 0.591 0.585 0.579 154.305 o
-4 -15 -9 14.458 14.279 0.909 62.487 o
-4 -15 -8 13.908 14.417 0.909 62.487 o
-4 -15 -7 12.042 11.875 0.847 71.966 o
-4 -15 -6 5.053 4.711 0.675 113.367 o
-4 -15 -5 2.766 2.500 0.620 134.417 o
-4 -15 -4 2.065 1.564 0.579 154.305 o
-4 -15 -3 9.339 8.831 0.737 95.098 o
-4 -15 -2 34.068 33.910 1.261 32.511 o
-4 -15 -1 31.669 31.589 1.212 35.149 o
-4 -14 -16 0.800 1.116 0.551 170.121 o
-4 -14 -15 1.502 1.860 0.579 154.305 o
-4 -14 -14 3.240 3.113 0.641 125.885 o
-4 -14 -13 1.685 1.557 0.627 131.479 o
-4 -14 -12 3.679 3.596 0.654 120.640 o
-4 -14 -11 7.870 7.804 0.765 88.368 o
-4 -14 -10 4.748 4.360 0.682 111.088 o
-4 -14 -9 4.684 5.393 0.696 106.732 o
-4 -14 -8 25.512 24.818 1.123 40.979 o
-4 -14 -7 3.754 4.167 0.661 118.140 o
-4 -14 -6 27.761 27.111 1.130 40.481 o
-4 -14 -5 4.377 5.318 0.613 137.454 o
-4 -14 -4 34.807 35.591 1.233 33.981 o
-4 -14 -3 12.828 12.192 0.758 89.981 o
-4 -14 -2 98.553 97.969 2.349 9.363 o
-4 -14 -1 10.610 10.539 0.716 100.664 o
-4 -13 -16 0.124 0.000 0.530 183.636 o
-4 -13 -15 3.190 2.728 0.620 134.417 o
-4 -13 -14 1.634 1.564 0.620 134.417 o
-4 -13 -13 0.049 0.875 0.572 158.046 o
-4 -13 -12 7.969 7.894 0.758 89.981 o
-4 -13 -11 12.382 11.579 0.847 71.966 o
-4 -13 -10 2.352 3.506 0.641 125.885 o
-4 -13 -9 7.261 7.763 0.744 93.345 o
-4 -13 -8 8.055 8.307 0.723 98.755 o
-4 -13 -7 26.405 26.368 1.061 45.909 o
-4 -13 -6 23.542 24.384 1.006 51.078 o
-4 -13 -5 111.513 110.781 2.562 7.868 o
-4 -13 -4 13.111 13.053 0.751 91.640 o
-4 -13 -3 83.640 81.500 2.011 12.770 o
-4 -13 -2 1.203 1.281 0.482 222.199 o
-4 -13 -1 23.141 23.647 0.944 58.009 o
-4 -12 -17 2.053 1.915 0.565 161.924 o
-4 -12 -16 10.707 10.249 0.799 80.914 o
-4 -12 -15 15.309 15.905 0.951 57.172 o
-4 -12 -14 25.153 26.292 1.150 39.040 o
-4 -12 -13 3.175 3.837 0.654 120.640 o
-4 -12 -12 1.919 1.770 0.606 140.596 o
-4 -12 -11 10.593 10.435 0.820 76.886 o
-4 -12 -10 17.075 16.270 0.930 59.741 o
-4 -12 -9 10.448 9.912 0.730 96.901 o
-4 -12 -8 40.964 40.054 1.309 30.160 o
-4 -12 -7 11.767 12.185 0.737 95.098 o
-4 -12 -6 3.156 2.983 0.517 193.560 o
-4 -12 -5 40.220 39.765 1.247 33.234 o
-4 -12 -4 82.902 83.587 2.011 12.770 o
-4 -12 -3 19.876 19.796 0.840 73.151 o
-4 -12 -2 59.176 59.672 1.570 20.945 o
-4 -12 -1 94.700 94.883 2.184 10.835 o
-4 -11 -18 1.713 2.128 0.558 165.947 o
-4 -11 -17 3.216 3.465 0.634 128.636 o
-4 -11 -16 10.066 9.464 0.813 78.194 o
-4 -11 -15 0.312 0.820 0.606 140.596 o
-4 -11 -14 3.470 2.755 0.641 125.885 o
-4 -11 -13 3.914 4.484 0.675 113.367 o
-4 -11 -12 6.255 6.000 0.709 102.628 o
-4 -11 -11 12.084 12.488 0.868 68.580 o
-4 -11 -10 31.561 31.671 1.171 37.674 o
-4 -11 -9 48.288 48.492 1.460 24.225 o
-4 -11 -8 26.935 26.299 1.019 49.707 o
-4 -11 -7 19.445 20.031 0.868 68.580 o
-4 -11 -6 5.810 6.468 0.565 161.924 o
-4 -11 -5 2.088 2.080 0.462 242.543 o
-4 -11 -4 21.006 21.622 0.847 71.966 o
-4 -11 -3 32.690 33.111 1.047 47.125 o
-4 -11 -2 115.972 116.581 2.514 8.172 o
-4 -11 -1 10.760 10.980 0.606 140.596 o
-4 -10 -18 0.443 0.282 0.537 178.957 o
-4 -10 -17 4.278 4.429 0.668 115.717 o
-4 -10 -16 6.467 6.523 0.758 89.981 o
-4 -10 -15 3.506 4.388 0.661 118.140 o
-4 -10 -14 19.564 19.149 1.013 50.385 o
-4 -10 -13 0.132 0.386 0.558 165.947 o
-4 -10 -12 7.153 7.584 0.723 98.755 o
-4 -10 -11 8.376 8.775 0.696 106.732 o
-4 -10 -10 3.727 3.341 0.551 170.121 o
-4 -10 -9 0.227 -0.007 0.448 257.699 o
-4 -10 -8 10.935 11.345 0.675 113.367 o
-4 -10 -7 18.520 18.853 0.806 79.537 o
-4 -10 -6 29.300 29.178 0.985 53.243 o
-4 -10 -5 11.937 11.710 0.627 131.479 o
-4 -10 -4 78.247 78.696 1.832 15.388 o
-4 -10 -3 8.259 8.589 0.537 178.957 o
-4 -10 -2 13.323 13.445 0.627 131.479 o
-4 -10 -1 35.169 35.412 1.026 49.042 o
-4 -9 -19 8.130 8.032 0.696 106.732 o
-4 -9 -18 0.516 -0.227 0.544 174.455 o
-4 -9 -17 4.252 4.801 0.696 106.732 o
-4 -9 -16 4.072 3.582 0.661 118.140 o
-4 -9 -15 7.243 7.673 0.751 91.640 o
-4 -9 -14 7.282 7.722 0.758 89.981 o
-4 -9 -13 10.397 10.380 0.799 80.914 o
-4 -9 -12 7.828 8.410 0.689 108.878 o
-4 -9 -11 1.304 1.109 0.496 210.026 o
-4 -9 -10 16.994 16.869 0.820 76.886 o
-4 -9 -9 69.758 69.329 1.763 16.613 o
-4 -9 -8 33.213 34.551 1.102 42.530 o
-4 -9 -7 51.425 52.012 1.391 26.683 o
-4 -9 -6 15.924 16.098 0.703 104.650 o
-4 -9 -5 39.382 39.744 1.123 40.979 o
-4 -9 -4 18.733 18.446 0.709 102.628 o
-4 -9 -3 16.678 17.413 0.675 113.367 o
-4 -9 -2 43.008 43.257 1.130 40.481 o
-4 -9 -1 77.294 78.669 1.743 17.010 o
-4 -8 -19 4.467 4.794 0.627 131.479 o
-4 -8 -18 2.286 2.480 0.627 131.479 o
-4 -8 -17 1.122 0.592 0.620 134.417 o
-4 -8 -16 1.135 1.963 0.606 140.596 o
-4 -8 -15 6.625 7.109 0.737 95.098 o
-4 -8 -14 6.162 5.731 0.703 104.650 o
-4 -8 -13 23.670 24.005 1.061 45.909 o
-4 -8 -12 3.176 3.058 0.551 170.121 o
-4 -8 -11 22.152 22.049 0.930 59.741 o
-4 -8 -10 29.668 30.211 1.054 46.511 o
-4 -8 -9 5.854 5.531 0.530 183.636 o
-4 -8 -8 11.258 10.580 0.606 140.596 o
-4 -8 -7 16.586 15.980 0.689 108.878 o
-4 -8 -6 26.293 27.015 0.868 68.580 o
-4 -8 -5 15.824 16.972 0.661 118.140 o
-4 -8 -4 47.492 47.955 1.205 35.552 o
-4 -8 -3 24.283 23.668 0.730 96.901 o
-4 -8 -2 40.392 41.335 1.033 48.390 o
-4 -8 -1 43.778 41.928 1.040 47.751 o
-4 -7 -20 1.557 1.887 0.565 161.924 o
-4 -7 -19 4.156 4.222 0.641 125.885 o
-4 -7 -18 3.742 3.720 0.661 118.140 o
-4 -7 -17 6.906 7.384 0.737 95.098 o
-4 -7 -16 2.511 2.535 0.627 131.479 o
-4 -7 -15 3.520 3.293 0.641 125.885 o
-4 -7 -14 1.060 1.536 0.572 158.046 o
-4 -7 -13 8.614 8.217 0.682 111.088 o
-4 -7 -12 3.479 3.465 0.544 174.455 o
-4 -7 -11 3.299 2.783 0.503 204.312 o
-4 -7 -10 27.814 28.269 0.992 52.507 o
-4 -7 -9 2.624 3.010 0.441 265.815 o
-4 -7 -8 26.320 26.450 0.889 65.427 o
-4 -7 -7 14.284 13.900 0.620 134.417 o
-4 -7 -6 13.374 13.501 0.592 147.212 o
-4 -7 -5 195.245 196.228 3.733 3.706 o
-4 -7 -4 12.799 12.295 0.510 198.827 o
-4 -7 -3 47.489 45.585 1.088 43.614 o
-4 -7 -2 6.766 7.529 0.393 335.111 o
-4 -7 -1 94.412 97.391 1.963 13.405 o
-4 -6 -20 3.986 3.788 0.606 140.596 o
-4 -6 -19 6.855 6.840 0.716 100.664 o
-4 -6 -18 5.158 5.035 0.696 106.732 o
-4 -6 -17 10.197 10.153 0.806 79.537 o
-4 -6 -16 1.455 1.508 0.592 147.212 o
-4 -6 -15 9.670 9.444 0.785 83.778 o
-4 -6 -14 8.023 8.135 0.709 102.628 o
-4 -6 -13 0.243 0.324 0.475 228.687 o
-4 -6 -12 27.962 27.215 1.019 49.707 o
-4 -6 -11 70.074 69.535 1.756 16.744 o
-4 -6 -10 29.801 30.073 0.999 51.785 o
-4 -6 -9 42.706 42.816 1.192 36.379 o
-4 -6 -8 60.622 61.090 1.481 23.554 o
-4 -6 -7 125.175 123.366 2.528 8.084 o
-4 -6 -6 108.659 111.456 2.259 10.120 o
-4 -6 -5 68.546 70.093 1.522 22.292 o
-4 -6 -4 53.691 54.498 1.226 34.364 o
-4 -6 -3 131.145 128.862 2.493 8.308 o
-4 -6 -2 158.135 158.702 2.989 5.780 o
-4 -6 -1 386.349 394.887 7.033 1.044 o
-4 -5 -20 2.175 1.915 0.572 158.046 o
-4 -5 -19 6.075 6.055 0.709 102.628 o
-4 -5 -18 8.136 7.742 0.771 86.797 o
-4 -5 -17 12.427 12.337 0.861 69.682 o
-4 -5 -16 2.434 2.376 0.620 134.417 o
-4 -5 -15 38.976 38.897 1.378 27.219 o
-4 -5 -14 65.969 65.451 1.791 16.106 o
-4 -5 -13 11.452 10.842 0.709 102.628 o
-4 -5 -12 4.752 5.290 0.551 170.121 o
-4 -5 -11 5.313 5.717 0.530 183.636 o
-4 -5 -10 69.597 69.942 1.694 17.992 o
-4 -5 -9 44.518 44.718 1.205 35.552 o
-4 -5 -8 99.423 100.883 2.149 11.185 o
-4 -5 -7 51.571 52.122 1.240 33.604 o
-4 -5 -6 189.964 191.048 3.602 3.980 o
-4 -5 -5 9.291 9.554 0.427 283.241 o
-4 -5 -4 275.776 278.534 5.056 2.021 o
-4 -5 -3 166.488 168.235 3.141 5.236 o
-4 -5 -2 297.327 308.070 5.524 1.693 o
-4 -5 -1 250.343 251.656 4.546 2.499 o
-4 -4 -20 3.863 3.444 0.627 131.479 o
-4 -4 -19 10.898 11.972 0.840 73.151 o
-4 -4 -18 5.474 5.269 0.689 108.878 o
-4 -4 -17 5.142 4.092 0.675 113.367 o
-4 -4 -16 8.510 8.183 0.765 88.368 o
-4 -4 -15 7.226 7.377 0.703 104.650 o
-4 -4 -14 0.242 0.551 0.482 222.199 o
-4 -4 -13 36.780 36.190 1.199 35.962 o
-4 -4 -12 4.054 4.711 0.523 188.500 o
-4 -4 -11 37.324 37.712 1.143 39.511 o
-4 -4 -10 1.057 1.192 0.386 347.186 o
-4 -4 -9 68.435 66.863 1.577 20.762 o
-4 -4 -8 54.381 55.401 1.329 29.230 o
-4 -4 -7 41.535 44.476 1.081 44.171 o
-4 -4 -6 70.549 72.173 1.536 21.894 o
-4 -4 -5 539.793 549.814 9.788 0.539 o
-4 -4 -4 470.125 466.888 8.321 0.746 o
-4 -4 -3 199.152 203.660 3.713 3.748 o
-4 -4 -2 102.048 104.182 1.991 13.036 o
-4 -4 -1 1393.530 1396.790 24.852 0.084 o
-4 -3 -21 1.937 1.254 0.565 161.924 o
-4 -3 -20 3.359 3.334 0.620 134.417 o
-4 -3 -19 19.157 19.769 1.033 48.390 o
-4 -3 -18 13.323 14.045 0.895 64.425 o
-4 -3 -17 1.069 0.338 0.572 158.046 o
-4 -3 -16 8.814 7.976 0.758 89.981 o
-4 -3 -15 6.759 7.150 0.682 111.088 o
-4 -3 -14 25.786 25.169 1.013 50.385 o
-4 -3 -13 1.063 1.419 0.468 235.462 o
-4 -3 -12 67.871 68.454 1.729 17.282 o
-4 -3 -11 45.025 45.758 1.274 31.812 o
-4 -3 -10 2.108 2.569 0.406 312.777 o
-4 -3 -9 215.772 217.285 4.160 2.984 o
-4 -3 -8 269.524 269.751 4.994 2.071 o
-4 -3 -7 33.590 34.000 0.882 66.454 o
-4 -3 -6 376.177 380.408 6.826 1.109 o
-4 -3 -5 324.720 322.610 5.807 1.532 o
-4 -3 -4 704.951 703.411 12.612 0.325 o
-4 -3 -3 40.383 40.061 0.889 65.427 o
-4 -3 -2 10.025 10.677 0.365 387.603 o
-4 -3 -1 760.268 759.563 13.569 0.281 o
-4 -2 -21 1.395 0.785 0.523 188.500 o
-4 -2 -20 5.456 5.414 0.682 111.088 o
-4 -2 -19 33.141 34.454 1.329 29.230 o
-4 -2 -18 3.747 4.174 0.668 115.717 o
-4 -2 -17 6.462 6.936 0.730 96.901 o
-4 -2 -16 9.196 8.886 0.778 85.267 o
-4 -2 -15 40.060 40.330 1.378 27.219 o
-4 -2 -14 55.706 55.449 1.584 20.582 o
-4 -2 -13 71.056 71.168 1.818 15.622 o
-4 -2 -12 43.847 43.615 1.274 31.812 o
-4 -2 -11 96.326 97.384 2.177 10.903 o
-4 -2 -10 29.838 28.909 0.916 61.551 o
-4 -2 -9 96.121 94.381 2.025 12.596 o
-4 -2 -8 13.023 12.523 0.517 193.560 o
-4 -2 -7 22.770 22.827 0.675 113.367 o
-4 -2 -6 268.291 270.254 4.897 2.154 o
-4 -2 -5 447.514 443.689 7.935 0.820 o
-4 -2 -4 147.575 148.459 2.755 6.805 o
-4 -2 -3 235.876 236.916 4.250 2.860 o
-4 -2 -2 508.890 515.566 9.182 0.613 o
-4 -2 -1 5.946 6.006 0.262 754.001 o
-4 -1 -21 1.871 2.135 0.551 170.121 o
-4 -1 -20 4.567 4.546 0.661 118.140 o
-4 -1 -19 3.616 3.664 0.675 113.367 o
-4 -1 -18 2.036 2.053 0.620 134.417 o
-4 -1 -17 1.290 1.846 0.606 140.596 o
-4 -1 -16 38.956 37.375 1.357 28.055 o
-4 -1 -15 24.150 24.019 1.019 49.707 o
-4 -1 -14 173.415 170.156 3.609 3.965 o
-4 -1 -13 18.809 19.238 0.854 70.810 o
-4 -1 -12 80.935 79.805 1.915 14.088 o
-4 -1 -11 36.122 36.052 1.081 44.171 o
-4 -1 -10 33.412 33.986 0.999 51.785 o
-4 -1 -9 10.339 10.897 0.530 183.636 o
-4 -1 -8 2.007 2.342 0.310 537.668 o
-4 -1 -7 114.750 115.734 2.280 9.938 o
-4 -1 -6 378.344 366.921 6.585 1.191 o
-4 -1 -5 88.172 89.490 1.770 16.484 o
-4 -1 -4 11.236 10.938 0.379 359.926 o
-4 -1 -3 97.835 97.825 1.867 14.825 o
-4 -1 -2 586.910 577.284 10.373 0.480 o
-4 -1 -1 955.178 926.427 16.648 0.186 o
-3 -21 -4 4.523 4.140 0.627 131.479 o
-3 -21 -3 3.311 3.885 0.599 143.847 o
-3 -21 -2 1.567 1.846 0.558 165.947 o
-3 -21 -1 4.258 4.147 0.620 134.417 o
-3 -20 -7 5.974 5.455 0.641 125.885 o
-3 -20 -6 3.547 3.272 0.613 137.454 o
-3 -20 -5 0.098 -0.641 0.537 178.957 o
-3 -20 -4 5.051 5.414 0.675 113.367 o
-3 -20 -3 2.273 1.777 0.606 140.596 o
-3 -20 -2 1.659 1.832 0.592 147.212 o
-3 -20 -1 5.463 4.801 0.675 113.367 o
-3 -19 -9 3.227 2.755 0.592 147.212 o
-3 -19 -8 5.411 4.842 0.668 115.717 o
-3 -19 -7 1.955 2.053 0.599 143.847 o
-3 -19 -6 8.111 8.748 0.771 86.797 o
-3 -19 -5 1.299 1.591 0.620 134.417 o
-3 -19 -4 9.269 7.990 0.778 85.267 o
-3 -19 -3 1.091 1.446 0.613 137.454 o
-3 -19 -2 0.714 0.765 0.592 147.212 o
-3 -19 -1 2.444 1.936 0.641 125.885 o
-3 -18 -11 0.612 0.179 0.530 183.636 o
-3 -18 -10 4.490 4.691 0.647 123.221 o
-3 -18 -9 1.714 1.412 0.599 143.847 o
-3 -18 -8 7.248 7.570 0.758 89.981 o
-3 -18 -7 1.773 2.156 0.627 131.479 o
-3 -18 -6 10.039 9.388 0.820 76.886 o
-3 -18 -5 8.968 8.128 0.765 88.368 o
-3 -18 -4 3.291 2.934 0.641 125.885 o
-3 -18 -3 2.103 2.790 0.627 131.479 o
-3 -18 -2 0.568 0.744 0.579 154.305 o
-3 -18 -1 1.858 1.619 0.606 140.596 o
-3 -17 -13 2.826 3.038 0.599 143.847 o
-3 -17 -12 2.008 2.762 0.592 147.212 o
-3 -17 -11 11.634 11.296 0.813 78.194 o
-3 -17 -10 5.901 5.944 0.723 98.755 o
-3 -17 -9 19.250 19.287 1.033 48.390 o
-3 -17 -8 10.082 9.657 0.806 79.537 o
-3 -17 -7 1.473 1.626 0.606 140.596 o
-3 -17 -6 9.976 10.270 0.820 76.886 o
-3 -17 -5 1.399 1.323 0.599 143.847 o
-3 -17 -4 4.396 4.140 0.668 115.717 o
-3 -17 -3 2.464 2.624 0.627 131.479 o
-3 -17 -2 9.866 10.429 0.820 76.886 o
-3 -17 -1 13.911 13.480 0.895 64.425 o
-3 -16 -14 2.919 2.294 0.579 154.305 o
-3 -16 -13 3.316 3.258 0.613 137.454 o
-3 -16 -12 3.802 3.444 0.654 120.640 o
-3 -16 -11 0.638 0.489 0.585 150.696 o
-3 -16 -10 1.432 1.467 0.634 128.636 o
-3 -16 -9 11.344 10.780 0.840 73.151 o
-3 -16 -8 4.957 4.560 0.703 104.650 o
-3 -16 -7 44.876 44.628 1.515 22.495 o
-3 -16 -6 4.104 4.174 0.668 115.717 o
-3 -16 -5 3.366 2.714 0.634 128.636 o
-3 -16 -4 8.828 9.423 0.785 83.778 o
-3 -16 -3 3.554 3.348 0.641 125.885 o
-3 -16 -2 14.086 14.472 0.895 64.425 o
-3 -16 -1 4.009 4.030 0.647 123.221 o
-3 -15 -15 3.250 3.568 0.599 143.847 o
-3 -15 -14 3.663 3.224 0.613 137.454 o
-3 -15 -13 25.961 26.016 1.143 39.511 o
-3 -15 -12 7.144 6.537 0.751 91.640 o
-3 -15 -11 1.294 1.832 0.606 140.596 o
-3 -15 -10 37.221 38.491 1.391 26.683 o
-3 -15 -9 2.145 2.177 0.634 128.636 o
-3 -15 -8 13.762 13.067 0.875 67.504 o
-3 -15 -7 2.282 1.846 0.613 137.454 o
-3 -15 -6 13.009 12.371 0.854 70.810 o
-3 -15 -5 19.705 19.397 0.985 53.243 o
-3 -15 -4 2.159 2.115 0.579 154.305 o
-3 -15 -3 13.646 14.045 0.847 71.966 o
-3 -15 -2 0.489 0.937 0.510 198.827 o
-3 -15 -1 20.705 21.319 0.964 55.550 o
-3 -14 -16 2.978 3.169 0.585 150.696 o
-3 -14 -15 4.478 4.339 0.654 120.640 o
-3 -14 -14 0.127 0.083 0.565 161.924 o
-3 -14 -13 8.873 8.576 0.799 80.914 o
-3 -14 -12 3.315 2.755 0.627 131.479 o
-3 -14 -11 1.816 1.488 0.606 140.596 o
-3 -14 -10 9.510 8.989 0.792 82.327 o
-3 -14 -9 25.535 25.961 1.150 39.040 o
-3 -14 -8 36.070 36.576 1.343 28.633 o
-3 -14 -7 8.852 7.832 0.716 100.664 o
-3 -14 -6 5.285 5.676 0.627 131.479 o
-3 -14 -5 43.115 44.318 1.398 26.421 o
-3 -14 -4 2.955 2.679 0.537 178.957 o
-3 -14 -3 11.202 10.628 0.709 102.628 o
-3 -14 -2 16.679 16.139 0.820 76.886 o
-3 -14 -1 22.082 21.787 0.937 58.865 o
-3 -13 -17 2.817 3.368 0.606 140.596 o
-3 -13 -16 1.202 0.627 0.558 165.947 o
-3 -13 -15 9.228 8.555 0.778 85.267 o
-3 -13 -14 1.593 1.288 0.620 134.417 o
-3 -13 -13 16.640 17.475 0.971 54.765 o
-3 -13 -12 0.884 0.827 0.585 150.696 o
-3 -13 -11 17.660 17.227 0.971 54.765 o
-3 -13 -10 15.158 14.582 0.909 62.487 o
-3 -13 -9 8.362 8.107 0.737 95.098 o
-3 -13 -8 12.611 11.944 0.771 86.797 o
-3 -13 -7 5.344 4.877 0.592 147.212 o
-3 -13 -6 51.495 51.612 1.508 22.701 o
-3 -13 -5 9.482 9.554 0.675 113.367 o
-3 -13 -4 18.899 18.915 0.861 69.682 o
-3 -13 -3 43.492 44.359 1.329 29.230 o
-3 -13 -2 31.387 32.360 1.102 42.530 o
-3 -13 -1 59.728 59.988 1.605 20.055 o
-3 -12 -17 3.579 3.596 0.613 137.454 o
-3 -12 -16 4.399 4.381 0.668 115.717 o
-3 -12 -15 8.232 8.279 0.792 82.327 o
-3 -12 -14 8.270 8.025 0.765 88.368 o
-3 -12 -13 14.314 14.424 0.909 62.487 o
-3 -12 -12 19.234 19.362 1.013 50.385 o
-3 -12 -11 0.955 1.343 0.585 150.696 o
-3 -12 -10 8.681 8.507 0.730 96.901 o
-3 -12 -9 23.740 23.640 1.006 51.078 o
-3 -12 -8 12.983 13.053 0.765 88.368 o
-3 -12 -7 13.646 14.190 0.771 86.797 o
-3 -12 -6 1.963 2.156 0.482 222.199 o
-3 -12 -5 49.283 49.408 1.412 25.908 o
-3 -12 -4 18.393 18.715 0.820 76.886 o
-3 -12 -3 124.495 124.853 2.714 7.014 o
-3 -12 -2 8.095 7.866 0.579 154.305 o
-3 -12 -1 21.236 21.319 0.840 73.151 o
-3 -11 -18 2.582 2.707 0.585 150.696 o
-3 -11 -17 2.857 3.768 0.641 125.885 o
-3 -11 -16 5.668 5.745 0.716 100.664 o
-3 -11 -15 1.619 1.612 0.606 140.596 o
-3 -11 -14 0.957 1.054 0.585 150.696 o
-3 -11 -13 8.325 8.534 0.771 86.797 o
-3 -11 -12 3.106 2.948 0.620 134.417 o
-3 -11 -11 3.345 3.113 0.599 143.847 o
-3 -11 -10 1.064 1.033 0.510 198.827 o
-3 -11 -9 15.690 14.734 0.799 80.914 o
-3 -11 -8 93.945 93.347 2.225 10.436 o
-3 -11 -7 98.722 98.989 2.294 9.819 o
-3 -11 -6 13.690 13.735 0.709 102.628 o
-3 -11 -5 4.917 5.139 0.503 204.312 o
-3 -11 -4 54.324 53.555 1.419 25.657 o
-3 -11 -3 9.276 10.002 0.592 147.212 o
-3 -11 -2 16.886 16.993 0.716 100.664 o
-3 -11 -1 29.273 30.163 0.964 55.550 o
-3 -10 -18 4.831 5.882 0.668 115.717 o
-3 -10 -17 1.453 1.047 0.592 147.212 o
-3 -10 -16 1.524 1.936 0.634 128.636 o
-3 -10 -15 8.500 7.846 0.758 89.981 o
-3 -10 -14 6.925 7.529 0.751 91.640 o
-3 -10 -13 10.474 10.683 0.813 78.194 o
-3 -10 -12 26.558 26.505 1.116 41.487 o
-3 -10 -11 1.153 1.109 0.503 204.312 o
-3 -10 -10 15.824 16.132 0.820 76.886 o
-3 -10 -9 15.727 15.836 0.792 82.327 o
-3 -10 -8 30.239 30.783 1.054 46.511 o
-3 -10 -7 7.259 6.647 0.551 170.121 o
-3 -10 -6 0.546 0.468 0.386 347.186 o
-3 -10 -5 17.045 17.337 0.723 98.755 o
-3 -10 -4 8.675 9.058 0.544 174.455 o
-3 -10 -3 53.010 54.196 1.371 27.494 o
-3 -10 -2 164.441 164.625 3.279 4.805 o
-3 -10 -1 57.545 57.715 1.412 25.908 o
-3 -9 -19 0.482 0.207 0.523 188.500 o
-3 -9 -18 5.133 4.925 0.661 118.140 o
-3 -9 -17 0.197 -0.220 0.572 158.046 o
-3 -9 -16 1.608 1.639 0.606 140.596 o
-3 -9 -15 2.117 2.700 0.613 137.454 o
-3 -9 -14 6.161 6.089 0.703 104.650 o
-3 -9 -13 20.827 20.003 1.006 51.078 o
-3 -9 -12 22.156 22.924 0.985 53.243 o
-3 -9 -11 7.115 7.584 0.634 128.636 o
-3 -9 -10 2.202 2.308 0.489 215.984 o
-3 -9 -9 66.338 65.499 1.681 18.288 o
-3 -9 -8 1.637 1.894 0.434 274.320 o
-3 -9 -7 45.746 43.553 1.226 34.364 o
-3 -9 -6 5.892 6.020 0.475 228.687 o
-3 -9 -5 44.265 46.254 1.212 35.149 o
-3 -9 -4 15.814 16.022 0.641 125.885 o
-3 -9 -3 32.571 32.470 0.930 59.741 o
-3 -9 -2 143.504 145.256 2.879 6.231 o
-3 -9 -1 13.092 13.549 0.551 170.121 o
-3 -8 -19 4.727 4.980 0.654 120.640 o
-3 -8 -18 1.834 2.018 0.606 140.596 o
-3 -8 -17 4.594 4.787 0.668 115.717 o
-3 -8 -16 1.487 1.350 0.592 147.212 o
-3 -8 -15 9.457 9.740 0.799 80.914 o
-3 -8 -14 1.139 1.536 0.579 154.305 o
-3 -8 -13 1.737 1.929 0.537 178.957 o
-3 -8 -12 24.506 24.453 0.999 51.785 o
-3 -8 -11 12.197 12.020 0.709 102.628 o
-3 -8 -10 17.014 17.255 0.792 82.327 o
-3 -8 -9 15.009 15.106 0.716 100.664 o
-3 -8 -8 35.048 34.716 1.054 46.511 o
-3 -8 -7 107.180 107.034 2.294 9.819 o
-3 -8 -6 84.138 85.619 1.894 14.397 o
-3 -8 -5 3.333 3.272 0.372 373.380 o
-3 -8 -4 103.843 103.080 2.122 11.477 o
-3 -8 -3 14.286 14.610 0.551 170.121 o
-3 -8 -2 57.756 58.390 1.316 29.845 o
-3 -8 -1 8.414 8.004 0.406 312.777 o
-3 -7 -20 1.963 1.688 0.551 170.121 o
-3 -7 -19 0.500 0.778 0.558 165.947 o
-3 -7 -18 1.631 1.095 0.585 150.696 o
-3 -7 -17 0.194 0.723 0.565 161.924 o
-3 -7 -16 6.931 7.033 0.737 95.098 o
-3 -7 -15 9.968 8.851 0.778 85.267 o
-3 -7 -14 60.981 58.817 1.736 17.145 o
-3 -7 -13 2.129 2.025 0.523 188.500 o
-3 -7 -12 15.822 16.153 0.806 79.537 o
-3 -7 -11 14.207 14.286 0.737 95.098 o
-3 -7 -10 22.841 23.750 0.889 65.427 o
-3 -7 -9 10.900 11.269 0.613 137.454 o
-3 -7 -8 1.610 1.564 0.379 359.926 o
-3 -7 -7 22.228 21.980 0.758 89.981 o
-3 -7 -6 2.360 2.611 0.344 435.511 o
-3 -7 -5 10.344 10.697 0.482 222.199 o
-3 -7 -4 152.116 155.099 2.976 5.834 o
-3 -7 -3 10.716 10.828 0.448 257.699 o
-3 -7 -2 167.868 165.714 3.127 5.282 o
-3 -7 -1 278.597 277.507 5.042 2.032 o
-3 -6 -20 0.897 1.178 0.544 174.455 o
-3 -6 -19 0.260 0.282 0.551 170.121 o
-3 -6 -18 0.482 0.310 0.579 154.305 o
-3 -6 -17 7.487 7.005 0.737 95.098 o
-3 -6 -16 1.035 1.309 0.592 147.212 o
-3 -6 -15 4.215 4.312 0.654 120.640 o
-3 -6 -14 5.061 5.249 0.613 137.454 o
-3 -6 -13 15.846 16.208 0.820 76.886 o
-3 -6 -12 8.982 8.858 0.634 128.636 o
-3 -6 -11 20.030 19.521 0.820 76.886 o
-3 -6 -10 80.095 80.115 1.887 14.502 o
-3 -6 -9 19.075 18.563 0.737 95.098 o
-3 -6 -8 9.920 10.181 0.537 178.957 o
-3 -6 -7 41.349 41.845 1.088 43.614 o
-3 -6 -6 197.497 200.457 3.775 3.626 o
-3 -6 -5 193.024 193.204 3.623 3.935 o
-3 -6 -4 176.197 174.861 3.279 4.805 o
-3 -6 -3 110.827 113.405 2.204 10.633 o
-3 -6 -2 107.269 107.578 2.094 11.781 o
-3 -6 -1 74.871 75.177 1.529 22.092 o
-3 -5 -20 1.567 1.137 0.565 161.924 o
-3 -5 -19 0.621 0.537 0.579 154.305 o
-3 -5 -18 2.351 1.557 0.592 147.212 o
-3 -5 -17 0.499 0.248 0.565 161.924 o
-3 -5 -16 66.214 67.007 1.915 14.088 o
-3 -5 -15 3.170 2.790 0.599 143.847 o
-3 -5 -14 9.475 9.306 0.696 106.732 o
-3 -5 -13 6.423 6.647 0.606 140.596 o
-3 -5 -12 4.005 4.195 0.510 198.827 o
-3 -5 -11 40.137 39.207 1.171 37.674 o
-3 -5 -10 76.953 76.885 1.798 15.983 o
-3 -5 -9 11.379 11.069 0.565 161.924 o
-3 -5 -8 133.541 134.979 2.714 7.014 o
-3 -5 -7 189.171 188.272 3.568 4.058 o
-3 -5 -6 59.714 60.367 1.329 29.230 o
-3 -5 -5 184.383 186.261 3.465 4.303 o
-3 -5 -4 259.018 254.756 4.622 2.418 o
-3 -5 -3 258.335 258.655 4.656 2.383 o
-3 -5 -2 311.007 315.502 5.621 1.635 o
-3 -5 -1 140.233 143.782 2.673 7.232 o
-3 -4 -21 2.241 2.066 0.565 161.924 o
-3 -4 -20 2.507 2.321 0.599 143.847 o
-3 -4 -19 4.020 4.512 0.675 113.367 o
-3 -4 -18 5.509 4.601 0.675 113.367 o
-3 -4 -17 1.905 2.197 0.613 137.454 o
-3 -4 -16 37.647 38.249 1.378 27.219 o
-3 -4 -15 15.605 15.898 0.889 65.427 o
-3 -4 -14 6.777 6.888 0.627 131.479 o
-3 -4 -13 21.379 21.704 0.909 62.487 o
-3 -4 -12 54.087 53.114 1.453 24.455 o
-3 -4 -11 80.362 80.129 1.887 14.502 o
-3 -4 -10 1.416 2.046 0.393 335.111 o
-3 -4 -9 10.130 10.580 0.537 178.957 o
-3 -4 -8 0.971 1.364 0.310 537.668 o
-3 -4 -7 199.307 199.176 3.733 3.706 o
-3 -4 -6 314.132 316.404 5.710 1.584 o
-3 -4 -5 219.354 219.275 4.023 3.192 o
-3 -4 -4 123.489 123.324 2.349 9.363 o
-3 -4 -3 811.064 815.549 14.575 0.243 o
-3 -4 -2 99.167 99.822 1.901 14.293 o
-3 -4 -1 599.025 594.407 10.621 0.458 o
-3 -3 -21 2.469 2.004 0.551 170.121 o
-3 -3 -20 13.753 14.141 0.875 67.504 o
-3 -3 -19 0.882 0.420 0.592 147.212 o
-3 -3 -18 3.358 3.389 0.647 123.221 o
-3 -3 -17 6.332 6.675 0.730 96.901 o
-3 -3 -16 15.308 15.388 0.916 61.551 o
-3 -3 -15 52.816 52.494 1.570 20.945 o
-3 -3 -14 4.547 4.367 0.565 161.924 o
-3 -3 -13 102.152 101.331 2.349 9.363 o
-3 -3 -12 7.887 7.901 0.579 154.305 o
-3 -3 -11 153.562 152.633 3.134 5.259 o
-3 -3 -10 43.424 44.008 1.185 36.803 o
-3 -3 -9 3.779 3.926 0.379 359.926 o
-3 -3 -8 6.010 5.745 0.386 347.186 o
-3 -3 -7 37.281 37.189 0.923 60.636 o
-3 -3 -6 810.699 797.062 14.251 0.254 o
-3 -3 -5 140.767 137.286 2.590 7.701 o
-3 -3 -4 1.013 1.054 0.200 1294.620 o
-3 -3 -3 686.368 698.831 12.467 0.332 o
-3 -3 -2 1028.710 1035.410 18.474 0.151 o
-3 -3 -1 316.574 318.987 5.703 1.588 o
-3 -2 -21 2.815 3.120 0.579 154.305 o
-3 -2 -20 10.748 11.407 0.820 76.886 o
-3 -2 -19 9.817 9.767 0.827 75.609 o
-3 -2 -18 24.618 24.356 1.109 42.004 o
-3 -2 -17 57.544 56.882 1.736 17.145 o
-3 -2 -16 45.867 46.446 1.522 22.292 o
-3 -2 -15 8.165 8.266 0.682 111.088 o
-3 -2 -14 84.993 84.744 2.101 11.704 o
-3 -2 -13 11.794 11.723 0.689 108.878 o
-3 -2 -12 67.079 66.684 1.674 18.439 o
-3 -2 -11 141.581 139.918 2.907 6.114 o
-3 -2 -10 57.532 56.351 1.391 26.683 o
-3 -2 -9 196.090 194.499 3.740 3.693 o
-3 -2 -8 301.188 297.806 5.448 1.740 o
-3 -2 -7 21.009 20.306 0.613 137.454 o
-3 -2 -6 300.006 297.359 5.366 1.794 o
-3 -2 -5 198.567 196.800 3.602 3.980 o
-3 -2 -4 1.524 1.350 0.193 1388.750 o
-3 -2 -3 364.209 366.880 6.564 1.199 o
-3 -2 -2 17.385 17.785 0.448 257.699 o
-3 -2 -1 1022.590 1011.260 17.833 0.162 o
-3 -1 -21 7.149 7.487 0.689 108.878 o
-3 -1 -20 7.274 6.799 0.723 98.755 o
-3 -1 -19 4.641 4.622 0.709 102.628 o
-3 -1 -18 4.337 3.658 0.668 115.717 o
-3 -1 -17 29.891 29.481 1.219 34.753 o
-3 -1 -16 38.941 38.498 1.378 27.219 o
-3 -1 -15 1.585 1.729 0.523 188.500 o
-3 -1 -14 63.565 62.496 1.694 17.992 o
-3 -1 -13 136.401 133.326 2.893 6.172 o
-3 -1 -12 209.911 207.448 4.119 3.045 o
-3 -1 -11 157.877 156.911 3.182 5.101 o
-3 -1 -10 25.191 24.776 0.813 78.194 o
-3 -1 -9 57.754 58.673 1.350 28.342 o
-3 -1 -8 320.130 316.149 5.745 1.565 o
-3 -1 -7 61.220 61.414 1.323 29.535 o
-3 -1 -6 99.548 97.212 1.908 14.190 o
-3 -1 -5 52.432 53.004 1.109 42.004 o
-3 -1 -4 138.415 137.121 2.528 8.084 o
-3 -1 -3 128.150 131.073 2.397 8.990 o
-3 -1 -2 3.270 3.912 0.214 1132.960 o
-3 -1 -1 3726.760 3375.580 59.492 0.015 o
-2 -21 -4 0.071 -0.462 0.503 204.312 o
-2 -21 -3 0.130 -0.365 0.517 193.560 o
-2 -21 -2 2.818 3.086 0.585 150.696 o
-2 -21 -1 0.253 -0.055 0.523 188.500 o
-2 -20 -8 0.275 0.427 0.544 174.455 o
-2 -20 -7 1.694 1.942 0.558 165.947 o
-2 -20 -6 0.332 1.143 0.551 170.121 o
-2 -20 -5 1.420 1.632 0.579 154.305 o
-2 -20 -4 10.308 10.194 0.785 83.778 o
-2 -20 -3 0.248 0.654 0.572 158.046 o
-2 -20 -2 6.320 6.606 0.723 98.755 o
-2 -20 -1 3.919 4.339 0.668 115.717 o
-2 -19 -10 2.733 2.328 0.592 147.212 o
-2 -19 -9 3.662 3.623 0.613 137.454 o
-2 -19 -8 5.206 5.889 0.682 111.088 o
-2 -19 -7 2.767 2.452 0.613 137.454 o
-2 -19 -6 1.966 1.357 0.599 143.847 o
-2 -19 -5 0.418 0.964 0.592 147.212 o
-2 -19 -4 1.914 1.942 0.627 131.479 o
-2 -19 -3 1.983 1.626 0.620 134.417 o
-2 -19 -2 7.550 8.362 0.785 83.778 o
-2 -19 -1 3.955 4.195 0.689 108.878 o
-2 -18 -11 0.039 -0.007 0.523 188.500 o
-2 -18 -10 6.571 6.413 0.703 104.650 o
-2 -18 -9 1.294 0.778 0.579 154.305 o
-2 -18 -8 0.564 0.468 0.585 150.696 o
-2 -18 -7 6.407 6.358 0.744 93.345 o
-2 -18 -6 3.396 3.293 0.675 113.367 o
-2 -18 -5 0.423 1.081 0.579 154.305 o
-2 -18 -4 0.418 0.193 0.572 158.046 o
-2 -18 -3 1.686 1.770 0.606 140.596 o
-2 -18 -2 1.820 2.989 0.627 131.479 o
-2 -18 -1 7.480 6.991 0.737 95.098 o
-2 -17 -13 3.550 3.506 0.592 147.212 o
-2 -17 -12 0.001 0.007 0.537 178.957 o
-2 -17 -11 1.004 0.992 0.565 161.924 o
-2 -17 -10 10.134 10.126 0.813 78.194 o
-2 -17 -9 3.755 4.374 0.696 106.732 o
-2 -17 -8 7.286 7.198 0.751 91.640 o
-2 -17 -7 4.233 4.815 0.689 108.878 o
-2 -17 -6 1.158 1.736 0.606 140.596 o
-2 -17 -5 7.172 6.978 0.737 95.098 o
-2 -17 -4 6.386 5.944 0.716 100.664 o
-2 -17 -3 2.035 1.502 0.606 140.596 o
-2 -17 -2 12.250 13.239 0.882 66.454 o
-2 -17 -1 16.210 15.987 0.944 58.009 o
-2 -16 -14 1.803 2.142 0.558 165.947 o
-2 -16 -13 3.063 2.514 0.613 137.454 o
-2 -16 -12 10.884 11.221 0.827 75.609 o
-2 -16 -11 6.179 6.943 0.751 91.640 o
-2 -16 -10 4.281 4.188 0.661 118.140 o
-2 -16 -9 1.764 1.812 0.606 140.596 o
-2 -16 -8 1.508 1.481 0.606 140.596 o
-2 -16 -7 8.021 7.942 0.765 88.368 o
-2 -16 -6 1.257 1.963 0.592 147.212 o
-2 -16 -5 11.991 12.185 0.854 70.810 o
-2 -16 -4 15.159 14.913 0.902 63.445 o
-2 -16 -3 22.600 23.509 1.081 44.171 o
-2 -16 -2 4.750 4.346 0.661 118.140 o
-2 -16 -1 4.316 4.512 0.647 123.221 o
-2 -15 -15 5.544 5.111 0.641 125.885 o
-2 -15 -14 0.462 0.262 0.558 165.947 o
-2 -15 -13 0.363 0.276 0.572 158.046 o
-2 -15 -12 4.880 4.546 0.703 104.650 o
-2 -15 -11 2.092 2.101 0.620 134.417 o
-2 -15 -10 8.265 8.025 0.771 86.797 o
-2 -15 -9 10.416 10.050 0.820 76.886 o
-2 -15 -8 1.684 1.736 0.613 137.454 o
-2 -15 -7 1.671 0.985 0.585 150.696 o
-2 -15 -6 16.982 16.910 0.937 58.865 o
-2 -15 -5 1.474 1.805 0.572 158.046 o
-2 -15 -4 5.811 5.779 0.661 118.140 o
-2 -15 -3 2.170 2.452 0.544 174.455 o
-2 -15 -2 4.729 4.422 0.592 147.212 o
-2 -15 -1 7.619 7.453 0.661 118.140 o
-2 -14 -16 0.873 0.951 0.537 178.957 o
-2 -14 -15 6.475 6.144 0.703 104.650 o
-2 -14 -14 3.383 2.728 0.647 123.221 o
-2 -14 -13 3.197 3.575 0.661 118.140 o
-2 -14 -12 1.551 1.467 0.606 140.596 o
-2 -14 -11 21.173 21.532 1.061 45.909 o
-2 -14 -10 6.114 6.179 0.723 98.755 o
-2 -14 -9 4.267 4.801 0.675 113.367 o
-2 -14 -8 2.301 2.466 0.599 143.847 o
-2 -14 -7 23.922 23.599 1.061 45.909 o
-2 -14 -6 0.799 0.744 0.510 198.827 o
-2 -14 -5 14.336 14.933 0.820 76.886 o
-2 -14 -4 16.712 17.551 0.868 68.580 o
-2 -14 -3 9.810 10.146 0.696 106.732 o
-2 -14 -2 8.274 7.976 0.641 125.885 o
-2 -14 -1 12.526 12.771 0.744 93.345 o
-2 -13 -17 8.466 8.679 0.696 106.732 o
-2 -13 -16 2.926 3.100 0.613 137.454 o
-2 -13 -15 17.707 18.047 0.985 53.243 o
-2 -13 -14 6.019 6.392 0.744 93.345 o
-2 -13 -13 11.626 11.049 0.840 73.151 o
-2 -13 -12 17.075 16.091 0.944 58.009 o
-2 -13 -11 1.454 2.831 0.620 134.417 o
-2 -13 -10 0.150 0.227 0.551 170.121 o
-2 -13 -9 11.408 12.853 0.833 74.365 o
-2 -13 -8 4.411 4.216 0.585 150.696 o
-2 -13 -7 1.260 0.964 0.503 204.312 o
-2 -13 -6 6.735 6.399 0.606 140.596 o
-2 -13 -5 41.751 41.948 1.309 30.160 o
-2 -13 -4 33.975 34.041 1.150 39.040 o
-2 -13 -3 21.777 21.360 0.895 64.425 o
-2 -13 -2 23.899 24.590 0.951 57.172 o
-2 -13 -1 41.811 43.278 1.295 30.805 o
-2 -12 -17 2.229 2.721 0.599 143.847 o
-2 -12 -16 4.876 4.725 0.682 111.088 o
-2 -12 -15 6.437 6.502 0.758 89.981 o
-2 -12 -14 3.366 2.934 0.634 128.636 o
-2 -12 -13 2.053 2.060 0.620 134.417 o
-2 -12 -12 6.587 6.840 0.723 98.755 o
-2 -12 -11 6.333 6.881 0.716 100.664 o
-2 -12 -10 29.095 29.633 1.185 36.803 o
-2 -12 -9 12.758 12.082 0.771 86.797 o
-2 -12 -8 5.883 5.600 0.599 143.847 o
-2 -12 -7 52.815 52.473 1.502 22.910 o
-2 -12 -6 1.410 1.949 0.482 222.199 o
-2 -12 -5 53.331 52.150 1.453 24.455 o
-2 -12 -4 9.503 9.664 0.627 131.479 o
-2 -12 -3 81.469 80.673 1.936 13.789 o
-2 -12 -2 10.252 10.518 0.620 134.417 o
-2 -12 -1 15.975 16.442 0.737 95.098 o
-2 -11 -18 2.974 3.713 0.599 143.847 o
-2 -11 -17 13.970 13.136 0.854 70.810 o
-2 -11 -16 5.327 5.070 0.703 104.650 o
-2 -11 -15 1.288 1.371 0.592 147.212 o
-2 -11 -14 8.202 8.321 0.771 86.797 o
-2 -11 -13 1.645 1.426 0.585 150.696 o
-2 -11 -12 5.247 5.311 0.682 111.088 o
-2 -11 -11 19.235 18.556 0.957 56.352 o
-2 -11 -10 42.374 42.148 1.357 28.055 o
-2 -11 -9 24.754 25.658 1.013 50.385 o
-2 -11 -8 43.578 42.809 1.316 29.845 o
-2 -11 -7 13.419 13.487 0.723 98.755 o
-2 -11 -6 91.534 91.398 2.135 11.330 o
-2 -11 -5 70.806 69.804 1.722 17.420 o
-2 -11 -4 53.497 53.465 1.419 25.657 o
-2 -11 -3 21.331 22.806 0.840 73.151 o
-2 -11 -2 188.866 189.994 3.788 3.599 o
-2 -11 -1 19.655 20.237 0.771 86.797 o
-2 -10 -19 2.497 2.583 0.592 147.212 o
-2 -10 -18 10.153 10.008 0.785 83.778 o
-2 -10 -17 3.339 3.534 0.661 118.140 o
-2 -10 -16 5.979 6.130 0.703 104.650 o
-2 -10 -15 2.107 2.128 0.620 134.417 o
-2 -10 -14 7.786 7.770 0.751 91.640 o
-2 -10 -13 5.119 5.345 0.682 111.088 o
-2 -10 -12 59.796 60.140 1.763 16.613 o
-2 -10 -11 0.795 1.033 0.489 215.984 o
-2 -10 -10 45.222 44.841 1.371 27.494 o
-2 -10 -9 33.076 33.524 1.130 40.481 o
-2 -10 -8 0.516 0.386 0.427 283.241 o
-2 -10 -7 64.309 63.481 1.619 19.715 o
-2 -10 -6 15.568 15.629 0.709 102.628 o
-2 -10 -5 43.646 42.617 1.192 36.379 o
-2 -10 -4 167.896 169.784 3.403 4.462 o
-2 -10 -3 402.177 403.580 7.453 0.930 o
-2 -10 -2 29.211 29.440 0.909 62.487 o
-2 -10 -1 21.715 21.773 0.758 89.981 o
-2 -9 -19 1.049 0.937 0.551 170.121 o
-2 -9 -18 6.375 6.750 0.730 96.901 o
-2 -9 -17 24.077 24.873 1.143 39.511 o
-2 -9 -16 26.314 27.187 1.171 37.674 o
-2 -9 -15 5.085 5.483 0.703 104.650 o
-2 -9 -14 21.227 19.858 1.013 50.385 o
-2 -9 -13 18.114 18.722 0.957 56.352 o
-2 -9 -12 18.680 18.488 0.902 63.445 o
-2 -9 -11 9.427 9.616 0.682 111.088 o
-2 -9 -10 7.164 8.149 0.620 134.417 o
-2 -9 -9 119.737 120.424 2.652 7.345 o
-2 -9 -8 62.853 62.930 1.598 20.229 o
-2 -9 -7 69.530 70.162 1.694 17.992 o
-2 -9 -6 78.211 79.544 1.825 15.504 o
-2 -9 -5 136.204 138.513 2.838 6.414 o
-2 -9 -4 100.959 100.952 2.156 11.114 o
-2 -9 -3 179.633 177.106 3.437 4.373 o
-2 -9 -2 62.498 62.530 1.426 25.410 o
-2 -9 -1 54.308 54.003 1.267 32.159 o
-2 -8 -20 1.124 0.875 0.551 170.121 o
-2 -8 -19 26.364 25.128 1.095 43.067 o
-2 -8 -18 7.753 8.087 0.765 88.368 o
-2 -8 -17 13.070 12.922 0.868 68.580 o
-2 -8 -16 9.190 8.748 0.785 83.778 o
-2 -8 -15 10.084 10.181 0.799 80.914 o
-2 -8 -14 1.647 1.681 0.572 158.046 o
-2 -8 -13 5.679 5.710 0.620 134.417 o
-2 -8 -12 11.655 11.537 0.723 98.755 o
-2 -8 -11 151.764 151.531 3.258 4.867 o
-2 -8 -10 195.674 191.599 3.906 3.387 o
-2 -8 -9 72.935 73.475 1.784 16.231 o
-2 -8 -8 44.277 44.628 1.226 34.364 o
-2 -8 -7 15.032 14.837 0.641 125.885 o
-2 -8 -6 37.517 39.662 1.075 44.739 o
-2 -8 -5 27.814 27.621 0.813 78.194 o
-2 -8 -4 24.156 24.515 0.737 95.098 o
-2 -8 -3 179.971 180.881 3.451 4.338 o
-2 -8 -2 327.721 330.050 6.041 1.416 o
-2 -8 -1 11.320 11.517 0.475 228.687 o
-2 -7 -20 4.129 3.782 0.606 140.596 o
-2 -7 -19 4.025 3.038 0.641 125.885 o
-2 -7 -18 10.104 10.215 0.833 74.365 o
-2 -7 -17 1.596 2.101 0.613 137.454 o
-2 -7 -16 29.426 28.937 1.205 35.552 o
-2 -7 -15 8.629 8.183 0.758 89.981 o
-2 -7 -14 31.943 31.830 1.219 34.753 o
-2 -7 -13 5.144 5.331 0.599 143.847 o
-2 -7 -12 7.929 7.970 0.627 131.479 o
-2 -7 -11 42.440 42.761 1.281 31.471 o
-2 -7 -10 47.415 47.321 1.329 29.230 o
-2 -7 -9 130.109 132.286 2.783 6.671 o
-2 -7 -8 66.193 64.927 1.557 21.317 o
-2 -7 -7 92.068 92.824 2.011 12.770 o
-2 -7 -6 100.419 100.359 2.087 11.859 o
-2 -7 -5 337.350 335.870 6.151 1.365 o
-2 -7 -4 206.744 205.065 3.857 3.472 o
-2 -7 -3 500.778 498.436 8.996 0.638 o
-2 -7 -2 350.132 343.578 6.234 1.329 o
-2 -7 -1 355.025 355.790 6.433 1.248 o
-2 -6 -20 3.506 3.244 0.606 140.596 o
-2 -6 -19 1.163 1.143 0.592 147.212 o
-2 -6 -18 7.271 7.288 0.730 96.901 o
-2 -6 -17 15.870 14.864 0.923 60.636 o
-2 -6 -16 15.999 15.664 0.930 59.741 o
-2 -6 -15 3.639 4.016 0.641 125.885 o
-2 -6 -14 9.319 9.506 0.709 102.628 o
-2 -6 -13 5.774 5.373 0.585 150.696 o
-2 -6 -12 34.421 33.235 1.116 41.487 o
-2 -6 -11 7.088 7.170 0.565 161.924 o
-2 -6 -10 36.726 37.182 1.116 41.487 o
-2 -6 -9 64.213 64.452 1.557 21.317 o
-2 -6 -8 123.452 122.842 2.542 7.996 o
-2 -6 -7 18.631 17.978 0.627 131.479 o
-2 -6 -6 142.446 141.922 2.776 6.704 o
-2 -6 -5 102.921 107.819 2.149 11.185 o
-2 -6 -4 427.370 426.366 7.680 0.876 o
-2 -6 -3 227.381 223.649 4.119 3.045 o
-2 -6 -2 443.039 439.109 7.914 0.825 o
-2 -6 -1 84.747 84.489 1.688 18.139 o
-2 -5 -21 0.539 0.186 0.530 183.636 o
-2 -5 -20 18.555 19.183 0.964 55.550 o
-2 -5 -19 2.876 2.631 0.627 131.479 o
-2 -5 -18 7.334 7.515 0.737 95.098 o
-2 -5 -17 12.188 11.517 0.847 71.966 o
-2 -5 -16 12.799 12.523 0.854 70.810 o
-2 -5 -15 3.887 4.408 0.627 131.479 o
-2 -5 -14 5.385 5.331 0.599 143.847 o
-2 -5 -13 6.935 7.336 0.606 140.596 o
-2 -5 -12 25.686 25.500 0.957 56.352 o
-2 -5 -11 159.614 159.246 3.299 4.745 o
-2 -5 -10 70.572 72.711 1.729 17.282 o
-2 -5 -9 2.260 2.542 0.379 359.926 o
-2 -5 -8 196.523 196.111 3.761 3.652 o
-2 -5 -7 23.855 23.736 0.709 102.628 o
-2 -5 -6 268.296 268.697 4.946 2.112 o
-2 -5 -5 298.971 295.657 5.386 1.780 o
-2 -5 -4 137.664 136.281 2.597 7.660 o
-2 -5 -3 89.631 92.941 1.818 15.622 o
-2 -5 -2 418.936 422.763 7.639 0.885 o
-2 -5 -1 262.891 268.663 4.856 2.191 o
-2 -4 -21 5.068 4.953 0.620 134.417 o
-2 -4 -20 4.353 3.947 0.641 125.885 o
-2 -4 -19 0.246 -0.028 0.565 161.924 o
-2 -4 -18 17.058 16.208 0.951 57.172 o
-2 -4 -17 9.100 8.603 0.771 86.797 o
-2 -4 -16 9.137 8.521 0.758 89.981 o
-2 -4 -15 11.052 10.973 0.771 86.797 o
-2 -4 -14 96.504 95.379 2.314 9.644 o
-2 -4 -13 31.312 30.452 1.075 44.739 o
-2 -4 -12 36.211 35.329 1.123 40.979 o
-2 -4 -11 18.697 18.501 0.758 89.981 o
-2 -4 -10 71.674 71.788 1.688 18.139 o
-2 -4 -9 5.691 5.683 0.427 283.241 o
-2 -4 -8 53.793 54.381 1.267 32.159 o
-2 -4 -7 6.318 6.082 0.358 402.654 o
-2 -4 -6 166.283 162.827 3.086 5.425 o
-2 -4 -5 321.163 322.356 5.814 1.528 o
-2 -4 -4 430.974 426.820 7.680 0.876 o
-2 -4 -3 200.291 194.554 3.561 4.073 o
-2 -4 -2 45.478 46.357 0.964 55.550 o
-2 -4 -1 610.208 612.867 11.055 0.423 o
-2 -3 -21 1.997 2.128 0.551 170.121 o
-2 -3 -20 1.073 0.703 0.565 161.924 o
-2 -3 -19 8.990 8.686 0.792 82.327 o
-2 -3 -18 8.722 9.492 0.785 83.778 o
-2 -3 -17 15.432 15.126 0.923 60.636 o
-2 -3 -16 13.820 12.812 0.854 70.810 o
-2 -3 -15 8.348 8.603 0.689 108.878 o
-2 -3 -14 3.857 4.140 0.551 170.121 o
-2 -3 -13 13.233 13.755 0.730 96.901 o
-2 -3 -12 6.588 6.909 0.551 170.121 o
-2 -3 -11 6.696 7.129 0.517 193.560 o
-2 -3 -10 18.631 18.860 0.709 102.628 o
-2 -3 -9 52.615 51.385 1.240 33.604 o
-2 -3 -8 19.281 19.796 0.634 128.636 o
-2 -3 -7 33.581 32.353 0.827 75.609 o
-2 -3 -6 78.420 79.743 1.619 19.715 o
-2 -3 -5 69.456 68.350 1.391 26.683 o
-2 -3 -4 6.270 6.399 0.282 647.696 o
-2 -3 -3 69.730 69.129 1.364 27.772 o
-2 -3 -2 754.844 742.246 13.501 0.283 o
-2 -3 -1 1044.160 1030.800 18.267 0.155 o
-2 -2 -21 2.610 3.141 0.579 154.305 o
-2 -2 -20 1.027 1.391 0.579 154.305 o
-2 -2 -19 21.648 21.098 1.075 44.739 o
-2 -2 -18 18.086 18.171 0.992 52.507 o
-2 -2 -17 10.452 10.497 0.820 76.886 o
-2 -2 -16 4.020 4.264 0.641 125.885 o
-2 -2 -15 1.843 1.570 0.517 193.560 o
-2 -2 -14 55.828 56.482 1.584 20.582 o
-2 -2 -13 32.460 31.954 1.088 43.614 o
-2 -2 -12 31.417 31.609 1.026 49.042 o
-2 -2 -11 54.656 55.890 1.426 25.410 o
-2 -2 -10 19.782 19.900 0.723 98.755 o
-2 -2 -9 27.934 27.931 0.806 79.537 o
-2 -2 -8 51.725 50.152 1.164 38.121 o
-2 -2 -7 411.355 403.669 7.288 0.973 o
-2 -2 -6 14.073 13.755 0.448 257.699 o
-2 -2 -5 53.788 53.520 1.123 40.979 o
-2 -2 -4 392.440 390.913 7.040 1.042 o
-2 -2 -3 780.478 775.282 13.976 0.264 o
-2 -2 -2 68.026 68.295 1.302 30.480 o
-2 -2 -1 1204.030 1187.620 21.284 0.114 o
-2 -1 -21 0.045 0.214 0.517 193.560 o
-2 -1 -20 4.714 4.360 0.661 118.140 o
-2 -1 -19 39.147 39.503 1.440 24.926 o
-2 -1 -18 3.513 3.430 0.654 120.640 o
-2 -1 -17 1.762 1.756 0.592 147.212 o
-2 -1 -16 4.312 4.078 0.627 131.479 o
-2 -1 -15 2.137 2.080 0.517 193.560 o
-2 -1 -14 5.318 5.290 0.572 158.046 o
-2 -1 -13 158.644 157.455 3.327 4.667 o
-2 -1 -12 37.739 38.511 1.157 38.576 o
-2 -1 -11 5.520 5.380 0.462 242.543 o
-2 -1 -10 18.040 17.854 0.675 113.367 o
-2 -1 -9 97.283 96.688 2.018 12.682 o
-2 -1 -8 79.910 77.491 1.639 19.221 o
-2 -1 -7 99.773 99.960 1.991 13.036 o
-2 -1 -6 182.927 182.686 3.403 4.462 o
-2 -1 -5 603.669 596.887 10.828 0.441 o
-2 -1 -4 619.995 617.985 11.193 0.412 o
-2 -1 -3 414.646 418.238 7.570 0.901 o
-2 -1 -2 194.253 196.035 3.540 4.121 o
-2 -1 -1 375.259 367.218 6.633 1.174 o
-1 -21 -5 7.398 7.246 0.696 106.732 o
-1 -21 -4 1.429 1.584 0.544 174.455 o
-1 -21 -3 1.577 1.763 0.551 170.121 o
-1 -21 -2 0.416 0.510 0.537 178.957 o
-1 -21 -1 1.989 2.018 0.572 158.046 o
-1 -20 -8 3.262 2.886 0.599 143.847 o
-1 -20 -7 0.806 0.296 0.530 183.636 o
-1 -20 -6 1.284 1.061 0.572 158.046 o
-1 -20 -5 6.603 7.005 0.709 102.628 o
-1 -20 -4 2.735 2.590 0.613 137.454 o
-1 -20 -3 5.478 5.497 0.703 104.650 o
-1 -20 -2 7.992 8.906 0.771 86.797 o
-1 -20 -1 8.538 7.970 0.771 86.797 o
-1 -19 -10 1.676 1.502 0.544 174.455 o
-1 -19 -9 6.360 6.799 0.682 111.088 o
-1 -19 -8 7.384 7.274 0.723 98.755 o
-1 -19 -7 0.570 0.861 0.579 154.305 o
-1 -19 -6 10.309 11.111 0.840 73.151 o
-1 -19 -5 3.994 3.823 0.668 115.717 o
-1 -19 -4 9.629 9.313 0.820 76.886 o
-1 -19 -3 1.818 2.211 0.634 128.636 o
-1 -19 -2 5.773 6.358 0.744 93.345 o
-1 -19 -1 1.213 0.730 0.579 154.305 o
-1 -18 -12 1.665 1.488 0.558 165.947 o
-1 -18 -11 1.635 1.736 0.565 161.924 o
-1 -18 -10 2.492 2.149 0.599 143.847 o
-1 -18 -9 8.766 9.657 0.792 82.327 o
-1 -18 -8 1.580 1.750 0.620 134.417 o
-1 -18 -7 1.250 0.737 0.613 137.454 o
-1 -18 -6 0.759 1.013 0.585 150.696 o
-1 -18 -5 12.876 13.397 0.875 67.504 o
-1 -18 -4 8.736 8.872 0.785 83.778 o
-1 -18 -3 4.387 4.243 0.682 111.088 o
-1 -18 -2 2.274 2.060 0.620 134.417 o
-1 -18 -1 10.197 9.898 0.820 76.886 o
-1 -17 -13 0.407 0.551 0.517 193.560 o
-1 -17 -12 0.083 -0.110 0.530 183.636 o
-1 -17 -11 9.147 8.645 0.771 86.797 o
-1 -17 -10 0.267 -0.214 0.572 158.046 o
-1 -17 -9 3.401 3.334 0.675 113.367 o
-1 -17 -8 4.804 4.546 0.682 111.088 o
-1 -17 -7 1.089 1.763 0.606 140.596 o
-1 -17 -6 0.548 0.096 0.572 158.046 o
-1 -17 -5 4.590 4.918 0.689 108.878 o
-1 -17 -4 2.408 2.797 0.641 125.885 o
-1 -17 -3 8.661 9.740 0.806 79.537 o
-1 -17 -2 2.699 2.948 0.634 128.636 o
-1 -17 -1 30.715 30.996 1.254 32.870 o
-1 -16 -14 5.888 6.523 0.661 118.140 o
-1 -16 -13 0.824 0.978 0.558 165.947 o
-1 -16 -12 4.379 3.658 0.661 118.140 o
-1 -16 -11 2.013 2.211 0.627 131.479 o
-1 -16 -10 12.890 12.860 0.868 68.580 o
-1 -16 -9 1.365 1.357 0.606 140.596 o
-1 -16 -8 2.921 3.010 0.641 125.885 o
-1 -16 -7 6.808 7.081 0.737 95.098 o
-1 -16 -6 7.785 7.646 0.751 91.640 o
-1 -16 -5 1.099 1.075 0.579 154.305 o
-1 -16 -4 5.746 5.752 0.696 106.732 o
-1 -16 -3 5.625 6.351 0.709 102.628 o
-1 -16 -2 19.797 19.197 0.985 53.243 o
-1 -16 -1 4.488 4.264 0.654 120.640 o
-1 -15 -15 0.156 1.006 0.530 183.636 o
-1 -15 -14 1.490 1.440 0.585 150.696 o
-1 -15 -13 4.777 4.071 0.682 111.088 o
-1 -15 -12 11.282 11.145 0.861 69.682 o
-1 -15 -11 7.220 6.985 0.737 95.098 o
-1 -15 -10 14.510 14.458 0.916 61.551 o
-1 -15 -9 18.472 19.094 1.006 51.078 o
-1 -15 -8 10.384 10.559 0.820 76.886 o
-1 -15 -7 0.097 -0.165 0.551 170.121 o
-1 -15 -6 8.555 8.789 0.751 91.640 o
-1 -15 -5 20.096 19.803 0.985 53.243 o
-1 -15 -4 33.347 33.511 1.219 34.753 o
-1 -15 -3 3.073 2.900 0.565 161.924 o
-1 -15 -2 1.559 1.963 0.537 178.957 o
-1 -15 -1 33.930 34.344 1.219 34.753 o
-1 -14 -16 3.706 3.671 0.606 140.596 o
-1 -14 -15 15.518 15.064 0.895 64.425 o
-1 -14 -14 1.024 0.510 0.585 150.696 o
-1 -14 -13 9.443 8.810 0.806 79.537 o
-1 -14 -12 0.280 0.530 0.572 158.046 o
-1 -14 -11 1.201 1.075 0.599 143.847 o
-1 -14 -10 4.757 4.608 0.682 111.088 o
-1 -14 -9 11.858 11.324 0.833 74.365 o
-1 -14 -8 8.950 8.273 0.744 93.345 o
-1 -14 -7 31.078 31.844 1.226 34.364 o
-1 -14 -6 9.126 8.748 0.696 106.732 o
-1 -14 -5 19.861 20.919 0.944 58.009 o
-1 -14 -4 81.955 82.933 2.101 11.704 o
-1 -14 -3 21.442 21.753 0.944 58.009 o
-1 -14 -2 0.889 0.730 0.475 228.687 o
-1 -14 -1 4.190 4.154 0.544 174.455 o
-1 -13 -17 0.490 -0.675 0.510 198.827 o
-1 -13 -16 4.066 3.547 0.634 128.636 o
-1 -13 -15 10.382 10.194 0.827 75.609 o
-1 -13 -14 6.796 6.695 0.758 89.981 o
-1 -13 -13 10.073 10.249 0.813 78.194 o
-1 -13 -12 11.813 12.013 0.861 69.682 o
-1 -13 -11 8.587 8.507 0.771 86.797 o
-1 -13 -10 44.588 43.491 1.467 23.998 o
-1 -13 -9 16.540 16.091 0.916 61.551 o
-1 -13 -8 46.945 47.438 1.481 23.554 o
-1 -13 -7 2.700 3.375 0.551 170.121 o
-1 -13 -6 32.708 33.028 1.164 38.121 o
-1 -13 -5 1.134 1.219 0.482 222.199 o
-1 -13 -4 9.989 10.966 0.689 108.878 o
-1 -13 -3 52.227 51.247 1.460 24.225 o
-1 -13 -2 56.796 55.511 1.529 22.092 o
-1 -13 -1 19.863 19.659 0.840 73.151 o
-1 -12 -18 6.702 7.129 0.689 108.878 o
-1 -12 -17 3.734 3.203 0.613 137.454 o
-1 -12 -16 10.843 10.911 0.827 75.609 o
-1 -12 -15 10.302 11.214 0.861 69.682 o
-1 -12 -14 22.376 22.572 1.081 44.171 o
-1 -12 -13 12.374 12.330 0.868 68.580 o
-1 -12 -12 28.133 27.394 1.171 37.674 o
-1 -12 -11 37.223 37.857 1.357 28.055 o
-1 -12 -10 10.254 11.193 0.785 83.778 o
-1 -12 -9 4.569 3.871 0.579 154.305 o
-1 -12 -8 28.571 28.716 1.081 44.171 o
-1 -12 -7 7.075 6.819 0.606 140.596 o
-1 -12 -6 113.836 110.306 2.535 8.040 o
-1 -12 -5 29.188 29.819 1.033 48.390 o
-1 -12 -4 3.737 4.002 0.496 210.026 o
-1 -12 -3 58.347 58.700 1.543 21.699 o
-1 -12 -2 15.413 16.580 0.744 93.345 o
-1 -12 -1 6.074 6.117 0.517 193.560 o
-1 -11 -18 8.488 8.645 0.730 96.901 o
-1 -11 -17 16.176 16.469 0.937 58.865 o
-1 -11 -16 9.937 11.111 0.847 71.966 o
-1 -11 -15 19.520 19.541 1.019 49.707 o
-1 -11 -14 15.414 15.512 0.930 59.741 o
-1 -11 -13 37.406 37.368 1.371 27.494 o
-1 -11 -12 7.197 6.640 0.703 104.650 o
-1 -11 -11 51.384 52.294 1.577 20.762 o
-1 -11 -10 10.993 11.269 0.744 93.345 o
-1 -11 -9 45.226 43.850 1.364 27.772 o
-1 -11 -8 39.191 39.138 1.240 33.604 o
-1 -11 -7 1.077 0.937 0.441 265.815 o
-1 -11 -6 8.680 8.879 0.592 147.212 o
-1 -11 -5 77.372 78.187 1.880 14.609 o
-1 -11 -4 12.410 13.253 0.654 120.640 o
-1 -11 -3 17.196 16.848 0.716 100.664 o
-1 -11 -2 68.399 69.315 1.674 18.439 o
-1 -11 -1 12.336 12.619 0.613 137.454 o
-1 -10 -19 1.286 1.536 0.537 178.957 o
-1 -10 -18 9.858 10.566 0.785 83.778 o
-1 -10 -17 2.280 1.874 0.620 134.417 o
-1 -10 -16 8.686 8.693 0.771 86.797 o
-1 -10 -15 11.879 12.116 0.854 70.810 o
-1 -10 -14 5.686 5.869 0.703 104.650 o
-1 -10 -13 0.835 0.317 0.544 174.455 o
-1 -10 -12 4.639 4.491 0.627 131.479 o
-1 -10 -11 11.487 11.124 0.730 96.901 o
-1 -10 -10 37.267 36.541 1.219 34.753 o
-1 -10 -9 10.483 10.346 0.668 115.717 o
-1 -10 -8 29.064 28.785 1.006 51.078 o
-1 -10 -7 57.798 57.281 1.508 22.701 o
-1 -10 -6 50.383 51.571 1.378 27.219 o
-1 -10 -5 162.250 167.325 3.416 4.426 o
-1 -10 -4 25.799 26.388 0.868 68.580 o
-1 -10 -3 105.616 105.953 2.287 9.878 o
-1 -10 -2 17.499 17.847 0.682 111.088 o
-1 -10 -1 140.597 143.623 2.934 6.000 o
-1 -9 -19 1.814 1.880 0.565 161.924 o
-1 -9 -18 7.609 7.859 0.751 91.640 o
-1 -9 -17 4.673 4.877 0.709 102.628 o
-1 -9 -16 5.255 5.276 0.709 102.628 o
-1 -9 -15 13.589 14.279 0.902 63.445 o
-1 -9 -14 17.965 17.055 0.951 57.172 o
-1 -9 -13 2.454 2.376 0.579 154.305 o
-1 -9 -12 40.193 39.166 1.302 30.480 o
-1 -9 -11 72.454 71.974 1.880 14.609 o
-1 -9 -10 22.289 21.126 0.889 65.427 o
-1 -9 -9 59.034 59.802 1.584 20.582 o
-1 -9 -8 73.915 72.835 1.777 16.357 o
-1 -9 -7 21.078 21.270 0.799 80.914 o
-1 -9 -6 4.654 4.698 0.441 265.815 o
-1 -9 -5 20.547 21.284 0.751 91.640 o
-1 -9 -4 29.259 29.336 0.882 66.454 o
-1 -9 -3 40.328 41.652 1.068 45.319 o
-1 -9 -2 83.097 84.675 1.825 15.504 o
-1 -9 -1 187.823 187.342 3.623 3.935 o
-1 -8 -20 4.895 4.553 0.641 125.885 o
-1 -8 -19 7.387 6.619 0.703 104.650 o
-1 -8 -18 4.610 4.608 0.682 111.088 o
-1 -8 -17 16.557 16.497 0.944 58.009 o
-1 -8 -16 4.713 5.545 0.689 108.878 o
-1 -8 -15 4.657 4.773 0.675 113.367 o
-1 -8 -14 11.632 11.269 0.806 79.537 o
-1 -8 -13 13.765 13.370 0.792 82.327 o
-1 -8 -12 38.443 37.891 1.254 32.870 o
-1 -8 -11 16.829 17.165 0.813 78.194 o
-1 -8 -10 14.866 14.196 0.723 98.755 o
-1 -8 -9 32.129 33.194 1.054 46.511 o
-1 -8 -8 200.236 201.256 4.009 3.214 o
-1 -8 -7 15.964 15.980 0.661 118.140 o
-1 -8 -6 4.667 4.512 0.406 312.777 o
-1 -8 -5 35.818 36.968 0.985 53.243 o
-1 -8 -4 186.370 188.293 3.637 3.905 o
-1 -8 -3 9.646 9.320 0.441 265.815 o
-1 -8 -2 288.851 292.303 5.442 1.745 o
-1 -8 -1 11.489 11.131 0.455 249.949 o
-1 -7 -20 0.307 0.193 0.517 193.560 o
-1 -7 -19 2.762 2.135 0.613 137.454 o
-1 -7 -18 1.942 1.626 0.620 134.417 o
-1 -7 -17 5.272 5.352 0.703 104.650 o
-1 -7 -16 28.530 29.564 1.212 35.149 o
-1 -7 -15 2.209 2.452 0.613 137.454 o
-1 -7 -14 14.330 13.762 0.847 71.966 o
-1 -7 -13 13.587 13.156 0.771 86.797 o
-1 -7 -12 56.205 56.606 1.584 20.582 o
-1 -7 -11 85.807 87.341 2.094 11.781 o
-1 -7 -10 20.540 20.306 0.820 76.886 o
-1 -7 -9 34.090 33.758 1.033 48.390 o
-1 -7 -8 24.770 25.231 0.840 73.151 o
-1 -7 -7 43.747 43.636 1.143 39.511 o
-1 -7 -6 195.837 199.286 3.837 3.509 o
-1 -7 -5 96.365 94.752 1.970 13.311 o
-1 -7 -4 21.002 21.367 0.647 123.221 o
-1 -7 -3 56.468 58.576 1.295 30.805 o
-1 -7 -2 241.907 238.417 4.457 2.601 o
-1 -7 -1 191.740 193.039 3.637 3.905 o
-1 -6 -20 0.288 0.599 0.530 183.636 o
-1 -6 -19 32.607 32.408 1.267 32.159 o
-1 -6 -18 33.934 32.746 1.267 32.159 o
-1 -6 -17 10.755 10.766 0.833 74.365 o
-1 -6 -16 21.455 20.588 1.033 48.390 o
-1 -6 -15 48.943 47.769 1.543 21.699 o
-1 -6 -14 0.369 -0.021 0.475 228.687 o
-1 -6 -13 32.741 33.318 1.164 38.121 o
-1 -6 -12 42.420 41.990 1.288 31.136 o
-1 -6 -11 67.575 66.394 1.688 18.139 o
-1 -6 -10 22.362 22.173 0.827 75.609 o
-1 -6 -9 121.031 120.714 2.569 7.826 o
-1 -6 -8 40.919 41.556 1.109 42.004 o
-1 -6 -7 123.967 121.981 2.473 8.448 o
-1 -6 -6 133.490 133.043 2.638 7.422 o
-1 -6 -5 66.448 67.476 1.453 24.455 o
-1 -6 -4 141.062 143.706 2.776 6.704 o
-1 -6 -3 133.301 134.352 2.590 7.701 o
-1 -6 -2 141.745 142.962 2.728 6.943 o
-1 -6 -1 86.982 86.301 1.722 17.420 o
-1 -5 -21 4.654 4.760 0.641 125.885 o
-1 -5 -20 5.911 5.669 0.675 113.367 o
-1 -5 -19 3.327 3.093 0.641 125.885 o
-1 -5 -18 2.958 3.258 0.641 125.885 o
-1 -5 -17 31.148 30.259 1.233 33.981 o
-1 -5 -16 8.449 8.273 0.758 89.981 o
-1 -5 -15 11.958 11.951 0.806 79.537 o
-1 -5 -14 17.777 17.592 0.868 68.580 o
-1 -5 -13 208.918 207.876 4.291 2.805 o
-1 -5 -12 39.324 38.890 1.212 35.149 o
-1 -5 -11 117.638 117.883 2.590 7.701 o
-1 -5 -10 55.303 56.007 1.426 25.410 o
-1 -5 -9 187.745 188.300 3.720 3.734 o
-1 -5 -8 135.124 137.982 2.769 6.737 o
-1 -5 -7 131.089 130.481 2.597 7.660 o
-1 -5 -6 81.523 79.199 1.660 18.746 o
-1 -5 -5 144.595 146.503 2.810 6.541 o
-1 -5 -4 78.420 76.175 1.557 21.317 o
-1 -5 -3 259.966 259.860 4.773 2.267 o
-1 -5 -2 80.155 80.170 1.591 20.404 o
-1 -5 -1 345.195 351.044 6.406 1.259 o
-1 -4 -21 0.652 0.255 0.517 193.560 o
-1 -4 -20 0.911 1.054 0.558 165.947 o
-1 -4 -19 0.286 0.813 0.585 150.696 o
-1 -4 -18 39.809 39.303 1.405 26.163 o
-1 -4 -17 6.405 6.151 0.709 102.628 o
-1 -4 -16 79.738 80.384 2.142 11.257 o
-1 -4 -15 6.233 5.621 0.627 131.479 o
-1 -4 -14 53.562 53.128 1.550 21.507 o
-1 -4 -13 14.547 15.243 0.778 85.267 o
-1 -4 -12 109.154 106.931 2.425 8.787 o
-1 -4 -11 34.769 35.053 1.075 44.739 o
-1 -4 -10 17.860 17.785 0.703 104.650 o
-1 -4 -9 21.603 22.393 0.751 91.640 o
-1 -4 -8 303.866 300.183 5.593 1.651 o
-1 -4 -7 59.802 60.856 1.350 28.342 o
-1 -4 -6 360.159 360.047 6.557 1.201 o
-1 -4 -5 240.378 248.619 4.581 2.462 o
-1 -4 -4 94.046 93.389 1.832 15.388 o
-1 -4 -3 1484.120 1487.530 27.284 0.069 o
-1 -4 -2 323.906 330.318 6.020 1.425 o
-1 -4 -1 208.066 214.977 3.919 3.363 o
-1 -3 -21 3.511 3.720 0.599 143.847 o
-1 -3 -20 2.829 2.914 0.613 137.454 o
-1 -3 -19 2.973 2.879 0.647 123.221 o
-1 -3 -18 10.362 10.167 0.813 78.194 o
-1 -3 -17 4.601 4.711 0.675 113.367 o
-1 -3 -16 5.214 5.421 0.668 115.717 o
-1 -3 -15 3.783 3.354 0.565 161.924 o
-1 -3 -14 25.801 25.906 1.019 49.707 o
-1 -3 -13 87.889 86.866 2.101 11.704 o
-1 -3 -12 46.822 45.964 1.309 30.160 o
-1 -3 -11 93.712 92.114 2.087 11.859 o
-1 -3 -10 11.307 11.627 0.565 161.924 o
-1 -3 -9 91.626 89.573 1.915 14.088 o
-1 -3 -8 180.228 183.809 3.540 4.121 o
-1 -3 -7 152.992 151.207 2.914 6.085 o
-1 -3 -6 347.495 343.164 6.241 1.326 o
-1 -3 -5 371.059 366.611 6.668 1.162 o
-1 -3 -4 245.893 247.420 4.505 2.546 o
-1 -3 -3 1611.520 1584.200 28.785 0.062 o
-1 -3 -2 2173.220 2090.820 37.533 0.037 o
-1 -3 -1 310.580 309.261 5.655 1.615 o
-1 -2 -21 4.144 4.140 0.613 137.454 o
-1 -2 -20 1.696 2.101 0.599 143.847 o
-1 -2 -19 4.548 3.699 0.675 113.367 o
-1 -2 -18 14.188 13.783 0.882 66.454 o
-1 -2 -17 7.703 7.529 0.737 95.098 o
-1 -2 -16 27.209 27.160 1.137 39.992 o
-1 -2 -15 4.623 4.753 0.592 147.212 o
-1 -2 -14 3.363 3.348 0.523 188.500 o
-1 -2 -13 12.260 13.005 0.703 104.650 o
-1 -2 -12 37.591 38.504 1.157 38.576 o
-1 -2 -11 40.962 41.053 1.157 38.576 o
-1 -2 -10 102.041 102.088 2.204 10.633 o
-1 -2 -9 55.733 55.890 1.309 30.160 o
-1 -2 -8 145.552 147.736 2.886 6.202 o
-1 -2 -7 419.036 417.425 7.618 0.890 o
-1 -2 -6 5.185 5.187 0.289 617.220 o
-1 -2 -5 745.055 747.164 13.625 0.278 o
-1 -2 -4 108.008 111.167 2.101 11.704 o
-1 -2 -3 997.290 988.179 18.171 0.156 o
-1 -2 -2 952.074 941.043 17.268 0.173 o
-1 -2 -1 558.325 552.707 10.112 0.505 o
-1 -1 -21 6.281 5.889 0.668 115.717 o
-1 -1 -20 10.147 10.160 0.792 82.327 o
-1 -1 -19 6.329 6.454 0.716 100.664 o
-1 -1 -18 10.428 10.380 0.820 76.886 o
-1 -1 -17 9.128 8.968 0.771 86.797 o
-1 -1 -16 4.178 4.463 0.627 131.479 o
-1 -1 -15 27.691 28.289 1.088 43.614 o
-1 -1 -14 4.698 4.877 0.558 165.947 o
-1 -1 -13 2.815 3.127 0.482 222.199 o
-1 -1 -12 43.717 45.709 1.281 31.471 o
-1 -1 -11 135.604 134.345 2.824 6.477 o
-1 -1 -10 45.377 45.468 1.185 36.803 o
-1 -1 -9 5.761 5.724 0.379 359.926 o
-1 -1 -8 200.968 197.254 3.754 3.666 o
-1 -1 -7 86.261 87.651 1.777 16.357 o
-1 -1 -6 2.420 2.590 0.227 999.795 o
-1 -1 -5 356.754 351.224 6.406 1.259 o
-1 -1 -4 818.142 830.593 15.202 0.224 o
-1 -1 -3 259.817 258.241 4.705 2.334 o
-1 -1 -2 1636.590 1582.610 28.448 0.064 o
-1 -1 -1 609.159 599.780 10.938 0.432 o
0 0 2 3659.000 3246.680 55.256 0.017 o
0 0 4 0.194 0.544 0.158 2058.180 o
0 0 6 170.693 168.448 3.175 5.123 o
0 0 8 575.179 575.865 10.546 0.465 o
0 0 10 517.636 516.730 9.499 0.573 o
0 0 12 136.599 137.397 2.934 6.000 o
0 0 14 38.491 38.532 1.254 32.870 o
0 0 16 3.917 4.181 0.620 134.417 o
0 0 18 7.354 7.728 0.744 93.345 o
0 0 20 4.476 5.152 0.696 106.732 o
0 1 1 346.124 352.450 6.447 1.243 o
0 1 2 623.772 609.024 11.214 0.411 o
0 1 3 3650.060 3340.180 60.312 0.014 o
0 1 4 292.423 289.079 5.297 1.841 o
0 1 5 3832.290 3552.320 64.941 0.012 o
0 1 6 1281.590 1262.890 22.779 0.100 o
0 1 7 320.852 319.421 5.869 1.500 o
0 1 8 157.216 151.366 2.948 5.944 o
0 1 9 133.664 130.991 2.638 7.422 o
0 1 10 59.518 59.375 1.433 25.166 o
0 1 11 43.774 43.168 1.192 36.379 o
0 1 12 15.076 15.099 0.703 104.650 o
0 1 13 59.107 59.134 1.584 20.582 o
0 1 14 12.242 12.261 0.723 98.755 o
0 1 15 0.585 0.827 0.475 228.687 o
0 1 16 0.827 0.647 0.530 183.636 o
0 1 17 0.053 0.434 0.537 178.957 o
0 1 18 4.108 4.539 0.668 115.717 o
0 1 19 4.702 4.560 0.661 118.140 o
0 1 20 38.034 37.822 1.364 27.772 o
0 1 21 0.601 0.434 0.537 178.957 o
0 2 0 6264.410 5145.150 91.811 0.006 o
0 2 1 1663.010 1596.590 28.627 0.063 o
0 2 2 1465.260 1421.250 25.231 0.081 o
0 2 3 525.571 536.671 9.829 0.535 o
0 2 4 17.091 16.600 0.441 265.815 o
0 2 5 37.207 36.962 0.827 75.609 o
0 2 6 567.070 544.648 9.974 0.519 o
0 2 7 915.104 891.132 15.967 0.203 o
0 2 8 2.322 2.803 0.289 617.220 o
0 2 9 20.554 22.014 0.696 106.732 o
0 2 10 236.919 239.430 4.643 2.397 o
0 2 11 9.621 8.865 0.537 178.957 o
0 2 12 7.283 6.743 0.530 183.636 o
0 2 13 5.145 5.028 0.523 188.500 o
0 2 14 114.954 113.660 2.638 7.422 o
0 2 15 54.691 53.458 1.584 20.582 o
0 2 16 20.681 20.533 1.006 51.078 o
0 2 17 4.600 4.670 0.668 115.717 o
0 2 18 8.197 8.769 0.771 86.797 o
0 2 19 4.330 4.298 0.661 118.140 o
0 2 20 3.573 3.871 0.647 123.221 o
0 2 21 13.082 13.349 0.827 75.609 o
0 3 1 4749.280 4292.440 73.331 0.010 o
0 3 2 176.449 172.705 3.169 5.145 o
0 3 3 0.715 0.489 0.158 2058.180 o
0 3 4 248.591 247.661 4.539 2.507 o
0 3 5 596.638 588.084 10.787 0.444 o
0 3 6 200.951 202.434 3.795 3.586 o
0 3 7 1.837 2.356 0.269 715.830 o
0 3 8 1.932 1.839 0.282 647.696 o
0 3 9 124.968 122.112 2.500 8.263 o
0 3 10 87.026 86.294 1.942 13.691 o
0 3 11 128.833 126.789 2.714 7.014 o
0 3 12 18.087 17.179 0.758 89.981 o
0 3 13 102.509 99.788 2.342 9.418 o
0 3 14 1.190 1.178 0.482 222.199 o
0 3 15 21.279 20.988 0.957 56.352 o
0 3 16 22.805 22.448 1.047 47.125 o
0 3 17 16.700 15.891 0.930 59.741 o
0 3 18 17.779 17.475 0.971 54.765 o
0 3 19 20.666 20.513 1.054 46.511 o
0 3 20 16.899 16.242 0.923 60.636 o
0 3 21 8.297 8.438 0.709 102.628 o
0 4 0 16.863 16.862 0.434 274.320 o
0 4 1 427.553 429.892 7.859 0.836 o
0 4 2 20.023 20.671 0.510 198.827 o
0 4 3 78.503 79.950 1.570 20.945 o
0 4 4 90.736 89.173 1.756 16.744 o
0 4 5 237.400 235.008 4.353 2.726 o
0 4 6 64.809 66.739 1.419 25.657 o
0 4 7 232.331 226.680 4.277 2.823 o
0 4 8 25.820 25.658 0.751 91.640 o
0 4 9 0.273 0.737 0.310 537.668 o
0 4 10 0.601 0.923 0.351 418.599 o
0 4 11 5.285 5.311 0.482 222.199 o
0 4 12 0.327 0.744 0.406 312.777 o
0 4 13 0.895 0.737 0.448 257.699 o
0 4 14 117.839 115.658 2.700 7.085 o
0 4 15 0.281 -0.117 0.489 215.984 o
0 4 16 18.308 17.179 0.944 58.009 o
0 4 17 0.202 0.028 0.558 165.947 o
0 4 18 0.182 0.558 0.572 158.046 o
0 4 19 9.611 9.223 0.806 79.537 o
0 4 20 2.488 2.590 0.599 143.847 o
0 4 21 7.453 7.756 0.689 108.878 o
0 5 1 70.496 70.637 1.412 25.908 o
0 5 2 1.881 2.025 0.200 1294.620 o
0 5 3 27.358 28.096 0.682 111.088 o
0 5 4 97.687 97.205 1.929 13.887 o
0 5 5 624.397 606.654 11.104 0.419 o
0 5 6 68.110 65.285 1.419 25.657 o
0 5 7 8.387 7.901 0.406 312.777 o
0 5 8 11.400 11.241 0.503 204.312 o
0 5 9 60.112 60.546 1.467 23.998 o
0 5 10 29.160 28.145 0.916 61.551 o
0 5 11 45.634 46.012 1.295 30.805 o
0 5 12 20.722 20.334 0.854 70.810 o
0 5 13 21.357 21.642 0.923 60.636 o
0 5 14 19.925 18.467 0.889 65.427 o
0 5 15 0.074 0.262 0.510 198.827 o
0 5 16 4.412 4.553 0.661 118.140 o
0 5 17 8.441 8.424 0.765 88.368 o
0 5 18 7.753 7.563 0.744 93.345 o
0 5 19 3.776 3.540 0.654 120.640 o
0 5 20 0.017 0.110 0.544 174.455 o
0 5 21 0.003 -0.276 0.523 188.500 o
0 6 0 504.144 506.150 9.251 0.604 o
0 6 1 27.416 27.387 0.682 111.088 o
0 6 2 143.773 142.514 2.721 6.978 o
0 6 3 251.614 254.046 4.705 2.334 o
0 6 4 1.720 1.453 0.241 888.797 o
0 6 5 73.811 76.396 1.612 19.884 o
0 6 6 1.773 1.619 0.282 647.696 o
0 6 7 24.034 23.709 0.730 96.901 o
0 6 8 110.397 109.080 2.321 9.587 o
0 6 9 31.888 32.278 0.978 53.996 o
0 6 10 0.650 0.902 0.379 359.926 o
0 6 11 55.897 54.953 1.481 23.554 o
0 6 12 5.909 5.586 0.558 165.947 o
0 6 13 42.812 42.486 1.343 28.633 o
0 6 14 0.057 0.158 0.475 228.687 o
0 6 15 86.188 82.919 2.177 10.903 o
0 6 16 0.042 0.124 0.551 170.121 o
0 6 17 31.442 31.045 1.247 33.234 o
0 6 18 11.570 12.350 0.847 71.966 o
0 6 19 1.479 1.006 0.592 147.212 o
0 6 20 0.407 0.957 0.551 170.121 o
0 7 1 8.141 8.410 0.372 373.380 o
0 7 2 248.929 249.493 4.636 2.404 o
0 7 3 0.283 0.400 0.234 941.848 o
0 7 4 217.878 212.497 4.023 3.192 o
0 7 5 40.592 39.166 0.985 53.243 o
0 7 6 13.681 13.625 0.537 178.957 o
0 7 7 32.356 33.194 0.951 57.172 o
0 7 8 55.986 54.664 1.378 27.219 o
0 7 9 27.421 27.366 0.916 61.551 o
0 7 10 48.222 47.080 1.323 29.535 o
0 7 11 3.007 3.382 0.489 215.984 o
0 7 12 10.118 10.339 0.682 111.088 o
0 7 13 55.840 56.365 1.626 19.549 o
0 7 14 0.082 -0.110 0.482 222.199 o
0 7 15 4.653 4.780 0.661 118.140 o
0 7 16 3.702 3.141 0.634 128.636 o
0 7 17 2.214 2.487 0.627 131.479 o
0 7 18 0.426 0.413 0.579 154.305 o
0 7 19 14.830 15.175 0.895 64.425 o
0 7 20 12.321 12.164 0.792 82.327 o
0 8 0 130.684 129.172 2.542 7.996 o
0 8 1 52.640 52.597 1.205 35.552 o
0 8 2 37.368 37.767 0.944 58.009 o
0 8 3 62.182 62.144 1.391 26.683 o
0 8 4 122.592 122.153 2.466 8.495 o
0 8 5 39.190 40.040 1.033 48.390 o
0 8 6 53.661 54.388 1.343 28.633 o
0 8 7 0.150 0.365 0.338 453.468 o
0 8 8 11.878 11.813 0.606 140.596 o
0 8 9 24.067 23.096 0.861 69.682 o
0 8 10 47.141 46.873 1.343 28.633 o
0 8 11 19.971 19.707 0.861 69.682 o
0 8 12 2.529 2.879 0.523 188.500 o
0 8 13 14.619 14.906 0.827 75.609 o
0 8 14 22.181 21.842 1.040 47.751 o
0 8 15 43.789 42.004 1.453 24.455 o
0 8 16 2.327 2.094 0.613 137.454 o
0 8 17 2.702 2.700 0.627 131.479 o
0 8 18 4.349 4.133 0.675 113.367 o
0 8 19 2.217 2.686 0.606 140.596 o
0 8 20 5.223 4.601 0.647 123.221 o
0 9 1 1.667 1.784 0.303 562.385 o
0 9 2 98.931 98.155 2.060 12.179 o
0 9 3 16.296 15.774 0.592 147.212 o
0 9 4 45.066 45.895 1.178 37.235 o
0 9 5 137.949 136.246 2.810 6.541 o
0 9 6 27.137 27.360 0.889 65.427 o
0 9 7 14.721 15.505 0.682 111.088 o
0 9 8 0.769 0.530 0.393 335.111 o
0 9 9 70.174 70.114 1.770 16.484 o
0 9 10 82.203 81.989 2.025 12.596 o
0 9 11 18.171 17.627 0.847 71.966 o
0 9 12 7.310 7.405 0.647 123.221 o
0 9 13 21.750 21.698 1.026 49.042 o
0 9 14 0.667 0.358 0.551 170.121 o
0 9 15 1.824 1.880 0.606 140.596 o
0 9 16 55.992 53.989 1.681 18.288 o
0 9 17 0.002 0.255 0.572 158.046 o
0 9 18 2.095 1.977 0.606 140.596 o
0 9 19 15.118 15.243 0.861 69.682 o
0 10 0 1.870 2.480 0.372 373.380 o
0 10 1 236.055 242.550 4.656 2.383 o
0 10 2 7.621 7.908 0.482 222.199 o
0 10 3 51.414 52.143 1.323 29.535 o
0 10 4 1.161 1.488 0.365 387.603 o
0 10 5 64.521 65.265 1.598 20.229 o
0 10 6 3.190 3.396 0.441 265.815 o
0 10 7 0.418 0.730 0.393 335.111 o
0 10 8 24.114 24.398 0.923 60.636 o
0 10 9 2.085 1.963 0.468 235.462 o
0 10 10 1.433 1.378 0.482 222.199 o
0 10 11 0.914 1.171 0.496 210.026 o
0 10 12 0.000 0.365 0.489 215.984 o
0 10 13 0.755 0.765 0.551 170.121 o
0 10 14 0.188 0.214 0.558 165.947 o
0 10 15 0.153 0.227 0.565 161.924 o
0 10 16 0.034 0.427 0.572 158.046 o
0 10 17 9.644 10.284 0.813 78.194 o
0 10 18 2.832 2.865 0.606 140.596 o
0 10 19 1.922 1.770 0.551 170.121 o
0 11 1 44.847 45.606 1.233 33.981 o
0 11 2 6.008 5.993 0.475 228.687 o
0 11 3 1.847 1.743 0.400 323.655 o
0 11 4 9.119 9.230 0.572 158.046 o
0 11 5 3.212 3.954 0.468 235.462 o
0 11 6 3.912 4.229 0.489 215.984 o
0 11 7 0.606 0.737 0.434 274.320 o
0 11 8 8.051 8.114 0.620 134.417 o
0 11 9 2.066 2.122 0.503 204.312 o
0 11 10 52.800 52.349 1.550 21.507 o
0 11 11 5.204 5.469 0.620 134.417 o
0 11 12 1.110 1.274 0.572 158.046 o
0 11 13 11.408 11.317 0.833 74.365 o
0 11 14 0.799 0.999 0.579 154.305 o
0 11 15 8.077 8.087 0.765 88.368 o
0 11 16 22.522 21.346 1.068 45.319 o
0 11 17 0.083 0.234 0.551 170.121 o
0 11 18 0.986 1.281 0.551 170.121 o
0 12 0 31.611 31.665 1.019 49.707 o
0 12 1 10.340 10.057 0.599 143.847 o
0 12 2 0.001 0.262 0.386 347.186 o
0 12 3 2.240 2.039 0.441 265.815 o
0 12 4 86.668 87.272 2.073 12.017 o
0 12 5 0.000 0.069 0.413 302.438 o
0 12 6 3.450 3.465 0.510 198.827 o
0 12 7 52.114 52.763 1.508 22.701 o
0 12 8 7.414 6.916 0.620 134.417 o
0 12 9 19.836 20.375 0.937 58.865 o
0 12 10 40.511 40.984 1.371 27.494 o
0 12 11 2.532 2.714 0.613 137.454 o
0 12 12 0.084 0.475 0.551 170.121 o
0 12 13 0.503 0.448 0.579 154.305 o
0 12 14 18.565 19.039 0.999 51.785 o
0 12 15 8.454 8.149 0.792 82.327 o
0 12 16 5.760 5.814 0.703 104.650 o
0 12 17 1.610 1.584 0.565 161.924 o
0 12 18 0.754 1.199 0.544 174.455 o
0 13 1 13.065 13.232 0.709 102.628 o
0 13 2 26.800 27.993 1.006 51.078 o
0 13 3 0.005 0.028 0.427 283.241 o
0 13 4 74.930 73.999 1.887 14.502 o
0 13 5 0.031 0.489 0.448 257.699 o
0 13 6 0.046 0.096 0.448 257.699 o
0 13 7 2.854 2.817 0.544 174.455 o
0 13 8 1.935 2.149 0.544 174.455 o
0 13 9 17.368 17.613 0.944 58.009 o
0 13 10 4.096 3.775 0.647 123.221 o
0 13 11 7.104 6.854 0.730 96.901 o
0 13 12 0.607 0.992 0.579 154.305 o
0 13 13 21.845 21.353 1.054 46.511 o
0 13 14 0.541 0.792 0.599 143.847 o
0 13 15 0.277 0.620 0.579 154.305 o
0 13 16 0.276 0.496 0.558 165.947 o
0 13 17 0.383 -0.172 0.517 193.560 o
0 14 0 11.906 12.116 0.730 96.901 o
0 14 1 13.412 12.764 0.744 93.345 o
0 14 2 63.608 65.967 1.763 16.613 o
0 14 3 1.771 2.335 0.523 188.500 o
0 14 4 18.537 18.846 0.895 64.425 o
0 14 5 0.796 0.406 0.482 222.199 o
0 14 6 0.816 1.219 0.510 198.827 o
0 14 7 43.069 44.421 1.474 23.774 o
0 14 8 0.012 -0.248 0.544 174.455 o
0 14 9 24.073 23.468 1.088 43.614 o
0 14 10 0.298 0.214 0.572 158.046 o
0 14 11 4.410 4.071 0.668 115.717 o
0 14 12 0.163 -0.076 0.558 165.947 o
0 14 13 4.827 4.477 0.703 104.650 o
0 14 14 20.704 21.374 1.054 46.511 o
0 14 15 4.355 4.849 0.668 115.717 o
0 14 16 0.007 0.034 0.510 198.827 o
0 15 1 22.867 23.351 0.999 51.785 o
0 15 2 9.451 9.595 0.716 100.664 o
0 15 3 67.855 70.265 1.901 14.293 o
0 15 4 11.461 11.916 0.778 85.267 o
0 15 5 16.261 16.855 0.923 60.636 o
0 15 6 29.924 29.784 1.199 35.962 o
0 15 7 21.809 21.966 1.061 45.909 o
0 15 8 86.451 85.405 2.246 10.245 o
0 15 9 7.249 7.081 0.758 89.981 o
0 15 10 13.253 13.749 0.895 64.425 o
0 15 11 4.880 5.297 0.696 106.732 o
0 15 12 4.790 5.221 0.709 102.628 o
0 15 13 2.310 2.383 0.634 128.636 o
0 15 14 8.917 9.430 0.771 86.797 o
0 15 15 0.023 -0.310 0.517 193.560 o
0 16 0 168.825 173.242 3.837 3.509 o
0 16 1 8.447 8.638 0.765 88.368 o
0 16 2 33.537 35.157 1.309 30.160 o
0 16 3 42.195 40.729 1.419 25.657 o
0 16 4 1.908 2.480 0.613 137.454 o
0 16 5 0.035 0.007 0.544 174.455 o
0 16 6 13.178 13.749 0.889 65.427 o
0 16 7 0.998 0.937 0.599 143.847 o
0 16 8 19.408 19.790 1.033 48.390 o
0 16 9 0.210 0.289 0.572 158.046 o
0 16 10 11.694 11.551 0.840 73.151 o
0 16 11 1.706 1.398 0.613 137.454 o
0 16 12 11.050 11.565 0.840 73.151 o
0 16 13 1.692 1.901 0.592 147.212 o
0 16 14 12.996 13.060 0.813 78.194 o
0 17 1 47.779 48.513 1.584 20.582 o
0 17 2 49.345 47.893 1.577 20.762 o
0 17 3 19.354 18.922 1.013 50.385 o
0 17 4 17.654 17.337 0.971 54.765 o
0 17 5 6.818 6.330 0.737 95.098 o
0 17 6 39.588 40.516 1.433 25.166 o
0 17 7 17.638 18.253 0.999 51.785 o
0 17 8 9.357 9.574 0.792 82.327 o
0 17 9 0.908 1.068 0.606 140.596 o
0 17 10 0.155 0.179 0.565 161.924 o
0 17 11 1.812 1.502 0.592 147.212 o
0 17 12 0.891 1.109 0.565 161.924 o
0 17 13 10.367 10.732 0.751 91.640 o
0 18 0 1.664 2.252 0.620 134.417 o
0 18 1 28.714 27.855 1.192 36.379 o
0 18 2 2.308 2.383 0.634 128.636 o
0 18 3 42.248 41.391 1.453 24.455 o
0 18 4 0.027 0.048 0.579 154.305 o
0 18 5 3.408 3.788 0.668 115.717 o
0 18 6 0.084 -0.110 0.579 154.305 o
0 18 7 56.161 55.181 1.736 17.145 o
0 18 8 1.089 1.137 0.606 140.596 o
0 18 9 1.384 1.405 0.592 147.212 o
0 18 10 3.361 3.024 0.620 134.417 o
0 18 11 0.709 0.937 0.544 174.455 o
0 18 12 3.923 4.140 0.627 131.479 o
0 19 1 4.300 4.574 0.675 113.367 o
0 19 2 4.487 3.926 0.696 106.732 o
0 19 3 0.958 1.378 0.613 137.454 o
0 19 4 6.871 6.874 0.758 89.981 o
0 19 5 1.960 1.832 0.627 131.479 o
0 19 6 18.928 19.169 1.006 51.078 o
0 19 7 1.294 1.054 0.592 147.212 o
0 19 8 1.204 1.075 0.572 158.046 o
0 19 9 1.782 1.812 0.572 158.046 o
0 19 10 0.011 0.165 0.510 198.827 o
0 20 0 15.748 15.753 0.944 58.009 o
0 20 1 0.270 0.296 0.579 154.305 o
0 20 2 0.592 1.199 0.585 150.696 o
0 20 3 11.440 10.966 0.820 76.886 o
0 20 4 0.498 0.579 0.565 161.924 o
0 20 5 0.032 -0.062 0.544 174.455 o
0 20 6 0.082 0.083 0.537 178.957 o
0 20 7 0.010 -0.090 0.517 193.560 o
0 20 8 1.293 0.689 0.551 170.121 o
0 21 1 0.118 0.344 0.530 183.636 o
0 21 2 0.007 -0.083 0.523 188.500 o
0 21 3 1.072 1.047 0.544 174.455 o
0 21 4 0.006 -0.041 0.510 198.827 o
0 21 5 2.423 2.142 0.592 147.212 o
1 0 1 452.725 443.910 8.176 0.773 o
1 0 2 4134.800 3598.480 64.679 0.012 o
1 0 3 1264.790 1229.190 22.483 0.102 o
1 0 4 1542.620 1506.230 27.532 0.068 o
1 0 5 28.524 28.324 0.668 115.717 o
1 0 6 41.592 42.982 0.957 56.352 o
1 0 7 3.002 2.583 0.255 795.308 o
1 0 8 46.130 48.017 1.116 41.487 o
1 0 9 0.678 0.813 0.276 680.485 o
1 0 10 3.350 3.596 0.379 359.926 o
1 0 11 0.019 0.579 0.351 418.599 o
1 0 12 38.758 38.925 1.157 38.576 o
1 0 13 23.589 23.619 0.916 61.551 o
1 0 14 12.151 12.805 0.730 96.901 o
1 0 15 16.346 16.325 0.840 73.151 o
1 0 16 0.104 -0.234 0.496 210.026 o
1 0 17 0.983 0.572 0.558 165.947 o
1 0 18 11.785 11.606 0.840 73.151 o
1 0 19 0.804 0.041 0.565 161.924 o
1 0 20 0.442 0.413 0.565 161.924 o
1 0 21 3.801 4.463 0.613 137.454 o
1 1 0 98.362 99.023 1.798 15.983 o
1 1 1 607.726 618.488 11.276 0.406 o
1 1 2 1634.950 1583.280 28.744 0.063 o
1 1 3 259.146 259.330 4.732 2.307 o
1 1 4 817.403 813.180 14.940 0.231 o
1 1 5 356.492 354.854 6.482 1.230 o
1 1 6 2.411 2.624 0.227 999.795 o
1 1 7 86.506 88.305 1.791 16.106 o
1 1 8 201.164 202.255 3.844 3.497 o
1 1 9 5.734 5.758 0.379 359.926 o
1 1 10 45.207 44.173 1.164 38.121 o
1 1 11 135.424 135.654 2.852 6.352 o
1 1 12 44.040 44.449 1.267 32.159 o
1 1 13 2.759 3.341 0.489 215.984 o
1 1 14 4.764 4.574 0.551 170.121 o
1 1 15 27.703 27.924 1.081 44.171 o
1 1 16 4.184 4.181 0.627 131.479 o
1 1 17 9.129 8.803 0.765 88.368 o
1 1 18 10.422 10.945 0.820 76.886 o
1 1 19 6.326 5.931 0.703 104.650 o
1 1 20 10.147 9.333 0.785 83.778 o
1 1 21 6.285 6.309 0.668 115.717 o
1 2 0 3018.560 2719.490 46.563 0.024 o
1 2 1 558.588 559.505 10.291 0.488 o
1 2 2 952.123 931.414 17.179 0.175 o
1 2 3 998.550 967.742 17.909 0.161 o
1 2 4 108.216 108.301 2.066 12.098 o
1 2 5 745.168 738.231 13.569 0.281 o
1 2 6 5.263 5.235 0.289 617.220 o
1 2 7 419.022 417.638 7.660 0.880 o
1 2 8 145.251 146.971 2.886 6.202 o
1 2 9 55.607 55.959 1.316 29.845 o
1 2 10 101.774 102.646 2.218 10.501 o
1 2 11 40.968 40.343 1.143 39.511 o
1 2 12 37.563 38.126 1.150 39.040 o
1 2 13 12.321 11.620 0.675 113.367 o
1 2 14 3.337 3.031 0.523 188.500 o
1 2 15 4.601 4.298 0.585 150.696 o
1 2 16 27.155 27.049 1.143 39.511 o
1 2 17 7.809 8.059 0.751 91.640 o
1 2 18 14.314 14.410 0.902 63.445 o
1 2 19 4.548 4.711 0.703 104.650 o
1 2 20 1.707 1.812 0.599 143.847 o
1 2 21 4.136 3.609 0.599 143.847 o
1 3 0 77.107 77.243 1.467 23.998 o
1 3 1 311.114 314.854 5.752 1.562 o
1 3 2 2173.050 2053.100 37.134 0.037 o
1 3 3 1611.020 1575.970 28.799 0.062 o
1 3 4 246.109 247.895 4.546 2.499 o
1 3 5 370.446 370.035 6.785 1.122 o
1 3 6 347.942 348.537 6.378 1.270 o
1 3 7 152.818 153.563 2.976 5.834 o
1 3 8 180.051 183.884 3.561 4.073 o
1 3 9 91.694 89.648 1.929 13.887 o
1 3 10 11.252 11.992 0.572 158.046 o
1 3 11 93.924 93.740 2.128 11.403 o
1 3 12 46.668 48.478 1.357 28.055 o
1 3 13 88.108 87.279 2.115 11.552 o
1 3 14 25.952 25.500 1.006 51.078 o
1 3 15 3.772 3.609 0.565 161.924 o
1 3 16 5.215 5.214 0.675 113.367 o
1 3 17 4.546 4.698 0.668 115.717 o
1 3 18 10.350 9.912 0.799 80.914 o
1 3 19 2.955 3.265 0.654 120.640 o
1 3 20 2.839 3.348 0.634 128.636 o
1 3 21 3.520 3.761 0.599 143.847 o
1 4 0 13.621 13.687 0.379 359.926 o
1 4 1 208.233 212.449 3.885 3.423 o
1 4 2 324.038 323.409 5.951 1.459 o
1 4 3 1483.690 1440.240 26.664 0.073 o
1 4 4 94.047 93.044 1.839 15.273 o
1 4 5 240.256 244.438 4.546 2.499 o
1 4 6 359.822 356.975 6.592 1.189 o
1 4 7 59.749 59.616 1.336 28.929 o
1 4 8 304.086 296.925 5.586 1.655 o
1 4 9 21.698 21.050 0.723 98.755 o
1 4 10 17.713 18.302 0.716 100.664 o
1 4 11 34.739 35.763 1.088 43.614 o
1 4 12 109.178 109.018 2.473 8.448 o
1 4 13 14.584 15.092 0.771 86.797 o
1 4 14 53.532 53.321 1.557 21.317 o
1 4 15 6.204 6.316 0.641 125.885 o
1 4 16 79.562 78.097 2.101 11.704 o
1 4 17 6.377 6.716 0.716 100.664 o
1 4 18 39.986 40.343 1.426 25.410 o
1 4 19 0.286 0.406 0.585 150.696 o
1 4 20 0.920 1.419 0.565 161.924 o
1 4 21 0.648 0.820 0.523 188.500 o
1 5 0 354.443 360.529 6.592 1.189 o
1 5 1 345.794 349.274 6.385 1.267 o
1 5 2 80.121 79.213 1.577 20.762 o
1 5 3 259.474 260.810 4.794 2.248 o
1 5 4 78.294 77.264 1.584 20.582 o
1 5 5 144.562 146.503 2.831 6.445 o
1 5 6 81.777 80.336 1.694 17.992 o
1 5 7 130.831 130.164 2.611 7.580 o
1 5 8 135.047 136.467 2.755 6.805 o
1 5 9 187.756 187.997 3.747 3.679 o
1 5 10 54.977 55.938 1.433 25.166 o
1 5 11 117.677 118.572 2.611 7.580 o
1 5 12 39.350 39.028 1.219 34.753 o
1 5 13 208.755 207.256 4.319 2.770 o
1 5 14 17.791 18.577 0.889 65.427 o
1 5 15 11.909 11.744 0.806 79.537 o
1 5 16 8.408 8.169 0.765 88.368 o
1 5 17 31.145 30.693 1.247 33.234 o
1 5 18 2.962 3.313 0.647 123.221 o
1 5 19 3.329 2.404 0.627 131.479 o
1 5 20 5.918 5.710 0.682 111.088 o
1 5 21 4.671 4.415 0.634 128.636 o
1 6 0 219.760 223.842 4.147 3.004 o
1 6 1 86.933 83.628 1.681 18.288 o
1 6 2 141.898 142.198 2.728 6.943 o
1 6 3 133.264 136.143 2.631 7.461 o
1 6 4 141.034 140.028 2.728 6.943 o
1 6 5 66.603 66.380 1.446 24.689 o
1 6 6 132.994 132.210 2.645 7.384 o
1 6 7 123.984 122.505 2.507 8.217 o
1 6 8 40.917 41.997 1.123 40.979 o
1 6 9 120.939 119.364 2.562 7.868 o
1 6 10 22.326 22.324 0.833 74.365 o
1 6 11 67.671 66.332 1.694 17.992 o
1 6 12 42.431 42.327 1.302 30.480 o
1 6 13 32.518 32.085 1.137 39.992 o
1 6 14 0.365 -0.214 0.475 228.687 o
1 6 15 49.075 47.493 1.536 21.894 o
1 6 16 21.447 20.499 1.026 49.042 o
1 6 17 10.767 10.814 0.827 75.609 o
1 6 18 33.888 33.201 1.267 32.159 o
1 6 19 32.533 32.112 1.267 32.159 o
1 6 20 0.296 0.482 0.544 174.455 o
1 7 0 338.723 337.248 6.172 1.356 o
1 7 1 191.230 191.392 3.623 3.935 o
1 7 2 242.313 237.115 4.443 2.617 o
1 7 3 56.153 57.956 1.288 31.136 o
1 7 4 21.056 21.787 0.654 120.640 o
1 7 5 96.282 95.083 1.984 13.127 o
1 7 6 196.130 199.079 3.850 3.484 o
1 7 7 43.859 43.905 1.157 38.576 o
1 7 8 24.828 24.783 0.833 74.365 o
1 7 9 34.006 33.559 1.033 48.390 o
1 7 10 20.567 20.389 0.820 76.886 o
1 7 11 85.701 85.130 2.073 12.017 o
1 7 12 55.889 55.339 1.564 21.129 o
1 7 13 13.593 13.514 0.778 85.267 o
1 7 14 14.346 13.976 0.847 71.966 o
1 7 15 2.196 1.901 0.599 143.847 o
1 7 16 28.537 27.793 1.185 36.803 o
1 7 17 5.298 4.822 0.682 111.088 o
1 7 18 1.958 2.039 0.620 134.417 o
1 7 19 2.748 2.907 0.634 128.636 o
1 7 20 0.303 0.682 0.530 183.636 o
1 8 0 25.442 25.079 0.709 102.628 o
1 8 1 11.527 11.668 0.468 235.462 o
1 8 2 289.423 291.531 5.442 1.745 o
1 8 3 9.638 9.079 0.434 274.320 o
1 8 4 186.844 189.243 3.664 3.847 o
1 8 5 35.619 36.279 0.971 54.765 o
1 8 6 4.593 4.174 0.400 323.655 o
1 8 7 16.068 15.064 0.647 123.221 o
1 8 8 200.112 198.170 3.995 3.237 o
1 8 9 32.030 32.402 1.047 47.125 o
1 8 10 14.800 14.734 0.737 95.098 o
1 8 11 16.897 16.435 0.799 80.914 o
1 8 12 38.500 36.927 1.247 33.234 o
1 8 13 13.656 14.038 0.806 79.537 o
1 8 14 11.608 11.565 0.813 78.194 o
1 8 15 4.740 4.615 0.668 115.717 o
1 8 16 4.743 4.284 0.675 113.367 o
1 8 17 16.567 15.815 0.930 59.741 o
1 8 18 4.634 5.841 0.703 104.650 o
1 8 19 7.326 7.191 0.703 104.650 o
1 8 20 4.914 4.367 0.634 128.636 o
1 9 0 32.272 34.020 0.909 62.487 o
1 9 1 187.777 190.104 3.685 3.804 o
1 9 2 82.817 84.531 1.832 15.388 o
1 9 3 40.344 41.907 1.081 44.171 o
1 9 4 29.285 29.715 0.889 65.427 o
1 9 5 20.464 20.513 0.737 95.098 o
1 9 6 4.655 4.181 0.427 283.241 o
1 9 7 21.010 20.947 0.792 82.327 o
1 9 8 73.759 74.756 1.818 15.622 o
1 9 9 59.380 58.370 1.564 21.129 o
1 9 10 22.130 22.111 0.909 62.487 o
1 9 11 72.675 72.903 1.908 14.190 o
1 9 12 40.547 40.578 1.336 28.929 o
1 9 13 2.509 2.948 0.585 150.696 o
1 9 14 17.839 17.358 0.951 57.172 o
1 9 15 13.552 13.735 0.882 66.454 o
1 9 16 5.228 6.068 0.709 102.628 o
1 9 17 4.680 4.767 0.709 102.628 o
1 9 18 7.585 7.577 0.737 95.098 o
1 9 19 1.789 2.328 0.579 154.305 o
1 10 0 11.716 12.137 0.565 161.924 o
1 10 1 140.710 144.064 2.941 5.971 o
1 10 2 17.536 18.508 0.696 106.732 o
1 10 3 105.640 105.980 2.294 9.819 o
1 10 4 25.642 25.865 0.861 69.682 o
1 10 5 162.138 165.163 3.382 4.516 o
1 10 6 50.501 51.730 1.385 26.949 o
1 10 7 57.979 58.783 1.543 21.699 o
1 10 8 29.285 30.032 1.033 48.390 o
1 10 9 10.489 9.375 0.647 123.221 o
1 10 10 37.344 36.431 1.219 34.753 o
1 10 11 11.428 11.200 0.737 95.098 o
1 10 12 4.614 5.194 0.641 125.885 o
1 10 13 0.818 0.827 0.565 161.924 o
1 10 14 5.676 5.800 0.696 106.732 o
1 10 15 11.872 12.523 0.861 69.682 o
1 10 16 8.695 8.562 0.765 88.368 o
1 10 17 2.300 1.791 0.620 134.417 o
1 10 18 9.915 9.664 0.771 86.797 o
1 10 19 1.295 1.061 0.530 183.636 o
1 11 0 0.067 0.585 0.351 418.599 o
1 11 1 12.295 12.302 0.613 137.454 o
1 11 2 68.546 68.950 1.667 18.591 o
1 11 3 17.188 17.599 0.730 96.901 o
1 11 4 12.480 13.632 0.661 118.140 o
1 11 5 77.514 79.330 1.908 14.190 o
1 11 6 8.663 8.562 0.592 147.212 o
1 11 7 1.094 1.164 0.441 265.815 o
1 11 8 39.267 39.365 1.247 33.234 o
1 11 9 45.033 45.888 1.405 26.163 o
1 11 10 10.932 11.214 0.737 95.098 o
1 11 11 51.390 52.646 1.591 20.404 o
1 11 12 7.236 7.460 0.730 96.901 o
1 11 13 37.533 36.163 1.343 28.633 o
1 11 14 15.438 15.967 0.944 58.009 o
1 11 15 19.544 19.604 1.013 50.385 o
1 11 16 9.946 10.215 0.833 74.365 o
1 11 17 16.177 16.676 0.930 59.741 o
1 11 18 8.485 7.880 0.709 102.628 o
1 12 0 5.965 5.504 0.503 204.312 o
1 12 1 6.137 6.275 0.523 188.500 o
1 12 2 15.395 16.394 0.737 95.098 o
1 12 3 58.188 58.514 1.543 21.699 o
1 12 4 3.758 3.630 0.482 222.199 o
1 12 5 29.267 29.006 1.026 49.042 o
1 12 6 113.991 115.582 2.638 7.422 o
1 12 7 7.066 6.730 0.606 140.596 o
1 12 8 28.459 28.957 1.088 43.614 o
1 12 9 4.542 5.173 0.599 143.847 o
1 12 10 10.266 10.167 0.778 85.267 o
1 12 11 37.395 36.576 1.336 28.929 o
1 12 12 28.079 27.125 1.171 37.674 o
1 12 13 12.418 12.261 0.854 70.810 o
1 12 14 22.404 21.911 1.061 45.909 o
1 12 15 10.266 9.616 0.827 75.609 o
1 12 16 10.858 10.938 0.827 75.609 o
1 12 17 3.733 3.671 0.620 134.417 o
1 12 18 6.714 6.282 0.682 111.088 o
1 13 0 11.124 11.007 0.661 118.140 o
1 13 1 19.832 19.514 0.833 74.365 o
1 13 2 56.861 57.082 1.557 21.317 o
1 13 3 52.300 52.081 1.474 23.774 o
1 13 4 9.947 11.000 0.682 111.088 o
1 13 5 1.148 0.537 0.468 235.462 o
1 13 6 32.783 33.159 1.164 38.121 o
1 13 7 2.718 2.211 0.530 183.636 o
1 13 8 47.040 45.888 1.453 24.455 o
1 13 9 16.550 17.110 0.930 59.741 o
1 13 10 44.569 44.242 1.481 23.554 o
1 13 11 8.530 8.727 0.765 88.368 o
1 13 12 11.815 10.918 0.827 75.609 o
1 13 13 10.074 10.573 0.820 76.886 o
1 13 14 6.776 7.143 0.758 89.981 o
1 13 15 10.384 10.236 0.813 78.194 o
1 13 16 4.095 4.312 0.647 123.221 o
1 13 17 0.494 0.468 0.523 188.500 o
1 14 0 40.170 40.915 1.295 30.805 o
1 14 1 4.186 4.463 0.551 170.121 o
1 14 2 0.877 1.095 0.475 228.687 o
1 14 3 21.569 22.035 0.944 58.009 o
1 14 4 81.857 83.918 2.128 11.403 o
1 14 5 19.828 19.349 0.916 61.551 o
1 14 6 9.105 9.485 0.709 102.628 o
1 14 7 31.053 30.700 1.205 35.552 o
1 14 8 8.994 8.789 0.758 89.981 o
1 14 9 11.904 11.792 0.840 73.151 o
1 14 10 4.780 4.939 0.689 108.878 o
1 14 11 1.190 1.508 0.592 147.212 o
1 14 12 0.279 0.262 0.572 158.046 o
1 14 13 9.518 9.437 0.820 76.886 o
1 14 14 1.022 0.276 0.585 150.696 o
1 14 15 15.498 15.526 0.909 62.487 o
1 14 16 3.699 4.085 0.613 137.454 o
1 15 0 4.506 3.713 0.579 154.305 o
1 15 1 34.032 34.371 1.212 35.149 o
1 15 2 1.548 1.798 0.530 183.636 o
1 15 3 3.120 2.803 0.565 161.924 o
1 15 4 33.275 32.615 1.205 35.552 o
1 15 5 20.088 20.010 0.985 53.243 o
1 15 6 8.579 8.321 0.737 95.098 o
1 15 7 0.091 0.358 0.558 165.947 o
1 15 8 10.398 11.276 0.833 74.365 o
1 15 9 18.441 19.748 1.026 49.042 o
1 15 10 14.611 14.176 0.909 62.487 o
1 15 11 7.200 7.157 0.737 95.098 o
1 15 12 11.239 11.221 0.854 70.810 o
1 15 13 4.797 4.643 0.689 108.878 o
1 15 14 1.482 1.123 0.585 150.696 o
1 15 15 0.151 -0.193 0.510 198.827 o
1 16 0 12.374 12.309 0.827 75.609 o
1 16 1 4.504 4.395 0.647 123.221 o
1 16 2 19.748 19.679 0.999 51.785 o
1 16 3 5.632 5.393 0.689 108.878 o
1 16 4 5.798 5.366 0.689 108.878 o
1 16 5 1.089 1.302 0.592 147.212 o
1 16 6 7.749 7.356 0.744 93.345 o
1 16 7 6.798 6.420 0.716 100.664 o
1 16 8 2.939 2.397 0.634 128.636 o
1 16 9 1.378 1.178 0.599 143.847 o
1 16 10 12.849 12.826 0.861 69.682 o
1 16 11 2.002 2.611 0.641 125.885 o
1 16 12 4.368 4.415 0.675 113.367 o
1 16 13 0.828 0.579 0.565 161.924 o
1 16 14 5.862 5.393 0.647 123.221 o
1 17 0 2.828 3.038 0.647 123.221 o
1 17 1 30.689 30.921 1.247 33.234 o
1 17 2 2.688 3.003 0.641 125.885 o
1 17 3 8.598 8.720 0.778 85.267 o
1 17 4 2.412 3.072 0.634 128.636 o
1 17 5 4.585 4.773 0.689 108.878 o
1 17 6 0.549 0.978 0.585 150.696 o
1 17 7 1.105 0.441 0.585 150.696 o
1 17 8 4.813 4.966 0.689 108.878 o
1 17 9 3.371 3.162 0.661 118.140 o
1 17 10 0.272 -0.351 0.565 161.924 o
1 17 11 9.099 8.521 0.765 88.368 o
1 17 12 0.082 -0.358 0.530 183.636 o
1 17 13 0.401 0.324 0.510 198.827 o
1 18 0 0.263 0.207 0.579 154.305 o
1 18 1 10.231 10.890 0.833 74.365 o
1 18 2 2.259 2.266 0.627 131.479 o
1 18 3 4.441 4.698 0.689 108.878 o
1 18 4 8.703 8.879 0.778 85.267 o
1 18 5 12.874 12.364 0.854 70.810 o
1 18 6 0.744 0.840 0.579 154.305 o
1 18 7 1.236 0.868 0.620 134.417 o
1 18 8 1.572 1.784 0.620 134.417 o
1 18 9 8.751 9.382 0.785 83.778 o
1 18 10 2.493 3.113 0.613 137.454 o
1 18 11 1.646 1.626 0.558 165.947 o
1 18 12 1.661 2.163 0.579 154.305 o
1 19 0 0.381 0.675 0.572 158.046 o
1 19 1 1.213 1.632 0.599 143.847 o
1 19 2 5.748 5.696 0.744 93.345 o
1 19 3 1.824 1.502 0.620 134.417 o
1 19 4 9.650 9.740 0.827 75.609 o
1 19 5 4.015 3.933 0.682 111.088 o
1 19 6 10.311 11.737 0.847 71.966 o
1 19 7 0.574 0.765 0.572 158.046 o
1 19 8 7.348 7.680 0.730 96.901 o
1 19 9 6.314 5.683 0.675 113.367 o
1 19 10 1.695 2.128 0.551 170.121 o
[truncated: 172,444 more chars]
