# Supplementary material for: Transferable Hirshfeld atom model for rapid evaluation of aspherical atomic form factors
Source: IUCrJ. 2024 Mar 1;11(Pt 2):249–59. doi: 10.1107/S2052252524001507 (PMC10916294; doi:10.1107/S2052252524001507)
Supplement: Supplementary file 1 [file m-11-00249-sup1.zip › cifs/models_comparison/xylitol/tham_B3LYP_cc-pVTZ.cif]

data_xylitol
_audit_creation_date               2023-11-08
_audit_creation_method
;
Olex2 1.3
(compiled 2020.07.31 svn.rc2a77460 for OlexSys, GUI svn.r6145)
;
_audit_contact_author_address      ?
_audit_contact_author_email        ?
_audit_contact_author_name         ''
_audit_contact_author_phone        ?
_publ_contact_author_id_orcid      ?
_publ_section_references
;
Bourhis, L.J., Dolomanov, O.V., Gildea, R.J., Howard, J.A.K., Puschmann, H.
 (2015). Acta Cryst. A71, 59-75.

Dolomanov, O.V., Bourhis, L.J., Gildea, R.J, Howard, J.A.K. & Puschmann, H.
 (2009), J. Appl. Cryst. 42, 339-341.
;
_chemical_formula_moiety           'C5 H12 O5'
_chemical_formula_sum              'C5 H12 O5'
_chemical_formula_weight           152.148
_chemical_absolute_configuration   unk
loop_
  _atom_type_symbol
  _atom_type_scat_source
  _atom_type_scat_dispersion_source
 H 'DiSCaMB, J. Appl. Cryst. 2018, DOI:10.1107/S1600576717015825' custom
 C 'DiSCaMB, J. Appl. Cryst. 2018, DOI:10.1107/S1600576717015825' custom 
 O 'DiSCaMB, J. Appl. Cryst. 2018, DOI:10.1107/S1600576717015825' custom

_space_group_crystal_system        'orthorhombic'
_space_group_IT_number             19
_space_group_name_H-M_alt          'P 21 21 21'
_space_group_name_Hall             ' P 2ac 2ab'
loop_
  _space_group_symop_id
  _space_group_symop_operation_xyz
 1 x,y,z
 2 x+1/2,-y+1/2,-z
 3 -x,y+1/2,-z+1/2
 4 -x+1/2,-y,z+1/2

_symmetry_Int_Tables_number        19
_cell_length_a                     8.264(4)
_cell_length_b                     8.901(2)
_cell_length_c                     8.9223(14)
_cell_angle_alpha                  90
_cell_angle_beta                   90
_cell_angle_gamma                  90
_cell_volume                       656.3(4)
_cell_formula_units_Z              4
_cell_measurement_temperature      122.4(5)
_cell_measurement_reflns_used      20
_exptl_absorpt_coefficient_mu      0.139
_exptl_crystal_density_diffrn      1.540
_exptl_crystal_F_000               328.248
_exptl_crystal_size_max            0.37
_exptl_crystal_size_mid            0.32
_exptl_crystal_size_min            0.26
_exptl_crystal_description         prism
_exptl_crystal_colour              colourless
_diffrn_measurement_device_type    'Enraf Nonius CAD4'
_diffrn_reflns_av_R_equivalents    0.0000
_diffrn_reflns_av_unetI/netI       0.0312
_diffrn_reflns_Laue_measured_fraction_full  1.0000
_diffrn_reflns_Laue_measured_fraction_max  0.9998
_diffrn_reflns_limit_h_max         20
_diffrn_reflns_limit_h_min         0
_diffrn_reflns_limit_k_max         21
_diffrn_reflns_limit_k_min         0
_diffrn_reflns_limit_l_max         21
_diffrn_reflns_limit_l_min         -21
_diffrn_reflns_number              9942
_diffrn_reflns_point_group_measured_fraction_full  1.0000
_diffrn_reflns_point_group_measured_fraction_max  0.9998
_diffrn_reflns_theta_full          25.2417
_diffrn_reflns_theta_max           59.94
_diffrn_reflns_theta_min           3.23
_diffrn_ambient_temperature        122.4(5)
_diffrn_measured_fraction_theta_full  1.0000
_diffrn_measured_fraction_theta_max  0.9998
_diffrn_radiation_type             'Mo K\a'
_diffrn_radiation_wavelength       0.71073
_reflns_Friedel_coverage           1.000
_reflns_limit_h_max                20
_reflns_limit_h_min                -20
_reflns_limit_k_max                21
_reflns_limit_k_min                -21
_reflns_limit_l_max                21
_reflns_limit_l_min                -21
_reflns_number_gt                  8775
_reflns_number_total               9942
_reflns_threshold_expression       I>=2u(I)
_computing_molecular_graphics      'Olex2 1.3 (Dolomanov et al., 2009)'
_computing_publication_material    'Olex2 1.3 (Dolomanov et al., 2009)'
_computing_structure_refinement    'olex2.refine 1.3 (Bourhis et al., 2015)'
_computing_data_collection         'Enraf-Nonius Express'
_computing_structure_solution      'SHELXS-97 (Sheldrick, 1990)'
_refine_diff_density_max           0.1770
_refine_diff_density_min           -0.1989
_refine_diff_density_rms           0.0415
_refine_ls_abs_structure_details  
 'Flack, H. D. (1983). Acta Cryst. A39, 876-881.'
_refine_ls_abs_structure_Flack     0.1(2)
_refine_ls_d_res_high              0.4106
_refine_ls_d_res_low               6.3015
_refine_ls_goodness_of_fit_ref     0.6756
_refine_ls_hydrogen_treatment      refall
_refine_ls_matrix_type             full
_refine_ls_number_constraints      0
_refine_ls_number_parameters       199
_refine_ls_number_reflns           9942
_refine_ls_number_restraints       0
_refine_ls_R_factor_all            0.0216
_refine_ls_R_factor_gt             0.0159
_refine_ls_restrained_S_all        0.6756
_refine_ls_shift/su_max            0.0009
_refine_ls_shift/su_mean           0.0001
_refine_ls_structure_factor_coef   Fsqd
_refine_ls_weighting_details      
 'w=1/[\s^2^(Fo^2^)+(0.0000P)^2^] where P=(Fo^2^+2Fc^2^)/3'
_refine_ls_weighting_scheme        calc
_refine_ls_wR_factor_gt            0.0275
_refine_ls_wR_factor_ref           0.0291
_refine_special_details
;
Aspherical atom refinement in Olex2
with DiSCaMB generated form factors
using Transferable Hirshfeld Atom Model 
based on B3LYP/cc-pVTZ electron densities 
;
loop_
  _atom_site_label
  _atom_site_type_symbol
  _atom_site_fract_x
  _atom_site_fract_y
  _atom_site_fract_z
  _atom_site_U_iso_or_equiv
  _atom_site_adp_type
  _atom_site_occupancy
  _atom_site_refinement_flags_posn
 O1 O 0.678511(14) 0.228835(14) 0.421629(13) 0.011877(16) Uani 1.000000 .
 O2 O 0.614767(14) 0.436010(14) 0.182474(13) 0.012125(16) Uani 1.000000 .
 O3 O 0.318133(15) 0.431211(14) 0.040185(12) 0.011702(15) Uani 1.000000 .
 O4 O 0.229134(14) 0.129564(14) 0.108536(14) 0.011479(15) Uani 1.000000 .
 O5 O -0.088660(14) 0.205109(15) 0.216044(14) 0.013211(17) Uani 1.000000 .
 C1 C 0.524570(17) 0.293767(18) 0.390579(16) 0.011013(19) Uani 1.000000 .
 C2 C 0.500682(16) 0.322877(16) 0.224428(15) 0.009204(16) Uani 1.000000 .
 C3 C 0.327676(16) 0.375464(16) 0.189873(15) 0.009292(16) Uani 1.000000 .
 C4 C 0.200810(16) 0.251734(16) 0.210107(15) 0.009354(17) Uani 1.000000 .
 C5 C 0.031868(17) 0.314799(17) 0.185542(19) 0.011884(19) Uani 1.000000 .
 H1A H 0.5114(5) 0.4027(5) 0.4526(4) 0.0293(9) Uani 1.000000 .
 H1B H 0.4349(5) 0.2167(5) 0.4326(4) 0.0290(9) Uani 1.000000 .
 H2 H 0.5260(4) 0.2178(4) 0.1613(4) 0.0209(8) Uani 1.000000 .
 H3 H 0.2973(4) 0.4674(4) 0.2681(4) 0.0214(8) Uani 1.000000 .
 H4 H 0.2069(5) 0.2102(4) 0.3251(4) 0.0251(8) Uani 1.000000 .
 H5B H 0.0209(5) 0.3564(5) 0.0716(4) 0.0290(9) Uani 1.000000 .
 H5A H 0.0124(5) 0.4100(5) 0.2632(5) 0.0331(10) Uani 1.000000 .
 H11 H 0.7536(5) 0.2416(6) 0.3409(6) 0.0310(11) Uani 1.000000 .
 H12 H 0.6520(6) 0.4180(5) 0.0849(5) 0.0332(11) Uani 1.000000 .
 H13 H 0.3284(6) 0.5389(6) 0.0447(5) 0.0330(11) Uani 1.000000 .
 H14 H 0.2768(6) 0.0514(5) 0.1649(6) 0.0287(11) Uani 1.000000 .
 H15 H -0.1190(6) 0.1584(6) 0.1262(6) 0.0330(12) Uani 1.000000 .

loop_
  _atom_site_aniso_label
  _atom_site_aniso_U_11
  _atom_site_aniso_U_22
  _atom_site_aniso_U_33
  _atom_site_aniso_U_12
  _atom_site_aniso_U_13
  _atom_site_aniso_U_23
 O1 0.00969(3) 0.01593(4) 0.01001(3) 0.00060(3) -0.00098(3) 0.00049(3)
 O2 0.01063(3) 0.01405(4) 0.01170(4) -0.00287(3) 0.00056(3) -0.00053(3)
 O3 0.01295(4) 0.01268(4) 0.00948(3) 0.00063(3) -0.00053(3) 0.00033(3)
 O4 0.01170(4) 0.01129(3) 0.01145(3) 0.00146(3) -0.00157(3) -0.00163(3)
 O5 0.00911(3) 0.01757(5) 0.01295(4) -0.00140(3) 0.00154(3) -0.00153(3)
 C1 0.00905(4) 0.01541(5) 0.00858(4) 0.00039(4) 0.00017(3) -0.00042(4)
 C2 0.00812(4) 0.01112(4) 0.00837(4) -0.00027(3) -0.00017(3) -0.00103(3)
 C3 0.00848(4) 0.01085(4) 0.00855(4) 0.00027(3) -0.00021(3) -0.00100(3)
 C4 0.00802(4) 0.01156(4) 0.00848(4) 0.00025(3) -0.00027(3) -0.00054(3)
 C5 0.00845(4) 0.01249(5) 0.01470(5) 0.00089(4) -0.00008(4) -0.00150(4)
 H1A 0.036(2) 0.027(2) 0.025(2) 0.0100(18) -0.0078(17) -0.0103(18)
 H1B 0.0210(19) 0.041(3) 0.025(2) 0.0016(19) 0.0041(17) 0.014(2)
 H2 0.0253(19) 0.0170(17) 0.0203(18) 0.0030(16) 0.0030(15) -0.0052(15)
 H3 0.029(2) 0.0195(18) 0.0154(18) 0.0035(16) 0.0022(17) -0.0066(15)
 H4 0.027(2) 0.029(2) 0.0196(19) -0.0022(16) 0.0029(17) -0.0021(17)
 H5B 0.029(2) 0.030(2) 0.028(2) -0.0026(18) 0.0004(18) 0.0145(19)
 H5A 0.0211(19) 0.036(2) 0.043(2) 0.0065(19) -0.0001(18) -0.011(2)
 H11 0.019(2) 0.038(3) 0.036(3) 0.005(2) -0.010(2) 0.004(2)
 H12 0.036(3) 0.031(3) 0.033(3) -0.008(2) 0.006(2) 0.006(2)
 H13 0.032(3) 0.045(3) 0.021(2) -0.004(3) -0.003(2) 0.004(2)
 H14 0.030(3) 0.026(2) 0.030(2) 0.004(2) 0.001(2) -0.002(2)
 H15 0.036(3) 0.033(3) 0.030(2) -0.008(2) 0.001(2) 0.004(2)

loop_
  _geom_bond_atom_site_label_1
  _geom_bond_atom_site_label_2
  _geom_bond_distance
  _geom_bond_site_symmetry_2
  _geom_bond_publ_flag
 O1 C1 1.4245(6) . ?
 O1 H11 0.958(5) . ?
 O2 C2 1.4293(4) . ?
 O2 H12 0.938(5) . ?
 O3 C3 1.4269(3) . ?
 O3 H13 0.963(5) . ?
 O4 C4 1.4348(3) . ?
 O4 H14 0.945(4) . ?
 O5 C5 1.4211(4) . ?
 O5 H15 0.937(5) . ?
 C1 C2 1.5178(3) . ?
 C1 H1A 1.122(4) . ?
 C1 H1B 1.077(4) . ?
 C2 C3 1.5357(7) . ?
 C2 H2 1.112(3) . ?
 C3 C4 1.5312(4) . ?
 C3 H3 1.104(3) . ?
 C4 C5 1.5206(7) . ?
 C4 H4 1.092(4) . ?
 C5 H5B 1.085(4) . ?
 C5 H5A 1.107(4) . ?

loop_
  _geom_angle_atom_site_label_1
  _geom_angle_atom_site_label_2
  _geom_angle_atom_site_label_3
  _geom_angle
  _geom_angle_site_symmetry_1
  _geom_angle_site_symmetry_3
  _geom_angle_publ_flag
 H11 O1 C1 112.6(3) . . ?
 H12 O2 C2 109.8(3) . . ?
 H13 O3 C3 107.6(3) . . ?
 H14 O4 C4 106.8(3) . . ?
 H15 O5 C5 109.2(3) . . ?
 C2 C1 O1 112.047(11) . . ?
 H1A C1 O1 110.0(2) . . ?
 H1A C1 C2 108.8(2) . . ?
 H1B C1 O1 106.7(2) . . ?
 H1B C1 C2 111.1(2) . . ?
 H1B C1 H1A 108.2(3) . . ?
 C1 C2 O2 106.874(11) . . ?
 C3 C2 O2 110.290(12) . . ?
 C3 C2 C1 111.667(11) . . ?
 H2 C2 O2 109.64(19) . . ?
 H2 C2 C1 109.1(2) . . ?
 H2 C2 C3 109.25(19) . . ?
 C2 C3 O3 110.203(11) . . ?
 C4 C3 O3 108.821(11) . . ?
 C4 C3 C2 113.238(11) . . ?
 H3 C3 O3 108.74(19) . . ?
 H3 C3 C2 108.11(19) . . ?
 H3 C3 C4 107.60(19) . . ?
 C3 C4 O4 111.036(11) . . ?
 C5 C4 O4 109.787(11) . . ?
 C5 C4 C3 110.251(12) . . ?
 H4 C4 O4 109.2(2) . . ?
 H4 C4 C3 108.8(2) . . ?
 H4 C4 C5 107.6(2) . . ?
 C4 C5 O5 111.241(13) . . ?
 H5B C5 O5 110.8(2) . . ?
 H5B C5 C4 109.7(2) . . ?
 H5A C5 O5 107.7(2) . . ?
 H5A C5 C4 109.0(2) . . ?
 H5A C5 H5B 108.2(4) . . ?

loop_
  _geom_torsion_atom_site_label_1
  _geom_torsion_atom_site_label_2
  _geom_torsion_atom_site_label_3
  _geom_torsion_atom_site_label_4
  _geom_torsion
  _geom_torsion_site_symmetry_1
  _geom_torsion_site_symmetry_2
  _geom_torsion_site_symmetry_3
  _geom_torsion_site_symmetry_4
  _geom_torsion_publ_flag
 O1 C1 C2 O2 -65.966(13) . . . . ?
 O1 C1 C2 C3 173.341(12) . . . . ?
 O2 C2 C3 O3 49.351(12) . . . . ?
 O2 C2 C3 C4 171.500(11) . . . . ?
 O3 C3 C2 C1 168.028(11) . . . . ?
 O3 C3 C4 O4 60.546(12) . . . . ?
 O3 C3 C4 C5 -61.357(12) . . . . ?
 O4 C4 C3 C2 -62.371(12) . . . . ?
 O4 C4 C5 O5 62.272(13) . . . . ?
 O5 C5 C4 C3 -175.090(12) . . . . ?
 C1 C2 C3 C4 -69.822(12) . . . . ?
 C2 C3 C4 C5 175.726(12) . . . . ?

loop_
  _diffrn_refln_index_h
  _diffrn_refln_index_k
  _diffrn_refln_index_l
  _diffrn_refln_intensity_net
  _diffrn_refln_intensity_u
 0 0 2 4713.47 80.22
 0 0 4 0.79 0.23
 0 0 6 244.55 4.61
 0 0 8 836.03 15.31
 0 0 10 750.18 13.79
 0 0 12 199.47 4.26
 0 0 14 55.94 1.82
 0 0 16 6.07 0.9
 0 0 18 11.22 1.08
 0 0 20 7.48 1.01
 0 1 1 511.68 9.36
 0 1 2 884.17 16.28
 0 1 3 4849.21 87.56
 0 1 4 419.68 7.69
 0 1 5 5157.19 94.28
 0 1 6 1833.44 33.07
 0 1 7 463.73 8.52
 0 1 8 219.75 4.28
 0 1 9 190.17 3.83
 0 1 10 86.2 2.08
 0 1 11 62.67 1.73
 0 1 12 21.92 1.02
 0 1 13 85.85 2.3
 0 1 14 17.8 1.05
 0 1 15 1.2 0.69
 0 1 16 0.94 0.77
 0 1 17 0.63 0.78
 0 1 18 6.59 0.97
 0 1 19 6.62 0.96
 0 1 20 54.91 1.98
 0 1 21 0.63 0.78
 0 2 0 7469.63 133.29
 0 2 1 2317.9 41.56
 0 2 2 2063.34 36.63
 0 2 3 779.13 14.27
 0 2 4 24.1 0.64
 0 2 5 53.66 1.2
 0 2 6 790.71 14.48
 0 2 7 1293.73 23.18
 0 2 8 4.07 0.42
 0 2 9 31.96 1.01
 0 2 10 347.6 6.74
 0 2 11 12.87 0.78
 0 2 12 9.79 0.77
 0 2 13 7.3 0.76
 0 2 14 165.01 3.83
 0 2 15 77.61 2.3
 0 2 16 29.81 1.46
 0 2 17 6.78 0.97
 0 2 18 12.73 1.12
 0 2 19 6.24 0.96
 0 2 20 5.62 0.94
 0 2 21 19.38 1.2
 0 3 1 6231.69 106.46
 0 3 2 250.73 4.6
 0 3 3 0.71 0.23
 0 3 4 359.55 6.59
 0 3 5 853.77 15.66
 0 3 6 293.89 5.51
 0 3 7 3.42 0.39
 0 3 8 2.67 0.41
 0 3 9 177.28 3.63
 0 3 10 125.28 2.82
 0 3 11 184.07 3.94
 0 3 12 24.94 1.1
 0 3 13 144.87 3.4
 0 3 14 1.71 0.7
 0 3 15 30.47 1.39
 0 3 16 32.59 1.52
 0 3 17 23.07 1.35
 0 3 18 25.37 1.41
 0 3 19 29.78 1.53
 0 3 20 23.58 1.34
 0 3 21 12.25 1.03
 0 4 0 24.48 0.63
 0 4 1 624.11 11.41
 0 4 2 30.01 0.74
 0 4 3 116.07 2.28
 0 4 4 129.46 2.55
 0 4 5 341.18 6.32
 0 4 6 96.89 2.06
 0 4 7 329.09 6.21
 0 4 8 37.25 1.09
 0 4 9 1.07 0.45
 0 4 10 1.34 0.51
 0 4 11 7.71 0.7
 0 4 12 1.08 0.59
 0 4 13 1.07 0.65
 0 4 14 167.91 3.92
 0 4 15 -0.17 0.71
 0 4 16 24.94 1.37
 0 4 17 0.04 0.81
 0 4 18 0.81 0.83
 0 4 19 13.39 1.17
 0 4 20 3.76 0.87
 0 4 21 11.26 1
 0 5 1 102.55 2.05
 0 5 2 2.94 0.29
 0 5 3 40.79 0.99
 0 5 4 141.12 2.8
 0 5 5 880.73 16.12
 0 5 6 94.78 2.06
 0 5 7 11.47 0.59
 0 5 8 16.32 0.73
 0 5 9 87.9 2.13
 0 5 10 40.86 1.33
 0 5 11 66.8 1.88
 0 5 12 29.52 1.24
 0 5 13 31.42 1.34
 0 5 14 26.81 1.29
 0 5 15 0.38 0.74
 0 5 16 6.61 0.96
 0 5 17 12.23 1.11
 0 5 18 10.98 1.08
 0 5 19 5.14 0.95
 0 5 20 0.16 0.79
 0 5 21 -0.4 0.76
 0 6 0 734.82 13.43
 0 6 1 39.76 0.99
 0 6 2 206.9 3.95
 0 6 3 368.82 6.83
 0 6 4 2.11 0.35
 0 6 5 110.91 2.34
 0 6 6 2.35 0.41
 0 6 7 34.42 1.06
 0 6 8 158.36 3.37
 0 6 9 46.86 1.42
 0 6 10 1.31 0.55
 0 6 11 79.78 2.15
 0 6 12 8.11 0.81
 0 6 13 61.68 1.95
 0 6 14 0.23 0.69
 0 6 15 120.38 3.16
 0 6 16 0.18 0.8
 0 6 17 45.07 1.81
 0 6 18 17.93 1.23
 0 6 19 1.46 0.86
 0 6 20 1.39 0.8
 0 7 1 12.21 0.54
 0 7 2 362.21 6.73
 0 7 3 0.58 0.34
 0 7 4 308.5 5.84
 0 7 5 56.86 1.43
 0 7 6 19.78 0.78
 0 7 7 48.19 1.38
 0 7 8 79.36 2
 0 7 9 39.73 1.33
 0 7 10 68.35 1.92
 0 7 11 4.91 0.71
 0 7 12 15.01 0.99
 0 7 13 81.83 2.36
 0 7 14 -0.16 0.7
 0 7 15 6.94 0.96
 0 7 16 4.56 0.92
 0 7 17 3.61 0.91
 0 7 18 0.6 0.84
 0 7 19 22.03 1.3
 0 7 20 17.66 1.15
 0 8 0 187.53 3.69
 0 8 1 76.36 1.75
 0 8 2 54.83 1.37
 0 8 3 90.22 2.02
 0 8 4 177.34 3.58
 0 8 5 58.13 1.5
 0 8 6 78.96 1.95
 0 8 7 0.53 0.49
 0 8 8 17.15 0.88
 0 8 9 33.53 1.25
 0 8 10 68.05 1.95
 0 8 11 28.61 1.25
 0 8 12 4.18 0.76
 0 8 13 21.64 1.2
 0 8 14 31.71 1.51
 0 8 15 60.98 2.11
 0 8 16 3.04 0.89
 0 8 17 3.92 0.91
 0 8 18 6 0.98
 0 8 19 3.9 0.88
 0 8 20 6.68 0.94
 0 9 1 2.59 0.44
 0 9 2 142.5 2.99
 0 9 3 22.9 0.86
 0 9 4 66.63 1.71
 0 9 5 197.8 4.08
 0 9 6 39.72 1.29
 0 9 7 22.51 0.99
 0 9 8 0.77 0.57
 0 9 9 101.79 2.57
 0 9 10 119.03 2.94
 0 9 11 25.59 1.23
 0 9 12 10.75 0.94
 0 9 13 31.5 1.49
 0 9 14 0.52 0.8
 0 9 15 2.73 0.88
 0 9 16 78.38 2.44
 0 9 17 0.37 0.83
 0 9 18 2.87 0.88
 0 9 19 22.13 1.25
 0 10 0 3.6 0.54
 0 10 1 352.13 6.76
 0 10 2 11.48 0.7
 0 10 3 75.7 1.92
 0 10 4 2.16 0.53
 0 10 5 94.75 2.32
 0 10 6 4.93 0.64
 0 10 7 1.06 0.57
 0 10 8 35.42 1.34
 0 10 9 2.85 0.68
 0 10 10 2 0.7
 0 10 11 1.7 0.72
 0 10 12 0.53 0.71
 0 10 13 1.11 0.8
 0 10 14 0.31 0.81
 0 10 15 0.33 0.82
 0 10 16 0.62 0.83
 0 10 17 14.93 1.18
 0 10 18 4.16 0.88
 0 10 19 2.57 0.8
 0 11 1 66.21 1.79
 0 11 2 8.7 0.69
 0 11 3 2.53 0.58
 0 11 4 13.4 0.83
 0 11 5 5.74 0.68
 0 11 6 6.14 0.71
 0 11 7 1.07 0.63
 0 11 8 11.78 0.9
 0 11 9 3.08 0.73
 0 11 10 76 2.25
 0 11 11 7.94 0.9
 0 11 12 1.85 0.83
 0 11 13 16.43 1.21
 0 11 14 1.45 0.84
 0 11 15 11.74 1.11
 0 11 16 30.99 1.55
 0 11 17 0.34 0.8
 0 11 18 1.86 0.8
 0 12 0 45.97 1.48
 0 12 1 14.6 0.87
 0 12 2 0.38 0.56
 0 12 3 2.96 0.64
 0 12 4 126.7 3.01
 0 12 5 0.1 0.6
 0 12 6 5.03 0.74
 0 12 7 76.6 2.19
 0 12 8 10.04 0.9
 0 12 9 29.58 1.36
 0 12 10 59.5 1.99
 0 12 11 3.94 0.89
 0 12 12 0.69 0.8
 0 12 13 0.65 0.84
 0 12 14 27.64 1.45
 0 12 15 11.83 1.15
 0 12 16 8.44 1.02
 0 12 17 2.3 0.82
 0 12 18 1.74 0.79
 0 13 1 19.21 1.03
 0 13 2 40.64 1.46
 0 13 3 0.04 0.62
 0 13 4 107.43 2.74
 0 13 5 0.71 0.65
 0 13 6 0.14 0.65
 0 13 7 4.09 0.79
 0 13 8 3.12 0.79
 0 13 9 25.57 1.37
 0 13 10 5.48 0.94
 0 13 11 9.95 1.06
 0 13 12 1.44 0.84
 0 13 13 31 1.53
 0 13 14 1.15 0.87
 0 13 15 0.9 0.84
 0 13 16 0.72 0.81
 0 13 17 -0.25 0.75
 0 14 0 17.59 1.06
 0 14 1 18.53 1.08
 0 14 2 95.77 2.56
 0 14 3 3.39 0.76
 0 14 4 27.36 1.3
 0 14 5 0.59 0.7
 0 14 6 1.77 0.74
 0 14 7 64.49 2.14
 0 14 8 -0.36 0.79
 0 14 9 34.07 1.58
 0 14 10 0.31 0.83
 0 14 11 5.91 0.97
 0 14 12 -0.11 0.81
 0 14 13 6.5 1.02
 0 14 14 31.03 1.53
 0 14 15 7.04 0.97
 0 14 16 0.05 0.74
 0 15 1 33.9 1.45
 0 15 2 13.93 1.04
 0 15 3 102.01 2.76
 0 15 4 17.3 1.13
 0 15 5 24.47 1.34
 0 15 6 43.24 1.74
 0 15 7 31.89 1.54
 0 15 8 123.99 3.26
 0 15 9 10.28 1.1
 0 15 10 19.96 1.3
 0 15 11 7.69 1.01
 0 15 12 7.58 1.03
 0 15 13 3.46 0.92
 0 15 14 13.69 1.12
 0 15 15 -0.45 0.75
 0 16 0 251.51 5.57
 0 16 1 12.54 1.11
 0 16 2 51.04 1.9
 0 16 3 59.13 2.06
 0 16 4 3.6 0.89
 0 16 5 0.01 0.79
 0 16 6 19.96 1.29
 0 16 7 1.36 0.87
 0 16 8 28.73 1.5
 0 16 9 0.42 0.83
 0 16 10 16.77 1.22
 0 16 11 2.03 0.89
 0 16 12 16.79 1.22
 0 16 13 2.76 0.86
 0 16 14 18.96 1.18
 0 17 1 70.43 2.3
 0 17 2 69.53 2.29
 0 17 3 27.47 1.47
 0 17 4 25.17 1.41
 0 17 5 9.19 1.07
 0 17 6 58.82 2.08
 0 17 7 26.5 1.45
 0 17 8 13.9 1.15
 0 17 9 1.55 0.88
 0 17 10 0.26 0.82
 0 17 11 2.18 0.86
 0 17 12 1.61 0.82
 0 17 13 15.58 1.09
 0 18 0 3.27 0.9
 0 18 1 40.44 1.73
 0 18 2 3.46 0.92
 0 18 3 60.09 2.11
 0 18 4 0.07 0.84
 0 18 5 5.5 0.97
 0 18 6 -0.16 0.84
 0 18 7 80.11 2.52
 0 18 8 1.65 0.88
 0 18 9 2.04 0.86
 0 18 10 4.39 0.9
 0 18 11 1.36 0.79
 0 18 12 6.01 0.91
 0 19 1 6.64 0.98
 0 19 2 5.7 1.01
 0 19 3 2 0.89
 0 19 4 9.98 1.1
 0 19 5 2.66 0.91
 0 19 6 27.83 1.46
 0 19 7 1.53 0.86
 0 19 8 1.56 0.83
 0 19 9 2.63 0.83
 0 19 10 0.24 0.74
 0 20 0 22.87 1.37
 0 20 1 0.43 0.84
 0 20 2 1.74 0.85
 0 20 3 15.92 1.19
 0 20 4 0.84 0.82
 0 20 5 -0.09 0.79
 0 20 6 0.12 0.78
 0 20 7 -0.13 0.75
 0 20 8 1 0.8
 0 21 1 0.5 0.77
 0 21 2 -0.12 0.76
 0 21 3 1.52 0.79
 0 21 4 -0.06 0.74
 0 21 5 3.11 0.86
 1 0 1 644.46 11.87
 1 0 2 5224.21 93.9
 1 0 3 1784.52 32.64
 1 0 4 2186.72 39.97
 1 0 5 41.12 0.97
 1 0 6 62.4 1.39
 1 0 7 3.75 0.37
 1 0 8 69.71 1.62
 1 0 9 1.18 0.4
 1 0 10 5.22 0.55
 1 0 11 0.84 0.51
 1 0 12 56.51 1.68
 1 0 13 34.29 1.33
 1 0 14 18.59 1.06
 1 0 15 23.7 1.22
 1 0 16 -0.34 0.72
 1 0 17 0.83 0.81
 1 0 18 16.85 1.22
 1 0 19 0.06 0.82
 1 0 20 0.6 0.82
 1 0 21 6.48 0.89
 1 1 -21 8.55 0.97
 1 1 -20 14.75 1.15
 1 1 -19 9.37 1.04
 1 1 -18 15.07 1.19
 1 1 -17 13.02 1.12
 1 1 -16 6.48 0.91
 1 1 -15 41.07 1.58
 1 1 -14 7.08 0.81
 1 1 -13 4.54 0.7
 1 1 -12 66.36 1.86
 1 1 -11 195.04 4.1
 1 1 -10 66.01 1.72
 1 1 -9 8.31 0.55
 1 1 -8 286.37 5.45
 1 1 -7 127.25 2.58
 1 1 -6 3.76 0.33
 1 1 -5 509.9 9.3
 1 1 -4 1205.84 22.07
 1 1 -3 374.91 6.83
 1 1 -2 2297.6 41.3
 1 1 -1 870.75 15.88
 1 1 0 143.76 2.61
 1 1 1 897.91 16.37
 1 1 2 2298.58 41.73
 1 1 3 376.49 6.87
 1 1 4 1180.56 21.69
 1 1 5 515.17 9.41
 1 1 6 3.81 0.33
 1 1 7 128.2 2.6
 1 1 8 293.63 5.58
 1 1 9 8.36 0.55
 1 1 10 64.13 1.69
 1 1 11 196.94 4.14
 1 1 12 64.53 1.84
 1 1 13 4.85 0.71
 1 1 14 6.64 0.8
 1 1 15 40.54 1.57
 1 1 16 6.07 0.91
 1 1 17 12.78 1.11
 1 1 18 15.89 1.19
 1 1 19 8.61 1.02
 1 1 20 13.55 1.14
 1 1 21 9.16 0.97
 1 2 -21 6.01 0.89
 1 2 -20 3.05 0.87
 1 2 -19 5.37 0.98
 1 2 -18 20.01 1.28
 1 2 -17 10.93 1.07
 1 2 -16 39.43 1.65
 1 2 -15 6.9 0.86
 1 2 -14 4.86 0.76
 1 2 -13 18.88 1.02
 1 2 -12 55.9 1.68
 1 2 -11 59.6 1.68
 1 2 -10 148.21 3.2
 1 2 -9 81.14 1.9
 1 2 -8 214.48 4.19
 1 2 -7 606.01 11.06
 1 2 -6 7.53 0.42
 1 2 -5 1084.72 19.78
 1 2 -4 161.39 3.05
 1 2 -3 1434.62 26.38
 1 2 -2 1366.19 25.07
 1 2 -1 802.41 14.68
 1 2 0 3948.11 67.6
 1 2 1 812.28 14.94
 1 2 2 1352.21 24.94
 1 2 3 1404.95 26
 1 2 4 157.23 3
 1 2 5 1071.75 19.7
 1 2 6 7.6 0.42
 1 2 7 606.32 11.12
 1 2 8 213.37 4.19
 1 2 9 81.24 1.91
 1 2 10 149.02 3.22
 1 2 11 58.57 1.66
 1 2 12 55.35 1.67
 1 2 13 16.87 0.98
 1 2 14 4.4 0.76
 1 2 15 6.24 0.85
 1 2 16 39.27 1.66
 1 2 17 11.7 1.09
 1 2 18 20.92 1.31
 1 2 19 6.84 1.02
 1 2 20 2.63 0.87
 1 2 21 5.24 0.87
 1 3 -21 5.4 0.87
 1 3 -20 4.23 0.89
 1 3 -19 4.18 0.94
 1 3 -18 14.76 1.18
 1 3 -17 6.84 0.98
 1 3 -16 7.87 0.97
 1 3 -15 4.87 0.82
 1 3 -14 37.61 1.48
 1 3 -13 126.11 3.05
 1 3 -12 66.73 1.9
 1 3 -11 133.73 3.03
 1 3 -10 16.88 0.82
 1 3 -9 130.04 2.78
 1 3 -8 266.85 5.14
 1 3 -7 219.52 4.23
 1 3 -6 498.2 9.06
 1 3 -5 532.24 9.68
 1 3 -4 359.2 6.54
 1 3 -3 2299.92 41.79
 1 3 -2 3035.42 54.49
 1 3 -1 448.98 8.21
 1 3 0 112.14 2.13
 1 3 1 457.1 8.35
 1 3 2 2980.65 53.91
 1 3 3 2287.96 41.81
 1 3 4 359.89 6.6
 1 3 5 537.21 9.85
 1 3 6 506 9.26
 1 3 7 222.94 4.32
 1 3 8 266.96 5.17
 1 3 9 130.15 2.8
 1 3 10 17.41 0.83
 1 3 11 136.09 3.09
 1 3 12 70.38 1.97
 1 3 13 126.71 3.07
 1 3 14 37.02 1.46
 1 3 15 5.24 0.82
 1 3 16 7.57 0.98
 1 3 17 6.82 0.97
 1 3 18 14.39 1.16
 1 3 19 4.74 0.95
 1 3 20 4.86 0.92
 1 3 21 5.46 0.87
 1 4 -21 0.37 0.75
 1 4 -20 1.53 0.81
 1 4 -19 1.18 0.85
 1 4 -18 57.06 2.04
 1 4 -17 8.93 1.03
 1 4 -16 116.7 3.11
 1 4 -15 8.16 0.91
 1 4 -14 77.13 2.25
 1 4 -13 22.13 1.13
 1 4 -12 155.24 3.52
 1 4 -11 50.89 1.56
 1 4 -10 25.82 1.02
 1 4 -9 32.51 1.09
 1 4 -8 435.8 8.12
 1 4 -7 88.35 1.96
 1 4 -6 522.71 9.52
 1 4 -5 360.94 6.65
 1 4 -4 135.58 2.66
 1 4 -3 2159.57 39.61
 1 4 -2 479.55 8.74
 1 4 -1 312.1 5.69
 1 4 0 19.87 0.55
 1 4 1 308.43 5.64
 1 4 2 469.52 8.64
 1 4 3 2090.92 38.71
 1 4 4 135.08 2.67
 1 4 5 354.87 6.6
 1 4 6 518.25 9.57
 1 4 7 86.55 1.94
 1 4 8 431.07 8.11
 1 4 9 30.56 1.05
 1 4 10 26.57 1.04
 1 4 11 51.92 1.58
 1 4 12 158.27 3.59
 1 4 13 21.91 1.12
 1 4 14 77.41 2.26
 1 4 15 9.17 0.93
 1 4 16 113.38 3.05
 1 4 17 9.75 1.04
 1 4 18 58.57 2.07
 1 4 19 0.59 0.85
 1 4 20 2.06 0.82
 1 4 21 1.19 0.76
 1 5 -21 6.91 0.93
 1 5 -20 8.23 0.98
 1 5 -19 4.49 0.93
 1 5 -18 4.73 0.93
 1 5 -17 43.93 1.79
 1 5 -16 12.01 1.1
 1 5 -15 17.35 1.17
 1 5 -14 25.54 1.26
 1 5 -13 301.79 6.23
 1 5 -12 56.46 1.76
 1 5 -11 171.14 3.76
 1 5 -10 81.31 2.07
 1 5 -9 273.37 5.4
 1 5 -8 200.32 4.02
 1 5 -7 189.43 3.77
 1 5 -6 114.98 2.41
 1 5 -5 212.69 4.08
 1 5 -4 110.59 2.26
 1 5 -3 377.26 6.93
 1 5 -2 116.39 2.31
 1 5 -1 509.64 9.3
 1 5 0 523.41 9.57
 1 5 1 507.07 9.27
 1 5 2 115 2.29
 1 5 3 378.64 6.96
 1 5 4 112.17 2.3
 1 5 5 212.69 4.11
 1 5 6 116.63 2.46
 1 5 7 188.97 3.79
 1 5 8 198.12 4
 1 5 9 272.93 5.44
 1 5 10 81.21 2.08
 1 5 11 172.14 3.79
 1 5 12 56.66 1.77
 1 5 13 300.89 6.27
 1 5 14 26.97 1.29
 1 5 15 17.05 1.17
 1 5 16 11.86 1.11
 1 5 17 44.56 1.81
 1 5 18 4.81 0.94
 1 5 19 3.49 0.91
 1 5 20 8.29 0.99
 1 5 21 6.41 0.92
 1 6 -20 0.87 0.77
 1 6 -19 47.05 1.84
 1 6 -18 47.54 1.84
 1 6 -17 15.63 1.21
 1 6 -16 29.89 1.5
 1 6 -15 69.35 2.24
 1 6 -14 -0.03 0.69
 1 6 -13 48.37 1.69
 1 6 -12 60.96 1.87
 1 6 -11 96.39 2.45
 1 6 -10 32.19 1.2
 1 6 -9 175.25 3.73
 1 6 -8 60.33 1.61
 1 6 -7 177.09 3.59
 1 6 -6 193.15 3.83
 1 6 -5 97.96 2.11
 1 6 -4 208.63 4.03
 1 6 -3 195.05 3.76
 1 6 -2 207.55 3.96
 1 6 -1 125.29 2.5
 1 6 0 324.97 6.02
 1 6 1 121.41 2.44
 1 6 2 206.44 3.96
 1 6 3 197.65 3.82
 1 6 4 203.29 3.96
 1 6 5 96.37 2.1
 1 6 6 191.94 3.84
 1 6 7 177.85 3.64
 1 6 8 60.97 1.63
 1 6 9 173.29 3.72
 1 6 10 32.41 1.21
 1 6 11 96.3 2.46
 1 6 12 61.45 1.89
 1 6 13 46.58 1.65
 1 6 14 -0.31 0.69
 1 6 15 68.95 2.23
 1 6 16 29.76 1.49
 1 6 17 15.7 1.2
 1 6 18 48.2 1.84
 1 6 19 46.62 1.84
 1 6 20 0.7 0.79
 1 7 -20 0.28 0.75
 1 7 -19 3.1 0.89
 1 7 -18 2.36 0.9
 1 7 -17 7.77 1.02
 1 7 -16 42.92 1.76
 1 7 -15 3.56 0.89
 1 7 -14 19.98 1.23
 1 7 -13 19.1 1.12
 1 7 -12 82.18 2.3
 1 7 -11 126.8 3.04
 1 7 -10 29.48 1.19
 1 7 -9 49.01 1.5
 1 7 -8 36.63 1.22
 1 7 -7 63.35 1.66
 1 7 -6 289.32 5.57
 1 7 -5 137.56 2.86
 1 7 -4 31.02 0.94
 1 7 -3 85.04 1.88
 1 7 -2 346.13 6.47
 1 7 -1 280.25 5.28
 1 7 0 489.61 8.96
 1 7 1 277.86 5.26
 1 7 2 344.24 6.45
 1 7 3 84.14 1.87
 1 7 4 31.63 0.95
 1 7 5 138.04 2.88
 1 7 6 289.02 5.59
 1 7 7 63.74 1.68
 1 7 8 35.98 1.21
 1 7 9 48.72 1.5
 1 7 10 29.6 1.19
 1 7 11 123.59 3.01
 1 7 12 80.34 2.27
 1 7 13 19.62 1.13
 1 7 14 20.29 1.23
 1 7 15 2.76 0.87
 1 7 16 40.35 1.72
 1 7 17 7 0.99
 1 7 18 2.96 0.9
 1 7 19 4.22 0.92
 1 7 20 0.99 0.77
 1 8 -20 6.61 0.93
 1 8 -19 9.61 1.02
 1 8 -18 6.69 0.99
 1 8 -17 23.95 1.37
 1 8 -16 8.05 1
 1 8 -15 6.93 0.98
 1 8 -14 16.36 1.17
 1 8 -13 19.41 1.15
 1 8 -12 55.01 1.82
 1 8 -11 24.92 1.18
 1 8 -10 20.61 1.05
 1 8 -9 48.19 1.53
 1 8 -8 292.18 5.82
 1 8 -7 23.2 0.96
 1 8 -6 6.55 0.59
 1 8 -5 53.67 1.43
 1 8 -4 273.36 5.28
 1 8 -3 13.53 0.64
 1 8 -2 424.36 7.9
 1 8 -1 16.16 0.66
 1 8 0 36.41 1.03
 1 8 1 16.94 0.68
 1 8 2 423.24 7.9
 1 8 3 13.18 0.63
 1 8 4 274.74 5.32
 1 8 5 52.67 1.41
 1 8 6 6.06 0.58
 1 8 7 21.87 0.94
 1 8 8 287.7 5.8
 1 8 9 47.04 1.52
 1 8 10 21.39 1.07
 1 8 11 23.86 1.16
 1 8 12 53.61 1.81
 1 8 13 20.38 1.17
 1 8 14 16.79 1.18
 1 8 15 6.7 0.97
 1 8 16 6.22 0.98
 1 8 17 22.96 1.35
 1 8 18 8.48 1.02
 1 8 19 10.44 1.02
 1 8 20 6.34 0.92
 1 9 -19 2.73 0.82
 1 9 -18 11.41 1.09
 1 9 -17 7.08 1.03
 1 9 -16 7.66 1.03
 1 9 -15 20.73 1.31
 1 9 -14 24.76 1.38
 1 9 -13 3.45 0.84
 1 9 -12 56.86 1.89
 1 9 -11 104.49 2.73
 1 9 -10 30.67 1.29
 1 9 -9 86.82 2.3
 1 9 -8 105.74 2.58
 1 9 -7 30.88 1.16
 1 9 -6 6.82 0.64
 1 9 -5 30.9 1.09
 1 9 -4 42.59 1.28
 1 9 -3 60.47 1.55
 1 9 -2 122.93 2.65
 1 9 -1 271.98 5.26
 1 9 0 49.39 1.32
 1 9 1 275.99 5.35
 1 9 2 122.72 2.66
 1 9 3 60.84 1.57
 1 9 4 43.14 1.29
 1 9 5 29.78 1.07
 1 9 6 6.07 0.62
 1 9 7 30.41 1.15
 1 9 8 108.53 2.64
 1 9 9 84.74 2.27
 1 9 10 32.1 1.32
 1 9 11 105.84 2.77
 1 9 12 58.91 1.94
 1 9 13 4.28 0.85
 1 9 14 25.2 1.38
 1 9 15 19.94 1.28
 1 9 16 8.81 1.03
 1 9 17 6.92 1.03
 1 9 18 11 1.07
 1 9 19 3.38 0.84
 1 10 -19 2.23 0.78
 1 10 -18 15.34 1.14
 1 10 -17 2.72 0.9
 1 10 -16 12.62 1.12
 1 10 -15 17.59 1.24
 1 10 -14 8.52 1.02
 1 10 -13 0.46 0.79
 1 10 -12 6.52 0.91
 1 10 -11 16.15 1.06
 1 10 -10 53.05 1.77
 1 10 -9 15.02 0.97
 1 10 -8 41.79 1.46
 1 10 -7 83.16 2.19
 1 10 -6 74.87 2
 1 10 -5 242.92 4.96
 1 10 -4 38.31 1.26
 1 10 -3 153.82 3.32
 1 10 -2 25.91 0.99
 1 10 -1 208.51 4.26
 1 10 0 17.62 0.82
 1 10 1 209.15 4.27
 1 10 2 26.87 1.01
 1 10 3 153.86 3.33
 1 10 4 37.55 1.25
 1 10 5 239.78 4.91
 1 10 6 75.1 2.01
 1 10 7 85.34 2.24
 1 10 8 43.6 1.5
 1 10 9 13.61 0.94
 1 10 10 52.89 1.77
 1 10 11 16.26 1.07
 1 10 12 7.54 0.93
 1 10 13 1.2 0.82
 1 10 14 8.42 1.01
 1 10 15 18.18 1.25
 1 10 16 12.43 1.11
 1 10 17 2.6 0.9
 1 10 18 14.03 1.12
 1 10 19 1.54 0.77
 1 11 -18 12.55 1.06
 1 11 -17 23.91 1.36
 1 11 -16 16.13 1.23
 1 11 -15 28.37 1.48
 1 11 -14 22.52 1.35
 1 11 -13 54.25 1.99
 1 11 -12 9.64 1.02
 1 11 -11 75.92 2.29
 1 11 -10 16.36 1.08
 1 11 -9 63.66 1.98
 1 11 -8 56.82 1.8
 1 11 -7 1.36 0.64
 1 11 -6 12.89 0.86
 1 11 -5 113.51 2.73
 1 11 -4 19.24 0.95
 1 11 -3 24.46 1.04
 1 11 -2 100.63 2.43
 1 11 -1 18.32 0.89
 1 11 0 0.85 0.51
 1 11 1 17.86 0.89
 1 11 2 100.1 2.42
 1 11 3 25.55 1.06
 1 11 4 19.79 0.96
 1 11 5 115.17 2.77
 1 11 6 12.43 0.86
 1 11 7 1.69 0.64
 1 11 8 57.15 1.81
 1 11 9 66.62 2.04
 1 11 10 16.28 1.07
 1 11 11 76.43 2.31
 1 11 12 10.83 1.06
 1 11 13 52.5 1.95
 1 11 14 23.18 1.37
 1 11 15 28.46 1.47
 1 11 16 14.83 1.21
 1 11 17 24.21 1.35
 1 11 18 11.44 1.03
 1 12 -18 10.35 1
 1 12 -17 4.65 0.89
 1 12 -16 15.84 1.2
 1 12 -15 16.28 1.25
 1 12 -14 32.77 1.57
 1 12 -13 17.9 1.26
 1 12 -12 39.77 1.7
 1 12 -11 54.96 1.97
 1 12 -10 16.25 1.14
 1 12 -9 5.62 0.84
 1 12 -8 41.69 1.57
 1 12 -7 9.9 0.88
 1 12 -6 160.14 3.68
 1 12 -5 43.29 1.5
 1 12 -4 5.81 0.72
 1 12 -3 85.22 2.24
 1 12 -2 24.07 1.08
 1 12 -1 8.88 0.75
 1 12 0 7.99 0.73
 1 12 1 9.11 0.76
 1 12 2 23.8 1.07
 1 12 3 84.95 2.24
 1 12 4 5.27 0.7
 1 12 5 42.11 1.49
 1 12 6 167.8 3.83
 1 12 7 9.77 0.88
 1 12 8 42.04 1.58
 1 12 9 7.51 0.87
 1 12 10 14.76 1.13
 1 12 11 53.1 1.94
 1 12 12 39.38 1.7
 1 12 13 17.8 1.24
 1 12 14 31.81 1.54
 1 12 15 13.96 1.2
 1 12 16 15.88 1.2
 1 12 17 5.33 0.9
 1 12 18 9.12 0.99
 1 13 -17 -0.98 0.74
 1 13 -16 5.15 0.92
 1 13 -15 14.8 1.2
 1 13 -14 9.72 1.1
 1 13 -13 14.88 1.18
 1 13 -12 17.44 1.25
 1 13 -11 12.35 1.12
 1 13 -10 63.14 2.13
 1 13 -9 23.36 1.33
 1 13 -8 68.87 2.15
 1 13 -7 4.9 0.8
 1 13 -6 47.95 1.69
 1 13 -5 1.77 0.7
 1 13 -4 15.92 1
 1 13 -3 74.4 2.12
 1 13 -2 80.59 2.22
 1 13 -1 28.54 1.22
 1 13 0 15.98 0.96
 1 13 1 28.33 1.21
 1 13 2 82.87 2.26
 1 13 3 75.61 2.14
 1 13 4 15.97 0.99
 1 13 5 0.78 0.68
 1 13 6 48.14 1.69
 1 13 7 3.21 0.77
 1 13 8 66.62 2.11
 1 13 9 24.84 1.35
 1 13 10 64.23 2.15
 1 13 11 12.67 1.11
 1 13 12 15.85 1.2
 1 13 13 15.35 1.19
 1 13 14 10.37 1.1
 1 13 15 14.86 1.18
 1 13 16 6.26 0.94
 1 13 17 0.68 0.76
 1 14 -16 5.33 0.88
 1 14 -15 21.87 1.3
 1 14 -14 0.74 0.85
 1 14 -13 12.79 1.17
 1 14 -12 0.77 0.83
 1 14 -11 1.56 0.87
 1 14 -10 6.69 0.99
 1 14 -9 16.44 1.21
 1 14 -8 12.01 1.08
 1 14 -7 46.23 1.78
 1 14 -6 12.7 1.01
 1 14 -5 30.37 1.37
 1 14 -4 120.4 3.05
 1 14 -3 31.58 1.37
 1 14 -2 1.06 0.69
 1 14 -1 6.03 0.79
 1 14 0 59.4 1.88
 1 14 1 6.48 0.8
 1 14 2 1.59 0.69
 1 14 3 31.99 1.37
 1 14 4 121.83 3.09
 1 14 5 28.09 1.33
 1 14 6 13.77 1.03
 1 14 7 44.57 1.75
 1 14 8 12.76 1.1
 1 14 9 17.12 1.22
 1 14 10 7.17 1
 1 14 11 2.19 0.86
 1 14 12 0.38 0.83
 1 14 13 13.7 1.19
 1 14 14 0.4 0.85
 1 14 15 22.54 1.32
 1 14 16 5.93 0.89
 1 15 -15 1.46 0.77
 1 15 -14 2.09 0.85
 1 15 -13 5.91 0.99
 1 15 -12 16.18 1.25
 1 15 -11 10.14 1.07
 1 15 -10 20.99 1.33
 1 15 -9 27.72 1.46
 1 15 -8 15.33 1.19
 1 15 -7 -0.24 0.8
 1 15 -6 12.76 1.09
 1 15 -5 28.75 1.43
 1 15 -4 48.65 1.77
 1 15 -3 4.21 0.82
 1 15 -2 2.85 0.78
 1 15 -1 49.86 1.77
 1 15 0 5.39 0.84
 1 15 1 49.9 1.76
 1 15 2 2.61 0.77
 1 15 3 4.07 0.82
 1 15 4 47.35 1.75
 1 15 5 29.05 1.43
 1 15 6 12.08 1.07
 1 15 7 0.52 0.81
 1 15 8 16.37 1.21
 1 15 9 28.67 1.49
 1 15 10 20.58 1.32
 1 15 11 10.39 1.07
 1 15 12 16.29 1.24
 1 15 13 6.74 1
 1 15 14 1.63 0.85
 1 15 15 -0.28 0.74
 1 16 -14 9.47 0.96
 1 16 -13 1.42 0.81
 1 16 -12 5.31 0.96
 1 16 -11 3.21 0.91
 1 16 -10 18.67 1.26
 1 16 -9 1.97 0.88
 1 16 -8 4.37 0.93
 1 16 -7 10.28 1.07
 1 16 -6 11.1 1.09
 1 16 -5 1.56 0.84
 1 16 -4 8.35 1.01
 1 16 -3 9.22 1.03
 1 16 -2 27.87 1.43
 1 16 -1 6.19 0.95
 1 16 0 17.87 1.2
 1 16 1 6.38 0.94
 1 16 2 28.57 1.45
 1 16 3 7.83 1
 1 16 4 7.79 1
 1 16 5 1.89 0.86
 1 16 6 10.68 1.08
 1 16 7 9.32 1.04
 1 16 8 3.48 0.92
 1 16 9 1.71 0.87
 1 16 10 18.62 1.25
 1 16 11 3.79 0.93
 1 16 12 6.41 0.98
 1 16 13 0.84 0.82
 1 16 14 7.83 0.94
 1 17 -13 0.8 0.75
 1 17 -12 -0.16 0.77
 1 17 -11 12.55 1.12
 1 17 -10 -0.31 0.83
 1 17 -9 4.84 0.98
 1 17 -8 6.6 0.99
 1 17 -7 2.56 0.88
 1 17 -6 0.14 0.83
 1 17 -5 7.14 1
 1 17 -4 4.06 0.93
 1 17 -3 14.14 1.17
 1 17 -2 4.28 0.92
 1 17 -1 45 1.82
 1 17 0 4.41 0.94
 1 17 1 44.89 1.81
 1 17 2 4.36 0.93
 1 17 3 12.66 1.13
 1 17 4 4.46 0.92
 1 17 5 6.93 1
 1 17 6 1.42 0.85
 1 17 7 0.64 0.85
 1 17 8 7.21 1
 1 17 9 4.59 0.96
 1 17 10 -0.51 0.82
 1 17 11 12.37 1.11
 1 17 12 -0.52 0.77
 1 17 13 0.47 0.74
 1 18 -12 2.16 0.81
 1 18 -11 2.52 0.82
 1 18 -10 3.12 0.87
 1 18 -9 14.02 1.15
 1 18 -8 2.54 0.9
 1 18 -7 1.07 0.89
 1 18 -6 1.47 0.85
 1 18 -5 19.45 1.27
 1 18 -4 12.88 1.14
 1 18 -3 6.16 0.99
 1 18 -2 2.99 0.9
 1 18 -1 14.37 1.19
 1 18 0 0.3 0.84
 1 18 1 15.81 1.21
 1 18 2 3.29 0.91
 1 18 3 6.82 1
 1 18 4 12.89 1.13
 1 18 5 17.95 1.24
 1 18 6 1.22 0.84
 1 18 7 1.26 0.9
 1 18 8 2.59 0.9
 1 18 9 13.62 1.14
 1 18 10 4.52 0.89
 1 18 11 2.36 0.81
 1 18 12 3.14 0.84
 1 19 -10 2.18 0.79
 1 19 -9 9.87 0.99
 1 19 -8 10.56 1.05
 1 19 -7 1.25 0.84
 1 19 -6 16.13 1.22
 1 19 -5 5.55 0.97
 1 19 -4 13.52 1.19
 1 19 -3 3.21 0.92
 1 19 -2 9.23 1.08
 1 19 -1 1.06 0.84
 1 19 0 0.98 0.83
 1 19 1 2.37 0.87
 1 19 2 8.27 1.08
 1 19 3 2.18 0.9
 1 19 4 14.14 1.2
 1 19 5 5.71 0.99
 1 19 6 17.04 1.23
 1 19 7 1.11 0.83
 1 19 8 11.15 1.06
 1 19 9 8.25 0.98
 1 19 10 3.09 0.8
 1 20 -8 4.19 0.87
 1 20 -7 0.43 0.77
 1 20 -6 1.54 0.83
 1 20 -5 10.17 1.03
 1 20 -4 3.76 0.89
 1 20 -3 7.98 1.02
 1 20 -2 12.93 1.12
 1 20 -1 11.57 1.12
 1 20 0 14.59 1.18
 1 20 1 11.48 1.11
 1 20 2 11.76 1.1
 1 20 3 9.26 1.02
 1 20 4 5.03 0.92
 1 20 5 9.74 1.04
 1 20 6 1.8 0.82
 1 20 7 1.51 0.78
 1 20 8 4.54 0.87
 1 21 -5 10.52 1.01
 1 21 -4 2.3 0.79
 1 21 -3 2.56 0.8
 1 21 -2 0.74 0.78
 1 21 -1 2.93 0.83
 1 21 0 0.31 0.78
 1 21 1 2.55 0.83
 1 21 2 0.88 0.78
 1 21 3 1.83 0.8
 1 21 4 1.61 0.79
 1 21 5 9.73 0.99
 2 0 0 387.15 6.97
 2 0 1 1424.77 25.53
 2 0 2 2243.65 39.09
 2 0 3 766.22 13.83
 2 0 4 209.28 3.85
 2 0 5 37.88 0.91
 2 0 6 43.32 1.05
 2 0 7 255.44 4.8
 2 0 8 31.74 0.95
 2 0 9 5.34 0.49
 2 0 10 0.51 0.45
 2 0 11 71.05 1.88
 2 0 12 5.08 0.66
 2 0 13 5.04 0.73
 2 0 14 0.71 0.65
 2 0 15 0.11 0.68
 2 0 16 1.07 0.77
 2 0 17 17.55 1.23
 2 0 18 28.31 1.47
 2 0 19 0.17 0.84
 2 0 20 9.56 1.04
 2 0 21 0.74 0.76
 2 1 -21 0.31 0.75
 2 1 -20 6.33 0.96
 2 1 -19 57.35 2.09
 2 1 -18 4.98 0.95
 2 1 -17 2.55 0.86
 2 1 -16 5.92 0.91
 2 1 -15 3.02 0.75
 2 1 -14 7.68 0.83
 2 1 -13 228.59 4.83
 2 1 -12 55.91 1.68
 2 1 -11 7.81 0.67
 2 1 -10 25.92 0.98
 2 1 -9 140.37 2.93
 2 1 -8 112.5 2.38
 2 1 -7 145.12 2.89
 2 1 -6 265.22 4.94
 2 1 -5 866.55 15.72
 2 1 -4 897.18 16.25
 2 1 -3 607.19 10.99
 2 1 -2 284.6 5.14
 2 1 -1 533.12 9.63
 2 1 0 403.56 7.31
 2 1 1 538.04 9.76
 2 1 2 279 5.04
 2 1 3 599.85 10.91
 2 1 4 894.1 16.22
 2 1 5 856.84 15.53
 2 1 6 264.21 4.92
 2 1 7 144.09 2.88
 2 1 8 112.96 2.39
 2 1 9 139.11 2.91
 2 1 10 25.86 0.98
 2 1 11 7.67 0.67
 2 1 12 57.62 1.71
 2 1 13 224.99 4.77
 2 1 14 7.66 0.83
 2 1 15 2.86 0.76
 2 1 16 7.01 0.93
 2 1 17 2.59 0.88
 2 1 18 4.93 0.94
 2 1 19 56.05 2.07
 2 1 20 6.78 0.98
 2 1 21 0.04 0.76
 2 2 -21 4.56 0.84
 2 2 -20 2.02 0.84
 2 2 -19 30.63 1.56
 2 2 -18 26.38 1.44
 2 2 -17 15.24 1.19
 2 2 -16 6.19 0.93
 2 2 -15 2.28 0.75
 2 2 -14 82 2.3
 2 2 -13 46.39 1.58
 2 2 -12 45.89 1.49
 2 2 -11 81.14 2.07
 2 2 -10 28.89 1.05
 2 2 -9 40.55 1.17
 2 2 -8 72.81 1.69
 2 2 -7 586.04 10.58
 2 2 -6 19.97 0.65
 2 2 -5 77.7 1.63
 2 2 -4 567.52 10.22
 2 2 -3 1125.54 20.29
 2 2 -2 99.15 1.89
 2 2 -1 1724.17 30.9
 2 2 0 894.18 16.17
 2 2 1 1730.32 31.1
 2 2 2 98.93 1.89
 2 2 3 1116.04 20.25
 2 2 4 570.7 10.31
 2 2 5 78.3 1.64
 2 2 6 20.32 0.66
 2 2 7 584.29 10.55
 2 2 8 72.52 1.69
 2 2 9 40.73 1.18
 2 2 10 28.96 1.05
 2 2 11 80.98 2.07
 2 2 12 45.74 1.49
 2 2 13 46.05 1.57
 2 2 14 80.72 2.29
 2 2 15 2.69 0.75
 2 2 16 5.4 0.92
 2 2 17 15.72 1.18
 2 2 18 25.77 1.42
 2 2 19 31.02 1.57
 2 2 20 1.77 0.84
 2 2 21 4.19 0.83
 2 3 -21 3.09 0.8
 2 3 -20 1.02 0.82
 2 3 -19 12.61 1.15
 2 3 -18 13.78 1.14
 2 3 -17 21.96 1.34
 2 3 -16 18.6 1.24
 2 3 -15 12.49 1
 2 3 -14 6.01 0.8
 2 3 -13 19.97 1.06
 2 3 -12 10.03 0.8
 2 3 -11 10.35 0.75
 2 3 -10 27.38 1.03
 2 3 -9 74.6 1.8
 2 3 -8 28.74 0.92
 2 3 -7 46.97 1.2
 2 3 -6 115.77 2.35
 2 3 -5 99.23 2.02
 2 3 -4 9.29 0.41
 2 3 -3 100.36 1.98
 2 3 -2 1077.58 19.6
 2 3 -1 1496.5 26.52
 2 3 0 274.99 4.97
 2 3 1 1488.91 26.46
 2 3 2 1090.9 19.72
 2 3 3 99.34 1.96
 2 3 4 9.37 0.41
 2 3 5 99.27 2.03
 2 3 6 115.07 2.35
 2 3 7 46.91 1.2
 2 3 8 28.42 0.92
 2 3 9 73.38 1.78
 2 3 10 26.27 1.02
 2 3 11 10.38 0.75
 2 3 12 9.8 0.79
 2 3 13 18.8 1.04
 2 3 14 5.77 0.8
 2 3 15 12.59 1.01
 2 3 16 19.64 1.26
 2 3 17 23 1.36
 2 3 18 11.43 1.1
 2 3 19 12.38 1.15
 2 3 20 1.72 0.84
 2 3 21 2.56 0.8
 2 4 -21 7.19 0.9
 2 4 -20 5.73 0.93
 2 4 -19 -0.04 0.82
 2 4 -18 23.53 1.38
 2 4 -17 12.49 1.12
 2 4 -16 12.37 1.1
 2 4 -15 15.93 1.12
 2 4 -14 138.47 3.36
 2 4 -13 44.21 1.56
 2 4 -12 51.29 1.63
 2 4 -11 26.86 1.1
 2 4 -10 104.22 2.45
 2 4 -9 8.25 0.62
 2 4 -8 78.95 1.84
 2 4 -7 8.83 0.52
 2 4 -6 236.39 4.48
 2 4 -5 467.99 8.44
 2 4 -4 619.65 11.15
 2 4 -3 282.45 5.17
 2 4 -2 67.3 1.4
 2 4 -1 889.75 16.05
 2 4 0 66.3 1.37
 2 4 1 903.78 16.33
 2 4 2 67.91 1.42
 2 4 3 292.81 5.36
 2 4 4 622.14 11.25
 2 4 5 467.06 8.47
 2 4 6 243.47 4.61
 2 4 7 8.04 0.51
 2 4 8 77.56 1.82
 2 4 9 8.43 0.62
 2 4 10 107.82 2.52
 2 4 11 26.49 1.1
 2 4 12 52.66 1.66
 2 4 13 45.28 1.58
 2 4 14 138.44 3.36
 2 4 15 16.81 1.15
 2 4 16 13.41 1.11
 2 4 17 12.93 1.13
 2 4 18 22.95 1.37
 2 4 19 1.27 0.83
 2 4 20 6.59 0.97
 2 4 21 6.89 0.9
 2 5 -21 0.27 0.77
 2 5 -20 27.85 1.4
 2 5 -19 3.82 0.91
 2 5 -18 10.91 1.07
 2 5 -17 16.72 1.23
 2 5 -16 18.18 1.24
 2 5 -15 6.4 0.91
 2 5 -14 7.74 0.87
 2 5 -13 10.65 0.88
 2 5 -12 37.02 1.39
 2 5 -11 231.19 4.79
 2 5 -10 105.56 2.51
 2 5 -9 3.69 0.55
 2 5 -8 284.71 5.46
 2 5 -7 34.46 1.03
 2 5 -6 390.09 7.18
 2 5 -5 429.23 7.82
 2 5 -4 197.85 3.77
 2 5 -3 134.93 2.64
 2 5 -2 613.76 11.09
 2 5 -1 390.04 7.05
 2 5 0 475.69 8.62
 2 5 1 386.29 7
 2 5 2 608.67 11.04
 2 5 3 130.89 2.59
 2 5 4 196.42 3.76
 2 5 5 419.98 7.7
 2 5 6 382.38 7.09
 2 5 7 33.63 1.02
 2 5 8 289.18 5.57
 2 5 9 3.25 0.54
 2 5 10 103.14 2.47
 2 5 11 232.6 4.84
 2 5 12 37.28 1.4
 2 5 13 9.47 0.87
 2 5 14 7.93 0.88
 2 5 15 5.62 0.89
 2 5 16 18.2 1.25
 2 5 17 18.58 1.25
 2 5 18 10.49 1.06
 2 5 19 4.08 0.91
 2 5 20 27.37 1.39
 2 5 21 0.35 0.77
 2 6 -20 4.71 0.88
 2 6 -19 1.66 0.86
 2 6 -18 10.58 1.06
 2 6 -17 21.58 1.34
 2 6 -16 22.74 1.35
 2 6 -15 5.83 0.93
 2 6 -14 13.8 1.03
 2 6 -13 7.8 0.85
 2 6 -12 48.25 1.62
 2 6 -11 10.41 0.82
 2 6 -10 53.98 1.62
 2 6 -9 93.57 2.26
 2 6 -8 178.34 3.69
 2 6 -7 26.1 0.91
 2 6 -6 206.04 4.03
 2 6 -5 156.53 3.12
 2 6 -4 618.99 11.15
 2 6 -3 324.69 5.98
 2 6 -2 637.49 11.49
 2 6 -1 122.66 2.45
 2 6 0 1236.9 22.36
 2 6 1 123.67 2.47
 2 6 2 648.69 11.75
 2 6 3 323.96 5.99
 2 6 4 607.09 10.98
 2 6 5 156.66 3.14
 2 6 6 206.96 4.07
 2 6 7 26.4 0.92
 2 6 8 179.83 3.73
 2 6 9 91.56 2.24
 2 6 10 53.5 1.61
 2 6 11 11.4 0.84
 2 6 12 48.34 1.63
 2 6 13 7.81 0.85
 2 6 14 13.8 1.04
 2 6 15 5.51 0.93
 2 6 16 22.52 1.35
 2 6 17 23.14 1.36
 2 6 18 10.75 1.07
 2 6 19 2.2 0.87
 2 6 20 5.17 0.89
 2 7 -20 5.49 0.88
 2 7 -19 4.41 0.93
 2 7 -18 14.83 1.21
 2 7 -17 3.05 0.89
 2 7 -16 42.01 1.75
 2 7 -15 11.88 1.1
 2 7 -14 46.21 1.77
 2 7 -13 7.74 0.87
 2 7 -12 11.57 0.91
 2 7 -11 62.08 1.86
 2 7 -10 68.7 1.93
 2 7 -9 192.05 4.04
 2 7 -8 94.26 2.26
 2 7 -7 134.76 2.92
 2 7 -6 145.7 3.03
 2 7 -5 487.61 8.93
 2 7 -4 297.71 5.6
 2 7 -3 723.62 13.06
 2 7 -2 498.8 9.05
 2 7 -1 516.53 9.34
 2 7 0 24.86 0.78
 2 7 1 518.26 9.38
 2 7 2 501.21 9.1
 2 7 3 711.54 12.89
 2 7 4 296.12 5.59
 2 7 5 482.92 8.9
 2 7 6 145.71 3.04
 2 7 7 133.74 2.92
 2 7 8 94.65 2.28
 2 7 9 185.12 3.95
 2 7 10 69.15 1.94
 2 7 11 60.52 1.84
 2 7 12 11.98 0.92
 2 7 13 6.81 0.85
 2 7 14 46.69 1.79
 2 7 15 12.7 1.09
 2 7 16 41.05 1.74
 2 7 17 2.56 0.86
 2 7 18 16.13 1.22
 2 7 19 6.35 0.95
 2 7 20 6.95 0.9
 2 8 -20 1.27 0.8
 2 8 -19 36.48 1.59
 2 8 -18 11.74 1.11
 2 8 -17 18.76 1.26
 2 8 -16 12.7 1.14
 2 8 -15 14.78 1.16
 2 8 -14 2.44 0.83
 2 8 -13 8.29 0.9
 2 8 -12 16.75 1.05
 2 8 -11 219.99 4.73
 2 8 -10 278.16 5.67
 2 8 -9 106.67 2.59
 2 8 -8 64.79 1.78
 2 8 -7 21.54 0.93
 2 8 -6 57.58 1.56
 2 8 -5 40.1 1.18
 2 8 -4 35.59 1.07
 2 8 -3 262.6 5.01
 2 8 -2 479.16 8.77
 2 8 -1 16.72 0.69
 2 8 0 1171.55 21.16
 2 8 1 17.05 0.69
 2 8 2 482.24 8.83
 2 8 3 261.84 5.03
 2 8 4 36.18 1.09
 2 8 5 40.02 1.18
 2 8 6 55.89 1.53
 2 8 7 21.55 0.94
 2 8 8 64.45 1.79
 2 8 9 104.48 2.56
 2 8 10 285.04 5.83
 2 8 11 217.47 4.71
 2 8 12 16.74 1.05
 2 8 13 8.29 0.9
 2 8 14 3.68 0.86
 2 8 15 14.81 1.16
 2 8 16 13.38 1.15
 2 8 17 18.36 1.24
 2 8 18 12.48 1.12
 2 8 19 38.37 1.62
 2 8 20 1.34 0.8
 2 9 -19 1.36 0.8
 2 9 -18 9.8 1.06
 2 9 -17 36.11 1.66
 2 9 -16 39.47 1.7
 2 9 -15 7.96 1.02
 2 9 -14 28.83 1.47
 2 9 -13 27.18 1.39
 2 9 -12 26.84 1.31
 2 9 -11 13.96 0.99
 2 9 -10 11.83 0.9
 2 9 -9 174.83 3.85
 2 9 -8 91.36 2.32
 2 9 -7 101.86 2.46
 2 9 -6 115.48 2.65
 2 9 -5 201.09 4.12
 2 9 -4 146.56 3.13
 2 9 -3 257.12 4.99
 2 9 -2 90.78 2.07
 2 9 -1 78.4 1.84
 2 9 0 44.64 1.24
 2 9 1 77.04 1.82
 2 9 2 90.75 2.08
 2 9 3 256.67 5
 2 9 4 146.05 3.13
 2 9 5 195.02 4.02
 2 9 6 113.15 2.62
 2 9 7 100.3 2.44
 2 9 8 90.6 2.32
 2 9 9 172.31 3.83
 2 9 10 11.75 0.91
 2 9 11 12.66 0.96
 2 9 12 26.65 1.3
 2 9 13 26.16 1.38
 2 9 14 30.46 1.49
 2 9 15 7.87 1.01
 2 9 16 38.28 1.67
 2 9 17 34.06 1.61
 2 9 18 9.01 1.04
 2 9 19 0.83 0.79
 2 10 -19 3.75 0.86
 2 10 -18 14.53 1.14
 2 10 -17 5.13 0.96
 2 10 -16 8.9 1.02
 2 10 -15 3.09 0.9
 2 10 -14 11.28 1.09
 2 10 -13 7.76 0.99
 2 10 -12 87.31 2.56
 2 10 -11 1.5 0.71
 2 10 -10 65.1 1.99
 2 10 -9 48.67 1.64
 2 10 -8 0.56 0.62
 2 10 -7 92.16 2.35
 2 10 -6 22.69 1.03
 2 10 -5 61.87 1.73
 2 10 -4 246.49 4.94
 2 10 -3 585.91 10.82
 2 10 -2 42.74 1.32
 2 10 -1 31.61 1.1
 2 10 0 371.89 7.07
 2 10 1 31.64 1.1
 2 10 2 42.19 1.31
 2 10 3 589.23 10.9
 2 10 4 249.9 5.02
 2 10 5 62.16 1.74
 2 10 6 24.01 1.05
 2 10 7 92.27 2.36
 2 10 8 0.3 0.62
 2 10 9 48.53 1.64
 2 10 10 65.88 2.02
 2 10 11 0.69 0.71
 2 10 12 85.97 2.55
 2 10 13 6.71 0.98
 2 10 14 12.49 1.11
 2 10 15 3.62 0.9
 2 10 16 8.55 1.02
 2 10 17 4.58 0.93
 2 10 18 14.59 1.13
 2 10 19 3.09 0.84
 2 11 -18 5.39 0.87
 2 11 -17 19.07 1.24
 2 11 -16 7.36 1.02
 2 11 -15 1.99 0.86
 2 11 -14 12.08 1.12
 2 11 -13 2.07 0.85
 2 11 -12 7.71 0.99
 2 11 -11 26.94 1.39
 2 11 -10 61.19 1.97
 2 11 -9 37.25 1.47
 2 11 -8 62.15 1.91
 2 11 -7 19.58 1.05
 2 11 -6 132.69 3.1
 2 11 -5 101.34 2.5
 2 11 -4 77.62 2.06
 2 11 -3 33.11 1.22
 2 11 -2 275.83 5.5
 2 11 -1 29.38 1.12
 2 11 0 82.56 2.09
 2 11 1 29.21 1.12
 2 11 2 274.35 5.49
 2 11 3 32.54 1.2
 2 11 4 78.79 2.07
 2 11 5 103.01 2.54
 2 11 6 134.38 3.14
 2 11 7 19.19 1.04
 2 11 8 63.64 1.94
 2 11 9 35.67 1.44
 2 11 10 60.73 1.96
 2 11 11 26.47 1.37
 2 11 12 8.26 1
 2 11 13 2.85 0.87
 2 11 14 10.71 1.09
 2 11 15 0.4 0.84
 2 11 16 8.68 1.04
 2 11 17 21.06 1.29
 2 11 18 4.27 0.85
 2 12 -17 3.95 0.87
 2 12 -16 6.86 0.99
 2 12 -15 9.44 1.1
 2 12 -14 4.26 0.92
 2 12 -13 2.99 0.9
 2 12 -12 9.93 1.05
 2 12 -11 9.99 1.04
 2 12 -10 43.02 1.72
 2 12 -9 17.54 1.12
 2 12 -8 8.13 0.87
 2 12 -7 76.18 2.18
 2 12 -6 2.83 0.7
 2 12 -5 75.71 2.11
 2 12 -4 14.03 0.91
 2 12 -3 117.12 2.81
 2 12 -2 15.27 0.9
 2 12 -1 23.87 1.07
 2 12 0 0.31 0.55
 2 12 1 23.11 1.06
 2 12 2 14.21 0.89
 2 12 3 120.12 2.86
 2 12 4 13.88 0.9
 2 12 5 77.37 2.15
 2 12 6 2.79 0.69
 2 12 7 76.41 2.2
 2 12 8 7.69 0.87
 2 12 9 19.2 1.14
 2 12 10 43.33 1.72
 2 12 11 8.89 1.02
 2 12 12 10.34 1.06
 2 12 13 2.93 0.9
 2 12 14 4.21 0.93
 2 12 15 9.76 1.1
 2 12 16 6.65 0.99
 2 12 17 3.58 0.87
 2 13 -17 12.6 1.01
 2 13 -16 4.5 0.89
 2 13 -15 26.2 1.43
 2 13 -14 9.28 1.08
 2 13 -13 16.04 1.22
 2 13 -12 23.36 1.37
 2 13 -11 4.11 0.9
 2 13 -10 0.33 0.8
 2 13 -9 18.66 1.21
 2 13 -8 6.12 0.85
 2 13 -7 1.4 0.73
 2 13 -6 9.29 0.88
 2 13 -5 60.9 1.9
 2 13 -4 49.42 1.67
 2 13 -3 31.01 1.3
 2 13 -2 35.7 1.38
 2 13 -1 62.83 1.88
 2 13 0 18.68 1.02
 2 13 1 61.4 1.86
 2 13 2 34.38 1.35
 2 13 3 32.08 1.32
 2 13 4 50.2 1.68
 2 13 5 62.7 1.94
 2 13 6 9.49 0.89
 2 13 7 1.77 0.73
 2 13 8 7.48 0.88
 2 13 9 16.52 1.15
 2 13 10 0.32 0.8
 2 13 11 1.04 0.86
 2 13 12 25.01 1.41
 2 13 13 16.26 1.22
 2 13 14 8.03 1.05
 2 13 15 25.77 1.42
 2 13 16 3.62 0.88
 2 13 17 12.39 1.01
 2 14 -16 1.38 0.78
 2 14 -15 8.92 1.02
 2 14 -14 3.96 0.94
 2 14 -13 5.19 0.96
 2 14 -12 2.13 0.88
 2 14 -11 31.26 1.54
 2 14 -10 8.97 1.05
 2 14 -9 6.97 0.98
 2 14 -8 3.58 0.87
 2 14 -7 34.26 1.54
 2 14 -6 1.08 0.74
 2 14 -5 21.68 1.19
 2 14 -4 25.48 1.26
 2 14 -3 14.73 1.01
 2 14 -2 11.58 0.93
 2 14 -1 18.54 1.08
 2 14 0 23.94 1.19
 2 14 1 19.22 1.1
 2 14 2 12.25 0.95
 2 14 3 14.42 1
 2 14 4 24.15 1.23
 2 14 5 21.08 1.17
 2 14 6 1.09 0.74
 2 14 7 34.83 1.55
 2 14 8 3.17 0.86
 2 14 9 5.93 0.94
 2 14 10 8.67 1.03
 2 14 11 30.11 1.52
 2 14 12 1.87 0.88
 2 14 13 5.55 0.99
 2 14 14 4.16 0.94
 2 14 15 9.6 1.03
 2 14 16 0.2 0.77
 2 15 -15 7.42 0.93
 2 15 -14 0.38 0.81
 2 15 -13 0.4 0.83
 2 15 -12 6.6 1.02
 2 15 -11 3.05 0.9
 2 15 -10 11.65 1.12
 2 15 -9 14.59 1.19
 2 15 -8 2.52 0.89
 2 15 -7 1.43 0.85
 2 15 -6 24.55 1.36
 2 15 -5 2.62 0.83
 2 15 -4 8.39 0.96
 2 15 -3 3.56 0.79
 2 15 -2 6.42 0.86
 2 15 -1 10.82 0.96
 2 15 0 5.9 0.85
 2 15 1 11.08 0.96
 2 15 2 6.59 0.86
 2 15 3 3.88 0.8
 2 15 4 9 0.98
 2 15 5 0.87 0.81
 2 15 6 24.97 1.37
 2 15 7 2.66 0.88
 2 15 8 2.81 0.88
 2 15 9 14.9 1.19
 2 15 10 10.61 1.1
 2 15 11 3.65 0.9
 2 15 12 7.37 1.03
 2 15 13 0.38 0.83
 2 15 14 -0.02 0.79
 2 15 15 7.87 0.93
 2 16 -14 3.11 0.81
 2 16 -13 3.65 0.89
 2 16 -12 16.29 1.2
 2 16 -11 10.08 1.09
 2 16 -10 6.08 0.96
 2 16 -9 2.63 0.88
 2 16 -8 2.15 0.88
 2 16 -7 11.53 1.11
 2 16 -6 2.85 0.86
 2 16 -5 17.69 1.24
 2 16 -4 21.65 1.31
 2 16 -3 34.13 1.57
 2 16 -2 6.31 0.96
 2 16 -1 6.55 0.94
 2 16 0 17.36 1.21
 2 16 1 6.23 0.94
 2 16 2 6.63 0.95
 2 16 3 32.92 1.53
 2 16 4 21.78 1.33
 2 16 5 17.38 1.23
 2 16 6 1.74 0.85
 2 16 7 11.16 1.1
 2 16 8 2.86 0.89
 2 16 9 1.74 0.88
 2 16 10 6.38 0.97
 2 16 11 8.05 1.04
 2 16 12 14.68 1.17
 2 16 13 2.75 0.87
 2 16 14 2.64 0.8
 2 17 -13 5.09 0.86
 2 17 -12 0.01 0.78
 2 17 -11 1.44 0.82
 2 17 -10 14.7 1.18
 2 17 -9 6.35 1.01
 2 17 -8 10.45 1.09
 2 17 -7 6.99 1
 2 17 -6 2.52 0.88
 2 17 -5 10.13 1.07
 2 17 -4 8.63 1.04
 2 17 -3 2.18 0.88
 2 17 -2 19.22 1.28
 2 17 -1 23.21 1.37
 2 17 0 -0.33 0.82
 2 17 1 23.45 1.37
 2 17 2 17.08 1.23
 2 17 3 2.44 0.88
 2 17 4 9.19 1.05
 2 17 5 10.24 1.07
 2 17 6 2.73 0.88
 2 17 7 6.06 0.96
 2 17 8 11.05 1.09
 2 17 9 4.21 0.96
 2 17 10 14.94 1.19
 2 17 11 1.77 0.84
 2 17 12 0.78 0.77
 2 17 13 4.85 0.84
 2 18 -11 -0.01 0.76
 2 18 -10 9.31 1.02
 2 18 -9 1.13 0.84
 2 18 -8 0.68 0.85
 2 18 -7 9.23 1.08
 2 18 -6 4.78 0.98
 2 18 -5 1.57 0.84
 2 18 -4 0.28 0.83
 2 18 -3 2.57 0.88
 2 18 -2 4.34 0.91
 2 18 -1 10.15 1.07
 2 18 0 2.14 0.88
 2 18 1 9.91 1.08
 2 18 2 2.85 0.88
 2 18 3 4.06 0.91
 2 18 4 0.47 0.82
 2 18 5 0.29 0.83
 2 18 6 4.16 0.96
 2 18 7 9.97 1.08
 2 18 8 1.05 0.86
 2 18 9 0.76 0.83
 2 18 10 8.64 1
 2 18 11 -0.08 0.76
 2 19 -10 3.38 0.86
 2 19 -9 5.26 0.89
 2 19 -8 8.55 0.99
 2 19 -7 3.56 0.89
 2 19 -6 1.97 0.87
 2 19 -5 1.4 0.86
 2 19 -4 2.82 0.91
 2 19 -3 2.36 0.9
 2 19 -2 12.14 1.14
 2 19 -1 6.09 1
 2 19 0 0.82 0.86
 2 19 1 6.07 1
 2 19 2 10.19 1.1
 2 19 3 3.23 0.92
 2 19 4 1.64 0.89
 2 19 5 1.87 0.86
 2 19 6 3.97 0.9
 2 19 7 3.13 0.89
 2 19 8 8.03 0.98
 2 19 9 5.84 0.9
 2 19 10 4.23 0.87
 2 20 -8 0.62 0.79
 2 20 -7 2.82 0.81
 2 20 -6 1.66 0.8
 2 20 -5 2.37 0.84
 2 20 -4 14.8 1.14
 2 20 -3 0.95 0.83
 2 20 -2 9.59 1.05
 2 20 -1 6.3 0.97
 2 20 0 4.36 0.93
 2 20 1 4.72 0.95
 2 20 2 9.05 1.02
 2 20 3 1.35 0.83
 2 20 4 14.72 1.14
 2 20 5 1.82 0.82
 2 20 6 0.88 0.78
 2 20 7 2.26 0.8
 2 20 8 0.45 0.76
 2 21 -4 -0.67 0.73
 2 21 -3 -0.53 0.75
 2 21 -2 4.48 0.85
 2 21 -1 -0.08 0.76
 2 21 0 -0.12 0.76
 2 21 1 0.14 0.76
 2 21 2 4.32 0.86
 2 21 3 0 0.74
 2 21 4 -0.62 0.73
 3 0 1 212.77 3.83
 3 0 2 2942.81 52.11
 3 0 3 649.74 11.67
 3 0 4 288.92 5.22
 3 0 5 143 2.75
 3 0 6 335.4 6.12
 3 0 7 1348.93 24.14
 3 0 8 187.77 3.68
 3 0 9 120.63 2.58
 3 0 10 33.04 1.13
 3 0 11 110.62 2.59
 3 0 12 2.43 0.62
 3 0 13 57.19 1.78
 3 0 14 1.26 0.69
 3 0 15 61.52 1.98
 3 0 16 0.4 0.79
 3 0 17 128.5 3.35
 3 0 18 6.21 0.98
 3 0 19 51.15 1.96
 3 0 20 2.89 0.88
 3 0 21 30.4 1.4
 3 1 -21 10.87 1
 3 1 -20 9.87 1.05
 3 1 -19 6.71 1.03
 3 1 -18 5.31 0.97
 3 1 -17 42.8 1.77
 3 1 -16 55.89 2
 3 1 -15 2.51 0.76
 3 1 -14 90.73 2.46
 3 1 -13 193.56 4.2
 3 1 -12 301.17 5.98
 3 1 -11 227.8 4.62
 3 1 -10 35.97 1.18
 3 1 -9 85.18 1.96
 3 1 -8 458.98 8.34
 3 1 -7 89.16 1.92
 3 1 -6 141.13 2.77
 3 1 -5 76.95 1.61
 3 1 -4 199.07 3.67
 3 1 -3 190.29 3.48
 3 1 -2 5.68 0.31
 3 1 -1 4900.6 86.37
 3 1 0 4.89 0.29
 3 1 1 4910.22 86.79
 3 1 2 5.05 0.29
 3 1 3 191.65 3.51
 3 1 4 201.29 3.71
 3 1 5 75.95 1.6
 3 1 6 141.86 2.78
 3 1 7 90.53 1.94
 3 1 8 463.57 8.42
 3 1 9 86.03 1.98
 3 1 10 37.27 1.21
 3 1 11 230.45 4.67
 3 1 12 299.5 5.95
 3 1 13 198.49 4.28
 3 1 14 90.37 2.45
 3 1 15 2.38 0.75
 3 1 16 55.99 2
 3 1 17 43.89 1.79
 3 1 18 6.36 0.99
 3 1 19 6.3 1.02
 3 1 20 9.95 1.05
 3 1 21 10.13 0.99
 3 2 -21 4.53 0.84
 3 2 -20 16.56 1.19
 3 2 -19 14.18 1.2
 3 2 -18 35.36 1.61
 3 2 -17 82.58 2.52
 3 2 -16 67.43 2.21
 3 2 -15 12 0.99
 3 2 -14 123.03 3.05
 3 2 -13 17.02 1
 3 2 -12 96.81 2.43
 3 2 -11 203.13 4.22
 3 2 -10 81.81 2.02
 3 2 -9 282.37 5.43
 3 2 -8 432.35 7.91
 3 2 -7 29.48 0.89
 3 2 -6 431.7 7.79
 3 2 -5 285.71 5.23
 3 2 -4 1.96 0.28
 3 2 -3 532.63 9.53
 3 2 -2 25.82 0.65
 3 2 -1 1468.13 25.89
 3 2 0 1938.36 34.65
 3 2 1 1470.04 25.91
 3 2 2 26.05 0.66
 3 2 3 526.69 9.43
 3 2 4 1.91 0.28
 3 2 5 292.88 5.36
 3 2 6 437.96 7.9
 3 2 7 29.69 0.89
 3 2 8 435.37 7.97
 3 2 9 285.9 5.49
 3 2 10 81.1 2.01
 3 2 11 203.38 4.22
 3 2 12 95.42 2.41
 3 2 13 16.68 1
 3 2 14 123.94 3.07
 3 2 15 11.45 0.98
 3 2 16 65.62 2.18
 3 2 17 81.38 2.5
 3 2 18 35.65 1.62
 3 2 19 13.82 1.19
 3 2 20 15.25 1.15
 3 2 21 3.56 0.83
 3 3 -21 2.91 0.8
 3 3 -20 20.53 1.27
 3 3 -19 0.61 0.86
 3 3 -18 4.92 0.94
 3 3 -17 9.69 1.06
 3 3 -16 22.34 1.33
 3 3 -15 76.21 2.28
 3 3 -14 6.34 0.82
 3 3 -13 147.11 3.41
 3 3 -12 11.47 0.84
 3 3 -11 221.59 4.55
 3 3 -10 63.89 1.72
 3 3 -9 5.7 0.55
 3 3 -8 8.34 0.56
 3 3 -7 53.99 1.34
 3 3 -6 1157.16 20.69
 3 3 -5 199.31 3.76
 3 3 -4 1.53 0.29
 3 3 -3 1014.55 18.1
 3 3 -2 1503.19 26.82
 3 3 -1 463.1 8.28
 3 3 0 2001.56 35.25
 3 3 1 447.14 7.98
 3 3 2 1489.21 26.62
 3 3 3 987.33 17.69
 3 3 4 1.5 0.29
 3 3 5 201.44 3.79
 3 3 6 1145.05 20.47
 3 3 7 53.19 1.33
 3 3 8 8.87 0.56
 3 3 9 5.34 0.55
 3 3 10 62.58 1.69
 3 3 11 219.79 4.53
 3 3 12 11.69 0.85
 3 3 13 147.12 3.41
 3 3 14 5.86 0.83
 3 3 15 75.69 2.26
 3 3 16 22.51 1.32
 3 3 17 8.31 1.05
 3 3 18 6.17 0.96
 3 3 19 0.83 0.85
 3 3 20 21 1.27
 3 3 21 3.95 0.82
 3 4 -21 3 0.82
 3 4 -20 3.37 0.87
 3 4 -19 6.55 0.98
 3 4 -18 6.68 0.98
 3 4 -17 3.19 0.89
 3 4 -16 55.53 2
 3 4 -15 23.08 1.29
 3 4 -14 10 0.91
 3 4 -13 31.51 1.32
 3 4 -12 77.11 2.11
 3 4 -11 116.33 2.74
 3 4 -10 2.97 0.57
 3 4 -9 15.36 0.78
 3 4 -8 1.98 0.45
 3 4 -7 289.16 5.42
 3 4 -6 459.35 8.29
 3 4 -5 318.34 5.84
 3 4 -4 179.04 3.41
 3 4 -3 1184 21.16
 3 4 -2 144.92 2.76
 3 4 -1 862.95 15.42
 3 4 0 2192.55 39.43
 3 4 1 858.81 15.39
 3 4 2 144.07 2.75
 3 4 3 1176.15 21.06
 3 4 4 172.45 3.29
 3 4 5 317.27 5.84
 3 4 6 452.9 8.2
 3 4 7 287.73 5.41
 3 4 8 2.85 0.46
 3 4 9 14.35 0.76
 3 4 10 2.75 0.55
 3 4 11 115.48 2.73
 3 4 12 78.96 2.15
 3 4 13 30.17 1.3
 3 4 14 9.75 0.91
 3 4 15 22.45 1.29
 3 4 16 54.16 1.98
 3 4 17 2.47 0.88
 3 4 18 7.95 1
 3 4 19 6.5 0.98
 3 4 20 3.26 0.86
 3 4 21 2.61 0.83
 3 5 -20 1.65 0.82
 3 5 -19 0.78 0.84
 3 5 -18 2.26 0.86
 3 5 -17 0.36 0.82
 3 5 -16 97.28 2.78
 3 5 -15 4.05 0.87
 3 5 -14 13.51 1.01
 3 5 -13 9.65 0.88
 3 5 -12 6.09 0.74
 3 5 -11 56.92 1.7
 3 5 -10 111.62 2.61
 3 5 -9 16.07 0.82
 3 5 -8 195.96 3.94
 3 5 -7 273.33 5.18
 3 5 -6 87.64 1.93
 3 5 -5 270.41 5.03
 3 5 -4 369.85 6.71
 3 5 -3 375.51 6.76
 3 5 -2 458.04 8.16
 3 5 -1 208.74 3.88
 3 5 0 188.54 3.53
 3 5 1 204.41 3.81
 3 5 2 452.04 8.07
 3 5 3 379.04 6.85
 3 5 4 369.99 6.72
 3 5 5 269.05 5.02
 3 5 6 88.9 1.96
 3 5 7 276.8 5.25
 3 5 8 200.01 4.02
 3 5 9 16.45 0.83
 3 5 10 113.92 2.66
 3 5 11 56.72 1.7
 3 5 12 5.62 0.74
 3 5 13 9.74 0.87
 3 5 14 13.67 1.01
 3 5 15 4.3 0.89
 3 5 16 94.06 2.72
 3 5 17 0.49 0.82
 3 5 18 3.58 0.9
 3 5 19 1.13 0.81
 3 5 20 2.03 0.82
 3 6 -20 1.71 0.79
 3 6 -19 0.41 0.8
 3 6 -18 0.45 0.84
 3 6 -17 10.17 1.07
 3 6 -16 1.9 0.86
 3 6 -15 6.26 0.95
 3 6 -14 7.62 0.89
 3 6 -13 23.53 1.19
 3 6 -12 12.86 0.92
 3 6 -11 28.34 1.19
 3 6 -10 116.31 2.74
 3 6 -9 26.95 1.07
 3 6 -8 14.78 0.78
 3 6 -7 60.75 1.58
 3 6 -6 291.02 5.48
 3 6 -5 280.49 5.26
 3 6 -4 253.86 4.76
 3 6 -3 164.64 3.2
 3 6 -2 156.18 3.04
 3 6 -1 109.14 2.22
 3 6 0 267.08 4.93
 3 6 1 107.68 2.2
 3 6 2 154.98 3.02
 3 6 3 163.9 3.2
 3 6 4 251.44 4.73
 3 6 5 276.45 5.2
 3 6 6 283.34 5.37
 3 6 7 58.26 1.54
 3 6 8 15.13 0.79
 3 6 9 27.32 1.07
 3 6 10 116.52 2.75
 3 6 11 28.93 1.21
 3 6 12 13.14 0.93
 3 6 13 22.35 1.16
 3 6 14 8.18 0.91
 3 6 15 5.18 0.93
 3 6 16 1.89 0.84
 3 6 17 9.76 1.06
 3 6 18 0.67 0.84
 3 6 19 0.52 0.82
 3 6 20 0.95 0.8
 3 7 -20 2.45 0.8
 3 7 -19 1.13 0.81
 3 7 -18 1.59 0.85
 3 7 -17 1.05 0.82
 3 7 -16 10.21 1.07
 3 7 -15 12.85 1.13
 3 7 -14 85.39 2.52
 3 7 -13 2.94 0.76
 3 7 -12 23.45 1.17
 3 7 -11 20.74 1.07
 3 7 -10 34.48 1.29
 3 7 -9 16.36 0.89
 3 7 -8 2.27 0.55
 3 7 -7 31.91 1.1
 3 7 -6 3.79 0.5
 3 7 -5 15.53 0.7
 3 7 -4 225.17 4.32
 3 7 -3 15.72 0.65
 3 7 -2 240.58 4.54
 3 7 -1 402.88 7.32
 3 7 0 213.49 4.06
 3 7 1 401.35 7.29
 3 7 2 240.33 4.54
 3 7 3 16.13 0.66
 3 7 4 224.94 4.33
 3 7 5 15.73 0.7
 3 7 6 3.65 0.51
 3 7 7 32.56 1.11
 3 7 8 2.72 0.55
 3 7 9 16.84 0.9
 3 7 10 32.77 1.27
 3 7 11 21.42 1.09
 3 7 12 23.15 1.16
 3 7 13 3.93 0.78
 3 7 14 86.33 2.54
 3 7 15 14.45 1.16
 3 7 16 10.61 1.09
 3 7 17 0.29 0.81
 3 7 18 1.95 0.88
 3 7 19 0.72 0.81
 3 7 20 2.61 0.81
 3 8 -19 7.23 0.95
 3 8 -18 2.93 0.88
 3 8 -17 6.95 0.97
 3 8 -16 1.96 0.86
 3 8 -15 14.14 1.16
 3 8 -14 2.23 0.84
 3 8 -13 2.8 0.78
 3 8 -12 35.5 1.45
 3 8 -11 17.45 1.03
 3 8 -10 25.05 1.15
 3 8 -9 21.93 1.04
 3 8 -8 50.4 1.53
 3 8 -7 155.39 3.33
 3 8 -6 124.3 2.75
 3 8 -5 4.75 0.54
 3 8 -4 149.65 3.08
 3 8 -3 21.21 0.8
 3 8 -2 84.77 1.91
 3 8 -1 11.62 0.59
 3 8 0 23.46 0.81
 3 8 1 11.53 0.6
 3 8 2 83.2 1.89
 3 8 3 20.27 0.78
 3 8 4 152.63 3.14
 3 8 5 4.96 0.55
 3 8 6 121.99 2.72
 3 8 7 154.4 3.33
 3 8 8 51.03 1.55
 3 8 9 21.48 1.04
 3 8 10 24.71 1.14
 3 8 11 17.35 1.04
 3 8 12 36.39 1.46
 3 8 13 4.13 0.8
 3 8 14 3.04 0.85
 3 8 15 14.4 1.16
 3 8 16 2.18 0.87
 3 8 17 6.78 0.98
 3 8 18 1.76 0.86
 3 8 19 6.89 0.95
 3 9 -19 0.3 0.76
 3 9 -18 7.15 0.96
 3 9 -17 -0.32 0.83
 3 9 -16 2.38 0.88
 3 9 -15 3.92 0.89
 3 9 -14 8.84 1.02
 3 9 -13 29.04 1.46
 3 9 -12 33.28 1.43
 3 9 -11 11.01 0.92
 3 9 -10 3.35 0.71
 3 9 -9 95.09 2.44
 3 9 -8 2.75 0.63
 3 9 -7 63.23 1.78
 3 9 -6 8.74 0.69
 3 9 -5 67.15 1.76
 3 9 -4 23.26 0.93
 3 9 -3 47.14 1.35
 3 9 -2 210.88 4.18
 3 9 -1 19.67 0.8
 3 9 0 81.15 1.89
 3 9 1 18.66 0.78
 3 9 2 210.66 4.2
 3 9 3 46.66 1.35
 3 9 4 24.51 0.96
 3 9 5 65.12 1.73
 3 9 6 8.62 0.69
 3 9 7 67.15 1.85
 3 9 8 2.99 0.64
 3 9 9 97.88 2.5
 3 9 10 3.99 0.72
 3 9 11 9.51 0.89
 3 9 12 32.47 1.42
 3 9 13 28.57 1.44
 3 9 14 9.12 1.03
 3 9 15 3.39 0.9
 3 9 16 1.36 0.86
 3 9 17 -0.64 0.83
 3 9 18 7.27 0.97
 3 9 19 1.18 0.77
 3 10 -18 8.54 0.97
 3 10 -17 1.52 0.86
 3 10 -16 2.81 0.92
 3 10 -15 11.39 1.1
 3 10 -14 10.93 1.09
 3 10 -13 15.51 1.18
 3 10 -12 38.48 1.62
 3 10 -11 1.61 0.73
 3 10 -10 23.42 1.19
 3 10 -9 22.99 1.15
 3 10 -8 44.69 1.53
 3 10 -7 9.65 0.8
 3 10 -6 0.68 0.56
 3 10 -5 25.17 1.05
 3 10 -4 13.15 0.79
 3 10 -3 78.68 1.99
 3 10 -2 239 4.76
 3 10 -1 83.79 2.05
 3 10 0 42.63 1.31
 3 10 1 84.02 2.05
 3 10 2 237.36 4.73
 3 10 3 79.11 2
 3 10 4 13.14 0.79
 3 10 5 24.29 1.04
 3 10 6 0.69 0.56
 3 10 7 10.82 0.82
 3 10 8 44.41 1.53
 3 10 9 21.12 1.11
 3 10 10 22.28 1.17
 3 10 11 1.72 0.73
 3 10 12 38.95 1.63
 3 10 13 13.95 1.15
 3 10 14 9.92 1.07
 3 10 15 11.78 1.12
 3 10 16 2.28 0.89
 3 10 17 2.33 0.87
 3 10 18 7.98 0.96
 3 11 -18 3.93 0.85
 3 11 -17 5.47 0.93
 3 11 -16 8.34 1.04
 3 11 -15 2.34 0.88
 3 11 -14 1.53 0.85
 3 11 -13 12.39 1.12
 3 11 -12 4.28 0.9
 3 11 -11 4.52 0.87
 3 11 -10 1.5 0.74
 3 11 -9 21.39 1.16
 3 11 -8 135.52 3.23
 3 11 -7 143.71 3.33
 3 11 -6 19.94 1.03
 3 11 -5 7.46 0.73
 3 11 -4 77.75 2.06
 3 11 -3 14.52 0.86
 3 11 -2 24.67 1.04
 3 11 -1 43.79 1.4
 3 11 0 0.84 0.54
 3 11 1 43.2 1.38
 3 11 2 25.32 1.06
 3 11 3 13.21 0.83
 3 11 4 80.63 2.11
 3 11 5 7.5 0.74
 3 11 6 19.47 1.02
 3 11 7 142.2 3.31
 3 11 8 133.21 3.21
 3 11 9 22.2 1.17
 3 11 10 1.93 0.73
 3 11 11 4.39 0.86
 3 11 12 3.9 0.89
 3 11 13 12.41 1.13
 3 11 14 0.72 0.84
 3 11 15 1.97 0.87
 3 11 16 8.1 1.04
 3 11 17 3.55 0.88
 3 11 18 2.74 0.82
 3 12 -17 5.22 0.89
 3 12 -16 6.36 0.97
 3 12 -15 12.02 1.15
 3 12 -14 11.65 1.11
 3 12 -13 20.94 1.32
 3 12 -12 28.11 1.47
 3 12 -11 1.95 0.85
 3 12 -10 12.35 1.06
 3 12 -9 34.32 1.46
 3 12 -8 18.95 1.11
 3 12 -7 20.6 1.12
 3 12 -6 3.13 0.7
 3 12 -5 71.73 2.05
 3 12 -4 27.17 1.19
 3 12 -3 181.26 3.94
 3 12 -2 11.42 0.84
 3 12 -1 30.95 1.22
 3 12 0 9.19 0.77
 3 12 1 32.43 1.25
 3 12 2 13.47 0.88
 3 12 3 179.41 3.91
 3 12 4 26.48 1.17
 3 12 5 71.82 2.05
 3 12 6 3.33 0.71
 3 12 7 19.18 1.1
 3 12 8 19.19 1.12
 3 12 9 34.6 1.47
 3 12 10 13.43 1.07
 3 12 11 1.81 0.84
 3 12 12 27.02 1.44
 3 12 13 19.77 1.3
 3 12 14 11.3 1.11
 3 12 15 11.42 1.13
 3 12 16 7.22 0.99
 3 12 17 4.65 0.88
 3 13 -17 4.89 0.88
 3 13 -16 0.91 0.81
 3 13 -15 12.42 1.13
 3 13 -14 1.87 0.9
 3 13 -13 25.37 1.41
 3 13 -12 1.2 0.85
 3 13 -11 25.01 1.41
 3 13 -10 21.17 1.32
 3 13 -9 11.77 1.07
 3 13 -8 17.34 1.12
 3 13 -7 7.08 0.86
 3 13 -6 74.93 2.19
 3 13 -5 13.87 0.98
 3 13 -4 27.46 1.25
 3 13 -3 64.4 1.93
 3 13 -2 46.98 1.6
 3 13 -1 87.09 2.33
 3 13 0 65.6 1.94
 3 13 1 87.27 2.34
 3 13 2 46.57 1.6
 3 13 3 62.17 1.9
 3 13 4 27.64 1.25
 3 13 5 14.7 1
 3 13 6 76.46 2.22
 3 13 7 7.93 0.88
 3 13 8 17.15 1.11
 3 13 9 11.9 1.08
 3 13 10 22.15 1.33
 3 13 11 27.06 1.45
 3 13 12 1.09 0.86
 3 13 13 22.85 1.36
 3 13 14 1.91 0.88
 3 13 15 14.45 1.16
 3 13 16 2.41 0.83
 3 13 17 4.61 0.87
 3 14 -16 4.6 0.85
 3 14 -15 6.3 0.95
 3 14 -14 0.12 0.82
 3 14 -13 12.45 1.16
 3 14 -12 4 0.91
 3 14 -11 2.16 0.88
 3 14 -10 13.05 1.15
 3 14 -9 37.69 1.67
 3 14 -8 53.1 1.95
 3 14 -7 11.37 1.04
 3 14 -6 8.24 0.91
 3 14 -5 64.34 2.03
 3 14 -4 3.89 0.78
 3 14 -3 15.43 1.03
 3 14 -2 23.43 1.19
 3 14 -1 31.63 1.36
 3 14 0 120.1 2.99
 3 14 1 32.67 1.38
 3 14 2 24.73 1.23
 3 14 3 15.35 1.03
 3 14 4 3.6 0.79
 3 14 5 63.24 2.01
 3 14 6 8.23 0.9
 3 14 7 12.44 1.08
 3 14 8 52.13 1.93
 3 14 9 37.55 1.67
 3 14 10 13.97 1.16
 3 14 11 2.96 0.91
 3 14 12 4.55 0.93
 3 14 13 12.95 1.16
 3 14 14 -0.11 0.81
 3 14 15 6.14 0.93
 3 14 16 3.29 0.83
 3 15 -15 5.18 0.87
 3 15 -14 4.68 0.89
 3 15 -13 37.77 1.66
 3 15 -12 9.49 1.09
 3 15 -11 2.66 0.88
 3 15 -10 55.88 2.02
 3 15 -9 3.16 0.92
 3 15 -8 18.97 1.27
 3 15 -7 2.68 0.89
 3 15 -6 17.96 1.24
 3 15 -5 28.16 1.43
 3 15 -4 3.07 0.84
 3 15 -3 20.39 1.23
 3 15 -2 1.36 0.74
 3 15 -1 30.95 1.4
 3 15 0 4.28 0.81
 3 15 1 29.39 1.37
 3 15 2 0.24 0.72
 3 15 3 21.49 1.25
 3 15 4 3.44 0.84
 3 15 5 28.21 1.44
 3 15 6 18.83 1.25
 3 15 7 2.88 0.91
 3 15 8 20.34 1.3
 3 15 9 3.56 0.93
 3 15 10 54.72 2
 3 15 11 2.12 0.88
 3 15 12 9.99 1.11
 3 15 13 38.52 1.67
 3 15 14 5.16 0.91
 3 15 15 4.43 0.86
 3 16 -14 3.33 0.84
 3 16 -13 4.73 0.89
 3 16 -12 5 0.95
 3 16 -11 0.71 0.85
 3 16 -10 2.13 0.92
 3 16 -9 15.65 1.22
 3 16 -8 6.62 1.02
 3 16 -7 64.79 2.2
 3 16 -6 6.06 0.97
 3 16 -5 3.94 0.92
 3 16 -4 13.68 1.14
 3 16 -3 4.86 0.93
 3 16 -2 21.01 1.3
 3 16 -1 5.85 0.94
 3 16 0 27.15 1.43
 3 16 1 4.89 0.93
 3 16 2 21.09 1.3
 3 16 3 5.03 0.93
 3 16 4 12.79 1.12
 3 16 5 5.21 0.95
 3 16 6 5.96 0.98
 3 16 7 65.84 2.22
 3 16 8 7.7 1.02
 3 16 9 16.33 1.22
 3 16 10 1.84 0.9
 3 16 11 1.36 0.86
 3 16 12 5.76 0.95
 3 16 13 5.12 0.89
 3 16 14 4.22 0.84
 3 17 -13 4.41 0.87
 3 17 -12 4.01 0.86
 3 17 -11 16.4 1.18
 3 17 -10 8.63 1.05
 3 17 -9 28 1.5
 3 17 -8 14.02 1.17
 3 17 -7 2.36 0.88
 3 17 -6 14.91 1.19
 3 17 -5 1.92 0.87
 3 17 -4 6.01 0.97
 3 17 -3 3.81 0.91
 3 17 -2 15.14 1.19
 3 17 -1 19.57 1.3
 3 17 0 5.36 0.96
 3 17 1 20.73 1.31
 3 17 2 14.35 1.17
 3 17 3 3.6 0.91
 3 17 4 6.58 0.98
 3 17 5 1.77 0.85
 3 17 6 13.47 1.16
 3 17 7 2 0.88
 3 17 8 14.58 1.17
 3 17 9 28.3 1.51
 3 17 10 8.34 1.03
 3 17 11 16.43 1.19
 3 17 12 3.63 0.85
 3 17 13 4.36 0.86
 3 18 -11 0.26 0.77
 3 18 -10 6.81 0.94
 3 18 -9 2.05 0.87
 3 18 -8 10.99 1.1
 3 18 -7 3.13 0.91
 3 18 -6 13.63 1.19
 3 18 -5 11.8 1.11
 3 18 -4 4.26 0.93
 3 18 -3 4.05 0.91
 3 18 -2 1.08 0.84
 3 18 -1 2.35 0.88
 3 18 0 28.67 1.48
 3 18 1 2.1 0.88
 3 18 2 0.97 0.85
 3 18 3 3.26 0.9
 3 18 4 6.31 0.97
 3 18 5 12.84 1.13
 3 18 6 13.53 1.19
 3 18 7 2.81 0.92
 3 18 8 11.95 1.12
 3 18 9 2.77 0.87
 3 18 10 7.02 0.95
 3 18 11 -0.32 0.76
 3 19 -9 4 0.86
 3 19 -8 7.03 0.97
 3 19 -7 2.98 0.87
 3 19 -6 12.7 1.12
 3 19 -5 2.31 0.9
 3 19 -4 11.6 1.13
 3 19 -3 2.1 0.89
 3 19 -2 1.11 0.86
 3 19 -1 2.81 0.93
 3 19 0 4.67 0.96
 3 19 1 3.52 0.94
 3 19 2 0.6 0.85
 3 19 3 2.91 0.89
 3 19 4 14.19 1.18
 3 19 5 2.07 0.9
 3 19 6 11.89 1.1
 3 19 7 1.84 0.85
 3 19 8 7.23 0.96
 3 19 9 3.87 0.86
 3 20 -7 7.92 0.93
 3 20 -6 4.75 0.89
 3 20 -5 -0.93 0.78
 3 20 -4 7.86 0.98
 3 20 -3 2.58 0.88
 3 20 -2 2.66 0.86
 3 20 -1 6.97 0.98
 3 20 0 0.96 0.84
 3 20 1 6.96 0.99
 3 20 2 1.66 0.85
 3 20 3 3.96 0.9
 3 20 4 7.18 0.98
 3 20 5 0.99 0.81
 3 20 6 5.76 0.9
 3 20 7 9.52 0.96
 3 21 -4 6.01 0.91
 3 21 -3 5.64 0.87
 3 21 -2 2.68 0.81
 3 21 -1 6.02 0.9
 3 21 0 0.94 0.78
 3 21 1 6.88 0.91
 3 21 2 2.34 0.8
 3 21 3 3.88 0.85
 3 21 4 4.82 0.91
 4 0 0 387.24 6.91
 4 0 1 1206.65 21.61
 4 0 2 15.98 0.5
 4 0 3 249.93 4.55
 4 0 4 232.2 4.28
 4 0 5 22.75 0.7
 4 0 6 287.19 5.3
 4 0 7 10.36 0.55
 4 0 8 329.36 6.14
 4 0 9 886.72 15.82
 4 0 10 34.15 1.17
 4 0 11 101.97 2.46
 4 0 12 21.33 1.04
 4 0 13 12.4 0.91
 4 0 14 7.24 0.86
 4 0 15 1.61 0.74
 4 0 16 18.1 1.23
 4 0 17 0.49 0.83
 4 0 18 48.9 1.89
 4 0 19 108.79 3.02
 4 0 20 1.42 0.84
 4 0 21 23.19 1.25
 4 1 -21 3.1 0.8
 4 1 -20 6.6 0.96
 4 1 -19 5.32 0.98
 4 1 -18 2.98 0.9
 4 1 -17 2.68 0.88
 4 1 -16 54.26 1.97
 4 1 -15 34.87 1.48
 4 1 -14 247.03 5.24
 4 1 -13 27.93 1.24
 4 1 -12 115.86 2.78
 4 1 -11 52.34 1.57
 4 1 -10 49.34 1.45
 4 1 -9 15.82 0.77
 4 1 -8 3.4 0.45
 4 1 -7 168.02 3.31
 4 1 -6 532.69 9.56
 4 1 -5 129.92 2.57
 4 1 -4 15.88 0.55
 4 1 -3 142.02 2.71
 4 1 -2 838.09 15.06
 4 1 -1 1344.97 24.17
 4 1 0 605.53 10.83
 4 1 1 1342.11 24.13
 4 1 2 844.1 15.16
 4 1 3 141.05 2.69
 4 1 4 16.62 0.56
 4 1 5 132.02 2.6
 4 1 6 546.32 9.79
 4 1 7 170.49 3.36
 4 1 8 3.04 0.45
 4 1 9 14.81 0.75
 4 1 10 49.01 1.45
 4 1 11 53.94 1.6
 4 1 12 116.95 2.8
 4 1 13 26.97 1.22
 4 1 14 251.42 5.31
 4 1 15 35.34 1.49
 4 1 16 54.91 1.98
 4 1 17 2.36 0.87
 4 1 18 2.86 0.91
 4 1 19 5.02 0.98
 4 1 20 6.13 0.97
 4 1 21 2.5 0.8
 4 2 -21 1.14 0.76
 4 2 -20 7.86 0.99
 4 2 -19 50.02 1.93
 4 2 -18 6.06 0.97
 4 2 -17 10.07 1.06
 4 2 -16 12.9 1.13
 4 2 -15 58.55 2
 4 2 -14 80.5 2.3
 4 2 -13 103.32 2.64
 4 2 -12 63.32 1.85
 4 2 -11 141.38 3.16
 4 2 -10 41.97 1.33
 4 2 -9 137.02 2.94
 4 2 -8 18.18 0.75
 4 2 -7 33.14 0.98
 4 2 -6 392.35 7.11
 4 2 -5 644.14 11.52
 4 2 -4 215.53 4
 4 2 -3 343.95 6.17
 4 2 -2 748.49 13.33
 4 2 -1 8.72 0.38
 4 2 0 1011.78 18.07
 4 2 1 8.2 0.37
 4 2 2 748.63 13.38
 4 2 3 341.43 6.13
 4 2 4 216.98 4.03
 4 2 5 637.14 11.4
 4 2 6 391.54 7.11
 4 2 7 34.34 1
 4 2 8 18.45 0.76
 4 2 9 138.05 2.96
 4 2 10 42.16 1.33
 4 2 11 141.58 3.17
 4 2 12 63.33 1.85
 4 2 13 101.6 2.62
 4 2 14 80.46 2.3
 4 2 15 59.1 2.02
 4 2 16 12.6 1.12
 4 2 17 11 1.08
 4 2 18 5.47 0.95
 4 2 19 48.46 1.9
 4 2 20 7.48 1
 4 2 21 2.64 0.79
 4 3 -21 1.82 0.82
 4 3 -20 4.84 0.9
 4 3 -19 28.7 1.5
 4 3 -18 20.39 1.3
 4 3 -17 0.49 0.83
 4 3 -16 11.58 1.1
 4 3 -15 10.38 0.99
 4 3 -14 36.54 1.47
 4 3 -13 2.06 0.68
 4 3 -12 99.38 2.51
 4 3 -11 66.43 1.85
 4 3 -10 3.73 0.59
 4 3 -9 315.45 6.04
 4 3 -8 391.62 7.25
 4 3 -7 49.36 1.28
 4 3 -6 552.27 9.91
 4 3 -5 468.36 8.43
 4 3 -4 1021.2 18.31
 4 3 -3 58.16 1.29
 4 3 -2 15.5 0.53
 4 3 -1 1102.72 19.7
 4 3 0 3140.9 55.71
 4 3 1 1114.78 19.91
 4 3 2 15.71 0.53
 4 3 3 58.55 1.3
 4 3 4 1019.56 18.25
 4 3 5 476.58 8.55
 4 3 6 550.36 9.86
 4 3 7 48.8 1.27
 4 3 8 393.95 7.3
 4 3 9 316.77 6.07
 4 3 10 2.93 0.57
 4 3 11 66.4 1.85
 4 3 12 98.67 2.5
 4 3 13 1.73 0.68
 4 3 14 36.35 1.47
 4 3 15 10.62 1.01
 4 3 16 12.28 1.1
 4 3 17 1.4 0.82
 4 3 18 18.94 1.27
 4 3 19 27.25 1.47
 4 3 20 4.62 0.9
 4 3 21 3.01 0.83
 4 4 -20 5 0.91
 4 4 -19 17.38 1.22
 4 4 -18 7.65 1
 4 4 -17 5.94 0.98
 4 4 -16 11.88 1.11
 4 4 -15 10.71 1.02
 4 4 -14 0.8 0.7
 4 4 -13 52.54 1.74
 4 4 -12 6.84 0.76
 4 4 -11 54.75 1.66
 4 4 -10 1.73 0.56
 4 4 -9 97.07 2.29
 4 4 -8 80.43 1.93
 4 4 -7 64.57 1.57
 4 4 -6 104.78 2.23
 4 4 -5 798.21 14.21
 4 4 -4 677.82 12.08
 4 4 -3 295.67 5.39
 4 4 -2 151.25 2.89
 4 4 -1 2027.84 36.08
 4 4 0 165.72 3.12
 4 4 1 2020.08 35.95
 4 4 2 150.75 2.89
 4 4 3 294.7 5.38
 4 4 4 690.25 12.08
 4 4 5 788.6 14.1
 4 4 6 103.15 2.2
 4 4 7 61.21 1.51
 4 4 8 80.23 1.93
 4 4 9 100.61 2.35
 4 4 10 1.7 0.56
 4 4 11 55.65 1.68
 4 4 12 6.23 0.75
 4 4 13 51.92 1.73
 4 4 14 0.7 0.7
 4 4 15 10.4 1.02
 4 4 16 11.09 1.07
 4 4 17 7.76 1.01
 4 4 18 8.08 1.02
 4 4 19 15.69 1.2
 4 4 20 4.45 0.88
 4 5 -20 2.78 0.83
 4 5 -19 8.79 1.03
 4 5 -18 11.24 1.12
 4 5 -17 17.91 1.25
 4 5 -16 3.45 0.9
 4 5 -15 56.47 2
 4 5 -14 95.02 2.6
 4 5 -13 15.74 1.03
 4 5 -12 7.68 0.8
 4 5 -11 8.3 0.77
 4 5 -10 101.54 2.46
 4 5 -9 64.92 1.75
 4 5 -8 146.46 3.12
 4 5 -7 75.67 1.8
 4 5 -6 277.36 5.23
 4 5 -5 13.87 0.62
 4 5 -4 404.37 7.34
 4 5 -3 244.24 4.56
 4 5 -2 447.25 8.02
 4 5 -1 365.35 6.6
 4 5 0 69.43 1.52
 4 5 1 363.41 6.57
 4 5 2 439.37 7.88
 4 5 3 239.68 4.48
 4 5 4 405.4 7.35
 4 5 5 13.22 0.61
 4 5 6 272.55 5.16
 4 5 7 75.08 1.79
 4 5 8 145.27 3.1
 4 5 9 65.31 1.76
 4 5 10 101.5 2.46
 4 5 11 8.21 0.77
 4 5 12 6.59 0.78
 4 5 13 17.63 1.06
 4 5 14 96.86 2.64
 4 5 15 56 2
 4 5 16 3.59 0.91
 4 5 17 18.28 1.25
 4 5 18 11.73 1.14
 4 5 19 9.63 1.04
 4 5 20 4.12 0.84
 4 6 -20 5.5 0.88
 4 6 -19 9.93 1.04
 4 6 -18 7.31 1.01
 4 6 -17 14.74 1.17
 4 6 -16 2.19 0.86
 4 6 -15 13.71 1.14
 4 6 -14 11.81 1.03
 4 6 -13 0.47 0.69
 4 6 -12 39.51 1.48
 4 6 -11 100.95 2.55
 4 6 -10 43.66 1.45
 4 6 -9 62.16 1.73
 4 6 -8 88.69 2.15
 4 6 -7 179.1 3.67
 4 6 -6 161.81 3.28
 4 6 -5 101.76 2.21
 4 6 -4 79.12 1.78
 4 6 -3 187.08 3.62
 4 6 -2 230.4 4.34
 4 6 -1 573.29 10.21
 4 6 0 453.92 8.15
 4 6 1 571.84 10.19
 4 6 2 230.17 4.34
 4 6 3 186.84 3.61
 4 6 4 78.13 1.77
 4 6 5 103.64 2.24
 4 6 6 160.45 3.26
 4 6 7 182.65 3.73
 4 6 8 88.92 2.16
 4 6 9 63.08 1.75
 4 6 10 44.34 1.47
 4 6 11 101.88 2.57
 4 6 12 40.53 1.5
 4 6 13 0.58 0.68
 4 6 14 11.58 1.04
 4 6 15 14.53 1.16
 4 6 16 2.67 0.87
 4 6 17 14.22 1.17
 4 6 18 6.9 1.01
 4 6 19 10.54 1.05
 4 6 20 5.9 0.88
 4 7 -20 2.74 0.82
 4 7 -19 6.13 0.93
 4 7 -18 5.4 0.96
 4 7 -17 10.72 1.07
 4 7 -16 3.68 0.91
 4 7 -15 4.78 0.93
 4 7 -14 2.23 0.83
 4 7 -13 11.93 0.99
 4 7 -12 5.03 0.79
 4 7 -11 4.04 0.73
 4 7 -10 41.04 1.44
 4 7 -9 4.37 0.64
 4 7 -8 38.4 1.29
 4 7 -7 20.18 0.9
 4 7 -6 19.6 0.86
 4 7 -5 284.88 5.42
 4 7 -4 17.85 0.74
 4 7 -3 66.18 1.58
 4 7 -2 10.93 0.57
 4 7 -1 141.39 2.85
 4 7 0 261.61 4.91
 4 7 1 141.21 2.85
 4 7 2 10.3 0.56
 4 7 3 67.14 1.6
 4 7 4 17.98 0.74
 4 7 5 283.9 5.4
 4 7 6 19.86 0.86
 4 7 7 20.94 0.91
 4 7 8 38.7 1.3
 4 7 9 4.36 0.64
 4 7 10 41.24 1.44
 4 7 11 4.35 0.73
 4 7 12 5.18 0.78
 4 7 13 13.17 1
 4 7 14 1.61 0.82
 4 7 15 4.89 0.93
 4 7 16 3.53 0.91
 4 7 17 9.62 1.05
 4 7 18 4.21 0.94
 4 7 19 5.53 0.91
 4 7 20 2.59 0.82
 4 8 -19 6.96 0.91
 4 8 -18 3.6 0.91
 4 8 -17 0.86 0.9
 4 8 -16 2.85 0.88
 4 8 -15 10.32 1.07
 4 8 -14 8.32 1.02
 4 8 -13 34.85 1.54
 4 8 -12 4.44 0.8
 4 8 -11 32.01 1.35
 4 8 -10 43.86 1.53
 4 8 -9 8.03 0.77
 4 8 -8 15.36 0.88
 4 8 -7 23.2 1
 4 8 -6 39.22 1.26
 4 8 -5 24.64 0.96
 4 8 -4 69.62 1.75
 4 8 -3 34.36 1.06
 4 8 -2 60.01 1.5
 4 8 -1 60.87 1.51
 4 8 0 36.55 1.07
 4 8 1 61.08 1.51
 4 8 2 58.16 1.47
 4 8 3 34.56 1.07
 4 8 4 69.85 1.75
 4 8 5 24.01 0.95
 4 8 6 39.57 1.27
 4 8 7 23.87 1.02
 4 8 8 16.77 0.91
 4 8 9 9.28 0.79
 4 8 10 43.04 1.52
 4 8 11 32.54 1.36
 4 8 12 5.73 0.81
 4 8 13 34.51 1.54
 4 8 14 8.6 1.01
 4 8 15 8.62 1.03
 4 8 16 0.98 0.86
 4 8 17 2.03 0.91
 4 8 18 2.86 0.89
 4 8 19 4.81 0.88
 4 9 -19 11.66 1.01
 4 9 -18 -0.33 0.79
 4 9 -17 6.97 1.01
 4 9 -16 5.2 0.96
 4 9 -15 11.14 1.09
 4 9 -14 11.21 1.1
 4 9 -13 15.07 1.16
 4 9 -12 12.21 1
 4 9 -11 1.61 0.72
 4 9 -10 24.49 1.19
 4 9 -9 100.65 2.56
 4 9 -8 50.16 1.6
 4 9 -7 75.51 2.02
 4 9 -6 23.37 1.02
 4 9 -5 57.7 1.63
 4 9 -4 26.78 1.03
 4 9 -3 25.28 0.98
 4 9 -2 62.8 1.64
 4 9 -1 114.21 2.53
 4 9 0 205.6 4.11
 4 9 1 115.17 2.55
 4 9 2 63.06 1.65
 4 9 3 25.11 0.97
 4 9 4 27.32 1.04
 4 9 5 56.36 1.6
 4 9 6 23.59 1.02
 4 9 7 74.75 2.01
 4 9 8 50.4 1.6
 4 9 9 102.66 2.6
 4 9 10 23.81 1.18
 4 9 11 2.24 0.73
 4 9 12 11.42 0.98
 4 9 13 13.84 1.15
 4 9 14 10.83 1.09
 4 9 15 10.47 1.09
 4 9 16 5.22 0.96
 4 9 17 5.59 0.98
 4 9 18 0.33 0.8
 4 9 19 12.31 1.02
 4 10 -18 0.41 0.78
 4 10 -17 6.43 0.97
 4 10 -16 9.47 1.1
 4 10 -15 6.37 0.96
 4 10 -14 27.8 1.47
 4 10 -13 0.56 0.81
 4 10 -12 11.01 1.05
 4 10 -11 12.74 1.01
 4 10 -10 4.85 0.8
 4 10 -9 -0.01 0.65
 4 10 -8 16.47 0.98
 4 10 -7 27.37 1.17
 4 10 -6 42.36 1.43
 4 10 -5 17 0.91
 4 10 -4 114.25 2.66
 4 10 -3 12.47 0.78
 4 10 -2 19.52 0.91
 4 10 -1 51.41 1.49
 4 10 0 14.87 0.8
 4 10 1 51.79 1.5
 4 10 2 19.57 0.91
 4 10 3 13.15 0.79
 4 10 4 114.95 2.67
 4 10 5 17.06 0.92
 4 10 6 43.28 1.45
 4 10 7 27.14 1.17
 4 10 8 15.87 0.98
 4 10 9 0.43 0.66
 4 10 10 4.86 0.79
 4 10 11 12.38 1.01
 4 10 12 9.6 1.04
 4 10 13 0.2 0.8
 4 10 14 26.9 1.45
 4 10 15 4.57 0.96
 4 10 16 9.07 1.24
 4 10 17 7.2 0.98
 4 10 18 0.53 0.77
 4 11 -18 3.09 0.81
 4 11 -17 5.03 0.92
 4 11 -16 13.74 1.18
 4 11 -15 1.19 0.88
 4 11 -14 4 0.93
 4 11 -13 6.51 0.98
 4 11 -12 8.71 1.03
 4 11 -11 18.13 1.26
 4 11 -10 45.98 1.7
 4 11 -9 70.4 2.12
 4 11 -8 38.18 1.48
 4 11 -7 29.08 1.26
 4 11 -6 9.39 0.82
 4 11 -5 3.02 0.67
 4 11 -4 31.39 1.23
 4 11 -3 48.07 1.52
 4 11 -2 169.25 3.65
 4 11 -1 15.94 0.88
 4 11 0 0.32 0.54
 4 11 1 15.84 0.88
 4 11 2 167.46 3.62
 4 11 3 48.17 1.52
 4 11 4 30.86 1.22
 4 11 5 2.58 0.65
 4 11 6 8.9 0.81
 4 11 7 28.54 1.25
 4 11 8 39.15 1.49
 4 11 9 68.18 2.08
 4 11 10 46.35 1.7
 4 11 11 16.96 1.19
 4 11 12 9.58 1.04
 4 11 13 5.71 0.96
 4 11 14 6.67 1.29
 4 11 15 0.49 0.84
 4 11 16 15.49 1.2
 4 11 17 4.86 0.91
 4 11 18 2.77 0.8
 4 12 -17 2.78 0.82
 4 12 -16 14.88 1.16
 4 12 -15 23.09 1.38
 4 12 -14 38.17 1.67
 4 12 -13 5.57 0.95
 4 12 -12 2.57 0.88
 4 12 -11 15.15 1.19
 4 12 -10 23.62 1.35
 4 12 -9 14.39 1.06
 4 12 -8 58.15 1.9
 4 12 -7 17.69 1.07
 4 12 -6 4.33 0.75
 4 12 -5 57.73 1.81
 4 12 -4 121.35 2.92
 4 12 -3 28.74 1.22
 4 12 -2 86.63 2.28
 4 12 -1 137.75 3.17
 4 12 0 2.14 0.64
 4 12 1 137.24 3.16
 4 12 2 88.22 2.3
 4 12 3 28.81 1.23
 4 12 4 120.86 2.92
 4 12 5 57.69 1.81
 4 12 6 4.05 0.75
 4 12 7 18.17 1.08
 4 12 8 58.38 1.91
 4 12 9 14.33 1.05
 4 12 10 24.14 1.36
 4 12 11 15.07 1.18
 4 12 12 2.85 0.89
 4 12 13 5.11 0.97
 4 12 14 36.83 1.64
 4 12 15 22.09 1.36
 4 12 16 16.06 1.18
 4 12 17 3.46 0.84
 4 13 -16 0 0.77
 4 13 -15 3.96 0.9
 4 13 -14 2.27 0.9
 4 13 -13 1.27 0.83
 4 13 -12 11.46 1.1
 4 13 -11 16.81 1.23
 4 13 -10 5.09 0.93
 4 13 -9 11.27 1.08
 4 13 -8 12.06 1.05
 4 13 -7 38.28 1.54
 4 13 -6 35.4 1.46
 4 13 -5 160.83 3.72
 4 13 -4 18.95 1.09
 4 13 -3 118.32 2.92
 4 13 -2 1.86 0.7
 4 13 -1 34.33 1.37
 4 13 0 23.34 1.15
 4 13 1 34.44 1.37
 4 13 2 2.16 0.69
 4 13 3 118.52 2.93
 4 13 4 19.09 1.1
 4 13 5 161.4 3.74
 4 13 6 35.77 1.46
 4 13 7 37.72 1.53
 4 13 8 13.61 1.09
 4 13 9 10.6 1.06
 4 13 10 3.89 0.91
 4 13 11 18.75 1.27
 4 13 12 11.91 1.11
 4 13 13 -0.08 0.8
 4 13 14 2.47 0.89
 4 13 15 4.2 0.91
 4 13 16 0.35 0.77
 4 14 -16 1.62 0.8
 4 14 -15 2.7 0.84
 4 14 -14 4.52 0.93
 4 14 -13 2.26 0.91
 4 14 -12 5.22 0.95
 4 14 -11 11.33 1.11
 4 14 -10 6.33 0.99
 4 14 -9 7.83 1.01
 4 14 -8 36.03 1.63
 4 14 -7 6.05 0.96
 4 14 -6 39.36 1.64
 4 14 -5 7.72 0.89
 4 14 -4 51.67 1.79
 4 14 -3 17.7 1.1
 4 14 -2 142.23 3.41
 4 14 -1 15.3 1.04
 4 14 0 63.23 1.97
 4 14 1 15.2 1.04
 4 14 2 142.37 3.41
 4 14 3 18.09 1.11
 4 14 4 48.9 1.74
 4 14 5 6.64 0.87
 4 14 6 40.07 1.65
 4 14 7 5.39 0.94
 4 14 8 36.59 1.63
 4 14 9 6.59 0.98
 4 14 10 6.97 1
 4 14 11 10.63 1.09
 4 14 12 5.35 0.94
 4 14 13 1.53 0.88
 4 14 14 5.05 0.93
 4 14 15 2.06 0.84
 4 14 16 1.83 0.8
 4 15 -15 10.89 1.02
 4 15 -14 1.45 0.82
 4 15 -13 0.24 0.82
 4 15 -12 26.84 1.46
 4 15 -11 34.75 1.66
 4 15 -10 0.85 0.84
 4 15 -9 20.73 1.32
 4 15 -8 20.93 1.32
 4 15 -7 17.24 1.23
 4 15 -6 6.84 0.98
 4 15 -5 3.63 0.9
 4 15 -4 2.27 0.84
 4 15 -3 12.82 1.07
 4 15 -2 49.23 1.83
 4 15 -1 45.86 1.76
 4 15 0 2.2 0.78
 4 15 1 46.32 1.76
 4 15 2 49.33 1.83
 4 15 3 13.62 1.09
 4 15 4 3.06 0.87
 4 15 5 4.3 0.9
 4 15 6 6.57 0.98
 4 15 7 17.18 1.23
 4 15 8 20.03 1.3
 4 15 9 19.54 1.31
 4 15 10 0.74 0.86
 4 15 11 35.13 1.66
 4 15 12 25.55 1.43
 4 15 13 0.26 0.82
 4 15 14 0.67 0.79
 4 15 15 9.79 1
 4 16 -14 1.55 0.8
 4 16 -13 12.68 1.07
 4 16 -12 3.59 0.9
 4 16 -11 0.22 0.84
 4 16 -10 2.52 0.91
 4 16 -9 20.93 1.32
 4 16 -8 7.07 1.01
 4 16 -7 0.18 0.83
 4 16 -6 26.64 1.45
 4 16 -5 22.96 1.38
 4 16 -4 5.38 0.94
 4 16 -3 1.91 0.86
 4 16 -2 5.71 0.94
 4 16 -1 6.55 0.96
 4 16 0 6.56 0.96
 4 16 1 6.09 0.96
 4 16 2 5.24 0.95
 4 16 3 1.2 0.84
 4 16 4 5.77 0.96
 4 16 5 23.47 1.37
 4 16 6 26.4 1.45
 4 16 7 0.55 0.84
 4 16 8 9.65 1.06
 4 16 9 21.14 1.33
 4 16 10 3.14 0.92
 4 16 11 0.39 0.85
 4 16 12 3.72 0.88
 4 16 13 11.63 1.04
 4 16 14 0.49 0.78
 4 17 -12 3.28 0.83
 4 17 -11 0.81 0.82
 4 17 -10 7.5 1
 4 17 -9 10.93 1.11
 4 17 -8 16.73 1.27
 4 17 -7 12.84 1.13
 4 17 -6 3.13 0.9
 4 17 -5 2.52 0.89
 4 17 -4 1.28 0.86
 4 17 -3 5.96 0.97
 4 17 -2 5.75 0.98
 4 17 -1 6.03 0.96
 4 17 0 6.8 1
 4 17 1 4.86 0.96
 4 17 2 5.79 0.98
 4 17 3 5.44 0.97
 4 17 4 1.35 0.85
 4 17 5 2.98 0.9
 4 17 6 2.8 0.89
 4 17 7 11.33 1.11
 4 17 8 16.33 1.26
 4 17 9 11.29 1.12
 4 17 10 7.94 1.02
 4 17 11 0.6 0.81
 4 17 12 1.85 0.81
 4 18 -11 5.6 0.91
 4 18 -10 3.91 0.85
 4 18 -9 3.08 0.89
 4 18 -8 5.24 0.97
 4 18 -7 7.54 1.02
 4 18 -6 1.45 0.89
 4 18 -5 5.01 0.97
 4 18 -4 3.52 0.89
 4 18 -3 11.41 1.11
 4 18 -2 15.22 1.18
 4 18 -1 9.45 1.06
 4 18 0 9.28 1.05
 4 18 1 9.67 1.06
 4 18 2 14.76 1.18
 4 18 3 10.53 1.08
 4 18 4 3.82 0.92
 4 18 5 3.8 0.94
 4 18 6 2.48 0.91
 4 18 7 8.08 1.03
 4 18 8 7.28 0.98
 4 18 9 3.4 0.87
 4 18 10 3.4 0.84
 4 18 11 5.88 0.91
 4 19 -9 6.17 0.91
 4 19 -8 3.85 0.87
 4 19 -7 1.81 0.84
 4 19 -6 5.69 0.94
 4 19 -5 5.08 0.94
 4 19 -4 12.07 1.13
 4 19 -3 3.62 0.94
 4 19 -2 4.27 0.95
 4 19 -1 2.8 0.91
 4 19 0 12.39 1.15
 4 19 1 1.87 0.89
 4 19 2 4.64 0.96
 4 19 3 3.09 0.91
 4 19 4 12.26 1.14
 4 19 5 4.19 0.93
 4 19 6 5.38 0.95
 4 19 7 1.79 0.84
 4 19 8 3.86 0.87
 4 19 9 7.33 0.92
 4 20 -7 19.39 1.21
 4 20 -6 6.82 0.91
 4 20 -5 8.52 0.97
 4 20 -4 1.36 0.81
 4 20 -3 6.06 0.93
 4 20 -2 1.04 0.83
 4 20 -1 9.57 1.03
 4 20 0 2.24 0.86
 4 20 1 7.68 0.99
 4 20 2 1.22 0.83
 4 20 3 6.47 0.94
 4 20 4 1.33 0.81
 4 20 5 8.07 0.97
 4 20 6 6.01 0.89
 4 20 7 18.86 1.19
 4 21 -3 5.26 0.91
 4 21 -2 13.61 1.1
 4 21 -1 6.87 0.91
 4 21 0 0.43 0.74
 4 21 1 7.68 0.92
 4 21 2 12.16 1.07
 4 21 3 5.63 0.91
 5 0 1 195.15 3.6
 5 0 2 164.52 3.1
 5 0 3 96.94 1.96
 5 0 4 126.54 2.5
 5 0 5 909.86 16.23
 5 0 6 405.25 7.35
 5 0 7 31.11 0.96
 5 0 8 16.86 0.74
 5 0 9 34.22 1.14
 5 0 10 2.26 0.55
 5 0 11 0.19 0.55
 5 0 12 107.2 2.64
 5 0 13 23.73 1.15
 5 0 14 2.35 0.73
 5 0 15 34.59 1.53
 5 0 16 44.61 1.79
 5 0 17 19.95 1.3
 5 0 18 0.38 0.83
 5 0 19 -0.05 0.82
 5 0 20 11.4 1.04
 5 0 21 12.84 1.04
 5 1 -21 1.82 0.8
 5 1 -20 5.91 0.94
 5 1 -19 1.26 0.87
 5 1 -18 0.64 0.84
 5 1 -17 13.75 1.16
 5 1 -16 6.96 0.98
 5 1 -15 8.57 0.96
 5 1 -14 21.05 1.16
 5 1 -13 11.89 0.91
 5 1 -12 116.85 2.82
 5 1 -11 90.03 2.27
 5 1 -10 124.34 2.8
 5 1 -9 56.77 1.55
 5 1 -8 31.31 1.01
 5 1 -7 5.47 0.49
 5 1 -6 263.72 4.91
 5 1 -5 65.95 1.49
 5 1 -4 247.04 4.55
 5 1 -3 519.27 9.2
 5 1 -2 713.38 12.65
 5 1 -1 161.22 3.01
 5 1 0 225.2 4.09
 5 1 1 159.82 2.99
 5 1 2 708.35 12.57
 5 1 3 519.35 9.22
 5 1 4 245.44 4.52
 5 1 5 65.38 1.48
 5 1 6 264.9 4.93
 5 1 7 5.96 0.49
 5 1 8 31.41 1.02
 5 1 9 57.69 1.57
 5 1 10 123.48 2.79
 5 1 11 88.65 2.25
 5 1 12 115.46 2.79
 5 1 13 12.57 0.92
 5 1 14 21.97 1.17
 5 1 15 8.27 0.94
 5 1 16 6.18 0.95
 5 1 17 12.63 1.13
 5 1 18 0.28 0.82
 5 1 19 1.54 0.87
 5 1 20 5.7 0.92
 5 1 21 0.4 0.78
 5 2 -20 2.45 0.85
 5 2 -19 22.73 1.36
 5 2 -18 10.73 1.08
 5 2 -17 0.21 0.82
 5 2 -16 28.07 1.46
 5 2 -15 7.29 0.93
 5 2 -14 32.56 1.41
 5 2 -13 33.18 1.36
 5 2 -12 86.27 2.29
 5 2 -11 11.63 0.82
 5 2 -10 26.57 1.07
 5 2 -9 65.72 1.72
 5 2 -8 95.8 2.19
 5 2 -7 124.26 2.59
 5 2 -6 85.46 1.88
 5 2 -5 33.81 0.94
 5 2 -4 2.09 0.34
 5 2 -3 32.92 0.87
 5 2 -2 205.16 3.8
 5 2 -1 524.84 9.32
 5 2 0 134.97 2.58
 5 2 1 519.28 9.21
 5 2 2 203.75 3.78
 5 2 3 32.78 0.87
 5 2 4 1.61 0.34
 5 2 5 33.42 0.94
 5 2 6 87.1 1.91
 5 2 7 124.18 2.59
 5 2 8 98.69 2.24
 5 2 9 65 1.71
 5 2 10 26.11 1.06
 5 2 11 11.46 0.82
 5 2 12 85.19 2.27
 5 2 13 32.44 1.34
 5 2 14 32.3 1.39
 5 2 15 8.75 0.97
 5 2 16 29.6 1.49
 5 2 17 0.8 0.83
 5 2 18 11.84 1.1
 5 2 19 21.47 1.33
 5 2 20 2.97 0.83
 5 3 -20 2.12 0.82
 5 3 -19 15.83 1.2
 5 3 -18 15.36 1.18
 5 3 -17 17.65 1.23
 5 3 -16 13.63 1.15
 5 3 -15 4.31 0.88
 5 3 -14 17.94 1.1
 5 3 -13 16.32 1.03
 5 3 -12 0.18 0.61
 5 3 -11 28.8 1.17
 5 3 -10 43.69 1.4
 5 3 -9 4.89 0.6
 5 3 -8 19.24 0.84
 5 3 -7 149.54 3.04
 5 3 -6 121.21 2.51
 5 3 -5 140.38 2.8
 5 3 -4 632.51 11.19
 5 3 -3 34.13 0.91
 5 3 -2 94.27 1.92
 5 3 -1 30.06 0.81
 5 3 0 111.81 2.2
 5 3 1 30.44 0.82
 5 3 2 93.8 1.91
 5 3 3 33.36 0.9
 5 3 4 634.74 11.24
 5 3 5 137.69 2.75
 5 3 6 120.84 2.5
 5 3 7 147.11 3
 5 3 8 18.47 0.82
 5 3 9 5.57 0.61
 5 3 10 42.22 1.38
 5 3 11 28.49 1.17
 5 3 12 0.66 0.62
 5 3 13 15.85 1.02
 5 3 14 17.79 1.1
 5 3 15 3.6 0.88
 5 3 16 14.64 1.17
 5 3 17 16.88 1.23
 5 3 18 15.45 1.17
 5 3 19 16.11 1.22
 5 3 20 2.33 0.82
 5 4 -20 4.09 0.87
 5 4 -19 4.28 0.92
 5 4 -18 11.99 1.15
 5 4 -17 0.45 0.83
 5 4 -16 7.86 1.01
 5 4 -15 2.82 0.87
 5 4 -14 23.61 1.24
 5 4 -13 31.77 1.36
 5 4 -12 23.87 1.14
 5 4 -11 14.15 0.9
 5 4 -10 23.79 1.05
 5 4 -9 1.59 0.54
 5 4 -8 76.97 1.91
 5 4 -7 214.93 4.19
 5 4 -6 41.72 1.16
 5 4 -5 1.06 0.39
 5 4 -4 243.75 4.57
 5 4 -3 436.61 7.81
 5 4 -2 309.18 5.63
 5 4 -1 247.05 4.55
 5 4 0 32.88 0.88
 5 4 1 244.78 4.51
 5 4 2 309.63 5.62
 5 4 3 428.12 7.67
 5 4 4 238.14 4.46
 5 4 5 1.57 0.4
 5 4 6 41.11 1.15
 5 4 7 214.21 4.18
 5 4 8 78.19 1.93
 5 4 9 2.35 0.55
 5 4 10 23.48 1.04
 5 4 11 13.89 0.89
 5 4 12 22.88 1.13
 5 4 13 31.01 1.34
 5 4 14 20.96 1.19
 5 4 15 3.04 0.87
 5 4 16 7.54 1
 5 4 17 0.41 0.82
 5 4 18 12.3 1.17
 5 4 19 4.21 0.92
 5 4 20 5.43 0.88
 5 5 -20 0.07 0.74
 5 5 -19 14.1 1.14
 5 5 -18 8.18 1.06
 5 5 -17 29.18 1.5
 5 5 -16 24.36 1.39
 5 5 -15 5.67 0.95
 5 5 -14 7.58 0.94
 5 5 -13 114.59 2.91
 5 5 -12 16.92 1.03
 5 5 -11 24.1 1.13
 5 5 -10 29.97 1.19
 5 5 -9 84.98 2.13
 5 5 -8 174 3.61
 5 5 -7 23.8 0.93
 5 5 -6 176.64 3.52
 5 5 -5 17.72 0.72
 5 5 -4 370.67 6.74
 5 5 -3 120.76 2.46
 5 5 -2 160.22 3.11
 5 5 -1 114.59 2.32
 5 5 0 92.74 1.94
 5 5 1 111.88 2.28
 5 5 2 158.4 3.08
 5 5 3 122.54 2.49
 5 5 4 368.65 6.71
 5 5 5 17.73 0.73
 5 5 6 177.09 3.53
 5 5 7 24.01 0.94
 5 5 8 170.99 3.57
 5 5 9 84.49 2.12
 5 5 10 30.59 1.2
 5 5 11 23.32 1.11
 5 5 12 18.5 1.06
 5 5 13 115.77 2.93
 5 5 14 7.53 0.94
 5 5 15 5.1 0.94
 5 5 16 24.98 1.4
 5 5 17 29.84 1.5
 5 5 18 9.54 1.08
 5 5 19 14.37 1.15
 5 5 20 0.57 0.75
 5 6 -20 2.6 0.83
 5 6 -19 11.91 1.09
 5 6 -18 5.2 0.97
 5 6 -17 11.08 1.09
 5 6 -16 7.9 1.03
 5 6 -15 11.88 1.11
 5 6 -14 2.68 0.85
 5 6 -13 54.98 1.84
 5 6 -12 5.88 0.81
 5 6 -11 123.32 2.97
 5 6 -10 99.59 2.49
 5 6 -9 60.44 1.73
 5 6 -8 130.12 2.9
 5 6 -7 71.48 1.83
 5 6 -6 20.37 0.86
 5 6 -5 13.92 0.68
 5 6 -4 53.96 1.38
 5 6 -3 880.06 15.6
 5 6 -2 242.67 4.56
 5 6 -1 462.45 8.3
 5 6 0 476.65 8.53
 5 6 1 456.59 8.2
 5 6 2 245.25 4.61
 5 6 3 873.27 15.53
 5 6 4 53.11 1.36
 5 6 5 13.59 0.67
 5 6 6 20.53 0.86
 5 6 7 69.68 1.79
 5 6 8 131.81 2.93
 5 6 9 59.49 1.72
 5 6 10 99.62 2.49
 5 6 11 121.4 2.94
 5 6 12 4.94 0.78
 5 6 13 54.19 1.84
 5 6 14 3.36 0.86
 5 6 15 11.65 1.1
 5 6 16 8.1 1.03
 5 6 17 10.48 1.1
 5 6 18 6.54 1
 5 6 19 12.41 1.08
 5 6 20 2.89 0.84
 5 7 -19 5.76 0.91
 5 7 -18 8.32 1.05
 5 7 -17 22.01 1.39
 5 7 -16 9.93 1.07
 5 7 -15 8.31 1.03
 5 7 -14 19.51 1.26
 5 7 -13 31.56 1.46
 5 7 -12 87.41 2.42
 5 7 -11 39.35 1.48
 5 7 -10 163.5 3.64
 5 7 -9 112.84 2.7
 5 7 -8 193.56 4.05
 5 7 -7 140.62 3.08
 5 7 -6 99.12 2.31
 5 7 -5 113.14 2.51
 5 7 -4 7.12 0.56
 5 7 -3 663.09 11.8
 5 7 -2 215.79 4.16
 5 7 -1 11.5 0.61
 5 7 0 17.01 0.7
 5 7 1 12.28 0.62
 5 7 2 215.68 4.16
 5 7 3 654.66 11.65
 5 7 4 6.3 0.55
 5 7 5 114 2.53
 5 7 6 97.86 2.29
 5 7 7 142.33 3.11
 5 7 8 193.29 4.05
 5 7 9 114.23 2.73
 5 7 10 160.56 3.6
 5 7 11 39.11 1.47
 5 7 12 86.17 2.4
 5 7 13 30.58 1.45
 5 7 14 20.12 1.28
 5 7 15 8.42 1.03
 5 7 16 9.53 1.07
 5 7 17 22.91 1.41
 5 7 18 8.28 1.02
 5 7 19 5.34 0.91
 5 8 -19 2.6 0.82
 5 8 -18 17.92 1.23
 5 8 -17 111.01 3.07
 5 8 -16 10.95 1.1
 5 8 -15 27.27 1.46
 5 8 -14 54.78 2
 5 8 -13 66.95 2.21
 5 8 -12 23.21 1.24
 5 8 -11 101.3 2.66
 5 8 -10 112.85 2.81
 5 8 -9 102.14 2.56
 5 8 -8 11.37 0.83
 5 8 -7 158.3 3.44
 5 8 -6 61.8 1.71
 5 8 -5 234.33 4.66
 5 8 -4 215.08 4.29
 5 8 -3 12.77 0.72
 5 8 -2 86.57 2.03
 5 8 -1 103.97 2.29
 5 8 0 66.57 1.63
 5 8 1 103.81 2.28
 5 8 2 84.92 2
 5 8 3 12.9 0.72
 5 8 4 211.99 4.24
 5 8 5 226.18 4.52
 5 8 6 60.09 1.68
 5 8 7 158.44 3.44
 5 8 8 11.57 0.84
 5 8 9 100.11 2.53
 5 8 10 110.45 2.77
 5 8 11 99.81 2.63
 5 8 12 23.03 1.24
 5 8 13 65.83 2.19
 5 8 14 53 1.98
 5 8 15 27.7 1.48
 5 8 16 10.6 1.11
 5 8 17 110.08 3.06
 5 8 18 17.5 1.23
 5 8 19 2.21 0.81
 5 9 -19 15.58 1.12
 5 9 -18 17.06 1.17
 5 9 -17 25.68 1.44
 5 9 -16 12.67 1.19
 5 9 -15 12.5 1.14
 5 9 -14 13.16 1.16
 5 9 -13 2.52 0.88
 5 9 -12 63.36 2.11
 5 9 -11 172.45 3.96
 5 9 -10 158.6 3.66
 5 9 -9 81.23 2.24
 5 9 -8 88 2.31
 5 9 -7 124.57 2.91
 5 9 -6 95.78 2.36
 5 9 -5 38.98 1.31
 5 9 -4 59.47 1.66
 5 9 -3 159.13 3.36
 5 9 -2 35.54 1.18
 5 9 -1 6.3 0.6
 5 9 0 170.71 3.53
 5 9 1 6.88 0.63
 5 9 2 36.16 1.19
 5 9 3 158.7 3.36
 5 9 4 59.63 1.66
 5 9 5 39.74 1.32
 5 9 6 97.83 2.4
 5 9 7 125.28 2.92
 5 9 8 87.83 2.31
 5 9 9 82.17 2.26
 5 9 10 159.74 3.68
 5 9 11 174.62 4
 5 9 12 60.67 2.06
 5 9 13 2.59 0.87
 5 9 14 13.14 1.16
 5 9 15 13.68 1.17
 5 9 16 12.06 1.18
 5 9 17 27.45 1.46
 5 9 18 18.03 1.21
 5 9 19 17.74 1.15
 5 10 -18 -0.42 0.74
 5 10 -17 15.23 1.16
 5 10 -16 41.53 1.77
 5 10 -15 2.12 0.91
 5 10 -14 54.52 2
 5 10 -13 36.14 1.64
 5 10 -12 7.35 1.01
 5 10 -11 87.51 2.55
 5 10 -10 48 1.72
 5 10 -9 24.19 1.2
 5 10 -8 1.62 0.68
 5 10 -7 7.85 0.79
 5 10 -6 84.84 2.23
 5 10 -5 35.79 1.31
 5 10 -4 113.25 2.66
 5 10 -3 202.25 4.18
 5 10 -2 28.28 1.11
 5 10 -1 178.05 3.74
 5 10 0 3.5 0.59
 5 10 1 176.91 3.72
 5 10 2 29.36 1.12
 5 10 3 198.78 4.13
 5 10 4 111.15 2.64
 5 10 5 35.63 1.31
 5 10 6 84.42 2.22
 5 10 7 7.91 0.8
 5 10 8 1.81 0.68
 5 10 9 22.81 1.18
 5 10 10 45.82 1.68
 5 10 11 86.89 2.54
 5 10 12 7.59 0.99
 5 10 13 35.63 1.63
 5 10 14 52.29 1.97
 5 10 15 3.36 0.92
 5 10 16 42.12 1.78
 5 10 17 15.65 1.18
 5 10 18 0.29 0.76
 5 11 -17 1.47 0.81
 5 11 -16 24.31 1.38
 5 11 -15 3.56 0.96
 5 11 -14 5.5 0.97
 5 11 -13 6.31 1
 5 11 -12 1.23 0.85
 5 11 -11 39.85 1.7
 5 11 -10 45.63 1.76
 5 11 -9 30 1.37
 5 11 -8 44.61 1.62
 5 11 -7 0.03 0.64
 5 11 -6 85.68 2.3
 5 11 -5 49.11 1.61
 5 11 -4 265.99 5.38
 5 11 -3 12.6 0.86
 5 11 -2 5.16 0.69
 5 11 -1 53.04 1.62
 5 11 0 169.56 3.66
 5 11 1 52.94 1.61
 5 11 2 4.47 0.68
 5 11 3 12.35 0.86
 5 11 4 263.73 5.35
 5 11 5 47.37 1.58
 5 11 6 82.99 2.26
 5 11 7 0.11 0.64
 5 11 8 43.77 1.59
 5 11 9 32.07 1.41
 5 11 10 44.92 1.75
 5 11 11 39.15 1.69
 5 11 12 1.13 0.85
 5 11 13 6.13 0.98
 5 11 14 7.02 0.99
 5 11 15 4.22 0.97
 5 11 16 24.6 1.39
 5 11 17 1.94 0.81
 5 12 -17 1.66 0.76
 5 12 -16 8.58 1
 5 12 -15 4.43 0.95
 5 12 -14 7.51 1.06
 5 12 -13 18.92 1.28
 5 12 -12 16.61 1.23
 5 12 -11 15.56 1.22
 5 12 -10 23.47 1.36
 5 12 -9 40.24 1.66
 5 12 -8 4.73 0.83
 5 12 -7 6.81 0.85
 5 12 -6 54.79 1.79
 5 12 -5 6.34 0.8
 5 12 -4 67.19 1.98
 5 12 -3 36.29 1.38
 5 12 -2 30.18 1.26
 5 12 -1 49.83 1.62
 5 12 0 16.15 0.97
 5 12 1 49.92 1.62
 5 12 2 29.57 1.25
 5 12 3 35.67 1.38
 5 12 4 65.01 1.95
 5 12 5 7.06 0.82
 5 12 6 53.85 1.78
 5 12 7 6.15 0.84
 5 12 8 5.37 0.84
 5 12 9 41.27 1.68
 5 12 10 23.97 1.37
 5 12 11 17.03 1.24
 5 12 12 16.38 1.22
 5 12 13 17.42 1.24
 5 12 14 7.13 1.04
 5 12 15 6.01 0.97
 5 12 16 8.35 1
 5 12 17 -0.03 0.76
 5 13 -16 14.71 1.09
 5 13 -15 1.03 0.83
 5 13 -14 10.94 1.09
 5 13 -13 2.67 0.92
 5 13 -12 2.6 0.9
 5 13 -11 3.36 0.9
 5 13 -10 5.07 0.96
 5 13 -9 2.54 0.87
 5 13 -8 7.23 0.99
 5 13 -7 19.85 1.22
 5 13 -6 67.98 2.09
 5 13 -5 5.39 0.83
 5 13 -4 13.35 0.99
 5 13 -3 21.62 1.15
 5 13 -2 10.55 0.91
 5 13 -1 21.21 1.13
 5 13 0 2.83 0.71
 5 13 1 21.02 1.12
 5 13 2 11.39 0.92
 5 13 3 20.9 1.13
 5 13 4 13.79 1
 5 13 5 5.74 0.83
 5 13 6 67.43 2.08
 5 13 7 20.47 1.23
 5 13 8 7.98 1
 5 13 9 3.37 0.88
 5 13 10 5.75 0.97
 5 13 11 4.1 0.93
 5 13 12 2.97 0.89
 5 13 13 2.59 0.93
 5 13 14 10.85 1.1
 5 13 15 0.91 0.83
 5 13 16 15.57 1.1
 5 14 -15 1.1 0.78
 5 14 -14 0.76 0.84
 5 14 -13 6.5 0.99
 5 14 -12 2.09 0.91
 5 14 -11 13.91 1.16
 5 14 -10 3.48 0.9
 5 14 -9 0.43 0.84
 5 14 -8 6.08 0.97
 5 14 -7 7.23 0.99
 5 14 -6 34.33 1.57
 5 14 -5 15.66 1.12
 5 14 -4 21.03 1.2
 5 14 -3 6.15 0.86
 5 14 -2 21.71 1.19
 5 14 -1 15.62 1.06
 5 14 0 14.49 1.03
 5 14 1 17.19 1.08
 5 14 2 22.9 1.22
 5 14 3 7.47 0.88
 5 14 4 21.69 1.21
 5 14 5 13.48 1.08
 5 14 6 33.37 1.54
 5 14 7 7.37 1
 5 14 8 4.2 0.93
 5 14 9 -0.22 0.81
 5 14 10 3.47 0.9
 5 14 11 14.21 1.17
 5 14 12 2.18 0.92
 5 14 13 7.17 1
 5 14 14 1.87 0.86
 5 14 15 -0.01 0.76
 5 15 -14 15.35 1.12
 5 15 -13 13.11 1.11
 5 15 -12 8.2 1.05
 5 15 -11 3.98 0.96
 5 15 -10 2.27 0.86
 5 15 -9 4.79 0.94
 5 15 -8 7.63 1.02
 5 15 -7 12.99 1.14
 5 15 -6 5.05 0.94
 5 15 -5 5.15 0.94
 5 15 -4 13.73 1.14
 5 15 -3 19.69 1.27
 5 15 -2 7.04 0.94
 5 15 -1 1.71 0.81
 5 15 0 11.43 1.03
 5 15 1 2.88 0.84
 5 15 2 7.12 0.95
 5 15 3 21.58 1.31
 5 15 4 13.81 1.15
 5 15 5 5.15 0.94
 5 15 6 5.42 0.96
 5 15 7 12.61 1.15
 5 15 8 6.85 1
 5 15 9 4.05 0.95
 5 15 10 1.99 0.87
 5 15 11 3.81 0.96
 5 15 12 8.67 1.06
 5 15 13 13.62 1.12
 5 15 14 15.65 1.12
 5 16 -13 0.16 0.76
 5 16 -12 1.53 0.82
 5 16 -11 4.67 0.93
 5 16 -10 0.64 0.87
 5 16 -9 20.76 1.36
 5 16 -8 5.35 0.96
 5 16 -7 1.63 0.87
 5 16 -6 3.81 0.94
 5 16 -5 11.36 1.1
 5 16 -4 17.59 1.25
 5 16 -3 2.53 0.89
 5 16 -2 41.34 1.74
 5 16 -1 23.64 1.38
 5 16 0 1.68 0.85
 5 16 1 24.84 1.4
 5 16 2 41.92 1.75
 5 16 3 2.36 0.89
 5 16 4 17.79 1.25
 5 16 5 9.33 1.06
 5 16 6 4.27 0.94
 5 16 7 1.96 0.88
 5 16 8 3.16 0.9
 5 16 9 21.25 1.36
 5 16 10 0.9 0.86
 5 16 11 3.48 0.91
 5 16 12 2.28 0.84
 5 16 13 0.3 0.76
 5 17 -12 3.13 0.8
 5 17 -11 9.08 0.99
 5 17 -10 0.27 0.81
 5 17 -9 17.86 1.27
 5 17 -8 7.44 1.05
 5 17 -7 16.08 1.26
 5 17 -6 2.26 0.87
 5 17 -5 7.06 1.01
 5 17 -4 19.36 1.29
 5 17 -3 1.14 0.84
 5 17 -2 2.96 0.91
 5 17 -1 13.09 1.16
 5 17 0 1.54 0.87
 5 17 1 13.17 1.16
 5 17 2 3.04 0.9
 5 17 3 0.55 0.83
 5 17 4 19.54 1.28
 5 17 5 6.58 1
 5 17 6 2.07 0.86
 5 17 7 16.59 1.25
 5 17 8 8.68 1.05
 5 17 9 16.74 1.23
 5 17 10 -0.12 0.8
 5 17 11 10.28 1.01
 5 17 12 1.63 0.78
 5 18 -10 1.38 0.78
 5 18 -9 7.81 0.97
 5 18 -8 1.84 0.86
 5 18 -7 0.5 0.84
 5 18 -6 2.66 0.91
 5 18 -5 5.25 0.98
 5 18 -4 10.23 1.11
 5 18 -3 0.18 0.81
 5 18 -2 5.7 0.95
 5 18 -1 9.63 1.06
 5 18 0 10.22 1.08
 5 18 1 9.4 1.06
 5 18 2 6.27 0.97
 5 18 3 0.89 0.83
 5 18 4 10.09 1.12
 5 18 5 5.09 0.99
 5 18 6 2.12 0.88
 5 18 7 0.74 0.85
 5 18 8 2.54 0.87
 5 18 9 6.46 0.95
 5 18 10 1.25 0.79
 5 19 -8 0.63 0.77
 5 19 -7 6.86 0.95
 5 19 -6 9.56 1.03
 5 19 -5 0.69 0.82
 5 19 -4 0.78 0.83
 5 19 -3 1.98 0.87
 5 19 -2 1.42 0.84
 5 19 -1 8.17 1.06
 5 19 0 3.6 0.91
 5 19 1 8.92 1.05
 5 19 2 1 0.85
 5 19 3 2.48 0.88
 5 19 4 0.6 0.83
 5 19 5 0.37 0.82
 5 19 6 9.6 1.04
 5 19 7 6.55 0.94
 5 19 8 -0.2 0.75
 5 20 -6 2.41 0.84
 5 20 -5 8.24 0.94
 5 20 -4 -0.5 0.76
 5 20 -3 2.41 0.85
 5 20 -2 3.92 0.87
 5 20 -1 3.81 0.89
 5 20 0 -0.29 0.78
 5 20 1 4.28 0.89
 5 20 2 2.69 0.87
 5 20 3 2.59 0.85
 5 20 4 0.62 0.76
 5 20 5 8.37 0.95
 5 20 6 1.59 0.84
 6 0 0 759.61 13.39
 6 0 1 106.51 2.12
 6 0 2 168.59 3.19
 6 0 3 58.59 1.34
 6 0 4 35.98 0.98
 6 0 5 23.9 0.8
 6 0 6 31.02 0.96
 6 0 7 8.92 0.58
 6 0 8 135.02 2.89
 6 0 9 104.41 2.42
 6 0 10 1.86 0.58
 6 0 11 11.05 0.82
 6 0 12 0.64 0.63
 6 0 13 2.57 0.72
 6 0 14 1.76 0.73
 6 0 15 10.65 1.04
 6 0 16 0.46 0.81
 6 0 17 6.13 0.97
 6 0 18 14.19 1.21
 6 0 19 15.75 1.21
 6 0 20 2.09 0.83
 6 1 -20 1.72 0.81
 6 1 -19 4.66 0.93
 6 1 -18 9.73 1.1
 6 1 -17 0.58 0.85
 6 1 -16 7.13 1
 6 1 -15 15.98 1.17
 6 1 -14 3.63 0.78
 6 1 -13 15.43 1.02
 6 1 -12 19.03 1.04
 6 1 -11 28.15 1.17
 6 1 -10 194.71 4.05
 6 1 -9 44.83 1.38
 6 1 -8 10.84 0.69
 6 1 -7 64.3 1.59
 6 1 -6 217.82 4.16
 6 1 -5 429.7 7.72
 6 1 -4 93.62 1.97
 6 1 -3 29.29 0.84
 6 1 -2 328.82 5.92
 6 1 -1 421.34 7.46
 6 1 0 1057.21 18.64
 6 1 1 421.51 7.47
 6 1 2 330.25 5.94
 6 1 3 29.18 0.84
 6 1 4 95.08 2
 6 1 5 426.57 7.67
 6 1 6 219.69 4.19
 6 1 7 64.99 1.6
 6 1 8 10.66 0.69
 6 1 9 45.62 1.39
 6 1 10 194.89 4.05
 6 1 11 28.14 1.18
 6 1 12 18.98 1.04
 6 1 13 16.17 1.03
 6 1 14 3.18 0.78
 6 1 15 15.73 1.17
 6 1 16 7.24 1
 6 1 17 1.52 0.86
 6 1 18 11.6 1.13
 6 1 19 3.9 0.91
 6 1 20 3.19 0.83
 6 2 -20 6.93 0.92
 6 2 -19 0.48 0.83
 6 2 -18 1.68 0.89
 6 2 -17 26.37 1.43
 6 2 -16 30.32 1.53
 6 2 -15 12.62 1.1
 6 2 -14 7.08 0.87
 6 2 -13 24.77 1.22
 6 2 -12 91.29 2.4
 6 2 -11 146.82 3.3
 6 2 -10 47.68 1.49
 6 2 -9 14.11 0.81
 6 2 -8 14.92 0.78
 6 2 -7 52.91 1.4
 6 2 -6 42.06 1.16
 6 2 -5 696.19 12.24
 6 2 -4 147.96 2.9
 6 2 -3 190.81 3.6
 6 2 -2 324.47 5.84
 6 2 -1 950.78 16.72
 6 2 0 92.8 1.9
 6 2 1 946.99 16.65
 6 2 2 321.22 5.8
 6 2 3 191.91 3.63
 6 2 4 147.71 2.9
 6 2 5 686.4 12.11
 6 2 6 41.5 1.16
 6 2 7 53.55 1.41
 6 2 8 14.98 0.78
 6 2 9 13.97 0.81
 6 2 10 48.53 1.51
 6 2 11 146.57 3.3
 6 2 12 91.56 2.41
 6 2 13 24.44 1.21
 6 2 14 7.07 0.87
 6 2 15 13.42 1.13
 6 2 16 28.96 1.5
 6 2 17 26.73 1.44
 6 2 18 1.26 0.86
 6 2 19 0.1 0.8
 6 2 20 6.95 0.92
 6 3 -20 0.03 0.75
 6 3 -19 3.55 0.89
 6 3 -18 4.43 0.96
 6 3 -17 9.84 1.06
 6 3 -16 0.66 0.82
 6 3 -15 14.44 1.16
 6 3 -14 4.56 0.86
 6 3 -13 5.41 0.8
 6 3 -12 16.63 1.01
 6 3 -11 3.34 0.67
 6 3 -10 44.24 1.44
 6 3 -9 13.69 0.81
 6 3 -8 426.16 7.87
 6 3 -7 174.57 3.54
 6 3 -6 207.78 4.02
 6 3 -5 7.63 0.53
 6 3 -4 290.7 5.35
 6 3 -3 50.02 1.23
 6 3 -2 462.19 8.17
 6 3 -1 317.95 5.75
 6 3 0 1259.9 22.2
 6 3 1 321.84 5.8
 6 3 2 461.44 8.19
 6 3 3 49.67 1.22
 6 3 4 285.94 5.26
 6 3 5 7.33 0.52
 6 3 6 209.28 4.04
 6 3 7 177.73 3.6
 6 3 8 420.19 7.77
 6 3 9 13.79 0.81
 6 3 10 42.62 1.42
 6 3 11 3.41 0.68
 6 3 12 16.2 1.01
 6 3 13 5.63 0.82
 6 3 14 5.96 0.88
 6 3 15 14.61 1.16
 6 3 16 0.94 0.83
 6 3 17 8.81 1.03
 6 3 18 5.18 0.97
 6 3 19 3.5 0.9
 6 3 20 0.29 0.76
 6 4 -20 20.72 1.19
 6 4 -19 26.75 1.41
 6 4 -18 7.96 1.04
 6 4 -17 22.38 1.35
 6 4 -16 2.01 0.86
 6 4 -15 16.83 1.23
 6 4 -14 6 0.91
 6 4 -13 3.88 0.78
 6 4 -12 31.9 1.33
 6 4 -11 62.14 1.85
 6 4 -10 86.42 2.22
 6 4 -9 34.4 1.23
 6 4 -8 87.39 2.13
 6 4 -7 79.21 1.93
 6 4 -6 406.22 7.39
 6 4 -5 381.31 6.93
 6 4 -4 282.09 5.21
 6 4 -3 442.56 7.88
 6 4 -2 325.38 5.89
 6 4 -1 520.59 9.17
 6 4 0 13.04 0.57
 6 4 1 513.25 9.04
 6 4 2 321.15 5.82
 6 4 3 448.47 8
 6 4 4 280.44 5.19
 6 4 5 381.56 6.94
 6 4 6 404.48 7.37
 6 4 7 77.97 1.91
 6 4 8 88.86 2.15
 6 4 9 34.66 1.24
 6 4 10 84.86 2.2
 6 4 11 61.74 1.84
 6 4 12 32.31 1.34
 6 4 13 4.11 0.79
 6 4 14 5.7 0.88
 6 4 15 16.94 1.22
 6 4 16 3.23 0.9
 6 4 17 20.81 1.31
 6 4 18 9.28 1.07
 6 4 19 25.82 1.39
 6 4 20 19.31 1.17
 6 5 -20 0.55 0.78
 6 5 -19 18.18 1.22
 6 5 -18 2.6 0.9
 6 5 -17 2.99 0.91
 6 5 -16 26.41 1.44
 6 5 -15 72.78 2.34
 6 5 -14 135.42 3.43
 6 5 -13 47.44 1.71
 6 5 -12 126.51 3.08
 6 5 -11 93.15 2.43
 6 5 -10 5.25 0.71
 6 5 -9 12.45 0.82
 6 5 -8 101.82 2.41
 6 5 -7 83 2.03
 6 5 -6 187.8 3.78
 6 5 -5 88.19 2
 6 5 -4 103.61 2.23
 6 5 -3 164.93 3.25
 6 5 -2 9.86 0.55
 6 5 -1 175.77 3.4
 6 5 0 99.58 2.1
 6 5 1 174.88 3.38
 6 5 2 9.32 0.55
 6 5 3 166.41 3.27
 6 5 4 101.58 2.19
 6 5 5 89.27 2.01
 6 5 6 189.42 3.8
 6 5 7 83.51 2.04
 6 5 8 101.82 2.41
 6 5 9 12.33 0.82
 6 5 10 5.53 0.71
 6 5 11 94.05 2.44
 6 5 12 123.96 3.04
 6 5 13 48.51 1.73
 6 5 14 136.95 3.46
 6 5 15 72.18 2.33
 6 5 16 27.49 1.46
 6 5 17 2.51 0.9
 6 5 18 2.88 0.91
 6 5 19 19.09 1.23
 6 5 20 1.24 0.8
 6 6 -19 17.09 1.15
 6 6 -18 6.52 0.99
 6 6 -17 51.76 2
 6 6 -16 6.16 1
 6 6 -15 17.03 1.24
 6 6 -14 0.33 0.83
 6 6 -13 45.59 1.75
 6 6 -12 0.96 0.71
 6 6 -11 46.05 1.6
 6 6 -10 8.81 0.81
 6 6 -9 161.89 3.53
 6 6 -8 19.35 0.95
 6 6 -7 4.14 0.6
 6 6 -6 23.23 0.95
 6 6 -5 57.63 1.54
 6 6 -4 5.3 0.52
 6 6 -3 136.46 2.8
 6 6 -2 184.9 3.6
 6 6 -1 103.89 2.22
 6 6 0 43.49 1.17
 6 6 1 102.5 2.19
 6 6 2 183.92 3.58
 6 6 3 133.91 2.76
 6 6 4 4.71 0.51
 6 6 5 58.63 1.55
 6 6 6 23.15 0.95
 6 6 7 4.03 0.6
 6 6 8 19.06 0.95
 6 6 9 167.94 3.64
 6 6 10 7.62 0.79
 6 6 11 46.84 1.62
 6 6 12 1.06 0.71
 6 6 13 45.49 1.75
 6 6 14 -0.25 0.8
 6 6 15 18.54 1.26
 6 6 16 5.43 0.97
 6 6 17 52.1 2
 6 6 18 7.31 1.01
 6 6 19 18.25 1.19
 6 7 -19 2.1 0.81
 6 7 -18 6.93 0.97
 6 7 -17 3.89 0.96
 6 7 -16 18.42 1.27
 6 7 -15 9.24 1.06
 6 7 -14 19.05 1.28
 6 7 -13 26.87 1.41
 6 7 -12 88.18 2.46
 6 7 -11 35.56 1.43
 6 7 -10 9.01 0.83
 6 7 -9 6.64 0.76
 6 7 -8 2.02 0.63
 6 7 -7 161.74 3.47
 6 7 -6 185.79 3.83
 6 7 -5 68.73 1.78
 6 7 -4 57.31 1.55
 6 7 -3 37.55 1.17
 6 7 -2 4.56 0.51
 6 7 -1 17.75 0.76
 6 7 0 33.49 1.04
 6 7 1 17.42 0.75
 6 7 2 4.82 0.51
 6 7 3 37.57 1.17
 6 7 4 56.74 1.53
 6 7 5 69.62 1.79
 6 7 6 185.24 3.82
 6 7 7 162.4 3.48
 6 7 8 2.49 0.64
 6 7 9 6.35 0.75
 6 7 10 8.89 0.83
 6 7 11 35.64 1.43
 6 7 12 89.2 2.48
 6 7 13 26.66 1.42
 6 7 14 19.16 1.27
 6 7 15 7.84 1.03
 6 7 16 18.04 1.26
 6 7 17 4.9 0.98
 6 7 18 6.03 0.95
 6 7 19 1.24 0.8
 6 8 -19 9.17 0.99
 6 8 -18 15.28 1.14
 6 8 -17 5.13 0.98
 6 8 -16 20 1.3
 6 8 -15 13.39 1.16
 6 8 -14 27.07 1.46
 6 8 -13 31.24 1.53
 6 8 -12 17.31 1.18
 6 8 -11 30.87 1.37
 6 8 -10 24.36 1.2
 6 8 -9 41.85 1.5
 6 8 -8 91.7 2.36
 6 8 -7 10.88 0.81
 6 8 -6 32.31 1.2
 6 8 -5 3.68 0.61
 6 8 -4 6.12 0.63
 6 8 -3 40.8 1.28
 6 8 -2 93.04 2.17
 6 8 -1 91.82 2.14
 6 8 0 4.72 0.56
 6 8 1 89.77 2.11
 6 8 2 92.34 2.16
 6 8 3 39.99 1.26
 6 8 4 6.08 0.63
 6 8 5 4.09 0.61
 6 8 6 31.92 1.2
 6 8 7 11.25 0.82
 6 8 8 91.58 2.35
 6 8 9 41.4 1.49
 6 8 10 25.74 1.23
 6 8 11 32.08 1.39
 6 8 12 19.6 1.22
 6 8 13 33.03 1.55
 6 8 14 28.14 1.48
 6 8 15 11.93 1.13
 6 8 16 19.1 1.29
 6 8 17 6.11 1
 6 8 18 16.18 1.16
 6 8 19 10.14 1.01
 6 9 -18 5.05 0.88
 6 9 -17 1.26 0.86
 6 9 -16 21.19 1.37
 6 9 -15 17.95 1.26
 6 9 -14 3.31 0.91
 6 9 -13 1.43 0.85
 6 9 -12 18.42 1.26
 6 9 -11 3.67 0.8
 6 9 -10 69.52 2.1
 6 9 -9 9.21 0.87
 6 9 -8 16.77 1
 6 9 -7 17.01 0.97
 6 9 -6 5.99 0.72
 6 9 -5 45.18 1.46
 6 9 -4 14.24 0.85
 6 9 -3 43.38 1.38
 6 9 -2 35.05 1.21
 6 9 -1 22.87 0.97
 6 9 0 38.42 1.26
 6 9 1 22.4 0.96
 6 9 2 35.04 1.21
 6 9 3 45.19 1.41
 6 9 4 15.87 0.87
 6 9 5 44.88 1.45
 6 9 6 6.76 0.72
 6 9 7 16.24 0.96
 6 9 8 16.99 1.01
 6 9 9 8.82 0.86
 6 9 10 72.66 2.16
 6 9 11 3 0.8
 6 9 12 19.28 1.27
 6 9 13 0.61 0.83
 6 9 14 3.19 0.92
 6 9 15 19.79 1.29
 6 9 16 22.1 1.38
 6 9 17 1.1 0.85
 6 9 18 4.65 0.87
 6 10 -18 -0.09 0.78
 6 10 -17 3.47 0.88
 6 10 -16 8.65 1.04
 6 10 -15 24.2 1.42
 6 10 -14 26.24 1.44
 6 10 -13 6.68 0.99
 6 10 -12 19.37 1.28
 6 10 -11 35.08 1.6
 6 10 -10 9.47 0.95
 6 10 -9 78.08 2.25
 6 10 -8 21.32 1.14
 6 10 -7 1.79 0.68
 6 10 -6 34.28 1.33
 6 10 -5 145.84 3.28
 6 10 -4 59.76 1.75
 6 10 -3 3.03 0.63
 6 10 -2 7.49 0.72
 6 10 -1 0.6 0.56
 6 10 0 0.85 0.55
 6 10 1 1.15 0.57
 6 10 2 7.34 0.71
 6 10 3 3.23 0.63
 6 10 4 59.44 1.75
 6 10 5 146.78 3.3
 6 10 6 36.01 1.36
 6 10 7 1.91 0.67
 6 10 8 21.13 1.13
 6 10 9 77.34 2.24
 6 10 10 8.51 0.93
 6 10 11 36.52 1.63
 6 10 12 18.99 1.28
 6 10 13 7.03 0.99
 6 10 14 27.55 1.46
 6 10 15 22.8 1.42
 6 10 16 9.63 1.07
 6 10 17 4.04 0.89
 6 10 18 0.72 0.78
 6 11 -17 2.5 0.82
 6 11 -16 8.93 1.04
 6 11 -15 13.65 1.2
 6 11 -14 53.64 1.97
 6 11 -13 5.89 0.97
 6 11 -12 13.86 1.17
 6 11 -11 63.81 2.17
 6 11 -10 24.3 1.38
 6 11 -9 72.51 2.19
 6 11 -8 3.07 0.77
 6 11 -7 16.63 1.04
 6 11 -6 12.89 0.94
 6 11 -5 3.55 0.72
 6 11 -4 63.82 1.88
 6 11 -3 7.14 0.77
 6 11 -2 32.3 1.27
 6 11 -1 98.81 2.46
 6 11 0 74.8 2.04
 6 11 1 96.47 2.42
 6 11 2 32.79 1.28
 6 11 3 7.74 0.78
 6 11 4 63.74 1.88
 6 11 5 3.71 0.73
 6 11 6 13.91 0.96
 6 11 7 17.22 1.05
 6 11 8 3.71 0.77
 6 11 9 71.47 2.18
 6 11 10 22.9 1.34
 6 11 11 62.64 2.15
 6 11 12 13.41 1.15
 6 11 13 5.43 0.95
 6 11 14 52 1.94
 6 11 15 14.69 1.21
 6 11 16 8.41 1.01
 6 11 17 1.86 0.81
 6 12 -16 24.69 1.32
 6 12 -15 8.25 1.03
 6 12 -14 9.32 1.11
 6 12 -13 0.18 0.83
 6 12 -12 30.59 1.54
 6 12 -11 6.73 1
 6 12 -10 5.11 0.96
 6 12 -9 30.92 1.52
 6 12 -8 15.85 1.14
 6 12 -7 8.44 0.91
 6 12 -6 43.13 1.6
 6 12 -5 12.38 0.96
 6 12 -4 59.03 1.86
 6 12 -3 27.6 1.25
 6 12 -2 33.82 1.35
 6 12 -1 44.58 1.55
 6 12 0 42.18 1.5
 6 12 1 45.09 1.56
 6 12 2 32.82 1.33
 6 12 3 27.75 1.25
 6 12 4 59.2 1.86
 6 12 5 11.88 0.94
 6 12 6 42.53 1.58
 6 12 7 8.53 0.91
 6 12 8 15.22 1.14
 6 12 9 30.51 1.51
 6 12 10 4.61 0.94
 6 12 11 6.44 0.99
 6 12 12 30.52 1.53
 6 12 13 -0.16 0.82
 6 12 14 11.01 1.14
 6 12 15 7.52 1.02
 6 12 16 25.78 1.34
 6 13 -16 2.6 0.81
 6 13 -15 5.65 0.91
 6 13 -14 1.84 0.88
 6 13 -13 6.59 1.02
 6 13 -12 2.1 0.88
 6 13 -11 1.11 0.84
 6 13 -10 -0.52 0.84
 6 13 -9 76.75 2.42
 6 13 -8 65.3 2.2
 6 13 -7 38.86 1.67
 6 13 -6 37.25 1.58
 6 13 -5 0.9 0.72
 6 13 -4 127.6 3.14
 6 13 -3 48.26 1.7
 6 13 -2 32.93 1.39
 6 13 -1 27.03 1.27
 6 13 0 17.6 1.07
 6 13 1 28.08 1.28
 6 13 2 32.21 1.38
 6 13 3 48.91 1.71
 6 13 4 127.85 3.14
 6 13 5 0.32 0.73
 6 13 6 37.33 1.58
 6 13 7 39.36 1.68
 6 13 8 66.33 2.22
 6 13 9 74.39 2.38
 6 13 10 1.49 0.87
 6 13 11 0.9 0.83
 6 13 12 3.12 0.9
 6 13 13 6.35 1.01
 6 13 14 1.61 0.86
 6 13 15 5.26 0.92
 6 13 16 0.62 0.79
 6 14 -15 0.63 0.74
 6 14 -14 5.84 0.93
 6 14 -13 11.23 1.1
 6 14 -12 5.72 0.99
 6 14 -11 7.01 0.99
 6 14 -10 10.22 1.1
 6 14 -9 15.49 1.22
 6 14 -8 6.85 1.03
 6 14 -7 11.28 1.11
 6 14 -6 2.28 0.87
 6 14 -5 34.23 1.57
 6 14 -4 9.92 1
 6 14 -3 37.31 1.59
 6 14 -2 117.17 3
 6 14 -1 80.81 2.34
 6 14 0 16.16 1.09
 6 14 1 80.32 2.32
 6 14 2 117.04 2.99
 6 14 3 36.46 1.58
 6 14 4 8.6 0.97
 6 14 5 33.34 1.56
 6 14 6 1.28 0.87
 6 14 7 12.23 1.13
 6 14 8 7.33 1.01
 6 14 9 17.73 1.24
 6 14 10 10.45 1.09
 6 14 11 6.91 1
 6 14 12 5.7 1
 6 14 13 9.7 1.07
 6 14 14 6.21 0.93
 6 14 15 0.43 0.75
 6 15 -14 3.56 0.86
 6 15 -13 0.85 0.79
 6 15 -12 7.76 1.03
 6 15 -11 2.97 0.92
 6 15 -10 8.46 1.08
 6 15 -9 7.49 1.01
 6 15 -8 4.93 0.97
 6 15 -7 35.52 1.64
 6 15 -6 7.75 1.03
 6 15 -5 15.76 1.21
 6 15 -4 2.65 0.89
 6 15 -3 19.8 1.28
 6 15 -2 10.44 1.08
 6 15 -1 16.76 1.21
 6 15 0 13.52 1.14
 6 15 1 17.44 1.22
 6 15 2 9.21 1.05
 6 15 3 18.07 1.25
 6 15 4 2.51 0.87
 6 15 5 14.75 1.18
 6 15 6 7.52 1.02
 6 15 7 34.74 1.61
 6 15 8 3.94 0.94
 6 15 9 5.04 0.97
 6 15 10 9.85 1.11
 6 15 11 3.47 0.93
 6 15 12 8.37 1.03
 6 15 13 -0.56 0.78
 6 15 14 3.64 0.84
 6 16 -13 -0.17 0.78
 6 16 -12 9.42 0.99
 6 16 -11 1.83 0.86
 6 16 -10 0.35 0.85
 6 16 -9 17.95 1.29
 6 16 -8 12.47 1.13
 6 16 -7 2.74 0.92
 6 16 -6 6.87 1.01
 6 16 -5 3.84 0.94
 6 16 -4 24.36 1.41
 6 16 -3 26.55 1.45
 6 16 -2 27.3 1.46
 6 16 -1 5.9 0.99
 6 16 0 9.07 1.05
 6 16 1 6.92 1
 6 16 2 28.71 1.49
 6 16 3 27.12 1.47
 6 16 4 23.59 1.39
 6 16 5 3.58 0.94
 6 16 6 7.06 1
 6 16 7 2.76 0.91
 6 16 8 12.21 1.12
 6 16 9 19.37 1.31
 6 16 10 0.5 0.84
 6 16 11 0.93 0.83
 6 16 12 9.39 0.99
 6 16 13 -0.53 0.76
 6 17 -11 1.29 0.78
 6 17 -10 6.3 0.94
 6 17 -9 4.67 0.94
 6 17 -8 3.35 0.9
 6 17 -7 5.47 1
 6 17 -6 1.87 0.91
 6 17 -5 11.99 1.1
 6 17 -4 2.39 0.88
 6 17 -3 8.63 1.05
 6 17 -2 18.53 1.28
 6 17 -1 7.15 1.02
 6 17 0 3.6 0.93
 6 17 1 6.55 1.01
 6 17 2 18.34 1.27
 6 17 3 8.73 1.04
 6 17 4 2.15 0.89
 6 17 5 10.13 1.08
 6 17 6 1.56 0.91
 6 17 7 4.2 0.99
 6 17 8 2.53 0.91
 6 17 9 5 0.95
 6 17 10 6.22 0.94
 6 17 11 -0.23 0.76
 6 18 -10 -0.42 0.77
 6 18 -9 0.93 0.79
 6 18 -8 3.04 0.85
 6 18 -7 8.46 1.01
 6 18 -6 6.37 0.99
 6 18 -5 4.12 0.96
 6 18 -4 1.66 0.88
 6 18 -3 7.47 1.04
 6 18 -2 1.36 0.89
 6 18 -1 10.59 1.14
 6 18 0 3.07 0.95
 6 18 1 11.31 1.14
 6 18 2 1.1 0.88
 6 18 3 8.96 1.07
 6 18 4 0.84 0.87
 6 18 5 4.68 0.95
 6 18 6 6.04 0.98
 6 18 7 9.02 1.02
 6 18 8 2.7 0.85
 6 18 9 0.82 0.77
 6 18 10 -0.65 0.76
 6 19 -8 6.88 0.94
 6 19 -7 7.07 0.93
 6 19 -6 1.95 0.83
 6 19 -5 7.1 0.96
 6 19 -4 1.92 0.85
 6 19 -3 9.86 1.06
 6 19 -2 19.5 1.28
 6 19 -1 1.07 0.86
 6 19 0 14.42 1.18
 6 19 1 1.03 0.85
 6 19 2 18.45 1.26
 6 19 3 10.09 1.07
 6 19 4 1.74 0.85
 6 19 5 7.22 0.96
 6 19 6 2.34 0.83
 6 19 7 7.88 0.94
 6 19 8 5.56 0.91
 6 20 -5 8.24 0.97
 6 20 -4 9.71 0.98
 6 20 -3 0.3 0.78
 6 20 -2 7.87 0.96
 6 20 -1 0.98 0.79
 6 20 0 12.49 1.07
 6 20 1 1.62 0.79
 6 20 2 6.53 0.93
 6 20 3 1.04 0.78
 6 20 4 9.81 0.97
 6 20 5 9.55 1
 7 0 1 1089.98 19.12
 7 0 2 1420.44 24.93
 7 0 3 86.6 1.88
 7 0 4 153.82 3.05
 7 0 5 16.95 0.71
 7 0 6 894.22 15.75
 7 0 7 69.23 1.76
 7 0 8 26.87 1.04
 7 0 9 52.99 1.57
 7 0 10 53.56 1.63
 7 0 11 161.9 3.6
 7 0 12 78.99 2.21
 7 0 13 18.82 1.12
 7 0 14 32.65 1.49
 7 0 15 5.93 0.95
 7 0 16 0.47 0.83
 7 0 17 30.54 1.51
 7 0 18 1.42 0.86
 7 0 19 15.44 1.16
 7 0 20 13.86 1.07
 7 1 -20 3.56 0.84
 7 1 -19 9.99 1.05
 7 1 -18 9.63 1.08
 7 1 -17 -0.24 0.82
 7 1 -16 9.93 1.06
 7 1 -15 6.67 0.99
 7 1 -14 83.22 2.46
 7 1 -13 28.67 1.32
 7 1 -12 19.89 1.1
 7 1 -11 41.05 1.46
 7 1 -10 96.05 2.39
 7 1 -9 19.5 0.94
 7 1 -8 399.01 7.42
 7 1 -7 578.01 10.36
 7 1 -6 274.41 5.16
 7 1 -5 80.97 1.84
 7 1 -4 204.54 3.9
 7 1 -3 911.27 16
 7 1 -2 127.94 2.56
 7 1 -1 254.88 4.69
 7 1 0 937.88 16.44
 7 1 1 252.27 4.64
 7 1 2 127.77 2.56
 7 1 3 906.85 15.92
 7 1 4 203.33 3.88
 7 1 5 81.86 1.86
 7 1 6 272.02 5.12
 7 1 7 581.51 10.43
 7 1 8 404.73 7.51
 7 1 9 18.51 0.93
 7 1 10 96.64 2.4
 7 1 11 40.75 1.46
 7 1 12 19.47 1.09
 7 1 13 28.73 1.34
 7 1 14 83.1 2.46
 7 1 15 6.9 0.99
 7 1 16 9.15 1.05
 7 1 17 -0.67 0.81
 7 1 18 9.76 1.09
 7 1 19 8.94 1.04
 7 1 20 4.4 0.85
 7 2 -20 12.89 1.03
 7 2 -19 5.01 0.93
 7 2 -18 0.57 0.86
 7 2 -17 37.44 1.66
 7 2 -16 23.99 1.41
 7 2 -15 32.05 1.55
 7 2 -14 4.78 0.89
 7 2 -13 258.72 5.4
 7 2 -12 4.09 0.75
 7 2 -11 118.73 2.86
 7 2 -10 1.89 0.62
 7 2 -9 18.63 0.93
 7 2 -8 343.06 6.48
 7 2 -7 25.32 0.98
 7 2 -6 9.83 0.65
 7 2 -5 126.84 2.64
 7 2 -4 31.38 0.96
 7 2 -3 311.54 5.7
 7 2 -2 174.74 3.37
 7 2 -1 694.69 12.18
 7 2 0 6.93 0.48
 7 2 1 696.64 12.21
 7 2 2 176.44 3.4
 7 2 3 309.83 5.68
 7 2 4 31.57 0.96
 7 2 5 129.68 2.69
 7 2 6 10.04 0.65
 7 2 7 25.57 0.98
 7 2 8 340.01 6.44
 7 2 9 18.74 0.94
 7 2 10 1.06 0.6
 7 2 11 120.23 2.89
 7 2 12 3.28 0.74
 7 2 13 264.36 5.5
 7 2 14 5.56 0.9
 7 2 15 33.55 1.58
 7 2 16 24.85 1.41
 7 2 17 37.36 1.66
 7 2 18 0.73 0.86
 7 2 19 5.62 0.94
 7 2 20 13.36 1.04
 7 3 -20 1.17 0.81
 7 3 -19 8.56 1.01
 7 3 -18 22.67 1.37
 7 3 -17 10.83 1.09
 7 3 -16 29.82 1.51
 7 3 -15 36.51 1.65
 7 3 -14 2.08 0.85
 7 3 -13 65.43 2.04
 7 3 -12 76.99 2.2
 7 3 -11 26.32 1.2
 7 3 -10 45.46 1.51
 7 3 -9 22.57 1.03
 7 3 -8 66.92 1.79
 7 3 -7 115.43 2.58
 7 3 -6 163.39 3.35
 7 3 -5 71.23 1.7
 7 3 -4 51.04 1.32
 7 3 -3 301.78 5.54
 7 3 -2 20.23 0.74
 7 3 -1 145.83 2.88
 7 3 0 9.55 0.54
 7 3 1 146.84 2.89
 7 3 2 20.23 0.74
 7 3 3 300.57 5.53
 7 3 4 51.32 1.33
 7 3 5 71.56 1.71
 7 3 6 159.82 3.29
 7 3 7 115.9 2.59
 7 3 8 68.49 1.82
 7 3 9 22.67 1.03
 7 3 10 46.58 1.53
 7 3 11 26.75 1.21
 7 3 12 78.74 2.23
 7 3 13 63.44 2
 7 3 14 3.27 0.88
 7 3 15 36.47 1.65
 7 3 16 28.87 1.49
 7 3 17 11.69 1.12
 7 3 18 23.32 1.38
 7 3 19 9.7 1.01
 7 3 20 0.2 0.8
 7 4 -19 4.47 0.89
 7 4 -18 7.06 1.02
 7 4 -17 6.67 0.98
 7 4 -16 5.83 0.96
 7 4 -15 18.14 1.26
 7 4 -14 12.85 1.12
 7 4 -13 26.09 1.29
 7 4 -12 7.5 0.87
 7 4 -11 23.79 1.16
 7 4 -10 13.26 0.9
 7 4 -9 43.94 1.44
 7 4 -8 190.69 3.95
 7 4 -7 78.73 1.97
 7 4 -6 44.8 1.33
 7 4 -5 105.27 2.34
 7 4 -4 113.35 2.41
 7 4 -3 98.17 2.13
 7 4 -2 120.96 2.5
 7 4 -1 103.16 2.18
 7 4 0 1.3 0.4
 7 4 1 104.77 2.21
 7 4 2 119.65 2.47
 7 4 3 98.35 2.13
 7 4 4 112.73 2.4
 7 4 5 105.5 2.35
 7 4 6 43.29 1.31
 7 4 7 78 1.96
 7 4 8 190.56 3.94
 7 4 9 42.12 1.42
 7 4 10 13.32 0.89
 7 4 11 24.02 1.17
 7 4 12 7.9 0.87
 7 4 13 25.83 1.29
 7 4 14 13.21 1.13
 7 4 15 18.14 1.26
 7 4 16 4.96 0.96
 7 4 17 6.07 0.99
 7 4 18 7.57 1.02
 7 4 19 5.08 0.91
 7 5 -19 0.35 0.78
 7 5 -18 10.94 1.09
 7 5 -17 35.18 1.66
 7 5 -16 18.57 1.28
 7 5 -15 10.09 1.07
 7 5 -14 37.1 1.65
 7 5 -13 6.37 0.91
 7 5 -12 71.47 2.14
 7 5 -11 51.25 1.71
 7 5 -10 30.03 1.26
 7 5 -9 36.73 1.34
 7 5 -8 15.79 0.88
 7 5 -7 19.86 0.94
 7 5 -6 32.38 1.14
 7 5 -5 25.49 0.97
 7 5 -4 39.56 1.2
 7 5 -3 27.52 0.94
 7 5 -2 29.91 0.96
 7 5 -1 28.49 0.93
 7 5 0 258.74 4.83
 7 5 1 28.88 0.93
 7 5 2 30.58 0.97
 7 5 3 27.87 0.94
 7 5 4 39.35 1.2
 7 5 5 25.22 0.97
 7 5 6 31.94 1.13
 7 5 7 19.33 0.92
 7 5 8 14.89 0.87
 7 5 9 35.81 1.32
 7 5 10 30.38 1.27
 7 5 11 49.95 1.69
 7 5 12 69.93 2.1
 7 5 13 6.2 0.91
 7 5 14 36.06 1.63
 7 5 15 9.02 1.06
 7 5 16 19.47 1.29
 7 5 17 35.57 1.67
 7 5 18 12.55 1.13
 7 5 19 0.88 0.79
 7 6 -19 3.24 0.81
 7 6 -18 6.93 0.99
 7 6 -17 13.98 1.2
 7 6 -16 0.23 0.82
 7 6 -15 14.78 1.18
 7 6 -14 21.47 1.32
 7 6 -13 31.23 1.51
 7 6 -12 0.39 0.71
 7 6 -11 3.58 0.77
 7 6 -10 7.6 0.82
 7 6 -9 45.29 1.53
 7 6 -8 42.4 1.43
 7 6 -7 100.53 2.42
 7 6 -6 96.1 2.3
 7 6 -5 25.72 1.01
 7 6 -4 130.54 2.81
 7 6 -3 1.41 0.49
 7 6 -2 101.17 2.26
 7 6 -1 0.83 0.44
 7 6 0 22.15 0.84
 7 6 1 1.12 0.44
 7 6 2 100.1 2.25
 7 6 3 1.48 0.48
 7 6 4 130.45 2.81
 7 6 5 25.15 1
 7 6 6 96.53 2.31
 7 6 7 103.48 2.47
 7 6 8 41.66 1.42
 7 6 9 43.97 1.5
 7 6 10 7.09 0.81
 7 6 11 3.85 0.76
 7 6 12 0.46 0.7
 7 6 13 31.52 1.51
 7 6 14 20.21 1.3
 7 6 15 14.48 1.19
 7 6 16 1.06 0.84
 7 6 17 14.01 1.2
 7 6 18 7.82 1
 7 6 19 2.31 0.81
 7 7 -19 0.49 0.78
 7 7 -18 18.05 1.2
 7 7 -17 1.58 0.87
 7 7 -16 1.91 0.87
 7 7 -15 0.21 0.82
 7 7 -14 19.44 1.29
 7 7 -13 8.29 1.02
 7 7 -12 55.84 1.95
 7 7 -11 25.62 1.27
 7 7 -10 77.18 2.19
 7 7 -9 8.21 0.83
 7 7 -8 111.68 2.7
 7 7 -7 13.1 0.86
 7 7 -6 28.86 1.14
 7 7 -5 19.48 0.93
 7 7 -4 21.05 0.93
 7 7 -3 24.79 0.98
 7 7 -2 105.75 2.39
 7 7 -1 16.66 0.8
 7 7 0 10.93 0.68
 7 7 1 15.61 0.79
 7 7 2 105.68 2.39
 7 7 3 23.83 0.96
 7 7 4 20.88 0.93
 7 7 5 19.57 0.93
 7 7 6 28.96 1.14
 7 7 7 15.45 0.91
 7 7 8 113.48 2.73
 7 7 9 8.99 0.84
 7 7 10 78.31 2.21
 7 7 11 25.53 1.26
 7 7 12 53.83 1.92
 7 7 13 8.18 1.02
 7 7 14 19.97 1.3
 7 7 15 1.29 0.85
 7 7 16 1.87 0.87
 7 7 17 1.78 0.88
 7 7 18 19.18 1.22
 7 7 19 0.67 0.78
 7 8 -18 2.01 0.8
 7 8 -17 4.21 0.92
 7 8 -16 61.09 2.16
 7 8 -15 10.71 1.09
 7 8 -14 15.44 1.19
 7 8 -13 28.09 1.48
 7 8 -12 39.65 1.69
 7 8 -11 15.38 1.07
 7 8 -10 8.15 0.88
 7 8 -9 5.53 0.79
 7 8 -8 18.87 1.05
 7 8 -7 46.99 1.55
 7 8 -6 2.24 0.62
 7 8 -5 11.43 0.8
 7 8 -4 43.13 1.39
 7 8 -3 47.28 1.44
 7 8 -2 137.32 2.99
 7 8 -1 3.91 0.58
 7 8 0 3.75 0.58
 7 8 1 3.74 0.58
 7 8 2 136.14 2.97
 7 8 3 46.1 1.42
 7 8 4 42.13 1.37
 7 8 5 11.67 0.8
 7 8 6 1.85 0.62
 7 8 7 46.38 1.54
 7 8 8 18.81 1.04
 7 8 9 5.66 0.78
 7 8 10 8.08 0.88
 7 8 11 16.28 1.1
 7 8 12 41.56 1.72
 7 8 13 28.16 1.47
 7 8 14 14.59 1.18
 7 8 15 10.4 1.08
 7 8 16 63.72 2.2
 7 8 17 3.4 0.9
 7 8 18 0.91 0.78
 7 9 -18 8.05 0.93
 7 9 -17 2.64 0.85
 7 9 -16 1.18 0.85
 7 9 -15 6.54 0.99
 7 9 -14 35.91 1.64
 7 9 -13 3.23 0.92
 7 9 -12 48.64 1.88
 7 9 -11 6.91 0.94
 7 9 -10 2.3 0.75
 7 9 -9 48.81 1.71
 7 9 -8 2.51 0.72
 7 9 -7 32.04 1.31
 7 9 -6 54.79 1.7
 7 9 -5 11.19 0.84
 7 9 -4 19.09 0.98
 7 9 -3 36.56 1.29
 7 9 -2 42.64 1.39
 7 9 -1 31.03 1.17
 7 9 0 34.29 1.23
 7 9 1 31.53 1.18
 7 9 2 43.11 1.41
 7 9 3 37.54 1.31
 7 9 4 18.62 0.97
 7 9 5 11.48 0.84
 7 9 6 55.43 1.72
 7 9 7 33.34 1.33
 7 9 8 2.37 0.71
 7 9 9 48.94 1.7
 7 9 10 1.96 0.75
 7 9 11 7.17 0.95
 7 9 12 50.08 1.91
 7 9 13 3.8 0.92
 7 9 14 34.48 1.62
 7 9 15 5.63 0.97
 7 9 16 0.63 0.84
 7 9 17 1.65 0.84
 7 9 18 8.18 0.92
 7 10 -17 2.75 0.82
 7 10 -16 4.89 0.93
 7 10 -15 0.25 0.85
 7 10 -14 -0.96 0.81
 7 10 -13 3.95 0.92
 7 10 -12 4.42 0.94
 7 10 -11 0.41 0.83
 7 10 -10 10.7 1.03
 7 10 -9 57.48 1.9
 7 10 -8 26.91 1.28
 7 10 -7 28.9 1.29
 7 10 -6 38.87 1.46
 7 10 -5 17.7 1.02
 7 10 -4 0.94 0.62
 7 10 -3 7.01 0.75
 7 10 -2 24.67 1.1
 7 10 -1 43.28 1.44
 7 10 0 57.82 1.71
 7 10 1 44.06 1.46
 7 10 2 24.52 1.11
 7 10 3 7.18 0.75
 7 10 4 0.44 0.61
 7 10 5 17.41 1.01
 7 10 6 38.26 1.45
 7 10 7 29.24 1.3
 7 10 8 26.83 1.27
 7 10 9 58.94 1.93
 7 10 10 10.25 1.02
 7 10 11 0.7 0.82
 7 10 12 5.52 0.97
 7 10 13 3.73 0.91
 7 10 14 0.25 0.83
 7 10 15 0.42 0.84
 7 10 16 6.09 0.95
 7 10 17 1.7 0.81
 7 11 -17 11.3 1.03
 7 11 -16 0.22 0.8
 7 11 -15 18.07 1.26
 7 11 -14 1 0.89
 7 11 -13 3.38 0.92
 7 11 -12 3.46 0.92
 7 11 -11 13.18 1.16
 7 11 -10 6.79 0.99
 7 11 -9 36.91 1.6
 7 11 -8 5.02 0.84
 7 11 -7 4.8 0.81
 7 11 -6 27.57 1.28
 7 11 -5 5.81 0.8
 7 11 -4 19.68 1.08
 7 11 -3 54.78 1.74
 7 11 -2 6.86 0.78
 7 11 -1 17.67 1.01
 7 11 0 44 1.52
 7 11 1 18.47 1.02
 7 11 2 6.97 0.78
 7 11 3 53.15 1.71
 7 11 4 19.97 1.09
 7 11 5 5.7 0.79
 7 11 6 27.7 1.28
 7 11 7 5.21 0.81
 7 11 8 4.08 0.82
 7 11 9 38.22 1.62
 7 11 10 7.54 1.01
 7 11 11 13.49 1.15
 7 11 12 3.98 0.92
 7 11 13 3.95 0.92
 7 11 14 -0.17 0.85
 7 11 15 17.25 1.23
 7 11 16 1.11 0.81
 7 11 17 9.46 1.01
 7 12 -16 1.13 0.79
 7 12 -15 16.38 1.19
 7 12 -14 0.92 0.86
 7 12 -13 20.78 1.36
 7 12 -12 1.74 0.88
 7 12 -11 15.95 1.22
 7 12 -10 1.52 0.88
 7 12 -9 0.84 0.83
 7 12 -8 11.71 1.09
 7 12 -7 13.21 1.07
 7 12 -6 8.19 0.91
 7 12 -5 18.71 1.11
 7 12 -4 17.12 1.07
 7 12 -3 47.24 1.66
 7 12 -2 2.42 0.69
 7 12 -1 1.37 0.67
 7 12 0 1.02 0.67
 7 12 1 1.23 0.67
 7 12 2 2.72 0.71
 7 12 3 47.04 1.65
 7 12 4 16.73 1.06
 7 12 5 18.59 1.11
 7 12 6 8.39 0.91
 7 12 7 13.54 1.08
 7 12 8 11.97 1.1
 7 12 9 0.32 0.82
 7 12 10 1.78 0.86
 7 12 11 14.77 1.19
 7 12 12 1.43 0.86
 7 12 13 22.55 1.4
 7 12 14 0.3 0.83
 7 12 15 15.77 1.16
 7 12 16 2.06 0.79
 7 13 -15 1.97 0.8
 7 13 -14 1.69 0.84
 7 13 -13 1.5 0.88
 7 13 -12 9.97 1.11
 7 13 -11 3.52 0.9
 7 13 -10 12.05 1.14
 7 13 -9 3.22 0.91
 7 13 -8 5.16 0.96
 7 13 -7 65.04 2.19
 7 13 -6 39.14 1.68
 7 13 -5 2.73 0.83
 7 13 -4 2.33 0.79
 7 13 -3 25.07 1.27
 7 13 -2 33.08 1.42
 7 13 -1 3.16 0.76
 7 13 0 14.9 1.04
 7 13 1 3.31 0.77
 7 13 2 32.47 1.41
 7 13 3 25.79 1.29
 7 13 4 2.85 0.79
 7 13 5 3.45 0.85
 7 13 6 38.24 1.66
 7 13 7 66.67 2.22
 7 13 8 3.89 0.93
 7 13 9 3.13 0.9
 7 13 10 11.72 1.13
 7 13 11 2.28 0.89
 7 13 12 9.52 1.11
 7 13 13 3.2 0.9
 7 13 14 2.4 0.86
 7 13 15 0.49 0.77
 7 14 -14 -0.42 0.77
 7 14 -13 19.72 1.26
 7 14 -12 3.57 0.93
 7 14 -11 30.39 1.57
 7 14 -10 2.62 0.92
 7 14 -9 2.95 0.9
 7 14 -8 4.81 0.96
 7 14 -7 7.63 1.03
 7 14 -6 7.68 1.02
 7 14 -5 10.71 1.09
 7 14 -4 13.59 1.13
 7 14 -3 49.9 1.89
 7 14 -2 6.68 0.94
 7 14 -1 62.09 2.08
 7 14 0 13.96 1.09
 7 14 1 60.63 2.05
 7 14 2 6.99 0.95
 7 14 3 49.76 1.88
 7 14 4 13.97 1.14
 7 14 5 10.84 1.08
 7 14 6 7.66 1.01
 7 14 7 8.44 1.03
 7 14 8 4.57 0.96
 7 14 9 2.62 0.92
 7 14 10 4 0.94
 7 14 11 29.98 1.56
 7 14 12 1.37 0.88
 7 14 13 18.35 1.24
 7 14 14 0.43 0.78
 7 15 -13 1.21 0.8
 7 15 -12 3.27 0.9
 7 15 -11 5.57 0.96
 7 15 -10 8.72 1.08
 7 15 -9 45.35 1.81
 7 15 -8 21.87 1.36
 7 15 -7 12.29 1.16
 7 15 -6 28.17 1.49
 7 15 -5 4.68 0.95
 7 15 -4 3.49 0.92
 7 15 -3 4.93 0.95
 7 15 -2 9.97 1.08
 7 15 -1 42.43 1.76
 7 15 0 15.26 1.2
 7 15 1 41.82 1.75
 7 15 2 9.97 1.07
 7 15 3 4.38 0.93
 7 15 4 3.04 0.91
 7 15 5 4.67 0.95
 7 15 6 29.63 1.51
 7 15 7 14.51 1.18
 7 15 8 22.08 1.35
 7 15 9 44.01 1.79
 7 15 10 8.5 1.09
 7 15 11 4.89 0.95
 7 15 12 3.88 0.89
 7 15 13 2.04 0.81
 7 16 -12 8.4 0.95
 7 16 -11 6.73 0.94
 7 16 -10 4.27 0.93
 7 16 -9 1.13 0.88
 7 16 -8 9.36 1.09
 7 16 -7 1.45 0.88
 7 16 -6 58.11 2.07
 7 16 -5 19.23 1.31
 7 16 -4 54.14 2.01
 7 16 -3 4.17 0.95
 7 16 -2 18.6 1.28
 7 16 -1 40.58 1.76
 7 16 0 13.21 1.17
 7 16 1 40.77 1.75
 7 16 2 18.52 1.27
 7 16 3 4.03 0.95
 7 16 4 53.04 1.99
 7 16 5 19.2 1.31
 7 16 6 58.26 2.08
 7 16 7 1.78 0.88
 7 16 8 9.75 1.1
 7 16 9 2.51 0.9
 7 16 10 4.6 0.93
 7 16 11 5.52 0.92
 7 16 12 8.38 0.95
 7 17 -11 2.54 0.83
 7 17 -10 6.94 0.94
 7 17 -9 11.01 1.06
 7 17 -8 21.34 1.33
 7 17 -7 37.71 1.68
 7 17 -6 -0.34 0.86
 7 17 -5 13.52 1.2
 7 17 -4 3.37 0.91
 7 17 -3 7.32 1.02
 7 17 -2 12.62 1.16
 7 17 -1 19.6 1.32
 7 17 0 85.02 2.58
 7 17 1 20.01 1.32
 7 17 2 14.14 1.17
 7 17 3 5.66 0.98
 7 17 4 2.8 0.9
 7 17 5 12.42 1.17
 7 17 6 0.27 0.87
 7 17 7 35.34 1.64
 7 17 8 21.41 1.32
 7 17 9 9.77 1.03
 7 17 10 7.01 0.94
 7 17 11 1.32 0.81
 7 18 -9 2.15 0.81
 7 18 -8 3.22 0.86
 7 18 -7 3.33 0.86
 7 18 -6 1.3 0.86
 7 18 -5 30.21 1.5
 7 18 -4 15.67 1.22
 7 18 -3 11.9 1.13
 7 18 -2 15.73 1.24
 7 18 -1 9.34 1.09
 7 18 0 0.92 0.89
 7 18 1 9.46 1.09
 7 18 2 15.09 1.22
 7 18 3 11.19 1.12
 7 18 4 16.13 1.22
 7 18 5 29.92 1.5
 7 18 6 0.81 0.85
 7 18 7 3.51 0.86
 7 18 8 2.07 0.82
 7 18 9 2.52 0.8
 7 19 -7 12.18 1.06
 7 19 -6 1.6 0.8
 7 19 -5 6.09 0.92
 7 19 -4 2.03 0.83
 7 19 -3 1.62 0.82
 7 19 -2 1.61 0.83
 7 19 -1 1.66 0.85
 7 19 0 31.32 1.51
 7 19 1 1.27 0.82
 7 19 2 0.9 0.82
 7 19 3 1.24 0.81
 7 19 4 1.65 0.81
 7 19 5 5.85 0.91
 7 19 6 1.89 0.79
 7 19 7 12.24 1.05
 7 20 -3 0.68 0.79
 7 20 -2 0.12 0.76
 7 20 -1 1.99 0.8
 7 20 0 -0.38 0.75
 7 20 1 2.12 0.8
 7 20 2 1.1 0.76
 7 20 3 -0.07 0.78
 8 0 0 52.38 1.32
 8 0 1 258.05 4.8
 8 0 2 149.43 2.98
 8 0 3 5.96 0.51
 8 0 4 53.96 1.4
 8 0 5 217.33 4.25
 8 0 6 9.07 0.67
 8 0 7 0.08 0.5
 8 0 8 128.15 2.88
 8 0 9 16.25 0.92
 8 0 10 6.22 0.74
 8 0 11 34.38 1.38
 8 0 12 11.79 0.96
 8 0 13 60.75 1.97
 8 0 14 20.49 1.29
 8 0 15 2.85 0.9
 8 0 16 2.29 0.87
 8 0 17 2.52 0.88
 8 0 18 33.28 1.58
 8 0 19 0.83 0.8
 8 1 -19 13.22 1.09
 8 1 -18 14.14 1.16
 8 1 -17 8.64 1.02
 8 1 -16 1.67 0.86
 8 1 -15 3.24 0.9
 8 1 -14 9.35 1.03
 8 1 -13 73.91 2.21
 8 1 -12 8.01 0.89
 8 1 -11 12.27 0.92
 8 1 -10 9.34 0.81
 8 1 -9 3.04 0.64
 8 1 -8 15.64 0.87
 8 1 -7 115.59 2.62
 8 1 -6 21.01 0.9
 8 1 -5 108.15 2.4
 8 1 -4 177.51 3.51
 8 1 -3 50.81 1.33
 8 1 -2 35.56 1.04
 8 1 -1 29.19 0.92
 8 1 0 123.07 2.52
 8 1 1 28.99 0.92
 8 1 2 34.44 1.03
 8 1 3 51.25 1.33
 8 1 4 175.41 3.48
 8 1 5 108.35 2.41
 8 1 6 19.95 0.89
 8 1 7 114.97 2.61
 8 1 8 15.17 0.86
 8 1 9 3.44 0.65
 8 1 10 9.42 0.82
 8 1 11 12.16 0.92
 8 1 12 8.48 0.88
 8 1 13 73.87 2.21
 8 1 14 9.79 1.04
 8 1 15 3.98 0.91
 8 1 16 1.66 0.86
 8 1 17 7.26 0.99
 8 1 18 12.69 1.13
 8 1 19 12.65 1.08
 8 2 -19 19.42 1.22
 8 2 -18 7.09 1.02
 8 2 -17 0.49 0.87
 8 2 -16 3.28 0.92
 8 2 -15 21.23 1.32
 8 2 -14 30.72 1.51
 8 2 -13 2.25 0.82
 8 2 -12 20.08 1.14
 8 2 -11 14.83 0.99
 8 2 -10 47.21 1.57
 8 2 -9 28.47 1.17
 8 2 -8 89.34 2.22
 8 2 -7 22.17 0.97
 8 2 -6 73.57 1.85
 8 2 -5 243.82 4.71
 8 2 -4 57.73 1.48
 8 2 -3 124.12 2.59
 8 2 -2 33.78 1.03
 8 2 -1 29.94 0.95
 8 2 0 65.52 1.56
 8 2 1 29.96 0.95
 8 2 2 34.63 1.04
 8 2 3 120.72 2.53
 8 2 4 56.73 1.46
 8 2 5 242.54 4.69
 8 2 6 73.17 1.85
 8 2 7 22.7 0.98
 8 2 8 89.3 2.22
 8 2 9 28.16 1.17
 8 2 10 47.29 1.57
 8 2 11 14.2 0.98
 8 2 12 20.39 1.15
 8 2 13 2.83 0.83
 8 2 14 30.1 1.51
 8 2 15 20.62 1.31
 8 2 16 4.66 0.94
 8 2 17 0.7 0.85
 8 2 18 8.28 1.03
 8 2 19 19.78 1.22
 8 3 -19 11.4 1.03
 8 3 -18 0.81 0.85
 8 3 -17 7.51 1.04
 8 3 -16 5.79 0.97
 8 3 -15 43.01 1.79
 8 3 -14 46.56 1.85
 8 3 -13 40.96 1.66
 8 3 -12 76.31 2.23
 8 3 -11 22.37 1.16
 8 3 -10 121.93 2.92
 8 3 -9 59.21 1.76
 8 3 -8 12.07 0.82
 8 3 -7 14.75 0.83
 8 3 -6 45 1.37
 8 3 -5 90.06 2.12
 8 3 -4 47.15 1.34
 8 3 -3 324.27 5.99
 8 3 -2 71.31 1.69
 8 3 -1 85.49 1.92
 8 3 0 547.54 9.55
 8 3 1 85.11 1.91
 8 3 2 71.96 1.7
 8 3 3 321.54 5.95
 8 3 4 47.93 1.36
 8 3 5 90.01 2.12
 8 3 6 45 1.37
 8 3 7 15.64 0.85
 8 3 8 12.34 0.83
 8 3 9 59.04 1.75
 8 3 10 123.95 2.95
 8 3 11 20.83 1.13
 8 3 12 78.96 2.27
 8 3 13 40.55 1.66
 8 3 14 46.08 1.83
 8 3 15 42.85 1.78
 8 3 16 4.52 0.95
 8 3 17 5.53 1
 8 3 18 2.35 0.88
 8 3 19 10.7 1.02
 8 4 -19 0.41 0.77
 8 4 -18 10.08 1.07
 8 4 -17 26.45 1.48
 8 4 -16 13.17 1.16
 8 4 -15 17.05 1.25
 8 4 -14 30.73 1.54
 8 4 -13 37.47 1.61
 8 4 -12 12.69 1.01
 8 4 -11 4.21 0.78
 8 4 -10 117.78 2.87
 8 4 -9 31.98 1.28
 8 4 -8 76.64 2.03
 8 4 -7 20.79 0.98
 8 4 -6 139.31 3.03
 8 4 -5 238.27 4.66
 8 4 -4 8.8 0.66
 8 4 -3 37.12 1.16
 8 4 -2 7.15 0.57
 8 4 -1 42.57 1.21
 8 4 0 127.68 2.65
 8 4 1 42.33 1.2
 8 4 2 7.33 0.57
 8 4 3 35.84 1.14
 8 4 4 8.75 0.65
 8 4 5 237.07 4.64
 8 4 6 138.52 3.01
 8 4 7 20.85 0.97
 8 4 8 75.94 2.03
 8 4 9 33.08 1.3
 8 4 10 114.81 2.82
 8 4 11 4.73 0.78
 8 4 12 12.91 1.01
 8 4 13 35.66 1.57
 8 4 14 32.48 1.56
 8 4 15 18.02 1.28
 8 4 16 14.3 1.17
 8 4 17 29.39 1.52
 8 4 18 10.15 1.04
 8 4 19 0.43 0.78
 8 5 -19 29.29 1.37
 8 5 -18 1.93 0.86
 8 5 -17 8.1 1.05
 8 5 -16 9.61 1.06
 8 5 -15 68.14 2.27
 8 5 -14 0.97 0.84
 8 5 -13 30.11 1.49
 8 5 -12 5.49 0.86
 8 5 -11 154.05 3.58
 8 5 -10 69.61 2.05
 8 5 -9 91.59 2.38
 8 5 -8 25.4 1.12
 8 5 -7 52.21 1.59
 8 5 -6 111.8 2.59
 8 5 -5 57.48 1.61
 8 5 -4 65.83 1.72
 8 5 -3 29.56 1.06
 8 5 -2 28.11 1.02
 8 5 -1 5.47 0.57
 8 5 0 0.02 0.46
 8 5 1 5.77 0.57
 8 5 2 29.05 1.03
 8 5 3 28.77 1.04
 8 5 4 67.41 1.75
 8 5 5 57.14 1.6
 8 5 6 113.06 2.61
 8 5 7 49.64 1.54
 8 5 8 25.8 1.13
 8 5 9 90.06 2.36
 8 5 10 72.08 2.09
 8 5 11 153.1 3.56
 8 5 12 5.31 0.85
 8 5 13 29.2 1.47
 8 5 14 0.12 0.83
 8 5 15 66.96 2.25
 8 5 16 9.26 1.07
 8 5 17 7.22 1.05
 8 5 18 3.04 0.87
 8 5 19 29.73 1.37
 8 6 -19 3.87 0.85
 8 6 -18 9.66 1.02
 8 6 -17 2.95 0.92
 8 6 -16 56.64 2.09
 8 6 -15 2.45 0.9
 8 6 -14 18.96 1.28
 8 6 -13 9.59 1.06
 8 6 -12 29.4 1.43
 8 6 -11 7.35 0.89
 8 6 -10 112.48 2.83
 8 6 -9 98.84 2.54
 8 6 -8 61.13 1.82
 8 6 -7 48.71 1.55
 8 6 -6 125.96 2.87
 8 6 -5 87.05 2.16
 8 6 -4 50.92 1.5
 8 6 -3 46.77 1.4
 8 6 -2 88.71 2.11
 8 6 -1 268.18 5.13
 8 6 0 231.26 4.51
 8 6 1 265.71 5.09
 8 6 2 87.6 2.1
 8 6 3 45.81 1.38
 8 6 4 52.09 1.52
 8 6 5 86.35 2.15
 8 6 6 124.05 2.83
 8 6 7 46.77 1.52
 8 6 8 59.77 1.79
 8 6 9 100.03 2.56
 8 6 10 108.78 2.76
 8 6 11 9.07 0.91
 8 6 12 28.47 1.41
 8 6 13 9.24 1.05
 8 6 14 19.2 1.29
 8 6 15 2.62 0.89
 8 6 16 57.03 2.11
 8 6 17 4.16 0.93
 8 6 18 8.9 1.01
 8 6 19 3.62 0.85
 8 7 -18 8.07 0.95
 8 7 -17 3.59 0.91
 8 7 -16 1.52 0.87
 8 7 -15 9.22 1.04
 8 7 -14 6.51 0.98
 8 7 -13 3.97 0.93
 8 7 -12 46.29 1.83
 8 7 -11 8.14 0.93
 8 7 -10 72.29 2.15
 8 7 -9 19.72 1.11
 8 7 -8 9.61 0.85
 8 7 -7 28.91 1.22
 8 7 -6 4.14 0.68
 8 7 -5 207.68 4.27
 8 7 -4 230.26 4.61
 8 7 -3 71.91 1.89
 8 7 -2 94.73 2.27
 8 7 -1 34.64 1.2
 8 7 0 247.14 4.83
 8 7 1 32.77 1.16
 8 7 2 93.24 2.24
 8 7 3 70.03 1.85
 8 7 4 233.64 4.67
 8 7 5 212.95 4.35
 8 7 6 4.12 0.69
 8 7 7 29.29 1.23
 8 7 8 9.02 0.85
 8 7 9 18.84 1.09
 8 7 10 70.84 2.12
 8 7 11 9.45 0.95
 8 7 12 45.78 1.81
 8 7 13 4.4 0.92
 8 7 14 6.93 1
 8 7 15 8.12 1.04
 8 7 16 0.94 0.88
 8 7 17 3.6 0.91
 8 7 18 7.73 0.95
 8 8 -18 5.04 0.85
 8 8 -17 3.71 0.89
 8 8 -16 10.62 1.09
 8 8 -15 5.9 0.97
 8 8 -14 15.75 1.21
 8 8 -13 7.1 1
 8 8 -12 9.34 1.05
 8 8 -11 6.71 0.95
 8 8 -10 78.69 2.29
 8 8 -9 46.61 1.67
 8 8 -8 65.96 1.98
 8 8 -7 75.32 2.11
 8 8 -6 4.52 0.72
 8 8 -5 52.23 1.63
 8 8 -4 18.32 0.98
 8 8 -3 161.23 3.47
 8 8 -2 266.33 5.23
 8 8 -1 27.04 1.11
 8 8 0 128.89 2.89
 8 8 1 25.44 1.08
 8 8 2 264.98 5.21
 8 8 3 158.65 3.43
 8 8 4 18.42 0.98
 8 8 5 52.17 1.63
 8 8 6 5.36 0.73
 8 8 7 74.54 2.1
 8 8 8 65.05 1.97
 8 8 9 47.75 1.68
 8 8 10 80.48 2.32
 8 8 11 6.02 0.93
 8 8 12 9.27 1.05
 8 8 13 5.28 0.97
 8 8 14 14.98 1.19
 8 8 15 6.61 0.98
 8 8 16 9.63 1.08
 8 8 17 4.44 0.89
 8 8 18 2.58 0.81
 8 9 -17 5.83 0.9
 8 9 -16 1.08 0.84
 8 9 -15 18.8 1.31
 8 9 -14 4.54 0.95
 8 9 -13 7.22 1.02
 8 9 -12 24.47 1.4
 8 9 -11 4.06 0.93
 8 9 -10 110.87 2.97
 8 9 -9 22.53 1.23
 8 9 -8 67.69 2.05
 8 9 -7 31.43 1.34
 8 9 -6 8.43 0.84
 8 9 -5 123.13 2.93
 8 9 -4 47.07 1.56
 8 9 -3 104.21 2.55
 8 9 -2 178.67 3.81
 8 9 -1 28.85 1.18
 8 9 0 325.17 6.27
 8 9 1 28.81 1.19
 8 9 2 180.66 3.84
 8 9 3 103.49 2.54
 8 9 4 45.54 1.54
 8 9 5 124.55 2.96
 8 9 6 8.06 0.83
 8 9 7 28.91 1.29
 8 9 8 70.31 2.1
 8 9 9 20.25 1.19
 8 9 10 114.53 3.03
 8 9 11 4.91 0.95
 8 9 12 24.82 1.4
 8 9 13 6.9 1.02
 8 9 14 4.39 0.96
 8 9 15 17.85 1.29
 8 9 16 0.96 0.84
 8 9 17 6.13 0.91
 8 10 -17 3.08 0.82
 8 10 -16 3.21 0.87
 8 10 -15 4.49 0.94
 8 10 -14 7.73 1.04
 8 10 -13 0.04 0.83
 8 10 -12 9.24 1.07
 8 10 -11 14.59 1.2
 8 10 -10 2.27 0.88
 8 10 -9 12.85 1.08
 8 10 -8 0.22 0.71
 8 10 -7 50.09 1.73
 8 10 -6 33.52 1.4
 8 10 -5 145.39 3.37
 8 10 -4 98.29 2.53
 8 10 -3 162.41 3.62
 8 10 -2 2.3 0.69
 8 10 -1 75.94 2.09
 8 10 0 9.53 0.83
 8 10 1 72.73 2.03
 8 10 2 1.55 0.67
 8 10 3 161.79 3.6
 8 10 4 97.32 2.51
 8 10 5 145.38 3.37
 8 10 6 34.06 1.41
 8 10 7 50.08 1.74
 8 10 8 0.4 0.72
 8 10 9 14.04 1.11
 8 10 10 1.38 0.87
 8 10 11 16.05 1.21
 8 10 12 8.99 1.06
 8 10 13 0.5 0.84
 8 10 14 6.66 1.02
 8 10 15 5.33 0.95
 8 10 16 2.92 0.86
 8 10 17 1.73 0.79
 8 11 -16 4.66 0.88
 8 11 -15 1.73 0.83
 8 11 -14 3.59 0.93
 8 11 -13 1.29 0.87
 8 11 -12 12.73 1.15
 8 11 -11 29.37 1.53
 8 11 -10 7.45 1.03
 8 11 -9 26.45 1.44
 8 11 -8 54.18 1.95
 8 11 -7 62.04 2.01
 8 11 -6 9.92 0.93
 8 11 -5 3.23 0.76
 8 11 -4 8.48 0.88
 8 11 -3 63.71 1.95
 8 11 -2 69.42 2.03
 8 11 -1 30.5 1.3
 8 11 0 82.39 2.26
 8 11 1 29.29 1.28
 8 11 2 68.44 2.02
 8 11 3 65.22 1.97
 8 11 4 7.97 0.86
 8 11 5 3.05 0.77
 8 11 6 10.18 0.95
 8 11 7 61.47 2.01
 8 11 8 54.65 1.96
 8 11 9 26.08 1.43
 8 11 10 7.84 1.02
 8 11 11 31.33 1.54
 8 11 12 13.41 1.16
 8 11 13 0.64 0.86
 8 11 14 3.81 0.92
 8 11 15 0.75 0.83
 8 11 16 4.85 0.88
 8 12 -15 3.98 0.85
 8 12 -14 5.09 0.93
 8 12 -13 25.94 1.46
 8 12 -12 10.09 1.08
 8 12 -11 37.1 1.68
 8 12 -10 3.31 0.92
 8 12 -9 35.11 1.63
 8 12 -8 13.99 1.17
 8 12 -7 14.83 1.18
 8 12 -6 18.4 1.19
 8 12 -5 70.74 2.16
 8 12 -4 39.6 1.56
 8 12 -3 11.56 0.98
 8 12 -2 24.77 1.23
 8 12 -1 21.61 1.16
 8 12 0 0.14 0.68
 8 12 1 21.33 1.16
 8 12 2 25.48 1.25
 8 12 3 11.21 0.96
 8 12 4 40.53 1.58
 8 12 5 70.42 2.15
 8 12 6 18.15 1.2
 8 12 7 13.88 1.16
 8 12 8 13.95 1.17
 8 12 9 32.71 1.58
 8 12 10 2.65 0.91
 8 12 11 37.84 1.68
 8 12 12 9.93 1.08
 8 12 13 25.34 1.44
 8 12 14 3.97 0.93
 8 12 15 2.26 0.85
 8 13 -15 3.58 0.87
 8 13 -14 22.16 1.28
 8 13 -13 2.19 0.88
 8 13 -12 16.73 1.26
 8 13 -11 17.82 1.28
 8 13 -10 2.92 0.92
 8 13 -9 0.84 0.87
 8 13 -8 6.18 1
 8 13 -7 0.5 0.85
 8 13 -6 21.08 1.33
 8 13 -5 1.99 0.88
 8 13 -4 41.91 1.73
 8 13 -3 25.26 1.34
 8 13 -2 2.26 0.81
 8 13 -1 6.11 0.89
 8 13 0 1.16 0.74
 8 13 1 5.84 0.87
 8 13 2 1.88 0.81
 8 13 3 24.88 1.33
 8 13 4 43.45 1.76
 8 13 5 2.27 0.86
 8 13 6 22 1.33
 8 13 7 1.02 0.85
 8 13 8 5.86 0.99
 8 13 9 0.94 0.86
 8 13 10 3.9 0.93
 8 13 11 18.88 1.3
 8 13 12 16.24 1.24
 8 13 13 2.42 0.89
 8 13 14 22.09 1.27
 8 13 15 3.4 0.86
 8 14 -14 -0.04 0.79
 8 14 -13 5.15 0.92
 8 14 -12 1.51 0.87
 8 14 -11 10.09 1.09
 8 14 -10 18.3 1.33
 8 14 -9 6.98 1.01
 8 14 -8 0.95 0.87
 8 14 -7 3.15 0.91
 8 14 -6 20.01 1.3
 8 14 -5 10.83 1.09
 8 14 -4 19.83 1.3
 8 14 -3 10.96 1.09
 8 14 -2 11.47 1.1
 8 14 -1 14.77 1.17
 8 14 0 0.34 0.8
 8 14 1 16.78 1.21
 8 14 2 11.39 1.1
 8 14 3 12.78 1.12
 8 14 4 16.94 1.25
 8 14 5 11 1.09
 8 14 6 20.81 1.32
 8 14 7 3.9 0.93
 8 14 8 1.56 0.88
 8 14 9 7 1.01
 8 14 10 19.97 1.36
 8 14 11 9.27 1.08
 8 14 12 1.32 0.85
 8 14 13 5.47 0.91
 8 14 14 0.64 0.78
 8 15 -13 1.11 0.82
 8 15 -12 3.44 0.85
 8 15 -11 5.43 0.94
 8 15 -10 25.45 1.44
 8 15 -9 1.13 0.87
 8 15 -8 -0.4 0.82
 8 15 -7 29.13 1.49
 8 15 -6 1.68 0.9
 8 15 -5 2.97 0.91
 8 15 -4 4.62 0.95
 8 15 -3 32.54 1.57
 8 15 -2 3.37 0.91
 8 15 -1 1.22 0.84
 8 15 0 22.3 1.34
 8 15 1 0.82 0.84
 8 15 2 1.85 0.89
 8 15 3 30.68 1.54
 8 15 4 4.3 0.94
 8 15 5 1.96 0.89
 8 15 6 2.7 0.91
 8 15 7 29.63 1.51
 8 15 8 0.65 0.82
 8 15 9 2.12 0.9
 8 15 10 25.81 1.43
 8 15 11 5.9 0.95
 8 15 12 3.49 0.86
 8 15 13 0.6 0.81
 8 16 -11 0.34 0.76
 8 16 -10 0.99 0.83
 8 16 -9 2.71 0.9
 8 16 -8 4.22 0.94
 8 16 -7 0.78 0.89
 8 16 -6 2.45 0.94
 8 16 -5 12.3 1.14
 8 16 -4 5.58 0.98
 8 16 -3 7.15 1.02
 8 16 -2 3.27 0.93
 8 16 -1 7.49 1.03
 8 16 0 0.55 0.86
 8 16 1 6.66 1.01
 8 16 2 3.31 0.92
 8 16 3 7.21 1.02
 8 16 4 5.23 0.97
 8 16 5 12.7 1.14
 8 16 6 2.45 0.95
 8 16 7 2.38 0.91
 8 16 8 5.1 0.95
 8 16 9 2.7 0.89
 8 16 10 2.04 0.83
 8 16 11 0.54 0.75
 8 17 -10 4.89 0.89
 8 17 -9 1.22 0.81
 8 17 -8 1.51 0.83
 8 17 -7 6.44 0.98
 8 17 -6 2.21 0.9
 8 17 -5 5.87 1
 8 17 -4 7.27 1.05
 8 17 -3 4.81 0.98
 8 17 -2 1.39 0.88
 8 17 -1 3.44 0.96
 8 17 0 12.61 1.17
 8 17 1 3.94 0.96
 8 17 2 0.05 0.86
 8 17 3 3.8 0.97
 8 17 4 6.26 1.02
 8 17 5 6.16 1
 8 17 6 2.22 0.9
 8 17 7 6.43 0.99
 8 17 8 0.17 0.81
 8 17 9 1.38 0.81
 8 17 10 5.48 0.9
 8 18 -8 7.78 0.94
 8 18 -7 1.16 0.81
 8 18 -6 4.35 0.89
 8 18 -5 0.61 0.83
 8 18 -4 4.14 0.92
 8 18 -3 4.63 0.94
 8 18 -2 17.12 1.23
 8 18 -1 -0.76 0.8
 8 18 0 0.67 0.85
 8 18 1 -0.29 0.83
 8 18 2 16.29 1.22
 8 18 3 4.01 0.94
 8 18 4 5.43 0.94
 8 18 5 2.78 0.86
 8 18 6 4.96 0.9
 8 18 7 0.88 0.79
 8 18 8 7.42 0.94
 8 19 -5 0.7 0.78
 8 19 -4 1.03 0.79
 8 19 -3 6.69 0.93
 8 19 -2 2.95 0.87
 8 19 -1 4.06 0.87
 8 19 0 3.67 0.88
 8 19 1 2.35 0.86
 8 19 2 3.55 0.87
 8 19 3 6.49 0.93
 8 19 4 0.26 0.77
 8 19 5 0.6 0.77
 9 0 1 13.28 0.69
 9 0 2 16.98 0.79
 9 0 3 263.97 5.05
 9 0 4 61.78 1.64
 9 0 5 35.96 1.2
 9 0 6 94.32 2.27
 9 0 7 2.28 0.59
 9 0 8 36.66 1.33
 9 0 9 16.68 0.98
 9 0 10 14.04 0.96
 9 0 11 20.26 1.12
 9 0 12 22.5 1.21
 9 0 13 1.15 0.83
 9 0 14 1.17 0.86
 9 0 15 0.44 0.82
 9 0 16 25.21 1.41
 9 0 17 0.49 0.86
 9 0 18 2 0.86
 9 0 19 12.14 1.03
 9 1 -19 0.74 0.78
 9 1 -18 14 1.15
 9 1 -17 15.64 1.24
 9 1 -16 3.84 0.94
 9 1 -15 13.79 1.16
 9 1 -14 40.93 1.73
 9 1 -13 2.98 0.87
 9 1 -12 71.23 2.15
 9 1 -11 38.49 1.5
 9 1 -10 24.23 1.17
 9 1 -9 47.71 1.58
 9 1 -8 2.34 0.64
 9 1 -7 1.99 0.61
 9 1 -6 18.49 0.91
 9 1 -5 5.49 0.62
 9 1 -4 5.14 0.59
 9 1 -3 99.87 2.27
 9 1 -2 13.57 0.73
 9 1 -1 9.78 0.65
 9 1 0 151.74 3.08
 9 1 1 9.68 0.65
 9 1 2 13.91 0.74
 9 1 3 98.9 2.25
 9 1 4 5.36 0.59
 9 1 5 4.67 0.6
 9 1 6 18.91 0.92
 9 1 7 2.27 0.6
 9 1 8 3.21 0.66
 9 1 9 48.42 1.59
 9 1 10 22.99 1.15
 9 1 11 39.57 1.52
 9 1 12 70.45 2.14
 9 1 13 3.6 0.87
 9 1 14 40.18 1.71
 9 1 15 12.23 1.15
 9 1 16 3.97 0.92
 9 1 17 15.87 1.25
 9 1 18 15.14 1.17
 9 1 19 0.32 0.78
 9 2 -19 0.92 0.78
 9 2 -18 18.76 1.24
 9 2 -17 17.1 1.26
 9 2 -16 39.74 1.71
 9 2 -15 3.27 0.92
 9 2 -14 3.15 0.91
 9 2 -13 1.23 0.83
 9 2 -12 28.59 1.35
 9 2 -11 24.34 1.23
 9 2 -10 39.05 1.47
 9 2 -9 92.22 2.39
 9 2 -8 25.88 1.14
 9 2 -7 16.14 0.91
 9 2 -6 43.68 1.39
 9 2 -5 29.04 1.09
 9 2 -4 38.49 1.24
 9 2 -3 8.27 0.64
 9 2 -2 72.96 1.8
 9 2 -1 43.29 1.28
 9 2 0 153.29 3.15
 9 2 1 44.29 1.3
 9 2 2 72.46 1.8
 9 2 3 7.82 0.64
 9 2 4 38.88 1.25
 9 2 5 28.55 1.08
 9 2 6 44.68 1.41
 9 2 7 17.35 0.93
 9 2 8 25.56 1.13
 9 2 9 92.29 2.39
 9 2 10 40.87 1.51
 9 2 11 25.06 1.24
 9 2 12 28.79 1.35
 9 2 13 1.85 0.84
 9 2 14 3.39 0.91
 9 2 15 4.5 0.96
 9 2 16 40.35 1.72
 9 2 17 16.89 1.26
 9 2 18 21.38 1.28
 9 2 19 0.6 0.77
 9 3 -19 10.02 1.01
 9 3 -18 5.86 0.96
 9 3 -17 5.52 0.97
 9 3 -16 7.38 1.01
 9 3 -15 17.9 1.27
 9 3 -14 2.83 0.91
 9 3 -13 3.52 0.91
 9 3 -12 4.54 0.88
 9 3 -11 81.79 2.32
 9 3 -10 24.94 1.21
 9 3 -9 84.02 2.26
 9 3 -8 31.95 1.26
 9 3 -7 92.6 2.31
 9 3 -6 78.97 2.03
 9 3 -5 46.29 1.42
 9 3 -4 185.59 3.79
 9 3 -3 3.29 0.55
 9 3 -2 42.16 1.28
 9 3 -1 11.38 0.71
 9 3 0 61.07 1.6
 9 3 1 11.74 0.72
 9 3 2 44.04 1.31
 9 3 3 3.4 0.55
 9 3 4 181.15 3.71
 9 3 5 46.17 1.42
 9 3 6 78.88 2.03
 9 3 7 90.5 2.28
 9 3 8 31.12 1.25
 9 3 9 84.21 2.26
 9 3 10 25.6 1.22
 9 3 11 82.55 2.33
 9 3 12 5.43 0.89
 9 3 13 4.58 0.92
 9 3 14 3.71 0.92
 9 3 15 17.59 1.27
 9 3 16 7.36 1.02
 9 3 17 5.39 0.98
 9 3 18 7.85 0.98
 9 3 19 9.75 1
 9 4 -19 2.86 0.85
 9 4 -18 2.78 0.87
 9 4 -17 4 0.92
 9 4 -16 32.87 1.63
 9 4 -15 54.28 2.01
 9 4 -14 11.81 1.13
 9 4 -13 67.91 2.25
 9 4 -12 19.58 1.23
 9 4 -11 58.34 1.91
 9 4 -10 3.87 0.78
 9 4 -9 29.6 1.28
 9 4 -8 27.47 1.2
 9 4 -7 2.29 0.65
 9 4 -6 95.46 2.34
 9 4 -5 68.54 1.84
 9 4 -4 37.82 1.26
 9 4 -3 11.58 0.74
 9 4 -2 11.97 0.75
 9 4 -1 140.68 2.99
 9 4 0 131.94 2.84
 9 4 1 142.84 3.03
 9 4 2 12.55 0.76
 9 4 3 11.37 0.74
 9 4 4 37.6 1.26
 9 4 5 68.07 1.83
 9 4 6 92.87 2.3
 9 4 7 1.75 0.64
 9 4 8 27.33 1.19
 9 4 9 28.71 1.26
 9 4 10 5.99 0.82
 9 4 11 57.88 1.9
 9 4 12 19.26 1.23
 9 4 13 68.92 2.27
 9 4 14 11.96 1.13
 9 4 15 55.12 2.02
 9 4 16 34.49 1.65
 9 4 17 4.47 0.93
 9 4 18 2.93 0.86
 9 4 19 3.27 0.85
 9 5 -18 22.23 1.26
 9 5 -17 12.83 1.13
 9 5 -16 11.68 1.15
 9 5 -15 4.4 0.95
 9 5 -14 26.18 1.44
 9 5 -13 1.33 0.86
 9 5 -12 61.33 2.11
 9 5 -11 68.92 2.12
 9 5 -10 119.46 2.97
 9 5 -9 0.23 0.66
 9 5 -8 47.06 1.59
 9 5 -7 29.14 1.21
 9 5 -6 128.9 2.95
 9 5 -5 174.55 3.69
 9 5 -4 3.93 0.63
 9 5 -3 7.48 0.69
 9 5 -2 102.88 2.39
 9 5 -1 70.56 1.82
 9 5 0 10.39 0.73
 9 5 1 70.92 1.83
 9 5 2 103.01 2.39
 9 5 3 7.33 0.68
 9 5 4 4.29 0.64
 9 5 5 173.49 3.67
 9 5 6 127.59 2.92
 9 5 7 29.55 1.22
 9 5 8 46.26 1.57
 9 5 9 0.62 0.67
 9 5 10 121.14 3
 9 5 11 66.86 2.08
 9 5 12 60.18 2.08
 9 5 13 1.84 0.88
 9 5 14 26.33 1.45
 9 5 15 4.55 0.96
 9 5 16 11.5 1.15
 9 5 17 13.26 1.15
 9 5 18 23.05 1.28
 9 6 -18 9.64 0.99
 9 6 -17 9.44 1.04
 9 6 -16 8.03 1.05
 9 6 -15 17.47 1.25
 9 6 -14 8.5 1.04
 9 6 -13 26.02 1.44
 9 6 -12 13.26 1.14
 9 6 -11 75.61 2.33
 9 6 -10 15.23 1.06
 9 6 -9 1.29 0.72
 9 6 -8 124.8 3
 9 6 -7 6.6 0.79
 9 6 -6 127.29 2.96
 9 6 -5 190.2 3.99
 9 6 -4 28.68 1.16
 9 6 -3 25.96 1.09
 9 6 -2 264.25 5.16
 9 6 -1 70.62 1.86
 9 6 0 124.36 2.79
 9 6 1 70.51 1.86
 9 6 2 264.47 5.17
 9 6 3 25.81 1.08
 9 6 4 28.91 1.16
 9 6 5 192.78 4.04
 9 6 6 122.79 2.88
 9 6 7 6.54 0.78
 9 6 8 125.93 3.02
 9 6 9 1.35 0.72
 9 6 10 14.7 1.05
 9 6 11 74.92 2.31
 9 6 12 13.47 1.15
 9 6 13 28.55 1.49
 9 6 14 6.79 1.01
 9 6 15 16.54 1.23
 9 6 16 8.15 1.05
 9 6 17 10.28 1.06
 9 6 18 8.25 0.95
 9 7 -18 2.05 0.82
 9 7 -17 1.56 0.84
 9 7 -16 14.53 1.19
 9 7 -15 7.83 1.07
 9 7 -14 0.74 0.85
 9 7 -13 10.72 1.1
 9 7 -12 20.84 1.32
 9 7 -11 32.38 1.54
 9 7 -10 11.78 1.01
 9 7 -9 31.21 1.38
 9 7 -8 26.49 1.25
 9 7 -7 50.57 1.68
 9 7 -6 58.2 1.79
 9 7 -5 189.84 4.03
 9 7 -4 138.07 3.12
 9 7 -3 210.81 4.32
 9 7 -2 57.91 1.69
 9 7 -1 136.84 3.04
 9 7 0 176.69 3.71
 9 7 1 132.77 2.98
 9 7 2 58.08 1.7
 9 7 3 205.74 4.24
 9 7 4 137.41 3.11
 9 7 5 187.1 3.99
 9 7 6 56.7 1.76
 9 7 7 52.27 1.71
 9 7 8 25.9 1.25
 9 7 9 31.56 1.38
 9 7 10 11.84 1.01
 9 7 11 32.02 1.54
 9 7 12 20.14 1.3
 9 7 13 7.92 1.05
 9 7 14 2.09 0.87
 9 7 15 9.51 1.11
 9 7 16 14.4 1.19
 9 7 17 1.35 0.83
 9 7 18 0.55 0.8
 9 8 -17 3.65 0.85
 9 8 -16 10.24 1.06
 9 8 -15 6.52 1
 9 8 -14 4.45 0.94
 9 8 -13 4.82 0.96
 9 8 -12 4.63 0.96
 9 8 -11 28.99 1.5
 9 8 -10 1.47 0.79
 9 8 -9 103.31 2.74
 9 8 -8 83.32 2.35
 9 8 -7 2.69 0.74
 9 8 -6 33.93 1.38
 9 8 -5 115.7 2.81
 9 8 -4 131.7 3.06
 9 8 -3 15.74 0.96
 9 8 -2 54.21 1.67
 9 8 -1 332.73 6.4
 9 8 0 1.85 0.64
 9 8 1 330.45 6.37
 9 8 2 55.56 1.69
 9 8 3 15.67 0.96
 9 8 4 133.33 3.09
 9 8 5 114.79 2.79
 9 8 6 35.66 1.41
 9 8 7 2.47 0.74
 9 8 8 82.11 2.33
 9 8 9 101.92 2.71
 9 8 10 1.63 0.81
 9 8 11 30.23 1.51
 9 8 12 5.19 0.95
 9 8 13 5.04 0.96
 9 8 14 4.02 0.93
 9 8 15 7.13 1.01
 9 8 16 8.58 1.04
 9 8 17 3.91 0.85
 9 9 -17 2.68 0.85
 9 9 -16 1.84 0.84
 9 9 -15 14.08 1.18
 9 9 -14 2.7 0.93
 9 9 -13 26.65 1.45
 9 9 -12 14.58 1.2
 9 9 -11 28.54 1.49
 9 9 -10 32.14 1.55
 9 9 -9 25.12 1.36
 9 9 -8 25.03 1.29
 9 9 -7 65.04 2.02
 9 9 -6 8.38 0.89
 9 9 -5 41.3 1.52
 9 9 -4 81.12 2.23
 9 9 -3 265.94 5.37
 9 9 -2 53.56 1.71
 9 9 -1 49.35 1.61
 9 9 0 63.7 1.87
 9 9 1 49.56 1.62
 9 9 2 56.05 1.75
 9 9 3 265.34 5.36
 9 9 4 79.79 2.21
 9 9 5 41.79 1.53
 9 9 6 8.85 0.89
 9 9 7 64.63 2.01
 9 9 8 25.16 1.29
 9 9 9 24.03 1.33
 9 9 10 32.41 1.57
 9 9 11 27.46 1.46
 9 9 12 14.99 1.2
 9 9 13 26.11 1.43
 9 9 14 2.33 0.92
 9 9 15 14.03 1.17
 9 9 16 2.92 0.85
 9 9 17 2.52 0.84
 9 10 -16 5.8 0.89
 9 10 -15 1.41 0.85
 9 10 -14 2.3 0.9
 9 10 -13 1.28 0.87
 9 10 -12 0.85 0.86
 9 10 -11 5.79 0.99
 9 10 -10 15.91 1.22
 9 10 -9 4.69 0.94
 9 10 -8 60.21 2.04
 9 10 -7 8.02 0.92
 9 10 -6 104.89 2.74
 9 10 -5 28.75 1.32
 9 10 -4 63.87 1.97
 9 10 -3 40.71 1.53
 9 10 -2 238.19 4.95
 9 10 -1 11.5 0.93
 9 10 0 1 0.66
 9 10 1 11.82 0.92
 9 10 2 239.51 4.97
 9 10 3 42.01 1.56
 9 10 4 63.84 1.97
 9 10 5 27.55 1.3
 9 10 6 106.28 2.77
 9 10 7 6.41 0.9
 9 10 8 59.33 2.03
 9 10 9 4.92 0.94
 9 10 10 15.23 1.21
 9 10 11 6.38 0.99
 9 10 12 1.63 0.87
 9 10 13 2.09 0.88
 9 10 14 2.12 0.9
 9 10 15 1.92 0.87
 9 10 16 5.28 0.88
 9 11 -16 0.86 0.79
 9 11 -15 6.59 0.94
 9 11 -14 0.6 0.85
 9 11 -13 29.02 1.51
 9 11 -12 12.94 1.15
 9 11 -11 8.65 1.06
 9 11 -10 20.15 1.32
 9 11 -9 1.46 0.87
 9 11 -8 21.47 1.33
 9 11 -7 69.31 2.26
 9 11 -6 0.09 0.77
 9 11 -5 47.39 1.72
 9 11 -4 57.4 1.89
 9 11 -3 40.61 1.56
 9 11 -2 36.14 1.47
 9 11 -1 38.98 1.51
 9 11 0 59.73 1.9
 9 11 1 39.15 1.52
 9 11 2 36.03 1.47
 9 11 3 38.41 1.52
 9 11 4 56.97 1.89
 9 11 5 45.18 1.68
 9 11 6 0.2 0.79
 9 11 7 66.29 2.2
 9 11 8 21.94 1.33
 9 11 9 0.73 0.85
 9 11 10 19.29 1.3
 9 11 11 7.45 1.04
 9 11 12 12.5 1.14
 9 11 13 28.55 1.51
 9 11 14 0.88 0.85
 9 11 15 6.92 0.94
 9 11 16 1.21 0.79
 9 12 -15 1.99 0.81
 9 12 -14 -0.1 0.8
 9 12 -13 22.94 1.37
 9 12 -12 16.32 1.26
 9 12 -11 7.33 1.02
 9 12 -10 33.76 1.61
 9 12 -9 12.48 1.16
 9 12 -8 43.53 1.8
 9 12 -7 3.13 0.9
 9 12 -6 9.22 1.04
 9 12 -5 12.39 1.12
 9 12 -4 26.9 1.39
 9 12 -3 6.7 0.93
 9 12 -2 40.35 1.58
 9 12 -1 58.32 1.92
 9 12 0 4.05 0.81
 9 12 1 57.62 1.91
 9 12 2 42.19 1.62
 9 12 3 7.14 0.95
 9 12 4 27.37 1.39
 9 12 5 13.46 1.13
 9 12 6 8.34 1.02
 9 12 7 2.56 0.86
 9 12 8 42.16 1.77
 9 12 9 12.16 1.16
 9 12 10 35.07 1.63
 9 12 11 7.08 1.04
 9 12 12 14.34 1.22
 9 12 13 22.45 1.35
 9 12 14 0.62 0.8
 9 12 15 2.58 0.83
 9 13 -14 0.24 0.76
 9 13 -13 11.38 1.07
 9 13 -12 0.48 0.84
 9 13 -11 7.64 1.06
 9 13 -10 22.69 1.36
 9 13 -9 4.77 0.95
 9 13 -8 30.38 1.54
 9 13 -7 7.43 1.02
 9 13 -6 3.5 0.92
 9 13 -5 17.67 1.25
 9 13 -4 0.62 0.85
 9 13 -3 25.12 1.4
 9 13 -2 16.12 1.19
 9 13 -1 14.52 1.15
 9 13 0 14.03 1.13
 9 13 1 14.83 1.16
 9 13 2 16.63 1.2
 9 13 3 26.52 1.43
 9 13 4 1.44 0.85
 9 13 5 18.76 1.27
 9 13 6 2.72 0.9
 9 13 7 7.58 1.03
 9 13 8 29.76 1.52
 9 13 9 4.7 0.96
 9 13 10 22.03 1.34
 9 13 11 8.3 1.07
 9 13 12 -0.31 0.85
 9 13 13 11.82 1.08
 9 13 14 1.4 0.78
 9 14 -13 2.87 0.83
 9 14 -12 1.4 0.82
 9 14 -11 -0.13 0.84
 9 14 -10 11.85 1.15
 9 14 -9 3.1 0.95
 9 14 -8 45.88 1.83
 9 14 -7 9.98 1.09
 9 14 -6 1.29 0.89
 9 14 -5 19.46 1.3
 9 14 -4 6.89 1.01
 9 14 -3 -0.04 0.83
 9 14 -2 1.14 0.85
 9 14 -1 6.31 1
 9 14 0 -0.69 0.81
 9 14 1 6.02 0.98
 9 14 2 0.02 0.83
 9 14 3 1.55 0.85
 9 14 4 7.35 1.02
 9 14 5 19.27 1.29
 9 14 6 2.53 0.91
 9 14 7 9.24 1.07
 9 14 8 45.81 1.83
 9 14 9 4.21 0.96
 9 14 10 12.77 1.16
 9 14 11 1.66 0.84
 9 14 12 1.12 0.82
 9 14 13 3.53 0.84
 9 15 -12 10.41 1
 9 15 -11 11.59 1.06
 9 15 -10 1.59 0.89
 9 15 -9 1.14 0.86
 9 15 -8 -0.02 0.85
 9 15 -7 0.46 0.87
 9 15 -6 1.75 0.89
 9 15 -5 15.46 1.21
 9 15 -4 1.06 0.87
 9 15 -3 9.83 1.09
 9 15 -2 1.46 0.85
 9 15 -1 3.35 0.92
 9 15 0 29.02 1.5
 9 15 1 3.24 0.9
 9 15 2 0.72 0.86
 9 15 3 10.55 1.1
 9 15 4 1.23 0.86
 9 15 5 15.04 1.2
 9 15 6 3.12 0.9
 9 15 7 1.8 0.9
 9 15 8 0.27 0.86
 9 15 9 0.65 0.86
 9 15 10 3.08 0.88
 9 15 11 11.53 1.05
 9 15 12 10.44 1.02
 9 16 -10 6.49 0.92
 9 16 -9 1.58 0.83
 9 16 -8 1.64 0.85
 9 16 -7 6.32 0.98
 9 16 -6 10.05 1.1
 9 16 -5 2.21 0.94
 9 16 -4 4.21 0.97
 9 16 -3 5.31 0.96
 9 16 -2 0.11 0.82
 9 16 -1 3.68 0.92
 9 16 0 4.13 0.94
 9 16 1 4.56 0.95
 9 16 2 0.42 0.82
 9 16 3 5.75 0.97
 9 16 4 3.53 0.94
 9 16 5 4.42 0.97
 9 16 6 8.63 1.08
 9 16 7 5.58 0.97
 9 16 8 0.75 0.82
 9 16 9 0.95 0.81
 9 16 10 5.62 0.9
 9 17 -9 2.41 0.85
 9 17 -8 2.97 0.84
 9 17 -7 3.64 0.87
 9 17 -6 0.4 0.82
 9 17 -5 4.63 0.93
 9 17 -4 3.72 0.93
 9 17 -3 3.69 0.93
 9 17 -2 12.32 1.16
 9 17 -1 1.82 0.9
 9 17 0 1.77 0.9
 9 17 1 0.67 0.87
 9 17 2 13.96 1.19
 9 17 3 4.93 0.95
 9 17 4 3.42 0.93
 9 17 5 3.58 0.91
 9 17 6 -0.02 0.8
 9 17 7 2.86 0.88
 9 17 8 3.28 0.84
 9 17 9 3.44 0.86
 9 18 -7 0.74 0.8
 9 18 -6 4.08 0.86
 9 18 -5 2.83 0.83
 9 18 -4 4.18 0.88
 9 18 -3 2.37 0.85
 9 18 -2 2.86 0.88
 9 18 -1 5.86 0.95
 9 18 0 3.69 0.9
 9 18 1 4.85 0.92
 9 18 2 3.66 0.89
 9 18 3 1.6 0.83
 9 18 4 3.88 0.88
 9 18 5 0.94 0.82
 9 18 6 4.67 0.87
 9 18 7 0.12 0.8
 9 19 -3 0.48 0.78
 9 19 -2 2.34 0.81
 9 19 -1 0.67 0.77
 9 19 0 0.02 0.76
 9 19 1 0.45 0.77
 9 19 2 2.58 0.8
 9 19 3 -0.5 0.78
 10 0 0 435.69 7.98
 10 0 1 373.4 6.93
 10 0 2 171.49 3.55
 10 0 3 160.48 3.38
 10 0 4 142.82 3.11
 10 0 5 184.43 3.85
 10 0 6 16.41 0.94
 10 0 7 202.97 4.25
 10 0 8 12.6 0.92
 10 0 9 30.98 1.31
 10 0 10 7.25 0.87
 10 0 11 39.77 1.56
 10 0 12 45.62 1.8
 10 0 13 25.76 1.43
 10 0 14 35.88 1.66
 10 0 15 1.11 0.86
 10 0 16 25.83 1.47
 10 0 17 -0.23 0.82
 10 0 18 5.3 0.92
 10 1 -18 12.89 1.07
 10 1 -17 8.26 1.03
 10 1 -16 7.21 1.05
 10 1 -15 20.07 1.32
 10 1 -14 87.38 2.64
 10 1 -13 10.9 1.1
 10 1 -12 67.15 2.22
 10 1 -11 79.58 2.3
 10 1 -10 87.02 2.4
 10 1 -9 98.18 2.54
 10 1 -8 -0.24 0.64
 10 1 -7 312.96 6.11
 10 1 -6 47.4 1.52
 10 1 -5 186.28 3.89
 10 1 -4 6.03 0.67
 10 1 -3 46.67 1.43
 10 1 -2 158.94 3.34
 10 1 -1 89.54 2.15
 10 1 0 473.51 8.61
 10 1 1 89.05 2.14
 10 1 2 154.91 3.28
 10 1 3 45.69 1.41
 10 1 4 4.84 0.64
 10 1 5 186.07 3.88
 10 1 6 47.21 1.52
 10 1 7 306.94 6.02
 10 1 8 0.7 0.65
 10 1 9 97.43 2.53
 10 1 10 88.67 2.43
 10 1 11 78.13 2.28
 10 1 12 69.68 2.26
 10 1 13 10.19 1.09
 10 1 14 86.03 2.61
 10 1 15 20.81 1.33
 10 1 16 8.11 1.06
 10 1 17 7.7 1.02
 10 1 18 13.19 1.09
 10 2 -18 6.86 0.94
 10 2 -17 10.99 1.1
 10 2 -16 23.92 1.42
 10 2 -15 15.32 1.23
 10 2 -14 85.65 2.6
 10 2 -13 61.93 2.14
 10 2 -12 37.71 1.66
 10 2 -11 3.69 0.8
 10 2 -10 79.69 2.28
 10 2 -9 5.2 0.79
 10 2 -8 112.95 2.77
 10 2 -7 68.51 1.95
 10 2 -6 278.5 5.49
 10 2 -5 12.69 0.84
 10 2 -4 204.02 4.16
 10 2 -3 4.53 0.63
 10 2 -2 95.8 2.27
 10 2 -1 10.75 0.75
 10 2 0 85.49 2.09
 10 2 1 10.47 0.74
 10 2 2 96.92 2.29
 10 2 3 3.7 0.61
 10 2 4 203.01 4.15
 10 2 5 11.43 0.81
 10 2 6 278.13 5.49
 10 2 7 69.39 1.96
 10 2 8 111.66 2.75
 10 2 9 5.62 0.8
 10 2 10 81.17 2.3
 10 2 11 3.46 0.78
 10 2 12 37.84 1.64
 10 2 13 62.72 2.16
 10 2 14 83.81 2.57
 10 2 15 16.36 1.23
 10 2 16 24.96 1.44
 10 2 17 11.05 1.1
 10 2 18 6.1 0.92
 10 3 -18 13.06 1.08
 10 3 -17 21.12 1.31
 10 3 -16 5.48 1
 10 3 -15 8.02 1.03
 10 3 -14 23.16 1.39
 10 3 -13 7.58 1.04
 10 3 -12 14.63 1.17
 10 3 -11 16.58 1.15
 10 3 -10 15.06 1.05
 10 3 -9 123.93 3.02
 10 3 -8 109.02 2.71
 10 3 -7 53.98 1.7
 10 3 -6 5.49 0.72
 10 3 -5 42.22 1.41
 10 3 -4 17.76 0.93
 10 3 -3 26.29 1.07
 10 3 -2 35.82 1.24
 10 3 -1 19.48 0.93
 10 3 0 228.27 4.52
 10 3 1 19.83 0.94
 10 3 2 35.83 1.24
 10 3 3 25.12 1.06
 10 3 4 17.63 0.92
 10 3 5 41.75 1.4
 10 3 6 4.86 0.71
 10 3 7 55.02 1.71
 10 3 8 108.91 2.71
 10 3 9 126.28 3.06
 10 3 10 16.13 1.06
 10 3 11 16.84 1.16
 10 3 12 15.13 1.18
 10 3 13 7.72 1.04
 10 3 14 22.63 1.39
 10 3 15 6.58 0.99
 10 3 16 6.51 1.02
 10 3 17 21.55 1.31
 10 3 18 12.43 1.05
 10 4 -18 2.09 0.81
 10 4 -17 9.52 1.05
 10 4 -16 8.59 1.08
 10 4 -15 12.59 1.14
 10 4 -14 6.06 1
 10 4 -13 96.74 2.8
 10 4 -12 10.19 1.07
 10 4 -11 10.44 1.02
 10 4 -10 45.88 1.67
 10 4 -9 29.11 1.31
 10 4 -8 21.4 1.13
 10 4 -7 78.16 2.15
 10 4 -6 13.87 0.91
 10 4 -5 4.51 0.69
 10 4 -4 35.77 1.29
 10 4 -3 60.68 1.72
 10 4 -2 162.91 3.46
 10 4 -1 37.68 1.29
 10 4 0 99.79 2.37
 10 4 1 38.44 1.3
 10 4 2 165.18 3.5
 10 4 3 62.17 1.74
 10 4 4 35.32 1.28
 10 4 5 4.36 0.69
 10 4 6 13.37 0.9
 10 4 7 79.47 2.17
 10 4 8 20.59 1.11
 10 4 9 27.39 1.28
 10 4 10 46.65 1.69
 10 4 11 9.78 1.01
 10 4 12 10.81 1.09
 10 4 13 96.68 2.8
 10 4 14 4.7 0.97
 10 4 15 11.9 1.12
 10 4 16 9.15 1.08
 10 4 17 10.01 1.05
 10 4 18 1.46 0.79
 10 5 -18 2.9 0.84
 10 5 -17 1.42 0.82
 10 5 -16 3.02 0.91
 10 5 -15 2.17 0.93
 10 5 -14 8.53 1.07
 10 5 -13 40.19 1.74
 10 5 -12 19.06 1.28
 10 5 -11 6.33 0.96
 10 5 -10 32.15 1.43
 10 5 -9 7.4 0.88
 10 5 -8 1.83 0.73
 10 5 -7 118.6 2.88
 10 5 -6 31.94 1.3
 10 5 -5 59.67 1.78
 10 5 -4 41.32 1.42
 10 5 -3 186.01 3.9
 10 5 -2 8.43 0.76
 10 5 -1 21.32 1.01
 10 5 0 24.36 1.06
 10 5 1 20.76 1
 10 5 2 9.31 0.77
 10 5 3 185.02 3.88
 10 5 4 39.44 1.39
 10 5 5 60.61 1.8
 10 5 6 32.95 1.32
 10 5 7 121.43 2.93
 10 5 8 1.82 0.71
 10 5 9 7.68 0.89
 10 5 10 30.85 1.4
 10 5 11 6.64 0.97
 10 5 12 18.95 1.28
 10 5 13 39.82 1.73
 10 5 14 8.56 1.04
 10 5 15 3.35 0.95
 10 5 16 3.25 0.9
 10 5 17 0.45 0.82
 10 5 18 2.31 0.84
 10 6 -17 1.19 0.8
 10 6 -16 12.05 1.12
 10 6 -15 5.49 1
 10 6 -14 4.15 0.93
 10 6 -13 1.95 0.89
 10 6 -12 7.18 1.02
 10 6 -11 2.12 0.87
 10 6 -10 10.48 1.03
 10 6 -9 15.24 1.06
 10 6 -8 85.5 2.37
 10 6 -7 16.51 1.04
 10 6 -6 13.63 0.95
 10 6 -5 2.92 0.7
 10 6 -4 1.92 0.67
 10 6 -3 10.44 0.84
 10 6 -2 5.09 0.7
 10 6 -1 43.29 1.44
 10 6 0 50.61 1.57
 10 6 1 44.04 1.46
 10 6 2 5.41 0.71
 10 6 3 10.26 0.83
 10 6 4 2.17 0.67
 10 6 5 2.46 0.69
 10 6 6 13.26 0.95
 10 6 7 16.09 1.03
 10 6 8 85.44 2.36
 10 6 9 16.92 1.1
 10 6 10 10.57 1.02
 10 6 11 3.01 0.88
 10 6 12 8.44 1.04
 10 6 13 2.06 0.88
 10 6 14 2.3 0.89
 10 6 15 4.96 0.99
 10 6 16 12.66 1.13
 10 6 17 1.02 0.8
 10 7 -17 6.72 0.91
 10 7 -16 1.34 0.84
 10 7 -15 25.01 1.42
 10 7 -14 3.11 0.92
 10 7 -13 28.86 1.51
 10 7 -12 5.78 0.98
 10 7 -11 7.08 1.01
 10 7 -10 13.4 1.14
 10 7 -9 4.37 0.87
 10 7 -8 36.39 1.49
 10 7 -7 5.99 0.83
 10 7 -6 1.68 0.72
 10 7 -5 3.06 0.72
 10 7 -4 2.9 0.71
 10 7 -3 233.06 4.78
 10 7 -2 1.17 0.63
 10 7 -1 51.73 1.63
 10 7 0 28.55 1.2
 10 7 1 52.11 1.64
 10 7 2 1.04 0.63
 10 7 3 232.25 4.77
 10 7 4 2.54 0.71
 10 7 5 2.91 0.72
 10 7 6 2.71 0.73
 10 7 7 6.58 0.85
 10 7 8 38.24 1.53
 10 7 9 2.84 0.85
 10 7 10 13.38 1.14
 10 7 11 6.49 0.99
 10 7 12 6.21 0.98
 10 7 13 29.03 1.5
 10 7 14 3.9 0.92
 10 7 15 25.08 1.43
 10 7 16 0.99 0.85
 10 7 17 6.61 0.91
 10 8 -17 1.64 0.81
 10 8 -16 2.6 0.85
 10 8 -15 6.29 0.99
 10 8 -14 7.93 1.06
 10 8 -13 2.29 0.9
 10 8 -12 0.38 0.84
 10 8 -11 14.72 1.19
 10 8 -10 3.8 0.91
 10 8 -9 45.36 1.81
 10 8 -8 34.62 1.49
 10 8 -7 4.65 0.83
 10 8 -6 1.26 0.72
 10 8 -5 152.16 3.5
 10 8 -4 8.39 0.86
 10 8 -3 11.36 0.9
 10 8 -2 33.36 1.34
 10 8 -1 31.3 1.29
 10 8 0 28.37 1.23
 10 8 1 31.56 1.3
 10 8 2 32.17 1.31
 10 8 3 11.6 0.91
 10 8 4 7.64 0.85
 10 8 5 153.55 3.52
 10 8 6 1.67 0.74
 10 8 7 5.05 0.84
 10 8 8 36.34 1.51
 10 8 9 46.09 1.82
 10 8 10 3.72 0.91
 10 8 11 15.27 1.2
 10 8 12 0.66 0.84
 10 8 13 2.27 0.88
 10 8 14 7.18 1.04
 10 8 15 6.13 0.99
 10 8 16 1.71 0.84
 10 8 17 2.39 0.82
 10 9 -16 3.02 0.83
 10 9 -15 11.82 1.1
 10 9 -14 -0.18 0.84
 10 9 -13 1.34 0.89
 10 9 -12 3.24 0.92
 10 9 -11 8.11 1.04
 10 9 -10 9.33 1.07
 10 9 -9 13.56 1.16
 10 9 -8 13.95 1.15
 10 9 -7 21.67 1.27
 10 9 -6 33.83 1.45
 10 9 -5 2.64 0.77
 10 9 -4 29.47 1.32
 10 9 -3 11.15 0.93
 10 9 -2 9.94 0.9
 10 9 -1 7.62 0.84
 10 9 0 62.44 1.91
 10 9 1 7.56 0.84
 10 9 2 9.72 0.89
 10 9 3 10.58 0.92
 10 9 4 29.59 1.32
 10 9 5 2.26 0.77
 10 9 6 35.78 1.48
 10 9 7 23.58 1.3
 10 9 8 15.41 1.17
 10 9 9 14.9 1.17
 10 9 10 8.74 1.06
 10 9 11 7.84 1.04
 10 9 12 1.56 0.89
 10 9 13 1.78 0.91
 10 9 14 -0.07 0.84
 10 9 15 13.84 1.12
 10 9 16 3.45 0.84
 10 10 -15 3.57 0.88
 10 10 -14 1.02 0.84
 10 10 -13 8.7 1.07
 10 10 -12 5.9 0.98
 10 10 -11 2.23 0.91
 10 10 -10 1.54 0.89
 10 10 -9 -0.11 0.83
 10 10 -8 18.99 1.28
 10 10 -7 3.39 0.9
 10 10 -6 8.08 0.97
 10 10 -5 50.63 1.79
 10 10 -4 32.27 1.41
 10 10 -3 10.79 0.96
 10 10 -2 119.8 2.98
 10 10 -1 47.9 1.69
 10 10 0 12.72 0.98
 10 10 1 49.04 1.71
 10 10 2 120.5 2.99
 10 10 3 10.19 0.94
 10 10 4 31.44 1.4
 10 10 5 50.18 1.78
 10 10 6 7.88 0.97
 10 10 7 2.83 0.88
 10 10 8 18.03 1.26
 10 10 9 0.7 0.84
 10 10 10 1.66 0.88
 10 10 11 2.9 0.92
 10 10 12 6.47 0.99
 10 10 13 10.05 1.1
 10 10 14 0.1 0.83
 10 10 15 2.83 0.86
 10 11 -15 4.74 0.86
 10 11 -14 1.9 0.85
 10 11 -13 5.42 0.97
 10 11 -12 12.24 1.15
 10 11 -11 8.89 1.05
 10 11 -10 46.57 1.85
 10 11 -9 7.28 1.01
 10 11 -8 11.26 1.12
 10 11 -7 6.76 1
 10 11 -6 16.32 1.21
 10 11 -5 23.35 1.36
 10 11 -4 14.94 1.14
 10 11 -3 7.75 0.95
 10 11 -2 19.7 1.16
 10 11 -1 8.23 0.91
 10 11 0 18.49 1.14
 10 11 1 8.13 0.91
 10 11 2 19.22 1.16
 10 11 3 8.25 0.95
 10 11 4 16.33 1.15
 10 11 5 24.87 1.38
 10 11 6 15.33 1.19
 10 11 7 5.6 0.97
 10 11 8 12.43 1.13
 10 11 9 6.47 1.01
 10 11 10 45.17 1.83
 10 11 11 8.33 1.05
 10 11 12 11.31 1.14
 10 11 13 4.98 0.96
 10 11 14 2.5 0.85
 10 11 15 4.93 0.87
 10 12 -14 2.33 0.82
 10 12 -13 0.82 0.84
 10 12 -12 3.17 0.92
 10 12 -11 2.81 0.94
 10 12 -10 12.11 1.14
 10 12 -9 6.76 1.02
 10 12 -8 12.28 1.16
 10 12 -7 19.28 1.3
 10 12 -6 6.5 1.02
 10 12 -5 8.75 1.05
 10 12 -4 4.59 0.95
 10 12 -3 15.53 1.18
 10 12 -2 5.07 0.95
 10 12 -1 2.89 0.89
 10 12 0 16.96 1.22
 10 12 1 3.21 0.9
 10 12 2 5.29 0.95
 10 12 3 14.24 1.16
 10 12 4 4.03 0.92
 10 12 5 7.95 1.01
 10 12 6 7.75 1.05
 10 12 7 20 1.31
 10 12 8 13.88 1.2
 10 12 9 5.76 0.99
 10 12 10 11.75 1.14
 10 12 11 1.71 0.92
 10 12 12 2.69 0.91
 10 12 13 1.29 0.85
 10 12 14 1.69 0.8
 10 13 -13 2.93 0.83
 10 13 -12 7.98 1
 10 13 -11 6.23 0.98
 10 13 -10 12.11 1.16
 10 13 -9 21.2 1.38
 10 13 -8 -0.2 0.84
 10 13 -7 6.62 1.03
 10 13 -6 4.67 0.98
 10 13 -5 18.08 1.28
 10 13 -4 5.56 0.99
 10 13 -3 18.45 1.27
 10 13 -2 5.9 0.97
 10 13 -1 -0.27 0.82
 10 13 0 85.87 2.59
 10 13 1 1.28 0.86
 10 13 2 5.62 0.98
 10 13 3 19.02 1.29
 10 13 4 5.03 0.97
 10 13 5 18.26 1.28
 10 13 6 5.76 1
 10 13 7 7.4 1.03
 10 13 8 0.58 0.85
 10 13 9 20.77 1.37
 10 13 10 11.5 1.17
 10 13 11 6.49 0.99
 10 13 12 7.94 1
 10 13 13 2.76 0.82
 10 14 -12 0.84 0.78
 10 14 -11 2.66 0.87
 10 14 -10 31.92 1.54
 10 14 -9 0.83 0.9
 10 14 -8 8.21 1.08
 10 14 -7 2.06 0.89
 10 14 -6 37.35 1.67
 10 14 -5 1.51 0.9
 10 14 -4 8.94 1.05
 10 14 -3 8.09 1.05
 10 14 -2 9.24 1.07
 10 14 -1 6.45 1.01
 10 14 0 0.78 0.86
 10 14 1 7.81 1.04
 10 14 2 9.59 1.08
 10 14 3 7.25 1.01
 10 14 4 8.26 1.05
 10 14 5 1.15 0.88
 10 14 6 35.48 1.64
 10 14 7 3.09 0.92
 10 14 8 9.8 1.11
 10 14 9 1.44 0.89
 10 14 10 31.98 1.54
 10 14 11 2.18 0.84
 10 14 12 0.33 0.78
 10 15 -11 2.61 0.83
 10 15 -10 4.87 0.91
 10 15 -9 5.51 0.95
 10 15 -8 16.8 1.23
 10 15 -7 37.13 1.69
 10 15 -6 4.41 0.98
 10 15 -5 3.72 0.97
 10 15 -4 4.11 0.93
 10 15 -3 5.07 0.98
 10 15 -2 4.99 0.96
 10 15 -1 2 0.9
 10 15 0 14.84 1.19
 10 15 1 2.06 0.88
 10 15 2 4.01 0.96
 10 15 3 5.04 0.96
 10 15 4 3.78 0.93
 10 15 5 3.05 0.97
 10 15 6 4.29 1
 10 15 7 36.95 1.68
 10 15 8 16.49 1.23
 10 15 9 4.58 0.93
 10 15 10 3.66 0.89
 10 15 11 3.22 0.83
 10 16 -9 -0.38 0.76
 10 16 -8 3.62 0.91
 10 16 -7 0.73 0.84
 10 16 -6 3.24 0.91
 10 16 -5 10.84 1.11
 10 16 -4 6.57 1.03
 10 16 -3 33.91 1.63
 10 16 -2 5.07 1.01
 10 16 -1 23.32 1.42
 10 16 0 7.43 1.05
 10 16 1 23.69 1.43
 10 16 2 4.17 0.97
 10 16 3 34.55 1.64
 10 16 4 7.97 1.05
 10 16 5 10.73 1.11
 10 16 6 4.24 0.94
 10 16 7 0.99 0.84
 10 16 8 3.8 0.9
 10 16 9 0.45 0.77
 10 17 -8 9 1.01
 10 17 -7 19.05 1.19
 10 17 -6 7.91 0.98
 10 17 -5 4.37 0.91
 10 17 -4 3.95 0.9
 10 17 -3 2.86 0.89
 10 17 -2 3.74 0.91
 10 17 -1 11.3 1.1
 10 17 0 55.86 2.02
 10 17 1 10.27 1.1
 10 17 2 3.43 0.91
 10 17 3 2.88 0.89
 10 17 4 4.52 0.92
 10 17 5 4.82 0.9
 10 17 6 6.55 0.95
 10 17 7 18.29 1.17
 10 17 8 10.06 1.02
 10 18 -5 3.45 0.88
 10 18 -4 12.71 1.05
 10 18 -3 2.07 0.83
 10 18 -2 4.72 0.89
 10 18 -1 4.69 0.89
 10 18 0 0.52 0.8
 10 18 1 6.33 0.92
 10 18 2 4.32 0.89
 10 18 3 2.03 0.83
 10 18 4 12.49 1.06
 10 18 5 2.77 0.86
 11 0 1 124.97 2.84
 11 0 2 6.14 0.71
 11 0 3 143.86 3.19
 11 0 4 0.27 0.6
 11 0 5 24.44 1.13
 11 0 6 2.29 0.67
 11 0 7 4.64 0.76
 11 0 8 39.96 1.51
 11 0 9 11.27 0.96
 11 0 10 65.25 2.05
 11 0 11 -0.77 0.79
 11 0 12 1.21 0.85
 11 0 13 18.08 1.29
 11 0 14 1.17 0.87
 11 0 15 12.97 1.2
 11 0 16 0.35 0.86
 11 0 17 0.75 0.81
 11 0 18 9.55 1.03
 11 1 -18 0.02 0.77
 11 1 -17 1.59 0.84
 11 1 -16 45.56 1.83
 11 1 -15 23.38 1.43
 11 1 -14 11.29 1.13
 11 1 -13 24.08 1.42
 11 1 -12 31.7 1.55
 11 1 -11 13.11 1.12
 11 1 -10 20.07 1.17
 11 1 -9 12.36 0.99
 11 1 -8 27.57 1.27
 11 1 -7 50.14 1.67
 11 1 -6 14.41 0.95
 11 1 -5 111.97 2.7
 11 1 -4 20.79 1.03
 11 1 -3 54.66 1.65
 11 1 -2 22.18 1.03
 11 1 -1 25.95 1.1
 11 1 0 52.45 1.58
 11 1 1 27.55 1.13
 11 1 2 22.48 1.04
 11 1 3 53.6 1.63
 11 1 4 20.99 1.03
 11 1 5 112.13 2.7
 11 1 6 15.2 0.96
 11 1 7 50.51 1.68
 11 1 8 27.31 1.27
 11 1 9 11.95 0.98
 11 1 10 19.58 1.17
 11 1 11 13.5 1.14
 11 1 12 32.97 1.58
 11 1 13 24.25 1.4
 11 1 14 12.03 1.13
 11 1 15 21.95 1.39
 11 1 16 45.48 1.84
 11 1 17 0.9 0.84
 11 1 18 0.39 0.79
 11 2 -18 0.45 0.8
 11 2 -17 15.31 1.15
 11 2 -16 4.11 0.94
 11 2 -15 2.95 0.94
 11 2 -14 7.93 1.05
 11 2 -13 9.85 1.09
 11 2 -12 49.81 1.92
 11 2 -11 32.41 1.54
 11 2 -10 5.05 0.85
 11 2 -9 34.1 1.43
 11 2 -8 72.6 2.12
 11 2 -7 12.95 0.95
 11 2 -6 49.49 1.63
 11 2 -5 50.95 1.63
 11 2 -4 255.15 5.12
 11 2 -3 24.17 1.1
 11 2 -2 192.74 4.01
 11 2 -1 3.32 0.66
 11 2 0 93.19 2.3
 11 2 1 3.14 0.65
 11 2 2 193.33 4.02
 11 2 3 26.48 1.14
 11 2 4 258.49 5.17
 11 2 5 51 1.63
 11 2 6 49.15 1.63
 11 2 7 12.84 0.95
 11 2 8 72.49 2.12
 11 2 9 33.43 1.43
 11 2 10 5.3 0.84
 11 2 11 34.54 1.58
 11 2 12 49.44 1.91
 11 2 13 9.45 1.07
 11 2 14 7.58 1.03
 11 2 15 3.46 0.95
 11 2 16 4.74 0.95
 11 2 17 15.21 1.15
 11 2 18 0.44 0.81
 11 3 -17 4.81 0.91
 11 3 -16 0.42 0.85
 11 3 -15 1.88 0.91
 11 3 -14 1.13 0.86
 11 3 -13 16.11 1.24
 11 3 -12 4.42 0.95
 11 3 -11 3.52 0.91
 11 3 -10 1.55 0.79
 11 3 -9 75.14 2.21
 11 3 -8 35.31 1.45
 11 3 -7 202.74 4.35
 11 3 -6 77.67 2.16
 11 3 -5 146.56 3.32
 11 3 -4 28.19 1.2
 11 3 -3 137.21 3.11
 11 3 -2 149.41 3.3
 11 3 -1 126.9 2.9
 11 3 0 1.24 0.62
 11 3 1 126.59 2.89
 11 3 2 151.19 3.33
 11 3 3 135.46 3.07
 11 3 4 28.34 1.2
 11 3 5 148.47 3.35
 11 3 6 77.68 2.15
 11 3 7 205.02 4.39
 11 3 8 36.63 1.47
 11 3 9 75.52 2.22
 11 3 10 1.39 0.79
 11 3 11 4.26 0.92
 11 3 12 4.84 0.96
 11 3 13 16.4 1.24
 11 3 14 1.4 0.87
 11 3 15 2.21 0.91
 11 3 16 1.7 0.86
 11 3 17 5.91 0.92
 11 4 -17 15.59 1.13
 11 4 -16 0.99 0.83
 11 4 -15 10.75 1.11
 11 4 -14 22.29 1.36
 11 4 -13 29.73 1.52
 11 4 -12 13.68 1.17
 11 4 -11 128.72 3.35
 11 4 -10 27.48 1.4
 11 4 -9 1.42 0.77
 11 4 -8 27.48 1.3
 11 4 -7 1.91 0.72
 11 4 -6 17 1.03
 11 4 -5 11.02 0.89
 11 4 -4 77.59 2.12
 11 4 -3 126.12 2.94
 11 4 -2 313.39 6.09
 11 4 -1 143.24 3.2
 11 4 0 18.76 1
 11 4 1 143.31 3.2
 11 4 2 307.84 6
 11 4 3 123.74 2.9
 11 4 4 78.83 2.14
 11 4 5 11.2 0.88
 11 4 6 16.82 1.03
 11 4 7 1.87 0.72
 11 4 8 27.9 1.31
 11 4 9 1.37 0.76
 11 4 10 26.63 1.39
 11 4 11 125.53 3.29
 11 4 12 13.04 1.16
 11 4 13 30.69 1.55
 11 4 14 23.17 1.37
 11 4 15 9.27 1.1
 11 4 16 0.95 0.83
 11 4 17 15.31 1.13
 11 5 -17 1.69 0.79
 11 5 -16 11.23 1.07
 11 5 -15 14.47 1.21
 11 5 -14 2.99 0.9
 11 5 -13 37.34 1.67
 11 5 -12 3.17 0.93
 11 5 -11 4.89 0.97
 11 5 -10 1.97 0.87
 11 5 -9 75.62 2.32
 11 5 -8 189.61 4.21
 11 5 -7 77.44 2.23
 11 5 -6 72.06 2.1
 11 5 -5 18.23 1.06
 11 5 -4 36.6 1.4
 11 5 -3 65.74 1.92
 11 5 -2 129.85 3.01
 11 5 -1 24.22 1.13
 11 5 0 2.56 0.67
 11 5 1 24.48 1.14
 11 5 2 128.01 2.98
 11 5 3 66.23 1.92
 11 5 4 36.32 1.39
 11 5 5 19.18 1.07
 11 5 6 71.83 2.09
 11 5 7 76.87 2.21
 11 5 8 186.88 4.17
 11 5 9 77.07 2.35
 11 5 10 3.03 0.88
 11 5 11 5.65 0.97
 11 5 12 2.03 0.91
 11 5 13 39.66 1.72
 11 5 14 1.5 0.89
 11 5 15 16.12 1.22
 11 5 16 10.87 1.07
 11 5 17 1.16 0.79
 11 6 -17 0.22 0.78
 11 6 -16 16.56 1.18
 11 6 -15 1.18 0.86
 11 6 -14 1.65 0.91
 11 6 -13 9.3 1.07
 11 6 -12 44.09 1.81
 11 6 -11 11.33 1.11
 11 6 -10 29.79 1.51
 11 6 -9 7.78 0.98
 11 6 -8 35.51 1.5
 11 6 -7 5.37 0.84
 11 6 -6 3.57 0.78
 11 6 -5 17.29 1.06
 11 6 -4 14.4 0.98
 11 6 -3 109.19 2.7
 11 6 -2 24.98 1.17
 11 6 -1 41.4 1.48
 11 6 0 58.05 1.78
 11 6 1 41.58 1.48
 11 6 2 24.48 1.16
 11 6 3 109.81 2.72
 11 6 4 12.8 0.96
 11 6 5 18.86 1.09
 11 6 6 4.3 0.78
 11 6 7 5.39 0.84
 11 6 8 35.33 1.49
 11 6 9 6.83 0.96
 11 6 10 30.91 1.53
 11 6 11 10.93 1.12
 11 6 12 44.15 1.82
 11 6 13 9.06 1.07
 11 6 14 1.95 0.91
 11 6 15 2.16 0.88
 11 6 16 16.71 1.17
 11 6 17 0.88 0.81
 11 7 -16 0.79 0.8
 11 7 -15 11.65 1.09
 11 7 -14 15.31 1.22
 11 7 -13 5.96 0.98
 11 7 -12 16 1.24
 11 7 -11 12.28 1.15
 11 7 -10 6.51 0.99
 11 7 -9 11.06 1.08
 11 7 -8 6.18 0.93
 11 7 -7 38.87 1.56
 11 7 -6 28.6 1.34
 11 7 -5 18.87 1.13
 11 7 -4 17.81 1.08
 11 7 -3 1.9 0.71
 11 7 -2 3.63 0.74
 11 7 -1 106.49 2.67
 11 7 0 46.56 1.6
 11 7 1 105.5 2.65
 11 7 2 3.48 0.74
 11 7 3 2.02 0.71
 11 7 4 18.48 1.09
 11 7 5 19.56 1.13
 11 7 6 27.72 1.32
 11 7 7 38.43 1.55
 11 7 8 5.96 0.93
 11 7 9 10.98 1.08
 11 7 10 4.93 0.96
 11 7 11 11.7 1.13
 11 7 12 14.04 1.19
 11 7 13 6.92 0.98
 11 7 14 13.97 1.19
 11 7 15 11.13 1.09
 11 7 16 1.02 0.8
 11 8 -16 3.04 0.83
 11 8 -15 0.59 0.81
 11 8 -14 1.03 0.87
 11 8 -13 3.91 0.96
 11 8 -12 19.52 1.3
 11 8 -11 3.37 0.94
 11 8 -10 -0.18 0.85
 11 8 -9 34.78 1.62
 11 8 -8 2.88 0.9
 11 8 -7 27.53 1.4
 11 8 -6 16.06 1.11
 11 8 -5 28.07 1.33
 11 8 -4 12.48 0.99
 11 8 -3 19.45 1.12
 11 8 -2 4.56 0.78
 11 8 -1 11.3 0.93
 11 8 0 2.59 0.73
 11 8 1 11.04 0.92
 11 8 2 4.42 0.78
 11 8 3 18.63 1.11
 11 8 4 12.51 0.99
 11 8 5 28.41 1.34
 11 8 6 17.15 1.13
 11 8 7 28.24 1.42
 11 8 8 2.53 0.9
 11 8 9 34.1 1.61
 11 8 10 1.01 0.86
 11 8 11 3.63 0.93
 11 8 12 18.91 1.29
 11 8 13 4.27 0.96
 11 8 14 2.77 0.88
 11 8 15 0.67 0.82
 11 8 16 2.37 0.82
 11 9 -15 13.98 1.1
 11 9 -14 1.56 0.86
 11 9 -13 7.37 1.05
 11 9 -12 7.75 1.08
 11 9 -11 25.95 1.45
 11 9 -10 1.83 0.9
 11 9 -9 2.7 0.92
 11 9 -8 11.42 1.13
 11 9 -7 12.82 1.13
 11 9 -6 17.52 1.2
 11 9 -5 1.63 0.82
 11 9 -4 15.17 1.06
 11 9 -3 3.04 0.78
 11 9 -2 4.64 0.8
 11 9 -1 4.23 0.79
 11 9 0 4.13 0.79
 11 9 1 4.76 0.81
 11 9 2 2.95 0.77
 11 9 3 1.01 0.75
 11 9 4 14.74 1.06
 11 9 5 1.88 0.81
 11 9 6 17.95 1.21
 11 9 7 13.39 1.14
 11 9 8 10.7 1.1
 11 9 9 2 0.89
 11 9 10 1.85 0.9
 11 9 11 26.42 1.45
 11 9 12 8.73 1.1
 11 9 13 7.39 1.05
 11 9 14 0.94 0.84
 11 9 15 15.47 1.12
 11 10 -15 1.97 0.83
 11 10 -14 0.78 0.8
 11 10 -13 0.65 0.85
 11 10 -12 12.98 1.18
 11 10 -11 1.34 0.88
 11 10 -10 4.99 0.96
 11 10 -9 2.1 0.89
 11 10 -8 3.3 0.94
 11 10 -7 1.96 0.87
 11 10 -6 53.52 1.98
 11 10 -5 13.57 1.15
 11 10 -4 1.17 0.8
 11 10 -3 3.42 0.86
 11 10 -2 38.94 1.59
 11 10 -1 8.05 0.93
 11 10 0 106.96 2.8
 11 10 1 7.85 0.91
 11 10 2 38.94 1.59
 11 10 3 2.77 0.85
 11 10 4 1.31 0.8
 11 10 5 13.12 1.14
 11 10 6 52.53 1.96
 11 10 7 0.21 0.84
 11 10 8 3.28 0.92
 11 10 9 1.12 0.88
 11 10 10 4.29 0.95
 11 10 11 1.19 0.87
 11 10 12 13.7 1.2
 11 10 13 1.01 0.85
 11 10 14 0.07 0.8
 11 10 15 2.46 0.85
 11 11 -14 4.16 0.84
 11 11 -13 2.86 0.89
 11 11 -12 12.91 1.16
 11 11 -11 19.43 1.33
 11 11 -10 17.02 1.24
 11 11 -9 23.85 1.41
 11 11 -8 16.37 1.24
 11 11 -7 11.22 1.13
 11 11 -6 30.51 1.55
 11 11 -5 3.67 0.91
 11 11 -4 3.45 0.92
 11 11 -3 5.83 0.97
 11 11 -2 4.44 0.93
 11 11 -1 3.67 0.91
 11 11 0 19.17 1.25
 11 11 1 3.45 0.9
 11 11 2 4.31 0.93
 11 11 3 4.85 0.95
 11 11 4 3.59 0.92
 11 11 5 1.4 0.89
 11 11 6 31.6 1.56
 11 11 7 10.13 1.11
 11 11 8 14.59 1.2
 11 11 9 24.72 1.41
 11 11 10 15.72 1.24
 11 11 11 19.27 1.33
 11 11 12 12.94 1.15
 11 11 13 5.49 0.91
 11 11 14 2.91 0.82
 11 12 -13 11.55 1.03
 11 12 -12 7.25 0.98
 11 12 -11 9.85 1.1
 11 12 -10 12.02 1.17
 11 12 -9 11.44 1.19
 11 12 -8 0.97 0.89
 11 12 -7 1.5 0.87
 11 12 -6 34 1.62
 11 12 -5 35.82 1.66
 11 12 -4 16.43 1.25
 11 12 -3 28.7 1.5
 11 12 -2 17.22 1.25
 11 12 -1 0.87 0.86
 11 12 0 31.19 1.54
 11 12 1 0.8 0.86
 11 12 2 16.68 1.23
 11 12 3 27.7 1.49
 11 12 4 17.08 1.26
 11 12 5 34.44 1.63
 11 12 6 32.89 1.6
 11 12 7 0.62 0.86
 11 12 8 1.09 0.88
 11 12 9 12.53 1.18
 11 12 10 11.12 1.14
 11 12 11 8.29 1.04
 11 12 12 7.71 0.99
 11 12 13 11.68 1.04
 11 13 -12 17.37 1.16
 11 13 -11 12.6 1.11
 11 13 -10 0.45 0.85
 11 13 -9 14.87 1.23
 11 13 -8 11.39 1.16
 11 13 -7 3.58 0.95
 11 13 -6 11.21 1.12
 11 13 -5 38.14 1.7
 11 13 -4 13.84 1.2
 11 13 -3 26.4 1.46
 11 13 -2 5.17 0.98
 11 13 -1 63.73 2.19
 11 13 0 0.68 0.88
 11 13 1 64.05 2.2
 11 13 2 4.56 0.97
 11 13 3 25.28 1.44
 11 13 4 14.9 1.22
 11 13 5 39.22 1.72
 11 13 6 10.73 1.1
 11 13 7 4.25 0.95
 11 13 8 9.5 1.11
 11 13 9 14.38 1.21
 11 13 10 1.85 0.87
 11 13 11 12.63 1.09
 11 13 12 18.07 1.16
 11 14 -11 0.94 0.77
 11 14 -10 2.71 0.86
 11 14 -9 5.22 0.94
 11 14 -8 23.95 1.4
 11 14 -7 2.8 0.94
 11 14 -6 16.04 1.27
 11 14 -5 9.87 1.1
 11 14 -4 25.48 1.44
 11 14 -3 34.95 1.64
 11 14 -2 10.8 1.11
 11 14 -1 11.25 1.12
 11 14 0 13.92 1.19
 11 14 1 10.45 1.1
 11 14 2 8.8 1.08
 11 14 3 35.9 1.65
 11 14 4 28.19 1.49
 11 14 5 8.99 1.07
 11 14 6 17.6 1.29
 11 14 7 1.62 0.91
 11 14 8 24.67 1.41
 11 14 9 4.03 0.93
 11 14 10 1.69 0.84
 11 14 11 0.24 0.77
 11 15 -10 2.3 0.85
 11 15 -9 3.19 0.87
 11 15 -8 7.97 1.01
 11 15 -7 0.15 0.84
 11 15 -6 6.44 1.01
 11 15 -5 22.11 1.37
 11 15 -4 9.97 1.11
 11 15 -3 1.88 0.91
 11 15 -2 17.83 1.31
 11 15 -1 5.51 1.03
 11 15 0 13 1.2
 11 15 1 5.33 1
 11 15 2 20.66 1.36
 11 15 3 1.05 0.89
 11 15 4 10.12 1.11
 11 15 5 20.45 1.33
 11 15 6 7.09 1.02
 11 15 7 1.77 0.87
 11 15 8 6.95 0.98
 11 15 9 4.47 0.87
 11 15 10 1.91 0.83
 11 16 -8 3.68 0.85
 11 16 -7 1.64 0.83
 11 16 -6 1.6 0.83
 11 16 -5 1.68 0.88
 11 16 -4 0.77 0.85
 11 16 -3 0 0.84
 11 16 -2 4.72 0.95
 11 16 -1 14.76 1.21
 11 16 0 1.01 0.87
 11 16 1 15.18 1.21
 11 16 2 4.47 0.97
 11 16 3 0.35 0.84
 11 16 4 0.41 0.83
 11 16 5 3.54 0.9
 11 16 6 1.64 0.84
 11 16 7 1.31 0.82
 11 16 8 3.11 0.84
 11 17 -6 2.03 0.84
 11 17 -5 1.95 0.81
 11 17 -4 3.54 0.87
 11 17 -3 3.07 0.86
 11 17 -2 11.35 1.07
 11 17 -1 3.19 0.88
 11 17 0 0.68 0.81
 11 17 1 4.07 0.9
 11 17 2 11.91 1.09
 11 17 3 1.95 0.84
 11 17 4 4.28 0.86
 11 17 5 1.85 0.82
 11 17 6 1.43 0.82
 11 18 -2 2.29 0.85
 11 18 -1 1.14 0.83
 11 18 0 0.94 0.79
 11 18 1 1.82 0.84
 11 18 2 3.98 0.86
 12 0 0 43.81 1.5
 12 0 1 164.02 3.6
 12 0 2 0.25 0.63
 12 0 3 17.13 1.01
 12 0 4 41.43 1.49
 12 0 5 197.23 4.24
 12 0 6 64.9 1.97
 12 0 7 6.84 0.86
 12 0 8 0.29 0.71
 12 0 9 34.14 1.53
 12 0 10 3.95 0.92
 12 0 11 2.54 0.9
 12 0 12 1.54 0.86
 12 0 13 7.79 1.03
 12 0 14 19.28 1.28
 12 0 15 9.32 1.09
 12 0 16 11.54 1.09
 12 0 17 -0.43 0.75
 12 1 -17 1.11 0.79
 12 1 -16 1.64 0.85
 12 1 -15 14.88 1.2
 12 1 -14 1.52 0.86
 12 1 -13 7.21 1.02
 12 1 -12 11.54 1.12
 12 1 -11 39.07 1.7
 12 1 -10 18.27 1.25
 12 1 -9 55.07 1.95
 12 1 -8 12.3 0.99
 12 1 -7 17.58 1.09
 12 1 -6 5.8 0.81
 12 1 -5 48.84 1.65
 12 1 -4 20.31 1.09
 12 1 -3 0.49 0.65
 12 1 -2 2.68 0.68
 12 1 -1 27.34 1.2
 12 1 0 49.44 1.6
 12 1 1 27.51 1.2
 12 1 2 2.86 0.68
 12 1 3 0.05 0.64
 12 1 4 21.48 1.11
 12 1 5 47.65 1.64
 12 1 6 5.47 0.79
 12 1 7 18.43 1.1
 12 1 8 11.95 0.99
 12 1 9 55.38 1.95
 12 1 10 17.97 1.25
 12 1 11 39.97 1.73
 12 1 12 12.03 1.14
 12 1 13 6.9 1.01
 12 1 14 1.11 0.87
 12 1 15 14.15 1.19
 12 1 16 0.84 0.83
 12 1 17 1.66 0.79
 12 2 -17 2.21 0.8
 12 2 -16 0.69 0.82
 12 2 -15 0.49 0.84
 12 2 -14 9.8 1.12
 12 2 -13 4.71 0.96
 12 2 -12 10.36 1.11
 12 2 -11 22.56 1.37
 12 2 -10 5.82 0.96
 12 2 -9 13.79 1.1
 12 2 -8 17.64 1.13
 12 2 -7 1.83 0.75
 12 2 -6 24.94 1.22
 12 2 -5 64.89 1.95
 12 2 -4 18.5 1.06
 12 2 -3 13.28 0.93
 12 2 -2 24.94 1.16
 12 2 -1 17.39 1
 12 2 0 16.98 1
 12 2 1 17.53 1.01
 12 2 2 24.73 1.15
 12 2 3 12.03 0.91
 12 2 4 18.33 1.05
 12 2 5 64.32 1.95
 12 2 6 25.75 1.23
 12 2 7 2.6 0.75
 12 2 8 19.03 1.14
 12 2 9 14.04 1.1
 12 2 10 5.2 0.94
 12 2 11 23.9 1.38
 12 2 12 10.62 1.12
 12 2 13 6.09 1
 12 2 14 8.96 1.1
 12 2 15 1.01 0.85
 12 2 16 -0.14 0.8
 12 2 17 1.91 0.79
 12 3 -17 16.44 1.16
 12 3 -16 3.58 0.87
 12 3 -15 10.38 1.08
 12 3 -14 2.94 0.95
 12 3 -13 1.24 0.87
 12 3 -12 9.79 1.1
 12 3 -11 32.56 1.58
 12 3 -10 7.92 1.02
 12 3 -9 4.64 0.89
 12 3 -8 6.2 0.87
 12 3 -7 29.62 1.36
 12 3 -6 44.53 1.62
 12 3 -5 1.42 0.7
 12 3 -4 13.24 0.96
 12 3 -3 15.34 0.99
 12 3 -2 38.24 1.43
 12 3 -1 45.08 1.55
 12 3 0 187.26 4.02
 12 3 1 45.32 1.55
 12 3 2 39.14 1.44
 12 3 3 14.34 0.97
 12 3 4 12.85 0.95
 12 3 5 1.66 0.7
 12 3 6 46.32 1.65
 12 3 7 30.45 1.37
 12 3 8 5.61 0.86
 12 3 9 5.57 0.91
 12 3 10 7.94 1.03
 12 3 11 33.62 1.61
 12 3 12 9.68 1.09
 12 3 13 1.1 0.87
 12 3 14 4.76 0.98
 12 3 15 9.71 1.08
 12 3 16 2.65 0.87
 12 3 17 17.89 1.18
 12 4 -16 3.4 0.87
 12 4 -15 1.95 0.86
 12 4 -14 1.51 0.9
 12 4 -13 20.35 1.32
 12 4 -12 17.98 1.28
 12 4 -11 1.96 0.92
 12 4 -10 14.39 1.17
 12 4 -9 9.11 1.03
 12 4 -8 5.93 0.92
 12 4 -7 1.72 0.75
 12 4 -6 68.52 2.08
 12 4 -5 12.53 0.97
 12 4 -4 13.18 0.97
 12 4 -3 30.19 1.3
 12 4 -2 39.43 1.47
 12 4 -1 3.07 0.74
 12 4 0 18.7 1.07
 12 4 1 3.02 0.74
 12 4 2 37.5 1.44
 12 4 3 29.64 1.3
 12 4 4 13.42 0.97
 12 4 5 12.36 0.97
 12 4 6 69.83 2.1
 12 4 7 1.02 0.75
 12 4 8 6.03 0.92
 12 4 9 8.7 1.04
 12 4 10 13.3 1.15
 12 4 11 4.49 0.96
 12 4 12 18.51 1.29
 12 4 13 20.83 1.32
 12 4 14 1.38 0.89
 12 4 15 0.5 0.85
 12 4 16 2.48 0.85
 12 5 -16 0.8 0.79
 12 5 -15 6.72 0.99
 12 5 -14 8.83 1.08
 12 5 -13 2.91 0.9
 12 5 -12 10.45 1.12
 12 5 -11 21.35 1.35
 12 5 -10 48.5 1.9
 12 5 -9 8.3 1.04
 12 5 -8 3.04 0.86
 12 5 -7 72.05 2.19
 12 5 -6 29.62 1.37
 12 5 -5 34.97 1.45
 12 5 -4 71.52 2.11
 12 5 -3 62.01 1.92
 12 5 -2 14.31 1
 12 5 -1 36.41 1.43
 12 5 0 76.56 2.16
 12 5 1 35.24 1.41
 12 5 2 13.6 0.98
 12 5 3 60.09 1.88
 12 5 4 71.67 2.11
 12 5 5 34.91 1.45
 12 5 6 28.75 1.35
 12 5 7 72.62 2.2
 12 5 8 3.46 0.87
 12 5 9 5.88 0.98
 12 5 10 45.76 1.85
 12 5 11 21.57 1.36
 12 5 12 11.02 1.11
 12 5 13 2.56 0.91
 12 5 14 8.06 1.06
 12 5 15 7.66 1
 12 5 16 1.72 0.82
 12 6 -16 25.24 1.3
 12 6 -15 1.62 0.84
 12 6 -14 5.74 1
 12 6 -13 0.38 0.87
 12 6 -12 14.76 1.2
 12 6 -11 7.47 1.04
 12 6 -10 59.99 2.12
 12 6 -9 71.73 2.34
 12 6 -8 1.23 0.86
 12 6 -7 15.17 1.13
 12 6 -6 86.62 2.45
 12 6 -5 5.63 0.88
 12 6 -4 106.78 2.76
 12 6 -3 20.78 1.16
 12 6 -2 86.56 2.37
 12 6 -1 128.34 3.09
 12 6 0 23.88 1.2
 12 6 1 129.11 3.11
 12 6 2 85.81 2.36
 12 6 3 21.37 1.17
 12 6 4 102.6 2.69
 12 6 5 5.8 0.87
 12 6 6 85.47 2.42
 12 6 7 14.25 1.13
 12 6 8 1.2 0.85
 12 6 9 71.38 2.32
 12 6 10 57.25 2.07
 12 6 11 6.98 1.04
 12 6 12 12.76 1.16
 12 6 13 -0.46 0.85
 12 6 14 6.19 1
 12 6 15 0.72 0.84
 12 6 16 25.63 1.32
 12 7 -15 2.41 0.86
 12 7 -14 29.47 1.49
 12 7 -13 22.32 1.39
 12 7 -12 3.6 0.93
 12 7 -11 49.98 1.93
 12 7 -10 5.7 1.01
 12 7 -9 67.14 2.26
 12 7 -8 3.3 0.92
 12 7 -7 42.04 1.75
 12 7 -6 44.69 1.75
 12 7 -5 31.98 1.44
 12 7 -4 154.63 3.62
 12 7 -3 57.53 1.89
 12 7 -2 9.55 0.93
 12 7 -1 17.3 1.09
 12 7 0 14.68 1.03
 12 7 1 15.81 1.07
 12 7 2 9.87 0.93
 12 7 3 58.15 1.9
 12 7 4 153.47 3.6
 12 7 5 29.8 1.4
 12 7 6 46.21 1.78
 12 7 7 41.7 1.74
 12 7 8 4.23 0.95
 12 7 9 64.67 2.21
 12 7 10 5.31 1
 12 7 11 49.83 1.93
 12 7 12 2.92 0.93
 12 7 13 22.48 1.4
 12 7 14 29.14 1.49
 12 7 15 1.62 0.84
 12 8 -15 6.85 0.94
 12 8 -14 27.08 1.41
 12 8 -13 3.94 0.96
 12 8 -12 34.54 1.65
 12 8 -11 54.03 2
 12 8 -10 11.84 1.17
 12 8 -9 8.45 1.08
 12 8 -8 40.33 1.74
 12 8 -7 4.52 0.95
 12 8 -6 49.34 1.9
 12 8 -5 10.65 1.05
 12 8 -4 51.4 1.87
 12 8 -3 50.84 1.78
 12 8 -2 3.86 0.83
 12 8 -1 36.52 1.5
 12 8 0 -0.24 0.71
 12 8 1 34.68 1.47
 12 8 2 4.38 0.82
 12 8 3 51.07 1.79
 12 8 4 50.63 1.86
 12 8 5 9.43 1.03
 12 8 6 48.14 1.88
 12 8 7 3.56 0.92
 12 8 8 40.3 1.74
 12 8 9 9.08 1.09
 12 8 10 10.94 1.15
 12 8 11 53.62 2
 12 8 12 35.41 1.69
 12 8 13 4.49 0.96
 12 8 14 27.52 1.42
 12 8 15 6.97 0.94
 12 9 -14 22.52 1.29
 12 9 -13 13.63 1.16
 12 9 -12 24.58 1.44
 12 9 -11 58.67 2.15
 12 9 -10 71.73 2.35
 12 9 -9 62.17 2.17
 12 9 -8 7.59 1.05
 12 9 -7 36.17 1.66
 12 9 -6 2.87 0.93
 12 9 -5 2.95 0.93
 12 9 -4 43.51 1.78
 12 9 -3 7.21 0.96
 12 9 -2 20.26 1.24
 12 9 -1 2.27 0.83
 12 9 0 9.85 1
 12 9 1 3.65 0.85
 12 9 2 21.37 1.27
 12 9 3 6.9 0.96
 12 9 4 43.24 1.77
 12 9 5 3.18 0.92
 12 9 6 4.09 0.95
 12 9 7 33.25 1.62
 12 9 8 8.47 1.08
 12 9 9 61.91 2.17
 12 9 10 73.15 2.36
 12 9 11 58.87 2.15
 12 9 12 22.73 1.4
 12 9 13 13.55 1.16
 12 9 14 22.8 1.29
 12 10 -14 8.7 0.99
 12 10 -13 7.79 0.99
 12 10 -12 6.08 0.99
 12 10 -11 0.47 0.91
 12 10 -10 9.78 1.15
 12 10 -9 19.21 1.31
 12 10 -8 2.94 0.95
 12 10 -7 33.53 1.62
 12 10 -6 1.06 0.88
 12 10 -5 51.86 1.96
 12 10 -4 84.22 2.57
 12 10 -3 16.93 1.25
 12 10 -2 41.27 1.74
 12 10 -1 0.74 0.84
 12 10 0 14.63 1.17
 12 10 1 1.66 0.86
 12 10 2 42.92 1.76
 12 10 3 17.32 1.24
 12 10 4 84.43 2.56
 12 10 5 49.07 1.91
 12 10 6 1.28 0.88
 12 10 7 33.18 1.61
 12 10 8 3.99 0.97
 12 10 9 18.28 1.29
 12 10 10 9.09 1.13
 12 10 11 0.86 0.89
 12 10 12 7.26 1.01
 12 10 13 6.54 0.97
 12 10 14 8.34 0.98
 12 11 -13 1.52 0.81
 12 11 -12 6.06 0.96
 12 11 -11 9.83 1.1
 12 11 -10 29.93 1.55
 12 11 -9 7.09 1.09
 12 11 -8 6.51 1.03
 12 11 -7 24.91 1.43
 12 11 -6 1.4 0.89
 12 11 -5 32.73 1.59
 12 11 -4 0.3 0.87
 12 11 -3 46.92 1.88
 12 11 -2 40.74 1.76
 12 11 -1 2.75 0.91
 12 11 0 2.86 0.92
 12 11 1 3 0.92
 12 11 2 40.99 1.75
 12 11 3 47.84 1.89
 12 11 4 1.68 0.88
 12 11 5 32.34 1.6
 12 11 6 2.08 0.9
 12 11 7 23.9 1.41
 12 11 8 7.03 1.04
 12 11 9 7.86 1.09
 12 11 10 28.76 1.52
 12 11 11 9.37 1.09
 12 11 12 6.59 0.97
 12 11 13 1.24 0.8
 12 12 -12 1.09 0.82
 12 12 -11 2.62 0.88
 12 12 -10 15.58 1.22
 12 12 -9 31.65 1.58
 12 12 -8 27.32 1.53
 12 12 -7 5.29 0.98
 12 12 -6 9.94 1.1
 12 12 -5 2.47 0.92
 12 12 -4 1.29 0.88
 12 12 -3 27.42 1.49
 12 12 -2 25.88 1.47
 12 12 -1 15.85 1.25
 12 12 0 24.81 1.42
 12 12 1 16.49 1.25
 12 12 2 28.74 1.51
 12 12 3 27.65 1.49
 12 12 4 1.28 0.89
 12 12 5 2.78 0.93
 12 12 6 10.98 1.11
 12 12 7 5.05 0.99
 12 12 8 27.47 1.51
 12 12 9 31.06 1.58
 12 12 10 17.85 1.25
 12 12 11 3.35 0.88
 12 12 12 0.68 0.82
 12 13 -11 0.35 0.78
 12 13 -10 0.71 0.83
 12 13 -9 0.97 0.86
 12 13 -8 0.06 0.86
 12 13 -7 3.8 0.95
 12 13 -6 1.73 0.91
 12 13 -5 8.89 1.07
 12 13 -4 10.03 1.1
 12 13 -3 19.56 1.31
 12 13 -2 1.06 0.89
 12 13 -1 9.31 1.1
 12 13 0 13.27 1.18
 12 13 1 8.43 1.07
 12 13 2 1.29 0.89
 12 13 3 19.07 1.3
 12 13 4 10.39 1.1
 12 13 5 9.55 1.08
 12 13 6 1.23 0.89
 12 13 7 3.41 0.95
 12 13 8 0.63 0.86
 12 13 9 0.92 0.84
 12 13 10 0.2 0.8
 12 13 11 1.14 0.78
 12 14 -10 1.78 0.82
 12 14 -9 3.65 0.88
 12 14 -8 1.27 0.86
 12 14 -7 4.98 0.97
 12 14 -6 0.51 0.85
 12 14 -5 -0.52 0.86
 12 14 -4 5.29 1.01
 12 14 -3 3.49 0.97
 12 14 -2 0.92 0.9
 12 14 -1 17.21 1.31
 12 14 0 3.3 0.92
 12 14 1 16.35 1.29
 12 14 2 -0.37 0.89
 12 14 3 4.07 0.98
 12 14 4 5.29 1
 12 14 5 -0.11 0.85
 12 14 6 0.88 0.84
 12 14 7 5.83 0.97
 12 14 8 1.54 0.86
 12 14 9 4.21 0.89
 12 14 10 1.22 0.81
 12 15 -8 9.41 0.99
 12 15 -7 11.21 1.06
 12 15 -6 5.6 0.96
 12 15 -5 3.73 0.91
 12 15 -4 8.22 1.03
 12 15 -3 5.52 0.99
 12 15 -2 7.12 1.03
 12 15 -1 11.74 1.14
 12 15 0 1.85 0.92
 12 15 1 10.29 1.1
 12 15 2 6.61 1.02
 12 15 3 6.32 0.99
 12 15 4 7.19 1.01
 12 15 5 3.73 0.92
 12 15 6 6.21 0.96
 12 15 7 11.22 1.05
 12 15 8 8.8 0.97
 12 16 -6 -0.07 0.77
 12 16 -5 7.2 0.95
 12 16 -4 3.42 0.88
 12 16 -3 11.32 1.08
 12 16 -2 3.34 0.9
 12 16 -1 7.34 0.99
 12 16 0 1.42 0.85
 12 16 1 6.1 0.96
 12 16 2 2.73 0.88
 12 16 3 10.35 1.06
 12 16 4 2.4 0.86
 12 16 5 6.21 0.93
 12 16 6 0.75 0.79
 12 17 -3 3.82 0.9
 12 17 -2 7.82 0.94
 12 17 -1 0.3 0.77
 12 17 0 3.41 0.84
 12 17 1 -0.05 0.77
 12 17 2 7.46 0.93
 12 17 3 4.89 0.91
 13 0 1 2.12 0.73
 13 0 2 85.87 2.35
 13 0 3 155.3 3.56
 13 0 4 48.22 1.69
 13 0 5 1.59 0.74
 13 0 6 0.73 0.74
 13 0 7 4 0.88
 13 0 8 5.65 0.98
 13 0 9 -0.28 0.82
 13 0 10 44.39 1.82
 13 0 11 1.69 0.89
 13 0 12 35.36 1.64
 13 0 13 19.36 1.34
 13 0 14 1.38 0.92
 13 0 15 15.75 1.19
 13 0 16 2.06 0.81
 13 1 -16 3.85 0.86
 13 1 -15 23.74 1.36
 13 1 -14 2.89 0.93
 13 1 -13 12.29 1.19
 13 1 -12 8.25 1.06
 13 1 -11 5.45 0.98
 13 1 -10 0.14 0.85
 13 1 -9 55.28 2.02
 13 1 -8 40.97 1.72
 13 1 -7 74.23 2.3
 13 1 -6 25.52 1.29
 13 1 -5 29.54 1.35
 13 1 -4 22.56 1.2
 13 1 -3 17.37 1.08
 13 1 -2 9.16 0.9
 13 1 -1 40.73 1.52
 13 1 0 51.39 1.72
 13 1 1 41.21 1.53
 13 1 2 9.22 0.9
 13 1 3 17.01 1.07
 13 1 4 23.7 1.22
 13 1 5 30.57 1.38
 13 1 6 25.37 1.29
 13 1 7 74.26 2.3
 13 1 8 40.76 1.71
 13 1 9 56.93 2.05
 13 1 10 0 0.84
 13 1 11 5.02 0.97
 13 1 12 7.63 1.04
 13 1 13 12.38 1.18
 13 1 14 2.07 0.93
 13 1 15 22.16 1.33
 13 1 16 3.57 0.86
 13 2 -16 3.54 0.84
 13 2 -15 1.86 0.88
 13 2 -14 5.07 0.98
 13 2 -13 33.93 1.66
 13 2 -12 7 1.03
 13 2 -11 5.59 0.97
 13 2 -10 51.06 1.95
 13 2 -9 3.24 0.93
 13 2 -8 10.16 1.07
 13 2 -7 61.23 2.06
 13 2 -6 81.06 2.34
 13 2 -5 31.05 1.39
 13 2 -4 39.21 1.53
 13 2 -3 78.52 2.24
 13 2 -2 43.26 1.59
 13 2 -1 75.39 2.17
 13 2 0 37.37 1.47
 13 2 1 76.98 2.2
 13 2 2 42.53 1.58
 13 2 3 79.7 2.26
 13 2 4 40.02 1.55
 13 2 5 30.57 1.38
 13 2 6 80.82 2.33
 13 2 7 60.01 2.05
 13 2 8 10.19 1.07
 13 2 9 2.43 0.91
 13 2 10 53.8 2
 13 2 11 5.78 0.98
 13 2 12 6.99 1.02
 13 2 13 35.88 1.68
 13 2 14 4.7 0.97
 13 2 15 3.52 0.91
 13 2 16 2.81 0.83
 13 3 -16 4.48 0.86
 13 3 -15 10.08 1.04
 13 3 -14 5.2 0.98
 13 3 -13 8.09 1.07
 13 3 -12 18.59 1.29
 13 3 -11 14.29 1.19
 13 3 -10 7.45 1.03
 13 3 -9 56.9 2.05
 13 3 -8 40.77 1.73
 13 3 -7 29.42 1.46
 13 3 -6 24.37 1.28
 13 3 -5 57.19 1.9
 13 3 -4 8.12 0.9
 13 3 -3 85.17 2.37
 13 3 -2 155.77 3.59
 13 3 -1 157.03 3.6
 13 3 0 38.96 1.51
 13 3 1 157.95 3.61
 13 3 2 154.16 3.56
 13 3 3 86.12 2.38
 13 3 4 8.99 0.91
 13 3 5 56.1 1.87
 13 3 6 24.26 1.28
 13 3 7 29.32 1.45
 13 3 8 42.02 1.75
 13 3 9 56.98 2.06
 13 3 10 7.62 1.04
 13 3 11 14.6 1.21
 13 3 12 19.56 1.31
 13 3 13 7.22 1.07
 13 3 14 5.61 0.99
 13 3 15 10.73 1.06
 13 3 16 4.16 0.85
 13 4 -16 1.01 0.81
 13 4 -15 1.9 0.83
 13 4 -14 8.78 1.04
 13 4 -13 2.39 0.91
 13 4 -12 5.68 0.98
 13 4 -11 19.4 1.3
 13 4 -10 4.08 0.96
 13 4 -9 25.84 1.44
 13 4 -8 42.73 1.77
 13 4 -7 2.31 0.87
 13 4 -6 65.53 2.14
 13 4 -5 5.46 0.88
 13 4 -4 144.99 3.45
 13 4 -3 51.31 1.77
 13 4 -2 71.54 2.14
 13 4 -1 5.09 0.85
 13 4 0 256.79 5.31
 13 4 1 5.87 0.87
 13 4 2 72.93 2.15
 13 4 3 52.08 1.79
 13 4 4 145.54 3.46
 13 4 5 6.44 0.9
 13 4 6 65.53 2.14
 13 4 7 1.57 0.86
 13 4 8 45.35 1.83
 13 4 9 23.83 1.4
 13 4 10 5.09 0.99
 13 4 11 18.59 1.29
 13 4 12 5.39 0.97
 13 4 13 2.48 0.91
 13 4 14 8.61 1.03
 13 4 15 1.43 0.84
 13 4 16 0.93 0.8
 13 5 -15 3.92 0.88
 13 5 -14 27.42 1.43
 13 5 -13 1.26 0.88
 13 5 -12 3.62 0.98
 13 5 -11 4.75 0.96
 13 5 -10 2.63 0.93
 13 5 -9 58.73 2.1
 13 5 -8 32.63 1.58
 13 5 -7 20.87 1.32
 13 5 -6 37.62 1.63
 13 5 -5 81.76 2.44
 13 5 -4 37.69 1.54
 13 5 -3 32.06 1.43
 13 5 -2 5.14 0.85
 13 5 -1 64.05 2.01
 13 5 0 0.63 0.75
 13 5 1 62.73 1.99
 13 5 2 5.19 0.85
 13 5 3 33.01 1.44
 13 5 4 37.65 1.54
 13 5 5 80.75 2.42
 13 5 6 36.94 1.61
 13 5 7 21.64 1.34
 13 5 8 32.44 1.58
 13 5 9 57.24 2.07
 13 5 10 3.88 0.95
 13 5 11 4.76 0.98
 13 5 12 4.06 0.98
 13 5 13 -0.23 0.85
 13 5 14 28.62 1.45
 13 5 15 3.58 0.88
 13 6 -15 9.99 1
 13 6 -14 31.21 1.5
 13 6 -13 4.98 0.98
 13 6 -12 1.93 0.93
 13 6 -11 20.04 1.3
 13 6 -10 3.24 0.94
 13 6 -9 19.73 1.33
 13 6 -8 6.27 1.01
 13 6 -7 20.29 1.31
 13 6 -6 0.66 0.84
 13 6 -5 1.77 0.86
 13 6 -4 76.61 2.35
 13 6 -3 0.11 0.75
 13 6 -2 18.98 1.16
 13 6 -1 29.23 1.38
 13 6 0 3.77 0.82
 13 6 1 28.87 1.36
 13 6 2 19.59 1.17
 13 6 3 0.21 0.76
 13 6 4 77.14 2.36
 13 6 5 2 0.84
 13 6 6 1.2 0.85
 13 6 7 19.53 1.31
 13 6 8 6.74 1
 13 6 9 18.8 1.3
 13 6 10 3.34 0.94
 13 6 11 20.25 1.32
 13 6 12 2.94 0.93
 13 6 13 6.79 1.01
 13 6 14 29.75 1.47
 13 6 15 9.99 1.01
 13 7 -15 5.07 0.91
 13 7 -14 9.52 1.02
 13 7 -13 7.68 1.02
 13 7 -12 0.93 0.89
 13 7 -11 6.34 1.06
 13 7 -10 10.19 1.11
 13 7 -9 7.6 1.06
 13 7 -8 11.01 1.12
 13 7 -7 -0.84 0.82
 13 7 -6 9.85 1.1
 13 7 -5 5.81 0.98
 13 7 -4 19.28 1.28
 13 7 -3 4.03 0.88
 13 7 -2 6.35 0.94
 13 7 -1 26.64 1.38
 13 7 0 9.84 1.02
 13 7 1 27.53 1.39
 13 7 2 6.65 0.94
 13 7 3 4.54 0.89
 13 7 4 18.36 1.26
 13 7 5 5.21 0.96
 13 7 6 9.36 1.08
 13 7 7 0.36 0.84
 13 7 8 9.84 1.11
 13 7 9 7.63 1.04
 13 7 10 9.46 1.09
 13 7 11 6.29 1.04
 13 7 12 0.46 0.88
 13 7 13 7.61 1.03
 13 7 14 9.36 1.03
 13 7 15 5.36 0.92
 13 8 -14 4.35 0.88
 13 8 -13 10.9 1.06
 13 8 -12 2.17 0.9
 13 8 -11 2.56 0.93
 13 8 -10 13.15 1.14
 13 8 -9 10.25 1.11
 13 8 -8 3.35 0.96
 13 8 -7 34.6 1.64
 13 8 -6 1.09 0.88
 13 8 -5 6.02 1
 13 8 -4 5.31 0.98
 13 8 -3 13.01 1.13
 13 8 -2 1.46 0.85
 13 8 -1 1.26 0.83
 13 8 0 3.47 0.89
 13 8 1 1.34 0.84
 13 8 2 1.21 0.85
 13 8 3 12.67 1.13
 13 8 4 5.34 0.97
 13 8 5 5.96 0.99
 13 8 6 -0.19 0.86
 13 8 7 34.11 1.63
 13 8 8 3.8 0.95
 13 8 9 10.91 1.12
 13 8 10 12.75 1.15
 13 8 11 3.73 0.96
 13 8 12 1.74 0.89
 13 8 13 10.34 1.07
 13 8 14 5.12 0.89
 13 9 -13 18.94 1.21
 13 9 -12 7.4 1.02
 13 9 -11 3.32 0.95
 13 9 -10 5.27 1.02
 13 9 -9 1.63 0.9
 13 9 -8 11.64 1.15
 13 9 -7 10.49 1.13
 13 9 -6 31.34 1.57
 13 9 -5 2.22 0.93
 13 9 -4 2.6 0.91
 13 9 -3 2.75 0.91
 13 9 -2 9.8 1.09
 13 9 -1 5.43 0.97
 13 9 0 13.57 1.15
 13 9 1 6.14 0.97
 13 9 2 11.17 1.11
 13 9 3 2.45 0.9
 13 9 4 1.38 0.89
 13 9 5 3.22 0.93
 13 9 6 30.39 1.56
 13 9 7 9.75 1.1
 13 9 8 12.43 1.15
 13 9 9 1.64 0.89
 13 9 10 5.13 0.99
 13 9 11 3.71 0.93
 13 9 12 7.57 1.01
 13 9 13 16.14 1.15
 13 10 -13 11.93 1.07
 13 10 -12 5.75 0.94
 13 10 -11 3.4 0.92
 13 10 -10 1.61 0.9
 13 10 -9 9.38 1.12
 13 10 -8 2.08 0.91
 13 10 -7 7.95 1.06
 13 10 -6 3.09 0.94
 13 10 -5 6.39 1.03
 13 10 -4 17.7 1.29
 13 10 -3 19.67 1.33
 13 10 -2 23.35 1.39
 13 10 -1 5.14 0.98
 13 10 0 12.45 1.13
 13 10 1 5.01 0.96
 13 10 2 23.66 1.4
 13 10 3 20.6 1.35
 13 10 4 18.7 1.29
 13 10 5 6.52 1.03
 13 10 6 3.67 0.94
 13 10 7 8.16 1.06
 13 10 8 1.63 0.89
 13 10 9 7.87 1.08
 13 10 10 0.41 0.88
 13 10 11 3.24 0.92
 13 10 12 6.14 0.93
 13 10 13 12.04 1.08
 13 11 -12 8.34 0.97
 13 11 -11 2.36 0.86
 13 11 -10 12.79 1.13
 13 11 -9 8.77 1.08
 13 11 -8 25.68 1.48
 13 11 -7 16.68 1.3
 13 11 -6 5.09 0.99
 13 11 -5 28.4 1.49
 13 11 -4 0.88 0.88
 13 11 -3 18.08 1.28
 13 11 -2 1.02 0.89
 13 11 -1 0.64 0.86
 13 11 0 5.19 0.98
 13 11 1 -0.25 0.84
 13 11 2 1.34 0.9
 13 11 3 17.4 1.27
 13 11 4 1.81 0.9
 13 11 5 26.74 1.47
 13 11 6 5.24 0.98
 13 11 7 16.41 1.3
 13 11 8 24.95 1.46
 13 11 9 9.6 1.1
 13 11 10 12.23 1.12
 13 11 11 1.39 0.84
 13 11 12 8.28 0.96
 13 12 -11 17.43 1.15
 13 12 -10 -0.07 0.83
 13 12 -9 2.17 0.89
 13 12 -8 13.15 1.16
 13 12 -7 16.4 1.26
 13 12 -6 11.38 1.17
 13 12 -5 1 0.92
 13 12 -4 12.58 1.14
 13 12 -3 8.84 1.07
 13 12 -2 22.93 1.39
 13 12 -1 37.7 1.69
 13 12 0 29.09 1.52
 13 12 1 38.99 1.71
 13 12 2 24.12 1.42
 13 12 3 7.5 1.05
 13 12 4 11.25 1.12
 13 12 5 1.24 0.91
 13 12 6 12.58 1.18
 13 12 7 16.53 1.27
 13 12 8 12.35 1.13
 13 12 9 2.66 0.87
 13 12 10 0.33 0.8
 13 12 11 17.53 1.13
 13 13 -10 5.76 0.94
 13 13 -9 1.21 0.8
 13 13 -8 9.91 1.07
 13 13 -7 13.84 1.17
 13 13 -6 26.96 1.48
 13 13 -5 2.73 0.95
 13 13 -4 18.41 1.32
 13 13 -3 7.53 1.1
 13 13 -2 46.71 1.91
 13 13 -1 17.1 1.3
 13 13 0 -0.27 0.89
 13 13 1 16.53 1.29
 13 13 2 45.92 1.9
 13 13 3 8.19 1.09
 13 13 4 18.5 1.31
 13 13 5 3.37 0.95
 13 13 6 27.07 1.47
 13 13 7 13.22 1.14
 13 13 8 9.85 1.04
 13 13 9 0.16 0.78
 13 13 10 5.06 0.92
 13 14 -8 2.74 0.85
 13 14 -7 11.8 1.07
 13 14 -6 0.77 0.84
 13 14 -5 2.74 0.88
 13 14 -4 4.57 0.96
 13 14 -3 9.52 1.08
 13 14 -2 4.34 0.98
 13 14 -1 66.67 2.25
 13 14 0 -0.29 0.89
 13 14 1 64.82 2.22
 13 14 2 3.17 0.95
 13 14 3 9.51 1.09
 13 14 4 4.64 0.95
 13 14 5 2.4 0.9
 13 14 6 0.13 0.83
 13 14 7 11.29 1.05
 13 14 8 2.46 0.82
 13 15 -7 0.45 0.77
 13 15 -6 18 1.17
 13 15 -5 15.52 1.15
 13 15 -4 15.81 1.18
 13 15 -3 1.21 0.84
 13 15 -2 3.99 0.93
 13 15 -1 1.57 0.87
 13 15 0 2.99 0.9
 13 15 1 1.75 0.88
 13 15 2 5.05 0.94
 13 15 3 0.22 0.82
 13 15 4 16.21 1.19
 13 15 5 14.53 1.12
 13 15 6 17.67 1.17
 13 15 7 -0.24 0.78
 13 16 -4 3.42 0.87
 13 16 -3 8.02 0.95
 13 16 -2 -0.55 0.76
 13 16 -1 6.13 1.14
 13 16 0 3.09 0.86
 13 16 1 5.99 0.92
 13 16 2 -0.07 0.77
 13 16 3 8.19 0.94
 13 16 4 3.5 0.87
 14 0 0 165.52 3.81
 14 0 1 2.63 0.8
 14 0 2 15.2 1.08
 14 0 3 63.06 2.03
 14 0 4 26.59 1.34
 14 0 5 85.11 2.52
 14 0 6 19.47 1.27
 14 0 7 46.08 1.84
 14 0 8 123.46 3.28
 14 0 9 14.07 1.19
 14 0 10 6.92 1.02
 14 0 11 0.37 0.83
 14 0 12 6.84 1.04
 14 0 13 0.26 0.86
 14 0 14 30.65 1.5
 14 0 15 5.01 0.91
 14 1 -15 4.34 0.88
 14 1 -14 38.86 1.65
 14 1 -13 44.82 1.83
 14 1 -12 27.48 1.51
 14 1 -11 12.4 1.11
 14 1 -10 14.26 1.19
 14 1 -9 58.95 2.11
 14 1 -8 41.71 1.77
 14 1 -7 24.39 1.4
 14 1 -6 31.07 1.52
 14 1 -5 65.7 2.16
 14 1 -4 80.33 2.38
 14 1 -3 3.48 0.84
 14 1 -2 116.03 2.96
 14 1 -1 13.12 1.05
 14 1 0 7.36 0.92
 14 1 1 12.44 1.02
 14 1 2 116.52 2.97
 14 1 3 3.1 0.82
 14 1 4 78.71 2.36
 14 1 5 63.7 2.12
 14 1 6 30.66 1.51
 14 1 7 25.55 1.42
 14 1 8 41.15 1.75
 14 1 9 57.68 2.08
 14 1 10 12.34 1.14
 14 1 11 12.33 1.13
 14 1 12 27.13 1.49
 14 1 13 46.2 1.84
 14 1 14 41.45 1.7
 14 1 15 5.06 0.91
 14 2 -15 32.49 1.45
 14 2 -14 1.71 0.88
 14 2 -13 6.67 0.99
 14 2 -12 45.5 1.87
 14 2 -11 29.03 1.48
 14 2 -10 7.75 1.03
 14 2 -9 49.32 1.91
 14 2 -8 2.95 0.92
 14 2 -7 80.05 2.49
 14 2 -6 29.3 1.49
 14 2 -5 17.85 1.21
 14 2 -4 41.55 1.68
 14 2 -3 10.72 0.99
 14 2 -2 47.72 1.73
 14 2 -1 41.1 1.61
 14 2 0 0.5 0.74
 14 2 1 40.25 1.59
 14 2 2 47.27 1.72
 14 2 3 9.53 0.97
 14 2 4 40.82 1.68
 14 2 5 18.14 1.23
 14 2 6 29.77 1.49
 14 2 7 80.46 2.49
 14 2 8 3.31 0.92
 14 2 9 48.37 1.9
 14 2 10 8.13 1.02
 14 2 11 26.9 1.44
 14 2 12 45.84 1.88
 14 2 13 6.47 1
 14 2 14 2.62 0.9
 14 2 15 33.17 1.46
 14 3 -15 2.02 0.83
 14 3 -14 17.05 1.19
 14 3 -13 2.87 0.91
 14 3 -12 26.99 1.48
 14 3 -11 2.71 0.91
 14 3 -10 29.89 1.52
 14 3 -9 4.49 0.96
 14 3 -8 4.26 0.95
 14 3 -7 37.46 1.67
 14 3 -6 14.79 1.16
 14 3 -5 4.94 0.94
 14 3 -4 15.99 1.18
 14 3 -3 16.37 1.17
 14 3 -2 6.4 0.91
 14 3 -1 83.82 2.39
 14 3 0 9.48 0.98
 14 3 1 82.51 2.38
 14 3 2 6.91 0.91
 14 3 3 14.3 1.14
 14 3 4 16.39 1.18
 14 3 5 5.94 0.96
 14 3 6 14.02 1.16
 14 3 7 36.87 1.66
 14 3 8 3.77 0.93
 14 3 9 4.88 0.96
 14 3 10 29.61 1.51
 14 3 11 3.04 0.93
 14 3 12 25.93 1.46
 14 3 13 2.62 0.89
 14 3 14 18 1.21
 14 3 15 1.69 0.81
 14 4 -15 1.53 0.84
 14 4 -14 3.1 0.88
 14 4 -13 1.3 0.85
 14 4 -12 6.95 1.03
 14 4 -11 5.84 0.99
 14 4 -10 2.97 0.92
 14 4 -9 46.26 1.86
 14 4 -8 6.84 1
 14 4 -7 16.22 1.22
 14 4 -6 72.99 2.35
 14 4 -5 35.64 1.62
 14 4 -4 65.61 2.18
 14 4 -3 8.53 1.01
 14 4 -2 18 1.21
 14 4 -1 28.23 1.4
 14 4 0 2.11 0.81
 14 4 1 28.74 1.41
 14 4 2 17.07 1.19
 14 4 3 10.05 1.03
 14 4 4 64.53 2.17
 14 4 5 36.29 1.63
 14 4 6 71.67 2.33
 14 4 7 15.87 1.22
 14 4 8 7.37 1.01
 14 4 9 45 1.83
 14 4 10 2.16 0.9
 14 4 11 4.89 0.99
 14 4 12 6.15 1.01
 14 4 13 1.46 0.85
 14 4 14 1.64 0.84
 14 4 15 2.08 0.86
 14 5 -14 0.75 0.81
 14 5 -13 3.14 0.9
 14 5 -12 3.54 0.94
 14 5 -11 46.58 1.89
 14 5 -10 40.47 1.73
 14 5 -9 14.48 1.19
 14 5 -8 0.31 0.84
 14 5 -7 8.08 1.03
 14 5 -6 1.63 0.87
 14 5 -5 6.85 0.99
 14 5 -4 2.89 0.89
 14 5 -3 3.32 0.9
 14 5 -2 22.2 1.31
 14 5 -1 89.87 2.6
 14 5 0 42.43 1.72
 14 5 1 89.82 2.6
 14 5 2 21.66 1.3
 14 5 3 4.17 0.92
 14 5 4 2.43 0.87
 14 5 5 7.3 1.01
 14 5 6 1.27 0.86
 14 5 7 8.15 1.04
 14 5 8 0.21 0.85
 14 5 9 13.51 1.18
 14 5 10 40.17 1.72
 14 5 11 42.45 1.81
 14 5 12 2.95 0.92
 14 5 13 2.52 0.89
 14 5 14 1.22 0.81
 14 6 -14 -0.05 0.77
 14 6 -13 3.61 0.89
 14 6 -12 0.21 0.83
 14 6 -11 4.01 0.96
 14 6 -10 6.65 1
 14 6 -9 6.05 1.01
 14 6 -8 9.35 1.09
 14 6 -7 13.74 1.17
 14 6 -6 29.3 1.51
 14 6 -5 20.41 1.32
 14 6 -4 12.64 1.14
 14 6 -3 24.47 1.4
 14 6 -2 12.23 1.11
 14 6 -1 1.75 0.88
 14 6 0 35.07 1.61
 14 6 1 1.36 0.86
 14 6 2 12.42 1.12
 14 6 3 23.41 1.38
 14 6 4 13.84 1.16
 14 6 5 19.93 1.31
 14 6 6 29.01 1.5
 14 6 7 13.74 1.17
 14 6 8 10.12 1.1
 14 6 9 6.01 0.99
 14 6 10 7.5 1.01
 14 6 11 4.09 0.95
 14 6 12 0.61 0.84
 14 6 13 2.12 0.86
 14 6 14 0.27 0.77
 14 7 -13 1.85 0.84
 14 7 -12 3.35 0.88
 14 7 -11 33.35 1.59
 14 7 -10 8.16 1.08
 14 7 -9 12.67 1.15
 14 7 -8 11.32 1.12
 14 7 -7 15.44 1.23
 14 7 -6 23.39 1.38
 14 7 -5 3.51 0.93
 14 7 -4 8.8 1.06
 14 7 -3 5.41 0.97
 14 7 -2 14.68 1.18
 14 7 -1 37.52 1.66
 14 7 0 8.37 1.05
 14 7 1 37.17 1.66
 14 7 2 14.65 1.18
 14 7 3 4.85 0.96
 14 7 4 9.29 1.07
 14 7 5 3.3 0.92
 14 7 6 22.41 1.37
 14 7 7 16.45 1.24
 14 7 8 10.68 1.11
 14 7 9 13.17 1.16
 14 7 10 9 1.09
 14 7 11 33.08 1.59
 14 7 12 2.59 0.87
 14 7 13 1.28 0.82
 14 8 -13 0.02 0.77
 14 8 -12 6.02 0.97
 14 8 -11 6.4 0.98
 14 8 -10 1.01 0.87
 14 8 -9 15.54 1.26
 14 8 -8 3.85 0.94
 14 8 -7 3.42 0.95
 14 8 -6 23.97 1.42
 14 8 -5 28.28 1.5
 14 8 -4 4.79 0.97
 14 8 -3 4.5 0.97
 14 8 -2 2.4 0.92
 14 8 -1 4.03 0.94
 14 8 0 11.33 1.12
 14 8 1 3.7 0.96
 14 8 2 2.31 0.92
 14 8 3 4.5 0.96
 14 8 4 5.44 0.98
 14 8 5 28.34 1.49
 14 8 6 25.8 1.44
 14 8 7 3.18 0.94
 14 8 8 3.85 0.93
 14 8 9 16.02 1.25
 14 8 10 2.46 0.89
 14 8 11 5.34 0.95
 14 8 12 6.85 0.98
 14 8 13 0.48 0.77
 14 9 -12 10.09 1.01
 14 9 -11 0.62 0.85
 14 9 -10 0.47 0.85
 14 9 -9 5.75 1.01
 14 9 -8 27.51 1.52
 14 9 -7 0.72 0.86
 14 9 -6 0.84 0.89
 14 9 -5 1.45 0.89
 14 9 -4 3.23 0.92
 14 9 -3 1.94 0.9
 14 9 -2 0.44 0.85
 14 9 -1 9.46 1.06
 14 9 0 0.53 0.87
 14 9 1 7.4 1.03
 14 9 2 -0.85 0.84
 14 9 3 2.02 0.91
 14 9 4 2.55 0.91
 14 9 5 0.91 0.87
 14 9 6 0.55 0.86
 14 9 7 0.14 0.84
 14 9 8 26.89 1.5
 14 9 9 9.01 1.07
 14 9 10 -0.31 0.83
 14 9 11 0.39 0.83
 14 9 12 9.96 1.01
 14 10 -11 5.14 0.92
 14 10 -10 5.18 0.95
 14 10 -9 7.01 1.02
 14 10 -8 2.04 0.94
 14 10 -7 14.92 1.22
 14 10 -6 3.39 0.93
 14 10 -5 12.09 1.15
 14 10 -4 2.63 0.94
 14 10 -3 20.46 1.32
 14 10 -2 11.36 1.14
 14 10 -1 1.64 0.9
 14 10 0 0.62 0.86
 14 10 1 3.27 0.93
 14 10 2 12.17 1.15
 14 10 3 20.29 1.33
 14 10 4 4.22 0.94
 14 10 5 13.07 1.16
 14 10 6 3.18 0.91
 14 10 7 14.54 1.21
 14 10 8 3.19 0.92
 14 10 9 6.81 0.99
 14 10 10 4.07 0.92
 14 10 11 3.55 0.89
 14 11 -11 1.6 0.85
 14 11 -10 5.04 0.92
 14 11 -9 2.33 0.88
 14 11 -8 9 1.06
 14 11 -7 3.35 0.94
 14 11 -6 1.26 0.91
 14 11 -5 5.57 1.01
 14 11 -4 9.34 1.11
 14 11 -3 3.04 0.91
 14 11 -2 7.9 1.05
 14 11 -1 14.4 1.2
 14 11 0 9.05 1.07
 14 11 1 14.49 1.21
 14 11 2 7.33 1.03
 14 11 3 3.84 0.94
 14 11 4 10.05 1.14
 14 11 5 5.32 0.98
 14 11 6 1.04 0.89
 14 11 7 3.2 0.93
 14 11 8 8.15 1.04
 14 11 9 2.81 0.87
 14 11 10 5.56 0.91
 14 11 11 1.41 0.83
 14 12 -9 8.77 0.99
 14 12 -8 1.87 0.88
 14 12 -7 2.87 0.91
 14 12 -6 -0.33 0.84
 14 12 -5 1.54 0.91
 14 12 -4 7.05 1.04
 14 12 -3 4.41 0.99
 14 12 -2 18.69 1.32
 14 12 -1 0.39 0.88
 14 12 0 10.47 1.16
 14 12 1 0.36 0.89
 14 12 2 17.53 1.3
 14 12 3 4 0.98
 14 12 4 5.93 1.02
 14 12 5 2.52 0.92
 14 12 6 1.71 0.86
 14 12 7 2.51 0.87
 14 12 8 2.66 0.85
 14 12 9 9.05 0.98
 14 13 -8 4.5 0.87
 14 13 -7 6.93 0.95
 14 13 -6 5.15 0.96
 14 13 -5 20.45 1.31
 14 13 -4 27.28 1.44
 14 13 -3 5.12 0.97
 14 13 -2 3.81 0.94
 14 13 -1 2.79 0.95
 14 13 0 4.19 0.95
 14 13 1 3.35 0.94
 14 13 2 3.87 0.96
 14 13 3 4.98 0.95
 14 13 4 26.32 1.42
 14 13 5 21.55 1.33
 14 13 6 6.3 0.96
 14 13 7 6.27 0.94
 14 13 8 4.41 0.87
 14 14 -6 10.6 1.04
 14 14 -5 -0.2 0.81
 14 14 -4 3.31 0.9
 14 14 -3 3.97 0.9
 14 14 -2 3.65 0.92
 14 14 -1 24.06 1.38
 14 14 0 18.65 1.26
 14 14 1 25.97 1.4
 14 14 2 4.05 0.93
 14 14 3 2.8 0.87
 14 14 4 3.14 0.88
 14 14 5 0.18 0.81
 14 14 6 7.43 0.94
 14 15 -4 8.32 0.99
 14 15 -3 2.68 0.83
 14 15 -2 1.1 0.81
 14 15 -1 0.7 0.81
 14 15 0 1.64 0.82
 14 15 1 1.1 0.8
 14 15 2 1.57 0.81
 14 15 3 3.1 0.84
 14 15 4 7.97 0.97
 15 0 1 2.12 0.88
 15 0 2 0.55 0.83
 15 0 3 7.59 1.01
 15 0 4 14.98 1.19
 15 0 5 0.72 0.84
 15 0 6 58.29 2.08
 15 0 7 6.5 1
 15 0 8 3.17 0.91
 15 0 9 5.58 0.96
 15 0 10 0.62 0.84
 15 0 11 0.07 0.84
 15 0 12 22.99 1.36
 15 0 13 0.04 0.81
 15 0 14 2.84 0.83
 15 1 -14 4.68 0.88
 15 1 -13 7.42 0.99
 15 1 -12 5.69 0.96
 15 1 -11 20.83 1.35
 15 1 -10 3.98 0.92
 15 1 -9 7.52 1
 15 1 -8 20.13 1.31
 15 1 -7 1.05 0.84
 15 1 -6 8.92 1.05
 15 1 -5 0.98 0.86
 15 1 -4 3.16 0.91
 15 1 -3 15.39 1.17
 15 1 -2 56.31 2.02
 15 1 -1 6.94 1
 15 1 0 2.13 0.86
 15 1 1 8.72 1.03
 15 1 2 59.88 2.08
 15 1 3 16.56 1.22
 15 1 4 3.44 0.92
 15 1 5 1.18 0.87
 15 1 6 8.81 1.05
 15 1 7 -0.03 0.83
 15 1 8 20.42 1.31
 15 1 9 7.36 1
 15 1 10 3.31 0.91
 15 1 11 21.15 1.35
 15 1 12 5.89 0.97
 15 1 13 7.85 1
 15 1 14 5.13 0.88
 15 2 -14 12.51 1.04
 15 2 -13 3.51 0.91
 15 2 -12 5.52 0.96
 15 2 -11 5.69 0.99
 15 2 -10 21.72 1.39
 15 2 -9 1.5 0.87
 15 2 -8 15.46 1.19
 15 2 -7 11.11 1.11
 15 2 -6 11.55 1.11
 15 2 -5 1.71 0.86
 15 2 -4 29.06 1.49
 15 2 -3 26.65 1.45
 15 2 -2 9.14 1.05
 15 2 -1 2.34 0.87
 15 2 0 7.55 1
 15 2 1 1.24 0.85
 15 2 2 10.16 1.08
 15 2 3 25.57 1.43
 15 2 4 28.68 1.48
 15 2 5 -0.37 0.82
 15 2 6 10.62 1.09
 15 2 7 9.89 1.08
 15 2 8 14.67 1.19
 15 2 9 1.81 0.88
 15 2 10 24.08 1.43
 15 2 11 5.37 0.98
 15 2 12 4.02 0.93
 15 2 13 4.84 0.92
 15 2 14 11.67 1.03
 15 3 -14 4.27 0.9
 15 3 -13 1.5 0.83
 15 3 -12 3.29 0.9
 15 3 -11 10.61 1.11
 15 3 -10 13.24 1.2
 15 3 -9 0.73 0.85
 15 3 -8 0.86 0.85
 15 3 -7 6.22 0.99
 15 3 -6 3.28 0.91
 15 3 -5 33.67 1.59
 15 3 -4 20.19 1.31
 15 3 -3 24.39 1.38
 15 3 -2 7.25 1.01
 15 3 -1 7.17 1.02
 15 3 0 6.49 0.99
 15 3 1 6.84 0.99
 15 3 2 8.02 1.03
 15 3 3 24.16 1.38
 15 3 4 20.25 1.31
 15 3 5 32.37 1.57
 15 3 6 2.29 0.91
 15 3 7 4.81 0.96
 15 3 8 -0.05 0.84
 15 3 9 0.05 0.84
 15 3 10 14.25 1.21
 15 3 11 8.86 1.07
 15 3 12 3.72 0.91
 15 3 13 1.51 0.83
 15 3 14 3.58 0.89
 15 4 -13 -0.01 0.8
 15 4 -12 4.92 0.94
 15 4 -11 17.67 1.25
 15 4 -10 1.23 0.89
 15 4 -9 9.65 1.06
 15 4 -8 16.2 1.23
 15 4 -7 32.54 1.58
 15 4 -6 2.14 0.89
 15 4 -5 5.23 0.99
 15 4 -4 16.13 1.23
 15 4 -3 13.04 1.16
 15 4 -2 14.19 1.19
 15 4 -1 35.95 1.64
 15 4 0 17.5 1.24
 15 4 1 35.73 1.64
 15 4 2 15.02 1.19
 15 4 3 13.37 1.15
 15 4 4 15.89 1.23
 15 4 5 6.59 1.01
 15 4 6 3.02 0.92
 15 4 7 33.8 1.6
 15 4 8 17.1 1.24
 15 4 9 8.87 1.05
 15 4 10 1.67 0.91
 15 4 11 17.47 1.26
 15 4 12 4.78 0.94
 15 4 13 0.01 0.8
 15 5 -13 11.13 1.03
 15 5 -12 12.07 1.09
 15 5 -11 6.97 1.01
 15 5 -10 13.64 1.18
 15 5 -9 32.11 1.62
 15 5 -8 9.29 1.08
 15 5 -7 2.87 0.91
 15 5 -6 6.45 1.01
 15 5 -5 4.38 0.97
 15 5 -4 28.56 1.51
 15 5 -3 28.17 1.49
 15 5 -2 16.91 1.26
 15 5 -1 24.23 1.41
 15 5 0 1.74 0.9
 15 5 1 22.24 1.37
 15 5 2 16.35 1.24
 15 5 3 28.72 1.5
 15 5 4 29.06 1.51
 15 5 5 4.47 0.95
 15 5 6 7.07 1.01
 15 5 7 3.05 0.92
 15 5 8 9.66 1.08
 15 5 9 35.33 1.67
 15 5 10 15.27 1.21
 15 5 11 6.19 0.98
 15 5 12 11.7 1.11
 15 5 13 11.33 1.04
 15 6 -13 2.83 0.87
 15 6 -12 2.06 0.86
 15 6 -11 13.24 1.12
 15 6 -10 2.71 0.91
 15 6 -9 18.49 1.31
 15 6 -8 5.69 0.97
 15 6 -7 18.13 1.27
 15 6 -6 0.36 0.84
 15 6 -5 6.31 0.99
 15 6 -4 38.21 1.7
 15 6 -3 62.75 2.18
 15 6 -2 2.38 0.94
 15 6 -1 85.78 2.6
 15 6 0 19.16 1.31
 15 6 1 88.15 2.64
 15 6 2 3.62 0.96
 15 6 3 60.09 2.13
 15 6 4 34.09 1.63
 15 6 5 5.2 0.99
 15 6 6 0.82 0.84
 15 6 7 16.98 1.26
 15 6 8 4.78 0.98
 15 6 9 19.51 1.33
 15 6 10 3.01 0.94
 15 6 11 12.62 1.11
 15 6 12 1.26 0.85
 15 6 13 2.29 0.86
 15 7 -12 0.42 0.78
 15 7 -11 4.69 0.94
 15 7 -10 11.36 1.1
 15 7 -9 2.47 0.93
 15 7 -8 16.43 1.27
 15 7 -7 11.71 1.13
 15 7 -6 66.78 2.24
 15 7 -5 9.39 1.09
 15 7 -4 66.52 2.25
 15 7 -3 12.16 1.18
 15 7 -2 74.94 2.4
 15 7 -1 6.36 1.01
 15 7 0 0.73 0.88
 15 7 1 4.87 0.99
 15 7 2 76.13 2.44
 15 7 3 12.42 1.17
 15 7 4 68.51 2.29
 15 7 5 9.73 1.09
 15 7 6 69.01 2.28
 15 7 7 12.66 1.14
 15 7 8 16.47 1.25
 15 7 9 4.18 0.93
 15 7 10 10.92 1.08
 15 7 11 4.71 0.94
 15 7 12 0.16 0.79
 15 8 -12 9.72 1.02
 15 8 -11 0.88 0.83
 15 8 -10 30.83 1.5
 15 8 -9 21.16 1.34
 15 8 -8 0.14 0.89
 15 8 -7 33.32 1.63
 15 8 -6 0.62 0.86
 15 8 -5 5.68 1.01
 15 8 -4 12.04 1.16
 15 8 -3 75.3 2.4
 15 8 -2 12.14 1.17
 15 8 -1 57.41 2.08
 15 8 0 3.51 0.96
 15 8 1 57.47 2.08
 15 8 2 12.3 1.17
 15 8 3 73.5 2.37
 15 8 4 12.5 1.18
 15 8 5 5.92 0.99
 15 8 6 0.75 0.87
 15 8 7 32.96 1.61
 15 8 8 1.54 0.89
 15 8 9 21.12 1.31
 15 8 10 29.33 1.47
 15 8 11 3.13 0.86
 15 8 12 10.67 1.04
 15 9 -11 2.01 0.86
 15 9 -10 8.28 1.01
 15 9 -9 5.08 0.97
 15 9 -8 10.25 1.1
 15 9 -7 23.88 1.41
 15 9 -6 39.78 1.76
 15 9 -5 19.44 1.35
 15 9 -4 68.65 2.27
 15 9 -3 18.3 1.28
 15 9 -2 10.92 1.12
 15 9 -1 8.29 1.07
 15 9 0 13.35 1.19
 15 9 1 8.01 1.05
 15 9 2 10.29 1.13
 15 9 3 18.45 1.29
 15 9 4 71.74 2.32
 15 9 5 18.4 1.31
 15 9 6 37.27 1.7
 15 9 7 21.84 1.37
 15 9 8 11.17 1.11
 15 9 9 3.91 0.95
 15 9 10 9.31 1.03
 15 9 11 2.01 0.82
 15 10 -10 14.59 1.1
 15 10 -9 4.03 0.91
 15 10 -8 1.44 0.87
 15 10 -7 15.39 1.19
 15 10 -6 6.36 1
 15 10 -5 7.68 1.06
 15 10 -4 16.48 1.28
 15 10 -3 34.83 1.67
 15 10 -2 30.43 1.59
 15 10 -1 19.41 1.31
 15 10 0 59.48 2.09
 15 10 1 19.2 1.3
 15 10 2 29.26 1.56
 15 10 3 35.76 1.66
 15 10 4 17.41 1.28
 15 10 5 8.36 1.06
 15 10 6 5.99 0.99
 15 10 7 15.67 1.19
 15 10 8 0.05 0.86
 15 10 9 3.01 0.88
 15 10 10 12.49 1.05
 15 11 -9 14.41 1.11
 15 11 -8 6.74 0.98
 15 11 -7 13.16 1.13
 15 11 -6 4.1 0.92
 15 11 -5 9.25 1.07
 15 11 -4 2.31 0.92
 15 11 -3 32.32 1.6
 15 11 -2 7.42 1.06
 15 11 -1 34.23 1.64
 15 11 0 7.55 1.05
 15 11 1 34.66 1.63
 15 11 2 7.37 1.05
 15 11 3 31.09 1.55
 15 11 4 2.22 0.9
 15 11 5 10.35 1.08
 15 11 6 3.11 0.88
 15 11 7 11.62 1.08
 15 11 8 5.38 0.92
 15 11 9 13.78 1.09
 15 12 -8 1.31 0.84
 15 12 -7 3.12 0.87
 15 12 -6 8.22 1.01
 15 12 -5 0.49 0.84
 15 12 -4 13.36 1.14
 15 12 -3 5.44 0.96
 15 12 -2 9.17 1.05
 15 12 -1 0.26 0.84
 15 12 0 11.17 1.1
 15 12 1 1 0.84
 15 12 2 7.93 1.03
 15 12 3 4.52 0.92
 15 12 4 12.14 1.13
 15 12 5 0.2 0.83
 15 12 6 8.43 0.99
 15 12 7 3.5 0.86
 15 12 8 0.63 0.83
 15 13 -6 7.04 0.98
 15 13 -5 2.43 0.86
 15 13 -4 5.57 0.94
 15 13 -3 -0.56 0.81
 15 13 -2 6.13 0.95
 15 13 -1 2.15 0.86
 15 13 0 1.36 0.85
 15 13 1 0.94 0.86
 15 13 2 5.58 0.94
 15 13 3 -1.53 0.78
 15 13 4 5.88 0.92
 15 13 5 2.96 0.85
 15 13 6 7.9 1
 15 14 -3 1.12 0.84
 15 14 -2 -0.44 0.78
 15 14 -1 2.58 0.83
 15 14 0 16.16 1.13
 15 14 1 0.82 0.82
 15 14 2 -0.17 0.77
 15 14 3 2.18 0.83
 16 0 0 -0.31 0.84
 16 0 1 0.18 0.86
 16 0 2 6.64 1
 16 0 3 3.22 0.93
 16 0 4 18.08 1.29
 16 0 5 16.28 1.24
 16 0 6 3.08 0.93
 16 0 7 21.12 1.33
 16 0 8 5.87 0.97
 16 0 9 7.9 1.04
 16 0 10 17.57 1.25
 16 0 11 -0.06 0.83
 16 0 12 1.58 0.85
 16 0 13 2.18 0.84
 16 1 -13 1.48 0.82
 16 1 -12 12.57 1.09
 16 1 -11 14.34 1.14
 16 1 -10 7.61 1.03
 16 1 -9 2.06 0.91
 16 1 -8 0.51 0.84
 16 1 -7 5.2 0.95
 16 1 -6 15.7 1.22
 16 1 -5 4.2 0.95
 16 1 -4 4.81 0.97
 16 1 -3 8.25 1.06
 16 1 -2 22.59 1.37
 16 1 -1 4.55 0.97
 16 1 0 0.49 0.85
 16 1 1 3.95 0.96
 16 1 2 23.32 1.38
 16 1 3 8.18 1.06
 16 1 4 4.18 0.95
 16 1 5 4.17 0.93
 16 1 6 15.43 1.22
 16 1 7 5.3 0.98
 16 1 8 1.54 0.86
 16 1 9 3.37 0.95
 16 1 10 7.53 1.02
 16 1 11 13.23 1.13
 16 1 12 12.73 1.1
 16 1 13 0.97 0.82
 16 2 -13 4.35 0.91
 16 2 -12 10.12 1.02
 16 2 -11 8.33 1.04
 16 2 -10 7.38 1.04
 16 2 -9 4.36 0.99
 16 2 -8 3.51 0.97
 16 2 -7 11.85 1.13
 16 2 -6 14.38 1.18
 16 2 -5 17.68 1.27
 16 2 -4 0.51 0.88
 16 2 -3 11.37 1.12
 16 2 -2 7.15 1.04
 16 2 -1 13.39 1.18
 16 2 0 16.74 1.26
 16 2 1 13.26 1.16
 16 2 2 5.71 1.01
 16 2 3 10.81 1.11
 16 2 4 1.56 0.89
 16 2 5 16.8 1.25
 16 2 6 13.28 1.16
 16 2 7 12.97 1.16
 16 2 8 4.43 0.96
 16 2 9 4.35 0.98
 16 2 10 6.83 1.01
 16 2 11 8.62 1.04
 16 2 12 8.94 1
 16 2 13 5.4 0.91
 16 3 -12 6.63 0.95
 16 3 -11 5.32 0.96
 16 3 -10 31.1 1.53
 16 3 -9 23.83 1.4
 16 3 -8 42.2 1.81
 16 3 -7 14.39 1.17
 16 3 -6 0.59 0.87
 16 3 -5 16.56 1.24
 16 3 -4 2.93 0.92
 16 3 -3 0.74 0.88
 16 3 -2 18.37 1.29
 16 3 -1 48.34 1.9
 16 3 0 2.15 0.92
 16 3 1 48.56 1.9
 16 3 2 17.17 1.27
 16 3 3 0.25 0.88
 16 3 4 3 0.93
 16 3 5 14.84 1.21
 16 3 6 0.93 0.89
 16 3 7 12.36 1.15
 16 3 8 41.31 1.8
 16 3 9 24.11 1.41
 16 3 10 30.57 1.52
 16 3 11 5.87 0.97
 16 3 12 7.65 0.96
 16 4 -12 2.81 0.84
 16 4 -11 0.31 0.83
 16 4 -10 0.77 0.84
 16 4 -9 9.23 1.07
 16 4 -8 0.16 0.89
 16 4 -7 21.77 1.35
 16 4 -6 5.68 0.97
 16 4 -5 16.81 1.25
 16 4 -4 37.63 1.69
 16 4 -3 43.37 1.8
 16 4 -2 4.09 0.97
 16 4 -1 6.77 1.02
 16 4 0 -0.06 0.85
 16 4 1 7.23 1.03
 16 4 2 4.43 0.97
 16 4 3 41.24 1.77
 16 4 4 37.56 1.69
 16 4 5 17.13 1.25
 16 4 6 6.64 1.01
 16 4 7 23.26 1.37
 16 4 8 1.05 0.89
 16 4 9 7.49 1.05
 16 4 10 -0.34 0.83
 16 4 11 -0.41 0.8
 16 4 12 2.04 0.83
 16 5 -12 23.13 1.31
 16 5 -11 1.23 0.84
 16 5 -10 13.66 1.14
 16 5 -9 3.39 0.93
 16 5 -8 48.85 1.92
 16 5 -7 8.11 1.08
 16 5 -6 4.52 0.95
 16 5 -5 2.05 0.9
 16 5 -4 2.11 0.88
 16 5 -3 1.34 0.89
 16 5 -2 1.97 0.91
 16 5 -1 5.05 0.98
 16 5 0 1.18 0.88
 16 5 1 4.14 0.97
 16 5 2 1 0.89
 16 5 3 0.84 0.88
 16 5 4 1.18 0.89
 16 5 5 3.12 0.93
 16 5 6 4.24 0.95
 16 5 7 8.84 1.09
 16 5 8 49.72 1.92
 16 5 9 3.44 0.93
 16 5 10 12.98 1.15
 16 5 11 1.05 0.85
 16 5 12 22.79 1.31
 16 6 -11 1.06 0.83
 16 6 -10 11.96 1.09
 16 6 -9 4.92 0.95
 16 6 -8 21.29 1.35
 16 6 -7 17.7 1.29
 16 6 -6 7.69 1.05
 16 6 -5 8.85 1.07
 16 6 -4 2.81 0.92
 16 6 -3 29.6 1.52
 16 6 -2 44.77 1.83
 16 6 -1 8.68 1.07
 16 6 0 20.02 1.34
 16 6 1 7.83 1.06
 16 6 2 46.23 1.86
 16 6 3 27.85 1.5
 16 6 4 3.69 0.92
 16 6 5 7.54 1.05
 16 6 6 6.22 1.02
 16 6 7 18.99 1.3
 16 6 8 21.84 1.35
 16 6 9 5.45 0.95
 16 6 10 11.04 1.08
 16 6 11 1.95 0.85
 16 7 -11 2.92 0.89
 16 7 -10 3.46 0.89
 16 7 -9 8.58 1.04
 16 7 -8 9.12 1.08
 16 7 -7 4.02 0.98
 16 7 -6 19.82 1.32
 16 7 -5 25.95 1.49
 16 7 -4 8.81 1.09
 16 7 -3 5.68 1.02
 16 7 -2 44.96 1.83
 16 7 -1 3.29 0.96
 16 7 0 8.95 1.07
 16 7 1 4.18 0.97
 16 7 2 43.57 1.81
 16 7 3 4.03 0.98
 16 7 4 9.11 1.08
 16 7 5 25.73 1.49
 16 7 6 19.86 1.34
 16 7 7 5.81 0.99
 16 7 8 9.85 1.08
 16 7 9 7.61 1.03
 16 7 10 4.2 0.9
 16 7 11 3.16 0.88
 16 8 -10 7.14 0.94
 16 8 -9 0.54 0.82
 16 8 -8 4.36 0.94
 16 8 -7 26.68 1.43
 16 8 -6 4.13 0.97
 16 8 -5 40.18 1.75
 16 8 -4 9.26 1.11
 16 8 -3 42.59 1.83
 16 8 -2 7.18 1.08
 16 8 -1 2.49 0.93
 16 8 0 -0.29 0.85
 16 8 1 1.89 0.89
 16 8 2 6.69 1.06
 16 8 3 42.16 1.8
 16 8 4 10.54 1.14
 16 8 5 36.32 1.67
 16 8 6 3.07 0.94
 16 8 7 25.08 1.4
 16 8 8 4.31 0.94
 16 8 9 0.36 0.81
 16 8 10 6.37 0.92
 16 9 -9 18.51 1.19
 16 9 -8 12.26 1.1
 16 9 -7 1.27 0.87
 16 9 -6 10.88 1.1
 16 9 -5 13.71 1.18
 16 9 -4 12.31 1.17
 16 9 -3 3.25 0.94
 16 9 -2 34.14 1.64
 16 9 -1 30.73 1.56
 16 9 0 3.86 0.96
 16 9 1 32.98 1.62
 16 9 2 33.26 1.61
 16 9 3 1.83 0.95
 16 9 4 13.54 1.2
 16 9 5 12.8 1.17
 16 9 6 11.2 1.09
 16 9 7 1.12 0.86
 16 9 8 12.39 1.09
 16 9 9 18.63 1.18
 16 10 -8 1.8 0.83
 16 10 -7 5.18 0.94
 16 10 -6 0.23 0.84
 16 10 -5 11.29 1.12
 16 10 -4 22.32 1.35
 16 10 -3 -0.34 0.85
 16 10 -2 6.56 1.01
 16 10 -1 2.88 0.94
 16 10 0 29.35 1.52
 16 10 1 2.17 0.9
 16 10 2 6.78 1
 16 10 3 0.18 0.85
 16 10 4 20.52 1.32
 16 10 5 10.91 1.11
 16 10 6 -0.67 0.83
 16 10 7 5.45 0.92
 16 10 8 2.98 0.83
 16 11 -7 7.72 0.99
 16 11 -6 4.07 0.91
 16 11 -5 17.64 1.21
 16 11 -4 5.52 0.96
 16 11 -3 9.37 1.05
 16 11 -2 5.93 0.98
 16 11 -1 7.51 1
 16 11 0 0.97 0.85
 16 11 1 6.71 0.98
 16 11 2 6.35 1
 16 11 3 10.11 1.06
 16 11 4 5.68 0.95
 16 11 5 17.87 1.21
 16 11 6 5.09 0.91
 16 11 7 7.63 0.98
 16 12 -5 3.74 0.9
 16 12 -4 1.51 0.82
 16 12 -3 0.94 0.82
 16 12 -2 5.39 0.93
 16 12 -1 4.03 0.91
 16 12 0 31.09 1.48
 16 12 1 2.22 0.89
 16 12 2 5.59 0.93
 16 12 3 0.74 0.81
 16 12 4 1.47 0.83
 16 12 5 4.17 0.9
 16 13 -2 4.79 0.89
 16 13 -1 3.58 0.87
 16 13 0 5.34 0.94
 16 13 1 2.84 0.87
 16 13 2 4.93 0.9
 17 0 1 183.71 4.31
 17 0 2 1.76 0.88
 17 0 3 65.35 2.22
 17 0 4 2.5 0.95
 17 0 5 26.35 1.46
 17 0 6 3.61 0.99
 17 0 7 79.6 2.5
 17 0 8 -0.17 0.86
 17 0 9 45.19 1.78
 17 0 10 -0.59 0.81
 17 0 11 1.05 0.8
 17 1 -11 5.18 0.9
 17 1 -10 22.02 1.29
 17 1 -9 1.51 0.87
 17 1 -8 11.64 1.14
 17 1 -7 7.91 1.08
 17 1 -6 70.97 2.36
 17 1 -5 8.37 1.08
 17 1 -4 129.63 3.37
 17 1 -3 23.68 1.41
 17 1 -2 26.41 1.47
 17 1 -1 29.29 1.54
 17 1 0 3.33 0.96
 17 1 1 29.49 1.55
 17 1 2 25.65 1.47
 17 1 3 23.18 1.4
 17 1 4 129.63 3.36
 17 1 5 8.53 1.08
 17 1 6 72.14 2.38
 17 1 7 8.58 1.08
 17 1 8 12.54 1.15
 17 1 9 1.31 0.86
 17 1 10 21.4 1.29
 17 1 11 4.25 0.89
 17 2 -11 1.28 0.8
 17 2 -10 3.91 0.9
 17 2 -9 17.28 1.22
 17 2 -8 20.41 1.32
 17 2 -7 0.89 0.89
 17 2 -6 11.26 1.15
 17 2 -5 22.05 1.41
 17 2 -4 1.29 0.89
 17 2 -3 21.88 1.38
 17 2 -2 13.9 1.21
 17 2 -1 39.42 1.72
 17 2 0 57.95 2.08
 17 2 1 38.3 1.71
 17 2 2 12.68 1.18
 17 2 3 21.78 1.36
 17 2 4 -0.04 0.87
 17 2 5 22.89 1.43
 17 2 6 12.72 1.18
 17 2 7 0.82 0.89
 17 2 8 21.06 1.33
 17 2 9 16.96 1.21
 17 2 10 3.97 0.92
 17 2 11 1.47 0.8
 17 3 -11 7.31 0.98
 17 3 -10 35.63 1.55
 17 3 -9 4.28 0.95
 17 3 -8 27.91 1.46
 17 3 -7 3.87 0.97
 17 3 -6 4.54 0.98
 17 3 -5 1.06 0.92
 17 3 -4 8.48 1.06
 17 3 -3 20.99 1.34
 17 3 -2 1.65 0.92
 17 3 -1 16.04 1.25
 17 3 0 3.23 0.96
 17 3 1 16.48 1.25
 17 3 2 1.34 0.91
 17 3 3 20.88 1.35
 17 3 4 9.8 1.08
 17 3 5 2.74 0.95
 17 3 6 3.73 0.97
 17 3 7 3.12 0.95
 17 3 8 26 1.43
 17 3 9 5.39 0.97
 17 3 10 35.57 1.55
 17 3 11 6.87 0.98
 17 4 -10 1.07 0.81
 17 4 -9 7.22 0.99
 17 4 -8 10.01 1.07
 17 4 -7 8.17 1.04
 17 4 -6 1.05 0.9
 17 4 -5 10.95 1.15
 17 4 -4 4.29 0.99
 17 4 -3 3.24 0.94
 17 4 -2 20.2 1.32
 17 4 -1 5.5 0.99
 17 4 0 20.28 1.33
 17 4 1 4.47 0.98
 17 4 2 19.77 1.32
 17 4 3 4.35 0.96
 17 4 4 3.79 0.96
 17 4 5 9.78 1.11
 17 4 6 0.59 0.89
 17 4 7 9.61 1.07
 17 4 8 8.1 1.03
 17 4 9 5.94 0.98
 17 4 10 -0.03 0.82
 17 5 -10 5.47 0.9
 17 5 -9 0.73 0.83
 17 5 -8 1.71 0.9
 17 5 -7 3.2 0.92
 17 5 -6 0.8 0.87
 17 5 -5 11.79 1.15
 17 5 -4 1.48 0.92
 17 5 -3 1.13 0.93
 17 5 -2 2.01 0.96
 17 5 -1 12.21 1.15
 17 5 0 5.71 1
 17 5 1 14.33 1.2
 17 5 2 1.05 0.93
 17 5 3 0.93 0.93
 17 5 4 1.37 0.92
 17 5 5 11.72 1.15
 17 5 6 0.53 0.88
 17 5 7 3.92 0.93
 17 5 8 2.14 0.89
 17 5 9 0.87 0.84
 17 5 10 6.11 0.92
 17 6 -9 4.6 0.9
 17 6 -8 1.77 0.86
 17 6 -7 2.79 0.9
 17 6 -6 25.29 1.4
 17 6 -5 4.27 0.96
 17 6 -4 7.19 1.06
 17 6 -3 13.21 1.2
 17 6 -2 3.78 0.99
 17 6 -1 0.99 0.92
 17 6 0 23.75 1.45
 17 6 1 1.1 0.92
 17 6 2 4.46 0.98
 17 6 3 14.26 1.22
 17 6 4 8.01 1.06
 17 6 5 3.73 0.94
 17 6 6 23.2 1.36
 17 6 7 2.4 0.89
 17 6 8 1.32 0.87
 17 6 9 4.26 0.91
 17 7 -9 11.15 1.09
 17 7 -8 9.64 1.02
 17 7 -7 0.04 0.83
 17 7 -6 2.21 0.89
 17 7 -5 2.8 0.92
 17 7 -4 3.56 0.95
 17 7 -3 3.06 0.96
 17 7 -2 11.35 1.16
 17 7 -1 10.34 1.14
 17 7 0 0.16 0.87
 17 7 1 10.29 1.13
 17 7 2 11.61 1.16
 17 7 3 4.77 0.97
 17 7 4 4.92 0.97
 17 7 5 4.87 0.93
 17 7 6 2.23 0.87
 17 7 7 0.69 0.84
 17 7 8 8.34 0.99
 17 7 9 11.22 1.07
 17 8 -8 1.4 0.86
 17 8 -7 2.6 0.87
 17 8 -6 13.85 1.14
 17 8 -5 0.72 0.85
 17 8 -4 1.79 0.88
 17 8 -3 2.49 0.91
 17 8 -2 5.47 0.99
 17 8 -1 11.89 1.15
 17 8 0 29.25 1.51
 17 8 1 12.15 1.14
 17 8 2 5.3 0.99
 17 8 3 2.55 0.89
 17 8 4 1.21 0.86
 17 8 5 0.1 0.86
 17 8 6 13.05 1.13
 17 8 7 1.75 0.85
 17 8 8 0.87 0.82
 17 9 -7 -0.04 0.83
 17 9 -6 1.52 0.86
 17 9 -5 29.8 1.45
 17 9 -4 0.46 0.86
 17 9 -3 4.05 0.95
 17 9 -2 21.16 1.31
 17 9 -1 1.23 0.89
 17 9 0 1.78 0.89
 17 9 1 2.14 0.88
 17 9 2 20.96 1.31
 17 9 3 5.7 0.99
 17 9 4 0.79 0.85
 17 9 5 27.35 1.42
 17 9 6 0.78 0.83
 17 9 7 1.59 0.85
 17 10 -5 2.15 0.86
 17 10 -4 5.28 0.93
 17 10 -3 3.76 0.91
 17 10 -2 2.04 0.86
 17 10 -1 0.61 0.84
 17 10 0 25.31 1.4
 17 10 1 -0.36 0.82
 17 10 2 1.47 0.84
 17 10 3 4.06 0.91
 17 10 4 4.45 0.91
 17 10 5 2.32 0.84
 17 11 -3 0.59 0.84
 17 11 -2 -0.38 0.79
 17 11 -1 8.7 1
 17 11 0 1.65 0.85
 17 11 1 9.79 1.02
 17 11 2 -0.19 0.78
 17 11 3 0.65 0.83
 18 0 0 -0.25 0.9
 18 0 1 15.32 1.26
 18 0 2 0.06 0.89
 18 0 3 0.58 0.89
 18 0 4 0.73 0.88
 18 0 5 0.47 0.86
 18 0 6 0.13 0.87
 18 0 7 7.23 1.01
 18 0 8 -0.05 0.83
 18 0 9 4.84 0.9
 18 1 -9 1.83 0.83
 18 1 -8 1.72 0.85
 18 1 -7 5.75 0.98
 18 1 -6 24.24 1.39
 18 1 -5 14.81 1.21
 18 1 -4 18.07 1.3
 18 1 -3 3.29 0.96
 18 1 -2 5.5 1.03
 18 1 -1 5.2 1.01
 18 1 0 4.83 1.02
 18 1 1 4.31 1
 18 1 2 6.57 1.05
 18 1 3 3.43 0.95
 18 1 4 19.66 1.33
 18 1 5 16.26 1.23
 18 1 6 24.72 1.4
 18 1 7 6.12 0.98
 18 1 8 1.38 0.86
 18 1 9 1.79 0.84
 18 2 -9 1.44 0.82
 18 2 -8 2.33 0.87
 18 2 -7 10.86 1.08
 18 2 -6 4.5 0.95
 18 2 -5 4.3 0.96
 18 2 -4 0.66 0.89
 18 2 -3 33.63 1.62
 18 2 -2 22.64 1.41
 18 2 -1 11.39 1.18
 18 2 0 34.28 1.65
 18 2 1 10.46 1.16
 18 2 2 21.98 1.41
 18 2 3 32.88 1.62
 18 2 4 0.2 0.87
 18 2 5 4.26 0.97
 18 2 6 4.51 0.93
 18 2 7 10.9 1.1
 18 2 8 3.56 0.9
 18 2 9 1.91 0.85
 18 3 -9 7.8 1
 18 3 -8 14.74 1.13
 18 3 -7 10.13 1.07
 18 3 -6 8.86 1.04
 18 3 -5 26.09 1.43
 18 3 -4 0.65 0.89
 18 3 -3 25.5 1.46
 18 3 -2 9.92 1.13
 18 3 -1 15.07 1.25
 18 3 0 9.16 1.12
 18 3 1 13.9 1.21
 18 3 2 7.95 1.11
 18 3 3 24.97 1.44
 18 3 4 1.17 0.88
 18 3 5 26.07 1.43
 18 3 6 7.94 1.06
 18 3 7 10.15 1.08
 18 3 8 14.35 1.13
 18 3 9 8.29 1
 18 4 -8 2.84 0.86
 18 4 -7 9.92 1.04
 18 4 -6 -0.4 0.84
 18 4 -5 31.42 1.52
 18 4 -4 21.31 1.34
 18 4 -3 13.36 1.17
 18 4 -2 13.77 1.2
 18 4 -1 7.47 1.07
 18 4 0 36.11 1.68
 18 4 1 8.02 1.07
 18 4 2 14.56 1.21
 18 4 3 13.33 1.18
 18 4 4 20.85 1.33
 18 4 5 30.19 1.49
 18 4 6 -0.88 0.84
 18 4 7 7.58 1
 18 4 8 3.52 0.88
 18 5 -8 21.95 1.3
 18 5 -7 7.7 0.99
 18 5 -6 1.37 0.86
 18 5 -5 0.78 0.87
 18 5 -4 7.57 1.02
 18 5 -3 1.36 0.91
 18 5 -2 3.29 0.93
 18 5 -1 2.07 0.92
 18 5 0 -0.04 0.86
 18 5 1 2.4 0.92
 18 5 2 3.22 0.92
 18 5 3 1.78 0.88
 18 5 4 8.69 1.03
 18 5 5 1.66 0.88
 18 5 6 2.16 0.86
 18 5 7 7.89 1
 18 5 8 22.67 1.3
 18 6 -7 6.14 0.92
 18 6 -6 7.11 0.97
 18 6 -5 2.89 0.9
 18 6 -4 7.1 1.01
 18 6 -3 5.74 1.01
 18 6 -2 3.21 0.93
 18 6 -1 8.62 1.04
 18 6 0 0.88 0.87
 18 6 1 7.95 1.04
 18 6 2 3 0.93
 18 6 3 6.47 1.02
 18 6 4 6.73 1.01
 18 6 5 1.48 0.88
 18 6 6 7.79 1
 18 6 7 5.61 0.93
 18 7 -6 1.87 0.83
 18 7 -5 10.9 1.07
 18 7 -4 1.84 0.9
 18 7 -3 0.7 0.87
 18 7 -2 14.27 1.19
 18 7 -1 0.03 0.86
 18 7 0 0.9 0.86
 18 7 1 -0.08 0.85
 18 7 2 16.21 1.2
 18 7 3 0.95 0.86
 18 7 4 1.66 0.88
 18 7 5 12.2 1.09
 18 7 6 2.29 0.85
 18 8 -5 7.08 1
 18 8 -4 7.91 0.99
 18 8 -3 6.06 0.99
 18 8 -2 2.05 0.9
 18 8 -1 0.99 0.87
 18 8 0 2.83 0.9
 18 8 1 -0.01 0.83
 18 8 2 2.56 0.9
 18 8 3 7.76 1
 18 8 4 7.58 0.99
 18 8 5 6.97 0.99
 18 9 -3 0.02 0.83
 18 9 -2 10.35 1.06
 18 9 -1 5.21 0.91
 18 9 0 -0.84 0.81
 18 9 1 3.33 0.89
 18 9 2 12.68 1.07
 18 9 3 0.29 0.85
 19 0 1 3.51 0.94
 19 0 2 5.12 0.99
 19 0 3 31.39 1.52
 19 0 4 8.82 1.06
 19 0 5 -0.48 0.85
 19 0 6 1.26 0.83
 19 0 7 0.52 0.82
 19 1 -7 0.61 0.83
 19 1 -6 -0.64 0.8
 19 1 -5 0.88 0.85
 19 1 -4 0.88 0.86
 19 1 -3 6.22 1
 19 1 -2 26.47 1.44
 19 1 -1 1.29 0.91
 19 1 0 3.88 0.93
 19 1 1 0.81 0.9
 19 1 2 27.06 1.45
 19 1 3 5.07 0.99
 19 1 4 0.16 0.86
 19 1 5 1.32 0.86
 19 1 6 -0.55 0.81
 19 1 7 0.91 0.85
 19 2 -6 2.14 0.83
 19 2 -5 1.66 0.84
 19 2 -4 1.95 0.88
 19 2 -3 15.42 1.19
 19 2 -2 9.66 1.09
 19 2 -1 1.58 0.91
 19 2 0 -0.13 0.85
 19 2 1 2.1 0.9
 19 2 2 10.76 1.11
 19 2 3 15.43 1.19
 19 2 4 3.03 0.92
 19 2 5 0.56 0.85
 19 2 6 1.08 0.81
 19 3 -6 2.1 0.87
 19 3 -5 3.31 0.88
 19 3 -4 6.44 0.98
 19 3 -3 5.18 0.97
 19 3 -2 4.62 0.98
 19 3 -1 4.32 0.95
 19 3 0 3.63 0.93
 19 3 1 3.35 0.93
 19 3 2 7.31 1.01
 19 3 3 5.65 0.97
 19 3 4 8.31 1.02
 19 3 5 4.96 0.91
 19 3 6 1.6 0.87
 19 4 -5 1.77 0.82
 19 4 -4 13.46 1.12
 19 4 -3 4.81 0.94
 19 4 -2 3.19 0.91
 19 4 -1 5.95 0.99
 19 4 0 3.26 0.94
 19 4 1 5.5 0.99
 19 4 2 2.75 0.91
 19 4 3 4.66 0.93
 19 4 4 12.52 1.1
 19 4 5 2.08 0.85
 19 5 -5 0.78 0.84
 19 5 -4 5.18 0.93
 19 5 -3 2.24 0.87
 19 5 -2 8.68 1.04
 19 5 -1 19.93 1.25
 19 5 0 5.25 0.97
 19 5 1 19.76 1.27
 19 5 2 11.08 1.06
 19 5 3 1.52 0.86
 19 5 4 4.58 0.93
 19 5 5 -0.03 0.83
 19 6 -3 9.77 1.09
 19 6 -2 1.58 0.86
 19 6 -1 15.99 1.16
 19 6 0 2.69 0.88
 19 6 1 15.84 1.15
 19 6 2 0.78 0.84
 19 6 3 11.53 1.09
 19 7 -1 -0.1 0.86
 19 7 0 7.17 0.99
 19 7 1 0.49 0.86
 20 0 0 22.51 1.31
 20 0 1 1.94 0.89
 20 0 2 10.56 1.08
 20 1 -2 3.37 0.9
 20 1 -1 2.59 0.9
 20 1 0 0.37 0.85
 20 1 1 2.47 0.89
 20 1 2 3.63 0.91
 20 2 -1 0.44 0.86
 20 2 0 -0.41 0.84
 20 2 1 1.46 0.86

_iucr_refine_fcf_details
;
data_xylitol
_computing_structure_refinement   ''
_computing_data_collection         'Enraf-Nonius Express'
_computing_structure_solution      'SHELXS-97 (Sheldrick, 1990)'
_shelx_refln_list_code            4
loop_
  _space_group_symop_id
  _space_group_symop_operation_xyz
  1  x,y,z
  2  x+1/2,-y+1/2,-z
  3  -x,y+1/2,-z+1/2
  4  -x+1/2,-y,z+1/2

_space_group_crystal_system       orthorhombic
_space_group_IT_number            19
_space_group_name_H-M_alt         'P 21 21 21'
_space_group_name_Hall            ' P 2ac 2ab'
_symmetry_space_group_name_H-M    'P 21 21 21'
_symmetry_space_group_name_Hall   ' P 2ac 2ab'
_symmetry_Int_Tables_number       19
_cell_length_a                    8.264(4)
_cell_length_b                    8.901(2)
_cell_length_c                    8.9223(14)
_cell_angle_alpha                 90
_cell_angle_beta                  90
_cell_angle_gamma                 90
_cell_volume                      656.3(4)
loop_
  _refln_index_h
  _refln_index_k
  _refln_index_l
  _refln_F_squared_calc
  _refln_F_squared_meas
  _refln_F_squared_sigma
  _refln_F_squared_weight
  _refln_observed_status
-20 -2 -1 0.568 0.307 0.600 147.212 o
-20 -1 -2 1.848 2.352 0.628 134.417 o
-20 -1 -1 1.797 1.808 0.628 134.417 o
-19 -7 -1 0.212 -0.070 0.600 147.212 o
-19 -6 -3 7.560 6.819 0.761 91.640 o
-19 -6 -2 1.036 1.103 0.600 147.212 o
-19 -6 -1 10.826 11.160 0.810 80.914 o
-19 -5 -5 0.260 0.544 0.586 154.305 o
-19 -5 -4 3.729 3.615 0.649 125.885 o
-19 -5 -3 1.914 1.563 0.607 143.847 o
-19 -5 -2 7.086 6.058 0.726 100.664 o
-19 -5 -1 14.356 13.910 0.872 69.682 o
-19 -4 -5 0.957 1.235 0.572 161.924 o
-19 -4 -4 9.414 9.394 0.782 86.797 o
-19 -4 -3 3.334 3.357 0.656 123.221 o
-19 -4 -2 1.789 2.226 0.635 131.479 o
-19 -4 -1 4.181 4.153 0.691 111.088 o
-19 -3 -6 1.445 1.466 0.607 143.847 o
-19 -3 -5 2.140 2.310 0.614 140.596 o
-19 -3 -4 4.991 4.495 0.684 113.367 o
-19 -3 -3 3.605 3.615 0.677 115.717 o
-19 -3 -2 4.310 3.224 0.684 113.367 o
-19 -3 -1 2.368 3.015 0.663 120.640 o
-19 -2 -6 0.756 1.494 0.579 158.046 o
-19 -2 -5 1.117 1.159 0.586 154.305 o
-19 -2 -4 2.071 1.361 0.614 140.596 o
-19 -2 -3 10.361 10.762 0.831 76.886 o
-19 -2 -2 7.309 6.742 0.761 91.640 o
-19 -2 -1 1.426 1.103 0.635 131.479 o
-19 -1 -7 0.470 0.426 0.579 158.046 o
-19 -1 -6 0.036 -0.447 0.558 170.121 o
-19 -1 -5 1.153 0.614 0.593 150.696 o
-19 -1 -4 0.694 0.614 0.600 147.212 o
-19 -1 -3 3.845 4.341 0.698 108.878 o
-19 -1 -2 18.597 18.474 1.005 52.507 o
-19 -1 -1 1.020 0.900 0.635 131.479 o
-18 -9 -3 0.326 0.014 0.579 158.046 o
-18 -9 -2 8.530 7.224 0.740 96.901 o
-18 -9 -1 3.076 3.636 0.635 131.479 o
-18 -8 -5 4.838 4.941 0.698 108.878 o
-18 -8 -4 5.950 5.521 0.691 111.088 o
-18 -8 -3 5.195 4.229 0.691 111.088 o
-18 -8 -2 1.751 1.431 0.628 134.417 o
-18 -8 -1 0.620 0.691 0.607 143.847 o
-18 -7 -6 1.293 1.305 0.579 158.046 o
-18 -7 -5 8.420 7.607 0.747 95.098 o
-18 -7 -4 1.983 1.284 0.628 134.417 o
-18 -7 -3 0.543 0.489 0.607 143.847 o
-18 -7 -2 10.918 9.960 0.831 76.886 o
-18 -7 -1 0.027 0.021 0.600 147.212 o
-18 -6 -7 4.534 4.285 0.642 128.636 o
-18 -6 -6 5.443 4.962 0.677 115.717 o
-18 -6 -5 1.634 2.017 0.628 134.417 o
-18 -6 -4 4.487 4.955 0.705 106.732 o
-18 -6 -3 4.529 4.006 0.705 106.732 o
-18 -6 -2 2.136 2.240 0.649 125.885 o
-18 -6 -1 5.138 6.016 0.726 100.664 o
-18 -5 -8 15.398 15.320 0.907 64.425 o
-18 -5 -7 5.784 5.374 0.691 111.088 o
-18 -5 -6 0.704 0.956 0.600 147.212 o
-18 -5 -5 0.319 0.544 0.607 143.847 o
-18 -5 -4 5.071 5.283 0.712 104.650 o
-18 -5 -3 1.589 0.949 0.635 131.479 o
-18 -5 -2 2.400 2.296 0.649 125.885 o
-18 -5 -1 1.802 1.445 0.642 128.636 o
-18 -4 -8 2.000 1.982 0.600 147.212 o
-18 -4 -7 6.077 6.924 0.726 100.664 o
-18 -4 -6 0.165 -0.279 0.586 154.305 o
-18 -4 -5 20.777 21.929 1.061 47.125 o
-18 -4 -4 14.482 14.873 0.935 60.636 o
-18 -4 -3 9.108 9.324 0.817 79.537 o
-18 -4 -2 9.742 9.611 0.838 75.609 o
-18 -4 -1 5.351 5.214 0.747 95.098 o
-18 -3 -9 5.744 5.444 0.698 108.878 o
-18 -3 -8 10.500 10.288 0.789 85.267 o
-18 -3 -7 7.798 7.070 0.747 95.098 o
-18 -3 -6 6.061 6.184 0.726 100.664 o
-18 -3 -5 18.600 18.209 0.998 53.243 o
-18 -3 -4 0.299 0.454 0.621 137.454 o
-18 -3 -3 17.515 17.797 1.019 51.078 o
-18 -3 -2 6.656 6.924 0.789 85.267 o
-18 -3 -1 10.775 10.518 0.872 69.682 o
-18 -2 -9 1.005 1.005 0.572 161.924 o
-18 -2 -8 2.033 1.626 0.607 143.847 o
-18 -2 -7 7.264 7.580 0.754 93.345 o
-18 -2 -6 3.204 3.141 0.663 120.640 o
-18 -2 -5 2.689 3.001 0.670 118.140 o
-18 -2 -4 0.346 0.461 0.621 137.454 o
-18 -2 -3 23.777 23.472 1.131 41.487 o
-18 -2 -2 16.452 15.801 0.984 54.765 o
-18 -2 -1 7.884 7.949 0.824 78.194 o
-18 -1 -9 1.555 1.277 0.579 158.046 o
-18 -1 -8 1.375 1.200 0.593 150.696 o
-18 -1 -7 4.337 4.013 0.684 113.367 o
-18 -1 -6 17.368 16.918 0.970 56.352 o
-18 -1 -5 11.195 10.336 0.845 74.365 o
-18 -1 -4 13.703 12.612 0.907 64.425 o
-18 -1 -3 1.961 2.296 0.670 118.140 o
-18 -1 -2 4.730 3.839 0.719 102.628 o
-18 -1 -1 3.219 3.629 0.705 106.732 o
-17 -11 -3 0.279 0.412 0.586 154.305 o
-17 -11 -2 0.016 -0.265 0.551 174.455 o
-17 -11 -1 7.120 6.072 0.698 108.878 o
-17 -10 -5 1.665 1.501 0.600 147.212 o
-17 -10 -4 3.704 3.685 0.649 125.885 o
-17 -10 -3 2.675 2.624 0.635 131.479 o
-17 -10 -2 0.808 1.424 0.600 147.212 o
-17 -10 -1 0.051 0.426 0.586 154.305 o
-17 -9 -7 0.362 -0.028 0.579 158.046 o
-17 -9 -6 0.985 1.061 0.600 147.212 o
-17 -9 -5 20.751 20.799 1.012 51.785 o
-17 -9 -4 0.484 0.321 0.600 147.212 o
-17 -9 -3 3.162 2.827 0.663 120.640 o
-17 -9 -2 14.254 14.768 0.914 63.445 o
-17 -9 -1 0.640 0.858 0.621 137.454 o
-17 -8 -8 0.800 0.977 0.600 147.212 o
-17 -8 -7 1.681 1.815 0.607 143.847 o
-17 -8 -6 9.341 9.666 0.796 83.778 o
-17 -8 -5 0.503 0.503 0.593 150.696 o
-17 -8 -4 0.931 1.249 0.614 140.596 o
-17 -8 -3 1.449 1.738 0.635 131.479 o
-17 -8 -2 3.520 3.818 0.691 111.088 o
-17 -8 -1 8.280 8.298 0.803 82.327 o
-17 -7 -9 7.887 7.782 0.761 91.640 o
-17 -7 -8 6.441 6.728 0.712 104.650 o
-17 -7 -7 0.052 0.028 0.579 158.046 o
-17 -7 -6 1.163 1.542 0.621 137.454 o
-17 -7 -5 2.468 1.954 0.642 128.636 o
-17 -7 -4 2.350 2.485 0.663 120.640 o
-17 -7 -3 2.842 2.136 0.670 118.140 o
-17 -7 -2 8.552 7.922 0.810 80.914 o
-17 -7 -1 7.314 7.217 0.796 83.778 o
-17 -6 -9 2.921 3.211 0.628 134.417 o
-17 -6 -8 1.234 1.235 0.600 147.212 o
-17 -6 -7 1.874 1.947 0.628 134.417 o
-17 -6 -6 16.449 17.651 0.977 55.550 o
-17 -6 -5 2.247 2.980 0.670 118.140 o
-17 -6 -4 5.952 5.018 0.740 96.901 o
-17 -6 -3 9.575 9.220 0.838 75.609 o
-17 -6 -2 2.947 2.638 0.691 111.088 o
-17 -6 -1 0.993 0.691 0.642 128.636 o
-17 -5 -10 3.887 3.818 0.628 134.417 o
-17 -5 -9 0.623 0.509 0.579 158.046 o
-17 -5 -8 1.277 1.193 0.628 134.417 o
-17 -5 -7 2.424 2.233 0.642 128.636 o
-17 -5 -6 0.277 0.558 0.607 143.847 o
-17 -5 -5 8.548 8.229 0.803 82.327 o
-17 -5 -4 1.360 1.033 0.642 128.636 o
-17 -5 -3 0.634 0.789 0.649 125.885 o
-17 -5 -2 1.454 1.403 0.670 118.140 o
-17 -5 -1 9.216 8.522 0.803 82.327 o
-17 -4 -10 0.478 0.747 0.565 165.947 o
-17 -4 -9 4.502 5.039 0.691 111.088 o
-17 -4 -8 6.162 6.986 0.747 95.098 o
-17 -4 -7 6.110 5.702 0.726 100.664 o
-17 -4 -6 0.758 0.733 0.628 134.417 o
-17 -4 -5 7.500 7.642 0.803 82.327 o
-17 -4 -4 2.978 2.994 0.691 111.088 o
-17 -4 -3 2.751 2.261 0.656 123.221 o
-17 -4 -2 14.738 14.098 0.921 62.487 o
-17 -4 -1 3.310 3.839 0.691 111.088 o
-17 -3 -11 5.319 5.102 0.684 113.367 o
-17 -3 -10 24.496 24.867 1.082 45.319 o
-17 -3 -9 3.348 2.987 0.663 120.640 o
-17 -3 -8 19.078 19.479 1.019 51.078 o
-17 -3 -7 2.652 2.701 0.677 115.717 o
-17 -3 -6 3.292 3.169 0.684 113.367 o
-17 -3 -5 1.296 0.740 0.642 128.636 o
-17 -3 -4 6.641 5.918 0.740 96.901 o
-17 -3 -3 14.824 14.650 0.935 60.636 o
-17 -3 -2 1.375 1.152 0.642 128.636 o
-17 -3 -1 10.760 11.195 0.872 69.682 o
-17 -2 -11 0.718 0.893 0.558 170.121 o
-17 -2 -10 2.511 2.729 0.628 134.417 o
-17 -2 -9 12.118 12.060 0.851 73.151 o
-17 -2 -8 13.971 14.245 0.921 62.487 o
-17 -2 -7 0.719 0.621 0.621 137.454 o
-17 -2 -6 7.947 7.859 0.803 82.327 o
-17 -2 -5 15.328 15.389 0.984 54.765 o
-17 -2 -4 0.378 0.900 0.621 137.454 o
-17 -2 -3 15.456 15.271 0.963 57.172 o
-17 -2 -2 9.498 9.701 0.845 74.365 o
-17 -2 -1 26.394 27.513 1.200 36.803 o
-17 -1 -11 3.305 3.615 0.628 134.417 o
-17 -1 -10 14.826 15.368 0.900 65.427 o
-17 -1 -9 0.888 1.054 0.607 143.847 o
-17 -1 -8 8.634 8.124 0.796 83.778 o
-17 -1 -7 5.946 5.521 0.754 93.345 o
-17 -1 -6 50.440 49.532 1.647 19.549 o
-17 -1 -5 6.114 5.842 0.754 93.345 o
-17 -1 -4 91.003 90.473 2.352 9.587 o
-17 -1 -3 16.038 16.527 0.984 54.765 o
-17 -1 -2 18.622 18.433 1.026 50.385 o
-17 -1 -1 20.788 20.442 1.075 45.909 o
-16 -13 -2 3.661 3.343 0.621 137.454 o
-16 -13 -1 2.023 2.499 0.607 143.847 o
-16 -12 -5 2.606 2.610 0.628 134.417 o
-16 -12 -4 1.317 1.054 0.572 161.924 o
-16 -12 -3 0.447 0.656 0.572 161.924 o
-16 -12 -2 3.576 3.762 0.649 125.885 o
-16 -12 -1 2.542 2.813 0.635 131.479 o
-16 -11 -7 5.225 5.388 0.691 111.088 o
-16 -11 -6 3.225 2.841 0.635 131.479 o
-16 -11 -5 12.235 12.312 0.845 74.365 o
-16 -11 -4 4.029 3.853 0.670 118.140 o
-16 -11 -3 6.800 6.540 0.733 98.755 o
-16 -11 -2 3.950 4.139 0.684 113.367 o
-16 -11 -1 5.368 5.242 0.698 108.878 o
-16 -10 -8 1.462 1.256 0.579 158.046 o
-16 -10 -7 4.019 3.615 0.656 123.221 o
-16 -10 -6 0.088 0.161 0.586 154.305 o
-16 -10 -5 7.661 7.880 0.782 86.797 o
-16 -10 -4 15.839 15.578 0.942 59.741 o
-16 -10 -3 0.369 -0.237 0.593 150.696 o
-16 -10 -2 4.458 4.578 0.705 106.732 o
-16 -10 -1 1.895 2.010 0.656 123.221 o
-16 -9 -9 12.247 12.919 0.831 76.886 o
-16 -9 -8 9.323 8.557 0.768 89.981 o
-16 -9 -7 0.481 0.886 0.607 143.847 o
-16 -9 -6 7.905 7.594 0.768 89.981 o
-16 -9 -5 9.574 9.569 0.824 78.194 o
-16 -9 -4 9.550 8.592 0.817 79.537 o
-16 -9 -3 1.897 2.268 0.656 123.221 o
-16 -9 -2 23.994 23.828 1.145 40.481 o
-16 -9 -1 23.290 21.448 1.089 44.739 o
-16 -8 -10 4.405 4.983 0.656 123.221 o
-16 -8 -9 0.170 0.377 0.572 161.924 o
-16 -8 -8 3.148 3.043 0.656 123.221 o
-16 -8 -7 17.885 18.621 0.998 53.243 o
-16 -8 -6 2.679 2.882 0.677 115.717 o
-16 -8 -5 26.917 28.043 1.221 35.552 o
-16 -8 -4 6.888 6.463 0.775 88.368 o
-16 -8 -3 29.212 29.725 1.277 32.511 o
-16 -8 -2 4.762 5.011 0.754 93.345 o
-16 -8 -1 1.129 1.738 0.649 125.885 o
-16 -7 -11 2.462 2.038 0.621 137.454 o
-16 -7 -10 2.692 2.415 0.621 137.454 o
-16 -7 -9 6.077 5.988 0.726 100.664 o
-16 -7 -8 7.192 6.365 0.754 93.345 o
-16 -7 -7 3.200 2.806 0.684 113.367 o
-16 -7 -6 14.000 13.833 0.921 62.487 o
-16 -7 -5 18.372 18.111 1.040 49.042 o
-16 -7 -4 6.905 6.149 0.761 91.640 o
-16 -7 -3 3.959 3.964 0.712 104.650 o
-16 -7 -2 32.092 31.379 1.277 32.511 o
-16 -7 -1 2.267 2.296 0.670 118.140 o
-16 -6 -11 1.386 0.740 0.579 158.046 o
-16 -6 -10 8.046 8.347 0.761 91.640 o
-16 -6 -9 3.824 3.434 0.663 120.640 o
-16 -6 -8 14.554 14.859 0.942 59.741 o
-16 -6 -7 12.633 12.354 0.900 65.427 o
-16 -6 -6 4.447 5.367 0.733 98.755 o
-16 -6 -5 6.559 6.177 0.747 95.098 o
-16 -6 -4 1.677 1.961 0.642 128.636 o
-16 -6 -3 20.559 20.659 1.061 47.125 o
-16 -6 -2 33.054 31.247 1.277 32.511 o
-16 -6 -1 5.468 6.058 0.747 95.098 o
-16 -5 -12 16.381 16.143 0.914 63.445 o
-16 -5 -11 0.917 0.858 0.586 154.305 o
-16 -5 -10 8.742 9.534 0.796 83.778 o
-16 -5 -9 2.521 2.366 0.649 125.885 o
-16 -5 -8 34.633 34.094 1.340 29.535 o
-16 -5 -7 5.753 5.660 0.754 93.345 o
-16 -5 -6 3.289 3.155 0.663 120.640 o
-16 -5 -5 1.953 1.431 0.628 134.417 o
-16 -5 -4 0.545 1.473 0.614 140.596 o
-16 -5 -3 0.632 0.935 0.621 137.454 o
-16 -5 -2 0.867 1.375 0.635 131.479 o
-16 -5 -1 3.569 3.525 0.684 113.367 o
-16 -4 -12 1.438 1.961 0.586 154.305 o
-16 -4 -11 0.161 0.216 0.579 158.046 o
-16 -4 -10 0.219 0.537 0.586 154.305 o
-16 -4 -9 5.779 6.442 0.747 95.098 o
-16 -4 -8 0.280 0.112 0.621 137.454 o
-16 -4 -7 15.863 15.194 0.942 59.741 o
-16 -4 -6 3.802 3.964 0.677 115.717 o
-16 -4 -5 12.022 11.732 0.872 69.682 o
-16 -4 -4 26.453 26.263 1.180 38.121 o
-16 -4 -3 30.160 30.270 1.256 33.604 o
-16 -4 -2 3.109 2.855 0.677 115.717 o
-16 -4 -1 4.623 4.725 0.712 104.650 o
-16 -3 -12 5.397 4.627 0.663 120.640 o
-16 -3 -11 4.124 3.713 0.670 118.140 o
-16 -3 -10 22.904 21.706 1.068 46.511 o
-16 -3 -9 16.735 16.632 0.977 55.550 o
-16 -3 -8 29.454 29.453 1.263 33.234 o
-16 -3 -7 8.890 10.043 0.817 79.537 o
-16 -3 -6 1.173 0.412 0.607 143.847 o
-16 -3 -5 10.758 11.558 0.865 70.810 o
-16 -3 -4 2.248 2.045 0.642 128.636 o
-16 -3 -3 0.785 0.516 0.614 140.596 o
-16 -3 -2 12.965 12.821 0.900 65.427 o
-16 -3 -1 34.293 33.738 1.326 30.160 o
-16 -2 -13 3.908 3.036 0.635 131.479 o
-16 -2 -12 6.323 7.063 0.712 104.650 o
-16 -2 -11 5.744 5.814 0.726 100.664 o
-16 -2 -10 4.783 5.151 0.726 100.664 o
-16 -2 -9 3.280 3.043 0.691 111.088 o
-16 -2 -8 2.471 2.450 0.677 115.717 o
-16 -2 -7 9.194 8.271 0.789 85.267 o
-16 -2 -6 9.249 10.036 0.824 78.194 o
-16 -2 -5 11.590 12.339 0.886 67.504 o
-16 -2 -4 0.670 0.356 0.614 140.596 o
-16 -2 -3 7.671 7.936 0.782 86.797 o
-16 -2 -2 5.001 4.990 0.726 100.664 o
-16 -2 -1 9.371 9.345 0.824 78.194 o
-16 -1 -13 0.357 1.033 0.572 161.924 o
-16 -1 -12 9.036 8.773 0.761 91.640 o
-16 -1 -11 9.627 10.008 0.796 83.778 o
-16 -1 -10 5.291 5.311 0.719 102.628 o
-16 -1 -9 2.091 1.438 0.635 131.479 o
-16 -1 -8 0.977 0.356 0.586 154.305 o
-16 -1 -7 3.344 3.629 0.663 120.640 o
-16 -1 -6 10.723 10.958 0.851 73.151 o
-16 -1 -5 2.551 2.931 0.663 120.640 o
-16 -1 -4 3.081 3.357 0.677 115.717 o
-16 -1 -3 5.934 5.758 0.740 96.901 o
-16 -1 -2 15.824 15.766 0.956 58.009 o
-16 -1 -1 3.368 3.176 0.677 115.717 o
-15 -14 -3 0.732 0.782 0.586 154.305 o
-15 -14 -2 0.091 -0.307 0.544 178.957 o
-15 -14 -1 1.082 1.801 0.579 158.046 o
-15 -13 -6 5.718 4.913 0.684 113.367 o
-15 -13 -5 2.007 1.696 0.600 147.212 o
-15 -13 -4 4.394 3.888 0.656 123.221 o
-15 -13 -3 0.005 -0.391 0.565 165.947 o
-15 -13 -2 3.722 4.278 0.663 120.640 o
-15 -13 -1 0.721 1.501 0.600 147.212 o
-15 -12 -8 0.789 0.914 0.586 154.305 o
-15 -12 -7 2.395 2.178 0.607 143.847 o
-15 -12 -6 6.091 5.737 0.705 106.732 o
-15 -12 -5 0.542 0.342 0.586 154.305 o
-15 -12 -4 8.961 9.324 0.796 83.778 o
-15 -12 -3 3.374 3.797 0.670 118.140 o
-15 -12 -2 6.119 6.400 0.733 98.755 o
-15 -12 -1 0.399 0.181 0.586 154.305 o
-15 -11 -9 9.509 10.057 0.775 88.368 o
-15 -11 -8 4.512 4.704 0.684 113.367 o
-15 -11 -7 9.097 9.185 0.789 85.267 o
-15 -11 -6 2.444 2.862 0.642 128.636 o
-15 -11 -5 6.674 6.456 0.747 95.098 o
-15 -11 -4 1.495 1.612 0.642 128.636 o
-15 -11 -3 22.560 22.557 1.117 42.530 o
-15 -11 -2 5.495 5.179 0.740 96.901 o
-15 -11 -1 24.095 23.890 1.145 40.481 o
-15 -10 -10 9.532 10.183 0.768 89.981 o
-15 -10 -9 2.887 2.813 0.635 131.479 o
-15 -10 -8 0.800 1.005 0.607 143.847 o
-15 -10 -7 10.235 10.741 0.831 76.886 o
-15 -10 -6 4.322 4.439 0.698 108.878 o
-15 -10 -5 5.614 5.360 0.740 96.901 o
-15 -10 -4 11.592 11.502 0.893 66.454 o
-15 -10 -3 25.328 24.309 1.166 39.040 o
-15 -10 -2 21.317 21.238 1.110 43.067 o
-15 -10 -1 13.997 13.547 0.914 63.445 o
-15 -9 -11 1.650 1.403 0.600 147.212 o
-15 -9 -10 6.141 5.779 0.705 106.732 o
-15 -9 -9 3.116 3.546 0.677 115.717 o
-15 -9 -8 7.543 7.154 0.768 89.981 o
-15 -9 -7 15.997 16.667 0.984 54.765 o
-15 -9 -6 27.304 27.764 1.228 35.149 o
-15 -9 -5 13.140 13.568 0.942 59.741 o
-15 -9 -4 49.104 47.913 1.584 21.129 o
-15 -9 -3 12.956 12.772 0.893 66.454 o
-15 -9 -2 8.118 7.621 0.782 86.797 o
-15 -9 -1 5.804 5.786 0.747 95.098 o
-15 -8 -12 7.307 6.784 0.712 104.650 o
-15 -8 -11 1.336 0.614 0.579 158.046 o
-15 -8 -10 20.585 21.517 1.047 48.390 o
-15 -8 -9 15.221 14.768 0.935 60.636 o
-15 -8 -8 0.878 0.098 0.621 137.454 o
-15 -8 -7 23.475 23.255 1.138 40.979 o
-15 -8 -6 0.505 0.433 0.600 147.212 o
-15 -8 -5 3.579 3.964 0.705 106.732 o
-15 -8 -4 8.679 8.403 0.810 80.914 o
-15 -8 -3 52.078 52.554 1.675 18.902 o
-15 -8 -2 9.042 8.473 0.817 79.537 o
-15 -8 -1 41.327 40.069 1.452 25.166 o
-15 -7 -12 0.079 0.293 0.544 178.957 o
-15 -7 -11 3.623 3.273 0.656 123.221 o
-15 -7 -10 7.757 7.929 0.768 89.981 o
-15 -7 -9 2.234 1.724 0.649 125.885 o
-15 -7 -8 11.633 11.467 0.886 67.504 o
-15 -7 -7 8.389 8.173 0.789 85.267 o
-15 -7 -6 47.063 46.608 1.563 21.699 o
-15 -7 -5 7.442 6.554 0.761 91.640 o
-15 -7 -4 49.434 46.427 1.570 21.507 o
-15 -7 -3 8.650 8.487 0.824 78.194 o
-15 -7 -2 54.552 52.303 1.675 18.902 o
-15 -7 -1 3.573 4.439 0.705 106.732 o
-15 -6 -13 1.908 1.975 0.607 143.847 o
-15 -6 -12 1.657 1.438 0.600 147.212 o
-15 -6 -11 9.425 9.241 0.782 86.797 o
-15 -6 -10 2.217 1.891 0.635 131.479 o
-15 -6 -9 13.273 12.905 0.914 63.445 o
-15 -6 -8 3.734 3.971 0.677 115.717 o
-15 -6 -7 12.344 12.654 0.886 67.504 o
-15 -6 -6 0.151 0.251 0.586 154.305 o
-15 -6 -5 3.911 4.404 0.691 111.088 o
-15 -6 -4 25.712 26.668 1.186 37.674 o
-15 -6 -3 44.486 43.795 1.522 22.910 o
-15 -6 -2 2.211 1.661 0.656 123.221 o
-15 -6 -1 62.637 59.869 1.815 16.106 o
-15 -5 -13 7.807 7.768 0.719 102.628 o
-15 -5 -12 8.488 8.424 0.761 91.640 o
-15 -5 -11 4.861 4.865 0.705 106.732 o
-15 -5 -10 9.432 9.520 0.824 78.194 o
-15 -5 -9 23.864 22.411 1.131 41.487 o
-15 -5 -8 7.075 6.484 0.754 93.345 o
-15 -5 -7 1.923 2.003 0.635 131.479 o
-15 -5 -6 4.836 4.502 0.705 106.732 o
-15 -5 -5 3.279 3.057 0.677 115.717 o
-15 -5 -4 21.341 19.933 1.054 47.751 o
-15 -5 -3 20.853 19.661 1.040 49.042 o
-15 -5 -2 12.113 11.802 0.879 68.580 o
-15 -5 -1 15.945 16.911 0.984 54.765 o
-15 -4 -13 0.257 -0.007 0.558 170.121 o
-15 -4 -12 3.728 3.434 0.656 123.221 o
-15 -4 -11 12.437 12.332 0.872 69.682 o
-15 -4 -10 0.933 0.858 0.621 137.454 o
-15 -4 -9 6.499 6.735 0.740 96.901 o
-15 -4 -8 11.715 11.307 0.858 71.966 o
-15 -4 -7 22.892 22.711 1.103 43.614 o
-15 -4 -6 1.874 1.494 0.621 137.454 o
-15 -4 -5 4.956 3.650 0.691 111.088 o
-15 -4 -4 11.374 11.258 0.858 71.966 o
-15 -4 -3 9.769 9.101 0.810 80.914 o
-15 -4 -2 10.521 9.904 0.831 76.886 o
-15 -4 -1 26.823 25.091 1.145 40.481 o
-15 -3 -14 2.831 2.980 0.628 134.417 o
-15 -3 -13 1.081 1.047 0.579 158.046 o
-15 -3 -12 2.324 2.296 0.628 134.417 o
-15 -3 -11 6.675 7.405 0.775 88.368 o
-15 -3 -10 8.937 9.241 0.838 75.609 o
-15 -3 -9 0.283 0.509 0.593 150.696 o
-15 -3 -8 0.567 0.600 0.593 150.696 o
-15 -3 -7 3.586 4.341 0.691 111.088 o
-15 -3 -6 2.006 2.289 0.635 131.479 o
-15 -3 -5 23.685 23.500 1.110 43.067 o
-15 -3 -4 14.514 14.091 0.914 63.445 o
-15 -3 -3 16.791 17.023 0.963 57.172 o
-15 -3 -2 5.665 5.060 0.705 106.732 o
-15 -3 -1 5.613 5.004 0.712 104.650 o
-15 -2 -14 8.434 8.731 0.726 100.664 o
-15 -2 -13 3.603 2.450 0.635 131.479 o
-15 -2 -12 3.607 3.853 0.670 118.140 o
-15 -2 -11 3.181 3.971 0.691 111.088 o
-15 -2 -10 15.937 15.159 0.970 56.352 o
-15 -2 -9 1.568 1.047 0.607 143.847 o
-15 -2 -8 10.548 10.790 0.831 76.886 o
-15 -2 -7 7.349 7.754 0.775 88.368 o
-15 -2 -6 7.970 8.061 0.775 88.368 o
-15 -2 -5 0.624 1.193 0.600 147.212 o
-15 -2 -4 19.942 20.282 1.040 49.042 o
-15 -2 -3 19.609 18.600 1.012 51.785 o
-15 -2 -2 6.412 6.379 0.733 98.755 o
-15 -2 -1 1.127 1.633 0.607 143.847 o
-15 -1 -14 3.374 3.266 0.614 140.596 o
-15 -1 -13 5.609 5.179 0.691 111.088 o
-15 -1 -12 3.789 3.971 0.670 118.140 o
-15 -1 -11 14.820 14.538 0.942 59.741 o
-15 -1 -10 2.534 2.778 0.642 128.636 o
-15 -1 -9 4.832 5.248 0.698 108.878 o
-15 -1 -8 14.503 14.049 0.914 63.445 o
-15 -1 -7 0.050 0.733 0.586 154.305 o
-15 -1 -6 5.959 6.226 0.733 98.755 o
-15 -1 -5 0.897 0.684 0.600 147.212 o
-15 -1 -4 2.396 2.205 0.635 131.479 o
-15 -1 -3 10.560 10.741 0.817 79.537 o
-15 -1 -2 42.656 39.301 1.410 26.683 o
-15 -1 -1 5.958 4.844 0.698 108.878 o
-14 -15 -4 5.843 5.807 0.691 111.088 o
-14 -15 -3 2.464 1.870 0.579 158.046 o
-14 -15 -2 1.133 0.768 0.565 165.947 o
-14 -15 -1 0.637 0.489 0.565 165.947 o
-14 -14 -6 5.327 7.398 0.726 100.664 o
-14 -14 -5 0.204 -0.140 0.565 165.947 o
-14 -14 -4 2.574 2.310 0.628 134.417 o
-14 -14 -3 1.973 2.771 0.628 134.417 o
-14 -14 -2 3.192 2.547 0.642 128.636 o
-14 -14 -1 17.855 16.792 0.963 57.172 o
-14 -13 -8 3.657 3.141 0.607 143.847 o
-14 -13 -7 4.773 4.837 0.663 120.640 o
-14 -13 -6 4.242 3.594 0.670 118.140 o
-14 -13 -5 15.171 14.273 0.914 63.445 o
-14 -13 -4 18.433 19.040 1.005 52.507 o
-14 -13 -3 3.496 3.573 0.677 115.717 o
-14 -13 -2 3.046 2.659 0.656 123.221 o
-14 -13 -1 2.563 1.947 0.663 120.640 o
-14 -12 -9 6.081 6.121 0.691 111.088 o
-14 -12 -8 1.769 1.305 0.614 140.596 o
-14 -12 -7 2.019 2.003 0.635 131.479 o
-14 -12 -6 0.484 -0.230 0.586 154.305 o
-14 -12 -5 1.241 1.075 0.635 131.479 o
-14 -12 -4 4.464 4.920 0.726 100.664 o
-14 -12 -3 2.682 3.078 0.691 111.088 o
-14 -12 -2 12.311 13.044 0.921 62.487 o
-14 -12 -1 0.017 0.272 0.614 140.596 o
-14 -11 -11 1.750 1.117 0.593 150.696 o
-14 -11 -10 3.979 3.518 0.642 128.636 o
-14 -11 -9 1.634 1.626 0.614 140.596 o
-14 -11 -8 6.309 6.281 0.740 96.901 o
-14 -11 -7 2.280 2.338 0.656 123.221 o
-14 -11 -6 1.475 0.879 0.635 131.479 o
-14 -11 -5 3.384 3.888 0.705 106.732 o
-14 -11 -4 6.975 6.519 0.775 88.368 o
-14 -11 -3 2.248 2.122 0.635 131.479 o
-14 -11 -2 5.599 5.514 0.733 98.755 o
-14 -11 -1 10.157 10.050 0.838 75.609 o
-14 -10 -11 3.343 3.587 0.642 128.636 o
-14 -10 -10 3.417 3.615 0.663 120.640 o
-14 -10 -9 4.934 4.893 0.712 104.650 o
-14 -10 -8 1.811 1.424 0.656 123.221 o
-14 -10 -7 10.345 10.413 0.851 73.151 o
-14 -10 -6 2.103 2.366 0.649 125.885 o
-14 -10 -5 8.708 8.438 0.803 82.327 o
-14 -10 -4 2.604 1.836 0.656 123.221 o
-14 -10 -3 14.457 14.280 0.921 62.487 o
-14 -10 -2 7.776 7.929 0.796 83.778 o
-14 -10 -1 1.835 1.145 0.628 134.417 o
-14 -9 -12 6.526 7.042 0.705 106.732 o
-14 -9 -11 0.622 0.433 0.593 150.696 o
-14 -9 -10 0.075 0.328 0.593 150.696 o
-14 -9 -9 6.232 4.013 0.705 106.732 o
-14 -9 -8 18.596 19.200 1.061 47.125 o
-14 -9 -7 0.257 0.503 0.600 147.212 o
-14 -9 -6 0.680 0.586 0.621 137.454 o
-14 -9 -5 0.516 1.012 0.621 137.454 o
-14 -9 -4 1.936 2.254 0.642 128.636 o
-14 -9 -3 1.280 1.354 0.628 134.417 o
-14 -9 -2 0.157 0.307 0.593 150.696 o
-14 -9 -1 4.966 6.602 0.740 96.901 o
-14 -8 -13 0.265 0.014 0.537 183.636 o
-14 -8 -12 4.764 4.202 0.677 115.717 o
-14 -8 -11 4.652 4.467 0.684 113.367 o
-14 -8 -10 0.927 0.705 0.607 143.847 o
-14 -8 -9 11.107 10.846 0.879 68.580 o
-14 -8 -8 2.820 2.687 0.656 123.221 o
-14 -8 -7 2.077 2.387 0.663 120.640 o
-14 -8 -6 17.121 16.730 0.991 53.996 o
-14 -8 -5 19.088 19.738 1.047 48.390 o
-14 -8 -4 3.370 3.343 0.677 115.717 o
-14 -8 -3 3.628 3.141 0.677 115.717 o
-14 -8 -2 2.190 1.675 0.642 128.636 o
-14 -8 -1 3.026 2.813 0.656 123.221 o
-14 -7 -13 1.278 1.291 0.586 154.305 o
-14 -7 -12 1.678 2.338 0.614 140.596 o
-14 -7 -11 23.346 23.276 1.110 43.067 o
-14 -7 -10 5.923 5.695 0.754 93.345 o
-14 -7 -9 8.957 8.843 0.803 82.327 o
-14 -7 -8 7.675 7.901 0.782 86.797 o
-14 -7 -7 11.862 10.776 0.858 71.966 o
-14 -7 -6 16.367 16.325 0.963 57.172 o
-14 -7 -5 2.157 2.450 0.649 125.885 o
-14 -7 -4 6.383 6.142 0.740 96.901 o
-14 -7 -3 3.929 3.776 0.677 115.717 o
-14 -7 -2 10.106 10.246 0.824 78.194 o
-14 -7 -1 26.011 26.186 1.159 39.511 o
-14 -6 -14 0.183 -0.035 0.537 183.636 o
-14 -6 -13 1.877 2.520 0.621 137.454 o
-14 -6 -12 0.060 0.147 0.579 158.046 o
-14 -6 -11 2.525 2.799 0.670 118.140 o
-14 -6 -10 4.970 4.641 0.698 108.878 o
-14 -6 -9 4.536 4.223 0.705 106.732 o
-14 -6 -8 7.249 6.526 0.761 91.640 o
-14 -6 -7 9.191 9.590 0.817 79.537 o
-14 -6 -6 19.389 20.450 1.054 47.751 o
-14 -6 -5 13.554 14.245 0.921 62.487 o
-14 -6 -4 9.683 8.822 0.796 83.778 o
-14 -6 -3 16.776 17.078 0.977 55.550 o
-14 -6 -2 8.355 8.536 0.775 88.368 o
-14 -6 -1 1.440 1.221 0.614 140.596 o
-14 -5 -14 0.858 0.523 0.565 165.947 o
-14 -5 -13 1.661 2.192 0.628 134.417 o
-14 -5 -12 2.581 2.471 0.656 123.221 o
-14 -5 -11 30.122 32.510 1.319 30.480 o
-14 -5 -10 27.381 28.245 1.207 36.379 o
-14 -5 -9 9.457 10.106 0.831 76.886 o
-14 -5 -8 0.542 0.216 0.586 154.305 o
-14 -5 -7 5.550 5.639 0.719 102.628 o
-14 -5 -6 1.427 1.138 0.607 143.847 o
-14 -5 -5 4.954 4.781 0.691 111.088 o
-14 -5 -4 1.976 2.017 0.621 137.454 o
-14 -5 -3 2.173 2.317 0.628 134.417 o
-14 -5 -2 15.229 15.494 0.914 63.445 o
-14 -5 -1 63.956 62.724 1.815 16.106 o
-14 -4 -15 1.740 1.068 0.586 154.305 o
-14 -4 -14 1.482 2.164 0.614 140.596 o
-14 -4 -13 1.329 0.907 0.593 150.696 o
-14 -4 -12 4.624 4.851 0.719 102.628 o
-14 -4 -11 3.738 4.076 0.691 111.088 o
-14 -4 -10 1.337 2.073 0.642 128.636 o
-14 -4 -9 31.921 32.286 1.298 31.471 o
-14 -4 -8 4.899 4.774 0.698 108.878 o
-14 -4 -7 10.942 11.320 0.851 73.151 o
-14 -4 -6 50.215 50.942 1.640 19.715 o
-14 -4 -5 25.953 24.874 1.131 41.487 o
-14 -4 -4 46.245 45.791 1.522 22.910 o
-14 -4 -3 6.562 5.953 0.705 106.732 o
-14 -4 -2 12.477 12.563 0.845 74.365 o
-14 -4 -1 20.010 19.703 0.977 55.550 o
-14 -3 -15 1.316 1.410 0.579 158.046 o
-14 -3 -14 12.128 11.900 0.831 76.886 o
-14 -3 -13 2.124 2.003 0.635 131.479 o
-14 -3 -12 17.674 18.837 1.033 49.707 o
-14 -3 -11 1.905 1.891 0.635 131.479 o
-14 -3 -10 21.393 20.861 1.061 47.125 o
-14 -3 -9 2.698 3.134 0.670 118.140 o
-14 -3 -8 2.598 2.973 0.663 120.640 o
-14 -3 -7 26.353 26.145 1.166 39.040 o
-14 -3 -6 9.724 10.322 0.810 80.914 o
-14 -3 -5 4.242 3.448 0.656 123.221 o
-14 -3 -4 11.337 11.160 0.824 78.194 o
-14 -3 -3 11.192 11.425 0.817 79.537 o
-14 -3 -2 4.319 4.467 0.635 131.479 o
-14 -3 -1 58.631 58.501 1.668 19.061 o
-14 -2 -15 23.142 22.676 1.012 51.785 o
-14 -2 -14 1.605 1.193 0.614 140.596 o
-14 -2 -13 4.635 4.655 0.691 111.088 o
-14 -2 -12 31.808 31.756 1.305 31.136 o
-14 -2 -11 18.765 20.261 1.033 49.707 o
-14 -2 -10 5.180 5.409 0.719 102.628 o
-14 -2 -9 33.902 34.422 1.333 29.845 o
-14 -2 -8 2.194 2.059 0.642 128.636 o
-14 -2 -7 56.938 55.870 1.738 17.561 o
-14 -2 -6 20.701 20.450 1.040 49.042 o
-14 -2 -5 12.944 12.458 0.845 74.365 o
-14 -2 -4 28.965 28.999 1.173 38.576 o
-14 -2 -3 7.067 7.482 0.691 111.088 o
-14 -2 -2 32.648 33.306 1.207 36.379 o
-14 -2 -1 28.857 28.685 1.124 42.004 o
-14 -1 -15 3.204 3.029 0.614 140.596 o
-14 -1 -14 27.095 27.122 1.152 39.992 o
-14 -1 -13 30.930 31.282 1.277 32.511 o
-14 -1 -12 18.003 19.179 1.054 47.751 o
-14 -1 -11 8.737 8.654 0.775 88.368 o
-14 -1 -10 9.172 9.953 0.831 76.886 o
-14 -1 -9 41.289 41.143 1.473 24.455 o
-14 -1 -8 28.757 29.111 1.235 34.753 o
-14 -1 -7 17.170 17.023 0.977 55.550 o
-14 -1 -6 21.235 21.685 1.061 47.125 o
-14 -1 -5 44.711 45.854 1.508 23.336 o
-14 -1 -4 56.009 56.065 1.661 19.221 o
-14 -1 -3 2.258 2.429 0.586 154.305 o
-14 -1 -2 81.476 80.981 2.066 12.427 o
-14 -1 -1 9.164 9.157 0.733 98.755 o
-13 -16 -4 1.797 2.387 0.607 143.847 o
-13 -16 -3 5.815 5.597 0.663 120.640 o
-13 -16 -2 0.131 -0.384 0.530 188.500 o
-13 -16 -1 4.187 4.278 0.796 83.778 o
-13 -15 -7 0.101 0.314 0.537 183.636 o
-13 -15 -6 12.673 12.563 0.817 79.537 o
-13 -15 -5 10.887 10.832 0.803 82.327 o
-13 -15 -4 10.668 11.034 0.824 78.194 o
-13 -15 -3 0.167 0.845 0.586 154.305 o
-13 -15 -2 3.173 2.785 0.649 125.885 o
-13 -15 -1 1.458 1.096 0.607 143.847 o
-13 -14 -8 1.867 1.912 0.593 150.696 o
-13 -14 -7 7.466 8.236 0.747 95.098 o
-13 -14 -6 0.330 0.537 0.586 154.305 o
-13 -14 -5 1.553 1.912 0.614 140.596 o
-13 -14 -4 3.428 3.190 0.670 118.140 o
-13 -14 -3 6.650 6.644 0.754 93.345 o
-13 -14 -2 2.816 3.029 0.684 113.367 o
-13 -14 -1 46.504 46.531 1.570 21.507 o
-13 -13 -10 3.760 4.020 0.656 123.221 o
-13 -13 -9 0.059 0.845 0.558 170.121 o
-13 -13 -8 6.897 6.917 0.747 95.098 o
-13 -13 -7 8.645 9.659 0.817 79.537 o
-13 -13 -6 18.984 18.816 1.033 49.707 o
-13 -13 -5 2.211 1.905 0.663 120.640 o
-13 -13 -4 13.485 12.849 0.921 62.487 o
-13 -13 -3 5.899 5.255 0.768 89.981 o
-13 -13 -2 32.434 32.601 1.333 29.845 o
-13 -13 -1 10.804 11.935 0.907 64.425 o
-13 -12 -11 12.873 12.165 0.803 82.327 o
-13 -12 -10 0.626 -0.049 0.579 158.046 o
-13 -12 -9 1.549 1.515 0.621 137.454 o
-13 -12 -8 8.232 9.178 0.810 80.914 o
-13 -12 -7 11.825 11.446 0.879 68.580 o
-13 -12 -6 7.809 7.943 0.817 79.537 o
-13 -12 -5 0.812 0.698 0.642 128.636 o
-13 -12 -4 7.838 8.780 0.796 83.778 o
-13 -12 -3 5.944 6.170 0.747 95.098 o
-13 -12 -2 16.256 16.004 0.970 56.352 o
-13 -12 -1 27.118 26.312 1.180 38.121 o
-13 -11 -12 5.901 5.821 0.677 115.717 o
-13 -11 -11 1.483 1.647 0.600 147.212 o
-13 -11 -10 8.424 8.927 0.789 85.267 o
-13 -11 -9 6.293 6.121 0.754 93.345 o
-13 -11 -8 18.318 17.923 1.033 49.707 o
-13 -11 -7 11.326 11.642 0.907 64.425 o
-13 -11 -6 3.560 3.552 0.691 111.088 o
-13 -11 -5 19.157 19.821 1.040 49.042 o
-13 -11 -4 0.965 0.614 0.614 140.596 o
-13 -11 -3 12.418 12.619 0.893 66.454 o
-13 -11 -2 1.110 0.712 0.621 137.454 o
-13 -11 -1 0.184 0.447 0.600 147.212 o
-13 -10 -13 8.227 8.326 0.747 95.098 o
-13 -10 -12 4.197 4.013 0.656 123.221 o
-13 -10 -11 2.621 2.373 0.642 128.636 o
-13 -10 -10 1.000 1.124 0.628 134.417 o
-13 -10 -9 6.075 6.547 0.782 86.797 o
-13 -10 -8 1.140 1.452 0.635 131.479 o
-13 -10 -7 5.760 5.549 0.740 96.901 o
-13 -10 -6 2.131 2.157 0.656 123.221 o
-13 -10 -5 4.907 4.460 0.719 102.628 o
-13 -10 -4 12.254 12.354 0.900 65.427 o
-13 -10 -3 13.969 13.728 0.928 61.551 o
-13 -10 -2 15.992 16.297 0.970 56.352 o
-13 -10 -1 3.608 3.587 0.684 113.367 o
-13 -9 -13 12.041 13.219 0.845 74.365 o
-13 -9 -12 5.424 5.165 0.712 104.650 o
-13 -9 -11 2.406 2.317 0.663 120.640 o
-13 -9 -10 3.496 3.678 0.712 104.650 o
-13 -9 -9 0.888 1.138 0.628 134.417 o
-13 -9 -8 8.204 8.124 0.803 82.327 o
-13 -9 -7 7.401 7.321 0.789 85.267 o
-13 -9 -6 22.056 21.873 1.096 44.171 o
-13 -9 -5 1.768 1.549 0.649 125.885 o
-13 -9 -4 1.157 1.815 0.635 131.479 o
-13 -9 -3 1.431 1.919 0.635 131.479 o
-13 -9 -2 7.117 6.840 0.761 91.640 o
-13 -9 -1 4.043 3.790 0.677 115.717 o
-13 -8 -14 3.308 3.036 0.614 140.596 o
-13 -8 -13 7.435 7.607 0.740 96.901 o
-13 -8 -12 1.181 1.515 0.628 134.417 o
-13 -8 -11 2.061 1.787 0.649 125.885 o
-13 -8 -10 8.502 9.178 0.796 83.778 o
-13 -8 -9 6.977 7.154 0.775 88.368 o
-13 -8 -8 2.710 2.338 0.670 118.140 o
-13 -8 -7 23.948 24.149 1.145 40.481 o
-13 -8 -6 0.645 0.761 0.614 140.596 o
-13 -8 -5 3.914 4.202 0.698 108.878 o
-13 -8 -4 4.032 3.706 0.684 113.367 o
-13 -8 -3 8.485 9.080 0.789 85.267 o
-13 -8 -2 0.624 1.019 0.593 150.696 o
-13 -8 -1 0.491 0.879 0.579 158.046 o
-13 -7 -15 3.391 3.539 0.635 131.479 o
-13 -7 -14 6.700 6.644 0.712 104.650 o
-13 -7 -13 5.526 5.360 0.712 104.650 o
-13 -7 -12 0.486 0.649 0.621 137.454 o
-13 -7 -11 4.564 4.425 0.740 96.901 o
-13 -7 -10 6.488 7.112 0.775 88.368 o
-13 -7 -9 5.287 5.304 0.740 96.901 o
-13 -7 -8 7.003 7.684 0.782 86.797 o
-13 -7 -7 0.103 -0.586 0.572 161.924 o
-13 -7 -6 6.694 6.875 0.768 89.981 o
-13 -7 -5 3.491 4.055 0.684 113.367 o
-13 -7 -4 13.126 13.456 0.893 66.454 o
-13 -7 -3 2.463 2.813 0.614 140.596 o
-13 -7 -2 4.697 4.432 0.656 123.221 o
-13 -7 -1 18.568 18.593 0.963 57.172 o
-13 -6 -15 6.778 6.972 0.698 108.878 o
-13 -6 -14 21.143 21.783 1.047 48.390 o
-13 -6 -13 4.182 3.476 0.684 113.367 o
-13 -6 -12 1.151 1.347 0.649 125.885 o
-13 -6 -11 13.488 13.987 0.907 64.425 o
-13 -6 -10 2.131 2.261 0.656 123.221 o
-13 -6 -9 13.602 13.770 0.928 61.551 o
-13 -6 -8 4.297 4.376 0.705 106.732 o
-13 -6 -7 14.099 14.161 0.914 63.445 o
-13 -6 -6 0.457 0.461 0.586 154.305 o
-13 -6 -5 1.144 1.235 0.600 147.212 o
-13 -6 -4 53.465 53.469 1.640 19.715 o
-13 -6 -3 0.147 0.077 0.523 193.560 o
-13 -6 -2 13.392 13.247 0.810 80.914 o
-13 -6 -1 20.396 20.401 0.963 57.172 o
-13 -5 -15 2.835 2.736 0.614 140.596 o
-13 -5 -14 18.700 19.137 0.998 53.243 o
-13 -5 -13 0.329 0.879 0.614 140.596 o
-13 -5 -12 2.985 2.527 0.684 113.367 o
-13 -5 -11 3.600 3.315 0.670 118.140 o
-13 -5 -10 2.374 1.836 0.649 125.885 o
-13 -5 -9 40.797 40.990 1.466 24.689 o
-13 -5 -8 22.588 22.774 1.103 43.614 o
-13 -5 -7 14.760 14.566 0.921 62.487 o
-13 -5 -6 25.255 26.256 1.138 40.979 o
-13 -5 -5 56.847 57.063 1.703 18.288 o
-13 -5 -4 25.725 26.305 1.075 45.909 o
-13 -5 -3 22.767 22.376 0.998 53.243 o
-13 -5 -2 3.614 3.587 0.593 150.696 o
-13 -5 -1 43.977 44.703 1.403 26.949 o
-13 -4 -16 0.648 0.705 0.565 165.947 o
-13 -4 -15 1.302 1.326 0.579 158.046 o
-13 -4 -14 5.595 6.128 0.726 100.664 o
-13 -4 -13 1.245 1.668 0.635 131.479 o
-13 -4 -12 3.492 3.964 0.684 113.367 o
-13 -4 -11 12.410 13.540 0.907 64.425 o
-13 -4 -10 3.186 2.848 0.670 118.140 o
-13 -4 -9 17.027 18.035 1.005 52.507 o
-13 -4 -8 30.444 29.823 1.235 34.753 o
-13 -4 -7 0.982 1.612 0.607 143.847 o
-13 -4 -6 44.992 45.736 1.494 23.774 o
-13 -4 -5 4.249 3.811 0.614 140.596 o
-13 -4 -4 100.488 101.194 2.408 9.147 o
-13 -4 -3 35.767 35.811 1.235 34.753 o
-13 -4 -2 50.603 49.930 1.494 23.774 o
-13 -4 -1 3.406 3.552 0.593 150.696 o
-13 -3 -16 2.904 3.127 0.600 147.212 o
-13 -3 -15 6.689 7.035 0.726 100.664 o
-13 -3 -14 3.723 3.629 0.684 113.367 o
-13 -3 -13 5.419 5.646 0.747 95.098 o
-13 -3 -12 13.021 12.975 0.900 65.427 o
-13 -3 -11 9.671 9.973 0.831 76.886 o
-13 -3 -10 5.170 5.200 0.719 102.628 o
-13 -3 -9 39.192 39.712 1.431 25.908 o
-13 -3 -8 28.725 28.455 1.207 36.379 o
-13 -3 -7 20.439 20.533 1.019 51.078 o
-13 -3 -6 16.504 17.009 0.893 66.454 o
-13 -3 -5 39.459 39.915 1.326 30.160 o
-13 -3 -4 5.612 5.667 0.628 134.417 o
-13 -3 -3 59.701 59.443 1.654 19.384 o
-13 -3 -2 108.973 108.717 2.506 8.448 o
-13 -3 -1 110.934 109.597 2.513 8.401 o
-13 -2 -16 2.076 2.471 0.586 154.305 o
-13 -2 -15 2.153 1.298 0.614 140.596 o
-13 -2 -14 3.411 3.539 0.684 113.367 o
-13 -2 -13 23.415 23.681 1.159 39.511 o
-13 -2 -12 4.703 4.886 0.719 102.628 o
-13 -2 -11 3.181 3.901 0.677 115.717 o
-13 -2 -10 37.170 35.637 1.361 28.633 o
-13 -2 -9 2.210 2.261 0.649 125.885 o
-13 -2 -8 6.997 7.091 0.747 95.098 o
-13 -2 -7 42.200 42.735 1.438 25.657 o
-13 -2 -6 56.178 56.575 1.633 19.884 o
-13 -2 -5 21.756 21.671 0.970 56.352 o
-13 -2 -4 27.847 27.366 1.068 46.511 o
-13 -2 -3 55.522 54.802 1.563 21.699 o
-13 -2 -2 29.921 30.193 1.110 43.067 o
-13 -2 -1 53.915 52.617 1.515 23.122 o
-13 -1 -16 2.799 2.687 0.600 147.212 o
-13 -1 -15 15.879 16.569 0.949 58.865 o
-13 -1 -14 1.832 2.017 0.649 125.885 o
-13 -1 -13 8.193 8.578 0.831 76.886 o
-13 -1 -12 5.684 5.758 0.740 96.901 o
-13 -1 -11 3.911 3.804 0.684 113.367 o
-13 -1 -10 0.239 0.098 0.593 150.696 o
-13 -1 -9 39.336 38.582 1.410 26.683 o
-13 -1 -8 27.433 28.594 1.200 36.803 o
-13 -1 -7 51.371 51.808 1.605 20.582 o
-13 -1 -6 17.769 17.811 0.900 65.427 o
-13 -1 -5 20.341 20.617 0.942 59.741 o
-13 -1 -4 16.436 15.745 0.838 75.609 o
-13 -1 -3 11.795 12.123 0.754 93.345 o
-13 -1 -2 6.366 6.393 0.628 134.417 o
-13 -1 -1 28.684 28.427 1.061 47.125 o
-12 -17 -3 3.691 2.666 0.628 134.417 o
-12 -17 -2 6.059 5.458 0.656 123.221 o
-12 -17 -1 0.169 0.209 0.537 183.636 o
-12 -16 -6 0.375 -0.049 0.537 183.636 o
-12 -16 -5 4.658 5.025 0.663 120.640 o
-12 -16 -4 1.991 2.387 0.614 140.596 o
-12 -16 -3 8.010 7.901 0.754 93.345 o
-12 -16 -2 2.595 2.331 0.628 134.417 o
-12 -16 -1 4.866 5.123 0.691 111.088 o
-12 -15 -8 6.655 6.568 0.691 111.088 o
-12 -15 -7 8.127 7.824 0.740 96.901 o
-12 -15 -6 3.854 3.908 0.670 118.140 o
-12 -15 -5 2.574 2.603 0.635 131.479 o
-12 -15 -4 5.403 5.737 0.719 102.628 o
-12 -15 -3 4.053 3.853 0.691 111.088 o
-12 -15 -2 4.933 4.969 0.719 102.628 o
-12 -15 -1 7.349 8.194 0.796 83.778 o
-12 -14 -10 0.992 1.242 0.572 161.924 o
-12 -14 -9 3.045 2.547 0.614 140.596 o
-12 -14 -8 1.350 0.886 0.600 147.212 o
-12 -14 -7 3.970 3.476 0.677 115.717 o
-12 -14 -6 0.307 0.356 0.593 150.696 o
-12 -14 -5 0.025 -0.363 0.600 147.212 o
-12 -14 -4 4.200 3.692 0.705 106.732 o
-12 -14 -3 2.912 2.436 0.677 115.717 o
-12 -14 -2 0.553 0.642 0.628 134.417 o
-12 -14 -1 11.728 12.011 0.914 63.445 o
-12 -13 -11 0.414 0.244 0.544 178.957 o
-12 -13 -10 0.531 0.496 0.579 158.046 o
-12 -13 -9 0.407 0.677 0.600 147.212 o
-12 -13 -8 0.169 0.042 0.600 147.212 o
-12 -13 -7 2.315 2.652 0.663 120.640 o
-12 -13 -6 0.734 1.207 0.635 131.479 o
-12 -13 -5 6.412 6.205 0.747 95.098 o
-12 -13 -4 7.211 7.000 0.768 89.981 o
-12 -13 -3 13.694 13.652 0.914 63.445 o
-12 -13 -2 0.315 0.740 0.621 137.454 o
-12 -13 -1 6.677 6.498 0.768 89.981 o
-12 -12 -12 1.255 0.761 0.572 161.924 o
-12 -12 -11 2.221 1.829 0.614 140.596 o
-12 -12 -10 11.549 10.874 0.851 73.151 o
-12 -12 -9 21.538 22.090 1.103 43.614 o
-12 -12 -8 19.358 19.068 1.068 46.511 o
-12 -12 -7 3.679 3.692 0.684 113.367 o
-12 -12 -6 7.259 6.937 0.768 89.981 o
-12 -12 -5 1.815 1.724 0.642 128.636 o
-12 -12 -4 1.421 0.900 0.614 140.596 o
-12 -12 -3 19.119 19.137 1.040 49.042 o
-12 -12 -2 18.838 18.063 1.026 50.385 o
-12 -12 -1 11.307 11.062 0.872 69.682 o
-12 -11 -13 1.040 1.061 0.565 165.947 o
-12 -11 -12 5.034 4.229 0.670 118.140 o
-12 -11 -11 7.158 6.861 0.768 89.981 o
-12 -11 -10 20.261 20.889 1.082 45.319 o
-12 -11 -9 5.374 4.948 0.761 91.640 o
-12 -11 -8 4.450 4.544 0.719 102.628 o
-12 -11 -7 16.751 17.386 0.998 53.243 o
-12 -11 -6 1.449 0.977 0.621 137.454 o
-12 -11 -5 23.594 22.843 1.110 43.067 o
-12 -11 -4 0.255 0.209 0.607 143.847 o
-12 -11 -3 32.749 32.747 1.312 30.805 o
-12 -11 -2 28.008 28.434 1.228 35.149 o
-12 -11 -1 1.941 1.919 0.635 131.479 o
-12 -10 -14 5.841 6.072 0.691 111.088 o
-12 -10 -13 5.327 5.437 0.691 111.088 o
-12 -10 -12 4.347 4.243 0.691 111.088 o
-12 -10 -11 0.650 0.328 0.635 131.479 o
-12 -10 -10 6.865 6.826 0.803 82.327 o
-12 -10 -9 12.229 13.407 0.914 63.445 o
-12 -10 -8 2.543 2.052 0.663 120.640 o
-12 -10 -7 22.895 23.402 1.131 41.487 o
-12 -10 -6 0.360 0.740 0.614 140.596 o
-12 -10 -5 35.232 36.195 1.368 28.342 o
-12 -10 -4 57.870 58.780 1.794 16.484 o
-12 -10 -3 11.462 11.816 0.872 69.682 o
-12 -10 -2 29.060 28.804 1.214 35.962 o
-12 -10 -1 0.725 0.516 0.586 154.305 o
-12 -9 -14 15.682 15.717 0.900 65.427 o
-12 -9 -13 9.287 9.513 0.810 80.914 o
-12 -9 -12 16.268 17.155 1.005 52.507 o
-12 -9 -11 41.034 40.948 1.501 23.554 o
-12 -9 -10 49.765 50.063 1.640 19.715 o
-12 -9 -9 43.882 43.391 1.515 23.122 o
-12 -9 -8 5.508 5.297 0.733 98.755 o
-12 -9 -7 24.681 25.244 1.159 39.511 o
-12 -9 -6 2.138 2.003 0.649 125.885 o
-12 -9 -5 2.177 2.059 0.649 125.885 o
-12 -9 -4 30.170 30.367 1.242 34.364 o
-12 -9 -3 5.371 5.032 0.670 118.140 o
-12 -9 -2 13.821 14.140 0.865 70.810 o
-12 -9 -1 2.207 1.584 0.579 158.046 o
-12 -8 -15 4.519 4.781 0.656 123.221 o
-12 -8 -14 19.428 18.900 0.984 54.765 o
-12 -8 -13 2.758 2.750 0.670 118.140 o
-12 -8 -12 24.312 24.107 1.152 39.992 o
-12 -8 -11 36.915 37.709 1.396 27.219 o
-12 -8 -10 8.178 8.264 0.817 79.537 o
-12 -8 -9 5.808 5.898 0.754 93.345 o
-12 -8 -8 27.626 28.148 1.214 35.962 o
-12 -8 -7 1.942 3.155 0.663 120.640 o
-12 -8 -6 34.182 34.436 1.326 30.160 o
-12 -8 -5 6.718 7.433 0.733 98.755 o
-12 -8 -4 34.623 35.874 1.305 31.136 o
-12 -8 -3 34.870 35.483 1.242 34.364 o
-12 -8 -2 2.644 2.694 0.579 158.046 o
-12 -8 -1 25.072 25.489 1.047 48.390 o
-12 -7 -15 1.663 1.682 0.600 147.212 o
-12 -7 -14 19.376 20.568 1.040 49.042 o
-12 -7 -13 15.886 15.578 0.970 56.352 o
-12 -7 -12 2.336 2.513 0.649 125.885 o
-12 -7 -11 34.750 34.883 1.347 29.230 o
-12 -7 -10 3.865 3.978 0.705 106.732 o
-12 -7 -9 45.210 46.859 1.577 21.317 o
-12 -7 -8 2.742 2.303 0.642 128.636 o
-12 -7 -7 28.829 29.341 1.221 35.552 o
-12 -7 -6 30.376 31.191 1.221 35.552 o
-12 -7 -5 21.694 22.320 1.005 52.507 o
-12 -7 -4 107.205 107.922 2.527 8.308 o
-12 -7 -3 40.138 40.152 1.319 30.480 o
-12 -7 -2 6.916 6.665 0.649 125.885 o
-12 -7 -1 10.873 12.074 0.761 91.640 o
-12 -6 -16 17.742 17.616 0.907 64.425 o
-12 -6 -15 0.952 1.131 0.586 154.305 o
-12 -6 -14 4.393 4.006 0.698 108.878 o
-12 -6 -13 0.025 0.265 0.607 143.847 o
-12 -6 -12 9.263 10.302 0.838 75.609 o
-12 -6 -11 5.771 5.214 0.726 100.664 o
-12 -6 -10 40.337 41.869 1.480 24.225 o
-12 -6 -9 50.815 50.063 1.633 19.884 o
-12 -6 -8 0.910 0.858 0.600 147.212 o
-12 -6 -7 10.204 10.588 0.789 85.267 o
-12 -6 -6 58.740 60.455 1.710 18.139 o
-12 -6 -5 3.749 3.929 0.614 140.596 o
-12 -6 -4 71.762 74.526 1.926 14.293 o
-12 -6 -3 14.550 14.503 0.810 80.914 o
-12 -6 -2 60.611 60.413 1.654 19.384 o
-12 -6 -1 90.327 89.573 2.157 11.403 o
-12 -5 -16 1.376 0.558 0.551 174.455 o
-12 -5 -15 4.772 4.690 0.691 111.088 o
-12 -5 -14 6.335 6.163 0.754 93.345 o
-12 -5 -13 1.591 2.031 0.628 134.417 o
-12 -5 -12 7.652 7.293 0.782 86.797 o
-12 -5 -11 14.241 14.901 0.942 59.741 o
-12 -5 -10 32.384 33.850 1.326 30.160 o
-12 -5 -9 4.755 5.793 0.726 100.664 o
-12 -5 -8 1.908 2.122 0.600 147.212 o
-12 -5 -7 49.267 50.286 1.528 22.701 o
-12 -5 -6 20.866 20.673 0.956 58.009 o
-12 -5 -5 24.112 24.407 1.012 51.785 o
-12 -5 -4 50.006 49.916 1.473 24.455 o
-12 -5 -3 43.465 43.279 1.340 29.535 o
-12 -5 -2 9.584 9.987 0.698 108.878 o
-12 -5 -1 24.357 25.412 0.998 53.243 o
-12 -4 -16 1.691 2.373 0.607 143.847 o
-12 -4 -15 0.491 1.361 0.600 147.212 o
-12 -4 -14 0.790 1.054 0.628 134.417 o
-12 -4 -13 13.841 14.203 0.921 62.487 o
-12 -4 -12 12.630 12.549 0.893 66.454 o
-12 -4 -11 2.473 1.368 0.642 128.636 o
-12 -4 -10 9.442 10.043 0.817 79.537 o
-12 -4 -9 6.508 6.358 0.719 102.628 o
-12 -4 -8 3.758 4.139 0.642 128.636 o
-12 -4 -7 1.095 1.200 0.523 193.560 o
-12 -4 -6 48.091 47.822 1.452 25.166 o
-12 -4 -5 8.546 8.745 0.677 115.717 o
-12 -4 -4 9.309 9.199 0.677 115.717 o
-12 -4 -3 20.764 21.071 0.907 64.425 o
-12 -4 -2 27.601 27.520 1.026 50.385 o
-12 -4 -1 2.620 2.143 0.516 198.827 o
-12 -3 -17 11.874 11.474 0.810 80.914 o
-12 -3 -16 2.045 2.499 0.607 143.847 o
-12 -3 -15 7.106 7.245 0.754 93.345 o
-12 -3 -14 2.834 2.052 0.663 120.640 o
-12 -3 -13 0.711 0.865 0.607 143.847 o
-12 -3 -12 6.621 6.833 0.768 89.981 o
-12 -3 -11 22.652 22.725 1.103 43.614 o
-12 -3 -10 5.314 5.528 0.712 104.650 o
-12 -3 -9 3.618 3.238 0.621 137.454 o
-12 -3 -8 4.058 4.327 0.607 143.847 o
-12 -3 -7 21.164 20.673 0.949 58.865 o
-12 -3 -6 31.701 31.079 1.131 41.487 o
-12 -3 -5 0.779 0.991 0.489 222.199 o
-12 -3 -4 8.907 9.241 0.670 118.140 o
-12 -3 -3 10.014 10.706 0.691 111.088 o
-12 -3 -2 26.892 26.689 0.998 53.243 o
-12 -3 -1 31.819 31.463 1.082 45.319 o
-12 -2 -17 1.106 1.542 0.558 170.121 o
-12 -2 -16 0.310 0.482 0.572 161.924 o
-12 -2 -15 0.017 0.342 0.586 154.305 o
-12 -2 -14 6.744 6.840 0.782 86.797 o
-12 -2 -13 3.416 3.287 0.670 118.140 o
-12 -2 -12 8.024 7.231 0.775 88.368 o
-12 -2 -11 16.101 15.745 0.956 58.009 o
-12 -2 -10 4.036 4.062 0.670 118.140 o
-12 -2 -9 9.237 9.625 0.768 89.981 o
-12 -2 -8 12.498 12.312 0.789 85.267 o
-12 -2 -7 1.464 1.277 0.523 193.560 o
-12 -2 -6 17.404 17.407 0.851 73.151 o
-12 -2 -5 44.963 45.289 1.361 28.633 o
-12 -2 -4 12.648 12.912 0.740 96.901 o
-12 -2 -3 8.850 9.269 0.649 125.885 o
-12 -2 -2 17.305 17.407 0.810 80.914 o
-12 -2 -1 12.326 12.137 0.698 108.878 o
-12 -1 -17 0.855 0.775 0.551 174.455 o
-12 -1 -16 0.559 1.145 0.593 150.696 o
-12 -1 -15 9.692 10.385 0.838 75.609 o
-12 -1 -14 1.147 1.061 0.600 147.212 o
-12 -1 -13 4.826 5.032 0.712 104.650 o
-12 -1 -12 7.994 8.054 0.782 86.797 o
-12 -1 -11 27.194 27.268 1.186 37.674 o
-12 -1 -10 12.299 12.751 0.872 69.682 o
-12 -1 -9 38.788 38.435 1.361 28.633 o
-12 -1 -8 8.050 8.585 0.691 111.088 o
-12 -1 -7 12.294 12.270 0.761 91.640 o
-12 -1 -6 3.538 4.048 0.565 165.947 o
-12 -1 -5 33.230 34.087 1.152 39.992 o
-12 -1 -4 14.211 14.175 0.761 91.640 o
-12 -1 -3 0.335 0.342 0.454 257.699 o
-12 -1 -2 1.492 1.870 0.475 235.462 o
-12 -1 -1 19.459 19.082 0.838 75.609 o
-11 -18 -2 2.609 1.598 0.593 150.696 o
-11 -18 -1 1.475 0.796 0.579 158.046 o
-11 -17 -6 1.358 1.417 0.586 154.305 o
-11 -17 -5 1.412 1.361 0.565 165.947 o
-11 -17 -4 2.541 2.471 0.607 143.847 o
-11 -17 -3 1.439 2.143 0.600 147.212 o
-11 -17 -2 8.568 7.922 0.747 95.098 o
-11 -17 -1 2.454 2.226 0.614 140.596 o
-11 -16 -8 2.416 2.568 0.593 150.696 o
-11 -16 -7 1.322 1.145 0.579 158.046 o
-11 -16 -6 1.025 1.117 0.579 158.046 o
-11 -16 -5 2.609 1.173 0.614 140.596 o
-11 -16 -4 0.506 0.537 0.593 150.696 o
-11 -16 -3 0.037 0.000 0.586 154.305 o
-11 -16 -2 3.094 3.294 0.663 120.640 o
-11 -16 -1 11.111 10.302 0.845 74.365 o
-11 -15 -10 1.815 1.605 0.593 150.696 o
-11 -15 -9 2.679 2.226 0.607 143.847 o
-11 -15 -8 5.114 5.563 0.705 106.732 o
-11 -15 -7 0.285 0.105 0.586 154.305 o
-11 -15 -6 4.778 4.495 0.705 106.732 o
-11 -15 -5 15.037 15.431 0.956 58.009 o
-11 -15 -4 7.136 6.958 0.775 88.368 o
-11 -15 -3 0.984 1.312 0.635 131.479 o
-11 -15 -2 13.149 12.444 0.914 63.445 o
-11 -15 -1 3.792 3.846 0.719 102.628 o
-11 -14 -11 0.257 0.656 0.537 183.636 o
-11 -14 -10 1.655 1.891 0.600 147.212 o
-11 -14 -9 3.008 3.643 0.656 123.221 o
-11 -14 -8 17.028 16.716 0.977 55.550 o
-11 -14 -7 1.617 1.954 0.656 123.221 o
-11 -14 -6 11.668 11.195 0.886 67.504 o
-11 -14 -5 7.025 6.889 0.768 89.981 o
-11 -14 -4 18.829 17.783 1.005 52.507 o
-11 -14 -3 24.639 24.393 1.145 40.481 o
-11 -14 -2 6.981 7.538 0.775 88.368 o
-11 -14 -1 7.254 7.852 0.782 86.797 o
-11 -13 -12 11.664 12.123 0.810 80.914 o
-11 -13 -11 8.341 8.794 0.775 88.368 o
-11 -13 -10 0.634 0.314 0.593 150.696 o
-11 -13 -9 11.091 10.378 0.858 71.966 o
-11 -13 -8 6.718 7.949 0.810 80.914 o
-11 -13 -7 3.005 2.499 0.663 120.640 o
-11 -13 -6 7.164 7.824 0.782 86.797 o
-11 -13 -5 26.879 26.619 1.186 37.674 o
-11 -13 -4 9.775 9.659 0.838 75.609 o
-11 -13 -3 17.434 18.425 1.019 51.078 o
-11 -13 -2 3.246 3.608 0.684 113.367 o
-11 -13 -1 44.029 44.479 1.528 22.701 o
-11 -12 -13 8.302 8.061 0.719 102.628 o
-11 -12 -12 4.963 5.060 0.684 113.367 o
-11 -12 -11 6.200 6.875 0.768 89.981 o
-11 -12 -10 8.004 8.389 0.817 79.537 o
-11 -12 -9 8.008 7.984 0.831 76.886 o
-11 -12 -8 0.958 0.677 0.621 137.454 o
-11 -12 -7 0.386 1.047 0.607 143.847 o
-11 -12 -6 23.113 23.730 1.131 41.487 o
-11 -12 -5 24.173 25.000 1.159 39.511 o
-11 -12 -4 11.426 11.467 0.872 69.682 o
-11 -12 -3 19.674 20.031 1.047 48.390 o
-11 -12 -2 11.526 12.018 0.872 69.682 o
-11 -12 -1 0.918 0.607 0.600 147.212 o
-11 -11 -14 2.243 2.903 0.586 154.305 o
-11 -11 -13 3.140 1.996 0.621 137.454 o
-11 -11 -12 8.458 9.010 0.810 80.914 o
-11 -11 -11 13.333 13.561 0.928 61.551 o
-11 -11 -10 10.908 11.879 0.865 70.810 o
-11 -11 -9 16.429 16.646 0.984 54.765 o
-11 -11 -8 10.265 11.425 0.865 70.810 o
-11 -11 -7 8.049 7.831 0.789 85.267 o
-11 -11 -6 21.331 21.294 1.082 45.319 o
-11 -11 -5 1.363 2.561 0.635 131.479 o
-11 -11 -4 2.350 2.408 0.642 128.636 o
-11 -11 -3 3.858 4.069 0.677 115.717 o
-11 -11 -2 3.532 3.099 0.649 125.885 o
-11 -11 -1 2.371 2.561 0.635 131.479 o
-11 -10 -15 0.862 1.375 0.579 158.046 o
-11 -10 -14 0.520 0.544 0.558 170.121 o
-11 -10 -13 0.674 0.454 0.593 150.696 o
-11 -10 -12 9.246 9.059 0.824 78.194 o
-11 -10 -11 1.044 0.935 0.614 140.596 o
-11 -10 -10 2.709 3.483 0.670 118.140 o
-11 -10 -9 0.924 1.466 0.621 137.454 o
-11 -10 -8 1.817 2.303 0.656 123.221 o
-11 -10 -7 0.644 1.368 0.607 143.847 o
-11 -10 -6 36.875 37.353 1.382 27.772 o
-11 -10 -5 8.397 9.471 0.803 82.327 o
-11 -10 -4 0.660 0.817 0.558 170.121 o
-11 -10 -3 2.090 2.387 0.600 147.212 o
-11 -10 -2 26.603 27.178 1.110 43.067 o
-11 -10 -1 6.192 5.618 0.649 125.885 o
-11 -9 -15 9.870 9.757 0.768 89.981 o
-11 -9 -14 0.847 1.089 0.600 147.212 o
-11 -9 -13 5.219 5.144 0.733 98.755 o
-11 -9 -12 5.683 5.409 0.754 93.345 o
-11 -9 -11 18.438 18.111 1.012 51.785 o
-11 -9 -10 0.967 1.277 0.628 134.417 o
-11 -9 -9 1.486 1.884 0.642 128.636 o
-11 -9 -8 7.572 7.970 0.789 85.267 o
-11 -9 -7 9.198 8.948 0.789 85.267 o
-11 -9 -6 12.373 12.228 0.838 75.609 o
-11 -9 -5 1.022 1.138 0.572 161.924 o
-11 -9 -4 9.891 10.588 0.740 96.901 o
-11 -9 -3 1.419 2.122 0.544 178.957 o
-11 -9 -2 2.577 3.238 0.558 170.121 o
-11 -9 -1 3.105 2.952 0.551 174.455 o
-11 -8 -16 1.802 2.122 0.579 158.046 o
-11 -8 -15 0.230 0.412 0.565 165.947 o
-11 -8 -14 1.141 0.719 0.607 143.847 o
-11 -8 -13 2.480 2.729 0.670 118.140 o
-11 -8 -12 12.952 13.624 0.907 64.425 o
-11 -8 -11 2.001 2.352 0.656 123.221 o
-11 -8 -10 0.394 -0.126 0.593 150.696 o
-11 -8 -9 23.643 24.274 1.131 41.487 o
-11 -8 -8 1.971 2.010 0.628 134.417 o
-11 -8 -7 19.590 19.214 0.977 55.550 o
-11 -8 -6 11.555 11.209 0.775 88.368 o
-11 -8 -5 19.854 19.591 0.928 61.551 o
-11 -8 -4 8.324 8.710 0.691 111.088 o
-11 -8 -3 12.815 13.575 0.782 86.797 o
-11 -8 -2 2.979 3.183 0.544 178.957 o
-11 -8 -1 7.390 7.887 0.649 125.885 o
-11 -7 -16 0.274 0.551 0.558 170.121 o
-11 -7 -15 7.676 8.131 0.761 91.640 o
-11 -7 -14 9.616 10.685 0.851 73.151 o
-11 -7 -13 3.991 4.160 0.684 113.367 o
-11 -7 -12 10.365 11.167 0.865 70.810 o
-11 -7 -11 8.089 8.571 0.803 82.327 o
-11 -7 -10 3.852 4.544 0.691 111.088 o
-11 -7 -9 6.757 7.719 0.754 93.345 o
-11 -7 -8 3.868 4.313 0.649 125.885 o
-11 -7 -7 26.054 27.129 1.089 44.739 o
-11 -7 -6 19.383 19.961 0.935 60.636 o
-11 -7 -5 13.302 13.170 0.789 85.267 o
-11 -7 -4 12.621 12.430 0.754 93.345 o
-11 -7 -3 1.084 1.326 0.496 215.984 o
-11 -7 -2 2.511 2.534 0.516 198.827 o
-11 -7 -1 74.184 74.323 1.863 15.273 o
-11 -6 -17 0.598 0.154 0.544 178.957 o
-11 -6 -16 10.988 11.558 0.824 78.194 o
-11 -6 -15 0.686 0.824 0.600 147.212 o
-11 -6 -14 1.304 1.152 0.635 131.479 o
-11 -6 -13 6.588 6.491 0.747 95.098 o
-11 -6 -12 31.242 30.772 1.263 33.234 o
-11 -6 -11 7.267 7.908 0.775 88.368 o
-11 -6 -10 20.729 20.791 1.054 47.751 o
-11 -6 -9 5.059 5.430 0.684 113.367 o
-11 -6 -8 24.142 24.784 1.047 48.390 o
-11 -6 -7 3.465 3.748 0.586 154.305 o
-11 -6 -6 2.451 2.492 0.544 178.957 o
-11 -6 -5 12.734 12.067 0.740 96.901 o
-11 -6 -4 9.225 10.050 0.684 113.367 o
-11 -6 -3 74.650 76.208 1.884 14.935 o
-11 -6 -2 16.490 17.434 0.817 79.537 o
-11 -6 -1 28.755 28.895 1.033 49.707 o
-11 -5 -17 0.858 1.180 0.551 174.455 o
-11 -5 -16 7.170 7.838 0.747 95.098 o
-11 -5 -15 10.427 10.099 0.845 74.365 o
-11 -5 -14 1.592 2.087 0.628 134.417 o
-11 -5 -13 25.850 26.061 1.166 39.040 o
-11 -5 -12 1.774 2.212 0.649 125.885 o
-11 -5 -11 3.865 3.413 0.677 115.717 o
-11 -5 -10 1.871 1.375 0.607 143.847 o
-11 -5 -9 51.380 52.778 1.619 20.229 o
-11 -5 -8 128.683 132.336 2.938 6.143 o
-11 -5 -7 52.235 54.048 1.556 21.894 o
-11 -5 -6 49.279 50.293 1.466 24.689 o
-11 -5 -5 13.158 12.723 0.740 96.901 o
-11 -5 -4 25.078 25.544 0.977 55.550 o
-11 -5 -3 45.701 45.882 1.340 29.535 o
-11 -5 -2 90.689 90.627 2.101 12.017 o
-11 -5 -1 17.305 16.904 0.789 85.267 o
-11 -4 -17 10.735 10.881 0.789 85.267 o
-11 -4 -16 0.486 0.691 0.579 158.046 o
-11 -4 -15 6.920 7.503 0.775 88.368 o
-11 -4 -14 15.823 15.557 0.949 58.865 o
-11 -4 -13 20.834 20.750 1.061 47.125 o
-11 -4 -12 8.814 9.548 0.817 79.537 o
-11 -4 -11 87.385 89.838 2.338 9.702 o
-11 -4 -10 18.519 19.179 0.977 55.550 o
-11 -4 -9 1.350 0.991 0.537 183.636 o
-11 -4 -8 18.630 19.179 0.907 64.425 o
-11 -4 -7 0.801 1.333 0.503 210.026 o
-11 -4 -6 11.587 11.865 0.719 102.628 o
-11 -4 -5 7.278 7.691 0.621 137.454 o
-11 -4 -4 53.254 54.153 1.480 24.225 o
-11 -4 -3 87.718 88.024 2.052 12.596 o
-11 -4 -2 222.426 218.726 4.250 2.936 o
-11 -4 -1 101.942 99.972 2.233 10.633 o
-11 -3 -17 3.649 3.357 0.635 131.479 o
-11 -3 -16 0.730 0.293 0.593 150.696 o
-11 -3 -15 1.470 1.312 0.635 131.479 o
-11 -3 -14 0.793 0.789 0.600 147.212 o
-11 -3 -13 11.383 11.244 0.865 70.810 o
-11 -3 -12 2.845 3.085 0.663 120.640 o
-11 -3 -11 2.433 2.457 0.635 131.479 o
-11 -3 -10 0.992 1.082 0.551 174.455 o
-11 -3 -9 51.885 52.443 1.542 22.292 o
-11 -3 -8 25.166 24.644 1.012 51.785 o
-11 -3 -7 140.636 141.499 3.036 5.754 o
-11 -3 -6 54.298 54.209 1.508 23.336 o
-11 -3 -5 102.372 102.289 2.317 9.878 o
-11 -3 -4 19.170 19.675 0.838 75.609 o
-11 -3 -3 96.076 95.764 2.171 11.257 o
-11 -3 -2 105.245 104.279 2.303 9.998 o
-11 -3 -1 90.912 88.568 2.024 12.946 o
-11 -2 -18 0.584 0.314 0.558 170.121 o
-11 -2 -17 10.248 10.685 0.803 82.327 o
-11 -2 -16 2.754 2.869 0.656 123.221 o
-11 -2 -15 1.986 2.059 0.656 123.221 o
-11 -2 -14 4.984 5.535 0.733 98.755 o
-11 -2 -13 6.759 6.875 0.761 91.640 o
-11 -2 -12 33.492 34.764 1.340 29.535 o
-11 -2 -11 22.182 22.620 1.075 45.909 o
-11 -2 -10 3.355 3.525 0.593 150.696 o
-11 -2 -9 23.552 23.800 0.998 53.243 o
-11 -2 -8 50.691 50.670 1.480 24.225 o
-11 -2 -7 8.533 9.038 0.663 120.640 o
-11 -2 -6 33.433 34.541 1.138 40.979 o
-11 -2 -5 35.698 35.560 1.138 40.979 o
-11 -2 -4 177.128 178.078 3.573 4.153 o
-11 -2 -3 17.985 16.869 0.768 89.981 o
-11 -2 -2 134.448 134.520 2.799 6.771 o
-11 -2 -1 1.964 2.317 0.461 249.949 o
-11 -1 -18 0.300 0.014 0.537 183.636 o
-11 -1 -17 1.125 1.110 0.586 154.305 o
-11 -1 -16 31.711 31.798 1.277 32.511 o
-11 -1 -15 15.104 16.318 0.998 53.243 o
-11 -1 -14 8.306 7.880 0.789 85.267 o
-11 -1 -13 16.835 16.806 0.991 53.996 o
-11 -1 -12 22.553 22.125 1.082 45.319 o
-11 -1 -11 8.529 9.150 0.782 86.797 o
-11 -1 -10 13.678 14.008 0.817 79.537 o
-11 -1 -9 9.077 8.626 0.691 111.088 o
-11 -1 -8 19.172 19.242 0.886 67.504 o
-11 -1 -7 35.272 34.995 1.166 39.040 o
-11 -1 -6 9.784 10.057 0.663 120.640 o
-11 -1 -5 77.582 78.148 1.884 14.935 o
-11 -1 -4 13.791 14.510 0.719 102.628 o
-11 -1 -3 37.660 38.149 1.152 39.992 o
-11 -1 -2 15.252 15.480 0.719 102.628 o
-11 -1 -1 18.658 18.111 0.768 89.981 o
-10 -18 -5 2.142 2.408 0.614 140.596 o
-10 -18 -4 9.823 8.871 0.733 98.755 o
-10 -18 -3 1.683 1.445 0.579 158.046 o
-10 -18 -2 3.559 3.294 0.621 137.454 o
-10 -18 -1 3.882 3.273 0.621 137.454 o
-10 -17 -8 6.785 6.281 0.705 106.732 o
-10 -17 -7 13.315 13.296 0.831 76.886 o
-10 -17 -6 5.280 5.521 0.684 113.367 o
-10 -17 -5 2.599 3.050 0.635 131.479 o
-10 -17 -4 2.953 2.757 0.628 134.417 o
-10 -17 -3 1.946 1.996 0.621 137.454 o
-10 -17 -2 2.174 2.610 0.635 131.479 o
-10 -17 -1 7.504 7.887 0.768 89.981 o
-10 -16 -9 0.075 -0.265 0.530 188.500 o
-10 -16 -8 3.406 2.527 0.635 131.479 o
-10 -16 -7 0.599 0.509 0.586 154.305 o
-10 -16 -6 2.589 2.261 0.635 131.479 o
-10 -16 -5 7.266 7.566 0.775 88.368 o
-10 -16 -4 5.189 4.585 0.719 102.628 o
-10 -16 -3 24.063 23.667 1.138 40.979 o
-10 -16 -2 2.992 3.539 0.705 106.732 o
-10 -16 -1 16.915 16.276 0.991 53.996 o
-10 -15 -11 2.311 1.822 0.579 158.046 o
-10 -15 -10 3.499 3.399 0.635 131.479 o
-10 -15 -9 3.787 3.846 0.663 120.640 o
-10 -15 -8 11.011 11.725 0.858 71.966 o
-10 -15 -7 25.733 25.914 1.180 38.121 o
-10 -15 -6 3.168 3.078 0.684 113.367 o
-10 -15 -5 2.674 2.596 0.677 115.717 o
-10 -15 -4 2.267 2.869 0.649 125.885 o
-10 -15 -3 3.399 3.539 0.684 113.367 o
-10 -15 -2 3.330 3.483 0.670 118.140 o
-10 -15 -1 1.227 1.396 0.628 134.417 o
-10 -14 -12 0.704 0.586 0.544 178.957 o
-10 -14 -11 1.581 1.857 0.607 143.847 o
-10 -14 -10 22.851 22.278 1.075 45.909 o
-10 -14 -9 0.989 0.579 0.628 134.417 o
-10 -14 -8 5.818 5.730 0.754 93.345 o
-10 -14 -7 1.718 1.438 0.621 137.454 o
-10 -14 -6 26.210 26.068 1.166 39.040 o
-10 -14 -5 1.168 1.054 0.628 134.417 o
-10 -14 -4 5.990 6.240 0.733 98.755 o
-10 -14 -3 5.427 5.646 0.733 98.755 o
-10 -14 -2 6.036 6.449 0.747 95.098 o
-10 -14 -1 4.611 4.502 0.705 106.732 o
-10 -13 -13 1.839 2.045 0.579 158.046 o
-10 -13 -12 6.148 5.570 0.698 108.878 o
-10 -13 -11 4.109 4.348 0.684 113.367 o
-10 -13 -10 8.302 8.452 0.810 80.914 o
-10 -13 -9 14.564 14.796 0.963 57.172 o
-10 -13 -8 0.047 -0.140 0.586 154.305 o
-10 -13 -7 5.085 4.620 0.719 102.628 o
-10 -13 -6 3.898 3.259 0.684 113.367 o
-10 -13 -5 12.205 12.619 0.893 66.454 o
-10 -13 -4 4.047 3.881 0.691 111.088 o
-10 -13 -3 12.912 12.877 0.886 67.504 o
-10 -13 -2 4.029 4.118 0.677 115.717 o
-10 -13 -1 0.207 -0.188 0.572 161.924 o
-10 -12 -14 1.564 1.626 0.572 161.924 o
-10 -12 -13 1.085 0.572 0.586 154.305 o
-10 -12 -12 2.214 2.212 0.642 128.636 o
-10 -12 -11 1.813 1.961 0.656 123.221 o
-10 -12 -10 8.401 8.452 0.796 83.778 o
-10 -12 -9 4.330 4.718 0.712 104.650 o
-10 -12 -8 9.489 8.571 0.810 80.914 o
-10 -12 -7 14.493 13.456 0.907 64.425 o
-10 -12 -6 5.283 4.537 0.712 104.650 o
-10 -12 -5 5.827 6.107 0.733 98.755 o
-10 -12 -4 3.130 3.204 0.663 120.640 o
-10 -12 -3 10.417 10.839 0.824 78.194 o
-10 -12 -2 3.929 3.539 0.663 120.640 o
-10 -12 -1 2.316 2.017 0.621 137.454 o
-10 -11 -15 3.118 3.308 0.600 147.212 o
-10 -11 -14 1.198 1.326 0.593 150.696 o
-10 -11 -13 3.623 3.783 0.677 115.717 o
-10 -11 -12 7.908 8.543 0.803 82.327 o
-10 -11 -11 5.832 6.205 0.733 98.755 o
-10 -11 -10 31.885 32.503 1.291 31.812 o
-10 -11 -9 4.204 5.081 0.705 106.732 o
-10 -11 -8 8.432 7.859 0.782 86.797 o
-10 -11 -7 4.279 4.718 0.698 108.878 o
-10 -11 -6 10.443 11.390 0.845 74.365 o
-10 -11 -5 16.952 16.297 0.949 58.865 o
-10 -11 -4 10.882 10.427 0.796 83.778 o
-10 -11 -3 5.024 5.409 0.663 120.640 o
-10 -11 -2 13.253 13.749 0.810 80.914 o
-10 -11 -1 5.132 5.744 0.635 131.479 o
-10 -10 -15 2.523 2.492 0.614 140.596 o
-10 -10 -14 0.400 0.712 0.586 154.305 o
-10 -10 -13 5.908 6.072 0.747 95.098 o
-10 -10 -12 4.396 4.118 0.684 113.367 o
-10 -10 -11 1.570 1.556 0.635 131.479 o
-10 -10 -10 1.345 1.075 0.621 137.454 o
-10 -10 -9 0.065 -0.077 0.579 158.046 o
-10 -10 -8 12.706 13.254 0.893 66.454 o
-10 -10 -7 1.886 2.366 0.628 134.417 o
-10 -10 -6 5.050 5.639 0.677 115.717 o
-10 -10 -5 34.806 35.337 1.249 33.981 o
-10 -10 -4 21.761 22.522 0.984 54.765 o
-10 -10 -3 7.101 7.531 0.670 118.140 o
-10 -10 -2 82.857 83.613 2.080 12.260 o
-10 -10 -1 32.834 33.431 1.180 38.121 o
-10 -9 -16 2.277 2.108 0.579 158.046 o
-10 -9 -15 8.811 8.250 0.768 89.981 o
-10 -9 -14 0.112 -0.126 0.586 154.305 o
-10 -9 -13 0.707 0.935 0.621 137.454 o
-10 -9 -12 1.471 2.261 0.642 128.636 o
-10 -9 -11 5.614 5.660 0.726 100.664 o
-10 -9 -10 6.211 6.512 0.747 95.098 o
-10 -9 -9 9.698 9.464 0.810 80.914 o
-10 -9 -8 10.034 9.736 0.803 82.327 o
-10 -9 -7 15.468 15.124 0.886 67.504 o
-10 -9 -6 23.297 23.611 1.012 51.785 o
-10 -9 -5 1.532 1.843 0.537 183.636 o
-10 -9 -4 20.215 20.568 0.921 62.487 o
-10 -9 -3 7.382 7.782 0.649 125.885 o
-10 -9 -2 7.305 6.937 0.628 134.417 o
-10 -9 -1 5.609 5.318 0.586 154.305 o
-10 -8 -17 1.115 1.145 0.565 165.947 o
-10 -8 -16 1.360 1.815 0.593 150.696 o
-10 -8 -15 4.634 4.390 0.691 111.088 o
-10 -8 -14 5.319 5.535 0.740 96.901 o
-10 -8 -13 1.186 1.598 0.628 134.417 o
-10 -8 -12 0.425 0.265 0.586 154.305 o
-10 -8 -11 9.973 10.274 0.831 76.886 o
-10 -8 -10 2.257 2.652 0.635 131.479 o
-10 -8 -9 32.002 31.658 1.263 33.234 o
-10 -8 -8 24.075 24.163 1.040 49.042 o
-10 -8 -7 3.388 3.245 0.579 158.046 o
-10 -8 -6 0.799 0.879 0.503 210.026 o
-10 -8 -5 104.428 106.198 2.443 8.888 o
-10 -8 -4 5.655 5.856 0.600 147.212 o
-10 -8 -3 7.395 7.929 0.628 134.417 o
-10 -8 -2 22.453 23.283 0.935 60.636 o
-10 -8 -1 21.302 21.845 0.900 65.427 o
-10 -7 -17 4.621 4.690 0.635 131.479 o
-10 -7 -16 0.705 0.935 0.586 154.305 o
-10 -7 -15 16.909 17.455 0.991 53.996 o
-10 -7 -14 1.949 2.171 0.642 128.636 o
-10 -7 -13 20.053 20.142 1.054 47.751 o
-10 -7 -12 4.207 4.034 0.684 113.367 o
-10 -7 -11 5.075 4.941 0.705 106.732 o
-10 -7 -10 9.296 9.352 0.796 83.778 o
-10 -7 -9 2.618 3.050 0.607 143.847 o
-10 -7 -8 25.139 25.398 1.040 49.042 o
-10 -7 -7 4.489 4.181 0.579 158.046 o
-10 -7 -6 1.741 1.173 0.503 210.026 o
-10 -7 -5 1.829 2.136 0.503 210.026 o
-10 -7 -4 2.234 2.024 0.496 215.984 o
-10 -7 -3 159.800 162.661 3.336 4.765 o
-10 -7 -2 0.732 0.817 0.440 274.320 o
-10 -7 -1 36.474 36.104 1.138 40.979 o
-10 -6 -17 0.865 0.831 0.558 170.121 o
-10 -6 -16 8.824 8.410 0.782 86.797 o
-10 -6 -15 3.870 3.832 0.698 108.878 o
-10 -6 -14 2.154 2.896 0.649 125.885 o
-10 -6 -13 1.232 1.361 0.621 137.454 o
-10 -6 -12 4.974 5.011 0.712 104.650 o
-10 -6 -11 1.689 1.480 0.607 143.847 o
-10 -6 -10 7.433 7.314 0.719 102.628 o
-10 -6 -9 11.306 10.636 0.740 96.901 o
-10 -6 -8 59.960 59.673 1.654 19.384 o
-10 -6 -7 11.558 11.523 0.726 100.664 o
-10 -6 -6 9.441 9.513 0.663 120.640 o
-10 -6 -5 1.794 2.038 0.489 222.199 o
-10 -6 -4 1.458 1.340 0.468 242.543 o
-10 -6 -3 7.133 7.286 0.586 154.305 o
-10 -6 -2 3.537 3.552 0.489 222.199 o
-10 -6 -1 30.951 30.214 1.005 52.507 o
-10 -5 -18 1.512 2.024 0.586 154.305 o
-10 -5 -17 0.790 0.991 0.572 161.924 o
-10 -5 -16 1.841 2.108 0.635 131.479 o
-10 -5 -15 1.661 1.515 0.649 125.885 o
-10 -5 -14 5.899 5.953 0.747 95.098 o
-10 -5 -13 28.189 28.050 1.214 35.962 o
-10 -5 -12 13.181 13.303 0.893 66.454 o
-10 -5 -11 3.942 4.418 0.670 118.140 o
-10 -5 -10 22.380 22.439 0.998 53.243 o
-10 -5 -9 4.966 5.165 0.614 140.596 o
-10 -5 -8 1.234 1.277 0.509 204.312 o
-10 -5 -7 82.415 82.775 2.010 13.127 o
-10 -5 -6 21.957 22.292 0.907 64.425 o
-10 -5 -5 40.930 41.646 1.242 34.364 o
-10 -5 -4 28.178 28.839 0.991 53.996 o
-10 -5 -3 128.991 129.823 2.722 7.158 o
-10 -5 -2 6.032 5.884 0.530 188.500 o
-10 -5 -1 15.229 14.880 0.705 106.732 o
-10 -4 -18 1.332 1.459 0.565 165.947 o
-10 -4 -17 6.931 6.644 0.733 98.755 o
-10 -4 -16 6.638 5.995 0.754 93.345 o
-10 -4 -15 8.337 8.787 0.796 83.778 o
-10 -4 -14 3.519 4.229 0.698 108.878 o
-10 -4 -13 65.942 67.518 1.954 13.887 o
-10 -4 -12 7.227 7.112 0.747 95.098 o
-10 -4 -11 7.067 7.286 0.712 104.650 o
-10 -4 -10 30.877 32.021 1.166 39.040 o
-10 -4 -9 19.771 20.317 0.914 63.445 o
-10 -4 -8 14.301 14.936 0.789 85.267 o
-10 -4 -7 55.087 54.551 1.501 23.554 o
-10 -4 -6 9.567 9.680 0.635 131.479 o
-10 -4 -5 2.759 3.148 0.482 228.687 o
-10 -4 -4 25.314 24.965 0.900 65.427 o
-10 -4 -3 43.131 42.351 1.200 36.803 o
-10 -4 -2 115.713 113.701 2.415 9.095 o
-10 -4 -1 27.399 26.298 0.900 65.427 o
-10 -3 -18 8.696 9.115 0.754 93.345 o
-10 -3 -17 14.793 14.740 0.914 63.445 o
-10 -3 -16 3.938 3.825 0.698 108.878 o
-10 -3 -15 5.027 5.597 0.719 102.628 o
-10 -3 -14 16.362 16.164 0.970 56.352 o
-10 -3 -13 5.774 5.290 0.726 100.664 o
-10 -3 -12 10.658 10.211 0.817 79.537 o
-10 -3 -11 11.934 11.572 0.803 82.327 o
-10 -3 -10 10.441 10.511 0.733 98.755 o
-10 -3 -9 87.720 86.495 2.108 11.938 o
-10 -3 -8 75.458 76.089 1.891 14.825 o
-10 -3 -7 37.347 37.675 1.186 37.674 o
-10 -3 -6 3.581 3.832 0.503 210.026 o
-10 -3 -5 28.787 29.467 0.984 54.765 o
-10 -3 -4 12.266 12.395 0.649 125.885 o
-10 -3 -3 17.536 18.349 0.747 95.098 o
-10 -3 -2 24.536 25.000 0.865 70.810 o
-10 -3 -1 13.775 13.596 0.649 125.885 o
-10 -2 -18 4.435 4.788 0.656 123.221 o
-10 -2 -17 7.598 7.670 0.768 89.981 o
-10 -2 -16 16.649 16.695 0.991 53.996 o
-10 -2 -15 10.883 10.692 0.858 71.966 o
-10 -2 -14 58.199 59.778 1.815 16.106 o
-10 -2 -13 42.859 43.223 1.494 23.774 o
-10 -2 -12 26.494 26.319 1.159 39.511 o
-10 -2 -11 2.185 2.575 0.558 170.121 o
-10 -2 -10 55.621 55.618 1.591 20.945 o
-10 -2 -9 2.889 3.629 0.551 174.455 o
-10 -2 -8 77.431 78.832 1.933 14.190 o
-10 -2 -7 47.281 47.816 1.361 28.633 o
-10 -2 -6 192.646 194.375 3.832 3.612 o
-10 -2 -5 8.129 8.857 0.586 154.305 o
-10 -2 -4 141.993 142.393 2.903 6.291 o
-10 -2 -3 3.053 3.162 0.440 274.320 o
-10 -2 -2 67.844 66.862 1.584 21.129 o
-10 -2 -1 7.115 7.503 0.523 193.560 o
-10 -1 -18 8.592 8.996 0.747 95.098 o
-10 -1 -17 5.293 5.765 0.719 102.628 o
-10 -1 -16 4.933 5.032 0.733 98.755 o
-10 -1 -15 14.116 14.008 0.921 62.487 o
-10 -1 -14 60.339 60.986 1.843 15.622 o
-10 -1 -13 7.145 7.607 0.768 89.981 o
-10 -1 -12 47.641 46.866 1.549 22.092 o
-10 -1 -11 54.938 55.542 1.605 20.582 o
-10 -1 -10 60.611 60.734 1.675 18.902 o
-10 -1 -9 66.794 68.523 1.773 16.876 o
-10 -1 -8 0.249 -0.168 0.447 265.815 o
-10 -1 -7 213.896 218.426 4.264 2.916 o
-10 -1 -6 32.165 33.082 1.061 47.125 o
-10 -1 -5 128.962 130.011 2.715 7.195 o
-10 -1 -4 3.486 4.209 0.468 242.543 o
-10 -1 -3 32.190 32.573 0.998 53.243 o
-10 -1 -2 109.045 110.930 2.331 9.760 o
-10 -1 -1 62.526 62.493 1.501 23.554 o
-9 -19 -3 0.055 0.335 0.544 178.957 o
-9 -19 -2 1.587 1.633 0.565 165.947 o
-9 -19 -1 0.049 0.468 0.537 183.636 o
-9 -18 -7 0.548 0.516 0.558 170.121 o
-9 -18 -6 2.754 2.848 0.600 147.212 o
-9 -18 -5 1.259 1.975 0.579 158.046 o
-9 -18 -4 2.285 2.917 0.614 140.596 o
-9 -18 -3 1.377 1.654 0.593 150.696 o
-9 -18 -2 1.796 1.996 0.614 140.596 o
-9 -18 -1 4.083 4.090 0.663 120.640 o
-9 -17 -9 2.033 1.682 0.593 150.696 o
-9 -17 -8 2.165 2.073 0.586 154.305 o
-9 -17 -7 2.292 2.540 0.607 143.847 o
-9 -17 -6 0.078 0.279 0.572 161.924 o
-9 -17 -5 3.131 3.231 0.649 125.885 o
-9 -17 -4 2.575 2.596 0.649 125.885 o
-9 -17 -3 3.010 2.575 0.649 125.885 o
-9 -17 -2 9.087 8.599 0.810 80.914 o
-9 -17 -1 1.036 1.270 0.628 134.417 o
-9 -16 -10 4.226 4.530 0.642 128.636 o
-9 -16 -9 0.839 1.103 0.579 158.046 o
-9 -16 -8 0.530 1.145 0.593 150.696 o
-9 -16 -7 3.891 4.411 0.684 113.367 o
-9 -16 -6 6.573 7.014 0.768 89.981 o
-9 -16 -5 2.386 1.542 0.656 123.221 o
-9 -16 -4 2.921 2.938 0.677 115.717 o
-9 -16 -3 4.050 3.706 0.670 118.140 o
-9 -16 -2 0.111 0.077 0.572 161.924 o
-9 -16 -1 2.630 2.568 0.642 128.636 o
-9 -15 -12 7.239 7.266 0.698 108.878 o
-9 -15 -11 8.055 8.089 0.740 96.901 o
-9 -15 -10 2.193 1.110 0.621 137.454 o
-9 -15 -9 0.659 0.796 0.600 147.212 o
-9 -15 -8 0.490 -0.014 0.593 150.696 o
-9 -15 -7 0.440 0.321 0.607 143.847 o
-9 -15 -6 1.262 1.221 0.621 137.454 o
-9 -15 -5 10.380 10.790 0.845 74.365 o
-9 -15 -4 0.743 0.740 0.607 143.847 o
-9 -15 -3 7.624 6.861 0.761 91.640 o
-9 -15 -2 0.950 1.019 0.593 150.696 o
-9 -15 -1 2.319 2.338 0.642 128.636 o
-9 -14 -13 2.270 2.003 0.579 158.046 o
-9 -14 -12 0.932 0.977 0.572 161.924 o
-9 -14 -11 0.573 -0.091 0.586 154.305 o
-9 -14 -10 8.846 8.271 0.803 82.327 o
-9 -14 -9 2.109 2.164 0.663 120.640 o
-9 -14 -8 31.737 32.021 1.277 32.511 o
-9 -14 -7 6.644 6.965 0.761 91.640 o
-9 -14 -6 1.420 0.900 0.621 137.454 o
-9 -14 -5 13.045 13.582 0.907 64.425 o
-9 -14 -4 5.366 4.809 0.705 106.732 o
-9 -14 -3 0.462 -0.028 0.579 158.046 o
-9 -14 -2 0.536 0.796 0.593 150.696 o
-9 -14 -1 4.209 4.404 0.698 108.878 o
-9 -13 -14 0.518 0.168 0.530 188.500 o
-9 -13 -13 7.903 7.943 0.747 95.098 o
-9 -13 -12 0.494 0.335 0.586 154.305 o
-9 -13 -11 5.577 5.332 0.740 96.901 o
-9 -13 -10 15.019 15.836 0.949 58.865 o
-9 -13 -9 3.149 3.329 0.663 120.640 o
-9 -13 -8 21.182 21.203 1.075 45.909 o
-9 -13 -7 5.203 5.186 0.712 104.650 o
-9 -13 -6 1.816 2.443 0.642 128.636 o
-9 -13 -5 12.269 12.332 0.872 69.682 o
-9 -13 -4 0.413 0.433 0.593 150.696 o
-9 -13 -3 18.154 17.532 0.977 55.550 o
-9 -13 -2 11.706 11.251 0.831 76.886 o
-9 -13 -1 10.292 10.134 0.803 82.327 o
-9 -12 -15 1.573 1.389 0.565 165.947 o
-9 -12 -14 0.406 -0.070 0.558 170.121 o
-9 -12 -13 15.736 16.011 0.956 58.009 o
-9 -12 -12 11.081 11.390 0.879 68.580 o
-9 -12 -11 5.178 5.116 0.712 104.650 o
-9 -12 -10 23.699 23.562 1.124 42.004 o
-9 -12 -9 8.767 8.710 0.810 80.914 o
-9 -12 -8 29.396 30.381 1.256 33.604 o
-9 -12 -7 1.631 2.185 0.628 134.417 o
-9 -12 -6 6.021 6.435 0.726 100.664 o
-9 -12 -5 9.434 8.647 0.782 86.797 o
-9 -12 -4 18.356 18.774 0.970 56.352 o
-9 -12 -3 4.726 4.676 0.649 125.885 o
-9 -12 -2 29.002 28.162 1.103 43.614 o
-9 -12 -1 40.433 40.704 1.340 29.535 o
-9 -11 -16 0.997 0.600 0.551 174.455 o
-9 -11 -15 4.690 4.599 0.656 123.221 o
-9 -11 -14 1.054 0.419 0.593 150.696 o
-9 -11 -13 19.490 20.254 1.054 47.751 o
-9 -11 -12 9.177 9.031 0.803 82.327 o
-9 -11 -11 5.539 6.037 0.740 96.901 o
-9 -11 -10 14.253 14.063 0.921 62.487 o
-9 -11 -9 0.775 1.019 0.607 143.847 o
-9 -11 -8 15.469 14.985 0.928 61.551 o
-9 -11 -7 46.434 48.374 1.577 21.317 o
-9 -11 -6 0.304 0.063 0.537 183.636 o
-9 -11 -5 32.226 33.075 1.200 36.803 o
-9 -11 -4 39.990 40.062 1.319 30.480 o
-9 -11 -3 27.267 28.343 1.089 44.739 o
-9 -11 -2 24.983 25.223 1.026 50.385 o
-9 -11 -1 27.680 27.206 1.054 47.751 o
-9 -10 -16 3.325 4.048 0.621 137.454 o
-9 -10 -15 1.614 0.984 0.593 150.696 o
-9 -10 -14 1.651 1.605 0.628 134.417 o
-9 -10 -13 1.430 0.893 0.607 143.847 o
-9 -10 -12 0.578 0.593 0.600 147.212 o
-9 -10 -11 4.217 4.041 0.691 111.088 o
-9 -10 -10 11.123 11.104 0.851 73.151 o
-9 -10 -9 3.105 3.273 0.656 123.221 o
-9 -10 -8 42.053 42.023 1.424 26.163 o
-9 -10 -7 4.964 5.597 0.642 128.636 o
-9 -10 -6 72.256 73.207 1.912 14.502 o
-9 -10 -5 19.402 20.066 0.921 62.487 o
-9 -10 -4 43.956 44.577 1.375 28.055 o
-9 -10 -3 28.471 28.413 1.068 46.511 o
-9 -10 -2 167.193 166.241 3.455 4.444 o
-9 -10 -1 7.700 8.026 0.649 125.885 o
-9 -9 -17 2.091 1.870 0.593 150.696 o
-9 -9 -16 1.497 1.284 0.586 154.305 o
-9 -9 -15 9.356 9.827 0.824 78.194 o
-9 -9 -14 1.529 1.884 0.649 125.885 o
-9 -9 -13 17.761 18.600 1.012 51.785 o
-9 -9 -12 10.001 10.176 0.838 75.609 o
-9 -9 -11 19.866 19.919 1.040 49.042 o
-9 -9 -10 22.549 22.432 1.082 45.319 o
-9 -9 -9 17.225 17.532 0.949 58.865 o
-9 -9 -8 17.528 17.469 0.900 65.427 o
-9 -9 -7 45.986 45.394 1.410 26.683 o
-9 -9 -6 6.197 5.849 0.621 137.454 o
-9 -9 -5 28.923 28.825 1.061 47.125 o
-9 -9 -4 55.498 56.617 1.556 21.894 o
-9 -9 -3 182.807 185.609 3.748 3.776 o
-9 -9 -2 37.442 37.381 1.193 37.235 o
-9 -9 -1 33.854 34.443 1.124 42.004 o
-9 -8 -17 2.272 2.547 0.593 150.696 o
-9 -8 -16 6.936 7.147 0.740 96.901 o
-9 -8 -15 4.374 4.551 0.698 108.878 o
-9 -8 -14 2.948 3.106 0.656 123.221 o
-9 -8 -13 3.907 3.364 0.670 118.140 o
-9 -8 -12 3.601 3.231 0.670 118.140 o
-9 -8 -11 20.439 20.233 1.047 48.390 o
-9 -8 -10 0.965 1.026 0.551 174.455 o
-9 -8 -9 70.109 72.104 1.912 14.502 o
-9 -8 -8 56.300 58.152 1.640 19.715 o
-9 -8 -7 1.538 1.877 0.516 198.827 o
-9 -8 -6 24.423 23.681 0.963 57.172 o
-9 -8 -5 80.330 80.751 1.961 13.789 o
-9 -8 -4 91.701 91.918 2.136 11.628 o
-9 -8 -3 10.579 10.986 0.670 118.140 o
-9 -8 -2 37.915 37.835 1.166 39.040 o
-9 -8 -1 230.210 232.224 4.467 2.658 o
-9 -7 -18 1.432 1.431 0.572 161.924 o
-9 -7 -17 1.251 1.089 0.586 154.305 o
-9 -7 -16 9.933 10.141 0.831 76.886 o
-9 -7 -15 6.044 5.465 0.747 95.098 o
-9 -7 -14 0.774 0.516 0.593 150.696 o
-9 -7 -13 6.837 7.482 0.768 89.981 o
-9 -7 -12 14.275 14.545 0.921 62.487 o
-9 -7 -11 21.641 22.599 1.075 45.909 o
-9 -7 -10 8.432 8.222 0.705 106.732 o
-9 -7 -9 21.392 21.783 0.963 57.172 o
-9 -7 -8 17.712 18.488 0.872 69.682 o
-9 -7 -7 35.342 35.295 1.173 38.576 o
-9 -7 -6 39.800 40.620 1.249 33.981 o
-9 -7 -5 131.191 132.496 2.813 6.704 o
-9 -7 -4 94.879 96.364 2.178 11.185 o
-9 -7 -3 144.800 147.132 3.015 5.834 o
-9 -7 -2 40.186 40.417 1.180 38.121 o
-9 -7 -1 93.763 95.505 2.122 11.781 o
-9 -6 -18 6.647 6.728 0.691 111.088 o
-9 -6 -17 6.483 6.589 0.726 100.664 o
-9 -6 -16 5.385 5.604 0.733 98.755 o
-9 -6 -15 11.972 12.193 0.872 69.682 o
-9 -6 -14 5.368 5.932 0.726 100.664 o
-9 -6 -13 18.806 18.160 1.005 52.507 o
-9 -6 -12 9.194 9.255 0.796 83.778 o
-9 -6 -11 52.502 52.771 1.626 20.055 o
-9 -6 -10 10.558 10.630 0.740 96.901 o
-9 -6 -9 0.994 0.900 0.503 210.026 o
-9 -6 -8 85.390 87.102 2.094 12.098 o
-9 -6 -7 4.665 4.606 0.551 174.455 o
-9 -6 -6 86.077 88.840 2.066 12.427 o
-9 -6 -5 131.794 132.747 2.785 6.839 o
-9 -6 -4 19.232 20.017 0.810 80.914 o
-9 -6 -3 17.303 18.118 0.761 91.640 o
-9 -6 -2 183.165 184.429 3.601 4.089 o
-9 -6 -1 49.432 49.288 1.298 31.471 o
-9 -5 -18 15.406 15.515 0.879 68.580 o
-9 -5 -17 8.527 8.955 0.789 85.267 o
-9 -5 -16 7.987 8.152 0.803 82.327 o
-9 -5 -15 3.429 3.071 0.663 120.640 o
-9 -5 -14 17.885 18.272 1.005 52.507 o
-9 -5 -13 0.928 0.928 0.600 147.212 o
-9 -5 -12 42.660 42.804 1.473 24.455 o
-9 -5 -11 46.232 48.102 1.480 24.225 o
-9 -5 -10 83.116 83.375 2.073 12.343 o
-9 -5 -9 0.476 0.161 0.461 249.949 o
-9 -5 -8 31.626 32.845 1.110 43.067 o
-9 -5 -7 19.618 20.338 0.845 74.365 o
-9 -5 -6 88.903 89.964 2.059 12.511 o
-9 -5 -5 121.440 121.825 2.575 7.996 o
-9 -5 -4 2.651 2.743 0.440 274.320 o
-9 -5 -3 4.921 5.221 0.482 228.687 o
-9 -5 -2 71.963 71.804 1.668 19.061 o
-9 -5 -1 49.494 49.246 1.270 32.870 o
-9 -4 -19 2.142 1.996 0.593 150.696 o
-9 -4 -18 2.327 1.940 0.607 143.847 o
-9 -4 -17 2.196 2.792 0.642 128.636 o
-9 -4 -16 22.802 22.941 1.138 40.979 o
-9 -4 -15 37.992 37.884 1.403 26.949 o
-9 -4 -14 7.789 8.243 0.789 85.267 o
-9 -4 -13 46.451 47.397 1.570 21.507 o
-9 -4 -12 13.261 13.666 0.858 71.966 o
-9 -4 -11 40.573 40.718 1.333 29.845 o
-9 -4 -10 2.985 2.701 0.544 178.957 o
-9 -4 -9 20.095 20.659 0.893 66.454 o
-9 -4 -8 18.223 19.172 0.838 75.609 o
-9 -4 -7 1.418 1.598 0.454 257.699 o
-9 -4 -6 65.526 66.625 1.633 19.884 o
-9 -4 -5 47.175 47.837 1.284 32.159 o
-9 -4 -4 26.123 26.396 0.879 68.580 o
-9 -4 -3 7.760 8.082 0.516 198.827 o
-9 -4 -2 9.015 8.354 0.523 193.560 o
-9 -4 -1 100.945 98.186 2.087 12.179 o
-9 -3 -19 7.079 6.993 0.705 106.732 o
-9 -3 -18 4.593 4.090 0.670 118.140 o
-9 -3 -17 3.426 3.853 0.677 115.717 o
-9 -3 -16 5.206 5.151 0.705 106.732 o
-9 -3 -15 12.680 12.493 0.886 67.504 o
-9 -3 -14 2.221 1.975 0.635 131.479 o
-9 -3 -13 2.751 2.457 0.635 131.479 o
-9 -3 -12 3.452 3.169 0.614 140.596 o
-9 -3 -11 55.833 57.084 1.619 20.229 o
-9 -3 -10 17.617 17.407 0.845 74.365 o
-9 -3 -9 57.601 58.641 1.577 21.317 o
-9 -3 -8 21.761 22.299 0.879 68.580 o
-9 -3 -7 63.778 64.629 1.612 20.404 o
-9 -3 -6 55.751 55.116 1.417 26.421 o
-9 -3 -5 31.933 32.307 0.991 53.996 o
-9 -3 -4 128.150 129.530 2.645 7.580 o
-9 -3 -3 2.445 2.296 0.384 359.926 o
-9 -3 -2 30.241 29.425 0.893 66.454 o
-9 -3 -1 8.009 7.943 0.496 215.984 o
-9 -2 -19 0.660 0.642 0.544 178.957 o
-9 -2 -18 13.644 13.093 0.865 70.810 o
-9 -2 -17 11.704 11.935 0.879 68.580 o
-9 -2 -16 27.580 27.736 1.193 37.235 o
-9 -2 -15 2.741 2.282 0.642 128.636 o
-9 -2 -14 3.068 2.199 0.635 131.479 o
-9 -2 -13 1.321 0.858 0.579 158.046 o
-9 -2 -12 18.936 19.954 0.942 59.741 o
-9 -2 -11 17.366 16.988 0.858 71.966 o
-9 -2 -10 27.265 27.254 1.026 50.385 o
-9 -2 -9 62.879 64.364 1.668 19.061 o
-9 -2 -8 17.698 18.063 0.796 83.778 o
-9 -2 -7 11.289 11.265 0.635 131.479 o
-9 -2 -6 30.810 30.486 0.970 56.352 o
-9 -2 -5 19.413 20.268 0.761 91.640 o
-9 -2 -4 27.168 26.863 0.865 70.810 o
-9 -2 -3 5.299 5.772 0.447 265.815 o
-9 -2 -2 51.539 50.921 1.256 33.604 o
-9 -2 -1 31.178 30.214 0.893 66.454 o
-9 -1 -19 0.631 0.516 0.544 178.957 o
-9 -1 -18 9.927 9.771 0.803 82.327 o
-9 -1 -17 11.571 10.916 0.865 70.810 o
-9 -1 -16 3.290 2.680 0.656 123.221 o
-9 -1 -15 8.821 9.625 0.810 80.914 o
-9 -1 -14 28.211 28.567 1.207 36.379 o
-9 -1 -13 1.700 2.080 0.607 143.847 o
-9 -1 -12 48.157 49.714 1.501 23.554 o
-9 -1 -11 27.390 26.863 1.047 48.390 o
-9 -1 -10 16.902 16.911 0.817 79.537 o
-9 -1 -9 32.656 33.298 1.103 43.614 o
-9 -1 -8 1.750 1.633 0.447 265.815 o
-9 -1 -7 1.383 1.389 0.426 292.603 o
-9 -1 -6 12.887 12.905 0.635 131.479 o
-9 -1 -5 3.617 3.832 0.433 283.241 o
-9 -1 -4 3.579 3.587 0.412 312.777 o
-9 -1 -3 69.299 69.703 1.584 21.129 o
-9 -1 -2 8.765 9.471 0.509 204.312 o
-9 -1 -1 6.948 6.826 0.454 257.699 o
-8 -19 -5 0.929 0.489 0.544 178.957 o
-8 -19 -4 0.510 0.719 0.551 174.455 o
-8 -19 -3 5.293 4.669 0.649 125.885 o
-8 -19 -2 2.569 2.059 0.607 143.847 o
-8 -19 -1 2.580 2.834 0.607 143.847 o
-8 -18 -8 5.099 5.430 0.656 123.221 o
-8 -18 -7 1.005 0.810 0.565 165.947 o
-8 -18 -6 3.333 3.036 0.621 137.454 o
-8 -18 -5 1.155 0.426 0.579 158.046 o
-8 -18 -4 3.406 2.889 0.642 128.636 o
-8 -18 -3 3.136 3.231 0.656 123.221 o
-8 -18 -2 11.806 11.949 0.858 71.966 o
-8 -18 -1 0.095 -0.530 0.558 170.121 o
-8 -17 -10 3.257 3.413 0.621 137.454 o
-8 -17 -9 0.750 0.851 0.565 165.947 o
-8 -17 -8 0.598 1.054 0.579 158.046 o
-8 -17 -7 4.726 4.495 0.684 113.367 o
-8 -17 -6 1.857 1.542 0.628 134.417 o
-8 -17 -5 3.642 4.097 0.698 108.878 o
-8 -17 -4 4.955 5.074 0.733 98.755 o
-8 -17 -3 3.142 3.357 0.684 113.367 o
-8 -17 -2 0.354 0.970 0.614 140.596 o
-8 -17 -1 2.309 2.401 0.670 118.140 o
-8 -16 -11 0.111 0.237 0.530 188.500 o
-8 -16 -10 0.792 0.691 0.579 158.046 o
-8 -16 -9 2.064 1.891 0.628 134.417 o
-8 -16 -8 2.813 2.945 0.656 123.221 o
-8 -16 -7 1.127 0.544 0.621 137.454 o
-8 -16 -6 2.119 1.710 0.656 123.221 o
-8 -16 -5 8.709 8.585 0.796 83.778 o
-8 -16 -4 3.815 3.894 0.684 113.367 o
-8 -16 -3 5.593 4.990 0.712 104.650 o
-8 -16 -2 2.726 2.282 0.649 125.885 o
-8 -16 -1 4.962 5.228 0.719 102.628 o
-8 -15 -13 1.404 0.775 0.572 161.924 o
-8 -15 -12 2.417 2.401 0.593 150.696 o
-8 -15 -11 3.709 3.790 0.656 123.221 o
-8 -15 -10 18.081 17.762 1.005 52.507 o
-8 -15 -9 0.724 0.789 0.607 143.847 o
-8 -15 -8 0.304 -0.279 0.572 161.924 o
-8 -15 -7 20.075 20.331 1.040 49.042 o
-8 -15 -6 2.160 1.173 0.628 134.417 o
-8 -15 -5 1.525 2.073 0.635 131.479 o
-8 -15 -4 2.948 3.224 0.663 120.640 o
-8 -15 -3 22.191 22.711 1.096 44.171 o
-8 -15 -2 1.671 2.352 0.635 131.479 o
-8 -15 -1 0.243 0.851 0.586 154.305 o
-8 -14 -14 0.316 -0.028 0.551 174.455 o
-8 -14 -13 3.960 3.594 0.642 128.636 o
-8 -14 -12 1.039 1.054 0.607 143.847 o
-8 -14 -11 6.373 7.042 0.761 91.640 o
-8 -14 -10 13.481 12.772 0.928 61.551 o
-8 -14 -9 4.917 4.872 0.705 106.732 o
-8 -14 -8 1.229 0.663 0.607 143.847 o
-8 -14 -7 2.287 2.199 0.635 131.479 o
-8 -14 -6 13.480 13.966 0.907 64.425 o
-8 -14 -5 7.622 7.559 0.761 91.640 o
-8 -14 -4 12.793 13.840 0.907 64.425 o
-8 -14 -3 8.847 7.649 0.761 91.640 o
-8 -14 -2 7.795 8.005 0.768 89.981 o
-8 -14 -1 11.013 10.309 0.817 79.537 o
-8 -13 -15 2.404 2.499 0.607 143.847 o
-8 -13 -14 15.798 15.466 0.893 66.454 o
-8 -13 -13 1.428 1.528 0.614 140.596 o
-8 -13 -12 11.795 11.677 0.879 68.580 o
-8 -13 -11 12.561 12.437 0.893 66.454 o
-8 -13 -10 2.190 2.038 0.642 128.636 o
-8 -13 -9 0.770 0.586 0.607 143.847 o
-8 -13 -8 4.430 4.313 0.698 108.878 o
-8 -13 -7 0.863 0.349 0.593 150.696 o
-8 -13 -6 14.769 14.713 0.928 61.551 o
-8 -13 -5 1.537 1.389 0.614 140.596 o
-8 -13 -4 30.675 29.250 1.207 36.379 o
-8 -13 -3 17.139 17.630 0.935 60.636 o
-8 -13 -2 1.614 1.577 0.565 165.947 o
-8 -13 -1 4.349 4.264 0.621 137.454 o
-8 -12 -15 2.071 2.778 0.593 150.696 o
-8 -12 -14 3.120 3.552 0.649 125.885 o
-8 -12 -13 17.520 18.104 1.019 51.078 o
-8 -12 -12 6.911 7.042 0.754 93.345 o
-8 -12 -11 25.287 25.893 1.173 38.576 o
-8 -12 -10 2.295 2.310 0.642 128.636 o
-8 -12 -9 23.146 24.505 1.138 40.979 o
-8 -12 -8 9.928 9.764 0.817 79.537 o
-8 -12 -7 10.470 10.350 0.824 78.194 o
-8 -12 -6 13.056 12.842 0.831 76.886 o
-8 -12 -5 49.490 49.372 1.508 23.336 o
-8 -12 -4 27.477 27.638 1.089 44.739 o
-8 -12 -3 8.118 8.068 0.684 113.367 o
-8 -12 -2 17.834 17.288 0.858 71.966 o
-8 -12 -1 15.184 15.082 0.810 80.914 o
-8 -11 -16 3.864 3.252 0.614 140.596 o
-8 -11 -15 0.483 1.207 0.579 158.046 o
-8 -11 -14 2.800 2.506 0.649 125.885 o
-8 -11 -13 0.589 0.900 0.607 143.847 o
-8 -11 -12 9.030 8.885 0.803 82.327 o
-8 -11 -11 21.287 20.498 1.068 46.511 o
-8 -11 -10 5.695 5.200 0.719 102.628 o
-8 -11 -9 18.520 18.460 1.005 52.507 o
-8 -11 -8 38.066 37.814 1.361 28.633 o
-8 -11 -7 43.373 43.300 1.403 26.949 o
-8 -11 -6 6.850 6.924 0.649 125.885 o
-8 -11 -5 2.116 2.254 0.530 188.500 o
-8 -11 -4 5.454 5.918 0.614 140.596 o
-8 -11 -3 45.555 44.465 1.361 28.633 o
-8 -11 -2 48.711 48.451 1.417 26.421 o
-8 -11 -1 20.352 21.287 0.907 64.425 o
-8 -10 -17 1.562 2.150 0.572 161.924 o
-8 -10 -16 2.555 2.240 0.607 143.847 o
-8 -10 -15 3.388 3.134 0.656 123.221 o
-8 -10 -14 4.704 5.395 0.726 100.664 o
-8 -10 -13 0.352 0.028 0.579 158.046 o
-8 -10 -12 6.689 6.449 0.747 95.098 o
-8 -10 -11 9.899 10.183 0.838 75.609 o
-8 -10 -10 1.464 1.584 0.614 140.596 o
-8 -10 -9 9.597 8.968 0.754 93.345 o
-8 -10 -8 0.011 0.154 0.496 215.984 o
-8 -10 -7 34.214 34.960 1.207 36.379 o
-8 -10 -6 24.048 23.395 0.977 55.550 o
-8 -10 -5 101.536 101.473 2.352 9.587 o
-8 -10 -4 67.564 68.600 1.766 17.010 o
-8 -10 -3 113.026 113.352 2.527 8.308 o
-8 -10 -2 0.798 1.605 0.482 228.687 o
-8 -10 -1 52.294 53.001 1.459 24.926 o
-8 -9 -17 3.849 4.069 0.628 134.417 o
-8 -9 -16 0.644 0.754 0.586 154.305 o
-8 -9 -15 12.555 13.121 0.914 63.445 o
-8 -9 -14 3.262 3.169 0.663 120.640 o
-8 -9 -13 4.964 5.039 0.712 104.650 o
-8 -9 -12 17.686 17.078 0.977 55.550 o
-8 -9 -11 3.211 2.834 0.649 125.885 o
-8 -9 -10 77.522 77.380 2.073 12.343 o
-8 -9 -9 15.055 15.725 0.858 71.966 o
-8 -9 -8 47.790 47.243 1.431 25.908 o
-8 -9 -7 20.594 21.936 0.935 60.636 o
-8 -9 -6 5.449 5.884 0.586 154.305 o
-8 -9 -5 86.097 85.937 2.045 12.682 o
-8 -9 -4 32.075 32.852 1.089 44.739 o
-8 -9 -3 72.875 72.732 1.780 16.744 o
-8 -9 -2 125.976 124.700 2.659 7.500 o
-8 -9 -1 19.528 20.135 0.824 78.194 o
-8 -8 -18 2.446 3.518 0.593 150.696 o
-8 -8 -17 2.895 2.589 0.621 137.454 o
-8 -8 -16 6.875 7.412 0.761 91.640 o
-8 -8 -15 4.303 4.118 0.677 115.717 o
-8 -8 -14 10.434 10.992 0.845 74.365 o
-8 -8 -13 4.366 4.955 0.698 108.878 o
-8 -8 -12 6.187 6.519 0.733 98.755 o
-8 -8 -11 4.573 4.683 0.663 120.640 o
-8 -8 -10 54.556 54.920 1.598 20.762 o
-8 -8 -9 32.107 32.531 1.166 39.040 o
-8 -8 -8 45.401 46.036 1.382 27.772 o
-8 -8 -7 51.647 52.569 1.473 24.455 o
-8 -8 -6 3.148 3.155 0.503 210.026 o
-8 -8 -5 36.224 36.453 1.138 40.979 o
-8 -8 -4 12.225 12.786 0.684 113.367 o
-8 -8 -3 111.177 112.528 2.422 9.042 o
-8 -8 -2 185.191 185.881 3.650 3.980 o
-8 -8 -1 18.217 18.872 0.775 88.368 o
-8 -7 -18 5.796 5.632 0.663 120.640 o
-8 -7 -17 2.218 2.506 0.635 131.479 o
-8 -7 -16 0.668 1.061 0.607 143.847 o
-8 -7 -15 6.248 6.435 0.726 100.664 o
-8 -7 -14 4.102 4.544 0.684 113.367 o
-8 -7 -13 2.519 2.771 0.649 125.885 o
-8 -7 -12 31.542 32.307 1.277 32.511 o
-8 -7 -11 6.190 5.681 0.649 125.885 o
-8 -7 -10 49.191 50.454 1.501 23.554 o
-8 -7 -9 13.725 13.763 0.775 88.368 o
-8 -7 -8 6.462 6.707 0.593 150.696 o
-8 -7 -7 19.819 20.177 0.851 73.151 o
-8 -7 -6 3.074 2.889 0.475 235.462 o
-8 -7 -5 146.935 144.947 2.980 5.971 o
-8 -7 -4 162.806 160.707 3.217 5.123 o
-8 -7 -3 49.408 50.188 1.319 30.480 o
-8 -7 -2 64.371 66.115 1.584 21.129 o
-8 -7 -1 23.066 24.177 0.838 75.609 o
-8 -6 -19 2.640 2.701 0.593 150.696 o
-8 -6 -18 6.579 6.742 0.712 104.650 o
-8 -6 -17 2.392 2.059 0.642 128.636 o
-8 -6 -16 38.771 39.531 1.459 24.926 o
-8 -6 -15 1.091 1.710 0.628 134.417 o
-8 -6 -14 12.490 13.233 0.893 66.454 o
-8 -6 -13 6.429 6.693 0.740 96.901 o
-8 -6 -12 19.990 20.519 0.998 53.243 o
-8 -6 -11 5.489 5.130 0.621 137.454 o
-8 -6 -10 77.827 78.504 1.975 13.595 o
-8 -6 -9 69.335 68.984 1.773 16.876 o
-8 -6 -8 41.595 42.665 1.270 32.870 o
-8 -6 -7 33.002 33.996 1.082 45.319 o
-8 -6 -6 86.052 87.912 2.003 13.218 o
-8 -6 -5 59.649 60.755 1.508 23.336 o
-8 -6 -4 35.681 35.539 1.047 48.390 o
-8 -6 -3 31.810 32.642 0.977 55.550 o
-8 -6 -2 60.650 61.914 1.473 24.455 o
-8 -6 -1 186.289 187.172 3.580 4.137 o
-8 -5 -19 20.921 20.442 0.956 58.009 o
-8 -5 -18 2.032 1.347 0.600 147.212 o
-8 -5 -17 5.709 5.653 0.733 98.755 o
-8 -5 -16 6.102 6.707 0.740 96.901 o
-8 -5 -15 46.782 47.557 1.584 21.129 o
-8 -5 -14 0.295 0.677 0.586 154.305 o
-8 -5 -13 20.180 21.015 1.040 49.042 o
-8 -5 -12 3.754 3.832 0.600 147.212 o
-8 -5 -11 107.130 107.517 2.499 8.495 o
-8 -5 -10 49.716 48.583 1.431 25.908 o
-8 -5 -9 62.151 63.924 1.661 19.221 o
-8 -5 -8 17.327 17.728 0.782 86.797 o
-8 -5 -7 35.246 36.439 1.110 43.067 o
-8 -5 -6 78.341 78.029 1.808 16.231 o
-8 -5 -5 39.466 40.117 1.124 42.004 o
-8 -5 -4 45.972 45.945 1.200 36.803 o
-8 -5 -3 20.139 20.631 0.740 96.901 o
-8 -5 -2 19.436 19.619 0.712 104.650 o
-8 -5 -1 3.608 3.818 0.398 335.111 o
-8 -4 -19 0.040 0.286 0.537 183.636 o
-8 -4 -18 6.979 7.035 0.747 95.098 o
-8 -4 -17 19.752 18.460 1.033 49.707 o
-8 -4 -16 9.721 9.192 0.810 80.914 o
-8 -4 -15 11.776 11.900 0.872 69.682 o
-8 -4 -14 22.377 21.448 1.075 45.909 o
-8 -4 -13 25.148 26.152 1.124 42.004 o
-8 -4 -12 8.991 8.857 0.705 106.732 o
-8 -4 -11 2.695 2.938 0.544 178.957 o
-8 -4 -10 81.317 82.203 2.003 13.218 o
-8 -4 -9 22.950 22.320 0.893 66.454 o
-8 -4 -8 52.886 53.490 1.417 26.421 o
-8 -4 -7 14.005 14.510 0.684 113.367 o
-8 -4 -6 95.660 97.229 2.115 11.859 o
-8 -4 -5 165.470 166.297 3.252 5.014 o
-8 -4 -4 6.358 6.142 0.461 249.949 o
-8 -4 -3 25.658 25.907 0.810 80.914 o
-8 -4 -2 4.797 4.990 0.398 335.111 o
-8 -4 -1 29.611 29.711 0.845 74.365 o
-8 -3 -19 7.481 7.956 0.719 102.628 o
-8 -3 -18 1.362 0.565 0.593 150.696 o
-8 -3 -17 4.164 5.242 0.726 100.664 o
-8 -3 -16 3.716 4.041 0.677 115.717 o
-8 -3 -15 30.541 30.018 1.249 33.981 o
-8 -3 -14 32.589 32.496 1.291 31.812 o
-8 -3 -13 28.085 28.587 1.159 39.511 o
-8 -3 -12 54.694 53.260 1.556 21.894 o
-8 -3 -11 14.756 15.613 0.810 80.914 o
-8 -3 -10 86.410 85.099 2.038 12.770 o
-8 -3 -9 41.514 41.325 1.228 35.149 o
-8 -3 -8 8.466 8.424 0.572 161.924 o
-8 -3 -7 10.472 10.294 0.579 158.046 o
-8 -3 -6 31.011 31.407 0.956 58.009 o
-8 -3 -5 62.636 62.856 1.480 24.225 o
-8 -3 -4 32.764 32.908 0.935 60.636 o
-8 -3 -3 227.907 226.320 4.181 3.034 o
-8 -3 -2 50.759 49.770 1.180 38.121 o
-8 -3 -1 60.471 59.666 1.340 29.535 o
-8 -2 -19 13.752 13.554 0.851 73.151 o
-8 -2 -18 5.815 4.948 0.712 104.650 o
-8 -2 -17 0.390 0.342 0.607 143.847 o
-8 -2 -16 2.580 2.289 0.642 128.636 o
-8 -2 -15 14.278 14.817 0.921 62.487 o
-8 -2 -14 21.111 21.441 1.054 47.751 o
-8 -2 -13 1.446 1.570 0.572 161.924 o
-8 -2 -12 13.999 14.014 0.796 83.778 o
-8 -2 -11 9.903 10.350 0.691 111.088 o
-8 -2 -10 32.357 32.950 1.096 44.171 o
-8 -2 -9 19.747 19.870 0.817 79.537 o
-8 -2 -8 62.301 62.354 1.549 22.092 o
-8 -2 -7 15.515 15.473 0.677 115.717 o
-8 -2 -6 50.385 51.347 1.291 31.812 o
-8 -2 -5 168.842 170.171 3.287 4.908 o
-8 -2 -4 39.446 40.292 1.033 49.707 o
-8 -2 -3 85.808 86.628 1.808 16.231 o
-8 -2 -2 23.271 23.576 0.719 102.628 o
-8 -2 -1 20.913 20.896 0.663 120.640 o
-8 -1 -19 8.808 9.227 0.761 91.640 o
-8 -1 -18 9.094 9.869 0.810 80.914 o
-8 -1 -17 5.046 6.030 0.712 104.650 o
-8 -1 -16 0.992 1.166 0.600 147.212 o
-8 -1 -15 2.614 2.261 0.628 134.417 o
-8 -1 -14 6.828 6.526 0.719 102.628 o
-8 -1 -13 50.822 51.584 1.542 22.292 o
-8 -1 -12 6.350 5.590 0.621 137.454 o
-8 -1 -11 8.285 8.564 0.642 128.636 o
-8 -1 -10 5.960 6.519 0.565 165.947 o
-8 -1 -9 2.299 2.122 0.447 265.815 o
-8 -1 -8 10.164 10.916 0.607 143.847 o
-8 -1 -7 80.826 80.674 1.829 15.861 o
-8 -1 -6 14.459 14.664 0.628 134.417 o
-8 -1 -5 74.084 75.482 1.675 18.902 o
-8 -1 -4 123.636 123.891 2.450 8.837 o
-8 -1 -3 35.708 35.462 0.928 61.551 o
-8 -1 -2 24.639 24.819 0.726 100.664 o
-8 -1 -1 20.369 20.373 0.642 128.636 o
-7 -20 -3 0.701 0.475 0.551 174.455 o
-7 -20 -2 0.483 0.084 0.530 188.500 o
-7 -20 -1 1.589 1.389 0.558 170.121 o
-7 -19 -7 8.251 8.501 0.740 96.901 o
-7 -19 -6 0.775 1.117 0.558 170.121 o
-7 -19 -5 4.488 4.250 0.642 128.636 o
-7 -19 -4 0.912 1.417 0.579 158.046 o
-7 -19 -3 0.639 1.131 0.572 161.924 o
-7 -19 -2 0.856 1.124 0.579 158.046 o
-7 -19 -1 0.970 1.159 0.593 150.696 o
-7 -18 -9 1.732 1.501 0.565 165.947 o
-7 -18 -8 2.126 2.247 0.600 147.212 o
-7 -18 -7 1.851 2.324 0.600 147.212 o
-7 -18 -6 0.913 0.907 0.600 147.212 o
-7 -18 -5 21.723 21.085 1.047 48.390 o
-7 -18 -4 11.407 10.937 0.851 73.151 o
-7 -18 -3 7.589 8.305 0.789 85.267 o
-7 -18 -2 11.339 10.979 0.865 70.810 o
-7 -18 -1 6.729 6.519 0.761 91.640 o
-7 -17 -11 1.290 1.773 0.579 158.046 o
-7 -17 -10 5.125 4.844 0.656 123.221 o
-7 -17 -9 7.199 7.684 0.740 96.901 o
-7 -17 -8 14.862 14.894 0.928 61.551 o
-7 -17 -7 25.993 26.319 1.173 38.576 o
-7 -17 -6 0.581 -0.237 0.600 147.212 o
-7 -17 -5 8.886 9.436 0.838 75.609 o
-7 -17 -4 2.301 2.352 0.635 131.479 o
-7 -17 -3 4.737 5.109 0.712 104.650 o
-7 -17 -2 9.315 8.808 0.810 80.914 o
-7 -17 -1 14.202 13.680 0.921 62.487 o
-7 -16 -12 6.358 5.863 0.663 120.640 o
-7 -16 -11 4.242 4.697 0.656 123.221 o
-7 -16 -10 3.205 2.980 0.649 125.885 o
-7 -16 -9 1.210 0.789 0.614 140.596 o
-7 -16 -8 6.359 6.533 0.761 91.640 o
-7 -16 -7 1.245 1.012 0.614 140.596 o
-7 -16 -6 40.506 40.557 1.445 25.410 o
-7 -16 -5 13.133 13.421 0.914 63.445 o
-7 -16 -4 37.023 37.786 1.403 26.949 o
-7 -16 -3 2.741 2.910 0.663 120.640 o
-7 -16 -2 12.792 12.982 0.893 66.454 o
-7 -16 -1 28.841 28.322 1.228 35.149 o
-7 -15 -13 1.091 0.845 0.558 170.121 o
-7 -15 -12 2.908 2.282 0.628 134.417 o
-7 -15 -11 3.631 3.888 0.670 118.140 o
-7 -15 -10 5.992 6.086 0.754 93.345 o
-7 -15 -9 31.672 31.651 1.263 33.234 o
-7 -15 -8 15.036 15.264 0.949 58.865 o
-7 -15 -7 9.155 8.578 0.810 80.914 o
-7 -15 -6 19.392 19.661 1.040 49.042 o
-7 -15 -5 3.288 3.266 0.663 120.640 o
-7 -15 -4 2.633 2.436 0.642 128.636 o
-7 -15 -3 2.709 3.441 0.663 120.640 o
-7 -15 -2 6.827 6.958 0.754 93.345 o
-7 -15 -1 29.250 29.613 1.228 35.149 o
-7 -14 -14 0.135 -0.293 0.537 183.636 o
-7 -14 -13 13.351 13.763 0.879 68.580 o
-7 -14 -12 1.555 2.492 0.649 125.885 o
-7 -14 -11 20.853 21.210 1.096 44.171 o
-7 -14 -10 2.731 1.829 0.642 128.636 o
-7 -14 -9 1.951 2.059 0.628 134.417 o
-7 -14 -8 3.288 3.357 0.670 118.140 o
-7 -14 -7 5.597 5.325 0.719 102.628 o
-7 -14 -6 5.414 5.360 0.712 104.650 o
-7 -14 -5 8.318 7.475 0.761 91.640 o
-7 -14 -4 9.433 9.485 0.789 85.267 o
-7 -14 -3 34.405 34.827 1.319 30.480 o
-7 -14 -2 4.802 4.662 0.656 123.221 o
-7 -14 -1 43.442 43.335 1.452 25.166 o
-7 -13 -15 0.627 1.375 0.558 170.121 o
-7 -13 -14 1.669 1.180 0.586 154.305 o
-7 -13 -13 1.709 1.047 0.614 140.596 o
-7 -13 -12 7.240 6.958 0.775 88.368 o
-7 -13 -11 1.881 2.457 0.628 134.417 o
-7 -13 -10 8.644 8.410 0.796 83.778 o
-7 -13 -9 1.626 2.247 0.635 131.479 o
-7 -13 -8 3.048 3.601 0.670 118.140 o
-7 -13 -7 46.319 45.394 1.528 22.701 o
-7 -13 -6 26.827 27.317 1.173 38.576 o
-7 -13 -5 2.202 1.905 0.579 158.046 o
-7 -13 -4 1.987 1.626 0.551 174.455 o
-7 -13 -3 17.927 17.497 0.886 67.504 o
-7 -13 -2 23.441 23.088 0.991 53.996 o
-7 -13 -1 2.153 2.205 0.530 188.500 o
-7 -12 -16 1.294 0.789 0.551 174.455 o
-7 -12 -15 11.367 11.432 0.831 76.886 o
-7 -12 -14 0.468 0.642 0.600 147.212 o
-7 -12 -13 14.801 14.503 0.949 58.865 o
-7 -12 -12 1.449 1.214 0.614 140.596 o
-7 -12 -11 10.165 11.132 0.851 73.151 o
-7 -12 -10 1.248 1.061 0.614 140.596 o
-7 -12 -9 0.254 0.586 0.579 158.046 o
-7 -12 -8 8.221 8.173 0.761 91.640 o
-7 -12 -7 9.527 9.220 0.747 95.098 o
-7 -12 -6 6.123 5.716 0.635 131.479 o
-7 -12 -5 12.333 13.058 0.775 88.368 o
-7 -12 -4 11.996 11.949 0.747 95.098 o
-7 -12 -3 33.903 32.971 1.159 39.511 o
-7 -12 -2 1.882 1.689 0.482 228.687 o
-7 -12 -1 0.803 0.956 0.468 242.543 o
-7 -11 -17 7.286 7.887 0.719 102.628 o
-7 -11 -16 0.441 0.154 0.558 170.121 o
-7 -11 -15 12.421 12.612 0.879 68.580 o
-7 -11 -14 0.273 0.698 0.621 137.454 o
-7 -11 -13 2.890 2.359 0.642 128.636 o
-7 -11 -12 2.462 2.415 0.642 128.636 o
-7 -11 -11 9.128 9.199 0.810 80.914 o
-7 -11 -10 4.791 4.739 0.691 111.088 o
-7 -11 -9 26.631 25.761 1.117 42.530 o
-7 -11 -8 3.459 3.504 0.586 154.305 o
-7 -11 -7 3.065 3.350 0.565 165.947 o
-7 -11 -6 19.147 19.242 0.893 66.454 o
-7 -11 -5 4.212 4.055 0.558 170.121 o
-7 -11 -4 13.966 13.735 0.754 93.345 o
-7 -11 -3 37.697 38.233 1.214 35.962 o
-7 -11 -2 4.731 4.788 0.544 178.957 o
-7 -11 -1 12.490 12.332 0.705 106.732 o
-7 -10 -17 1.688 1.919 0.572 161.924 o
-7 -10 -16 3.174 3.413 0.649 125.885 o
-7 -10 -15 0.123 0.174 0.593 150.696 o
-7 -10 -14 0.215 -0.670 0.565 165.947 o
-7 -10 -13 2.330 2.757 0.642 128.636 o
-7 -10 -12 3.607 3.085 0.656 123.221 o
-7 -10 -11 0.687 0.286 0.579 158.046 o
-7 -10 -10 7.680 7.468 0.719 102.628 o
-7 -10 -9 40.998 40.117 1.326 30.160 o
-7 -10 -8 18.796 18.781 0.893 66.454 o
-7 -10 -7 19.290 20.170 0.900 65.427 o
-7 -10 -6 27.433 27.129 1.019 51.078 o
-7 -10 -5 12.631 12.354 0.712 104.650 o
-7 -10 -4 0.133 0.656 0.433 283.241 o
-7 -10 -3 5.028 4.893 0.523 193.560 o
-7 -10 -2 17.380 17.218 0.768 89.981 o
-7 -10 -1 30.599 30.207 1.005 52.507 o
-7 -9 -18 5.840 5.618 0.649 125.885 o
-7 -9 -17 1.742 1.843 0.593 150.696 o
-7 -9 -16 0.476 0.824 0.593 150.696 o
-7 -9 -15 4.175 4.564 0.691 111.088 o
-7 -9 -14 24.811 25.063 1.145 40.481 o
-7 -9 -13 2.402 2.254 0.642 128.636 o
-7 -9 -12 33.917 33.948 1.312 30.805 o
-7 -9 -11 5.172 4.823 0.656 123.221 o
-7 -9 -10 1.427 1.605 0.523 193.560 o
-7 -9 -9 34.814 34.066 1.193 37.235 o
-7 -9 -8 1.819 1.752 0.503 210.026 o
-7 -9 -7 22.924 22.362 0.914 63.445 o
-7 -9 -6 38.657 38.240 1.186 37.674 o
-7 -9 -5 8.007 7.810 0.586 154.305 o
-7 -9 -4 13.142 13.324 0.684 113.367 o
-7 -9 -3 25.894 25.517 0.900 65.427 o
-7 -9 -2 29.979 29.760 0.970 56.352 o
-7 -9 -1 21.942 21.657 0.817 79.537 o
-7 -8 -18 0.756 1.403 0.558 170.121 o
-7 -8 -17 2.481 2.938 0.642 128.636 o
-7 -8 -16 41.735 42.637 1.508 23.336 o
-7 -8 -15 7.495 7.475 0.761 91.640 o
-7 -8 -14 10.224 10.776 0.831 76.886 o
-7 -8 -13 19.688 19.605 1.033 49.707 o
-7 -8 -12 28.212 27.673 1.180 38.121 o
-7 -8 -11 11.309 10.734 0.747 95.098 o
-7 -8 -10 5.227 5.688 0.614 140.596 o
-7 -8 -9 3.784 3.860 0.551 174.455 o
-7 -8 -8 13.505 13.170 0.733 98.755 o
-7 -8 -7 32.515 32.796 1.082 45.319 o
-7 -8 -6 1.588 1.563 0.433 283.241 o
-7 -8 -5 7.936 7.977 0.558 170.121 o
-7 -8 -4 29.571 30.102 0.970 56.352 o
-7 -8 -3 32.944 32.998 1.005 52.507 o
-7 -8 -2 96.637 95.841 2.087 12.179 o
-7 -8 -1 2.889 2.729 0.405 323.655 o
-7 -7 -19 0.645 0.342 0.544 178.957 o
-7 -7 -18 12.866 12.598 0.838 75.609 o
-7 -7 -17 1.492 1.103 0.607 143.847 o
-7 -7 -16 1.440 1.333 0.607 143.847 o
-7 -7 -15 0.213 0.147 0.572 161.924 o
-7 -7 -14 13.332 13.568 0.900 65.427 o
-7 -7 -13 6.190 5.786 0.712 104.650 o
-7 -7 -12 38.520 38.973 1.361 28.633 o
-7 -7 -11 17.806 17.881 0.886 67.504 o
-7 -7 -10 54.215 53.867 1.528 22.701 o
-7 -7 -9 6.165 5.730 0.579 158.046 o
-7 -7 -8 78.171 77.945 1.884 14.935 o
-7 -7 -7 10.148 9.143 0.600 147.212 o
-7 -7 -6 20.202 20.142 0.796 83.778 o
-7 -7 -5 13.817 13.596 0.649 125.885 o
-7 -7 -4 14.794 14.691 0.649 125.885 o
-7 -7 -3 16.808 17.302 0.684 113.367 o
-7 -7 -2 73.084 73.807 1.668 19.061 o
-7 -7 -1 11.053 11.628 0.558 170.121 o
-7 -6 -19 1.684 2.261 0.565 165.947 o
-7 -6 -18 5.429 4.837 0.691 111.088 o
-7 -6 -17 9.832 9.757 0.838 75.609 o
-7 -6 -16 0.197 0.161 0.572 161.924 o
-7 -6 -15 10.290 10.316 0.824 78.194 o
-7 -6 -14 13.829 14.985 0.921 62.487 o
-7 -6 -13 21.650 21.797 1.054 47.751 o
-7 -6 -12 0.027 0.272 0.496 215.984 o
-7 -6 -11 2.566 2.499 0.537 183.636 o
-7 -6 -10 5.739 5.304 0.572 161.924 o
-7 -6 -9 31.434 31.610 1.068 46.511 o
-7 -6 -8 29.160 29.593 0.998 53.243 o
-7 -6 -7 70.906 70.163 1.689 18.591 o
-7 -6 -6 66.299 67.072 1.605 20.582 o
-7 -6 -5 17.959 17.951 0.705 106.732 o
-7 -6 -4 91.906 91.109 1.961 13.789 o
-7 -6 -3 1.239 0.984 0.342 453.468 o
-7 -6 -2 69.391 70.610 1.577 21.317 o
-7 -6 -1 0.334 0.579 0.307 562.385 o
-7 -5 -19 0.193 0.244 0.544 178.957 o
-7 -5 -18 8.343 7.635 0.761 91.640 o
-7 -5 -17 24.802 24.553 1.159 39.511 o
-7 -5 -16 14.102 12.961 0.893 66.454 o
-7 -5 -15 6.824 7.042 0.747 95.098 o
-7 -5 -14 25.447 25.893 1.152 39.992 o
-7 -5 -13 4.097 4.446 0.635 131.479 o
-7 -5 -12 49.090 49.882 1.494 23.774 o
-7 -5 -11 34.532 35.769 1.193 37.235 o
-7 -5 -10 21.024 20.959 0.879 68.580 o
-7 -5 -9 24.554 25.635 0.935 60.636 o
-7 -5 -8 10.708 11.020 0.614 140.596 o
-7 -5 -7 13.536 13.861 0.656 123.221 o
-7 -5 -6 22.540 22.599 0.796 83.778 o
-7 -5 -5 17.830 17.790 0.677 115.717 o
-7 -5 -4 27.016 27.610 0.838 75.609 o
-7 -5 -3 19.588 19.207 0.656 123.221 o
-7 -5 -2 21.090 20.875 0.670 118.140 o
-7 -5 -1 19.838 19.884 0.649 125.885 o
-7 -4 -19 3.128 3.120 0.621 137.454 o
-7 -4 -18 5.128 4.927 0.712 104.650 o
-7 -4 -17 4.440 4.655 0.684 113.367 o
-7 -4 -16 3.162 4.069 0.670 118.140 o
-7 -4 -15 12.261 12.661 0.879 68.580 o
-7 -4 -14 9.045 8.968 0.782 86.797 o
-7 -4 -13 17.747 18.209 0.900 65.427 o
-7 -4 -12 5.417 5.235 0.607 143.847 o
-7 -4 -11 16.223 16.604 0.810 80.914 o
-7 -4 -10 9.144 9.255 0.628 134.417 o
-7 -4 -9 30.083 30.667 1.005 52.507 o
-7 -4 -8 131.960 133.089 2.757 6.978 o
-7 -4 -7 54.419 54.949 1.375 28.055 o
-7 -4 -6 30.491 31.267 0.928 61.551 o
-7 -4 -5 72.975 73.472 1.633 19.884 o
-7 -4 -4 79.182 79.111 1.682 18.746 o
-7 -4 -3 68.275 68.516 1.487 23.998 o
-7 -4 -2 84.602 84.422 1.745 17.420 o
-7 -4 -1 71.124 71.999 1.522 22.910 o
-7 -3 -20 0.785 0.817 0.565 165.947 o
-7 -3 -19 6.674 5.974 0.705 106.732 o
-7 -3 -18 16.065 15.822 0.956 58.009 o
-7 -3 -17 7.582 7.559 0.761 91.640 o
-7 -3 -16 20.080 20.812 1.054 47.751 o
-7 -3 -15 24.894 25.482 1.152 39.992 o
-7 -3 -14 1.961 1.452 0.593 150.696 o
-7 -3 -13 44.615 45.666 1.424 26.163 o
-7 -3 -12 54.778 53.734 1.535 22.495 o
-7 -3 -11 18.541 18.370 0.838 75.609 o
-7 -3 -10 32.319 31.728 1.054 47.751 o
-7 -3 -9 15.977 15.752 0.719 102.628 o
-7 -3 -8 47.014 46.706 1.249 33.981 o
-7 -3 -7 81.906 80.563 1.801 16.357 o
-7 -3 -6 110.750 114.036 2.338 9.702 o
-7 -3 -5 49.581 49.714 1.186 37.674 o
-7 -3 -4 35.241 35.623 0.921 62.487 o
-7 -3 -3 211.330 210.623 3.867 3.547 o
-7 -3 -2 14.486 14.119 0.516 198.827 o
-7 -3 -1 100.385 101.780 2.010 13.127 o
-7 -2 -20 9.467 8.996 0.719 102.628 o
-7 -2 -19 4.089 3.497 0.649 125.885 o
-7 -2 -18 0.403 0.398 0.600 147.212 o
-7 -2 -17 25.869 26.131 1.159 39.511 o
-7 -2 -16 17.568 16.744 0.984 54.765 o
-7 -2 -15 22.156 22.369 1.082 45.319 o
-7 -2 -14 3.623 3.336 0.621 137.454 o
-7 -2 -13 182.215 180.570 3.769 3.734 o
-7 -2 -12 2.521 2.855 0.523 193.560 o
-7 -2 -11 82.822 82.866 1.996 13.311 o
-7 -2 -10 0.874 1.319 0.433 283.241 o
-7 -2 -9 12.822 13.002 0.649 125.885 o
-7 -2 -8 237.703 239.434 4.523 2.593 o
-7 -2 -7 18.018 17.672 0.684 113.367 o
-7 -2 -6 6.893 6.861 0.454 257.699 o
-7 -2 -5 88.398 88.526 1.843 15.622 o
-7 -2 -4 21.984 21.901 0.670 118.140 o
-7 -2 -3 218.486 217.435 3.978 3.351 o
-7 -2 -2 123.890 121.957 2.352 9.587 o
-7 -2 -1 502.495 484.849 8.501 0.734 o
-7 -1 -20 2.969 2.485 0.586 154.305 o
-7 -1 -19 7.299 6.972 0.733 98.755 o
-7 -1 -18 6.696 6.721 0.754 93.345 o
-7 -1 -17 0.362 -0.168 0.572 161.924 o
-7 -1 -16 6.950 6.931 0.740 96.901 o
-7 -1 -15 5.103 4.655 0.691 111.088 o
-7 -1 -14 57.261 58.082 1.717 17.992 o
-7 -1 -13 19.806 20.010 0.921 62.487 o
-7 -1 -12 13.962 13.882 0.768 89.981 o
-7 -1 -11 28.383 28.650 1.019 51.078 o
-7 -1 -10 68.501 67.037 1.668 19.061 o
-7 -1 -9 13.014 13.610 0.656 123.221 o
-7 -1 -8 280.873 278.483 5.179 1.978 o
-7 -1 -7 401.707 403.414 7.231 1.014 o
-7 -1 -6 190.547 191.520 3.601 4.089 o
-7 -1 -5 56.457 56.512 1.284 32.159 o
-7 -1 -4 141.412 142.756 2.722 7.158 o
-7 -1 -3 646.706 636.008 11.167 0.425 o
-7 -1 -2 89.654 89.294 1.787 16.613 o
-7 -1 -1 184.380 177.890 3.273 4.950 o
-6 -20 -5 6.146 5.751 0.677 115.717 o
-6 -20 -4 7.078 6.777 0.684 113.367 o
-6 -20 -3 0.590 0.209 0.544 178.957 o
-6 -20 -2 5.447 5.493 0.670 118.140 o
-6 -20 -1 0.170 0.684 0.551 174.455 o
-6 -19 -8 4.286 4.802 0.656 123.221 o
-6 -19 -7 5.235 4.934 0.649 125.885 o
-6 -19 -6 1.553 1.361 0.579 158.046 o
-6 -19 -5 4.336 4.955 0.670 118.140 o
-6 -19 -4 1.223 1.340 0.593 150.696 o
-6 -19 -3 7.048 6.882 0.740 96.901 o
-6 -19 -2 13.468 13.610 0.893 66.454 o
-6 -19 -1 0.663 0.747 0.600 147.212 o
-6 -18 -10 0.132 -0.293 0.537 183.636 o
-6 -18 -9 0.664 0.649 0.551 174.455 o
-6 -18 -8 1.601 2.122 0.593 150.696 o
-6 -18 -7 6.061 5.905 0.705 106.732 o
-6 -18 -6 4.333 4.446 0.691 111.088 o
-6 -18 -5 3.203 2.875 0.670 118.140 o
-6 -18 -4 0.348 1.159 0.614 140.596 o
-6 -18 -3 5.156 5.214 0.726 100.664 o
-6 -18 -2 0.772 0.949 0.621 137.454 o
-6 -18 -1 6.991 7.391 0.796 83.778 o
-6 -17 -11 0.302 0.900 0.544 178.957 o
-6 -17 -10 4.743 4.397 0.656 123.221 o
-6 -17 -9 3.799 3.259 0.656 123.221 o
-6 -17 -8 1.958 2.338 0.628 134.417 o
-6 -17 -7 4.118 3.818 0.698 108.878 o
-6 -17 -6 1.317 1.305 0.635 131.479 o
-6 -17 -5 7.820 8.368 0.768 89.981 o
-6 -17 -4 1.438 1.668 0.614 140.596 o
-6 -17 -3 6.018 6.023 0.733 98.755 o
-6 -17 -2 12.848 12.933 0.893 66.454 o
-6 -17 -1 5.015 4.990 0.712 104.650 o
-6 -16 -13 0.115 -0.119 0.544 178.957 o
-6 -16 -12 6.497 6.575 0.691 111.088 o
-6 -16 -11 1.045 1.277 0.600 147.212 o
-6 -16 -10 0.320 0.244 0.593 150.696 o
-6 -16 -9 12.666 12.528 0.900 65.427 o
-6 -16 -8 8.069 8.703 0.789 85.267 o
-6 -16 -7 1.994 1.912 0.642 128.636 o
-6 -16 -6 4.741 4.795 0.705 106.732 o
-6 -16 -5 2.689 2.680 0.656 123.221 o
-6 -16 -4 17.179 17.002 0.984 54.765 o
-6 -16 -3 19.183 18.530 1.012 51.785 o
-6 -16 -2 20.015 19.054 1.019 51.078 o
-6 -16 -1 4.375 4.118 0.691 111.088 o
-6 -15 -14 3.008 2.485 0.600 147.212 o
-6 -15 -13 0.718 0.593 0.551 174.455 o
-6 -15 -12 6.194 5.416 0.719 102.628 o
-6 -15 -11 2.167 2.073 0.642 128.636 o
-6 -15 -10 6.299 5.905 0.754 93.345 o
-6 -15 -9 4.369 5.228 0.705 106.732 o
-6 -15 -8 2.886 3.441 0.677 115.717 o
-6 -15 -7 25.365 24.791 1.145 40.481 o
-6 -15 -6 5.586 5.409 0.719 102.628 o
-6 -15 -5 11.016 10.999 0.845 74.365 o
-6 -15 -4 1.790 1.850 0.621 137.454 o
-6 -15 -3 14.152 13.819 0.893 66.454 o
-6 -15 -2 7.451 7.286 0.754 93.345 o
-6 -15 -1 11.258 11.697 0.845 74.365 o
-6 -14 -15 0.310 0.440 0.516 198.827 o
-6 -14 -14 4.562 4.076 0.649 125.885 o
-6 -14 -13 7.215 7.838 0.768 89.981 o
-6 -14 -12 3.926 3.992 0.691 111.088 o
-6 -14 -11 5.344 4.893 0.691 111.088 o
-6 -14 -10 7.711 7.133 0.768 89.981 o
-6 -14 -9 11.779 10.811 0.851 73.151 o
-6 -14 -8 5.252 4.781 0.719 102.628 o
-6 -14 -7 8.303 7.873 0.775 88.368 o
-6 -14 -6 1.527 1.591 0.607 143.847 o
-6 -14 -5 23.642 23.890 1.096 44.171 o
-6 -14 -4 6.191 6.924 0.698 108.878 o
-6 -14 -3 26.155 26.040 1.110 43.067 o
-6 -14 -2 83.534 81.777 2.094 12.098 o
-6 -14 -1 56.297 56.400 1.633 19.884 o
-6 -13 -16 1.015 1.815 0.565 165.947 o
-6 -13 -15 3.804 3.943 0.635 131.479 o
-6 -13 -14 1.307 1.284 0.614 140.596 o
-6 -13 -13 4.494 4.599 0.712 104.650 o
-6 -13 -12 1.849 1.466 0.614 140.596 o
-6 -13 -11 0.776 0.775 0.586 154.305 o
-6 -13 -10 0.956 -0.363 0.586 154.305 o
-6 -13 -9 53.139 53.567 1.689 18.591 o
-6 -13 -8 45.776 45.575 1.535 22.495 o
-6 -13 -7 27.061 27.122 1.166 39.040 o
-6 -13 -6 25.903 25.998 1.103 43.614 o
-6 -13 -5 0.409 0.628 0.503 210.026 o
-6 -13 -4 89.629 89.057 2.192 11.043 o
-6 -13 -3 34.140 33.682 1.186 37.674 o
-6 -13 -2 22.613 22.983 0.970 56.352 o
-6 -13 -1 18.904 18.865 0.886 67.504 o
-6 -12 -16 18.264 17.232 0.921 62.487 o
-6 -12 -15 5.412 5.758 0.719 102.628 o
-6 -12 -14 7.655 6.505 0.775 88.368 o
-6 -12 -13 0.034 0.126 0.579 158.046 o
-6 -12 -12 21.073 21.350 1.075 45.909 o
-6 -12 -11 4.564 4.697 0.698 108.878 o
-6 -12 -10 3.063 3.566 0.670 118.140 o
-6 -12 -9 20.903 21.580 1.061 47.125 o
-6 -12 -8 11.218 11.062 0.796 83.778 o
-6 -12 -7 5.826 5.891 0.635 131.479 o
-6 -12 -6 30.239 30.102 1.117 42.530 o
-6 -12 -5 8.103 8.640 0.670 118.140 o
-6 -12 -4 41.210 41.199 1.298 31.471 o
-6 -12 -3 18.708 19.263 0.872 69.682 o
-6 -12 -2 22.919 23.604 0.942 59.741 o
-6 -12 -1 31.436 31.114 1.082 45.319 o
-6 -11 -17 1.757 1.745 0.572 161.924 o
-6 -11 -16 5.919 6.233 0.726 100.664 o
-6 -11 -15 9.837 9.527 0.838 75.609 o
-6 -11 -14 35.431 37.437 1.375 28.055 o
-6 -11 -13 3.953 4.111 0.677 115.717 o
-6 -11 -12 9.660 9.673 0.817 79.537 o
-6 -11 -11 44.084 44.535 1.515 23.122 o
-6 -11 -10 16.019 16.960 0.963 57.172 o
-6 -11 -9 50.734 50.607 1.528 22.701 o
-6 -11 -8 2.448 2.143 0.537 183.636 o
-6 -11 -7 11.635 11.607 0.726 100.664 o
-6 -11 -6 9.099 8.996 0.656 123.221 o
-6 -11 -5 2.796 2.478 0.503 210.026 o
-6 -11 -4 45.347 44.542 1.312 30.805 o
-6 -11 -3 5.565 4.983 0.537 183.636 o
-6 -11 -2 23.159 22.543 0.886 67.504 o
-6 -11 -1 69.101 68.963 1.717 17.992 o
-6 -10 -18 0.056 -0.063 0.544 178.957 o
-6 -10 -17 2.892 2.422 0.614 140.596 o
-6 -10 -16 6.476 6.037 0.726 100.664 o
-6 -10 -15 16.559 16.890 0.991 53.996 o
-6 -10 -14 18.126 18.314 1.005 52.507 o
-6 -10 -13 4.322 4.662 0.691 111.088 o
-6 -10 -12 13.372 13.519 0.893 66.454 o
-6 -10 -11 25.400 24.484 1.117 42.530 o
-6 -10 -10 6.226 6.609 0.663 120.640 o
-6 -10 -9 54.403 54.495 1.570 21.507 o
-6 -10 -8 14.608 14.880 0.796 83.778 o
-6 -10 -7 1.240 1.249 0.475 235.462 o
-6 -10 -6 24.273 23.925 0.928 61.551 o
-6 -10 -5 100.594 101.787 2.289 10.120 o
-6 -10 -4 41.499 41.709 1.221 35.552 o
-6 -10 -3 2.015 2.115 0.440 274.320 o
-6 -10 -2 5.422 5.228 0.503 210.026 o
-6 -10 -1 0.410 0.419 0.391 347.186 o
-6 -9 -18 3.440 3.525 0.614 140.596 o
-6 -9 -17 1.247 0.879 0.600 147.212 o
-6 -9 -16 15.685 14.789 0.956 58.009 o
-6 -9 -15 12.796 12.528 0.879 68.580 o
-6 -9 -14 2.554 2.310 0.635 131.479 o
-6 -9 -13 0.954 0.998 0.593 150.696 o
-6 -9 -12 13.705 12.856 0.879 68.580 o
-6 -9 -11 2.381 2.561 0.558 170.121 o
-6 -9 -10 49.964 48.520 1.466 24.689 o
-6 -9 -9 5.830 6.428 0.607 143.847 o
-6 -9 -8 11.766 11.704 0.698 108.878 o
-6 -9 -7 12.146 11.872 0.677 115.717 o
-6 -9 -6 4.312 4.181 0.503 210.026 o
-6 -9 -5 31.571 31.533 1.019 51.078 o
-6 -9 -4 10.209 9.939 0.593 150.696 o
-6 -9 -3 30.594 30.276 0.963 57.172 o
-6 -9 -2 24.283 24.463 0.845 74.365 o
-6 -9 -1 15.882 15.962 0.677 115.717 o
-6 -8 -19 6.624 6.400 0.691 111.088 o
-6 -8 -18 11.171 10.665 0.796 83.778 o
-6 -8 -17 3.847 3.580 0.684 113.367 o
-6 -8 -16 13.938 13.959 0.907 64.425 o
-6 -8 -15 8.807 9.345 0.810 80.914 o
-6 -8 -14 18.823 18.893 1.019 51.078 o
-6 -8 -13 22.501 21.803 1.068 46.511 o
-6 -8 -12 12.952 12.081 0.824 78.194 o
-6 -8 -11 21.564 21.545 0.956 58.009 o
-6 -8 -10 17.934 17.002 0.838 75.609 o
-6 -8 -9 29.541 29.209 1.047 48.390 o
-6 -8 -8 63.924 64.001 1.647 19.549 o
-6 -8 -7 7.886 7.594 0.565 165.947 o
-6 -8 -6 22.575 22.550 0.838 75.609 o
-6 -8 -5 2.911 2.568 0.426 292.603 o
-6 -8 -4 4.332 4.271 0.440 274.320 o
-6 -8 -3 28.235 28.476 0.893 66.454 o
-6 -8 -2 64.504 64.936 1.515 23.122 o
-6 -8 -1 64.130 64.084 1.494 23.774 o
-6 -7 -19 1.487 1.466 0.565 165.947 o
-6 -7 -18 4.032 4.837 0.677 115.717 o
-6 -7 -17 2.720 2.715 0.670 118.140 o
-6 -7 -16 12.283 12.856 0.886 67.504 o
-6 -7 -15 5.916 6.449 0.740 96.901 o
-6 -7 -14 13.637 13.296 0.893 66.454 o
-6 -7 -13 18.253 18.753 0.984 54.765 o
-6 -7 -12 61.895 61.544 1.717 17.992 o
-6 -7 -11 25.040 24.819 0.998 53.243 o
-6 -7 -10 6.159 6.288 0.579 158.046 o
-6 -7 -9 4.144 4.634 0.530 188.500 o
-6 -7 -8 1.717 1.410 0.440 274.320 o
-6 -7 -7 112.862 112.884 2.422 9.042 o
-6 -7 -6 129.354 129.669 2.673 7.422 o
-6 -7 -5 48.509 47.969 1.242 34.364 o
-6 -7 -4 39.487 39.999 1.082 45.319 o
-6 -7 -3 25.731 26.207 0.817 79.537 o
-6 -7 -2 2.895 3.183 0.356 418.599 o
-6 -7 -1 12.709 12.388 0.530 188.500 o
-6 -6 -19 11.919 11.928 0.803 82.327 o
-6 -6 -18 4.582 4.551 0.691 111.088 o
-6 -6 -17 36.204 36.125 1.396 27.219 o
-6 -6 -16 4.183 4.299 0.698 108.878 o
-6 -6 -15 11.779 11.886 0.865 70.810 o
-6 -6 -14 0.223 0.230 0.579 158.046 o
-6 -6 -13 31.944 31.819 1.221 35.552 o
-6 -6 -12 0.682 0.670 0.496 215.984 o
-6 -6 -11 32.426 32.140 1.117 42.530 o
-6 -6 -10 5.670 6.149 0.565 165.947 o
-6 -6 -9 114.300 112.989 2.464 8.738 o
-6 -6 -8 13.361 13.505 0.663 120.640 o
-6 -6 -7 2.679 2.889 0.419 302.438 o
-6 -6 -6 16.084 16.213 0.663 120.640 o
-6 -6 -5 39.526 40.222 1.075 45.909 o
-6 -6 -4 3.484 3.699 0.363 402.654 o
-6 -6 -3 93.170 95.240 1.954 13.887 o
-6 -6 -2 126.975 129.048 2.513 8.401 o
-6 -6 -1 71.327 72.508 1.549 22.092 o
-6 -5 -20 0.585 0.384 0.544 178.957 o
-6 -5 -19 13.046 12.688 0.851 73.151 o
-6 -5 -18 1.536 1.815 0.628 134.417 o
-6 -5 -17 2.233 2.087 0.635 131.479 o
-6 -5 -16 18.318 18.433 1.005 52.507 o
-6 -5 -15 50.475 50.796 1.633 19.884 o
-6 -5 -14 94.829 94.514 2.394 9.254 o
-6 -5 -13 32.820 33.110 1.193 37.235 o
-6 -5 -12 87.529 88.296 2.150 11.477 o
-6 -5 -11 64.768 65.013 1.696 18.439 o
-6 -5 -10 3.744 3.664 0.496 215.984 o
-6 -5 -9 8.354 8.689 0.572 161.924 o
-6 -5 -8 71.450 71.064 1.682 18.746 o
-6 -5 -7 57.369 57.929 1.417 26.421 o
-6 -5 -6 132.023 131.072 2.638 7.620 o
-6 -5 -5 61.575 61.551 1.396 27.219 o
-6 -5 -4 71.071 72.313 1.556 21.894 o
-6 -5 -3 115.918 115.111 2.268 10.308 o
-6 -5 -2 6.353 6.882 0.384 359.926 o
-6 -5 -1 121.589 122.676 2.373 9.418 o
-6 -4 -20 13.849 14.461 0.831 76.886 o
-6 -4 -19 18.142 18.670 0.984 54.765 o
-6 -4 -18 5.238 5.556 0.726 100.664 o
-6 -4 -17 15.167 15.620 0.942 59.741 o
-6 -4 -16 1.745 1.403 0.600 147.212 o
-6 -4 -15 11.432 11.746 0.858 71.966 o
-6 -4 -14 4.128 4.188 0.635 131.479 o
-6 -4 -13 2.473 2.708 0.544 178.957 o
-6 -4 -12 21.862 22.264 0.928 61.551 o
-6 -4 -11 43.158 43.370 1.291 31.812 o
-6 -4 -10 59.496 60.316 1.549 22.092 o
-6 -4 -9 23.656 24.009 0.858 71.966 o
-6 -4 -8 59.823 60.993 1.487 23.998 o
-6 -4 -7 54.975 55.283 1.347 29.230 o
-6 -4 -6 281.727 283.515 5.158 1.994 o
-6 -4 -5 267.930 266.130 4.837 2.267 o
-6 -4 -4 193.804 196.881 3.636 4.011 o
-6 -4 -3 308.356 308.878 5.500 1.753 o
-6 -4 -2 226.091 227.094 4.111 3.138 o
-6 -4 -1 360.275 363.338 6.400 1.295 o
-6 -3 -20 0.196 0.021 0.523 193.560 o
-6 -3 -19 2.017 2.478 0.621 137.454 o
-6 -3 -18 3.511 3.092 0.670 118.140 o
-6 -3 -17 6.213 6.868 0.740 96.901 o
-6 -3 -16 0.139 0.461 0.572 161.924 o
-6 -3 -15 10.378 10.078 0.810 80.914 o
-6 -3 -14 3.341 3.183 0.600 147.212 o
-6 -3 -13 4.105 3.776 0.558 170.121 o
-6 -3 -12 12.276 11.607 0.705 106.732 o
-6 -3 -11 2.372 2.331 0.468 242.543 o
-6 -3 -10 29.655 30.877 1.005 52.507 o
-6 -3 -9 9.322 9.555 0.565 165.947 o
-6 -3 -8 294.711 297.432 5.493 1.758 o
-6 -3 -7 123.153 121.839 2.471 8.688 o
-6 -3 -6 146.522 145.017 2.806 6.737 o
-6 -3 -5 5.020 5.325 0.370 387.603 o
-6 -3 -4 201.504 202.890 3.734 3.804 o
-6 -3 -3 33.999 34.911 0.858 71.966 o
-6 -3 -2 322.527 322.579 5.702 1.631 o
-6 -3 -1 221.462 221.909 4.013 3.293 o
-6 -2 -20 4.357 4.837 0.642 128.636 o
-6 -2 -19 0.057 0.335 0.579 158.046 o
-6 -2 -18 0.836 1.173 0.621 137.454 o
-6 -2 -17 18.233 18.405 0.998 53.243 o
-6 -2 -16 21.017 21.161 1.068 46.511 o
-6 -2 -15 9.293 8.808 0.768 89.981 o
-6 -2 -14 4.981 4.941 0.607 143.847 o
-6 -2 -13 17.818 17.288 0.851 73.151 o
-6 -2 -12 64.565 63.715 1.675 18.902 o
-6 -2 -11 101.602 102.471 2.303 9.998 o
-6 -2 -10 33.046 33.278 1.040 49.042 o
-6 -2 -9 9.654 9.848 0.565 165.947 o
-6 -2 -8 10.209 10.413 0.544 178.957 o
-6 -2 -7 37.115 36.928 0.977 55.550 o
-6 -2 -6 28.773 29.355 0.810 80.914 o
-6 -2 -5 486.803 485.896 8.543 0.727 o
-6 -2 -4 102.432 103.267 2.024 12.946 o
-6 -2 -3 136.535 133.173 2.513 8.401 o
-6 -2 -2 223.183 226.459 4.076 3.192 o
-6 -2 -1 680.598 663.583 11.669 0.389 o
-6 -1 -20 1.852 1.200 0.565 165.947 o
-6 -1 -19 3.063 3.252 0.649 125.885 o
-6 -1 -18 7.063 6.791 0.768 89.981 o
-6 -1 -17 0.622 0.405 0.593 150.696 o
-6 -1 -16 4.827 4.976 0.698 108.878 o
-6 -1 -15 10.533 11.153 0.817 79.537 o
-6 -1 -14 2.451 2.534 0.544 178.957 o
-6 -1 -13 10.896 10.769 0.712 104.650 o
-6 -1 -12 12.712 13.282 0.726 100.664 o
-6 -1 -11 19.353 19.647 0.817 79.537 o
-6 -1 -10 135.719 135.895 2.827 6.638 o
-6 -1 -9 31.484 31.288 0.963 57.172 o
-6 -1 -8 7.287 7.566 0.482 228.687 o
-6 -1 -7 44.790 44.877 1.110 43.067 o
-6 -1 -6 150.876 152.024 2.903 6.291 o
-6 -1 -5 301.648 299.903 5.388 1.827 o
-6 -1 -4 64.647 65.341 1.375 28.055 o
-6 -1 -3 19.408 20.442 0.586 154.305 o
-6 -1 -2 230.091 229.495 4.132 3.107 o
-6 -1 -1 294.269 294.068 5.207 1.956 o
-5 -20 -6 1.419 1.682 0.586 154.305 o
-5 -20 -5 5.563 5.751 0.656 123.221 o
-5 -20 -4 0.172 -0.349 0.530 188.500 o
-5 -20 -3 2.230 1.682 0.593 150.696 o
-5 -20 -2 2.696 2.736 0.607 143.847 o
-5 -20 -1 3.278 2.659 0.621 137.454 o
-5 -19 -8 0.216 0.440 0.537 183.636 o
-5 -19 -7 4.881 4.788 0.663 120.640 o
-5 -19 -6 7.458 6.672 0.719 102.628 o
-5 -19 -5 0.409 0.482 0.572 161.924 o
-5 -19 -4 0.451 0.544 0.579 158.046 o
-5 -19 -3 1.822 1.382 0.607 143.847 o
-5 -19 -2 0.489 0.991 0.586 154.305 o
-5 -19 -1 6.524 5.702 0.740 96.901 o
-5 -18 -10 0.558 0.963 0.544 178.957 o
-5 -18 -9 5.410 5.451 0.677 115.717 o
-5 -18 -8 1.681 1.284 0.600 147.212 o
-5 -18 -7 0.420 0.349 0.586 154.305 o
-5 -18 -6 1.311 1.857 0.635 131.479 o
-5 -18 -5 3.171 3.664 0.684 113.367 o
-5 -18 -4 7.467 7.140 0.775 88.368 o
-5 -18 -3 0.009 0.126 0.565 165.947 o
-5 -18 -2 4.003 3.978 0.663 120.640 o
-5 -18 -1 7.071 6.721 0.740 96.901 o
-5 -17 -12 1.506 2.185 0.558 170.121 o
-5 -17 -11 6.807 6.337 0.691 111.088 o
-5 -17 -10 0.281 0.188 0.565 165.947 o
-5 -17 -9 11.724 12.465 0.886 67.504 o
-5 -17 -8 5.433 5.193 0.733 98.755 o
-5 -17 -7 11.546 11.223 0.879 68.580 o
-5 -17 -6 1.056 1.577 0.607 143.847 o
-5 -17 -5 4.790 4.927 0.705 106.732 o
-5 -17 -4 12.940 13.512 0.900 65.427 o
-5 -17 -3 0.259 0.796 0.586 154.305 o
-5 -17 -2 1.742 2.066 0.635 131.479 o
-5 -17 -1 9.295 9.136 0.810 80.914 o
-5 -16 -13 0.232 0.112 0.530 188.500 o
-5 -16 -12 1.409 1.068 0.572 161.924 o
-5 -16 -11 2.801 3.259 0.649 125.885 o
-5 -16 -10 0.943 0.447 0.607 143.847 o
-5 -16 -9 14.322 14.489 0.949 58.865 o
-5 -16 -8 2.779 3.734 0.670 118.140 o
-5 -16 -7 1.092 1.138 0.607 143.847 o
-5 -16 -6 3.071 2.659 0.656 123.221 o
-5 -16 -5 7.167 7.929 0.768 89.981 o
-5 -16 -4 12.715 12.277 0.872 69.682 o
-5 -16 -3 1.392 1.766 0.621 137.454 o
-5 -16 -2 29.659 28.853 1.214 35.962 o
-5 -16 -1 16.780 16.499 0.963 57.172 o
-5 -15 -14 11.064 10.713 0.782 86.797 o
-5 -15 -13 9.463 9.150 0.775 88.368 o
-5 -15 -12 6.106 5.723 0.733 98.755 o
-5 -15 -11 3.041 2.778 0.670 118.140 o
-5 -15 -10 1.142 1.584 0.600 147.212 o
-5 -15 -9 2.700 3.343 0.656 123.221 o
-5 -15 -8 4.538 5.325 0.712 104.650 o
-5 -15 -7 8.794 9.066 0.796 83.778 o
-5 -15 -6 4.120 3.525 0.656 123.221 o
-5 -15 -5 3.119 3.594 0.656 123.221 o
-5 -15 -4 9.747 9.583 0.796 83.778 o
-5 -15 -3 14.610 13.742 0.886 67.504 o
-5 -15 -2 5.172 4.913 0.656 123.221 o
-5 -15 -1 1.597 1.193 0.565 165.947 o
-5 -14 -15 0.302 0.768 0.544 178.957 o
-5 -14 -14 1.223 0.530 0.586 154.305 o
-5 -14 -13 4.764 4.537 0.691 111.088 o
-5 -14 -12 1.521 1.459 0.635 131.479 o
-5 -14 -11 10.098 9.708 0.810 80.914 o
-5 -14 -10 2.056 2.429 0.628 134.417 o
-5 -14 -9 0.186 0.300 0.586 154.305 o
-5 -14 -8 4.015 4.243 0.677 115.717 o
-5 -14 -7 5.509 5.046 0.691 111.088 o
-5 -14 -6 23.778 23.960 1.096 44.171 o
-5 -14 -5 9.861 10.930 0.782 86.797 o
-5 -14 -4 14.654 14.678 0.838 75.609 o
-5 -14 -3 4.504 4.292 0.600 147.212 o
-5 -14 -2 15.091 15.152 0.831 76.886 o
-5 -14 -1 11.532 10.902 0.740 96.901 o
-5 -13 -16 11.165 10.267 0.761 91.640 o
-5 -13 -15 0.557 0.719 0.579 158.046 o
-5 -13 -14 7.399 7.635 0.761 91.640 o
-5 -13 -13 1.475 1.863 0.642 128.636 o
-5 -13 -12 2.065 1.815 0.628 134.417 o
-5 -13 -11 2.325 2.345 0.628 134.417 o
-5 -13 -10 3.779 3.539 0.670 118.140 o
-5 -13 -9 1.785 1.773 0.607 143.847 o
-5 -13 -8 5.255 5.046 0.691 111.088 o
-5 -13 -7 14.264 13.854 0.851 73.151 o
-5 -13 -6 47.282 47.446 1.459 24.926 o
-5 -13 -5 3.980 3.762 0.579 158.046 o
-5 -13 -4 9.756 9.317 0.691 111.088 o
-5 -13 -3 15.010 15.089 0.803 82.327 o
-5 -13 -2 7.542 7.363 0.635 131.479 o
-5 -13 -1 15.768 14.803 0.789 85.267 o
-5 -12 -17 0.874 1.159 0.530 188.500 o
-5 -12 -16 6.310 5.988 0.698 108.878 o
-5 -12 -15 3.312 3.092 0.663 120.640 o
-5 -12 -14 5.076 5.242 0.740 96.901 o
-5 -12 -13 12.898 13.205 0.893 66.454 o
-5 -12 -12 12.046 11.593 0.858 71.966 o
-5 -12 -11 11.966 10.860 0.851 73.151 o
-5 -12 -10 16.575 16.381 0.949 58.865 o
-5 -12 -9 28.623 28.085 1.159 39.511 o
-5 -12 -8 3.505 3.301 0.579 158.046 o
-5 -12 -7 4.584 4.753 0.593 150.696 o
-5 -12 -6 37.669 38.240 1.249 33.981 o
-5 -12 -5 4.659 4.425 0.558 170.121 o
-5 -12 -4 46.501 46.894 1.382 27.772 o
-5 -12 -3 25.986 25.328 0.963 57.172 o
-5 -12 -2 21.230 21.064 0.879 68.580 o
-5 -12 -1 34.840 34.778 1.131 41.487 o
-5 -11 -17 1.440 1.026 0.565 165.947 o
-5 -11 -16 16.759 16.967 0.963 57.172 o
-5 -11 -15 2.704 2.485 0.670 118.140 o
-5 -11 -14 4.052 3.839 0.677 115.717 o
-5 -11 -13 4.178 4.404 0.698 108.878 o
-5 -11 -12 0.843 0.858 0.593 150.696 o
-5 -11 -11 27.755 27.813 1.186 37.674 o
-5 -11 -10 31.681 31.847 1.228 35.149 o
-5 -11 -9 21.743 20.938 0.956 58.009 o
-5 -11 -8 30.712 31.135 1.131 41.487 o
-5 -11 -7 0.016 0.021 0.447 265.815 o
-5 -11 -6 58.909 59.799 1.605 20.582 o
-5 -11 -5 34.035 34.276 1.124 42.004 o
-5 -11 -4 186.645 185.644 3.755 3.762 o
-5 -11 -3 8.864 8.794 0.600 147.212 o
-5 -11 -2 3.310 3.601 0.482 228.687 o
-5 -11 -1 38.365 37.019 1.131 41.487 o
-5 -10 -18 0.067 -0.293 0.516 198.827 o
-5 -10 -17 10.567 10.630 0.810 80.914 o
-5 -10 -16 28.630 28.985 1.235 34.753 o
-5 -10 -15 2.154 1.480 0.635 131.479 o
-5 -10 -14 37.054 38.051 1.396 27.219 o
-5 -10 -13 25.116 25.223 1.145 40.481 o
-5 -10 -12 5.143 5.130 0.705 106.732 o
-5 -10 -11 60.211 61.076 1.780 16.744 o
-5 -10 -10 32.607 33.501 1.200 36.803 o
-5 -10 -9 15.661 16.883 0.838 75.609 o
-5 -10 -8 1.468 1.131 0.475 235.462 o
-5 -10 -7 5.263 5.479 0.551 174.455 o
-5 -10 -6 58.977 59.213 1.556 21.894 o
-5 -10 -5 24.112 24.979 0.914 63.445 o
-5 -10 -4 79.301 79.041 1.857 15.388 o
-5 -10 -3 139.963 141.157 2.917 6.231 o
-5 -10 -2 19.951 19.738 0.775 88.368 o
-5 -10 -1 125.552 124.267 2.610 7.784 o
-5 -9 -19 12.325 10.874 0.782 86.797 o
-5 -9 -18 12.457 11.907 0.817 79.537 o
-5 -9 -17 18.393 17.923 1.005 52.507 o
-5 -9 -16 8.937 8.843 0.831 76.886 o
-5 -9 -15 9.530 8.724 0.796 83.778 o
-5 -9 -14 9.464 9.185 0.810 80.914 o
-5 -9 -13 1.579 1.759 0.614 140.596 o
-5 -9 -12 43.660 44.221 1.473 24.455 o
-5 -9 -11 121.522 120.359 2.764 6.943 o
-5 -9 -10 111.654 110.693 2.554 8.128 o
-5 -9 -9 57.150 56.693 1.563 21.699 o
-5 -9 -8 61.280 61.418 1.612 20.404 o
-5 -9 -7 86.298 86.942 2.031 12.857 o
-5 -9 -6 66.819 66.848 1.647 19.549 o
-5 -9 -5 28.127 27.206 0.914 63.445 o
-5 -9 -4 41.191 41.506 1.159 39.511 o
-5 -9 -3 110.464 111.062 2.345 9.644 o
-5 -9 -2 24.945 24.805 0.824 78.194 o
-5 -9 -1 4.511 4.397 0.419 302.438 o
-5 -8 -19 1.805 1.815 0.572 161.924 o
-5 -8 -18 12.348 12.507 0.858 71.966 o
-5 -8 -17 77.193 77.478 2.143 11.552 o
-5 -8 -16 7.725 7.642 0.768 89.981 o
-5 -8 -15 19.038 19.033 1.019 51.078 o
-5 -8 -14 37.865 38.233 1.396 27.219 o
-5 -8 -13 46.997 46.727 1.542 22.292 o
-5 -8 -12 16.142 16.199 0.865 70.810 o
-5 -8 -11 68.949 70.701 1.857 15.388 o
-5 -8 -10 77.874 78.762 1.961 13.789 o
-5 -8 -9 69.677 71.287 1.787 16.613 o
-5 -8 -8 8.077 7.936 0.579 158.046 o
-5 -8 -7 111.512 110.483 2.401 9.201 o
-5 -8 -6 42.549 43.132 1.193 37.235 o
-5 -8 -5 162.600 163.547 3.252 5.014 o
-5 -8 -4 147.033 150.112 2.994 5.916 o
-5 -8 -3 8.566 8.913 0.503 210.026 o
-5 -8 -2 59.196 60.420 1.417 26.421 o
-5 -8 -1 73.529 72.564 1.598 20.762 o
-5 -7 -19 3.852 4.020 0.635 131.479 o
-5 -7 -18 6.041 5.807 0.733 98.755 o
-5 -7 -17 16.108 15.362 0.970 56.352 o
-5 -7 -16 6.671 6.931 0.747 95.098 o
-5 -7 -15 5.867 5.800 0.719 102.628 o
-5 -7 -14 13.698 13.617 0.879 68.580 o
-5 -7 -13 22.546 22.027 1.019 51.078 o
-5 -7 -12 61.085 61.007 1.689 18.591 o
-5 -7 -11 26.695 27.464 1.033 49.707 o
-5 -7 -10 113.412 114.112 2.540 8.217 o
-5 -7 -9 80.835 78.755 1.884 14.935 o
-5 -7 -8 136.045 135.092 2.827 6.638 o
-5 -7 -7 96.765 98.144 2.150 11.477 o
-5 -7 -6 69.078 69.179 1.612 20.404 o
-5 -7 -5 78.649 78.964 1.752 17.282 o
-5 -7 -4 4.610 4.969 0.391 347.186 o
-5 -7 -3 462.497 462.794 8.236 0.782 o
-5 -7 -2 152.914 150.608 2.903 6.291 o
-5 -7 -1 7.852 8.026 0.426 292.603 o
-5 -6 -20 1.914 1.815 0.579 158.046 o
-5 -6 -19 8.772 8.312 0.761 91.640 o
-5 -6 -18 3.874 3.629 0.677 115.717 o
-5 -6 -17 7.809 7.733 0.761 91.640 o
-5 -6 -16 5.879 5.514 0.719 102.628 o
-5 -6 -15 8.750 8.291 0.775 88.368 o
-5 -6 -14 1.968 1.870 0.593 150.696 o
-5 -6 -13 37.828 38.373 1.284 32.159 o
-5 -6 -12 3.804 4.104 0.565 165.947 o
-5 -6 -11 84.476 86.069 2.073 12.343 o
-5 -6 -10 69.257 69.507 1.738 17.561 o
-5 -6 -9 42.076 42.183 1.207 36.379 o
-5 -6 -8 91.697 90.815 2.024 12.946 o
-5 -6 -7 49.621 49.888 1.277 32.511 o
-5 -6 -6 14.140 14.217 0.600 147.212 o
-5 -6 -5 9.431 9.715 0.475 235.462 o
-5 -6 -4 37.961 37.661 0.963 57.172 o
-5 -6 -3 612.800 614.225 10.888 0.447 o
-5 -6 -2 171.159 169.368 3.183 5.236 o
-5 -6 -1 319.830 322.760 5.793 1.580 o
-5 -5 -20 0.398 0.049 0.516 198.827 o
-5 -5 -19 9.614 9.841 0.796 83.778 o
-5 -5 -18 6.492 5.709 0.740 96.901 o
-5 -5 -17 20.698 20.366 1.047 48.390 o
-5 -5 -16 16.385 17.002 0.970 56.352 o
-5 -5 -15 3.919 3.957 0.663 120.640 o
-5 -5 -14 5.369 5.290 0.656 123.221 o
-5 -5 -13 80.819 79.976 2.031 12.857 o
-5 -5 -12 12.490 11.809 0.719 102.628 o
-5 -5 -11 16.574 16.820 0.789 85.267 o
-5 -5 -10 21.549 20.917 0.831 76.886 o
-5 -5 -9 58.615 59.311 1.487 23.998 o
-5 -5 -8 118.996 121.441 2.520 8.355 o
-5 -5 -7 16.437 16.611 0.649 125.885 o
-5 -5 -6 123.561 123.283 2.457 8.787 o
-5 -5 -5 12.353 12.367 0.503 210.026 o
-5 -5 -4 256.280 258.704 4.704 2.397 o
-5 -5 -3 84.676 84.283 1.717 17.992 o
-5 -5 -2 111.579 111.823 2.171 11.257 o
-5 -5 -1 78.643 79.976 1.619 20.229 o
-5 -4 -20 3.473 2.855 0.607 143.847 o
-5 -4 -19 2.774 2.987 0.642 128.636 o
-5 -4 -18 8.493 8.368 0.803 82.327 o
-5 -4 -17 0.250 0.314 0.579 158.046 o
-5 -4 -16 5.074 5.486 0.705 106.732 o
-5 -4 -15 2.083 1.968 0.607 143.847 o
-5 -4 -14 15.471 16.478 0.865 70.810 o
-5 -4 -13 21.339 22.173 0.949 58.865 o
-5 -4 -12 15.909 16.660 0.796 83.778 o
-5 -4 -11 9.607 9.876 0.628 134.417 o
-5 -4 -10 16.626 16.604 0.733 98.755 o
-5 -4 -9 1.244 1.110 0.377 373.380 o
-5 -4 -8 52.901 53.720 1.333 29.845 o
-5 -4 -7 149.918 150.007 2.924 6.202 o
-5 -4 -6 28.641 29.118 0.810 80.914 o
-5 -4 -5 0.448 0.740 0.272 715.830 o
-5 -4 -4 170.122 170.122 3.190 5.213 o
-5 -4 -3 305.565 304.726 5.451 1.785 o
-5 -4 -2 210.229 215.788 3.929 3.435 o
-5 -4 -1 165.908 172.425 3.176 5.259 o
-5 -3 -20 1.460 1.480 0.572 161.924 o
-5 -3 -19 11.789 11.048 0.838 75.609 o
-5 -3 -18 11.226 10.720 0.824 78.194 o
-5 -3 -17 12.230 12.319 0.858 71.966 o
-5 -3 -16 9.478 9.513 0.803 82.327 o
-5 -3 -15 2.365 3.008 0.614 140.596 o
-5 -3 -14 11.811 12.521 0.768 89.981 o
-5 -3 -13 10.742 11.390 0.719 102.628 o
-5 -3 -12 0.233 0.126 0.426 292.603 o
-5 -3 -11 20.744 20.101 0.817 79.537 o
-5 -3 -10 29.957 30.493 0.977 55.550 o
-5 -3 -9 3.772 3.413 0.419 302.438 o
-5 -3 -8 12.708 13.428 0.586 154.305 o
-5 -3 -7 102.083 104.369 2.122 11.781 o
-5 -3 -6 84.379 84.597 1.752 17.282 o
-5 -3 -5 95.983 97.976 1.954 13.887 o
-5 -3 -4 438.739 441.451 7.810 0.870 o
-5 -3 -3 23.364 23.820 0.635 131.479 o
-5 -3 -2 64.939 65.794 1.340 29.535 o
-5 -3 -1 20.380 20.980 0.565 165.947 o
-5 -2 -20 1.516 1.710 0.593 150.696 o
-5 -2 -19 15.156 15.864 0.949 58.865 o
-5 -2 -18 7.866 7.489 0.754 93.345 o
-5 -2 -17 0.694 0.147 0.572 161.924 o
-5 -2 -16 19.631 19.591 1.019 51.078 o
-5 -2 -15 5.390 5.088 0.649 125.885 o
-5 -2 -14 22.971 22.725 0.984 54.765 o
-5 -2 -13 22.763 23.157 0.949 58.865 o
-5 -2 -12 60.723 60.211 1.598 20.762 o
-5 -2 -11 8.432 8.117 0.572 161.924 o
-5 -2 -10 18.014 18.544 0.747 95.098 o
-5 -2 -9 44.882 45.868 1.200 36.803 o
-5 -2 -8 68.728 66.862 1.528 22.701 o
-5 -2 -7 85.836 86.725 1.808 16.231 o
-5 -2 -6 59.895 59.646 1.312 30.805 o
-5 -2 -5 22.424 23.597 0.656 123.221 o
-5 -2 -4 1.063 1.459 0.237 941.848 o
-5 -2 -3 22.608 22.976 0.607 143.847 o
-5 -2 -2 141.861 143.188 2.652 7.540 o
-5 -2 -1 365.879 366.304 6.505 1.253 o
-5 -1 -21 0.945 1.270 0.558 170.121 o
-5 -1 -20 4.588 4.125 0.656 123.221 o
-5 -1 -19 0.954 0.879 0.607 143.847 o
-5 -1 -18 0.533 0.447 0.586 154.305 o
-5 -1 -17 9.238 9.597 0.810 80.914 o
-5 -1 -16 4.404 4.858 0.684 113.367 o
-5 -1 -15 5.343 5.981 0.670 118.140 o
-5 -1 -14 14.720 14.691 0.810 80.914 o
-5 -1 -13 8.119 8.298 0.635 131.479 o
-5 -1 -12 81.276 81.554 1.968 13.691 o
-5 -1 -11 62.959 62.835 1.584 21.129 o
-5 -1 -10 87.393 86.781 1.954 13.887 o
-5 -1 -9 40.920 39.622 1.082 45.319 o
-5 -1 -8 21.865 21.852 0.705 106.732 o
-5 -1 -7 3.779 3.818 0.342 453.468 o
-5 -1 -6 183.705 184.060 3.427 4.516 o
-5 -1 -5 45.065 46.029 1.040 49.042 o
-5 -1 -4 170.614 172.418 3.176 5.259 o
-5 -1 -3 359.664 362.417 6.421 1.286 o
-5 -1 -2 496.626 497.893 8.829 0.680 o
-5 -1 -1 110.914 112.521 2.101 12.017 o
-4 -21 -3 3.906 3.671 0.635 131.479 o
-4 -21 -2 9.177 9.499 0.768 89.981 o
-4 -21 -1 5.123 4.795 0.635 131.479 o
-4 -20 -7 13.485 13.533 0.845 74.365 o
-4 -20 -6 3.971 4.760 0.635 131.479 o
-4 -20 -5 6.236 5.946 0.677 115.717 o
-4 -20 -4 0.598 0.949 0.565 165.947 o
-4 -20 -3 3.972 4.229 0.649 125.885 o
-4 -20 -2 0.726 0.726 0.579 158.046 o
-4 -20 -1 6.150 6.679 0.719 102.628 o
-4 -19 -9 5.188 4.306 0.635 131.479 o
-4 -19 -8 3.525 2.687 0.607 143.847 o
-4 -19 -7 1.156 1.263 0.586 154.305 o
-4 -19 -6 3.991 3.971 0.656 123.221 o
-4 -19 -5 3.012 3.546 0.656 123.221 o
-4 -19 -4 8.630 8.424 0.789 85.267 o
-4 -19 -3 2.408 2.527 0.656 123.221 o
-4 -19 -2 3.067 2.980 0.663 120.640 o
-4 -19 -1 1.714 1.954 0.635 131.479 o
-4 -18 -11 4.195 3.908 0.635 131.479 o
-4 -18 -10 2.050 2.729 0.593 150.696 o
-4 -18 -9 2.172 2.150 0.621 137.454 o
-4 -18 -8 4.444 3.657 0.677 115.717 o
-4 -18 -7 5.178 5.262 0.712 104.650 o
-4 -18 -6 1.046 1.012 0.621 137.454 o
-4 -18 -5 2.981 3.497 0.677 115.717 o
-4 -18 -4 2.518 2.457 0.621 137.454 o
-4 -18 -3 8.277 7.963 0.775 88.368 o
-4 -18 -2 9.567 10.623 0.824 78.194 o
-4 -18 -1 6.366 6.595 0.740 96.901 o
-4 -17 -12 1.731 2.289 0.579 158.046 o
-4 -17 -11 0.876 0.565 0.572 161.924 o
-4 -17 -10 5.507 5.235 0.698 108.878 o
-4 -17 -9 7.252 7.628 0.775 88.368 o
-4 -17 -8 11.283 11.677 0.886 67.504 o
-4 -17 -7 8.328 8.961 0.789 85.267 o
-4 -17 -6 2.121 2.185 0.628 134.417 o
-4 -17 -5 2.447 1.759 0.621 137.454 o
-4 -17 -4 0.883 0.893 0.600 147.212 o
-4 -17 -3 4.367 4.160 0.677 115.717 o
-4 -17 -2 4.009 4.013 0.684 113.367 o
-4 -17 -1 3.849 4.209 0.670 118.140 o
-4 -16 -14 1.184 1.082 0.558 170.121 o
-4 -16 -13 8.754 8.850 0.747 95.098 o
-4 -16 -12 2.552 2.506 0.628 134.417 o
-4 -16 -11 0.919 0.154 0.586 154.305 o
-4 -16 -10 1.440 1.759 0.635 131.479 o
-4 -16 -9 14.018 14.608 0.921 62.487 o
-4 -16 -8 6.043 4.934 0.705 106.732 o
-4 -16 -7 0.256 0.126 0.579 158.046 o
-4 -16 -6 18.497 18.593 1.012 51.785 o
-4 -16 -5 17.071 16.025 0.963 57.172 o
-4 -16 -4 3.200 3.755 0.656 123.221 o
-4 -16 -3 1.074 1.333 0.600 147.212 o
-4 -16 -2 3.719 3.985 0.656 123.221 o
-4 -16 -1 4.463 4.571 0.670 118.140 o
-4 -15 -15 7.325 7.601 0.712 104.650 o
-4 -15 -14 0.865 1.012 0.572 161.924 o
-4 -15 -13 0.106 0.168 0.572 161.924 o
-4 -15 -12 17.427 18.733 1.019 51.078 o
-4 -15 -11 24.823 24.253 1.159 39.511 o
-4 -15 -10 0.606 0.593 0.586 154.305 o
-4 -15 -9 14.643 14.468 0.921 62.487 o
-4 -15 -8 14.219 14.608 0.921 62.487 o
-4 -15 -7 12.121 12.032 0.858 71.966 o
-4 -15 -6 5.193 4.774 0.684 113.367 o
-4 -15 -5 2.859 2.534 0.628 134.417 o
-4 -15 -4 2.020 1.584 0.586 154.305 o
-4 -15 -3 9.305 8.948 0.747 95.098 o
-4 -15 -2 34.538 34.359 1.277 32.511 o
-4 -15 -1 32.079 32.007 1.228 35.149 o
-4 -14 -16 0.774 1.131 0.558 170.121 o
-4 -14 -15 1.498 1.884 0.586 154.305 o
-4 -14 -14 3.371 3.155 0.649 125.885 o
-4 -14 -13 1.701 1.577 0.635 131.479 o
-4 -14 -12 3.738 3.643 0.663 120.640 o
-4 -14 -11 8.033 7.908 0.775 88.368 o
-4 -14 -10 4.795 4.418 0.691 111.088 o
-4 -14 -9 4.673 5.465 0.705 106.732 o
-4 -14 -8 25.520 25.147 1.138 40.979 o
-4 -14 -7 3.812 4.223 0.670 118.140 o
-4 -14 -6 27.881 27.471 1.145 40.481 o
-4 -14 -5 4.418 5.388 0.621 137.454 o
-4 -14 -4 35.463 36.062 1.249 33.981 o
-4 -14 -3 12.993 12.354 0.768 89.981 o
-4 -14 -2 99.362 99.267 2.380 9.363 o
-4 -14 -1 10.668 10.678 0.726 100.664 o
-4 -13 -16 0.128 0.000 0.537 183.636 o
-4 -13 -15 3.239 2.764 0.628 134.417 o
-4 -13 -14 1.645 1.584 0.628 134.417 o
-4 -13 -13 0.053 0.886 0.579 158.046 o
-4 -13 -12 8.152 7.998 0.768 89.981 o
-4 -13 -11 12.425 11.732 0.858 71.966 o
-4 -13 -10 2.337 3.552 0.649 125.885 o
-4 -13 -9 7.602 7.866 0.754 93.345 o
-4 -13 -8 8.177 8.417 0.733 98.755 o
-4 -13 -7 26.534 26.717 1.075 45.909 o
-4 -13 -6 23.702 24.707 1.019 51.078 o
-4 -13 -5 112.773 112.249 2.596 7.868 o
-4 -13 -4 13.258 13.226 0.761 91.640 o
-4 -13 -3 84.491 82.580 2.038 12.770 o
-4 -13 -2 1.237 1.298 0.489 222.199 o
-4 -13 -1 23.567 23.960 0.956 58.009 o
-4 -12 -17 2.097 1.940 0.572 161.924 o
-4 -12 -16 10.720 10.385 0.810 80.914 o
-4 -12 -15 15.615 16.115 0.963 57.172 o
-4 -12 -14 25.382 26.640 1.166 39.040 o
-4 -12 -13 3.221 3.888 0.663 120.640 o
-4 -12 -12 1.919 1.794 0.614 140.596 o
-4 -12 -11 10.736 10.574 0.831 76.886 o
-4 -12 -10 17.036 16.485 0.942 59.741 o
-4 -12 -9 10.555 10.043 0.740 96.901 o
-4 -12 -8 41.230 40.585 1.326 30.160 o
-4 -12 -7 11.865 12.347 0.747 95.098 o
-4 -12 -6 3.216 3.022 0.523 193.560 o
-4 -12 -5 40.906 40.292 1.263 33.234 o
-4 -12 -4 83.769 84.695 2.038 12.770 o
-4 -12 -3 20.142 20.059 0.851 73.151 o
-4 -12 -2 60.062 60.462 1.591 20.945 o
-4 -12 -1 96.504 96.141 2.212 10.835 o
-4 -11 -18 1.739 2.157 0.565 165.947 o
-4 -11 -17 3.199 3.511 0.642 128.636 o
-4 -11 -16 10.342 9.590 0.824 78.194 o
-4 -11 -15 0.279 0.831 0.614 140.596 o
-4 -11 -14 3.555 2.792 0.649 125.885 o
-4 -11 -13 3.927 4.544 0.684 113.367 o
-4 -11 -12 6.231 6.079 0.719 102.628 o
-4 -11 -11 12.238 12.654 0.879 68.580 o
-4 -11 -10 31.944 32.091 1.186 37.674 o
-4 -11 -9 48.713 49.135 1.480 24.225 o
-4 -11 -8 27.355 26.647 1.033 49.707 o
-4 -11 -7 19.560 20.296 0.879 68.580 o
-4 -11 -6 5.912 6.554 0.572 161.924 o
-4 -11 -5 2.035 2.108 0.468 242.543 o
-4 -11 -4 21.242 21.908 0.858 71.966 o
-4 -11 -3 33.272 33.550 1.061 47.125 o
-4 -11 -2 117.680 118.126 2.547 8.172 o
-4 -11 -1 10.992 11.125 0.614 140.596 o
-4 -10 -18 0.452 0.286 0.544 178.957 o
-4 -10 -17 4.430 4.488 0.677 115.717 o
-4 -10 -16 6.608 6.609 0.768 89.981 o
-4 -10 -15 3.624 4.446 0.670 118.140 o
-4 -10 -14 19.810 19.403 1.026 50.385 o
-4 -10 -13 0.119 0.391 0.565 165.947 o
-4 -10 -12 7.183 7.684 0.733 98.755 o
-4 -10 -11 8.397 8.892 0.705 106.732 o
-4 -10 -10 3.641 3.385 0.558 170.121 o
-4 -10 -9 0.216 -0.007 0.454 257.699 o
-4 -10 -8 11.123 11.495 0.684 113.367 o
-4 -10 -7 18.819 19.102 0.817 79.537 o
-4 -10 -6 30.059 29.564 0.998 53.243 o
-4 -10 -5 11.946 11.865 0.635 131.479 o
-4 -10 -4 79.587 79.739 1.857 15.388 o
-4 -10 -3 8.275 8.703 0.544 178.957 o
-4 -10 -2 13.652 13.624 0.635 131.479 o
-4 -10 -1 35.627 35.881 1.040 49.042 o
-4 -9 -19 8.289 8.138 0.705 106.732 o
-4 -9 -18 0.525 -0.230 0.551 174.455 o
-4 -9 -17 4.300 4.865 0.705 106.732 o
-4 -9 -16 4.174 3.629 0.670 118.140 o
-4 -9 -15 7.218 7.775 0.761 91.640 o
-4 -9 -14 7.315 7.824 0.768 89.981 o
-4 -9 -13 10.445 10.518 0.810 80.914 o
-4 -9 -12 8.071 8.522 0.698 108.878 o
-4 -9 -11 1.328 1.124 0.503 210.026 o
-4 -9 -10 17.047 17.092 0.831 76.886 o
-4 -9 -9 70.909 70.247 1.787 16.613 o
-4 -9 -8 33.598 35.008 1.117 42.530 o
-4 -9 -7 52.612 52.701 1.410 26.683 o
-4 -9 -6 16.376 16.311 0.712 104.650 o
-4 -9 -5 39.576 40.271 1.138 40.979 o
-4 -9 -4 19.453 18.691 0.719 102.628 o
-4 -9 -3 17.140 17.644 0.684 113.367 o
-4 -9 -2 43.727 43.830 1.145 40.481 o
-4 -9 -1 79.170 79.711 1.766 17.010 o
-4 -8 -19 4.536 4.858 0.635 131.479 o
-4 -8 -18 2.293 2.513 0.635 131.479 o
-4 -8 -17 1.204 0.600 0.628 134.417 o
-4 -8 -16 1.117 1.989 0.614 140.596 o
-4 -8 -15 6.663 7.203 0.747 95.098 o
-4 -8 -14 6.118 5.807 0.712 104.650 o
-4 -8 -13 23.791 24.323 1.075 45.909 o
-4 -8 -12 3.151 3.099 0.558 170.121 o
-4 -8 -11 22.180 22.341 0.942 59.741 o
-4 -8 -10 30.071 30.611 1.068 46.511 o
-4 -8 -9 6.043 5.604 0.537 183.636 o
-4 -8 -8 11.292 10.720 0.614 140.596 o
-4 -8 -7 16.584 16.192 0.698 108.878 o
-4 -8 -6 27.332 27.373 0.879 68.580 o
-4 -8 -5 16.187 17.197 0.670 118.140 o
-4 -8 -4 49.056 48.590 1.221 35.552 o
-4 -8 -3 24.459 23.981 0.740 96.901 o
-4 -8 -2 41.281 41.883 1.047 48.390 o
-4 -8 -1 43.679 42.483 1.054 47.751 o
-4 -7 -20 1.551 1.912 0.572 161.924 o
-4 -7 -19 4.216 4.278 0.649 125.885 o
-4 -7 -18 3.784 3.769 0.670 118.140 o
-4 -7 -17 7.040 7.482 0.747 95.098 o
-4 -7 -16 2.486 2.568 0.635 131.479 o
-4 -7 -15 3.550 3.336 0.649 125.885 o
-4 -7 -14 1.060 1.556 0.579 158.046 o
-4 -7 -13 8.649 8.326 0.691 111.088 o
-4 -7 -12 3.584 3.511 0.551 174.455 o
-4 -7 -11 3.352 2.820 0.509 204.312 o
-4 -7 -10 28.269 28.643 1.005 52.507 o
-4 -7 -9 2.630 3.050 0.447 265.815 o
-4 -7 -8 27.084 26.801 0.900 65.427 o
-4 -7 -7 14.745 14.084 0.628 134.417 o
-4 -7 -6 13.901 13.680 0.600 147.212 o
-4 -7 -5 199.825 198.828 3.783 3.706 o
-4 -7 -4 12.663 12.458 0.516 198.827 o
-4 -7 -3 47.913 46.189 1.103 43.614 o
-4 -7 -2 7.086 7.628 0.398 335.111 o
-4 -7 -1 97.429 98.681 1.989 13.405 o
-4 -6 -20 4.038 3.839 0.614 140.596 o
-4 -6 -19 6.985 6.931 0.726 100.664 o
-4 -6 -18 5.170 5.102 0.705 106.732 o
-4 -6 -17 10.385 10.288 0.817 79.537 o
-4 -6 -16 1.461 1.528 0.600 147.212 o
-4 -6 -15 9.815 9.569 0.796 83.778 o
-4 -6 -14 8.053 8.243 0.719 102.628 o
-4 -6 -13 0.240 0.328 0.482 228.687 o
-4 -6 -12 28.299 27.575 1.033 49.707 o
-4 -6 -11 70.639 70.457 1.780 16.744 o
-4 -6 -10 30.426 30.472 1.012 51.785 o
-4 -6 -9 43.411 43.384 1.207 36.379 o
-4 -6 -8 61.793 61.900 1.501 23.554 o
-4 -6 -7 127.431 125.000 2.561 8.084 o
-4 -6 -6 110.966 112.933 2.289 10.120 o
-4 -6 -5 70.568 71.022 1.542 22.292 o
-4 -6 -4 54.164 55.221 1.242 34.364 o
-4 -6 -3 132.203 130.570 2.527 8.308 o
-4 -6 -2 160.639 160.804 3.029 5.780 o
-4 -6 -1 392.859 400.119 7.126 1.044 o
-4 -5 -20 2.206 1.940 0.579 158.046 o
-4 -5 -19 6.213 6.135 0.719 102.628 o
-4 -5 -18 8.184 7.845 0.782 86.797 o
-4 -5 -17 12.482 12.500 0.872 69.682 o
-4 -5 -16 2.490 2.408 0.628 134.417 o
-4 -5 -15 39.072 39.412 1.396 27.219 o
-4 -5 -14 66.638 66.318 1.815 16.106 o
-4 -5 -13 11.647 10.986 0.719 102.628 o
-4 -5 -12 4.746 5.360 0.558 170.121 o
-4 -5 -11 5.447 5.793 0.537 183.636 o
-4 -5 -10 70.932 70.868 1.717 17.992 o
-4 -5 -9 45.580 45.310 1.221 35.552 o
-4 -5 -8 100.426 102.220 2.178 11.185 o
-4 -5 -7 52.504 52.813 1.256 33.604 o
-4 -5 -6 191.901 193.579 3.650 3.980 o
-4 -5 -5 9.278 9.680 0.433 283.241 o
-4 -5 -4 280.961 282.224 5.123 2.021 o
-4 -5 -3 167.576 170.464 3.183 5.236 o
-4 -5 -2 305.296 312.152 5.597 1.693 o
-4 -5 -1 250.647 254.991 4.606 2.499 o
-4 -4 -20 3.854 3.490 0.635 131.479 o
-4 -4 -19 11.028 12.130 0.851 73.151 o
-4 -4 -18 5.552 5.339 0.698 108.878 o
-4 -4 -17 5.245 4.146 0.684 113.367 o
-4 -4 -16 8.579 8.291 0.775 88.368 o
-4 -4 -15 7.267 7.475 0.712 104.650 o
-4 -4 -14 0.241 0.558 0.489 222.199 o
-4 -4 -13 37.024 36.669 1.214 35.962 o
-4 -4 -12 4.175 4.774 0.530 188.500 o
-4 -4 -11 37.769 38.212 1.159 39.511 o
-4 -4 -10 1.106 1.207 0.391 347.186 o
-4 -4 -9 69.776 67.749 1.598 20.762 o
-4 -4 -8 55.486 56.135 1.347 29.230 o
-4 -4 -7 42.699 45.066 1.096 44.171 o
-4 -4 -6 71.975 73.130 1.556 21.894 o
-4 -4 -5 549.882 557.099 9.918 0.539 o
-4 -4 -4 475.930 473.075 8.431 0.746 o
-4 -4 -3 202.984 206.359 3.762 3.748 o
-4 -4 -2 102.754 105.563 2.017 13.036 o
-4 -4 -1 1405.190 1415.300 25.181 0.084 o
-4 -3 -21 1.972 1.270 0.572 161.924 o
-4 -3 -20 3.436 3.378 0.628 134.417 o
-4 -3 -19 19.438 20.031 1.047 48.390 o
-4 -3 -18 13.497 14.231 0.907 64.425 o
-4 -3 -17 1.093 0.342 0.579 158.046 o
-4 -3 -16 8.847 8.082 0.768 89.981 o
-4 -3 -15 6.932 7.245 0.691 111.088 o
-4 -3 -14 26.047 25.503 1.026 50.385 o
-4 -3 -13 1.087 1.438 0.475 235.462 o
-4 -3 -12 68.624 69.361 1.752 17.282 o
-4 -3 -11 45.958 46.364 1.291 31.812 o
-4 -3 -10 2.147 2.603 0.412 312.777 o
-4 -3 -9 221.318 220.164 4.216 2.984 o
-4 -3 -8 274.112 273.326 5.060 2.071 o
-4 -3 -7 34.373 34.450 0.893 66.454 o
-4 -3 -6 383.659 385.449 6.917 1.109 o
-4 -3 -5 331.941 326.885 5.884 1.532 o
-4 -3 -4 712.494 712.732 12.779 0.325 o
-4 -3 -3 40.748 40.592 0.900 65.427 o
-4 -3 -2 10.348 10.818 0.370 387.603 o
-4 -3 -1 764.502 769.627 13.749 0.281 o
-4 -2 -21 1.441 0.796 0.530 188.500 o
-4 -2 -20 5.599 5.486 0.691 111.088 o
-4 -2 -19 33.586 34.911 1.347 29.230 o
-4 -2 -18 3.739 4.229 0.677 115.717 o
-4 -2 -17 6.667 7.028 0.740 96.901 o
-4 -2 -16 9.258 9.003 0.789 85.267 o
-4 -2 -15 40.424 40.864 1.396 27.219 o
-4 -2 -14 56.100 56.184 1.605 20.582 o
-4 -2 -13 71.798 72.111 1.843 15.622 o
-4 -2 -12 44.623 44.193 1.291 31.812 o
-4 -2 -11 98.538 98.674 2.205 10.903 o
-4 -2 -10 30.432 29.292 0.928 61.551 o
-4 -2 -9 96.769 95.631 2.052 12.596 o
-4 -2 -8 13.027 12.688 0.523 193.560 o
-4 -2 -7 23.402 23.130 0.684 113.367 o
-4 -2 -6 272.156 273.835 4.962 2.154 o
-4 -2 -5 453.422 449.568 8.040 0.820 o
-4 -2 -4 150.223 150.426 2.792 6.805 o
-4 -2 -3 238.291 240.055 4.306 2.860 o
-4 -2 -2 515.139 522.398 9.303 0.613 o
-4 -2 -1 6.226 6.086 0.265 754.001 o
-4 -1 -21 1.920 2.164 0.558 170.121 o
-4 -1 -20 4.637 4.606 0.670 118.140 o
-4 -1 -19 3.636 3.713 0.684 113.367 o
-4 -1 -18 2.077 2.080 0.628 134.417 o
-4 -1 -17 1.282 1.870 0.614 140.596 o
-4 -1 -16 39.154 37.870 1.375 28.055 o
-4 -1 -15 24.386 24.337 1.033 49.707 o
-4 -1 -14 175.745 172.411 3.657 3.965 o
-4 -1 -13 19.010 19.493 0.865 70.810 o
-4 -1 -12 82.174 80.863 1.940 14.088 o
-4 -1 -11 36.639 36.530 1.096 44.171 o
-4 -1 -10 34.052 34.436 1.012 51.785 o
-4 -1 -9 10.498 11.041 0.537 183.636 o
-4 -1 -8 2.204 2.373 0.314 537.668 o
-4 -1 -7 116.533 117.267 2.310 9.938 o
-4 -1 -6 381.641 371.783 6.672 1.191 o
-4 -1 -5 89.098 90.676 1.794 16.484 o
-4 -1 -4 11.226 11.083 0.384 359.926 o
-4 -1 -3 98.097 99.121 1.891 14.825 o
-4 -1 -2 586.971 584.933 10.511 0.480 o
-4 -1 -1 959.436 938.702 16.869 0.186 o
-3 -21 -4 4.559 4.195 0.635 131.479 o
-3 -21 -3 3.381 3.936 0.607 143.847 o
-3 -21 -2 1.543 1.870 0.565 165.947 o
-3 -21 -1 4.350 4.202 0.628 134.417 o
-3 -20 -7 6.174 5.528 0.649 125.885 o
-3 -20 -6 3.605 3.315 0.621 137.454 o
-3 -20 -5 0.095 -0.649 0.544 178.957 o
-3 -20 -4 5.173 5.486 0.684 113.367 o
-3 -20 -3 2.274 1.801 0.614 140.596 o
-3 -20 -2 1.663 1.857 0.600 147.212 o
-3 -20 -1 5.518 4.865 0.684 113.367 o
-3 -19 -9 3.321 2.792 0.600 147.212 o
-3 -19 -8 5.459 4.906 0.677 115.717 o
-3 -19 -7 1.960 2.080 0.607 143.847 o
-3 -19 -6 8.300 8.864 0.782 86.797 o
-3 -19 -5 1.327 1.612 0.628 134.417 o
-3 -19 -4 9.364 8.096 0.789 85.267 o
-3 -19 -3 1.104 1.466 0.621 137.454 o
-3 -19 -2 0.716 0.775 0.600 147.212 o
-3 -19 -1 2.467 1.961 0.649 125.885 o
-3 -18 -11 0.640 0.181 0.537 183.636 o
-3 -18 -10 4.605 4.753 0.656 123.221 o
-3 -18 -9 1.732 1.431 0.607 143.847 o
-3 -18 -8 7.444 7.670 0.768 89.981 o
-3 -18 -7 1.777 2.185 0.635 131.479 o
-3 -18 -6 10.062 9.513 0.831 76.886 o
-3 -18 -5 8.923 8.236 0.775 88.368 o
-3 -18 -4 3.407 2.973 0.649 125.885 o
-3 -18 -3 2.052 2.827 0.635 131.479 o
-3 -18 -2 0.618 0.754 0.586 154.305 o
-3 -18 -1 1.835 1.640 0.614 140.596 o
-3 -17 -13 2.952 3.078 0.607 143.847 o
-3 -17 -12 2.084 2.799 0.600 147.212 o
-3 -17 -11 11.811 11.446 0.824 78.194 o
-3 -17 -10 5.890 6.023 0.733 98.755 o
-3 -17 -9 19.534 19.542 1.047 48.390 o
-3 -17 -8 10.247 9.785 0.817 79.537 o
-3 -17 -7 1.531 1.647 0.614 140.596 o
-3 -17 -6 10.092 10.406 0.831 76.886 o
-3 -17 -5 1.458 1.340 0.607 143.847 o
-3 -17 -4 4.419 4.195 0.677 115.717 o
-3 -17 -3 2.504 2.659 0.635 131.479 o
-3 -17 -2 9.940 10.567 0.831 76.886 o
-3 -17 -1 13.876 13.659 0.907 64.425 o
-3 -16 -14 2.929 2.324 0.586 154.305 o
-3 -16 -13 3.355 3.301 0.621 137.454 o
-3 -16 -12 3.840 3.490 0.663 120.640 o
-3 -16 -11 0.614 0.496 0.593 150.696 o
-3 -16 -10 1.491 1.487 0.642 128.636 o
-3 -16 -9 11.451 10.923 0.851 73.151 o
-3 -16 -8 5.010 4.620 0.712 104.650 o
-3 -16 -7 45.482 45.219 1.535 22.495 o
-3 -16 -6 4.034 4.229 0.677 115.717 o
-3 -16 -5 3.418 2.750 0.642 128.636 o
-3 -16 -4 9.143 9.548 0.796 83.778 o
-3 -16 -3 3.634 3.392 0.649 125.885 o
-3 -16 -2 14.164 14.664 0.907 64.425 o
-3 -16 -1 4.066 4.083 0.656 123.221 o
-3 -15 -15 3.314 3.615 0.607 143.847 o
-3 -15 -14 3.698 3.266 0.621 137.454 o
-3 -15 -13 26.189 26.361 1.159 39.511 o
-3 -15 -12 7.216 6.623 0.761 91.640 o
-3 -15 -11 1.276 1.857 0.614 140.596 o
-3 -15 -10 37.930 39.001 1.410 26.683 o
-3 -15 -9 2.199 2.205 0.642 128.636 o
-3 -15 -8 13.864 13.240 0.886 67.504 o
-3 -15 -7 2.386 1.870 0.621 137.454 o
-3 -15 -6 13.093 12.535 0.865 70.810 o
-3 -15 -5 19.733 19.654 0.998 53.243 o
-3 -15 -4 2.244 2.143 0.586 154.305 o
-3 -15 -3 13.775 14.231 0.858 71.966 o
-3 -15 -2 0.489 0.949 0.516 198.827 o
-3 -15 -1 21.222 21.601 0.977 55.550 o
-3 -14 -16 3.077 3.211 0.593 150.696 o
-3 -14 -15 4.640 4.397 0.663 120.640 o
-3 -14 -14 0.130 0.084 0.572 161.924 o
-3 -14 -13 8.963 8.689 0.810 80.914 o
-3 -14 -12 3.330 2.792 0.635 131.479 o
-3 -14 -11 1.845 1.508 0.614 140.596 o
-3 -14 -10 9.586 9.108 0.803 82.327 o
-3 -14 -9 25.837 26.305 1.166 39.040 o
-3 -14 -8 36.404 37.060 1.361 28.633 o
-3 -14 -7 8.891 7.936 0.726 100.664 o
-3 -14 -6 5.280 5.751 0.635 131.479 o
-3 -14 -5 43.681 44.905 1.417 26.421 o
-3 -14 -4 2.869 2.715 0.544 178.957 o
-3 -14 -3 11.192 10.769 0.719 102.628 o
-3 -14 -2 16.941 16.353 0.831 76.886 o
-3 -14 -1 22.456 22.076 0.949 58.865 o
-3 -13 -17 2.884 3.413 0.614 140.596 o
-3 -13 -16 1.229 0.635 0.565 165.947 o
-3 -13 -15 9.371 8.668 0.789 85.267 o
-3 -13 -14 1.641 1.305 0.628 134.417 o
-3 -13 -13 16.873 17.707 0.984 54.765 o
-3 -13 -12 0.898 0.838 0.593 150.696 o
-3 -13 -11 17.986 17.455 0.984 54.765 o
-3 -13 -10 15.375 14.775 0.921 62.487 o
-3 -13 -9 8.443 8.215 0.747 95.098 o
-3 -13 -8 12.734 12.102 0.782 86.797 o
-3 -13 -7 5.275 4.941 0.600 147.212 o
-3 -13 -6 51.958 52.296 1.528 22.701 o
-3 -13 -5 9.456 9.680 0.684 113.367 o
-3 -13 -4 19.238 19.165 0.872 69.682 o
-3 -13 -3 44.373 44.947 1.347 29.230 o
-3 -13 -2 31.530 32.789 1.117 42.530 o
-3 -13 -1 60.358 60.783 1.626 20.055 o
-3 -12 -17 3.650 3.643 0.621 137.454 o
-3 -12 -16 4.551 4.439 0.677 115.717 o
-3 -12 -15 8.350 8.389 0.803 82.327 o
-3 -12 -14 8.255 8.131 0.775 88.368 o
-3 -12 -13 14.482 14.615 0.921 62.487 o
-3 -12 -12 19.294 19.619 1.026 50.385 o
-3 -12 -11 0.949 1.361 0.593 150.696 o
-3 -12 -10 8.652 8.620 0.740 96.901 o
-3 -12 -9 24.129 23.953 1.019 51.078 o
-3 -12 -8 13.197 13.226 0.775 88.368 o
-3 -12 -7 13.774 14.377 0.782 86.797 o
-3 -12 -6 1.966 2.185 0.489 222.199 o
-3 -12 -5 49.921 50.063 1.431 25.908 o
-3 -12 -4 18.517 18.963 0.831 76.886 o
-3 -12 -3 126.676 126.508 2.750 7.014 o
-3 -12 -2 8.174 7.970 0.586 154.305 o
-3 -12 -1 21.294 21.601 0.851 73.151 o
-3 -11 -18 2.582 2.743 0.593 150.696 o
-3 -11 -17 2.910 3.818 0.649 125.885 o
-3 -11 -16 5.730 5.821 0.726 100.664 o
-3 -11 -15 1.602 1.633 0.614 140.596 o
-3 -11 -14 0.974 1.068 0.593 150.696 o
-3 -11 -13 8.347 8.647 0.782 86.797 o
-3 -11 -12 3.091 2.987 0.628 134.417 o
-3 -11 -11 3.318 3.155 0.607 143.847 o
-3 -11 -10 1.121 1.047 0.516 198.827 o
-3 -11 -9 15.804 14.929 0.810 80.914 o
-3 -11 -8 94.548 94.584 2.254 10.436 o
-3 -11 -7 99.880 100.300 2.324 9.819 o
-3 -11 -6 14.114 13.917 0.719 102.628 o
-3 -11 -5 5.133 5.207 0.509 204.312 o
-3 -11 -4 55.005 54.264 1.438 25.657 o
-3 -11 -3 9.343 10.134 0.600 147.212 o
-3 -11 -2 16.994 17.218 0.726 100.664 o
-3 -11 -1 29.799 30.563 0.977 55.550 o
-3 -10 -18 4.925 5.960 0.677 115.717 o
-3 -10 -17 1.464 1.061 0.600 147.212 o
-3 -10 -16 1.516 1.961 0.642 128.636 o
-3 -10 -15 8.696 7.949 0.768 89.981 o
-3 -10 -14 7.066 7.628 0.761 91.640 o
-3 -10 -13 10.560 10.825 0.824 78.194 o
-3 -10 -12 26.905 26.857 1.131 41.487 o
-3 -10 -11 1.148 1.124 0.509 204.312 o
-3 -10 -10 16.041 16.346 0.831 76.886 o
-3 -10 -9 16.027 16.046 0.803 82.327 o
-3 -10 -8 30.761 31.191 1.068 46.511 o
-3 -10 -7 7.350 6.735 0.558 170.121 o
-3 -10 -6 0.578 0.475 0.391 347.186 o
-3 -10 -5 17.233 17.567 0.733 98.755 o
-3 -10 -4 8.931 9.178 0.551 174.455 o
-3 -10 -3 53.524 54.914 1.389 27.494 o
-3 -10 -2 166.538 166.807 3.322 4.805 o
-3 -10 -1 58.894 58.480 1.431 25.908 o
-3 -9 -19 0.494 0.209 0.530 188.500 o
-3 -9 -18 5.223 4.990 0.670 118.140 o
-3 -9 -17 0.216 -0.223 0.579 158.046 o
-3 -9 -16 1.598 1.661 0.614 140.596 o
-3 -9 -15 2.090 2.736 0.621 137.454 o
-3 -9 -14 6.258 6.170 0.712 104.650 o
-3 -9 -13 20.992 20.268 1.019 51.078 o
-3 -9 -12 22.346 23.227 0.998 53.243 o
-3 -9 -11 7.165 7.684 0.642 128.636 o
-3 -9 -10 2.285 2.338 0.496 215.984 o
-3 -9 -9 67.050 66.367 1.703 18.288 o
-3 -9 -8 1.714 1.919 0.440 274.320 o
-3 -9 -7 46.675 44.130 1.242 34.364 o
-3 -9 -6 5.903 6.100 0.482 228.687 o
-3 -9 -5 45.499 46.866 1.228 35.149 o
-3 -9 -4 16.374 16.234 0.649 125.885 o
-3 -9 -3 32.612 32.901 0.942 59.741 o
-3 -9 -2 147.190 147.181 2.917 6.231 o
-3 -9 -1 13.156 13.728 0.558 170.121 o
-3 -8 -19 4.886 5.046 0.663 120.640 o
-3 -8 -18 1.867 2.045 0.614 140.596 o
-3 -8 -17 4.561 4.851 0.677 115.717 o
-3 -8 -16 1.535 1.368 0.600 147.212 o
-3 -8 -15 9.320 9.869 0.810 80.914 o
-3 -8 -14 1.174 1.556 0.586 154.305 o
-3 -8 -13 1.728 1.954 0.544 178.957 o
-3 -8 -12 24.825 24.777 1.012 51.785 o
-3 -8 -11 12.513 12.179 0.719 102.628 o
-3 -8 -10 17.183 17.483 0.803 82.327 o
-3 -8 -9 15.149 15.306 0.726 100.664 o
-3 -8 -8 35.837 35.176 1.068 46.511 o
-3 -8 -7 109.114 108.452 2.324 9.819 o
-3 -8 -6 86.376 86.753 1.919 14.397 o
-3 -8 -5 3.314 3.315 0.377 373.380 o
-3 -8 -4 106.192 104.446 2.150 11.477 o
-3 -8 -3 14.548 14.803 0.558 170.121 o
-3 -8 -2 58.965 59.164 1.333 29.845 o
-3 -8 -1 8.340 8.110 0.412 312.777 o
-3 -7 -20 2.077 1.710 0.558 170.121 o
-3 -7 -19 0.518 0.789 0.565 165.947 o
-3 -7 -18 1.663 1.110 0.593 150.696 o
-3 -7 -17 0.199 0.733 0.572 161.924 o
-3 -7 -16 6.937 7.126 0.747 95.098 o
-3 -7 -15 10.032 8.968 0.789 85.267 o
-3 -7 -14 61.584 59.597 1.759 17.145 o
-3 -7 -13 2.174 2.052 0.530 188.500 o
-3 -7 -12 16.030 16.367 0.817 79.537 o
-3 -7 -11 14.469 14.475 0.747 95.098 o
-3 -7 -10 23.202 24.065 0.900 65.427 o
-3 -7 -9 11.276 11.418 0.621 137.454 o
-3 -7 -8 1.675 1.584 0.384 359.926 o
-3 -7 -7 22.458 22.271 0.768 89.981 o
-3 -7 -6 2.395 2.645 0.349 435.511 o
-3 -7 -5 10.664 10.839 0.489 222.199 o
-3 -7 -4 155.286 157.154 3.015 5.834 o
-3 -7 -3 10.718 10.972 0.454 257.699 o
-3 -7 -2 170.249 167.909 3.169 5.282 o
-3 -7 -1 283.211 281.184 5.109 2.032 o
-3 -6 -20 0.890 1.193 0.551 174.455 o
-3 -6 -19 0.269 0.286 0.558 170.121 o
-3 -6 -18 0.496 0.314 0.586 154.305 o
-3 -6 -17 7.409 7.098 0.747 95.098 o
-3 -6 -16 1.068 1.326 0.600 147.212 o
-3 -6 -15 4.198 4.369 0.663 120.640 o
-3 -6 -14 5.203 5.318 0.621 137.454 o
-3 -6 -13 16.020 16.422 0.831 76.886 o
-3 -6 -12 9.140 8.975 0.642 128.636 o
-3 -6 -11 20.549 19.779 0.831 76.886 o
-3 -6 -10 81.232 81.177 1.912 14.502 o
-3 -6 -9 19.308 18.809 0.747 95.098 o
-3 -6 -8 10.005 10.316 0.544 178.957 o
-3 -6 -7 42.092 42.400 1.103 43.614 o
-3 -6 -6 201.764 203.113 3.825 3.626 o
-3 -6 -5 196.105 195.764 3.671 3.935 o
-3 -6 -4 177.764 177.178 3.322 4.805 o
-3 -6 -3 113.631 114.908 2.233 10.633 o
-3 -6 -2 109.611 109.004 2.122 11.781 o
-3 -6 -1 75.469 76.173 1.549 22.092 o
-3 -5 -20 1.635 1.152 0.572 161.924 o
-3 -5 -19 0.654 0.544 0.586 154.305 o
-3 -5 -18 2.377 1.577 0.600 147.212 o
-3 -5 -17 0.495 0.251 0.572 161.924 o
-3 -5 -16 66.510 67.895 1.940 14.088 o
-3 -5 -15 3.159 2.827 0.607 143.847 o
-3 -5 -14 9.617 9.429 0.705 106.732 o
-3 -5 -13 6.549 6.735 0.614 140.596 o
-3 -5 -12 4.024 4.250 0.516 198.827 o
-3 -5 -11 40.726 39.727 1.186 37.674 o
-3 -5 -10 78.656 77.904 1.822 15.983 o
-3 -5 -9 11.456 11.216 0.572 161.924 o
-3 -5 -8 137.929 136.767 2.750 7.014 o
-3 -5 -7 191.782 190.767 3.615 4.058 o
-3 -5 -6 61.131 61.167 1.347 29.230 o
-3 -5 -5 188.778 188.729 3.511 4.303 o
-3 -5 -4 262.800 258.131 4.683 2.418 o
-3 -5 -3 259.240 262.082 4.718 2.383 o
-3 -5 -2 314.217 319.682 5.695 1.635 o
-3 -5 -1 142.116 145.687 2.708 7.232 o
-3 -4 -21 2.259 2.094 0.572 161.924 o
-3 -4 -20 2.551 2.352 0.607 143.847 o
-3 -4 -19 4.128 4.571 0.684 113.367 o
-3 -4 -18 5.534 4.662 0.684 113.367 o
-3 -4 -17 1.959 2.226 0.621 137.454 o
-3 -4 -16 37.928 38.756 1.396 27.219 o
-3 -4 -15 15.660 16.108 0.900 65.427 o
-3 -4 -14 6.772 6.979 0.635 131.479 o
-3 -4 -13 21.559 21.992 0.921 62.487 o
-3 -4 -12 54.830 53.818 1.473 24.455 o
-3 -4 -11 81.213 81.191 1.912 14.502 o
-3 -4 -10 1.510 2.073 0.398 335.111 o
-3 -4 -9 10.186 10.720 0.544 178.957 o
-3 -4 -8 1.019 1.382 0.314 537.668 o
-3 -4 -7 202.816 201.815 3.783 3.706 o
-3 -4 -6 318.960 320.597 5.786 1.584 o
-3 -4 -5 221.566 222.181 4.076 3.192 o
-3 -4 -4 124.134 124.958 2.380 9.363 o
-3 -4 -3 818.169 826.356 14.768 0.243 o
-3 -4 -2 100.102 101.145 1.926 14.293 o
-3 -4 -1 598.702 602.283 10.762 0.458 o
-3 -3 -21 2.504 2.031 0.558 170.121 o
-3 -3 -20 13.913 14.329 0.886 67.504 o
-3 -3 -19 0.916 0.426 0.600 147.212 o
-3 -3 -18 3.368 3.434 0.656 123.221 o
-3 -3 -17 6.481 6.763 0.740 96.901 o
-3 -3 -16 15.662 15.592 0.928 61.551 o
-3 -3 -15 53.400 53.190 1.591 20.945 o
-3 -3 -14 4.653 4.425 0.572 161.924 o
-3 -3 -13 102.868 102.673 2.380 9.363 o
-3 -3 -12 7.979 8.005 0.586 154.305 o
-3 -3 -11 155.836 154.656 3.176 5.259 o
-3 -3 -10 44.603 44.591 1.200 36.803 o
-3 -3 -9 3.762 3.978 0.384 359.926 o
-3 -3 -8 6.048 5.821 0.391 347.186 o
-3 -3 -7 37.289 37.681 0.935 60.636 o
-3 -3 -6 814.888 807.623 14.440 0.254 o
-3 -3 -5 141.940 139.106 2.624 7.701 o
-3 -3 -4 1.001 1.068 0.202 1294.620 o
-3 -3 -3 685.536 708.090 12.633 0.332 o
-3 -3 -2 1032.900 1049.130 18.719 0.151 o
-3 -3 -1 315.869 323.214 5.779 1.588 o
-3 -2 -21 2.825 3.162 0.586 154.305 o
-3 -2 -20 10.914 11.558 0.831 76.886 o
-3 -2 -19 9.901 9.897 0.838 75.609 o
-3 -2 -18 25.124 24.679 1.124 42.004 o
-3 -2 -17 58.162 57.636 1.759 17.145 o
-3 -2 -16 46.305 47.062 1.542 22.292 o
-3 -2 -15 8.240 8.375 0.691 111.088 o
-3 -2 -14 86.063 85.867 2.129 11.704 o
-3 -2 -13 11.849 11.879 0.698 108.878 o
-3 -2 -12 68.338 67.567 1.696 18.439 o
-3 -2 -11 143.569 141.772 2.945 6.114 o
-3 -2 -10 58.449 57.098 1.410 26.683 o
-3 -2 -9 201.084 197.076 3.790 3.693 o
-3 -2 -8 305.403 301.752 5.521 1.740 o
-3 -2 -7 21.111 20.575 0.621 137.454 o
-3 -2 -6 303.821 301.299 5.437 1.794 o
-3 -2 -5 200.351 199.407 3.650 3.980 o
-3 -2 -4 1.651 1.368 0.195 1388.750 o
-3 -2 -3 362.771 371.741 6.651 1.199 o
-3 -2 -2 17.365 18.021 0.454 257.699 o
-3 -2 -1 1017.100 1024.660 18.070 0.162 o
-3 -1 -21 7.243 7.587 0.698 108.878 o
-3 -1 -20 7.471 6.889 0.733 98.755 o
-3 -1 -19 4.720 4.683 0.719 102.628 o
-3 -1 -18 4.402 3.706 0.677 115.717 o
-3 -1 -17 30.197 29.872 1.235 34.753 o
-3 -1 -16 39.231 39.008 1.396 27.219 o
-3 -1 -15 1.615 1.752 0.530 188.500 o
-3 -1 -14 64.014 63.324 1.717 17.992 o
-3 -1 -13 138.470 135.092 2.931 6.172 o
-3 -1 -12 211.778 210.197 4.174 3.045 o
-3 -1 -11 159.619 158.990 3.224 5.101 o
-3 -1 -10 25.199 25.105 0.824 78.194 o
-3 -1 -9 59.310 59.450 1.368 28.342 o
-3 -1 -8 325.111 320.338 5.821 1.565 o
-3 -1 -7 61.670 62.228 1.340 29.535 o
-3 -1 -6 99.368 98.500 1.933 14.190 o
-3 -1 -5 52.269 53.706 1.124 42.004 o
-3 -1 -4 138.017 138.938 2.561 8.084 o
-3 -1 -3 129.213 132.810 2.429 8.990 o
-3 -1 -2 3.377 3.964 0.216 1132.960 o
-3 -1 -1 3706.920 3420.300 60.281 0.015 o
-2 -21 -4 0.070 -0.468 0.509 204.312 o
-2 -21 -3 0.143 -0.370 0.523 193.560 o
-2 -21 -2 2.869 3.127 0.593 150.696 o
-2 -21 -1 0.270 -0.056 0.530 188.500 o
-2 -20 -8 0.287 0.433 0.551 174.455 o
-2 -20 -7 1.719 1.968 0.565 165.947 o
-2 -20 -6 0.320 1.159 0.558 170.121 o
-2 -20 -5 1.506 1.654 0.586 154.305 o
-2 -20 -4 10.363 10.329 0.796 83.778 o
-2 -20 -3 0.242 0.663 0.579 158.046 o
-2 -20 -2 6.455 6.693 0.733 98.755 o
-2 -20 -1 3.982 4.397 0.677 115.717 o
-2 -19 -10 2.715 2.359 0.600 147.212 o
-2 -19 -9 3.752 3.671 0.621 137.454 o
-2 -19 -8 5.388 5.967 0.691 111.088 o
-2 -19 -7 2.802 2.485 0.621 137.454 o
-2 -19 -6 2.034 1.375 0.607 143.847 o
-2 -19 -5 0.416 0.977 0.600 147.212 o
-2 -19 -4 1.920 1.968 0.635 131.479 o
-2 -19 -3 2.011 1.647 0.628 134.417 o
-2 -19 -2 7.691 8.473 0.796 83.778 o
-2 -19 -1 3.970 4.250 0.698 108.878 o
-2 -18 -11 0.043 -0.007 0.530 188.500 o
-2 -18 -10 6.547 6.498 0.712 104.650 o
-2 -18 -9 1.290 0.789 0.586 154.305 o
-2 -18 -8 0.559 0.475 0.593 150.696 o
-2 -18 -7 6.516 6.442 0.754 93.345 o
-2 -18 -6 3.479 3.336 0.684 113.367 o
-2 -18 -5 0.401 1.096 0.586 154.305 o
-2 -18 -4 0.433 0.195 0.579 158.046 o
-2 -18 -3 1.735 1.794 0.614 140.596 o
-2 -18 -2 1.824 3.029 0.635 131.479 o
-2 -18 -1 7.442 7.084 0.747 95.098 o
-2 -17 -13 3.639 3.552 0.600 147.212 o
-2 -17 -12 0.001 0.007 0.544 178.957 o
-2 -17 -11 1.023 1.005 0.572 161.924 o
-2 -17 -10 10.299 10.260 0.824 78.194 o
-2 -17 -9 3.823 4.432 0.705 106.732 o
-2 -17 -8 7.429 7.293 0.761 91.640 o
-2 -17 -7 4.276 4.879 0.698 108.878 o
-2 -17 -6 1.125 1.759 0.614 140.596 o
-2 -17 -5 7.106 7.070 0.747 95.098 o
-2 -17 -4 6.325 6.023 0.726 100.664 o
-2 -17 -3 2.004 1.522 0.614 140.596 o
-2 -17 -2 12.384 13.414 0.893 66.454 o
-2 -17 -1 16.476 16.199 0.956 58.009 o
-2 -16 -14 1.814 2.171 0.565 165.947 o
-2 -16 -13 3.120 2.547 0.621 137.454 o
-2 -16 -12 11.029 11.369 0.838 75.609 o
-2 -16 -11 6.202 7.035 0.761 91.640 o
-2 -16 -10 4.348 4.243 0.670 118.140 o
-2 -16 -9 1.846 1.836 0.614 140.596 o
-2 -16 -8 1.527 1.501 0.614 140.596 o
-2 -16 -7 8.185 8.047 0.775 88.368 o
-2 -16 -6 1.256 1.989 0.600 147.212 o
-2 -16 -5 12.127 12.347 0.865 70.810 o
-2 -16 -4 15.120 15.110 0.914 63.445 o
-2 -16 -3 22.836 23.820 1.096 44.171 o
-2 -16 -2 4.789 4.404 0.670 118.140 o
-2 -16 -1 4.302 4.571 0.656 123.221 o
-2 -15 -15 5.651 5.179 0.649 125.885 o
-2 -15 -14 0.456 0.265 0.565 165.947 o
-2 -15 -13 0.363 0.279 0.579 158.046 o
-2 -15 -12 4.955 4.606 0.712 104.650 o
-2 -15 -11 2.112 2.129 0.628 134.417 o
-2 -15 -10 8.355 8.131 0.782 86.797 o
-2 -15 -9 10.261 10.183 0.831 76.886 o
-2 -15 -8 1.677 1.759 0.621 137.454 o
-2 -15 -7 1.738 0.998 0.593 150.696 o
-2 -15 -6 17.110 17.134 0.949 58.865 o
-2 -15 -5 1.517 1.829 0.579 158.046 o
-2 -15 -4 5.840 5.856 0.670 118.140 o
-2 -15 -3 2.234 2.485 0.551 174.455 o
-2 -15 -2 4.660 4.481 0.600 147.212 o
-2 -15 -1 7.556 7.552 0.670 118.140 o
-2 -14 -16 0.890 0.963 0.544 178.957 o
-2 -14 -15 6.495 6.226 0.712 104.650 o
-2 -14 -14 3.494 2.764 0.656 123.221 o
-2 -14 -13 3.310 3.622 0.670 118.140 o
-2 -14 -12 1.608 1.487 0.614 140.596 o
-2 -14 -11 21.302 21.817 1.075 45.909 o
-2 -14 -10 6.147 6.260 0.733 98.755 o
-2 -14 -9 4.252 4.865 0.684 113.367 o
-2 -14 -8 2.335 2.499 0.607 143.847 o
-2 -14 -7 24.151 23.911 1.075 45.909 o
-2 -14 -6 0.824 0.754 0.516 198.827 o
-2 -14 -5 14.324 15.131 0.831 76.886 o
-2 -14 -4 16.679 17.783 0.879 68.580 o
-2 -14 -3 10.110 10.281 0.705 106.732 o
-2 -14 -2 8.324 8.082 0.649 125.885 o
-2 -14 -1 12.780 12.940 0.754 93.345 o
-2 -13 -17 8.682 8.794 0.705 106.732 o
-2 -13 -16 2.936 3.141 0.621 137.454 o
-2 -13 -15 17.927 18.286 0.998 53.243 o
-2 -13 -14 6.076 6.477 0.754 93.345 o
-2 -13 -13 11.655 11.195 0.851 73.151 o
-2 -13 -12 17.238 16.304 0.956 58.009 o
-2 -13 -11 1.485 2.869 0.628 134.417 o
-2 -13 -10 0.146 0.230 0.558 170.121 o
-2 -13 -9 11.643 13.024 0.845 74.365 o
-2 -13 -8 4.462 4.271 0.593 150.696 o
-2 -13 -7 1.212 0.977 0.509 204.312 o
-2 -13 -6 6.954 6.484 0.614 140.596 o
-2 -13 -5 42.407 42.504 1.326 30.160 o
-2 -13 -4 34.474 34.492 1.166 39.040 o
-2 -13 -3 21.876 21.643 0.907 64.425 o
-2 -13 -2 24.287 24.916 0.963 57.172 o
-2 -13 -1 42.267 43.851 1.312 30.805 o
-2 -12 -17 2.243 2.757 0.607 143.847 o
-2 -12 -16 4.916 4.788 0.691 111.088 o
-2 -12 -15 6.524 6.589 0.768 89.981 o
-2 -12 -14 3.335 2.973 0.642 128.636 o
-2 -12 -13 2.054 2.087 0.628 134.417 o
-2 -12 -12 6.760 6.931 0.733 98.755 o
-2 -12 -11 6.408 6.972 0.726 100.664 o
-2 -12 -10 29.017 30.025 1.200 36.803 o
-2 -12 -9 12.899 12.242 0.782 86.797 o
-2 -12 -8 5.954 5.674 0.607 143.847 o
-2 -12 -7 53.496 53.169 1.522 22.910 o
-2 -12 -6 1.438 1.975 0.489 222.199 o
-2 -12 -5 53.646 52.841 1.473 24.455 o
-2 -12 -4 9.739 9.792 0.635 131.479 o
-2 -12 -3 82.621 81.742 1.961 13.789 o
-2 -12 -2 10.417 10.658 0.628 134.417 o
-2 -12 -1 16.005 16.660 0.747 95.098 o
-2 -11 -18 3.055 3.762 0.607 143.847 o
-2 -11 -17 14.237 13.310 0.865 70.810 o
-2 -11 -16 5.375 5.137 0.712 104.650 o
-2 -11 -15 1.302 1.389 0.600 147.212 o
-2 -11 -14 8.299 8.431 0.782 86.797 o
-2 -11 -13 1.669 1.445 0.593 150.696 o
-2 -11 -12 5.354 5.381 0.691 111.088 o
-2 -11 -11 19.455 18.802 0.970 56.352 o
-2 -11 -10 42.454 42.707 1.375 28.055 o
-2 -11 -9 24.884 25.998 1.026 50.385 o
-2 -11 -8 43.700 43.377 1.333 29.845 o
-2 -11 -7 13.596 13.666 0.733 98.755 o
-2 -11 -6 92.377 92.609 2.164 11.330 o
-2 -11 -5 71.748 70.729 1.745 17.420 o
-2 -11 -4 54.094 54.174 1.438 25.657 o
-2 -11 -3 21.930 23.109 0.851 73.151 o
-2 -11 -2 192.318 192.512 3.839 3.599 o
-2 -11 -1 20.140 20.505 0.782 86.797 o
-2 -10 -19 2.523 2.617 0.600 147.212 o
-2 -10 -18 10.358 10.141 0.796 83.778 o
-2 -10 -17 3.387 3.580 0.670 118.140 o
-2 -10 -16 5.991 6.212 0.712 104.650 o
-2 -10 -15 2.126 2.157 0.628 134.417 o
-2 -10 -14 7.897 7.873 0.761 91.640 o
-2 -10 -13 5.193 5.416 0.691 111.088 o
-2 -10 -12 60.303 60.937 1.787 16.613 o
-2 -10 -11 0.811 1.047 0.496 215.984 o
-2 -10 -10 45.714 45.436 1.389 27.494 o
-2 -10 -9 33.417 33.968 1.145 40.481 o
-2 -10 -8 0.517 0.391 0.433 283.241 o
-2 -10 -7 65.114 64.322 1.640 19.715 o
-2 -10 -6 15.945 15.836 0.719 102.628 o
-2 -10 -5 44.653 43.181 1.207 36.379 o
-2 -10 -4 171.485 172.034 3.448 4.462 o
-2 -10 -3 409.982 408.927 7.552 0.930 o
-2 -10 -2 29.692 29.830 0.921 62.487 o
-2 -10 -1 21.845 22.062 0.768 89.981 o
-2 -9 -19 1.045 0.949 0.558 170.121 o
-2 -9 -18 6.530 6.840 0.740 96.901 o
-2 -9 -17 24.395 25.203 1.159 39.511 o
-2 -9 -16 26.624 27.547 1.186 37.674 o
-2 -9 -15 5.192 5.556 0.712 104.650 o
-2 -9 -14 21.355 20.122 1.026 50.385 o
-2 -9 -13 18.229 18.970 0.970 56.352 o
-2 -9 -12 18.804 18.733 0.914 63.445 o
-2 -9 -11 9.576 9.743 0.691 111.088 o
-2 -9 -10 7.255 8.257 0.628 134.417 o
-2 -9 -9 121.478 122.020 2.687 7.345 o
-2 -9 -8 64.035 63.763 1.619 20.229 o
-2 -9 -7 70.519 71.092 1.717 17.992 o
-2 -9 -6 79.561 80.598 1.850 15.504 o
-2 -9 -5 138.129 140.348 2.875 6.414 o
-2 -9 -4 101.890 102.289 2.185 11.114 o
-2 -9 -3 181.376 179.453 3.483 4.373 o
-2 -9 -2 63.946 63.359 1.445 25.410 o
-2 -9 -1 55.565 54.718 1.284 32.159 o
-2 -8 -20 1.144 0.886 0.558 170.121 o
-2 -8 -19 26.664 25.461 1.110 43.067 o
-2 -8 -18 7.942 8.194 0.775 88.368 o
-2 -8 -17 13.248 13.093 0.879 68.580 o
-2 -8 -16 9.245 8.864 0.796 83.778 o
-2 -8 -15 10.415 10.316 0.810 80.914 o
-2 -8 -14 1.638 1.703 0.579 158.046 o
-2 -8 -13 5.709 5.786 0.628 134.417 o
-2 -8 -12 11.811 11.690 0.733 98.755 o
-2 -8 -11 153.641 153.539 3.301 4.867 o
-2 -8 -10 198.430 194.138 3.957 3.387 o
-2 -8 -9 73.923 74.449 1.808 16.231 o
-2 -8 -8 45.380 45.219 1.242 34.364 o
-2 -8 -7 15.144 15.034 0.649 125.885 o
-2 -8 -6 38.677 40.187 1.089 44.739 o
-2 -8 -5 27.826 27.987 0.824 78.194 o
-2 -8 -4 24.551 24.840 0.747 95.098 o
-2 -8 -3 184.522 183.278 3.497 4.338 o
-2 -8 -2 334.735 334.423 6.121 1.416 o
-2 -8 -1 11.257 11.669 0.482 228.687 o
-2 -7 -20 4.198 3.832 0.614 140.596 o
-2 -7 -19 4.036 3.078 0.649 125.885 o
-2 -7 -18 10.320 10.350 0.845 74.365 o
-2 -7 -17 1.593 2.129 0.621 137.454 o
-2 -7 -16 29.750 29.320 1.221 35.552 o
-2 -7 -15 8.786 8.291 0.768 89.981 o
-2 -7 -14 32.269 32.252 1.235 34.753 o
-2 -7 -13 5.066 5.402 0.607 143.847 o
-2 -7 -12 8.015 8.075 0.635 131.479 o
-2 -7 -11 43.070 43.328 1.298 31.471 o
-2 -7 -10 48.725 47.948 1.347 29.230 o
-2 -7 -9 132.252 134.039 2.820 6.671 o
-2 -7 -8 67.687 65.787 1.577 21.317 o
-2 -7 -7 92.808 94.054 2.038 12.770 o
-2 -7 -6 101.935 101.689 2.115 11.859 o
-2 -7 -5 342.894 340.320 6.233 1.365 o
-2 -7 -4 209.727 207.782 3.908 3.472 o
-2 -7 -3 507.835 505.040 9.115 0.638 o
-2 -7 -2 355.068 348.130 6.316 1.329 o
-2 -7 -1 359.693 360.505 6.519 1.248 o
-2 -6 -20 3.624 3.287 0.614 140.596 o
-2 -6 -19 1.193 1.159 0.600 147.212 o
-2 -6 -18 7.455 7.384 0.740 96.901 o
-2 -6 -17 16.036 15.061 0.935 60.636 o
-2 -6 -16 16.094 15.871 0.942 59.741 o
-2 -6 -15 3.746 4.069 0.649 125.885 o
-2 -6 -14 9.443 9.632 0.719 102.628 o
-2 -6 -13 5.793 5.444 0.593 150.696 o
-2 -6 -12 34.822 33.675 1.131 41.487 o
-2 -6 -11 7.386 7.266 0.572 161.924 o
-2 -6 -10 37.328 37.675 1.131 41.487 o
-2 -6 -9 65.178 65.306 1.577 21.317 o
-2 -6 -8 125.990 124.470 2.575 7.996 o
-2 -6 -7 18.878 18.216 0.635 131.479 o
-2 -6 -6 145.480 143.803 2.813 6.704 o
-2 -6 -5 106.380 109.248 2.178 11.185 o
-2 -6 -4 432.883 432.015 7.782 0.876 o
-2 -6 -3 228.284 226.613 4.174 3.045 o
-2 -6 -2 447.075 444.927 8.019 0.825 o
-2 -6 -1 86.504 85.609 1.710 18.139 o
-2 -5 -21 0.537 0.188 0.537 183.636 o
-2 -5 -20 18.858 19.438 0.977 55.550 o
-2 -5 -19 2.895 2.666 0.635 131.479 o
-2 -5 -18 7.407 7.614 0.747 95.098 o
-2 -5 -17 12.337 11.669 0.858 71.966 o
-2 -5 -16 13.088 12.688 0.865 70.810 o
-2 -5 -15 3.933 4.467 0.635 131.479 o
-2 -5 -14 5.416 5.402 0.607 143.847 o
-2 -5 -13 6.880 7.433 0.614 140.596 o
-2 -5 -12 25.933 25.838 0.970 56.352 o
-2 -5 -11 162.454 161.356 3.343 4.745 o
-2 -5 -10 72.246 73.674 1.752 17.282 o
-2 -5 -9 2.216 2.575 0.384 359.926 o
-2 -5 -8 201.083 198.709 3.811 3.652 o
-2 -5 -7 24.026 24.051 0.719 102.628 o
-2 -5 -6 274.766 272.258 5.011 2.112 o
-2 -5 -5 301.547 299.575 5.458 1.780 o
-2 -5 -4 140.156 138.087 2.631 7.660 o
-2 -5 -3 90.619 94.172 1.843 15.622 o
-2 -5 -2 421.208 428.365 7.740 0.885 o
-2 -5 -1 263.033 272.223 4.920 2.191 o
-2 -4 -21 5.133 5.018 0.628 134.417 o
-2 -4 -20 4.408 3.999 0.649 125.885 o
-2 -4 -19 0.247 -0.028 0.572 161.924 o
-2 -4 -18 17.002 16.422 0.963 57.172 o
-2 -4 -17 9.191 8.717 0.782 86.797 o
-2 -4 -16 9.122 8.633 0.768 89.981 o
-2 -4 -15 11.093 11.118 0.782 86.797 o
-2 -4 -14 97.510 96.643 2.345 9.644 o
-2 -4 -13 31.675 30.856 1.089 44.739 o
-2 -4 -12 37.077 35.797 1.138 40.979 o
-2 -4 -11 18.840 18.747 0.768 89.981 o
-2 -4 -10 73.234 72.739 1.710 18.139 o
-2 -4 -9 5.809 5.758 0.433 283.241 o
-2 -4 -8 55.022 55.102 1.284 32.159 o
-2 -4 -7 6.230 6.163 0.363 402.654 o
-2 -4 -6 170.081 164.985 3.127 5.425 o
-2 -4 -5 324.719 326.627 5.891 1.528 o
-2 -4 -4 432.346 432.476 7.782 0.876 o
-2 -4 -3 200.960 197.132 3.608 4.073 o
-2 -4 -2 45.735 46.971 0.977 55.550 o
-2 -4 -1 615.428 620.988 11.202 0.423 o
-2 -3 -21 2.045 2.157 0.558 170.121 o
-2 -3 -20 1.087 0.712 0.572 161.924 o
-2 -3 -19 9.226 8.801 0.803 82.327 o
-2 -3 -18 8.789 9.618 0.796 83.778 o
-2 -3 -17 15.714 15.327 0.935 60.636 o
-2 -3 -16 13.860 12.982 0.865 70.810 o
-2 -3 -15 8.405 8.717 0.698 108.878 o
-2 -3 -14 3.879 4.195 0.558 170.121 o
-2 -3 -13 13.362 13.938 0.740 96.901 o
-2 -3 -12 6.422 7.000 0.558 170.121 o
-2 -3 -11 6.764 7.224 0.523 193.560 o
-2 -3 -10 19.298 19.110 0.719 102.628 o
-2 -3 -9 53.162 52.066 1.256 33.604 o
-2 -3 -8 19.844 20.059 0.642 128.636 o
-2 -3 -7 33.572 32.782 0.838 75.609 o
-2 -3 -6 80.837 80.800 1.640 19.715 o
-2 -3 -5 69.183 69.256 1.410 26.683 o
-2 -3 -4 6.096 6.484 0.286 647.696 o
-2 -3 -3 69.286 70.045 1.382 27.772 o
-2 -3 -2 753.987 752.081 13.680 0.283 o
-2 -3 -1 1037.090 1044.460 18.509 0.155 o
-2 -2 -21 2.620 3.183 0.586 154.305 o
-2 -2 -20 1.033 1.410 0.586 154.305 o
-2 -2 -19 21.892 21.378 1.089 44.739 o
-2 -2 -18 18.245 18.412 1.005 52.507 o
-2 -2 -17 10.722 10.636 0.831 76.886 o
-2 -2 -16 4.028 4.320 0.649 125.885 o
-2 -2 -15 1.854 1.591 0.523 193.560 o
-2 -2 -14 56.454 57.231 1.605 20.582 o
-2 -2 -13 33.028 32.377 1.103 43.614 o
-2 -2 -12 31.924 32.028 1.040 49.042 o
-2 -2 -11 56.190 56.630 1.445 25.410 o
-2 -2 -10 20.332 20.163 0.733 98.755 o
-2 -2 -9 28.285 28.301 0.817 79.537 o
-2 -2 -8 51.790 50.817 1.180 38.121 o
-2 -2 -7 414.962 409.018 7.384 0.973 o
-2 -2 -6 14.181 13.938 0.454 257.699 o
-2 -2 -5 54.346 54.230 1.138 40.979 o
-2 -2 -4 393.055 396.092 7.133 1.042 o
-2 -2 -3 776.338 785.554 14.161 0.264 o
-2 -2 -2 68.108 69.200 1.319 30.480 o
-2 -2 -1 1203.480 1203.360 21.566 0.114 o
-2 -1 -21 0.045 0.216 0.523 193.560 o
-2 -1 -20 4.711 4.418 0.670 118.140 o
-2 -1 -19 39.628 40.027 1.459 24.926 o
-2 -1 -18 3.531 3.476 0.663 120.640 o
-2 -1 -17 1.787 1.780 0.600 147.212 o
-2 -1 -16 4.387 4.132 0.635 131.479 o
-2 -1 -15 2.142 2.108 0.523 193.560 o
-2 -1 -14 5.358 5.360 0.579 158.046 o
-2 -1 -13 160.422 159.541 3.371 4.667 o
-2 -1 -12 38.532 39.022 1.173 38.576 o
-2 -1 -11 5.484 5.451 0.468 242.543 o
-2 -1 -10 18.409 18.090 0.684 113.367 o
-2 -1 -9 98.417 97.969 2.045 12.682 o
-2 -1 -8 81.306 78.518 1.661 19.221 o
-2 -1 -7 101.681 101.284 2.017 13.036 o
-2 -1 -6 183.901 185.106 3.448 4.462 o
-2 -1 -5 607.889 604.796 10.972 0.441 o
-2 -1 -4 620.691 626.174 11.341 0.412 o
-2 -1 -3 414.687 423.779 7.670 0.901 o
-2 -1 -2 191.862 198.632 3.587 4.121 o
-2 -1 -1 374.313 372.083 6.721 1.174 o
-1 -21 -5 7.444 7.342 0.705 106.732 o
-1 -21 -4 1.441 1.605 0.551 174.455 o
-1 -21 -3 1.603 1.787 0.558 170.121 o
-1 -21 -2 0.435 0.516 0.544 178.957 o
-1 -21 -1 2.037 2.045 0.579 158.046 o
-1 -20 -8 3.285 2.924 0.607 143.847 o
-1 -20 -7 0.817 0.300 0.537 183.636 o
-1 -20 -6 1.312 1.075 0.579 158.046 o
-1 -20 -5 6.702 7.098 0.719 102.628 o
-1 -20 -4 2.752 2.624 0.621 137.454 o
-1 -20 -3 5.602 5.570 0.712 104.650 o
-1 -20 -2 8.073 9.024 0.782 86.797 o
-1 -20 -1 8.622 8.075 0.782 86.797 o
-1 -19 -10 1.737 1.522 0.551 174.455 o
-1 -19 -9 6.448 6.889 0.691 111.088 o
-1 -19 -8 7.498 7.370 0.733 98.755 o
-1 -19 -7 0.591 0.872 0.586 154.305 o
-1 -19 -6 10.550 11.258 0.851 73.151 o
-1 -19 -5 4.006 3.874 0.677 115.717 o
-1 -19 -4 9.753 9.436 0.831 76.886 o
-1 -19 -3 1.887 2.240 0.642 128.636 o
-1 -19 -2 5.880 6.442 0.754 93.345 o
-1 -19 -1 1.209 0.740 0.586 154.305 o
-1 -18 -12 1.708 1.508 0.565 165.947 o
-1 -18 -11 1.615 1.759 0.572 161.924 o
-1 -18 -10 2.512 2.178 0.607 143.847 o
-1 -18 -9 8.935 9.785 0.803 82.327 o
-1 -18 -8 1.626 1.773 0.628 134.417 o
-1 -18 -7 1.270 0.747 0.621 137.454 o
-1 -18 -6 0.761 1.026 0.593 150.696 o
-1 -18 -5 13.105 13.575 0.886 67.504 o
-1 -18 -4 8.796 8.989 0.796 83.778 o
-1 -18 -3 4.455 4.299 0.691 111.088 o
-1 -18 -2 2.369 2.087 0.628 134.417 o
-1 -18 -1 10.307 10.029 0.831 76.886 o
-1 -17 -13 0.410 0.558 0.523 193.560 o
-1 -17 -12 0.073 -0.112 0.537 183.636 o
-1 -17 -11 9.400 8.759 0.782 86.797 o
-1 -17 -10 0.254 -0.216 0.579 158.046 o
-1 -17 -9 3.502 3.378 0.684 113.367 o
-1 -17 -8 4.886 4.606 0.691 111.088 o
-1 -17 -7 1.109 1.787 0.614 140.596 o
-1 -17 -6 0.511 0.098 0.579 158.046 o
-1 -17 -5 4.620 4.983 0.698 108.878 o
-1 -17 -4 2.488 2.834 0.649 125.885 o
-1 -17 -3 8.741 9.869 0.817 79.537 o
-1 -17 -2 2.596 2.987 0.642 128.636 o
-1 -17 -1 31.174 31.407 1.270 32.870 o
-1 -16 -14 6.023 6.609 0.670 118.140 o
-1 -16 -13 0.792 0.991 0.565 165.947 o
-1 -16 -12 4.489 3.706 0.670 118.140 o
-1 -16 -11 2.109 2.240 0.635 131.479 o
-1 -16 -10 12.860 13.030 0.879 68.580 o
-1 -16 -9 1.403 1.375 0.614 140.596 o
-1 -16 -8 2.974 3.050 0.649 125.885 o
-1 -16 -7 6.669 7.175 0.747 95.098 o
-1 -16 -6 7.986 7.747 0.761 91.640 o
-1 -16 -5 1.145 1.089 0.586 154.305 o
-1 -16 -4 5.825 5.828 0.705 106.732 o
-1 -16 -3 5.686 6.435 0.719 102.628 o
-1 -16 -2 20.234 19.451 0.998 53.243 o
-1 -16 -1 4.454 4.320 0.663 120.640 o
-1 -15 -15 0.158 1.019 0.537 183.636 o
-1 -15 -14 1.516 1.459 0.593 150.696 o
-1 -15 -13 4.793 4.125 0.691 111.088 o
-1 -15 -12 11.275 11.293 0.872 69.682 o
-1 -15 -11 7.351 7.077 0.747 95.098 o
-1 -15 -10 14.674 14.650 0.928 61.551 o
-1 -15 -9 18.862 19.347 1.019 51.078 o
-1 -15 -8 10.542 10.699 0.831 76.886 o
-1 -15 -7 0.097 -0.168 0.558 170.121 o
-1 -15 -6 8.622 8.906 0.761 91.640 o
-1 -15 -5 20.009 20.066 0.998 53.243 o
-1 -15 -4 33.629 33.955 1.235 34.753 o
-1 -15 -3 3.099 2.938 0.572 161.924 o
-1 -15 -2 1.536 1.989 0.544 178.957 o
-1 -15 -1 34.168 34.799 1.235 34.753 o
-1 -14 -16 3.809 3.720 0.614 140.596 o
-1 -14 -15 15.730 15.264 0.907 64.425 o
-1 -14 -14 1.089 0.516 0.593 150.696 o
-1 -14 -13 9.474 8.927 0.817 79.537 o
-1 -14 -12 0.295 0.537 0.579 158.046 o
-1 -14 -11 1.227 1.089 0.607 143.847 o
-1 -14 -10 4.760 4.669 0.691 111.088 o
-1 -14 -9 11.979 11.474 0.845 74.365 o
-1 -14 -8 9.085 8.382 0.754 93.345 o
-1 -14 -7 31.032 32.266 1.242 34.364 o
-1 -14 -6 9.177 8.864 0.705 106.732 o
-1 -14 -5 20.118 21.196 0.956 58.009 o
-1 -14 -4 83.059 84.031 2.129 11.704 o
-1 -14 -3 21.725 22.041 0.956 58.009 o
-1 -14 -2 0.925 0.740 0.482 228.687 o
-1 -14 -1 4.163 4.209 0.551 174.455 o
-1 -13 -17 0.492 -0.684 0.516 198.827 o
-1 -13 -16 4.176 3.594 0.642 128.636 o
-1 -13 -15 10.576 10.329 0.838 75.609 o
-1 -13 -14 6.935 6.784 0.768 89.981 o
-1 -13 -13 10.342 10.385 0.824 78.194 o
-1 -13 -12 11.981 12.172 0.872 69.682 o
-1 -13 -11 8.595 8.620 0.782 86.797 o
-1 -13 -10 45.100 44.068 1.487 23.998 o
-1 -13 -9 16.483 16.304 0.928 61.551 o
-1 -13 -8 47.383 48.067 1.501 23.554 o
-1 -13 -7 2.740 3.420 0.558 170.121 o
-1 -13 -6 32.849 33.466 1.180 38.121 o
-1 -13 -5 1.131 1.235 0.489 222.199 o
-1 -13 -4 10.028 11.111 0.698 108.878 o
-1 -13 -3 52.882 51.926 1.480 24.225 o
-1 -13 -2 57.816 56.247 1.549 22.092 o
-1 -13 -1 20.151 19.919 0.851 73.151 o
-1 -12 -18 6.847 7.224 0.698 108.878 o
-1 -12 -17 3.818 3.245 0.621 137.454 o
-1 -12 -16 10.998 11.055 0.838 75.609 o
-1 -12 -15 10.480 11.362 0.872 69.682 o
-1 -12 -14 22.495 22.871 1.096 44.171 o
-1 -12 -13 12.461 12.493 0.879 68.580 o
-1 -12 -12 28.500 27.757 1.186 37.674 o
-1 -12 -11 37.355 38.358 1.375 28.055 o
-1 -12 -10 10.571 11.341 0.796 83.778 o
-1 -12 -9 4.718 3.922 0.586 154.305 o
-1 -12 -8 29.119 29.097 1.096 44.171 o
-1 -12 -7 7.041 6.910 0.614 140.596 o
-1 -12 -6 115.228 111.767 2.568 8.040 o
-1 -12 -5 29.870 30.214 1.047 48.390 o
-1 -12 -4 3.787 4.055 0.503 210.026 o
-1 -12 -3 59.252 59.478 1.563 21.699 o
-1 -12 -2 15.572 16.799 0.754 93.345 o
-1 -12 -1 6.357 6.198 0.523 193.560 o
-1 -11 -18 8.481 8.759 0.740 96.901 o
-1 -11 -17 16.464 16.688 0.949 58.865 o
-1 -11 -16 10.163 11.258 0.858 71.966 o
-1 -11 -15 19.920 19.800 1.033 49.707 o
-1 -11 -14 15.548 15.717 0.942 59.741 o
-1 -11 -13 37.822 37.863 1.389 27.494 o
-1 -11 -12 7.098 6.728 0.712 104.650 o
-1 -11 -11 52.076 52.987 1.598 20.762 o
-1 -11 -10 11.186 11.418 0.754 93.345 o
-1 -11 -9 45.752 44.431 1.382 27.772 o
-1 -11 -8 39.414 39.657 1.256 33.604 o
-1 -11 -7 1.084 0.949 0.447 265.815 o
-1 -11 -6 8.953 8.996 0.600 147.212 o
-1 -11 -5 78.917 79.223 1.905 14.609 o
-1 -11 -4 12.666 13.428 0.663 120.640 o
-1 -11 -3 17.490 17.072 0.726 100.664 o
-1 -11 -2 69.694 70.233 1.696 18.439 o
-1 -11 -1 12.456 12.786 0.621 137.454 o
-1 -10 -19 1.307 1.556 0.544 178.957 o
-1 -10 -18 10.015 10.706 0.796 83.778 o
-1 -10 -17 2.319 1.898 0.628 134.417 o
-1 -10 -16 8.845 8.808 0.782 86.797 o
-1 -10 -15 12.162 12.277 0.865 70.810 o
-1 -10 -14 5.788 5.946 0.712 104.650 o
-1 -10 -13 0.831 0.321 0.551 174.455 o
-1 -10 -12 4.724 4.551 0.635 131.479 o
-1 -10 -11 11.559 11.272 0.740 96.901 o
-1 -10 -10 37.827 37.026 1.235 34.753 o
-1 -10 -9 10.596 10.483 0.677 115.717 o
-1 -10 -8 29.497 29.167 1.019 51.078 o
-1 -10 -7 58.707 58.040 1.528 22.701 o
-1 -10 -6 50.849 52.254 1.396 27.219 o
-1 -10 -5 166.185 169.542 3.462 4.426 o
-1 -10 -4 25.974 26.738 0.879 68.580 o
-1 -10 -3 107.512 107.356 2.317 9.878 o
-1 -10 -2 17.552 18.084 0.691 111.088 o
-1 -10 -1 143.659 145.527 2.973 6.000 o
-1 -9 -19 1.802 1.905 0.572 161.924 o
-1 -9 -18 7.681 7.963 0.761 91.640 o
-1 -9 -17 4.729 4.941 0.719 102.628 o
-1 -9 -16 5.385 5.346 0.719 102.628 o
-1 -9 -15 13.725 14.468 0.914 63.445 o
-1 -9 -14 18.071 17.281 0.963 57.172 o
-1 -9 -13 2.436 2.408 0.586 154.305 o
-1 -9 -12 40.376 39.685 1.319 30.480 o
-1 -9 -11 72.977 72.927 1.905 14.609 o
-1 -9 -10 22.589 21.406 0.900 65.427 o
-1 -9 -9 59.724 60.595 1.605 20.582 o
-1 -9 -8 75.020 73.800 1.801 16.357 o
-1 -9 -7 21.481 21.552 0.810 80.914 o
-1 -9 -6 4.551 4.760 0.447 265.815 o
-1 -9 -5 20.945 21.566 0.761 91.640 o
-1 -9 -4 30.102 29.725 0.893 66.454 o
-1 -9 -3 41.513 42.204 1.082 45.319 o
-1 -9 -2 83.912 85.797 1.850 15.504 o
-1 -9 -1 191.335 189.825 3.671 3.935 o
-1 -8 -20 4.969 4.613 0.649 125.885 o
-1 -8 -19 7.401 6.707 0.712 104.650 o
-1 -8 -18 4.637 4.669 0.691 111.088 o
-1 -8 -17 16.805 16.716 0.956 58.009 o
-1 -8 -16 4.744 5.618 0.698 108.878 o
-1 -8 -15 4.726 4.837 0.684 113.367 o
-1 -8 -14 11.789 11.418 0.817 79.537 o
-1 -8 -13 13.757 13.547 0.803 82.327 o
-1 -8 -12 38.858 38.393 1.270 32.870 o
-1 -8 -11 17.090 17.393 0.824 78.194 o
-1 -8 -10 15.153 14.384 0.733 98.755 o
-1 -8 -9 32.798 33.633 1.068 46.511 o
-1 -8 -8 204.331 203.923 4.062 3.214 o
-1 -8 -7 15.888 16.192 0.670 118.140 o
-1 -8 -6 4.591 4.571 0.412 312.777 o
-1 -8 -5 37.154 37.458 0.998 53.243 o
-1 -8 -4 190.903 190.788 3.685 3.905 o
-1 -8 -3 9.506 9.443 0.447 265.815 o
-1 -8 -2 295.687 296.176 5.514 1.745 o
-1 -8 -1 11.498 11.279 0.461 249.949 o
-1 -7 -20 0.323 0.195 0.523 193.560 o
-1 -7 -19 2.814 2.164 0.621 137.454 o
-1 -7 -18 1.981 1.647 0.628 134.417 o
-1 -7 -17 5.329 5.423 0.712 104.650 o
-1 -7 -16 29.055 29.955 1.228 35.149 o
-1 -7 -15 2.160 2.485 0.621 137.454 o
-1 -7 -14 14.361 13.945 0.858 71.966 o
-1 -7 -13 13.697 13.331 0.782 86.797 o
-1 -7 -12 56.492 57.356 1.605 20.582 o
-1 -7 -11 86.738 88.498 2.122 11.781 o
-1 -7 -10 20.631 20.575 0.831 76.886 o
-1 -7 -9 34.204 34.206 1.047 48.390 o
-1 -7 -8 25.071 25.565 0.851 73.151 o
-1 -7 -7 44.857 44.214 1.159 39.511 o
-1 -7 -6 200.389 201.927 3.888 3.509 o
-1 -7 -5 98.038 96.008 1.996 13.311 o
-1 -7 -4 21.685 21.650 0.656 123.221 o
-1 -7 -3 58.255 59.352 1.312 30.805 o
-1 -7 -2 243.562 241.576 4.516 2.601 o
-1 -7 -1 195.041 195.596 3.685 3.905 o
-1 -6 -20 0.306 0.607 0.537 183.636 o
-1 -6 -19 33.045 32.838 1.284 32.159 o
-1 -6 -18 34.395 33.180 1.284 32.159 o
-1 -6 -17 10.961 10.909 0.845 74.365 o
-1 -6 -16 21.696 20.861 1.047 48.390 o
-1 -6 -15 49.668 48.402 1.563 21.699 o
-1 -6 -14 0.380 -0.021 0.482 228.687 o
-1 -6 -13 33.097 33.759 1.180 38.121 o
-1 -6 -12 42.985 42.546 1.305 31.136 o
-1 -6 -11 68.766 67.274 1.710 18.139 o
-1 -6 -10 22.594 22.466 0.838 75.609 o
-1 -6 -9 123.808 122.313 2.603 7.826 o
-1 -6 -8 42.192 42.106 1.124 42.004 o
-1 -6 -7 126.217 123.597 2.506 8.448 o
-1 -6 -6 135.565 134.806 2.673 7.422 o
-1 -6 -5 67.244 68.370 1.473 24.455 o
-1 -6 -4 142.301 145.610 2.813 6.704 o
-1 -6 -3 136.088 136.132 2.624 7.701 o
-1 -6 -2 142.509 144.857 2.764 6.943 o
-1 -6 -1 87.006 87.444 1.745 17.420 o
-1 -5 -21 4.715 4.823 0.649 125.885 o
-1 -5 -20 6.007 5.744 0.684 113.367 o
-1 -5 -19 3.348 3.134 0.649 125.885 o
-1 -5 -18 3.030 3.301 0.649 125.885 o
-1 -5 -17 31.392 30.660 1.249 33.981 o
-1 -5 -16 8.460 8.382 0.768 89.981 o
-1 -5 -15 12.225 12.109 0.817 79.537 o
-1 -5 -14 17.941 17.825 0.879 68.580 o
-1 -5 -13 211.142 210.630 4.348 2.805 o
-1 -5 -12 39.932 39.405 1.228 35.149 o
-1 -5 -11 119.250 119.445 2.624 7.701 o
-1 -5 -10 56.238 56.749 1.445 25.410 o
-1 -5 -9 191.765 190.795 3.769 3.734 o
-1 -5 -8 137.820 139.810 2.806 6.737 o
-1 -5 -7 133.013 132.210 2.631 7.660 o
-1 -5 -6 81.636 80.249 1.682 18.746 o
-1 -5 -5 148.052 148.444 2.848 6.541 o
-1 -5 -4 79.285 77.185 1.577 21.317 o
-1 -5 -3 264.065 263.303 4.837 2.267 o
-1 -5 -2 79.762 81.233 1.612 20.404 o
-1 -5 -1 346.378 355.696 6.491 1.259 o
-1 -4 -21 0.658 0.258 0.523 193.560 o
-1 -4 -20 0.996 1.068 0.565 165.947 o
-1 -4 -19 0.292 0.824 0.593 150.696 o
-1 -4 -18 40.659 39.824 1.424 26.163 o
-1 -4 -17 6.548 6.233 0.719 102.628 o
-1 -4 -16 80.408 81.449 2.171 11.257 o
-1 -4 -15 6.351 5.695 0.635 131.479 o
-1 -4 -14 53.971 53.832 1.570 21.507 o
-1 -4 -13 14.867 15.445 0.789 85.267 o
-1 -4 -12 110.277 108.348 2.457 8.787 o
-1 -4 -11 35.476 35.518 1.089 44.739 o
-1 -4 -10 18.578 18.021 0.712 104.650 o
-1 -4 -9 21.952 22.690 0.761 91.640 o
-1 -4 -8 307.925 304.160 5.667 1.651 o
-1 -4 -7 61.132 61.663 1.368 28.342 o
-1 -4 -6 366.155 364.818 6.644 1.201 o
-1 -4 -5 243.068 251.913 4.641 2.462 o
-1 -4 -4 94.738 94.626 1.857 15.388 o
-1 -4 -3 1483.890 1507.240 27.645 0.069 o
-1 -4 -2 321.554 334.695 6.100 1.425 o
-1 -4 -1 208.970 217.826 3.971 3.363 o
-1 -3 -21 3.576 3.769 0.607 143.847 o
-1 -3 -20 2.900 2.952 0.621 137.454 o
-1 -3 -19 2.942 2.917 0.656 123.221 o
-1 -3 -18 10.426 10.302 0.824 78.194 o
-1 -3 -17 4.591 4.774 0.684 113.367 o
-1 -3 -16 5.331 5.493 0.677 115.717 o
-1 -3 -15 3.790 3.399 0.572 161.924 o
-1 -3 -14 26.075 26.249 1.033 49.707 o
-1 -3 -13 89.120 88.017 2.129 11.704 o
-1 -3 -12 47.460 46.573 1.326 30.160 o
-1 -3 -11 94.557 93.335 2.115 11.859 o
-1 -3 -10 11.676 11.781 0.572 161.924 o
-1 -3 -9 92.607 90.760 1.940 14.088 o
-1 -3 -8 185.113 186.244 3.587 4.121 o
-1 -3 -7 156.218 153.211 2.952 6.085 o
-1 -3 -6 347.435 347.711 6.323 1.326 o
-1 -3 -5 372.289 371.469 6.756 1.162 o
-1 -3 -4 246.729 250.698 4.564 2.546 o
-1 -3 -3 1609.140 1605.200 29.167 0.062 o
-1 -3 -2 2168.750 2118.530 38.031 0.037 o
-1 -3 -1 308.582 313.359 5.730 1.615 o
-1 -2 -21 4.184 4.195 0.621 137.454 o
-1 -2 -20 1.770 2.129 0.607 143.847 o
-1 -2 -19 4.660 3.748 0.684 113.367 o
-1 -2 -18 14.315 13.966 0.893 66.454 o
-1 -2 -17 7.732 7.628 0.747 95.098 o
-1 -2 -16 27.581 27.520 1.152 39.992 o
-1 -2 -15 4.614 4.816 0.600 147.212 o
-1 -2 -14 3.347 3.392 0.530 188.500 o
-1 -2 -13 12.304 13.177 0.712 104.650 o
-1 -2 -12 38.358 39.015 1.173 38.576 o
-1 -2 -11 42.084 41.597 1.173 38.576 o
-1 -2 -10 104.928 103.441 2.233 10.633 o
-1 -2 -9 56.590 56.630 1.326 30.160 o
-1 -2 -8 149.285 149.693 2.924 6.202 o
-1 -2 -7 425.883 422.956 7.719 0.890 o
-1 -2 -6 5.265 5.255 0.293 617.220 o
-1 -2 -5 746.547 757.065 13.805 0.278 o
-1 -2 -4 108.118 112.640 2.129 11.704 o
-1 -2 -3 991.427 1001.270 18.412 0.156 o
-1 -2 -2 947.849 953.513 17.497 0.173 o
-1 -2 -1 557.300 560.030 10.246 0.505 o
-1 -1 -21 6.335 5.967 0.677 115.717 o
-1 -1 -20 10.296 10.294 0.803 82.327 o
-1 -1 -19 6.539 6.540 0.726 100.664 o
-1 -1 -18 10.494 10.518 0.831 76.886 o
-1 -1 -17 9.131 9.087 0.782 86.797 o
-1 -1 -16 4.172 4.523 0.635 131.479 o
-1 -1 -15 27.697 28.664 1.103 43.614 o
-1 -1 -14 4.598 4.941 0.565 165.947 o
-1 -1 -13 2.910 3.169 0.489 222.199 o
-1 -1 -12 43.873 46.315 1.298 31.471 o
-1 -1 -11 138.418 136.125 2.862 6.477 o
-1 -1 -10 46.730 46.071 1.200 36.803 o
-1 -1 -9 5.982 5.800 0.384 359.926 o
-1 -1 -8 205.089 199.868 3.804 3.666 o
-1 -1 -7 87.860 88.812 1.801 16.357 o
-1 -1 -6 2.476 2.624 0.230 999.795 o
-1 -1 -5 355.394 355.877 6.491 1.259 o
-1 -1 -4 815.623 841.599 15.403 0.224 o
-1 -1 -3 260.833 261.663 4.767 2.334 o
-1 -1 -2 1631.070 1603.580 28.825 0.064 o
-1 -1 -1 607.538 607.727 11.083 0.432 o
0 0 2 3661.330 3289.700 55.988 0.017 o
0 0 4 0.058 0.551 0.161 2058.180 o
0 0 6 171.801 170.680 3.217 5.123 o
0 0 8 583.224 583.495 10.685 0.465 o
0 0 10 526.358 523.577 9.625 0.573 o
0 0 12 139.300 139.217 2.973 6.000 o
0 0 14 39.104 39.042 1.270 32.870 o
0 0 16 3.956 4.236 0.628 134.417 o
0 0 18 7.399 7.831 0.754 93.345 o
0 0 20 4.581 5.221 0.705 106.732 o
0 1 1 345.402 357.120 6.533 1.243 o
0 1 2 626.509 617.094 11.362 0.411 o
0 1 3 3653.590 3384.440 61.111 0.014 o
0 1 4 289.817 292.910 5.367 1.841 o
0 1 5 3837.850 3599.390 65.801 0.012 o
0 1 6 1281.600 1279.620 23.081 0.100 o
0 1 7 324.147 323.654 5.946 1.500 o
0 1 8 158.323 153.371 2.987 5.944 o
0 1 9 135.545 132.726 2.673 7.422 o
0 1 10 60.222 60.162 1.452 25.166 o
0 1 11 44.716 43.740 1.207 36.379 o
0 1 12 15.457 15.299 0.712 104.650 o
0 1 13 60.468 59.918 1.605 20.582 o
0 1 14 12.589 12.423 0.733 98.755 o
0 1 15 0.600 0.838 0.482 228.687 o
0 1 16 0.801 0.656 0.537 183.636 o
0 1 17 0.063 0.440 0.544 178.957 o
0 1 18 4.166 4.599 0.677 115.717 o
0 1 19 4.607 4.620 0.670 118.140 o
0 1 20 38.609 38.324 1.382 27.772 o
0 1 21 0.630 0.440 0.544 178.957 o
0 2 0 6248.030 5213.320 93.028 0.006 o
0 2 1 1659.220 1617.740 29.006 0.063 o
0 2 2 1463.730 1440.080 25.565 0.081 o
0 2 3 525.660 543.783 9.960 0.535 o
0 2 4 17.345 16.820 0.447 265.815 o
0 2 5 37.331 37.451 0.838 75.609 o
0 2 6 566.826 551.865 10.106 0.519 o
0 2 7 917.518 902.940 16.178 0.203 o
0 2 8 2.553 2.841 0.293 617.220 o
0 2 9 21.143 22.306 0.705 106.732 o
0 2 10 244.165 242.602 4.704 2.397 o
0 2 11 9.635 8.982 0.544 178.957 o
0 2 12 7.068 6.833 0.537 183.636 o
0 2 13 5.192 5.095 0.530 188.500 o
0 2 14 116.761 115.166 2.673 7.422 o
0 2 15 55.195 54.167 1.605 20.582 o
0 2 16 20.857 20.805 1.019 51.078 o
0 2 17 4.730 4.732 0.677 115.717 o
0 2 18 8.512 8.885 0.782 86.797 o
0 2 19 4.378 4.355 0.670 118.140 o
0 2 20 3.640 3.922 0.656 123.221 o
0 2 21 13.255 13.526 0.838 75.609 o
0 3 1 4703.470 4349.320 74.302 0.010 o
0 3 2 174.724 174.993 3.211 5.145 o
0 3 3 0.827 0.496 0.161 2058.180 o
0 3 4 247.712 250.943 4.599 2.507 o
0 3 5 603.834 595.876 10.930 0.444 o
0 3 6 206.752 205.116 3.846 3.586 o
0 3 7 1.962 2.387 0.272 715.830 o
0 3 8 1.735 1.863 0.286 647.696 o
0 3 9 125.468 123.730 2.534 8.263 o
0 3 10 89.018 87.437 1.968 13.691 o
0 3 11 130.944 128.469 2.750 7.014 o
0 3 12 18.254 17.407 0.768 89.981 o
0 3 13 103.982 101.110 2.373 9.418 o
0 3 14 1.159 1.193 0.489 222.199 o
0 3 15 21.334 21.266 0.970 56.352 o
0 3 16 23.144 22.746 1.061 47.125 o
0 3 17 16.776 16.101 0.942 59.741 o
0 3 18 18.010 17.707 0.984 54.765 o
0 3 19 21.004 20.785 1.068 46.511 o
0 3 20 17.081 16.457 0.935 60.636 o
0 3 21 8.453 8.550 0.719 102.628 o
0 4 0 17.186 17.085 0.440 274.320 o
0 4 1 422.604 435.589 7.963 0.836 o
0 4 2 19.611 20.945 0.516 198.827 o
0 4 3 78.745 81.009 1.591 20.945 o
0 4 4 90.734 90.355 1.780 16.744 o
0 4 5 234.790 238.122 4.411 2.726 o
0 4 6 66.605 67.623 1.438 25.657 o
0 4 7 234.979 229.684 4.334 2.823 o
0 4 8 26.356 25.998 0.761 91.640 o
0 4 9 0.236 0.747 0.314 537.668 o
0 4 10 0.597 0.935 0.356 418.599 o
0 4 11 5.252 5.381 0.489 222.199 o
0 4 12 0.348 0.754 0.412 312.777 o
0 4 13 0.880 0.747 0.454 257.699 o
0 4 14 118.693 117.190 2.736 7.085 o
0 4 15 0.296 -0.119 0.496 215.984 o
0 4 16 18.384 17.407 0.956 58.009 o
0 4 17 0.223 0.028 0.565 165.947 o
0 4 18 0.152 0.565 0.579 158.046 o
0 4 19 9.789 9.345 0.817 79.537 o
0 4 20 2.501 2.624 0.607 143.847 o
0 4 21 7.591 7.859 0.698 108.878 o
0 5 1 70.418 71.573 1.431 25.908 o
0 5 2 2.061 2.052 0.202 1294.620 o
0 5 3 28.049 28.469 0.691 111.088 o
0 5 4 98.405 98.493 1.954 13.887 o
0 5 5 624.453 614.693 11.251 0.419 o
0 5 6 68.045 66.150 1.438 25.657 o
0 5 7 8.841 8.005 0.412 312.777 o
0 5 8 11.722 11.390 0.509 204.312 o
0 5 9 62.097 61.349 1.487 23.998 o
0 5 10 29.638 28.518 0.928 61.551 o
0 5 11 46.409 46.622 1.312 30.805 o
0 5 12 20.656 20.603 0.865 70.810 o
0 5 13 21.735 21.929 0.935 60.636 o
0 5 14 19.875 18.712 0.900 65.427 o
0 5 15 0.085 0.265 0.516 198.827 o
0 5 16 4.447 4.613 0.670 118.140 o
0 5 17 8.744 8.536 0.775 88.368 o
0 5 18 7.753 7.663 0.754 93.345 o
0 5 19 3.823 3.587 0.663 120.640 o
0 5 20 0.016 0.112 0.551 174.455 o
0 5 21 0.001 -0.279 0.530 188.500 o
0 6 0 504.794 512.857 9.373 0.604 o
0 6 1 27.432 27.750 0.691 111.088 o
0 6 2 143.104 144.403 2.757 6.978 o
0 6 3 251.353 257.413 4.767 2.334 o
0 6 4 1.646 1.473 0.244 888.797 o
0 6 5 75.422 77.408 1.633 19.884 o
0 6 6 1.689 1.640 0.286 647.696 o
0 6 7 24.414 24.023 0.740 96.901 o
0 6 8 112.427 110.525 2.352 9.587 o
0 6 9 32.530 32.705 0.991 53.996 o
0 6 10 0.655 0.914 0.384 359.926 o
0 6 11 57.119 55.681 1.501 23.554 o
0 6 12 6.124 5.660 0.565 165.947 o
0 6 13 43.589 43.049 1.361 28.633 o
0 6 14 0.050 0.161 0.482 228.687 o
0 6 15 86.693 84.017 2.205 10.903 o
0 6 16 0.041 0.126 0.558 170.121 o
0 6 17 31.742 31.456 1.263 33.234 o
0 6 18 11.808 12.514 0.858 71.966 o
0 6 19 1.465 1.019 0.600 147.212 o
0 6 20 0.434 0.970 0.558 170.121 o
0 7 1 8.408 8.522 0.377 373.380 o
0 7 2 249.019 252.799 4.697 2.404 o
0 7 3 0.272 0.405 0.237 941.848 o
0 7 4 219.743 215.313 4.076 3.192 o
0 7 5 41.203 39.685 0.998 53.243 o
0 7 6 13.866 13.805 0.544 178.957 o
0 7 7 32.798 33.633 0.963 57.172 o
0 7 8 56.583 55.388 1.396 27.219 o
0 7 9 27.800 27.729 0.928 61.551 o
0 7 10 49.273 47.704 1.340 29.535 o
0 7 11 2.998 3.427 0.496 215.984 o
0 7 12 10.504 10.476 0.691 111.088 o
0 7 13 56.264 57.112 1.647 19.549 o
0 7 14 0.079 -0.112 0.489 222.199 o
0 7 15 4.799 4.844 0.670 118.140 o
0 7 16 3.583 3.183 0.642 128.636 o
0 7 17 2.388 2.520 0.635 131.479 o
0 7 18 0.404 0.419 0.586 154.305 o
0 7 19 15.070 15.376 0.907 64.425 o
0 7 20 12.539 12.325 0.803 82.327 o
0 8 0 132.037 130.884 2.575 7.996 o
0 8 1 54.152 53.294 1.221 35.552 o
0 8 2 37.842 38.268 0.956 58.009 o
0 8 3 62.210 62.968 1.410 26.683 o
0 8 4 123.327 123.772 2.499 8.495 o
0 8 5 40.134 40.571 1.047 48.390 o
0 8 6 55.669 55.109 1.361 28.633 o
0 8 7 0.102 0.370 0.342 453.468 o
0 8 8 12.170 11.970 0.614 140.596 o
0 8 9 24.205 23.402 0.872 69.682 o
0 8 10 48.169 47.495 1.361 28.633 o
0 8 11 20.179 19.968 0.872 69.682 o
0 8 12 2.538 2.917 0.530 188.500 o
0 8 13 14.806 15.103 0.838 75.609 o
0 8 14 22.456 22.131 1.054 47.751 o
0 8 15 43.885 42.560 1.473 24.455 o
0 8 16 2.388 2.122 0.621 137.454 o
0 8 17 2.682 2.736 0.635 131.479 o
0 8 18 4.397 4.188 0.684 113.367 o
0 8 19 2.310 2.722 0.614 140.596 o
0 8 20 5.414 4.662 0.656 123.221 o
0 9 1 1.745 1.808 0.307 562.385 o
0 9 2 100.122 99.456 2.087 12.179 o
0 9 3 15.709 15.983 0.600 147.212 o
0 9 4 46.601 46.503 1.193 37.235 o
0 9 5 139.448 138.052 2.848 6.541 o
0 9 6 27.442 27.722 0.900 65.427 o
0 9 7 15.197 15.710 0.691 111.088 o
0 9 8 0.724 0.537 0.398 335.111 o
0 9 9 71.118 71.043 1.794 16.484 o
0 9 10 83.060 83.075 2.052 12.596 o
0 9 11 18.644 17.860 0.858 71.966 o
0 9 12 7.404 7.503 0.656 123.221 o
0 9 13 22.039 21.985 1.040 49.042 o
0 9 14 0.626 0.363 0.558 170.121 o
0 9 15 1.860 1.905 0.614 140.596 o
0 9 16 56.490 54.704 1.703 18.288 o
0 9 17 0.005 0.258 0.579 158.046 o
0 9 18 2.120 2.003 0.614 140.596 o
0 9 19 15.490 15.445 0.872 69.682 o
0 10 0 1.890 2.513 0.377 373.380 o
0 10 1 242.370 245.764 4.718 2.383 o
0 10 2 7.873 8.012 0.489 222.199 o
0 10 3 53.048 52.834 1.340 29.535 o
0 10 4 1.089 1.508 0.370 387.603 o
0 10 5 65.543 66.129 1.619 20.229 o
0 10 6 3.244 3.441 0.447 265.815 o
0 10 7 0.376 0.740 0.398 335.111 o
0 10 8 24.457 24.721 0.935 60.636 o
0 10 9 2.129 1.989 0.475 235.462 o
0 10 10 1.408 1.396 0.489 222.199 o
0 10 11 0.986 1.186 0.503 210.026 o
0 10 12 0.000 0.370 0.496 215.984 o
0 10 13 0.762 0.775 0.558 170.121 o
0 10 14 0.207 0.216 0.565 165.947 o
0 10 15 0.173 0.230 0.572 161.924 o
0 10 16 0.034 0.433 0.579 158.046 o
0 10 17 9.870 10.420 0.824 78.194 o
0 10 18 2.856 2.903 0.614 140.596 o
0 10 19 1.933 1.794 0.558 170.121 o
0 11 1 45.289 46.210 1.249 33.981 o
0 11 2 5.948 6.072 0.482 228.687 o
0 11 3 1.831 1.766 0.405 323.655 o
0 11 4 8.760 9.352 0.579 158.046 o
0 11 5 3.207 4.006 0.475 235.462 o
0 11 6 3.933 4.285 0.496 215.984 o
0 11 7 0.553 0.747 0.440 274.320 o
0 11 8 8.273 8.222 0.628 134.417 o
0 11 9 2.021 2.150 0.509 204.312 o
0 11 10 52.839 53.043 1.570 21.507 o
0 11 11 5.326 5.542 0.628 134.417 o
0 11 12 1.113 1.291 0.579 158.046 o
0 11 13 11.484 11.467 0.845 74.365 o
0 11 14 0.876 1.012 0.586 154.305 o
0 11 15 8.128 8.194 0.775 88.368 o
0 11 16 22.504 21.629 1.082 45.319 o
0 11 17 0.108 0.237 0.558 170.121 o
0 11 18 1.024 1.298 0.558 170.121 o
0 12 0 31.583 32.084 1.033 49.707 o
0 12 1 10.190 10.190 0.607 143.847 o
0 12 2 0.000 0.265 0.391 347.186 o
0 12 3 2.365 2.066 0.447 265.815 o
0 12 4 87.311 88.428 2.101 12.017 o
0 12 5 0.000 0.070 0.419 302.438 o
0 12 6 3.564 3.511 0.516 198.827 o
0 12 7 52.684 53.462 1.528 22.701 o
0 12 8 7.385 7.007 0.628 134.417 o
0 12 9 20.014 20.645 0.949 58.865 o
0 12 10 41.013 41.527 1.389 27.494 o
0 12 11 2.496 2.750 0.621 137.454 o
0 12 12 0.114 0.482 0.558 170.121 o
0 12 13 0.508 0.454 0.586 154.305 o
0 12 14 19.052 19.291 1.012 51.785 o
0 12 15 8.429 8.257 0.803 82.327 o
0 12 16 5.917 5.891 0.712 104.650 o
0 12 17 1.601 1.605 0.572 161.924 o
0 12 18 0.769 1.214 0.551 174.455 o
0 13 1 13.230 13.407 0.719 102.628 o
0 13 2 27.361 28.364 1.019 51.078 o
0 13 3 0.006 0.028 0.433 283.241 o
0 13 4 75.927 74.979 1.912 14.502 o
0 13 5 0.026 0.496 0.454 257.699 o
0 13 6 0.046 0.098 0.454 257.699 o
0 13 7 2.879 2.855 0.551 174.455 o
0 13 8 1.939 2.178 0.551 174.455 o
0 13 9 17.700 17.846 0.956 58.009 o
0 13 10 4.395 3.825 0.656 123.221 o
0 13 11 7.290 6.944 0.740 96.901 o
0 13 12 0.613 1.005 0.586 154.305 o
0 13 13 22.039 21.636 1.068 46.511 o
0 13 14 0.556 0.803 0.607 143.847 o
0 13 15 0.283 0.628 0.586 154.305 o
0 13 16 0.298 0.503 0.565 165.947 o
0 13 17 0.399 -0.174 0.523 193.560 o
0 14 0 12.118 12.277 0.740 96.901 o
0 14 1 13.565 12.933 0.754 93.345 o
0 14 2 64.778 66.841 1.787 16.613 o
0 14 3 1.693 2.366 0.530 188.500 o
0 14 4 18.721 19.096 0.907 64.425 o
0 14 5 0.927 0.412 0.489 222.199 o
0 14 6 0.841 1.235 0.516 198.827 o
0 14 7 43.714 45.010 1.494 23.774 o
0 14 8 0.007 -0.251 0.551 174.455 o
0 14 9 24.174 23.779 1.103 43.614 o
0 14 10 0.312 0.216 0.579 158.046 o
0 14 11 4.351 4.125 0.677 115.717 o
0 14 12 0.158 -0.077 0.565 165.947 o
0 14 13 4.790 4.537 0.712 104.650 o
0 14 14 21.114 21.657 1.068 46.511 o
0 14 15 4.593 4.913 0.677 115.717 o
0 14 16 0.005 0.035 0.516 198.827 o
0 15 1 22.791 23.660 1.012 51.785 o
0 15 2 9.469 9.722 0.726 100.664 o
0 15 3 68.973 71.196 1.926 14.293 o
0 15 4 11.447 12.074 0.789 85.267 o
0 15 5 16.602 17.078 0.935 60.636 o
0 15 6 30.257 30.179 1.214 35.962 o
0 15 7 22.224 22.257 1.075 45.909 o
0 15 8 87.273 86.537 2.275 10.245 o
0 15 9 7.407 7.175 0.768 89.981 o
0 15 10 13.484 13.931 0.907 64.425 o
0 15 11 4.956 5.367 0.705 106.732 o
0 15 12 4.844 5.290 0.719 102.628 o
0 15 13 2.346 2.415 0.642 128.636 o
0 15 14 9.077 9.555 0.782 86.797 o
0 15 15 0.025 -0.314 0.523 193.560 o
0 16 0 171.139 175.538 3.888 3.509 o
0 16 1 8.604 8.752 0.775 88.368 o
0 16 2 33.901 35.623 1.326 30.160 o
0 16 3 42.425 41.269 1.438 25.657 o
0 16 4 1.950 2.513 0.621 137.454 o
0 16 5 0.032 0.007 0.551 174.455 o
0 16 6 13.090 13.931 0.900 65.427 o
0 16 7 1.052 0.949 0.607 143.847 o
0 16 8 19.729 20.052 1.047 48.390 o
0 16 9 0.254 0.293 0.579 158.046 o
0 16 10 11.934 11.704 0.851 73.151 o
0 16 11 1.621 1.417 0.621 137.454 o
0 16 12 11.218 11.718 0.851 73.151 o
0 16 13 1.680 1.926 0.600 147.212 o
0 16 14 13.104 13.233 0.824 78.194 o
0 17 1 48.279 49.156 1.605 20.582 o
0 17 2 49.512 48.528 1.598 20.762 o
0 17 3 19.441 19.172 1.026 50.385 o
0 17 4 18.038 17.567 0.984 54.765 o
0 17 5 6.991 6.414 0.747 95.098 o
0 17 6 39.825 41.053 1.452 25.166 o
0 17 7 17.858 18.495 1.012 51.785 o
0 17 8 9.422 9.701 0.803 82.327 o
0 17 9 0.952 1.082 0.614 140.596 o
0 17 10 0.139 0.181 0.572 161.924 o
0 17 11 1.806 1.522 0.600 147.212 o
0 17 12 0.892 1.124 0.572 161.924 o
0 17 13 10.615 10.874 0.761 91.640 o
0 18 0 1.825 2.282 0.628 134.417 o
0 18 1 29.044 28.224 1.207 36.379 o
0 18 2 2.281 2.415 0.642 128.636 o
0 18 3 42.431 41.939 1.473 24.455 o
0 18 4 0.027 0.049 0.586 154.305 o
0 18 5 3.551 3.839 0.677 115.717 o
0 18 6 0.094 -0.112 0.586 154.305 o
0 18 7 56.758 55.912 1.759 17.145 o
0 18 8 1.071 1.152 0.614 140.596 o
0 18 9 1.407 1.424 0.600 147.212 o
0 18 10 3.451 3.064 0.628 134.417 o
0 18 11 0.708 0.949 0.551 174.455 o
0 18 12 3.959 4.195 0.635 131.479 o
0 19 1 4.423 4.634 0.684 113.367 o
0 19 2 4.485 3.978 0.705 106.732 o
0 19 3 0.941 1.396 0.621 137.454 o
0 19 4 7.032 6.965 0.768 89.981 o
0 19 5 1.917 1.857 0.635 131.479 o
0 19 6 19.280 19.424 1.019 51.078 o
0 19 7 1.279 1.068 0.600 147.212 o
0 19 8 1.154 1.089 0.579 158.046 o
0 19 9 1.792 1.836 0.579 158.046 o
0 19 10 0.006 0.168 0.516 198.827 o
0 20 0 15.917 15.962 0.956 58.009 o
0 20 1 0.258 0.300 0.586 154.305 o
0 20 2 0.599 1.214 0.593 150.696 o
0 20 3 11.535 11.111 0.831 76.886 o
0 20 4 0.474 0.586 0.572 161.924 o
0 20 5 0.034 -0.063 0.551 174.455 o
0 20 6 0.074 0.084 0.544 178.957 o
0 20 7 0.013 -0.091 0.523 193.560 o
0 20 8 1.289 0.698 0.558 170.121 o
0 21 1 0.147 0.349 0.537 183.636 o
0 21 2 0.008 -0.084 0.530 188.500 o
0 21 3 1.111 1.061 0.551 174.455 o
0 21 4 0.011 -0.042 0.516 198.827 o
0 21 5 2.484 2.171 0.600 147.212 o
1 0 1 451.394 449.792 8.284 0.773 o
1 0 2 4125.080 3646.160 65.536 0.012 o
1 0 3 1260.860 1245.480 22.781 0.102 o
1 0 4 1535.690 1526.190 27.896 0.068 o
1 0 5 28.911 28.699 0.677 115.717 o
1 0 6 42.946 43.551 0.970 56.352 o
1 0 7 2.707 2.617 0.258 795.308 o
1 0 8 48.172 48.653 1.131 41.487 o
1 0 9 0.672 0.824 0.279 680.485 o
1 0 10 3.437 3.643 0.384 359.926 o
1 0 11 0.030 0.586 0.356 418.599 o
1 0 12 39.438 39.440 1.173 38.576 o
1 0 13 23.927 23.932 0.928 61.551 o
1 0 14 12.314 12.975 0.740 96.901 o
1 0 15 16.522 16.541 0.851 73.151 o
1 0 16 0.116 -0.237 0.503 210.026 o
1 0 17 0.992 0.579 0.565 165.947 o
1 0 18 11.957 11.760 0.851 73.151 o
1 0 19 0.806 0.042 0.572 161.924 o
1 0 20 0.434 0.419 0.572 161.924 o
1 0 21 3.810 4.523 0.621 137.454 o
1 1 0 98.964 100.335 1.822 15.983 o
1 1 1 606.107 626.683 11.425 0.406 o
1 1 2 1629.430 1604.260 29.125 0.063 o
1 1 3 260.159 262.766 4.795 2.307 o
1 1 4 814.892 823.955 15.138 0.231 o
1 1 5 355.133 359.555 6.568 1.230 o
1 1 6 2.465 2.659 0.230 999.795 o
1 1 7 88.108 89.475 1.815 16.106 o
1 1 8 205.300 204.935 3.894 3.497 o
1 1 9 5.955 5.835 0.384 359.926 o
1 1 10 46.557 44.759 1.180 38.121 o
1 1 11 138.236 137.451 2.889 6.352 o
1 1 12 44.197 45.038 1.284 32.159 o
1 1 13 2.853 3.385 0.496 215.984 o
1 1 14 4.664 4.634 0.558 170.121 o
1 1 15 27.708 28.294 1.096 44.171 o
1 1 16 4.176 4.236 0.635 131.479 o
1 1 17 9.132 8.920 0.775 88.368 o
1 1 18 10.488 11.090 0.831 76.886 o
1 1 19 6.536 6.009 0.712 104.650 o
1 1 20 10.296 9.457 0.796 83.778 o
1 1 21 6.339 6.393 0.677 115.717 o
1 2 0 3001.600 2755.530 47.180 0.024 o
1 2 1 557.554 566.919 10.427 0.488 o
1 2 2 947.897 943.755 17.407 0.175 o
1 2 3 992.681 980.565 18.146 0.161 o
1 2 4 108.329 109.736 2.094 12.098 o
1 2 5 746.662 748.012 13.749 0.281 o
1 2 6 5.343 5.304 0.293 617.220 o
1 2 7 425.845 423.172 7.761 0.880 o
1 2 8 148.985 148.919 2.924 6.202 o
1 2 9 56.465 56.700 1.333 29.845 o
1 2 10 104.658 104.006 2.247 10.501 o
1 2 11 42.096 40.878 1.159 39.511 o
1 2 12 38.331 38.631 1.166 39.040 o
1 2 13 12.364 11.774 0.684 113.367 o
1 2 14 3.321 3.071 0.530 188.500 o
1 2 15 4.593 4.355 0.593 150.696 o
1 2 16 27.527 27.408 1.159 39.511 o
1 2 17 7.840 8.166 0.761 91.640 o
1 2 18 14.442 14.601 0.914 63.445 o
1 2 19 4.659 4.774 0.712 104.650 o
1 2 20 1.781 1.836 0.607 143.847 o
1 2 21 4.175 3.657 0.607 143.847 o
1 3 0 77.702 78.266 1.487 23.998 o
1 3 1 309.113 319.026 5.828 1.562 o
1 3 2 2168.600 2080.300 37.626 0.037 o
1 3 3 1608.640 1596.850 29.181 0.062 o
1 3 4 246.948 251.180 4.606 2.499 o
1 3 5 371.656 374.938 6.875 1.122 o
1 3 6 347.890 353.155 6.463 1.270 o
1 3 7 156.051 155.598 3.015 5.834 o
1 3 8 184.931 186.321 3.608 4.073 o
1 3 9 92.672 90.836 1.954 13.887 o
1 3 10 11.620 12.151 0.579 158.046 o
1 3 11 94.767 94.982 2.157 11.403 o
1 3 12 47.307 49.121 1.375 28.055 o
1 3 13 89.341 88.435 2.143 11.552 o
1 3 14 26.226 25.838 1.019 51.078 o
1 3 15 3.779 3.657 0.572 161.924 o
1 3 16 5.332 5.283 0.684 113.367 o
1 3 17 4.536 4.760 0.677 115.717 o
1 3 18 10.414 10.043 0.810 80.914 o
1 3 19 2.924 3.308 0.663 120.640 o
1 3 20 2.910 3.392 0.642 128.636 o
1 3 21 3.584 3.811 0.607 143.847 o
1 4 0 13.756 13.868 0.384 359.926 o
1 4 1 209.148 215.264 3.936 3.423 o
1 4 2 321.685 327.695 6.030 1.459 o
1 4 3 1483.450 1459.330 27.017 0.073 o
1 4 4 94.736 94.277 1.863 15.273 o
1 4 5 242.945 247.676 4.606 2.499 o
1 4 6 365.822 361.705 6.679 1.189 o
1 4 7 61.080 60.406 1.354 28.929 o
1 4 8 308.152 300.859 5.660 1.655 o
1 4 9 22.048 21.329 0.733 98.755 o
1 4 10 18.433 18.544 0.726 100.664 o
1 4 11 35.445 36.237 1.103 43.614 o
1 4 12 110.303 110.462 2.506 8.448 o
1 4 13 14.905 15.292 0.782 86.797 o
1 4 14 53.940 54.027 1.577 21.317 o
1 4 15 6.322 6.400 0.649 125.885 o
1 4 16 80.230 79.132 2.129 11.704 o
1 4 17 6.519 6.805 0.726 100.664 o
1 4 18 40.840 40.878 1.445 25.410 o
1 4 19 0.292 0.412 0.593 150.696 o
1 4 20 1.004 1.438 0.572 161.924 o
1 4 21 0.653 0.831 0.530 188.500 o
1 5 0 357.319 365.306 6.679 1.189 o
1 5 1 346.977 353.902 6.470 1.267 o
1 5 2 79.726 80.263 1.598 20.762 o
1 5 3 263.566 264.266 4.858 2.248 o
1 5 4 79.160 78.287 1.605 20.582 o
1 5 5 148.019 148.444 2.869 6.445 o
1 5 6 81.895 81.400 1.717 17.992 o
1 5 7 132.755 131.889 2.645 7.580 o
1 5 8 137.741 138.275 2.792 6.805 o
1 5 9 191.773 190.488 3.797 3.679 o
1 5 10 55.911 56.679 1.452 25.166 o
1 5 11 119.287 120.143 2.645 7.580 o
1 5 12 39.961 39.545 1.235 34.753 o
1 5 13 210.981 210.002 4.376 2.770 o
1 5 14 17.955 18.823 0.900 65.427 o
1 5 15 12.177 11.900 0.817 79.537 o
1 5 16 8.418 8.278 0.775 88.368 o
1 5 17 31.389 31.100 1.263 33.234 o
1 5 18 3.035 3.357 0.656 123.221 o
1 5 19 3.350 2.436 0.635 131.479 o
1 5 20 6.014 5.786 0.691 111.088 o
1 5 21 4.732 4.474 0.642 128.636 o
1 6 0 222.153 226.808 4.202 3.004 o
1 6 1 86.963 84.736 1.703 18.288 o
1 6 2 142.668 144.082 2.764 6.943 o
1 6 3 136.052 137.947 2.666 7.461 o
1 6 4 142.269 141.883 2.764 6.943 o
1 6 5 67.407 67.260 1.466 24.689 o
1 6 6 135.064 133.962 2.680 7.384 o
1 6 7 126.233 124.128 2.540 8.217 o
1 6 8 42.194 42.553 1.138 40.979 o
1 6 9 123.714 120.945 2.596 7.868 o
1 6 10 22.559 22.620 0.845 74.365 o
1 6 11 68.862 67.211 1.717 17.992 o
1 6 12 42.996 42.888 1.319 30.480 o
1 6 13 32.873 32.510 1.152 39.992 o
1 6 14 0.375 -0.216 0.482 228.687 o
1 6 15 49.802 48.123 1.556 21.894 o
1 6 16 21.688 20.771 1.040 49.042 o
1 6 17 10.973 10.958 0.838 75.609 o
1 6 18 34.349 33.641 1.284 32.159 o
1 6 19 32.970 32.538 1.284 32.159 o
1 6 20 0.315 0.489 0.551 174.455 o
1 7 0 339.591 341.716 6.253 1.356 o
1 7 1 194.521 193.928 3.671 3.935 o
1 7 2 243.986 240.257 4.502 2.617 o
1 7 3 57.938 58.724 1.305 31.136 o
1 7 4 21.740 22.076 0.663 120.640 o
1 7 5 97.960 96.343 2.010 13.127 o
1 7 6 200.688 201.717 3.901 3.484 o
1 7 7 44.970 44.486 1.173 38.576 o
1 7 8 25.129 25.112 0.845 74.365 o
1 7 9 34.121 34.003 1.047 48.390 o
1 7 10 20.659 20.659 0.831 76.886 o
1 7 11 86.632 86.258 2.101 12.017 o
1 7 12 56.175 56.072 1.584 21.129 o
1 7 13 13.704 13.694 0.789 85.267 o
1 7 14 14.378 14.161 0.858 71.966 o
1 7 15 2.146 1.926 0.607 143.847 o
1 7 16 29.063 28.162 1.200 36.803 o
1 7 17 5.356 4.886 0.691 111.088 o
1 7 18 1.998 2.066 0.628 134.417 o
1 7 19 2.800 2.945 0.642 128.636 o
1 7 20 0.319 0.691 0.537 183.636 o
1 8 0 25.679 25.412 0.719 102.628 o
1 8 1 11.530 11.823 0.475 235.462 o
1 8 2 296.255 295.394 5.514 1.745 o
1 8 3 9.497 9.199 0.440 274.320 o
1 8 4 191.383 191.751 3.713 3.847 o
1 8 5 36.952 36.760 0.984 54.765 o
1 8 6 4.518 4.229 0.405 323.655 o
1 8 7 15.991 15.264 0.656 123.221 o
1 8 8 204.206 200.796 4.048 3.237 o
1 8 9 32.697 32.831 1.061 47.125 o
1 8 10 15.087 14.929 0.747 95.098 o
1 8 11 17.159 16.653 0.810 80.914 o
1 8 12 38.916 37.416 1.263 33.234 o
1 8 13 13.647 14.224 0.817 79.537 o
1 8 14 11.765 11.718 0.824 78.194 o
1 8 15 4.811 4.676 0.677 115.717 o
1 8 16 4.773 4.341 0.684 113.367 o
1 8 17 16.814 16.025 0.942 59.741 o
1 8 18 4.661 5.918 0.712 104.650 o
1 8 19 7.340 7.286 0.712 104.650 o
1 8 20 4.988 4.425 0.642 128.636 o
1 9 0 33.682 34.471 0.921 62.487 o
1 9 1 191.289 192.623 3.734 3.804 o
1 9 2 83.632 85.651 1.857 15.388 o
1 9 3 41.528 42.462 1.096 44.171 o
1 9 4 30.126 30.109 0.900 65.427 o
1 9 5 20.864 20.785 0.747 95.098 o
1 9 6 4.552 4.236 0.433 283.241 o
1 9 7 21.416 21.224 0.803 82.327 o
1 9 8 74.860 75.747 1.843 15.622 o
1 9 9 60.071 59.143 1.584 21.129 o
1 9 10 22.429 22.404 0.921 62.487 o
1 9 11 73.199 73.870 1.933 14.190 o
1 9 12 40.732 41.115 1.354 28.929 o
1 9 13 2.490 2.987 0.593 150.696 o
1 9 14 17.944 17.588 0.963 57.172 o
1 9 15 13.688 13.917 0.893 66.454 o
1 9 16 5.357 6.149 0.719 102.628 o
1 9 17 4.737 4.830 0.719 102.628 o
1 9 18 7.656 7.677 0.747 95.098 o
1 9 19 1.776 2.359 0.586 154.305 o
1 10 0 12.308 12.298 0.572 161.924 o
1 10 1 143.768 145.973 2.980 5.971 o
1 10 2 17.590 18.753 0.705 106.732 o
1 10 3 107.536 107.384 2.324 9.819 o
1 10 4 25.817 26.207 0.872 69.682 o
1 10 5 166.073 167.351 3.427 4.516 o
1 10 6 50.965 52.415 1.403 26.949 o
1 10 7 58.886 59.562 1.563 21.699 o
1 10 8 29.719 30.430 1.047 48.390 o
1 10 9 10.602 9.499 0.656 123.221 o
1 10 10 37.906 36.914 1.235 34.753 o
1 10 11 11.500 11.348 0.747 95.098 o
1 10 12 4.700 5.262 0.649 125.885 o
1 10 13 0.814 0.838 0.572 161.924 o
1 10 14 5.777 5.877 0.705 106.732 o
1 10 15 12.155 12.688 0.872 69.682 o
1 10 16 8.854 8.675 0.775 88.368 o
1 10 17 2.339 1.815 0.628 134.417 o
1 10 18 10.074 9.792 0.782 86.797 o
1 10 19 1.316 1.075 0.537 183.636 o
1 11 0 0.074 0.593 0.356 418.599 o
1 11 1 12.416 12.465 0.621 137.454 o
1 11 2 69.838 69.863 1.689 18.591 o
1 11 3 17.480 17.832 0.740 96.901 o
1 11 4 12.732 13.812 0.670 118.140 o
1 11 5 79.058 80.381 1.933 14.190 o
1 11 6 8.935 8.675 0.600 147.212 o
1 11 7 1.101 1.180 0.447 265.815 o
1 11 8 39.489 39.887 1.263 33.234 o
1 11 9 45.559 46.496 1.424 26.163 o
1 11 10 11.125 11.362 0.747 95.098 o
1 11 11 52.082 53.343 1.612 20.404 o
1 11 12 7.137 7.559 0.740 96.901 o
1 11 13 37.949 36.642 1.361 28.633 o
1 11 14 15.573 16.178 0.956 58.009 o
1 11 15 19.945 19.863 1.026 50.385 o
1 11 16 10.171 10.350 0.845 74.365 o
1 11 17 16.465 16.897 0.942 59.741 o
1 11 18 8.479 7.984 0.719 102.628 o
1 12 0 6.066 5.577 0.509 204.312 o
1 12 1 6.419 6.358 0.530 188.500 o
1 12 2 15.555 16.611 0.747 95.098 o
1 12 3 59.093 59.290 1.563 21.699 o
1 12 4 3.808 3.678 0.489 222.199 o
1 12 5 29.948 29.390 1.040 49.042 o
1 12 6 115.384 117.114 2.673 7.422 o
1 12 7 7.032 6.819 0.614 140.596 o
1 12 8 29.004 29.341 1.103 43.614 o
1 12 9 4.690 5.242 0.607 143.847 o
1 12 10 10.583 10.302 0.789 85.267 o
1 12 11 37.529 37.060 1.354 28.929 o
1 12 12 28.445 27.485 1.186 37.674 o
1 12 13 12.506 12.423 0.865 70.810 o
1 12 14 22.524 22.201 1.075 45.909 o
1 12 15 10.443 9.743 0.838 75.609 o
1 12 16 11.014 11.083 0.838 75.609 o
1 12 17 3.817 3.720 0.628 134.417 o
1 12 18 6.858 6.365 0.691 111.088 o
1 13 0 11.390 11.153 0.670 118.140 o
1 13 1 20.119 19.773 0.845 74.365 o
1 13 2 57.880 57.838 1.577 21.317 o
1 13 3 52.957 52.771 1.494 23.774 o
1 13 4 9.986 11.146 0.691 111.088 o
1 13 5 1.144 0.544 0.475 235.462 o
1 13 6 32.922 33.599 1.180 38.121 o
1 13 7 2.758 2.240 0.537 183.636 o
1 13 8 47.480 46.496 1.473 24.455 o
1 13 9 16.493 17.337 0.942 59.741 o
1 13 10 45.080 44.828 1.501 23.554 o
1 13 11 8.538 8.843 0.775 88.368 o
1 13 12 11.982 11.062 0.838 75.609 o
1 13 13 10.343 10.713 0.831 76.886 o
1 13 14 6.914 7.238 0.768 89.981 o
1 13 15 10.578 10.371 0.824 78.194 o
1 13 16 4.206 4.369 0.656 123.221 o
1 13 17 0.496 0.475 0.530 188.500 o
1 14 0 40.453 41.457 1.312 30.805 o
1 14 1 4.158 4.523 0.558 170.121 o
1 14 2 0.913 1.110 0.482 228.687 o
1 14 3 21.854 22.327 0.956 58.009 o
1 14 4 82.959 85.029 2.157 11.403 o
1 14 5 20.083 19.605 0.928 61.551 o
1 14 6 9.155 9.611 0.719 102.628 o
1 14 7 31.006 31.107 1.221 35.552 o
1 14 8 9.129 8.906 0.768 89.981 o
1 14 9 12.026 11.949 0.851 73.151 o
1 14 10 4.784 5.004 0.698 108.878 o
1 14 11 1.215 1.528 0.600 147.212 o
1 14 12 0.293 0.265 0.579 158.046 o
1 14 13 9.549 9.562 0.831 76.886 o
1 14 14 1.086 0.279 0.593 150.696 o
1 14 15 15.709 15.732 0.921 62.487 o
1 14 16 3.802 4.139 0.621 137.454 o
1 15 0 4.402 3.762 0.586 154.305 o
1 15 1 34.271 34.827 1.228 35.149 o
1 15 2 1.525 1.822 0.537 183.636 o
1 15 3 3.145 2.841 0.572 161.924 o
1 15 4 33.556 33.047 1.221 35.552 o
1 15 5 20.002 20.275 0.998 53.243 o
1 15 6 8.647 8.431 0.747 95.098 o
1 15 7 0.091 0.363 0.565 165.947 o
1 15 8 10.555 11.425 0.845 74.365 o
1 15 9 18.830 20.010 1.040 49.042 o
1 15 10 14.777 14.364 0.921 62.487 o
1 15 11 7.330 7.252 0.747 95.098 o
1 15 12 11.232 11.369 0.865 70.810 o
1 15 13 4.813 4.704 0.698 108.878 o
1 15 14 1.508 1.138 0.593 150.696 o
1 15 15 0.153 -0.195 0.516 198.827 o
1 16 0 12.310 12.472 0.838 75.609 o
1 16 1 4.470 4.453 0.656 123.221 o
1 16 2 20.185 19.940 1.012 51.785 o
1 16 3 5.692 5.465 0.698 108.878 o
1 16 4 5.878 5.437 0.698 108.878 o
1 16 5 1.134 1.319 0.600 147.212 o
1 16 6 7.951 7.454 0.754 93.345 o
1 16 7 6.659 6.505 0.726 100.664 o
1 16 8 2.992 2.429 0.642 128.636 o
1 16 9 1.416 1.193 0.607 143.847 o
1 16 10 12.818 12.996 0.872 69.682 o
1 16 11 2.098 2.645 0.649 125.885 o
1 16 12 4.477 4.474 0.684 113.367 o
1 16 13 0.796 0.586 0.572 161.924 o
1 16 14 5.996 5.465 0.656 123.221 o
1 17 0 2.841 3.078 0.656 123.221 o
1 17 1 31.149 31.330 1.263 33.234 o
1 17 2 2.585 3.043 0.649 125.885 o
1 17 3 8.677 8.836 0.789 85.267 o
1 17 4 2.493 3.113 0.642 128.636 o
1 17 5 4.615 4.837 0.698 108.878 o
1 17 6 0.512 0.991 0.593 150.696 o
1 17 7 1.125 0.447 0.593 150.696 o
1 17 8 4.896 5.032 0.698 108.878 o
1 17 9 3.472 3.204 0.670 118.140 o
1 17 10 0.259 -0.356 0.572 161.924 o
1 17 11 9.351 8.633 0.775 88.368 o
1 17 12 0.072 -0.363 0.537 183.636 o
1 17 13 0.404 0.328 0.516 198.827 o
1 18 0 0.281 0.209 0.586 154.305 o
1 18 1 10.340 11.034 0.845 74.365 o
1 18 2 2.353 2.296 0.635 131.479 o
1 18 3 4.510 4.760 0.698 108.878 o
1 18 4 8.763 8.996 0.789 85.267 o
1 18 5 13.103 12.528 0.865 70.810 o
1 18 6 0.746 0.851 0.586 154.305 o
1 18 7 1.257 0.879 0.628 134.417 o
1 18 8 1.617 1.808 0.628 134.417 o
1 18 9 8.919 9.506 0.796 83.778 o
1 18 10 2.513 3.155 0.621 137.454 o
1 18 11 1.627 1.647 0.565 165.947 o
1 18 12 1.704 2.192 0.586 154.305 o
1 19 0 0.385 0.684 0.579 158.046 o
1 19 1 1.209 1.654 0.607 143.847 o
1 19 2 5.856 5.772 0.754 93.345 o
1 19 3 1.893 1.522 0.628 134.417 o
1 19 4 9.774 9.869 0.838 75.609 o
1 19 5 4.027 3.985 0.691 111.088 o
1 19 6 10.552 11.893 0.858 71.966 o
1 19 7 0.595 0.775 0.579 158.046 o
1 19 8 7.462 7.782 0.740 96.901 o
1 19 9 6.401 5.758 0.684 113.367 o
[truncated: 172,523 more chars]
