# Supplementary material for: Transferable Hirshfeld atom model for rapid evaluation of aspherical atomic form factors
Source: IUCrJ. 2024 Mar 1;11(Pt 2):249–59. doi: 10.1107/S2052252524001507 (PMC10916294; doi:10.1107/S2052252524001507)
Supplement: Supplementary file 1 [file m-11-00249-sup1.zip › cifs/models_comparison/xylitol/tham_HF_cc-pVTZ.cif]

data_xylitol
_audit_creation_date               2023-11-11
_audit_creation_method
;
Olex2 1.3
(compiled 2020.07.31 svn.rc2a77460 for OlexSys, GUI svn.r6145)
;
_audit_contact_author_address      ?
_audit_contact_author_email        ?
_audit_contact_author_name         ''
_audit_contact_author_phone        ?
_publ_contact_author_id_orcid      ?
_publ_section_references
;
Bourhis, L.J., Dolomanov, O.V., Gildea, R.J., Howard, J.A.K., Puschmann, H.
 (2015). Acta Cryst. A71, 59-75.

Dolomanov, O.V., Bourhis, L.J., Gildea, R.J, Howard, J.A.K. & Puschmann, H.
 (2009), J. Appl. Cryst. 42, 339-341.
;
_chemical_formula_moiety           'C5 H12 O5'
_chemical_formula_sum              'C5 H12 O5'
_chemical_formula_weight           152.148
_chemical_absolute_configuration   unk
loop_
  _atom_type_symbol
  _atom_type_scat_source
  _atom_type_scat_dispersion_source
 H 'DiSCaMB, J. Appl. Cryst. 2018, DOI:10.1107/S1600576717015825' custom
 C 'DiSCaMB, J. Appl. Cryst. 2018, DOI:10.1107/S1600576717015825' custom 
 O 'DiSCaMB, J. Appl. Cryst. 2018, DOI:10.1107/S1600576717015825' custom

_space_group_crystal_system        'orthorhombic'
_space_group_IT_number             19
_space_group_name_H-M_alt          'P 21 21 21'
_space_group_name_Hall             ' P 2ac 2ab'
loop_
  _space_group_symop_id
  _space_group_symop_operation_xyz
 1 x,y,z
 2 x+1/2,-y+1/2,-z
 3 -x,y+1/2,-z+1/2
 4 -x+1/2,-y,z+1/2

_symmetry_Int_Tables_number        19
_cell_length_a                     8.264(4)
_cell_length_b                     8.901(2)
_cell_length_c                     8.9223(14)
_cell_angle_alpha                  90
_cell_angle_beta                   90
_cell_angle_gamma                  90
_cell_volume                       656.3(4)
_cell_formula_units_Z              4
_cell_measurement_temperature      122.4(5)
_cell_measurement_reflns_used      20
_exptl_absorpt_coefficient_mu      0.139
_exptl_crystal_density_diffrn      1.540
_exptl_crystal_F_000               328.248
_exptl_crystal_size_max            0.37
_exptl_crystal_size_mid            0.32
_exptl_crystal_size_min            0.26
_exptl_crystal_description         prism
_exptl_crystal_colour              colourless
_diffrn_measurement_device_type    'Enraf Nonius CAD4'
_diffrn_reflns_av_R_equivalents    0.0000
_diffrn_reflns_av_unetI/netI       0.0312
_diffrn_reflns_Laue_measured_fraction_full  1.0000
_diffrn_reflns_Laue_measured_fraction_max  0.9998
_diffrn_reflns_limit_h_max         20
_diffrn_reflns_limit_h_min         0
_diffrn_reflns_limit_k_max         21
_diffrn_reflns_limit_k_min         0
_diffrn_reflns_limit_l_max         21
_diffrn_reflns_limit_l_min         -21
_diffrn_reflns_number              9942
_diffrn_reflns_point_group_measured_fraction_full  1.0000
_diffrn_reflns_point_group_measured_fraction_max  0.9998
_diffrn_reflns_theta_full          25.2417
_diffrn_reflns_theta_max           59.94
_diffrn_reflns_theta_min           3.23
_diffrn_ambient_temperature        122.4(5)
_diffrn_measured_fraction_theta_full  1.0000
_diffrn_measured_fraction_theta_max  0.9998
_diffrn_radiation_type             'Mo K\a'
_diffrn_radiation_wavelength       0.71073
_reflns_Friedel_coverage           1.000
_reflns_limit_h_max                20
_reflns_limit_h_min                -20
_reflns_limit_k_max                21
_reflns_limit_k_min                -21
_reflns_limit_l_max                21
_reflns_limit_l_min                -21
_reflns_number_gt                  8775
_reflns_number_total               9942
_reflns_threshold_expression       I>=2u(I)
_computing_molecular_graphics      'Olex2 1.3 (Dolomanov et al., 2009)'
_computing_publication_material    'Olex2 1.3 (Dolomanov et al., 2009)'
_computing_structure_refinement    'olex2.refine 1.3 (Bourhis et al., 2015)'
_computing_data_collection         'Enraf-Nonius Express'
_computing_structure_solution      'SHELXS-97 (Sheldrick, 1990)'
_refine_diff_density_max           0.1874
_refine_diff_density_min           -0.2253
_refine_diff_density_rms           0.0447
_refine_ls_abs_structure_details  
 'Flack, H. D. (1983). Acta Cryst. A39, 876-881.'
_refine_ls_abs_structure_Flack     0.1(2)
_refine_ls_d_res_high              0.4106
_refine_ls_d_res_low               6.3015
_refine_ls_goodness_of_fit_ref     0.7062
_refine_ls_hydrogen_treatment      refall
_refine_ls_matrix_type             full
_refine_ls_number_constraints      0
_refine_ls_number_parameters       199
_refine_ls_number_reflns           9942
_refine_ls_number_restraints       0
_refine_ls_R_factor_all            0.0223
_refine_ls_R_factor_gt             0.0165
_refine_ls_restrained_S_all        0.7062
_refine_ls_shift/su_max            0.0005
_refine_ls_shift/su_mean           0.0001
_refine_ls_structure_factor_coef   Fsqd
_refine_ls_weighting_details      
 'w=1/[\s^2^(Fo^2^)+(0.0000P)^2^] where P=(Fo^2^+2Fc^2^)/3'
_refine_ls_weighting_scheme        calc
_refine_ls_wR_factor_gt            0.0289
_refine_ls_wR_factor_ref           0.0305
_refine_special_details
;
Aspherical atom refinement in Olex2
with DiSCaMB generated form factors
using Transferable Hirshfeld Atom Model 
based on HF/cc-pVTZ electron densities
;
loop_
  _atom_site_label
  _atom_site_type_symbol
  _atom_site_fract_x
  _atom_site_fract_y
  _atom_site_fract_z
  _atom_site_U_iso_or_equiv
  _atom_site_adp_type
  _atom_site_occupancy
  _atom_site_refinement_flags_posn
 O1 O 0.678509(15) 0.228858(15) 0.421599(14) 0.011973(16) Uani 1.000000 .
 O2 O 0.614759(14) 0.435962(15) 0.182443(14) 0.012228(17) Uani 1.000000 .
 O3 O 0.318153(16) 0.431252(14) 0.040202(13) 0.011816(16) Uani 1.000000 .
 O4 O 0.229153(15) 0.129553(14) 0.108567(14) 0.011584(16) Uani 1.000000 .
 O5 O -0.088647(15) 0.205121(15) 0.215986(15) 0.013317(18) Uani 1.000000 .
 C1 C 0.524587(18) 0.293759(19) 0.390584(17) 0.011262(19) Uani 1.000000 .
 C2 C 0.500689(17) 0.322894(17) 0.224433(16) 0.009448(17) Uani 1.000000 .
 C3 C 0.327685(17) 0.375452(16) 0.189853(16) 0.009534(17) Uani 1.000000 .
 C4 C 0.200812(16) 0.251721(16) 0.210106(16) 0.009595(18) Uani 1.000000 .
 C5 C 0.031878(18) 0.314806(18) 0.18554(2) 0.01213(2) Uani 1.000000 .
 H1A H 0.5110(5) 0.4030(5) 0.4527(5) 0.0322(10) Uani 1.000000 .
 H1B H 0.4349(5) 0.2167(5) 0.4330(5) 0.0303(10) Uani 1.000000 .
 H2 H 0.5258(5) 0.2165(4) 0.1615(4) 0.0219(8) Uani 1.000000 .
 H3 H 0.2968(5) 0.4676(4) 0.2688(4) 0.0232(8) Uani 1.000000 .
 H4 H 0.2067(5) 0.2094(5) 0.3257(4) 0.0254(9) Uani 1.000000 .
 H5B H 0.0207(5) 0.3576(5) 0.0711(5) 0.0311(10) Uani 1.000000 .
 H5A H 0.0110(5) 0.4110(5) 0.2646(6) 0.0354(10) Uani 1.000000 .
 H11 H 0.7561(5) 0.2425(6) 0.3380(6) 0.0309(12) Uani 1.000000 .
 H12 H 0.6528(6) 0.4176(6) 0.0822(5) 0.0333(12) Uani 1.000000 .
 H13 H 0.3284(6) 0.5414(6) 0.0440(6) 0.0343(12) Uani 1.000000 .
 H14 H 0.2774(6) 0.0485(5) 0.1662(6) 0.0309(12) Uani 1.000000 .
 H15 H -0.1178(7) 0.1563(6) 0.1226(6) 0.0342(12) Uani 1.000000 .

loop_
  _atom_site_aniso_label
  _atom_site_aniso_U_11
  _atom_site_aniso_U_22
  _atom_site_aniso_U_33
  _atom_site_aniso_U_12
  _atom_site_aniso_U_13
  _atom_site_aniso_U_23
 O1 0.00985(3) 0.01593(4) 0.01014(3) 0.00058(3) -0.00103(3) 0.00046(3)
 O2 0.01072(4) 0.01411(4) 0.01185(4) -0.00283(3) 0.00050(3) -0.00051(3)
 O3 0.01299(4) 0.01285(4) 0.00960(3) 0.00062(3) -0.00055(3) 0.00031(3)
 O4 0.01176(4) 0.01144(4) 0.01155(4) 0.00140(3) -0.00155(3) -0.00161(3)
 O5 0.00922(3) 0.01766(5) 0.01307(4) -0.00136(3) 0.00157(3) -0.00149(4)
 C1 0.00933(4) 0.01566(5) 0.00879(4) 0.00037(4) 0.00018(3) -0.00044(4)
 C2 0.00837(4) 0.01139(4) 0.00858(4) -0.00024(3) -0.00018(3) -0.00102(3)
 C3 0.00870(4) 0.01109(4) 0.00881(4) 0.00026(3) -0.00020(3) -0.00101(3)
 C4 0.00822(4) 0.01183(4) 0.00873(4) 0.00027(3) -0.00027(3) -0.00054(3)
 C5 0.00870(4) 0.01274(5) 0.01495(5) 0.00090(4) -0.00008(4) -0.00151(4)
 H1A 0.037(2) 0.031(2) 0.029(2) 0.007(2) -0.0049(19) -0.015(2)
 H1B 0.021(2) 0.042(3) 0.029(2) 0.005(2) 0.0034(18) 0.016(2)
 H2 0.024(2) 0.0195(18) 0.022(2) 0.0030(17) 0.0043(16) -0.0081(17)
 H3 0.030(2) 0.0213(19) 0.0179(19) 0.0043(17) 0.0015(18) -0.0038(16)
 H4 0.029(2) 0.030(2) 0.0174(19) 0.0004(17) 0.0034(18) -0.0000(18)
 H5B 0.028(2) 0.033(2) 0.033(2) -0.0035(19) 0.0006(19) 0.016(2)
 H5A 0.023(2) 0.036(2) 0.048(3) 0.005(2) -0.002(2) -0.013(2)
 H11 0.020(2) 0.040(3) 0.033(3) 0.002(2) -0.007(2) 0.008(2)
 H12 0.033(3) 0.037(3) 0.030(3) -0.006(3) 0.007(2) 0.005(2)
 H13 0.037(3) 0.040(3) 0.025(3) -0.002(3) -0.008(2) 0.004(2)
 H14 0.033(3) 0.023(2) 0.036(3) 0.002(2) -0.004(2) -0.000(2)
 H15 0.035(3) 0.035(3) 0.033(3) -0.003(2) -0.001(2) -0.002(2)

loop_
  _geom_bond_atom_site_label_1
  _geom_bond_atom_site_label_2
  _geom_bond_distance
  _geom_bond_site_symmetry_2
  _geom_bond_publ_flag
 O1 C1 1.4242(6) . ?
 O1 H11 0.991(5) . ?
 O2 C2 1.4289(4) . ?
 O2 H12 0.962(5) . ?
 O3 C3 1.4268(3) . ?
 O3 H13 0.985(5) . ?
 O4 C4 1.4346(3) . ?
 O4 H14 0.972(5) . ?
 O5 C5 1.4209(4) . ?
 O5 H15 0.970(5) . ?
 C1 C2 1.5179(3) . ?
 C1 H1A 1.125(4) . ?
 C1 H1B 1.078(4) . ?
 C2 C3 1.5356(7) . ?
 C2 H2 1.121(4) . ?
 C3 C4 1.5313(4) . ?
 C3 H3 1.111(4) . ?
 C4 C5 1.5207(7) . ?
 C4 H4 1.099(4) . ?
 C5 H5B 1.094(4) . ?
 C5 H5A 1.123(4) . ?

loop_
  _geom_angle_atom_site_label_1
  _geom_angle_atom_site_label_2
  _geom_angle_atom_site_label_3
  _geom_angle
  _geom_angle_site_symmetry_1
  _geom_angle_site_symmetry_3
  _geom_angle_publ_flag
 H11 O1 C1 112.5(3) . . ?
 H12 O2 C2 109.8(3) . . ?
 H13 O3 C3 108.0(3) . . ?
 H14 O4 C4 107.2(3) . . ?
 H15 O5 C5 108.5(3) . . ?
 C2 C1 O1 112.042(12) . . ?
 H1A C1 O1 110.1(2) . . ?
 H1A C1 C2 108.7(2) . . ?
 H1B C1 O1 106.7(2) . . ?
 H1B C1 C2 111.2(2) . . ?
 H1B C1 H1A 108.0(3) . . ?
 C1 C2 O2 106.892(12) . . ?
 C3 C2 O2 110.301(12) . . ?
 C3 C2 C1 111.680(12) . . ?
 H2 C2 O2 109.97(19) . . ?
 H2 C2 C1 108.7(2) . . ?
 H2 C2 C3 109.2(2) . . ?
 C2 C3 O3 110.211(12) . . ?
 C4 C3 O3 108.844(11) . . ?
 C4 C3 C2 113.244(12) . . ?
 H3 C3 O3 108.9(2) . . ?
 H3 C3 C2 108.1(2) . . ?
 H3 C3 C4 107.4(2) . . ?
 C3 C4 O4 111.030(11) . . ?
 C5 C4 O4 109.800(12) . . ?
 C5 C4 C3 110.244(12) . . ?
 H4 C4 O4 109.0(2) . . ?
 H4 C4 C3 109.1(2) . . ?
 H4 C4 C5 107.6(2) . . ?
 C4 C5 O5 111.239(13) . . ?
 H5B C5 O5 111.0(2) . . ?
 H5B C5 C4 109.9(2) . . ?
 H5A C5 O5 107.2(3) . . ?
 H5A C5 C4 109.4(2) . . ?
 H5A C5 H5B 107.9(4) . . ?

loop_
  _geom_torsion_atom_site_label_1
  _geom_torsion_atom_site_label_2
  _geom_torsion_atom_site_label_3
  _geom_torsion_atom_site_label_4
  _geom_torsion
  _geom_torsion_site_symmetry_1
  _geom_torsion_site_symmetry_2
  _geom_torsion_site_symmetry_3
  _geom_torsion_site_symmetry_4
  _geom_torsion_publ_flag
 O1 C1 C2 O2 -65.937(14) . . . . ?
 O1 C1 C2 C3 173.337(12) . . . . ?
 O2 C2 C3 O3 49.296(12) . . . . ?
 O2 C2 C3 C4 171.485(11) . . . . ?
 O3 C3 C2 C1 168.011(12) . . . . ?
 O3 C3 C4 O4 60.573(12) . . . . ?
 O3 C3 C4 C5 -61.338(13) . . . . ?
 O4 C4 C3 C2 -62.376(13) . . . . ?
 O4 C4 C5 O5 62.249(13) . . . . ?
 O5 C5 C4 C3 -175.116(12) . . . . ?
 C1 C2 C3 C4 -69.799(13) . . . . ?
 C2 C3 C4 C5 175.714(12) . . . . ?

loop_
  _diffrn_refln_index_h
  _diffrn_refln_index_k
  _diffrn_refln_index_l
  _diffrn_refln_intensity_net
  _diffrn_refln_intensity_u
 0 0 2 4713.47 80.22
 0 0 4 0.79 0.23
 0 0 6 244.55 4.61
 0 0 8 836.03 15.31
 0 0 10 750.18 13.79
 0 0 12 199.47 4.26
 0 0 14 55.94 1.82
 0 0 16 6.07 0.9
 0 0 18 11.22 1.08
 0 0 20 7.48 1.01
 0 1 1 511.68 9.36
 0 1 2 884.17 16.28
 0 1 3 4849.21 87.56
 0 1 4 419.68 7.69
 0 1 5 5157.19 94.28
 0 1 6 1833.44 33.07
 0 1 7 463.73 8.52
 0 1 8 219.75 4.28
 0 1 9 190.17 3.83
 0 1 10 86.2 2.08
 0 1 11 62.67 1.73
 0 1 12 21.92 1.02
 0 1 13 85.85 2.3
 0 1 14 17.8 1.05
 0 1 15 1.2 0.69
 0 1 16 0.94 0.77
 0 1 17 0.63 0.78
 0 1 18 6.59 0.97
 0 1 19 6.62 0.96
 0 1 20 54.91 1.98
 0 1 21 0.63 0.78
 0 2 0 7469.63 133.29
 0 2 1 2317.9 41.56
 0 2 2 2063.34 36.63
 0 2 3 779.13 14.27
 0 2 4 24.1 0.64
 0 2 5 53.66 1.2
 0 2 6 790.71 14.48
 0 2 7 1293.73 23.18
 0 2 8 4.07 0.42
 0 2 9 31.96 1.01
 0 2 10 347.6 6.74
 0 2 11 12.87 0.78
 0 2 12 9.79 0.77
 0 2 13 7.3 0.76
 0 2 14 165.01 3.83
 0 2 15 77.61 2.3
 0 2 16 29.81 1.46
 0 2 17 6.78 0.97
 0 2 18 12.73 1.12
 0 2 19 6.24 0.96
 0 2 20 5.62 0.94
 0 2 21 19.38 1.2
 0 3 1 6231.69 106.46
 0 3 2 250.73 4.6
 0 3 3 0.71 0.23
 0 3 4 359.55 6.59
 0 3 5 853.77 15.66
 0 3 6 293.89 5.51
 0 3 7 3.42 0.39
 0 3 8 2.67 0.41
 0 3 9 177.28 3.63
 0 3 10 125.28 2.82
 0 3 11 184.07 3.94
 0 3 12 24.94 1.1
 0 3 13 144.87 3.4
 0 3 14 1.71 0.7
 0 3 15 30.47 1.39
 0 3 16 32.59 1.52
 0 3 17 23.07 1.35
 0 3 18 25.37 1.41
 0 3 19 29.78 1.53
 0 3 20 23.58 1.34
 0 3 21 12.25 1.03
 0 4 0 24.48 0.63
 0 4 1 624.11 11.41
 0 4 2 30.01 0.74
 0 4 3 116.07 2.28
 0 4 4 129.46 2.55
 0 4 5 341.18 6.32
 0 4 6 96.89 2.06
 0 4 7 329.09 6.21
 0 4 8 37.25 1.09
 0 4 9 1.07 0.45
 0 4 10 1.34 0.51
 0 4 11 7.71 0.7
 0 4 12 1.08 0.59
 0 4 13 1.07 0.65
 0 4 14 167.91 3.92
 0 4 15 -0.17 0.71
 0 4 16 24.94 1.37
 0 4 17 0.04 0.81
 0 4 18 0.81 0.83
 0 4 19 13.39 1.17
 0 4 20 3.76 0.87
 0 4 21 11.26 1
 0 5 1 102.55 2.05
 0 5 2 2.94 0.29
 0 5 3 40.79 0.99
 0 5 4 141.12 2.8
 0 5 5 880.73 16.12
 0 5 6 94.78 2.06
 0 5 7 11.47 0.59
 0 5 8 16.32 0.73
 0 5 9 87.9 2.13
 0 5 10 40.86 1.33
 0 5 11 66.8 1.88
 0 5 12 29.52 1.24
 0 5 13 31.42 1.34
 0 5 14 26.81 1.29
 0 5 15 0.38 0.74
 0 5 16 6.61 0.96
 0 5 17 12.23 1.11
 0 5 18 10.98 1.08
 0 5 19 5.14 0.95
 0 5 20 0.16 0.79
 0 5 21 -0.4 0.76
 0 6 0 734.82 13.43
 0 6 1 39.76 0.99
 0 6 2 206.9 3.95
 0 6 3 368.82 6.83
 0 6 4 2.11 0.35
 0 6 5 110.91 2.34
 0 6 6 2.35 0.41
 0 6 7 34.42 1.06
 0 6 8 158.36 3.37
 0 6 9 46.86 1.42
 0 6 10 1.31 0.55
 0 6 11 79.78 2.15
 0 6 12 8.11 0.81
 0 6 13 61.68 1.95
 0 6 14 0.23 0.69
 0 6 15 120.38 3.16
 0 6 16 0.18 0.8
 0 6 17 45.07 1.81
 0 6 18 17.93 1.23
 0 6 19 1.46 0.86
 0 6 20 1.39 0.8
 0 7 1 12.21 0.54
 0 7 2 362.21 6.73
 0 7 3 0.58 0.34
 0 7 4 308.5 5.84
 0 7 5 56.86 1.43
 0 7 6 19.78 0.78
 0 7 7 48.19 1.38
 0 7 8 79.36 2
 0 7 9 39.73 1.33
 0 7 10 68.35 1.92
 0 7 11 4.91 0.71
 0 7 12 15.01 0.99
 0 7 13 81.83 2.36
 0 7 14 -0.16 0.7
 0 7 15 6.94 0.96
 0 7 16 4.56 0.92
 0 7 17 3.61 0.91
 0 7 18 0.6 0.84
 0 7 19 22.03 1.3
 0 7 20 17.66 1.15
 0 8 0 187.53 3.69
 0 8 1 76.36 1.75
 0 8 2 54.83 1.37
 0 8 3 90.22 2.02
 0 8 4 177.34 3.58
 0 8 5 58.13 1.5
 0 8 6 78.96 1.95
 0 8 7 0.53 0.49
 0 8 8 17.15 0.88
 0 8 9 33.53 1.25
 0 8 10 68.05 1.95
 0 8 11 28.61 1.25
 0 8 12 4.18 0.76
 0 8 13 21.64 1.2
 0 8 14 31.71 1.51
 0 8 15 60.98 2.11
 0 8 16 3.04 0.89
 0 8 17 3.92 0.91
 0 8 18 6 0.98
 0 8 19 3.9 0.88
 0 8 20 6.68 0.94
 0 9 1 2.59 0.44
 0 9 2 142.5 2.99
 0 9 3 22.9 0.86
 0 9 4 66.63 1.71
 0 9 5 197.8 4.08
 0 9 6 39.72 1.29
 0 9 7 22.51 0.99
 0 9 8 0.77 0.57
 0 9 9 101.79 2.57
 0 9 10 119.03 2.94
 0 9 11 25.59 1.23
 0 9 12 10.75 0.94
 0 9 13 31.5 1.49
 0 9 14 0.52 0.8
 0 9 15 2.73 0.88
 0 9 16 78.38 2.44
 0 9 17 0.37 0.83
 0 9 18 2.87 0.88
 0 9 19 22.13 1.25
 0 10 0 3.6 0.54
 0 10 1 352.13 6.76
 0 10 2 11.48 0.7
 0 10 3 75.7 1.92
 0 10 4 2.16 0.53
 0 10 5 94.75 2.32
 0 10 6 4.93 0.64
 0 10 7 1.06 0.57
 0 10 8 35.42 1.34
 0 10 9 2.85 0.68
 0 10 10 2 0.7
 0 10 11 1.7 0.72
 0 10 12 0.53 0.71
 0 10 13 1.11 0.8
 0 10 14 0.31 0.81
 0 10 15 0.33 0.82
 0 10 16 0.62 0.83
 0 10 17 14.93 1.18
 0 10 18 4.16 0.88
 0 10 19 2.57 0.8
 0 11 1 66.21 1.79
 0 11 2 8.7 0.69
 0 11 3 2.53 0.58
 0 11 4 13.4 0.83
 0 11 5 5.74 0.68
 0 11 6 6.14 0.71
 0 11 7 1.07 0.63
 0 11 8 11.78 0.9
 0 11 9 3.08 0.73
 0 11 10 76 2.25
 0 11 11 7.94 0.9
 0 11 12 1.85 0.83
 0 11 13 16.43 1.21
 0 11 14 1.45 0.84
 0 11 15 11.74 1.11
 0 11 16 30.99 1.55
 0 11 17 0.34 0.8
 0 11 18 1.86 0.8
 0 12 0 45.97 1.48
 0 12 1 14.6 0.87
 0 12 2 0.38 0.56
 0 12 3 2.96 0.64
 0 12 4 126.7 3.01
 0 12 5 0.1 0.6
 0 12 6 5.03 0.74
 0 12 7 76.6 2.19
 0 12 8 10.04 0.9
 0 12 9 29.58 1.36
 0 12 10 59.5 1.99
 0 12 11 3.94 0.89
 0 12 12 0.69 0.8
 0 12 13 0.65 0.84
 0 12 14 27.64 1.45
 0 12 15 11.83 1.15
 0 12 16 8.44 1.02
 0 12 17 2.3 0.82
 0 12 18 1.74 0.79
 0 13 1 19.21 1.03
 0 13 2 40.64 1.46
 0 13 3 0.04 0.62
 0 13 4 107.43 2.74
 0 13 5 0.71 0.65
 0 13 6 0.14 0.65
 0 13 7 4.09 0.79
 0 13 8 3.12 0.79
 0 13 9 25.57 1.37
 0 13 10 5.48 0.94
 0 13 11 9.95 1.06
 0 13 12 1.44 0.84
 0 13 13 31 1.53
 0 13 14 1.15 0.87
 0 13 15 0.9 0.84
 0 13 16 0.72 0.81
 0 13 17 -0.25 0.75
 0 14 0 17.59 1.06
 0 14 1 18.53 1.08
 0 14 2 95.77 2.56
 0 14 3 3.39 0.76
 0 14 4 27.36 1.3
 0 14 5 0.59 0.7
 0 14 6 1.77 0.74
 0 14 7 64.49 2.14
 0 14 8 -0.36 0.79
 0 14 9 34.07 1.58
 0 14 10 0.31 0.83
 0 14 11 5.91 0.97
 0 14 12 -0.11 0.81
 0 14 13 6.5 1.02
 0 14 14 31.03 1.53
 0 14 15 7.04 0.97
 0 14 16 0.05 0.74
 0 15 1 33.9 1.45
 0 15 2 13.93 1.04
 0 15 3 102.01 2.76
 0 15 4 17.3 1.13
 0 15 5 24.47 1.34
 0 15 6 43.24 1.74
 0 15 7 31.89 1.54
 0 15 8 123.99 3.26
 0 15 9 10.28 1.1
 0 15 10 19.96 1.3
 0 15 11 7.69 1.01
 0 15 12 7.58 1.03
 0 15 13 3.46 0.92
 0 15 14 13.69 1.12
 0 15 15 -0.45 0.75
 0 16 0 251.51 5.57
 0 16 1 12.54 1.11
 0 16 2 51.04 1.9
 0 16 3 59.13 2.06
 0 16 4 3.6 0.89
 0 16 5 0.01 0.79
 0 16 6 19.96 1.29
 0 16 7 1.36 0.87
 0 16 8 28.73 1.5
 0 16 9 0.42 0.83
 0 16 10 16.77 1.22
 0 16 11 2.03 0.89
 0 16 12 16.79 1.22
 0 16 13 2.76 0.86
 0 16 14 18.96 1.18
 0 17 1 70.43 2.3
 0 17 2 69.53 2.29
 0 17 3 27.47 1.47
 0 17 4 25.17 1.41
 0 17 5 9.19 1.07
 0 17 6 58.82 2.08
 0 17 7 26.5 1.45
 0 17 8 13.9 1.15
 0 17 9 1.55 0.88
 0 17 10 0.26 0.82
 0 17 11 2.18 0.86
 0 17 12 1.61 0.82
 0 17 13 15.58 1.09
 0 18 0 3.27 0.9
 0 18 1 40.44 1.73
 0 18 2 3.46 0.92
 0 18 3 60.09 2.11
 0 18 4 0.07 0.84
 0 18 5 5.5 0.97
 0 18 6 -0.16 0.84
 0 18 7 80.11 2.52
 0 18 8 1.65 0.88
 0 18 9 2.04 0.86
 0 18 10 4.39 0.9
 0 18 11 1.36 0.79
 0 18 12 6.01 0.91
 0 19 1 6.64 0.98
 0 19 2 5.7 1.01
 0 19 3 2 0.89
 0 19 4 9.98 1.1
 0 19 5 2.66 0.91
 0 19 6 27.83 1.46
 0 19 7 1.53 0.86
 0 19 8 1.56 0.83
 0 19 9 2.63 0.83
 0 19 10 0.24 0.74
 0 20 0 22.87 1.37
 0 20 1 0.43 0.84
 0 20 2 1.74 0.85
 0 20 3 15.92 1.19
 0 20 4 0.84 0.82
 0 20 5 -0.09 0.79
 0 20 6 0.12 0.78
 0 20 7 -0.13 0.75
 0 20 8 1 0.8
 0 21 1 0.5 0.77
 0 21 2 -0.12 0.76
 0 21 3 1.52 0.79
 0 21 4 -0.06 0.74
 0 21 5 3.11 0.86
 1 0 1 644.46 11.87
 1 0 2 5224.21 93.9
 1 0 3 1784.52 32.64
 1 0 4 2186.72 39.97
 1 0 5 41.12 0.97
 1 0 6 62.4 1.39
 1 0 7 3.75 0.37
 1 0 8 69.71 1.62
 1 0 9 1.18 0.4
 1 0 10 5.22 0.55
 1 0 11 0.84 0.51
 1 0 12 56.51 1.68
 1 0 13 34.29 1.33
 1 0 14 18.59 1.06
 1 0 15 23.7 1.22
 1 0 16 -0.34 0.72
 1 0 17 0.83 0.81
 1 0 18 16.85 1.22
 1 0 19 0.06 0.82
 1 0 20 0.6 0.82
 1 0 21 6.48 0.89
 1 1 -21 8.55 0.97
 1 1 -20 14.75 1.15
 1 1 -19 9.37 1.04
 1 1 -18 15.07 1.19
 1 1 -17 13.02 1.12
 1 1 -16 6.48 0.91
 1 1 -15 41.07 1.58
 1 1 -14 7.08 0.81
 1 1 -13 4.54 0.7
 1 1 -12 66.36 1.86
 1 1 -11 195.04 4.1
 1 1 -10 66.01 1.72
 1 1 -9 8.31 0.55
 1 1 -8 286.37 5.45
 1 1 -7 127.25 2.58
 1 1 -6 3.76 0.33
 1 1 -5 509.9 9.3
 1 1 -4 1205.84 22.07
 1 1 -3 374.91 6.83
 1 1 -2 2297.6 41.3
 1 1 -1 870.75 15.88
 1 1 0 143.76 2.61
 1 1 1 897.91 16.37
 1 1 2 2298.58 41.73
 1 1 3 376.49 6.87
 1 1 4 1180.56 21.69
 1 1 5 515.17 9.41
 1 1 6 3.81 0.33
 1 1 7 128.2 2.6
 1 1 8 293.63 5.58
 1 1 9 8.36 0.55
 1 1 10 64.13 1.69
 1 1 11 196.94 4.14
 1 1 12 64.53 1.84
 1 1 13 4.85 0.71
 1 1 14 6.64 0.8
 1 1 15 40.54 1.57
 1 1 16 6.07 0.91
 1 1 17 12.78 1.11
 1 1 18 15.89 1.19
 1 1 19 8.61 1.02
 1 1 20 13.55 1.14
 1 1 21 9.16 0.97
 1 2 -21 6.01 0.89
 1 2 -20 3.05 0.87
 1 2 -19 5.37 0.98
 1 2 -18 20.01 1.28
 1 2 -17 10.93 1.07
 1 2 -16 39.43 1.65
 1 2 -15 6.9 0.86
 1 2 -14 4.86 0.76
 1 2 -13 18.88 1.02
 1 2 -12 55.9 1.68
 1 2 -11 59.6 1.68
 1 2 -10 148.21 3.2
 1 2 -9 81.14 1.9
 1 2 -8 214.48 4.19
 1 2 -7 606.01 11.06
 1 2 -6 7.53 0.42
 1 2 -5 1084.72 19.78
 1 2 -4 161.39 3.05
 1 2 -3 1434.62 26.38
 1 2 -2 1366.19 25.07
 1 2 -1 802.41 14.68
 1 2 0 3948.11 67.6
 1 2 1 812.28 14.94
 1 2 2 1352.21 24.94
 1 2 3 1404.95 26
 1 2 4 157.23 3
 1 2 5 1071.75 19.7
 1 2 6 7.6 0.42
 1 2 7 606.32 11.12
 1 2 8 213.37 4.19
 1 2 9 81.24 1.91
 1 2 10 149.02 3.22
 1 2 11 58.57 1.66
 1 2 12 55.35 1.67
 1 2 13 16.87 0.98
 1 2 14 4.4 0.76
 1 2 15 6.24 0.85
 1 2 16 39.27 1.66
 1 2 17 11.7 1.09
 1 2 18 20.92 1.31
 1 2 19 6.84 1.02
 1 2 20 2.63 0.87
 1 2 21 5.24 0.87
 1 3 -21 5.4 0.87
 1 3 -20 4.23 0.89
 1 3 -19 4.18 0.94
 1 3 -18 14.76 1.18
 1 3 -17 6.84 0.98
 1 3 -16 7.87 0.97
 1 3 -15 4.87 0.82
 1 3 -14 37.61 1.48
 1 3 -13 126.11 3.05
 1 3 -12 66.73 1.9
 1 3 -11 133.73 3.03
 1 3 -10 16.88 0.82
 1 3 -9 130.04 2.78
 1 3 -8 266.85 5.14
 1 3 -7 219.52 4.23
 1 3 -6 498.2 9.06
 1 3 -5 532.24 9.68
 1 3 -4 359.2 6.54
 1 3 -3 2299.92 41.79
 1 3 -2 3035.42 54.49
 1 3 -1 448.98 8.21
 1 3 0 112.14 2.13
 1 3 1 457.1 8.35
 1 3 2 2980.65 53.91
 1 3 3 2287.96 41.81
 1 3 4 359.89 6.6
 1 3 5 537.21 9.85
 1 3 6 506 9.26
 1 3 7 222.94 4.32
 1 3 8 266.96 5.17
 1 3 9 130.15 2.8
 1 3 10 17.41 0.83
 1 3 11 136.09 3.09
 1 3 12 70.38 1.97
 1 3 13 126.71 3.07
 1 3 14 37.02 1.46
 1 3 15 5.24 0.82
 1 3 16 7.57 0.98
 1 3 17 6.82 0.97
 1 3 18 14.39 1.16
 1 3 19 4.74 0.95
 1 3 20 4.86 0.92
 1 3 21 5.46 0.87
 1 4 -21 0.37 0.75
 1 4 -20 1.53 0.81
 1 4 -19 1.18 0.85
 1 4 -18 57.06 2.04
 1 4 -17 8.93 1.03
 1 4 -16 116.7 3.11
 1 4 -15 8.16 0.91
 1 4 -14 77.13 2.25
 1 4 -13 22.13 1.13
 1 4 -12 155.24 3.52
 1 4 -11 50.89 1.56
 1 4 -10 25.82 1.02
 1 4 -9 32.51 1.09
 1 4 -8 435.8 8.12
 1 4 -7 88.35 1.96
 1 4 -6 522.71 9.52
 1 4 -5 360.94 6.65
 1 4 -4 135.58 2.66
 1 4 -3 2159.57 39.61
 1 4 -2 479.55 8.74
 1 4 -1 312.1 5.69
 1 4 0 19.87 0.55
 1 4 1 308.43 5.64
 1 4 2 469.52 8.64
 1 4 3 2090.92 38.71
 1 4 4 135.08 2.67
 1 4 5 354.87 6.6
 1 4 6 518.25 9.57
 1 4 7 86.55 1.94
 1 4 8 431.07 8.11
 1 4 9 30.56 1.05
 1 4 10 26.57 1.04
 1 4 11 51.92 1.58
 1 4 12 158.27 3.59
 1 4 13 21.91 1.12
 1 4 14 77.41 2.26
 1 4 15 9.17 0.93
 1 4 16 113.38 3.05
 1 4 17 9.75 1.04
 1 4 18 58.57 2.07
 1 4 19 0.59 0.85
 1 4 20 2.06 0.82
 1 4 21 1.19 0.76
 1 5 -21 6.91 0.93
 1 5 -20 8.23 0.98
 1 5 -19 4.49 0.93
 1 5 -18 4.73 0.93
 1 5 -17 43.93 1.79
 1 5 -16 12.01 1.1
 1 5 -15 17.35 1.17
 1 5 -14 25.54 1.26
 1 5 -13 301.79 6.23
 1 5 -12 56.46 1.76
 1 5 -11 171.14 3.76
 1 5 -10 81.31 2.07
 1 5 -9 273.37 5.4
 1 5 -8 200.32 4.02
 1 5 -7 189.43 3.77
 1 5 -6 114.98 2.41
 1 5 -5 212.69 4.08
 1 5 -4 110.59 2.26
 1 5 -3 377.26 6.93
 1 5 -2 116.39 2.31
 1 5 -1 509.64 9.3
 1 5 0 523.41 9.57
 1 5 1 507.07 9.27
 1 5 2 115 2.29
 1 5 3 378.64 6.96
 1 5 4 112.17 2.3
 1 5 5 212.69 4.11
 1 5 6 116.63 2.46
 1 5 7 188.97 3.79
 1 5 8 198.12 4
 1 5 9 272.93 5.44
 1 5 10 81.21 2.08
 1 5 11 172.14 3.79
 1 5 12 56.66 1.77
 1 5 13 300.89 6.27
 1 5 14 26.97 1.29
 1 5 15 17.05 1.17
 1 5 16 11.86 1.11
 1 5 17 44.56 1.81
 1 5 18 4.81 0.94
 1 5 19 3.49 0.91
 1 5 20 8.29 0.99
 1 5 21 6.41 0.92
 1 6 -20 0.87 0.77
 1 6 -19 47.05 1.84
 1 6 -18 47.54 1.84
 1 6 -17 15.63 1.21
 1 6 -16 29.89 1.5
 1 6 -15 69.35 2.24
 1 6 -14 -0.03 0.69
 1 6 -13 48.37 1.69
 1 6 -12 60.96 1.87
 1 6 -11 96.39 2.45
 1 6 -10 32.19 1.2
 1 6 -9 175.25 3.73
 1 6 -8 60.33 1.61
 1 6 -7 177.09 3.59
 1 6 -6 193.15 3.83
 1 6 -5 97.96 2.11
 1 6 -4 208.63 4.03
 1 6 -3 195.05 3.76
 1 6 -2 207.55 3.96
 1 6 -1 125.29 2.5
 1 6 0 324.97 6.02
 1 6 1 121.41 2.44
 1 6 2 206.44 3.96
 1 6 3 197.65 3.82
 1 6 4 203.29 3.96
 1 6 5 96.37 2.1
 1 6 6 191.94 3.84
 1 6 7 177.85 3.64
 1 6 8 60.97 1.63
 1 6 9 173.29 3.72
 1 6 10 32.41 1.21
 1 6 11 96.3 2.46
 1 6 12 61.45 1.89
 1 6 13 46.58 1.65
 1 6 14 -0.31 0.69
 1 6 15 68.95 2.23
 1 6 16 29.76 1.49
 1 6 17 15.7 1.2
 1 6 18 48.2 1.84
 1 6 19 46.62 1.84
 1 6 20 0.7 0.79
 1 7 -20 0.28 0.75
 1 7 -19 3.1 0.89
 1 7 -18 2.36 0.9
 1 7 -17 7.77 1.02
 1 7 -16 42.92 1.76
 1 7 -15 3.56 0.89
 1 7 -14 19.98 1.23
 1 7 -13 19.1 1.12
 1 7 -12 82.18 2.3
 1 7 -11 126.8 3.04
 1 7 -10 29.48 1.19
 1 7 -9 49.01 1.5
 1 7 -8 36.63 1.22
 1 7 -7 63.35 1.66
 1 7 -6 289.32 5.57
 1 7 -5 137.56 2.86
 1 7 -4 31.02 0.94
 1 7 -3 85.04 1.88
 1 7 -2 346.13 6.47
 1 7 -1 280.25 5.28
 1 7 0 489.61 8.96
 1 7 1 277.86 5.26
 1 7 2 344.24 6.45
 1 7 3 84.14 1.87
 1 7 4 31.63 0.95
 1 7 5 138.04 2.88
 1 7 6 289.02 5.59
 1 7 7 63.74 1.68
 1 7 8 35.98 1.21
 1 7 9 48.72 1.5
 1 7 10 29.6 1.19
 1 7 11 123.59 3.01
 1 7 12 80.34 2.27
 1 7 13 19.62 1.13
 1 7 14 20.29 1.23
 1 7 15 2.76 0.87
 1 7 16 40.35 1.72
 1 7 17 7 0.99
 1 7 18 2.96 0.9
 1 7 19 4.22 0.92
 1 7 20 0.99 0.77
 1 8 -20 6.61 0.93
 1 8 -19 9.61 1.02
 1 8 -18 6.69 0.99
 1 8 -17 23.95 1.37
 1 8 -16 8.05 1
 1 8 -15 6.93 0.98
 1 8 -14 16.36 1.17
 1 8 -13 19.41 1.15
 1 8 -12 55.01 1.82
 1 8 -11 24.92 1.18
 1 8 -10 20.61 1.05
 1 8 -9 48.19 1.53
 1 8 -8 292.18 5.82
 1 8 -7 23.2 0.96
 1 8 -6 6.55 0.59
 1 8 -5 53.67 1.43
 1 8 -4 273.36 5.28
 1 8 -3 13.53 0.64
 1 8 -2 424.36 7.9
 1 8 -1 16.16 0.66
 1 8 0 36.41 1.03
 1 8 1 16.94 0.68
 1 8 2 423.24 7.9
 1 8 3 13.18 0.63
 1 8 4 274.74 5.32
 1 8 5 52.67 1.41
 1 8 6 6.06 0.58
 1 8 7 21.87 0.94
 1 8 8 287.7 5.8
 1 8 9 47.04 1.52
 1 8 10 21.39 1.07
 1 8 11 23.86 1.16
 1 8 12 53.61 1.81
 1 8 13 20.38 1.17
 1 8 14 16.79 1.18
 1 8 15 6.7 0.97
 1 8 16 6.22 0.98
 1 8 17 22.96 1.35
 1 8 18 8.48 1.02
 1 8 19 10.44 1.02
 1 8 20 6.34 0.92
 1 9 -19 2.73 0.82
 1 9 -18 11.41 1.09
 1 9 -17 7.08 1.03
 1 9 -16 7.66 1.03
 1 9 -15 20.73 1.31
 1 9 -14 24.76 1.38
 1 9 -13 3.45 0.84
 1 9 -12 56.86 1.89
 1 9 -11 104.49 2.73
 1 9 -10 30.67 1.29
 1 9 -9 86.82 2.3
 1 9 -8 105.74 2.58
 1 9 -7 30.88 1.16
 1 9 -6 6.82 0.64
 1 9 -5 30.9 1.09
 1 9 -4 42.59 1.28
 1 9 -3 60.47 1.55
 1 9 -2 122.93 2.65
 1 9 -1 271.98 5.26
 1 9 0 49.39 1.32
 1 9 1 275.99 5.35
 1 9 2 122.72 2.66
 1 9 3 60.84 1.57
 1 9 4 43.14 1.29
 1 9 5 29.78 1.07
 1 9 6 6.07 0.62
 1 9 7 30.41 1.15
 1 9 8 108.53 2.64
 1 9 9 84.74 2.27
 1 9 10 32.1 1.32
 1 9 11 105.84 2.77
 1 9 12 58.91 1.94
 1 9 13 4.28 0.85
 1 9 14 25.2 1.38
 1 9 15 19.94 1.28
 1 9 16 8.81 1.03
 1 9 17 6.92 1.03
 1 9 18 11 1.07
 1 9 19 3.38 0.84
 1 10 -19 2.23 0.78
 1 10 -18 15.34 1.14
 1 10 -17 2.72 0.9
 1 10 -16 12.62 1.12
 1 10 -15 17.59 1.24
 1 10 -14 8.52 1.02
 1 10 -13 0.46 0.79
 1 10 -12 6.52 0.91
 1 10 -11 16.15 1.06
 1 10 -10 53.05 1.77
 1 10 -9 15.02 0.97
 1 10 -8 41.79 1.46
 1 10 -7 83.16 2.19
 1 10 -6 74.87 2
 1 10 -5 242.92 4.96
 1 10 -4 38.31 1.26
 1 10 -3 153.82 3.32
 1 10 -2 25.91 0.99
 1 10 -1 208.51 4.26
 1 10 0 17.62 0.82
 1 10 1 209.15 4.27
 1 10 2 26.87 1.01
 1 10 3 153.86 3.33
 1 10 4 37.55 1.25
 1 10 5 239.78 4.91
 1 10 6 75.1 2.01
 1 10 7 85.34 2.24
 1 10 8 43.6 1.5
 1 10 9 13.61 0.94
 1 10 10 52.89 1.77
 1 10 11 16.26 1.07
 1 10 12 7.54 0.93
 1 10 13 1.2 0.82
 1 10 14 8.42 1.01
 1 10 15 18.18 1.25
 1 10 16 12.43 1.11
 1 10 17 2.6 0.9
 1 10 18 14.03 1.12
 1 10 19 1.54 0.77
 1 11 -18 12.55 1.06
 1 11 -17 23.91 1.36
 1 11 -16 16.13 1.23
 1 11 -15 28.37 1.48
 1 11 -14 22.52 1.35
 1 11 -13 54.25 1.99
 1 11 -12 9.64 1.02
 1 11 -11 75.92 2.29
 1 11 -10 16.36 1.08
 1 11 -9 63.66 1.98
 1 11 -8 56.82 1.8
 1 11 -7 1.36 0.64
 1 11 -6 12.89 0.86
 1 11 -5 113.51 2.73
 1 11 -4 19.24 0.95
 1 11 -3 24.46 1.04
 1 11 -2 100.63 2.43
 1 11 -1 18.32 0.89
 1 11 0 0.85 0.51
 1 11 1 17.86 0.89
 1 11 2 100.1 2.42
 1 11 3 25.55 1.06
 1 11 4 19.79 0.96
 1 11 5 115.17 2.77
 1 11 6 12.43 0.86
 1 11 7 1.69 0.64
 1 11 8 57.15 1.81
 1 11 9 66.62 2.04
 1 11 10 16.28 1.07
 1 11 11 76.43 2.31
 1 11 12 10.83 1.06
 1 11 13 52.5 1.95
 1 11 14 23.18 1.37
 1 11 15 28.46 1.47
 1 11 16 14.83 1.21
 1 11 17 24.21 1.35
 1 11 18 11.44 1.03
 1 12 -18 10.35 1
 1 12 -17 4.65 0.89
 1 12 -16 15.84 1.2
 1 12 -15 16.28 1.25
 1 12 -14 32.77 1.57
 1 12 -13 17.9 1.26
 1 12 -12 39.77 1.7
 1 12 -11 54.96 1.97
 1 12 -10 16.25 1.14
 1 12 -9 5.62 0.84
 1 12 -8 41.69 1.57
 1 12 -7 9.9 0.88
 1 12 -6 160.14 3.68
 1 12 -5 43.29 1.5
 1 12 -4 5.81 0.72
 1 12 -3 85.22 2.24
 1 12 -2 24.07 1.08
 1 12 -1 8.88 0.75
 1 12 0 7.99 0.73
 1 12 1 9.11 0.76
 1 12 2 23.8 1.07
 1 12 3 84.95 2.24
 1 12 4 5.27 0.7
 1 12 5 42.11 1.49
 1 12 6 167.8 3.83
 1 12 7 9.77 0.88
 1 12 8 42.04 1.58
 1 12 9 7.51 0.87
 1 12 10 14.76 1.13
 1 12 11 53.1 1.94
 1 12 12 39.38 1.7
 1 12 13 17.8 1.24
 1 12 14 31.81 1.54
 1 12 15 13.96 1.2
 1 12 16 15.88 1.2
 1 12 17 5.33 0.9
 1 12 18 9.12 0.99
 1 13 -17 -0.98 0.74
 1 13 -16 5.15 0.92
 1 13 -15 14.8 1.2
 1 13 -14 9.72 1.1
 1 13 -13 14.88 1.18
 1 13 -12 17.44 1.25
 1 13 -11 12.35 1.12
 1 13 -10 63.14 2.13
 1 13 -9 23.36 1.33
 1 13 -8 68.87 2.15
 1 13 -7 4.9 0.8
 1 13 -6 47.95 1.69
 1 13 -5 1.77 0.7
 1 13 -4 15.92 1
 1 13 -3 74.4 2.12
 1 13 -2 80.59 2.22
 1 13 -1 28.54 1.22
 1 13 0 15.98 0.96
 1 13 1 28.33 1.21
 1 13 2 82.87 2.26
 1 13 3 75.61 2.14
 1 13 4 15.97 0.99
 1 13 5 0.78 0.68
 1 13 6 48.14 1.69
 1 13 7 3.21 0.77
 1 13 8 66.62 2.11
 1 13 9 24.84 1.35
 1 13 10 64.23 2.15
 1 13 11 12.67 1.11
 1 13 12 15.85 1.2
 1 13 13 15.35 1.19
 1 13 14 10.37 1.1
 1 13 15 14.86 1.18
 1 13 16 6.26 0.94
 1 13 17 0.68 0.76
 1 14 -16 5.33 0.88
 1 14 -15 21.87 1.3
 1 14 -14 0.74 0.85
 1 14 -13 12.79 1.17
 1 14 -12 0.77 0.83
 1 14 -11 1.56 0.87
 1 14 -10 6.69 0.99
 1 14 -9 16.44 1.21
 1 14 -8 12.01 1.08
 1 14 -7 46.23 1.78
 1 14 -6 12.7 1.01
 1 14 -5 30.37 1.37
 1 14 -4 120.4 3.05
 1 14 -3 31.58 1.37
 1 14 -2 1.06 0.69
 1 14 -1 6.03 0.79
 1 14 0 59.4 1.88
 1 14 1 6.48 0.8
 1 14 2 1.59 0.69
 1 14 3 31.99 1.37
 1 14 4 121.83 3.09
 1 14 5 28.09 1.33
 1 14 6 13.77 1.03
 1 14 7 44.57 1.75
 1 14 8 12.76 1.1
 1 14 9 17.12 1.22
 1 14 10 7.17 1
 1 14 11 2.19 0.86
 1 14 12 0.38 0.83
 1 14 13 13.7 1.19
 1 14 14 0.4 0.85
 1 14 15 22.54 1.32
 1 14 16 5.93 0.89
 1 15 -15 1.46 0.77
 1 15 -14 2.09 0.85
 1 15 -13 5.91 0.99
 1 15 -12 16.18 1.25
 1 15 -11 10.14 1.07
 1 15 -10 20.99 1.33
 1 15 -9 27.72 1.46
 1 15 -8 15.33 1.19
 1 15 -7 -0.24 0.8
 1 15 -6 12.76 1.09
 1 15 -5 28.75 1.43
 1 15 -4 48.65 1.77
 1 15 -3 4.21 0.82
 1 15 -2 2.85 0.78
 1 15 -1 49.86 1.77
 1 15 0 5.39 0.84
 1 15 1 49.9 1.76
 1 15 2 2.61 0.77
 1 15 3 4.07 0.82
 1 15 4 47.35 1.75
 1 15 5 29.05 1.43
 1 15 6 12.08 1.07
 1 15 7 0.52 0.81
 1 15 8 16.37 1.21
 1 15 9 28.67 1.49
 1 15 10 20.58 1.32
 1 15 11 10.39 1.07
 1 15 12 16.29 1.24
 1 15 13 6.74 1
 1 15 14 1.63 0.85
 1 15 15 -0.28 0.74
 1 16 -14 9.47 0.96
 1 16 -13 1.42 0.81
 1 16 -12 5.31 0.96
 1 16 -11 3.21 0.91
 1 16 -10 18.67 1.26
 1 16 -9 1.97 0.88
 1 16 -8 4.37 0.93
 1 16 -7 10.28 1.07
 1 16 -6 11.1 1.09
 1 16 -5 1.56 0.84
 1 16 -4 8.35 1.01
 1 16 -3 9.22 1.03
 1 16 -2 27.87 1.43
 1 16 -1 6.19 0.95
 1 16 0 17.87 1.2
 1 16 1 6.38 0.94
 1 16 2 28.57 1.45
 1 16 3 7.83 1
 1 16 4 7.79 1
 1 16 5 1.89 0.86
 1 16 6 10.68 1.08
 1 16 7 9.32 1.04
 1 16 8 3.48 0.92
 1 16 9 1.71 0.87
 1 16 10 18.62 1.25
 1 16 11 3.79 0.93
 1 16 12 6.41 0.98
 1 16 13 0.84 0.82
 1 16 14 7.83 0.94
 1 17 -13 0.8 0.75
 1 17 -12 -0.16 0.77
 1 17 -11 12.55 1.12
 1 17 -10 -0.31 0.83
 1 17 -9 4.84 0.98
 1 17 -8 6.6 0.99
 1 17 -7 2.56 0.88
 1 17 -6 0.14 0.83
 1 17 -5 7.14 1
 1 17 -4 4.06 0.93
 1 17 -3 14.14 1.17
 1 17 -2 4.28 0.92
 1 17 -1 45 1.82
 1 17 0 4.41 0.94
 1 17 1 44.89 1.81
 1 17 2 4.36 0.93
 1 17 3 12.66 1.13
 1 17 4 4.46 0.92
 1 17 5 6.93 1
 1 17 6 1.42 0.85
 1 17 7 0.64 0.85
 1 17 8 7.21 1
 1 17 9 4.59 0.96
 1 17 10 -0.51 0.82
 1 17 11 12.37 1.11
 1 17 12 -0.52 0.77
 1 17 13 0.47 0.74
 1 18 -12 2.16 0.81
 1 18 -11 2.52 0.82
 1 18 -10 3.12 0.87
 1 18 -9 14.02 1.15
 1 18 -8 2.54 0.9
 1 18 -7 1.07 0.89
 1 18 -6 1.47 0.85
 1 18 -5 19.45 1.27
 1 18 -4 12.88 1.14
 1 18 -3 6.16 0.99
 1 18 -2 2.99 0.9
 1 18 -1 14.37 1.19
 1 18 0 0.3 0.84
 1 18 1 15.81 1.21
 1 18 2 3.29 0.91
 1 18 3 6.82 1
 1 18 4 12.89 1.13
 1 18 5 17.95 1.24
 1 18 6 1.22 0.84
 1 18 7 1.26 0.9
 1 18 8 2.59 0.9
 1 18 9 13.62 1.14
 1 18 10 4.52 0.89
 1 18 11 2.36 0.81
 1 18 12 3.14 0.84
 1 19 -10 2.18 0.79
 1 19 -9 9.87 0.99
 1 19 -8 10.56 1.05
 1 19 -7 1.25 0.84
 1 19 -6 16.13 1.22
 1 19 -5 5.55 0.97
 1 19 -4 13.52 1.19
 1 19 -3 3.21 0.92
 1 19 -2 9.23 1.08
 1 19 -1 1.06 0.84
 1 19 0 0.98 0.83
 1 19 1 2.37 0.87
 1 19 2 8.27 1.08
 1 19 3 2.18 0.9
 1 19 4 14.14 1.2
 1 19 5 5.71 0.99
 1 19 6 17.04 1.23
 1 19 7 1.11 0.83
 1 19 8 11.15 1.06
 1 19 9 8.25 0.98
 1 19 10 3.09 0.8
 1 20 -8 4.19 0.87
 1 20 -7 0.43 0.77
 1 20 -6 1.54 0.83
 1 20 -5 10.17 1.03
 1 20 -4 3.76 0.89
 1 20 -3 7.98 1.02
 1 20 -2 12.93 1.12
 1 20 -1 11.57 1.12
 1 20 0 14.59 1.18
 1 20 1 11.48 1.11
 1 20 2 11.76 1.1
 1 20 3 9.26 1.02
 1 20 4 5.03 0.92
 1 20 5 9.74 1.04
 1 20 6 1.8 0.82
 1 20 7 1.51 0.78
 1 20 8 4.54 0.87
 1 21 -5 10.52 1.01
 1 21 -4 2.3 0.79
 1 21 -3 2.56 0.8
 1 21 -2 0.74 0.78
 1 21 -1 2.93 0.83
 1 21 0 0.31 0.78
 1 21 1 2.55 0.83
 1 21 2 0.88 0.78
 1 21 3 1.83 0.8
 1 21 4 1.61 0.79
 1 21 5 9.73 0.99
 2 0 0 387.15 6.97
 2 0 1 1424.77 25.53
 2 0 2 2243.65 39.09
 2 0 3 766.22 13.83
 2 0 4 209.28 3.85
 2 0 5 37.88 0.91
 2 0 6 43.32 1.05
 2 0 7 255.44 4.8
 2 0 8 31.74 0.95
 2 0 9 5.34 0.49
 2 0 10 0.51 0.45
 2 0 11 71.05 1.88
 2 0 12 5.08 0.66
 2 0 13 5.04 0.73
 2 0 14 0.71 0.65
 2 0 15 0.11 0.68
 2 0 16 1.07 0.77
 2 0 17 17.55 1.23
 2 0 18 28.31 1.47
 2 0 19 0.17 0.84
 2 0 20 9.56 1.04
 2 0 21 0.74 0.76
 2 1 -21 0.31 0.75
 2 1 -20 6.33 0.96
 2 1 -19 57.35 2.09
 2 1 -18 4.98 0.95
 2 1 -17 2.55 0.86
 2 1 -16 5.92 0.91
 2 1 -15 3.02 0.75
 2 1 -14 7.68 0.83
 2 1 -13 228.59 4.83
 2 1 -12 55.91 1.68
 2 1 -11 7.81 0.67
 2 1 -10 25.92 0.98
 2 1 -9 140.37 2.93
 2 1 -8 112.5 2.38
 2 1 -7 145.12 2.89
 2 1 -6 265.22 4.94
 2 1 -5 866.55 15.72
 2 1 -4 897.18 16.25
 2 1 -3 607.19 10.99
 2 1 -2 284.6 5.14
 2 1 -1 533.12 9.63
 2 1 0 403.56 7.31
 2 1 1 538.04 9.76
 2 1 2 279 5.04
 2 1 3 599.85 10.91
 2 1 4 894.1 16.22
 2 1 5 856.84 15.53
 2 1 6 264.21 4.92
 2 1 7 144.09 2.88
 2 1 8 112.96 2.39
 2 1 9 139.11 2.91
 2 1 10 25.86 0.98
 2 1 11 7.67 0.67
 2 1 12 57.62 1.71
 2 1 13 224.99 4.77
 2 1 14 7.66 0.83
 2 1 15 2.86 0.76
 2 1 16 7.01 0.93
 2 1 17 2.59 0.88
 2 1 18 4.93 0.94
 2 1 19 56.05 2.07
 2 1 20 6.78 0.98
 2 1 21 0.04 0.76
 2 2 -21 4.56 0.84
 2 2 -20 2.02 0.84
 2 2 -19 30.63 1.56
 2 2 -18 26.38 1.44
 2 2 -17 15.24 1.19
 2 2 -16 6.19 0.93
 2 2 -15 2.28 0.75
 2 2 -14 82 2.3
 2 2 -13 46.39 1.58
 2 2 -12 45.89 1.49
 2 2 -11 81.14 2.07
 2 2 -10 28.89 1.05
 2 2 -9 40.55 1.17
 2 2 -8 72.81 1.69
 2 2 -7 586.04 10.58
 2 2 -6 19.97 0.65
 2 2 -5 77.7 1.63
 2 2 -4 567.52 10.22
 2 2 -3 1125.54 20.29
 2 2 -2 99.15 1.89
 2 2 -1 1724.17 30.9
 2 2 0 894.18 16.17
 2 2 1 1730.32 31.1
 2 2 2 98.93 1.89
 2 2 3 1116.04 20.25
 2 2 4 570.7 10.31
 2 2 5 78.3 1.64
 2 2 6 20.32 0.66
 2 2 7 584.29 10.55
 2 2 8 72.52 1.69
 2 2 9 40.73 1.18
 2 2 10 28.96 1.05
 2 2 11 80.98 2.07
 2 2 12 45.74 1.49
 2 2 13 46.05 1.57
 2 2 14 80.72 2.29
 2 2 15 2.69 0.75
 2 2 16 5.4 0.92
 2 2 17 15.72 1.18
 2 2 18 25.77 1.42
 2 2 19 31.02 1.57
 2 2 20 1.77 0.84
 2 2 21 4.19 0.83
 2 3 -21 3.09 0.8
 2 3 -20 1.02 0.82
 2 3 -19 12.61 1.15
 2 3 -18 13.78 1.14
 2 3 -17 21.96 1.34
 2 3 -16 18.6 1.24
 2 3 -15 12.49 1
 2 3 -14 6.01 0.8
 2 3 -13 19.97 1.06
 2 3 -12 10.03 0.8
 2 3 -11 10.35 0.75
 2 3 -10 27.38 1.03
 2 3 -9 74.6 1.8
 2 3 -8 28.74 0.92
 2 3 -7 46.97 1.2
 2 3 -6 115.77 2.35
 2 3 -5 99.23 2.02
 2 3 -4 9.29 0.41
 2 3 -3 100.36 1.98
 2 3 -2 1077.58 19.6
 2 3 -1 1496.5 26.52
 2 3 0 274.99 4.97
 2 3 1 1488.91 26.46
 2 3 2 1090.9 19.72
 2 3 3 99.34 1.96
 2 3 4 9.37 0.41
 2 3 5 99.27 2.03
 2 3 6 115.07 2.35
 2 3 7 46.91 1.2
 2 3 8 28.42 0.92
 2 3 9 73.38 1.78
 2 3 10 26.27 1.02
 2 3 11 10.38 0.75
 2 3 12 9.8 0.79
 2 3 13 18.8 1.04
 2 3 14 5.77 0.8
 2 3 15 12.59 1.01
 2 3 16 19.64 1.26
 2 3 17 23 1.36
 2 3 18 11.43 1.1
 2 3 19 12.38 1.15
 2 3 20 1.72 0.84
 2 3 21 2.56 0.8
 2 4 -21 7.19 0.9
 2 4 -20 5.73 0.93
 2 4 -19 -0.04 0.82
 2 4 -18 23.53 1.38
 2 4 -17 12.49 1.12
 2 4 -16 12.37 1.1
 2 4 -15 15.93 1.12
 2 4 -14 138.47 3.36
 2 4 -13 44.21 1.56
 2 4 -12 51.29 1.63
 2 4 -11 26.86 1.1
 2 4 -10 104.22 2.45
 2 4 -9 8.25 0.62
 2 4 -8 78.95 1.84
 2 4 -7 8.83 0.52
 2 4 -6 236.39 4.48
 2 4 -5 467.99 8.44
 2 4 -4 619.65 11.15
 2 4 -3 282.45 5.17
 2 4 -2 67.3 1.4
 2 4 -1 889.75 16.05
 2 4 0 66.3 1.37
 2 4 1 903.78 16.33
 2 4 2 67.91 1.42
 2 4 3 292.81 5.36
 2 4 4 622.14 11.25
 2 4 5 467.06 8.47
 2 4 6 243.47 4.61
 2 4 7 8.04 0.51
 2 4 8 77.56 1.82
 2 4 9 8.43 0.62
 2 4 10 107.82 2.52
 2 4 11 26.49 1.1
 2 4 12 52.66 1.66
 2 4 13 45.28 1.58
 2 4 14 138.44 3.36
 2 4 15 16.81 1.15
 2 4 16 13.41 1.11
 2 4 17 12.93 1.13
 2 4 18 22.95 1.37
 2 4 19 1.27 0.83
 2 4 20 6.59 0.97
 2 4 21 6.89 0.9
 2 5 -21 0.27 0.77
 2 5 -20 27.85 1.4
 2 5 -19 3.82 0.91
 2 5 -18 10.91 1.07
 2 5 -17 16.72 1.23
 2 5 -16 18.18 1.24
 2 5 -15 6.4 0.91
 2 5 -14 7.74 0.87
 2 5 -13 10.65 0.88
 2 5 -12 37.02 1.39
 2 5 -11 231.19 4.79
 2 5 -10 105.56 2.51
 2 5 -9 3.69 0.55
 2 5 -8 284.71 5.46
 2 5 -7 34.46 1.03
 2 5 -6 390.09 7.18
 2 5 -5 429.23 7.82
 2 5 -4 197.85 3.77
 2 5 -3 134.93 2.64
 2 5 -2 613.76 11.09
 2 5 -1 390.04 7.05
 2 5 0 475.69 8.62
 2 5 1 386.29 7
 2 5 2 608.67 11.04
 2 5 3 130.89 2.59
 2 5 4 196.42 3.76
 2 5 5 419.98 7.7
 2 5 6 382.38 7.09
 2 5 7 33.63 1.02
 2 5 8 289.18 5.57
 2 5 9 3.25 0.54
 2 5 10 103.14 2.47
 2 5 11 232.6 4.84
 2 5 12 37.28 1.4
 2 5 13 9.47 0.87
 2 5 14 7.93 0.88
 2 5 15 5.62 0.89
 2 5 16 18.2 1.25
 2 5 17 18.58 1.25
 2 5 18 10.49 1.06
 2 5 19 4.08 0.91
 2 5 20 27.37 1.39
 2 5 21 0.35 0.77
 2 6 -20 4.71 0.88
 2 6 -19 1.66 0.86
 2 6 -18 10.58 1.06
 2 6 -17 21.58 1.34
 2 6 -16 22.74 1.35
 2 6 -15 5.83 0.93
 2 6 -14 13.8 1.03
 2 6 -13 7.8 0.85
 2 6 -12 48.25 1.62
 2 6 -11 10.41 0.82
 2 6 -10 53.98 1.62
 2 6 -9 93.57 2.26
 2 6 -8 178.34 3.69
 2 6 -7 26.1 0.91
 2 6 -6 206.04 4.03
 2 6 -5 156.53 3.12
 2 6 -4 618.99 11.15
 2 6 -3 324.69 5.98
 2 6 -2 637.49 11.49
 2 6 -1 122.66 2.45
 2 6 0 1236.9 22.36
 2 6 1 123.67 2.47
 2 6 2 648.69 11.75
 2 6 3 323.96 5.99
 2 6 4 607.09 10.98
 2 6 5 156.66 3.14
 2 6 6 206.96 4.07
 2 6 7 26.4 0.92
 2 6 8 179.83 3.73
 2 6 9 91.56 2.24
 2 6 10 53.5 1.61
 2 6 11 11.4 0.84
 2 6 12 48.34 1.63
 2 6 13 7.81 0.85
 2 6 14 13.8 1.04
 2 6 15 5.51 0.93
 2 6 16 22.52 1.35
 2 6 17 23.14 1.36
 2 6 18 10.75 1.07
 2 6 19 2.2 0.87
 2 6 20 5.17 0.89
 2 7 -20 5.49 0.88
 2 7 -19 4.41 0.93
 2 7 -18 14.83 1.21
 2 7 -17 3.05 0.89
 2 7 -16 42.01 1.75
 2 7 -15 11.88 1.1
 2 7 -14 46.21 1.77
 2 7 -13 7.74 0.87
 2 7 -12 11.57 0.91
 2 7 -11 62.08 1.86
 2 7 -10 68.7 1.93
 2 7 -9 192.05 4.04
 2 7 -8 94.26 2.26
 2 7 -7 134.76 2.92
 2 7 -6 145.7 3.03
 2 7 -5 487.61 8.93
 2 7 -4 297.71 5.6
 2 7 -3 723.62 13.06
 2 7 -2 498.8 9.05
 2 7 -1 516.53 9.34
 2 7 0 24.86 0.78
 2 7 1 518.26 9.38
 2 7 2 501.21 9.1
 2 7 3 711.54 12.89
 2 7 4 296.12 5.59
 2 7 5 482.92 8.9
 2 7 6 145.71 3.04
 2 7 7 133.74 2.92
 2 7 8 94.65 2.28
 2 7 9 185.12 3.95
 2 7 10 69.15 1.94
 2 7 11 60.52 1.84
 2 7 12 11.98 0.92
 2 7 13 6.81 0.85
 2 7 14 46.69 1.79
 2 7 15 12.7 1.09
 2 7 16 41.05 1.74
 2 7 17 2.56 0.86
 2 7 18 16.13 1.22
 2 7 19 6.35 0.95
 2 7 20 6.95 0.9
 2 8 -20 1.27 0.8
 2 8 -19 36.48 1.59
 2 8 -18 11.74 1.11
 2 8 -17 18.76 1.26
 2 8 -16 12.7 1.14
 2 8 -15 14.78 1.16
 2 8 -14 2.44 0.83
 2 8 -13 8.29 0.9
 2 8 -12 16.75 1.05
 2 8 -11 219.99 4.73
 2 8 -10 278.16 5.67
 2 8 -9 106.67 2.59
 2 8 -8 64.79 1.78
 2 8 -7 21.54 0.93
 2 8 -6 57.58 1.56
 2 8 -5 40.1 1.18
 2 8 -4 35.59 1.07
 2 8 -3 262.6 5.01
 2 8 -2 479.16 8.77
 2 8 -1 16.72 0.69
 2 8 0 1171.55 21.16
 2 8 1 17.05 0.69
 2 8 2 482.24 8.83
 2 8 3 261.84 5.03
 2 8 4 36.18 1.09
 2 8 5 40.02 1.18
 2 8 6 55.89 1.53
 2 8 7 21.55 0.94
 2 8 8 64.45 1.79
 2 8 9 104.48 2.56
 2 8 10 285.04 5.83
 2 8 11 217.47 4.71
 2 8 12 16.74 1.05
 2 8 13 8.29 0.9
 2 8 14 3.68 0.86
 2 8 15 14.81 1.16
 2 8 16 13.38 1.15
 2 8 17 18.36 1.24
 2 8 18 12.48 1.12
 2 8 19 38.37 1.62
 2 8 20 1.34 0.8
 2 9 -19 1.36 0.8
 2 9 -18 9.8 1.06
 2 9 -17 36.11 1.66
 2 9 -16 39.47 1.7
 2 9 -15 7.96 1.02
 2 9 -14 28.83 1.47
 2 9 -13 27.18 1.39
 2 9 -12 26.84 1.31
 2 9 -11 13.96 0.99
 2 9 -10 11.83 0.9
 2 9 -9 174.83 3.85
 2 9 -8 91.36 2.32
 2 9 -7 101.86 2.46
 2 9 -6 115.48 2.65
 2 9 -5 201.09 4.12
 2 9 -4 146.56 3.13
 2 9 -3 257.12 4.99
 2 9 -2 90.78 2.07
 2 9 -1 78.4 1.84
 2 9 0 44.64 1.24
 2 9 1 77.04 1.82
 2 9 2 90.75 2.08
 2 9 3 256.67 5
 2 9 4 146.05 3.13
 2 9 5 195.02 4.02
 2 9 6 113.15 2.62
 2 9 7 100.3 2.44
 2 9 8 90.6 2.32
 2 9 9 172.31 3.83
 2 9 10 11.75 0.91
 2 9 11 12.66 0.96
 2 9 12 26.65 1.3
 2 9 13 26.16 1.38
 2 9 14 30.46 1.49
 2 9 15 7.87 1.01
 2 9 16 38.28 1.67
 2 9 17 34.06 1.61
 2 9 18 9.01 1.04
 2 9 19 0.83 0.79
 2 10 -19 3.75 0.86
 2 10 -18 14.53 1.14
 2 10 -17 5.13 0.96
 2 10 -16 8.9 1.02
 2 10 -15 3.09 0.9
 2 10 -14 11.28 1.09
 2 10 -13 7.76 0.99
 2 10 -12 87.31 2.56
 2 10 -11 1.5 0.71
 2 10 -10 65.1 1.99
 2 10 -9 48.67 1.64
 2 10 -8 0.56 0.62
 2 10 -7 92.16 2.35
 2 10 -6 22.69 1.03
 2 10 -5 61.87 1.73
 2 10 -4 246.49 4.94
 2 10 -3 585.91 10.82
 2 10 -2 42.74 1.32
 2 10 -1 31.61 1.1
 2 10 0 371.89 7.07
 2 10 1 31.64 1.1
 2 10 2 42.19 1.31
 2 10 3 589.23 10.9
 2 10 4 249.9 5.02
 2 10 5 62.16 1.74
 2 10 6 24.01 1.05
 2 10 7 92.27 2.36
 2 10 8 0.3 0.62
 2 10 9 48.53 1.64
 2 10 10 65.88 2.02
 2 10 11 0.69 0.71
 2 10 12 85.97 2.55
 2 10 13 6.71 0.98
 2 10 14 12.49 1.11
 2 10 15 3.62 0.9
 2 10 16 8.55 1.02
 2 10 17 4.58 0.93
 2 10 18 14.59 1.13
 2 10 19 3.09 0.84
 2 11 -18 5.39 0.87
 2 11 -17 19.07 1.24
 2 11 -16 7.36 1.02
 2 11 -15 1.99 0.86
 2 11 -14 12.08 1.12
 2 11 -13 2.07 0.85
 2 11 -12 7.71 0.99
 2 11 -11 26.94 1.39
 2 11 -10 61.19 1.97
 2 11 -9 37.25 1.47
 2 11 -8 62.15 1.91
 2 11 -7 19.58 1.05
 2 11 -6 132.69 3.1
 2 11 -5 101.34 2.5
 2 11 -4 77.62 2.06
 2 11 -3 33.11 1.22
 2 11 -2 275.83 5.5
 2 11 -1 29.38 1.12
 2 11 0 82.56 2.09
 2 11 1 29.21 1.12
 2 11 2 274.35 5.49
 2 11 3 32.54 1.2
 2 11 4 78.79 2.07
 2 11 5 103.01 2.54
 2 11 6 134.38 3.14
 2 11 7 19.19 1.04
 2 11 8 63.64 1.94
 2 11 9 35.67 1.44
 2 11 10 60.73 1.96
 2 11 11 26.47 1.37
 2 11 12 8.26 1
 2 11 13 2.85 0.87
 2 11 14 10.71 1.09
 2 11 15 0.4 0.84
 2 11 16 8.68 1.04
 2 11 17 21.06 1.29
 2 11 18 4.27 0.85
 2 12 -17 3.95 0.87
 2 12 -16 6.86 0.99
 2 12 -15 9.44 1.1
 2 12 -14 4.26 0.92
 2 12 -13 2.99 0.9
 2 12 -12 9.93 1.05
 2 12 -11 9.99 1.04
 2 12 -10 43.02 1.72
 2 12 -9 17.54 1.12
 2 12 -8 8.13 0.87
 2 12 -7 76.18 2.18
 2 12 -6 2.83 0.7
 2 12 -5 75.71 2.11
 2 12 -4 14.03 0.91
 2 12 -3 117.12 2.81
 2 12 -2 15.27 0.9
 2 12 -1 23.87 1.07
 2 12 0 0.31 0.55
 2 12 1 23.11 1.06
 2 12 2 14.21 0.89
 2 12 3 120.12 2.86
 2 12 4 13.88 0.9
 2 12 5 77.37 2.15
 2 12 6 2.79 0.69
 2 12 7 76.41 2.2
 2 12 8 7.69 0.87
 2 12 9 19.2 1.14
 2 12 10 43.33 1.72
 2 12 11 8.89 1.02
 2 12 12 10.34 1.06
 2 12 13 2.93 0.9
 2 12 14 4.21 0.93
 2 12 15 9.76 1.1
 2 12 16 6.65 0.99
 2 12 17 3.58 0.87
 2 13 -17 12.6 1.01
 2 13 -16 4.5 0.89
 2 13 -15 26.2 1.43
 2 13 -14 9.28 1.08
 2 13 -13 16.04 1.22
 2 13 -12 23.36 1.37
 2 13 -11 4.11 0.9
 2 13 -10 0.33 0.8
 2 13 -9 18.66 1.21
 2 13 -8 6.12 0.85
 2 13 -7 1.4 0.73
 2 13 -6 9.29 0.88
 2 13 -5 60.9 1.9
 2 13 -4 49.42 1.67
 2 13 -3 31.01 1.3
 2 13 -2 35.7 1.38
 2 13 -1 62.83 1.88
 2 13 0 18.68 1.02
 2 13 1 61.4 1.86
 2 13 2 34.38 1.35
 2 13 3 32.08 1.32
 2 13 4 50.2 1.68
 2 13 5 62.7 1.94
 2 13 6 9.49 0.89
 2 13 7 1.77 0.73
 2 13 8 7.48 0.88
 2 13 9 16.52 1.15
 2 13 10 0.32 0.8
 2 13 11 1.04 0.86
 2 13 12 25.01 1.41
 2 13 13 16.26 1.22
 2 13 14 8.03 1.05
 2 13 15 25.77 1.42
 2 13 16 3.62 0.88
 2 13 17 12.39 1.01
 2 14 -16 1.38 0.78
 2 14 -15 8.92 1.02
 2 14 -14 3.96 0.94
 2 14 -13 5.19 0.96
 2 14 -12 2.13 0.88
 2 14 -11 31.26 1.54
 2 14 -10 8.97 1.05
 2 14 -9 6.97 0.98
 2 14 -8 3.58 0.87
 2 14 -7 34.26 1.54
 2 14 -6 1.08 0.74
 2 14 -5 21.68 1.19
 2 14 -4 25.48 1.26
 2 14 -3 14.73 1.01
 2 14 -2 11.58 0.93
 2 14 -1 18.54 1.08
 2 14 0 23.94 1.19
 2 14 1 19.22 1.1
 2 14 2 12.25 0.95
 2 14 3 14.42 1
 2 14 4 24.15 1.23
 2 14 5 21.08 1.17
 2 14 6 1.09 0.74
 2 14 7 34.83 1.55
 2 14 8 3.17 0.86
 2 14 9 5.93 0.94
 2 14 10 8.67 1.03
 2 14 11 30.11 1.52
 2 14 12 1.87 0.88
 2 14 13 5.55 0.99
 2 14 14 4.16 0.94
 2 14 15 9.6 1.03
 2 14 16 0.2 0.77
 2 15 -15 7.42 0.93
 2 15 -14 0.38 0.81
 2 15 -13 0.4 0.83
 2 15 -12 6.6 1.02
 2 15 -11 3.05 0.9
 2 15 -10 11.65 1.12
 2 15 -9 14.59 1.19
 2 15 -8 2.52 0.89
 2 15 -7 1.43 0.85
 2 15 -6 24.55 1.36
 2 15 -5 2.62 0.83
 2 15 -4 8.39 0.96
 2 15 -3 3.56 0.79
 2 15 -2 6.42 0.86
 2 15 -1 10.82 0.96
 2 15 0 5.9 0.85
 2 15 1 11.08 0.96
 2 15 2 6.59 0.86
 2 15 3 3.88 0.8
 2 15 4 9 0.98
 2 15 5 0.87 0.81
 2 15 6 24.97 1.37
 2 15 7 2.66 0.88
 2 15 8 2.81 0.88
 2 15 9 14.9 1.19
 2 15 10 10.61 1.1
 2 15 11 3.65 0.9
 2 15 12 7.37 1.03
 2 15 13 0.38 0.83
 2 15 14 -0.02 0.79
 2 15 15 7.87 0.93
 2 16 -14 3.11 0.81
 2 16 -13 3.65 0.89
 2 16 -12 16.29 1.2
 2 16 -11 10.08 1.09
 2 16 -10 6.08 0.96
 2 16 -9 2.63 0.88
 2 16 -8 2.15 0.88
 2 16 -7 11.53 1.11
 2 16 -6 2.85 0.86
 2 16 -5 17.69 1.24
 2 16 -4 21.65 1.31
 2 16 -3 34.13 1.57
 2 16 -2 6.31 0.96
 2 16 -1 6.55 0.94
 2 16 0 17.36 1.21
 2 16 1 6.23 0.94
 2 16 2 6.63 0.95
 2 16 3 32.92 1.53
 2 16 4 21.78 1.33
 2 16 5 17.38 1.23
 2 16 6 1.74 0.85
 2 16 7 11.16 1.1
 2 16 8 2.86 0.89
 2 16 9 1.74 0.88
 2 16 10 6.38 0.97
 2 16 11 8.05 1.04
 2 16 12 14.68 1.17
 2 16 13 2.75 0.87
 2 16 14 2.64 0.8
 2 17 -13 5.09 0.86
 2 17 -12 0.01 0.78
 2 17 -11 1.44 0.82
 2 17 -10 14.7 1.18
 2 17 -9 6.35 1.01
 2 17 -8 10.45 1.09
 2 17 -7 6.99 1
 2 17 -6 2.52 0.88
 2 17 -5 10.13 1.07
 2 17 -4 8.63 1.04
 2 17 -3 2.18 0.88
 2 17 -2 19.22 1.28
 2 17 -1 23.21 1.37
 2 17 0 -0.33 0.82
 2 17 1 23.45 1.37
 2 17 2 17.08 1.23
 2 17 3 2.44 0.88
 2 17 4 9.19 1.05
 2 17 5 10.24 1.07
 2 17 6 2.73 0.88
 2 17 7 6.06 0.96
 2 17 8 11.05 1.09
 2 17 9 4.21 0.96
 2 17 10 14.94 1.19
 2 17 11 1.77 0.84
 2 17 12 0.78 0.77
 2 17 13 4.85 0.84
 2 18 -11 -0.01 0.76
 2 18 -10 9.31 1.02
 2 18 -9 1.13 0.84
 2 18 -8 0.68 0.85
 2 18 -7 9.23 1.08
 2 18 -6 4.78 0.98
 2 18 -5 1.57 0.84
 2 18 -4 0.28 0.83
 2 18 -3 2.57 0.88
 2 18 -2 4.34 0.91
 2 18 -1 10.15 1.07
 2 18 0 2.14 0.88
 2 18 1 9.91 1.08
 2 18 2 2.85 0.88
 2 18 3 4.06 0.91
 2 18 4 0.47 0.82
 2 18 5 0.29 0.83
 2 18 6 4.16 0.96
 2 18 7 9.97 1.08
 2 18 8 1.05 0.86
 2 18 9 0.76 0.83
 2 18 10 8.64 1
 2 18 11 -0.08 0.76
 2 19 -10 3.38 0.86
 2 19 -9 5.26 0.89
 2 19 -8 8.55 0.99
 2 19 -7 3.56 0.89
 2 19 -6 1.97 0.87
 2 19 -5 1.4 0.86
 2 19 -4 2.82 0.91
 2 19 -3 2.36 0.9
 2 19 -2 12.14 1.14
 2 19 -1 6.09 1
 2 19 0 0.82 0.86
 2 19 1 6.07 1
 2 19 2 10.19 1.1
 2 19 3 3.23 0.92
 2 19 4 1.64 0.89
 2 19 5 1.87 0.86
 2 19 6 3.97 0.9
 2 19 7 3.13 0.89
 2 19 8 8.03 0.98
 2 19 9 5.84 0.9
 2 19 10 4.23 0.87
 2 20 -8 0.62 0.79
 2 20 -7 2.82 0.81
 2 20 -6 1.66 0.8
 2 20 -5 2.37 0.84
 2 20 -4 14.8 1.14
 2 20 -3 0.95 0.83
 2 20 -2 9.59 1.05
 2 20 -1 6.3 0.97
 2 20 0 4.36 0.93
 2 20 1 4.72 0.95
 2 20 2 9.05 1.02
 2 20 3 1.35 0.83
 2 20 4 14.72 1.14
 2 20 5 1.82 0.82
 2 20 6 0.88 0.78
 2 20 7 2.26 0.8
 2 20 8 0.45 0.76
 2 21 -4 -0.67 0.73
 2 21 -3 -0.53 0.75
 2 21 -2 4.48 0.85
 2 21 -1 -0.08 0.76
 2 21 0 -0.12 0.76
 2 21 1 0.14 0.76
 2 21 2 4.32 0.86
 2 21 3 0 0.74
 2 21 4 -0.62 0.73
 3 0 1 212.77 3.83
 3 0 2 2942.81 52.11
 3 0 3 649.74 11.67
 3 0 4 288.92 5.22
 3 0 5 143 2.75
 3 0 6 335.4 6.12
 3 0 7 1348.93 24.14
 3 0 8 187.77 3.68
 3 0 9 120.63 2.58
 3 0 10 33.04 1.13
 3 0 11 110.62 2.59
 3 0 12 2.43 0.62
 3 0 13 57.19 1.78
 3 0 14 1.26 0.69
 3 0 15 61.52 1.98
 3 0 16 0.4 0.79
 3 0 17 128.5 3.35
 3 0 18 6.21 0.98
 3 0 19 51.15 1.96
 3 0 20 2.89 0.88
 3 0 21 30.4 1.4
 3 1 -21 10.87 1
 3 1 -20 9.87 1.05
 3 1 -19 6.71 1.03
 3 1 -18 5.31 0.97
 3 1 -17 42.8 1.77
 3 1 -16 55.89 2
 3 1 -15 2.51 0.76
 3 1 -14 90.73 2.46
 3 1 -13 193.56 4.2
 3 1 -12 301.17 5.98
 3 1 -11 227.8 4.62
 3 1 -10 35.97 1.18
 3 1 -9 85.18 1.96
 3 1 -8 458.98 8.34
 3 1 -7 89.16 1.92
 3 1 -6 141.13 2.77
 3 1 -5 76.95 1.61
 3 1 -4 199.07 3.67
 3 1 -3 190.29 3.48
 3 1 -2 5.68 0.31
 3 1 -1 4900.6 86.37
 3 1 0 4.89 0.29
 3 1 1 4910.22 86.79
 3 1 2 5.05 0.29
 3 1 3 191.65 3.51
 3 1 4 201.29 3.71
 3 1 5 75.95 1.6
 3 1 6 141.86 2.78
 3 1 7 90.53 1.94
 3 1 8 463.57 8.42
 3 1 9 86.03 1.98
 3 1 10 37.27 1.21
 3 1 11 230.45 4.67
 3 1 12 299.5 5.95
 3 1 13 198.49 4.28
 3 1 14 90.37 2.45
 3 1 15 2.38 0.75
 3 1 16 55.99 2
 3 1 17 43.89 1.79
 3 1 18 6.36 0.99
 3 1 19 6.3 1.02
 3 1 20 9.95 1.05
 3 1 21 10.13 0.99
 3 2 -21 4.53 0.84
 3 2 -20 16.56 1.19
 3 2 -19 14.18 1.2
 3 2 -18 35.36 1.61
 3 2 -17 82.58 2.52
 3 2 -16 67.43 2.21
 3 2 -15 12 0.99
 3 2 -14 123.03 3.05
 3 2 -13 17.02 1
 3 2 -12 96.81 2.43
 3 2 -11 203.13 4.22
 3 2 -10 81.81 2.02
 3 2 -9 282.37 5.43
 3 2 -8 432.35 7.91
 3 2 -7 29.48 0.89
 3 2 -6 431.7 7.79
 3 2 -5 285.71 5.23
 3 2 -4 1.96 0.28
 3 2 -3 532.63 9.53
 3 2 -2 25.82 0.65
 3 2 -1 1468.13 25.89
 3 2 0 1938.36 34.65
 3 2 1 1470.04 25.91
 3 2 2 26.05 0.66
 3 2 3 526.69 9.43
 3 2 4 1.91 0.28
 3 2 5 292.88 5.36
 3 2 6 437.96 7.9
 3 2 7 29.69 0.89
 3 2 8 435.37 7.97
 3 2 9 285.9 5.49
 3 2 10 81.1 2.01
 3 2 11 203.38 4.22
 3 2 12 95.42 2.41
 3 2 13 16.68 1
 3 2 14 123.94 3.07
 3 2 15 11.45 0.98
 3 2 16 65.62 2.18
 3 2 17 81.38 2.5
 3 2 18 35.65 1.62
 3 2 19 13.82 1.19
 3 2 20 15.25 1.15
 3 2 21 3.56 0.83
 3 3 -21 2.91 0.8
 3 3 -20 20.53 1.27
 3 3 -19 0.61 0.86
 3 3 -18 4.92 0.94
 3 3 -17 9.69 1.06
 3 3 -16 22.34 1.33
 3 3 -15 76.21 2.28
 3 3 -14 6.34 0.82
 3 3 -13 147.11 3.41
 3 3 -12 11.47 0.84
 3 3 -11 221.59 4.55
 3 3 -10 63.89 1.72
 3 3 -9 5.7 0.55
 3 3 -8 8.34 0.56
 3 3 -7 53.99 1.34
 3 3 -6 1157.16 20.69
 3 3 -5 199.31 3.76
 3 3 -4 1.53 0.29
 3 3 -3 1014.55 18.1
 3 3 -2 1503.19 26.82
 3 3 -1 463.1 8.28
 3 3 0 2001.56 35.25
 3 3 1 447.14 7.98
 3 3 2 1489.21 26.62
 3 3 3 987.33 17.69
 3 3 4 1.5 0.29
 3 3 5 201.44 3.79
 3 3 6 1145.05 20.47
 3 3 7 53.19 1.33
 3 3 8 8.87 0.56
 3 3 9 5.34 0.55
 3 3 10 62.58 1.69
 3 3 11 219.79 4.53
 3 3 12 11.69 0.85
 3 3 13 147.12 3.41
 3 3 14 5.86 0.83
 3 3 15 75.69 2.26
 3 3 16 22.51 1.32
 3 3 17 8.31 1.05
 3 3 18 6.17 0.96
 3 3 19 0.83 0.85
 3 3 20 21 1.27
 3 3 21 3.95 0.82
 3 4 -21 3 0.82
 3 4 -20 3.37 0.87
 3 4 -19 6.55 0.98
 3 4 -18 6.68 0.98
 3 4 -17 3.19 0.89
 3 4 -16 55.53 2
 3 4 -15 23.08 1.29
 3 4 -14 10 0.91
 3 4 -13 31.51 1.32
 3 4 -12 77.11 2.11
 3 4 -11 116.33 2.74
 3 4 -10 2.97 0.57
 3 4 -9 15.36 0.78
 3 4 -8 1.98 0.45
 3 4 -7 289.16 5.42
 3 4 -6 459.35 8.29
 3 4 -5 318.34 5.84
 3 4 -4 179.04 3.41
 3 4 -3 1184 21.16
 3 4 -2 144.92 2.76
 3 4 -1 862.95 15.42
 3 4 0 2192.55 39.43
 3 4 1 858.81 15.39
 3 4 2 144.07 2.75
 3 4 3 1176.15 21.06
 3 4 4 172.45 3.29
 3 4 5 317.27 5.84
 3 4 6 452.9 8.2
 3 4 7 287.73 5.41
 3 4 8 2.85 0.46
 3 4 9 14.35 0.76
 3 4 10 2.75 0.55
 3 4 11 115.48 2.73
 3 4 12 78.96 2.15
 3 4 13 30.17 1.3
 3 4 14 9.75 0.91
 3 4 15 22.45 1.29
 3 4 16 54.16 1.98
 3 4 17 2.47 0.88
 3 4 18 7.95 1
 3 4 19 6.5 0.98
 3 4 20 3.26 0.86
 3 4 21 2.61 0.83
 3 5 -20 1.65 0.82
 3 5 -19 0.78 0.84
 3 5 -18 2.26 0.86
 3 5 -17 0.36 0.82
 3 5 -16 97.28 2.78
 3 5 -15 4.05 0.87
 3 5 -14 13.51 1.01
 3 5 -13 9.65 0.88
 3 5 -12 6.09 0.74
 3 5 -11 56.92 1.7
 3 5 -10 111.62 2.61
 3 5 -9 16.07 0.82
 3 5 -8 195.96 3.94
 3 5 -7 273.33 5.18
 3 5 -6 87.64 1.93
 3 5 -5 270.41 5.03
 3 5 -4 369.85 6.71
 3 5 -3 375.51 6.76
 3 5 -2 458.04 8.16
 3 5 -1 208.74 3.88
 3 5 0 188.54 3.53
 3 5 1 204.41 3.81
 3 5 2 452.04 8.07
 3 5 3 379.04 6.85
 3 5 4 369.99 6.72
 3 5 5 269.05 5.02
 3 5 6 88.9 1.96
 3 5 7 276.8 5.25
 3 5 8 200.01 4.02
 3 5 9 16.45 0.83
 3 5 10 113.92 2.66
 3 5 11 56.72 1.7
 3 5 12 5.62 0.74
 3 5 13 9.74 0.87
 3 5 14 13.67 1.01
 3 5 15 4.3 0.89
 3 5 16 94.06 2.72
 3 5 17 0.49 0.82
 3 5 18 3.58 0.9
 3 5 19 1.13 0.81
 3 5 20 2.03 0.82
 3 6 -20 1.71 0.79
 3 6 -19 0.41 0.8
 3 6 -18 0.45 0.84
 3 6 -17 10.17 1.07
 3 6 -16 1.9 0.86
 3 6 -15 6.26 0.95
 3 6 -14 7.62 0.89
 3 6 -13 23.53 1.19
 3 6 -12 12.86 0.92
 3 6 -11 28.34 1.19
 3 6 -10 116.31 2.74
 3 6 -9 26.95 1.07
 3 6 -8 14.78 0.78
 3 6 -7 60.75 1.58
 3 6 -6 291.02 5.48
 3 6 -5 280.49 5.26
 3 6 -4 253.86 4.76
 3 6 -3 164.64 3.2
 3 6 -2 156.18 3.04
 3 6 -1 109.14 2.22
 3 6 0 267.08 4.93
 3 6 1 107.68 2.2
 3 6 2 154.98 3.02
 3 6 3 163.9 3.2
 3 6 4 251.44 4.73
 3 6 5 276.45 5.2
 3 6 6 283.34 5.37
 3 6 7 58.26 1.54
 3 6 8 15.13 0.79
 3 6 9 27.32 1.07
 3 6 10 116.52 2.75
 3 6 11 28.93 1.21
 3 6 12 13.14 0.93
 3 6 13 22.35 1.16
 3 6 14 8.18 0.91
 3 6 15 5.18 0.93
 3 6 16 1.89 0.84
 3 6 17 9.76 1.06
 3 6 18 0.67 0.84
 3 6 19 0.52 0.82
 3 6 20 0.95 0.8
 3 7 -20 2.45 0.8
 3 7 -19 1.13 0.81
 3 7 -18 1.59 0.85
 3 7 -17 1.05 0.82
 3 7 -16 10.21 1.07
 3 7 -15 12.85 1.13
 3 7 -14 85.39 2.52
 3 7 -13 2.94 0.76
 3 7 -12 23.45 1.17
 3 7 -11 20.74 1.07
 3 7 -10 34.48 1.29
 3 7 -9 16.36 0.89
 3 7 -8 2.27 0.55
 3 7 -7 31.91 1.1
 3 7 -6 3.79 0.5
 3 7 -5 15.53 0.7
 3 7 -4 225.17 4.32
 3 7 -3 15.72 0.65
 3 7 -2 240.58 4.54
 3 7 -1 402.88 7.32
 3 7 0 213.49 4.06
 3 7 1 401.35 7.29
 3 7 2 240.33 4.54
 3 7 3 16.13 0.66
 3 7 4 224.94 4.33
 3 7 5 15.73 0.7
 3 7 6 3.65 0.51
 3 7 7 32.56 1.11
 3 7 8 2.72 0.55
 3 7 9 16.84 0.9
 3 7 10 32.77 1.27
 3 7 11 21.42 1.09
 3 7 12 23.15 1.16
 3 7 13 3.93 0.78
 3 7 14 86.33 2.54
 3 7 15 14.45 1.16
 3 7 16 10.61 1.09
 3 7 17 0.29 0.81
 3 7 18 1.95 0.88
 3 7 19 0.72 0.81
 3 7 20 2.61 0.81
 3 8 -19 7.23 0.95
 3 8 -18 2.93 0.88
 3 8 -17 6.95 0.97
 3 8 -16 1.96 0.86
 3 8 -15 14.14 1.16
 3 8 -14 2.23 0.84
 3 8 -13 2.8 0.78
 3 8 -12 35.5 1.45
 3 8 -11 17.45 1.03
 3 8 -10 25.05 1.15
 3 8 -9 21.93 1.04
 3 8 -8 50.4 1.53
 3 8 -7 155.39 3.33
 3 8 -6 124.3 2.75
 3 8 -5 4.75 0.54
 3 8 -4 149.65 3.08
 3 8 -3 21.21 0.8
 3 8 -2 84.77 1.91
 3 8 -1 11.62 0.59
 3 8 0 23.46 0.81
 3 8 1 11.53 0.6
 3 8 2 83.2 1.89
 3 8 3 20.27 0.78
 3 8 4 152.63 3.14
 3 8 5 4.96 0.55
 3 8 6 121.99 2.72
 3 8 7 154.4 3.33
 3 8 8 51.03 1.55
 3 8 9 21.48 1.04
 3 8 10 24.71 1.14
 3 8 11 17.35 1.04
 3 8 12 36.39 1.46
 3 8 13 4.13 0.8
 3 8 14 3.04 0.85
 3 8 15 14.4 1.16
 3 8 16 2.18 0.87
 3 8 17 6.78 0.98
 3 8 18 1.76 0.86
 3 8 19 6.89 0.95
 3 9 -19 0.3 0.76
 3 9 -18 7.15 0.96
 3 9 -17 -0.32 0.83
 3 9 -16 2.38 0.88
 3 9 -15 3.92 0.89
 3 9 -14 8.84 1.02
 3 9 -13 29.04 1.46
 3 9 -12 33.28 1.43
 3 9 -11 11.01 0.92
 3 9 -10 3.35 0.71
 3 9 -9 95.09 2.44
 3 9 -8 2.75 0.63
 3 9 -7 63.23 1.78
 3 9 -6 8.74 0.69
 3 9 -5 67.15 1.76
 3 9 -4 23.26 0.93
 3 9 -3 47.14 1.35
 3 9 -2 210.88 4.18
 3 9 -1 19.67 0.8
 3 9 0 81.15 1.89
 3 9 1 18.66 0.78
 3 9 2 210.66 4.2
 3 9 3 46.66 1.35
 3 9 4 24.51 0.96
 3 9 5 65.12 1.73
 3 9 6 8.62 0.69
 3 9 7 67.15 1.85
 3 9 8 2.99 0.64
 3 9 9 97.88 2.5
 3 9 10 3.99 0.72
 3 9 11 9.51 0.89
 3 9 12 32.47 1.42
 3 9 13 28.57 1.44
 3 9 14 9.12 1.03
 3 9 15 3.39 0.9
 3 9 16 1.36 0.86
 3 9 17 -0.64 0.83
 3 9 18 7.27 0.97
 3 9 19 1.18 0.77
 3 10 -18 8.54 0.97
 3 10 -17 1.52 0.86
 3 10 -16 2.81 0.92
 3 10 -15 11.39 1.1
 3 10 -14 10.93 1.09
 3 10 -13 15.51 1.18
 3 10 -12 38.48 1.62
 3 10 -11 1.61 0.73
 3 10 -10 23.42 1.19
 3 10 -9 22.99 1.15
 3 10 -8 44.69 1.53
 3 10 -7 9.65 0.8
 3 10 -6 0.68 0.56
 3 10 -5 25.17 1.05
 3 10 -4 13.15 0.79
 3 10 -3 78.68 1.99
 3 10 -2 239 4.76
 3 10 -1 83.79 2.05
 3 10 0 42.63 1.31
 3 10 1 84.02 2.05
 3 10 2 237.36 4.73
 3 10 3 79.11 2
 3 10 4 13.14 0.79
 3 10 5 24.29 1.04
 3 10 6 0.69 0.56
 3 10 7 10.82 0.82
 3 10 8 44.41 1.53
 3 10 9 21.12 1.11
 3 10 10 22.28 1.17
 3 10 11 1.72 0.73
 3 10 12 38.95 1.63
 3 10 13 13.95 1.15
 3 10 14 9.92 1.07
 3 10 15 11.78 1.12
 3 10 16 2.28 0.89
 3 10 17 2.33 0.87
 3 10 18 7.98 0.96
 3 11 -18 3.93 0.85
 3 11 -17 5.47 0.93
 3 11 -16 8.34 1.04
 3 11 -15 2.34 0.88
 3 11 -14 1.53 0.85
 3 11 -13 12.39 1.12
 3 11 -12 4.28 0.9
 3 11 -11 4.52 0.87
 3 11 -10 1.5 0.74
 3 11 -9 21.39 1.16
 3 11 -8 135.52 3.23
 3 11 -7 143.71 3.33
 3 11 -6 19.94 1.03
 3 11 -5 7.46 0.73
 3 11 -4 77.75 2.06
 3 11 -3 14.52 0.86
 3 11 -2 24.67 1.04
 3 11 -1 43.79 1.4
 3 11 0 0.84 0.54
 3 11 1 43.2 1.38
 3 11 2 25.32 1.06
 3 11 3 13.21 0.83
 3 11 4 80.63 2.11
 3 11 5 7.5 0.74
 3 11 6 19.47 1.02
 3 11 7 142.2 3.31
 3 11 8 133.21 3.21
 3 11 9 22.2 1.17
 3 11 10 1.93 0.73
 3 11 11 4.39 0.86
 3 11 12 3.9 0.89
 3 11 13 12.41 1.13
 3 11 14 0.72 0.84
 3 11 15 1.97 0.87
 3 11 16 8.1 1.04
 3 11 17 3.55 0.88
 3 11 18 2.74 0.82
 3 12 -17 5.22 0.89
 3 12 -16 6.36 0.97
 3 12 -15 12.02 1.15
 3 12 -14 11.65 1.11
 3 12 -13 20.94 1.32
 3 12 -12 28.11 1.47
 3 12 -11 1.95 0.85
 3 12 -10 12.35 1.06
 3 12 -9 34.32 1.46
 3 12 -8 18.95 1.11
 3 12 -7 20.6 1.12
 3 12 -6 3.13 0.7
 3 12 -5 71.73 2.05
 3 12 -4 27.17 1.19
 3 12 -3 181.26 3.94
 3 12 -2 11.42 0.84
 3 12 -1 30.95 1.22
 3 12 0 9.19 0.77
 3 12 1 32.43 1.25
 3 12 2 13.47 0.88
 3 12 3 179.41 3.91
 3 12 4 26.48 1.17
 3 12 5 71.82 2.05
 3 12 6 3.33 0.71
 3 12 7 19.18 1.1
 3 12 8 19.19 1.12
 3 12 9 34.6 1.47
 3 12 10 13.43 1.07
 3 12 11 1.81 0.84
 3 12 12 27.02 1.44
 3 12 13 19.77 1.3
 3 12 14 11.3 1.11
 3 12 15 11.42 1.13
 3 12 16 7.22 0.99
 3 12 17 4.65 0.88
 3 13 -17 4.89 0.88
 3 13 -16 0.91 0.81
 3 13 -15 12.42 1.13
 3 13 -14 1.87 0.9
 3 13 -13 25.37 1.41
 3 13 -12 1.2 0.85
 3 13 -11 25.01 1.41
 3 13 -10 21.17 1.32
 3 13 -9 11.77 1.07
 3 13 -8 17.34 1.12
 3 13 -7 7.08 0.86
 3 13 -6 74.93 2.19
 3 13 -5 13.87 0.98
 3 13 -4 27.46 1.25
 3 13 -3 64.4 1.93
 3 13 -2 46.98 1.6
 3 13 -1 87.09 2.33
 3 13 0 65.6 1.94
 3 13 1 87.27 2.34
 3 13 2 46.57 1.6
 3 13 3 62.17 1.9
 3 13 4 27.64 1.25
 3 13 5 14.7 1
 3 13 6 76.46 2.22
 3 13 7 7.93 0.88
 3 13 8 17.15 1.11
 3 13 9 11.9 1.08
 3 13 10 22.15 1.33
 3 13 11 27.06 1.45
 3 13 12 1.09 0.86
 3 13 13 22.85 1.36
 3 13 14 1.91 0.88
 3 13 15 14.45 1.16
 3 13 16 2.41 0.83
 3 13 17 4.61 0.87
 3 14 -16 4.6 0.85
 3 14 -15 6.3 0.95
 3 14 -14 0.12 0.82
 3 14 -13 12.45 1.16
 3 14 -12 4 0.91
 3 14 -11 2.16 0.88
 3 14 -10 13.05 1.15
 3 14 -9 37.69 1.67
 3 14 -8 53.1 1.95
 3 14 -7 11.37 1.04
 3 14 -6 8.24 0.91
 3 14 -5 64.34 2.03
 3 14 -4 3.89 0.78
 3 14 -3 15.43 1.03
 3 14 -2 23.43 1.19
 3 14 -1 31.63 1.36
 3 14 0 120.1 2.99
 3 14 1 32.67 1.38
 3 14 2 24.73 1.23
 3 14 3 15.35 1.03
 3 14 4 3.6 0.79
 3 14 5 63.24 2.01
 3 14 6 8.23 0.9
 3 14 7 12.44 1.08
 3 14 8 52.13 1.93
 3 14 9 37.55 1.67
 3 14 10 13.97 1.16
 3 14 11 2.96 0.91
 3 14 12 4.55 0.93
 3 14 13 12.95 1.16
 3 14 14 -0.11 0.81
 3 14 15 6.14 0.93
 3 14 16 3.29 0.83
 3 15 -15 5.18 0.87
 3 15 -14 4.68 0.89
 3 15 -13 37.77 1.66
 3 15 -12 9.49 1.09
 3 15 -11 2.66 0.88
 3 15 -10 55.88 2.02
 3 15 -9 3.16 0.92
 3 15 -8 18.97 1.27
 3 15 -7 2.68 0.89
 3 15 -6 17.96 1.24
 3 15 -5 28.16 1.43
 3 15 -4 3.07 0.84
 3 15 -3 20.39 1.23
 3 15 -2 1.36 0.74
 3 15 -1 30.95 1.4
 3 15 0 4.28 0.81
 3 15 1 29.39 1.37
 3 15 2 0.24 0.72
 3 15 3 21.49 1.25
 3 15 4 3.44 0.84
 3 15 5 28.21 1.44
 3 15 6 18.83 1.25
 3 15 7 2.88 0.91
 3 15 8 20.34 1.3
 3 15 9 3.56 0.93
 3 15 10 54.72 2
 3 15 11 2.12 0.88
 3 15 12 9.99 1.11
 3 15 13 38.52 1.67
 3 15 14 5.16 0.91
 3 15 15 4.43 0.86
 3 16 -14 3.33 0.84
 3 16 -13 4.73 0.89
 3 16 -12 5 0.95
 3 16 -11 0.71 0.85
 3 16 -10 2.13 0.92
 3 16 -9 15.65 1.22
 3 16 -8 6.62 1.02
 3 16 -7 64.79 2.2
 3 16 -6 6.06 0.97
 3 16 -5 3.94 0.92
 3 16 -4 13.68 1.14
 3 16 -3 4.86 0.93
 3 16 -2 21.01 1.3
 3 16 -1 5.85 0.94
 3 16 0 27.15 1.43
 3 16 1 4.89 0.93
 3 16 2 21.09 1.3
 3 16 3 5.03 0.93
 3 16 4 12.79 1.12
 3 16 5 5.21 0.95
 3 16 6 5.96 0.98
 3 16 7 65.84 2.22
 3 16 8 7.7 1.02
 3 16 9 16.33 1.22
 3 16 10 1.84 0.9
 3 16 11 1.36 0.86
 3 16 12 5.76 0.95
 3 16 13 5.12 0.89
 3 16 14 4.22 0.84
 3 17 -13 4.41 0.87
 3 17 -12 4.01 0.86
 3 17 -11 16.4 1.18
 3 17 -10 8.63 1.05
 3 17 -9 28 1.5
 3 17 -8 14.02 1.17
 3 17 -7 2.36 0.88
 3 17 -6 14.91 1.19
 3 17 -5 1.92 0.87
 3 17 -4 6.01 0.97
 3 17 -3 3.81 0.91
 3 17 -2 15.14 1.19
 3 17 -1 19.57 1.3
 3 17 0 5.36 0.96
 3 17 1 20.73 1.31
 3 17 2 14.35 1.17
 3 17 3 3.6 0.91
 3 17 4 6.58 0.98
 3 17 5 1.77 0.85
 3 17 6 13.47 1.16
 3 17 7 2 0.88
 3 17 8 14.58 1.17
 3 17 9 28.3 1.51
 3 17 10 8.34 1.03
 3 17 11 16.43 1.19
 3 17 12 3.63 0.85
 3 17 13 4.36 0.86
 3 18 -11 0.26 0.77
 3 18 -10 6.81 0.94
 3 18 -9 2.05 0.87
 3 18 -8 10.99 1.1
 3 18 -7 3.13 0.91
 3 18 -6 13.63 1.19
 3 18 -5 11.8 1.11
 3 18 -4 4.26 0.93
 3 18 -3 4.05 0.91
 3 18 -2 1.08 0.84
 3 18 -1 2.35 0.88
 3 18 0 28.67 1.48
 3 18 1 2.1 0.88
 3 18 2 0.97 0.85
 3 18 3 3.26 0.9
 3 18 4 6.31 0.97
 3 18 5 12.84 1.13
 3 18 6 13.53 1.19
 3 18 7 2.81 0.92
 3 18 8 11.95 1.12
 3 18 9 2.77 0.87
 3 18 10 7.02 0.95
 3 18 11 -0.32 0.76
 3 19 -9 4 0.86
 3 19 -8 7.03 0.97
 3 19 -7 2.98 0.87
 3 19 -6 12.7 1.12
 3 19 -5 2.31 0.9
 3 19 -4 11.6 1.13
 3 19 -3 2.1 0.89
 3 19 -2 1.11 0.86
 3 19 -1 2.81 0.93
 3 19 0 4.67 0.96
 3 19 1 3.52 0.94
 3 19 2 0.6 0.85
 3 19 3 2.91 0.89
 3 19 4 14.19 1.18
 3 19 5 2.07 0.9
 3 19 6 11.89 1.1
 3 19 7 1.84 0.85
 3 19 8 7.23 0.96
 3 19 9 3.87 0.86
 3 20 -7 7.92 0.93
 3 20 -6 4.75 0.89
 3 20 -5 -0.93 0.78
 3 20 -4 7.86 0.98
 3 20 -3 2.58 0.88
 3 20 -2 2.66 0.86
 3 20 -1 6.97 0.98
 3 20 0 0.96 0.84
 3 20 1 6.96 0.99
 3 20 2 1.66 0.85
 3 20 3 3.96 0.9
 3 20 4 7.18 0.98
 3 20 5 0.99 0.81
 3 20 6 5.76 0.9
 3 20 7 9.52 0.96
 3 21 -4 6.01 0.91
 3 21 -3 5.64 0.87
 3 21 -2 2.68 0.81
 3 21 -1 6.02 0.9
 3 21 0 0.94 0.78
 3 21 1 6.88 0.91
 3 21 2 2.34 0.8
 3 21 3 3.88 0.85
 3 21 4 4.82 0.91
 4 0 0 387.24 6.91
 4 0 1 1206.65 21.61
 4 0 2 15.98 0.5
 4 0 3 249.93 4.55
 4 0 4 232.2 4.28
 4 0 5 22.75 0.7
 4 0 6 287.19 5.3
 4 0 7 10.36 0.55
 4 0 8 329.36 6.14
 4 0 9 886.72 15.82
 4 0 10 34.15 1.17
 4 0 11 101.97 2.46
 4 0 12 21.33 1.04
 4 0 13 12.4 0.91
 4 0 14 7.24 0.86
 4 0 15 1.61 0.74
 4 0 16 18.1 1.23
 4 0 17 0.49 0.83
 4 0 18 48.9 1.89
 4 0 19 108.79 3.02
 4 0 20 1.42 0.84
 4 0 21 23.19 1.25
 4 1 -21 3.1 0.8
 4 1 -20 6.6 0.96
 4 1 -19 5.32 0.98
 4 1 -18 2.98 0.9
 4 1 -17 2.68 0.88
 4 1 -16 54.26 1.97
 4 1 -15 34.87 1.48
 4 1 -14 247.03 5.24
 4 1 -13 27.93 1.24
 4 1 -12 115.86 2.78
 4 1 -11 52.34 1.57
 4 1 -10 49.34 1.45
 4 1 -9 15.82 0.77
 4 1 -8 3.4 0.45
 4 1 -7 168.02 3.31
 4 1 -6 532.69 9.56
 4 1 -5 129.92 2.57
 4 1 -4 15.88 0.55
 4 1 -3 142.02 2.71
 4 1 -2 838.09 15.06
 4 1 -1 1344.97 24.17
 4 1 0 605.53 10.83
 4 1 1 1342.11 24.13
 4 1 2 844.1 15.16
 4 1 3 141.05 2.69
 4 1 4 16.62 0.56
 4 1 5 132.02 2.6
 4 1 6 546.32 9.79
 4 1 7 170.49 3.36
 4 1 8 3.04 0.45
 4 1 9 14.81 0.75
 4 1 10 49.01 1.45
 4 1 11 53.94 1.6
 4 1 12 116.95 2.8
 4 1 13 26.97 1.22
 4 1 14 251.42 5.31
 4 1 15 35.34 1.49
 4 1 16 54.91 1.98
 4 1 17 2.36 0.87
 4 1 18 2.86 0.91
 4 1 19 5.02 0.98
 4 1 20 6.13 0.97
 4 1 21 2.5 0.8
 4 2 -21 1.14 0.76
 4 2 -20 7.86 0.99
 4 2 -19 50.02 1.93
 4 2 -18 6.06 0.97
 4 2 -17 10.07 1.06
 4 2 -16 12.9 1.13
 4 2 -15 58.55 2
 4 2 -14 80.5 2.3
 4 2 -13 103.32 2.64
 4 2 -12 63.32 1.85
 4 2 -11 141.38 3.16
 4 2 -10 41.97 1.33
 4 2 -9 137.02 2.94
 4 2 -8 18.18 0.75
 4 2 -7 33.14 0.98
 4 2 -6 392.35 7.11
 4 2 -5 644.14 11.52
 4 2 -4 215.53 4
 4 2 -3 343.95 6.17
 4 2 -2 748.49 13.33
 4 2 -1 8.72 0.38
 4 2 0 1011.78 18.07
 4 2 1 8.2 0.37
 4 2 2 748.63 13.38
 4 2 3 341.43 6.13
 4 2 4 216.98 4.03
 4 2 5 637.14 11.4
 4 2 6 391.54 7.11
 4 2 7 34.34 1
 4 2 8 18.45 0.76
 4 2 9 138.05 2.96
 4 2 10 42.16 1.33
 4 2 11 141.58 3.17
 4 2 12 63.33 1.85
 4 2 13 101.6 2.62
 4 2 14 80.46 2.3
 4 2 15 59.1 2.02
 4 2 16 12.6 1.12
 4 2 17 11 1.08
 4 2 18 5.47 0.95
 4 2 19 48.46 1.9
 4 2 20 7.48 1
 4 2 21 2.64 0.79
 4 3 -21 1.82 0.82
 4 3 -20 4.84 0.9
 4 3 -19 28.7 1.5
 4 3 -18 20.39 1.3
 4 3 -17 0.49 0.83
 4 3 -16 11.58 1.1
 4 3 -15 10.38 0.99
 4 3 -14 36.54 1.47
 4 3 -13 2.06 0.68
 4 3 -12 99.38 2.51
 4 3 -11 66.43 1.85
 4 3 -10 3.73 0.59
 4 3 -9 315.45 6.04
 4 3 -8 391.62 7.25
 4 3 -7 49.36 1.28
 4 3 -6 552.27 9.91
 4 3 -5 468.36 8.43
 4 3 -4 1021.2 18.31
 4 3 -3 58.16 1.29
 4 3 -2 15.5 0.53
 4 3 -1 1102.72 19.7
 4 3 0 3140.9 55.71
 4 3 1 1114.78 19.91
 4 3 2 15.71 0.53
 4 3 3 58.55 1.3
 4 3 4 1019.56 18.25
 4 3 5 476.58 8.55
 4 3 6 550.36 9.86
 4 3 7 48.8 1.27
 4 3 8 393.95 7.3
 4 3 9 316.77 6.07
 4 3 10 2.93 0.57
 4 3 11 66.4 1.85
 4 3 12 98.67 2.5
 4 3 13 1.73 0.68
 4 3 14 36.35 1.47
 4 3 15 10.62 1.01
 4 3 16 12.28 1.1
 4 3 17 1.4 0.82
 4 3 18 18.94 1.27
 4 3 19 27.25 1.47
 4 3 20 4.62 0.9
 4 3 21 3.01 0.83
 4 4 -20 5 0.91
 4 4 -19 17.38 1.22
 4 4 -18 7.65 1
 4 4 -17 5.94 0.98
 4 4 -16 11.88 1.11
 4 4 -15 10.71 1.02
 4 4 -14 0.8 0.7
 4 4 -13 52.54 1.74
 4 4 -12 6.84 0.76
 4 4 -11 54.75 1.66
 4 4 -10 1.73 0.56
 4 4 -9 97.07 2.29
 4 4 -8 80.43 1.93
 4 4 -7 64.57 1.57
 4 4 -6 104.78 2.23
 4 4 -5 798.21 14.21
 4 4 -4 677.82 12.08
 4 4 -3 295.67 5.39
 4 4 -2 151.25 2.89
 4 4 -1 2027.84 36.08
 4 4 0 165.72 3.12
 4 4 1 2020.08 35.95
 4 4 2 150.75 2.89
 4 4 3 294.7 5.38
 4 4 4 690.25 12.08
 4 4 5 788.6 14.1
 4 4 6 103.15 2.2
 4 4 7 61.21 1.51
 4 4 8 80.23 1.93
 4 4 9 100.61 2.35
 4 4 10 1.7 0.56
 4 4 11 55.65 1.68
 4 4 12 6.23 0.75
 4 4 13 51.92 1.73
 4 4 14 0.7 0.7
 4 4 15 10.4 1.02
 4 4 16 11.09 1.07
 4 4 17 7.76 1.01
 4 4 18 8.08 1.02
 4 4 19 15.69 1.2
 4 4 20 4.45 0.88
 4 5 -20 2.78 0.83
 4 5 -19 8.79 1.03
 4 5 -18 11.24 1.12
 4 5 -17 17.91 1.25
 4 5 -16 3.45 0.9
 4 5 -15 56.47 2
 4 5 -14 95.02 2.6
 4 5 -13 15.74 1.03
 4 5 -12 7.68 0.8
 4 5 -11 8.3 0.77
 4 5 -10 101.54 2.46
 4 5 -9 64.92 1.75
 4 5 -8 146.46 3.12
 4 5 -7 75.67 1.8
 4 5 -6 277.36 5.23
 4 5 -5 13.87 0.62
 4 5 -4 404.37 7.34
 4 5 -3 244.24 4.56
 4 5 -2 447.25 8.02
 4 5 -1 365.35 6.6
 4 5 0 69.43 1.52
 4 5 1 363.41 6.57
 4 5 2 439.37 7.88
 4 5 3 239.68 4.48
 4 5 4 405.4 7.35
 4 5 5 13.22 0.61
 4 5 6 272.55 5.16
 4 5 7 75.08 1.79
 4 5 8 145.27 3.1
 4 5 9 65.31 1.76
 4 5 10 101.5 2.46
 4 5 11 8.21 0.77
 4 5 12 6.59 0.78
 4 5 13 17.63 1.06
 4 5 14 96.86 2.64
 4 5 15 56 2
 4 5 16 3.59 0.91
 4 5 17 18.28 1.25
 4 5 18 11.73 1.14
 4 5 19 9.63 1.04
 4 5 20 4.12 0.84
 4 6 -20 5.5 0.88
 4 6 -19 9.93 1.04
 4 6 -18 7.31 1.01
 4 6 -17 14.74 1.17
 4 6 -16 2.19 0.86
 4 6 -15 13.71 1.14
 4 6 -14 11.81 1.03
 4 6 -13 0.47 0.69
 4 6 -12 39.51 1.48
 4 6 -11 100.95 2.55
 4 6 -10 43.66 1.45
 4 6 -9 62.16 1.73
 4 6 -8 88.69 2.15
 4 6 -7 179.1 3.67
 4 6 -6 161.81 3.28
 4 6 -5 101.76 2.21
 4 6 -4 79.12 1.78
 4 6 -3 187.08 3.62
 4 6 -2 230.4 4.34
 4 6 -1 573.29 10.21
 4 6 0 453.92 8.15
 4 6 1 571.84 10.19
 4 6 2 230.17 4.34
 4 6 3 186.84 3.61
 4 6 4 78.13 1.77
 4 6 5 103.64 2.24
 4 6 6 160.45 3.26
 4 6 7 182.65 3.73
 4 6 8 88.92 2.16
 4 6 9 63.08 1.75
 4 6 10 44.34 1.47
 4 6 11 101.88 2.57
 4 6 12 40.53 1.5
 4 6 13 0.58 0.68
 4 6 14 11.58 1.04
 4 6 15 14.53 1.16
 4 6 16 2.67 0.87
 4 6 17 14.22 1.17
 4 6 18 6.9 1.01
 4 6 19 10.54 1.05
 4 6 20 5.9 0.88
 4 7 -20 2.74 0.82
 4 7 -19 6.13 0.93
 4 7 -18 5.4 0.96
 4 7 -17 10.72 1.07
 4 7 -16 3.68 0.91
 4 7 -15 4.78 0.93
 4 7 -14 2.23 0.83
 4 7 -13 11.93 0.99
 4 7 -12 5.03 0.79
 4 7 -11 4.04 0.73
 4 7 -10 41.04 1.44
 4 7 -9 4.37 0.64
 4 7 -8 38.4 1.29
 4 7 -7 20.18 0.9
 4 7 -6 19.6 0.86
 4 7 -5 284.88 5.42
 4 7 -4 17.85 0.74
 4 7 -3 66.18 1.58
 4 7 -2 10.93 0.57
 4 7 -1 141.39 2.85
 4 7 0 261.61 4.91
 4 7 1 141.21 2.85
 4 7 2 10.3 0.56
 4 7 3 67.14 1.6
 4 7 4 17.98 0.74
 4 7 5 283.9 5.4
 4 7 6 19.86 0.86
 4 7 7 20.94 0.91
 4 7 8 38.7 1.3
 4 7 9 4.36 0.64
 4 7 10 41.24 1.44
 4 7 11 4.35 0.73
 4 7 12 5.18 0.78
 4 7 13 13.17 1
 4 7 14 1.61 0.82
 4 7 15 4.89 0.93
 4 7 16 3.53 0.91
 4 7 17 9.62 1.05
 4 7 18 4.21 0.94
 4 7 19 5.53 0.91
 4 7 20 2.59 0.82
 4 8 -19 6.96 0.91
 4 8 -18 3.6 0.91
 4 8 -17 0.86 0.9
 4 8 -16 2.85 0.88
 4 8 -15 10.32 1.07
 4 8 -14 8.32 1.02
 4 8 -13 34.85 1.54
 4 8 -12 4.44 0.8
 4 8 -11 32.01 1.35
 4 8 -10 43.86 1.53
 4 8 -9 8.03 0.77
 4 8 -8 15.36 0.88
 4 8 -7 23.2 1
 4 8 -6 39.22 1.26
 4 8 -5 24.64 0.96
 4 8 -4 69.62 1.75
 4 8 -3 34.36 1.06
 4 8 -2 60.01 1.5
 4 8 -1 60.87 1.51
 4 8 0 36.55 1.07
 4 8 1 61.08 1.51
 4 8 2 58.16 1.47
 4 8 3 34.56 1.07
 4 8 4 69.85 1.75
 4 8 5 24.01 0.95
 4 8 6 39.57 1.27
 4 8 7 23.87 1.02
 4 8 8 16.77 0.91
 4 8 9 9.28 0.79
 4 8 10 43.04 1.52
 4 8 11 32.54 1.36
 4 8 12 5.73 0.81
 4 8 13 34.51 1.54
 4 8 14 8.6 1.01
 4 8 15 8.62 1.03
 4 8 16 0.98 0.86
 4 8 17 2.03 0.91
 4 8 18 2.86 0.89
 4 8 19 4.81 0.88
 4 9 -19 11.66 1.01
 4 9 -18 -0.33 0.79
 4 9 -17 6.97 1.01
 4 9 -16 5.2 0.96
 4 9 -15 11.14 1.09
 4 9 -14 11.21 1.1
 4 9 -13 15.07 1.16
 4 9 -12 12.21 1
 4 9 -11 1.61 0.72
 4 9 -10 24.49 1.19
 4 9 -9 100.65 2.56
 4 9 -8 50.16 1.6
 4 9 -7 75.51 2.02
 4 9 -6 23.37 1.02
 4 9 -5 57.7 1.63
 4 9 -4 26.78 1.03
 4 9 -3 25.28 0.98
 4 9 -2 62.8 1.64
 4 9 -1 114.21 2.53
 4 9 0 205.6 4.11
 4 9 1 115.17 2.55
 4 9 2 63.06 1.65
 4 9 3 25.11 0.97
 4 9 4 27.32 1.04
 4 9 5 56.36 1.6
 4 9 6 23.59 1.02
 4 9 7 74.75 2.01
 4 9 8 50.4 1.6
 4 9 9 102.66 2.6
 4 9 10 23.81 1.18
 4 9 11 2.24 0.73
 4 9 12 11.42 0.98
 4 9 13 13.84 1.15
 4 9 14 10.83 1.09
 4 9 15 10.47 1.09
 4 9 16 5.22 0.96
 4 9 17 5.59 0.98
 4 9 18 0.33 0.8
 4 9 19 12.31 1.02
 4 10 -18 0.41 0.78
 4 10 -17 6.43 0.97
 4 10 -16 9.47 1.1
 4 10 -15 6.37 0.96
 4 10 -14 27.8 1.47
 4 10 -13 0.56 0.81
 4 10 -12 11.01 1.05
 4 10 -11 12.74 1.01
 4 10 -10 4.85 0.8
 4 10 -9 -0.01 0.65
 4 10 -8 16.47 0.98
 4 10 -7 27.37 1.17
 4 10 -6 42.36 1.43
 4 10 -5 17 0.91
 4 10 -4 114.25 2.66
 4 10 -3 12.47 0.78
 4 10 -2 19.52 0.91
 4 10 -1 51.41 1.49
 4 10 0 14.87 0.8
 4 10 1 51.79 1.5
 4 10 2 19.57 0.91
 4 10 3 13.15 0.79
 4 10 4 114.95 2.67
 4 10 5 17.06 0.92
 4 10 6 43.28 1.45
 4 10 7 27.14 1.17
 4 10 8 15.87 0.98
 4 10 9 0.43 0.66
 4 10 10 4.86 0.79
 4 10 11 12.38 1.01
 4 10 12 9.6 1.04
 4 10 13 0.2 0.8
 4 10 14 26.9 1.45
 4 10 15 4.57 0.96
 4 10 16 9.07 1.24
 4 10 17 7.2 0.98
 4 10 18 0.53 0.77
 4 11 -18 3.09 0.81
 4 11 -17 5.03 0.92
 4 11 -16 13.74 1.18
 4 11 -15 1.19 0.88
 4 11 -14 4 0.93
 4 11 -13 6.51 0.98
 4 11 -12 8.71 1.03
 4 11 -11 18.13 1.26
 4 11 -10 45.98 1.7
 4 11 -9 70.4 2.12
 4 11 -8 38.18 1.48
 4 11 -7 29.08 1.26
 4 11 -6 9.39 0.82
 4 11 -5 3.02 0.67
 4 11 -4 31.39 1.23
 4 11 -3 48.07 1.52
 4 11 -2 169.25 3.65
 4 11 -1 15.94 0.88
 4 11 0 0.32 0.54
 4 11 1 15.84 0.88
 4 11 2 167.46 3.62
 4 11 3 48.17 1.52
 4 11 4 30.86 1.22
 4 11 5 2.58 0.65
 4 11 6 8.9 0.81
 4 11 7 28.54 1.25
 4 11 8 39.15 1.49
 4 11 9 68.18 2.08
 4 11 10 46.35 1.7
 4 11 11 16.96 1.19
 4 11 12 9.58 1.04
 4 11 13 5.71 0.96
 4 11 14 6.67 1.29
 4 11 15 0.49 0.84
 4 11 16 15.49 1.2
 4 11 17 4.86 0.91
 4 11 18 2.77 0.8
 4 12 -17 2.78 0.82
 4 12 -16 14.88 1.16
 4 12 -15 23.09 1.38
 4 12 -14 38.17 1.67
 4 12 -13 5.57 0.95
 4 12 -12 2.57 0.88
 4 12 -11 15.15 1.19
 4 12 -10 23.62 1.35
 4 12 -9 14.39 1.06
 4 12 -8 58.15 1.9
 4 12 -7 17.69 1.07
 4 12 -6 4.33 0.75
 4 12 -5 57.73 1.81
 4 12 -4 121.35 2.92
 4 12 -3 28.74 1.22
 4 12 -2 86.63 2.28
 4 12 -1 137.75 3.17
 4 12 0 2.14 0.64
 4 12 1 137.24 3.16
 4 12 2 88.22 2.3
 4 12 3 28.81 1.23
 4 12 4 120.86 2.92
 4 12 5 57.69 1.81
 4 12 6 4.05 0.75
 4 12 7 18.17 1.08
 4 12 8 58.38 1.91
 4 12 9 14.33 1.05
 4 12 10 24.14 1.36
 4 12 11 15.07 1.18
 4 12 12 2.85 0.89
 4 12 13 5.11 0.97
 4 12 14 36.83 1.64
 4 12 15 22.09 1.36
 4 12 16 16.06 1.18
 4 12 17 3.46 0.84
 4 13 -16 0 0.77
 4 13 -15 3.96 0.9
 4 13 -14 2.27 0.9
 4 13 -13 1.27 0.83
 4 13 -12 11.46 1.1
 4 13 -11 16.81 1.23
 4 13 -10 5.09 0.93
 4 13 -9 11.27 1.08
 4 13 -8 12.06 1.05
 4 13 -7 38.28 1.54
 4 13 -6 35.4 1.46
 4 13 -5 160.83 3.72
 4 13 -4 18.95 1.09
 4 13 -3 118.32 2.92
 4 13 -2 1.86 0.7
 4 13 -1 34.33 1.37
 4 13 0 23.34 1.15
 4 13 1 34.44 1.37
 4 13 2 2.16 0.69
 4 13 3 118.52 2.93
 4 13 4 19.09 1.1
 4 13 5 161.4 3.74
 4 13 6 35.77 1.46
 4 13 7 37.72 1.53
 4 13 8 13.61 1.09
 4 13 9 10.6 1.06
 4 13 10 3.89 0.91
 4 13 11 18.75 1.27
 4 13 12 11.91 1.11
 4 13 13 -0.08 0.8
 4 13 14 2.47 0.89
 4 13 15 4.2 0.91
 4 13 16 0.35 0.77
 4 14 -16 1.62 0.8
 4 14 -15 2.7 0.84
 4 14 -14 4.52 0.93
 4 14 -13 2.26 0.91
 4 14 -12 5.22 0.95
 4 14 -11 11.33 1.11
 4 14 -10 6.33 0.99
 4 14 -9 7.83 1.01
 4 14 -8 36.03 1.63
 4 14 -7 6.05 0.96
 4 14 -6 39.36 1.64
 4 14 -5 7.72 0.89
 4 14 -4 51.67 1.79
 4 14 -3 17.7 1.1
 4 14 -2 142.23 3.41
 4 14 -1 15.3 1.04
 4 14 0 63.23 1.97
 4 14 1 15.2 1.04
 4 14 2 142.37 3.41
 4 14 3 18.09 1.11
 4 14 4 48.9 1.74
 4 14 5 6.64 0.87
 4 14 6 40.07 1.65
 4 14 7 5.39 0.94
 4 14 8 36.59 1.63
 4 14 9 6.59 0.98
 4 14 10 6.97 1
 4 14 11 10.63 1.09
 4 14 12 5.35 0.94
 4 14 13 1.53 0.88
 4 14 14 5.05 0.93
 4 14 15 2.06 0.84
 4 14 16 1.83 0.8
 4 15 -15 10.89 1.02
 4 15 -14 1.45 0.82
 4 15 -13 0.24 0.82
 4 15 -12 26.84 1.46
 4 15 -11 34.75 1.66
 4 15 -10 0.85 0.84
 4 15 -9 20.73 1.32
 4 15 -8 20.93 1.32
 4 15 -7 17.24 1.23
 4 15 -6 6.84 0.98
 4 15 -5 3.63 0.9
 4 15 -4 2.27 0.84
 4 15 -3 12.82 1.07
 4 15 -2 49.23 1.83
 4 15 -1 45.86 1.76
 4 15 0 2.2 0.78
 4 15 1 46.32 1.76
 4 15 2 49.33 1.83
 4 15 3 13.62 1.09
 4 15 4 3.06 0.87
 4 15 5 4.3 0.9
 4 15 6 6.57 0.98
 4 15 7 17.18 1.23
 4 15 8 20.03 1.3
 4 15 9 19.54 1.31
 4 15 10 0.74 0.86
 4 15 11 35.13 1.66
 4 15 12 25.55 1.43
 4 15 13 0.26 0.82
 4 15 14 0.67 0.79
 4 15 15 9.79 1
 4 16 -14 1.55 0.8
 4 16 -13 12.68 1.07
 4 16 -12 3.59 0.9
 4 16 -11 0.22 0.84
 4 16 -10 2.52 0.91
 4 16 -9 20.93 1.32
 4 16 -8 7.07 1.01
 4 16 -7 0.18 0.83
 4 16 -6 26.64 1.45
 4 16 -5 22.96 1.38
 4 16 -4 5.38 0.94
 4 16 -3 1.91 0.86
 4 16 -2 5.71 0.94
 4 16 -1 6.55 0.96
 4 16 0 6.56 0.96
 4 16 1 6.09 0.96
 4 16 2 5.24 0.95
 4 16 3 1.2 0.84
 4 16 4 5.77 0.96
 4 16 5 23.47 1.37
 4 16 6 26.4 1.45
 4 16 7 0.55 0.84
 4 16 8 9.65 1.06
 4 16 9 21.14 1.33
 4 16 10 3.14 0.92
 4 16 11 0.39 0.85
 4 16 12 3.72 0.88
 4 16 13 11.63 1.04
 4 16 14 0.49 0.78
 4 17 -12 3.28 0.83
 4 17 -11 0.81 0.82
 4 17 -10 7.5 1
 4 17 -9 10.93 1.11
 4 17 -8 16.73 1.27
 4 17 -7 12.84 1.13
 4 17 -6 3.13 0.9
 4 17 -5 2.52 0.89
 4 17 -4 1.28 0.86
 4 17 -3 5.96 0.97
 4 17 -2 5.75 0.98
 4 17 -1 6.03 0.96
 4 17 0 6.8 1
 4 17 1 4.86 0.96
 4 17 2 5.79 0.98
 4 17 3 5.44 0.97
 4 17 4 1.35 0.85
 4 17 5 2.98 0.9
 4 17 6 2.8 0.89
 4 17 7 11.33 1.11
 4 17 8 16.33 1.26
 4 17 9 11.29 1.12
 4 17 10 7.94 1.02
 4 17 11 0.6 0.81
 4 17 12 1.85 0.81
 4 18 -11 5.6 0.91
 4 18 -10 3.91 0.85
 4 18 -9 3.08 0.89
 4 18 -8 5.24 0.97
 4 18 -7 7.54 1.02
 4 18 -6 1.45 0.89
 4 18 -5 5.01 0.97
 4 18 -4 3.52 0.89
 4 18 -3 11.41 1.11
 4 18 -2 15.22 1.18
 4 18 -1 9.45 1.06
 4 18 0 9.28 1.05
 4 18 1 9.67 1.06
 4 18 2 14.76 1.18
 4 18 3 10.53 1.08
 4 18 4 3.82 0.92
 4 18 5 3.8 0.94
 4 18 6 2.48 0.91
 4 18 7 8.08 1.03
 4 18 8 7.28 0.98
 4 18 9 3.4 0.87
 4 18 10 3.4 0.84
 4 18 11 5.88 0.91
 4 19 -9 6.17 0.91
 4 19 -8 3.85 0.87
 4 19 -7 1.81 0.84
 4 19 -6 5.69 0.94
 4 19 -5 5.08 0.94
 4 19 -4 12.07 1.13
 4 19 -3 3.62 0.94
 4 19 -2 4.27 0.95
 4 19 -1 2.8 0.91
 4 19 0 12.39 1.15
 4 19 1 1.87 0.89
 4 19 2 4.64 0.96
 4 19 3 3.09 0.91
 4 19 4 12.26 1.14
 4 19 5 4.19 0.93
 4 19 6 5.38 0.95
 4 19 7 1.79 0.84
 4 19 8 3.86 0.87
 4 19 9 7.33 0.92
 4 20 -7 19.39 1.21
 4 20 -6 6.82 0.91
 4 20 -5 8.52 0.97
 4 20 -4 1.36 0.81
 4 20 -3 6.06 0.93
 4 20 -2 1.04 0.83
 4 20 -1 9.57 1.03
 4 20 0 2.24 0.86
 4 20 1 7.68 0.99
 4 20 2 1.22 0.83
 4 20 3 6.47 0.94
 4 20 4 1.33 0.81
 4 20 5 8.07 0.97
 4 20 6 6.01 0.89
 4 20 7 18.86 1.19
 4 21 -3 5.26 0.91
 4 21 -2 13.61 1.1
 4 21 -1 6.87 0.91
 4 21 0 0.43 0.74
 4 21 1 7.68 0.92
 4 21 2 12.16 1.07
 4 21 3 5.63 0.91
 5 0 1 195.15 3.6
 5 0 2 164.52 3.1
 5 0 3 96.94 1.96
 5 0 4 126.54 2.5
 5 0 5 909.86 16.23
 5 0 6 405.25 7.35
 5 0 7 31.11 0.96
 5 0 8 16.86 0.74
 5 0 9 34.22 1.14
 5 0 10 2.26 0.55
 5 0 11 0.19 0.55
 5 0 12 107.2 2.64
 5 0 13 23.73 1.15
 5 0 14 2.35 0.73
 5 0 15 34.59 1.53
 5 0 16 44.61 1.79
 5 0 17 19.95 1.3
 5 0 18 0.38 0.83
 5 0 19 -0.05 0.82
 5 0 20 11.4 1.04
 5 0 21 12.84 1.04
 5 1 -21 1.82 0.8
 5 1 -20 5.91 0.94
 5 1 -19 1.26 0.87
 5 1 -18 0.64 0.84
 5 1 -17 13.75 1.16
 5 1 -16 6.96 0.98
 5 1 -15 8.57 0.96
 5 1 -14 21.05 1.16
 5 1 -13 11.89 0.91
 5 1 -12 116.85 2.82
 5 1 -11 90.03 2.27
 5 1 -10 124.34 2.8
 5 1 -9 56.77 1.55
 5 1 -8 31.31 1.01
 5 1 -7 5.47 0.49
 5 1 -6 263.72 4.91
 5 1 -5 65.95 1.49
 5 1 -4 247.04 4.55
 5 1 -3 519.27 9.2
 5 1 -2 713.38 12.65
 5 1 -1 161.22 3.01
 5 1 0 225.2 4.09
 5 1 1 159.82 2.99
 5 1 2 708.35 12.57
 5 1 3 519.35 9.22
 5 1 4 245.44 4.52
 5 1 5 65.38 1.48
 5 1 6 264.9 4.93
 5 1 7 5.96 0.49
 5 1 8 31.41 1.02
 5 1 9 57.69 1.57
 5 1 10 123.48 2.79
 5 1 11 88.65 2.25
 5 1 12 115.46 2.79
 5 1 13 12.57 0.92
 5 1 14 21.97 1.17
 5 1 15 8.27 0.94
 5 1 16 6.18 0.95
 5 1 17 12.63 1.13
 5 1 18 0.28 0.82
 5 1 19 1.54 0.87
 5 1 20 5.7 0.92
 5 1 21 0.4 0.78
 5 2 -20 2.45 0.85
 5 2 -19 22.73 1.36
 5 2 -18 10.73 1.08
 5 2 -17 0.21 0.82
 5 2 -16 28.07 1.46
 5 2 -15 7.29 0.93
 5 2 -14 32.56 1.41
 5 2 -13 33.18 1.36
 5 2 -12 86.27 2.29
 5 2 -11 11.63 0.82
 5 2 -10 26.57 1.07
 5 2 -9 65.72 1.72
 5 2 -8 95.8 2.19
 5 2 -7 124.26 2.59
 5 2 -6 85.46 1.88
 5 2 -5 33.81 0.94
 5 2 -4 2.09 0.34
 5 2 -3 32.92 0.87
 5 2 -2 205.16 3.8
 5 2 -1 524.84 9.32
 5 2 0 134.97 2.58
 5 2 1 519.28 9.21
 5 2 2 203.75 3.78
 5 2 3 32.78 0.87
 5 2 4 1.61 0.34
 5 2 5 33.42 0.94
 5 2 6 87.1 1.91
 5 2 7 124.18 2.59
 5 2 8 98.69 2.24
 5 2 9 65 1.71
 5 2 10 26.11 1.06
 5 2 11 11.46 0.82
 5 2 12 85.19 2.27
 5 2 13 32.44 1.34
 5 2 14 32.3 1.39
 5 2 15 8.75 0.97
 5 2 16 29.6 1.49
 5 2 17 0.8 0.83
 5 2 18 11.84 1.1
 5 2 19 21.47 1.33
 5 2 20 2.97 0.83
 5 3 -20 2.12 0.82
 5 3 -19 15.83 1.2
 5 3 -18 15.36 1.18
 5 3 -17 17.65 1.23
 5 3 -16 13.63 1.15
 5 3 -15 4.31 0.88
 5 3 -14 17.94 1.1
 5 3 -13 16.32 1.03
 5 3 -12 0.18 0.61
 5 3 -11 28.8 1.17
 5 3 -10 43.69 1.4
 5 3 -9 4.89 0.6
 5 3 -8 19.24 0.84
 5 3 -7 149.54 3.04
 5 3 -6 121.21 2.51
 5 3 -5 140.38 2.8
 5 3 -4 632.51 11.19
 5 3 -3 34.13 0.91
 5 3 -2 94.27 1.92
 5 3 -1 30.06 0.81
 5 3 0 111.81 2.2
 5 3 1 30.44 0.82
 5 3 2 93.8 1.91
 5 3 3 33.36 0.9
 5 3 4 634.74 11.24
 5 3 5 137.69 2.75
 5 3 6 120.84 2.5
 5 3 7 147.11 3
 5 3 8 18.47 0.82
 5 3 9 5.57 0.61
 5 3 10 42.22 1.38
 5 3 11 28.49 1.17
 5 3 12 0.66 0.62
 5 3 13 15.85 1.02
 5 3 14 17.79 1.1
 5 3 15 3.6 0.88
 5 3 16 14.64 1.17
 5 3 17 16.88 1.23
 5 3 18 15.45 1.17
 5 3 19 16.11 1.22
 5 3 20 2.33 0.82
 5 4 -20 4.09 0.87
 5 4 -19 4.28 0.92
 5 4 -18 11.99 1.15
 5 4 -17 0.45 0.83
 5 4 -16 7.86 1.01
 5 4 -15 2.82 0.87
 5 4 -14 23.61 1.24
 5 4 -13 31.77 1.36
 5 4 -12 23.87 1.14
 5 4 -11 14.15 0.9
 5 4 -10 23.79 1.05
 5 4 -9 1.59 0.54
 5 4 -8 76.97 1.91
 5 4 -7 214.93 4.19
 5 4 -6 41.72 1.16
 5 4 -5 1.06 0.39
 5 4 -4 243.75 4.57
 5 4 -3 436.61 7.81
 5 4 -2 309.18 5.63
 5 4 -1 247.05 4.55
 5 4 0 32.88 0.88
 5 4 1 244.78 4.51
 5 4 2 309.63 5.62
 5 4 3 428.12 7.67
 5 4 4 238.14 4.46
 5 4 5 1.57 0.4
 5 4 6 41.11 1.15
 5 4 7 214.21 4.18
 5 4 8 78.19 1.93
 5 4 9 2.35 0.55
 5 4 10 23.48 1.04
 5 4 11 13.89 0.89
 5 4 12 22.88 1.13
 5 4 13 31.01 1.34
 5 4 14 20.96 1.19
 5 4 15 3.04 0.87
 5 4 16 7.54 1
 5 4 17 0.41 0.82
 5 4 18 12.3 1.17
 5 4 19 4.21 0.92
 5 4 20 5.43 0.88
 5 5 -20 0.07 0.74
 5 5 -19 14.1 1.14
 5 5 -18 8.18 1.06
 5 5 -17 29.18 1.5
 5 5 -16 24.36 1.39
 5 5 -15 5.67 0.95
 5 5 -14 7.58 0.94
 5 5 -13 114.59 2.91
 5 5 -12 16.92 1.03
 5 5 -11 24.1 1.13
 5 5 -10 29.97 1.19
 5 5 -9 84.98 2.13
 5 5 -8 174 3.61
 5 5 -7 23.8 0.93
 5 5 -6 176.64 3.52
 5 5 -5 17.72 0.72
 5 5 -4 370.67 6.74
 5 5 -3 120.76 2.46
 5 5 -2 160.22 3.11
 5 5 -1 114.59 2.32
 5 5 0 92.74 1.94
 5 5 1 111.88 2.28
 5 5 2 158.4 3.08
 5 5 3 122.54 2.49
 5 5 4 368.65 6.71
 5 5 5 17.73 0.73
 5 5 6 177.09 3.53
 5 5 7 24.01 0.94
 5 5 8 170.99 3.57
 5 5 9 84.49 2.12
 5 5 10 30.59 1.2
 5 5 11 23.32 1.11
 5 5 12 18.5 1.06
 5 5 13 115.77 2.93
 5 5 14 7.53 0.94
 5 5 15 5.1 0.94
 5 5 16 24.98 1.4
 5 5 17 29.84 1.5
 5 5 18 9.54 1.08
 5 5 19 14.37 1.15
 5 5 20 0.57 0.75
 5 6 -20 2.6 0.83
 5 6 -19 11.91 1.09
 5 6 -18 5.2 0.97
 5 6 -17 11.08 1.09
 5 6 -16 7.9 1.03
 5 6 -15 11.88 1.11
 5 6 -14 2.68 0.85
 5 6 -13 54.98 1.84
 5 6 -12 5.88 0.81
 5 6 -11 123.32 2.97
 5 6 -10 99.59 2.49
 5 6 -9 60.44 1.73
 5 6 -8 130.12 2.9
 5 6 -7 71.48 1.83
 5 6 -6 20.37 0.86
 5 6 -5 13.92 0.68
 5 6 -4 53.96 1.38
 5 6 -3 880.06 15.6
 5 6 -2 242.67 4.56
 5 6 -1 462.45 8.3
 5 6 0 476.65 8.53
 5 6 1 456.59 8.2
 5 6 2 245.25 4.61
 5 6 3 873.27 15.53
 5 6 4 53.11 1.36
 5 6 5 13.59 0.67
 5 6 6 20.53 0.86
 5 6 7 69.68 1.79
 5 6 8 131.81 2.93
 5 6 9 59.49 1.72
 5 6 10 99.62 2.49
 5 6 11 121.4 2.94
 5 6 12 4.94 0.78
 5 6 13 54.19 1.84
 5 6 14 3.36 0.86
 5 6 15 11.65 1.1
 5 6 16 8.1 1.03
 5 6 17 10.48 1.1
 5 6 18 6.54 1
 5 6 19 12.41 1.08
 5 6 20 2.89 0.84
 5 7 -19 5.76 0.91
 5 7 -18 8.32 1.05
 5 7 -17 22.01 1.39
 5 7 -16 9.93 1.07
 5 7 -15 8.31 1.03
 5 7 -14 19.51 1.26
 5 7 -13 31.56 1.46
 5 7 -12 87.41 2.42
 5 7 -11 39.35 1.48
 5 7 -10 163.5 3.64
 5 7 -9 112.84 2.7
 5 7 -8 193.56 4.05
 5 7 -7 140.62 3.08
 5 7 -6 99.12 2.31
 5 7 -5 113.14 2.51
 5 7 -4 7.12 0.56
 5 7 -3 663.09 11.8
 5 7 -2 215.79 4.16
 5 7 -1 11.5 0.61
 5 7 0 17.01 0.7
 5 7 1 12.28 0.62
 5 7 2 215.68 4.16
 5 7 3 654.66 11.65
 5 7 4 6.3 0.55
 5 7 5 114 2.53
 5 7 6 97.86 2.29
 5 7 7 142.33 3.11
 5 7 8 193.29 4.05
 5 7 9 114.23 2.73
 5 7 10 160.56 3.6
 5 7 11 39.11 1.47
 5 7 12 86.17 2.4
 5 7 13 30.58 1.45
 5 7 14 20.12 1.28
 5 7 15 8.42 1.03
 5 7 16 9.53 1.07
 5 7 17 22.91 1.41
 5 7 18 8.28 1.02
 5 7 19 5.34 0.91
 5 8 -19 2.6 0.82
 5 8 -18 17.92 1.23
 5 8 -17 111.01 3.07
 5 8 -16 10.95 1.1
 5 8 -15 27.27 1.46
 5 8 -14 54.78 2
 5 8 -13 66.95 2.21
 5 8 -12 23.21 1.24
 5 8 -11 101.3 2.66
 5 8 -10 112.85 2.81
 5 8 -9 102.14 2.56
 5 8 -8 11.37 0.83
 5 8 -7 158.3 3.44
 5 8 -6 61.8 1.71
 5 8 -5 234.33 4.66
 5 8 -4 215.08 4.29
 5 8 -3 12.77 0.72
 5 8 -2 86.57 2.03
 5 8 -1 103.97 2.29
 5 8 0 66.57 1.63
 5 8 1 103.81 2.28
 5 8 2 84.92 2
 5 8 3 12.9 0.72
 5 8 4 211.99 4.24
 5 8 5 226.18 4.52
 5 8 6 60.09 1.68
 5 8 7 158.44 3.44
 5 8 8 11.57 0.84
 5 8 9 100.11 2.53
 5 8 10 110.45 2.77
 5 8 11 99.81 2.63
 5 8 12 23.03 1.24
 5 8 13 65.83 2.19
 5 8 14 53 1.98
 5 8 15 27.7 1.48
 5 8 16 10.6 1.11
 5 8 17 110.08 3.06
 5 8 18 17.5 1.23
 5 8 19 2.21 0.81
 5 9 -19 15.58 1.12
 5 9 -18 17.06 1.17
 5 9 -17 25.68 1.44
 5 9 -16 12.67 1.19
 5 9 -15 12.5 1.14
 5 9 -14 13.16 1.16
 5 9 -13 2.52 0.88
 5 9 -12 63.36 2.11
 5 9 -11 172.45 3.96
 5 9 -10 158.6 3.66
 5 9 -9 81.23 2.24
 5 9 -8 88 2.31
 5 9 -7 124.57 2.91
 5 9 -6 95.78 2.36
 5 9 -5 38.98 1.31
 5 9 -4 59.47 1.66
 5 9 -3 159.13 3.36
 5 9 -2 35.54 1.18
 5 9 -1 6.3 0.6
 5 9 0 170.71 3.53
 5 9 1 6.88 0.63
 5 9 2 36.16 1.19
 5 9 3 158.7 3.36
 5 9 4 59.63 1.66
 5 9 5 39.74 1.32
 5 9 6 97.83 2.4
 5 9 7 125.28 2.92
 5 9 8 87.83 2.31
 5 9 9 82.17 2.26
 5 9 10 159.74 3.68
 5 9 11 174.62 4
 5 9 12 60.67 2.06
 5 9 13 2.59 0.87
 5 9 14 13.14 1.16
 5 9 15 13.68 1.17
 5 9 16 12.06 1.18
 5 9 17 27.45 1.46
 5 9 18 18.03 1.21
 5 9 19 17.74 1.15
 5 10 -18 -0.42 0.74
 5 10 -17 15.23 1.16
 5 10 -16 41.53 1.77
 5 10 -15 2.12 0.91
 5 10 -14 54.52 2
 5 10 -13 36.14 1.64
 5 10 -12 7.35 1.01
 5 10 -11 87.51 2.55
 5 10 -10 48 1.72
 5 10 -9 24.19 1.2
 5 10 -8 1.62 0.68
 5 10 -7 7.85 0.79
 5 10 -6 84.84 2.23
 5 10 -5 35.79 1.31
 5 10 -4 113.25 2.66
 5 10 -3 202.25 4.18
 5 10 -2 28.28 1.11
 5 10 -1 178.05 3.74
 5 10 0 3.5 0.59
 5 10 1 176.91 3.72
 5 10 2 29.36 1.12
 5 10 3 198.78 4.13
 5 10 4 111.15 2.64
 5 10 5 35.63 1.31
 5 10 6 84.42 2.22
 5 10 7 7.91 0.8
 5 10 8 1.81 0.68
 5 10 9 22.81 1.18
 5 10 10 45.82 1.68
 5 10 11 86.89 2.54
 5 10 12 7.59 0.99
 5 10 13 35.63 1.63
 5 10 14 52.29 1.97
 5 10 15 3.36 0.92
 5 10 16 42.12 1.78
 5 10 17 15.65 1.18
 5 10 18 0.29 0.76
 5 11 -17 1.47 0.81
 5 11 -16 24.31 1.38
 5 11 -15 3.56 0.96
 5 11 -14 5.5 0.97
 5 11 -13 6.31 1
 5 11 -12 1.23 0.85
 5 11 -11 39.85 1.7
 5 11 -10 45.63 1.76
 5 11 -9 30 1.37
 5 11 -8 44.61 1.62
 5 11 -7 0.03 0.64
 5 11 -6 85.68 2.3
 5 11 -5 49.11 1.61
 5 11 -4 265.99 5.38
 5 11 -3 12.6 0.86
 5 11 -2 5.16 0.69
 5 11 -1 53.04 1.62
 5 11 0 169.56 3.66
 5 11 1 52.94 1.61
 5 11 2 4.47 0.68
 5 11 3 12.35 0.86
 5 11 4 263.73 5.35
 5 11 5 47.37 1.58
 5 11 6 82.99 2.26
 5 11 7 0.11 0.64
 5 11 8 43.77 1.59
 5 11 9 32.07 1.41
 5 11 10 44.92 1.75
 5 11 11 39.15 1.69
 5 11 12 1.13 0.85
 5 11 13 6.13 0.98
 5 11 14 7.02 0.99
 5 11 15 4.22 0.97
 5 11 16 24.6 1.39
 5 11 17 1.94 0.81
 5 12 -17 1.66 0.76
 5 12 -16 8.58 1
 5 12 -15 4.43 0.95
 5 12 -14 7.51 1.06
 5 12 -13 18.92 1.28
 5 12 -12 16.61 1.23
 5 12 -11 15.56 1.22
 5 12 -10 23.47 1.36
 5 12 -9 40.24 1.66
 5 12 -8 4.73 0.83
 5 12 -7 6.81 0.85
 5 12 -6 54.79 1.79
 5 12 -5 6.34 0.8
 5 12 -4 67.19 1.98
 5 12 -3 36.29 1.38
 5 12 -2 30.18 1.26
 5 12 -1 49.83 1.62
 5 12 0 16.15 0.97
 5 12 1 49.92 1.62
 5 12 2 29.57 1.25
 5 12 3 35.67 1.38
 5 12 4 65.01 1.95
 5 12 5 7.06 0.82
 5 12 6 53.85 1.78
 5 12 7 6.15 0.84
 5 12 8 5.37 0.84
 5 12 9 41.27 1.68
 5 12 10 23.97 1.37
 5 12 11 17.03 1.24
 5 12 12 16.38 1.22
 5 12 13 17.42 1.24
 5 12 14 7.13 1.04
 5 12 15 6.01 0.97
 5 12 16 8.35 1
 5 12 17 -0.03 0.76
 5 13 -16 14.71 1.09
 5 13 -15 1.03 0.83
 5 13 -14 10.94 1.09
 5 13 -13 2.67 0.92
 5 13 -12 2.6 0.9
 5 13 -11 3.36 0.9
 5 13 -10 5.07 0.96
 5 13 -9 2.54 0.87
 5 13 -8 7.23 0.99
 5 13 -7 19.85 1.22
 5 13 -6 67.98 2.09
 5 13 -5 5.39 0.83
 5 13 -4 13.35 0.99
 5 13 -3 21.62 1.15
 5 13 -2 10.55 0.91
 5 13 -1 21.21 1.13
 5 13 0 2.83 0.71
 5 13 1 21.02 1.12
 5 13 2 11.39 0.92
 5 13 3 20.9 1.13
 5 13 4 13.79 1
 5 13 5 5.74 0.83
 5 13 6 67.43 2.08
 5 13 7 20.47 1.23
 5 13 8 7.98 1
 5 13 9 3.37 0.88
 5 13 10 5.75 0.97
 5 13 11 4.1 0.93
 5 13 12 2.97 0.89
 5 13 13 2.59 0.93
 5 13 14 10.85 1.1
 5 13 15 0.91 0.83
 5 13 16 15.57 1.1
 5 14 -15 1.1 0.78
 5 14 -14 0.76 0.84
 5 14 -13 6.5 0.99
 5 14 -12 2.09 0.91
 5 14 -11 13.91 1.16
 5 14 -10 3.48 0.9
 5 14 -9 0.43 0.84
 5 14 -8 6.08 0.97
 5 14 -7 7.23 0.99
 5 14 -6 34.33 1.57
 5 14 -5 15.66 1.12
 5 14 -4 21.03 1.2
 5 14 -3 6.15 0.86
 5 14 -2 21.71 1.19
 5 14 -1 15.62 1.06
 5 14 0 14.49 1.03
 5 14 1 17.19 1.08
 5 14 2 22.9 1.22
 5 14 3 7.47 0.88
 5 14 4 21.69 1.21
 5 14 5 13.48 1.08
 5 14 6 33.37 1.54
 5 14 7 7.37 1
 5 14 8 4.2 0.93
 5 14 9 -0.22 0.81
 5 14 10 3.47 0.9
 5 14 11 14.21 1.17
 5 14 12 2.18 0.92
 5 14 13 7.17 1
 5 14 14 1.87 0.86
 5 14 15 -0.01 0.76
 5 15 -14 15.35 1.12
 5 15 -13 13.11 1.11
 5 15 -12 8.2 1.05
 5 15 -11 3.98 0.96
 5 15 -10 2.27 0.86
 5 15 -9 4.79 0.94
 5 15 -8 7.63 1.02
 5 15 -7 12.99 1.14
 5 15 -6 5.05 0.94
 5 15 -5 5.15 0.94
 5 15 -4 13.73 1.14
 5 15 -3 19.69 1.27
 5 15 -2 7.04 0.94
 5 15 -1 1.71 0.81
 5 15 0 11.43 1.03
 5 15 1 2.88 0.84
 5 15 2 7.12 0.95
 5 15 3 21.58 1.31
 5 15 4 13.81 1.15
 5 15 5 5.15 0.94
 5 15 6 5.42 0.96
 5 15 7 12.61 1.15
 5 15 8 6.85 1
 5 15 9 4.05 0.95
 5 15 10 1.99 0.87
 5 15 11 3.81 0.96
 5 15 12 8.67 1.06
 5 15 13 13.62 1.12
 5 15 14 15.65 1.12
 5 16 -13 0.16 0.76
 5 16 -12 1.53 0.82
 5 16 -11 4.67 0.93
 5 16 -10 0.64 0.87
 5 16 -9 20.76 1.36
 5 16 -8 5.35 0.96
 5 16 -7 1.63 0.87
 5 16 -6 3.81 0.94
 5 16 -5 11.36 1.1
 5 16 -4 17.59 1.25
 5 16 -3 2.53 0.89
 5 16 -2 41.34 1.74
 5 16 -1 23.64 1.38
 5 16 0 1.68 0.85
 5 16 1 24.84 1.4
 5 16 2 41.92 1.75
 5 16 3 2.36 0.89
 5 16 4 17.79 1.25
 5 16 5 9.33 1.06
 5 16 6 4.27 0.94
 5 16 7 1.96 0.88
 5 16 8 3.16 0.9
 5 16 9 21.25 1.36
 5 16 10 0.9 0.86
 5 16 11 3.48 0.91
 5 16 12 2.28 0.84
 5 16 13 0.3 0.76
 5 17 -12 3.13 0.8
 5 17 -11 9.08 0.99
 5 17 -10 0.27 0.81
 5 17 -9 17.86 1.27
 5 17 -8 7.44 1.05
 5 17 -7 16.08 1.26
 5 17 -6 2.26 0.87
 5 17 -5 7.06 1.01
 5 17 -4 19.36 1.29
 5 17 -3 1.14 0.84
 5 17 -2 2.96 0.91
 5 17 -1 13.09 1.16
 5 17 0 1.54 0.87
 5 17 1 13.17 1.16
 5 17 2 3.04 0.9
 5 17 3 0.55 0.83
 5 17 4 19.54 1.28
 5 17 5 6.58 1
 5 17 6 2.07 0.86
 5 17 7 16.59 1.25
 5 17 8 8.68 1.05
 5 17 9 16.74 1.23
 5 17 10 -0.12 0.8
 5 17 11 10.28 1.01
 5 17 12 1.63 0.78
 5 18 -10 1.38 0.78
 5 18 -9 7.81 0.97
 5 18 -8 1.84 0.86
 5 18 -7 0.5 0.84
 5 18 -6 2.66 0.91
 5 18 -5 5.25 0.98
 5 18 -4 10.23 1.11
 5 18 -3 0.18 0.81
 5 18 -2 5.7 0.95
 5 18 -1 9.63 1.06
 5 18 0 10.22 1.08
 5 18 1 9.4 1.06
 5 18 2 6.27 0.97
 5 18 3 0.89 0.83
 5 18 4 10.09 1.12
 5 18 5 5.09 0.99
 5 18 6 2.12 0.88
 5 18 7 0.74 0.85
 5 18 8 2.54 0.87
 5 18 9 6.46 0.95
 5 18 10 1.25 0.79
 5 19 -8 0.63 0.77
 5 19 -7 6.86 0.95
 5 19 -6 9.56 1.03
 5 19 -5 0.69 0.82
 5 19 -4 0.78 0.83
 5 19 -3 1.98 0.87
 5 19 -2 1.42 0.84
 5 19 -1 8.17 1.06
 5 19 0 3.6 0.91
 5 19 1 8.92 1.05
 5 19 2 1 0.85
 5 19 3 2.48 0.88
 5 19 4 0.6 0.83
 5 19 5 0.37 0.82
 5 19 6 9.6 1.04
 5 19 7 6.55 0.94
 5 19 8 -0.2 0.75
 5 20 -6 2.41 0.84
 5 20 -5 8.24 0.94
 5 20 -4 -0.5 0.76
 5 20 -3 2.41 0.85
 5 20 -2 3.92 0.87
 5 20 -1 3.81 0.89
 5 20 0 -0.29 0.78
 5 20 1 4.28 0.89
 5 20 2 2.69 0.87
 5 20 3 2.59 0.85
 5 20 4 0.62 0.76
 5 20 5 8.37 0.95
 5 20 6 1.59 0.84
 6 0 0 759.61 13.39
 6 0 1 106.51 2.12
 6 0 2 168.59 3.19
 6 0 3 58.59 1.34
 6 0 4 35.98 0.98
 6 0 5 23.9 0.8
 6 0 6 31.02 0.96
 6 0 7 8.92 0.58
 6 0 8 135.02 2.89
 6 0 9 104.41 2.42
 6 0 10 1.86 0.58
 6 0 11 11.05 0.82
 6 0 12 0.64 0.63
 6 0 13 2.57 0.72
 6 0 14 1.76 0.73
 6 0 15 10.65 1.04
 6 0 16 0.46 0.81
 6 0 17 6.13 0.97
 6 0 18 14.19 1.21
 6 0 19 15.75 1.21
 6 0 20 2.09 0.83
 6 1 -20 1.72 0.81
 6 1 -19 4.66 0.93
 6 1 -18 9.73 1.1
 6 1 -17 0.58 0.85
 6 1 -16 7.13 1
 6 1 -15 15.98 1.17
 6 1 -14 3.63 0.78
 6 1 -13 15.43 1.02
 6 1 -12 19.03 1.04
 6 1 -11 28.15 1.17
 6 1 -10 194.71 4.05
 6 1 -9 44.83 1.38
 6 1 -8 10.84 0.69
 6 1 -7 64.3 1.59
 6 1 -6 217.82 4.16
 6 1 -5 429.7 7.72
 6 1 -4 93.62 1.97
 6 1 -3 29.29 0.84
 6 1 -2 328.82 5.92
 6 1 -1 421.34 7.46
 6 1 0 1057.21 18.64
 6 1 1 421.51 7.47
 6 1 2 330.25 5.94
 6 1 3 29.18 0.84
 6 1 4 95.08 2
 6 1 5 426.57 7.67
 6 1 6 219.69 4.19
 6 1 7 64.99 1.6
 6 1 8 10.66 0.69
 6 1 9 45.62 1.39
 6 1 10 194.89 4.05
 6 1 11 28.14 1.18
 6 1 12 18.98 1.04
 6 1 13 16.17 1.03
 6 1 14 3.18 0.78
 6 1 15 15.73 1.17
 6 1 16 7.24 1
 6 1 17 1.52 0.86
 6 1 18 11.6 1.13
 6 1 19 3.9 0.91
 6 1 20 3.19 0.83
 6 2 -20 6.93 0.92
 6 2 -19 0.48 0.83
 6 2 -18 1.68 0.89
 6 2 -17 26.37 1.43
 6 2 -16 30.32 1.53
 6 2 -15 12.62 1.1
 6 2 -14 7.08 0.87
 6 2 -13 24.77 1.22
 6 2 -12 91.29 2.4
 6 2 -11 146.82 3.3
 6 2 -10 47.68 1.49
 6 2 -9 14.11 0.81
 6 2 -8 14.92 0.78
 6 2 -7 52.91 1.4
 6 2 -6 42.06 1.16
 6 2 -5 696.19 12.24
 6 2 -4 147.96 2.9
 6 2 -3 190.81 3.6
 6 2 -2 324.47 5.84
 6 2 -1 950.78 16.72
 6 2 0 92.8 1.9
 6 2 1 946.99 16.65
 6 2 2 321.22 5.8
 6 2 3 191.91 3.63
 6 2 4 147.71 2.9
 6 2 5 686.4 12.11
 6 2 6 41.5 1.16
 6 2 7 53.55 1.41
 6 2 8 14.98 0.78
 6 2 9 13.97 0.81
 6 2 10 48.53 1.51
 6 2 11 146.57 3.3
 6 2 12 91.56 2.41
 6 2 13 24.44 1.21
 6 2 14 7.07 0.87
 6 2 15 13.42 1.13
 6 2 16 28.96 1.5
 6 2 17 26.73 1.44
 6 2 18 1.26 0.86
 6 2 19 0.1 0.8
 6 2 20 6.95 0.92
 6 3 -20 0.03 0.75
 6 3 -19 3.55 0.89
 6 3 -18 4.43 0.96
 6 3 -17 9.84 1.06
 6 3 -16 0.66 0.82
 6 3 -15 14.44 1.16
 6 3 -14 4.56 0.86
 6 3 -13 5.41 0.8
 6 3 -12 16.63 1.01
 6 3 -11 3.34 0.67
 6 3 -10 44.24 1.44
 6 3 -9 13.69 0.81
 6 3 -8 426.16 7.87
 6 3 -7 174.57 3.54
 6 3 -6 207.78 4.02
 6 3 -5 7.63 0.53
 6 3 -4 290.7 5.35
 6 3 -3 50.02 1.23
 6 3 -2 462.19 8.17
 6 3 -1 317.95 5.75
 6 3 0 1259.9 22.2
 6 3 1 321.84 5.8
 6 3 2 461.44 8.19
 6 3 3 49.67 1.22
 6 3 4 285.94 5.26
 6 3 5 7.33 0.52
 6 3 6 209.28 4.04
 6 3 7 177.73 3.6
 6 3 8 420.19 7.77
 6 3 9 13.79 0.81
 6 3 10 42.62 1.42
 6 3 11 3.41 0.68
 6 3 12 16.2 1.01
 6 3 13 5.63 0.82
 6 3 14 5.96 0.88
 6 3 15 14.61 1.16
 6 3 16 0.94 0.83
 6 3 17 8.81 1.03
 6 3 18 5.18 0.97
 6 3 19 3.5 0.9
 6 3 20 0.29 0.76
 6 4 -20 20.72 1.19
 6 4 -19 26.75 1.41
 6 4 -18 7.96 1.04
 6 4 -17 22.38 1.35
 6 4 -16 2.01 0.86
 6 4 -15 16.83 1.23
 6 4 -14 6 0.91
 6 4 -13 3.88 0.78
 6 4 -12 31.9 1.33
 6 4 -11 62.14 1.85
 6 4 -10 86.42 2.22
 6 4 -9 34.4 1.23
 6 4 -8 87.39 2.13
 6 4 -7 79.21 1.93
 6 4 -6 406.22 7.39
 6 4 -5 381.31 6.93
 6 4 -4 282.09 5.21
 6 4 -3 442.56 7.88
 6 4 -2 325.38 5.89
 6 4 -1 520.59 9.17
 6 4 0 13.04 0.57
 6 4 1 513.25 9.04
 6 4 2 321.15 5.82
 6 4 3 448.47 8
 6 4 4 280.44 5.19
 6 4 5 381.56 6.94
 6 4 6 404.48 7.37
 6 4 7 77.97 1.91
 6 4 8 88.86 2.15
 6 4 9 34.66 1.24
 6 4 10 84.86 2.2
 6 4 11 61.74 1.84
 6 4 12 32.31 1.34
 6 4 13 4.11 0.79
 6 4 14 5.7 0.88
 6 4 15 16.94 1.22
 6 4 16 3.23 0.9
 6 4 17 20.81 1.31
 6 4 18 9.28 1.07
 6 4 19 25.82 1.39
 6 4 20 19.31 1.17
 6 5 -20 0.55 0.78
 6 5 -19 18.18 1.22
 6 5 -18 2.6 0.9
 6 5 -17 2.99 0.91
 6 5 -16 26.41 1.44
 6 5 -15 72.78 2.34
 6 5 -14 135.42 3.43
 6 5 -13 47.44 1.71
 6 5 -12 126.51 3.08
 6 5 -11 93.15 2.43
 6 5 -10 5.25 0.71
 6 5 -9 12.45 0.82
 6 5 -8 101.82 2.41
 6 5 -7 83 2.03
 6 5 -6 187.8 3.78
 6 5 -5 88.19 2
 6 5 -4 103.61 2.23
 6 5 -3 164.93 3.25
 6 5 -2 9.86 0.55
 6 5 -1 175.77 3.4
 6 5 0 99.58 2.1
 6 5 1 174.88 3.38
 6 5 2 9.32 0.55
 6 5 3 166.41 3.27
 6 5 4 101.58 2.19
 6 5 5 89.27 2.01
 6 5 6 189.42 3.8
 6 5 7 83.51 2.04
 6 5 8 101.82 2.41
 6 5 9 12.33 0.82
 6 5 10 5.53 0.71
 6 5 11 94.05 2.44
 6 5 12 123.96 3.04
 6 5 13 48.51 1.73
 6 5 14 136.95 3.46
 6 5 15 72.18 2.33
 6 5 16 27.49 1.46
 6 5 17 2.51 0.9
 6 5 18 2.88 0.91
 6 5 19 19.09 1.23
 6 5 20 1.24 0.8
 6 6 -19 17.09 1.15
 6 6 -18 6.52 0.99
 6 6 -17 51.76 2
 6 6 -16 6.16 1
 6 6 -15 17.03 1.24
 6 6 -14 0.33 0.83
 6 6 -13 45.59 1.75
 6 6 -12 0.96 0.71
 6 6 -11 46.05 1.6
 6 6 -10 8.81 0.81
 6 6 -9 161.89 3.53
 6 6 -8 19.35 0.95
 6 6 -7 4.14 0.6
 6 6 -6 23.23 0.95
 6 6 -5 57.63 1.54
 6 6 -4 5.3 0.52
 6 6 -3 136.46 2.8
 6 6 -2 184.9 3.6
 6 6 -1 103.89 2.22
 6 6 0 43.49 1.17
 6 6 1 102.5 2.19
 6 6 2 183.92 3.58
 6 6 3 133.91 2.76
 6 6 4 4.71 0.51
 6 6 5 58.63 1.55
 6 6 6 23.15 0.95
 6 6 7 4.03 0.6
 6 6 8 19.06 0.95
 6 6 9 167.94 3.64
 6 6 10 7.62 0.79
 6 6 11 46.84 1.62
 6 6 12 1.06 0.71
 6 6 13 45.49 1.75
 6 6 14 -0.25 0.8
 6 6 15 18.54 1.26
 6 6 16 5.43 0.97
 6 6 17 52.1 2
 6 6 18 7.31 1.01
 6 6 19 18.25 1.19
 6 7 -19 2.1 0.81
 6 7 -18 6.93 0.97
 6 7 -17 3.89 0.96
 6 7 -16 18.42 1.27
 6 7 -15 9.24 1.06
 6 7 -14 19.05 1.28
 6 7 -13 26.87 1.41
 6 7 -12 88.18 2.46
 6 7 -11 35.56 1.43
 6 7 -10 9.01 0.83
 6 7 -9 6.64 0.76
 6 7 -8 2.02 0.63
 6 7 -7 161.74 3.47
 6 7 -6 185.79 3.83
 6 7 -5 68.73 1.78
 6 7 -4 57.31 1.55
 6 7 -3 37.55 1.17
 6 7 -2 4.56 0.51
 6 7 -1 17.75 0.76
 6 7 0 33.49 1.04
 6 7 1 17.42 0.75
 6 7 2 4.82 0.51
 6 7 3 37.57 1.17
 6 7 4 56.74 1.53
 6 7 5 69.62 1.79
 6 7 6 185.24 3.82
 6 7 7 162.4 3.48
 6 7 8 2.49 0.64
 6 7 9 6.35 0.75
 6 7 10 8.89 0.83
 6 7 11 35.64 1.43
 6 7 12 89.2 2.48
 6 7 13 26.66 1.42
 6 7 14 19.16 1.27
 6 7 15 7.84 1.03
 6 7 16 18.04 1.26
 6 7 17 4.9 0.98
 6 7 18 6.03 0.95
 6 7 19 1.24 0.8
 6 8 -19 9.17 0.99
 6 8 -18 15.28 1.14
 6 8 -17 5.13 0.98
 6 8 -16 20 1.3
 6 8 -15 13.39 1.16
 6 8 -14 27.07 1.46
 6 8 -13 31.24 1.53
 6 8 -12 17.31 1.18
 6 8 -11 30.87 1.37
 6 8 -10 24.36 1.2
 6 8 -9 41.85 1.5
 6 8 -8 91.7 2.36
 6 8 -7 10.88 0.81
 6 8 -6 32.31 1.2
 6 8 -5 3.68 0.61
 6 8 -4 6.12 0.63
 6 8 -3 40.8 1.28
 6 8 -2 93.04 2.17
 6 8 -1 91.82 2.14
 6 8 0 4.72 0.56
 6 8 1 89.77 2.11
 6 8 2 92.34 2.16
 6 8 3 39.99 1.26
 6 8 4 6.08 0.63
 6 8 5 4.09 0.61
 6 8 6 31.92 1.2
 6 8 7 11.25 0.82
 6 8 8 91.58 2.35
 6 8 9 41.4 1.49
 6 8 10 25.74 1.23
 6 8 11 32.08 1.39
 6 8 12 19.6 1.22
 6 8 13 33.03 1.55
 6 8 14 28.14 1.48
 6 8 15 11.93 1.13
 6 8 16 19.1 1.29
 6 8 17 6.11 1
 6 8 18 16.18 1.16
 6 8 19 10.14 1.01
 6 9 -18 5.05 0.88
 6 9 -17 1.26 0.86
 6 9 -16 21.19 1.37
 6 9 -15 17.95 1.26
 6 9 -14 3.31 0.91
 6 9 -13 1.43 0.85
 6 9 -12 18.42 1.26
 6 9 -11 3.67 0.8
 6 9 -10 69.52 2.1
 6 9 -9 9.21 0.87
 6 9 -8 16.77 1
 6 9 -7 17.01 0.97
 6 9 -6 5.99 0.72
 6 9 -5 45.18 1.46
 6 9 -4 14.24 0.85
 6 9 -3 43.38 1.38
 6 9 -2 35.05 1.21
 6 9 -1 22.87 0.97
 6 9 0 38.42 1.26
 6 9 1 22.4 0.96
 6 9 2 35.04 1.21
 6 9 3 45.19 1.41
 6 9 4 15.87 0.87
 6 9 5 44.88 1.45
 6 9 6 6.76 0.72
 6 9 7 16.24 0.96
 6 9 8 16.99 1.01
 6 9 9 8.82 0.86
 6 9 10 72.66 2.16
 6 9 11 3 0.8
 6 9 12 19.28 1.27
 6 9 13 0.61 0.83
 6 9 14 3.19 0.92
 6 9 15 19.79 1.29
 6 9 16 22.1 1.38
 6 9 17 1.1 0.85
 6 9 18 4.65 0.87
 6 10 -18 -0.09 0.78
 6 10 -17 3.47 0.88
 6 10 -16 8.65 1.04
 6 10 -15 24.2 1.42
 6 10 -14 26.24 1.44
 6 10 -13 6.68 0.99
 6 10 -12 19.37 1.28
 6 10 -11 35.08 1.6
 6 10 -10 9.47 0.95
 6 10 -9 78.08 2.25
 6 10 -8 21.32 1.14
 6 10 -7 1.79 0.68
 6 10 -6 34.28 1.33
 6 10 -5 145.84 3.28
 6 10 -4 59.76 1.75
 6 10 -3 3.03 0.63
 6 10 -2 7.49 0.72
 6 10 -1 0.6 0.56
 6 10 0 0.85 0.55
 6 10 1 1.15 0.57
 6 10 2 7.34 0.71
 6 10 3 3.23 0.63
 6 10 4 59.44 1.75
 6 10 5 146.78 3.3
 6 10 6 36.01 1.36
 6 10 7 1.91 0.67
 6 10 8 21.13 1.13
 6 10 9 77.34 2.24
 6 10 10 8.51 0.93
 6 10 11 36.52 1.63
 6 10 12 18.99 1.28
 6 10 13 7.03 0.99
 6 10 14 27.55 1.46
 6 10 15 22.8 1.42
 6 10 16 9.63 1.07
 6 10 17 4.04 0.89
 6 10 18 0.72 0.78
 6 11 -17 2.5 0.82
 6 11 -16 8.93 1.04
 6 11 -15 13.65 1.2
 6 11 -14 53.64 1.97
 6 11 -13 5.89 0.97
 6 11 -12 13.86 1.17
 6 11 -11 63.81 2.17
 6 11 -10 24.3 1.38
 6 11 -9 72.51 2.19
 6 11 -8 3.07 0.77
 6 11 -7 16.63 1.04
 6 11 -6 12.89 0.94
 6 11 -5 3.55 0.72
 6 11 -4 63.82 1.88
 6 11 -3 7.14 0.77
 6 11 -2 32.3 1.27
 6 11 -1 98.81 2.46
 6 11 0 74.8 2.04
 6 11 1 96.47 2.42
 6 11 2 32.79 1.28
 6 11 3 7.74 0.78
 6 11 4 63.74 1.88
 6 11 5 3.71 0.73
 6 11 6 13.91 0.96
 6 11 7 17.22 1.05
 6 11 8 3.71 0.77
 6 11 9 71.47 2.18
 6 11 10 22.9 1.34
 6 11 11 62.64 2.15
 6 11 12 13.41 1.15
 6 11 13 5.43 0.95
 6 11 14 52 1.94
 6 11 15 14.69 1.21
 6 11 16 8.41 1.01
 6 11 17 1.86 0.81
 6 12 -16 24.69 1.32
 6 12 -15 8.25 1.03
 6 12 -14 9.32 1.11
 6 12 -13 0.18 0.83
 6 12 -12 30.59 1.54
 6 12 -11 6.73 1
 6 12 -10 5.11 0.96
 6 12 -9 30.92 1.52
 6 12 -8 15.85 1.14
 6 12 -7 8.44 0.91
 6 12 -6 43.13 1.6
 6 12 -5 12.38 0.96
 6 12 -4 59.03 1.86
 6 12 -3 27.6 1.25
 6 12 -2 33.82 1.35
 6 12 -1 44.58 1.55
 6 12 0 42.18 1.5
 6 12 1 45.09 1.56
 6 12 2 32.82 1.33
 6 12 3 27.75 1.25
 6 12 4 59.2 1.86
 6 12 5 11.88 0.94
 6 12 6 42.53 1.58
 6 12 7 8.53 0.91
 6 12 8 15.22 1.14
 6 12 9 30.51 1.51
 6 12 10 4.61 0.94
 6 12 11 6.44 0.99
 6 12 12 30.52 1.53
 6 12 13 -0.16 0.82
 6 12 14 11.01 1.14
 6 12 15 7.52 1.02
 6 12 16 25.78 1.34
 6 13 -16 2.6 0.81
 6 13 -15 5.65 0.91
 6 13 -14 1.84 0.88
 6 13 -13 6.59 1.02
 6 13 -12 2.1 0.88
 6 13 -11 1.11 0.84
 6 13 -10 -0.52 0.84
 6 13 -9 76.75 2.42
 6 13 -8 65.3 2.2
 6 13 -7 38.86 1.67
 6 13 -6 37.25 1.58
 6 13 -5 0.9 0.72
 6 13 -4 127.6 3.14
 6 13 -3 48.26 1.7
 6 13 -2 32.93 1.39
 6 13 -1 27.03 1.27
 6 13 0 17.6 1.07
 6 13 1 28.08 1.28
 6 13 2 32.21 1.38
 6 13 3 48.91 1.71
 6 13 4 127.85 3.14
 6 13 5 0.32 0.73
 6 13 6 37.33 1.58
 6 13 7 39.36 1.68
 6 13 8 66.33 2.22
 6 13 9 74.39 2.38
 6 13 10 1.49 0.87
 6 13 11 0.9 0.83
 6 13 12 3.12 0.9
 6 13 13 6.35 1.01
 6 13 14 1.61 0.86
 6 13 15 5.26 0.92
 6 13 16 0.62 0.79
 6 14 -15 0.63 0.74
 6 14 -14 5.84 0.93
 6 14 -13 11.23 1.1
 6 14 -12 5.72 0.99
 6 14 -11 7.01 0.99
 6 14 -10 10.22 1.1
 6 14 -9 15.49 1.22
 6 14 -8 6.85 1.03
 6 14 -7 11.28 1.11
 6 14 -6 2.28 0.87
 6 14 -5 34.23 1.57
 6 14 -4 9.92 1
 6 14 -3 37.31 1.59
 6 14 -2 117.17 3
 6 14 -1 80.81 2.34
 6 14 0 16.16 1.09
 6 14 1 80.32 2.32
 6 14 2 117.04 2.99
 6 14 3 36.46 1.58
 6 14 4 8.6 0.97
 6 14 5 33.34 1.56
 6 14 6 1.28 0.87
 6 14 7 12.23 1.13
 6 14 8 7.33 1.01
 6 14 9 17.73 1.24
 6 14 10 10.45 1.09
 6 14 11 6.91 1
 6 14 12 5.7 1
 6 14 13 9.7 1.07
 6 14 14 6.21 0.93
 6 14 15 0.43 0.75
 6 15 -14 3.56 0.86
 6 15 -13 0.85 0.79
 6 15 -12 7.76 1.03
 6 15 -11 2.97 0.92
 6 15 -10 8.46 1.08
 6 15 -9 7.49 1.01
 6 15 -8 4.93 0.97
 6 15 -7 35.52 1.64
 6 15 -6 7.75 1.03
 6 15 -5 15.76 1.21
 6 15 -4 2.65 0.89
 6 15 -3 19.8 1.28
 6 15 -2 10.44 1.08
 6 15 -1 16.76 1.21
 6 15 0 13.52 1.14
 6 15 1 17.44 1.22
 6 15 2 9.21 1.05
 6 15 3 18.07 1.25
 6 15 4 2.51 0.87
 6 15 5 14.75 1.18
 6 15 6 7.52 1.02
 6 15 7 34.74 1.61
 6 15 8 3.94 0.94
 6 15 9 5.04 0.97
 6 15 10 9.85 1.11
 6 15 11 3.47 0.93
 6 15 12 8.37 1.03
 6 15 13 -0.56 0.78
 6 15 14 3.64 0.84
 6 16 -13 -0.17 0.78
 6 16 -12 9.42 0.99
 6 16 -11 1.83 0.86
 6 16 -10 0.35 0.85
 6 16 -9 17.95 1.29
 6 16 -8 12.47 1.13
 6 16 -7 2.74 0.92
 6 16 -6 6.87 1.01
 6 16 -5 3.84 0.94
 6 16 -4 24.36 1.41
 6 16 -3 26.55 1.45
 6 16 -2 27.3 1.46
 6 16 -1 5.9 0.99
 6 16 0 9.07 1.05
 6 16 1 6.92 1
 6 16 2 28.71 1.49
 6 16 3 27.12 1.47
 6 16 4 23.59 1.39
 6 16 5 3.58 0.94
 6 16 6 7.06 1
 6 16 7 2.76 0.91
 6 16 8 12.21 1.12
 6 16 9 19.37 1.31
 6 16 10 0.5 0.84
 6 16 11 0.93 0.83
 6 16 12 9.39 0.99
 6 16 13 -0.53 0.76
 6 17 -11 1.29 0.78
 6 17 -10 6.3 0.94
 6 17 -9 4.67 0.94
 6 17 -8 3.35 0.9
 6 17 -7 5.47 1
 6 17 -6 1.87 0.91
 6 17 -5 11.99 1.1
 6 17 -4 2.39 0.88
 6 17 -3 8.63 1.05
 6 17 -2 18.53 1.28
 6 17 -1 7.15 1.02
 6 17 0 3.6 0.93
 6 17 1 6.55 1.01
 6 17 2 18.34 1.27
 6 17 3 8.73 1.04
 6 17 4 2.15 0.89
 6 17 5 10.13 1.08
 6 17 6 1.56 0.91
 6 17 7 4.2 0.99
 6 17 8 2.53 0.91
 6 17 9 5 0.95
 6 17 10 6.22 0.94
 6 17 11 -0.23 0.76
 6 18 -10 -0.42 0.77
 6 18 -9 0.93 0.79
 6 18 -8 3.04 0.85
 6 18 -7 8.46 1.01
 6 18 -6 6.37 0.99
 6 18 -5 4.12 0.96
 6 18 -4 1.66 0.88
 6 18 -3 7.47 1.04
 6 18 -2 1.36 0.89
 6 18 -1 10.59 1.14
 6 18 0 3.07 0.95
 6 18 1 11.31 1.14
 6 18 2 1.1 0.88
 6 18 3 8.96 1.07
 6 18 4 0.84 0.87
 6 18 5 4.68 0.95
 6 18 6 6.04 0.98
 6 18 7 9.02 1.02
 6 18 8 2.7 0.85
 6 18 9 0.82 0.77
 6 18 10 -0.65 0.76
 6 19 -8 6.88 0.94
 6 19 -7 7.07 0.93
 6 19 -6 1.95 0.83
 6 19 -5 7.1 0.96
 6 19 -4 1.92 0.85
 6 19 -3 9.86 1.06
 6 19 -2 19.5 1.28
 6 19 -1 1.07 0.86
 6 19 0 14.42 1.18
 6 19 1 1.03 0.85
 6 19 2 18.45 1.26
 6 19 3 10.09 1.07
 6 19 4 1.74 0.85
 6 19 5 7.22 0.96
 6 19 6 2.34 0.83
 6 19 7 7.88 0.94
 6 19 8 5.56 0.91
 6 20 -5 8.24 0.97
 6 20 -4 9.71 0.98
 6 20 -3 0.3 0.78
 6 20 -2 7.87 0.96
 6 20 -1 0.98 0.79
 6 20 0 12.49 1.07
 6 20 1 1.62 0.79
 6 20 2 6.53 0.93
 6 20 3 1.04 0.78
 6 20 4 9.81 0.97
 6 20 5 9.55 1
 7 0 1 1089.98 19.12
 7 0 2 1420.44 24.93
 7 0 3 86.6 1.88
 7 0 4 153.82 3.05
 7 0 5 16.95 0.71
 7 0 6 894.22 15.75
 7 0 7 69.23 1.76
 7 0 8 26.87 1.04
 7 0 9 52.99 1.57
 7 0 10 53.56 1.63
 7 0 11 161.9 3.6
 7 0 12 78.99 2.21
 7 0 13 18.82 1.12
 7 0 14 32.65 1.49
 7 0 15 5.93 0.95
 7 0 16 0.47 0.83
 7 0 17 30.54 1.51
 7 0 18 1.42 0.86
 7 0 19 15.44 1.16
 7 0 20 13.86 1.07
 7 1 -20 3.56 0.84
 7 1 -19 9.99 1.05
 7 1 -18 9.63 1.08
 7 1 -17 -0.24 0.82
 7 1 -16 9.93 1.06
 7 1 -15 6.67 0.99
 7 1 -14 83.22 2.46
 7 1 -13 28.67 1.32
 7 1 -12 19.89 1.1
 7 1 -11 41.05 1.46
 7 1 -10 96.05 2.39
 7 1 -9 19.5 0.94
 7 1 -8 399.01 7.42
 7 1 -7 578.01 10.36
 7 1 -6 274.41 5.16
 7 1 -5 80.97 1.84
 7 1 -4 204.54 3.9
 7 1 -3 911.27 16
 7 1 -2 127.94 2.56
 7 1 -1 254.88 4.69
 7 1 0 937.88 16.44
 7 1 1 252.27 4.64
 7 1 2 127.77 2.56
 7 1 3 906.85 15.92
 7 1 4 203.33 3.88
 7 1 5 81.86 1.86
 7 1 6 272.02 5.12
 7 1 7 581.51 10.43
 7 1 8 404.73 7.51
 7 1 9 18.51 0.93
 7 1 10 96.64 2.4
 7 1 11 40.75 1.46
 7 1 12 19.47 1.09
 7 1 13 28.73 1.34
 7 1 14 83.1 2.46
 7 1 15 6.9 0.99
 7 1 16 9.15 1.05
 7 1 17 -0.67 0.81
 7 1 18 9.76 1.09
 7 1 19 8.94 1.04
 7 1 20 4.4 0.85
 7 2 -20 12.89 1.03
 7 2 -19 5.01 0.93
 7 2 -18 0.57 0.86
 7 2 -17 37.44 1.66
 7 2 -16 23.99 1.41
 7 2 -15 32.05 1.55
 7 2 -14 4.78 0.89
 7 2 -13 258.72 5.4
 7 2 -12 4.09 0.75
 7 2 -11 118.73 2.86
 7 2 -10 1.89 0.62
 7 2 -9 18.63 0.93
 7 2 -8 343.06 6.48
 7 2 -7 25.32 0.98
 7 2 -6 9.83 0.65
 7 2 -5 126.84 2.64
 7 2 -4 31.38 0.96
 7 2 -3 311.54 5.7
 7 2 -2 174.74 3.37
 7 2 -1 694.69 12.18
 7 2 0 6.93 0.48
 7 2 1 696.64 12.21
 7 2 2 176.44 3.4
 7 2 3 309.83 5.68
 7 2 4 31.57 0.96
 7 2 5 129.68 2.69
 7 2 6 10.04 0.65
 7 2 7 25.57 0.98
 7 2 8 340.01 6.44
 7 2 9 18.74 0.94
 7 2 10 1.06 0.6
 7 2 11 120.23 2.89
 7 2 12 3.28 0.74
 7 2 13 264.36 5.5
 7 2 14 5.56 0.9
 7 2 15 33.55 1.58
 7 2 16 24.85 1.41
 7 2 17 37.36 1.66
 7 2 18 0.73 0.86
 7 2 19 5.62 0.94
 7 2 20 13.36 1.04
 7 3 -20 1.17 0.81
 7 3 -19 8.56 1.01
 7 3 -18 22.67 1.37
 7 3 -17 10.83 1.09
 7 3 -16 29.82 1.51
 7 3 -15 36.51 1.65
 7 3 -14 2.08 0.85
 7 3 -13 65.43 2.04
 7 3 -12 76.99 2.2
 7 3 -11 26.32 1.2
 7 3 -10 45.46 1.51
 7 3 -9 22.57 1.03
 7 3 -8 66.92 1.79
 7 3 -7 115.43 2.58
 7 3 -6 163.39 3.35
 7 3 -5 71.23 1.7
 7 3 -4 51.04 1.32
 7 3 -3 301.78 5.54
 7 3 -2 20.23 0.74
 7 3 -1 145.83 2.88
 7 3 0 9.55 0.54
 7 3 1 146.84 2.89
 7 3 2 20.23 0.74
 7 3 3 300.57 5.53
 7 3 4 51.32 1.33
 7 3 5 71.56 1.71
 7 3 6 159.82 3.29
 7 3 7 115.9 2.59
 7 3 8 68.49 1.82
 7 3 9 22.67 1.03
 7 3 10 46.58 1.53
 7 3 11 26.75 1.21
 7 3 12 78.74 2.23
 7 3 13 63.44 2
 7 3 14 3.27 0.88
 7 3 15 36.47 1.65
 7 3 16 28.87 1.49
 7 3 17 11.69 1.12
 7 3 18 23.32 1.38
 7 3 19 9.7 1.01
 7 3 20 0.2 0.8
 7 4 -19 4.47 0.89
 7 4 -18 7.06 1.02
 7 4 -17 6.67 0.98
 7 4 -16 5.83 0.96
 7 4 -15 18.14 1.26
 7 4 -14 12.85 1.12
 7 4 -13 26.09 1.29
 7 4 -12 7.5 0.87
 7 4 -11 23.79 1.16
 7 4 -10 13.26 0.9
 7 4 -9 43.94 1.44
 7 4 -8 190.69 3.95
 7 4 -7 78.73 1.97
 7 4 -6 44.8 1.33
 7 4 -5 105.27 2.34
 7 4 -4 113.35 2.41
 7 4 -3 98.17 2.13
 7 4 -2 120.96 2.5
 7 4 -1 103.16 2.18
 7 4 0 1.3 0.4
 7 4 1 104.77 2.21
 7 4 2 119.65 2.47
 7 4 3 98.35 2.13
 7 4 4 112.73 2.4
 7 4 5 105.5 2.35
 7 4 6 43.29 1.31
 7 4 7 78 1.96
 7 4 8 190.56 3.94
 7 4 9 42.12 1.42
 7 4 10 13.32 0.89
 7 4 11 24.02 1.17
 7 4 12 7.9 0.87
 7 4 13 25.83 1.29
 7 4 14 13.21 1.13
 7 4 15 18.14 1.26
 7 4 16 4.96 0.96
 7 4 17 6.07 0.99
 7 4 18 7.57 1.02
 7 4 19 5.08 0.91
 7 5 -19 0.35 0.78
 7 5 -18 10.94 1.09
 7 5 -17 35.18 1.66
 7 5 -16 18.57 1.28
 7 5 -15 10.09 1.07
 7 5 -14 37.1 1.65
 7 5 -13 6.37 0.91
 7 5 -12 71.47 2.14
 7 5 -11 51.25 1.71
 7 5 -10 30.03 1.26
 7 5 -9 36.73 1.34
 7 5 -8 15.79 0.88
 7 5 -7 19.86 0.94
 7 5 -6 32.38 1.14
 7 5 -5 25.49 0.97
 7 5 -4 39.56 1.2
 7 5 -3 27.52 0.94
 7 5 -2 29.91 0.96
 7 5 -1 28.49 0.93
 7 5 0 258.74 4.83
 7 5 1 28.88 0.93
 7 5 2 30.58 0.97
 7 5 3 27.87 0.94
 7 5 4 39.35 1.2
 7 5 5 25.22 0.97
 7 5 6 31.94 1.13
 7 5 7 19.33 0.92
 7 5 8 14.89 0.87
 7 5 9 35.81 1.32
 7 5 10 30.38 1.27
 7 5 11 49.95 1.69
 7 5 12 69.93 2.1
 7 5 13 6.2 0.91
 7 5 14 36.06 1.63
 7 5 15 9.02 1.06
 7 5 16 19.47 1.29
 7 5 17 35.57 1.67
 7 5 18 12.55 1.13
 7 5 19 0.88 0.79
 7 6 -19 3.24 0.81
 7 6 -18 6.93 0.99
 7 6 -17 13.98 1.2
 7 6 -16 0.23 0.82
 7 6 -15 14.78 1.18
 7 6 -14 21.47 1.32
 7 6 -13 31.23 1.51
 7 6 -12 0.39 0.71
 7 6 -11 3.58 0.77
 7 6 -10 7.6 0.82
 7 6 -9 45.29 1.53
 7 6 -8 42.4 1.43
 7 6 -7 100.53 2.42
 7 6 -6 96.1 2.3
 7 6 -5 25.72 1.01
 7 6 -4 130.54 2.81
 7 6 -3 1.41 0.49
 7 6 -2 101.17 2.26
 7 6 -1 0.83 0.44
 7 6 0 22.15 0.84
 7 6 1 1.12 0.44
 7 6 2 100.1 2.25
 7 6 3 1.48 0.48
 7 6 4 130.45 2.81
 7 6 5 25.15 1
 7 6 6 96.53 2.31
 7 6 7 103.48 2.47
 7 6 8 41.66 1.42
 7 6 9 43.97 1.5
 7 6 10 7.09 0.81
 7 6 11 3.85 0.76
 7 6 12 0.46 0.7
 7 6 13 31.52 1.51
 7 6 14 20.21 1.3
 7 6 15 14.48 1.19
 7 6 16 1.06 0.84
 7 6 17 14.01 1.2
 7 6 18 7.82 1
 7 6 19 2.31 0.81
 7 7 -19 0.49 0.78
 7 7 -18 18.05 1.2
 7 7 -17 1.58 0.87
 7 7 -16 1.91 0.87
 7 7 -15 0.21 0.82
 7 7 -14 19.44 1.29
 7 7 -13 8.29 1.02
 7 7 -12 55.84 1.95
 7 7 -11 25.62 1.27
 7 7 -10 77.18 2.19
 7 7 -9 8.21 0.83
 7 7 -8 111.68 2.7
 7 7 -7 13.1 0.86
 7 7 -6 28.86 1.14
 7 7 -5 19.48 0.93
 7 7 -4 21.05 0.93
 7 7 -3 24.79 0.98
 7 7 -2 105.75 2.39
 7 7 -1 16.66 0.8
 7 7 0 10.93 0.68
 7 7 1 15.61 0.79
 7 7 2 105.68 2.39
 7 7 3 23.83 0.96
 7 7 4 20.88 0.93
 7 7 5 19.57 0.93
 7 7 6 28.96 1.14
 7 7 7 15.45 0.91
 7 7 8 113.48 2.73
 7 7 9 8.99 0.84
 7 7 10 78.31 2.21
 7 7 11 25.53 1.26
 7 7 12 53.83 1.92
 7 7 13 8.18 1.02
 7 7 14 19.97 1.3
 7 7 15 1.29 0.85
 7 7 16 1.87 0.87
 7 7 17 1.78 0.88
 7 7 18 19.18 1.22
 7 7 19 0.67 0.78
 7 8 -18 2.01 0.8
 7 8 -17 4.21 0.92
 7 8 -16 61.09 2.16
 7 8 -15 10.71 1.09
 7 8 -14 15.44 1.19
 7 8 -13 28.09 1.48
 7 8 -12 39.65 1.69
 7 8 -11 15.38 1.07
 7 8 -10 8.15 0.88
 7 8 -9 5.53 0.79
 7 8 -8 18.87 1.05
 7 8 -7 46.99 1.55
 7 8 -6 2.24 0.62
 7 8 -5 11.43 0.8
 7 8 -4 43.13 1.39
 7 8 -3 47.28 1.44
 7 8 -2 137.32 2.99
 7 8 -1 3.91 0.58
 7 8 0 3.75 0.58
 7 8 1 3.74 0.58
 7 8 2 136.14 2.97
 7 8 3 46.1 1.42
 7 8 4 42.13 1.37
 7 8 5 11.67 0.8
 7 8 6 1.85 0.62
 7 8 7 46.38 1.54
 7 8 8 18.81 1.04
 7 8 9 5.66 0.78
 7 8 10 8.08 0.88
 7 8 11 16.28 1.1
 7 8 12 41.56 1.72
 7 8 13 28.16 1.47
 7 8 14 14.59 1.18
 7 8 15 10.4 1.08
 7 8 16 63.72 2.2
 7 8 17 3.4 0.9
 7 8 18 0.91 0.78
 7 9 -18 8.05 0.93
 7 9 -17 2.64 0.85
 7 9 -16 1.18 0.85
 7 9 -15 6.54 0.99
 7 9 -14 35.91 1.64
 7 9 -13 3.23 0.92
 7 9 -12 48.64 1.88
 7 9 -11 6.91 0.94
 7 9 -10 2.3 0.75
 7 9 -9 48.81 1.71
 7 9 -8 2.51 0.72
 7 9 -7 32.04 1.31
 7 9 -6 54.79 1.7
 7 9 -5 11.19 0.84
 7 9 -4 19.09 0.98
 7 9 -3 36.56 1.29
 7 9 -2 42.64 1.39
 7 9 -1 31.03 1.17
 7 9 0 34.29 1.23
 7 9 1 31.53 1.18
 7 9 2 43.11 1.41
 7 9 3 37.54 1.31
 7 9 4 18.62 0.97
 7 9 5 11.48 0.84
 7 9 6 55.43 1.72
 7 9 7 33.34 1.33
 7 9 8 2.37 0.71
 7 9 9 48.94 1.7
 7 9 10 1.96 0.75
 7 9 11 7.17 0.95
 7 9 12 50.08 1.91
 7 9 13 3.8 0.92
 7 9 14 34.48 1.62
 7 9 15 5.63 0.97
 7 9 16 0.63 0.84
 7 9 17 1.65 0.84
 7 9 18 8.18 0.92
 7 10 -17 2.75 0.82
 7 10 -16 4.89 0.93
 7 10 -15 0.25 0.85
 7 10 -14 -0.96 0.81
 7 10 -13 3.95 0.92
 7 10 -12 4.42 0.94
 7 10 -11 0.41 0.83
 7 10 -10 10.7 1.03
 7 10 -9 57.48 1.9
 7 10 -8 26.91 1.28
 7 10 -7 28.9 1.29
 7 10 -6 38.87 1.46
 7 10 -5 17.7 1.02
 7 10 -4 0.94 0.62
 7 10 -3 7.01 0.75
 7 10 -2 24.67 1.1
 7 10 -1 43.28 1.44
 7 10 0 57.82 1.71
 7 10 1 44.06 1.46
 7 10 2 24.52 1.11
 7 10 3 7.18 0.75
 7 10 4 0.44 0.61
 7 10 5 17.41 1.01
 7 10 6 38.26 1.45
 7 10 7 29.24 1.3
 7 10 8 26.83 1.27
 7 10 9 58.94 1.93
 7 10 10 10.25 1.02
 7 10 11 0.7 0.82
 7 10 12 5.52 0.97
 7 10 13 3.73 0.91
 7 10 14 0.25 0.83
 7 10 15 0.42 0.84
 7 10 16 6.09 0.95
 7 10 17 1.7 0.81
 7 11 -17 11.3 1.03
 7 11 -16 0.22 0.8
 7 11 -15 18.07 1.26
 7 11 -14 1 0.89
 7 11 -13 3.38 0.92
 7 11 -12 3.46 0.92
 7 11 -11 13.18 1.16
 7 11 -10 6.79 0.99
 7 11 -9 36.91 1.6
 7 11 -8 5.02 0.84
 7 11 -7 4.8 0.81
 7 11 -6 27.57 1.28
 7 11 -5 5.81 0.8
 7 11 -4 19.68 1.08
 7 11 -3 54.78 1.74
 7 11 -2 6.86 0.78
 7 11 -1 17.67 1.01
 7 11 0 44 1.52
 7 11 1 18.47 1.02
 7 11 2 6.97 0.78
 7 11 3 53.15 1.71
 7 11 4 19.97 1.09
 7 11 5 5.7 0.79
 7 11 6 27.7 1.28
 7 11 7 5.21 0.81
 7 11 8 4.08 0.82
 7 11 9 38.22 1.62
 7 11 10 7.54 1.01
 7 11 11 13.49 1.15
 7 11 12 3.98 0.92
 7 11 13 3.95 0.92
 7 11 14 -0.17 0.85
 7 11 15 17.25 1.23
 7 11 16 1.11 0.81
 7 11 17 9.46 1.01
 7 12 -16 1.13 0.79
 7 12 -15 16.38 1.19
 7 12 -14 0.92 0.86
 7 12 -13 20.78 1.36
 7 12 -12 1.74 0.88
 7 12 -11 15.95 1.22
 7 12 -10 1.52 0.88
 7 12 -9 0.84 0.83
 7 12 -8 11.71 1.09
 7 12 -7 13.21 1.07
 7 12 -6 8.19 0.91
 7 12 -5 18.71 1.11
 7 12 -4 17.12 1.07
 7 12 -3 47.24 1.66
 7 12 -2 2.42 0.69
 7 12 -1 1.37 0.67
 7 12 0 1.02 0.67
 7 12 1 1.23 0.67
 7 12 2 2.72 0.71
 7 12 3 47.04 1.65
 7 12 4 16.73 1.06
 7 12 5 18.59 1.11
 7 12 6 8.39 0.91
 7 12 7 13.54 1.08
 7 12 8 11.97 1.1
 7 12 9 0.32 0.82
 7 12 10 1.78 0.86
 7 12 11 14.77 1.19
 7 12 12 1.43 0.86
 7 12 13 22.55 1.4
 7 12 14 0.3 0.83
 7 12 15 15.77 1.16
 7 12 16 2.06 0.79
 7 13 -15 1.97 0.8
 7 13 -14 1.69 0.84
 7 13 -13 1.5 0.88
 7 13 -12 9.97 1.11
 7 13 -11 3.52 0.9
 7 13 -10 12.05 1.14
 7 13 -9 3.22 0.91
 7 13 -8 5.16 0.96
 7 13 -7 65.04 2.19
 7 13 -6 39.14 1.68
 7 13 -5 2.73 0.83
 7 13 -4 2.33 0.79
 7 13 -3 25.07 1.27
 7 13 -2 33.08 1.42
 7 13 -1 3.16 0.76
 7 13 0 14.9 1.04
 7 13 1 3.31 0.77
 7 13 2 32.47 1.41
 7 13 3 25.79 1.29
 7 13 4 2.85 0.79
 7 13 5 3.45 0.85
 7 13 6 38.24 1.66
 7 13 7 66.67 2.22
 7 13 8 3.89 0.93
 7 13 9 3.13 0.9
 7 13 10 11.72 1.13
 7 13 11 2.28 0.89
 7 13 12 9.52 1.11
 7 13 13 3.2 0.9
 7 13 14 2.4 0.86
 7 13 15 0.49 0.77
 7 14 -14 -0.42 0.77
 7 14 -13 19.72 1.26
 7 14 -12 3.57 0.93
 7 14 -11 30.39 1.57
 7 14 -10 2.62 0.92
 7 14 -9 2.95 0.9
 7 14 -8 4.81 0.96
 7 14 -7 7.63 1.03
 7 14 -6 7.68 1.02
 7 14 -5 10.71 1.09
 7 14 -4 13.59 1.13
 7 14 -3 49.9 1.89
 7 14 -2 6.68 0.94
 7 14 -1 62.09 2.08
 7 14 0 13.96 1.09
 7 14 1 60.63 2.05
 7 14 2 6.99 0.95
 7 14 3 49.76 1.88
 7 14 4 13.97 1.14
 7 14 5 10.84 1.08
 7 14 6 7.66 1.01
 7 14 7 8.44 1.03
 7 14 8 4.57 0.96
 7 14 9 2.62 0.92
 7 14 10 4 0.94
 7 14 11 29.98 1.56
 7 14 12 1.37 0.88
 7 14 13 18.35 1.24
 7 14 14 0.43 0.78
 7 15 -13 1.21 0.8
 7 15 -12 3.27 0.9
 7 15 -11 5.57 0.96
 7 15 -10 8.72 1.08
 7 15 -9 45.35 1.81
 7 15 -8 21.87 1.36
 7 15 -7 12.29 1.16
 7 15 -6 28.17 1.49
 7 15 -5 4.68 0.95
 7 15 -4 3.49 0.92
 7 15 -3 4.93 0.95
 7 15 -2 9.97 1.08
 7 15 -1 42.43 1.76
 7 15 0 15.26 1.2
 7 15 1 41.82 1.75
 7 15 2 9.97 1.07
 7 15 3 4.38 0.93
 7 15 4 3.04 0.91
 7 15 5 4.67 0.95
 7 15 6 29.63 1.51
 7 15 7 14.51 1.18
 7 15 8 22.08 1.35
 7 15 9 44.01 1.79
 7 15 10 8.5 1.09
 7 15 11 4.89 0.95
 7 15 12 3.88 0.89
 7 15 13 2.04 0.81
 7 16 -12 8.4 0.95
 7 16 -11 6.73 0.94
 7 16 -10 4.27 0.93
 7 16 -9 1.13 0.88
 7 16 -8 9.36 1.09
 7 16 -7 1.45 0.88
 7 16 -6 58.11 2.07
 7 16 -5 19.23 1.31
 7 16 -4 54.14 2.01
 7 16 -3 4.17 0.95
 7 16 -2 18.6 1.28
 7 16 -1 40.58 1.76
 7 16 0 13.21 1.17
 7 16 1 40.77 1.75
 7 16 2 18.52 1.27
 7 16 3 4.03 0.95
 7 16 4 53.04 1.99
 7 16 5 19.2 1.31
 7 16 6 58.26 2.08
 7 16 7 1.78 0.88
 7 16 8 9.75 1.1
 7 16 9 2.51 0.9
 7 16 10 4.6 0.93
 7 16 11 5.52 0.92
 7 16 12 8.38 0.95
 7 17 -11 2.54 0.83
 7 17 -10 6.94 0.94
 7 17 -9 11.01 1.06
 7 17 -8 21.34 1.33
 7 17 -7 37.71 1.68
 7 17 -6 -0.34 0.86
 7 17 -5 13.52 1.2
 7 17 -4 3.37 0.91
 7 17 -3 7.32 1.02
 7 17 -2 12.62 1.16
 7 17 -1 19.6 1.32
 7 17 0 85.02 2.58
 7 17 1 20.01 1.32
 7 17 2 14.14 1.17
 7 17 3 5.66 0.98
 7 17 4 2.8 0.9
 7 17 5 12.42 1.17
 7 17 6 0.27 0.87
 7 17 7 35.34 1.64
 7 17 8 21.41 1.32
 7 17 9 9.77 1.03
 7 17 10 7.01 0.94
 7 17 11 1.32 0.81
 7 18 -9 2.15 0.81
 7 18 -8 3.22 0.86
 7 18 -7 3.33 0.86
 7 18 -6 1.3 0.86
 7 18 -5 30.21 1.5
 7 18 -4 15.67 1.22
 7 18 -3 11.9 1.13
 7 18 -2 15.73 1.24
 7 18 -1 9.34 1.09
 7 18 0 0.92 0.89
 7 18 1 9.46 1.09
 7 18 2 15.09 1.22
 7 18 3 11.19 1.12
 7 18 4 16.13 1.22
 7 18 5 29.92 1.5
 7 18 6 0.81 0.85
 7 18 7 3.51 0.86
 7 18 8 2.07 0.82
 7 18 9 2.52 0.8
 7 19 -7 12.18 1.06
 7 19 -6 1.6 0.8
 7 19 -5 6.09 0.92
 7 19 -4 2.03 0.83
 7 19 -3 1.62 0.82
 7 19 -2 1.61 0.83
 7 19 -1 1.66 0.85
 7 19 0 31.32 1.51
 7 19 1 1.27 0.82
 7 19 2 0.9 0.82
 7 19 3 1.24 0.81
 7 19 4 1.65 0.81
 7 19 5 5.85 0.91
 7 19 6 1.89 0.79
 7 19 7 12.24 1.05
 7 20 -3 0.68 0.79
 7 20 -2 0.12 0.76
 7 20 -1 1.99 0.8
 7 20 0 -0.38 0.75
 7 20 1 2.12 0.8
 7 20 2 1.1 0.76
 7 20 3 -0.07 0.78
 8 0 0 52.38 1.32
 8 0 1 258.05 4.8
 8 0 2 149.43 2.98
 8 0 3 5.96 0.51
 8 0 4 53.96 1.4
 8 0 5 217.33 4.25
 8 0 6 9.07 0.67
 8 0 7 0.08 0.5
 8 0 8 128.15 2.88
 8 0 9 16.25 0.92
 8 0 10 6.22 0.74
 8 0 11 34.38 1.38
 8 0 12 11.79 0.96
 8 0 13 60.75 1.97
 8 0 14 20.49 1.29
 8 0 15 2.85 0.9
 8 0 16 2.29 0.87
 8 0 17 2.52 0.88
 8 0 18 33.28 1.58
 8 0 19 0.83 0.8
 8 1 -19 13.22 1.09
 8 1 -18 14.14 1.16
 8 1 -17 8.64 1.02
 8 1 -16 1.67 0.86
 8 1 -15 3.24 0.9
 8 1 -14 9.35 1.03
 8 1 -13 73.91 2.21
 8 1 -12 8.01 0.89
 8 1 -11 12.27 0.92
 8 1 -10 9.34 0.81
 8 1 -9 3.04 0.64
 8 1 -8 15.64 0.87
 8 1 -7 115.59 2.62
 8 1 -6 21.01 0.9
 8 1 -5 108.15 2.4
 8 1 -4 177.51 3.51
 8 1 -3 50.81 1.33
 8 1 -2 35.56 1.04
 8 1 -1 29.19 0.92
 8 1 0 123.07 2.52
 8 1 1 28.99 0.92
 8 1 2 34.44 1.03
 8 1 3 51.25 1.33
 8 1 4 175.41 3.48
 8 1 5 108.35 2.41
 8 1 6 19.95 0.89
 8 1 7 114.97 2.61
 8 1 8 15.17 0.86
 8 1 9 3.44 0.65
 8 1 10 9.42 0.82
 8 1 11 12.16 0.92
 8 1 12 8.48 0.88
 8 1 13 73.87 2.21
 8 1 14 9.79 1.04
 8 1 15 3.98 0.91
 8 1 16 1.66 0.86
 8 1 17 7.26 0.99
 8 1 18 12.69 1.13
 8 1 19 12.65 1.08
 8 2 -19 19.42 1.22
 8 2 -18 7.09 1.02
 8 2 -17 0.49 0.87
 8 2 -16 3.28 0.92
 8 2 -15 21.23 1.32
 8 2 -14 30.72 1.51
 8 2 -13 2.25 0.82
 8 2 -12 20.08 1.14
 8 2 -11 14.83 0.99
 8 2 -10 47.21 1.57
 8 2 -9 28.47 1.17
 8 2 -8 89.34 2.22
 8 2 -7 22.17 0.97
 8 2 -6 73.57 1.85
 8 2 -5 243.82 4.71
 8 2 -4 57.73 1.48
 8 2 -3 124.12 2.59
 8 2 -2 33.78 1.03
 8 2 -1 29.94 0.95
 8 2 0 65.52 1.56
 8 2 1 29.96 0.95
 8 2 2 34.63 1.04
 8 2 3 120.72 2.53
 8 2 4 56.73 1.46
 8 2 5 242.54 4.69
 8 2 6 73.17 1.85
 8 2 7 22.7 0.98
 8 2 8 89.3 2.22
 8 2 9 28.16 1.17
 8 2 10 47.29 1.57
 8 2 11 14.2 0.98
 8 2 12 20.39 1.15
 8 2 13 2.83 0.83
 8 2 14 30.1 1.51
 8 2 15 20.62 1.31
 8 2 16 4.66 0.94
 8 2 17 0.7 0.85
 8 2 18 8.28 1.03
 8 2 19 19.78 1.22
 8 3 -19 11.4 1.03
 8 3 -18 0.81 0.85
 8 3 -17 7.51 1.04
 8 3 -16 5.79 0.97
 8 3 -15 43.01 1.79
 8 3 -14 46.56 1.85
 8 3 -13 40.96 1.66
 8 3 -12 76.31 2.23
 8 3 -11 22.37 1.16
 8 3 -10 121.93 2.92
 8 3 -9 59.21 1.76
 8 3 -8 12.07 0.82
 8 3 -7 14.75 0.83
 8 3 -6 45 1.37
 8 3 -5 90.06 2.12
 8 3 -4 47.15 1.34
 8 3 -3 324.27 5.99
 8 3 -2 71.31 1.69
 8 3 -1 85.49 1.92
 8 3 0 547.54 9.55
 8 3 1 85.11 1.91
 8 3 2 71.96 1.7
 8 3 3 321.54 5.95
 8 3 4 47.93 1.36
 8 3 5 90.01 2.12
 8 3 6 45 1.37
 8 3 7 15.64 0.85
 8 3 8 12.34 0.83
 8 3 9 59.04 1.75
 8 3 10 123.95 2.95
 8 3 11 20.83 1.13
 8 3 12 78.96 2.27
 8 3 13 40.55 1.66
 8 3 14 46.08 1.83
 8 3 15 42.85 1.78
 8 3 16 4.52 0.95
 8 3 17 5.53 1
 8 3 18 2.35 0.88
 8 3 19 10.7 1.02
 8 4 -19 0.41 0.77
 8 4 -18 10.08 1.07
 8 4 -17 26.45 1.48
 8 4 -16 13.17 1.16
 8 4 -15 17.05 1.25
 8 4 -14 30.73 1.54
 8 4 -13 37.47 1.61
 8 4 -12 12.69 1.01
 8 4 -11 4.21 0.78
 8 4 -10 117.78 2.87
 8 4 -9 31.98 1.28
 8 4 -8 76.64 2.03
 8 4 -7 20.79 0.98
 8 4 -6 139.31 3.03
 8 4 -5 238.27 4.66
 8 4 -4 8.8 0.66
 8 4 -3 37.12 1.16
 8 4 -2 7.15 0.57
 8 4 -1 42.57 1.21
 8 4 0 127.68 2.65
 8 4 1 42.33 1.2
 8 4 2 7.33 0.57
 8 4 3 35.84 1.14
 8 4 4 8.75 0.65
 8 4 5 237.07 4.64
 8 4 6 138.52 3.01
 8 4 7 20.85 0.97
 8 4 8 75.94 2.03
 8 4 9 33.08 1.3
 8 4 10 114.81 2.82
 8 4 11 4.73 0.78
 8 4 12 12.91 1.01
 8 4 13 35.66 1.57
 8 4 14 32.48 1.56
 8 4 15 18.02 1.28
 8 4 16 14.3 1.17
 8 4 17 29.39 1.52
 8 4 18 10.15 1.04
 8 4 19 0.43 0.78
 8 5 -19 29.29 1.37
 8 5 -18 1.93 0.86
 8 5 -17 8.1 1.05
 8 5 -16 9.61 1.06
 8 5 -15 68.14 2.27
 8 5 -14 0.97 0.84
 8 5 -13 30.11 1.49
 8 5 -12 5.49 0.86
 8 5 -11 154.05 3.58
 8 5 -10 69.61 2.05
 8 5 -9 91.59 2.38
 8 5 -8 25.4 1.12
 8 5 -7 52.21 1.59
 8 5 -6 111.8 2.59
 8 5 -5 57.48 1.61
 8 5 -4 65.83 1.72
 8 5 -3 29.56 1.06
 8 5 -2 28.11 1.02
 8 5 -1 5.47 0.57
 8 5 0 0.02 0.46
 8 5 1 5.77 0.57
 8 5 2 29.05 1.03
 8 5 3 28.77 1.04
 8 5 4 67.41 1.75
 8 5 5 57.14 1.6
 8 5 6 113.06 2.61
 8 5 7 49.64 1.54
 8 5 8 25.8 1.13
 8 5 9 90.06 2.36
 8 5 10 72.08 2.09
 8 5 11 153.1 3.56
 8 5 12 5.31 0.85
 8 5 13 29.2 1.47
 8 5 14 0.12 0.83
 8 5 15 66.96 2.25
 8 5 16 9.26 1.07
 8 5 17 7.22 1.05
 8 5 18 3.04 0.87
 8 5 19 29.73 1.37
 8 6 -19 3.87 0.85
 8 6 -18 9.66 1.02
 8 6 -17 2.95 0.92
 8 6 -16 56.64 2.09
 8 6 -15 2.45 0.9
 8 6 -14 18.96 1.28
 8 6 -13 9.59 1.06
 8 6 -12 29.4 1.43
 8 6 -11 7.35 0.89
 8 6 -10 112.48 2.83
 8 6 -9 98.84 2.54
 8 6 -8 61.13 1.82
 8 6 -7 48.71 1.55
 8 6 -6 125.96 2.87
 8 6 -5 87.05 2.16
 8 6 -4 50.92 1.5
 8 6 -3 46.77 1.4
 8 6 -2 88.71 2.11
 8 6 -1 268.18 5.13
 8 6 0 231.26 4.51
 8 6 1 265.71 5.09
 8 6 2 87.6 2.1
 8 6 3 45.81 1.38
 8 6 4 52.09 1.52
 8 6 5 86.35 2.15
 8 6 6 124.05 2.83
 8 6 7 46.77 1.52
 8 6 8 59.77 1.79
 8 6 9 100.03 2.56
 8 6 10 108.78 2.76
 8 6 11 9.07 0.91
 8 6 12 28.47 1.41
 8 6 13 9.24 1.05
 8 6 14 19.2 1.29
 8 6 15 2.62 0.89
 8 6 16 57.03 2.11
 8 6 17 4.16 0.93
 8 6 18 8.9 1.01
 8 6 19 3.62 0.85
 8 7 -18 8.07 0.95
 8 7 -17 3.59 0.91
 8 7 -16 1.52 0.87
 8 7 -15 9.22 1.04
 8 7 -14 6.51 0.98
 8 7 -13 3.97 0.93
 8 7 -12 46.29 1.83
 8 7 -11 8.14 0.93
 8 7 -10 72.29 2.15
 8 7 -9 19.72 1.11
 8 7 -8 9.61 0.85
 8 7 -7 28.91 1.22
 8 7 -6 4.14 0.68
 8 7 -5 207.68 4.27
 8 7 -4 230.26 4.61
 8 7 -3 71.91 1.89
 8 7 -2 94.73 2.27
 8 7 -1 34.64 1.2
 8 7 0 247.14 4.83
 8 7 1 32.77 1.16
 8 7 2 93.24 2.24
 8 7 3 70.03 1.85
 8 7 4 233.64 4.67
 8 7 5 212.95 4.35
 8 7 6 4.12 0.69
 8 7 7 29.29 1.23
 8 7 8 9.02 0.85
 8 7 9 18.84 1.09
 8 7 10 70.84 2.12
 8 7 11 9.45 0.95
 8 7 12 45.78 1.81
 8 7 13 4.4 0.92
 8 7 14 6.93 1
 8 7 15 8.12 1.04
 8 7 16 0.94 0.88
 8 7 17 3.6 0.91
 8 7 18 7.73 0.95
 8 8 -18 5.04 0.85
 8 8 -17 3.71 0.89
 8 8 -16 10.62 1.09
 8 8 -15 5.9 0.97
 8 8 -14 15.75 1.21
 8 8 -13 7.1 1
 8 8 -12 9.34 1.05
 8 8 -11 6.71 0.95
 8 8 -10 78.69 2.29
 8 8 -9 46.61 1.67
 8 8 -8 65.96 1.98
 8 8 -7 75.32 2.11
 8 8 -6 4.52 0.72
 8 8 -5 52.23 1.63
 8 8 -4 18.32 0.98
 8 8 -3 161.23 3.47
 8 8 -2 266.33 5.23
 8 8 -1 27.04 1.11
 8 8 0 128.89 2.89
 8 8 1 25.44 1.08
 8 8 2 264.98 5.21
 8 8 3 158.65 3.43
 8 8 4 18.42 0.98
 8 8 5 52.17 1.63
 8 8 6 5.36 0.73
 8 8 7 74.54 2.1
 8 8 8 65.05 1.97
 8 8 9 47.75 1.68
 8 8 10 80.48 2.32
 8 8 11 6.02 0.93
 8 8 12 9.27 1.05
 8 8 13 5.28 0.97
 8 8 14 14.98 1.19
 8 8 15 6.61 0.98
 8 8 16 9.63 1.08
 8 8 17 4.44 0.89
 8 8 18 2.58 0.81
 8 9 -17 5.83 0.9
 8 9 -16 1.08 0.84
 8 9 -15 18.8 1.31
 8 9 -14 4.54 0.95
 8 9 -13 7.22 1.02
 8 9 -12 24.47 1.4
 8 9 -11 4.06 0.93
 8 9 -10 110.87 2.97
 8 9 -9 22.53 1.23
 8 9 -8 67.69 2.05
 8 9 -7 31.43 1.34
 8 9 -6 8.43 0.84
 8 9 -5 123.13 2.93
 8 9 -4 47.07 1.56
 8 9 -3 104.21 2.55
 8 9 -2 178.67 3.81
 8 9 -1 28.85 1.18
 8 9 0 325.17 6.27
 8 9 1 28.81 1.19
 8 9 2 180.66 3.84
 8 9 3 103.49 2.54
 8 9 4 45.54 1.54
 8 9 5 124.55 2.96
 8 9 6 8.06 0.83
 8 9 7 28.91 1.29
 8 9 8 70.31 2.1
 8 9 9 20.25 1.19
 8 9 10 114.53 3.03
 8 9 11 4.91 0.95
 8 9 12 24.82 1.4
 8 9 13 6.9 1.02
 8 9 14 4.39 0.96
 8 9 15 17.85 1.29
 8 9 16 0.96 0.84
 8 9 17 6.13 0.91
 8 10 -17 3.08 0.82
 8 10 -16 3.21 0.87
 8 10 -15 4.49 0.94
 8 10 -14 7.73 1.04
 8 10 -13 0.04 0.83
 8 10 -12 9.24 1.07
 8 10 -11 14.59 1.2
 8 10 -10 2.27 0.88
 8 10 -9 12.85 1.08
 8 10 -8 0.22 0.71
 8 10 -7 50.09 1.73
 8 10 -6 33.52 1.4
 8 10 -5 145.39 3.37
 8 10 -4 98.29 2.53
 8 10 -3 162.41 3.62
 8 10 -2 2.3 0.69
 8 10 -1 75.94 2.09
 8 10 0 9.53 0.83
 8 10 1 72.73 2.03
 8 10 2 1.55 0.67
 8 10 3 161.79 3.6
 8 10 4 97.32 2.51
 8 10 5 145.38 3.37
 8 10 6 34.06 1.41
 8 10 7 50.08 1.74
 8 10 8 0.4 0.72
 8 10 9 14.04 1.11
 8 10 10 1.38 0.87
 8 10 11 16.05 1.21
 8 10 12 8.99 1.06
 8 10 13 0.5 0.84
 8 10 14 6.66 1.02
 8 10 15 5.33 0.95
 8 10 16 2.92 0.86
 8 10 17 1.73 0.79
 8 11 -16 4.66 0.88
 8 11 -15 1.73 0.83
 8 11 -14 3.59 0.93
 8 11 -13 1.29 0.87
 8 11 -12 12.73 1.15
 8 11 -11 29.37 1.53
 8 11 -10 7.45 1.03
 8 11 -9 26.45 1.44
 8 11 -8 54.18 1.95
 8 11 -7 62.04 2.01
 8 11 -6 9.92 0.93
 8 11 -5 3.23 0.76
 8 11 -4 8.48 0.88
 8 11 -3 63.71 1.95
 8 11 -2 69.42 2.03
 8 11 -1 30.5 1.3
 8 11 0 82.39 2.26
 8 11 1 29.29 1.28
 8 11 2 68.44 2.02
 8 11 3 65.22 1.97
 8 11 4 7.97 0.86
 8 11 5 3.05 0.77
 8 11 6 10.18 0.95
 8 11 7 61.47 2.01
 8 11 8 54.65 1.96
 8 11 9 26.08 1.43
 8 11 10 7.84 1.02
 8 11 11 31.33 1.54
 8 11 12 13.41 1.16
 8 11 13 0.64 0.86
 8 11 14 3.81 0.92
 8 11 15 0.75 0.83
 8 11 16 4.85 0.88
 8 12 -15 3.98 0.85
 8 12 -14 5.09 0.93
 8 12 -13 25.94 1.46
 8 12 -12 10.09 1.08
 8 12 -11 37.1 1.68
 8 12 -10 3.31 0.92
 8 12 -9 35.11 1.63
 8 12 -8 13.99 1.17
 8 12 -7 14.83 1.18
 8 12 -6 18.4 1.19
 8 12 -5 70.74 2.16
 8 12 -4 39.6 1.56
 8 12 -3 11.56 0.98
 8 12 -2 24.77 1.23
 8 12 -1 21.61 1.16
 8 12 0 0.14 0.68
 8 12 1 21.33 1.16
 8 12 2 25.48 1.25
 8 12 3 11.21 0.96
 8 12 4 40.53 1.58
 8 12 5 70.42 2.15
 8 12 6 18.15 1.2
 8 12 7 13.88 1.16
 8 12 8 13.95 1.17
 8 12 9 32.71 1.58
 8 12 10 2.65 0.91
 8 12 11 37.84 1.68
 8 12 12 9.93 1.08
 8 12 13 25.34 1.44
 8 12 14 3.97 0.93
 8 12 15 2.26 0.85
 8 13 -15 3.58 0.87
 8 13 -14 22.16 1.28
 8 13 -13 2.19 0.88
 8 13 -12 16.73 1.26
 8 13 -11 17.82 1.28
 8 13 -10 2.92 0.92
 8 13 -9 0.84 0.87
 8 13 -8 6.18 1
 8 13 -7 0.5 0.85
 8 13 -6 21.08 1.33
 8 13 -5 1.99 0.88
 8 13 -4 41.91 1.73
 8 13 -3 25.26 1.34
 8 13 -2 2.26 0.81
 8 13 -1 6.11 0.89
 8 13 0 1.16 0.74
 8 13 1 5.84 0.87
 8 13 2 1.88 0.81
 8 13 3 24.88 1.33
 8 13 4 43.45 1.76
 8 13 5 2.27 0.86
 8 13 6 22 1.33
 8 13 7 1.02 0.85
 8 13 8 5.86 0.99
 8 13 9 0.94 0.86
 8 13 10 3.9 0.93
 8 13 11 18.88 1.3
 8 13 12 16.24 1.24
 8 13 13 2.42 0.89
 8 13 14 22.09 1.27
 8 13 15 3.4 0.86
 8 14 -14 -0.04 0.79
 8 14 -13 5.15 0.92
 8 14 -12 1.51 0.87
 8 14 -11 10.09 1.09
 8 14 -10 18.3 1.33
 8 14 -9 6.98 1.01
 8 14 -8 0.95 0.87
 8 14 -7 3.15 0.91
 8 14 -6 20.01 1.3
 8 14 -5 10.83 1.09
 8 14 -4 19.83 1.3
 8 14 -3 10.96 1.09
 8 14 -2 11.47 1.1
 8 14 -1 14.77 1.17
 8 14 0 0.34 0.8
 8 14 1 16.78 1.21
 8 14 2 11.39 1.1
 8 14 3 12.78 1.12
 8 14 4 16.94 1.25
 8 14 5 11 1.09
 8 14 6 20.81 1.32
 8 14 7 3.9 0.93
 8 14 8 1.56 0.88
 8 14 9 7 1.01
 8 14 10 19.97 1.36
 8 14 11 9.27 1.08
 8 14 12 1.32 0.85
 8 14 13 5.47 0.91
 8 14 14 0.64 0.78
 8 15 -13 1.11 0.82
 8 15 -12 3.44 0.85
 8 15 -11 5.43 0.94
 8 15 -10 25.45 1.44
 8 15 -9 1.13 0.87
 8 15 -8 -0.4 0.82
 8 15 -7 29.13 1.49
 8 15 -6 1.68 0.9
 8 15 -5 2.97 0.91
 8 15 -4 4.62 0.95
 8 15 -3 32.54 1.57
 8 15 -2 3.37 0.91
 8 15 -1 1.22 0.84
 8 15 0 22.3 1.34
 8 15 1 0.82 0.84
 8 15 2 1.85 0.89
 8 15 3 30.68 1.54
 8 15 4 4.3 0.94
 8 15 5 1.96 0.89
 8 15 6 2.7 0.91
 8 15 7 29.63 1.51
 8 15 8 0.65 0.82
 8 15 9 2.12 0.9
 8 15 10 25.81 1.43
 8 15 11 5.9 0.95
 8 15 12 3.49 0.86
 8 15 13 0.6 0.81
 8 16 -11 0.34 0.76
 8 16 -10 0.99 0.83
 8 16 -9 2.71 0.9
 8 16 -8 4.22 0.94
 8 16 -7 0.78 0.89
 8 16 -6 2.45 0.94
 8 16 -5 12.3 1.14
 8 16 -4 5.58 0.98
 8 16 -3 7.15 1.02
 8 16 -2 3.27 0.93
 8 16 -1 7.49 1.03
 8 16 0 0.55 0.86
 8 16 1 6.66 1.01
 8 16 2 3.31 0.92
 8 16 3 7.21 1.02
 8 16 4 5.23 0.97
 8 16 5 12.7 1.14
 8 16 6 2.45 0.95
 8 16 7 2.38 0.91
 8 16 8 5.1 0.95
 8 16 9 2.7 0.89
 8 16 10 2.04 0.83
 8 16 11 0.54 0.75
 8 17 -10 4.89 0.89
 8 17 -9 1.22 0.81
 8 17 -8 1.51 0.83
 8 17 -7 6.44 0.98
 8 17 -6 2.21 0.9
 8 17 -5 5.87 1
 8 17 -4 7.27 1.05
 8 17 -3 4.81 0.98
 8 17 -2 1.39 0.88
 8 17 -1 3.44 0.96
 8 17 0 12.61 1.17
 8 17 1 3.94 0.96
 8 17 2 0.05 0.86
 8 17 3 3.8 0.97
 8 17 4 6.26 1.02
 8 17 5 6.16 1
 8 17 6 2.22 0.9
 8 17 7 6.43 0.99
 8 17 8 0.17 0.81
 8 17 9 1.38 0.81
 8 17 10 5.48 0.9
 8 18 -8 7.78 0.94
 8 18 -7 1.16 0.81
 8 18 -6 4.35 0.89
 8 18 -5 0.61 0.83
 8 18 -4 4.14 0.92
 8 18 -3 4.63 0.94
 8 18 -2 17.12 1.23
 8 18 -1 -0.76 0.8
 8 18 0 0.67 0.85
 8 18 1 -0.29 0.83
 8 18 2 16.29 1.22
 8 18 3 4.01 0.94
 8 18 4 5.43 0.94
 8 18 5 2.78 0.86
 8 18 6 4.96 0.9
 8 18 7 0.88 0.79
 8 18 8 7.42 0.94
 8 19 -5 0.7 0.78
 8 19 -4 1.03 0.79
 8 19 -3 6.69 0.93
 8 19 -2 2.95 0.87
 8 19 -1 4.06 0.87
 8 19 0 3.67 0.88
 8 19 1 2.35 0.86
 8 19 2 3.55 0.87
 8 19 3 6.49 0.93
 8 19 4 0.26 0.77
 8 19 5 0.6 0.77
 9 0 1 13.28 0.69
 9 0 2 16.98 0.79
 9 0 3 263.97 5.05
 9 0 4 61.78 1.64
 9 0 5 35.96 1.2
 9 0 6 94.32 2.27
 9 0 7 2.28 0.59
 9 0 8 36.66 1.33
 9 0 9 16.68 0.98
 9 0 10 14.04 0.96
 9 0 11 20.26 1.12
 9 0 12 22.5 1.21
 9 0 13 1.15 0.83
 9 0 14 1.17 0.86
 9 0 15 0.44 0.82
 9 0 16 25.21 1.41
 9 0 17 0.49 0.86
 9 0 18 2 0.86
 9 0 19 12.14 1.03
 9 1 -19 0.74 0.78
 9 1 -18 14 1.15
 9 1 -17 15.64 1.24
 9 1 -16 3.84 0.94
 9 1 -15 13.79 1.16
 9 1 -14 40.93 1.73
 9 1 -13 2.98 0.87
 9 1 -12 71.23 2.15
 9 1 -11 38.49 1.5
 9 1 -10 24.23 1.17
 9 1 -9 47.71 1.58
 9 1 -8 2.34 0.64
 9 1 -7 1.99 0.61
 9 1 -6 18.49 0.91
 9 1 -5 5.49 0.62
 9 1 -4 5.14 0.59
 9 1 -3 99.87 2.27
 9 1 -2 13.57 0.73
 9 1 -1 9.78 0.65
 9 1 0 151.74 3.08
 9 1 1 9.68 0.65
 9 1 2 13.91 0.74
 9 1 3 98.9 2.25
 9 1 4 5.36 0.59
 9 1 5 4.67 0.6
 9 1 6 18.91 0.92
 9 1 7 2.27 0.6
 9 1 8 3.21 0.66
 9 1 9 48.42 1.59
 9 1 10 22.99 1.15
 9 1 11 39.57 1.52
 9 1 12 70.45 2.14
 9 1 13 3.6 0.87
 9 1 14 40.18 1.71
 9 1 15 12.23 1.15
 9 1 16 3.97 0.92
 9 1 17 15.87 1.25
 9 1 18 15.14 1.17
 9 1 19 0.32 0.78
 9 2 -19 0.92 0.78
 9 2 -18 18.76 1.24
 9 2 -17 17.1 1.26
 9 2 -16 39.74 1.71
 9 2 -15 3.27 0.92
 9 2 -14 3.15 0.91
 9 2 -13 1.23 0.83
 9 2 -12 28.59 1.35
 9 2 -11 24.34 1.23
 9 2 -10 39.05 1.47
 9 2 -9 92.22 2.39
 9 2 -8 25.88 1.14
 9 2 -7 16.14 0.91
 9 2 -6 43.68 1.39
 9 2 -5 29.04 1.09
 9 2 -4 38.49 1.24
 9 2 -3 8.27 0.64
 9 2 -2 72.96 1.8
 9 2 -1 43.29 1.28
 9 2 0 153.29 3.15
 9 2 1 44.29 1.3
 9 2 2 72.46 1.8
 9 2 3 7.82 0.64
 9 2 4 38.88 1.25
 9 2 5 28.55 1.08
 9 2 6 44.68 1.41
 9 2 7 17.35 0.93
 9 2 8 25.56 1.13
 9 2 9 92.29 2.39
 9 2 10 40.87 1.51
 9 2 11 25.06 1.24
 9 2 12 28.79 1.35
 9 2 13 1.85 0.84
 9 2 14 3.39 0.91
 9 2 15 4.5 0.96
 9 2 16 40.35 1.72
 9 2 17 16.89 1.26
 9 2 18 21.38 1.28
 9 2 19 0.6 0.77
 9 3 -19 10.02 1.01
 9 3 -18 5.86 0.96
 9 3 -17 5.52 0.97
 9 3 -16 7.38 1.01
 9 3 -15 17.9 1.27
 9 3 -14 2.83 0.91
 9 3 -13 3.52 0.91
 9 3 -12 4.54 0.88
 9 3 -11 81.79 2.32
 9 3 -10 24.94 1.21
 9 3 -9 84.02 2.26
 9 3 -8 31.95 1.26
 9 3 -7 92.6 2.31
 9 3 -6 78.97 2.03
 9 3 -5 46.29 1.42
 9 3 -4 185.59 3.79
 9 3 -3 3.29 0.55
 9 3 -2 42.16 1.28
 9 3 -1 11.38 0.71
 9 3 0 61.07 1.6
 9 3 1 11.74 0.72
 9 3 2 44.04 1.31
 9 3 3 3.4 0.55
 9 3 4 181.15 3.71
 9 3 5 46.17 1.42
 9 3 6 78.88 2.03
 9 3 7 90.5 2.28
 9 3 8 31.12 1.25
 9 3 9 84.21 2.26
 9 3 10 25.6 1.22
 9 3 11 82.55 2.33
 9 3 12 5.43 0.89
 9 3 13 4.58 0.92
 9 3 14 3.71 0.92
 9 3 15 17.59 1.27
 9 3 16 7.36 1.02
 9 3 17 5.39 0.98
 9 3 18 7.85 0.98
 9 3 19 9.75 1
 9 4 -19 2.86 0.85
 9 4 -18 2.78 0.87
 9 4 -17 4 0.92
 9 4 -16 32.87 1.63
 9 4 -15 54.28 2.01
 9 4 -14 11.81 1.13
 9 4 -13 67.91 2.25
 9 4 -12 19.58 1.23
 9 4 -11 58.34 1.91
 9 4 -10 3.87 0.78
 9 4 -9 29.6 1.28
 9 4 -8 27.47 1.2
 9 4 -7 2.29 0.65
 9 4 -6 95.46 2.34
 9 4 -5 68.54 1.84
 9 4 -4 37.82 1.26
 9 4 -3 11.58 0.74
 9 4 -2 11.97 0.75
 9 4 -1 140.68 2.99
 9 4 0 131.94 2.84
 9 4 1 142.84 3.03
 9 4 2 12.55 0.76
 9 4 3 11.37 0.74
 9 4 4 37.6 1.26
 9 4 5 68.07 1.83
 9 4 6 92.87 2.3
 9 4 7 1.75 0.64
 9 4 8 27.33 1.19
 9 4 9 28.71 1.26
 9 4 10 5.99 0.82
 9 4 11 57.88 1.9
 9 4 12 19.26 1.23
 9 4 13 68.92 2.27
 9 4 14 11.96 1.13
 9 4 15 55.12 2.02
 9 4 16 34.49 1.65
 9 4 17 4.47 0.93
 9 4 18 2.93 0.86
 9 4 19 3.27 0.85
 9 5 -18 22.23 1.26
 9 5 -17 12.83 1.13
 9 5 -16 11.68 1.15
 9 5 -15 4.4 0.95
 9 5 -14 26.18 1.44
 9 5 -13 1.33 0.86
 9 5 -12 61.33 2.11
 9 5 -11 68.92 2.12
 9 5 -10 119.46 2.97
 9 5 -9 0.23 0.66
 9 5 -8 47.06 1.59
 9 5 -7 29.14 1.21
 9 5 -6 128.9 2.95
 9 5 -5 174.55 3.69
 9 5 -4 3.93 0.63
 9 5 -3 7.48 0.69
 9 5 -2 102.88 2.39
 9 5 -1 70.56 1.82
 9 5 0 10.39 0.73
 9 5 1 70.92 1.83
 9 5 2 103.01 2.39
 9 5 3 7.33 0.68
 9 5 4 4.29 0.64
 9 5 5 173.49 3.67
 9 5 6 127.59 2.92
 9 5 7 29.55 1.22
 9 5 8 46.26 1.57
 9 5 9 0.62 0.67
 9 5 10 121.14 3
 9 5 11 66.86 2.08
 9 5 12 60.18 2.08
 9 5 13 1.84 0.88
 9 5 14 26.33 1.45
 9 5 15 4.55 0.96
 9 5 16 11.5 1.15
 9 5 17 13.26 1.15
 9 5 18 23.05 1.28
 9 6 -18 9.64 0.99
 9 6 -17 9.44 1.04
 9 6 -16 8.03 1.05
 9 6 -15 17.47 1.25
 9 6 -14 8.5 1.04
 9 6 -13 26.02 1.44
 9 6 -12 13.26 1.14
 9 6 -11 75.61 2.33
 9 6 -10 15.23 1.06
 9 6 -9 1.29 0.72
 9 6 -8 124.8 3
 9 6 -7 6.6 0.79
 9 6 -6 127.29 2.96
 9 6 -5 190.2 3.99
 9 6 -4 28.68 1.16
 9 6 -3 25.96 1.09
 9 6 -2 264.25 5.16
 9 6 -1 70.62 1.86
 9 6 0 124.36 2.79
 9 6 1 70.51 1.86
 9 6 2 264.47 5.17
 9 6 3 25.81 1.08
 9 6 4 28.91 1.16
 9 6 5 192.78 4.04
 9 6 6 122.79 2.88
 9 6 7 6.54 0.78
 9 6 8 125.93 3.02
 9 6 9 1.35 0.72
 9 6 10 14.7 1.05
 9 6 11 74.92 2.31
 9 6 12 13.47 1.15
 9 6 13 28.55 1.49
 9 6 14 6.79 1.01
 9 6 15 16.54 1.23
 9 6 16 8.15 1.05
 9 6 17 10.28 1.06
 9 6 18 8.25 0.95
 9 7 -18 2.05 0.82
 9 7 -17 1.56 0.84
 9 7 -16 14.53 1.19
 9 7 -15 7.83 1.07
 9 7 -14 0.74 0.85
 9 7 -13 10.72 1.1
 9 7 -12 20.84 1.32
 9 7 -11 32.38 1.54
 9 7 -10 11.78 1.01
 9 7 -9 31.21 1.38
 9 7 -8 26.49 1.25
 9 7 -7 50.57 1.68
 9 7 -6 58.2 1.79
 9 7 -5 189.84 4.03
 9 7 -4 138.07 3.12
 9 7 -3 210.81 4.32
 9 7 -2 57.91 1.69
 9 7 -1 136.84 3.04
 9 7 0 176.69 3.71
 9 7 1 132.77 2.98
 9 7 2 58.08 1.7
 9 7 3 205.74 4.24
 9 7 4 137.41 3.11
 9 7 5 187.1 3.99
 9 7 6 56.7 1.76
 9 7 7 52.27 1.71
 9 7 8 25.9 1.25
 9 7 9 31.56 1.38
 9 7 10 11.84 1.01
 9 7 11 32.02 1.54
 9 7 12 20.14 1.3
 9 7 13 7.92 1.05
 9 7 14 2.09 0.87
 9 7 15 9.51 1.11
 9 7 16 14.4 1.19
 9 7 17 1.35 0.83
 9 7 18 0.55 0.8
 9 8 -17 3.65 0.85
 9 8 -16 10.24 1.06
 9 8 -15 6.52 1
 9 8 -14 4.45 0.94
 9 8 -13 4.82 0.96
 9 8 -12 4.63 0.96
 9 8 -11 28.99 1.5
 9 8 -10 1.47 0.79
 9 8 -9 103.31 2.74
 9 8 -8 83.32 2.35
 9 8 -7 2.69 0.74
 9 8 -6 33.93 1.38
 9 8 -5 115.7 2.81
 9 8 -4 131.7 3.06
 9 8 -3 15.74 0.96
 9 8 -2 54.21 1.67
 9 8 -1 332.73 6.4
 9 8 0 1.85 0.64
 9 8 1 330.45 6.37
 9 8 2 55.56 1.69
 9 8 3 15.67 0.96
 9 8 4 133.33 3.09
 9 8 5 114.79 2.79
 9 8 6 35.66 1.41
 9 8 7 2.47 0.74
 9 8 8 82.11 2.33
 9 8 9 101.92 2.71
 9 8 10 1.63 0.81
 9 8 11 30.23 1.51
 9 8 12 5.19 0.95
 9 8 13 5.04 0.96
 9 8 14 4.02 0.93
 9 8 15 7.13 1.01
 9 8 16 8.58 1.04
 9 8 17 3.91 0.85
 9 9 -17 2.68 0.85
 9 9 -16 1.84 0.84
 9 9 -15 14.08 1.18
 9 9 -14 2.7 0.93
 9 9 -13 26.65 1.45
 9 9 -12 14.58 1.2
 9 9 -11 28.54 1.49
 9 9 -10 32.14 1.55
 9 9 -9 25.12 1.36
 9 9 -8 25.03 1.29
 9 9 -7 65.04 2.02
 9 9 -6 8.38 0.89
 9 9 -5 41.3 1.52
 9 9 -4 81.12 2.23
 9 9 -3 265.94 5.37
 9 9 -2 53.56 1.71
 9 9 -1 49.35 1.61
 9 9 0 63.7 1.87
 9 9 1 49.56 1.62
 9 9 2 56.05 1.75
 9 9 3 265.34 5.36
 9 9 4 79.79 2.21
 9 9 5 41.79 1.53
 9 9 6 8.85 0.89
 9 9 7 64.63 2.01
 9 9 8 25.16 1.29
 9 9 9 24.03 1.33
 9 9 10 32.41 1.57
 9 9 11 27.46 1.46
 9 9 12 14.99 1.2
 9 9 13 26.11 1.43
 9 9 14 2.33 0.92
 9 9 15 14.03 1.17
 9 9 16 2.92 0.85
 9 9 17 2.52 0.84
 9 10 -16 5.8 0.89
 9 10 -15 1.41 0.85
 9 10 -14 2.3 0.9
 9 10 -13 1.28 0.87
 9 10 -12 0.85 0.86
 9 10 -11 5.79 0.99
 9 10 -10 15.91 1.22
 9 10 -9 4.69 0.94
 9 10 -8 60.21 2.04
 9 10 -7 8.02 0.92
 9 10 -6 104.89 2.74
 9 10 -5 28.75 1.32
 9 10 -4 63.87 1.97
 9 10 -3 40.71 1.53
 9 10 -2 238.19 4.95
 9 10 -1 11.5 0.93
 9 10 0 1 0.66
 9 10 1 11.82 0.92
 9 10 2 239.51 4.97
 9 10 3 42.01 1.56
 9 10 4 63.84 1.97
 9 10 5 27.55 1.3
 9 10 6 106.28 2.77
 9 10 7 6.41 0.9
 9 10 8 59.33 2.03
 9 10 9 4.92 0.94
 9 10 10 15.23 1.21
 9 10 11 6.38 0.99
 9 10 12 1.63 0.87
 9 10 13 2.09 0.88
 9 10 14 2.12 0.9
 9 10 15 1.92 0.87
 9 10 16 5.28 0.88
 9 11 -16 0.86 0.79
 9 11 -15 6.59 0.94
 9 11 -14 0.6 0.85
 9 11 -13 29.02 1.51
 9 11 -12 12.94 1.15
 9 11 -11 8.65 1.06
 9 11 -10 20.15 1.32
 9 11 -9 1.46 0.87
 9 11 -8 21.47 1.33
 9 11 -7 69.31 2.26
 9 11 -6 0.09 0.77
 9 11 -5 47.39 1.72
 9 11 -4 57.4 1.89
 9 11 -3 40.61 1.56
 9 11 -2 36.14 1.47
 9 11 -1 38.98 1.51
 9 11 0 59.73 1.9
 9 11 1 39.15 1.52
 9 11 2 36.03 1.47
 9 11 3 38.41 1.52
 9 11 4 56.97 1.89
 9 11 5 45.18 1.68
 9 11 6 0.2 0.79
 9 11 7 66.29 2.2
 9 11 8 21.94 1.33
 9 11 9 0.73 0.85
 9 11 10 19.29 1.3
 9 11 11 7.45 1.04
 9 11 12 12.5 1.14
 9 11 13 28.55 1.51
 9 11 14 0.88 0.85
 9 11 15 6.92 0.94
 9 11 16 1.21 0.79
 9 12 -15 1.99 0.81
 9 12 -14 -0.1 0.8
 9 12 -13 22.94 1.37
 9 12 -12 16.32 1.26
 9 12 -11 7.33 1.02
 9 12 -10 33.76 1.61
 9 12 -9 12.48 1.16
 9 12 -8 43.53 1.8
 9 12 -7 3.13 0.9
 9 12 -6 9.22 1.04
 9 12 -5 12.39 1.12
 9 12 -4 26.9 1.39
 9 12 -3 6.7 0.93
 9 12 -2 40.35 1.58
 9 12 -1 58.32 1.92
 9 12 0 4.05 0.81
 9 12 1 57.62 1.91
 9 12 2 42.19 1.62
 9 12 3 7.14 0.95
 9 12 4 27.37 1.39
 9 12 5 13.46 1.13
 9 12 6 8.34 1.02
 9 12 7 2.56 0.86
 9 12 8 42.16 1.77
 9 12 9 12.16 1.16
 9 12 10 35.07 1.63
 9 12 11 7.08 1.04
 9 12 12 14.34 1.22
 9 12 13 22.45 1.35
 9 12 14 0.62 0.8
 9 12 15 2.58 0.83
 9 13 -14 0.24 0.76
 9 13 -13 11.38 1.07
 9 13 -12 0.48 0.84
 9 13 -11 7.64 1.06
 9 13 -10 22.69 1.36
 9 13 -9 4.77 0.95
 9 13 -8 30.38 1.54
 9 13 -7 7.43 1.02
 9 13 -6 3.5 0.92
 9 13 -5 17.67 1.25
 9 13 -4 0.62 0.85
 9 13 -3 25.12 1.4
 9 13 -2 16.12 1.19
 9 13 -1 14.52 1.15
 9 13 0 14.03 1.13
 9 13 1 14.83 1.16
 9 13 2 16.63 1.2
 9 13 3 26.52 1.43
 9 13 4 1.44 0.85
 9 13 5 18.76 1.27
 9 13 6 2.72 0.9
 9 13 7 7.58 1.03
 9 13 8 29.76 1.52
 9 13 9 4.7 0.96
 9 13 10 22.03 1.34
 9 13 11 8.3 1.07
 9 13 12 -0.31 0.85
 9 13 13 11.82 1.08
 9 13 14 1.4 0.78
 9 14 -13 2.87 0.83
 9 14 -12 1.4 0.82
 9 14 -11 -0.13 0.84
 9 14 -10 11.85 1.15
 9 14 -9 3.1 0.95
 9 14 -8 45.88 1.83
 9 14 -7 9.98 1.09
 9 14 -6 1.29 0.89
 9 14 -5 19.46 1.3
 9 14 -4 6.89 1.01
 9 14 -3 -0.04 0.83
 9 14 -2 1.14 0.85
 9 14 -1 6.31 1
 9 14 0 -0.69 0.81
 9 14 1 6.02 0.98
 9 14 2 0.02 0.83
 9 14 3 1.55 0.85
 9 14 4 7.35 1.02
 9 14 5 19.27 1.29
 9 14 6 2.53 0.91
 9 14 7 9.24 1.07
 9 14 8 45.81 1.83
 9 14 9 4.21 0.96
 9 14 10 12.77 1.16
 9 14 11 1.66 0.84
 9 14 12 1.12 0.82
 9 14 13 3.53 0.84
 9 15 -12 10.41 1
 9 15 -11 11.59 1.06
 9 15 -10 1.59 0.89
 9 15 -9 1.14 0.86
 9 15 -8 -0.02 0.85
 9 15 -7 0.46 0.87
 9 15 -6 1.75 0.89
 9 15 -5 15.46 1.21
 9 15 -4 1.06 0.87
 9 15 -3 9.83 1.09
 9 15 -2 1.46 0.85
 9 15 -1 3.35 0.92
 9 15 0 29.02 1.5
 9 15 1 3.24 0.9
 9 15 2 0.72 0.86
 9 15 3 10.55 1.1
 9 15 4 1.23 0.86
 9 15 5 15.04 1.2
 9 15 6 3.12 0.9
 9 15 7 1.8 0.9
 9 15 8 0.27 0.86
 9 15 9 0.65 0.86
 9 15 10 3.08 0.88
 9 15 11 11.53 1.05
 9 15 12 10.44 1.02
 9 16 -10 6.49 0.92
 9 16 -9 1.58 0.83
 9 16 -8 1.64 0.85
 9 16 -7 6.32 0.98
 9 16 -6 10.05 1.1
 9 16 -5 2.21 0.94
 9 16 -4 4.21 0.97
 9 16 -3 5.31 0.96
 9 16 -2 0.11 0.82
 9 16 -1 3.68 0.92
 9 16 0 4.13 0.94
 9 16 1 4.56 0.95
 9 16 2 0.42 0.82
 9 16 3 5.75 0.97
 9 16 4 3.53 0.94
 9 16 5 4.42 0.97
 9 16 6 8.63 1.08
 9 16 7 5.58 0.97
 9 16 8 0.75 0.82
 9 16 9 0.95 0.81
 9 16 10 5.62 0.9
 9 17 -9 2.41 0.85
 9 17 -8 2.97 0.84
 9 17 -7 3.64 0.87
 9 17 -6 0.4 0.82
 9 17 -5 4.63 0.93
 9 17 -4 3.72 0.93
 9 17 -3 3.69 0.93
 9 17 -2 12.32 1.16
 9 17 -1 1.82 0.9
 9 17 0 1.77 0.9
 9 17 1 0.67 0.87
 9 17 2 13.96 1.19
 9 17 3 4.93 0.95
 9 17 4 3.42 0.93
 9 17 5 3.58 0.91
 9 17 6 -0.02 0.8
 9 17 7 2.86 0.88
 9 17 8 3.28 0.84
 9 17 9 3.44 0.86
 9 18 -7 0.74 0.8
 9 18 -6 4.08 0.86
 9 18 -5 2.83 0.83
 9 18 -4 4.18 0.88
 9 18 -3 2.37 0.85
 9 18 -2 2.86 0.88
 9 18 -1 5.86 0.95
 9 18 0 3.69 0.9
 9 18 1 4.85 0.92
 9 18 2 3.66 0.89
 9 18 3 1.6 0.83
 9 18 4 3.88 0.88
 9 18 5 0.94 0.82
 9 18 6 4.67 0.87
 9 18 7 0.12 0.8
 9 19 -3 0.48 0.78
 9 19 -2 2.34 0.81
 9 19 -1 0.67 0.77
 9 19 0 0.02 0.76
 9 19 1 0.45 0.77
 9 19 2 2.58 0.8
 9 19 3 -0.5 0.78
 10 0 0 435.69 7.98
 10 0 1 373.4 6.93
 10 0 2 171.49 3.55
 10 0 3 160.48 3.38
 10 0 4 142.82 3.11
 10 0 5 184.43 3.85
 10 0 6 16.41 0.94
 10 0 7 202.97 4.25
 10 0 8 12.6 0.92
 10 0 9 30.98 1.31
 10 0 10 7.25 0.87
 10 0 11 39.77 1.56
 10 0 12 45.62 1.8
 10 0 13 25.76 1.43
 10 0 14 35.88 1.66
 10 0 15 1.11 0.86
 10 0 16 25.83 1.47
 10 0 17 -0.23 0.82
 10 0 18 5.3 0.92
 10 1 -18 12.89 1.07
 10 1 -17 8.26 1.03
 10 1 -16 7.21 1.05
 10 1 -15 20.07 1.32
 10 1 -14 87.38 2.64
 10 1 -13 10.9 1.1
 10 1 -12 67.15 2.22
 10 1 -11 79.58 2.3
 10 1 -10 87.02 2.4
 10 1 -9 98.18 2.54
 10 1 -8 -0.24 0.64
 10 1 -7 312.96 6.11
 10 1 -6 47.4 1.52
 10 1 -5 186.28 3.89
 10 1 -4 6.03 0.67
 10 1 -3 46.67 1.43
 10 1 -2 158.94 3.34
 10 1 -1 89.54 2.15
 10 1 0 473.51 8.61
 10 1 1 89.05 2.14
 10 1 2 154.91 3.28
 10 1 3 45.69 1.41
 10 1 4 4.84 0.64
 10 1 5 186.07 3.88
 10 1 6 47.21 1.52
 10 1 7 306.94 6.02
 10 1 8 0.7 0.65
 10 1 9 97.43 2.53
 10 1 10 88.67 2.43
 10 1 11 78.13 2.28
 10 1 12 69.68 2.26
 10 1 13 10.19 1.09
 10 1 14 86.03 2.61
 10 1 15 20.81 1.33
 10 1 16 8.11 1.06
 10 1 17 7.7 1.02
 10 1 18 13.19 1.09
 10 2 -18 6.86 0.94
 10 2 -17 10.99 1.1
 10 2 -16 23.92 1.42
 10 2 -15 15.32 1.23
 10 2 -14 85.65 2.6
 10 2 -13 61.93 2.14
 10 2 -12 37.71 1.66
 10 2 -11 3.69 0.8
 10 2 -10 79.69 2.28
 10 2 -9 5.2 0.79
 10 2 -8 112.95 2.77
 10 2 -7 68.51 1.95
 10 2 -6 278.5 5.49
 10 2 -5 12.69 0.84
 10 2 -4 204.02 4.16
 10 2 -3 4.53 0.63
 10 2 -2 95.8 2.27
 10 2 -1 10.75 0.75
 10 2 0 85.49 2.09
 10 2 1 10.47 0.74
 10 2 2 96.92 2.29
 10 2 3 3.7 0.61
 10 2 4 203.01 4.15
 10 2 5 11.43 0.81
 10 2 6 278.13 5.49
 10 2 7 69.39 1.96
 10 2 8 111.66 2.75
 10 2 9 5.62 0.8
 10 2 10 81.17 2.3
 10 2 11 3.46 0.78
 10 2 12 37.84 1.64
 10 2 13 62.72 2.16
 10 2 14 83.81 2.57
 10 2 15 16.36 1.23
 10 2 16 24.96 1.44
 10 2 17 11.05 1.1
 10 2 18 6.1 0.92
 10 3 -18 13.06 1.08
 10 3 -17 21.12 1.31
 10 3 -16 5.48 1
 10 3 -15 8.02 1.03
 10 3 -14 23.16 1.39
 10 3 -13 7.58 1.04
 10 3 -12 14.63 1.17
 10 3 -11 16.58 1.15
 10 3 -10 15.06 1.05
 10 3 -9 123.93 3.02
 10 3 -8 109.02 2.71
 10 3 -7 53.98 1.7
 10 3 -6 5.49 0.72
 10 3 -5 42.22 1.41
 10 3 -4 17.76 0.93
 10 3 -3 26.29 1.07
 10 3 -2 35.82 1.24
 10 3 -1 19.48 0.93
 10 3 0 228.27 4.52
 10 3 1 19.83 0.94
 10 3 2 35.83 1.24
 10 3 3 25.12 1.06
 10 3 4 17.63 0.92
 10 3 5 41.75 1.4
 10 3 6 4.86 0.71
 10 3 7 55.02 1.71
 10 3 8 108.91 2.71
 10 3 9 126.28 3.06
 10 3 10 16.13 1.06
 10 3 11 16.84 1.16
 10 3 12 15.13 1.18
 10 3 13 7.72 1.04
 10 3 14 22.63 1.39
 10 3 15 6.58 0.99
 10 3 16 6.51 1.02
 10 3 17 21.55 1.31
 10 3 18 12.43 1.05
 10 4 -18 2.09 0.81
 10 4 -17 9.52 1.05
 10 4 -16 8.59 1.08
 10 4 -15 12.59 1.14
 10 4 -14 6.06 1
 10 4 -13 96.74 2.8
 10 4 -12 10.19 1.07
 10 4 -11 10.44 1.02
 10 4 -10 45.88 1.67
 10 4 -9 29.11 1.31
 10 4 -8 21.4 1.13
 10 4 -7 78.16 2.15
 10 4 -6 13.87 0.91
 10 4 -5 4.51 0.69
 10 4 -4 35.77 1.29
 10 4 -3 60.68 1.72
 10 4 -2 162.91 3.46
 10 4 -1 37.68 1.29
 10 4 0 99.79 2.37
 10 4 1 38.44 1.3
 10 4 2 165.18 3.5
 10 4 3 62.17 1.74
 10 4 4 35.32 1.28
 10 4 5 4.36 0.69
 10 4 6 13.37 0.9
 10 4 7 79.47 2.17
 10 4 8 20.59 1.11
 10 4 9 27.39 1.28
 10 4 10 46.65 1.69
 10 4 11 9.78 1.01
 10 4 12 10.81 1.09
 10 4 13 96.68 2.8
 10 4 14 4.7 0.97
 10 4 15 11.9 1.12
 10 4 16 9.15 1.08
 10 4 17 10.01 1.05
 10 4 18 1.46 0.79
 10 5 -18 2.9 0.84
 10 5 -17 1.42 0.82
 10 5 -16 3.02 0.91
 10 5 -15 2.17 0.93
 10 5 -14 8.53 1.07
 10 5 -13 40.19 1.74
 10 5 -12 19.06 1.28
 10 5 -11 6.33 0.96
 10 5 -10 32.15 1.43
 10 5 -9 7.4 0.88
 10 5 -8 1.83 0.73
 10 5 -7 118.6 2.88
 10 5 -6 31.94 1.3
 10 5 -5 59.67 1.78
 10 5 -4 41.32 1.42
 10 5 -3 186.01 3.9
 10 5 -2 8.43 0.76
 10 5 -1 21.32 1.01
 10 5 0 24.36 1.06
 10 5 1 20.76 1
 10 5 2 9.31 0.77
 10 5 3 185.02 3.88
 10 5 4 39.44 1.39
 10 5 5 60.61 1.8
 10 5 6 32.95 1.32
 10 5 7 121.43 2.93
 10 5 8 1.82 0.71
 10 5 9 7.68 0.89
 10 5 10 30.85 1.4
 10 5 11 6.64 0.97
 10 5 12 18.95 1.28
 10 5 13 39.82 1.73
 10 5 14 8.56 1.04
 10 5 15 3.35 0.95
 10 5 16 3.25 0.9
 10 5 17 0.45 0.82
 10 5 18 2.31 0.84
 10 6 -17 1.19 0.8
 10 6 -16 12.05 1.12
 10 6 -15 5.49 1
 10 6 -14 4.15 0.93
 10 6 -13 1.95 0.89
 10 6 -12 7.18 1.02
 10 6 -11 2.12 0.87
 10 6 -10 10.48 1.03
 10 6 -9 15.24 1.06
 10 6 -8 85.5 2.37
 10 6 -7 16.51 1.04
 10 6 -6 13.63 0.95
 10 6 -5 2.92 0.7
 10 6 -4 1.92 0.67
 10 6 -3 10.44 0.84
 10 6 -2 5.09 0.7
 10 6 -1 43.29 1.44
 10 6 0 50.61 1.57
 10 6 1 44.04 1.46
 10 6 2 5.41 0.71
 10 6 3 10.26 0.83
 10 6 4 2.17 0.67
 10 6 5 2.46 0.69
 10 6 6 13.26 0.95
 10 6 7 16.09 1.03
 10 6 8 85.44 2.36
 10 6 9 16.92 1.1
 10 6 10 10.57 1.02
 10 6 11 3.01 0.88
 10 6 12 8.44 1.04
 10 6 13 2.06 0.88
 10 6 14 2.3 0.89
 10 6 15 4.96 0.99
 10 6 16 12.66 1.13
 10 6 17 1.02 0.8
 10 7 -17 6.72 0.91
 10 7 -16 1.34 0.84
 10 7 -15 25.01 1.42
 10 7 -14 3.11 0.92
 10 7 -13 28.86 1.51
 10 7 -12 5.78 0.98
 10 7 -11 7.08 1.01
 10 7 -10 13.4 1.14
 10 7 -9 4.37 0.87
 10 7 -8 36.39 1.49
 10 7 -7 5.99 0.83
 10 7 -6 1.68 0.72
 10 7 -5 3.06 0.72
 10 7 -4 2.9 0.71
 10 7 -3 233.06 4.78
 10 7 -2 1.17 0.63
 10 7 -1 51.73 1.63
 10 7 0 28.55 1.2
 10 7 1 52.11 1.64
 10 7 2 1.04 0.63
 10 7 3 232.25 4.77
 10 7 4 2.54 0.71
 10 7 5 2.91 0.72
 10 7 6 2.71 0.73
 10 7 7 6.58 0.85
 10 7 8 38.24 1.53
 10 7 9 2.84 0.85
 10 7 10 13.38 1.14
 10 7 11 6.49 0.99
 10 7 12 6.21 0.98
 10 7 13 29.03 1.5
 10 7 14 3.9 0.92
 10 7 15 25.08 1.43
 10 7 16 0.99 0.85
 10 7 17 6.61 0.91
 10 8 -17 1.64 0.81
 10 8 -16 2.6 0.85
 10 8 -15 6.29 0.99
 10 8 -14 7.93 1.06
 10 8 -13 2.29 0.9
 10 8 -12 0.38 0.84
 10 8 -11 14.72 1.19
 10 8 -10 3.8 0.91
 10 8 -9 45.36 1.81
 10 8 -8 34.62 1.49
 10 8 -7 4.65 0.83
 10 8 -6 1.26 0.72
 10 8 -5 152.16 3.5
 10 8 -4 8.39 0.86
 10 8 -3 11.36 0.9
 10 8 -2 33.36 1.34
 10 8 -1 31.3 1.29
 10 8 0 28.37 1.23
 10 8 1 31.56 1.3
 10 8 2 32.17 1.31
 10 8 3 11.6 0.91
 10 8 4 7.64 0.85
 10 8 5 153.55 3.52
 10 8 6 1.67 0.74
 10 8 7 5.05 0.84
 10 8 8 36.34 1.51
 10 8 9 46.09 1.82
 10 8 10 3.72 0.91
 10 8 11 15.27 1.2
 10 8 12 0.66 0.84
 10 8 13 2.27 0.88
 10 8 14 7.18 1.04
 10 8 15 6.13 0.99
 10 8 16 1.71 0.84
 10 8 17 2.39 0.82
 10 9 -16 3.02 0.83
 10 9 -15 11.82 1.1
 10 9 -14 -0.18 0.84
 10 9 -13 1.34 0.89
 10 9 -12 3.24 0.92
 10 9 -11 8.11 1.04
 10 9 -10 9.33 1.07
 10 9 -9 13.56 1.16
 10 9 -8 13.95 1.15
 10 9 -7 21.67 1.27
 10 9 -6 33.83 1.45
 10 9 -5 2.64 0.77
 10 9 -4 29.47 1.32
 10 9 -3 11.15 0.93
 10 9 -2 9.94 0.9
 10 9 -1 7.62 0.84
 10 9 0 62.44 1.91
 10 9 1 7.56 0.84
 10 9 2 9.72 0.89
 10 9 3 10.58 0.92
 10 9 4 29.59 1.32
 10 9 5 2.26 0.77
 10 9 6 35.78 1.48
 10 9 7 23.58 1.3
 10 9 8 15.41 1.17
 10 9 9 14.9 1.17
 10 9 10 8.74 1.06
 10 9 11 7.84 1.04
 10 9 12 1.56 0.89
 10 9 13 1.78 0.91
 10 9 14 -0.07 0.84
 10 9 15 13.84 1.12
 10 9 16 3.45 0.84
 10 10 -15 3.57 0.88
 10 10 -14 1.02 0.84
 10 10 -13 8.7 1.07
 10 10 -12 5.9 0.98
 10 10 -11 2.23 0.91
 10 10 -10 1.54 0.89
 10 10 -9 -0.11 0.83
 10 10 -8 18.99 1.28
 10 10 -7 3.39 0.9
 10 10 -6 8.08 0.97
 10 10 -5 50.63 1.79
 10 10 -4 32.27 1.41
 10 10 -3 10.79 0.96
 10 10 -2 119.8 2.98
 10 10 -1 47.9 1.69
 10 10 0 12.72 0.98
 10 10 1 49.04 1.71
 10 10 2 120.5 2.99
 10 10 3 10.19 0.94
 10 10 4 31.44 1.4
 10 10 5 50.18 1.78
 10 10 6 7.88 0.97
 10 10 7 2.83 0.88
 10 10 8 18.03 1.26
 10 10 9 0.7 0.84
 10 10 10 1.66 0.88
 10 10 11 2.9 0.92
 10 10 12 6.47 0.99
 10 10 13 10.05 1.1
 10 10 14 0.1 0.83
 10 10 15 2.83 0.86
 10 11 -15 4.74 0.86
 10 11 -14 1.9 0.85
 10 11 -13 5.42 0.97
 10 11 -12 12.24 1.15
 10 11 -11 8.89 1.05
 10 11 -10 46.57 1.85
 10 11 -9 7.28 1.01
 10 11 -8 11.26 1.12
 10 11 -7 6.76 1
 10 11 -6 16.32 1.21
 10 11 -5 23.35 1.36
 10 11 -4 14.94 1.14
 10 11 -3 7.75 0.95
 10 11 -2 19.7 1.16
 10 11 -1 8.23 0.91
 10 11 0 18.49 1.14
 10 11 1 8.13 0.91
 10 11 2 19.22 1.16
 10 11 3 8.25 0.95
 10 11 4 16.33 1.15
 10 11 5 24.87 1.38
 10 11 6 15.33 1.19
 10 11 7 5.6 0.97
 10 11 8 12.43 1.13
 10 11 9 6.47 1.01
 10 11 10 45.17 1.83
 10 11 11 8.33 1.05
 10 11 12 11.31 1.14
 10 11 13 4.98 0.96
 10 11 14 2.5 0.85
 10 11 15 4.93 0.87
 10 12 -14 2.33 0.82
 10 12 -13 0.82 0.84
 10 12 -12 3.17 0.92
 10 12 -11 2.81 0.94
 10 12 -10 12.11 1.14
 10 12 -9 6.76 1.02
 10 12 -8 12.28 1.16
 10 12 -7 19.28 1.3
 10 12 -6 6.5 1.02
 10 12 -5 8.75 1.05
 10 12 -4 4.59 0.95
 10 12 -3 15.53 1.18
 10 12 -2 5.07 0.95
 10 12 -1 2.89 0.89
 10 12 0 16.96 1.22
 10 12 1 3.21 0.9
 10 12 2 5.29 0.95
 10 12 3 14.24 1.16
 10 12 4 4.03 0.92
 10 12 5 7.95 1.01
 10 12 6 7.75 1.05
 10 12 7 20 1.31
 10 12 8 13.88 1.2
 10 12 9 5.76 0.99
 10 12 10 11.75 1.14
 10 12 11 1.71 0.92
 10 12 12 2.69 0.91
 10 12 13 1.29 0.85
 10 12 14 1.69 0.8
 10 13 -13 2.93 0.83
 10 13 -12 7.98 1
 10 13 -11 6.23 0.98
 10 13 -10 12.11 1.16
 10 13 -9 21.2 1.38
 10 13 -8 -0.2 0.84
 10 13 -7 6.62 1.03
 10 13 -6 4.67 0.98
 10 13 -5 18.08 1.28
 10 13 -4 5.56 0.99
 10 13 -3 18.45 1.27
 10 13 -2 5.9 0.97
 10 13 -1 -0.27 0.82
 10 13 0 85.87 2.59
 10 13 1 1.28 0.86
 10 13 2 5.62 0.98
 10 13 3 19.02 1.29
 10 13 4 5.03 0.97
 10 13 5 18.26 1.28
 10 13 6 5.76 1
 10 13 7 7.4 1.03
 10 13 8 0.58 0.85
 10 13 9 20.77 1.37
 10 13 10 11.5 1.17
 10 13 11 6.49 0.99
 10 13 12 7.94 1
 10 13 13 2.76 0.82
 10 14 -12 0.84 0.78
 10 14 -11 2.66 0.87
 10 14 -10 31.92 1.54
 10 14 -9 0.83 0.9
 10 14 -8 8.21 1.08
 10 14 -7 2.06 0.89
 10 14 -6 37.35 1.67
 10 14 -5 1.51 0.9
 10 14 -4 8.94 1.05
 10 14 -3 8.09 1.05
 10 14 -2 9.24 1.07
 10 14 -1 6.45 1.01
 10 14 0 0.78 0.86
 10 14 1 7.81 1.04
 10 14 2 9.59 1.08
 10 14 3 7.25 1.01
 10 14 4 8.26 1.05
 10 14 5 1.15 0.88
 10 14 6 35.48 1.64
 10 14 7 3.09 0.92
 10 14 8 9.8 1.11
 10 14 9 1.44 0.89
 10 14 10 31.98 1.54
 10 14 11 2.18 0.84
 10 14 12 0.33 0.78
 10 15 -11 2.61 0.83
 10 15 -10 4.87 0.91
 10 15 -9 5.51 0.95
 10 15 -8 16.8 1.23
 10 15 -7 37.13 1.69
 10 15 -6 4.41 0.98
 10 15 -5 3.72 0.97
 10 15 -4 4.11 0.93
 10 15 -3 5.07 0.98
 10 15 -2 4.99 0.96
 10 15 -1 2 0.9
 10 15 0 14.84 1.19
 10 15 1 2.06 0.88
 10 15 2 4.01 0.96
 10 15 3 5.04 0.96
 10 15 4 3.78 0.93
 10 15 5 3.05 0.97
 10 15 6 4.29 1
 10 15 7 36.95 1.68
 10 15 8 16.49 1.23
 10 15 9 4.58 0.93
 10 15 10 3.66 0.89
 10 15 11 3.22 0.83
 10 16 -9 -0.38 0.76
 10 16 -8 3.62 0.91
 10 16 -7 0.73 0.84
 10 16 -6 3.24 0.91
 10 16 -5 10.84 1.11
 10 16 -4 6.57 1.03
 10 16 -3 33.91 1.63
 10 16 -2 5.07 1.01
 10 16 -1 23.32 1.42
 10 16 0 7.43 1.05
 10 16 1 23.69 1.43
 10 16 2 4.17 0.97
 10 16 3 34.55 1.64
 10 16 4 7.97 1.05
 10 16 5 10.73 1.11
 10 16 6 4.24 0.94
 10 16 7 0.99 0.84
 10 16 8 3.8 0.9
 10 16 9 0.45 0.77
 10 17 -8 9 1.01
 10 17 -7 19.05 1.19
 10 17 -6 7.91 0.98
 10 17 -5 4.37 0.91
 10 17 -4 3.95 0.9
 10 17 -3 2.86 0.89
 10 17 -2 3.74 0.91
 10 17 -1 11.3 1.1
 10 17 0 55.86 2.02
 10 17 1 10.27 1.1
 10 17 2 3.43 0.91
 10 17 3 2.88 0.89
 10 17 4 4.52 0.92
 10 17 5 4.82 0.9
 10 17 6 6.55 0.95
 10 17 7 18.29 1.17
 10 17 8 10.06 1.02
 10 18 -5 3.45 0.88
 10 18 -4 12.71 1.05
 10 18 -3 2.07 0.83
 10 18 -2 4.72 0.89
 10 18 -1 4.69 0.89
 10 18 0 0.52 0.8
 10 18 1 6.33 0.92
 10 18 2 4.32 0.89
 10 18 3 2.03 0.83
 10 18 4 12.49 1.06
 10 18 5 2.77 0.86
 11 0 1 124.97 2.84
 11 0 2 6.14 0.71
 11 0 3 143.86 3.19
 11 0 4 0.27 0.6
 11 0 5 24.44 1.13
 11 0 6 2.29 0.67
 11 0 7 4.64 0.76
 11 0 8 39.96 1.51
 11 0 9 11.27 0.96
 11 0 10 65.25 2.05
 11 0 11 -0.77 0.79
 11 0 12 1.21 0.85
 11 0 13 18.08 1.29
 11 0 14 1.17 0.87
 11 0 15 12.97 1.2
 11 0 16 0.35 0.86
 11 0 17 0.75 0.81
 11 0 18 9.55 1.03
 11 1 -18 0.02 0.77
 11 1 -17 1.59 0.84
 11 1 -16 45.56 1.83
 11 1 -15 23.38 1.43
 11 1 -14 11.29 1.13
 11 1 -13 24.08 1.42
 11 1 -12 31.7 1.55
 11 1 -11 13.11 1.12
 11 1 -10 20.07 1.17
 11 1 -9 12.36 0.99
 11 1 -8 27.57 1.27
 11 1 -7 50.14 1.67
 11 1 -6 14.41 0.95
 11 1 -5 111.97 2.7
 11 1 -4 20.79 1.03
 11 1 -3 54.66 1.65
 11 1 -2 22.18 1.03
 11 1 -1 25.95 1.1
 11 1 0 52.45 1.58
 11 1 1 27.55 1.13
 11 1 2 22.48 1.04
 11 1 3 53.6 1.63
 11 1 4 20.99 1.03
 11 1 5 112.13 2.7
 11 1 6 15.2 0.96
 11 1 7 50.51 1.68
 11 1 8 27.31 1.27
 11 1 9 11.95 0.98
 11 1 10 19.58 1.17
 11 1 11 13.5 1.14
 11 1 12 32.97 1.58
 11 1 13 24.25 1.4
 11 1 14 12.03 1.13
 11 1 15 21.95 1.39
 11 1 16 45.48 1.84
 11 1 17 0.9 0.84
 11 1 18 0.39 0.79
 11 2 -18 0.45 0.8
 11 2 -17 15.31 1.15
 11 2 -16 4.11 0.94
 11 2 -15 2.95 0.94
 11 2 -14 7.93 1.05
 11 2 -13 9.85 1.09
 11 2 -12 49.81 1.92
 11 2 -11 32.41 1.54
 11 2 -10 5.05 0.85
 11 2 -9 34.1 1.43
 11 2 -8 72.6 2.12
 11 2 -7 12.95 0.95
 11 2 -6 49.49 1.63
 11 2 -5 50.95 1.63
 11 2 -4 255.15 5.12
 11 2 -3 24.17 1.1
 11 2 -2 192.74 4.01
 11 2 -1 3.32 0.66
 11 2 0 93.19 2.3
 11 2 1 3.14 0.65
 11 2 2 193.33 4.02
 11 2 3 26.48 1.14
 11 2 4 258.49 5.17
 11 2 5 51 1.63
 11 2 6 49.15 1.63
 11 2 7 12.84 0.95
 11 2 8 72.49 2.12
 11 2 9 33.43 1.43
 11 2 10 5.3 0.84
 11 2 11 34.54 1.58
 11 2 12 49.44 1.91
 11 2 13 9.45 1.07
 11 2 14 7.58 1.03
 11 2 15 3.46 0.95
 11 2 16 4.74 0.95
 11 2 17 15.21 1.15
 11 2 18 0.44 0.81
 11 3 -17 4.81 0.91
 11 3 -16 0.42 0.85
 11 3 -15 1.88 0.91
 11 3 -14 1.13 0.86
 11 3 -13 16.11 1.24
 11 3 -12 4.42 0.95
 11 3 -11 3.52 0.91
 11 3 -10 1.55 0.79
 11 3 -9 75.14 2.21
 11 3 -8 35.31 1.45
 11 3 -7 202.74 4.35
 11 3 -6 77.67 2.16
 11 3 -5 146.56 3.32
 11 3 -4 28.19 1.2
 11 3 -3 137.21 3.11
 11 3 -2 149.41 3.3
 11 3 -1 126.9 2.9
 11 3 0 1.24 0.62
 11 3 1 126.59 2.89
 11 3 2 151.19 3.33
 11 3 3 135.46 3.07
 11 3 4 28.34 1.2
 11 3 5 148.47 3.35
 11 3 6 77.68 2.15
 11 3 7 205.02 4.39
 11 3 8 36.63 1.47
 11 3 9 75.52 2.22
 11 3 10 1.39 0.79
 11 3 11 4.26 0.92
 11 3 12 4.84 0.96
 11 3 13 16.4 1.24
 11 3 14 1.4 0.87
 11 3 15 2.21 0.91
 11 3 16 1.7 0.86
 11 3 17 5.91 0.92
 11 4 -17 15.59 1.13
 11 4 -16 0.99 0.83
 11 4 -15 10.75 1.11
 11 4 -14 22.29 1.36
 11 4 -13 29.73 1.52
 11 4 -12 13.68 1.17
 11 4 -11 128.72 3.35
 11 4 -10 27.48 1.4
 11 4 -9 1.42 0.77
 11 4 -8 27.48 1.3
 11 4 -7 1.91 0.72
 11 4 -6 17 1.03
 11 4 -5 11.02 0.89
 11 4 -4 77.59 2.12
 11 4 -3 126.12 2.94
 11 4 -2 313.39 6.09
 11 4 -1 143.24 3.2
 11 4 0 18.76 1
 11 4 1 143.31 3.2
 11 4 2 307.84 6
 11 4 3 123.74 2.9
 11 4 4 78.83 2.14
 11 4 5 11.2 0.88
 11 4 6 16.82 1.03
 11 4 7 1.87 0.72
 11 4 8 27.9 1.31
 11 4 9 1.37 0.76
 11 4 10 26.63 1.39
 11 4 11 125.53 3.29
 11 4 12 13.04 1.16
 11 4 13 30.69 1.55
 11 4 14 23.17 1.37
 11 4 15 9.27 1.1
 11 4 16 0.95 0.83
 11 4 17 15.31 1.13
 11 5 -17 1.69 0.79
 11 5 -16 11.23 1.07
 11 5 -15 14.47 1.21
 11 5 -14 2.99 0.9
 11 5 -13 37.34 1.67
 11 5 -12 3.17 0.93
 11 5 -11 4.89 0.97
 11 5 -10 1.97 0.87
 11 5 -9 75.62 2.32
 11 5 -8 189.61 4.21
 11 5 -7 77.44 2.23
 11 5 -6 72.06 2.1
 11 5 -5 18.23 1.06
 11 5 -4 36.6 1.4
 11 5 -3 65.74 1.92
 11 5 -2 129.85 3.01
 11 5 -1 24.22 1.13
 11 5 0 2.56 0.67
 11 5 1 24.48 1.14
 11 5 2 128.01 2.98
 11 5 3 66.23 1.92
 11 5 4 36.32 1.39
 11 5 5 19.18 1.07
 11 5 6 71.83 2.09
 11 5 7 76.87 2.21
 11 5 8 186.88 4.17
 11 5 9 77.07 2.35
 11 5 10 3.03 0.88
 11 5 11 5.65 0.97
 11 5 12 2.03 0.91
 11 5 13 39.66 1.72
 11 5 14 1.5 0.89
 11 5 15 16.12 1.22
 11 5 16 10.87 1.07
 11 5 17 1.16 0.79
 11 6 -17 0.22 0.78
 11 6 -16 16.56 1.18
 11 6 -15 1.18 0.86
 11 6 -14 1.65 0.91
 11 6 -13 9.3 1.07
 11 6 -12 44.09 1.81
 11 6 -11 11.33 1.11
 11 6 -10 29.79 1.51
 11 6 -9 7.78 0.98
 11 6 -8 35.51 1.5
 11 6 -7 5.37 0.84
 11 6 -6 3.57 0.78
 11 6 -5 17.29 1.06
 11 6 -4 14.4 0.98
 11 6 -3 109.19 2.7
 11 6 -2 24.98 1.17
 11 6 -1 41.4 1.48
 11 6 0 58.05 1.78
 11 6 1 41.58 1.48
 11 6 2 24.48 1.16
 11 6 3 109.81 2.72
 11 6 4 12.8 0.96
 11 6 5 18.86 1.09
 11 6 6 4.3 0.78
 11 6 7 5.39 0.84
 11 6 8 35.33 1.49
 11 6 9 6.83 0.96
 11 6 10 30.91 1.53
 11 6 11 10.93 1.12
 11 6 12 44.15 1.82
 11 6 13 9.06 1.07
 11 6 14 1.95 0.91
 11 6 15 2.16 0.88
 11 6 16 16.71 1.17
 11 6 17 0.88 0.81
 11 7 -16 0.79 0.8
 11 7 -15 11.65 1.09
 11 7 -14 15.31 1.22
 11 7 -13 5.96 0.98
 11 7 -12 16 1.24
 11 7 -11 12.28 1.15
 11 7 -10 6.51 0.99
 11 7 -9 11.06 1.08
 11 7 -8 6.18 0.93
 11 7 -7 38.87 1.56
 11 7 -6 28.6 1.34
 11 7 -5 18.87 1.13
 11 7 -4 17.81 1.08
 11 7 -3 1.9 0.71
 11 7 -2 3.63 0.74
 11 7 -1 106.49 2.67
 11 7 0 46.56 1.6
 11 7 1 105.5 2.65
 11 7 2 3.48 0.74
 11 7 3 2.02 0.71
 11 7 4 18.48 1.09
 11 7 5 19.56 1.13
 11 7 6 27.72 1.32
 11 7 7 38.43 1.55
 11 7 8 5.96 0.93
 11 7 9 10.98 1.08
 11 7 10 4.93 0.96
 11 7 11 11.7 1.13
 11 7 12 14.04 1.19
 11 7 13 6.92 0.98
 11 7 14 13.97 1.19
 11 7 15 11.13 1.09
 11 7 16 1.02 0.8
 11 8 -16 3.04 0.83
 11 8 -15 0.59 0.81
 11 8 -14 1.03 0.87
 11 8 -13 3.91 0.96
 11 8 -12 19.52 1.3
 11 8 -11 3.37 0.94
 11 8 -10 -0.18 0.85
 11 8 -9 34.78 1.62
 11 8 -8 2.88 0.9
 11 8 -7 27.53 1.4
 11 8 -6 16.06 1.11
 11 8 -5 28.07 1.33
 11 8 -4 12.48 0.99
 11 8 -3 19.45 1.12
 11 8 -2 4.56 0.78
 11 8 -1 11.3 0.93
 11 8 0 2.59 0.73
 11 8 1 11.04 0.92
 11 8 2 4.42 0.78
 11 8 3 18.63 1.11
 11 8 4 12.51 0.99
 11 8 5 28.41 1.34
 11 8 6 17.15 1.13
 11 8 7 28.24 1.42
 11 8 8 2.53 0.9
 11 8 9 34.1 1.61
 11 8 10 1.01 0.86
 11 8 11 3.63 0.93
 11 8 12 18.91 1.29
 11 8 13 4.27 0.96
 11 8 14 2.77 0.88
 11 8 15 0.67 0.82
 11 8 16 2.37 0.82
 11 9 -15 13.98 1.1
 11 9 -14 1.56 0.86
 11 9 -13 7.37 1.05
 11 9 -12 7.75 1.08
 11 9 -11 25.95 1.45
 11 9 -10 1.83 0.9
 11 9 -9 2.7 0.92
 11 9 -8 11.42 1.13
 11 9 -7 12.82 1.13
 11 9 -6 17.52 1.2
 11 9 -5 1.63 0.82
 11 9 -4 15.17 1.06
 11 9 -3 3.04 0.78
 11 9 -2 4.64 0.8
 11 9 -1 4.23 0.79
 11 9 0 4.13 0.79
 11 9 1 4.76 0.81
 11 9 2 2.95 0.77
 11 9 3 1.01 0.75
 11 9 4 14.74 1.06
 11 9 5 1.88 0.81
 11 9 6 17.95 1.21
 11 9 7 13.39 1.14
 11 9 8 10.7 1.1
 11 9 9 2 0.89
 11 9 10 1.85 0.9
 11 9 11 26.42 1.45
 11 9 12 8.73 1.1
 11 9 13 7.39 1.05
 11 9 14 0.94 0.84
 11 9 15 15.47 1.12
 11 10 -15 1.97 0.83
 11 10 -14 0.78 0.8
 11 10 -13 0.65 0.85
 11 10 -12 12.98 1.18
 11 10 -11 1.34 0.88
 11 10 -10 4.99 0.96
 11 10 -9 2.1 0.89
 11 10 -8 3.3 0.94
 11 10 -7 1.96 0.87
 11 10 -6 53.52 1.98
 11 10 -5 13.57 1.15
 11 10 -4 1.17 0.8
 11 10 -3 3.42 0.86
 11 10 -2 38.94 1.59
 11 10 -1 8.05 0.93
 11 10 0 106.96 2.8
 11 10 1 7.85 0.91
 11 10 2 38.94 1.59
 11 10 3 2.77 0.85
 11 10 4 1.31 0.8
 11 10 5 13.12 1.14
 11 10 6 52.53 1.96
 11 10 7 0.21 0.84
 11 10 8 3.28 0.92
 11 10 9 1.12 0.88
 11 10 10 4.29 0.95
 11 10 11 1.19 0.87
 11 10 12 13.7 1.2
 11 10 13 1.01 0.85
 11 10 14 0.07 0.8
 11 10 15 2.46 0.85
 11 11 -14 4.16 0.84
 11 11 -13 2.86 0.89
 11 11 -12 12.91 1.16
 11 11 -11 19.43 1.33
 11 11 -10 17.02 1.24
 11 11 -9 23.85 1.41
 11 11 -8 16.37 1.24
 11 11 -7 11.22 1.13
 11 11 -6 30.51 1.55
 11 11 -5 3.67 0.91
 11 11 -4 3.45 0.92
 11 11 -3 5.83 0.97
 11 11 -2 4.44 0.93
 11 11 -1 3.67 0.91
 11 11 0 19.17 1.25
 11 11 1 3.45 0.9
 11 11 2 4.31 0.93
 11 11 3 4.85 0.95
 11 11 4 3.59 0.92
 11 11 5 1.4 0.89
 11 11 6 31.6 1.56
 11 11 7 10.13 1.11
 11 11 8 14.59 1.2
 11 11 9 24.72 1.41
 11 11 10 15.72 1.24
 11 11 11 19.27 1.33
 11 11 12 12.94 1.15
 11 11 13 5.49 0.91
 11 11 14 2.91 0.82
 11 12 -13 11.55 1.03
 11 12 -12 7.25 0.98
 11 12 -11 9.85 1.1
 11 12 -10 12.02 1.17
 11 12 -9 11.44 1.19
 11 12 -8 0.97 0.89
 11 12 -7 1.5 0.87
 11 12 -6 34 1.62
 11 12 -5 35.82 1.66
 11 12 -4 16.43 1.25
 11 12 -3 28.7 1.5
 11 12 -2 17.22 1.25
 11 12 -1 0.87 0.86
 11 12 0 31.19 1.54
 11 12 1 0.8 0.86
 11 12 2 16.68 1.23
 11 12 3 27.7 1.49
 11 12 4 17.08 1.26
 11 12 5 34.44 1.63
 11 12 6 32.89 1.6
 11 12 7 0.62 0.86
 11 12 8 1.09 0.88
 11 12 9 12.53 1.18
 11 12 10 11.12 1.14
 11 12 11 8.29 1.04
 11 12 12 7.71 0.99
 11 12 13 11.68 1.04
 11 13 -12 17.37 1.16
 11 13 -11 12.6 1.11
 11 13 -10 0.45 0.85
 11 13 -9 14.87 1.23
 11 13 -8 11.39 1.16
 11 13 -7 3.58 0.95
 11 13 -6 11.21 1.12
 11 13 -5 38.14 1.7
 11 13 -4 13.84 1.2
 11 13 -3 26.4 1.46
 11 13 -2 5.17 0.98
 11 13 -1 63.73 2.19
 11 13 0 0.68 0.88
 11 13 1 64.05 2.2
 11 13 2 4.56 0.97
 11 13 3 25.28 1.44
 11 13 4 14.9 1.22
 11 13 5 39.22 1.72
 11 13 6 10.73 1.1
 11 13 7 4.25 0.95
 11 13 8 9.5 1.11
 11 13 9 14.38 1.21
 11 13 10 1.85 0.87
 11 13 11 12.63 1.09
 11 13 12 18.07 1.16
 11 14 -11 0.94 0.77
 11 14 -10 2.71 0.86
 11 14 -9 5.22 0.94
 11 14 -8 23.95 1.4
 11 14 -7 2.8 0.94
 11 14 -6 16.04 1.27
 11 14 -5 9.87 1.1
 11 14 -4 25.48 1.44
 11 14 -3 34.95 1.64
 11 14 -2 10.8 1.11
 11 14 -1 11.25 1.12
 11 14 0 13.92 1.19
 11 14 1 10.45 1.1
 11 14 2 8.8 1.08
 11 14 3 35.9 1.65
 11 14 4 28.19 1.49
 11 14 5 8.99 1.07
 11 14 6 17.6 1.29
 11 14 7 1.62 0.91
 11 14 8 24.67 1.41
 11 14 9 4.03 0.93
 11 14 10 1.69 0.84
 11 14 11 0.24 0.77
 11 15 -10 2.3 0.85
 11 15 -9 3.19 0.87
 11 15 -8 7.97 1.01
 11 15 -7 0.15 0.84
 11 15 -6 6.44 1.01
 11 15 -5 22.11 1.37
 11 15 -4 9.97 1.11
 11 15 -3 1.88 0.91
 11 15 -2 17.83 1.31
 11 15 -1 5.51 1.03
 11 15 0 13 1.2
 11 15 1 5.33 1
 11 15 2 20.66 1.36
 11 15 3 1.05 0.89
 11 15 4 10.12 1.11
 11 15 5 20.45 1.33
 11 15 6 7.09 1.02
 11 15 7 1.77 0.87
 11 15 8 6.95 0.98
 11 15 9 4.47 0.87
 11 15 10 1.91 0.83
 11 16 -8 3.68 0.85
 11 16 -7 1.64 0.83
 11 16 -6 1.6 0.83
 11 16 -5 1.68 0.88
 11 16 -4 0.77 0.85
 11 16 -3 0 0.84
 11 16 -2 4.72 0.95
 11 16 -1 14.76 1.21
 11 16 0 1.01 0.87
 11 16 1 15.18 1.21
 11 16 2 4.47 0.97
 11 16 3 0.35 0.84
 11 16 4 0.41 0.83
 11 16 5 3.54 0.9
 11 16 6 1.64 0.84
 11 16 7 1.31 0.82
 11 16 8 3.11 0.84
 11 17 -6 2.03 0.84
 11 17 -5 1.95 0.81
 11 17 -4 3.54 0.87
 11 17 -3 3.07 0.86
 11 17 -2 11.35 1.07
 11 17 -1 3.19 0.88
 11 17 0 0.68 0.81
 11 17 1 4.07 0.9
 11 17 2 11.91 1.09
 11 17 3 1.95 0.84
 11 17 4 4.28 0.86
 11 17 5 1.85 0.82
 11 17 6 1.43 0.82
 11 18 -2 2.29 0.85
 11 18 -1 1.14 0.83
 11 18 0 0.94 0.79
 11 18 1 1.82 0.84
 11 18 2 3.98 0.86
 12 0 0 43.81 1.5
 12 0 1 164.02 3.6
 12 0 2 0.25 0.63
 12 0 3 17.13 1.01
 12 0 4 41.43 1.49
 12 0 5 197.23 4.24
 12 0 6 64.9 1.97
 12 0 7 6.84 0.86
 12 0 8 0.29 0.71
 12 0 9 34.14 1.53
 12 0 10 3.95 0.92
 12 0 11 2.54 0.9
 12 0 12 1.54 0.86
 12 0 13 7.79 1.03
 12 0 14 19.28 1.28
 12 0 15 9.32 1.09
 12 0 16 11.54 1.09
 12 0 17 -0.43 0.75
 12 1 -17 1.11 0.79
 12 1 -16 1.64 0.85
 12 1 -15 14.88 1.2
 12 1 -14 1.52 0.86
 12 1 -13 7.21 1.02
 12 1 -12 11.54 1.12
 12 1 -11 39.07 1.7
 12 1 -10 18.27 1.25
 12 1 -9 55.07 1.95
 12 1 -8 12.3 0.99
 12 1 -7 17.58 1.09
 12 1 -6 5.8 0.81
 12 1 -5 48.84 1.65
 12 1 -4 20.31 1.09
 12 1 -3 0.49 0.65
 12 1 -2 2.68 0.68
 12 1 -1 27.34 1.2
 12 1 0 49.44 1.6
 12 1 1 27.51 1.2
 12 1 2 2.86 0.68
 12 1 3 0.05 0.64
 12 1 4 21.48 1.11
 12 1 5 47.65 1.64
 12 1 6 5.47 0.79
 12 1 7 18.43 1.1
 12 1 8 11.95 0.99
 12 1 9 55.38 1.95
 12 1 10 17.97 1.25
 12 1 11 39.97 1.73
 12 1 12 12.03 1.14
 12 1 13 6.9 1.01
 12 1 14 1.11 0.87
 12 1 15 14.15 1.19
 12 1 16 0.84 0.83
 12 1 17 1.66 0.79
 12 2 -17 2.21 0.8
 12 2 -16 0.69 0.82
 12 2 -15 0.49 0.84
 12 2 -14 9.8 1.12
 12 2 -13 4.71 0.96
 12 2 -12 10.36 1.11
 12 2 -11 22.56 1.37
 12 2 -10 5.82 0.96
 12 2 -9 13.79 1.1
 12 2 -8 17.64 1.13
 12 2 -7 1.83 0.75
 12 2 -6 24.94 1.22
 12 2 -5 64.89 1.95
 12 2 -4 18.5 1.06
 12 2 -3 13.28 0.93
 12 2 -2 24.94 1.16
 12 2 -1 17.39 1
 12 2 0 16.98 1
 12 2 1 17.53 1.01
 12 2 2 24.73 1.15
 12 2 3 12.03 0.91
 12 2 4 18.33 1.05
 12 2 5 64.32 1.95
 12 2 6 25.75 1.23
 12 2 7 2.6 0.75
 12 2 8 19.03 1.14
 12 2 9 14.04 1.1
 12 2 10 5.2 0.94
 12 2 11 23.9 1.38
 12 2 12 10.62 1.12
 12 2 13 6.09 1
 12 2 14 8.96 1.1
 12 2 15 1.01 0.85
 12 2 16 -0.14 0.8
 12 2 17 1.91 0.79
 12 3 -17 16.44 1.16
 12 3 -16 3.58 0.87
 12 3 -15 10.38 1.08
 12 3 -14 2.94 0.95
 12 3 -13 1.24 0.87
 12 3 -12 9.79 1.1
 12 3 -11 32.56 1.58
 12 3 -10 7.92 1.02
 12 3 -9 4.64 0.89
 12 3 -8 6.2 0.87
 12 3 -7 29.62 1.36
 12 3 -6 44.53 1.62
 12 3 -5 1.42 0.7
 12 3 -4 13.24 0.96
 12 3 -3 15.34 0.99
 12 3 -2 38.24 1.43
 12 3 -1 45.08 1.55
 12 3 0 187.26 4.02
 12 3 1 45.32 1.55
 12 3 2 39.14 1.44
 12 3 3 14.34 0.97
 12 3 4 12.85 0.95
 12 3 5 1.66 0.7
 12 3 6 46.32 1.65
 12 3 7 30.45 1.37
 12 3 8 5.61 0.86
 12 3 9 5.57 0.91
 12 3 10 7.94 1.03
 12 3 11 33.62 1.61
 12 3 12 9.68 1.09
 12 3 13 1.1 0.87
 12 3 14 4.76 0.98
 12 3 15 9.71 1.08
 12 3 16 2.65 0.87
 12 3 17 17.89 1.18
 12 4 -16 3.4 0.87
 12 4 -15 1.95 0.86
 12 4 -14 1.51 0.9
 12 4 -13 20.35 1.32
 12 4 -12 17.98 1.28
 12 4 -11 1.96 0.92
 12 4 -10 14.39 1.17
 12 4 -9 9.11 1.03
 12 4 -8 5.93 0.92
 12 4 -7 1.72 0.75
 12 4 -6 68.52 2.08
 12 4 -5 12.53 0.97
 12 4 -4 13.18 0.97
 12 4 -3 30.19 1.3
 12 4 -2 39.43 1.47
 12 4 -1 3.07 0.74
 12 4 0 18.7 1.07
 12 4 1 3.02 0.74
 12 4 2 37.5 1.44
 12 4 3 29.64 1.3
 12 4 4 13.42 0.97
 12 4 5 12.36 0.97
 12 4 6 69.83 2.1
 12 4 7 1.02 0.75
 12 4 8 6.03 0.92
 12 4 9 8.7 1.04
 12 4 10 13.3 1.15
 12 4 11 4.49 0.96
 12 4 12 18.51 1.29
 12 4 13 20.83 1.32
 12 4 14 1.38 0.89
 12 4 15 0.5 0.85
 12 4 16 2.48 0.85
 12 5 -16 0.8 0.79
 12 5 -15 6.72 0.99
 12 5 -14 8.83 1.08
 12 5 -13 2.91 0.9
 12 5 -12 10.45 1.12
 12 5 -11 21.35 1.35
 12 5 -10 48.5 1.9
 12 5 -9 8.3 1.04
 12 5 -8 3.04 0.86
 12 5 -7 72.05 2.19
 12 5 -6 29.62 1.37
 12 5 -5 34.97 1.45
 12 5 -4 71.52 2.11
 12 5 -3 62.01 1.92
 12 5 -2 14.31 1
 12 5 -1 36.41 1.43
 12 5 0 76.56 2.16
 12 5 1 35.24 1.41
 12 5 2 13.6 0.98
 12 5 3 60.09 1.88
 12 5 4 71.67 2.11
 12 5 5 34.91 1.45
 12 5 6 28.75 1.35
 12 5 7 72.62 2.2
 12 5 8 3.46 0.87
 12 5 9 5.88 0.98
 12 5 10 45.76 1.85
 12 5 11 21.57 1.36
 12 5 12 11.02 1.11
 12 5 13 2.56 0.91
 12 5 14 8.06 1.06
 12 5 15 7.66 1
 12 5 16 1.72 0.82
 12 6 -16 25.24 1.3
 12 6 -15 1.62 0.84
 12 6 -14 5.74 1
 12 6 -13 0.38 0.87
 12 6 -12 14.76 1.2
 12 6 -11 7.47 1.04
 12 6 -10 59.99 2.12
 12 6 -9 71.73 2.34
 12 6 -8 1.23 0.86
 12 6 -7 15.17 1.13
 12 6 -6 86.62 2.45
 12 6 -5 5.63 0.88
 12 6 -4 106.78 2.76
 12 6 -3 20.78 1.16
 12 6 -2 86.56 2.37
 12 6 -1 128.34 3.09
 12 6 0 23.88 1.2
 12 6 1 129.11 3.11
 12 6 2 85.81 2.36
 12 6 3 21.37 1.17
 12 6 4 102.6 2.69
 12 6 5 5.8 0.87
 12 6 6 85.47 2.42
 12 6 7 14.25 1.13
 12 6 8 1.2 0.85
 12 6 9 71.38 2.32
 12 6 10 57.25 2.07
 12 6 11 6.98 1.04
 12 6 12 12.76 1.16
 12 6 13 -0.46 0.85
 12 6 14 6.19 1
 12 6 15 0.72 0.84
 12 6 16 25.63 1.32
 12 7 -15 2.41 0.86
 12 7 -14 29.47 1.49
 12 7 -13 22.32 1.39
 12 7 -12 3.6 0.93
 12 7 -11 49.98 1.93
 12 7 -10 5.7 1.01
 12 7 -9 67.14 2.26
 12 7 -8 3.3 0.92
 12 7 -7 42.04 1.75
 12 7 -6 44.69 1.75
 12 7 -5 31.98 1.44
 12 7 -4 154.63 3.62
 12 7 -3 57.53 1.89
 12 7 -2 9.55 0.93
 12 7 -1 17.3 1.09
 12 7 0 14.68 1.03
 12 7 1 15.81 1.07
 12 7 2 9.87 0.93
 12 7 3 58.15 1.9
 12 7 4 153.47 3.6
 12 7 5 29.8 1.4
 12 7 6 46.21 1.78
 12 7 7 41.7 1.74
 12 7 8 4.23 0.95
 12 7 9 64.67 2.21
 12 7 10 5.31 1
 12 7 11 49.83 1.93
 12 7 12 2.92 0.93
 12 7 13 22.48 1.4
 12 7 14 29.14 1.49
 12 7 15 1.62 0.84
 12 8 -15 6.85 0.94
 12 8 -14 27.08 1.41
 12 8 -13 3.94 0.96
 12 8 -12 34.54 1.65
 12 8 -11 54.03 2
 12 8 -10 11.84 1.17
 12 8 -9 8.45 1.08
 12 8 -8 40.33 1.74
 12 8 -7 4.52 0.95
 12 8 -6 49.34 1.9
 12 8 -5 10.65 1.05
 12 8 -4 51.4 1.87
 12 8 -3 50.84 1.78
 12 8 -2 3.86 0.83
 12 8 -1 36.52 1.5
 12 8 0 -0.24 0.71
 12 8 1 34.68 1.47
 12 8 2 4.38 0.82
 12 8 3 51.07 1.79
 12 8 4 50.63 1.86
 12 8 5 9.43 1.03
 12 8 6 48.14 1.88
 12 8 7 3.56 0.92
 12 8 8 40.3 1.74
 12 8 9 9.08 1.09
 12 8 10 10.94 1.15
 12 8 11 53.62 2
 12 8 12 35.41 1.69
 12 8 13 4.49 0.96
 12 8 14 27.52 1.42
 12 8 15 6.97 0.94
 12 9 -14 22.52 1.29
 12 9 -13 13.63 1.16
 12 9 -12 24.58 1.44
 12 9 -11 58.67 2.15
 12 9 -10 71.73 2.35
 12 9 -9 62.17 2.17
 12 9 -8 7.59 1.05
 12 9 -7 36.17 1.66
 12 9 -6 2.87 0.93
 12 9 -5 2.95 0.93
 12 9 -4 43.51 1.78
 12 9 -3 7.21 0.96
 12 9 -2 20.26 1.24
 12 9 -1 2.27 0.83
 12 9 0 9.85 1
 12 9 1 3.65 0.85
 12 9 2 21.37 1.27
 12 9 3 6.9 0.96
 12 9 4 43.24 1.77
 12 9 5 3.18 0.92
 12 9 6 4.09 0.95
 12 9 7 33.25 1.62
 12 9 8 8.47 1.08
 12 9 9 61.91 2.17
 12 9 10 73.15 2.36
 12 9 11 58.87 2.15
 12 9 12 22.73 1.4
 12 9 13 13.55 1.16
 12 9 14 22.8 1.29
 12 10 -14 8.7 0.99
 12 10 -13 7.79 0.99
 12 10 -12 6.08 0.99
 12 10 -11 0.47 0.91
 12 10 -10 9.78 1.15
 12 10 -9 19.21 1.31
 12 10 -8 2.94 0.95
 12 10 -7 33.53 1.62
 12 10 -6 1.06 0.88
 12 10 -5 51.86 1.96
 12 10 -4 84.22 2.57
 12 10 -3 16.93 1.25
 12 10 -2 41.27 1.74
 12 10 -1 0.74 0.84
 12 10 0 14.63 1.17
 12 10 1 1.66 0.86
 12 10 2 42.92 1.76
 12 10 3 17.32 1.24
 12 10 4 84.43 2.56
 12 10 5 49.07 1.91
 12 10 6 1.28 0.88
 12 10 7 33.18 1.61
 12 10 8 3.99 0.97
 12 10 9 18.28 1.29
 12 10 10 9.09 1.13
 12 10 11 0.86 0.89
 12 10 12 7.26 1.01
 12 10 13 6.54 0.97
 12 10 14 8.34 0.98
 12 11 -13 1.52 0.81
 12 11 -12 6.06 0.96
 12 11 -11 9.83 1.1
 12 11 -10 29.93 1.55
 12 11 -9 7.09 1.09
 12 11 -8 6.51 1.03
 12 11 -7 24.91 1.43
 12 11 -6 1.4 0.89
 12 11 -5 32.73 1.59
 12 11 -4 0.3 0.87
 12 11 -3 46.92 1.88
 12 11 -2 40.74 1.76
 12 11 -1 2.75 0.91
 12 11 0 2.86 0.92
 12 11 1 3 0.92
 12 11 2 40.99 1.75
 12 11 3 47.84 1.89
 12 11 4 1.68 0.88
 12 11 5 32.34 1.6
 12 11 6 2.08 0.9
 12 11 7 23.9 1.41
 12 11 8 7.03 1.04
 12 11 9 7.86 1.09
 12 11 10 28.76 1.52
 12 11 11 9.37 1.09
 12 11 12 6.59 0.97
 12 11 13 1.24 0.8
 12 12 -12 1.09 0.82
 12 12 -11 2.62 0.88
 12 12 -10 15.58 1.22
 12 12 -9 31.65 1.58
 12 12 -8 27.32 1.53
 12 12 -7 5.29 0.98
 12 12 -6 9.94 1.1
 12 12 -5 2.47 0.92
 12 12 -4 1.29 0.88
 12 12 -3 27.42 1.49
 12 12 -2 25.88 1.47
 12 12 -1 15.85 1.25
 12 12 0 24.81 1.42
 12 12 1 16.49 1.25
 12 12 2 28.74 1.51
 12 12 3 27.65 1.49
 12 12 4 1.28 0.89
 12 12 5 2.78 0.93
 12 12 6 10.98 1.11
 12 12 7 5.05 0.99
 12 12 8 27.47 1.51
 12 12 9 31.06 1.58
 12 12 10 17.85 1.25
 12 12 11 3.35 0.88
 12 12 12 0.68 0.82
 12 13 -11 0.35 0.78
 12 13 -10 0.71 0.83
 12 13 -9 0.97 0.86
 12 13 -8 0.06 0.86
 12 13 -7 3.8 0.95
 12 13 -6 1.73 0.91
 12 13 -5 8.89 1.07
 12 13 -4 10.03 1.1
 12 13 -3 19.56 1.31
 12 13 -2 1.06 0.89
 12 13 -1 9.31 1.1
 12 13 0 13.27 1.18
 12 13 1 8.43 1.07
 12 13 2 1.29 0.89
 12 13 3 19.07 1.3
 12 13 4 10.39 1.1
 12 13 5 9.55 1.08
 12 13 6 1.23 0.89
 12 13 7 3.41 0.95
 12 13 8 0.63 0.86
 12 13 9 0.92 0.84
 12 13 10 0.2 0.8
 12 13 11 1.14 0.78
 12 14 -10 1.78 0.82
 12 14 -9 3.65 0.88
 12 14 -8 1.27 0.86
 12 14 -7 4.98 0.97
 12 14 -6 0.51 0.85
 12 14 -5 -0.52 0.86
 12 14 -4 5.29 1.01
 12 14 -3 3.49 0.97
 12 14 -2 0.92 0.9
 12 14 -1 17.21 1.31
 12 14 0 3.3 0.92
 12 14 1 16.35 1.29
 12 14 2 -0.37 0.89
 12 14 3 4.07 0.98
 12 14 4 5.29 1
 12 14 5 -0.11 0.85
 12 14 6 0.88 0.84
 12 14 7 5.83 0.97
 12 14 8 1.54 0.86
 12 14 9 4.21 0.89
 12 14 10 1.22 0.81
 12 15 -8 9.41 0.99
 12 15 -7 11.21 1.06
 12 15 -6 5.6 0.96
 12 15 -5 3.73 0.91
 12 15 -4 8.22 1.03
 12 15 -3 5.52 0.99
 12 15 -2 7.12 1.03
 12 15 -1 11.74 1.14
 12 15 0 1.85 0.92
 12 15 1 10.29 1.1
 12 15 2 6.61 1.02
 12 15 3 6.32 0.99
 12 15 4 7.19 1.01
 12 15 5 3.73 0.92
 12 15 6 6.21 0.96
 12 15 7 11.22 1.05
 12 15 8 8.8 0.97
 12 16 -6 -0.07 0.77
 12 16 -5 7.2 0.95
 12 16 -4 3.42 0.88
 12 16 -3 11.32 1.08
 12 16 -2 3.34 0.9
 12 16 -1 7.34 0.99
 12 16 0 1.42 0.85
 12 16 1 6.1 0.96
 12 16 2 2.73 0.88
 12 16 3 10.35 1.06
 12 16 4 2.4 0.86
 12 16 5 6.21 0.93
 12 16 6 0.75 0.79
 12 17 -3 3.82 0.9
 12 17 -2 7.82 0.94
 12 17 -1 0.3 0.77
 12 17 0 3.41 0.84
 12 17 1 -0.05 0.77
 12 17 2 7.46 0.93
 12 17 3 4.89 0.91
 13 0 1 2.12 0.73
 13 0 2 85.87 2.35
 13 0 3 155.3 3.56
 13 0 4 48.22 1.69
 13 0 5 1.59 0.74
 13 0 6 0.73 0.74
 13 0 7 4 0.88
 13 0 8 5.65 0.98
 13 0 9 -0.28 0.82
 13 0 10 44.39 1.82
 13 0 11 1.69 0.89
 13 0 12 35.36 1.64
 13 0 13 19.36 1.34
 13 0 14 1.38 0.92
 13 0 15 15.75 1.19
 13 0 16 2.06 0.81
 13 1 -16 3.85 0.86
 13 1 -15 23.74 1.36
 13 1 -14 2.89 0.93
 13 1 -13 12.29 1.19
 13 1 -12 8.25 1.06
 13 1 -11 5.45 0.98
 13 1 -10 0.14 0.85
 13 1 -9 55.28 2.02
 13 1 -8 40.97 1.72
 13 1 -7 74.23 2.3
 13 1 -6 25.52 1.29
 13 1 -5 29.54 1.35
 13 1 -4 22.56 1.2
 13 1 -3 17.37 1.08
 13 1 -2 9.16 0.9
 13 1 -1 40.73 1.52
 13 1 0 51.39 1.72
 13 1 1 41.21 1.53
 13 1 2 9.22 0.9
 13 1 3 17.01 1.07
 13 1 4 23.7 1.22
 13 1 5 30.57 1.38
 13 1 6 25.37 1.29
 13 1 7 74.26 2.3
 13 1 8 40.76 1.71
 13 1 9 56.93 2.05
 13 1 10 0 0.84
 13 1 11 5.02 0.97
 13 1 12 7.63 1.04
 13 1 13 12.38 1.18
 13 1 14 2.07 0.93
 13 1 15 22.16 1.33
 13 1 16 3.57 0.86
 13 2 -16 3.54 0.84
 13 2 -15 1.86 0.88
 13 2 -14 5.07 0.98
 13 2 -13 33.93 1.66
 13 2 -12 7 1.03
 13 2 -11 5.59 0.97
 13 2 -10 51.06 1.95
 13 2 -9 3.24 0.93
 13 2 -8 10.16 1.07
 13 2 -7 61.23 2.06
 13 2 -6 81.06 2.34
 13 2 -5 31.05 1.39
 13 2 -4 39.21 1.53
 13 2 -3 78.52 2.24
 13 2 -2 43.26 1.59
 13 2 -1 75.39 2.17
 13 2 0 37.37 1.47
 13 2 1 76.98 2.2
 13 2 2 42.53 1.58
 13 2 3 79.7 2.26
 13 2 4 40.02 1.55
 13 2 5 30.57 1.38
 13 2 6 80.82 2.33
 13 2 7 60.01 2.05
 13 2 8 10.19 1.07
 13 2 9 2.43 0.91
 13 2 10 53.8 2
 13 2 11 5.78 0.98
 13 2 12 6.99 1.02
 13 2 13 35.88 1.68
 13 2 14 4.7 0.97
 13 2 15 3.52 0.91
 13 2 16 2.81 0.83
 13 3 -16 4.48 0.86
 13 3 -15 10.08 1.04
 13 3 -14 5.2 0.98
 13 3 -13 8.09 1.07
 13 3 -12 18.59 1.29
 13 3 -11 14.29 1.19
 13 3 -10 7.45 1.03
 13 3 -9 56.9 2.05
 13 3 -8 40.77 1.73
 13 3 -7 29.42 1.46
 13 3 -6 24.37 1.28
 13 3 -5 57.19 1.9
 13 3 -4 8.12 0.9
 13 3 -3 85.17 2.37
 13 3 -2 155.77 3.59
 13 3 -1 157.03 3.6
 13 3 0 38.96 1.51
 13 3 1 157.95 3.61
 13 3 2 154.16 3.56
 13 3 3 86.12 2.38
 13 3 4 8.99 0.91
 13 3 5 56.1 1.87
 13 3 6 24.26 1.28
 13 3 7 29.32 1.45
 13 3 8 42.02 1.75
 13 3 9 56.98 2.06
 13 3 10 7.62 1.04
 13 3 11 14.6 1.21
 13 3 12 19.56 1.31
 13 3 13 7.22 1.07
 13 3 14 5.61 0.99
 13 3 15 10.73 1.06
 13 3 16 4.16 0.85
 13 4 -16 1.01 0.81
 13 4 -15 1.9 0.83
 13 4 -14 8.78 1.04
 13 4 -13 2.39 0.91
 13 4 -12 5.68 0.98
 13 4 -11 19.4 1.3
 13 4 -10 4.08 0.96
 13 4 -9 25.84 1.44
 13 4 -8 42.73 1.77
 13 4 -7 2.31 0.87
 13 4 -6 65.53 2.14
 13 4 -5 5.46 0.88
 13 4 -4 144.99 3.45
 13 4 -3 51.31 1.77
 13 4 -2 71.54 2.14
 13 4 -1 5.09 0.85
 13 4 0 256.79 5.31
 13 4 1 5.87 0.87
 13 4 2 72.93 2.15
 13 4 3 52.08 1.79
 13 4 4 145.54 3.46
 13 4 5 6.44 0.9
 13 4 6 65.53 2.14
 13 4 7 1.57 0.86
 13 4 8 45.35 1.83
 13 4 9 23.83 1.4
 13 4 10 5.09 0.99
 13 4 11 18.59 1.29
 13 4 12 5.39 0.97
 13 4 13 2.48 0.91
 13 4 14 8.61 1.03
 13 4 15 1.43 0.84
 13 4 16 0.93 0.8
 13 5 -15 3.92 0.88
 13 5 -14 27.42 1.43
 13 5 -13 1.26 0.88
 13 5 -12 3.62 0.98
 13 5 -11 4.75 0.96
 13 5 -10 2.63 0.93
 13 5 -9 58.73 2.1
 13 5 -8 32.63 1.58
 13 5 -7 20.87 1.32
 13 5 -6 37.62 1.63
 13 5 -5 81.76 2.44
 13 5 -4 37.69 1.54
 13 5 -3 32.06 1.43
 13 5 -2 5.14 0.85
 13 5 -1 64.05 2.01
 13 5 0 0.63 0.75
 13 5 1 62.73 1.99
 13 5 2 5.19 0.85
 13 5 3 33.01 1.44
 13 5 4 37.65 1.54
 13 5 5 80.75 2.42
 13 5 6 36.94 1.61
 13 5 7 21.64 1.34
 13 5 8 32.44 1.58
 13 5 9 57.24 2.07
 13 5 10 3.88 0.95
 13 5 11 4.76 0.98
 13 5 12 4.06 0.98
 13 5 13 -0.23 0.85
 13 5 14 28.62 1.45
 13 5 15 3.58 0.88
 13 6 -15 9.99 1
 13 6 -14 31.21 1.5
 13 6 -13 4.98 0.98
 13 6 -12 1.93 0.93
 13 6 -11 20.04 1.3
 13 6 -10 3.24 0.94
 13 6 -9 19.73 1.33
 13 6 -8 6.27 1.01
 13 6 -7 20.29 1.31
 13 6 -6 0.66 0.84
 13 6 -5 1.77 0.86
 13 6 -4 76.61 2.35
 13 6 -3 0.11 0.75
 13 6 -2 18.98 1.16
 13 6 -1 29.23 1.38
 13 6 0 3.77 0.82
 13 6 1 28.87 1.36
 13 6 2 19.59 1.17
 13 6 3 0.21 0.76
 13 6 4 77.14 2.36
 13 6 5 2 0.84
 13 6 6 1.2 0.85
 13 6 7 19.53 1.31
 13 6 8 6.74 1
 13 6 9 18.8 1.3
 13 6 10 3.34 0.94
 13 6 11 20.25 1.32
 13 6 12 2.94 0.93
 13 6 13 6.79 1.01
 13 6 14 29.75 1.47
 13 6 15 9.99 1.01
 13 7 -15 5.07 0.91
 13 7 -14 9.52 1.02
 13 7 -13 7.68 1.02
 13 7 -12 0.93 0.89
 13 7 -11 6.34 1.06
 13 7 -10 10.19 1.11
 13 7 -9 7.6 1.06
 13 7 -8 11.01 1.12
 13 7 -7 -0.84 0.82
 13 7 -6 9.85 1.1
 13 7 -5 5.81 0.98
 13 7 -4 19.28 1.28
 13 7 -3 4.03 0.88
 13 7 -2 6.35 0.94
 13 7 -1 26.64 1.38
 13 7 0 9.84 1.02
 13 7 1 27.53 1.39
 13 7 2 6.65 0.94
 13 7 3 4.54 0.89
 13 7 4 18.36 1.26
 13 7 5 5.21 0.96
 13 7 6 9.36 1.08
 13 7 7 0.36 0.84
 13 7 8 9.84 1.11
 13 7 9 7.63 1.04
 13 7 10 9.46 1.09
 13 7 11 6.29 1.04
 13 7 12 0.46 0.88
 13 7 13 7.61 1.03
 13 7 14 9.36 1.03
 13 7 15 5.36 0.92
 13 8 -14 4.35 0.88
 13 8 -13 10.9 1.06
 13 8 -12 2.17 0.9
 13 8 -11 2.56 0.93
 13 8 -10 13.15 1.14
 13 8 -9 10.25 1.11
 13 8 -8 3.35 0.96
 13 8 -7 34.6 1.64
 13 8 -6 1.09 0.88
 13 8 -5 6.02 1
 13 8 -4 5.31 0.98
 13 8 -3 13.01 1.13
 13 8 -2 1.46 0.85
 13 8 -1 1.26 0.83
 13 8 0 3.47 0.89
 13 8 1 1.34 0.84
 13 8 2 1.21 0.85
 13 8 3 12.67 1.13
 13 8 4 5.34 0.97
 13 8 5 5.96 0.99
 13 8 6 -0.19 0.86
 13 8 7 34.11 1.63
 13 8 8 3.8 0.95
 13 8 9 10.91 1.12
 13 8 10 12.75 1.15
 13 8 11 3.73 0.96
 13 8 12 1.74 0.89
 13 8 13 10.34 1.07
 13 8 14 5.12 0.89
 13 9 -13 18.94 1.21
 13 9 -12 7.4 1.02
 13 9 -11 3.32 0.95
 13 9 -10 5.27 1.02
 13 9 -9 1.63 0.9
 13 9 -8 11.64 1.15
 13 9 -7 10.49 1.13
 13 9 -6 31.34 1.57
 13 9 -5 2.22 0.93
 13 9 -4 2.6 0.91
 13 9 -3 2.75 0.91
 13 9 -2 9.8 1.09
 13 9 -1 5.43 0.97
 13 9 0 13.57 1.15
 13 9 1 6.14 0.97
 13 9 2 11.17 1.11
 13 9 3 2.45 0.9
 13 9 4 1.38 0.89
 13 9 5 3.22 0.93
 13 9 6 30.39 1.56
 13 9 7 9.75 1.1
 13 9 8 12.43 1.15
 13 9 9 1.64 0.89
 13 9 10 5.13 0.99
 13 9 11 3.71 0.93
 13 9 12 7.57 1.01
 13 9 13 16.14 1.15
 13 10 -13 11.93 1.07
 13 10 -12 5.75 0.94
 13 10 -11 3.4 0.92
 13 10 -10 1.61 0.9
 13 10 -9 9.38 1.12
 13 10 -8 2.08 0.91
 13 10 -7 7.95 1.06
 13 10 -6 3.09 0.94
 13 10 -5 6.39 1.03
 13 10 -4 17.7 1.29
 13 10 -3 19.67 1.33
 13 10 -2 23.35 1.39
 13 10 -1 5.14 0.98
 13 10 0 12.45 1.13
 13 10 1 5.01 0.96
 13 10 2 23.66 1.4
 13 10 3 20.6 1.35
 13 10 4 18.7 1.29
 13 10 5 6.52 1.03
 13 10 6 3.67 0.94
 13 10 7 8.16 1.06
 13 10 8 1.63 0.89
 13 10 9 7.87 1.08
 13 10 10 0.41 0.88
 13 10 11 3.24 0.92
 13 10 12 6.14 0.93
 13 10 13 12.04 1.08
 13 11 -12 8.34 0.97
 13 11 -11 2.36 0.86
 13 11 -10 12.79 1.13
 13 11 -9 8.77 1.08
 13 11 -8 25.68 1.48
 13 11 -7 16.68 1.3
 13 11 -6 5.09 0.99
 13 11 -5 28.4 1.49
 13 11 -4 0.88 0.88
 13 11 -3 18.08 1.28
 13 11 -2 1.02 0.89
 13 11 -1 0.64 0.86
 13 11 0 5.19 0.98
 13 11 1 -0.25 0.84
 13 11 2 1.34 0.9
 13 11 3 17.4 1.27
 13 11 4 1.81 0.9
 13 11 5 26.74 1.47
 13 11 6 5.24 0.98
 13 11 7 16.41 1.3
 13 11 8 24.95 1.46
 13 11 9 9.6 1.1
 13 11 10 12.23 1.12
 13 11 11 1.39 0.84
 13 11 12 8.28 0.96
 13 12 -11 17.43 1.15
 13 12 -10 -0.07 0.83
 13 12 -9 2.17 0.89
 13 12 -8 13.15 1.16
 13 12 -7 16.4 1.26
 13 12 -6 11.38 1.17
 13 12 -5 1 0.92
 13 12 -4 12.58 1.14
 13 12 -3 8.84 1.07
 13 12 -2 22.93 1.39
 13 12 -1 37.7 1.69
 13 12 0 29.09 1.52
 13 12 1 38.99 1.71
 13 12 2 24.12 1.42
 13 12 3 7.5 1.05
 13 12 4 11.25 1.12
 13 12 5 1.24 0.91
 13 12 6 12.58 1.18
 13 12 7 16.53 1.27
 13 12 8 12.35 1.13
 13 12 9 2.66 0.87
 13 12 10 0.33 0.8
 13 12 11 17.53 1.13
 13 13 -10 5.76 0.94
 13 13 -9 1.21 0.8
 13 13 -8 9.91 1.07
 13 13 -7 13.84 1.17
 13 13 -6 26.96 1.48
 13 13 -5 2.73 0.95
 13 13 -4 18.41 1.32
 13 13 -3 7.53 1.1
 13 13 -2 46.71 1.91
 13 13 -1 17.1 1.3
 13 13 0 -0.27 0.89
 13 13 1 16.53 1.29
 13 13 2 45.92 1.9
 13 13 3 8.19 1.09
 13 13 4 18.5 1.31
 13 13 5 3.37 0.95
 13 13 6 27.07 1.47
 13 13 7 13.22 1.14
 13 13 8 9.85 1.04
 13 13 9 0.16 0.78
 13 13 10 5.06 0.92
 13 14 -8 2.74 0.85
 13 14 -7 11.8 1.07
 13 14 -6 0.77 0.84
 13 14 -5 2.74 0.88
 13 14 -4 4.57 0.96
 13 14 -3 9.52 1.08
 13 14 -2 4.34 0.98
 13 14 -1 66.67 2.25
 13 14 0 -0.29 0.89
 13 14 1 64.82 2.22
 13 14 2 3.17 0.95
 13 14 3 9.51 1.09
 13 14 4 4.64 0.95
 13 14 5 2.4 0.9
 13 14 6 0.13 0.83
 13 14 7 11.29 1.05
 13 14 8 2.46 0.82
 13 15 -7 0.45 0.77
 13 15 -6 18 1.17
 13 15 -5 15.52 1.15
 13 15 -4 15.81 1.18
 13 15 -3 1.21 0.84
 13 15 -2 3.99 0.93
 13 15 -1 1.57 0.87
 13 15 0 2.99 0.9
 13 15 1 1.75 0.88
 13 15 2 5.05 0.94
 13 15 3 0.22 0.82
 13 15 4 16.21 1.19
 13 15 5 14.53 1.12
 13 15 6 17.67 1.17
 13 15 7 -0.24 0.78
 13 16 -4 3.42 0.87
 13 16 -3 8.02 0.95
 13 16 -2 -0.55 0.76
 13 16 -1 6.13 1.14
 13 16 0 3.09 0.86
 13 16 1 5.99 0.92
 13 16 2 -0.07 0.77
 13 16 3 8.19 0.94
 13 16 4 3.5 0.87
 14 0 0 165.52 3.81
 14 0 1 2.63 0.8
 14 0 2 15.2 1.08
 14 0 3 63.06 2.03
 14 0 4 26.59 1.34
 14 0 5 85.11 2.52
 14 0 6 19.47 1.27
 14 0 7 46.08 1.84
 14 0 8 123.46 3.28
 14 0 9 14.07 1.19
 14 0 10 6.92 1.02
 14 0 11 0.37 0.83
 14 0 12 6.84 1.04
 14 0 13 0.26 0.86
 14 0 14 30.65 1.5
 14 0 15 5.01 0.91
 14 1 -15 4.34 0.88
 14 1 -14 38.86 1.65
 14 1 -13 44.82 1.83
 14 1 -12 27.48 1.51
 14 1 -11 12.4 1.11
 14 1 -10 14.26 1.19
 14 1 -9 58.95 2.11
 14 1 -8 41.71 1.77
 14 1 -7 24.39 1.4
 14 1 -6 31.07 1.52
 14 1 -5 65.7 2.16
 14 1 -4 80.33 2.38
 14 1 -3 3.48 0.84
 14 1 -2 116.03 2.96
 14 1 -1 13.12 1.05
 14 1 0 7.36 0.92
 14 1 1 12.44 1.02
 14 1 2 116.52 2.97
 14 1 3 3.1 0.82
 14 1 4 78.71 2.36
 14 1 5 63.7 2.12
 14 1 6 30.66 1.51
 14 1 7 25.55 1.42
 14 1 8 41.15 1.75
 14 1 9 57.68 2.08
 14 1 10 12.34 1.14
 14 1 11 12.33 1.13
 14 1 12 27.13 1.49
 14 1 13 46.2 1.84
 14 1 14 41.45 1.7
 14 1 15 5.06 0.91
 14 2 -15 32.49 1.45
 14 2 -14 1.71 0.88
 14 2 -13 6.67 0.99
 14 2 -12 45.5 1.87
 14 2 -11 29.03 1.48
 14 2 -10 7.75 1.03
 14 2 -9 49.32 1.91
 14 2 -8 2.95 0.92
 14 2 -7 80.05 2.49
 14 2 -6 29.3 1.49
 14 2 -5 17.85 1.21
 14 2 -4 41.55 1.68
 14 2 -3 10.72 0.99
 14 2 -2 47.72 1.73
 14 2 -1 41.1 1.61
 14 2 0 0.5 0.74
 14 2 1 40.25 1.59
 14 2 2 47.27 1.72
 14 2 3 9.53 0.97
 14 2 4 40.82 1.68
 14 2 5 18.14 1.23
 14 2 6 29.77 1.49
 14 2 7 80.46 2.49
 14 2 8 3.31 0.92
 14 2 9 48.37 1.9
 14 2 10 8.13 1.02
 14 2 11 26.9 1.44
 14 2 12 45.84 1.88
 14 2 13 6.47 1
 14 2 14 2.62 0.9
 14 2 15 33.17 1.46
 14 3 -15 2.02 0.83
 14 3 -14 17.05 1.19
 14 3 -13 2.87 0.91
 14 3 -12 26.99 1.48
 14 3 -11 2.71 0.91
 14 3 -10 29.89 1.52
 14 3 -9 4.49 0.96
 14 3 -8 4.26 0.95
 14 3 -7 37.46 1.67
 14 3 -6 14.79 1.16
 14 3 -5 4.94 0.94
 14 3 -4 15.99 1.18
 14 3 -3 16.37 1.17
 14 3 -2 6.4 0.91
 14 3 -1 83.82 2.39
 14 3 0 9.48 0.98
 14 3 1 82.51 2.38
 14 3 2 6.91 0.91
 14 3 3 14.3 1.14
 14 3 4 16.39 1.18
 14 3 5 5.94 0.96
 14 3 6 14.02 1.16
 14 3 7 36.87 1.66
 14 3 8 3.77 0.93
 14 3 9 4.88 0.96
 14 3 10 29.61 1.51
 14 3 11 3.04 0.93
 14 3 12 25.93 1.46
 14 3 13 2.62 0.89
 14 3 14 18 1.21
 14 3 15 1.69 0.81
 14 4 -15 1.53 0.84
 14 4 -14 3.1 0.88
 14 4 -13 1.3 0.85
 14 4 -12 6.95 1.03
 14 4 -11 5.84 0.99
 14 4 -10 2.97 0.92
 14 4 -9 46.26 1.86
 14 4 -8 6.84 1
 14 4 -7 16.22 1.22
 14 4 -6 72.99 2.35
 14 4 -5 35.64 1.62
 14 4 -4 65.61 2.18
 14 4 -3 8.53 1.01
 14 4 -2 18 1.21
 14 4 -1 28.23 1.4
 14 4 0 2.11 0.81
 14 4 1 28.74 1.41
 14 4 2 17.07 1.19
 14 4 3 10.05 1.03
 14 4 4 64.53 2.17
 14 4 5 36.29 1.63
 14 4 6 71.67 2.33
 14 4 7 15.87 1.22
 14 4 8 7.37 1.01
 14 4 9 45 1.83
 14 4 10 2.16 0.9
 14 4 11 4.89 0.99
 14 4 12 6.15 1.01
 14 4 13 1.46 0.85
 14 4 14 1.64 0.84
 14 4 15 2.08 0.86
 14 5 -14 0.75 0.81
 14 5 -13 3.14 0.9
 14 5 -12 3.54 0.94
 14 5 -11 46.58 1.89
 14 5 -10 40.47 1.73
 14 5 -9 14.48 1.19
 14 5 -8 0.31 0.84
 14 5 -7 8.08 1.03
 14 5 -6 1.63 0.87
 14 5 -5 6.85 0.99
 14 5 -4 2.89 0.89
 14 5 -3 3.32 0.9
 14 5 -2 22.2 1.31
 14 5 -1 89.87 2.6
 14 5 0 42.43 1.72
 14 5 1 89.82 2.6
 14 5 2 21.66 1.3
 14 5 3 4.17 0.92
 14 5 4 2.43 0.87
 14 5 5 7.3 1.01
 14 5 6 1.27 0.86
 14 5 7 8.15 1.04
 14 5 8 0.21 0.85
 14 5 9 13.51 1.18
 14 5 10 40.17 1.72
 14 5 11 42.45 1.81
 14 5 12 2.95 0.92
 14 5 13 2.52 0.89
 14 5 14 1.22 0.81
 14 6 -14 -0.05 0.77
 14 6 -13 3.61 0.89
 14 6 -12 0.21 0.83
 14 6 -11 4.01 0.96
 14 6 -10 6.65 1
 14 6 -9 6.05 1.01
 14 6 -8 9.35 1.09
 14 6 -7 13.74 1.17
 14 6 -6 29.3 1.51
 14 6 -5 20.41 1.32
 14 6 -4 12.64 1.14
 14 6 -3 24.47 1.4
 14 6 -2 12.23 1.11
 14 6 -1 1.75 0.88
 14 6 0 35.07 1.61
 14 6 1 1.36 0.86
 14 6 2 12.42 1.12
 14 6 3 23.41 1.38
 14 6 4 13.84 1.16
 14 6 5 19.93 1.31
 14 6 6 29.01 1.5
 14 6 7 13.74 1.17
 14 6 8 10.12 1.1
 14 6 9 6.01 0.99
 14 6 10 7.5 1.01
 14 6 11 4.09 0.95
 14 6 12 0.61 0.84
 14 6 13 2.12 0.86
 14 6 14 0.27 0.77
 14 7 -13 1.85 0.84
 14 7 -12 3.35 0.88
 14 7 -11 33.35 1.59
 14 7 -10 8.16 1.08
 14 7 -9 12.67 1.15
 14 7 -8 11.32 1.12
 14 7 -7 15.44 1.23
 14 7 -6 23.39 1.38
 14 7 -5 3.51 0.93
 14 7 -4 8.8 1.06
 14 7 -3 5.41 0.97
 14 7 -2 14.68 1.18
 14 7 -1 37.52 1.66
 14 7 0 8.37 1.05
 14 7 1 37.17 1.66
 14 7 2 14.65 1.18
 14 7 3 4.85 0.96
 14 7 4 9.29 1.07
 14 7 5 3.3 0.92
 14 7 6 22.41 1.37
 14 7 7 16.45 1.24
 14 7 8 10.68 1.11
 14 7 9 13.17 1.16
 14 7 10 9 1.09
 14 7 11 33.08 1.59
 14 7 12 2.59 0.87
 14 7 13 1.28 0.82
 14 8 -13 0.02 0.77
 14 8 -12 6.02 0.97
 14 8 -11 6.4 0.98
 14 8 -10 1.01 0.87
 14 8 -9 15.54 1.26
 14 8 -8 3.85 0.94
 14 8 -7 3.42 0.95
 14 8 -6 23.97 1.42
 14 8 -5 28.28 1.5
 14 8 -4 4.79 0.97
 14 8 -3 4.5 0.97
 14 8 -2 2.4 0.92
 14 8 -1 4.03 0.94
 14 8 0 11.33 1.12
 14 8 1 3.7 0.96
 14 8 2 2.31 0.92
 14 8 3 4.5 0.96
 14 8 4 5.44 0.98
 14 8 5 28.34 1.49
 14 8 6 25.8 1.44
 14 8 7 3.18 0.94
 14 8 8 3.85 0.93
 14 8 9 16.02 1.25
 14 8 10 2.46 0.89
 14 8 11 5.34 0.95
 14 8 12 6.85 0.98
 14 8 13 0.48 0.77
 14 9 -12 10.09 1.01
 14 9 -11 0.62 0.85
 14 9 -10 0.47 0.85
 14 9 -9 5.75 1.01
 14 9 -8 27.51 1.52
 14 9 -7 0.72 0.86
 14 9 -6 0.84 0.89
 14 9 -5 1.45 0.89
 14 9 -4 3.23 0.92
 14 9 -3 1.94 0.9
 14 9 -2 0.44 0.85
 14 9 -1 9.46 1.06
 14 9 0 0.53 0.87
 14 9 1 7.4 1.03
 14 9 2 -0.85 0.84
 14 9 3 2.02 0.91
 14 9 4 2.55 0.91
 14 9 5 0.91 0.87
 14 9 6 0.55 0.86
 14 9 7 0.14 0.84
 14 9 8 26.89 1.5
 14 9 9 9.01 1.07
 14 9 10 -0.31 0.83
 14 9 11 0.39 0.83
 14 9 12 9.96 1.01
 14 10 -11 5.14 0.92
 14 10 -10 5.18 0.95
 14 10 -9 7.01 1.02
 14 10 -8 2.04 0.94
 14 10 -7 14.92 1.22
 14 10 -6 3.39 0.93
 14 10 -5 12.09 1.15
 14 10 -4 2.63 0.94
 14 10 -3 20.46 1.32
 14 10 -2 11.36 1.14
 14 10 -1 1.64 0.9
 14 10 0 0.62 0.86
 14 10 1 3.27 0.93
 14 10 2 12.17 1.15
 14 10 3 20.29 1.33
 14 10 4 4.22 0.94
 14 10 5 13.07 1.16
 14 10 6 3.18 0.91
 14 10 7 14.54 1.21
 14 10 8 3.19 0.92
 14 10 9 6.81 0.99
 14 10 10 4.07 0.92
 14 10 11 3.55 0.89
 14 11 -11 1.6 0.85
 14 11 -10 5.04 0.92
 14 11 -9 2.33 0.88
 14 11 -8 9 1.06
 14 11 -7 3.35 0.94
 14 11 -6 1.26 0.91
 14 11 -5 5.57 1.01
 14 11 -4 9.34 1.11
 14 11 -3 3.04 0.91
 14 11 -2 7.9 1.05
 14 11 -1 14.4 1.2
 14 11 0 9.05 1.07
 14 11 1 14.49 1.21
 14 11 2 7.33 1.03
 14 11 3 3.84 0.94
 14 11 4 10.05 1.14
 14 11 5 5.32 0.98
 14 11 6 1.04 0.89
 14 11 7 3.2 0.93
 14 11 8 8.15 1.04
 14 11 9 2.81 0.87
 14 11 10 5.56 0.91
 14 11 11 1.41 0.83
 14 12 -9 8.77 0.99
 14 12 -8 1.87 0.88
 14 12 -7 2.87 0.91
 14 12 -6 -0.33 0.84
 14 12 -5 1.54 0.91
 14 12 -4 7.05 1.04
 14 12 -3 4.41 0.99
 14 12 -2 18.69 1.32
 14 12 -1 0.39 0.88
 14 12 0 10.47 1.16
 14 12 1 0.36 0.89
 14 12 2 17.53 1.3
 14 12 3 4 0.98
 14 12 4 5.93 1.02
 14 12 5 2.52 0.92
 14 12 6 1.71 0.86
 14 12 7 2.51 0.87
 14 12 8 2.66 0.85
 14 12 9 9.05 0.98
 14 13 -8 4.5 0.87
 14 13 -7 6.93 0.95
 14 13 -6 5.15 0.96
 14 13 -5 20.45 1.31
 14 13 -4 27.28 1.44
 14 13 -3 5.12 0.97
 14 13 -2 3.81 0.94
 14 13 -1 2.79 0.95
 14 13 0 4.19 0.95
 14 13 1 3.35 0.94
 14 13 2 3.87 0.96
 14 13 3 4.98 0.95
 14 13 4 26.32 1.42
 14 13 5 21.55 1.33
 14 13 6 6.3 0.96
 14 13 7 6.27 0.94
 14 13 8 4.41 0.87
 14 14 -6 10.6 1.04
 14 14 -5 -0.2 0.81
 14 14 -4 3.31 0.9
 14 14 -3 3.97 0.9
 14 14 -2 3.65 0.92
 14 14 -1 24.06 1.38
 14 14 0 18.65 1.26
 14 14 1 25.97 1.4
 14 14 2 4.05 0.93
 14 14 3 2.8 0.87
 14 14 4 3.14 0.88
 14 14 5 0.18 0.81
 14 14 6 7.43 0.94
 14 15 -4 8.32 0.99
 14 15 -3 2.68 0.83
 14 15 -2 1.1 0.81
 14 15 -1 0.7 0.81
 14 15 0 1.64 0.82
 14 15 1 1.1 0.8
 14 15 2 1.57 0.81
 14 15 3 3.1 0.84
 14 15 4 7.97 0.97
 15 0 1 2.12 0.88
 15 0 2 0.55 0.83
 15 0 3 7.59 1.01
 15 0 4 14.98 1.19
 15 0 5 0.72 0.84
 15 0 6 58.29 2.08
 15 0 7 6.5 1
 15 0 8 3.17 0.91
 15 0 9 5.58 0.96
 15 0 10 0.62 0.84
 15 0 11 0.07 0.84
 15 0 12 22.99 1.36
 15 0 13 0.04 0.81
 15 0 14 2.84 0.83
 15 1 -14 4.68 0.88
 15 1 -13 7.42 0.99
 15 1 -12 5.69 0.96
 15 1 -11 20.83 1.35
 15 1 -10 3.98 0.92
 15 1 -9 7.52 1
 15 1 -8 20.13 1.31
 15 1 -7 1.05 0.84
 15 1 -6 8.92 1.05
 15 1 -5 0.98 0.86
 15 1 -4 3.16 0.91
 15 1 -3 15.39 1.17
 15 1 -2 56.31 2.02
 15 1 -1 6.94 1
 15 1 0 2.13 0.86
 15 1 1 8.72 1.03
 15 1 2 59.88 2.08
 15 1 3 16.56 1.22
 15 1 4 3.44 0.92
 15 1 5 1.18 0.87
 15 1 6 8.81 1.05
 15 1 7 -0.03 0.83
 15 1 8 20.42 1.31
 15 1 9 7.36 1
 15 1 10 3.31 0.91
 15 1 11 21.15 1.35
 15 1 12 5.89 0.97
 15 1 13 7.85 1
 15 1 14 5.13 0.88
 15 2 -14 12.51 1.04
 15 2 -13 3.51 0.91
 15 2 -12 5.52 0.96
 15 2 -11 5.69 0.99
 15 2 -10 21.72 1.39
 15 2 -9 1.5 0.87
 15 2 -8 15.46 1.19
 15 2 -7 11.11 1.11
 15 2 -6 11.55 1.11
 15 2 -5 1.71 0.86
 15 2 -4 29.06 1.49
 15 2 -3 26.65 1.45
 15 2 -2 9.14 1.05
 15 2 -1 2.34 0.87
 15 2 0 7.55 1
 15 2 1 1.24 0.85
 15 2 2 10.16 1.08
 15 2 3 25.57 1.43
 15 2 4 28.68 1.48
 15 2 5 -0.37 0.82
 15 2 6 10.62 1.09
 15 2 7 9.89 1.08
 15 2 8 14.67 1.19
 15 2 9 1.81 0.88
 15 2 10 24.08 1.43
 15 2 11 5.37 0.98
 15 2 12 4.02 0.93
 15 2 13 4.84 0.92
 15 2 14 11.67 1.03
 15 3 -14 4.27 0.9
 15 3 -13 1.5 0.83
 15 3 -12 3.29 0.9
 15 3 -11 10.61 1.11
 15 3 -10 13.24 1.2
 15 3 -9 0.73 0.85
 15 3 -8 0.86 0.85
 15 3 -7 6.22 0.99
 15 3 -6 3.28 0.91
 15 3 -5 33.67 1.59
 15 3 -4 20.19 1.31
 15 3 -3 24.39 1.38
 15 3 -2 7.25 1.01
 15 3 -1 7.17 1.02
 15 3 0 6.49 0.99
 15 3 1 6.84 0.99
 15 3 2 8.02 1.03
 15 3 3 24.16 1.38
 15 3 4 20.25 1.31
 15 3 5 32.37 1.57
 15 3 6 2.29 0.91
 15 3 7 4.81 0.96
 15 3 8 -0.05 0.84
 15 3 9 0.05 0.84
 15 3 10 14.25 1.21
 15 3 11 8.86 1.07
 15 3 12 3.72 0.91
 15 3 13 1.51 0.83
 15 3 14 3.58 0.89
 15 4 -13 -0.01 0.8
 15 4 -12 4.92 0.94
 15 4 -11 17.67 1.25
 15 4 -10 1.23 0.89
 15 4 -9 9.65 1.06
 15 4 -8 16.2 1.23
 15 4 -7 32.54 1.58
 15 4 -6 2.14 0.89
 15 4 -5 5.23 0.99
 15 4 -4 16.13 1.23
 15 4 -3 13.04 1.16
 15 4 -2 14.19 1.19
 15 4 -1 35.95 1.64
 15 4 0 17.5 1.24
 15 4 1 35.73 1.64
 15 4 2 15.02 1.19
 15 4 3 13.37 1.15
 15 4 4 15.89 1.23
 15 4 5 6.59 1.01
 15 4 6 3.02 0.92
 15 4 7 33.8 1.6
 15 4 8 17.1 1.24
 15 4 9 8.87 1.05
 15 4 10 1.67 0.91
 15 4 11 17.47 1.26
 15 4 12 4.78 0.94
 15 4 13 0.01 0.8
 15 5 -13 11.13 1.03
 15 5 -12 12.07 1.09
 15 5 -11 6.97 1.01
 15 5 -10 13.64 1.18
 15 5 -9 32.11 1.62
 15 5 -8 9.29 1.08
 15 5 -7 2.87 0.91
 15 5 -6 6.45 1.01
 15 5 -5 4.38 0.97
 15 5 -4 28.56 1.51
 15 5 -3 28.17 1.49
 15 5 -2 16.91 1.26
 15 5 -1 24.23 1.41
 15 5 0 1.74 0.9
 15 5 1 22.24 1.37
 15 5 2 16.35 1.24
 15 5 3 28.72 1.5
 15 5 4 29.06 1.51
 15 5 5 4.47 0.95
 15 5 6 7.07 1.01
 15 5 7 3.05 0.92
 15 5 8 9.66 1.08
 15 5 9 35.33 1.67
 15 5 10 15.27 1.21
 15 5 11 6.19 0.98
 15 5 12 11.7 1.11
 15 5 13 11.33 1.04
 15 6 -13 2.83 0.87
 15 6 -12 2.06 0.86
 15 6 -11 13.24 1.12
 15 6 -10 2.71 0.91
 15 6 -9 18.49 1.31
 15 6 -8 5.69 0.97
 15 6 -7 18.13 1.27
 15 6 -6 0.36 0.84
 15 6 -5 6.31 0.99
 15 6 -4 38.21 1.7
 15 6 -3 62.75 2.18
 15 6 -2 2.38 0.94
 15 6 -1 85.78 2.6
 15 6 0 19.16 1.31
 15 6 1 88.15 2.64
 15 6 2 3.62 0.96
 15 6 3 60.09 2.13
 15 6 4 34.09 1.63
 15 6 5 5.2 0.99
 15 6 6 0.82 0.84
 15 6 7 16.98 1.26
 15 6 8 4.78 0.98
 15 6 9 19.51 1.33
 15 6 10 3.01 0.94
 15 6 11 12.62 1.11
 15 6 12 1.26 0.85
 15 6 13 2.29 0.86
 15 7 -12 0.42 0.78
 15 7 -11 4.69 0.94
 15 7 -10 11.36 1.1
 15 7 -9 2.47 0.93
 15 7 -8 16.43 1.27
 15 7 -7 11.71 1.13
 15 7 -6 66.78 2.24
 15 7 -5 9.39 1.09
 15 7 -4 66.52 2.25
 15 7 -3 12.16 1.18
 15 7 -2 74.94 2.4
 15 7 -1 6.36 1.01
 15 7 0 0.73 0.88
 15 7 1 4.87 0.99
 15 7 2 76.13 2.44
 15 7 3 12.42 1.17
 15 7 4 68.51 2.29
 15 7 5 9.73 1.09
 15 7 6 69.01 2.28
 15 7 7 12.66 1.14
 15 7 8 16.47 1.25
 15 7 9 4.18 0.93
 15 7 10 10.92 1.08
 15 7 11 4.71 0.94
 15 7 12 0.16 0.79
 15 8 -12 9.72 1.02
 15 8 -11 0.88 0.83
 15 8 -10 30.83 1.5
 15 8 -9 21.16 1.34
 15 8 -8 0.14 0.89
 15 8 -7 33.32 1.63
 15 8 -6 0.62 0.86
 15 8 -5 5.68 1.01
 15 8 -4 12.04 1.16
 15 8 -3 75.3 2.4
 15 8 -2 12.14 1.17
 15 8 -1 57.41 2.08
 15 8 0 3.51 0.96
 15 8 1 57.47 2.08
 15 8 2 12.3 1.17
 15 8 3 73.5 2.37
 15 8 4 12.5 1.18
 15 8 5 5.92 0.99
 15 8 6 0.75 0.87
 15 8 7 32.96 1.61
 15 8 8 1.54 0.89
 15 8 9 21.12 1.31
 15 8 10 29.33 1.47
 15 8 11 3.13 0.86
 15 8 12 10.67 1.04
 15 9 -11 2.01 0.86
 15 9 -10 8.28 1.01
 15 9 -9 5.08 0.97
 15 9 -8 10.25 1.1
 15 9 -7 23.88 1.41
 15 9 -6 39.78 1.76
 15 9 -5 19.44 1.35
 15 9 -4 68.65 2.27
 15 9 -3 18.3 1.28
 15 9 -2 10.92 1.12
 15 9 -1 8.29 1.07
 15 9 0 13.35 1.19
 15 9 1 8.01 1.05
 15 9 2 10.29 1.13
 15 9 3 18.45 1.29
 15 9 4 71.74 2.32
 15 9 5 18.4 1.31
 15 9 6 37.27 1.7
 15 9 7 21.84 1.37
 15 9 8 11.17 1.11
 15 9 9 3.91 0.95
 15 9 10 9.31 1.03
 15 9 11 2.01 0.82
 15 10 -10 14.59 1.1
 15 10 -9 4.03 0.91
 15 10 -8 1.44 0.87
 15 10 -7 15.39 1.19
 15 10 -6 6.36 1
 15 10 -5 7.68 1.06
 15 10 -4 16.48 1.28
 15 10 -3 34.83 1.67
 15 10 -2 30.43 1.59
 15 10 -1 19.41 1.31
 15 10 0 59.48 2.09
 15 10 1 19.2 1.3
 15 10 2 29.26 1.56
 15 10 3 35.76 1.66
 15 10 4 17.41 1.28
 15 10 5 8.36 1.06
 15 10 6 5.99 0.99
 15 10 7 15.67 1.19
 15 10 8 0.05 0.86
 15 10 9 3.01 0.88
 15 10 10 12.49 1.05
 15 11 -9 14.41 1.11
 15 11 -8 6.74 0.98
 15 11 -7 13.16 1.13
 15 11 -6 4.1 0.92
 15 11 -5 9.25 1.07
 15 11 -4 2.31 0.92
 15 11 -3 32.32 1.6
 15 11 -2 7.42 1.06
 15 11 -1 34.23 1.64
 15 11 0 7.55 1.05
 15 11 1 34.66 1.63
 15 11 2 7.37 1.05
 15 11 3 31.09 1.55
 15 11 4 2.22 0.9
 15 11 5 10.35 1.08
 15 11 6 3.11 0.88
 15 11 7 11.62 1.08
 15 11 8 5.38 0.92
 15 11 9 13.78 1.09
 15 12 -8 1.31 0.84
 15 12 -7 3.12 0.87
 15 12 -6 8.22 1.01
 15 12 -5 0.49 0.84
 15 12 -4 13.36 1.14
 15 12 -3 5.44 0.96
 15 12 -2 9.17 1.05
 15 12 -1 0.26 0.84
 15 12 0 11.17 1.1
 15 12 1 1 0.84
 15 12 2 7.93 1.03
 15 12 3 4.52 0.92
 15 12 4 12.14 1.13
 15 12 5 0.2 0.83
 15 12 6 8.43 0.99
 15 12 7 3.5 0.86
 15 12 8 0.63 0.83
 15 13 -6 7.04 0.98
 15 13 -5 2.43 0.86
 15 13 -4 5.57 0.94
 15 13 -3 -0.56 0.81
 15 13 -2 6.13 0.95
 15 13 -1 2.15 0.86
 15 13 0 1.36 0.85
 15 13 1 0.94 0.86
 15 13 2 5.58 0.94
 15 13 3 -1.53 0.78
 15 13 4 5.88 0.92
 15 13 5 2.96 0.85
 15 13 6 7.9 1
 15 14 -3 1.12 0.84
 15 14 -2 -0.44 0.78
 15 14 -1 2.58 0.83
 15 14 0 16.16 1.13
 15 14 1 0.82 0.82
 15 14 2 -0.17 0.77
 15 14 3 2.18 0.83
 16 0 0 -0.31 0.84
 16 0 1 0.18 0.86
 16 0 2 6.64 1
 16 0 3 3.22 0.93
 16 0 4 18.08 1.29
 16 0 5 16.28 1.24
 16 0 6 3.08 0.93
 16 0 7 21.12 1.33
 16 0 8 5.87 0.97
 16 0 9 7.9 1.04
 16 0 10 17.57 1.25
 16 0 11 -0.06 0.83
 16 0 12 1.58 0.85
 16 0 13 2.18 0.84
 16 1 -13 1.48 0.82
 16 1 -12 12.57 1.09
 16 1 -11 14.34 1.14
 16 1 -10 7.61 1.03
 16 1 -9 2.06 0.91
 16 1 -8 0.51 0.84
 16 1 -7 5.2 0.95
 16 1 -6 15.7 1.22
 16 1 -5 4.2 0.95
 16 1 -4 4.81 0.97
 16 1 -3 8.25 1.06
 16 1 -2 22.59 1.37
 16 1 -1 4.55 0.97
 16 1 0 0.49 0.85
 16 1 1 3.95 0.96
 16 1 2 23.32 1.38
 16 1 3 8.18 1.06
 16 1 4 4.18 0.95
 16 1 5 4.17 0.93
 16 1 6 15.43 1.22
 16 1 7 5.3 0.98
 16 1 8 1.54 0.86
 16 1 9 3.37 0.95
 16 1 10 7.53 1.02
 16 1 11 13.23 1.13
 16 1 12 12.73 1.1
 16 1 13 0.97 0.82
 16 2 -13 4.35 0.91
 16 2 -12 10.12 1.02
 16 2 -11 8.33 1.04
 16 2 -10 7.38 1.04
 16 2 -9 4.36 0.99
 16 2 -8 3.51 0.97
 16 2 -7 11.85 1.13
 16 2 -6 14.38 1.18
 16 2 -5 17.68 1.27
 16 2 -4 0.51 0.88
 16 2 -3 11.37 1.12
 16 2 -2 7.15 1.04
 16 2 -1 13.39 1.18
 16 2 0 16.74 1.26
 16 2 1 13.26 1.16
 16 2 2 5.71 1.01
 16 2 3 10.81 1.11
 16 2 4 1.56 0.89
 16 2 5 16.8 1.25
 16 2 6 13.28 1.16
 16 2 7 12.97 1.16
 16 2 8 4.43 0.96
 16 2 9 4.35 0.98
 16 2 10 6.83 1.01
 16 2 11 8.62 1.04
 16 2 12 8.94 1
 16 2 13 5.4 0.91
 16 3 -12 6.63 0.95
 16 3 -11 5.32 0.96
 16 3 -10 31.1 1.53
 16 3 -9 23.83 1.4
 16 3 -8 42.2 1.81
 16 3 -7 14.39 1.17
 16 3 -6 0.59 0.87
 16 3 -5 16.56 1.24
 16 3 -4 2.93 0.92
 16 3 -3 0.74 0.88
 16 3 -2 18.37 1.29
 16 3 -1 48.34 1.9
 16 3 0 2.15 0.92
 16 3 1 48.56 1.9
 16 3 2 17.17 1.27
 16 3 3 0.25 0.88
 16 3 4 3 0.93
 16 3 5 14.84 1.21
 16 3 6 0.93 0.89
 16 3 7 12.36 1.15
 16 3 8 41.31 1.8
 16 3 9 24.11 1.41
 16 3 10 30.57 1.52
 16 3 11 5.87 0.97
 16 3 12 7.65 0.96
 16 4 -12 2.81 0.84
 16 4 -11 0.31 0.83
 16 4 -10 0.77 0.84
 16 4 -9 9.23 1.07
 16 4 -8 0.16 0.89
 16 4 -7 21.77 1.35
 16 4 -6 5.68 0.97
 16 4 -5 16.81 1.25
 16 4 -4 37.63 1.69
 16 4 -3 43.37 1.8
 16 4 -2 4.09 0.97
 16 4 -1 6.77 1.02
 16 4 0 -0.06 0.85
 16 4 1 7.23 1.03
 16 4 2 4.43 0.97
 16 4 3 41.24 1.77
 16 4 4 37.56 1.69
 16 4 5 17.13 1.25
 16 4 6 6.64 1.01
 16 4 7 23.26 1.37
 16 4 8 1.05 0.89
 16 4 9 7.49 1.05
 16 4 10 -0.34 0.83
 16 4 11 -0.41 0.8
 16 4 12 2.04 0.83
 16 5 -12 23.13 1.31
 16 5 -11 1.23 0.84
 16 5 -10 13.66 1.14
 16 5 -9 3.39 0.93
 16 5 -8 48.85 1.92
 16 5 -7 8.11 1.08
 16 5 -6 4.52 0.95
 16 5 -5 2.05 0.9
 16 5 -4 2.11 0.88
 16 5 -3 1.34 0.89
 16 5 -2 1.97 0.91
 16 5 -1 5.05 0.98
 16 5 0 1.18 0.88
 16 5 1 4.14 0.97
 16 5 2 1 0.89
 16 5 3 0.84 0.88
 16 5 4 1.18 0.89
 16 5 5 3.12 0.93
 16 5 6 4.24 0.95
 16 5 7 8.84 1.09
 16 5 8 49.72 1.92
 16 5 9 3.44 0.93
 16 5 10 12.98 1.15
 16 5 11 1.05 0.85
 16 5 12 22.79 1.31
 16 6 -11 1.06 0.83
 16 6 -10 11.96 1.09
 16 6 -9 4.92 0.95
 16 6 -8 21.29 1.35
 16 6 -7 17.7 1.29
 16 6 -6 7.69 1.05
 16 6 -5 8.85 1.07
 16 6 -4 2.81 0.92
 16 6 -3 29.6 1.52
 16 6 -2 44.77 1.83
 16 6 -1 8.68 1.07
 16 6 0 20.02 1.34
 16 6 1 7.83 1.06
 16 6 2 46.23 1.86
 16 6 3 27.85 1.5
 16 6 4 3.69 0.92
 16 6 5 7.54 1.05
 16 6 6 6.22 1.02
 16 6 7 18.99 1.3
 16 6 8 21.84 1.35
 16 6 9 5.45 0.95
 16 6 10 11.04 1.08
 16 6 11 1.95 0.85
 16 7 -11 2.92 0.89
 16 7 -10 3.46 0.89
 16 7 -9 8.58 1.04
 16 7 -8 9.12 1.08
 16 7 -7 4.02 0.98
 16 7 -6 19.82 1.32
 16 7 -5 25.95 1.49
 16 7 -4 8.81 1.09
 16 7 -3 5.68 1.02
 16 7 -2 44.96 1.83
 16 7 -1 3.29 0.96
 16 7 0 8.95 1.07
 16 7 1 4.18 0.97
 16 7 2 43.57 1.81
 16 7 3 4.03 0.98
 16 7 4 9.11 1.08
 16 7 5 25.73 1.49
 16 7 6 19.86 1.34
 16 7 7 5.81 0.99
 16 7 8 9.85 1.08
 16 7 9 7.61 1.03
 16 7 10 4.2 0.9
 16 7 11 3.16 0.88
 16 8 -10 7.14 0.94
 16 8 -9 0.54 0.82
 16 8 -8 4.36 0.94
 16 8 -7 26.68 1.43
 16 8 -6 4.13 0.97
 16 8 -5 40.18 1.75
 16 8 -4 9.26 1.11
 16 8 -3 42.59 1.83
 16 8 -2 7.18 1.08
 16 8 -1 2.49 0.93
 16 8 0 -0.29 0.85
 16 8 1 1.89 0.89
 16 8 2 6.69 1.06
 16 8 3 42.16 1.8
 16 8 4 10.54 1.14
 16 8 5 36.32 1.67
 16 8 6 3.07 0.94
 16 8 7 25.08 1.4
 16 8 8 4.31 0.94
 16 8 9 0.36 0.81
 16 8 10 6.37 0.92
 16 9 -9 18.51 1.19
 16 9 -8 12.26 1.1
 16 9 -7 1.27 0.87
 16 9 -6 10.88 1.1
 16 9 -5 13.71 1.18
 16 9 -4 12.31 1.17
 16 9 -3 3.25 0.94
 16 9 -2 34.14 1.64
 16 9 -1 30.73 1.56
 16 9 0 3.86 0.96
 16 9 1 32.98 1.62
 16 9 2 33.26 1.61
 16 9 3 1.83 0.95
 16 9 4 13.54 1.2
 16 9 5 12.8 1.17
 16 9 6 11.2 1.09
 16 9 7 1.12 0.86
 16 9 8 12.39 1.09
 16 9 9 18.63 1.18
 16 10 -8 1.8 0.83
 16 10 -7 5.18 0.94
 16 10 -6 0.23 0.84
 16 10 -5 11.29 1.12
 16 10 -4 22.32 1.35
 16 10 -3 -0.34 0.85
 16 10 -2 6.56 1.01
 16 10 -1 2.88 0.94
 16 10 0 29.35 1.52
 16 10 1 2.17 0.9
 16 10 2 6.78 1
 16 10 3 0.18 0.85
 16 10 4 20.52 1.32
 16 10 5 10.91 1.11
 16 10 6 -0.67 0.83
 16 10 7 5.45 0.92
 16 10 8 2.98 0.83
 16 11 -7 7.72 0.99
 16 11 -6 4.07 0.91
 16 11 -5 17.64 1.21
 16 11 -4 5.52 0.96
 16 11 -3 9.37 1.05
 16 11 -2 5.93 0.98
 16 11 -1 7.51 1
 16 11 0 0.97 0.85
 16 11 1 6.71 0.98
 16 11 2 6.35 1
 16 11 3 10.11 1.06
 16 11 4 5.68 0.95
 16 11 5 17.87 1.21
 16 11 6 5.09 0.91
 16 11 7 7.63 0.98
 16 12 -5 3.74 0.9
 16 12 -4 1.51 0.82
 16 12 -3 0.94 0.82
 16 12 -2 5.39 0.93
 16 12 -1 4.03 0.91
 16 12 0 31.09 1.48
 16 12 1 2.22 0.89
 16 12 2 5.59 0.93
 16 12 3 0.74 0.81
 16 12 4 1.47 0.83
 16 12 5 4.17 0.9
 16 13 -2 4.79 0.89
 16 13 -1 3.58 0.87
 16 13 0 5.34 0.94
 16 13 1 2.84 0.87
 16 13 2 4.93 0.9
 17 0 1 183.71 4.31
 17 0 2 1.76 0.88
 17 0 3 65.35 2.22
 17 0 4 2.5 0.95
 17 0 5 26.35 1.46
 17 0 6 3.61 0.99
 17 0 7 79.6 2.5
 17 0 8 -0.17 0.86
 17 0 9 45.19 1.78
 17 0 10 -0.59 0.81
 17 0 11 1.05 0.8
 17 1 -11 5.18 0.9
 17 1 -10 22.02 1.29
 17 1 -9 1.51 0.87
 17 1 -8 11.64 1.14
 17 1 -7 7.91 1.08
 17 1 -6 70.97 2.36
 17 1 -5 8.37 1.08
 17 1 -4 129.63 3.37
 17 1 -3 23.68 1.41
 17 1 -2 26.41 1.47
 17 1 -1 29.29 1.54
 17 1 0 3.33 0.96
 17 1 1 29.49 1.55
 17 1 2 25.65 1.47
 17 1 3 23.18 1.4
 17 1 4 129.63 3.36
 17 1 5 8.53 1.08
 17 1 6 72.14 2.38
 17 1 7 8.58 1.08
 17 1 8 12.54 1.15
 17 1 9 1.31 0.86
 17 1 10 21.4 1.29
 17 1 11 4.25 0.89
 17 2 -11 1.28 0.8
 17 2 -10 3.91 0.9
 17 2 -9 17.28 1.22
 17 2 -8 20.41 1.32
 17 2 -7 0.89 0.89
 17 2 -6 11.26 1.15
 17 2 -5 22.05 1.41
 17 2 -4 1.29 0.89
 17 2 -3 21.88 1.38
 17 2 -2 13.9 1.21
 17 2 -1 39.42 1.72
 17 2 0 57.95 2.08
 17 2 1 38.3 1.71
 17 2 2 12.68 1.18
 17 2 3 21.78 1.36
 17 2 4 -0.04 0.87
 17 2 5 22.89 1.43
 17 2 6 12.72 1.18
 17 2 7 0.82 0.89
 17 2 8 21.06 1.33
 17 2 9 16.96 1.21
 17 2 10 3.97 0.92
 17 2 11 1.47 0.8
 17 3 -11 7.31 0.98
 17 3 -10 35.63 1.55
 17 3 -9 4.28 0.95
 17 3 -8 27.91 1.46
 17 3 -7 3.87 0.97
 17 3 -6 4.54 0.98
 17 3 -5 1.06 0.92
 17 3 -4 8.48 1.06
 17 3 -3 20.99 1.34
 17 3 -2 1.65 0.92
 17 3 -1 16.04 1.25
 17 3 0 3.23 0.96
 17 3 1 16.48 1.25
 17 3 2 1.34 0.91
 17 3 3 20.88 1.35
 17 3 4 9.8 1.08
 17 3 5 2.74 0.95
 17 3 6 3.73 0.97
 17 3 7 3.12 0.95
 17 3 8 26 1.43
 17 3 9 5.39 0.97
 17 3 10 35.57 1.55
 17 3 11 6.87 0.98
 17 4 -10 1.07 0.81
 17 4 -9 7.22 0.99
 17 4 -8 10.01 1.07
 17 4 -7 8.17 1.04
 17 4 -6 1.05 0.9
 17 4 -5 10.95 1.15
 17 4 -4 4.29 0.99
 17 4 -3 3.24 0.94
 17 4 -2 20.2 1.32
 17 4 -1 5.5 0.99
 17 4 0 20.28 1.33
 17 4 1 4.47 0.98
 17 4 2 19.77 1.32
 17 4 3 4.35 0.96
 17 4 4 3.79 0.96
 17 4 5 9.78 1.11
 17 4 6 0.59 0.89
 17 4 7 9.61 1.07
 17 4 8 8.1 1.03
 17 4 9 5.94 0.98
 17 4 10 -0.03 0.82
 17 5 -10 5.47 0.9
 17 5 -9 0.73 0.83
 17 5 -8 1.71 0.9
 17 5 -7 3.2 0.92
 17 5 -6 0.8 0.87
 17 5 -5 11.79 1.15
 17 5 -4 1.48 0.92
 17 5 -3 1.13 0.93
 17 5 -2 2.01 0.96
 17 5 -1 12.21 1.15
 17 5 0 5.71 1
 17 5 1 14.33 1.2
 17 5 2 1.05 0.93
 17 5 3 0.93 0.93
 17 5 4 1.37 0.92
 17 5 5 11.72 1.15
 17 5 6 0.53 0.88
 17 5 7 3.92 0.93
 17 5 8 2.14 0.89
 17 5 9 0.87 0.84
 17 5 10 6.11 0.92
 17 6 -9 4.6 0.9
 17 6 -8 1.77 0.86
 17 6 -7 2.79 0.9
 17 6 -6 25.29 1.4
 17 6 -5 4.27 0.96
 17 6 -4 7.19 1.06
 17 6 -3 13.21 1.2
 17 6 -2 3.78 0.99
 17 6 -1 0.99 0.92
 17 6 0 23.75 1.45
 17 6 1 1.1 0.92
 17 6 2 4.46 0.98
 17 6 3 14.26 1.22
 17 6 4 8.01 1.06
 17 6 5 3.73 0.94
 17 6 6 23.2 1.36
 17 6 7 2.4 0.89
 17 6 8 1.32 0.87
 17 6 9 4.26 0.91
 17 7 -9 11.15 1.09
 17 7 -8 9.64 1.02
 17 7 -7 0.04 0.83
 17 7 -6 2.21 0.89
 17 7 -5 2.8 0.92
 17 7 -4 3.56 0.95
 17 7 -3 3.06 0.96
 17 7 -2 11.35 1.16
 17 7 -1 10.34 1.14
 17 7 0 0.16 0.87
 17 7 1 10.29 1.13
 17 7 2 11.61 1.16
 17 7 3 4.77 0.97
 17 7 4 4.92 0.97
 17 7 5 4.87 0.93
 17 7 6 2.23 0.87
 17 7 7 0.69 0.84
 17 7 8 8.34 0.99
 17 7 9 11.22 1.07
 17 8 -8 1.4 0.86
 17 8 -7 2.6 0.87
 17 8 -6 13.85 1.14
 17 8 -5 0.72 0.85
 17 8 -4 1.79 0.88
 17 8 -3 2.49 0.91
 17 8 -2 5.47 0.99
 17 8 -1 11.89 1.15
 17 8 0 29.25 1.51
 17 8 1 12.15 1.14
 17 8 2 5.3 0.99
 17 8 3 2.55 0.89
 17 8 4 1.21 0.86
 17 8 5 0.1 0.86
 17 8 6 13.05 1.13
 17 8 7 1.75 0.85
 17 8 8 0.87 0.82
 17 9 -7 -0.04 0.83
 17 9 -6 1.52 0.86
 17 9 -5 29.8 1.45
 17 9 -4 0.46 0.86
 17 9 -3 4.05 0.95
 17 9 -2 21.16 1.31
 17 9 -1 1.23 0.89
 17 9 0 1.78 0.89
 17 9 1 2.14 0.88
 17 9 2 20.96 1.31
 17 9 3 5.7 0.99
 17 9 4 0.79 0.85
 17 9 5 27.35 1.42
 17 9 6 0.78 0.83
 17 9 7 1.59 0.85
 17 10 -5 2.15 0.86
 17 10 -4 5.28 0.93
 17 10 -3 3.76 0.91
 17 10 -2 2.04 0.86
 17 10 -1 0.61 0.84
 17 10 0 25.31 1.4
 17 10 1 -0.36 0.82
 17 10 2 1.47 0.84
 17 10 3 4.06 0.91
 17 10 4 4.45 0.91
 17 10 5 2.32 0.84
 17 11 -3 0.59 0.84
 17 11 -2 -0.38 0.79
 17 11 -1 8.7 1
 17 11 0 1.65 0.85
 17 11 1 9.79 1.02
 17 11 2 -0.19 0.78
 17 11 3 0.65 0.83
 18 0 0 -0.25 0.9
 18 0 1 15.32 1.26
 18 0 2 0.06 0.89
 18 0 3 0.58 0.89
 18 0 4 0.73 0.88
 18 0 5 0.47 0.86
 18 0 6 0.13 0.87
 18 0 7 7.23 1.01
 18 0 8 -0.05 0.83
 18 0 9 4.84 0.9
 18 1 -9 1.83 0.83
 18 1 -8 1.72 0.85
 18 1 -7 5.75 0.98
 18 1 -6 24.24 1.39
 18 1 -5 14.81 1.21
 18 1 -4 18.07 1.3
 18 1 -3 3.29 0.96
 18 1 -2 5.5 1.03
 18 1 -1 5.2 1.01
 18 1 0 4.83 1.02
 18 1 1 4.31 1
 18 1 2 6.57 1.05
 18 1 3 3.43 0.95
 18 1 4 19.66 1.33
 18 1 5 16.26 1.23
 18 1 6 24.72 1.4
 18 1 7 6.12 0.98
 18 1 8 1.38 0.86
 18 1 9 1.79 0.84
 18 2 -9 1.44 0.82
 18 2 -8 2.33 0.87
 18 2 -7 10.86 1.08
 18 2 -6 4.5 0.95
 18 2 -5 4.3 0.96
 18 2 -4 0.66 0.89
 18 2 -3 33.63 1.62
 18 2 -2 22.64 1.41
 18 2 -1 11.39 1.18
 18 2 0 34.28 1.65
 18 2 1 10.46 1.16
 18 2 2 21.98 1.41
 18 2 3 32.88 1.62
 18 2 4 0.2 0.87
 18 2 5 4.26 0.97
 18 2 6 4.51 0.93
 18 2 7 10.9 1.1
 18 2 8 3.56 0.9
 18 2 9 1.91 0.85
 18 3 -9 7.8 1
 18 3 -8 14.74 1.13
 18 3 -7 10.13 1.07
 18 3 -6 8.86 1.04
 18 3 -5 26.09 1.43
 18 3 -4 0.65 0.89
 18 3 -3 25.5 1.46
 18 3 -2 9.92 1.13
 18 3 -1 15.07 1.25
 18 3 0 9.16 1.12
 18 3 1 13.9 1.21
 18 3 2 7.95 1.11
 18 3 3 24.97 1.44
 18 3 4 1.17 0.88
 18 3 5 26.07 1.43
 18 3 6 7.94 1.06
 18 3 7 10.15 1.08
 18 3 8 14.35 1.13
 18 3 9 8.29 1
 18 4 -8 2.84 0.86
 18 4 -7 9.92 1.04
 18 4 -6 -0.4 0.84
 18 4 -5 31.42 1.52
 18 4 -4 21.31 1.34
 18 4 -3 13.36 1.17
 18 4 -2 13.77 1.2
 18 4 -1 7.47 1.07
 18 4 0 36.11 1.68
 18 4 1 8.02 1.07
 18 4 2 14.56 1.21
 18 4 3 13.33 1.18
 18 4 4 20.85 1.33
 18 4 5 30.19 1.49
 18 4 6 -0.88 0.84
 18 4 7 7.58 1
 18 4 8 3.52 0.88
 18 5 -8 21.95 1.3
 18 5 -7 7.7 0.99
 18 5 -6 1.37 0.86
 18 5 -5 0.78 0.87
 18 5 -4 7.57 1.02
 18 5 -3 1.36 0.91
 18 5 -2 3.29 0.93
 18 5 -1 2.07 0.92
 18 5 0 -0.04 0.86
 18 5 1 2.4 0.92
 18 5 2 3.22 0.92
 18 5 3 1.78 0.88
 18 5 4 8.69 1.03
 18 5 5 1.66 0.88
 18 5 6 2.16 0.86
 18 5 7 7.89 1
 18 5 8 22.67 1.3
 18 6 -7 6.14 0.92
 18 6 -6 7.11 0.97
 18 6 -5 2.89 0.9
 18 6 -4 7.1 1.01
 18 6 -3 5.74 1.01
 18 6 -2 3.21 0.93
 18 6 -1 8.62 1.04
 18 6 0 0.88 0.87
 18 6 1 7.95 1.04
 18 6 2 3 0.93
 18 6 3 6.47 1.02
 18 6 4 6.73 1.01
 18 6 5 1.48 0.88
 18 6 6 7.79 1
 18 6 7 5.61 0.93
 18 7 -6 1.87 0.83
 18 7 -5 10.9 1.07
 18 7 -4 1.84 0.9
 18 7 -3 0.7 0.87
 18 7 -2 14.27 1.19
 18 7 -1 0.03 0.86
 18 7 0 0.9 0.86
 18 7 1 -0.08 0.85
 18 7 2 16.21 1.2
 18 7 3 0.95 0.86
 18 7 4 1.66 0.88
 18 7 5 12.2 1.09
 18 7 6 2.29 0.85
 18 8 -5 7.08 1
 18 8 -4 7.91 0.99
 18 8 -3 6.06 0.99
 18 8 -2 2.05 0.9
 18 8 -1 0.99 0.87
 18 8 0 2.83 0.9
 18 8 1 -0.01 0.83
 18 8 2 2.56 0.9
 18 8 3 7.76 1
 18 8 4 7.58 0.99
 18 8 5 6.97 0.99
 18 9 -3 0.02 0.83
 18 9 -2 10.35 1.06
 18 9 -1 5.21 0.91
 18 9 0 -0.84 0.81
 18 9 1 3.33 0.89
 18 9 2 12.68 1.07
 18 9 3 0.29 0.85
 19 0 1 3.51 0.94
 19 0 2 5.12 0.99
 19 0 3 31.39 1.52
 19 0 4 8.82 1.06
 19 0 5 -0.48 0.85
 19 0 6 1.26 0.83
 19 0 7 0.52 0.82
 19 1 -7 0.61 0.83
 19 1 -6 -0.64 0.8
 19 1 -5 0.88 0.85
 19 1 -4 0.88 0.86
 19 1 -3 6.22 1
 19 1 -2 26.47 1.44
 19 1 -1 1.29 0.91
 19 1 0 3.88 0.93
 19 1 1 0.81 0.9
 19 1 2 27.06 1.45
 19 1 3 5.07 0.99
 19 1 4 0.16 0.86
 19 1 5 1.32 0.86
 19 1 6 -0.55 0.81
 19 1 7 0.91 0.85
 19 2 -6 2.14 0.83
 19 2 -5 1.66 0.84
 19 2 -4 1.95 0.88
 19 2 -3 15.42 1.19
 19 2 -2 9.66 1.09
 19 2 -1 1.58 0.91
 19 2 0 -0.13 0.85
 19 2 1 2.1 0.9
 19 2 2 10.76 1.11
 19 2 3 15.43 1.19
 19 2 4 3.03 0.92
 19 2 5 0.56 0.85
 19 2 6 1.08 0.81
 19 3 -6 2.1 0.87
 19 3 -5 3.31 0.88
 19 3 -4 6.44 0.98
 19 3 -3 5.18 0.97
 19 3 -2 4.62 0.98
 19 3 -1 4.32 0.95
 19 3 0 3.63 0.93
 19 3 1 3.35 0.93
 19 3 2 7.31 1.01
 19 3 3 5.65 0.97
 19 3 4 8.31 1.02
 19 3 5 4.96 0.91
 19 3 6 1.6 0.87
 19 4 -5 1.77 0.82
 19 4 -4 13.46 1.12
 19 4 -3 4.81 0.94
 19 4 -2 3.19 0.91
 19 4 -1 5.95 0.99
 19 4 0 3.26 0.94
 19 4 1 5.5 0.99
 19 4 2 2.75 0.91
 19 4 3 4.66 0.93
 19 4 4 12.52 1.1
 19 4 5 2.08 0.85
 19 5 -5 0.78 0.84
 19 5 -4 5.18 0.93
 19 5 -3 2.24 0.87
 19 5 -2 8.68 1.04
 19 5 -1 19.93 1.25
 19 5 0 5.25 0.97
 19 5 1 19.76 1.27
 19 5 2 11.08 1.06
 19 5 3 1.52 0.86
 19 5 4 4.58 0.93
 19 5 5 -0.03 0.83
 19 6 -3 9.77 1.09
 19 6 -2 1.58 0.86
 19 6 -1 15.99 1.16
 19 6 0 2.69 0.88
 19 6 1 15.84 1.15
 19 6 2 0.78 0.84
 19 6 3 11.53 1.09
 19 7 -1 -0.1 0.86
 19 7 0 7.17 0.99
 19 7 1 0.49 0.86
 20 0 0 22.51 1.31
 20 0 1 1.94 0.89
 20 0 2 10.56 1.08
 20 1 -2 3.37 0.9
 20 1 -1 2.59 0.9
 20 1 0 0.37 0.85
 20 1 1 2.47 0.89
 20 1 2 3.63 0.91
 20 2 -1 0.44 0.86
 20 2 0 -0.41 0.84
 20 2 1 1.46 0.86

_iucr_refine_fcf_details
;
data_xylitol
_computing_structure_refinement   ''
_computing_data_collection         'Enraf-Nonius Express'
_computing_structure_solution      'SHELXS-97 (Sheldrick, 1990)'
_shelx_refln_list_code            4
loop_
  _space_group_symop_id
  _space_group_symop_operation_xyz
  1  x,y,z
  2  x+1/2,-y+1/2,-z
  3  -x,y+1/2,-z+1/2
  4  -x+1/2,-y,z+1/2

_space_group_crystal_system       orthorhombic
_space_group_IT_number            19
_space_group_name_H-M_alt         'P 21 21 21'
_space_group_name_Hall            ' P 2ac 2ab'
_symmetry_space_group_name_H-M    'P 21 21 21'
_symmetry_space_group_name_Hall   ' P 2ac 2ab'
_symmetry_Int_Tables_number       19
_cell_length_a                    8.264(4)
_cell_length_b                    8.901(2)
_cell_length_c                    8.9223(14)
_cell_angle_alpha                 90
_cell_angle_beta                  90
_cell_angle_gamma                 90
_cell_volume                      656.3(4)
loop_
  _refln_index_h
  _refln_index_k
  _refln_index_l
  _refln_F_squared_calc
  _refln_F_squared_meas
  _refln_F_squared_sigma
  _refln_F_squared_weight
  _refln_observed_status
-20 -2 -1 0.537 0.300 0.587 147.212 o
-20 -1 -2 1.835 2.300 0.614 134.417 o
-20 -1 -1 1.717 1.768 0.614 134.417 o
-19 -7 -1 0.205 -0.068 0.587 147.212 o
-19 -6 -3 7.311 6.669 0.744 91.640 o
-19 -6 -2 0.982 1.079 0.587 147.212 o
-19 -6 -1 10.353 10.915 0.792 80.914 o
-19 -5 -5 0.254 0.532 0.573 154.305 o
-19 -5 -4 3.620 3.536 0.635 125.885 o
-19 -5 -3 1.784 1.529 0.594 143.847 o
-19 -5 -2 6.831 5.925 0.710 100.664 o
-19 -5 -1 13.906 13.604 0.853 69.682 o
-19 -4 -5 0.907 1.208 0.560 161.924 o
-19 -4 -4 8.949 9.188 0.765 86.797 o
-19 -4 -3 3.268 3.283 0.642 123.221 o
-19 -4 -2 1.739 2.178 0.621 131.479 o
-19 -4 -1 4.068 4.061 0.676 111.088 o
-19 -3 -6 1.440 1.433 0.594 143.847 o
-19 -3 -5 2.096 2.259 0.601 140.596 o
-19 -3 -4 4.898 4.396 0.669 113.367 o
-19 -3 -3 3.522 3.536 0.662 115.717 o
-19 -3 -2 4.129 3.154 0.669 113.367 o
-19 -3 -1 2.211 2.949 0.648 120.640 o
-19 -2 -6 0.738 1.461 0.567 158.046 o
-19 -2 -5 1.101 1.133 0.573 154.305 o
-19 -2 -4 1.950 1.331 0.601 140.596 o
-19 -2 -3 10.030 10.526 0.812 76.886 o
-19 -2 -2 7.116 6.594 0.744 91.640 o
-19 -2 -1 1.408 1.079 0.621 131.479 o
-19 -1 -7 0.469 0.416 0.567 158.046 o
-19 -1 -6 0.039 -0.437 0.546 170.121 o
-19 -1 -5 1.138 0.601 0.580 150.696 o
-19 -1 -4 0.691 0.601 0.587 147.212 o
-19 -1 -3 3.737 4.246 0.683 108.878 o
-19 -1 -2 18.014 18.068 0.983 52.507 o
-19 -1 -1 1.017 0.881 0.621 131.479 o
-18 -9 -3 0.317 0.014 0.567 158.046 o
-18 -9 -2 8.284 7.065 0.724 96.901 o
-18 -9 -1 3.027 3.556 0.621 131.479 o
-18 -8 -5 4.682 4.833 0.683 108.878 o
-18 -8 -4 5.728 5.399 0.676 111.088 o
-18 -8 -3 5.069 4.137 0.676 111.088 o
-18 -8 -2 1.707 1.399 0.614 134.417 o
-18 -8 -1 0.596 0.676 0.594 143.847 o
-18 -7 -6 1.227 1.276 0.567 158.046 o
-18 -7 -5 8.277 7.440 0.730 95.098 o
-18 -7 -4 1.945 1.256 0.614 134.417 o
-18 -7 -3 0.535 0.478 0.594 143.847 o
-18 -7 -2 10.708 9.741 0.812 76.886 o
-18 -7 -1 0.025 0.020 0.587 147.212 o
-18 -6 -7 4.437 4.191 0.628 128.636 o
-18 -6 -6 5.360 4.853 0.662 115.717 o
-18 -6 -5 1.554 1.973 0.614 134.417 o
-18 -6 -4 4.313 4.846 0.689 106.732 o
-18 -6 -3 4.397 3.918 0.689 106.732 o
-18 -6 -2 2.089 2.191 0.635 125.885 o
-18 -6 -1 5.094 5.884 0.710 100.664 o
-18 -5 -8 14.892 14.983 0.887 64.425 o
-18 -5 -7 5.570 5.256 0.676 111.088 o
-18 -5 -6 0.655 0.935 0.587 147.212 o
-18 -5 -5 0.284 0.532 0.594 143.847 o
-18 -5 -4 4.873 5.167 0.696 104.650 o
-18 -5 -3 1.555 0.928 0.621 131.479 o
-18 -5 -2 2.332 2.246 0.635 125.885 o
-18 -5 -1 1.767 1.413 0.628 128.636 o
-18 -4 -8 1.938 1.939 0.587 147.212 o
-18 -4 -7 5.935 6.771 0.710 100.664 o
-18 -4 -6 0.164 -0.273 0.573 154.305 o
-18 -4 -5 20.189 21.447 1.038 47.125 o
-18 -4 -4 14.247 14.546 0.915 60.636 o
-18 -4 -3 8.800 9.120 0.799 79.537 o
-18 -4 -2 9.461 9.399 0.819 75.609 o
-18 -4 -1 5.240 5.099 0.730 95.098 o
-18 -3 -9 5.576 5.324 0.683 108.878 o
-18 -3 -8 10.145 10.062 0.771 85.267 o
-18 -3 -7 7.568 6.915 0.730 95.098 o
-18 -3 -6 5.948 6.048 0.710 100.664 o
-18 -3 -5 18.090 17.809 0.976 53.243 o
-18 -3 -4 0.313 0.444 0.608 137.454 o
-18 -3 -3 17.146 17.406 0.997 51.078 o
-18 -3 -2 6.518 6.771 0.771 85.267 o
-18 -3 -1 10.576 10.287 0.853 69.682 o
-18 -2 -9 0.996 0.983 0.560 161.924 o
-18 -2 -8 1.976 1.590 0.594 143.847 o
-18 -2 -7 7.086 7.413 0.737 93.345 o
-18 -2 -6 3.121 3.072 0.648 120.640 o
-18 -2 -5 2.611 2.935 0.655 118.140 o
-18 -2 -4 0.306 0.451 0.608 137.454 o
-18 -2 -3 23.146 22.956 1.106 41.487 o
-18 -2 -2 16.170 15.454 0.962 54.765 o
-18 -2 -1 7.680 7.775 0.805 78.194 o
-18 -1 -9 1.458 1.249 0.567 158.046 o
-18 -1 -8 1.293 1.174 0.580 150.696 o
-18 -1 -7 4.272 3.925 0.669 113.367 o
-18 -1 -6 16.882 16.546 0.949 56.352 o
-18 -1 -5 10.932 10.109 0.826 74.365 o
-18 -1 -4 13.453 12.335 0.887 64.425 o
-18 -1 -3 1.967 2.246 0.655 118.140 o
-18 -1 -2 4.558 3.754 0.703 102.628 o
-18 -1 -1 3.144 3.550 0.689 106.732 o
-17 -11 -3 0.266 0.403 0.573 154.305 o
-17 -11 -2 0.020 -0.259 0.539 174.455 o
-17 -11 -1 6.928 5.939 0.683 108.878 o
-17 -10 -5 1.610 1.468 0.587 147.212 o
-17 -10 -4 3.590 3.604 0.635 125.885 o
-17 -10 -3 2.608 2.567 0.621 131.479 o
-17 -10 -2 0.767 1.393 0.587 147.212 o
-17 -10 -1 0.051 0.416 0.573 154.305 o
-17 -9 -7 0.345 -0.027 0.567 158.046 o
-17 -9 -6 0.982 1.038 0.587 147.212 o
-17 -9 -5 20.289 20.341 0.990 51.785 o
-17 -9 -4 0.473 0.314 0.587 147.212 o
-17 -9 -3 3.080 2.765 0.648 120.640 o
-17 -9 -2 13.950 14.444 0.894 63.445 o
-17 -9 -1 0.594 0.840 0.608 137.454 o
-17 -8 -8 0.772 0.956 0.587 147.212 o
-17 -8 -7 1.653 1.775 0.594 143.847 o
-17 -8 -6 9.053 9.454 0.778 83.778 o
-17 -8 -5 0.462 0.491 0.580 150.696 o
-17 -8 -4 0.887 1.222 0.601 140.596 o
-17 -8 -3 1.359 1.700 0.621 131.479 o
-17 -8 -2 3.457 3.734 0.676 111.088 o
-17 -8 -1 8.167 8.116 0.785 82.327 o
-17 -7 -9 7.859 7.611 0.744 91.640 o
-17 -7 -8 6.259 6.580 0.696 104.650 o
-17 -7 -7 0.051 0.027 0.567 158.046 o
-17 -7 -6 1.107 1.509 0.608 137.454 o
-17 -7 -5 2.350 1.911 0.628 128.636 o
-17 -7 -4 2.304 2.430 0.648 120.640 o
-17 -7 -3 2.789 2.089 0.655 118.140 o
-17 -7 -2 8.374 7.748 0.792 80.914 o
-17 -7 -1 7.141 7.058 0.778 83.778 o
-17 -6 -9 2.867 3.140 0.614 134.417 o
-17 -6 -8 1.210 1.208 0.587 147.212 o
-17 -6 -7 1.879 1.904 0.614 134.417 o
-17 -6 -6 16.077 17.263 0.956 55.550 o
-17 -6 -5 2.252 2.915 0.655 118.140 o
-17 -6 -4 5.781 4.908 0.724 96.901 o
-17 -6 -3 9.313 9.017 0.819 75.609 o
-17 -6 -2 2.900 2.580 0.676 111.088 o
-17 -6 -1 1.005 0.676 0.628 128.636 o
-17 -5 -10 3.791 3.734 0.614 134.417 o
-17 -5 -9 0.584 0.498 0.567 158.046 o
-17 -5 -8 1.223 1.167 0.614 134.417 o
-17 -5 -7 2.365 2.184 0.628 128.636 o
-17 -5 -6 0.261 0.546 0.594 143.847 o
-17 -5 -5 8.383 8.048 0.785 82.327 o
-17 -5 -4 1.323 1.010 0.628 128.636 o
-17 -5 -3 0.615 0.771 0.635 125.885 o
-17 -5 -2 1.471 1.372 0.655 118.140 o
-17 -5 -1 9.002 8.335 0.785 82.327 o
-17 -4 -10 0.463 0.730 0.553 165.947 o
-17 -4 -9 4.397 4.928 0.676 111.088 o
-17 -4 -8 6.067 6.833 0.730 95.098 o
-17 -4 -7 6.033 5.577 0.710 100.664 o
-17 -4 -6 0.702 0.717 0.614 134.417 o
-17 -4 -5 7.290 7.474 0.785 82.327 o
-17 -4 -4 2.840 2.928 0.676 111.088 o
-17 -4 -3 2.721 2.212 0.642 123.221 o
-17 -4 -2 14.287 13.789 0.901 62.487 o
-17 -4 -1 3.317 3.754 0.676 111.088 o
-17 -3 -11 5.146 4.990 0.669 113.367 o
-17 -3 -10 23.834 24.321 1.058 45.319 o
-17 -3 -9 3.219 2.922 0.648 120.640 o
-17 -3 -8 18.748 19.051 0.997 51.078 o
-17 -3 -7 2.518 2.642 0.662 115.717 o
-17 -3 -6 3.272 3.099 0.669 113.367 o
-17 -3 -5 1.337 0.724 0.628 128.636 o
-17 -3 -4 6.523 5.788 0.724 96.901 o
-17 -3 -3 14.272 14.328 0.915 60.636 o
-17 -3 -2 1.360 1.126 0.628 128.636 o
-17 -3 -1 10.407 10.949 0.853 69.682 o
-17 -2 -11 0.700 0.874 0.546 170.121 o
-17 -2 -10 2.383 2.669 0.614 134.417 o
-17 -2 -9 11.826 11.795 0.833 73.151 o
-17 -2 -8 13.432 13.932 0.901 62.487 o
-17 -2 -7 0.722 0.608 0.608 137.454 o
-17 -2 -6 7.726 7.686 0.785 82.327 o
-17 -2 -5 14.889 15.051 0.962 54.765 o
-17 -2 -4 0.336 0.881 0.608 137.454 o
-17 -2 -3 15.036 14.935 0.942 57.172 o
-17 -2 -2 9.081 9.488 0.826 74.365 o
-17 -2 -1 25.714 26.908 1.174 36.803 o
-17 -1 -11 3.183 3.536 0.614 134.417 o
-17 -1 -10 14.322 15.031 0.881 65.427 o
-17 -1 -9 0.880 1.031 0.594 143.847 o
-17 -1 -8 8.236 7.945 0.778 83.778 o
-17 -1 -7 5.787 5.399 0.737 93.345 o
-17 -1 -6 49.382 48.444 1.611 19.549 o
-17 -1 -5 5.916 5.713 0.737 93.345 o
-17 -1 -4 88.794 88.486 2.300 9.587 o
-17 -1 -3 15.580 16.164 0.962 54.765 o
-17 -1 -2 18.044 18.027 1.003 50.385 o
-17 -1 -1 20.471 19.993 1.051 45.909 o
-16 -13 -2 3.600 3.270 0.608 137.454 o
-16 -13 -1 1.959 2.444 0.594 143.847 o
-16 -12 -5 2.495 2.553 0.614 134.417 o
-16 -12 -4 1.288 1.031 0.560 161.924 o
-16 -12 -3 0.436 0.642 0.560 161.924 o
-16 -12 -2 3.492 3.679 0.635 125.885 o
-16 -12 -1 2.481 2.751 0.621 131.479 o
-16 -11 -7 5.070 5.270 0.676 111.088 o
-16 -11 -6 3.182 2.778 0.621 131.479 o
-16 -11 -5 11.873 12.041 0.826 74.365 o
-16 -11 -4 3.911 3.768 0.655 118.140 o
-16 -11 -3 6.650 6.396 0.717 98.755 o
-16 -11 -2 3.864 4.048 0.669 113.367 o
-16 -11 -1 5.283 5.126 0.683 108.878 o
-16 -10 -8 1.443 1.229 0.567 158.046 o
-16 -10 -7 3.933 3.536 0.642 123.221 o
-16 -10 -6 0.075 0.157 0.573 154.305 o
-16 -10 -5 7.428 7.707 0.765 86.797 o
-16 -10 -4 15.487 15.236 0.922 59.741 o
-16 -10 -3 0.371 -0.232 0.580 150.696 o
-16 -10 -2 4.386 4.478 0.689 106.732 o
-16 -10 -1 1.856 1.966 0.642 123.221 o
-16 -9 -9 11.899 12.635 0.812 76.886 o
-16 -9 -8 9.113 8.369 0.751 89.981 o
-16 -9 -7 0.471 0.867 0.594 143.847 o
-16 -9 -6 7.696 7.427 0.751 89.981 o
-16 -9 -5 9.324 9.358 0.805 78.194 o
-16 -9 -4 9.308 8.403 0.799 79.537 o
-16 -9 -3 1.841 2.218 0.642 123.221 o
-16 -9 -2 23.445 23.304 1.119 40.481 o
-16 -9 -1 22.741 20.976 1.065 44.739 o
-16 -8 -10 4.337 4.874 0.642 123.221 o
-16 -8 -9 0.171 0.369 0.560 161.924 o
-16 -8 -8 3.012 2.976 0.642 123.221 o
-16 -8 -7 17.432 18.212 0.976 53.243 o
-16 -8 -6 2.563 2.819 0.662 115.717 o
-16 -8 -5 26.320 27.427 1.195 35.552 o
-16 -8 -4 6.648 6.321 0.758 88.368 o
-16 -8 -3 28.544 29.072 1.249 32.511 o
-16 -8 -2 4.650 4.901 0.737 93.345 o
-16 -8 -1 1.065 1.700 0.635 125.885 o
-16 -7 -11 2.357 1.993 0.608 137.454 o
-16 -7 -10 2.548 2.362 0.608 137.454 o
-16 -7 -9 5.847 5.857 0.710 100.664 o
-16 -7 -8 6.936 6.225 0.737 93.345 o
-16 -7 -7 3.031 2.744 0.669 113.367 o
-16 -7 -6 13.803 13.529 0.901 62.487 o
-16 -7 -5 18.060 17.713 1.017 49.042 o
-16 -7 -4 6.728 6.014 0.744 91.640 o
-16 -7 -3 3.839 3.877 0.696 104.650 o
-16 -7 -2 31.344 30.690 1.249 32.511 o
-16 -7 -1 2.246 2.246 0.655 118.140 o
-16 -6 -11 1.357 0.724 0.567 158.046 o
-16 -6 -10 7.839 8.164 0.744 91.640 o
-16 -6 -9 3.670 3.358 0.648 120.640 o
-16 -6 -8 14.137 14.533 0.922 59.741 o
-16 -6 -7 12.375 12.082 0.881 65.427 o
-16 -6 -6 4.356 5.249 0.717 98.755 o
-16 -6 -5 6.368 6.041 0.730 95.098 o
-16 -6 -4 1.637 1.918 0.628 128.636 o
-16 -6 -3 20.029 20.205 1.038 47.125 o
-16 -6 -2 32.274 30.560 1.249 32.511 o
-16 -6 -1 5.368 5.925 0.730 95.098 o
-16 -5 -12 15.848 15.789 0.894 63.445 o
-16 -5 -11 0.880 0.840 0.573 154.305 o
-16 -5 -10 8.380 9.324 0.778 83.778 o
-16 -5 -9 2.507 2.314 0.635 125.885 o
-16 -5 -8 33.827 33.345 1.311 29.535 o
-16 -5 -7 5.513 5.536 0.737 93.345 o
-16 -5 -6 3.215 3.085 0.648 120.640 o
-16 -5 -5 1.925 1.399 0.614 134.417 o
-16 -5 -4 0.515 1.440 0.601 140.596 o
-16 -5 -3 0.603 0.915 0.608 137.454 o
-16 -5 -2 0.875 1.345 0.621 131.479 o
-16 -5 -1 3.534 3.447 0.669 113.367 o
-16 -4 -12 1.401 1.918 0.573 154.305 o
-16 -4 -11 0.134 0.212 0.567 158.046 o
-16 -4 -10 0.219 0.526 0.573 154.305 o
-16 -4 -9 5.579 6.300 0.730 95.098 o
-16 -4 -8 0.292 0.109 0.608 137.454 o
-16 -4 -7 15.479 14.860 0.922 59.741 o
-16 -4 -6 3.700 3.877 0.662 115.717 o
-16 -4 -5 11.760 11.475 0.853 69.682 o
-16 -4 -4 26.093 25.686 1.154 38.121 o
-16 -4 -3 29.472 29.604 1.229 33.604 o
-16 -4 -2 3.042 2.792 0.662 115.717 o
-16 -4 -1 4.577 4.621 0.696 104.650 o
-16 -3 -12 5.129 4.526 0.648 120.640 o
-16 -3 -11 4.006 3.631 0.655 118.140 o
-16 -3 -10 22.200 21.229 1.044 46.511 o
-16 -3 -9 16.276 16.266 0.956 55.550 o
-16 -3 -8 28.702 28.806 1.236 33.234 o
-16 -3 -7 8.715 9.823 0.799 79.537 o
-16 -3 -6 1.179 0.403 0.594 143.847 o
-16 -3 -5 10.514 11.304 0.846 70.810 o
-16 -3 -4 2.235 2.000 0.628 128.636 o
-16 -3 -3 0.761 0.505 0.601 140.596 o
-16 -3 -2 12.772 12.539 0.881 65.427 o
-16 -3 -1 33.681 32.997 1.297 30.160 o
-16 -2 -13 3.763 2.969 0.621 131.479 o
-16 -2 -12 6.201 6.908 0.696 104.650 o
-16 -2 -11 5.690 5.686 0.710 100.664 o
-16 -2 -10 4.726 5.038 0.710 100.664 o
-16 -2 -9 3.199 2.976 0.676 111.088 o
-16 -2 -8 2.462 2.396 0.662 115.717 o
-16 -2 -7 8.930 8.089 0.771 85.267 o
-16 -2 -6 9.017 9.816 0.805 78.194 o
-16 -2 -5 11.228 12.068 0.867 67.504 o
-16 -2 -4 0.612 0.348 0.601 140.596 o
-16 -2 -3 7.499 7.761 0.765 86.797 o
-16 -2 -2 4.972 4.881 0.710 100.664 o
-16 -2 -1 9.233 9.140 0.805 78.194 o
-16 -1 -13 0.349 1.010 0.560 161.924 o
-16 -1 -12 8.683 8.580 0.744 91.640 o
-16 -1 -11 9.362 9.788 0.778 83.778 o
-16 -1 -10 5.039 5.195 0.703 102.628 o
-16 -1 -9 1.913 1.406 0.621 131.479 o
-16 -1 -8 0.918 0.348 0.573 154.305 o
-16 -1 -7 3.330 3.550 0.648 120.640 o
-16 -1 -6 10.551 10.717 0.833 73.151 o
-16 -1 -5 2.526 2.867 0.648 120.640 o
-16 -1 -4 3.062 3.283 0.662 115.717 o
-16 -1 -3 5.904 5.631 0.724 96.901 o
-16 -1 -2 15.498 15.420 0.935 58.009 o
-16 -1 -1 3.300 3.106 0.662 115.717 o
-15 -14 -3 0.728 0.765 0.573 154.305 o
-15 -14 -2 0.089 -0.300 0.532 178.957 o
-15 -14 -1 1.066 1.761 0.567 158.046 o
-15 -13 -6 5.612 4.806 0.669 113.367 o
-15 -13 -5 2.001 1.659 0.587 147.212 o
-15 -13 -4 4.219 3.802 0.642 123.221 o
-15 -13 -3 0.007 -0.382 0.553 165.947 o
-15 -13 -2 3.651 4.184 0.648 120.640 o
-15 -13 -1 0.681 1.468 0.587 147.212 o
-15 -12 -8 0.767 0.894 0.573 154.305 o
-15 -12 -7 2.340 2.130 0.594 143.847 o
-15 -12 -6 5.901 5.611 0.689 106.732 o
-15 -12 -5 0.516 0.334 0.573 154.305 o
-15 -12 -4 8.700 9.120 0.778 83.778 o
-15 -12 -3 3.348 3.713 0.655 118.140 o
-15 -12 -2 5.863 6.259 0.717 98.755 o
-15 -12 -1 0.368 0.177 0.573 154.305 o
-15 -11 -9 9.286 9.836 0.758 88.368 o
-15 -11 -8 4.357 4.601 0.669 113.367 o
-15 -11 -7 8.728 8.983 0.771 85.267 o
-15 -11 -6 2.409 2.799 0.628 128.636 o
-15 -11 -5 6.404 6.314 0.730 95.098 o
-15 -11 -4 1.474 1.577 0.628 128.636 o
-15 -11 -3 21.865 22.062 1.092 42.530 o
-15 -11 -2 5.393 5.065 0.724 96.901 o
-15 -11 -1 23.509 23.365 1.119 40.481 o
-15 -10 -10 9.194 9.959 0.751 89.981 o
-15 -10 -9 2.813 2.751 0.621 131.479 o
-15 -10 -8 0.768 0.983 0.594 143.847 o
-15 -10 -7 9.997 10.505 0.812 76.886 o
-15 -10 -6 4.152 4.341 0.683 108.878 o
-15 -10 -5 5.452 5.242 0.724 96.901 o
-15 -10 -4 11.354 11.249 0.874 66.454 o
-15 -10 -3 24.629 23.775 1.140 39.040 o
-15 -10 -2 20.567 20.771 1.085 43.067 o
-15 -10 -1 13.671 13.249 0.894 63.445 o
-15 -9 -11 1.618 1.372 0.587 147.212 o
-15 -9 -10 5.928 5.652 0.689 106.732 o
-15 -9 -9 3.008 3.468 0.662 115.717 o
-15 -9 -8 7.245 6.997 0.751 89.981 o
-15 -9 -7 15.445 16.300 0.962 54.765 o
-15 -9 -6 26.478 27.154 1.201 35.149 o
-15 -9 -5 12.697 13.270 0.922 59.741 o
-15 -9 -4 47.881 46.861 1.550 21.129 o
-15 -9 -3 12.591 12.492 0.874 66.454 o
-15 -9 -2 7.763 7.454 0.765 86.797 o
-15 -9 -1 5.672 5.659 0.730 95.098 o
-15 -8 -12 7.056 6.635 0.696 104.650 o
-15 -8 -11 1.252 0.601 0.567 158.046 o
-15 -8 -10 20.162 21.045 1.024 48.390 o
-15 -8 -9 14.774 14.444 0.915 60.636 o
-15 -8 -8 0.848 0.096 0.608 137.454 o
-15 -8 -7 22.935 22.744 1.113 40.979 o
-15 -8 -6 0.516 0.423 0.587 147.212 o
-15 -8 -5 3.448 3.877 0.689 106.732 o
-15 -8 -4 8.523 8.219 0.792 80.914 o
-15 -8 -3 50.723 51.400 1.638 18.902 o
-15 -8 -2 8.791 8.287 0.799 79.537 o
-15 -8 -1 40.095 39.188 1.420 25.166 o
-15 -7 -12 0.079 0.287 0.532 178.957 o
-15 -7 -11 3.494 3.201 0.642 123.221 o
-15 -7 -10 7.605 7.754 0.751 89.981 o
-15 -7 -9 2.211 1.686 0.635 125.885 o
-15 -7 -8 11.156 11.215 0.867 67.504 o
-15 -7 -7 8.147 7.993 0.771 85.267 o
-15 -7 -6 45.843 45.584 1.529 21.699 o
-15 -7 -5 7.362 6.410 0.744 91.640 o
-15 -7 -4 48.223 45.407 1.536 21.507 o
-15 -7 -3 8.449 8.300 0.805 78.194 o
-15 -7 -2 53.594 51.154 1.638 18.902 o
-15 -7 -1 3.495 4.341 0.689 106.732 o
-15 -6 -13 1.800 1.932 0.594 143.847 o
-15 -6 -12 1.610 1.406 0.587 147.212 o
-15 -6 -11 9.148 9.038 0.765 86.797 o
-15 -6 -10 2.150 1.850 0.621 131.479 o
-15 -6 -9 12.951 12.621 0.894 63.445 o
-15 -6 -8 3.536 3.884 0.662 115.717 o
-15 -6 -7 12.119 12.376 0.867 67.504 o
-15 -6 -6 0.141 0.246 0.573 154.305 o
-15 -6 -5 3.864 4.307 0.676 111.088 o
-15 -6 -4 25.441 26.082 1.160 37.674 o
-15 -6 -3 43.596 42.833 1.488 22.910 o
-15 -6 -2 2.136 1.625 0.642 123.221 o
-15 -6 -1 61.171 58.553 1.775 16.106 o
-15 -5 -13 7.602 7.597 0.703 102.628 o
-15 -5 -12 8.400 8.239 0.744 91.640 o
-15 -5 -11 4.748 4.758 0.689 106.732 o
-15 -5 -10 9.234 9.311 0.805 78.194 o
-15 -5 -9 23.392 21.918 1.106 41.487 o
-15 -5 -8 6.876 6.341 0.737 93.345 o
-15 -5 -7 1.841 1.959 0.621 131.479 o
-15 -5 -6 4.657 4.403 0.689 106.732 o
-15 -5 -5 3.223 2.990 0.662 115.717 o
-15 -5 -4 20.881 19.495 1.031 47.751 o
-15 -5 -3 20.363 19.229 1.017 49.042 o
-15 -5 -2 11.925 11.543 0.860 68.580 o
-15 -5 -1 15.694 16.539 0.962 54.765 o
-15 -4 -13 0.241 -0.007 0.546 170.121 o
-15 -4 -12 3.552 3.358 0.642 123.221 o
-15 -4 -11 12.284 12.062 0.853 69.682 o
-15 -4 -10 0.920 0.840 0.608 137.454 o
-15 -4 -9 6.325 6.587 0.724 96.901 o
-15 -4 -8 11.448 11.058 0.840 71.966 o
-15 -4 -7 22.590 22.212 1.079 43.614 o
-15 -4 -6 1.818 1.461 0.608 137.454 o
-15 -4 -5 4.812 3.570 0.676 111.088 o
-15 -4 -4 11.139 11.010 0.840 71.966 o
-15 -4 -3 9.675 8.901 0.792 80.914 o
-15 -4 -2 10.261 9.686 0.812 76.886 o
-15 -4 -1 26.318 24.540 1.119 40.481 o
-15 -3 -14 2.744 2.915 0.614 134.417 o
-15 -3 -13 1.059 1.024 0.567 158.046 o
-15 -3 -12 2.297 2.246 0.614 134.417 o
-15 -3 -11 6.477 7.242 0.758 88.368 o
-15 -3 -10 8.724 9.038 0.819 75.609 o
-15 -3 -9 0.280 0.498 0.580 150.696 o
-15 -3 -8 0.566 0.587 0.580 150.696 o
-15 -3 -7 3.432 4.246 0.676 111.088 o
-15 -3 -6 2.029 2.239 0.621 131.479 o
-15 -3 -5 23.354 22.983 1.085 43.067 o
-15 -3 -4 14.213 13.782 0.894 63.445 o
-15 -3 -3 16.551 16.649 0.942 57.172 o
-15 -3 -2 5.490 4.949 0.689 106.732 o
-15 -3 -1 5.496 4.894 0.696 104.650 o
-15 -2 -14 8.243 8.539 0.710 100.664 o
-15 -2 -13 3.519 2.396 0.621 131.479 o
-15 -2 -12 3.493 3.768 0.655 118.140 o
-15 -2 -11 3.129 3.884 0.676 111.088 o
-15 -2 -10 15.645 14.826 0.949 56.352 o
-15 -2 -9 1.528 1.024 0.594 143.847 o
-15 -2 -8 10.454 10.553 0.812 76.886 o
-15 -2 -7 7.181 7.584 0.758 88.368 o
-15 -2 -6 7.747 7.884 0.758 88.368 o
-15 -2 -5 0.635 1.167 0.587 147.212 o
-15 -2 -4 19.657 19.836 1.017 49.042 o
-15 -2 -3 19.224 18.191 0.990 51.785 o
-15 -2 -2 6.326 6.239 0.717 98.755 o
-15 -2 -1 1.113 1.597 0.594 143.847 o
-15 -1 -14 3.214 3.195 0.601 140.596 o
-15 -1 -13 5.597 5.065 0.676 111.088 o
-15 -1 -12 3.738 3.884 0.655 118.140 o
-15 -1 -11 14.402 14.219 0.922 59.741 o
-15 -1 -10 2.502 2.717 0.628 128.636 o
-15 -1 -9 4.735 5.133 0.683 108.878 o
-15 -1 -8 14.178 13.741 0.894 63.445 o
-15 -1 -7 0.040 0.717 0.573 154.305 o
-15 -1 -6 5.908 6.089 0.717 98.755 o
-15 -1 -5 0.897 0.669 0.587 147.212 o
-15 -1 -4 2.360 2.157 0.621 131.479 o
-15 -1 -3 10.444 10.505 0.799 79.537 o
-15 -1 -2 41.846 38.437 1.379 26.683 o
-15 -1 -1 5.891 4.737 0.683 108.878 o
-14 -15 -4 5.661 5.679 0.676 111.088 o
-14 -15 -3 2.385 1.829 0.567 158.046 o
-14 -15 -2 1.100 0.751 0.553 165.947 o
-14 -15 -1 0.633 0.478 0.553 165.947 o
-14 -14 -6 5.103 7.236 0.710 100.664 o
-14 -14 -5 0.220 -0.137 0.553 165.947 o
-14 -14 -4 2.483 2.259 0.614 134.417 o
-14 -14 -3 1.958 2.710 0.614 134.417 o
-14 -14 -2 3.114 2.491 0.628 128.636 o
-14 -14 -1 17.267 16.423 0.942 57.172 o
-14 -13 -8 3.564 3.072 0.594 143.847 o
-14 -13 -7 4.586 4.730 0.648 120.640 o
-14 -13 -6 4.115 3.515 0.655 118.140 o
-14 -13 -5 14.676 13.959 0.894 63.445 o
-14 -13 -4 17.899 18.621 0.983 52.507 o
-14 -13 -3 3.384 3.495 0.662 115.717 o
-14 -13 -2 3.045 2.601 0.642 123.221 o
-14 -13 -1 2.488 1.904 0.648 120.640 o
-14 -12 -9 5.893 5.986 0.676 111.088 o
-14 -12 -8 1.686 1.276 0.601 140.596 o
-14 -12 -7 2.052 1.959 0.621 131.479 o
-14 -12 -6 0.455 -0.225 0.573 154.305 o
-14 -12 -5 1.237 1.051 0.621 131.479 o
-14 -12 -4 4.347 4.812 0.710 100.664 o
-14 -12 -3 2.592 3.010 0.676 111.088 o
-14 -12 -2 11.891 12.758 0.901 62.487 o
-14 -12 -1 0.016 0.266 0.601 140.596 o
-14 -11 -11 1.703 1.092 0.580 150.696 o
-14 -11 -10 3.803 3.440 0.628 128.636 o
-14 -11 -9 1.604 1.590 0.601 140.596 o
-14 -11 -8 6.111 6.143 0.724 96.901 o
-14 -11 -7 2.182 2.287 0.642 123.221 o
-14 -11 -6 1.418 0.860 0.621 131.479 o
-14 -11 -5 3.169 3.802 0.689 106.732 o
-14 -11 -4 6.889 6.375 0.758 88.368 o
-14 -11 -3 2.190 2.075 0.621 131.479 o
-14 -11 -2 5.498 5.393 0.717 98.755 o
-14 -11 -1 9.935 9.829 0.819 75.609 o
-14 -10 -11 3.233 3.509 0.628 128.636 o
-14 -10 -10 3.329 3.536 0.648 120.640 o
-14 -10 -9 4.877 4.785 0.696 104.650 o
-14 -10 -8 1.799 1.393 0.642 123.221 o
-14 -10 -7 10.143 10.184 0.833 73.151 o
-14 -10 -6 2.108 2.314 0.635 125.885 o
-14 -10 -5 8.379 8.253 0.785 82.327 o
-14 -10 -4 2.593 1.795 0.642 123.221 o
-14 -10 -3 14.155 13.966 0.901 62.487 o
-14 -10 -2 7.595 7.754 0.778 83.778 o
-14 -10 -1 1.774 1.119 0.614 134.417 o
-14 -9 -12 6.326 6.887 0.689 106.732 o
-14 -9 -11 0.605 0.423 0.580 150.696 o
-14 -9 -10 0.059 0.321 0.580 150.696 o
-14 -9 -9 6.051 3.925 0.689 106.732 o
-14 -9 -8 18.183 18.778 1.038 47.125 o
-14 -9 -7 0.244 0.491 0.587 147.212 o
-14 -9 -6 0.676 0.573 0.608 137.454 o
-14 -9 -5 0.502 0.990 0.608 137.454 o
-14 -9 -4 1.914 2.205 0.628 128.636 o
-14 -9 -3 1.280 1.324 0.614 134.417 o
-14 -9 -2 0.141 0.300 0.580 150.696 o
-14 -9 -1 4.938 6.457 0.724 96.901 o
-14 -8 -13 0.271 0.014 0.526 183.636 o
-14 -8 -12 4.677 4.109 0.662 115.717 o
-14 -8 -11 4.517 4.369 0.669 113.367 o
-14 -8 -10 0.909 0.689 0.594 143.847 o
-14 -8 -9 10.904 10.608 0.860 68.580 o
-14 -8 -8 2.814 2.628 0.642 123.221 o
-14 -8 -7 2.015 2.334 0.648 120.640 o
-14 -8 -6 16.844 16.362 0.969 53.996 o
-14 -8 -5 18.561 19.304 1.024 48.390 o
-14 -8 -4 3.247 3.270 0.662 115.717 o
-14 -8 -3 3.633 3.072 0.662 115.717 o
-14 -8 -2 2.119 1.638 0.628 128.636 o
-14 -8 -1 2.993 2.751 0.642 123.221 o
-14 -7 -13 1.241 1.263 0.573 154.305 o
-14 -7 -12 1.596 2.287 0.601 140.596 o
-14 -7 -11 22.798 22.765 1.085 43.067 o
-14 -7 -10 5.717 5.570 0.737 93.345 o
-14 -7 -9 8.689 8.649 0.785 82.327 o
-14 -7 -8 7.458 7.727 0.765 86.797 o
-14 -7 -7 11.621 10.539 0.840 71.966 o
-14 -7 -6 16.178 15.966 0.942 57.172 o
-14 -7 -5 2.110 2.396 0.635 125.885 o
-14 -7 -4 6.291 6.007 0.724 96.901 o
-14 -7 -3 3.827 3.693 0.662 115.717 o
-14 -7 -2 9.945 10.021 0.805 78.194 o
-14 -7 -1 25.525 25.611 1.133 39.511 o
-14 -6 -14 0.178 -0.034 0.526 183.636 o
-14 -6 -13 1.788 2.464 0.608 137.454 o
-14 -6 -12 0.054 0.143 0.567 158.046 o
-14 -6 -11 2.473 2.737 0.655 118.140 o
-14 -6 -10 4.894 4.539 0.683 108.878 o
-14 -6 -9 4.443 4.130 0.689 106.732 o
-14 -6 -8 7.238 6.382 0.744 91.640 o
-14 -6 -7 9.003 9.379 0.799 79.537 o
-14 -6 -6 18.908 20.000 1.031 47.751 o
-14 -6 -5 13.256 13.932 0.901 62.487 o
-14 -6 -4 9.436 8.628 0.778 83.778 o
-14 -6 -3 16.402 16.703 0.956 55.550 o
-14 -6 -2 8.301 8.348 0.758 88.368 o
-14 -6 -1 1.410 1.195 0.601 140.596 o
-14 -5 -14 0.841 0.512 0.553 165.947 o
-14 -5 -13 1.702 2.143 0.614 134.417 o
-14 -5 -12 2.529 2.416 0.642 123.221 o
-14 -5 -11 29.453 31.796 1.290 30.480 o
-14 -5 -10 26.620 27.625 1.181 36.379 o
-14 -5 -9 9.242 9.884 0.812 76.886 o
-14 -5 -8 0.488 0.212 0.573 154.305 o
-14 -5 -7 5.421 5.515 0.703 102.628 o
-14 -5 -6 1.420 1.113 0.594 143.847 o
-14 -5 -5 4.905 4.676 0.676 111.088 o
-14 -5 -4 1.958 1.973 0.608 137.454 o
-14 -5 -3 2.142 2.266 0.614 134.417 o
-14 -5 -2 14.974 15.154 0.894 63.445 o
-14 -5 -1 62.993 61.345 1.775 16.106 o
-14 -4 -15 1.606 1.044 0.573 154.305 o
-14 -4 -14 1.440 2.116 0.601 140.596 o
-14 -4 -13 1.289 0.887 0.580 150.696 o
-14 -4 -12 4.507 4.744 0.703 102.628 o
-14 -4 -11 3.639 3.986 0.676 111.088 o
-14 -4 -10 1.280 2.027 0.628 128.636 o
-14 -4 -9 31.257 31.577 1.270 31.471 o
-14 -4 -8 4.773 4.669 0.683 108.878 o
-14 -4 -7 10.877 11.072 0.833 73.151 o
-14 -4 -6 49.253 49.823 1.604 19.715 o
-14 -4 -5 25.439 24.328 1.106 41.487 o
-14 -4 -4 45.494 44.785 1.488 22.910 o
-14 -4 -3 6.461 5.823 0.689 106.732 o
-14 -4 -2 12.317 12.287 0.826 74.365 o
-14 -4 -1 19.646 19.270 0.956 55.550 o
-14 -3 -15 1.342 1.379 0.567 158.046 o
-14 -3 -14 11.607 11.638 0.812 76.886 o
-14 -3 -13 2.101 1.959 0.621 131.479 o
-14 -3 -12 17.260 18.423 1.010 49.707 o
-14 -3 -11 1.851 1.850 0.621 131.479 o
-14 -3 -10 20.790 20.403 1.038 47.125 o
-14 -3 -9 2.684 3.065 0.655 118.140 o
-14 -3 -8 2.550 2.908 0.648 120.640 o
-14 -3 -7 25.943 25.570 1.140 39.040 o
-14 -3 -6 9.608 10.096 0.792 80.914 o
-14 -3 -5 4.198 3.372 0.642 123.221 o
-14 -3 -4 11.002 10.915 0.805 78.194 o
-14 -3 -3 11.101 11.174 0.799 79.537 o
-14 -3 -2 4.240 4.369 0.621 131.479 o
-14 -3 -1 57.834 57.216 1.631 19.061 o
-14 -2 -15 22.381 22.178 0.990 51.785 o
-14 -2 -14 1.568 1.167 0.601 140.596 o
-14 -2 -13 4.477 4.553 0.676 111.088 o
-14 -2 -12 31.183 31.058 1.276 31.136 o
-14 -2 -11 18.337 19.816 1.010 49.707 o
-14 -2 -10 5.098 5.290 0.703 102.628 o
-14 -2 -9 32.947 33.666 1.304 29.845 o
-14 -2 -8 2.098 2.014 0.628 128.636 o
-14 -2 -7 56.054 54.642 1.700 17.561 o
-14 -2 -6 20.490 20.000 1.017 49.042 o
-14 -2 -5 12.705 12.184 0.826 74.365 o
-14 -2 -4 28.435 28.362 1.147 38.576 o
-14 -2 -3 6.921 7.317 0.676 111.088 o
-14 -2 -2 32.133 32.574 1.181 36.379 o
-14 -2 -1 28.334 28.055 1.099 42.004 o
-14 -1 -15 3.133 2.962 0.601 140.596 o
-14 -1 -14 26.232 26.526 1.126 39.992 o
-14 -1 -13 30.208 30.594 1.249 32.511 o
-14 -1 -12 17.485 18.758 1.031 47.751 o
-14 -1 -11 8.426 8.464 0.758 88.368 o
-14 -1 -10 8.952 9.734 0.812 76.886 o
-14 -1 -9 40.364 40.239 1.440 24.455 o
-14 -1 -8 28.247 28.471 1.208 34.753 o
-14 -1 -7 16.869 16.649 0.956 55.550 o
-14 -1 -6 20.933 21.208 1.038 47.125 o
-14 -1 -5 43.855 44.847 1.474 23.336 o
-14 -1 -4 54.795 54.833 1.625 19.221 o
-14 -1 -3 2.230 2.375 0.573 154.305 o
-14 -1 -2 80.024 79.202 2.021 12.427 o
-14 -1 -1 8.979 8.956 0.717 98.755 o
-13 -16 -4 1.691 2.334 0.594 143.847 o
-13 -16 -3 5.604 5.474 0.648 120.640 o
-13 -16 -2 0.122 -0.375 0.519 188.500 o
-13 -16 -1 4.078 4.184 0.778 83.778 o
-13 -15 -7 0.091 0.307 0.526 183.636 o
-13 -15 -6 12.218 12.287 0.799 79.537 o
-13 -15 -5 10.587 10.594 0.785 82.327 o
-13 -15 -4 10.336 10.792 0.805 78.194 o
-13 -15 -3 0.163 0.826 0.573 154.305 o
-13 -15 -2 3.056 2.724 0.635 125.885 o
-13 -15 -1 1.422 1.072 0.594 143.847 o
-13 -14 -8 1.827 1.870 0.580 150.696 o
-13 -14 -7 7.318 8.055 0.730 95.098 o
-13 -14 -6 0.329 0.526 0.573 154.305 o
-13 -14 -5 1.490 1.870 0.601 140.596 o
-13 -14 -4 3.363 3.119 0.655 118.140 o
-13 -14 -3 6.379 6.498 0.737 93.345 o
-13 -14 -2 2.704 2.962 0.669 113.367 o
-13 -14 -1 45.266 45.509 1.536 21.507 o
-13 -13 -10 3.634 3.932 0.642 123.221 o
-13 -13 -9 0.058 0.826 0.546 170.121 o
-13 -13 -8 6.618 6.765 0.730 95.098 o
-13 -13 -7 8.367 9.447 0.799 79.537 o
-13 -13 -6 18.402 18.403 1.010 49.707 o
-13 -13 -5 2.143 1.863 0.648 120.640 o
-13 -13 -4 13.070 12.567 0.901 62.487 o
-13 -13 -3 5.751 5.140 0.751 89.981 o
-13 -13 -2 31.801 31.884 1.304 29.845 o
-13 -13 -1 10.606 11.672 0.887 64.425 o
-13 -12 -11 12.512 11.898 0.785 82.327 o
-13 -12 -10 0.615 -0.048 0.567 158.046 o
-13 -12 -9 1.483 1.481 0.608 137.454 o
-13 -12 -8 8.011 8.976 0.792 80.914 o
-13 -12 -7 11.637 11.195 0.860 68.580 o
-13 -12 -6 7.678 7.768 0.799 79.537 o
-13 -12 -5 0.793 0.683 0.628 128.636 o
-13 -12 -4 7.618 8.587 0.778 83.778 o
-13 -12 -3 5.777 6.034 0.730 95.098 o
-13 -12 -2 15.768 15.652 0.949 56.352 o
-13 -12 -1 26.399 25.734 1.154 38.121 o
-13 -11 -12 5.697 5.693 0.662 115.717 o
-13 -11 -11 1.448 1.611 0.587 147.212 o
-13 -11 -10 8.269 8.730 0.771 85.267 o
-13 -11 -9 6.144 5.986 0.737 93.345 o
-13 -11 -8 17.981 17.529 1.010 49.707 o
-13 -11 -7 10.841 11.386 0.887 64.425 o
-13 -11 -6 3.493 3.474 0.676 111.088 o
-13 -11 -5 18.647 19.386 1.017 49.042 o
-13 -11 -4 0.934 0.601 0.601 140.596 o
-13 -11 -3 11.979 12.341 0.874 66.454 o
-13 -11 -2 1.099 0.696 0.608 137.454 o
-13 -11 -1 0.174 0.437 0.587 147.212 o
-13 -10 -13 7.957 8.143 0.730 95.098 o
-13 -10 -12 4.009 3.925 0.642 123.221 o
-13 -10 -11 2.537 2.321 0.628 128.636 o
-13 -10 -10 0.996 1.099 0.614 134.417 o
-13 -10 -9 5.911 6.403 0.765 86.797 o
-13 -10 -8 1.119 1.420 0.621 131.479 o
-13 -10 -7 5.622 5.427 0.724 96.901 o
-13 -10 -6 2.125 2.109 0.642 123.221 o
-13 -10 -5 4.866 4.362 0.703 102.628 o
-13 -10 -4 12.037 12.082 0.881 65.427 o
-13 -10 -3 13.757 13.427 0.908 61.551 o
-13 -10 -2 15.473 15.939 0.949 56.352 o
-13 -10 -1 3.593 3.509 0.669 113.367 o
-13 -9 -13 11.726 12.928 0.826 74.365 o
-13 -9 -12 5.282 5.051 0.696 104.650 o
-13 -9 -11 2.325 2.266 0.648 120.640 o
-13 -9 -10 3.462 3.597 0.696 104.650 o
-13 -9 -9 0.869 1.113 0.614 134.417 o
-13 -9 -8 8.022 7.945 0.785 82.327 o
-13 -9 -7 7.122 7.160 0.771 85.267 o
-13 -9 -6 21.746 21.393 1.072 44.171 o
-13 -9 -5 1.749 1.515 0.635 125.885 o
-13 -9 -4 1.177 1.775 0.621 131.479 o
-13 -9 -3 1.438 1.877 0.621 131.479 o
-13 -9 -2 6.975 6.689 0.744 91.640 o
-13 -9 -1 3.994 3.707 0.662 115.717 o
-13 -8 -14 3.241 2.969 0.601 140.596 o
-13 -8 -13 7.192 7.440 0.724 96.901 o
-13 -8 -12 1.127 1.481 0.614 134.417 o
-13 -8 -11 2.012 1.747 0.635 125.885 o
-13 -8 -10 8.331 8.976 0.778 83.778 o
-13 -8 -9 6.794 6.997 0.758 88.368 o
-13 -8 -8 2.707 2.287 0.655 118.140 o
-13 -8 -7 23.753 23.618 1.119 40.481 o
-13 -8 -6 0.623 0.744 0.601 140.596 o
-13 -8 -5 3.920 4.109 0.683 108.878 o
-13 -8 -4 3.989 3.625 0.669 113.367 o
-13 -8 -3 8.402 8.881 0.771 85.267 o
-13 -8 -2 0.593 0.997 0.580 150.696 o
-13 -8 -1 0.474 0.860 0.567 158.046 o
-13 -7 -15 3.304 3.461 0.621 131.479 o
-13 -7 -14 6.454 6.498 0.696 104.650 o
-13 -7 -13 5.446 5.242 0.696 104.650 o
-13 -7 -12 0.482 0.635 0.608 137.454 o
-13 -7 -11 4.526 4.328 0.724 96.901 o
-13 -7 -10 6.308 6.956 0.758 88.368 o
-13 -7 -9 5.193 5.188 0.724 96.901 o
-13 -7 -8 6.883 7.515 0.765 86.797 o
-13 -7 -7 0.099 -0.573 0.560 161.924 o
-13 -7 -6 6.628 6.724 0.751 89.981 o
-13 -7 -5 3.488 3.966 0.669 113.367 o
-13 -7 -4 12.859 13.161 0.874 66.454 o
-13 -7 -3 2.436 2.751 0.601 140.596 o
-13 -7 -2 4.601 4.335 0.642 123.221 o
-13 -7 -1 18.335 18.184 0.942 57.172 o
-13 -6 -15 6.540 6.819 0.683 108.878 o
-13 -6 -14 20.737 21.304 1.024 48.390 o
-13 -6 -13 4.130 3.399 0.669 113.367 o
-13 -6 -12 1.127 1.317 0.635 125.885 o
-13 -6 -11 13.229 13.679 0.887 64.425 o
-13 -6 -10 2.074 2.212 0.642 123.221 o
-13 -6 -9 13.252 13.468 0.908 61.551 o
-13 -6 -8 4.208 4.280 0.689 106.732 o
-13 -6 -7 13.816 13.850 0.894 63.445 o
-13 -6 -6 0.454 0.451 0.573 154.305 o
-13 -6 -5 1.096 1.208 0.587 147.212 o
-13 -6 -4 52.466 52.294 1.604 19.715 o
-13 -6 -3 0.139 0.075 0.512 193.560 o
-13 -6 -2 13.141 12.956 0.792 80.914 o
-13 -6 -1 20.127 19.952 0.942 57.172 o
-13 -5 -15 2.770 2.676 0.601 140.596 o
-13 -5 -14 18.183 18.717 0.976 53.243 o
-13 -5 -13 0.312 0.860 0.601 140.596 o
-13 -5 -12 2.864 2.471 0.669 113.367 o
-13 -5 -11 3.505 3.242 0.655 118.140 o
-13 -5 -10 2.322 1.795 0.635 125.885 o
-13 -5 -9 40.020 40.089 1.433 24.689 o
-13 -5 -8 22.280 22.273 1.079 43.614 o
-13 -5 -7 14.466 14.246 0.901 62.487 o
-13 -5 -6 24.945 25.679 1.113 40.979 o
-13 -5 -5 55.839 55.809 1.666 18.288 o
-13 -5 -4 25.214 25.727 1.051 45.909 o
-13 -5 -3 22.348 21.884 0.976 53.243 o
-13 -5 -2 3.576 3.509 0.580 150.696 o
-13 -5 -1 43.004 43.721 1.372 26.949 o
-13 -4 -16 0.612 0.689 0.553 165.947 o
-13 -4 -15 1.335 1.297 0.567 158.046 o
-13 -4 -14 5.449 5.993 0.710 100.664 o
-13 -4 -13 1.200 1.631 0.621 131.479 o
-13 -4 -12 3.413 3.877 0.669 113.367 o
-13 -4 -11 12.171 13.242 0.887 64.425 o
-13 -4 -10 3.136 2.785 0.655 118.140 o
-13 -4 -9 16.732 17.638 0.983 52.507 o
-13 -4 -8 29.868 29.168 1.208 34.753 o
-13 -4 -7 0.965 1.577 0.594 143.847 o
-13 -4 -6 43.967 44.731 1.461 23.774 o
-13 -4 -5 4.194 3.727 0.601 140.596 o
-13 -4 -4 98.564 98.970 2.355 9.147 o
-13 -4 -3 35.247 35.024 1.208 34.753 o
-13 -4 -2 49.745 48.833 1.461 23.774 o
-13 -4 -1 3.338 3.474 0.580 150.696 o
-13 -3 -16 2.862 3.058 0.587 147.212 o
-13 -3 -15 6.503 6.881 0.710 100.664 o
-13 -3 -14 3.640 3.550 0.669 113.367 o
-13 -3 -13 5.322 5.522 0.730 95.098 o
-13 -3 -12 12.846 12.690 0.881 65.427 o
-13 -3 -11 9.383 9.754 0.812 76.886 o
-13 -3 -10 5.125 5.085 0.703 102.628 o
-13 -3 -9 38.298 38.840 1.399 25.908 o
-13 -3 -8 28.124 27.830 1.181 36.379 o
-13 -3 -7 20.082 20.082 0.997 51.078 o
-13 -3 -6 16.057 16.635 0.874 66.454 o
-13 -3 -5 38.712 39.038 1.297 30.160 o
-13 -3 -4 5.476 5.543 0.614 134.417 o
-13 -3 -3 58.618 58.137 1.618 19.384 o
-13 -3 -2 107.349 106.329 2.451 8.448 o
-13 -3 -1 109.030 107.189 2.457 8.401 o
-13 -2 -16 2.001 2.416 0.573 154.305 o
-13 -2 -15 2.181 1.270 0.601 140.596 o
-13 -2 -14 3.343 3.461 0.669 113.367 o
-13 -2 -13 22.726 23.161 1.133 39.511 o
-13 -2 -12 4.541 4.778 0.703 102.628 o
-13 -2 -11 3.024 3.816 0.662 115.717 o
-13 -2 -10 36.555 34.854 1.331 28.633 o
-13 -2 -9 2.111 2.212 0.635 125.885 o
-13 -2 -8 6.970 6.935 0.730 95.098 o
-13 -2 -7 41.516 41.796 1.406 25.657 o
-13 -2 -6 55.172 55.332 1.597 19.884 o
-13 -2 -5 21.404 21.195 0.949 56.352 o
-13 -2 -4 27.396 26.765 1.044 46.511 o
-13 -2 -3 54.626 53.598 1.529 21.699 o
-13 -2 -2 29.229 29.529 1.085 43.067 o
-13 -2 -1 52.989 51.461 1.481 23.122 o
-13 -1 -16 2.752 2.628 0.587 147.212 o
-13 -1 -15 15.493 16.205 0.928 58.865 o
-13 -1 -14 1.827 1.973 0.635 125.885 o
-13 -1 -13 8.021 8.389 0.812 76.886 o
-13 -1 -12 5.556 5.631 0.724 96.901 o
-13 -1 -11 3.839 3.720 0.669 113.367 o
-13 -1 -10 0.225 0.096 0.580 150.696 o
-13 -1 -9 38.858 37.734 1.379 26.683 o
-13 -1 -8 26.891 27.966 1.174 36.803 o
-13 -1 -7 50.202 50.669 1.570 20.582 o
-13 -1 -6 17.392 17.420 0.881 65.427 o
-13 -1 -5 19.994 20.164 0.922 59.741 o
-13 -1 -4 16.060 15.399 0.819 75.609 o
-13 -1 -3 11.419 11.857 0.737 93.345 o
-13 -1 -2 6.296 6.253 0.614 134.417 o
-13 -1 -1 28.121 27.802 1.038 47.125 o
-12 -17 -3 3.586 2.608 0.614 134.417 o
-12 -17 -2 5.862 5.338 0.642 123.221 o
-12 -17 -1 0.165 0.205 0.526 183.636 o
-12 -16 -6 0.361 -0.048 0.526 183.636 o
-12 -16 -5 4.511 4.915 0.648 120.640 o
-12 -16 -4 1.964 2.334 0.601 140.596 o
-12 -16 -3 7.834 7.727 0.737 93.345 o
-12 -16 -2 2.513 2.280 0.614 134.417 o
-12 -16 -1 4.709 5.010 0.676 111.088 o
-12 -15 -8 6.451 6.423 0.676 111.088 o
-12 -15 -7 7.852 7.652 0.724 96.901 o
-12 -15 -6 3.746 3.823 0.655 118.140 o
-12 -15 -5 2.545 2.546 0.621 131.479 o
-12 -15 -4 5.246 5.611 0.703 102.628 o
-12 -15 -3 3.940 3.768 0.676 111.088 o
-12 -15 -2 4.804 4.860 0.703 102.628 o
-12 -15 -1 7.239 8.014 0.778 83.778 o
-12 -14 -10 0.955 1.215 0.560 161.924 o
-12 -14 -9 2.924 2.491 0.601 140.596 o
-12 -14 -8 1.298 0.867 0.587 147.212 o
-12 -14 -7 3.840 3.399 0.662 115.717 o
-12 -14 -6 0.314 0.348 0.580 150.696 o
-12 -14 -5 0.026 -0.355 0.587 147.212 o
-12 -14 -4 4.159 3.611 0.689 106.732 o
-12 -14 -3 2.846 2.382 0.662 115.717 o
-12 -14 -2 0.540 0.628 0.614 134.417 o
-12 -14 -1 11.397 11.748 0.894 63.445 o
-12 -13 -11 0.394 0.239 0.532 178.957 o
-12 -13 -10 0.513 0.485 0.567 158.046 o
-12 -13 -9 0.416 0.662 0.587 147.212 o
-12 -13 -8 0.156 0.041 0.587 147.212 o
-12 -13 -7 2.306 2.594 0.648 120.640 o
-12 -13 -6 0.739 1.181 0.621 131.479 o
-12 -13 -5 6.288 6.068 0.730 95.098 o
-12 -13 -4 7.063 6.846 0.751 89.981 o
-12 -13 -3 13.455 13.352 0.894 63.445 o
-12 -13 -2 0.285 0.724 0.608 137.454 o
-12 -13 -1 6.509 6.355 0.751 89.981 o
-12 -12 -12 1.236 0.744 0.560 161.924 o
-12 -12 -11 2.192 1.788 0.601 140.596 o
-12 -12 -10 11.296 10.635 0.833 73.151 o
-12 -12 -9 20.956 21.604 1.079 43.614 o
-12 -12 -8 18.851 18.649 1.044 46.511 o
-12 -12 -7 3.561 3.611 0.669 113.367 o
-12 -12 -6 7.108 6.785 0.751 89.981 o
-12 -12 -5 1.739 1.686 0.628 128.636 o
-12 -12 -4 1.381 0.881 0.601 140.596 o
-12 -12 -3 18.726 18.717 1.017 49.042 o
-12 -12 -2 18.539 17.666 1.003 50.385 o
-12 -12 -1 11.078 10.819 0.853 69.682 o
-12 -11 -13 0.984 1.038 0.553 165.947 o
-12 -11 -12 4.824 4.137 0.655 118.140 o
-12 -11 -11 7.020 6.710 0.751 89.981 o
-12 -11 -10 19.808 20.430 1.058 45.319 o
-12 -11 -9 5.263 4.840 0.744 91.640 o
-12 -11 -8 4.297 4.444 0.703 102.628 o
-12 -11 -7 16.375 17.004 0.976 53.243 o
-12 -11 -6 1.422 0.956 0.608 137.454 o
-12 -11 -5 23.052 22.341 1.085 43.067 o
-12 -11 -4 0.232 0.205 0.594 143.847 o
-12 -11 -3 32.246 32.028 1.283 30.805 o
-12 -11 -2 27.596 27.809 1.201 35.149 o
-12 -11 -1 1.928 1.877 0.621 131.479 o
-12 -10 -14 5.618 5.939 0.676 111.088 o
-12 -10 -13 5.170 5.317 0.676 111.088 o
-12 -10 -12 4.201 4.150 0.676 111.088 o
-12 -10 -11 0.613 0.321 0.621 131.479 o
-12 -10 -10 6.730 6.676 0.785 82.327 o
-12 -10 -9 11.826 13.113 0.894 63.445 o
-12 -10 -8 2.510 2.007 0.648 120.640 o
-12 -10 -7 22.406 22.888 1.106 41.487 o
-12 -10 -6 0.369 0.724 0.601 140.596 o
-12 -10 -5 34.724 35.400 1.338 28.342 o
-12 -10 -4 56.876 57.489 1.754 16.484 o
-12 -10 -3 11.329 11.556 0.853 69.682 o
-12 -10 -2 28.611 28.171 1.188 35.962 o
-12 -10 -1 0.708 0.505 0.573 154.305 o
-12 -9 -14 15.140 15.372 0.881 65.427 o
-12 -9 -13 8.973 9.304 0.792 80.914 o
-12 -9 -12 15.674 16.778 0.983 52.507 o
-12 -9 -11 39.905 40.048 1.468 23.554 o
-12 -9 -10 48.709 48.963 1.604 19.715 o
-12 -9 -9 42.935 42.437 1.481 23.122 o
-12 -9 -8 5.413 5.181 0.717 98.755 o
-12 -9 -7 24.106 24.690 1.133 39.511 o
-12 -9 -6 2.095 1.959 0.635 125.885 o
-12 -9 -5 2.149 2.014 0.635 125.885 o
-12 -9 -4 29.586 29.700 1.215 34.364 o
-12 -9 -3 5.285 4.922 0.655 118.140 o
-12 -9 -2 13.569 13.829 0.846 70.810 o
-12 -9 -1 2.209 1.550 0.567 158.046 o
-12 -8 -15 4.367 4.676 0.642 123.221 o
-12 -8 -14 18.751 18.485 0.962 54.765 o
-12 -8 -13 2.685 2.689 0.655 118.140 o
-12 -8 -12 23.785 23.577 1.126 39.992 o
-12 -8 -11 36.188 36.881 1.365 27.219 o
-12 -8 -10 8.002 8.082 0.799 79.537 o
-12 -8 -9 5.644 5.768 0.737 93.345 o
-12 -8 -8 26.926 27.529 1.188 35.962 o
-12 -8 -7 1.907 3.085 0.648 120.640 o
-12 -8 -6 33.461 33.679 1.297 30.160 o
-12 -8 -5 6.607 7.270 0.717 98.755 o
-12 -8 -4 34.102 35.086 1.276 31.136 o
-12 -8 -3 34.202 34.703 1.215 34.364 o
-12 -8 -2 2.552 2.635 0.567 158.046 o
-12 -8 -1 24.632 24.929 1.024 48.390 o
-12 -7 -15 1.556 1.645 0.587 147.212 o
-12 -7 -14 18.696 20.116 1.017 49.042 o
-12 -7 -13 15.360 15.236 0.949 56.352 o
-12 -7 -12 2.255 2.457 0.635 125.885 o
-12 -7 -11 33.681 34.116 1.317 29.230 o
-12 -7 -10 3.745 3.891 0.689 106.732 o
-12 -7 -9 44.098 45.830 1.543 21.317 o
-12 -7 -8 2.700 2.253 0.628 128.636 o
-12 -7 -7 28.418 28.697 1.195 35.552 o
-12 -7 -6 29.654 30.505 1.195 35.552 o
-12 -7 -5 21.430 21.830 0.983 52.507 o
-12 -7 -4 105.423 105.550 2.471 8.308 o
-12 -7 -3 39.424 39.270 1.290 30.480 o
-12 -7 -2 6.831 6.519 0.635 125.885 o
-12 -7 -1 10.536 11.809 0.744 91.640 o
-12 -6 -16 17.249 17.229 0.887 64.425 o
-12 -6 -15 0.896 1.106 0.573 154.305 o
-12 -6 -14 4.204 3.918 0.683 108.878 o
-12 -6 -13 0.028 0.259 0.594 143.847 o
-12 -6 -12 8.941 10.075 0.819 75.609 o
-12 -6 -11 5.613 5.099 0.710 100.664 o
-12 -6 -10 39.651 40.949 1.447 24.225 o
-12 -6 -9 49.823 48.963 1.597 19.884 o
-12 -6 -8 0.898 0.840 0.587 147.212 o
-12 -6 -7 10.055 10.355 0.771 85.267 o
-12 -6 -6 57.291 59.127 1.672 18.139 o
-12 -6 -5 3.729 3.843 0.601 140.596 o
-12 -6 -4 70.399 72.888 1.884 14.293 o
-12 -6 -3 14.239 14.184 0.792 80.914 o
-12 -6 -2 59.593 59.086 1.618 19.384 o
-12 -6 -1 88.456 87.605 2.109 11.403 o
-12 -5 -16 1.347 0.546 0.539 174.455 o
-12 -5 -15 4.572 4.587 0.676 111.088 o
-12 -5 -14 6.127 6.027 0.737 93.345 o
-12 -5 -13 1.613 1.986 0.614 134.417 o
-12 -5 -12 7.467 7.133 0.765 86.797 o
-12 -5 -11 13.830 14.573 0.922 59.741 o
-12 -5 -10 31.965 33.106 1.297 30.160 o
-12 -5 -9 4.614 5.666 0.710 100.664 o
-12 -5 -8 1.847 2.075 0.587 147.212 o
-12 -5 -7 48.296 49.181 1.495 22.701 o
-12 -5 -6 20.529 20.219 0.935 58.009 o
-12 -5 -5 23.739 23.870 0.990 51.785 o
-12 -5 -4 49.143 48.820 1.440 24.455 o
-12 -5 -3 42.762 42.328 1.311 29.535 o
-12 -5 -2 9.371 9.768 0.683 108.878 o
-12 -5 -1 23.845 24.854 0.976 53.243 o
-12 -4 -16 1.615 2.321 0.594 143.847 o
-12 -4 -15 0.503 1.331 0.587 147.212 o
-12 -4 -14 0.800 1.031 0.614 134.417 o
-12 -4 -13 13.634 13.891 0.901 62.487 o
-12 -4 -12 12.282 12.273 0.874 66.454 o
-12 -4 -11 2.469 1.338 0.628 128.636 o
-12 -4 -10 9.243 9.823 0.799 79.537 o
-12 -4 -9 6.413 6.218 0.703 102.628 o
-12 -4 -8 3.643 4.048 0.628 128.636 o
-12 -4 -7 1.101 1.174 0.512 193.560 o
-12 -4 -6 47.152 46.772 1.420 25.166 o
-12 -4 -5 8.387 8.553 0.662 115.717 o
-12 -4 -4 9.078 8.997 0.662 115.717 o
-12 -4 -3 20.472 20.608 0.887 64.425 o
-12 -4 -2 27.144 26.915 1.003 50.385 o
-12 -4 -1 2.577 2.096 0.505 198.827 o
-12 -3 -17 11.484 11.222 0.792 80.914 o
-12 -3 -16 2.036 2.444 0.594 143.847 o
-12 -3 -15 6.897 7.085 0.737 93.345 o
-12 -3 -14 2.793 2.007 0.648 120.640 o
-12 -3 -13 0.682 0.846 0.594 143.847 o
-12 -3 -12 6.479 6.683 0.751 89.981 o
-12 -3 -11 22.245 22.226 1.079 43.614 o
-12 -3 -10 5.119 5.406 0.696 104.650 o
-12 -3 -9 3.562 3.167 0.608 137.454 o
-12 -3 -8 3.952 4.232 0.594 143.847 o
-12 -3 -7 20.791 20.219 0.928 58.865 o
-12 -3 -6 31.159 30.396 1.106 41.487 o
-12 -3 -5 0.777 0.969 0.478 222.199 o
-12 -3 -4 8.751 9.038 0.655 118.140 o
-12 -3 -3 9.814 10.471 0.676 111.088 o
-12 -3 -2 26.217 26.103 0.976 53.243 o
-12 -3 -1 31.236 30.772 1.058 45.319 o
-12 -2 -17 1.030 1.509 0.546 170.121 o
-12 -2 -16 0.295 0.471 0.560 161.924 o
-12 -2 -15 0.016 0.334 0.573 154.305 o
-12 -2 -14 6.642 6.689 0.765 86.797 o
-12 -2 -13 3.332 3.215 0.655 118.140 o
-12 -2 -12 7.919 7.072 0.758 88.368 o
-12 -2 -11 15.915 15.399 0.935 58.009 o
-12 -2 -10 3.918 3.973 0.655 118.140 o
-12 -2 -9 9.091 9.413 0.751 89.981 o
-12 -2 -8 12.316 12.041 0.771 85.267 o
-12 -2 -7 1.399 1.249 0.512 193.560 o
-12 -2 -6 16.975 17.024 0.833 73.151 o
-12 -2 -5 44.245 44.294 1.331 28.633 o
-12 -2 -4 12.449 12.628 0.724 96.901 o
-12 -2 -3 8.673 9.065 0.635 125.885 o
-12 -2 -2 16.967 17.024 0.792 80.914 o
-12 -2 -1 12.148 11.870 0.683 108.878 o
-12 -1 -17 0.792 0.758 0.539 174.455 o
-12 -1 -16 0.526 1.119 0.580 150.696 o
-12 -1 -15 9.407 10.157 0.819 75.609 o
-12 -1 -14 1.151 1.038 0.587 147.212 o
-12 -1 -13 4.713 4.922 0.696 104.650 o
-12 -1 -12 7.921 7.877 0.765 86.797 o
-12 -1 -11 26.661 26.669 1.160 37.674 o
-12 -1 -10 12.062 12.471 0.853 69.682 o
-12 -1 -9 38.133 37.591 1.331 28.633 o
-12 -1 -8 7.860 8.396 0.676 111.088 o
-12 -1 -7 12.044 12.000 0.744 91.640 o
-12 -1 -6 3.475 3.959 0.553 165.947 o
-12 -1 -5 32.611 33.338 1.126 39.992 o
-12 -1 -4 13.922 13.864 0.744 91.640 o
-12 -1 -3 0.326 0.334 0.444 257.699 o
-12 -1 -2 1.483 1.829 0.464 235.462 o
-12 -1 -1 19.007 18.662 0.819 75.609 o
-11 -18 -2 2.492 1.563 0.580 150.696 o
-11 -18 -1 1.423 0.778 0.567 158.046 o
-11 -17 -6 1.322 1.386 0.573 154.305 o
-11 -17 -5 1.324 1.331 0.553 165.947 o
-11 -17 -4 2.503 2.416 0.594 143.847 o
-11 -17 -3 1.369 2.096 0.587 147.212 o
-11 -17 -2 8.347 7.748 0.730 95.098 o
-11 -17 -1 2.379 2.178 0.601 140.596 o
-11 -16 -8 2.362 2.512 0.580 150.696 o
-11 -16 -7 1.275 1.119 0.567 158.046 o
-11 -16 -6 0.999 1.092 0.567 158.046 o
-11 -16 -5 2.501 1.147 0.601 140.596 o
-11 -16 -4 0.499 0.526 0.580 150.696 o
-11 -16 -3 0.040 0.000 0.573 154.305 o
-11 -16 -2 3.004 3.222 0.648 120.640 o
-11 -16 -1 10.739 10.075 0.826 74.365 o
-11 -15 -10 1.740 1.570 0.580 150.696 o
-11 -15 -9 2.604 2.178 0.594 143.847 o
-11 -15 -8 4.951 5.440 0.689 106.732 o
-11 -15 -7 0.265 0.102 0.573 154.305 o
-11 -15 -6 4.686 4.396 0.689 106.732 o
-11 -15 -5 14.820 15.092 0.935 58.009 o
-11 -15 -4 6.859 6.806 0.758 88.368 o
-11 -15 -3 0.977 1.283 0.621 131.479 o
-11 -15 -2 12.820 12.171 0.894 63.445 o
-11 -15 -1 3.655 3.761 0.703 102.628 o
-11 -14 -11 0.253 0.642 0.526 183.636 o
-11 -14 -10 1.634 1.850 0.587 147.212 o
-11 -14 -9 2.954 3.563 0.642 123.221 o
-11 -14 -8 16.624 16.348 0.956 55.550 o
-11 -14 -7 1.566 1.911 0.642 123.221 o
-11 -14 -6 11.320 10.949 0.867 67.504 o
-11 -14 -5 6.820 6.737 0.751 89.981 o
-11 -14 -4 18.394 17.393 0.983 52.507 o
-11 -14 -3 24.056 23.857 1.119 40.481 o
-11 -14 -2 6.779 7.372 0.758 88.368 o
-11 -14 -1 7.032 7.679 0.765 86.797 o
-11 -13 -12 11.304 11.857 0.792 80.914 o
-11 -13 -11 7.973 8.601 0.758 88.368 o
-11 -13 -10 0.585 0.307 0.580 150.696 o
-11 -13 -9 10.755 10.150 0.840 71.966 o
-11 -13 -8 6.572 7.775 0.792 80.914 o
-11 -13 -7 2.958 2.444 0.648 120.640 o
-11 -13 -6 7.014 7.652 0.765 86.797 o
-11 -13 -5 26.333 26.034 1.160 37.674 o
-11 -13 -4 9.645 9.447 0.819 75.609 o
-11 -13 -3 16.947 18.021 0.997 51.078 o
-11 -13 -2 3.214 3.529 0.669 113.367 o
-11 -13 -1 43.017 43.502 1.495 22.701 o
-11 -12 -13 8.088 7.884 0.703 102.628 o
-11 -12 -12 4.918 4.949 0.669 113.367 o
-11 -12 -11 6.019 6.724 0.751 89.981 o
-11 -12 -10 7.845 8.205 0.799 79.537 o
-11 -12 -9 7.673 7.809 0.812 76.886 o
-11 -12 -8 0.923 0.662 0.608 137.454 o
-11 -12 -7 0.391 1.024 0.594 143.847 o
-11 -12 -6 22.334 23.208 1.106 41.487 o
-11 -12 -5 23.712 24.451 1.133 39.511 o
-11 -12 -4 11.110 11.215 0.853 69.682 o
-11 -12 -3 19.445 19.591 1.024 48.390 o
-11 -12 -2 11.245 11.754 0.853 69.682 o
-11 -12 -1 0.918 0.594 0.587 147.212 o
-11 -11 -14 2.083 2.840 0.573 154.305 o
-11 -11 -13 3.085 1.952 0.608 137.454 o
-11 -11 -12 8.208 8.812 0.792 80.914 o
-11 -11 -11 12.872 13.263 0.908 61.551 o
-11 -11 -10 10.647 11.618 0.846 70.810 o
-11 -11 -9 16.003 16.280 0.962 54.765 o
-11 -11 -8 10.022 11.174 0.846 70.810 o
-11 -11 -7 7.964 7.659 0.771 85.267 o
-11 -11 -6 21.083 20.826 1.058 45.319 o
-11 -11 -5 1.333 2.505 0.621 131.479 o
-11 -11 -4 2.264 2.355 0.628 128.636 o
-11 -11 -3 3.810 3.980 0.662 115.717 o
-11 -11 -2 3.451 3.031 0.635 125.885 o
-11 -11 -1 2.279 2.505 0.621 131.479 o
-11 -10 -15 0.839 1.345 0.567 158.046 o
-11 -10 -14 0.531 0.532 0.546 170.121 o
-11 -10 -13 0.650 0.444 0.580 150.696 o
-11 -10 -12 8.884 8.860 0.805 78.194 o
-11 -10 -11 1.064 0.915 0.601 140.596 o
-11 -10 -10 2.623 3.406 0.655 118.140 o
-11 -10 -9 0.878 1.433 0.608 137.454 o
-11 -10 -8 1.761 2.253 0.642 123.221 o
-11 -10 -7 0.620 1.338 0.594 143.847 o
-11 -10 -6 36.178 36.533 1.352 27.772 o
-11 -10 -5 8.235 9.263 0.785 82.327 o
-11 -10 -4 0.680 0.799 0.546 170.121 o
-11 -10 -3 2.069 2.334 0.587 147.212 o
-11 -10 -2 26.074 26.581 1.085 43.067 o
-11 -10 -1 6.148 5.495 0.635 125.885 o
-11 -9 -15 9.526 9.543 0.751 89.981 o
-11 -9 -14 0.828 1.065 0.587 147.212 o
-11 -9 -13 5.171 5.031 0.717 98.755 o
-11 -9 -12 5.520 5.290 0.737 93.345 o
-11 -9 -11 18.012 17.713 0.990 51.785 o
-11 -9 -10 0.936 1.249 0.614 134.417 o
-11 -9 -9 1.436 1.843 0.628 128.636 o
-11 -9 -8 7.413 7.795 0.771 85.267 o
-11 -9 -7 8.942 8.751 0.771 85.267 o
-11 -9 -6 12.118 11.959 0.819 75.609 o
-11 -9 -5 0.989 1.113 0.560 161.924 o
-11 -9 -4 9.659 10.355 0.724 96.901 o
-11 -9 -3 1.419 2.075 0.532 178.957 o
-11 -9 -2 2.532 3.167 0.546 170.121 o
-11 -9 -1 3.070 2.887 0.539 174.455 o
-11 -8 -16 1.715 2.075 0.567 158.046 o
-11 -8 -15 0.202 0.403 0.553 165.947 o
-11 -8 -14 1.089 0.703 0.594 143.847 o
-11 -8 -13 2.416 2.669 0.655 118.140 o
-11 -8 -12 12.675 13.324 0.887 64.425 o
-11 -8 -11 1.979 2.300 0.642 123.221 o
-11 -8 -10 0.368 -0.123 0.580 150.696 o
-11 -8 -9 23.224 23.741 1.106 41.487 o
-11 -8 -8 1.918 1.966 0.614 134.417 o
-11 -8 -7 19.337 18.792 0.956 55.550 o
-11 -8 -6 11.403 10.963 0.758 88.368 o
-11 -8 -5 19.649 19.161 0.908 61.551 o
-11 -8 -4 8.221 8.519 0.676 111.088 o
-11 -8 -3 12.515 13.277 0.765 86.797 o
-11 -8 -2 2.947 3.113 0.532 178.957 o
-11 -8 -1 7.241 7.713 0.635 125.885 o
-11 -7 -16 0.278 0.539 0.546 170.121 o
-11 -7 -15 7.391 7.952 0.744 91.640 o
-11 -7 -14 9.388 10.451 0.833 73.151 o
-11 -7 -13 3.907 4.068 0.669 113.367 o
-11 -7 -12 10.111 10.922 0.846 70.810 o
-11 -7 -11 7.871 8.382 0.785 82.327 o
-11 -7 -10 3.758 4.444 0.676 111.088 o
-11 -7 -9 6.699 7.550 0.737 93.345 o
-11 -7 -8 3.737 4.218 0.635 125.885 o
-11 -7 -7 25.689 26.533 1.065 44.739 o
-11 -7 -6 18.999 19.522 0.915 60.636 o
-11 -7 -5 13.121 12.881 0.771 85.267 o
-11 -7 -4 12.328 12.157 0.737 93.345 o
-11 -7 -3 1.047 1.297 0.485 215.984 o
-11 -7 -2 2.463 2.478 0.505 198.827 o
-11 -7 -1 72.882 72.690 1.823 15.273 o
-11 -6 -17 0.566 0.150 0.532 178.957 o
-11 -6 -16 10.599 11.304 0.805 78.194 o
-11 -6 -15 0.678 0.805 0.587 147.212 o
-11 -6 -14 1.292 1.126 0.621 131.479 o
-11 -6 -13 6.312 6.348 0.730 95.098 o
-11 -6 -12 30.985 30.096 1.236 33.234 o
-11 -6 -11 7.058 7.734 0.758 88.368 o
-11 -6 -10 20.366 20.335 1.031 47.751 o
-11 -6 -9 4.877 5.311 0.669 113.367 o
-11 -6 -8 23.730 24.239 1.024 48.390 o
-11 -6 -7 3.417 3.666 0.573 154.305 o
-11 -6 -6 2.396 2.437 0.532 178.957 o
-11 -6 -5 12.417 11.802 0.724 96.901 o
-11 -6 -4 9.062 9.829 0.669 113.367 o
-11 -6 -3 73.270 74.533 1.843 14.935 o
-11 -6 -2 16.175 17.051 0.799 79.537 o
-11 -6 -1 28.114 28.260 1.010 49.707 o
-11 -5 -17 0.812 1.154 0.539 174.455 o
-11 -5 -16 6.925 7.666 0.730 95.098 o
-11 -5 -15 10.120 9.877 0.826 74.365 o
-11 -5 -14 1.617 2.041 0.614 134.417 o
-11 -5 -13 25.230 25.488 1.140 39.040 o
-11 -5 -12 1.752 2.164 0.635 125.885 o
-11 -5 -11 3.769 3.338 0.662 115.717 o
-11 -5 -10 1.850 1.345 0.594 143.847 o
-11 -5 -9 50.492 51.618 1.584 20.229 o
-11 -5 -8 126.183 129.428 2.874 6.143 o
-11 -5 -7 51.239 52.861 1.522 21.894 o
-11 -5 -6 48.453 49.188 1.433 24.689 o
-11 -5 -5 12.967 12.444 0.724 96.901 o
-11 -5 -4 24.710 24.983 0.956 55.550 o
-11 -5 -3 44.887 44.874 1.311 29.535 o
-11 -5 -2 88.811 88.636 2.055 12.017 o
-11 -5 -1 17.096 16.533 0.771 85.267 o
-11 -4 -17 10.478 10.642 0.771 85.267 o
-11 -4 -16 0.464 0.676 0.567 158.046 o
-11 -4 -15 6.831 7.338 0.758 88.368 o
-11 -4 -14 15.526 15.215 0.928 58.865 o
-11 -4 -13 20.324 20.294 1.038 47.125 o
-11 -4 -12 8.623 9.338 0.799 79.537 o
-11 -4 -11 85.738 87.864 2.287 9.702 o
-11 -4 -10 18.245 18.758 0.956 55.550 o
-11 -4 -9 1.380 0.969 0.526 183.636 o
-11 -4 -8 18.306 18.758 0.887 64.425 o
-11 -4 -7 0.763 1.304 0.491 210.026 o
-11 -4 -6 11.418 11.604 0.703 102.628 o
-11 -4 -5 7.119 7.522 0.608 137.454 o
-11 -4 -4 52.371 52.963 1.447 24.225 o
-11 -4 -3 85.881 86.090 2.007 12.596 o
-11 -4 -2 218.857 213.920 4.157 2.936 o
-11 -4 -1 100.062 97.776 2.184 10.633 o
-11 -3 -17 3.516 3.283 0.621 131.479 o
-11 -3 -16 0.702 0.287 0.580 150.696 o
-11 -3 -15 1.449 1.283 0.621 131.479 o
-11 -3 -14 0.806 0.771 0.587 147.212 o
-11 -3 -13 11.203 10.997 0.846 70.810 o
-11 -3 -12 2.800 3.017 0.648 120.640 o
-11 -3 -11 2.361 2.403 0.621 131.479 o
-11 -3 -10 0.983 1.058 0.539 174.455 o
-11 -3 -9 50.782 51.291 1.509 22.292 o
-11 -3 -8 24.538 24.103 0.990 51.785 o
-11 -3 -7 138.097 138.390 2.969 5.754 o
-11 -3 -6 53.312 53.018 1.474 23.336 o
-11 -3 -5 100.431 100.042 2.266 9.878 o
-11 -3 -4 18.593 19.242 0.819 75.609 o
-11 -3 -3 94.646 93.660 2.123 11.257 o
-11 -3 -2 103.337 101.987 2.253 9.998 o
-11 -3 -1 89.276 86.622 1.980 12.946 o
-11 -2 -18 0.577 0.307 0.546 170.121 o
-11 -2 -17 10.002 10.451 0.785 82.327 o
-11 -2 -16 2.715 2.805 0.642 123.221 o
-11 -2 -15 1.935 2.014 0.642 123.221 o
-11 -2 -14 4.820 5.413 0.717 98.755 o
-11 -2 -13 6.696 6.724 0.744 91.640 o
-11 -2 -12 32.831 34.000 1.311 29.535 o
-11 -2 -11 21.887 22.123 1.051 45.909 o
-11 -2 -10 3.308 3.447 0.580 150.696 o
-11 -2 -9 23.000 23.277 0.976 53.243 o
-11 -2 -8 49.888 49.557 1.447 24.225 o
-11 -2 -7 8.396 8.840 0.648 120.640 o
-11 -2 -6 32.761 33.782 1.113 40.979 o
-11 -2 -5 35.003 34.779 1.113 40.979 o
-11 -2 -4 173.763 174.165 3.495 4.153 o
-11 -2 -3 17.463 16.498 0.751 89.981 o
-11 -2 -2 132.594 131.564 2.737 6.771 o
-11 -2 -1 1.955 2.266 0.451 249.949 o
-11 -1 -18 0.293 0.014 0.526 183.636 o
-11 -1 -17 1.127 1.085 0.573 154.305 o
-11 -1 -16 31.150 31.099 1.249 32.511 o
-11 -1 -15 14.729 15.959 0.976 53.243 o
-11 -1 -14 8.140 7.707 0.771 85.267 o
-11 -1 -13 16.582 16.437 0.969 53.996 o
-11 -1 -12 22.084 21.638 1.058 45.319 o
-11 -1 -11 8.391 8.949 0.765 86.797 o
-11 -1 -10 13.412 13.700 0.799 79.537 o
-11 -1 -9 8.939 8.437 0.676 111.088 o
-11 -1 -8 18.695 18.819 0.867 67.504 o
-11 -1 -7 34.844 34.226 1.140 39.040 o
-11 -1 -6 9.578 9.836 0.648 120.640 o
-11 -1 -5 76.071 76.431 1.843 14.935 o
-11 -1 -4 13.675 14.191 0.703 102.628 o
-11 -1 -3 37.147 37.311 1.126 39.992 o
-11 -1 -2 15.016 15.140 0.703 102.628 o
-11 -1 -1 18.197 17.713 0.751 89.981 o
-10 -18 -5 2.032 2.355 0.601 140.596 o
-10 -18 -4 9.554 8.676 0.717 98.755 o
-10 -18 -3 1.606 1.413 0.567 158.046 o
-10 -18 -2 3.379 3.222 0.608 137.454 o
-10 -18 -1 3.793 3.201 0.608 137.454 o
-10 -17 -8 6.545 6.143 0.689 106.732 o
-10 -17 -7 12.819 13.004 0.812 76.886 o
-10 -17 -6 5.087 5.399 0.669 113.367 o
-10 -17 -5 2.551 2.983 0.621 131.479 o
-10 -17 -4 2.878 2.696 0.614 134.417 o
-10 -17 -3 1.833 1.952 0.608 137.454 o
-10 -17 -2 2.138 2.553 0.621 131.479 o
-10 -17 -1 7.369 7.713 0.751 89.981 o
-10 -16 -9 0.075 -0.259 0.519 188.500 o
-10 -16 -8 3.304 2.471 0.621 131.479 o
-10 -16 -7 0.555 0.498 0.573 154.305 o
-10 -16 -6 2.492 2.212 0.621 131.479 o
-10 -16 -5 6.998 7.399 0.758 88.368 o
-10 -16 -4 5.074 4.485 0.703 102.628 o
-10 -16 -3 23.277 23.147 1.113 40.979 o
-10 -16 -2 2.862 3.461 0.689 106.732 o
-10 -16 -1 16.454 15.918 0.969 53.996 o
-10 -15 -11 2.183 1.782 0.567 158.046 o
-10 -15 -10 3.361 3.324 0.621 131.479 o
-10 -15 -9 3.594 3.761 0.648 120.640 o
-10 -15 -8 10.635 11.468 0.840 71.966 o
-10 -15 -7 25.272 25.345 1.154 38.121 o
-10 -15 -6 3.034 3.010 0.669 113.367 o
-10 -15 -5 2.603 2.539 0.662 115.717 o
-10 -15 -4 2.196 2.805 0.635 125.885 o
-10 -15 -3 3.293 3.461 0.669 113.367 o
-10 -15 -2 3.170 3.406 0.655 118.140 o
-10 -15 -1 1.149 1.365 0.614 134.417 o
-10 -14 -12 0.655 0.573 0.532 178.957 o
-10 -14 -11 1.512 1.816 0.594 143.847 o
-10 -14 -10 22.296 21.789 1.051 45.909 o
-10 -14 -9 0.967 0.567 0.614 134.417 o
-10 -14 -8 5.718 5.604 0.737 93.345 o
-10 -14 -7 1.694 1.406 0.608 137.454 o
-10 -14 -6 25.437 25.495 1.140 39.040 o
-10 -14 -5 1.164 1.031 0.614 134.417 o
-10 -14 -4 5.680 6.102 0.717 98.755 o
-10 -14 -3 5.303 5.522 0.717 98.755 o
-10 -14 -2 5.817 6.307 0.730 95.098 o
-10 -14 -1 4.573 4.403 0.689 106.732 o
-10 -13 -13 1.776 2.000 0.567 158.046 o
-10 -13 -12 5.987 5.447 0.683 108.878 o
-10 -13 -11 3.935 4.253 0.669 113.367 o
-10 -13 -10 8.060 8.266 0.792 80.914 o
-10 -13 -9 14.033 14.471 0.942 57.172 o
-10 -13 -8 0.044 -0.137 0.573 154.305 o
-10 -13 -7 4.880 4.519 0.703 102.628 o
-10 -13 -6 3.822 3.188 0.669 113.367 o
-10 -13 -5 11.946 12.341 0.874 66.454 o
-10 -13 -4 3.958 3.795 0.676 111.088 o
-10 -13 -3 12.678 12.594 0.867 67.504 o
-10 -13 -2 3.954 4.027 0.662 115.717 o
-10 -13 -1 0.235 -0.184 0.560 161.924 o
-10 -12 -14 1.514 1.590 0.560 161.924 o
-10 -12 -13 1.040 0.560 0.573 154.305 o
-10 -12 -12 2.101 2.164 0.628 128.636 o
-10 -12 -11 1.729 1.918 0.642 123.221 o
-10 -12 -10 8.205 8.266 0.778 83.778 o
-10 -12 -9 4.286 4.614 0.696 104.650 o
-10 -12 -8 9.424 8.382 0.792 80.914 o
-10 -12 -7 14.269 13.161 0.887 64.425 o
-10 -12 -6 5.263 4.437 0.696 104.650 o
-10 -12 -5 5.642 5.973 0.717 98.755 o
-10 -12 -4 3.073 3.133 0.648 120.640 o
-10 -12 -3 10.158 10.601 0.805 78.194 o
-10 -12 -2 3.857 3.461 0.648 120.640 o
-10 -12 -1 2.274 1.973 0.608 137.454 o
-10 -11 -15 3.080 3.236 0.587 147.212 o
-10 -11 -14 1.173 1.297 0.580 150.696 o
-10 -11 -13 3.526 3.700 0.662 115.717 o
-10 -11 -12 7.665 8.355 0.785 82.327 o
-10 -11 -11 5.772 6.068 0.717 98.755 o
-10 -11 -10 31.107 31.789 1.263 31.812 o
-10 -11 -9 4.152 4.969 0.689 106.732 o
-10 -11 -8 8.257 7.686 0.765 86.797 o
-10 -11 -7 4.187 4.614 0.683 108.878 o
-10 -11 -6 10.319 11.140 0.826 74.365 o
-10 -11 -5 16.593 15.939 0.928 58.865 o
-10 -11 -4 10.663 10.198 0.778 83.778 o
-10 -11 -3 4.939 5.290 0.648 120.640 o
-10 -11 -2 12.944 13.447 0.792 80.914 o
-10 -11 -1 5.031 5.618 0.621 131.479 o
-10 -10 -15 2.456 2.437 0.601 140.596 o
-10 -10 -14 0.400 0.696 0.573 154.305 o
-10 -10 -13 5.727 5.939 0.730 95.098 o
-10 -10 -12 4.302 4.027 0.669 113.367 o
-10 -10 -11 1.527 1.522 0.621 131.479 o
-10 -10 -10 1.280 1.051 0.608 137.454 o
-10 -10 -9 0.056 -0.075 0.567 158.046 o
-10 -10 -8 12.337 12.963 0.874 66.454 o
-10 -10 -7 1.856 2.314 0.614 134.417 o
-10 -10 -6 4.902 5.515 0.662 115.717 o
-10 -10 -5 34.135 34.560 1.222 33.981 o
-10 -10 -4 21.416 22.027 0.962 54.765 o
-10 -10 -3 6.994 7.365 0.655 118.140 o
-10 -10 -2 81.340 81.775 2.034 12.260 o
-10 -10 -1 32.403 32.697 1.154 38.121 o
-10 -9 -16 2.191 2.061 0.567 158.046 o
-10 -9 -15 8.585 8.068 0.751 89.981 o
-10 -9 -14 0.093 -0.123 0.573 154.305 o
-10 -9 -13 0.650 0.915 0.608 137.454 o
-10 -9 -12 1.436 2.212 0.628 128.636 o
-10 -9 -11 5.522 5.536 0.710 100.664 o
-10 -9 -10 6.031 6.369 0.730 95.098 o
-10 -9 -9 9.564 9.256 0.792 80.914 o
-10 -9 -8 9.894 9.522 0.785 82.327 o
-10 -9 -7 15.229 14.792 0.867 67.504 o
-10 -9 -6 23.057 23.092 0.990 51.785 o
-10 -9 -5 1.491 1.802 0.526 183.636 o
-10 -9 -4 19.887 20.116 0.901 62.487 o
-10 -9 -3 7.252 7.611 0.635 125.885 o
-10 -9 -2 7.087 6.785 0.614 134.417 o
-10 -9 -1 5.476 5.201 0.573 154.305 o
-10 -8 -17 1.088 1.119 0.553 165.947 o
-10 -8 -16 1.349 1.775 0.580 150.696 o
-10 -8 -15 4.551 4.294 0.676 111.088 o
-10 -8 -14 5.218 5.413 0.724 96.901 o
-10 -8 -13 1.159 1.563 0.614 134.417 o
-10 -8 -12 0.429 0.259 0.573 154.305 o
-10 -8 -11 9.831 10.048 0.812 76.886 o
-10 -8 -10 2.180 2.594 0.621 131.479 o
-10 -8 -9 31.551 30.963 1.236 33.234 o
-10 -8 -8 23.666 23.632 1.017 49.042 o
-10 -8 -7 3.320 3.174 0.567 158.046 o
-10 -8 -6 0.771 0.860 0.491 210.026 o
-10 -8 -5 102.815 103.864 2.389 8.888 o
-10 -8 -4 5.524 5.727 0.587 147.212 o
-10 -8 -3 7.195 7.754 0.614 134.417 o
-10 -8 -2 22.020 22.771 0.915 60.636 o
-10 -8 -1 20.875 21.365 0.881 65.427 o
-10 -7 -17 4.403 4.587 0.621 131.479 o
-10 -7 -16 0.709 0.915 0.573 154.305 o
-10 -7 -15 16.557 17.072 0.969 53.996 o
-10 -7 -14 1.926 2.123 0.628 128.636 o
-10 -7 -13 19.593 19.700 1.031 47.751 o
-10 -7 -12 4.139 3.945 0.669 113.367 o
-10 -7 -11 4.933 4.833 0.689 106.732 o
-10 -7 -10 9.174 9.147 0.778 83.778 o
-10 -7 -9 2.586 2.983 0.594 143.847 o
-10 -7 -8 24.620 24.840 1.017 49.042 o
-10 -7 -7 4.370 4.089 0.567 158.046 o
-10 -7 -6 1.699 1.147 0.491 210.026 o
-10 -7 -5 1.797 2.089 0.491 210.026 o
-10 -7 -4 2.191 1.980 0.485 215.984 o
-10 -7 -3 156.826 159.087 3.263 4.765 o
-10 -7 -2 0.723 0.799 0.430 274.320 o
-10 -7 -1 35.754 35.311 1.113 40.979 o
-10 -6 -17 0.849 0.812 0.546 170.121 o
-10 -6 -16 8.757 8.225 0.765 86.797 o
-10 -6 -15 3.815 3.747 0.683 108.878 o
-10 -6 -14 2.153 2.833 0.635 125.885 o
-10 -6 -13 1.203 1.331 0.608 137.454 o
-10 -6 -12 4.912 4.901 0.696 104.650 o
-10 -6 -11 1.696 1.447 0.594 143.847 o
-10 -6 -10 7.324 7.154 0.703 102.628 o
-10 -6 -9 11.191 10.403 0.724 96.901 o
-10 -6 -8 58.913 58.362 1.618 19.384 o
-10 -6 -7 11.390 11.270 0.710 100.664 o
-10 -6 -6 9.212 9.304 0.648 120.640 o
-10 -6 -5 1.784 1.993 0.478 222.199 o
-10 -6 -4 1.461 1.311 0.457 242.543 o
-10 -6 -3 7.049 7.126 0.573 154.305 o
-10 -6 -2 3.604 3.474 0.478 222.199 o
-10 -6 -1 30.425 29.550 0.983 52.507 o
-10 -5 -18 1.465 1.980 0.573 154.305 o
-10 -5 -17 0.732 0.969 0.560 161.924 o
-10 -5 -16 1.790 2.061 0.621 131.479 o
-10 -5 -15 1.611 1.481 0.635 125.885 o
-10 -5 -14 5.863 5.823 0.730 95.098 o
-10 -5 -13 27.616 27.434 1.188 35.962 o
-10 -5 -12 12.958 13.010 0.874 66.454 o
-10 -5 -11 3.850 4.321 0.655 118.140 o
-10 -5 -10 22.075 21.946 0.976 53.243 o
-10 -5 -9 4.863 5.051 0.601 140.596 o
-10 -5 -8 1.211 1.249 0.498 204.312 o
-10 -5 -7 81.012 80.956 1.966 13.127 o
-10 -5 -6 21.400 21.802 0.887 64.425 o
-10 -5 -5 40.183 40.731 1.215 34.364 o
-10 -5 -4 27.567 28.205 0.969 53.996 o
-10 -5 -3 126.430 126.970 2.662 7.158 o
-10 -5 -2 5.930 5.754 0.519 188.500 o
-10 -5 -1 14.898 14.553 0.689 106.732 o
-10 -4 -18 1.301 1.427 0.553 165.947 o
-10 -4 -17 6.820 6.498 0.717 98.755 o
-10 -4 -16 6.509 5.864 0.737 93.345 o
-10 -4 -15 8.180 8.594 0.778 83.778 o
-10 -4 -14 3.408 4.137 0.683 108.878 o
-10 -4 -13 64.609 66.035 1.911 13.887 o
-10 -4 -12 7.109 6.956 0.730 95.098 o
-10 -4 -11 6.947 7.126 0.696 104.650 o
-10 -4 -10 30.276 31.318 1.140 39.040 o
-10 -4 -9 19.480 19.870 0.894 63.445 o
-10 -4 -8 13.976 14.608 0.771 85.267 o
-10 -4 -7 54.101 53.352 1.468 23.554 o
-10 -4 -6 9.320 9.468 0.621 131.479 o
-10 -4 -5 2.823 3.079 0.471 228.687 o
-10 -4 -4 24.909 24.417 0.881 65.427 o
-10 -4 -3 42.615 41.420 1.174 36.803 o
-10 -4 -2 113.628 111.202 2.362 9.095 o
-10 -4 -1 26.751 25.720 0.881 65.427 o
-10 -3 -18 8.336 8.915 0.737 93.345 o
-10 -3 -17 14.383 14.416 0.894 63.445 o
-10 -3 -16 3.830 3.741 0.683 108.878 o
-10 -3 -15 4.854 5.474 0.703 102.628 o
-10 -3 -14 16.205 15.809 0.949 56.352 o
-10 -3 -13 5.648 5.174 0.710 100.664 o
-10 -3 -12 10.460 9.986 0.799 79.537 o
-10 -3 -11 11.681 11.318 0.785 82.327 o
-10 -3 -10 10.326 10.280 0.717 98.755 o
-10 -3 -9 86.171 84.595 2.061 11.938 o
-10 -3 -8 74.022 74.417 1.850 14.825 o
-10 -3 -7 36.859 36.847 1.160 37.674 o
-10 -3 -6 3.524 3.747 0.491 210.026 o
-10 -3 -5 28.546 28.819 0.962 54.765 o
-10 -3 -4 12.122 12.123 0.635 125.885 o
-10 -3 -3 17.388 17.946 0.730 95.098 o
-10 -3 -2 23.818 24.451 0.846 70.810 o
-10 -3 -1 13.912 13.297 0.635 125.885 o
-10 -2 -18 4.221 4.683 0.642 123.221 o
-10 -2 -17 7.406 7.502 0.751 89.981 o
-10 -2 -16 16.203 16.328 0.969 53.996 o
-10 -2 -15 10.731 10.457 0.840 71.966 o
-10 -2 -14 56.702 58.465 1.775 16.106 o
-10 -2 -13 42.025 42.273 1.461 23.774 o
-10 -2 -12 25.887 25.741 1.133 39.511 o
-10 -2 -11 2.147 2.519 0.546 170.121 o
-10 -2 -10 54.725 54.396 1.556 20.945 o
-10 -2 -9 2.849 3.550 0.539 174.455 o
-10 -2 -8 75.900 77.100 1.891 14.190 o
-10 -2 -7 46.323 46.765 1.331 28.633 o
-10 -2 -6 189.203 190.104 3.747 3.612 o
-10 -2 -5 7.964 8.662 0.573 154.305 o
-10 -2 -4 139.596 139.264 2.840 6.291 o
-10 -2 -3 2.926 3.092 0.430 274.320 o
-10 -2 -2 66.582 65.393 1.550 21.129 o
-10 -2 -1 6.854 7.338 0.512 193.560 o
-10 -1 -18 8.495 8.799 0.730 95.098 o
-10 -1 -17 5.075 5.638 0.703 102.628 o
-10 -1 -16 4.829 4.922 0.717 98.755 o
-10 -1 -15 13.742 13.700 0.901 62.487 o
-10 -1 -14 58.957 59.646 1.802 15.622 o
-10 -1 -13 6.971 7.440 0.751 89.981 o
-10 -1 -12 46.898 45.837 1.515 22.092 o
-10 -1 -11 53.778 54.321 1.570 20.582 o
-10 -1 -10 59.468 59.400 1.638 18.902 o
-10 -1 -9 65.583 67.018 1.734 16.876 o
-10 -1 -8 0.239 -0.164 0.437 265.815 o
-10 -1 -7 209.676 213.627 4.171 2.916 o
-10 -1 -6 31.753 32.355 1.038 47.125 o
-10 -1 -5 126.487 127.155 2.655 7.195 o
-10 -1 -4 3.487 4.116 0.457 242.543 o
-10 -1 -3 31.551 31.857 0.976 53.243 o
-10 -1 -2 106.869 108.492 2.280 9.760 o
-10 -1 -1 61.220 61.120 1.468 23.554 o
-9 -19 -3 0.057 0.328 0.532 178.957 o
-9 -19 -2 1.573 1.597 0.553 165.947 o
-9 -19 -1 0.045 0.457 0.526 183.636 o
-9 -18 -7 0.556 0.505 0.546 170.121 o
-9 -18 -6 2.614 2.785 0.587 147.212 o
-9 -18 -5 1.240 1.932 0.567 158.046 o
-9 -18 -4 2.265 2.853 0.601 140.596 o
-9 -18 -3 1.356 1.618 0.580 150.696 o
-9 -18 -2 1.748 1.952 0.601 140.596 o
-9 -18 -1 3.940 4.000 0.648 120.640 o
-9 -17 -9 1.935 1.645 0.580 150.696 o
-9 -17 -8 2.100 2.027 0.573 154.305 o
-9 -17 -7 2.247 2.485 0.594 143.847 o
-9 -17 -6 0.072 0.273 0.560 161.924 o
-9 -17 -5 3.037 3.160 0.635 125.885 o
-9 -17 -4 2.557 2.539 0.635 125.885 o
-9 -17 -3 2.948 2.519 0.635 125.885 o
-9 -17 -2 8.919 8.410 0.792 80.914 o
-9 -17 -1 1.005 1.242 0.614 134.417 o
-9 -16 -10 4.067 4.430 0.628 128.636 o
-9 -16 -9 0.832 1.079 0.567 158.046 o
-9 -16 -8 0.506 1.119 0.580 150.696 o
-9 -16 -7 3.854 4.314 0.669 113.367 o
-9 -16 -6 6.448 6.860 0.751 89.981 o
-9 -16 -5 2.306 1.509 0.642 123.221 o
-9 -16 -4 2.825 2.874 0.662 115.717 o
-9 -16 -3 3.959 3.625 0.655 118.140 o
-9 -16 -2 0.103 0.075 0.560 161.924 o
-9 -16 -1 2.589 2.512 0.628 128.636 o
-9 -15 -12 7.054 7.106 0.683 108.878 o
-9 -15 -11 7.932 7.911 0.724 96.901 o
-9 -15 -10 2.091 1.085 0.608 137.454 o
-9 -15 -9 0.641 0.778 0.587 147.212 o
-9 -15 -8 0.466 -0.014 0.580 150.696 o
-9 -15 -7 0.411 0.314 0.594 143.847 o
-9 -15 -6 1.222 1.195 0.608 137.454 o
-9 -15 -5 10.132 10.553 0.826 74.365 o
-9 -15 -4 0.729 0.724 0.594 143.847 o
-9 -15 -3 7.549 6.710 0.744 91.640 o
-9 -15 -2 0.950 0.997 0.580 150.696 o
-9 -15 -1 2.322 2.287 0.628 128.636 o
-9 -14 -13 2.181 1.959 0.567 158.046 o
-9 -14 -12 0.929 0.956 0.560 161.924 o
-9 -14 -11 0.557 -0.089 0.573 154.305 o
-9 -14 -10 8.595 8.089 0.785 82.327 o
-9 -14 -9 2.080 2.116 0.648 120.640 o
-9 -14 -8 30.958 31.318 1.249 32.511 o
-9 -14 -7 6.560 6.812 0.744 91.640 o
-9 -14 -6 1.365 0.881 0.608 137.454 o
-9 -14 -5 12.768 13.283 0.887 64.425 o
-9 -14 -4 5.277 4.703 0.689 106.732 o
-9 -14 -3 0.457 -0.027 0.567 158.046 o
-9 -14 -2 0.523 0.778 0.580 150.696 o
-9 -14 -1 4.146 4.307 0.683 108.878 o
-9 -13 -14 0.496 0.164 0.519 188.500 o
-9 -13 -13 7.649 7.768 0.730 95.098 o
-9 -13 -12 0.509 0.328 0.573 154.305 o
-9 -13 -11 5.444 5.215 0.724 96.901 o
-9 -13 -10 14.690 15.488 0.928 58.865 o
-9 -13 -9 3.111 3.256 0.648 120.640 o
-9 -13 -8 20.622 20.737 1.051 45.909 o
-9 -13 -7 5.163 5.072 0.696 104.650 o
-9 -13 -6 1.741 2.389 0.628 128.636 o
-9 -13 -5 12.102 12.062 0.853 69.682 o
-9 -13 -4 0.412 0.423 0.580 150.696 o
-9 -13 -3 17.928 17.147 0.956 55.550 o
-9 -13 -2 11.499 11.004 0.812 76.886 o
-9 -13 -1 10.137 9.911 0.785 82.327 o
-9 -12 -15 1.566 1.358 0.553 165.947 o
-9 -12 -14 0.391 -0.068 0.546 170.121 o
-9 -12 -13 15.256 15.659 0.935 58.009 o
-9 -12 -12 10.941 11.140 0.860 68.580 o
-9 -12 -11 5.059 5.003 0.696 104.650 o
-9 -12 -10 23.139 23.045 1.099 42.004 o
-9 -12 -9 8.602 8.519 0.792 80.914 o
-9 -12 -8 28.887 29.714 1.229 33.604 o
-9 -12 -7 1.594 2.137 0.614 134.417 o
-9 -12 -6 5.913 6.294 0.710 100.664 o
-9 -12 -5 9.328 8.457 0.765 86.797 o
-9 -12 -4 18.080 18.362 0.949 56.352 o
-9 -12 -3 4.569 4.573 0.635 125.885 o
-9 -12 -2 28.466 27.543 1.079 43.614 o
-9 -12 -1 39.748 39.809 1.311 29.535 o
-9 -11 -16 0.936 0.587 0.539 174.455 o
-9 -11 -15 4.503 4.498 0.642 123.221 o
-9 -11 -14 1.019 0.410 0.580 150.696 o
-9 -11 -13 19.052 19.809 1.031 47.751 o
-9 -11 -12 8.996 8.833 0.785 82.327 o
-9 -11 -11 5.436 5.904 0.724 96.901 o
-9 -11 -10 13.989 13.754 0.901 62.487 o
-9 -11 -9 0.775 0.997 0.594 143.847 o
-9 -11 -8 15.160 14.655 0.908 61.551 o
-9 -11 -7 45.459 47.311 1.543 21.317 o
-9 -11 -6 0.312 0.061 0.526 183.636 o
-9 -11 -5 31.663 32.348 1.174 36.803 o
-9 -11 -4 39.468 39.181 1.290 30.480 o
-9 -11 -3 26.796 27.720 1.065 44.739 o
-9 -11 -2 24.586 24.669 1.003 50.385 o
-9 -11 -1 27.307 26.608 1.031 47.751 o
-9 -10 -16 3.228 3.959 0.608 137.454 o
-9 -10 -15 1.560 0.962 0.580 150.696 o
-9 -10 -14 1.581 1.570 0.614 134.417 o
-9 -10 -13 1.396 0.874 0.594 143.847 o
-9 -10 -12 0.562 0.580 0.587 147.212 o
-9 -10 -11 4.077 3.952 0.676 111.088 o
-9 -10 -10 10.919 10.860 0.833 73.151 o
-9 -10 -9 3.087 3.201 0.642 123.221 o
-9 -10 -8 41.302 41.099 1.393 26.163 o
-9 -10 -7 4.872 5.474 0.628 128.636 o
-9 -10 -6 71.139 71.598 1.870 14.502 o
-9 -10 -5 19.050 19.625 0.901 62.487 o
-9 -10 -4 43.047 43.598 1.345 28.055 o
-9 -10 -3 27.779 27.789 1.044 46.511 o
-9 -10 -2 164.438 162.589 3.379 4.444 o
-9 -10 -1 7.590 7.850 0.635 125.885 o
-9 -9 -17 2.020 1.829 0.580 150.696 o
-9 -9 -16 1.505 1.256 0.573 154.305 o
-9 -9 -15 9.137 9.611 0.805 78.194 o
-9 -9 -14 1.512 1.843 0.635 125.885 o
-9 -9 -13 17.510 18.191 0.990 51.785 o
-9 -9 -12 9.866 9.952 0.819 75.609 o
-9 -9 -11 19.575 19.481 1.017 49.042 o
-9 -9 -10 22.258 21.939 1.058 45.319 o
-9 -9 -9 16.899 17.147 0.928 58.865 o
-9 -9 -8 17.096 17.085 0.881 65.427 o
-9 -9 -7 45.128 44.396 1.379 26.683 o
-9 -9 -6 6.064 5.720 0.608 137.454 o
-9 -9 -5 28.398 28.191 1.038 47.125 o
-9 -9 -4 54.618 55.373 1.522 21.894 o
-9 -9 -3 179.497 181.531 3.666 3.776 o
-9 -9 -2 36.682 36.560 1.167 37.235 o
-9 -9 -1 33.218 33.686 1.099 42.004 o
-9 -8 -17 2.202 2.491 0.580 150.696 o
-9 -8 -16 6.878 6.990 0.724 96.901 o
-9 -8 -15 4.287 4.451 0.683 108.878 o
-9 -8 -14 2.877 3.038 0.642 123.221 o
-9 -8 -13 3.891 3.290 0.655 118.140 o
-9 -8 -12 3.544 3.160 0.655 118.140 o
-9 -8 -11 19.918 19.789 1.024 48.390 o
-9 -8 -10 0.942 1.003 0.539 174.455 o
-9 -8 -9 68.785 70.519 1.870 14.502 o
-9 -8 -8 55.367 56.874 1.604 19.715 o
-9 -8 -7 1.468 1.836 0.505 198.827 o
-9 -8 -6 23.946 23.161 0.942 57.172 o
-9 -8 -5 78.754 78.977 1.918 13.789 o
-9 -8 -4 90.043 89.898 2.089 11.628 o
-9 -8 -3 10.477 10.744 0.655 118.140 o
-9 -8 -2 37.602 37.004 1.140 39.040 o
-9 -8 -1 226.289 227.122 4.369 2.658 o
-9 -7 -18 1.366 1.399 0.560 161.924 o
-9 -7 -17 1.216 1.065 0.573 154.305 o
-9 -7 -16 9.774 9.918 0.812 76.886 o
-9 -7 -15 5.892 5.345 0.730 95.098 o
-9 -7 -14 0.752 0.505 0.580 150.696 o
-9 -7 -13 6.701 7.317 0.751 89.981 o
-9 -7 -12 13.921 14.225 0.901 62.487 o
-9 -7 -11 21.308 22.103 1.051 45.909 o
-9 -7 -10 8.279 8.041 0.689 106.732 o
-9 -7 -9 21.053 21.304 0.942 57.172 o
-9 -7 -8 17.423 18.082 0.853 69.682 o
-9 -7 -7 34.640 34.519 1.147 38.576 o
-9 -7 -6 38.983 39.727 1.222 33.981 o
-9 -7 -5 128.713 129.585 2.751 6.704 o
-9 -7 -4 93.362 94.247 2.130 11.185 o
-9 -7 -3 143.121 143.899 2.949 5.834 o
-9 -7 -2 39.404 39.529 1.154 38.121 o
-9 -7 -1 92.082 93.407 2.075 11.781 o
-9 -6 -18 6.485 6.580 0.676 111.088 o
-9 -6 -17 6.287 6.444 0.710 100.664 o
-9 -6 -16 5.220 5.481 0.717 98.755 o
-9 -6 -15 11.732 11.925 0.853 69.682 o
-9 -6 -14 5.299 5.802 0.710 100.664 o
-9 -6 -13 18.318 17.761 0.983 52.507 o
-9 -6 -12 9.087 9.051 0.778 83.778 o
-9 -6 -11 51.572 51.611 1.590 20.055 o
-9 -6 -10 10.342 10.396 0.724 96.901 o
-9 -6 -9 1.008 0.881 0.491 210.026 o
-9 -6 -8 83.976 85.189 2.048 12.098 o
-9 -6 -7 4.588 4.505 0.539 174.455 o
-9 -6 -6 84.674 86.888 2.021 12.427 o
-9 -6 -5 129.266 129.831 2.724 6.839 o
-9 -6 -4 18.902 19.577 0.792 80.914 o
-9 -6 -3 17.271 17.720 0.744 91.640 o
-9 -6 -2 180.739 180.377 3.522 4.089 o
-9 -6 -1 49.297 48.205 1.270 31.471 o
-9 -5 -18 14.882 15.174 0.860 68.580 o
-9 -5 -17 8.342 8.758 0.771 85.267 o
-9 -5 -16 7.797 7.973 0.785 82.327 o
-9 -5 -15 3.435 3.003 0.648 120.640 o
-9 -5 -14 17.599 17.870 0.983 52.507 o
-9 -5 -13 0.911 0.908 0.587 147.212 o
-9 -5 -12 41.908 41.864 1.440 24.455 o
-9 -5 -11 45.192 47.045 1.447 24.225 o
-9 -5 -10 81.613 81.543 2.027 12.343 o
-9 -5 -9 0.471 0.157 0.451 249.949 o
-9 -5 -8 30.894 32.123 1.085 43.067 o
-9 -5 -7 19.368 19.891 0.826 74.365 o
-9 -5 -6 87.413 87.987 2.014 12.511 o
-9 -5 -5 119.096 119.148 2.519 7.996 o
-9 -5 -4 2.715 2.683 0.430 274.320 o
-9 -5 -3 5.109 5.106 0.471 228.687 o
-9 -5 -2 69.482 70.226 1.631 19.061 o
-9 -5 -1 48.669 48.164 1.242 32.870 o
-9 -4 -19 2.059 1.952 0.580 150.696 o
-9 -4 -18 2.207 1.898 0.594 143.847 o
-9 -4 -17 2.161 2.730 0.628 128.636 o
-9 -4 -16 22.168 22.437 1.113 40.979 o
-9 -4 -15 37.243 37.051 1.372 26.949 o
-9 -4 -14 7.595 8.062 0.771 85.267 o
-9 -4 -13 45.286 46.355 1.536 21.507 o
-9 -4 -12 13.056 13.365 0.840 71.966 o
-9 -4 -11 39.773 39.823 1.304 29.845 o
-9 -4 -10 2.882 2.642 0.532 178.957 o
-9 -4 -9 19.676 20.205 0.874 66.454 o
-9 -4 -8 17.906 18.751 0.819 75.609 o
-9 -4 -7 1.365 1.563 0.444 257.699 o
-9 -4 -6 64.397 65.161 1.597 19.884 o
-9 -4 -5 45.967 46.785 1.256 32.159 o
-9 -4 -4 25.664 25.816 0.860 68.580 o
-9 -4 -3 7.869 7.905 0.505 198.827 o
-9 -4 -2 8.863 8.171 0.512 193.560 o
-9 -4 -1 98.919 96.028 2.041 12.179 o
-9 -3 -19 6.901 6.840 0.689 106.732 o
-9 -3 -18 4.443 4.000 0.655 118.140 o
-9 -3 -17 3.241 3.768 0.662 115.717 o
-9 -3 -16 5.090 5.038 0.689 106.732 o
-9 -3 -15 12.344 12.219 0.867 67.504 o
-9 -3 -14 2.199 1.932 0.621 131.479 o
-9 -3 -13 2.611 2.403 0.621 131.479 o
-9 -3 -12 3.397 3.099 0.601 140.596 o
-9 -3 -11 54.785 55.830 1.584 20.229 o
-9 -3 -10 17.347 17.024 0.826 74.365 o
-9 -3 -9 56.581 57.352 1.543 21.317 o
-9 -3 -8 21.573 21.809 0.860 68.580 o
-9 -3 -7 62.512 63.209 1.577 20.404 o
-9 -3 -6 54.669 53.905 1.386 26.421 o
-9 -3 -5 30.850 31.598 0.969 53.996 o
-9 -3 -4 124.101 126.684 2.587 7.580 o
-9 -3 -3 2.504 2.246 0.375 359.926 o
-9 -3 -2 29.535 28.778 0.874 66.454 o
-9 -3 -1 7.689 7.768 0.485 215.984 o
-9 -2 -19 0.670 0.628 0.532 178.957 o
-9 -2 -18 13.212 12.806 0.846 70.810 o
-9 -2 -17 11.407 11.672 0.860 68.580 o
-9 -2 -16 26.792 27.127 1.167 37.235 o
-9 -2 -15 2.698 2.232 0.628 128.636 o
-9 -2 -14 3.027 2.150 0.621 131.479 o
-9 -2 -13 1.312 0.840 0.567 158.046 o
-9 -2 -12 18.433 19.515 0.922 59.741 o
-9 -2 -11 17.066 16.614 0.840 71.966 o
-9 -2 -10 26.589 26.655 1.003 50.385 o
-9 -2 -9 61.505 62.949 1.631 19.061 o
-9 -2 -8 17.539 17.666 0.778 83.778 o
-9 -2 -7 11.117 11.017 0.621 131.479 o
-9 -2 -6 30.158 29.816 0.949 56.352 o
-9 -2 -5 18.891 19.823 0.744 91.640 o
-9 -2 -4 26.314 26.273 0.846 70.810 o
-9 -2 -3 5.272 5.645 0.437 265.815 o
-9 -2 -2 50.117 49.803 1.229 33.604 o
-9 -2 -1 29.784 29.550 0.874 66.454 o
-9 -1 -19 0.603 0.505 0.532 178.957 o
-9 -1 -18 9.695 9.556 0.785 82.327 o
-9 -1 -17 11.286 10.676 0.846 70.810 o
-9 -1 -16 3.258 2.621 0.642 123.221 o
-9 -1 -15 8.666 9.413 0.792 80.914 o
-9 -1 -14 27.727 27.939 1.181 36.379 o
-9 -1 -13 1.639 2.034 0.594 143.847 o
-9 -1 -12 47.354 48.622 1.468 23.554 o
-9 -1 -11 26.665 26.273 1.024 48.390 o
-9 -1 -10 16.419 16.539 0.799 79.537 o
-9 -1 -9 31.908 32.567 1.079 43.614 o
-9 -1 -8 1.697 1.597 0.437 265.815 o
-9 -1 -7 1.443 1.358 0.416 292.603 o
-9 -1 -6 12.618 12.621 0.621 131.479 o
-9 -1 -5 3.431 3.747 0.423 283.241 o
-9 -1 -4 3.534 3.509 0.403 312.777 o
-9 -1 -3 66.499 68.171 1.550 21.129 o
-9 -1 -2 8.454 9.263 0.498 204.312 o
-9 -1 -1 6.516 6.676 0.444 257.699 o
-8 -19 -5 0.877 0.478 0.532 178.957 o
-8 -19 -4 0.502 0.703 0.539 174.455 o
-8 -19 -3 5.175 4.567 0.635 125.885 o
-8 -19 -2 2.526 2.014 0.594 143.847 o
-8 -19 -1 2.504 2.771 0.594 143.847 o
-8 -18 -8 4.980 5.311 0.642 123.221 o
-8 -18 -7 0.944 0.792 0.553 165.947 o
-8 -18 -6 3.236 2.969 0.608 137.454 o
-8 -18 -5 1.122 0.416 0.567 158.046 o
-8 -18 -4 3.282 2.826 0.628 128.636 o
-8 -18 -3 3.009 3.160 0.642 123.221 o
-8 -18 -2 11.467 11.686 0.840 71.966 o
-8 -18 -1 0.097 -0.519 0.546 170.121 o
-8 -17 -10 3.122 3.338 0.608 137.454 o
-8 -17 -9 0.727 0.833 0.553 165.947 o
-8 -17 -8 0.547 1.031 0.567 158.046 o
-8 -17 -7 4.599 4.396 0.669 113.367 o
-8 -17 -6 1.801 1.509 0.614 134.417 o
-8 -17 -5 3.449 4.007 0.683 108.878 o
-8 -17 -4 4.939 4.963 0.717 98.755 o
-8 -17 -3 3.122 3.283 0.669 113.367 o
-8 -17 -2 0.363 0.949 0.601 140.596 o
-8 -17 -1 2.241 2.348 0.655 118.140 o
-8 -16 -11 0.112 0.232 0.519 188.500 o
-8 -16 -10 0.770 0.676 0.567 158.046 o
-8 -16 -9 2.000 1.850 0.614 134.417 o
-8 -16 -8 2.730 2.881 0.642 123.221 o
-8 -16 -7 1.106 0.532 0.608 137.454 o
-8 -16 -6 2.111 1.672 0.642 123.221 o
-8 -16 -5 8.523 8.396 0.778 83.778 o
-8 -16 -4 3.790 3.809 0.669 113.367 o
-8 -16 -3 5.541 4.881 0.696 104.650 o
-8 -16 -2 2.699 2.232 0.635 125.885 o
-8 -16 -1 4.852 5.113 0.703 102.628 o
-8 -15 -13 1.348 0.758 0.560 161.924 o
-8 -15 -12 2.324 2.348 0.580 150.696 o
-8 -15 -11 3.549 3.707 0.642 123.221 o
-8 -15 -10 17.720 17.372 0.983 52.507 o
-8 -15 -9 0.721 0.771 0.594 143.847 o
-8 -15 -8 0.311 -0.273 0.560 161.924 o
-8 -15 -7 19.719 19.884 1.017 49.042 o
-8 -15 -6 2.112 1.147 0.614 134.417 o
-8 -15 -5 1.487 2.027 0.621 131.479 o
-8 -15 -4 2.891 3.154 0.648 120.640 o
-8 -15 -3 21.835 22.212 1.072 44.171 o
-8 -15 -2 1.613 2.300 0.621 131.479 o
-8 -15 -1 0.255 0.833 0.573 154.305 o
-8 -14 -14 0.314 -0.027 0.539 174.455 o
-8 -14 -13 3.863 3.515 0.628 128.636 o
-8 -14 -12 1.053 1.031 0.594 143.847 o
-8 -14 -11 6.200 6.887 0.744 91.640 o
-8 -14 -10 13.087 12.492 0.908 61.551 o
-8 -14 -9 4.822 4.765 0.689 106.732 o
-8 -14 -8 1.213 0.648 0.594 143.847 o
-8 -14 -7 2.252 2.150 0.621 131.479 o
-8 -14 -6 13.391 13.659 0.887 64.425 o
-8 -14 -5 7.475 7.393 0.744 91.640 o
-8 -14 -4 12.528 13.536 0.887 64.425 o
-8 -14 -3 8.803 7.481 0.744 91.640 o
-8 -14 -2 7.706 7.829 0.751 89.981 o
-8 -14 -1 10.905 10.082 0.799 79.537 o
-8 -13 -15 2.331 2.444 0.594 143.847 o
-8 -13 -14 15.390 15.126 0.874 66.454 o
-8 -13 -13 1.395 1.495 0.601 140.596 o
-8 -13 -12 11.480 11.420 0.860 68.580 o
-8 -13 -11 12.326 12.164 0.874 66.454 o
-8 -13 -10 2.086 1.993 0.628 128.636 o
-8 -13 -9 0.758 0.573 0.594 143.847 o
-8 -13 -8 4.292 4.218 0.683 108.878 o
-8 -13 -7 0.849 0.341 0.580 150.696 o
-8 -13 -6 14.439 14.389 0.908 61.551 o
-8 -13 -5 1.499 1.358 0.601 140.596 o
-8 -13 -4 30.395 28.608 1.181 36.379 o
-8 -13 -3 16.922 17.242 0.915 60.636 o
-8 -13 -2 1.567 1.543 0.553 165.947 o
-8 -13 -1 4.225 4.171 0.608 137.454 o
-8 -12 -15 2.025 2.717 0.580 150.696 o
-8 -12 -14 3.025 3.474 0.635 125.885 o
-8 -12 -13 17.027 17.707 0.997 51.078 o
-8 -12 -12 6.758 6.887 0.737 93.345 o
-8 -12 -11 24.588 25.325 1.147 38.576 o
-8 -12 -10 2.237 2.259 0.628 128.636 o
-8 -12 -9 22.820 23.966 1.113 40.979 o
-8 -12 -8 9.753 9.550 0.799 79.537 o
-8 -12 -7 10.285 10.123 0.805 78.194 o
-8 -12 -6 12.805 12.560 0.812 76.886 o
-8 -12 -5 48.573 48.287 1.474 23.336 o
-8 -12 -4 26.867 27.031 1.065 44.739 o
-8 -12 -3 7.937 7.891 0.669 113.367 o
-8 -12 -2 17.431 16.908 0.840 71.966 o
-8 -12 -1 14.888 14.751 0.792 80.914 o
-8 -11 -16 3.723 3.181 0.601 140.596 o
-8 -11 -15 0.456 1.181 0.567 158.046 o
-8 -11 -14 2.742 2.451 0.635 125.885 o
-8 -11 -13 0.615 0.881 0.594 143.847 o
-8 -11 -12 8.851 8.690 0.785 82.327 o
-8 -11 -11 20.907 20.048 1.044 46.511 o
-8 -11 -10 5.583 5.085 0.703 102.628 o
-8 -11 -9 18.066 18.055 0.983 52.507 o
-8 -11 -8 37.200 36.983 1.331 28.633 o
-8 -11 -7 42.559 42.349 1.372 26.949 o
-8 -11 -6 6.665 6.771 0.635 125.885 o
-8 -11 -5 2.122 2.205 0.519 188.500 o
-8 -11 -4 5.328 5.788 0.601 140.596 o
-8 -11 -3 44.717 43.489 1.331 28.633 o
-8 -11 -2 47.837 47.386 1.386 26.421 o
-8 -11 -1 19.938 20.819 0.887 64.425 o
-8 -10 -17 1.522 2.102 0.560 161.924 o
-8 -10 -16 2.485 2.191 0.594 143.847 o
-8 -10 -15 3.376 3.065 0.642 123.221 o
-8 -10 -14 4.485 5.277 0.710 100.664 o
-8 -10 -13 0.360 0.027 0.567 158.046 o
-8 -10 -12 6.487 6.307 0.730 95.098 o
-8 -10 -11 9.663 9.959 0.819 75.609 o
-8 -10 -10 1.420 1.550 0.601 140.596 o
-8 -10 -9 9.289 8.771 0.737 93.345 o
-8 -10 -8 0.012 0.150 0.485 215.984 o
-8 -10 -7 33.546 34.191 1.181 36.379 o
-8 -10 -6 23.593 22.881 0.956 55.550 o
-8 -10 -5 99.751 99.243 2.300 9.587 o
-8 -10 -4 66.353 67.093 1.727 17.010 o
-8 -10 -3 110.786 110.861 2.471 8.308 o
-8 -10 -2 0.774 1.570 0.471 228.687 o
-8 -10 -1 51.538 51.837 1.427 24.926 o
-8 -9 -17 3.711 3.980 0.614 134.417 o
-8 -9 -16 0.634 0.737 0.573 154.305 o
-8 -9 -15 12.281 12.833 0.894 63.445 o
-8 -9 -14 3.208 3.099 0.648 120.640 o
-8 -9 -13 4.894 4.928 0.696 104.650 o
-8 -9 -12 17.389 16.703 0.956 55.550 o
-8 -9 -11 3.201 2.771 0.635 125.885 o
-8 -9 -10 76.071 75.680 2.027 12.343 o
-8 -9 -9 14.736 15.379 0.840 71.966 o
-8 -9 -8 46.752 46.205 1.399 25.908 o
-8 -9 -7 20.253 21.454 0.915 60.636 o
-8 -9 -6 5.196 5.754 0.573 154.305 o
-8 -9 -5 84.695 84.049 2.000 12.682 o
-8 -9 -4 31.616 32.130 1.065 44.739 o
-8 -9 -3 71.620 71.134 1.741 16.744 o
-8 -9 -2 123.743 121.960 2.601 7.500 o
-8 -9 -1 19.148 19.693 0.805 78.194 o
-8 -8 -18 2.411 3.440 0.580 150.696 o
-8 -8 -17 2.804 2.532 0.608 137.454 o
-8 -8 -16 6.689 7.249 0.744 91.640 o
-8 -8 -15 4.205 4.027 0.662 115.717 o
-8 -8 -14 10.194 10.751 0.826 74.365 o
-8 -8 -13 4.254 4.846 0.683 108.878 o
-8 -8 -12 6.211 6.375 0.717 98.755 o
-8 -8 -11 4.493 4.580 0.648 120.640 o
-8 -8 -10 53.557 53.714 1.563 20.762 o
-8 -8 -9 31.614 31.816 1.140 39.040 o
-8 -8 -8 44.603 45.024 1.352 27.772 o
-8 -8 -7 50.644 51.413 1.440 24.455 o
-8 -8 -6 3.069 3.085 0.491 210.026 o
-8 -8 -5 36.001 35.652 1.113 40.979 o
-8 -8 -4 12.124 12.505 0.669 113.367 o
-8 -8 -3 109.647 110.056 2.369 9.042 o
-8 -8 -2 181.753 181.797 3.570 3.980 o
-8 -8 -1 17.642 18.457 0.758 88.368 o
-8 -7 -18 5.688 5.509 0.648 120.640 o
-8 -7 -17 2.160 2.451 0.621 131.479 o
-8 -7 -16 0.666 1.038 0.594 143.847 o
-8 -7 -15 6.018 6.294 0.710 100.664 o
-8 -7 -14 3.999 4.444 0.669 113.367 o
-8 -7 -13 2.503 2.710 0.635 125.885 o
-8 -7 -12 30.974 31.598 1.249 32.511 o
-8 -7 -11 5.998 5.556 0.635 125.885 o
-8 -7 -10 48.463 49.345 1.468 23.554 o
-8 -7 -9 13.492 13.461 0.758 88.368 o
-8 -7 -8 6.368 6.560 0.580 150.696 o
-8 -7 -7 19.714 19.734 0.833 73.151 o
-8 -7 -6 3.019 2.826 0.464 235.462 o
-8 -7 -5 144.626 141.762 2.915 5.971 o
-8 -7 -4 159.220 157.176 3.147 5.123 o
-8 -7 -3 48.579 49.086 1.290 30.480 o
-8 -7 -2 63.404 64.663 1.550 21.129 o
-8 -7 -1 22.282 23.645 0.819 75.609 o
-8 -6 -19 2.611 2.642 0.580 150.696 o
-8 -6 -18 6.396 6.594 0.696 104.650 o
-8 -6 -17 2.313 2.014 0.628 128.636 o
-8 -6 -16 37.733 38.663 1.427 24.926 o
-8 -6 -15 1.043 1.672 0.614 134.417 o
-8 -6 -14 12.145 12.942 0.874 66.454 o
-8 -6 -13 6.312 6.546 0.724 96.901 o
-8 -6 -12 19.661 20.068 0.976 53.243 o
-8 -6 -11 5.391 5.017 0.608 137.454 o
-8 -6 -10 76.568 76.779 1.932 13.595 o
-8 -6 -9 67.774 67.468 1.734 16.876 o
-8 -6 -8 40.923 41.727 1.242 32.870 o
-8 -6 -7 32.213 33.249 1.058 45.319 o
-8 -6 -6 84.711 85.980 1.959 13.218 o
-8 -6 -5 58.892 59.420 1.474 23.336 o
-8 -6 -4 35.380 34.758 1.024 48.390 o
-8 -6 -3 31.571 31.925 0.956 55.550 o
-8 -6 -2 58.608 60.553 1.440 24.455 o
-8 -6 -1 183.411 183.060 3.502 4.137 o
-8 -5 -19 20.292 19.993 0.935 58.009 o
-8 -5 -18 2.019 1.317 0.587 147.212 o
-8 -5 -17 5.500 5.529 0.717 98.755 o
-8 -5 -16 5.984 6.560 0.724 96.901 o
-8 -5 -15 45.627 46.512 1.550 21.129 o
-8 -5 -14 0.279 0.662 0.573 154.305 o
-8 -5 -13 19.924 20.553 1.017 49.042 o
-8 -5 -12 3.684 3.747 0.587 147.212 o
-8 -5 -11 105.437 105.155 2.444 8.495 o
-8 -5 -10 48.905 47.516 1.399 25.908 o
-8 -5 -9 61.055 62.519 1.625 19.221 o
-8 -5 -8 17.045 17.338 0.765 86.797 o
-8 -5 -7 34.506 35.639 1.085 43.067 o
-8 -5 -6 76.509 76.315 1.768 16.231 o
-8 -5 -5 38.535 39.236 1.099 42.004 o
-8 -5 -4 45.425 44.936 1.174 36.803 o
-8 -5 -3 19.575 20.178 0.724 96.901 o
-8 -5 -2 19.157 19.188 0.696 104.650 o
-8 -5 -1 3.675 3.734 0.389 335.111 o
-8 -4 -19 0.030 0.280 0.526 183.636 o
-8 -4 -18 6.780 6.881 0.730 95.098 o
-8 -4 -17 19.267 18.055 1.010 49.707 o
-8 -4 -16 9.463 8.990 0.792 80.914 o
-8 -4 -15 11.510 11.638 0.853 69.682 o
-8 -4 -14 21.793 20.976 1.051 45.909 o
-8 -4 -13 24.864 25.577 1.099 42.004 o
-8 -4 -12 8.758 8.662 0.689 106.732 o
-8 -4 -11 2.714 2.874 0.532 178.957 o
-8 -4 -10 79.710 80.397 1.959 13.218 o
-8 -4 -9 22.473 21.830 0.874 66.454 o
-8 -4 -8 52.090 52.315 1.386 26.421 o
-8 -4 -7 13.734 14.191 0.669 113.367 o
-8 -4 -6 93.320 95.093 2.068 11.859 o
-8 -4 -5 161.123 162.643 3.181 5.014 o
-8 -4 -4 6.450 6.007 0.451 249.949 o
-8 -4 -3 24.051 25.338 0.792 80.914 o
-8 -4 -2 4.721 4.881 0.389 335.111 o
-8 -4 -1 29.838 29.058 0.826 74.365 o
-8 -3 -19 7.206 7.782 0.703 102.628 o
-8 -3 -18 1.342 0.553 0.580 150.696 o
-8 -3 -17 4.152 5.126 0.710 100.664 o
-8 -3 -16 3.601 3.952 0.662 115.717 o
-8 -3 -15 29.915 29.359 1.222 33.981 o
-8 -3 -14 31.868 31.782 1.263 31.812 o
-8 -3 -13 27.593 27.959 1.133 39.511 o
-8 -3 -12 53.826 52.089 1.522 21.894 o
-8 -3 -11 14.475 15.270 0.792 80.914 o
-8 -3 -10 84.829 83.230 1.993 12.770 o
-8 -3 -9 40.484 40.417 1.201 35.149 o
-8 -3 -8 8.298 8.239 0.560 161.924 o
-8 -3 -7 10.199 10.068 0.567 158.046 o
-8 -3 -6 30.367 30.717 0.935 58.009 o
-8 -3 -5 61.197 61.475 1.447 24.225 o
-8 -3 -4 32.344 32.185 0.915 60.636 o
-8 -3 -3 218.909 221.347 4.089 3.034 o
-8 -3 -2 49.568 48.676 1.154 38.121 o
-8 -3 -1 59.523 58.355 1.311 29.535 o
-8 -2 -19 13.218 13.256 0.833 73.151 o
-8 -2 -18 5.651 4.840 0.696 104.650 o
-8 -2 -17 0.367 0.334 0.594 143.847 o
-8 -2 -16 2.505 2.239 0.628 128.636 o
-8 -2 -15 14.088 14.492 0.901 62.487 o
-8 -2 -14 20.676 20.970 1.031 47.751 o
-8 -2 -13 1.456 1.536 0.560 161.924 o
-8 -2 -12 13.688 13.707 0.778 83.778 o
-8 -2 -11 9.728 10.123 0.676 111.088 o
-8 -2 -10 31.720 32.226 1.072 44.171 o
-8 -2 -9 19.355 19.434 0.799 79.537 o
-8 -2 -8 60.776 60.983 1.515 22.092 o
-8 -2 -7 15.273 15.133 0.662 115.717 o
-8 -2 -6 48.257 50.219 1.263 31.812 o
-8 -2 -5 163.719 166.432 3.215 4.908 o
-8 -2 -4 37.374 39.407 1.010 49.707 o
-8 -2 -3 82.785 84.724 1.768 16.231 o
-8 -2 -2 21.767 23.058 0.703 102.628 o
-8 -2 -1 20.679 20.437 0.648 120.640 o
-8 -1 -19 8.565 9.024 0.744 91.640 o
-8 -1 -18 8.873 9.652 0.792 80.914 o
-8 -1 -17 4.899 5.898 0.696 104.650 o
-8 -1 -16 1.000 1.140 0.587 147.212 o
-8 -1 -15 2.571 2.212 0.614 134.417 o
-8 -1 -14 6.798 6.382 0.703 102.628 o
-8 -1 -13 49.646 50.451 1.509 22.292 o
-8 -1 -12 6.273 5.468 0.608 137.454 o
-8 -1 -11 8.031 8.376 0.628 128.636 o
-8 -1 -10 5.839 6.375 0.553 165.947 o
-8 -1 -9 2.246 2.075 0.437 265.815 o
-8 -1 -8 9.735 10.676 0.594 143.847 o
-8 -1 -7 78.372 78.902 1.788 15.861 o
-8 -1 -6 13.889 14.341 0.614 134.417 o
-8 -1 -5 71.761 73.823 1.638 18.902 o
-8 -1 -4 118.732 121.168 2.396 8.837 o
-8 -1 -3 34.572 34.683 0.908 61.551 o
-8 -1 -2 24.163 24.273 0.710 100.664 o
-8 -1 -1 19.624 19.925 0.628 128.636 o
-7 -20 -3 0.673 0.464 0.539 174.455 o
-7 -20 -2 0.476 0.082 0.519 188.500 o
-7 -20 -1 1.577 1.358 0.546 170.121 o
-7 -19 -7 8.102 8.314 0.724 96.901 o
-7 -19 -6 0.769 1.092 0.546 170.121 o
-7 -19 -5 4.380 4.157 0.628 128.636 o
-7 -19 -4 0.899 1.386 0.567 158.046 o
-7 -19 -3 0.599 1.106 0.560 161.924 o
-7 -19 -2 0.825 1.099 0.567 158.046 o
-7 -19 -1 0.940 1.133 0.580 150.696 o
-7 -18 -9 1.666 1.468 0.553 165.947 o
-7 -18 -8 2.068 2.198 0.587 147.212 o
-7 -18 -7 1.759 2.273 0.587 147.212 o
-7 -18 -6 0.877 0.887 0.587 147.212 o
-7 -18 -5 21.112 20.621 1.024 48.390 o
-7 -18 -4 11.075 10.696 0.833 73.151 o
-7 -18 -3 7.421 8.123 0.771 85.267 o
-7 -18 -2 11.019 10.737 0.846 70.810 o
-7 -18 -1 6.558 6.375 0.744 91.640 o
-7 -17 -11 1.220 1.734 0.567 158.046 o
-7 -17 -10 4.937 4.737 0.642 123.221 o
-7 -17 -9 6.957 7.515 0.724 96.901 o
-7 -17 -8 14.407 14.567 0.908 61.551 o
-7 -17 -7 25.268 25.741 1.147 38.576 o
-7 -17 -6 0.537 -0.232 0.587 147.212 o
-7 -17 -5 8.650 9.229 0.819 75.609 o
-7 -17 -4 2.247 2.300 0.621 131.479 o
-7 -17 -3 4.592 4.997 0.696 104.650 o
-7 -17 -2 9.047 8.614 0.792 80.914 o
-7 -17 -1 13.901 13.379 0.901 62.487 o
-7 -16 -12 6.109 5.734 0.648 120.640 o
-7 -16 -11 4.117 4.594 0.642 123.221 o
-7 -16 -10 3.112 2.915 0.635 125.885 o
-7 -16 -9 1.169 0.771 0.601 140.596 o
-7 -16 -8 6.327 6.389 0.744 91.640 o
-7 -16 -7 1.221 0.990 0.601 140.596 o
-7 -16 -6 39.535 39.666 1.413 25.410 o
-7 -16 -5 12.798 13.126 0.894 63.445 o
-7 -16 -4 36.087 36.956 1.372 26.949 o
-7 -16 -3 2.609 2.846 0.648 120.640 o
-7 -16 -2 12.440 12.696 0.874 66.454 o
-7 -16 -1 28.185 27.700 1.201 35.149 o
-7 -15 -13 1.056 0.826 0.546 170.121 o
-7 -15 -12 2.860 2.232 0.614 134.417 o
-7 -15 -11 3.511 3.802 0.655 118.140 o
-7 -15 -10 5.728 5.952 0.737 93.345 o
-7 -15 -9 30.689 30.956 1.236 33.234 o
-7 -15 -8 14.495 14.928 0.928 58.865 o
-7 -15 -7 8.930 8.389 0.792 80.914 o
-7 -15 -6 19.024 19.229 1.017 49.042 o
-7 -15 -5 3.175 3.195 0.648 120.640 o
-7 -15 -4 2.553 2.382 0.628 128.636 o
-7 -15 -3 2.632 3.365 0.648 120.640 o
-7 -15 -2 6.630 6.806 0.737 93.345 o
-7 -15 -1 28.455 28.963 1.201 35.149 o
-7 -14 -14 0.130 -0.287 0.526 183.636 o
-7 -14 -13 12.774 13.461 0.860 68.580 o
-7 -14 -12 1.530 2.437 0.635 125.885 o
-7 -14 -11 20.239 20.744 1.072 44.171 o
-7 -14 -10 2.646 1.788 0.628 128.636 o
-7 -14 -9 1.908 2.014 0.614 134.417 o
-7 -14 -8 3.231 3.283 0.655 118.140 o
-7 -14 -7 5.528 5.208 0.703 102.628 o
-7 -14 -6 5.375 5.242 0.696 104.650 o
-7 -14 -5 8.139 7.311 0.744 91.640 o
-7 -14 -4 9.123 9.277 0.771 85.267 o
-7 -14 -3 33.596 34.062 1.290 30.480 o
-7 -14 -2 4.781 4.560 0.642 123.221 o
-7 -14 -1 42.797 42.383 1.420 25.166 o
-7 -13 -15 0.601 1.345 0.546 170.121 o
-7 -13 -14 1.617 1.154 0.573 154.305 o
-7 -13 -13 1.653 1.024 0.601 140.596 o
-7 -13 -12 7.044 6.806 0.758 88.368 o
-7 -13 -11 1.807 2.403 0.614 134.417 o
-7 -13 -10 8.334 8.225 0.778 83.778 o
-7 -13 -9 1.585 2.198 0.621 131.479 o
-7 -13 -8 2.912 3.522 0.655 118.140 o
-7 -13 -7 45.494 44.396 1.495 22.701 o
-7 -13 -6 26.155 26.717 1.147 38.576 o
-7 -13 -5 2.142 1.863 0.567 158.046 o
-7 -13 -4 1.913 1.590 0.539 174.455 o
-7 -13 -3 17.613 17.113 0.867 67.504 o
-7 -13 -2 22.977 22.580 0.969 53.996 o
-7 -13 -1 2.117 2.157 0.519 188.500 o
-7 -12 -16 1.246 0.771 0.539 174.455 o
-7 -12 -15 10.973 11.181 0.812 76.886 o
-7 -12 -14 0.445 0.628 0.587 147.212 o
-7 -12 -13 14.576 14.184 0.928 58.865 o
-7 -12 -12 1.354 1.188 0.601 140.596 o
-7 -12 -11 9.994 10.887 0.833 73.151 o
-7 -12 -10 1.198 1.038 0.601 140.596 o
-7 -12 -9 0.260 0.573 0.567 158.046 o
-7 -12 -8 8.036 7.993 0.744 91.640 o
-7 -12 -7 9.359 9.017 0.730 95.098 o
-7 -12 -6 6.037 5.590 0.621 131.479 o
-7 -12 -5 12.138 12.771 0.758 88.368 o
-7 -12 -4 11.709 11.686 0.730 95.098 o
-7 -12 -3 33.164 32.246 1.133 39.511 o
-7 -12 -2 1.843 1.652 0.471 228.687 o
-7 -12 -1 0.748 0.935 0.457 242.543 o
-7 -11 -17 7.014 7.713 0.703 102.628 o
-7 -11 -16 0.412 0.150 0.546 170.121 o
-7 -11 -15 12.291 12.335 0.860 68.580 o
-7 -11 -14 0.257 0.683 0.608 137.454 o
-7 -11 -13 2.845 2.307 0.628 128.636 o
-7 -11 -12 2.414 2.362 0.628 128.636 o
-7 -11 -11 8.903 8.997 0.792 80.914 o
-7 -11 -10 4.687 4.635 0.676 111.088 o
-7 -11 -9 26.174 25.195 1.092 42.530 o
-7 -11 -8 3.359 3.427 0.573 154.305 o
-7 -11 -7 3.025 3.276 0.553 165.947 o
-7 -11 -6 18.827 18.819 0.874 66.454 o
-7 -11 -5 4.093 3.966 0.546 170.121 o
-7 -11 -4 13.739 13.434 0.737 93.345 o
-7 -11 -3 36.936 37.393 1.188 35.962 o
-7 -11 -2 4.716 4.683 0.532 178.957 o
-7 -11 -1 12.193 12.062 0.689 106.732 o
-7 -10 -17 1.663 1.877 0.560 161.924 o
-7 -10 -16 3.010 3.338 0.635 125.885 o
-7 -10 -15 0.112 0.171 0.580 150.696 o
-7 -10 -14 0.201 -0.655 0.553 165.947 o
-7 -10 -13 2.283 2.696 0.628 128.636 o
-7 -10 -12 3.500 3.017 0.642 123.221 o
-7 -10 -11 0.653 0.280 0.567 158.046 o
-7 -10 -10 7.514 7.304 0.703 102.628 o
-7 -10 -9 40.344 39.236 1.297 30.160 o
-7 -10 -8 18.469 18.369 0.874 66.454 o
-7 -10 -7 18.886 19.727 0.881 65.427 o
-7 -10 -6 26.980 26.533 0.997 51.078 o
-7 -10 -5 12.434 12.082 0.696 104.650 o
-7 -10 -4 0.139 0.642 0.423 283.241 o
-7 -10 -3 4.786 4.785 0.512 193.560 o
-7 -10 -2 16.946 16.840 0.751 89.981 o
-7 -10 -1 29.970 29.543 0.983 52.507 o
-7 -9 -18 5.581 5.495 0.635 125.885 o
-7 -9 -17 1.687 1.802 0.580 150.696 o
-7 -9 -16 0.465 0.805 0.580 150.696 o
-7 -9 -15 4.080 4.464 0.676 111.088 o
-7 -9 -14 24.302 24.512 1.119 40.481 o
-7 -9 -13 2.345 2.205 0.628 128.636 o
-7 -9 -12 33.344 33.202 1.283 30.805 o
-7 -9 -11 5.023 4.717 0.642 123.221 o
-7 -9 -10 1.424 1.570 0.512 193.560 o
-7 -9 -9 34.258 33.318 1.167 37.235 o
-7 -9 -8 1.849 1.713 0.491 210.026 o
-7 -9 -7 22.524 21.870 0.894 63.445 o
-7 -9 -6 37.916 37.400 1.160 37.674 o
-7 -9 -5 7.763 7.638 0.573 154.305 o
-7 -9 -4 12.968 13.031 0.669 113.367 o
-7 -9 -3 25.149 24.956 0.881 65.427 o
-7 -9 -2 29.275 29.106 0.949 56.352 o
-7 -9 -1 21.199 21.181 0.799 79.537 o
-7 -8 -18 0.752 1.372 0.546 170.121 o
-7 -8 -17 2.455 2.874 0.628 128.636 o
-7 -8 -16 40.751 41.700 1.474 23.336 o
-7 -8 -15 7.393 7.311 0.744 91.640 o
-7 -8 -14 10.111 10.539 0.812 76.886 o
-7 -8 -13 19.249 19.174 1.010 49.707 o
-7 -8 -12 27.688 27.065 1.154 38.121 o
-7 -8 -11 11.059 10.498 0.730 95.098 o
-7 -8 -10 5.145 5.563 0.601 140.596 o
-7 -8 -9 3.767 3.775 0.539 174.455 o
-7 -8 -8 13.269 12.881 0.717 98.755 o
-7 -8 -7 31.945 32.075 1.058 45.319 o
-7 -8 -6 1.560 1.529 0.423 283.241 o
-7 -8 -5 7.749 7.802 0.546 170.121 o
-7 -8 -4 28.834 29.441 0.949 56.352 o
-7 -8 -3 32.080 32.273 0.983 52.507 o
-7 -8 -2 94.421 93.735 2.041 12.179 o
-7 -8 -1 2.956 2.669 0.396 323.655 o
-7 -7 -19 0.609 0.334 0.532 178.957 o
-7 -7 -18 12.514 12.321 0.819 75.609 o
-7 -7 -17 1.481 1.079 0.594 143.847 o
-7 -7 -16 1.369 1.304 0.594 143.847 o
-7 -7 -15 0.209 0.143 0.560 161.924 o
-7 -7 -14 12.993 13.270 0.881 65.427 o
-7 -7 -13 6.069 5.659 0.696 104.650 o
-7 -7 -12 37.843 38.116 1.331 28.633 o
-7 -7 -11 17.294 17.488 0.867 67.504 o
-7 -7 -10 53.340 52.683 1.495 22.701 o
-7 -7 -9 6.014 5.604 0.567 158.046 o
-7 -7 -8 76.611 76.233 1.843 14.935 o
-7 -7 -7 10.008 8.942 0.587 147.212 o
-7 -7 -6 19.567 19.700 0.778 83.778 o
-7 -7 -5 13.345 13.297 0.635 125.885 o
-7 -7 -4 14.445 14.369 0.635 125.885 o
-7 -7 -3 16.147 16.922 0.669 113.367 o
-7 -7 -2 72.173 72.185 1.631 19.061 o
-7 -7 -1 10.508 11.372 0.546 170.121 o
-7 -6 -19 1.580 2.212 0.553 165.947 o
-7 -6 -18 5.244 4.730 0.676 111.088 o
-7 -6 -17 9.545 9.543 0.819 75.609 o
-7 -6 -16 0.190 0.157 0.560 161.924 o
-7 -6 -15 10.099 10.089 0.805 78.194 o
-7 -6 -14 13.659 14.655 0.901 62.487 o
-7 -6 -13 21.187 21.318 1.031 47.751 o
-7 -6 -12 0.027 0.266 0.485 215.984 o
-7 -6 -11 2.491 2.444 0.526 183.636 o
-7 -6 -10 5.589 5.188 0.560 161.924 o
-7 -6 -9 30.722 30.915 1.044 46.511 o
-7 -6 -8 28.526 28.942 0.976 53.243 o
-7 -6 -7 69.303 68.622 1.652 18.591 o
-7 -6 -6 64.781 65.598 1.570 20.582 o
-7 -6 -5 17.611 17.556 0.689 106.732 o
-7 -6 -4 88.290 89.107 1.918 13.789 o
-7 -6 -3 1.203 0.962 0.334 453.468 o
-7 -6 -2 66.586 69.059 1.543 21.317 o
-7 -6 -1 0.361 0.567 0.300 562.385 o
-7 -5 -19 0.188 0.239 0.532 178.957 o
-7 -5 -18 8.176 7.468 0.744 91.640 o
-7 -5 -17 24.234 24.014 1.133 39.511 o
-7 -5 -16 13.730 12.676 0.874 66.454 o
-7 -5 -15 6.792 6.887 0.730 95.098 o
-7 -5 -14 25.013 25.325 1.126 39.992 o
-7 -5 -13 4.043 4.348 0.621 131.479 o
-7 -5 -12 48.156 48.785 1.461 23.774 o
-7 -5 -11 33.741 34.983 1.167 37.235 o
-7 -5 -10 20.739 20.498 0.860 68.580 o
-7 -5 -9 24.264 25.072 0.915 60.636 o
-7 -5 -8 10.545 10.778 0.601 140.596 o
-7 -5 -7 13.030 13.556 0.642 123.221 o
-7 -5 -6 22.171 22.103 0.778 83.778 o
-7 -5 -5 17.507 17.399 0.662 115.717 o
-7 -5 -4 26.424 27.004 0.819 75.609 o
-7 -5 -3 18.979 18.785 0.642 123.221 o
-7 -5 -2 20.728 20.417 0.655 118.140 o
-7 -5 -1 19.116 19.447 0.635 125.885 o
-7 -4 -19 3.017 3.051 0.608 137.454 o
-7 -4 -18 4.927 4.819 0.696 104.650 o
-7 -4 -17 4.330 4.553 0.669 113.367 o
-7 -4 -16 3.075 3.980 0.655 118.140 o
-7 -4 -15 12.066 12.382 0.860 68.580 o
-7 -4 -14 8.820 8.771 0.765 86.797 o
-7 -4 -13 17.446 17.809 0.881 65.427 o
-7 -4 -12 5.319 5.120 0.594 143.847 o
-7 -4 -11 15.983 16.239 0.792 80.914 o
-7 -4 -10 8.995 9.051 0.614 134.417 o
-7 -4 -9 29.379 29.994 0.983 52.507 o
-7 -4 -8 128.807 130.165 2.696 6.978 o
-7 -4 -7 53.113 53.741 1.345 28.055 o
-7 -4 -6 29.744 30.581 0.908 61.551 o
-7 -4 -5 70.777 71.857 1.597 19.884 o
-7 -4 -4 76.922 77.373 1.645 18.746 o
-7 -4 -3 66.582 67.011 1.454 23.998 o
-7 -4 -2 80.728 82.567 1.706 17.420 o
-7 -4 -1 68.696 70.417 1.488 22.910 o
-7 -3 -20 0.735 0.799 0.553 165.947 o
-7 -3 -19 6.545 5.843 0.689 106.732 o
-7 -3 -18 15.548 15.475 0.935 58.009 o
-7 -3 -17 7.324 7.393 0.744 91.640 o
-7 -3 -16 19.661 20.355 1.031 47.751 o
-7 -3 -15 24.317 24.922 1.126 39.992 o
-7 -3 -14 1.901 1.420 0.580 150.696 o
-7 -3 -13 43.914 44.663 1.393 26.163 o
-7 -3 -12 53.510 52.553 1.502 22.495 o
-7 -3 -11 18.239 17.966 0.819 75.609 o
-7 -3 -10 31.745 31.031 1.031 47.751 o
-7 -3 -9 15.557 15.406 0.703 102.628 o
-7 -3 -8 46.442 45.680 1.222 33.981 o
-7 -3 -7 80.085 78.793 1.761 16.357 o
-7 -3 -6 107.787 111.530 2.287 9.702 o
-7 -3 -5 47.061 48.622 1.160 37.674 o
-7 -3 -4 34.315 34.840 0.901 62.487 o
-7 -3 -3 205.593 205.995 3.782 3.547 o
-7 -3 -2 14.120 13.809 0.505 198.827 o
-7 -3 -1 98.657 99.544 1.966 13.127 o
-7 -2 -20 9.157 8.799 0.703 102.628 o
-7 -2 -19 3.940 3.420 0.635 125.885 o
-7 -2 -18 0.408 0.389 0.587 147.212 o
-7 -2 -17 25.251 25.557 1.133 39.511 o
-7 -2 -16 17.372 16.376 0.962 54.765 o
-7 -2 -15 21.829 21.877 1.058 45.319 o
-7 -2 -14 3.541 3.263 0.608 137.454 o
-7 -2 -13 179.207 176.602 3.686 3.734 o
-7 -2 -12 2.453 2.792 0.512 193.560 o
-7 -2 -11 81.358 81.045 1.952 13.311 o
-7 -2 -10 0.847 1.290 0.423 283.241 o
-7 -2 -9 12.466 12.717 0.635 125.885 o
-7 -2 -8 231.185 234.173 4.423 2.593 o
-7 -2 -7 17.691 17.283 0.669 113.367 o
-7 -2 -6 6.365 6.710 0.444 257.699 o
-7 -2 -5 86.032 86.581 1.802 15.622 o
-7 -2 -4 21.285 21.420 0.655 118.140 o
-7 -2 -3 212.337 212.657 3.891 3.351 o
-7 -2 -2 117.890 119.278 2.300 9.587 o
-7 -2 -1 487.581 474.196 8.314 0.734 o
-7 -1 -20 2.896 2.430 0.573 154.305 o
-7 -1 -19 7.088 6.819 0.717 98.755 o
-7 -1 -18 6.455 6.573 0.737 93.345 o
-7 -1 -17 0.336 -0.164 0.560 161.924 o
-7 -1 -16 6.772 6.778 0.724 96.901 o
-7 -1 -15 5.012 4.553 0.676 111.088 o
-7 -1 -14 56.320 56.806 1.679 17.992 o
-7 -1 -13 19.447 19.570 0.901 62.487 o
-7 -1 -12 13.684 13.577 0.751 89.981 o
-7 -1 -11 27.766 28.021 0.997 51.078 o
-7 -1 -10 67.460 65.564 1.631 19.061 o
-7 -1 -9 12.830 13.311 0.642 123.221 o
-7 -1 -8 274.353 272.364 5.065 1.978 o
-7 -1 -7 391.307 394.550 7.072 1.014 o
-7 -1 -6 186.780 187.312 3.522 4.089 o
-7 -1 -5 54.837 55.270 1.256 32.159 o
-7 -1 -4 136.096 139.619 2.662 7.158 o
-7 -1 -3 620.433 622.033 10.922 0.425 o
-7 -1 -2 85.615 87.332 1.747 16.613 o
-7 -1 -1 175.686 173.981 3.201 4.950 o
-6 -20 -5 5.938 5.625 0.662 115.717 o
-6 -20 -4 6.806 6.628 0.669 113.367 o
-6 -20 -3 0.575 0.205 0.532 178.957 o
-6 -20 -2 5.236 5.372 0.655 118.140 o
-6 -20 -1 0.155 0.669 0.539 174.455 o
-6 -19 -8 4.152 4.696 0.642 123.221 o
-6 -19 -7 5.042 4.826 0.635 125.885 o
-6 -19 -6 1.533 1.331 0.567 158.046 o
-6 -19 -5 4.225 4.846 0.655 118.140 o
-6 -19 -4 1.177 1.311 0.580 150.696 o
-6 -19 -3 6.817 6.730 0.724 96.901 o
-6 -19 -2 13.046 13.311 0.874 66.454 o
-6 -19 -1 0.616 0.730 0.587 147.212 o
-6 -18 -10 0.126 -0.287 0.526 183.636 o
-6 -18 -9 0.678 0.635 0.539 174.455 o
-6 -18 -8 1.561 2.075 0.580 150.696 o
-6 -18 -7 5.806 5.775 0.689 106.732 o
-6 -18 -6 4.243 4.348 0.676 111.088 o
-6 -18 -5 3.036 2.812 0.655 118.140 o
-6 -18 -4 0.316 1.133 0.601 140.596 o
-6 -18 -3 4.961 5.099 0.710 100.664 o
-6 -18 -2 0.779 0.928 0.608 137.454 o
-6 -18 -1 6.702 7.229 0.778 83.778 o
-6 -17 -11 0.287 0.881 0.532 178.957 o
-6 -17 -10 4.544 4.300 0.642 123.221 o
-6 -17 -9 3.725 3.188 0.642 123.221 o
-6 -17 -8 1.917 2.287 0.614 134.417 o
-6 -17 -7 3.998 3.734 0.683 108.878 o
-6 -17 -6 1.248 1.276 0.621 131.479 o
-6 -17 -5 7.527 8.184 0.751 89.981 o
-6 -17 -4 1.500 1.631 0.601 140.596 o
-6 -17 -3 5.873 5.891 0.717 98.755 o
-6 -17 -2 12.498 12.649 0.874 66.454 o
-6 -17 -1 4.915 4.881 0.696 104.650 o
-6 -16 -13 0.099 -0.116 0.532 178.957 o
-6 -16 -12 6.313 6.430 0.676 111.088 o
-6 -16 -11 1.011 1.249 0.587 147.212 o
-6 -16 -10 0.328 0.239 0.580 150.696 o
-6 -16 -9 12.420 12.253 0.881 65.427 o
-6 -16 -8 7.820 8.512 0.771 85.267 o
-6 -16 -7 1.924 1.870 0.628 128.636 o
-6 -16 -6 4.637 4.689 0.689 106.732 o
-6 -16 -5 2.728 2.621 0.642 123.221 o
-6 -16 -4 16.803 16.628 0.962 54.765 o
-6 -16 -3 18.670 18.123 0.990 51.785 o
-6 -16 -2 19.610 18.635 0.997 51.078 o
-6 -16 -1 4.320 4.027 0.676 111.088 o
-6 -15 -14 2.948 2.430 0.587 147.212 o
-6 -15 -13 0.715 0.580 0.539 174.455 o
-6 -15 -12 5.978 5.297 0.703 102.628 o
-6 -15 -11 2.116 2.027 0.628 128.636 o
-6 -15 -10 6.268 5.775 0.737 93.345 o
-6 -15 -9 4.174 5.113 0.689 106.732 o
-6 -15 -8 2.810 3.365 0.662 115.717 o
-6 -15 -7 24.821 24.246 1.119 40.481 o
-6 -15 -6 5.495 5.290 0.703 102.628 o
-6 -15 -5 10.797 10.758 0.826 74.365 o
-6 -15 -4 1.759 1.809 0.608 137.454 o
-6 -15 -3 13.781 13.515 0.874 66.454 o
-6 -15 -2 7.270 7.126 0.737 93.345 o
-6 -15 -1 11.116 11.440 0.826 74.365 o
-6 -14 -15 0.280 0.430 0.505 198.827 o
-6 -14 -14 4.389 3.986 0.635 125.885 o
-6 -14 -13 6.954 7.666 0.751 89.981 o
-6 -14 -12 3.822 3.904 0.676 111.088 o
-6 -14 -11 5.240 4.785 0.676 111.088 o
-6 -14 -10 7.571 6.976 0.751 89.981 o
-6 -14 -9 11.614 10.573 0.833 73.151 o
-6 -14 -8 5.132 4.676 0.703 102.628 o
-6 -14 -7 8.107 7.700 0.758 88.368 o
-6 -14 -6 1.476 1.556 0.594 143.847 o
-6 -14 -5 23.146 23.365 1.072 44.171 o
-6 -14 -4 6.067 6.771 0.683 108.878 o
-6 -14 -3 25.769 25.468 1.085 43.067 o
-6 -14 -2 81.982 79.980 2.048 12.098 o
-6 -14 -1 55.350 55.161 1.597 19.884 o
-6 -13 -16 0.993 1.775 0.553 165.947 o
-6 -13 -15 3.618 3.857 0.621 131.479 o
-6 -13 -14 1.264 1.256 0.601 140.596 o
-6 -13 -13 4.367 4.498 0.696 104.650 o
-6 -13 -12 1.823 1.433 0.601 140.596 o
-6 -13 -11 0.755 0.758 0.573 154.305 o
-6 -13 -10 0.964 -0.355 0.573 154.305 o
-6 -13 -9 52.039 52.390 1.652 18.591 o
-6 -13 -8 44.754 44.574 1.502 22.495 o
-6 -13 -7 26.541 26.526 1.140 39.040 o
-6 -13 -6 25.401 25.427 1.079 43.614 o
-6 -13 -5 0.388 0.614 0.491 210.026 o
-6 -13 -4 88.038 87.100 2.143 11.043 o
-6 -13 -3 33.391 32.942 1.160 37.674 o
-6 -13 -2 22.169 22.478 0.949 56.352 o
-6 -13 -1 18.607 18.451 0.867 67.504 o
-6 -12 -16 17.709 16.853 0.901 62.487 o
-6 -12 -15 5.304 5.631 0.703 102.628 o
-6 -12 -14 7.456 6.362 0.758 88.368 o
-6 -12 -13 0.040 0.123 0.567 158.046 o
-6 -12 -12 20.626 20.881 1.051 45.909 o
-6 -12 -11 4.472 4.594 0.683 108.878 o
-6 -12 -10 2.979 3.488 0.655 118.140 o
-6 -12 -9 20.622 21.106 1.038 47.125 o
-6 -12 -8 11.094 10.819 0.778 83.778 o
-6 -12 -7 5.755 5.761 0.621 131.479 o
-6 -12 -6 29.805 29.441 1.092 42.530 o
-6 -12 -5 7.883 8.451 0.655 118.140 o
-6 -12 -4 40.567 40.294 1.270 31.471 o
-6 -12 -3 18.131 18.840 0.853 69.682 o
-6 -12 -2 22.625 23.085 0.922 59.741 o
-6 -12 -1 30.934 30.430 1.058 45.319 o
-6 -11 -17 1.698 1.706 0.560 161.924 o
-6 -11 -16 5.717 6.096 0.710 100.664 o
-6 -11 -15 9.503 9.317 0.819 75.609 o
-6 -11 -14 34.502 36.615 1.345 28.055 o
-6 -11 -13 3.869 4.021 0.662 115.717 o
-6 -11 -12 9.426 9.461 0.799 79.537 o
-6 -11 -11 43.326 43.557 1.481 23.122 o
-6 -11 -10 15.699 16.587 0.942 57.172 o
-6 -11 -9 49.812 49.495 1.495 22.701 o
-6 -11 -8 2.423 2.096 0.526 183.636 o
-6 -11 -7 11.379 11.352 0.710 100.664 o
-6 -11 -6 8.840 8.799 0.642 123.221 o
-6 -11 -5 2.708 2.423 0.491 210.026 o
-6 -11 -4 44.565 43.564 1.283 30.805 o
-6 -11 -3 5.438 4.874 0.526 183.636 o
-6 -11 -2 22.795 22.048 0.867 67.504 o
-6 -11 -1 67.409 67.448 1.679 17.992 o
-6 -10 -18 0.056 -0.061 0.532 178.957 o
-6 -10 -17 2.719 2.369 0.601 140.596 o
-6 -10 -16 6.337 5.904 0.710 100.664 o
-6 -10 -15 16.192 16.519 0.969 53.996 o
-6 -10 -14 17.645 17.911 0.983 52.507 o
-6 -10 -13 4.242 4.560 0.676 111.088 o
-6 -10 -12 13.132 13.222 0.874 66.454 o
-6 -10 -11 24.994 23.946 1.092 42.530 o
-6 -10 -10 6.178 6.464 0.648 120.640 o
-6 -10 -9 53.491 53.297 1.536 21.507 o
-6 -10 -8 14.368 14.553 0.778 83.778 o
-6 -10 -7 1.154 1.222 0.464 235.462 o
-6 -10 -6 23.713 23.399 0.908 61.551 o
-6 -10 -5 98.946 99.550 2.239 10.120 o
-6 -10 -4 40.670 40.792 1.195 35.552 o
-6 -10 -3 1.912 2.068 0.430 274.320 o
-6 -10 -2 5.354 5.113 0.491 210.026 o
-6 -10 -1 0.371 0.410 0.382 347.186 o
-6 -9 -18 3.362 3.447 0.601 140.596 o
-6 -9 -17 1.213 0.860 0.587 147.212 o
-6 -9 -16 15.239 14.464 0.935 58.009 o
-6 -9 -15 12.559 12.253 0.860 68.580 o
-6 -9 -14 2.413 2.259 0.621 131.479 o
-6 -9 -13 0.946 0.976 0.580 150.696 o
-6 -9 -12 13.361 12.573 0.860 68.580 o
-6 -9 -11 2.312 2.505 0.546 170.121 o
-6 -9 -10 49.187 47.454 1.433 24.689 o
-6 -9 -9 5.697 6.287 0.594 143.847 o
-6 -9 -8 11.439 11.447 0.683 108.878 o
-6 -9 -7 11.939 11.611 0.662 115.717 o
-6 -9 -6 4.317 4.089 0.491 210.026 o
-6 -9 -5 30.939 30.840 0.997 51.078 o
-6 -9 -4 10.075 9.720 0.580 150.696 o
-6 -9 -3 30.136 29.611 0.942 57.172 o
-6 -9 -2 23.817 23.925 0.826 74.365 o
-6 -9 -1 15.355 15.611 0.662 115.717 o
-6 -8 -19 6.333 6.259 0.676 111.088 o
-6 -8 -18 10.851 10.430 0.778 83.778 o
-6 -8 -17 3.811 3.502 0.669 113.367 o
-6 -8 -16 13.500 13.652 0.887 64.425 o
-6 -8 -15 8.573 9.140 0.792 80.914 o
-6 -8 -14 18.575 18.478 0.997 51.078 o
-6 -8 -13 22.067 21.324 1.044 46.511 o
-6 -8 -12 12.790 11.816 0.805 78.194 o
-6 -8 -11 21.236 21.072 0.935 58.009 o
-6 -8 -10 17.716 16.628 0.819 75.609 o
-6 -8 -9 29.092 28.567 1.024 48.390 o
-6 -8 -8 62.793 62.594 1.611 19.549 o
-6 -8 -7 7.820 7.427 0.553 165.947 o
-6 -8 -6 22.284 22.055 0.819 75.609 o
-6 -8 -5 3.031 2.512 0.416 292.603 o
-6 -8 -4 4.335 4.178 0.430 274.320 o
-6 -8 -3 27.534 27.850 0.874 66.454 o
-6 -8 -2 62.840 63.509 1.481 23.122 o
-6 -8 -1 62.328 62.676 1.461 23.774 o
-6 -7 -19 1.463 1.433 0.553 165.947 o
-6 -7 -18 3.989 4.730 0.662 115.717 o
-6 -7 -17 2.640 2.655 0.655 118.140 o
-6 -7 -16 12.087 12.573 0.867 67.504 o
-6 -7 -15 5.798 6.307 0.724 96.901 o
-6 -7 -14 13.252 13.004 0.874 66.454 o
-6 -7 -13 17.844 18.341 0.962 54.765 o
-6 -7 -12 60.743 60.192 1.679 17.992 o
-6 -7 -11 24.799 24.273 0.976 53.243 o
-6 -7 -10 6.039 6.150 0.567 158.046 o
-6 -7 -9 4.084 4.532 0.519 188.500 o
-6 -7 -8 1.708 1.379 0.430 274.320 o
-6 -7 -7 110.399 110.404 2.369 9.042 o
-6 -7 -6 126.129 126.820 2.614 7.422 o
-6 -7 -5 47.608 46.915 1.215 34.364 o
-6 -7 -4 38.564 39.120 1.058 45.319 o
-6 -7 -3 25.651 25.632 0.799 79.537 o
-6 -7 -2 2.815 3.113 0.348 418.599 o
-6 -7 -1 12.200 12.116 0.519 188.500 o
-6 -6 -19 11.393 11.666 0.785 82.327 o
-6 -6 -18 4.466 4.451 0.676 111.088 o
-6 -6 -17 35.200 35.331 1.365 27.219 o
-6 -6 -16 4.094 4.205 0.683 108.878 o
-6 -6 -15 11.581 11.625 0.846 70.810 o
-6 -6 -14 0.213 0.225 0.567 158.046 o
-6 -6 -13 31.470 31.120 1.195 35.552 o
-6 -6 -12 0.655 0.655 0.485 215.984 o
-6 -6 -11 32.006 31.434 1.092 42.530 o
-6 -6 -10 5.599 6.014 0.553 165.947 o
-6 -6 -9 112.012 110.506 2.410 8.738 o
-6 -6 -8 12.955 13.208 0.648 120.640 o
-6 -6 -7 2.722 2.826 0.410 302.438 o
-6 -6 -6 15.697 15.857 0.648 120.640 o
-6 -6 -5 38.924 39.338 1.051 45.909 o
-6 -6 -4 3.608 3.618 0.355 402.654 o
-6 -6 -3 90.563 93.148 1.911 13.887 o
-6 -6 -2 122.320 126.213 2.457 8.401 o
-6 -6 -1 67.898 70.915 1.515 22.092 o
-6 -5 -20 0.566 0.375 0.532 178.957 o
-6 -5 -19 12.729 12.410 0.833 73.151 o
-6 -5 -18 1.503 1.775 0.614 134.417 o
-6 -5 -17 2.163 2.041 0.621 131.479 o
-6 -5 -16 18.115 18.027 0.983 52.507 o
-6 -5 -15 49.455 49.680 1.597 19.884 o
-6 -5 -14 92.805 92.438 2.341 9.254 o
-6 -5 -13 32.363 32.383 1.167 37.235 o
-6 -5 -12 85.670 86.356 2.102 11.477 o
-6 -5 -11 63.370 63.584 1.659 18.439 o
-6 -5 -10 3.716 3.584 0.485 215.984 o
-6 -5 -9 8.109 8.498 0.560 161.924 o
-6 -5 -8 69.991 69.502 1.645 18.746 o
-6 -5 -7 55.419 56.656 1.386 26.421 o
-6 -5 -6 128.175 128.192 2.580 7.620 o
-6 -5 -5 60.324 60.199 1.365 27.219 o
-6 -5 -4 68.521 70.724 1.522 21.894 o
-6 -5 -3 111.940 112.581 2.218 10.308 o
-6 -5 -2 6.287 6.730 0.375 359.926 o
-6 -5 -1 117.683 119.981 2.321 9.418 o
-6 -4 -20 13.406 14.143 0.812 76.886 o
-6 -4 -19 17.588 18.260 0.962 54.765 o
-6 -4 -18 5.059 5.434 0.710 100.664 o
-6 -4 -17 14.683 15.277 0.922 59.741 o
-6 -4 -16 1.681 1.372 0.587 147.212 o
-6 -4 -15 11.264 11.488 0.840 71.966 o
-6 -4 -14 3.979 4.096 0.621 131.479 o
-6 -4 -13 2.443 2.648 0.532 178.957 o
-6 -4 -12 21.250 21.775 0.908 61.551 o
-6 -4 -11 42.377 42.417 1.263 31.812 o
-6 -4 -10 58.125 58.990 1.515 22.092 o
-6 -4 -9 22.903 23.482 0.840 71.966 o
-6 -4 -8 58.805 59.652 1.454 23.998 o
-6 -4 -7 53.563 54.069 1.317 29.230 o
-6 -4 -6 275.030 277.286 5.044 1.994 o
-6 -4 -5 258.698 260.282 4.730 2.267 o
-6 -4 -4 185.763 192.555 3.556 4.011 o
-6 -4 -3 297.015 302.092 5.379 1.753 o
-6 -4 -2 216.809 222.104 4.021 3.138 o
-6 -4 -1 346.664 355.355 6.259 1.295 o
-6 -3 -20 0.179 0.020 0.512 193.560 o
-6 -3 -19 1.946 2.423 0.608 137.454 o
-6 -3 -18 3.408 3.024 0.655 118.140 o
-6 -3 -17 6.177 6.717 0.724 96.901 o
-6 -3 -16 0.138 0.451 0.560 161.924 o
-6 -3 -15 10.082 9.857 0.792 80.914 o
-6 -3 -14 3.255 3.113 0.587 147.212 o
-6 -3 -13 3.971 3.693 0.546 170.121 o
-6 -3 -12 12.052 11.352 0.689 106.732 o
-6 -3 -11 2.356 2.280 0.457 242.543 o
-6 -3 -10 29.194 30.198 0.983 52.507 o
-6 -3 -9 9.192 9.345 0.553 165.947 o
-6 -3 -8 286.273 290.897 5.372 1.758 o
-6 -3 -7 119.313 119.162 2.416 8.688 o
-6 -3 -6 141.353 141.831 2.744 6.737 o
-6 -3 -5 5.064 5.208 0.362 387.603 o
-6 -3 -4 193.302 198.432 3.652 3.804 o
-6 -3 -3 32.548 34.144 0.840 71.966 o
-6 -3 -2 312.921 315.491 5.577 1.631 o
-6 -3 -1 216.841 217.033 3.925 3.293 o
-6 -2 -20 4.257 4.730 0.628 128.636 o
-6 -2 -19 0.057 0.328 0.567 158.046 o
-6 -2 -18 0.826 1.147 0.608 137.454 o
-6 -2 -17 17.941 18.000 0.976 53.243 o
-6 -2 -16 20.713 20.696 1.044 46.511 o
-6 -2 -15 9.155 8.614 0.751 89.981 o
-6 -2 -14 4.872 4.833 0.594 143.847 o
-6 -2 -13 17.480 16.908 0.833 73.151 o
-6 -2 -12 63.224 62.315 1.638 18.902 o
-6 -2 -11 100.009 100.219 2.253 9.998 o
-6 -2 -10 32.257 32.546 1.017 49.042 o
-6 -2 -9 9.473 9.631 0.553 165.947 o
-6 -2 -8 10.013 10.184 0.532 178.957 o
-6 -2 -7 36.330 36.116 0.956 55.550 o
-6 -2 -6 28.019 28.710 0.792 80.914 o
-6 -2 -5 467.578 475.220 8.355 0.727 o
-6 -2 -4 98.566 100.998 1.980 12.946 o
-6 -2 -3 131.486 130.247 2.457 8.401 o
-6 -2 -2 218.057 221.483 3.986 3.192 o
-6 -2 -1 657.632 649.003 11.413 0.389 o
-6 -1 -20 1.767 1.174 0.553 165.947 o
-6 -1 -19 2.959 3.181 0.635 125.885 o
-6 -1 -18 6.890 6.642 0.751 89.981 o
-6 -1 -17 0.636 0.396 0.580 150.696 o
-6 -1 -16 4.785 4.867 0.683 108.878 o
-6 -1 -15 10.391 10.908 0.799 79.537 o
-6 -1 -14 2.367 2.478 0.532 178.957 o
-6 -1 -13 10.590 10.533 0.696 104.650 o
-6 -1 -12 12.582 12.990 0.710 100.664 o
-6 -1 -11 18.968 19.215 0.799 79.537 o
-6 -1 -10 133.524 132.909 2.765 6.638 o
-6 -1 -9 30.562 30.601 0.942 57.172 o
-6 -1 -8 7.234 7.399 0.471 228.687 o
-6 -1 -7 43.536 43.891 1.085 43.067 o
-6 -1 -6 146.128 148.684 2.840 6.291 o
-6 -1 -5 291.609 293.313 5.270 1.827 o
-6 -1 -4 61.945 63.905 1.345 28.055 o
-6 -1 -3 19.096 19.993 0.573 154.305 o
-6 -1 -2 221.076 224.453 4.041 3.107 o
-6 -1 -1 291.314 287.607 5.092 1.956 o
-5 -20 -6 1.387 1.645 0.573 154.305 o
-5 -20 -5 5.345 5.625 0.642 123.221 o
-5 -20 -4 0.175 -0.341 0.519 188.500 o
-5 -20 -3 2.084 1.645 0.580 150.696 o
-5 -20 -2 2.669 2.676 0.594 143.847 o
-5 -20 -1 3.073 2.601 0.608 137.454 o
-5 -19 -8 0.193 0.430 0.526 183.636 o
-5 -19 -7 4.742 4.683 0.648 120.640 o
-5 -19 -6 7.127 6.526 0.703 102.628 o
-5 -19 -5 0.409 0.471 0.560 161.924 o
-5 -19 -4 0.417 0.532 0.567 158.046 o
-5 -19 -3 1.784 1.352 0.594 143.847 o
-5 -19 -2 0.457 0.969 0.573 154.305 o
-5 -19 -1 6.364 5.577 0.724 96.901 o
-5 -18 -10 0.538 0.942 0.532 178.957 o
-5 -18 -9 5.246 5.331 0.662 115.717 o
-5 -18 -8 1.652 1.256 0.587 147.212 o
-5 -18 -7 0.422 0.341 0.573 154.305 o
-5 -18 -6 1.269 1.816 0.621 131.479 o
-5 -18 -5 3.106 3.584 0.669 113.367 o
-5 -18 -4 7.292 6.983 0.758 88.368 o
-5 -18 -3 0.005 0.123 0.553 165.947 o
-5 -18 -2 3.884 3.891 0.648 120.640 o
-5 -18 -1 6.843 6.573 0.724 96.901 o
-5 -17 -12 1.479 2.137 0.546 170.121 o
-5 -17 -11 6.597 6.198 0.676 111.088 o
-5 -17 -10 0.269 0.184 0.553 165.947 o
-5 -17 -9 11.331 12.191 0.867 67.504 o
-5 -17 -8 5.222 5.079 0.717 98.755 o
-5 -17 -7 11.343 10.976 0.860 68.580 o
-5 -17 -6 1.064 1.543 0.594 143.847 o
-5 -17 -5 4.692 4.819 0.689 106.732 o
-5 -17 -4 12.685 13.215 0.881 65.427 o
-5 -17 -3 0.244 0.778 0.573 154.305 o
-5 -17 -2 1.723 2.021 0.621 131.479 o
-5 -17 -1 9.149 8.935 0.792 80.914 o
-5 -16 -13 0.237 0.109 0.519 188.500 o
-5 -16 -12 1.389 1.044 0.560 161.924 o
-5 -16 -11 2.690 3.188 0.635 125.885 o
-5 -16 -10 0.915 0.437 0.594 143.847 o
-5 -16 -9 14.017 14.171 0.928 58.865 o
-5 -16 -8 2.741 3.652 0.655 118.140 o
-5 -16 -7 1.080 1.113 0.594 143.847 o
-5 -16 -6 3.035 2.601 0.642 123.221 o
-5 -16 -5 7.046 7.754 0.751 89.981 o
-5 -16 -4 12.507 12.007 0.853 69.682 o
-5 -16 -3 1.369 1.727 0.608 137.454 o
-5 -16 -2 29.235 28.219 1.188 35.962 o
-5 -16 -1 16.526 16.137 0.942 57.172 o
-5 -15 -14 10.748 10.478 0.765 86.797 o
-5 -15 -13 9.236 8.949 0.758 88.368 o
-5 -15 -12 5.990 5.597 0.717 98.755 o
-5 -15 -11 3.048 2.717 0.655 118.140 o
-5 -15 -10 1.108 1.550 0.587 147.212 o
-5 -15 -9 2.603 3.270 0.642 123.221 o
-5 -15 -8 4.469 5.208 0.696 104.650 o
-5 -15 -7 8.741 8.867 0.778 83.778 o
-5 -15 -6 4.003 3.447 0.642 123.221 o
-5 -15 -5 3.096 3.515 0.642 123.221 o
-5 -15 -4 9.507 9.372 0.778 83.778 o
-5 -15 -3 14.449 13.440 0.867 67.504 o
-5 -15 -2 5.041 4.806 0.642 123.221 o
-5 -15 -1 1.581 1.167 0.553 165.947 o
-5 -14 -15 0.305 0.751 0.532 178.957 o
-5 -14 -14 1.205 0.519 0.573 154.305 o
-5 -14 -13 4.708 4.437 0.676 111.088 o
-5 -14 -12 1.498 1.427 0.621 131.479 o
-5 -14 -11 9.820 9.495 0.792 80.914 o
-5 -14 -10 1.978 2.375 0.614 134.417 o
-5 -14 -9 0.177 0.294 0.573 154.305 o
-5 -14 -8 3.889 4.150 0.662 115.717 o
-5 -14 -7 5.345 4.935 0.676 111.088 o
-5 -14 -6 23.381 23.434 1.072 44.171 o
-5 -14 -5 9.815 10.690 0.765 86.797 o
-5 -14 -4 14.417 14.355 0.819 75.609 o
-5 -14 -3 4.397 4.198 0.587 147.212 o
-5 -14 -2 14.962 14.819 0.812 76.886 o
-5 -14 -1 11.320 10.662 0.724 96.901 o
-5 -13 -16 10.775 10.041 0.744 91.640 o
-5 -13 -15 0.508 0.703 0.567 158.046 o
-5 -13 -14 7.206 7.468 0.744 91.640 o
-5 -13 -13 1.468 1.823 0.628 128.636 o
-5 -13 -12 2.045 1.775 0.614 134.417 o
-5 -13 -11 2.270 2.294 0.614 134.417 o
-5 -13 -10 3.690 3.461 0.655 118.140 o
-5 -13 -9 1.704 1.734 0.594 143.847 o
-5 -13 -8 5.159 4.935 0.676 111.088 o
-5 -13 -7 14.068 13.550 0.833 73.151 o
-5 -13 -6 46.480 46.403 1.427 24.926 o
-5 -13 -5 3.929 3.679 0.567 158.046 o
-5 -13 -4 9.572 9.113 0.676 111.088 o
-5 -13 -3 14.592 14.758 0.785 82.327 o
-5 -13 -2 7.366 7.201 0.621 131.479 o
-5 -13 -1 15.545 14.478 0.771 85.267 o
-5 -12 -17 0.840 1.133 0.519 188.500 o
-5 -12 -16 6.126 5.857 0.683 108.878 o
-5 -12 -15 3.231 3.024 0.648 120.640 o
-5 -12 -14 4.925 5.126 0.724 96.901 o
-5 -12 -13 12.663 12.915 0.874 66.454 o
-5 -12 -12 11.983 11.338 0.840 71.966 o
-5 -12 -11 11.725 10.621 0.833 73.151 o
-5 -12 -10 16.280 16.021 0.928 58.865 o
-5 -12 -9 27.997 27.468 1.133 39.511 o
-5 -12 -8 3.490 3.229 0.567 158.046 o
-5 -12 -7 4.642 4.649 0.580 150.696 o
-5 -12 -6 37.112 37.400 1.222 33.981 o
-5 -12 -5 4.704 4.328 0.546 170.121 o
-5 -12 -4 45.885 45.864 1.352 27.772 o
-5 -12 -3 25.464 24.772 0.942 57.172 o
-5 -12 -2 20.834 20.601 0.860 68.580 o
-5 -12 -1 34.350 34.014 1.106 41.487 o
-5 -11 -17 1.405 1.003 0.553 165.947 o
-5 -11 -16 16.245 16.594 0.942 57.172 o
-5 -11 -15 2.573 2.430 0.655 118.140 o
-5 -11 -14 3.954 3.754 0.662 115.717 o
-5 -11 -13 4.080 4.307 0.683 108.878 o
-5 -11 -12 0.821 0.840 0.580 150.696 o
-5 -11 -11 27.210 27.202 1.160 37.674 o
-5 -11 -10 31.111 31.147 1.201 35.149 o
-5 -11 -9 21.359 20.478 0.935 58.009 o
-5 -11 -8 30.011 30.451 1.106 41.487 o
-5 -11 -7 0.012 0.020 0.437 265.815 o
-5 -11 -6 57.769 58.485 1.570 20.582 o
-5 -11 -5 33.330 33.523 1.099 42.004 o
-5 -11 -4 183.160 181.565 3.672 3.762 o
-5 -11 -3 8.688 8.601 0.587 147.212 o
-5 -11 -2 3.333 3.522 0.471 228.687 o
-5 -11 -1 37.775 36.205 1.106 41.487 o
-5 -10 -18 0.052 -0.287 0.505 198.827 o
-5 -10 -17 10.301 10.396 0.792 80.914 o
-5 -10 -16 27.808 28.348 1.208 34.753 o
-5 -10 -15 2.078 1.447 0.621 131.479 o
-5 -10 -14 36.304 37.215 1.365 27.219 o
-5 -10 -13 24.623 24.669 1.119 40.481 o
-5 -10 -12 5.028 5.017 0.689 106.732 o
-5 -10 -11 59.024 59.734 1.741 16.744 o
-5 -10 -10 31.975 32.765 1.174 36.803 o
-5 -10 -9 15.275 16.512 0.819 75.609 o
-5 -10 -8 1.454 1.106 0.464 235.462 o
-5 -10 -7 5.204 5.358 0.539 174.455 o
-5 -10 -6 58.182 57.912 1.522 21.894 o
-5 -10 -5 23.991 24.430 0.894 63.445 o
-5 -10 -4 77.689 77.305 1.816 15.388 o
-5 -10 -3 138.568 138.056 2.853 6.231 o
-5 -10 -2 19.382 19.304 0.758 88.368 o
-5 -10 -1 123.459 121.537 2.553 7.784 o
-5 -9 -19 11.930 10.635 0.765 86.797 o
-5 -9 -18 12.143 11.645 0.799 79.537 o
-5 -9 -17 17.821 17.529 0.983 52.507 o
-5 -9 -16 8.703 8.649 0.812 76.886 o
-5 -9 -15 9.260 8.533 0.778 83.778 o
-5 -9 -14 9.173 8.983 0.792 80.914 o
-5 -9 -13 1.527 1.720 0.601 140.596 o
-5 -9 -12 42.677 43.250 1.440 24.455 o
-5 -9 -11 119.748 117.714 2.703 6.943 o
-5 -9 -10 109.468 108.260 2.498 8.128 o
-5 -9 -9 56.235 55.448 1.529 21.699 o
-5 -9 -8 60.441 60.069 1.577 20.404 o
-5 -9 -7 85.287 85.031 1.986 12.857 o
-5 -9 -6 65.974 65.379 1.611 19.549 o
-5 -9 -5 27.467 26.608 0.894 63.445 o
-5 -9 -4 40.389 40.594 1.133 39.511 o
-5 -9 -3 107.743 108.622 2.294 9.644 o
-5 -9 -2 24.665 24.260 0.805 78.194 o
-5 -9 -1 4.490 4.300 0.410 302.438 o
-5 -8 -19 1.695 1.775 0.560 161.924 o
-5 -8 -18 12.036 12.232 0.840 71.966 o
-5 -8 -17 74.926 75.775 2.096 11.552 o
-5 -8 -16 7.589 7.474 0.751 89.981 o
-5 -8 -15 18.365 18.614 0.997 51.078 o
-5 -8 -14 36.877 37.393 1.365 27.219 o
-5 -8 -13 46.269 45.700 1.509 22.292 o
-5 -8 -12 15.752 15.843 0.846 70.810 o
-5 -8 -11 67.865 69.147 1.816 15.388 o
-5 -8 -10 76.804 77.031 1.918 13.789 o
-5 -8 -9 68.051 69.721 1.747 16.613 o
-5 -8 -8 8.096 7.761 0.567 158.046 o
-5 -8 -7 109.542 108.056 2.348 9.201 o
-5 -8 -6 41.698 42.185 1.167 37.235 o
-5 -8 -5 160.129 159.954 3.181 5.014 o
-5 -8 -4 145.206 146.814 2.928 5.916 o
-5 -8 -3 8.307 8.717 0.491 210.026 o
-5 -8 -2 57.068 59.093 1.386 26.421 o
-5 -8 -1 72.207 70.970 1.563 20.762 o
-5 -7 -19 3.729 3.932 0.621 131.479 o
-5 -7 -18 5.875 5.679 0.717 98.755 o
-5 -7 -17 15.703 15.024 0.949 56.352 o
-5 -7 -16 6.506 6.778 0.730 95.098 o
-5 -7 -15 5.706 5.672 0.703 102.628 o
-5 -7 -14 13.366 13.318 0.860 68.580 o
-5 -7 -13 22.154 21.543 0.997 51.078 o
-5 -7 -12 59.581 59.666 1.652 18.591 o
-5 -7 -11 26.225 26.860 1.010 49.707 o
-5 -7 -10 111.209 111.605 2.485 8.217 o
-5 -7 -9 79.040 77.025 1.843 14.935 o
-5 -7 -8 134.444 132.124 2.765 6.638 o
-5 -7 -7 94.947 95.987 2.102 11.477 o
-5 -7 -6 68.317 67.659 1.577 20.404 o
-5 -7 -5 75.449 77.229 1.713 17.282 o
-5 -7 -4 4.573 4.860 0.382 347.186 o
-5 -7 -3 446.983 452.625 8.055 0.782 o
-5 -7 -2 146.541 147.298 2.840 6.291 o
-5 -7 -1 7.820 7.850 0.416 292.603 o
-5 -6 -20 1.882 1.775 0.567 158.046 o
-5 -6 -19 8.548 8.130 0.744 91.640 o
-5 -6 -18 3.712 3.550 0.662 115.717 o
-5 -6 -17 7.586 7.563 0.744 91.640 o
-5 -6 -16 5.704 5.393 0.703 102.628 o
-5 -6 -15 8.476 8.109 0.758 88.368 o
-5 -6 -14 1.952 1.829 0.580 150.696 o
-5 -6 -13 37.046 37.529 1.256 32.159 o
-5 -6 -12 3.774 4.014 0.553 165.947 o
-5 -6 -11 83.087 84.178 2.027 12.343 o
-5 -6 -10 68.049 67.980 1.700 17.561 o
-5 -6 -9 41.401 41.256 1.181 36.379 o
-5 -6 -8 89.439 88.820 1.980 12.946 o
-5 -6 -7 48.279 48.792 1.249 32.511 o
-5 -6 -6 13.776 13.905 0.587 147.212 o
-5 -6 -5 8.894 9.502 0.464 235.462 o
-5 -6 -4 36.528 36.833 0.942 57.172 o
-5 -6 -3 593.754 600.729 10.649 0.447 o
-5 -6 -2 164.658 165.647 3.113 5.236 o
-5 -6 -1 310.301 315.669 5.666 1.580 o
-5 -5 -20 0.384 0.048 0.505 198.827 o
-5 -5 -19 9.485 9.625 0.778 83.778 o
-5 -5 -18 6.378 5.584 0.724 96.901 o
-5 -5 -17 20.282 19.918 1.024 48.390 o
-5 -5 -16 16.062 16.628 0.949 56.352 o
-5 -5 -15 3.893 3.870 0.648 120.640 o
-5 -5 -14 5.309 5.174 0.642 123.221 o
-5 -5 -13 79.441 78.219 1.986 12.857 o
-5 -5 -12 12.299 11.550 0.703 102.628 o
-5 -5 -11 16.231 16.451 0.771 85.267 o
-5 -5 -10 21.332 20.457 0.812 76.886 o
-5 -5 -9 57.273 58.007 1.454 23.998 o
-5 -5 -8 117.063 118.772 2.464 8.355 o
-5 -5 -7 16.023 16.246 0.635 125.885 o
-5 -5 -6 120.888 120.575 2.403 8.787 o
-5 -5 -5 11.961 12.096 0.491 210.026 o
-5 -5 -4 246.704 253.019 4.601 2.397 o
-5 -5 -3 81.766 82.431 1.679 17.992 o
-5 -5 -2 106.596 109.366 2.123 11.257 o
-5 -5 -1 76.669 78.219 1.584 20.229 o
-5 -4 -20 3.398 2.792 0.594 143.847 o
-5 -4 -19 2.665 2.922 0.628 128.636 o
-5 -4 -18 8.246 8.184 0.785 82.327 o
-5 -4 -17 0.255 0.307 0.567 158.046 o
-5 -4 -16 5.030 5.365 0.689 106.732 o
-5 -4 -15 2.034 1.925 0.594 143.847 o
-5 -4 -14 15.099 16.116 0.846 70.810 o
-5 -4 -13 20.975 21.686 0.928 58.865 o
-5 -4 -12 15.633 16.294 0.778 83.778 o
-5 -4 -11 9.361 9.659 0.614 134.417 o
-5 -4 -10 16.070 16.239 0.717 98.755 o
-5 -4 -9 1.291 1.085 0.369 373.380 o
-5 -4 -8 51.311 52.540 1.304 29.845 o
-5 -4 -7 144.009 146.711 2.860 6.202 o
-5 -4 -6 27.838 28.478 0.792 80.914 o
-5 -4 -5 0.438 0.724 0.266 715.830 o
-5 -4 -4 163.988 166.384 3.119 5.213 o
-5 -4 -3 295.206 298.030 5.331 1.785 o
-5 -4 -2 208.618 211.046 3.843 3.435 o
-5 -4 -1 163.023 168.636 3.106 5.259 o
-5 -3 -20 1.459 1.447 0.560 161.924 o
-5 -3 -19 11.540 10.806 0.819 75.609 o
-5 -3 -18 10.985 10.485 0.805 78.194 o
-5 -3 -17 11.979 12.048 0.840 71.966 o
-5 -3 -16 9.213 9.304 0.785 82.327 o
-5 -3 -15 2.346 2.942 0.601 140.596 o
-5 -3 -14 11.552 12.246 0.751 89.981 o
-5 -3 -13 10.622 11.140 0.703 102.628 o
-5 -3 -12 0.234 0.123 0.416 292.603 o
-5 -3 -11 20.248 19.659 0.799 79.537 o
-5 -3 -10 29.266 29.823 0.956 55.550 o
-5 -3 -9 3.574 3.338 0.410 302.438 o
-5 -3 -8 12.243 13.133 0.573 154.305 o
-5 -3 -7 98.592 102.076 2.075 11.781 o
-5 -3 -6 82.794 82.738 1.713 17.282 o
-5 -3 -5 92.594 95.823 1.911 13.887 o
-5 -3 -4 429.583 431.752 7.638 0.870 o
-5 -3 -3 23.390 23.297 0.621 131.479 o
-5 -3 -2 62.950 64.349 1.311 29.535 o
-5 -3 -1 20.187 20.519 0.553 165.947 o
-5 -2 -20 1.474 1.672 0.580 150.696 o
-5 -2 -19 14.688 15.515 0.928 58.865 o
-5 -2 -18 7.737 7.324 0.737 93.345 o
-5 -2 -17 0.670 0.143 0.560 161.924 o
-5 -2 -16 19.299 19.161 0.997 51.078 o
-5 -2 -15 5.325 4.976 0.635 125.885 o
-5 -2 -14 22.463 22.226 0.962 54.765 o
-5 -2 -13 22.514 22.649 0.928 58.865 o
-5 -2 -12 59.476 58.888 1.563 20.762 o
-5 -2 -11 8.180 7.939 0.560 161.924 o
-5 -2 -10 17.446 18.137 0.730 95.098 o
-5 -2 -9 43.482 44.861 1.174 36.803 o
-5 -2 -8 67.105 65.393 1.495 22.701 o
-5 -2 -7 82.411 84.820 1.768 16.231 o
-5 -2 -6 57.977 58.335 1.283 30.805 o
-5 -2 -5 21.979 23.079 0.642 123.221 o
-5 -2 -4 1.099 1.427 0.232 941.848 o
-5 -2 -3 22.379 22.471 0.594 143.847 o
-5 -2 -2 140.023 140.042 2.594 7.540 o
-5 -2 -1 363.986 358.256 6.362 1.253 o
-5 -1 -21 0.909 1.242 0.546 170.121 o
-5 -1 -20 4.367 4.034 0.642 123.221 o
-5 -1 -19 0.948 0.860 0.594 143.847 o
-5 -1 -18 0.550 0.437 0.573 154.305 o
-5 -1 -17 9.036 9.386 0.792 80.914 o
-5 -1 -16 4.285 4.751 0.669 113.367 o
-5 -1 -15 5.283 5.850 0.655 118.140 o
-5 -1 -14 14.509 14.369 0.792 80.914 o
-5 -1 -13 7.893 8.116 0.621 131.479 o
-5 -1 -12 79.718 79.762 1.925 13.691 o
-5 -1 -11 61.944 61.455 1.550 21.129 o
-5 -1 -10 85.388 84.874 1.911 13.887 o
-5 -1 -9 39.486 38.751 1.058 45.319 o
-5 -1 -8 21.093 21.372 0.689 106.732 o
-5 -1 -7 3.685 3.734 0.334 453.468 o
-5 -1 -6 176.269 180.015 3.352 4.516 o
-5 -1 -5 44.116 45.017 1.017 49.042 o
-5 -1 -4 166.203 168.630 3.106 5.259 o
-5 -1 -3 357.492 354.454 6.280 1.286 o
-5 -1 -2 484.974 486.953 8.635 0.680 o
-5 -1 -1 107.967 110.049 2.055 12.017 o
-4 -21 -3 3.775 3.590 0.621 131.479 o
-4 -21 -2 8.890 9.290 0.751 89.981 o
-4 -21 -1 4.967 4.689 0.621 131.479 o
-4 -20 -7 13.071 13.236 0.826 74.365 o
-4 -20 -6 3.892 4.655 0.621 131.479 o
-4 -20 -5 5.949 5.816 0.662 115.717 o
-4 -20 -4 0.582 0.928 0.553 165.947 o
-4 -20 -3 3.790 4.137 0.635 125.885 o
-4 -20 -2 0.699 0.710 0.567 158.046 o
-4 -20 -1 5.972 6.532 0.703 102.628 o
-4 -19 -9 5.067 4.212 0.621 131.479 o
-4 -19 -8 3.391 2.628 0.594 143.847 o
-4 -19 -7 1.085 1.236 0.573 154.305 o
-4 -19 -6 3.885 3.884 0.642 123.221 o
-4 -19 -5 2.961 3.468 0.642 123.221 o
-4 -19 -4 8.351 8.239 0.771 85.267 o
-4 -19 -3 2.405 2.471 0.642 123.221 o
-4 -19 -2 2.986 2.915 0.648 120.640 o
-4 -19 -1 1.667 1.911 0.621 131.479 o
-4 -18 -11 4.086 3.823 0.621 131.479 o
-4 -18 -10 1.966 2.669 0.580 150.696 o
-4 -18 -9 2.096 2.102 0.608 137.454 o
-4 -18 -8 4.391 3.577 0.662 115.717 o
-4 -18 -7 5.029 5.147 0.696 104.650 o
-4 -18 -6 1.005 0.990 0.608 137.454 o
-4 -18 -5 2.915 3.420 0.662 115.717 o
-4 -18 -4 2.461 2.403 0.608 137.454 o
-4 -18 -3 7.957 7.788 0.758 88.368 o
-4 -18 -2 9.227 10.389 0.805 78.194 o
-4 -18 -1 6.355 6.451 0.724 96.901 o
-4 -17 -12 1.686 2.239 0.567 158.046 o
-4 -17 -11 0.870 0.553 0.560 161.924 o
-4 -17 -10 5.319 5.120 0.683 108.878 o
-4 -17 -9 7.108 7.461 0.758 88.368 o
-4 -17 -8 10.990 11.420 0.867 67.504 o
-4 -17 -7 8.075 8.765 0.771 85.267 o
-4 -17 -6 2.053 2.137 0.614 134.417 o
-4 -17 -5 2.464 1.720 0.608 137.454 o
-4 -17 -4 0.875 0.874 0.587 147.212 o
-4 -17 -3 4.318 4.068 0.662 115.717 o
-4 -17 -2 3.929 3.925 0.669 113.367 o
-4 -17 -1 3.763 4.116 0.655 118.140 o
-4 -16 -14 1.146 1.058 0.546 170.121 o
-4 -16 -13 8.488 8.655 0.730 95.098 o
-4 -16 -12 2.477 2.451 0.614 134.417 o
-4 -16 -11 0.869 0.150 0.573 154.305 o
-4 -16 -10 1.388 1.720 0.621 131.479 o
-4 -16 -9 13.639 14.287 0.901 62.487 o
-4 -16 -8 6.009 4.826 0.689 106.732 o
-4 -16 -7 0.251 0.123 0.567 158.046 o
-4 -16 -6 18.125 18.184 0.990 51.785 o
-4 -16 -5 16.736 15.672 0.942 57.172 o
-4 -16 -4 3.166 3.672 0.642 123.221 o
-4 -16 -3 1.042 1.304 0.587 147.212 o
-4 -16 -2 3.697 3.898 0.642 123.221 o
-4 -16 -1 4.376 4.471 0.655 118.140 o
-4 -15 -15 7.168 7.434 0.696 104.650 o
-4 -15 -14 0.817 0.990 0.560 161.924 o
-4 -15 -13 0.112 0.164 0.560 161.924 o
-4 -15 -12 16.966 18.321 0.997 51.078 o
-4 -15 -11 24.208 23.720 1.133 39.511 o
-4 -15 -10 0.570 0.580 0.573 154.305 o
-4 -15 -9 14.272 14.150 0.901 62.487 o
-4 -15 -8 13.810 14.287 0.901 62.487 o
-4 -15 -7 11.906 11.768 0.840 71.966 o
-4 -15 -6 5.061 4.669 0.669 113.367 o
-4 -15 -5 2.768 2.478 0.614 134.417 o
-4 -15 -4 2.002 1.550 0.573 154.305 o
-4 -15 -3 9.176 8.751 0.730 95.098 o
-4 -15 -2 33.861 33.604 1.249 32.511 o
-4 -15 -1 31.413 31.304 1.201 35.149 o
-4 -14 -16 0.748 1.106 0.546 170.121 o
-4 -14 -15 1.476 1.843 0.573 154.305 o
-4 -14 -14 3.192 3.085 0.635 125.885 o
-4 -14 -13 1.701 1.543 0.621 131.479 o
-4 -14 -12 3.617 3.563 0.648 120.640 o
-4 -14 -11 7.771 7.734 0.758 88.368 o
-4 -14 -10 4.705 4.321 0.676 111.088 o
-4 -14 -9 4.626 5.345 0.689 106.732 o
-4 -14 -8 25.098 24.594 1.113 40.979 o
-4 -14 -7 3.706 4.130 0.655 118.140 o
-4 -14 -6 27.394 26.867 1.119 40.481 o
-4 -14 -5 4.314 5.270 0.608 137.454 o
-4 -14 -4 34.510 35.270 1.222 33.981 o
-4 -14 -3 12.788 12.082 0.751 89.981 o
-4 -14 -2 97.660 97.086 2.328 9.363 o
-4 -14 -1 10.427 10.444 0.710 100.664 o
-4 -13 -16 0.129 0.000 0.526 183.636 o
-4 -13 -15 3.147 2.703 0.614 134.417 o
-4 -13 -14 1.634 1.550 0.614 134.417 o
-4 -13 -13 0.046 0.867 0.567 158.046 o
-4 -13 -12 7.862 7.823 0.751 89.981 o
-4 -13 -11 12.152 11.475 0.840 71.966 o
-4 -13 -10 2.334 3.474 0.635 125.885 o
-4 -13 -9 7.286 7.693 0.737 93.345 o
-4 -13 -8 8.009 8.232 0.717 98.755 o
-4 -13 -7 25.889 26.130 1.051 45.909 o
-4 -13 -6 23.267 24.164 0.997 51.078 o
-4 -13 -5 110.562 109.783 2.539 7.868 o
-4 -13 -4 12.984 12.935 0.744 91.640 o
-4 -13 -3 83.058 80.765 1.993 12.770 o
-4 -13 -2 1.215 1.270 0.478 222.199 o
-4 -13 -1 23.053 23.434 0.935 58.009 o
-4 -12 -17 1.995 1.898 0.560 161.924 o
-4 -12 -16 10.545 10.157 0.792 80.914 o
-4 -12 -15 15.107 15.761 0.942 57.172 o
-4 -12 -14 24.907 26.055 1.140 39.040 o
-4 -12 -13 3.161 3.802 0.648 120.640 o
-4 -12 -12 1.890 1.754 0.601 140.596 o
-4 -12 -11 10.457 10.341 0.812 76.886 o
-4 -12 -10 16.841 16.123 0.922 59.741 o
-4 -12 -9 10.449 9.823 0.724 96.901 o
-4 -12 -8 40.454 39.693 1.297 30.160 o
-4 -12 -7 11.661 12.075 0.730 95.098 o
-4 -12 -6 3.127 2.956 0.512 193.560 o
-4 -12 -5 40.343 39.407 1.236 33.234 o
-4 -12 -4 82.210 82.834 1.993 12.770 o
-4 -12 -3 19.827 19.618 0.833 73.151 o
-4 -12 -2 59.143 59.134 1.556 20.945 o
-4 -12 -1 94.249 94.028 2.164 10.835 o
-4 -11 -18 1.675 2.109 0.553 165.947 o
-4 -11 -17 3.138 3.433 0.628 128.636 o
-4 -11 -16 10.017 9.379 0.805 78.194 o
-4 -11 -15 0.288 0.812 0.601 140.596 o
-4 -11 -14 3.455 2.730 0.635 125.885 o
-4 -11 -13 3.890 4.444 0.669 113.367 o
-4 -11 -12 6.202 5.945 0.703 102.628 o
-4 -11 -11 12.073 12.376 0.860 68.580 o
-4 -11 -10 31.265 31.386 1.160 37.674 o
-4 -11 -9 47.960 48.055 1.447 24.225 o
-4 -11 -8 26.932 26.062 1.010 49.707 o
-4 -11 -7 19.166 19.850 0.860 68.580 o
-4 -11 -6 5.842 6.410 0.560 161.924 o
-4 -11 -5 2.053 2.061 0.457 242.543 o
-4 -11 -4 20.671 21.427 0.840 71.966 o
-4 -11 -3 32.616 32.813 1.038 47.125 o
-4 -11 -2 115.385 115.530 2.491 8.172 o
-4 -11 -1 10.584 10.881 0.601 140.596 o
-4 -10 -18 0.444 0.280 0.532 178.957 o
-4 -10 -17 4.272 4.389 0.662 115.717 o
-4 -10 -16 6.408 6.464 0.751 89.981 o
-4 -10 -15 3.525 4.348 0.655 118.140 o
-4 -10 -14 19.341 18.976 1.003 50.385 o
-4 -10 -13 0.116 0.382 0.553 165.947 o
-4 -10 -12 7.020 7.515 0.717 98.755 o
-4 -10 -11 8.296 8.696 0.689 106.732 o
-4 -10 -10 3.592 3.311 0.546 170.121 o
-4 -10 -9 0.205 -0.007 0.444 257.699 o
-4 -10 -8 10.811 11.242 0.669 113.367 o
-4 -10 -7 18.573 18.683 0.799 79.537 o
-4 -10 -6 29.148 28.915 0.976 53.243 o
-4 -10 -5 11.936 11.604 0.621 131.479 o
-4 -10 -4 78.071 77.987 1.816 15.388 o
-4 -10 -3 8.182 8.512 0.532 178.957 o
-4 -10 -2 13.309 13.324 0.621 131.479 o
-4 -10 -1 35.125 35.093 1.017 49.042 o
-4 -9 -19 8.002 7.959 0.689 106.732 o
-4 -9 -18 0.492 -0.225 0.539 174.455 o
-4 -9 -17 4.187 4.758 0.689 106.732 o
-4 -9 -16 4.032 3.550 0.655 118.140 o
-4 -9 -15 7.187 7.604 0.744 91.640 o
-4 -9 -14 7.221 7.652 0.751 89.981 o
-4 -9 -13 10.269 10.287 0.792 80.914 o
-4 -9 -12 7.786 8.335 0.683 108.878 o
-4 -9 -11 1.309 1.099 0.491 210.026 o
-4 -9 -10 16.860 16.717 0.812 76.886 o
-4 -9 -9 69.707 68.704 1.747 16.613 o
-4 -9 -8 33.131 34.239 1.092 42.530 o
-4 -9 -7 51.667 51.543 1.379 26.683 o
-4 -9 -6 16.193 15.952 0.696 104.650 o
-4 -9 -5 38.856 39.386 1.113 40.979 o
-4 -9 -4 18.556 18.280 0.703 102.628 o
-4 -9 -3 16.548 17.256 0.669 113.367 o
-4 -9 -2 42.300 42.867 1.119 40.481 o
-4 -9 -1 76.683 77.960 1.727 17.010 o
-4 -8 -19 4.377 4.751 0.621 131.479 o
-4 -8 -18 2.257 2.457 0.621 131.479 o
-4 -8 -17 1.131 0.587 0.614 134.417 o
-4 -8 -16 1.080 1.945 0.601 140.596 o
-4 -8 -15 6.531 7.044 0.730 95.098 o
-4 -8 -14 6.097 5.679 0.696 104.650 o
-4 -8 -13 23.476 23.789 1.051 45.909 o
-4 -8 -12 3.123 3.031 0.546 170.121 o
-4 -8 -11 21.892 21.850 0.922 59.741 o
-4 -8 -10 29.232 29.939 1.044 46.511 o
-4 -8 -9 5.982 5.481 0.526 183.636 o
-4 -8 -8 11.000 10.485 0.601 140.596 o
-4 -8 -7 16.182 15.836 0.683 108.878 o
-4 -8 -6 26.498 26.772 0.860 68.580 o
-4 -8 -5 15.946 16.819 0.655 118.140 o
-4 -8 -4 47.374 47.523 1.195 35.552 o
-4 -8 -3 24.048 23.454 0.724 96.901 o
-4 -8 -2 39.683 40.963 1.024 48.390 o
-4 -8 -1 42.728 41.550 1.031 47.751 o
-4 -7 -20 1.560 1.870 0.560 161.924 o
-4 -7 -19 4.097 4.184 0.635 125.885 o
-4 -7 -18 3.717 3.686 0.655 118.140 o
-4 -7 -17 6.846 7.317 0.730 95.098 o
-4 -7 -16 2.449 2.512 0.621 131.479 o
-4 -7 -15 3.503 3.263 0.635 125.885 o
-4 -7 -14 1.022 1.522 0.567 158.046 o
-4 -7 -13 8.536 8.143 0.676 111.088 o
-4 -7 -12 3.489 3.433 0.539 174.455 o
-4 -7 -11 3.279 2.758 0.498 204.312 o
-4 -7 -10 27.460 28.014 0.983 52.507 o
-4 -7 -9 2.617 2.983 0.437 265.815 o
-4 -7 -8 26.659 26.212 0.881 65.427 o
-4 -7 -7 14.006 13.775 0.614 134.417 o
-4 -7 -6 13.359 13.379 0.587 147.212 o
-4 -7 -5 194.286 194.459 3.700 3.706 o
-4 -7 -4 12.369 12.184 0.505 198.827 o
-4 -7 -3 46.718 45.175 1.079 43.614 o
-4 -7 -2 6.784 7.461 0.389 335.111 o
-4 -7 -1 94.585 96.513 1.945 13.405 o
-4 -6 -20 3.931 3.754 0.601 140.596 o
-4 -6 -19 6.778 6.778 0.710 100.664 o
-4 -6 -18 5.117 4.990 0.689 106.732 o
-4 -6 -17 10.130 10.062 0.799 79.537 o
-4 -6 -16 1.412 1.495 0.587 147.212 o
-4 -6 -15 9.609 9.358 0.778 83.778 o
-4 -6 -14 7.856 8.062 0.703 102.628 o
-4 -6 -13 0.237 0.321 0.471 228.687 o
-4 -6 -12 27.913 26.970 1.010 49.707 o
-4 -6 -11 69.418 68.909 1.741 16.744 o
-4 -6 -10 29.541 29.802 0.990 51.785 o
-4 -6 -9 42.342 42.430 1.181 36.379 o
-4 -6 -8 60.625 60.540 1.468 23.554 o
-4 -6 -7 123.831 122.254 2.505 8.084 o
-4 -6 -6 107.553 110.452 2.239 10.120 o
-4 -6 -5 68.648 69.461 1.509 22.292 o
-4 -6 -4 52.458 54.007 1.215 34.364 o
-4 -6 -3 129.014 127.701 2.471 8.308 o
-4 -6 -2 155.577 157.271 2.962 5.780 o
-4 -6 -1 383.297 391.328 6.969 1.044 o
-4 -5 -20 2.136 1.898 0.567 158.046 o
-4 -5 -19 5.974 6.000 0.703 102.628 o
-4 -5 -18 7.979 7.672 0.765 86.797 o
-4 -5 -17 12.246 12.225 0.853 69.682 o
-4 -5 -16 2.419 2.355 0.614 134.417 o
-4 -5 -15 38.505 38.546 1.365 27.219 o
-4 -5 -14 65.441 64.861 1.775 16.106 o
-4 -5 -13 11.357 10.744 0.703 102.628 o
-4 -5 -12 4.689 5.242 0.546 170.121 o
-4 -5 -11 5.164 5.666 0.526 183.636 o
-4 -5 -10 69.634 69.311 1.679 17.992 o
-4 -5 -9 44.275 44.314 1.195 35.552 o
-4 -5 -8 98.646 99.974 2.130 11.185 o
-4 -5 -7 50.934 51.652 1.229 33.604 o
-4 -5 -6 186.631 189.326 3.570 3.980 o
-4 -5 -5 8.934 9.468 0.423 283.241 o
-4 -5 -4 269.400 276.023 5.010 2.021 o
-4 -5 -3 163.724 166.718 3.113 5.236 o
-4 -5 -2 291.112 305.293 5.474 1.693 o
-4 -5 -1 245.135 249.388 4.505 2.499 o
-4 -4 -20 3.837 3.413 0.621 131.479 o
-4 -4 -19 10.725 11.864 0.833 73.151 o
-4 -4 -18 5.423 5.222 0.683 108.878 o
-4 -4 -17 5.091 4.055 0.669 113.367 o
-4 -4 -16 8.479 8.109 0.758 88.368 o
-4 -4 -15 7.148 7.311 0.696 104.650 o
-4 -4 -14 0.228 0.546 0.478 222.199 o
-4 -4 -13 36.367 35.864 1.188 35.962 o
-4 -4 -12 4.077 4.669 0.519 188.500 o
-4 -4 -11 37.130 37.372 1.133 39.511 o
-4 -4 -10 1.025 1.181 0.382 347.186 o
-4 -4 -9 68.500 66.260 1.563 20.762 o
-4 -4 -8 53.644 54.901 1.317 29.230 o
-4 -4 -7 41.330 44.075 1.072 44.171 o
-4 -4 -6 69.875 71.523 1.522 21.894 o
-4 -4 -5 531.958 544.858 9.700 0.539 o
-4 -4 -4 460.931 462.680 8.246 0.746 o
-4 -4 -3 196.289 201.824 3.679 3.748 o
-4 -4 -2 101.136 103.243 1.973 13.036 o
-4 -4 -1 1365.130 1384.200 24.628 0.084 o
-4 -3 -21 1.906 1.242 0.560 161.924 o
-4 -3 -20 3.338 3.304 0.614 134.417 o
-4 -3 -19 19.039 19.591 1.024 48.390 o
-4 -3 -18 13.159 13.918 0.887 64.425 o
-4 -3 -17 1.049 0.334 0.567 158.046 o
-4 -3 -16 8.752 7.905 0.751 89.981 o
-4 -3 -15 6.800 7.085 0.676 111.088 o
-4 -3 -14 25.483 24.942 1.003 50.385 o
-4 -3 -13 1.083 1.406 0.464 235.462 o
-4 -3 -12 67.441 67.837 1.713 17.282 o
-4 -3 -11 45.117 45.345 1.263 31.812 o
-4 -3 -10 2.253 2.546 0.403 312.777 o
-4 -3 -9 215.352 215.326 4.123 2.984 o
-4 -3 -8 265.226 267.320 4.949 2.071 o
-4 -3 -7 33.237 33.693 0.874 66.454 o
-4 -3 -6 370.186 376.980 6.765 1.109 o
-4 -3 -5 318.428 319.703 5.754 1.532 o
-4 -3 -4 688.498 697.071 12.498 0.325 o
-4 -3 -3 40.067 39.700 0.881 65.427 o
-4 -3 -2 10.073 10.580 0.362 387.603 o
-4 -3 -1 750.307 752.717 13.447 0.281 o
-4 -2 -21 1.369 0.778 0.519 188.500 o
-4 -2 -20 5.345 5.365 0.676 111.088 o
-4 -2 -19 32.661 34.144 1.317 29.230 o
-4 -2 -18 3.669 4.137 0.662 115.717 o
-4 -2 -17 6.457 6.874 0.724 96.901 o
-4 -2 -16 9.113 8.806 0.771 85.267 o
-4 -2 -15 39.772 39.966 1.365 27.219 o
-4 -2 -14 55.164 54.949 1.570 20.582 o
-4 -2 -13 70.335 70.526 1.802 15.622 o
-4 -2 -12 43.801 43.222 1.263 31.812 o
-4 -2 -11 96.211 96.506 2.157 10.903 o
-4 -2 -10 29.779 28.649 0.908 61.551 o
-4 -2 -9 95.203 93.530 2.007 12.596 o
-4 -2 -8 12.741 12.410 0.512 193.560 o
-4 -2 -7 22.811 22.621 0.669 113.367 o
-4 -2 -6 263.692 267.818 4.853 2.154 o
-4 -2 -5 438.216 439.690 7.864 0.820 o
-4 -2 -4 144.235 147.121 2.730 6.805 o
-4 -2 -3 232.136 234.780 4.212 2.860 o
-4 -2 -2 506.756 510.920 9.099 0.613 o
-4 -2 -1 5.855 5.952 0.259 754.001 o
-4 -1 -21 1.867 2.116 0.546 170.121 o
-4 -1 -20 4.499 4.505 0.655 118.140 o
-4 -1 -19 3.542 3.631 0.669 113.367 o
-4 -1 -18 2.018 2.034 0.614 134.417 o
-4 -1 -17 1.292 1.829 0.601 140.596 o
-4 -1 -16 38.384 37.038 1.345 28.055 o
-4 -1 -15 23.937 23.802 1.010 49.707 o
-4 -1 -14 172.568 168.623 3.577 3.965 o
-4 -1 -13 18.730 19.065 0.846 70.810 o
-4 -1 -12 80.674 79.086 1.898 14.088 o
-4 -1 -11 36.511 35.727 1.072 44.171 o
-4 -1 -10 32.925 33.679 0.990 51.785 o
-4 -1 -9 10.423 10.799 0.526 183.636 o
-4 -1 -8 2.013 2.321 0.307 537.668 o
-4 -1 -7 112.818 114.691 2.259 9.938 o
-4 -1 -6 370.153 363.614 6.526 1.191 o
-4 -1 -5 87.531 88.683 1.754 16.484 o
-4 -1 -4 11.130 10.840 0.375 359.926 o
-4 -1 -3 98.031 96.943 1.850 14.825 o
-4 -1 -2 583.956 572.081 10.280 0.480 o
-4 -1 -1 948.402 918.077 16.498 0.186 o
-3 -21 -4 4.435 4.102 0.621 131.479 o
-3 -21 -3 3.277 3.850 0.594 143.847 o
-3 -21 -2 1.536 1.829 0.553 165.947 o
-3 -21 -1 4.192 4.109 0.614 134.417 o
-3 -20 -7 5.931 5.406 0.635 125.885 o
-3 -20 -6 3.492 3.242 0.608 137.454 o
-3 -20 -5 0.096 -0.635 0.532 178.957 o
-3 -20 -4 4.969 5.365 0.669 113.367 o
-3 -20 -3 2.234 1.761 0.601 140.596 o
-3 -20 -2 1.653 1.816 0.587 147.212 o
-3 -20 -1 5.382 4.758 0.669 113.367 o
-3 -19 -9 3.151 2.730 0.587 147.212 o
-3 -19 -8 5.375 4.799 0.662 115.717 o
-3 -19 -7 1.923 2.034 0.594 143.847 o
-3 -19 -6 8.027 8.669 0.765 86.797 o
-3 -19 -5 1.280 1.577 0.614 134.417 o
-3 -19 -4 9.126 7.918 0.771 85.267 o
-3 -19 -3 1.080 1.433 0.608 137.454 o
-3 -19 -2 0.705 0.758 0.587 147.212 o
-3 -19 -1 2.433 1.918 0.635 125.885 o
-3 -18 -11 0.608 0.177 0.526 183.636 o
-3 -18 -10 4.404 4.649 0.642 123.221 o
-3 -18 -9 1.695 1.399 0.594 143.847 o
-3 -18 -8 7.172 7.502 0.751 89.981 o
-3 -18 -7 1.735 2.137 0.621 131.479 o
-3 -18 -6 9.862 9.304 0.812 76.886 o
-3 -18 -5 8.861 8.055 0.758 88.368 o
-3 -18 -4 3.256 2.908 0.635 125.885 o
-3 -18 -3 2.074 2.765 0.621 131.479 o
-3 -18 -2 0.575 0.737 0.573 154.305 o
-3 -18 -1 1.804 1.604 0.601 140.596 o
-3 -17 -13 2.798 3.010 0.594 143.847 o
-3 -17 -12 1.973 2.737 0.587 147.212 o
-3 -17 -11 11.409 11.195 0.805 78.194 o
-3 -17 -10 5.748 5.891 0.717 98.755 o
-3 -17 -9 18.942 19.113 1.024 48.390 o
-3 -17 -8 9.988 9.570 0.799 79.537 o
-3 -17 -7 1.476 1.611 0.601 140.596 o
-3 -17 -6 9.921 10.178 0.812 76.886 o
-3 -17 -5 1.379 1.311 0.594 143.847 o
-3 -17 -4 4.337 4.102 0.662 115.717 o
-3 -17 -3 2.462 2.601 0.621 131.479 o
-3 -17 -2 9.778 10.335 0.812 76.886 o
-3 -17 -1 13.721 13.358 0.887 64.425 o
-3 -16 -14 2.816 2.273 0.573 154.305 o
-3 -16 -13 3.231 3.229 0.608 137.454 o
-3 -16 -12 3.777 3.413 0.648 120.640 o
-3 -16 -11 0.610 0.485 0.580 150.696 o
-3 -16 -10 1.411 1.454 0.628 128.636 o
-3 -16 -9 11.194 10.683 0.833 73.151 o
-3 -16 -8 4.899 4.519 0.696 104.650 o
-3 -16 -7 44.405 44.226 1.502 22.495 o
-3 -16 -6 3.980 4.137 0.662 115.717 o
-3 -16 -5 3.304 2.689 0.628 128.636 o
-3 -16 -4 8.826 9.338 0.778 83.778 o
-3 -16 -3 3.529 3.317 0.635 125.885 o
-3 -16 -2 13.925 14.341 0.887 64.425 o
-3 -16 -1 4.001 3.993 0.642 123.221 o
-3 -15 -15 3.241 3.536 0.594 143.847 o
-3 -15 -14 3.581 3.195 0.608 137.454 o
-3 -15 -13 25.583 25.782 1.133 39.511 o
-3 -15 -12 6.946 6.478 0.744 91.640 o
-3 -15 -11 1.274 1.816 0.601 140.596 o
-3 -15 -10 36.785 38.144 1.379 26.683 o
-3 -15 -9 2.089 2.157 0.628 128.636 o
-3 -15 -8 13.535 12.949 0.867 67.504 o
-3 -15 -7 2.281 1.829 0.608 137.454 o
-3 -15 -6 12.925 12.259 0.846 70.810 o
-3 -15 -5 19.505 19.222 0.976 53.243 o
-3 -15 -4 2.185 2.096 0.573 154.305 o
-3 -15 -3 13.585 13.918 0.840 71.966 o
-3 -15 -2 0.481 0.928 0.505 198.827 o
-3 -15 -1 20.734 21.127 0.956 55.550 o
-3 -14 -16 2.933 3.140 0.580 150.696 o
-3 -14 -15 4.376 4.300 0.648 120.640 o
-3 -14 -14 0.132 0.082 0.560 161.924 o
-3 -14 -13 8.656 8.498 0.792 80.914 o
-3 -14 -12 3.270 2.730 0.621 131.479 o
-3 -14 -11 1.788 1.474 0.601 140.596 o
-3 -14 -10 9.342 8.908 0.785 82.327 o
-3 -14 -9 25.324 25.727 1.140 39.040 o
-3 -14 -8 35.684 36.246 1.331 28.633 o
-3 -14 -7 8.760 7.761 0.710 100.664 o
-3 -14 -6 5.204 5.625 0.621 131.479 o
-3 -14 -5 42.756 43.919 1.386 26.421 o
-3 -14 -4 2.882 2.655 0.532 178.957 o
-3 -14 -3 11.159 10.533 0.703 102.628 o
-3 -14 -2 16.596 15.993 0.812 76.886 o
-3 -14 -1 22.045 21.591 0.928 58.865 o
-3 -13 -17 2.832 3.338 0.601 140.596 o
-3 -13 -16 1.211 0.621 0.553 165.947 o
-3 -13 -15 9.062 8.478 0.771 85.267 o
-3 -13 -14 1.593 1.276 0.614 134.417 o
-3 -13 -13 16.368 17.318 0.962 54.765 o
-3 -13 -12 0.866 0.819 0.580 150.696 o
-3 -13 -11 17.449 17.072 0.962 54.765 o
-3 -13 -10 15.032 14.451 0.901 62.487 o
-3 -13 -9 8.308 8.034 0.730 95.098 o
-3 -13 -8 12.499 11.836 0.765 86.797 o
-3 -13 -7 5.195 4.833 0.587 147.212 o
-3 -13 -6 51.061 51.147 1.495 22.701 o
-3 -13 -5 9.318 9.468 0.669 113.367 o
-3 -13 -4 18.834 18.744 0.853 69.682 o
-3 -13 -3 43.501 43.959 1.317 29.230 o
-3 -13 -2 31.048 32.069 1.092 42.530 o
-3 -13 -1 59.103 59.448 1.590 20.055 o
-3 -12 -17 3.523 3.563 0.608 137.454 o
-3 -12 -16 4.351 4.341 0.662 115.717 o
-3 -12 -15 8.076 8.205 0.785 82.327 o
-3 -12 -14 8.185 7.952 0.758 88.368 o
-3 -12 -13 14.106 14.294 0.901 62.487 o
-3 -12 -12 19.030 19.188 1.003 50.385 o
-3 -12 -11 0.928 1.331 0.580 150.696 o
-3 -12 -10 8.610 8.430 0.724 96.901 o
-3 -12 -9 23.586 23.427 0.997 51.078 o
-3 -12 -8 13.043 12.935 0.758 88.368 o
-3 -12 -7 13.543 14.062 0.765 86.797 o
-3 -12 -6 1.935 2.137 0.478 222.199 o
-3 -12 -5 48.986 48.963 1.399 25.908 o
-3 -12 -4 18.307 18.546 0.812 76.886 o
-3 -12 -3 124.324 123.728 2.689 7.014 o
-3 -12 -2 8.041 7.795 0.573 154.305 o
-3 -12 -1 21.003 21.127 0.833 73.151 o
-3 -11 -18 2.541 2.683 0.580 150.696 o
-3 -11 -17 2.844 3.734 0.635 125.885 o
-3 -11 -16 5.569 5.693 0.710 100.664 o
-3 -11 -15 1.613 1.597 0.601 140.596 o
-3 -11 -14 0.936 1.044 0.580 150.696 o
-3 -11 -13 8.161 8.457 0.765 86.797 o
-3 -11 -12 3.026 2.922 0.614 134.417 o
-3 -11 -11 3.333 3.085 0.594 143.847 o
-3 -11 -10 1.101 1.024 0.505 198.827 o
-3 -11 -9 15.560 14.601 0.792 80.914 o
-3 -11 -8 93.002 92.506 2.205 10.436 o
-3 -11 -7 98.254 98.097 2.273 9.819 o
-3 -11 -6 13.829 13.611 0.703 102.628 o
-3 -11 -5 4.966 5.092 0.498 204.312 o
-3 -11 -4 53.820 53.072 1.406 25.657 o
-3 -11 -3 9.171 9.911 0.587 147.212 o
-3 -11 -2 16.695 16.840 0.710 100.664 o
-3 -11 -1 29.177 29.891 0.956 55.550 o
-3 -10 -18 4.832 5.829 0.662 115.717 o
-3 -10 -17 1.436 1.038 0.587 147.212 o
-3 -10 -16 1.517 1.918 0.628 128.636 o
-3 -10 -15 8.487 7.775 0.751 89.981 o
-3 -10 -14 6.861 7.461 0.744 91.640 o
-3 -10 -13 10.417 10.587 0.805 78.194 o
-3 -10 -12 26.346 26.267 1.106 41.487 o
-3 -10 -11 1.125 1.099 0.498 204.312 o
-3 -10 -10 15.631 15.986 0.812 76.886 o
-3 -10 -9 15.725 15.693 0.785 82.327 o
-3 -10 -8 30.033 30.505 1.044 46.511 o
-3 -10 -7 7.204 6.587 0.546 170.121 o
-3 -10 -6 0.542 0.464 0.382 347.186 o
-3 -10 -5 16.851 17.181 0.717 98.755 o
-3 -10 -4 8.807 8.976 0.539 174.455 o
-3 -10 -3 52.063 53.707 1.358 27.494 o
-3 -10 -2 162.300 163.141 3.249 4.805 o
-3 -10 -1 57.347 57.195 1.399 25.908 o
-3 -9 -19 0.477 0.205 0.519 188.500 o
-3 -9 -18 5.048 4.881 0.655 118.140 o
-3 -9 -17 0.200 -0.218 0.567 158.046 o
-3 -9 -16 1.559 1.625 0.601 140.596 o
-3 -9 -15 2.072 2.676 0.608 137.454 o
-3 -9 -14 6.065 6.034 0.696 104.650 o
-3 -9 -13 20.713 19.823 0.997 51.078 o
-3 -9 -12 21.900 22.717 0.976 53.243 o
-3 -9 -11 7.083 7.515 0.628 128.636 o
-3 -9 -10 2.179 2.287 0.485 215.984 o
-3 -9 -9 66.186 64.909 1.666 18.288 o
-3 -9 -8 1.694 1.877 0.430 274.320 o
-3 -9 -7 45.535 43.161 1.215 34.364 o
-3 -9 -6 5.657 5.966 0.471 228.687 o
-3 -9 -5 44.591 45.837 1.201 35.149 o
-3 -9 -4 15.707 15.877 0.635 125.885 o
-3 -9 -3 31.972 32.178 0.922 59.741 o
-3 -9 -2 142.493 143.947 2.853 6.231 o
-3 -9 -1 12.782 13.427 0.546 170.121 o
-3 -8 -19 4.736 4.935 0.648 120.640 o
-3 -8 -18 1.814 2.000 0.601 140.596 o
-3 -8 -17 4.509 4.744 0.662 115.717 o
-3 -8 -16 1.479 1.338 0.587 147.212 o
-3 -8 -15 9.235 9.652 0.792 80.914 o
-3 -8 -14 1.128 1.522 0.573 154.305 o
-3 -8 -13 1.677 1.911 0.532 178.957 o
-3 -8 -12 24.224 24.232 0.990 51.785 o
-3 -8 -11 12.255 11.911 0.703 102.628 o
-3 -8 -10 16.952 17.099 0.785 82.327 o
-3 -8 -9 15.084 14.969 0.710 100.664 o
-3 -8 -8 35.162 34.403 1.044 46.511 o
-3 -8 -7 106.130 106.069 2.273 9.819 o
-3 -8 -6 83.296 84.847 1.877 14.397 o
-3 -8 -5 3.203 3.242 0.369 373.380 o
-3 -8 -4 103.776 102.151 2.102 11.477 o
-3 -8 -3 14.232 14.478 0.546 170.121 o
-3 -8 -2 57.038 57.864 1.304 29.845 o
-3 -8 -1 7.922 7.932 0.403 312.777 o
-3 -7 -20 1.940 1.672 0.546 170.121 o
-3 -7 -19 0.508 0.771 0.553 165.947 o
-3 -7 -18 1.622 1.085 0.580 150.696 o
-3 -7 -17 0.204 0.717 0.560 161.924 o
-3 -7 -16 6.828 6.969 0.730 95.098 o
-3 -7 -15 9.860 8.771 0.771 85.267 o
-3 -7 -14 60.738 58.287 1.720 17.145 o
-3 -7 -13 2.096 2.007 0.519 188.500 o
-3 -7 -12 15.749 16.007 0.799 79.537 o
-3 -7 -11 14.157 14.157 0.730 95.098 o
-3 -7 -10 22.539 23.536 0.881 65.427 o
-3 -7 -9 10.854 11.167 0.608 137.454 o
-3 -7 -8 1.632 1.550 0.375 359.926 o
-3 -7 -7 21.962 21.782 0.751 89.981 o
-3 -7 -6 2.238 2.587 0.341 435.511 o
-3 -7 -5 10.355 10.601 0.478 222.199 o
-3 -7 -4 149.598 153.701 2.949 5.834 o
-3 -7 -3 10.411 10.730 0.444 257.699 o
-3 -7 -2 164.980 164.220 3.099 5.282 o
-3 -7 -1 274.474 275.006 4.997 2.032 o
-3 -6 -20 0.895 1.167 0.539 174.455 o
-3 -6 -19 0.257 0.280 0.546 170.121 o
-3 -6 -18 0.490 0.307 0.573 154.305 o
-3 -6 -17 7.353 6.942 0.730 95.098 o
-3 -6 -16 1.036 1.297 0.587 147.212 o
-3 -6 -15 4.159 4.273 0.648 120.640 o
-3 -6 -14 5.092 5.201 0.608 137.454 o
-3 -6 -13 15.604 16.062 0.812 76.886 o
-3 -6 -12 8.980 8.778 0.628 128.636 o
-3 -6 -11 19.925 19.345 0.812 76.886 o
-3 -6 -10 79.698 79.393 1.870 14.502 o
-3 -6 -9 19.074 18.396 0.730 95.098 o
-3 -6 -8 9.680 10.089 0.532 178.957 o
-3 -6 -7 40.803 41.468 1.079 43.614 o
-3 -6 -6 195.703 198.650 3.741 3.626 o
-3 -6 -5 191.074 191.463 3.590 3.935 o
-3 -6 -4 174.072 173.285 3.249 4.805 o
-3 -6 -3 109.666 112.383 2.184 10.633 o
-3 -6 -2 105.316 106.609 2.075 11.781 o
-3 -6 -1 74.314 74.499 1.515 22.092 o
-3 -5 -20 1.579 1.126 0.560 161.924 o
-3 -5 -19 0.626 0.532 0.573 154.305 o
-3 -5 -18 2.338 1.543 0.587 147.212 o
-3 -5 -17 0.498 0.246 0.560 161.924 o
-3 -5 -16 65.366 66.403 1.898 14.088 o
-3 -5 -15 3.116 2.765 0.594 143.847 o
-3 -5 -14 9.477 9.222 0.689 106.732 o
-3 -5 -13 6.384 6.587 0.601 140.596 o
-3 -5 -12 3.886 4.157 0.505 198.827 o
-3 -5 -11 40.104 38.854 1.160 37.674 o
-3 -5 -10 77.088 76.192 1.782 15.983 o
-3 -5 -9 11.176 10.969 0.560 161.924 o
-3 -5 -8 133.016 133.762 2.689 7.014 o
-3 -5 -7 185.042 186.575 3.536 4.058 o
-3 -5 -6 59.019 59.823 1.317 29.230 o
-3 -5 -5 181.831 184.582 3.433 4.303 o
-3 -5 -4 256.206 252.460 4.580 2.418 o
-3 -5 -3 255.812 256.323 4.614 2.383 o
-3 -5 -2 307.440 312.658 5.570 1.635 o
-3 -5 -1 139.659 142.486 2.648 7.232 o
-3 -4 -21 2.182 2.048 0.560 161.924 o
-3 -4 -20 2.474 2.300 0.594 143.847 o
-3 -4 -19 3.962 4.471 0.669 113.367 o
-3 -4 -18 5.386 4.560 0.669 113.367 o
-3 -4 -17 1.898 2.178 0.608 137.454 o
-3 -4 -16 37.320 37.905 1.365 27.219 o
-3 -4 -15 15.442 15.754 0.881 65.427 o
-3 -4 -14 6.608 6.826 0.621 131.479 o
-3 -4 -13 21.291 21.509 0.901 62.487 o
-3 -4 -12 53.764 52.635 1.440 24.455 o
-3 -4 -11 79.995 79.407 1.870 14.502 o
-3 -4 -10 1.414 2.027 0.389 335.111 o
-3 -4 -9 10.054 10.485 0.532 178.957 o
-3 -4 -8 0.950 1.352 0.307 537.668 o
-3 -4 -7 196.027 197.381 3.700 3.706 o
-3 -4 -6 310.912 313.552 5.659 1.584 o
-3 -4 -5 215.824 217.299 3.986 3.192 o
-3 -4 -4 122.350 122.213 2.328 9.363 o
-3 -4 -3 801.114 808.199 14.444 0.243 o
-3 -4 -2 98.422 98.922 1.884 14.293 o
-3 -4 -1 589.643 589.050 10.526 0.458 o
-3 -3 -21 2.416 1.986 0.546 170.121 o
-3 -3 -20 13.609 14.014 0.867 67.504 o
-3 -3 -19 0.871 0.416 0.587 147.212 o
-3 -3 -18 3.326 3.358 0.642 123.221 o
-3 -3 -17 6.298 6.614 0.724 96.901 o
-3 -3 -16 15.279 15.249 0.908 61.551 o
-3 -3 -15 52.530 52.021 1.556 20.945 o
-3 -3 -14 4.528 4.328 0.560 161.924 o
-3 -3 -13 101.467 100.417 2.328 9.363 o
-3 -3 -12 7.842 7.829 0.573 154.305 o
-3 -3 -11 153.731 151.257 3.106 5.259 o
-3 -3 -10 43.035 43.611 1.174 36.803 o
-3 -3 -9 3.669 3.891 0.375 359.926 o
-3 -3 -8 6.007 5.693 0.382 347.186 o
-3 -3 -7 36.904 36.854 0.915 60.636 o
-3 -3 -6 789.386 789.878 14.123 0.254 o
-3 -3 -5 137.988 136.049 2.567 7.701 o
-3 -3 -4 1.303 1.044 0.198 1294.620 o
-3 -3 -3 670.083 692.532 12.355 0.332 o
-3 -3 -2 1023.830 1026.080 18.307 0.151 o
-3 -3 -1 313.426 316.112 5.652 1.588 o
-3 -2 -21 2.769 3.092 0.573 154.305 o
-3 -2 -20 10.585 11.304 0.812 76.886 o
-3 -2 -19 9.734 9.679 0.819 75.609 o
-3 -2 -18 24.366 24.137 1.099 42.004 o
-3 -2 -17 56.911 56.369 1.720 17.145 o
-3 -2 -16 45.420 46.028 1.509 22.292 o
-3 -2 -15 8.072 8.191 0.676 111.088 o
-3 -2 -14 84.630 83.980 2.082 11.704 o
-3 -2 -13 11.732 11.618 0.683 108.878 o
-3 -2 -12 66.630 66.082 1.659 18.439 o
-3 -2 -11 141.555 138.657 2.881 6.114 o
-3 -2 -10 57.165 55.843 1.379 26.683 o
-3 -2 -9 194.815 192.746 3.707 3.693 o
-3 -2 -8 295.237 295.122 5.399 1.740 o
-3 -2 -7 20.659 20.123 0.608 137.454 o
-3 -2 -6 293.428 294.679 5.317 1.794 o
-3 -2 -5 195.988 195.026 3.570 3.980 o
-3 -2 -4 1.531 1.338 0.191 1388.750 o
-3 -2 -3 360.481 363.573 6.505 1.199 o
-3 -2 -2 17.078 17.625 0.444 257.699 o
-3 -2 -1 1011.370 1002.150 17.672 0.162 o
-3 -1 -21 7.002 7.420 0.683 108.878 o
-3 -1 -20 7.173 6.737 0.717 98.755 o
-3 -1 -19 4.606 4.580 0.703 102.628 o
-3 -1 -18 4.296 3.625 0.662 115.717 o
-3 -1 -17 29.513 29.215 1.208 34.753 o
-3 -1 -16 38.551 38.151 1.365 27.219 o
-3 -1 -15 1.607 1.713 0.519 188.500 o
-3 -1 -14 62.579 61.932 1.679 17.992 o
-3 -1 -13 135.671 132.124 2.867 6.172 o
-3 -1 -12 208.406 205.579 4.082 3.045 o
-3 -1 -11 156.818 155.496 3.154 5.101 o
-3 -1 -10 24.691 24.553 0.805 78.194 o
-3 -1 -9 57.148 58.144 1.338 28.342 o
-3 -1 -8 313.619 313.300 5.693 1.565 o
-3 -1 -7 60.918 60.861 1.311 29.535 o
-3 -1 -6 97.356 96.335 1.891 14.190 o
-3 -1 -5 50.704 52.526 1.099 42.004 o
-3 -1 -4 137.681 135.885 2.505 8.084 o
-3 -1 -3 126.108 129.892 2.375 8.990 o
-3 -1 -2 3.125 3.877 0.212 1132.960 o
-3 -1 -1 3705.350 3345.150 58.956 0.015 o
-2 -21 -4 0.068 -0.457 0.498 204.312 o
-2 -21 -3 0.129 -0.362 0.512 193.560 o
-2 -21 -2 2.761 3.058 0.580 150.696 o
-2 -21 -1 0.241 -0.055 0.519 188.500 o
-2 -20 -8 0.279 0.423 0.539 174.455 o
-2 -20 -7 1.647 1.925 0.553 165.947 o
-2 -20 -6 0.324 1.133 0.546 170.121 o
-2 -20 -5 1.404 1.618 0.573 154.305 o
-2 -20 -4 10.148 10.102 0.778 83.778 o
-2 -20 -3 0.256 0.648 0.567 158.046 o
-2 -20 -2 6.205 6.546 0.717 98.755 o
-2 -20 -1 3.864 4.300 0.662 115.717 o
-2 -19 -10 2.671 2.307 0.587 147.212 o
-2 -19 -9 3.592 3.590 0.608 137.454 o
-2 -19 -8 5.170 5.836 0.676 111.088 o
-2 -19 -7 2.697 2.430 0.608 137.454 o
-2 -19 -6 1.966 1.345 0.594 143.847 o
-2 -19 -5 0.412 0.956 0.587 147.212 o
-2 -19 -4 1.879 1.925 0.621 131.479 o
-2 -19 -3 1.951 1.611 0.614 134.417 o
-2 -19 -2 7.474 8.287 0.778 83.778 o
-2 -19 -1 3.905 4.157 0.683 108.878 o
-2 -18 -11 0.036 -0.007 0.519 188.500 o
-2 -18 -10 6.480 6.355 0.696 104.650 o
-2 -18 -9 1.281 0.771 0.573 154.305 o
-2 -18 -8 0.556 0.464 0.580 150.696 o
-2 -18 -7 6.373 6.300 0.737 93.345 o
-2 -18 -6 3.381 3.263 0.669 113.367 o
-2 -18 -5 0.414 1.072 0.573 154.305 o
-2 -18 -4 0.416 0.191 0.567 158.046 o
-2 -18 -3 1.645 1.754 0.601 140.596 o
-2 -18 -2 1.780 2.962 0.621 131.479 o
-2 -18 -1 7.332 6.928 0.730 95.098 o
-2 -17 -13 3.526 3.474 0.587 147.212 o
-2 -17 -12 0.000 0.007 0.532 178.957 o
-2 -17 -11 0.992 0.983 0.560 161.924 o
-2 -17 -10 9.991 10.034 0.805 78.194 o
-2 -17 -9 3.726 4.335 0.689 106.732 o
-2 -17 -8 7.218 7.133 0.744 91.640 o
-2 -17 -7 4.179 4.771 0.683 108.878 o
-2 -17 -6 1.137 1.720 0.601 140.596 o
-2 -17 -5 7.064 6.915 0.730 95.098 o
-2 -17 -4 6.251 5.891 0.710 100.664 o
-2 -17 -3 1.976 1.488 0.601 140.596 o
-2 -17 -2 12.114 13.120 0.874 66.454 o
-2 -17 -1 16.152 15.843 0.935 58.009 o
-2 -16 -14 1.805 2.123 0.553 165.947 o
-2 -16 -13 3.015 2.491 0.608 137.454 o
-2 -16 -12 10.705 11.120 0.819 75.609 o
-2 -16 -11 6.111 6.881 0.744 91.640 o
-2 -16 -10 4.233 4.150 0.655 118.140 o
-2 -16 -9 1.771 1.795 0.601 140.596 o
-2 -16 -8 1.498 1.468 0.601 140.596 o
-2 -16 -7 7.952 7.870 0.758 88.368 o
-2 -16 -6 1.265 1.945 0.587 147.212 o
-2 -16 -5 11.868 12.075 0.846 70.810 o
-2 -16 -4 15.008 14.778 0.894 63.445 o
-2 -16 -3 22.359 23.297 1.072 44.171 o
-2 -16 -2 4.687 4.307 0.655 118.140 o
-2 -16 -1 4.283 4.471 0.642 123.221 o
-2 -15 -15 5.434 5.065 0.635 125.885 o
-2 -15 -14 0.452 0.259 0.553 165.947 o
-2 -15 -13 0.357 0.273 0.567 158.046 o
-2 -15 -12 4.859 4.505 0.696 104.650 o
-2 -15 -11 2.063 2.082 0.614 134.417 o
-2 -15 -10 8.182 7.952 0.765 86.797 o
-2 -15 -9 10.226 9.959 0.812 76.886 o
-2 -15 -8 1.682 1.720 0.608 137.454 o
-2 -15 -7 1.676 0.976 0.580 150.696 o
-2 -15 -6 16.808 16.758 0.928 58.865 o
-2 -15 -5 1.487 1.788 0.567 158.046 o
-2 -15 -4 5.803 5.727 0.655 118.140 o
-2 -15 -3 2.160 2.430 0.539 174.455 o
-2 -15 -2 4.565 4.382 0.587 147.212 o
-2 -15 -1 7.501 7.386 0.655 118.140 o
-2 -14 -16 0.849 0.942 0.532 178.957 o
-2 -14 -15 6.370 6.089 0.696 104.650 o
-2 -14 -14 3.364 2.703 0.642 123.221 o
-2 -14 -13 3.189 3.543 0.655 118.140 o
-2 -14 -12 1.544 1.454 0.601 140.596 o
-2 -14 -11 20.956 21.338 1.051 45.909 o
-2 -14 -10 6.044 6.123 0.717 98.755 o
-2 -14 -9 4.215 4.758 0.669 113.367 o
-2 -14 -8 2.279 2.444 0.594 143.847 o
-2 -14 -7 23.715 23.386 1.051 45.909 o
-2 -14 -6 0.804 0.737 0.505 198.827 o
-2 -14 -5 14.052 14.799 0.812 76.886 o
-2 -14 -4 16.415 17.393 0.860 68.580 o
-2 -14 -3 9.929 10.055 0.689 106.732 o
-2 -14 -2 8.187 7.905 0.635 125.885 o
-2 -14 -1 12.450 12.655 0.737 93.345 o
-2 -13 -17 8.335 8.601 0.689 106.732 o
-2 -13 -16 2.888 3.072 0.608 137.454 o
-2 -13 -15 17.535 17.884 0.976 53.243 o
-2 -13 -14 5.928 6.335 0.737 93.345 o
-2 -13 -13 11.456 10.949 0.833 73.151 o
-2 -13 -12 16.896 15.945 0.935 58.009 o
-2 -13 -11 1.437 2.805 0.614 134.417 o
-2 -13 -10 0.150 0.225 0.546 170.121 o
-2 -13 -9 11.363 12.737 0.826 74.365 o
-2 -13 -8 4.388 4.178 0.580 150.696 o
-2 -13 -7 1.246 0.956 0.498 204.312 o
-2 -13 -6 6.735 6.341 0.601 140.596 o
-2 -13 -5 41.706 41.570 1.297 30.160 o
-2 -13 -4 33.860 33.734 1.140 39.040 o
-2 -13 -3 21.552 21.167 0.887 64.425 o
-2 -13 -2 23.994 24.369 0.942 57.172 o
-2 -13 -1 41.622 42.888 1.283 30.805 o
-2 -12 -17 2.180 2.696 0.594 143.847 o
-2 -12 -16 4.789 4.683 0.676 111.088 o
-2 -12 -15 6.346 6.444 0.751 89.981 o
-2 -12 -14 3.340 2.908 0.628 128.636 o
-2 -12 -13 2.020 2.041 0.614 134.417 o
-2 -12 -12 6.563 6.778 0.717 98.755 o
-2 -12 -11 6.234 6.819 0.710 100.664 o
-2 -12 -10 28.590 29.366 1.174 36.803 o
-2 -12 -9 12.588 11.973 0.765 86.797 o
-2 -12 -8 5.818 5.550 0.594 143.847 o
-2 -12 -7 52.313 52.001 1.488 22.910 o
-2 -12 -6 1.431 1.932 0.478 222.199 o
-2 -12 -5 52.969 51.680 1.440 24.455 o
-2 -12 -4 9.460 9.577 0.621 131.479 o
-2 -12 -3 81.426 79.946 1.918 13.789 o
-2 -12 -2 10.165 10.423 0.614 134.417 o
-2 -12 -1 15.746 16.294 0.730 95.098 o
-2 -11 -18 2.920 3.679 0.594 143.847 o
-2 -11 -17 13.804 13.017 0.846 70.810 o
-2 -11 -16 5.257 5.024 0.696 104.650 o
-2 -11 -15 1.292 1.358 0.587 147.212 o
-2 -11 -14 8.141 8.246 0.765 86.797 o
-2 -11 -13 1.627 1.413 0.580 150.696 o
-2 -11 -12 5.260 5.263 0.676 111.088 o
-2 -11 -11 19.069 18.389 0.949 56.352 o
-2 -11 -10 41.577 41.768 1.345 28.055 o
-2 -11 -9 24.585 25.427 1.003 50.385 o
-2 -11 -8 43.068 42.424 1.304 29.845 o
-2 -11 -7 13.473 13.365 0.717 98.755 o
-2 -11 -6 90.792 90.574 2.116 11.330 o
-2 -11 -5 70.490 69.175 1.706 17.420 o
-2 -11 -4 52.676 52.983 1.406 25.657 o
-2 -11 -3 21.485 22.601 0.833 73.151 o
-2 -11 -2 187.928 188.282 3.754 3.599 o
-2 -11 -1 19.527 20.055 0.765 86.797 o
-2 -10 -19 2.457 2.560 0.587 147.212 o
-2 -10 -18 10.051 9.918 0.778 83.778 o
-2 -10 -17 3.300 3.502 0.655 118.140 o
-2 -10 -16 5.925 6.075 0.696 104.650 o
-2 -10 -15 2.096 2.109 0.614 134.417 o
-2 -10 -14 7.710 7.700 0.744 91.640 o
-2 -10 -13 5.131 5.297 0.676 111.088 o
-2 -10 -12 59.264 59.598 1.747 16.613 o
-2 -10 -11 0.796 1.024 0.485 215.984 o
-2 -10 -10 45.111 44.437 1.358 27.494 o
-2 -10 -9 32.828 33.222 1.119 40.481 o
-2 -10 -8 0.559 0.382 0.423 283.241 o
-2 -10 -7 63.835 62.908 1.604 19.715 o
-2 -10 -6 15.408 15.488 0.703 102.628 o
-2 -10 -5 43.336 42.233 1.181 36.379 o
-2 -10 -4 166.787 168.254 3.372 4.462 o
-2 -10 -3 399.744 399.942 7.386 0.930 o
-2 -10 -2 29.099 29.174 0.901 62.487 o
-2 -10 -1 21.158 21.577 0.751 89.981 o
-2 -9 -19 1.054 0.928 0.546 170.121 o
-2 -9 -18 6.310 6.689 0.724 96.901 o
-2 -9 -17 23.783 24.649 1.133 39.511 o
-2 -9 -16 26.021 26.942 1.160 37.674 o
-2 -9 -15 5.022 5.434 0.696 104.650 o
-2 -9 -14 21.053 19.679 1.003 50.385 o
-2 -9 -13 18.004 18.553 0.949 56.352 o
-2 -9 -12 18.449 18.321 0.894 63.445 o
-2 -9 -11 9.503 9.529 0.676 111.088 o
-2 -9 -10 7.013 8.075 0.614 134.417 o
-2 -9 -9 118.778 119.339 2.628 7.345 o
-2 -9 -8 63.019 62.362 1.584 20.229 o
-2 -9 -7 69.282 69.530 1.679 17.992 o
-2 -9 -6 78.310 78.827 1.809 15.504 o
-2 -9 -5 134.529 137.264 2.812 6.414 o
-2 -9 -4 100.180 100.042 2.137 11.114 o
-2 -9 -3 175.757 175.510 3.406 4.373 o
-2 -9 -2 61.607 61.967 1.413 25.410 o
-2 -9 -1 53.221 53.516 1.256 32.159 o
-2 -8 -20 1.116 0.867 0.546 170.121 o
-2 -8 -19 25.925 24.901 1.085 43.067 o
-2 -8 -18 7.747 8.014 0.758 88.368 o
-2 -8 -17 12.959 12.806 0.860 68.580 o
-2 -8 -16 9.063 8.669 0.778 83.778 o
-2 -8 -15 10.095 10.089 0.792 80.914 o
-2 -8 -14 1.589 1.666 0.567 158.046 o
-2 -8 -13 5.604 5.659 0.614 134.417 o
-2 -8 -12 11.550 11.434 0.717 98.755 o
-2 -8 -11 150.811 150.165 3.229 4.867 o
-2 -8 -10 194.730 189.872 3.870 3.387 o
-2 -8 -9 73.076 72.813 1.768 16.231 o
-2 -8 -8 44.151 44.226 1.215 34.364 o
-2 -8 -7 14.801 14.703 0.635 125.885 o
-2 -8 -6 38.199 39.304 1.065 44.739 o
-2 -8 -5 27.409 27.372 0.805 78.194 o
-2 -8 -4 24.066 24.294 0.730 95.098 o
-2 -8 -3 180.224 179.251 3.420 4.338 o
-2 -8 -2 324.469 327.075 5.986 1.416 o
-2 -8 -1 11.161 11.413 0.471 228.687 o
-2 -7 -20 4.040 3.747 0.601 140.596 o
-2 -7 -19 4.011 3.010 0.635 125.885 o
-2 -7 -18 10.020 10.123 0.826 74.365 o
-2 -7 -17 1.569 2.082 0.608 137.454 o
-2 -7 -16 29.105 28.676 1.195 35.552 o
-2 -7 -15 8.599 8.109 0.751 89.981 o
-2 -7 -14 31.502 31.543 1.208 34.753 o
-2 -7 -13 4.967 5.283 0.594 143.847 o
-2 -7 -12 7.872 7.898 0.621 131.479 o
-2 -7 -11 42.229 42.376 1.270 31.471 o
-2 -7 -10 48.081 46.895 1.317 29.230 o
-2 -7 -9 130.540 131.093 2.758 6.671 o
-2 -7 -8 66.556 64.342 1.543 21.317 o
-2 -7 -7 90.782 91.987 1.993 12.770 o
-2 -7 -6 100.076 99.455 2.068 11.859 o
-2 -7 -5 331.795 332.843 6.096 1.365 o
-2 -7 -4 202.056 203.217 3.823 3.472 o
-2 -7 -3 490.207 493.943 8.915 0.638 o
-2 -7 -2 345.975 340.481 6.178 1.329 o
-2 -7 -1 349.403 352.584 6.375 1.248 o
-2 -6 -20 3.449 3.215 0.601 140.596 o
-2 -6 -19 1.140 1.133 0.587 147.212 o
-2 -6 -18 7.239 7.222 0.724 96.901 o
-2 -6 -17 15.767 14.730 0.915 60.636 o
-2 -6 -16 15.839 15.522 0.922 59.741 o
-2 -6 -15 3.651 3.980 0.635 125.885 o
-2 -6 -14 9.200 9.420 0.703 102.628 o
-2 -6 -13 5.818 5.324 0.580 150.696 o
-2 -6 -12 34.277 32.935 1.106 41.487 o
-2 -6 -11 7.300 7.106 0.560 161.924 o
-2 -6 -10 36.885 36.847 1.106 41.487 o
-2 -6 -9 63.641 63.871 1.543 21.317 o
-2 -6 -8 122.062 121.735 2.519 7.996 o
-2 -6 -7 18.259 17.816 0.621 131.479 o
-2 -6 -6 142.635 140.643 2.751 6.704 o
-2 -6 -5 104.116 106.847 2.130 11.185 o
-2 -6 -4 422.139 422.523 7.611 0.876 o
-2 -6 -3 222.649 221.633 4.082 3.045 o
-2 -6 -2 434.984 435.151 7.843 0.825 o
-2 -6 -1 83.863 83.728 1.672 18.139 o
-2 -5 -21 0.514 0.184 0.526 183.636 o
-2 -5 -20 18.297 19.010 0.956 55.550 o
-2 -5 -19 2.793 2.608 0.621 131.479 o
-2 -5 -18 7.222 7.447 0.730 95.098 o
-2 -5 -17 12.143 11.413 0.840 71.966 o
-2 -5 -16 12.803 12.410 0.846 70.810 o
-2 -5 -15 3.873 4.369 0.621 131.479 o
-2 -5 -14 5.287 5.283 0.594 143.847 o
-2 -5 -13 6.693 7.270 0.601 140.596 o
-2 -5 -12 25.655 25.270 0.949 56.352 o
-2 -5 -11 160.034 157.810 3.270 4.745 o
-2 -5 -10 71.206 72.055 1.713 17.282 o
-2 -5 -9 2.412 2.519 0.375 359.926 o
-2 -5 -8 197.318 194.343 3.727 3.652 o
-2 -5 -7 23.423 23.522 0.703 102.628 o
-2 -5 -6 261.129 266.276 4.901 2.112 o
-2 -5 -5 289.891 292.993 5.338 1.780 o
-2 -5 -4 132.360 135.052 2.573 7.660 o
-2 -5 -3 88.254 92.103 1.802 15.622 o
-2 -5 -2 413.310 418.953 7.570 0.885 o
-2 -5 -1 257.944 266.241 4.812 2.191 o
-2 -4 -21 4.975 4.908 0.614 134.417 o
-2 -4 -20 4.277 3.911 0.635 125.885 o
-2 -4 -19 0.232 -0.027 0.560 161.924 o
-2 -4 -18 16.863 16.062 0.942 57.172 o
-2 -4 -17 9.033 8.526 0.765 86.797 o
-2 -4 -16 8.985 8.444 0.751 89.981 o
-2 -4 -15 10.884 10.874 0.765 86.797 o
-2 -4 -14 95.717 94.520 2.294 9.644 o
-2 -4 -13 31.193 30.178 1.065 44.739 o
-2 -4 -12 35.901 35.011 1.113 40.979 o
-2 -4 -11 18.477 18.335 0.751 89.981 o
-2 -4 -10 71.410 71.141 1.672 18.139 o
-2 -4 -9 5.540 5.631 0.423 283.241 o
-2 -4 -8 53.457 53.891 1.256 32.159 o
-2 -4 -7 5.944 6.027 0.355 402.654 o
-2 -4 -6 164.157 161.360 3.058 5.425 o
-2 -4 -5 317.154 319.450 5.761 1.528 o
-2 -4 -4 425.886 422.973 7.611 0.876 o
-2 -4 -3 197.866 192.800 3.529 4.073 o
-2 -4 -2 44.954 45.939 0.956 55.550 o
-2 -4 -1 593.176 607.344 10.956 0.423 o
-2 -3 -21 1.934 2.109 0.546 170.121 o
-2 -3 -20 1.050 0.696 0.560 161.924 o
-2 -3 -19 8.849 8.608 0.785 82.327 o
-2 -3 -18 8.618 9.406 0.778 83.778 o
-2 -3 -17 15.376 14.990 0.915 60.636 o
-2 -3 -16 13.691 12.696 0.846 70.810 o
-2 -3 -15 8.240 8.526 0.683 108.878 o
-2 -3 -14 3.780 4.102 0.546 170.121 o
-2 -3 -13 13.013 13.632 0.724 96.901 o
-2 -3 -12 6.421 6.846 0.546 170.121 o
-2 -3 -11 6.744 7.065 0.512 193.560 o
-2 -3 -10 18.933 18.690 0.703 102.628 o
-2 -3 -9 51.707 50.922 1.229 33.604 o
-2 -3 -8 19.063 19.618 0.628 128.636 o
-2 -3 -7 33.131 32.062 0.819 75.609 o
-2 -3 -6 78.212 79.025 1.604 19.715 o
-2 -3 -5 67.811 67.734 1.379 26.683 o
-2 -3 -4 6.020 6.341 0.280 647.696 o
-2 -3 -3 68.379 68.506 1.352 27.772 o
-2 -3 -2 755.456 735.556 13.379 0.283 o
-2 -3 -1 1040.720 1021.510 18.103 0.155 o
-2 -2 -21 2.604 3.113 0.573 154.305 o
-2 -2 -20 1.004 1.379 0.573 154.305 o
-2 -2 -19 21.344 20.908 1.065 44.739 o
-2 -2 -18 17.852 18.007 0.983 52.507 o
-2 -2 -17 10.408 10.403 0.812 76.886 o
-2 -2 -16 4.005 4.225 0.635 125.885 o
-2 -2 -15 1.838 1.556 0.512 193.560 o
-2 -2 -14 55.298 55.973 1.570 20.582 o
-2 -2 -13 32.255 31.666 1.079 43.614 o
-2 -2 -12 31.546 31.325 1.017 49.042 o
-2 -2 -11 55.275 55.386 1.413 25.410 o
-2 -2 -10 19.815 19.720 0.717 98.755 o
-2 -2 -9 27.803 27.679 0.799 79.537 o
-2 -2 -8 50.521 49.700 1.154 38.121 o
-2 -2 -7 403.480 400.031 7.222 0.973 o
-2 -2 -6 13.780 13.632 0.444 257.699 o
-2 -2 -5 53.788 53.038 1.113 40.979 o
-2 -2 -4 391.171 387.389 6.976 1.042 o
-2 -2 -3 779.439 768.294 13.850 0.264 o
-2 -2 -2 68.177 67.680 1.290 30.480 o
-2 -2 -1 1192.570 1176.920 21.092 0.114 o
-2 -1 -21 0.044 0.212 0.512 193.560 o
-2 -1 -20 4.643 4.321 0.655 118.140 o
-2 -1 -19 38.559 39.147 1.427 24.926 o
-2 -1 -18 3.486 3.399 0.648 120.640 o
-2 -1 -17 1.764 1.741 0.587 147.212 o
-2 -1 -16 4.308 4.041 0.621 131.479 o
-2 -1 -15 2.102 2.061 0.512 193.560 o
-2 -1 -14 5.149 5.242 0.567 158.046 o
-2 -1 -13 157.128 156.036 3.297 4.667 o
-2 -1 -12 37.525 38.164 1.147 38.576 o
-2 -1 -11 5.592 5.331 0.457 242.543 o
-2 -1 -10 17.916 17.693 0.669 113.367 o
-2 -1 -9 95.979 95.817 2.000 12.682 o
-2 -1 -8 78.738 76.793 1.625 19.221 o
-2 -1 -7 98.476 99.059 1.973 13.036 o
-2 -1 -6 180.238 181.039 3.372 4.462 o
-2 -1 -5 597.730 591.507 10.730 0.441 o
-2 -1 -4 615.867 612.415 11.092 0.412 o
-2 -1 -3 412.630 414.468 7.502 0.901 o
-2 -1 -2 192.602 194.268 3.509 4.121 o
-2 -1 -1 373.796 363.908 6.573 1.174 o
-1 -21 -5 7.246 7.181 0.689 106.732 o
-1 -21 -4 1.413 1.570 0.539 174.455 o
-1 -21 -3 1.550 1.747 0.546 170.121 o
-1 -21 -2 0.418 0.505 0.532 178.957 o
-1 -21 -1 1.984 2.000 0.567 158.046 o
-1 -20 -8 3.189 2.860 0.594 143.847 o
-1 -20 -7 0.804 0.294 0.526 183.636 o
-1 -20 -6 1.257 1.051 0.567 158.046 o
-1 -20 -5 6.489 6.942 0.703 102.628 o
-1 -20 -4 2.705 2.567 0.608 137.454 o
-1 -20 -3 5.391 5.447 0.696 104.650 o
-1 -20 -2 7.908 8.826 0.765 86.797 o
-1 -20 -1 8.423 7.898 0.765 86.797 o
-1 -19 -10 1.669 1.488 0.539 174.455 o
-1 -19 -9 6.250 6.737 0.676 111.088 o
-1 -19 -8 7.233 7.208 0.717 98.755 o
-1 -19 -7 0.563 0.853 0.573 154.305 o
-1 -19 -6 10.195 11.010 0.833 73.151 o
-1 -19 -5 3.920 3.788 0.662 115.717 o
-1 -19 -4 9.502 9.229 0.812 76.886 o
-1 -19 -3 1.809 2.191 0.628 128.636 o
-1 -19 -2 5.699 6.300 0.737 93.345 o
-1 -19 -1 1.186 0.724 0.573 154.305 o
-1 -18 -12 1.651 1.474 0.553 165.947 o
-1 -18 -11 1.618 1.720 0.560 161.924 o
-1 -18 -10 2.440 2.130 0.594 143.847 o
-1 -18 -9 8.693 9.570 0.785 82.327 o
-1 -18 -8 1.565 1.734 0.614 134.417 o
-1 -18 -7 1.221 0.730 0.608 137.454 o
-1 -18 -6 0.749 1.003 0.580 150.696 o
-1 -18 -5 12.739 13.277 0.867 67.504 o
-1 -18 -4 8.545 8.792 0.778 83.778 o
-1 -18 -3 4.385 4.205 0.676 111.088 o
-1 -18 -2 2.264 2.041 0.614 134.417 o
-1 -18 -1 10.070 9.809 0.812 76.886 o
-1 -17 -13 0.395 0.546 0.512 193.560 o
-1 -17 -12 0.081 -0.109 0.526 183.636 o
-1 -17 -11 9.068 8.567 0.765 86.797 o
-1 -17 -10 0.274 -0.212 0.567 158.046 o
-1 -17 -9 3.338 3.304 0.669 113.367 o
-1 -17 -8 4.755 4.505 0.676 111.088 o
-1 -17 -7 1.064 1.747 0.601 140.596 o
-1 -17 -6 0.525 0.096 0.567 158.046 o
-1 -17 -5 4.568 4.874 0.683 108.878 o
-1 -17 -4 2.389 2.771 0.635 125.885 o
-1 -17 -3 8.617 9.652 0.799 79.537 o
-1 -17 -2 2.619 2.922 0.628 128.636 o
-1 -17 -1 30.390 30.717 1.242 32.870 o
-1 -16 -14 5.783 6.464 0.655 118.140 o
-1 -16 -13 0.796 0.969 0.553 165.947 o
-1 -16 -12 4.346 3.625 0.655 118.140 o
-1 -16 -11 2.016 2.191 0.621 131.479 o
-1 -16 -10 12.673 12.744 0.860 68.580 o
-1 -16 -9 1.347 1.345 0.601 140.596 o
-1 -16 -8 2.906 2.983 0.635 125.885 o
-1 -16 -7 6.675 7.017 0.730 95.098 o
-1 -16 -6 7.732 7.577 0.744 91.640 o
-1 -16 -5 1.088 1.065 0.573 154.305 o
-1 -16 -4 5.676 5.700 0.689 106.732 o
-1 -16 -3 5.549 6.294 0.703 102.628 o
-1 -16 -2 19.703 19.024 0.976 53.243 o
-1 -16 -1 4.425 4.225 0.648 120.640 o
-1 -15 -15 0.147 0.997 0.526 183.636 o
-1 -15 -14 1.462 1.427 0.580 150.696 o
-1 -15 -13 4.687 4.034 0.676 111.088 o
-1 -15 -12 11.125 11.044 0.853 69.682 o
-1 -15 -11 7.115 6.922 0.730 95.098 o
-1 -15 -10 14.412 14.328 0.908 61.551 o
-1 -15 -9 18.364 18.922 0.997 51.078 o
-1 -15 -8 10.268 10.464 0.812 76.886 o
-1 -15 -7 0.090 -0.164 0.546 170.121 o
-1 -15 -6 8.515 8.710 0.744 91.640 o
-1 -15 -5 19.700 19.625 0.976 53.243 o
-1 -15 -4 33.063 33.209 1.208 34.753 o
-1 -15 -3 3.051 2.874 0.560 161.924 o
-1 -15 -2 1.512 1.945 0.532 178.957 o
-1 -15 -1 33.605 34.035 1.208 34.753 o
-1 -14 -16 3.656 3.638 0.601 140.596 o
-1 -14 -15 15.268 14.928 0.887 64.425 o
-1 -14 -14 1.024 0.505 0.580 150.696 o
-1 -14 -13 9.332 8.730 0.799 79.537 o
-1 -14 -12 0.285 0.526 0.567 158.046 o
-1 -14 -11 1.170 1.065 0.594 143.847 o
-1 -14 -10 4.678 4.567 0.676 111.088 o
-1 -14 -9 11.796 11.222 0.826 74.365 o
-1 -14 -8 8.829 8.198 0.737 93.345 o
-1 -14 -7 30.599 31.557 1.215 34.364 o
-1 -14 -6 8.985 8.669 0.689 106.732 o
-1 -14 -5 19.826 20.731 0.935 58.009 o
-1 -14 -4 81.537 82.185 2.082 11.704 o
-1 -14 -3 21.350 21.556 0.935 58.009 o
-1 -14 -2 0.874 0.724 0.471 228.687 o
-1 -14 -1 4.119 4.116 0.539 174.455 o
-1 -13 -17 0.501 -0.669 0.505 198.827 o
-1 -13 -16 4.006 3.515 0.628 128.636 o
-1 -13 -15 10.307 10.102 0.819 75.609 o
-1 -13 -14 6.697 6.635 0.751 89.981 o
-1 -13 -13 10.019 10.157 0.805 78.194 o
-1 -13 -12 11.699 11.905 0.853 69.682 o
-1 -13 -11 8.450 8.430 0.765 86.797 o
-1 -13 -10 44.186 43.099 1.454 23.998 o
-1 -13 -9 16.193 15.945 0.908 61.551 o
-1 -13 -8 46.520 47.011 1.468 23.554 o
-1 -13 -7 2.693 3.345 0.546 170.121 o
-1 -13 -6 32.535 32.731 1.154 38.121 o
-1 -13 -5 1.077 1.208 0.478 222.199 o
-1 -13 -4 9.840 10.867 0.683 108.878 o
-1 -13 -3 51.824 50.785 1.447 24.225 o
-1 -13 -2 56.652 55.011 1.515 22.092 o
-1 -13 -1 19.839 19.481 0.833 73.151 o
-1 -12 -18 6.572 7.065 0.683 108.878 o
-1 -12 -17 3.680 3.174 0.608 137.454 o
-1 -12 -16 10.730 10.812 0.819 75.609 o
-1 -12 -15 10.176 11.113 0.853 69.682 o
-1 -12 -14 22.017 22.369 1.072 44.171 o
-1 -12 -13 12.257 12.219 0.860 68.580 o
-1 -12 -12 27.906 27.147 1.160 37.674 o
-1 -12 -11 36.837 37.516 1.345 28.055 o
-1 -12 -10 10.308 11.092 0.778 83.778 o
-1 -12 -9 4.575 3.836 0.573 154.305 o
-1 -12 -8 28.642 28.458 1.072 44.171 o
-1 -12 -7 6.962 6.758 0.601 140.596 o
-1 -12 -6 112.868 109.312 2.512 8.040 o
-1 -12 -5 29.385 29.550 1.024 48.390 o
-1 -12 -4 3.742 3.966 0.491 210.026 o
-1 -12 -3 57.894 58.171 1.529 21.699 o
-1 -12 -2 15.332 16.430 0.737 93.345 o
-1 -12 -1 6.210 6.061 0.512 193.560 o
-1 -11 -18 8.318 8.567 0.724 96.901 o
-1 -11 -17 15.906 16.321 0.928 58.865 o
-1 -11 -16 9.837 11.010 0.840 71.966 o
-1 -11 -15 19.303 19.365 1.010 49.707 o
-1 -11 -14 15.191 15.372 0.922 59.741 o
-1 -11 -13 37.035 37.031 1.358 27.494 o
-1 -11 -12 6.979 6.580 0.696 104.650 o
-1 -11 -11 50.956 51.823 1.563 20.762 o
-1 -11 -10 11.019 11.167 0.737 93.345 o
-1 -11 -9 44.992 43.454 1.352 27.772 o
-1 -11 -8 38.887 38.785 1.229 33.604 o
-1 -11 -7 1.031 0.928 0.437 265.815 o
-1 -11 -6 8.648 8.799 0.587 147.212 o
-1 -11 -5 77.419 77.482 1.863 14.609 o
-1 -11 -4 12.375 13.133 0.648 120.640 o
-1 -11 -3 17.515 16.696 0.710 100.664 o
-1 -11 -2 68.027 68.690 1.659 18.439 o
-1 -11 -1 12.184 12.505 0.608 137.454 o
-1 -10 -19 1.269 1.522 0.532 178.957 o
-1 -10 -18 9.707 10.471 0.778 83.778 o
-1 -10 -17 2.242 1.857 0.614 134.417 o
-1 -10 -16 8.499 8.614 0.765 86.797 o
-1 -10 -15 11.811 12.007 0.846 70.810 o
-1 -10 -14 5.598 5.816 0.696 104.650 o
-1 -10 -13 0.816 0.314 0.539 174.455 o
-1 -10 -12 4.597 4.451 0.621 131.479 o
-1 -10 -11 11.199 11.024 0.724 96.901 o
-1 -10 -10 37.140 36.212 1.208 34.753 o
-1 -10 -9 10.535 10.253 0.662 115.717 o
-1 -10 -8 29.003 28.526 0.997 51.078 o
-1 -10 -7 57.764 56.765 1.495 22.701 o
-1 -10 -6 50.626 51.106 1.365 27.219 o
-1 -10 -5 162.384 165.817 3.386 4.426 o
-1 -10 -4 26.017 26.150 0.860 68.580 o
-1 -10 -3 104.334 104.998 2.266 9.878 o
-1 -10 -2 16.949 17.686 0.676 111.088 o
-1 -10 -1 139.801 142.329 2.908 6.000 o
-1 -9 -19 1.778 1.863 0.560 161.924 o
-1 -9 -18 7.472 7.788 0.744 91.640 o
-1 -9 -17 4.647 4.833 0.703 102.628 o
-1 -9 -16 5.220 5.229 0.703 102.628 o
-1 -9 -15 13.478 14.150 0.894 63.445 o
-1 -9 -14 17.864 16.901 0.942 57.172 o
-1 -9 -13 2.407 2.355 0.573 154.305 o
-1 -9 -12 39.714 38.813 1.290 30.480 o
-1 -9 -11 71.729 71.325 1.863 14.609 o
-1 -9 -10 22.247 20.935 0.881 65.427 o
-1 -9 -9 58.887 59.263 1.570 20.582 o
-1 -9 -8 73.634 72.178 1.761 16.357 o
-1 -9 -7 20.417 21.079 0.792 80.914 o
-1 -9 -6 4.605 4.655 0.437 265.815 o
-1 -9 -5 20.325 21.092 0.744 91.640 o
-1 -9 -4 29.566 29.072 0.874 66.454 o
-1 -9 -3 40.429 41.277 1.058 45.319 o
-1 -9 -2 82.301 83.912 1.809 15.504 o
-1 -9 -1 185.213 185.654 3.590 3.935 o
-1 -8 -20 4.856 4.512 0.635 125.885 o
-1 -8 -19 7.238 6.560 0.696 104.650 o
-1 -8 -18 4.578 4.567 0.676 111.088 o
-1 -8 -17 16.282 16.348 0.935 58.009 o
-1 -8 -16 4.596 5.495 0.683 108.878 o
-1 -8 -15 4.603 4.730 0.669 113.367 o
-1 -8 -14 11.501 11.167 0.799 79.537 o
-1 -8 -13 13.424 13.249 0.785 82.327 o
-1 -8 -12 38.222 37.550 1.242 32.870 o
-1 -8 -11 16.701 17.010 0.805 78.194 o
-1 -8 -10 15.026 14.068 0.717 98.755 o
-1 -8 -9 32.491 32.895 1.044 46.511 o
-1 -8 -8 200.043 199.442 3.973 3.214 o
-1 -8 -7 15.671 15.836 0.655 118.140 o
-1 -8 -6 4.607 4.471 0.403 312.777 o
-1 -8 -5 36.171 36.635 0.976 53.243 o
-1 -8 -4 183.719 186.596 3.604 3.905 o
-1 -8 -3 8.993 9.236 0.437 265.815 o
-1 -8 -2 284.292 289.668 5.393 1.745 o
-1 -8 -1 11.294 11.031 0.451 249.949 o
-1 -7 -20 0.296 0.191 0.512 193.560 o
-1 -7 -19 2.723 2.116 0.608 137.454 o
-1 -7 -18 1.908 1.611 0.614 134.417 o
-1 -7 -17 5.238 5.304 0.696 104.650 o
-1 -7 -16 28.383 29.297 1.201 35.149 o
-1 -7 -15 2.145 2.430 0.608 137.454 o
-1 -7 -14 14.147 13.638 0.840 71.966 o
-1 -7 -13 13.381 13.038 0.765 86.797 o
-1 -7 -12 55.723 56.096 1.570 20.582 o
-1 -7 -11 85.150 86.554 2.075 11.781 o
-1 -7 -10 20.452 20.123 0.812 76.886 o
-1 -7 -9 33.723 33.454 1.024 48.390 o
-1 -7 -8 24.744 25.004 0.833 73.151 o
-1 -7 -7 42.330 43.243 1.133 39.511 o
-1 -7 -6 194.726 197.490 3.802 3.509 o
-1 -7 -5 93.975 93.898 1.952 13.311 o
-1 -7 -4 21.087 21.174 0.642 123.221 o
-1 -7 -3 55.813 58.048 1.283 30.805 o
-1 -7 -2 236.858 236.268 4.416 2.601 o
-1 -7 -1 186.037 191.299 3.604 3.905 o
-1 -6 -20 0.279 0.594 0.526 183.636 o
-1 -6 -19 32.248 32.116 1.256 32.159 o
-1 -6 -18 33.474 32.451 1.256 32.159 o
-1 -6 -17 10.652 10.669 0.826 74.365 o
-1 -6 -16 21.252 20.403 1.024 48.390 o
-1 -6 -15 48.679 47.338 1.529 21.699 o
-1 -6 -14 0.368 -0.020 0.471 228.687 o
-1 -6 -13 32.810 33.017 1.154 38.121 o
-1 -6 -12 42.053 41.611 1.276 31.136 o
-1 -6 -11 67.715 65.796 1.672 18.139 o
-1 -6 -10 22.350 21.973 0.819 75.609 o
-1 -6 -9 120.603 119.626 2.546 7.826 o
-1 -6 -8 41.710 41.181 1.099 42.004 o
-1 -6 -7 120.603 120.882 2.451 8.448 o
-1 -6 -6 131.762 131.844 2.614 7.422 o
-1 -6 -5 64.997 66.868 1.440 24.455 o
-1 -6 -4 141.450 142.411 2.751 6.704 o
-1 -6 -3 134.292 133.141 2.567 7.701 o
-1 -6 -2 139.040 141.674 2.703 6.943 o
-1 -6 -1 84.803 85.523 1.706 17.420 o
-1 -5 -21 4.570 4.717 0.635 125.885 o
-1 -5 -20 5.815 5.618 0.669 113.367 o
-1 -5 -19 3.344 3.065 0.635 125.885 o
-1 -5 -18 2.935 3.229 0.635 125.885 o
-1 -5 -17 30.730 29.987 1.222 33.981 o
-1 -5 -16 8.323 8.198 0.751 89.981 o
-1 -5 -15 11.913 11.843 0.799 79.537 o
-1 -5 -14 17.635 17.434 0.860 68.580 o
-1 -5 -13 207.368 206.002 4.253 2.805 o
-1 -5 -12 38.889 38.540 1.201 35.149 o
-1 -5 -11 117.367 116.820 2.567 7.701 o
-1 -5 -10 55.096 55.502 1.413 25.410 o
-1 -5 -9 187.274 186.602 3.686 3.734 o
-1 -5 -8 135.324 136.738 2.744 6.737 o
-1 -5 -7 127.154 129.305 2.573 7.660 o
-1 -5 -6 79.784 78.485 1.645 18.746 o
-1 -5 -5 142.540 145.182 2.785 6.541 o
-1 -5 -4 75.600 75.489 1.543 21.317 o
-1 -5 -3 259.037 257.518 4.730 2.267 o
-1 -5 -2 80.323 79.448 1.577 20.404 o
-1 -5 -1 343.602 347.880 6.348 1.259 o
-1 -4 -21 0.648 0.253 0.512 193.560 o
-1 -4 -20 0.881 1.044 0.553 165.947 o
-1 -4 -19 0.274 0.805 0.580 150.696 o
-1 -4 -18 39.530 38.949 1.393 26.163 o
-1 -4 -17 6.394 6.096 0.703 102.628 o
-1 -4 -16 78.869 79.659 2.123 11.257 o
-1 -4 -15 6.297 5.570 0.621 131.479 o
-1 -4 -14 53.077 52.649 1.536 21.507 o
-1 -4 -13 14.601 15.106 0.771 85.267 o
-1 -4 -12 108.039 105.967 2.403 8.787 o
-1 -4 -11 34.876 34.737 1.065 44.739 o
-1 -4 -10 18.147 17.625 0.696 104.650 o
-1 -4 -9 21.673 22.191 0.744 91.640 o
-1 -4 -8 297.783 297.477 5.543 1.651 o
-1 -4 -7 60.086 60.308 1.338 28.342 o
-1 -4 -6 354.562 356.802 6.498 1.201 o
-1 -4 -5 242.363 246.378 4.539 2.462 o
-1 -4 -4 93.503 92.547 1.816 15.388 o
-1 -4 -3 1473.530 1474.120 27.038 0.069 o
-1 -4 -2 319.563 327.341 5.966 1.425 o
-1 -4 -1 205.947 213.040 3.884 3.363 o
-1 -3 -21 3.477 3.686 0.594 143.847 o
-1 -3 -20 2.834 2.887 0.608 137.454 o
-1 -3 -19 2.893 2.853 0.642 123.221 o
-1 -3 -18 10.205 10.075 0.805 78.194 o
-1 -3 -17 4.538 4.669 0.669 113.367 o
-1 -3 -16 5.209 5.372 0.662 115.717 o
-1 -3 -15 3.755 3.324 0.560 161.924 o
-1 -3 -14 25.500 25.673 1.010 49.707 o
-1 -3 -13 87.594 86.083 2.082 11.704 o
-1 -3 -12 46.956 45.550 1.297 30.160 o
-1 -3 -11 92.779 91.284 2.068 11.859 o
-1 -3 -10 11.623 11.522 0.560 161.924 o
-1 -3 -9 89.969 88.765 1.898 14.088 o
-1 -3 -8 181.538 182.152 3.509 4.121 o
-1 -3 -7 152.348 149.844 2.887 6.085 o
-1 -3 -6 343.951 340.071 6.184 1.326 o
-1 -3 -5 367.727 363.307 6.608 1.162 o
-1 -3 -4 245.941 245.190 4.464 2.546 o
-1 -3 -3 1596.820 1569.930 28.526 0.062 o
-1 -3 -2 2149.940 2071.980 37.195 0.037 o
-1 -3 -1 308.102 306.474 5.604 1.615 o
-1 -2 -21 4.050 4.102 0.608 137.454 o
-1 -2 -20 1.695 2.082 0.594 143.847 o
-1 -2 -19 4.494 3.666 0.669 113.367 o
-1 -2 -18 14.041 13.659 0.874 66.454 o
-1 -2 -17 7.616 7.461 0.730 95.098 o
-1 -2 -16 27.063 26.915 1.126 39.992 o
-1 -2 -15 4.487 4.710 0.587 147.212 o
-1 -2 -14 3.271 3.317 0.519 188.500 o
-1 -2 -13 12.163 12.887 0.696 104.650 o
-1 -2 -12 37.186 38.157 1.147 38.576 o
-1 -2 -11 40.504 40.683 1.147 38.576 o
-1 -2 -10 103.296 101.168 2.184 10.633 o
-1 -2 -9 53.699 55.386 1.297 30.160 o
-1 -2 -8 143.874 146.404 2.860 6.202 o
-1 -2 -7 411.073 413.663 7.550 0.890 o
-1 -2 -6 4.964 5.140 0.287 617.220 o
-1 -2 -5 736.581 740.430 13.502 0.278 o
-1 -2 -4 107.387 110.165 2.082 11.704 o
-1 -2 -3 985.367 979.272 18.007 0.156 o
-1 -2 -2 944.470 932.562 17.113 0.173 o
-1 -2 -1 557.948 547.725 10.021 0.505 o
-1 -1 -21 6.167 5.836 0.662 115.717 o
-1 -1 -20 10.032 10.068 0.785 82.327 o
-1 -1 -19 6.284 6.396 0.710 100.664 o
-1 -1 -18 10.314 10.287 0.812 76.886 o
-1 -1 -17 8.967 8.887 0.765 86.797 o
-1 -1 -16 4.155 4.423 0.621 131.479 o
-1 -1 -15 27.308 28.034 1.079 43.614 o
-1 -1 -14 4.523 4.833 0.553 165.947 o
-1 -1 -13 2.881 3.099 0.478 222.199 o
-1 -1 -12 43.604 45.297 1.270 31.471 o
-1 -1 -11 136.007 133.134 2.799 6.477 o
-1 -1 -10 44.602 45.058 1.174 36.803 o
-1 -1 -9 5.500 5.672 0.375 359.926 o
-1 -1 -8 199.180 195.476 3.720 3.666 o
-1 -1 -7 85.941 86.861 1.761 16.357 o
-1 -1 -6 2.247 2.567 0.225 999.795 o
-1 -1 -5 352.488 348.058 6.348 1.259 o
-1 -1 -4 816.127 823.107 15.065 0.224 o
-1 -1 -3 257.781 255.914 4.662 2.334 o
-1 -1 -2 1622.360 1568.340 28.191 0.064 o
-1 -1 -1 604.767 594.374 10.840 0.432 o
0 0 2 3614.300 3217.420 54.758 0.017 o
0 0 4 0.111 0.539 0.157 2058.180 o
0 0 6 168.456 166.930 3.147 5.123 o
0 0 8 576.117 570.674 10.451 0.465 o
0 0 10 528.077 512.073 9.413 0.573 o
0 0 12 138.055 136.158 2.908 6.000 o
0 0 14 38.592 38.185 1.242 32.870 o
0 0 16 3.941 4.143 0.614 134.417 o
0 0 18 7.287 7.659 0.737 93.345 o
0 0 20 4.474 5.106 0.689 106.732 o
0 1 1 344.793 349.273 6.389 1.243 o
0 1 2 618.856 603.535 11.113 0.411 o
0 1 3 3608.570 3310.070 59.769 0.014 o
0 1 4 282.103 286.474 5.249 1.841 o
0 1 5 3739.010 3520.300 64.356 0.012 o
0 1 6 1259.250 1251.510 22.574 0.100 o
0 1 7 317.763 316.542 5.816 1.500 o
0 1 8 152.106 150.001 2.922 5.944 o
0 1 9 133.714 129.810 2.614 7.422 o
0 1 10 57.361 58.840 1.420 25.166 o
0 1 11 43.837 42.779 1.181 36.379 o
0 1 12 15.061 14.963 0.696 104.650 o
0 1 13 59.604 58.601 1.570 20.582 o
0 1 14 12.170 12.150 0.717 98.755 o
0 1 15 0.533 0.819 0.471 228.687 o
0 1 16 0.813 0.642 0.526 183.636 o
0 1 17 0.055 0.430 0.532 178.957 o
0 1 18 4.055 4.498 0.662 115.717 o
0 1 19 4.611 4.519 0.655 118.140 o
0 1 20 37.664 37.482 1.352 27.772 o
0 1 21 0.583 0.430 0.532 178.957 o
0 2 0 6178.330 5098.770 90.984 0.006 o
0 2 1 1630.350 1582.200 28.369 0.063 o
0 2 2 1446.330 1408.440 25.004 0.081 o
0 2 3 520.367 531.834 9.741 0.535 o
0 2 4 17.279 16.451 0.437 265.815 o
0 2 5 37.321 36.628 0.819 75.609 o
0 2 6 548.403 539.739 9.884 0.519 o
0 2 7 895.370 883.101 15.823 0.203 o
0 2 8 3.011 2.778 0.287 617.220 o
0 2 9 21.505 21.816 0.689 106.732 o
0 2 10 240.074 237.272 4.601 2.397 o
0 2 11 9.989 8.785 0.532 178.957 o
0 2 12 7.080 6.683 0.526 183.636 o
0 2 13 5.077 4.983 0.519 188.500 o
0 2 14 113.861 112.636 2.614 7.422 o
0 2 15 53.803 52.977 1.570 20.582 o
0 2 16 20.502 20.348 0.997 51.078 o
0 2 17 4.565 4.628 0.662 115.717 o
0 2 18 8.222 8.690 0.765 86.797 o
0 2 19 4.274 4.259 0.655 118.140 o
0 2 20 3.526 3.836 0.642 123.221 o
0 2 21 12.986 13.229 0.819 75.609 o
0 3 1 4713.220 4253.750 72.670 0.010 o
0 3 2 176.347 171.148 3.140 5.145 o
0 3 3 0.784 0.485 0.157 2058.180 o
0 3 4 242.327 245.429 4.498 2.507 o
0 3 5 588.922 582.784 10.690 0.444 o
0 3 6 201.048 200.609 3.761 3.586 o
0 3 7 1.760 2.334 0.266 715.830 o
0 3 8 1.541 1.823 0.280 647.696 o
0 3 9 120.560 121.011 2.478 8.263 o
0 3 10 85.579 85.516 1.925 13.691 o
0 3 11 127.627 125.646 2.689 7.014 o
0 3 12 17.925 17.024 0.751 89.981 o
0 3 13 101.892 98.888 2.321 9.418 o
0 3 14 1.139 1.167 0.478 222.199 o
0 3 15 21.342 20.799 0.949 56.352 o
0 3 16 22.614 22.246 1.038 47.125 o
0 3 17 16.530 15.748 0.922 59.741 o
0 3 18 17.625 17.318 0.962 54.765 o
0 3 19 20.467 20.328 1.044 46.511 o
0 3 20 16.621 16.096 0.915 60.636 o
0 3 21 8.151 8.362 0.703 102.628 o
0 4 0 16.925 16.710 0.430 274.320 o
0 4 1 438.080 426.018 7.788 0.836 o
0 4 2 20.346 20.485 0.505 198.827 o
0 4 3 77.958 79.229 1.556 20.945 o
0 4 4 89.349 88.369 1.741 16.744 o
0 4 5 233.022 232.890 4.314 2.726 o
0 4 6 63.453 66.137 1.406 25.657 o
0 4 7 224.863 224.637 4.239 2.823 o
0 4 8 25.969 25.427 0.744 91.640 o
0 4 9 0.172 0.730 0.307 537.668 o
0 4 10 0.552 0.915 0.348 418.599 o
0 4 11 5.333 5.263 0.478 222.199 o
0 4 12 0.308 0.737 0.403 312.777 o
0 4 13 0.843 0.730 0.444 257.699 o
0 4 14 116.458 114.615 2.676 7.085 o
0 4 15 0.284 -0.116 0.485 215.984 o
0 4 16 18.149 17.024 0.935 58.009 o
0 4 17 0.208 0.027 0.553 165.947 o
0 4 18 0.181 0.553 0.567 158.046 o
0 4 19 9.525 9.140 0.799 79.537 o
0 4 20 2.415 2.567 0.594 143.847 o
0 4 21 7.401 7.686 0.683 108.878 o
0 5 1 70.477 70.001 1.399 25.908 o
0 5 2 1.927 2.007 0.198 1294.620 o
0 5 3 26.923 27.843 0.676 111.088 o
0 5 4 95.574 96.329 1.911 13.887 o
0 5 5 613.306 601.187 11.004 0.419 o
0 5 6 65.275 64.697 1.406 25.657 o
0 5 7 8.390 7.829 0.403 312.777 o
0 5 8 11.441 11.140 0.498 204.312 o
0 5 9 59.895 60.001 1.454 23.998 o
0 5 10 28.788 27.891 0.908 61.551 o
0 5 11 45.959 45.598 1.283 30.805 o
0 5 12 20.368 20.150 0.846 70.810 o
0 5 13 21.285 21.447 0.915 60.636 o
0 5 14 19.500 18.300 0.881 65.427 o
0 5 15 0.093 0.259 0.505 198.827 o
0 5 16 4.341 4.512 0.655 118.140 o
0 5 17 8.508 8.348 0.758 88.368 o
0 5 18 7.622 7.495 0.737 93.345 o
0 5 19 3.672 3.509 0.648 120.640 o
0 5 20 0.016 0.109 0.539 174.455 o
0 5 21 0.004 -0.273 0.519 188.500 o
0 6 0 500.134 501.588 9.167 0.604 o
0 6 1 26.784 27.140 0.676 111.088 o
0 6 2 140.900 141.230 2.696 6.978 o
0 6 3 245.882 251.757 4.662 2.334 o
0 6 4 1.671 1.440 0.239 888.797 o
0 6 5 73.466 75.707 1.597 19.884 o
0 6 6 1.509 1.604 0.280 647.696 o
0 6 7 23.392 23.495 0.724 96.901 o
0 6 8 107.897 108.097 2.300 9.587 o
0 6 9 31.368 31.987 0.969 53.996 o
0 6 10 0.602 0.894 0.375 359.926 o
0 6 11 55.747 54.458 1.468 23.554 o
0 6 12 5.947 5.536 0.553 165.947 o
0 6 13 42.521 42.103 1.331 28.633 o
0 6 14 0.050 0.157 0.471 228.687 o
0 6 15 85.256 82.171 2.157 10.903 o
0 6 16 0.042 0.123 0.546 170.121 o
0 6 17 31.047 30.765 1.236 33.234 o
0 6 18 11.554 12.239 0.840 71.966 o
0 6 19 1.406 0.997 0.587 147.212 o
0 6 20 0.402 0.949 0.546 170.121 o
0 7 1 7.991 8.335 0.369 373.380 o
0 7 2 244.078 247.245 4.594 2.404 o
0 7 3 0.305 0.396 0.232 941.848 o
0 7 4 213.454 210.582 3.986 3.192 o
0 7 5 39.668 38.813 0.976 53.243 o
0 7 6 14.058 13.502 0.532 178.957 o
0 7 7 31.738 32.895 0.942 57.172 o
0 7 8 55.953 54.171 1.365 27.219 o
0 7 9 27.290 27.120 0.908 61.551 o
0 7 10 48.297 46.656 1.311 29.535 o
0 7 11 2.948 3.352 0.485 215.984 o
0 7 12 10.200 10.246 0.676 111.088 o
0 7 13 55.094 55.857 1.611 19.549 o
0 7 14 0.083 -0.109 0.478 222.199 o
0 7 15 4.724 4.737 0.655 118.140 o
0 7 16 3.589 3.113 0.628 128.636 o
0 7 17 2.217 2.464 0.621 131.479 o
0 7 18 0.410 0.410 0.573 154.305 o
0 7 19 14.598 15.038 0.887 64.425 o
0 7 20 12.209 12.055 0.785 82.327 o
0 8 0 127.377 128.008 2.519 7.996 o
0 8 1 51.124 52.123 1.195 35.552 o
0 8 2 37.301 37.427 0.935 58.009 o
0 8 3 61.376 61.584 1.379 26.683 o
0 8 4 120.241 121.052 2.444 8.495 o
0 8 5 39.591 39.680 1.024 48.390 o
0 8 6 54.006 53.898 1.331 28.633 o
0 8 7 0.112 0.362 0.334 453.468 o
0 8 8 11.707 11.707 0.601 140.596 o
0 8 9 23.373 22.888 0.853 69.682 o
0 8 10 47.406 46.451 1.331 28.633 o
0 8 11 19.582 19.529 0.853 69.682 o
0 8 12 2.512 2.853 0.519 188.500 o
0 8 13 14.650 14.771 0.819 75.609 o
0 8 14 22.027 21.645 1.031 47.751 o
0 8 15 43.095 41.625 1.440 24.455 o
0 8 16 2.311 2.075 0.608 137.454 o
0 8 17 2.607 2.676 0.621 131.479 o
0 8 18 4.215 4.096 0.669 113.367 o
0 8 19 2.200 2.662 0.601 140.596 o
0 8 20 5.140 4.560 0.642 123.221 o
0 9 1 1.754 1.768 0.300 562.385 o
0 9 2 97.542 97.270 2.041 12.179 o
0 9 3 15.947 15.632 0.587 147.212 o
0 9 4 44.789 45.482 1.167 37.235 o
0 9 5 135.246 135.018 2.785 6.541 o
0 9 6 26.519 27.113 0.881 65.427 o
0 9 7 14.455 15.365 0.676 111.088 o
0 9 8 0.745 0.526 0.389 335.111 o
0 9 9 69.877 69.482 1.754 16.484 o
0 9 10 82.197 81.250 2.007 12.596 o
0 9 11 17.907 17.468 0.840 71.966 o
0 9 12 7.208 7.338 0.642 123.221 o
0 9 13 21.635 21.502 1.017 49.042 o
0 9 14 0.633 0.355 0.546 170.121 o
0 9 15 1.779 1.863 0.601 140.596 o
0 9 16 55.317 53.502 1.666 18.288 o
0 9 17 0.001 0.253 0.567 158.046 o
0 9 18 2.100 1.959 0.601 140.596 o
0 9 19 14.909 15.106 0.853 69.682 o
0 10 0 1.837 2.457 0.369 373.380 o
0 10 1 234.988 240.364 4.614 2.383 o
0 10 2 7.687 7.836 0.478 222.199 o
0 10 3 50.866 51.673 1.311 29.535 o
0 10 4 1.207 1.474 0.362 387.603 o
0 10 5 64.332 64.676 1.584 20.229 o
0 10 6 3.043 3.365 0.437 265.815 o
0 10 7 0.333 0.724 0.389 335.111 o
0 10 8 24.012 24.178 0.915 60.636 o
0 10 9 2.018 1.945 0.464 235.462 o
0 10 10 1.436 1.365 0.478 222.199 o
0 10 11 0.929 1.160 0.491 210.026 o
0 10 12 0.000 0.362 0.485 215.984 o
0 10 13 0.760 0.758 0.546 170.121 o
0 10 14 0.178 0.212 0.553 165.947 o
0 10 15 0.161 0.225 0.560 161.924 o
0 10 16 0.031 0.423 0.567 158.046 o
0 10 17 9.538 10.191 0.805 78.194 o
0 10 18 2.789 2.840 0.601 140.596 o
0 10 19 1.852 1.754 0.546 170.121 o
0 11 1 43.470 45.195 1.222 33.981 o
0 11 2 5.931 5.939 0.471 228.687 o
0 11 3 1.809 1.727 0.396 323.655 o
0 11 4 8.457 9.147 0.567 158.046 o
0 11 5 3.226 3.918 0.464 235.462 o
0 11 6 3.913 4.191 0.485 215.984 o
0 11 7 0.533 0.730 0.430 274.320 o
0 11 8 8.112 8.041 0.614 134.417 o
0 11 9 1.935 2.102 0.498 204.312 o
0 11 10 51.801 51.878 1.536 21.507 o
0 11 11 5.264 5.420 0.614 134.417 o
0 11 12 1.098 1.263 0.567 158.046 o
0 11 13 11.276 11.215 0.826 74.365 o
0 11 14 0.818 0.990 0.573 154.305 o
0 11 15 7.973 8.014 0.758 88.368 o
0 11 16 21.974 21.154 1.058 45.319 o
0 11 17 0.089 0.232 0.546 170.121 o
0 11 18 0.990 1.270 0.546 170.121 o
0 12 0 30.964 31.379 1.010 49.707 o
0 12 1 9.886 9.966 0.594 143.847 o
0 12 2 0.001 0.259 0.382 347.186 o
0 12 3 2.308 2.021 0.437 265.815 o
0 12 4 86.217 86.486 2.055 12.017 o
0 12 5 0.000 0.068 0.410 302.438 o
0 12 6 3.415 3.433 0.505 198.827 o
0 12 7 51.778 52.287 1.495 22.701 o
0 12 8 7.189 6.853 0.614 134.417 o
0 12 9 19.719 20.191 0.928 58.865 o
0 12 10 40.244 40.615 1.358 27.494 o
0 12 11 2.452 2.689 0.608 137.454 o
0 12 12 0.089 0.471 0.546 170.121 o
0 12 13 0.485 0.444 0.573 154.305 o
0 12 14 18.432 18.867 0.990 51.785 o
0 12 15 8.386 8.075 0.785 82.327 o
0 12 16 5.631 5.761 0.696 104.650 o
0 12 17 1.590 1.570 0.560 161.924 o
0 12 18 0.778 1.188 0.539 174.455 o
0 13 1 12.913 13.113 0.703 102.628 o
0 13 2 26.850 27.741 0.997 51.078 o
0 13 3 0.007 0.027 0.423 283.241 o
0 13 4 73.939 73.332 1.870 14.502 o
0 13 5 0.030 0.485 0.444 257.699 o
0 13 6 0.049 0.096 0.444 257.699 o
0 13 7 2.768 2.792 0.539 174.455 o
0 13 8 1.918 2.130 0.539 174.455 o
0 13 9 17.294 17.454 0.935 58.009 o
0 13 10 4.176 3.741 0.642 123.221 o
0 13 11 7.085 6.792 0.724 96.901 o
0 13 12 0.572 0.983 0.573 154.305 o
0 13 13 21.648 21.161 1.044 46.511 o
0 13 14 0.541 0.785 0.594 143.847 o
0 13 15 0.286 0.614 0.573 154.305 o
0 13 16 0.284 0.491 0.553 165.947 o
0 13 17 0.385 -0.171 0.512 193.560 o
0 14 0 11.836 12.007 0.724 96.901 o
0 14 1 13.226 12.649 0.737 93.345 o
0 14 2 63.231 65.373 1.747 16.613 o
0 14 3 1.715 2.314 0.519 188.500 o
0 14 4 18.256 18.676 0.887 64.425 o
0 14 5 0.884 0.403 0.478 222.199 o
0 14 6 0.807 1.208 0.505 198.827 o
0 14 7 42.791 44.021 1.461 23.774 o
0 14 8 0.010 -0.246 0.539 174.455 o
0 14 9 23.623 23.256 1.079 43.614 o
0 14 10 0.295 0.212 0.567 158.046 o
0 14 11 4.369 4.034 0.662 115.717 o
0 14 12 0.166 -0.075 0.553 165.947 o
0 14 13 4.694 4.437 0.696 104.650 o
0 14 14 20.467 21.181 1.044 46.511 o
0 14 15 4.334 4.806 0.662 115.717 o
0 14 16 0.005 0.034 0.505 198.827 o
0 15 1 22.458 23.140 0.990 51.785 o
0 15 2 9.330 9.509 0.710 100.664 o
0 15 3 67.385 69.632 1.884 14.293 o
0 15 4 11.381 11.809 0.771 85.267 o
0 15 5 16.013 16.703 0.915 60.636 o
0 15 6 29.620 29.516 1.188 35.962 o
0 15 7 21.618 21.768 1.051 45.909 o
0 15 8 85.875 84.636 2.225 10.245 o
0 15 9 7.165 7.017 0.751 89.981 o
0 15 10 13.157 13.625 0.887 64.425 o
0 15 11 4.834 5.249 0.689 106.732 o
0 15 12 4.726 5.174 0.703 102.628 o
0 15 13 2.264 2.362 0.628 128.636 o
0 15 14 8.830 9.345 0.765 86.797 o
0 15 15 0.020 -0.307 0.512 193.560 o
0 16 0 167.632 171.681 3.802 3.509 o
0 16 1 8.318 8.560 0.758 88.368 o
0 16 2 33.060 34.840 1.297 30.160 o
0 16 3 41.645 40.362 1.406 25.657 o
0 16 4 1.866 2.457 0.608 137.454 o
0 16 5 0.032 0.007 0.539 174.455 o
0 16 6 12.895 13.625 0.881 65.427 o
0 16 7 1.036 0.928 0.594 143.847 o
0 16 8 19.205 19.611 1.024 48.390 o
0 16 9 0.219 0.287 0.567 158.046 o
0 16 10 11.493 11.447 0.833 73.151 o
0 16 11 1.629 1.386 0.608 137.454 o
0 16 12 10.856 11.461 0.833 73.151 o
0 16 13 1.653 1.884 0.587 147.212 o
0 16 14 12.910 12.942 0.805 78.194 o
0 17 1 47.348 48.075 1.570 20.582 o
0 17 2 48.632 47.461 1.563 20.762 o
0 17 3 19.057 18.751 1.003 50.385 o
0 17 4 17.477 17.181 0.962 54.765 o
0 17 5 6.731 6.273 0.730 95.098 o
0 17 6 38.946 40.151 1.420 25.166 o
0 17 7 17.325 18.089 0.990 51.785 o
0 17 8 9.121 9.488 0.785 82.327 o
0 17 9 0.887 1.058 0.601 140.596 o
0 17 10 0.152 0.177 0.560 161.924 o
0 17 11 1.804 1.488 0.587 147.212 o
0 17 12 0.851 1.099 0.560 161.924 o
0 17 13 10.272 10.635 0.744 91.640 o
0 18 0 1.707 2.232 0.614 134.417 o
0 18 1 28.297 27.604 1.181 36.379 o
0 18 2 2.246 2.362 0.628 128.636 o
0 18 3 41.522 41.017 1.440 24.455 o
0 18 4 0.025 0.048 0.573 154.305 o
0 18 5 3.392 3.754 0.662 115.717 o
0 18 6 0.081 -0.109 0.573 154.305 o
0 18 7 55.548 54.683 1.720 17.145 o
0 18 8 1.061 1.126 0.601 140.596 o
0 18 9 1.329 1.393 0.587 147.212 o
0 18 10 3.337 2.997 0.614 134.417 o
0 18 11 0.676 0.928 0.539 174.455 o
0 18 12 3.841 4.102 0.621 131.479 o
0 19 1 4.295 4.532 0.669 113.367 o
0 19 2 4.356 3.891 0.689 106.732 o
0 19 3 0.928 1.365 0.608 137.454 o
0 19 4 6.784 6.812 0.751 89.981 o
0 19 5 1.905 1.816 0.621 131.479 o
0 19 6 18.679 18.997 0.997 51.078 o
0 19 7 1.266 1.044 0.587 147.212 o
0 19 8 1.126 1.065 0.567 158.046 o
0 19 9 1.763 1.795 0.567 158.046 o
0 19 10 0.010 0.164 0.505 198.827 o
0 20 0 15.592 15.611 0.935 58.009 o
0 20 1 0.278 0.294 0.573 154.305 o
0 20 2 0.598 1.188 0.580 150.696 o
0 20 3 11.235 10.867 0.812 76.886 o
0 20 4 0.492 0.573 0.560 161.924 o
0 20 5 0.035 -0.061 0.539 174.455 o
0 20 6 0.080 0.082 0.532 178.957 o
0 20 7 0.010 -0.089 0.512 193.560 o
0 20 8 1.254 0.683 0.546 170.121 o
0 21 1 0.124 0.341 0.526 183.636 o
0 21 2 0.008 -0.082 0.519 188.500 o
0 21 3 1.058 1.038 0.539 174.455 o
0 21 4 0.007 -0.041 0.505 198.827 o
0 21 5 2.418 2.123 0.587 147.212 o
1 0 1 446.828 439.909 8.102 0.773 o
1 0 2 4110.010 3566.050 64.096 0.012 o
1 0 3 1253.630 1218.110 22.280 0.102 o
1 0 4 1547.490 1492.660 27.284 0.068 o
1 0 5 28.154 28.069 0.662 115.717 o
1 0 6 41.152 42.594 0.949 56.352 o
1 0 7 3.054 2.560 0.253 795.308 o
1 0 8 46.987 47.584 1.106 41.487 o
1 0 9 0.799 0.805 0.273 680.485 o
1 0 10 3.474 3.563 0.375 359.926 o
1 0 11 0.014 0.573 0.348 418.599 o
1 0 12 39.112 38.574 1.147 38.576 o
1 0 13 23.662 23.406 0.908 61.551 o
1 0 14 12.084 12.690 0.724 96.901 o
1 0 15 16.063 16.178 0.833 73.151 o
1 0 16 0.100 -0.232 0.491 210.026 o
1 0 17 0.969 0.567 0.553 165.947 o
1 0 18 11.644 11.502 0.833 73.151 o
1 0 19 0.778 0.041 0.560 161.924 o
1 0 20 0.435 0.410 0.560 161.924 o
1 0 21 3.775 4.423 0.608 137.454 o
1 1 0 96.719 98.131 1.782 15.983 o
1 1 1 603.350 612.914 11.174 0.406 o
1 1 2 1620.750 1569.010 28.485 0.063 o
1 1 3 257.116 256.992 4.689 2.307 o
1 1 4 815.384 805.851 14.806 0.231 o
1 1 5 352.236 351.655 6.423 1.230 o
1 1 6 2.237 2.601 0.225 999.795 o
1 1 7 86.186 87.509 1.775 16.106 o
1 1 8 199.378 200.432 3.809 3.497 o
1 1 9 5.474 5.707 0.375 359.926 o
1 1 10 44.432 43.775 1.154 38.121 o
1 1 11 135.828 134.431 2.826 6.352 o
1 1 12 43.927 44.048 1.256 32.159 o
1 1 13 2.825 3.311 0.485 215.984 o
1 1 14 4.588 4.532 0.546 170.121 o
1 1 15 27.319 27.673 1.072 44.171 o
1 1 16 4.159 4.143 0.621 131.479 o
1 1 17 8.969 8.724 0.758 88.368 o
1 1 18 10.308 10.847 0.812 76.886 o
1 1 19 6.282 5.877 0.696 104.650 o
1 1 20 10.032 9.249 0.778 83.778 o
1 1 21 6.171 6.253 0.662 115.717 o
1 2 0 2998.640 2694.980 46.144 0.024 o
1 2 1 558.198 554.463 10.198 0.488 o
1 2 2 944.522 923.019 17.024 0.175 o
1 2 3 986.604 959.019 17.748 0.161 o
1 2 4 107.596 107.325 2.048 12.098 o
1 2 5 736.686 731.577 13.447 0.281 o
1 2 6 5.040 5.188 0.287 617.220 o
1 2 7 411.035 413.874 7.591 0.880 o
1 2 8 143.582 145.646 2.860 6.202 o
1 2 9 53.575 55.455 1.304 29.845 o
1 2 10 103.024 101.721 2.198 10.501 o
1 2 11 40.516 39.980 1.133 39.511 o
1 2 12 37.159 37.782 1.140 39.040 o
1 2 13 12.223 11.515 0.669 113.367 o
1 2 14 3.244 3.003 0.519 188.500 o
1 2 15 4.466 4.259 0.580 150.696 o
1 2 16 27.010 26.806 1.133 39.511 o
1 2 17 7.721 7.986 0.744 91.640 o
1 2 18 14.166 14.280 0.894 63.445 o
1 2 19 4.494 4.669 0.696 104.650 o
1 2 20 1.706 1.795 0.594 143.847 o
1 2 21 4.042 3.577 0.594 143.847 o
1 3 0 76.194 76.547 1.454 23.998 o
1 3 1 308.626 312.017 5.700 1.562 o
1 3 2 2149.770 2034.590 36.799 0.037 o
1 3 3 1596.330 1561.760 28.540 0.062 o
1 3 4 246.153 245.661 4.505 2.499 o
1 3 5 367.135 366.700 6.724 1.122 o
1 3 6 344.387 345.396 6.321 1.270 o
1 3 7 152.188 152.179 2.949 5.834 o
1 3 8 181.354 182.227 3.529 4.073 o
1 3 9 90.035 88.840 1.911 13.887 o
1 3 10 11.565 11.884 0.567 158.046 o
1 3 11 92.987 92.895 2.109 11.403 o
1 3 12 46.802 48.041 1.345 28.055 o
1 3 13 87.814 86.492 2.096 11.552 o
1 3 14 25.649 25.270 0.997 51.078 o
1 3 15 3.744 3.577 0.560 161.924 o
1 3 16 5.209 5.167 0.669 113.367 o
1 3 17 4.484 4.655 0.662 115.717 o
1 3 18 10.193 9.823 0.792 80.914 o
1 3 19 2.876 3.236 0.648 120.640 o
1 3 20 2.844 3.317 0.628 128.636 o
1 3 21 3.485 3.727 0.594 143.847 o
1 4 0 13.980 13.563 0.375 359.926 o
1 4 1 206.114 210.534 3.850 3.423 o
1 4 2 319.694 320.495 5.898 1.459 o
1 4 3 1473.100 1427.260 26.424 0.073 o
1 4 4 93.506 92.206 1.823 15.273 o
1 4 5 242.239 242.234 4.505 2.499 o
1 4 6 354.231 353.758 6.532 1.189 o
1 4 7 60.027 59.079 1.324 28.929 o
1 4 8 298.001 294.249 5.536 1.655 o
1 4 9 21.770 20.860 0.717 98.755 o
1 4 10 18.002 18.137 0.710 100.664 o
1 4 11 34.847 35.441 1.079 43.614 o
1 4 12 108.063 108.035 2.451 8.448 o
1 4 13 14.639 14.956 0.765 86.797 o
1 4 14 53.047 52.840 1.543 21.317 o
1 4 15 6.268 6.259 0.635 125.885 o
1 4 16 78.694 77.393 2.082 11.704 o
1 4 17 6.365 6.655 0.710 100.664 o
1 4 18 39.706 39.980 1.413 25.410 o
1 4 19 0.274 0.403 0.580 150.696 o
1 4 20 0.890 1.406 0.560 161.924 o
1 4 21 0.643 0.812 0.519 188.500 o
1 5 0 354.327 357.280 6.532 1.189 o
1 5 1 344.189 346.126 6.328 1.267 o
1 5 2 80.293 78.499 1.563 20.762 o
1 5 3 258.540 258.460 4.751 2.248 o
1 5 4 75.476 76.567 1.570 20.582 o
1 5 5 142.495 145.182 2.805 6.445 o
1 5 6 80.044 79.612 1.679 17.992 o
1 5 7 126.899 128.991 2.587 7.580 o
1 5 8 135.253 135.237 2.730 6.805 o
1 5 9 187.280 186.302 3.713 3.679 o
1 5 10 54.775 55.434 1.420 25.166 o
1 5 11 117.406 117.503 2.587 7.580 o
1 5 12 38.917 38.676 1.208 34.753 o
1 5 13 207.207 205.388 4.280 2.770 o
1 5 14 17.649 18.410 0.881 65.427 o
1 5 15 11.865 11.638 0.799 79.537 o
1 5 16 8.282 8.096 0.758 88.368 o
1 5 17 30.727 30.417 1.236 33.234 o
1 5 18 2.940 3.283 0.642 123.221 o
1 5 19 3.346 2.382 0.621 131.479 o
1 5 20 5.822 5.659 0.676 111.088 o
1 5 21 4.587 4.375 0.628 128.636 o
1 6 0 214.980 221.825 4.109 3.004 o
1 6 1 84.756 82.874 1.666 18.288 o
1 6 2 139.186 140.916 2.703 6.943 o
1 6 3 134.260 134.916 2.608 7.461 o
1 6 4 141.410 138.766 2.703 6.943 o
1 6 5 65.155 65.782 1.433 24.689 o
1 6 6 131.265 131.018 2.621 7.384 o
1 6 7 120.624 121.400 2.485 8.217 o
1 6 8 41.708 41.618 1.113 40.979 o
1 6 9 120.516 118.288 2.539 7.868 o
1 6 10 22.314 22.123 0.826 74.365 o
1 6 11 67.809 65.734 1.679 17.992 o
1 6 12 42.066 41.946 1.290 30.480 o
1 6 13 32.586 31.796 1.126 39.992 o
1 6 14 0.364 -0.212 0.471 228.687 o
1 6 15 48.810 47.065 1.522 21.894 o
1 6 16 21.244 20.314 1.017 49.042 o
1 6 17 10.664 10.717 0.819 75.609 o
1 6 18 33.429 32.901 1.256 32.159 o
1 6 19 32.175 31.823 1.256 32.159 o
1 6 20 0.287 0.478 0.539 174.455 o
1 7 0 336.158 334.208 6.116 1.356 o
1 7 1 185.534 189.667 3.590 3.935 o
1 7 2 237.271 234.978 4.403 2.617 o
1 7 3 55.498 57.434 1.276 31.136 o
1 7 4 21.143 21.591 0.648 120.640 o
1 7 5 93.890 94.226 1.966 13.127 o
1 7 6 195.024 197.285 3.816 3.484 o
1 7 7 42.434 43.509 1.147 38.576 o
1 7 8 24.802 24.560 0.826 74.365 o
1 7 9 33.640 33.256 1.024 48.390 o
1 7 10 20.479 20.205 0.812 76.886 o
1 7 11 85.043 84.363 2.055 12.017 o
1 7 12 55.408 54.840 1.550 21.129 o
1 7 13 13.388 13.393 0.771 85.267 o
1 7 14 14.164 13.850 0.840 71.966 o
1 7 15 2.132 1.884 0.594 143.847 o
1 7 16 28.391 27.543 1.174 36.803 o
1 7 17 5.264 4.778 0.676 111.088 o
1 7 18 1.924 2.021 0.614 134.417 o
1 7 19 2.710 2.881 0.628 128.636 o
1 7 20 0.293 0.676 0.526 183.636 o
1 8 0 24.818 24.854 0.703 102.628 o
1 8 1 11.330 11.563 0.464 235.462 o
1 8 2 284.854 288.904 5.393 1.745 o
1 8 3 8.983 8.997 0.430 274.320 o
1 8 4 184.195 187.538 3.631 3.847 o
1 8 5 35.970 35.953 0.962 54.765 o
1 8 6 4.534 4.137 0.396 323.655 o
1 8 7 15.774 14.928 0.642 123.221 o
1 8 8 199.910 196.384 3.959 3.237 o
1 8 9 32.392 32.109 1.038 47.125 o
1 8 10 14.961 14.601 0.730 95.098 o
1 8 11 16.770 16.287 0.792 80.914 o
1 8 12 38.281 36.594 1.236 33.234 o
1 8 13 13.316 13.911 0.799 79.537 o
1 8 14 11.477 11.461 0.805 78.194 o
1 8 15 4.685 4.573 0.662 115.717 o
1 8 16 4.624 4.246 0.669 113.367 o
1 8 17 16.292 15.672 0.922 59.741 o
1 8 18 4.601 5.788 0.696 104.650 o
1 8 19 7.179 7.126 0.696 104.650 o
1 8 20 4.875 4.328 0.628 128.636 o
1 9 0 32.439 33.714 0.901 62.487 o
1 9 1 185.168 188.391 3.652 3.804 o
1 9 2 82.021 83.769 1.816 15.388 o
1 9 3 40.444 41.529 1.072 44.171 o
1 9 4 29.590 29.447 0.881 65.427 o
1 9 5 20.244 20.328 0.730 95.098 o
1 9 6 4.606 4.143 0.423 283.241 o
1 9 7 20.351 20.758 0.785 82.327 o
1 9 8 73.477 74.083 1.802 15.622 o
1 9 9 59.232 57.844 1.550 21.129 o
1 9 10 22.088 21.912 0.901 62.487 o
1 9 11 71.948 72.246 1.891 14.190 o
1 9 12 40.066 40.212 1.324 28.929 o
1 9 13 2.460 2.922 0.580 150.696 o
1 9 14 17.739 17.201 0.942 57.172 o
1 9 15 13.442 13.611 0.874 66.454 o
1 9 16 5.193 6.014 0.703 102.628 o
1 9 17 4.654 4.724 0.703 102.628 o
1 9 18 7.448 7.509 0.730 95.098 o
1 9 19 1.754 2.307 0.573 154.305 o
1 10 0 11.629 12.027 0.560 161.924 o
1 10 1 139.912 142.766 2.915 5.971 o
1 10 2 16.986 18.341 0.689 106.732 o
1 10 3 104.355 105.025 2.273 9.819 o
1 10 4 25.860 25.632 0.853 69.682 o
1 10 5 162.276 163.674 3.352 4.516 o
1 10 6 50.742 51.263 1.372 26.949 o
1 10 7 57.941 58.253 1.529 21.699 o
1 10 8 29.224 29.761 1.024 48.390 o
1 10 9 10.541 9.290 0.642 123.221 o
1 10 10 37.218 36.103 1.208 34.753 o
1 10 11 11.140 11.099 0.730 95.098 o
1 10 12 4.573 5.147 0.635 125.885 o
1 10 13 0.799 0.819 0.560 161.924 o
1 10 14 5.588 5.747 0.689 106.732 o
1 10 15 11.804 12.410 0.853 69.682 o
1 10 16 8.508 8.485 0.758 88.368 o
1 10 17 2.262 1.775 0.614 134.417 o
1 10 18 9.764 9.577 0.765 86.797 o
1 10 19 1.277 1.051 0.526 183.636 o
1 11 0 0.060 0.580 0.348 418.599 o
1 11 1 12.143 12.191 0.608 137.454 o
1 11 2 68.172 68.328 1.652 18.591 o
1 11 3 17.506 17.440 0.724 96.901 o
1 11 4 12.441 13.509 0.655 118.140 o
1 11 5 77.561 78.615 1.891 14.190 o
1 11 6 8.628 8.485 0.587 147.212 o
1 11 7 1.048 1.154 0.437 265.815 o
1 11 8 38.962 39.011 1.236 33.234 o
1 11 9 44.801 45.475 1.393 26.163 o
1 11 10 10.959 11.113 0.730 95.098 o
1 11 11 50.962 52.171 1.577 20.404 o
1 11 12 7.017 7.393 0.724 96.901 o
1 11 13 37.160 35.837 1.331 28.633 o
1 11 14 15.215 15.823 0.935 58.009 o
1 11 15 19.328 19.427 1.003 50.385 o
1 11 16 9.845 10.123 0.826 74.365 o
1 11 17 15.906 16.526 0.922 59.741 o
1 11 18 8.316 7.809 0.703 102.628 o
1 12 0 6.071 5.454 0.498 204.312 o
1 12 1 6.272 6.218 0.519 188.500 o
1 12 2 15.313 16.246 0.730 95.098 o
1 12 3 57.736 57.987 1.529 21.699 o
1 12 4 3.763 3.597 0.478 222.199 o
1 12 5 29.463 28.744 1.017 49.042 o
1 12 6 113.022 114.540 2.614 7.422 o
1 12 7 6.953 6.669 0.601 140.596 o
1 12 8 28.530 28.697 1.079 43.614 o
1 12 9 4.547 5.126 0.594 143.847 o
1 12 10 10.321 10.075 0.771 85.267 o
1 12 11 37.009 36.246 1.324 28.929 o
1 12 12 27.853 26.881 1.160 37.674 o
1 12 13 12.302 12.150 0.846 70.810 o
1 12 14 22.045 21.713 1.051 45.909 o
1 12 15 10.140 9.529 0.819 75.609 o
1 12 16 10.745 10.840 0.819 75.609 o
1 12 17 3.680 3.638 0.614 134.417 o
1 12 18 6.583 6.225 0.676 111.088 o
1 13 0 11.216 10.908 0.655 118.140 o
1 13 1 19.807 19.338 0.826 74.365 o
1 13 2 56.717 56.567 1.543 21.317 o
1 13 3 51.900 51.611 1.461 23.774 o
1 13 4 9.798 10.901 0.676 111.088 o
1 13 5 1.090 0.532 0.464 235.462 o
1 13 6 32.608 32.860 1.154 38.121 o
1 13 7 2.711 2.191 0.526 183.636 o
1 13 8 46.615 45.475 1.440 24.455 o
1 13 9 16.204 16.956 0.922 59.741 o
1 13 10 44.166 43.843 1.468 23.554 o
1 13 11 8.394 8.649 0.758 88.368 o
1 13 12 11.701 10.819 0.819 75.609 o
1 13 13 10.020 10.478 0.812 76.886 o
1 13 14 6.677 7.079 0.751 89.981 o
1 13 15 10.308 10.143 0.805 78.194 o
1 13 16 4.035 4.273 0.642 123.221 o
1 13 17 0.505 0.464 0.519 188.500 o
1 14 0 39.522 40.547 1.283 30.805 o
1 14 1 4.115 4.423 0.546 170.121 o
1 14 2 0.862 1.085 0.471 228.687 o
1 14 3 21.479 21.836 0.935 58.009 o
1 14 4 81.437 83.161 2.109 11.403 o
1 14 5 19.793 19.174 0.908 61.551 o
1 14 6 8.964 9.399 0.703 102.628 o
1 14 7 30.573 30.424 1.195 35.552 o
1 14 8 8.873 8.710 0.751 89.981 o
1 14 9 11.842 11.686 0.833 73.151 o
1 14 10 4.700 4.894 0.683 108.878 o
1 14 11 1.159 1.495 0.587 147.212 o
1 14 12 0.284 0.259 0.567 158.046 o
1 14 13 9.406 9.352 0.812 76.886 o
1 14 14 1.022 0.273 0.580 150.696 o
1 14 15 15.248 15.386 0.901 62.487 o
1 14 16 3.649 4.048 0.608 137.454 o
1 15 0 4.336 3.679 0.573 154.305 o
1 15 1 33.707 34.062 1.201 35.149 o
1 15 2 1.501 1.782 0.526 183.636 o
1 15 3 3.098 2.778 0.560 161.924 o
1 15 4 32.992 32.321 1.195 35.552 o
1 15 5 19.691 19.829 0.976 53.243 o
1 15 6 8.539 8.246 0.730 95.098 o
1 15 7 0.085 0.355 0.553 165.947 o
1 15 8 10.281 11.174 0.826 74.365 o
1 15 9 18.333 19.570 1.017 49.042 o
1 15 10 14.512 14.048 0.901 62.487 o
1 15 11 7.095 7.092 0.730 95.098 o
1 15 12 11.083 11.120 0.846 70.810 o
1 15 13 4.706 4.601 0.683 108.878 o
1 15 14 1.454 1.113 0.580 150.696 o
1 15 15 0.142 -0.191 0.505 198.827 o
1 16 0 12.208 12.198 0.819 75.609 o
1 16 1 4.441 4.355 0.642 123.221 o
1 16 2 19.654 19.502 0.990 51.785 o
1 16 3 5.556 5.345 0.683 108.878 o
1 16 4 5.728 5.317 0.683 108.878 o
1 16 5 1.078 1.290 0.587 147.212 o
1 16 6 7.697 7.290 0.737 93.345 o
1 16 7 6.666 6.362 0.710 100.664 o
1 16 8 2.924 2.375 0.628 128.636 o
1 16 9 1.359 1.167 0.594 143.847 o
1 16 10 12.632 12.710 0.853 69.682 o
1 16 11 2.005 2.587 0.635 125.885 o
1 16 12 4.336 4.375 0.669 113.367 o
1 16 13 0.800 0.573 0.560 161.924 o
1 16 14 5.758 5.345 0.642 123.221 o
1 17 0 2.773 3.010 0.642 123.221 o
1 17 1 30.364 30.642 1.236 33.234 o
1 17 2 2.608 2.976 0.635 125.885 o
1 17 3 8.554 8.642 0.771 85.267 o
1 17 4 2.394 3.044 0.628 128.636 o
1 17 5 4.563 4.730 0.683 108.878 o
1 17 6 0.526 0.969 0.580 150.696 o
1 17 7 1.080 0.437 0.580 150.696 o
1 17 8 4.764 4.922 0.683 108.878 o
1 17 9 3.309 3.133 0.655 118.140 o
1 17 10 0.279 -0.348 0.560 161.924 o
1 17 11 9.021 8.444 0.758 88.368 o
1 17 12 0.080 -0.355 0.526 183.636 o
1 17 13 0.389 0.321 0.505 198.827 o
1 18 0 0.273 0.205 0.573 154.305 o
1 18 1 10.103 10.792 0.826 74.365 o
1 18 2 2.249 2.246 0.621 131.479 o
1 18 3 4.440 4.655 0.683 108.878 o
1 18 4 8.513 8.799 0.771 85.267 o
1 18 5 12.737 12.253 0.846 70.810 o
1 18 6 0.734 0.833 0.573 154.305 o
1 18 7 1.208 0.860 0.614 134.417 o
1 18 8 1.557 1.768 0.614 134.417 o
1 18 9 8.678 9.297 0.778 83.778 o
1 18 10 2.441 3.085 0.608 137.454 o
1 18 11 1.629 1.611 0.553 165.947 o
1 18 12 1.647 2.143 0.573 154.305 o
1 19 0 0.359 0.669 0.567 158.046 o
1 19 1 1.186 1.618 0.594 143.847 o
1 19 2 5.675 5.645 0.737 93.345 o
1 19 3 1.815 1.488 0.614 134.417 o
1 19 4 9.523 9.652 0.819 75.609 o
1 19 5 3.940 3.898 0.676 111.088 o
1 19 6 10.197 11.632 0.840 71.966 o
1 19 7 0.566 0.758 0.567 158.046 o
1 19 8 7.198 7.611 0.724 96.901 o
1 19 9 6.205 5.631 0.669 113.367 o
1 19 10 1.689 2.109 0.546 170.121 o
1 20 0 10.878 9.959 0.805 78.194 o
[truncated: 172,378 more chars]
