# Supplementary material for: Transferable Hirshfeld atom model for rapid evaluation of aspherical atomic form factors
Source: IUCrJ. 2024 Mar 1;11(Pt 2):249–59. doi: 10.1107/S2052252524001507 (PMC10916294; doi:10.1107/S2052252524001507)
Supplement: Supplementary file 1 [file m-11-00249-sup1.zip › cifs/multipole_expansion_convergence/urea/3.cif]

data_urea
_audit_creation_date               2023-11-02
_audit_creation_method
;
Olex2 1.3
(compiled 2020.07.31 svn.rc2a77460 for OlexSys, GUI svn.r6145)
;
_audit_contact_author_address      ?
_audit_contact_author_email        ?
_audit_contact_author_name         ''
_audit_contact_author_phone        ?
_publ_contact_author_id_orcid      ?
_publ_section_references
;
Bourhis, L.J., Dolomanov, O.V., Gildea, R.J., Howard, J.A.K., Puschmann, H.
 (2015). Acta Cryst. A71, 59-75.

Dolomanov, O.V., Bourhis, L.J., Gildea, R.J, Howard, J.A.K. & Puschmann, H.
 (2009), J. Appl. Cryst. 42, 339-341.
;
_chemical_formula_moiety           '2(C0.5 H2 N O0.5)'
_chemical_formula_sum              'C H4 N2 O'
_chemical_formula_weight           60.056
_chemical_absolute_configuration   unk
loop_
  _atom_type_symbol
  _atom_type_scat_dispersion_real
  _atom_type_scat_dispersion_imag
  _atom_type_scat_Cromer_Mann_a1
  _atom_type_scat_Cromer_Mann_a2
  _atom_type_scat_Cromer_Mann_a3
  _atom_type_scat_Cromer_Mann_a4
  _atom_type_scat_Cromer_Mann_b1
  _atom_type_scat_Cromer_Mann_b2
  _atom_type_scat_Cromer_Mann_b3
  _atom_type_scat_Cromer_Mann_b4
  _atom_type_scat_Cromer_Mann_c
  _atom_type_scat_source
  _atom_type_scat_dispersion_source
 H 0.00000 0.00000 0.49300 0.32291 0.14019 0.04081 10.51090 26.12570 3.14236
 57.79970 0.0030380000826
 'International Tables Volume C Table 6.1.1.4 (pp. 500-502)'
 'Henke, Gullikson and Davis, At. Data and Nucl. Data Tables, 1993, 54, 2'
 C 0.00347 0.00161 2.31000 1.02000 1.58860 0.86500 20.84390 10.20750 0.56870
 51.65120 0.215599998832
 'International Tables Volume C Table 6.1.1.4 (pp. 500-502)'
 'Henke, Gullikson and Davis, At. Data and Nucl. Data Tables, 1993, 54, 2'
 O 0.01158 0.00611 3.04850 2.28680 1.54630 0.86700 13.27710 5.70110 0.32390
 32.90890 0.250800013542
 'International Tables Volume C Table 6.1.1.4 (pp. 500-502)'
 'Henke, Gullikson and Davis, At. Data and Nucl. Data Tables, 1993, 54, 2'
 N 0.00653 0.00323 12.21260 3.13220 2.01250 1.16630 0.00570 9.89330 28.99750
 0.58260 -11.5290002823
 'International Tables Volume C Table 6.1.1.4 (pp. 500-502)'
 'Henke, Gullikson and Davis, At. Data and Nucl. Data Tables, 1993, 54, 2'

_space_group_crystal_system        'tetragonal'
_space_group_IT_number             113
_space_group_name_H-M_alt          'P -4 21 m'
_space_group_name_Hall             ' P -4 2ab'
loop_
  _space_group_symop_id
  _space_group_symop_operation_xyz
 1 x,y,z
 2 y,-x,-z
 3 -y,x,-z
 4 x+1/2,-y+1/2,-z
 5 -x+1/2,y+1/2,-z
 6 -x,-y,z
 7 -y+1/2,-x+1/2,z
 8 y+1/2,x+1/2,z

_symmetry_Int_Tables_number        113
_cell_length_a                     5.5780(6)
_cell_length_b                     5.5780(6)
_cell_length_c                     4.6860(7)
_cell_angle_alpha                  90
_cell_angle_beta                   90
_cell_angle_gamma                  90
_cell_volume                       145.80(3)
_cell_formula_units_Z              2
_cell_measurement_temperature      123(2)
_cell_measurement_reflns_used      17
_exptl_absorpt_coefficient_mu      0.118
_exptl_crystal_density_diffrn      1.368
_exptl_crystal_F_000               64.031
_exptl_crystal_size_max            0.23
_exptl_crystal_size_mid            0.13
_exptl_crystal_size_min            0.09
_exptl_crystal_description         'block'
_exptl_crystal_colour              'colourless'
_diffrn_measurement_device_type
;
KM6-CH six-circle \k diffractometer operated as standard four-circle
\k diffractometer with detector circle in the vertical plane to profit
from the linear polarization of the synchrotron beam.
;
_diffrn_reflns_av_R_equivalents    0.0000
_diffrn_reflns_av_unetI/netI       0.0153
_diffrn_reflns_Laue_measured_fraction_full  1.0000
_diffrn_reflns_Laue_measured_fraction_max  0.9817
_diffrn_reflns_limit_h_max         15
_diffrn_reflns_limit_h_min         -15
_diffrn_reflns_limit_k_max         0
_diffrn_reflns_limit_k_min         -15
_diffrn_reflns_limit_l_max         0
_diffrn_reflns_limit_l_min         -13
_diffrn_reflns_number              1045
_diffrn_reflns_point_group_measured_fraction_full  1.0000
_diffrn_reflns_point_group_measured_fraction_max  0.9817
_diffrn_reflns_theta_full          25.2417
_diffrn_reflns_theta_max           86.97
_diffrn_reflns_theta_min           4.35
_diffrn_ambient_temperature        123(2)
_diffrn_measured_fraction_theta_full  1.0000
_diffrn_measured_fraction_theta_max  0.9817
_diffrn_radiation_type             'Mo K\a'
_diffrn_radiation_wavelength       0.71073
_reflns_Friedel_coverage           0.0
_reflns_limit_h_max                15
_reflns_limit_h_min                0
_reflns_limit_k_max                10
_reflns_limit_k_min                0
_reflns_limit_l_max                13
_reflns_limit_l_min                0
_reflns_number_gt                  803
_reflns_number_total               1022
_reflns_threshold_expression       I>=2u(I)
_computing_molecular_graphics      'Olex2 1.3 (Dolomanov et al., 2009)'
_computing_publication_material    'Olex2 1.3 (Dolomanov et al., 2009)'
_computing_structure_refinement    'olex2.refine 1.3 (Bourhis et al., 2015)'
_computing_data_collection         'KM6-CH software'
_refine_diff_density_max           0.1875
_refine_diff_density_min           -0.2849
_refine_diff_density_rms           0.0372
_refine_ls_d_res_high              0.3559
_refine_ls_d_res_low               4.6860
_refine_ls_goodness_of_fit_ref     0.7229
_refine_ls_hydrogen_treatment      refall
_refine_ls_matrix_type             full
_refine_ls_number_constraints      0
_refine_ls_number_parameters       27
_refine_ls_number_reflns           1022
_refine_ls_number_restraints       0
_refine_ls_R_factor_all            0.0245
_refine_ls_R_factor_gt             0.0140
_refine_ls_restrained_S_all        0.7229
_refine_ls_shift/su_max            0.0007
_refine_ls_shift/su_mean           0.0001
_refine_ls_structure_factor_coef   Fsqd
_refine_ls_weighting_details      
 'w=1/[\s^2^(Fo^2^)+(0.0233P)^2^+0.0017P] where P=(Fo^2^+2Fc^2^)/3'
_refine_ls_weighting_scheme        calc
_refine_ls_wR_factor_gt            0.0367
_refine_ls_wR_factor_ref           0.0367
_refine_special_details
;
Aspherical atom refinement in Olex2
with DiSCaMB generated form factors
Hirshfeld Atom Refinement using
Orca5 generated wavefunction calculated
with B3LYP using cc-pVTZ basis set
atomic electron densities are aproximated
as multipole expansion with L_max = 3
;
loop_
  _atom_site_label
  _atom_site_type_symbol
  _atom_site_fract_x
  _atom_site_fract_y
  _atom_site_fract_z
  _atom_site_U_iso_or_equiv
  _atom_site_adp_type
  _atom_site_occupancy
  _atom_site_site_symmetry_order
  _atom_site_refinement_flags_posn
  _atom_site_refinement_flags_adp
  _atom_site_refinement_flags_occupancy
 C C 0.0 0.5 0.32820(4) 0.01197(3) Uani 1.000000 4 S T P
 O O 0.0 0.5 0.59633(3) 0.01519(3) Uani 1.000000 4 S T P
 N N 0.14487(2) 0.64487(2) 0.17830(3) 0.02237(4) Uani 1.000000 2 S T P
 H1 H 0.2546(8) 0.7546(8) 0.2847(12) 0.0359(19) Uani 1.000000 2 S T P
 H2 H 0.1425(9) 0.6425(9) -0.0367(14) 0.0342(16) Uani 1.000000 2 S T P

loop_
  _atom_site_aniso_label
  _atom_site_aniso_U_11
  _atom_site_aniso_U_22
  _atom_site_aniso_U_33
  _atom_site_aniso_U_12
  _atom_site_aniso_U_13
  _atom_site_aniso_U_23
 C 0.01464(4) 0.01464(4) 0.00662(4) -0.00011(6) -0.000000 0.000000
 O 0.01949(4) 0.01949(4) 0.00658(3) 0.00174(7) -0.000000 0.000000
 N 0.02886(6) 0.02886(6) 0.00940(3) -0.01518(7) 0.00008(3) 0.00008(3)
 H1 0.041(3) 0.041(3) 0.027(3) -0.021(4) -0.003(2) -0.003(2)
 H2 0.042(2) 0.042(2) 0.018(2) -0.015(4) -0.001(2) -0.001(2)

loop_
  _geom_bond_atom_site_label_1
  _geom_bond_atom_site_label_2
  _geom_bond_distance
  _geom_bond_site_symmetry_2
  _geom_bond_publ_flag
 C O 1.2565(3) . ?
 C N 1.3414(2) . ?
 C N 1.3414(2) 6_565 ?
 N H1 0.999(6) . ?
 N H2 1.008(7) . ?

loop_
  _geom_angle_atom_site_label_1
  _geom_angle_atom_site_label_2
  _geom_angle_atom_site_label_3
  _geom_angle
  _geom_angle_site_symmetry_1
  _geom_angle_site_symmetry_3
  _geom_angle_publ_flag
 N C O 121.578(10) . . ?
 N C O 121.578(10) 6_565 . ?
 N C N 116.84(2) 6_565 . ?
 H1 N C 118.5(3) . 6_565 ?
 H2 N C 120.5(4) . 6_565 ?
 H2 N H1 121.0(5) . . ?

loop_
  _diffrn_refln_index_h
  _diffrn_refln_index_k
  _diffrn_refln_index_l
  _diffrn_refln_intensity_net
  _diffrn_refln_intensity_u
 0 -2 -6 14.56 0.23
 -1 -1 -6 29.44 0.33
 0 -1 -6 5.29 0.28
 0 0 -6 156.54 1.86
 -4 0 -5 25.82 0.36
 -3 0 -5 3.66 0.17
 -2 0 -5 5.59 0.26
 -1 0 -5 189.09 0.97
 0 0 -5 486.21 3.6
 4 -1 -5 15.03 0.28
 3 -1 -5 16.59 0.28
 2 -1 -5 134.68 0.72
 1 -1 -5 168.5 1.11
 -4 -2 -5 52.61 0.32
 -3 -2 -5 75.67 0.53
 -2 -2 -5 96.97 0.83
 3 -3 -5 132.61 0.84
 -2 -5 -4 75.16 0.55
 -1 -5 -4 153.34 0.9
 0 -5 -4 178.18 1.13
 4 -4 -4 86.18 0.62
 3 -4 -4 3.06 0.16
 2 -4 -4 164.55 0.88
 1 -4 -4 426.26 1.75
 0 -4 -4 58.69 0.47
 -3 -3 -4 156.47 1.16
 -2 -3 -4 135.42 0.67
 -1 -3 -4 143.86 0.67
 0 -3 -4 1039.92 3.75
 2 -2 -4 430.71 2.11
 1 -2 -4 449.35 1.43
 0 -2 -4 199.6 0.84
 -1 -1 -4 430.84 1.82
 0 -1 -4 21.99 0.28
 0 0 -4 295.58 1.78
 -6 0 -3 2.3 0.13
 -5 0 -3 84.49 0.57
 -4 0 -3 712.6 2.52
 -3 0 -3 115.15 0.54
 -2 0 -3 492.13 1.31
 -1 0 -3 869.3 1.88
 0 0 -3 135.06 0.8
 6 -1 -3 104.35 0.67
 5 -1 -3 101.39 0.57
 4 -1 -3 130.06 0.59
 3 -1 -3 655.96 1.75
 2 -1 -3 680.24 1.54
 1 -1 -3 114.99 0.55
 -6 -2 -3 61.52 0.4
 -5 -2 -3 211.73 1.02
 -4 -2 -3 41.9 0.33
 -3 -2 -3 254.14 0.87
 -2 -2 -3 272.9 1.14
 5 -3 -3 33.52 0.34
 4 -3 -3 166.6 0.79
 3 -3 -3 5.08 0.3
 -5 -4 -3 56.91 0.33
 -4 -4 -3 1.59 0.15
 -1 -7 -2 14.33 0.2
 0 -7 -2 50.95 0.36
 3 -6 -2 9.1 0.25
 2 -6 -2 28.22 0.32
 1 -6 -2 46.62 0.38
 0 -6 -2 25.4 0.34
 -5 -5 -2 49.59 0.44
 -4 -5 -2 6.89 0.25
 -3 -5 -2 22.34 0.29
 -2 -5 -2 73.54 0.44
 -1 -5 -2 81.91 0.45
 0 -5 -2 0.89 0.16
 4 -4 -2 39.73 0.48
 3 -4 -2 185.71 0.76
 2 -4 -2 53.91 0.33
 1 -4 -2 27.24 0.26
 0 -4 -2 76.14 0.42
 -3 -3 -2 78.84 0.55
 -2 -3 -2 109.09 0.42
 -1 -3 -2 147.46 0.46
 0 -3 -2 176.71 0.57
 2 -2 -2 542.88 1.57
 1 -2 -2 299.59 0.71
 0 -2 -2 82.27 0.33
 -1 -1 -2 524.41 1.18
 0 -1 -2 1517.92 2.7
 -7 0 -1 84.53 0.67
 -6 0 -1 44.33 0.41
 -5 0 -1 1.04 0.11
 -4 0 -1 967.16 2.37
 -3 0 -1 925.59 1.73
 -2 0 -1 1958.98 2.6
 -1 0 -1 1485.44 1.77
 0 0 -1 133.08 0.49
 7 -1 -1 31.61 0.35
 6 -1 -1 56.37 0.4
 5 -1 -1 300.73 1.03
 4 -1 -1 115.54 0.43
 3 -1 -1 1410.5 2.25
 2 -1 -1 491.23 0.75
 1 -1 -1 2808.61 5.07
 -7 -2 -1 0.14 1.69
 -6 -2 -1 136.45 0.75
 -5 -2 -1 71.42 0.42
 -4 -2 -1 254.83 0.78
 -3 -2 -1 50.86 0.32
 -2 -2 -1 1980.19 3.9
 6 -3 -1 8.78 0.25
 5 -3 -1 117.53 0.61
 4 -3 -1 204.13 0.75
 3 -3 -1 80.53 0.52
 -6 -4 -1 133.64 0.61
 -5 -4 -1 4.74 0.21
 -4 -4 -1 47.16 0.5
 5 -5 -1 155.05 1.36
 -2 -7 0 2.74 0.09
 -1 -7 0 312.05 1.77
 4 -6 0 24.49 0.33
 3 -6 0 0.43 2.26
 2 -6 0 232.6 1.07
 1 -6 0 52.77 0.44
 0 -6 0 609.97 4.08
 -5 -5 0 67.05 0.73
 -4 -5 0 28.63 0.32
 -3 -5 0 428.02 1.61
 -2 -5 0 212.44 0.82
 -1 -5 0 419.03 1.48
 4 -4 0 822.67 3.85
 3 -4 0 32.34 0.28
 2 -4 0 925.41 2.17
 1 -4 0 70.73 0.38
 0 -4 0 54.64 0.57
 -3 -3 0 2174.94 6.1
 -2 -3 0 172.47 0.48
 -1 -3 0 288.54 0.68
 2 -2 0 2253.08 4.13
 1 -2 0 2248.26 2.8
 0 -2 0 1545.05 2.97
 -2 -11 -5 3.7 0.15
 -1 -11 -5 0.24 2.79
 0 -11 -5 0.18 3.29
 5 -10 -5 3.61 0.17
 4 -10 -5 3.97 0.18
 3 -10 -5 7.69 0.32
 -6 -9 -5 4.49 0.2
 -5 -9 -5 6.42 0.29
 7 -8 -5 6.45 0.28
 10 -2 -5 0.57 0.16
 -11 0 -4 15.33 0.41
 11 -1 -4 3.72 0.14
 -11 -2 -4 4.13 0.22
 -11 -3 -4 5.34 0.28
 -11 -4 -4 2.71 0.13
 10 -5 -4 3.76 0.16
 -10 -6 -4 2.3 0.13
 -9 -6 -4 4.95 0.22
 9 -7 -4 2.93 0.14
 -8 -8 -4 3.45 0.22
 2 -12 -3 1.69 0.13
 1 -12 -3 2.79 0.13
 0 -12 -3 3.36 0.17
 -5 -11 -3 5.16 0.24
 -4 -11 -3 3.18 0.14
 -3 -11 -3 0.9 0.16
 7 -10 -3 3.15 0.15
 6 -10 -3 8.52 0.32
 -8 -9 -3 3.81 0.2
 -7 -9 -3 9.85 0.33
 8 -8 -3 9.47 0.47
 -12 0 -2 0.04 2.14
 12 -1 -2 0.45 2.81
 -12 -2 -2 1.22 0.2
 12 -3 -2 0.3 1.97
 -11 -4 -2 0.41 1.63
 11 -5 -2 0.75 2.82
 -10 -6 -2 0.28 2.02
 10 -7 -2 3.21 0.15
 -9 -8 -2 3.98 0.17
 4 -12 -1 2.85 0.15
 3 -12 -1 0.89 0.14
 2 -12 -1 3.54 0.15
 1 -12 -1 0.8 0.16
 0 -12 -1 3.68 0.22
 -6 -11 -1 0.85 0.14
 -5 -11 -1 5.13 0.21
 7 -10 -1 1.26 0.17
 -8 -9 -1 1.66 0.13
 -12 0 0 9.86 0.37
 12 -1 0 0.54 2.86
 -12 -2 0 11.62 0.34
 12 -3 0 0.34 2.81
 -12 -4 0 4.63 0.16
 11 -5 0 6.23 0.28
 -11 -6 0 2.52 0.14
 10 -7 0 3.62 0.18
 -9 -8 0 5.71 0.24
 9 -9 0 1.11 0.18
 1 -3 -11 53.74 0.67
 0 -3 -11 4.06 0.21
 -2 -2 -11 27.57 0.63
 -1 -2 -11 18.92 0.39
 0 -2 -11 43.05 0.67
 1 -1 -11 16.35 0.51
 0 -1 -11 14.21 0.4
 0 0 -11 0.72 2.56
 6 0 -10 7.32 0.35
 5 0 -10 5.26 0.3
 -6 -1 -10 -0.08 2.79
 -5 -1 -10 15.52 0.36
 6 -2 -10 8.32 0.32
 5 -2 -10 1.18 0.14
 -5 -3 -10 8.52 0.32
 -4 -3 -10 2.51 0.14
 5 -4 -10 2.5 0.14
 4 -4 -10 7.32 0.45
 -2 -8 -9 1.91 0.13
 -1 -8 -9 2.15 0.13
 0 -8 -9 0.08 3.27
 4 -7 -9 5.42 0.25
 3 -7 -9 5.72 0.26
 2 -7 -9 2.77 0.15
 1 -7 -9 1.01 0.13
 0 -7 -9 0.52 3.19
 -5 -6 -9 7.53 0.3
 -4 -6 -9 6.19 0.28
 5 -5 -9 5.02 0.32
 9 0 -8 13.24 0.4
 -9 -1 -8 0.33 2.9
 9 -2 -8 12.37 0.35
 -9 -3 -8 1.25 0.14
 -8 -3 -8 20.7 0.4
 8 -4 -8 0.5 0.16
 -8 -5 -8 8.77 0.32
 -7 -5 -8 0.87 0.16
 7 -6 -8 7.04 0.31
 6 -6 -8 2.28 0.19
 -3 -10 -7 15.35 0.37
 -2 -10 -7 0.18 2.8
 -1 -10 -7 4.99 0.22
 0 -10 -7 0 3.26
 5 -9 -7 2.75 0.14
 4 -9 -7 20.17 0.4
 -7 -8 -7 12.52 0.35
 -6 -8 -7 3.12 0.16
 7 -7 -7 2.83 0.2
 11 0 -6 1.35 0.17
 -11 -1 -6 0.27 2.77
 11 -2 -6 1.01 0.16
 -11 -3 -6 1.52 0.13
 10 -4 -6 3.07 0.15
 -10 -5 -6 0.88 0.2
 9 -6 -6 1.6 0.13
 -9 -7 -6 0.38 2.78
 -8 -7 -6 1.45 0.17
 8 -8 -6 0 4.01
 -2 -12 -5 0.1 2.87
 -1 -12 -5 1.6 0.14
 0 -12 -5 0.14 3.23
 5 -11 -5 -0.14 2.83
 4 -11 -5 2.54 0.14
 3 -11 -5 1.8 0.13
 -6 -10 -5 -0.07 2.83
 8 -9 -5 1.97 0.13
 7 -9 -5 -0.41 2.89
 -8 -8 -5 0.06 4.06
 12 0 -4 1.97 0.15
 -12 -1 -4 3.7 0.16
 12 -2 -4 2.88 0.14
 -12 -3 -4 2.71 0.14
 12 -4 -4 1.42 0.13
 -11 -5 -4 2.23 0.13
 11 -6 -4 8.69 0.33
 -10 -7 -4 12.72 0.35
 9 -8 -4 14.12 0.37
 1 -13 -3 0.96 0.14
 0 -13 -3 1.18 0.17
 -5 -12 -3 1.31 0.14
 -4 -12 -3 3.17 0.15
 -3 -12 -3 1.76 0.13
 7 -11 -3 5.11 0.25
 6 -11 -3 2.34 0.13
 -8 -10 -3 7.31 0.3
 9 -9 -3 7.81 0.44
 13 0 -2 0.29 2.11
 -13 -1 -2 0.02 2.85
 13 -2 -2 0.03 2.78
 12 -4 -2 0.13 2.84
 -12 -5 -2 0.95 0.16
 11 -6 -2 2.04 0.13
 -11 -7 -2 0.9 0.14
 10 -8 -2 1.62 0.13
 -9 -9 -2 1.59 0.19
 -3 -13 -2 -0.05 2.84
 3 -13 -1 1.89 0.13
 2 -13 -1 0.22 2.82
 1 -13 -1 1.52 0.13
 0 -13 -1 0.81 0.22
 -6 -12 -1 2.7 0.13
 -5 -12 -1 0.16 2.86
 7 -11 -1 4.05 0.19
 -9 -10 -1 0.37 2.79
 -8 -10 -1 5.06 0.24
 9 -9 -1 6.52 0.37
 -13 -1 0 6.66 0.29
 13 -2 0 0.07 2.82
 -13 -3 0 2.35 0.14
 -12 -5 0 1.19 0.17
 12 -6 0 1.46 0.13
 -11 -7 0 1.23 0.16
 10 -8 0 1 0.17
 -10 -9 0 0.11 1.99
 5 0 -11 4.46 0.22
 4 0 -11 59.56 0.84
 -5 -1 -11 17.5 0.37
 -4 -1 -11 5.65 0.24
 5 -2 -11 12.44 0.33
 4 -2 -11 11.89 0.34
 3 -2 -11 9.44 0.32
 -4 -3 -11 10.44 0.32
 -3 -3 -11 3.1 0.23
 4 -4 -11 3.51 0.24
 3 -7 -10 2.65 0.13
 2 -7 -10 3.84 0.15
 1 -7 -10 4.07 0.21
 0 -7 -10 0.94 0.21
 -5 -6 -10 4.86 0.23
 -4 -6 -10 3.92 0.18
 -3 -6 -10 7.75 0.32
 5 -5 -10 8.09 0.45
 9 0 -9 1.17 0.17
 -9 -1 -9 0.7 0.14
 9 -2 -9 2.23 0.13
 -8 -3 -9 3.68 0.16
 8 -4 -9 0.5 1.98
 -7 -5 -9 0.36 2.74
 7 -6 -9 -0.13 2.84
 6 -6 -9 0.5 3.9
 -5 -8 -9 0.84 0.16
 -3 -10 -8 2.89 0.14
 -2 -10 -8 0.84 0.14
 -1 -10 -8 8.86 0.32
 0 -10 -8 0.41 3.14
 5 -9 -8 3.73 0.18
 4 -9 -8 6.16 0.26
 -7 -8 -8 3.57 0.15
 -6 -8 -8 5.52 0.24
 7 -7 -8 6.95 0.39
 11 0 -7 2.68 0.15
 -11 -1 -7 0.4 2.76
 11 -2 -7 7.33 0.31
 -11 -3 -7 0.34 2.81
 10 -4 -7 0.77 0.16
 -10 -5 -7 7.76 0.31
 9 -6 -7 9.35 0.33
 -9 -7 -7 0.34 2.8
 8 -8 -7 0.28 4.02
 -2 -12 -6 -0.04 2.82
 -1 -12 -6 0.09 2.89
 0 -12 -6 0.37 3.17
 5 -11 -6 0.36 2.77
 4 -11 -6 0.54 2
 -7 -10 -6 1.86 0.14
 -6 -10 -6 -0.02 2.83
 8 -9 -6 2.84 0.14
 -12 -3 -5 1.42 0.16
 12 -4 -5 0 2.78
 11 -6 -5 0.95 0.16
 -10 -7 -5 1.34 0.14
 10 -8 -5 0.33 2
 -9 -9 -5 0.58 4
 3 -13 -4 0.52 2.86
 2 -13 -4 1.59 0.15
 1 -13 -4 1.27 0.13
 0 -13 -4 1.08 0.15
 -6 -12 -4 0.75 0.16
 -5 -12 -4 5.46 0.22
 7 -11 -4 1.24 0.13
 -9 -10 -4 1.76 0.14
 -8 -10 -4 1.66 0.13
 9 -9 -4 2.19 0.18
 13 -2 -3 0.91 0.16
 -13 -3 -3 2.16 0.13
 13 -4 -3 0.66 0.16
 12 -6 -3 3.72 0.16
 11 -8 -3 0.66 0.2
 -10 -9 -3 0.71 0.16
 -1 -14 -2 -0.47 2.85
 0 -14 -2 0.08 2.09
 5 -13 -2 -0.15 2.82
 4 -13 -2 0.41 2.8
 -7 -12 -2 -0.01 2.8
 -6 -12 -2 0.48 2.04
 8 -11 -2 -0.23 2.83
 -9 -10 -2 0.03 2.78
 14 0 -1 0.13 3.31
 -14 -1 -1 0.27 2.77
 14 -2 -1 0.97 0.16
 13 -4 -1 0.29 2.79
 -13 -5 -1 1.64 0.13
 -12 -7 -1 0.09 1.99
 11 -8 -1 -0.06 2.87
 -11 -9 -1 0.97 0.14
 10 -10 -1 1.23 0.23
 -2 -14 0 1.73 0.13
 -1 -14 0 0.08 2.77
 0 -14 0 3.31 0.16
 5 -13 0 1.24 0.14
 4 -13 0 0.17 2.01
 -7 -12 0 -0.06 2.8
 9 -11 0 5.28 0.24
 8 -11 0 0.02 2.79
 -10 -10 0 5.87 0.36
 -1 -4 -12 0.28 2.72
 0 -4 -12 2.28 0.15
 3 -3 -12 19.61 0.52
 2 -3 -12 4.07 0.18
 1 -3 -12 5.85 0.25
 0 -3 -12 0.43 1.65
 -2 -2 -12 17.36 0.5
 -1 -2 -12 4.16 0.2
 0 -2 -12 10.57 0.36
 1 -1 -12 24.5 0.59
 0 -1 -12 12.49 0.38
 0 0 -12 37.75 1.05
 7 0 -11 4.76 0.25
 6 0 -11 4.38 0.2
 -7 -1 -11 3.55 0.14
 -6 -1 -11 7.18 0.3
 6 -2 -11 11.66 0.33
 -6 -3 -11 2.24 0.13
 -5 -3 -11 8.11 0.32
 5 -4 -11 4.76 0.21
 -5 -5 -11 14.01 0.48
 0 -9 -10 1.92 0.14
 -4 -8 -10 1.67 0.12
 -3 -8 -10 3.99 0.18
 -2 -8 -10 3.84 0.16
 -1 -8 -10 0.19 2.81
 0 -8 -10 2.48 0.15
 5 -7 -10 1.55 0.13
 4 -7 -10 7.7 0.3
 -6 -6 -10 1.99 0.18
 10 0 -9 1 0.21
 -10 -1 -9 0.71 0.16
 10 -2 -9 -0.2 2.74
 -9 -3 -9 0.19 2.73
 9 -4 -9 0.5 2.73
 -9 -5 -9 0.48 1.95
 8 -6 -9 1.28 0.14
 -7 -7 -9 1.65 0.18
 3 -11 -8 1.14 0.14
 2 -11 -8 2.81 0.14
 1 -11 -8 0.35 2.73
 0 -11 -8 4.96 0.25
 -5 -10 -8 2.65 0.14
 -4 -10 -8 2.6 0.13
 7 -9 -8 0.11 2.71
 6 -9 -8 3.92 0.15
 -8 -8 -8 0.09 3.82
 12 0 -7 0.28 3.12
 -12 -1 -7 3.61 0.16
 12 -2 -7 0.46 2.73
 -12 -3 -7 2.85 0.15
 11 -4 -7 5.34 0.26
 -11 -5 -7 0.46 2.7
 10 -6 -7 0.27 1.95
 -10 -7 -7 0.23 1.95
 9 -8 -7 0.33 1.94
 1 -13 -6 0.07 1.92
 0 -13 -6 0.04 3.15
 -5 -12 -6 0.81 2.72
 -4 -12 -6 -0.09 2.74
 -3 -12 -6 0.7 0.19
 7 -11 -6 0.58 2.65
 6 -11 -6 1.6 0.13
 -8 -10 -6 0.54 1.93
 9 -9 -6 0.63 2.23
 13 0 -5 0.94 0.17
 -13 -1 -5 0.11 1.95
 13 -2 -5 0.23 2.83
 -13 -3 -5 0.1 2.73
 -13 -4 -5 -0.25 3.22
 -12 -5 -5 0.63 2.77
 12 -6 -5 0.29 1.95
 -11 -7 -5 0.82 0.19
 11 -8 -5 0.56 1.9
 -10 -9 -5 0.21 2.76
 -2 -14 -4 0.43 2.7
 -1 -14 -4 0.57 2.78
 0 -14 -4 0.77 0.21
 5 -13 -4 0.01 2.81
 4 -13 -4 3 0.15
 -7 -12 -4 1.28 0.12
 8 -11 -4 1.6 0.14
 -10 -10 -4 1.33 0.18
 14 0 -3 -0.07 3.28
 -14 -1 -3 0.22 2.76
 14 -2 -3 0.89 0.16
 -14 -3 -3 0.36 2.73
 -13 -5 -3 1.82 0.13
 13 -6 -3 0.57 2.71
 -12 -7 -3 0.6 0.14
 12 -8 -3 0.04 2.71
 -11 -9 -3 -0.24 2.74
 10 -10 -3 -0.18 3.94
 -4 -14 -2 -0.11 2.73
 -3 -14 -2 0.24 2.74
 -2 -14 -2 -0.12 2.79
 6 -13 -2 -0.01 2.74
 -8 -12 -2 0.86 0.19
 9 -11 -2 0.61 0.2
 -10 -10 -2 0.71 3.98
 -14 -3 -1 0.03 2.75
 14 -4 -1 0.72 0.2
 -14 -5 -1 -0.22 1.96
 13 -6 -1 0.13 2.75
 -13 -7 -1 0.49 0.16
 12 -8 -1 0.59 0.16
 11 -10 -1 1.09 0.14
 -5 -14 0 -0.3 2.76
 -4 -14 0 0.72 0.14
 -3 -14 0 0.13 2.78
 7 -13 0 2.6 0.14
 6 -13 0 0.08 2.78
 -8 -12 0 4.28 0.18
 10 -11 0 0.49 2.77
 1 -6 -12 3.15 0.13
 0 -6 -12 10.11 0.3
 -3 -5 -12 7.05 0.26
 -2 -5 -12 4.06 0.15
 -1 -5 -12 8.08 0.27
 0 -5 -12 0.84 0.16
 0 -1 -13 0.05 3.07
 0 0 -13 1.78 0.24
 4 -2 -12 12.19 0.32
 -4 -3 -12 7.28 0.3
 4 -4 -12 11.68 0.45
 -2 -8 -11 7.79 0.29
 -1 -8 -11 2.76 0.13
 0 -8 -11 2.89 0.15
 4 -7 -11 1.41 0.12
 3 -7 -11 16.17 0.34
 2 -7 -11 2.2 0.12
 -5 -6 -11 2.76 0.13
 -4 -6 -11 17.01 0.36
 -9 -1 -10 1.98 0.13
 9 -2 -10 1.09 0.14
 -9 -3 -10 0.87 0.16
 9 -4 -10 -0.26 2.65
 -8 -5 -10 0.21 2.61
 7 -6 -10 -0.33 2.71
 -7 -7 -10 2.07 0.17
 2 -11 -9 0.35 2.58
 1 -11 -9 0.51 2.61
 0 -11 -9 -0.15 3.1
 -5 -10 -9 0.05 2.57
 -4 -10 -9 -0.18 1.93
 -3 -10 -9 0.51 2.65
 6 -9 -9 0.27 2.64
 -7 -8 -9 -0.01 2.65
 12 0 -8 0.52 3.04
 -12 -1 -8 1.85 0.12
 12 -2 -8 0.63 0.15
 11 -4 -8 1.5 0.14
 -11 -5 -8 -0.24 2.63
 10 -6 -8 -0.03 2.66
 -10 -7 -8 3.33 0.14
 9 -8 -8 3.7 0.17
 1 -13 -7 0.28 2.57
 0 -13 -7 2 0.15
 -5 -12 -7 0.33 2.61
 -4 -12 -7 0.33 2.65
 7 -11 -7 0.61 2.59
 6 -11 -7 0.42 1.9
 -8 -10 -7 0.52 0.13
 9 -9 -7 0.7 3.77
 13 -2 -6 0.54 2.65
 -13 -3 -6 0.08 2.65
 13 -4 -6 0.48 1.85
 12 -6 -6 0.1 2.67
 11 -8 -6 0.31 2.59
 -10 -9 -6 0.33 1.86
 -3 -14 -5 -0.18 2.58
 -2 -14 -5 -0.17 2.64
 -1 -14 -5 0.22 2.69
 0 -14 -5 0 3.08
 6 -13 -5 -0.1 2.64
 5 -13 -5 0.44 2.61
 -7 -12 -5 0.04 1.93
 9 -11 -5 0.49 1.86
 -10 -10 -5 0.55 3.75
 -14 -3 -4 1.08 0.19
 14 -4 -4 -0.06 1.87
 13 -6 -4 0.83 0.16
 -13 -7 -4 0.41 2.64
 12 -8 -4 0.95 0.16
 -11 -9 -4 1.31 0.16
 1 -15 -3 0.3 1.86
 0 -15 -3 0.43 3
 -5 -14 -3 0.39 2.64
 -4 -14 -3 1.09 0.16
 7 -13 -3 -0.01 1.88
 -9 -12 -3 0.68 0.19
 10 -11 -3 0.79 0.19
 15 0 -2 -0.44 3.13
 -15 -1 -2 0.26 2.63
 15 -2 -2 -0.09 2.69
 -15 -3 -2 0.14 2.55
 -14 -5 -2 -0.04 2.7
 14 -6 -2 -0.04 2.64
 -13 -7 -2 0.23 1.58
 13 -8 -2 0.52 2.58
 -12 -9 -2 -0.05 2.74
 11 -10 -2 0.56 0.16
 3 -15 -1 -0.21 2.7
 2 -15 -1 -0.01 2.68
 1 -15 -1 0.33 1.9
 0 -15 -1 -0.1 3.16
 -6 -14 -1 -0.07 1.91
 8 -13 -1 0.57 0.16
 -9 -12 -1 0.62 0.2
 -15 -1 0 0.75 2.75
 15 -2 0 0.21 2.7
 -15 -3 0 0.6 2.64
 15 -4 0 0.07 1.84
 14 -6 0 1.66 0.12
 13 -8 0 0.14 2.69
 -12 -9 0 0.52 2.74
 4 0 -13 0.05 2.88
 3 0 -13 6.49 0.32
 2 0 -13 -0.27 2.99
 -4 -1 -13 2.35 0.12
 -3 -1 -13 0.46 1.81
 -2 -1 -13 2.1 0.12
 -1 -1 -13 2.29 0.18
 3 -2 -13 0.57 2.45
 2 -2 -13 3.82 0.25
 -3 -3 -13 0.72 3.45
 2 -7 -12 0.26 2.46
 1 -7 -12 6.53 0.26
 0 -7 -12 3.05 0.21
 -4 -6 -12 1.79 0.11
 -3 -6 -12 -0.46 2.57
 -2 -6 -12 5.46 0.26
 5 -5 -12 3.77 0.27
 4 -5 -12 1.13 0.11
 9 0 -11 0.95 0.13
 -9 -1 -11 4.57 0.2
 9 -2 -11 1.35 0.11
 -8 -3 -11 1.43 0.12
 8 -4 -11 4.82 0.21
 -7 -5 -11 4.75 0.22
 7 -6 -11 1.93 0.11
 6 -6 -11 3.71 0.28
 -4 -10 -10 0.99 0.16
 -3 -10 -10 -0.06 3.56
 -2 -10 -10 0.44 3.7
 -1 -10 -10 1.76 0.17
 0 -10 -10 0.93 5.1
 6 -9 -10 0.23 1.96
 5 -9 -10 1.89 0.16
 -7 -8 -10 -0.49 4.99
 -6 -8 -10 2.42 0.18
 -4 0 -7 1.57 0.13
 -3 0 -7 4.96 0.23
 -2 0 -7 2.68 0.13
 -1 0 -7 428.85 3.37
 0 0 -7 2.64 0.26
 3 -1 -7 15.23 0.31
 2 -1 -7 107.02 0.86
 1 -1 -7 56.5 0.74
 -3 -2 -7 159.96 1.29
 -2 -2 -7 100.04 1.17
 -1 -4 -7 33.74 0.35
 -3 -5 -6 5.66 0.23
 -2 -5 -6 61.33 0.59
 -1 -5 -6 7.59 0.28
 0 -5 -6 19.7 0.39
 4 -4 -6 25.58 0.54
 3 -4 -6 11.39 0.29
 2 -4 -6 11.23 0.29
 1 -4 -6 56.99 0.52
 0 -4 -6 77.23 0.73
 -3 -3 -6 55.34 0.72
 -2 -3 -6 30.17 0.36
 -1 -3 -6 51.87 0.46
 0 -3 -6 107.88 0.88
 2 -2 -6 27.38 0.48
 1 -2 -6 138.03 0.89
 -7 0 -5 62.33 0.71
 -6 0 -5 43.5 0.53
 -5 0 -5 18.69 0.35
 7 -1 -5 20.45 0.34
 6 -1 -5 63.96 0.58
 5 -1 -5 33.67 0.37
 -6 -2 -5 15.38 0.31
 -5 -2 -5 90.91 0.7
 6 -3 -5 3.24 0.14
 5 -3 -5 24.01 0.34
 4 -3 -5 131.49 0.91
 -5 -4 -5 25.76 0.37
 -4 -4 -5 55.31 0.72
 5 -5 -5 16.56 0.47
 -3 -7 -4 18.22 0.34
 -2 -7 -4 82.6 0.71
 -1 -7 -4 45.64 0.47
 0 -7 -4 1.79 0.13
 5 -6 -4 92.46 0.83
 4 -6 -4 34.14 0.42
 3 -6 -4 150.74 1.1
 2 -6 -4 75.1 0.61
 1 -6 -4 28.93 0.35
 0 -6 -4 77.02 0.68
 -5 -5 -4 69.01 0.87
 -4 -5 -4 83.81 0.67
 -3 -5 -4 84.4 0.62
 -8 0 -3 7.89 0.32
 -7 0 -3 52.18 0.54
 8 -1 -3 31.48 0.4
 7 -1 -3 6.02 0.24
 -8 -2 -3 50.96 0.53
 -7 -2 -3 26.99 0.35
 8 -3 -3 18.23 0.34
 7 -3 -3 138.99 1.05
 6 -3 -3 28.5 0.35
 -7 -4 -3 16.81 0.33
 -6 -4 -3 146.66 1.04
 6 -5 -3 40.07 0.45
 5 -5 -3 101.81 1.08
 -6 -6 -3 17.5 0.49
 4 -8 -2 0.31 2.55
 3 -8 -2 8.64 0.29
 2 -8 -2 15.46 0.31
 1 -8 -2 6.18 0.22
 0 -8 -2 8.09 0.3
 -5 -7 -2 0.98 0.25
 -4 -7 -2 18.01 0.33
 -3 -7 -2 14.39 0.3
 -2 -7 -2 1.64 0.11
 6 -6 -2 4.28 0.25
 5 -6 -2 15.54 0.31
 4 -6 -2 26.05 0.34
 -9 0 -1 -0.16 3
 -8 0 -1 22.57 0.38
 9 -1 -1 35.97 0.44
 8 -1 -1 9.57 0.28
 -9 -2 -1 2.3 0.12
 -8 -2 -1 65.02 0.58
 8 -3 -1 3.83 0.14
 7 -3 -1 106.25 0.76
 -8 -4 -1 29.01 0.4
 -7 -4 -1 13.41 0.29
 7 -5 -1 31.56 0.41
 6 -5 -1 8.52 0.27
 -7 -6 -1 21.88 0.37
 -6 -6 -1 27.03 0.54
 -2 -9 0 13.84 0.31
 -1 -9 0 35.63 0.43
 4 -8 0 41.21 0.47
 3 -8 0 11.19 0.3
 2 -8 0 46.36 0.47
 1 -8 0 14.9 0.3
 0 -8 0 170.54 1.35
 -6 -7 0 5.14 0.21
 -5 -7 0 57.77 0.56
 -4 -7 0 9.94 0.28
 -3 -7 0 13.68 0.29
 6 -6 0 84.35 1.03
 5 -6 0 41.33 0.43
 -2 -4 -8 18.46 0.36
 -1 -4 -8 100.31 0.99
 0 -4 -8 11.1 0.37
 3 -3 -8 55.81 0.89
 2 -3 -8 69.91 0.72
 1 -3 -8 4.7 0.18
 0 -3 -8 154.41 1.6
 -2 -2 -8 18.28 0.49
 -1 -2 -8 148.04 1.3
 0 -2 -8 0.45 2.01
 1 -1 -8 44.56 0.71
 0 -1 -8 60.89 0.71
 0 0 -8 146.13 2.51
 6 0 -7 0.32 3.23
 5 0 -7 63.06 0.75
 -6 -1 -7 108.18 1.05
 -5 -1 -7 30.09 0.42
 6 -2 -7 12.88 0.33
 5 -2 -7 101.54 0.96
 4 -2 -7 16.8 0.33
 -6 -3 -7 17.72 0.33
 -5 -3 -7 7.98 0.29
 -4 -3 -7 238.9 2.02
 -3 -3 -7 1.52 0.22
 5 -4 -7 50.54 0.6
 4 -4 -7 1.16 0.23
 3 -7 -6 13.48 0.34
 2 -7 -6 9.46 0.31
 1 -7 -6 10.12 0.3
 0 -7 -6 0.47 3.08
 -5 -6 -6 20.78 0.38
 -4 -6 -6 12.95 0.33
 -3 -6 -6 17.47 0.35
 -2 -6 -6 3.08 0.14
 -1 -6 -6 19.02 0.34
 0 -6 -6 19.4 0.4
 5 -5 -6 8.1 0.4
 4 -5 -6 15.7 0.33
 8 0 -5 8.95 0.34
 -8 -1 -5 19.58 0.35
 8 -2 -5 5.6 0.23
 7 -2 -5 8.58 0.29
 -8 -3 -5 5.16 0.21
 -7 -3 -5 6.44 0.27
 7 -4 -5 3.41 0.13
 6 -4 -5 8.64 0.3
 -7 -5 -5 0.76 0.19
 -6 -5 -5 15.23 0.33
 6 -6 -5 2.84 0.18
 3 -9 -4 10.47 0.33
 2 -9 -4 31.01 0.44
 1 -9 -4 16.53 0.35
 0 -9 -4 38.49 0.56
 -5 -8 -4 7.81 0.29
 -4 -8 -4 11.16 0.32
 -3 -8 -4 69.73 0.71
 -2 -8 -4 30.37 0.41
 -1 -8 -4 28.9 0.4
 0 -8 -4 27.14 0.45
 6 -7 -4 3.55 0.13
 5 -7 -4 14.17 0.33
 4 -7 -4 114.82 1.02
 -6 -6 -4 19.26 0.51
 10 0 -3 31.04 0.52
 9 0 -3 10.1 0.36
 -10 -1 -3 6.08 0.23
 -9 -1 -3 31.01 0.42
 9 -2 -3 18.94 0.35
 -9 -3 -3 11.33 0.32
 9 -4 -3 13.87 0.34
 8 -4 -3 29.27 0.42
 -8 -5 -3 21.89 0.39
 -7 -5 -3 28.3 0.41
 8 -6 -3 0.17 2.8
 7 -6 -3 21.31 0.38
 -7 -7 -3 0.02 3.87
 -2 -10 -2 0.85 0.28
 -1 -10 -2 2.03 0.13
 0 -10 -2 0.51 3.15
 5 -9 -2 9.71 0.31
 4 -9 -2 4.79 0.18
 3 -9 -2 1.91 0.12
 2 -9 -2 4.11 0.15
 1 -9 -2 6.35 0.23
 0 -9 -2 0.92 0.16
 -6 -8 -2 11.85 0.34
 -5 -8 -2 7.14 0.26
 7 -7 -2 13.73 0.48
 6 -7 -2 10.92 0.31
 10 0 -1 22.43 0.44
 -10 -1 -1 0.18 2.71
 10 -2 -1 10.56 0.32
 -10 -3 -1 8.66 0.31
 -9 -3 -1 16.18 0.34
 9 -4 -1 10.6 0.32
 -9 -5 -1 13.47 0.34
 -8 -5 -1 13.37 0.32
 8 -6 -1 14.89 0.35
 -8 -7 -1 5.54 0.25
 -7 -7 -1 12.83 0.46
 -3 -10 0 0.67 0.2
 -2 -10 0 33.43 0.46
 -1 -10 0 0.99 0.14
 0 -10 0 9.21 0.36
 5 -9 0 62.35 0.7
 4 -9 0 4.14 0.19
 3 -9 0 52.25 0.57
 -7 -8 0 1.43 0.16
 -6 -8 0 83.43 0.85
 -5 -8 0 9.78 0.31
 2 -4 -9 3.87 0.16
 1 -4 -9 18.52 0.37
 0 -4 -9 21.16 0.45
 -3 -3 -9 9.84 0.46
 -2 -3 -9 6.78 0.29
 -1 -3 -9 14.75 0.34
 0 -3 -9 42.27 0.63
 2 -2 -9 16.53 0.51
 1 -2 -9 32.81 0.46
 0 -2 -9 3.59 0.19
 -1 -1 -9 13.01 0.46
 0 -1 -9 -0.15 3.14
 0 0 -9 36.23 0.96
 -6 0 -8 23.34 0.47
 -5 0 -8 59.18 0.78
 6 -1 -8 32.8 0.48
 5 -1 -8 8.28 0.31
 -6 -2 -8 6 0.24
 -5 -2 -8 65.65 0.73
 6 -3 -8 43.03 0.57
 5 -3 -8 10.58 0.33
 4 -3 -8 30.16 0.44
 -5 -4 -8 35.89 0.5
 -4 -4 -8 29.53 0.62
 2 -8 -7 8.22 0.31
 1 -8 -7 34.99 0.5
 0 -8 -7 0.62 3.23
 -4 -7 -7 4.46 0.2
 -3 -7 -7 3.14 0.14
 -2 -7 -7 25.72 0.41
 -1 -7 -7 0.78 0.2
 0 -7 -7 118.72 1.38
 5 -6 -7 12.7 0.34
 4 -6 -7 9.1 0.31
 -5 -5 -7 24.16 0.57
 -9 0 -6 4.42 0.21
 -8 0 -6 5.01 0.23
 9 -1 -6 0.52 2.01
 8 -1 -6 7.76 0.31
 -9 -2 -6 8.2 0.31
 -8 -2 -6 2.56 0.13
 8 -3 -6 10.93 0.32
 -8 -4 -6 0.85 0.27
 -7 -4 -6 14.59 0.34
 7 -5 -6 0.09 1.94
 -7 -6 -6 3.2 0.15
 -6 -6 -6 0.37 2.28
 1 -10 -5 1.27 0.13
 0 -10 -5 0.66 3.27
 -4 -9 -5 10.32 0.33
 -3 -9 -5 1.15 0.13
 -2 -9 -5 7.8 0.31
 -1 -9 -5 2.56 0.13
 0 -9 -5 3.45 0.17
 6 -8 -5 10.14 0.32
 5 -8 -5 13.32 0.34
 4 -8 -5 0.21 2.76
 -7 -7 -5 11 0.48
 -6 -7 -5 18.52 0.38
 -10 0 -4 4.64 0.22
 10 -1 -4 26.87 0.43
 -10 -2 -4 7.6 0.29
 10 -3 -4 3.09 0.13
 -10 -4 -4 10.03 0.32
 -9 -4 -4 5.36 0.22
 9 -5 -4 15.81 0.37
 -8 -6 -4 19.63 0.39
 8 -7 -4 3.47 0.16
 7 -7 -4 19.17 0.56
 -2 -11 -3 5.03 0.22
 -1 -11 -3 9.54 0.32
 0 -11 -3 3.23 0.16
 5 -10 -3 4.77 0.2
 4 -10 -3 0.25 2.79
 3 -10 -3 8.44 0.3
 2 -10 -3 8.44 0.3
 -6 -9 -3 7.59 0.29
 -5 -9 -3 0.64 0.2
 7 -8 -3 7.76 0.31
 -11 0 -2 0.81 0.17
 11 -1 -2 0.27 1.97
 -11 -2 -2 0.3 2.02
 11 -3 -2 2.27 0.13
 10 -3 -2 3.19 0.13
 -10 -4 -2 4.97 0.19
 10 -5 -2 0.98 0.2
 -9 -6 -2 1.49 0.13
 9 -7 -2 0.54 2.02
 8 -7 -2 2.15 0.13
 -8 -8 -2 1.55 0.18
 -4 -11 -1 2.28 0.13
 -3 -11 -1 4.32 0.17
 -2 -11 -1 2.41 0.13
 -1 -11 -1 9.13 0.32
 0 -11 -1 -0.05 3.24
 6 -10 -1 6.97 0.28
 5 -10 -1 3.39 0.14
 4 -10 -1 6.05 0.24
 -7 -9 -1 8.95 0.32
 -6 -9 -1 4.14 0.18
 8 -8 -1 8.57 0.42
 11 -1 0 13.13 0.33
 -11 -2 0 1.17 0.16
 11 -3 0 27.65 0.45
 -11 -4 0 0.24 2.79
 -10 -4 0 50.44 0.7
 10 -5 0 0.59 0.16
 -10 -6 0 5.84 0.23
 -9 -6 0 1.75 0.14
 9 -7 0 8.03 0.29
 -8 -8 0 8.79 0.46
 -4 0 -10 4.19 0.23
 -3 0 -10 47.94 0.72
 -2 0 -10 10.65 0.38
 -1 0 -10 1.86 0.15
 0 0 -10 28.76 0.9
 4 -1 -10 17.97 0.38
 3 -1 -10 10.67 0.32
 2 -1 -10 11.92 0.33
 1 -1 -10 32.29 0.67
 -4 -2 -10 14.21 0.35
 -3 -2 -10 1.19 0.17
 -2 -2 -10 36.33 0.73
 3 -3 -10 14.91 0.49
 3 -6 -9 5.92 0.23
 2 -6 -9 2.51 0.13
 1 -6 -9 3.74 0.16
 0 -6 -9 2.65 0.15
 -4 -5 -9 4.56 0.16
 -3 -5 -9 1.79 0.13
 -2 -5 -9 13.49 0.34
 -1 -5 -9 5.89 0.22
 0 -5 -9 5.43 0.29
 4 -4 -9 4.5 0.22
 3 -4 -9 2.08 0.13
 -8 0 -8 6.57 0.32
 -7 0 -8 12.25 0.38
 8 -1 -8 16.43 0.37
 7 -1 -8 12.3 0.34
 -8 -2 -8 1.19 0.14
 -7 -2 -8 29.16 0.45
 7 -3 -8 1.82 0.13
 -7 -4 -8 30.22 0.48
 -6 -4 -8 1.58 0.13
 6 -5 -8 31.13 0.48
 5 -5 -8 2.5 0.19
 -3 -9 -7 0.26 2.01
 -2 -9 -7 11.75 0.34
 -1 -9 -7 3.22 0.15
 0 -9 -7 11.43 0.38
 5 -8 -7 23.41 0.42
 4 -8 -7 0.32 1.6
 3 -8 -7 8.01 0.31
 -6 -7 -7 35.22 0.52
 -5 -7 -7 0.08 2.83
 6 -6 -7 1.6 0.18
 -10 0 -6 1.84 0.15
 10 -1 -6 3.3 0.13
 -10 -2 -6 0.12 2.81
 10 -3 -6 1.06 0.2
 9 -3 -6 0.36 1.98
 -9 -4 -6 2.86 0.13
 9 -5 -6 3.77 0.15
 8 -5 -6 5.9 0.26
 -8 -6 -6 5.84 0.25
 7 -7 -6 8.71 0.46
 0 0 -2 1335.96 8.19
 -1 -1 0 9990.67 18.99

_iucr_refine_fcf_details
;
data_urea
_computing_structure_refinement   'olex2.refine 1.3 (Bourhis et al., 2015)'
_computing_data_collection         'KM6-CH software'
_shelx_refln_list_code            4
loop_
  _space_group_symop_id
  _space_group_symop_operation_xyz
  1  x,y,z
  2  y,-x,-z
  3  -y,x,-z
  4  x+1/2,-y+1/2,-z
  5  -x+1/2,y+1/2,-z
  6  -x,-y,z
  7  -y+1/2,-x+1/2,z
  8  y+1/2,x+1/2,z

_space_group_crystal_system       tetragonal
_space_group_IT_number            113
_space_group_name_H-M_alt         'P -4 21 m'
_space_group_name_Hall            ' P -4 2ab'
_symmetry_space_group_name_H-M    'P -4 21 m'
_symmetry_space_group_name_Hall   ' P -4 2ab'
_symmetry_Int_Tables_number       113
_cell_length_a                    5.5780(6)
_cell_length_b                    5.5780(6)
_cell_length_c                    4.6860(7)
_cell_angle_alpha                 90
_cell_angle_beta                  90
_cell_angle_gamma                 90
_cell_volume                      145.80(3)
loop_
  _refln_index_h
  _refln_index_k
  _refln_index_l
  _refln_F_squared_calc
  _refln_F_squared_meas
  _refln_F_squared_sigma
  _refln_F_squared_weight
  _refln_observed_status
0 0 1 12.848 13.411 0.049 1.424 o
0 0 2 125.956 134.625 0.825 0.017 o
0 0 3 13.086 13.610 0.081 1.337 o
0 0 4 30.926 29.786 0.179 0.283 o
0 0 5 48.064 48.995 0.363 0.113 o
0 0 6 15.851 15.774 0.187 0.841 o
0 0 7 0.261 0.266 0.026 141.218 o
0 0 8 14.875 14.726 0.253 0.799 o
0 0 9 3.836 3.651 0.097 7.057 o
0 0 10 2.805 2.898 0.091 9.525 o
0 0 11 0.086 0.073 0.258 2.502 o
0 0 12 3.916 3.804 0.106 6.395 o
0 0 13 0.175 0.179 0.024 183.600 o
1 0 1 146.332 149.688 0.178 0.014 o
1 0 2 152.123 152.961 0.272 0.013 o
1 0 3 85.959 87.599 0.189 0.039 o
1 0 4 2.235 2.216 0.028 22.646 o
1 0 5 19.560 19.055 0.098 0.676 o
1 0 6 0.526 0.533 0.028 89.344 o
1 0 7 42.952 43.215 0.340 0.140 o
1 0 8 5.823 6.136 0.072 4.841 o
1 0 9 0.008 -0.015 0.316 1.667 o
1 0 10 0.212 0.187 0.015 275.557 o
1 0 11 1.537 1.432 0.040 30.550 o
1 0 12 1.241 1.259 0.038 37.242 o
1 0 13 0.049 0.005 0.309 1.743 o
1 1 0 1042.480 1006.760 1.914 0.000 o
1 1 1 279.900 283.024 0.511 0.004 o
1 1 2 53.459 52.845 0.119 0.102 o
1 1 3 11.780 11.588 0.055 1.706 o
1 1 4 44.196 43.416 0.183 0.144 o
1 1 5 16.881 16.980 0.112 0.848 o
1 1 6 3.006 2.967 0.033 14.942 o
1 1 7 5.715 5.694 0.075 5.035 o
1 1 8 4.333 4.490 0.072 7.201 o
1 1 9 1.289 1.311 0.046 31.388 o
1 1 10 3.283 3.254 0.068 10.389 o
1 1 11 1.622 1.648 0.051 24.116 o
1 1 12 2.404 2.469 0.059 15.245 o
1 1 13 0.256 0.231 0.018 210.165 o
2 0 0 151.807 155.695 0.299 0.013 o
2 0 1 195.341 197.407 0.262 0.008 o
2 0 2 8.312 8.290 0.033 3.153 o
2 0 3 50.357 49.592 0.132 0.114 o
2 0 4 20.156 20.114 0.085 0.637 o
2 0 5 0.559 0.563 0.026 91.042 o
2 0 6 1.428 1.467 0.023 40.009 o
2 0 7 0.224 0.270 0.013 269.332 o
2 0 8 0.035 0.045 0.203 4.061 o
2 0 9 0.371 0.362 0.019 154.517 o
2 0 10 1.125 1.073 0.038 41.108 o
2 0 11 4.409 4.338 0.068 7.381 o
2 0 12 0.955 1.065 0.036 46.678 o
2 0 13 0.002 -0.027 0.301 1.838 o
2 1 0 227.695 226.557 0.282 0.006 o
2 1 1 49.935 49.501 0.076 0.116 o
2 1 2 29.595 30.190 0.072 0.310 o
2 1 3 69.312 68.548 0.155 0.061 o
2 1 4 45.596 45.281 0.144 0.137 o
2 1 5 13.511 13.572 0.073 1.304 o
2 1 6 13.811 13.909 0.090 1.228 o
2 1 7 10.681 10.784 0.087 1.889 o
2 1 8 15.104 14.918 0.131 1.006 o
2 1 9 3.327 3.306 0.046 12.007 o
2 1 10 1.212 1.201 0.033 41.699 o
2 1 11 1.949 1.907 0.039 24.043 o
2 1 12 0.427 0.419 0.020 134.321 o
2 1 13 0.210 0.212 0.012 310.623 o
2 2 0 230.824 227.043 0.416 0.006 o
2 2 1 201.057 199.544 0.393 0.007 o
2 2 2 55.363 54.706 0.158 0.094 o
2 2 3 27.545 27.500 0.115 0.354 o
2 2 4 43.840 43.403 0.213 0.144 o
2 2 5 10.024 9.772 0.084 2.145 o
2 2 6 2.692 2.759 0.048 15.092 o
2 2 7 10.114 10.081 0.118 1.923 o
2 2 8 1.847 1.842 0.049 22.264 o
2 2 9 1.649 1.666 0.051 23.817 o
2 2 10 3.809 3.661 0.074 8.508 o
2 2 11 2.866 2.778 0.063 12.519 o
2 2 12 1.712 1.749 0.050 23.335 o
3 0 1 94.563 93.272 0.174 0.033 o
3 0 2 17.484 17.807 0.057 0.828 o
3 0 3 11.828 11.604 0.054 1.699 o
3 0 4 104.858 104.793 0.378 0.027 o
3 0 5 0.365 0.369 0.017 166.263 o
3 0 6 10.746 10.871 0.089 1.861 o
3 0 7 0.476 0.500 0.023 110.793 o
3 0 8 15.767 15.560 0.161 0.893 o
3 0 9 4.126 4.260 0.063 8.057 o
3 0 10 4.981 4.831 0.073 6.177 o
3 0 11 0.379 0.409 0.021 138.254 o
3 0 12 0.045 0.043 0.166 6.019 o
3 1 0 28.515 29.076 0.069 0.333 o
3 1 1 141.970 142.136 0.227 0.015 o
3 1 2 15.243 14.860 0.046 1.096 o
3 1 3 66.218 66.101 0.176 0.066 o
3 1 4 14.286 14.497 0.068 1.182 o
3 1 5 1.688 1.672 0.028 31.723 o
3 1 6 5.152 5.227 0.046 6.499 o
3 1 7 1.471 1.535 0.031 34.913 o
3 1 8 0.481 0.474 0.018 129.730 o
3 1 9 1.453 1.486 0.034 34.158 o
3 1 10 1.073 1.075 0.032 47.226 o
3 1 11 5.470 5.415 0.068 5.535 o
3 1 12 0.556 0.590 0.025 92.905 o
3 2 0 16.721 17.380 0.048 0.891 o
3 2 1 5.251 5.125 0.032 6.727 o
3 2 2 11.128 10.993 0.042 1.905 o
3 2 3 26.330 25.610 0.088 0.396 o
3 2 4 13.693 13.646 0.068 1.287 o
3 2 5 7.645 7.625 0.053 3.494 o
3 2 6 2.982 3.040 0.036 14.610 o
3 2 7 16.128 16.119 0.130 0.898 o
3 2 8 7.136 7.045 0.073 3.710 o
3 2 9 0.613 0.683 0.029 76.462 o
3 2 10 0.158 0.120 0.017 299.026 o
3 2 11 0.990 0.951 0.032 51.219 o
3 2 12 0.404 0.410 0.018 148.352 o
3 3 0 225.918 219.169 0.615 0.006 o
3 3 1 8.045 8.115 0.052 3.206 o
3 3 2 7.982 7.945 0.055 3.250 o
3 3 3 0.543 0.512 0.030 83.667 o
3 3 4 15.868 15.768 0.117 0.943 o
3 3 5 13.398 13.363 0.085 1.309 o
3 3 6 5.488 5.577 0.073 5.321 o
3 3 7 0.146 0.153 0.022 219.132 o
3 3 8 5.700 5.624 0.090 4.718 o
3 3 9 1.043 0.992 0.046 37.041 o
3 3 10 1.410 1.502 0.049 27.485 o
3 3 11 0.313 0.312 0.023 146.984 o
3 3 12 1.913 1.976 0.052 20.502 o
4 0 0 5.183 5.506 0.057 6.031 o
4 0 1 96.366 97.461 0.239 0.032 o
4 0 2 7.787 7.673 0.042 3.491 o
4 0 3 71.313 71.809 0.254 0.056 o
4 0 4 5.825 5.914 0.047 5.382 o
4 0 5 2.531 2.602 0.036 17.945 o
4 0 6 7.779 7.782 0.074 3.225 o
4 0 7 0.143 0.158 0.013 378.535 o
4 0 8 1.160 1.119 0.037 40.727 o
4 0 9 2.090 2.132 0.045 20.555 o
4 0 10 0.495 0.422 0.023 112.969 o
4 0 11 5.989 6.002 0.085 4.503 o
4 0 12 0.243 0.230 0.015 247.384 o
4 1 0 7.098 7.127 0.038 4.050 o
4 1 1 11.588 11.643 0.043 1.756 o
4 1 2 2.764 2.745 0.026 17.368 o
4 1 3 13.266 13.106 0.059 1.378 o
4 1 4 42.750 42.954 0.176 0.152 o
4 1 5 1.469 1.515 0.028 36.483 o
4 1 6 5.783 5.743 0.052 5.414 o
4 1 7 3.482 3.400 0.035 12.159 o
4 1 8 10.074 10.108 0.100 2.020 o
4 1 9 1.856 1.866 0.037 25.668 o
4 1 10 1.837 1.811 0.038 25.828 o
4 1 11 0.589 0.569 0.024 93.559 o
4 1 12 0.041 0.028 0.274 2.219 o
4 2 0 94.074 93.254 0.219 0.034 o
4 2 1 25.587 25.679 0.079 0.411 o
4 2 2 5.472 5.433 0.033 6.239 o
4 2 3 4.074 4.222 0.033 9.539 o
4 2 4 16.756 16.582 0.089 0.888 o
4 2 5 5.299 5.302 0.032 6.549 o
4 2 6 1.098 1.132 0.029 48.339 o
4 2 7 1.723 1.693 0.033 29.388 o
4 2 8 1.880 1.860 0.036 25.758 o
4 2 9 0.375 0.390 0.016 166.857 o
4 2 10 1.428 1.432 0.035 34.475 o
4 2 11 1.224 1.198 0.034 40.802 o
4 2 12 1.237 1.228 0.032 41.571 o
4 3 0 3.470 3.259 0.028 12.859 o
4 3 1 20.919 20.570 0.076 0.604 o
4 3 2 19.107 18.714 0.077 0.713 o
4 3 3 16.918 16.788 0.080 0.879 o
4 3 4 0.365 0.308 0.016 179.980 o
4 3 5 13.269 13.250 0.092 1.316 o
4 3 6 1.150 1.148 0.029 46.727 o
4 3 7 24.159 24.074 0.204 0.418 o
4 3 8 2.898 3.039 0.044 14.153 o
4 3 9 0.247 0.210 0.013 273.598 o
4 3 10 0.233 0.253 0.014 257.606 o
4 3 11 0.997 1.052 0.032 49.578 o
4 3 12 0.771 0.734 0.030 65.538 o
4 4 0 84.026 82.900 0.388 0.041 o
4 4 1 4.855 4.752 0.050 7.096 o
4 4 2 4.055 4.004 0.048 9.168 o
4 4 3 0.168 0.160 0.015 313.871 o
4 4 4 8.653 8.684 0.062 2.798 o
4 4 5 5.663 5.574 0.073 5.173 o
4 4 6 2.545 2.578 0.054 15.241 o
4 4 7 0.108 0.117 0.023 226.324 o
4 4 8 2.916 2.976 0.062 12.196 o
4 4 9 0.409 0.453 0.022 125.822 o
4 4 10 0.837 0.738 0.045 43.835 o
4 4 11 0.363 0.354 0.024 130.238 o
4 4 12 1.169 1.177 0.045 34.480 o
5 0 1 0.114 0.105 0.011 517.938 o
5 0 2 0.089 0.090 0.016 397.863 o
5 0 3 8.551 8.514 0.057 2.894 o
5 0 4 17.943 17.955 0.114 0.763 o
5 0 5 1.901 1.883 0.035 25.716 o
5 0 6 2.087 1.985 0.039 22.544 o
5 0 7 6.415 6.355 0.076 4.279 o
5 0 8 5.998 5.964 0.079 4.634 o
5 0 9 0.586 0.547 0.029 82.233 o
5 0 10 0.580 0.530 0.030 80.730 o
5 0 11 0.468 0.449 0.022 118.302 o
5 0 12 0.090 0.085 0.016 399.442 o
5 1 0 41.760 42.226 0.149 0.159 o
5 1 1 29.862 30.305 0.104 0.303 o
5 1 2 8.200 8.254 0.045 3.152 o
5 1 3 10.072 10.217 0.057 2.185 o
5 1 4 15.598 15.452 0.091 1.004 o
5 1 5 3.305 3.393 0.037 12.626 o
5 1 6 0.834 0.765 0.028 65.049 o
5 1 7 3.104 3.032 0.042 13.574 o
5 1 8 0.822 0.834 0.031 59.934 o
5 1 9 0.575 0.594 0.022 98.980 o
5 1 10 1.502 1.564 0.036 31.953 o
5 1 11 1.732 1.763 0.037 27.495 o
5 1 12 0.876 0.814 0.027 63.560 o
5 2 0 21.378 21.408 0.083 0.572 o
5 2 1 7.240 7.197 0.042 3.913 o
5 2 2 7.648 7.411 0.044 3.614 o
5 2 3 21.386 21.336 0.103 0.566 o
5 2 4 7.602 7.574 0.055 3.512 o
5 2 5 9.277 9.161 0.071 2.480 o
5 2 6 6.205 6.180 0.059 4.752 o
5 2 7 10.369 10.232 0.097 1.962 o
5 2 8 6.390 6.616 0.074 4.245 o
5 2 9 1.332 1.359 0.034 37.216 o
5 2 10 0.127 0.119 0.014 394.112 o
5 2 11 1.256 1.254 0.033 40.261 o
5 2 12 0.387 0.409 0.015 166.885 o
5 3 0 43.690 43.132 0.162 0.148 o
5 3 1 11.863 11.844 0.061 1.660 o
5 3 2 2.209 2.251 0.029 22.541 o
5 3 3 3.357 3.378 0.034 12.681 o
5 3 4 8.538 8.505 0.062 2.871 o
5 3 5 2.347 2.419 0.034 19.986 o
5 3 6 0.544 0.570 0.023 100.228 o
5 3 7 0.759 0.804 0.029 66.048 o
5 3 8 1.110 1.066 0.033 45.548 o
5 3 9 0.165 0.180 0.013 344.719 o
5 3 10 0.815 0.859 0.032 58.401 o
5 3 11 0.905 0.817 0.032 55.998 o
5 3 12 0.797 0.710 0.026 71.206 o
5 4 0 2.962 2.885 0.032 15.421 o
5 4 1 0.498 0.478 0.021 116.426 o
5 4 2 0.736 0.694 0.025 76.763 o
5 4 3 6.037 5.735 0.033 5.466 o
5 4 4 8.660 8.446 0.068 2.806 o
5 4 5 2.549 2.596 0.037 17.720 o
5 4 6 1.554 1.582 0.033 32.387 o
5 4 7 5.020 5.093 0.060 6.365 o
5 4 8 3.725 3.617 0.050 10.217 o
5 4 9 0.443 0.460 0.016 145.103 o
5 4 10 0.261 0.252 0.014 243.979 o
5 4 11 0.416 0.480 0.021 127.071 o
5 4 12 0.105 0.114 0.011 525.514 o
5 5 0 6.813 6.757 0.074 3.950 o
5 5 1 15.925 15.624 0.137 0.917 o
5 5 2 5.044 4.997 0.044 6.835 o
5 5 3 10.409 10.259 0.109 1.896 o
5 5 4 6.818 6.954 0.088 3.696 o
5 5 5 1.641 1.669 0.047 25.313 o
5 5 6 0.835 0.816 0.040 48.504 o
5 5 7 2.352 2.435 0.057 15.879 o
5 5 8 0.233 0.252 0.019 204.839 o
5 5 9 0.540 0.506 0.032 79.011 o
5 5 10 0.860 0.815 0.045 42.630 o
5 5 11 1.401 1.412 0.048 28.500 o
6 0 0 59.155 61.467 0.411 0.075 o
6 0 1 4.520 4.467 0.041 8.130 o
6 0 2 2.461 2.560 0.034 18.783 o
6 0 3 0.231 0.232 0.013 276.820 o
6 0 4 7.637 7.761 0.069 3.338 o
6 0 5 4.470 4.383 0.053 7.846 o
6 0 6 1.893 1.955 0.040 24.044 o
6 0 7 0.072 0.032 0.325 1.574 o
6 0 8 2.315 2.352 0.047 18.082 o
6 0 9 0.261 0.267 0.015 230.398 o
6 0 10 0.734 0.738 0.035 59.238 o
6 0 11 0.389 0.441 0.020 138.719 o
6 0 12 0.981 1.019 0.030 52.493 o
6 1 0 5.275 5.318 0.044 6.338 o
6 1 1 5.595 5.680 0.040 5.847 o
6 1 2 4.698 4.698 0.038 7.725 o
6 1 3 10.509 10.515 0.068 2.018 o
6 1 4 2.935 2.915 0.035 15.185 o
6 1 5 6.425 6.445 0.058 4.508 o
6 1 6 1.910 1.917 0.034 25.732 o
6 1 7 10.951 10.901 0.106 1.757 o
6 1 8 3.336 3.305 0.048 11.817 o
6 1 9 0.376 0.377 0.016 168.316 o
6 1 10 0.013 -0.008 0.281 2.111 o
6 1 11 0.703 0.724 0.030 68.884 o
6 1 12 0.328 0.317 0.013 210.348 o
6 2 0 23.317 23.439 0.108 0.480 o
6 2 1 13.713 13.750 0.076 1.268 o
6 2 2 2.803 2.844 0.032 16.295 o
6 2 3 6.217 6.199 0.040 5.006 o
6 2 4 7.788 7.568 0.061 3.375 o
6 2 5 1.466 1.550 0.031 34.860 o
6 2 6 0.343 0.310 0.014 199.331 o
6 2 7 1.326 1.298 0.033 38.475 o
6 2 8 0.524 0.605 0.024 97.639 o
6 2 9 0.265 0.253 0.013 251.653 o
6 2 10 0.802 0.838 0.032 59.244 o
6 2 11 1.145 1.175 0.033 43.451 o
6 2 12 0.570 0.550 0.026 90.712 o
6 3 0 0.012 0.043 0.228 3.215 o
6 3 1 0.877 0.885 0.025 64.524 o
6 3 2 0.844 0.917 0.025 65.290 o
6 3 3 2.931 2.872 0.035 15.304 o
6 3 4 15.437 15.190 0.111 1.001 o
6 3 5 0.362 0.326 0.014 190.619 o
6 3 6 1.846 1.760 0.035 26.924 o
6 3 7 1.777 1.786 0.033 28.176 o
6 3 8 4.156 4.336 0.057 8.234 o
6 3 9 0.657 0.597 0.023 89.405 o
6 3 10 0.777 0.781 0.032 61.270 o
6 3 11 0.234 0.226 0.013 276.622 o
6 4 0 2.491 2.468 0.033 19.027 o
6 4 1 13.686 13.467 0.061 1.305 o
6 4 2 2.710 2.625 0.034 17.137 o
6 4 3 14.724 14.779 0.105 1.081 o
6 4 4 3.417 3.440 0.042 11.829 o
6 4 5 0.966 0.871 0.030 55.383 o
6 4 6 1.355 1.305 0.033 37.874 o
6 4 7 0.914 0.917 0.031 55.216 o
6 4 8 0.176 0.159 0.013 344.432 o
6 4 9 0.611 0.624 0.028 80.527 o
6 4 10 0.417 0.395 0.018 147.259 o
6 4 11 1.783 1.714 0.036 27.546 o
6 5 0 4.277 4.165 0.043 8.785 o
6 5 1 0.833 0.859 0.027 64.430 o
6 5 2 1.619 1.566 0.031 32.379 o
6 5 3 4.213 4.038 0.045 8.952 o
6 5 4 9.346 9.317 0.084 2.368 o
6 5 5 1.517 1.535 0.033 33.280 o
6 5 6 2.007 2.094 0.038 22.993 o
6 5 7 1.252 1.280 0.034 39.441 o
6 5 8 3.141 3.137 0.048 12.695 o
6 5 9 0.684 0.759 0.030 68.927 o
6 5 10 0.494 0.490 0.023 109.336 o
6 5 11 0.279 0.278 0.013 238.890 o
6 6 0 9.135 8.500 0.104 2.403 o
6 6 1 2.800 2.724 0.054 13.951 o
6 6 2 0.467 0.431 0.025 108.423 o
6 6 3 1.774 1.763 0.049 23.113 o
6 6 4 1.869 1.941 0.051 21.181 o
6 6 5 0.336 0.286 0.018 177.512 o
6 6 6 0.062 0.037 0.230 3.156 o
6 6 7 0.130 0.161 0.018 285.583 o
6 6 8 0.248 0.230 0.019 203.539 o
6 6 9 0.006 0.050 0.393 1.080 o
6 6 10 0.221 0.201 0.018 229.720 o
6 6 11 0.390 0.374 0.028 107.977 o
7 0 1 8.229 8.518 0.068 2.949 o
7 0 2 5.015 5.134 0.036 6.967 o
7 0 3 5.463 5.258 0.054 5.935 o
7 0 4 0.189 0.180 0.013 324.429 o
7 0 5 6.031 6.281 0.072 4.634 o
7 0 6 0.032 0.047 0.310 1.731 o
7 0 7 11.759 11.963 0.139 1.442 o
7 0 8 1.275 1.234 0.038 36.870 o
7 0 9 0.020 0.052 0.321 1.614 o
7 0 10 0.088 0.095 0.021 274.057 o
7 0 11 0.440 0.480 0.025 108.689 o
7 1 0 30.669 31.445 0.178 0.276 o
7 1 1 3.201 3.185 0.035 13.522 o
7 1 2 1.444 1.444 0.020 41.211 o
7 1 3 0.586 0.607 0.024 92.311 o
7 1 4 4.432 4.599 0.047 7.959 o
7 1 5 2.039 2.061 0.034 23.822 o
7 1 6 0.904 1.020 0.030 54.968 o
7 1 7 0.051 0.079 0.020 325.490 o
7 1 8 1.235 1.239 0.034 40.164 o
7 1 9 0.093 0.102 0.013 486.069 o
7 1 10 0.447 0.410 0.021 127.688 o
7 1 11 0.353 0.358 0.014 188.653 o
7 2 0 0.237 0.276 0.009 302.223 o
7 2 1 0.016 0.014 0.170 5.749 o
7 2 2 0.136 0.165 0.011 429.524 o
7 2 3 2.688 2.720 0.035 16.875 o
7 2 4 8.391 8.324 0.072 2.896 o
7 2 5 0.853 0.865 0.029 60.832 o
7 2 6 1.009 0.953 0.031 51.625 o
7 2 7 2.516 2.592 0.041 17.328 o
7 2 8 2.831 2.938 0.045 14.510 o
7 2 9 0.318 0.279 0.015 205.805 o
7 2 10 0.348 0.387 0.015 179.945 o
7 2 11 0.222 0.222 0.012 298.597 o
7 3 0 1.354 1.379 0.029 39.438 o
7 3 1 10.734 10.707 0.077 1.922 o
7 3 2 1.482 1.450 0.030 35.888 o
7 3 3 14.076 14.006 0.106 1.170 o
7 3 4 1.855 1.836 0.034 26.727 o
7 3 5 0.717 0.649 0.027 75.462 o
7 3 6 1.380 1.358 0.034 36.385 o
7 3 7 0.305 0.316 0.014 211.799 o
7 3 8 0.181 0.183 0.013 329.732 o
7 3 9 0.579 0.576 0.026 89.010 o
7 3 10 0.218 0.267 0.013 273.971 o
7 3 11 1.662 1.629 0.034 30.194 o
7 4 0 1.012 1.002 0.028 53.779 o
7 4 1 1.343 1.351 0.029 39.931 o
7 4 2 1.777 1.815 0.033 28.011 o
7 4 3 1.698 1.694 0.033 29.696 o
7 4 4 11.787 11.570 0.103 1.585 o
7 4 5 0.321 0.344 0.013 208.140 o
7 4 6 1.501 1.470 0.034 33.556 o
7 4 7 0.452 0.449 0.020 128.175 o
7 4 8 2.899 3.045 0.048 13.700 o
7 4 9 0.610 0.546 0.025 90.346 o
7 4 10 0.740 0.776 0.030 65.985 o
7 4 11 0.129 0.142 0.012 430.506 o
7 5 0 6.021 5.821 0.056 5.094 o
7 5 1 3.185 3.180 0.041 13.099 o
7 5 2 0.049 0.099 0.025 222.138 o
7 5 3 2.837 2.852 0.041 15.128 o
7 5 4 1.452 1.428 0.033 35.135 o
7 5 5 0.057 0.077 0.019 347.930 o
7 5 6 0.003 0.009 0.195 4.366 o
7 5 7 0.021 0.008 0.285 2.051 o
7 5 8 0.088 0.088 0.016 400.021 o
7 5 9 0.034 0.036 0.276 2.187 o
7 5 10 0.161 0.156 0.013 360.658 o
7 5 11 0.503 0.479 0.022 112.339 o
7 6 0 0.547 0.518 0.021 108.331 o
7 6 1 2.342 2.205 0.037 20.240 o
7 6 2 1.101 1.100 0.031 47.023 o
7 6 3 2.203 2.147 0.038 21.248 o
7 6 4 0.336 0.358 0.013 200.283 o
7 6 5 1.889 1.866 0.038 25.056 o
7 6 6 0.345 0.322 0.015 190.152 o
7 6 7 3.514 3.549 0.052 10.686 o
7 6 8 0.707 0.709 0.031 67.313 o
7 6 9 0.042 -0.013 0.286 2.036 o
7 6 10 0.003 -0.033 0.273 2.238 o
7 7 1 1.211 1.293 0.046 32.488 o
7 7 2 1.397 1.384 0.048 28.692 o
7 7 3 0.014 0.002 0.390 1.097 o
7 7 4 2.019 1.932 0.056 18.973 o
7 7 5 1.169 1.108 0.048 33.014 o
7 7 6 0.812 0.878 0.046 41.963 o
7 7 7 0.238 0.285 0.020 189.079 o
7 7 8 0.720 0.700 0.039 54.489 o
7 7 9 0.147 0.166 0.018 273.958 o
7 7 10 0.203 0.209 0.017 248.103 o
8 0 0 17.179 17.185 0.136 0.801 o
8 0 1 2.296 2.274 0.038 20.130 o
8 0 2 0.802 0.815 0.030 62.475 o
8 0 3 0.729 0.795 0.032 62.914 o
8 0 4 2.706 2.735 0.045 15.480 o
8 0 5 0.972 0.902 0.034 50.357 o
8 0 6 0.444 0.505 0.023 114.084 o
8 0 7 0.033 0.062 0.325 1.574 o
8 0 8 0.678 0.662 0.032 67.950 o
8 0 9 0.029 0.008 0.330 1.536 o
8 0 10 0.276 0.250 0.015 227.623 o
8 0 11 0.295 0.291 0.015 211.929 o
8 1 0 1.430 1.501 0.030 36.344 o
8 1 1 0.990 0.964 0.028 55.115 o
8 1 2 0.598 0.623 0.022 95.551 o
8 1 3 3.217 3.172 0.040 13.085 o
8 1 4 2.775 2.912 0.040 15.385 o
8 1 5 1.923 1.973 0.035 25.055 o
8 1 6 0.722 0.782 0.031 65.024 o
8 1 7 3.488 3.526 0.050 10.926 o
8 1 8 1.695 1.656 0.037 28.515 o
8 1 9 0.169 0.217 0.013 325.893 o
8 1 10 0.058 0.019 0.283 2.079 o
8 1 11 0.260 0.278 0.013 247.787 o
8 2 0 4.709 4.672 0.047 7.461 o
8 2 1 6.504 6.552 0.058 4.415 o
8 2 2 1.484 1.558 0.031 34.510 o
8 2 3 5.073 5.135 0.053 6.474 o
8 2 4 2.969 3.060 0.041 14.139 o
8 2 5 0.515 0.564 0.023 103.262 o
8 2 6 0.253 0.258 0.013 256.649 o
8 2 7 0.756 0.828 0.031 62.657 o
8 2 8 0.092 0.120 0.014 437.482 o
8 2 9 0.207 0.192 0.013 305.446 o
8 2 10 0.356 0.387 0.016 171.999 o
8 2 11 0.763 0.785 0.029 66.319 o
8 3 0 1.132 1.128 0.030 46.684 o
8 3 1 0.397 0.386 0.014 172.446 o
8 3 2 0.859 0.871 0.029 60.445 o
8 3 3 1.768 1.837 0.034 27.676 o
8 3 4 7.095 7.027 0.072 3.748 o
8 3 5 0.505 0.520 0.021 112.941 o
8 3 6 1.043 1.101 0.032 47.651 o
8 3 7 0.763 0.807 0.031 62.788 o
8 3 8 2.086 2.086 0.040 21.915 o
8 3 9 0.377 0.371 0.016 168.613 o
8 3 10 0.402 0.402 0.018 149.448 o
8 3 11 0.136 0.144 0.012 418.914 o
8 4 0 4.114 4.153 0.047 8.945 o
8 4 1 3.017 2.923 0.040 14.322 o
8 4 2 0.007 0.031 0.257 2.526 o
8 4 3 3.006 2.950 0.042 14.110 o
8 4 4 1.178 1.125 0.032 44.037 o
8 4 5 0.015 0.021 0.278 2.157 o
8 4 6 0.032 0.086 0.027 201.355 o
8 4 7 0.019 0.032 0.161 6.409 o
8 4 8 0.042 0.050 0.016 492.877 o
8 4 9 0.062 0.050 0.200 4.181 o
8 4 10 0.127 0.168 0.012 414.641 o
8 5 0 1.047 0.986 0.031 50.056 o
8 5 1 1.311 1.347 0.032 38.886 o
8 5 2 0.738 0.719 0.026 74.117 o
8 5 3 2.226 2.206 0.039 20.660 o
8 5 4 0.825 0.787 0.029 63.526 o
8 5 5 1.395 1.342 0.034 36.270 o
8 5 6 0.589 0.595 0.026 87.591 o
8 5 7 2.346 2.359 0.042 18.803 o
8 5 8 0.871 0.884 0.032 56.002 o
8 5 9 0.091 0.085 0.016 398.553 o
8 5 10 0.007 0.021 0.263 2.412 o
8 6 0 8.181 8.407 0.086 2.846 o
8 6 1 1.578 1.500 0.035 31.771 o
8 6 2 1.243 1.194 0.034 40.446 o
8 6 3 0.033 0.017 0.282 2.095 o
8 6 4 2.048 1.978 0.039 22.885 o
8 6 5 0.928 1.022 0.032 52.012 o
8 6 6 0.581 0.588 0.025 90.918 o
8 6 7 0.323 0.314 0.016 191.196 o
8 6 8 0.551 0.556 0.024 97.437 o
8 6 9 0.124 0.129 0.014 391.135 o
8 6 10 0.210 0.244 0.018 225.380 o
8 7 0 0.089 0.144 0.016 368.428 o
8 7 1 0.660 0.558 0.025 86.139 o
8 7 2 0.214 0.217 0.013 292.316 o
8 7 3 0.757 0.782 0.031 63.545 o
8 7 4 0.369 0.350 0.016 173.276 o
8 7 5 0.635 0.650 0.028 78.274 o
8 7 6 0.126 0.146 0.017 312.417 o
8 7 7 1.282 1.262 0.035 38.398 o
8 7 8 0.345 0.360 0.015 184.449 o
8 7 9 0.010 -0.001 0.267 2.340 o
8 8 0 0.916 0.886 0.046 40.009 o
8 8 1 0.886 0.864 0.042 44.634 o
8 8 2 0.149 0.156 0.018 275.827 o
8 8 3 0.950 0.954 0.047 38.013 o
8 8 4 0.365 0.348 0.022 140.566 o
8 8 5 0.038 0.006 0.409 0.997 o
8 8 6 0.015 0.000 0.404 1.022 o
8 8 7 0.076 0.028 0.405 1.016 o
8 8 8 0.007 0.009 0.385 1.126 o
9 0 1 0.003 -0.016 0.302 1.826 o
9 0 2 0.081 0.093 0.016 405.027 o
9 0 3 1.045 1.018 0.036 45.094 o
9 0 4 3.730 3.879 0.056 9.533 o
9 0 5 0.391 0.348 0.017 162.686 o
9 0 6 0.432 0.445 0.021 127.277 o
9 0 7 1.164 1.152 0.038 39.582 o
9 0 8 1.274 1.334 0.040 34.876 o
9 0 9 0.130 0.118 0.017 319.743 o
9 0 10 0.168 0.193 0.014 318.818 o
9 1 0 3.631 3.590 0.043 10.933 o
9 1 1 3.603 3.625 0.044 10.899 o
9 1 2 0.598 0.640 0.023 92.449 o
9 1 3 2.996 3.125 0.042 13.807 o
9 1 4 1.685 1.666 0.035 29.310 o
9 1 5 0.224 0.258 0.013 273.104 o
9 1 6 0.094 0.052 0.203 4.054 o
9 1 7 0.324 0.324 0.015 196.186 o
9 1 8 0.062 0.033 0.292 1.952 o
9 1 9 0.101 0.071 0.014 460.711 o
9 1 10 0.194 0.200 0.013 312.836 o
9 2 0 1.403 1.395 0.031 37.283 o
9 2 1 0.232 0.232 0.012 288.317 o
9 2 2 0.438 0.414 0.015 154.899 o
9 2 3 1.923 1.909 0.035 25.369 o
9 2 4 3.048 3.125 0.044 13.419 o
9 2 5 0.862 0.786 0.031 59.343 o
9 2 6 0.721 0.826 0.031 64.135 o
9 2 7 1.183 1.184 0.034 41.792 o
9 2 8 1.304 1.247 0.035 38.136 o
9 2 9 0.211 0.225 0.013 291.791 o
9 2 10 0.134 0.110 0.014 391.383 o
9 3 0 5.025 5.265 0.057 6.345 o
9 3 1 1.628 1.630 0.034 30.638 o
9 3 2 0.189 0.192 0.012 335.715 o
9 3 3 1.170 1.142 0.032 44.018 o
9 3 4 1.059 1.055 0.033 46.950 o
9 3 5 0.140 0.116 0.013 405.900 o
9 3 6 0.031 0.036 0.200 4.186 o
9 3 7 0.045 0.026 0.203 4.061 o
9 3 8 0.136 0.126 0.014 379.557 o
9 3 9 0.006 0.019 0.275 2.205 o
9 3 10 0.119 0.088 0.016 366.544 o
9 4 0 0.428 0.417 0.019 138.744 o
9 4 1 1.057 1.068 0.032 47.721 o
9 4 2 0.452 0.483 0.018 133.586 o
9 4 3 1.431 1.398 0.034 35.218 o
9 4 4 0.569 0.540 0.022 102.053 o
9 4 5 1.054 1.040 0.033 47.268 o
9 4 6 0.282 0.288 0.013 234.847 o
9 4 7 1.985 2.033 0.040 22.932 o
9 4 8 0.599 0.621 0.026 85.944 o
9 4 9 0.037 0.050 0.275 2.203 o
9 4 10 0.003 -0.026 0.267 2.340 o
9 5 0 5.902 6.283 0.071 4.746 o
9 5 1 1.445 1.357 0.034 35.312 o
9 5 2 0.909 0.978 0.031 54.364 o
9 5 3 0.106 0.064 0.020 292.360 o
9 5 4 1.650 1.593 0.037 29.422 o
9 5 5 0.623 0.647 0.029 76.940 o
9 5 6 0.365 0.380 0.015 176.146 o
9 5 7 0.279 0.277 0.014 229.847 o
9 5 8 0.374 0.376 0.018 157.905 o
9 5 9 0.085 0.048 0.197 4.307 o
9 6 0 0.174 0.176 0.014 320.767 o
9 6 1 0.405 0.417 0.018 147.334 o
9 6 2 0.151 0.150 0.013 374.340 o
9 6 3 0.711 0.765 0.029 69.227 o
9 6 4 0.530 0.499 0.022 108.185 o
9 6 5 0.474 0.452 0.020 124.805 o
9 6 6 0.182 0.161 0.013 338.816 o
9 6 7 0.938 0.942 0.033 51.829 o
9 6 8 0.372 0.395 0.015 172.507 o
9 6 9 0.022 0.027 0.266 2.357 o
9 7 0 0.736 0.809 0.029 66.965 o
9 7 1 0.848 0.902 0.032 56.485 o
9 7 2 0.094 0.054 0.204 4.014 o
9 7 3 1.016 0.993 0.033 48.911 o
9 7 4 0.295 0.295 0.014 219.380 o
9 7 5 0.025 -0.041 0.291 1.967 o
9 7 6 0.019 0.038 0.280 2.125 o
9 7 7 0.047 0.034 0.282 2.094 o
9 7 8 0.002 0.011 0.273 2.237 o
9 8 0 0.569 0.575 0.024 95.042 o
9 8 1 0.175 0.167 0.013 341.582 o
9 8 2 0.385 0.401 0.017 158.094 o
9 8 3 0.440 0.384 0.020 134.939 o
9 8 4 1.394 1.423 0.037 34.044 o
9 8 5 0.205 0.199 0.013 305.057 o
9 8 6 0.272 0.286 0.014 231.080 o
9 8 7 0.044 0.033 0.195 4.359 o
9 8 8 0.393 0.373 0.017 159.327 o
9 9 0 0.128 0.112 0.018 303.307 o
9 9 1 0.575 0.657 0.037 63.322 o
9 9 2 0.183 0.160 0.019 242.421 o
9 9 3 0.696 0.787 0.044 47.459 o
9 9 4 0.191 0.221 0.018 237.993 o
9 9 5 0.075 0.058 0.403 1.026 o
9 9 6 0.044 0.063 0.225 3.299 o
9 9 7 0.083 0.071 0.380 1.155 o
10 0 0 0.957 0.928 0.036 48.329 o
10 0 1 2.237 2.260 0.044 19.396 o
10 0 2 0.070 0.051 0.317 1.654 o
10 0 3 3.106 3.128 0.052 12.437 o
10 0 4 0.498 0.468 0.022 113.538 o
10 0 5 0.064 0.067 0.330 1.535 o
10 0 6 0.152 0.185 0.015 316.676 o
10 0 7 0.007 0.000 0.329 1.546 o
10 0 8 0.004 0.041 0.316 1.666 o
10 0 9 0.114 0.101 0.021 258.822 o
10 0 10 0.050 0.094 0.514 0.632 o
10 1 0 0.112 0.100 0.014 423.771 o
10 1 1 0.030 0.018 0.273 2.236 o
10 1 2 0.197 0.205 0.013 308.836 o
10 1 3 0.590 0.613 0.023 94.189 o
10 1 4 2.684 2.708 0.043 15.908 o
10 1 5 0.178 0.128 0.013 357.369 o
10 1 6 0.331 0.333 0.013 206.523 o
10 1 7 0.491 0.503 0.022 112.266 o
10 1 8 0.832 0.893 0.032 57.187 o
10 1 9 0.108 0.072 0.016 386.012 o
10 1 10 0.148 0.177 0.017 287.080 o
10 2 0 3.296 3.369 0.046 12.004 o
10 2 1 1.088 1.064 0.032 46.985 o
10 2 2 0.107 0.086 0.028 171.063 o
10 2 3 0.828 0.850 0.030 60.752 o
10 2 4 0.698 0.766 0.029 69.798 o
10 2 5 0.076 0.057 0.016 434.193 o
10 2 6 0.021 0.012 0.283 2.080 o
10 2 7 0.022 0.018 0.282 2.095 o
10 2 8 0.090 0.085 0.014 467.457 o
10 2 9 0.005 -0.020 0.276 2.189 o
10 2 10 0.075 0.044 0.373 1.199 o
10 3 0 0.051 0.068 0.020 329.310 o
10 3 1 0.883 0.873 0.031 57.027 o
10 3 2 0.276 0.321 0.013 230.335 o
10 3 3 0.815 0.850 0.030 61.251 o
10 3 4 0.291 0.311 0.013 225.937 o
10 3 5 0.782 0.775 0.032 61.179 o
10 3 6 0.069 0.107 0.020 302.534 o
10 3 7 1.591 1.547 0.037 30.442 o
10 3 8 0.348 0.291 0.014 200.877 o
10 3 9 0.004 0.051 0.267 2.339 o
10 4 0 4.852 5.083 0.071 6.246 o
10 4 1 0.623 0.610 0.024 89.303 o
10 4 2 0.522 0.501 0.019 118.652 o
10 4 3 0.037 0.025 0.281 2.110 o
10 4 4 0.924 1.011 0.032 52.294 o
10 4 5 0.418 0.400 0.018 146.518 o
10 4 6 0.297 0.309 0.015 208.109 o
10 4 7 0.080 0.078 0.016 415.759 o
10 4 8 0.300 0.262 0.013 232.694 o
10 4 9 0.040 -0.018 0.194 4.407 o
10 5 0 0.069 0.059 0.016 442.540 o
10 5 1 0.328 0.342 0.014 199.222 o
10 5 2 0.089 0.099 0.020 291.928 o
10 5 3 0.499 0.481 0.020 119.463 o
10 5 4 0.399 0.379 0.016 162.544 o
10 5 5 0.376 0.364 0.017 164.177 o
10 5 6 0.102 0.089 0.020 287.069 o
10 5 7 0.779 0.782 0.031 62.654 o
10 5 8 0.278 0.267 0.014 232.451 o
10 5 9 0.011 0.005 0.259 2.488 o
10 6 0 0.606 0.588 0.023 93.897 o
10 6 1 0.704 0.702 0.028 72.897 o
10 6 2 0.052 0.028 0.204 4.020 o
10 6 3 0.878 0.859 0.032 56.215 o
10 6 4 0.230 0.232 0.013 276.986 o
10 6 5 0.015 -0.007 0.285 2.052 o
10 6 6 0.015 -0.002 0.285 2.052 o
10 6 7 0.026 0.027 0.197 4.317 o
10 6 8 0.002 -0.003 0.268 2.323 o
10 7 0 0.372 0.365 0.018 159.474 o
10 7 1 0.150 0.127 0.017 302.260 o
10 7 2 0.322 0.323 0.015 197.019 o
10 7 3 0.302 0.317 0.015 204.712 o
10 7 4 1.278 1.282 0.035 38.294 o
10 7 5 0.136 0.135 0.014 375.075 o
10 7 6 0.213 0.187 0.014 288.683 o
10 7 7 0.035 0.023 0.197 4.316 o
10 7 8 0.337 0.336 0.014 197.013 o
10 8 0 0.111 0.101 0.017 342.936 o
10 8 1 0.526 0.510 0.024 101.875 o
10 8 2 0.150 0.163 0.013 368.102 o
10 8 3 0.678 0.737 0.030 69.743 o
10 8 4 0.158 0.167 0.013 357.574 o
10 8 5 0.066 0.033 0.202 4.099 o
10 8 6 0.042 0.054 0.194 4.403 o
10 8 7 0.065 0.052 0.013 596.460 o
10 9 0 0.003 0.011 0.201 4.149 o
10 9 1 0.026 0.037 0.281 2.110 o
10 9 2 0.001 0.003 0.280 2.126 o
10 9 3 0.074 0.072 0.016 427.312 o
10 9 4 0.160 0.177 0.014 331.951 o
10 9 5 0.053 0.021 0.278 2.155 o
10 9 6 0.017 0.033 0.187 4.745 o
10 10 0 0.581 0.592 0.036 66.264 o
10 10 1 0.104 0.124 0.023 226.741 o
10 10 2 0.089 0.072 0.401 1.037 o
10 10 3 0.001 -0.018 0.397 1.059 o
10 10 4 0.136 0.134 0.018 290.559 o
10 10 5 0.058 0.055 0.378 1.168 o
11 0 1 0.015 -0.005 0.326 1.565 o
11 0 2 0.133 0.082 0.017 331.731 o
11 0 3 0.279 0.325 0.016 203.525 o
11 0 4 1.645 1.545 0.041 28.190 o
11 0 5 0.071 0.018 0.332 1.517 o
11 0 6 0.183 0.136 0.017 278.346 o
11 0 7 0.257 0.270 0.015 231.675 o
11 0 8 0.487 0.500 0.025 102.907 o
11 0 9 0.059 -0.015 0.312 1.709 o
11 1 0 1.200 1.323 0.033 40.688 o
11 1 1 0.901 0.920 0.032 54.420 o
11 1 2 0.016 0.027 0.199 4.231 o
11 1 3 0.968 0.961 0.032 51.701 o
11 1 4 0.363 0.375 0.014 183.044 o
11 1 5 0.007 0.024 0.281 2.111 o
11 1 6 0.006 0.027 0.279 2.141 o
11 1 7 0.012 0.040 0.278 2.156 o
11 1 8 0.014 0.035 0.275 2.204 o
11 1 9 0.026 0.051 0.263 2.410 o
11 2 0 0.100 0.118 0.016 370.446 o
11 2 1 0.263 0.243 0.013 255.558 o
11 2 2 0.070 0.030 0.204 4.018 o
11 2 3 0.488 0.507 0.022 112.395 o
11 2 4 0.463 0.416 0.022 121.057 o
11 2 5 0.351 0.373 0.015 180.936 o
11 2 6 0.098 0.102 0.016 380.731 o
11 2 7 0.718 0.739 0.031 66.160 o
11 2 8 0.296 0.283 0.014 221.551 o
11 2 9 0.014 0.035 0.260 2.468 o
11 3 0 2.834 2.786 0.045 14.814 o
11 3 1 0.401 0.435 0.017 151.135 o
11 3 2 0.252 0.229 0.013 264.920 o
11 3 3 0.075 0.091 0.016 414.153 o
11 3 4 0.529 0.538 0.028 88.965 o
11 3 5 0.192 0.181 0.013 321.815 o
11 3 6 0.143 0.153 0.013 381.053 o
11 3 7 0.034 0.034 0.283 2.080 o
11 3 8 0.159 0.115 0.014 361.619 o
11 4 0 0.007 0.024 0.281 2.111 o
11 4 1 0.264 0.230 0.013 258.549 o
11 4 2 0.049 0.041 0.164 6.167 o
11 4 3 0.316 0.320 0.014 206.927 o
11 4 4 0.248 0.273 0.013 255.035 o
11 4 5 0.286 0.256 0.014 231.668 o
11 4 6 0.040 0.054 0.202 4.101 o
11 4 7 0.602 0.538 0.026 88.713 o
11 4 8 0.182 0.151 0.014 324.835 o
11 5 0 0.640 0.628 0.028 78.591 o
11 5 1 0.473 0.517 0.021 117.045 o
11 5 2 0.053 0.076 0.284 2.064 o
11 5 3 0.508 0.520 0.024 103.071 o
11 5 4 0.205 0.225 0.013 295.997 o
11 5 5 0.012 -0.014 0.285 2.052 o
11 5 6 0.003 0.036 0.279 2.141 o
11 5 7 0.027 0.046 0.272 2.253 o
11 5 8 0.008 -0.024 0.265 2.376 o
11 6 0 0.252 0.254 0.014 247.864 o
11 6 1 0.070 0.086 0.014 500.814 o
11 6 2 0.195 0.206 0.013 309.393 o
11 6 3 0.225 0.236 0.013 279.271 o
11 6 4 0.881 0.876 0.033 54.605 o
11 6 5 0.099 0.096 0.016 383.053 o
11 6 6 0.145 0.161 0.013 374.039 o
11 6 7 0.048 0.042 0.191 4.542 o
11 7 0 0.109 0.124 0.016 358.736 o
11 7 1 0.409 0.408 0.019 142.745 o
11 7 2 0.098 0.091 0.014 450.229 o
11 7 3 0.545 0.515 0.025 96.907 o
11 7 4 0.117 0.125 0.013 430.418 o
11 7 5 0.045 0.083 0.019 356.478 o
11 7 6 0.029 0.058 0.267 2.338 o
11 7 7 0.043 0.061 0.261 2.447 o
11 8 0 0.001 0.002 0.281 2.111 o
11 8 1 0.019 -0.006 0.289 1.995 o
11 8 2 0.002 -0.023 0.285 2.052 o
11 8 3 0.064 0.067 0.020 319.747 o
11 8 4 0.156 0.161 0.014 342.406 o
11 8 5 0.043 0.056 0.191 4.542 o
11 8 6 0.017 0.031 0.261 2.449 o
11 9 0 0.522 0.532 0.024 101.136 o
11 9 1 0.100 0.098 0.014 441.975 o
11 9 2 0.079 0.061 0.020 310.902 o
11 9 3 0.002 -0.024 0.276 2.189 o
11 9 4 0.126 0.132 0.016 338.926 o
11 9 5 0.051 0.049 0.187 4.738 o
11 10 0 0.056 0.049 0.279 2.139 o
11 10 1 0.134 0.110 0.014 390.592 o
11 10 2 0.063 0.056 0.016 453.312 o
11 10 3 0.101 0.080 0.019 312.006 o
12 0 0 0.914 0.994 0.037 47.587 o
12 0 1 0.388 0.371 0.022 134.972 o
12 0 2 0.015 0.004 0.216 3.587 o
12 0 3 0.366 0.339 0.017 169.524 o
12 0 4 0.207 0.199 0.015 275.164 o
12 0 5 0.007 0.014 0.325 1.575 o
12 0 6 0.003 0.037 0.319 1.635 o
12 0 7 0.001 0.028 0.314 1.688 o
12 0 8 0.022 0.052 0.306 1.777 o
12 1 0 0.065 0.054 0.288 2.007 o
12 1 1 0.083 0.081 0.016 410.063 o
12 1 2 0.026 0.045 0.283 2.080 o
12 1 3 0.254 0.281 0.013 250.054 o
12 1 4 0.390 0.373 0.016 165.258 o
12 1 5 0.160 0.161 0.014 339.190 o
12 1 6 0.068 0.009 0.291 1.966 o
12 1 7 0.329 0.364 0.016 182.087 o
12 1 8 0.194 0.186 0.012 333.959 o
12 2 0 1.167 1.171 0.034 42.263 o
12 2 1 0.362 0.357 0.015 180.253 o
12 2 2 0.101 0.123 0.020 277.724 o
12 2 3 0.178 0.170 0.013 337.644 o
12 2 4 0.298 0.290 0.014 219.371 o
12 2 5 0.055 0.010 0.289 1.994 o
12 2 6 0.034 -0.004 0.284 2.066 o
12 2 7 0.032 0.046 0.275 2.203 o
12 2 8 0.052 0.063 0.015 510.554 o
12 3 0 0.015 0.034 0.283 2.080 o
12 3 1 0.096 0.090 0.014 454.542 o
12 3 2 0.013 0.030 0.199 4.231 o
12 3 3 0.188 0.177 0.013 326.321 o
12 3 4 0.258 0.273 0.014 240.383 o
12 3 5 0.141 0.143 0.016 322.521 o
12 3 6 0.041 0.071 0.019 365.725 o
12 3 7 0.305 0.287 0.015 208.997 o
12 4 0 0.475 0.467 0.016 138.738 o
12 4 1 0.299 0.287 0.015 211.471 o
12 4 2 0.025 0.013 0.286 2.037 o
12 4 3 0.319 0.319 0.015 198.735 o
12 4 4 0.135 0.143 0.013 395.194 o
12 4 5 0.005 0.000 0.280 2.126 o
12 4 6 0.001 -0.009 0.276 2.189 o
12 4 7 0.012 0.033 0.267 2.339 o
12 5 0 0.148 0.120 0.017 305.757 o
12 5 1 0.020 0.016 0.288 2.008 o
12 5 2 0.092 0.096 0.016 390.511 o
12 5 3 0.153 0.132 0.014 359.432 o
12 5 4 0.506 0.550 0.022 107.994 o
12 5 5 0.070 0.063 0.279 2.139 o
12 5 6 0.084 0.082 0.274 2.217 o
12 5 7 0.060 0.033 0.263 2.409 o
12 6 0 0.134 0.147 0.013 394.963 o
12 6 1 0.272 0.272 0.013 243.548 o
12 6 2 0.060 0.048 0.206 3.940 o
12 6 3 0.335 0.375 0.016 179.036 o
12 6 4 0.091 0.076 0.016 403.228 o
12 6 5 0.023 0.029 0.197 4.317 o
12 6 6 0.011 0.010 0.269 2.305 o
12 7 0 0.001 -0.006 0.282 2.096 o
12 7 1 0.018 0.009 0.201 4.147 o
12 7 2 0.001 -0.001 0.282 2.096 o
12 7 3 0.051 0.060 0.014 564.738 o
12 7 4 0.121 0.129 0.012 450.446 o
12 7 5 0.037 0.004 0.194 4.407 o
12 8 0 0.406 0.431 0.018 145.858 o
12 8 1 0.080 0.059 0.016 427.753 o
12 8 2 0.057 0.087 0.019 343.819 o
12 8 3 0.004 0.004 0.273 2.238 o
12 8 4 0.098 0.096 0.016 384.576 o
12 9 0 0.046 0.052 0.276 2.187 o
12 9 1 0.107 0.062 0.020 292.132 o
12 9 2 0.049 -0.005 0.276 2.187 o
12 9 3 0.084 0.069 0.019 328.756 o
13 0 1 0.090 0.082 0.022 257.963 o
13 0 2 0.006 0.029 0.213 3.689 o
13 0 3 0.115 0.119 0.017 331.296 o
13 0 4 0.129 0.109 0.015 371.483 o
13 0 5 0.107 0.095 0.017 348.484 o
13 0 6 0.013 0.004 0.317 1.656 o
13 0 7 0.230 0.202 0.015 261.024 o
13 1 0 0.651 0.671 0.029 74.704 o
13 1 1 0.155 0.153 0.013 367.535 o
13 1 2 0.037 0.002 0.287 2.022 o
13 1 3 0.096 0.097 0.014 448.283 o
13 1 4 0.130 0.128 0.013 410.526 o
13 1 5 0.019 0.011 0.197 4.319 o
13 1 6 0.018 0.007 0.193 4.455 o
13 1 7 0.005 0.028 0.259 2.487 o
13 2 0 0.010 0.007 0.284 2.066 o
13 2 1 0.037 0.022 0.284 2.065 o
13 2 2 0.006 0.003 0.280 2.126 o
13 2 3 0.100 0.092 0.016 384.551 o
13 2 4 0.189 0.160 0.015 298.940 o
13 2 5 0.069 0.023 0.285 2.050 o
13 2 6 0.027 0.054 0.267 2.338 o
13 3 0 0.258 0.237 0.014 249.011 o
13 3 1 0.185 0.190 0.013 323.100 o
13 3 2 0.003 -0.005 0.286 2.038 o
13 3 3 0.221 0.218 0.013 287.089 o
13 3 4 0.073 0.052 0.288 2.006 o
13 3 5 0.001 0.010 0.275 2.205 o
13 3 6 0.000 0.008 0.267 2.340 o
13 4 0 0.044 0.017 0.203 4.062 o
13 4 1 0.005 0.029 0.281 2.111 o
13 4 2 0.042 0.041 0.282 2.094 o
13 4 3 0.068 0.067 0.016 439.505 o
13 4 4 0.303 0.302 0.015 207.224 o
13 4 5 0.031 -0.025 0.324 1.585 o
13 4 6 0.040 0.048 0.186 4.791 o
13 5 0 0.119 0.125 0.014 399.548 o
13 5 1 0.159 0.165 0.013 358.023 o
13 5 2 0.026 -0.015 0.284 2.066 o
13 5 3 0.196 0.183 0.013 317.609 o
13 5 4 0.056 0.001 0.283 2.080 o
13 5 5 0.010 0.044 0.263 2.411 o
13 6 0 0.001 0.008 0.280 2.126 o
13 6 1 0.015 0.013 0.277 2.172 o
13 6 2 0.000 -0.001 0.276 2.189 o
13 6 3 0.037 0.057 0.273 2.235 o
13 6 4 0.083 0.084 0.016 408.388 o
13 6 5 0.029 -0.010 0.266 2.357 o
13 7 0 0.286 0.262 0.014 230.029 o
13 7 1 0.050 0.049 0.016 479.946 o
13 7 2 0.034 0.023 0.159 6.569 o
13 7 3 0.005 -0.001 0.189 4.649 o
13 7 4 0.062 0.041 0.266 2.355 o
13 8 0 0.027 0.014 0.271 2.270 o
13 8 1 0.072 0.057 0.016 439.353 o
13 8 2 0.029 0.052 0.260 2.467 o
14 0 0 0.355 0.334 0.016 179.050 o
14 0 1 0.063 0.013 0.334 1.499 o
14 0 2 0.020 0.008 0.211 3.760 o
14 0 3 0.039 -0.007 0.331 1.527 o
14 0 4 0.061 0.078 0.021 294.928 o
14 0 5 0.009 0.000 0.310 1.732 o
14 1 0 0.000 0.008 0.279 2.142 o
14 1 1 0.032 0.027 0.279 2.140 o
14 1 2 0.000 -0.047 0.287 2.023 o
14 1 3 0.049 0.022 0.278 2.155 o
14 1 4 0.077 0.057 0.280 2.123 o
14 1 5 0.045 0.022 0.271 2.269 o
14 2 0 0.176 0.174 0.013 337.830 o
14 2 1 0.091 0.098 0.016 391.304 o
14 2 2 0.004 -0.012 0.281 2.111 o
14 2 3 0.100 0.090 0.016 385.669 o
14 2 4 0.043 0.043 0.272 2.252 o
14 2 5 0.000 -0.017 0.266 2.358 o
14 3 0 0.011 0.013 0.280 2.126 o
14 3 1 0.001 0.003 0.277 2.173 o
14 3 2 0.016 0.024 0.276 2.188 o
14 3 3 0.032 0.036 0.275 2.203 o
14 3 4 0.156 0.109 0.019 268.424 o
14 3 5 0.016 -0.018 0.260 2.468 o
14 4 0 0.081 0.073 0.014 493.087 o
14 4 1 0.086 0.073 0.020 302.404 o
14 4 2 0.006 -0.011 0.275 2.205 o
14 4 3 0.113 0.110 0.016 361.496 o
14 4 4 0.029 -0.006 0.188 4.695 o
14 5 0 0.000 -0.030 0.278 2.157 o
14 5 1 0.009 -0.022 0.198 4.277 o
14 5 2 0.001 -0.004 0.272 2.254 o
14 5 3 0.023 0.039 0.266 2.356 o
14 6 0 0.171 0.167 0.012 365.129 o
14 6 1 0.031 -0.007 0.192 4.501 o
14 6 2 0.017 -0.004 0.266 2.357 o
15 0 1 0.013 -0.010 0.318 1.646 o
15 0 2 0.000 -0.044 0.315 1.678 o
15 0 3 0.021 0.043 0.302 1.825 o
15 1 0 0.109 0.076 0.277 2.168 o
15 1 1 0.039 0.033 0.191 4.544 o
15 1 2 0.004 0.026 0.265 2.375 o
15 1 3 0.039 0.030 0.187 4.742 o
15 2 0 0.005 0.021 0.272 2.254 o
15 2 1 0.003 -0.001 0.270 2.288 o
15 2 2 0.004 -0.009 0.271 2.271 o
15 3 0 0.059 0.060 0.266 2.354 o
15 3 1 0.041 -0.021 0.272 2.253 o
15 3 2 0.003 0.014 0.257 2.527 o
15 4 0 0.000 0.007 0.185 4.854 o
;
_iucr_refine_instructions_details
;
TITL UREA OLEX2: imported from CIF
CELL 0.71073 5.578 5.578 4.686 90 90 90
ZERR 2 0.0006 0.0006 0.0007 0 0 0
LATT -1
SYMM +Y,-X,-Z
SYMM -X,-Y,+Z
SYMM -Y,+X,-Z
SYMM 0.5+X,0.5-Y,-Z
SYMM 0.5-X,0.5+Y,-Z
SYMM 0.5-Y,0.5-X,+Z
SYMM 0.5+Y,0.5+X,+Z
SFAC C H N O
UNIT 2 8 4 2

SIZE 0.23 0.13 0.09
TEMP -150(2)
CONF
ACTA 
MORE -1
BOND $H
WGHT 0.023271 0.001742
FVAR 3.150172
REM <olex2.extras>
REM <HklSrc "%.\\urea.hkl">
REM </olex2.extras>

C     1     0.00000  0.50000  0.32820  10.25000  0.01464  0.01464  0.00662 =
 0.00000  0.00000 -0.00011 
O     4     0.00000  0.50000  0.59633  10.25000  0.01949  0.01949  0.00658 =
 0.00000  0.00000  0.00174 
N     3     0.14487  0.64487  0.17830  10.50000  0.02886  0.02886  0.00940 =
 0.00008  0.00008 -0.01518 
H1    2     0.25457  0.75457  0.28466  10.50000  0.04057  0.04057  0.02656 =
 -0.00344 -0.00344 -0.02060 
H2    2     0.14253  0.64253 -0.03674  10.50000  0.04200  0.04200  0.01846 =
 -0.00129 -0.00129 -0.01539 
HKLF 4

END
Q1 1 0 0.5 0.444444 11 0.05 0.19
Q3 1 0 0.5 -0.138889 11 0.05 0.15
Q4 1 0.35 0.85 -0.138889 11 0.05 0.14
Q2 1 0.1375 0.6375 0.194444 11 0.05 0.16
Q5 1 0.275 0.775 0.277778 11 0.05 0.11

  REM The information below was added by Olex2.
  REM
  REM R1 = 0.0140 for 803 Fo > 4sig(Fo) and 0.0245 for all 1022 data
  REM 27 parameters refined using 0 restraints
  REM Highest difference peak 0.1875, deepest hole -0.2849
  REM Mean Shift 0.0001, Max Shift 0.0007.

  REM +++ Tabular Listing of Refinement Information +++
  REM R1_all = 0.0245
  REM R1_gt = 0.0140
  REM wR_ref = 0.0367
  REM GOOF = 0.7229
  REM Shift_max = 0.0007
  REM Shift_mean = 0.0001
  REM Reflections_all = 1022
  REM Reflections_gt = 803
  REM Parameters = 27
  REM Hole = -0.2849
  REM Peak = 0.1875
  REM Flack = n/a

  
;
_olex2_submission_special_instructions  'No special instructions were received'
