# Supplementary material for: Transferable Hirshfeld atom model for rapid evaluation of aspherical atomic form factors
Source: IUCrJ. 2024 Mar 1;11(Pt 2):249–59. doi: 10.1107/S2052252524001507 (PMC10916294; doi:10.1107/S2052252524001507)
Supplement: Supplementary file 1 [file m-11-00249-sup1.zip › cifs/multipole_expansion_convergence/urea/5.cif]

data_urea
_audit_creation_date               2023-11-02
_audit_creation_method
;
Olex2 1.3
(compiled 2020.07.31 svn.rc2a77460 for OlexSys, GUI svn.r6145)
;
_audit_contact_author_address      ?
_audit_contact_author_email        ?
_audit_contact_author_name         ''
_audit_contact_author_phone        ?
_publ_contact_author_id_orcid      ?
_publ_section_references
;
Bourhis, L.J., Dolomanov, O.V., Gildea, R.J., Howard, J.A.K., Puschmann, H.
 (2015). Acta Cryst. A71, 59-75.

Dolomanov, O.V., Bourhis, L.J., Gildea, R.J, Howard, J.A.K. & Puschmann, H.
 (2009), J. Appl. Cryst. 42, 339-341.
;
_chemical_formula_moiety           '2(C0.5 H2 N O0.5)'
_chemical_formula_sum              'C H4 N2 O'
_chemical_formula_weight           60.056
_chemical_absolute_configuration   unk
loop_
  _atom_type_symbol
  _atom_type_scat_dispersion_real
  _atom_type_scat_dispersion_imag
  _atom_type_scat_Cromer_Mann_a1
  _atom_type_scat_Cromer_Mann_a2
  _atom_type_scat_Cromer_Mann_a3
  _atom_type_scat_Cromer_Mann_a4
  _atom_type_scat_Cromer_Mann_b1
  _atom_type_scat_Cromer_Mann_b2
  _atom_type_scat_Cromer_Mann_b3
  _atom_type_scat_Cromer_Mann_b4
  _atom_type_scat_Cromer_Mann_c
  _atom_type_scat_source
  _atom_type_scat_dispersion_source
 H 0.00000 0.00000 0.49300 0.32291 0.14019 0.04081 10.51090 26.12570 3.14236
 57.79970 0.0030380000826
 'International Tables Volume C Table 6.1.1.4 (pp. 500-502)'
 'Henke, Gullikson and Davis, At. Data and Nucl. Data Tables, 1993, 54, 2'
 C 0.00347 0.00161 2.31000 1.02000 1.58860 0.86500 20.84390 10.20750 0.56870
 51.65120 0.215599998832
 'International Tables Volume C Table 6.1.1.4 (pp. 500-502)'
 'Henke, Gullikson and Davis, At. Data and Nucl. Data Tables, 1993, 54, 2'
 O 0.01158 0.00611 3.04850 2.28680 1.54630 0.86700 13.27710 5.70110 0.32390
 32.90890 0.250800013542
 'International Tables Volume C Table 6.1.1.4 (pp. 500-502)'
 'Henke, Gullikson and Davis, At. Data and Nucl. Data Tables, 1993, 54, 2'
 N 0.00653 0.00323 12.21260 3.13220 2.01250 1.16630 0.00570 9.89330 28.99750
 0.58260 -11.5290002823
 'International Tables Volume C Table 6.1.1.4 (pp. 500-502)'
 'Henke, Gullikson and Davis, At. Data and Nucl. Data Tables, 1993, 54, 2'

_space_group_crystal_system        'tetragonal'
_space_group_IT_number             113
_space_group_name_H-M_alt          'P -4 21 m'
_space_group_name_Hall             ' P -4 2ab'
loop_
  _space_group_symop_id
  _space_group_symop_operation_xyz
 1 x,y,z
 2 y,-x,-z
 3 -y,x,-z
 4 x+1/2,-y+1/2,-z
 5 -x+1/2,y+1/2,-z
 6 -x,-y,z
 7 -y+1/2,-x+1/2,z
 8 y+1/2,x+1/2,z

_symmetry_Int_Tables_number        113
_cell_length_a                     5.5780(6)
_cell_length_b                     5.5780(6)
_cell_length_c                     4.6860(7)
_cell_angle_alpha                  90
_cell_angle_beta                   90
_cell_angle_gamma                  90
_cell_volume                       145.80(3)
_cell_formula_units_Z              2
_cell_measurement_temperature      123(2)
_cell_measurement_reflns_used      17
_exptl_absorpt_coefficient_mu      0.118
_exptl_crystal_density_diffrn      1.368
_exptl_crystal_F_000               64.031
_exptl_crystal_size_max            0.23
_exptl_crystal_size_mid            0.13
_exptl_crystal_size_min            0.09
_exptl_crystal_description         'block'
_exptl_crystal_colour              'colourless'
_diffrn_measurement_device_type
;
KM6-CH six-circle \k diffractometer operated as standard four-circle
\k diffractometer with detector circle in the vertical plane to profit
from the linear polarization of the synchrotron beam.
;
_diffrn_reflns_av_R_equivalents    0.0000
_diffrn_reflns_av_unetI/netI       0.0153
_diffrn_reflns_Laue_measured_fraction_full  1.0000
_diffrn_reflns_Laue_measured_fraction_max  0.9817
_diffrn_reflns_limit_h_max         15
_diffrn_reflns_limit_h_min         -15
_diffrn_reflns_limit_k_max         0
_diffrn_reflns_limit_k_min         -15
_diffrn_reflns_limit_l_max         0
_diffrn_reflns_limit_l_min         -13
_diffrn_reflns_number              1045
_diffrn_reflns_point_group_measured_fraction_full  1.0000
_diffrn_reflns_point_group_measured_fraction_max  0.9817
_diffrn_reflns_theta_full          25.2417
_diffrn_reflns_theta_max           86.97
_diffrn_reflns_theta_min           4.35
_diffrn_ambient_temperature        123(2)
_diffrn_measured_fraction_theta_full  1.0000
_diffrn_measured_fraction_theta_max  0.9817
_diffrn_radiation_type             'Mo K\a'
_diffrn_radiation_wavelength       0.71073
_reflns_Friedel_coverage           0.0
_reflns_limit_h_max                15
_reflns_limit_h_min                0
_reflns_limit_k_max                10
_reflns_limit_k_min                0
_reflns_limit_l_max                13
_reflns_limit_l_min                0
_reflns_number_gt                  803
_reflns_number_total               1022
_reflns_threshold_expression       I>=2u(I)
_computing_molecular_graphics      'Olex2 1.3 (Dolomanov et al., 2009)'
_computing_publication_material    'Olex2 1.3 (Dolomanov et al., 2009)'
_computing_structure_refinement    'olex2.refine 1.3 (Bourhis et al., 2015)'
_computing_data_collection         'KM6-CH software'
_refine_diff_density_max           0.1808
_refine_diff_density_min           -0.2877
_refine_diff_density_rms           0.0368
_refine_ls_d_res_high              0.3559
_refine_ls_d_res_low               4.6860
_refine_ls_goodness_of_fit_ref     0.7438
_refine_ls_hydrogen_treatment      refall
_refine_ls_matrix_type             full
_refine_ls_number_constraints      0
_refine_ls_number_parameters       27
_refine_ls_number_reflns           1022
_refine_ls_number_restraints       0
_refine_ls_R_factor_all            0.0240
_refine_ls_R_factor_gt             0.0135
_refine_ls_restrained_S_all        0.7438
_refine_ls_shift/su_max            0.0007
_refine_ls_shift/su_mean           0.0001
_refine_ls_structure_factor_coef   Fsqd
_refine_ls_weighting_details      
 'w=1/[\s^2^(Fo^2^)+(0.0218P)^2^+0.0015P] where P=(Fo^2^+2Fc^2^)/3'
_refine_ls_weighting_scheme        calc
_refine_ls_wR_factor_gt            0.0357
_refine_ls_wR_factor_ref           0.0358
_refine_special_details
;
Aspherical atom refinement in Olex2
with DiSCaMB generated form factors
Hirshfeld Atom Refinement using
Orca5 generated wavefunction calculated
with B3LYP using cc-pVTZ basis set
atomic electron densities are aproximated
as multipole expansion with L_max = 5
;
loop_
  _atom_site_label
  _atom_site_type_symbol
  _atom_site_fract_x
  _atom_site_fract_y
  _atom_site_fract_z
  _atom_site_U_iso_or_equiv
  _atom_site_adp_type
  _atom_site_occupancy
  _atom_site_site_symmetry_order
  _atom_site_refinement_flags_posn
  _atom_site_refinement_flags_adp
  _atom_site_refinement_flags_occupancy
 C C 0.0 0.5 0.32823(4) 0.01197(3) Uani 1.000000 4 S T P
 O O 0.0 0.5 0.59634(3) 0.01517(3) Uani 1.000000 4 S T P
 N N 0.14486(2) 0.64486(2) 0.17833(3) 0.02234(4) Uani 1.000000 2 S T P
 H1 H 0.2549(8) 0.7549(8) 0.2856(11) 0.039(2) Uani 1.000000 2 S T P
 H2 H 0.1426(9) 0.6426(9) -0.0356(14) 0.0356(16) Uani 1.000000 2 S T P

loop_
  _atom_site_aniso_label
  _atom_site_aniso_U_11
  _atom_site_aniso_U_22
  _atom_site_aniso_U_33
  _atom_site_aniso_U_12
  _atom_site_aniso_U_13
  _atom_site_aniso_U_23
 C 0.01466(4) 0.01466(4) 0.00659(4) -0.00010(6) -0.000000 0.000000
 O 0.01945(4) 0.01945(4) 0.00660(3) 0.00173(6) -0.000000 0.000000
 N 0.02880(6) 0.02880(6) 0.00941(3) -0.01513(7) 0.00008(3) 0.00008(3)
 H1 0.047(3) 0.047(3) 0.024(3) -0.024(4) -0.004(2) -0.004(2)
 H2 0.044(2) 0.044(2) 0.019(2) -0.015(4) -0.003(2) -0.003(2)

loop_
  _geom_bond_atom_site_label_1
  _geom_bond_atom_site_label_2
  _geom_bond_distance
  _geom_bond_site_symmetry_2
  _geom_bond_publ_flag
 C O 1.2564(3) . ?
 C N 1.3414(2) . ?
 C N 1.3414(2) 6_565 ?
 N H1 1.003(6) . ?
 N H2 1.003(7) . ?

loop_
  _geom_angle_atom_site_label_1
  _geom_angle_atom_site_label_2
  _geom_angle_atom_site_label_3
  _geom_angle
  _geom_angle_site_symmetry_1
  _geom_angle_site_symmetry_3
  _geom_angle_publ_flag
 N C O 121.579(10) . . ?
 N C O 121.579(10) 6_565 . ?
 N C N 116.84(2) 6_565 . ?
 H1 N C 118.3(3) . 6_565 ?
 H2 N C 120.6(4) . 6_565 ?
 H2 N H1 121.1(5) . . ?

loop_
  _diffrn_refln_index_h
  _diffrn_refln_index_k
  _diffrn_refln_index_l
  _diffrn_refln_intensity_net
  _diffrn_refln_intensity_u
 0 -2 -6 14.56 0.23
 -1 -1 -6 29.44 0.33
 0 -1 -6 5.29 0.28
 0 0 -6 156.54 1.86
 -4 0 -5 25.82 0.36
 -3 0 -5 3.66 0.17
 -2 0 -5 5.59 0.26
 -1 0 -5 189.09 0.97
 0 0 -5 486.21 3.6
 4 -1 -5 15.03 0.28
 3 -1 -5 16.59 0.28
 2 -1 -5 134.68 0.72
 1 -1 -5 168.5 1.11
 -4 -2 -5 52.61 0.32
 -3 -2 -5 75.67 0.53
 -2 -2 -5 96.97 0.83
 3 -3 -5 132.61 0.84
 -2 -5 -4 75.16 0.55
 -1 -5 -4 153.34 0.9
 0 -5 -4 178.18 1.13
 4 -4 -4 86.18 0.62
 3 -4 -4 3.06 0.16
 2 -4 -4 164.55 0.88
 1 -4 -4 426.26 1.75
 0 -4 -4 58.69 0.47
 -3 -3 -4 156.47 1.16
 -2 -3 -4 135.42 0.67
 -1 -3 -4 143.86 0.67
 0 -3 -4 1039.92 3.75
 2 -2 -4 430.71 2.11
 1 -2 -4 449.35 1.43
 0 -2 -4 199.6 0.84
 -1 -1 -4 430.84 1.82
 0 -1 -4 21.99 0.28
 0 0 -4 295.58 1.78
 -6 0 -3 2.3 0.13
 -5 0 -3 84.49 0.57
 -4 0 -3 712.6 2.52
 -3 0 -3 115.15 0.54
 -2 0 -3 492.13 1.31
 -1 0 -3 869.3 1.88
 0 0 -3 135.06 0.8
 6 -1 -3 104.35 0.67
 5 -1 -3 101.39 0.57
 4 -1 -3 130.06 0.59
 3 -1 -3 655.96 1.75
 2 -1 -3 680.24 1.54
 1 -1 -3 114.99 0.55
 -6 -2 -3 61.52 0.4
 -5 -2 -3 211.73 1.02
 -4 -2 -3 41.9 0.33
 -3 -2 -3 254.14 0.87
 -2 -2 -3 272.9 1.14
 5 -3 -3 33.52 0.34
 4 -3 -3 166.6 0.79
 3 -3 -3 5.08 0.3
 -5 -4 -3 56.91 0.33
 -4 -4 -3 1.59 0.15
 -1 -7 -2 14.33 0.2
 0 -7 -2 50.95 0.36
 3 -6 -2 9.1 0.25
 2 -6 -2 28.22 0.32
 1 -6 -2 46.62 0.38
 0 -6 -2 25.4 0.34
 -5 -5 -2 49.59 0.44
 -4 -5 -2 6.89 0.25
 -3 -5 -2 22.34 0.29
 -2 -5 -2 73.54 0.44
 -1 -5 -2 81.91 0.45
 0 -5 -2 0.89 0.16
 4 -4 -2 39.73 0.48
 3 -4 -2 185.71 0.76
 2 -4 -2 53.91 0.33
 1 -4 -2 27.24 0.26
 0 -4 -2 76.14 0.42
 -3 -3 -2 78.84 0.55
 -2 -3 -2 109.09 0.42
 -1 -3 -2 147.46 0.46
 0 -3 -2 176.71 0.57
 2 -2 -2 542.88 1.57
 1 -2 -2 299.59 0.71
 0 -2 -2 82.27 0.33
 -1 -1 -2 524.41 1.18
 0 -1 -2 1517.92 2.7
 -7 0 -1 84.53 0.67
 -6 0 -1 44.33 0.41
 -5 0 -1 1.04 0.11
 -4 0 -1 967.16 2.37
 -3 0 -1 925.59 1.73
 -2 0 -1 1958.98 2.6
 -1 0 -1 1485.44 1.77
 0 0 -1 133.08 0.49
 7 -1 -1 31.61 0.35
 6 -1 -1 56.37 0.4
 5 -1 -1 300.73 1.03
 4 -1 -1 115.54 0.43
 3 -1 -1 1410.5 2.25
 2 -1 -1 491.23 0.75
 1 -1 -1 2808.61 5.07
 -7 -2 -1 0.14 1.69
 -6 -2 -1 136.45 0.75
 -5 -2 -1 71.42 0.42
 -4 -2 -1 254.83 0.78
 -3 -2 -1 50.86 0.32
 -2 -2 -1 1980.19 3.9
 6 -3 -1 8.78 0.25
 5 -3 -1 117.53 0.61
 4 -3 -1 204.13 0.75
 3 -3 -1 80.53 0.52
 -6 -4 -1 133.64 0.61
 -5 -4 -1 4.74 0.21
 -4 -4 -1 47.16 0.5
 5 -5 -1 155.05 1.36
 -2 -7 0 2.74 0.09
 -1 -7 0 312.05 1.77
 4 -6 0 24.49 0.33
 3 -6 0 0.43 2.26
 2 -6 0 232.6 1.07
 1 -6 0 52.77 0.44
 0 -6 0 609.97 4.08
 -5 -5 0 67.05 0.73
 -4 -5 0 28.63 0.32
 -3 -5 0 428.02 1.61
 -2 -5 0 212.44 0.82
 -1 -5 0 419.03 1.48
 4 -4 0 822.67 3.85
 3 -4 0 32.34 0.28
 2 -4 0 925.41 2.17
 1 -4 0 70.73 0.38
 0 -4 0 54.64 0.57
 -3 -3 0 2174.94 6.1
 -2 -3 0 172.47 0.48
 -1 -3 0 288.54 0.68
 2 -2 0 2253.08 4.13
 1 -2 0 2248.26 2.8
 0 -2 0 1545.05 2.97
 -2 -11 -5 3.7 0.15
 -1 -11 -5 0.24 2.79
 0 -11 -5 0.18 3.29
 5 -10 -5 3.61 0.17
 4 -10 -5 3.97 0.18
 3 -10 -5 7.69 0.32
 -6 -9 -5 4.49 0.2
 -5 -9 -5 6.42 0.29
 7 -8 -5 6.45 0.28
 10 -2 -5 0.57 0.16
 -11 0 -4 15.33 0.41
 11 -1 -4 3.72 0.14
 -11 -2 -4 4.13 0.22
 -11 -3 -4 5.34 0.28
 -11 -4 -4 2.71 0.13
 10 -5 -4 3.76 0.16
 -10 -6 -4 2.3 0.13
 -9 -6 -4 4.95 0.22
 9 -7 -4 2.93 0.14
 -8 -8 -4 3.45 0.22
 2 -12 -3 1.69 0.13
 1 -12 -3 2.79 0.13
 0 -12 -3 3.36 0.17
 -5 -11 -3 5.16 0.24
 -4 -11 -3 3.18 0.14
 -3 -11 -3 0.9 0.16
 7 -10 -3 3.15 0.15
 6 -10 -3 8.52 0.32
 -8 -9 -3 3.81 0.2
 -7 -9 -3 9.85 0.33
 8 -8 -3 9.47 0.47
 -12 0 -2 0.04 2.14
 12 -1 -2 0.45 2.81
 -12 -2 -2 1.22 0.2
 12 -3 -2 0.3 1.97
 -11 -4 -2 0.41 1.63
 11 -5 -2 0.75 2.82
 -10 -6 -2 0.28 2.02
 10 -7 -2 3.21 0.15
 -9 -8 -2 3.98 0.17
 4 -12 -1 2.85 0.15
 3 -12 -1 0.89 0.14
 2 -12 -1 3.54 0.15
 1 -12 -1 0.8 0.16
 0 -12 -1 3.68 0.22
 -6 -11 -1 0.85 0.14
 -5 -11 -1 5.13 0.21
 7 -10 -1 1.26 0.17
 -8 -9 -1 1.66 0.13
 -12 0 0 9.86 0.37
 12 -1 0 0.54 2.86
 -12 -2 0 11.62 0.34
 12 -3 0 0.34 2.81
 -12 -4 0 4.63 0.16
 11 -5 0 6.23 0.28
 -11 -6 0 2.52 0.14
 10 -7 0 3.62 0.18
 -9 -8 0 5.71 0.24
 9 -9 0 1.11 0.18
 1 -3 -11 53.74 0.67
 0 -3 -11 4.06 0.21
 -2 -2 -11 27.57 0.63
 -1 -2 -11 18.92 0.39
 0 -2 -11 43.05 0.67
 1 -1 -11 16.35 0.51
 0 -1 -11 14.21 0.4
 0 0 -11 0.72 2.56
 6 0 -10 7.32 0.35
 5 0 -10 5.26 0.3
 -6 -1 -10 -0.08 2.79
 -5 -1 -10 15.52 0.36
 6 -2 -10 8.32 0.32
 5 -2 -10 1.18 0.14
 -5 -3 -10 8.52 0.32
 -4 -3 -10 2.51 0.14
 5 -4 -10 2.5 0.14
 4 -4 -10 7.32 0.45
 -2 -8 -9 1.91 0.13
 -1 -8 -9 2.15 0.13
 0 -8 -9 0.08 3.27
 4 -7 -9 5.42 0.25
 3 -7 -9 5.72 0.26
 2 -7 -9 2.77 0.15
 1 -7 -9 1.01 0.13
 0 -7 -9 0.52 3.19
 -5 -6 -9 7.53 0.3
 -4 -6 -9 6.19 0.28
 5 -5 -9 5.02 0.32
 9 0 -8 13.24 0.4
 -9 -1 -8 0.33 2.9
 9 -2 -8 12.37 0.35
 -9 -3 -8 1.25 0.14
 -8 -3 -8 20.7 0.4
 8 -4 -8 0.5 0.16
 -8 -5 -8 8.77 0.32
 -7 -5 -8 0.87 0.16
 7 -6 -8 7.04 0.31
 6 -6 -8 2.28 0.19
 -3 -10 -7 15.35 0.37
 -2 -10 -7 0.18 2.8
 -1 -10 -7 4.99 0.22
 0 -10 -7 0 3.26
 5 -9 -7 2.75 0.14
 4 -9 -7 20.17 0.4
 -7 -8 -7 12.52 0.35
 -6 -8 -7 3.12 0.16
 7 -7 -7 2.83 0.2
 11 0 -6 1.35 0.17
 -11 -1 -6 0.27 2.77
 11 -2 -6 1.01 0.16
 -11 -3 -6 1.52 0.13
 10 -4 -6 3.07 0.15
 -10 -5 -6 0.88 0.2
 9 -6 -6 1.6 0.13
 -9 -7 -6 0.38 2.78
 -8 -7 -6 1.45 0.17
 8 -8 -6 0 4.01
 -2 -12 -5 0.1 2.87
 -1 -12 -5 1.6 0.14
 0 -12 -5 0.14 3.23
 5 -11 -5 -0.14 2.83
 4 -11 -5 2.54 0.14
 3 -11 -5 1.8 0.13
 -6 -10 -5 -0.07 2.83
 8 -9 -5 1.97 0.13
 7 -9 -5 -0.41 2.89
 -8 -8 -5 0.06 4.06
 12 0 -4 1.97 0.15
 -12 -1 -4 3.7 0.16
 12 -2 -4 2.88 0.14
 -12 -3 -4 2.71 0.14
 12 -4 -4 1.42 0.13
 -11 -5 -4 2.23 0.13
 11 -6 -4 8.69 0.33
 -10 -7 -4 12.72 0.35
 9 -8 -4 14.12 0.37
 1 -13 -3 0.96 0.14
 0 -13 -3 1.18 0.17
 -5 -12 -3 1.31 0.14
 -4 -12 -3 3.17 0.15
 -3 -12 -3 1.76 0.13
 7 -11 -3 5.11 0.25
 6 -11 -3 2.34 0.13
 -8 -10 -3 7.31 0.3
 9 -9 -3 7.81 0.44
 13 0 -2 0.29 2.11
 -13 -1 -2 0.02 2.85
 13 -2 -2 0.03 2.78
 12 -4 -2 0.13 2.84
 -12 -5 -2 0.95 0.16
 11 -6 -2 2.04 0.13
 -11 -7 -2 0.9 0.14
 10 -8 -2 1.62 0.13
 -9 -9 -2 1.59 0.19
 -3 -13 -2 -0.05 2.84
 3 -13 -1 1.89 0.13
 2 -13 -1 0.22 2.82
 1 -13 -1 1.52 0.13
 0 -13 -1 0.81 0.22
 -6 -12 -1 2.7 0.13
 -5 -12 -1 0.16 2.86
 7 -11 -1 4.05 0.19
 -9 -10 -1 0.37 2.79
 -8 -10 -1 5.06 0.24
 9 -9 -1 6.52 0.37
 -13 -1 0 6.66 0.29
 13 -2 0 0.07 2.82
 -13 -3 0 2.35 0.14
 -12 -5 0 1.19 0.17
 12 -6 0 1.46 0.13
 -11 -7 0 1.23 0.16
 10 -8 0 1 0.17
 -10 -9 0 0.11 1.99
 5 0 -11 4.46 0.22
 4 0 -11 59.56 0.84
 -5 -1 -11 17.5 0.37
 -4 -1 -11 5.65 0.24
 5 -2 -11 12.44 0.33
 4 -2 -11 11.89 0.34
 3 -2 -11 9.44 0.32
 -4 -3 -11 10.44 0.32
 -3 -3 -11 3.1 0.23
 4 -4 -11 3.51 0.24
 3 -7 -10 2.65 0.13
 2 -7 -10 3.84 0.15
 1 -7 -10 4.07 0.21
 0 -7 -10 0.94 0.21
 -5 -6 -10 4.86 0.23
 -4 -6 -10 3.92 0.18
 -3 -6 -10 7.75 0.32
 5 -5 -10 8.09 0.45
 9 0 -9 1.17 0.17
 -9 -1 -9 0.7 0.14
 9 -2 -9 2.23 0.13
 -8 -3 -9 3.68 0.16
 8 -4 -9 0.5 1.98
 -7 -5 -9 0.36 2.74
 7 -6 -9 -0.13 2.84
 6 -6 -9 0.5 3.9
 -5 -8 -9 0.84 0.16
 -3 -10 -8 2.89 0.14
 -2 -10 -8 0.84 0.14
 -1 -10 -8 8.86 0.32
 0 -10 -8 0.41 3.14
 5 -9 -8 3.73 0.18
 4 -9 -8 6.16 0.26
 -7 -8 -8 3.57 0.15
 -6 -8 -8 5.52 0.24
 7 -7 -8 6.95 0.39
 11 0 -7 2.68 0.15
 -11 -1 -7 0.4 2.76
 11 -2 -7 7.33 0.31
 -11 -3 -7 0.34 2.81
 10 -4 -7 0.77 0.16
 -10 -5 -7 7.76 0.31
 9 -6 -7 9.35 0.33
 -9 -7 -7 0.34 2.8
 8 -8 -7 0.28 4.02
 -2 -12 -6 -0.04 2.82
 -1 -12 -6 0.09 2.89
 0 -12 -6 0.37 3.17
 5 -11 -6 0.36 2.77
 4 -11 -6 0.54 2
 -7 -10 -6 1.86 0.14
 -6 -10 -6 -0.02 2.83
 8 -9 -6 2.84 0.14
 -12 -3 -5 1.42 0.16
 12 -4 -5 0 2.78
 11 -6 -5 0.95 0.16
 -10 -7 -5 1.34 0.14
 10 -8 -5 0.33 2
 -9 -9 -5 0.58 4
 3 -13 -4 0.52 2.86
 2 -13 -4 1.59 0.15
 1 -13 -4 1.27 0.13
 0 -13 -4 1.08 0.15
 -6 -12 -4 0.75 0.16
 -5 -12 -4 5.46 0.22
 7 -11 -4 1.24 0.13
 -9 -10 -4 1.76 0.14
 -8 -10 -4 1.66 0.13
 9 -9 -4 2.19 0.18
 13 -2 -3 0.91 0.16
 -13 -3 -3 2.16 0.13
 13 -4 -3 0.66 0.16
 12 -6 -3 3.72 0.16
 11 -8 -3 0.66 0.2
 -10 -9 -3 0.71 0.16
 -1 -14 -2 -0.47 2.85
 0 -14 -2 0.08 2.09
 5 -13 -2 -0.15 2.82
 4 -13 -2 0.41 2.8
 -7 -12 -2 -0.01 2.8
 -6 -12 -2 0.48 2.04
 8 -11 -2 -0.23 2.83
 -9 -10 -2 0.03 2.78
 14 0 -1 0.13 3.31
 -14 -1 -1 0.27 2.77
 14 -2 -1 0.97 0.16
 13 -4 -1 0.29 2.79
 -13 -5 -1 1.64 0.13
 -12 -7 -1 0.09 1.99
 11 -8 -1 -0.06 2.87
 -11 -9 -1 0.97 0.14
 10 -10 -1 1.23 0.23
 -2 -14 0 1.73 0.13
 -1 -14 0 0.08 2.77
 0 -14 0 3.31 0.16
 5 -13 0 1.24 0.14
 4 -13 0 0.17 2.01
 -7 -12 0 -0.06 2.8
 9 -11 0 5.28 0.24
 8 -11 0 0.02 2.79
 -10 -10 0 5.87 0.36
 -1 -4 -12 0.28 2.72
 0 -4 -12 2.28 0.15
 3 -3 -12 19.61 0.52
 2 -3 -12 4.07 0.18
 1 -3 -12 5.85 0.25
 0 -3 -12 0.43 1.65
 -2 -2 -12 17.36 0.5
 -1 -2 -12 4.16 0.2
 0 -2 -12 10.57 0.36
 1 -1 -12 24.5 0.59
 0 -1 -12 12.49 0.38
 0 0 -12 37.75 1.05
 7 0 -11 4.76 0.25
 6 0 -11 4.38 0.2
 -7 -1 -11 3.55 0.14
 -6 -1 -11 7.18 0.3
 6 -2 -11 11.66 0.33
 -6 -3 -11 2.24 0.13
 -5 -3 -11 8.11 0.32
 5 -4 -11 4.76 0.21
 -5 -5 -11 14.01 0.48
 0 -9 -10 1.92 0.14
 -4 -8 -10 1.67 0.12
 -3 -8 -10 3.99 0.18
 -2 -8 -10 3.84 0.16
 -1 -8 -10 0.19 2.81
 0 -8 -10 2.48 0.15
 5 -7 -10 1.55 0.13
 4 -7 -10 7.7 0.3
 -6 -6 -10 1.99 0.18
 10 0 -9 1 0.21
 -10 -1 -9 0.71 0.16
 10 -2 -9 -0.2 2.74
 -9 -3 -9 0.19 2.73
 9 -4 -9 0.5 2.73
 -9 -5 -9 0.48 1.95
 8 -6 -9 1.28 0.14
 -7 -7 -9 1.65 0.18
 3 -11 -8 1.14 0.14
 2 -11 -8 2.81 0.14
 1 -11 -8 0.35 2.73
 0 -11 -8 4.96 0.25
 -5 -10 -8 2.65 0.14
 -4 -10 -8 2.6 0.13
 7 -9 -8 0.11 2.71
 6 -9 -8 3.92 0.15
 -8 -8 -8 0.09 3.82
 12 0 -7 0.28 3.12
 -12 -1 -7 3.61 0.16
 12 -2 -7 0.46 2.73
 -12 -3 -7 2.85 0.15
 11 -4 -7 5.34 0.26
 -11 -5 -7 0.46 2.7
 10 -6 -7 0.27 1.95
 -10 -7 -7 0.23 1.95
 9 -8 -7 0.33 1.94
 1 -13 -6 0.07 1.92
 0 -13 -6 0.04 3.15
 -5 -12 -6 0.81 2.72
 -4 -12 -6 -0.09 2.74
 -3 -12 -6 0.7 0.19
 7 -11 -6 0.58 2.65
 6 -11 -6 1.6 0.13
 -8 -10 -6 0.54 1.93
 9 -9 -6 0.63 2.23
 13 0 -5 0.94 0.17
 -13 -1 -5 0.11 1.95
 13 -2 -5 0.23 2.83
 -13 -3 -5 0.1 2.73
 -13 -4 -5 -0.25 3.22
 -12 -5 -5 0.63 2.77
 12 -6 -5 0.29 1.95
 -11 -7 -5 0.82 0.19
 11 -8 -5 0.56 1.9
 -10 -9 -5 0.21 2.76
 -2 -14 -4 0.43 2.7
 -1 -14 -4 0.57 2.78
 0 -14 -4 0.77 0.21
 5 -13 -4 0.01 2.81
 4 -13 -4 3 0.15
 -7 -12 -4 1.28 0.12
 8 -11 -4 1.6 0.14
 -10 -10 -4 1.33 0.18
 14 0 -3 -0.07 3.28
 -14 -1 -3 0.22 2.76
 14 -2 -3 0.89 0.16
 -14 -3 -3 0.36 2.73
 -13 -5 -3 1.82 0.13
 13 -6 -3 0.57 2.71
 -12 -7 -3 0.6 0.14
 12 -8 -3 0.04 2.71
 -11 -9 -3 -0.24 2.74
 10 -10 -3 -0.18 3.94
 -4 -14 -2 -0.11 2.73
 -3 -14 -2 0.24 2.74
 -2 -14 -2 -0.12 2.79
 6 -13 -2 -0.01 2.74
 -8 -12 -2 0.86 0.19
 9 -11 -2 0.61 0.2
 -10 -10 -2 0.71 3.98
 -14 -3 -1 0.03 2.75
 14 -4 -1 0.72 0.2
 -14 -5 -1 -0.22 1.96
 13 -6 -1 0.13 2.75
 -13 -7 -1 0.49 0.16
 12 -8 -1 0.59 0.16
 11 -10 -1 1.09 0.14
 -5 -14 0 -0.3 2.76
 -4 -14 0 0.72 0.14
 -3 -14 0 0.13 2.78
 7 -13 0 2.6 0.14
 6 -13 0 0.08 2.78
 -8 -12 0 4.28 0.18
 10 -11 0 0.49 2.77
 1 -6 -12 3.15 0.13
 0 -6 -12 10.11 0.3
 -3 -5 -12 7.05 0.26
 -2 -5 -12 4.06 0.15
 -1 -5 -12 8.08 0.27
 0 -5 -12 0.84 0.16
 0 -1 -13 0.05 3.07
 0 0 -13 1.78 0.24
 4 -2 -12 12.19 0.32
 -4 -3 -12 7.28 0.3
 4 -4 -12 11.68 0.45
 -2 -8 -11 7.79 0.29
 -1 -8 -11 2.76 0.13
 0 -8 -11 2.89 0.15
 4 -7 -11 1.41 0.12
 3 -7 -11 16.17 0.34
 2 -7 -11 2.2 0.12
 -5 -6 -11 2.76 0.13
 -4 -6 -11 17.01 0.36
 -9 -1 -10 1.98 0.13
 9 -2 -10 1.09 0.14
 -9 -3 -10 0.87 0.16
 9 -4 -10 -0.26 2.65
 -8 -5 -10 0.21 2.61
 7 -6 -10 -0.33 2.71
 -7 -7 -10 2.07 0.17
 2 -11 -9 0.35 2.58
 1 -11 -9 0.51 2.61
 0 -11 -9 -0.15 3.1
 -5 -10 -9 0.05 2.57
 -4 -10 -9 -0.18 1.93
 -3 -10 -9 0.51 2.65
 6 -9 -9 0.27 2.64
 -7 -8 -9 -0.01 2.65
 12 0 -8 0.52 3.04
 -12 -1 -8 1.85 0.12
 12 -2 -8 0.63 0.15
 11 -4 -8 1.5 0.14
 -11 -5 -8 -0.24 2.63
 10 -6 -8 -0.03 2.66
 -10 -7 -8 3.33 0.14
 9 -8 -8 3.7 0.17
 1 -13 -7 0.28 2.57
 0 -13 -7 2 0.15
 -5 -12 -7 0.33 2.61
 -4 -12 -7 0.33 2.65
 7 -11 -7 0.61 2.59
 6 -11 -7 0.42 1.9
 -8 -10 -7 0.52 0.13
 9 -9 -7 0.7 3.77
 13 -2 -6 0.54 2.65
 -13 -3 -6 0.08 2.65
 13 -4 -6 0.48 1.85
 12 -6 -6 0.1 2.67
 11 -8 -6 0.31 2.59
 -10 -9 -6 0.33 1.86
 -3 -14 -5 -0.18 2.58
 -2 -14 -5 -0.17 2.64
 -1 -14 -5 0.22 2.69
 0 -14 -5 0 3.08
 6 -13 -5 -0.1 2.64
 5 -13 -5 0.44 2.61
 -7 -12 -5 0.04 1.93
 9 -11 -5 0.49 1.86
 -10 -10 -5 0.55 3.75
 -14 -3 -4 1.08 0.19
 14 -4 -4 -0.06 1.87
 13 -6 -4 0.83 0.16
 -13 -7 -4 0.41 2.64
 12 -8 -4 0.95 0.16
 -11 -9 -4 1.31 0.16
 1 -15 -3 0.3 1.86
 0 -15 -3 0.43 3
 -5 -14 -3 0.39 2.64
 -4 -14 -3 1.09 0.16
 7 -13 -3 -0.01 1.88
 -9 -12 -3 0.68 0.19
 10 -11 -3 0.79 0.19
 15 0 -2 -0.44 3.13
 -15 -1 -2 0.26 2.63
 15 -2 -2 -0.09 2.69
 -15 -3 -2 0.14 2.55
 -14 -5 -2 -0.04 2.7
 14 -6 -2 -0.04 2.64
 -13 -7 -2 0.23 1.58
 13 -8 -2 0.52 2.58
 -12 -9 -2 -0.05 2.74
 11 -10 -2 0.56 0.16
 3 -15 -1 -0.21 2.7
 2 -15 -1 -0.01 2.68
 1 -15 -1 0.33 1.9
 0 -15 -1 -0.1 3.16
 -6 -14 -1 -0.07 1.91
 8 -13 -1 0.57 0.16
 -9 -12 -1 0.62 0.2
 -15 -1 0 0.75 2.75
 15 -2 0 0.21 2.7
 -15 -3 0 0.6 2.64
 15 -4 0 0.07 1.84
 14 -6 0 1.66 0.12
 13 -8 0 0.14 2.69
 -12 -9 0 0.52 2.74
 4 0 -13 0.05 2.88
 3 0 -13 6.49 0.32
 2 0 -13 -0.27 2.99
 -4 -1 -13 2.35 0.12
 -3 -1 -13 0.46 1.81
 -2 -1 -13 2.1 0.12
 -1 -1 -13 2.29 0.18
 3 -2 -13 0.57 2.45
 2 -2 -13 3.82 0.25
 -3 -3 -13 0.72 3.45
 2 -7 -12 0.26 2.46
 1 -7 -12 6.53 0.26
 0 -7 -12 3.05 0.21
 -4 -6 -12 1.79 0.11
 -3 -6 -12 -0.46 2.57
 -2 -6 -12 5.46 0.26
 5 -5 -12 3.77 0.27
 4 -5 -12 1.13 0.11
 9 0 -11 0.95 0.13
 -9 -1 -11 4.57 0.2
 9 -2 -11 1.35 0.11
 -8 -3 -11 1.43 0.12
 8 -4 -11 4.82 0.21
 -7 -5 -11 4.75 0.22
 7 -6 -11 1.93 0.11
 6 -6 -11 3.71 0.28
 -4 -10 -10 0.99 0.16
 -3 -10 -10 -0.06 3.56
 -2 -10 -10 0.44 3.7
 -1 -10 -10 1.76 0.17
 0 -10 -10 0.93 5.1
 6 -9 -10 0.23 1.96
 5 -9 -10 1.89 0.16
 -7 -8 -10 -0.49 4.99
 -6 -8 -10 2.42 0.18
 -4 0 -7 1.57 0.13
 -3 0 -7 4.96 0.23
 -2 0 -7 2.68 0.13
 -1 0 -7 428.85 3.37
 0 0 -7 2.64 0.26
 3 -1 -7 15.23 0.31
 2 -1 -7 107.02 0.86
 1 -1 -7 56.5 0.74
 -3 -2 -7 159.96 1.29
 -2 -2 -7 100.04 1.17
 -1 -4 -7 33.74 0.35
 -3 -5 -6 5.66 0.23
 -2 -5 -6 61.33 0.59
 -1 -5 -6 7.59 0.28
 0 -5 -6 19.7 0.39
 4 -4 -6 25.58 0.54
 3 -4 -6 11.39 0.29
 2 -4 -6 11.23 0.29
 1 -4 -6 56.99 0.52
 0 -4 -6 77.23 0.73
 -3 -3 -6 55.34 0.72
 -2 -3 -6 30.17 0.36
 -1 -3 -6 51.87 0.46
 0 -3 -6 107.88 0.88
 2 -2 -6 27.38 0.48
 1 -2 -6 138.03 0.89
 -7 0 -5 62.33 0.71
 -6 0 -5 43.5 0.53
 -5 0 -5 18.69 0.35
 7 -1 -5 20.45 0.34
 6 -1 -5 63.96 0.58
 5 -1 -5 33.67 0.37
 -6 -2 -5 15.38 0.31
 -5 -2 -5 90.91 0.7
 6 -3 -5 3.24 0.14
 5 -3 -5 24.01 0.34
 4 -3 -5 131.49 0.91
 -5 -4 -5 25.76 0.37
 -4 -4 -5 55.31 0.72
 5 -5 -5 16.56 0.47
 -3 -7 -4 18.22 0.34
 -2 -7 -4 82.6 0.71
 -1 -7 -4 45.64 0.47
 0 -7 -4 1.79 0.13
 5 -6 -4 92.46 0.83
 4 -6 -4 34.14 0.42
 3 -6 -4 150.74 1.1
 2 -6 -4 75.1 0.61
 1 -6 -4 28.93 0.35
 0 -6 -4 77.02 0.68
 -5 -5 -4 69.01 0.87
 -4 -5 -4 83.81 0.67
 -3 -5 -4 84.4 0.62
 -8 0 -3 7.89 0.32
 -7 0 -3 52.18 0.54
 8 -1 -3 31.48 0.4
 7 -1 -3 6.02 0.24
 -8 -2 -3 50.96 0.53
 -7 -2 -3 26.99 0.35
 8 -3 -3 18.23 0.34
 7 -3 -3 138.99 1.05
 6 -3 -3 28.5 0.35
 -7 -4 -3 16.81 0.33
 -6 -4 -3 146.66 1.04
 6 -5 -3 40.07 0.45
 5 -5 -3 101.81 1.08
 -6 -6 -3 17.5 0.49
 4 -8 -2 0.31 2.55
 3 -8 -2 8.64 0.29
 2 -8 -2 15.46 0.31
 1 -8 -2 6.18 0.22
 0 -8 -2 8.09 0.3
 -5 -7 -2 0.98 0.25
 -4 -7 -2 18.01 0.33
 -3 -7 -2 14.39 0.3
 -2 -7 -2 1.64 0.11
 6 -6 -2 4.28 0.25
 5 -6 -2 15.54 0.31
 4 -6 -2 26.05 0.34
 -9 0 -1 -0.16 3
 -8 0 -1 22.57 0.38
 9 -1 -1 35.97 0.44
 8 -1 -1 9.57 0.28
 -9 -2 -1 2.3 0.12
 -8 -2 -1 65.02 0.58
 8 -3 -1 3.83 0.14
 7 -3 -1 106.25 0.76
 -8 -4 -1 29.01 0.4
 -7 -4 -1 13.41 0.29
 7 -5 -1 31.56 0.41
 6 -5 -1 8.52 0.27
 -7 -6 -1 21.88 0.37
 -6 -6 -1 27.03 0.54
 -2 -9 0 13.84 0.31
 -1 -9 0 35.63 0.43
 4 -8 0 41.21 0.47
 3 -8 0 11.19 0.3
 2 -8 0 46.36 0.47
 1 -8 0 14.9 0.3
 0 -8 0 170.54 1.35
 -6 -7 0 5.14 0.21
 -5 -7 0 57.77 0.56
 -4 -7 0 9.94 0.28
 -3 -7 0 13.68 0.29
 6 -6 0 84.35 1.03
 5 -6 0 41.33 0.43
 -2 -4 -8 18.46 0.36
 -1 -4 -8 100.31 0.99
 0 -4 -8 11.1 0.37
 3 -3 -8 55.81 0.89
 2 -3 -8 69.91 0.72
 1 -3 -8 4.7 0.18
 0 -3 -8 154.41 1.6
 -2 -2 -8 18.28 0.49
 -1 -2 -8 148.04 1.3
 0 -2 -8 0.45 2.01
 1 -1 -8 44.56 0.71
 0 -1 -8 60.89 0.71
 0 0 -8 146.13 2.51
 6 0 -7 0.32 3.23
 5 0 -7 63.06 0.75
 -6 -1 -7 108.18 1.05
 -5 -1 -7 30.09 0.42
 6 -2 -7 12.88 0.33
 5 -2 -7 101.54 0.96
 4 -2 -7 16.8 0.33
 -6 -3 -7 17.72 0.33
 -5 -3 -7 7.98 0.29
 -4 -3 -7 238.9 2.02
 -3 -3 -7 1.52 0.22
 5 -4 -7 50.54 0.6
 4 -4 -7 1.16 0.23
 3 -7 -6 13.48 0.34
 2 -7 -6 9.46 0.31
 1 -7 -6 10.12 0.3
 0 -7 -6 0.47 3.08
 -5 -6 -6 20.78 0.38
 -4 -6 -6 12.95 0.33
 -3 -6 -6 17.47 0.35
 -2 -6 -6 3.08 0.14
 -1 -6 -6 19.02 0.34
 0 -6 -6 19.4 0.4
 5 -5 -6 8.1 0.4
 4 -5 -6 15.7 0.33
 8 0 -5 8.95 0.34
 -8 -1 -5 19.58 0.35
 8 -2 -5 5.6 0.23
 7 -2 -5 8.58 0.29
 -8 -3 -5 5.16 0.21
 -7 -3 -5 6.44 0.27
 7 -4 -5 3.41 0.13
 6 -4 -5 8.64 0.3
 -7 -5 -5 0.76 0.19
 -6 -5 -5 15.23 0.33
 6 -6 -5 2.84 0.18
 3 -9 -4 10.47 0.33
 2 -9 -4 31.01 0.44
 1 -9 -4 16.53 0.35
 0 -9 -4 38.49 0.56
 -5 -8 -4 7.81 0.29
 -4 -8 -4 11.16 0.32
 -3 -8 -4 69.73 0.71
 -2 -8 -4 30.37 0.41
 -1 -8 -4 28.9 0.4
 0 -8 -4 27.14 0.45
 6 -7 -4 3.55 0.13
 5 -7 -4 14.17 0.33
 4 -7 -4 114.82 1.02
 -6 -6 -4 19.26 0.51
 10 0 -3 31.04 0.52
 9 0 -3 10.1 0.36
 -10 -1 -3 6.08 0.23
 -9 -1 -3 31.01 0.42
 9 -2 -3 18.94 0.35
 -9 -3 -3 11.33 0.32
 9 -4 -3 13.87 0.34
 8 -4 -3 29.27 0.42
 -8 -5 -3 21.89 0.39
 -7 -5 -3 28.3 0.41
 8 -6 -3 0.17 2.8
 7 -6 -3 21.31 0.38
 -7 -7 -3 0.02 3.87
 -2 -10 -2 0.85 0.28
 -1 -10 -2 2.03 0.13
 0 -10 -2 0.51 3.15
 5 -9 -2 9.71 0.31
 4 -9 -2 4.79 0.18
 3 -9 -2 1.91 0.12
 2 -9 -2 4.11 0.15
 1 -9 -2 6.35 0.23
 0 -9 -2 0.92 0.16
 -6 -8 -2 11.85 0.34
 -5 -8 -2 7.14 0.26
 7 -7 -2 13.73 0.48
 6 -7 -2 10.92 0.31
 10 0 -1 22.43 0.44
 -10 -1 -1 0.18 2.71
 10 -2 -1 10.56 0.32
 -10 -3 -1 8.66 0.31
 -9 -3 -1 16.18 0.34
 9 -4 -1 10.6 0.32
 -9 -5 -1 13.47 0.34
 -8 -5 -1 13.37 0.32
 8 -6 -1 14.89 0.35
 -8 -7 -1 5.54 0.25
 -7 -7 -1 12.83 0.46
 -3 -10 0 0.67 0.2
 -2 -10 0 33.43 0.46
 -1 -10 0 0.99 0.14
 0 -10 0 9.21 0.36
 5 -9 0 62.35 0.7
 4 -9 0 4.14 0.19
 3 -9 0 52.25 0.57
 -7 -8 0 1.43 0.16
 -6 -8 0 83.43 0.85
 -5 -8 0 9.78 0.31
 2 -4 -9 3.87 0.16
 1 -4 -9 18.52 0.37
 0 -4 -9 21.16 0.45
 -3 -3 -9 9.84 0.46
 -2 -3 -9 6.78 0.29
 -1 -3 -9 14.75 0.34
 0 -3 -9 42.27 0.63
 2 -2 -9 16.53 0.51
 1 -2 -9 32.81 0.46
 0 -2 -9 3.59 0.19
 -1 -1 -9 13.01 0.46
 0 -1 -9 -0.15 3.14
 0 0 -9 36.23 0.96
 -6 0 -8 23.34 0.47
 -5 0 -8 59.18 0.78
 6 -1 -8 32.8 0.48
 5 -1 -8 8.28 0.31
 -6 -2 -8 6 0.24
 -5 -2 -8 65.65 0.73
 6 -3 -8 43.03 0.57
 5 -3 -8 10.58 0.33
 4 -3 -8 30.16 0.44
 -5 -4 -8 35.89 0.5
 -4 -4 -8 29.53 0.62
 2 -8 -7 8.22 0.31
 1 -8 -7 34.99 0.5
 0 -8 -7 0.62 3.23
 -4 -7 -7 4.46 0.2
 -3 -7 -7 3.14 0.14
 -2 -7 -7 25.72 0.41
 -1 -7 -7 0.78 0.2
 0 -7 -7 118.72 1.38
 5 -6 -7 12.7 0.34
 4 -6 -7 9.1 0.31
 -5 -5 -7 24.16 0.57
 -9 0 -6 4.42 0.21
 -8 0 -6 5.01 0.23
 9 -1 -6 0.52 2.01
 8 -1 -6 7.76 0.31
 -9 -2 -6 8.2 0.31
 -8 -2 -6 2.56 0.13
 8 -3 -6 10.93 0.32
 -8 -4 -6 0.85 0.27
 -7 -4 -6 14.59 0.34
 7 -5 -6 0.09 1.94
 -7 -6 -6 3.2 0.15
 -6 -6 -6 0.37 2.28
 1 -10 -5 1.27 0.13
 0 -10 -5 0.66 3.27
 -4 -9 -5 10.32 0.33
 -3 -9 -5 1.15 0.13
 -2 -9 -5 7.8 0.31
 -1 -9 -5 2.56 0.13
 0 -9 -5 3.45 0.17
 6 -8 -5 10.14 0.32
 5 -8 -5 13.32 0.34
 4 -8 -5 0.21 2.76
 -7 -7 -5 11 0.48
 -6 -7 -5 18.52 0.38
 -10 0 -4 4.64 0.22
 10 -1 -4 26.87 0.43
 -10 -2 -4 7.6 0.29
 10 -3 -4 3.09 0.13
 -10 -4 -4 10.03 0.32
 -9 -4 -4 5.36 0.22
 9 -5 -4 15.81 0.37
 -8 -6 -4 19.63 0.39
 8 -7 -4 3.47 0.16
 7 -7 -4 19.17 0.56
 -2 -11 -3 5.03 0.22
 -1 -11 -3 9.54 0.32
 0 -11 -3 3.23 0.16
 5 -10 -3 4.77 0.2
 4 -10 -3 0.25 2.79
 3 -10 -3 8.44 0.3
 2 -10 -3 8.44 0.3
 -6 -9 -3 7.59 0.29
 -5 -9 -3 0.64 0.2
 7 -8 -3 7.76 0.31
 -11 0 -2 0.81 0.17
 11 -1 -2 0.27 1.97
 -11 -2 -2 0.3 2.02
 11 -3 -2 2.27 0.13
 10 -3 -2 3.19 0.13
 -10 -4 -2 4.97 0.19
 10 -5 -2 0.98 0.2
 -9 -6 -2 1.49 0.13
 9 -7 -2 0.54 2.02
 8 -7 -2 2.15 0.13
 -8 -8 -2 1.55 0.18
 -4 -11 -1 2.28 0.13
 -3 -11 -1 4.32 0.17
 -2 -11 -1 2.41 0.13
 -1 -11 -1 9.13 0.32
 0 -11 -1 -0.05 3.24
 6 -10 -1 6.97 0.28
 5 -10 -1 3.39 0.14
 4 -10 -1 6.05 0.24
 -7 -9 -1 8.95 0.32
 -6 -9 -1 4.14 0.18
 8 -8 -1 8.57 0.42
 11 -1 0 13.13 0.33
 -11 -2 0 1.17 0.16
 11 -3 0 27.65 0.45
 -11 -4 0 0.24 2.79
 -10 -4 0 50.44 0.7
 10 -5 0 0.59 0.16
 -10 -6 0 5.84 0.23
 -9 -6 0 1.75 0.14
 9 -7 0 8.03 0.29
 -8 -8 0 8.79 0.46
 -4 0 -10 4.19 0.23
 -3 0 -10 47.94 0.72
 -2 0 -10 10.65 0.38
 -1 0 -10 1.86 0.15
 0 0 -10 28.76 0.9
 4 -1 -10 17.97 0.38
 3 -1 -10 10.67 0.32
 2 -1 -10 11.92 0.33
 1 -1 -10 32.29 0.67
 -4 -2 -10 14.21 0.35
 -3 -2 -10 1.19 0.17
 -2 -2 -10 36.33 0.73
 3 -3 -10 14.91 0.49
 3 -6 -9 5.92 0.23
 2 -6 -9 2.51 0.13
 1 -6 -9 3.74 0.16
 0 -6 -9 2.65 0.15
 -4 -5 -9 4.56 0.16
 -3 -5 -9 1.79 0.13
 -2 -5 -9 13.49 0.34
 -1 -5 -9 5.89 0.22
 0 -5 -9 5.43 0.29
 4 -4 -9 4.5 0.22
 3 -4 -9 2.08 0.13
 -8 0 -8 6.57 0.32
 -7 0 -8 12.25 0.38
 8 -1 -8 16.43 0.37
 7 -1 -8 12.3 0.34
 -8 -2 -8 1.19 0.14
 -7 -2 -8 29.16 0.45
 7 -3 -8 1.82 0.13
 -7 -4 -8 30.22 0.48
 -6 -4 -8 1.58 0.13
 6 -5 -8 31.13 0.48
 5 -5 -8 2.5 0.19
 -3 -9 -7 0.26 2.01
 -2 -9 -7 11.75 0.34
 -1 -9 -7 3.22 0.15
 0 -9 -7 11.43 0.38
 5 -8 -7 23.41 0.42
 4 -8 -7 0.32 1.6
 3 -8 -7 8.01 0.31
 -6 -7 -7 35.22 0.52
 -5 -7 -7 0.08 2.83
 6 -6 -7 1.6 0.18
 -10 0 -6 1.84 0.15
 10 -1 -6 3.3 0.13
 -10 -2 -6 0.12 2.81
 10 -3 -6 1.06 0.2
 9 -3 -6 0.36 1.98
 -9 -4 -6 2.86 0.13
 9 -5 -6 3.77 0.15
 8 -5 -6 5.9 0.26
 -8 -6 -6 5.84 0.25
 7 -7 -6 8.71 0.46
 0 0 -2 1335.96 8.19
 -1 -1 0 9990.67 18.99

_iucr_refine_fcf_details
;
data_urea
_computing_structure_refinement   'olex2.refine 1.3 (Bourhis et al., 2015)'
_computing_data_collection         'KM6-CH software'
_shelx_refln_list_code            4
loop_
  _space_group_symop_id
  _space_group_symop_operation_xyz
  1  x,y,z
  2  y,-x,-z
  3  -y,x,-z
  4  x+1/2,-y+1/2,-z
  5  -x+1/2,y+1/2,-z
  6  -x,-y,z
  7  -y+1/2,-x+1/2,z
  8  y+1/2,x+1/2,z

_space_group_crystal_system       tetragonal
_space_group_IT_number            113
_space_group_name_H-M_alt         'P -4 21 m'
_space_group_name_Hall            ' P -4 2ab'
_symmetry_space_group_name_H-M    'P -4 21 m'
_symmetry_space_group_name_Hall   ' P -4 2ab'
_symmetry_Int_Tables_number       113
_cell_length_a                    5.5780(6)
_cell_length_b                    5.5780(6)
_cell_length_c                    4.6860(7)
_cell_angle_alpha                 90
_cell_angle_beta                  90
_cell_angle_gamma                 90
_cell_volume                      145.80(3)
loop_
  _refln_index_h
  _refln_index_k
  _refln_index_l
  _refln_F_squared_calc
  _refln_F_squared_meas
  _refln_F_squared_sigma
  _refln_F_squared_weight
  _refln_observed_status
0 0 1 12.938 13.424 0.049 1.493 o
0 0 2 126.502 134.761 0.826 0.018 o
0 0 3 13.646 13.624 0.081 1.342 o
0 0 4 30.570 29.816 0.180 0.301 o
0 0 5 48.733 49.045 0.363 0.116 o
0 0 6 15.716 15.790 0.188 0.878 o
0 0 7 0.315 0.266 0.026 130.903 o
0 0 8 14.918 14.740 0.253 0.810 o
0 0 9 3.826 3.655 0.097 7.099 o
0 0 10 2.802 2.901 0.091 9.480 o
0 0 11 0.087 0.073 0.258 2.329 o
0 0 12 3.911 3.808 0.106 6.399 o
0 0 13 0.177 0.180 0.024 178.160 o
1 0 1 146.690 149.839 0.179 0.015 o
1 0 2 153.476 153.116 0.272 0.014 o
1 0 3 86.675 87.688 0.190 0.041 o
1 0 4 2.197 2.218 0.028 23.985 o
1 0 5 19.333 19.074 0.098 0.722 o
1 0 6 0.550 0.534 0.028 87.774 o
1 0 7 43.183 43.259 0.340 0.145 o
1 0 8 5.831 6.142 0.072 5.020 o
1 0 9 0.007 -0.015 0.317 1.551 o
1 0 10 0.208 0.188 0.015 279.629 o
1 0 11 1.539 1.433 0.040 31.061 o
1 0 12 1.238 1.260 0.038 37.809 o
1 0 13 0.050 0.005 0.310 1.621 o
1 1 0 1041.430 1007.780 1.916 0.000 o
1 1 1 279.974 283.310 0.511 0.004 o
1 1 2 52.917 52.898 0.119 0.109 o
1 1 3 11.656 11.599 0.055 1.822 o
1 1 4 43.904 43.460 0.184 0.154 o
1 1 5 17.171 16.997 0.112 0.873 o
1 1 6 2.918 2.970 0.033 16.026 o
1 1 7 5.768 5.699 0.075 5.171 o
1 1 8 4.361 4.495 0.072 7.366 o
1 1 9 1.283 1.312 0.046 31.557 o
1 1 10 3.275 3.257 0.068 10.609 o
1 1 11 1.620 1.649 0.051 24.277 o
1 1 12 2.407 2.471 0.060 15.450 o
1 1 13 0.256 0.231 0.018 210.840 o
2 0 0 152.854 155.852 0.300 0.013 o
2 0 1 195.411 197.606 0.262 0.008 o
2 0 2 8.192 8.299 0.033 3.386 o
2 0 3 50.168 49.642 0.132 0.121 o
2 0 4 20.127 20.134 0.085 0.674 o
2 0 5 0.598 0.564 0.026 88.867 o
2 0 6 1.500 1.469 0.023 40.129 o
2 0 7 0.234 0.270 0.013 269.141 o
2 0 8 0.036 0.045 0.203 3.779 o
2 0 9 0.375 0.362 0.019 155.388 o
2 0 10 1.117 1.074 0.038 41.624 o
2 0 11 4.406 4.343 0.068 7.611 o
2 0 12 0.959 1.066 0.036 46.939 o
2 0 13 0.002 -0.027 0.302 1.710 o
2 1 0 227.915 226.786 0.282 0.006 o
2 1 1 49.675 49.551 0.076 0.124 o
2 1 2 29.520 30.220 0.072 0.329 o
2 1 3 68.865 68.617 0.155 0.065 o
2 1 4 45.650 45.327 0.144 0.144 o
2 1 5 13.529 13.585 0.073 1.372 o
2 1 6 13.924 13.923 0.090 1.278 o
2 1 7 10.703 10.795 0.087 1.974 o
2 1 8 15.152 14.933 0.131 1.047 o
2 1 9 3.326 3.310 0.046 12.456 o
2 1 10 1.218 1.202 0.033 42.426 o
2 1 11 1.953 1.909 0.039 24.673 o
2 1 12 0.423 0.420 0.020 136.646 o
2 1 13 0.207 0.212 0.012 319.848 o
2 2 0 229.161 227.273 0.417 0.006 o
2 2 1 201.422 199.746 0.393 0.008 o
2 2 2 55.407 54.761 0.158 0.100 o
2 2 3 28.058 27.528 0.115 0.365 o
2 2 4 43.879 43.447 0.213 0.152 o
2 2 5 9.999 9.782 0.084 2.250 o
2 2 6 2.738 2.762 0.048 15.341 o
2 2 7 10.163 10.091 0.118 1.984 o
2 2 8 1.852 1.844 0.049 22.530 o
2 2 9 1.652 1.667 0.051 23.964 o
2 2 10 3.797 3.665 0.074 8.702 o
2 2 11 2.862 2.781 0.064 12.743 o
2 2 12 1.715 1.751 0.050 23.535 o
3 0 1 93.042 93.366 0.175 0.036 o
3 0 2 17.845 17.825 0.057 0.854 o
3 0 3 11.745 11.615 0.054 1.807 o
3 0 4 104.688 104.899 0.378 0.028 o
3 0 5 0.364 0.369 0.017 169.427 o
3 0 6 10.808 10.882 0.089 1.936 o
3 0 7 0.476 0.500 0.023 111.842 o
3 0 8 15.812 15.576 0.161 0.926 o
3 0 9 4.132 4.264 0.064 8.302 o
3 0 10 4.986 4.836 0.073 6.366 o
3 0 11 0.385 0.410 0.021 138.335 o
3 0 12 0.046 0.043 0.166 5.602 o
3 1 0 28.701 29.106 0.069 0.350 o
3 1 1 141.812 142.280 0.227 0.016 o
3 1 2 15.097 14.875 0.046 1.173 o
3 1 3 66.756 66.168 0.177 0.069 o
3 1 4 14.420 14.511 0.068 1.233 o
3 1 5 1.693 1.673 0.028 32.856 o
3 1 6 5.205 5.232 0.046 6.739 o
3 1 7 1.484 1.536 0.031 35.761 o
3 1 8 0.480 0.474 0.018 132.887 o
3 1 9 1.458 1.488 0.034 34.949 o
3 1 10 1.064 1.076 0.032 48.299 o
3 1 11 5.466 5.421 0.068 5.748 o
3 1 12 0.560 0.590 0.025 93.537 o
3 2 0 17.002 17.397 0.048 0.924 o
3 2 1 5.179 5.130 0.032 7.189 o
3 2 2 10.912 11.004 0.042 2.059 o
3 2 3 25.809 25.636 0.088 0.429 o
3 2 4 13.669 13.660 0.068 1.360 o
3 2 5 7.681 7.633 0.053 3.654 o
3 2 6 2.971 3.043 0.036 15.284 o
3 2 7 16.136 16.136 0.130 0.939 o
3 2 8 7.167 7.052 0.073 3.852 o
3 2 9 0.613 0.684 0.029 76.853 o
3 2 10 0.161 0.120 0.017 293.463 o
3 2 11 0.994 0.952 0.032 51.845 o
3 2 12 0.402 0.411 0.018 151.372 o
3 3 0 225.138 219.390 0.615 0.006 o
3 3 1 7.961 8.123 0.052 3.411 o
3 3 2 7.990 7.953 0.055 3.412 o
3 3 3 0.533 0.512 0.030 83.948 o
3 3 4 16.035 15.783 0.117 0.977 o
3 3 5 13.481 13.377 0.085 1.366 o
3 3 6 5.494 5.582 0.073 5.505 o
3 3 7 0.139 0.153 0.022 215.365 o
3 3 8 5.703 5.630 0.090 4.845 o
3 3 9 1.033 0.993 0.046 36.955 o
3 3 10 1.406 1.504 0.049 27.618 o
3 3 11 0.313 0.313 0.023 146.197 o
3 3 12 1.912 1.978 0.052 20.755 o
4 0 0 5.369 5.512 0.057 6.083 o
4 0 1 95.983 97.559 0.239 0.034 o
4 0 2 7.514 7.680 0.042 3.825 o
4 0 3 71.700 71.881 0.254 0.059 o
4 0 4 5.913 5.920 0.047 5.562 o
4 0 5 2.534 2.605 0.036 18.628 o
4 0 6 7.764 7.790 0.074 3.375 o
4 0 7 0.142 0.158 0.013 380.687 o
4 0 8 1.162 1.120 0.037 41.175 o
4 0 9 2.093 2.134 0.045 21.022 o
4 0 10 0.488 0.423 0.023 114.766 o
4 0 11 5.986 6.008 0.085 4.649 o
4 0 12 0.245 0.230 0.015 249.087 o
4 1 0 7.108 7.135 0.038 4.264 o
4 1 1 11.482 11.655 0.043 1.875 o
4 1 2 2.814 2.748 0.026 17.933 o
4 1 3 13.175 13.119 0.060 1.466 o
4 1 4 42.605 42.998 0.177 0.161 o
4 1 5 1.482 1.516 0.028 37.517 o
4 1 6 5.788 5.749 0.052 5.662 o
4 1 7 3.483 3.403 0.035 12.721 o
4 1 8 10.091 10.118 0.100 2.102 o
4 1 9 1.859 1.868 0.037 26.380 o
4 1 10 1.845 1.813 0.038 26.456 o
4 1 11 0.594 0.570 0.024 94.439 o
4 1 12 0.040 0.028 0.274 2.065 o
4 2 0 94.088 93.348 0.219 0.035 o
4 2 1 25.488 25.705 0.079 0.436 o
4 2 2 5.522 5.438 0.033 6.510 o
4 2 3 4.123 4.227 0.033 9.904 o
4 2 4 16.968 16.599 0.089 0.922 o
4 2 5 5.303 5.307 0.032 6.895 o
4 2 6 1.115 1.133 0.029 49.068 o
4 2 7 1.721 1.695 0.033 30.347 o
4 2 8 1.876 1.862 0.036 26.576 o
4 2 9 0.373 0.390 0.016 171.087 o
4 2 10 1.421 1.433 0.035 35.377 o
4 2 11 1.223 1.199 0.034 41.584 o
4 2 12 1.238 1.230 0.032 42.489 o
4 3 0 3.457 3.262 0.028 13.560 o
4 3 1 20.809 20.591 0.076 0.642 o
4 3 2 19.210 18.733 0.077 0.748 o
4 3 3 16.849 16.805 0.080 0.931 o
4 3 4 0.351 0.309 0.016 187.380 o
4 3 5 13.265 13.264 0.092 1.383 o
4 3 6 1.156 1.149 0.029 47.764 o
4 3 7 24.193 24.098 0.204 0.436 o
4 3 8 2.910 3.042 0.044 14.607 o
4 3 9 0.247 0.210 0.013 279.111 o
4 3 10 0.230 0.253 0.014 263.565 o
4 3 11 0.997 1.053 0.032 50.351 o
4 3 12 0.770 0.734 0.030 66.187 o
4 4 0 83.561 82.984 0.388 0.043 o
4 4 1 4.822 4.757 0.050 7.454 o
4 4 2 4.043 4.008 0.048 9.570 o
4 4 3 0.165 0.160 0.015 316.172 o
4 4 4 8.657 8.693 0.063 2.937 o
4 4 5 5.699 5.579 0.073 5.330 o
4 4 6 2.558 2.580 0.054 15.508 o
4 4 7 0.102 0.117 0.023 219.764 o
4 4 8 2.920 2.979 0.063 12.419 o
4 4 9 0.405 0.454 0.022 127.332 o
4 4 10 0.837 0.738 0.045 43.222 o
4 4 11 0.361 0.354 0.024 129.937 o
4 4 12 1.169 1.178 0.045 34.492 o
5 0 1 0.095 0.105 0.011 560.034 o
5 0 2 0.077 0.090 0.016 400.796 o
5 0 3 8.651 8.523 0.057 3.005 o
5 0 4 17.917 17.973 0.114 0.803 o
5 0 5 1.909 1.885 0.035 26.464 o
5 0 6 2.081 1.987 0.039 23.257 o
5 0 7 6.406 6.361 0.076 4.450 o
5 0 8 6.010 5.970 0.079 4.787 o
5 0 9 0.587 0.548 0.029 82.255 o
5 0 10 0.585 0.531 0.030 80.324 o
5 0 11 0.471 0.450 0.022 119.131 o
5 0 12 0.089 0.085 0.016 390.288 o
5 1 0 41.906 42.268 0.149 0.168 o
5 1 1 29.941 30.335 0.104 0.319 o
5 1 2 8.221 8.262 0.045 3.313 o
5 1 3 10.165 10.227 0.057 2.277 o
5 1 4 15.588 15.468 0.091 1.057 o
5 1 5 3.273 3.396 0.037 13.299 o
5 1 6 0.840 0.766 0.028 65.823 o
5 1 7 3.103 3.035 0.042 14.103 o
5 1 8 0.818 0.835 0.031 60.721 o
5 1 9 0.577 0.594 0.022 100.584 o
5 1 10 1.495 1.566 0.036 32.800 o
5 1 11 1.732 1.765 0.037 28.240 o
5 1 12 0.877 0.815 0.027 64.727 o
5 2 0 21.484 21.429 0.083 0.600 o
5 2 1 7.206 7.204 0.042 4.143 o
5 2 2 7.683 7.418 0.044 3.788 o
5 2 3 21.356 21.358 0.103 0.597 o
5 2 4 7.556 7.582 0.055 3.712 o
5 2 5 9.311 9.170 0.071 2.591 o
5 2 6 6.188 6.186 0.060 4.979 o
5 2 7 10.382 10.242 0.097 2.045 o
5 2 8 6.401 6.622 0.074 4.407 o
5 2 9 1.329 1.361 0.034 38.101 o
5 2 10 0.130 0.119 0.014 388.887 o
5 2 11 1.259 1.255 0.033 41.082 o
5 2 12 0.385 0.410 0.015 171.820 o
5 3 0 43.429 43.175 0.162 0.158 o
5 3 1 11.840 11.855 0.062 1.753 o
5 3 2 2.224 2.253 0.029 23.383 o
5 3 3 3.374 3.381 0.034 13.211 o
5 3 4 8.572 8.514 0.063 3.001 o
5 3 5 2.342 2.422 0.034 20.806 o
5 3 6 0.556 0.571 0.023 100.505 o
5 3 7 0.760 0.805 0.029 66.787 o
5 3 8 1.108 1.067 0.033 46.363 o
5 3 9 0.165 0.181 0.013 348.129 o
5 3 10 0.813 0.859 0.032 58.986 o
5 3 11 0.904 0.818 0.032 56.626 o
5 3 12 0.798 0.711 0.026 72.439 o
5 4 0 2.980 2.888 0.032 16.036 o
5 4 1 0.495 0.478 0.021 118.530 o
5 4 2 0.744 0.695 0.025 77.693 o
5 4 3 6.018 5.741 0.033 5.783 o
5 4 4 8.670 8.454 0.068 2.939 o
5 4 5 2.554 2.598 0.037 18.368 o
5 4 6 1.542 1.584 0.033 33.492 o
5 4 7 5.025 5.098 0.061 6.610 o
5 4 8 3.730 3.620 0.050 10.584 o
5 4 9 0.441 0.460 0.016 149.384 o
5 4 10 0.262 0.252 0.014 247.773 o
5 4 11 0.419 0.480 0.021 128.203 o
5 4 12 0.105 0.114 0.011 528.818 o
5 5 0 6.814 6.763 0.074 4.112 o
5 5 1 15.941 15.640 0.137 0.957 o
5 5 2 5.090 5.002 0.044 7.098 o
5 5 3 10.424 10.270 0.109 1.970 o
5 5 4 6.862 6.961 0.088 3.804 o
5 5 5 1.632 1.670 0.047 25.694 o
5 5 6 0.840 0.817 0.040 48.120 o
5 5 7 2.354 2.437 0.057 16.112 o
5 5 8 0.232 0.252 0.019 204.702 o
5 5 9 0.542 0.506 0.032 78.265 o
5 5 10 0.857 0.816 0.045 42.155 o
5 5 11 1.399 1.413 0.048 28.640 o
6 0 0 59.617 61.529 0.412 0.078 o
6 0 1 4.509 4.472 0.041 8.536 o
6 0 2 2.556 2.562 0.034 18.948 o
6 0 3 0.248 0.232 0.013 272.353 o
6 0 4 7.596 7.769 0.069 3.510 o
6 0 5 4.441 4.388 0.053 8.210 o
6 0 6 1.894 1.957 0.040 24.661 o
6 0 7 0.068 0.032 0.326 1.464 o
6 0 8 2.313 2.354 0.047 18.541 o
6 0 9 0.259 0.267 0.015 234.957 o
6 0 10 0.732 0.738 0.035 59.216 o
6 0 11 0.388 0.442 0.020 140.482 o
6 0 12 0.982 1.020 0.030 53.468 o
6 1 0 5.270 5.323 0.044 6.654 o
6 1 1 5.631 5.686 0.040 6.106 o
6 1 2 4.680 4.703 0.038 8.140 o
6 1 3 10.545 10.526 0.068 2.114 o
6 1 4 2.952 2.918 0.035 15.765 o
6 1 5 6.412 6.452 0.059 4.725 o
6 1 6 1.907 1.919 0.034 26.634 o
6 1 7 10.951 10.912 0.106 1.832 o
6 1 8 3.345 3.309 0.048 12.214 o
6 1 9 0.375 0.377 0.016 172.315 o
6 1 10 0.014 -0.008 0.281 1.964 o
6 1 11 0.705 0.724 0.030 69.260 o
6 1 12 0.327 0.318 0.013 216.609 o
6 2 0 23.121 23.463 0.108 0.511 o
6 2 1 13.730 13.764 0.076 1.333 o
6 2 2 2.831 2.847 0.032 16.878 o
6 2 3 6.222 6.206 0.040 5.264 o
6 2 4 7.784 7.575 0.062 3.541 o
6 2 5 1.458 1.551 0.031 36.059 o
6 2 6 0.347 0.311 0.014 202.995 o
6 2 7 1.329 1.299 0.033 39.307 o
6 2 8 0.522 0.605 0.024 98.985 o
6 2 9 0.267 0.253 0.013 256.340 o
6 2 10 0.800 0.839 0.032 59.789 o
6 2 11 1.145 1.176 0.033 44.278 o
6 2 12 0.571 0.551 0.026 91.272 o
6 3 0 0.015 0.043 0.228 2.991 o
6 3 1 0.908 0.886 0.025 64.779 o
6 3 2 0.845 0.918 0.025 66.854 o
6 3 3 2.926 2.875 0.035 15.985 o
6 3 4 15.438 15.205 0.111 1.050 o
6 3 5 0.367 0.327 0.014 194.432 o
6 3 6 1.847 1.762 0.035 27.744 o
6 3 7 1.777 1.787 0.033 29.107 o
6 3 8 4.157 4.341 0.057 8.529 o
6 3 9 0.658 0.597 0.023 91.032 o
6 3 10 0.781 0.782 0.032 61.522 o
6 3 11 0.236 0.226 0.013 280.497 o
6 4 0 2.489 2.470 0.033 19.829 o
6 4 1 13.696 13.480 0.062 1.376 o
6 4 2 2.721 2.628 0.034 17.795 o
6 4 3 14.768 14.794 0.105 1.131 o
6 4 4 3.432 3.444 0.042 12.269 o
6 4 5 0.968 0.872 0.030 56.236 o
6 4 6 1.350 1.306 0.033 38.873 o
6 4 7 0.913 0.918 0.031 56.009 o
6 4 8 0.177 0.159 0.013 347.236 o
6 4 9 0.611 0.624 0.028 80.967 o
6 4 10 0.414 0.395 0.018 150.586 o
6 4 11 1.781 1.716 0.036 28.347 o
6 5 0 4.291 4.169 0.043 9.155 o
6 5 1 0.842 0.859 0.027 65.284 o
6 5 2 1.628 1.568 0.031 33.296 o
6 5 3 4.208 4.042 0.045 9.354 o
6 5 4 9.336 9.327 0.084 2.478 o
6 5 5 1.529 1.536 0.033 34.042 o
6 5 6 2.010 2.096 0.038 23.678 o
6 5 7 1.252 1.281 0.034 40.235 o
6 5 8 3.142 3.140 0.048 13.123 o
6 5 9 0.683 0.760 0.030 69.445 o
6 5 10 0.495 0.490 0.023 110.334 o
6 5 11 0.281 0.278 0.013 243.889 o
6 6 0 9.149 8.509 0.104 2.489 o
6 6 1 2.802 2.727 0.054 14.283 o
6 6 2 0.463 0.432 0.025 109.052 o
6 6 3 1.763 1.765 0.049 23.478 o
6 6 4 1.878 1.943 0.051 21.387 o
6 6 5 0.337 0.286 0.018 179.064 o
6 6 6 0.063 0.037 0.230 2.937 o
6 6 7 0.130 0.161 0.018 280.517 o
6 6 8 0.248 0.230 0.019 203.122 o
6 6 9 0.007 0.050 0.393 1.005 o
6 6 10 0.220 0.201 0.018 229.262 o
6 6 11 0.389 0.374 0.028 106.789 o
7 0 1 8.237 8.527 0.068 3.087 o
7 0 2 5.071 5.139 0.036 7.244 o
7 0 3 5.451 5.263 0.054 6.211 o
7 0 4 0.195 0.181 0.013 323.841 o
7 0 5 6.022 6.287 0.072 4.821 o
7 0 6 0.031 0.047 0.311 1.611 o
7 0 7 11.770 11.976 0.139 1.492 o
7 0 8 1.280 1.236 0.038 37.315 o
7 0 9 0.020 0.052 0.322 1.502 o
7 0 10 0.087 0.095 0.021 263.960 o
7 0 11 0.441 0.480 0.025 108.812 o
7 1 0 30.730 31.477 0.179 0.290 o
7 1 1 3.181 3.189 0.035 14.207 o
7 1 2 1.456 1.445 0.020 42.783 o
7 1 3 0.588 0.607 0.024 93.409 o
7 1 4 4.429 4.604 0.047 8.316 o
7 1 5 2.034 2.063 0.034 24.716 o
7 1 6 0.909 1.021 0.030 55.729 o
7 1 7 0.049 0.079 0.020 311.986 o
7 1 8 1.235 1.241 0.034 40.949 o
7 1 9 0.092 0.102 0.013 483.022 o
7 1 10 0.446 0.411 0.021 129.270 o
7 1 11 0.352 0.358 0.014 194.051 o
7 2 0 0.235 0.276 0.009 315.838 o
7 2 1 0.016 0.014 0.170 5.349 o
7 2 2 0.133 0.165 0.011 439.976 o
7 2 3 2.712 2.723 0.035 17.447 o
7 2 4 8.386 8.332 0.072 3.033 o
7 2 5 0.853 0.865 0.029 61.786 o
7 2 6 1.007 0.954 0.031 52.576 o
7 2 7 2.516 2.594 0.041 17.921 o
7 2 8 2.834 2.941 0.045 14.992 o
7 2 9 0.319 0.279 0.015 209.852 o
7 2 10 0.350 0.387 0.015 183.828 o
7 2 11 0.223 0.222 0.012 304.038 o
7 3 0 1.353 1.380 0.029 40.675 o
7 3 1 10.733 10.718 0.077 2.018 o
7 3 2 1.480 1.452 0.030 37.063 o
7 3 3 14.091 14.020 0.106 1.225 o
7 3 4 1.857 1.838 0.034 27.578 o
7 3 5 0.720 0.650 0.027 76.258 o
7 3 6 1.376 1.360 0.034 37.299 o
7 3 7 0.304 0.317 0.014 217.149 o
7 3 8 0.183 0.184 0.013 332.233 o
7 3 9 0.580 0.577 0.026 89.697 o
7 3 10 0.215 0.267 0.013 280.806 o
7 3 11 1.663 1.631 0.034 31.072 o
7 4 0 0.999 1.003 0.028 55.433 o
7 4 1 1.368 1.353 0.029 40.634 o
7 4 2 1.777 1.817 0.033 28.934 o
7 4 3 1.694 1.696 0.033 30.674 o
7 4 4 11.791 11.582 0.103 1.656 o
7 4 5 0.322 0.344 0.013 213.732 o
7 4 6 1.507 1.472 0.034 34.337 o
7 4 7 0.450 0.450 0.020 130.425 o
7 4 8 2.900 3.048 0.048 14.139 o
7 4 9 0.611 0.547 0.025 91.280 o
7 4 10 0.742 0.777 0.030 66.474 o
7 4 11 0.130 0.142 0.012 431.596 o
7 5 0 6.012 5.827 0.056 5.334 o
7 5 1 3.191 3.184 0.041 13.605 o
7 5 2 0.046 0.099 0.025 211.486 o
7 5 3 2.836 2.855 0.041 15.699 o
7 5 4 1.457 1.429 0.033 35.973 o
7 5 5 0.057 0.077 0.019 333.405 o
7 5 6 0.003 0.009 0.196 4.062 o
7 5 7 0.021 0.008 0.285 1.909 o
7 5 8 0.087 0.088 0.016 390.884 o
7 5 9 0.034 0.036 0.276 2.035 o
7 5 10 0.160 0.156 0.013 364.309 o
7 5 11 0.503 0.479 0.022 113.752 o
7 6 0 0.543 0.518 0.021 110.801 o
7 6 1 2.338 2.207 0.037 20.982 o
7 6 2 1.108 1.102 0.031 47.801 o
7 6 3 2.212 2.150 0.038 21.878 o
7 6 4 0.334 0.358 0.013 206.967 o
7 6 5 1.887 1.868 0.038 25.780 o
7 6 6 0.342 0.323 0.015 195.271 o
7 6 7 3.516 3.553 0.052 11.047 o
7 6 8 0.709 0.710 0.031 67.526 o
7 6 9 0.042 -0.013 0.286 1.895 o
7 6 10 0.003 -0.033 0.273 2.082 o
7 7 1 1.215 1.294 0.046 32.489 o
7 7 2 1.402 1.385 0.048 28.744 o
7 7 3 0.014 0.002 0.390 1.021 o
7 7 4 2.016 1.934 0.056 19.161 o
7 7 5 1.173 1.110 0.048 32.818 o
7 7 6 0.811 0.879 0.046 41.377 o
7 7 7 0.237 0.285 0.020 188.629 o
7 7 8 0.719 0.701 0.039 53.983 o
7 7 9 0.147 0.166 0.018 270.343 o
7 7 10 0.203 0.209 0.017 247.901 o
8 0 0 17.162 17.203 0.136 0.840 o
8 0 1 2.282 2.277 0.038 20.919 o
8 0 2 0.794 0.816 0.030 63.536 o
8 0 3 0.721 0.796 0.032 63.502 o
8 0 4 2.717 2.738 0.045 15.931 o
8 0 5 0.975 0.903 0.034 50.782 o
8 0 6 0.448 0.505 0.023 114.606 o
8 0 7 0.032 0.063 0.326 1.465 o
8 0 8 0.678 0.663 0.032 67.994 o
8 0 9 0.028 0.008 0.330 1.430 o
8 0 10 0.276 0.250 0.015 231.327 o
8 0 11 0.295 0.292 0.015 216.072 o
8 1 0 1.429 1.503 0.030 37.499 o
8 1 1 0.991 0.965 0.028 56.304 o
8 1 2 0.605 0.623 0.022 96.846 o
8 1 3 3.222 3.175 0.040 13.603 o
8 1 4 2.774 2.915 0.040 15.974 o
8 1 5 1.923 1.975 0.035 25.880 o
8 1 6 0.720 0.783 0.031 65.507 o
8 1 7 3.493 3.530 0.050 11.304 o
8 1 8 1.699 1.657 0.037 29.208 o
8 1 9 0.169 0.217 0.013 330.120 o
8 1 10 0.059 0.019 0.283 1.935 o
8 1 11 0.261 0.278 0.013 252.901 o
8 2 0 4.759 4.676 0.047 7.719 o
8 2 1 6.504 6.559 0.059 4.621 o
8 2 2 1.487 1.559 0.031 35.526 o
8 2 3 5.067 5.140 0.053 6.763 o
8 2 4 2.963 3.063 0.041 14.710 o
8 2 5 0.515 0.565 0.023 104.599 o
8 2 6 0.254 0.258 0.013 261.931 o
8 2 7 0.757 0.829 0.031 63.121 o
8 2 8 0.092 0.120 0.014 432.757 o
8 2 9 0.208 0.193 0.013 309.534 o
8 2 10 0.355 0.387 0.016 175.976 o
8 2 11 0.762 0.786 0.029 67.124 o
8 3 0 1.131 1.129 0.030 47.787 o
8 3 1 0.401 0.386 0.014 176.545 o
8 3 2 0.857 0.872 0.029 61.501 o
8 3 3 1.777 1.839 0.034 28.449 o
8 3 4 7.092 7.034 0.072 3.911 o
8 3 5 0.506 0.520 0.021 114.747 o
8 3 6 1.045 1.103 0.032 48.435 o
8 3 7 0.762 0.808 0.031 63.338 o
8 3 8 2.088 2.088 0.040 22.538 o
8 3 9 0.378 0.371 0.016 172.230 o
8 3 10 0.403 0.402 0.018 151.848 o
8 3 11 0.137 0.144 0.012 420.819 o
8 4 0 4.095 4.157 0.047 9.361 o
8 4 1 3.026 2.926 0.040 14.851 o
8 4 2 0.007 0.031 0.257 2.351 o
8 4 3 3.007 2.953 0.042 14.639 o
8 4 4 1.182 1.126 0.032 44.859 o
8 4 5 0.015 0.021 0.278 2.007 o
8 4 6 0.032 0.086 0.027 189.747 o
8 4 7 0.019 0.032 0.161 5.964 o
8 4 8 0.041 0.050 0.016 472.858 o
8 4 9 0.062 0.050 0.200 3.891 o
8 4 10 0.127 0.168 0.012 419.184 o
8 5 0 1.048 0.987 0.031 50.933 o
8 5 1 1.301 1.349 0.032 40.047 o
8 5 2 0.741 0.720 0.026 75.183 o
8 5 3 2.236 2.208 0.039 21.256 o
8 5 4 0.826 0.788 0.029 64.362 o
8 5 5 1.395 1.344 0.034 37.122 o
8 5 6 0.588 0.595 0.026 88.465 o
8 5 7 2.344 2.361 0.042 19.388 o
8 5 8 0.875 0.885 0.032 56.488 o
8 5 9 0.091 0.085 0.016 388.647 o
8 5 10 0.008 0.021 0.263 2.244 o
8 6 0 8.204 8.416 0.086 2.956 o
8 6 1 1.586 1.502 0.035 32.484 o
8 6 2 1.248 1.195 0.034 41.142 o
8 6 3 0.034 0.017 0.282 1.949 o
8 6 4 2.047 1.980 0.039 23.564 o
8 6 5 0.929 1.023 0.032 52.690 o
8 6 6 0.580 0.589 0.025 92.009 o
8 6 7 0.323 0.315 0.016 194.625 o
8 6 8 0.549 0.557 0.024 98.703 o
8 6 9 0.124 0.129 0.014 389.582 o
8 6 10 0.210 0.244 0.018 224.930 o
8 7 0 0.089 0.144 0.016 361.765 o
8 7 1 0.659 0.559 0.025 87.336 o
8 7 2 0.217 0.217 0.013 295.583 o
8 7 3 0.760 0.783 0.031 63.893 o
8 7 4 0.369 0.350 0.016 177.097 o
8 7 5 0.634 0.651 0.028 78.867 o
8 7 6 0.125 0.146 0.017 308.156 o
8 7 7 1.285 1.263 0.035 39.088 o
8 7 8 0.347 0.360 0.015 188.435 o
8 7 9 0.010 -0.001 0.267 2.177 o
8 8 0 0.920 0.887 0.046 39.496 o
8 8 1 0.888 0.864 0.042 44.304 o
8 8 2 0.148 0.156 0.018 272.238 o
8 8 3 0.947 0.955 0.047 37.656 o
8 8 4 0.367 0.348 0.022 140.578 o
8 8 5 0.038 0.006 0.410 0.927 o
8 8 6 0.015 0.000 0.404 0.951 o
8 8 7 0.076 0.028 0.406 0.946 o
8 8 8 0.007 0.009 0.385 1.048 o
9 0 1 0.002 -0.016 0.303 1.699 o
9 0 2 0.078 0.093 0.016 398.194 o
9 0 3 1.051 1.019 0.036 45.400 o
9 0 4 3.728 3.883 0.056 9.858 o
9 0 5 0.390 0.348 0.017 165.949 o
9 0 6 0.431 0.446 0.021 128.818 o
9 0 7 1.165 1.153 0.038 40.002 o
9 0 8 1.276 1.336 0.040 35.254 o
9 0 9 0.131 0.118 0.017 313.955 o
9 0 10 0.169 0.194 0.014 320.272 o
9 1 0 3.645 3.594 0.043 11.351 o
9 1 1 3.601 3.628 0.044 11.351 o
9 1 2 0.602 0.641 0.023 93.706 o
9 1 3 2.989 3.128 0.042 14.363 o
9 1 4 1.687 1.667 0.035 30.123 o
9 1 5 0.225 0.258 0.013 277.709 o
9 1 6 0.095 0.052 0.203 3.773 o
9 1 7 0.326 0.325 0.015 200.010 o
9 1 8 0.062 0.033 0.293 1.816 o
9 1 9 0.102 0.071 0.014 452.853 o
9 1 10 0.194 0.200 0.013 317.595 o
9 2 0 1.407 1.396 0.031 38.263 o
9 2 1 0.233 0.232 0.012 294.491 o
9 2 2 0.437 0.415 0.015 159.683 o
9 2 3 1.933 1.911 0.035 26.096 o
9 2 4 3.046 3.128 0.044 13.923 o
9 2 5 0.864 0.787 0.031 59.923 o
9 2 6 0.723 0.827 0.031 64.521 o
9 2 7 1.184 1.185 0.034 42.514 o
9 2 8 1.307 1.248 0.035 38.821 o
9 2 9 0.211 0.225 0.013 296.648 o
9 2 10 0.134 0.110 0.014 388.869 o
9 3 0 5.030 5.271 0.057 6.601 o
9 3 1 1.634 1.632 0.034 31.439 o
9 3 2 0.188 0.193 0.012 342.695 o
9 3 3 1.167 1.143 0.032 45.001 o
9 3 4 1.062 1.056 0.033 47.621 o
9 3 5 0.141 0.116 0.013 405.116 o
9 3 6 0.031 0.036 0.200 3.895 o
9 3 7 0.045 0.026 0.203 3.779 o
9 3 8 0.136 0.126 0.014 378.722 o
9 3 9 0.006 0.019 0.275 2.051 o
9 3 10 0.119 0.088 0.016 360.127 o
9 4 0 0.426 0.418 0.019 141.379 o
9 4 1 1.051 1.069 0.032 48.730 o
9 4 2 0.454 0.483 0.018 136.159 o
9 4 3 1.436 1.399 0.034 36.000 o
9 4 4 0.569 0.541 0.022 103.815 o
9 4 5 1.054 1.041 0.033 48.006 o
9 4 6 0.281 0.288 0.013 241.151 o
9 4 7 1.986 2.035 0.040 23.559 o
9 4 8 0.601 0.621 0.026 86.651 o
9 4 9 0.037 0.050 0.275 2.050 o
9 4 10 0.003 -0.026 0.267 2.177 o
9 5 0 5.912 6.289 0.071 4.925 o
9 5 1 1.454 1.359 0.034 36.032 o
9 5 2 0.911 0.979 0.031 55.101 o
9 5 3 0.106 0.065 0.020 281.698 o
9 5 4 1.651 1.595 0.037 30.132 o
9 5 5 0.625 0.648 0.029 77.227 o
9 5 6 0.364 0.380 0.015 180.836 o
9 5 7 0.280 0.277 0.014 234.438 o
9 5 8 0.372 0.376 0.018 160.638 o
9 5 9 0.085 0.048 0.197 4.009 o
9 6 0 0.175 0.177 0.014 321.962 o
9 6 1 0.403 0.418 0.018 150.409 o
9 6 2 0.152 0.150 0.013 374.932 o
9 6 3 0.714 0.766 0.029 69.752 o
9 6 4 0.531 0.499 0.022 109.692 o
9 6 5 0.474 0.453 0.020 126.905 o
9 6 6 0.181 0.161 0.013 342.619 o
9 6 7 0.939 0.943 0.033 52.395 o
9 6 8 0.373 0.395 0.015 176.557 o
9 6 9 0.022 0.027 0.266 2.193 o
9 7 0 0.739 0.810 0.029 67.627 o
9 7 1 0.850 0.903 0.032 56.992 o
9 7 2 0.093 0.054 0.204 3.736 o
9 7 3 1.014 0.994 0.033 49.641 o
9 7 4 0.297 0.296 0.014 223.852 o
9 7 5 0.025 -0.041 0.292 1.830 o
9 7 6 0.019 0.038 0.280 1.977 o
9 7 7 0.047 0.034 0.282 1.949 o
9 7 8 0.002 0.011 0.273 2.082 o
9 8 0 0.568 0.576 0.024 96.269 o
9 8 1 0.176 0.167 0.013 344.540 o
9 8 2 0.383 0.401 0.017 161.703 o
9 8 3 0.440 0.384 0.020 136.741 o
9 8 4 1.393 1.424 0.037 34.722 o
9 8 5 0.205 0.199 0.013 309.905 o
9 8 6 0.272 0.286 0.014 235.683 o
9 8 7 0.044 0.033 0.196 4.056 o
9 8 8 0.394 0.373 0.017 162.420 o
9 9 0 0.129 0.112 0.018 296.160 o
9 9 1 0.576 0.658 0.037 62.473 o
9 9 2 0.183 0.160 0.019 239.175 o
9 9 3 0.695 0.788 0.044 46.680 o
9 9 4 0.192 0.221 0.018 236.444 o
9 9 5 0.074 0.059 0.403 0.955 o
9 9 6 0.044 0.064 0.225 3.070 o
9 9 7 0.083 0.071 0.380 1.075 o
10 0 0 0.961 0.929 0.036 48.541 o
10 0 1 2.246 2.263 0.044 19.863 o
10 0 2 0.071 0.051 0.318 1.539 o
10 0 3 3.112 3.131 0.052 12.797 o
10 0 4 0.497 0.468 0.022 115.081 o
10 0 5 0.063 0.067 0.330 1.429 o
10 0 6 0.153 0.186 0.015 315.364 o
10 0 7 0.007 0.000 0.329 1.439 o
10 0 8 0.004 0.041 0.317 1.550 o
10 0 9 0.114 0.101 0.021 250.014 o
10 0 10 0.050 0.094 0.514 0.588 o
10 1 0 0.113 0.100 0.014 419.092 o
10 1 1 0.031 0.018 0.273 2.081 o
10 1 2 0.195 0.205 0.013 314.520 o
10 1 3 0.594 0.613 0.023 95.481 o
10 1 4 2.686 2.710 0.043 16.437 o
10 1 5 0.178 0.128 0.013 360.594 o
10 1 6 0.331 0.333 0.013 212.276 o
10 1 7 0.491 0.503 0.022 113.769 o
10 1 8 0.834 0.894 0.032 57.668 o
10 1 9 0.109 0.072 0.016 376.866 o
10 1 10 0.148 0.178 0.017 283.867 o
10 2 0 3.297 3.372 0.046 12.450 o
10 2 1 1.091 1.065 0.032 47.747 o
10 2 2 0.106 0.086 0.028 163.044 o
10 2 3 0.825 0.851 0.030 61.633 o
10 2 4 0.701 0.767 0.029 70.324 o
10 2 5 0.077 0.057 0.016 419.077 o
10 2 6 0.021 0.012 0.283 1.936 o
10 2 7 0.022 0.018 0.282 1.950 o
10 2 8 0.090 0.085 0.014 460.095 o
10 2 9 0.005 -0.020 0.276 2.037 o
10 2 10 0.075 0.044 0.373 1.116 o
10 3 0 0.051 0.068 0.020 314.545 o
10 3 1 0.879 0.874 0.031 57.862 o
10 3 2 0.280 0.322 0.013 234.595 o
10 3 3 0.817 0.851 0.030 61.935 o
10 3 4 0.290 0.312 0.013 232.428 o
10 3 5 0.783 0.776 0.032 61.540 o
10 3 6 0.068 0.107 0.020 291.199 o
10 3 7 1.595 1.548 0.037 31.115 o
10 3 8 0.349 0.292 0.014 205.584 o
10 3 9 0.004 0.051 0.267 2.176 o
10 4 0 4.869 5.088 0.071 6.433 o
10 4 1 0.624 0.610 0.024 90.560 o
10 4 2 0.522 0.501 0.019 121.246 o
10 4 3 0.036 0.025 0.281 1.963 o
10 4 4 0.925 1.012 0.032 52.975 o
10 4 5 0.421 0.400 0.018 148.777 o
10 4 6 0.296 0.310 0.015 212.257 o
10 4 7 0.080 0.078 0.016 404.344 o
10 4 8 0.300 0.262 0.013 238.682 o
10 4 9 0.040 -0.018 0.195 4.100 o
10 5 0 0.069 0.060 0.016 427.653 o
10 5 1 0.326 0.342 0.014 204.801 o
10 5 2 0.090 0.099 0.020 280.847 o
10 5 3 0.502 0.481 0.020 121.389 o
10 5 4 0.399 0.379 0.016 166.400 o
10 5 5 0.376 0.364 0.017 167.236 o
10 5 6 0.102 0.089 0.020 277.409 o
10 5 7 0.780 0.783 0.031 63.121 o
10 5 8 0.279 0.267 0.014 236.664 o
10 5 9 0.011 0.005 0.259 2.315 o
10 6 0 0.607 0.589 0.023 95.415 o
10 6 1 0.706 0.703 0.028 73.583 o
10 6 2 0.051 0.028 0.204 3.741 o
10 6 3 0.877 0.859 0.032 56.832 o
10 6 4 0.231 0.232 0.013 281.757 o
10 6 5 0.015 -0.007 0.285 1.909 o
10 6 6 0.015 -0.002 0.285 1.909 o
10 6 7 0.026 0.027 0.197 4.017 o
10 6 8 0.002 -0.003 0.268 2.161 o
10 7 0 0.371 0.365 0.018 162.057 o
10 7 1 0.151 0.127 0.017 297.546 o
10 7 2 0.321 0.324 0.015 201.736 o
10 7 3 0.302 0.318 0.015 208.881 o
10 7 4 1.278 1.283 0.035 39.021 o
10 7 5 0.135 0.135 0.014 374.600 o
10 7 6 0.214 0.188 0.014 291.713 o
10 7 7 0.035 0.023 0.197 4.016 o
10 7 8 0.338 0.336 0.014 202.019 o
10 8 0 0.111 0.101 0.017 334.833 o
10 8 1 0.527 0.510 0.024 102.739 o
10 8 2 0.150 0.163 0.013 370.578 o
10 8 3 0.678 0.737 0.030 70.187 o
10 8 4 0.159 0.167 0.013 360.008 o
10 8 5 0.065 0.033 0.202 3.815 o
10 8 6 0.042 0.054 0.195 4.097 o
10 8 7 0.065 0.052 0.013 582.354 o
10 9 0 0.003 0.011 0.201 3.860 o
10 9 1 0.026 0.037 0.281 1.963 o
10 9 2 0.001 0.003 0.280 1.978 o
10 9 3 0.074 0.072 0.016 414.082 o
10 9 4 0.160 0.178 0.014 333.264 o
10 9 5 0.053 0.021 0.278 2.006 o
10 9 6 0.017 0.033 0.188 4.415 o
10 10 0 0.580 0.592 0.036 65.472 o
10 10 1 0.103 0.124 0.023 218.238 o
10 10 2 0.088 0.072 0.401 0.964 o
10 10 3 0.001 -0.018 0.397 0.985 o
10 10 4 0.136 0.134 0.018 285.098 o
10 10 5 0.059 0.055 0.378 1.087 o
11 0 1 0.016 -0.005 0.327 1.456 o
11 0 2 0.133 0.082 0.017 325.595 o
11 0 3 0.280 0.326 0.016 206.115 o
11 0 4 1.648 1.546 0.041 28.680 o
11 0 5 0.071 0.018 0.332 1.412 o
11 0 6 0.183 0.136 0.017 275.776 o
11 0 7 0.256 0.270 0.015 235.315 o
11 0 8 0.489 0.500 0.025 103.277 o
11 0 9 0.060 -0.015 0.313 1.590 o
11 1 0 1.200 1.324 0.033 41.556 o
11 1 1 0.905 0.921 0.032 54.949 o
11 1 2 0.016 0.027 0.199 3.937 o
11 1 3 0.969 0.962 0.032 52.409 o
11 1 4 0.365 0.375 0.014 187.884 o
11 1 5 0.007 0.024 0.281 1.964 o
11 1 6 0.007 0.027 0.279 1.992 o
11 1 7 0.012 0.040 0.278 2.006 o
11 1 8 0.014 0.035 0.275 2.051 o
11 1 9 0.026 0.051 0.263 2.243 o
11 2 0 0.100 0.118 0.016 363.148 o
11 2 1 0.261 0.243 0.013 262.239 o
11 2 2 0.071 0.030 0.204 3.739 o
11 2 3 0.490 0.507 0.022 113.634 o
11 2 4 0.462 0.417 0.022 122.246 o
11 2 5 0.351 0.373 0.015 185.268 o
11 2 6 0.098 0.102 0.016 372.734 o
11 2 7 0.719 0.739 0.031 66.478 o
11 2 8 0.297 0.283 0.014 225.978 o
11 2 9 0.014 0.035 0.260 2.296 o
11 3 0 2.842 2.789 0.045 15.272 o
11 3 1 0.403 0.436 0.017 154.165 o
11 3 2 0.252 0.229 0.013 270.533 o
11 3 3 0.074 0.091 0.016 403.739 o
11 3 4 0.530 0.539 0.028 88.909 o
11 3 5 0.194 0.182 0.013 324.476 o
11 3 6 0.143 0.153 0.013 383.158 o
11 3 7 0.034 0.034 0.283 1.935 o
11 3 8 0.159 0.115 0.014 361.496 o
11 4 0 0.007 0.024 0.281 1.964 o
11 4 1 0.263 0.230 0.013 264.585 o
11 4 2 0.050 0.041 0.164 5.739 o
11 4 3 0.317 0.321 0.014 211.503 o
11 4 4 0.248 0.273 0.013 261.129 o
11 4 5 0.286 0.256 0.014 236.256 o
11 4 6 0.040 0.054 0.202 3.816 o
11 4 7 0.604 0.539 0.026 89.338 o
11 4 8 0.182 0.151 0.014 326.081 o
11 5 0 0.642 0.628 0.028 79.052 o
11 5 1 0.474 0.517 0.021 118.662 o
11 5 2 0.052 0.076 0.284 1.921 o
11 5 3 0.507 0.520 0.024 104.117 o
11 5 4 0.206 0.225 0.013 300.263 o
11 5 5 0.012 -0.014 0.285 1.909 o
11 5 6 0.003 0.036 0.279 1.992 o
11 5 7 0.027 0.046 0.272 2.096 o
11 5 8 0.008 -0.024 0.265 2.210 o
11 6 0 0.252 0.254 0.014 252.260 o
11 6 1 0.071 0.086 0.014 488.796 o
11 6 2 0.194 0.206 0.013 314.693 o
11 6 3 0.225 0.236 0.013 284.385 o
11 6 4 0.881 0.877 0.033 55.080 o
11 6 5 0.099 0.096 0.016 374.940 o
11 6 6 0.146 0.161 0.013 375.847 o
11 6 7 0.048 0.042 0.192 4.227 o
11 7 0 0.109 0.124 0.016 352.504 o
11 7 1 0.410 0.409 0.019 144.749 o
11 7 2 0.098 0.091 0.014 443.894 o
11 7 3 0.546 0.515 0.025 97.670 o
11 7 4 0.117 0.125 0.013 429.134 o
11 7 5 0.044 0.083 0.019 340.870 o
11 7 6 0.029 0.059 0.267 2.176 o
11 7 7 0.043 0.062 0.261 2.277 o
11 8 0 0.001 0.002 0.281 1.964 o
11 8 1 0.019 -0.006 0.290 1.856 o
11 8 2 0.002 -0.023 0.285 1.909 o
11 8 3 0.065 0.067 0.020 305.583 o
11 8 4 0.156 0.161 0.014 343.084 o
11 8 5 0.043 0.056 0.192 4.227 o
11 8 6 0.017 0.031 0.261 2.278 o
11 9 0 0.522 0.533 0.024 102.165 o
11 9 1 0.100 0.098 0.014 436.590 o
11 9 2 0.079 0.062 0.020 298.319 o
11 9 3 0.002 -0.024 0.276 2.037 o
11 9 4 0.127 0.132 0.016 334.422 o
11 9 5 0.051 0.049 0.188 4.410 o
11 10 0 0.056 0.049 0.279 1.991 o
11 10 1 0.134 0.110 0.014 389.380 o
11 10 2 0.064 0.056 0.016 437.015 o
11 10 3 0.101 0.080 0.019 301.683 o
12 0 0 0.914 0.995 0.037 47.779 o
12 0 1 0.390 0.371 0.022 135.302 o
12 0 2 0.014 0.004 0.216 3.338 o
12 0 3 0.366 0.339 0.017 172.575 o
12 0 4 0.208 0.199 0.015 276.523 o
12 0 5 0.007 0.014 0.326 1.465 o
12 0 6 0.003 0.037 0.320 1.521 o
12 0 7 0.001 0.028 0.315 1.571 o
12 0 8 0.022 0.052 0.307 1.654 o
12 1 0 0.066 0.054 0.288 1.867 o
12 1 1 0.082 0.081 0.016 400.055 o
12 1 2 0.027 0.045 0.283 1.935 o
12 1 3 0.256 0.281 0.013 255.089 o
12 1 4 0.391 0.373 0.016 169.000 o
12 1 5 0.160 0.161 0.014 340.167 o
12 1 6 0.068 0.009 0.292 1.829 o
12 1 7 0.330 0.364 0.016 185.494 o
12 1 8 0.195 0.187 0.012 339.317 o
12 2 0 1.170 1.172 0.034 42.948 o
12 2 1 0.364 0.357 0.015 184.144 o
12 2 2 0.101 0.123 0.020 268.891 o
12 2 3 0.178 0.170 0.013 341.659 o
12 2 4 0.299 0.291 0.014 223.736 o
12 2 5 0.055 0.010 0.290 1.855 o
12 2 6 0.034 -0.004 0.284 1.922 o
12 2 7 0.032 0.046 0.275 2.050 o
12 2 8 0.051 0.064 0.015 493.323 o
12 3 0 0.016 0.034 0.283 1.936 o
12 3 1 0.095 0.090 0.014 448.935 o
12 3 2 0.014 0.030 0.199 3.937 o
12 3 3 0.189 0.178 0.013 329.567 o
12 3 4 0.258 0.273 0.014 245.013 o
12 3 5 0.141 0.143 0.016 319.390 o
12 3 6 0.041 0.071 0.019 348.623 o
12 3 7 0.306 0.287 0.015 212.741 o
12 4 0 0.476 0.467 0.016 142.575 o
12 4 1 0.300 0.287 0.015 215.059 o
12 4 2 0.025 0.013 0.286 1.895 o
12 4 3 0.318 0.320 0.015 203.146 o
12 4 4 0.136 0.143 0.013 395.568 o
12 4 5 0.005 0.000 0.280 1.978 o
12 4 6 0.001 -0.009 0.276 2.037 o
12 4 7 0.012 0.033 0.267 2.176 o
12 5 0 0.149 0.120 0.017 301.133 o
12 5 1 0.021 0.016 0.288 1.869 o
12 5 2 0.092 0.096 0.016 382.061 o
12 5 3 0.153 0.132 0.014 358.867 o
12 5 4 0.506 0.551 0.022 109.575 o
12 5 5 0.071 0.064 0.279 1.990 o
12 5 6 0.084 0.082 0.274 2.063 o
12 5 7 0.060 0.033 0.263 2.242 o
12 6 0 0.134 0.147 0.013 395.771 o
12 6 1 0.273 0.272 0.013 248.932 o
12 6 2 0.060 0.048 0.206 3.667 o
12 6 3 0.335 0.375 0.016 182.651 o
12 6 4 0.092 0.076 0.016 392.470 o
12 6 5 0.023 0.029 0.197 4.017 o
12 6 6 0.011 0.010 0.269 2.144 o
12 7 0 0.001 -0.006 0.282 1.950 o
12 7 1 0.017 0.009 0.201 3.859 o
12 7 2 0.001 -0.001 0.282 1.950 o
12 7 3 0.052 0.061 0.014 546.708 o
12 7 4 0.122 0.129 0.012 452.263 o
12 7 5 0.037 0.004 0.195 4.101 o
12 8 0 0.406 0.432 0.018 148.644 o
12 8 1 0.080 0.060 0.016 414.888 o
12 8 2 0.057 0.087 0.019 329.892 o
12 8 3 0.004 0.004 0.273 2.082 o
12 8 4 0.098 0.096 0.016 375.951 o
12 9 0 0.046 0.052 0.276 2.035 o
12 9 1 0.106 0.063 0.020 282.015 o
12 9 2 0.049 -0.005 0.276 2.035 o
12 9 3 0.085 0.069 0.019 316.377 o
13 0 1 0.089 0.082 0.022 247.425 o
13 0 2 0.007 0.029 0.213 3.433 o
13 0 3 0.116 0.119 0.017 324.227 o
13 0 4 0.128 0.109 0.015 368.039 o
13 0 5 0.107 0.095 0.017 340.209 o
13 0 6 0.013 0.004 0.318 1.541 o
13 0 7 0.231 0.202 0.015 263.120 o
13 1 0 0.653 0.672 0.029 75.070 o
13 1 1 0.156 0.153 0.013 369.406 o
13 1 2 0.037 0.002 0.287 1.882 o
13 1 3 0.096 0.097 0.014 442.855 o
13 1 4 0.131 0.128 0.013 410.082 o
13 1 5 0.020 0.011 0.197 4.018 o
13 1 6 0.018 0.007 0.194 4.145 o
13 1 7 0.005 0.028 0.259 2.314 o
13 2 0 0.010 0.007 0.284 1.922 o
13 2 1 0.036 0.022 0.284 1.922 o
13 2 2 0.006 0.003 0.280 1.978 o
13 2 3 0.100 0.092 0.016 375.556 o
13 2 4 0.189 0.160 0.015 299.678 o
13 2 5 0.069 0.023 0.285 1.907 o
13 2 6 0.027 0.054 0.267 2.176 o
13 3 0 0.258 0.237 0.014 253.432 o
13 3 1 0.186 0.191 0.013 326.662 o
13 3 2 0.003 -0.005 0.286 1.896 o
13 3 3 0.221 0.218 0.013 292.202 o
13 3 4 0.073 0.052 0.288 1.867 o
13 3 5 0.001 0.010 0.275 2.051 o
13 3 6 0.000 0.008 0.267 2.177 o
13 4 0 0.044 0.017 0.203 3.780 o
13 4 1 0.005 0.029 0.281 1.964 o
13 4 2 0.041 0.041 0.282 1.949 o
13 4 3 0.068 0.067 0.016 424.895 o
13 4 4 0.303 0.303 0.015 211.078 o
13 4 5 0.031 -0.025 0.325 1.474 o
13 4 6 0.040 0.048 0.187 4.459 o
13 5 0 0.119 0.125 0.014 396.950 o
13 5 1 0.160 0.165 0.013 360.280 o
13 5 2 0.026 -0.015 0.284 1.922 o
13 5 3 0.196 0.184 0.013 321.936 o
13 5 4 0.056 0.001 0.283 1.935 o
13 5 5 0.010 0.044 0.263 2.244 o
13 6 0 0.001 0.008 0.280 1.978 o
13 6 1 0.015 0.013 0.277 2.021 o
13 6 2 0.000 -0.001 0.276 2.037 o
13 6 3 0.037 0.057 0.273 2.080 o
13 6 4 0.083 0.084 0.016 397.584 o
13 6 5 0.029 -0.010 0.266 2.193 o
13 7 0 0.286 0.262 0.014 234.709 o
13 7 1 0.050 0.049 0.016 460.714 o
13 7 2 0.034 0.023 0.159 6.114 o
13 7 3 0.005 -0.001 0.190 4.325 o
13 7 4 0.062 0.041 0.266 2.191 o
13 8 0 0.027 0.014 0.271 2.112 o
13 8 1 0.072 0.057 0.016 425.542 o
13 8 2 0.029 0.052 0.260 2.295 o
14 0 0 0.357 0.334 0.016 182.272 o
14 0 1 0.063 0.013 0.334 1.395 o
14 0 2 0.020 0.008 0.211 3.499 o
14 0 3 0.038 -0.007 0.331 1.421 o
14 0 4 0.061 0.078 0.021 281.372 o
14 0 5 0.010 0.000 0.311 1.612 o
14 1 0 0.000 0.008 0.279 1.993 o
14 1 1 0.032 0.027 0.279 1.992 o
14 1 2 0.000 -0.047 0.287 1.882 o
14 1 3 0.049 0.022 0.278 2.006 o
14 1 4 0.077 0.057 0.280 1.976 o
14 1 5 0.045 0.022 0.271 2.111 o
14 2 0 0.176 0.175 0.013 341.403 o
14 2 1 0.091 0.098 0.016 381.896 o
14 2 2 0.004 -0.012 0.281 1.964 o
14 2 3 0.099 0.090 0.016 377.296 o
14 2 4 0.043 0.043 0.272 2.096 o
14 2 5 0.000 -0.017 0.266 2.194 o
14 3 0 0.011 0.013 0.280 1.978 o
14 3 1 0.001 0.003 0.277 2.022 o
14 3 2 0.016 0.024 0.276 2.036 o
14 3 3 0.032 0.036 0.275 2.050 o
14 3 4 0.156 0.109 0.019 262.722 o
14 3 5 0.016 -0.018 0.260 2.297 o
14 4 0 0.081 0.073 0.014 483.194 o
14 4 1 0.086 0.073 0.020 290.472 o
14 4 2 0.006 -0.011 0.275 2.051 o
14 4 3 0.113 0.110 0.016 355.141 o
14 4 4 0.029 -0.006 0.189 4.369 o
14 5 0 0.000 -0.030 0.278 2.007 o
14 5 1 0.009 -0.022 0.198 3.979 o
14 5 2 0.001 -0.004 0.272 2.097 o
14 5 3 0.023 0.039 0.266 2.193 o
14 6 0 0.171 0.167 0.012 370.205 o
14 6 1 0.031 -0.007 0.193 4.188 o
14 6 2 0.017 -0.004 0.266 2.193 o
15 0 1 0.013 -0.010 0.319 1.531 o
15 0 2 0.000 -0.044 0.316 1.561 o
15 0 3 0.021 0.043 0.303 1.698 o
15 1 0 0.109 0.076 0.277 2.018 o
15 1 1 0.040 0.033 0.192 4.229 o
15 1 2 0.004 0.026 0.265 2.210 o
15 1 3 0.038 0.030 0.188 4.413 o
15 2 0 0.005 0.021 0.272 2.097 o
15 2 1 0.003 -0.001 0.270 2.129 o
15 2 2 0.004 -0.009 0.271 2.113 o
15 3 0 0.059 0.061 0.266 2.191 o
15 3 1 0.041 -0.021 0.272 2.096 o
15 3 2 0.003 0.014 0.257 2.351 o
15 4 0 0.000 0.007 0.186 4.516 o
;
_iucr_refine_instructions_details
;
TITL UREA OLEX2: imported from CIF
CELL 0.71073 5.578 5.578 4.686 90 90 90
ZERR 2 0.0006 0.0006 0.0007 0 0 0
LATT -1
SYMM +Y,-X,-Z
SYMM -X,-Y,+Z
SYMM -Y,+X,-Z
SYMM 0.5+X,0.5-Y,-Z
SYMM 0.5-X,0.5+Y,-Z
SYMM 0.5-Y,0.5-X,+Z
SYMM 0.5+Y,0.5+X,+Z
SFAC C H N O
UNIT 2 8 4 2

SIZE 0.23 0.13 0.09
TEMP -150(2)
CONF
ACTA 
MORE -1
BOND $H
WGHT 0.021821 0.001532
FVAR 3.148581
REM <olex2.extras>
REM <HklSrc "%.\\urea.hkl">
REM </olex2.extras>

C     1     0.00000  0.50000  0.32823  10.25000  0.01466  0.01466  0.00659 =
 0.00000 -0.00000 -0.00010 
O     4     0.00000  0.50000  0.59634  10.25000  0.01945  0.01945  0.00660 =
 0.00000 -0.00000  0.00173 
N     3     0.14486  0.64486  0.17833  10.50000  0.02880  0.02880  0.00941 =
 0.00008  0.00008 -0.01513 
H1    2     0.25486  0.75486  0.28559  10.50000  0.04683  0.04683  0.02413 =
 -0.00393 -0.00393 -0.02441 
H2    2     0.14260  0.64260 -0.03564  10.50000  0.04394  0.04394  0.01891 =
 -0.00263 -0.00263 -0.01479 
HKLF 4

END
Q1 1 0 0.5 0.444444 11 0.05 0.18
Q3 1 0 0.5 -0.138889 11 0.05 0.15
Q4 1 0.35 0.85 -0.138889 11 0.05 0.14
Q2 1 0.1375 0.6375 0.194444 11 0.05 0.17
Q5 1 0.275 0.775 0.277778 11 0.05 0.11

  REM The information below was added by Olex2.
  REM
  REM R1 = 0.0135 for 803 Fo > 4sig(Fo) and 0.0240 for all 1022 data
  REM 27 parameters refined using 0 restraints
  REM Highest difference peak 0.1808, deepest hole -0.2877
  REM Mean Shift 0.0001, Max Shift 0.0007.

  REM +++ Tabular Listing of Refinement Information +++
  REM R1_all = 0.0240
  REM R1_gt = 0.0135
  REM wR_ref = 0.0358
  REM GOOF = 0.7438
  REM Shift_max = 0.0007
  REM Shift_mean = 0.0001
  REM Reflections_all = 1022
  REM Reflections_gt = 803
  REM Parameters = 27
  REM Hole = -0.2877
  REM Peak = 0.1808
  REM Flack = n/a

  
;
_olex2_submission_special_instructions  'No special instructions were received'
