# Supplementary material for: Transferable Hirshfeld atom model for rapid evaluation of aspherical atomic form factors
Source: IUCrJ. 2024 Mar 1;11(Pt 2):249–59. doi: 10.1107/S2052252524001507 (PMC10916294; doi:10.1107/S2052252524001507)
Supplement: Supplementary file 1 [file m-11-00249-sup1.zip › cifs/multipole_expansion_convergence/xylitol/3.cif]

data_tz
_audit_creation_date               2023-11-02
_audit_creation_method
;
Olex2 1.3
(compiled 2020.07.31 svn.rc2a77460 for OlexSys, GUI svn.r6145)
;
_audit_contact_author_address      ?
_audit_contact_author_email        ?
_audit_contact_author_name         ''
_audit_contact_author_phone        ?
_publ_contact_author_id_orcid      ?
_publ_section_references
;
Bourhis, L.J., Dolomanov, O.V., Gildea, R.J., Howard, J.A.K., Puschmann, H.
 (2015). Acta Cryst. A71, 59-75.

Dolomanov, O.V., Bourhis, L.J., Gildea, R.J, Howard, J.A.K. & Puschmann, H.
 (2009), J. Appl. Cryst. 42, 339-341.
;
_chemical_formula_moiety           'C5 H12 O5'
_chemical_formula_sum              'C5 H12 O5'
_chemical_formula_weight           152.148
_chemical_absolute_configuration   unk
loop_
  _atom_type_symbol
  _atom_type_scat_dispersion_real
  _atom_type_scat_dispersion_imag
  _atom_type_scat_Cromer_Mann_a1
  _atom_type_scat_Cromer_Mann_a2
  _atom_type_scat_Cromer_Mann_a3
  _atom_type_scat_Cromer_Mann_a4
  _atom_type_scat_Cromer_Mann_b1
  _atom_type_scat_Cromer_Mann_b2
  _atom_type_scat_Cromer_Mann_b3
  _atom_type_scat_Cromer_Mann_b4
  _atom_type_scat_Cromer_Mann_c
  _atom_type_scat_source
  _atom_type_scat_dispersion_source
 H 0.00000 0.00000 0.49300 0.32291 0.14019 0.04081 10.51090 26.12570 3.14236
 57.79970 0.0030380000826
 'International Tables Volume C Table 6.1.1.4 (pp. 500-502)' custom
 C 0.00330 0.00160 2.31000 1.02000 1.58860 0.86500 20.84390 10.20750 0.56870
 51.65120 0.215599998832
 'International Tables Volume C Table 6.1.1.4 (pp. 500-502)' custom
 O 0.01060 0.00600 3.04850 2.28680 1.54630 0.86700 13.27710 5.70110 0.32390
 32.90890 0.250800013542
 'International Tables Volume C Table 6.1.1.4 (pp. 500-502)' custom

_space_group_crystal_system        'orthorhombic'
_space_group_IT_number             19
_space_group_name_H-M_alt          'P 21 21 21'
_space_group_name_Hall             ' P 2ac 2ab'
loop_
  _space_group_symop_id
  _space_group_symop_operation_xyz
 1 x,y,z
 2 x+1/2,-y+1/2,-z
 3 -x,y+1/2,-z+1/2
 4 -x+1/2,-y,z+1/2

_symmetry_Int_Tables_number        19
_cell_length_a                     8.264(4)
_cell_length_b                     8.901(2)
_cell_length_c                     8.9223(14)
_cell_angle_alpha                  90
_cell_angle_beta                   90
_cell_angle_gamma                  90
_cell_volume                       656.3(4)
_cell_formula_units_Z              4
_cell_measurement_temperature      122.4(5)
_cell_measurement_reflns_used      20
_exptl_absorpt_coefficient_mu      0.139
_exptl_crystal_density_diffrn      1.540
_exptl_crystal_F_000               328.248
_exptl_crystal_size_max            0.37
_exptl_crystal_size_mid            0.32
_exptl_crystal_size_min            0.26
_exptl_crystal_description         prism
_exptl_crystal_colour              colourless
_diffrn_measurement_device_type    'Enraf Nonius CAD4'
_diffrn_reflns_av_R_equivalents    0.0000
_diffrn_reflns_av_unetI/netI       0.0312
_diffrn_reflns_Laue_measured_fraction_full  1.0000
_diffrn_reflns_Laue_measured_fraction_max  0.9998
_diffrn_reflns_limit_h_max         20
_diffrn_reflns_limit_h_min         0
_diffrn_reflns_limit_k_max         21
_diffrn_reflns_limit_k_min         0
_diffrn_reflns_limit_l_max         21
_diffrn_reflns_limit_l_min         -21
_diffrn_reflns_number              9942
_diffrn_reflns_point_group_measured_fraction_full  1.0000
_diffrn_reflns_point_group_measured_fraction_max  0.9998
_diffrn_reflns_theta_full          25.2417
_diffrn_reflns_theta_max           59.94
_diffrn_reflns_theta_min           3.23
_diffrn_ambient_temperature        122.4(5)
_diffrn_measured_fraction_theta_full  1.0000
_diffrn_measured_fraction_theta_max  0.9998
_diffrn_radiation_type             'Mo K\a'
_diffrn_radiation_wavelength       0.71073
_reflns_Friedel_coverage           1.000
_reflns_limit_h_max                20
_reflns_limit_h_min                -20
_reflns_limit_k_max                21
_reflns_limit_k_min                -21
_reflns_limit_l_max                21
_reflns_limit_l_min                -21
_reflns_number_gt                  8775
_reflns_number_total               9942
_reflns_threshold_expression       I>=2u(I)
_computing_molecular_graphics      'Olex2 1.3 (Dolomanov et al., 2009)'
_computing_publication_material    'Olex2 1.3 (Dolomanov et al., 2009)'
_computing_structure_refinement    'olex2.refine 1.3 (Bourhis et al., 2015)'
_computing_data_collection         'Enraf-Nonius Express'
_computing_structure_solution      'SHELXS-97 (Sheldrick, 1990)'
_refine_diff_density_max           0.1635
_refine_diff_density_min           -0.2053
_refine_diff_density_rms           0.0415
_refine_ls_abs_structure_details  
 'Flack, H. D. (1983). Acta Cryst. A39, 876-881.'
_refine_ls_abs_structure_Flack     0.1(2)
_refine_ls_d_res_high              0.4106
_refine_ls_d_res_low               6.3015
_refine_ls_goodness_of_fit_ref     0.6756
_refine_ls_hydrogen_treatment      refall
_refine_ls_matrix_type             full
_refine_ls_number_constraints      0
_refine_ls_number_parameters       199
_refine_ls_number_reflns           9942
_refine_ls_number_restraints       0
_refine_ls_R_factor_all            0.0216
_refine_ls_R_factor_gt             0.0159
_refine_ls_restrained_S_all        0.6756
_refine_ls_shift/su_max            0.0002
_refine_ls_shift/su_mean           0.0000
_refine_ls_structure_factor_coef   Fsqd
_refine_ls_weighting_details      
 'w=1/[\s^2^(Fo^2^)+(0.0000P)^2^] where P=(Fo^2^+2Fc^2^)/3'
_refine_ls_weighting_scheme        calc
_refine_ls_wR_factor_gt            0.0275
_refine_ls_wR_factor_ref           0.0291
_refine_special_details
;
Aspherical atom refinement in Olex2
with DiSCaMB generated form factors
Hirshfeld Atom Refinement using
Orca5 generated wavefunction calculated
with B3LYP using cc-pVTZ basis set
atomic electron densities are aproximated
as multipole expansion with L_max = 3
;
loop_
  _atom_site_label
  _atom_site_type_symbol
  _atom_site_fract_x
  _atom_site_fract_y
  _atom_site_fract_z
  _atom_site_U_iso_or_equiv
  _atom_site_adp_type
  _atom_site_occupancy
  _atom_site_refinement_flags_posn
 O1 O 0.678536(14) 0.228812(14) 0.421634(13) 0.011872(16) Uani 1.000000 .
 O2 O 0.614780(14) 0.436047(14) 0.182500(13) 0.012123(16) Uani 1.000000 .
 O3 O 0.318150(15) 0.431202(13) 0.040154(12) 0.011693(15) Uani 1.000000 .
 O4 O 0.229113(14) 0.129561(14) 0.108491(13) 0.011468(15) Uani 1.000000 .
 O5 O -0.088674(14) 0.205101(15) 0.216075(14) 0.013218(17) Uani 1.000000 .
 C1 C 0.524576(17) 0.293783(18) 0.390607(16) 0.010994(18) Uani 1.000000 .
 C2 C 0.500677(16) 0.322888(16) 0.224430(15) 0.009195(16) Uani 1.000000 .
 C3 C 0.327676(16) 0.375471(16) 0.189867(15) 0.009279(16) Uani 1.000000 .
 C4 C 0.200817(16) 0.251736(16) 0.210092(15) 0.009343(17) Uani 1.000000 .
 C5 C 0.031838(17) 0.314817(17) 0.185565(19) 0.01188(2) Uani 1.000000 .
 H1A H 0.5112(5) 0.4016(5) 0.4514(4) 0.0286(9) Uani 1.000000 .
 H1B H 0.4336(5) 0.2167(5) 0.4321(4) 0.0295(9) Uani 1.000000 .
 H2 H 0.5260(4) 0.2188(4) 0.1621(4) 0.0184(7) Uani 1.000000 .
 H3 H 0.2972(4) 0.4663(4) 0.2672(4) 0.0190(7) Uani 1.000000 .
 H4 H 0.2064(4) 0.2106(4) 0.3248(4) 0.0232(8) Uani 1.000000 .
 H5B H 0.0214(5) 0.3558(5) 0.0716(4) 0.0299(9) Uani 1.000000 .
 H5A H 0.0125(5) 0.4101(4) 0.2623(5) 0.0305(9) Uani 1.000000 .
 H11 H 0.7544(5) 0.2440(6) 0.3391(5) 0.0236(10) Uani 1.000000 .
 H12 H 0.6517(6) 0.4167(5) 0.0824(5) 0.0280(10) Uani 1.000000 .
 H13 H 0.3279(6) 0.5397(5) 0.0455(5) 0.0235(10) Uani 1.000000 .
 H14 H 0.2776(5) 0.0507(4) 0.1667(5) 0.0236(10) Uani 1.000000 .
 H15 H -0.1189(6) 0.1584(5) 0.1237(5) 0.0282(11) Uani 1.000000 .

loop_
  _atom_site_aniso_label
  _atom_site_aniso_U_11
  _atom_site_aniso_U_22
  _atom_site_aniso_U_33
  _atom_site_aniso_U_12
  _atom_site_aniso_U_13
  _atom_site_aniso_U_23
 O1 0.00965(3) 0.01605(4) 0.00992(3) 0.00062(3) -0.00094(3) 0.00053(3)
 O2 0.01070(3) 0.01404(4) 0.01163(4) -0.00289(3) 0.00067(3) -0.00058(3)
 O3 0.01301(4) 0.01259(4) 0.00948(3) 0.00061(3) -0.00054(3) 0.00036(3)
 O4 0.01176(4) 0.01122(3) 0.01143(3) 0.00151(3) -0.00157(3) -0.00162(3)
 O5 0.00918(3) 0.01762(5) 0.01285(4) -0.00148(3) 0.00151(3) -0.00155(3)
 C1 0.00907(4) 0.01539(5) 0.00852(4) 0.00037(4) 0.00021(3) -0.00035(4)
 C2 0.00811(4) 0.01115(4) 0.00832(4) -0.00026(3) -0.00023(3) -0.00101(3)
 C3 0.00843(4) 0.01082(4) 0.00859(4) 0.00023(3) -0.00022(3) -0.00098(3)
 C4 0.00796(4) 0.01155(4) 0.00852(4) 0.00024(3) -0.00029(3) -0.00049(3)
 C5 0.00838(4) 0.01252(5) 0.01475(5) 0.00093(4) -0.00010(4) -0.00149(4)
 H1A 0.034(2) 0.031(2) 0.0204(19) 0.0078(18) -0.0074(17) -0.0072(17)
 H1B 0.0206(18) 0.038(2) 0.030(2) -0.0002(18) 0.0020(17) 0.014(2)
 H2 0.0220(18) 0.0182(17) 0.0150(17) 0.0037(15) 0.0031(14) -0.0043(15)
 H3 0.0243(19) 0.0197(17) 0.0131(16) 0.0049(15) 0.0018(15) -0.0042(14)
 H4 0.028(2) 0.0253(19) 0.0169(18) -0.0012(16) 0.0018(17) -0.0020(16)
 H5B 0.029(2) 0.032(2) 0.028(2) -0.0021(18) -0.0015(17) 0.0132(19)
 H5A 0.0172(18) 0.034(2) 0.041(2) 0.0052(18) -0.0008(17) -0.009(2)
 H11 0.018(2) 0.028(3) 0.024(2) 0.001(2) -0.0067(18) 0.004(2)
 H12 0.036(3) 0.027(2) 0.021(2) -0.006(2) 0.008(2) 0.003(2)
 H13 0.026(3) 0.029(2) 0.015(2) -0.000(2) -0.0015(18) 0.0014(18)
 H14 0.024(2) 0.020(2) 0.027(2) 0.0048(19) -0.0017(19) 0.0029(19)
 H15 0.035(3) 0.027(3) 0.022(2) -0.005(2) 0.002(2) 0.0007(19)

loop_
  _geom_bond_atom_site_label_1
  _geom_bond_atom_site_label_2
  _geom_bond_distance
  _geom_bond_site_symmetry_2
  _geom_bond_publ_flag
 O1 C1 1.4247(6) . ?
 O1 H11 0.976(4) . ?
 O2 C2 1.4296(4) . ?
 O2 H12 0.960(4) . ?
 O3 C3 1.4271(3) . ?
 O3 H13 0.970(4) . ?
 O4 C4 1.4349(3) . ?
 O4 H14 0.960(4) . ?
 O5 C5 1.4212(4) . ?
 O5 H15 0.957(5) . ?
 C1 C2 1.5180(3) . ?
 C1 H1A 1.108(4) . ?
 C1 H1B 1.083(4) . ?
 C2 C3 1.5356(7) . ?
 C2 H2 1.101(3) . ?
 C3 C4 1.5312(4) . ?
 C3 H3 1.092(3) . ?
 C4 C5 1.5209(7) . ?
 C4 H4 1.088(3) . ?
 C5 H5B 1.084(4) . ?
 C5 H5A 1.101(4) . ?

loop_
  _geom_angle_atom_site_label_1
  _geom_angle_atom_site_label_2
  _geom_angle_atom_site_label_3
  _geom_angle
  _geom_angle_site_symmetry_1
  _geom_angle_site_symmetry_3
  _geom_angle_publ_flag
 H11 O1 C1 111.8(3) . . ?
 H12 O2 C2 109.1(3) . . ?
 H13 O3 C3 107.2(2) . . ?
 H14 O4 C4 106.3(3) . . ?
 H15 O5 C5 108.5(3) . . ?
 C2 C1 O1 112.039(11) . . ?
 H1A C1 O1 110.2(2) . . ?
 H1A C1 C2 108.5(2) . . ?
 H1B C1 O1 107.2(2) . . ?
 H1B C1 C2 110.6(2) . . ?
 H1B C1 H1A 108.2(3) . . ?
 C1 C2 O2 106.859(11) . . ?
 C3 C2 O2 110.292(12) . . ?
 C3 C2 C1 111.671(11) . . ?
 H2 C2 O2 109.60(18) . . ?
 H2 C2 C1 108.99(19) . . ?
 H2 C2 C3 109.38(19) . . ?
 C2 C3 O3 110.198(11) . . ?
 C4 C3 O3 108.818(11) . . ?
 C4 C3 C2 113.237(11) . . ?
 H3 C3 O3 108.76(18) . . ?
 H3 C3 C2 108.25(18) . . ?
 H3 C3 C4 107.45(19) . . ?
 C3 C4 O4 111.044(11) . . ?
 C5 C4 O4 109.786(11) . . ?
 C5 C4 C3 110.251(12) . . ?
 H4 C4 O4 109.4(2) . . ?
 H4 C4 C3 108.9(2) . . ?
 H4 C4 C5 107.4(2) . . ?
 C4 C5 O5 111.234(13) . . ?
 H5B C5 O5 110.8(2) . . ?
 H5B C5 C4 109.4(2) . . ?
 H5A C5 O5 108.0(2) . . ?
 H5A C5 C4 109.12(19) . . ?
 H5A C5 H5B 108.2(3) . . ?

loop_
  _geom_torsion_atom_site_label_1
  _geom_torsion_atom_site_label_2
  _geom_torsion_atom_site_label_3
  _geom_torsion_atom_site_label_4
  _geom_torsion
  _geom_torsion_site_symmetry_1
  _geom_torsion_site_symmetry_2
  _geom_torsion_site_symmetry_3
  _geom_torsion_site_symmetry_4
  _geom_torsion_publ_flag
 O1 C1 C2 O2 -65.985(13) . . . . ?
 O1 C1 C2 C3 173.328(12) . . . . ?
 O2 C2 C3 O3 49.368(12) . . . . ?
 O2 C2 C3 C4 171.509(11) . . . . ?
 O3 C3 C2 C1 168.031(11) . . . . ?
 O3 C3 C4 O4 60.521(12) . . . . ?
 O3 C3 C4 C5 -61.385(12) . . . . ?
 O4 C4 C3 C2 -62.386(12) . . . . ?
 O4 C4 C5 O5 62.266(13) . . . . ?
 O5 C5 C4 C3 -175.086(11) . . . . ?
 C1 C2 C3 C4 -69.828(12) . . . . ?
 C2 C3 C4 C5 175.707(12) . . . . ?

loop_
  _diffrn_refln_index_h
  _diffrn_refln_index_k
  _diffrn_refln_index_l
  _diffrn_refln_intensity_net
  _diffrn_refln_intensity_u
 0 0 2 4713.47 80.22
 0 0 4 0.79 0.23
 0 0 6 244.55 4.61
 0 0 8 836.03 15.31
 0 0 10 750.18 13.79
 0 0 12 199.47 4.26
 0 0 14 55.94 1.82
 0 0 16 6.07 0.9
 0 0 18 11.22 1.08
 0 0 20 7.48 1.01
 0 1 1 511.68 9.36
 0 1 2 884.17 16.28
 0 1 3 4849.21 87.56
 0 1 4 419.68 7.69
 0 1 5 5157.19 94.28
 0 1 6 1833.44 33.07
 0 1 7 463.73 8.52
 0 1 8 219.75 4.28
 0 1 9 190.17 3.83
 0 1 10 86.2 2.08
 0 1 11 62.67 1.73
 0 1 12 21.92 1.02
 0 1 13 85.85 2.3
 0 1 14 17.8 1.05
 0 1 15 1.2 0.69
 0 1 16 0.94 0.77
 0 1 17 0.63 0.78
 0 1 18 6.59 0.97
 0 1 19 6.62 0.96
 0 1 20 54.91 1.98
 0 1 21 0.63 0.78
 0 2 0 7469.63 133.29
 0 2 1 2317.9 41.56
 0 2 2 2063.34 36.63
 0 2 3 779.13 14.27
 0 2 4 24.1 0.64
 0 2 5 53.66 1.2
 0 2 6 790.71 14.48
 0 2 7 1293.73 23.18
 0 2 8 4.07 0.42
 0 2 9 31.96 1.01
 0 2 10 347.6 6.74
 0 2 11 12.87 0.78
 0 2 12 9.79 0.77
 0 2 13 7.3 0.76
 0 2 14 165.01 3.83
 0 2 15 77.61 2.3
 0 2 16 29.81 1.46
 0 2 17 6.78 0.97
 0 2 18 12.73 1.12
 0 2 19 6.24 0.96
 0 2 20 5.62 0.94
 0 2 21 19.38 1.2
 0 3 1 6231.69 106.46
 0 3 2 250.73 4.6
 0 3 3 0.71 0.23
 0 3 4 359.55 6.59
 0 3 5 853.77 15.66
 0 3 6 293.89 5.51
 0 3 7 3.42 0.39
 0 3 8 2.67 0.41
 0 3 9 177.28 3.63
 0 3 10 125.28 2.82
 0 3 11 184.07 3.94
 0 3 12 24.94 1.1
 0 3 13 144.87 3.4
 0 3 14 1.71 0.7
 0 3 15 30.47 1.39
 0 3 16 32.59 1.52
 0 3 17 23.07 1.35
 0 3 18 25.37 1.41
 0 3 19 29.78 1.53
 0 3 20 23.58 1.34
 0 3 21 12.25 1.03
 0 4 0 24.48 0.63
 0 4 1 624.11 11.41
 0 4 2 30.01 0.74
 0 4 3 116.07 2.28
 0 4 4 129.46 2.55
 0 4 5 341.18 6.32
 0 4 6 96.89 2.06
 0 4 7 329.09 6.21
 0 4 8 37.25 1.09
 0 4 9 1.07 0.45
 0 4 10 1.34 0.51
 0 4 11 7.71 0.7
 0 4 12 1.08 0.59
 0 4 13 1.07 0.65
 0 4 14 167.91 3.92
 0 4 15 -0.17 0.71
 0 4 16 24.94 1.37
 0 4 17 0.04 0.81
 0 4 18 0.81 0.83
 0 4 19 13.39 1.17
 0 4 20 3.76 0.87
 0 4 21 11.26 1
 0 5 1 102.55 2.05
 0 5 2 2.94 0.29
 0 5 3 40.79 0.99
 0 5 4 141.12 2.8
 0 5 5 880.73 16.12
 0 5 6 94.78 2.06
 0 5 7 11.47 0.59
 0 5 8 16.32 0.73
 0 5 9 87.9 2.13
 0 5 10 40.86 1.33
 0 5 11 66.8 1.88
 0 5 12 29.52 1.24
 0 5 13 31.42 1.34
 0 5 14 26.81 1.29
 0 5 15 0.38 0.74
 0 5 16 6.61 0.96
 0 5 17 12.23 1.11
 0 5 18 10.98 1.08
 0 5 19 5.14 0.95
 0 5 20 0.16 0.79
 0 5 21 -0.4 0.76
 0 6 0 734.82 13.43
 0 6 1 39.76 0.99
 0 6 2 206.9 3.95
 0 6 3 368.82 6.83
 0 6 4 2.11 0.35
 0 6 5 110.91 2.34
 0 6 6 2.35 0.41
 0 6 7 34.42 1.06
 0 6 8 158.36 3.37
 0 6 9 46.86 1.42
 0 6 10 1.31 0.55
 0 6 11 79.78 2.15
 0 6 12 8.11 0.81
 0 6 13 61.68 1.95
 0 6 14 0.23 0.69
 0 6 15 120.38 3.16
 0 6 16 0.18 0.8
 0 6 17 45.07 1.81
 0 6 18 17.93 1.23
 0 6 19 1.46 0.86
 0 6 20 1.39 0.8
 0 7 1 12.21 0.54
 0 7 2 362.21 6.73
 0 7 3 0.58 0.34
 0 7 4 308.5 5.84
 0 7 5 56.86 1.43
 0 7 6 19.78 0.78
 0 7 7 48.19 1.38
 0 7 8 79.36 2
 0 7 9 39.73 1.33
 0 7 10 68.35 1.92
 0 7 11 4.91 0.71
 0 7 12 15.01 0.99
 0 7 13 81.83 2.36
 0 7 14 -0.16 0.7
 0 7 15 6.94 0.96
 0 7 16 4.56 0.92
 0 7 17 3.61 0.91
 0 7 18 0.6 0.84
 0 7 19 22.03 1.3
 0 7 20 17.66 1.15
 0 8 0 187.53 3.69
 0 8 1 76.36 1.75
 0 8 2 54.83 1.37
 0 8 3 90.22 2.02
 0 8 4 177.34 3.58
 0 8 5 58.13 1.5
 0 8 6 78.96 1.95
 0 8 7 0.53 0.49
 0 8 8 17.15 0.88
 0 8 9 33.53 1.25
 0 8 10 68.05 1.95
 0 8 11 28.61 1.25
 0 8 12 4.18 0.76
 0 8 13 21.64 1.2
 0 8 14 31.71 1.51
 0 8 15 60.98 2.11
 0 8 16 3.04 0.89
 0 8 17 3.92 0.91
 0 8 18 6 0.98
 0 8 19 3.9 0.88
 0 8 20 6.68 0.94
 0 9 1 2.59 0.44
 0 9 2 142.5 2.99
 0 9 3 22.9 0.86
 0 9 4 66.63 1.71
 0 9 5 197.8 4.08
 0 9 6 39.72 1.29
 0 9 7 22.51 0.99
 0 9 8 0.77 0.57
 0 9 9 101.79 2.57
 0 9 10 119.03 2.94
 0 9 11 25.59 1.23
 0 9 12 10.75 0.94
 0 9 13 31.5 1.49
 0 9 14 0.52 0.8
 0 9 15 2.73 0.88
 0 9 16 78.38 2.44
 0 9 17 0.37 0.83
 0 9 18 2.87 0.88
 0 9 19 22.13 1.25
 0 10 0 3.6 0.54
 0 10 1 352.13 6.76
 0 10 2 11.48 0.7
 0 10 3 75.7 1.92
 0 10 4 2.16 0.53
 0 10 5 94.75 2.32
 0 10 6 4.93 0.64
 0 10 7 1.06 0.57
 0 10 8 35.42 1.34
 0 10 9 2.85 0.68
 0 10 10 2 0.7
 0 10 11 1.7 0.72
 0 10 12 0.53 0.71
 0 10 13 1.11 0.8
 0 10 14 0.31 0.81
 0 10 15 0.33 0.82
 0 10 16 0.62 0.83
 0 10 17 14.93 1.18
 0 10 18 4.16 0.88
 0 10 19 2.57 0.8
 0 11 1 66.21 1.79
 0 11 2 8.7 0.69
 0 11 3 2.53 0.58
 0 11 4 13.4 0.83
 0 11 5 5.74 0.68
 0 11 6 6.14 0.71
 0 11 7 1.07 0.63
 0 11 8 11.78 0.9
 0 11 9 3.08 0.73
 0 11 10 76 2.25
 0 11 11 7.94 0.9
 0 11 12 1.85 0.83
 0 11 13 16.43 1.21
 0 11 14 1.45 0.84
 0 11 15 11.74 1.11
 0 11 16 30.99 1.55
 0 11 17 0.34 0.8
 0 11 18 1.86 0.8
 0 12 0 45.97 1.48
 0 12 1 14.6 0.87
 0 12 2 0.38 0.56
 0 12 3 2.96 0.64
 0 12 4 126.7 3.01
 0 12 5 0.1 0.6
 0 12 6 5.03 0.74
 0 12 7 76.6 2.19
 0 12 8 10.04 0.9
 0 12 9 29.58 1.36
 0 12 10 59.5 1.99
 0 12 11 3.94 0.89
 0 12 12 0.69 0.8
 0 12 13 0.65 0.84
 0 12 14 27.64 1.45
 0 12 15 11.83 1.15
 0 12 16 8.44 1.02
 0 12 17 2.3 0.82
 0 12 18 1.74 0.79
 0 13 1 19.21 1.03
 0 13 2 40.64 1.46
 0 13 3 0.04 0.62
 0 13 4 107.43 2.74
 0 13 5 0.71 0.65
 0 13 6 0.14 0.65
 0 13 7 4.09 0.79
 0 13 8 3.12 0.79
 0 13 9 25.57 1.37
 0 13 10 5.48 0.94
 0 13 11 9.95 1.06
 0 13 12 1.44 0.84
 0 13 13 31 1.53
 0 13 14 1.15 0.87
 0 13 15 0.9 0.84
 0 13 16 0.72 0.81
 0 13 17 -0.25 0.75
 0 14 0 17.59 1.06
 0 14 1 18.53 1.08
 0 14 2 95.77 2.56
 0 14 3 3.39 0.76
 0 14 4 27.36 1.3
 0 14 5 0.59 0.7
 0 14 6 1.77 0.74
 0 14 7 64.49 2.14
 0 14 8 -0.36 0.79
 0 14 9 34.07 1.58
 0 14 10 0.31 0.83
 0 14 11 5.91 0.97
 0 14 12 -0.11 0.81
 0 14 13 6.5 1.02
 0 14 14 31.03 1.53
 0 14 15 7.04 0.97
 0 14 16 0.05 0.74
 0 15 1 33.9 1.45
 0 15 2 13.93 1.04
 0 15 3 102.01 2.76
 0 15 4 17.3 1.13
 0 15 5 24.47 1.34
 0 15 6 43.24 1.74
 0 15 7 31.89 1.54
 0 15 8 123.99 3.26
 0 15 9 10.28 1.1
 0 15 10 19.96 1.3
 0 15 11 7.69 1.01
 0 15 12 7.58 1.03
 0 15 13 3.46 0.92
 0 15 14 13.69 1.12
 0 15 15 -0.45 0.75
 0 16 0 251.51 5.57
 0 16 1 12.54 1.11
 0 16 2 51.04 1.9
 0 16 3 59.13 2.06
 0 16 4 3.6 0.89
 0 16 5 0.01 0.79
 0 16 6 19.96 1.29
 0 16 7 1.36 0.87
 0 16 8 28.73 1.5
 0 16 9 0.42 0.83
 0 16 10 16.77 1.22
 0 16 11 2.03 0.89
 0 16 12 16.79 1.22
 0 16 13 2.76 0.86
 0 16 14 18.96 1.18
 0 17 1 70.43 2.3
 0 17 2 69.53 2.29
 0 17 3 27.47 1.47
 0 17 4 25.17 1.41
 0 17 5 9.19 1.07
 0 17 6 58.82 2.08
 0 17 7 26.5 1.45
 0 17 8 13.9 1.15
 0 17 9 1.55 0.88
 0 17 10 0.26 0.82
 0 17 11 2.18 0.86
 0 17 12 1.61 0.82
 0 17 13 15.58 1.09
 0 18 0 3.27 0.9
 0 18 1 40.44 1.73
 0 18 2 3.46 0.92
 0 18 3 60.09 2.11
 0 18 4 0.07 0.84
 0 18 5 5.5 0.97
 0 18 6 -0.16 0.84
 0 18 7 80.11 2.52
 0 18 8 1.65 0.88
 0 18 9 2.04 0.86
 0 18 10 4.39 0.9
 0 18 11 1.36 0.79
 0 18 12 6.01 0.91
 0 19 1 6.64 0.98
 0 19 2 5.7 1.01
 0 19 3 2 0.89
 0 19 4 9.98 1.1
 0 19 5 2.66 0.91
 0 19 6 27.83 1.46
 0 19 7 1.53 0.86
 0 19 8 1.56 0.83
 0 19 9 2.63 0.83
 0 19 10 0.24 0.74
 0 20 0 22.87 1.37
 0 20 1 0.43 0.84
 0 20 2 1.74 0.85
 0 20 3 15.92 1.19
 0 20 4 0.84 0.82
 0 20 5 -0.09 0.79
 0 20 6 0.12 0.78
 0 20 7 -0.13 0.75
 0 20 8 1 0.8
 0 21 1 0.5 0.77
 0 21 2 -0.12 0.76
 0 21 3 1.52 0.79
 0 21 4 -0.06 0.74
 0 21 5 3.11 0.86
 1 0 1 644.46 11.87
 1 0 2 5224.21 93.9
 1 0 3 1784.52 32.64
 1 0 4 2186.72 39.97
 1 0 5 41.12 0.97
 1 0 6 62.4 1.39
 1 0 7 3.75 0.37
 1 0 8 69.71 1.62
 1 0 9 1.18 0.4
 1 0 10 5.22 0.55
 1 0 11 0.84 0.51
 1 0 12 56.51 1.68
 1 0 13 34.29 1.33
 1 0 14 18.59 1.06
 1 0 15 23.7 1.22
 1 0 16 -0.34 0.72
 1 0 17 0.83 0.81
 1 0 18 16.85 1.22
 1 0 19 0.06 0.82
 1 0 20 0.6 0.82
 1 0 21 6.48 0.89
 1 1 -21 8.55 0.97
 1 1 -20 14.75 1.15
 1 1 -19 9.37 1.04
 1 1 -18 15.07 1.19
 1 1 -17 13.02 1.12
 1 1 -16 6.48 0.91
 1 1 -15 41.07 1.58
 1 1 -14 7.08 0.81
 1 1 -13 4.54 0.7
 1 1 -12 66.36 1.86
 1 1 -11 195.04 4.1
 1 1 -10 66.01 1.72
 1 1 -9 8.31 0.55
 1 1 -8 286.37 5.45
 1 1 -7 127.25 2.58
 1 1 -6 3.76 0.33
 1 1 -5 509.9 9.3
 1 1 -4 1205.84 22.07
 1 1 -3 374.91 6.83
 1 1 -2 2297.6 41.3
 1 1 -1 870.75 15.88
 1 1 0 143.76 2.61
 1 1 1 897.91 16.37
 1 1 2 2298.58 41.73
 1 1 3 376.49 6.87
 1 1 4 1180.56 21.69
 1 1 5 515.17 9.41
 1 1 6 3.81 0.33
 1 1 7 128.2 2.6
 1 1 8 293.63 5.58
 1 1 9 8.36 0.55
 1 1 10 64.13 1.69
 1 1 11 196.94 4.14
 1 1 12 64.53 1.84
 1 1 13 4.85 0.71
 1 1 14 6.64 0.8
 1 1 15 40.54 1.57
 1 1 16 6.07 0.91
 1 1 17 12.78 1.11
 1 1 18 15.89 1.19
 1 1 19 8.61 1.02
 1 1 20 13.55 1.14
 1 1 21 9.16 0.97
 1 2 -21 6.01 0.89
 1 2 -20 3.05 0.87
 1 2 -19 5.37 0.98
 1 2 -18 20.01 1.28
 1 2 -17 10.93 1.07
 1 2 -16 39.43 1.65
 1 2 -15 6.9 0.86
 1 2 -14 4.86 0.76
 1 2 -13 18.88 1.02
 1 2 -12 55.9 1.68
 1 2 -11 59.6 1.68
 1 2 -10 148.21 3.2
 1 2 -9 81.14 1.9
 1 2 -8 214.48 4.19
 1 2 -7 606.01 11.06
 1 2 -6 7.53 0.42
 1 2 -5 1084.72 19.78
 1 2 -4 161.39 3.05
 1 2 -3 1434.62 26.38
 1 2 -2 1366.19 25.07
 1 2 -1 802.41 14.68
 1 2 0 3948.11 67.6
 1 2 1 812.28 14.94
 1 2 2 1352.21 24.94
 1 2 3 1404.95 26
 1 2 4 157.23 3
 1 2 5 1071.75 19.7
 1 2 6 7.6 0.42
 1 2 7 606.32 11.12
 1 2 8 213.37 4.19
 1 2 9 81.24 1.91
 1 2 10 149.02 3.22
 1 2 11 58.57 1.66
 1 2 12 55.35 1.67
 1 2 13 16.87 0.98
 1 2 14 4.4 0.76
 1 2 15 6.24 0.85
 1 2 16 39.27 1.66
 1 2 17 11.7 1.09
 1 2 18 20.92 1.31
 1 2 19 6.84 1.02
 1 2 20 2.63 0.87
 1 2 21 5.24 0.87
 1 3 -21 5.4 0.87
 1 3 -20 4.23 0.89
 1 3 -19 4.18 0.94
 1 3 -18 14.76 1.18
 1 3 -17 6.84 0.98
 1 3 -16 7.87 0.97
 1 3 -15 4.87 0.82
 1 3 -14 37.61 1.48
 1 3 -13 126.11 3.05
 1 3 -12 66.73 1.9
 1 3 -11 133.73 3.03
 1 3 -10 16.88 0.82
 1 3 -9 130.04 2.78
 1 3 -8 266.85 5.14
 1 3 -7 219.52 4.23
 1 3 -6 498.2 9.06
 1 3 -5 532.24 9.68
 1 3 -4 359.2 6.54
 1 3 -3 2299.92 41.79
 1 3 -2 3035.42 54.49
 1 3 -1 448.98 8.21
 1 3 0 112.14 2.13
 1 3 1 457.1 8.35
 1 3 2 2980.65 53.91
 1 3 3 2287.96 41.81
 1 3 4 359.89 6.6
 1 3 5 537.21 9.85
 1 3 6 506 9.26
 1 3 7 222.94 4.32
 1 3 8 266.96 5.17
 1 3 9 130.15 2.8
 1 3 10 17.41 0.83
 1 3 11 136.09 3.09
 1 3 12 70.38 1.97
 1 3 13 126.71 3.07
 1 3 14 37.02 1.46
 1 3 15 5.24 0.82
 1 3 16 7.57 0.98
 1 3 17 6.82 0.97
 1 3 18 14.39 1.16
 1 3 19 4.74 0.95
 1 3 20 4.86 0.92
 1 3 21 5.46 0.87
 1 4 -21 0.37 0.75
 1 4 -20 1.53 0.81
 1 4 -19 1.18 0.85
 1 4 -18 57.06 2.04
 1 4 -17 8.93 1.03
 1 4 -16 116.7 3.11
 1 4 -15 8.16 0.91
 1 4 -14 77.13 2.25
 1 4 -13 22.13 1.13
 1 4 -12 155.24 3.52
 1 4 -11 50.89 1.56
 1 4 -10 25.82 1.02
 1 4 -9 32.51 1.09
 1 4 -8 435.8 8.12
 1 4 -7 88.35 1.96
 1 4 -6 522.71 9.52
 1 4 -5 360.94 6.65
 1 4 -4 135.58 2.66
 1 4 -3 2159.57 39.61
 1 4 -2 479.55 8.74
 1 4 -1 312.1 5.69
 1 4 0 19.87 0.55
 1 4 1 308.43 5.64
 1 4 2 469.52 8.64
 1 4 3 2090.92 38.71
 1 4 4 135.08 2.67
 1 4 5 354.87 6.6
 1 4 6 518.25 9.57
 1 4 7 86.55 1.94
 1 4 8 431.07 8.11
 1 4 9 30.56 1.05
 1 4 10 26.57 1.04
 1 4 11 51.92 1.58
 1 4 12 158.27 3.59
 1 4 13 21.91 1.12
 1 4 14 77.41 2.26
 1 4 15 9.17 0.93
 1 4 16 113.38 3.05
 1 4 17 9.75 1.04
 1 4 18 58.57 2.07
 1 4 19 0.59 0.85
 1 4 20 2.06 0.82
 1 4 21 1.19 0.76
 1 5 -21 6.91 0.93
 1 5 -20 8.23 0.98
 1 5 -19 4.49 0.93
 1 5 -18 4.73 0.93
 1 5 -17 43.93 1.79
 1 5 -16 12.01 1.1
 1 5 -15 17.35 1.17
 1 5 -14 25.54 1.26
 1 5 -13 301.79 6.23
 1 5 -12 56.46 1.76
 1 5 -11 171.14 3.76
 1 5 -10 81.31 2.07
 1 5 -9 273.37 5.4
 1 5 -8 200.32 4.02
 1 5 -7 189.43 3.77
 1 5 -6 114.98 2.41
 1 5 -5 212.69 4.08
 1 5 -4 110.59 2.26
 1 5 -3 377.26 6.93
 1 5 -2 116.39 2.31
 1 5 -1 509.64 9.3
 1 5 0 523.41 9.57
 1 5 1 507.07 9.27
 1 5 2 115 2.29
 1 5 3 378.64 6.96
 1 5 4 112.17 2.3
 1 5 5 212.69 4.11
 1 5 6 116.63 2.46
 1 5 7 188.97 3.79
 1 5 8 198.12 4
 1 5 9 272.93 5.44
 1 5 10 81.21 2.08
 1 5 11 172.14 3.79
 1 5 12 56.66 1.77
 1 5 13 300.89 6.27
 1 5 14 26.97 1.29
 1 5 15 17.05 1.17
 1 5 16 11.86 1.11
 1 5 17 44.56 1.81
 1 5 18 4.81 0.94
 1 5 19 3.49 0.91
 1 5 20 8.29 0.99
 1 5 21 6.41 0.92
 1 6 -20 0.87 0.77
 1 6 -19 47.05 1.84
 1 6 -18 47.54 1.84
 1 6 -17 15.63 1.21
 1 6 -16 29.89 1.5
 1 6 -15 69.35 2.24
 1 6 -14 -0.03 0.69
 1 6 -13 48.37 1.69
 1 6 -12 60.96 1.87
 1 6 -11 96.39 2.45
 1 6 -10 32.19 1.2
 1 6 -9 175.25 3.73
 1 6 -8 60.33 1.61
 1 6 -7 177.09 3.59
 1 6 -6 193.15 3.83
 1 6 -5 97.96 2.11
 1 6 -4 208.63 4.03
 1 6 -3 195.05 3.76
 1 6 -2 207.55 3.96
 1 6 -1 125.29 2.5
 1 6 0 324.97 6.02
 1 6 1 121.41 2.44
 1 6 2 206.44 3.96
 1 6 3 197.65 3.82
 1 6 4 203.29 3.96
 1 6 5 96.37 2.1
 1 6 6 191.94 3.84
 1 6 7 177.85 3.64
 1 6 8 60.97 1.63
 1 6 9 173.29 3.72
 1 6 10 32.41 1.21
 1 6 11 96.3 2.46
 1 6 12 61.45 1.89
 1 6 13 46.58 1.65
 1 6 14 -0.31 0.69
 1 6 15 68.95 2.23
 1 6 16 29.76 1.49
 1 6 17 15.7 1.2
 1 6 18 48.2 1.84
 1 6 19 46.62 1.84
 1 6 20 0.7 0.79
 1 7 -20 0.28 0.75
 1 7 -19 3.1 0.89
 1 7 -18 2.36 0.9
 1 7 -17 7.77 1.02
 1 7 -16 42.92 1.76
 1 7 -15 3.56 0.89
 1 7 -14 19.98 1.23
 1 7 -13 19.1 1.12
 1 7 -12 82.18 2.3
 1 7 -11 126.8 3.04
 1 7 -10 29.48 1.19
 1 7 -9 49.01 1.5
 1 7 -8 36.63 1.22
 1 7 -7 63.35 1.66
 1 7 -6 289.32 5.57
 1 7 -5 137.56 2.86
 1 7 -4 31.02 0.94
 1 7 -3 85.04 1.88
 1 7 -2 346.13 6.47
 1 7 -1 280.25 5.28
 1 7 0 489.61 8.96
 1 7 1 277.86 5.26
 1 7 2 344.24 6.45
 1 7 3 84.14 1.87
 1 7 4 31.63 0.95
 1 7 5 138.04 2.88
 1 7 6 289.02 5.59
 1 7 7 63.74 1.68
 1 7 8 35.98 1.21
 1 7 9 48.72 1.5
 1 7 10 29.6 1.19
 1 7 11 123.59 3.01
 1 7 12 80.34 2.27
 1 7 13 19.62 1.13
 1 7 14 20.29 1.23
 1 7 15 2.76 0.87
 1 7 16 40.35 1.72
 1 7 17 7 0.99
 1 7 18 2.96 0.9
 1 7 19 4.22 0.92
 1 7 20 0.99 0.77
 1 8 -20 6.61 0.93
 1 8 -19 9.61 1.02
 1 8 -18 6.69 0.99
 1 8 -17 23.95 1.37
 1 8 -16 8.05 1
 1 8 -15 6.93 0.98
 1 8 -14 16.36 1.17
 1 8 -13 19.41 1.15
 1 8 -12 55.01 1.82
 1 8 -11 24.92 1.18
 1 8 -10 20.61 1.05
 1 8 -9 48.19 1.53
 1 8 -8 292.18 5.82
 1 8 -7 23.2 0.96
 1 8 -6 6.55 0.59
 1 8 -5 53.67 1.43
 1 8 -4 273.36 5.28
 1 8 -3 13.53 0.64
 1 8 -2 424.36 7.9
 1 8 -1 16.16 0.66
 1 8 0 36.41 1.03
 1 8 1 16.94 0.68
 1 8 2 423.24 7.9
 1 8 3 13.18 0.63
 1 8 4 274.74 5.32
 1 8 5 52.67 1.41
 1 8 6 6.06 0.58
 1 8 7 21.87 0.94
 1 8 8 287.7 5.8
 1 8 9 47.04 1.52
 1 8 10 21.39 1.07
 1 8 11 23.86 1.16
 1 8 12 53.61 1.81
 1 8 13 20.38 1.17
 1 8 14 16.79 1.18
 1 8 15 6.7 0.97
 1 8 16 6.22 0.98
 1 8 17 22.96 1.35
 1 8 18 8.48 1.02
 1 8 19 10.44 1.02
 1 8 20 6.34 0.92
 1 9 -19 2.73 0.82
 1 9 -18 11.41 1.09
 1 9 -17 7.08 1.03
 1 9 -16 7.66 1.03
 1 9 -15 20.73 1.31
 1 9 -14 24.76 1.38
 1 9 -13 3.45 0.84
 1 9 -12 56.86 1.89
 1 9 -11 104.49 2.73
 1 9 -10 30.67 1.29
 1 9 -9 86.82 2.3
 1 9 -8 105.74 2.58
 1 9 -7 30.88 1.16
 1 9 -6 6.82 0.64
 1 9 -5 30.9 1.09
 1 9 -4 42.59 1.28
 1 9 -3 60.47 1.55
 1 9 -2 122.93 2.65
 1 9 -1 271.98 5.26
 1 9 0 49.39 1.32
 1 9 1 275.99 5.35
 1 9 2 122.72 2.66
 1 9 3 60.84 1.57
 1 9 4 43.14 1.29
 1 9 5 29.78 1.07
 1 9 6 6.07 0.62
 1 9 7 30.41 1.15
 1 9 8 108.53 2.64
 1 9 9 84.74 2.27
 1 9 10 32.1 1.32
 1 9 11 105.84 2.77
 1 9 12 58.91 1.94
 1 9 13 4.28 0.85
 1 9 14 25.2 1.38
 1 9 15 19.94 1.28
 1 9 16 8.81 1.03
 1 9 17 6.92 1.03
 1 9 18 11 1.07
 1 9 19 3.38 0.84
 1 10 -19 2.23 0.78
 1 10 -18 15.34 1.14
 1 10 -17 2.72 0.9
 1 10 -16 12.62 1.12
 1 10 -15 17.59 1.24
 1 10 -14 8.52 1.02
 1 10 -13 0.46 0.79
 1 10 -12 6.52 0.91
 1 10 -11 16.15 1.06
 1 10 -10 53.05 1.77
 1 10 -9 15.02 0.97
 1 10 -8 41.79 1.46
 1 10 -7 83.16 2.19
 1 10 -6 74.87 2
 1 10 -5 242.92 4.96
 1 10 -4 38.31 1.26
 1 10 -3 153.82 3.32
 1 10 -2 25.91 0.99
 1 10 -1 208.51 4.26
 1 10 0 17.62 0.82
 1 10 1 209.15 4.27
 1 10 2 26.87 1.01
 1 10 3 153.86 3.33
 1 10 4 37.55 1.25
 1 10 5 239.78 4.91
 1 10 6 75.1 2.01
 1 10 7 85.34 2.24
 1 10 8 43.6 1.5
 1 10 9 13.61 0.94
 1 10 10 52.89 1.77
 1 10 11 16.26 1.07
 1 10 12 7.54 0.93
 1 10 13 1.2 0.82
 1 10 14 8.42 1.01
 1 10 15 18.18 1.25
 1 10 16 12.43 1.11
 1 10 17 2.6 0.9
 1 10 18 14.03 1.12
 1 10 19 1.54 0.77
 1 11 -18 12.55 1.06
 1 11 -17 23.91 1.36
 1 11 -16 16.13 1.23
 1 11 -15 28.37 1.48
 1 11 -14 22.52 1.35
 1 11 -13 54.25 1.99
 1 11 -12 9.64 1.02
 1 11 -11 75.92 2.29
 1 11 -10 16.36 1.08
 1 11 -9 63.66 1.98
 1 11 -8 56.82 1.8
 1 11 -7 1.36 0.64
 1 11 -6 12.89 0.86
 1 11 -5 113.51 2.73
 1 11 -4 19.24 0.95
 1 11 -3 24.46 1.04
 1 11 -2 100.63 2.43
 1 11 -1 18.32 0.89
 1 11 0 0.85 0.51
 1 11 1 17.86 0.89
 1 11 2 100.1 2.42
 1 11 3 25.55 1.06
 1 11 4 19.79 0.96
 1 11 5 115.17 2.77
 1 11 6 12.43 0.86
 1 11 7 1.69 0.64
 1 11 8 57.15 1.81
 1 11 9 66.62 2.04
 1 11 10 16.28 1.07
 1 11 11 76.43 2.31
 1 11 12 10.83 1.06
 1 11 13 52.5 1.95
 1 11 14 23.18 1.37
 1 11 15 28.46 1.47
 1 11 16 14.83 1.21
 1 11 17 24.21 1.35
 1 11 18 11.44 1.03
 1 12 -18 10.35 1
 1 12 -17 4.65 0.89
 1 12 -16 15.84 1.2
 1 12 -15 16.28 1.25
 1 12 -14 32.77 1.57
 1 12 -13 17.9 1.26
 1 12 -12 39.77 1.7
 1 12 -11 54.96 1.97
 1 12 -10 16.25 1.14
 1 12 -9 5.62 0.84
 1 12 -8 41.69 1.57
 1 12 -7 9.9 0.88
 1 12 -6 160.14 3.68
 1 12 -5 43.29 1.5
 1 12 -4 5.81 0.72
 1 12 -3 85.22 2.24
 1 12 -2 24.07 1.08
 1 12 -1 8.88 0.75
 1 12 0 7.99 0.73
 1 12 1 9.11 0.76
 1 12 2 23.8 1.07
 1 12 3 84.95 2.24
 1 12 4 5.27 0.7
 1 12 5 42.11 1.49
 1 12 6 167.8 3.83
 1 12 7 9.77 0.88
 1 12 8 42.04 1.58
 1 12 9 7.51 0.87
 1 12 10 14.76 1.13
 1 12 11 53.1 1.94
 1 12 12 39.38 1.7
 1 12 13 17.8 1.24
 1 12 14 31.81 1.54
 1 12 15 13.96 1.2
 1 12 16 15.88 1.2
 1 12 17 5.33 0.9
 1 12 18 9.12 0.99
 1 13 -17 -0.98 0.74
 1 13 -16 5.15 0.92
 1 13 -15 14.8 1.2
 1 13 -14 9.72 1.1
 1 13 -13 14.88 1.18
 1 13 -12 17.44 1.25
 1 13 -11 12.35 1.12
 1 13 -10 63.14 2.13
 1 13 -9 23.36 1.33
 1 13 -8 68.87 2.15
 1 13 -7 4.9 0.8
 1 13 -6 47.95 1.69
 1 13 -5 1.77 0.7
 1 13 -4 15.92 1
 1 13 -3 74.4 2.12
 1 13 -2 80.59 2.22
 1 13 -1 28.54 1.22
 1 13 0 15.98 0.96
 1 13 1 28.33 1.21
 1 13 2 82.87 2.26
 1 13 3 75.61 2.14
 1 13 4 15.97 0.99
 1 13 5 0.78 0.68
 1 13 6 48.14 1.69
 1 13 7 3.21 0.77
 1 13 8 66.62 2.11
 1 13 9 24.84 1.35
 1 13 10 64.23 2.15
 1 13 11 12.67 1.11
 1 13 12 15.85 1.2
 1 13 13 15.35 1.19
 1 13 14 10.37 1.1
 1 13 15 14.86 1.18
 1 13 16 6.26 0.94
 1 13 17 0.68 0.76
 1 14 -16 5.33 0.88
 1 14 -15 21.87 1.3
 1 14 -14 0.74 0.85
 1 14 -13 12.79 1.17
 1 14 -12 0.77 0.83
 1 14 -11 1.56 0.87
 1 14 -10 6.69 0.99
 1 14 -9 16.44 1.21
 1 14 -8 12.01 1.08
 1 14 -7 46.23 1.78
 1 14 -6 12.7 1.01
 1 14 -5 30.37 1.37
 1 14 -4 120.4 3.05
 1 14 -3 31.58 1.37
 1 14 -2 1.06 0.69
 1 14 -1 6.03 0.79
 1 14 0 59.4 1.88
 1 14 1 6.48 0.8
 1 14 2 1.59 0.69
 1 14 3 31.99 1.37
 1 14 4 121.83 3.09
 1 14 5 28.09 1.33
 1 14 6 13.77 1.03
 1 14 7 44.57 1.75
 1 14 8 12.76 1.1
 1 14 9 17.12 1.22
 1 14 10 7.17 1
 1 14 11 2.19 0.86
 1 14 12 0.38 0.83
 1 14 13 13.7 1.19
 1 14 14 0.4 0.85
 1 14 15 22.54 1.32
 1 14 16 5.93 0.89
 1 15 -15 1.46 0.77
 1 15 -14 2.09 0.85
 1 15 -13 5.91 0.99
 1 15 -12 16.18 1.25
 1 15 -11 10.14 1.07
 1 15 -10 20.99 1.33
 1 15 -9 27.72 1.46
 1 15 -8 15.33 1.19
 1 15 -7 -0.24 0.8
 1 15 -6 12.76 1.09
 1 15 -5 28.75 1.43
 1 15 -4 48.65 1.77
 1 15 -3 4.21 0.82
 1 15 -2 2.85 0.78
 1 15 -1 49.86 1.77
 1 15 0 5.39 0.84
 1 15 1 49.9 1.76
 1 15 2 2.61 0.77
 1 15 3 4.07 0.82
 1 15 4 47.35 1.75
 1 15 5 29.05 1.43
 1 15 6 12.08 1.07
 1 15 7 0.52 0.81
 1 15 8 16.37 1.21
 1 15 9 28.67 1.49
 1 15 10 20.58 1.32
 1 15 11 10.39 1.07
 1 15 12 16.29 1.24
 1 15 13 6.74 1
 1 15 14 1.63 0.85
 1 15 15 -0.28 0.74
 1 16 -14 9.47 0.96
 1 16 -13 1.42 0.81
 1 16 -12 5.31 0.96
 1 16 -11 3.21 0.91
 1 16 -10 18.67 1.26
 1 16 -9 1.97 0.88
 1 16 -8 4.37 0.93
 1 16 -7 10.28 1.07
 1 16 -6 11.1 1.09
 1 16 -5 1.56 0.84
 1 16 -4 8.35 1.01
 1 16 -3 9.22 1.03
 1 16 -2 27.87 1.43
 1 16 -1 6.19 0.95
 1 16 0 17.87 1.2
 1 16 1 6.38 0.94
 1 16 2 28.57 1.45
 1 16 3 7.83 1
 1 16 4 7.79 1
 1 16 5 1.89 0.86
 1 16 6 10.68 1.08
 1 16 7 9.32 1.04
 1 16 8 3.48 0.92
 1 16 9 1.71 0.87
 1 16 10 18.62 1.25
 1 16 11 3.79 0.93
 1 16 12 6.41 0.98
 1 16 13 0.84 0.82
 1 16 14 7.83 0.94
 1 17 -13 0.8 0.75
 1 17 -12 -0.16 0.77
 1 17 -11 12.55 1.12
 1 17 -10 -0.31 0.83
 1 17 -9 4.84 0.98
 1 17 -8 6.6 0.99
 1 17 -7 2.56 0.88
 1 17 -6 0.14 0.83
 1 17 -5 7.14 1
 1 17 -4 4.06 0.93
 1 17 -3 14.14 1.17
 1 17 -2 4.28 0.92
 1 17 -1 45 1.82
 1 17 0 4.41 0.94
 1 17 1 44.89 1.81
 1 17 2 4.36 0.93
 1 17 3 12.66 1.13
 1 17 4 4.46 0.92
 1 17 5 6.93 1
 1 17 6 1.42 0.85
 1 17 7 0.64 0.85
 1 17 8 7.21 1
 1 17 9 4.59 0.96
 1 17 10 -0.51 0.82
 1 17 11 12.37 1.11
 1 17 12 -0.52 0.77
 1 17 13 0.47 0.74
 1 18 -12 2.16 0.81
 1 18 -11 2.52 0.82
 1 18 -10 3.12 0.87
 1 18 -9 14.02 1.15
 1 18 -8 2.54 0.9
 1 18 -7 1.07 0.89
 1 18 -6 1.47 0.85
 1 18 -5 19.45 1.27
 1 18 -4 12.88 1.14
 1 18 -3 6.16 0.99
 1 18 -2 2.99 0.9
 1 18 -1 14.37 1.19
 1 18 0 0.3 0.84
 1 18 1 15.81 1.21
 1 18 2 3.29 0.91
 1 18 3 6.82 1
 1 18 4 12.89 1.13
 1 18 5 17.95 1.24
 1 18 6 1.22 0.84
 1 18 7 1.26 0.9
 1 18 8 2.59 0.9
 1 18 9 13.62 1.14
 1 18 10 4.52 0.89
 1 18 11 2.36 0.81
 1 18 12 3.14 0.84
 1 19 -10 2.18 0.79
 1 19 -9 9.87 0.99
 1 19 -8 10.56 1.05
 1 19 -7 1.25 0.84
 1 19 -6 16.13 1.22
 1 19 -5 5.55 0.97
 1 19 -4 13.52 1.19
 1 19 -3 3.21 0.92
 1 19 -2 9.23 1.08
 1 19 -1 1.06 0.84
 1 19 0 0.98 0.83
 1 19 1 2.37 0.87
 1 19 2 8.27 1.08
 1 19 3 2.18 0.9
 1 19 4 14.14 1.2
 1 19 5 5.71 0.99
 1 19 6 17.04 1.23
 1 19 7 1.11 0.83
 1 19 8 11.15 1.06
 1 19 9 8.25 0.98
 1 19 10 3.09 0.8
 1 20 -8 4.19 0.87
 1 20 -7 0.43 0.77
 1 20 -6 1.54 0.83
 1 20 -5 10.17 1.03
 1 20 -4 3.76 0.89
 1 20 -3 7.98 1.02
 1 20 -2 12.93 1.12
 1 20 -1 11.57 1.12
 1 20 0 14.59 1.18
 1 20 1 11.48 1.11
 1 20 2 11.76 1.1
 1 20 3 9.26 1.02
 1 20 4 5.03 0.92
 1 20 5 9.74 1.04
 1 20 6 1.8 0.82
 1 20 7 1.51 0.78
 1 20 8 4.54 0.87
 1 21 -5 10.52 1.01
 1 21 -4 2.3 0.79
 1 21 -3 2.56 0.8
 1 21 -2 0.74 0.78
 1 21 -1 2.93 0.83
 1 21 0 0.31 0.78
 1 21 1 2.55 0.83
 1 21 2 0.88 0.78
 1 21 3 1.83 0.8
 1 21 4 1.61 0.79
 1 21 5 9.73 0.99
 2 0 0 387.15 6.97
 2 0 1 1424.77 25.53
 2 0 2 2243.65 39.09
 2 0 3 766.22 13.83
 2 0 4 209.28 3.85
 2 0 5 37.88 0.91
 2 0 6 43.32 1.05
 2 0 7 255.44 4.8
 2 0 8 31.74 0.95
 2 0 9 5.34 0.49
 2 0 10 0.51 0.45
 2 0 11 71.05 1.88
 2 0 12 5.08 0.66
 2 0 13 5.04 0.73
 2 0 14 0.71 0.65
 2 0 15 0.11 0.68
 2 0 16 1.07 0.77
 2 0 17 17.55 1.23
 2 0 18 28.31 1.47
 2 0 19 0.17 0.84
 2 0 20 9.56 1.04
 2 0 21 0.74 0.76
 2 1 -21 0.31 0.75
 2 1 -20 6.33 0.96
 2 1 -19 57.35 2.09
 2 1 -18 4.98 0.95
 2 1 -17 2.55 0.86
 2 1 -16 5.92 0.91
 2 1 -15 3.02 0.75
 2 1 -14 7.68 0.83
 2 1 -13 228.59 4.83
 2 1 -12 55.91 1.68
 2 1 -11 7.81 0.67
 2 1 -10 25.92 0.98
 2 1 -9 140.37 2.93
 2 1 -8 112.5 2.38
 2 1 -7 145.12 2.89
 2 1 -6 265.22 4.94
 2 1 -5 866.55 15.72
 2 1 -4 897.18 16.25
 2 1 -3 607.19 10.99
 2 1 -2 284.6 5.14
 2 1 -1 533.12 9.63
 2 1 0 403.56 7.31
 2 1 1 538.04 9.76
 2 1 2 279 5.04
 2 1 3 599.85 10.91
 2 1 4 894.1 16.22
 2 1 5 856.84 15.53
 2 1 6 264.21 4.92
 2 1 7 144.09 2.88
 2 1 8 112.96 2.39
 2 1 9 139.11 2.91
 2 1 10 25.86 0.98
 2 1 11 7.67 0.67
 2 1 12 57.62 1.71
 2 1 13 224.99 4.77
 2 1 14 7.66 0.83
 2 1 15 2.86 0.76
 2 1 16 7.01 0.93
 2 1 17 2.59 0.88
 2 1 18 4.93 0.94
 2 1 19 56.05 2.07
 2 1 20 6.78 0.98
 2 1 21 0.04 0.76
 2 2 -21 4.56 0.84
 2 2 -20 2.02 0.84
 2 2 -19 30.63 1.56
 2 2 -18 26.38 1.44
 2 2 -17 15.24 1.19
 2 2 -16 6.19 0.93
 2 2 -15 2.28 0.75
 2 2 -14 82 2.3
 2 2 -13 46.39 1.58
 2 2 -12 45.89 1.49
 2 2 -11 81.14 2.07
 2 2 -10 28.89 1.05
 2 2 -9 40.55 1.17
 2 2 -8 72.81 1.69
 2 2 -7 586.04 10.58
 2 2 -6 19.97 0.65
 2 2 -5 77.7 1.63
 2 2 -4 567.52 10.22
 2 2 -3 1125.54 20.29
 2 2 -2 99.15 1.89
 2 2 -1 1724.17 30.9
 2 2 0 894.18 16.17
 2 2 1 1730.32 31.1
 2 2 2 98.93 1.89
 2 2 3 1116.04 20.25
 2 2 4 570.7 10.31
 2 2 5 78.3 1.64
 2 2 6 20.32 0.66
 2 2 7 584.29 10.55
 2 2 8 72.52 1.69
 2 2 9 40.73 1.18
 2 2 10 28.96 1.05
 2 2 11 80.98 2.07
 2 2 12 45.74 1.49
 2 2 13 46.05 1.57
 2 2 14 80.72 2.29
 2 2 15 2.69 0.75
 2 2 16 5.4 0.92
 2 2 17 15.72 1.18
 2 2 18 25.77 1.42
 2 2 19 31.02 1.57
 2 2 20 1.77 0.84
 2 2 21 4.19 0.83
 2 3 -21 3.09 0.8
 2 3 -20 1.02 0.82
 2 3 -19 12.61 1.15
 2 3 -18 13.78 1.14
 2 3 -17 21.96 1.34
 2 3 -16 18.6 1.24
 2 3 -15 12.49 1
 2 3 -14 6.01 0.8
 2 3 -13 19.97 1.06
 2 3 -12 10.03 0.8
 2 3 -11 10.35 0.75
 2 3 -10 27.38 1.03
 2 3 -9 74.6 1.8
 2 3 -8 28.74 0.92
 2 3 -7 46.97 1.2
 2 3 -6 115.77 2.35
 2 3 -5 99.23 2.02
 2 3 -4 9.29 0.41
 2 3 -3 100.36 1.98
 2 3 -2 1077.58 19.6
 2 3 -1 1496.5 26.52
 2 3 0 274.99 4.97
 2 3 1 1488.91 26.46
 2 3 2 1090.9 19.72
 2 3 3 99.34 1.96
 2 3 4 9.37 0.41
 2 3 5 99.27 2.03
 2 3 6 115.07 2.35
 2 3 7 46.91 1.2
 2 3 8 28.42 0.92
 2 3 9 73.38 1.78
 2 3 10 26.27 1.02
 2 3 11 10.38 0.75
 2 3 12 9.8 0.79
 2 3 13 18.8 1.04
 2 3 14 5.77 0.8
 2 3 15 12.59 1.01
 2 3 16 19.64 1.26
 2 3 17 23 1.36
 2 3 18 11.43 1.1
 2 3 19 12.38 1.15
 2 3 20 1.72 0.84
 2 3 21 2.56 0.8
 2 4 -21 7.19 0.9
 2 4 -20 5.73 0.93
 2 4 -19 -0.04 0.82
 2 4 -18 23.53 1.38
 2 4 -17 12.49 1.12
 2 4 -16 12.37 1.1
 2 4 -15 15.93 1.12
 2 4 -14 138.47 3.36
 2 4 -13 44.21 1.56
 2 4 -12 51.29 1.63
 2 4 -11 26.86 1.1
 2 4 -10 104.22 2.45
 2 4 -9 8.25 0.62
 2 4 -8 78.95 1.84
 2 4 -7 8.83 0.52
 2 4 -6 236.39 4.48
 2 4 -5 467.99 8.44
 2 4 -4 619.65 11.15
 2 4 -3 282.45 5.17
 2 4 -2 67.3 1.4
 2 4 -1 889.75 16.05
 2 4 0 66.3 1.37
 2 4 1 903.78 16.33
 2 4 2 67.91 1.42
 2 4 3 292.81 5.36
 2 4 4 622.14 11.25
 2 4 5 467.06 8.47
 2 4 6 243.47 4.61
 2 4 7 8.04 0.51
 2 4 8 77.56 1.82
 2 4 9 8.43 0.62
 2 4 10 107.82 2.52
 2 4 11 26.49 1.1
 2 4 12 52.66 1.66
 2 4 13 45.28 1.58
 2 4 14 138.44 3.36
 2 4 15 16.81 1.15
 2 4 16 13.41 1.11
 2 4 17 12.93 1.13
 2 4 18 22.95 1.37
 2 4 19 1.27 0.83
 2 4 20 6.59 0.97
 2 4 21 6.89 0.9
 2 5 -21 0.27 0.77
 2 5 -20 27.85 1.4
 2 5 -19 3.82 0.91
 2 5 -18 10.91 1.07
 2 5 -17 16.72 1.23
 2 5 -16 18.18 1.24
 2 5 -15 6.4 0.91
 2 5 -14 7.74 0.87
 2 5 -13 10.65 0.88
 2 5 -12 37.02 1.39
 2 5 -11 231.19 4.79
 2 5 -10 105.56 2.51
 2 5 -9 3.69 0.55
 2 5 -8 284.71 5.46
 2 5 -7 34.46 1.03
 2 5 -6 390.09 7.18
 2 5 -5 429.23 7.82
 2 5 -4 197.85 3.77
 2 5 -3 134.93 2.64
 2 5 -2 613.76 11.09
 2 5 -1 390.04 7.05
 2 5 0 475.69 8.62
 2 5 1 386.29 7
 2 5 2 608.67 11.04
 2 5 3 130.89 2.59
 2 5 4 196.42 3.76
 2 5 5 419.98 7.7
 2 5 6 382.38 7.09
 2 5 7 33.63 1.02
 2 5 8 289.18 5.57
 2 5 9 3.25 0.54
 2 5 10 103.14 2.47
 2 5 11 232.6 4.84
 2 5 12 37.28 1.4
 2 5 13 9.47 0.87
 2 5 14 7.93 0.88
 2 5 15 5.62 0.89
 2 5 16 18.2 1.25
 2 5 17 18.58 1.25
 2 5 18 10.49 1.06
 2 5 19 4.08 0.91
 2 5 20 27.37 1.39
 2 5 21 0.35 0.77
 2 6 -20 4.71 0.88
 2 6 -19 1.66 0.86
 2 6 -18 10.58 1.06
 2 6 -17 21.58 1.34
 2 6 -16 22.74 1.35
 2 6 -15 5.83 0.93
 2 6 -14 13.8 1.03
 2 6 -13 7.8 0.85
 2 6 -12 48.25 1.62
 2 6 -11 10.41 0.82
 2 6 -10 53.98 1.62
 2 6 -9 93.57 2.26
 2 6 -8 178.34 3.69
 2 6 -7 26.1 0.91
 2 6 -6 206.04 4.03
 2 6 -5 156.53 3.12
 2 6 -4 618.99 11.15
 2 6 -3 324.69 5.98
 2 6 -2 637.49 11.49
 2 6 -1 122.66 2.45
 2 6 0 1236.9 22.36
 2 6 1 123.67 2.47
 2 6 2 648.69 11.75
 2 6 3 323.96 5.99
 2 6 4 607.09 10.98
 2 6 5 156.66 3.14
 2 6 6 206.96 4.07
 2 6 7 26.4 0.92
 2 6 8 179.83 3.73
 2 6 9 91.56 2.24
 2 6 10 53.5 1.61
 2 6 11 11.4 0.84
 2 6 12 48.34 1.63
 2 6 13 7.81 0.85
 2 6 14 13.8 1.04
 2 6 15 5.51 0.93
 2 6 16 22.52 1.35
 2 6 17 23.14 1.36
 2 6 18 10.75 1.07
 2 6 19 2.2 0.87
 2 6 20 5.17 0.89
 2 7 -20 5.49 0.88
 2 7 -19 4.41 0.93
 2 7 -18 14.83 1.21
 2 7 -17 3.05 0.89
 2 7 -16 42.01 1.75
 2 7 -15 11.88 1.1
 2 7 -14 46.21 1.77
 2 7 -13 7.74 0.87
 2 7 -12 11.57 0.91
 2 7 -11 62.08 1.86
 2 7 -10 68.7 1.93
 2 7 -9 192.05 4.04
 2 7 -8 94.26 2.26
 2 7 -7 134.76 2.92
 2 7 -6 145.7 3.03
 2 7 -5 487.61 8.93
 2 7 -4 297.71 5.6
 2 7 -3 723.62 13.06
 2 7 -2 498.8 9.05
 2 7 -1 516.53 9.34
 2 7 0 24.86 0.78
 2 7 1 518.26 9.38
 2 7 2 501.21 9.1
 2 7 3 711.54 12.89
 2 7 4 296.12 5.59
 2 7 5 482.92 8.9
 2 7 6 145.71 3.04
 2 7 7 133.74 2.92
 2 7 8 94.65 2.28
 2 7 9 185.12 3.95
 2 7 10 69.15 1.94
 2 7 11 60.52 1.84
 2 7 12 11.98 0.92
 2 7 13 6.81 0.85
 2 7 14 46.69 1.79
 2 7 15 12.7 1.09
 2 7 16 41.05 1.74
 2 7 17 2.56 0.86
 2 7 18 16.13 1.22
 2 7 19 6.35 0.95
 2 7 20 6.95 0.9
 2 8 -20 1.27 0.8
 2 8 -19 36.48 1.59
 2 8 -18 11.74 1.11
 2 8 -17 18.76 1.26
 2 8 -16 12.7 1.14
 2 8 -15 14.78 1.16
 2 8 -14 2.44 0.83
 2 8 -13 8.29 0.9
 2 8 -12 16.75 1.05
 2 8 -11 219.99 4.73
 2 8 -10 278.16 5.67
 2 8 -9 106.67 2.59
 2 8 -8 64.79 1.78
 2 8 -7 21.54 0.93
 2 8 -6 57.58 1.56
 2 8 -5 40.1 1.18
 2 8 -4 35.59 1.07
 2 8 -3 262.6 5.01
 2 8 -2 479.16 8.77
 2 8 -1 16.72 0.69
 2 8 0 1171.55 21.16
 2 8 1 17.05 0.69
 2 8 2 482.24 8.83
 2 8 3 261.84 5.03
 2 8 4 36.18 1.09
 2 8 5 40.02 1.18
 2 8 6 55.89 1.53
 2 8 7 21.55 0.94
 2 8 8 64.45 1.79
 2 8 9 104.48 2.56
 2 8 10 285.04 5.83
 2 8 11 217.47 4.71
 2 8 12 16.74 1.05
 2 8 13 8.29 0.9
 2 8 14 3.68 0.86
 2 8 15 14.81 1.16
 2 8 16 13.38 1.15
 2 8 17 18.36 1.24
 2 8 18 12.48 1.12
 2 8 19 38.37 1.62
 2 8 20 1.34 0.8
 2 9 -19 1.36 0.8
 2 9 -18 9.8 1.06
 2 9 -17 36.11 1.66
 2 9 -16 39.47 1.7
 2 9 -15 7.96 1.02
 2 9 -14 28.83 1.47
 2 9 -13 27.18 1.39
 2 9 -12 26.84 1.31
 2 9 -11 13.96 0.99
 2 9 -10 11.83 0.9
 2 9 -9 174.83 3.85
 2 9 -8 91.36 2.32
 2 9 -7 101.86 2.46
 2 9 -6 115.48 2.65
 2 9 -5 201.09 4.12
 2 9 -4 146.56 3.13
 2 9 -3 257.12 4.99
 2 9 -2 90.78 2.07
 2 9 -1 78.4 1.84
 2 9 0 44.64 1.24
 2 9 1 77.04 1.82
 2 9 2 90.75 2.08
 2 9 3 256.67 5
 2 9 4 146.05 3.13
 2 9 5 195.02 4.02
 2 9 6 113.15 2.62
 2 9 7 100.3 2.44
 2 9 8 90.6 2.32
 2 9 9 172.31 3.83
 2 9 10 11.75 0.91
 2 9 11 12.66 0.96
 2 9 12 26.65 1.3
 2 9 13 26.16 1.38
 2 9 14 30.46 1.49
 2 9 15 7.87 1.01
 2 9 16 38.28 1.67
 2 9 17 34.06 1.61
 2 9 18 9.01 1.04
 2 9 19 0.83 0.79
 2 10 -19 3.75 0.86
 2 10 -18 14.53 1.14
 2 10 -17 5.13 0.96
 2 10 -16 8.9 1.02
 2 10 -15 3.09 0.9
 2 10 -14 11.28 1.09
 2 10 -13 7.76 0.99
 2 10 -12 87.31 2.56
 2 10 -11 1.5 0.71
 2 10 -10 65.1 1.99
 2 10 -9 48.67 1.64
 2 10 -8 0.56 0.62
 2 10 -7 92.16 2.35
 2 10 -6 22.69 1.03
 2 10 -5 61.87 1.73
 2 10 -4 246.49 4.94
 2 10 -3 585.91 10.82
 2 10 -2 42.74 1.32
 2 10 -1 31.61 1.1
 2 10 0 371.89 7.07
 2 10 1 31.64 1.1
 2 10 2 42.19 1.31
 2 10 3 589.23 10.9
 2 10 4 249.9 5.02
 2 10 5 62.16 1.74
 2 10 6 24.01 1.05
 2 10 7 92.27 2.36
 2 10 8 0.3 0.62
 2 10 9 48.53 1.64
 2 10 10 65.88 2.02
 2 10 11 0.69 0.71
 2 10 12 85.97 2.55
 2 10 13 6.71 0.98
 2 10 14 12.49 1.11
 2 10 15 3.62 0.9
 2 10 16 8.55 1.02
 2 10 17 4.58 0.93
 2 10 18 14.59 1.13
 2 10 19 3.09 0.84
 2 11 -18 5.39 0.87
 2 11 -17 19.07 1.24
 2 11 -16 7.36 1.02
 2 11 -15 1.99 0.86
 2 11 -14 12.08 1.12
 2 11 -13 2.07 0.85
 2 11 -12 7.71 0.99
 2 11 -11 26.94 1.39
 2 11 -10 61.19 1.97
 2 11 -9 37.25 1.47
 2 11 -8 62.15 1.91
 2 11 -7 19.58 1.05
 2 11 -6 132.69 3.1
 2 11 -5 101.34 2.5
 2 11 -4 77.62 2.06
 2 11 -3 33.11 1.22
 2 11 -2 275.83 5.5
 2 11 -1 29.38 1.12
 2 11 0 82.56 2.09
 2 11 1 29.21 1.12
 2 11 2 274.35 5.49
 2 11 3 32.54 1.2
 2 11 4 78.79 2.07
 2 11 5 103.01 2.54
 2 11 6 134.38 3.14
 2 11 7 19.19 1.04
 2 11 8 63.64 1.94
 2 11 9 35.67 1.44
 2 11 10 60.73 1.96
 2 11 11 26.47 1.37
 2 11 12 8.26 1
 2 11 13 2.85 0.87
 2 11 14 10.71 1.09
 2 11 15 0.4 0.84
 2 11 16 8.68 1.04
 2 11 17 21.06 1.29
 2 11 18 4.27 0.85
 2 12 -17 3.95 0.87
 2 12 -16 6.86 0.99
 2 12 -15 9.44 1.1
 2 12 -14 4.26 0.92
 2 12 -13 2.99 0.9
 2 12 -12 9.93 1.05
 2 12 -11 9.99 1.04
 2 12 -10 43.02 1.72
 2 12 -9 17.54 1.12
 2 12 -8 8.13 0.87
 2 12 -7 76.18 2.18
 2 12 -6 2.83 0.7
 2 12 -5 75.71 2.11
 2 12 -4 14.03 0.91
 2 12 -3 117.12 2.81
 2 12 -2 15.27 0.9
 2 12 -1 23.87 1.07
 2 12 0 0.31 0.55
 2 12 1 23.11 1.06
 2 12 2 14.21 0.89
 2 12 3 120.12 2.86
 2 12 4 13.88 0.9
 2 12 5 77.37 2.15
 2 12 6 2.79 0.69
 2 12 7 76.41 2.2
 2 12 8 7.69 0.87
 2 12 9 19.2 1.14
 2 12 10 43.33 1.72
 2 12 11 8.89 1.02
 2 12 12 10.34 1.06
 2 12 13 2.93 0.9
 2 12 14 4.21 0.93
 2 12 15 9.76 1.1
 2 12 16 6.65 0.99
 2 12 17 3.58 0.87
 2 13 -17 12.6 1.01
 2 13 -16 4.5 0.89
 2 13 -15 26.2 1.43
 2 13 -14 9.28 1.08
 2 13 -13 16.04 1.22
 2 13 -12 23.36 1.37
 2 13 -11 4.11 0.9
 2 13 -10 0.33 0.8
 2 13 -9 18.66 1.21
 2 13 -8 6.12 0.85
 2 13 -7 1.4 0.73
 2 13 -6 9.29 0.88
 2 13 -5 60.9 1.9
 2 13 -4 49.42 1.67
 2 13 -3 31.01 1.3
 2 13 -2 35.7 1.38
 2 13 -1 62.83 1.88
 2 13 0 18.68 1.02
 2 13 1 61.4 1.86
 2 13 2 34.38 1.35
 2 13 3 32.08 1.32
 2 13 4 50.2 1.68
 2 13 5 62.7 1.94
 2 13 6 9.49 0.89
 2 13 7 1.77 0.73
 2 13 8 7.48 0.88
 2 13 9 16.52 1.15
 2 13 10 0.32 0.8
 2 13 11 1.04 0.86
 2 13 12 25.01 1.41
 2 13 13 16.26 1.22
 2 13 14 8.03 1.05
 2 13 15 25.77 1.42
 2 13 16 3.62 0.88
 2 13 17 12.39 1.01
 2 14 -16 1.38 0.78
 2 14 -15 8.92 1.02
 2 14 -14 3.96 0.94
 2 14 -13 5.19 0.96
 2 14 -12 2.13 0.88
 2 14 -11 31.26 1.54
 2 14 -10 8.97 1.05
 2 14 -9 6.97 0.98
 2 14 -8 3.58 0.87
 2 14 -7 34.26 1.54
 2 14 -6 1.08 0.74
 2 14 -5 21.68 1.19
 2 14 -4 25.48 1.26
 2 14 -3 14.73 1.01
 2 14 -2 11.58 0.93
 2 14 -1 18.54 1.08
 2 14 0 23.94 1.19
 2 14 1 19.22 1.1
 2 14 2 12.25 0.95
 2 14 3 14.42 1
 2 14 4 24.15 1.23
 2 14 5 21.08 1.17
 2 14 6 1.09 0.74
 2 14 7 34.83 1.55
 2 14 8 3.17 0.86
 2 14 9 5.93 0.94
 2 14 10 8.67 1.03
 2 14 11 30.11 1.52
 2 14 12 1.87 0.88
 2 14 13 5.55 0.99
 2 14 14 4.16 0.94
 2 14 15 9.6 1.03
 2 14 16 0.2 0.77
 2 15 -15 7.42 0.93
 2 15 -14 0.38 0.81
 2 15 -13 0.4 0.83
 2 15 -12 6.6 1.02
 2 15 -11 3.05 0.9
 2 15 -10 11.65 1.12
 2 15 -9 14.59 1.19
 2 15 -8 2.52 0.89
 2 15 -7 1.43 0.85
 2 15 -6 24.55 1.36
 2 15 -5 2.62 0.83
 2 15 -4 8.39 0.96
 2 15 -3 3.56 0.79
 2 15 -2 6.42 0.86
 2 15 -1 10.82 0.96
 2 15 0 5.9 0.85
 2 15 1 11.08 0.96
 2 15 2 6.59 0.86
 2 15 3 3.88 0.8
 2 15 4 9 0.98
 2 15 5 0.87 0.81
 2 15 6 24.97 1.37
 2 15 7 2.66 0.88
 2 15 8 2.81 0.88
 2 15 9 14.9 1.19
 2 15 10 10.61 1.1
 2 15 11 3.65 0.9
 2 15 12 7.37 1.03
 2 15 13 0.38 0.83
 2 15 14 -0.02 0.79
 2 15 15 7.87 0.93
 2 16 -14 3.11 0.81
 2 16 -13 3.65 0.89
 2 16 -12 16.29 1.2
 2 16 -11 10.08 1.09
 2 16 -10 6.08 0.96
 2 16 -9 2.63 0.88
 2 16 -8 2.15 0.88
 2 16 -7 11.53 1.11
 2 16 -6 2.85 0.86
 2 16 -5 17.69 1.24
 2 16 -4 21.65 1.31
 2 16 -3 34.13 1.57
 2 16 -2 6.31 0.96
 2 16 -1 6.55 0.94
 2 16 0 17.36 1.21
 2 16 1 6.23 0.94
 2 16 2 6.63 0.95
 2 16 3 32.92 1.53
 2 16 4 21.78 1.33
 2 16 5 17.38 1.23
 2 16 6 1.74 0.85
 2 16 7 11.16 1.1
 2 16 8 2.86 0.89
 2 16 9 1.74 0.88
 2 16 10 6.38 0.97
 2 16 11 8.05 1.04
 2 16 12 14.68 1.17
 2 16 13 2.75 0.87
 2 16 14 2.64 0.8
 2 17 -13 5.09 0.86
 2 17 -12 0.01 0.78
 2 17 -11 1.44 0.82
 2 17 -10 14.7 1.18
 2 17 -9 6.35 1.01
 2 17 -8 10.45 1.09
 2 17 -7 6.99 1
 2 17 -6 2.52 0.88
 2 17 -5 10.13 1.07
 2 17 -4 8.63 1.04
 2 17 -3 2.18 0.88
 2 17 -2 19.22 1.28
 2 17 -1 23.21 1.37
 2 17 0 -0.33 0.82
 2 17 1 23.45 1.37
 2 17 2 17.08 1.23
 2 17 3 2.44 0.88
 2 17 4 9.19 1.05
 2 17 5 10.24 1.07
 2 17 6 2.73 0.88
 2 17 7 6.06 0.96
 2 17 8 11.05 1.09
 2 17 9 4.21 0.96
 2 17 10 14.94 1.19
 2 17 11 1.77 0.84
 2 17 12 0.78 0.77
 2 17 13 4.85 0.84
 2 18 -11 -0.01 0.76
 2 18 -10 9.31 1.02
 2 18 -9 1.13 0.84
 2 18 -8 0.68 0.85
 2 18 -7 9.23 1.08
 2 18 -6 4.78 0.98
 2 18 -5 1.57 0.84
 2 18 -4 0.28 0.83
 2 18 -3 2.57 0.88
 2 18 -2 4.34 0.91
 2 18 -1 10.15 1.07
 2 18 0 2.14 0.88
 2 18 1 9.91 1.08
 2 18 2 2.85 0.88
 2 18 3 4.06 0.91
 2 18 4 0.47 0.82
 2 18 5 0.29 0.83
 2 18 6 4.16 0.96
 2 18 7 9.97 1.08
 2 18 8 1.05 0.86
 2 18 9 0.76 0.83
 2 18 10 8.64 1
 2 18 11 -0.08 0.76
 2 19 -10 3.38 0.86
 2 19 -9 5.26 0.89
 2 19 -8 8.55 0.99
 2 19 -7 3.56 0.89
 2 19 -6 1.97 0.87
 2 19 -5 1.4 0.86
 2 19 -4 2.82 0.91
 2 19 -3 2.36 0.9
 2 19 -2 12.14 1.14
 2 19 -1 6.09 1
 2 19 0 0.82 0.86
 2 19 1 6.07 1
 2 19 2 10.19 1.1
 2 19 3 3.23 0.92
 2 19 4 1.64 0.89
 2 19 5 1.87 0.86
 2 19 6 3.97 0.9
 2 19 7 3.13 0.89
 2 19 8 8.03 0.98
 2 19 9 5.84 0.9
 2 19 10 4.23 0.87
 2 20 -8 0.62 0.79
 2 20 -7 2.82 0.81
 2 20 -6 1.66 0.8
 2 20 -5 2.37 0.84
 2 20 -4 14.8 1.14
 2 20 -3 0.95 0.83
 2 20 -2 9.59 1.05
 2 20 -1 6.3 0.97
 2 20 0 4.36 0.93
 2 20 1 4.72 0.95
 2 20 2 9.05 1.02
 2 20 3 1.35 0.83
 2 20 4 14.72 1.14
 2 20 5 1.82 0.82
 2 20 6 0.88 0.78
 2 20 7 2.26 0.8
 2 20 8 0.45 0.76
 2 21 -4 -0.67 0.73
 2 21 -3 -0.53 0.75
 2 21 -2 4.48 0.85
 2 21 -1 -0.08 0.76
 2 21 0 -0.12 0.76
 2 21 1 0.14 0.76
 2 21 2 4.32 0.86
 2 21 3 0 0.74
 2 21 4 -0.62 0.73
 3 0 1 212.77 3.83
 3 0 2 2942.81 52.11
 3 0 3 649.74 11.67
 3 0 4 288.92 5.22
 3 0 5 143 2.75
 3 0 6 335.4 6.12
 3 0 7 1348.93 24.14
 3 0 8 187.77 3.68
 3 0 9 120.63 2.58
 3 0 10 33.04 1.13
 3 0 11 110.62 2.59
 3 0 12 2.43 0.62
 3 0 13 57.19 1.78
 3 0 14 1.26 0.69
 3 0 15 61.52 1.98
 3 0 16 0.4 0.79
 3 0 17 128.5 3.35
 3 0 18 6.21 0.98
 3 0 19 51.15 1.96
 3 0 20 2.89 0.88
 3 0 21 30.4 1.4
 3 1 -21 10.87 1
 3 1 -20 9.87 1.05
 3 1 -19 6.71 1.03
 3 1 -18 5.31 0.97
 3 1 -17 42.8 1.77
 3 1 -16 55.89 2
 3 1 -15 2.51 0.76
 3 1 -14 90.73 2.46
 3 1 -13 193.56 4.2
 3 1 -12 301.17 5.98
 3 1 -11 227.8 4.62
 3 1 -10 35.97 1.18
 3 1 -9 85.18 1.96
 3 1 -8 458.98 8.34
 3 1 -7 89.16 1.92
 3 1 -6 141.13 2.77
 3 1 -5 76.95 1.61
 3 1 -4 199.07 3.67
 3 1 -3 190.29 3.48
 3 1 -2 5.68 0.31
 3 1 -1 4900.6 86.37
 3 1 0 4.89 0.29
 3 1 1 4910.22 86.79
 3 1 2 5.05 0.29
 3 1 3 191.65 3.51
 3 1 4 201.29 3.71
 3 1 5 75.95 1.6
 3 1 6 141.86 2.78
 3 1 7 90.53 1.94
 3 1 8 463.57 8.42
 3 1 9 86.03 1.98
 3 1 10 37.27 1.21
 3 1 11 230.45 4.67
 3 1 12 299.5 5.95
 3 1 13 198.49 4.28
 3 1 14 90.37 2.45
 3 1 15 2.38 0.75
 3 1 16 55.99 2
 3 1 17 43.89 1.79
 3 1 18 6.36 0.99
 3 1 19 6.3 1.02
 3 1 20 9.95 1.05
 3 1 21 10.13 0.99
 3 2 -21 4.53 0.84
 3 2 -20 16.56 1.19
 3 2 -19 14.18 1.2
 3 2 -18 35.36 1.61
 3 2 -17 82.58 2.52
 3 2 -16 67.43 2.21
 3 2 -15 12 0.99
 3 2 -14 123.03 3.05
 3 2 -13 17.02 1
 3 2 -12 96.81 2.43
 3 2 -11 203.13 4.22
 3 2 -10 81.81 2.02
 3 2 -9 282.37 5.43
 3 2 -8 432.35 7.91
 3 2 -7 29.48 0.89
 3 2 -6 431.7 7.79
 3 2 -5 285.71 5.23
 3 2 -4 1.96 0.28
 3 2 -3 532.63 9.53
 3 2 -2 25.82 0.65
 3 2 -1 1468.13 25.89
 3 2 0 1938.36 34.65
 3 2 1 1470.04 25.91
 3 2 2 26.05 0.66
 3 2 3 526.69 9.43
 3 2 4 1.91 0.28
 3 2 5 292.88 5.36
 3 2 6 437.96 7.9
 3 2 7 29.69 0.89
 3 2 8 435.37 7.97
 3 2 9 285.9 5.49
 3 2 10 81.1 2.01
 3 2 11 203.38 4.22
 3 2 12 95.42 2.41
 3 2 13 16.68 1
 3 2 14 123.94 3.07
 3 2 15 11.45 0.98
 3 2 16 65.62 2.18
 3 2 17 81.38 2.5
 3 2 18 35.65 1.62
 3 2 19 13.82 1.19
 3 2 20 15.25 1.15
 3 2 21 3.56 0.83
 3 3 -21 2.91 0.8
 3 3 -20 20.53 1.27
 3 3 -19 0.61 0.86
 3 3 -18 4.92 0.94
 3 3 -17 9.69 1.06
 3 3 -16 22.34 1.33
 3 3 -15 76.21 2.28
 3 3 -14 6.34 0.82
 3 3 -13 147.11 3.41
 3 3 -12 11.47 0.84
 3 3 -11 221.59 4.55
 3 3 -10 63.89 1.72
 3 3 -9 5.7 0.55
 3 3 -8 8.34 0.56
 3 3 -7 53.99 1.34
 3 3 -6 1157.16 20.69
 3 3 -5 199.31 3.76
 3 3 -4 1.53 0.29
 3 3 -3 1014.55 18.1
 3 3 -2 1503.19 26.82
 3 3 -1 463.1 8.28
 3 3 0 2001.56 35.25
 3 3 1 447.14 7.98
 3 3 2 1489.21 26.62
 3 3 3 987.33 17.69
 3 3 4 1.5 0.29
 3 3 5 201.44 3.79
 3 3 6 1145.05 20.47
 3 3 7 53.19 1.33
 3 3 8 8.87 0.56
 3 3 9 5.34 0.55
 3 3 10 62.58 1.69
 3 3 11 219.79 4.53
 3 3 12 11.69 0.85
 3 3 13 147.12 3.41
 3 3 14 5.86 0.83
 3 3 15 75.69 2.26
 3 3 16 22.51 1.32
 3 3 17 8.31 1.05
 3 3 18 6.17 0.96
 3 3 19 0.83 0.85
 3 3 20 21 1.27
 3 3 21 3.95 0.82
 3 4 -21 3 0.82
 3 4 -20 3.37 0.87
 3 4 -19 6.55 0.98
 3 4 -18 6.68 0.98
 3 4 -17 3.19 0.89
 3 4 -16 55.53 2
 3 4 -15 23.08 1.29
 3 4 -14 10 0.91
 3 4 -13 31.51 1.32
 3 4 -12 77.11 2.11
 3 4 -11 116.33 2.74
 3 4 -10 2.97 0.57
 3 4 -9 15.36 0.78
 3 4 -8 1.98 0.45
 3 4 -7 289.16 5.42
 3 4 -6 459.35 8.29
 3 4 -5 318.34 5.84
 3 4 -4 179.04 3.41
 3 4 -3 1184 21.16
 3 4 -2 144.92 2.76
 3 4 -1 862.95 15.42
 3 4 0 2192.55 39.43
 3 4 1 858.81 15.39
 3 4 2 144.07 2.75
 3 4 3 1176.15 21.06
 3 4 4 172.45 3.29
 3 4 5 317.27 5.84
 3 4 6 452.9 8.2
 3 4 7 287.73 5.41
 3 4 8 2.85 0.46
 3 4 9 14.35 0.76
 3 4 10 2.75 0.55
 3 4 11 115.48 2.73
 3 4 12 78.96 2.15
 3 4 13 30.17 1.3
 3 4 14 9.75 0.91
 3 4 15 22.45 1.29
 3 4 16 54.16 1.98
 3 4 17 2.47 0.88
 3 4 18 7.95 1
 3 4 19 6.5 0.98
 3 4 20 3.26 0.86
 3 4 21 2.61 0.83
 3 5 -20 1.65 0.82
 3 5 -19 0.78 0.84
 3 5 -18 2.26 0.86
 3 5 -17 0.36 0.82
 3 5 -16 97.28 2.78
 3 5 -15 4.05 0.87
 3 5 -14 13.51 1.01
 3 5 -13 9.65 0.88
 3 5 -12 6.09 0.74
 3 5 -11 56.92 1.7
 3 5 -10 111.62 2.61
 3 5 -9 16.07 0.82
 3 5 -8 195.96 3.94
 3 5 -7 273.33 5.18
 3 5 -6 87.64 1.93
 3 5 -5 270.41 5.03
 3 5 -4 369.85 6.71
 3 5 -3 375.51 6.76
 3 5 -2 458.04 8.16
 3 5 -1 208.74 3.88
 3 5 0 188.54 3.53
 3 5 1 204.41 3.81
 3 5 2 452.04 8.07
 3 5 3 379.04 6.85
 3 5 4 369.99 6.72
 3 5 5 269.05 5.02
 3 5 6 88.9 1.96
 3 5 7 276.8 5.25
 3 5 8 200.01 4.02
 3 5 9 16.45 0.83
 3 5 10 113.92 2.66
 3 5 11 56.72 1.7
 3 5 12 5.62 0.74
 3 5 13 9.74 0.87
 3 5 14 13.67 1.01
 3 5 15 4.3 0.89
 3 5 16 94.06 2.72
 3 5 17 0.49 0.82
 3 5 18 3.58 0.9
 3 5 19 1.13 0.81
 3 5 20 2.03 0.82
 3 6 -20 1.71 0.79
 3 6 -19 0.41 0.8
 3 6 -18 0.45 0.84
 3 6 -17 10.17 1.07
 3 6 -16 1.9 0.86
 3 6 -15 6.26 0.95
 3 6 -14 7.62 0.89
 3 6 -13 23.53 1.19
 3 6 -12 12.86 0.92
 3 6 -11 28.34 1.19
 3 6 -10 116.31 2.74
 3 6 -9 26.95 1.07
 3 6 -8 14.78 0.78
 3 6 -7 60.75 1.58
 3 6 -6 291.02 5.48
 3 6 -5 280.49 5.26
 3 6 -4 253.86 4.76
 3 6 -3 164.64 3.2
 3 6 -2 156.18 3.04
 3 6 -1 109.14 2.22
 3 6 0 267.08 4.93
 3 6 1 107.68 2.2
 3 6 2 154.98 3.02
 3 6 3 163.9 3.2
 3 6 4 251.44 4.73
 3 6 5 276.45 5.2
 3 6 6 283.34 5.37
 3 6 7 58.26 1.54
 3 6 8 15.13 0.79
 3 6 9 27.32 1.07
 3 6 10 116.52 2.75
 3 6 11 28.93 1.21
 3 6 12 13.14 0.93
 3 6 13 22.35 1.16
 3 6 14 8.18 0.91
 3 6 15 5.18 0.93
 3 6 16 1.89 0.84
 3 6 17 9.76 1.06
 3 6 18 0.67 0.84
 3 6 19 0.52 0.82
 3 6 20 0.95 0.8
 3 7 -20 2.45 0.8
 3 7 -19 1.13 0.81
 3 7 -18 1.59 0.85
 3 7 -17 1.05 0.82
 3 7 -16 10.21 1.07
 3 7 -15 12.85 1.13
 3 7 -14 85.39 2.52
 3 7 -13 2.94 0.76
 3 7 -12 23.45 1.17
 3 7 -11 20.74 1.07
 3 7 -10 34.48 1.29
 3 7 -9 16.36 0.89
 3 7 -8 2.27 0.55
 3 7 -7 31.91 1.1
 3 7 -6 3.79 0.5
 3 7 -5 15.53 0.7
 3 7 -4 225.17 4.32
 3 7 -3 15.72 0.65
 3 7 -2 240.58 4.54
 3 7 -1 402.88 7.32
 3 7 0 213.49 4.06
 3 7 1 401.35 7.29
 3 7 2 240.33 4.54
 3 7 3 16.13 0.66
 3 7 4 224.94 4.33
 3 7 5 15.73 0.7
 3 7 6 3.65 0.51
 3 7 7 32.56 1.11
 3 7 8 2.72 0.55
 3 7 9 16.84 0.9
 3 7 10 32.77 1.27
 3 7 11 21.42 1.09
 3 7 12 23.15 1.16
 3 7 13 3.93 0.78
 3 7 14 86.33 2.54
 3 7 15 14.45 1.16
 3 7 16 10.61 1.09
 3 7 17 0.29 0.81
 3 7 18 1.95 0.88
 3 7 19 0.72 0.81
 3 7 20 2.61 0.81
 3 8 -19 7.23 0.95
 3 8 -18 2.93 0.88
 3 8 -17 6.95 0.97
 3 8 -16 1.96 0.86
 3 8 -15 14.14 1.16
 3 8 -14 2.23 0.84
 3 8 -13 2.8 0.78
 3 8 -12 35.5 1.45
 3 8 -11 17.45 1.03
 3 8 -10 25.05 1.15
 3 8 -9 21.93 1.04
 3 8 -8 50.4 1.53
 3 8 -7 155.39 3.33
 3 8 -6 124.3 2.75
 3 8 -5 4.75 0.54
 3 8 -4 149.65 3.08
 3 8 -3 21.21 0.8
 3 8 -2 84.77 1.91
 3 8 -1 11.62 0.59
 3 8 0 23.46 0.81
 3 8 1 11.53 0.6
 3 8 2 83.2 1.89
 3 8 3 20.27 0.78
 3 8 4 152.63 3.14
 3 8 5 4.96 0.55
 3 8 6 121.99 2.72
 3 8 7 154.4 3.33
 3 8 8 51.03 1.55
 3 8 9 21.48 1.04
 3 8 10 24.71 1.14
 3 8 11 17.35 1.04
 3 8 12 36.39 1.46
 3 8 13 4.13 0.8
 3 8 14 3.04 0.85
 3 8 15 14.4 1.16
 3 8 16 2.18 0.87
 3 8 17 6.78 0.98
 3 8 18 1.76 0.86
 3 8 19 6.89 0.95
 3 9 -19 0.3 0.76
 3 9 -18 7.15 0.96
 3 9 -17 -0.32 0.83
 3 9 -16 2.38 0.88
 3 9 -15 3.92 0.89
 3 9 -14 8.84 1.02
 3 9 -13 29.04 1.46
 3 9 -12 33.28 1.43
 3 9 -11 11.01 0.92
 3 9 -10 3.35 0.71
 3 9 -9 95.09 2.44
 3 9 -8 2.75 0.63
 3 9 -7 63.23 1.78
 3 9 -6 8.74 0.69
 3 9 -5 67.15 1.76
 3 9 -4 23.26 0.93
 3 9 -3 47.14 1.35
 3 9 -2 210.88 4.18
 3 9 -1 19.67 0.8
 3 9 0 81.15 1.89
 3 9 1 18.66 0.78
 3 9 2 210.66 4.2
 3 9 3 46.66 1.35
 3 9 4 24.51 0.96
 3 9 5 65.12 1.73
 3 9 6 8.62 0.69
 3 9 7 67.15 1.85
 3 9 8 2.99 0.64
 3 9 9 97.88 2.5
 3 9 10 3.99 0.72
 3 9 11 9.51 0.89
 3 9 12 32.47 1.42
 3 9 13 28.57 1.44
 3 9 14 9.12 1.03
 3 9 15 3.39 0.9
 3 9 16 1.36 0.86
 3 9 17 -0.64 0.83
 3 9 18 7.27 0.97
 3 9 19 1.18 0.77
 3 10 -18 8.54 0.97
 3 10 -17 1.52 0.86
 3 10 -16 2.81 0.92
 3 10 -15 11.39 1.1
 3 10 -14 10.93 1.09
 3 10 -13 15.51 1.18
 3 10 -12 38.48 1.62
 3 10 -11 1.61 0.73
 3 10 -10 23.42 1.19
 3 10 -9 22.99 1.15
 3 10 -8 44.69 1.53
 3 10 -7 9.65 0.8
 3 10 -6 0.68 0.56
 3 10 -5 25.17 1.05
 3 10 -4 13.15 0.79
 3 10 -3 78.68 1.99
 3 10 -2 239 4.76
 3 10 -1 83.79 2.05
 3 10 0 42.63 1.31
 3 10 1 84.02 2.05
 3 10 2 237.36 4.73
 3 10 3 79.11 2
 3 10 4 13.14 0.79
 3 10 5 24.29 1.04
 3 10 6 0.69 0.56
 3 10 7 10.82 0.82
 3 10 8 44.41 1.53
 3 10 9 21.12 1.11
 3 10 10 22.28 1.17
 3 10 11 1.72 0.73
 3 10 12 38.95 1.63
 3 10 13 13.95 1.15
 3 10 14 9.92 1.07
 3 10 15 11.78 1.12
 3 10 16 2.28 0.89
 3 10 17 2.33 0.87
 3 10 18 7.98 0.96
 3 11 -18 3.93 0.85
 3 11 -17 5.47 0.93
 3 11 -16 8.34 1.04
 3 11 -15 2.34 0.88
 3 11 -14 1.53 0.85
 3 11 -13 12.39 1.12
 3 11 -12 4.28 0.9
 3 11 -11 4.52 0.87
 3 11 -10 1.5 0.74
 3 11 -9 21.39 1.16
 3 11 -8 135.52 3.23
 3 11 -7 143.71 3.33
 3 11 -6 19.94 1.03
 3 11 -5 7.46 0.73
 3 11 -4 77.75 2.06
 3 11 -3 14.52 0.86
 3 11 -2 24.67 1.04
 3 11 -1 43.79 1.4
 3 11 0 0.84 0.54
 3 11 1 43.2 1.38
 3 11 2 25.32 1.06
 3 11 3 13.21 0.83
 3 11 4 80.63 2.11
 3 11 5 7.5 0.74
 3 11 6 19.47 1.02
 3 11 7 142.2 3.31
 3 11 8 133.21 3.21
 3 11 9 22.2 1.17
 3 11 10 1.93 0.73
 3 11 11 4.39 0.86
 3 11 12 3.9 0.89
 3 11 13 12.41 1.13
 3 11 14 0.72 0.84
 3 11 15 1.97 0.87
 3 11 16 8.1 1.04
 3 11 17 3.55 0.88
 3 11 18 2.74 0.82
 3 12 -17 5.22 0.89
 3 12 -16 6.36 0.97
 3 12 -15 12.02 1.15
 3 12 -14 11.65 1.11
 3 12 -13 20.94 1.32
 3 12 -12 28.11 1.47
 3 12 -11 1.95 0.85
 3 12 -10 12.35 1.06
 3 12 -9 34.32 1.46
 3 12 -8 18.95 1.11
 3 12 -7 20.6 1.12
 3 12 -6 3.13 0.7
 3 12 -5 71.73 2.05
 3 12 -4 27.17 1.19
 3 12 -3 181.26 3.94
 3 12 -2 11.42 0.84
 3 12 -1 30.95 1.22
 3 12 0 9.19 0.77
 3 12 1 32.43 1.25
 3 12 2 13.47 0.88
 3 12 3 179.41 3.91
 3 12 4 26.48 1.17
 3 12 5 71.82 2.05
 3 12 6 3.33 0.71
 3 12 7 19.18 1.1
 3 12 8 19.19 1.12
 3 12 9 34.6 1.47
 3 12 10 13.43 1.07
 3 12 11 1.81 0.84
 3 12 12 27.02 1.44
 3 12 13 19.77 1.3
 3 12 14 11.3 1.11
 3 12 15 11.42 1.13
 3 12 16 7.22 0.99
 3 12 17 4.65 0.88
 3 13 -17 4.89 0.88
 3 13 -16 0.91 0.81
 3 13 -15 12.42 1.13
 3 13 -14 1.87 0.9
 3 13 -13 25.37 1.41
 3 13 -12 1.2 0.85
 3 13 -11 25.01 1.41
 3 13 -10 21.17 1.32
 3 13 -9 11.77 1.07
 3 13 -8 17.34 1.12
 3 13 -7 7.08 0.86
 3 13 -6 74.93 2.19
 3 13 -5 13.87 0.98
 3 13 -4 27.46 1.25
 3 13 -3 64.4 1.93
 3 13 -2 46.98 1.6
 3 13 -1 87.09 2.33
 3 13 0 65.6 1.94
 3 13 1 87.27 2.34
 3 13 2 46.57 1.6
 3 13 3 62.17 1.9
 3 13 4 27.64 1.25
 3 13 5 14.7 1
 3 13 6 76.46 2.22
 3 13 7 7.93 0.88
 3 13 8 17.15 1.11
 3 13 9 11.9 1.08
 3 13 10 22.15 1.33
 3 13 11 27.06 1.45
 3 13 12 1.09 0.86
 3 13 13 22.85 1.36
 3 13 14 1.91 0.88
 3 13 15 14.45 1.16
 3 13 16 2.41 0.83
 3 13 17 4.61 0.87
 3 14 -16 4.6 0.85
 3 14 -15 6.3 0.95
 3 14 -14 0.12 0.82
 3 14 -13 12.45 1.16
 3 14 -12 4 0.91
 3 14 -11 2.16 0.88
 3 14 -10 13.05 1.15
 3 14 -9 37.69 1.67
 3 14 -8 53.1 1.95
 3 14 -7 11.37 1.04
 3 14 -6 8.24 0.91
 3 14 -5 64.34 2.03
 3 14 -4 3.89 0.78
 3 14 -3 15.43 1.03
 3 14 -2 23.43 1.19
 3 14 -1 31.63 1.36
 3 14 0 120.1 2.99
 3 14 1 32.67 1.38
 3 14 2 24.73 1.23
 3 14 3 15.35 1.03
 3 14 4 3.6 0.79
 3 14 5 63.24 2.01
 3 14 6 8.23 0.9
 3 14 7 12.44 1.08
 3 14 8 52.13 1.93
 3 14 9 37.55 1.67
 3 14 10 13.97 1.16
 3 14 11 2.96 0.91
 3 14 12 4.55 0.93
 3 14 13 12.95 1.16
 3 14 14 -0.11 0.81
 3 14 15 6.14 0.93
 3 14 16 3.29 0.83
 3 15 -15 5.18 0.87
 3 15 -14 4.68 0.89
 3 15 -13 37.77 1.66
 3 15 -12 9.49 1.09
 3 15 -11 2.66 0.88
 3 15 -10 55.88 2.02
 3 15 -9 3.16 0.92
 3 15 -8 18.97 1.27
 3 15 -7 2.68 0.89
 3 15 -6 17.96 1.24
 3 15 -5 28.16 1.43
 3 15 -4 3.07 0.84
 3 15 -3 20.39 1.23
 3 15 -2 1.36 0.74
 3 15 -1 30.95 1.4
 3 15 0 4.28 0.81
 3 15 1 29.39 1.37
 3 15 2 0.24 0.72
 3 15 3 21.49 1.25
 3 15 4 3.44 0.84
 3 15 5 28.21 1.44
 3 15 6 18.83 1.25
 3 15 7 2.88 0.91
 3 15 8 20.34 1.3
 3 15 9 3.56 0.93
 3 15 10 54.72 2
 3 15 11 2.12 0.88
 3 15 12 9.99 1.11
 3 15 13 38.52 1.67
 3 15 14 5.16 0.91
 3 15 15 4.43 0.86
 3 16 -14 3.33 0.84
 3 16 -13 4.73 0.89
 3 16 -12 5 0.95
 3 16 -11 0.71 0.85
 3 16 -10 2.13 0.92
 3 16 -9 15.65 1.22
 3 16 -8 6.62 1.02
 3 16 -7 64.79 2.2
 3 16 -6 6.06 0.97
 3 16 -5 3.94 0.92
 3 16 -4 13.68 1.14
 3 16 -3 4.86 0.93
 3 16 -2 21.01 1.3
 3 16 -1 5.85 0.94
 3 16 0 27.15 1.43
 3 16 1 4.89 0.93
 3 16 2 21.09 1.3
 3 16 3 5.03 0.93
 3 16 4 12.79 1.12
 3 16 5 5.21 0.95
 3 16 6 5.96 0.98
 3 16 7 65.84 2.22
 3 16 8 7.7 1.02
 3 16 9 16.33 1.22
 3 16 10 1.84 0.9
 3 16 11 1.36 0.86
 3 16 12 5.76 0.95
 3 16 13 5.12 0.89
 3 16 14 4.22 0.84
 3 17 -13 4.41 0.87
 3 17 -12 4.01 0.86
 3 17 -11 16.4 1.18
 3 17 -10 8.63 1.05
 3 17 -9 28 1.5
 3 17 -8 14.02 1.17
 3 17 -7 2.36 0.88
 3 17 -6 14.91 1.19
 3 17 -5 1.92 0.87
 3 17 -4 6.01 0.97
 3 17 -3 3.81 0.91
 3 17 -2 15.14 1.19
 3 17 -1 19.57 1.3
 3 17 0 5.36 0.96
 3 17 1 20.73 1.31
 3 17 2 14.35 1.17
 3 17 3 3.6 0.91
 3 17 4 6.58 0.98
 3 17 5 1.77 0.85
 3 17 6 13.47 1.16
 3 17 7 2 0.88
 3 17 8 14.58 1.17
 3 17 9 28.3 1.51
 3 17 10 8.34 1.03
 3 17 11 16.43 1.19
 3 17 12 3.63 0.85
 3 17 13 4.36 0.86
 3 18 -11 0.26 0.77
 3 18 -10 6.81 0.94
 3 18 -9 2.05 0.87
 3 18 -8 10.99 1.1
 3 18 -7 3.13 0.91
 3 18 -6 13.63 1.19
 3 18 -5 11.8 1.11
 3 18 -4 4.26 0.93
 3 18 -3 4.05 0.91
 3 18 -2 1.08 0.84
 3 18 -1 2.35 0.88
 3 18 0 28.67 1.48
 3 18 1 2.1 0.88
 3 18 2 0.97 0.85
 3 18 3 3.26 0.9
 3 18 4 6.31 0.97
 3 18 5 12.84 1.13
 3 18 6 13.53 1.19
 3 18 7 2.81 0.92
 3 18 8 11.95 1.12
 3 18 9 2.77 0.87
 3 18 10 7.02 0.95
 3 18 11 -0.32 0.76
 3 19 -9 4 0.86
 3 19 -8 7.03 0.97
 3 19 -7 2.98 0.87
 3 19 -6 12.7 1.12
 3 19 -5 2.31 0.9
 3 19 -4 11.6 1.13
 3 19 -3 2.1 0.89
 3 19 -2 1.11 0.86
 3 19 -1 2.81 0.93
 3 19 0 4.67 0.96
 3 19 1 3.52 0.94
 3 19 2 0.6 0.85
 3 19 3 2.91 0.89
 3 19 4 14.19 1.18
 3 19 5 2.07 0.9
 3 19 6 11.89 1.1
 3 19 7 1.84 0.85
 3 19 8 7.23 0.96
 3 19 9 3.87 0.86
 3 20 -7 7.92 0.93
 3 20 -6 4.75 0.89
 3 20 -5 -0.93 0.78
 3 20 -4 7.86 0.98
 3 20 -3 2.58 0.88
 3 20 -2 2.66 0.86
 3 20 -1 6.97 0.98
 3 20 0 0.96 0.84
 3 20 1 6.96 0.99
 3 20 2 1.66 0.85
 3 20 3 3.96 0.9
 3 20 4 7.18 0.98
 3 20 5 0.99 0.81
 3 20 6 5.76 0.9
 3 20 7 9.52 0.96
 3 21 -4 6.01 0.91
 3 21 -3 5.64 0.87
 3 21 -2 2.68 0.81
 3 21 -1 6.02 0.9
 3 21 0 0.94 0.78
 3 21 1 6.88 0.91
 3 21 2 2.34 0.8
 3 21 3 3.88 0.85
 3 21 4 4.82 0.91
 4 0 0 387.24 6.91
 4 0 1 1206.65 21.61
 4 0 2 15.98 0.5
 4 0 3 249.93 4.55
 4 0 4 232.2 4.28
 4 0 5 22.75 0.7
 4 0 6 287.19 5.3
 4 0 7 10.36 0.55
 4 0 8 329.36 6.14
 4 0 9 886.72 15.82
 4 0 10 34.15 1.17
 4 0 11 101.97 2.46
 4 0 12 21.33 1.04
 4 0 13 12.4 0.91
 4 0 14 7.24 0.86
 4 0 15 1.61 0.74
 4 0 16 18.1 1.23
 4 0 17 0.49 0.83
 4 0 18 48.9 1.89
 4 0 19 108.79 3.02
 4 0 20 1.42 0.84
 4 0 21 23.19 1.25
 4 1 -21 3.1 0.8
 4 1 -20 6.6 0.96
 4 1 -19 5.32 0.98
 4 1 -18 2.98 0.9
 4 1 -17 2.68 0.88
 4 1 -16 54.26 1.97
 4 1 -15 34.87 1.48
 4 1 -14 247.03 5.24
 4 1 -13 27.93 1.24
 4 1 -12 115.86 2.78
 4 1 -11 52.34 1.57
 4 1 -10 49.34 1.45
 4 1 -9 15.82 0.77
 4 1 -8 3.4 0.45
 4 1 -7 168.02 3.31
 4 1 -6 532.69 9.56
 4 1 -5 129.92 2.57
 4 1 -4 15.88 0.55
 4 1 -3 142.02 2.71
 4 1 -2 838.09 15.06
 4 1 -1 1344.97 24.17
 4 1 0 605.53 10.83
 4 1 1 1342.11 24.13
 4 1 2 844.1 15.16
 4 1 3 141.05 2.69
 4 1 4 16.62 0.56
 4 1 5 132.02 2.6
 4 1 6 546.32 9.79
 4 1 7 170.49 3.36
 4 1 8 3.04 0.45
 4 1 9 14.81 0.75
 4 1 10 49.01 1.45
 4 1 11 53.94 1.6
 4 1 12 116.95 2.8
 4 1 13 26.97 1.22
 4 1 14 251.42 5.31
 4 1 15 35.34 1.49
 4 1 16 54.91 1.98
 4 1 17 2.36 0.87
 4 1 18 2.86 0.91
 4 1 19 5.02 0.98
 4 1 20 6.13 0.97
 4 1 21 2.5 0.8
 4 2 -21 1.14 0.76
 4 2 -20 7.86 0.99
 4 2 -19 50.02 1.93
 4 2 -18 6.06 0.97
 4 2 -17 10.07 1.06
 4 2 -16 12.9 1.13
 4 2 -15 58.55 2
 4 2 -14 80.5 2.3
 4 2 -13 103.32 2.64
 4 2 -12 63.32 1.85
 4 2 -11 141.38 3.16
 4 2 -10 41.97 1.33
 4 2 -9 137.02 2.94
 4 2 -8 18.18 0.75
 4 2 -7 33.14 0.98
 4 2 -6 392.35 7.11
 4 2 -5 644.14 11.52
 4 2 -4 215.53 4
 4 2 -3 343.95 6.17
 4 2 -2 748.49 13.33
 4 2 -1 8.72 0.38
 4 2 0 1011.78 18.07
 4 2 1 8.2 0.37
 4 2 2 748.63 13.38
 4 2 3 341.43 6.13
 4 2 4 216.98 4.03
 4 2 5 637.14 11.4
 4 2 6 391.54 7.11
 4 2 7 34.34 1
 4 2 8 18.45 0.76
 4 2 9 138.05 2.96
 4 2 10 42.16 1.33
 4 2 11 141.58 3.17
 4 2 12 63.33 1.85
 4 2 13 101.6 2.62
 4 2 14 80.46 2.3
 4 2 15 59.1 2.02
 4 2 16 12.6 1.12
 4 2 17 11 1.08
 4 2 18 5.47 0.95
 4 2 19 48.46 1.9
 4 2 20 7.48 1
 4 2 21 2.64 0.79
 4 3 -21 1.82 0.82
 4 3 -20 4.84 0.9
 4 3 -19 28.7 1.5
 4 3 -18 20.39 1.3
 4 3 -17 0.49 0.83
 4 3 -16 11.58 1.1
 4 3 -15 10.38 0.99
 4 3 -14 36.54 1.47
 4 3 -13 2.06 0.68
 4 3 -12 99.38 2.51
 4 3 -11 66.43 1.85
 4 3 -10 3.73 0.59
 4 3 -9 315.45 6.04
 4 3 -8 391.62 7.25
 4 3 -7 49.36 1.28
 4 3 -6 552.27 9.91
 4 3 -5 468.36 8.43
 4 3 -4 1021.2 18.31
 4 3 -3 58.16 1.29
 4 3 -2 15.5 0.53
 4 3 -1 1102.72 19.7
 4 3 0 3140.9 55.71
 4 3 1 1114.78 19.91
 4 3 2 15.71 0.53
 4 3 3 58.55 1.3
 4 3 4 1019.56 18.25
 4 3 5 476.58 8.55
 4 3 6 550.36 9.86
 4 3 7 48.8 1.27
 4 3 8 393.95 7.3
 4 3 9 316.77 6.07
 4 3 10 2.93 0.57
 4 3 11 66.4 1.85
 4 3 12 98.67 2.5
 4 3 13 1.73 0.68
 4 3 14 36.35 1.47
 4 3 15 10.62 1.01
 4 3 16 12.28 1.1
 4 3 17 1.4 0.82
 4 3 18 18.94 1.27
 4 3 19 27.25 1.47
 4 3 20 4.62 0.9
 4 3 21 3.01 0.83
 4 4 -20 5 0.91
 4 4 -19 17.38 1.22
 4 4 -18 7.65 1
 4 4 -17 5.94 0.98
 4 4 -16 11.88 1.11
 4 4 -15 10.71 1.02
 4 4 -14 0.8 0.7
 4 4 -13 52.54 1.74
 4 4 -12 6.84 0.76
 4 4 -11 54.75 1.66
 4 4 -10 1.73 0.56
 4 4 -9 97.07 2.29
 4 4 -8 80.43 1.93
 4 4 -7 64.57 1.57
 4 4 -6 104.78 2.23
 4 4 -5 798.21 14.21
 4 4 -4 677.82 12.08
 4 4 -3 295.67 5.39
 4 4 -2 151.25 2.89
 4 4 -1 2027.84 36.08
 4 4 0 165.72 3.12
 4 4 1 2020.08 35.95
 4 4 2 150.75 2.89
 4 4 3 294.7 5.38
 4 4 4 690.25 12.08
 4 4 5 788.6 14.1
 4 4 6 103.15 2.2
 4 4 7 61.21 1.51
 4 4 8 80.23 1.93
 4 4 9 100.61 2.35
 4 4 10 1.7 0.56
 4 4 11 55.65 1.68
 4 4 12 6.23 0.75
 4 4 13 51.92 1.73
 4 4 14 0.7 0.7
 4 4 15 10.4 1.02
 4 4 16 11.09 1.07
 4 4 17 7.76 1.01
 4 4 18 8.08 1.02
 4 4 19 15.69 1.2
 4 4 20 4.45 0.88
 4 5 -20 2.78 0.83
 4 5 -19 8.79 1.03
 4 5 -18 11.24 1.12
 4 5 -17 17.91 1.25
 4 5 -16 3.45 0.9
 4 5 -15 56.47 2
 4 5 -14 95.02 2.6
 4 5 -13 15.74 1.03
 4 5 -12 7.68 0.8
 4 5 -11 8.3 0.77
 4 5 -10 101.54 2.46
 4 5 -9 64.92 1.75
 4 5 -8 146.46 3.12
 4 5 -7 75.67 1.8
 4 5 -6 277.36 5.23
 4 5 -5 13.87 0.62
 4 5 -4 404.37 7.34
 4 5 -3 244.24 4.56
 4 5 -2 447.25 8.02
 4 5 -1 365.35 6.6
 4 5 0 69.43 1.52
 4 5 1 363.41 6.57
 4 5 2 439.37 7.88
 4 5 3 239.68 4.48
 4 5 4 405.4 7.35
 4 5 5 13.22 0.61
 4 5 6 272.55 5.16
 4 5 7 75.08 1.79
 4 5 8 145.27 3.1
 4 5 9 65.31 1.76
 4 5 10 101.5 2.46
 4 5 11 8.21 0.77
 4 5 12 6.59 0.78
 4 5 13 17.63 1.06
 4 5 14 96.86 2.64
 4 5 15 56 2
 4 5 16 3.59 0.91
 4 5 17 18.28 1.25
 4 5 18 11.73 1.14
 4 5 19 9.63 1.04
 4 5 20 4.12 0.84
 4 6 -20 5.5 0.88
 4 6 -19 9.93 1.04
 4 6 -18 7.31 1.01
 4 6 -17 14.74 1.17
 4 6 -16 2.19 0.86
 4 6 -15 13.71 1.14
 4 6 -14 11.81 1.03
 4 6 -13 0.47 0.69
 4 6 -12 39.51 1.48
 4 6 -11 100.95 2.55
 4 6 -10 43.66 1.45
 4 6 -9 62.16 1.73
 4 6 -8 88.69 2.15
 4 6 -7 179.1 3.67
 4 6 -6 161.81 3.28
 4 6 -5 101.76 2.21
 4 6 -4 79.12 1.78
 4 6 -3 187.08 3.62
 4 6 -2 230.4 4.34
 4 6 -1 573.29 10.21
 4 6 0 453.92 8.15
 4 6 1 571.84 10.19
 4 6 2 230.17 4.34
 4 6 3 186.84 3.61
 4 6 4 78.13 1.77
 4 6 5 103.64 2.24
 4 6 6 160.45 3.26
 4 6 7 182.65 3.73
 4 6 8 88.92 2.16
 4 6 9 63.08 1.75
 4 6 10 44.34 1.47
 4 6 11 101.88 2.57
 4 6 12 40.53 1.5
 4 6 13 0.58 0.68
 4 6 14 11.58 1.04
 4 6 15 14.53 1.16
 4 6 16 2.67 0.87
 4 6 17 14.22 1.17
 4 6 18 6.9 1.01
 4 6 19 10.54 1.05
 4 6 20 5.9 0.88
 4 7 -20 2.74 0.82
 4 7 -19 6.13 0.93
 4 7 -18 5.4 0.96
 4 7 -17 10.72 1.07
 4 7 -16 3.68 0.91
 4 7 -15 4.78 0.93
 4 7 -14 2.23 0.83
 4 7 -13 11.93 0.99
 4 7 -12 5.03 0.79
 4 7 -11 4.04 0.73
 4 7 -10 41.04 1.44
 4 7 -9 4.37 0.64
 4 7 -8 38.4 1.29
 4 7 -7 20.18 0.9
 4 7 -6 19.6 0.86
 4 7 -5 284.88 5.42
 4 7 -4 17.85 0.74
 4 7 -3 66.18 1.58
 4 7 -2 10.93 0.57
 4 7 -1 141.39 2.85
 4 7 0 261.61 4.91
 4 7 1 141.21 2.85
 4 7 2 10.3 0.56
 4 7 3 67.14 1.6
 4 7 4 17.98 0.74
 4 7 5 283.9 5.4
 4 7 6 19.86 0.86
 4 7 7 20.94 0.91
 4 7 8 38.7 1.3
 4 7 9 4.36 0.64
 4 7 10 41.24 1.44
 4 7 11 4.35 0.73
 4 7 12 5.18 0.78
 4 7 13 13.17 1
 4 7 14 1.61 0.82
 4 7 15 4.89 0.93
 4 7 16 3.53 0.91
 4 7 17 9.62 1.05
 4 7 18 4.21 0.94
 4 7 19 5.53 0.91
 4 7 20 2.59 0.82
 4 8 -19 6.96 0.91
 4 8 -18 3.6 0.91
 4 8 -17 0.86 0.9
 4 8 -16 2.85 0.88
 4 8 -15 10.32 1.07
 4 8 -14 8.32 1.02
 4 8 -13 34.85 1.54
 4 8 -12 4.44 0.8
 4 8 -11 32.01 1.35
 4 8 -10 43.86 1.53
 4 8 -9 8.03 0.77
 4 8 -8 15.36 0.88
 4 8 -7 23.2 1
 4 8 -6 39.22 1.26
 4 8 -5 24.64 0.96
 4 8 -4 69.62 1.75
 4 8 -3 34.36 1.06
 4 8 -2 60.01 1.5
 4 8 -1 60.87 1.51
 4 8 0 36.55 1.07
 4 8 1 61.08 1.51
 4 8 2 58.16 1.47
 4 8 3 34.56 1.07
 4 8 4 69.85 1.75
 4 8 5 24.01 0.95
 4 8 6 39.57 1.27
 4 8 7 23.87 1.02
 4 8 8 16.77 0.91
 4 8 9 9.28 0.79
 4 8 10 43.04 1.52
 4 8 11 32.54 1.36
 4 8 12 5.73 0.81
 4 8 13 34.51 1.54
 4 8 14 8.6 1.01
 4 8 15 8.62 1.03
 4 8 16 0.98 0.86
 4 8 17 2.03 0.91
 4 8 18 2.86 0.89
 4 8 19 4.81 0.88
 4 9 -19 11.66 1.01
 4 9 -18 -0.33 0.79
 4 9 -17 6.97 1.01
 4 9 -16 5.2 0.96
 4 9 -15 11.14 1.09
 4 9 -14 11.21 1.1
 4 9 -13 15.07 1.16
 4 9 -12 12.21 1
 4 9 -11 1.61 0.72
 4 9 -10 24.49 1.19
 4 9 -9 100.65 2.56
 4 9 -8 50.16 1.6
 4 9 -7 75.51 2.02
 4 9 -6 23.37 1.02
 4 9 -5 57.7 1.63
 4 9 -4 26.78 1.03
 4 9 -3 25.28 0.98
 4 9 -2 62.8 1.64
 4 9 -1 114.21 2.53
 4 9 0 205.6 4.11
 4 9 1 115.17 2.55
 4 9 2 63.06 1.65
 4 9 3 25.11 0.97
 4 9 4 27.32 1.04
 4 9 5 56.36 1.6
 4 9 6 23.59 1.02
 4 9 7 74.75 2.01
 4 9 8 50.4 1.6
 4 9 9 102.66 2.6
 4 9 10 23.81 1.18
 4 9 11 2.24 0.73
 4 9 12 11.42 0.98
 4 9 13 13.84 1.15
 4 9 14 10.83 1.09
 4 9 15 10.47 1.09
 4 9 16 5.22 0.96
 4 9 17 5.59 0.98
 4 9 18 0.33 0.8
 4 9 19 12.31 1.02
 4 10 -18 0.41 0.78
 4 10 -17 6.43 0.97
 4 10 -16 9.47 1.1
 4 10 -15 6.37 0.96
 4 10 -14 27.8 1.47
 4 10 -13 0.56 0.81
 4 10 -12 11.01 1.05
 4 10 -11 12.74 1.01
 4 10 -10 4.85 0.8
 4 10 -9 -0.01 0.65
 4 10 -8 16.47 0.98
 4 10 -7 27.37 1.17
 4 10 -6 42.36 1.43
 4 10 -5 17 0.91
 4 10 -4 114.25 2.66
 4 10 -3 12.47 0.78
 4 10 -2 19.52 0.91
 4 10 -1 51.41 1.49
 4 10 0 14.87 0.8
 4 10 1 51.79 1.5
 4 10 2 19.57 0.91
 4 10 3 13.15 0.79
 4 10 4 114.95 2.67
 4 10 5 17.06 0.92
 4 10 6 43.28 1.45
 4 10 7 27.14 1.17
 4 10 8 15.87 0.98
 4 10 9 0.43 0.66
 4 10 10 4.86 0.79
 4 10 11 12.38 1.01
 4 10 12 9.6 1.04
 4 10 13 0.2 0.8
 4 10 14 26.9 1.45
 4 10 15 4.57 0.96
 4 10 16 9.07 1.24
 4 10 17 7.2 0.98
 4 10 18 0.53 0.77
 4 11 -18 3.09 0.81
 4 11 -17 5.03 0.92
 4 11 -16 13.74 1.18
 4 11 -15 1.19 0.88
 4 11 -14 4 0.93
 4 11 -13 6.51 0.98
 4 11 -12 8.71 1.03
 4 11 -11 18.13 1.26
 4 11 -10 45.98 1.7
 4 11 -9 70.4 2.12
 4 11 -8 38.18 1.48
 4 11 -7 29.08 1.26
 4 11 -6 9.39 0.82
 4 11 -5 3.02 0.67
 4 11 -4 31.39 1.23
 4 11 -3 48.07 1.52
 4 11 -2 169.25 3.65
 4 11 -1 15.94 0.88
 4 11 0 0.32 0.54
 4 11 1 15.84 0.88
 4 11 2 167.46 3.62
 4 11 3 48.17 1.52
 4 11 4 30.86 1.22
 4 11 5 2.58 0.65
 4 11 6 8.9 0.81
 4 11 7 28.54 1.25
 4 11 8 39.15 1.49
 4 11 9 68.18 2.08
 4 11 10 46.35 1.7
 4 11 11 16.96 1.19
 4 11 12 9.58 1.04
 4 11 13 5.71 0.96
 4 11 14 6.67 1.29
 4 11 15 0.49 0.84
 4 11 16 15.49 1.2
 4 11 17 4.86 0.91
 4 11 18 2.77 0.8
 4 12 -17 2.78 0.82
 4 12 -16 14.88 1.16
 4 12 -15 23.09 1.38
 4 12 -14 38.17 1.67
 4 12 -13 5.57 0.95
 4 12 -12 2.57 0.88
 4 12 -11 15.15 1.19
 4 12 -10 23.62 1.35
 4 12 -9 14.39 1.06
 4 12 -8 58.15 1.9
 4 12 -7 17.69 1.07
 4 12 -6 4.33 0.75
 4 12 -5 57.73 1.81
 4 12 -4 121.35 2.92
 4 12 -3 28.74 1.22
 4 12 -2 86.63 2.28
 4 12 -1 137.75 3.17
 4 12 0 2.14 0.64
 4 12 1 137.24 3.16
 4 12 2 88.22 2.3
 4 12 3 28.81 1.23
 4 12 4 120.86 2.92
 4 12 5 57.69 1.81
 4 12 6 4.05 0.75
 4 12 7 18.17 1.08
 4 12 8 58.38 1.91
 4 12 9 14.33 1.05
 4 12 10 24.14 1.36
 4 12 11 15.07 1.18
 4 12 12 2.85 0.89
 4 12 13 5.11 0.97
 4 12 14 36.83 1.64
 4 12 15 22.09 1.36
 4 12 16 16.06 1.18
 4 12 17 3.46 0.84
 4 13 -16 0 0.77
 4 13 -15 3.96 0.9
 4 13 -14 2.27 0.9
 4 13 -13 1.27 0.83
 4 13 -12 11.46 1.1
 4 13 -11 16.81 1.23
 4 13 -10 5.09 0.93
 4 13 -9 11.27 1.08
 4 13 -8 12.06 1.05
 4 13 -7 38.28 1.54
 4 13 -6 35.4 1.46
 4 13 -5 160.83 3.72
 4 13 -4 18.95 1.09
 4 13 -3 118.32 2.92
 4 13 -2 1.86 0.7
 4 13 -1 34.33 1.37
 4 13 0 23.34 1.15
 4 13 1 34.44 1.37
 4 13 2 2.16 0.69
 4 13 3 118.52 2.93
 4 13 4 19.09 1.1
 4 13 5 161.4 3.74
 4 13 6 35.77 1.46
 4 13 7 37.72 1.53
 4 13 8 13.61 1.09
 4 13 9 10.6 1.06
 4 13 10 3.89 0.91
 4 13 11 18.75 1.27
 4 13 12 11.91 1.11
 4 13 13 -0.08 0.8
 4 13 14 2.47 0.89
 4 13 15 4.2 0.91
 4 13 16 0.35 0.77
 4 14 -16 1.62 0.8
 4 14 -15 2.7 0.84
 4 14 -14 4.52 0.93
 4 14 -13 2.26 0.91
 4 14 -12 5.22 0.95
 4 14 -11 11.33 1.11
 4 14 -10 6.33 0.99
 4 14 -9 7.83 1.01
 4 14 -8 36.03 1.63
 4 14 -7 6.05 0.96
 4 14 -6 39.36 1.64
 4 14 -5 7.72 0.89
 4 14 -4 51.67 1.79
 4 14 -3 17.7 1.1
 4 14 -2 142.23 3.41
 4 14 -1 15.3 1.04
 4 14 0 63.23 1.97
 4 14 1 15.2 1.04
 4 14 2 142.37 3.41
 4 14 3 18.09 1.11
 4 14 4 48.9 1.74
 4 14 5 6.64 0.87
 4 14 6 40.07 1.65
 4 14 7 5.39 0.94
 4 14 8 36.59 1.63
 4 14 9 6.59 0.98
 4 14 10 6.97 1
 4 14 11 10.63 1.09
 4 14 12 5.35 0.94
 4 14 13 1.53 0.88
 4 14 14 5.05 0.93
 4 14 15 2.06 0.84
 4 14 16 1.83 0.8
 4 15 -15 10.89 1.02
 4 15 -14 1.45 0.82
 4 15 -13 0.24 0.82
 4 15 -12 26.84 1.46
 4 15 -11 34.75 1.66
 4 15 -10 0.85 0.84
 4 15 -9 20.73 1.32
 4 15 -8 20.93 1.32
 4 15 -7 17.24 1.23
 4 15 -6 6.84 0.98
 4 15 -5 3.63 0.9
 4 15 -4 2.27 0.84
 4 15 -3 12.82 1.07
 4 15 -2 49.23 1.83
 4 15 -1 45.86 1.76
 4 15 0 2.2 0.78
 4 15 1 46.32 1.76
 4 15 2 49.33 1.83
 4 15 3 13.62 1.09
 4 15 4 3.06 0.87
 4 15 5 4.3 0.9
 4 15 6 6.57 0.98
 4 15 7 17.18 1.23
 4 15 8 20.03 1.3
 4 15 9 19.54 1.31
 4 15 10 0.74 0.86
 4 15 11 35.13 1.66
 4 15 12 25.55 1.43
 4 15 13 0.26 0.82
 4 15 14 0.67 0.79
 4 15 15 9.79 1
 4 16 -14 1.55 0.8
 4 16 -13 12.68 1.07
 4 16 -12 3.59 0.9
 4 16 -11 0.22 0.84
 4 16 -10 2.52 0.91
 4 16 -9 20.93 1.32
 4 16 -8 7.07 1.01
 4 16 -7 0.18 0.83
 4 16 -6 26.64 1.45
 4 16 -5 22.96 1.38
 4 16 -4 5.38 0.94
 4 16 -3 1.91 0.86
 4 16 -2 5.71 0.94
 4 16 -1 6.55 0.96
 4 16 0 6.56 0.96
 4 16 1 6.09 0.96
 4 16 2 5.24 0.95
 4 16 3 1.2 0.84
 4 16 4 5.77 0.96
 4 16 5 23.47 1.37
 4 16 6 26.4 1.45
 4 16 7 0.55 0.84
 4 16 8 9.65 1.06
 4 16 9 21.14 1.33
 4 16 10 3.14 0.92
 4 16 11 0.39 0.85
 4 16 12 3.72 0.88
 4 16 13 11.63 1.04
 4 16 14 0.49 0.78
 4 17 -12 3.28 0.83
 4 17 -11 0.81 0.82
 4 17 -10 7.5 1
 4 17 -9 10.93 1.11
 4 17 -8 16.73 1.27
 4 17 -7 12.84 1.13
 4 17 -6 3.13 0.9
 4 17 -5 2.52 0.89
 4 17 -4 1.28 0.86
 4 17 -3 5.96 0.97
 4 17 -2 5.75 0.98
 4 17 -1 6.03 0.96
 4 17 0 6.8 1
 4 17 1 4.86 0.96
 4 17 2 5.79 0.98
 4 17 3 5.44 0.97
 4 17 4 1.35 0.85
 4 17 5 2.98 0.9
 4 17 6 2.8 0.89
 4 17 7 11.33 1.11
 4 17 8 16.33 1.26
 4 17 9 11.29 1.12
 4 17 10 7.94 1.02
 4 17 11 0.6 0.81
 4 17 12 1.85 0.81
 4 18 -11 5.6 0.91
 4 18 -10 3.91 0.85
 4 18 -9 3.08 0.89
 4 18 -8 5.24 0.97
 4 18 -7 7.54 1.02
 4 18 -6 1.45 0.89
 4 18 -5 5.01 0.97
 4 18 -4 3.52 0.89
 4 18 -3 11.41 1.11
 4 18 -2 15.22 1.18
 4 18 -1 9.45 1.06
 4 18 0 9.28 1.05
 4 18 1 9.67 1.06
 4 18 2 14.76 1.18
 4 18 3 10.53 1.08
 4 18 4 3.82 0.92
 4 18 5 3.8 0.94
 4 18 6 2.48 0.91
 4 18 7 8.08 1.03
 4 18 8 7.28 0.98
 4 18 9 3.4 0.87
 4 18 10 3.4 0.84
 4 18 11 5.88 0.91
 4 19 -9 6.17 0.91
 4 19 -8 3.85 0.87
 4 19 -7 1.81 0.84
 4 19 -6 5.69 0.94
 4 19 -5 5.08 0.94
 4 19 -4 12.07 1.13
 4 19 -3 3.62 0.94
 4 19 -2 4.27 0.95
 4 19 -1 2.8 0.91
 4 19 0 12.39 1.15
 4 19 1 1.87 0.89
 4 19 2 4.64 0.96
 4 19 3 3.09 0.91
 4 19 4 12.26 1.14
 4 19 5 4.19 0.93
 4 19 6 5.38 0.95
 4 19 7 1.79 0.84
 4 19 8 3.86 0.87
 4 19 9 7.33 0.92
 4 20 -7 19.39 1.21
 4 20 -6 6.82 0.91
 4 20 -5 8.52 0.97
 4 20 -4 1.36 0.81
 4 20 -3 6.06 0.93
 4 20 -2 1.04 0.83
 4 20 -1 9.57 1.03
 4 20 0 2.24 0.86
 4 20 1 7.68 0.99
 4 20 2 1.22 0.83
 4 20 3 6.47 0.94
 4 20 4 1.33 0.81
 4 20 5 8.07 0.97
 4 20 6 6.01 0.89
 4 20 7 18.86 1.19
 4 21 -3 5.26 0.91
 4 21 -2 13.61 1.1
 4 21 -1 6.87 0.91
 4 21 0 0.43 0.74
 4 21 1 7.68 0.92
 4 21 2 12.16 1.07
 4 21 3 5.63 0.91
 5 0 1 195.15 3.6
 5 0 2 164.52 3.1
 5 0 3 96.94 1.96
 5 0 4 126.54 2.5
 5 0 5 909.86 16.23
 5 0 6 405.25 7.35
 5 0 7 31.11 0.96
 5 0 8 16.86 0.74
 5 0 9 34.22 1.14
 5 0 10 2.26 0.55
 5 0 11 0.19 0.55
 5 0 12 107.2 2.64
 5 0 13 23.73 1.15
 5 0 14 2.35 0.73
 5 0 15 34.59 1.53
 5 0 16 44.61 1.79
 5 0 17 19.95 1.3
 5 0 18 0.38 0.83
 5 0 19 -0.05 0.82
 5 0 20 11.4 1.04
 5 0 21 12.84 1.04
 5 1 -21 1.82 0.8
 5 1 -20 5.91 0.94
 5 1 -19 1.26 0.87
 5 1 -18 0.64 0.84
 5 1 -17 13.75 1.16
 5 1 -16 6.96 0.98
 5 1 -15 8.57 0.96
 5 1 -14 21.05 1.16
 5 1 -13 11.89 0.91
 5 1 -12 116.85 2.82
 5 1 -11 90.03 2.27
 5 1 -10 124.34 2.8
 5 1 -9 56.77 1.55
 5 1 -8 31.31 1.01
 5 1 -7 5.47 0.49
 5 1 -6 263.72 4.91
 5 1 -5 65.95 1.49
 5 1 -4 247.04 4.55
 5 1 -3 519.27 9.2
 5 1 -2 713.38 12.65
 5 1 -1 161.22 3.01
 5 1 0 225.2 4.09
 5 1 1 159.82 2.99
 5 1 2 708.35 12.57
 5 1 3 519.35 9.22
 5 1 4 245.44 4.52
 5 1 5 65.38 1.48
 5 1 6 264.9 4.93
 5 1 7 5.96 0.49
 5 1 8 31.41 1.02
 5 1 9 57.69 1.57
 5 1 10 123.48 2.79
 5 1 11 88.65 2.25
 5 1 12 115.46 2.79
 5 1 13 12.57 0.92
 5 1 14 21.97 1.17
 5 1 15 8.27 0.94
 5 1 16 6.18 0.95
 5 1 17 12.63 1.13
 5 1 18 0.28 0.82
 5 1 19 1.54 0.87
 5 1 20 5.7 0.92
 5 1 21 0.4 0.78
 5 2 -20 2.45 0.85
 5 2 -19 22.73 1.36
 5 2 -18 10.73 1.08
 5 2 -17 0.21 0.82
 5 2 -16 28.07 1.46
 5 2 -15 7.29 0.93
 5 2 -14 32.56 1.41
 5 2 -13 33.18 1.36
 5 2 -12 86.27 2.29
 5 2 -11 11.63 0.82
 5 2 -10 26.57 1.07
 5 2 -9 65.72 1.72
 5 2 -8 95.8 2.19
 5 2 -7 124.26 2.59
 5 2 -6 85.46 1.88
 5 2 -5 33.81 0.94
 5 2 -4 2.09 0.34
 5 2 -3 32.92 0.87
 5 2 -2 205.16 3.8
 5 2 -1 524.84 9.32
 5 2 0 134.97 2.58
 5 2 1 519.28 9.21
 5 2 2 203.75 3.78
 5 2 3 32.78 0.87
 5 2 4 1.61 0.34
 5 2 5 33.42 0.94
 5 2 6 87.1 1.91
 5 2 7 124.18 2.59
 5 2 8 98.69 2.24
 5 2 9 65 1.71
 5 2 10 26.11 1.06
 5 2 11 11.46 0.82
 5 2 12 85.19 2.27
 5 2 13 32.44 1.34
 5 2 14 32.3 1.39
 5 2 15 8.75 0.97
 5 2 16 29.6 1.49
 5 2 17 0.8 0.83
 5 2 18 11.84 1.1
 5 2 19 21.47 1.33
 5 2 20 2.97 0.83
 5 3 -20 2.12 0.82
 5 3 -19 15.83 1.2
 5 3 -18 15.36 1.18
 5 3 -17 17.65 1.23
 5 3 -16 13.63 1.15
 5 3 -15 4.31 0.88
 5 3 -14 17.94 1.1
 5 3 -13 16.32 1.03
 5 3 -12 0.18 0.61
 5 3 -11 28.8 1.17
 5 3 -10 43.69 1.4
 5 3 -9 4.89 0.6
 5 3 -8 19.24 0.84
 5 3 -7 149.54 3.04
 5 3 -6 121.21 2.51
 5 3 -5 140.38 2.8
 5 3 -4 632.51 11.19
 5 3 -3 34.13 0.91
 5 3 -2 94.27 1.92
 5 3 -1 30.06 0.81
 5 3 0 111.81 2.2
 5 3 1 30.44 0.82
 5 3 2 93.8 1.91
 5 3 3 33.36 0.9
 5 3 4 634.74 11.24
 5 3 5 137.69 2.75
 5 3 6 120.84 2.5
 5 3 7 147.11 3
 5 3 8 18.47 0.82
 5 3 9 5.57 0.61
 5 3 10 42.22 1.38
 5 3 11 28.49 1.17
 5 3 12 0.66 0.62
 5 3 13 15.85 1.02
 5 3 14 17.79 1.1
 5 3 15 3.6 0.88
 5 3 16 14.64 1.17
 5 3 17 16.88 1.23
 5 3 18 15.45 1.17
 5 3 19 16.11 1.22
 5 3 20 2.33 0.82
 5 4 -20 4.09 0.87
 5 4 -19 4.28 0.92
 5 4 -18 11.99 1.15
 5 4 -17 0.45 0.83
 5 4 -16 7.86 1.01
 5 4 -15 2.82 0.87
 5 4 -14 23.61 1.24
 5 4 -13 31.77 1.36
 5 4 -12 23.87 1.14
 5 4 -11 14.15 0.9
 5 4 -10 23.79 1.05
 5 4 -9 1.59 0.54
 5 4 -8 76.97 1.91
 5 4 -7 214.93 4.19
 5 4 -6 41.72 1.16
 5 4 -5 1.06 0.39
 5 4 -4 243.75 4.57
 5 4 -3 436.61 7.81
 5 4 -2 309.18 5.63
 5 4 -1 247.05 4.55
 5 4 0 32.88 0.88
 5 4 1 244.78 4.51
 5 4 2 309.63 5.62
 5 4 3 428.12 7.67
 5 4 4 238.14 4.46
 5 4 5 1.57 0.4
 5 4 6 41.11 1.15
 5 4 7 214.21 4.18
 5 4 8 78.19 1.93
 5 4 9 2.35 0.55
 5 4 10 23.48 1.04
 5 4 11 13.89 0.89
 5 4 12 22.88 1.13
 5 4 13 31.01 1.34
 5 4 14 20.96 1.19
 5 4 15 3.04 0.87
 5 4 16 7.54 1
 5 4 17 0.41 0.82
 5 4 18 12.3 1.17
 5 4 19 4.21 0.92
 5 4 20 5.43 0.88
 5 5 -20 0.07 0.74
 5 5 -19 14.1 1.14
 5 5 -18 8.18 1.06
 5 5 -17 29.18 1.5
 5 5 -16 24.36 1.39
 5 5 -15 5.67 0.95
 5 5 -14 7.58 0.94
 5 5 -13 114.59 2.91
 5 5 -12 16.92 1.03
 5 5 -11 24.1 1.13
 5 5 -10 29.97 1.19
 5 5 -9 84.98 2.13
 5 5 -8 174 3.61
 5 5 -7 23.8 0.93
 5 5 -6 176.64 3.52
 5 5 -5 17.72 0.72
 5 5 -4 370.67 6.74
 5 5 -3 120.76 2.46
 5 5 -2 160.22 3.11
 5 5 -1 114.59 2.32
 5 5 0 92.74 1.94
 5 5 1 111.88 2.28
 5 5 2 158.4 3.08
 5 5 3 122.54 2.49
 5 5 4 368.65 6.71
 5 5 5 17.73 0.73
 5 5 6 177.09 3.53
 5 5 7 24.01 0.94
 5 5 8 170.99 3.57
 5 5 9 84.49 2.12
 5 5 10 30.59 1.2
 5 5 11 23.32 1.11
 5 5 12 18.5 1.06
 5 5 13 115.77 2.93
 5 5 14 7.53 0.94
 5 5 15 5.1 0.94
 5 5 16 24.98 1.4
 5 5 17 29.84 1.5
 5 5 18 9.54 1.08
 5 5 19 14.37 1.15
 5 5 20 0.57 0.75
 5 6 -20 2.6 0.83
 5 6 -19 11.91 1.09
 5 6 -18 5.2 0.97
 5 6 -17 11.08 1.09
 5 6 -16 7.9 1.03
 5 6 -15 11.88 1.11
 5 6 -14 2.68 0.85
 5 6 -13 54.98 1.84
 5 6 -12 5.88 0.81
 5 6 -11 123.32 2.97
 5 6 -10 99.59 2.49
 5 6 -9 60.44 1.73
 5 6 -8 130.12 2.9
 5 6 -7 71.48 1.83
 5 6 -6 20.37 0.86
 5 6 -5 13.92 0.68
 5 6 -4 53.96 1.38
 5 6 -3 880.06 15.6
 5 6 -2 242.67 4.56
 5 6 -1 462.45 8.3
 5 6 0 476.65 8.53
 5 6 1 456.59 8.2
 5 6 2 245.25 4.61
 5 6 3 873.27 15.53
 5 6 4 53.11 1.36
 5 6 5 13.59 0.67
 5 6 6 20.53 0.86
 5 6 7 69.68 1.79
 5 6 8 131.81 2.93
 5 6 9 59.49 1.72
 5 6 10 99.62 2.49
 5 6 11 121.4 2.94
 5 6 12 4.94 0.78
 5 6 13 54.19 1.84
 5 6 14 3.36 0.86
 5 6 15 11.65 1.1
 5 6 16 8.1 1.03
 5 6 17 10.48 1.1
 5 6 18 6.54 1
 5 6 19 12.41 1.08
 5 6 20 2.89 0.84
 5 7 -19 5.76 0.91
 5 7 -18 8.32 1.05
 5 7 -17 22.01 1.39
 5 7 -16 9.93 1.07
 5 7 -15 8.31 1.03
 5 7 -14 19.51 1.26
 5 7 -13 31.56 1.46
 5 7 -12 87.41 2.42
 5 7 -11 39.35 1.48
 5 7 -10 163.5 3.64
 5 7 -9 112.84 2.7
 5 7 -8 193.56 4.05
 5 7 -7 140.62 3.08
 5 7 -6 99.12 2.31
 5 7 -5 113.14 2.51
 5 7 -4 7.12 0.56
 5 7 -3 663.09 11.8
 5 7 -2 215.79 4.16
 5 7 -1 11.5 0.61
 5 7 0 17.01 0.7
 5 7 1 12.28 0.62
 5 7 2 215.68 4.16
 5 7 3 654.66 11.65
 5 7 4 6.3 0.55
 5 7 5 114 2.53
 5 7 6 97.86 2.29
 5 7 7 142.33 3.11
 5 7 8 193.29 4.05
 5 7 9 114.23 2.73
 5 7 10 160.56 3.6
 5 7 11 39.11 1.47
 5 7 12 86.17 2.4
 5 7 13 30.58 1.45
 5 7 14 20.12 1.28
 5 7 15 8.42 1.03
 5 7 16 9.53 1.07
 5 7 17 22.91 1.41
 5 7 18 8.28 1.02
 5 7 19 5.34 0.91
 5 8 -19 2.6 0.82
 5 8 -18 17.92 1.23
 5 8 -17 111.01 3.07
 5 8 -16 10.95 1.1
 5 8 -15 27.27 1.46
 5 8 -14 54.78 2
 5 8 -13 66.95 2.21
 5 8 -12 23.21 1.24
 5 8 -11 101.3 2.66
 5 8 -10 112.85 2.81
 5 8 -9 102.14 2.56
 5 8 -8 11.37 0.83
 5 8 -7 158.3 3.44
 5 8 -6 61.8 1.71
 5 8 -5 234.33 4.66
 5 8 -4 215.08 4.29
 5 8 -3 12.77 0.72
 5 8 -2 86.57 2.03
 5 8 -1 103.97 2.29
 5 8 0 66.57 1.63
 5 8 1 103.81 2.28
 5 8 2 84.92 2
 5 8 3 12.9 0.72
 5 8 4 211.99 4.24
 5 8 5 226.18 4.52
 5 8 6 60.09 1.68
 5 8 7 158.44 3.44
 5 8 8 11.57 0.84
 5 8 9 100.11 2.53
 5 8 10 110.45 2.77
 5 8 11 99.81 2.63
 5 8 12 23.03 1.24
 5 8 13 65.83 2.19
 5 8 14 53 1.98
 5 8 15 27.7 1.48
 5 8 16 10.6 1.11
 5 8 17 110.08 3.06
 5 8 18 17.5 1.23
 5 8 19 2.21 0.81
 5 9 -19 15.58 1.12
 5 9 -18 17.06 1.17
 5 9 -17 25.68 1.44
 5 9 -16 12.67 1.19
 5 9 -15 12.5 1.14
 5 9 -14 13.16 1.16
 5 9 -13 2.52 0.88
 5 9 -12 63.36 2.11
 5 9 -11 172.45 3.96
 5 9 -10 158.6 3.66
 5 9 -9 81.23 2.24
 5 9 -8 88 2.31
 5 9 -7 124.57 2.91
 5 9 -6 95.78 2.36
 5 9 -5 38.98 1.31
 5 9 -4 59.47 1.66
 5 9 -3 159.13 3.36
 5 9 -2 35.54 1.18
 5 9 -1 6.3 0.6
 5 9 0 170.71 3.53
 5 9 1 6.88 0.63
 5 9 2 36.16 1.19
 5 9 3 158.7 3.36
 5 9 4 59.63 1.66
 5 9 5 39.74 1.32
 5 9 6 97.83 2.4
 5 9 7 125.28 2.92
 5 9 8 87.83 2.31
 5 9 9 82.17 2.26
 5 9 10 159.74 3.68
 5 9 11 174.62 4
 5 9 12 60.67 2.06
 5 9 13 2.59 0.87
 5 9 14 13.14 1.16
 5 9 15 13.68 1.17
 5 9 16 12.06 1.18
 5 9 17 27.45 1.46
 5 9 18 18.03 1.21
 5 9 19 17.74 1.15
 5 10 -18 -0.42 0.74
 5 10 -17 15.23 1.16
 5 10 -16 41.53 1.77
 5 10 -15 2.12 0.91
 5 10 -14 54.52 2
 5 10 -13 36.14 1.64
 5 10 -12 7.35 1.01
 5 10 -11 87.51 2.55
 5 10 -10 48 1.72
 5 10 -9 24.19 1.2
 5 10 -8 1.62 0.68
 5 10 -7 7.85 0.79
 5 10 -6 84.84 2.23
 5 10 -5 35.79 1.31
 5 10 -4 113.25 2.66
 5 10 -3 202.25 4.18
 5 10 -2 28.28 1.11
 5 10 -1 178.05 3.74
 5 10 0 3.5 0.59
 5 10 1 176.91 3.72
 5 10 2 29.36 1.12
 5 10 3 198.78 4.13
 5 10 4 111.15 2.64
 5 10 5 35.63 1.31
 5 10 6 84.42 2.22
 5 10 7 7.91 0.8
 5 10 8 1.81 0.68
 5 10 9 22.81 1.18
 5 10 10 45.82 1.68
 5 10 11 86.89 2.54
 5 10 12 7.59 0.99
 5 10 13 35.63 1.63
 5 10 14 52.29 1.97
 5 10 15 3.36 0.92
 5 10 16 42.12 1.78
 5 10 17 15.65 1.18
 5 10 18 0.29 0.76
 5 11 -17 1.47 0.81
 5 11 -16 24.31 1.38
 5 11 -15 3.56 0.96
 5 11 -14 5.5 0.97
 5 11 -13 6.31 1
 5 11 -12 1.23 0.85
 5 11 -11 39.85 1.7
 5 11 -10 45.63 1.76
 5 11 -9 30 1.37
 5 11 -8 44.61 1.62
 5 11 -7 0.03 0.64
 5 11 -6 85.68 2.3
 5 11 -5 49.11 1.61
 5 11 -4 265.99 5.38
 5 11 -3 12.6 0.86
 5 11 -2 5.16 0.69
 5 11 -1 53.04 1.62
 5 11 0 169.56 3.66
 5 11 1 52.94 1.61
 5 11 2 4.47 0.68
 5 11 3 12.35 0.86
 5 11 4 263.73 5.35
 5 11 5 47.37 1.58
 5 11 6 82.99 2.26
 5 11 7 0.11 0.64
 5 11 8 43.77 1.59
 5 11 9 32.07 1.41
 5 11 10 44.92 1.75
 5 11 11 39.15 1.69
 5 11 12 1.13 0.85
 5 11 13 6.13 0.98
 5 11 14 7.02 0.99
 5 11 15 4.22 0.97
 5 11 16 24.6 1.39
 5 11 17 1.94 0.81
 5 12 -17 1.66 0.76
 5 12 -16 8.58 1
 5 12 -15 4.43 0.95
 5 12 -14 7.51 1.06
 5 12 -13 18.92 1.28
 5 12 -12 16.61 1.23
 5 12 -11 15.56 1.22
 5 12 -10 23.47 1.36
 5 12 -9 40.24 1.66
 5 12 -8 4.73 0.83
 5 12 -7 6.81 0.85
 5 12 -6 54.79 1.79
 5 12 -5 6.34 0.8
 5 12 -4 67.19 1.98
 5 12 -3 36.29 1.38
 5 12 -2 30.18 1.26
 5 12 -1 49.83 1.62
 5 12 0 16.15 0.97
 5 12 1 49.92 1.62
 5 12 2 29.57 1.25
 5 12 3 35.67 1.38
 5 12 4 65.01 1.95
 5 12 5 7.06 0.82
 5 12 6 53.85 1.78
 5 12 7 6.15 0.84
 5 12 8 5.37 0.84
 5 12 9 41.27 1.68
 5 12 10 23.97 1.37
 5 12 11 17.03 1.24
 5 12 12 16.38 1.22
 5 12 13 17.42 1.24
 5 12 14 7.13 1.04
 5 12 15 6.01 0.97
 5 12 16 8.35 1
 5 12 17 -0.03 0.76
 5 13 -16 14.71 1.09
 5 13 -15 1.03 0.83
 5 13 -14 10.94 1.09
 5 13 -13 2.67 0.92
 5 13 -12 2.6 0.9
 5 13 -11 3.36 0.9
 5 13 -10 5.07 0.96
 5 13 -9 2.54 0.87
 5 13 -8 7.23 0.99
 5 13 -7 19.85 1.22
 5 13 -6 67.98 2.09
 5 13 -5 5.39 0.83
 5 13 -4 13.35 0.99
 5 13 -3 21.62 1.15
 5 13 -2 10.55 0.91
 5 13 -1 21.21 1.13
 5 13 0 2.83 0.71
 5 13 1 21.02 1.12
 5 13 2 11.39 0.92
 5 13 3 20.9 1.13
 5 13 4 13.79 1
 5 13 5 5.74 0.83
 5 13 6 67.43 2.08
 5 13 7 20.47 1.23
 5 13 8 7.98 1
 5 13 9 3.37 0.88
 5 13 10 5.75 0.97
 5 13 11 4.1 0.93
 5 13 12 2.97 0.89
 5 13 13 2.59 0.93
 5 13 14 10.85 1.1
 5 13 15 0.91 0.83
 5 13 16 15.57 1.1
 5 14 -15 1.1 0.78
 5 14 -14 0.76 0.84
 5 14 -13 6.5 0.99
 5 14 -12 2.09 0.91
 5 14 -11 13.91 1.16
 5 14 -10 3.48 0.9
 5 14 -9 0.43 0.84
 5 14 -8 6.08 0.97
 5 14 -7 7.23 0.99
 5 14 -6 34.33 1.57
 5 14 -5 15.66 1.12
 5 14 -4 21.03 1.2
 5 14 -3 6.15 0.86
 5 14 -2 21.71 1.19
 5 14 -1 15.62 1.06
 5 14 0 14.49 1.03
 5 14 1 17.19 1.08
 5 14 2 22.9 1.22
 5 14 3 7.47 0.88
 5 14 4 21.69 1.21
 5 14 5 13.48 1.08
 5 14 6 33.37 1.54
 5 14 7 7.37 1
 5 14 8 4.2 0.93
 5 14 9 -0.22 0.81
 5 14 10 3.47 0.9
 5 14 11 14.21 1.17
 5 14 12 2.18 0.92
 5 14 13 7.17 1
 5 14 14 1.87 0.86
 5 14 15 -0.01 0.76
 5 15 -14 15.35 1.12
 5 15 -13 13.11 1.11
 5 15 -12 8.2 1.05
 5 15 -11 3.98 0.96
 5 15 -10 2.27 0.86
 5 15 -9 4.79 0.94
 5 15 -8 7.63 1.02
 5 15 -7 12.99 1.14
 5 15 -6 5.05 0.94
 5 15 -5 5.15 0.94
 5 15 -4 13.73 1.14
 5 15 -3 19.69 1.27
 5 15 -2 7.04 0.94
 5 15 -1 1.71 0.81
 5 15 0 11.43 1.03
 5 15 1 2.88 0.84
 5 15 2 7.12 0.95
 5 15 3 21.58 1.31
 5 15 4 13.81 1.15
 5 15 5 5.15 0.94
 5 15 6 5.42 0.96
 5 15 7 12.61 1.15
 5 15 8 6.85 1
 5 15 9 4.05 0.95
 5 15 10 1.99 0.87
 5 15 11 3.81 0.96
 5 15 12 8.67 1.06
 5 15 13 13.62 1.12
 5 15 14 15.65 1.12
 5 16 -13 0.16 0.76
 5 16 -12 1.53 0.82
 5 16 -11 4.67 0.93
 5 16 -10 0.64 0.87
 5 16 -9 20.76 1.36
 5 16 -8 5.35 0.96
 5 16 -7 1.63 0.87
 5 16 -6 3.81 0.94
 5 16 -5 11.36 1.1
 5 16 -4 17.59 1.25
 5 16 -3 2.53 0.89
 5 16 -2 41.34 1.74
 5 16 -1 23.64 1.38
 5 16 0 1.68 0.85
 5 16 1 24.84 1.4
 5 16 2 41.92 1.75
 5 16 3 2.36 0.89
 5 16 4 17.79 1.25
 5 16 5 9.33 1.06
 5 16 6 4.27 0.94
 5 16 7 1.96 0.88
 5 16 8 3.16 0.9
 5 16 9 21.25 1.36
 5 16 10 0.9 0.86
 5 16 11 3.48 0.91
 5 16 12 2.28 0.84
 5 16 13 0.3 0.76
 5 17 -12 3.13 0.8
 5 17 -11 9.08 0.99
 5 17 -10 0.27 0.81
 5 17 -9 17.86 1.27
 5 17 -8 7.44 1.05
 5 17 -7 16.08 1.26
 5 17 -6 2.26 0.87
 5 17 -5 7.06 1.01
 5 17 -4 19.36 1.29
 5 17 -3 1.14 0.84
 5 17 -2 2.96 0.91
 5 17 -1 13.09 1.16
 5 17 0 1.54 0.87
 5 17 1 13.17 1.16
 5 17 2 3.04 0.9
 5 17 3 0.55 0.83
 5 17 4 19.54 1.28
 5 17 5 6.58 1
 5 17 6 2.07 0.86
 5 17 7 16.59 1.25
 5 17 8 8.68 1.05
 5 17 9 16.74 1.23
 5 17 10 -0.12 0.8
 5 17 11 10.28 1.01
 5 17 12 1.63 0.78
 5 18 -10 1.38 0.78
 5 18 -9 7.81 0.97
 5 18 -8 1.84 0.86
 5 18 -7 0.5 0.84
 5 18 -6 2.66 0.91
 5 18 -5 5.25 0.98
 5 18 -4 10.23 1.11
 5 18 -3 0.18 0.81
 5 18 -2 5.7 0.95
 5 18 -1 9.63 1.06
 5 18 0 10.22 1.08
 5 18 1 9.4 1.06
 5 18 2 6.27 0.97
 5 18 3 0.89 0.83
 5 18 4 10.09 1.12
 5 18 5 5.09 0.99
 5 18 6 2.12 0.88
 5 18 7 0.74 0.85
 5 18 8 2.54 0.87
 5 18 9 6.46 0.95
 5 18 10 1.25 0.79
 5 19 -8 0.63 0.77
 5 19 -7 6.86 0.95
 5 19 -6 9.56 1.03
 5 19 -5 0.69 0.82
 5 19 -4 0.78 0.83
 5 19 -3 1.98 0.87
 5 19 -2 1.42 0.84
 5 19 -1 8.17 1.06
 5 19 0 3.6 0.91
 5 19 1 8.92 1.05
 5 19 2 1 0.85
 5 19 3 2.48 0.88
 5 19 4 0.6 0.83
 5 19 5 0.37 0.82
 5 19 6 9.6 1.04
 5 19 7 6.55 0.94
 5 19 8 -0.2 0.75
 5 20 -6 2.41 0.84
 5 20 -5 8.24 0.94
 5 20 -4 -0.5 0.76
 5 20 -3 2.41 0.85
 5 20 -2 3.92 0.87
 5 20 -1 3.81 0.89
 5 20 0 -0.29 0.78
 5 20 1 4.28 0.89
 5 20 2 2.69 0.87
 5 20 3 2.59 0.85
 5 20 4 0.62 0.76
 5 20 5 8.37 0.95
 5 20 6 1.59 0.84
 6 0 0 759.61 13.39
 6 0 1 106.51 2.12
 6 0 2 168.59 3.19
 6 0 3 58.59 1.34
 6 0 4 35.98 0.98
 6 0 5 23.9 0.8
 6 0 6 31.02 0.96
 6 0 7 8.92 0.58
 6 0 8 135.02 2.89
 6 0 9 104.41 2.42
 6 0 10 1.86 0.58
 6 0 11 11.05 0.82
 6 0 12 0.64 0.63
 6 0 13 2.57 0.72
 6 0 14 1.76 0.73
 6 0 15 10.65 1.04
 6 0 16 0.46 0.81
 6 0 17 6.13 0.97
 6 0 18 14.19 1.21
 6 0 19 15.75 1.21
 6 0 20 2.09 0.83
 6 1 -20 1.72 0.81
 6 1 -19 4.66 0.93
 6 1 -18 9.73 1.1
 6 1 -17 0.58 0.85
 6 1 -16 7.13 1
 6 1 -15 15.98 1.17
 6 1 -14 3.63 0.78
 6 1 -13 15.43 1.02
 6 1 -12 19.03 1.04
 6 1 -11 28.15 1.17
 6 1 -10 194.71 4.05
 6 1 -9 44.83 1.38
 6 1 -8 10.84 0.69
 6 1 -7 64.3 1.59
 6 1 -6 217.82 4.16
 6 1 -5 429.7 7.72
 6 1 -4 93.62 1.97
 6 1 -3 29.29 0.84
 6 1 -2 328.82 5.92
 6 1 -1 421.34 7.46
 6 1 0 1057.21 18.64
 6 1 1 421.51 7.47
 6 1 2 330.25 5.94
 6 1 3 29.18 0.84
 6 1 4 95.08 2
 6 1 5 426.57 7.67
 6 1 6 219.69 4.19
 6 1 7 64.99 1.6
 6 1 8 10.66 0.69
 6 1 9 45.62 1.39
 6 1 10 194.89 4.05
 6 1 11 28.14 1.18
 6 1 12 18.98 1.04
 6 1 13 16.17 1.03
 6 1 14 3.18 0.78
 6 1 15 15.73 1.17
 6 1 16 7.24 1
 6 1 17 1.52 0.86
 6 1 18 11.6 1.13
 6 1 19 3.9 0.91
 6 1 20 3.19 0.83
 6 2 -20 6.93 0.92
 6 2 -19 0.48 0.83
 6 2 -18 1.68 0.89
 6 2 -17 26.37 1.43
 6 2 -16 30.32 1.53
 6 2 -15 12.62 1.1
 6 2 -14 7.08 0.87
 6 2 -13 24.77 1.22
 6 2 -12 91.29 2.4
 6 2 -11 146.82 3.3
 6 2 -10 47.68 1.49
 6 2 -9 14.11 0.81
 6 2 -8 14.92 0.78
 6 2 -7 52.91 1.4
 6 2 -6 42.06 1.16
 6 2 -5 696.19 12.24
 6 2 -4 147.96 2.9
 6 2 -3 190.81 3.6
 6 2 -2 324.47 5.84
 6 2 -1 950.78 16.72
 6 2 0 92.8 1.9
 6 2 1 946.99 16.65
 6 2 2 321.22 5.8
 6 2 3 191.91 3.63
 6 2 4 147.71 2.9
 6 2 5 686.4 12.11
 6 2 6 41.5 1.16
 6 2 7 53.55 1.41
 6 2 8 14.98 0.78
 6 2 9 13.97 0.81
 6 2 10 48.53 1.51
 6 2 11 146.57 3.3
 6 2 12 91.56 2.41
 6 2 13 24.44 1.21
 6 2 14 7.07 0.87
 6 2 15 13.42 1.13
 6 2 16 28.96 1.5
 6 2 17 26.73 1.44
 6 2 18 1.26 0.86
 6 2 19 0.1 0.8
 6 2 20 6.95 0.92
 6 3 -20 0.03 0.75
 6 3 -19 3.55 0.89
 6 3 -18 4.43 0.96
 6 3 -17 9.84 1.06
 6 3 -16 0.66 0.82
 6 3 -15 14.44 1.16
 6 3 -14 4.56 0.86
 6 3 -13 5.41 0.8
 6 3 -12 16.63 1.01
 6 3 -11 3.34 0.67
 6 3 -10 44.24 1.44
 6 3 -9 13.69 0.81
 6 3 -8 426.16 7.87
 6 3 -7 174.57 3.54
 6 3 -6 207.78 4.02
 6 3 -5 7.63 0.53
 6 3 -4 290.7 5.35
 6 3 -3 50.02 1.23
 6 3 -2 462.19 8.17
 6 3 -1 317.95 5.75
 6 3 0 1259.9 22.2
 6 3 1 321.84 5.8
 6 3 2 461.44 8.19
 6 3 3 49.67 1.22
 6 3 4 285.94 5.26
 6 3 5 7.33 0.52
 6 3 6 209.28 4.04
 6 3 7 177.73 3.6
 6 3 8 420.19 7.77
 6 3 9 13.79 0.81
 6 3 10 42.62 1.42
 6 3 11 3.41 0.68
 6 3 12 16.2 1.01
 6 3 13 5.63 0.82
 6 3 14 5.96 0.88
 6 3 15 14.61 1.16
 6 3 16 0.94 0.83
 6 3 17 8.81 1.03
 6 3 18 5.18 0.97
 6 3 19 3.5 0.9
 6 3 20 0.29 0.76
 6 4 -20 20.72 1.19
 6 4 -19 26.75 1.41
 6 4 -18 7.96 1.04
 6 4 -17 22.38 1.35
 6 4 -16 2.01 0.86
 6 4 -15 16.83 1.23
 6 4 -14 6 0.91
 6 4 -13 3.88 0.78
 6 4 -12 31.9 1.33
 6 4 -11 62.14 1.85
 6 4 -10 86.42 2.22
 6 4 -9 34.4 1.23
 6 4 -8 87.39 2.13
 6 4 -7 79.21 1.93
 6 4 -6 406.22 7.39
 6 4 -5 381.31 6.93
 6 4 -4 282.09 5.21
 6 4 -3 442.56 7.88
 6 4 -2 325.38 5.89
 6 4 -1 520.59 9.17
 6 4 0 13.04 0.57
 6 4 1 513.25 9.04
 6 4 2 321.15 5.82
 6 4 3 448.47 8
 6 4 4 280.44 5.19
 6 4 5 381.56 6.94
 6 4 6 404.48 7.37
 6 4 7 77.97 1.91
 6 4 8 88.86 2.15
 6 4 9 34.66 1.24
 6 4 10 84.86 2.2
 6 4 11 61.74 1.84
 6 4 12 32.31 1.34
 6 4 13 4.11 0.79
 6 4 14 5.7 0.88
 6 4 15 16.94 1.22
 6 4 16 3.23 0.9
 6 4 17 20.81 1.31
 6 4 18 9.28 1.07
 6 4 19 25.82 1.39
 6 4 20 19.31 1.17
 6 5 -20 0.55 0.78
 6 5 -19 18.18 1.22
 6 5 -18 2.6 0.9
 6 5 -17 2.99 0.91
 6 5 -16 26.41 1.44
 6 5 -15 72.78 2.34
 6 5 -14 135.42 3.43
 6 5 -13 47.44 1.71
 6 5 -12 126.51 3.08
 6 5 -11 93.15 2.43
 6 5 -10 5.25 0.71
 6 5 -9 12.45 0.82
 6 5 -8 101.82 2.41
 6 5 -7 83 2.03
 6 5 -6 187.8 3.78
 6 5 -5 88.19 2
 6 5 -4 103.61 2.23
 6 5 -3 164.93 3.25
 6 5 -2 9.86 0.55
 6 5 -1 175.77 3.4
 6 5 0 99.58 2.1
 6 5 1 174.88 3.38
 6 5 2 9.32 0.55
 6 5 3 166.41 3.27
 6 5 4 101.58 2.19
 6 5 5 89.27 2.01
 6 5 6 189.42 3.8
 6 5 7 83.51 2.04
 6 5 8 101.82 2.41
 6 5 9 12.33 0.82
 6 5 10 5.53 0.71
 6 5 11 94.05 2.44
 6 5 12 123.96 3.04
 6 5 13 48.51 1.73
 6 5 14 136.95 3.46
 6 5 15 72.18 2.33
 6 5 16 27.49 1.46
 6 5 17 2.51 0.9
 6 5 18 2.88 0.91
 6 5 19 19.09 1.23
 6 5 20 1.24 0.8
 6 6 -19 17.09 1.15
 6 6 -18 6.52 0.99
 6 6 -17 51.76 2
 6 6 -16 6.16 1
 6 6 -15 17.03 1.24
 6 6 -14 0.33 0.83
 6 6 -13 45.59 1.75
 6 6 -12 0.96 0.71
 6 6 -11 46.05 1.6
 6 6 -10 8.81 0.81
 6 6 -9 161.89 3.53
 6 6 -8 19.35 0.95
 6 6 -7 4.14 0.6
 6 6 -6 23.23 0.95
 6 6 -5 57.63 1.54
 6 6 -4 5.3 0.52
 6 6 -3 136.46 2.8
 6 6 -2 184.9 3.6
 6 6 -1 103.89 2.22
 6 6 0 43.49 1.17
 6 6 1 102.5 2.19
 6 6 2 183.92 3.58
 6 6 3 133.91 2.76
 6 6 4 4.71 0.51
 6 6 5 58.63 1.55
 6 6 6 23.15 0.95
 6 6 7 4.03 0.6
 6 6 8 19.06 0.95
 6 6 9 167.94 3.64
 6 6 10 7.62 0.79
 6 6 11 46.84 1.62
 6 6 12 1.06 0.71
 6 6 13 45.49 1.75
 6 6 14 -0.25 0.8
 6 6 15 18.54 1.26
 6 6 16 5.43 0.97
 6 6 17 52.1 2
 6 6 18 7.31 1.01
 6 6 19 18.25 1.19
 6 7 -19 2.1 0.81
 6 7 -18 6.93 0.97
 6 7 -17 3.89 0.96
 6 7 -16 18.42 1.27
 6 7 -15 9.24 1.06
 6 7 -14 19.05 1.28
 6 7 -13 26.87 1.41
 6 7 -12 88.18 2.46
 6 7 -11 35.56 1.43
 6 7 -10 9.01 0.83
 6 7 -9 6.64 0.76
 6 7 -8 2.02 0.63
 6 7 -7 161.74 3.47
 6 7 -6 185.79 3.83
 6 7 -5 68.73 1.78
 6 7 -4 57.31 1.55
 6 7 -3 37.55 1.17
 6 7 -2 4.56 0.51
 6 7 -1 17.75 0.76
 6 7 0 33.49 1.04
 6 7 1 17.42 0.75
 6 7 2 4.82 0.51
 6 7 3 37.57 1.17
 6 7 4 56.74 1.53
 6 7 5 69.62 1.79
 6 7 6 185.24 3.82
 6 7 7 162.4 3.48
 6 7 8 2.49 0.64
 6 7 9 6.35 0.75
 6 7 10 8.89 0.83
 6 7 11 35.64 1.43
 6 7 12 89.2 2.48
 6 7 13 26.66 1.42
 6 7 14 19.16 1.27
 6 7 15 7.84 1.03
 6 7 16 18.04 1.26
 6 7 17 4.9 0.98
 6 7 18 6.03 0.95
 6 7 19 1.24 0.8
 6 8 -19 9.17 0.99
 6 8 -18 15.28 1.14
 6 8 -17 5.13 0.98
 6 8 -16 20 1.3
 6 8 -15 13.39 1.16
 6 8 -14 27.07 1.46
 6 8 -13 31.24 1.53
 6 8 -12 17.31 1.18
 6 8 -11 30.87 1.37
 6 8 -10 24.36 1.2
 6 8 -9 41.85 1.5
 6 8 -8 91.7 2.36
 6 8 -7 10.88 0.81
 6 8 -6 32.31 1.2
 6 8 -5 3.68 0.61
 6 8 -4 6.12 0.63
 6 8 -3 40.8 1.28
 6 8 -2 93.04 2.17
 6 8 -1 91.82 2.14
 6 8 0 4.72 0.56
 6 8 1 89.77 2.11
 6 8 2 92.34 2.16
 6 8 3 39.99 1.26
 6 8 4 6.08 0.63
 6 8 5 4.09 0.61
 6 8 6 31.92 1.2
 6 8 7 11.25 0.82
 6 8 8 91.58 2.35
 6 8 9 41.4 1.49
 6 8 10 25.74 1.23
 6 8 11 32.08 1.39
 6 8 12 19.6 1.22
 6 8 13 33.03 1.55
 6 8 14 28.14 1.48
 6 8 15 11.93 1.13
 6 8 16 19.1 1.29
 6 8 17 6.11 1
 6 8 18 16.18 1.16
 6 8 19 10.14 1.01
 6 9 -18 5.05 0.88
 6 9 -17 1.26 0.86
 6 9 -16 21.19 1.37
 6 9 -15 17.95 1.26
 6 9 -14 3.31 0.91
 6 9 -13 1.43 0.85
 6 9 -12 18.42 1.26
 6 9 -11 3.67 0.8
 6 9 -10 69.52 2.1
 6 9 -9 9.21 0.87
 6 9 -8 16.77 1
 6 9 -7 17.01 0.97
 6 9 -6 5.99 0.72
 6 9 -5 45.18 1.46
 6 9 -4 14.24 0.85
 6 9 -3 43.38 1.38
 6 9 -2 35.05 1.21
 6 9 -1 22.87 0.97
 6 9 0 38.42 1.26
 6 9 1 22.4 0.96
 6 9 2 35.04 1.21
 6 9 3 45.19 1.41
 6 9 4 15.87 0.87
 6 9 5 44.88 1.45
 6 9 6 6.76 0.72
 6 9 7 16.24 0.96
 6 9 8 16.99 1.01
 6 9 9 8.82 0.86
 6 9 10 72.66 2.16
 6 9 11 3 0.8
 6 9 12 19.28 1.27
 6 9 13 0.61 0.83
 6 9 14 3.19 0.92
 6 9 15 19.79 1.29
 6 9 16 22.1 1.38
 6 9 17 1.1 0.85
 6 9 18 4.65 0.87
 6 10 -18 -0.09 0.78
 6 10 -17 3.47 0.88
 6 10 -16 8.65 1.04
 6 10 -15 24.2 1.42
 6 10 -14 26.24 1.44
 6 10 -13 6.68 0.99
 6 10 -12 19.37 1.28
 6 10 -11 35.08 1.6
 6 10 -10 9.47 0.95
 6 10 -9 78.08 2.25
 6 10 -8 21.32 1.14
 6 10 -7 1.79 0.68
 6 10 -6 34.28 1.33
 6 10 -5 145.84 3.28
 6 10 -4 59.76 1.75
 6 10 -3 3.03 0.63
 6 10 -2 7.49 0.72
 6 10 -1 0.6 0.56
 6 10 0 0.85 0.55
 6 10 1 1.15 0.57
 6 10 2 7.34 0.71
 6 10 3 3.23 0.63
 6 10 4 59.44 1.75
 6 10 5 146.78 3.3
 6 10 6 36.01 1.36
 6 10 7 1.91 0.67
 6 10 8 21.13 1.13
 6 10 9 77.34 2.24
 6 10 10 8.51 0.93
 6 10 11 36.52 1.63
 6 10 12 18.99 1.28
 6 10 13 7.03 0.99
 6 10 14 27.55 1.46
 6 10 15 22.8 1.42
 6 10 16 9.63 1.07
 6 10 17 4.04 0.89
 6 10 18 0.72 0.78
 6 11 -17 2.5 0.82
 6 11 -16 8.93 1.04
 6 11 -15 13.65 1.2
 6 11 -14 53.64 1.97
 6 11 -13 5.89 0.97
 6 11 -12 13.86 1.17
 6 11 -11 63.81 2.17
 6 11 -10 24.3 1.38
 6 11 -9 72.51 2.19
 6 11 -8 3.07 0.77
 6 11 -7 16.63 1.04
 6 11 -6 12.89 0.94
 6 11 -5 3.55 0.72
 6 11 -4 63.82 1.88
 6 11 -3 7.14 0.77
 6 11 -2 32.3 1.27
 6 11 -1 98.81 2.46
 6 11 0 74.8 2.04
 6 11 1 96.47 2.42
 6 11 2 32.79 1.28
 6 11 3 7.74 0.78
 6 11 4 63.74 1.88
 6 11 5 3.71 0.73
 6 11 6 13.91 0.96
 6 11 7 17.22 1.05
 6 11 8 3.71 0.77
 6 11 9 71.47 2.18
 6 11 10 22.9 1.34
 6 11 11 62.64 2.15
 6 11 12 13.41 1.15
 6 11 13 5.43 0.95
 6 11 14 52 1.94
 6 11 15 14.69 1.21
 6 11 16 8.41 1.01
 6 11 17 1.86 0.81
 6 12 -16 24.69 1.32
 6 12 -15 8.25 1.03
 6 12 -14 9.32 1.11
 6 12 -13 0.18 0.83
 6 12 -12 30.59 1.54
 6 12 -11 6.73 1
 6 12 -10 5.11 0.96
 6 12 -9 30.92 1.52
 6 12 -8 15.85 1.14
 6 12 -7 8.44 0.91
 6 12 -6 43.13 1.6
 6 12 -5 12.38 0.96
 6 12 -4 59.03 1.86
 6 12 -3 27.6 1.25
 6 12 -2 33.82 1.35
 6 12 -1 44.58 1.55
 6 12 0 42.18 1.5
 6 12 1 45.09 1.56
 6 12 2 32.82 1.33
 6 12 3 27.75 1.25
 6 12 4 59.2 1.86
 6 12 5 11.88 0.94
 6 12 6 42.53 1.58
 6 12 7 8.53 0.91
 6 12 8 15.22 1.14
 6 12 9 30.51 1.51
 6 12 10 4.61 0.94
 6 12 11 6.44 0.99
 6 12 12 30.52 1.53
 6 12 13 -0.16 0.82
 6 12 14 11.01 1.14
 6 12 15 7.52 1.02
 6 12 16 25.78 1.34
 6 13 -16 2.6 0.81
 6 13 -15 5.65 0.91
 6 13 -14 1.84 0.88
 6 13 -13 6.59 1.02
 6 13 -12 2.1 0.88
 6 13 -11 1.11 0.84
 6 13 -10 -0.52 0.84
 6 13 -9 76.75 2.42
 6 13 -8 65.3 2.2
 6 13 -7 38.86 1.67
 6 13 -6 37.25 1.58
 6 13 -5 0.9 0.72
 6 13 -4 127.6 3.14
 6 13 -3 48.26 1.7
 6 13 -2 32.93 1.39
 6 13 -1 27.03 1.27
 6 13 0 17.6 1.07
 6 13 1 28.08 1.28
 6 13 2 32.21 1.38
 6 13 3 48.91 1.71
 6 13 4 127.85 3.14
 6 13 5 0.32 0.73
 6 13 6 37.33 1.58
 6 13 7 39.36 1.68
 6 13 8 66.33 2.22
 6 13 9 74.39 2.38
 6 13 10 1.49 0.87
 6 13 11 0.9 0.83
 6 13 12 3.12 0.9
 6 13 13 6.35 1.01
 6 13 14 1.61 0.86
 6 13 15 5.26 0.92
 6 13 16 0.62 0.79
 6 14 -15 0.63 0.74
 6 14 -14 5.84 0.93
 6 14 -13 11.23 1.1
 6 14 -12 5.72 0.99
 6 14 -11 7.01 0.99
 6 14 -10 10.22 1.1
 6 14 -9 15.49 1.22
 6 14 -8 6.85 1.03
 6 14 -7 11.28 1.11
 6 14 -6 2.28 0.87
 6 14 -5 34.23 1.57
 6 14 -4 9.92 1
 6 14 -3 37.31 1.59
 6 14 -2 117.17 3
 6 14 -1 80.81 2.34
 6 14 0 16.16 1.09
 6 14 1 80.32 2.32
 6 14 2 117.04 2.99
 6 14 3 36.46 1.58
 6 14 4 8.6 0.97
 6 14 5 33.34 1.56
 6 14 6 1.28 0.87
 6 14 7 12.23 1.13
 6 14 8 7.33 1.01
 6 14 9 17.73 1.24
 6 14 10 10.45 1.09
 6 14 11 6.91 1
 6 14 12 5.7 1
 6 14 13 9.7 1.07
 6 14 14 6.21 0.93
 6 14 15 0.43 0.75
 6 15 -14 3.56 0.86
 6 15 -13 0.85 0.79
 6 15 -12 7.76 1.03
 6 15 -11 2.97 0.92
 6 15 -10 8.46 1.08
 6 15 -9 7.49 1.01
 6 15 -8 4.93 0.97
 6 15 -7 35.52 1.64
 6 15 -6 7.75 1.03
 6 15 -5 15.76 1.21
 6 15 -4 2.65 0.89
 6 15 -3 19.8 1.28
 6 15 -2 10.44 1.08
 6 15 -1 16.76 1.21
 6 15 0 13.52 1.14
 6 15 1 17.44 1.22
 6 15 2 9.21 1.05
 6 15 3 18.07 1.25
 6 15 4 2.51 0.87
 6 15 5 14.75 1.18
 6 15 6 7.52 1.02
 6 15 7 34.74 1.61
 6 15 8 3.94 0.94
 6 15 9 5.04 0.97
 6 15 10 9.85 1.11
 6 15 11 3.47 0.93
 6 15 12 8.37 1.03
 6 15 13 -0.56 0.78
 6 15 14 3.64 0.84
 6 16 -13 -0.17 0.78
 6 16 -12 9.42 0.99
 6 16 -11 1.83 0.86
 6 16 -10 0.35 0.85
 6 16 -9 17.95 1.29
 6 16 -8 12.47 1.13
 6 16 -7 2.74 0.92
 6 16 -6 6.87 1.01
 6 16 -5 3.84 0.94
 6 16 -4 24.36 1.41
 6 16 -3 26.55 1.45
 6 16 -2 27.3 1.46
 6 16 -1 5.9 0.99
 6 16 0 9.07 1.05
 6 16 1 6.92 1
 6 16 2 28.71 1.49
 6 16 3 27.12 1.47
 6 16 4 23.59 1.39
 6 16 5 3.58 0.94
 6 16 6 7.06 1
 6 16 7 2.76 0.91
 6 16 8 12.21 1.12
 6 16 9 19.37 1.31
 6 16 10 0.5 0.84
 6 16 11 0.93 0.83
 6 16 12 9.39 0.99
 6 16 13 -0.53 0.76
 6 17 -11 1.29 0.78
 6 17 -10 6.3 0.94
 6 17 -9 4.67 0.94
 6 17 -8 3.35 0.9
 6 17 -7 5.47 1
 6 17 -6 1.87 0.91
 6 17 -5 11.99 1.1
 6 17 -4 2.39 0.88
 6 17 -3 8.63 1.05
 6 17 -2 18.53 1.28
 6 17 -1 7.15 1.02
 6 17 0 3.6 0.93
 6 17 1 6.55 1.01
 6 17 2 18.34 1.27
 6 17 3 8.73 1.04
 6 17 4 2.15 0.89
 6 17 5 10.13 1.08
 6 17 6 1.56 0.91
 6 17 7 4.2 0.99
 6 17 8 2.53 0.91
 6 17 9 5 0.95
 6 17 10 6.22 0.94
 6 17 11 -0.23 0.76
 6 18 -10 -0.42 0.77
 6 18 -9 0.93 0.79
 6 18 -8 3.04 0.85
 6 18 -7 8.46 1.01
 6 18 -6 6.37 0.99
 6 18 -5 4.12 0.96
 6 18 -4 1.66 0.88
 6 18 -3 7.47 1.04
 6 18 -2 1.36 0.89
 6 18 -1 10.59 1.14
 6 18 0 3.07 0.95
 6 18 1 11.31 1.14
 6 18 2 1.1 0.88
 6 18 3 8.96 1.07
 6 18 4 0.84 0.87
 6 18 5 4.68 0.95
 6 18 6 6.04 0.98
 6 18 7 9.02 1.02
 6 18 8 2.7 0.85
 6 18 9 0.82 0.77
 6 18 10 -0.65 0.76
 6 19 -8 6.88 0.94
 6 19 -7 7.07 0.93
 6 19 -6 1.95 0.83
 6 19 -5 7.1 0.96
 6 19 -4 1.92 0.85
 6 19 -3 9.86 1.06
 6 19 -2 19.5 1.28
 6 19 -1 1.07 0.86
 6 19 0 14.42 1.18
 6 19 1 1.03 0.85
 6 19 2 18.45 1.26
 6 19 3 10.09 1.07
 6 19 4 1.74 0.85
 6 19 5 7.22 0.96
 6 19 6 2.34 0.83
 6 19 7 7.88 0.94
 6 19 8 5.56 0.91
 6 20 -5 8.24 0.97
 6 20 -4 9.71 0.98
 6 20 -3 0.3 0.78
 6 20 -2 7.87 0.96
 6 20 -1 0.98 0.79
 6 20 0 12.49 1.07
 6 20 1 1.62 0.79
 6 20 2 6.53 0.93
 6 20 3 1.04 0.78
 6 20 4 9.81 0.97
 6 20 5 9.55 1
 7 0 1 1089.98 19.12
 7 0 2 1420.44 24.93
 7 0 3 86.6 1.88
 7 0 4 153.82 3.05
 7 0 5 16.95 0.71
 7 0 6 894.22 15.75
 7 0 7 69.23 1.76
 7 0 8 26.87 1.04
 7 0 9 52.99 1.57
 7 0 10 53.56 1.63
 7 0 11 161.9 3.6
 7 0 12 78.99 2.21
 7 0 13 18.82 1.12
 7 0 14 32.65 1.49
 7 0 15 5.93 0.95
 7 0 16 0.47 0.83
 7 0 17 30.54 1.51
 7 0 18 1.42 0.86
 7 0 19 15.44 1.16
 7 0 20 13.86 1.07
 7 1 -20 3.56 0.84
 7 1 -19 9.99 1.05
 7 1 -18 9.63 1.08
 7 1 -17 -0.24 0.82
 7 1 -16 9.93 1.06
 7 1 -15 6.67 0.99
 7 1 -14 83.22 2.46
 7 1 -13 28.67 1.32
 7 1 -12 19.89 1.1
 7 1 -11 41.05 1.46
 7 1 -10 96.05 2.39
 7 1 -9 19.5 0.94
 7 1 -8 399.01 7.42
 7 1 -7 578.01 10.36
 7 1 -6 274.41 5.16
 7 1 -5 80.97 1.84
 7 1 -4 204.54 3.9
 7 1 -3 911.27 16
 7 1 -2 127.94 2.56
 7 1 -1 254.88 4.69
 7 1 0 937.88 16.44
 7 1 1 252.27 4.64
 7 1 2 127.77 2.56
 7 1 3 906.85 15.92
 7 1 4 203.33 3.88
 7 1 5 81.86 1.86
 7 1 6 272.02 5.12
 7 1 7 581.51 10.43
 7 1 8 404.73 7.51
 7 1 9 18.51 0.93
 7 1 10 96.64 2.4
 7 1 11 40.75 1.46
 7 1 12 19.47 1.09
 7 1 13 28.73 1.34
 7 1 14 83.1 2.46
 7 1 15 6.9 0.99
 7 1 16 9.15 1.05
 7 1 17 -0.67 0.81
 7 1 18 9.76 1.09
 7 1 19 8.94 1.04
 7 1 20 4.4 0.85
 7 2 -20 12.89 1.03
 7 2 -19 5.01 0.93
 7 2 -18 0.57 0.86
 7 2 -17 37.44 1.66
 7 2 -16 23.99 1.41
 7 2 -15 32.05 1.55
 7 2 -14 4.78 0.89
 7 2 -13 258.72 5.4
 7 2 -12 4.09 0.75
 7 2 -11 118.73 2.86
 7 2 -10 1.89 0.62
 7 2 -9 18.63 0.93
 7 2 -8 343.06 6.48
 7 2 -7 25.32 0.98
 7 2 -6 9.83 0.65
 7 2 -5 126.84 2.64
 7 2 -4 31.38 0.96
 7 2 -3 311.54 5.7
 7 2 -2 174.74 3.37
 7 2 -1 694.69 12.18
 7 2 0 6.93 0.48
 7 2 1 696.64 12.21
 7 2 2 176.44 3.4
 7 2 3 309.83 5.68
 7 2 4 31.57 0.96
 7 2 5 129.68 2.69
 7 2 6 10.04 0.65
 7 2 7 25.57 0.98
 7 2 8 340.01 6.44
 7 2 9 18.74 0.94
 7 2 10 1.06 0.6
 7 2 11 120.23 2.89
 7 2 12 3.28 0.74
 7 2 13 264.36 5.5
 7 2 14 5.56 0.9
 7 2 15 33.55 1.58
 7 2 16 24.85 1.41
 7 2 17 37.36 1.66
 7 2 18 0.73 0.86
 7 2 19 5.62 0.94
 7 2 20 13.36 1.04
 7 3 -20 1.17 0.81
 7 3 -19 8.56 1.01
 7 3 -18 22.67 1.37
 7 3 -17 10.83 1.09
 7 3 -16 29.82 1.51
 7 3 -15 36.51 1.65
 7 3 -14 2.08 0.85
 7 3 -13 65.43 2.04
 7 3 -12 76.99 2.2
 7 3 -11 26.32 1.2
 7 3 -10 45.46 1.51
 7 3 -9 22.57 1.03
 7 3 -8 66.92 1.79
 7 3 -7 115.43 2.58
 7 3 -6 163.39 3.35
 7 3 -5 71.23 1.7
 7 3 -4 51.04 1.32
 7 3 -3 301.78 5.54
 7 3 -2 20.23 0.74
 7 3 -1 145.83 2.88
 7 3 0 9.55 0.54
 7 3 1 146.84 2.89
 7 3 2 20.23 0.74
 7 3 3 300.57 5.53
 7 3 4 51.32 1.33
 7 3 5 71.56 1.71
 7 3 6 159.82 3.29
 7 3 7 115.9 2.59
 7 3 8 68.49 1.82
 7 3 9 22.67 1.03
 7 3 10 46.58 1.53
 7 3 11 26.75 1.21
 7 3 12 78.74 2.23
 7 3 13 63.44 2
 7 3 14 3.27 0.88
 7 3 15 36.47 1.65
 7 3 16 28.87 1.49
 7 3 17 11.69 1.12
 7 3 18 23.32 1.38
 7 3 19 9.7 1.01
 7 3 20 0.2 0.8
 7 4 -19 4.47 0.89
 7 4 -18 7.06 1.02
 7 4 -17 6.67 0.98
 7 4 -16 5.83 0.96
 7 4 -15 18.14 1.26
 7 4 -14 12.85 1.12
 7 4 -13 26.09 1.29
 7 4 -12 7.5 0.87
 7 4 -11 23.79 1.16
 7 4 -10 13.26 0.9
 7 4 -9 43.94 1.44
 7 4 -8 190.69 3.95
 7 4 -7 78.73 1.97
 7 4 -6 44.8 1.33
 7 4 -5 105.27 2.34
 7 4 -4 113.35 2.41
 7 4 -3 98.17 2.13
 7 4 -2 120.96 2.5
 7 4 -1 103.16 2.18
 7 4 0 1.3 0.4
 7 4 1 104.77 2.21
 7 4 2 119.65 2.47
 7 4 3 98.35 2.13
 7 4 4 112.73 2.4
 7 4 5 105.5 2.35
 7 4 6 43.29 1.31
 7 4 7 78 1.96
 7 4 8 190.56 3.94
 7 4 9 42.12 1.42
 7 4 10 13.32 0.89
 7 4 11 24.02 1.17
 7 4 12 7.9 0.87
 7 4 13 25.83 1.29
 7 4 14 13.21 1.13
 7 4 15 18.14 1.26
 7 4 16 4.96 0.96
 7 4 17 6.07 0.99
 7 4 18 7.57 1.02
 7 4 19 5.08 0.91
 7 5 -19 0.35 0.78
 7 5 -18 10.94 1.09
 7 5 -17 35.18 1.66
 7 5 -16 18.57 1.28
 7 5 -15 10.09 1.07
 7 5 -14 37.1 1.65
 7 5 -13 6.37 0.91
 7 5 -12 71.47 2.14
 7 5 -11 51.25 1.71
 7 5 -10 30.03 1.26
 7 5 -9 36.73 1.34
 7 5 -8 15.79 0.88
 7 5 -7 19.86 0.94
 7 5 -6 32.38 1.14
 7 5 -5 25.49 0.97
 7 5 -4 39.56 1.2
 7 5 -3 27.52 0.94
 7 5 -2 29.91 0.96
 7 5 -1 28.49 0.93
 7 5 0 258.74 4.83
 7 5 1 28.88 0.93
 7 5 2 30.58 0.97
 7 5 3 27.87 0.94
 7 5 4 39.35 1.2
 7 5 5 25.22 0.97
 7 5 6 31.94 1.13
 7 5 7 19.33 0.92
 7 5 8 14.89 0.87
 7 5 9 35.81 1.32
 7 5 10 30.38 1.27
 7 5 11 49.95 1.69
 7 5 12 69.93 2.1
 7 5 13 6.2 0.91
 7 5 14 36.06 1.63
 7 5 15 9.02 1.06
 7 5 16 19.47 1.29
 7 5 17 35.57 1.67
 7 5 18 12.55 1.13
 7 5 19 0.88 0.79
 7 6 -19 3.24 0.81
 7 6 -18 6.93 0.99
 7 6 -17 13.98 1.2
 7 6 -16 0.23 0.82
 7 6 -15 14.78 1.18
 7 6 -14 21.47 1.32
 7 6 -13 31.23 1.51
 7 6 -12 0.39 0.71
 7 6 -11 3.58 0.77
 7 6 -10 7.6 0.82
 7 6 -9 45.29 1.53
 7 6 -8 42.4 1.43
 7 6 -7 100.53 2.42
 7 6 -6 96.1 2.3
 7 6 -5 25.72 1.01
 7 6 -4 130.54 2.81
 7 6 -3 1.41 0.49
 7 6 -2 101.17 2.26
 7 6 -1 0.83 0.44
 7 6 0 22.15 0.84
 7 6 1 1.12 0.44
 7 6 2 100.1 2.25
 7 6 3 1.48 0.48
 7 6 4 130.45 2.81
 7 6 5 25.15 1
 7 6 6 96.53 2.31
 7 6 7 103.48 2.47
 7 6 8 41.66 1.42
 7 6 9 43.97 1.5
 7 6 10 7.09 0.81
 7 6 11 3.85 0.76
 7 6 12 0.46 0.7
 7 6 13 31.52 1.51
 7 6 14 20.21 1.3
 7 6 15 14.48 1.19
 7 6 16 1.06 0.84
 7 6 17 14.01 1.2
 7 6 18 7.82 1
 7 6 19 2.31 0.81
 7 7 -19 0.49 0.78
 7 7 -18 18.05 1.2
 7 7 -17 1.58 0.87
 7 7 -16 1.91 0.87
 7 7 -15 0.21 0.82
 7 7 -14 19.44 1.29
 7 7 -13 8.29 1.02
 7 7 -12 55.84 1.95
 7 7 -11 25.62 1.27
 7 7 -10 77.18 2.19
 7 7 -9 8.21 0.83
 7 7 -8 111.68 2.7
 7 7 -7 13.1 0.86
 7 7 -6 28.86 1.14
 7 7 -5 19.48 0.93
 7 7 -4 21.05 0.93
 7 7 -3 24.79 0.98
 7 7 -2 105.75 2.39
 7 7 -1 16.66 0.8
 7 7 0 10.93 0.68
 7 7 1 15.61 0.79
 7 7 2 105.68 2.39
 7 7 3 23.83 0.96
 7 7 4 20.88 0.93
 7 7 5 19.57 0.93
 7 7 6 28.96 1.14
 7 7 7 15.45 0.91
 7 7 8 113.48 2.73
 7 7 9 8.99 0.84
 7 7 10 78.31 2.21
 7 7 11 25.53 1.26
 7 7 12 53.83 1.92
 7 7 13 8.18 1.02
 7 7 14 19.97 1.3
 7 7 15 1.29 0.85
 7 7 16 1.87 0.87
 7 7 17 1.78 0.88
 7 7 18 19.18 1.22
 7 7 19 0.67 0.78
 7 8 -18 2.01 0.8
 7 8 -17 4.21 0.92
 7 8 -16 61.09 2.16
 7 8 -15 10.71 1.09
 7 8 -14 15.44 1.19
 7 8 -13 28.09 1.48
 7 8 -12 39.65 1.69
 7 8 -11 15.38 1.07
 7 8 -10 8.15 0.88
 7 8 -9 5.53 0.79
 7 8 -8 18.87 1.05
 7 8 -7 46.99 1.55
 7 8 -6 2.24 0.62
 7 8 -5 11.43 0.8
 7 8 -4 43.13 1.39
 7 8 -3 47.28 1.44
 7 8 -2 137.32 2.99
 7 8 -1 3.91 0.58
 7 8 0 3.75 0.58
 7 8 1 3.74 0.58
 7 8 2 136.14 2.97
 7 8 3 46.1 1.42
 7 8 4 42.13 1.37
 7 8 5 11.67 0.8
 7 8 6 1.85 0.62
 7 8 7 46.38 1.54
 7 8 8 18.81 1.04
 7 8 9 5.66 0.78
 7 8 10 8.08 0.88
 7 8 11 16.28 1.1
 7 8 12 41.56 1.72
 7 8 13 28.16 1.47
 7 8 14 14.59 1.18
 7 8 15 10.4 1.08
 7 8 16 63.72 2.2
 7 8 17 3.4 0.9
 7 8 18 0.91 0.78
 7 9 -18 8.05 0.93
 7 9 -17 2.64 0.85
 7 9 -16 1.18 0.85
 7 9 -15 6.54 0.99
 7 9 -14 35.91 1.64
 7 9 -13 3.23 0.92
 7 9 -12 48.64 1.88
 7 9 -11 6.91 0.94
 7 9 -10 2.3 0.75
 7 9 -9 48.81 1.71
 7 9 -8 2.51 0.72
 7 9 -7 32.04 1.31
 7 9 -6 54.79 1.7
 7 9 -5 11.19 0.84
 7 9 -4 19.09 0.98
 7 9 -3 36.56 1.29
 7 9 -2 42.64 1.39
 7 9 -1 31.03 1.17
 7 9 0 34.29 1.23
 7 9 1 31.53 1.18
 7 9 2 43.11 1.41
 7 9 3 37.54 1.31
 7 9 4 18.62 0.97
 7 9 5 11.48 0.84
 7 9 6 55.43 1.72
 7 9 7 33.34 1.33
 7 9 8 2.37 0.71
 7 9 9 48.94 1.7
 7 9 10 1.96 0.75
 7 9 11 7.17 0.95
 7 9 12 50.08 1.91
 7 9 13 3.8 0.92
 7 9 14 34.48 1.62
 7 9 15 5.63 0.97
 7 9 16 0.63 0.84
 7 9 17 1.65 0.84
 7 9 18 8.18 0.92
 7 10 -17 2.75 0.82
 7 10 -16 4.89 0.93
 7 10 -15 0.25 0.85
 7 10 -14 -0.96 0.81
 7 10 -13 3.95 0.92
 7 10 -12 4.42 0.94
 7 10 -11 0.41 0.83
 7 10 -10 10.7 1.03
 7 10 -9 57.48 1.9
 7 10 -8 26.91 1.28
 7 10 -7 28.9 1.29
 7 10 -6 38.87 1.46
 7 10 -5 17.7 1.02
 7 10 -4 0.94 0.62
 7 10 -3 7.01 0.75
 7 10 -2 24.67 1.1
 7 10 -1 43.28 1.44
 7 10 0 57.82 1.71
 7 10 1 44.06 1.46
 7 10 2 24.52 1.11
 7 10 3 7.18 0.75
 7 10 4 0.44 0.61
 7 10 5 17.41 1.01
 7 10 6 38.26 1.45
 7 10 7 29.24 1.3
 7 10 8 26.83 1.27
 7 10 9 58.94 1.93
 7 10 10 10.25 1.02
 7 10 11 0.7 0.82
 7 10 12 5.52 0.97
 7 10 13 3.73 0.91
 7 10 14 0.25 0.83
 7 10 15 0.42 0.84
 7 10 16 6.09 0.95
 7 10 17 1.7 0.81
 7 11 -17 11.3 1.03
 7 11 -16 0.22 0.8
 7 11 -15 18.07 1.26
 7 11 -14 1 0.89
 7 11 -13 3.38 0.92
 7 11 -12 3.46 0.92
 7 11 -11 13.18 1.16
 7 11 -10 6.79 0.99
 7 11 -9 36.91 1.6
 7 11 -8 5.02 0.84
 7 11 -7 4.8 0.81
 7 11 -6 27.57 1.28
 7 11 -5 5.81 0.8
 7 11 -4 19.68 1.08
 7 11 -3 54.78 1.74
 7 11 -2 6.86 0.78
 7 11 -1 17.67 1.01
 7 11 0 44 1.52
 7 11 1 18.47 1.02
 7 11 2 6.97 0.78
 7 11 3 53.15 1.71
 7 11 4 19.97 1.09
 7 11 5 5.7 0.79
 7 11 6 27.7 1.28
 7 11 7 5.21 0.81
 7 11 8 4.08 0.82
 7 11 9 38.22 1.62
 7 11 10 7.54 1.01
 7 11 11 13.49 1.15
 7 11 12 3.98 0.92
 7 11 13 3.95 0.92
 7 11 14 -0.17 0.85
 7 11 15 17.25 1.23
 7 11 16 1.11 0.81
 7 11 17 9.46 1.01
 7 12 -16 1.13 0.79
 7 12 -15 16.38 1.19
 7 12 -14 0.92 0.86
 7 12 -13 20.78 1.36
 7 12 -12 1.74 0.88
 7 12 -11 15.95 1.22
 7 12 -10 1.52 0.88
 7 12 -9 0.84 0.83
 7 12 -8 11.71 1.09
 7 12 -7 13.21 1.07
 7 12 -6 8.19 0.91
 7 12 -5 18.71 1.11
 7 12 -4 17.12 1.07
 7 12 -3 47.24 1.66
 7 12 -2 2.42 0.69
 7 12 -1 1.37 0.67
 7 12 0 1.02 0.67
 7 12 1 1.23 0.67
 7 12 2 2.72 0.71
 7 12 3 47.04 1.65
 7 12 4 16.73 1.06
 7 12 5 18.59 1.11
 7 12 6 8.39 0.91
 7 12 7 13.54 1.08
 7 12 8 11.97 1.1
 7 12 9 0.32 0.82
 7 12 10 1.78 0.86
 7 12 11 14.77 1.19
 7 12 12 1.43 0.86
 7 12 13 22.55 1.4
 7 12 14 0.3 0.83
 7 12 15 15.77 1.16
 7 12 16 2.06 0.79
 7 13 -15 1.97 0.8
 7 13 -14 1.69 0.84
 7 13 -13 1.5 0.88
 7 13 -12 9.97 1.11
 7 13 -11 3.52 0.9
 7 13 -10 12.05 1.14
 7 13 -9 3.22 0.91
 7 13 -8 5.16 0.96
 7 13 -7 65.04 2.19
 7 13 -6 39.14 1.68
 7 13 -5 2.73 0.83
 7 13 -4 2.33 0.79
 7 13 -3 25.07 1.27
 7 13 -2 33.08 1.42
 7 13 -1 3.16 0.76
 7 13 0 14.9 1.04
 7 13 1 3.31 0.77
 7 13 2 32.47 1.41
 7 13 3 25.79 1.29
 7 13 4 2.85 0.79
 7 13 5 3.45 0.85
 7 13 6 38.24 1.66
 7 13 7 66.67 2.22
 7 13 8 3.89 0.93
 7 13 9 3.13 0.9
 7 13 10 11.72 1.13
 7 13 11 2.28 0.89
 7 13 12 9.52 1.11
 7 13 13 3.2 0.9
 7 13 14 2.4 0.86
 7 13 15 0.49 0.77
 7 14 -14 -0.42 0.77
 7 14 -13 19.72 1.26
 7 14 -12 3.57 0.93
 7 14 -11 30.39 1.57
 7 14 -10 2.62 0.92
 7 14 -9 2.95 0.9
 7 14 -8 4.81 0.96
 7 14 -7 7.63 1.03
 7 14 -6 7.68 1.02
 7 14 -5 10.71 1.09
 7 14 -4 13.59 1.13
 7 14 -3 49.9 1.89
 7 14 -2 6.68 0.94
 7 14 -1 62.09 2.08
 7 14 0 13.96 1.09
 7 14 1 60.63 2.05
 7 14 2 6.99 0.95
 7 14 3 49.76 1.88
 7 14 4 13.97 1.14
 7 14 5 10.84 1.08
 7 14 6 7.66 1.01
 7 14 7 8.44 1.03
 7 14 8 4.57 0.96
 7 14 9 2.62 0.92
 7 14 10 4 0.94
 7 14 11 29.98 1.56
 7 14 12 1.37 0.88
 7 14 13 18.35 1.24
 7 14 14 0.43 0.78
 7 15 -13 1.21 0.8
 7 15 -12 3.27 0.9
 7 15 -11 5.57 0.96
 7 15 -10 8.72 1.08
 7 15 -9 45.35 1.81
 7 15 -8 21.87 1.36
 7 15 -7 12.29 1.16
 7 15 -6 28.17 1.49
 7 15 -5 4.68 0.95
 7 15 -4 3.49 0.92
 7 15 -3 4.93 0.95
 7 15 -2 9.97 1.08
 7 15 -1 42.43 1.76
 7 15 0 15.26 1.2
 7 15 1 41.82 1.75
 7 15 2 9.97 1.07
 7 15 3 4.38 0.93
 7 15 4 3.04 0.91
 7 15 5 4.67 0.95
 7 15 6 29.63 1.51
 7 15 7 14.51 1.18
 7 15 8 22.08 1.35
 7 15 9 44.01 1.79
 7 15 10 8.5 1.09
 7 15 11 4.89 0.95
 7 15 12 3.88 0.89
 7 15 13 2.04 0.81
 7 16 -12 8.4 0.95
 7 16 -11 6.73 0.94
 7 16 -10 4.27 0.93
 7 16 -9 1.13 0.88
 7 16 -8 9.36 1.09
 7 16 -7 1.45 0.88
 7 16 -6 58.11 2.07
 7 16 -5 19.23 1.31
 7 16 -4 54.14 2.01
 7 16 -3 4.17 0.95
 7 16 -2 18.6 1.28
 7 16 -1 40.58 1.76
 7 16 0 13.21 1.17
 7 16 1 40.77 1.75
 7 16 2 18.52 1.27
 7 16 3 4.03 0.95
 7 16 4 53.04 1.99
 7 16 5 19.2 1.31
 7 16 6 58.26 2.08
 7 16 7 1.78 0.88
 7 16 8 9.75 1.1
 7 16 9 2.51 0.9
 7 16 10 4.6 0.93
 7 16 11 5.52 0.92
 7 16 12 8.38 0.95
 7 17 -11 2.54 0.83
 7 17 -10 6.94 0.94
 7 17 -9 11.01 1.06
 7 17 -8 21.34 1.33
 7 17 -7 37.71 1.68
 7 17 -6 -0.34 0.86
 7 17 -5 13.52 1.2
 7 17 -4 3.37 0.91
 7 17 -3 7.32 1.02
 7 17 -2 12.62 1.16
 7 17 -1 19.6 1.32
 7 17 0 85.02 2.58
 7 17 1 20.01 1.32
 7 17 2 14.14 1.17
 7 17 3 5.66 0.98
 7 17 4 2.8 0.9
 7 17 5 12.42 1.17
 7 17 6 0.27 0.87
 7 17 7 35.34 1.64
 7 17 8 21.41 1.32
 7 17 9 9.77 1.03
 7 17 10 7.01 0.94
 7 17 11 1.32 0.81
 7 18 -9 2.15 0.81
 7 18 -8 3.22 0.86
 7 18 -7 3.33 0.86
 7 18 -6 1.3 0.86
 7 18 -5 30.21 1.5
 7 18 -4 15.67 1.22
 7 18 -3 11.9 1.13
 7 18 -2 15.73 1.24
 7 18 -1 9.34 1.09
 7 18 0 0.92 0.89
 7 18 1 9.46 1.09
 7 18 2 15.09 1.22
 7 18 3 11.19 1.12
 7 18 4 16.13 1.22
 7 18 5 29.92 1.5
 7 18 6 0.81 0.85
 7 18 7 3.51 0.86
 7 18 8 2.07 0.82
 7 18 9 2.52 0.8
 7 19 -7 12.18 1.06
 7 19 -6 1.6 0.8
 7 19 -5 6.09 0.92
 7 19 -4 2.03 0.83
 7 19 -3 1.62 0.82
 7 19 -2 1.61 0.83
 7 19 -1 1.66 0.85
 7 19 0 31.32 1.51
 7 19 1 1.27 0.82
 7 19 2 0.9 0.82
 7 19 3 1.24 0.81
 7 19 4 1.65 0.81
 7 19 5 5.85 0.91
 7 19 6 1.89 0.79
 7 19 7 12.24 1.05
 7 20 -3 0.68 0.79
 7 20 -2 0.12 0.76
 7 20 -1 1.99 0.8
 7 20 0 -0.38 0.75
 7 20 1 2.12 0.8
 7 20 2 1.1 0.76
 7 20 3 -0.07 0.78
 8 0 0 52.38 1.32
 8 0 1 258.05 4.8
 8 0 2 149.43 2.98
 8 0 3 5.96 0.51
 8 0 4 53.96 1.4
 8 0 5 217.33 4.25
 8 0 6 9.07 0.67
 8 0 7 0.08 0.5
 8 0 8 128.15 2.88
 8 0 9 16.25 0.92
 8 0 10 6.22 0.74
 8 0 11 34.38 1.38
 8 0 12 11.79 0.96
 8 0 13 60.75 1.97
 8 0 14 20.49 1.29
 8 0 15 2.85 0.9
 8 0 16 2.29 0.87
 8 0 17 2.52 0.88
 8 0 18 33.28 1.58
 8 0 19 0.83 0.8
 8 1 -19 13.22 1.09
 8 1 -18 14.14 1.16
 8 1 -17 8.64 1.02
 8 1 -16 1.67 0.86
 8 1 -15 3.24 0.9
 8 1 -14 9.35 1.03
 8 1 -13 73.91 2.21
 8 1 -12 8.01 0.89
 8 1 -11 12.27 0.92
 8 1 -10 9.34 0.81
 8 1 -9 3.04 0.64
 8 1 -8 15.64 0.87
 8 1 -7 115.59 2.62
 8 1 -6 21.01 0.9
 8 1 -5 108.15 2.4
 8 1 -4 177.51 3.51
 8 1 -3 50.81 1.33
 8 1 -2 35.56 1.04
 8 1 -1 29.19 0.92
 8 1 0 123.07 2.52
 8 1 1 28.99 0.92
 8 1 2 34.44 1.03
 8 1 3 51.25 1.33
 8 1 4 175.41 3.48
 8 1 5 108.35 2.41
 8 1 6 19.95 0.89
 8 1 7 114.97 2.61
 8 1 8 15.17 0.86
 8 1 9 3.44 0.65
 8 1 10 9.42 0.82
 8 1 11 12.16 0.92
 8 1 12 8.48 0.88
 8 1 13 73.87 2.21
 8 1 14 9.79 1.04
 8 1 15 3.98 0.91
 8 1 16 1.66 0.86
 8 1 17 7.26 0.99
 8 1 18 12.69 1.13
 8 1 19 12.65 1.08
 8 2 -19 19.42 1.22
 8 2 -18 7.09 1.02
 8 2 -17 0.49 0.87
 8 2 -16 3.28 0.92
 8 2 -15 21.23 1.32
 8 2 -14 30.72 1.51
 8 2 -13 2.25 0.82
 8 2 -12 20.08 1.14
 8 2 -11 14.83 0.99
 8 2 -10 47.21 1.57
 8 2 -9 28.47 1.17
 8 2 -8 89.34 2.22
 8 2 -7 22.17 0.97
 8 2 -6 73.57 1.85
 8 2 -5 243.82 4.71
 8 2 -4 57.73 1.48
 8 2 -3 124.12 2.59
 8 2 -2 33.78 1.03
 8 2 -1 29.94 0.95
 8 2 0 65.52 1.56
 8 2 1 29.96 0.95
 8 2 2 34.63 1.04
 8 2 3 120.72 2.53
 8 2 4 56.73 1.46
 8 2 5 242.54 4.69
 8 2 6 73.17 1.85
 8 2 7 22.7 0.98
 8 2 8 89.3 2.22
 8 2 9 28.16 1.17
 8 2 10 47.29 1.57
 8 2 11 14.2 0.98
 8 2 12 20.39 1.15
 8 2 13 2.83 0.83
 8 2 14 30.1 1.51
 8 2 15 20.62 1.31
 8 2 16 4.66 0.94
 8 2 17 0.7 0.85
 8 2 18 8.28 1.03
 8 2 19 19.78 1.22
 8 3 -19 11.4 1.03
 8 3 -18 0.81 0.85
 8 3 -17 7.51 1.04
 8 3 -16 5.79 0.97
 8 3 -15 43.01 1.79
 8 3 -14 46.56 1.85
 8 3 -13 40.96 1.66
 8 3 -12 76.31 2.23
 8 3 -11 22.37 1.16
 8 3 -10 121.93 2.92
 8 3 -9 59.21 1.76
 8 3 -8 12.07 0.82
 8 3 -7 14.75 0.83
 8 3 -6 45 1.37
 8 3 -5 90.06 2.12
 8 3 -4 47.15 1.34
 8 3 -3 324.27 5.99
 8 3 -2 71.31 1.69
 8 3 -1 85.49 1.92
 8 3 0 547.54 9.55
 8 3 1 85.11 1.91
 8 3 2 71.96 1.7
 8 3 3 321.54 5.95
 8 3 4 47.93 1.36
 8 3 5 90.01 2.12
 8 3 6 45 1.37
 8 3 7 15.64 0.85
 8 3 8 12.34 0.83
 8 3 9 59.04 1.75
 8 3 10 123.95 2.95
 8 3 11 20.83 1.13
 8 3 12 78.96 2.27
 8 3 13 40.55 1.66
 8 3 14 46.08 1.83
 8 3 15 42.85 1.78
 8 3 16 4.52 0.95
 8 3 17 5.53 1
 8 3 18 2.35 0.88
 8 3 19 10.7 1.02
 8 4 -19 0.41 0.77
 8 4 -18 10.08 1.07
 8 4 -17 26.45 1.48
 8 4 -16 13.17 1.16
 8 4 -15 17.05 1.25
 8 4 -14 30.73 1.54
 8 4 -13 37.47 1.61
 8 4 -12 12.69 1.01
 8 4 -11 4.21 0.78
 8 4 -10 117.78 2.87
 8 4 -9 31.98 1.28
 8 4 -8 76.64 2.03
 8 4 -7 20.79 0.98
 8 4 -6 139.31 3.03
 8 4 -5 238.27 4.66
 8 4 -4 8.8 0.66
 8 4 -3 37.12 1.16
 8 4 -2 7.15 0.57
 8 4 -1 42.57 1.21
 8 4 0 127.68 2.65
 8 4 1 42.33 1.2
 8 4 2 7.33 0.57
 8 4 3 35.84 1.14
 8 4 4 8.75 0.65
 8 4 5 237.07 4.64
 8 4 6 138.52 3.01
 8 4 7 20.85 0.97
 8 4 8 75.94 2.03
 8 4 9 33.08 1.3
 8 4 10 114.81 2.82
 8 4 11 4.73 0.78
 8 4 12 12.91 1.01
 8 4 13 35.66 1.57
 8 4 14 32.48 1.56
 8 4 15 18.02 1.28
 8 4 16 14.3 1.17
 8 4 17 29.39 1.52
 8 4 18 10.15 1.04
 8 4 19 0.43 0.78
 8 5 -19 29.29 1.37
 8 5 -18 1.93 0.86
 8 5 -17 8.1 1.05
 8 5 -16 9.61 1.06
 8 5 -15 68.14 2.27
 8 5 -14 0.97 0.84
 8 5 -13 30.11 1.49
 8 5 -12 5.49 0.86
 8 5 -11 154.05 3.58
 8 5 -10 69.61 2.05
 8 5 -9 91.59 2.38
 8 5 -8 25.4 1.12
 8 5 -7 52.21 1.59
 8 5 -6 111.8 2.59
 8 5 -5 57.48 1.61
 8 5 -4 65.83 1.72
 8 5 -3 29.56 1.06
 8 5 -2 28.11 1.02
 8 5 -1 5.47 0.57
 8 5 0 0.02 0.46
 8 5 1 5.77 0.57
 8 5 2 29.05 1.03
 8 5 3 28.77 1.04
 8 5 4 67.41 1.75
 8 5 5 57.14 1.6
 8 5 6 113.06 2.61
 8 5 7 49.64 1.54
 8 5 8 25.8 1.13
 8 5 9 90.06 2.36
 8 5 10 72.08 2.09
 8 5 11 153.1 3.56
 8 5 12 5.31 0.85
 8 5 13 29.2 1.47
 8 5 14 0.12 0.83
 8 5 15 66.96 2.25
 8 5 16 9.26 1.07
 8 5 17 7.22 1.05
 8 5 18 3.04 0.87
 8 5 19 29.73 1.37
 8 6 -19 3.87 0.85
 8 6 -18 9.66 1.02
 8 6 -17 2.95 0.92
 8 6 -16 56.64 2.09
 8 6 -15 2.45 0.9
 8 6 -14 18.96 1.28
 8 6 -13 9.59 1.06
 8 6 -12 29.4 1.43
 8 6 -11 7.35 0.89
 8 6 -10 112.48 2.83
 8 6 -9 98.84 2.54
 8 6 -8 61.13 1.82
 8 6 -7 48.71 1.55
 8 6 -6 125.96 2.87
 8 6 -5 87.05 2.16
 8 6 -4 50.92 1.5
 8 6 -3 46.77 1.4
 8 6 -2 88.71 2.11
 8 6 -1 268.18 5.13
 8 6 0 231.26 4.51
 8 6 1 265.71 5.09
 8 6 2 87.6 2.1
 8 6 3 45.81 1.38
 8 6 4 52.09 1.52
 8 6 5 86.35 2.15
 8 6 6 124.05 2.83
 8 6 7 46.77 1.52
 8 6 8 59.77 1.79
 8 6 9 100.03 2.56
 8 6 10 108.78 2.76
 8 6 11 9.07 0.91
 8 6 12 28.47 1.41
 8 6 13 9.24 1.05
 8 6 14 19.2 1.29
 8 6 15 2.62 0.89
 8 6 16 57.03 2.11
 8 6 17 4.16 0.93
 8 6 18 8.9 1.01
 8 6 19 3.62 0.85
 8 7 -18 8.07 0.95
 8 7 -17 3.59 0.91
 8 7 -16 1.52 0.87
 8 7 -15 9.22 1.04
 8 7 -14 6.51 0.98
 8 7 -13 3.97 0.93
 8 7 -12 46.29 1.83
 8 7 -11 8.14 0.93
 8 7 -10 72.29 2.15
 8 7 -9 19.72 1.11
 8 7 -8 9.61 0.85
 8 7 -7 28.91 1.22
 8 7 -6 4.14 0.68
 8 7 -5 207.68 4.27
 8 7 -4 230.26 4.61
 8 7 -3 71.91 1.89
 8 7 -2 94.73 2.27
 8 7 -1 34.64 1.2
 8 7 0 247.14 4.83
 8 7 1 32.77 1.16
 8 7 2 93.24 2.24
 8 7 3 70.03 1.85
 8 7 4 233.64 4.67
 8 7 5 212.95 4.35
 8 7 6 4.12 0.69
 8 7 7 29.29 1.23
 8 7 8 9.02 0.85
 8 7 9 18.84 1.09
 8 7 10 70.84 2.12
 8 7 11 9.45 0.95
 8 7 12 45.78 1.81
 8 7 13 4.4 0.92
 8 7 14 6.93 1
 8 7 15 8.12 1.04
 8 7 16 0.94 0.88
 8 7 17 3.6 0.91
 8 7 18 7.73 0.95
 8 8 -18 5.04 0.85
 8 8 -17 3.71 0.89
 8 8 -16 10.62 1.09
 8 8 -15 5.9 0.97
 8 8 -14 15.75 1.21
 8 8 -13 7.1 1
 8 8 -12 9.34 1.05
 8 8 -11 6.71 0.95
 8 8 -10 78.69 2.29
 8 8 -9 46.61 1.67
 8 8 -8 65.96 1.98
 8 8 -7 75.32 2.11
 8 8 -6 4.52 0.72
 8 8 -5 52.23 1.63
 8 8 -4 18.32 0.98
 8 8 -3 161.23 3.47
 8 8 -2 266.33 5.23
 8 8 -1 27.04 1.11
 8 8 0 128.89 2.89
 8 8 1 25.44 1.08
 8 8 2 264.98 5.21
 8 8 3 158.65 3.43
 8 8 4 18.42 0.98
 8 8 5 52.17 1.63
 8 8 6 5.36 0.73
 8 8 7 74.54 2.1
 8 8 8 65.05 1.97
 8 8 9 47.75 1.68
 8 8 10 80.48 2.32
 8 8 11 6.02 0.93
 8 8 12 9.27 1.05
 8 8 13 5.28 0.97
 8 8 14 14.98 1.19
 8 8 15 6.61 0.98
 8 8 16 9.63 1.08
 8 8 17 4.44 0.89
 8 8 18 2.58 0.81
 8 9 -17 5.83 0.9
 8 9 -16 1.08 0.84
 8 9 -15 18.8 1.31
 8 9 -14 4.54 0.95
 8 9 -13 7.22 1.02
 8 9 -12 24.47 1.4
 8 9 -11 4.06 0.93
 8 9 -10 110.87 2.97
 8 9 -9 22.53 1.23
 8 9 -8 67.69 2.05
 8 9 -7 31.43 1.34
 8 9 -6 8.43 0.84
 8 9 -5 123.13 2.93
 8 9 -4 47.07 1.56
 8 9 -3 104.21 2.55
 8 9 -2 178.67 3.81
 8 9 -1 28.85 1.18
 8 9 0 325.17 6.27
 8 9 1 28.81 1.19
 8 9 2 180.66 3.84
 8 9 3 103.49 2.54
 8 9 4 45.54 1.54
 8 9 5 124.55 2.96
 8 9 6 8.06 0.83
 8 9 7 28.91 1.29
 8 9 8 70.31 2.1
 8 9 9 20.25 1.19
 8 9 10 114.53 3.03
 8 9 11 4.91 0.95
 8 9 12 24.82 1.4
 8 9 13 6.9 1.02
 8 9 14 4.39 0.96
 8 9 15 17.85 1.29
 8 9 16 0.96 0.84
 8 9 17 6.13 0.91
 8 10 -17 3.08 0.82
 8 10 -16 3.21 0.87
 8 10 -15 4.49 0.94
 8 10 -14 7.73 1.04
 8 10 -13 0.04 0.83
 8 10 -12 9.24 1.07
 8 10 -11 14.59 1.2
 8 10 -10 2.27 0.88
 8 10 -9 12.85 1.08
 8 10 -8 0.22 0.71
 8 10 -7 50.09 1.73
 8 10 -6 33.52 1.4
 8 10 -5 145.39 3.37
 8 10 -4 98.29 2.53
 8 10 -3 162.41 3.62
 8 10 -2 2.3 0.69
 8 10 -1 75.94 2.09
 8 10 0 9.53 0.83
 8 10 1 72.73 2.03
 8 10 2 1.55 0.67
 8 10 3 161.79 3.6
 8 10 4 97.32 2.51
 8 10 5 145.38 3.37
 8 10 6 34.06 1.41
 8 10 7 50.08 1.74
 8 10 8 0.4 0.72
 8 10 9 14.04 1.11
 8 10 10 1.38 0.87
 8 10 11 16.05 1.21
 8 10 12 8.99 1.06
 8 10 13 0.5 0.84
 8 10 14 6.66 1.02
 8 10 15 5.33 0.95
 8 10 16 2.92 0.86
 8 10 17 1.73 0.79
 8 11 -16 4.66 0.88
 8 11 -15 1.73 0.83
 8 11 -14 3.59 0.93
 8 11 -13 1.29 0.87
 8 11 -12 12.73 1.15
 8 11 -11 29.37 1.53
 8 11 -10 7.45 1.03
 8 11 -9 26.45 1.44
 8 11 -8 54.18 1.95
 8 11 -7 62.04 2.01
 8 11 -6 9.92 0.93
 8 11 -5 3.23 0.76
 8 11 -4 8.48 0.88
 8 11 -3 63.71 1.95
 8 11 -2 69.42 2.03
 8 11 -1 30.5 1.3
 8 11 0 82.39 2.26
 8 11 1 29.29 1.28
 8 11 2 68.44 2.02
 8 11 3 65.22 1.97
 8 11 4 7.97 0.86
 8 11 5 3.05 0.77
 8 11 6 10.18 0.95
 8 11 7 61.47 2.01
 8 11 8 54.65 1.96
 8 11 9 26.08 1.43
 8 11 10 7.84 1.02
 8 11 11 31.33 1.54
 8 11 12 13.41 1.16
 8 11 13 0.64 0.86
 8 11 14 3.81 0.92
 8 11 15 0.75 0.83
 8 11 16 4.85 0.88
 8 12 -15 3.98 0.85
 8 12 -14 5.09 0.93
 8 12 -13 25.94 1.46
 8 12 -12 10.09 1.08
 8 12 -11 37.1 1.68
 8 12 -10 3.31 0.92
 8 12 -9 35.11 1.63
 8 12 -8 13.99 1.17
 8 12 -7 14.83 1.18
 8 12 -6 18.4 1.19
 8 12 -5 70.74 2.16
 8 12 -4 39.6 1.56
 8 12 -3 11.56 0.98
 8 12 -2 24.77 1.23
 8 12 -1 21.61 1.16
 8 12 0 0.14 0.68
 8 12 1 21.33 1.16
 8 12 2 25.48 1.25
 8 12 3 11.21 0.96
 8 12 4 40.53 1.58
 8 12 5 70.42 2.15
 8 12 6 18.15 1.2
 8 12 7 13.88 1.16
 8 12 8 13.95 1.17
 8 12 9 32.71 1.58
 8 12 10 2.65 0.91
 8 12 11 37.84 1.68
 8 12 12 9.93 1.08
 8 12 13 25.34 1.44
 8 12 14 3.97 0.93
 8 12 15 2.26 0.85
 8 13 -15 3.58 0.87
 8 13 -14 22.16 1.28
 8 13 -13 2.19 0.88
 8 13 -12 16.73 1.26
 8 13 -11 17.82 1.28
 8 13 -10 2.92 0.92
 8 13 -9 0.84 0.87
 8 13 -8 6.18 1
 8 13 -7 0.5 0.85
 8 13 -6 21.08 1.33
 8 13 -5 1.99 0.88
 8 13 -4 41.91 1.73
 8 13 -3 25.26 1.34
 8 13 -2 2.26 0.81
 8 13 -1 6.11 0.89
 8 13 0 1.16 0.74
 8 13 1 5.84 0.87
 8 13 2 1.88 0.81
 8 13 3 24.88 1.33
 8 13 4 43.45 1.76
 8 13 5 2.27 0.86
 8 13 6 22 1.33
 8 13 7 1.02 0.85
 8 13 8 5.86 0.99
 8 13 9 0.94 0.86
 8 13 10 3.9 0.93
 8 13 11 18.88 1.3
 8 13 12 16.24 1.24
 8 13 13 2.42 0.89
 8 13 14 22.09 1.27
 8 13 15 3.4 0.86
 8 14 -14 -0.04 0.79
 8 14 -13 5.15 0.92
 8 14 -12 1.51 0.87
 8 14 -11 10.09 1.09
 8 14 -10 18.3 1.33
 8 14 -9 6.98 1.01
 8 14 -8 0.95 0.87
 8 14 -7 3.15 0.91
 8 14 -6 20.01 1.3
 8 14 -5 10.83 1.09
 8 14 -4 19.83 1.3
 8 14 -3 10.96 1.09
 8 14 -2 11.47 1.1
 8 14 -1 14.77 1.17
 8 14 0 0.34 0.8
 8 14 1 16.78 1.21
 8 14 2 11.39 1.1
 8 14 3 12.78 1.12
 8 14 4 16.94 1.25
 8 14 5 11 1.09
 8 14 6 20.81 1.32
 8 14 7 3.9 0.93
 8 14 8 1.56 0.88
 8 14 9 7 1.01
 8 14 10 19.97 1.36
 8 14 11 9.27 1.08
 8 14 12 1.32 0.85
 8 14 13 5.47 0.91
 8 14 14 0.64 0.78
 8 15 -13 1.11 0.82
 8 15 -12 3.44 0.85
 8 15 -11 5.43 0.94
 8 15 -10 25.45 1.44
 8 15 -9 1.13 0.87
 8 15 -8 -0.4 0.82
 8 15 -7 29.13 1.49
 8 15 -6 1.68 0.9
 8 15 -5 2.97 0.91
 8 15 -4 4.62 0.95
 8 15 -3 32.54 1.57
 8 15 -2 3.37 0.91
 8 15 -1 1.22 0.84
 8 15 0 22.3 1.34
 8 15 1 0.82 0.84
 8 15 2 1.85 0.89
 8 15 3 30.68 1.54
 8 15 4 4.3 0.94
 8 15 5 1.96 0.89
 8 15 6 2.7 0.91
 8 15 7 29.63 1.51
 8 15 8 0.65 0.82
 8 15 9 2.12 0.9
 8 15 10 25.81 1.43
 8 15 11 5.9 0.95
 8 15 12 3.49 0.86
 8 15 13 0.6 0.81
 8 16 -11 0.34 0.76
 8 16 -10 0.99 0.83
 8 16 -9 2.71 0.9
 8 16 -8 4.22 0.94
 8 16 -7 0.78 0.89
 8 16 -6 2.45 0.94
 8 16 -5 12.3 1.14
 8 16 -4 5.58 0.98
 8 16 -3 7.15 1.02
 8 16 -2 3.27 0.93
 8 16 -1 7.49 1.03
 8 16 0 0.55 0.86
 8 16 1 6.66 1.01
 8 16 2 3.31 0.92
 8 16 3 7.21 1.02
 8 16 4 5.23 0.97
 8 16 5 12.7 1.14
 8 16 6 2.45 0.95
 8 16 7 2.38 0.91
 8 16 8 5.1 0.95
 8 16 9 2.7 0.89
 8 16 10 2.04 0.83
 8 16 11 0.54 0.75
 8 17 -10 4.89 0.89
 8 17 -9 1.22 0.81
 8 17 -8 1.51 0.83
 8 17 -7 6.44 0.98
 8 17 -6 2.21 0.9
 8 17 -5 5.87 1
 8 17 -4 7.27 1.05
 8 17 -3 4.81 0.98
 8 17 -2 1.39 0.88
 8 17 -1 3.44 0.96
 8 17 0 12.61 1.17
 8 17 1 3.94 0.96
 8 17 2 0.05 0.86
 8 17 3 3.8 0.97
 8 17 4 6.26 1.02
 8 17 5 6.16 1
 8 17 6 2.22 0.9
 8 17 7 6.43 0.99
 8 17 8 0.17 0.81
 8 17 9 1.38 0.81
 8 17 10 5.48 0.9
 8 18 -8 7.78 0.94
 8 18 -7 1.16 0.81
 8 18 -6 4.35 0.89
 8 18 -5 0.61 0.83
 8 18 -4 4.14 0.92
 8 18 -3 4.63 0.94
 8 18 -2 17.12 1.23
 8 18 -1 -0.76 0.8
 8 18 0 0.67 0.85
 8 18 1 -0.29 0.83
 8 18 2 16.29 1.22
 8 18 3 4.01 0.94
 8 18 4 5.43 0.94
 8 18 5 2.78 0.86
 8 18 6 4.96 0.9
 8 18 7 0.88 0.79
 8 18 8 7.42 0.94
 8 19 -5 0.7 0.78
 8 19 -4 1.03 0.79
 8 19 -3 6.69 0.93
 8 19 -2 2.95 0.87
 8 19 -1 4.06 0.87
 8 19 0 3.67 0.88
 8 19 1 2.35 0.86
 8 19 2 3.55 0.87
 8 19 3 6.49 0.93
 8 19 4 0.26 0.77
 8 19 5 0.6 0.77
 9 0 1 13.28 0.69
 9 0 2 16.98 0.79
 9 0 3 263.97 5.05
 9 0 4 61.78 1.64
 9 0 5 35.96 1.2
 9 0 6 94.32 2.27
 9 0 7 2.28 0.59
 9 0 8 36.66 1.33
 9 0 9 16.68 0.98
 9 0 10 14.04 0.96
 9 0 11 20.26 1.12
 9 0 12 22.5 1.21
 9 0 13 1.15 0.83
 9 0 14 1.17 0.86
 9 0 15 0.44 0.82
 9 0 16 25.21 1.41
 9 0 17 0.49 0.86
 9 0 18 2 0.86
 9 0 19 12.14 1.03
 9 1 -19 0.74 0.78
 9 1 -18 14 1.15
 9 1 -17 15.64 1.24
 9 1 -16 3.84 0.94
 9 1 -15 13.79 1.16
 9 1 -14 40.93 1.73
 9 1 -13 2.98 0.87
 9 1 -12 71.23 2.15
 9 1 -11 38.49 1.5
 9 1 -10 24.23 1.17
 9 1 -9 47.71 1.58
 9 1 -8 2.34 0.64
 9 1 -7 1.99 0.61
 9 1 -6 18.49 0.91
 9 1 -5 5.49 0.62
 9 1 -4 5.14 0.59
 9 1 -3 99.87 2.27
 9 1 -2 13.57 0.73
 9 1 -1 9.78 0.65
 9 1 0 151.74 3.08
 9 1 1 9.68 0.65
 9 1 2 13.91 0.74
 9 1 3 98.9 2.25
 9 1 4 5.36 0.59
 9 1 5 4.67 0.6
 9 1 6 18.91 0.92
 9 1 7 2.27 0.6
 9 1 8 3.21 0.66
 9 1 9 48.42 1.59
 9 1 10 22.99 1.15
 9 1 11 39.57 1.52
 9 1 12 70.45 2.14
 9 1 13 3.6 0.87
 9 1 14 40.18 1.71
 9 1 15 12.23 1.15
 9 1 16 3.97 0.92
 9 1 17 15.87 1.25
 9 1 18 15.14 1.17
 9 1 19 0.32 0.78
 9 2 -19 0.92 0.78
 9 2 -18 18.76 1.24
 9 2 -17 17.1 1.26
 9 2 -16 39.74 1.71
 9 2 -15 3.27 0.92
 9 2 -14 3.15 0.91
 9 2 -13 1.23 0.83
 9 2 -12 28.59 1.35
 9 2 -11 24.34 1.23
 9 2 -10 39.05 1.47
 9 2 -9 92.22 2.39
 9 2 -8 25.88 1.14
 9 2 -7 16.14 0.91
 9 2 -6 43.68 1.39
 9 2 -5 29.04 1.09
 9 2 -4 38.49 1.24
 9 2 -3 8.27 0.64
 9 2 -2 72.96 1.8
 9 2 -1 43.29 1.28
 9 2 0 153.29 3.15
 9 2 1 44.29 1.3
 9 2 2 72.46 1.8
 9 2 3 7.82 0.64
 9 2 4 38.88 1.25
 9 2 5 28.55 1.08
 9 2 6 44.68 1.41
 9 2 7 17.35 0.93
 9 2 8 25.56 1.13
 9 2 9 92.29 2.39
 9 2 10 40.87 1.51
 9 2 11 25.06 1.24
 9 2 12 28.79 1.35
 9 2 13 1.85 0.84
 9 2 14 3.39 0.91
 9 2 15 4.5 0.96
 9 2 16 40.35 1.72
 9 2 17 16.89 1.26
 9 2 18 21.38 1.28
 9 2 19 0.6 0.77
 9 3 -19 10.02 1.01
 9 3 -18 5.86 0.96
 9 3 -17 5.52 0.97
 9 3 -16 7.38 1.01
 9 3 -15 17.9 1.27
 9 3 -14 2.83 0.91
 9 3 -13 3.52 0.91
 9 3 -12 4.54 0.88
 9 3 -11 81.79 2.32
 9 3 -10 24.94 1.21
 9 3 -9 84.02 2.26
 9 3 -8 31.95 1.26
 9 3 -7 92.6 2.31
 9 3 -6 78.97 2.03
 9 3 -5 46.29 1.42
 9 3 -4 185.59 3.79
 9 3 -3 3.29 0.55
 9 3 -2 42.16 1.28
 9 3 -1 11.38 0.71
 9 3 0 61.07 1.6
 9 3 1 11.74 0.72
 9 3 2 44.04 1.31
 9 3 3 3.4 0.55
 9 3 4 181.15 3.71
 9 3 5 46.17 1.42
 9 3 6 78.88 2.03
 9 3 7 90.5 2.28
 9 3 8 31.12 1.25
 9 3 9 84.21 2.26
 9 3 10 25.6 1.22
 9 3 11 82.55 2.33
 9 3 12 5.43 0.89
 9 3 13 4.58 0.92
 9 3 14 3.71 0.92
 9 3 15 17.59 1.27
 9 3 16 7.36 1.02
 9 3 17 5.39 0.98
 9 3 18 7.85 0.98
 9 3 19 9.75 1
 9 4 -19 2.86 0.85
 9 4 -18 2.78 0.87
 9 4 -17 4 0.92
 9 4 -16 32.87 1.63
 9 4 -15 54.28 2.01
 9 4 -14 11.81 1.13
 9 4 -13 67.91 2.25
 9 4 -12 19.58 1.23
 9 4 -11 58.34 1.91
 9 4 -10 3.87 0.78
 9 4 -9 29.6 1.28
 9 4 -8 27.47 1.2
 9 4 -7 2.29 0.65
 9 4 -6 95.46 2.34
 9 4 -5 68.54 1.84
 9 4 -4 37.82 1.26
 9 4 -3 11.58 0.74
 9 4 -2 11.97 0.75
 9 4 -1 140.68 2.99
 9 4 0 131.94 2.84
 9 4 1 142.84 3.03
 9 4 2 12.55 0.76
 9 4 3 11.37 0.74
 9 4 4 37.6 1.26
 9 4 5 68.07 1.83
 9 4 6 92.87 2.3
 9 4 7 1.75 0.64
 9 4 8 27.33 1.19
 9 4 9 28.71 1.26
 9 4 10 5.99 0.82
 9 4 11 57.88 1.9
 9 4 12 19.26 1.23
 9 4 13 68.92 2.27
 9 4 14 11.96 1.13
 9 4 15 55.12 2.02
 9 4 16 34.49 1.65
 9 4 17 4.47 0.93
 9 4 18 2.93 0.86
 9 4 19 3.27 0.85
 9 5 -18 22.23 1.26
 9 5 -17 12.83 1.13
 9 5 -16 11.68 1.15
 9 5 -15 4.4 0.95
 9 5 -14 26.18 1.44
 9 5 -13 1.33 0.86
 9 5 -12 61.33 2.11
 9 5 -11 68.92 2.12
 9 5 -10 119.46 2.97
 9 5 -9 0.23 0.66
 9 5 -8 47.06 1.59
 9 5 -7 29.14 1.21
 9 5 -6 128.9 2.95
 9 5 -5 174.55 3.69
 9 5 -4 3.93 0.63
 9 5 -3 7.48 0.69
 9 5 -2 102.88 2.39
 9 5 -1 70.56 1.82
 9 5 0 10.39 0.73
 9 5 1 70.92 1.83
 9 5 2 103.01 2.39
 9 5 3 7.33 0.68
 9 5 4 4.29 0.64
 9 5 5 173.49 3.67
 9 5 6 127.59 2.92
 9 5 7 29.55 1.22
 9 5 8 46.26 1.57
 9 5 9 0.62 0.67
 9 5 10 121.14 3
 9 5 11 66.86 2.08
 9 5 12 60.18 2.08
 9 5 13 1.84 0.88
 9 5 14 26.33 1.45
 9 5 15 4.55 0.96
 9 5 16 11.5 1.15
 9 5 17 13.26 1.15
 9 5 18 23.05 1.28
 9 6 -18 9.64 0.99
 9 6 -17 9.44 1.04
 9 6 -16 8.03 1.05
 9 6 -15 17.47 1.25
 9 6 -14 8.5 1.04
 9 6 -13 26.02 1.44
 9 6 -12 13.26 1.14
 9 6 -11 75.61 2.33
 9 6 -10 15.23 1.06
 9 6 -9 1.29 0.72
 9 6 -8 124.8 3
 9 6 -7 6.6 0.79
 9 6 -6 127.29 2.96
 9 6 -5 190.2 3.99
 9 6 -4 28.68 1.16
 9 6 -3 25.96 1.09
 9 6 -2 264.25 5.16
 9 6 -1 70.62 1.86
 9 6 0 124.36 2.79
 9 6 1 70.51 1.86
 9 6 2 264.47 5.17
 9 6 3 25.81 1.08
 9 6 4 28.91 1.16
 9 6 5 192.78 4.04
 9 6 6 122.79 2.88
 9 6 7 6.54 0.78
 9 6 8 125.93 3.02
 9 6 9 1.35 0.72
 9 6 10 14.7 1.05
 9 6 11 74.92 2.31
 9 6 12 13.47 1.15
 9 6 13 28.55 1.49
 9 6 14 6.79 1.01
 9 6 15 16.54 1.23
 9 6 16 8.15 1.05
 9 6 17 10.28 1.06
 9 6 18 8.25 0.95
 9 7 -18 2.05 0.82
 9 7 -17 1.56 0.84
 9 7 -16 14.53 1.19
 9 7 -15 7.83 1.07
 9 7 -14 0.74 0.85
 9 7 -13 10.72 1.1
 9 7 -12 20.84 1.32
 9 7 -11 32.38 1.54
 9 7 -10 11.78 1.01
 9 7 -9 31.21 1.38
 9 7 -8 26.49 1.25
 9 7 -7 50.57 1.68
 9 7 -6 58.2 1.79
 9 7 -5 189.84 4.03
 9 7 -4 138.07 3.12
 9 7 -3 210.81 4.32
 9 7 -2 57.91 1.69
 9 7 -1 136.84 3.04
 9 7 0 176.69 3.71
 9 7 1 132.77 2.98
 9 7 2 58.08 1.7
 9 7 3 205.74 4.24
 9 7 4 137.41 3.11
 9 7 5 187.1 3.99
 9 7 6 56.7 1.76
 9 7 7 52.27 1.71
 9 7 8 25.9 1.25
 9 7 9 31.56 1.38
 9 7 10 11.84 1.01
 9 7 11 32.02 1.54
 9 7 12 20.14 1.3
 9 7 13 7.92 1.05
 9 7 14 2.09 0.87
 9 7 15 9.51 1.11
 9 7 16 14.4 1.19
 9 7 17 1.35 0.83
 9 7 18 0.55 0.8
 9 8 -17 3.65 0.85
 9 8 -16 10.24 1.06
 9 8 -15 6.52 1
 9 8 -14 4.45 0.94
 9 8 -13 4.82 0.96
 9 8 -12 4.63 0.96
 9 8 -11 28.99 1.5
 9 8 -10 1.47 0.79
 9 8 -9 103.31 2.74
 9 8 -8 83.32 2.35
 9 8 -7 2.69 0.74
 9 8 -6 33.93 1.38
 9 8 -5 115.7 2.81
 9 8 -4 131.7 3.06
 9 8 -3 15.74 0.96
 9 8 -2 54.21 1.67
 9 8 -1 332.73 6.4
 9 8 0 1.85 0.64
 9 8 1 330.45 6.37
 9 8 2 55.56 1.69
 9 8 3 15.67 0.96
 9 8 4 133.33 3.09
 9 8 5 114.79 2.79
 9 8 6 35.66 1.41
 9 8 7 2.47 0.74
 9 8 8 82.11 2.33
 9 8 9 101.92 2.71
 9 8 10 1.63 0.81
 9 8 11 30.23 1.51
 9 8 12 5.19 0.95
 9 8 13 5.04 0.96
 9 8 14 4.02 0.93
 9 8 15 7.13 1.01
 9 8 16 8.58 1.04
 9 8 17 3.91 0.85
 9 9 -17 2.68 0.85
 9 9 -16 1.84 0.84
 9 9 -15 14.08 1.18
 9 9 -14 2.7 0.93
 9 9 -13 26.65 1.45
 9 9 -12 14.58 1.2
 9 9 -11 28.54 1.49
 9 9 -10 32.14 1.55
 9 9 -9 25.12 1.36
 9 9 -8 25.03 1.29
 9 9 -7 65.04 2.02
 9 9 -6 8.38 0.89
 9 9 -5 41.3 1.52
 9 9 -4 81.12 2.23
 9 9 -3 265.94 5.37
 9 9 -2 53.56 1.71
 9 9 -1 49.35 1.61
 9 9 0 63.7 1.87
 9 9 1 49.56 1.62
 9 9 2 56.05 1.75
 9 9 3 265.34 5.36
 9 9 4 79.79 2.21
 9 9 5 41.79 1.53
 9 9 6 8.85 0.89
 9 9 7 64.63 2.01
 9 9 8 25.16 1.29
 9 9 9 24.03 1.33
 9 9 10 32.41 1.57
 9 9 11 27.46 1.46
 9 9 12 14.99 1.2
 9 9 13 26.11 1.43
 9 9 14 2.33 0.92
 9 9 15 14.03 1.17
 9 9 16 2.92 0.85
 9 9 17 2.52 0.84
 9 10 -16 5.8 0.89
 9 10 -15 1.41 0.85
 9 10 -14 2.3 0.9
 9 10 -13 1.28 0.87
 9 10 -12 0.85 0.86
 9 10 -11 5.79 0.99
 9 10 -10 15.91 1.22
 9 10 -9 4.69 0.94
 9 10 -8 60.21 2.04
 9 10 -7 8.02 0.92
 9 10 -6 104.89 2.74
 9 10 -5 28.75 1.32
 9 10 -4 63.87 1.97
 9 10 -3 40.71 1.53
 9 10 -2 238.19 4.95
 9 10 -1 11.5 0.93
 9 10 0 1 0.66
 9 10 1 11.82 0.92
 9 10 2 239.51 4.97
 9 10 3 42.01 1.56
 9 10 4 63.84 1.97
 9 10 5 27.55 1.3
 9 10 6 106.28 2.77
 9 10 7 6.41 0.9
 9 10 8 59.33 2.03
 9 10 9 4.92 0.94
 9 10 10 15.23 1.21
 9 10 11 6.38 0.99
 9 10 12 1.63 0.87
 9 10 13 2.09 0.88
 9 10 14 2.12 0.9
 9 10 15 1.92 0.87
 9 10 16 5.28 0.88
 9 11 -16 0.86 0.79
 9 11 -15 6.59 0.94
 9 11 -14 0.6 0.85
 9 11 -13 29.02 1.51
 9 11 -12 12.94 1.15
 9 11 -11 8.65 1.06
 9 11 -10 20.15 1.32
 9 11 -9 1.46 0.87
 9 11 -8 21.47 1.33
 9 11 -7 69.31 2.26
 9 11 -6 0.09 0.77
 9 11 -5 47.39 1.72
 9 11 -4 57.4 1.89
 9 11 -3 40.61 1.56
 9 11 -2 36.14 1.47
 9 11 -1 38.98 1.51
 9 11 0 59.73 1.9
 9 11 1 39.15 1.52
 9 11 2 36.03 1.47
 9 11 3 38.41 1.52
 9 11 4 56.97 1.89
 9 11 5 45.18 1.68
 9 11 6 0.2 0.79
 9 11 7 66.29 2.2
 9 11 8 21.94 1.33
 9 11 9 0.73 0.85
 9 11 10 19.29 1.3
 9 11 11 7.45 1.04
 9 11 12 12.5 1.14
 9 11 13 28.55 1.51
 9 11 14 0.88 0.85
 9 11 15 6.92 0.94
 9 11 16 1.21 0.79
 9 12 -15 1.99 0.81
 9 12 -14 -0.1 0.8
 9 12 -13 22.94 1.37
 9 12 -12 16.32 1.26
 9 12 -11 7.33 1.02
 9 12 -10 33.76 1.61
 9 12 -9 12.48 1.16
 9 12 -8 43.53 1.8
 9 12 -7 3.13 0.9
 9 12 -6 9.22 1.04
 9 12 -5 12.39 1.12
 9 12 -4 26.9 1.39
 9 12 -3 6.7 0.93
 9 12 -2 40.35 1.58
 9 12 -1 58.32 1.92
 9 12 0 4.05 0.81
 9 12 1 57.62 1.91
 9 12 2 42.19 1.62
 9 12 3 7.14 0.95
 9 12 4 27.37 1.39
 9 12 5 13.46 1.13
 9 12 6 8.34 1.02
 9 12 7 2.56 0.86
 9 12 8 42.16 1.77
 9 12 9 12.16 1.16
 9 12 10 35.07 1.63
 9 12 11 7.08 1.04
 9 12 12 14.34 1.22
 9 12 13 22.45 1.35
 9 12 14 0.62 0.8
 9 12 15 2.58 0.83
 9 13 -14 0.24 0.76
 9 13 -13 11.38 1.07
 9 13 -12 0.48 0.84
 9 13 -11 7.64 1.06
 9 13 -10 22.69 1.36
 9 13 -9 4.77 0.95
 9 13 -8 30.38 1.54
 9 13 -7 7.43 1.02
 9 13 -6 3.5 0.92
 9 13 -5 17.67 1.25
 9 13 -4 0.62 0.85
 9 13 -3 25.12 1.4
 9 13 -2 16.12 1.19
 9 13 -1 14.52 1.15
 9 13 0 14.03 1.13
 9 13 1 14.83 1.16
 9 13 2 16.63 1.2
 9 13 3 26.52 1.43
 9 13 4 1.44 0.85
 9 13 5 18.76 1.27
 9 13 6 2.72 0.9
 9 13 7 7.58 1.03
 9 13 8 29.76 1.52
 9 13 9 4.7 0.96
 9 13 10 22.03 1.34
 9 13 11 8.3 1.07
 9 13 12 -0.31 0.85
 9 13 13 11.82 1.08
 9 13 14 1.4 0.78
 9 14 -13 2.87 0.83
 9 14 -12 1.4 0.82
 9 14 -11 -0.13 0.84
 9 14 -10 11.85 1.15
 9 14 -9 3.1 0.95
 9 14 -8 45.88 1.83
 9 14 -7 9.98 1.09
 9 14 -6 1.29 0.89
 9 14 -5 19.46 1.3
 9 14 -4 6.89 1.01
 9 14 -3 -0.04 0.83
 9 14 -2 1.14 0.85
 9 14 -1 6.31 1
 9 14 0 -0.69 0.81
 9 14 1 6.02 0.98
 9 14 2 0.02 0.83
 9 14 3 1.55 0.85
 9 14 4 7.35 1.02
 9 14 5 19.27 1.29
 9 14 6 2.53 0.91
 9 14 7 9.24 1.07
 9 14 8 45.81 1.83
 9 14 9 4.21 0.96
 9 14 10 12.77 1.16
 9 14 11 1.66 0.84
 9 14 12 1.12 0.82
 9 14 13 3.53 0.84
 9 15 -12 10.41 1
 9 15 -11 11.59 1.06
 9 15 -10 1.59 0.89
 9 15 -9 1.14 0.86
 9 15 -8 -0.02 0.85
 9 15 -7 0.46 0.87
 9 15 -6 1.75 0.89
 9 15 -5 15.46 1.21
 9 15 -4 1.06 0.87
 9 15 -3 9.83 1.09
 9 15 -2 1.46 0.85
 9 15 -1 3.35 0.92
 9 15 0 29.02 1.5
 9 15 1 3.24 0.9
 9 15 2 0.72 0.86
 9 15 3 10.55 1.1
 9 15 4 1.23 0.86
 9 15 5 15.04 1.2
 9 15 6 3.12 0.9
 9 15 7 1.8 0.9
 9 15 8 0.27 0.86
 9 15 9 0.65 0.86
 9 15 10 3.08 0.88
 9 15 11 11.53 1.05
 9 15 12 10.44 1.02
 9 16 -10 6.49 0.92
 9 16 -9 1.58 0.83
 9 16 -8 1.64 0.85
 9 16 -7 6.32 0.98
 9 16 -6 10.05 1.1
 9 16 -5 2.21 0.94
 9 16 -4 4.21 0.97
 9 16 -3 5.31 0.96
 9 16 -2 0.11 0.82
 9 16 -1 3.68 0.92
 9 16 0 4.13 0.94
 9 16 1 4.56 0.95
 9 16 2 0.42 0.82
 9 16 3 5.75 0.97
 9 16 4 3.53 0.94
 9 16 5 4.42 0.97
 9 16 6 8.63 1.08
 9 16 7 5.58 0.97
 9 16 8 0.75 0.82
 9 16 9 0.95 0.81
 9 16 10 5.62 0.9
 9 17 -9 2.41 0.85
 9 17 -8 2.97 0.84
 9 17 -7 3.64 0.87
 9 17 -6 0.4 0.82
 9 17 -5 4.63 0.93
 9 17 -4 3.72 0.93
 9 17 -3 3.69 0.93
 9 17 -2 12.32 1.16
 9 17 -1 1.82 0.9
 9 17 0 1.77 0.9
 9 17 1 0.67 0.87
 9 17 2 13.96 1.19
 9 17 3 4.93 0.95
 9 17 4 3.42 0.93
 9 17 5 3.58 0.91
 9 17 6 -0.02 0.8
 9 17 7 2.86 0.88
 9 17 8 3.28 0.84
 9 17 9 3.44 0.86
 9 18 -7 0.74 0.8
 9 18 -6 4.08 0.86
 9 18 -5 2.83 0.83
 9 18 -4 4.18 0.88
 9 18 -3 2.37 0.85
 9 18 -2 2.86 0.88
 9 18 -1 5.86 0.95
 9 18 0 3.69 0.9
 9 18 1 4.85 0.92
 9 18 2 3.66 0.89
 9 18 3 1.6 0.83
 9 18 4 3.88 0.88
 9 18 5 0.94 0.82
 9 18 6 4.67 0.87
 9 18 7 0.12 0.8
 9 19 -3 0.48 0.78
 9 19 -2 2.34 0.81
 9 19 -1 0.67 0.77
 9 19 0 0.02 0.76
 9 19 1 0.45 0.77
 9 19 2 2.58 0.8
 9 19 3 -0.5 0.78
 10 0 0 435.69 7.98
 10 0 1 373.4 6.93
 10 0 2 171.49 3.55
 10 0 3 160.48 3.38
 10 0 4 142.82 3.11
 10 0 5 184.43 3.85
 10 0 6 16.41 0.94
 10 0 7 202.97 4.25
 10 0 8 12.6 0.92
 10 0 9 30.98 1.31
 10 0 10 7.25 0.87
 10 0 11 39.77 1.56
 10 0 12 45.62 1.8
 10 0 13 25.76 1.43
 10 0 14 35.88 1.66
 10 0 15 1.11 0.86
 10 0 16 25.83 1.47
 10 0 17 -0.23 0.82
 10 0 18 5.3 0.92
 10 1 -18 12.89 1.07
 10 1 -17 8.26 1.03
 10 1 -16 7.21 1.05
 10 1 -15 20.07 1.32
 10 1 -14 87.38 2.64
 10 1 -13 10.9 1.1
 10 1 -12 67.15 2.22
 10 1 -11 79.58 2.3
 10 1 -10 87.02 2.4
 10 1 -9 98.18 2.54
 10 1 -8 -0.24 0.64
 10 1 -7 312.96 6.11
 10 1 -6 47.4 1.52
 10 1 -5 186.28 3.89
 10 1 -4 6.03 0.67
 10 1 -3 46.67 1.43
 10 1 -2 158.94 3.34
 10 1 -1 89.54 2.15
 10 1 0 473.51 8.61
 10 1 1 89.05 2.14
 10 1 2 154.91 3.28
 10 1 3 45.69 1.41
 10 1 4 4.84 0.64
 10 1 5 186.07 3.88
 10 1 6 47.21 1.52
 10 1 7 306.94 6.02
 10 1 8 0.7 0.65
 10 1 9 97.43 2.53
 10 1 10 88.67 2.43
 10 1 11 78.13 2.28
 10 1 12 69.68 2.26
 10 1 13 10.19 1.09
 10 1 14 86.03 2.61
 10 1 15 20.81 1.33
 10 1 16 8.11 1.06
 10 1 17 7.7 1.02
 10 1 18 13.19 1.09
 10 2 -18 6.86 0.94
 10 2 -17 10.99 1.1
 10 2 -16 23.92 1.42
 10 2 -15 15.32 1.23
 10 2 -14 85.65 2.6
 10 2 -13 61.93 2.14
 10 2 -12 37.71 1.66
 10 2 -11 3.69 0.8
 10 2 -10 79.69 2.28
 10 2 -9 5.2 0.79
 10 2 -8 112.95 2.77
 10 2 -7 68.51 1.95
 10 2 -6 278.5 5.49
 10 2 -5 12.69 0.84
 10 2 -4 204.02 4.16
 10 2 -3 4.53 0.63
 10 2 -2 95.8 2.27
 10 2 -1 10.75 0.75
 10 2 0 85.49 2.09
 10 2 1 10.47 0.74
 10 2 2 96.92 2.29
 10 2 3 3.7 0.61
 10 2 4 203.01 4.15
 10 2 5 11.43 0.81
 10 2 6 278.13 5.49
 10 2 7 69.39 1.96
 10 2 8 111.66 2.75
 10 2 9 5.62 0.8
 10 2 10 81.17 2.3
 10 2 11 3.46 0.78
 10 2 12 37.84 1.64
 10 2 13 62.72 2.16
 10 2 14 83.81 2.57
 10 2 15 16.36 1.23
 10 2 16 24.96 1.44
 10 2 17 11.05 1.1
 10 2 18 6.1 0.92
 10 3 -18 13.06 1.08
 10 3 -17 21.12 1.31
 10 3 -16 5.48 1
 10 3 -15 8.02 1.03
 10 3 -14 23.16 1.39
 10 3 -13 7.58 1.04
 10 3 -12 14.63 1.17
 10 3 -11 16.58 1.15
 10 3 -10 15.06 1.05
 10 3 -9 123.93 3.02
 10 3 -8 109.02 2.71
 10 3 -7 53.98 1.7
 10 3 -6 5.49 0.72
 10 3 -5 42.22 1.41
 10 3 -4 17.76 0.93
 10 3 -3 26.29 1.07
 10 3 -2 35.82 1.24
 10 3 -1 19.48 0.93
 10 3 0 228.27 4.52
 10 3 1 19.83 0.94
 10 3 2 35.83 1.24
 10 3 3 25.12 1.06
 10 3 4 17.63 0.92
 10 3 5 41.75 1.4
 10 3 6 4.86 0.71
 10 3 7 55.02 1.71
 10 3 8 108.91 2.71
 10 3 9 126.28 3.06
 10 3 10 16.13 1.06
 10 3 11 16.84 1.16
 10 3 12 15.13 1.18
 10 3 13 7.72 1.04
 10 3 14 22.63 1.39
 10 3 15 6.58 0.99
 10 3 16 6.51 1.02
 10 3 17 21.55 1.31
 10 3 18 12.43 1.05
 10 4 -18 2.09 0.81
 10 4 -17 9.52 1.05
 10 4 -16 8.59 1.08
 10 4 -15 12.59 1.14
 10 4 -14 6.06 1
 10 4 -13 96.74 2.8
 10 4 -12 10.19 1.07
 10 4 -11 10.44 1.02
 10 4 -10 45.88 1.67
 10 4 -9 29.11 1.31
 10 4 -8 21.4 1.13
 10 4 -7 78.16 2.15
 10 4 -6 13.87 0.91
 10 4 -5 4.51 0.69
 10 4 -4 35.77 1.29
 10 4 -3 60.68 1.72
 10 4 -2 162.91 3.46
 10 4 -1 37.68 1.29
 10 4 0 99.79 2.37
 10 4 1 38.44 1.3
 10 4 2 165.18 3.5
 10 4 3 62.17 1.74
 10 4 4 35.32 1.28
 10 4 5 4.36 0.69
 10 4 6 13.37 0.9
 10 4 7 79.47 2.17
 10 4 8 20.59 1.11
 10 4 9 27.39 1.28
 10 4 10 46.65 1.69
 10 4 11 9.78 1.01
 10 4 12 10.81 1.09
 10 4 13 96.68 2.8
 10 4 14 4.7 0.97
 10 4 15 11.9 1.12
 10 4 16 9.15 1.08
 10 4 17 10.01 1.05
 10 4 18 1.46 0.79
 10 5 -18 2.9 0.84
 10 5 -17 1.42 0.82
 10 5 -16 3.02 0.91
 10 5 -15 2.17 0.93
 10 5 -14 8.53 1.07
 10 5 -13 40.19 1.74
 10 5 -12 19.06 1.28
 10 5 -11 6.33 0.96
 10 5 -10 32.15 1.43
 10 5 -9 7.4 0.88
 10 5 -8 1.83 0.73
 10 5 -7 118.6 2.88
 10 5 -6 31.94 1.3
 10 5 -5 59.67 1.78
 10 5 -4 41.32 1.42
 10 5 -3 186.01 3.9
 10 5 -2 8.43 0.76
 10 5 -1 21.32 1.01
 10 5 0 24.36 1.06
 10 5 1 20.76 1
 10 5 2 9.31 0.77
 10 5 3 185.02 3.88
 10 5 4 39.44 1.39
 10 5 5 60.61 1.8
 10 5 6 32.95 1.32
 10 5 7 121.43 2.93
 10 5 8 1.82 0.71
 10 5 9 7.68 0.89
 10 5 10 30.85 1.4
 10 5 11 6.64 0.97
 10 5 12 18.95 1.28
 10 5 13 39.82 1.73
 10 5 14 8.56 1.04
 10 5 15 3.35 0.95
 10 5 16 3.25 0.9
 10 5 17 0.45 0.82
 10 5 18 2.31 0.84
 10 6 -17 1.19 0.8
 10 6 -16 12.05 1.12
 10 6 -15 5.49 1
 10 6 -14 4.15 0.93
 10 6 -13 1.95 0.89
 10 6 -12 7.18 1.02
 10 6 -11 2.12 0.87
 10 6 -10 10.48 1.03
 10 6 -9 15.24 1.06
 10 6 -8 85.5 2.37
 10 6 -7 16.51 1.04
 10 6 -6 13.63 0.95
 10 6 -5 2.92 0.7
 10 6 -4 1.92 0.67
 10 6 -3 10.44 0.84
 10 6 -2 5.09 0.7
 10 6 -1 43.29 1.44
 10 6 0 50.61 1.57
 10 6 1 44.04 1.46
 10 6 2 5.41 0.71
 10 6 3 10.26 0.83
 10 6 4 2.17 0.67
 10 6 5 2.46 0.69
 10 6 6 13.26 0.95
 10 6 7 16.09 1.03
 10 6 8 85.44 2.36
 10 6 9 16.92 1.1
 10 6 10 10.57 1.02
 10 6 11 3.01 0.88
 10 6 12 8.44 1.04
 10 6 13 2.06 0.88
 10 6 14 2.3 0.89
 10 6 15 4.96 0.99
 10 6 16 12.66 1.13
 10 6 17 1.02 0.8
 10 7 -17 6.72 0.91
 10 7 -16 1.34 0.84
 10 7 -15 25.01 1.42
 10 7 -14 3.11 0.92
 10 7 -13 28.86 1.51
 10 7 -12 5.78 0.98
 10 7 -11 7.08 1.01
 10 7 -10 13.4 1.14
 10 7 -9 4.37 0.87
 10 7 -8 36.39 1.49
 10 7 -7 5.99 0.83
 10 7 -6 1.68 0.72
 10 7 -5 3.06 0.72
 10 7 -4 2.9 0.71
 10 7 -3 233.06 4.78
 10 7 -2 1.17 0.63
 10 7 -1 51.73 1.63
 10 7 0 28.55 1.2
 10 7 1 52.11 1.64
 10 7 2 1.04 0.63
 10 7 3 232.25 4.77
 10 7 4 2.54 0.71
 10 7 5 2.91 0.72
 10 7 6 2.71 0.73
 10 7 7 6.58 0.85
 10 7 8 38.24 1.53
 10 7 9 2.84 0.85
 10 7 10 13.38 1.14
 10 7 11 6.49 0.99
 10 7 12 6.21 0.98
 10 7 13 29.03 1.5
 10 7 14 3.9 0.92
 10 7 15 25.08 1.43
 10 7 16 0.99 0.85
 10 7 17 6.61 0.91
 10 8 -17 1.64 0.81
 10 8 -16 2.6 0.85
 10 8 -15 6.29 0.99
 10 8 -14 7.93 1.06
 10 8 -13 2.29 0.9
 10 8 -12 0.38 0.84
 10 8 -11 14.72 1.19
 10 8 -10 3.8 0.91
 10 8 -9 45.36 1.81
 10 8 -8 34.62 1.49
 10 8 -7 4.65 0.83
 10 8 -6 1.26 0.72
 10 8 -5 152.16 3.5
 10 8 -4 8.39 0.86
 10 8 -3 11.36 0.9
 10 8 -2 33.36 1.34
 10 8 -1 31.3 1.29
 10 8 0 28.37 1.23
 10 8 1 31.56 1.3
 10 8 2 32.17 1.31
 10 8 3 11.6 0.91
 10 8 4 7.64 0.85
 10 8 5 153.55 3.52
 10 8 6 1.67 0.74
 10 8 7 5.05 0.84
 10 8 8 36.34 1.51
 10 8 9 46.09 1.82
 10 8 10 3.72 0.91
 10 8 11 15.27 1.2
 10 8 12 0.66 0.84
 10 8 13 2.27 0.88
 10 8 14 7.18 1.04
 10 8 15 6.13 0.99
 10 8 16 1.71 0.84
 10 8 17 2.39 0.82
 10 9 -16 3.02 0.83
 10 9 -15 11.82 1.1
 10 9 -14 -0.18 0.84
 10 9 -13 1.34 0.89
 10 9 -12 3.24 0.92
 10 9 -11 8.11 1.04
 10 9 -10 9.33 1.07
 10 9 -9 13.56 1.16
 10 9 -8 13.95 1.15
 10 9 -7 21.67 1.27
 10 9 -6 33.83 1.45
 10 9 -5 2.64 0.77
 10 9 -4 29.47 1.32
 10 9 -3 11.15 0.93
 10 9 -2 9.94 0.9
 10 9 -1 7.62 0.84
 10 9 0 62.44 1.91
 10 9 1 7.56 0.84
 10 9 2 9.72 0.89
 10 9 3 10.58 0.92
 10 9 4 29.59 1.32
 10 9 5 2.26 0.77
 10 9 6 35.78 1.48
 10 9 7 23.58 1.3
 10 9 8 15.41 1.17
 10 9 9 14.9 1.17
 10 9 10 8.74 1.06
 10 9 11 7.84 1.04
 10 9 12 1.56 0.89
 10 9 13 1.78 0.91
 10 9 14 -0.07 0.84
 10 9 15 13.84 1.12
 10 9 16 3.45 0.84
 10 10 -15 3.57 0.88
 10 10 -14 1.02 0.84
 10 10 -13 8.7 1.07
 10 10 -12 5.9 0.98
 10 10 -11 2.23 0.91
 10 10 -10 1.54 0.89
 10 10 -9 -0.11 0.83
 10 10 -8 18.99 1.28
 10 10 -7 3.39 0.9
 10 10 -6 8.08 0.97
 10 10 -5 50.63 1.79
 10 10 -4 32.27 1.41
 10 10 -3 10.79 0.96
 10 10 -2 119.8 2.98
 10 10 -1 47.9 1.69
 10 10 0 12.72 0.98
 10 10 1 49.04 1.71
 10 10 2 120.5 2.99
 10 10 3 10.19 0.94
 10 10 4 31.44 1.4
 10 10 5 50.18 1.78
 10 10 6 7.88 0.97
 10 10 7 2.83 0.88
 10 10 8 18.03 1.26
 10 10 9 0.7 0.84
 10 10 10 1.66 0.88
 10 10 11 2.9 0.92
 10 10 12 6.47 0.99
 10 10 13 10.05 1.1
 10 10 14 0.1 0.83
 10 10 15 2.83 0.86
 10 11 -15 4.74 0.86
 10 11 -14 1.9 0.85
 10 11 -13 5.42 0.97
 10 11 -12 12.24 1.15
 10 11 -11 8.89 1.05
 10 11 -10 46.57 1.85
 10 11 -9 7.28 1.01
 10 11 -8 11.26 1.12
 10 11 -7 6.76 1
 10 11 -6 16.32 1.21
 10 11 -5 23.35 1.36
 10 11 -4 14.94 1.14
 10 11 -3 7.75 0.95
 10 11 -2 19.7 1.16
 10 11 -1 8.23 0.91
 10 11 0 18.49 1.14
 10 11 1 8.13 0.91
 10 11 2 19.22 1.16
 10 11 3 8.25 0.95
 10 11 4 16.33 1.15
 10 11 5 24.87 1.38
 10 11 6 15.33 1.19
 10 11 7 5.6 0.97
 10 11 8 12.43 1.13
 10 11 9 6.47 1.01
 10 11 10 45.17 1.83
 10 11 11 8.33 1.05
 10 11 12 11.31 1.14
 10 11 13 4.98 0.96
 10 11 14 2.5 0.85
 10 11 15 4.93 0.87
 10 12 -14 2.33 0.82
 10 12 -13 0.82 0.84
 10 12 -12 3.17 0.92
 10 12 -11 2.81 0.94
 10 12 -10 12.11 1.14
 10 12 -9 6.76 1.02
 10 12 -8 12.28 1.16
 10 12 -7 19.28 1.3
 10 12 -6 6.5 1.02
 10 12 -5 8.75 1.05
 10 12 -4 4.59 0.95
 10 12 -3 15.53 1.18
 10 12 -2 5.07 0.95
 10 12 -1 2.89 0.89
 10 12 0 16.96 1.22
 10 12 1 3.21 0.9
 10 12 2 5.29 0.95
 10 12 3 14.24 1.16
 10 12 4 4.03 0.92
 10 12 5 7.95 1.01
 10 12 6 7.75 1.05
 10 12 7 20 1.31
 10 12 8 13.88 1.2
 10 12 9 5.76 0.99
 10 12 10 11.75 1.14
 10 12 11 1.71 0.92
 10 12 12 2.69 0.91
 10 12 13 1.29 0.85
 10 12 14 1.69 0.8
 10 13 -13 2.93 0.83
 10 13 -12 7.98 1
 10 13 -11 6.23 0.98
 10 13 -10 12.11 1.16
 10 13 -9 21.2 1.38
 10 13 -8 -0.2 0.84
 10 13 -7 6.62 1.03
 10 13 -6 4.67 0.98
 10 13 -5 18.08 1.28
 10 13 -4 5.56 0.99
 10 13 -3 18.45 1.27
 10 13 -2 5.9 0.97
 10 13 -1 -0.27 0.82
 10 13 0 85.87 2.59
 10 13 1 1.28 0.86
 10 13 2 5.62 0.98
 10 13 3 19.02 1.29
 10 13 4 5.03 0.97
 10 13 5 18.26 1.28
 10 13 6 5.76 1
 10 13 7 7.4 1.03
 10 13 8 0.58 0.85
 10 13 9 20.77 1.37
 10 13 10 11.5 1.17
 10 13 11 6.49 0.99
 10 13 12 7.94 1
 10 13 13 2.76 0.82
 10 14 -12 0.84 0.78
 10 14 -11 2.66 0.87
 10 14 -10 31.92 1.54
 10 14 -9 0.83 0.9
 10 14 -8 8.21 1.08
 10 14 -7 2.06 0.89
 10 14 -6 37.35 1.67
 10 14 -5 1.51 0.9
 10 14 -4 8.94 1.05
 10 14 -3 8.09 1.05
 10 14 -2 9.24 1.07
 10 14 -1 6.45 1.01
 10 14 0 0.78 0.86
 10 14 1 7.81 1.04
 10 14 2 9.59 1.08
 10 14 3 7.25 1.01
 10 14 4 8.26 1.05
 10 14 5 1.15 0.88
 10 14 6 35.48 1.64
 10 14 7 3.09 0.92
 10 14 8 9.8 1.11
 10 14 9 1.44 0.89
 10 14 10 31.98 1.54
 10 14 11 2.18 0.84
 10 14 12 0.33 0.78
 10 15 -11 2.61 0.83
 10 15 -10 4.87 0.91
 10 15 -9 5.51 0.95
 10 15 -8 16.8 1.23
 10 15 -7 37.13 1.69
 10 15 -6 4.41 0.98
 10 15 -5 3.72 0.97
 10 15 -4 4.11 0.93
 10 15 -3 5.07 0.98
 10 15 -2 4.99 0.96
 10 15 -1 2 0.9
 10 15 0 14.84 1.19
 10 15 1 2.06 0.88
 10 15 2 4.01 0.96
 10 15 3 5.04 0.96
 10 15 4 3.78 0.93
 10 15 5 3.05 0.97
 10 15 6 4.29 1
 10 15 7 36.95 1.68
 10 15 8 16.49 1.23
 10 15 9 4.58 0.93
 10 15 10 3.66 0.89
 10 15 11 3.22 0.83
 10 16 -9 -0.38 0.76
 10 16 -8 3.62 0.91
 10 16 -7 0.73 0.84
 10 16 -6 3.24 0.91
 10 16 -5 10.84 1.11
 10 16 -4 6.57 1.03
 10 16 -3 33.91 1.63
 10 16 -2 5.07 1.01
 10 16 -1 23.32 1.42
 10 16 0 7.43 1.05
 10 16 1 23.69 1.43
 10 16 2 4.17 0.97
 10 16 3 34.55 1.64
 10 16 4 7.97 1.05
 10 16 5 10.73 1.11
 10 16 6 4.24 0.94
 10 16 7 0.99 0.84
 10 16 8 3.8 0.9
 10 16 9 0.45 0.77
 10 17 -8 9 1.01
 10 17 -7 19.05 1.19
 10 17 -6 7.91 0.98
 10 17 -5 4.37 0.91
 10 17 -4 3.95 0.9
 10 17 -3 2.86 0.89
 10 17 -2 3.74 0.91
 10 17 -1 11.3 1.1
 10 17 0 55.86 2.02
 10 17 1 10.27 1.1
 10 17 2 3.43 0.91
 10 17 3 2.88 0.89
 10 17 4 4.52 0.92
 10 17 5 4.82 0.9
 10 17 6 6.55 0.95
 10 17 7 18.29 1.17
 10 17 8 10.06 1.02
 10 18 -5 3.45 0.88
 10 18 -4 12.71 1.05
 10 18 -3 2.07 0.83
 10 18 -2 4.72 0.89
 10 18 -1 4.69 0.89
 10 18 0 0.52 0.8
 10 18 1 6.33 0.92
 10 18 2 4.32 0.89
 10 18 3 2.03 0.83
 10 18 4 12.49 1.06
 10 18 5 2.77 0.86
 11 0 1 124.97 2.84
 11 0 2 6.14 0.71
 11 0 3 143.86 3.19
 11 0 4 0.27 0.6
 11 0 5 24.44 1.13
 11 0 6 2.29 0.67
 11 0 7 4.64 0.76
 11 0 8 39.96 1.51
 11 0 9 11.27 0.96
 11 0 10 65.25 2.05
 11 0 11 -0.77 0.79
 11 0 12 1.21 0.85
 11 0 13 18.08 1.29
 11 0 14 1.17 0.87
 11 0 15 12.97 1.2
 11 0 16 0.35 0.86
 11 0 17 0.75 0.81
 11 0 18 9.55 1.03
 11 1 -18 0.02 0.77
 11 1 -17 1.59 0.84
 11 1 -16 45.56 1.83
 11 1 -15 23.38 1.43
 11 1 -14 11.29 1.13
 11 1 -13 24.08 1.42
 11 1 -12 31.7 1.55
 11 1 -11 13.11 1.12
 11 1 -10 20.07 1.17
 11 1 -9 12.36 0.99
 11 1 -8 27.57 1.27
 11 1 -7 50.14 1.67
 11 1 -6 14.41 0.95
 11 1 -5 111.97 2.7
 11 1 -4 20.79 1.03
 11 1 -3 54.66 1.65
 11 1 -2 22.18 1.03
 11 1 -1 25.95 1.1
 11 1 0 52.45 1.58
 11 1 1 27.55 1.13
 11 1 2 22.48 1.04
 11 1 3 53.6 1.63
 11 1 4 20.99 1.03
 11 1 5 112.13 2.7
 11 1 6 15.2 0.96
 11 1 7 50.51 1.68
 11 1 8 27.31 1.27
 11 1 9 11.95 0.98
 11 1 10 19.58 1.17
 11 1 11 13.5 1.14
 11 1 12 32.97 1.58
 11 1 13 24.25 1.4
 11 1 14 12.03 1.13
 11 1 15 21.95 1.39
 11 1 16 45.48 1.84
 11 1 17 0.9 0.84
 11 1 18 0.39 0.79
 11 2 -18 0.45 0.8
 11 2 -17 15.31 1.15
 11 2 -16 4.11 0.94
 11 2 -15 2.95 0.94
 11 2 -14 7.93 1.05
 11 2 -13 9.85 1.09
 11 2 -12 49.81 1.92
 11 2 -11 32.41 1.54
 11 2 -10 5.05 0.85
 11 2 -9 34.1 1.43
 11 2 -8 72.6 2.12
 11 2 -7 12.95 0.95
 11 2 -6 49.49 1.63
 11 2 -5 50.95 1.63
 11 2 -4 255.15 5.12
 11 2 -3 24.17 1.1
 11 2 -2 192.74 4.01
 11 2 -1 3.32 0.66
 11 2 0 93.19 2.3
 11 2 1 3.14 0.65
 11 2 2 193.33 4.02
 11 2 3 26.48 1.14
 11 2 4 258.49 5.17
 11 2 5 51 1.63
 11 2 6 49.15 1.63
 11 2 7 12.84 0.95
 11 2 8 72.49 2.12
 11 2 9 33.43 1.43
 11 2 10 5.3 0.84
 11 2 11 34.54 1.58
 11 2 12 49.44 1.91
 11 2 13 9.45 1.07
 11 2 14 7.58 1.03
 11 2 15 3.46 0.95
 11 2 16 4.74 0.95
 11 2 17 15.21 1.15
 11 2 18 0.44 0.81
 11 3 -17 4.81 0.91
 11 3 -16 0.42 0.85
 11 3 -15 1.88 0.91
 11 3 -14 1.13 0.86
 11 3 -13 16.11 1.24
 11 3 -12 4.42 0.95
 11 3 -11 3.52 0.91
 11 3 -10 1.55 0.79
 11 3 -9 75.14 2.21
 11 3 -8 35.31 1.45
 11 3 -7 202.74 4.35
 11 3 -6 77.67 2.16
 11 3 -5 146.56 3.32
 11 3 -4 28.19 1.2
 11 3 -3 137.21 3.11
 11 3 -2 149.41 3.3
 11 3 -1 126.9 2.9
 11 3 0 1.24 0.62
 11 3 1 126.59 2.89
 11 3 2 151.19 3.33
 11 3 3 135.46 3.07
 11 3 4 28.34 1.2
 11 3 5 148.47 3.35
 11 3 6 77.68 2.15
 11 3 7 205.02 4.39
 11 3 8 36.63 1.47
 11 3 9 75.52 2.22
 11 3 10 1.39 0.79
 11 3 11 4.26 0.92
 11 3 12 4.84 0.96
 11 3 13 16.4 1.24
 11 3 14 1.4 0.87
 11 3 15 2.21 0.91
 11 3 16 1.7 0.86
 11 3 17 5.91 0.92
 11 4 -17 15.59 1.13
 11 4 -16 0.99 0.83
 11 4 -15 10.75 1.11
 11 4 -14 22.29 1.36
 11 4 -13 29.73 1.52
 11 4 -12 13.68 1.17
 11 4 -11 128.72 3.35
 11 4 -10 27.48 1.4
 11 4 -9 1.42 0.77
 11 4 -8 27.48 1.3
 11 4 -7 1.91 0.72
 11 4 -6 17 1.03
 11 4 -5 11.02 0.89
 11 4 -4 77.59 2.12
 11 4 -3 126.12 2.94
 11 4 -2 313.39 6.09
 11 4 -1 143.24 3.2
 11 4 0 18.76 1
 11 4 1 143.31 3.2
 11 4 2 307.84 6
 11 4 3 123.74 2.9
 11 4 4 78.83 2.14
 11 4 5 11.2 0.88
 11 4 6 16.82 1.03
 11 4 7 1.87 0.72
 11 4 8 27.9 1.31
 11 4 9 1.37 0.76
 11 4 10 26.63 1.39
 11 4 11 125.53 3.29
 11 4 12 13.04 1.16
 11 4 13 30.69 1.55
 11 4 14 23.17 1.37
 11 4 15 9.27 1.1
 11 4 16 0.95 0.83
 11 4 17 15.31 1.13
 11 5 -17 1.69 0.79
 11 5 -16 11.23 1.07
 11 5 -15 14.47 1.21
 11 5 -14 2.99 0.9
 11 5 -13 37.34 1.67
 11 5 -12 3.17 0.93
 11 5 -11 4.89 0.97
 11 5 -10 1.97 0.87
 11 5 -9 75.62 2.32
 11 5 -8 189.61 4.21
 11 5 -7 77.44 2.23
 11 5 -6 72.06 2.1
 11 5 -5 18.23 1.06
 11 5 -4 36.6 1.4
 11 5 -3 65.74 1.92
 11 5 -2 129.85 3.01
 11 5 -1 24.22 1.13
 11 5 0 2.56 0.67
 11 5 1 24.48 1.14
 11 5 2 128.01 2.98
 11 5 3 66.23 1.92
 11 5 4 36.32 1.39
 11 5 5 19.18 1.07
 11 5 6 71.83 2.09
 11 5 7 76.87 2.21
 11 5 8 186.88 4.17
 11 5 9 77.07 2.35
 11 5 10 3.03 0.88
 11 5 11 5.65 0.97
 11 5 12 2.03 0.91
 11 5 13 39.66 1.72
 11 5 14 1.5 0.89
 11 5 15 16.12 1.22
 11 5 16 10.87 1.07
 11 5 17 1.16 0.79
 11 6 -17 0.22 0.78
 11 6 -16 16.56 1.18
 11 6 -15 1.18 0.86
 11 6 -14 1.65 0.91
 11 6 -13 9.3 1.07
 11 6 -12 44.09 1.81
 11 6 -11 11.33 1.11
 11 6 -10 29.79 1.51
 11 6 -9 7.78 0.98
 11 6 -8 35.51 1.5
 11 6 -7 5.37 0.84
 11 6 -6 3.57 0.78
 11 6 -5 17.29 1.06
 11 6 -4 14.4 0.98
 11 6 -3 109.19 2.7
 11 6 -2 24.98 1.17
 11 6 -1 41.4 1.48
 11 6 0 58.05 1.78
 11 6 1 41.58 1.48
 11 6 2 24.48 1.16
 11 6 3 109.81 2.72
 11 6 4 12.8 0.96
 11 6 5 18.86 1.09
 11 6 6 4.3 0.78
 11 6 7 5.39 0.84
 11 6 8 35.33 1.49
 11 6 9 6.83 0.96
 11 6 10 30.91 1.53
 11 6 11 10.93 1.12
 11 6 12 44.15 1.82
 11 6 13 9.06 1.07
 11 6 14 1.95 0.91
 11 6 15 2.16 0.88
 11 6 16 16.71 1.17
 11 6 17 0.88 0.81
 11 7 -16 0.79 0.8
 11 7 -15 11.65 1.09
 11 7 -14 15.31 1.22
 11 7 -13 5.96 0.98
 11 7 -12 16 1.24
 11 7 -11 12.28 1.15
 11 7 -10 6.51 0.99
 11 7 -9 11.06 1.08
 11 7 -8 6.18 0.93
 11 7 -7 38.87 1.56
 11 7 -6 28.6 1.34
 11 7 -5 18.87 1.13
 11 7 -4 17.81 1.08
 11 7 -3 1.9 0.71
 11 7 -2 3.63 0.74
 11 7 -1 106.49 2.67
 11 7 0 46.56 1.6
 11 7 1 105.5 2.65
 11 7 2 3.48 0.74
 11 7 3 2.02 0.71
 11 7 4 18.48 1.09
 11 7 5 19.56 1.13
 11 7 6 27.72 1.32
 11 7 7 38.43 1.55
 11 7 8 5.96 0.93
 11 7 9 10.98 1.08
 11 7 10 4.93 0.96
 11 7 11 11.7 1.13
 11 7 12 14.04 1.19
 11 7 13 6.92 0.98
 11 7 14 13.97 1.19
 11 7 15 11.13 1.09
 11 7 16 1.02 0.8
 11 8 -16 3.04 0.83
 11 8 -15 0.59 0.81
 11 8 -14 1.03 0.87
 11 8 -13 3.91 0.96
 11 8 -12 19.52 1.3
 11 8 -11 3.37 0.94
 11 8 -10 -0.18 0.85
 11 8 -9 34.78 1.62
 11 8 -8 2.88 0.9
 11 8 -7 27.53 1.4
 11 8 -6 16.06 1.11
 11 8 -5 28.07 1.33
 11 8 -4 12.48 0.99
 11 8 -3 19.45 1.12
 11 8 -2 4.56 0.78
 11 8 -1 11.3 0.93
 11 8 0 2.59 0.73
 11 8 1 11.04 0.92
 11 8 2 4.42 0.78
 11 8 3 18.63 1.11
 11 8 4 12.51 0.99
 11 8 5 28.41 1.34
 11 8 6 17.15 1.13
 11 8 7 28.24 1.42
 11 8 8 2.53 0.9
 11 8 9 34.1 1.61
 11 8 10 1.01 0.86
 11 8 11 3.63 0.93
 11 8 12 18.91 1.29
 11 8 13 4.27 0.96
 11 8 14 2.77 0.88
 11 8 15 0.67 0.82
 11 8 16 2.37 0.82
 11 9 -15 13.98 1.1
 11 9 -14 1.56 0.86
 11 9 -13 7.37 1.05
 11 9 -12 7.75 1.08
 11 9 -11 25.95 1.45
 11 9 -10 1.83 0.9
 11 9 -9 2.7 0.92
 11 9 -8 11.42 1.13
 11 9 -7 12.82 1.13
 11 9 -6 17.52 1.2
 11 9 -5 1.63 0.82
 11 9 -4 15.17 1.06
 11 9 -3 3.04 0.78
 11 9 -2 4.64 0.8
 11 9 -1 4.23 0.79
 11 9 0 4.13 0.79
 11 9 1 4.76 0.81
 11 9 2 2.95 0.77
 11 9 3 1.01 0.75
 11 9 4 14.74 1.06
 11 9 5 1.88 0.81
 11 9 6 17.95 1.21
 11 9 7 13.39 1.14
 11 9 8 10.7 1.1
 11 9 9 2 0.89
 11 9 10 1.85 0.9
 11 9 11 26.42 1.45
 11 9 12 8.73 1.1
 11 9 13 7.39 1.05
 11 9 14 0.94 0.84
 11 9 15 15.47 1.12
 11 10 -15 1.97 0.83
 11 10 -14 0.78 0.8
 11 10 -13 0.65 0.85
 11 10 -12 12.98 1.18
 11 10 -11 1.34 0.88
 11 10 -10 4.99 0.96
 11 10 -9 2.1 0.89
 11 10 -8 3.3 0.94
 11 10 -7 1.96 0.87
 11 10 -6 53.52 1.98
 11 10 -5 13.57 1.15
 11 10 -4 1.17 0.8
 11 10 -3 3.42 0.86
 11 10 -2 38.94 1.59
 11 10 -1 8.05 0.93
 11 10 0 106.96 2.8
 11 10 1 7.85 0.91
 11 10 2 38.94 1.59
 11 10 3 2.77 0.85
 11 10 4 1.31 0.8
 11 10 5 13.12 1.14
 11 10 6 52.53 1.96
 11 10 7 0.21 0.84
 11 10 8 3.28 0.92
 11 10 9 1.12 0.88
 11 10 10 4.29 0.95
 11 10 11 1.19 0.87
 11 10 12 13.7 1.2
 11 10 13 1.01 0.85
 11 10 14 0.07 0.8
 11 10 15 2.46 0.85
 11 11 -14 4.16 0.84
 11 11 -13 2.86 0.89
 11 11 -12 12.91 1.16
 11 11 -11 19.43 1.33
 11 11 -10 17.02 1.24
 11 11 -9 23.85 1.41
 11 11 -8 16.37 1.24
 11 11 -7 11.22 1.13
 11 11 -6 30.51 1.55
 11 11 -5 3.67 0.91
 11 11 -4 3.45 0.92
 11 11 -3 5.83 0.97
 11 11 -2 4.44 0.93
 11 11 -1 3.67 0.91
 11 11 0 19.17 1.25
 11 11 1 3.45 0.9
 11 11 2 4.31 0.93
 11 11 3 4.85 0.95
 11 11 4 3.59 0.92
 11 11 5 1.4 0.89
 11 11 6 31.6 1.56
 11 11 7 10.13 1.11
 11 11 8 14.59 1.2
 11 11 9 24.72 1.41
 11 11 10 15.72 1.24
 11 11 11 19.27 1.33
 11 11 12 12.94 1.15
 11 11 13 5.49 0.91
 11 11 14 2.91 0.82
 11 12 -13 11.55 1.03
 11 12 -12 7.25 0.98
 11 12 -11 9.85 1.1
 11 12 -10 12.02 1.17
 11 12 -9 11.44 1.19
 11 12 -8 0.97 0.89
 11 12 -7 1.5 0.87
 11 12 -6 34 1.62
 11 12 -5 35.82 1.66
 11 12 -4 16.43 1.25
 11 12 -3 28.7 1.5
 11 12 -2 17.22 1.25
 11 12 -1 0.87 0.86
 11 12 0 31.19 1.54
 11 12 1 0.8 0.86
 11 12 2 16.68 1.23
 11 12 3 27.7 1.49
 11 12 4 17.08 1.26
 11 12 5 34.44 1.63
 11 12 6 32.89 1.6
 11 12 7 0.62 0.86
 11 12 8 1.09 0.88
 11 12 9 12.53 1.18
 11 12 10 11.12 1.14
 11 12 11 8.29 1.04
 11 12 12 7.71 0.99
 11 12 13 11.68 1.04
 11 13 -12 17.37 1.16
 11 13 -11 12.6 1.11
 11 13 -10 0.45 0.85
 11 13 -9 14.87 1.23
 11 13 -8 11.39 1.16
 11 13 -7 3.58 0.95
 11 13 -6 11.21 1.12
 11 13 -5 38.14 1.7
 11 13 -4 13.84 1.2
 11 13 -3 26.4 1.46
 11 13 -2 5.17 0.98
 11 13 -1 63.73 2.19
 11 13 0 0.68 0.88
 11 13 1 64.05 2.2
 11 13 2 4.56 0.97
 11 13 3 25.28 1.44
 11 13 4 14.9 1.22
 11 13 5 39.22 1.72
 11 13 6 10.73 1.1
 11 13 7 4.25 0.95
 11 13 8 9.5 1.11
 11 13 9 14.38 1.21
 11 13 10 1.85 0.87
 11 13 11 12.63 1.09
 11 13 12 18.07 1.16
 11 14 -11 0.94 0.77
 11 14 -10 2.71 0.86
 11 14 -9 5.22 0.94
 11 14 -8 23.95 1.4
 11 14 -7 2.8 0.94
 11 14 -6 16.04 1.27
 11 14 -5 9.87 1.1
 11 14 -4 25.48 1.44
 11 14 -3 34.95 1.64
 11 14 -2 10.8 1.11
 11 14 -1 11.25 1.12
 11 14 0 13.92 1.19
 11 14 1 10.45 1.1
 11 14 2 8.8 1.08
 11 14 3 35.9 1.65
 11 14 4 28.19 1.49
 11 14 5 8.99 1.07
 11 14 6 17.6 1.29
 11 14 7 1.62 0.91
 11 14 8 24.67 1.41
 11 14 9 4.03 0.93
 11 14 10 1.69 0.84
 11 14 11 0.24 0.77
 11 15 -10 2.3 0.85
 11 15 -9 3.19 0.87
 11 15 -8 7.97 1.01
 11 15 -7 0.15 0.84
 11 15 -6 6.44 1.01
 11 15 -5 22.11 1.37
 11 15 -4 9.97 1.11
 11 15 -3 1.88 0.91
 11 15 -2 17.83 1.31
 11 15 -1 5.51 1.03
 11 15 0 13 1.2
 11 15 1 5.33 1
 11 15 2 20.66 1.36
 11 15 3 1.05 0.89
 11 15 4 10.12 1.11
 11 15 5 20.45 1.33
 11 15 6 7.09 1.02
 11 15 7 1.77 0.87
 11 15 8 6.95 0.98
 11 15 9 4.47 0.87
 11 15 10 1.91 0.83
 11 16 -8 3.68 0.85
 11 16 -7 1.64 0.83
 11 16 -6 1.6 0.83
 11 16 -5 1.68 0.88
 11 16 -4 0.77 0.85
 11 16 -3 0 0.84
 11 16 -2 4.72 0.95
 11 16 -1 14.76 1.21
 11 16 0 1.01 0.87
 11 16 1 15.18 1.21
 11 16 2 4.47 0.97
 11 16 3 0.35 0.84
 11 16 4 0.41 0.83
 11 16 5 3.54 0.9
 11 16 6 1.64 0.84
 11 16 7 1.31 0.82
 11 16 8 3.11 0.84
 11 17 -6 2.03 0.84
 11 17 -5 1.95 0.81
 11 17 -4 3.54 0.87
 11 17 -3 3.07 0.86
 11 17 -2 11.35 1.07
 11 17 -1 3.19 0.88
 11 17 0 0.68 0.81
 11 17 1 4.07 0.9
 11 17 2 11.91 1.09
 11 17 3 1.95 0.84
 11 17 4 4.28 0.86
 11 17 5 1.85 0.82
 11 17 6 1.43 0.82
 11 18 -2 2.29 0.85
 11 18 -1 1.14 0.83
 11 18 0 0.94 0.79
 11 18 1 1.82 0.84
 11 18 2 3.98 0.86
 12 0 0 43.81 1.5
 12 0 1 164.02 3.6
 12 0 2 0.25 0.63
 12 0 3 17.13 1.01
 12 0 4 41.43 1.49
 12 0 5 197.23 4.24
 12 0 6 64.9 1.97
 12 0 7 6.84 0.86
 12 0 8 0.29 0.71
 12 0 9 34.14 1.53
 12 0 10 3.95 0.92
 12 0 11 2.54 0.9
 12 0 12 1.54 0.86
 12 0 13 7.79 1.03
 12 0 14 19.28 1.28
 12 0 15 9.32 1.09
 12 0 16 11.54 1.09
 12 0 17 -0.43 0.75
 12 1 -17 1.11 0.79
 12 1 -16 1.64 0.85
 12 1 -15 14.88 1.2
 12 1 -14 1.52 0.86
 12 1 -13 7.21 1.02
 12 1 -12 11.54 1.12
 12 1 -11 39.07 1.7
 12 1 -10 18.27 1.25
 12 1 -9 55.07 1.95
 12 1 -8 12.3 0.99
 12 1 -7 17.58 1.09
 12 1 -6 5.8 0.81
 12 1 -5 48.84 1.65
 12 1 -4 20.31 1.09
 12 1 -3 0.49 0.65
 12 1 -2 2.68 0.68
 12 1 -1 27.34 1.2
 12 1 0 49.44 1.6
 12 1 1 27.51 1.2
 12 1 2 2.86 0.68
 12 1 3 0.05 0.64
 12 1 4 21.48 1.11
 12 1 5 47.65 1.64
 12 1 6 5.47 0.79
 12 1 7 18.43 1.1
 12 1 8 11.95 0.99
 12 1 9 55.38 1.95
 12 1 10 17.97 1.25
 12 1 11 39.97 1.73
 12 1 12 12.03 1.14
 12 1 13 6.9 1.01
 12 1 14 1.11 0.87
 12 1 15 14.15 1.19
 12 1 16 0.84 0.83
 12 1 17 1.66 0.79
 12 2 -17 2.21 0.8
 12 2 -16 0.69 0.82
 12 2 -15 0.49 0.84
 12 2 -14 9.8 1.12
 12 2 -13 4.71 0.96
 12 2 -12 10.36 1.11
 12 2 -11 22.56 1.37
 12 2 -10 5.82 0.96
 12 2 -9 13.79 1.1
 12 2 -8 17.64 1.13
 12 2 -7 1.83 0.75
 12 2 -6 24.94 1.22
 12 2 -5 64.89 1.95
 12 2 -4 18.5 1.06
 12 2 -3 13.28 0.93
 12 2 -2 24.94 1.16
 12 2 -1 17.39 1
 12 2 0 16.98 1
 12 2 1 17.53 1.01
 12 2 2 24.73 1.15
 12 2 3 12.03 0.91
 12 2 4 18.33 1.05
 12 2 5 64.32 1.95
 12 2 6 25.75 1.23
 12 2 7 2.6 0.75
 12 2 8 19.03 1.14
 12 2 9 14.04 1.1
 12 2 10 5.2 0.94
 12 2 11 23.9 1.38
 12 2 12 10.62 1.12
 12 2 13 6.09 1
 12 2 14 8.96 1.1
 12 2 15 1.01 0.85
 12 2 16 -0.14 0.8
 12 2 17 1.91 0.79
 12 3 -17 16.44 1.16
 12 3 -16 3.58 0.87
 12 3 -15 10.38 1.08
 12 3 -14 2.94 0.95
 12 3 -13 1.24 0.87
 12 3 -12 9.79 1.1
 12 3 -11 32.56 1.58
 12 3 -10 7.92 1.02
 12 3 -9 4.64 0.89
 12 3 -8 6.2 0.87
 12 3 -7 29.62 1.36
 12 3 -6 44.53 1.62
 12 3 -5 1.42 0.7
 12 3 -4 13.24 0.96
 12 3 -3 15.34 0.99
 12 3 -2 38.24 1.43
 12 3 -1 45.08 1.55
 12 3 0 187.26 4.02
 12 3 1 45.32 1.55
 12 3 2 39.14 1.44
 12 3 3 14.34 0.97
 12 3 4 12.85 0.95
 12 3 5 1.66 0.7
 12 3 6 46.32 1.65
 12 3 7 30.45 1.37
 12 3 8 5.61 0.86
 12 3 9 5.57 0.91
 12 3 10 7.94 1.03
 12 3 11 33.62 1.61
 12 3 12 9.68 1.09
 12 3 13 1.1 0.87
 12 3 14 4.76 0.98
 12 3 15 9.71 1.08
 12 3 16 2.65 0.87
 12 3 17 17.89 1.18
 12 4 -16 3.4 0.87
 12 4 -15 1.95 0.86
 12 4 -14 1.51 0.9
 12 4 -13 20.35 1.32
 12 4 -12 17.98 1.28
 12 4 -11 1.96 0.92
 12 4 -10 14.39 1.17
 12 4 -9 9.11 1.03
 12 4 -8 5.93 0.92
 12 4 -7 1.72 0.75
 12 4 -6 68.52 2.08
 12 4 -5 12.53 0.97
 12 4 -4 13.18 0.97
 12 4 -3 30.19 1.3
 12 4 -2 39.43 1.47
 12 4 -1 3.07 0.74
 12 4 0 18.7 1.07
 12 4 1 3.02 0.74
 12 4 2 37.5 1.44
 12 4 3 29.64 1.3
 12 4 4 13.42 0.97
 12 4 5 12.36 0.97
 12 4 6 69.83 2.1
 12 4 7 1.02 0.75
 12 4 8 6.03 0.92
 12 4 9 8.7 1.04
 12 4 10 13.3 1.15
 12 4 11 4.49 0.96
 12 4 12 18.51 1.29
 12 4 13 20.83 1.32
 12 4 14 1.38 0.89
 12 4 15 0.5 0.85
 12 4 16 2.48 0.85
 12 5 -16 0.8 0.79
 12 5 -15 6.72 0.99
 12 5 -14 8.83 1.08
 12 5 -13 2.91 0.9
 12 5 -12 10.45 1.12
 12 5 -11 21.35 1.35
 12 5 -10 48.5 1.9
 12 5 -9 8.3 1.04
 12 5 -8 3.04 0.86
 12 5 -7 72.05 2.19
 12 5 -6 29.62 1.37
 12 5 -5 34.97 1.45
 12 5 -4 71.52 2.11
 12 5 -3 62.01 1.92
 12 5 -2 14.31 1
 12 5 -1 36.41 1.43
 12 5 0 76.56 2.16
 12 5 1 35.24 1.41
 12 5 2 13.6 0.98
 12 5 3 60.09 1.88
 12 5 4 71.67 2.11
 12 5 5 34.91 1.45
 12 5 6 28.75 1.35
 12 5 7 72.62 2.2
 12 5 8 3.46 0.87
 12 5 9 5.88 0.98
 12 5 10 45.76 1.85
 12 5 11 21.57 1.36
 12 5 12 11.02 1.11
 12 5 13 2.56 0.91
 12 5 14 8.06 1.06
 12 5 15 7.66 1
 12 5 16 1.72 0.82
 12 6 -16 25.24 1.3
 12 6 -15 1.62 0.84
 12 6 -14 5.74 1
 12 6 -13 0.38 0.87
 12 6 -12 14.76 1.2
 12 6 -11 7.47 1.04
 12 6 -10 59.99 2.12
 12 6 -9 71.73 2.34
 12 6 -8 1.23 0.86
 12 6 -7 15.17 1.13
 12 6 -6 86.62 2.45
 12 6 -5 5.63 0.88
 12 6 -4 106.78 2.76
 12 6 -3 20.78 1.16
 12 6 -2 86.56 2.37
 12 6 -1 128.34 3.09
 12 6 0 23.88 1.2
 12 6 1 129.11 3.11
 12 6 2 85.81 2.36
 12 6 3 21.37 1.17
 12 6 4 102.6 2.69
 12 6 5 5.8 0.87
 12 6 6 85.47 2.42
 12 6 7 14.25 1.13
 12 6 8 1.2 0.85
 12 6 9 71.38 2.32
 12 6 10 57.25 2.07
 12 6 11 6.98 1.04
 12 6 12 12.76 1.16
 12 6 13 -0.46 0.85
 12 6 14 6.19 1
 12 6 15 0.72 0.84
 12 6 16 25.63 1.32
 12 7 -15 2.41 0.86
 12 7 -14 29.47 1.49
 12 7 -13 22.32 1.39
 12 7 -12 3.6 0.93
 12 7 -11 49.98 1.93
 12 7 -10 5.7 1.01
 12 7 -9 67.14 2.26
 12 7 -8 3.3 0.92
 12 7 -7 42.04 1.75
 12 7 -6 44.69 1.75
 12 7 -5 31.98 1.44
 12 7 -4 154.63 3.62
 12 7 -3 57.53 1.89
 12 7 -2 9.55 0.93
 12 7 -1 17.3 1.09
 12 7 0 14.68 1.03
 12 7 1 15.81 1.07
 12 7 2 9.87 0.93
 12 7 3 58.15 1.9
 12 7 4 153.47 3.6
 12 7 5 29.8 1.4
 12 7 6 46.21 1.78
 12 7 7 41.7 1.74
 12 7 8 4.23 0.95
 12 7 9 64.67 2.21
 12 7 10 5.31 1
 12 7 11 49.83 1.93
 12 7 12 2.92 0.93
 12 7 13 22.48 1.4
 12 7 14 29.14 1.49
 12 7 15 1.62 0.84
 12 8 -15 6.85 0.94
 12 8 -14 27.08 1.41
 12 8 -13 3.94 0.96
 12 8 -12 34.54 1.65
 12 8 -11 54.03 2
 12 8 -10 11.84 1.17
 12 8 -9 8.45 1.08
 12 8 -8 40.33 1.74
 12 8 -7 4.52 0.95
 12 8 -6 49.34 1.9
 12 8 -5 10.65 1.05
 12 8 -4 51.4 1.87
 12 8 -3 50.84 1.78
 12 8 -2 3.86 0.83
 12 8 -1 36.52 1.5
 12 8 0 -0.24 0.71
 12 8 1 34.68 1.47
 12 8 2 4.38 0.82
 12 8 3 51.07 1.79
 12 8 4 50.63 1.86
 12 8 5 9.43 1.03
 12 8 6 48.14 1.88
 12 8 7 3.56 0.92
 12 8 8 40.3 1.74
 12 8 9 9.08 1.09
 12 8 10 10.94 1.15
 12 8 11 53.62 2
 12 8 12 35.41 1.69
 12 8 13 4.49 0.96
 12 8 14 27.52 1.42
 12 8 15 6.97 0.94
 12 9 -14 22.52 1.29
 12 9 -13 13.63 1.16
 12 9 -12 24.58 1.44
 12 9 -11 58.67 2.15
 12 9 -10 71.73 2.35
 12 9 -9 62.17 2.17
 12 9 -8 7.59 1.05
 12 9 -7 36.17 1.66
 12 9 -6 2.87 0.93
 12 9 -5 2.95 0.93
 12 9 -4 43.51 1.78
 12 9 -3 7.21 0.96
 12 9 -2 20.26 1.24
 12 9 -1 2.27 0.83
 12 9 0 9.85 1
 12 9 1 3.65 0.85
 12 9 2 21.37 1.27
 12 9 3 6.9 0.96
 12 9 4 43.24 1.77
 12 9 5 3.18 0.92
 12 9 6 4.09 0.95
 12 9 7 33.25 1.62
 12 9 8 8.47 1.08
 12 9 9 61.91 2.17
 12 9 10 73.15 2.36
 12 9 11 58.87 2.15
 12 9 12 22.73 1.4
 12 9 13 13.55 1.16
 12 9 14 22.8 1.29
 12 10 -14 8.7 0.99
 12 10 -13 7.79 0.99
 12 10 -12 6.08 0.99
 12 10 -11 0.47 0.91
 12 10 -10 9.78 1.15
 12 10 -9 19.21 1.31
 12 10 -8 2.94 0.95
 12 10 -7 33.53 1.62
 12 10 -6 1.06 0.88
 12 10 -5 51.86 1.96
 12 10 -4 84.22 2.57
 12 10 -3 16.93 1.25
 12 10 -2 41.27 1.74
 12 10 -1 0.74 0.84
 12 10 0 14.63 1.17
 12 10 1 1.66 0.86
 12 10 2 42.92 1.76
 12 10 3 17.32 1.24
 12 10 4 84.43 2.56
 12 10 5 49.07 1.91
 12 10 6 1.28 0.88
 12 10 7 33.18 1.61
 12 10 8 3.99 0.97
 12 10 9 18.28 1.29
 12 10 10 9.09 1.13
 12 10 11 0.86 0.89
 12 10 12 7.26 1.01
 12 10 13 6.54 0.97
 12 10 14 8.34 0.98
 12 11 -13 1.52 0.81
 12 11 -12 6.06 0.96
 12 11 -11 9.83 1.1
 12 11 -10 29.93 1.55
 12 11 -9 7.09 1.09
 12 11 -8 6.51 1.03
 12 11 -7 24.91 1.43
 12 11 -6 1.4 0.89
 12 11 -5 32.73 1.59
 12 11 -4 0.3 0.87
 12 11 -3 46.92 1.88
 12 11 -2 40.74 1.76
 12 11 -1 2.75 0.91
 12 11 0 2.86 0.92
 12 11 1 3 0.92
 12 11 2 40.99 1.75
 12 11 3 47.84 1.89
 12 11 4 1.68 0.88
 12 11 5 32.34 1.6
 12 11 6 2.08 0.9
 12 11 7 23.9 1.41
 12 11 8 7.03 1.04
 12 11 9 7.86 1.09
 12 11 10 28.76 1.52
 12 11 11 9.37 1.09
 12 11 12 6.59 0.97
 12 11 13 1.24 0.8
 12 12 -12 1.09 0.82
 12 12 -11 2.62 0.88
 12 12 -10 15.58 1.22
 12 12 -9 31.65 1.58
 12 12 -8 27.32 1.53
 12 12 -7 5.29 0.98
 12 12 -6 9.94 1.1
 12 12 -5 2.47 0.92
 12 12 -4 1.29 0.88
 12 12 -3 27.42 1.49
 12 12 -2 25.88 1.47
 12 12 -1 15.85 1.25
 12 12 0 24.81 1.42
 12 12 1 16.49 1.25
 12 12 2 28.74 1.51
 12 12 3 27.65 1.49
 12 12 4 1.28 0.89
 12 12 5 2.78 0.93
 12 12 6 10.98 1.11
 12 12 7 5.05 0.99
 12 12 8 27.47 1.51
 12 12 9 31.06 1.58
 12 12 10 17.85 1.25
 12 12 11 3.35 0.88
 12 12 12 0.68 0.82
 12 13 -11 0.35 0.78
 12 13 -10 0.71 0.83
 12 13 -9 0.97 0.86
 12 13 -8 0.06 0.86
 12 13 -7 3.8 0.95
 12 13 -6 1.73 0.91
 12 13 -5 8.89 1.07
 12 13 -4 10.03 1.1
 12 13 -3 19.56 1.31
 12 13 -2 1.06 0.89
 12 13 -1 9.31 1.1
 12 13 0 13.27 1.18
 12 13 1 8.43 1.07
 12 13 2 1.29 0.89
 12 13 3 19.07 1.3
 12 13 4 10.39 1.1
 12 13 5 9.55 1.08
 12 13 6 1.23 0.89
 12 13 7 3.41 0.95
 12 13 8 0.63 0.86
 12 13 9 0.92 0.84
 12 13 10 0.2 0.8
 12 13 11 1.14 0.78
 12 14 -10 1.78 0.82
 12 14 -9 3.65 0.88
 12 14 -8 1.27 0.86
 12 14 -7 4.98 0.97
 12 14 -6 0.51 0.85
 12 14 -5 -0.52 0.86
 12 14 -4 5.29 1.01
 12 14 -3 3.49 0.97
 12 14 -2 0.92 0.9
 12 14 -1 17.21 1.31
 12 14 0 3.3 0.92
 12 14 1 16.35 1.29
 12 14 2 -0.37 0.89
 12 14 3 4.07 0.98
 12 14 4 5.29 1
 12 14 5 -0.11 0.85
 12 14 6 0.88 0.84
 12 14 7 5.83 0.97
 12 14 8 1.54 0.86
 12 14 9 4.21 0.89
 12 14 10 1.22 0.81
 12 15 -8 9.41 0.99
 12 15 -7 11.21 1.06
 12 15 -6 5.6 0.96
 12 15 -5 3.73 0.91
 12 15 -4 8.22 1.03
 12 15 -3 5.52 0.99
 12 15 -2 7.12 1.03
 12 15 -1 11.74 1.14
 12 15 0 1.85 0.92
 12 15 1 10.29 1.1
 12 15 2 6.61 1.02
 12 15 3 6.32 0.99
 12 15 4 7.19 1.01
 12 15 5 3.73 0.92
 12 15 6 6.21 0.96
 12 15 7 11.22 1.05
 12 15 8 8.8 0.97
 12 16 -6 -0.07 0.77
 12 16 -5 7.2 0.95
 12 16 -4 3.42 0.88
 12 16 -3 11.32 1.08
 12 16 -2 3.34 0.9
 12 16 -1 7.34 0.99
 12 16 0 1.42 0.85
 12 16 1 6.1 0.96
 12 16 2 2.73 0.88
 12 16 3 10.35 1.06
 12 16 4 2.4 0.86
 12 16 5 6.21 0.93
 12 16 6 0.75 0.79
 12 17 -3 3.82 0.9
 12 17 -2 7.82 0.94
 12 17 -1 0.3 0.77
 12 17 0 3.41 0.84
 12 17 1 -0.05 0.77
 12 17 2 7.46 0.93
 12 17 3 4.89 0.91
 13 0 1 2.12 0.73
 13 0 2 85.87 2.35
 13 0 3 155.3 3.56
 13 0 4 48.22 1.69
 13 0 5 1.59 0.74
 13 0 6 0.73 0.74
 13 0 7 4 0.88
 13 0 8 5.65 0.98
 13 0 9 -0.28 0.82
 13 0 10 44.39 1.82
 13 0 11 1.69 0.89
 13 0 12 35.36 1.64
 13 0 13 19.36 1.34
 13 0 14 1.38 0.92
 13 0 15 15.75 1.19
 13 0 16 2.06 0.81
 13 1 -16 3.85 0.86
 13 1 -15 23.74 1.36
 13 1 -14 2.89 0.93
 13 1 -13 12.29 1.19
 13 1 -12 8.25 1.06
 13 1 -11 5.45 0.98
 13 1 -10 0.14 0.85
 13 1 -9 55.28 2.02
 13 1 -8 40.97 1.72
 13 1 -7 74.23 2.3
 13 1 -6 25.52 1.29
 13 1 -5 29.54 1.35
 13 1 -4 22.56 1.2
 13 1 -3 17.37 1.08
 13 1 -2 9.16 0.9
 13 1 -1 40.73 1.52
 13 1 0 51.39 1.72
 13 1 1 41.21 1.53
 13 1 2 9.22 0.9
 13 1 3 17.01 1.07
 13 1 4 23.7 1.22
 13 1 5 30.57 1.38
 13 1 6 25.37 1.29
 13 1 7 74.26 2.3
 13 1 8 40.76 1.71
 13 1 9 56.93 2.05
 13 1 10 0 0.84
 13 1 11 5.02 0.97
 13 1 12 7.63 1.04
 13 1 13 12.38 1.18
 13 1 14 2.07 0.93
 13 1 15 22.16 1.33
 13 1 16 3.57 0.86
 13 2 -16 3.54 0.84
 13 2 -15 1.86 0.88
 13 2 -14 5.07 0.98
 13 2 -13 33.93 1.66
 13 2 -12 7 1.03
 13 2 -11 5.59 0.97
 13 2 -10 51.06 1.95
 13 2 -9 3.24 0.93
 13 2 -8 10.16 1.07
 13 2 -7 61.23 2.06
 13 2 -6 81.06 2.34
 13 2 -5 31.05 1.39
 13 2 -4 39.21 1.53
 13 2 -3 78.52 2.24
 13 2 -2 43.26 1.59
 13 2 -1 75.39 2.17
 13 2 0 37.37 1.47
 13 2 1 76.98 2.2
 13 2 2 42.53 1.58
 13 2 3 79.7 2.26
 13 2 4 40.02 1.55
 13 2 5 30.57 1.38
 13 2 6 80.82 2.33
 13 2 7 60.01 2.05
 13 2 8 10.19 1.07
 13 2 9 2.43 0.91
 13 2 10 53.8 2
 13 2 11 5.78 0.98
 13 2 12 6.99 1.02
 13 2 13 35.88 1.68
 13 2 14 4.7 0.97
 13 2 15 3.52 0.91
 13 2 16 2.81 0.83
 13 3 -16 4.48 0.86
 13 3 -15 10.08 1.04
 13 3 -14 5.2 0.98
 13 3 -13 8.09 1.07
 13 3 -12 18.59 1.29
 13 3 -11 14.29 1.19
 13 3 -10 7.45 1.03
 13 3 -9 56.9 2.05
 13 3 -8 40.77 1.73
 13 3 -7 29.42 1.46
 13 3 -6 24.37 1.28
 13 3 -5 57.19 1.9
 13 3 -4 8.12 0.9
 13 3 -3 85.17 2.37
 13 3 -2 155.77 3.59
 13 3 -1 157.03 3.6
 13 3 0 38.96 1.51
 13 3 1 157.95 3.61
 13 3 2 154.16 3.56
 13 3 3 86.12 2.38
 13 3 4 8.99 0.91
 13 3 5 56.1 1.87
 13 3 6 24.26 1.28
 13 3 7 29.32 1.45
 13 3 8 42.02 1.75
 13 3 9 56.98 2.06
 13 3 10 7.62 1.04
 13 3 11 14.6 1.21
 13 3 12 19.56 1.31
 13 3 13 7.22 1.07
 13 3 14 5.61 0.99
 13 3 15 10.73 1.06
 13 3 16 4.16 0.85
 13 4 -16 1.01 0.81
 13 4 -15 1.9 0.83
 13 4 -14 8.78 1.04
 13 4 -13 2.39 0.91
 13 4 -12 5.68 0.98
 13 4 -11 19.4 1.3
 13 4 -10 4.08 0.96
 13 4 -9 25.84 1.44
 13 4 -8 42.73 1.77
 13 4 -7 2.31 0.87
 13 4 -6 65.53 2.14
 13 4 -5 5.46 0.88
 13 4 -4 144.99 3.45
 13 4 -3 51.31 1.77
 13 4 -2 71.54 2.14
 13 4 -1 5.09 0.85
 13 4 0 256.79 5.31
 13 4 1 5.87 0.87
 13 4 2 72.93 2.15
 13 4 3 52.08 1.79
 13 4 4 145.54 3.46
 13 4 5 6.44 0.9
 13 4 6 65.53 2.14
 13 4 7 1.57 0.86
 13 4 8 45.35 1.83
 13 4 9 23.83 1.4
 13 4 10 5.09 0.99
 13 4 11 18.59 1.29
 13 4 12 5.39 0.97
 13 4 13 2.48 0.91
 13 4 14 8.61 1.03
 13 4 15 1.43 0.84
 13 4 16 0.93 0.8
 13 5 -15 3.92 0.88
 13 5 -14 27.42 1.43
 13 5 -13 1.26 0.88
 13 5 -12 3.62 0.98
 13 5 -11 4.75 0.96
 13 5 -10 2.63 0.93
 13 5 -9 58.73 2.1
 13 5 -8 32.63 1.58
 13 5 -7 20.87 1.32
 13 5 -6 37.62 1.63
 13 5 -5 81.76 2.44
 13 5 -4 37.69 1.54
 13 5 -3 32.06 1.43
 13 5 -2 5.14 0.85
 13 5 -1 64.05 2.01
 13 5 0 0.63 0.75
 13 5 1 62.73 1.99
 13 5 2 5.19 0.85
 13 5 3 33.01 1.44
 13 5 4 37.65 1.54
 13 5 5 80.75 2.42
 13 5 6 36.94 1.61
 13 5 7 21.64 1.34
 13 5 8 32.44 1.58
 13 5 9 57.24 2.07
 13 5 10 3.88 0.95
 13 5 11 4.76 0.98
 13 5 12 4.06 0.98
 13 5 13 -0.23 0.85
 13 5 14 28.62 1.45
 13 5 15 3.58 0.88
 13 6 -15 9.99 1
 13 6 -14 31.21 1.5
 13 6 -13 4.98 0.98
 13 6 -12 1.93 0.93
 13 6 -11 20.04 1.3
 13 6 -10 3.24 0.94
 13 6 -9 19.73 1.33
 13 6 -8 6.27 1.01
 13 6 -7 20.29 1.31
 13 6 -6 0.66 0.84
 13 6 -5 1.77 0.86
 13 6 -4 76.61 2.35
 13 6 -3 0.11 0.75
 13 6 -2 18.98 1.16
 13 6 -1 29.23 1.38
 13 6 0 3.77 0.82
 13 6 1 28.87 1.36
 13 6 2 19.59 1.17
 13 6 3 0.21 0.76
 13 6 4 77.14 2.36
 13 6 5 2 0.84
 13 6 6 1.2 0.85
 13 6 7 19.53 1.31
 13 6 8 6.74 1
 13 6 9 18.8 1.3
 13 6 10 3.34 0.94
 13 6 11 20.25 1.32
 13 6 12 2.94 0.93
 13 6 13 6.79 1.01
 13 6 14 29.75 1.47
 13 6 15 9.99 1.01
 13 7 -15 5.07 0.91
 13 7 -14 9.52 1.02
 13 7 -13 7.68 1.02
 13 7 -12 0.93 0.89
 13 7 -11 6.34 1.06
 13 7 -10 10.19 1.11
 13 7 -9 7.6 1.06
 13 7 -8 11.01 1.12
 13 7 -7 -0.84 0.82
 13 7 -6 9.85 1.1
 13 7 -5 5.81 0.98
 13 7 -4 19.28 1.28
 13 7 -3 4.03 0.88
 13 7 -2 6.35 0.94
 13 7 -1 26.64 1.38
 13 7 0 9.84 1.02
 13 7 1 27.53 1.39
 13 7 2 6.65 0.94
 13 7 3 4.54 0.89
 13 7 4 18.36 1.26
 13 7 5 5.21 0.96
 13 7 6 9.36 1.08
 13 7 7 0.36 0.84
 13 7 8 9.84 1.11
 13 7 9 7.63 1.04
 13 7 10 9.46 1.09
 13 7 11 6.29 1.04
 13 7 12 0.46 0.88
 13 7 13 7.61 1.03
 13 7 14 9.36 1.03
 13 7 15 5.36 0.92
 13 8 -14 4.35 0.88
 13 8 -13 10.9 1.06
 13 8 -12 2.17 0.9
 13 8 -11 2.56 0.93
 13 8 -10 13.15 1.14
 13 8 -9 10.25 1.11
 13 8 -8 3.35 0.96
 13 8 -7 34.6 1.64
 13 8 -6 1.09 0.88
 13 8 -5 6.02 1
 13 8 -4 5.31 0.98
 13 8 -3 13.01 1.13
 13 8 -2 1.46 0.85
 13 8 -1 1.26 0.83
 13 8 0 3.47 0.89
 13 8 1 1.34 0.84
 13 8 2 1.21 0.85
 13 8 3 12.67 1.13
 13 8 4 5.34 0.97
 13 8 5 5.96 0.99
 13 8 6 -0.19 0.86
 13 8 7 34.11 1.63
 13 8 8 3.8 0.95
 13 8 9 10.91 1.12
 13 8 10 12.75 1.15
 13 8 11 3.73 0.96
 13 8 12 1.74 0.89
 13 8 13 10.34 1.07
 13 8 14 5.12 0.89
 13 9 -13 18.94 1.21
 13 9 -12 7.4 1.02
 13 9 -11 3.32 0.95
 13 9 -10 5.27 1.02
 13 9 -9 1.63 0.9
 13 9 -8 11.64 1.15
 13 9 -7 10.49 1.13
 13 9 -6 31.34 1.57
 13 9 -5 2.22 0.93
 13 9 -4 2.6 0.91
 13 9 -3 2.75 0.91
 13 9 -2 9.8 1.09
 13 9 -1 5.43 0.97
 13 9 0 13.57 1.15
 13 9 1 6.14 0.97
 13 9 2 11.17 1.11
 13 9 3 2.45 0.9
 13 9 4 1.38 0.89
 13 9 5 3.22 0.93
 13 9 6 30.39 1.56
 13 9 7 9.75 1.1
 13 9 8 12.43 1.15
 13 9 9 1.64 0.89
 13 9 10 5.13 0.99
 13 9 11 3.71 0.93
 13 9 12 7.57 1.01
 13 9 13 16.14 1.15
 13 10 -13 11.93 1.07
 13 10 -12 5.75 0.94
 13 10 -11 3.4 0.92
 13 10 -10 1.61 0.9
 13 10 -9 9.38 1.12
 13 10 -8 2.08 0.91
 13 10 -7 7.95 1.06
 13 10 -6 3.09 0.94
 13 10 -5 6.39 1.03
 13 10 -4 17.7 1.29
 13 10 -3 19.67 1.33
 13 10 -2 23.35 1.39
 13 10 -1 5.14 0.98
 13 10 0 12.45 1.13
 13 10 1 5.01 0.96
 13 10 2 23.66 1.4
 13 10 3 20.6 1.35
 13 10 4 18.7 1.29
 13 10 5 6.52 1.03
 13 10 6 3.67 0.94
 13 10 7 8.16 1.06
 13 10 8 1.63 0.89
 13 10 9 7.87 1.08
 13 10 10 0.41 0.88
 13 10 11 3.24 0.92
 13 10 12 6.14 0.93
 13 10 13 12.04 1.08
 13 11 -12 8.34 0.97
 13 11 -11 2.36 0.86
 13 11 -10 12.79 1.13
 13 11 -9 8.77 1.08
 13 11 -8 25.68 1.48
 13 11 -7 16.68 1.3
 13 11 -6 5.09 0.99
 13 11 -5 28.4 1.49
 13 11 -4 0.88 0.88
 13 11 -3 18.08 1.28
 13 11 -2 1.02 0.89
 13 11 -1 0.64 0.86
 13 11 0 5.19 0.98
 13 11 1 -0.25 0.84
 13 11 2 1.34 0.9
 13 11 3 17.4 1.27
 13 11 4 1.81 0.9
 13 11 5 26.74 1.47
 13 11 6 5.24 0.98
 13 11 7 16.41 1.3
 13 11 8 24.95 1.46
 13 11 9 9.6 1.1
 13 11 10 12.23 1.12
 13 11 11 1.39 0.84
 13 11 12 8.28 0.96
 13 12 -11 17.43 1.15
 13 12 -10 -0.07 0.83
 13 12 -9 2.17 0.89
 13 12 -8 13.15 1.16
 13 12 -7 16.4 1.26
 13 12 -6 11.38 1.17
 13 12 -5 1 0.92
 13 12 -4 12.58 1.14
 13 12 -3 8.84 1.07
 13 12 -2 22.93 1.39
 13 12 -1 37.7 1.69
 13 12 0 29.09 1.52
 13 12 1 38.99 1.71
 13 12 2 24.12 1.42
 13 12 3 7.5 1.05
 13 12 4 11.25 1.12
 13 12 5 1.24 0.91
 13 12 6 12.58 1.18
 13 12 7 16.53 1.27
 13 12 8 12.35 1.13
 13 12 9 2.66 0.87
 13 12 10 0.33 0.8
 13 12 11 17.53 1.13
 13 13 -10 5.76 0.94
 13 13 -9 1.21 0.8
 13 13 -8 9.91 1.07
 13 13 -7 13.84 1.17
 13 13 -6 26.96 1.48
 13 13 -5 2.73 0.95
 13 13 -4 18.41 1.32
 13 13 -3 7.53 1.1
 13 13 -2 46.71 1.91
 13 13 -1 17.1 1.3
 13 13 0 -0.27 0.89
 13 13 1 16.53 1.29
 13 13 2 45.92 1.9
 13 13 3 8.19 1.09
 13 13 4 18.5 1.31
 13 13 5 3.37 0.95
 13 13 6 27.07 1.47
 13 13 7 13.22 1.14
 13 13 8 9.85 1.04
 13 13 9 0.16 0.78
 13 13 10 5.06 0.92
 13 14 -8 2.74 0.85
 13 14 -7 11.8 1.07
 13 14 -6 0.77 0.84
 13 14 -5 2.74 0.88
 13 14 -4 4.57 0.96
 13 14 -3 9.52 1.08
 13 14 -2 4.34 0.98
 13 14 -1 66.67 2.25
 13 14 0 -0.29 0.89
 13 14 1 64.82 2.22
 13 14 2 3.17 0.95
 13 14 3 9.51 1.09
 13 14 4 4.64 0.95
 13 14 5 2.4 0.9
 13 14 6 0.13 0.83
 13 14 7 11.29 1.05
 13 14 8 2.46 0.82
 13 15 -7 0.45 0.77
 13 15 -6 18 1.17
 13 15 -5 15.52 1.15
 13 15 -4 15.81 1.18
 13 15 -3 1.21 0.84
 13 15 -2 3.99 0.93
 13 15 -1 1.57 0.87
 13 15 0 2.99 0.9
 13 15 1 1.75 0.88
 13 15 2 5.05 0.94
 13 15 3 0.22 0.82
 13 15 4 16.21 1.19
 13 15 5 14.53 1.12
 13 15 6 17.67 1.17
 13 15 7 -0.24 0.78
 13 16 -4 3.42 0.87
 13 16 -3 8.02 0.95
 13 16 -2 -0.55 0.76
 13 16 -1 6.13 1.14
 13 16 0 3.09 0.86
 13 16 1 5.99 0.92
 13 16 2 -0.07 0.77
 13 16 3 8.19 0.94
 13 16 4 3.5 0.87
 14 0 0 165.52 3.81
 14 0 1 2.63 0.8
 14 0 2 15.2 1.08
 14 0 3 63.06 2.03
 14 0 4 26.59 1.34
 14 0 5 85.11 2.52
 14 0 6 19.47 1.27
 14 0 7 46.08 1.84
 14 0 8 123.46 3.28
 14 0 9 14.07 1.19
 14 0 10 6.92 1.02
 14 0 11 0.37 0.83
 14 0 12 6.84 1.04
 14 0 13 0.26 0.86
 14 0 14 30.65 1.5
 14 0 15 5.01 0.91
 14 1 -15 4.34 0.88
 14 1 -14 38.86 1.65
 14 1 -13 44.82 1.83
 14 1 -12 27.48 1.51
 14 1 -11 12.4 1.11
 14 1 -10 14.26 1.19
 14 1 -9 58.95 2.11
 14 1 -8 41.71 1.77
 14 1 -7 24.39 1.4
 14 1 -6 31.07 1.52
 14 1 -5 65.7 2.16
 14 1 -4 80.33 2.38
 14 1 -3 3.48 0.84
 14 1 -2 116.03 2.96
 14 1 -1 13.12 1.05
 14 1 0 7.36 0.92
 14 1 1 12.44 1.02
 14 1 2 116.52 2.97
 14 1 3 3.1 0.82
 14 1 4 78.71 2.36
 14 1 5 63.7 2.12
 14 1 6 30.66 1.51
 14 1 7 25.55 1.42
 14 1 8 41.15 1.75
 14 1 9 57.68 2.08
 14 1 10 12.34 1.14
 14 1 11 12.33 1.13
 14 1 12 27.13 1.49
 14 1 13 46.2 1.84
 14 1 14 41.45 1.7
 14 1 15 5.06 0.91
 14 2 -15 32.49 1.45
 14 2 -14 1.71 0.88
 14 2 -13 6.67 0.99
 14 2 -12 45.5 1.87
 14 2 -11 29.03 1.48
 14 2 -10 7.75 1.03
 14 2 -9 49.32 1.91
 14 2 -8 2.95 0.92
 14 2 -7 80.05 2.49
 14 2 -6 29.3 1.49
 14 2 -5 17.85 1.21
 14 2 -4 41.55 1.68
 14 2 -3 10.72 0.99
 14 2 -2 47.72 1.73
 14 2 -1 41.1 1.61
 14 2 0 0.5 0.74
 14 2 1 40.25 1.59
 14 2 2 47.27 1.72
 14 2 3 9.53 0.97
 14 2 4 40.82 1.68
 14 2 5 18.14 1.23
 14 2 6 29.77 1.49
 14 2 7 80.46 2.49
 14 2 8 3.31 0.92
 14 2 9 48.37 1.9
 14 2 10 8.13 1.02
 14 2 11 26.9 1.44
 14 2 12 45.84 1.88
 14 2 13 6.47 1
 14 2 14 2.62 0.9
 14 2 15 33.17 1.46
 14 3 -15 2.02 0.83
 14 3 -14 17.05 1.19
 14 3 -13 2.87 0.91
 14 3 -12 26.99 1.48
 14 3 -11 2.71 0.91
 14 3 -10 29.89 1.52
 14 3 -9 4.49 0.96
 14 3 -8 4.26 0.95
 14 3 -7 37.46 1.67
 14 3 -6 14.79 1.16
 14 3 -5 4.94 0.94
 14 3 -4 15.99 1.18
 14 3 -3 16.37 1.17
 14 3 -2 6.4 0.91
 14 3 -1 83.82 2.39
 14 3 0 9.48 0.98
 14 3 1 82.51 2.38
 14 3 2 6.91 0.91
 14 3 3 14.3 1.14
 14 3 4 16.39 1.18
 14 3 5 5.94 0.96
 14 3 6 14.02 1.16
 14 3 7 36.87 1.66
 14 3 8 3.77 0.93
 14 3 9 4.88 0.96
 14 3 10 29.61 1.51
 14 3 11 3.04 0.93
 14 3 12 25.93 1.46
 14 3 13 2.62 0.89
 14 3 14 18 1.21
 14 3 15 1.69 0.81
 14 4 -15 1.53 0.84
 14 4 -14 3.1 0.88
 14 4 -13 1.3 0.85
 14 4 -12 6.95 1.03
 14 4 -11 5.84 0.99
 14 4 -10 2.97 0.92
 14 4 -9 46.26 1.86
 14 4 -8 6.84 1
 14 4 -7 16.22 1.22
 14 4 -6 72.99 2.35
 14 4 -5 35.64 1.62
 14 4 -4 65.61 2.18
 14 4 -3 8.53 1.01
 14 4 -2 18 1.21
 14 4 -1 28.23 1.4
 14 4 0 2.11 0.81
 14 4 1 28.74 1.41
 14 4 2 17.07 1.19
 14 4 3 10.05 1.03
 14 4 4 64.53 2.17
 14 4 5 36.29 1.63
 14 4 6 71.67 2.33
 14 4 7 15.87 1.22
 14 4 8 7.37 1.01
 14 4 9 45 1.83
 14 4 10 2.16 0.9
 14 4 11 4.89 0.99
 14 4 12 6.15 1.01
 14 4 13 1.46 0.85
 14 4 14 1.64 0.84
 14 4 15 2.08 0.86
 14 5 -14 0.75 0.81
 14 5 -13 3.14 0.9
 14 5 -12 3.54 0.94
 14 5 -11 46.58 1.89
 14 5 -10 40.47 1.73
 14 5 -9 14.48 1.19
 14 5 -8 0.31 0.84
 14 5 -7 8.08 1.03
 14 5 -6 1.63 0.87
 14 5 -5 6.85 0.99
 14 5 -4 2.89 0.89
 14 5 -3 3.32 0.9
 14 5 -2 22.2 1.31
 14 5 -1 89.87 2.6
 14 5 0 42.43 1.72
 14 5 1 89.82 2.6
 14 5 2 21.66 1.3
 14 5 3 4.17 0.92
 14 5 4 2.43 0.87
 14 5 5 7.3 1.01
 14 5 6 1.27 0.86
 14 5 7 8.15 1.04
 14 5 8 0.21 0.85
 14 5 9 13.51 1.18
 14 5 10 40.17 1.72
 14 5 11 42.45 1.81
 14 5 12 2.95 0.92
 14 5 13 2.52 0.89
 14 5 14 1.22 0.81
 14 6 -14 -0.05 0.77
 14 6 -13 3.61 0.89
 14 6 -12 0.21 0.83
 14 6 -11 4.01 0.96
 14 6 -10 6.65 1
 14 6 -9 6.05 1.01
 14 6 -8 9.35 1.09
 14 6 -7 13.74 1.17
 14 6 -6 29.3 1.51
 14 6 -5 20.41 1.32
 14 6 -4 12.64 1.14
 14 6 -3 24.47 1.4
 14 6 -2 12.23 1.11
 14 6 -1 1.75 0.88
 14 6 0 35.07 1.61
 14 6 1 1.36 0.86
 14 6 2 12.42 1.12
 14 6 3 23.41 1.38
 14 6 4 13.84 1.16
 14 6 5 19.93 1.31
 14 6 6 29.01 1.5
 14 6 7 13.74 1.17
 14 6 8 10.12 1.1
 14 6 9 6.01 0.99
 14 6 10 7.5 1.01
 14 6 11 4.09 0.95
 14 6 12 0.61 0.84
 14 6 13 2.12 0.86
 14 6 14 0.27 0.77
 14 7 -13 1.85 0.84
 14 7 -12 3.35 0.88
 14 7 -11 33.35 1.59
 14 7 -10 8.16 1.08
 14 7 -9 12.67 1.15
 14 7 -8 11.32 1.12
 14 7 -7 15.44 1.23
 14 7 -6 23.39 1.38
 14 7 -5 3.51 0.93
 14 7 -4 8.8 1.06
 14 7 -3 5.41 0.97
 14 7 -2 14.68 1.18
 14 7 -1 37.52 1.66
 14 7 0 8.37 1.05
 14 7 1 37.17 1.66
 14 7 2 14.65 1.18
 14 7 3 4.85 0.96
 14 7 4 9.29 1.07
 14 7 5 3.3 0.92
 14 7 6 22.41 1.37
 14 7 7 16.45 1.24
 14 7 8 10.68 1.11
 14 7 9 13.17 1.16
 14 7 10 9 1.09
 14 7 11 33.08 1.59
 14 7 12 2.59 0.87
 14 7 13 1.28 0.82
 14 8 -13 0.02 0.77
 14 8 -12 6.02 0.97
 14 8 -11 6.4 0.98
 14 8 -10 1.01 0.87
 14 8 -9 15.54 1.26
 14 8 -8 3.85 0.94
 14 8 -7 3.42 0.95
 14 8 -6 23.97 1.42
 14 8 -5 28.28 1.5
 14 8 -4 4.79 0.97
 14 8 -3 4.5 0.97
 14 8 -2 2.4 0.92
 14 8 -1 4.03 0.94
 14 8 0 11.33 1.12
 14 8 1 3.7 0.96
 14 8 2 2.31 0.92
 14 8 3 4.5 0.96
 14 8 4 5.44 0.98
 14 8 5 28.34 1.49
 14 8 6 25.8 1.44
 14 8 7 3.18 0.94
 14 8 8 3.85 0.93
 14 8 9 16.02 1.25
 14 8 10 2.46 0.89
 14 8 11 5.34 0.95
 14 8 12 6.85 0.98
 14 8 13 0.48 0.77
 14 9 -12 10.09 1.01
 14 9 -11 0.62 0.85
 14 9 -10 0.47 0.85
 14 9 -9 5.75 1.01
 14 9 -8 27.51 1.52
 14 9 -7 0.72 0.86
 14 9 -6 0.84 0.89
 14 9 -5 1.45 0.89
 14 9 -4 3.23 0.92
 14 9 -3 1.94 0.9
 14 9 -2 0.44 0.85
 14 9 -1 9.46 1.06
 14 9 0 0.53 0.87
 14 9 1 7.4 1.03
 14 9 2 -0.85 0.84
 14 9 3 2.02 0.91
 14 9 4 2.55 0.91
 14 9 5 0.91 0.87
 14 9 6 0.55 0.86
 14 9 7 0.14 0.84
 14 9 8 26.89 1.5
 14 9 9 9.01 1.07
 14 9 10 -0.31 0.83
 14 9 11 0.39 0.83
 14 9 12 9.96 1.01
 14 10 -11 5.14 0.92
 14 10 -10 5.18 0.95
 14 10 -9 7.01 1.02
 14 10 -8 2.04 0.94
 14 10 -7 14.92 1.22
 14 10 -6 3.39 0.93
 14 10 -5 12.09 1.15
 14 10 -4 2.63 0.94
 14 10 -3 20.46 1.32
 14 10 -2 11.36 1.14
 14 10 -1 1.64 0.9
 14 10 0 0.62 0.86
 14 10 1 3.27 0.93
 14 10 2 12.17 1.15
 14 10 3 20.29 1.33
 14 10 4 4.22 0.94
 14 10 5 13.07 1.16
 14 10 6 3.18 0.91
 14 10 7 14.54 1.21
 14 10 8 3.19 0.92
 14 10 9 6.81 0.99
 14 10 10 4.07 0.92
 14 10 11 3.55 0.89
 14 11 -11 1.6 0.85
 14 11 -10 5.04 0.92
 14 11 -9 2.33 0.88
 14 11 -8 9 1.06
 14 11 -7 3.35 0.94
 14 11 -6 1.26 0.91
 14 11 -5 5.57 1.01
 14 11 -4 9.34 1.11
 14 11 -3 3.04 0.91
 14 11 -2 7.9 1.05
 14 11 -1 14.4 1.2
 14 11 0 9.05 1.07
 14 11 1 14.49 1.21
 14 11 2 7.33 1.03
 14 11 3 3.84 0.94
 14 11 4 10.05 1.14
 14 11 5 5.32 0.98
 14 11 6 1.04 0.89
 14 11 7 3.2 0.93
 14 11 8 8.15 1.04
 14 11 9 2.81 0.87
 14 11 10 5.56 0.91
 14 11 11 1.41 0.83
 14 12 -9 8.77 0.99
 14 12 -8 1.87 0.88
 14 12 -7 2.87 0.91
 14 12 -6 -0.33 0.84
 14 12 -5 1.54 0.91
 14 12 -4 7.05 1.04
 14 12 -3 4.41 0.99
 14 12 -2 18.69 1.32
 14 12 -1 0.39 0.88
 14 12 0 10.47 1.16
 14 12 1 0.36 0.89
 14 12 2 17.53 1.3
 14 12 3 4 0.98
 14 12 4 5.93 1.02
 14 12 5 2.52 0.92
 14 12 6 1.71 0.86
 14 12 7 2.51 0.87
 14 12 8 2.66 0.85
 14 12 9 9.05 0.98
 14 13 -8 4.5 0.87
 14 13 -7 6.93 0.95
 14 13 -6 5.15 0.96
 14 13 -5 20.45 1.31
 14 13 -4 27.28 1.44
 14 13 -3 5.12 0.97
 14 13 -2 3.81 0.94
 14 13 -1 2.79 0.95
 14 13 0 4.19 0.95
 14 13 1 3.35 0.94
 14 13 2 3.87 0.96
 14 13 3 4.98 0.95
 14 13 4 26.32 1.42
 14 13 5 21.55 1.33
 14 13 6 6.3 0.96
 14 13 7 6.27 0.94
 14 13 8 4.41 0.87
 14 14 -6 10.6 1.04
 14 14 -5 -0.2 0.81
 14 14 -4 3.31 0.9
 14 14 -3 3.97 0.9
 14 14 -2 3.65 0.92
 14 14 -1 24.06 1.38
 14 14 0 18.65 1.26
 14 14 1 25.97 1.4
 14 14 2 4.05 0.93
 14 14 3 2.8 0.87
 14 14 4 3.14 0.88
 14 14 5 0.18 0.81
 14 14 6 7.43 0.94
 14 15 -4 8.32 0.99
 14 15 -3 2.68 0.83
 14 15 -2 1.1 0.81
 14 15 -1 0.7 0.81
 14 15 0 1.64 0.82
 14 15 1 1.1 0.8
 14 15 2 1.57 0.81
 14 15 3 3.1 0.84
 14 15 4 7.97 0.97
 15 0 1 2.12 0.88
 15 0 2 0.55 0.83
 15 0 3 7.59 1.01
 15 0 4 14.98 1.19
 15 0 5 0.72 0.84
 15 0 6 58.29 2.08
 15 0 7 6.5 1
 15 0 8 3.17 0.91
 15 0 9 5.58 0.96
 15 0 10 0.62 0.84
 15 0 11 0.07 0.84
 15 0 12 22.99 1.36
 15 0 13 0.04 0.81
 15 0 14 2.84 0.83
 15 1 -14 4.68 0.88
 15 1 -13 7.42 0.99
 15 1 -12 5.69 0.96
 15 1 -11 20.83 1.35
 15 1 -10 3.98 0.92
 15 1 -9 7.52 1
 15 1 -8 20.13 1.31
 15 1 -7 1.05 0.84
 15 1 -6 8.92 1.05
 15 1 -5 0.98 0.86
 15 1 -4 3.16 0.91
 15 1 -3 15.39 1.17
 15 1 -2 56.31 2.02
 15 1 -1 6.94 1
 15 1 0 2.13 0.86
 15 1 1 8.72 1.03
 15 1 2 59.88 2.08
 15 1 3 16.56 1.22
 15 1 4 3.44 0.92
 15 1 5 1.18 0.87
 15 1 6 8.81 1.05
 15 1 7 -0.03 0.83
 15 1 8 20.42 1.31
 15 1 9 7.36 1
 15 1 10 3.31 0.91
 15 1 11 21.15 1.35
 15 1 12 5.89 0.97
 15 1 13 7.85 1
 15 1 14 5.13 0.88
 15 2 -14 12.51 1.04
 15 2 -13 3.51 0.91
 15 2 -12 5.52 0.96
 15 2 -11 5.69 0.99
 15 2 -10 21.72 1.39
 15 2 -9 1.5 0.87
 15 2 -8 15.46 1.19
 15 2 -7 11.11 1.11
 15 2 -6 11.55 1.11
 15 2 -5 1.71 0.86
 15 2 -4 29.06 1.49
 15 2 -3 26.65 1.45
 15 2 -2 9.14 1.05
 15 2 -1 2.34 0.87
 15 2 0 7.55 1
 15 2 1 1.24 0.85
 15 2 2 10.16 1.08
 15 2 3 25.57 1.43
 15 2 4 28.68 1.48
 15 2 5 -0.37 0.82
 15 2 6 10.62 1.09
 15 2 7 9.89 1.08
 15 2 8 14.67 1.19
 15 2 9 1.81 0.88
 15 2 10 24.08 1.43
 15 2 11 5.37 0.98
 15 2 12 4.02 0.93
 15 2 13 4.84 0.92
 15 2 14 11.67 1.03
 15 3 -14 4.27 0.9
 15 3 -13 1.5 0.83
 15 3 -12 3.29 0.9
 15 3 -11 10.61 1.11
 15 3 -10 13.24 1.2
 15 3 -9 0.73 0.85
 15 3 -8 0.86 0.85
 15 3 -7 6.22 0.99
 15 3 -6 3.28 0.91
 15 3 -5 33.67 1.59
 15 3 -4 20.19 1.31
 15 3 -3 24.39 1.38
 15 3 -2 7.25 1.01
 15 3 -1 7.17 1.02
 15 3 0 6.49 0.99
 15 3 1 6.84 0.99
 15 3 2 8.02 1.03
 15 3 3 24.16 1.38
 15 3 4 20.25 1.31
 15 3 5 32.37 1.57
 15 3 6 2.29 0.91
 15 3 7 4.81 0.96
 15 3 8 -0.05 0.84
 15 3 9 0.05 0.84
 15 3 10 14.25 1.21
 15 3 11 8.86 1.07
 15 3 12 3.72 0.91
 15 3 13 1.51 0.83
 15 3 14 3.58 0.89
 15 4 -13 -0.01 0.8
 15 4 -12 4.92 0.94
 15 4 -11 17.67 1.25
 15 4 -10 1.23 0.89
 15 4 -9 9.65 1.06
 15 4 -8 16.2 1.23
 15 4 -7 32.54 1.58
 15 4 -6 2.14 0.89
 15 4 -5 5.23 0.99
 15 4 -4 16.13 1.23
 15 4 -3 13.04 1.16
 15 4 -2 14.19 1.19
 15 4 -1 35.95 1.64
 15 4 0 17.5 1.24
 15 4 1 35.73 1.64
 15 4 2 15.02 1.19
 15 4 3 13.37 1.15
 15 4 4 15.89 1.23
 15 4 5 6.59 1.01
 15 4 6 3.02 0.92
 15 4 7 33.8 1.6
 15 4 8 17.1 1.24
 15 4 9 8.87 1.05
 15 4 10 1.67 0.91
 15 4 11 17.47 1.26
 15 4 12 4.78 0.94
 15 4 13 0.01 0.8
 15 5 -13 11.13 1.03
 15 5 -12 12.07 1.09
 15 5 -11 6.97 1.01
 15 5 -10 13.64 1.18
 15 5 -9 32.11 1.62
 15 5 -8 9.29 1.08
 15 5 -7 2.87 0.91
 15 5 -6 6.45 1.01
 15 5 -5 4.38 0.97
 15 5 -4 28.56 1.51
 15 5 -3 28.17 1.49
 15 5 -2 16.91 1.26
 15 5 -1 24.23 1.41
 15 5 0 1.74 0.9
 15 5 1 22.24 1.37
 15 5 2 16.35 1.24
 15 5 3 28.72 1.5
 15 5 4 29.06 1.51
 15 5 5 4.47 0.95
 15 5 6 7.07 1.01
 15 5 7 3.05 0.92
 15 5 8 9.66 1.08
 15 5 9 35.33 1.67
 15 5 10 15.27 1.21
 15 5 11 6.19 0.98
 15 5 12 11.7 1.11
 15 5 13 11.33 1.04
 15 6 -13 2.83 0.87
 15 6 -12 2.06 0.86
 15 6 -11 13.24 1.12
 15 6 -10 2.71 0.91
 15 6 -9 18.49 1.31
 15 6 -8 5.69 0.97
 15 6 -7 18.13 1.27
 15 6 -6 0.36 0.84
 15 6 -5 6.31 0.99
 15 6 -4 38.21 1.7
 15 6 -3 62.75 2.18
 15 6 -2 2.38 0.94
 15 6 -1 85.78 2.6
 15 6 0 19.16 1.31
 15 6 1 88.15 2.64
 15 6 2 3.62 0.96
 15 6 3 60.09 2.13
 15 6 4 34.09 1.63
 15 6 5 5.2 0.99
 15 6 6 0.82 0.84
 15 6 7 16.98 1.26
 15 6 8 4.78 0.98
 15 6 9 19.51 1.33
 15 6 10 3.01 0.94
 15 6 11 12.62 1.11
 15 6 12 1.26 0.85
 15 6 13 2.29 0.86
 15 7 -12 0.42 0.78
 15 7 -11 4.69 0.94
 15 7 -10 11.36 1.1
 15 7 -9 2.47 0.93
 15 7 -8 16.43 1.27
 15 7 -7 11.71 1.13
 15 7 -6 66.78 2.24
 15 7 -5 9.39 1.09
 15 7 -4 66.52 2.25
 15 7 -3 12.16 1.18
 15 7 -2 74.94 2.4
 15 7 -1 6.36 1.01
 15 7 0 0.73 0.88
 15 7 1 4.87 0.99
 15 7 2 76.13 2.44
 15 7 3 12.42 1.17
 15 7 4 68.51 2.29
 15 7 5 9.73 1.09
 15 7 6 69.01 2.28
 15 7 7 12.66 1.14
 15 7 8 16.47 1.25
 15 7 9 4.18 0.93
 15 7 10 10.92 1.08
 15 7 11 4.71 0.94
 15 7 12 0.16 0.79
 15 8 -12 9.72 1.02
 15 8 -11 0.88 0.83
 15 8 -10 30.83 1.5
 15 8 -9 21.16 1.34
 15 8 -8 0.14 0.89
 15 8 -7 33.32 1.63
 15 8 -6 0.62 0.86
 15 8 -5 5.68 1.01
 15 8 -4 12.04 1.16
 15 8 -3 75.3 2.4
 15 8 -2 12.14 1.17
 15 8 -1 57.41 2.08
 15 8 0 3.51 0.96
 15 8 1 57.47 2.08
 15 8 2 12.3 1.17
 15 8 3 73.5 2.37
 15 8 4 12.5 1.18
 15 8 5 5.92 0.99
 15 8 6 0.75 0.87
 15 8 7 32.96 1.61
 15 8 8 1.54 0.89
 15 8 9 21.12 1.31
 15 8 10 29.33 1.47
 15 8 11 3.13 0.86
 15 8 12 10.67 1.04
 15 9 -11 2.01 0.86
 15 9 -10 8.28 1.01
 15 9 -9 5.08 0.97
 15 9 -8 10.25 1.1
 15 9 -7 23.88 1.41
 15 9 -6 39.78 1.76
 15 9 -5 19.44 1.35
 15 9 -4 68.65 2.27
 15 9 -3 18.3 1.28
 15 9 -2 10.92 1.12
 15 9 -1 8.29 1.07
 15 9 0 13.35 1.19
 15 9 1 8.01 1.05
 15 9 2 10.29 1.13
 15 9 3 18.45 1.29
 15 9 4 71.74 2.32
 15 9 5 18.4 1.31
 15 9 6 37.27 1.7
 15 9 7 21.84 1.37
 15 9 8 11.17 1.11
 15 9 9 3.91 0.95
 15 9 10 9.31 1.03
 15 9 11 2.01 0.82
 15 10 -10 14.59 1.1
 15 10 -9 4.03 0.91
 15 10 -8 1.44 0.87
 15 10 -7 15.39 1.19
 15 10 -6 6.36 1
 15 10 -5 7.68 1.06
 15 10 -4 16.48 1.28
 15 10 -3 34.83 1.67
 15 10 -2 30.43 1.59
 15 10 -1 19.41 1.31
 15 10 0 59.48 2.09
 15 10 1 19.2 1.3
 15 10 2 29.26 1.56
 15 10 3 35.76 1.66
 15 10 4 17.41 1.28
 15 10 5 8.36 1.06
 15 10 6 5.99 0.99
 15 10 7 15.67 1.19
 15 10 8 0.05 0.86
 15 10 9 3.01 0.88
 15 10 10 12.49 1.05
 15 11 -9 14.41 1.11
 15 11 -8 6.74 0.98
 15 11 -7 13.16 1.13
 15 11 -6 4.1 0.92
 15 11 -5 9.25 1.07
 15 11 -4 2.31 0.92
 15 11 -3 32.32 1.6
 15 11 -2 7.42 1.06
 15 11 -1 34.23 1.64
 15 11 0 7.55 1.05
 15 11 1 34.66 1.63
 15 11 2 7.37 1.05
 15 11 3 31.09 1.55
 15 11 4 2.22 0.9
 15 11 5 10.35 1.08
 15 11 6 3.11 0.88
 15 11 7 11.62 1.08
 15 11 8 5.38 0.92
 15 11 9 13.78 1.09
 15 12 -8 1.31 0.84
 15 12 -7 3.12 0.87
 15 12 -6 8.22 1.01
 15 12 -5 0.49 0.84
 15 12 -4 13.36 1.14
 15 12 -3 5.44 0.96
 15 12 -2 9.17 1.05
 15 12 -1 0.26 0.84
 15 12 0 11.17 1.1
 15 12 1 1 0.84
 15 12 2 7.93 1.03
 15 12 3 4.52 0.92
 15 12 4 12.14 1.13
 15 12 5 0.2 0.83
 15 12 6 8.43 0.99
 15 12 7 3.5 0.86
 15 12 8 0.63 0.83
 15 13 -6 7.04 0.98
 15 13 -5 2.43 0.86
 15 13 -4 5.57 0.94
 15 13 -3 -0.56 0.81
 15 13 -2 6.13 0.95
 15 13 -1 2.15 0.86
 15 13 0 1.36 0.85
 15 13 1 0.94 0.86
 15 13 2 5.58 0.94
 15 13 3 -1.53 0.78
 15 13 4 5.88 0.92
 15 13 5 2.96 0.85
 15 13 6 7.9 1
 15 14 -3 1.12 0.84
 15 14 -2 -0.44 0.78
 15 14 -1 2.58 0.83
 15 14 0 16.16 1.13
 15 14 1 0.82 0.82
 15 14 2 -0.17 0.77
 15 14 3 2.18 0.83
 16 0 0 -0.31 0.84
 16 0 1 0.18 0.86
 16 0 2 6.64 1
 16 0 3 3.22 0.93
 16 0 4 18.08 1.29
 16 0 5 16.28 1.24
 16 0 6 3.08 0.93
 16 0 7 21.12 1.33
 16 0 8 5.87 0.97
 16 0 9 7.9 1.04
 16 0 10 17.57 1.25
 16 0 11 -0.06 0.83
 16 0 12 1.58 0.85
 16 0 13 2.18 0.84
 16 1 -13 1.48 0.82
 16 1 -12 12.57 1.09
 16 1 -11 14.34 1.14
 16 1 -10 7.61 1.03
 16 1 -9 2.06 0.91
 16 1 -8 0.51 0.84
 16 1 -7 5.2 0.95
 16 1 -6 15.7 1.22
 16 1 -5 4.2 0.95
 16 1 -4 4.81 0.97
 16 1 -3 8.25 1.06
 16 1 -2 22.59 1.37
 16 1 -1 4.55 0.97
 16 1 0 0.49 0.85
 16 1 1 3.95 0.96
 16 1 2 23.32 1.38
 16 1 3 8.18 1.06
 16 1 4 4.18 0.95
 16 1 5 4.17 0.93
 16 1 6 15.43 1.22
 16 1 7 5.3 0.98
 16 1 8 1.54 0.86
 16 1 9 3.37 0.95
 16 1 10 7.53 1.02
 16 1 11 13.23 1.13
 16 1 12 12.73 1.1
 16 1 13 0.97 0.82
 16 2 -13 4.35 0.91
 16 2 -12 10.12 1.02
 16 2 -11 8.33 1.04
 16 2 -10 7.38 1.04
 16 2 -9 4.36 0.99
 16 2 -8 3.51 0.97
 16 2 -7 11.85 1.13
 16 2 -6 14.38 1.18
 16 2 -5 17.68 1.27
 16 2 -4 0.51 0.88
 16 2 -3 11.37 1.12
 16 2 -2 7.15 1.04
 16 2 -1 13.39 1.18
 16 2 0 16.74 1.26
 16 2 1 13.26 1.16
 16 2 2 5.71 1.01
 16 2 3 10.81 1.11
 16 2 4 1.56 0.89
 16 2 5 16.8 1.25
 16 2 6 13.28 1.16
 16 2 7 12.97 1.16
 16 2 8 4.43 0.96
 16 2 9 4.35 0.98
 16 2 10 6.83 1.01
 16 2 11 8.62 1.04
 16 2 12 8.94 1
 16 2 13 5.4 0.91
 16 3 -12 6.63 0.95
 16 3 -11 5.32 0.96
 16 3 -10 31.1 1.53
 16 3 -9 23.83 1.4
 16 3 -8 42.2 1.81
 16 3 -7 14.39 1.17
 16 3 -6 0.59 0.87
 16 3 -5 16.56 1.24
 16 3 -4 2.93 0.92
 16 3 -3 0.74 0.88
 16 3 -2 18.37 1.29
 16 3 -1 48.34 1.9
 16 3 0 2.15 0.92
 16 3 1 48.56 1.9
 16 3 2 17.17 1.27
 16 3 3 0.25 0.88
 16 3 4 3 0.93
 16 3 5 14.84 1.21
 16 3 6 0.93 0.89
 16 3 7 12.36 1.15
 16 3 8 41.31 1.8
 16 3 9 24.11 1.41
 16 3 10 30.57 1.52
 16 3 11 5.87 0.97
 16 3 12 7.65 0.96
 16 4 -12 2.81 0.84
 16 4 -11 0.31 0.83
 16 4 -10 0.77 0.84
 16 4 -9 9.23 1.07
 16 4 -8 0.16 0.89
 16 4 -7 21.77 1.35
 16 4 -6 5.68 0.97
 16 4 -5 16.81 1.25
 16 4 -4 37.63 1.69
 16 4 -3 43.37 1.8
 16 4 -2 4.09 0.97
 16 4 -1 6.77 1.02
 16 4 0 -0.06 0.85
 16 4 1 7.23 1.03
 16 4 2 4.43 0.97
 16 4 3 41.24 1.77
 16 4 4 37.56 1.69
 16 4 5 17.13 1.25
 16 4 6 6.64 1.01
 16 4 7 23.26 1.37
 16 4 8 1.05 0.89
 16 4 9 7.49 1.05
 16 4 10 -0.34 0.83
 16 4 11 -0.41 0.8
 16 4 12 2.04 0.83
 16 5 -12 23.13 1.31
 16 5 -11 1.23 0.84
 16 5 -10 13.66 1.14
 16 5 -9 3.39 0.93
 16 5 -8 48.85 1.92
 16 5 -7 8.11 1.08
 16 5 -6 4.52 0.95
 16 5 -5 2.05 0.9
 16 5 -4 2.11 0.88
 16 5 -3 1.34 0.89
 16 5 -2 1.97 0.91
 16 5 -1 5.05 0.98
 16 5 0 1.18 0.88
 16 5 1 4.14 0.97
 16 5 2 1 0.89
 16 5 3 0.84 0.88
 16 5 4 1.18 0.89
 16 5 5 3.12 0.93
 16 5 6 4.24 0.95
 16 5 7 8.84 1.09
 16 5 8 49.72 1.92
 16 5 9 3.44 0.93
 16 5 10 12.98 1.15
 16 5 11 1.05 0.85
 16 5 12 22.79 1.31
 16 6 -11 1.06 0.83
 16 6 -10 11.96 1.09
 16 6 -9 4.92 0.95
 16 6 -8 21.29 1.35
 16 6 -7 17.7 1.29
 16 6 -6 7.69 1.05
 16 6 -5 8.85 1.07
 16 6 -4 2.81 0.92
 16 6 -3 29.6 1.52
 16 6 -2 44.77 1.83
 16 6 -1 8.68 1.07
 16 6 0 20.02 1.34
 16 6 1 7.83 1.06
 16 6 2 46.23 1.86
 16 6 3 27.85 1.5
 16 6 4 3.69 0.92
 16 6 5 7.54 1.05
 16 6 6 6.22 1.02
 16 6 7 18.99 1.3
 16 6 8 21.84 1.35
 16 6 9 5.45 0.95
 16 6 10 11.04 1.08
 16 6 11 1.95 0.85
 16 7 -11 2.92 0.89
 16 7 -10 3.46 0.89
 16 7 -9 8.58 1.04
 16 7 -8 9.12 1.08
 16 7 -7 4.02 0.98
 16 7 -6 19.82 1.32
 16 7 -5 25.95 1.49
 16 7 -4 8.81 1.09
 16 7 -3 5.68 1.02
 16 7 -2 44.96 1.83
 16 7 -1 3.29 0.96
 16 7 0 8.95 1.07
 16 7 1 4.18 0.97
 16 7 2 43.57 1.81
 16 7 3 4.03 0.98
 16 7 4 9.11 1.08
 16 7 5 25.73 1.49
 16 7 6 19.86 1.34
 16 7 7 5.81 0.99
 16 7 8 9.85 1.08
 16 7 9 7.61 1.03
 16 7 10 4.2 0.9
 16 7 11 3.16 0.88
 16 8 -10 7.14 0.94
 16 8 -9 0.54 0.82
 16 8 -8 4.36 0.94
 16 8 -7 26.68 1.43
 16 8 -6 4.13 0.97
 16 8 -5 40.18 1.75
 16 8 -4 9.26 1.11
 16 8 -3 42.59 1.83
 16 8 -2 7.18 1.08
 16 8 -1 2.49 0.93
 16 8 0 -0.29 0.85
 16 8 1 1.89 0.89
 16 8 2 6.69 1.06
 16 8 3 42.16 1.8
 16 8 4 10.54 1.14
 16 8 5 36.32 1.67
 16 8 6 3.07 0.94
 16 8 7 25.08 1.4
 16 8 8 4.31 0.94
 16 8 9 0.36 0.81
 16 8 10 6.37 0.92
 16 9 -9 18.51 1.19
 16 9 -8 12.26 1.1
 16 9 -7 1.27 0.87
 16 9 -6 10.88 1.1
 16 9 -5 13.71 1.18
 16 9 -4 12.31 1.17
 16 9 -3 3.25 0.94
 16 9 -2 34.14 1.64
 16 9 -1 30.73 1.56
 16 9 0 3.86 0.96
 16 9 1 32.98 1.62
 16 9 2 33.26 1.61
 16 9 3 1.83 0.95
 16 9 4 13.54 1.2
 16 9 5 12.8 1.17
 16 9 6 11.2 1.09
 16 9 7 1.12 0.86
 16 9 8 12.39 1.09
 16 9 9 18.63 1.18
 16 10 -8 1.8 0.83
 16 10 -7 5.18 0.94
 16 10 -6 0.23 0.84
 16 10 -5 11.29 1.12
 16 10 -4 22.32 1.35
 16 10 -3 -0.34 0.85
 16 10 -2 6.56 1.01
 16 10 -1 2.88 0.94
 16 10 0 29.35 1.52
 16 10 1 2.17 0.9
 16 10 2 6.78 1
 16 10 3 0.18 0.85
 16 10 4 20.52 1.32
 16 10 5 10.91 1.11
 16 10 6 -0.67 0.83
 16 10 7 5.45 0.92
 16 10 8 2.98 0.83
 16 11 -7 7.72 0.99
 16 11 -6 4.07 0.91
 16 11 -5 17.64 1.21
 16 11 -4 5.52 0.96
 16 11 -3 9.37 1.05
 16 11 -2 5.93 0.98
 16 11 -1 7.51 1
 16 11 0 0.97 0.85
 16 11 1 6.71 0.98
 16 11 2 6.35 1
 16 11 3 10.11 1.06
 16 11 4 5.68 0.95
 16 11 5 17.87 1.21
 16 11 6 5.09 0.91
 16 11 7 7.63 0.98
 16 12 -5 3.74 0.9
 16 12 -4 1.51 0.82
 16 12 -3 0.94 0.82
 16 12 -2 5.39 0.93
 16 12 -1 4.03 0.91
 16 12 0 31.09 1.48
 16 12 1 2.22 0.89
 16 12 2 5.59 0.93
 16 12 3 0.74 0.81
 16 12 4 1.47 0.83
 16 12 5 4.17 0.9
 16 13 -2 4.79 0.89
 16 13 -1 3.58 0.87
 16 13 0 5.34 0.94
 16 13 1 2.84 0.87
 16 13 2 4.93 0.9
 17 0 1 183.71 4.31
 17 0 2 1.76 0.88
 17 0 3 65.35 2.22
 17 0 4 2.5 0.95
 17 0 5 26.35 1.46
 17 0 6 3.61 0.99
 17 0 7 79.6 2.5
 17 0 8 -0.17 0.86
 17 0 9 45.19 1.78
 17 0 10 -0.59 0.81
 17 0 11 1.05 0.8
 17 1 -11 5.18 0.9
 17 1 -10 22.02 1.29
 17 1 -9 1.51 0.87
 17 1 -8 11.64 1.14
 17 1 -7 7.91 1.08
 17 1 -6 70.97 2.36
 17 1 -5 8.37 1.08
 17 1 -4 129.63 3.37
 17 1 -3 23.68 1.41
 17 1 -2 26.41 1.47
 17 1 -1 29.29 1.54
 17 1 0 3.33 0.96
 17 1 1 29.49 1.55
 17 1 2 25.65 1.47
 17 1 3 23.18 1.4
 17 1 4 129.63 3.36
 17 1 5 8.53 1.08
 17 1 6 72.14 2.38
 17 1 7 8.58 1.08
 17 1 8 12.54 1.15
 17 1 9 1.31 0.86
 17 1 10 21.4 1.29
 17 1 11 4.25 0.89
 17 2 -11 1.28 0.8
 17 2 -10 3.91 0.9
 17 2 -9 17.28 1.22
 17 2 -8 20.41 1.32
 17 2 -7 0.89 0.89
 17 2 -6 11.26 1.15
 17 2 -5 22.05 1.41
 17 2 -4 1.29 0.89
 17 2 -3 21.88 1.38
 17 2 -2 13.9 1.21
 17 2 -1 39.42 1.72
 17 2 0 57.95 2.08
 17 2 1 38.3 1.71
 17 2 2 12.68 1.18
 17 2 3 21.78 1.36
 17 2 4 -0.04 0.87
 17 2 5 22.89 1.43
 17 2 6 12.72 1.18
 17 2 7 0.82 0.89
 17 2 8 21.06 1.33
 17 2 9 16.96 1.21
 17 2 10 3.97 0.92
 17 2 11 1.47 0.8
 17 3 -11 7.31 0.98
 17 3 -10 35.63 1.55
 17 3 -9 4.28 0.95
 17 3 -8 27.91 1.46
 17 3 -7 3.87 0.97
 17 3 -6 4.54 0.98
 17 3 -5 1.06 0.92
 17 3 -4 8.48 1.06
 17 3 -3 20.99 1.34
 17 3 -2 1.65 0.92
 17 3 -1 16.04 1.25
 17 3 0 3.23 0.96
 17 3 1 16.48 1.25
 17 3 2 1.34 0.91
 17 3 3 20.88 1.35
 17 3 4 9.8 1.08
 17 3 5 2.74 0.95
 17 3 6 3.73 0.97
 17 3 7 3.12 0.95
 17 3 8 26 1.43
 17 3 9 5.39 0.97
 17 3 10 35.57 1.55
 17 3 11 6.87 0.98
 17 4 -10 1.07 0.81
 17 4 -9 7.22 0.99
 17 4 -8 10.01 1.07
 17 4 -7 8.17 1.04
 17 4 -6 1.05 0.9
 17 4 -5 10.95 1.15
 17 4 -4 4.29 0.99
 17 4 -3 3.24 0.94
 17 4 -2 20.2 1.32
 17 4 -1 5.5 0.99
 17 4 0 20.28 1.33
 17 4 1 4.47 0.98
 17 4 2 19.77 1.32
 17 4 3 4.35 0.96
 17 4 4 3.79 0.96
 17 4 5 9.78 1.11
 17 4 6 0.59 0.89
 17 4 7 9.61 1.07
 17 4 8 8.1 1.03
 17 4 9 5.94 0.98
 17 4 10 -0.03 0.82
 17 5 -10 5.47 0.9
 17 5 -9 0.73 0.83
 17 5 -8 1.71 0.9
 17 5 -7 3.2 0.92
 17 5 -6 0.8 0.87
 17 5 -5 11.79 1.15
 17 5 -4 1.48 0.92
 17 5 -3 1.13 0.93
 17 5 -2 2.01 0.96
 17 5 -1 12.21 1.15
 17 5 0 5.71 1
 17 5 1 14.33 1.2
 17 5 2 1.05 0.93
 17 5 3 0.93 0.93
 17 5 4 1.37 0.92
 17 5 5 11.72 1.15
 17 5 6 0.53 0.88
 17 5 7 3.92 0.93
 17 5 8 2.14 0.89
 17 5 9 0.87 0.84
 17 5 10 6.11 0.92
 17 6 -9 4.6 0.9
 17 6 -8 1.77 0.86
 17 6 -7 2.79 0.9
 17 6 -6 25.29 1.4
 17 6 -5 4.27 0.96
 17 6 -4 7.19 1.06
 17 6 -3 13.21 1.2
 17 6 -2 3.78 0.99
 17 6 -1 0.99 0.92
 17 6 0 23.75 1.45
 17 6 1 1.1 0.92
 17 6 2 4.46 0.98
 17 6 3 14.26 1.22
 17 6 4 8.01 1.06
 17 6 5 3.73 0.94
 17 6 6 23.2 1.36
 17 6 7 2.4 0.89
 17 6 8 1.32 0.87
 17 6 9 4.26 0.91
 17 7 -9 11.15 1.09
 17 7 -8 9.64 1.02
 17 7 -7 0.04 0.83
 17 7 -6 2.21 0.89
 17 7 -5 2.8 0.92
 17 7 -4 3.56 0.95
 17 7 -3 3.06 0.96
 17 7 -2 11.35 1.16
 17 7 -1 10.34 1.14
 17 7 0 0.16 0.87
 17 7 1 10.29 1.13
 17 7 2 11.61 1.16
 17 7 3 4.77 0.97
 17 7 4 4.92 0.97
 17 7 5 4.87 0.93
 17 7 6 2.23 0.87
 17 7 7 0.69 0.84
 17 7 8 8.34 0.99
 17 7 9 11.22 1.07
 17 8 -8 1.4 0.86
 17 8 -7 2.6 0.87
 17 8 -6 13.85 1.14
 17 8 -5 0.72 0.85
 17 8 -4 1.79 0.88
 17 8 -3 2.49 0.91
 17 8 -2 5.47 0.99
 17 8 -1 11.89 1.15
 17 8 0 29.25 1.51
 17 8 1 12.15 1.14
 17 8 2 5.3 0.99
 17 8 3 2.55 0.89
 17 8 4 1.21 0.86
 17 8 5 0.1 0.86
 17 8 6 13.05 1.13
 17 8 7 1.75 0.85
 17 8 8 0.87 0.82
 17 9 -7 -0.04 0.83
 17 9 -6 1.52 0.86
 17 9 -5 29.8 1.45
 17 9 -4 0.46 0.86
 17 9 -3 4.05 0.95
 17 9 -2 21.16 1.31
 17 9 -1 1.23 0.89
 17 9 0 1.78 0.89
 17 9 1 2.14 0.88
 17 9 2 20.96 1.31
 17 9 3 5.7 0.99
 17 9 4 0.79 0.85
 17 9 5 27.35 1.42
 17 9 6 0.78 0.83
 17 9 7 1.59 0.85
 17 10 -5 2.15 0.86
 17 10 -4 5.28 0.93
 17 10 -3 3.76 0.91
 17 10 -2 2.04 0.86
 17 10 -1 0.61 0.84
 17 10 0 25.31 1.4
 17 10 1 -0.36 0.82
 17 10 2 1.47 0.84
 17 10 3 4.06 0.91
 17 10 4 4.45 0.91
 17 10 5 2.32 0.84
 17 11 -3 0.59 0.84
 17 11 -2 -0.38 0.79
 17 11 -1 8.7 1
 17 11 0 1.65 0.85
 17 11 1 9.79 1.02
 17 11 2 -0.19 0.78
 17 11 3 0.65 0.83
 18 0 0 -0.25 0.9
 18 0 1 15.32 1.26
 18 0 2 0.06 0.89
 18 0 3 0.58 0.89
 18 0 4 0.73 0.88
 18 0 5 0.47 0.86
 18 0 6 0.13 0.87
 18 0 7 7.23 1.01
 18 0 8 -0.05 0.83
 18 0 9 4.84 0.9
 18 1 -9 1.83 0.83
 18 1 -8 1.72 0.85
 18 1 -7 5.75 0.98
 18 1 -6 24.24 1.39
 18 1 -5 14.81 1.21
 18 1 -4 18.07 1.3
 18 1 -3 3.29 0.96
 18 1 -2 5.5 1.03
 18 1 -1 5.2 1.01
 18 1 0 4.83 1.02
 18 1 1 4.31 1
 18 1 2 6.57 1.05
 18 1 3 3.43 0.95
 18 1 4 19.66 1.33
 18 1 5 16.26 1.23
 18 1 6 24.72 1.4
 18 1 7 6.12 0.98
 18 1 8 1.38 0.86
 18 1 9 1.79 0.84
 18 2 -9 1.44 0.82
 18 2 -8 2.33 0.87
 18 2 -7 10.86 1.08
 18 2 -6 4.5 0.95
 18 2 -5 4.3 0.96
 18 2 -4 0.66 0.89
 18 2 -3 33.63 1.62
 18 2 -2 22.64 1.41
 18 2 -1 11.39 1.18
 18 2 0 34.28 1.65
 18 2 1 10.46 1.16
 18 2 2 21.98 1.41
 18 2 3 32.88 1.62
 18 2 4 0.2 0.87
 18 2 5 4.26 0.97
 18 2 6 4.51 0.93
 18 2 7 10.9 1.1
 18 2 8 3.56 0.9
 18 2 9 1.91 0.85
 18 3 -9 7.8 1
 18 3 -8 14.74 1.13
 18 3 -7 10.13 1.07
 18 3 -6 8.86 1.04
 18 3 -5 26.09 1.43
 18 3 -4 0.65 0.89
 18 3 -3 25.5 1.46
 18 3 -2 9.92 1.13
 18 3 -1 15.07 1.25
 18 3 0 9.16 1.12
 18 3 1 13.9 1.21
 18 3 2 7.95 1.11
 18 3 3 24.97 1.44
 18 3 4 1.17 0.88
 18 3 5 26.07 1.43
 18 3 6 7.94 1.06
 18 3 7 10.15 1.08
 18 3 8 14.35 1.13
 18 3 9 8.29 1
 18 4 -8 2.84 0.86
 18 4 -7 9.92 1.04
 18 4 -6 -0.4 0.84
 18 4 -5 31.42 1.52
 18 4 -4 21.31 1.34
 18 4 -3 13.36 1.17
 18 4 -2 13.77 1.2
 18 4 -1 7.47 1.07
 18 4 0 36.11 1.68
 18 4 1 8.02 1.07
 18 4 2 14.56 1.21
 18 4 3 13.33 1.18
 18 4 4 20.85 1.33
 18 4 5 30.19 1.49
 18 4 6 -0.88 0.84
 18 4 7 7.58 1
 18 4 8 3.52 0.88
 18 5 -8 21.95 1.3
 18 5 -7 7.7 0.99
 18 5 -6 1.37 0.86
 18 5 -5 0.78 0.87
 18 5 -4 7.57 1.02
 18 5 -3 1.36 0.91
 18 5 -2 3.29 0.93
 18 5 -1 2.07 0.92
 18 5 0 -0.04 0.86
 18 5 1 2.4 0.92
 18 5 2 3.22 0.92
 18 5 3 1.78 0.88
 18 5 4 8.69 1.03
 18 5 5 1.66 0.88
 18 5 6 2.16 0.86
 18 5 7 7.89 1
 18 5 8 22.67 1.3
 18 6 -7 6.14 0.92
 18 6 -6 7.11 0.97
 18 6 -5 2.89 0.9
 18 6 -4 7.1 1.01
 18 6 -3 5.74 1.01
 18 6 -2 3.21 0.93
 18 6 -1 8.62 1.04
 18 6 0 0.88 0.87
 18 6 1 7.95 1.04
 18 6 2 3 0.93
 18 6 3 6.47 1.02
 18 6 4 6.73 1.01
 18 6 5 1.48 0.88
 18 6 6 7.79 1
 18 6 7 5.61 0.93
 18 7 -6 1.87 0.83
 18 7 -5 10.9 1.07
 18 7 -4 1.84 0.9
 18 7 -3 0.7 0.87
 18 7 -2 14.27 1.19
 18 7 -1 0.03 0.86
 18 7 0 0.9 0.86
 18 7 1 -0.08 0.85
 18 7 2 16.21 1.2
 18 7 3 0.95 0.86
 18 7 4 1.66 0.88
 18 7 5 12.2 1.09
 18 7 6 2.29 0.85
 18 8 -5 7.08 1
 18 8 -4 7.91 0.99
 18 8 -3 6.06 0.99
 18 8 -2 2.05 0.9
 18 8 -1 0.99 0.87
 18 8 0 2.83 0.9
 18 8 1 -0.01 0.83
 18 8 2 2.56 0.9
 18 8 3 7.76 1
 18 8 4 7.58 0.99
 18 8 5 6.97 0.99
 18 9 -3 0.02 0.83
 18 9 -2 10.35 1.06
 18 9 -1 5.21 0.91
 18 9 0 -0.84 0.81
 18 9 1 3.33 0.89
 18 9 2 12.68 1.07
 18 9 3 0.29 0.85
 19 0 1 3.51 0.94
 19 0 2 5.12 0.99
 19 0 3 31.39 1.52
 19 0 4 8.82 1.06
 19 0 5 -0.48 0.85
 19 0 6 1.26 0.83
 19 0 7 0.52 0.82
 19 1 -7 0.61 0.83
 19 1 -6 -0.64 0.8
 19 1 -5 0.88 0.85
 19 1 -4 0.88 0.86
 19 1 -3 6.22 1
 19 1 -2 26.47 1.44
 19 1 -1 1.29 0.91
 19 1 0 3.88 0.93
 19 1 1 0.81 0.9
 19 1 2 27.06 1.45
 19 1 3 5.07 0.99
 19 1 4 0.16 0.86
 19 1 5 1.32 0.86
 19 1 6 -0.55 0.81
 19 1 7 0.91 0.85
 19 2 -6 2.14 0.83
 19 2 -5 1.66 0.84
 19 2 -4 1.95 0.88
 19 2 -3 15.42 1.19
 19 2 -2 9.66 1.09
 19 2 -1 1.58 0.91
 19 2 0 -0.13 0.85
 19 2 1 2.1 0.9
 19 2 2 10.76 1.11
 19 2 3 15.43 1.19
 19 2 4 3.03 0.92
 19 2 5 0.56 0.85
 19 2 6 1.08 0.81
 19 3 -6 2.1 0.87
 19 3 -5 3.31 0.88
 19 3 -4 6.44 0.98
 19 3 -3 5.18 0.97
 19 3 -2 4.62 0.98
 19 3 -1 4.32 0.95
 19 3 0 3.63 0.93
 19 3 1 3.35 0.93
 19 3 2 7.31 1.01
 19 3 3 5.65 0.97
 19 3 4 8.31 1.02
 19 3 5 4.96 0.91
 19 3 6 1.6 0.87
 19 4 -5 1.77 0.82
 19 4 -4 13.46 1.12
 19 4 -3 4.81 0.94
 19 4 -2 3.19 0.91
 19 4 -1 5.95 0.99
 19 4 0 3.26 0.94
 19 4 1 5.5 0.99
 19 4 2 2.75 0.91
 19 4 3 4.66 0.93
 19 4 4 12.52 1.1
 19 4 5 2.08 0.85
 19 5 -5 0.78 0.84
 19 5 -4 5.18 0.93
 19 5 -3 2.24 0.87
 19 5 -2 8.68 1.04
 19 5 -1 19.93 1.25
 19 5 0 5.25 0.97
 19 5 1 19.76 1.27
 19 5 2 11.08 1.06
 19 5 3 1.52 0.86
 19 5 4 4.58 0.93
 19 5 5 -0.03 0.83
 19 6 -3 9.77 1.09
 19 6 -2 1.58 0.86
 19 6 -1 15.99 1.16
 19 6 0 2.69 0.88
 19 6 1 15.84 1.15
 19 6 2 0.78 0.84
 19 6 3 11.53 1.09
 19 7 -1 -0.1 0.86
 19 7 0 7.17 0.99
 19 7 1 0.49 0.86
 20 0 0 22.51 1.31
 20 0 1 1.94 0.89
 20 0 2 10.56 1.08
 20 1 -2 3.37 0.9
 20 1 -1 2.59 0.9
 20 1 0 0.37 0.85
 20 1 1 2.47 0.89
 20 1 2 3.63 0.91
 20 2 -1 0.44 0.86
 20 2 0 -0.41 0.84
 20 2 1 1.46 0.86

_iucr_refine_fcf_details
;
data_tz
_computing_structure_refinement   ''
_computing_data_collection         'Enraf-Nonius Express'
_computing_structure_solution      'SHELXS-97 (Sheldrick, 1990)'
_shelx_refln_list_code            4
loop_
  _space_group_symop_id
  _space_group_symop_operation_xyz
  1  x,y,z
  2  x+1/2,-y+1/2,-z
  3  -x,y+1/2,-z+1/2
  4  -x+1/2,-y,z+1/2

_space_group_crystal_system       orthorhombic
_space_group_IT_number            19
_space_group_name_H-M_alt         'P 21 21 21'
_space_group_name_Hall            ' P 2ac 2ab'
_symmetry_space_group_name_H-M    'P 21 21 21'
_symmetry_space_group_name_Hall   ' P 2ac 2ab'
_symmetry_Int_Tables_number       19
_cell_length_a                    8.264(4)
_cell_length_b                    8.901(2)
_cell_length_c                    8.9223(14)
_cell_angle_alpha                 90
_cell_angle_beta                  90
_cell_angle_gamma                 90
_cell_volume                      656.3(4)
loop_
  _refln_index_h
  _refln_index_k
  _refln_index_l
  _refln_F_squared_calc
  _refln_F_squared_meas
  _refln_F_squared_sigma
  _refln_F_squared_weight
  _refln_observed_status
-20 -2 -1 0.575 0.308 0.601 147.212 o
-20 -1 -2 1.832 2.355 0.629 134.417 o
-20 -1 -1 1.788 1.810 0.629 134.417 o
-19 -7 -1 0.217 -0.070 0.601 147.212 o
-19 -6 -3 7.558 6.828 0.762 91.640 o
-19 -6 -2 1.046 1.104 0.601 147.212 o
-19 -6 -1 10.997 11.175 0.811 80.914 o
-19 -5 -5 0.273 0.545 0.587 154.305 o
-19 -5 -4 3.760 3.620 0.650 125.885 o
-19 -5 -3 1.962 1.565 0.608 143.847 o
-19 -5 -2 7.090 6.066 0.727 100.664 o
-19 -5 -1 14.325 13.929 0.874 69.682 o
-19 -4 -5 0.969 1.237 0.573 161.924 o
-19 -4 -4 9.475 9.407 0.783 86.797 o
-19 -4 -3 3.306 3.362 0.657 123.221 o
-19 -4 -2 1.810 2.229 0.636 131.479 o
-19 -4 -1 4.223 4.158 0.692 111.088 o
-19 -3 -6 1.429 1.468 0.608 143.847 o
-19 -3 -5 2.166 2.313 0.615 140.596 o
-19 -3 -4 4.989 4.501 0.685 113.367 o
-19 -3 -3 3.593 3.620 0.678 115.717 o
-19 -3 -2 4.323 3.229 0.685 113.367 o
-19 -3 -1 2.433 3.019 0.664 120.640 o
-19 -2 -6 0.753 1.496 0.580 158.046 o
-19 -2 -5 1.084 1.160 0.587 154.305 o
-19 -2 -4 2.080 1.363 0.615 140.596 o
-19 -2 -3 10.361 10.777 0.832 76.886 o
-19 -2 -2 7.261 6.751 0.762 91.640 o
-19 -2 -1 1.408 1.104 0.636 131.479 o
-19 -1 -7 0.471 0.426 0.580 158.046 o
-19 -1 -6 0.033 -0.447 0.559 170.121 o
-19 -1 -5 1.142 0.615 0.594 150.696 o
-19 -1 -4 0.684 0.615 0.601 147.212 o
-19 -1 -3 3.830 4.347 0.699 108.878 o
-19 -1 -2 18.603 18.499 1.006 52.507 o
-19 -1 -1 1.007 0.902 0.636 131.479 o
-18 -9 -3 0.343 0.014 0.580 158.046 o
-18 -9 -2 8.540 7.233 0.741 96.901 o
-18 -9 -1 3.101 3.641 0.636 131.479 o
-18 -8 -5 4.857 4.948 0.699 108.878 o
-18 -8 -4 5.980 5.528 0.692 111.088 o
-18 -8 -3 5.183 4.235 0.692 111.088 o
-18 -8 -2 1.730 1.433 0.629 134.417 o
-18 -8 -1 0.622 0.692 0.608 143.847 o
-18 -7 -6 1.326 1.307 0.580 158.046 o
-18 -7 -5 8.403 7.618 0.748 95.098 o
-18 -7 -4 1.972 1.286 0.629 134.417 o
-18 -7 -3 0.560 0.489 0.608 143.847 o
-18 -7 -2 10.820 9.973 0.832 76.886 o
-18 -7 -1 0.029 0.021 0.601 147.212 o
-18 -6 -7 4.546 4.291 0.643 128.636 o
-18 -6 -6 5.393 4.969 0.678 115.717 o
-18 -6 -5 1.630 2.020 0.629 134.417 o
-18 -6 -4 4.488 4.962 0.706 106.732 o
-18 -6 -3 4.446 4.012 0.706 106.732 o
-18 -6 -2 2.162 2.243 0.650 125.885 o
-18 -6 -1 5.106 6.024 0.727 100.664 o
-18 -5 -8 15.387 15.340 0.909 64.425 o
-18 -5 -7 5.770 5.381 0.692 111.088 o
-18 -5 -6 0.723 0.957 0.601 147.212 o
-18 -5 -5 0.339 0.545 0.608 143.847 o
-18 -5 -4 5.114 5.291 0.713 104.650 o
-18 -5 -3 1.566 0.950 0.636 131.479 o
-18 -5 -2 2.364 2.299 0.650 125.885 o
-18 -5 -1 1.794 1.447 0.643 128.636 o
-18 -4 -8 1.991 1.985 0.601 147.212 o
-18 -4 -7 6.112 6.933 0.727 100.664 o
-18 -4 -6 0.165 -0.280 0.587 154.305 o
-18 -4 -5 20.665 21.959 1.062 47.125 o
-18 -4 -4 14.401 14.893 0.936 60.636 o
-18 -4 -3 9.074 9.337 0.818 79.537 o
-18 -4 -2 9.725 9.624 0.839 75.609 o
-18 -4 -1 5.346 5.221 0.748 95.098 o
-18 -3 -9 5.730 5.451 0.699 108.878 o
-18 -3 -8 10.482 10.302 0.790 85.267 o
-18 -3 -7 7.762 7.080 0.748 95.098 o
-18 -3 -6 6.006 6.192 0.727 100.664 o
-18 -3 -5 18.593 18.234 0.999 53.243 o
-18 -3 -4 0.285 0.454 0.622 137.454 o
-18 -3 -3 17.507 17.821 1.020 51.078 o
-18 -3 -2 6.666 6.933 0.790 85.267 o
-18 -3 -1 10.768 10.532 0.874 69.682 o
-18 -2 -9 0.972 1.006 0.573 161.924 o
-18 -2 -8 2.053 1.628 0.608 143.847 o
-18 -2 -7 7.291 7.590 0.755 93.345 o
-18 -2 -6 3.200 3.145 0.664 120.640 o
-18 -2 -5 2.684 3.005 0.671 118.140 o
-18 -2 -4 0.355 0.461 0.622 137.454 o
-18 -2 -3 23.672 23.503 1.132 41.487 o
-18 -2 -2 16.340 15.823 0.985 54.765 o
-18 -2 -1 7.863 7.960 0.825 78.194 o
-18 -1 -9 1.557 1.279 0.580 158.046 o
-18 -1 -8 1.353 1.202 0.594 150.696 o
-18 -1 -7 4.301 4.019 0.685 113.367 o
-18 -1 -6 17.385 16.941 0.971 56.352 o
-18 -1 -5 11.203 10.350 0.846 74.365 o
-18 -1 -4 13.592 12.629 0.909 64.425 o
-18 -1 -3 1.944 2.299 0.671 118.140 o
-18 -1 -2 4.757 3.844 0.720 102.628 o
-18 -1 -1 3.207 3.634 0.706 106.732 o
-17 -11 -3 0.286 0.412 0.587 154.305 o
-17 -11 -2 0.013 -0.266 0.552 174.455 o
-17 -11 -1 7.043 6.080 0.699 108.878 o
-17 -10 -5 1.659 1.503 0.601 147.212 o
-17 -10 -4 3.663 3.690 0.650 125.885 o
-17 -10 -3 2.636 2.628 0.636 131.479 o
-17 -10 -2 0.797 1.426 0.601 147.212 o
-17 -10 -1 0.052 0.426 0.587 154.305 o
-17 -9 -7 0.352 -0.028 0.580 158.046 o
-17 -9 -6 0.987 1.062 0.601 147.212 o
-17 -9 -5 20.671 20.827 1.013 51.785 o
-17 -9 -4 0.498 0.321 0.601 147.212 o
-17 -9 -3 3.151 2.830 0.664 120.640 o
-17 -9 -2 14.151 14.788 0.916 63.445 o
-17 -9 -1 0.641 0.860 0.622 137.454 o
-17 -8 -8 0.810 0.978 0.601 147.212 o
-17 -8 -7 1.678 1.817 0.608 143.847 o
-17 -8 -6 9.395 9.679 0.797 83.778 o
-17 -8 -5 0.504 0.503 0.594 150.696 o
-17 -8 -4 0.937 1.251 0.615 140.596 o
-17 -8 -3 1.442 1.740 0.636 131.479 o
-17 -8 -2 3.479 3.823 0.692 111.088 o
-17 -8 -1 8.182 8.310 0.804 82.327 o
-17 -7 -9 7.796 7.793 0.762 91.640 o
-17 -7 -8 6.438 6.737 0.713 104.650 o
-17 -7 -7 0.047 0.028 0.580 158.046 o
-17 -7 -6 1.173 1.545 0.622 137.454 o
-17 -7 -5 2.474 1.957 0.643 128.636 o
-17 -7 -4 2.309 2.488 0.664 120.640 o
-17 -7 -3 2.870 2.139 0.671 118.140 o
-17 -7 -2 8.506 7.932 0.811 80.914 o
-17 -7 -1 7.337 7.226 0.797 83.778 o
-17 -6 -9 2.948 3.215 0.629 134.417 o
-17 -6 -8 1.220 1.237 0.601 147.212 o
-17 -6 -7 1.852 1.950 0.629 134.417 o
-17 -6 -6 16.496 17.675 0.978 55.550 o
-17 -6 -5 2.276 2.984 0.671 118.140 o
-17 -6 -4 5.951 5.025 0.741 96.901 o
-17 -6 -3 9.582 9.232 0.839 75.609 o
-17 -6 -2 2.955 2.642 0.692 111.088 o
-17 -6 -1 0.976 0.692 0.643 128.636 o
-17 -5 -10 3.912 3.823 0.629 134.417 o
-17 -5 -9 0.631 0.510 0.580 158.046 o
-17 -5 -8 1.288 1.195 0.629 134.417 o
-17 -5 -7 2.418 2.236 0.643 128.636 o
-17 -5 -6 0.278 0.559 0.608 143.847 o
-17 -5 -5 8.514 8.240 0.804 82.327 o
-17 -5 -4 1.362 1.034 0.643 128.636 o
-17 -5 -3 0.647 0.790 0.650 125.885 o
-17 -5 -2 1.418 1.405 0.671 118.140 o
-17 -5 -1 9.264 8.533 0.804 82.327 o
-17 -4 -10 0.479 0.748 0.566 165.947 o
-17 -4 -9 4.510 5.046 0.692 111.088 o
-17 -4 -8 6.168 6.996 0.748 95.098 o
-17 -4 -7 6.074 5.710 0.727 100.664 o
-17 -4 -6 0.802 0.734 0.629 134.417 o
-17 -4 -5 7.460 7.653 0.804 82.327 o
-17 -4 -4 3.015 2.998 0.692 111.088 o
-17 -4 -3 2.750 2.264 0.657 123.221 o
-17 -4 -2 14.913 14.117 0.923 62.487 o
-17 -4 -1 3.292 3.844 0.692 111.088 o
-17 -3 -11 5.406 5.109 0.685 113.367 o
-17 -3 -10 24.421 24.901 1.083 45.319 o
-17 -3 -9 3.347 2.991 0.664 120.640 o
-17 -3 -8 18.995 19.506 1.020 51.078 o
-17 -3 -7 2.715 2.705 0.678 115.717 o
-17 -3 -6 3.287 3.173 0.685 113.367 o
-17 -3 -5 1.243 0.741 0.643 128.636 o
-17 -3 -4 6.675 5.926 0.741 96.901 o
-17 -3 -3 14.966 14.669 0.936 60.636 o
-17 -3 -2 1.375 1.153 0.643 128.636 o
-17 -3 -1 10.852 11.210 0.874 69.682 o
-17 -2 -11 0.715 0.895 0.559 170.121 o
-17 -2 -10 2.545 2.733 0.629 134.417 o
-17 -2 -9 12.156 12.077 0.853 73.151 o
-17 -2 -8 14.070 14.264 0.923 62.487 o
-17 -2 -7 0.724 0.622 0.622 137.454 o
-17 -2 -6 7.976 7.869 0.804 82.327 o
-17 -2 -5 15.342 15.410 0.985 54.765 o
-17 -2 -4 0.398 0.902 0.622 137.454 o
-17 -2 -3 15.446 15.291 0.964 57.172 o
-17 -2 -2 9.623 9.714 0.846 74.365 o
-17 -2 -1 26.563 27.550 1.202 36.803 o
-17 -1 -11 3.319 3.620 0.629 134.417 o
-17 -1 -10 14.902 15.389 0.902 65.427 o
-17 -1 -9 0.890 1.055 0.608 143.847 o
-17 -1 -8 8.705 8.135 0.797 83.778 o
-17 -1 -7 5.926 5.528 0.755 93.345 o
-17 -1 -6 50.559 49.599 1.649 19.549 o
-17 -1 -5 6.173 5.850 0.755 93.345 o
-17 -1 -4 91.338 90.596 2.355 9.587 o
-17 -1 -3 16.095 16.549 0.985 54.765 o
-17 -1 -2 18.658 18.457 1.027 50.385 o
-17 -1 -1 20.719 20.470 1.076 45.909 o
-16 -13 -2 3.617 3.348 0.622 137.454 o
-16 -13 -1 2.031 2.502 0.608 143.847 o
-16 -12 -5 2.589 2.614 0.629 134.417 o
-16 -12 -4 1.339 1.055 0.573 161.924 o
-16 -12 -3 0.431 0.657 0.573 161.924 o
-16 -12 -2 3.557 3.767 0.650 125.885 o
-16 -12 -1 2.526 2.816 0.636 131.479 o
-16 -11 -7 5.224 5.395 0.692 111.088 o
-16 -11 -6 3.221 2.844 0.636 131.479 o
-16 -11 -5 12.178 12.328 0.846 74.365 o
-16 -11 -4 4.029 3.858 0.671 118.140 o
-16 -11 -3 6.790 6.548 0.734 98.755 o
-16 -11 -2 3.982 4.144 0.685 113.367 o
-16 -11 -1 5.299 5.249 0.699 108.878 o
-16 -10 -8 1.449 1.258 0.580 158.046 o
-16 -10 -7 4.004 3.620 0.657 123.221 o
-16 -10 -6 0.089 0.161 0.587 154.305 o
-16 -10 -5 7.677 7.890 0.783 86.797 o
-16 -10 -4 15.739 15.599 0.943 59.741 o
-16 -10 -3 0.371 -0.238 0.594 150.696 o
-16 -10 -2 4.408 4.585 0.706 106.732 o
-16 -10 -1 1.860 2.013 0.657 123.221 o
-16 -9 -9 12.214 12.936 0.832 76.886 o
-16 -9 -8 9.280 8.568 0.769 89.981 o
-16 -9 -7 0.470 0.888 0.608 143.847 o
-16 -9 -6 7.840 7.604 0.769 89.981 o
-16 -9 -5 9.556 9.582 0.825 78.194 o
-16 -9 -4 9.512 8.603 0.818 79.537 o
-16 -9 -3 1.900 2.271 0.657 123.221 o
-16 -9 -2 24.028 23.860 1.146 40.481 o
-16 -9 -1 23.189 21.477 1.090 44.739 o
-16 -8 -10 4.329 4.990 0.657 123.221 o
-16 -8 -9 0.168 0.377 0.573 161.924 o
-16 -8 -8 3.204 3.047 0.657 123.221 o
-16 -8 -7 17.862 18.646 0.999 53.243 o
-16 -8 -6 2.671 2.886 0.678 115.717 o
-16 -8 -5 26.880 28.081 1.223 35.552 o
-16 -8 -4 6.879 6.472 0.776 88.368 o
-16 -8 -3 29.282 29.765 1.279 32.511 o
-16 -8 -2 4.745 5.018 0.755 93.345 o
-16 -8 -1 1.127 1.740 0.650 125.885 o
-16 -7 -11 2.456 2.041 0.622 137.454 o
-16 -7 -10 2.686 2.418 0.622 137.454 o
-16 -7 -9 6.091 5.996 0.727 100.664 o
-16 -7 -8 7.203 6.374 0.755 93.345 o
-16 -7 -7 3.192 2.809 0.685 113.367 o
-16 -7 -6 13.947 13.852 0.923 62.487 o
-16 -7 -5 18.382 18.136 1.041 49.042 o
-16 -7 -4 6.945 6.157 0.762 91.640 o
-16 -7 -3 3.988 3.970 0.713 104.650 o
-16 -7 -2 32.161 31.422 1.279 32.511 o
-16 -7 -1 2.270 2.299 0.671 118.140 o
-16 -6 -11 1.384 0.741 0.580 158.046 o
-16 -6 -10 8.081 8.359 0.762 91.640 o
-16 -6 -9 3.875 3.438 0.664 120.640 o
-16 -6 -8 14.643 14.879 0.943 59.741 o
-16 -6 -7 12.663 12.370 0.902 65.427 o
-16 -6 -6 4.410 5.374 0.734 98.755 o
-16 -6 -5 6.519 6.185 0.748 95.098 o
-16 -6 -4 1.664 1.964 0.643 128.636 o
-16 -6 -3 20.615 20.687 1.062 47.125 o
-16 -6 -2 33.000 31.289 1.279 32.511 o
-16 -6 -1 5.496 6.066 0.748 95.098 o
-16 -5 -12 16.471 16.165 0.916 63.445 o
-16 -5 -11 0.928 0.860 0.587 154.305 o
-16 -5 -10 8.721 9.547 0.797 83.778 o
-16 -5 -9 2.490 2.369 0.650 125.885 o
-16 -5 -8 34.548 34.140 1.342 29.535 o
-16 -5 -7 5.760 5.668 0.755 93.345 o
-16 -5 -6 3.279 3.159 0.664 120.640 o
-16 -5 -5 1.945 1.433 0.629 134.417 o
-16 -5 -4 0.585 1.475 0.615 140.596 o
-16 -5 -3 0.636 0.936 0.622 137.454 o
-16 -5 -2 0.839 1.377 0.636 131.479 o
-16 -5 -1 3.495 3.529 0.685 113.367 o
-16 -4 -12 1.457 1.964 0.587 154.305 o
-16 -4 -11 0.169 0.217 0.580 158.046 o
-16 -4 -10 0.220 0.538 0.587 154.305 o
-16 -4 -9 5.889 6.451 0.748 95.098 o
-16 -4 -8 0.279 0.112 0.622 137.454 o
-16 -4 -7 15.955 15.215 0.943 59.741 o
-16 -4 -6 3.797 3.970 0.678 115.717 o
-16 -4 -5 11.992 11.748 0.874 69.682 o
-16 -4 -4 26.472 26.299 1.181 38.121 o
-16 -4 -3 30.077 30.310 1.258 33.604 o
-16 -4 -2 3.135 2.858 0.678 115.717 o
-16 -4 -1 4.644 4.731 0.713 104.650 o
-16 -3 -12 5.465 4.634 0.664 120.640 o
-16 -3 -11 4.129 3.718 0.671 118.140 o
-16 -3 -10 22.904 21.735 1.069 46.511 o
-16 -3 -9 16.792 16.654 0.978 55.550 o
-16 -3 -8 29.488 29.493 1.265 33.234 o
-16 -3 -7 8.907 10.057 0.818 79.537 o
-16 -3 -6 1.172 0.412 0.608 143.847 o
-16 -3 -5 10.783 11.573 0.867 70.810 o
-16 -3 -4 2.240 2.048 0.643 128.636 o
-16 -3 -3 0.778 0.517 0.615 140.596 o
-16 -3 -2 12.975 12.838 0.902 65.427 o
-16 -3 -1 34.324 33.784 1.328 30.160 o
-16 -2 -13 3.928 3.040 0.636 131.479 o
-16 -2 -12 6.367 7.073 0.713 104.650 o
-16 -2 -11 5.777 5.822 0.727 100.664 o
-16 -2 -10 4.787 5.158 0.727 100.664 o
-16 -2 -9 3.268 3.047 0.692 111.088 o
-16 -2 -8 2.461 2.453 0.678 115.717 o
-16 -2 -7 9.301 8.282 0.790 85.267 o
-16 -2 -6 9.319 10.050 0.825 78.194 o
-16 -2 -5 11.627 12.356 0.888 67.504 o
-16 -2 -4 0.694 0.356 0.615 140.596 o
-16 -2 -3 7.760 7.946 0.783 86.797 o
-16 -2 -2 5.045 4.997 0.727 100.664 o
-16 -2 -1 9.330 9.358 0.825 78.194 o
-16 -1 -13 0.364 1.034 0.573 161.924 o
-16 -1 -12 9.192 8.785 0.762 91.640 o
-16 -1 -11 9.649 10.022 0.797 83.778 o
-16 -1 -10 5.363 5.318 0.720 102.628 o
-16 -1 -9 2.152 1.440 0.636 131.479 o
-16 -1 -8 1.019 0.356 0.587 154.305 o
-16 -1 -7 3.295 3.634 0.664 120.640 o
-16 -1 -6 10.800 10.972 0.853 73.151 o
-16 -1 -5 2.551 2.935 0.664 120.640 o
-16 -1 -4 3.105 3.362 0.678 115.717 o
-16 -1 -3 5.915 5.766 0.741 96.901 o
-16 -1 -2 15.889 15.788 0.957 58.009 o
-16 -1 -1 3.419 3.180 0.678 115.717 o
-15 -14 -3 0.741 0.783 0.587 154.305 o
-15 -14 -2 0.089 -0.308 0.545 178.957 o
-15 -14 -1 1.073 1.803 0.580 158.046 o
-15 -13 -6 5.656 4.920 0.685 113.367 o
-15 -13 -5 1.994 1.698 0.601 147.212 o
-15 -13 -4 4.429 3.893 0.657 123.221 o
-15 -13 -3 0.005 -0.391 0.566 165.947 o
-15 -13 -2 3.688 4.284 0.664 120.640 o
-15 -13 -1 0.709 1.503 0.601 147.212 o
-15 -12 -8 0.787 0.916 0.587 154.305 o
-15 -12 -7 2.403 2.180 0.608 143.847 o
-15 -12 -6 6.051 5.745 0.706 106.732 o
-15 -12 -5 0.559 0.342 0.587 154.305 o
-15 -12 -4 8.885 9.337 0.797 83.778 o
-15 -12 -3 3.338 3.802 0.671 118.140 o
-15 -12 -2 6.143 6.409 0.734 98.755 o
-15 -12 -1 0.405 0.182 0.587 154.305 o
-15 -11 -9 9.494 10.071 0.776 88.368 o
-15 -11 -8 4.521 4.710 0.685 113.367 o
-15 -11 -7 9.173 9.197 0.790 85.267 o
-15 -11 -6 2.469 2.865 0.643 128.636 o
-15 -11 -5 6.738 6.465 0.748 95.098 o
-15 -11 -4 1.465 1.614 0.643 128.636 o
-15 -11 -3 22.655 22.588 1.118 42.530 o
-15 -11 -2 5.492 5.186 0.741 96.901 o
-15 -11 -1 23.990 23.923 1.146 40.481 o
-15 -10 -10 9.613 10.197 0.769 89.981 o
-15 -10 -9 2.853 2.816 0.636 131.479 o
-15 -10 -8 0.808 1.006 0.608 143.847 o
-15 -10 -7 10.232 10.756 0.832 76.886 o
-15 -10 -6 4.311 4.445 0.699 108.878 o
-15 -10 -5 5.594 5.367 0.741 96.901 o
-15 -10 -4 11.543 11.518 0.895 66.454 o
-15 -10 -3 25.375 24.342 1.167 39.040 o
-15 -10 -2 21.519 21.267 1.111 43.067 o
-15 -10 -1 14.019 13.565 0.916 63.445 o
-15 -9 -11 1.645 1.405 0.601 147.212 o
-15 -9 -10 6.152 5.787 0.706 106.732 o
-15 -9 -9 3.144 3.550 0.678 115.717 o
-15 -9 -8 7.625 7.164 0.769 89.981 o
-15 -9 -7 16.077 16.689 0.985 54.765 o
-15 -9 -6 27.392 27.801 1.230 35.149 o
-15 -9 -5 13.198 13.586 0.943 59.741 o
-15 -9 -4 49.197 47.978 1.586 21.129 o
-15 -9 -3 13.065 12.790 0.895 66.454 o
-15 -9 -2 8.210 7.632 0.783 86.797 o
-15 -9 -1 5.760 5.794 0.748 95.098 o
-15 -8 -12 7.292 6.793 0.713 104.650 o
-15 -8 -11 1.363 0.615 0.580 158.046 o
-15 -8 -10 20.582 21.547 1.048 48.390 o
-15 -8 -9 15.218 14.788 0.936 60.636 o
-15 -8 -8 0.889 0.098 0.622 137.454 o
-15 -8 -7 23.491 23.287 1.139 40.979 o
-15 -8 -6 0.489 0.433 0.601 147.212 o
-15 -8 -5 3.556 3.970 0.706 106.732 o
-15 -8 -4 8.711 8.415 0.811 80.914 o
-15 -8 -3 52.275 52.626 1.677 18.902 o
-15 -8 -2 9.083 8.484 0.818 79.537 o
-15 -8 -1 41.515 40.123 1.454 25.166 o
-15 -7 -12 0.082 0.294 0.545 178.957 o
-15 -7 -11 3.711 3.278 0.657 123.221 o
-15 -7 -10 7.749 7.939 0.769 89.981 o
-15 -7 -9 2.212 1.726 0.650 125.885 o
-15 -7 -8 11.687 11.483 0.888 67.504 o
-15 -7 -7 8.400 8.184 0.790 85.267 o
-15 -7 -6 47.180 46.671 1.565 21.699 o
-15 -7 -5 7.389 6.562 0.762 91.640 o
-15 -7 -4 49.462 46.489 1.572 21.507 o
-15 -7 -3 8.717 8.498 0.825 78.194 o
-15 -7 -2 54.569 52.374 1.677 18.902 o
-15 -7 -1 3.555 4.445 0.706 106.732 o
-15 -6 -13 1.907 1.978 0.608 143.847 o
-15 -6 -12 1.651 1.440 0.601 147.212 o
-15 -6 -11 9.460 9.253 0.783 86.797 o
-15 -6 -10 2.236 1.894 0.636 131.479 o
-15 -6 -9 13.188 12.922 0.916 63.445 o
-15 -6 -8 3.815 3.977 0.678 115.717 o
-15 -6 -7 12.417 12.671 0.888 67.504 o
-15 -6 -6 0.155 0.252 0.587 154.305 o
-15 -6 -5 3.910 4.410 0.692 111.088 o
-15 -6 -4 25.651 26.704 1.188 37.674 o
-15 -6 -3 44.471 43.855 1.524 22.910 o
-15 -6 -2 2.243 1.663 0.657 123.221 o
-15 -6 -1 62.833 59.950 1.817 16.106 o
-15 -5 -13 7.773 7.779 0.720 102.628 o
-15 -5 -12 8.425 8.435 0.762 91.640 o
-15 -5 -11 4.878 4.871 0.706 106.732 o
-15 -5 -10 9.384 9.533 0.825 78.194 o
-15 -5 -9 23.885 22.441 1.132 41.487 o
-15 -5 -8 7.050 6.493 0.755 93.345 o
-15 -5 -7 1.939 2.006 0.636 131.479 o
-15 -5 -6 4.913 4.508 0.706 106.732 o
-15 -5 -5 3.267 3.061 0.678 115.717 o
-15 -5 -4 21.279 19.960 1.055 47.751 o
-15 -5 -3 20.883 19.687 1.041 49.042 o
-15 -5 -2 12.181 11.818 0.881 68.580 o
-15 -5 -1 16.082 16.934 0.985 54.765 o
-15 -4 -13 0.252 -0.007 0.559 170.121 o
-15 -4 -12 3.754 3.438 0.657 123.221 o
-15 -4 -11 12.338 12.349 0.874 69.682 o
-15 -4 -10 0.953 0.860 0.622 137.454 o
-15 -4 -9 6.469 6.744 0.741 96.901 o
-15 -4 -8 11.711 11.322 0.860 71.966 o
-15 -4 -7 22.814 22.741 1.104 43.614 o
-15 -4 -6 1.920 1.496 0.622 137.454 o
-15 -4 -5 4.931 3.655 0.692 111.088 o
-15 -4 -4 11.431 11.273 0.860 71.966 o
-15 -4 -3 9.650 9.113 0.811 80.914 o
-15 -4 -2 10.557 9.917 0.832 76.886 o
-15 -4 -1 26.864 25.125 1.146 40.481 o
-15 -3 -14 2.796 2.984 0.629 134.417 o
-15 -3 -13 1.071 1.048 0.580 158.046 o
-15 -3 -12 2.296 2.299 0.629 134.417 o
-15 -3 -11 6.686 7.415 0.776 88.368 o
-15 -3 -10 8.942 9.253 0.839 75.609 o
-15 -3 -9 0.269 0.510 0.594 150.696 o
-15 -3 -8 0.575 0.601 0.594 150.696 o
-15 -3 -7 3.623 4.347 0.692 111.088 o
-15 -3 -6 1.973 2.292 0.636 131.479 o
-15 -3 -5 23.692 23.531 1.111 43.067 o
-15 -3 -4 14.495 14.110 0.916 63.445 o
-15 -3 -3 16.798 17.046 0.964 57.172 o
-15 -3 -2 5.722 5.067 0.706 106.732 o
-15 -3 -1 5.541 5.011 0.713 104.650 o
-15 -2 -14 8.464 8.743 0.727 100.664 o
-15 -2 -13 3.598 2.453 0.636 131.479 o
-15 -2 -12 3.605 3.858 0.671 118.140 o
-15 -2 -11 3.168 3.977 0.692 111.088 o
-15 -2 -10 15.903 15.180 0.971 56.352 o
-15 -2 -9 1.583 1.048 0.608 143.847 o
-15 -2 -8 10.508 10.805 0.832 76.886 o
-15 -2 -7 7.388 7.765 0.776 88.368 o
-15 -2 -6 7.921 8.072 0.776 88.368 o
-15 -2 -5 0.620 1.195 0.601 147.212 o
-15 -2 -4 19.795 20.309 1.041 49.042 o
-15 -2 -3 19.518 18.625 1.013 51.785 o
-15 -2 -2 6.503 6.388 0.734 98.755 o
-15 -2 -1 1.117 1.635 0.608 143.847 o
-15 -1 -14 3.421 3.271 0.615 140.596 o
-15 -1 -13 5.559 5.186 0.692 111.088 o
-15 -1 -12 3.762 3.977 0.671 118.140 o
-15 -1 -11 14.834 14.558 0.943 59.741 o
-15 -1 -10 2.510 2.782 0.643 128.636 o
-15 -1 -9 4.888 5.256 0.699 108.878 o
-15 -1 -8 14.625 14.068 0.916 63.445 o
-15 -1 -7 0.050 0.734 0.587 154.305 o
-15 -1 -6 5.897 6.234 0.734 98.755 o
-15 -1 -5 0.873 0.685 0.601 147.212 o
-15 -1 -4 2.421 2.208 0.636 131.479 o
-15 -1 -3 10.577 10.756 0.818 79.537 o
-15 -1 -2 42.501 39.354 1.412 26.683 o
-15 -1 -1 5.858 4.850 0.699 108.878 o
-14 -15 -4 5.794 5.815 0.692 111.088 o
-14 -15 -3 2.475 1.873 0.580 158.046 o
-14 -15 -2 1.134 0.769 0.566 165.947 o
-14 -15 -1 0.636 0.489 0.566 165.947 o
-14 -14 -6 5.357 7.408 0.727 100.664 o
-14 -14 -5 0.205 -0.140 0.566 165.947 o
-14 -14 -4 2.574 2.313 0.629 134.417 o
-14 -14 -3 1.958 2.775 0.629 134.417 o
-14 -14 -2 3.180 2.551 0.643 128.636 o
-14 -14 -1 17.917 16.815 0.964 57.172 o
-14 -13 -8 3.663 3.145 0.608 143.847 o
-14 -13 -7 4.773 4.843 0.664 120.640 o
-14 -13 -6 4.265 3.599 0.671 118.140 o
-14 -13 -5 15.232 14.292 0.916 63.445 o
-14 -13 -4 18.510 19.065 1.006 52.507 o
-14 -13 -3 3.504 3.578 0.678 115.717 o
-14 -13 -2 3.018 2.663 0.657 123.221 o
-14 -13 -1 2.571 1.950 0.664 120.640 o
-14 -12 -9 6.143 6.129 0.692 111.088 o
-14 -12 -8 1.794 1.307 0.615 140.596 o
-14 -12 -7 2.004 2.006 0.636 131.479 o
-14 -12 -6 0.506 -0.231 0.587 154.305 o
-14 -12 -5 1.221 1.076 0.636 131.479 o
-14 -12 -4 4.488 4.927 0.727 100.664 o
-14 -12 -3 2.650 3.082 0.692 111.088 o
-14 -12 -2 12.403 13.062 0.923 62.487 o
-14 -12 -1 0.014 0.273 0.615 140.596 o
-14 -11 -11 1.765 1.118 0.594 150.696 o
-14 -11 -10 4.036 3.522 0.643 128.636 o
-14 -11 -9 1.658 1.628 0.615 140.596 o
-14 -11 -8 6.259 6.290 0.741 96.901 o
-14 -11 -7 2.294 2.341 0.657 123.221 o
-14 -11 -6 1.459 0.881 0.636 131.479 o
-14 -11 -5 3.474 3.893 0.706 106.732 o
-14 -11 -4 6.914 6.528 0.776 88.368 o
-14 -11 -3 2.277 2.125 0.636 131.479 o
-14 -11 -2 5.587 5.521 0.734 98.755 o
-14 -11 -1 10.216 10.064 0.839 75.609 o
-14 -10 -11 3.360 3.592 0.643 128.636 o
-14 -10 -10 3.419 3.620 0.664 120.640 o
-14 -10 -9 4.911 4.899 0.713 104.650 o
-14 -10 -8 1.798 1.426 0.657 123.221 o
-14 -10 -7 10.354 10.427 0.853 73.151 o
-14 -10 -6 2.078 2.369 0.650 125.885 o
-14 -10 -5 8.866 8.449 0.804 82.327 o
-14 -10 -4 2.544 1.838 0.657 123.221 o
-14 -10 -3 14.418 14.299 0.923 62.487 o
-14 -10 -2 7.830 7.939 0.797 83.778 o
-14 -10 -1 1.817 1.146 0.629 134.417 o
-14 -9 -12 6.507 7.052 0.706 106.732 o
-14 -9 -11 0.604 0.433 0.594 150.696 o
-14 -9 -10 0.077 0.328 0.594 150.696 o
-14 -9 -9 6.201 4.019 0.706 106.732 o
-14 -9 -8 18.669 19.226 1.062 47.125 o
-14 -9 -7 0.254 0.503 0.601 147.212 o
-14 -9 -6 0.704 0.587 0.622 137.454 o
-14 -9 -5 0.519 1.013 0.622 137.454 o
-14 -9 -4 1.939 2.257 0.643 128.636 o
-14 -9 -3 1.265 1.356 0.629 134.417 o
-14 -9 -2 0.169 0.308 0.594 150.696 o
-14 -9 -1 4.941 6.611 0.741 96.901 o
-14 -8 -13 0.253 0.014 0.538 183.636 o
-14 -8 -12 4.710 4.207 0.678 115.717 o
-14 -8 -11 4.681 4.473 0.685 113.367 o
-14 -8 -10 0.922 0.706 0.608 143.847 o
-14 -8 -9 11.128 10.861 0.881 68.580 o
-14 -8 -8 2.802 2.691 0.657 123.221 o
-14 -8 -7 2.066 2.390 0.664 120.640 o
-14 -8 -6 17.010 16.752 0.992 53.996 o
-14 -8 -5 19.255 19.764 1.048 48.390 o
-14 -8 -4 3.374 3.348 0.678 115.717 o
-14 -8 -3 3.544 3.145 0.678 115.717 o
-14 -8 -2 2.234 1.677 0.643 128.636 o
-14 -8 -1 3.007 2.816 0.657 123.221 o
-14 -7 -13 1.273 1.293 0.587 154.305 o
-14 -7 -12 1.707 2.341 0.615 140.596 o
-14 -7 -11 23.235 23.308 1.111 43.067 o
-14 -7 -10 5.958 5.703 0.755 93.345 o
-14 -7 -9 8.972 8.855 0.804 82.327 o
-14 -7 -8 7.802 7.911 0.783 86.797 o
-14 -7 -7 11.801 10.791 0.860 71.966 o
-14 -7 -6 16.280 16.347 0.964 57.172 o
-14 -7 -5 2.151 2.453 0.650 125.885 o
-14 -7 -4 6.427 6.150 0.741 96.901 o
-14 -7 -3 3.938 3.781 0.678 115.717 o
-14 -7 -2 10.132 10.260 0.825 78.194 o
-14 -7 -1 26.030 26.222 1.160 39.511 o
-14 -6 -14 0.182 -0.035 0.538 183.636 o
-14 -6 -13 1.937 2.523 0.622 137.454 o
-14 -6 -12 0.057 0.147 0.580 158.046 o
-14 -6 -11 2.518 2.803 0.671 118.140 o
-14 -6 -10 4.946 4.648 0.699 108.878 o
-14 -6 -9 4.562 4.228 0.706 106.732 o
-14 -6 -8 7.197 6.535 0.762 91.640 o
-14 -6 -7 9.267 9.603 0.818 79.537 o
-14 -6 -6 19.432 20.477 1.055 47.751 o
-14 -6 -5 13.758 14.264 0.923 62.487 o
-14 -6 -4 9.737 8.834 0.797 83.778 o
-14 -6 -3 16.795 17.102 0.978 55.550 o
-14 -6 -2 8.372 8.547 0.776 88.368 o
-14 -6 -1 1.454 1.223 0.615 140.596 o
-14 -5 -14 0.846 0.524 0.566 165.947 o
-14 -5 -13 1.631 2.194 0.629 134.417 o
-14 -5 -12 2.627 2.474 0.657 123.221 o
-14 -5 -11 30.208 32.554 1.321 30.480 o
-14 -5 -10 27.599 28.284 1.209 36.379 o
-14 -5 -9 9.550 10.120 0.832 76.886 o
-14 -5 -8 0.574 0.217 0.587 154.305 o
-14 -5 -7 5.505 5.647 0.720 102.628 o
-14 -5 -6 1.419 1.139 0.608 143.847 o
-14 -5 -5 4.947 4.787 0.692 111.088 o
-14 -5 -4 1.975 2.020 0.622 137.454 o
-14 -5 -3 2.181 2.320 0.629 134.417 o
-14 -5 -2 15.147 15.515 0.916 63.445 o
-14 -5 -1 63.990 62.808 1.817 16.106 o
-14 -4 -15 1.776 1.069 0.587 154.305 o
-14 -4 -14 1.493 2.167 0.615 140.596 o
-14 -4 -13 1.325 0.909 0.594 150.696 o
-14 -4 -12 4.642 4.857 0.720 102.628 o
-14 -4 -11 3.742 4.081 0.692 111.088 o
-14 -4 -10 1.323 2.076 0.643 128.636 o
-14 -4 -9 32.037 32.330 1.300 31.471 o
-14 -4 -8 4.946 4.780 0.699 108.878 o
-14 -4 -7 10.914 11.336 0.853 73.151 o
-14 -4 -6 50.509 51.011 1.642 19.715 o
-14 -4 -5 25.837 24.908 1.132 41.487 o
-14 -4 -4 46.301 45.853 1.524 22.910 o
-14 -4 -3 6.581 5.961 0.706 106.732 o
-14 -4 -2 12.450 12.580 0.846 74.365 o
-14 -4 -1 19.938 19.729 0.978 55.550 o
-14 -3 -15 1.310 1.412 0.580 158.046 o
-14 -3 -14 12.226 11.916 0.832 76.886 o
-14 -3 -13 2.145 2.006 0.636 131.479 o
-14 -3 -12 17.568 18.863 1.034 49.707 o
-14 -3 -11 1.957 1.894 0.636 131.479 o
-14 -3 -10 21.446 20.890 1.062 47.125 o
-14 -3 -9 2.702 3.138 0.671 118.140 o
-14 -3 -8 2.626 2.977 0.664 120.640 o
-14 -3 -7 26.374 26.180 1.167 39.040 o
-14 -3 -6 9.776 10.336 0.811 80.914 o
-14 -3 -5 4.206 3.452 0.657 123.221 o
-14 -3 -4 11.302 11.175 0.825 78.194 o
-14 -3 -3 11.157 11.441 0.818 79.537 o
-14 -3 -2 4.334 4.473 0.636 131.479 o
-14 -3 -1 58.614 58.580 1.670 19.061 o
-14 -2 -15 23.137 22.707 1.013 51.785 o
-14 -2 -14 1.610 1.195 0.615 140.596 o
-14 -2 -13 4.690 4.662 0.692 111.088 o
-14 -2 -12 31.834 31.799 1.307 31.136 o
-14 -2 -11 18.828 20.288 1.034 49.707 o
-14 -2 -10 5.190 5.416 0.720 102.628 o
-14 -2 -9 34.048 34.469 1.335 29.845 o
-14 -2 -8 2.215 2.062 0.643 128.636 o
-14 -2 -7 56.920 55.945 1.740 17.561 o
-14 -2 -6 20.659 20.477 1.041 49.042 o
-14 -2 -5 13.100 12.475 0.846 74.365 o
-14 -2 -4 28.980 29.038 1.174 38.576 o
-14 -2 -3 7.083 7.492 0.692 111.088 o
-14 -2 -2 32.635 33.350 1.209 36.379 o
-14 -2 -1 28.771 28.724 1.125 42.004 o
-14 -1 -15 3.214 3.033 0.615 140.596 o
-14 -1 -14 27.102 27.159 1.153 39.992 o
-14 -1 -13 30.988 31.324 1.279 32.511 o
-14 -1 -12 18.051 19.205 1.055 47.751 o
-14 -1 -11 8.685 8.666 0.776 88.368 o
-14 -1 -10 9.146 9.966 0.832 76.886 o
-14 -1 -9 41.330 41.199 1.475 24.455 o
-14 -1 -8 28.763 29.150 1.237 34.753 o
-14 -1 -7 17.276 17.046 0.978 55.550 o
-14 -1 -6 21.111 21.714 1.062 47.125 o
-14 -1 -5 44.802 45.916 1.510 23.336 o
-14 -1 -4 56.107 56.141 1.663 19.221 o
-14 -1 -3 2.252 2.432 0.587 154.305 o
-14 -1 -2 81.382 81.091 2.069 12.427 o
-14 -1 -1 9.203 9.169 0.734 98.755 o
-13 -16 -4 1.832 2.390 0.608 143.847 o
-13 -16 -3 5.788 5.605 0.664 120.640 o
-13 -16 -2 0.132 -0.384 0.531 188.500 o
-13 -16 -1 4.162 4.284 0.797 83.778 o
-13 -15 -7 0.101 0.314 0.538 183.636 o
-13 -15 -6 12.620 12.580 0.818 79.537 o
-13 -15 -5 10.909 10.847 0.804 82.327 o
-13 -15 -4 10.627 11.049 0.825 78.194 o
-13 -15 -3 0.158 0.846 0.587 154.305 o
-13 -15 -2 3.164 2.789 0.650 125.885 o
-13 -15 -1 1.468 1.097 0.608 143.847 o
-13 -14 -8 1.881 1.915 0.594 150.696 o
-13 -14 -7 7.449 8.247 0.748 95.098 o
-13 -14 -6 0.332 0.538 0.587 154.305 o
-13 -14 -5 1.549 1.915 0.615 140.596 o
-13 -14 -4 3.433 3.194 0.671 118.140 o
-13 -14 -3 6.655 6.653 0.755 93.345 o
-13 -14 -2 2.831 3.033 0.685 113.367 o
-13 -14 -1 46.340 46.594 1.572 21.507 o
-13 -13 -10 3.740 4.026 0.657 123.221 o
-13 -13 -9 0.062 0.846 0.559 170.121 o
-13 -13 -8 6.891 6.926 0.748 95.098 o
-13 -13 -7 8.725 9.672 0.818 79.537 o
-13 -13 -6 18.943 18.842 1.034 49.707 o
-13 -13 -5 2.186 1.908 0.664 120.640 o
-13 -13 -4 13.432 12.866 0.923 62.487 o
-13 -13 -3 5.855 5.263 0.769 89.981 o
-13 -13 -2 32.389 32.645 1.335 29.845 o
-13 -13 -1 10.770 11.951 0.909 64.425 o
-13 -12 -11 12.883 12.181 0.804 82.327 o
-13 -12 -10 0.638 -0.049 0.580 158.046 o
-13 -12 -9 1.578 1.517 0.622 137.454 o
-13 -12 -8 8.210 9.190 0.811 80.914 o
-13 -12 -7 11.790 11.462 0.881 68.580 o
-13 -12 -6 7.803 7.953 0.818 79.537 o
-13 -12 -5 0.826 0.699 0.643 128.636 o
-13 -12 -4 7.857 8.792 0.797 83.778 o
-13 -12 -3 5.950 6.178 0.748 95.098 o
-13 -12 -2 16.290 16.025 0.971 56.352 o
-13 -12 -1 27.160 26.348 1.181 38.121 o
-13 -11 -12 5.903 5.829 0.678 115.717 o
-13 -11 -11 1.491 1.649 0.601 147.212 o
-13 -11 -10 8.370 8.939 0.790 85.267 o
-13 -11 -9 6.315 6.129 0.755 93.345 o
-13 -11 -8 18.262 17.947 1.034 49.707 o
-13 -11 -7 11.420 11.657 0.909 64.425 o
-13 -11 -6 3.561 3.557 0.692 111.088 o
-13 -11 -5 19.255 19.848 1.041 49.042 o
-13 -11 -4 0.991 0.615 0.615 140.596 o
-13 -11 -3 12.557 12.636 0.895 66.454 o
-13 -11 -2 1.106 0.713 0.622 137.454 o
-13 -11 -1 0.181 0.447 0.601 147.212 o
-13 -10 -13 8.185 8.338 0.748 95.098 o
-13 -10 -12 4.228 4.019 0.657 123.221 o
-13 -10 -11 2.631 2.376 0.643 128.636 o
-13 -10 -10 1.007 1.125 0.629 134.417 o
-13 -10 -9 6.085 6.555 0.783 86.797 o
-13 -10 -8 1.149 1.454 0.636 131.479 o
-13 -10 -7 5.734 5.556 0.741 96.901 o
-13 -10 -6 2.083 2.160 0.657 123.221 o
-13 -10 -5 4.881 4.466 0.720 102.628 o
-13 -10 -4 12.313 12.370 0.902 65.427 o
-13 -10 -3 14.033 13.747 0.930 61.551 o
-13 -10 -2 16.133 16.319 0.971 56.352 o
-13 -10 -1 3.617 3.592 0.685 113.367 o
-13 -9 -13 12.058 13.237 0.846 74.365 o
-13 -9 -12 5.448 5.172 0.713 104.650 o
-13 -9 -11 2.395 2.320 0.664 120.640 o
-13 -9 -10 3.518 3.683 0.713 104.650 o
-13 -9 -9 0.886 1.139 0.629 134.417 o
-13 -9 -8 8.218 8.135 0.804 82.327 o
-13 -9 -7 7.523 7.331 0.790 85.267 o
-13 -9 -6 22.041 21.903 1.097 44.171 o
-13 -9 -5 1.790 1.552 0.650 125.885 o
-13 -9 -4 1.173 1.817 0.636 131.479 o
-13 -9 -3 1.385 1.922 0.636 131.479 o
-13 -9 -2 7.123 6.849 0.762 91.640 o
-13 -9 -1 3.977 3.795 0.678 115.717 o
-13 -8 -14 3.329 3.040 0.615 140.596 o
-13 -8 -13 7.474 7.618 0.741 96.901 o
-13 -8 -12 1.222 1.517 0.629 134.417 o
-13 -8 -11 2.086 1.789 0.650 125.885 o
-13 -8 -10 8.527 9.190 0.797 83.778 o
-13 -8 -9 6.972 7.164 0.776 88.368 o
-13 -8 -8 2.647 2.341 0.671 118.140 o
-13 -8 -7 23.853 24.181 1.146 40.481 o
-13 -8 -6 0.602 0.762 0.615 140.596 o
-13 -8 -5 3.965 4.207 0.699 108.878 o
-13 -8 -4 4.001 3.711 0.685 113.367 o
-13 -8 -3 8.531 9.092 0.790 85.267 o
-13 -8 -2 0.639 1.020 0.594 150.696 o
-13 -8 -1 0.496 0.881 0.580 158.046 o
-13 -7 -15 3.344 3.543 0.636 131.479 o
-13 -7 -14 6.755 6.653 0.713 104.650 o
-13 -7 -13 5.517 5.367 0.713 104.650 o
-13 -7 -12 0.495 0.650 0.622 137.454 o
-13 -7 -11 4.567 4.431 0.741 96.901 o
-13 -7 -10 6.456 7.122 0.776 88.368 o
-13 -7 -9 5.288 5.311 0.741 96.901 o
-13 -7 -8 7.053 7.695 0.783 86.797 o
-13 -7 -7 0.109 -0.587 0.573 161.924 o
-13 -7 -6 6.683 6.884 0.769 89.981 o
-13 -7 -5 3.421 4.060 0.685 113.367 o
-13 -7 -4 13.175 13.474 0.895 66.454 o
-13 -7 -3 2.462 2.816 0.615 140.596 o
-13 -7 -2 4.684 4.438 0.657 123.221 o
-13 -7 -1 18.590 18.618 0.964 57.172 o
-13 -6 -15 6.766 6.982 0.699 108.878 o
-13 -6 -14 21.233 21.812 1.048 48.390 o
-13 -6 -13 4.156 3.480 0.685 113.367 o
-13 -6 -12 1.129 1.349 0.650 125.885 o
-13 -6 -11 13.522 14.005 0.909 64.425 o
-13 -6 -10 2.159 2.264 0.657 123.221 o
-13 -6 -9 13.679 13.789 0.930 61.551 o
-13 -6 -8 4.286 4.382 0.706 106.732 o
-13 -6 -7 14.072 14.180 0.916 63.445 o
-13 -6 -6 0.458 0.461 0.587 154.305 o
-13 -6 -5 1.126 1.237 0.601 147.212 o
-13 -6 -4 53.547 53.541 1.642 19.715 o
-13 -6 -3 0.137 0.077 0.524 193.560 o
-13 -6 -2 13.262 13.265 0.811 80.914 o
-13 -6 -1 20.300 20.428 0.964 57.172 o
-13 -5 -15 2.845 2.740 0.615 140.596 o
-13 -5 -14 18.765 19.163 0.999 53.243 o
-13 -5 -13 0.331 0.881 0.615 140.596 o
-13 -5 -12 3.027 2.530 0.685 113.367 o
-13 -5 -11 3.574 3.320 0.671 118.140 o
-13 -5 -10 2.364 1.838 0.650 125.885 o
-13 -5 -9 40.782 41.045 1.468 24.689 o
-13 -5 -8 22.648 22.804 1.104 43.614 o
-13 -5 -7 14.818 14.586 0.923 62.487 o
-13 -5 -6 25.155 26.292 1.139 40.979 o
-13 -5 -5 56.877 57.140 1.705 18.288 o
-13 -5 -4 25.813 26.341 1.076 45.909 o
-13 -5 -3 22.678 22.406 0.999 53.243 o
-13 -5 -2 3.604 3.592 0.594 150.696 o
-13 -5 -1 44.178 44.763 1.405 26.949 o
-13 -4 -16 0.640 0.706 0.566 165.947 o
-13 -4 -15 1.277 1.328 0.580 158.046 o
-13 -4 -14 5.579 6.136 0.727 100.664 o
-13 -4 -13 1.228 1.670 0.636 131.479 o
-13 -4 -12 3.506 3.970 0.685 113.367 o
-13 -4 -11 12.468 13.558 0.909 64.425 o
-13 -4 -10 3.182 2.851 0.671 118.140 o
-13 -4 -9 16.995 18.059 1.006 52.507 o
-13 -4 -8 30.487 29.863 1.237 34.753 o
-13 -4 -7 0.982 1.614 0.608 143.847 o
-13 -4 -6 45.341 45.798 1.496 23.774 o
-13 -4 -5 4.270 3.816 0.615 140.596 o
-13 -4 -4 100.759 101.331 2.411 9.147 o
-13 -4 -3 35.752 35.859 1.237 34.753 o
-13 -4 -2 50.644 49.998 1.496 23.774 o
-13 -4 -1 3.395 3.557 0.594 150.696 o
-13 -3 -16 2.862 3.131 0.601 147.212 o
-13 -3 -15 6.791 7.045 0.727 100.664 o
-13 -3 -14 3.691 3.634 0.685 113.367 o
-13 -3 -13 5.413 5.654 0.748 95.098 o
-13 -3 -12 13.030 12.992 0.902 65.427 o
-13 -3 -11 9.748 9.987 0.832 76.886 o
-13 -3 -10 5.159 5.207 0.720 102.628 o
-13 -3 -9 39.403 39.766 1.433 25.908 o
-13 -3 -8 28.910 28.493 1.209 36.379 o
-13 -3 -7 20.568 20.561 1.020 51.078 o
-13 -3 -6 16.512 17.032 0.895 66.454 o
-13 -3 -5 39.691 39.969 1.328 30.160 o
-13 -3 -4 5.624 5.675 0.629 134.417 o
-13 -3 -3 59.720 59.524 1.656 19.384 o
-13 -3 -2 108.760 108.864 2.509 8.448 o
-13 -3 -1 110.652 109.745 2.516 8.401 o
-13 -2 -16 2.106 2.474 0.587 154.305 o
-13 -2 -15 2.153 1.300 0.615 140.596 o
-13 -2 -14 3.443 3.543 0.685 113.367 o
-13 -2 -13 23.537 23.713 1.160 39.511 o
-13 -2 -12 4.699 4.892 0.720 102.628 o
-13 -2 -11 3.259 3.907 0.678 115.717 o
-13 -2 -10 37.272 35.685 1.363 28.633 o
-13 -2 -9 2.217 2.264 0.650 125.885 o
-13 -2 -8 6.905 7.101 0.748 95.098 o
-13 -2 -7 42.157 42.792 1.440 25.657 o
-13 -2 -6 56.425 56.651 1.635 19.884 o
-13 -2 -5 21.998 21.700 0.971 56.352 o
-13 -2 -4 27.908 27.403 1.069 46.511 o
-13 -2 -3 55.961 54.876 1.565 21.699 o
-13 -2 -2 30.012 30.233 1.111 43.067 o
-13 -2 -1 53.661 52.688 1.517 23.122 o
-13 -1 -16 2.798 2.691 0.601 147.212 o
-13 -1 -15 16.021 16.591 0.950 58.865 o
-13 -1 -14 1.842 2.020 0.650 125.885 o
-13 -1 -13 8.252 8.589 0.832 76.886 o
-13 -1 -12 5.733 5.766 0.741 96.901 o
-13 -1 -11 3.909 3.809 0.685 113.367 o
-13 -1 -10 0.247 0.098 0.594 150.696 o
-13 -1 -9 39.277 38.634 1.412 26.683 o
-13 -1 -8 27.685 28.633 1.202 36.803 o
-13 -1 -7 51.680 51.878 1.607 20.582 o
-13 -1 -6 17.936 17.835 0.902 65.427 o
-13 -1 -5 20.292 20.645 0.943 59.741 o
-13 -1 -4 16.337 15.767 0.839 75.609 o
-13 -1 -3 11.877 12.139 0.755 93.345 o
-13 -1 -2 6.355 6.402 0.629 134.417 o
-13 -1 -1 28.777 28.465 1.062 47.125 o
-12 -17 -3 3.665 2.670 0.629 134.417 o
-12 -17 -2 6.081 5.465 0.657 123.221 o
-12 -17 -1 0.174 0.210 0.538 183.636 o
-12 -16 -6 0.373 -0.049 0.538 183.636 o
-12 -16 -5 4.698 5.032 0.664 120.640 o
-12 -16 -4 1.984 2.390 0.615 140.596 o
-12 -16 -3 7.972 7.911 0.755 93.345 o
-12 -16 -2 2.586 2.334 0.629 134.417 o
-12 -16 -1 4.835 5.130 0.692 111.088 o
-12 -15 -8 6.674 6.576 0.692 111.088 o
-12 -15 -7 8.143 7.834 0.741 96.901 o
-12 -15 -6 3.859 3.914 0.671 118.140 o
-12 -15 -5 2.563 2.607 0.636 131.479 o
-12 -15 -4 5.405 5.745 0.720 102.628 o
-12 -15 -3 4.085 3.858 0.692 111.088 o
-12 -15 -2 4.928 4.976 0.720 102.628 o
-12 -15 -1 7.329 8.205 0.797 83.778 o
-12 -14 -10 0.976 1.244 0.573 161.924 o
-12 -14 -9 3.066 2.551 0.615 140.596 o
-12 -14 -8 1.352 0.888 0.601 147.212 o
-12 -14 -7 3.987 3.480 0.678 115.717 o
-12 -14 -6 0.315 0.356 0.594 150.696 o
-12 -14 -5 0.022 -0.363 0.601 147.212 o
-12 -14 -4 4.185 3.697 0.706 106.732 o
-12 -14 -3 2.912 2.439 0.678 115.717 o
-12 -14 -2 0.556 0.643 0.629 134.417 o
-12 -14 -1 11.754 12.028 0.916 63.445 o
-12 -13 -11 0.414 0.245 0.545 178.957 o
-12 -13 -10 0.542 0.496 0.580 158.046 o
-12 -13 -9 0.404 0.678 0.601 147.212 o
-12 -13 -8 0.167 0.042 0.601 147.212 o
-12 -13 -7 2.287 2.656 0.664 120.640 o
-12 -13 -6 0.739 1.209 0.636 131.479 o
-12 -13 -5 6.416 6.213 0.748 95.098 o
-12 -13 -4 7.199 7.010 0.769 89.981 o
-12 -13 -3 13.772 13.670 0.916 63.445 o
-12 -13 -2 0.320 0.741 0.622 137.454 o
-12 -13 -1 6.670 6.507 0.769 89.981 o
-12 -12 -12 1.243 0.762 0.573 161.924 o
-12 -12 -11 2.195 1.831 0.615 140.596 o
-12 -12 -10 11.566 10.889 0.853 73.151 o
-12 -12 -9 21.658 22.119 1.104 43.614 o
-12 -12 -8 19.532 19.093 1.069 46.511 o
-12 -12 -7 3.749 3.697 0.685 113.367 o
-12 -12 -6 7.272 6.947 0.769 89.981 o
-12 -12 -5 1.822 1.726 0.643 128.636 o
-12 -12 -4 1.426 0.902 0.615 140.596 o
-12 -12 -3 19.078 19.163 1.041 49.042 o
-12 -12 -2 18.852 18.087 1.027 50.385 o
-12 -12 -1 11.308 11.077 0.874 69.682 o
-12 -11 -13 1.065 1.062 0.566 165.947 o
-12 -11 -12 5.039 4.235 0.671 118.140 o
-12 -11 -11 7.195 6.870 0.769 89.981 o
-12 -11 -10 20.199 20.918 1.083 45.319 o
-12 -11 -9 5.382 4.955 0.762 91.640 o
-12 -11 -8 4.439 4.550 0.720 102.628 o
-12 -11 -7 16.787 17.409 0.999 53.243 o
-12 -11 -6 1.439 0.978 0.622 137.454 o
-12 -11 -5 23.710 22.874 1.111 43.067 o
-12 -11 -4 0.258 0.210 0.608 143.847 o
-12 -11 -3 32.866 32.791 1.314 30.805 o
-12 -11 -2 28.074 28.472 1.230 35.149 o
-12 -11 -1 1.920 1.922 0.636 131.479 o
-12 -10 -14 5.903 6.080 0.692 111.088 o
-12 -10 -13 5.287 5.444 0.692 111.088 o
-12 -10 -12 4.364 4.249 0.692 111.088 o
-12 -10 -11 0.669 0.328 0.636 131.479 o
-12 -10 -10 6.865 6.835 0.804 82.327 o
-12 -10 -9 12.324 13.425 0.916 63.445 o
-12 -10 -8 2.573 2.055 0.664 120.640 o
-12 -10 -7 22.883 23.433 1.132 41.487 o
-12 -10 -6 0.347 0.741 0.615 140.596 o
-12 -10 -5 35.225 36.244 1.370 28.342 o
-12 -10 -4 57.953 58.860 1.796 16.484 o
-12 -10 -3 11.554 11.832 0.874 69.682 o
-12 -10 -2 29.196 28.843 1.216 35.962 o
-12 -10 -1 0.729 0.517 0.587 154.305 o
-12 -9 -14 15.716 15.739 0.902 65.427 o
-12 -9 -13 9.256 9.526 0.811 80.914 o
-12 -9 -12 16.411 17.178 1.006 52.507 o
-12 -9 -11 41.053 41.003 1.503 23.554 o
-12 -9 -10 49.906 50.131 1.642 19.715 o
-12 -9 -9 43.953 43.449 1.517 23.122 o
-12 -9 -8 5.426 5.304 0.734 98.755 o
-12 -9 -7 24.692 25.279 1.160 39.511 o
-12 -9 -6 2.123 2.006 0.650 125.885 o
-12 -9 -5 2.205 2.062 0.650 125.885 o
-12 -9 -4 30.126 30.408 1.244 34.364 o
-12 -9 -3 5.279 5.039 0.671 118.140 o
-12 -9 -2 13.886 14.159 0.867 70.810 o
-12 -9 -1 2.209 1.586 0.580 158.046 o
-12 -8 -15 4.566 4.787 0.657 123.221 o
-12 -8 -14 19.444 18.926 0.985 54.765 o
-12 -8 -13 2.749 2.754 0.671 118.140 o
-12 -8 -12 24.444 24.139 1.153 39.992 o
-12 -8 -11 36.959 37.761 1.398 27.219 o
-12 -8 -10 8.151 8.275 0.818 79.537 o
-12 -8 -9 5.866 5.906 0.755 93.345 o
-12 -8 -8 27.641 28.186 1.216 35.962 o
-12 -8 -7 1.978 3.159 0.664 120.640 o
-12 -8 -6 34.218 34.483 1.328 30.160 o
-12 -8 -5 6.691 7.443 0.734 98.755 o
-12 -8 -4 34.711 35.922 1.307 31.136 o
-12 -8 -3 34.933 35.531 1.244 34.364 o
-12 -8 -2 2.586 2.698 0.580 158.046 o
-12 -8 -1 24.790 25.523 1.048 48.390 o
-12 -7 -15 1.689 1.684 0.601 147.212 o
-12 -7 -14 19.461 20.596 1.041 49.042 o
-12 -7 -13 15.923 15.599 0.971 56.352 o
-12 -7 -12 2.324 2.516 0.650 125.885 o
-12 -7 -11 34.797 34.930 1.349 29.230 o
-12 -7 -10 3.950 3.984 0.706 106.732 o
-12 -7 -9 45.329 46.923 1.579 21.317 o
-12 -7 -8 2.755 2.306 0.643 128.636 o
-12 -7 -7 28.787 29.381 1.223 35.552 o
-12 -7 -6 30.570 31.233 1.223 35.552 o
-12 -7 -5 21.637 22.350 1.006 52.507 o
-12 -7 -4 107.432 108.068 2.530 8.308 o
-12 -7 -3 40.377 40.206 1.321 30.480 o
-12 -7 -2 6.856 6.674 0.650 125.885 o
-12 -7 -1 10.818 12.091 0.762 91.640 o
-12 -6 -16 17.739 17.640 0.909 64.425 o
-12 -6 -15 0.929 1.132 0.587 154.305 o
-12 -6 -14 4.430 4.012 0.699 108.878 o
-12 -6 -13 0.022 0.266 0.608 143.847 o
-12 -6 -12 9.346 10.316 0.839 75.609 o
-12 -6 -11 5.779 5.221 0.727 100.664 o
-12 -6 -10 40.303 41.926 1.482 24.225 o
-12 -6 -9 50.958 50.131 1.635 19.884 o
-12 -6 -8 0.889 0.860 0.601 147.212 o
-12 -6 -7 10.197 10.602 0.790 85.267 o
-12 -6 -6 58.949 60.537 1.712 18.139 o
-12 -6 -5 3.658 3.935 0.615 140.596 o
-12 -6 -4 71.543 74.626 1.929 14.293 o
-12 -6 -3 14.397 14.523 0.811 80.914 o
-12 -6 -2 60.723 60.495 1.656 19.384 o
-12 -6 -1 90.240 89.694 2.160 11.403 o
-12 -5 -16 1.371 0.559 0.552 174.455 o
-12 -5 -15 4.798 4.696 0.692 111.088 o
-12 -5 -14 6.324 6.171 0.755 93.345 o
-12 -5 -13 1.587 2.034 0.629 134.417 o
-12 -5 -12 7.690 7.303 0.783 86.797 o
-12 -5 -11 14.434 14.921 0.943 59.741 o
-12 -5 -10 32.197 33.896 1.328 30.160 o
-12 -5 -9 4.762 5.801 0.727 100.664 o
-12 -5 -8 1.958 2.125 0.601 147.212 o
-12 -5 -7 49.494 50.354 1.531 22.701 o
-12 -5 -6 20.858 20.701 0.957 58.009 o
-12 -5 -5 24.314 24.440 1.013 51.785 o
-12 -5 -4 50.102 49.984 1.475 24.455 o
-12 -5 -3 43.816 43.337 1.342 29.535 o
-12 -5 -2 9.460 10.001 0.699 108.878 o
-12 -5 -1 24.149 25.446 0.999 53.243 o
-12 -4 -16 1.761 2.376 0.608 143.847 o
-12 -4 -15 0.518 1.363 0.601 147.212 o
-12 -4 -14 0.793 1.055 0.629 134.417 o
-12 -4 -13 13.834 14.222 0.923 62.487 o
-12 -4 -12 12.587 12.566 0.895 66.454 o
-12 -4 -11 2.423 1.370 0.643 128.636 o
-12 -4 -10 9.509 10.057 0.818 79.537 o
-12 -4 -9 6.466 6.367 0.720 102.628 o
-12 -4 -8 3.797 4.144 0.643 128.636 o
-12 -4 -7 1.106 1.202 0.524 193.560 o
-12 -4 -6 48.484 47.887 1.454 25.166 o
-12 -4 -5 8.561 8.757 0.678 115.717 o
-12 -4 -4 9.459 9.211 0.678 115.717 o
-12 -4 -3 20.975 21.099 0.909 64.425 o
-12 -4 -2 27.639 27.557 1.027 50.385 o
-12 -4 -1 2.619 2.146 0.517 198.827 o
-12 -3 -17 11.938 11.490 0.811 80.914 o
-12 -3 -16 2.041 2.502 0.608 143.847 o
-12 -3 -15 7.050 7.254 0.755 93.345 o
-12 -3 -14 2.817 2.055 0.664 120.640 o
-12 -3 -13 0.702 0.867 0.608 143.847 o
-12 -3 -12 6.551 6.842 0.769 89.981 o
-12 -3 -11 22.826 22.756 1.104 43.614 o
-12 -3 -10 5.394 5.535 0.713 104.650 o
-12 -3 -9 3.600 3.243 0.622 137.454 o
-12 -3 -8 4.128 4.333 0.608 143.847 o
-12 -3 -7 21.201 20.701 0.950 58.865 o
-12 -3 -6 31.650 31.121 1.132 41.487 o
-12 -3 -5 0.789 0.992 0.489 222.199 o
-12 -3 -4 8.970 9.253 0.671 118.140 o
-12 -3 -3 9.792 10.721 0.692 111.088 o
-12 -3 -2 27.087 26.725 0.999 53.243 o
-12 -3 -1 31.694 31.506 1.083 45.319 o
-12 -2 -17 1.135 1.545 0.559 170.121 o
-12 -2 -16 0.303 0.482 0.573 161.924 o
-12 -2 -15 0.019 0.342 0.587 154.305 o
-12 -2 -14 6.790 6.849 0.783 86.797 o
-12 -2 -13 3.459 3.292 0.671 118.140 o
-12 -2 -12 8.001 7.240 0.776 88.368 o
-12 -2 -11 16.026 15.767 0.957 58.009 o
-12 -2 -10 4.062 4.067 0.671 118.140 o
-12 -2 -9 9.325 9.638 0.769 89.981 o
-12 -2 -8 12.483 12.328 0.790 85.267 o
-12 -2 -7 1.475 1.279 0.524 193.560 o
-12 -2 -6 17.324 17.430 0.853 73.151 o
-12 -2 -5 45.051 45.350 1.363 28.633 o
-12 -2 -4 12.438 12.929 0.741 96.901 o
-12 -2 -3 8.750 9.281 0.650 125.885 o
-12 -2 -2 17.415 17.430 0.811 80.914 o
-12 -2 -1 12.512 12.153 0.699 108.878 o
-12 -1 -17 0.862 0.776 0.552 174.455 o
-12 -1 -16 0.578 1.146 0.594 150.696 o
-12 -1 -15 9.833 10.399 0.839 75.609 o
-12 -1 -14 1.153 1.062 0.601 147.212 o
-12 -1 -13 4.833 5.039 0.713 104.650 o
-12 -1 -12 8.005 8.065 0.783 86.797 o
-12 -1 -11 27.129 27.305 1.188 37.674 o
-12 -1 -10 12.312 12.768 0.874 69.682 o
-12 -1 -9 38.848 38.487 1.363 28.633 o
-12 -1 -8 8.127 8.596 0.692 111.088 o
-12 -1 -7 12.352 12.286 0.762 91.640 o
-12 -1 -6 3.461 4.053 0.566 165.947 o
-12 -1 -5 33.216 34.133 1.153 39.992 o
-12 -1 -4 14.258 14.194 0.762 91.640 o
-12 -1 -3 0.322 0.342 0.454 257.699 o
-12 -1 -2 1.445 1.873 0.475 235.462 o
-12 -1 -1 19.475 19.107 0.839 75.609 o
-11 -18 -2 2.611 1.600 0.594 150.696 o
-11 -18 -1 1.493 0.797 0.580 158.046 o
-11 -17 -6 1.367 1.419 0.587 154.305 o
-11 -17 -5 1.441 1.363 0.566 165.947 o
-11 -17 -4 2.570 2.474 0.608 143.847 o
-11 -17 -3 1.472 2.146 0.601 147.212 o
-11 -17 -2 8.569 7.932 0.748 95.098 o
-11 -17 -1 2.464 2.229 0.615 140.596 o
-11 -16 -8 2.413 2.572 0.594 150.696 o
-11 -16 -7 1.308 1.146 0.580 158.046 o
-11 -16 -6 1.033 1.118 0.580 158.046 o
-11 -16 -5 2.625 1.174 0.615 140.596 o
-11 -16 -4 0.513 0.538 0.594 150.696 o
-11 -16 -3 0.041 0.000 0.587 154.305 o
-11 -16 -2 3.116 3.299 0.664 120.640 o
-11 -16 -1 11.108 10.316 0.846 74.365 o
-11 -15 -10 1.820 1.607 0.594 150.696 o
-11 -15 -9 2.674 2.229 0.608 143.847 o
-11 -15 -8 5.149 5.570 0.706 106.732 o
-11 -15 -7 0.294 0.105 0.587 154.305 o
-11 -15 -6 4.759 4.501 0.706 106.732 o
-11 -15 -5 14.950 15.452 0.957 58.009 o
-11 -15 -4 7.134 6.968 0.776 88.368 o
-11 -15 -3 1.013 1.314 0.636 131.479 o
-11 -15 -2 13.142 12.461 0.916 63.445 o
-11 -15 -1 3.854 3.851 0.720 102.628 o
-11 -14 -11 0.254 0.657 0.538 183.636 o
-11 -14 -10 1.635 1.894 0.601 147.212 o
-11 -14 -9 3.033 3.648 0.657 123.221 o
-11 -14 -8 17.008 16.738 0.978 55.550 o
-11 -14 -7 1.591 1.957 0.657 123.221 o
-11 -14 -6 11.774 11.210 0.888 67.504 o
-11 -14 -5 7.045 6.898 0.769 89.981 o
-11 -14 -4 18.829 17.808 1.006 52.507 o
-11 -14 -3 24.703 24.426 1.146 40.481 o
-11 -14 -2 7.018 7.548 0.776 88.368 o
-11 -14 -1 7.266 7.862 0.783 86.797 o
-11 -13 -12 11.654 12.139 0.811 80.914 o
-11 -13 -11 8.364 8.806 0.776 88.368 o
-11 -13 -10 0.637 0.314 0.594 150.696 o
-11 -13 -9 11.115 10.392 0.860 71.966 o
-11 -13 -8 6.696 7.960 0.811 80.914 o
-11 -13 -7 3.034 2.502 0.664 120.640 o
-11 -13 -6 7.188 7.834 0.783 86.797 o
-11 -13 -5 26.845 26.655 1.188 37.674 o
-11 -13 -4 9.827 9.672 0.839 75.609 o
-11 -13 -3 17.438 18.450 1.020 51.078 o
-11 -13 -2 3.259 3.613 0.685 113.367 o
-11 -13 -1 44.276 44.540 1.531 22.701 o
-11 -12 -13 8.320 8.072 0.720 102.628 o
-11 -12 -12 4.922 5.067 0.685 113.367 o
-11 -12 -11 6.252 6.884 0.769 89.981 o
-11 -12 -10 8.060 8.401 0.818 79.537 o
-11 -12 -9 8.125 7.995 0.832 76.886 o
-11 -12 -8 0.957 0.678 0.622 137.454 o
-11 -12 -7 0.378 1.048 0.608 143.847 o
-11 -12 -6 23.283 23.762 1.132 41.487 o
-11 -12 -5 24.070 25.034 1.160 39.511 o
-11 -12 -4 11.529 11.483 0.874 69.682 o
-11 -12 -3 19.597 20.058 1.048 48.390 o
-11 -12 -2 11.563 12.035 0.874 69.682 o
-11 -12 -1 0.924 0.608 0.601 147.212 o
-11 -11 -14 2.311 2.907 0.587 154.305 o
-11 -11 -13 3.119 1.999 0.622 137.454 o
-11 -11 -12 8.519 9.023 0.811 80.914 o
-11 -11 -11 13.293 13.579 0.930 61.551 o
-11 -11 -10 10.970 11.895 0.867 70.810 o
-11 -11 -9 16.531 16.668 0.985 54.765 o
-11 -11 -8 10.307 11.441 0.867 70.810 o
-11 -11 -7 8.028 7.841 0.790 85.267 o
-11 -11 -6 21.327 21.323 1.083 45.319 o
-11 -11 -5 1.332 2.565 0.636 131.479 o
-11 -11 -4 2.386 2.411 0.643 128.636 o
-11 -11 -3 3.791 4.074 0.678 115.717 o
-11 -11 -2 3.520 3.103 0.650 125.885 o
-11 -11 -1 2.415 2.565 0.636 131.479 o
-11 -10 -15 0.857 1.377 0.580 158.046 o
-11 -10 -14 0.522 0.545 0.559 170.121 o
-11 -10 -13 0.665 0.454 0.594 150.696 o
-11 -10 -12 9.309 9.071 0.825 78.194 o
-11 -10 -11 1.024 0.936 0.615 140.596 o
-11 -10 -10 2.722 3.487 0.671 118.140 o
-11 -10 -9 0.933 1.468 0.622 137.454 o
-11 -10 -8 1.836 2.306 0.657 123.221 o
-11 -10 -7 0.649 1.370 0.608 143.847 o
-11 -10 -6 36.949 37.404 1.384 27.772 o
-11 -10 -5 8.393 9.484 0.804 82.327 o
-11 -10 -4 0.663 0.818 0.559 170.121 o
-11 -10 -3 2.127 2.390 0.601 147.212 o
-11 -10 -2 26.839 27.214 1.111 43.067 o
-11 -10 -1 6.171 5.626 0.650 125.885 o
-11 -9 -15 9.975 9.770 0.769 89.981 o
-11 -9 -14 0.851 1.090 0.601 147.212 o
-11 -9 -13 5.203 5.151 0.734 98.755 o
-11 -9 -12 5.693 5.416 0.755 93.345 o
-11 -9 -11 18.536 18.136 1.013 51.785 o
-11 -9 -10 0.966 1.279 0.629 134.417 o
-11 -9 -9 1.477 1.887 0.643 128.636 o
-11 -9 -8 7.665 7.981 0.790 85.267 o
-11 -9 -7 9.287 8.960 0.790 85.267 o
-11 -9 -6 12.332 12.244 0.839 75.609 o
-11 -9 -5 1.038 1.139 0.573 161.924 o
-11 -9 -4 9.919 10.602 0.741 96.901 o
-11 -9 -3 1.412 2.125 0.545 178.957 o
-11 -9 -2 2.554 3.243 0.559 170.121 o
-11 -9 -1 3.055 2.956 0.552 174.455 o
-11 -8 -16 1.823 2.125 0.580 158.046 o
-11 -8 -15 0.236 0.412 0.566 165.947 o
-11 -8 -14 1.146 0.720 0.608 143.847 o
-11 -8 -13 2.470 2.733 0.671 118.140 o
-11 -8 -12 13.013 13.642 0.909 64.425 o
-11 -8 -11 2.001 2.355 0.657 123.221 o
-11 -8 -10 0.403 -0.126 0.594 150.696 o
-11 -8 -9 23.893 24.307 1.132 41.487 o
-11 -8 -8 1.987 2.013 0.629 134.417 o
-11 -8 -7 19.632 19.240 0.978 55.550 o
-11 -8 -6 11.646 11.224 0.776 88.368 o
-11 -8 -5 19.747 19.617 0.930 61.551 o
-11 -8 -4 8.174 8.722 0.692 111.088 o
-11 -8 -3 12.689 13.593 0.783 86.797 o
-11 -8 -2 3.001 3.187 0.545 178.957 o
-11 -8 -1 7.379 7.897 0.650 125.885 o
-11 -7 -16 0.273 0.552 0.559 170.121 o
-11 -7 -15 7.759 8.142 0.762 91.640 o
-11 -7 -14 9.656 10.700 0.853 73.151 o
-11 -7 -13 3.958 4.165 0.685 113.367 o
-11 -7 -12 10.397 11.182 0.867 70.810 o
-11 -7 -11 8.111 8.582 0.804 82.327 o
-11 -7 -10 3.843 4.550 0.692 111.088 o
-11 -7 -9 6.729 7.730 0.755 93.345 o
-11 -7 -8 3.903 4.319 0.650 125.885 o
-11 -7 -7 26.072 27.165 1.090 44.739 o
-11 -7 -6 19.293 19.988 0.936 60.636 o
-11 -7 -5 13.291 13.188 0.790 85.267 o
-11 -7 -4 12.714 12.447 0.755 93.345 o
-11 -7 -3 1.137 1.328 0.496 215.984 o
-11 -7 -2 2.487 2.537 0.517 198.827 o
-11 -7 -1 74.582 74.424 1.866 15.273 o
-11 -6 -17 0.610 0.154 0.545 178.957 o
-11 -6 -16 11.096 11.573 0.825 78.194 o
-11 -6 -15 0.661 0.825 0.601 147.212 o
-11 -6 -14 1.307 1.153 0.636 131.479 o
-11 -6 -13 6.604 6.500 0.748 95.098 o
-11 -6 -12 31.131 30.814 1.265 33.234 o
-11 -6 -11 7.306 7.918 0.776 88.368 o
-11 -6 -10 20.622 20.820 1.055 47.751 o
-11 -6 -9 5.157 5.437 0.685 113.367 o
-11 -6 -8 24.426 24.817 1.048 48.390 o
-11 -6 -7 3.464 3.753 0.587 154.305 o
-11 -6 -6 2.453 2.495 0.545 178.957 o
-11 -6 -5 12.635 12.084 0.741 96.901 o
-11 -6 -4 9.292 10.064 0.685 113.367 o
-11 -6 -3 74.686 76.311 1.887 14.935 o
-11 -6 -2 16.560 17.458 0.818 79.537 o
-11 -6 -1 28.412 28.934 1.034 49.707 o
-11 -5 -17 0.857 1.181 0.552 174.455 o
-11 -5 -16 7.220 7.848 0.748 95.098 o
-11 -5 -15 10.449 10.113 0.846 74.365 o
-11 -5 -14 1.582 2.090 0.629 134.417 o
-11 -5 -13 25.976 26.096 1.167 39.040 o
-11 -5 -12 1.728 2.215 0.650 125.885 o
-11 -5 -11 3.875 3.418 0.678 115.717 o
-11 -5 -10 1.885 1.377 0.608 143.847 o
-11 -5 -9 51.399 52.849 1.621 20.229 o
-11 -5 -8 128.955 132.515 2.942 6.143 o
-11 -5 -7 52.515 54.121 1.558 21.894 o
-11 -5 -6 49.434 50.361 1.468 24.689 o
-11 -5 -5 12.970 12.741 0.741 96.901 o
-11 -5 -4 25.116 25.579 0.978 55.550 o
-11 -5 -3 45.294 45.944 1.342 29.535 o
-11 -5 -2 90.609 90.749 2.104 12.017 o
-11 -5 -1 17.335 16.927 0.790 85.267 o
-11 -4 -17 10.870 10.896 0.790 85.267 o
-11 -4 -16 0.483 0.692 0.580 158.046 o
-11 -4 -15 6.900 7.513 0.776 88.368 o
-11 -4 -14 15.939 15.578 0.950 58.865 o
-11 -4 -13 20.845 20.778 1.062 47.125 o
-11 -4 -12 8.921 9.561 0.818 79.537 o
-11 -4 -11 87.599 89.960 2.341 9.702 o
-11 -4 -10 18.490 19.205 0.978 55.550 o
-11 -4 -9 1.362 0.992 0.538 183.636 o
-11 -4 -8 18.913 19.205 0.909 64.425 o
-11 -4 -7 0.792 1.335 0.503 210.026 o
-11 -4 -6 11.875 11.881 0.720 102.628 o
-11 -4 -5 7.443 7.702 0.622 137.454 o
-11 -4 -4 53.180 54.226 1.482 24.225 o
-11 -4 -3 87.618 88.143 2.055 12.596 o
-11 -4 -2 222.416 219.022 4.256 2.936 o
-11 -4 -1 101.268 100.108 2.236 10.633 o
-11 -3 -17 3.692 3.362 0.636 131.479 o
-11 -3 -16 0.743 0.294 0.594 150.696 o
-11 -3 -15 1.467 1.314 0.636 131.479 o
-11 -3 -14 0.766 0.790 0.601 147.212 o
-11 -3 -13 11.467 11.259 0.867 70.810 o
-11 -3 -12 2.828 3.089 0.664 120.640 o
-11 -3 -11 2.501 2.460 0.636 131.479 o
-11 -3 -10 1.006 1.083 0.552 174.455 o
-11 -3 -9 52.178 52.514 1.545 22.292 o
-11 -3 -8 25.149 24.677 1.013 51.785 o
-11 -3 -7 141.669 141.691 3.040 5.754 o
-11 -3 -6 54.034 54.282 1.510 23.336 o
-11 -3 -5 102.638 102.428 2.320 9.878 o
-11 -3 -4 18.994 19.701 0.839 75.609 o
-11 -3 -3 95.450 95.893 2.174 11.257 o
-11 -3 -2 105.976 104.420 2.306 9.998 o
-11 -3 -1 90.061 88.688 2.027 12.946 o
-11 -2 -18 0.556 0.314 0.559 170.121 o
-11 -2 -17 10.390 10.700 0.804 82.327 o
-11 -2 -16 2.778 2.872 0.657 123.221 o
-11 -2 -15 2.002 2.062 0.657 123.221 o
-11 -2 -14 5.011 5.542 0.734 98.755 o
-11 -2 -13 6.659 6.884 0.762 91.640 o
-11 -2 -12 33.668 34.811 1.342 29.535 o
-11 -2 -11 22.214 22.651 1.076 45.909 o
-11 -2 -10 3.372 3.529 0.594 150.696 o
-11 -2 -9 23.407 23.832 0.999 53.243 o
-11 -2 -8 50.957 50.739 1.482 24.225 o
-11 -2 -7 8.574 9.050 0.664 120.640 o
-11 -2 -6 33.990 34.587 1.139 40.979 o
-11 -2 -5 35.671 35.608 1.139 40.979 o
-11 -2 -4 176.641 178.319 3.578 4.153 o
-11 -2 -3 17.800 16.892 0.769 89.981 o
-11 -2 -2 134.104 134.702 2.803 6.771 o
-11 -2 -1 1.936 2.320 0.461 249.949 o
-11 -1 -18 0.280 0.014 0.538 183.636 o
-11 -1 -17 1.125 1.111 0.587 154.305 o
-11 -1 -16 31.826 31.841 1.279 32.511 o
-11 -1 -15 15.059 16.340 0.999 53.243 o
-11 -1 -14 8.247 7.890 0.790 85.267 o
-11 -1 -13 16.823 16.829 0.992 53.996 o
-11 -1 -12 22.723 22.154 1.083 45.319 o
-11 -1 -11 8.549 9.162 0.783 86.797 o
-11 -1 -10 13.661 14.027 0.818 79.537 o
-11 -1 -9 9.100 8.638 0.692 111.088 o
-11 -1 -8 19.010 19.268 0.888 67.504 o
-11 -1 -7 35.444 35.042 1.167 39.040 o
-11 -1 -6 9.924 10.071 0.664 120.640 o
-11 -1 -5 77.426 78.254 1.887 14.935 o
-11 -1 -4 13.820 14.530 0.720 102.628 o
-11 -1 -3 37.764 38.201 1.153 39.992 o
-11 -1 -2 15.086 15.501 0.720 102.628 o
-11 -1 -1 18.712 18.136 0.769 89.981 o
-10 -18 -5 2.151 2.411 0.615 140.596 o
-10 -18 -4 9.785 8.883 0.734 98.755 o
-10 -18 -3 1.677 1.447 0.580 158.046 o
-10 -18 -2 3.564 3.299 0.622 137.454 o
-10 -18 -1 3.840 3.278 0.622 137.454 o
-10 -17 -8 6.770 6.290 0.706 106.732 o
-10 -17 -7 13.420 13.314 0.832 76.886 o
-10 -17 -6 5.291 5.528 0.685 113.367 o
-10 -17 -5 2.583 3.054 0.636 131.479 o
-10 -17 -4 2.939 2.761 0.629 134.417 o
-10 -17 -3 1.972 1.999 0.622 137.454 o
-10 -17 -2 2.151 2.614 0.636 131.479 o
-10 -17 -1 7.486 7.897 0.769 89.981 o
-10 -16 -9 0.071 -0.266 0.531 188.500 o
-10 -16 -8 3.446 2.530 0.636 131.479 o
-10 -16 -7 0.610 0.510 0.587 154.305 o
-10 -16 -6 2.600 2.264 0.636 131.479 o
-10 -16 -5 7.315 7.576 0.776 88.368 o
-10 -16 -4 5.160 4.592 0.720 102.628 o
-10 -16 -3 24.171 23.699 1.139 40.979 o
-10 -16 -2 3.000 3.543 0.706 106.732 o
-10 -16 -1 16.974 16.298 0.992 53.996 o
-10 -15 -11 2.295 1.824 0.580 158.046 o
-10 -15 -10 3.553 3.404 0.636 131.479 o
-10 -15 -9 3.756 3.851 0.664 120.640 o
-10 -15 -8 11.059 11.741 0.860 71.966 o
-10 -15 -7 25.765 25.949 1.181 38.121 o
-10 -15 -6 3.158 3.082 0.685 113.367 o
-10 -15 -5 2.677 2.600 0.678 115.717 o
-10 -15 -4 2.252 2.872 0.650 125.885 o
-10 -15 -3 3.430 3.543 0.685 113.367 o
-10 -15 -2 3.370 3.487 0.671 118.140 o
-10 -15 -1 1.236 1.398 0.629 134.417 o
-10 -14 -12 0.700 0.587 0.545 178.957 o
-10 -14 -11 1.574 1.859 0.608 143.847 o
-10 -14 -10 22.872 22.308 1.076 45.909 o
-10 -14 -9 0.995 0.580 0.629 134.417 o
-10 -14 -8 5.834 5.738 0.755 93.345 o
-10 -14 -7 1.695 1.440 0.622 137.454 o
-10 -14 -6 26.253 26.103 1.167 39.040 o
-10 -14 -5 1.144 1.055 0.629 134.417 o
-10 -14 -4 6.069 6.248 0.734 98.755 o
-10 -14 -3 5.458 5.654 0.734 98.755 o
-10 -14 -2 6.043 6.458 0.748 95.098 o
-10 -14 -1 4.579 4.508 0.706 106.732 o
-10 -13 -13 1.822 2.048 0.580 158.046 o
-10 -13 -12 6.100 5.577 0.699 108.878 o
-10 -13 -11 4.082 4.354 0.685 113.367 o
-10 -13 -10 8.264 8.463 0.811 80.914 o
-10 -13 -9 14.574 14.816 0.964 57.172 o
-10 -13 -8 0.047 -0.140 0.587 154.305 o
-10 -13 -7 5.099 4.627 0.720 102.628 o
-10 -13 -6 3.842 3.264 0.685 113.367 o
-10 -13 -5 12.212 12.636 0.895 66.454 o
-10 -13 -4 4.038 3.886 0.692 111.088 o
-10 -13 -3 12.838 12.894 0.888 67.504 o
-10 -13 -2 3.962 4.123 0.678 115.717 o
-10 -13 -1 0.199 -0.189 0.573 161.924 o
-10 -12 -14 1.551 1.628 0.573 161.924 o
-10 -12 -13 1.103 0.573 0.587 154.305 o
-10 -12 -12 2.213 2.215 0.643 128.636 o
-10 -12 -11 1.822 1.964 0.657 123.221 o
-10 -12 -10 8.428 8.463 0.797 83.778 o
-10 -12 -9 4.261 4.724 0.713 104.650 o
-10 -12 -8 9.477 8.582 0.811 80.914 o
-10 -12 -7 14.367 13.474 0.909 64.425 o
-10 -12 -6 5.335 4.543 0.713 104.650 o
-10 -12 -5 5.760 6.115 0.734 98.755 o
-10 -12 -4 3.114 3.208 0.664 120.640 o
-10 -12 -3 10.370 10.854 0.825 78.194 o
-10 -12 -2 3.882 3.543 0.664 120.640 o
-10 -12 -1 2.284 2.020 0.622 137.454 o
-10 -11 -15 3.091 3.313 0.601 147.212 o
-10 -11 -14 1.177 1.328 0.594 150.696 o
-10 -11 -13 3.616 3.788 0.678 115.717 o
-10 -11 -12 7.866 8.554 0.804 82.327 o
-10 -11 -11 5.886 6.213 0.734 98.755 o
-10 -11 -10 31.938 32.547 1.293 31.812 o
-10 -11 -9 4.117 5.088 0.706 106.732 o
-10 -11 -8 8.489 7.869 0.783 86.797 o
-10 -11 -7 4.223 4.724 0.699 108.878 o
-10 -11 -6 10.493 11.406 0.846 74.365 o
-10 -11 -5 16.945 16.319 0.950 58.865 o
-10 -11 -4 10.969 10.441 0.797 83.778 o
-10 -11 -3 5.052 5.416 0.664 120.640 o
-10 -11 -2 13.344 13.768 0.811 80.914 o
-10 -11 -1 5.097 5.752 0.636 131.479 o
-10 -10 -15 2.544 2.495 0.615 140.596 o
-10 -10 -14 0.391 0.713 0.587 154.305 o
-10 -10 -13 5.943 6.080 0.748 95.098 o
-10 -10 -12 4.456 4.123 0.685 113.367 o
-10 -10 -11 1.585 1.558 0.636 131.479 o
-10 -10 -10 1.351 1.076 0.622 137.454 o
-10 -10 -9 0.065 -0.077 0.580 158.046 o
-10 -10 -8 12.716 13.272 0.895 66.454 o
-10 -10 -7 1.870 2.369 0.629 134.417 o
-10 -10 -6 5.039 5.647 0.678 115.717 o
-10 -10 -5 34.878 35.384 1.251 33.981 o
-10 -10 -4 21.869 22.553 0.985 54.765 o
-10 -10 -3 7.022 7.541 0.671 118.140 o
-10 -10 -2 82.837 83.726 2.083 12.260 o
-10 -10 -1 32.789 33.476 1.181 38.121 o
-10 -9 -16 2.305 2.111 0.580 158.046 o
-10 -9 -15 8.837 8.261 0.769 89.981 o
-10 -9 -14 0.114 -0.126 0.587 154.305 o
-10 -9 -13 0.724 0.936 0.622 137.454 o
-10 -9 -12 1.497 2.264 0.643 128.636 o
-10 -9 -11 5.653 5.668 0.727 100.664 o
-10 -9 -10 6.224 6.521 0.748 95.098 o
-10 -9 -9 9.663 9.477 0.811 80.914 o
-10 -9 -8 9.989 9.749 0.804 82.327 o
-10 -9 -7 15.765 15.145 0.888 67.504 o
-10 -9 -6 23.235 23.643 1.013 51.785 o
-10 -9 -5 1.582 1.845 0.538 183.636 o
-10 -9 -4 20.200 20.596 0.923 62.487 o
-10 -9 -3 7.239 7.793 0.650 125.885 o
-10 -9 -2 7.254 6.947 0.629 134.417 o
-10 -9 -1 5.588 5.325 0.587 154.305 o
-10 -8 -17 1.140 1.146 0.566 165.947 o
-10 -8 -16 1.366 1.817 0.594 150.696 o
-10 -8 -15 4.614 4.396 0.692 111.088 o
-10 -8 -14 5.353 5.542 0.741 96.901 o
-10 -8 -13 1.181 1.600 0.629 134.417 o
-10 -8 -12 0.431 0.266 0.587 154.305 o
-10 -8 -11 10.063 10.287 0.832 76.886 o
-10 -8 -10 2.314 2.656 0.636 131.479 o
-10 -8 -9 32.045 31.701 1.265 33.234 o
-10 -8 -8 24.034 24.195 1.041 49.042 o
-10 -8 -7 3.376 3.250 0.580 158.046 o
-10 -8 -6 0.813 0.881 0.503 210.026 o
-10 -8 -5 104.727 106.342 2.446 8.888 o
-10 -8 -4 5.545 5.864 0.601 147.212 o
-10 -8 -3 7.366 7.939 0.629 134.417 o
-10 -8 -2 22.770 23.315 0.936 60.636 o
-10 -8 -1 21.356 21.875 0.902 65.427 o
-10 -7 -17 4.606 4.696 0.636 131.479 o
-10 -7 -16 0.710 0.936 0.587 154.305 o
-10 -7 -15 16.875 17.479 0.992 53.996 o
-10 -7 -14 1.976 2.174 0.643 128.636 o
-10 -7 -13 20.158 20.170 1.055 47.751 o
-10 -7 -12 4.221 4.040 0.685 113.367 o
-10 -7 -11 5.091 4.948 0.706 106.732 o
-10 -7 -10 9.338 9.365 0.797 83.778 o
-10 -7 -9 2.628 3.054 0.608 143.847 o
-10 -7 -8 25.104 25.432 1.041 49.042 o
-10 -7 -7 4.502 4.186 0.580 158.046 o
-10 -7 -6 1.713 1.174 0.503 210.026 o
-10 -7 -5 1.962 2.139 0.503 210.026 o
-10 -7 -4 2.261 2.027 0.496 215.984 o
-10 -7 -3 159.515 162.881 3.341 4.765 o
-10 -7 -2 0.755 0.818 0.440 274.320 o
-10 -7 -1 36.415 36.153 1.139 40.979 o
-10 -6 -17 0.875 0.832 0.559 170.121 o
-10 -6 -16 8.772 8.421 0.783 86.797 o
-10 -6 -15 3.933 3.837 0.699 108.878 o
-10 -6 -14 2.158 2.900 0.650 125.885 o
-10 -6 -13 1.267 1.363 0.622 137.454 o
-10 -6 -12 5.002 5.018 0.713 104.650 o
-10 -6 -11 1.702 1.482 0.608 143.847 o
-10 -6 -10 7.429 7.324 0.720 102.628 o
-10 -6 -9 11.287 10.651 0.741 96.901 o
-10 -6 -8 59.922 59.754 1.656 19.384 o
-10 -6 -7 11.372 11.539 0.727 100.664 o
-10 -6 -6 9.449 9.526 0.664 120.640 o
-10 -6 -5 1.805 2.041 0.489 222.199 o
-10 -6 -4 1.499 1.342 0.468 242.543 o
-10 -6 -3 7.019 7.296 0.587 154.305 o
-10 -6 -2 3.569 3.557 0.489 222.199 o
-10 -6 -1 30.958 30.255 1.006 52.507 o
-10 -5 -18 1.491 2.027 0.587 154.305 o
-10 -5 -17 0.794 0.992 0.573 161.924 o
-10 -5 -16 1.803 2.111 0.636 131.479 o
-10 -5 -15 1.624 1.517 0.650 125.885 o
-10 -5 -14 5.908 5.961 0.748 95.098 o
-10 -5 -13 28.228 28.088 1.216 35.962 o
-10 -5 -12 13.181 13.321 0.895 66.454 o
-10 -5 -11 3.968 4.424 0.671 118.140 o
-10 -5 -10 22.314 22.469 0.999 53.243 o
-10 -5 -9 5.024 5.172 0.615 140.596 o
-10 -5 -8 1.200 1.279 0.510 204.312 o
-10 -5 -7 82.702 82.887 2.013 13.127 o
-10 -5 -6 21.585 22.322 0.909 64.425 o
-10 -5 -5 40.521 41.702 1.244 34.364 o
-10 -5 -4 28.453 28.878 0.992 53.996 o
-10 -5 -3 128.689 129.999 2.726 7.158 o
-10 -5 -2 5.932 5.892 0.531 188.500 o
-10 -5 -1 15.355 14.900 0.706 106.732 o
-10 -4 -18 1.317 1.461 0.566 165.947 o
-10 -4 -17 6.882 6.653 0.734 98.755 o
-10 -4 -16 6.610 6.003 0.755 93.345 o
-10 -4 -15 8.377 8.799 0.797 83.778 o
-10 -4 -14 3.545 4.235 0.699 108.878 o
-10 -4 -13 66.114 67.610 1.957 13.887 o
-10 -4 -12 7.191 7.122 0.748 95.098 o
-10 -4 -11 7.239 7.296 0.713 104.650 o
-10 -4 -10 30.923 32.065 1.167 39.040 o
-10 -4 -9 19.628 20.344 0.916 63.445 o
-10 -4 -8 14.395 14.956 0.790 85.267 o
-10 -4 -7 54.935 54.624 1.503 23.554 o
-10 -4 -6 9.599 9.693 0.636 131.479 o
-10 -4 -5 2.672 3.152 0.482 228.687 o
-10 -4 -4 25.046 24.999 0.902 65.427 o
-10 -4 -3 42.500 42.408 1.202 36.803 o
-10 -4 -2 115.657 113.854 2.418 9.095 o
-10 -4 -1 27.391 26.334 0.902 65.427 o
-10 -3 -18 8.844 9.127 0.755 93.345 o
-10 -3 -17 14.820 14.760 0.916 63.445 o
-10 -3 -16 3.959 3.830 0.699 108.878 o
-10 -3 -15 4.983 5.605 0.720 102.628 o
-10 -3 -14 16.360 16.186 0.971 56.352 o
-10 -3 -13 5.767 5.298 0.727 100.664 o
-10 -3 -12 10.672 10.225 0.818 79.537 o
-10 -3 -11 11.907 11.587 0.804 82.327 o
-10 -3 -10 10.435 10.525 0.734 98.755 o
-10 -3 -9 88.198 86.612 2.111 11.938 o
-10 -3 -8 75.346 76.192 1.894 14.825 o
-10 -3 -7 37.879 37.725 1.188 37.674 o
-10 -3 -6 3.588 3.837 0.503 210.026 o
-10 -3 -5 28.761 29.507 0.985 54.765 o
-10 -3 -4 12.328 12.412 0.650 125.885 o
-10 -3 -3 17.276 18.373 0.748 95.098 o
-10 -3 -2 24.457 25.034 0.867 70.810 o
-10 -3 -1 13.485 13.614 0.650 125.885 o
-10 -2 -18 4.459 4.794 0.657 123.221 o
-10 -2 -17 7.605 7.681 0.769 89.981 o
-10 -2 -16 16.639 16.717 0.992 53.996 o
-10 -2 -15 10.927 10.707 0.860 71.966 o
-10 -2 -14 58.668 59.859 1.817 16.106 o
-10 -2 -13 43.089 43.282 1.496 23.774 o
-10 -2 -12 26.823 26.355 1.160 39.511 o
-10 -2 -11 2.135 2.579 0.559 170.121 o
-10 -2 -10 56.159 55.694 1.593 20.945 o
-10 -2 -9 2.902 3.634 0.552 174.455 o
-10 -2 -8 77.624 78.938 1.936 14.190 o
-10 -2 -7 47.076 47.880 1.363 28.633 o
-10 -2 -6 193.342 194.638 3.837 3.612 o
-10 -2 -5 8.129 8.869 0.587 154.305 o
-10 -2 -4 141.807 142.585 2.907 6.291 o
-10 -2 -3 3.218 3.166 0.440 274.320 o
-10 -2 -2 66.889 66.953 1.586 21.129 o
-10 -2 -1 7.320 7.513 0.524 193.560 o
-10 -1 -18 8.632 9.009 0.748 95.098 o
-10 -1 -17 5.353 5.773 0.720 102.628 o
-10 -1 -16 4.888 5.039 0.734 98.755 o
-10 -1 -15 14.137 14.027 0.923 62.487 o
-10 -1 -14 60.563 61.068 1.845 15.622 o
-10 -1 -13 7.131 7.618 0.769 89.981 o
-10 -1 -12 47.529 46.930 1.552 22.092 o
-10 -1 -11 55.171 55.617 1.607 20.582 o
-10 -1 -10 61.241 60.816 1.677 18.902 o
-10 -1 -9 67.505 68.616 1.775 16.876 o
-10 -1 -8 0.272 -0.168 0.447 265.815 o
-10 -1 -7 215.191 218.721 4.270 2.916 o
-10 -1 -6 31.969 33.127 1.062 47.125 o
-10 -1 -5 128.945 130.187 2.719 7.195 o
-10 -1 -4 3.380 4.214 0.468 242.543 o
-10 -1 -3 32.588 32.617 0.999 53.243 o
-10 -1 -2 109.558 111.080 2.334 9.760 o
-10 -1 -1 61.995 62.578 1.503 23.554 o
-9 -19 -3 0.052 0.335 0.545 178.957 o
-9 -19 -2 1.578 1.635 0.566 165.947 o
-9 -19 -1 0.049 0.468 0.538 183.636 o
-9 -18 -7 0.535 0.517 0.559 170.121 o
-9 -18 -6 2.764 2.851 0.601 147.212 o
-9 -18 -5 1.253 1.978 0.580 158.046 o
-9 -18 -4 2.301 2.921 0.615 140.596 o
-9 -18 -3 1.371 1.656 0.594 150.696 o
-9 -18 -2 1.801 1.999 0.615 140.596 o
-9 -18 -1 4.121 4.095 0.664 120.640 o
-9 -17 -9 2.027 1.684 0.594 150.696 o
-9 -17 -8 2.158 2.076 0.587 154.305 o
-9 -17 -7 2.310 2.544 0.608 143.847 o
-9 -17 -6 0.079 0.280 0.573 161.924 o
-9 -17 -5 3.118 3.236 0.650 125.885 o
-9 -17 -4 2.576 2.600 0.650 125.885 o
-9 -17 -3 3.012 2.579 0.650 125.885 o
-9 -17 -2 9.147 8.610 0.811 80.914 o
-9 -17 -1 1.028 1.272 0.629 134.417 o
-9 -16 -10 4.234 4.536 0.643 128.636 o
-9 -16 -9 0.842 1.104 0.580 158.046 o
-9 -16 -8 0.535 1.146 0.594 150.696 o
-9 -16 -7 3.858 4.417 0.685 113.367 o
-9 -16 -6 6.534 7.024 0.769 89.981 o
-9 -16 -5 2.376 1.545 0.657 123.221 o
-9 -16 -4 2.932 2.942 0.678 115.717 o
-9 -16 -3 4.056 3.711 0.671 118.140 o
-9 -16 -2 0.111 0.077 0.573 161.924 o
-9 -16 -1 2.630 2.572 0.643 128.636 o
-9 -15 -12 7.240 7.275 0.699 108.878 o
-9 -15 -11 8.047 8.100 0.741 96.901 o
-9 -15 -10 2.226 1.111 0.622 137.454 o
-9 -15 -9 0.675 0.797 0.601 147.212 o
-9 -15 -8 0.486 -0.014 0.594 150.696 o
-9 -15 -7 0.441 0.321 0.608 143.847 o
-9 -15 -6 1.263 1.223 0.622 137.454 o
-9 -15 -5 10.437 10.805 0.846 74.365 o
-9 -15 -4 0.756 0.741 0.608 143.847 o
-9 -15 -3 7.552 6.870 0.762 91.640 o
-9 -15 -2 0.945 1.020 0.594 150.696 o
-9 -15 -1 2.300 2.341 0.643 128.636 o
-9 -14 -13 2.248 2.006 0.580 158.046 o
-9 -14 -12 0.911 0.978 0.573 161.924 o
-9 -14 -11 0.572 -0.091 0.587 154.305 o
-9 -14 -10 8.819 8.282 0.804 82.327 o
-9 -14 -9 2.113 2.167 0.664 120.640 o
-9 -14 -8 31.758 32.065 1.279 32.511 o
-9 -14 -7 6.634 6.975 0.762 91.640 o
-9 -14 -6 1.429 0.902 0.622 137.454 o
-9 -14 -5 13.016 13.600 0.909 64.425 o
-9 -14 -4 5.367 4.815 0.706 106.732 o
-9 -14 -3 0.464 -0.028 0.580 158.046 o
-9 -14 -2 0.532 0.797 0.594 150.696 o
-9 -14 -1 4.226 4.410 0.699 108.878 o
-9 -13 -14 0.514 0.168 0.531 188.500 o
-9 -13 -13 7.885 7.953 0.748 95.098 o
-9 -13 -12 0.480 0.335 0.587 154.305 o
-9 -13 -11 5.550 5.339 0.741 96.901 o
-9 -13 -10 15.132 15.858 0.950 58.865 o
-9 -13 -9 3.145 3.334 0.664 120.640 o
-9 -13 -8 21.142 21.232 1.076 45.909 o
-9 -13 -7 5.120 5.193 0.713 104.650 o
-9 -13 -6 1.819 2.446 0.643 128.636 o
-9 -13 -5 12.269 12.349 0.874 69.682 o
-9 -13 -4 0.428 0.433 0.594 150.696 o
-9 -13 -3 18.105 17.556 0.978 55.550 o
-9 -13 -2 11.719 11.266 0.832 76.886 o
-9 -13 -1 10.251 10.148 0.804 82.327 o
-9 -12 -15 1.571 1.391 0.566 165.947 o
-9 -12 -14 0.399 -0.070 0.559 170.121 o
-9 -12 -13 15.755 16.032 0.957 58.009 o
-9 -12 -12 11.056 11.406 0.881 68.580 o
-9 -12 -11 5.179 5.123 0.713 104.650 o
-9 -12 -10 23.694 23.594 1.125 42.004 o
-9 -12 -9 8.815 8.722 0.811 80.914 o
-9 -12 -8 29.402 30.422 1.258 33.604 o
-9 -12 -7 1.640 2.187 0.629 134.417 o
-9 -12 -6 6.036 6.444 0.727 100.664 o
-9 -12 -5 9.348 8.659 0.783 86.797 o
-9 -12 -4 18.326 18.800 0.971 56.352 o
-9 -12 -3 4.680 4.682 0.650 125.885 o
-9 -12 -2 28.994 28.200 1.104 43.614 o
-9 -12 -1 40.465 40.759 1.342 29.535 o
-9 -11 -16 1.017 0.601 0.552 174.455 o
-9 -11 -15 4.735 4.606 0.657 123.221 o
-9 -11 -14 1.051 0.419 0.594 150.696 o
-9 -11 -13 19.541 20.282 1.055 47.751 o
-9 -11 -12 9.164 9.043 0.804 82.327 o
-9 -11 -11 5.568 6.045 0.741 96.901 o
-9 -11 -10 14.152 14.082 0.923 62.487 o
-9 -11 -9 0.758 1.020 0.608 143.847 o
-9 -11 -8 15.471 15.005 0.930 61.551 o
-9 -11 -7 46.453 48.439 1.579 21.317 o
-9 -11 -6 0.320 0.063 0.538 183.636 o
-9 -11 -5 32.023 33.120 1.202 36.803 o
-9 -11 -4 40.148 40.116 1.321 30.480 o
-9 -11 -3 27.224 28.381 1.090 44.739 o
-9 -11 -2 24.931 25.258 1.027 50.385 o
-9 -11 -1 27.691 27.242 1.055 47.751 o
-9 -10 -16 3.373 4.053 0.622 137.454 o
-9 -10 -15 1.579 0.985 0.594 150.696 o
-9 -10 -14 1.643 1.607 0.629 134.417 o
-9 -10 -13 1.427 0.895 0.608 143.847 o
-9 -10 -12 0.572 0.594 0.601 147.212 o
-9 -10 -11 4.223 4.047 0.692 111.088 o
-9 -10 -10 11.172 11.119 0.853 73.151 o
-9 -10 -9 3.132 3.278 0.657 123.221 o
-9 -10 -8 42.071 42.080 1.426 26.163 o
-9 -10 -7 4.986 5.605 0.643 128.636 o
-9 -10 -6 72.230 73.305 1.915 14.502 o
-9 -10 -5 19.310 20.093 0.923 62.487 o
-9 -10 -4 43.781 44.637 1.377 28.055 o
-9 -10 -3 28.712 28.451 1.069 46.511 o
-9 -10 -2 166.938 166.466 3.459 4.444 o
-9 -10 -1 7.760 8.037 0.650 125.885 o
-9 -9 -17 2.103 1.873 0.594 150.696 o
-9 -9 -16 1.478 1.286 0.587 154.305 o
-9 -9 -15 9.369 9.840 0.825 78.194 o
-9 -9 -14 1.528 1.887 0.650 125.885 o
-9 -9 -13 17.828 18.625 1.013 51.785 o
-9 -9 -12 10.033 10.190 0.839 75.609 o
-9 -9 -11 19.921 19.946 1.041 49.042 o
-9 -9 -10 22.501 22.462 1.083 45.319 o
-9 -9 -9 17.003 17.556 0.950 58.865 o
-9 -9 -8 17.736 17.493 0.902 65.427 o
-9 -9 -7 45.632 45.455 1.412 26.683 o
-9 -9 -6 6.213 5.857 0.622 137.454 o
-9 -9 -5 28.710 28.864 1.062 47.125 o
-9 -9 -4 55.204 56.693 1.558 21.894 o
-9 -9 -3 183.311 185.860 3.753 3.776 o
-9 -9 -2 36.859 37.432 1.195 37.235 o
-9 -9 -1 33.914 34.490 1.125 42.004 o
-9 -8 -17 2.253 2.551 0.594 150.696 o
-9 -8 -16 6.844 7.157 0.741 96.901 o
-9 -8 -15 4.376 4.557 0.699 108.878 o
-9 -8 -14 2.991 3.110 0.657 123.221 o
-9 -8 -13 3.913 3.369 0.671 118.140 o
-9 -8 -12 3.592 3.236 0.671 118.140 o
-9 -8 -11 20.435 20.261 1.048 48.390 o
-9 -8 -10 0.958 1.027 0.552 174.455 o
-9 -8 -9 70.234 72.201 1.915 14.502 o
-9 -8 -8 56.836 58.231 1.642 19.715 o
-9 -8 -7 1.490 1.880 0.517 198.827 o
-9 -8 -6 24.345 23.713 0.964 57.172 o
-9 -8 -5 80.456 80.860 1.964 13.789 o
-9 -8 -4 91.509 92.042 2.139 11.628 o
-9 -8 -3 10.473 11.000 0.671 118.140 o
-9 -8 -2 37.307 37.886 1.167 39.040 o
-9 -8 -1 229.253 232.538 4.473 2.658 o
-9 -7 -18 1.402 1.433 0.573 161.924 o
-9 -7 -17 1.269 1.090 0.587 154.305 o
-9 -7 -16 9.962 10.155 0.832 76.886 o
-9 -7 -15 6.084 5.472 0.748 95.098 o
-9 -7 -14 0.756 0.517 0.594 150.696 o
-9 -7 -13 6.838 7.492 0.769 89.981 o
-9 -7 -12 14.253 14.565 0.923 62.487 o
-9 -7 -11 21.584 22.630 1.076 45.909 o
-9 -7 -10 8.317 8.233 0.706 106.732 o
-9 -7 -9 21.420 21.812 0.964 57.172 o
-9 -7 -8 17.536 18.513 0.874 69.682 o
-9 -7 -7 35.603 35.342 1.174 38.576 o
-9 -7 -6 39.896 40.675 1.251 33.981 o
-9 -7 -5 130.350 132.675 2.816 6.704 o
-9 -7 -4 94.472 96.494 2.180 11.185 o
-9 -7 -3 143.656 147.331 3.019 5.834 o
-9 -7 -2 40.306 40.472 1.181 38.121 o
-9 -7 -1 93.554 95.635 2.125 11.781 o
-9 -6 -18 6.603 6.737 0.692 111.088 o
-9 -6 -17 6.490 6.597 0.727 100.664 o
-9 -6 -16 5.425 5.612 0.734 98.755 o
-9 -6 -15 12.048 12.209 0.874 69.682 o
-9 -6 -14 5.385 5.940 0.727 100.664 o
-9 -6 -13 18.829 18.185 1.006 52.507 o
-9 -6 -12 9.162 9.267 0.797 83.778 o
-9 -6 -11 52.764 52.842 1.628 20.055 o
-9 -6 -10 10.527 10.644 0.741 96.901 o
-9 -6 -9 1.066 0.902 0.503 210.026 o
-9 -6 -8 85.274 87.220 2.097 12.098 o
-9 -6 -7 4.552 4.613 0.552 174.455 o
-9 -6 -6 85.984 88.960 2.069 12.427 o
-9 -6 -5 130.495 132.927 2.789 6.839 o
-9 -6 -4 19.431 20.044 0.811 80.914 o
-9 -6 -3 17.075 18.143 0.762 91.640 o
-9 -6 -2 181.297 184.679 3.606 4.089 o
-9 -6 -1 49.291 49.355 1.300 31.471 o
-9 -5 -18 15.526 15.536 0.881 68.580 o
-9 -5 -17 8.473 8.967 0.790 85.267 o
-9 -5 -16 8.069 8.163 0.804 82.327 o
-9 -5 -15 3.437 3.075 0.664 120.640 o
-9 -5 -14 17.962 18.297 1.006 52.507 o
-9 -5 -13 0.905 0.930 0.601 147.212 o
-9 -5 -12 42.893 42.862 1.475 24.455 o
-9 -5 -11 46.063 48.167 1.482 24.225 o
-9 -5 -10 83.180 83.488 2.076 12.343 o
-9 -5 -9 0.492 0.161 0.461 249.949 o
-9 -5 -8 32.164 32.889 1.111 43.067 o
-9 -5 -7 19.877 20.365 0.846 74.365 o
-9 -5 -6 89.283 90.086 2.062 12.511 o
-9 -5 -5 120.905 121.989 2.579 7.996 o
-9 -5 -4 2.715 2.747 0.440 274.320 o
-9 -5 -3 4.580 5.228 0.482 228.687 o
-9 -5 -2 72.093 71.901 1.670 19.061 o
-9 -5 -1 49.266 49.313 1.272 32.870 o
-9 -4 -19 2.178 1.999 0.594 150.696 o
-9 -4 -18 2.323 1.943 0.608 143.847 o
-9 -4 -17 2.155 2.796 0.643 128.636 o
-9 -4 -16 22.982 22.972 1.139 40.979 o
-9 -4 -15 38.018 37.935 1.405 26.949 o
-9 -4 -14 7.852 8.254 0.790 85.267 o
-9 -4 -13 46.827 47.461 1.572 21.507 o
-9 -4 -12 13.322 13.684 0.860 71.966 o
-9 -4 -11 40.778 40.773 1.335 29.845 o
-9 -4 -10 2.925 2.705 0.545 178.957 o
-9 -4 -9 20.155 20.687 0.895 66.454 o
-9 -4 -8 18.134 19.198 0.839 75.609 o
-9 -4 -7 1.408 1.600 0.454 257.699 o
-9 -4 -6 65.913 66.715 1.635 19.884 o
-9 -4 -5 46.525 47.901 1.286 32.159 o
-9 -4 -4 26.145 26.432 0.881 68.580 o
-9 -4 -3 7.526 8.093 0.517 198.827 o
-9 -4 -2 8.946 8.366 0.524 193.560 o
-9 -4 -1 99.829 98.318 2.090 12.179 o
-9 -3 -19 7.127 7.003 0.706 106.732 o
-9 -3 -18 4.653 4.095 0.671 118.140 o
-9 -3 -17 3.515 3.858 0.678 115.717 o
-9 -3 -16 5.310 5.158 0.706 106.732 o
-9 -3 -15 12.746 12.510 0.888 67.504 o
-9 -3 -14 2.258 1.978 0.636 131.479 o
-9 -3 -13 2.755 2.460 0.636 131.479 o
-9 -3 -12 3.453 3.173 0.615 140.596 o
-9 -3 -11 55.956 57.161 1.621 20.229 o
-9 -3 -10 17.698 17.430 0.846 74.365 o
-9 -3 -9 58.386 58.720 1.579 21.317 o
-9 -3 -8 21.870 22.329 0.881 68.580 o
-9 -3 -7 64.367 64.716 1.614 20.404 o
-9 -3 -6 55.543 55.191 1.419 26.421 o
-9 -3 -5 31.461 32.351 0.992 53.996 o
-9 -3 -4 128.171 129.705 2.649 7.580 o
-9 -3 -3 2.349 2.299 0.384 359.926 o
-9 -3 -2 30.332 29.465 0.895 66.454 o
-9 -3 -1 7.950 7.953 0.496 215.984 o
-9 -2 -19 0.652 0.643 0.545 178.957 o
-9 -2 -18 13.683 13.111 0.867 70.810 o
-9 -2 -17 11.806 11.951 0.881 68.580 o
-9 -2 -16 27.609 27.773 1.195 37.235 o
-9 -2 -15 2.712 2.285 0.643 128.636 o
-9 -2 -14 3.049 2.201 0.636 131.479 o
-9 -2 -13 1.309 0.860 0.580 158.046 o
-9 -2 -12 18.923 19.981 0.943 59.741 o
-9 -2 -11 17.144 17.011 0.860 71.966 o
-9 -2 -10 27.043 27.291 1.027 50.385 o
-9 -2 -9 63.115 64.451 1.670 19.061 o
-9 -2 -8 17.944 18.087 0.797 83.778 o
-9 -2 -7 11.607 11.280 0.636 131.479 o
-9 -2 -6 31.068 30.527 0.971 56.352 o
-9 -2 -5 19.451 20.296 0.762 91.640 o
-9 -2 -4 26.886 26.900 0.867 70.810 o
-9 -2 -3 5.312 5.780 0.447 265.815 o
-9 -2 -2 51.738 50.990 1.258 33.604 o
-9 -2 -1 31.242 30.255 0.895 66.454 o
-9 -1 -19 0.651 0.517 0.545 178.957 o
-9 -1 -18 9.947 9.784 0.804 82.327 o
-9 -1 -17 11.612 10.931 0.867 70.810 o
-9 -1 -16 3.320 2.684 0.657 123.221 o
-9 -1 -15 8.856 9.638 0.811 80.914 o
-9 -1 -14 28.280 28.605 1.209 36.379 o
-9 -1 -13 1.675 2.083 0.608 143.847 o
-9 -1 -12 48.552 49.781 1.503 23.554 o
-9 -1 -11 27.295 26.900 1.048 48.390 o
-9 -1 -10 16.749 16.934 0.818 79.537 o
-9 -1 -9 32.908 33.343 1.104 43.614 o
-9 -1 -8 1.697 1.635 0.447 265.815 o
-9 -1 -7 1.455 1.391 0.426 292.603 o
-9 -1 -6 12.878 12.922 0.636 131.479 o
-9 -1 -5 3.592 3.837 0.433 283.241 o
-9 -1 -4 3.566 3.592 0.412 312.777 o
-9 -1 -3 69.501 69.797 1.586 21.129 o
-9 -1 -2 8.575 9.484 0.510 204.312 o
-9 -1 -1 7.115 6.835 0.454 257.699 o
-8 -19 -5 0.932 0.489 0.545 178.957 o
-8 -19 -4 0.517 0.720 0.552 174.455 o
-8 -19 -3 5.275 4.676 0.650 125.885 o
-8 -19 -2 2.554 2.062 0.608 143.847 o
-8 -19 -1 2.583 2.837 0.608 143.847 o
-8 -18 -8 5.128 5.437 0.657 123.221 o
-8 -18 -7 1.004 0.811 0.566 165.947 o
-8 -18 -6 3.366 3.040 0.622 137.454 o
-8 -18 -5 1.146 0.426 0.580 158.046 o
-8 -18 -4 3.427 2.893 0.643 128.636 o
-8 -18 -3 3.159 3.236 0.657 123.221 o
-8 -18 -2 11.821 11.965 0.860 71.966 o
-8 -18 -1 0.090 -0.531 0.559 170.121 o
-8 -17 -10 3.257 3.418 0.622 137.454 o
-8 -17 -9 0.742 0.853 0.566 165.947 o
-8 -17 -8 0.604 1.055 0.580 158.046 o
-8 -17 -7 4.704 4.501 0.685 113.367 o
-8 -17 -6 1.864 1.545 0.629 134.417 o
-8 -17 -5 3.674 4.102 0.699 108.878 o
-8 -17 -4 4.935 5.081 0.734 98.755 o
-8 -17 -3 3.107 3.362 0.685 113.367 o
-8 -17 -2 0.346 0.971 0.615 140.596 o
-8 -17 -1 2.329 2.404 0.671 118.140 o
-8 -16 -11 0.109 0.238 0.531 188.500 o
-8 -16 -10 0.811 0.692 0.580 158.046 o
-8 -16 -9 2.073 1.894 0.629 134.417 o
-8 -16 -8 2.791 2.949 0.657 123.221 o
-8 -16 -7 1.132 0.545 0.622 137.454 o
-8 -16 -6 2.112 1.712 0.657 123.221 o
-8 -16 -5 8.683 8.596 0.797 83.778 o
-8 -16 -4 3.836 3.900 0.685 113.367 o
-8 -16 -3 5.629 4.997 0.713 104.650 o
-8 -16 -2 2.701 2.285 0.650 125.885 o
-8 -16 -1 4.976 5.235 0.720 102.628 o
-8 -15 -13 1.414 0.776 0.573 161.924 o
-8 -15 -12 2.391 2.404 0.594 150.696 o
-8 -15 -11 3.705 3.795 0.657 123.221 o
-8 -15 -10 18.108 17.787 1.006 52.507 o
-8 -15 -9 0.699 0.790 0.608 143.847 o
-8 -15 -8 0.306 -0.280 0.573 161.924 o
-8 -15 -7 20.214 20.358 1.041 49.042 o
-8 -15 -6 2.156 1.174 0.629 134.417 o
-8 -15 -5 1.520 2.076 0.636 131.479 o
-8 -15 -4 2.992 3.229 0.664 120.640 o
-8 -15 -3 22.254 22.741 1.097 44.171 o
-8 -15 -2 1.680 2.355 0.636 131.479 o
-8 -15 -1 0.241 0.853 0.587 154.305 o
-8 -14 -14 0.311 -0.028 0.552 174.455 o
-8 -14 -13 3.966 3.599 0.643 128.636 o
-8 -14 -12 1.014 1.055 0.608 143.847 o
-8 -14 -11 6.365 7.052 0.762 91.640 o
-8 -14 -10 13.573 12.790 0.930 61.551 o
-8 -14 -9 4.881 4.878 0.706 106.732 o
-8 -14 -8 1.233 0.664 0.608 143.847 o
-8 -14 -7 2.282 2.201 0.636 131.479 o
-8 -14 -6 13.428 13.985 0.909 64.425 o
-8 -14 -5 7.672 7.569 0.762 91.640 o
-8 -14 -4 12.727 13.859 0.909 64.425 o
-8 -14 -3 8.855 7.660 0.762 91.640 o
-8 -14 -2 7.854 8.016 0.769 89.981 o
-8 -14 -1 10.988 10.322 0.818 79.537 o
-8 -13 -15 2.390 2.502 0.608 143.847 o
-8 -13 -14 15.856 15.487 0.895 66.454 o
-8 -13 -13 1.441 1.531 0.615 140.596 o
-8 -13 -12 11.784 11.692 0.881 68.580 o
-8 -13 -11 12.685 12.454 0.895 66.454 o
-8 -13 -10 2.220 2.041 0.643 128.636 o
-8 -13 -9 0.768 0.587 0.608 143.847 o
-8 -13 -8 4.454 4.319 0.699 108.878 o
-8 -13 -7 0.869 0.349 0.594 150.696 o
-8 -13 -6 14.782 14.732 0.930 61.551 o
-8 -13 -5 1.503 1.391 0.615 140.596 o
-8 -13 -4 30.632 29.290 1.209 36.379 o
-8 -13 -3 17.285 17.654 0.936 60.636 o
-8 -13 -2 1.632 1.579 0.566 165.947 o
-8 -13 -1 4.339 4.270 0.622 137.454 o
-8 -12 -15 2.092 2.782 0.594 150.696 o
-8 -12 -14 3.141 3.557 0.650 125.885 o
-8 -12 -13 17.519 18.129 1.020 51.078 o
-8 -12 -12 6.883 7.052 0.755 93.345 o
-8 -12 -11 25.530 25.928 1.174 38.576 o
-8 -12 -10 2.300 2.313 0.643 128.636 o
-8 -12 -9 23.206 24.538 1.139 40.979 o
-8 -12 -8 10.012 9.777 0.818 79.537 o
-8 -12 -7 10.283 10.364 0.825 78.194 o
-8 -12 -6 13.093 12.859 0.832 76.886 o
-8 -12 -5 49.558 49.439 1.510 23.336 o
-8 -12 -4 27.562 27.676 1.090 44.739 o
-8 -12 -3 8.138 8.079 0.685 113.367 o
-8 -12 -2 17.659 17.311 0.860 71.966 o
-8 -12 -1 15.381 15.103 0.811 80.914 o
-8 -11 -16 3.899 3.257 0.615 140.596 o
-8 -11 -15 0.507 1.209 0.580 158.046 o
-8 -11 -14 2.811 2.509 0.650 125.885 o
-8 -11 -13 0.578 0.902 0.608 143.847 o
-8 -11 -12 9.033 8.897 0.804 82.327 o
-8 -11 -11 21.337 20.526 1.069 46.511 o
-8 -11 -10 5.663 5.207 0.720 102.628 o
-8 -11 -9 18.585 18.485 1.006 52.507 o
-8 -11 -8 38.142 37.865 1.363 28.633 o
-8 -11 -7 43.764 43.358 1.405 26.949 o
-8 -11 -6 7.041 6.933 0.650 125.885 o
-8 -11 -5 2.102 2.257 0.531 188.500 o
-8 -11 -4 5.475 5.926 0.615 140.596 o
-8 -11 -3 45.008 44.526 1.363 28.633 o
-8 -11 -2 48.590 48.516 1.419 26.421 o
-8 -11 -1 20.449 21.316 0.909 64.425 o
-8 -10 -17 1.537 2.153 0.573 161.924 o
-8 -10 -16 2.558 2.243 0.608 143.847 o
-8 -10 -15 3.362 3.138 0.657 123.221 o
-8 -10 -14 4.730 5.402 0.727 100.664 o
-8 -10 -13 0.341 0.028 0.580 158.046 o
-8 -10 -12 6.705 6.458 0.748 95.098 o
-8 -10 -11 9.899 10.197 0.839 75.609 o
-8 -10 -10 1.506 1.586 0.615 140.596 o
-8 -10 -9 9.697 8.981 0.755 93.345 o
-8 -10 -8 0.012 0.154 0.496 215.984 o
-8 -10 -7 34.232 35.007 1.209 36.379 o
-8 -10 -6 24.238 23.426 0.978 55.550 o
-8 -10 -5 101.227 101.610 2.355 9.587 o
-8 -10 -4 68.150 68.693 1.768 17.010 o
-8 -10 -3 113.224 113.505 2.530 8.308 o
-8 -10 -2 0.764 1.607 0.482 228.687 o
-8 -10 -1 52.295 53.073 1.461 24.926 o
-8 -9 -17 3.849 4.074 0.629 134.417 o
-8 -9 -16 0.660 0.755 0.587 154.305 o
-8 -9 -15 12.678 13.139 0.916 63.445 o
-8 -9 -14 3.267 3.173 0.664 120.640 o
-8 -9 -13 5.009 5.046 0.713 104.650 o
-8 -9 -12 17.453 17.102 0.978 55.550 o
-8 -9 -11 3.229 2.837 0.650 125.885 o
-8 -9 -10 78.239 77.485 2.076 12.343 o
-8 -9 -9 15.076 15.746 0.860 71.966 o
-8 -9 -8 48.060 47.307 1.433 25.908 o
-8 -9 -7 20.721 21.966 0.936 60.636 o
-8 -9 -6 5.451 5.892 0.587 154.305 o
-8 -9 -5 85.927 86.053 2.048 12.682 o
-8 -9 -4 32.123 32.896 1.090 44.739 o
-8 -9 -3 72.700 72.830 1.782 16.744 o
-8 -9 -2 125.036 124.869 2.663 7.500 o
-8 -9 -1 19.845 20.163 0.825 78.194 o
-8 -8 -18 2.477 3.522 0.594 150.696 o
-8 -8 -17 2.954 2.593 0.622 137.454 o
-8 -8 -16 7.000 7.422 0.762 91.640 o
-8 -8 -15 4.347 4.123 0.678 115.717 o
-8 -8 -14 10.448 11.007 0.846 74.365 o
-8 -8 -13 4.378 4.962 0.699 108.878 o
-8 -8 -12 6.183 6.528 0.734 98.755 o
-8 -8 -11 4.627 4.689 0.664 120.640 o
-8 -8 -10 55.021 54.995 1.600 20.762 o
-8 -8 -9 32.143 32.575 1.167 39.040 o
-8 -8 -8 45.520 46.098 1.384 27.772 o
-8 -8 -7 51.949 52.640 1.475 24.455 o
-8 -8 -6 3.040 3.159 0.503 210.026 o
-8 -8 -5 36.191 36.502 1.139 40.979 o
-8 -8 -4 12.446 12.803 0.685 113.367 o
-8 -8 -3 110.799 112.680 2.425 9.042 o
-8 -8 -2 185.359 186.133 3.655 3.980 o
-8 -8 -1 18.305 18.898 0.776 88.368 o
-8 -7 -18 5.761 5.640 0.664 120.640 o
-8 -7 -17 2.257 2.509 0.636 131.479 o
-8 -7 -16 0.650 1.062 0.608 143.847 o
-8 -7 -15 6.277 6.444 0.727 100.664 o
-8 -7 -14 4.114 4.550 0.685 113.367 o
-8 -7 -13 2.529 2.775 0.650 125.885 o
-8 -7 -12 31.543 32.351 1.279 32.511 o
-8 -7 -11 6.189 5.689 0.650 125.885 o
-8 -7 -10 49.333 50.522 1.503 23.554 o
-8 -7 -9 13.659 13.782 0.776 88.368 o
-8 -7 -8 6.581 6.716 0.594 150.696 o
-8 -7 -7 20.222 20.205 0.853 73.151 o
-8 -7 -6 3.247 2.893 0.475 235.462 o
-8 -7 -5 146.744 145.143 2.984 5.971 o
-8 -7 -4 163.153 160.924 3.222 5.123 o
-8 -7 -3 48.897 50.256 1.321 30.480 o
-8 -7 -2 64.573 66.205 1.586 21.129 o
-8 -7 -1 23.646 24.209 0.839 75.609 o
-8 -6 -19 2.619 2.705 0.594 150.696 o
-8 -6 -18 6.599 6.751 0.713 104.650 o
-8 -6 -17 2.421 2.062 0.643 128.636 o
-8 -6 -16 39.002 39.584 1.461 24.926 o
-8 -6 -15 1.118 1.712 0.629 134.417 o
-8 -6 -14 12.483 13.251 0.895 66.454 o
-8 -6 -13 6.443 6.702 0.741 96.901 o
-8 -6 -12 20.200 20.547 0.999 53.243 o
-8 -6 -11 5.352 5.137 0.622 137.454 o
-8 -6 -10 77.370 78.610 1.978 13.595 o
-8 -6 -9 69.076 69.077 1.775 16.876 o
-8 -6 -8 41.492 42.722 1.272 32.870 o
-8 -6 -7 33.130 34.042 1.083 45.319 o
-8 -6 -6 85.860 88.031 2.006 13.218 o
-8 -6 -5 59.502 60.837 1.510 23.336 o
-8 -6 -4 35.108 35.587 1.048 48.390 o
-8 -6 -3 31.680 32.687 0.978 55.550 o
-8 -6 -2 61.493 61.998 1.475 24.455 o
-8 -6 -1 185.954 187.426 3.585 4.137 o
-8 -5 -19 20.958 20.470 0.957 58.009 o
-8 -5 -18 2.057 1.349 0.601 147.212 o
-8 -5 -17 5.713 5.661 0.734 98.755 o
-8 -5 -16 6.139 6.716 0.741 96.901 o
-8 -5 -15 46.947 47.622 1.586 21.129 o
-8 -5 -14 0.300 0.678 0.587 154.305 o
-8 -5 -13 20.197 21.043 1.041 49.042 o
-8 -5 -12 3.773 3.837 0.601 147.212 o
-8 -5 -11 107.087 107.662 2.502 8.495 o
-8 -5 -10 49.791 48.649 1.433 25.908 o
-8 -5 -9 62.235 64.010 1.663 19.221 o
-8 -5 -8 17.459 17.752 0.783 86.797 o
-8 -5 -7 35.136 36.489 1.111 43.067 o
-8 -5 -6 78.634 78.135 1.810 16.231 o
-8 -5 -5 39.182 40.172 1.125 42.004 o
-8 -5 -4 45.768 46.007 1.202 36.803 o
-8 -5 -3 20.016 20.659 0.741 96.901 o
-8 -5 -2 19.583 19.645 0.713 104.650 o
-8 -5 -1 3.575 3.823 0.398 335.111 o
-8 -4 -19 0.045 0.287 0.538 183.636 o
-8 -4 -18 6.964 7.045 0.748 95.098 o
-8 -4 -17 19.766 18.485 1.034 49.707 o
-8 -4 -16 9.696 9.204 0.811 80.914 o
-8 -4 -15 11.883 11.916 0.874 69.682 o
-8 -4 -14 22.410 21.477 1.076 45.909 o
-8 -4 -13 24.932 26.187 1.125 42.004 o
-8 -4 -12 8.936 8.869 0.706 106.732 o
-8 -4 -11 2.678 2.942 0.545 178.957 o
-8 -4 -10 81.719 82.314 2.006 13.218 o
-8 -4 -9 23.272 22.350 0.895 66.454 o
-8 -4 -8 52.991 53.562 1.419 26.421 o
-8 -4 -7 14.097 14.530 0.685 113.367 o
-8 -4 -6 95.080 97.361 2.118 11.859 o
-8 -4 -5 165.780 166.522 3.257 5.014 o
-8 -4 -4 6.296 6.150 0.461 249.949 o
-8 -4 -3 26.012 25.942 0.811 80.914 o
-8 -4 -2 4.851 4.997 0.398 335.111 o
-8 -4 -1 29.505 29.751 0.846 74.365 o
-8 -3 -19 7.489 7.967 0.720 102.628 o
-8 -3 -18 1.392 0.566 0.594 150.696 o
-8 -3 -17 4.217 5.249 0.727 100.664 o
-8 -3 -16 3.659 4.047 0.678 115.717 o
-8 -3 -15 30.569 30.059 1.251 33.981 o
-8 -3 -14 32.676 32.540 1.293 31.812 o
-8 -3 -13 28.272 28.626 1.160 39.511 o
-8 -3 -12 54.805 53.331 1.558 21.894 o
-8 -3 -11 14.825 15.634 0.811 80.914 o
-8 -3 -10 86.456 85.214 2.041 12.770 o
-8 -3 -9 41.757 41.381 1.230 35.149 o
-8 -3 -8 8.491 8.435 0.573 161.924 o
-8 -3 -7 10.182 10.309 0.580 158.046 o
-8 -3 -6 31.104 31.450 0.957 58.009 o
-8 -3 -5 64.057 62.941 1.482 24.225 o
-8 -3 -4 33.453 32.952 0.936 60.636 o
-8 -3 -3 228.813 226.626 4.186 3.034 o
-8 -3 -2 50.798 49.837 1.181 38.121 o
-8 -3 -1 60.035 59.747 1.342 29.535 o
-8 -2 -19 13.735 13.572 0.853 73.151 o
-8 -2 -18 5.877 4.955 0.713 104.650 o
-8 -2 -17 0.396 0.342 0.608 143.847 o
-8 -2 -16 2.595 2.292 0.643 128.636 o
-8 -2 -15 14.251 14.837 0.923 62.487 o
-8 -2 -14 21.151 21.470 1.055 47.751 o
-8 -2 -13 1.490 1.572 0.573 161.924 o
-8 -2 -12 13.897 14.034 0.797 83.778 o
-8 -2 -11 10.034 10.364 0.692 111.088 o
-8 -2 -10 32.780 32.994 1.097 44.171 o
-8 -2 -9 19.735 19.897 0.818 79.537 o
-8 -2 -8 62.507 62.438 1.552 22.092 o
-8 -2 -7 15.458 15.494 0.678 115.717 o
-8 -2 -6 50.397 51.417 1.293 31.812 o
-8 -2 -5 170.042 170.401 3.292 4.908 o
-8 -2 -4 40.154 40.346 1.034 49.707 o
-8 -2 -3 86.353 86.745 1.810 16.231 o
-8 -2 -2 23.701 23.608 0.720 102.628 o
-8 -2 -1 21.441 20.924 0.664 120.640 o
-8 -1 -19 8.826 9.239 0.762 91.640 o
-8 -1 -18 9.157 9.882 0.811 80.914 o
-8 -1 -17 5.013 6.038 0.713 104.650 o
-8 -1 -16 1.022 1.167 0.601 147.212 o
-8 -1 -15 2.577 2.264 0.629 134.417 o
-8 -1 -14 6.858 6.535 0.720 102.628 o
-8 -1 -13 50.733 51.654 1.545 22.292 o
-8 -1 -12 6.512 5.598 0.622 137.454 o
-8 -1 -11 8.346 8.575 0.643 128.636 o
-8 -1 -10 5.799 6.528 0.566 165.947 o
-8 -1 -9 2.420 2.125 0.447 265.815 o
-8 -1 -8 10.291 10.931 0.608 143.847 o
-8 -1 -7 81.280 80.784 1.831 15.861 o
-8 -1 -6 14.524 14.684 0.629 134.417 o
-8 -1 -5 74.809 75.584 1.677 18.902 o
-8 -1 -4 124.273 124.058 2.453 8.837 o
-8 -1 -3 35.430 35.510 0.930 61.551 o
-8 -1 -2 24.459 24.852 0.727 100.664 o
-8 -1 -1 20.425 20.400 0.643 128.636 o
-7 -20 -3 0.707 0.475 0.552 174.455 o
-7 -20 -2 0.471 0.084 0.531 188.500 o
-7 -20 -1 1.589 1.391 0.559 170.121 o
-7 -19 -7 8.253 8.512 0.741 96.901 o
-7 -19 -6 0.785 1.118 0.559 170.121 o
-7 -19 -5 4.477 4.256 0.643 128.636 o
-7 -19 -4 0.895 1.419 0.580 158.046 o
-7 -19 -3 0.636 1.132 0.573 161.924 o
-7 -19 -2 0.857 1.125 0.580 158.046 o
-7 -19 -1 0.998 1.160 0.594 150.696 o
-7 -18 -9 1.726 1.503 0.566 165.947 o
-7 -18 -8 2.145 2.250 0.601 147.212 o
-7 -18 -7 1.874 2.327 0.601 147.212 o
-7 -18 -6 0.916 0.909 0.601 147.212 o
-7 -18 -5 21.704 21.113 1.048 48.390 o
-7 -18 -4 11.390 10.951 0.853 73.151 o
-7 -18 -3 7.542 8.317 0.790 85.267 o
-7 -18 -2 11.331 10.993 0.867 70.810 o
-7 -18 -1 6.797 6.528 0.762 91.640 o
-7 -17 -11 1.301 1.775 0.580 158.046 o
-7 -17 -10 5.115 4.850 0.657 123.221 o
-7 -17 -9 7.118 7.695 0.741 96.901 o
-7 -17 -8 14.914 14.914 0.930 61.551 o
-7 -17 -7 25.988 26.355 1.174 38.576 o
-7 -17 -6 0.593 -0.238 0.601 147.212 o
-7 -17 -5 8.904 9.449 0.839 75.609 o
-7 -17 -4 2.298 2.355 0.636 131.479 o
-7 -17 -3 4.736 5.116 0.713 104.650 o
-7 -17 -2 9.405 8.820 0.811 80.914 o
-7 -17 -1 14.123 13.698 0.923 62.487 o
-7 -16 -12 6.354 5.871 0.664 120.640 o
-7 -16 -11 4.280 4.703 0.657 123.221 o
-7 -16 -10 3.193 2.984 0.650 125.885 o
-7 -16 -9 1.237 0.790 0.615 140.596 o
-7 -16 -8 6.371 6.542 0.762 91.640 o
-7 -16 -7 1.253 1.013 0.615 140.596 o
-7 -16 -6 40.600 40.612 1.447 25.410 o
-7 -16 -5 13.164 13.440 0.916 63.445 o
-7 -16 -4 36.966 37.837 1.405 26.949 o
-7 -16 -3 2.768 2.914 0.664 120.640 o
-7 -16 -2 12.756 12.999 0.895 66.454 o
-7 -16 -1 28.864 28.360 1.230 35.149 o
-7 -15 -13 1.103 0.846 0.559 170.121 o
-7 -15 -12 2.925 2.285 0.629 134.417 o
-7 -15 -11 3.639 3.893 0.671 118.140 o
-7 -15 -10 6.007 6.094 0.755 93.345 o
-7 -15 -9 31.818 31.694 1.265 33.234 o
-7 -15 -8 15.094 15.284 0.950 58.865 o
-7 -15 -7 9.127 8.589 0.811 80.914 o
-7 -15 -6 19.389 19.687 1.041 49.042 o
-7 -15 -5 3.321 3.271 0.664 120.640 o
-7 -15 -4 2.624 2.439 0.643 128.636 o
-7 -15 -3 2.711 3.445 0.664 120.640 o
-7 -15 -2 6.854 6.968 0.755 93.345 o
-7 -15 -1 29.369 29.654 1.230 35.149 o
-7 -14 -14 0.132 -0.294 0.538 183.636 o
-7 -14 -13 13.382 13.782 0.881 68.580 o
-7 -14 -12 1.543 2.495 0.650 125.885 o
-7 -14 -11 20.941 21.239 1.097 44.171 o
-7 -14 -10 2.755 1.831 0.643 128.636 o
-7 -14 -9 1.968 2.062 0.629 134.417 o
-7 -14 -8 3.324 3.362 0.671 118.140 o
-7 -14 -7 5.637 5.332 0.720 102.628 o
-7 -14 -6 5.458 5.367 0.713 104.650 o
-7 -14 -5 8.287 7.485 0.762 91.640 o
-7 -14 -4 9.358 9.498 0.790 85.267 o
-7 -14 -3 34.603 34.874 1.321 30.480 o
-7 -14 -2 4.775 4.669 0.657 123.221 o
-7 -14 -1 43.687 43.393 1.454 25.166 o
-7 -13 -15 0.628 1.377 0.559 170.121 o
-7 -13 -14 1.654 1.181 0.587 154.305 o
-7 -13 -13 1.733 1.048 0.615 140.596 o
-7 -13 -12 7.281 6.968 0.776 88.368 o
-7 -13 -11 1.888 2.460 0.629 134.417 o
-7 -13 -10 8.607 8.421 0.797 83.778 o
-7 -13 -9 1.657 2.250 0.636 131.479 o
-7 -13 -8 3.035 3.606 0.671 118.140 o
-7 -13 -7 46.583 45.455 1.531 22.701 o
-7 -13 -6 26.968 27.354 1.174 38.576 o
-7 -13 -5 2.181 1.908 0.580 158.046 o
-7 -13 -4 2.029 1.628 0.552 174.455 o
-7 -13 -3 17.856 17.521 0.888 67.504 o
-7 -13 -2 23.549 23.119 0.992 53.996 o
-7 -13 -1 2.115 2.208 0.531 188.500 o
-7 -12 -16 1.300 0.790 0.552 174.455 o
-7 -12 -15 11.398 11.448 0.832 76.886 o
-7 -12 -14 0.456 0.643 0.601 147.212 o
-7 -12 -13 14.902 14.523 0.950 58.865 o
-7 -12 -12 1.437 1.216 0.615 140.596 o
-7 -12 -11 10.137 11.147 0.853 73.151 o
-7 -12 -10 1.269 1.062 0.615 140.596 o
-7 -12 -9 0.266 0.587 0.580 158.046 o
-7 -12 -8 8.258 8.184 0.762 91.640 o
-7 -12 -7 9.539 9.232 0.748 95.098 o
-7 -12 -6 6.109 5.724 0.636 131.479 o
-7 -12 -5 12.338 13.076 0.776 88.368 o
-7 -12 -4 11.876 11.965 0.748 95.098 o
-7 -12 -3 34.222 33.015 1.160 39.511 o
-7 -12 -2 1.933 1.691 0.482 228.687 o
-7 -12 -1 0.790 0.957 0.468 242.543 o
-7 -11 -17 7.257 7.897 0.720 102.628 o
-7 -11 -16 0.451 0.154 0.559 170.121 o
-7 -11 -15 12.409 12.629 0.881 68.580 o
-7 -11 -14 0.266 0.699 0.622 137.454 o
-7 -11 -13 2.941 2.362 0.643 128.636 o
-7 -11 -12 2.514 2.418 0.643 128.636 o
-7 -11 -11 9.116 9.211 0.811 80.914 o
-7 -11 -10 4.786 4.745 0.692 111.088 o
-7 -11 -9 26.637 25.796 1.118 42.530 o
-7 -11 -8 3.563 3.508 0.587 154.305 o
-7 -11 -7 3.160 3.355 0.566 165.947 o
-7 -11 -6 19.130 19.268 0.895 66.454 o
-7 -11 -5 4.241 4.060 0.559 170.121 o
-7 -11 -4 14.107 13.754 0.755 93.345 o
-7 -11 -3 37.832 38.285 1.216 35.962 o
-7 -11 -2 4.795 4.794 0.545 178.957 o
-7 -11 -1 12.476 12.349 0.706 106.732 o
-7 -10 -17 1.728 1.922 0.573 161.924 o
-7 -10 -16 3.178 3.418 0.650 125.885 o
-7 -10 -15 0.119 0.175 0.594 150.696 o
-7 -10 -14 0.218 -0.671 0.566 165.947 o
-7 -10 -13 2.308 2.761 0.643 128.636 o
-7 -10 -12 3.587 3.089 0.657 123.221 o
-7 -10 -11 0.732 0.287 0.580 158.046 o
-7 -10 -10 7.679 7.478 0.720 102.628 o
-7 -10 -9 40.943 40.172 1.328 30.160 o
-7 -10 -8 18.882 18.807 0.895 66.454 o
-7 -10 -7 19.379 20.198 0.902 65.427 o
-7 -10 -6 27.336 27.165 1.020 51.078 o
-7 -10 -5 12.593 12.370 0.713 104.650 o
-7 -10 -4 0.134 0.657 0.433 283.241 o
-7 -10 -3 5.167 4.899 0.524 193.560 o
-7 -10 -2 17.234 17.241 0.769 89.981 o
-7 -10 -1 30.566 30.247 1.006 52.507 o
-7 -9 -18 5.842 5.626 0.650 125.885 o
-7 -9 -17 1.733 1.845 0.594 150.696 o
-7 -9 -16 0.475 0.825 0.594 150.696 o
-7 -9 -15 4.161 4.571 0.692 111.088 o
-7 -9 -14 24.932 25.097 1.146 40.481 o
-7 -9 -13 2.353 2.257 0.643 128.636 o
-7 -9 -12 34.051 33.993 1.314 30.805 o
-7 -9 -11 5.176 4.829 0.657 123.221 o
-7 -9 -10 1.463 1.607 0.524 193.560 o
-7 -9 -9 34.682 34.112 1.195 37.235 o
-7 -9 -8 1.899 1.754 0.503 210.026 o
-7 -9 -7 23.192 22.392 0.916 63.445 o
-7 -9 -6 38.307 38.292 1.188 37.674 o
-7 -9 -5 8.300 7.820 0.587 154.305 o
-7 -9 -4 13.306 13.342 0.685 113.367 o
-7 -9 -3 25.708 25.551 0.902 65.427 o
-7 -9 -2 29.613 29.800 0.971 56.352 o
-7 -9 -1 22.199 21.686 0.818 79.537 o
-7 -8 -18 0.775 1.405 0.559 170.121 o
-7 -8 -17 2.465 2.942 0.643 128.636 o
-7 -8 -16 41.787 42.695 1.510 23.336 o
-7 -8 -15 7.562 7.485 0.762 91.640 o
-7 -8 -14 10.207 10.791 0.832 76.886 o
-7 -8 -13 19.886 19.631 1.034 49.707 o
-7 -8 -12 28.362 27.711 1.181 38.121 o
-7 -8 -11 11.351 10.749 0.748 95.098 o
-7 -8 -10 5.286 5.696 0.615 140.596 o
-7 -8 -9 3.830 3.865 0.552 174.455 o
-7 -8 -8 13.799 13.188 0.734 98.755 o
-7 -8 -7 32.227 32.840 1.083 45.319 o
-7 -8 -6 1.475 1.565 0.433 283.241 o
-7 -8 -5 8.015 7.988 0.559 170.121 o
-7 -8 -4 28.784 30.143 0.971 56.352 o
-7 -8 -3 33.089 33.043 1.006 52.507 o
-7 -8 -2 96.678 95.970 2.090 12.179 o
-7 -8 -1 2.906 2.733 0.405 323.655 o
-7 -7 -19 0.657 0.342 0.545 178.957 o
-7 -7 -18 13.050 12.615 0.839 75.609 o
-7 -7 -17 1.490 1.104 0.608 143.847 o
-7 -7 -16 1.462 1.335 0.608 143.847 o
-7 -7 -15 0.215 0.147 0.573 161.924 o
-7 -7 -14 13.288 13.586 0.902 65.427 o
-7 -7 -13 6.224 5.794 0.713 104.650 o
-7 -7 -12 38.554 39.025 1.363 28.633 o
-7 -7 -11 17.855 17.905 0.888 67.504 o
-7 -7 -10 54.524 53.940 1.531 22.701 o
-7 -7 -9 6.243 5.738 0.580 158.046 o
-7 -7 -8 78.636 78.051 1.887 14.935 o
-7 -7 -7 10.113 9.155 0.601 147.212 o
-7 -7 -6 19.982 20.170 0.797 83.778 o
-7 -7 -5 13.886 13.614 0.650 125.885 o
-7 -7 -4 14.974 14.711 0.650 125.885 o
-7 -7 -3 16.800 17.325 0.685 113.367 o
-7 -7 -2 73.026 73.906 1.670 19.061 o
-7 -7 -1 11.040 11.643 0.559 170.121 o
-7 -6 -19 1.729 2.264 0.566 165.947 o
-7 -6 -18 5.400 4.843 0.692 111.088 o
-7 -6 -17 9.939 9.770 0.839 75.609 o
-7 -6 -16 0.206 0.161 0.573 161.924 o
-7 -6 -15 10.385 10.329 0.825 78.194 o
-7 -6 -14 13.838 15.005 0.923 62.487 o
-7 -6 -13 21.786 21.826 1.055 47.751 o
-7 -6 -12 0.028 0.273 0.496 215.984 o
-7 -6 -11 2.499 2.502 0.538 183.636 o
-7 -6 -10 5.761 5.311 0.573 161.924 o
-7 -6 -9 31.239 31.652 1.069 46.511 o
-7 -6 -8 29.402 29.633 0.999 53.243 o
-7 -6 -7 70.907 70.258 1.691 18.591 o
-7 -6 -6 67.200 67.162 1.607 20.582 o
-7 -6 -5 17.947 17.975 0.706 106.732 o
-7 -6 -4 91.455 91.232 1.964 13.789 o
-7 -6 -3 1.182 0.985 0.342 453.468 o
-7 -6 -2 70.259 70.706 1.579 21.317 o
-7 -6 -1 0.350 0.580 0.308 562.385 o
-7 -5 -19 0.201 0.245 0.545 178.957 o
-7 -5 -18 8.366 7.646 0.762 91.640 o
-7 -5 -17 24.833 24.587 1.160 39.511 o
-7 -5 -16 14.272 12.978 0.895 66.454 o
-7 -5 -15 6.775 7.052 0.748 95.098 o
-7 -5 -14 25.617 25.928 1.153 39.992 o
-7 -5 -13 4.057 4.452 0.636 131.479 o
-7 -5 -12 49.169 49.949 1.496 23.774 o
-7 -5 -11 34.532 35.818 1.195 37.235 o
-7 -5 -10 21.189 20.987 0.881 68.580 o
-7 -5 -9 24.732 25.670 0.936 60.636 o
-7 -5 -8 10.794 11.035 0.615 140.596 o
-7 -5 -7 13.796 13.880 0.657 123.221 o
-7 -5 -6 22.461 22.630 0.797 83.778 o
-7 -5 -5 17.805 17.814 0.678 115.717 o
-7 -5 -4 27.502 27.648 0.839 75.609 o
-7 -5 -3 19.179 19.233 0.657 123.221 o
-7 -5 -2 21.560 20.904 0.671 118.140 o
-7 -5 -1 19.988 19.911 0.650 125.885 o
-7 -4 -19 3.214 3.124 0.622 137.454 o
-7 -4 -18 5.177 4.934 0.713 104.650 o
-7 -4 -17 4.463 4.662 0.685 113.367 o
-7 -4 -16 3.172 4.074 0.671 118.140 o
-7 -4 -15 12.172 12.678 0.881 68.580 o
-7 -4 -14 9.076 8.981 0.783 86.797 o
-7 -4 -13 17.879 18.234 0.902 65.427 o
-7 -4 -12 5.374 5.242 0.608 143.847 o
-7 -4 -11 16.239 16.626 0.811 80.914 o
-7 -4 -10 9.235 9.267 0.629 134.417 o
-7 -4 -9 30.385 30.709 1.006 52.507 o
-7 -4 -8 133.475 133.269 2.761 6.978 o
-7 -4 -7 53.941 55.023 1.377 28.055 o
-7 -4 -6 30.679 31.310 0.930 61.551 o
-7 -4 -5 72.974 73.571 1.635 19.884 o
-7 -4 -4 80.076 79.218 1.684 18.746 o
-7 -4 -3 67.910 68.609 1.489 23.998 o
-7 -4 -2 84.946 84.537 1.747 17.420 o
-7 -4 -1 72.430 72.096 1.524 22.910 o
-7 -3 -20 0.797 0.818 0.566 165.947 o
-7 -3 -19 6.697 5.982 0.706 106.732 o
-7 -3 -18 16.094 15.844 0.957 58.009 o
-7 -3 -17 7.703 7.569 0.762 91.640 o
-7 -3 -16 20.025 20.841 1.055 47.751 o
-7 -3 -15 24.915 25.516 1.153 39.992 o
-7 -3 -14 1.973 1.454 0.594 150.696 o
-7 -3 -13 44.620 45.728 1.426 26.163 o
-7 -3 -12 54.790 53.807 1.538 22.495 o
-7 -3 -11 18.523 18.395 0.839 75.609 o
-7 -3 -10 32.426 31.771 1.055 47.751 o
-7 -3 -9 15.824 15.774 0.720 102.628 o
-7 -3 -8 48.336 46.769 1.251 33.981 o
-7 -3 -7 81.748 80.672 1.803 16.357 o
-7 -3 -6 112.034 114.190 2.341 9.702 o
-7 -3 -5 50.180 49.781 1.188 37.674 o
-7 -3 -4 35.238 35.671 0.923 62.487 o
-7 -3 -3 213.547 210.908 3.872 3.547 o
-7 -3 -2 14.449 14.138 0.517 198.827 o
-7 -3 -1 102.428 101.918 2.013 13.127 o
-7 -2 -20 9.503 9.009 0.720 102.628 o
-7 -2 -19 4.143 3.501 0.650 125.885 o
-7 -2 -18 0.408 0.398 0.601 147.212 o
-7 -2 -17 25.960 26.166 1.160 39.511 o
-7 -2 -16 17.574 16.766 0.985 54.765 o
-7 -2 -15 22.230 22.399 1.083 45.319 o
-7 -2 -14 3.645 3.341 0.622 137.454 o
-7 -2 -13 182.323 180.814 3.774 3.734 o
-7 -2 -12 2.461 2.858 0.524 193.560 o
-7 -2 -11 83.572 82.978 1.999 13.311 o
-7 -2 -10 0.849 1.321 0.433 283.241 o
-7 -2 -9 12.971 13.020 0.650 125.885 o
-7 -2 -8 240.295 239.758 4.529 2.593 o
-7 -2 -7 18.125 17.696 0.685 113.367 o
-7 -2 -6 6.948 6.870 0.454 257.699 o
-7 -2 -5 90.084 88.646 1.845 15.622 o
-7 -2 -4 21.940 21.931 0.671 118.140 o
-7 -2 -3 220.882 217.729 3.984 3.351 o
-7 -2 -2 121.198 122.122 2.355 9.587 o
-7 -2 -1 503.049 485.505 8.512 0.734 o
-7 -1 -20 2.952 2.488 0.587 154.305 o
-7 -1 -19 7.301 6.982 0.734 98.755 o
-7 -1 -18 6.757 6.730 0.755 93.345 o
-7 -1 -17 0.367 -0.168 0.573 161.924 o
-7 -1 -16 6.941 6.940 0.741 96.901 o
-7 -1 -15 5.120 4.662 0.692 111.088 o
-7 -1 -14 57.555 58.161 1.719 17.992 o
-7 -1 -13 20.150 20.037 0.923 62.487 o
-7 -1 -12 13.976 13.901 0.769 89.981 o
-7 -1 -11 28.653 28.689 1.020 51.078 o
-7 -1 -10 69.467 67.127 1.670 19.061 o
-7 -1 -9 13.687 13.628 0.657 123.221 o
-7 -1 -8 285.736 278.860 5.186 1.978 o
-7 -1 -7 408.089 403.959 7.240 1.014 o
-7 -1 -6 193.428 191.780 3.606 4.089 o
-7 -1 -5 56.567 56.588 1.286 32.159 o
-7 -1 -4 144.254 142.949 2.726 7.158 o
-7 -1 -3 649.215 636.868 11.182 0.425 o
-7 -1 -2 89.037 89.415 1.789 16.613 o
-7 -1 -1 182.513 178.130 3.278 4.950 o
-6 -20 -5 6.182 5.759 0.678 115.717 o
-6 -20 -4 7.101 6.786 0.685 113.367 o
-6 -20 -3 0.581 0.210 0.545 178.957 o
-6 -20 -2 5.438 5.500 0.671 118.140 o
-6 -20 -1 0.174 0.685 0.552 174.455 o
-6 -19 -8 4.294 4.808 0.657 123.221 o
-6 -19 -7 5.253 4.941 0.650 125.885 o
-6 -19 -6 1.556 1.363 0.580 158.046 o
-6 -19 -5 4.327 4.962 0.671 118.140 o
-6 -19 -4 1.231 1.342 0.594 150.696 o
-6 -19 -3 7.084 6.891 0.741 96.901 o
-6 -19 -2 13.485 13.628 0.895 66.454 o
-6 -19 -1 0.681 0.748 0.601 147.212 o
-6 -18 -10 0.132 -0.294 0.538 183.636 o
-6 -18 -9 0.642 0.650 0.552 174.455 o
-6 -18 -8 1.600 2.125 0.594 150.696 o
-6 -18 -7 6.064 5.913 0.706 106.732 o
-6 -18 -6 4.368 4.452 0.692 111.088 o
-6 -18 -5 3.231 2.879 0.671 118.140 o
-6 -18 -4 0.354 1.160 0.615 140.596 o
-6 -18 -3 5.179 5.221 0.727 100.664 o
-6 -18 -2 0.777 0.950 0.622 137.454 o
-6 -18 -1 7.051 7.401 0.797 83.778 o
-6 -17 -11 0.310 0.902 0.545 178.957 o
-6 -17 -10 4.752 4.403 0.657 123.221 o
-6 -17 -9 3.853 3.264 0.657 123.221 o
-6 -17 -8 1.958 2.341 0.629 134.417 o
-6 -17 -7 4.070 3.823 0.699 108.878 o
-6 -17 -6 1.333 1.307 0.636 131.479 o
-6 -17 -5 7.911 8.380 0.769 89.981 o
-6 -17 -4 1.436 1.670 0.615 140.596 o
-6 -17 -3 6.034 6.031 0.734 98.755 o
-6 -17 -2 12.790 12.950 0.895 66.454 o
-6 -17 -1 5.036 4.997 0.713 104.650 o
-6 -16 -13 0.123 -0.119 0.545 178.957 o
-6 -16 -12 6.530 6.583 0.692 111.088 o
-6 -16 -11 1.062 1.279 0.601 147.212 o
-6 -16 -10 0.324 0.245 0.594 150.696 o
-6 -16 -9 12.671 12.545 0.902 65.427 o
-6 -16 -8 8.123 8.715 0.790 85.267 o
-6 -16 -7 1.969 1.915 0.643 128.636 o
-6 -16 -6 4.774 4.801 0.706 106.732 o
-6 -16 -5 2.711 2.684 0.657 123.221 o
-6 -16 -4 17.192 17.025 0.985 54.765 o
-6 -16 -3 19.198 18.555 1.013 51.785 o
-6 -16 -2 19.968 19.079 1.020 51.078 o
-6 -16 -1 4.360 4.123 0.692 111.088 o
-6 -15 -14 2.986 2.488 0.601 147.212 o
-6 -15 -13 0.719 0.594 0.552 174.455 o
-6 -15 -12 6.249 5.423 0.720 102.628 o
-6 -15 -11 2.187 2.076 0.643 128.636 o
-6 -15 -10 6.290 5.913 0.755 93.345 o
-6 -15 -9 4.389 5.235 0.706 106.732 o
-6 -15 -8 2.900 3.445 0.678 115.717 o
-6 -15 -7 25.372 24.824 1.146 40.481 o
-6 -15 -6 5.557 5.416 0.720 102.628 o
-6 -15 -5 10.988 11.014 0.846 74.365 o
-6 -15 -4 1.799 1.852 0.622 137.454 o
-6 -15 -3 14.174 13.838 0.895 66.454 o
-6 -15 -2 7.377 7.296 0.755 93.345 o
-6 -15 -1 11.288 11.713 0.846 74.365 o
-6 -14 -15 0.309 0.440 0.517 198.827 o
-6 -14 -14 4.582 4.081 0.650 125.885 o
-6 -14 -13 7.299 7.848 0.769 89.981 o
-6 -14 -12 3.968 3.998 0.692 111.088 o
-6 -14 -11 5.376 4.899 0.692 111.088 o
-6 -14 -10 7.731 7.143 0.769 89.981 o
-6 -14 -9 11.787 10.826 0.853 73.151 o
-6 -14 -8 5.305 4.787 0.720 102.628 o
-6 -14 -7 8.302 7.883 0.776 88.368 o
-6 -14 -6 1.520 1.593 0.608 143.847 o
-6 -14 -5 23.797 23.923 1.097 44.171 o
-6 -14 -4 6.272 6.933 0.699 108.878 o
-6 -14 -3 26.223 26.075 1.111 43.067 o
-6 -14 -2 83.480 81.888 2.097 12.098 o
-6 -14 -1 56.411 56.477 1.635 19.884 o
-6 -13 -16 1.027 1.817 0.566 165.947 o
-6 -13 -15 3.808 3.949 0.636 131.479 o
-6 -13 -14 1.317 1.286 0.615 140.596 o
-6 -13 -13 4.507 4.606 0.713 104.650 o
-6 -13 -12 1.833 1.468 0.615 140.596 o
-6 -13 -11 0.744 0.776 0.587 154.305 o
-6 -13 -10 0.949 -0.363 0.587 154.305 o
-6 -13 -9 53.206 53.639 1.691 18.591 o
-6 -13 -8 45.983 45.637 1.538 22.495 o
-6 -13 -7 27.177 27.159 1.167 39.040 o
-6 -13 -6 26.106 26.033 1.104 43.614 o
-6 -13 -5 0.403 0.629 0.503 210.026 o
-6 -13 -4 89.653 89.177 2.194 11.043 o
-6 -13 -3 34.254 33.728 1.188 37.674 o
-6 -13 -2 22.779 23.014 0.971 56.352 o
-6 -13 -1 18.871 18.891 0.888 67.504 o
-6 -12 -16 18.279 17.255 0.923 62.487 o
-6 -12 -15 5.429 5.766 0.720 102.628 o
-6 -12 -14 7.678 6.514 0.776 88.368 o
-6 -12 -13 0.030 0.126 0.580 158.046 o
-6 -12 -12 21.094 21.379 1.076 45.909 o
-6 -12 -11 4.565 4.703 0.699 108.878 o
-6 -12 -10 3.021 3.571 0.671 118.140 o
-6 -12 -9 20.992 21.609 1.062 47.125 o
-6 -12 -8 11.315 11.077 0.797 83.778 o
-6 -12 -7 5.818 5.899 0.636 131.479 o
-6 -12 -6 30.158 30.143 1.118 42.530 o
-6 -12 -5 8.173 8.652 0.671 118.140 o
-6 -12 -4 41.336 41.255 1.300 31.471 o
-6 -12 -3 19.196 19.289 0.874 69.682 o
-6 -12 -2 23.072 23.636 0.943 59.741 o
-6 -12 -1 31.670 31.156 1.083 45.319 o
-6 -11 -17 1.769 1.747 0.573 161.924 o
-6 -11 -16 5.869 6.241 0.727 100.664 o
-6 -11 -15 9.927 9.540 0.839 75.609 o
-6 -11 -14 35.538 37.488 1.377 28.055 o
-6 -11 -13 3.961 4.116 0.678 115.717 o
-6 -11 -12 9.611 9.686 0.818 79.537 o
-6 -11 -11 44.209 44.596 1.517 23.122 o
-6 -11 -10 15.997 16.983 0.964 57.172 o
-6 -11 -9 50.755 50.676 1.531 22.701 o
-6 -11 -8 2.381 2.146 0.538 183.636 o
-6 -11 -7 11.632 11.622 0.727 100.664 o
-6 -11 -6 9.113 9.009 0.657 123.221 o
-6 -11 -5 2.787 2.481 0.503 210.026 o
-6 -11 -4 45.313 44.602 1.314 30.805 o
-6 -11 -3 5.606 4.990 0.538 183.636 o
-6 -11 -2 23.487 22.574 0.888 67.504 o
-6 -11 -1 69.430 69.056 1.719 17.992 o
-6 -10 -18 0.052 -0.063 0.545 178.957 o
-6 -10 -17 2.879 2.425 0.615 140.596 o
-6 -10 -16 6.486 6.045 0.727 100.664 o
-6 -10 -15 16.571 16.913 0.992 53.996 o
-6 -10 -14 18.149 18.339 1.006 52.507 o
-6 -10 -13 4.325 4.669 0.692 111.088 o
-6 -10 -12 13.490 13.537 0.895 66.454 o
-6 -10 -11 25.163 24.517 1.118 42.530 o
-6 -10 -10 6.284 6.618 0.664 120.640 o
-6 -10 -9 54.716 54.569 1.572 21.507 o
-6 -10 -8 14.601 14.900 0.797 83.778 o
-6 -10 -7 1.243 1.251 0.475 235.462 o
-6 -10 -6 24.187 23.958 0.930 61.551 o
-6 -10 -5 101.585 101.925 2.292 10.120 o
-6 -10 -4 41.640 41.765 1.223 35.552 o
-6 -10 -3 1.914 2.118 0.440 274.320 o
-6 -10 -2 5.470 5.235 0.503 210.026 o
-6 -10 -1 0.408 0.419 0.391 347.186 o
-6 -9 -18 3.432 3.529 0.615 140.596 o
-6 -9 -17 1.217 0.881 0.601 147.212 o
-6 -9 -16 15.645 14.809 0.957 58.009 o
-6 -9 -15 12.827 12.545 0.881 68.580 o
-6 -9 -14 2.524 2.313 0.636 131.479 o
-6 -9 -13 0.930 0.999 0.594 150.696 o
-6 -9 -12 13.619 12.873 0.881 68.580 o
-6 -9 -11 2.410 2.565 0.559 170.121 o
-6 -9 -10 50.066 48.586 1.468 24.689 o
-6 -9 -9 6.038 6.437 0.608 143.847 o
-6 -9 -8 11.796 11.720 0.699 108.878 o
-6 -9 -7 11.815 11.888 0.678 115.717 o
-6 -9 -6 4.373 4.186 0.503 210.026 o
-6 -9 -5 31.609 31.575 1.020 51.078 o
-6 -9 -4 10.611 9.952 0.594 150.696 o
-6 -9 -3 30.708 30.317 0.964 57.172 o
-6 -9 -2 24.446 24.496 0.846 74.365 o
-6 -9 -1 16.047 15.983 0.678 115.717 o
-6 -8 -19 6.586 6.409 0.692 111.088 o
-6 -8 -18 11.068 10.679 0.797 83.778 o
-6 -8 -17 3.886 3.585 0.685 113.367 o
-6 -8 -16 14.054 13.978 0.909 64.425 o
-6 -8 -15 8.931 9.358 0.811 80.914 o
-6 -8 -14 18.851 18.919 1.020 51.078 o
-6 -8 -13 22.608 21.833 1.069 46.511 o
-6 -8 -12 12.932 12.098 0.825 78.194 o
-6 -8 -11 21.511 21.574 0.957 58.009 o
-6 -8 -10 17.939 17.025 0.839 75.609 o
-6 -8 -9 29.087 29.248 1.048 48.390 o
-6 -8 -8 63.578 64.087 1.649 19.549 o
-6 -8 -7 7.696 7.604 0.566 165.947 o
-6 -8 -6 22.344 22.581 0.839 75.609 o
-6 -8 -5 2.856 2.572 0.426 292.603 o
-6 -8 -4 4.352 4.277 0.440 274.320 o
-6 -8 -3 27.801 28.514 0.895 66.454 o
-6 -8 -2 64.292 65.024 1.517 23.122 o
-6 -8 -1 63.912 64.171 1.496 23.774 o
-6 -7 -19 1.494 1.468 0.566 165.947 o
-6 -7 -18 4.021 4.843 0.678 115.717 o
-6 -7 -17 2.802 2.719 0.671 118.140 o
-6 -7 -16 12.318 12.873 0.888 67.504 o
-6 -7 -15 5.846 6.458 0.741 96.901 o
-6 -7 -14 13.607 13.314 0.895 66.454 o
-6 -7 -13 18.240 18.779 0.985 54.765 o
-6 -7 -12 61.843 61.627 1.719 17.992 o
-6 -7 -11 25.265 24.852 0.999 53.243 o
-6 -7 -10 6.101 6.297 0.580 158.046 o
-6 -7 -9 4.349 4.641 0.531 188.500 o
-6 -7 -8 1.769 1.412 0.440 274.320 o
-6 -7 -7 114.592 113.037 2.425 9.042 o
-6 -7 -6 129.122 129.845 2.677 7.422 o
-6 -7 -5 48.644 48.034 1.244 34.364 o
-6 -7 -4 39.572 40.053 1.083 45.319 o
-6 -7 -3 25.354 26.243 0.818 79.537 o
-6 -7 -2 2.811 3.187 0.356 418.599 o
-6 -7 -1 12.455 12.405 0.531 188.500 o
-6 -6 -19 12.002 11.944 0.804 82.327 o
-6 -6 -18 4.640 4.557 0.692 111.088 o
-6 -6 -17 36.196 36.174 1.398 27.219 o
-6 -6 -16 4.178 4.305 0.699 108.878 o
-6 -6 -15 11.764 11.902 0.867 70.810 o
-6 -6 -14 0.229 0.231 0.580 158.046 o
-6 -6 -13 32.065 31.862 1.223 35.552 o
-6 -6 -12 0.683 0.671 0.496 215.984 o
-6 -6 -11 32.998 32.183 1.118 42.530 o
-6 -6 -10 5.733 6.157 0.566 165.947 o
-6 -6 -9 114.885 113.142 2.467 8.738 o
-6 -6 -8 13.490 13.523 0.664 120.640 o
-6 -6 -7 2.802 2.893 0.419 302.438 o
-6 -6 -6 16.244 16.235 0.664 120.640 o
-6 -6 -5 40.945 40.276 1.076 45.909 o
-6 -6 -4 3.435 3.704 0.363 402.654 o
-6 -6 -3 92.766 95.369 1.957 13.887 o
-6 -6 -2 128.651 129.223 2.516 8.401 o
-6 -6 -1 71.463 72.607 1.552 22.092 o
-6 -5 -20 0.584 0.384 0.545 178.957 o
-6 -5 -19 13.060 12.706 0.853 73.151 o
-6 -5 -18 1.547 1.817 0.629 134.417 o
-6 -5 -17 2.310 2.090 0.636 131.479 o
-6 -5 -16 18.382 18.457 1.006 52.507 o
-6 -5 -15 50.298 50.864 1.635 19.884 o
-6 -5 -14 94.936 94.642 2.397 9.254 o
-6 -5 -13 32.669 33.155 1.195 37.235 o
-6 -5 -12 88.282 88.415 2.153 11.477 o
-6 -5 -11 64.529 65.101 1.698 18.439 o
-6 -5 -10 3.929 3.669 0.496 215.984 o
-6 -5 -9 8.463 8.701 0.573 161.924 o
-6 -5 -8 71.845 71.160 1.684 18.746 o
-6 -5 -7 58.470 58.007 1.419 26.421 o
-6 -5 -6 132.891 131.250 2.642 7.620 o
-6 -5 -5 62.664 61.634 1.398 27.219 o
-6 -5 -4 71.629 72.411 1.558 21.894 o
-6 -5 -3 114.949 115.266 2.271 10.308 o
-6 -5 -2 6.301 6.891 0.384 359.926 o
-6 -5 -1 121.343 122.842 2.376 9.418 o
-6 -4 -20 13.901 14.481 0.832 76.886 o
-6 -4 -19 18.313 18.695 0.985 54.765 o
-6 -4 -18 5.249 5.563 0.727 100.664 o
-6 -4 -17 15.303 15.641 0.943 59.741 o
-6 -4 -16 1.710 1.405 0.601 147.212 o
-6 -4 -15 11.459 11.762 0.860 71.966 o
-6 -4 -14 4.149 4.193 0.636 131.479 o
-6 -4 -13 2.567 2.712 0.545 178.957 o
-6 -4 -12 21.659 22.294 0.930 61.551 o
-6 -4 -11 43.852 43.428 1.293 31.812 o
-6 -4 -10 60.078 60.397 1.552 22.092 o
-6 -4 -9 23.770 24.041 0.860 71.966 o
-6 -4 -8 61.538 61.075 1.489 23.998 o
-6 -4 -7 55.586 55.358 1.349 29.230 o
-6 -4 -6 286.812 283.899 5.165 1.994 o
-6 -4 -5 268.658 266.490 4.843 2.267 o
-6 -4 -4 192.354 197.147 3.641 4.011 o
-6 -4 -3 309.687 309.296 5.507 1.753 o
-6 -4 -2 226.514 227.401 4.116 3.138 o
-6 -4 -1 360.128 363.830 6.409 1.295 o
-6 -3 -20 0.202 0.021 0.524 193.560 o
-6 -3 -19 2.057 2.481 0.622 137.454 o
-6 -3 -18 3.561 3.096 0.671 118.140 o
-6 -3 -17 6.262 6.877 0.741 96.901 o
-6 -3 -16 0.138 0.461 0.573 161.924 o
-6 -3 -15 10.331 10.092 0.811 80.914 o
-6 -3 -14 3.366 3.187 0.601 147.212 o
-6 -3 -13 4.105 3.781 0.559 170.121 o
-6 -3 -12 11.996 11.622 0.706 106.732 o
-6 -3 -11 2.322 2.334 0.468 242.543 o
-6 -3 -10 30.356 30.918 1.006 52.507 o
-6 -3 -9 9.322 9.568 0.566 165.947 o
-6 -3 -8 297.966 297.835 5.500 1.758 o
-6 -3 -7 123.859 122.003 2.474 8.688 o
-6 -3 -6 148.464 145.213 2.809 6.737 o
-6 -3 -5 5.073 5.332 0.370 387.603 o
-6 -3 -4 203.434 203.164 3.739 3.804 o
-6 -3 -3 34.418 34.958 0.860 71.966 o
-6 -3 -2 321.250 323.015 5.710 1.631 o
-6 -3 -1 224.071 222.209 4.019 3.293 o
-6 -2 -20 4.380 4.843 0.643 128.636 o
-6 -2 -19 0.055 0.335 0.580 158.046 o
-6 -2 -18 0.843 1.174 0.622 137.454 o
-6 -2 -17 18.415 18.430 0.999 53.243 o
-6 -2 -16 21.074 21.190 1.069 46.511 o
-6 -2 -15 9.330 8.820 0.769 89.981 o
-6 -2 -14 4.989 4.948 0.608 143.847 o
-6 -2 -13 17.933 17.311 0.853 73.151 o
-6 -2 -12 64.310 63.801 1.677 18.902 o
-6 -2 -11 101.832 102.609 2.306 9.998 o
-6 -2 -10 33.368 33.323 1.041 49.042 o
-6 -2 -9 10.123 9.861 0.566 165.947 o
-6 -2 -8 10.180 10.427 0.545 178.957 o
-6 -2 -7 37.614 36.978 0.978 55.550 o
-6 -2 -6 28.680 29.395 0.811 80.914 o
-6 -2 -5 487.371 486.553 8.554 0.727 o
-6 -2 -4 101.514 103.406 2.027 12.946 o
-6 -2 -3 136.146 133.353 2.516 8.401 o
-6 -2 -2 223.616 226.765 4.081 3.192 o
-6 -2 -1 681.823 664.481 11.685 0.389 o
-6 -1 -20 1.869 1.202 0.566 165.947 o
-6 -1 -19 3.080 3.257 0.650 125.885 o
-6 -1 -18 7.147 6.800 0.769 89.981 o
-6 -1 -17 0.601 0.405 0.594 150.696 o
-6 -1 -16 4.848 4.983 0.699 108.878 o
-6 -1 -15 10.530 11.168 0.818 79.537 o
-6 -1 -14 2.347 2.537 0.545 178.957 o
-6 -1 -13 10.772 10.784 0.713 104.650 o
-6 -1 -12 12.847 13.300 0.727 100.664 o
-6 -1 -11 18.890 19.674 0.818 79.537 o
-6 -1 -10 137.439 136.079 2.830 6.638 o
-6 -1 -9 32.133 31.331 0.964 57.172 o
-6 -1 -8 7.307 7.576 0.482 228.687 o
-6 -1 -7 44.554 44.938 1.111 43.067 o
-6 -1 -6 151.689 152.230 2.907 6.291 o
-6 -1 -5 303.022 300.309 5.395 1.827 o
-6 -1 -4 63.596 65.429 1.377 28.055 o
-6 -1 -3 20.041 20.470 0.587 154.305 o
-6 -1 -2 228.975 229.806 4.137 3.107 o
-6 -1 -1 300.059 294.466 5.214 1.956 o
-5 -20 -6 1.428 1.684 0.587 154.305 o
-5 -20 -5 5.563 5.759 0.657 123.221 o
-5 -20 -4 0.167 -0.349 0.531 188.500 o
-5 -20 -3 2.265 1.684 0.594 150.696 o
-5 -20 -2 2.680 2.740 0.608 143.847 o
-5 -20 -1 3.288 2.663 0.622 137.454 o
-5 -19 -8 0.213 0.440 0.538 183.636 o
-5 -19 -7 4.849 4.794 0.664 120.640 o
-5 -19 -6 7.497 6.681 0.720 102.628 o
-5 -19 -5 0.413 0.482 0.573 161.924 o
-5 -19 -4 0.454 0.545 0.580 158.046 o
-5 -19 -3 1.827 1.384 0.608 143.847 o
-5 -19 -2 0.499 0.992 0.587 154.305 o
-5 -19 -1 6.559 5.710 0.741 96.901 o
-5 -18 -10 0.551 0.964 0.545 178.957 o
-5 -18 -9 5.398 5.458 0.678 115.717 o
-5 -18 -8 1.691 1.286 0.601 147.212 o
-5 -18 -7 0.424 0.349 0.587 154.305 o
-5 -18 -6 1.311 1.859 0.636 131.479 o
-5 -18 -5 3.195 3.669 0.685 113.367 o
-5 -18 -4 7.409 7.150 0.776 88.368 o
-5 -18 -3 0.010 0.126 0.566 165.947 o
-5 -18 -2 3.971 3.984 0.664 120.640 o
-5 -18 -1 7.145 6.730 0.741 96.901 o
-5 -17 -12 1.516 2.187 0.559 170.121 o
-5 -17 -11 6.810 6.346 0.692 111.088 o
-5 -17 -10 0.282 0.189 0.566 165.947 o
-5 -17 -9 11.761 12.482 0.888 67.504 o
-5 -17 -8 5.521 5.200 0.734 98.755 o
-5 -17 -7 11.564 11.238 0.881 68.580 o
-5 -17 -6 1.043 1.579 0.608 143.847 o
-5 -17 -5 4.776 4.934 0.706 106.732 o
-5 -17 -4 12.929 13.530 0.902 65.427 o
-5 -17 -3 0.256 0.797 0.587 154.305 o
-5 -17 -2 1.761 2.069 0.636 131.479 o
-5 -17 -1 9.240 9.148 0.811 80.914 o
-5 -16 -13 0.232 0.112 0.531 188.500 o
-5 -16 -12 1.424 1.069 0.573 161.924 o
-5 -16 -11 2.811 3.264 0.650 125.885 o
-5 -16 -10 0.958 0.447 0.608 143.847 o
-5 -16 -9 14.372 14.509 0.950 58.865 o
-5 -16 -8 2.799 3.739 0.671 118.140 o
-5 -16 -7 1.092 1.139 0.608 143.847 o
-5 -16 -6 3.065 2.663 0.657 123.221 o
-5 -16 -5 7.166 7.939 0.769 89.981 o
-5 -16 -4 12.703 12.293 0.874 69.682 o
-5 -16 -3 1.394 1.768 0.622 137.454 o
-5 -16 -2 29.708 28.892 1.216 35.962 o
-5 -16 -1 16.864 16.521 0.964 57.172 o
-5 -15 -14 11.130 10.728 0.783 86.797 o
-5 -15 -13 9.441 9.162 0.776 88.368 o
-5 -15 -12 6.047 5.731 0.734 98.755 o
-5 -15 -11 3.047 2.782 0.671 118.140 o
-5 -15 -10 1.151 1.586 0.601 147.212 o
-5 -15 -9 2.688 3.348 0.657 123.221 o
-5 -15 -8 4.519 5.332 0.713 104.650 o
-5 -15 -7 8.832 9.078 0.797 83.778 o
-5 -15 -6 4.154 3.529 0.657 123.221 o
-5 -15 -5 3.175 3.599 0.657 123.221 o
-5 -15 -4 9.810 9.596 0.797 83.778 o
-5 -15 -3 14.548 13.761 0.888 67.504 o
-5 -15 -2 5.203 4.920 0.657 123.221 o
-5 -15 -1 1.583 1.195 0.566 165.947 o
-5 -14 -15 0.304 0.769 0.545 178.957 o
-5 -14 -14 1.213 0.531 0.587 154.305 o
-5 -14 -13 4.717 4.543 0.692 111.088 o
-5 -14 -12 1.530 1.461 0.636 131.479 o
-5 -14 -11 10.112 9.721 0.811 80.914 o
-5 -14 -10 2.073 2.432 0.629 134.417 o
-5 -14 -9 0.177 0.301 0.587 154.305 o
-5 -14 -8 4.068 4.249 0.678 115.717 o
-5 -14 -7 5.521 5.053 0.692 111.088 o
-5 -14 -6 23.850 23.992 1.097 44.171 o
-5 -14 -5 9.756 10.944 0.783 86.797 o
-5 -14 -4 14.590 14.697 0.839 75.609 o
-5 -14 -3 4.473 4.298 0.601 147.212 o
-5 -14 -2 15.104 15.173 0.832 76.886 o
-5 -14 -1 11.577 10.916 0.741 96.901 o
-5 -13 -16 11.194 10.280 0.762 91.640 o
-5 -13 -15 0.576 0.720 0.580 158.046 o
-5 -13 -14 7.412 7.646 0.762 91.640 o
-5 -13 -13 1.484 1.866 0.643 128.636 o
-5 -13 -12 2.084 1.817 0.629 134.417 o
-5 -13 -11 2.325 2.348 0.629 134.417 o
-5 -13 -10 3.813 3.543 0.671 118.140 o
-5 -13 -9 1.796 1.775 0.608 143.847 o
-5 -13 -8 5.192 5.053 0.692 111.088 o
-5 -13 -7 14.204 13.873 0.853 73.151 o
-5 -13 -6 47.489 47.510 1.461 24.926 o
-5 -13 -5 3.996 3.767 0.580 158.046 o
-5 -13 -4 9.866 9.330 0.692 111.088 o
-5 -13 -3 14.951 15.110 0.804 82.327 o
-5 -13 -2 7.476 7.373 0.636 131.479 o
-5 -13 -1 15.590 14.823 0.790 85.267 o
-5 -12 -17 0.877 1.160 0.531 188.500 o
-5 -12 -16 6.352 5.996 0.699 108.878 o
-5 -12 -15 3.374 3.096 0.664 120.640 o
-5 -12 -14 5.104 5.249 0.741 96.901 o
-5 -12 -13 12.884 13.223 0.895 66.454 o
-5 -12 -12 12.138 11.608 0.860 71.966 o
-5 -12 -11 11.944 10.875 0.853 73.151 o
-5 -12 -10 16.744 16.403 0.950 58.865 o
-5 -12 -9 28.539 28.123 1.160 39.511 o
-5 -12 -8 3.538 3.306 0.580 158.046 o
-5 -12 -7 4.519 4.759 0.594 150.696 o
-5 -12 -6 37.911 38.292 1.251 33.981 o
-5 -12 -5 4.558 4.431 0.559 170.121 o
-5 -12 -4 46.108 46.958 1.384 27.772 o
-5 -12 -3 26.096 25.362 0.964 57.172 o
-5 -12 -2 21.188 21.092 0.881 68.580 o
-5 -12 -1 35.102 34.825 1.132 41.487 o
-5 -11 -17 1.465 1.027 0.566 165.947 o
-5 -11 -16 16.795 16.990 0.964 57.172 o
-5 -11 -15 2.742 2.488 0.671 118.140 o
-5 -11 -14 4.048 3.844 0.678 115.717 o
-5 -11 -13 4.193 4.410 0.699 108.878 o
-5 -11 -12 0.848 0.860 0.594 150.696 o
-5 -11 -11 27.796 27.850 1.188 37.674 o
-5 -11 -10 31.640 31.890 1.230 35.149 o
-5 -11 -9 21.885 20.966 0.957 58.009 o
-5 -11 -8 30.854 31.177 1.132 41.487 o
-5 -11 -7 0.022 0.021 0.447 265.815 o
-5 -11 -6 58.820 59.880 1.607 20.582 o
-5 -11 -5 34.009 34.322 1.125 42.004 o
-5 -11 -4 186.736 185.895 3.760 3.762 o
-5 -11 -3 8.796 8.806 0.601 147.212 o
-5 -11 -2 3.211 3.606 0.482 228.687 o
-5 -11 -1 38.173 37.069 1.132 41.487 o
-5 -10 -18 0.068 -0.294 0.517 198.827 o
-5 -10 -17 10.572 10.644 0.811 80.914 o
-5 -10 -16 28.838 29.024 1.237 34.753 o
-5 -10 -15 2.148 1.482 0.636 131.479 o
-5 -10 -14 37.055 38.103 1.398 27.219 o
-5 -10 -13 24.892 25.258 1.146 40.481 o
-5 -10 -12 5.150 5.137 0.706 106.732 o
-5 -10 -11 60.505 61.159 1.782 16.744 o
-5 -10 -10 32.953 33.546 1.202 36.803 o
-5 -10 -9 15.881 16.906 0.839 75.609 o
-5 -10 -8 1.481 1.132 0.475 235.462 o
-5 -10 -7 5.389 5.486 0.552 174.455 o
-5 -10 -6 58.378 59.293 1.558 21.894 o
-5 -10 -5 23.996 25.013 0.916 63.445 o
-5 -10 -4 78.749 79.148 1.859 15.388 o
-5 -10 -3 139.143 141.348 2.921 6.231 o
-5 -10 -2 20.117 19.764 0.776 88.368 o
-5 -10 -1 123.704 124.436 2.614 7.784 o
-5 -9 -19 12.361 10.889 0.783 86.797 o
-5 -9 -18 12.410 11.923 0.818 79.537 o
-5 -9 -17 18.518 17.947 1.006 52.507 o
-5 -9 -16 8.932 8.855 0.832 76.886 o
-5 -9 -15 9.615 8.736 0.797 83.778 o
-5 -9 -14 9.426 9.197 0.811 80.914 o
-5 -9 -13 1.596 1.761 0.615 140.596 o
-5 -9 -12 43.544 44.281 1.475 24.455 o
-5 -9 -11 122.347 120.522 2.768 6.943 o
-5 -9 -10 111.176 110.842 2.558 8.128 o
-5 -9 -9 57.235 56.770 1.565 21.699 o
-5 -9 -8 60.692 61.501 1.614 20.404 o
-5 -9 -7 86.145 87.059 2.034 12.857 o
-5 -9 -6 66.962 66.939 1.649 19.549 o
-5 -9 -5 27.584 27.242 0.916 63.445 o
-5 -9 -4 41.782 41.562 1.160 39.511 o
-5 -9 -3 110.592 111.213 2.348 9.644 o
-5 -9 -2 25.155 24.838 0.825 78.194 o
-5 -9 -1 4.322 4.403 0.419 302.438 o
-5 -8 -19 1.796 1.817 0.573 161.924 o
-5 -8 -18 12.404 12.524 0.860 71.966 o
-5 -8 -17 77.555 77.583 2.146 11.552 o
-5 -8 -16 7.775 7.653 0.769 89.981 o
-5 -8 -15 19.055 19.058 1.020 51.078 o
-5 -8 -14 38.082 38.285 1.398 27.219 o
-5 -8 -13 46.698 46.790 1.545 22.292 o
-5 -8 -12 16.230 16.221 0.867 70.810 o
-5 -8 -11 69.257 70.796 1.859 15.388 o
-5 -8 -10 77.844 78.869 1.964 13.789 o
-5 -8 -9 70.192 71.384 1.789 16.613 o
-5 -8 -8 7.850 7.946 0.580 158.046 o
-5 -8 -7 110.872 110.633 2.404 9.201 o
-5 -8 -6 42.036 43.191 1.195 37.235 o
-5 -8 -5 162.721 163.768 3.257 5.014 o
-5 -8 -4 146.701 150.315 2.998 5.916 o
-5 -8 -3 8.869 8.925 0.503 210.026 o
-5 -8 -2 59.937 60.502 1.419 26.421 o
-5 -8 -1 73.503 72.662 1.600 20.762 o
-5 -7 -19 3.899 4.026 0.636 131.479 o
-5 -7 -18 5.997 5.815 0.734 98.755 o
-5 -7 -17 16.246 15.382 0.971 56.352 o
-5 -7 -16 6.708 6.940 0.748 95.098 o
-5 -7 -15 5.876 5.808 0.720 102.628 o
-5 -7 -14 13.678 13.635 0.881 68.580 o
-5 -7 -13 22.338 22.057 1.020 51.078 o
-5 -7 -12 61.086 61.089 1.691 18.591 o
-5 -7 -11 26.947 27.501 1.034 49.707 o
-5 -7 -10 113.027 114.267 2.544 8.217 o
-5 -7 -9 80.595 78.862 1.887 14.935 o
-5 -7 -8 136.135 135.275 2.830 6.638 o
-5 -7 -7 96.757 98.276 2.153 11.477 o
-5 -7 -6 69.730 69.273 1.614 20.404 o
-5 -7 -5 78.219 79.071 1.754 17.282 o
-5 -7 -4 4.653 4.976 0.391 347.186 o
-5 -7 -3 463.932 463.420 8.247 0.782 o
-5 -7 -2 152.184 150.811 2.907 6.291 o
-5 -7 -1 7.970 8.037 0.426 292.603 o
-5 -6 -20 1.942 1.817 0.580 158.046 o
-5 -6 -19 8.768 8.324 0.762 91.640 o
-5 -6 -18 3.825 3.634 0.678 115.717 o
-5 -6 -17 7.780 7.744 0.762 91.640 o
-5 -6 -16 5.838 5.521 0.720 102.628 o
-5 -6 -15 8.696 8.303 0.776 88.368 o
-5 -6 -14 1.988 1.873 0.594 150.696 o
-5 -6 -13 37.895 38.424 1.286 32.159 o
-5 -6 -12 3.740 4.109 0.566 165.947 o
-5 -6 -11 84.461 86.186 2.076 12.343 o
-5 -6 -10 69.593 69.601 1.740 17.561 o
-5 -6 -9 41.787 42.240 1.209 36.379 o
-5 -6 -8 92.838 90.938 2.027 12.946 o
-5 -6 -7 48.734 49.956 1.279 32.511 o
-5 -6 -6 14.372 14.236 0.601 147.212 o
-5 -6 -5 9.506 9.728 0.475 235.462 o
-5 -6 -4 38.437 37.712 0.964 57.172 o
-5 -6 -3 616.847 615.056 10.902 0.447 o
-5 -6 -2 171.043 169.597 3.187 5.236 o
-5 -6 -1 321.488 323.197 5.801 1.580 o
-5 -5 -20 0.385 0.049 0.517 198.827 o
-5 -5 -19 9.704 9.854 0.797 83.778 o
-5 -5 -18 6.608 5.717 0.741 96.901 o
-5 -5 -17 20.805 20.393 1.048 48.390 o
-5 -5 -16 16.392 17.025 0.971 56.352 o
-5 -5 -15 3.906 3.963 0.664 120.640 o
-5 -5 -14 5.355 5.298 0.657 123.221 o
-5 -5 -13 81.065 80.085 2.034 12.857 o
-5 -5 -12 12.575 11.825 0.720 102.628 o
-5 -5 -11 16.392 16.843 0.790 85.267 o
-5 -5 -10 21.449 20.945 0.832 76.886 o
-5 -5 -9 58.081 59.391 1.489 23.998 o
-5 -5 -8 121.484 121.605 2.523 8.355 o
-5 -5 -7 16.602 16.633 0.650 125.885 o
-5 -5 -6 124.986 123.450 2.460 8.787 o
-5 -5 -5 12.564 12.384 0.503 210.026 o
-5 -5 -4 256.116 259.054 4.710 2.397 o
-5 -5 -3 85.167 84.397 1.719 17.992 o
-5 -5 -2 110.539 111.974 2.174 11.257 o
-5 -5 -1 78.820 80.085 1.621 20.229 o
-5 -4 -20 3.411 2.858 0.608 143.847 o
-5 -4 -19 2.786 2.991 0.643 128.636 o
-5 -4 -18 8.543 8.380 0.804 82.327 o
-5 -4 -17 0.257 0.314 0.580 158.046 o
-5 -4 -16 5.121 5.493 0.706 106.732 o
-5 -4 -15 2.150 1.971 0.608 143.847 o
-5 -4 -14 15.470 16.500 0.867 70.810 o
-5 -4 -13 21.568 22.203 0.950 58.865 o
-5 -4 -12 15.884 16.682 0.797 83.778 o
-5 -4 -11 9.862 9.889 0.629 134.417 o
-5 -4 -10 16.384 16.626 0.734 98.755 o
-5 -4 -9 1.285 1.111 0.377 373.380 o
-5 -4 -8 53.789 53.793 1.335 29.845 o
-5 -4 -7 150.583 150.210 2.928 6.202 o
-5 -4 -6 28.437 29.157 0.811 80.914 o
-5 -4 -5 0.583 0.741 0.273 715.830 o
-5 -4 -4 169.212 170.352 3.194 5.213 o
-5 -4 -3 307.589 305.138 5.458 1.785 o
-5 -4 -2 213.932 216.080 3.935 3.435 o
-5 -4 -1 167.374 172.658 3.180 5.259 o
-5 -3 -20 1.481 1.482 0.573 161.924 o
-5 -3 -19 11.762 11.063 0.839 75.609 o
-5 -3 -18 11.161 10.735 0.825 78.194 o
-5 -3 -17 12.326 12.335 0.860 71.966 o
-5 -3 -16 9.580 9.526 0.804 82.327 o
-5 -3 -15 2.334 3.012 0.615 140.596 o
-5 -3 -14 11.796 12.538 0.769 89.981 o
-5 -3 -13 10.976 11.406 0.720 102.628 o
-5 -3 -12 0.227 0.126 0.426 292.603 o
-5 -3 -11 20.141 20.128 0.818 79.537 o
-5 -3 -10 30.198 30.534 0.978 55.550 o
-5 -3 -9 4.021 3.418 0.419 302.438 o
-5 -3 -8 13.103 13.446 0.587 154.305 o
-5 -3 -7 102.738 104.510 2.125 11.781 o
-5 -3 -6 85.372 84.711 1.754 17.282 o
-5 -3 -5 96.343 98.109 1.957 13.887 o
-5 -3 -4 440.141 442.048 7.820 0.870 o
-5 -3 -3 22.770 23.853 0.636 131.479 o
-5 -3 -2 64.734 65.883 1.342 29.535 o
-5 -3 -1 20.493 21.008 0.566 165.947 o
-5 -2 -20 1.536 1.712 0.594 150.696 o
-5 -2 -19 15.327 15.886 0.950 58.865 o
-5 -2 -18 7.949 7.499 0.755 93.345 o
-5 -2 -17 0.672 0.147 0.573 161.924 o
-5 -2 -16 19.733 19.617 1.020 51.078 o
-5 -2 -15 5.484 5.095 0.650 125.885 o
-5 -2 -14 23.051 22.756 0.985 54.765 o
-5 -2 -13 23.122 23.189 0.950 58.865 o
-5 -2 -12 61.144 60.292 1.600 20.762 o
-5 -2 -11 8.258 8.128 0.573 161.924 o
-5 -2 -10 17.501 18.569 0.748 95.098 o
-5 -2 -9 44.578 45.930 1.202 36.803 o
-5 -2 -8 68.724 66.953 1.531 22.701 o
-5 -2 -7 86.974 86.843 1.810 16.231 o
-5 -2 -6 60.625 59.726 1.314 30.805 o
-5 -2 -5 22.524 23.629 0.657 123.221 o
-5 -2 -4 1.139 1.461 0.238 941.848 o
-5 -2 -3 23.268 23.007 0.608 143.847 o
-5 -2 -2 142.367 143.382 2.656 7.540 o
-5 -2 -1 370.354 366.800 6.514 1.253 o
-5 -1 -21 0.939 1.272 0.559 170.121 o
-5 -1 -20 4.537 4.130 0.657 123.221 o
-5 -1 -19 0.947 0.881 0.608 143.847 o
-5 -1 -18 0.544 0.447 0.587 154.305 o
-5 -1 -17 9.389 9.610 0.811 80.914 o
-5 -1 -16 4.430 4.864 0.685 113.367 o
-5 -1 -15 5.395 5.989 0.671 118.140 o
-5 -1 -14 14.920 14.711 0.811 80.914 o
-5 -1 -13 7.941 8.310 0.636 131.479 o
-5 -1 -12 81.520 81.664 1.971 13.691 o
-5 -1 -11 62.348 62.920 1.586 21.129 o
-5 -1 -10 85.991 86.899 1.957 13.887 o
-5 -1 -9 40.517 39.675 1.083 45.319 o
-5 -1 -8 21.752 21.882 0.706 106.732 o
-5 -1 -7 3.887 3.823 0.342 453.468 o
-5 -1 -6 184.340 184.309 3.432 4.516 o
-5 -1 -5 44.948 46.091 1.041 49.042 o
-5 -1 -4 171.776 172.651 3.180 5.259 o
-5 -1 -3 362.288 362.907 6.430 1.286 o
-5 -1 -2 497.956 498.567 8.841 0.680 o
-5 -1 -1 112.510 112.673 2.104 12.017 o
-4 -21 -3 3.920 3.676 0.636 131.479 o
-4 -21 -2 9.161 9.512 0.769 89.981 o
-4 -21 -1 5.164 4.801 0.636 131.479 o
-4 -20 -7 13.514 13.551 0.846 74.365 o
-4 -20 -6 3.989 4.766 0.636 131.479 o
-4 -20 -5 6.305 5.954 0.678 115.717 o
-4 -20 -4 0.589 0.950 0.566 165.947 o
-4 -20 -3 3.976 4.235 0.650 125.885 o
-4 -20 -2 0.717 0.727 0.580 158.046 o
-4 -20 -1 6.136 6.688 0.720 102.628 o
-4 -19 -9 5.173 4.312 0.636 131.479 o
-4 -19 -8 3.578 2.691 0.608 143.847 o
-4 -19 -7 1.166 1.265 0.587 154.305 o
-4 -19 -6 4.014 3.977 0.657 123.221 o
-4 -19 -5 3.044 3.550 0.657 123.221 o
-4 -19 -4 8.691 8.435 0.790 85.267 o
-4 -19 -3 2.407 2.530 0.657 123.221 o
-4 -19 -2 3.064 2.984 0.664 120.640 o
-4 -19 -1 1.706 1.957 0.636 131.479 o
-4 -18 -11 4.225 3.914 0.636 131.479 o
-4 -18 -10 2.082 2.733 0.594 150.696 o
-4 -18 -9 2.183 2.153 0.622 137.454 o
-4 -18 -8 4.423 3.662 0.678 115.717 o
-4 -18 -7 5.218 5.270 0.713 104.650 o
-4 -18 -6 1.060 1.013 0.622 137.454 o
-4 -18 -5 2.959 3.501 0.678 115.717 o
-4 -18 -4 2.532 2.460 0.622 137.454 o
-4 -18 -3 8.346 7.974 0.776 88.368 o
-4 -18 -2 9.690 10.637 0.825 78.194 o
-4 -18 -1 6.402 6.604 0.741 96.901 o
-4 -17 -12 1.734 2.292 0.580 158.046 o
-4 -17 -11 0.855 0.566 0.573 161.924 o
-4 -17 -10 5.539 5.242 0.699 108.878 o
-4 -17 -9 7.277 7.639 0.776 88.368 o
-4 -17 -8 11.270 11.692 0.888 67.504 o
-4 -17 -7 8.382 8.974 0.790 85.267 o
-4 -17 -6 2.132 2.187 0.629 134.417 o
-4 -17 -5 2.462 1.761 0.622 137.454 o
-4 -17 -4 0.909 0.895 0.601 147.212 o
-4 -17 -3 4.348 4.165 0.678 115.717 o
-4 -17 -2 4.077 4.019 0.685 113.367 o
-4 -17 -1 3.874 4.214 0.671 118.140 o
-4 -16 -14 1.198 1.083 0.559 170.121 o
-4 -16 -13 8.754 8.862 0.748 95.098 o
-4 -16 -12 2.573 2.509 0.629 134.417 o
-4 -16 -11 0.892 0.154 0.587 154.305 o
-4 -16 -10 1.474 1.761 0.636 131.479 o
-4 -16 -9 14.081 14.627 0.923 62.487 o
-4 -16 -8 5.990 4.941 0.706 106.732 o
-4 -16 -7 0.263 0.126 0.580 158.046 o
-4 -16 -6 18.499 18.618 1.013 51.785 o
-4 -16 -5 17.137 16.046 0.964 57.172 o
-4 -16 -4 3.233 3.760 0.657 123.221 o
-4 -16 -3 1.084 1.335 0.601 147.212 o
-4 -16 -2 3.658 3.991 0.657 123.221 o
-4 -16 -1 4.392 4.578 0.671 118.140 o
-4 -15 -15 7.257 7.611 0.713 104.650 o
-4 -15 -14 0.847 1.013 0.573 161.924 o
-4 -15 -13 0.097 0.168 0.573 161.924 o
-4 -15 -12 17.564 18.758 1.020 51.078 o
-4 -15 -11 24.861 24.286 1.160 39.511 o
-4 -15 -10 0.598 0.594 0.587 154.305 o
-4 -15 -9 14.719 14.488 0.923 62.487 o
-4 -15 -8 14.344 14.627 0.923 62.487 o
-4 -15 -7 12.026 12.049 0.860 71.966 o
-4 -15 -6 5.174 4.780 0.685 113.367 o
-4 -15 -5 2.875 2.537 0.629 134.417 o
-4 -15 -4 2.011 1.586 0.587 154.305 o
-4 -15 -3 9.331 8.960 0.748 95.098 o
-4 -15 -2 34.671 34.406 1.279 32.511 o
-4 -15 -1 32.071 32.051 1.230 35.149 o
-4 -14 -16 0.758 1.132 0.559 170.121 o
-4 -14 -15 1.517 1.887 0.587 154.305 o
-4 -14 -14 3.392 3.159 0.650 125.885 o
-4 -14 -13 1.720 1.579 0.636 131.479 o
-4 -14 -12 3.712 3.648 0.664 120.640 o
-4 -14 -11 8.011 7.918 0.776 88.368 o
-4 -14 -10 4.784 4.424 0.692 111.088 o
-4 -14 -9 4.637 5.472 0.706 106.732 o
-4 -14 -8 25.612 25.181 1.139 40.979 o
-4 -14 -7 3.787 4.228 0.671 118.140 o
-4 -14 -6 27.985 27.508 1.146 40.481 o
-4 -14 -5 4.461 5.395 0.622 137.454 o
-4 -14 -4 35.380 36.111 1.251 33.981 o
-4 -14 -3 12.944 12.370 0.769 89.981 o
-4 -14 -2 99.475 99.402 2.383 9.363 o
-4 -14 -1 10.697 10.693 0.727 100.664 o
-4 -13 -16 0.139 0.000 0.538 183.636 o
-4 -13 -15 3.225 2.768 0.629 134.417 o
-4 -13 -14 1.642 1.586 0.629 134.417 o
-4 -13 -13 0.057 0.888 0.580 158.046 o
-4 -13 -12 8.150 8.009 0.769 89.981 o
-4 -13 -11 12.375 11.748 0.860 71.966 o
-4 -13 -10 2.298 3.557 0.650 125.885 o
-4 -13 -9 7.667 7.876 0.755 93.345 o
-4 -13 -8 8.187 8.428 0.734 98.755 o
-4 -13 -7 26.519 26.753 1.076 45.909 o
-4 -13 -6 23.844 24.740 1.020 51.078 o
-4 -13 -5 112.513 112.401 2.600 7.868 o
-4 -13 -4 13.331 13.244 0.762 91.640 o
-4 -13 -3 84.235 82.691 2.041 12.770 o
-4 -13 -2 1.170 1.300 0.489 222.199 o
-4 -13 -1 23.746 23.992 0.957 58.009 o
-4 -12 -17 2.079 1.943 0.573 161.924 o
-4 -12 -16 10.751 10.399 0.811 80.914 o
-4 -12 -15 15.684 16.137 0.964 57.172 o
-4 -12 -14 25.412 26.676 1.167 39.040 o
-4 -12 -13 3.262 3.893 0.664 120.640 o
-4 -12 -12 1.938 1.796 0.615 140.596 o
-4 -12 -11 10.747 10.588 0.832 76.886 o
-4 -12 -10 17.094 16.508 0.943 59.741 o
-4 -12 -9 10.817 10.057 0.741 96.901 o
-4 -12 -8 41.422 40.640 1.328 30.160 o
-4 -12 -7 12.007 12.363 0.748 95.098 o
-4 -12 -6 3.258 3.026 0.524 193.560 o
-4 -12 -5 40.691 40.346 1.265 33.234 o
-4 -12 -4 84.141 84.809 2.041 12.770 o
-4 -12 -3 20.127 20.086 0.853 73.151 o
-4 -12 -2 60.069 60.544 1.593 20.945 o
-4 -12 -1 95.986 96.271 2.215 10.835 o
-4 -11 -18 1.740 2.160 0.566 165.947 o
-4 -11 -17 3.188 3.515 0.643 128.636 o
-4 -11 -16 10.450 9.603 0.825 78.194 o
-4 -11 -15 0.260 0.832 0.615 140.596 o
-4 -11 -14 3.585 2.796 0.650 125.885 o
-4 -11 -13 3.963 4.550 0.685 113.367 o
-4 -11 -12 6.274 6.087 0.720 102.628 o
-4 -11 -11 12.203 12.671 0.881 68.580 o
-4 -11 -10 32.044 32.135 1.188 37.674 o
-4 -11 -9 48.880 49.201 1.482 24.225 o
-4 -11 -8 27.095 26.683 1.034 49.707 o
-4 -11 -7 19.493 20.323 0.881 68.580 o
-4 -11 -6 5.895 6.562 0.573 161.924 o
-4 -11 -5 2.137 2.111 0.468 242.543 o
-4 -11 -4 21.227 21.938 0.860 71.966 o
-4 -11 -3 33.696 33.595 1.062 47.125 o
-4 -11 -2 118.119 118.285 2.551 8.172 o
-4 -11 -1 10.933 11.140 0.615 140.596 o
-4 -10 -18 0.445 0.287 0.545 178.957 o
-4 -10 -17 4.498 4.494 0.678 115.717 o
-4 -10 -16 6.645 6.618 0.769 89.981 o
-4 -10 -15 3.685 4.452 0.671 118.140 o
-4 -10 -14 19.876 19.429 1.027 50.385 o
-4 -10 -13 0.112 0.391 0.566 165.947 o
-4 -10 -12 7.099 7.695 0.734 98.755 o
-4 -10 -11 8.429 8.904 0.706 106.732 o
-4 -10 -10 3.553 3.390 0.559 170.121 o
-4 -10 -9 0.233 -0.007 0.454 257.699 o
-4 -10 -8 11.162 11.511 0.685 113.367 o
-4 -10 -7 18.808 19.128 0.818 79.537 o
-4 -10 -6 29.967 29.605 0.999 53.243 o
-4 -10 -5 11.957 11.881 0.636 131.479 o
-4 -10 -4 79.345 79.847 1.859 15.388 o
-4 -10 -3 8.294 8.715 0.545 178.957 o
-4 -10 -2 13.944 13.642 0.636 131.479 o
-4 -10 -1 36.161 35.929 1.041 49.042 o
-4 -9 -19 8.304 8.149 0.706 106.732 o
-4 -9 -18 0.507 -0.231 0.552 174.455 o
-4 -9 -17 4.321 4.871 0.706 106.732 o
-4 -9 -16 4.180 3.634 0.671 118.140 o
-4 -9 -15 7.280 7.786 0.762 91.640 o
-4 -9 -14 7.362 7.834 0.769 89.981 o
-4 -9 -13 10.494 10.532 0.811 80.914 o
-4 -9 -12 8.162 8.533 0.699 108.878 o
-4 -9 -11 1.327 1.125 0.503 210.026 o
-4 -9 -10 17.186 17.116 0.832 76.886 o
-4 -9 -9 71.074 70.342 1.789 16.613 o
-4 -9 -8 34.162 35.056 1.118 42.530 o
-4 -9 -7 52.948 52.772 1.412 26.683 o
-4 -9 -6 16.572 16.333 0.713 104.650 o
-4 -9 -5 39.388 40.325 1.139 40.979 o
-4 -9 -4 19.395 18.716 0.720 102.628 o
-4 -9 -3 17.028 17.668 0.685 113.367 o
-4 -9 -2 44.276 43.890 1.146 40.481 o
-4 -9 -1 78.962 79.819 1.768 17.010 o
-4 -8 -19 4.504 4.864 0.636 131.479 o
-4 -8 -18 2.301 2.516 0.636 131.479 o
-4 -8 -17 1.234 0.601 0.629 134.417 o
-4 -8 -16 1.120 1.992 0.615 140.596 o
-4 -8 -15 6.692 7.212 0.748 95.098 o
-4 -8 -14 6.162 5.815 0.713 104.650 o
-4 -8 -13 24.075 24.356 1.076 45.909 o
-4 -8 -12 3.258 3.103 0.559 170.121 o
-4 -8 -11 22.139 22.371 0.943 59.741 o
-4 -8 -10 30.288 30.653 1.069 46.511 o
-4 -8 -9 6.029 5.612 0.538 183.636 o
-4 -8 -8 11.440 10.735 0.615 140.596 o
-4 -8 -7 16.535 16.214 0.699 108.878 o
-4 -8 -6 28.004 27.410 0.881 68.580 o
-4 -8 -5 16.869 17.220 0.671 118.140 o
-4 -8 -4 49.256 48.656 1.223 35.552 o
-4 -8 -3 25.095 24.014 0.741 96.901 o
-4 -8 -2 41.764 41.940 1.048 48.390 o
-4 -8 -1 43.353 42.541 1.055 47.751 o
-4 -7 -20 1.576 1.915 0.573 161.924 o
-4 -7 -19 4.210 4.284 0.650 125.885 o
-4 -7 -18 3.809 3.774 0.671 118.140 o
-4 -7 -17 7.014 7.492 0.748 95.098 o
-4 -7 -16 2.472 2.572 0.636 131.479 o
-4 -7 -15 3.572 3.341 0.650 125.885 o
-4 -7 -14 1.045 1.558 0.580 158.046 o
-4 -7 -13 8.830 8.338 0.692 111.088 o
-4 -7 -12 3.551 3.515 0.552 174.455 o
-4 -7 -11 3.390 2.823 0.510 204.312 o
-4 -7 -10 28.474 28.682 1.006 52.507 o
-4 -7 -9 2.759 3.054 0.447 265.815 o
-4 -7 -8 26.861 26.837 0.902 65.427 o
-4 -7 -7 15.046 14.103 0.629 134.417 o
-4 -7 -6 13.529 13.698 0.601 147.212 o
-4 -7 -5 198.966 199.097 3.788 3.706 o
-4 -7 -4 12.942 12.475 0.517 198.827 o
-4 -7 -3 47.407 46.252 1.104 43.614 o
-4 -7 -2 7.154 7.639 0.398 335.111 o
-4 -7 -1 97.256 98.815 1.992 13.405 o
-4 -6 -20 4.017 3.844 0.615 140.596 o
-4 -6 -19 7.030 6.940 0.727 100.664 o
-4 -6 -18 5.131 5.109 0.706 106.732 o
-4 -6 -17 10.563 10.302 0.818 79.537 o
-4 -6 -16 1.417 1.531 0.601 147.212 o
-4 -6 -15 9.888 9.582 0.797 83.778 o
-4 -6 -14 7.944 8.254 0.720 102.628 o
-4 -6 -13 0.221 0.328 0.482 228.687 o
-4 -6 -12 28.268 27.613 1.034 49.707 o
-4 -6 -11 70.251 70.552 1.782 16.744 o
-4 -6 -10 30.450 30.513 1.013 51.785 o
-4 -6 -9 43.169 43.442 1.209 36.379 o
-4 -6 -8 61.035 61.984 1.503 23.554 o
-4 -6 -7 126.947 125.169 2.565 8.084 o
-4 -6 -6 112.328 113.086 2.292 10.120 o
-4 -6 -5 71.496 71.118 1.545 22.292 o
-4 -6 -4 54.309 55.295 1.244 34.364 o
-4 -6 -3 132.579 130.746 2.530 8.308 o
-4 -6 -2 160.081 161.022 3.033 5.780 o
-4 -6 -1 396.578 400.661 7.136 1.044 o
-4 -5 -20 2.209 1.943 0.580 158.046 o
-4 -5 -19 6.206 6.143 0.720 102.628 o
-4 -5 -18 8.185 7.855 0.783 86.797 o
-4 -5 -17 12.397 12.517 0.874 69.682 o
-4 -5 -16 2.496 2.411 0.629 134.417 o
-4 -5 -15 39.301 39.466 1.398 27.219 o
-4 -5 -14 67.034 66.407 1.817 16.106 o
-4 -5 -13 11.305 11.000 0.720 102.628 o
-4 -5 -12 4.732 5.367 0.559 170.121 o
-4 -5 -11 5.449 5.801 0.538 183.636 o
-4 -5 -10 70.470 70.964 1.719 17.992 o
-4 -5 -9 45.271 45.371 1.223 35.552 o
-4 -5 -8 99.470 102.358 2.180 11.185 o
-4 -5 -7 52.649 52.884 1.258 33.604 o
-4 -5 -6 190.824 193.841 3.655 3.980 o
-4 -5 -5 8.998 9.693 0.433 283.241 o
-4 -5 -4 283.108 282.606 5.130 2.021 o
-4 -5 -3 166.544 170.694 3.187 5.236 o
-4 -5 -2 304.707 312.574 5.605 1.693 o
-4 -5 -1 254.095 255.336 4.613 2.499 o
-4 -4 -20 3.886 3.494 0.636 131.479 o
-4 -4 -19 11.041 12.146 0.853 73.151 o
-4 -4 -18 5.565 5.346 0.699 108.878 o
-4 -4 -17 5.243 4.151 0.685 113.367 o
-4 -4 -16 8.579 8.303 0.776 88.368 o
-4 -4 -15 7.222 7.485 0.713 104.650 o
-4 -4 -14 0.235 0.559 0.489 222.199 o
-4 -4 -13 36.652 36.719 1.216 35.962 o
-4 -4 -12 4.366 4.780 0.531 188.500 o
-4 -4 -11 37.820 38.264 1.160 39.511 o
-4 -4 -10 1.145 1.209 0.391 347.186 o
-4 -4 -9 70.225 67.840 1.600 20.762 o
-4 -4 -8 56.096 56.211 1.349 29.230 o
-4 -4 -7 43.252 45.127 1.097 44.171 o
-4 -4 -6 71.816 73.229 1.558 21.894 o
-4 -4 -5 551.060 557.853 9.931 0.539 o
-4 -4 -4 478.029 473.715 8.442 0.746 o
-4 -4 -3 202.561 206.638 3.767 3.748 o
-4 -4 -2 101.975 105.706 2.020 13.036 o
-4 -4 -1 1415.690 1417.220 25.216 0.084 o
-4 -3 -21 1.996 1.272 0.573 161.924 o
-4 -3 -20 3.511 3.383 0.629 134.417 o
-4 -3 -19 19.611 20.058 1.048 48.390 o
-4 -3 -18 13.624 14.250 0.909 64.425 o
-4 -3 -17 1.055 0.342 0.580 158.046 o
-4 -3 -16 8.833 8.093 0.769 89.981 o
-4 -3 -15 7.070 7.254 0.692 111.088 o
-4 -3 -14 25.848 25.537 1.027 50.385 o
-4 -3 -13 1.054 1.440 0.475 235.462 o
-4 -3 -12 68.059 69.455 1.754 17.282 o
-4 -3 -11 45.248 46.427 1.293 31.812 o
-4 -3 -10 2.124 2.607 0.412 312.777 o
-4 -3 -9 220.448 220.462 4.221 2.984 o
-4 -3 -8 274.498 273.695 5.067 2.071 o
-4 -3 -7 34.906 34.497 0.895 66.454 o
-4 -3 -6 384.547 385.970 6.926 1.109 o
-4 -3 -5 331.283 327.327 5.892 1.532 o
-4 -3 -4 713.732 713.696 12.796 0.325 o
-4 -3 -3 40.581 40.647 0.902 65.427 o
-4 -3 -2 9.831 10.833 0.370 387.603 o
-4 -3 -1 762.433 770.668 13.768 0.281 o
-4 -2 -21 1.435 0.797 0.531 188.500 o
-4 -2 -20 5.536 5.493 0.692 111.088 o
-4 -2 -19 33.682 34.958 1.349 29.230 o
-4 -2 -18 3.726 4.235 0.678 115.717 o
-4 -2 -17 6.647 7.038 0.741 96.901 o
-4 -2 -16 9.177 9.016 0.790 85.267 o
-4 -2 -15 40.342 40.919 1.398 27.219 o
-4 -2 -14 56.131 56.260 1.607 20.582 o
-4 -2 -13 72.264 72.208 1.845 15.622 o
-4 -2 -12 44.323 44.253 1.293 31.812 o
-4 -2 -11 98.365 98.808 2.208 10.903 o
-4 -2 -10 29.956 29.332 0.930 61.551 o
-4 -2 -9 96.295 95.760 2.055 12.596 o
-4 -2 -8 12.557 12.706 0.524 193.560 o
-4 -2 -7 23.617 23.161 0.685 113.367 o
-4 -2 -6 272.657 274.205 4.969 2.154 o
-4 -2 -5 452.851 450.176 8.051 0.820 o
-4 -2 -4 150.566 150.630 2.796 6.805 o
-4 -2 -3 237.434 240.380 4.312 2.860 o
-4 -2 -2 514.935 523.104 9.316 0.613 o
-4 -2 -1 5.966 6.094 0.266 754.001 o
-4 -1 -21 1.928 2.167 0.559 170.121 o
-4 -1 -20 4.711 4.613 0.671 118.140 o
-4 -1 -19 3.619 3.718 0.685 113.367 o
-4 -1 -18 2.044 2.083 0.629 134.417 o
-4 -1 -17 1.301 1.873 0.615 140.596 o
-4 -1 -16 39.119 37.921 1.377 28.055 o
-4 -1 -15 24.495 24.370 1.034 49.707 o
-4 -1 -14 175.034 172.644 3.662 3.965 o
-4 -1 -13 18.976 19.520 0.867 70.810 o
-4 -1 -12 81.324 80.972 1.943 14.088 o
-4 -1 -11 36.768 36.579 1.097 44.171 o
-4 -1 -10 34.123 34.483 1.013 51.785 o
-4 -1 -9 10.571 11.056 0.538 183.636 o
-4 -1 -8 2.206 2.376 0.314 537.668 o
-4 -1 -7 118.277 117.426 2.313 9.938 o
-4 -1 -6 379.603 372.286 6.681 1.191 o
-4 -1 -5 89.776 90.798 1.796 16.484 o
-4 -1 -4 11.340 11.098 0.384 359.926 o
-4 -1 -3 98.420 99.255 1.894 14.825 o
-4 -1 -2 588.564 585.724 10.525 0.480 o
-4 -1 -1 958.574 939.972 16.892 0.186 o
-3 -21 -4 4.557 4.200 0.636 131.479 o
-3 -21 -3 3.404 3.942 0.608 143.847 o
-3 -21 -2 1.545 1.873 0.566 165.947 o
-3 -21 -1 4.389 4.207 0.629 134.417 o
-3 -20 -7 6.223 5.535 0.650 125.885 o
-3 -20 -6 3.605 3.320 0.622 137.454 o
-3 -20 -5 0.099 -0.650 0.545 178.957 o
-3 -20 -4 5.233 5.493 0.685 113.367 o
-3 -20 -3 2.267 1.803 0.615 140.596 o
-3 -20 -2 1.661 1.859 0.601 147.212 o
-3 -20 -1 5.534 4.871 0.685 113.367 o
-3 -19 -9 3.316 2.796 0.601 147.212 o
-3 -19 -8 5.493 4.913 0.678 115.717 o
-3 -19 -7 1.959 2.083 0.608 143.847 o
-3 -19 -6 8.408 8.876 0.783 86.797 o
-3 -19 -5 1.331 1.614 0.629 134.417 o
-3 -19 -4 9.404 8.107 0.790 85.267 o
-3 -19 -3 1.096 1.468 0.622 137.454 o
-3 -19 -2 0.722 0.776 0.601 147.212 o
-3 -19 -1 2.472 1.964 0.650 125.885 o
-3 -18 -11 0.652 0.182 0.538 183.636 o
-3 -18 -10 4.650 4.759 0.657 123.221 o
-3 -18 -9 1.760 1.433 0.608 143.847 o
-3 -18 -8 7.485 7.681 0.769 89.981 o
-3 -18 -7 1.766 2.187 0.636 131.479 o
-3 -18 -6 10.012 9.526 0.832 76.886 o
-3 -18 -5 8.912 8.247 0.776 88.368 o
-3 -18 -4 3.415 2.977 0.650 125.885 o
-3 -18 -3 2.037 2.830 0.636 131.479 o
-3 -18 -2 0.628 0.755 0.587 154.305 o
-3 -18 -1 1.855 1.642 0.615 140.596 o
-3 -17 -13 3.007 3.082 0.608 143.847 o
-3 -17 -12 2.092 2.803 0.601 147.212 o
-3 -17 -11 11.856 11.462 0.825 78.194 o
-3 -17 -10 5.817 6.031 0.734 98.755 o
-3 -17 -9 19.595 19.569 1.048 48.390 o
-3 -17 -8 10.265 9.798 0.818 79.537 o
-3 -17 -7 1.548 1.649 0.615 140.596 o
-3 -17 -6 10.171 10.420 0.832 76.886 o
-3 -17 -5 1.505 1.342 0.608 143.847 o
-3 -17 -4 4.439 4.200 0.678 115.717 o
-3 -17 -3 2.533 2.663 0.636 131.479 o
-3 -17 -2 9.925 10.581 0.832 76.886 o
-3 -17 -1 13.845 13.677 0.909 64.425 o
-3 -16 -14 2.930 2.327 0.587 154.305 o
-3 -16 -13 3.316 3.306 0.622 137.454 o
-3 -16 -12 3.907 3.494 0.664 120.640 o
-3 -16 -11 0.614 0.496 0.594 150.696 o
-3 -16 -10 1.491 1.489 0.643 128.636 o
-3 -16 -9 11.456 10.938 0.853 73.151 o
-3 -16 -8 4.973 4.627 0.713 104.650 o
-3 -16 -7 45.612 45.280 1.538 22.495 o
-3 -16 -6 3.996 4.235 0.678 115.717 o
-3 -16 -5 3.447 2.754 0.643 128.636 o
-3 -16 -4 9.223 9.561 0.797 83.778 o
-3 -16 -3 3.626 3.397 0.650 125.885 o
-3 -16 -2 14.289 14.684 0.909 64.425 o
-3 -16 -1 4.080 4.088 0.657 123.221 o
-3 -15 -15 3.393 3.620 0.608 143.847 o
-3 -15 -14 3.696 3.271 0.622 137.454 o
-3 -15 -13 26.176 26.397 1.160 39.511 o
-3 -15 -12 7.150 6.632 0.762 91.640 o
-3 -15 -11 1.264 1.859 0.615 140.596 o
-3 -15 -10 37.959 39.053 1.412 26.683 o
-3 -15 -9 2.230 2.208 0.643 128.636 o
-3 -15 -8 13.845 13.258 0.888 67.504 o
-3 -15 -7 2.384 1.873 0.622 137.454 o
-3 -15 -6 13.168 12.552 0.867 70.810 o
-3 -15 -5 19.580 19.680 0.999 53.243 o
-3 -15 -4 2.262 2.146 0.587 154.305 o
-3 -15 -3 13.771 14.250 0.860 71.966 o
-3 -15 -2 0.488 0.950 0.517 198.827 o
-3 -15 -1 21.158 21.630 0.978 55.550 o
-3 -14 -16 3.083 3.215 0.594 150.696 o
-3 -14 -15 4.679 4.403 0.664 120.640 o
-3 -14 -14 0.130 0.084 0.573 161.924 o
-3 -14 -13 8.866 8.701 0.811 80.914 o
-3 -14 -12 3.336 2.796 0.636 131.479 o
-3 -14 -11 1.871 1.510 0.615 140.596 o
-3 -14 -10 9.477 9.120 0.804 82.327 o
-3 -14 -9 25.993 26.341 1.167 39.040 o
-3 -14 -8 36.297 37.111 1.363 28.633 o
-3 -14 -7 8.908 7.946 0.727 100.664 o
-3 -14 -6 5.311 5.759 0.636 131.479 o
-3 -14 -5 43.461 44.966 1.419 26.421 o
-3 -14 -4 2.839 2.719 0.545 178.957 o
-3 -14 -3 11.277 10.784 0.720 102.628 o
-3 -14 -2 16.964 16.375 0.832 76.886 o
-3 -14 -1 22.331 22.106 0.950 58.865 o
-3 -13 -17 2.937 3.418 0.615 140.596 o
-3 -13 -16 1.255 0.636 0.566 165.947 o
-3 -13 -15 9.339 8.680 0.790 85.267 o
-3 -13 -14 1.648 1.307 0.629 134.417 o
-3 -13 -13 16.865 17.731 0.985 54.765 o
-3 -13 -12 0.903 0.839 0.594 150.696 o
-3 -13 -11 17.916 17.479 0.985 54.765 o
-3 -13 -10 15.358 14.795 0.923 62.487 o
-3 -13 -9 8.476 8.226 0.748 95.098 o
-3 -13 -8 12.502 12.119 0.783 86.797 o
-3 -13 -7 5.122 4.948 0.601 147.212 o
-3 -13 -6 51.971 52.367 1.531 22.701 o
-3 -13 -5 9.381 9.693 0.685 113.367 o
-3 -13 -4 19.386 19.191 0.874 69.682 o
-3 -13 -3 44.006 45.008 1.349 29.230 o
-3 -13 -2 31.852 32.833 1.118 42.530 o
-3 -13 -1 60.701 60.865 1.628 20.055 o
-3 -12 -17 3.673 3.648 0.622 137.454 o
-3 -12 -16 4.606 4.445 0.678 115.717 o
-3 -12 -15 8.329 8.401 0.804 82.327 o
-3 -12 -14 8.363 8.142 0.776 88.368 o
-3 -12 -13 14.519 14.634 0.923 62.487 o
-3 -12 -12 19.311 19.645 1.027 50.385 o
-3 -12 -11 0.933 1.363 0.594 150.696 o
-3 -12 -10 8.656 8.631 0.741 96.901 o
-3 -12 -9 23.726 23.985 1.020 51.078 o
-3 -12 -8 13.012 13.244 0.776 88.368 o
-3 -12 -7 13.714 14.397 0.783 86.797 o
-3 -12 -6 2.041 2.187 0.489 222.199 o
-3 -12 -5 49.643 50.131 1.433 25.908 o
-3 -12 -4 18.132 18.989 0.832 76.886 o
-3 -12 -3 126.712 126.679 2.754 7.014 o
-3 -12 -2 8.219 7.981 0.587 154.305 o
-3 -12 -1 21.594 21.630 0.853 73.151 o
-3 -11 -18 2.566 2.747 0.594 150.696 o
-3 -11 -17 2.984 3.823 0.650 125.885 o
-3 -11 -16 5.716 5.829 0.727 100.664 o
-3 -11 -15 1.635 1.635 0.615 140.596 o
-3 -11 -14 0.972 1.069 0.594 150.696 o
-3 -11 -13 8.296 8.659 0.783 86.797 o
-3 -11 -12 3.060 2.991 0.629 134.417 o
-3 -11 -11 3.251 3.159 0.608 143.847 o
-3 -11 -10 1.144 1.048 0.517 198.827 o
-3 -11 -9 15.538 14.949 0.811 80.914 o
-3 -11 -8 94.732 94.712 2.257 10.436 o
-3 -11 -7 99.991 100.436 2.327 9.819 o
-3 -11 -6 13.786 13.936 0.720 102.628 o
-3 -11 -5 5.175 5.214 0.510 204.312 o
-3 -11 -4 54.976 54.338 1.440 25.657 o
-3 -11 -3 9.476 10.148 0.601 147.212 o
-3 -11 -2 17.576 17.241 0.727 100.664 o
-3 -11 -1 30.327 30.604 0.978 55.550 o
-3 -10 -18 5.032 5.968 0.678 115.717 o
-3 -10 -17 1.465 1.062 0.601 147.212 o
-3 -10 -16 1.525 1.964 0.643 128.636 o
-3 -10 -15 8.747 7.960 0.769 89.981 o
-3 -10 -14 7.053 7.639 0.762 91.640 o
-3 -10 -13 10.561 10.840 0.825 78.194 o
-3 -10 -12 26.922 26.893 1.132 41.487 o
-3 -10 -11 1.167 1.125 0.510 204.312 o
-3 -10 -10 16.265 16.368 0.832 76.886 o
-3 -10 -9 15.679 16.067 0.804 82.327 o
-3 -10 -8 30.713 31.233 1.069 46.511 o
-3 -10 -7 7.019 6.744 0.559 170.121 o
-3 -10 -6 0.593 0.475 0.391 347.186 o
-3 -10 -5 16.805 17.591 0.734 98.755 o
-3 -10 -4 8.935 9.190 0.552 174.455 o
-3 -10 -3 54.815 54.988 1.391 27.494 o
-3 -10 -2 166.525 167.032 3.327 4.805 o
-3 -10 -1 59.555 58.559 1.433 25.908 o
-3 -9 -19 0.490 0.210 0.531 188.500 o
-3 -9 -18 5.267 4.997 0.671 118.140 o
-3 -9 -17 0.221 -0.224 0.580 158.046 o
-3 -9 -16 1.604 1.663 0.615 140.596 o
-3 -9 -15 2.112 2.740 0.622 137.454 o
-3 -9 -14 6.261 6.178 0.713 104.650 o
-3 -9 -13 21.300 20.296 1.020 51.078 o
-3 -9 -12 22.359 23.259 0.999 53.243 o
-3 -9 -11 7.248 7.695 0.643 128.636 o
-3 -9 -10 2.219 2.341 0.496 215.984 o
-3 -9 -9 66.610 66.457 1.705 18.288 o
-3 -9 -8 1.857 1.922 0.440 274.320 o
-3 -9 -7 46.532 44.190 1.244 34.364 o
-3 -9 -6 6.429 6.108 0.482 228.687 o
-3 -9 -5 45.813 46.930 1.230 35.149 o
-3 -9 -4 16.694 16.256 0.650 125.885 o
-3 -9 -3 32.932 32.945 0.943 59.741 o
-3 -9 -2 147.769 147.380 2.921 6.231 o
-3 -9 -1 13.241 13.747 0.559 170.121 o
-3 -8 -19 4.988 5.053 0.664 120.640 o
-3 -8 -18 1.900 2.048 0.615 140.596 o
-3 -8 -17 4.496 4.857 0.678 115.717 o
-3 -8 -16 1.554 1.370 0.601 147.212 o
-3 -8 -15 9.324 9.882 0.811 80.914 o
-3 -8 -14 1.106 1.558 0.587 154.305 o
-3 -8 -13 1.741 1.957 0.545 178.957 o
-3 -8 -12 24.523 24.810 1.013 51.785 o
-3 -8 -11 12.356 12.195 0.720 102.628 o
-3 -8 -10 17.444 17.507 0.804 82.327 o
-3 -8 -9 15.409 15.326 0.727 100.664 o
-3 -8 -8 35.499 35.224 1.069 46.511 o
-3 -8 -7 109.815 108.599 2.327 9.819 o
-3 -8 -6 87.293 86.871 1.922 14.397 o
-3 -8 -5 3.383 3.320 0.377 373.380 o
-3 -8 -4 106.928 104.587 2.153 11.477 o
-3 -8 -3 14.552 14.823 0.559 170.121 o
-3 -8 -2 58.739 59.244 1.335 29.845 o
-3 -8 -1 8.227 8.121 0.412 312.777 o
-3 -7 -20 2.087 1.712 0.559 170.121 o
-3 -7 -19 0.547 0.790 0.566 165.947 o
-3 -7 -18 1.651 1.111 0.594 150.696 o
-3 -7 -17 0.218 0.734 0.573 161.924 o
-3 -7 -16 6.956 7.136 0.748 95.098 o
-3 -7 -15 10.075 8.981 0.790 85.267 o
-3 -7 -14 61.644 59.677 1.761 17.145 o
-3 -7 -13 2.166 2.055 0.531 188.500 o
-3 -7 -12 16.044 16.389 0.818 79.537 o
-3 -7 -11 14.256 14.495 0.748 95.098 o
-3 -7 -10 23.052 24.097 0.902 65.427 o
-3 -7 -9 11.463 11.434 0.622 137.454 o
-3 -7 -8 1.648 1.586 0.384 359.926 o
-3 -7 -7 22.553 22.301 0.769 89.981 o
-3 -7 -6 2.217 2.649 0.349 435.511 o
-3 -7 -5 10.610 10.854 0.489 222.199 o
-3 -7 -4 155.052 157.367 3.019 5.834 o
-3 -7 -3 10.703 10.986 0.454 257.699 o
-3 -7 -2 169.693 168.136 3.173 5.282 o
-3 -7 -1 281.023 281.565 5.116 2.032 o
-3 -6 -20 0.904 1.195 0.552 174.455 o
-3 -6 -19 0.271 0.287 0.559 170.121 o
-3 -6 -18 0.515 0.314 0.587 154.305 o
-3 -6 -17 7.410 7.108 0.748 95.098 o
-3 -6 -16 1.040 1.328 0.601 147.212 o
-3 -6 -15 4.143 4.375 0.664 120.640 o
-3 -6 -14 5.034 5.325 0.622 137.454 o
-3 -6 -13 16.252 16.445 0.832 76.886 o
-3 -6 -12 9.114 8.988 0.643 128.636 o
-3 -6 -11 20.469 19.806 0.832 76.886 o
-3 -6 -10 81.162 81.287 1.915 14.502 o
-3 -6 -9 19.418 18.835 0.748 95.098 o
-3 -6 -8 10.082 10.329 0.545 178.957 o
-3 -6 -7 42.143 42.457 1.104 43.614 o
-3 -6 -6 202.595 203.388 3.830 3.626 o
-3 -6 -5 194.652 196.029 3.676 3.935 o
-3 -6 -4 175.651 177.418 3.327 4.805 o
-3 -6 -3 114.973 115.064 2.236 10.633 o
-3 -6 -2 110.261 109.151 2.125 11.781 o
-3 -6 -1 76.554 76.276 1.552 22.092 o
-3 -5 -20 1.678 1.153 0.573 161.924 o
-3 -5 -19 0.661 0.545 0.587 154.305 o
-3 -5 -18 2.376 1.579 0.601 147.212 o
-3 -5 -17 0.516 0.252 0.573 161.924 o
-3 -5 -16 66.286 67.987 1.943 14.088 o
-3 -5 -15 3.187 2.830 0.608 143.847 o
-3 -5 -14 9.799 9.442 0.706 106.732 o
-3 -5 -13 6.452 6.744 0.615 140.596 o
-3 -5 -12 4.027 4.256 0.517 198.827 o
-3 -5 -11 40.547 39.780 1.188 37.674 o
-3 -5 -10 78.845 78.009 1.824 15.983 o
-3 -5 -9 11.464 11.231 0.573 161.924 o
-3 -5 -8 138.551 136.952 2.754 7.014 o
-3 -5 -7 192.251 191.025 3.620 4.058 o
-3 -5 -6 60.108 61.250 1.349 29.230 o
-3 -5 -5 189.066 188.984 3.515 4.303 o
-3 -5 -4 263.192 258.481 4.689 2.418 o
-3 -5 -3 260.600 262.436 4.724 2.383 o
-3 -5 -2 313.935 320.115 5.703 1.635 o
-3 -5 -1 140.847 145.884 2.712 7.232 o
-3 -4 -21 2.267 2.097 0.573 161.924 o
-3 -4 -20 2.586 2.355 0.608 143.847 o
-3 -4 -19 4.134 4.578 0.685 113.367 o
-3 -4 -18 5.439 4.669 0.685 113.367 o
-3 -4 -17 1.939 2.229 0.622 137.454 o
-3 -4 -16 38.088 38.809 1.398 27.219 o
-3 -4 -15 15.608 16.130 0.902 65.427 o
-3 -4 -14 6.726 6.989 0.636 131.479 o
-3 -4 -13 21.545 22.022 0.923 62.487 o
-3 -4 -12 54.480 53.891 1.475 24.455 o
-3 -4 -11 79.388 81.301 1.915 14.502 o
-3 -4 -10 1.654 2.076 0.398 335.111 o
-3 -4 -9 10.336 10.735 0.545 178.957 o
-3 -4 -8 0.973 1.384 0.314 537.668 o
-3 -4 -7 203.154 202.088 3.788 3.706 o
-3 -4 -6 319.869 321.030 5.794 1.584 o
-3 -4 -5 222.199 222.481 4.081 3.192 o
-3 -4 -4 122.571 125.127 2.383 9.363 o
-3 -4 -3 821.240 827.473 14.788 0.243 o
-3 -4 -2 100.064 101.282 1.929 14.293 o
-3 -4 -1 594.601 603.098 10.777 0.458 o
-3 -3 -21 2.501 2.034 0.559 170.121 o
-3 -3 -20 14.020 14.348 0.888 67.504 o
-3 -3 -19 0.917 0.426 0.601 147.212 o
-3 -3 -18 3.368 3.438 0.657 123.221 o
-3 -3 -17 6.487 6.772 0.741 96.901 o
-3 -3 -16 15.833 15.613 0.930 61.551 o
-3 -3 -15 53.213 53.262 1.593 20.945 o
-3 -3 -14 4.581 4.431 0.573 161.924 o
-3 -3 -13 103.109 102.812 2.383 9.363 o
-3 -3 -12 8.176 8.016 0.587 154.305 o
-3 -3 -11 154.772 154.865 3.180 5.259 o
-3 -3 -10 45.826 44.651 1.202 36.803 o
-3 -3 -9 3.896 3.984 0.384 359.926 o
-3 -3 -8 6.158 5.829 0.391 347.186 o
-3 -3 -7 38.049 37.733 0.936 60.636 o
-3 -3 -6 810.987 808.715 14.460 0.254 o
-3 -3 -5 141.513 139.294 2.628 7.701 o
-3 -3 -4 0.964 1.069 0.203 1294.620 o
-3 -3 -3 685.967 709.048 12.650 0.332 o
-3 -3 -2 1029.690 1050.550 18.744 0.151 o
-3 -3 -1 318.632 323.651 5.787 1.588 o
-3 -2 -21 2.814 3.166 0.587 154.305 o
-3 -2 -20 10.942 11.573 0.832 76.886 o
-3 -2 -19 10.015 9.910 0.839 75.609 o
-3 -2 -18 25.270 24.712 1.125 42.004 o
-3 -2 -17 58.301 57.714 1.761 17.145 o
-3 -2 -16 46.160 47.125 1.545 22.292 o
-3 -2 -15 8.366 8.387 0.692 111.088 o
-3 -2 -14 85.985 85.983 2.132 11.704 o
-3 -2 -13 11.675 11.895 0.699 108.878 o
-3 -2 -12 68.013 67.659 1.698 18.439 o
-3 -2 -11 141.647 141.963 2.949 6.114 o
-3 -2 -10 58.876 57.175 1.412 26.683 o
-3 -2 -9 203.109 197.343 3.795 3.693 o
-3 -2 -8 304.330 302.161 5.528 1.740 o
-3 -2 -7 20.543 20.603 0.622 137.454 o
-3 -2 -6 300.420 301.706 5.444 1.794 o
-3 -2 -5 199.181 199.677 3.655 3.980 o
-3 -2 -4 1.421 1.370 0.196 1388.750 o
-3 -2 -3 367.428 372.244 6.660 1.199 o
-3 -2 -2 17.500 18.045 0.454 257.699 o
-3 -2 -1 1026.410 1026.050 18.094 0.162 o
-3 -1 -21 7.244 7.597 0.699 108.878 o
-3 -1 -20 7.447 6.898 0.734 98.755 o
-3 -1 -19 4.736 4.689 0.720 102.628 o
-3 -1 -18 4.419 3.711 0.678 115.717 o
-3 -1 -17 30.288 29.912 1.237 34.753 o
-3 -1 -16 39.153 39.060 1.398 27.219 o
-3 -1 -15 1.575 1.754 0.531 188.500 o
-3 -1 -14 63.443 63.409 1.719 17.992 o
-3 -1 -13 137.706 135.275 2.935 6.172 o
-3 -1 -12 209.162 210.482 4.179 3.045 o
-3 -1 -11 158.816 159.205 3.229 5.101 o
-3 -1 -10 25.372 25.139 0.825 78.194 o
-3 -1 -9 60.379 59.531 1.370 28.342 o
-3 -1 -8 324.681 320.772 5.829 1.565 o
-3 -1 -7 62.158 62.312 1.342 29.535 o
-3 -1 -6 98.515 98.633 1.936 14.190 o
-3 -1 -5 52.907 53.779 1.125 42.004 o
-3 -1 -4 138.733 139.126 2.565 8.084 o
-3 -1 -3 130.215 132.990 2.432 8.990 o
-3 -1 -2 3.342 3.970 0.217 1132.960 o
-3 -1 -1 3724.930 3424.930 60.362 0.015 o
-2 -21 -4 0.069 -0.468 0.510 204.312 o
-2 -21 -3 0.147 -0.370 0.524 193.560 o
-2 -21 -2 2.891 3.131 0.594 150.696 o
-2 -21 -1 0.271 -0.056 0.531 188.500 o
-2 -20 -8 0.294 0.433 0.552 174.455 o
-2 -20 -7 1.706 1.971 0.566 165.947 o
-2 -20 -6 0.327 1.160 0.559 170.121 o
-2 -20 -5 1.538 1.656 0.587 154.305 o
-2 -20 -4 10.383 10.343 0.797 83.778 o
-2 -20 -3 0.247 0.664 0.580 158.046 o
-2 -20 -2 6.481 6.702 0.734 98.755 o
-2 -20 -1 3.974 4.403 0.678 115.717 o
-2 -19 -10 2.700 2.362 0.601 147.212 o
-2 -19 -9 3.745 3.676 0.622 137.454 o
-2 -19 -8 5.462 5.975 0.692 111.088 o
-2 -19 -7 2.801 2.488 0.622 137.454 o
-2 -19 -6 2.066 1.377 0.608 143.847 o
-2 -19 -5 0.402 0.978 0.601 147.212 o
-2 -19 -4 1.909 1.971 0.636 131.479 o
-2 -19 -3 2.020 1.649 0.629 134.417 o
-2 -19 -2 7.734 8.484 0.797 83.778 o
-2 -19 -1 3.997 4.256 0.699 108.878 o
-2 -18 -11 0.042 -0.007 0.531 188.500 o
-2 -18 -10 6.522 6.507 0.713 104.650 o
-2 -18 -9 1.313 0.790 0.587 154.305 o
-2 -18 -8 0.562 0.475 0.594 150.696 o
-2 -18 -7 6.543 6.451 0.755 93.345 o
-2 -18 -6 3.472 3.341 0.685 113.367 o
-2 -18 -5 0.408 1.097 0.587 154.305 o
-2 -18 -4 0.438 0.196 0.580 158.046 o
-2 -18 -3 1.724 1.796 0.615 140.596 o
-2 -18 -2 1.820 3.033 0.636 131.479 o
-2 -18 -1 7.388 7.094 0.748 95.098 o
-2 -17 -13 3.671 3.557 0.601 147.212 o
-2 -17 -12 0.001 0.007 0.545 178.957 o
-2 -17 -11 1.017 1.006 0.573 161.924 o
-2 -17 -10 10.294 10.274 0.825 78.194 o
-2 -17 -9 3.833 4.438 0.706 106.732 o
-2 -17 -8 7.462 7.303 0.762 91.640 o
-2 -17 -7 4.311 4.885 0.699 108.878 o
-2 -17 -6 1.106 1.761 0.615 140.596 o
-2 -17 -5 7.113 7.080 0.748 95.098 o
-2 -17 -4 6.298 6.031 0.727 100.664 o
-2 -17 -3 1.996 1.524 0.615 140.596 o
-2 -17 -2 12.462 13.432 0.895 66.454 o
-2 -17 -1 16.554 16.221 0.957 58.009 o
-2 -16 -14 1.852 2.174 0.566 165.947 o
-2 -16 -13 3.134 2.551 0.622 137.454 o
-2 -16 -12 11.011 11.385 0.839 75.609 o
-2 -16 -11 6.236 7.045 0.762 91.640 o
-2 -16 -10 4.339 4.249 0.671 118.140 o
-2 -16 -9 1.861 1.838 0.615 140.596 o
-2 -16 -8 1.556 1.503 0.615 140.596 o
-2 -16 -7 8.303 8.058 0.776 88.368 o
-2 -16 -6 1.256 1.992 0.601 147.212 o
-2 -16 -5 12.054 12.363 0.867 70.810 o
-2 -16 -4 15.103 15.131 0.916 63.445 o
-2 -16 -3 22.903 23.853 1.097 44.171 o
-2 -16 -2 4.765 4.410 0.671 118.140 o
-2 -16 -1 4.310 4.578 0.657 123.221 o
-2 -15 -15 5.619 5.186 0.650 125.885 o
-2 -15 -14 0.444 0.266 0.566 165.947 o
-2 -15 -13 0.358 0.280 0.580 158.046 o
-2 -15 -12 4.932 4.613 0.713 104.650 o
-2 -15 -11 2.121 2.132 0.629 134.417 o
-2 -15 -10 8.363 8.142 0.783 86.797 o
-2 -15 -9 10.314 10.197 0.832 76.886 o
-2 -15 -8 1.677 1.761 0.622 137.454 o
-2 -15 -7 1.712 0.999 0.594 150.696 o
-2 -15 -6 17.111 17.157 0.950 58.865 o
-2 -15 -5 1.512 1.831 0.580 158.046 o
-2 -15 -4 5.828 5.864 0.671 118.140 o
-2 -15 -3 2.231 2.488 0.552 174.455 o
-2 -15 -2 4.628 4.487 0.601 147.212 o
-2 -15 -1 7.551 7.562 0.671 118.140 o
-2 -14 -16 0.907 0.964 0.545 178.957 o
-2 -14 -15 6.463 6.234 0.713 104.650 o
-2 -14 -14 3.490 2.768 0.657 123.221 o
-2 -14 -13 3.359 3.627 0.671 118.140 o
-2 -14 -12 1.605 1.489 0.615 140.596 o
-2 -14 -11 21.309 21.847 1.076 45.909 o
-2 -14 -10 6.067 6.269 0.734 98.755 o
-2 -14 -9 4.230 4.871 0.685 113.367 o
-2 -14 -8 2.382 2.502 0.608 143.847 o
-2 -14 -7 24.001 23.944 1.076 45.909 o
-2 -14 -6 0.819 0.755 0.517 198.827 o
-2 -14 -5 14.402 15.152 0.832 76.886 o
-2 -14 -4 16.839 17.808 0.881 68.580 o
-2 -14 -3 10.293 10.294 0.706 106.732 o
-2 -14 -2 8.314 8.093 0.650 125.885 o
-2 -14 -1 12.696 12.957 0.755 93.345 o
-2 -13 -17 8.677 8.806 0.706 106.732 o
-2 -13 -16 2.959 3.145 0.622 137.454 o
-2 -13 -15 18.023 18.311 0.999 53.243 o
-2 -13 -14 6.109 6.486 0.755 93.345 o
-2 -13 -13 11.632 11.210 0.853 73.151 o
-2 -13 -12 17.285 16.326 0.957 58.009 o
-2 -13 -11 1.477 2.872 0.629 134.417 o
-2 -13 -10 0.130 0.231 0.559 170.121 o
-2 -13 -9 11.629 13.041 0.846 74.365 o
-2 -13 -8 4.461 4.277 0.594 150.696 o
-2 -13 -7 1.219 0.978 0.510 204.312 o
-2 -13 -6 6.845 6.493 0.615 140.596 o
-2 -13 -5 41.943 42.562 1.328 30.160 o
-2 -13 -4 34.325 34.539 1.167 39.040 o
-2 -13 -3 22.029 21.672 0.909 64.425 o
-2 -13 -2 24.564 24.950 0.964 57.172 o
-2 -13 -1 42.542 43.911 1.314 30.805 o
-2 -12 -17 2.288 2.761 0.608 143.847 o
-2 -12 -16 4.903 4.794 0.692 111.088 o
-2 -12 -15 6.513 6.597 0.769 89.981 o
-2 -12 -14 3.313 2.977 0.643 128.636 o
-2 -12 -13 2.036 2.090 0.629 134.417 o
-2 -12 -12 6.756 6.940 0.734 98.755 o
-2 -12 -11 6.415 6.982 0.727 100.664 o
-2 -12 -10 29.196 30.066 1.202 36.803 o
-2 -12 -9 12.915 12.258 0.783 86.797 o
-2 -12 -8 6.048 5.682 0.608 143.847 o
-2 -12 -7 53.541 53.241 1.524 22.910 o
-2 -12 -6 1.427 1.978 0.489 222.199 o
-2 -12 -5 54.135 52.912 1.475 24.455 o
-2 -12 -4 9.526 9.805 0.636 131.479 o
-2 -12 -3 83.266 81.853 1.964 13.789 o
-2 -12 -2 10.566 10.672 0.629 134.417 o
-2 -12 -1 16.325 16.682 0.748 95.098 o
-2 -11 -18 3.091 3.767 0.608 143.847 o
-2 -11 -17 14.268 13.328 0.867 70.810 o
-2 -11 -16 5.426 5.144 0.713 104.650 o
-2 -11 -15 1.311 1.391 0.601 147.212 o
-2 -11 -14 8.354 8.442 0.783 86.797 o
-2 -11 -13 1.629 1.447 0.594 150.696 o
-2 -11 -12 5.434 5.388 0.692 111.088 o
-2 -11 -11 19.535 18.828 0.971 56.352 o
-2 -11 -10 42.377 42.764 1.377 28.055 o
-2 -11 -9 25.212 26.033 1.027 50.385 o
-2 -11 -8 43.822 43.435 1.335 29.845 o
-2 -11 -7 13.325 13.684 0.734 98.755 o
-2 -11 -6 92.555 92.734 2.167 11.330 o
-2 -11 -5 72.318 70.825 1.747 17.420 o
-2 -11 -4 54.571 54.247 1.440 25.657 o
-2 -11 -3 22.028 23.140 0.853 73.151 o
-2 -11 -2 193.014 192.772 3.844 3.599 o
-2 -11 -1 20.569 20.533 0.783 86.797 o
-2 -10 -19 2.532 2.621 0.601 147.212 o
-2 -10 -18 10.372 10.155 0.797 83.778 o
-2 -10 -17 3.364 3.585 0.671 118.140 o
-2 -10 -16 6.005 6.220 0.713 104.650 o
-2 -10 -15 2.141 2.160 0.629 134.417 o
-2 -10 -14 7.969 7.883 0.762 91.640 o
-2 -10 -13 5.221 5.423 0.692 111.088 o
-2 -10 -12 60.323 61.019 1.789 16.613 o
-2 -10 -11 0.810 1.048 0.496 215.984 o
-2 -10 -10 45.550 45.497 1.391 27.494 o
-2 -10 -9 33.535 34.014 1.146 40.481 o
-2 -10 -8 0.577 0.391 0.433 283.241 o
-2 -10 -7 63.792 64.409 1.642 19.715 o
-2 -10 -6 15.637 15.858 0.720 102.628 o
-2 -10 -5 44.287 43.240 1.209 36.379 o
-2 -10 -4 172.374 172.267 3.452 4.462 o
-2 -10 -3 413.851 409.481 7.562 0.930 o
-2 -10 -2 30.001 29.870 0.923 62.487 o
-2 -10 -1 22.328 22.092 0.769 89.981 o
-2 -9 -19 1.047 0.950 0.559 170.121 o
-2 -9 -18 6.610 6.849 0.741 96.901 o
-2 -9 -17 24.566 25.236 1.160 39.511 o
-2 -9 -16 26.599 27.585 1.188 37.674 o
-2 -9 -15 5.244 5.563 0.713 104.650 o
-2 -9 -14 21.231 20.149 1.027 50.385 o
-2 -9 -13 18.217 18.995 0.971 56.352 o
-2 -9 -12 18.971 18.758 0.916 63.445 o
-2 -9 -11 9.537 9.756 0.692 111.088 o
-2 -9 -10 7.403 8.268 0.629 134.417 o
-2 -9 -9 122.528 122.185 2.691 7.345 o
-2 -9 -8 65.043 63.850 1.621 20.229 o
-2 -9 -7 69.410 71.188 1.719 17.992 o
-2 -9 -6 80.513 80.707 1.852 15.504 o
-2 -9 -5 138.530 140.538 2.879 6.414 o
-2 -9 -4 102.925 102.428 2.187 11.114 o
-2 -9 -3 183.085 179.696 3.487 4.373 o
-2 -9 -2 63.348 63.444 1.447 25.410 o
-2 -9 -1 55.576 54.792 1.286 32.159 o
-2 -8 -20 1.120 0.888 0.559 170.121 o
-2 -8 -19 26.681 25.495 1.111 43.067 o
-2 -8 -18 8.036 8.205 0.776 88.368 o
-2 -8 -17 13.333 13.111 0.881 68.580 o
-2 -8 -16 9.276 8.876 0.797 83.778 o
-2 -8 -15 10.564 10.329 0.811 80.914 o
-2 -8 -14 1.717 1.705 0.580 158.046 o
-2 -8 -13 5.688 5.794 0.629 134.417 o
-2 -8 -12 11.639 11.706 0.734 98.755 o
-2 -8 -11 153.552 153.747 3.306 4.867 o
-2 -8 -10 198.446 194.400 3.963 3.387 o
-2 -8 -9 73.964 74.549 1.810 16.231 o
-2 -8 -8 45.776 45.280 1.244 34.364 o
-2 -8 -7 14.817 15.054 0.650 125.885 o
-2 -8 -6 39.076 40.242 1.090 44.739 o
-2 -8 -5 28.406 28.025 0.825 78.194 o
-2 -8 -4 24.660 24.873 0.748 95.098 o
-2 -8 -3 186.593 183.526 3.501 4.338 o
-2 -8 -2 333.104 334.875 6.129 1.416 o
-2 -8 -1 11.151 11.685 0.482 228.687 o
-2 -7 -20 4.191 3.837 0.615 140.596 o
-2 -7 -19 4.066 3.082 0.650 125.885 o
-2 -7 -18 10.358 10.364 0.846 74.365 o
-2 -7 -17 1.572 2.132 0.622 137.454 o
-2 -7 -16 29.741 29.360 1.223 35.552 o
-2 -7 -15 8.705 8.303 0.769 89.981 o
-2 -7 -14 32.265 32.295 1.237 34.753 o
-2 -7 -13 5.146 5.409 0.608 143.847 o
-2 -7 -12 7.998 8.086 0.636 131.479 o
-2 -7 -11 42.744 43.386 1.300 31.471 o
-2 -7 -10 48.289 48.013 1.349 29.230 o
-2 -7 -9 132.456 134.220 2.823 6.671 o
-2 -7 -8 66.605 65.876 1.579 21.317 o
-2 -7 -7 92.290 94.181 2.041 12.770 o
-2 -7 -6 102.413 101.827 2.118 11.859 o
-2 -7 -5 343.274 340.781 6.241 1.365 o
-2 -7 -4 208.451 208.063 3.914 3.472 o
-2 -7 -3 505.228 505.723 9.127 0.638 o
-2 -7 -2 350.981 348.601 6.325 1.329 o
-2 -7 -1 363.461 360.992 6.528 1.248 o
-2 -6 -20 3.638 3.292 0.615 140.596 o
-2 -6 -19 1.184 1.160 0.601 147.212 o
-2 -6 -18 7.472 7.394 0.741 96.901 o
-2 -6 -17 16.077 15.082 0.936 60.636 o
-2 -6 -16 16.131 15.893 0.943 59.741 o
-2 -6 -15 3.781 4.074 0.650 125.885 o
-2 -6 -14 9.347 9.645 0.720 102.628 o
-2 -6 -13 5.761 5.451 0.594 150.696 o
-2 -6 -12 34.183 33.721 1.132 41.487 o
-2 -6 -11 7.501 7.275 0.573 161.924 o
-2 -6 -10 37.678 37.725 1.132 41.487 o
-2 -6 -9 65.527 65.394 1.579 21.317 o
-2 -6 -8 126.623 124.638 2.579 7.996 o
-2 -6 -7 18.521 18.241 0.636 131.479 o
-2 -6 -6 146.040 143.997 2.816 6.704 o
-2 -6 -5 108.452 109.396 2.180 11.185 o
-2 -6 -4 433.417 432.599 7.793 0.876 o
-2 -6 -3 226.617 226.919 4.179 3.045 o
-2 -6 -2 449.838 445.529 8.030 0.825 o
-2 -6 -1 85.138 85.725 1.712 18.139 o
-2 -5 -21 0.536 0.189 0.538 183.636 o
-2 -5 -20 18.905 19.464 0.978 55.550 o
-2 -5 -19 2.830 2.670 0.636 131.479 o
-2 -5 -18 7.436 7.625 0.748 95.098 o
-2 -5 -17 12.535 11.685 0.860 71.966 o
-2 -5 -16 13.305 12.706 0.867 70.810 o
-2 -5 -15 3.890 4.473 0.636 131.479 o
-2 -5 -14 5.501 5.409 0.608 143.847 o
-2 -5 -13 6.949 7.443 0.615 140.596 o
-2 -5 -12 25.915 25.872 0.971 56.352 o
-2 -5 -11 161.950 161.574 3.348 4.745 o
-2 -5 -10 73.067 73.774 1.754 17.282 o
-2 -5 -9 2.042 2.579 0.384 359.926 o
-2 -5 -8 201.129 198.978 3.816 3.652 o
-2 -5 -7 23.751 24.083 0.720 102.628 o
-2 -5 -6 271.090 272.626 5.018 2.112 o
-2 -5 -5 300.819 299.980 5.465 1.780 o
-2 -5 -4 139.535 138.273 2.635 7.660 o
-2 -5 -3 93.047 94.300 1.845 15.622 o
-2 -5 -2 425.729 428.944 7.751 0.885 o
-2 -5 -1 266.114 272.591 4.927 2.191 o
-2 -4 -21 5.122 5.025 0.629 134.417 o
-2 -4 -20 4.445 4.005 0.650 125.885 o
-2 -4 -19 0.234 -0.028 0.573 161.924 o
-2 -4 -18 17.056 16.445 0.964 57.172 o
-2 -4 -17 9.178 8.729 0.783 86.797 o
-2 -4 -16 9.035 8.645 0.769 89.981 o
-2 -4 -15 10.992 11.133 0.783 86.797 o
-2 -4 -14 97.460 96.774 2.348 9.644 o
-2 -4 -13 32.102 30.898 1.090 44.739 o
-2 -4 -12 36.563 35.846 1.139 40.979 o
-2 -4 -11 18.532 18.772 0.769 89.981 o
-2 -4 -10 72.511 72.837 1.712 18.139 o
-2 -4 -9 5.463 5.766 0.433 283.241 o
-2 -4 -8 55.166 55.176 1.286 32.159 o
-2 -4 -7 6.050 6.171 0.363 402.654 o
-2 -4 -6 169.639 165.208 3.131 5.425 o
-2 -4 -5 328.480 327.069 5.899 1.528 o
-2 -4 -4 431.165 433.061 7.793 0.876 o
-2 -4 -3 199.977 197.399 3.613 4.073 o
-2 -4 -2 46.431 47.035 0.978 55.550 o
-2 -4 -1 612.321 621.828 11.217 0.423 o
-2 -3 -21 1.997 2.160 0.559 170.121 o
-2 -3 -20 1.070 0.713 0.573 161.924 o
-2 -3 -19 9.201 8.813 0.804 82.327 o
-2 -3 -18 8.806 9.631 0.797 83.778 o
-2 -3 -17 15.785 15.347 0.936 60.636 o
-2 -3 -16 13.767 12.999 0.867 70.810 o
-2 -3 -15 8.551 8.729 0.699 108.878 o
-2 -3 -14 3.807 4.200 0.559 170.121 o
-2 -3 -13 13.210 13.957 0.741 96.901 o
-2 -3 -12 6.241 7.010 0.559 170.121 o
-2 -3 -11 6.872 7.233 0.524 193.560 o
-2 -3 -10 19.438 19.135 0.720 102.628 o
-2 -3 -9 52.888 52.136 1.258 33.604 o
-2 -3 -8 20.187 20.086 0.643 128.636 o
-2 -3 -7 33.356 32.826 0.839 75.609 o
-2 -3 -6 79.536 80.909 1.642 19.715 o
-2 -3 -5 67.655 69.350 1.412 26.683 o
-2 -3 -4 6.226 6.493 0.287 647.696 o
-2 -3 -3 69.704 70.139 1.384 27.772 o
-2 -3 -2 753.058 753.099 13.698 0.283 o
-2 -3 -1 1045.480 1045.870 18.534 0.155 o
-2 -2 -21 2.657 3.187 0.587 154.305 o
-2 -2 -20 1.016 1.412 0.587 154.305 o
-2 -2 -19 21.854 21.407 1.090 44.739 o
-2 -2 -18 18.407 18.436 1.006 52.507 o
-2 -2 -17 10.865 10.651 0.832 76.886 o
-2 -2 -16 4.130 4.326 0.650 125.885 o
-2 -2 -15 1.915 1.593 0.524 193.560 o
-2 -2 -14 56.163 57.308 1.607 20.582 o
-2 -2 -13 33.138 32.421 1.104 43.614 o
-2 -2 -12 31.584 32.072 1.041 49.042 o
-2 -2 -11 56.356 56.707 1.447 25.410 o
-2 -2 -10 20.490 20.191 0.734 98.755 o
-2 -2 -9 27.384 28.340 0.818 79.537 o
-2 -2 -8 51.023 50.885 1.181 38.121 o
-2 -2 -7 415.360 409.571 7.394 0.973 o
-2 -2 -6 13.700 13.957 0.454 257.699 o
-2 -2 -5 54.046 54.303 1.139 40.979 o
-2 -2 -4 387.147 396.628 7.143 1.042 o
-2 -2 -3 778.929 786.617 14.180 0.264 o
-2 -2 -2 68.203 69.294 1.321 30.480 o
-2 -2 -1 1196.870 1204.990 21.595 0.114 o
-2 -1 -21 0.053 0.217 0.524 193.560 o
-2 -1 -20 4.678 4.424 0.671 118.140 o
-2 -1 -19 39.718 40.081 1.461 24.926 o
-2 -1 -18 3.551 3.480 0.664 120.640 o
-2 -1 -17 1.813 1.782 0.601 147.212 o
-2 -1 -16 4.412 4.137 0.636 131.479 o
-2 -1 -15 2.139 2.111 0.524 193.560 o
-2 -1 -14 5.307 5.367 0.580 158.046 o
-2 -1 -13 160.905 159.757 3.376 4.667 o
-2 -1 -12 39.074 39.074 1.174 38.576 o
-2 -1 -11 5.221 5.458 0.468 242.543 o
-2 -1 -10 18.070 18.115 0.685 113.367 o
-2 -1 -9 98.478 98.102 2.048 12.682 o
-2 -1 -8 81.312 78.624 1.663 19.221 o
-2 -1 -7 100.135 101.421 2.020 13.036 o
-2 -1 -6 185.087 185.357 3.452 4.462 o
-2 -1 -5 606.436 605.614 10.986 0.441 o
-2 -1 -4 618.711 627.021 11.357 0.412 o
-2 -1 -3 416.920 424.353 7.681 0.901 o
-2 -1 -2 193.892 198.901 3.592 4.121 o
-2 -1 -1 374.358 372.587 6.730 1.174 o
-1 -21 -5 7.424 7.352 0.706 106.732 o
-1 -21 -4 1.429 1.607 0.552 174.455 o
-1 -21 -3 1.590 1.789 0.559 170.121 o
-1 -21 -2 0.445 0.517 0.545 178.957 o
-1 -21 -1 2.061 2.048 0.580 158.046 o
-1 -20 -8 3.266 2.928 0.608 143.847 o
-1 -20 -7 0.823 0.301 0.538 183.636 o
-1 -20 -6 1.314 1.076 0.580 158.046 o
-1 -20 -5 6.703 7.108 0.720 102.628 o
-1 -20 -4 2.759 2.628 0.622 137.454 o
-1 -20 -3 5.607 5.577 0.713 104.650 o
-1 -20 -2 8.115 9.037 0.783 86.797 o
-1 -20 -1 8.585 8.086 0.783 86.797 o
-1 -19 -10 1.758 1.524 0.552 174.455 o
-1 -19 -9 6.468 6.898 0.692 111.088 o
-1 -19 -8 7.498 7.380 0.734 98.755 o
-1 -19 -7 0.597 0.874 0.587 154.305 o
-1 -19 -6 10.628 11.273 0.853 73.151 o
-1 -19 -5 4.004 3.879 0.678 115.717 o
-1 -19 -4 9.751 9.449 0.832 76.886 o
-1 -19 -3 1.922 2.243 0.643 128.636 o
-1 -19 -2 5.887 6.451 0.755 93.345 o
-1 -19 -1 1.200 0.741 0.587 154.305 o
-1 -18 -12 1.730 1.510 0.566 165.947 o
-1 -18 -11 1.638 1.761 0.573 161.924 o
-1 -18 -10 2.491 2.180 0.608 143.847 o
-1 -18 -9 8.958 9.798 0.804 82.327 o
-1 -18 -8 1.629 1.775 0.629 134.417 o
-1 -18 -7 1.276 0.748 0.622 137.454 o
-1 -18 -6 0.762 1.027 0.594 150.696 o
-1 -18 -5 13.129 13.593 0.888 67.504 o
-1 -18 -4 8.790 9.002 0.797 83.778 o
-1 -18 -3 4.501 4.305 0.692 111.088 o
-1 -18 -2 2.393 2.090 0.629 134.417 o
-1 -18 -1 10.313 10.043 0.832 76.886 o
-1 -17 -13 0.408 0.559 0.524 193.560 o
-1 -17 -12 0.069 -0.112 0.538 183.636 o
-1 -17 -11 9.462 8.771 0.783 86.797 o
-1 -17 -10 0.254 -0.217 0.580 158.046 o
-1 -17 -9 3.490 3.383 0.685 113.367 o
-1 -17 -8 4.876 4.613 0.692 111.088 o
-1 -17 -7 1.106 1.789 0.615 140.596 o
-1 -17 -6 0.519 0.098 0.580 158.046 o
-1 -17 -5 4.614 4.990 0.699 108.878 o
-1 -17 -4 2.487 2.837 0.650 125.885 o
-1 -17 -3 8.833 9.882 0.818 79.537 o
-1 -17 -2 2.558 2.991 0.643 128.636 o
-1 -17 -1 31.224 31.450 1.272 32.870 o
-1 -16 -14 6.002 6.618 0.671 118.140 o
-1 -16 -13 0.779 0.992 0.566 165.947 o
-1 -16 -12 4.519 3.711 0.671 118.140 o
-1 -16 -11 2.120 2.243 0.636 131.479 o
-1 -16 -10 12.872 13.048 0.881 68.580 o
-1 -16 -9 1.425 1.377 0.615 140.596 o
-1 -16 -8 2.972 3.054 0.650 125.885 o
-1 -16 -7 6.633 7.184 0.748 95.098 o
-1 -16 -6 7.961 7.758 0.762 91.640 o
-1 -16 -5 1.132 1.090 0.587 154.305 o
-1 -16 -4 5.808 5.836 0.706 106.732 o
-1 -16 -3 5.666 6.444 0.720 102.628 o
-1 -16 -2 20.426 19.478 0.999 53.243 o
-1 -16 -1 4.477 4.326 0.664 120.640 o
-1 -15 -15 0.160 1.020 0.538 183.636 o
-1 -15 -14 1.515 1.461 0.594 150.696 o
-1 -15 -13 4.801 4.130 0.692 111.088 o
-1 -15 -12 11.280 11.308 0.874 69.682 o
-1 -15 -11 7.356 7.087 0.748 95.098 o
-1 -15 -10 14.717 14.669 0.930 61.551 o
-1 -15 -9 18.944 19.373 1.020 51.078 o
-1 -15 -8 10.440 10.714 0.832 76.886 o
-1 -15 -7 0.101 -0.168 0.559 170.121 o
-1 -15 -6 8.684 8.918 0.762 91.640 o
-1 -15 -5 20.161 20.093 0.999 53.243 o
-1 -15 -4 33.469 34.001 1.237 34.753 o
-1 -15 -3 3.146 2.942 0.573 161.924 o
-1 -15 -2 1.577 1.992 0.545 178.957 o
-1 -15 -1 34.464 34.846 1.237 34.753 o
-1 -14 -16 3.821 3.725 0.615 140.596 o
-1 -14 -15 15.791 15.284 0.909 64.425 o
-1 -14 -14 1.135 0.517 0.594 150.696 o
-1 -14 -13 9.482 8.939 0.818 79.537 o
-1 -14 -12 0.294 0.538 0.580 158.046 o
-1 -14 -11 1.248 1.090 0.608 143.847 o
-1 -14 -10 4.807 4.676 0.692 111.088 o
-1 -14 -9 12.043 11.490 0.846 74.365 o
-1 -14 -8 9.099 8.394 0.755 93.345 o
-1 -14 -7 31.103 32.309 1.244 34.364 o
-1 -14 -6 9.348 8.876 0.706 106.732 o
-1 -14 -5 20.117 21.225 0.957 58.009 o
-1 -14 -4 83.094 84.145 2.132 11.704 o
-1 -14 -3 21.538 22.071 0.957 58.009 o
-1 -14 -2 0.921 0.741 0.482 228.687 o
-1 -14 -1 4.113 4.214 0.552 174.455 o
-1 -13 -17 0.510 -0.685 0.517 198.827 o
-1 -13 -16 4.237 3.599 0.643 128.636 o
-1 -13 -15 10.558 10.343 0.839 75.609 o
-1 -13 -14 6.983 6.793 0.769 89.981 o
-1 -13 -13 10.362 10.399 0.825 78.194 o
-1 -13 -12 12.014 12.188 0.874 69.682 o
-1 -13 -11 8.599 8.631 0.783 86.797 o
-1 -13 -10 45.230 44.127 1.489 23.998 o
-1 -13 -9 16.447 16.326 0.930 61.551 o
-1 -13 -8 47.575 48.132 1.503 23.554 o
-1 -13 -7 2.679 3.425 0.559 170.121 o
-1 -13 -6 32.835 33.511 1.181 38.121 o
-1 -13 -5 1.175 1.237 0.489 222.199 o
-1 -13 -4 10.258 11.126 0.699 108.878 o
-1 -13 -3 53.167 51.997 1.482 24.225 o
-1 -13 -2 57.586 56.323 1.552 22.092 o
-1 -13 -1 20.064 19.946 0.853 73.151 o
-1 -12 -18 6.800 7.233 0.699 108.878 o
-1 -12 -17 3.820 3.250 0.622 137.454 o
-1 -12 -16 11.039 11.070 0.839 75.609 o
-1 -12 -15 10.571 11.378 0.874 69.682 o
-1 -12 -14 22.523 22.902 1.097 44.171 o
-1 -12 -13 12.514 12.510 0.881 68.580 o
-1 -12 -12 28.503 27.794 1.188 37.674 o
-1 -12 -11 37.776 38.410 1.377 28.055 o
-1 -12 -10 10.515 11.357 0.797 83.778 o
-1 -12 -9 4.731 3.928 0.587 154.305 o
-1 -12 -8 29.059 29.136 1.097 44.171 o
-1 -12 -7 7.170 6.919 0.615 140.596 o
-1 -12 -6 115.559 111.919 2.572 8.040 o
-1 -12 -5 29.751 30.255 1.048 48.390 o
-1 -12 -4 3.943 4.060 0.503 210.026 o
-1 -12 -3 59.252 59.559 1.565 21.699 o
-1 -12 -2 15.884 16.822 0.755 93.345 o
-1 -12 -1 6.439 6.206 0.524 193.560 o
-1 -11 -18 8.454 8.771 0.741 96.901 o
-1 -11 -17 16.490 16.710 0.950 58.865 o
-1 -11 -16 10.210 11.273 0.860 71.966 o
-1 -11 -15 19.877 19.827 1.034 49.707 o
-1 -11 -14 15.590 15.739 0.943 59.741 o
-1 -11 -13 37.676 37.914 1.391 27.494 o
-1 -11 -12 7.113 6.737 0.713 104.650 o
-1 -11 -11 52.196 53.059 1.600 20.762 o
-1 -11 -10 11.081 11.434 0.755 93.345 o
-1 -11 -9 46.121 44.491 1.384 27.772 o
-1 -11 -8 39.334 39.710 1.258 33.604 o
-1 -11 -7 1.066 0.950 0.447 265.815 o
-1 -11 -6 9.005 9.009 0.601 147.212 o
-1 -11 -5 78.770 79.330 1.908 14.609 o
-1 -11 -4 12.825 13.446 0.664 120.640 o
-1 -11 -3 17.553 17.095 0.727 100.664 o
-1 -11 -2 69.786 70.328 1.698 18.439 o
-1 -11 -1 12.711 12.803 0.622 137.454 o
-1 -10 -19 1.291 1.558 0.545 178.957 o
-1 -10 -18 10.005 10.721 0.797 83.778 o
-1 -10 -17 2.348 1.901 0.629 134.417 o
-1 -10 -16 8.854 8.820 0.783 86.797 o
-1 -10 -15 12.246 12.293 0.867 70.810 o
-1 -10 -14 5.738 5.954 0.713 104.650 o
-1 -10 -13 0.820 0.321 0.552 174.455 o
-1 -10 -12 4.740 4.557 0.636 131.479 o
-1 -10 -11 11.630 11.287 0.741 96.901 o
-1 -10 -10 37.443 37.076 1.237 34.753 o
-1 -10 -9 10.346 10.497 0.678 115.717 o
-1 -10 -8 28.849 29.206 1.020 51.078 o
-1 -10 -7 59.372 58.119 1.531 22.701 o
-1 -10 -6 51.823 52.325 1.398 27.219 o
-1 -10 -5 166.733 169.772 3.466 4.426 o
-1 -10 -4 26.177 26.774 0.881 68.580 o
-1 -10 -3 107.366 107.502 2.320 9.878 o
-1 -10 -2 18.305 18.108 0.692 111.088 o
-1 -10 -1 143.152 145.723 2.977 6.000 o
-1 -9 -19 1.773 1.908 0.573 161.924 o
-1 -9 -18 7.643 7.974 0.762 91.640 o
-1 -9 -17 4.790 4.948 0.720 102.628 o
-1 -9 -16 5.398 5.353 0.720 102.628 o
-1 -9 -15 13.714 14.488 0.916 63.445 o
-1 -9 -14 18.137 17.304 0.964 57.172 o
-1 -9 -13 2.479 2.411 0.587 154.305 o
-1 -9 -12 40.716 39.738 1.321 30.480 o
-1 -9 -11 72.712 73.026 1.908 14.609 o
-1 -9 -10 22.723 21.435 0.902 65.427 o
-1 -9 -9 59.480 60.677 1.607 20.582 o
-1 -9 -8 74.447 73.900 1.803 16.357 o
-1 -9 -7 21.434 21.581 0.811 80.914 o
-1 -9 -6 4.591 4.766 0.447 265.815 o
-1 -9 -5 21.348 21.595 0.762 91.640 o
-1 -9 -4 29.660 29.765 0.895 66.454 o
-1 -9 -3 42.035 42.261 1.083 45.319 o
-1 -9 -2 83.500 85.913 1.852 15.504 o
-1 -9 -1 192.558 190.081 3.676 3.935 o
-1 -8 -20 4.993 4.620 0.650 125.885 o
-1 -8 -19 7.397 6.716 0.713 104.650 o
-1 -8 -18 4.650 4.676 0.692 111.088 o
-1 -8 -17 16.812 16.738 0.957 58.009 o
-1 -8 -16 4.741 5.626 0.699 108.878 o
-1 -8 -15 4.794 4.843 0.685 113.367 o
-1 -8 -14 11.700 11.434 0.818 79.537 o
-1 -8 -13 13.764 13.565 0.804 82.327 o
-1 -8 -12 38.540 38.445 1.272 32.870 o
-1 -8 -11 17.364 17.416 0.825 78.194 o
-1 -8 -10 15.368 14.404 0.734 98.755 o
-1 -8 -9 32.455 33.679 1.069 46.511 o
-1 -8 -8 203.604 204.199 4.067 3.214 o
-1 -8 -7 15.367 16.214 0.671 118.140 o
-1 -8 -6 4.622 4.578 0.412 312.777 o
-1 -8 -5 37.237 37.509 0.999 53.243 o
-1 -8 -4 190.210 191.046 3.690 3.905 o
-1 -8 -3 9.231 9.456 0.447 265.815 o
-1 -8 -2 300.625 296.577 5.521 1.745 o
-1 -8 -1 11.257 11.294 0.461 249.949 o
-1 -7 -20 0.313 0.196 0.524 193.560 o
-1 -7 -19 2.864 2.167 0.622 137.454 o
-1 -7 -18 1.970 1.649 0.629 134.417 o
-1 -7 -17 5.398 5.430 0.713 104.650 o
-1 -7 -16 29.374 29.996 1.230 35.149 o
-1 -7 -15 2.230 2.488 0.622 137.454 o
-1 -7 -14 14.243 13.964 0.860 71.966 o
-1 -7 -13 13.787 13.349 0.783 86.797 o
-1 -7 -12 56.393 57.434 1.607 20.582 o
-1 -7 -11 86.937 88.618 2.125 11.781 o
-1 -7 -10 20.586 20.603 0.832 76.886 o
-1 -7 -9 34.248 34.252 1.048 48.390 o
-1 -7 -8 25.133 25.600 0.853 73.151 o
-1 -7 -7 45.763 44.274 1.160 39.511 o
-1 -7 -6 202.072 202.200 3.893 3.509 o
-1 -7 -5 98.559 96.138 1.999 13.311 o
-1 -7 -4 21.283 21.679 0.657 123.221 o
-1 -7 -3 58.896 59.433 1.314 30.805 o
-1 -7 -2 242.674 241.903 4.522 2.601 o
-1 -7 -1 195.437 195.861 3.690 3.905 o
-1 -6 -20 0.310 0.608 0.538 183.636 o
-1 -6 -19 33.235 32.882 1.286 32.159 o
-1 -6 -18 34.402 33.225 1.286 32.159 o
-1 -6 -17 11.037 10.924 0.846 74.365 o
-1 -6 -16 21.684 20.890 1.048 48.390 o
-1 -6 -15 49.828 48.467 1.565 21.699 o
-1 -6 -14 0.398 -0.021 0.482 228.687 o
-1 -6 -13 33.181 33.805 1.181 38.121 o
-1 -6 -12 42.304 42.604 1.307 31.136 o
-1 -6 -11 68.108 67.365 1.712 18.139 o
-1 -6 -10 21.798 22.497 0.839 75.609 o
-1 -6 -9 122.427 122.479 2.607 7.826 o
-1 -6 -8 42.234 42.163 1.125 42.004 o
-1 -6 -7 125.496 123.765 2.509 8.448 o
-1 -6 -6 134.442 134.989 2.677 7.422 o
-1 -6 -5 67.102 68.462 1.475 24.455 o
-1 -6 -4 141.989 145.807 2.816 6.704 o
-1 -6 -3 134.945 136.316 2.628 7.701 o
-1 -6 -2 144.601 145.052 2.768 6.943 o
-1 -6 -1 87.351 87.563 1.747 17.420 o
-1 -5 -21 4.758 4.829 0.650 125.885 o
-1 -5 -20 6.034 5.752 0.685 113.367 o
-1 -5 -19 3.342 3.138 0.650 125.885 o
-1 -5 -18 3.034 3.306 0.650 125.885 o
-1 -5 -17 31.104 30.702 1.251 33.981 o
-1 -5 -16 8.415 8.394 0.769 89.981 o
-1 -5 -15 12.053 12.126 0.818 79.537 o
-1 -5 -14 17.927 17.849 0.881 68.580 o
-1 -5 -13 209.425 210.915 4.354 2.805 o
-1 -5 -12 40.064 39.459 1.230 35.149 o
-1 -5 -11 118.926 119.606 2.628 7.701 o
-1 -5 -10 56.933 56.826 1.447 25.410 o
-1 -5 -9 191.185 191.053 3.774 3.734 o
-1 -5 -8 138.213 140.000 2.809 6.737 o
-1 -5 -7 134.357 132.389 2.635 7.660 o
-1 -5 -6 80.124 80.357 1.684 18.746 o
-1 -5 -5 148.198 148.645 2.851 6.541 o
-1 -5 -4 79.327 77.289 1.579 21.317 o
-1 -5 -3 262.800 263.659 4.843 2.267 o
-1 -5 -2 78.609 81.343 1.614 20.404 o
-1 -5 -1 345.048 356.177 6.500 1.259 o
-1 -4 -21 0.651 0.259 0.524 193.560 o
-1 -4 -20 0.979 1.069 0.566 165.947 o
-1 -4 -19 0.292 0.825 0.594 150.696 o
-1 -4 -18 40.999 39.878 1.426 26.163 o
-1 -4 -17 6.639 6.241 0.720 102.628 o
-1 -4 -16 80.661 81.559 2.174 11.257 o
-1 -4 -15 6.400 5.703 0.636 131.479 o
-1 -4 -14 53.676 53.905 1.572 21.507 o
-1 -4 -13 14.980 15.466 0.790 85.267 o
-1 -4 -12 109.570 108.494 2.460 8.787 o
-1 -4 -11 35.622 35.566 1.090 44.739 o
-1 -4 -10 19.047 18.045 0.713 104.650 o
-1 -4 -9 21.761 22.721 0.762 91.640 o
-1 -4 -8 307.922 304.572 5.675 1.651 o
-1 -4 -7 61.121 61.746 1.370 28.342 o
-1 -4 -6 362.240 365.311 6.653 1.201 o
-1 -4 -5 243.801 252.254 4.648 2.462 o
-1 -4 -4 95.224 94.754 1.859 15.388 o
-1 -4 -3 1482.540 1509.280 27.683 0.069 o
-1 -4 -2 325.092 335.148 6.108 1.425 o
-1 -4 -1 210.220 218.120 3.977 3.363 o
-1 -3 -21 3.613 3.774 0.608 143.847 o
-1 -3 -20 2.979 2.956 0.622 137.454 o
-1 -3 -19 2.890 2.921 0.657 123.221 o
-1 -3 -18 10.414 10.316 0.825 78.194 o
-1 -3 -17 4.605 4.780 0.685 113.367 o
-1 -3 -16 5.341 5.500 0.678 115.717 o
-1 -3 -15 3.720 3.404 0.573 161.924 o
-1 -3 -14 26.176 26.285 1.034 49.707 o
-1 -3 -13 88.590 88.136 2.132 11.704 o
-1 -3 -12 46.949 46.636 1.328 30.160 o
-1 -3 -11 93.052 93.461 2.118 11.859 o
-1 -3 -10 12.241 11.797 0.573 161.924 o
-1 -3 -9 92.491 90.882 1.943 14.088 o
-1 -3 -8 188.261 186.496 3.592 4.121 o
-1 -3 -7 156.192 153.418 2.956 6.085 o
-1 -3 -6 346.081 348.182 6.332 1.326 o
-1 -3 -5 370.814 371.972 6.765 1.162 o
-1 -3 -4 247.889 251.038 4.571 2.546 o
-1 -3 -3 1604.680 1607.370 29.206 0.062 o
-1 -3 -2 2160.530 2121.390 38.082 0.037 o
-1 -3 -1 307.968 313.783 5.738 1.615 o
-1 -2 -21 4.116 4.200 0.622 137.454 o
-1 -2 -20 1.758 2.132 0.608 143.847 o
-1 -2 -19 4.678 3.753 0.685 113.367 o
-1 -2 -18 14.393 13.985 0.895 66.454 o
-1 -2 -17 7.729 7.639 0.748 95.098 o
-1 -2 -16 27.689 27.557 1.153 39.992 o
-1 -2 -15 4.717 4.822 0.601 147.212 o
-1 -2 -14 3.331 3.397 0.531 188.500 o
-1 -2 -13 12.415 13.195 0.713 104.650 o
-1 -2 -12 38.358 39.067 1.174 38.576 o
-1 -2 -11 41.895 41.653 1.174 38.576 o
-1 -2 -10 104.214 103.581 2.236 10.633 o
-1 -2 -9 57.686 56.707 1.328 30.160 o
-1 -2 -8 152.092 149.896 2.928 6.202 o
-1 -2 -7 424.479 423.528 7.730 0.890 o
-1 -2 -6 5.028 5.263 0.294 617.220 o
-1 -2 -5 750.281 758.089 13.824 0.278 o
-1 -2 -4 108.737 112.792 2.132 11.704 o
-1 -2 -3 992.011 1002.630 18.436 0.156 o
-1 -2 -2 948.554 954.802 17.521 0.173 o
-1 -2 -1 559.544 560.788 10.260 0.505 o
-1 -1 -21 6.377 5.975 0.678 115.717 o
-1 -1 -20 10.331 10.309 0.804 82.327 o
-1 -1 -19 6.617 6.548 0.727 100.664 o
-1 -1 -18 10.525 10.532 0.832 76.886 o
-1 -1 -17 9.141 9.099 0.783 86.797 o
-1 -1 -16 4.127 4.529 0.636 131.479 o
-1 -1 -15 27.995 28.703 1.104 43.614 o
-1 -1 -14 4.651 4.948 0.566 165.947 o
-1 -1 -13 2.953 3.173 0.489 222.199 o
-1 -1 -12 43.505 46.378 1.300 31.471 o
-1 -1 -11 138.588 136.309 2.865 6.477 o
-1 -1 -10 46.401 46.133 1.202 36.803 o
-1 -1 -9 5.994 5.808 0.384 359.926 o
-1 -1 -8 206.757 200.138 3.809 3.666 o
-1 -1 -7 89.559 88.932 1.803 16.357 o
-1 -1 -6 2.527 2.628 0.231 999.795 o
-1 -1 -5 355.919 356.359 6.500 1.259 o
-1 -1 -4 817.623 842.737 15.424 0.224 o
-1 -1 -3 259.163 262.017 4.773 2.334 o
-1 -1 -2 1636.610 1605.750 28.864 0.064 o
-1 -1 -1 606.134 608.549 11.098 0.432 o
0 0 2 3661.410 3294.150 56.064 0.017 o
0 0 4 0.557 0.552 0.161 2058.180 o
0 0 6 170.507 170.911 3.222 5.123 o
0 0 8 581.875 584.284 10.700 0.465 o
0 0 10 523.211 524.285 9.638 0.573 o
0 0 12 136.895 139.405 2.977 6.000 o
0 0 14 39.287 39.095 1.272 32.870 o
0 0 16 4.137 4.242 0.629 134.417 o
0 0 18 7.472 7.841 0.755 93.345 o
0 0 20 4.637 5.228 0.706 106.732 o
0 1 1 350.532 357.603 6.542 1.243 o
0 1 2 622.803 617.928 11.378 0.411 o
0 1 3 3635.750 3389.010 61.194 0.014 o
0 1 4 296.668 293.306 5.374 1.841 o
0 1 5 3837.850 3604.250 65.890 0.012 o
0 1 6 1281.990 1281.350 23.112 0.100 o
0 1 7 322.051 324.091 5.954 1.500 o
0 1 8 156.728 153.579 2.991 5.944 o
0 1 9 134.970 132.906 2.677 7.422 o
0 1 10 61.818 60.243 1.454 25.166 o
0 1 11 44.544 43.799 1.209 36.379 o
0 1 12 15.031 15.319 0.713 104.650 o
0 1 13 60.753 59.999 1.607 20.582 o
0 1 14 12.387 12.440 0.734 98.755 o
0 1 15 0.587 0.839 0.482 228.687 o
0 1 16 0.724 0.657 0.538 183.636 o
0 1 17 0.062 0.440 0.545 178.957 o
0 1 18 4.190 4.606 0.678 115.717 o
0 1 19 4.612 4.627 0.671 118.140 o
0 1 20 38.781 38.376 1.384 27.772 o
0 1 21 0.628 0.440 0.545 178.957 o
0 2 0 6262.690 5220.370 93.154 0.006 o
0 2 1 1664.940 1619.930 29.045 0.063 o
0 2 2 1467.900 1442.030 25.600 0.081 o
0 2 3 534.383 544.518 9.973 0.535 o
0 2 4 16.886 16.843 0.447 265.815 o
0 2 5 35.951 37.502 0.839 75.609 o
0 2 6 563.889 552.611 10.120 0.519 o
0 2 7 915.945 904.161 16.200 0.203 o
0 2 8 2.286 2.844 0.294 617.220 o
0 2 9 21.514 22.336 0.706 106.732 o
0 2 10 244.298 242.931 4.710 2.397 o
0 2 11 8.614 8.995 0.545 178.957 o
0 2 12 6.854 6.842 0.538 183.636 o
0 2 13 4.959 5.102 0.531 188.500 o
0 2 14 116.178 115.322 2.677 7.422 o
0 2 15 54.235 54.240 1.607 20.582 o
0 2 16 21.022 20.834 1.020 51.078 o
0 2 17 4.768 4.738 0.678 115.717 o
0 2 18 8.663 8.897 0.783 86.797 o
0 2 19 4.388 4.361 0.671 118.140 o
0 2 20 3.676 3.928 0.657 123.221 o
0 2 21 13.281 13.544 0.839 75.609 o
0 3 1 4726.810 4355.200 74.403 0.010 o
0 3 2 172.722 175.230 3.215 5.145 o
0 3 3 0.671 0.496 0.161 2058.180 o
0 3 4 247.150 251.282 4.606 2.507 o
0 3 5 602.100 596.682 10.944 0.444 o
0 3 6 204.819 205.394 3.851 3.586 o
0 3 7 2.013 2.390 0.273 715.830 o
0 3 8 1.589 1.866 0.287 647.696 o
0 3 9 126.359 123.897 2.537 8.263 o
0 3 10 90.076 87.556 1.971 13.691 o
0 3 11 133.120 128.643 2.754 7.014 o
0 3 12 18.405 17.430 0.769 89.981 o
0 3 13 102.807 101.247 2.376 9.418 o
0 3 14 1.204 1.195 0.489 222.199 o
0 3 15 21.438 21.295 0.971 56.352 o
0 3 16 23.302 22.776 1.062 47.125 o
0 3 17 16.502 16.123 0.943 59.741 o
0 3 18 18.110 17.731 0.985 54.765 o
0 3 19 21.114 20.813 1.069 46.511 o
0 3 20 17.100 16.480 0.936 60.636 o
0 3 21 8.428 8.561 0.720 102.628 o
0 4 0 16.795 17.109 0.440 274.320 o
0 4 1 425.591 436.178 7.974 0.836 o
0 4 2 20.791 20.973 0.517 198.827 o
0 4 3 77.994 81.119 1.593 20.945 o
0 4 4 90.442 90.477 1.782 16.744 o
0 4 5 235.809 238.444 4.417 2.726 o
0 4 6 67.485 67.714 1.440 25.657 o
0 4 7 231.990 229.994 4.340 2.823 o
0 4 8 26.550 26.033 0.762 91.640 o
0 4 9 0.265 0.748 0.314 537.668 o
0 4 10 0.551 0.936 0.356 418.599 o
0 4 11 5.381 5.388 0.489 222.199 o
0 4 12 0.432 0.755 0.412 312.777 o
0 4 13 0.784 0.748 0.454 257.699 o
0 4 14 118.209 117.349 2.740 7.085 o
0 4 15 0.297 -0.119 0.496 215.984 o
0 4 16 18.337 17.430 0.957 58.009 o
0 4 17 0.254 0.028 0.566 165.947 o
0 4 18 0.152 0.566 0.580 158.046 o
0 4 19 9.809 9.358 0.818 79.537 o
0 4 20 2.557 2.628 0.608 143.847 o
0 4 21 7.729 7.869 0.699 108.878 o
0 5 1 69.441 71.670 1.433 25.908 o
0 5 2 1.845 2.055 0.203 1294.620 o
0 5 3 28.006 28.507 0.692 111.088 o
0 5 4 101.377 98.626 1.957 13.887 o
0 5 5 625.050 615.524 11.266 0.419 o
0 5 6 66.746 66.240 1.440 25.657 o
0 5 7 8.225 8.016 0.412 312.777 o
0 5 8 12.010 11.406 0.510 204.312 o
0 5 9 62.853 61.431 1.489 23.998 o
0 5 10 29.062 28.556 0.930 61.551 o
0 5 11 46.143 46.685 1.314 30.805 o
0 5 12 19.996 20.631 0.867 70.810 o
0 5 13 21.568 21.959 0.936 60.636 o
0 5 14 19.599 18.737 0.902 65.427 o
0 5 15 0.078 0.266 0.517 198.827 o
0 5 16 4.434 4.620 0.671 118.140 o
0 5 17 8.774 8.547 0.776 88.368 o
0 5 18 7.786 7.674 0.755 93.345 o
0 5 19 3.750 3.592 0.664 120.640 o
0 5 20 0.017 0.112 0.552 174.455 o
0 5 21 0.002 -0.280 0.531 188.500 o
0 6 0 502.718 513.551 9.386 0.604 o
0 6 1 27.168 27.788 0.692 111.088 o
0 6 2 139.471 144.598 2.761 6.978 o
0 6 3 252.942 257.761 4.773 2.334 o
0 6 4 1.494 1.475 0.245 888.797 o
0 6 5 75.645 77.513 1.635 19.884 o
0 6 6 1.800 1.642 0.287 647.696 o
0 6 7 23.227 24.055 0.741 96.901 o
0 6 8 114.979 110.675 2.355 9.587 o
0 6 9 32.843 32.749 0.992 53.996 o
0 6 10 0.744 0.916 0.384 359.926 o
0 6 11 57.849 55.757 1.503 23.554 o
0 6 12 5.496 5.668 0.566 165.947 o
0 6 13 43.522 43.107 1.363 28.633 o
0 6 14 0.059 0.161 0.482 228.687 o
0 6 15 86.537 84.131 2.208 10.903 o
0 6 16 0.042 0.126 0.559 170.121 o
0 6 17 31.753 31.498 1.265 33.234 o
0 6 18 11.989 12.531 0.860 71.966 o
0 6 19 1.430 1.020 0.601 147.212 o
0 6 20 0.424 0.971 0.559 170.121 o
0 7 1 7.984 8.533 0.377 373.380 o
0 7 2 249.024 253.141 4.703 2.404 o
0 7 3 0.404 0.405 0.238 941.848 o
0 7 4 220.583 215.604 4.081 3.192 o
0 7 5 39.547 39.738 0.999 53.243 o
0 7 6 13.861 13.824 0.545 178.957 o
0 7 7 32.644 33.679 0.964 57.172 o
0 7 8 56.739 55.463 1.398 27.219 o
0 7 9 27.200 27.767 0.930 61.551 o
0 7 10 49.529 47.768 1.342 29.535 o
0 7 11 2.964 3.432 0.496 215.984 o
0 7 12 10.735 10.490 0.692 111.088 o
0 7 13 55.764 57.189 1.649 19.549 o
0 7 14 0.075 -0.112 0.489 222.199 o
0 7 15 4.659 4.850 0.671 118.140 o
0 7 16 3.503 3.187 0.643 128.636 o
0 7 17 2.415 2.523 0.636 131.479 o
0 7 18 0.402 0.419 0.587 154.305 o
0 7 19 15.154 15.396 0.909 64.425 o
0 7 20 12.745 12.342 0.804 82.327 o
0 8 0 129.733 131.061 2.579 7.996 o
0 8 1 54.513 53.366 1.223 35.552 o
0 8 2 38.656 38.320 0.957 58.009 o
0 8 3 63.422 63.053 1.412 26.683 o
0 8 4 123.827 123.939 2.502 8.495 o
0 8 5 41.272 40.626 1.048 48.390 o
0 8 6 55.667 55.184 1.363 28.633 o
0 8 7 0.092 0.370 0.342 453.468 o
0 8 8 12.382 11.986 0.615 140.596 o
0 8 9 24.427 23.433 0.874 69.682 o
0 8 10 47.399 47.559 1.363 28.633 o
0 8 11 20.059 19.995 0.874 69.682 o
0 8 12 2.686 2.921 0.531 188.500 o
0 8 13 14.493 15.124 0.839 75.609 o
0 8 14 22.657 22.162 1.055 47.751 o
0 8 15 43.918 42.618 1.475 24.455 o
0 8 16 2.436 2.125 0.622 137.454 o
0 8 17 2.691 2.740 0.636 131.479 o
0 8 18 4.366 4.193 0.685 113.367 o
0 8 19 2.354 2.726 0.615 140.596 o
0 8 20 5.459 4.669 0.657 123.221 o
0 9 1 1.858 1.810 0.308 562.385 o
0 9 2 100.465 99.590 2.090 12.179 o
0 9 3 15.514 16.004 0.601 147.212 o
0 9 4 47.889 46.566 1.195 37.235 o
0 9 5 139.377 138.238 2.851 6.541 o
0 9 6 28.056 27.759 0.902 65.427 o
0 9 7 15.740 15.732 0.692 111.088 o
0 9 8 0.596 0.538 0.398 335.111 o
0 9 9 71.466 71.139 1.796 16.484 o
0 9 10 83.143 83.188 2.055 12.596 o
0 9 11 18.684 17.884 0.860 71.966 o
0 9 12 7.387 7.513 0.657 123.221 o
0 9 13 21.974 22.015 1.041 49.042 o
0 9 14 0.628 0.363 0.559 170.121 o
0 9 15 1.815 1.908 0.615 140.596 o
0 9 16 56.612 54.778 1.705 18.288 o
0 9 17 0.003 0.259 0.580 158.046 o
0 9 18 2.148 2.006 0.615 140.596 o
0 9 19 15.576 15.466 0.874 69.682 o
0 10 0 2.006 2.516 0.377 373.380 o
0 10 1 244.346 246.096 4.724 2.383 o
0 10 2 7.743 8.023 0.489 222.199 o
0 10 3 52.635 52.905 1.342 29.535 o
0 10 4 1.150 1.510 0.370 387.603 o
0 10 5 66.401 66.219 1.621 20.229 o
0 10 6 3.279 3.445 0.447 265.815 o
0 10 7 0.494 0.741 0.398 335.111 o
0 10 8 24.635 24.754 0.936 60.636 o
0 10 9 2.257 1.992 0.475 235.462 o
0 10 10 1.586 1.398 0.489 222.199 o
0 10 11 0.947 1.188 0.503 210.026 o
0 10 12 0.001 0.370 0.496 215.984 o
0 10 13 0.808 0.776 0.559 170.121 o
0 10 14 0.185 0.217 0.566 165.947 o
0 10 15 0.188 0.231 0.573 161.924 o
0 10 16 0.024 0.433 0.580 158.046 o
0 10 17 9.885 10.434 0.825 78.194 o
0 10 18 2.896 2.907 0.615 140.596 o
0 10 19 1.860 1.796 0.559 170.121 o
0 11 1 44.231 46.273 1.251 33.981 o
0 11 2 6.125 6.080 0.482 228.687 o
0 11 3 1.744 1.768 0.405 323.655 o
0 11 4 9.369 9.365 0.580 158.046 o
0 11 5 3.214 4.012 0.475 235.462 o
0 11 6 3.942 4.291 0.496 215.984 o
0 11 7 0.588 0.748 0.440 274.320 o
0 11 8 8.246 8.233 0.629 134.417 o
0 11 9 2.019 2.153 0.510 204.312 o
0 11 10 52.804 53.115 1.572 21.507 o
0 11 11 5.233 5.549 0.629 134.417 o
0 11 12 1.082 1.293 0.580 158.046 o
0 11 13 11.740 11.483 0.846 74.365 o
0 11 14 0.874 1.013 0.587 154.305 o
0 11 15 8.168 8.205 0.776 88.368 o
0 11 16 22.335 21.658 1.083 45.319 o
0 11 17 0.112 0.238 0.559 170.121 o
0 11 18 1.062 1.300 0.559 170.121 o
0 12 0 32.210 32.127 1.034 49.707 o
0 12 1 10.439 10.204 0.608 143.847 o
0 12 2 0.003 0.266 0.391 347.186 o
0 12 3 2.515 2.069 0.447 265.815 o
0 12 4 89.015 88.548 2.104 12.017 o
0 12 5 0.000 0.070 0.419 302.438 o
0 12 6 3.476 3.515 0.517 198.827 o
0 12 7 52.608 53.534 1.531 22.701 o
0 12 8 7.303 7.017 0.629 134.417 o
0 12 9 20.481 20.673 0.950 58.865 o
0 12 10 40.828 41.583 1.391 27.494 o
0 12 11 2.529 2.754 0.622 137.454 o
0 12 12 0.125 0.482 0.559 170.121 o
0 12 13 0.509 0.454 0.587 154.305 o
0 12 14 19.144 19.317 1.013 51.785 o
0 12 15 8.514 8.268 0.804 82.327 o
0 12 16 5.828 5.899 0.713 104.650 o
0 12 17 1.586 1.607 0.573 161.924 o
0 12 18 0.816 1.216 0.552 174.455 o
0 13 1 13.101 13.425 0.720 102.628 o
0 13 2 27.009 28.402 1.020 51.078 o
0 13 3 0.011 0.028 0.433 283.241 o
0 13 4 76.201 75.081 1.915 14.502 o
0 13 5 0.029 0.496 0.454 257.699 o
0 13 6 0.050 0.098 0.454 257.699 o
0 13 7 2.922 2.858 0.552 174.455 o
0 13 8 2.012 2.180 0.552 174.455 o
0 13 9 18.120 17.870 0.957 58.009 o
0 13 10 4.375 3.830 0.657 123.221 o
0 13 11 7.274 6.954 0.741 96.901 o
0 13 12 0.601 1.006 0.587 154.305 o
0 13 13 22.036 21.665 1.069 46.511 o
0 13 14 0.590 0.804 0.608 143.847 o
0 13 15 0.299 0.629 0.587 154.305 o
0 13 16 0.306 0.503 0.566 165.947 o
0 13 17 0.405 -0.175 0.524 193.560 o
0 14 0 11.595 12.293 0.741 96.901 o
0 14 1 13.492 12.950 0.755 93.345 o
0 14 2 64.736 66.932 1.789 16.613 o
0 14 3 1.742 2.369 0.531 188.500 o
0 14 4 18.918 19.121 0.909 64.425 o
0 14 5 0.968 0.412 0.489 222.199 o
0 14 6 0.812 1.237 0.517 198.827 o
0 14 7 44.113 45.071 1.496 23.774 o
0 14 8 0.007 -0.252 0.552 174.455 o
0 14 9 24.289 23.811 1.104 43.614 o
0 14 10 0.293 0.217 0.580 158.046 o
0 14 11 4.345 4.130 0.678 115.717 o
0 14 12 0.159 -0.077 0.566 165.947 o
0 14 13 4.790 4.543 0.713 104.650 o
0 14 14 21.244 21.686 1.069 46.511 o
0 14 15 4.652 4.920 0.678 115.717 o
0 14 16 0.003 0.035 0.517 198.827 o
0 15 1 22.926 23.692 1.013 51.785 o
0 15 2 9.600 9.735 0.727 100.664 o
0 15 3 69.770 71.293 1.929 14.293 o
0 15 4 11.703 12.091 0.790 85.267 o
0 15 5 16.628 17.102 0.936 60.636 o
0 15 6 30.138 30.220 1.216 35.962 o
0 15 7 22.241 22.287 1.076 45.909 o
0 15 8 87.615 86.654 2.278 10.245 o
0 15 9 7.396 7.184 0.769 89.981 o
0 15 10 13.472 13.950 0.909 64.425 o
0 15 11 5.015 5.374 0.706 106.732 o
0 15 12 4.873 5.298 0.720 102.628 o
0 15 13 2.362 2.418 0.643 128.636 o
0 15 14 9.184 9.568 0.783 86.797 o
0 15 15 0.025 -0.314 0.524 193.560 o
0 16 0 171.640 175.775 3.893 3.509 o
0 16 1 8.695 8.764 0.776 88.368 o
0 16 2 34.122 35.671 1.328 30.160 o
0 16 3 42.527 41.325 1.440 25.657 o
0 16 4 1.930 2.516 0.622 137.454 o
0 16 5 0.030 0.007 0.552 174.455 o
0 16 6 13.122 13.950 0.902 65.427 o
0 16 7 1.084 0.950 0.608 143.847 o
0 16 8 19.875 20.079 1.048 48.390 o
0 16 9 0.262 0.294 0.580 158.046 o
0 16 10 12.007 11.720 0.853 73.151 o
0 16 11 1.573 1.419 0.622 137.454 o
0 16 12 11.229 11.734 0.853 73.151 o
0 16 13 1.676 1.929 0.601 147.212 o
0 16 14 13.199 13.251 0.825 78.194 o
0 17 1 48.356 49.222 1.607 20.582 o
0 17 2 49.354 48.593 1.600 20.762 o
0 17 3 19.352 19.198 1.027 50.385 o
0 17 4 18.159 17.591 0.985 54.765 o
0 17 5 6.992 6.423 0.748 95.098 o
0 17 6 39.875 41.108 1.454 25.166 o
0 17 7 17.895 18.520 1.013 51.785 o
0 17 8 9.391 9.714 0.804 82.327 o
0 17 9 0.974 1.083 0.615 140.596 o
0 17 10 0.136 0.182 0.573 161.924 o
0 17 11 1.799 1.524 0.601 147.212 o
0 17 12 0.892 1.125 0.573 161.924 o
0 17 13 10.716 10.889 0.762 91.640 o
0 18 0 1.822 2.285 0.629 134.417 o
0 18 1 28.992 28.263 1.209 36.379 o
0 18 2 2.216 2.418 0.643 128.636 o
0 18 3 42.366 41.996 1.475 24.455 o
0 18 4 0.027 0.049 0.587 154.305 o
0 18 5 3.603 3.844 0.678 115.717 o
0 18 6 0.103 -0.112 0.587 154.305 o
0 18 7 56.953 55.987 1.761 17.145 o
0 18 8 1.086 1.153 0.615 140.596 o
0 18 9 1.388 1.426 0.601 147.212 o
0 18 10 3.469 3.068 0.629 134.417 o
0 18 11 0.711 0.950 0.552 174.455 o
0 18 12 3.956 4.200 0.636 131.479 o
0 19 1 4.494 4.641 0.685 113.367 o
0 19 2 4.398 3.984 0.706 106.732 o
0 19 3 0.940 1.398 0.622 137.454 o
0 19 4 7.006 6.975 0.769 89.981 o
0 19 5 1.926 1.859 0.636 131.479 o
0 19 6 19.295 19.450 1.020 51.078 o
0 19 7 1.248 1.069 0.601 147.212 o
0 19 8 1.118 1.090 0.580 158.046 o
0 19 9 1.789 1.838 0.580 158.046 o
0 19 10 0.003 0.168 0.517 198.827 o
0 20 0 15.943 15.983 0.957 58.009 o
0 20 1 0.271 0.301 0.587 154.305 o
0 20 2 0.612 1.216 0.594 150.696 o
0 20 3 11.496 11.126 0.832 76.886 o
0 20 4 0.462 0.587 0.573 161.924 o
0 20 5 0.034 -0.063 0.552 174.455 o
0 20 6 0.074 0.084 0.545 178.957 o
0 20 7 0.010 -0.091 0.524 193.560 o
0 20 8 1.278 0.699 0.559 170.121 o
0 21 1 0.155 0.349 0.538 183.636 o
0 21 2 0.010 -0.084 0.531 188.500 o
0 21 3 1.108 1.062 0.552 174.455 o
0 21 4 0.012 -0.042 0.517 198.827 o
0 21 5 2.542 2.174 0.601 147.212 o
1 0 1 455.901 450.400 8.296 0.773 o
1 0 2 4133.980 3651.090 65.625 0.012 o
1 0 3 1257.980 1247.160 22.811 0.102 o
1 0 4 1534.790 1528.250 27.934 0.068 o
1 0 5 28.780 28.738 0.678 115.717 o
1 0 6 43.894 43.610 0.971 56.352 o
1 0 7 2.855 2.621 0.259 795.308 o
1 0 8 48.848 48.719 1.132 41.487 o
1 0 9 0.802 0.825 0.280 680.485 o
1 0 10 3.262 3.648 0.384 359.926 o
1 0 11 0.070 0.587 0.356 418.599 o
1 0 12 40.036 39.494 1.174 38.576 o
1 0 13 23.943 23.965 0.930 61.551 o
1 0 14 12.070 12.992 0.741 96.901 o
1 0 15 16.341 16.563 0.853 73.151 o
1 0 16 0.101 -0.238 0.503 210.026 o
1 0 17 1.010 0.580 0.566 165.947 o
1 0 18 12.060 11.776 0.853 73.151 o
1 0 19 0.798 0.042 0.573 161.924 o
1 0 20 0.432 0.419 0.573 161.924 o
1 0 21 3.821 4.529 0.622 137.454 o
1 1 0 98.871 100.471 1.824 15.983 o
1 1 1 604.707 627.531 11.441 0.406 o
1 1 2 1634.970 1606.430 29.164 0.063 o
1 1 3 258.489 263.121 4.801 2.307 o
1 1 4 816.884 825.069 15.159 0.231 o
1 1 5 355.649 360.042 6.576 1.230 o
1 1 6 2.519 2.663 0.231 999.795 o
1 1 7 89.809 89.596 1.817 16.106 o
1 1 8 206.987 205.212 3.900 3.497 o
1 1 9 5.968 5.843 0.384 359.926 o
1 1 10 46.237 44.819 1.181 38.121 o
1 1 11 138.410 137.637 2.893 6.352 o
1 1 12 43.828 45.099 1.286 32.159 o
1 1 13 2.895 3.390 0.496 215.984 o
1 1 14 4.717 4.641 0.559 170.121 o
1 1 15 28.004 28.333 1.097 44.171 o
1 1 16 4.132 4.242 0.636 131.479 o
1 1 17 9.143 8.932 0.776 88.368 o
1 1 18 10.519 11.105 0.832 76.886 o
1 1 19 6.614 6.017 0.713 104.650 o
1 1 20 10.331 9.470 0.797 83.778 o
1 1 21 6.380 6.402 0.678 115.717 o
1 2 0 3007.170 2759.250 47.244 0.024 o
1 2 1 559.801 567.686 10.441 0.488 o
1 2 2 948.595 945.032 17.430 0.175 o
1 2 3 993.277 981.891 18.171 0.161 o
1 2 4 108.949 109.885 2.097 12.098 o
1 2 5 750.389 749.024 13.768 0.281 o
1 2 6 5.104 5.311 0.294 617.220 o
1 2 7 424.423 423.745 7.772 0.880 o
1 2 8 151.798 149.120 2.928 6.202 o
1 2 9 57.559 56.777 1.335 29.845 o
1 2 10 103.939 104.147 2.250 10.501 o
1 2 11 41.915 40.933 1.160 39.511 o
1 2 12 38.330 38.683 1.167 39.040 o
1 2 13 12.476 11.790 0.685 113.367 o
1 2 14 3.306 3.075 0.531 188.500 o
1 2 15 4.694 4.361 0.594 150.696 o
1 2 16 27.636 27.445 1.160 39.511 o
1 2 17 7.837 8.177 0.762 91.640 o
1 2 18 14.521 14.621 0.916 63.445 o
1 2 19 4.677 4.780 0.713 104.650 o
1 2 20 1.770 1.838 0.608 143.847 o
1 2 21 4.107 3.662 0.608 143.847 o
1 3 0 80.463 78.372 1.489 23.998 o
1 3 1 308.495 319.458 5.836 1.562 o
1 3 2 2160.370 2083.120 37.677 0.037 o
1 3 3 1604.170 1599.010 29.220 0.062 o
1 3 4 248.106 251.520 4.613 2.499 o
1 3 5 370.182 375.445 6.884 1.122 o
1 3 6 346.534 353.633 6.472 1.270 o
1 3 7 156.030 155.808 3.019 5.834 o
1 3 8 188.072 186.573 3.613 4.073 o
1 3 9 92.554 90.959 1.957 13.887 o
1 3 10 12.182 12.168 0.580 158.046 o
1 3 11 93.261 95.111 2.160 11.403 o
1 3 12 46.796 49.187 1.377 28.055 o
1 3 13 88.812 88.555 2.146 11.552 o
1 3 14 26.324 25.872 1.020 51.078 o
1 3 15 3.709 3.662 0.573 161.924 o
1 3 16 5.342 5.291 0.685 113.367 o
1 3 17 4.550 4.766 0.678 115.717 o
1 3 18 10.401 10.057 0.811 80.914 o
1 3 19 2.872 3.313 0.664 120.640 o
1 3 20 2.989 3.397 0.643 128.636 o
1 3 21 3.621 3.816 0.608 143.847 o
1 4 0 13.841 13.887 0.384 359.926 o
1 4 1 210.389 215.555 3.942 3.423 o
1 4 2 325.227 328.138 6.038 1.459 o
1 4 3 1482.120 1461.300 27.054 0.073 o
1 4 4 95.221 94.405 1.866 15.273 o
1 4 5 243.685 248.011 4.613 2.499 o
1 4 6 361.908 362.194 6.688 1.189 o
1 4 7 61.069 60.488 1.356 28.929 o
1 4 8 308.147 301.266 5.668 1.655 o
1 4 9 21.860 21.358 0.734 98.755 o
1 4 10 18.904 18.569 0.727 100.664 o
1 4 11 35.593 36.286 1.104 43.614 o
1 4 12 109.600 110.612 2.509 8.448 o
1 4 13 15.018 15.312 0.783 86.797 o
1 4 14 53.640 54.100 1.579 21.317 o
1 4 15 6.370 6.409 0.650 125.885 o
1 4 16 80.485 79.239 2.132 11.704 o
1 4 17 6.610 6.814 0.727 100.664 o
1 4 18 41.183 40.933 1.447 25.410 o
1 4 19 0.292 0.412 0.594 150.696 o
1 4 20 0.988 1.440 0.573 161.924 o
1 4 21 0.646 0.832 0.531 188.500 o
1 5 0 358.864 365.801 6.688 1.189 o
1 5 1 345.645 354.381 6.479 1.267 o
1 5 2 78.568 80.371 1.600 20.762 o
1 5 3 262.302 264.624 4.864 2.248 o
1 5 4 79.199 78.393 1.607 20.582 o
1 5 5 148.161 148.645 2.872 6.445 o
1 5 6 80.382 81.510 1.719 17.992 o
1 5 7 134.104 132.067 2.649 7.580 o
1 5 8 138.141 138.462 2.796 6.805 o
1 5 9 191.202 190.745 3.802 3.679 o
1 5 10 56.610 56.756 1.454 25.166 o
1 5 11 118.964 120.305 2.649 7.580 o
1 5 12 40.093 39.599 1.237 34.753 o
1 5 13 209.266 210.286 4.382 2.770 o
1 5 14 17.940 18.849 0.902 65.427 o
1 5 15 12.006 11.916 0.818 79.537 o
1 5 16 8.373 8.289 0.776 88.368 o
1 5 17 31.102 31.142 1.265 33.234 o
1 5 18 3.038 3.362 0.657 123.221 o
1 5 19 3.344 2.439 0.636 131.479 o
1 5 20 6.041 5.794 0.692 111.088 o
1 5 21 4.776 4.480 0.643 128.636 o
1 6 0 224.262 227.115 4.207 3.004 o
1 6 1 87.309 84.851 1.705 18.288 o
1 6 2 144.753 144.277 2.768 6.943 o
1 6 3 134.914 138.134 2.670 7.461 o
1 6 4 141.970 142.075 2.768 6.943 o
1 6 5 67.269 67.351 1.468 24.689 o
1 6 6 133.944 134.143 2.684 7.384 o
1 6 7 125.509 124.296 2.544 8.217 o
1 6 8 42.237 42.611 1.139 40.979 o
1 6 9 122.327 121.109 2.600 7.868 o
1 6 10 21.763 22.651 0.846 74.365 o
1 6 11 68.206 67.302 1.719 17.992 o
1 6 12 42.317 42.946 1.321 30.480 o
1 6 13 32.958 32.554 1.153 39.992 o
1 6 14 0.393 -0.217 0.482 228.687 o
1 6 15 49.963 48.188 1.558 21.894 o
1 6 16 21.676 20.799 1.041 49.042 o
1 6 17 11.049 10.972 0.839 75.609 o
1 6 18 34.357 33.686 1.286 32.159 o
1 6 19 33.158 32.582 1.286 32.159 o
1 6 20 0.319 0.489 0.552 174.455 o
1 7 0 333.439 342.178 6.262 1.356 o
1 7 1 194.917 194.191 3.676 3.935 o
1 7 2 243.103 240.582 4.508 2.617 o
1 7 3 58.581 58.804 1.307 31.136 o
1 7 4 21.340 22.106 0.664 120.640 o
1 7 5 98.477 96.473 2.013 13.127 o
1 7 6 202.373 201.990 3.907 3.484 o
1 7 7 45.877 44.547 1.174 38.576 o
1 7 8 25.193 25.146 0.846 74.365 o
1 7 9 34.166 34.049 1.048 48.390 o
1 7 10 20.614 20.687 0.832 76.886 o
1 7 11 86.831 86.374 2.104 12.017 o
1 7 12 56.078 56.148 1.586 21.129 o
1 7 13 13.795 13.712 0.790 85.267 o
1 7 14 14.259 14.180 0.860 71.966 o
1 7 15 2.216 1.929 0.608 143.847 o
1 7 16 29.382 28.200 1.202 36.803 o
1 7 17 5.425 4.892 0.692 111.088 o
1 7 18 1.987 2.069 0.629 134.417 o
1 7 19 2.850 2.949 0.643 128.636 o
1 7 20 0.310 0.692 0.538 183.636 o
1 8 0 26.524 25.446 0.720 102.628 o
1 8 1 11.290 11.839 0.475 235.462 o
1 8 2 301.181 295.794 5.521 1.745 o
1 8 3 9.222 9.211 0.440 274.320 o
1 8 4 190.687 192.010 3.718 3.847 o
1 8 5 37.033 36.810 0.985 54.765 o
1 8 6 4.548 4.235 0.405 323.655 o
1 8 7 15.470 15.284 0.657 123.221 o
1 8 8 203.482 201.068 4.053 3.237 o
1 8 9 32.353 32.875 1.062 47.125 o
1 8 10 15.305 14.949 0.748 95.098 o
1 8 11 17.432 16.675 0.811 80.914 o
1 8 12 38.600 37.467 1.265 33.234 o
1 8 13 13.655 14.243 0.818 79.537 o
1 8 14 11.676 11.734 0.825 78.194 o
1 8 15 4.880 4.682 0.678 115.717 o
1 8 16 4.771 4.347 0.685 113.367 o
1 8 17 16.822 16.046 0.943 59.741 o
1 8 18 4.674 5.926 0.713 104.650 o
1 8 19 7.335 7.296 0.713 104.650 o
1 8 20 5.012 4.431 0.643 128.636 o
1 9 0 33.671 34.518 0.923 62.487 o
1 9 1 192.518 192.884 3.739 3.804 o
1 9 2 83.221 85.766 1.859 15.388 o
1 9 3 42.049 42.520 1.097 44.171 o
1 9 4 29.686 30.150 0.902 65.427 o
1 9 5 21.263 20.813 0.748 95.098 o
1 9 6 4.591 4.242 0.433 283.241 o
1 9 7 21.373 21.253 0.804 82.327 o
1 9 8 74.289 75.849 1.845 15.622 o
1 9 9 59.827 59.223 1.586 21.129 o
1 9 10 22.563 22.434 0.923 62.487 o
1 9 11 72.934 73.969 1.936 14.190 o
1 9 12 41.074 41.171 1.356 28.929 o
1 9 13 2.533 2.991 0.594 150.696 o
1 9 14 18.010 17.612 0.964 57.172 o
1 9 15 13.678 13.936 0.895 66.454 o
1 9 16 5.371 6.157 0.720 102.628 o
1 9 17 4.798 4.836 0.720 102.628 o
1 9 18 7.619 7.688 0.748 95.098 o
1 9 19 1.748 2.362 0.587 154.305 o
1 10 0 11.904 12.314 0.573 161.924 o
1 10 1 143.261 146.171 2.984 5.971 o
1 10 2 18.344 18.779 0.706 106.732 o
1 10 3 107.388 107.530 2.327 9.819 o
1 10 4 26.020 26.243 0.874 69.682 o
1 10 5 166.623 167.577 3.432 4.516 o
1 10 6 51.940 52.486 1.405 26.949 o
1 10 7 59.551 59.642 1.565 21.699 o
1 10 8 29.067 30.471 1.048 48.390 o
1 10 9 10.352 9.512 0.657 123.221 o
1 10 10 37.522 36.964 1.237 34.753 o
1 10 11 11.571 11.364 0.748 95.098 o
1 10 12 4.716 5.270 0.650 125.885 o
1 10 13 0.803 0.839 0.573 161.924 o
1 10 14 5.727 5.885 0.706 106.732 o
1 10 15 12.239 12.706 0.874 69.682 o
1 10 16 8.862 8.687 0.776 88.368 o
1 10 17 2.368 1.817 0.629 134.417 o
1 10 18 10.063 9.805 0.783 86.797 o
1 10 19 1.300 1.076 0.538 183.636 o
1 11 0 0.083 0.594 0.356 418.599 o
1 11 1 12.672 12.482 0.622 137.454 o
1 11 2 69.930 69.958 1.691 18.591 o
1 11 3 17.541 17.856 0.741 96.901 o
1 11 4 12.892 13.831 0.671 118.140 o
1 11 5 78.909 80.490 1.936 14.190 o
1 11 6 8.992 8.687 0.601 147.212 o
1 11 7 1.083 1.181 0.447 265.815 o
1 11 8 39.408 39.941 1.265 33.234 o
1 11 9 45.927 46.559 1.426 26.163 o
1 11 10 11.020 11.378 0.748 95.098 o
1 11 11 52.200 53.415 1.614 20.404 o
1 11 12 7.151 7.569 0.741 96.901 o
1 11 13 37.802 36.691 1.363 28.633 o
1 11 14 15.616 16.200 0.957 58.009 o
1 11 15 19.902 19.890 1.027 50.385 o
1 11 16 10.219 10.364 0.846 74.365 o
1 11 17 16.491 16.920 0.943 59.741 o
1 11 18 8.452 7.995 0.720 102.628 o
1 12 0 6.024 5.584 0.510 204.312 o
1 12 1 6.503 6.367 0.531 188.500 o
1 12 2 15.868 16.633 0.748 95.098 o
1 12 3 59.088 59.370 1.565 21.699 o
1 12 4 3.964 3.683 0.489 222.199 o
1 12 5 29.829 29.430 1.041 49.042 o
1 12 6 115.720 117.272 2.677 7.422 o
1 12 7 7.162 6.828 0.615 140.596 o
1 12 8 28.942 29.381 1.104 43.614 o
1 12 9 4.703 5.249 0.608 143.847 o
1 12 10 10.527 10.316 0.790 85.267 o
1 12 11 37.952 37.111 1.356 28.929 o
1 12 12 28.450 27.522 1.188 37.674 o
1 12 13 12.559 12.440 0.867 70.810 o
1 12 14 22.552 22.231 1.076 45.909 o
1 12 15 10.534 9.756 0.839 75.609 o
1 12 16 11.054 11.098 0.839 75.609 o
1 12 17 3.819 3.725 0.629 134.417 o
1 12 18 6.811 6.374 0.692 111.088 o
1 13 0 11.280 11.168 0.671 118.140 o
1 13 1 20.033 19.799 0.846 74.365 o
1 13 2 57.653 57.916 1.579 21.317 o
1 13 3 53.245 52.842 1.496 23.774 o
1 13 4 10.217 11.161 0.692 111.088 o
1 13 5 1.189 0.545 0.475 235.462 o
1 13 6 32.908 33.644 1.181 38.121 o
1 13 7 2.696 2.243 0.538 183.636 o
1 13 8 47.672 46.559 1.475 24.455 o
1 13 9 16.457 17.360 0.943 59.741 o
1 13 10 45.210 44.889 1.503 23.554 o
1 13 11 8.541 8.855 0.776 88.368 o
1 13 12 12.016 11.077 0.839 75.609 o
1 13 13 10.363 10.728 0.832 76.886 o
1 13 14 6.961 7.247 0.769 89.981 o
1 13 15 10.559 10.385 0.825 78.194 o
1 13 16 4.268 4.375 0.657 123.221 o
1 13 17 0.514 0.475 0.531 188.500 o
1 14 0 40.730 41.513 1.314 30.805 o
1 14 1 4.109 4.529 0.559 170.121 o
1 14 2 0.908 1.111 0.482 228.687 o
1 14 3 21.667 22.357 0.957 58.009 o
1 14 4 82.993 85.144 2.160 11.403 o
1 14 5 20.081 19.631 0.930 61.551 o
1 14 6 9.327 9.624 0.720 102.628 o
1 14 7 31.079 31.149 1.223 35.552 o
1 14 8 9.143 8.918 0.769 89.981 o
1 14 9 12.090 11.965 0.853 73.151 o
1 14 10 4.830 5.011 0.699 108.878 o
1 14 11 1.235 1.531 0.601 147.212 o
1 14 12 0.292 0.266 0.580 158.046 o
1 14 13 9.558 9.575 0.832 76.886 o
1 14 14 1.132 0.280 0.594 150.696 o
1 14 15 15.770 15.753 0.923 62.487 o
1 14 16 3.815 4.144 0.622 137.454 o
1 15 0 4.585 3.767 0.587 154.305 o
1 15 1 34.569 34.874 1.230 35.149 o
1 15 2 1.565 1.824 0.538 183.636 o
1 15 3 3.193 2.844 0.573 161.924 o
1 15 4 33.397 33.092 1.223 35.552 o
1 15 5 20.154 20.302 0.999 53.243 o
1 15 6 8.709 8.442 0.748 95.098 o
1 15 7 0.095 0.363 0.566 165.947 o
1 15 8 10.452 11.441 0.846 74.365 o
1 15 9 18.911 20.037 1.041 49.042 o
1 15 10 14.821 14.383 0.923 62.487 o
1 15 11 7.335 7.261 0.748 95.098 o
1 15 12 11.237 11.385 0.867 70.810 o
1 15 13 4.821 4.710 0.699 108.878 o
1 15 14 1.507 1.139 0.594 150.696 o
1 15 15 0.155 -0.196 0.517 198.827 o
1 16 0 12.358 12.489 0.839 75.609 o
1 16 1 4.493 4.459 0.657 123.221 o
1 16 2 20.377 19.967 1.013 51.785 o
1 16 3 5.673 5.472 0.699 108.878 o
1 16 4 5.861 5.444 0.699 108.878 o
1 16 5 1.121 1.321 0.601 147.212 o
1 16 6 7.925 7.464 0.755 93.345 o
1 16 7 6.624 6.514 0.727 100.664 o
1 16 8 2.989 2.432 0.643 128.636 o
1 16 9 1.438 1.195 0.608 143.847 o
1 16 10 12.830 13.013 0.874 69.682 o
1 16 11 2.110 2.649 0.650 125.885 o
1 16 12 4.508 4.480 0.685 113.367 o
1 16 13 0.783 0.587 0.573 161.924 o
1 16 14 5.975 5.472 0.657 123.221 o
1 17 0 2.777 3.082 0.657 123.221 o
1 17 1 31.199 31.373 1.265 33.234 o
1 17 2 2.547 3.047 0.650 125.885 o
1 17 3 8.769 8.848 0.790 85.267 o
1 17 4 2.492 3.117 0.643 128.636 o
1 17 5 4.609 4.843 0.699 108.878 o
1 17 6 0.520 0.992 0.594 150.696 o
1 17 7 1.122 0.447 0.594 150.696 o
1 17 8 4.885 5.039 0.699 108.878 o
1 17 9 3.461 3.208 0.671 118.140 o
1 17 10 0.259 -0.356 0.573 161.924 o
1 17 11 9.413 8.645 0.776 88.368 o
1 17 12 0.068 -0.363 0.538 183.636 o
1 17 13 0.401 0.328 0.517 198.827 o
[truncated: 173,335 more chars]
