# Supplementary material for: Transferable Hirshfeld atom model for rapid evaluation of aspherical atomic form factors
Source: IUCrJ. 2024 Mar 1;11(Pt 2):249–59. doi: 10.1107/S2052252524001507 (PMC10916294; doi:10.1107/S2052252524001507)
Supplement: Supplementary file 1 [file m-11-00249-sup1.zip › cifs/multipole_expansion_convergence/xylitol/4.cif]

data_tz
_audit_creation_date               2023-11-02
_audit_creation_method
;
Olex2 1.3
(compiled 2020.07.31 svn.rc2a77460 for OlexSys, GUI svn.r6145)
;
_audit_contact_author_address      ?
_audit_contact_author_email        ?
_audit_contact_author_name         ''
_audit_contact_author_phone        ?
_publ_contact_author_id_orcid      ?
_publ_section_references
;
Bourhis, L.J., Dolomanov, O.V., Gildea, R.J., Howard, J.A.K., Puschmann, H.
 (2015). Acta Cryst. A71, 59-75.

Dolomanov, O.V., Bourhis, L.J., Gildea, R.J, Howard, J.A.K. & Puschmann, H.
 (2009), J. Appl. Cryst. 42, 339-341.
;
_chemical_formula_moiety           'C5 H12 O5'
_chemical_formula_sum              'C5 H12 O5'
_chemical_formula_weight           152.148
_chemical_absolute_configuration   unk
loop_
  _atom_type_symbol
  _atom_type_scat_dispersion_real
  _atom_type_scat_dispersion_imag
  _atom_type_scat_Cromer_Mann_a1
  _atom_type_scat_Cromer_Mann_a2
  _atom_type_scat_Cromer_Mann_a3
  _atom_type_scat_Cromer_Mann_a4
  _atom_type_scat_Cromer_Mann_b1
  _atom_type_scat_Cromer_Mann_b2
  _atom_type_scat_Cromer_Mann_b3
  _atom_type_scat_Cromer_Mann_b4
  _atom_type_scat_Cromer_Mann_c
  _atom_type_scat_source
  _atom_type_scat_dispersion_source
 H 0.00000 0.00000 0.49300 0.32291 0.14019 0.04081 10.51090 26.12570 3.14236
 57.79970 0.0030380000826
 'International Tables Volume C Table 6.1.1.4 (pp. 500-502)' custom
 C 0.00330 0.00160 2.31000 1.02000 1.58860 0.86500 20.84390 10.20750 0.56870
 51.65120 0.215599998832
 'International Tables Volume C Table 6.1.1.4 (pp. 500-502)' custom
 O 0.01060 0.00600 3.04850 2.28680 1.54630 0.86700 13.27710 5.70110 0.32390
 32.90890 0.250800013542
 'International Tables Volume C Table 6.1.1.4 (pp. 500-502)' custom

_space_group_crystal_system        'orthorhombic'
_space_group_IT_number             19
_space_group_name_H-M_alt          'P 21 21 21'
_space_group_name_Hall             ' P 2ac 2ab'
loop_
  _space_group_symop_id
  _space_group_symop_operation_xyz
 1 x,y,z
 2 x+1/2,-y+1/2,-z
 3 -x,y+1/2,-z+1/2
 4 -x+1/2,-y,z+1/2

_symmetry_Int_Tables_number        19
_cell_length_a                     8.264(4)
_cell_length_b                     8.901(2)
_cell_length_c                     8.9223(14)
_cell_angle_alpha                  90
_cell_angle_beta                   90
_cell_angle_gamma                  90
_cell_volume                       656.3(4)
_cell_formula_units_Z              4
_cell_measurement_temperature      122.4(5)
_cell_measurement_reflns_used      20
_exptl_absorpt_coefficient_mu      0.139
_exptl_crystal_density_diffrn      1.540
_exptl_crystal_F_000               328.248
_exptl_crystal_size_max            0.37
_exptl_crystal_size_mid            0.32
_exptl_crystal_size_min            0.26
_exptl_crystal_description         prism
_exptl_crystal_colour              colourless
_diffrn_measurement_device_type    'Enraf Nonius CAD4'
_diffrn_reflns_av_R_equivalents    0.0000
_diffrn_reflns_av_unetI/netI       0.0312
_diffrn_reflns_Laue_measured_fraction_full  1.0000
_diffrn_reflns_Laue_measured_fraction_max  0.9998
_diffrn_reflns_limit_h_max         20
_diffrn_reflns_limit_h_min         0
_diffrn_reflns_limit_k_max         21
_diffrn_reflns_limit_k_min         0
_diffrn_reflns_limit_l_max         21
_diffrn_reflns_limit_l_min         -21
_diffrn_reflns_number              9942
_diffrn_reflns_point_group_measured_fraction_full  1.0000
_diffrn_reflns_point_group_measured_fraction_max  0.9998
_diffrn_reflns_theta_full          25.2417
_diffrn_reflns_theta_max           59.94
_diffrn_reflns_theta_min           3.23
_diffrn_ambient_temperature        122.4(5)
_diffrn_measured_fraction_theta_full  1.0000
_diffrn_measured_fraction_theta_max  0.9998
_diffrn_radiation_type             'Mo K\a'
_diffrn_radiation_wavelength       0.71073
_reflns_Friedel_coverage           1.000
_reflns_limit_h_max                20
_reflns_limit_h_min                -20
_reflns_limit_k_max                21
_reflns_limit_k_min                -21
_reflns_limit_l_max                21
_reflns_limit_l_min                -21
_reflns_number_gt                  8775
_reflns_number_total               9942
_reflns_threshold_expression       I>=2u(I)
_computing_molecular_graphics      'Olex2 1.3 (Dolomanov et al., 2009)'
_computing_publication_material    'Olex2 1.3 (Dolomanov et al., 2009)'
_computing_structure_refinement    'olex2.refine 1.3 (Bourhis et al., 2015)'
_computing_data_collection         'Enraf-Nonius Express'
_computing_structure_solution      'SHELXS-97 (Sheldrick, 1990)'
_refine_diff_density_max           0.1649
_refine_diff_density_min           -0.2002
_refine_diff_density_rms           0.0411
_refine_ls_abs_structure_details  
 'Flack, H. D. (1983). Acta Cryst. A39, 876-881.'
_refine_ls_abs_structure_Flack     0.1(2)
_refine_ls_d_res_high              0.4106
_refine_ls_d_res_low               6.3015
_refine_ls_goodness_of_fit_ref     0.6600
_refine_ls_hydrogen_treatment      refall
_refine_ls_matrix_type             full
_refine_ls_number_constraints      0
_refine_ls_number_parameters       199
_refine_ls_number_reflns           9942
_refine_ls_number_restraints       0
_refine_ls_R_factor_all            0.0214
_refine_ls_R_factor_gt             0.0157
_refine_ls_restrained_S_all        0.6600
_refine_ls_shift/su_max            0.0002
_refine_ls_shift/su_mean           0.0000
_refine_ls_structure_factor_coef   Fsqd
_refine_ls_weighting_details      
 'w=1/[\s^2^(Fo^2^)+(0.0000P)^2^] where P=(Fo^2^+2Fc^2^)/3'
_refine_ls_weighting_scheme        calc
_refine_ls_wR_factor_gt            0.0268
_refine_ls_wR_factor_ref           0.0285
_refine_special_details
;
Aspherical atom refinement in Olex2
with DiSCaMB generated form factors
Hirshfeld Atom Refinement using
Orca5 generated wavefunction calculated
with B3LYP using cc-pVTZ basis set
atomic electron densities are aproximated
as multipole expansion with L_max = 4
;
loop_
  _atom_site_label
  _atom_site_type_symbol
  _atom_site_fract_x
  _atom_site_fract_y
  _atom_site_fract_z
  _atom_site_U_iso_or_equiv
  _atom_site_adp_type
  _atom_site_occupancy
  _atom_site_refinement_flags_posn
 O1 O 0.678530(14) 0.228807(14) 0.421641(13) 0.011871(15) Uani 1.000000 .
 O2 O 0.614786(13) 0.436053(14) 0.182500(13) 0.012123(16) Uani 1.000000 .
 O3 O 0.318150(15) 0.431203(13) 0.040151(12) 0.011691(15) Uani 1.000000 .
 O4 O 0.229112(14) 0.129558(13) 0.108491(13) 0.011465(15) Uani 1.000000 .
 O5 O -0.088678(14) 0.205104(14) 0.216070(14) 0.013206(17) Uani 1.000000 .
 C1 C 0.524593(16) 0.293779(17) 0.390591(16) 0.010998(18) Uani 1.000000 .
 C2 C 0.500678(16) 0.322883(16) 0.224424(15) 0.009198(16) Uani 1.000000 .
 C3 C 0.327684(16) 0.375480(15) 0.189865(15) 0.009279(16) Uani 1.000000 .
 C4 C 0.200823(15) 0.251731(15) 0.210090(15) 0.009335(16) Uani 1.000000 .
 C5 C 0.031842(17) 0.314814(17) 0.185563(18) 0.011877(19) Uani 1.000000 .
 H1A H 0.5116(5) 0.4023(5) 0.4518(4) 0.0302(9) Uani 1.000000 .
 H1B H 0.4336(5) 0.2166(5) 0.4326(4) 0.0312(9) Uani 1.000000 .
 H2 H 0.5260(4) 0.2183(4) 0.1620(4) 0.0201(8) Uani 1.000000 .
 H3 H 0.2970(4) 0.4670(4) 0.2674(4) 0.0219(8) Uani 1.000000 .
 H4 H 0.2065(5) 0.2104(4) 0.3253(4) 0.0249(8) Uani 1.000000 .
 H5B H 0.0208(5) 0.3561(5) 0.0715(4) 0.0309(9) Uani 1.000000 .
 H5A H 0.0125(5) 0.4101(4) 0.2622(5) 0.0320(9) Uani 1.000000 .
 H11 H 0.7548(5) 0.2434(6) 0.3399(5) 0.0256(10) Uani 1.000000 .
 H12 H 0.6518(6) 0.4165(5) 0.0822(5) 0.0306(11) Uani 1.000000 .
 H13 H 0.3289(6) 0.5407(5) 0.0451(5) 0.0259(10) Uani 1.000000 .
 H14 H 0.2786(5) 0.0506(4) 0.1664(5) 0.0255(10) Uani 1.000000 .
 H15 H -0.1188(6) 0.1587(5) 0.1233(5) 0.0305(11) Uani 1.000000 .

loop_
  _atom_site_aniso_label
  _atom_site_aniso_U_11
  _atom_site_aniso_U_22
  _atom_site_aniso_U_33
  _atom_site_aniso_U_12
  _atom_site_aniso_U_13
  _atom_site_aniso_U_23
 O1 0.00965(3) 0.01605(4) 0.00991(3) 0.00062(3) -0.00096(3) 0.00052(3)
 O2 0.01068(3) 0.01405(4) 0.01164(3) -0.00288(3) 0.00066(3) -0.00058(3)
 O3 0.01299(4) 0.01260(4) 0.00948(3) 0.00062(3) -0.00054(3) 0.00035(3)
 O4 0.01173(3) 0.01122(3) 0.01144(3) 0.00151(3) -0.00157(3) -0.00161(3)
 O5 0.00916(3) 0.01761(4) 0.01285(4) -0.00147(3) 0.00150(3) -0.00156(3)
 C1 0.00909(4) 0.01539(5) 0.00851(4) 0.00037(4) 0.00020(3) -0.00035(4)
 C2 0.00811(3) 0.01116(4) 0.00832(4) -0.00027(3) -0.00021(3) -0.00099(3)
 C3 0.00844(4) 0.01080(4) 0.00860(3) 0.00023(3) -0.00020(3) -0.00097(3)
 C4 0.00796(4) 0.01154(4) 0.00850(4) 0.00023(3) -0.00028(3) -0.00052(3)
 C5 0.00841(4) 0.01251(5) 0.01471(5) 0.00093(3) -0.00010(4) -0.00150(4)
 H1A 0.037(2) 0.031(2) 0.0224(19) 0.0068(19) -0.0071(17) -0.0062(18)
 H1B 0.0205(18) 0.043(2) 0.030(2) -0.0001(18) 0.0035(17) 0.013(2)
 H2 0.0256(19) 0.0166(16) 0.0179(17) 0.0037(15) 0.0043(15) -0.0053(15)
 H3 0.028(2) 0.0210(17) 0.0163(17) 0.0050(16) 0.0016(16) -0.0050(15)
 H4 0.030(2) 0.0275(19) 0.0168(18) -0.0028(16) 0.0014(17) -0.0004(16)
 H5B 0.033(2) 0.034(2) 0.026(2) -0.0021(18) -0.0010(17) 0.0133(19)
 H5A 0.0200(18) 0.033(2) 0.043(2) 0.0048(18) -0.0013(17) -0.012(2)
 H11 0.018(2) 0.033(3) 0.025(2) 0.002(2) -0.0081(18) 0.003(2)
 H12 0.036(3) 0.033(3) 0.023(2) -0.005(2) 0.009(2) 0.003(2)
 H13 0.029(3) 0.030(2) 0.019(2) -0.000(2) -0.0036(19) 0.0040(18)
 H14 0.026(2) 0.021(2) 0.029(2) 0.0047(19) -0.0005(19) 0.0031(19)
 H15 0.037(3) 0.031(3) 0.024(2) -0.009(2) -0.001(2) -0.001(2)

loop_
  _geom_bond_atom_site_label_1
  _geom_bond_atom_site_label_2
  _geom_bond_distance
  _geom_bond_site_symmetry_2
  _geom_bond_publ_flag
 O1 C1 1.4246(6) . ?
 O1 H11 0.973(4) . ?
 O2 C2 1.4296(4) . ?
 O2 H12 0.962(4) . ?
 O3 C3 1.4271(3) . ?
 O3 H13 0.979(4) . ?
 O4 C4 1.4349(3) . ?
 O4 H14 0.963(4) . ?
 O5 C5 1.4212(4) . ?
 O5 H15 0.958(5) . ?
 C1 C2 1.5180(3) . ?
 C1 H1A 1.115(4) . ?
 C1 H1B 1.085(4) . ?
 C2 C3 1.5356(7) . ?
 C2 H2 1.104(3) . ?
 C3 C4 1.5313(4) . ?
 C3 H3 1.099(3) . ?
 C4 C5 1.5209(7) . ?
 C4 H4 1.093(3) . ?
 C5 H5B 1.086(4) . ?
 C5 H5A 1.101(4) . ?

loop_
  _geom_angle_atom_site_label_1
  _geom_angle_atom_site_label_2
  _geom_angle_atom_site_label_3
  _geom_angle
  _geom_angle_site_symmetry_1
  _geom_angle_site_symmetry_3
  _geom_angle_publ_flag
 H11 O1 C1 112.3(3) . . ?
 H12 O2 C2 109.0(3) . . ?
 H13 O3 C3 107.4(3) . . ?
 H14 O4 C4 106.5(3) . . ?
 H15 O5 C5 108.2(3) . . ?
 C2 C1 O1 112.053(11) . . ?
 H1A C1 O1 110.0(2) . . ?
 H1A C1 C2 108.6(2) . . ?
 H1B C1 O1 107.2(2) . . ?
 H1B C1 C2 110.8(2) . . ?
 H1B C1 H1A 108.2(3) . . ?
 C1 C2 O2 106.853(11) . . ?
 C3 C2 O2 110.287(11) . . ?
 C3 C2 C1 111.676(11) . . ?
 H2 C2 O2 109.68(18) . . ?
 H2 C2 C1 108.90(19) . . ?
 H2 C2 C3 109.40(19) . . ?
 C2 C3 O3 110.201(11) . . ?
 C4 C3 O3 108.815(10) . . ?
 C4 C3 C2 113.229(11) . . ?
 H3 C3 O3 108.61(18) . . ?
 H3 C3 C2 108.35(18) . . ?
 H3 C3 C4 107.51(19) . . ?
 C3 C4 O4 111.048(11) . . ?
 C5 C4 O4 109.784(11) . . ?
 C5 C4 C3 110.248(12) . . ?
 H4 C4 O4 109.4(2) . . ?
 H4 C4 C3 108.9(2) . . ?
 H4 C4 C5 107.4(2) . . ?
 C4 C5 O5 111.237(12) . . ?
 H5B C5 O5 110.7(2) . . ?
 H5B C5 C4 109.7(2) . . ?
 H5A C5 O5 108.0(2) . . ?
 H5A C5 C4 109.18(19) . . ?
 H5A C5 H5B 108.0(3) . . ?

loop_
  _geom_torsion_atom_site_label_1
  _geom_torsion_atom_site_label_2
  _geom_torsion_atom_site_label_3
  _geom_torsion_atom_site_label_4
  _geom_torsion
  _geom_torsion_site_symmetry_1
  _geom_torsion_site_symmetry_2
  _geom_torsion_site_symmetry_3
  _geom_torsion_site_symmetry_4
  _geom_torsion_publ_flag
 O1 C1 C2 O2 -65.989(13) . . . . ?
 O1 C1 C2 C3 173.331(12) . . . . ?
 O2 C2 C3 O3 49.379(11) . . . . ?
 O2 C2 C3 C4 171.511(10) . . . . ?
 O3 C3 C2 C1 168.033(11) . . . . ?
 O3 C3 C4 O4 60.518(11) . . . . ?
 O3 C3 C4 C5 -61.387(12) . . . . ?
 O4 C4 C3 C2 -62.385(12) . . . . ?
 O4 C4 C5 O5 62.265(12) . . . . ?
 O5 C5 C4 C3 -175.086(11) . . . . ?
 C1 C2 C3 C4 -69.834(12) . . . . ?
 C2 C3 C4 C5 175.710(11) . . . . ?

loop_
  _diffrn_refln_index_h
  _diffrn_refln_index_k
  _diffrn_refln_index_l
  _diffrn_refln_intensity_net
  _diffrn_refln_intensity_u
 0 0 2 4713.47 80.22
 0 0 4 0.79 0.23
 0 0 6 244.55 4.61
 0 0 8 836.03 15.31
 0 0 10 750.18 13.79
 0 0 12 199.47 4.26
 0 0 14 55.94 1.82
 0 0 16 6.07 0.9
 0 0 18 11.22 1.08
 0 0 20 7.48 1.01
 0 1 1 511.68 9.36
 0 1 2 884.17 16.28
 0 1 3 4849.21 87.56
 0 1 4 419.68 7.69
 0 1 5 5157.19 94.28
 0 1 6 1833.44 33.07
 0 1 7 463.73 8.52
 0 1 8 219.75 4.28
 0 1 9 190.17 3.83
 0 1 10 86.2 2.08
 0 1 11 62.67 1.73
 0 1 12 21.92 1.02
 0 1 13 85.85 2.3
 0 1 14 17.8 1.05
 0 1 15 1.2 0.69
 0 1 16 0.94 0.77
 0 1 17 0.63 0.78
 0 1 18 6.59 0.97
 0 1 19 6.62 0.96
 0 1 20 54.91 1.98
 0 1 21 0.63 0.78
 0 2 0 7469.63 133.29
 0 2 1 2317.9 41.56
 0 2 2 2063.34 36.63
 0 2 3 779.13 14.27
 0 2 4 24.1 0.64
 0 2 5 53.66 1.2
 0 2 6 790.71 14.48
 0 2 7 1293.73 23.18
 0 2 8 4.07 0.42
 0 2 9 31.96 1.01
 0 2 10 347.6 6.74
 0 2 11 12.87 0.78
 0 2 12 9.79 0.77
 0 2 13 7.3 0.76
 0 2 14 165.01 3.83
 0 2 15 77.61 2.3
 0 2 16 29.81 1.46
 0 2 17 6.78 0.97
 0 2 18 12.73 1.12
 0 2 19 6.24 0.96
 0 2 20 5.62 0.94
 0 2 21 19.38 1.2
 0 3 1 6231.69 106.46
 0 3 2 250.73 4.6
 0 3 3 0.71 0.23
 0 3 4 359.55 6.59
 0 3 5 853.77 15.66
 0 3 6 293.89 5.51
 0 3 7 3.42 0.39
 0 3 8 2.67 0.41
 0 3 9 177.28 3.63
 0 3 10 125.28 2.82
 0 3 11 184.07 3.94
 0 3 12 24.94 1.1
 0 3 13 144.87 3.4
 0 3 14 1.71 0.7
 0 3 15 30.47 1.39
 0 3 16 32.59 1.52
 0 3 17 23.07 1.35
 0 3 18 25.37 1.41
 0 3 19 29.78 1.53
 0 3 20 23.58 1.34
 0 3 21 12.25 1.03
 0 4 0 24.48 0.63
 0 4 1 624.11 11.41
 0 4 2 30.01 0.74
 0 4 3 116.07 2.28
 0 4 4 129.46 2.55
 0 4 5 341.18 6.32
 0 4 6 96.89 2.06
 0 4 7 329.09 6.21
 0 4 8 37.25 1.09
 0 4 9 1.07 0.45
 0 4 10 1.34 0.51
 0 4 11 7.71 0.7
 0 4 12 1.08 0.59
 0 4 13 1.07 0.65
 0 4 14 167.91 3.92
 0 4 15 -0.17 0.71
 0 4 16 24.94 1.37
 0 4 17 0.04 0.81
 0 4 18 0.81 0.83
 0 4 19 13.39 1.17
 0 4 20 3.76 0.87
 0 4 21 11.26 1
 0 5 1 102.55 2.05
 0 5 2 2.94 0.29
 0 5 3 40.79 0.99
 0 5 4 141.12 2.8
 0 5 5 880.73 16.12
 0 5 6 94.78 2.06
 0 5 7 11.47 0.59
 0 5 8 16.32 0.73
 0 5 9 87.9 2.13
 0 5 10 40.86 1.33
 0 5 11 66.8 1.88
 0 5 12 29.52 1.24
 0 5 13 31.42 1.34
 0 5 14 26.81 1.29
 0 5 15 0.38 0.74
 0 5 16 6.61 0.96
 0 5 17 12.23 1.11
 0 5 18 10.98 1.08
 0 5 19 5.14 0.95
 0 5 20 0.16 0.79
 0 5 21 -0.4 0.76
 0 6 0 734.82 13.43
 0 6 1 39.76 0.99
 0 6 2 206.9 3.95
 0 6 3 368.82 6.83
 0 6 4 2.11 0.35
 0 6 5 110.91 2.34
 0 6 6 2.35 0.41
 0 6 7 34.42 1.06
 0 6 8 158.36 3.37
 0 6 9 46.86 1.42
 0 6 10 1.31 0.55
 0 6 11 79.78 2.15
 0 6 12 8.11 0.81
 0 6 13 61.68 1.95
 0 6 14 0.23 0.69
 0 6 15 120.38 3.16
 0 6 16 0.18 0.8
 0 6 17 45.07 1.81
 0 6 18 17.93 1.23
 0 6 19 1.46 0.86
 0 6 20 1.39 0.8
 0 7 1 12.21 0.54
 0 7 2 362.21 6.73
 0 7 3 0.58 0.34
 0 7 4 308.5 5.84
 0 7 5 56.86 1.43
 0 7 6 19.78 0.78
 0 7 7 48.19 1.38
 0 7 8 79.36 2
 0 7 9 39.73 1.33
 0 7 10 68.35 1.92
 0 7 11 4.91 0.71
 0 7 12 15.01 0.99
 0 7 13 81.83 2.36
 0 7 14 -0.16 0.7
 0 7 15 6.94 0.96
 0 7 16 4.56 0.92
 0 7 17 3.61 0.91
 0 7 18 0.6 0.84
 0 7 19 22.03 1.3
 0 7 20 17.66 1.15
 0 8 0 187.53 3.69
 0 8 1 76.36 1.75
 0 8 2 54.83 1.37
 0 8 3 90.22 2.02
 0 8 4 177.34 3.58
 0 8 5 58.13 1.5
 0 8 6 78.96 1.95
 0 8 7 0.53 0.49
 0 8 8 17.15 0.88
 0 8 9 33.53 1.25
 0 8 10 68.05 1.95
 0 8 11 28.61 1.25
 0 8 12 4.18 0.76
 0 8 13 21.64 1.2
 0 8 14 31.71 1.51
 0 8 15 60.98 2.11
 0 8 16 3.04 0.89
 0 8 17 3.92 0.91
 0 8 18 6 0.98
 0 8 19 3.9 0.88
 0 8 20 6.68 0.94
 0 9 1 2.59 0.44
 0 9 2 142.5 2.99
 0 9 3 22.9 0.86
 0 9 4 66.63 1.71
 0 9 5 197.8 4.08
 0 9 6 39.72 1.29
 0 9 7 22.51 0.99
 0 9 8 0.77 0.57
 0 9 9 101.79 2.57
 0 9 10 119.03 2.94
 0 9 11 25.59 1.23
 0 9 12 10.75 0.94
 0 9 13 31.5 1.49
 0 9 14 0.52 0.8
 0 9 15 2.73 0.88
 0 9 16 78.38 2.44
 0 9 17 0.37 0.83
 0 9 18 2.87 0.88
 0 9 19 22.13 1.25
 0 10 0 3.6 0.54
 0 10 1 352.13 6.76
 0 10 2 11.48 0.7
 0 10 3 75.7 1.92
 0 10 4 2.16 0.53
 0 10 5 94.75 2.32
 0 10 6 4.93 0.64
 0 10 7 1.06 0.57
 0 10 8 35.42 1.34
 0 10 9 2.85 0.68
 0 10 10 2 0.7
 0 10 11 1.7 0.72
 0 10 12 0.53 0.71
 0 10 13 1.11 0.8
 0 10 14 0.31 0.81
 0 10 15 0.33 0.82
 0 10 16 0.62 0.83
 0 10 17 14.93 1.18
 0 10 18 4.16 0.88
 0 10 19 2.57 0.8
 0 11 1 66.21 1.79
 0 11 2 8.7 0.69
 0 11 3 2.53 0.58
 0 11 4 13.4 0.83
 0 11 5 5.74 0.68
 0 11 6 6.14 0.71
 0 11 7 1.07 0.63
 0 11 8 11.78 0.9
 0 11 9 3.08 0.73
 0 11 10 76 2.25
 0 11 11 7.94 0.9
 0 11 12 1.85 0.83
 0 11 13 16.43 1.21
 0 11 14 1.45 0.84
 0 11 15 11.74 1.11
 0 11 16 30.99 1.55
 0 11 17 0.34 0.8
 0 11 18 1.86 0.8
 0 12 0 45.97 1.48
 0 12 1 14.6 0.87
 0 12 2 0.38 0.56
 0 12 3 2.96 0.64
 0 12 4 126.7 3.01
 0 12 5 0.1 0.6
 0 12 6 5.03 0.74
 0 12 7 76.6 2.19
 0 12 8 10.04 0.9
 0 12 9 29.58 1.36
 0 12 10 59.5 1.99
 0 12 11 3.94 0.89
 0 12 12 0.69 0.8
 0 12 13 0.65 0.84
 0 12 14 27.64 1.45
 0 12 15 11.83 1.15
 0 12 16 8.44 1.02
 0 12 17 2.3 0.82
 0 12 18 1.74 0.79
 0 13 1 19.21 1.03
 0 13 2 40.64 1.46
 0 13 3 0.04 0.62
 0 13 4 107.43 2.74
 0 13 5 0.71 0.65
 0 13 6 0.14 0.65
 0 13 7 4.09 0.79
 0 13 8 3.12 0.79
 0 13 9 25.57 1.37
 0 13 10 5.48 0.94
 0 13 11 9.95 1.06
 0 13 12 1.44 0.84
 0 13 13 31 1.53
 0 13 14 1.15 0.87
 0 13 15 0.9 0.84
 0 13 16 0.72 0.81
 0 13 17 -0.25 0.75
 0 14 0 17.59 1.06
 0 14 1 18.53 1.08
 0 14 2 95.77 2.56
 0 14 3 3.39 0.76
 0 14 4 27.36 1.3
 0 14 5 0.59 0.7
 0 14 6 1.77 0.74
 0 14 7 64.49 2.14
 0 14 8 -0.36 0.79
 0 14 9 34.07 1.58
 0 14 10 0.31 0.83
 0 14 11 5.91 0.97
 0 14 12 -0.11 0.81
 0 14 13 6.5 1.02
 0 14 14 31.03 1.53
 0 14 15 7.04 0.97
 0 14 16 0.05 0.74
 0 15 1 33.9 1.45
 0 15 2 13.93 1.04
 0 15 3 102.01 2.76
 0 15 4 17.3 1.13
 0 15 5 24.47 1.34
 0 15 6 43.24 1.74
 0 15 7 31.89 1.54
 0 15 8 123.99 3.26
 0 15 9 10.28 1.1
 0 15 10 19.96 1.3
 0 15 11 7.69 1.01
 0 15 12 7.58 1.03
 0 15 13 3.46 0.92
 0 15 14 13.69 1.12
 0 15 15 -0.45 0.75
 0 16 0 251.51 5.57
 0 16 1 12.54 1.11
 0 16 2 51.04 1.9
 0 16 3 59.13 2.06
 0 16 4 3.6 0.89
 0 16 5 0.01 0.79
 0 16 6 19.96 1.29
 0 16 7 1.36 0.87
 0 16 8 28.73 1.5
 0 16 9 0.42 0.83
 0 16 10 16.77 1.22
 0 16 11 2.03 0.89
 0 16 12 16.79 1.22
 0 16 13 2.76 0.86
 0 16 14 18.96 1.18
 0 17 1 70.43 2.3
 0 17 2 69.53 2.29
 0 17 3 27.47 1.47
 0 17 4 25.17 1.41
 0 17 5 9.19 1.07
 0 17 6 58.82 2.08
 0 17 7 26.5 1.45
 0 17 8 13.9 1.15
 0 17 9 1.55 0.88
 0 17 10 0.26 0.82
 0 17 11 2.18 0.86
 0 17 12 1.61 0.82
 0 17 13 15.58 1.09
 0 18 0 3.27 0.9
 0 18 1 40.44 1.73
 0 18 2 3.46 0.92
 0 18 3 60.09 2.11
 0 18 4 0.07 0.84
 0 18 5 5.5 0.97
 0 18 6 -0.16 0.84
 0 18 7 80.11 2.52
 0 18 8 1.65 0.88
 0 18 9 2.04 0.86
 0 18 10 4.39 0.9
 0 18 11 1.36 0.79
 0 18 12 6.01 0.91
 0 19 1 6.64 0.98
 0 19 2 5.7 1.01
 0 19 3 2 0.89
 0 19 4 9.98 1.1
 0 19 5 2.66 0.91
 0 19 6 27.83 1.46
 0 19 7 1.53 0.86
 0 19 8 1.56 0.83
 0 19 9 2.63 0.83
 0 19 10 0.24 0.74
 0 20 0 22.87 1.37
 0 20 1 0.43 0.84
 0 20 2 1.74 0.85
 0 20 3 15.92 1.19
 0 20 4 0.84 0.82
 0 20 5 -0.09 0.79
 0 20 6 0.12 0.78
 0 20 7 -0.13 0.75
 0 20 8 1 0.8
 0 21 1 0.5 0.77
 0 21 2 -0.12 0.76
 0 21 3 1.52 0.79
 0 21 4 -0.06 0.74
 0 21 5 3.11 0.86
 1 0 1 644.46 11.87
 1 0 2 5224.21 93.9
 1 0 3 1784.52 32.64
 1 0 4 2186.72 39.97
 1 0 5 41.12 0.97
 1 0 6 62.4 1.39
 1 0 7 3.75 0.37
 1 0 8 69.71 1.62
 1 0 9 1.18 0.4
 1 0 10 5.22 0.55
 1 0 11 0.84 0.51
 1 0 12 56.51 1.68
 1 0 13 34.29 1.33
 1 0 14 18.59 1.06
 1 0 15 23.7 1.22
 1 0 16 -0.34 0.72
 1 0 17 0.83 0.81
 1 0 18 16.85 1.22
 1 0 19 0.06 0.82
 1 0 20 0.6 0.82
 1 0 21 6.48 0.89
 1 1 -21 8.55 0.97
 1 1 -20 14.75 1.15
 1 1 -19 9.37 1.04
 1 1 -18 15.07 1.19
 1 1 -17 13.02 1.12
 1 1 -16 6.48 0.91
 1 1 -15 41.07 1.58
 1 1 -14 7.08 0.81
 1 1 -13 4.54 0.7
 1 1 -12 66.36 1.86
 1 1 -11 195.04 4.1
 1 1 -10 66.01 1.72
 1 1 -9 8.31 0.55
 1 1 -8 286.37 5.45
 1 1 -7 127.25 2.58
 1 1 -6 3.76 0.33
 1 1 -5 509.9 9.3
 1 1 -4 1205.84 22.07
 1 1 -3 374.91 6.83
 1 1 -2 2297.6 41.3
 1 1 -1 870.75 15.88
 1 1 0 143.76 2.61
 1 1 1 897.91 16.37
 1 1 2 2298.58 41.73
 1 1 3 376.49 6.87
 1 1 4 1180.56 21.69
 1 1 5 515.17 9.41
 1 1 6 3.81 0.33
 1 1 7 128.2 2.6
 1 1 8 293.63 5.58
 1 1 9 8.36 0.55
 1 1 10 64.13 1.69
 1 1 11 196.94 4.14
 1 1 12 64.53 1.84
 1 1 13 4.85 0.71
 1 1 14 6.64 0.8
 1 1 15 40.54 1.57
 1 1 16 6.07 0.91
 1 1 17 12.78 1.11
 1 1 18 15.89 1.19
 1 1 19 8.61 1.02
 1 1 20 13.55 1.14
 1 1 21 9.16 0.97
 1 2 -21 6.01 0.89
 1 2 -20 3.05 0.87
 1 2 -19 5.37 0.98
 1 2 -18 20.01 1.28
 1 2 -17 10.93 1.07
 1 2 -16 39.43 1.65
 1 2 -15 6.9 0.86
 1 2 -14 4.86 0.76
 1 2 -13 18.88 1.02
 1 2 -12 55.9 1.68
 1 2 -11 59.6 1.68
 1 2 -10 148.21 3.2
 1 2 -9 81.14 1.9
 1 2 -8 214.48 4.19
 1 2 -7 606.01 11.06
 1 2 -6 7.53 0.42
 1 2 -5 1084.72 19.78
 1 2 -4 161.39 3.05
 1 2 -3 1434.62 26.38
 1 2 -2 1366.19 25.07
 1 2 -1 802.41 14.68
 1 2 0 3948.11 67.6
 1 2 1 812.28 14.94
 1 2 2 1352.21 24.94
 1 2 3 1404.95 26
 1 2 4 157.23 3
 1 2 5 1071.75 19.7
 1 2 6 7.6 0.42
 1 2 7 606.32 11.12
 1 2 8 213.37 4.19
 1 2 9 81.24 1.91
 1 2 10 149.02 3.22
 1 2 11 58.57 1.66
 1 2 12 55.35 1.67
 1 2 13 16.87 0.98
 1 2 14 4.4 0.76
 1 2 15 6.24 0.85
 1 2 16 39.27 1.66
 1 2 17 11.7 1.09
 1 2 18 20.92 1.31
 1 2 19 6.84 1.02
 1 2 20 2.63 0.87
 1 2 21 5.24 0.87
 1 3 -21 5.4 0.87
 1 3 -20 4.23 0.89
 1 3 -19 4.18 0.94
 1 3 -18 14.76 1.18
 1 3 -17 6.84 0.98
 1 3 -16 7.87 0.97
 1 3 -15 4.87 0.82
 1 3 -14 37.61 1.48
 1 3 -13 126.11 3.05
 1 3 -12 66.73 1.9
 1 3 -11 133.73 3.03
 1 3 -10 16.88 0.82
 1 3 -9 130.04 2.78
 1 3 -8 266.85 5.14
 1 3 -7 219.52 4.23
 1 3 -6 498.2 9.06
 1 3 -5 532.24 9.68
 1 3 -4 359.2 6.54
 1 3 -3 2299.92 41.79
 1 3 -2 3035.42 54.49
 1 3 -1 448.98 8.21
 1 3 0 112.14 2.13
 1 3 1 457.1 8.35
 1 3 2 2980.65 53.91
 1 3 3 2287.96 41.81
 1 3 4 359.89 6.6
 1 3 5 537.21 9.85
 1 3 6 506 9.26
 1 3 7 222.94 4.32
 1 3 8 266.96 5.17
 1 3 9 130.15 2.8
 1 3 10 17.41 0.83
 1 3 11 136.09 3.09
 1 3 12 70.38 1.97
 1 3 13 126.71 3.07
 1 3 14 37.02 1.46
 1 3 15 5.24 0.82
 1 3 16 7.57 0.98
 1 3 17 6.82 0.97
 1 3 18 14.39 1.16
 1 3 19 4.74 0.95
 1 3 20 4.86 0.92
 1 3 21 5.46 0.87
 1 4 -21 0.37 0.75
 1 4 -20 1.53 0.81
 1 4 -19 1.18 0.85
 1 4 -18 57.06 2.04
 1 4 -17 8.93 1.03
 1 4 -16 116.7 3.11
 1 4 -15 8.16 0.91
 1 4 -14 77.13 2.25
 1 4 -13 22.13 1.13
 1 4 -12 155.24 3.52
 1 4 -11 50.89 1.56
 1 4 -10 25.82 1.02
 1 4 -9 32.51 1.09
 1 4 -8 435.8 8.12
 1 4 -7 88.35 1.96
 1 4 -6 522.71 9.52
 1 4 -5 360.94 6.65
 1 4 -4 135.58 2.66
 1 4 -3 2159.57 39.61
 1 4 -2 479.55 8.74
 1 4 -1 312.1 5.69
 1 4 0 19.87 0.55
 1 4 1 308.43 5.64
 1 4 2 469.52 8.64
 1 4 3 2090.92 38.71
 1 4 4 135.08 2.67
 1 4 5 354.87 6.6
 1 4 6 518.25 9.57
 1 4 7 86.55 1.94
 1 4 8 431.07 8.11
 1 4 9 30.56 1.05
 1 4 10 26.57 1.04
 1 4 11 51.92 1.58
 1 4 12 158.27 3.59
 1 4 13 21.91 1.12
 1 4 14 77.41 2.26
 1 4 15 9.17 0.93
 1 4 16 113.38 3.05
 1 4 17 9.75 1.04
 1 4 18 58.57 2.07
 1 4 19 0.59 0.85
 1 4 20 2.06 0.82
 1 4 21 1.19 0.76
 1 5 -21 6.91 0.93
 1 5 -20 8.23 0.98
 1 5 -19 4.49 0.93
 1 5 -18 4.73 0.93
 1 5 -17 43.93 1.79
 1 5 -16 12.01 1.1
 1 5 -15 17.35 1.17
 1 5 -14 25.54 1.26
 1 5 -13 301.79 6.23
 1 5 -12 56.46 1.76
 1 5 -11 171.14 3.76
 1 5 -10 81.31 2.07
 1 5 -9 273.37 5.4
 1 5 -8 200.32 4.02
 1 5 -7 189.43 3.77
 1 5 -6 114.98 2.41
 1 5 -5 212.69 4.08
 1 5 -4 110.59 2.26
 1 5 -3 377.26 6.93
 1 5 -2 116.39 2.31
 1 5 -1 509.64 9.3
 1 5 0 523.41 9.57
 1 5 1 507.07 9.27
 1 5 2 115 2.29
 1 5 3 378.64 6.96
 1 5 4 112.17 2.3
 1 5 5 212.69 4.11
 1 5 6 116.63 2.46
 1 5 7 188.97 3.79
 1 5 8 198.12 4
 1 5 9 272.93 5.44
 1 5 10 81.21 2.08
 1 5 11 172.14 3.79
 1 5 12 56.66 1.77
 1 5 13 300.89 6.27
 1 5 14 26.97 1.29
 1 5 15 17.05 1.17
 1 5 16 11.86 1.11
 1 5 17 44.56 1.81
 1 5 18 4.81 0.94
 1 5 19 3.49 0.91
 1 5 20 8.29 0.99
 1 5 21 6.41 0.92
 1 6 -20 0.87 0.77
 1 6 -19 47.05 1.84
 1 6 -18 47.54 1.84
 1 6 -17 15.63 1.21
 1 6 -16 29.89 1.5
 1 6 -15 69.35 2.24
 1 6 -14 -0.03 0.69
 1 6 -13 48.37 1.69
 1 6 -12 60.96 1.87
 1 6 -11 96.39 2.45
 1 6 -10 32.19 1.2
 1 6 -9 175.25 3.73
 1 6 -8 60.33 1.61
 1 6 -7 177.09 3.59
 1 6 -6 193.15 3.83
 1 6 -5 97.96 2.11
 1 6 -4 208.63 4.03
 1 6 -3 195.05 3.76
 1 6 -2 207.55 3.96
 1 6 -1 125.29 2.5
 1 6 0 324.97 6.02
 1 6 1 121.41 2.44
 1 6 2 206.44 3.96
 1 6 3 197.65 3.82
 1 6 4 203.29 3.96
 1 6 5 96.37 2.1
 1 6 6 191.94 3.84
 1 6 7 177.85 3.64
 1 6 8 60.97 1.63
 1 6 9 173.29 3.72
 1 6 10 32.41 1.21
 1 6 11 96.3 2.46
 1 6 12 61.45 1.89
 1 6 13 46.58 1.65
 1 6 14 -0.31 0.69
 1 6 15 68.95 2.23
 1 6 16 29.76 1.49
 1 6 17 15.7 1.2
 1 6 18 48.2 1.84
 1 6 19 46.62 1.84
 1 6 20 0.7 0.79
 1 7 -20 0.28 0.75
 1 7 -19 3.1 0.89
 1 7 -18 2.36 0.9
 1 7 -17 7.77 1.02
 1 7 -16 42.92 1.76
 1 7 -15 3.56 0.89
 1 7 -14 19.98 1.23
 1 7 -13 19.1 1.12
 1 7 -12 82.18 2.3
 1 7 -11 126.8 3.04
 1 7 -10 29.48 1.19
 1 7 -9 49.01 1.5
 1 7 -8 36.63 1.22
 1 7 -7 63.35 1.66
 1 7 -6 289.32 5.57
 1 7 -5 137.56 2.86
 1 7 -4 31.02 0.94
 1 7 -3 85.04 1.88
 1 7 -2 346.13 6.47
 1 7 -1 280.25 5.28
 1 7 0 489.61 8.96
 1 7 1 277.86 5.26
 1 7 2 344.24 6.45
 1 7 3 84.14 1.87
 1 7 4 31.63 0.95
 1 7 5 138.04 2.88
 1 7 6 289.02 5.59
 1 7 7 63.74 1.68
 1 7 8 35.98 1.21
 1 7 9 48.72 1.5
 1 7 10 29.6 1.19
 1 7 11 123.59 3.01
 1 7 12 80.34 2.27
 1 7 13 19.62 1.13
 1 7 14 20.29 1.23
 1 7 15 2.76 0.87
 1 7 16 40.35 1.72
 1 7 17 7 0.99
 1 7 18 2.96 0.9
 1 7 19 4.22 0.92
 1 7 20 0.99 0.77
 1 8 -20 6.61 0.93
 1 8 -19 9.61 1.02
 1 8 -18 6.69 0.99
 1 8 -17 23.95 1.37
 1 8 -16 8.05 1
 1 8 -15 6.93 0.98
 1 8 -14 16.36 1.17
 1 8 -13 19.41 1.15
 1 8 -12 55.01 1.82
 1 8 -11 24.92 1.18
 1 8 -10 20.61 1.05
 1 8 -9 48.19 1.53
 1 8 -8 292.18 5.82
 1 8 -7 23.2 0.96
 1 8 -6 6.55 0.59
 1 8 -5 53.67 1.43
 1 8 -4 273.36 5.28
 1 8 -3 13.53 0.64
 1 8 -2 424.36 7.9
 1 8 -1 16.16 0.66
 1 8 0 36.41 1.03
 1 8 1 16.94 0.68
 1 8 2 423.24 7.9
 1 8 3 13.18 0.63
 1 8 4 274.74 5.32
 1 8 5 52.67 1.41
 1 8 6 6.06 0.58
 1 8 7 21.87 0.94
 1 8 8 287.7 5.8
 1 8 9 47.04 1.52
 1 8 10 21.39 1.07
 1 8 11 23.86 1.16
 1 8 12 53.61 1.81
 1 8 13 20.38 1.17
 1 8 14 16.79 1.18
 1 8 15 6.7 0.97
 1 8 16 6.22 0.98
 1 8 17 22.96 1.35
 1 8 18 8.48 1.02
 1 8 19 10.44 1.02
 1 8 20 6.34 0.92
 1 9 -19 2.73 0.82
 1 9 -18 11.41 1.09
 1 9 -17 7.08 1.03
 1 9 -16 7.66 1.03
 1 9 -15 20.73 1.31
 1 9 -14 24.76 1.38
 1 9 -13 3.45 0.84
 1 9 -12 56.86 1.89
 1 9 -11 104.49 2.73
 1 9 -10 30.67 1.29
 1 9 -9 86.82 2.3
 1 9 -8 105.74 2.58
 1 9 -7 30.88 1.16
 1 9 -6 6.82 0.64
 1 9 -5 30.9 1.09
 1 9 -4 42.59 1.28
 1 9 -3 60.47 1.55
 1 9 -2 122.93 2.65
 1 9 -1 271.98 5.26
 1 9 0 49.39 1.32
 1 9 1 275.99 5.35
 1 9 2 122.72 2.66
 1 9 3 60.84 1.57
 1 9 4 43.14 1.29
 1 9 5 29.78 1.07
 1 9 6 6.07 0.62
 1 9 7 30.41 1.15
 1 9 8 108.53 2.64
 1 9 9 84.74 2.27
 1 9 10 32.1 1.32
 1 9 11 105.84 2.77
 1 9 12 58.91 1.94
 1 9 13 4.28 0.85
 1 9 14 25.2 1.38
 1 9 15 19.94 1.28
 1 9 16 8.81 1.03
 1 9 17 6.92 1.03
 1 9 18 11 1.07
 1 9 19 3.38 0.84
 1 10 -19 2.23 0.78
 1 10 -18 15.34 1.14
 1 10 -17 2.72 0.9
 1 10 -16 12.62 1.12
 1 10 -15 17.59 1.24
 1 10 -14 8.52 1.02
 1 10 -13 0.46 0.79
 1 10 -12 6.52 0.91
 1 10 -11 16.15 1.06
 1 10 -10 53.05 1.77
 1 10 -9 15.02 0.97
 1 10 -8 41.79 1.46
 1 10 -7 83.16 2.19
 1 10 -6 74.87 2
 1 10 -5 242.92 4.96
 1 10 -4 38.31 1.26
 1 10 -3 153.82 3.32
 1 10 -2 25.91 0.99
 1 10 -1 208.51 4.26
 1 10 0 17.62 0.82
 1 10 1 209.15 4.27
 1 10 2 26.87 1.01
 1 10 3 153.86 3.33
 1 10 4 37.55 1.25
 1 10 5 239.78 4.91
 1 10 6 75.1 2.01
 1 10 7 85.34 2.24
 1 10 8 43.6 1.5
 1 10 9 13.61 0.94
 1 10 10 52.89 1.77
 1 10 11 16.26 1.07
 1 10 12 7.54 0.93
 1 10 13 1.2 0.82
 1 10 14 8.42 1.01
 1 10 15 18.18 1.25
 1 10 16 12.43 1.11
 1 10 17 2.6 0.9
 1 10 18 14.03 1.12
 1 10 19 1.54 0.77
 1 11 -18 12.55 1.06
 1 11 -17 23.91 1.36
 1 11 -16 16.13 1.23
 1 11 -15 28.37 1.48
 1 11 -14 22.52 1.35
 1 11 -13 54.25 1.99
 1 11 -12 9.64 1.02
 1 11 -11 75.92 2.29
 1 11 -10 16.36 1.08
 1 11 -9 63.66 1.98
 1 11 -8 56.82 1.8
 1 11 -7 1.36 0.64
 1 11 -6 12.89 0.86
 1 11 -5 113.51 2.73
 1 11 -4 19.24 0.95
 1 11 -3 24.46 1.04
 1 11 -2 100.63 2.43
 1 11 -1 18.32 0.89
 1 11 0 0.85 0.51
 1 11 1 17.86 0.89
 1 11 2 100.1 2.42
 1 11 3 25.55 1.06
 1 11 4 19.79 0.96
 1 11 5 115.17 2.77
 1 11 6 12.43 0.86
 1 11 7 1.69 0.64
 1 11 8 57.15 1.81
 1 11 9 66.62 2.04
 1 11 10 16.28 1.07
 1 11 11 76.43 2.31
 1 11 12 10.83 1.06
 1 11 13 52.5 1.95
 1 11 14 23.18 1.37
 1 11 15 28.46 1.47
 1 11 16 14.83 1.21
 1 11 17 24.21 1.35
 1 11 18 11.44 1.03
 1 12 -18 10.35 1
 1 12 -17 4.65 0.89
 1 12 -16 15.84 1.2
 1 12 -15 16.28 1.25
 1 12 -14 32.77 1.57
 1 12 -13 17.9 1.26
 1 12 -12 39.77 1.7
 1 12 -11 54.96 1.97
 1 12 -10 16.25 1.14
 1 12 -9 5.62 0.84
 1 12 -8 41.69 1.57
 1 12 -7 9.9 0.88
 1 12 -6 160.14 3.68
 1 12 -5 43.29 1.5
 1 12 -4 5.81 0.72
 1 12 -3 85.22 2.24
 1 12 -2 24.07 1.08
 1 12 -1 8.88 0.75
 1 12 0 7.99 0.73
 1 12 1 9.11 0.76
 1 12 2 23.8 1.07
 1 12 3 84.95 2.24
 1 12 4 5.27 0.7
 1 12 5 42.11 1.49
 1 12 6 167.8 3.83
 1 12 7 9.77 0.88
 1 12 8 42.04 1.58
 1 12 9 7.51 0.87
 1 12 10 14.76 1.13
 1 12 11 53.1 1.94
 1 12 12 39.38 1.7
 1 12 13 17.8 1.24
 1 12 14 31.81 1.54
 1 12 15 13.96 1.2
 1 12 16 15.88 1.2
 1 12 17 5.33 0.9
 1 12 18 9.12 0.99
 1 13 -17 -0.98 0.74
 1 13 -16 5.15 0.92
 1 13 -15 14.8 1.2
 1 13 -14 9.72 1.1
 1 13 -13 14.88 1.18
 1 13 -12 17.44 1.25
 1 13 -11 12.35 1.12
 1 13 -10 63.14 2.13
 1 13 -9 23.36 1.33
 1 13 -8 68.87 2.15
 1 13 -7 4.9 0.8
 1 13 -6 47.95 1.69
 1 13 -5 1.77 0.7
 1 13 -4 15.92 1
 1 13 -3 74.4 2.12
 1 13 -2 80.59 2.22
 1 13 -1 28.54 1.22
 1 13 0 15.98 0.96
 1 13 1 28.33 1.21
 1 13 2 82.87 2.26
 1 13 3 75.61 2.14
 1 13 4 15.97 0.99
 1 13 5 0.78 0.68
 1 13 6 48.14 1.69
 1 13 7 3.21 0.77
 1 13 8 66.62 2.11
 1 13 9 24.84 1.35
 1 13 10 64.23 2.15
 1 13 11 12.67 1.11
 1 13 12 15.85 1.2
 1 13 13 15.35 1.19
 1 13 14 10.37 1.1
 1 13 15 14.86 1.18
 1 13 16 6.26 0.94
 1 13 17 0.68 0.76
 1 14 -16 5.33 0.88
 1 14 -15 21.87 1.3
 1 14 -14 0.74 0.85
 1 14 -13 12.79 1.17
 1 14 -12 0.77 0.83
 1 14 -11 1.56 0.87
 1 14 -10 6.69 0.99
 1 14 -9 16.44 1.21
 1 14 -8 12.01 1.08
 1 14 -7 46.23 1.78
 1 14 -6 12.7 1.01
 1 14 -5 30.37 1.37
 1 14 -4 120.4 3.05
 1 14 -3 31.58 1.37
 1 14 -2 1.06 0.69
 1 14 -1 6.03 0.79
 1 14 0 59.4 1.88
 1 14 1 6.48 0.8
 1 14 2 1.59 0.69
 1 14 3 31.99 1.37
 1 14 4 121.83 3.09
 1 14 5 28.09 1.33
 1 14 6 13.77 1.03
 1 14 7 44.57 1.75
 1 14 8 12.76 1.1
 1 14 9 17.12 1.22
 1 14 10 7.17 1
 1 14 11 2.19 0.86
 1 14 12 0.38 0.83
 1 14 13 13.7 1.19
 1 14 14 0.4 0.85
 1 14 15 22.54 1.32
 1 14 16 5.93 0.89
 1 15 -15 1.46 0.77
 1 15 -14 2.09 0.85
 1 15 -13 5.91 0.99
 1 15 -12 16.18 1.25
 1 15 -11 10.14 1.07
 1 15 -10 20.99 1.33
 1 15 -9 27.72 1.46
 1 15 -8 15.33 1.19
 1 15 -7 -0.24 0.8
 1 15 -6 12.76 1.09
 1 15 -5 28.75 1.43
 1 15 -4 48.65 1.77
 1 15 -3 4.21 0.82
 1 15 -2 2.85 0.78
 1 15 -1 49.86 1.77
 1 15 0 5.39 0.84
 1 15 1 49.9 1.76
 1 15 2 2.61 0.77
 1 15 3 4.07 0.82
 1 15 4 47.35 1.75
 1 15 5 29.05 1.43
 1 15 6 12.08 1.07
 1 15 7 0.52 0.81
 1 15 8 16.37 1.21
 1 15 9 28.67 1.49
 1 15 10 20.58 1.32
 1 15 11 10.39 1.07
 1 15 12 16.29 1.24
 1 15 13 6.74 1
 1 15 14 1.63 0.85
 1 15 15 -0.28 0.74
 1 16 -14 9.47 0.96
 1 16 -13 1.42 0.81
 1 16 -12 5.31 0.96
 1 16 -11 3.21 0.91
 1 16 -10 18.67 1.26
 1 16 -9 1.97 0.88
 1 16 -8 4.37 0.93
 1 16 -7 10.28 1.07
 1 16 -6 11.1 1.09
 1 16 -5 1.56 0.84
 1 16 -4 8.35 1.01
 1 16 -3 9.22 1.03
 1 16 -2 27.87 1.43
 1 16 -1 6.19 0.95
 1 16 0 17.87 1.2
 1 16 1 6.38 0.94
 1 16 2 28.57 1.45
 1 16 3 7.83 1
 1 16 4 7.79 1
 1 16 5 1.89 0.86
 1 16 6 10.68 1.08
 1 16 7 9.32 1.04
 1 16 8 3.48 0.92
 1 16 9 1.71 0.87
 1 16 10 18.62 1.25
 1 16 11 3.79 0.93
 1 16 12 6.41 0.98
 1 16 13 0.84 0.82
 1 16 14 7.83 0.94
 1 17 -13 0.8 0.75
 1 17 -12 -0.16 0.77
 1 17 -11 12.55 1.12
 1 17 -10 -0.31 0.83
 1 17 -9 4.84 0.98
 1 17 -8 6.6 0.99
 1 17 -7 2.56 0.88
 1 17 -6 0.14 0.83
 1 17 -5 7.14 1
 1 17 -4 4.06 0.93
 1 17 -3 14.14 1.17
 1 17 -2 4.28 0.92
 1 17 -1 45 1.82
 1 17 0 4.41 0.94
 1 17 1 44.89 1.81
 1 17 2 4.36 0.93
 1 17 3 12.66 1.13
 1 17 4 4.46 0.92
 1 17 5 6.93 1
 1 17 6 1.42 0.85
 1 17 7 0.64 0.85
 1 17 8 7.21 1
 1 17 9 4.59 0.96
 1 17 10 -0.51 0.82
 1 17 11 12.37 1.11
 1 17 12 -0.52 0.77
 1 17 13 0.47 0.74
 1 18 -12 2.16 0.81
 1 18 -11 2.52 0.82
 1 18 -10 3.12 0.87
 1 18 -9 14.02 1.15
 1 18 -8 2.54 0.9
 1 18 -7 1.07 0.89
 1 18 -6 1.47 0.85
 1 18 -5 19.45 1.27
 1 18 -4 12.88 1.14
 1 18 -3 6.16 0.99
 1 18 -2 2.99 0.9
 1 18 -1 14.37 1.19
 1 18 0 0.3 0.84
 1 18 1 15.81 1.21
 1 18 2 3.29 0.91
 1 18 3 6.82 1
 1 18 4 12.89 1.13
 1 18 5 17.95 1.24
 1 18 6 1.22 0.84
 1 18 7 1.26 0.9
 1 18 8 2.59 0.9
 1 18 9 13.62 1.14
 1 18 10 4.52 0.89
 1 18 11 2.36 0.81
 1 18 12 3.14 0.84
 1 19 -10 2.18 0.79
 1 19 -9 9.87 0.99
 1 19 -8 10.56 1.05
 1 19 -7 1.25 0.84
 1 19 -6 16.13 1.22
 1 19 -5 5.55 0.97
 1 19 -4 13.52 1.19
 1 19 -3 3.21 0.92
 1 19 -2 9.23 1.08
 1 19 -1 1.06 0.84
 1 19 0 0.98 0.83
 1 19 1 2.37 0.87
 1 19 2 8.27 1.08
 1 19 3 2.18 0.9
 1 19 4 14.14 1.2
 1 19 5 5.71 0.99
 1 19 6 17.04 1.23
 1 19 7 1.11 0.83
 1 19 8 11.15 1.06
 1 19 9 8.25 0.98
 1 19 10 3.09 0.8
 1 20 -8 4.19 0.87
 1 20 -7 0.43 0.77
 1 20 -6 1.54 0.83
 1 20 -5 10.17 1.03
 1 20 -4 3.76 0.89
 1 20 -3 7.98 1.02
 1 20 -2 12.93 1.12
 1 20 -1 11.57 1.12
 1 20 0 14.59 1.18
 1 20 1 11.48 1.11
 1 20 2 11.76 1.1
 1 20 3 9.26 1.02
 1 20 4 5.03 0.92
 1 20 5 9.74 1.04
 1 20 6 1.8 0.82
 1 20 7 1.51 0.78
 1 20 8 4.54 0.87
 1 21 -5 10.52 1.01
 1 21 -4 2.3 0.79
 1 21 -3 2.56 0.8
 1 21 -2 0.74 0.78
 1 21 -1 2.93 0.83
 1 21 0 0.31 0.78
 1 21 1 2.55 0.83
 1 21 2 0.88 0.78
 1 21 3 1.83 0.8
 1 21 4 1.61 0.79
 1 21 5 9.73 0.99
 2 0 0 387.15 6.97
 2 0 1 1424.77 25.53
 2 0 2 2243.65 39.09
 2 0 3 766.22 13.83
 2 0 4 209.28 3.85
 2 0 5 37.88 0.91
 2 0 6 43.32 1.05
 2 0 7 255.44 4.8
 2 0 8 31.74 0.95
 2 0 9 5.34 0.49
 2 0 10 0.51 0.45
 2 0 11 71.05 1.88
 2 0 12 5.08 0.66
 2 0 13 5.04 0.73
 2 0 14 0.71 0.65
 2 0 15 0.11 0.68
 2 0 16 1.07 0.77
 2 0 17 17.55 1.23
 2 0 18 28.31 1.47
 2 0 19 0.17 0.84
 2 0 20 9.56 1.04
 2 0 21 0.74 0.76
 2 1 -21 0.31 0.75
 2 1 -20 6.33 0.96
 2 1 -19 57.35 2.09
 2 1 -18 4.98 0.95
 2 1 -17 2.55 0.86
 2 1 -16 5.92 0.91
 2 1 -15 3.02 0.75
 2 1 -14 7.68 0.83
 2 1 -13 228.59 4.83
 2 1 -12 55.91 1.68
 2 1 -11 7.81 0.67
 2 1 -10 25.92 0.98
 2 1 -9 140.37 2.93
 2 1 -8 112.5 2.38
 2 1 -7 145.12 2.89
 2 1 -6 265.22 4.94
 2 1 -5 866.55 15.72
 2 1 -4 897.18 16.25
 2 1 -3 607.19 10.99
 2 1 -2 284.6 5.14
 2 1 -1 533.12 9.63
 2 1 0 403.56 7.31
 2 1 1 538.04 9.76
 2 1 2 279 5.04
 2 1 3 599.85 10.91
 2 1 4 894.1 16.22
 2 1 5 856.84 15.53
 2 1 6 264.21 4.92
 2 1 7 144.09 2.88
 2 1 8 112.96 2.39
 2 1 9 139.11 2.91
 2 1 10 25.86 0.98
 2 1 11 7.67 0.67
 2 1 12 57.62 1.71
 2 1 13 224.99 4.77
 2 1 14 7.66 0.83
 2 1 15 2.86 0.76
 2 1 16 7.01 0.93
 2 1 17 2.59 0.88
 2 1 18 4.93 0.94
 2 1 19 56.05 2.07
 2 1 20 6.78 0.98
 2 1 21 0.04 0.76
 2 2 -21 4.56 0.84
 2 2 -20 2.02 0.84
 2 2 -19 30.63 1.56
 2 2 -18 26.38 1.44
 2 2 -17 15.24 1.19
 2 2 -16 6.19 0.93
 2 2 -15 2.28 0.75
 2 2 -14 82 2.3
 2 2 -13 46.39 1.58
 2 2 -12 45.89 1.49
 2 2 -11 81.14 2.07
 2 2 -10 28.89 1.05
 2 2 -9 40.55 1.17
 2 2 -8 72.81 1.69
 2 2 -7 586.04 10.58
 2 2 -6 19.97 0.65
 2 2 -5 77.7 1.63
 2 2 -4 567.52 10.22
 2 2 -3 1125.54 20.29
 2 2 -2 99.15 1.89
 2 2 -1 1724.17 30.9
 2 2 0 894.18 16.17
 2 2 1 1730.32 31.1
 2 2 2 98.93 1.89
 2 2 3 1116.04 20.25
 2 2 4 570.7 10.31
 2 2 5 78.3 1.64
 2 2 6 20.32 0.66
 2 2 7 584.29 10.55
 2 2 8 72.52 1.69
 2 2 9 40.73 1.18
 2 2 10 28.96 1.05
 2 2 11 80.98 2.07
 2 2 12 45.74 1.49
 2 2 13 46.05 1.57
 2 2 14 80.72 2.29
 2 2 15 2.69 0.75
 2 2 16 5.4 0.92
 2 2 17 15.72 1.18
 2 2 18 25.77 1.42
 2 2 19 31.02 1.57
 2 2 20 1.77 0.84
 2 2 21 4.19 0.83
 2 3 -21 3.09 0.8
 2 3 -20 1.02 0.82
 2 3 -19 12.61 1.15
 2 3 -18 13.78 1.14
 2 3 -17 21.96 1.34
 2 3 -16 18.6 1.24
 2 3 -15 12.49 1
 2 3 -14 6.01 0.8
 2 3 -13 19.97 1.06
 2 3 -12 10.03 0.8
 2 3 -11 10.35 0.75
 2 3 -10 27.38 1.03
 2 3 -9 74.6 1.8
 2 3 -8 28.74 0.92
 2 3 -7 46.97 1.2
 2 3 -6 115.77 2.35
 2 3 -5 99.23 2.02
 2 3 -4 9.29 0.41
 2 3 -3 100.36 1.98
 2 3 -2 1077.58 19.6
 2 3 -1 1496.5 26.52
 2 3 0 274.99 4.97
 2 3 1 1488.91 26.46
 2 3 2 1090.9 19.72
 2 3 3 99.34 1.96
 2 3 4 9.37 0.41
 2 3 5 99.27 2.03
 2 3 6 115.07 2.35
 2 3 7 46.91 1.2
 2 3 8 28.42 0.92
 2 3 9 73.38 1.78
 2 3 10 26.27 1.02
 2 3 11 10.38 0.75
 2 3 12 9.8 0.79
 2 3 13 18.8 1.04
 2 3 14 5.77 0.8
 2 3 15 12.59 1.01
 2 3 16 19.64 1.26
 2 3 17 23 1.36
 2 3 18 11.43 1.1
 2 3 19 12.38 1.15
 2 3 20 1.72 0.84
 2 3 21 2.56 0.8
 2 4 -21 7.19 0.9
 2 4 -20 5.73 0.93
 2 4 -19 -0.04 0.82
 2 4 -18 23.53 1.38
 2 4 -17 12.49 1.12
 2 4 -16 12.37 1.1
 2 4 -15 15.93 1.12
 2 4 -14 138.47 3.36
 2 4 -13 44.21 1.56
 2 4 -12 51.29 1.63
 2 4 -11 26.86 1.1
 2 4 -10 104.22 2.45
 2 4 -9 8.25 0.62
 2 4 -8 78.95 1.84
 2 4 -7 8.83 0.52
 2 4 -6 236.39 4.48
 2 4 -5 467.99 8.44
 2 4 -4 619.65 11.15
 2 4 -3 282.45 5.17
 2 4 -2 67.3 1.4
 2 4 -1 889.75 16.05
 2 4 0 66.3 1.37
 2 4 1 903.78 16.33
 2 4 2 67.91 1.42
 2 4 3 292.81 5.36
 2 4 4 622.14 11.25
 2 4 5 467.06 8.47
 2 4 6 243.47 4.61
 2 4 7 8.04 0.51
 2 4 8 77.56 1.82
 2 4 9 8.43 0.62
 2 4 10 107.82 2.52
 2 4 11 26.49 1.1
 2 4 12 52.66 1.66
 2 4 13 45.28 1.58
 2 4 14 138.44 3.36
 2 4 15 16.81 1.15
 2 4 16 13.41 1.11
 2 4 17 12.93 1.13
 2 4 18 22.95 1.37
 2 4 19 1.27 0.83
 2 4 20 6.59 0.97
 2 4 21 6.89 0.9
 2 5 -21 0.27 0.77
 2 5 -20 27.85 1.4
 2 5 -19 3.82 0.91
 2 5 -18 10.91 1.07
 2 5 -17 16.72 1.23
 2 5 -16 18.18 1.24
 2 5 -15 6.4 0.91
 2 5 -14 7.74 0.87
 2 5 -13 10.65 0.88
 2 5 -12 37.02 1.39
 2 5 -11 231.19 4.79
 2 5 -10 105.56 2.51
 2 5 -9 3.69 0.55
 2 5 -8 284.71 5.46
 2 5 -7 34.46 1.03
 2 5 -6 390.09 7.18
 2 5 -5 429.23 7.82
 2 5 -4 197.85 3.77
 2 5 -3 134.93 2.64
 2 5 -2 613.76 11.09
 2 5 -1 390.04 7.05
 2 5 0 475.69 8.62
 2 5 1 386.29 7
 2 5 2 608.67 11.04
 2 5 3 130.89 2.59
 2 5 4 196.42 3.76
 2 5 5 419.98 7.7
 2 5 6 382.38 7.09
 2 5 7 33.63 1.02
 2 5 8 289.18 5.57
 2 5 9 3.25 0.54
 2 5 10 103.14 2.47
 2 5 11 232.6 4.84
 2 5 12 37.28 1.4
 2 5 13 9.47 0.87
 2 5 14 7.93 0.88
 2 5 15 5.62 0.89
 2 5 16 18.2 1.25
 2 5 17 18.58 1.25
 2 5 18 10.49 1.06
 2 5 19 4.08 0.91
 2 5 20 27.37 1.39
 2 5 21 0.35 0.77
 2 6 -20 4.71 0.88
 2 6 -19 1.66 0.86
 2 6 -18 10.58 1.06
 2 6 -17 21.58 1.34
 2 6 -16 22.74 1.35
 2 6 -15 5.83 0.93
 2 6 -14 13.8 1.03
 2 6 -13 7.8 0.85
 2 6 -12 48.25 1.62
 2 6 -11 10.41 0.82
 2 6 -10 53.98 1.62
 2 6 -9 93.57 2.26
 2 6 -8 178.34 3.69
 2 6 -7 26.1 0.91
 2 6 -6 206.04 4.03
 2 6 -5 156.53 3.12
 2 6 -4 618.99 11.15
 2 6 -3 324.69 5.98
 2 6 -2 637.49 11.49
 2 6 -1 122.66 2.45
 2 6 0 1236.9 22.36
 2 6 1 123.67 2.47
 2 6 2 648.69 11.75
 2 6 3 323.96 5.99
 2 6 4 607.09 10.98
 2 6 5 156.66 3.14
 2 6 6 206.96 4.07
 2 6 7 26.4 0.92
 2 6 8 179.83 3.73
 2 6 9 91.56 2.24
 2 6 10 53.5 1.61
 2 6 11 11.4 0.84
 2 6 12 48.34 1.63
 2 6 13 7.81 0.85
 2 6 14 13.8 1.04
 2 6 15 5.51 0.93
 2 6 16 22.52 1.35
 2 6 17 23.14 1.36
 2 6 18 10.75 1.07
 2 6 19 2.2 0.87
 2 6 20 5.17 0.89
 2 7 -20 5.49 0.88
 2 7 -19 4.41 0.93
 2 7 -18 14.83 1.21
 2 7 -17 3.05 0.89
 2 7 -16 42.01 1.75
 2 7 -15 11.88 1.1
 2 7 -14 46.21 1.77
 2 7 -13 7.74 0.87
 2 7 -12 11.57 0.91
 2 7 -11 62.08 1.86
 2 7 -10 68.7 1.93
 2 7 -9 192.05 4.04
 2 7 -8 94.26 2.26
 2 7 -7 134.76 2.92
 2 7 -6 145.7 3.03
 2 7 -5 487.61 8.93
 2 7 -4 297.71 5.6
 2 7 -3 723.62 13.06
 2 7 -2 498.8 9.05
 2 7 -1 516.53 9.34
 2 7 0 24.86 0.78
 2 7 1 518.26 9.38
 2 7 2 501.21 9.1
 2 7 3 711.54 12.89
 2 7 4 296.12 5.59
 2 7 5 482.92 8.9
 2 7 6 145.71 3.04
 2 7 7 133.74 2.92
 2 7 8 94.65 2.28
 2 7 9 185.12 3.95
 2 7 10 69.15 1.94
 2 7 11 60.52 1.84
 2 7 12 11.98 0.92
 2 7 13 6.81 0.85
 2 7 14 46.69 1.79
 2 7 15 12.7 1.09
 2 7 16 41.05 1.74
 2 7 17 2.56 0.86
 2 7 18 16.13 1.22
 2 7 19 6.35 0.95
 2 7 20 6.95 0.9
 2 8 -20 1.27 0.8
 2 8 -19 36.48 1.59
 2 8 -18 11.74 1.11
 2 8 -17 18.76 1.26
 2 8 -16 12.7 1.14
 2 8 -15 14.78 1.16
 2 8 -14 2.44 0.83
 2 8 -13 8.29 0.9
 2 8 -12 16.75 1.05
 2 8 -11 219.99 4.73
 2 8 -10 278.16 5.67
 2 8 -9 106.67 2.59
 2 8 -8 64.79 1.78
 2 8 -7 21.54 0.93
 2 8 -6 57.58 1.56
 2 8 -5 40.1 1.18
 2 8 -4 35.59 1.07
 2 8 -3 262.6 5.01
 2 8 -2 479.16 8.77
 2 8 -1 16.72 0.69
 2 8 0 1171.55 21.16
 2 8 1 17.05 0.69
 2 8 2 482.24 8.83
 2 8 3 261.84 5.03
 2 8 4 36.18 1.09
 2 8 5 40.02 1.18
 2 8 6 55.89 1.53
 2 8 7 21.55 0.94
 2 8 8 64.45 1.79
 2 8 9 104.48 2.56
 2 8 10 285.04 5.83
 2 8 11 217.47 4.71
 2 8 12 16.74 1.05
 2 8 13 8.29 0.9
 2 8 14 3.68 0.86
 2 8 15 14.81 1.16
 2 8 16 13.38 1.15
 2 8 17 18.36 1.24
 2 8 18 12.48 1.12
 2 8 19 38.37 1.62
 2 8 20 1.34 0.8
 2 9 -19 1.36 0.8
 2 9 -18 9.8 1.06
 2 9 -17 36.11 1.66
 2 9 -16 39.47 1.7
 2 9 -15 7.96 1.02
 2 9 -14 28.83 1.47
 2 9 -13 27.18 1.39
 2 9 -12 26.84 1.31
 2 9 -11 13.96 0.99
 2 9 -10 11.83 0.9
 2 9 -9 174.83 3.85
 2 9 -8 91.36 2.32
 2 9 -7 101.86 2.46
 2 9 -6 115.48 2.65
 2 9 -5 201.09 4.12
 2 9 -4 146.56 3.13
 2 9 -3 257.12 4.99
 2 9 -2 90.78 2.07
 2 9 -1 78.4 1.84
 2 9 0 44.64 1.24
 2 9 1 77.04 1.82
 2 9 2 90.75 2.08
 2 9 3 256.67 5
 2 9 4 146.05 3.13
 2 9 5 195.02 4.02
 2 9 6 113.15 2.62
 2 9 7 100.3 2.44
 2 9 8 90.6 2.32
 2 9 9 172.31 3.83
 2 9 10 11.75 0.91
 2 9 11 12.66 0.96
 2 9 12 26.65 1.3
 2 9 13 26.16 1.38
 2 9 14 30.46 1.49
 2 9 15 7.87 1.01
 2 9 16 38.28 1.67
 2 9 17 34.06 1.61
 2 9 18 9.01 1.04
 2 9 19 0.83 0.79
 2 10 -19 3.75 0.86
 2 10 -18 14.53 1.14
 2 10 -17 5.13 0.96
 2 10 -16 8.9 1.02
 2 10 -15 3.09 0.9
 2 10 -14 11.28 1.09
 2 10 -13 7.76 0.99
 2 10 -12 87.31 2.56
 2 10 -11 1.5 0.71
 2 10 -10 65.1 1.99
 2 10 -9 48.67 1.64
 2 10 -8 0.56 0.62
 2 10 -7 92.16 2.35
 2 10 -6 22.69 1.03
 2 10 -5 61.87 1.73
 2 10 -4 246.49 4.94
 2 10 -3 585.91 10.82
 2 10 -2 42.74 1.32
 2 10 -1 31.61 1.1
 2 10 0 371.89 7.07
 2 10 1 31.64 1.1
 2 10 2 42.19 1.31
 2 10 3 589.23 10.9
 2 10 4 249.9 5.02
 2 10 5 62.16 1.74
 2 10 6 24.01 1.05
 2 10 7 92.27 2.36
 2 10 8 0.3 0.62
 2 10 9 48.53 1.64
 2 10 10 65.88 2.02
 2 10 11 0.69 0.71
 2 10 12 85.97 2.55
 2 10 13 6.71 0.98
 2 10 14 12.49 1.11
 2 10 15 3.62 0.9
 2 10 16 8.55 1.02
 2 10 17 4.58 0.93
 2 10 18 14.59 1.13
 2 10 19 3.09 0.84
 2 11 -18 5.39 0.87
 2 11 -17 19.07 1.24
 2 11 -16 7.36 1.02
 2 11 -15 1.99 0.86
 2 11 -14 12.08 1.12
 2 11 -13 2.07 0.85
 2 11 -12 7.71 0.99
 2 11 -11 26.94 1.39
 2 11 -10 61.19 1.97
 2 11 -9 37.25 1.47
 2 11 -8 62.15 1.91
 2 11 -7 19.58 1.05
 2 11 -6 132.69 3.1
 2 11 -5 101.34 2.5
 2 11 -4 77.62 2.06
 2 11 -3 33.11 1.22
 2 11 -2 275.83 5.5
 2 11 -1 29.38 1.12
 2 11 0 82.56 2.09
 2 11 1 29.21 1.12
 2 11 2 274.35 5.49
 2 11 3 32.54 1.2
 2 11 4 78.79 2.07
 2 11 5 103.01 2.54
 2 11 6 134.38 3.14
 2 11 7 19.19 1.04
 2 11 8 63.64 1.94
 2 11 9 35.67 1.44
 2 11 10 60.73 1.96
 2 11 11 26.47 1.37
 2 11 12 8.26 1
 2 11 13 2.85 0.87
 2 11 14 10.71 1.09
 2 11 15 0.4 0.84
 2 11 16 8.68 1.04
 2 11 17 21.06 1.29
 2 11 18 4.27 0.85
 2 12 -17 3.95 0.87
 2 12 -16 6.86 0.99
 2 12 -15 9.44 1.1
 2 12 -14 4.26 0.92
 2 12 -13 2.99 0.9
 2 12 -12 9.93 1.05
 2 12 -11 9.99 1.04
 2 12 -10 43.02 1.72
 2 12 -9 17.54 1.12
 2 12 -8 8.13 0.87
 2 12 -7 76.18 2.18
 2 12 -6 2.83 0.7
 2 12 -5 75.71 2.11
 2 12 -4 14.03 0.91
 2 12 -3 117.12 2.81
 2 12 -2 15.27 0.9
 2 12 -1 23.87 1.07
 2 12 0 0.31 0.55
 2 12 1 23.11 1.06
 2 12 2 14.21 0.89
 2 12 3 120.12 2.86
 2 12 4 13.88 0.9
 2 12 5 77.37 2.15
 2 12 6 2.79 0.69
 2 12 7 76.41 2.2
 2 12 8 7.69 0.87
 2 12 9 19.2 1.14
 2 12 10 43.33 1.72
 2 12 11 8.89 1.02
 2 12 12 10.34 1.06
 2 12 13 2.93 0.9
 2 12 14 4.21 0.93
 2 12 15 9.76 1.1
 2 12 16 6.65 0.99
 2 12 17 3.58 0.87
 2 13 -17 12.6 1.01
 2 13 -16 4.5 0.89
 2 13 -15 26.2 1.43
 2 13 -14 9.28 1.08
 2 13 -13 16.04 1.22
 2 13 -12 23.36 1.37
 2 13 -11 4.11 0.9
 2 13 -10 0.33 0.8
 2 13 -9 18.66 1.21
 2 13 -8 6.12 0.85
 2 13 -7 1.4 0.73
 2 13 -6 9.29 0.88
 2 13 -5 60.9 1.9
 2 13 -4 49.42 1.67
 2 13 -3 31.01 1.3
 2 13 -2 35.7 1.38
 2 13 -1 62.83 1.88
 2 13 0 18.68 1.02
 2 13 1 61.4 1.86
 2 13 2 34.38 1.35
 2 13 3 32.08 1.32
 2 13 4 50.2 1.68
 2 13 5 62.7 1.94
 2 13 6 9.49 0.89
 2 13 7 1.77 0.73
 2 13 8 7.48 0.88
 2 13 9 16.52 1.15
 2 13 10 0.32 0.8
 2 13 11 1.04 0.86
 2 13 12 25.01 1.41
 2 13 13 16.26 1.22
 2 13 14 8.03 1.05
 2 13 15 25.77 1.42
 2 13 16 3.62 0.88
 2 13 17 12.39 1.01
 2 14 -16 1.38 0.78
 2 14 -15 8.92 1.02
 2 14 -14 3.96 0.94
 2 14 -13 5.19 0.96
 2 14 -12 2.13 0.88
 2 14 -11 31.26 1.54
 2 14 -10 8.97 1.05
 2 14 -9 6.97 0.98
 2 14 -8 3.58 0.87
 2 14 -7 34.26 1.54
 2 14 -6 1.08 0.74
 2 14 -5 21.68 1.19
 2 14 -4 25.48 1.26
 2 14 -3 14.73 1.01
 2 14 -2 11.58 0.93
 2 14 -1 18.54 1.08
 2 14 0 23.94 1.19
 2 14 1 19.22 1.1
 2 14 2 12.25 0.95
 2 14 3 14.42 1
 2 14 4 24.15 1.23
 2 14 5 21.08 1.17
 2 14 6 1.09 0.74
 2 14 7 34.83 1.55
 2 14 8 3.17 0.86
 2 14 9 5.93 0.94
 2 14 10 8.67 1.03
 2 14 11 30.11 1.52
 2 14 12 1.87 0.88
 2 14 13 5.55 0.99
 2 14 14 4.16 0.94
 2 14 15 9.6 1.03
 2 14 16 0.2 0.77
 2 15 -15 7.42 0.93
 2 15 -14 0.38 0.81
 2 15 -13 0.4 0.83
 2 15 -12 6.6 1.02
 2 15 -11 3.05 0.9
 2 15 -10 11.65 1.12
 2 15 -9 14.59 1.19
 2 15 -8 2.52 0.89
 2 15 -7 1.43 0.85
 2 15 -6 24.55 1.36
 2 15 -5 2.62 0.83
 2 15 -4 8.39 0.96
 2 15 -3 3.56 0.79
 2 15 -2 6.42 0.86
 2 15 -1 10.82 0.96
 2 15 0 5.9 0.85
 2 15 1 11.08 0.96
 2 15 2 6.59 0.86
 2 15 3 3.88 0.8
 2 15 4 9 0.98
 2 15 5 0.87 0.81
 2 15 6 24.97 1.37
 2 15 7 2.66 0.88
 2 15 8 2.81 0.88
 2 15 9 14.9 1.19
 2 15 10 10.61 1.1
 2 15 11 3.65 0.9
 2 15 12 7.37 1.03
 2 15 13 0.38 0.83
 2 15 14 -0.02 0.79
 2 15 15 7.87 0.93
 2 16 -14 3.11 0.81
 2 16 -13 3.65 0.89
 2 16 -12 16.29 1.2
 2 16 -11 10.08 1.09
 2 16 -10 6.08 0.96
 2 16 -9 2.63 0.88
 2 16 -8 2.15 0.88
 2 16 -7 11.53 1.11
 2 16 -6 2.85 0.86
 2 16 -5 17.69 1.24
 2 16 -4 21.65 1.31
 2 16 -3 34.13 1.57
 2 16 -2 6.31 0.96
 2 16 -1 6.55 0.94
 2 16 0 17.36 1.21
 2 16 1 6.23 0.94
 2 16 2 6.63 0.95
 2 16 3 32.92 1.53
 2 16 4 21.78 1.33
 2 16 5 17.38 1.23
 2 16 6 1.74 0.85
 2 16 7 11.16 1.1
 2 16 8 2.86 0.89
 2 16 9 1.74 0.88
 2 16 10 6.38 0.97
 2 16 11 8.05 1.04
 2 16 12 14.68 1.17
 2 16 13 2.75 0.87
 2 16 14 2.64 0.8
 2 17 -13 5.09 0.86
 2 17 -12 0.01 0.78
 2 17 -11 1.44 0.82
 2 17 -10 14.7 1.18
 2 17 -9 6.35 1.01
 2 17 -8 10.45 1.09
 2 17 -7 6.99 1
 2 17 -6 2.52 0.88
 2 17 -5 10.13 1.07
 2 17 -4 8.63 1.04
 2 17 -3 2.18 0.88
 2 17 -2 19.22 1.28
 2 17 -1 23.21 1.37
 2 17 0 -0.33 0.82
 2 17 1 23.45 1.37
 2 17 2 17.08 1.23
 2 17 3 2.44 0.88
 2 17 4 9.19 1.05
 2 17 5 10.24 1.07
 2 17 6 2.73 0.88
 2 17 7 6.06 0.96
 2 17 8 11.05 1.09
 2 17 9 4.21 0.96
 2 17 10 14.94 1.19
 2 17 11 1.77 0.84
 2 17 12 0.78 0.77
 2 17 13 4.85 0.84
 2 18 -11 -0.01 0.76
 2 18 -10 9.31 1.02
 2 18 -9 1.13 0.84
 2 18 -8 0.68 0.85
 2 18 -7 9.23 1.08
 2 18 -6 4.78 0.98
 2 18 -5 1.57 0.84
 2 18 -4 0.28 0.83
 2 18 -3 2.57 0.88
 2 18 -2 4.34 0.91
 2 18 -1 10.15 1.07
 2 18 0 2.14 0.88
 2 18 1 9.91 1.08
 2 18 2 2.85 0.88
 2 18 3 4.06 0.91
 2 18 4 0.47 0.82
 2 18 5 0.29 0.83
 2 18 6 4.16 0.96
 2 18 7 9.97 1.08
 2 18 8 1.05 0.86
 2 18 9 0.76 0.83
 2 18 10 8.64 1
 2 18 11 -0.08 0.76
 2 19 -10 3.38 0.86
 2 19 -9 5.26 0.89
 2 19 -8 8.55 0.99
 2 19 -7 3.56 0.89
 2 19 -6 1.97 0.87
 2 19 -5 1.4 0.86
 2 19 -4 2.82 0.91
 2 19 -3 2.36 0.9
 2 19 -2 12.14 1.14
 2 19 -1 6.09 1
 2 19 0 0.82 0.86
 2 19 1 6.07 1
 2 19 2 10.19 1.1
 2 19 3 3.23 0.92
 2 19 4 1.64 0.89
 2 19 5 1.87 0.86
 2 19 6 3.97 0.9
 2 19 7 3.13 0.89
 2 19 8 8.03 0.98
 2 19 9 5.84 0.9
 2 19 10 4.23 0.87
 2 20 -8 0.62 0.79
 2 20 -7 2.82 0.81
 2 20 -6 1.66 0.8
 2 20 -5 2.37 0.84
 2 20 -4 14.8 1.14
 2 20 -3 0.95 0.83
 2 20 -2 9.59 1.05
 2 20 -1 6.3 0.97
 2 20 0 4.36 0.93
 2 20 1 4.72 0.95
 2 20 2 9.05 1.02
 2 20 3 1.35 0.83
 2 20 4 14.72 1.14
 2 20 5 1.82 0.82
 2 20 6 0.88 0.78
 2 20 7 2.26 0.8
 2 20 8 0.45 0.76
 2 21 -4 -0.67 0.73
 2 21 -3 -0.53 0.75
 2 21 -2 4.48 0.85
 2 21 -1 -0.08 0.76
 2 21 0 -0.12 0.76
 2 21 1 0.14 0.76
 2 21 2 4.32 0.86
 2 21 3 0 0.74
 2 21 4 -0.62 0.73
 3 0 1 212.77 3.83
 3 0 2 2942.81 52.11
 3 0 3 649.74 11.67
 3 0 4 288.92 5.22
 3 0 5 143 2.75
 3 0 6 335.4 6.12
 3 0 7 1348.93 24.14
 3 0 8 187.77 3.68
 3 0 9 120.63 2.58
 3 0 10 33.04 1.13
 3 0 11 110.62 2.59
 3 0 12 2.43 0.62
 3 0 13 57.19 1.78
 3 0 14 1.26 0.69
 3 0 15 61.52 1.98
 3 0 16 0.4 0.79
 3 0 17 128.5 3.35
 3 0 18 6.21 0.98
 3 0 19 51.15 1.96
 3 0 20 2.89 0.88
 3 0 21 30.4 1.4
 3 1 -21 10.87 1
 3 1 -20 9.87 1.05
 3 1 -19 6.71 1.03
 3 1 -18 5.31 0.97
 3 1 -17 42.8 1.77
 3 1 -16 55.89 2
 3 1 -15 2.51 0.76
 3 1 -14 90.73 2.46
 3 1 -13 193.56 4.2
 3 1 -12 301.17 5.98
 3 1 -11 227.8 4.62
 3 1 -10 35.97 1.18
 3 1 -9 85.18 1.96
 3 1 -8 458.98 8.34
 3 1 -7 89.16 1.92
 3 1 -6 141.13 2.77
 3 1 -5 76.95 1.61
 3 1 -4 199.07 3.67
 3 1 -3 190.29 3.48
 3 1 -2 5.68 0.31
 3 1 -1 4900.6 86.37
 3 1 0 4.89 0.29
 3 1 1 4910.22 86.79
 3 1 2 5.05 0.29
 3 1 3 191.65 3.51
 3 1 4 201.29 3.71
 3 1 5 75.95 1.6
 3 1 6 141.86 2.78
 3 1 7 90.53 1.94
 3 1 8 463.57 8.42
 3 1 9 86.03 1.98
 3 1 10 37.27 1.21
 3 1 11 230.45 4.67
 3 1 12 299.5 5.95
 3 1 13 198.49 4.28
 3 1 14 90.37 2.45
 3 1 15 2.38 0.75
 3 1 16 55.99 2
 3 1 17 43.89 1.79
 3 1 18 6.36 0.99
 3 1 19 6.3 1.02
 3 1 20 9.95 1.05
 3 1 21 10.13 0.99
 3 2 -21 4.53 0.84
 3 2 -20 16.56 1.19
 3 2 -19 14.18 1.2
 3 2 -18 35.36 1.61
 3 2 -17 82.58 2.52
 3 2 -16 67.43 2.21
 3 2 -15 12 0.99
 3 2 -14 123.03 3.05
 3 2 -13 17.02 1
 3 2 -12 96.81 2.43
 3 2 -11 203.13 4.22
 3 2 -10 81.81 2.02
 3 2 -9 282.37 5.43
 3 2 -8 432.35 7.91
 3 2 -7 29.48 0.89
 3 2 -6 431.7 7.79
 3 2 -5 285.71 5.23
 3 2 -4 1.96 0.28
 3 2 -3 532.63 9.53
 3 2 -2 25.82 0.65
 3 2 -1 1468.13 25.89
 3 2 0 1938.36 34.65
 3 2 1 1470.04 25.91
 3 2 2 26.05 0.66
 3 2 3 526.69 9.43
 3 2 4 1.91 0.28
 3 2 5 292.88 5.36
 3 2 6 437.96 7.9
 3 2 7 29.69 0.89
 3 2 8 435.37 7.97
 3 2 9 285.9 5.49
 3 2 10 81.1 2.01
 3 2 11 203.38 4.22
 3 2 12 95.42 2.41
 3 2 13 16.68 1
 3 2 14 123.94 3.07
 3 2 15 11.45 0.98
 3 2 16 65.62 2.18
 3 2 17 81.38 2.5
 3 2 18 35.65 1.62
 3 2 19 13.82 1.19
 3 2 20 15.25 1.15
 3 2 21 3.56 0.83
 3 3 -21 2.91 0.8
 3 3 -20 20.53 1.27
 3 3 -19 0.61 0.86
 3 3 -18 4.92 0.94
 3 3 -17 9.69 1.06
 3 3 -16 22.34 1.33
 3 3 -15 76.21 2.28
 3 3 -14 6.34 0.82
 3 3 -13 147.11 3.41
 3 3 -12 11.47 0.84
 3 3 -11 221.59 4.55
 3 3 -10 63.89 1.72
 3 3 -9 5.7 0.55
 3 3 -8 8.34 0.56
 3 3 -7 53.99 1.34
 3 3 -6 1157.16 20.69
 3 3 -5 199.31 3.76
 3 3 -4 1.53 0.29
 3 3 -3 1014.55 18.1
 3 3 -2 1503.19 26.82
 3 3 -1 463.1 8.28
 3 3 0 2001.56 35.25
 3 3 1 447.14 7.98
 3 3 2 1489.21 26.62
 3 3 3 987.33 17.69
 3 3 4 1.5 0.29
 3 3 5 201.44 3.79
 3 3 6 1145.05 20.47
 3 3 7 53.19 1.33
 3 3 8 8.87 0.56
 3 3 9 5.34 0.55
 3 3 10 62.58 1.69
 3 3 11 219.79 4.53
 3 3 12 11.69 0.85
 3 3 13 147.12 3.41
 3 3 14 5.86 0.83
 3 3 15 75.69 2.26
 3 3 16 22.51 1.32
 3 3 17 8.31 1.05
 3 3 18 6.17 0.96
 3 3 19 0.83 0.85
 3 3 20 21 1.27
 3 3 21 3.95 0.82
 3 4 -21 3 0.82
 3 4 -20 3.37 0.87
 3 4 -19 6.55 0.98
 3 4 -18 6.68 0.98
 3 4 -17 3.19 0.89
 3 4 -16 55.53 2
 3 4 -15 23.08 1.29
 3 4 -14 10 0.91
 3 4 -13 31.51 1.32
 3 4 -12 77.11 2.11
 3 4 -11 116.33 2.74
 3 4 -10 2.97 0.57
 3 4 -9 15.36 0.78
 3 4 -8 1.98 0.45
 3 4 -7 289.16 5.42
 3 4 -6 459.35 8.29
 3 4 -5 318.34 5.84
 3 4 -4 179.04 3.41
 3 4 -3 1184 21.16
 3 4 -2 144.92 2.76
 3 4 -1 862.95 15.42
 3 4 0 2192.55 39.43
 3 4 1 858.81 15.39
 3 4 2 144.07 2.75
 3 4 3 1176.15 21.06
 3 4 4 172.45 3.29
 3 4 5 317.27 5.84
 3 4 6 452.9 8.2
 3 4 7 287.73 5.41
 3 4 8 2.85 0.46
 3 4 9 14.35 0.76
 3 4 10 2.75 0.55
 3 4 11 115.48 2.73
 3 4 12 78.96 2.15
 3 4 13 30.17 1.3
 3 4 14 9.75 0.91
 3 4 15 22.45 1.29
 3 4 16 54.16 1.98
 3 4 17 2.47 0.88
 3 4 18 7.95 1
 3 4 19 6.5 0.98
 3 4 20 3.26 0.86
 3 4 21 2.61 0.83
 3 5 -20 1.65 0.82
 3 5 -19 0.78 0.84
 3 5 -18 2.26 0.86
 3 5 -17 0.36 0.82
 3 5 -16 97.28 2.78
 3 5 -15 4.05 0.87
 3 5 -14 13.51 1.01
 3 5 -13 9.65 0.88
 3 5 -12 6.09 0.74
 3 5 -11 56.92 1.7
 3 5 -10 111.62 2.61
 3 5 -9 16.07 0.82
 3 5 -8 195.96 3.94
 3 5 -7 273.33 5.18
 3 5 -6 87.64 1.93
 3 5 -5 270.41 5.03
 3 5 -4 369.85 6.71
 3 5 -3 375.51 6.76
 3 5 -2 458.04 8.16
 3 5 -1 208.74 3.88
 3 5 0 188.54 3.53
 3 5 1 204.41 3.81
 3 5 2 452.04 8.07
 3 5 3 379.04 6.85
 3 5 4 369.99 6.72
 3 5 5 269.05 5.02
 3 5 6 88.9 1.96
 3 5 7 276.8 5.25
 3 5 8 200.01 4.02
 3 5 9 16.45 0.83
 3 5 10 113.92 2.66
 3 5 11 56.72 1.7
 3 5 12 5.62 0.74
 3 5 13 9.74 0.87
 3 5 14 13.67 1.01
 3 5 15 4.3 0.89
 3 5 16 94.06 2.72
 3 5 17 0.49 0.82
 3 5 18 3.58 0.9
 3 5 19 1.13 0.81
 3 5 20 2.03 0.82
 3 6 -20 1.71 0.79
 3 6 -19 0.41 0.8
 3 6 -18 0.45 0.84
 3 6 -17 10.17 1.07
 3 6 -16 1.9 0.86
 3 6 -15 6.26 0.95
 3 6 -14 7.62 0.89
 3 6 -13 23.53 1.19
 3 6 -12 12.86 0.92
 3 6 -11 28.34 1.19
 3 6 -10 116.31 2.74
 3 6 -9 26.95 1.07
 3 6 -8 14.78 0.78
 3 6 -7 60.75 1.58
 3 6 -6 291.02 5.48
 3 6 -5 280.49 5.26
 3 6 -4 253.86 4.76
 3 6 -3 164.64 3.2
 3 6 -2 156.18 3.04
 3 6 -1 109.14 2.22
 3 6 0 267.08 4.93
 3 6 1 107.68 2.2
 3 6 2 154.98 3.02
 3 6 3 163.9 3.2
 3 6 4 251.44 4.73
 3 6 5 276.45 5.2
 3 6 6 283.34 5.37
 3 6 7 58.26 1.54
 3 6 8 15.13 0.79
 3 6 9 27.32 1.07
 3 6 10 116.52 2.75
 3 6 11 28.93 1.21
 3 6 12 13.14 0.93
 3 6 13 22.35 1.16
 3 6 14 8.18 0.91
 3 6 15 5.18 0.93
 3 6 16 1.89 0.84
 3 6 17 9.76 1.06
 3 6 18 0.67 0.84
 3 6 19 0.52 0.82
 3 6 20 0.95 0.8
 3 7 -20 2.45 0.8
 3 7 -19 1.13 0.81
 3 7 -18 1.59 0.85
 3 7 -17 1.05 0.82
 3 7 -16 10.21 1.07
 3 7 -15 12.85 1.13
 3 7 -14 85.39 2.52
 3 7 -13 2.94 0.76
 3 7 -12 23.45 1.17
 3 7 -11 20.74 1.07
 3 7 -10 34.48 1.29
 3 7 -9 16.36 0.89
 3 7 -8 2.27 0.55
 3 7 -7 31.91 1.1
 3 7 -6 3.79 0.5
 3 7 -5 15.53 0.7
 3 7 -4 225.17 4.32
 3 7 -3 15.72 0.65
 3 7 -2 240.58 4.54
 3 7 -1 402.88 7.32
 3 7 0 213.49 4.06
 3 7 1 401.35 7.29
 3 7 2 240.33 4.54
 3 7 3 16.13 0.66
 3 7 4 224.94 4.33
 3 7 5 15.73 0.7
 3 7 6 3.65 0.51
 3 7 7 32.56 1.11
 3 7 8 2.72 0.55
 3 7 9 16.84 0.9
 3 7 10 32.77 1.27
 3 7 11 21.42 1.09
 3 7 12 23.15 1.16
 3 7 13 3.93 0.78
 3 7 14 86.33 2.54
 3 7 15 14.45 1.16
 3 7 16 10.61 1.09
 3 7 17 0.29 0.81
 3 7 18 1.95 0.88
 3 7 19 0.72 0.81
 3 7 20 2.61 0.81
 3 8 -19 7.23 0.95
 3 8 -18 2.93 0.88
 3 8 -17 6.95 0.97
 3 8 -16 1.96 0.86
 3 8 -15 14.14 1.16
 3 8 -14 2.23 0.84
 3 8 -13 2.8 0.78
 3 8 -12 35.5 1.45
 3 8 -11 17.45 1.03
 3 8 -10 25.05 1.15
 3 8 -9 21.93 1.04
 3 8 -8 50.4 1.53
 3 8 -7 155.39 3.33
 3 8 -6 124.3 2.75
 3 8 -5 4.75 0.54
 3 8 -4 149.65 3.08
 3 8 -3 21.21 0.8
 3 8 -2 84.77 1.91
 3 8 -1 11.62 0.59
 3 8 0 23.46 0.81
 3 8 1 11.53 0.6
 3 8 2 83.2 1.89
 3 8 3 20.27 0.78
 3 8 4 152.63 3.14
 3 8 5 4.96 0.55
 3 8 6 121.99 2.72
 3 8 7 154.4 3.33
 3 8 8 51.03 1.55
 3 8 9 21.48 1.04
 3 8 10 24.71 1.14
 3 8 11 17.35 1.04
 3 8 12 36.39 1.46
 3 8 13 4.13 0.8
 3 8 14 3.04 0.85
 3 8 15 14.4 1.16
 3 8 16 2.18 0.87
 3 8 17 6.78 0.98
 3 8 18 1.76 0.86
 3 8 19 6.89 0.95
 3 9 -19 0.3 0.76
 3 9 -18 7.15 0.96
 3 9 -17 -0.32 0.83
 3 9 -16 2.38 0.88
 3 9 -15 3.92 0.89
 3 9 -14 8.84 1.02
 3 9 -13 29.04 1.46
 3 9 -12 33.28 1.43
 3 9 -11 11.01 0.92
 3 9 -10 3.35 0.71
 3 9 -9 95.09 2.44
 3 9 -8 2.75 0.63
 3 9 -7 63.23 1.78
 3 9 -6 8.74 0.69
 3 9 -5 67.15 1.76
 3 9 -4 23.26 0.93
 3 9 -3 47.14 1.35
 3 9 -2 210.88 4.18
 3 9 -1 19.67 0.8
 3 9 0 81.15 1.89
 3 9 1 18.66 0.78
 3 9 2 210.66 4.2
 3 9 3 46.66 1.35
 3 9 4 24.51 0.96
 3 9 5 65.12 1.73
 3 9 6 8.62 0.69
 3 9 7 67.15 1.85
 3 9 8 2.99 0.64
 3 9 9 97.88 2.5
 3 9 10 3.99 0.72
 3 9 11 9.51 0.89
 3 9 12 32.47 1.42
 3 9 13 28.57 1.44
 3 9 14 9.12 1.03
 3 9 15 3.39 0.9
 3 9 16 1.36 0.86
 3 9 17 -0.64 0.83
 3 9 18 7.27 0.97
 3 9 19 1.18 0.77
 3 10 -18 8.54 0.97
 3 10 -17 1.52 0.86
 3 10 -16 2.81 0.92
 3 10 -15 11.39 1.1
 3 10 -14 10.93 1.09
 3 10 -13 15.51 1.18
 3 10 -12 38.48 1.62
 3 10 -11 1.61 0.73
 3 10 -10 23.42 1.19
 3 10 -9 22.99 1.15
 3 10 -8 44.69 1.53
 3 10 -7 9.65 0.8
 3 10 -6 0.68 0.56
 3 10 -5 25.17 1.05
 3 10 -4 13.15 0.79
 3 10 -3 78.68 1.99
 3 10 -2 239 4.76
 3 10 -1 83.79 2.05
 3 10 0 42.63 1.31
 3 10 1 84.02 2.05
 3 10 2 237.36 4.73
 3 10 3 79.11 2
 3 10 4 13.14 0.79
 3 10 5 24.29 1.04
 3 10 6 0.69 0.56
 3 10 7 10.82 0.82
 3 10 8 44.41 1.53
 3 10 9 21.12 1.11
 3 10 10 22.28 1.17
 3 10 11 1.72 0.73
 3 10 12 38.95 1.63
 3 10 13 13.95 1.15
 3 10 14 9.92 1.07
 3 10 15 11.78 1.12
 3 10 16 2.28 0.89
 3 10 17 2.33 0.87
 3 10 18 7.98 0.96
 3 11 -18 3.93 0.85
 3 11 -17 5.47 0.93
 3 11 -16 8.34 1.04
 3 11 -15 2.34 0.88
 3 11 -14 1.53 0.85
 3 11 -13 12.39 1.12
 3 11 -12 4.28 0.9
 3 11 -11 4.52 0.87
 3 11 -10 1.5 0.74
 3 11 -9 21.39 1.16
 3 11 -8 135.52 3.23
 3 11 -7 143.71 3.33
 3 11 -6 19.94 1.03
 3 11 -5 7.46 0.73
 3 11 -4 77.75 2.06
 3 11 -3 14.52 0.86
 3 11 -2 24.67 1.04
 3 11 -1 43.79 1.4
 3 11 0 0.84 0.54
 3 11 1 43.2 1.38
 3 11 2 25.32 1.06
 3 11 3 13.21 0.83
 3 11 4 80.63 2.11
 3 11 5 7.5 0.74
 3 11 6 19.47 1.02
 3 11 7 142.2 3.31
 3 11 8 133.21 3.21
 3 11 9 22.2 1.17
 3 11 10 1.93 0.73
 3 11 11 4.39 0.86
 3 11 12 3.9 0.89
 3 11 13 12.41 1.13
 3 11 14 0.72 0.84
 3 11 15 1.97 0.87
 3 11 16 8.1 1.04
 3 11 17 3.55 0.88
 3 11 18 2.74 0.82
 3 12 -17 5.22 0.89
 3 12 -16 6.36 0.97
 3 12 -15 12.02 1.15
 3 12 -14 11.65 1.11
 3 12 -13 20.94 1.32
 3 12 -12 28.11 1.47
 3 12 -11 1.95 0.85
 3 12 -10 12.35 1.06
 3 12 -9 34.32 1.46
 3 12 -8 18.95 1.11
 3 12 -7 20.6 1.12
 3 12 -6 3.13 0.7
 3 12 -5 71.73 2.05
 3 12 -4 27.17 1.19
 3 12 -3 181.26 3.94
 3 12 -2 11.42 0.84
 3 12 -1 30.95 1.22
 3 12 0 9.19 0.77
 3 12 1 32.43 1.25
 3 12 2 13.47 0.88
 3 12 3 179.41 3.91
 3 12 4 26.48 1.17
 3 12 5 71.82 2.05
 3 12 6 3.33 0.71
 3 12 7 19.18 1.1
 3 12 8 19.19 1.12
 3 12 9 34.6 1.47
 3 12 10 13.43 1.07
 3 12 11 1.81 0.84
 3 12 12 27.02 1.44
 3 12 13 19.77 1.3
 3 12 14 11.3 1.11
 3 12 15 11.42 1.13
 3 12 16 7.22 0.99
 3 12 17 4.65 0.88
 3 13 -17 4.89 0.88
 3 13 -16 0.91 0.81
 3 13 -15 12.42 1.13
 3 13 -14 1.87 0.9
 3 13 -13 25.37 1.41
 3 13 -12 1.2 0.85
 3 13 -11 25.01 1.41
 3 13 -10 21.17 1.32
 3 13 -9 11.77 1.07
 3 13 -8 17.34 1.12
 3 13 -7 7.08 0.86
 3 13 -6 74.93 2.19
 3 13 -5 13.87 0.98
 3 13 -4 27.46 1.25
 3 13 -3 64.4 1.93
 3 13 -2 46.98 1.6
 3 13 -1 87.09 2.33
 3 13 0 65.6 1.94
 3 13 1 87.27 2.34
 3 13 2 46.57 1.6
 3 13 3 62.17 1.9
 3 13 4 27.64 1.25
 3 13 5 14.7 1
 3 13 6 76.46 2.22
 3 13 7 7.93 0.88
 3 13 8 17.15 1.11
 3 13 9 11.9 1.08
 3 13 10 22.15 1.33
 3 13 11 27.06 1.45
 3 13 12 1.09 0.86
 3 13 13 22.85 1.36
 3 13 14 1.91 0.88
 3 13 15 14.45 1.16
 3 13 16 2.41 0.83
 3 13 17 4.61 0.87
 3 14 -16 4.6 0.85
 3 14 -15 6.3 0.95
 3 14 -14 0.12 0.82
 3 14 -13 12.45 1.16
 3 14 -12 4 0.91
 3 14 -11 2.16 0.88
 3 14 -10 13.05 1.15
 3 14 -9 37.69 1.67
 3 14 -8 53.1 1.95
 3 14 -7 11.37 1.04
 3 14 -6 8.24 0.91
 3 14 -5 64.34 2.03
 3 14 -4 3.89 0.78
 3 14 -3 15.43 1.03
 3 14 -2 23.43 1.19
 3 14 -1 31.63 1.36
 3 14 0 120.1 2.99
 3 14 1 32.67 1.38
 3 14 2 24.73 1.23
 3 14 3 15.35 1.03
 3 14 4 3.6 0.79
 3 14 5 63.24 2.01
 3 14 6 8.23 0.9
 3 14 7 12.44 1.08
 3 14 8 52.13 1.93
 3 14 9 37.55 1.67
 3 14 10 13.97 1.16
 3 14 11 2.96 0.91
 3 14 12 4.55 0.93
 3 14 13 12.95 1.16
 3 14 14 -0.11 0.81
 3 14 15 6.14 0.93
 3 14 16 3.29 0.83
 3 15 -15 5.18 0.87
 3 15 -14 4.68 0.89
 3 15 -13 37.77 1.66
 3 15 -12 9.49 1.09
 3 15 -11 2.66 0.88
 3 15 -10 55.88 2.02
 3 15 -9 3.16 0.92
 3 15 -8 18.97 1.27
 3 15 -7 2.68 0.89
 3 15 -6 17.96 1.24
 3 15 -5 28.16 1.43
 3 15 -4 3.07 0.84
 3 15 -3 20.39 1.23
 3 15 -2 1.36 0.74
 3 15 -1 30.95 1.4
 3 15 0 4.28 0.81
 3 15 1 29.39 1.37
 3 15 2 0.24 0.72
 3 15 3 21.49 1.25
 3 15 4 3.44 0.84
 3 15 5 28.21 1.44
 3 15 6 18.83 1.25
 3 15 7 2.88 0.91
 3 15 8 20.34 1.3
 3 15 9 3.56 0.93
 3 15 10 54.72 2
 3 15 11 2.12 0.88
 3 15 12 9.99 1.11
 3 15 13 38.52 1.67
 3 15 14 5.16 0.91
 3 15 15 4.43 0.86
 3 16 -14 3.33 0.84
 3 16 -13 4.73 0.89
 3 16 -12 5 0.95
 3 16 -11 0.71 0.85
 3 16 -10 2.13 0.92
 3 16 -9 15.65 1.22
 3 16 -8 6.62 1.02
 3 16 -7 64.79 2.2
 3 16 -6 6.06 0.97
 3 16 -5 3.94 0.92
 3 16 -4 13.68 1.14
 3 16 -3 4.86 0.93
 3 16 -2 21.01 1.3
 3 16 -1 5.85 0.94
 3 16 0 27.15 1.43
 3 16 1 4.89 0.93
 3 16 2 21.09 1.3
 3 16 3 5.03 0.93
 3 16 4 12.79 1.12
 3 16 5 5.21 0.95
 3 16 6 5.96 0.98
 3 16 7 65.84 2.22
 3 16 8 7.7 1.02
 3 16 9 16.33 1.22
 3 16 10 1.84 0.9
 3 16 11 1.36 0.86
 3 16 12 5.76 0.95
 3 16 13 5.12 0.89
 3 16 14 4.22 0.84
 3 17 -13 4.41 0.87
 3 17 -12 4.01 0.86
 3 17 -11 16.4 1.18
 3 17 -10 8.63 1.05
 3 17 -9 28 1.5
 3 17 -8 14.02 1.17
 3 17 -7 2.36 0.88
 3 17 -6 14.91 1.19
 3 17 -5 1.92 0.87
 3 17 -4 6.01 0.97
 3 17 -3 3.81 0.91
 3 17 -2 15.14 1.19
 3 17 -1 19.57 1.3
 3 17 0 5.36 0.96
 3 17 1 20.73 1.31
 3 17 2 14.35 1.17
 3 17 3 3.6 0.91
 3 17 4 6.58 0.98
 3 17 5 1.77 0.85
 3 17 6 13.47 1.16
 3 17 7 2 0.88
 3 17 8 14.58 1.17
 3 17 9 28.3 1.51
 3 17 10 8.34 1.03
 3 17 11 16.43 1.19
 3 17 12 3.63 0.85
 3 17 13 4.36 0.86
 3 18 -11 0.26 0.77
 3 18 -10 6.81 0.94
 3 18 -9 2.05 0.87
 3 18 -8 10.99 1.1
 3 18 -7 3.13 0.91
 3 18 -6 13.63 1.19
 3 18 -5 11.8 1.11
 3 18 -4 4.26 0.93
 3 18 -3 4.05 0.91
 3 18 -2 1.08 0.84
 3 18 -1 2.35 0.88
 3 18 0 28.67 1.48
 3 18 1 2.1 0.88
 3 18 2 0.97 0.85
 3 18 3 3.26 0.9
 3 18 4 6.31 0.97
 3 18 5 12.84 1.13
 3 18 6 13.53 1.19
 3 18 7 2.81 0.92
 3 18 8 11.95 1.12
 3 18 9 2.77 0.87
 3 18 10 7.02 0.95
 3 18 11 -0.32 0.76
 3 19 -9 4 0.86
 3 19 -8 7.03 0.97
 3 19 -7 2.98 0.87
 3 19 -6 12.7 1.12
 3 19 -5 2.31 0.9
 3 19 -4 11.6 1.13
 3 19 -3 2.1 0.89
 3 19 -2 1.11 0.86
 3 19 -1 2.81 0.93
 3 19 0 4.67 0.96
 3 19 1 3.52 0.94
 3 19 2 0.6 0.85
 3 19 3 2.91 0.89
 3 19 4 14.19 1.18
 3 19 5 2.07 0.9
 3 19 6 11.89 1.1
 3 19 7 1.84 0.85
 3 19 8 7.23 0.96
 3 19 9 3.87 0.86
 3 20 -7 7.92 0.93
 3 20 -6 4.75 0.89
 3 20 -5 -0.93 0.78
 3 20 -4 7.86 0.98
 3 20 -3 2.58 0.88
 3 20 -2 2.66 0.86
 3 20 -1 6.97 0.98
 3 20 0 0.96 0.84
 3 20 1 6.96 0.99
 3 20 2 1.66 0.85
 3 20 3 3.96 0.9
 3 20 4 7.18 0.98
 3 20 5 0.99 0.81
 3 20 6 5.76 0.9
 3 20 7 9.52 0.96
 3 21 -4 6.01 0.91
 3 21 -3 5.64 0.87
 3 21 -2 2.68 0.81
 3 21 -1 6.02 0.9
 3 21 0 0.94 0.78
 3 21 1 6.88 0.91
 3 21 2 2.34 0.8
 3 21 3 3.88 0.85
 3 21 4 4.82 0.91
 4 0 0 387.24 6.91
 4 0 1 1206.65 21.61
 4 0 2 15.98 0.5
 4 0 3 249.93 4.55
 4 0 4 232.2 4.28
 4 0 5 22.75 0.7
 4 0 6 287.19 5.3
 4 0 7 10.36 0.55
 4 0 8 329.36 6.14
 4 0 9 886.72 15.82
 4 0 10 34.15 1.17
 4 0 11 101.97 2.46
 4 0 12 21.33 1.04
 4 0 13 12.4 0.91
 4 0 14 7.24 0.86
 4 0 15 1.61 0.74
 4 0 16 18.1 1.23
 4 0 17 0.49 0.83
 4 0 18 48.9 1.89
 4 0 19 108.79 3.02
 4 0 20 1.42 0.84
 4 0 21 23.19 1.25
 4 1 -21 3.1 0.8
 4 1 -20 6.6 0.96
 4 1 -19 5.32 0.98
 4 1 -18 2.98 0.9
 4 1 -17 2.68 0.88
 4 1 -16 54.26 1.97
 4 1 -15 34.87 1.48
 4 1 -14 247.03 5.24
 4 1 -13 27.93 1.24
 4 1 -12 115.86 2.78
 4 1 -11 52.34 1.57
 4 1 -10 49.34 1.45
 4 1 -9 15.82 0.77
 4 1 -8 3.4 0.45
 4 1 -7 168.02 3.31
 4 1 -6 532.69 9.56
 4 1 -5 129.92 2.57
 4 1 -4 15.88 0.55
 4 1 -3 142.02 2.71
 4 1 -2 838.09 15.06
 4 1 -1 1344.97 24.17
 4 1 0 605.53 10.83
 4 1 1 1342.11 24.13
 4 1 2 844.1 15.16
 4 1 3 141.05 2.69
 4 1 4 16.62 0.56
 4 1 5 132.02 2.6
 4 1 6 546.32 9.79
 4 1 7 170.49 3.36
 4 1 8 3.04 0.45
 4 1 9 14.81 0.75
 4 1 10 49.01 1.45
 4 1 11 53.94 1.6
 4 1 12 116.95 2.8
 4 1 13 26.97 1.22
 4 1 14 251.42 5.31
 4 1 15 35.34 1.49
 4 1 16 54.91 1.98
 4 1 17 2.36 0.87
 4 1 18 2.86 0.91
 4 1 19 5.02 0.98
 4 1 20 6.13 0.97
 4 1 21 2.5 0.8
 4 2 -21 1.14 0.76
 4 2 -20 7.86 0.99
 4 2 -19 50.02 1.93
 4 2 -18 6.06 0.97
 4 2 -17 10.07 1.06
 4 2 -16 12.9 1.13
 4 2 -15 58.55 2
 4 2 -14 80.5 2.3
 4 2 -13 103.32 2.64
 4 2 -12 63.32 1.85
 4 2 -11 141.38 3.16
 4 2 -10 41.97 1.33
 4 2 -9 137.02 2.94
 4 2 -8 18.18 0.75
 4 2 -7 33.14 0.98
 4 2 -6 392.35 7.11
 4 2 -5 644.14 11.52
 4 2 -4 215.53 4
 4 2 -3 343.95 6.17
 4 2 -2 748.49 13.33
 4 2 -1 8.72 0.38
 4 2 0 1011.78 18.07
 4 2 1 8.2 0.37
 4 2 2 748.63 13.38
 4 2 3 341.43 6.13
 4 2 4 216.98 4.03
 4 2 5 637.14 11.4
 4 2 6 391.54 7.11
 4 2 7 34.34 1
 4 2 8 18.45 0.76
 4 2 9 138.05 2.96
 4 2 10 42.16 1.33
 4 2 11 141.58 3.17
 4 2 12 63.33 1.85
 4 2 13 101.6 2.62
 4 2 14 80.46 2.3
 4 2 15 59.1 2.02
 4 2 16 12.6 1.12
 4 2 17 11 1.08
 4 2 18 5.47 0.95
 4 2 19 48.46 1.9
 4 2 20 7.48 1
 4 2 21 2.64 0.79
 4 3 -21 1.82 0.82
 4 3 -20 4.84 0.9
 4 3 -19 28.7 1.5
 4 3 -18 20.39 1.3
 4 3 -17 0.49 0.83
 4 3 -16 11.58 1.1
 4 3 -15 10.38 0.99
 4 3 -14 36.54 1.47
 4 3 -13 2.06 0.68
 4 3 -12 99.38 2.51
 4 3 -11 66.43 1.85
 4 3 -10 3.73 0.59
 4 3 -9 315.45 6.04
 4 3 -8 391.62 7.25
 4 3 -7 49.36 1.28
 4 3 -6 552.27 9.91
 4 3 -5 468.36 8.43
 4 3 -4 1021.2 18.31
 4 3 -3 58.16 1.29
 4 3 -2 15.5 0.53
 4 3 -1 1102.72 19.7
 4 3 0 3140.9 55.71
 4 3 1 1114.78 19.91
 4 3 2 15.71 0.53
 4 3 3 58.55 1.3
 4 3 4 1019.56 18.25
 4 3 5 476.58 8.55
 4 3 6 550.36 9.86
 4 3 7 48.8 1.27
 4 3 8 393.95 7.3
 4 3 9 316.77 6.07
 4 3 10 2.93 0.57
 4 3 11 66.4 1.85
 4 3 12 98.67 2.5
 4 3 13 1.73 0.68
 4 3 14 36.35 1.47
 4 3 15 10.62 1.01
 4 3 16 12.28 1.1
 4 3 17 1.4 0.82
 4 3 18 18.94 1.27
 4 3 19 27.25 1.47
 4 3 20 4.62 0.9
 4 3 21 3.01 0.83
 4 4 -20 5 0.91
 4 4 -19 17.38 1.22
 4 4 -18 7.65 1
 4 4 -17 5.94 0.98
 4 4 -16 11.88 1.11
 4 4 -15 10.71 1.02
 4 4 -14 0.8 0.7
 4 4 -13 52.54 1.74
 4 4 -12 6.84 0.76
 4 4 -11 54.75 1.66
 4 4 -10 1.73 0.56
 4 4 -9 97.07 2.29
 4 4 -8 80.43 1.93
 4 4 -7 64.57 1.57
 4 4 -6 104.78 2.23
 4 4 -5 798.21 14.21
 4 4 -4 677.82 12.08
 4 4 -3 295.67 5.39
 4 4 -2 151.25 2.89
 4 4 -1 2027.84 36.08
 4 4 0 165.72 3.12
 4 4 1 2020.08 35.95
 4 4 2 150.75 2.89
 4 4 3 294.7 5.38
 4 4 4 690.25 12.08
 4 4 5 788.6 14.1
 4 4 6 103.15 2.2
 4 4 7 61.21 1.51
 4 4 8 80.23 1.93
 4 4 9 100.61 2.35
 4 4 10 1.7 0.56
 4 4 11 55.65 1.68
 4 4 12 6.23 0.75
 4 4 13 51.92 1.73
 4 4 14 0.7 0.7
 4 4 15 10.4 1.02
 4 4 16 11.09 1.07
 4 4 17 7.76 1.01
 4 4 18 8.08 1.02
 4 4 19 15.69 1.2
 4 4 20 4.45 0.88
 4 5 -20 2.78 0.83
 4 5 -19 8.79 1.03
 4 5 -18 11.24 1.12
 4 5 -17 17.91 1.25
 4 5 -16 3.45 0.9
 4 5 -15 56.47 2
 4 5 -14 95.02 2.6
 4 5 -13 15.74 1.03
 4 5 -12 7.68 0.8
 4 5 -11 8.3 0.77
 4 5 -10 101.54 2.46
 4 5 -9 64.92 1.75
 4 5 -8 146.46 3.12
 4 5 -7 75.67 1.8
 4 5 -6 277.36 5.23
 4 5 -5 13.87 0.62
 4 5 -4 404.37 7.34
 4 5 -3 244.24 4.56
 4 5 -2 447.25 8.02
 4 5 -1 365.35 6.6
 4 5 0 69.43 1.52
 4 5 1 363.41 6.57
 4 5 2 439.37 7.88
 4 5 3 239.68 4.48
 4 5 4 405.4 7.35
 4 5 5 13.22 0.61
 4 5 6 272.55 5.16
 4 5 7 75.08 1.79
 4 5 8 145.27 3.1
 4 5 9 65.31 1.76
 4 5 10 101.5 2.46
 4 5 11 8.21 0.77
 4 5 12 6.59 0.78
 4 5 13 17.63 1.06
 4 5 14 96.86 2.64
 4 5 15 56 2
 4 5 16 3.59 0.91
 4 5 17 18.28 1.25
 4 5 18 11.73 1.14
 4 5 19 9.63 1.04
 4 5 20 4.12 0.84
 4 6 -20 5.5 0.88
 4 6 -19 9.93 1.04
 4 6 -18 7.31 1.01
 4 6 -17 14.74 1.17
 4 6 -16 2.19 0.86
 4 6 -15 13.71 1.14
 4 6 -14 11.81 1.03
 4 6 -13 0.47 0.69
 4 6 -12 39.51 1.48
 4 6 -11 100.95 2.55
 4 6 -10 43.66 1.45
 4 6 -9 62.16 1.73
 4 6 -8 88.69 2.15
 4 6 -7 179.1 3.67
 4 6 -6 161.81 3.28
 4 6 -5 101.76 2.21
 4 6 -4 79.12 1.78
 4 6 -3 187.08 3.62
 4 6 -2 230.4 4.34
 4 6 -1 573.29 10.21
 4 6 0 453.92 8.15
 4 6 1 571.84 10.19
 4 6 2 230.17 4.34
 4 6 3 186.84 3.61
 4 6 4 78.13 1.77
 4 6 5 103.64 2.24
 4 6 6 160.45 3.26
 4 6 7 182.65 3.73
 4 6 8 88.92 2.16
 4 6 9 63.08 1.75
 4 6 10 44.34 1.47
 4 6 11 101.88 2.57
 4 6 12 40.53 1.5
 4 6 13 0.58 0.68
 4 6 14 11.58 1.04
 4 6 15 14.53 1.16
 4 6 16 2.67 0.87
 4 6 17 14.22 1.17
 4 6 18 6.9 1.01
 4 6 19 10.54 1.05
 4 6 20 5.9 0.88
 4 7 -20 2.74 0.82
 4 7 -19 6.13 0.93
 4 7 -18 5.4 0.96
 4 7 -17 10.72 1.07
 4 7 -16 3.68 0.91
 4 7 -15 4.78 0.93
 4 7 -14 2.23 0.83
 4 7 -13 11.93 0.99
 4 7 -12 5.03 0.79
 4 7 -11 4.04 0.73
 4 7 -10 41.04 1.44
 4 7 -9 4.37 0.64
 4 7 -8 38.4 1.29
 4 7 -7 20.18 0.9
 4 7 -6 19.6 0.86
 4 7 -5 284.88 5.42
 4 7 -4 17.85 0.74
 4 7 -3 66.18 1.58
 4 7 -2 10.93 0.57
 4 7 -1 141.39 2.85
 4 7 0 261.61 4.91
 4 7 1 141.21 2.85
 4 7 2 10.3 0.56
 4 7 3 67.14 1.6
 4 7 4 17.98 0.74
 4 7 5 283.9 5.4
 4 7 6 19.86 0.86
 4 7 7 20.94 0.91
 4 7 8 38.7 1.3
 4 7 9 4.36 0.64
 4 7 10 41.24 1.44
 4 7 11 4.35 0.73
 4 7 12 5.18 0.78
 4 7 13 13.17 1
 4 7 14 1.61 0.82
 4 7 15 4.89 0.93
 4 7 16 3.53 0.91
 4 7 17 9.62 1.05
 4 7 18 4.21 0.94
 4 7 19 5.53 0.91
 4 7 20 2.59 0.82
 4 8 -19 6.96 0.91
 4 8 -18 3.6 0.91
 4 8 -17 0.86 0.9
 4 8 -16 2.85 0.88
 4 8 -15 10.32 1.07
 4 8 -14 8.32 1.02
 4 8 -13 34.85 1.54
 4 8 -12 4.44 0.8
 4 8 -11 32.01 1.35
 4 8 -10 43.86 1.53
 4 8 -9 8.03 0.77
 4 8 -8 15.36 0.88
 4 8 -7 23.2 1
 4 8 -6 39.22 1.26
 4 8 -5 24.64 0.96
 4 8 -4 69.62 1.75
 4 8 -3 34.36 1.06
 4 8 -2 60.01 1.5
 4 8 -1 60.87 1.51
 4 8 0 36.55 1.07
 4 8 1 61.08 1.51
 4 8 2 58.16 1.47
 4 8 3 34.56 1.07
 4 8 4 69.85 1.75
 4 8 5 24.01 0.95
 4 8 6 39.57 1.27
 4 8 7 23.87 1.02
 4 8 8 16.77 0.91
 4 8 9 9.28 0.79
 4 8 10 43.04 1.52
 4 8 11 32.54 1.36
 4 8 12 5.73 0.81
 4 8 13 34.51 1.54
 4 8 14 8.6 1.01
 4 8 15 8.62 1.03
 4 8 16 0.98 0.86
 4 8 17 2.03 0.91
 4 8 18 2.86 0.89
 4 8 19 4.81 0.88
 4 9 -19 11.66 1.01
 4 9 -18 -0.33 0.79
 4 9 -17 6.97 1.01
 4 9 -16 5.2 0.96
 4 9 -15 11.14 1.09
 4 9 -14 11.21 1.1
 4 9 -13 15.07 1.16
 4 9 -12 12.21 1
 4 9 -11 1.61 0.72
 4 9 -10 24.49 1.19
 4 9 -9 100.65 2.56
 4 9 -8 50.16 1.6
 4 9 -7 75.51 2.02
 4 9 -6 23.37 1.02
 4 9 -5 57.7 1.63
 4 9 -4 26.78 1.03
 4 9 -3 25.28 0.98
 4 9 -2 62.8 1.64
 4 9 -1 114.21 2.53
 4 9 0 205.6 4.11
 4 9 1 115.17 2.55
 4 9 2 63.06 1.65
 4 9 3 25.11 0.97
 4 9 4 27.32 1.04
 4 9 5 56.36 1.6
 4 9 6 23.59 1.02
 4 9 7 74.75 2.01
 4 9 8 50.4 1.6
 4 9 9 102.66 2.6
 4 9 10 23.81 1.18
 4 9 11 2.24 0.73
 4 9 12 11.42 0.98
 4 9 13 13.84 1.15
 4 9 14 10.83 1.09
 4 9 15 10.47 1.09
 4 9 16 5.22 0.96
 4 9 17 5.59 0.98
 4 9 18 0.33 0.8
 4 9 19 12.31 1.02
 4 10 -18 0.41 0.78
 4 10 -17 6.43 0.97
 4 10 -16 9.47 1.1
 4 10 -15 6.37 0.96
 4 10 -14 27.8 1.47
 4 10 -13 0.56 0.81
 4 10 -12 11.01 1.05
 4 10 -11 12.74 1.01
 4 10 -10 4.85 0.8
 4 10 -9 -0.01 0.65
 4 10 -8 16.47 0.98
 4 10 -7 27.37 1.17
 4 10 -6 42.36 1.43
 4 10 -5 17 0.91
 4 10 -4 114.25 2.66
 4 10 -3 12.47 0.78
 4 10 -2 19.52 0.91
 4 10 -1 51.41 1.49
 4 10 0 14.87 0.8
 4 10 1 51.79 1.5
 4 10 2 19.57 0.91
 4 10 3 13.15 0.79
 4 10 4 114.95 2.67
 4 10 5 17.06 0.92
 4 10 6 43.28 1.45
 4 10 7 27.14 1.17
 4 10 8 15.87 0.98
 4 10 9 0.43 0.66
 4 10 10 4.86 0.79
 4 10 11 12.38 1.01
 4 10 12 9.6 1.04
 4 10 13 0.2 0.8
 4 10 14 26.9 1.45
 4 10 15 4.57 0.96
 4 10 16 9.07 1.24
 4 10 17 7.2 0.98
 4 10 18 0.53 0.77
 4 11 -18 3.09 0.81
 4 11 -17 5.03 0.92
 4 11 -16 13.74 1.18
 4 11 -15 1.19 0.88
 4 11 -14 4 0.93
 4 11 -13 6.51 0.98
 4 11 -12 8.71 1.03
 4 11 -11 18.13 1.26
 4 11 -10 45.98 1.7
 4 11 -9 70.4 2.12
 4 11 -8 38.18 1.48
 4 11 -7 29.08 1.26
 4 11 -6 9.39 0.82
 4 11 -5 3.02 0.67
 4 11 -4 31.39 1.23
 4 11 -3 48.07 1.52
 4 11 -2 169.25 3.65
 4 11 -1 15.94 0.88
 4 11 0 0.32 0.54
 4 11 1 15.84 0.88
 4 11 2 167.46 3.62
 4 11 3 48.17 1.52
 4 11 4 30.86 1.22
 4 11 5 2.58 0.65
 4 11 6 8.9 0.81
 4 11 7 28.54 1.25
 4 11 8 39.15 1.49
 4 11 9 68.18 2.08
 4 11 10 46.35 1.7
 4 11 11 16.96 1.19
 4 11 12 9.58 1.04
 4 11 13 5.71 0.96
 4 11 14 6.67 1.29
 4 11 15 0.49 0.84
 4 11 16 15.49 1.2
 4 11 17 4.86 0.91
 4 11 18 2.77 0.8
 4 12 -17 2.78 0.82
 4 12 -16 14.88 1.16
 4 12 -15 23.09 1.38
 4 12 -14 38.17 1.67
 4 12 -13 5.57 0.95
 4 12 -12 2.57 0.88
 4 12 -11 15.15 1.19
 4 12 -10 23.62 1.35
 4 12 -9 14.39 1.06
 4 12 -8 58.15 1.9
 4 12 -7 17.69 1.07
 4 12 -6 4.33 0.75
 4 12 -5 57.73 1.81
 4 12 -4 121.35 2.92
 4 12 -3 28.74 1.22
 4 12 -2 86.63 2.28
 4 12 -1 137.75 3.17
 4 12 0 2.14 0.64
 4 12 1 137.24 3.16
 4 12 2 88.22 2.3
 4 12 3 28.81 1.23
 4 12 4 120.86 2.92
 4 12 5 57.69 1.81
 4 12 6 4.05 0.75
 4 12 7 18.17 1.08
 4 12 8 58.38 1.91
 4 12 9 14.33 1.05
 4 12 10 24.14 1.36
 4 12 11 15.07 1.18
 4 12 12 2.85 0.89
 4 12 13 5.11 0.97
 4 12 14 36.83 1.64
 4 12 15 22.09 1.36
 4 12 16 16.06 1.18
 4 12 17 3.46 0.84
 4 13 -16 0 0.77
 4 13 -15 3.96 0.9
 4 13 -14 2.27 0.9
 4 13 -13 1.27 0.83
 4 13 -12 11.46 1.1
 4 13 -11 16.81 1.23
 4 13 -10 5.09 0.93
 4 13 -9 11.27 1.08
 4 13 -8 12.06 1.05
 4 13 -7 38.28 1.54
 4 13 -6 35.4 1.46
 4 13 -5 160.83 3.72
 4 13 -4 18.95 1.09
 4 13 -3 118.32 2.92
 4 13 -2 1.86 0.7
 4 13 -1 34.33 1.37
 4 13 0 23.34 1.15
 4 13 1 34.44 1.37
 4 13 2 2.16 0.69
 4 13 3 118.52 2.93
 4 13 4 19.09 1.1
 4 13 5 161.4 3.74
 4 13 6 35.77 1.46
 4 13 7 37.72 1.53
 4 13 8 13.61 1.09
 4 13 9 10.6 1.06
 4 13 10 3.89 0.91
 4 13 11 18.75 1.27
 4 13 12 11.91 1.11
 4 13 13 -0.08 0.8
 4 13 14 2.47 0.89
 4 13 15 4.2 0.91
 4 13 16 0.35 0.77
 4 14 -16 1.62 0.8
 4 14 -15 2.7 0.84
 4 14 -14 4.52 0.93
 4 14 -13 2.26 0.91
 4 14 -12 5.22 0.95
 4 14 -11 11.33 1.11
 4 14 -10 6.33 0.99
 4 14 -9 7.83 1.01
 4 14 -8 36.03 1.63
 4 14 -7 6.05 0.96
 4 14 -6 39.36 1.64
 4 14 -5 7.72 0.89
 4 14 -4 51.67 1.79
 4 14 -3 17.7 1.1
 4 14 -2 142.23 3.41
 4 14 -1 15.3 1.04
 4 14 0 63.23 1.97
 4 14 1 15.2 1.04
 4 14 2 142.37 3.41
 4 14 3 18.09 1.11
 4 14 4 48.9 1.74
 4 14 5 6.64 0.87
 4 14 6 40.07 1.65
 4 14 7 5.39 0.94
 4 14 8 36.59 1.63
 4 14 9 6.59 0.98
 4 14 10 6.97 1
 4 14 11 10.63 1.09
 4 14 12 5.35 0.94
 4 14 13 1.53 0.88
 4 14 14 5.05 0.93
 4 14 15 2.06 0.84
 4 14 16 1.83 0.8
 4 15 -15 10.89 1.02
 4 15 -14 1.45 0.82
 4 15 -13 0.24 0.82
 4 15 -12 26.84 1.46
 4 15 -11 34.75 1.66
 4 15 -10 0.85 0.84
 4 15 -9 20.73 1.32
 4 15 -8 20.93 1.32
 4 15 -7 17.24 1.23
 4 15 -6 6.84 0.98
 4 15 -5 3.63 0.9
 4 15 -4 2.27 0.84
 4 15 -3 12.82 1.07
 4 15 -2 49.23 1.83
 4 15 -1 45.86 1.76
 4 15 0 2.2 0.78
 4 15 1 46.32 1.76
 4 15 2 49.33 1.83
 4 15 3 13.62 1.09
 4 15 4 3.06 0.87
 4 15 5 4.3 0.9
 4 15 6 6.57 0.98
 4 15 7 17.18 1.23
 4 15 8 20.03 1.3
 4 15 9 19.54 1.31
 4 15 10 0.74 0.86
 4 15 11 35.13 1.66
 4 15 12 25.55 1.43
 4 15 13 0.26 0.82
 4 15 14 0.67 0.79
 4 15 15 9.79 1
 4 16 -14 1.55 0.8
 4 16 -13 12.68 1.07
 4 16 -12 3.59 0.9
 4 16 -11 0.22 0.84
 4 16 -10 2.52 0.91
 4 16 -9 20.93 1.32
 4 16 -8 7.07 1.01
 4 16 -7 0.18 0.83
 4 16 -6 26.64 1.45
 4 16 -5 22.96 1.38
 4 16 -4 5.38 0.94
 4 16 -3 1.91 0.86
 4 16 -2 5.71 0.94
 4 16 -1 6.55 0.96
 4 16 0 6.56 0.96
 4 16 1 6.09 0.96
 4 16 2 5.24 0.95
 4 16 3 1.2 0.84
 4 16 4 5.77 0.96
 4 16 5 23.47 1.37
 4 16 6 26.4 1.45
 4 16 7 0.55 0.84
 4 16 8 9.65 1.06
 4 16 9 21.14 1.33
 4 16 10 3.14 0.92
 4 16 11 0.39 0.85
 4 16 12 3.72 0.88
 4 16 13 11.63 1.04
 4 16 14 0.49 0.78
 4 17 -12 3.28 0.83
 4 17 -11 0.81 0.82
 4 17 -10 7.5 1
 4 17 -9 10.93 1.11
 4 17 -8 16.73 1.27
 4 17 -7 12.84 1.13
 4 17 -6 3.13 0.9
 4 17 -5 2.52 0.89
 4 17 -4 1.28 0.86
 4 17 -3 5.96 0.97
 4 17 -2 5.75 0.98
 4 17 -1 6.03 0.96
 4 17 0 6.8 1
 4 17 1 4.86 0.96
 4 17 2 5.79 0.98
 4 17 3 5.44 0.97
 4 17 4 1.35 0.85
 4 17 5 2.98 0.9
 4 17 6 2.8 0.89
 4 17 7 11.33 1.11
 4 17 8 16.33 1.26
 4 17 9 11.29 1.12
 4 17 10 7.94 1.02
 4 17 11 0.6 0.81
 4 17 12 1.85 0.81
 4 18 -11 5.6 0.91
 4 18 -10 3.91 0.85
 4 18 -9 3.08 0.89
 4 18 -8 5.24 0.97
 4 18 -7 7.54 1.02
 4 18 -6 1.45 0.89
 4 18 -5 5.01 0.97
 4 18 -4 3.52 0.89
 4 18 -3 11.41 1.11
 4 18 -2 15.22 1.18
 4 18 -1 9.45 1.06
 4 18 0 9.28 1.05
 4 18 1 9.67 1.06
 4 18 2 14.76 1.18
 4 18 3 10.53 1.08
 4 18 4 3.82 0.92
 4 18 5 3.8 0.94
 4 18 6 2.48 0.91
 4 18 7 8.08 1.03
 4 18 8 7.28 0.98
 4 18 9 3.4 0.87
 4 18 10 3.4 0.84
 4 18 11 5.88 0.91
 4 19 -9 6.17 0.91
 4 19 -8 3.85 0.87
 4 19 -7 1.81 0.84
 4 19 -6 5.69 0.94
 4 19 -5 5.08 0.94
 4 19 -4 12.07 1.13
 4 19 -3 3.62 0.94
 4 19 -2 4.27 0.95
 4 19 -1 2.8 0.91
 4 19 0 12.39 1.15
 4 19 1 1.87 0.89
 4 19 2 4.64 0.96
 4 19 3 3.09 0.91
 4 19 4 12.26 1.14
 4 19 5 4.19 0.93
 4 19 6 5.38 0.95
 4 19 7 1.79 0.84
 4 19 8 3.86 0.87
 4 19 9 7.33 0.92
 4 20 -7 19.39 1.21
 4 20 -6 6.82 0.91
 4 20 -5 8.52 0.97
 4 20 -4 1.36 0.81
 4 20 -3 6.06 0.93
 4 20 -2 1.04 0.83
 4 20 -1 9.57 1.03
 4 20 0 2.24 0.86
 4 20 1 7.68 0.99
 4 20 2 1.22 0.83
 4 20 3 6.47 0.94
 4 20 4 1.33 0.81
 4 20 5 8.07 0.97
 4 20 6 6.01 0.89
 4 20 7 18.86 1.19
 4 21 -3 5.26 0.91
 4 21 -2 13.61 1.1
 4 21 -1 6.87 0.91
 4 21 0 0.43 0.74
 4 21 1 7.68 0.92
 4 21 2 12.16 1.07
 4 21 3 5.63 0.91
 5 0 1 195.15 3.6
 5 0 2 164.52 3.1
 5 0 3 96.94 1.96
 5 0 4 126.54 2.5
 5 0 5 909.86 16.23
 5 0 6 405.25 7.35
 5 0 7 31.11 0.96
 5 0 8 16.86 0.74
 5 0 9 34.22 1.14
 5 0 10 2.26 0.55
 5 0 11 0.19 0.55
 5 0 12 107.2 2.64
 5 0 13 23.73 1.15
 5 0 14 2.35 0.73
 5 0 15 34.59 1.53
 5 0 16 44.61 1.79
 5 0 17 19.95 1.3
 5 0 18 0.38 0.83
 5 0 19 -0.05 0.82
 5 0 20 11.4 1.04
 5 0 21 12.84 1.04
 5 1 -21 1.82 0.8
 5 1 -20 5.91 0.94
 5 1 -19 1.26 0.87
 5 1 -18 0.64 0.84
 5 1 -17 13.75 1.16
 5 1 -16 6.96 0.98
 5 1 -15 8.57 0.96
 5 1 -14 21.05 1.16
 5 1 -13 11.89 0.91
 5 1 -12 116.85 2.82
 5 1 -11 90.03 2.27
 5 1 -10 124.34 2.8
 5 1 -9 56.77 1.55
 5 1 -8 31.31 1.01
 5 1 -7 5.47 0.49
 5 1 -6 263.72 4.91
 5 1 -5 65.95 1.49
 5 1 -4 247.04 4.55
 5 1 -3 519.27 9.2
 5 1 -2 713.38 12.65
 5 1 -1 161.22 3.01
 5 1 0 225.2 4.09
 5 1 1 159.82 2.99
 5 1 2 708.35 12.57
 5 1 3 519.35 9.22
 5 1 4 245.44 4.52
 5 1 5 65.38 1.48
 5 1 6 264.9 4.93
 5 1 7 5.96 0.49
 5 1 8 31.41 1.02
 5 1 9 57.69 1.57
 5 1 10 123.48 2.79
 5 1 11 88.65 2.25
 5 1 12 115.46 2.79
 5 1 13 12.57 0.92
 5 1 14 21.97 1.17
 5 1 15 8.27 0.94
 5 1 16 6.18 0.95
 5 1 17 12.63 1.13
 5 1 18 0.28 0.82
 5 1 19 1.54 0.87
 5 1 20 5.7 0.92
 5 1 21 0.4 0.78
 5 2 -20 2.45 0.85
 5 2 -19 22.73 1.36
 5 2 -18 10.73 1.08
 5 2 -17 0.21 0.82
 5 2 -16 28.07 1.46
 5 2 -15 7.29 0.93
 5 2 -14 32.56 1.41
 5 2 -13 33.18 1.36
 5 2 -12 86.27 2.29
 5 2 -11 11.63 0.82
 5 2 -10 26.57 1.07
 5 2 -9 65.72 1.72
 5 2 -8 95.8 2.19
 5 2 -7 124.26 2.59
 5 2 -6 85.46 1.88
 5 2 -5 33.81 0.94
 5 2 -4 2.09 0.34
 5 2 -3 32.92 0.87
 5 2 -2 205.16 3.8
 5 2 -1 524.84 9.32
 5 2 0 134.97 2.58
 5 2 1 519.28 9.21
 5 2 2 203.75 3.78
 5 2 3 32.78 0.87
 5 2 4 1.61 0.34
 5 2 5 33.42 0.94
 5 2 6 87.1 1.91
 5 2 7 124.18 2.59
 5 2 8 98.69 2.24
 5 2 9 65 1.71
 5 2 10 26.11 1.06
 5 2 11 11.46 0.82
 5 2 12 85.19 2.27
 5 2 13 32.44 1.34
 5 2 14 32.3 1.39
 5 2 15 8.75 0.97
 5 2 16 29.6 1.49
 5 2 17 0.8 0.83
 5 2 18 11.84 1.1
 5 2 19 21.47 1.33
 5 2 20 2.97 0.83
 5 3 -20 2.12 0.82
 5 3 -19 15.83 1.2
 5 3 -18 15.36 1.18
 5 3 -17 17.65 1.23
 5 3 -16 13.63 1.15
 5 3 -15 4.31 0.88
 5 3 -14 17.94 1.1
 5 3 -13 16.32 1.03
 5 3 -12 0.18 0.61
 5 3 -11 28.8 1.17
 5 3 -10 43.69 1.4
 5 3 -9 4.89 0.6
 5 3 -8 19.24 0.84
 5 3 -7 149.54 3.04
 5 3 -6 121.21 2.51
 5 3 -5 140.38 2.8
 5 3 -4 632.51 11.19
 5 3 -3 34.13 0.91
 5 3 -2 94.27 1.92
 5 3 -1 30.06 0.81
 5 3 0 111.81 2.2
 5 3 1 30.44 0.82
 5 3 2 93.8 1.91
 5 3 3 33.36 0.9
 5 3 4 634.74 11.24
 5 3 5 137.69 2.75
 5 3 6 120.84 2.5
 5 3 7 147.11 3
 5 3 8 18.47 0.82
 5 3 9 5.57 0.61
 5 3 10 42.22 1.38
 5 3 11 28.49 1.17
 5 3 12 0.66 0.62
 5 3 13 15.85 1.02
 5 3 14 17.79 1.1
 5 3 15 3.6 0.88
 5 3 16 14.64 1.17
 5 3 17 16.88 1.23
 5 3 18 15.45 1.17
 5 3 19 16.11 1.22
 5 3 20 2.33 0.82
 5 4 -20 4.09 0.87
 5 4 -19 4.28 0.92
 5 4 -18 11.99 1.15
 5 4 -17 0.45 0.83
 5 4 -16 7.86 1.01
 5 4 -15 2.82 0.87
 5 4 -14 23.61 1.24
 5 4 -13 31.77 1.36
 5 4 -12 23.87 1.14
 5 4 -11 14.15 0.9
 5 4 -10 23.79 1.05
 5 4 -9 1.59 0.54
 5 4 -8 76.97 1.91
 5 4 -7 214.93 4.19
 5 4 -6 41.72 1.16
 5 4 -5 1.06 0.39
 5 4 -4 243.75 4.57
 5 4 -3 436.61 7.81
 5 4 -2 309.18 5.63
 5 4 -1 247.05 4.55
 5 4 0 32.88 0.88
 5 4 1 244.78 4.51
 5 4 2 309.63 5.62
 5 4 3 428.12 7.67
 5 4 4 238.14 4.46
 5 4 5 1.57 0.4
 5 4 6 41.11 1.15
 5 4 7 214.21 4.18
 5 4 8 78.19 1.93
 5 4 9 2.35 0.55
 5 4 10 23.48 1.04
 5 4 11 13.89 0.89
 5 4 12 22.88 1.13
 5 4 13 31.01 1.34
 5 4 14 20.96 1.19
 5 4 15 3.04 0.87
 5 4 16 7.54 1
 5 4 17 0.41 0.82
 5 4 18 12.3 1.17
 5 4 19 4.21 0.92
 5 4 20 5.43 0.88
 5 5 -20 0.07 0.74
 5 5 -19 14.1 1.14
 5 5 -18 8.18 1.06
 5 5 -17 29.18 1.5
 5 5 -16 24.36 1.39
 5 5 -15 5.67 0.95
 5 5 -14 7.58 0.94
 5 5 -13 114.59 2.91
 5 5 -12 16.92 1.03
 5 5 -11 24.1 1.13
 5 5 -10 29.97 1.19
 5 5 -9 84.98 2.13
 5 5 -8 174 3.61
 5 5 -7 23.8 0.93
 5 5 -6 176.64 3.52
 5 5 -5 17.72 0.72
 5 5 -4 370.67 6.74
 5 5 -3 120.76 2.46
 5 5 -2 160.22 3.11
 5 5 -1 114.59 2.32
 5 5 0 92.74 1.94
 5 5 1 111.88 2.28
 5 5 2 158.4 3.08
 5 5 3 122.54 2.49
 5 5 4 368.65 6.71
 5 5 5 17.73 0.73
 5 5 6 177.09 3.53
 5 5 7 24.01 0.94
 5 5 8 170.99 3.57
 5 5 9 84.49 2.12
 5 5 10 30.59 1.2
 5 5 11 23.32 1.11
 5 5 12 18.5 1.06
 5 5 13 115.77 2.93
 5 5 14 7.53 0.94
 5 5 15 5.1 0.94
 5 5 16 24.98 1.4
 5 5 17 29.84 1.5
 5 5 18 9.54 1.08
 5 5 19 14.37 1.15
 5 5 20 0.57 0.75
 5 6 -20 2.6 0.83
 5 6 -19 11.91 1.09
 5 6 -18 5.2 0.97
 5 6 -17 11.08 1.09
 5 6 -16 7.9 1.03
 5 6 -15 11.88 1.11
 5 6 -14 2.68 0.85
 5 6 -13 54.98 1.84
 5 6 -12 5.88 0.81
 5 6 -11 123.32 2.97
 5 6 -10 99.59 2.49
 5 6 -9 60.44 1.73
 5 6 -8 130.12 2.9
 5 6 -7 71.48 1.83
 5 6 -6 20.37 0.86
 5 6 -5 13.92 0.68
 5 6 -4 53.96 1.38
 5 6 -3 880.06 15.6
 5 6 -2 242.67 4.56
 5 6 -1 462.45 8.3
 5 6 0 476.65 8.53
 5 6 1 456.59 8.2
 5 6 2 245.25 4.61
 5 6 3 873.27 15.53
 5 6 4 53.11 1.36
 5 6 5 13.59 0.67
 5 6 6 20.53 0.86
 5 6 7 69.68 1.79
 5 6 8 131.81 2.93
 5 6 9 59.49 1.72
 5 6 10 99.62 2.49
 5 6 11 121.4 2.94
 5 6 12 4.94 0.78
 5 6 13 54.19 1.84
 5 6 14 3.36 0.86
 5 6 15 11.65 1.1
 5 6 16 8.1 1.03
 5 6 17 10.48 1.1
 5 6 18 6.54 1
 5 6 19 12.41 1.08
 5 6 20 2.89 0.84
 5 7 -19 5.76 0.91
 5 7 -18 8.32 1.05
 5 7 -17 22.01 1.39
 5 7 -16 9.93 1.07
 5 7 -15 8.31 1.03
 5 7 -14 19.51 1.26
 5 7 -13 31.56 1.46
 5 7 -12 87.41 2.42
 5 7 -11 39.35 1.48
 5 7 -10 163.5 3.64
 5 7 -9 112.84 2.7
 5 7 -8 193.56 4.05
 5 7 -7 140.62 3.08
 5 7 -6 99.12 2.31
 5 7 -5 113.14 2.51
 5 7 -4 7.12 0.56
 5 7 -3 663.09 11.8
 5 7 -2 215.79 4.16
 5 7 -1 11.5 0.61
 5 7 0 17.01 0.7
 5 7 1 12.28 0.62
 5 7 2 215.68 4.16
 5 7 3 654.66 11.65
 5 7 4 6.3 0.55
 5 7 5 114 2.53
 5 7 6 97.86 2.29
 5 7 7 142.33 3.11
 5 7 8 193.29 4.05
 5 7 9 114.23 2.73
 5 7 10 160.56 3.6
 5 7 11 39.11 1.47
 5 7 12 86.17 2.4
 5 7 13 30.58 1.45
 5 7 14 20.12 1.28
 5 7 15 8.42 1.03
 5 7 16 9.53 1.07
 5 7 17 22.91 1.41
 5 7 18 8.28 1.02
 5 7 19 5.34 0.91
 5 8 -19 2.6 0.82
 5 8 -18 17.92 1.23
 5 8 -17 111.01 3.07
 5 8 -16 10.95 1.1
 5 8 -15 27.27 1.46
 5 8 -14 54.78 2
 5 8 -13 66.95 2.21
 5 8 -12 23.21 1.24
 5 8 -11 101.3 2.66
 5 8 -10 112.85 2.81
 5 8 -9 102.14 2.56
 5 8 -8 11.37 0.83
 5 8 -7 158.3 3.44
 5 8 -6 61.8 1.71
 5 8 -5 234.33 4.66
 5 8 -4 215.08 4.29
 5 8 -3 12.77 0.72
 5 8 -2 86.57 2.03
 5 8 -1 103.97 2.29
 5 8 0 66.57 1.63
 5 8 1 103.81 2.28
 5 8 2 84.92 2
 5 8 3 12.9 0.72
 5 8 4 211.99 4.24
 5 8 5 226.18 4.52
 5 8 6 60.09 1.68
 5 8 7 158.44 3.44
 5 8 8 11.57 0.84
 5 8 9 100.11 2.53
 5 8 10 110.45 2.77
 5 8 11 99.81 2.63
 5 8 12 23.03 1.24
 5 8 13 65.83 2.19
 5 8 14 53 1.98
 5 8 15 27.7 1.48
 5 8 16 10.6 1.11
 5 8 17 110.08 3.06
 5 8 18 17.5 1.23
 5 8 19 2.21 0.81
 5 9 -19 15.58 1.12
 5 9 -18 17.06 1.17
 5 9 -17 25.68 1.44
 5 9 -16 12.67 1.19
 5 9 -15 12.5 1.14
 5 9 -14 13.16 1.16
 5 9 -13 2.52 0.88
 5 9 -12 63.36 2.11
 5 9 -11 172.45 3.96
 5 9 -10 158.6 3.66
 5 9 -9 81.23 2.24
 5 9 -8 88 2.31
 5 9 -7 124.57 2.91
 5 9 -6 95.78 2.36
 5 9 -5 38.98 1.31
 5 9 -4 59.47 1.66
 5 9 -3 159.13 3.36
 5 9 -2 35.54 1.18
 5 9 -1 6.3 0.6
 5 9 0 170.71 3.53
 5 9 1 6.88 0.63
 5 9 2 36.16 1.19
 5 9 3 158.7 3.36
 5 9 4 59.63 1.66
 5 9 5 39.74 1.32
 5 9 6 97.83 2.4
 5 9 7 125.28 2.92
 5 9 8 87.83 2.31
 5 9 9 82.17 2.26
 5 9 10 159.74 3.68
 5 9 11 174.62 4
 5 9 12 60.67 2.06
 5 9 13 2.59 0.87
 5 9 14 13.14 1.16
 5 9 15 13.68 1.17
 5 9 16 12.06 1.18
 5 9 17 27.45 1.46
 5 9 18 18.03 1.21
 5 9 19 17.74 1.15
 5 10 -18 -0.42 0.74
 5 10 -17 15.23 1.16
 5 10 -16 41.53 1.77
 5 10 -15 2.12 0.91
 5 10 -14 54.52 2
 5 10 -13 36.14 1.64
 5 10 -12 7.35 1.01
 5 10 -11 87.51 2.55
 5 10 -10 48 1.72
 5 10 -9 24.19 1.2
 5 10 -8 1.62 0.68
 5 10 -7 7.85 0.79
 5 10 -6 84.84 2.23
 5 10 -5 35.79 1.31
 5 10 -4 113.25 2.66
 5 10 -3 202.25 4.18
 5 10 -2 28.28 1.11
 5 10 -1 178.05 3.74
 5 10 0 3.5 0.59
 5 10 1 176.91 3.72
 5 10 2 29.36 1.12
 5 10 3 198.78 4.13
 5 10 4 111.15 2.64
 5 10 5 35.63 1.31
 5 10 6 84.42 2.22
 5 10 7 7.91 0.8
 5 10 8 1.81 0.68
 5 10 9 22.81 1.18
 5 10 10 45.82 1.68
 5 10 11 86.89 2.54
 5 10 12 7.59 0.99
 5 10 13 35.63 1.63
 5 10 14 52.29 1.97
 5 10 15 3.36 0.92
 5 10 16 42.12 1.78
 5 10 17 15.65 1.18
 5 10 18 0.29 0.76
 5 11 -17 1.47 0.81
 5 11 -16 24.31 1.38
 5 11 -15 3.56 0.96
 5 11 -14 5.5 0.97
 5 11 -13 6.31 1
 5 11 -12 1.23 0.85
 5 11 -11 39.85 1.7
 5 11 -10 45.63 1.76
 5 11 -9 30 1.37
 5 11 -8 44.61 1.62
 5 11 -7 0.03 0.64
 5 11 -6 85.68 2.3
 5 11 -5 49.11 1.61
 5 11 -4 265.99 5.38
 5 11 -3 12.6 0.86
 5 11 -2 5.16 0.69
 5 11 -1 53.04 1.62
 5 11 0 169.56 3.66
 5 11 1 52.94 1.61
 5 11 2 4.47 0.68
 5 11 3 12.35 0.86
 5 11 4 263.73 5.35
 5 11 5 47.37 1.58
 5 11 6 82.99 2.26
 5 11 7 0.11 0.64
 5 11 8 43.77 1.59
 5 11 9 32.07 1.41
 5 11 10 44.92 1.75
 5 11 11 39.15 1.69
 5 11 12 1.13 0.85
 5 11 13 6.13 0.98
 5 11 14 7.02 0.99
 5 11 15 4.22 0.97
 5 11 16 24.6 1.39
 5 11 17 1.94 0.81
 5 12 -17 1.66 0.76
 5 12 -16 8.58 1
 5 12 -15 4.43 0.95
 5 12 -14 7.51 1.06
 5 12 -13 18.92 1.28
 5 12 -12 16.61 1.23
 5 12 -11 15.56 1.22
 5 12 -10 23.47 1.36
 5 12 -9 40.24 1.66
 5 12 -8 4.73 0.83
 5 12 -7 6.81 0.85
 5 12 -6 54.79 1.79
 5 12 -5 6.34 0.8
 5 12 -4 67.19 1.98
 5 12 -3 36.29 1.38
 5 12 -2 30.18 1.26
 5 12 -1 49.83 1.62
 5 12 0 16.15 0.97
 5 12 1 49.92 1.62
 5 12 2 29.57 1.25
 5 12 3 35.67 1.38
 5 12 4 65.01 1.95
 5 12 5 7.06 0.82
 5 12 6 53.85 1.78
 5 12 7 6.15 0.84
 5 12 8 5.37 0.84
 5 12 9 41.27 1.68
 5 12 10 23.97 1.37
 5 12 11 17.03 1.24
 5 12 12 16.38 1.22
 5 12 13 17.42 1.24
 5 12 14 7.13 1.04
 5 12 15 6.01 0.97
 5 12 16 8.35 1
 5 12 17 -0.03 0.76
 5 13 -16 14.71 1.09
 5 13 -15 1.03 0.83
 5 13 -14 10.94 1.09
 5 13 -13 2.67 0.92
 5 13 -12 2.6 0.9
 5 13 -11 3.36 0.9
 5 13 -10 5.07 0.96
 5 13 -9 2.54 0.87
 5 13 -8 7.23 0.99
 5 13 -7 19.85 1.22
 5 13 -6 67.98 2.09
 5 13 -5 5.39 0.83
 5 13 -4 13.35 0.99
 5 13 -3 21.62 1.15
 5 13 -2 10.55 0.91
 5 13 -1 21.21 1.13
 5 13 0 2.83 0.71
 5 13 1 21.02 1.12
 5 13 2 11.39 0.92
 5 13 3 20.9 1.13
 5 13 4 13.79 1
 5 13 5 5.74 0.83
 5 13 6 67.43 2.08
 5 13 7 20.47 1.23
 5 13 8 7.98 1
 5 13 9 3.37 0.88
 5 13 10 5.75 0.97
 5 13 11 4.1 0.93
 5 13 12 2.97 0.89
 5 13 13 2.59 0.93
 5 13 14 10.85 1.1
 5 13 15 0.91 0.83
 5 13 16 15.57 1.1
 5 14 -15 1.1 0.78
 5 14 -14 0.76 0.84
 5 14 -13 6.5 0.99
 5 14 -12 2.09 0.91
 5 14 -11 13.91 1.16
 5 14 -10 3.48 0.9
 5 14 -9 0.43 0.84
 5 14 -8 6.08 0.97
 5 14 -7 7.23 0.99
 5 14 -6 34.33 1.57
 5 14 -5 15.66 1.12
 5 14 -4 21.03 1.2
 5 14 -3 6.15 0.86
 5 14 -2 21.71 1.19
 5 14 -1 15.62 1.06
 5 14 0 14.49 1.03
 5 14 1 17.19 1.08
 5 14 2 22.9 1.22
 5 14 3 7.47 0.88
 5 14 4 21.69 1.21
 5 14 5 13.48 1.08
 5 14 6 33.37 1.54
 5 14 7 7.37 1
 5 14 8 4.2 0.93
 5 14 9 -0.22 0.81
 5 14 10 3.47 0.9
 5 14 11 14.21 1.17
 5 14 12 2.18 0.92
 5 14 13 7.17 1
 5 14 14 1.87 0.86
 5 14 15 -0.01 0.76
 5 15 -14 15.35 1.12
 5 15 -13 13.11 1.11
 5 15 -12 8.2 1.05
 5 15 -11 3.98 0.96
 5 15 -10 2.27 0.86
 5 15 -9 4.79 0.94
 5 15 -8 7.63 1.02
 5 15 -7 12.99 1.14
 5 15 -6 5.05 0.94
 5 15 -5 5.15 0.94
 5 15 -4 13.73 1.14
 5 15 -3 19.69 1.27
 5 15 -2 7.04 0.94
 5 15 -1 1.71 0.81
 5 15 0 11.43 1.03
 5 15 1 2.88 0.84
 5 15 2 7.12 0.95
 5 15 3 21.58 1.31
 5 15 4 13.81 1.15
 5 15 5 5.15 0.94
 5 15 6 5.42 0.96
 5 15 7 12.61 1.15
 5 15 8 6.85 1
 5 15 9 4.05 0.95
 5 15 10 1.99 0.87
 5 15 11 3.81 0.96
 5 15 12 8.67 1.06
 5 15 13 13.62 1.12
 5 15 14 15.65 1.12
 5 16 -13 0.16 0.76
 5 16 -12 1.53 0.82
 5 16 -11 4.67 0.93
 5 16 -10 0.64 0.87
 5 16 -9 20.76 1.36
 5 16 -8 5.35 0.96
 5 16 -7 1.63 0.87
 5 16 -6 3.81 0.94
 5 16 -5 11.36 1.1
 5 16 -4 17.59 1.25
 5 16 -3 2.53 0.89
 5 16 -2 41.34 1.74
 5 16 -1 23.64 1.38
 5 16 0 1.68 0.85
 5 16 1 24.84 1.4
 5 16 2 41.92 1.75
 5 16 3 2.36 0.89
 5 16 4 17.79 1.25
 5 16 5 9.33 1.06
 5 16 6 4.27 0.94
 5 16 7 1.96 0.88
 5 16 8 3.16 0.9
 5 16 9 21.25 1.36
 5 16 10 0.9 0.86
 5 16 11 3.48 0.91
 5 16 12 2.28 0.84
 5 16 13 0.3 0.76
 5 17 -12 3.13 0.8
 5 17 -11 9.08 0.99
 5 17 -10 0.27 0.81
 5 17 -9 17.86 1.27
 5 17 -8 7.44 1.05
 5 17 -7 16.08 1.26
 5 17 -6 2.26 0.87
 5 17 -5 7.06 1.01
 5 17 -4 19.36 1.29
 5 17 -3 1.14 0.84
 5 17 -2 2.96 0.91
 5 17 -1 13.09 1.16
 5 17 0 1.54 0.87
 5 17 1 13.17 1.16
 5 17 2 3.04 0.9
 5 17 3 0.55 0.83
 5 17 4 19.54 1.28
 5 17 5 6.58 1
 5 17 6 2.07 0.86
 5 17 7 16.59 1.25
 5 17 8 8.68 1.05
 5 17 9 16.74 1.23
 5 17 10 -0.12 0.8
 5 17 11 10.28 1.01
 5 17 12 1.63 0.78
 5 18 -10 1.38 0.78
 5 18 -9 7.81 0.97
 5 18 -8 1.84 0.86
 5 18 -7 0.5 0.84
 5 18 -6 2.66 0.91
 5 18 -5 5.25 0.98
 5 18 -4 10.23 1.11
 5 18 -3 0.18 0.81
 5 18 -2 5.7 0.95
 5 18 -1 9.63 1.06
 5 18 0 10.22 1.08
 5 18 1 9.4 1.06
 5 18 2 6.27 0.97
 5 18 3 0.89 0.83
 5 18 4 10.09 1.12
 5 18 5 5.09 0.99
 5 18 6 2.12 0.88
 5 18 7 0.74 0.85
 5 18 8 2.54 0.87
 5 18 9 6.46 0.95
 5 18 10 1.25 0.79
 5 19 -8 0.63 0.77
 5 19 -7 6.86 0.95
 5 19 -6 9.56 1.03
 5 19 -5 0.69 0.82
 5 19 -4 0.78 0.83
 5 19 -3 1.98 0.87
 5 19 -2 1.42 0.84
 5 19 -1 8.17 1.06
 5 19 0 3.6 0.91
 5 19 1 8.92 1.05
 5 19 2 1 0.85
 5 19 3 2.48 0.88
 5 19 4 0.6 0.83
 5 19 5 0.37 0.82
 5 19 6 9.6 1.04
 5 19 7 6.55 0.94
 5 19 8 -0.2 0.75
 5 20 -6 2.41 0.84
 5 20 -5 8.24 0.94
 5 20 -4 -0.5 0.76
 5 20 -3 2.41 0.85
 5 20 -2 3.92 0.87
 5 20 -1 3.81 0.89
 5 20 0 -0.29 0.78
 5 20 1 4.28 0.89
 5 20 2 2.69 0.87
 5 20 3 2.59 0.85
 5 20 4 0.62 0.76
 5 20 5 8.37 0.95
 5 20 6 1.59 0.84
 6 0 0 759.61 13.39
 6 0 1 106.51 2.12
 6 0 2 168.59 3.19
 6 0 3 58.59 1.34
 6 0 4 35.98 0.98
 6 0 5 23.9 0.8
 6 0 6 31.02 0.96
 6 0 7 8.92 0.58
 6 0 8 135.02 2.89
 6 0 9 104.41 2.42
 6 0 10 1.86 0.58
 6 0 11 11.05 0.82
 6 0 12 0.64 0.63
 6 0 13 2.57 0.72
 6 0 14 1.76 0.73
 6 0 15 10.65 1.04
 6 0 16 0.46 0.81
 6 0 17 6.13 0.97
 6 0 18 14.19 1.21
 6 0 19 15.75 1.21
 6 0 20 2.09 0.83
 6 1 -20 1.72 0.81
 6 1 -19 4.66 0.93
 6 1 -18 9.73 1.1
 6 1 -17 0.58 0.85
 6 1 -16 7.13 1
 6 1 -15 15.98 1.17
 6 1 -14 3.63 0.78
 6 1 -13 15.43 1.02
 6 1 -12 19.03 1.04
 6 1 -11 28.15 1.17
 6 1 -10 194.71 4.05
 6 1 -9 44.83 1.38
 6 1 -8 10.84 0.69
 6 1 -7 64.3 1.59
 6 1 -6 217.82 4.16
 6 1 -5 429.7 7.72
 6 1 -4 93.62 1.97
 6 1 -3 29.29 0.84
 6 1 -2 328.82 5.92
 6 1 -1 421.34 7.46
 6 1 0 1057.21 18.64
 6 1 1 421.51 7.47
 6 1 2 330.25 5.94
 6 1 3 29.18 0.84
 6 1 4 95.08 2
 6 1 5 426.57 7.67
 6 1 6 219.69 4.19
 6 1 7 64.99 1.6
 6 1 8 10.66 0.69
 6 1 9 45.62 1.39
 6 1 10 194.89 4.05
 6 1 11 28.14 1.18
 6 1 12 18.98 1.04
 6 1 13 16.17 1.03
 6 1 14 3.18 0.78
 6 1 15 15.73 1.17
 6 1 16 7.24 1
 6 1 17 1.52 0.86
 6 1 18 11.6 1.13
 6 1 19 3.9 0.91
 6 1 20 3.19 0.83
 6 2 -20 6.93 0.92
 6 2 -19 0.48 0.83
 6 2 -18 1.68 0.89
 6 2 -17 26.37 1.43
 6 2 -16 30.32 1.53
 6 2 -15 12.62 1.1
 6 2 -14 7.08 0.87
 6 2 -13 24.77 1.22
 6 2 -12 91.29 2.4
 6 2 -11 146.82 3.3
 6 2 -10 47.68 1.49
 6 2 -9 14.11 0.81
 6 2 -8 14.92 0.78
 6 2 -7 52.91 1.4
 6 2 -6 42.06 1.16
 6 2 -5 696.19 12.24
 6 2 -4 147.96 2.9
 6 2 -3 190.81 3.6
 6 2 -2 324.47 5.84
 6 2 -1 950.78 16.72
 6 2 0 92.8 1.9
 6 2 1 946.99 16.65
 6 2 2 321.22 5.8
 6 2 3 191.91 3.63
 6 2 4 147.71 2.9
 6 2 5 686.4 12.11
 6 2 6 41.5 1.16
 6 2 7 53.55 1.41
 6 2 8 14.98 0.78
 6 2 9 13.97 0.81
 6 2 10 48.53 1.51
 6 2 11 146.57 3.3
 6 2 12 91.56 2.41
 6 2 13 24.44 1.21
 6 2 14 7.07 0.87
 6 2 15 13.42 1.13
 6 2 16 28.96 1.5
 6 2 17 26.73 1.44
 6 2 18 1.26 0.86
 6 2 19 0.1 0.8
 6 2 20 6.95 0.92
 6 3 -20 0.03 0.75
 6 3 -19 3.55 0.89
 6 3 -18 4.43 0.96
 6 3 -17 9.84 1.06
 6 3 -16 0.66 0.82
 6 3 -15 14.44 1.16
 6 3 -14 4.56 0.86
 6 3 -13 5.41 0.8
 6 3 -12 16.63 1.01
 6 3 -11 3.34 0.67
 6 3 -10 44.24 1.44
 6 3 -9 13.69 0.81
 6 3 -8 426.16 7.87
 6 3 -7 174.57 3.54
 6 3 -6 207.78 4.02
 6 3 -5 7.63 0.53
 6 3 -4 290.7 5.35
 6 3 -3 50.02 1.23
 6 3 -2 462.19 8.17
 6 3 -1 317.95 5.75
 6 3 0 1259.9 22.2
 6 3 1 321.84 5.8
 6 3 2 461.44 8.19
 6 3 3 49.67 1.22
 6 3 4 285.94 5.26
 6 3 5 7.33 0.52
 6 3 6 209.28 4.04
 6 3 7 177.73 3.6
 6 3 8 420.19 7.77
 6 3 9 13.79 0.81
 6 3 10 42.62 1.42
 6 3 11 3.41 0.68
 6 3 12 16.2 1.01
 6 3 13 5.63 0.82
 6 3 14 5.96 0.88
 6 3 15 14.61 1.16
 6 3 16 0.94 0.83
 6 3 17 8.81 1.03
 6 3 18 5.18 0.97
 6 3 19 3.5 0.9
 6 3 20 0.29 0.76
 6 4 -20 20.72 1.19
 6 4 -19 26.75 1.41
 6 4 -18 7.96 1.04
 6 4 -17 22.38 1.35
 6 4 -16 2.01 0.86
 6 4 -15 16.83 1.23
 6 4 -14 6 0.91
 6 4 -13 3.88 0.78
 6 4 -12 31.9 1.33
 6 4 -11 62.14 1.85
 6 4 -10 86.42 2.22
 6 4 -9 34.4 1.23
 6 4 -8 87.39 2.13
 6 4 -7 79.21 1.93
 6 4 -6 406.22 7.39
 6 4 -5 381.31 6.93
 6 4 -4 282.09 5.21
 6 4 -3 442.56 7.88
 6 4 -2 325.38 5.89
 6 4 -1 520.59 9.17
 6 4 0 13.04 0.57
 6 4 1 513.25 9.04
 6 4 2 321.15 5.82
 6 4 3 448.47 8
 6 4 4 280.44 5.19
 6 4 5 381.56 6.94
 6 4 6 404.48 7.37
 6 4 7 77.97 1.91
 6 4 8 88.86 2.15
 6 4 9 34.66 1.24
 6 4 10 84.86 2.2
 6 4 11 61.74 1.84
 6 4 12 32.31 1.34
 6 4 13 4.11 0.79
 6 4 14 5.7 0.88
 6 4 15 16.94 1.22
 6 4 16 3.23 0.9
 6 4 17 20.81 1.31
 6 4 18 9.28 1.07
 6 4 19 25.82 1.39
 6 4 20 19.31 1.17
 6 5 -20 0.55 0.78
 6 5 -19 18.18 1.22
 6 5 -18 2.6 0.9
 6 5 -17 2.99 0.91
 6 5 -16 26.41 1.44
 6 5 -15 72.78 2.34
 6 5 -14 135.42 3.43
 6 5 -13 47.44 1.71
 6 5 -12 126.51 3.08
 6 5 -11 93.15 2.43
 6 5 -10 5.25 0.71
 6 5 -9 12.45 0.82
 6 5 -8 101.82 2.41
 6 5 -7 83 2.03
 6 5 -6 187.8 3.78
 6 5 -5 88.19 2
 6 5 -4 103.61 2.23
 6 5 -3 164.93 3.25
 6 5 -2 9.86 0.55
 6 5 -1 175.77 3.4
 6 5 0 99.58 2.1
 6 5 1 174.88 3.38
 6 5 2 9.32 0.55
 6 5 3 166.41 3.27
 6 5 4 101.58 2.19
 6 5 5 89.27 2.01
 6 5 6 189.42 3.8
 6 5 7 83.51 2.04
 6 5 8 101.82 2.41
 6 5 9 12.33 0.82
 6 5 10 5.53 0.71
 6 5 11 94.05 2.44
 6 5 12 123.96 3.04
 6 5 13 48.51 1.73
 6 5 14 136.95 3.46
 6 5 15 72.18 2.33
 6 5 16 27.49 1.46
 6 5 17 2.51 0.9
 6 5 18 2.88 0.91
 6 5 19 19.09 1.23
 6 5 20 1.24 0.8
 6 6 -19 17.09 1.15
 6 6 -18 6.52 0.99
 6 6 -17 51.76 2
 6 6 -16 6.16 1
 6 6 -15 17.03 1.24
 6 6 -14 0.33 0.83
 6 6 -13 45.59 1.75
 6 6 -12 0.96 0.71
 6 6 -11 46.05 1.6
 6 6 -10 8.81 0.81
 6 6 -9 161.89 3.53
 6 6 -8 19.35 0.95
 6 6 -7 4.14 0.6
 6 6 -6 23.23 0.95
 6 6 -5 57.63 1.54
 6 6 -4 5.3 0.52
 6 6 -3 136.46 2.8
 6 6 -2 184.9 3.6
 6 6 -1 103.89 2.22
 6 6 0 43.49 1.17
 6 6 1 102.5 2.19
 6 6 2 183.92 3.58
 6 6 3 133.91 2.76
 6 6 4 4.71 0.51
 6 6 5 58.63 1.55
 6 6 6 23.15 0.95
 6 6 7 4.03 0.6
 6 6 8 19.06 0.95
 6 6 9 167.94 3.64
 6 6 10 7.62 0.79
 6 6 11 46.84 1.62
 6 6 12 1.06 0.71
 6 6 13 45.49 1.75
 6 6 14 -0.25 0.8
 6 6 15 18.54 1.26
 6 6 16 5.43 0.97
 6 6 17 52.1 2
 6 6 18 7.31 1.01
 6 6 19 18.25 1.19
 6 7 -19 2.1 0.81
 6 7 -18 6.93 0.97
 6 7 -17 3.89 0.96
 6 7 -16 18.42 1.27
 6 7 -15 9.24 1.06
 6 7 -14 19.05 1.28
 6 7 -13 26.87 1.41
 6 7 -12 88.18 2.46
 6 7 -11 35.56 1.43
 6 7 -10 9.01 0.83
 6 7 -9 6.64 0.76
 6 7 -8 2.02 0.63
 6 7 -7 161.74 3.47
 6 7 -6 185.79 3.83
 6 7 -5 68.73 1.78
 6 7 -4 57.31 1.55
 6 7 -3 37.55 1.17
 6 7 -2 4.56 0.51
 6 7 -1 17.75 0.76
 6 7 0 33.49 1.04
 6 7 1 17.42 0.75
 6 7 2 4.82 0.51
 6 7 3 37.57 1.17
 6 7 4 56.74 1.53
 6 7 5 69.62 1.79
 6 7 6 185.24 3.82
 6 7 7 162.4 3.48
 6 7 8 2.49 0.64
 6 7 9 6.35 0.75
 6 7 10 8.89 0.83
 6 7 11 35.64 1.43
 6 7 12 89.2 2.48
 6 7 13 26.66 1.42
 6 7 14 19.16 1.27
 6 7 15 7.84 1.03
 6 7 16 18.04 1.26
 6 7 17 4.9 0.98
 6 7 18 6.03 0.95
 6 7 19 1.24 0.8
 6 8 -19 9.17 0.99
 6 8 -18 15.28 1.14
 6 8 -17 5.13 0.98
 6 8 -16 20 1.3
 6 8 -15 13.39 1.16
 6 8 -14 27.07 1.46
 6 8 -13 31.24 1.53
 6 8 -12 17.31 1.18
 6 8 -11 30.87 1.37
 6 8 -10 24.36 1.2
 6 8 -9 41.85 1.5
 6 8 -8 91.7 2.36
 6 8 -7 10.88 0.81
 6 8 -6 32.31 1.2
 6 8 -5 3.68 0.61
 6 8 -4 6.12 0.63
 6 8 -3 40.8 1.28
 6 8 -2 93.04 2.17
 6 8 -1 91.82 2.14
 6 8 0 4.72 0.56
 6 8 1 89.77 2.11
 6 8 2 92.34 2.16
 6 8 3 39.99 1.26
 6 8 4 6.08 0.63
 6 8 5 4.09 0.61
 6 8 6 31.92 1.2
 6 8 7 11.25 0.82
 6 8 8 91.58 2.35
 6 8 9 41.4 1.49
 6 8 10 25.74 1.23
 6 8 11 32.08 1.39
 6 8 12 19.6 1.22
 6 8 13 33.03 1.55
 6 8 14 28.14 1.48
 6 8 15 11.93 1.13
 6 8 16 19.1 1.29
 6 8 17 6.11 1
 6 8 18 16.18 1.16
 6 8 19 10.14 1.01
 6 9 -18 5.05 0.88
 6 9 -17 1.26 0.86
 6 9 -16 21.19 1.37
 6 9 -15 17.95 1.26
 6 9 -14 3.31 0.91
 6 9 -13 1.43 0.85
 6 9 -12 18.42 1.26
 6 9 -11 3.67 0.8
 6 9 -10 69.52 2.1
 6 9 -9 9.21 0.87
 6 9 -8 16.77 1
 6 9 -7 17.01 0.97
 6 9 -6 5.99 0.72
 6 9 -5 45.18 1.46
 6 9 -4 14.24 0.85
 6 9 -3 43.38 1.38
 6 9 -2 35.05 1.21
 6 9 -1 22.87 0.97
 6 9 0 38.42 1.26
 6 9 1 22.4 0.96
 6 9 2 35.04 1.21
 6 9 3 45.19 1.41
 6 9 4 15.87 0.87
 6 9 5 44.88 1.45
 6 9 6 6.76 0.72
 6 9 7 16.24 0.96
 6 9 8 16.99 1.01
 6 9 9 8.82 0.86
 6 9 10 72.66 2.16
 6 9 11 3 0.8
 6 9 12 19.28 1.27
 6 9 13 0.61 0.83
 6 9 14 3.19 0.92
 6 9 15 19.79 1.29
 6 9 16 22.1 1.38
 6 9 17 1.1 0.85
 6 9 18 4.65 0.87
 6 10 -18 -0.09 0.78
 6 10 -17 3.47 0.88
 6 10 -16 8.65 1.04
 6 10 -15 24.2 1.42
 6 10 -14 26.24 1.44
 6 10 -13 6.68 0.99
 6 10 -12 19.37 1.28
 6 10 -11 35.08 1.6
 6 10 -10 9.47 0.95
 6 10 -9 78.08 2.25
 6 10 -8 21.32 1.14
 6 10 -7 1.79 0.68
 6 10 -6 34.28 1.33
 6 10 -5 145.84 3.28
 6 10 -4 59.76 1.75
 6 10 -3 3.03 0.63
 6 10 -2 7.49 0.72
 6 10 -1 0.6 0.56
 6 10 0 0.85 0.55
 6 10 1 1.15 0.57
 6 10 2 7.34 0.71
 6 10 3 3.23 0.63
 6 10 4 59.44 1.75
 6 10 5 146.78 3.3
 6 10 6 36.01 1.36
 6 10 7 1.91 0.67
 6 10 8 21.13 1.13
 6 10 9 77.34 2.24
 6 10 10 8.51 0.93
 6 10 11 36.52 1.63
 6 10 12 18.99 1.28
 6 10 13 7.03 0.99
 6 10 14 27.55 1.46
 6 10 15 22.8 1.42
 6 10 16 9.63 1.07
 6 10 17 4.04 0.89
 6 10 18 0.72 0.78
 6 11 -17 2.5 0.82
 6 11 -16 8.93 1.04
 6 11 -15 13.65 1.2
 6 11 -14 53.64 1.97
 6 11 -13 5.89 0.97
 6 11 -12 13.86 1.17
 6 11 -11 63.81 2.17
 6 11 -10 24.3 1.38
 6 11 -9 72.51 2.19
 6 11 -8 3.07 0.77
 6 11 -7 16.63 1.04
 6 11 -6 12.89 0.94
 6 11 -5 3.55 0.72
 6 11 -4 63.82 1.88
 6 11 -3 7.14 0.77
 6 11 -2 32.3 1.27
 6 11 -1 98.81 2.46
 6 11 0 74.8 2.04
 6 11 1 96.47 2.42
 6 11 2 32.79 1.28
 6 11 3 7.74 0.78
 6 11 4 63.74 1.88
 6 11 5 3.71 0.73
 6 11 6 13.91 0.96
 6 11 7 17.22 1.05
 6 11 8 3.71 0.77
 6 11 9 71.47 2.18
 6 11 10 22.9 1.34
 6 11 11 62.64 2.15
 6 11 12 13.41 1.15
 6 11 13 5.43 0.95
 6 11 14 52 1.94
 6 11 15 14.69 1.21
 6 11 16 8.41 1.01
 6 11 17 1.86 0.81
 6 12 -16 24.69 1.32
 6 12 -15 8.25 1.03
 6 12 -14 9.32 1.11
 6 12 -13 0.18 0.83
 6 12 -12 30.59 1.54
 6 12 -11 6.73 1
 6 12 -10 5.11 0.96
 6 12 -9 30.92 1.52
 6 12 -8 15.85 1.14
 6 12 -7 8.44 0.91
 6 12 -6 43.13 1.6
 6 12 -5 12.38 0.96
 6 12 -4 59.03 1.86
 6 12 -3 27.6 1.25
 6 12 -2 33.82 1.35
 6 12 -1 44.58 1.55
 6 12 0 42.18 1.5
 6 12 1 45.09 1.56
 6 12 2 32.82 1.33
 6 12 3 27.75 1.25
 6 12 4 59.2 1.86
 6 12 5 11.88 0.94
 6 12 6 42.53 1.58
 6 12 7 8.53 0.91
 6 12 8 15.22 1.14
 6 12 9 30.51 1.51
 6 12 10 4.61 0.94
 6 12 11 6.44 0.99
 6 12 12 30.52 1.53
 6 12 13 -0.16 0.82
 6 12 14 11.01 1.14
 6 12 15 7.52 1.02
 6 12 16 25.78 1.34
 6 13 -16 2.6 0.81
 6 13 -15 5.65 0.91
 6 13 -14 1.84 0.88
 6 13 -13 6.59 1.02
 6 13 -12 2.1 0.88
 6 13 -11 1.11 0.84
 6 13 -10 -0.52 0.84
 6 13 -9 76.75 2.42
 6 13 -8 65.3 2.2
 6 13 -7 38.86 1.67
 6 13 -6 37.25 1.58
 6 13 -5 0.9 0.72
 6 13 -4 127.6 3.14
 6 13 -3 48.26 1.7
 6 13 -2 32.93 1.39
 6 13 -1 27.03 1.27
 6 13 0 17.6 1.07
 6 13 1 28.08 1.28
 6 13 2 32.21 1.38
 6 13 3 48.91 1.71
 6 13 4 127.85 3.14
 6 13 5 0.32 0.73
 6 13 6 37.33 1.58
 6 13 7 39.36 1.68
 6 13 8 66.33 2.22
 6 13 9 74.39 2.38
 6 13 10 1.49 0.87
 6 13 11 0.9 0.83
 6 13 12 3.12 0.9
 6 13 13 6.35 1.01
 6 13 14 1.61 0.86
 6 13 15 5.26 0.92
 6 13 16 0.62 0.79
 6 14 -15 0.63 0.74
 6 14 -14 5.84 0.93
 6 14 -13 11.23 1.1
 6 14 -12 5.72 0.99
 6 14 -11 7.01 0.99
 6 14 -10 10.22 1.1
 6 14 -9 15.49 1.22
 6 14 -8 6.85 1.03
 6 14 -7 11.28 1.11
 6 14 -6 2.28 0.87
 6 14 -5 34.23 1.57
 6 14 -4 9.92 1
 6 14 -3 37.31 1.59
 6 14 -2 117.17 3
 6 14 -1 80.81 2.34
 6 14 0 16.16 1.09
 6 14 1 80.32 2.32
 6 14 2 117.04 2.99
 6 14 3 36.46 1.58
 6 14 4 8.6 0.97
 6 14 5 33.34 1.56
 6 14 6 1.28 0.87
 6 14 7 12.23 1.13
 6 14 8 7.33 1.01
 6 14 9 17.73 1.24
 6 14 10 10.45 1.09
 6 14 11 6.91 1
 6 14 12 5.7 1
 6 14 13 9.7 1.07
 6 14 14 6.21 0.93
 6 14 15 0.43 0.75
 6 15 -14 3.56 0.86
 6 15 -13 0.85 0.79
 6 15 -12 7.76 1.03
 6 15 -11 2.97 0.92
 6 15 -10 8.46 1.08
 6 15 -9 7.49 1.01
 6 15 -8 4.93 0.97
 6 15 -7 35.52 1.64
 6 15 -6 7.75 1.03
 6 15 -5 15.76 1.21
 6 15 -4 2.65 0.89
 6 15 -3 19.8 1.28
 6 15 -2 10.44 1.08
 6 15 -1 16.76 1.21
 6 15 0 13.52 1.14
 6 15 1 17.44 1.22
 6 15 2 9.21 1.05
 6 15 3 18.07 1.25
 6 15 4 2.51 0.87
 6 15 5 14.75 1.18
 6 15 6 7.52 1.02
 6 15 7 34.74 1.61
 6 15 8 3.94 0.94
 6 15 9 5.04 0.97
 6 15 10 9.85 1.11
 6 15 11 3.47 0.93
 6 15 12 8.37 1.03
 6 15 13 -0.56 0.78
 6 15 14 3.64 0.84
 6 16 -13 -0.17 0.78
 6 16 -12 9.42 0.99
 6 16 -11 1.83 0.86
 6 16 -10 0.35 0.85
 6 16 -9 17.95 1.29
 6 16 -8 12.47 1.13
 6 16 -7 2.74 0.92
 6 16 -6 6.87 1.01
 6 16 -5 3.84 0.94
 6 16 -4 24.36 1.41
 6 16 -3 26.55 1.45
 6 16 -2 27.3 1.46
 6 16 -1 5.9 0.99
 6 16 0 9.07 1.05
 6 16 1 6.92 1
 6 16 2 28.71 1.49
 6 16 3 27.12 1.47
 6 16 4 23.59 1.39
 6 16 5 3.58 0.94
 6 16 6 7.06 1
 6 16 7 2.76 0.91
 6 16 8 12.21 1.12
 6 16 9 19.37 1.31
 6 16 10 0.5 0.84
 6 16 11 0.93 0.83
 6 16 12 9.39 0.99
 6 16 13 -0.53 0.76
 6 17 -11 1.29 0.78
 6 17 -10 6.3 0.94
 6 17 -9 4.67 0.94
 6 17 -8 3.35 0.9
 6 17 -7 5.47 1
 6 17 -6 1.87 0.91
 6 17 -5 11.99 1.1
 6 17 -4 2.39 0.88
 6 17 -3 8.63 1.05
 6 17 -2 18.53 1.28
 6 17 -1 7.15 1.02
 6 17 0 3.6 0.93
 6 17 1 6.55 1.01
 6 17 2 18.34 1.27
 6 17 3 8.73 1.04
 6 17 4 2.15 0.89
 6 17 5 10.13 1.08
 6 17 6 1.56 0.91
 6 17 7 4.2 0.99
 6 17 8 2.53 0.91
 6 17 9 5 0.95
 6 17 10 6.22 0.94
 6 17 11 -0.23 0.76
 6 18 -10 -0.42 0.77
 6 18 -9 0.93 0.79
 6 18 -8 3.04 0.85
 6 18 -7 8.46 1.01
 6 18 -6 6.37 0.99
 6 18 -5 4.12 0.96
 6 18 -4 1.66 0.88
 6 18 -3 7.47 1.04
 6 18 -2 1.36 0.89
 6 18 -1 10.59 1.14
 6 18 0 3.07 0.95
 6 18 1 11.31 1.14
 6 18 2 1.1 0.88
 6 18 3 8.96 1.07
 6 18 4 0.84 0.87
 6 18 5 4.68 0.95
 6 18 6 6.04 0.98
 6 18 7 9.02 1.02
 6 18 8 2.7 0.85
 6 18 9 0.82 0.77
 6 18 10 -0.65 0.76
 6 19 -8 6.88 0.94
 6 19 -7 7.07 0.93
 6 19 -6 1.95 0.83
 6 19 -5 7.1 0.96
 6 19 -4 1.92 0.85
 6 19 -3 9.86 1.06
 6 19 -2 19.5 1.28
 6 19 -1 1.07 0.86
 6 19 0 14.42 1.18
 6 19 1 1.03 0.85
 6 19 2 18.45 1.26
 6 19 3 10.09 1.07
 6 19 4 1.74 0.85
 6 19 5 7.22 0.96
 6 19 6 2.34 0.83
 6 19 7 7.88 0.94
 6 19 8 5.56 0.91
 6 20 -5 8.24 0.97
 6 20 -4 9.71 0.98
 6 20 -3 0.3 0.78
 6 20 -2 7.87 0.96
 6 20 -1 0.98 0.79
 6 20 0 12.49 1.07
 6 20 1 1.62 0.79
 6 20 2 6.53 0.93
 6 20 3 1.04 0.78
 6 20 4 9.81 0.97
 6 20 5 9.55 1
 7 0 1 1089.98 19.12
 7 0 2 1420.44 24.93
 7 0 3 86.6 1.88
 7 0 4 153.82 3.05
 7 0 5 16.95 0.71
 7 0 6 894.22 15.75
 7 0 7 69.23 1.76
 7 0 8 26.87 1.04
 7 0 9 52.99 1.57
 7 0 10 53.56 1.63
 7 0 11 161.9 3.6
 7 0 12 78.99 2.21
 7 0 13 18.82 1.12
 7 0 14 32.65 1.49
 7 0 15 5.93 0.95
 7 0 16 0.47 0.83
 7 0 17 30.54 1.51
 7 0 18 1.42 0.86
 7 0 19 15.44 1.16
 7 0 20 13.86 1.07
 7 1 -20 3.56 0.84
 7 1 -19 9.99 1.05
 7 1 -18 9.63 1.08
 7 1 -17 -0.24 0.82
 7 1 -16 9.93 1.06
 7 1 -15 6.67 0.99
 7 1 -14 83.22 2.46
 7 1 -13 28.67 1.32
 7 1 -12 19.89 1.1
 7 1 -11 41.05 1.46
 7 1 -10 96.05 2.39
 7 1 -9 19.5 0.94
 7 1 -8 399.01 7.42
 7 1 -7 578.01 10.36
 7 1 -6 274.41 5.16
 7 1 -5 80.97 1.84
 7 1 -4 204.54 3.9
 7 1 -3 911.27 16
 7 1 -2 127.94 2.56
 7 1 -1 254.88 4.69
 7 1 0 937.88 16.44
 7 1 1 252.27 4.64
 7 1 2 127.77 2.56
 7 1 3 906.85 15.92
 7 1 4 203.33 3.88
 7 1 5 81.86 1.86
 7 1 6 272.02 5.12
 7 1 7 581.51 10.43
 7 1 8 404.73 7.51
 7 1 9 18.51 0.93
 7 1 10 96.64 2.4
 7 1 11 40.75 1.46
 7 1 12 19.47 1.09
 7 1 13 28.73 1.34
 7 1 14 83.1 2.46
 7 1 15 6.9 0.99
 7 1 16 9.15 1.05
 7 1 17 -0.67 0.81
 7 1 18 9.76 1.09
 7 1 19 8.94 1.04
 7 1 20 4.4 0.85
 7 2 -20 12.89 1.03
 7 2 -19 5.01 0.93
 7 2 -18 0.57 0.86
 7 2 -17 37.44 1.66
 7 2 -16 23.99 1.41
 7 2 -15 32.05 1.55
 7 2 -14 4.78 0.89
 7 2 -13 258.72 5.4
 7 2 -12 4.09 0.75
 7 2 -11 118.73 2.86
 7 2 -10 1.89 0.62
 7 2 -9 18.63 0.93
 7 2 -8 343.06 6.48
 7 2 -7 25.32 0.98
 7 2 -6 9.83 0.65
 7 2 -5 126.84 2.64
 7 2 -4 31.38 0.96
 7 2 -3 311.54 5.7
 7 2 -2 174.74 3.37
 7 2 -1 694.69 12.18
 7 2 0 6.93 0.48
 7 2 1 696.64 12.21
 7 2 2 176.44 3.4
 7 2 3 309.83 5.68
 7 2 4 31.57 0.96
 7 2 5 129.68 2.69
 7 2 6 10.04 0.65
 7 2 7 25.57 0.98
 7 2 8 340.01 6.44
 7 2 9 18.74 0.94
 7 2 10 1.06 0.6
 7 2 11 120.23 2.89
 7 2 12 3.28 0.74
 7 2 13 264.36 5.5
 7 2 14 5.56 0.9
 7 2 15 33.55 1.58
 7 2 16 24.85 1.41
 7 2 17 37.36 1.66
 7 2 18 0.73 0.86
 7 2 19 5.62 0.94
 7 2 20 13.36 1.04
 7 3 -20 1.17 0.81
 7 3 -19 8.56 1.01
 7 3 -18 22.67 1.37
 7 3 -17 10.83 1.09
 7 3 -16 29.82 1.51
 7 3 -15 36.51 1.65
 7 3 -14 2.08 0.85
 7 3 -13 65.43 2.04
 7 3 -12 76.99 2.2
 7 3 -11 26.32 1.2
 7 3 -10 45.46 1.51
 7 3 -9 22.57 1.03
 7 3 -8 66.92 1.79
 7 3 -7 115.43 2.58
 7 3 -6 163.39 3.35
 7 3 -5 71.23 1.7
 7 3 -4 51.04 1.32
 7 3 -3 301.78 5.54
 7 3 -2 20.23 0.74
 7 3 -1 145.83 2.88
 7 3 0 9.55 0.54
 7 3 1 146.84 2.89
 7 3 2 20.23 0.74
 7 3 3 300.57 5.53
 7 3 4 51.32 1.33
 7 3 5 71.56 1.71
 7 3 6 159.82 3.29
 7 3 7 115.9 2.59
 7 3 8 68.49 1.82
 7 3 9 22.67 1.03
 7 3 10 46.58 1.53
 7 3 11 26.75 1.21
 7 3 12 78.74 2.23
 7 3 13 63.44 2
 7 3 14 3.27 0.88
 7 3 15 36.47 1.65
 7 3 16 28.87 1.49
 7 3 17 11.69 1.12
 7 3 18 23.32 1.38
 7 3 19 9.7 1.01
 7 3 20 0.2 0.8
 7 4 -19 4.47 0.89
 7 4 -18 7.06 1.02
 7 4 -17 6.67 0.98
 7 4 -16 5.83 0.96
 7 4 -15 18.14 1.26
 7 4 -14 12.85 1.12
 7 4 -13 26.09 1.29
 7 4 -12 7.5 0.87
 7 4 -11 23.79 1.16
 7 4 -10 13.26 0.9
 7 4 -9 43.94 1.44
 7 4 -8 190.69 3.95
 7 4 -7 78.73 1.97
 7 4 -6 44.8 1.33
 7 4 -5 105.27 2.34
 7 4 -4 113.35 2.41
 7 4 -3 98.17 2.13
 7 4 -2 120.96 2.5
 7 4 -1 103.16 2.18
 7 4 0 1.3 0.4
 7 4 1 104.77 2.21
 7 4 2 119.65 2.47
 7 4 3 98.35 2.13
 7 4 4 112.73 2.4
 7 4 5 105.5 2.35
 7 4 6 43.29 1.31
 7 4 7 78 1.96
 7 4 8 190.56 3.94
 7 4 9 42.12 1.42
 7 4 10 13.32 0.89
 7 4 11 24.02 1.17
 7 4 12 7.9 0.87
 7 4 13 25.83 1.29
 7 4 14 13.21 1.13
 7 4 15 18.14 1.26
 7 4 16 4.96 0.96
 7 4 17 6.07 0.99
 7 4 18 7.57 1.02
 7 4 19 5.08 0.91
 7 5 -19 0.35 0.78
 7 5 -18 10.94 1.09
 7 5 -17 35.18 1.66
 7 5 -16 18.57 1.28
 7 5 -15 10.09 1.07
 7 5 -14 37.1 1.65
 7 5 -13 6.37 0.91
 7 5 -12 71.47 2.14
 7 5 -11 51.25 1.71
 7 5 -10 30.03 1.26
 7 5 -9 36.73 1.34
 7 5 -8 15.79 0.88
 7 5 -7 19.86 0.94
 7 5 -6 32.38 1.14
 7 5 -5 25.49 0.97
 7 5 -4 39.56 1.2
 7 5 -3 27.52 0.94
 7 5 -2 29.91 0.96
 7 5 -1 28.49 0.93
 7 5 0 258.74 4.83
 7 5 1 28.88 0.93
 7 5 2 30.58 0.97
 7 5 3 27.87 0.94
 7 5 4 39.35 1.2
 7 5 5 25.22 0.97
 7 5 6 31.94 1.13
 7 5 7 19.33 0.92
 7 5 8 14.89 0.87
 7 5 9 35.81 1.32
 7 5 10 30.38 1.27
 7 5 11 49.95 1.69
 7 5 12 69.93 2.1
 7 5 13 6.2 0.91
 7 5 14 36.06 1.63
 7 5 15 9.02 1.06
 7 5 16 19.47 1.29
 7 5 17 35.57 1.67
 7 5 18 12.55 1.13
 7 5 19 0.88 0.79
 7 6 -19 3.24 0.81
 7 6 -18 6.93 0.99
 7 6 -17 13.98 1.2
 7 6 -16 0.23 0.82
 7 6 -15 14.78 1.18
 7 6 -14 21.47 1.32
 7 6 -13 31.23 1.51
 7 6 -12 0.39 0.71
 7 6 -11 3.58 0.77
 7 6 -10 7.6 0.82
 7 6 -9 45.29 1.53
 7 6 -8 42.4 1.43
 7 6 -7 100.53 2.42
 7 6 -6 96.1 2.3
 7 6 -5 25.72 1.01
 7 6 -4 130.54 2.81
 7 6 -3 1.41 0.49
 7 6 -2 101.17 2.26
 7 6 -1 0.83 0.44
 7 6 0 22.15 0.84
 7 6 1 1.12 0.44
 7 6 2 100.1 2.25
 7 6 3 1.48 0.48
 7 6 4 130.45 2.81
 7 6 5 25.15 1
 7 6 6 96.53 2.31
 7 6 7 103.48 2.47
 7 6 8 41.66 1.42
 7 6 9 43.97 1.5
 7 6 10 7.09 0.81
 7 6 11 3.85 0.76
 7 6 12 0.46 0.7
 7 6 13 31.52 1.51
 7 6 14 20.21 1.3
 7 6 15 14.48 1.19
 7 6 16 1.06 0.84
 7 6 17 14.01 1.2
 7 6 18 7.82 1
 7 6 19 2.31 0.81
 7 7 -19 0.49 0.78
 7 7 -18 18.05 1.2
 7 7 -17 1.58 0.87
 7 7 -16 1.91 0.87
 7 7 -15 0.21 0.82
 7 7 -14 19.44 1.29
 7 7 -13 8.29 1.02
 7 7 -12 55.84 1.95
 7 7 -11 25.62 1.27
 7 7 -10 77.18 2.19
 7 7 -9 8.21 0.83
 7 7 -8 111.68 2.7
 7 7 -7 13.1 0.86
 7 7 -6 28.86 1.14
 7 7 -5 19.48 0.93
 7 7 -4 21.05 0.93
 7 7 -3 24.79 0.98
 7 7 -2 105.75 2.39
 7 7 -1 16.66 0.8
 7 7 0 10.93 0.68
 7 7 1 15.61 0.79
 7 7 2 105.68 2.39
 7 7 3 23.83 0.96
 7 7 4 20.88 0.93
 7 7 5 19.57 0.93
 7 7 6 28.96 1.14
 7 7 7 15.45 0.91
 7 7 8 113.48 2.73
 7 7 9 8.99 0.84
 7 7 10 78.31 2.21
 7 7 11 25.53 1.26
 7 7 12 53.83 1.92
 7 7 13 8.18 1.02
 7 7 14 19.97 1.3
 7 7 15 1.29 0.85
 7 7 16 1.87 0.87
 7 7 17 1.78 0.88
 7 7 18 19.18 1.22
 7 7 19 0.67 0.78
 7 8 -18 2.01 0.8
 7 8 -17 4.21 0.92
 7 8 -16 61.09 2.16
 7 8 -15 10.71 1.09
 7 8 -14 15.44 1.19
 7 8 -13 28.09 1.48
 7 8 -12 39.65 1.69
 7 8 -11 15.38 1.07
 7 8 -10 8.15 0.88
 7 8 -9 5.53 0.79
 7 8 -8 18.87 1.05
 7 8 -7 46.99 1.55
 7 8 -6 2.24 0.62
 7 8 -5 11.43 0.8
 7 8 -4 43.13 1.39
 7 8 -3 47.28 1.44
 7 8 -2 137.32 2.99
 7 8 -1 3.91 0.58
 7 8 0 3.75 0.58
 7 8 1 3.74 0.58
 7 8 2 136.14 2.97
 7 8 3 46.1 1.42
 7 8 4 42.13 1.37
 7 8 5 11.67 0.8
 7 8 6 1.85 0.62
 7 8 7 46.38 1.54
 7 8 8 18.81 1.04
 7 8 9 5.66 0.78
 7 8 10 8.08 0.88
 7 8 11 16.28 1.1
 7 8 12 41.56 1.72
 7 8 13 28.16 1.47
 7 8 14 14.59 1.18
 7 8 15 10.4 1.08
 7 8 16 63.72 2.2
 7 8 17 3.4 0.9
 7 8 18 0.91 0.78
 7 9 -18 8.05 0.93
 7 9 -17 2.64 0.85
 7 9 -16 1.18 0.85
 7 9 -15 6.54 0.99
 7 9 -14 35.91 1.64
 7 9 -13 3.23 0.92
 7 9 -12 48.64 1.88
 7 9 -11 6.91 0.94
 7 9 -10 2.3 0.75
 7 9 -9 48.81 1.71
 7 9 -8 2.51 0.72
 7 9 -7 32.04 1.31
 7 9 -6 54.79 1.7
 7 9 -5 11.19 0.84
 7 9 -4 19.09 0.98
 7 9 -3 36.56 1.29
 7 9 -2 42.64 1.39
 7 9 -1 31.03 1.17
 7 9 0 34.29 1.23
 7 9 1 31.53 1.18
 7 9 2 43.11 1.41
 7 9 3 37.54 1.31
 7 9 4 18.62 0.97
 7 9 5 11.48 0.84
 7 9 6 55.43 1.72
 7 9 7 33.34 1.33
 7 9 8 2.37 0.71
 7 9 9 48.94 1.7
 7 9 10 1.96 0.75
 7 9 11 7.17 0.95
 7 9 12 50.08 1.91
 7 9 13 3.8 0.92
 7 9 14 34.48 1.62
 7 9 15 5.63 0.97
 7 9 16 0.63 0.84
 7 9 17 1.65 0.84
 7 9 18 8.18 0.92
 7 10 -17 2.75 0.82
 7 10 -16 4.89 0.93
 7 10 -15 0.25 0.85
 7 10 -14 -0.96 0.81
 7 10 -13 3.95 0.92
 7 10 -12 4.42 0.94
 7 10 -11 0.41 0.83
 7 10 -10 10.7 1.03
 7 10 -9 57.48 1.9
 7 10 -8 26.91 1.28
 7 10 -7 28.9 1.29
 7 10 -6 38.87 1.46
 7 10 -5 17.7 1.02
 7 10 -4 0.94 0.62
 7 10 -3 7.01 0.75
 7 10 -2 24.67 1.1
 7 10 -1 43.28 1.44
 7 10 0 57.82 1.71
 7 10 1 44.06 1.46
 7 10 2 24.52 1.11
 7 10 3 7.18 0.75
 7 10 4 0.44 0.61
 7 10 5 17.41 1.01
 7 10 6 38.26 1.45
 7 10 7 29.24 1.3
 7 10 8 26.83 1.27
 7 10 9 58.94 1.93
 7 10 10 10.25 1.02
 7 10 11 0.7 0.82
 7 10 12 5.52 0.97
 7 10 13 3.73 0.91
 7 10 14 0.25 0.83
 7 10 15 0.42 0.84
 7 10 16 6.09 0.95
 7 10 17 1.7 0.81
 7 11 -17 11.3 1.03
 7 11 -16 0.22 0.8
 7 11 -15 18.07 1.26
 7 11 -14 1 0.89
 7 11 -13 3.38 0.92
 7 11 -12 3.46 0.92
 7 11 -11 13.18 1.16
 7 11 -10 6.79 0.99
 7 11 -9 36.91 1.6
 7 11 -8 5.02 0.84
 7 11 -7 4.8 0.81
 7 11 -6 27.57 1.28
 7 11 -5 5.81 0.8
 7 11 -4 19.68 1.08
 7 11 -3 54.78 1.74
 7 11 -2 6.86 0.78
 7 11 -1 17.67 1.01
 7 11 0 44 1.52
 7 11 1 18.47 1.02
 7 11 2 6.97 0.78
 7 11 3 53.15 1.71
 7 11 4 19.97 1.09
 7 11 5 5.7 0.79
 7 11 6 27.7 1.28
 7 11 7 5.21 0.81
 7 11 8 4.08 0.82
 7 11 9 38.22 1.62
 7 11 10 7.54 1.01
 7 11 11 13.49 1.15
 7 11 12 3.98 0.92
 7 11 13 3.95 0.92
 7 11 14 -0.17 0.85
 7 11 15 17.25 1.23
 7 11 16 1.11 0.81
 7 11 17 9.46 1.01
 7 12 -16 1.13 0.79
 7 12 -15 16.38 1.19
 7 12 -14 0.92 0.86
 7 12 -13 20.78 1.36
 7 12 -12 1.74 0.88
 7 12 -11 15.95 1.22
 7 12 -10 1.52 0.88
 7 12 -9 0.84 0.83
 7 12 -8 11.71 1.09
 7 12 -7 13.21 1.07
 7 12 -6 8.19 0.91
 7 12 -5 18.71 1.11
 7 12 -4 17.12 1.07
 7 12 -3 47.24 1.66
 7 12 -2 2.42 0.69
 7 12 -1 1.37 0.67
 7 12 0 1.02 0.67
 7 12 1 1.23 0.67
 7 12 2 2.72 0.71
 7 12 3 47.04 1.65
 7 12 4 16.73 1.06
 7 12 5 18.59 1.11
 7 12 6 8.39 0.91
 7 12 7 13.54 1.08
 7 12 8 11.97 1.1
 7 12 9 0.32 0.82
 7 12 10 1.78 0.86
 7 12 11 14.77 1.19
 7 12 12 1.43 0.86
 7 12 13 22.55 1.4
 7 12 14 0.3 0.83
 7 12 15 15.77 1.16
 7 12 16 2.06 0.79
 7 13 -15 1.97 0.8
 7 13 -14 1.69 0.84
 7 13 -13 1.5 0.88
 7 13 -12 9.97 1.11
 7 13 -11 3.52 0.9
 7 13 -10 12.05 1.14
 7 13 -9 3.22 0.91
 7 13 -8 5.16 0.96
 7 13 -7 65.04 2.19
 7 13 -6 39.14 1.68
 7 13 -5 2.73 0.83
 7 13 -4 2.33 0.79
 7 13 -3 25.07 1.27
 7 13 -2 33.08 1.42
 7 13 -1 3.16 0.76
 7 13 0 14.9 1.04
 7 13 1 3.31 0.77
 7 13 2 32.47 1.41
 7 13 3 25.79 1.29
 7 13 4 2.85 0.79
 7 13 5 3.45 0.85
 7 13 6 38.24 1.66
 7 13 7 66.67 2.22
 7 13 8 3.89 0.93
 7 13 9 3.13 0.9
 7 13 10 11.72 1.13
 7 13 11 2.28 0.89
 7 13 12 9.52 1.11
 7 13 13 3.2 0.9
 7 13 14 2.4 0.86
 7 13 15 0.49 0.77
 7 14 -14 -0.42 0.77
 7 14 -13 19.72 1.26
 7 14 -12 3.57 0.93
 7 14 -11 30.39 1.57
 7 14 -10 2.62 0.92
 7 14 -9 2.95 0.9
 7 14 -8 4.81 0.96
 7 14 -7 7.63 1.03
 7 14 -6 7.68 1.02
 7 14 -5 10.71 1.09
 7 14 -4 13.59 1.13
 7 14 -3 49.9 1.89
 7 14 -2 6.68 0.94
 7 14 -1 62.09 2.08
 7 14 0 13.96 1.09
 7 14 1 60.63 2.05
 7 14 2 6.99 0.95
 7 14 3 49.76 1.88
 7 14 4 13.97 1.14
 7 14 5 10.84 1.08
 7 14 6 7.66 1.01
 7 14 7 8.44 1.03
 7 14 8 4.57 0.96
 7 14 9 2.62 0.92
 7 14 10 4 0.94
 7 14 11 29.98 1.56
 7 14 12 1.37 0.88
 7 14 13 18.35 1.24
 7 14 14 0.43 0.78
 7 15 -13 1.21 0.8
 7 15 -12 3.27 0.9
 7 15 -11 5.57 0.96
 7 15 -10 8.72 1.08
 7 15 -9 45.35 1.81
 7 15 -8 21.87 1.36
 7 15 -7 12.29 1.16
 7 15 -6 28.17 1.49
 7 15 -5 4.68 0.95
 7 15 -4 3.49 0.92
 7 15 -3 4.93 0.95
 7 15 -2 9.97 1.08
 7 15 -1 42.43 1.76
 7 15 0 15.26 1.2
 7 15 1 41.82 1.75
 7 15 2 9.97 1.07
 7 15 3 4.38 0.93
 7 15 4 3.04 0.91
 7 15 5 4.67 0.95
 7 15 6 29.63 1.51
 7 15 7 14.51 1.18
 7 15 8 22.08 1.35
 7 15 9 44.01 1.79
 7 15 10 8.5 1.09
 7 15 11 4.89 0.95
 7 15 12 3.88 0.89
 7 15 13 2.04 0.81
 7 16 -12 8.4 0.95
 7 16 -11 6.73 0.94
 7 16 -10 4.27 0.93
 7 16 -9 1.13 0.88
 7 16 -8 9.36 1.09
 7 16 -7 1.45 0.88
 7 16 -6 58.11 2.07
 7 16 -5 19.23 1.31
 7 16 -4 54.14 2.01
 7 16 -3 4.17 0.95
 7 16 -2 18.6 1.28
 7 16 -1 40.58 1.76
 7 16 0 13.21 1.17
 7 16 1 40.77 1.75
 7 16 2 18.52 1.27
 7 16 3 4.03 0.95
 7 16 4 53.04 1.99
 7 16 5 19.2 1.31
 7 16 6 58.26 2.08
 7 16 7 1.78 0.88
 7 16 8 9.75 1.1
 7 16 9 2.51 0.9
 7 16 10 4.6 0.93
 7 16 11 5.52 0.92
 7 16 12 8.38 0.95
 7 17 -11 2.54 0.83
 7 17 -10 6.94 0.94
 7 17 -9 11.01 1.06
 7 17 -8 21.34 1.33
 7 17 -7 37.71 1.68
 7 17 -6 -0.34 0.86
 7 17 -5 13.52 1.2
 7 17 -4 3.37 0.91
 7 17 -3 7.32 1.02
 7 17 -2 12.62 1.16
 7 17 -1 19.6 1.32
 7 17 0 85.02 2.58
 7 17 1 20.01 1.32
 7 17 2 14.14 1.17
 7 17 3 5.66 0.98
 7 17 4 2.8 0.9
 7 17 5 12.42 1.17
 7 17 6 0.27 0.87
 7 17 7 35.34 1.64
 7 17 8 21.41 1.32
 7 17 9 9.77 1.03
 7 17 10 7.01 0.94
 7 17 11 1.32 0.81
 7 18 -9 2.15 0.81
 7 18 -8 3.22 0.86
 7 18 -7 3.33 0.86
 7 18 -6 1.3 0.86
 7 18 -5 30.21 1.5
 7 18 -4 15.67 1.22
 7 18 -3 11.9 1.13
 7 18 -2 15.73 1.24
 7 18 -1 9.34 1.09
 7 18 0 0.92 0.89
 7 18 1 9.46 1.09
 7 18 2 15.09 1.22
 7 18 3 11.19 1.12
 7 18 4 16.13 1.22
 7 18 5 29.92 1.5
 7 18 6 0.81 0.85
 7 18 7 3.51 0.86
 7 18 8 2.07 0.82
 7 18 9 2.52 0.8
 7 19 -7 12.18 1.06
 7 19 -6 1.6 0.8
 7 19 -5 6.09 0.92
 7 19 -4 2.03 0.83
 7 19 -3 1.62 0.82
 7 19 -2 1.61 0.83
 7 19 -1 1.66 0.85
 7 19 0 31.32 1.51
 7 19 1 1.27 0.82
 7 19 2 0.9 0.82
 7 19 3 1.24 0.81
 7 19 4 1.65 0.81
 7 19 5 5.85 0.91
 7 19 6 1.89 0.79
 7 19 7 12.24 1.05
 7 20 -3 0.68 0.79
 7 20 -2 0.12 0.76
 7 20 -1 1.99 0.8
 7 20 0 -0.38 0.75
 7 20 1 2.12 0.8
 7 20 2 1.1 0.76
 7 20 3 -0.07 0.78
 8 0 0 52.38 1.32
 8 0 1 258.05 4.8
 8 0 2 149.43 2.98
 8 0 3 5.96 0.51
 8 0 4 53.96 1.4
 8 0 5 217.33 4.25
 8 0 6 9.07 0.67
 8 0 7 0.08 0.5
 8 0 8 128.15 2.88
 8 0 9 16.25 0.92
 8 0 10 6.22 0.74
 8 0 11 34.38 1.38
 8 0 12 11.79 0.96
 8 0 13 60.75 1.97
 8 0 14 20.49 1.29
 8 0 15 2.85 0.9
 8 0 16 2.29 0.87
 8 0 17 2.52 0.88
 8 0 18 33.28 1.58
 8 0 19 0.83 0.8
 8 1 -19 13.22 1.09
 8 1 -18 14.14 1.16
 8 1 -17 8.64 1.02
 8 1 -16 1.67 0.86
 8 1 -15 3.24 0.9
 8 1 -14 9.35 1.03
 8 1 -13 73.91 2.21
 8 1 -12 8.01 0.89
 8 1 -11 12.27 0.92
 8 1 -10 9.34 0.81
 8 1 -9 3.04 0.64
 8 1 -8 15.64 0.87
 8 1 -7 115.59 2.62
 8 1 -6 21.01 0.9
 8 1 -5 108.15 2.4
 8 1 -4 177.51 3.51
 8 1 -3 50.81 1.33
 8 1 -2 35.56 1.04
 8 1 -1 29.19 0.92
 8 1 0 123.07 2.52
 8 1 1 28.99 0.92
 8 1 2 34.44 1.03
 8 1 3 51.25 1.33
 8 1 4 175.41 3.48
 8 1 5 108.35 2.41
 8 1 6 19.95 0.89
 8 1 7 114.97 2.61
 8 1 8 15.17 0.86
 8 1 9 3.44 0.65
 8 1 10 9.42 0.82
 8 1 11 12.16 0.92
 8 1 12 8.48 0.88
 8 1 13 73.87 2.21
 8 1 14 9.79 1.04
 8 1 15 3.98 0.91
 8 1 16 1.66 0.86
 8 1 17 7.26 0.99
 8 1 18 12.69 1.13
 8 1 19 12.65 1.08
 8 2 -19 19.42 1.22
 8 2 -18 7.09 1.02
 8 2 -17 0.49 0.87
 8 2 -16 3.28 0.92
 8 2 -15 21.23 1.32
 8 2 -14 30.72 1.51
 8 2 -13 2.25 0.82
 8 2 -12 20.08 1.14
 8 2 -11 14.83 0.99
 8 2 -10 47.21 1.57
 8 2 -9 28.47 1.17
 8 2 -8 89.34 2.22
 8 2 -7 22.17 0.97
 8 2 -6 73.57 1.85
 8 2 -5 243.82 4.71
 8 2 -4 57.73 1.48
 8 2 -3 124.12 2.59
 8 2 -2 33.78 1.03
 8 2 -1 29.94 0.95
 8 2 0 65.52 1.56
 8 2 1 29.96 0.95
 8 2 2 34.63 1.04
 8 2 3 120.72 2.53
 8 2 4 56.73 1.46
 8 2 5 242.54 4.69
 8 2 6 73.17 1.85
 8 2 7 22.7 0.98
 8 2 8 89.3 2.22
 8 2 9 28.16 1.17
 8 2 10 47.29 1.57
 8 2 11 14.2 0.98
 8 2 12 20.39 1.15
 8 2 13 2.83 0.83
 8 2 14 30.1 1.51
 8 2 15 20.62 1.31
 8 2 16 4.66 0.94
 8 2 17 0.7 0.85
 8 2 18 8.28 1.03
 8 2 19 19.78 1.22
 8 3 -19 11.4 1.03
 8 3 -18 0.81 0.85
 8 3 -17 7.51 1.04
 8 3 -16 5.79 0.97
 8 3 -15 43.01 1.79
 8 3 -14 46.56 1.85
 8 3 -13 40.96 1.66
 8 3 -12 76.31 2.23
 8 3 -11 22.37 1.16
 8 3 -10 121.93 2.92
 8 3 -9 59.21 1.76
 8 3 -8 12.07 0.82
 8 3 -7 14.75 0.83
 8 3 -6 45 1.37
 8 3 -5 90.06 2.12
 8 3 -4 47.15 1.34
 8 3 -3 324.27 5.99
 8 3 -2 71.31 1.69
 8 3 -1 85.49 1.92
 8 3 0 547.54 9.55
 8 3 1 85.11 1.91
 8 3 2 71.96 1.7
 8 3 3 321.54 5.95
 8 3 4 47.93 1.36
 8 3 5 90.01 2.12
 8 3 6 45 1.37
 8 3 7 15.64 0.85
 8 3 8 12.34 0.83
 8 3 9 59.04 1.75
 8 3 10 123.95 2.95
 8 3 11 20.83 1.13
 8 3 12 78.96 2.27
 8 3 13 40.55 1.66
 8 3 14 46.08 1.83
 8 3 15 42.85 1.78
 8 3 16 4.52 0.95
 8 3 17 5.53 1
 8 3 18 2.35 0.88
 8 3 19 10.7 1.02
 8 4 -19 0.41 0.77
 8 4 -18 10.08 1.07
 8 4 -17 26.45 1.48
 8 4 -16 13.17 1.16
 8 4 -15 17.05 1.25
 8 4 -14 30.73 1.54
 8 4 -13 37.47 1.61
 8 4 -12 12.69 1.01
 8 4 -11 4.21 0.78
 8 4 -10 117.78 2.87
 8 4 -9 31.98 1.28
 8 4 -8 76.64 2.03
 8 4 -7 20.79 0.98
 8 4 -6 139.31 3.03
 8 4 -5 238.27 4.66
 8 4 -4 8.8 0.66
 8 4 -3 37.12 1.16
 8 4 -2 7.15 0.57
 8 4 -1 42.57 1.21
 8 4 0 127.68 2.65
 8 4 1 42.33 1.2
 8 4 2 7.33 0.57
 8 4 3 35.84 1.14
 8 4 4 8.75 0.65
 8 4 5 237.07 4.64
 8 4 6 138.52 3.01
 8 4 7 20.85 0.97
 8 4 8 75.94 2.03
 8 4 9 33.08 1.3
 8 4 10 114.81 2.82
 8 4 11 4.73 0.78
 8 4 12 12.91 1.01
 8 4 13 35.66 1.57
 8 4 14 32.48 1.56
 8 4 15 18.02 1.28
 8 4 16 14.3 1.17
 8 4 17 29.39 1.52
 8 4 18 10.15 1.04
 8 4 19 0.43 0.78
 8 5 -19 29.29 1.37
 8 5 -18 1.93 0.86
 8 5 -17 8.1 1.05
 8 5 -16 9.61 1.06
 8 5 -15 68.14 2.27
 8 5 -14 0.97 0.84
 8 5 -13 30.11 1.49
 8 5 -12 5.49 0.86
 8 5 -11 154.05 3.58
 8 5 -10 69.61 2.05
 8 5 -9 91.59 2.38
 8 5 -8 25.4 1.12
 8 5 -7 52.21 1.59
 8 5 -6 111.8 2.59
 8 5 -5 57.48 1.61
 8 5 -4 65.83 1.72
 8 5 -3 29.56 1.06
 8 5 -2 28.11 1.02
 8 5 -1 5.47 0.57
 8 5 0 0.02 0.46
 8 5 1 5.77 0.57
 8 5 2 29.05 1.03
 8 5 3 28.77 1.04
 8 5 4 67.41 1.75
 8 5 5 57.14 1.6
 8 5 6 113.06 2.61
 8 5 7 49.64 1.54
 8 5 8 25.8 1.13
 8 5 9 90.06 2.36
 8 5 10 72.08 2.09
 8 5 11 153.1 3.56
 8 5 12 5.31 0.85
 8 5 13 29.2 1.47
 8 5 14 0.12 0.83
 8 5 15 66.96 2.25
 8 5 16 9.26 1.07
 8 5 17 7.22 1.05
 8 5 18 3.04 0.87
 8 5 19 29.73 1.37
 8 6 -19 3.87 0.85
 8 6 -18 9.66 1.02
 8 6 -17 2.95 0.92
 8 6 -16 56.64 2.09
 8 6 -15 2.45 0.9
 8 6 -14 18.96 1.28
 8 6 -13 9.59 1.06
 8 6 -12 29.4 1.43
 8 6 -11 7.35 0.89
 8 6 -10 112.48 2.83
 8 6 -9 98.84 2.54
 8 6 -8 61.13 1.82
 8 6 -7 48.71 1.55
 8 6 -6 125.96 2.87
 8 6 -5 87.05 2.16
 8 6 -4 50.92 1.5
 8 6 -3 46.77 1.4
 8 6 -2 88.71 2.11
 8 6 -1 268.18 5.13
 8 6 0 231.26 4.51
 8 6 1 265.71 5.09
 8 6 2 87.6 2.1
 8 6 3 45.81 1.38
 8 6 4 52.09 1.52
 8 6 5 86.35 2.15
 8 6 6 124.05 2.83
 8 6 7 46.77 1.52
 8 6 8 59.77 1.79
 8 6 9 100.03 2.56
 8 6 10 108.78 2.76
 8 6 11 9.07 0.91
 8 6 12 28.47 1.41
 8 6 13 9.24 1.05
 8 6 14 19.2 1.29
 8 6 15 2.62 0.89
 8 6 16 57.03 2.11
 8 6 17 4.16 0.93
 8 6 18 8.9 1.01
 8 6 19 3.62 0.85
 8 7 -18 8.07 0.95
 8 7 -17 3.59 0.91
 8 7 -16 1.52 0.87
 8 7 -15 9.22 1.04
 8 7 -14 6.51 0.98
 8 7 -13 3.97 0.93
 8 7 -12 46.29 1.83
 8 7 -11 8.14 0.93
 8 7 -10 72.29 2.15
 8 7 -9 19.72 1.11
 8 7 -8 9.61 0.85
 8 7 -7 28.91 1.22
 8 7 -6 4.14 0.68
 8 7 -5 207.68 4.27
 8 7 -4 230.26 4.61
 8 7 -3 71.91 1.89
 8 7 -2 94.73 2.27
 8 7 -1 34.64 1.2
 8 7 0 247.14 4.83
 8 7 1 32.77 1.16
 8 7 2 93.24 2.24
 8 7 3 70.03 1.85
 8 7 4 233.64 4.67
 8 7 5 212.95 4.35
 8 7 6 4.12 0.69
 8 7 7 29.29 1.23
 8 7 8 9.02 0.85
 8 7 9 18.84 1.09
 8 7 10 70.84 2.12
 8 7 11 9.45 0.95
 8 7 12 45.78 1.81
 8 7 13 4.4 0.92
 8 7 14 6.93 1
 8 7 15 8.12 1.04
 8 7 16 0.94 0.88
 8 7 17 3.6 0.91
 8 7 18 7.73 0.95
 8 8 -18 5.04 0.85
 8 8 -17 3.71 0.89
 8 8 -16 10.62 1.09
 8 8 -15 5.9 0.97
 8 8 -14 15.75 1.21
 8 8 -13 7.1 1
 8 8 -12 9.34 1.05
 8 8 -11 6.71 0.95
 8 8 -10 78.69 2.29
 8 8 -9 46.61 1.67
 8 8 -8 65.96 1.98
 8 8 -7 75.32 2.11
 8 8 -6 4.52 0.72
 8 8 -5 52.23 1.63
 8 8 -4 18.32 0.98
 8 8 -3 161.23 3.47
 8 8 -2 266.33 5.23
 8 8 -1 27.04 1.11
 8 8 0 128.89 2.89
 8 8 1 25.44 1.08
 8 8 2 264.98 5.21
 8 8 3 158.65 3.43
 8 8 4 18.42 0.98
 8 8 5 52.17 1.63
 8 8 6 5.36 0.73
 8 8 7 74.54 2.1
 8 8 8 65.05 1.97
 8 8 9 47.75 1.68
 8 8 10 80.48 2.32
 8 8 11 6.02 0.93
 8 8 12 9.27 1.05
 8 8 13 5.28 0.97
 8 8 14 14.98 1.19
 8 8 15 6.61 0.98
 8 8 16 9.63 1.08
 8 8 17 4.44 0.89
 8 8 18 2.58 0.81
 8 9 -17 5.83 0.9
 8 9 -16 1.08 0.84
 8 9 -15 18.8 1.31
 8 9 -14 4.54 0.95
 8 9 -13 7.22 1.02
 8 9 -12 24.47 1.4
 8 9 -11 4.06 0.93
 8 9 -10 110.87 2.97
 8 9 -9 22.53 1.23
 8 9 -8 67.69 2.05
 8 9 -7 31.43 1.34
 8 9 -6 8.43 0.84
 8 9 -5 123.13 2.93
 8 9 -4 47.07 1.56
 8 9 -3 104.21 2.55
 8 9 -2 178.67 3.81
 8 9 -1 28.85 1.18
 8 9 0 325.17 6.27
 8 9 1 28.81 1.19
 8 9 2 180.66 3.84
 8 9 3 103.49 2.54
 8 9 4 45.54 1.54
 8 9 5 124.55 2.96
 8 9 6 8.06 0.83
 8 9 7 28.91 1.29
 8 9 8 70.31 2.1
 8 9 9 20.25 1.19
 8 9 10 114.53 3.03
 8 9 11 4.91 0.95
 8 9 12 24.82 1.4
 8 9 13 6.9 1.02
 8 9 14 4.39 0.96
 8 9 15 17.85 1.29
 8 9 16 0.96 0.84
 8 9 17 6.13 0.91
 8 10 -17 3.08 0.82
 8 10 -16 3.21 0.87
 8 10 -15 4.49 0.94
 8 10 -14 7.73 1.04
 8 10 -13 0.04 0.83
 8 10 -12 9.24 1.07
 8 10 -11 14.59 1.2
 8 10 -10 2.27 0.88
 8 10 -9 12.85 1.08
 8 10 -8 0.22 0.71
 8 10 -7 50.09 1.73
 8 10 -6 33.52 1.4
 8 10 -5 145.39 3.37
 8 10 -4 98.29 2.53
 8 10 -3 162.41 3.62
 8 10 -2 2.3 0.69
 8 10 -1 75.94 2.09
 8 10 0 9.53 0.83
 8 10 1 72.73 2.03
 8 10 2 1.55 0.67
 8 10 3 161.79 3.6
 8 10 4 97.32 2.51
 8 10 5 145.38 3.37
 8 10 6 34.06 1.41
 8 10 7 50.08 1.74
 8 10 8 0.4 0.72
 8 10 9 14.04 1.11
 8 10 10 1.38 0.87
 8 10 11 16.05 1.21
 8 10 12 8.99 1.06
 8 10 13 0.5 0.84
 8 10 14 6.66 1.02
 8 10 15 5.33 0.95
 8 10 16 2.92 0.86
 8 10 17 1.73 0.79
 8 11 -16 4.66 0.88
 8 11 -15 1.73 0.83
 8 11 -14 3.59 0.93
 8 11 -13 1.29 0.87
 8 11 -12 12.73 1.15
 8 11 -11 29.37 1.53
 8 11 -10 7.45 1.03
 8 11 -9 26.45 1.44
 8 11 -8 54.18 1.95
 8 11 -7 62.04 2.01
 8 11 -6 9.92 0.93
 8 11 -5 3.23 0.76
 8 11 -4 8.48 0.88
 8 11 -3 63.71 1.95
 8 11 -2 69.42 2.03
 8 11 -1 30.5 1.3
 8 11 0 82.39 2.26
 8 11 1 29.29 1.28
 8 11 2 68.44 2.02
 8 11 3 65.22 1.97
 8 11 4 7.97 0.86
 8 11 5 3.05 0.77
 8 11 6 10.18 0.95
 8 11 7 61.47 2.01
 8 11 8 54.65 1.96
 8 11 9 26.08 1.43
 8 11 10 7.84 1.02
 8 11 11 31.33 1.54
 8 11 12 13.41 1.16
 8 11 13 0.64 0.86
 8 11 14 3.81 0.92
 8 11 15 0.75 0.83
 8 11 16 4.85 0.88
 8 12 -15 3.98 0.85
 8 12 -14 5.09 0.93
 8 12 -13 25.94 1.46
 8 12 -12 10.09 1.08
 8 12 -11 37.1 1.68
 8 12 -10 3.31 0.92
 8 12 -9 35.11 1.63
 8 12 -8 13.99 1.17
 8 12 -7 14.83 1.18
 8 12 -6 18.4 1.19
 8 12 -5 70.74 2.16
 8 12 -4 39.6 1.56
 8 12 -3 11.56 0.98
 8 12 -2 24.77 1.23
 8 12 -1 21.61 1.16
 8 12 0 0.14 0.68
 8 12 1 21.33 1.16
 8 12 2 25.48 1.25
 8 12 3 11.21 0.96
 8 12 4 40.53 1.58
 8 12 5 70.42 2.15
 8 12 6 18.15 1.2
 8 12 7 13.88 1.16
 8 12 8 13.95 1.17
 8 12 9 32.71 1.58
 8 12 10 2.65 0.91
 8 12 11 37.84 1.68
 8 12 12 9.93 1.08
 8 12 13 25.34 1.44
 8 12 14 3.97 0.93
 8 12 15 2.26 0.85
 8 13 -15 3.58 0.87
 8 13 -14 22.16 1.28
 8 13 -13 2.19 0.88
 8 13 -12 16.73 1.26
 8 13 -11 17.82 1.28
 8 13 -10 2.92 0.92
 8 13 -9 0.84 0.87
 8 13 -8 6.18 1
 8 13 -7 0.5 0.85
 8 13 -6 21.08 1.33
 8 13 -5 1.99 0.88
 8 13 -4 41.91 1.73
 8 13 -3 25.26 1.34
 8 13 -2 2.26 0.81
 8 13 -1 6.11 0.89
 8 13 0 1.16 0.74
 8 13 1 5.84 0.87
 8 13 2 1.88 0.81
 8 13 3 24.88 1.33
 8 13 4 43.45 1.76
 8 13 5 2.27 0.86
 8 13 6 22 1.33
 8 13 7 1.02 0.85
 8 13 8 5.86 0.99
 8 13 9 0.94 0.86
 8 13 10 3.9 0.93
 8 13 11 18.88 1.3
 8 13 12 16.24 1.24
 8 13 13 2.42 0.89
 8 13 14 22.09 1.27
 8 13 15 3.4 0.86
 8 14 -14 -0.04 0.79
 8 14 -13 5.15 0.92
 8 14 -12 1.51 0.87
 8 14 -11 10.09 1.09
 8 14 -10 18.3 1.33
 8 14 -9 6.98 1.01
 8 14 -8 0.95 0.87
 8 14 -7 3.15 0.91
 8 14 -6 20.01 1.3
 8 14 -5 10.83 1.09
 8 14 -4 19.83 1.3
 8 14 -3 10.96 1.09
 8 14 -2 11.47 1.1
 8 14 -1 14.77 1.17
 8 14 0 0.34 0.8
 8 14 1 16.78 1.21
 8 14 2 11.39 1.1
 8 14 3 12.78 1.12
 8 14 4 16.94 1.25
 8 14 5 11 1.09
 8 14 6 20.81 1.32
 8 14 7 3.9 0.93
 8 14 8 1.56 0.88
 8 14 9 7 1.01
 8 14 10 19.97 1.36
 8 14 11 9.27 1.08
 8 14 12 1.32 0.85
 8 14 13 5.47 0.91
 8 14 14 0.64 0.78
 8 15 -13 1.11 0.82
 8 15 -12 3.44 0.85
 8 15 -11 5.43 0.94
 8 15 -10 25.45 1.44
 8 15 -9 1.13 0.87
 8 15 -8 -0.4 0.82
 8 15 -7 29.13 1.49
 8 15 -6 1.68 0.9
 8 15 -5 2.97 0.91
 8 15 -4 4.62 0.95
 8 15 -3 32.54 1.57
 8 15 -2 3.37 0.91
 8 15 -1 1.22 0.84
 8 15 0 22.3 1.34
 8 15 1 0.82 0.84
 8 15 2 1.85 0.89
 8 15 3 30.68 1.54
 8 15 4 4.3 0.94
 8 15 5 1.96 0.89
 8 15 6 2.7 0.91
 8 15 7 29.63 1.51
 8 15 8 0.65 0.82
 8 15 9 2.12 0.9
 8 15 10 25.81 1.43
 8 15 11 5.9 0.95
 8 15 12 3.49 0.86
 8 15 13 0.6 0.81
 8 16 -11 0.34 0.76
 8 16 -10 0.99 0.83
 8 16 -9 2.71 0.9
 8 16 -8 4.22 0.94
 8 16 -7 0.78 0.89
 8 16 -6 2.45 0.94
 8 16 -5 12.3 1.14
 8 16 -4 5.58 0.98
 8 16 -3 7.15 1.02
 8 16 -2 3.27 0.93
 8 16 -1 7.49 1.03
 8 16 0 0.55 0.86
 8 16 1 6.66 1.01
 8 16 2 3.31 0.92
 8 16 3 7.21 1.02
 8 16 4 5.23 0.97
 8 16 5 12.7 1.14
 8 16 6 2.45 0.95
 8 16 7 2.38 0.91
 8 16 8 5.1 0.95
 8 16 9 2.7 0.89
 8 16 10 2.04 0.83
 8 16 11 0.54 0.75
 8 17 -10 4.89 0.89
 8 17 -9 1.22 0.81
 8 17 -8 1.51 0.83
 8 17 -7 6.44 0.98
 8 17 -6 2.21 0.9
 8 17 -5 5.87 1
 8 17 -4 7.27 1.05
 8 17 -3 4.81 0.98
 8 17 -2 1.39 0.88
 8 17 -1 3.44 0.96
 8 17 0 12.61 1.17
 8 17 1 3.94 0.96
 8 17 2 0.05 0.86
 8 17 3 3.8 0.97
 8 17 4 6.26 1.02
 8 17 5 6.16 1
 8 17 6 2.22 0.9
 8 17 7 6.43 0.99
 8 17 8 0.17 0.81
 8 17 9 1.38 0.81
 8 17 10 5.48 0.9
 8 18 -8 7.78 0.94
 8 18 -7 1.16 0.81
 8 18 -6 4.35 0.89
 8 18 -5 0.61 0.83
 8 18 -4 4.14 0.92
 8 18 -3 4.63 0.94
 8 18 -2 17.12 1.23
 8 18 -1 -0.76 0.8
 8 18 0 0.67 0.85
 8 18 1 -0.29 0.83
 8 18 2 16.29 1.22
 8 18 3 4.01 0.94
 8 18 4 5.43 0.94
 8 18 5 2.78 0.86
 8 18 6 4.96 0.9
 8 18 7 0.88 0.79
 8 18 8 7.42 0.94
 8 19 -5 0.7 0.78
 8 19 -4 1.03 0.79
 8 19 -3 6.69 0.93
 8 19 -2 2.95 0.87
 8 19 -1 4.06 0.87
 8 19 0 3.67 0.88
 8 19 1 2.35 0.86
 8 19 2 3.55 0.87
 8 19 3 6.49 0.93
 8 19 4 0.26 0.77
 8 19 5 0.6 0.77
 9 0 1 13.28 0.69
 9 0 2 16.98 0.79
 9 0 3 263.97 5.05
 9 0 4 61.78 1.64
 9 0 5 35.96 1.2
 9 0 6 94.32 2.27
 9 0 7 2.28 0.59
 9 0 8 36.66 1.33
 9 0 9 16.68 0.98
 9 0 10 14.04 0.96
 9 0 11 20.26 1.12
 9 0 12 22.5 1.21
 9 0 13 1.15 0.83
 9 0 14 1.17 0.86
 9 0 15 0.44 0.82
 9 0 16 25.21 1.41
 9 0 17 0.49 0.86
 9 0 18 2 0.86
 9 0 19 12.14 1.03
 9 1 -19 0.74 0.78
 9 1 -18 14 1.15
 9 1 -17 15.64 1.24
 9 1 -16 3.84 0.94
 9 1 -15 13.79 1.16
 9 1 -14 40.93 1.73
 9 1 -13 2.98 0.87
 9 1 -12 71.23 2.15
 9 1 -11 38.49 1.5
 9 1 -10 24.23 1.17
 9 1 -9 47.71 1.58
 9 1 -8 2.34 0.64
 9 1 -7 1.99 0.61
 9 1 -6 18.49 0.91
 9 1 -5 5.49 0.62
 9 1 -4 5.14 0.59
 9 1 -3 99.87 2.27
 9 1 -2 13.57 0.73
 9 1 -1 9.78 0.65
 9 1 0 151.74 3.08
 9 1 1 9.68 0.65
 9 1 2 13.91 0.74
 9 1 3 98.9 2.25
 9 1 4 5.36 0.59
 9 1 5 4.67 0.6
 9 1 6 18.91 0.92
 9 1 7 2.27 0.6
 9 1 8 3.21 0.66
 9 1 9 48.42 1.59
 9 1 10 22.99 1.15
 9 1 11 39.57 1.52
 9 1 12 70.45 2.14
 9 1 13 3.6 0.87
 9 1 14 40.18 1.71
 9 1 15 12.23 1.15
 9 1 16 3.97 0.92
 9 1 17 15.87 1.25
 9 1 18 15.14 1.17
 9 1 19 0.32 0.78
 9 2 -19 0.92 0.78
 9 2 -18 18.76 1.24
 9 2 -17 17.1 1.26
 9 2 -16 39.74 1.71
 9 2 -15 3.27 0.92
 9 2 -14 3.15 0.91
 9 2 -13 1.23 0.83
 9 2 -12 28.59 1.35
 9 2 -11 24.34 1.23
 9 2 -10 39.05 1.47
 9 2 -9 92.22 2.39
 9 2 -8 25.88 1.14
 9 2 -7 16.14 0.91
 9 2 -6 43.68 1.39
 9 2 -5 29.04 1.09
 9 2 -4 38.49 1.24
 9 2 -3 8.27 0.64
 9 2 -2 72.96 1.8
 9 2 -1 43.29 1.28
 9 2 0 153.29 3.15
 9 2 1 44.29 1.3
 9 2 2 72.46 1.8
 9 2 3 7.82 0.64
 9 2 4 38.88 1.25
 9 2 5 28.55 1.08
 9 2 6 44.68 1.41
 9 2 7 17.35 0.93
 9 2 8 25.56 1.13
 9 2 9 92.29 2.39
 9 2 10 40.87 1.51
 9 2 11 25.06 1.24
 9 2 12 28.79 1.35
 9 2 13 1.85 0.84
 9 2 14 3.39 0.91
 9 2 15 4.5 0.96
 9 2 16 40.35 1.72
 9 2 17 16.89 1.26
 9 2 18 21.38 1.28
 9 2 19 0.6 0.77
 9 3 -19 10.02 1.01
 9 3 -18 5.86 0.96
 9 3 -17 5.52 0.97
 9 3 -16 7.38 1.01
 9 3 -15 17.9 1.27
 9 3 -14 2.83 0.91
 9 3 -13 3.52 0.91
 9 3 -12 4.54 0.88
 9 3 -11 81.79 2.32
 9 3 -10 24.94 1.21
 9 3 -9 84.02 2.26
 9 3 -8 31.95 1.26
 9 3 -7 92.6 2.31
 9 3 -6 78.97 2.03
 9 3 -5 46.29 1.42
 9 3 -4 185.59 3.79
 9 3 -3 3.29 0.55
 9 3 -2 42.16 1.28
 9 3 -1 11.38 0.71
 9 3 0 61.07 1.6
 9 3 1 11.74 0.72
 9 3 2 44.04 1.31
 9 3 3 3.4 0.55
 9 3 4 181.15 3.71
 9 3 5 46.17 1.42
 9 3 6 78.88 2.03
 9 3 7 90.5 2.28
 9 3 8 31.12 1.25
 9 3 9 84.21 2.26
 9 3 10 25.6 1.22
 9 3 11 82.55 2.33
 9 3 12 5.43 0.89
 9 3 13 4.58 0.92
 9 3 14 3.71 0.92
 9 3 15 17.59 1.27
 9 3 16 7.36 1.02
 9 3 17 5.39 0.98
 9 3 18 7.85 0.98
 9 3 19 9.75 1
 9 4 -19 2.86 0.85
 9 4 -18 2.78 0.87
 9 4 -17 4 0.92
 9 4 -16 32.87 1.63
 9 4 -15 54.28 2.01
 9 4 -14 11.81 1.13
 9 4 -13 67.91 2.25
 9 4 -12 19.58 1.23
 9 4 -11 58.34 1.91
 9 4 -10 3.87 0.78
 9 4 -9 29.6 1.28
 9 4 -8 27.47 1.2
 9 4 -7 2.29 0.65
 9 4 -6 95.46 2.34
 9 4 -5 68.54 1.84
 9 4 -4 37.82 1.26
 9 4 -3 11.58 0.74
 9 4 -2 11.97 0.75
 9 4 -1 140.68 2.99
 9 4 0 131.94 2.84
 9 4 1 142.84 3.03
 9 4 2 12.55 0.76
 9 4 3 11.37 0.74
 9 4 4 37.6 1.26
 9 4 5 68.07 1.83
 9 4 6 92.87 2.3
 9 4 7 1.75 0.64
 9 4 8 27.33 1.19
 9 4 9 28.71 1.26
 9 4 10 5.99 0.82
 9 4 11 57.88 1.9
 9 4 12 19.26 1.23
 9 4 13 68.92 2.27
 9 4 14 11.96 1.13
 9 4 15 55.12 2.02
 9 4 16 34.49 1.65
 9 4 17 4.47 0.93
 9 4 18 2.93 0.86
 9 4 19 3.27 0.85
 9 5 -18 22.23 1.26
 9 5 -17 12.83 1.13
 9 5 -16 11.68 1.15
 9 5 -15 4.4 0.95
 9 5 -14 26.18 1.44
 9 5 -13 1.33 0.86
 9 5 -12 61.33 2.11
 9 5 -11 68.92 2.12
 9 5 -10 119.46 2.97
 9 5 -9 0.23 0.66
 9 5 -8 47.06 1.59
 9 5 -7 29.14 1.21
 9 5 -6 128.9 2.95
 9 5 -5 174.55 3.69
 9 5 -4 3.93 0.63
 9 5 -3 7.48 0.69
 9 5 -2 102.88 2.39
 9 5 -1 70.56 1.82
 9 5 0 10.39 0.73
 9 5 1 70.92 1.83
 9 5 2 103.01 2.39
 9 5 3 7.33 0.68
 9 5 4 4.29 0.64
 9 5 5 173.49 3.67
 9 5 6 127.59 2.92
 9 5 7 29.55 1.22
 9 5 8 46.26 1.57
 9 5 9 0.62 0.67
 9 5 10 121.14 3
 9 5 11 66.86 2.08
 9 5 12 60.18 2.08
 9 5 13 1.84 0.88
 9 5 14 26.33 1.45
 9 5 15 4.55 0.96
 9 5 16 11.5 1.15
 9 5 17 13.26 1.15
 9 5 18 23.05 1.28
 9 6 -18 9.64 0.99
 9 6 -17 9.44 1.04
 9 6 -16 8.03 1.05
 9 6 -15 17.47 1.25
 9 6 -14 8.5 1.04
 9 6 -13 26.02 1.44
 9 6 -12 13.26 1.14
 9 6 -11 75.61 2.33
 9 6 -10 15.23 1.06
 9 6 -9 1.29 0.72
 9 6 -8 124.8 3
 9 6 -7 6.6 0.79
 9 6 -6 127.29 2.96
 9 6 -5 190.2 3.99
 9 6 -4 28.68 1.16
 9 6 -3 25.96 1.09
 9 6 -2 264.25 5.16
 9 6 -1 70.62 1.86
 9 6 0 124.36 2.79
 9 6 1 70.51 1.86
 9 6 2 264.47 5.17
 9 6 3 25.81 1.08
 9 6 4 28.91 1.16
 9 6 5 192.78 4.04
 9 6 6 122.79 2.88
 9 6 7 6.54 0.78
 9 6 8 125.93 3.02
 9 6 9 1.35 0.72
 9 6 10 14.7 1.05
 9 6 11 74.92 2.31
 9 6 12 13.47 1.15
 9 6 13 28.55 1.49
 9 6 14 6.79 1.01
 9 6 15 16.54 1.23
 9 6 16 8.15 1.05
 9 6 17 10.28 1.06
 9 6 18 8.25 0.95
 9 7 -18 2.05 0.82
 9 7 -17 1.56 0.84
 9 7 -16 14.53 1.19
 9 7 -15 7.83 1.07
 9 7 -14 0.74 0.85
 9 7 -13 10.72 1.1
 9 7 -12 20.84 1.32
 9 7 -11 32.38 1.54
 9 7 -10 11.78 1.01
 9 7 -9 31.21 1.38
 9 7 -8 26.49 1.25
 9 7 -7 50.57 1.68
 9 7 -6 58.2 1.79
 9 7 -5 189.84 4.03
 9 7 -4 138.07 3.12
 9 7 -3 210.81 4.32
 9 7 -2 57.91 1.69
 9 7 -1 136.84 3.04
 9 7 0 176.69 3.71
 9 7 1 132.77 2.98
 9 7 2 58.08 1.7
 9 7 3 205.74 4.24
 9 7 4 137.41 3.11
 9 7 5 187.1 3.99
 9 7 6 56.7 1.76
 9 7 7 52.27 1.71
 9 7 8 25.9 1.25
 9 7 9 31.56 1.38
 9 7 10 11.84 1.01
 9 7 11 32.02 1.54
 9 7 12 20.14 1.3
 9 7 13 7.92 1.05
 9 7 14 2.09 0.87
 9 7 15 9.51 1.11
 9 7 16 14.4 1.19
 9 7 17 1.35 0.83
 9 7 18 0.55 0.8
 9 8 -17 3.65 0.85
 9 8 -16 10.24 1.06
 9 8 -15 6.52 1
 9 8 -14 4.45 0.94
 9 8 -13 4.82 0.96
 9 8 -12 4.63 0.96
 9 8 -11 28.99 1.5
 9 8 -10 1.47 0.79
 9 8 -9 103.31 2.74
 9 8 -8 83.32 2.35
 9 8 -7 2.69 0.74
 9 8 -6 33.93 1.38
 9 8 -5 115.7 2.81
 9 8 -4 131.7 3.06
 9 8 -3 15.74 0.96
 9 8 -2 54.21 1.67
 9 8 -1 332.73 6.4
 9 8 0 1.85 0.64
 9 8 1 330.45 6.37
 9 8 2 55.56 1.69
 9 8 3 15.67 0.96
 9 8 4 133.33 3.09
 9 8 5 114.79 2.79
 9 8 6 35.66 1.41
 9 8 7 2.47 0.74
 9 8 8 82.11 2.33
 9 8 9 101.92 2.71
 9 8 10 1.63 0.81
 9 8 11 30.23 1.51
 9 8 12 5.19 0.95
 9 8 13 5.04 0.96
 9 8 14 4.02 0.93
 9 8 15 7.13 1.01
 9 8 16 8.58 1.04
 9 8 17 3.91 0.85
 9 9 -17 2.68 0.85
 9 9 -16 1.84 0.84
 9 9 -15 14.08 1.18
 9 9 -14 2.7 0.93
 9 9 -13 26.65 1.45
 9 9 -12 14.58 1.2
 9 9 -11 28.54 1.49
 9 9 -10 32.14 1.55
 9 9 -9 25.12 1.36
 9 9 -8 25.03 1.29
 9 9 -7 65.04 2.02
 9 9 -6 8.38 0.89
 9 9 -5 41.3 1.52
 9 9 -4 81.12 2.23
 9 9 -3 265.94 5.37
 9 9 -2 53.56 1.71
 9 9 -1 49.35 1.61
 9 9 0 63.7 1.87
 9 9 1 49.56 1.62
 9 9 2 56.05 1.75
 9 9 3 265.34 5.36
 9 9 4 79.79 2.21
 9 9 5 41.79 1.53
 9 9 6 8.85 0.89
 9 9 7 64.63 2.01
 9 9 8 25.16 1.29
 9 9 9 24.03 1.33
 9 9 10 32.41 1.57
 9 9 11 27.46 1.46
 9 9 12 14.99 1.2
 9 9 13 26.11 1.43
 9 9 14 2.33 0.92
 9 9 15 14.03 1.17
 9 9 16 2.92 0.85
 9 9 17 2.52 0.84
 9 10 -16 5.8 0.89
 9 10 -15 1.41 0.85
 9 10 -14 2.3 0.9
 9 10 -13 1.28 0.87
 9 10 -12 0.85 0.86
 9 10 -11 5.79 0.99
 9 10 -10 15.91 1.22
 9 10 -9 4.69 0.94
 9 10 -8 60.21 2.04
 9 10 -7 8.02 0.92
 9 10 -6 104.89 2.74
 9 10 -5 28.75 1.32
 9 10 -4 63.87 1.97
 9 10 -3 40.71 1.53
 9 10 -2 238.19 4.95
 9 10 -1 11.5 0.93
 9 10 0 1 0.66
 9 10 1 11.82 0.92
 9 10 2 239.51 4.97
 9 10 3 42.01 1.56
 9 10 4 63.84 1.97
 9 10 5 27.55 1.3
 9 10 6 106.28 2.77
 9 10 7 6.41 0.9
 9 10 8 59.33 2.03
 9 10 9 4.92 0.94
 9 10 10 15.23 1.21
 9 10 11 6.38 0.99
 9 10 12 1.63 0.87
 9 10 13 2.09 0.88
 9 10 14 2.12 0.9
 9 10 15 1.92 0.87
 9 10 16 5.28 0.88
 9 11 -16 0.86 0.79
 9 11 -15 6.59 0.94
 9 11 -14 0.6 0.85
 9 11 -13 29.02 1.51
 9 11 -12 12.94 1.15
 9 11 -11 8.65 1.06
 9 11 -10 20.15 1.32
 9 11 -9 1.46 0.87
 9 11 -8 21.47 1.33
 9 11 -7 69.31 2.26
 9 11 -6 0.09 0.77
 9 11 -5 47.39 1.72
 9 11 -4 57.4 1.89
 9 11 -3 40.61 1.56
 9 11 -2 36.14 1.47
 9 11 -1 38.98 1.51
 9 11 0 59.73 1.9
 9 11 1 39.15 1.52
 9 11 2 36.03 1.47
 9 11 3 38.41 1.52
 9 11 4 56.97 1.89
 9 11 5 45.18 1.68
 9 11 6 0.2 0.79
 9 11 7 66.29 2.2
 9 11 8 21.94 1.33
 9 11 9 0.73 0.85
 9 11 10 19.29 1.3
 9 11 11 7.45 1.04
 9 11 12 12.5 1.14
 9 11 13 28.55 1.51
 9 11 14 0.88 0.85
 9 11 15 6.92 0.94
 9 11 16 1.21 0.79
 9 12 -15 1.99 0.81
 9 12 -14 -0.1 0.8
 9 12 -13 22.94 1.37
 9 12 -12 16.32 1.26
 9 12 -11 7.33 1.02
 9 12 -10 33.76 1.61
 9 12 -9 12.48 1.16
 9 12 -8 43.53 1.8
 9 12 -7 3.13 0.9
 9 12 -6 9.22 1.04
 9 12 -5 12.39 1.12
 9 12 -4 26.9 1.39
 9 12 -3 6.7 0.93
 9 12 -2 40.35 1.58
 9 12 -1 58.32 1.92
 9 12 0 4.05 0.81
 9 12 1 57.62 1.91
 9 12 2 42.19 1.62
 9 12 3 7.14 0.95
 9 12 4 27.37 1.39
 9 12 5 13.46 1.13
 9 12 6 8.34 1.02
 9 12 7 2.56 0.86
 9 12 8 42.16 1.77
 9 12 9 12.16 1.16
 9 12 10 35.07 1.63
 9 12 11 7.08 1.04
 9 12 12 14.34 1.22
 9 12 13 22.45 1.35
 9 12 14 0.62 0.8
 9 12 15 2.58 0.83
 9 13 -14 0.24 0.76
 9 13 -13 11.38 1.07
 9 13 -12 0.48 0.84
 9 13 -11 7.64 1.06
 9 13 -10 22.69 1.36
 9 13 -9 4.77 0.95
 9 13 -8 30.38 1.54
 9 13 -7 7.43 1.02
 9 13 -6 3.5 0.92
 9 13 -5 17.67 1.25
 9 13 -4 0.62 0.85
 9 13 -3 25.12 1.4
 9 13 -2 16.12 1.19
 9 13 -1 14.52 1.15
 9 13 0 14.03 1.13
 9 13 1 14.83 1.16
 9 13 2 16.63 1.2
 9 13 3 26.52 1.43
 9 13 4 1.44 0.85
 9 13 5 18.76 1.27
 9 13 6 2.72 0.9
 9 13 7 7.58 1.03
 9 13 8 29.76 1.52
 9 13 9 4.7 0.96
 9 13 10 22.03 1.34
 9 13 11 8.3 1.07
 9 13 12 -0.31 0.85
 9 13 13 11.82 1.08
 9 13 14 1.4 0.78
 9 14 -13 2.87 0.83
 9 14 -12 1.4 0.82
 9 14 -11 -0.13 0.84
 9 14 -10 11.85 1.15
 9 14 -9 3.1 0.95
 9 14 -8 45.88 1.83
 9 14 -7 9.98 1.09
 9 14 -6 1.29 0.89
 9 14 -5 19.46 1.3
 9 14 -4 6.89 1.01
 9 14 -3 -0.04 0.83
 9 14 -2 1.14 0.85
 9 14 -1 6.31 1
 9 14 0 -0.69 0.81
 9 14 1 6.02 0.98
 9 14 2 0.02 0.83
 9 14 3 1.55 0.85
 9 14 4 7.35 1.02
 9 14 5 19.27 1.29
 9 14 6 2.53 0.91
 9 14 7 9.24 1.07
 9 14 8 45.81 1.83
 9 14 9 4.21 0.96
 9 14 10 12.77 1.16
 9 14 11 1.66 0.84
 9 14 12 1.12 0.82
 9 14 13 3.53 0.84
 9 15 -12 10.41 1
 9 15 -11 11.59 1.06
 9 15 -10 1.59 0.89
 9 15 -9 1.14 0.86
 9 15 -8 -0.02 0.85
 9 15 -7 0.46 0.87
 9 15 -6 1.75 0.89
 9 15 -5 15.46 1.21
 9 15 -4 1.06 0.87
 9 15 -3 9.83 1.09
 9 15 -2 1.46 0.85
 9 15 -1 3.35 0.92
 9 15 0 29.02 1.5
 9 15 1 3.24 0.9
 9 15 2 0.72 0.86
 9 15 3 10.55 1.1
 9 15 4 1.23 0.86
 9 15 5 15.04 1.2
 9 15 6 3.12 0.9
 9 15 7 1.8 0.9
 9 15 8 0.27 0.86
 9 15 9 0.65 0.86
 9 15 10 3.08 0.88
 9 15 11 11.53 1.05
 9 15 12 10.44 1.02
 9 16 -10 6.49 0.92
 9 16 -9 1.58 0.83
 9 16 -8 1.64 0.85
 9 16 -7 6.32 0.98
 9 16 -6 10.05 1.1
 9 16 -5 2.21 0.94
 9 16 -4 4.21 0.97
 9 16 -3 5.31 0.96
 9 16 -2 0.11 0.82
 9 16 -1 3.68 0.92
 9 16 0 4.13 0.94
 9 16 1 4.56 0.95
 9 16 2 0.42 0.82
 9 16 3 5.75 0.97
 9 16 4 3.53 0.94
 9 16 5 4.42 0.97
 9 16 6 8.63 1.08
 9 16 7 5.58 0.97
 9 16 8 0.75 0.82
 9 16 9 0.95 0.81
 9 16 10 5.62 0.9
 9 17 -9 2.41 0.85
 9 17 -8 2.97 0.84
 9 17 -7 3.64 0.87
 9 17 -6 0.4 0.82
 9 17 -5 4.63 0.93
 9 17 -4 3.72 0.93
 9 17 -3 3.69 0.93
 9 17 -2 12.32 1.16
 9 17 -1 1.82 0.9
 9 17 0 1.77 0.9
 9 17 1 0.67 0.87
 9 17 2 13.96 1.19
 9 17 3 4.93 0.95
 9 17 4 3.42 0.93
 9 17 5 3.58 0.91
 9 17 6 -0.02 0.8
 9 17 7 2.86 0.88
 9 17 8 3.28 0.84
 9 17 9 3.44 0.86
 9 18 -7 0.74 0.8
 9 18 -6 4.08 0.86
 9 18 -5 2.83 0.83
 9 18 -4 4.18 0.88
 9 18 -3 2.37 0.85
 9 18 -2 2.86 0.88
 9 18 -1 5.86 0.95
 9 18 0 3.69 0.9
 9 18 1 4.85 0.92
 9 18 2 3.66 0.89
 9 18 3 1.6 0.83
 9 18 4 3.88 0.88
 9 18 5 0.94 0.82
 9 18 6 4.67 0.87
 9 18 7 0.12 0.8
 9 19 -3 0.48 0.78
 9 19 -2 2.34 0.81
 9 19 -1 0.67 0.77
 9 19 0 0.02 0.76
 9 19 1 0.45 0.77
 9 19 2 2.58 0.8
 9 19 3 -0.5 0.78
 10 0 0 435.69 7.98
 10 0 1 373.4 6.93
 10 0 2 171.49 3.55
 10 0 3 160.48 3.38
 10 0 4 142.82 3.11
 10 0 5 184.43 3.85
 10 0 6 16.41 0.94
 10 0 7 202.97 4.25
 10 0 8 12.6 0.92
 10 0 9 30.98 1.31
 10 0 10 7.25 0.87
 10 0 11 39.77 1.56
 10 0 12 45.62 1.8
 10 0 13 25.76 1.43
 10 0 14 35.88 1.66
 10 0 15 1.11 0.86
 10 0 16 25.83 1.47
 10 0 17 -0.23 0.82
 10 0 18 5.3 0.92
 10 1 -18 12.89 1.07
 10 1 -17 8.26 1.03
 10 1 -16 7.21 1.05
 10 1 -15 20.07 1.32
 10 1 -14 87.38 2.64
 10 1 -13 10.9 1.1
 10 1 -12 67.15 2.22
 10 1 -11 79.58 2.3
 10 1 -10 87.02 2.4
 10 1 -9 98.18 2.54
 10 1 -8 -0.24 0.64
 10 1 -7 312.96 6.11
 10 1 -6 47.4 1.52
 10 1 -5 186.28 3.89
 10 1 -4 6.03 0.67
 10 1 -3 46.67 1.43
 10 1 -2 158.94 3.34
 10 1 -1 89.54 2.15
 10 1 0 473.51 8.61
 10 1 1 89.05 2.14
 10 1 2 154.91 3.28
 10 1 3 45.69 1.41
 10 1 4 4.84 0.64
 10 1 5 186.07 3.88
 10 1 6 47.21 1.52
 10 1 7 306.94 6.02
 10 1 8 0.7 0.65
 10 1 9 97.43 2.53
 10 1 10 88.67 2.43
 10 1 11 78.13 2.28
 10 1 12 69.68 2.26
 10 1 13 10.19 1.09
 10 1 14 86.03 2.61
 10 1 15 20.81 1.33
 10 1 16 8.11 1.06
 10 1 17 7.7 1.02
 10 1 18 13.19 1.09
 10 2 -18 6.86 0.94
 10 2 -17 10.99 1.1
 10 2 -16 23.92 1.42
 10 2 -15 15.32 1.23
 10 2 -14 85.65 2.6
 10 2 -13 61.93 2.14
 10 2 -12 37.71 1.66
 10 2 -11 3.69 0.8
 10 2 -10 79.69 2.28
 10 2 -9 5.2 0.79
 10 2 -8 112.95 2.77
 10 2 -7 68.51 1.95
 10 2 -6 278.5 5.49
 10 2 -5 12.69 0.84
 10 2 -4 204.02 4.16
 10 2 -3 4.53 0.63
 10 2 -2 95.8 2.27
 10 2 -1 10.75 0.75
 10 2 0 85.49 2.09
 10 2 1 10.47 0.74
 10 2 2 96.92 2.29
 10 2 3 3.7 0.61
 10 2 4 203.01 4.15
 10 2 5 11.43 0.81
 10 2 6 278.13 5.49
 10 2 7 69.39 1.96
 10 2 8 111.66 2.75
 10 2 9 5.62 0.8
 10 2 10 81.17 2.3
 10 2 11 3.46 0.78
 10 2 12 37.84 1.64
 10 2 13 62.72 2.16
 10 2 14 83.81 2.57
 10 2 15 16.36 1.23
 10 2 16 24.96 1.44
 10 2 17 11.05 1.1
 10 2 18 6.1 0.92
 10 3 -18 13.06 1.08
 10 3 -17 21.12 1.31
 10 3 -16 5.48 1
 10 3 -15 8.02 1.03
 10 3 -14 23.16 1.39
 10 3 -13 7.58 1.04
 10 3 -12 14.63 1.17
 10 3 -11 16.58 1.15
 10 3 -10 15.06 1.05
 10 3 -9 123.93 3.02
 10 3 -8 109.02 2.71
 10 3 -7 53.98 1.7
 10 3 -6 5.49 0.72
 10 3 -5 42.22 1.41
 10 3 -4 17.76 0.93
 10 3 -3 26.29 1.07
 10 3 -2 35.82 1.24
 10 3 -1 19.48 0.93
 10 3 0 228.27 4.52
 10 3 1 19.83 0.94
 10 3 2 35.83 1.24
 10 3 3 25.12 1.06
 10 3 4 17.63 0.92
 10 3 5 41.75 1.4
 10 3 6 4.86 0.71
 10 3 7 55.02 1.71
 10 3 8 108.91 2.71
 10 3 9 126.28 3.06
 10 3 10 16.13 1.06
 10 3 11 16.84 1.16
 10 3 12 15.13 1.18
 10 3 13 7.72 1.04
 10 3 14 22.63 1.39
 10 3 15 6.58 0.99
 10 3 16 6.51 1.02
 10 3 17 21.55 1.31
 10 3 18 12.43 1.05
 10 4 -18 2.09 0.81
 10 4 -17 9.52 1.05
 10 4 -16 8.59 1.08
 10 4 -15 12.59 1.14
 10 4 -14 6.06 1
 10 4 -13 96.74 2.8
 10 4 -12 10.19 1.07
 10 4 -11 10.44 1.02
 10 4 -10 45.88 1.67
 10 4 -9 29.11 1.31
 10 4 -8 21.4 1.13
 10 4 -7 78.16 2.15
 10 4 -6 13.87 0.91
 10 4 -5 4.51 0.69
 10 4 -4 35.77 1.29
 10 4 -3 60.68 1.72
 10 4 -2 162.91 3.46
 10 4 -1 37.68 1.29
 10 4 0 99.79 2.37
 10 4 1 38.44 1.3
 10 4 2 165.18 3.5
 10 4 3 62.17 1.74
 10 4 4 35.32 1.28
 10 4 5 4.36 0.69
 10 4 6 13.37 0.9
 10 4 7 79.47 2.17
 10 4 8 20.59 1.11
 10 4 9 27.39 1.28
 10 4 10 46.65 1.69
 10 4 11 9.78 1.01
 10 4 12 10.81 1.09
 10 4 13 96.68 2.8
 10 4 14 4.7 0.97
 10 4 15 11.9 1.12
 10 4 16 9.15 1.08
 10 4 17 10.01 1.05
 10 4 18 1.46 0.79
 10 5 -18 2.9 0.84
 10 5 -17 1.42 0.82
 10 5 -16 3.02 0.91
 10 5 -15 2.17 0.93
 10 5 -14 8.53 1.07
 10 5 -13 40.19 1.74
 10 5 -12 19.06 1.28
 10 5 -11 6.33 0.96
 10 5 -10 32.15 1.43
 10 5 -9 7.4 0.88
 10 5 -8 1.83 0.73
 10 5 -7 118.6 2.88
 10 5 -6 31.94 1.3
 10 5 -5 59.67 1.78
 10 5 -4 41.32 1.42
 10 5 -3 186.01 3.9
 10 5 -2 8.43 0.76
 10 5 -1 21.32 1.01
 10 5 0 24.36 1.06
 10 5 1 20.76 1
 10 5 2 9.31 0.77
 10 5 3 185.02 3.88
 10 5 4 39.44 1.39
 10 5 5 60.61 1.8
 10 5 6 32.95 1.32
 10 5 7 121.43 2.93
 10 5 8 1.82 0.71
 10 5 9 7.68 0.89
 10 5 10 30.85 1.4
 10 5 11 6.64 0.97
 10 5 12 18.95 1.28
 10 5 13 39.82 1.73
 10 5 14 8.56 1.04
 10 5 15 3.35 0.95
 10 5 16 3.25 0.9
 10 5 17 0.45 0.82
 10 5 18 2.31 0.84
 10 6 -17 1.19 0.8
 10 6 -16 12.05 1.12
 10 6 -15 5.49 1
 10 6 -14 4.15 0.93
 10 6 -13 1.95 0.89
 10 6 -12 7.18 1.02
 10 6 -11 2.12 0.87
 10 6 -10 10.48 1.03
 10 6 -9 15.24 1.06
 10 6 -8 85.5 2.37
 10 6 -7 16.51 1.04
 10 6 -6 13.63 0.95
 10 6 -5 2.92 0.7
 10 6 -4 1.92 0.67
 10 6 -3 10.44 0.84
 10 6 -2 5.09 0.7
 10 6 -1 43.29 1.44
 10 6 0 50.61 1.57
 10 6 1 44.04 1.46
 10 6 2 5.41 0.71
 10 6 3 10.26 0.83
 10 6 4 2.17 0.67
 10 6 5 2.46 0.69
 10 6 6 13.26 0.95
 10 6 7 16.09 1.03
 10 6 8 85.44 2.36
 10 6 9 16.92 1.1
 10 6 10 10.57 1.02
 10 6 11 3.01 0.88
 10 6 12 8.44 1.04
 10 6 13 2.06 0.88
 10 6 14 2.3 0.89
 10 6 15 4.96 0.99
 10 6 16 12.66 1.13
 10 6 17 1.02 0.8
 10 7 -17 6.72 0.91
 10 7 -16 1.34 0.84
 10 7 -15 25.01 1.42
 10 7 -14 3.11 0.92
 10 7 -13 28.86 1.51
 10 7 -12 5.78 0.98
 10 7 -11 7.08 1.01
 10 7 -10 13.4 1.14
 10 7 -9 4.37 0.87
 10 7 -8 36.39 1.49
 10 7 -7 5.99 0.83
 10 7 -6 1.68 0.72
 10 7 -5 3.06 0.72
 10 7 -4 2.9 0.71
 10 7 -3 233.06 4.78
 10 7 -2 1.17 0.63
 10 7 -1 51.73 1.63
 10 7 0 28.55 1.2
 10 7 1 52.11 1.64
 10 7 2 1.04 0.63
 10 7 3 232.25 4.77
 10 7 4 2.54 0.71
 10 7 5 2.91 0.72
 10 7 6 2.71 0.73
 10 7 7 6.58 0.85
 10 7 8 38.24 1.53
 10 7 9 2.84 0.85
 10 7 10 13.38 1.14
 10 7 11 6.49 0.99
 10 7 12 6.21 0.98
 10 7 13 29.03 1.5
 10 7 14 3.9 0.92
 10 7 15 25.08 1.43
 10 7 16 0.99 0.85
 10 7 17 6.61 0.91
 10 8 -17 1.64 0.81
 10 8 -16 2.6 0.85
 10 8 -15 6.29 0.99
 10 8 -14 7.93 1.06
 10 8 -13 2.29 0.9
 10 8 -12 0.38 0.84
 10 8 -11 14.72 1.19
 10 8 -10 3.8 0.91
 10 8 -9 45.36 1.81
 10 8 -8 34.62 1.49
 10 8 -7 4.65 0.83
 10 8 -6 1.26 0.72
 10 8 -5 152.16 3.5
 10 8 -4 8.39 0.86
 10 8 -3 11.36 0.9
 10 8 -2 33.36 1.34
 10 8 -1 31.3 1.29
 10 8 0 28.37 1.23
 10 8 1 31.56 1.3
 10 8 2 32.17 1.31
 10 8 3 11.6 0.91
 10 8 4 7.64 0.85
 10 8 5 153.55 3.52
 10 8 6 1.67 0.74
 10 8 7 5.05 0.84
 10 8 8 36.34 1.51
 10 8 9 46.09 1.82
 10 8 10 3.72 0.91
 10 8 11 15.27 1.2
 10 8 12 0.66 0.84
 10 8 13 2.27 0.88
 10 8 14 7.18 1.04
 10 8 15 6.13 0.99
 10 8 16 1.71 0.84
 10 8 17 2.39 0.82
 10 9 -16 3.02 0.83
 10 9 -15 11.82 1.1
 10 9 -14 -0.18 0.84
 10 9 -13 1.34 0.89
 10 9 -12 3.24 0.92
 10 9 -11 8.11 1.04
 10 9 -10 9.33 1.07
 10 9 -9 13.56 1.16
 10 9 -8 13.95 1.15
 10 9 -7 21.67 1.27
 10 9 -6 33.83 1.45
 10 9 -5 2.64 0.77
 10 9 -4 29.47 1.32
 10 9 -3 11.15 0.93
 10 9 -2 9.94 0.9
 10 9 -1 7.62 0.84
 10 9 0 62.44 1.91
 10 9 1 7.56 0.84
 10 9 2 9.72 0.89
 10 9 3 10.58 0.92
 10 9 4 29.59 1.32
 10 9 5 2.26 0.77
 10 9 6 35.78 1.48
 10 9 7 23.58 1.3
 10 9 8 15.41 1.17
 10 9 9 14.9 1.17
 10 9 10 8.74 1.06
 10 9 11 7.84 1.04
 10 9 12 1.56 0.89
 10 9 13 1.78 0.91
 10 9 14 -0.07 0.84
 10 9 15 13.84 1.12
 10 9 16 3.45 0.84
 10 10 -15 3.57 0.88
 10 10 -14 1.02 0.84
 10 10 -13 8.7 1.07
 10 10 -12 5.9 0.98
 10 10 -11 2.23 0.91
 10 10 -10 1.54 0.89
 10 10 -9 -0.11 0.83
 10 10 -8 18.99 1.28
 10 10 -7 3.39 0.9
 10 10 -6 8.08 0.97
 10 10 -5 50.63 1.79
 10 10 -4 32.27 1.41
 10 10 -3 10.79 0.96
 10 10 -2 119.8 2.98
 10 10 -1 47.9 1.69
 10 10 0 12.72 0.98
 10 10 1 49.04 1.71
 10 10 2 120.5 2.99
 10 10 3 10.19 0.94
 10 10 4 31.44 1.4
 10 10 5 50.18 1.78
 10 10 6 7.88 0.97
 10 10 7 2.83 0.88
 10 10 8 18.03 1.26
 10 10 9 0.7 0.84
 10 10 10 1.66 0.88
 10 10 11 2.9 0.92
 10 10 12 6.47 0.99
 10 10 13 10.05 1.1
 10 10 14 0.1 0.83
 10 10 15 2.83 0.86
 10 11 -15 4.74 0.86
 10 11 -14 1.9 0.85
 10 11 -13 5.42 0.97
 10 11 -12 12.24 1.15
 10 11 -11 8.89 1.05
 10 11 -10 46.57 1.85
 10 11 -9 7.28 1.01
 10 11 -8 11.26 1.12
 10 11 -7 6.76 1
 10 11 -6 16.32 1.21
 10 11 -5 23.35 1.36
 10 11 -4 14.94 1.14
 10 11 -3 7.75 0.95
 10 11 -2 19.7 1.16
 10 11 -1 8.23 0.91
 10 11 0 18.49 1.14
 10 11 1 8.13 0.91
 10 11 2 19.22 1.16
 10 11 3 8.25 0.95
 10 11 4 16.33 1.15
 10 11 5 24.87 1.38
 10 11 6 15.33 1.19
 10 11 7 5.6 0.97
 10 11 8 12.43 1.13
 10 11 9 6.47 1.01
 10 11 10 45.17 1.83
 10 11 11 8.33 1.05
 10 11 12 11.31 1.14
 10 11 13 4.98 0.96
 10 11 14 2.5 0.85
 10 11 15 4.93 0.87
 10 12 -14 2.33 0.82
 10 12 -13 0.82 0.84
 10 12 -12 3.17 0.92
 10 12 -11 2.81 0.94
 10 12 -10 12.11 1.14
 10 12 -9 6.76 1.02
 10 12 -8 12.28 1.16
 10 12 -7 19.28 1.3
 10 12 -6 6.5 1.02
 10 12 -5 8.75 1.05
 10 12 -4 4.59 0.95
 10 12 -3 15.53 1.18
 10 12 -2 5.07 0.95
 10 12 -1 2.89 0.89
 10 12 0 16.96 1.22
 10 12 1 3.21 0.9
 10 12 2 5.29 0.95
 10 12 3 14.24 1.16
 10 12 4 4.03 0.92
 10 12 5 7.95 1.01
 10 12 6 7.75 1.05
 10 12 7 20 1.31
 10 12 8 13.88 1.2
 10 12 9 5.76 0.99
 10 12 10 11.75 1.14
 10 12 11 1.71 0.92
 10 12 12 2.69 0.91
 10 12 13 1.29 0.85
 10 12 14 1.69 0.8
 10 13 -13 2.93 0.83
 10 13 -12 7.98 1
 10 13 -11 6.23 0.98
 10 13 -10 12.11 1.16
 10 13 -9 21.2 1.38
 10 13 -8 -0.2 0.84
 10 13 -7 6.62 1.03
 10 13 -6 4.67 0.98
 10 13 -5 18.08 1.28
 10 13 -4 5.56 0.99
 10 13 -3 18.45 1.27
 10 13 -2 5.9 0.97
 10 13 -1 -0.27 0.82
 10 13 0 85.87 2.59
 10 13 1 1.28 0.86
 10 13 2 5.62 0.98
 10 13 3 19.02 1.29
 10 13 4 5.03 0.97
 10 13 5 18.26 1.28
 10 13 6 5.76 1
 10 13 7 7.4 1.03
 10 13 8 0.58 0.85
 10 13 9 20.77 1.37
 10 13 10 11.5 1.17
 10 13 11 6.49 0.99
 10 13 12 7.94 1
 10 13 13 2.76 0.82
 10 14 -12 0.84 0.78
 10 14 -11 2.66 0.87
 10 14 -10 31.92 1.54
 10 14 -9 0.83 0.9
 10 14 -8 8.21 1.08
 10 14 -7 2.06 0.89
 10 14 -6 37.35 1.67
 10 14 -5 1.51 0.9
 10 14 -4 8.94 1.05
 10 14 -3 8.09 1.05
 10 14 -2 9.24 1.07
 10 14 -1 6.45 1.01
 10 14 0 0.78 0.86
 10 14 1 7.81 1.04
 10 14 2 9.59 1.08
 10 14 3 7.25 1.01
 10 14 4 8.26 1.05
 10 14 5 1.15 0.88
 10 14 6 35.48 1.64
 10 14 7 3.09 0.92
 10 14 8 9.8 1.11
 10 14 9 1.44 0.89
 10 14 10 31.98 1.54
 10 14 11 2.18 0.84
 10 14 12 0.33 0.78
 10 15 -11 2.61 0.83
 10 15 -10 4.87 0.91
 10 15 -9 5.51 0.95
 10 15 -8 16.8 1.23
 10 15 -7 37.13 1.69
 10 15 -6 4.41 0.98
 10 15 -5 3.72 0.97
 10 15 -4 4.11 0.93
 10 15 -3 5.07 0.98
 10 15 -2 4.99 0.96
 10 15 -1 2 0.9
 10 15 0 14.84 1.19
 10 15 1 2.06 0.88
 10 15 2 4.01 0.96
 10 15 3 5.04 0.96
 10 15 4 3.78 0.93
 10 15 5 3.05 0.97
 10 15 6 4.29 1
 10 15 7 36.95 1.68
 10 15 8 16.49 1.23
 10 15 9 4.58 0.93
 10 15 10 3.66 0.89
 10 15 11 3.22 0.83
 10 16 -9 -0.38 0.76
 10 16 -8 3.62 0.91
 10 16 -7 0.73 0.84
 10 16 -6 3.24 0.91
 10 16 -5 10.84 1.11
 10 16 -4 6.57 1.03
 10 16 -3 33.91 1.63
 10 16 -2 5.07 1.01
 10 16 -1 23.32 1.42
 10 16 0 7.43 1.05
 10 16 1 23.69 1.43
 10 16 2 4.17 0.97
 10 16 3 34.55 1.64
 10 16 4 7.97 1.05
 10 16 5 10.73 1.11
 10 16 6 4.24 0.94
 10 16 7 0.99 0.84
 10 16 8 3.8 0.9
 10 16 9 0.45 0.77
 10 17 -8 9 1.01
 10 17 -7 19.05 1.19
 10 17 -6 7.91 0.98
 10 17 -5 4.37 0.91
 10 17 -4 3.95 0.9
 10 17 -3 2.86 0.89
 10 17 -2 3.74 0.91
 10 17 -1 11.3 1.1
 10 17 0 55.86 2.02
 10 17 1 10.27 1.1
 10 17 2 3.43 0.91
 10 17 3 2.88 0.89
 10 17 4 4.52 0.92
 10 17 5 4.82 0.9
 10 17 6 6.55 0.95
 10 17 7 18.29 1.17
 10 17 8 10.06 1.02
 10 18 -5 3.45 0.88
 10 18 -4 12.71 1.05
 10 18 -3 2.07 0.83
 10 18 -2 4.72 0.89
 10 18 -1 4.69 0.89
 10 18 0 0.52 0.8
 10 18 1 6.33 0.92
 10 18 2 4.32 0.89
 10 18 3 2.03 0.83
 10 18 4 12.49 1.06
 10 18 5 2.77 0.86
 11 0 1 124.97 2.84
 11 0 2 6.14 0.71
 11 0 3 143.86 3.19
 11 0 4 0.27 0.6
 11 0 5 24.44 1.13
 11 0 6 2.29 0.67
 11 0 7 4.64 0.76
 11 0 8 39.96 1.51
 11 0 9 11.27 0.96
 11 0 10 65.25 2.05
 11 0 11 -0.77 0.79
 11 0 12 1.21 0.85
 11 0 13 18.08 1.29
 11 0 14 1.17 0.87
 11 0 15 12.97 1.2
 11 0 16 0.35 0.86
 11 0 17 0.75 0.81
 11 0 18 9.55 1.03
 11 1 -18 0.02 0.77
 11 1 -17 1.59 0.84
 11 1 -16 45.56 1.83
 11 1 -15 23.38 1.43
 11 1 -14 11.29 1.13
 11 1 -13 24.08 1.42
 11 1 -12 31.7 1.55
 11 1 -11 13.11 1.12
 11 1 -10 20.07 1.17
 11 1 -9 12.36 0.99
 11 1 -8 27.57 1.27
 11 1 -7 50.14 1.67
 11 1 -6 14.41 0.95
 11 1 -5 111.97 2.7
 11 1 -4 20.79 1.03
 11 1 -3 54.66 1.65
 11 1 -2 22.18 1.03
 11 1 -1 25.95 1.1
 11 1 0 52.45 1.58
 11 1 1 27.55 1.13
 11 1 2 22.48 1.04
 11 1 3 53.6 1.63
 11 1 4 20.99 1.03
 11 1 5 112.13 2.7
 11 1 6 15.2 0.96
 11 1 7 50.51 1.68
 11 1 8 27.31 1.27
 11 1 9 11.95 0.98
 11 1 10 19.58 1.17
 11 1 11 13.5 1.14
 11 1 12 32.97 1.58
 11 1 13 24.25 1.4
 11 1 14 12.03 1.13
 11 1 15 21.95 1.39
 11 1 16 45.48 1.84
 11 1 17 0.9 0.84
 11 1 18 0.39 0.79
 11 2 -18 0.45 0.8
 11 2 -17 15.31 1.15
 11 2 -16 4.11 0.94
 11 2 -15 2.95 0.94
 11 2 -14 7.93 1.05
 11 2 -13 9.85 1.09
 11 2 -12 49.81 1.92
 11 2 -11 32.41 1.54
 11 2 -10 5.05 0.85
 11 2 -9 34.1 1.43
 11 2 -8 72.6 2.12
 11 2 -7 12.95 0.95
 11 2 -6 49.49 1.63
 11 2 -5 50.95 1.63
 11 2 -4 255.15 5.12
 11 2 -3 24.17 1.1
 11 2 -2 192.74 4.01
 11 2 -1 3.32 0.66
 11 2 0 93.19 2.3
 11 2 1 3.14 0.65
 11 2 2 193.33 4.02
 11 2 3 26.48 1.14
 11 2 4 258.49 5.17
 11 2 5 51 1.63
 11 2 6 49.15 1.63
 11 2 7 12.84 0.95
 11 2 8 72.49 2.12
 11 2 9 33.43 1.43
 11 2 10 5.3 0.84
 11 2 11 34.54 1.58
 11 2 12 49.44 1.91
 11 2 13 9.45 1.07
 11 2 14 7.58 1.03
 11 2 15 3.46 0.95
 11 2 16 4.74 0.95
 11 2 17 15.21 1.15
 11 2 18 0.44 0.81
 11 3 -17 4.81 0.91
 11 3 -16 0.42 0.85
 11 3 -15 1.88 0.91
 11 3 -14 1.13 0.86
 11 3 -13 16.11 1.24
 11 3 -12 4.42 0.95
 11 3 -11 3.52 0.91
 11 3 -10 1.55 0.79
 11 3 -9 75.14 2.21
 11 3 -8 35.31 1.45
 11 3 -7 202.74 4.35
 11 3 -6 77.67 2.16
 11 3 -5 146.56 3.32
 11 3 -4 28.19 1.2
 11 3 -3 137.21 3.11
 11 3 -2 149.41 3.3
 11 3 -1 126.9 2.9
 11 3 0 1.24 0.62
 11 3 1 126.59 2.89
 11 3 2 151.19 3.33
 11 3 3 135.46 3.07
 11 3 4 28.34 1.2
 11 3 5 148.47 3.35
 11 3 6 77.68 2.15
 11 3 7 205.02 4.39
 11 3 8 36.63 1.47
 11 3 9 75.52 2.22
 11 3 10 1.39 0.79
 11 3 11 4.26 0.92
 11 3 12 4.84 0.96
 11 3 13 16.4 1.24
 11 3 14 1.4 0.87
 11 3 15 2.21 0.91
 11 3 16 1.7 0.86
 11 3 17 5.91 0.92
 11 4 -17 15.59 1.13
 11 4 -16 0.99 0.83
 11 4 -15 10.75 1.11
 11 4 -14 22.29 1.36
 11 4 -13 29.73 1.52
 11 4 -12 13.68 1.17
 11 4 -11 128.72 3.35
 11 4 -10 27.48 1.4
 11 4 -9 1.42 0.77
 11 4 -8 27.48 1.3
 11 4 -7 1.91 0.72
 11 4 -6 17 1.03
 11 4 -5 11.02 0.89
 11 4 -4 77.59 2.12
 11 4 -3 126.12 2.94
 11 4 -2 313.39 6.09
 11 4 -1 143.24 3.2
 11 4 0 18.76 1
 11 4 1 143.31 3.2
 11 4 2 307.84 6
 11 4 3 123.74 2.9
 11 4 4 78.83 2.14
 11 4 5 11.2 0.88
 11 4 6 16.82 1.03
 11 4 7 1.87 0.72
 11 4 8 27.9 1.31
 11 4 9 1.37 0.76
 11 4 10 26.63 1.39
 11 4 11 125.53 3.29
 11 4 12 13.04 1.16
 11 4 13 30.69 1.55
 11 4 14 23.17 1.37
 11 4 15 9.27 1.1
 11 4 16 0.95 0.83
 11 4 17 15.31 1.13
 11 5 -17 1.69 0.79
 11 5 -16 11.23 1.07
 11 5 -15 14.47 1.21
 11 5 -14 2.99 0.9
 11 5 -13 37.34 1.67
 11 5 -12 3.17 0.93
 11 5 -11 4.89 0.97
 11 5 -10 1.97 0.87
 11 5 -9 75.62 2.32
 11 5 -8 189.61 4.21
 11 5 -7 77.44 2.23
 11 5 -6 72.06 2.1
 11 5 -5 18.23 1.06
 11 5 -4 36.6 1.4
 11 5 -3 65.74 1.92
 11 5 -2 129.85 3.01
 11 5 -1 24.22 1.13
 11 5 0 2.56 0.67
 11 5 1 24.48 1.14
 11 5 2 128.01 2.98
 11 5 3 66.23 1.92
 11 5 4 36.32 1.39
 11 5 5 19.18 1.07
 11 5 6 71.83 2.09
 11 5 7 76.87 2.21
 11 5 8 186.88 4.17
 11 5 9 77.07 2.35
 11 5 10 3.03 0.88
 11 5 11 5.65 0.97
 11 5 12 2.03 0.91
 11 5 13 39.66 1.72
 11 5 14 1.5 0.89
 11 5 15 16.12 1.22
 11 5 16 10.87 1.07
 11 5 17 1.16 0.79
 11 6 -17 0.22 0.78
 11 6 -16 16.56 1.18
 11 6 -15 1.18 0.86
 11 6 -14 1.65 0.91
 11 6 -13 9.3 1.07
 11 6 -12 44.09 1.81
 11 6 -11 11.33 1.11
 11 6 -10 29.79 1.51
 11 6 -9 7.78 0.98
 11 6 -8 35.51 1.5
 11 6 -7 5.37 0.84
 11 6 -6 3.57 0.78
 11 6 -5 17.29 1.06
 11 6 -4 14.4 0.98
 11 6 -3 109.19 2.7
 11 6 -2 24.98 1.17
 11 6 -1 41.4 1.48
 11 6 0 58.05 1.78
 11 6 1 41.58 1.48
 11 6 2 24.48 1.16
 11 6 3 109.81 2.72
 11 6 4 12.8 0.96
 11 6 5 18.86 1.09
 11 6 6 4.3 0.78
 11 6 7 5.39 0.84
 11 6 8 35.33 1.49
 11 6 9 6.83 0.96
 11 6 10 30.91 1.53
 11 6 11 10.93 1.12
 11 6 12 44.15 1.82
 11 6 13 9.06 1.07
 11 6 14 1.95 0.91
 11 6 15 2.16 0.88
 11 6 16 16.71 1.17
 11 6 17 0.88 0.81
 11 7 -16 0.79 0.8
 11 7 -15 11.65 1.09
 11 7 -14 15.31 1.22
 11 7 -13 5.96 0.98
 11 7 -12 16 1.24
 11 7 -11 12.28 1.15
 11 7 -10 6.51 0.99
 11 7 -9 11.06 1.08
 11 7 -8 6.18 0.93
 11 7 -7 38.87 1.56
 11 7 -6 28.6 1.34
 11 7 -5 18.87 1.13
 11 7 -4 17.81 1.08
 11 7 -3 1.9 0.71
 11 7 -2 3.63 0.74
 11 7 -1 106.49 2.67
 11 7 0 46.56 1.6
 11 7 1 105.5 2.65
 11 7 2 3.48 0.74
 11 7 3 2.02 0.71
 11 7 4 18.48 1.09
 11 7 5 19.56 1.13
 11 7 6 27.72 1.32
 11 7 7 38.43 1.55
 11 7 8 5.96 0.93
 11 7 9 10.98 1.08
 11 7 10 4.93 0.96
 11 7 11 11.7 1.13
 11 7 12 14.04 1.19
 11 7 13 6.92 0.98
 11 7 14 13.97 1.19
 11 7 15 11.13 1.09
 11 7 16 1.02 0.8
 11 8 -16 3.04 0.83
 11 8 -15 0.59 0.81
 11 8 -14 1.03 0.87
 11 8 -13 3.91 0.96
 11 8 -12 19.52 1.3
 11 8 -11 3.37 0.94
 11 8 -10 -0.18 0.85
 11 8 -9 34.78 1.62
 11 8 -8 2.88 0.9
 11 8 -7 27.53 1.4
 11 8 -6 16.06 1.11
 11 8 -5 28.07 1.33
 11 8 -4 12.48 0.99
 11 8 -3 19.45 1.12
 11 8 -2 4.56 0.78
 11 8 -1 11.3 0.93
 11 8 0 2.59 0.73
 11 8 1 11.04 0.92
 11 8 2 4.42 0.78
 11 8 3 18.63 1.11
 11 8 4 12.51 0.99
 11 8 5 28.41 1.34
 11 8 6 17.15 1.13
 11 8 7 28.24 1.42
 11 8 8 2.53 0.9
 11 8 9 34.1 1.61
 11 8 10 1.01 0.86
 11 8 11 3.63 0.93
 11 8 12 18.91 1.29
 11 8 13 4.27 0.96
 11 8 14 2.77 0.88
 11 8 15 0.67 0.82
 11 8 16 2.37 0.82
 11 9 -15 13.98 1.1
 11 9 -14 1.56 0.86
 11 9 -13 7.37 1.05
 11 9 -12 7.75 1.08
 11 9 -11 25.95 1.45
 11 9 -10 1.83 0.9
 11 9 -9 2.7 0.92
 11 9 -8 11.42 1.13
 11 9 -7 12.82 1.13
 11 9 -6 17.52 1.2
 11 9 -5 1.63 0.82
 11 9 -4 15.17 1.06
 11 9 -3 3.04 0.78
 11 9 -2 4.64 0.8
 11 9 -1 4.23 0.79
 11 9 0 4.13 0.79
 11 9 1 4.76 0.81
 11 9 2 2.95 0.77
 11 9 3 1.01 0.75
 11 9 4 14.74 1.06
 11 9 5 1.88 0.81
 11 9 6 17.95 1.21
 11 9 7 13.39 1.14
 11 9 8 10.7 1.1
 11 9 9 2 0.89
 11 9 10 1.85 0.9
 11 9 11 26.42 1.45
 11 9 12 8.73 1.1
 11 9 13 7.39 1.05
 11 9 14 0.94 0.84
 11 9 15 15.47 1.12
 11 10 -15 1.97 0.83
 11 10 -14 0.78 0.8
 11 10 -13 0.65 0.85
 11 10 -12 12.98 1.18
 11 10 -11 1.34 0.88
 11 10 -10 4.99 0.96
 11 10 -9 2.1 0.89
 11 10 -8 3.3 0.94
 11 10 -7 1.96 0.87
 11 10 -6 53.52 1.98
 11 10 -5 13.57 1.15
 11 10 -4 1.17 0.8
 11 10 -3 3.42 0.86
 11 10 -2 38.94 1.59
 11 10 -1 8.05 0.93
 11 10 0 106.96 2.8
 11 10 1 7.85 0.91
 11 10 2 38.94 1.59
 11 10 3 2.77 0.85
 11 10 4 1.31 0.8
 11 10 5 13.12 1.14
 11 10 6 52.53 1.96
 11 10 7 0.21 0.84
 11 10 8 3.28 0.92
 11 10 9 1.12 0.88
 11 10 10 4.29 0.95
 11 10 11 1.19 0.87
 11 10 12 13.7 1.2
 11 10 13 1.01 0.85
 11 10 14 0.07 0.8
 11 10 15 2.46 0.85
 11 11 -14 4.16 0.84
 11 11 -13 2.86 0.89
 11 11 -12 12.91 1.16
 11 11 -11 19.43 1.33
 11 11 -10 17.02 1.24
 11 11 -9 23.85 1.41
 11 11 -8 16.37 1.24
 11 11 -7 11.22 1.13
 11 11 -6 30.51 1.55
 11 11 -5 3.67 0.91
 11 11 -4 3.45 0.92
 11 11 -3 5.83 0.97
 11 11 -2 4.44 0.93
 11 11 -1 3.67 0.91
 11 11 0 19.17 1.25
 11 11 1 3.45 0.9
 11 11 2 4.31 0.93
 11 11 3 4.85 0.95
 11 11 4 3.59 0.92
 11 11 5 1.4 0.89
 11 11 6 31.6 1.56
 11 11 7 10.13 1.11
 11 11 8 14.59 1.2
 11 11 9 24.72 1.41
 11 11 10 15.72 1.24
 11 11 11 19.27 1.33
 11 11 12 12.94 1.15
 11 11 13 5.49 0.91
 11 11 14 2.91 0.82
 11 12 -13 11.55 1.03
 11 12 -12 7.25 0.98
 11 12 -11 9.85 1.1
 11 12 -10 12.02 1.17
 11 12 -9 11.44 1.19
 11 12 -8 0.97 0.89
 11 12 -7 1.5 0.87
 11 12 -6 34 1.62
 11 12 -5 35.82 1.66
 11 12 -4 16.43 1.25
 11 12 -3 28.7 1.5
 11 12 -2 17.22 1.25
 11 12 -1 0.87 0.86
 11 12 0 31.19 1.54
 11 12 1 0.8 0.86
 11 12 2 16.68 1.23
 11 12 3 27.7 1.49
 11 12 4 17.08 1.26
 11 12 5 34.44 1.63
 11 12 6 32.89 1.6
 11 12 7 0.62 0.86
 11 12 8 1.09 0.88
 11 12 9 12.53 1.18
 11 12 10 11.12 1.14
 11 12 11 8.29 1.04
 11 12 12 7.71 0.99
 11 12 13 11.68 1.04
 11 13 -12 17.37 1.16
 11 13 -11 12.6 1.11
 11 13 -10 0.45 0.85
 11 13 -9 14.87 1.23
 11 13 -8 11.39 1.16
 11 13 -7 3.58 0.95
 11 13 -6 11.21 1.12
 11 13 -5 38.14 1.7
 11 13 -4 13.84 1.2
 11 13 -3 26.4 1.46
 11 13 -2 5.17 0.98
 11 13 -1 63.73 2.19
 11 13 0 0.68 0.88
 11 13 1 64.05 2.2
 11 13 2 4.56 0.97
 11 13 3 25.28 1.44
 11 13 4 14.9 1.22
 11 13 5 39.22 1.72
 11 13 6 10.73 1.1
 11 13 7 4.25 0.95
 11 13 8 9.5 1.11
 11 13 9 14.38 1.21
 11 13 10 1.85 0.87
 11 13 11 12.63 1.09
 11 13 12 18.07 1.16
 11 14 -11 0.94 0.77
 11 14 -10 2.71 0.86
 11 14 -9 5.22 0.94
 11 14 -8 23.95 1.4
 11 14 -7 2.8 0.94
 11 14 -6 16.04 1.27
 11 14 -5 9.87 1.1
 11 14 -4 25.48 1.44
 11 14 -3 34.95 1.64
 11 14 -2 10.8 1.11
 11 14 -1 11.25 1.12
 11 14 0 13.92 1.19
 11 14 1 10.45 1.1
 11 14 2 8.8 1.08
 11 14 3 35.9 1.65
 11 14 4 28.19 1.49
 11 14 5 8.99 1.07
 11 14 6 17.6 1.29
 11 14 7 1.62 0.91
 11 14 8 24.67 1.41
 11 14 9 4.03 0.93
 11 14 10 1.69 0.84
 11 14 11 0.24 0.77
 11 15 -10 2.3 0.85
 11 15 -9 3.19 0.87
 11 15 -8 7.97 1.01
 11 15 -7 0.15 0.84
 11 15 -6 6.44 1.01
 11 15 -5 22.11 1.37
 11 15 -4 9.97 1.11
 11 15 -3 1.88 0.91
 11 15 -2 17.83 1.31
 11 15 -1 5.51 1.03
 11 15 0 13 1.2
 11 15 1 5.33 1
 11 15 2 20.66 1.36
 11 15 3 1.05 0.89
 11 15 4 10.12 1.11
 11 15 5 20.45 1.33
 11 15 6 7.09 1.02
 11 15 7 1.77 0.87
 11 15 8 6.95 0.98
 11 15 9 4.47 0.87
 11 15 10 1.91 0.83
 11 16 -8 3.68 0.85
 11 16 -7 1.64 0.83
 11 16 -6 1.6 0.83
 11 16 -5 1.68 0.88
 11 16 -4 0.77 0.85
 11 16 -3 0 0.84
 11 16 -2 4.72 0.95
 11 16 -1 14.76 1.21
 11 16 0 1.01 0.87
 11 16 1 15.18 1.21
 11 16 2 4.47 0.97
 11 16 3 0.35 0.84
 11 16 4 0.41 0.83
 11 16 5 3.54 0.9
 11 16 6 1.64 0.84
 11 16 7 1.31 0.82
 11 16 8 3.11 0.84
 11 17 -6 2.03 0.84
 11 17 -5 1.95 0.81
 11 17 -4 3.54 0.87
 11 17 -3 3.07 0.86
 11 17 -2 11.35 1.07
 11 17 -1 3.19 0.88
 11 17 0 0.68 0.81
 11 17 1 4.07 0.9
 11 17 2 11.91 1.09
 11 17 3 1.95 0.84
 11 17 4 4.28 0.86
 11 17 5 1.85 0.82
 11 17 6 1.43 0.82
 11 18 -2 2.29 0.85
 11 18 -1 1.14 0.83
 11 18 0 0.94 0.79
 11 18 1 1.82 0.84
 11 18 2 3.98 0.86
 12 0 0 43.81 1.5
 12 0 1 164.02 3.6
 12 0 2 0.25 0.63
 12 0 3 17.13 1.01
 12 0 4 41.43 1.49
 12 0 5 197.23 4.24
 12 0 6 64.9 1.97
 12 0 7 6.84 0.86
 12 0 8 0.29 0.71
 12 0 9 34.14 1.53
 12 0 10 3.95 0.92
 12 0 11 2.54 0.9
 12 0 12 1.54 0.86
 12 0 13 7.79 1.03
 12 0 14 19.28 1.28
 12 0 15 9.32 1.09
 12 0 16 11.54 1.09
 12 0 17 -0.43 0.75
 12 1 -17 1.11 0.79
 12 1 -16 1.64 0.85
 12 1 -15 14.88 1.2
 12 1 -14 1.52 0.86
 12 1 -13 7.21 1.02
 12 1 -12 11.54 1.12
 12 1 -11 39.07 1.7
 12 1 -10 18.27 1.25
 12 1 -9 55.07 1.95
 12 1 -8 12.3 0.99
 12 1 -7 17.58 1.09
 12 1 -6 5.8 0.81
 12 1 -5 48.84 1.65
 12 1 -4 20.31 1.09
 12 1 -3 0.49 0.65
 12 1 -2 2.68 0.68
 12 1 -1 27.34 1.2
 12 1 0 49.44 1.6
 12 1 1 27.51 1.2
 12 1 2 2.86 0.68
 12 1 3 0.05 0.64
 12 1 4 21.48 1.11
 12 1 5 47.65 1.64
 12 1 6 5.47 0.79
 12 1 7 18.43 1.1
 12 1 8 11.95 0.99
 12 1 9 55.38 1.95
 12 1 10 17.97 1.25
 12 1 11 39.97 1.73
 12 1 12 12.03 1.14
 12 1 13 6.9 1.01
 12 1 14 1.11 0.87
 12 1 15 14.15 1.19
 12 1 16 0.84 0.83
 12 1 17 1.66 0.79
 12 2 -17 2.21 0.8
 12 2 -16 0.69 0.82
 12 2 -15 0.49 0.84
 12 2 -14 9.8 1.12
 12 2 -13 4.71 0.96
 12 2 -12 10.36 1.11
 12 2 -11 22.56 1.37
 12 2 -10 5.82 0.96
 12 2 -9 13.79 1.1
 12 2 -8 17.64 1.13
 12 2 -7 1.83 0.75
 12 2 -6 24.94 1.22
 12 2 -5 64.89 1.95
 12 2 -4 18.5 1.06
 12 2 -3 13.28 0.93
 12 2 -2 24.94 1.16
 12 2 -1 17.39 1
 12 2 0 16.98 1
 12 2 1 17.53 1.01
 12 2 2 24.73 1.15
 12 2 3 12.03 0.91
 12 2 4 18.33 1.05
 12 2 5 64.32 1.95
 12 2 6 25.75 1.23
 12 2 7 2.6 0.75
 12 2 8 19.03 1.14
 12 2 9 14.04 1.1
 12 2 10 5.2 0.94
 12 2 11 23.9 1.38
 12 2 12 10.62 1.12
 12 2 13 6.09 1
 12 2 14 8.96 1.1
 12 2 15 1.01 0.85
 12 2 16 -0.14 0.8
 12 2 17 1.91 0.79
 12 3 -17 16.44 1.16
 12 3 -16 3.58 0.87
 12 3 -15 10.38 1.08
 12 3 -14 2.94 0.95
 12 3 -13 1.24 0.87
 12 3 -12 9.79 1.1
 12 3 -11 32.56 1.58
 12 3 -10 7.92 1.02
 12 3 -9 4.64 0.89
 12 3 -8 6.2 0.87
 12 3 -7 29.62 1.36
 12 3 -6 44.53 1.62
 12 3 -5 1.42 0.7
 12 3 -4 13.24 0.96
 12 3 -3 15.34 0.99
 12 3 -2 38.24 1.43
 12 3 -1 45.08 1.55
 12 3 0 187.26 4.02
 12 3 1 45.32 1.55
 12 3 2 39.14 1.44
 12 3 3 14.34 0.97
 12 3 4 12.85 0.95
 12 3 5 1.66 0.7
 12 3 6 46.32 1.65
 12 3 7 30.45 1.37
 12 3 8 5.61 0.86
 12 3 9 5.57 0.91
 12 3 10 7.94 1.03
 12 3 11 33.62 1.61
 12 3 12 9.68 1.09
 12 3 13 1.1 0.87
 12 3 14 4.76 0.98
 12 3 15 9.71 1.08
 12 3 16 2.65 0.87
 12 3 17 17.89 1.18
 12 4 -16 3.4 0.87
 12 4 -15 1.95 0.86
 12 4 -14 1.51 0.9
 12 4 -13 20.35 1.32
 12 4 -12 17.98 1.28
 12 4 -11 1.96 0.92
 12 4 -10 14.39 1.17
 12 4 -9 9.11 1.03
 12 4 -8 5.93 0.92
 12 4 -7 1.72 0.75
 12 4 -6 68.52 2.08
 12 4 -5 12.53 0.97
 12 4 -4 13.18 0.97
 12 4 -3 30.19 1.3
 12 4 -2 39.43 1.47
 12 4 -1 3.07 0.74
 12 4 0 18.7 1.07
 12 4 1 3.02 0.74
 12 4 2 37.5 1.44
 12 4 3 29.64 1.3
 12 4 4 13.42 0.97
 12 4 5 12.36 0.97
 12 4 6 69.83 2.1
 12 4 7 1.02 0.75
 12 4 8 6.03 0.92
 12 4 9 8.7 1.04
 12 4 10 13.3 1.15
 12 4 11 4.49 0.96
 12 4 12 18.51 1.29
 12 4 13 20.83 1.32
 12 4 14 1.38 0.89
 12 4 15 0.5 0.85
 12 4 16 2.48 0.85
 12 5 -16 0.8 0.79
 12 5 -15 6.72 0.99
 12 5 -14 8.83 1.08
 12 5 -13 2.91 0.9
 12 5 -12 10.45 1.12
 12 5 -11 21.35 1.35
 12 5 -10 48.5 1.9
 12 5 -9 8.3 1.04
 12 5 -8 3.04 0.86
 12 5 -7 72.05 2.19
 12 5 -6 29.62 1.37
 12 5 -5 34.97 1.45
 12 5 -4 71.52 2.11
 12 5 -3 62.01 1.92
 12 5 -2 14.31 1
 12 5 -1 36.41 1.43
 12 5 0 76.56 2.16
 12 5 1 35.24 1.41
 12 5 2 13.6 0.98
 12 5 3 60.09 1.88
 12 5 4 71.67 2.11
 12 5 5 34.91 1.45
 12 5 6 28.75 1.35
 12 5 7 72.62 2.2
 12 5 8 3.46 0.87
 12 5 9 5.88 0.98
 12 5 10 45.76 1.85
 12 5 11 21.57 1.36
 12 5 12 11.02 1.11
 12 5 13 2.56 0.91
 12 5 14 8.06 1.06
 12 5 15 7.66 1
 12 5 16 1.72 0.82
 12 6 -16 25.24 1.3
 12 6 -15 1.62 0.84
 12 6 -14 5.74 1
 12 6 -13 0.38 0.87
 12 6 -12 14.76 1.2
 12 6 -11 7.47 1.04
 12 6 -10 59.99 2.12
 12 6 -9 71.73 2.34
 12 6 -8 1.23 0.86
 12 6 -7 15.17 1.13
 12 6 -6 86.62 2.45
 12 6 -5 5.63 0.88
 12 6 -4 106.78 2.76
 12 6 -3 20.78 1.16
 12 6 -2 86.56 2.37
 12 6 -1 128.34 3.09
 12 6 0 23.88 1.2
 12 6 1 129.11 3.11
 12 6 2 85.81 2.36
 12 6 3 21.37 1.17
 12 6 4 102.6 2.69
 12 6 5 5.8 0.87
 12 6 6 85.47 2.42
 12 6 7 14.25 1.13
 12 6 8 1.2 0.85
 12 6 9 71.38 2.32
 12 6 10 57.25 2.07
 12 6 11 6.98 1.04
 12 6 12 12.76 1.16
 12 6 13 -0.46 0.85
 12 6 14 6.19 1
 12 6 15 0.72 0.84
 12 6 16 25.63 1.32
 12 7 -15 2.41 0.86
 12 7 -14 29.47 1.49
 12 7 -13 22.32 1.39
 12 7 -12 3.6 0.93
 12 7 -11 49.98 1.93
 12 7 -10 5.7 1.01
 12 7 -9 67.14 2.26
 12 7 -8 3.3 0.92
 12 7 -7 42.04 1.75
 12 7 -6 44.69 1.75
 12 7 -5 31.98 1.44
 12 7 -4 154.63 3.62
 12 7 -3 57.53 1.89
 12 7 -2 9.55 0.93
 12 7 -1 17.3 1.09
 12 7 0 14.68 1.03
 12 7 1 15.81 1.07
 12 7 2 9.87 0.93
 12 7 3 58.15 1.9
 12 7 4 153.47 3.6
 12 7 5 29.8 1.4
 12 7 6 46.21 1.78
 12 7 7 41.7 1.74
 12 7 8 4.23 0.95
 12 7 9 64.67 2.21
 12 7 10 5.31 1
 12 7 11 49.83 1.93
 12 7 12 2.92 0.93
 12 7 13 22.48 1.4
 12 7 14 29.14 1.49
 12 7 15 1.62 0.84
 12 8 -15 6.85 0.94
 12 8 -14 27.08 1.41
 12 8 -13 3.94 0.96
 12 8 -12 34.54 1.65
 12 8 -11 54.03 2
 12 8 -10 11.84 1.17
 12 8 -9 8.45 1.08
 12 8 -8 40.33 1.74
 12 8 -7 4.52 0.95
 12 8 -6 49.34 1.9
 12 8 -5 10.65 1.05
 12 8 -4 51.4 1.87
 12 8 -3 50.84 1.78
 12 8 -2 3.86 0.83
 12 8 -1 36.52 1.5
 12 8 0 -0.24 0.71
 12 8 1 34.68 1.47
 12 8 2 4.38 0.82
 12 8 3 51.07 1.79
 12 8 4 50.63 1.86
 12 8 5 9.43 1.03
 12 8 6 48.14 1.88
 12 8 7 3.56 0.92
 12 8 8 40.3 1.74
 12 8 9 9.08 1.09
 12 8 10 10.94 1.15
 12 8 11 53.62 2
 12 8 12 35.41 1.69
 12 8 13 4.49 0.96
 12 8 14 27.52 1.42
 12 8 15 6.97 0.94
 12 9 -14 22.52 1.29
 12 9 -13 13.63 1.16
 12 9 -12 24.58 1.44
 12 9 -11 58.67 2.15
 12 9 -10 71.73 2.35
 12 9 -9 62.17 2.17
 12 9 -8 7.59 1.05
 12 9 -7 36.17 1.66
 12 9 -6 2.87 0.93
 12 9 -5 2.95 0.93
 12 9 -4 43.51 1.78
 12 9 -3 7.21 0.96
 12 9 -2 20.26 1.24
 12 9 -1 2.27 0.83
 12 9 0 9.85 1
 12 9 1 3.65 0.85
 12 9 2 21.37 1.27
 12 9 3 6.9 0.96
 12 9 4 43.24 1.77
 12 9 5 3.18 0.92
 12 9 6 4.09 0.95
 12 9 7 33.25 1.62
 12 9 8 8.47 1.08
 12 9 9 61.91 2.17
 12 9 10 73.15 2.36
 12 9 11 58.87 2.15
 12 9 12 22.73 1.4
 12 9 13 13.55 1.16
 12 9 14 22.8 1.29
 12 10 -14 8.7 0.99
 12 10 -13 7.79 0.99
 12 10 -12 6.08 0.99
 12 10 -11 0.47 0.91
 12 10 -10 9.78 1.15
 12 10 -9 19.21 1.31
 12 10 -8 2.94 0.95
 12 10 -7 33.53 1.62
 12 10 -6 1.06 0.88
 12 10 -5 51.86 1.96
 12 10 -4 84.22 2.57
 12 10 -3 16.93 1.25
 12 10 -2 41.27 1.74
 12 10 -1 0.74 0.84
 12 10 0 14.63 1.17
 12 10 1 1.66 0.86
 12 10 2 42.92 1.76
 12 10 3 17.32 1.24
 12 10 4 84.43 2.56
 12 10 5 49.07 1.91
 12 10 6 1.28 0.88
 12 10 7 33.18 1.61
 12 10 8 3.99 0.97
 12 10 9 18.28 1.29
 12 10 10 9.09 1.13
 12 10 11 0.86 0.89
 12 10 12 7.26 1.01
 12 10 13 6.54 0.97
 12 10 14 8.34 0.98
 12 11 -13 1.52 0.81
 12 11 -12 6.06 0.96
 12 11 -11 9.83 1.1
 12 11 -10 29.93 1.55
 12 11 -9 7.09 1.09
 12 11 -8 6.51 1.03
 12 11 -7 24.91 1.43
 12 11 -6 1.4 0.89
 12 11 -5 32.73 1.59
 12 11 -4 0.3 0.87
 12 11 -3 46.92 1.88
 12 11 -2 40.74 1.76
 12 11 -1 2.75 0.91
 12 11 0 2.86 0.92
 12 11 1 3 0.92
 12 11 2 40.99 1.75
 12 11 3 47.84 1.89
 12 11 4 1.68 0.88
 12 11 5 32.34 1.6
 12 11 6 2.08 0.9
 12 11 7 23.9 1.41
 12 11 8 7.03 1.04
 12 11 9 7.86 1.09
 12 11 10 28.76 1.52
 12 11 11 9.37 1.09
 12 11 12 6.59 0.97
 12 11 13 1.24 0.8
 12 12 -12 1.09 0.82
 12 12 -11 2.62 0.88
 12 12 -10 15.58 1.22
 12 12 -9 31.65 1.58
 12 12 -8 27.32 1.53
 12 12 -7 5.29 0.98
 12 12 -6 9.94 1.1
 12 12 -5 2.47 0.92
 12 12 -4 1.29 0.88
 12 12 -3 27.42 1.49
 12 12 -2 25.88 1.47
 12 12 -1 15.85 1.25
 12 12 0 24.81 1.42
 12 12 1 16.49 1.25
 12 12 2 28.74 1.51
 12 12 3 27.65 1.49
 12 12 4 1.28 0.89
 12 12 5 2.78 0.93
 12 12 6 10.98 1.11
 12 12 7 5.05 0.99
 12 12 8 27.47 1.51
 12 12 9 31.06 1.58
 12 12 10 17.85 1.25
 12 12 11 3.35 0.88
 12 12 12 0.68 0.82
 12 13 -11 0.35 0.78
 12 13 -10 0.71 0.83
 12 13 -9 0.97 0.86
 12 13 -8 0.06 0.86
 12 13 -7 3.8 0.95
 12 13 -6 1.73 0.91
 12 13 -5 8.89 1.07
 12 13 -4 10.03 1.1
 12 13 -3 19.56 1.31
 12 13 -2 1.06 0.89
 12 13 -1 9.31 1.1
 12 13 0 13.27 1.18
 12 13 1 8.43 1.07
 12 13 2 1.29 0.89
 12 13 3 19.07 1.3
 12 13 4 10.39 1.1
 12 13 5 9.55 1.08
 12 13 6 1.23 0.89
 12 13 7 3.41 0.95
 12 13 8 0.63 0.86
 12 13 9 0.92 0.84
 12 13 10 0.2 0.8
 12 13 11 1.14 0.78
 12 14 -10 1.78 0.82
 12 14 -9 3.65 0.88
 12 14 -8 1.27 0.86
 12 14 -7 4.98 0.97
 12 14 -6 0.51 0.85
 12 14 -5 -0.52 0.86
 12 14 -4 5.29 1.01
 12 14 -3 3.49 0.97
 12 14 -2 0.92 0.9
 12 14 -1 17.21 1.31
 12 14 0 3.3 0.92
 12 14 1 16.35 1.29
 12 14 2 -0.37 0.89
 12 14 3 4.07 0.98
 12 14 4 5.29 1
 12 14 5 -0.11 0.85
 12 14 6 0.88 0.84
 12 14 7 5.83 0.97
 12 14 8 1.54 0.86
 12 14 9 4.21 0.89
 12 14 10 1.22 0.81
 12 15 -8 9.41 0.99
 12 15 -7 11.21 1.06
 12 15 -6 5.6 0.96
 12 15 -5 3.73 0.91
 12 15 -4 8.22 1.03
 12 15 -3 5.52 0.99
 12 15 -2 7.12 1.03
 12 15 -1 11.74 1.14
 12 15 0 1.85 0.92
 12 15 1 10.29 1.1
 12 15 2 6.61 1.02
 12 15 3 6.32 0.99
 12 15 4 7.19 1.01
 12 15 5 3.73 0.92
 12 15 6 6.21 0.96
 12 15 7 11.22 1.05
 12 15 8 8.8 0.97
 12 16 -6 -0.07 0.77
 12 16 -5 7.2 0.95
 12 16 -4 3.42 0.88
 12 16 -3 11.32 1.08
 12 16 -2 3.34 0.9
 12 16 -1 7.34 0.99
 12 16 0 1.42 0.85
 12 16 1 6.1 0.96
 12 16 2 2.73 0.88
 12 16 3 10.35 1.06
 12 16 4 2.4 0.86
 12 16 5 6.21 0.93
 12 16 6 0.75 0.79
 12 17 -3 3.82 0.9
 12 17 -2 7.82 0.94
 12 17 -1 0.3 0.77
 12 17 0 3.41 0.84
 12 17 1 -0.05 0.77
 12 17 2 7.46 0.93
 12 17 3 4.89 0.91
 13 0 1 2.12 0.73
 13 0 2 85.87 2.35
 13 0 3 155.3 3.56
 13 0 4 48.22 1.69
 13 0 5 1.59 0.74
 13 0 6 0.73 0.74
 13 0 7 4 0.88
 13 0 8 5.65 0.98
 13 0 9 -0.28 0.82
 13 0 10 44.39 1.82
 13 0 11 1.69 0.89
 13 0 12 35.36 1.64
 13 0 13 19.36 1.34
 13 0 14 1.38 0.92
 13 0 15 15.75 1.19
 13 0 16 2.06 0.81
 13 1 -16 3.85 0.86
 13 1 -15 23.74 1.36
 13 1 -14 2.89 0.93
 13 1 -13 12.29 1.19
 13 1 -12 8.25 1.06
 13 1 -11 5.45 0.98
 13 1 -10 0.14 0.85
 13 1 -9 55.28 2.02
 13 1 -8 40.97 1.72
 13 1 -7 74.23 2.3
 13 1 -6 25.52 1.29
 13 1 -5 29.54 1.35
 13 1 -4 22.56 1.2
 13 1 -3 17.37 1.08
 13 1 -2 9.16 0.9
 13 1 -1 40.73 1.52
 13 1 0 51.39 1.72
 13 1 1 41.21 1.53
 13 1 2 9.22 0.9
 13 1 3 17.01 1.07
 13 1 4 23.7 1.22
 13 1 5 30.57 1.38
 13 1 6 25.37 1.29
 13 1 7 74.26 2.3
 13 1 8 40.76 1.71
 13 1 9 56.93 2.05
 13 1 10 0 0.84
 13 1 11 5.02 0.97
 13 1 12 7.63 1.04
 13 1 13 12.38 1.18
 13 1 14 2.07 0.93
 13 1 15 22.16 1.33
 13 1 16 3.57 0.86
 13 2 -16 3.54 0.84
 13 2 -15 1.86 0.88
 13 2 -14 5.07 0.98
 13 2 -13 33.93 1.66
 13 2 -12 7 1.03
 13 2 -11 5.59 0.97
 13 2 -10 51.06 1.95
 13 2 -9 3.24 0.93
 13 2 -8 10.16 1.07
 13 2 -7 61.23 2.06
 13 2 -6 81.06 2.34
 13 2 -5 31.05 1.39
 13 2 -4 39.21 1.53
 13 2 -3 78.52 2.24
 13 2 -2 43.26 1.59
 13 2 -1 75.39 2.17
 13 2 0 37.37 1.47
 13 2 1 76.98 2.2
 13 2 2 42.53 1.58
 13 2 3 79.7 2.26
 13 2 4 40.02 1.55
 13 2 5 30.57 1.38
 13 2 6 80.82 2.33
 13 2 7 60.01 2.05
 13 2 8 10.19 1.07
 13 2 9 2.43 0.91
 13 2 10 53.8 2
 13 2 11 5.78 0.98
 13 2 12 6.99 1.02
 13 2 13 35.88 1.68
 13 2 14 4.7 0.97
 13 2 15 3.52 0.91
 13 2 16 2.81 0.83
 13 3 -16 4.48 0.86
 13 3 -15 10.08 1.04
 13 3 -14 5.2 0.98
 13 3 -13 8.09 1.07
 13 3 -12 18.59 1.29
 13 3 -11 14.29 1.19
 13 3 -10 7.45 1.03
 13 3 -9 56.9 2.05
 13 3 -8 40.77 1.73
 13 3 -7 29.42 1.46
 13 3 -6 24.37 1.28
 13 3 -5 57.19 1.9
 13 3 -4 8.12 0.9
 13 3 -3 85.17 2.37
 13 3 -2 155.77 3.59
 13 3 -1 157.03 3.6
 13 3 0 38.96 1.51
 13 3 1 157.95 3.61
 13 3 2 154.16 3.56
 13 3 3 86.12 2.38
 13 3 4 8.99 0.91
 13 3 5 56.1 1.87
 13 3 6 24.26 1.28
 13 3 7 29.32 1.45
 13 3 8 42.02 1.75
 13 3 9 56.98 2.06
 13 3 10 7.62 1.04
 13 3 11 14.6 1.21
 13 3 12 19.56 1.31
 13 3 13 7.22 1.07
 13 3 14 5.61 0.99
 13 3 15 10.73 1.06
 13 3 16 4.16 0.85
 13 4 -16 1.01 0.81
 13 4 -15 1.9 0.83
 13 4 -14 8.78 1.04
 13 4 -13 2.39 0.91
 13 4 -12 5.68 0.98
 13 4 -11 19.4 1.3
 13 4 -10 4.08 0.96
 13 4 -9 25.84 1.44
 13 4 -8 42.73 1.77
 13 4 -7 2.31 0.87
 13 4 -6 65.53 2.14
 13 4 -5 5.46 0.88
 13 4 -4 144.99 3.45
 13 4 -3 51.31 1.77
 13 4 -2 71.54 2.14
 13 4 -1 5.09 0.85
 13 4 0 256.79 5.31
 13 4 1 5.87 0.87
 13 4 2 72.93 2.15
 13 4 3 52.08 1.79
 13 4 4 145.54 3.46
 13 4 5 6.44 0.9
 13 4 6 65.53 2.14
 13 4 7 1.57 0.86
 13 4 8 45.35 1.83
 13 4 9 23.83 1.4
 13 4 10 5.09 0.99
 13 4 11 18.59 1.29
 13 4 12 5.39 0.97
 13 4 13 2.48 0.91
 13 4 14 8.61 1.03
 13 4 15 1.43 0.84
 13 4 16 0.93 0.8
 13 5 -15 3.92 0.88
 13 5 -14 27.42 1.43
 13 5 -13 1.26 0.88
 13 5 -12 3.62 0.98
 13 5 -11 4.75 0.96
 13 5 -10 2.63 0.93
 13 5 -9 58.73 2.1
 13 5 -8 32.63 1.58
 13 5 -7 20.87 1.32
 13 5 -6 37.62 1.63
 13 5 -5 81.76 2.44
 13 5 -4 37.69 1.54
 13 5 -3 32.06 1.43
 13 5 -2 5.14 0.85
 13 5 -1 64.05 2.01
 13 5 0 0.63 0.75
 13 5 1 62.73 1.99
 13 5 2 5.19 0.85
 13 5 3 33.01 1.44
 13 5 4 37.65 1.54
 13 5 5 80.75 2.42
 13 5 6 36.94 1.61
 13 5 7 21.64 1.34
 13 5 8 32.44 1.58
 13 5 9 57.24 2.07
 13 5 10 3.88 0.95
 13 5 11 4.76 0.98
 13 5 12 4.06 0.98
 13 5 13 -0.23 0.85
 13 5 14 28.62 1.45
 13 5 15 3.58 0.88
 13 6 -15 9.99 1
 13 6 -14 31.21 1.5
 13 6 -13 4.98 0.98
 13 6 -12 1.93 0.93
 13 6 -11 20.04 1.3
 13 6 -10 3.24 0.94
 13 6 -9 19.73 1.33
 13 6 -8 6.27 1.01
 13 6 -7 20.29 1.31
 13 6 -6 0.66 0.84
 13 6 -5 1.77 0.86
 13 6 -4 76.61 2.35
 13 6 -3 0.11 0.75
 13 6 -2 18.98 1.16
 13 6 -1 29.23 1.38
 13 6 0 3.77 0.82
 13 6 1 28.87 1.36
 13 6 2 19.59 1.17
 13 6 3 0.21 0.76
 13 6 4 77.14 2.36
 13 6 5 2 0.84
 13 6 6 1.2 0.85
 13 6 7 19.53 1.31
 13 6 8 6.74 1
 13 6 9 18.8 1.3
 13 6 10 3.34 0.94
 13 6 11 20.25 1.32
 13 6 12 2.94 0.93
 13 6 13 6.79 1.01
 13 6 14 29.75 1.47
 13 6 15 9.99 1.01
 13 7 -15 5.07 0.91
 13 7 -14 9.52 1.02
 13 7 -13 7.68 1.02
 13 7 -12 0.93 0.89
 13 7 -11 6.34 1.06
 13 7 -10 10.19 1.11
 13 7 -9 7.6 1.06
 13 7 -8 11.01 1.12
 13 7 -7 -0.84 0.82
 13 7 -6 9.85 1.1
 13 7 -5 5.81 0.98
 13 7 -4 19.28 1.28
 13 7 -3 4.03 0.88
 13 7 -2 6.35 0.94
 13 7 -1 26.64 1.38
 13 7 0 9.84 1.02
 13 7 1 27.53 1.39
 13 7 2 6.65 0.94
 13 7 3 4.54 0.89
 13 7 4 18.36 1.26
 13 7 5 5.21 0.96
 13 7 6 9.36 1.08
 13 7 7 0.36 0.84
 13 7 8 9.84 1.11
 13 7 9 7.63 1.04
 13 7 10 9.46 1.09
 13 7 11 6.29 1.04
 13 7 12 0.46 0.88
 13 7 13 7.61 1.03
 13 7 14 9.36 1.03
 13 7 15 5.36 0.92
 13 8 -14 4.35 0.88
 13 8 -13 10.9 1.06
 13 8 -12 2.17 0.9
 13 8 -11 2.56 0.93
 13 8 -10 13.15 1.14
 13 8 -9 10.25 1.11
 13 8 -8 3.35 0.96
 13 8 -7 34.6 1.64
 13 8 -6 1.09 0.88
 13 8 -5 6.02 1
 13 8 -4 5.31 0.98
 13 8 -3 13.01 1.13
 13 8 -2 1.46 0.85
 13 8 -1 1.26 0.83
 13 8 0 3.47 0.89
 13 8 1 1.34 0.84
 13 8 2 1.21 0.85
 13 8 3 12.67 1.13
 13 8 4 5.34 0.97
 13 8 5 5.96 0.99
 13 8 6 -0.19 0.86
 13 8 7 34.11 1.63
 13 8 8 3.8 0.95
 13 8 9 10.91 1.12
 13 8 10 12.75 1.15
 13 8 11 3.73 0.96
 13 8 12 1.74 0.89
 13 8 13 10.34 1.07
 13 8 14 5.12 0.89
 13 9 -13 18.94 1.21
 13 9 -12 7.4 1.02
 13 9 -11 3.32 0.95
 13 9 -10 5.27 1.02
 13 9 -9 1.63 0.9
 13 9 -8 11.64 1.15
 13 9 -7 10.49 1.13
 13 9 -6 31.34 1.57
 13 9 -5 2.22 0.93
 13 9 -4 2.6 0.91
 13 9 -3 2.75 0.91
 13 9 -2 9.8 1.09
 13 9 -1 5.43 0.97
 13 9 0 13.57 1.15
 13 9 1 6.14 0.97
 13 9 2 11.17 1.11
 13 9 3 2.45 0.9
 13 9 4 1.38 0.89
 13 9 5 3.22 0.93
 13 9 6 30.39 1.56
 13 9 7 9.75 1.1
 13 9 8 12.43 1.15
 13 9 9 1.64 0.89
 13 9 10 5.13 0.99
 13 9 11 3.71 0.93
 13 9 12 7.57 1.01
 13 9 13 16.14 1.15
 13 10 -13 11.93 1.07
 13 10 -12 5.75 0.94
 13 10 -11 3.4 0.92
 13 10 -10 1.61 0.9
 13 10 -9 9.38 1.12
 13 10 -8 2.08 0.91
 13 10 -7 7.95 1.06
 13 10 -6 3.09 0.94
 13 10 -5 6.39 1.03
 13 10 -4 17.7 1.29
 13 10 -3 19.67 1.33
 13 10 -2 23.35 1.39
 13 10 -1 5.14 0.98
 13 10 0 12.45 1.13
 13 10 1 5.01 0.96
 13 10 2 23.66 1.4
 13 10 3 20.6 1.35
 13 10 4 18.7 1.29
 13 10 5 6.52 1.03
 13 10 6 3.67 0.94
 13 10 7 8.16 1.06
 13 10 8 1.63 0.89
 13 10 9 7.87 1.08
 13 10 10 0.41 0.88
 13 10 11 3.24 0.92
 13 10 12 6.14 0.93
 13 10 13 12.04 1.08
 13 11 -12 8.34 0.97
 13 11 -11 2.36 0.86
 13 11 -10 12.79 1.13
 13 11 -9 8.77 1.08
 13 11 -8 25.68 1.48
 13 11 -7 16.68 1.3
 13 11 -6 5.09 0.99
 13 11 -5 28.4 1.49
 13 11 -4 0.88 0.88
 13 11 -3 18.08 1.28
 13 11 -2 1.02 0.89
 13 11 -1 0.64 0.86
 13 11 0 5.19 0.98
 13 11 1 -0.25 0.84
 13 11 2 1.34 0.9
 13 11 3 17.4 1.27
 13 11 4 1.81 0.9
 13 11 5 26.74 1.47
 13 11 6 5.24 0.98
 13 11 7 16.41 1.3
 13 11 8 24.95 1.46
 13 11 9 9.6 1.1
 13 11 10 12.23 1.12
 13 11 11 1.39 0.84
 13 11 12 8.28 0.96
 13 12 -11 17.43 1.15
 13 12 -10 -0.07 0.83
 13 12 -9 2.17 0.89
 13 12 -8 13.15 1.16
 13 12 -7 16.4 1.26
 13 12 -6 11.38 1.17
 13 12 -5 1 0.92
 13 12 -4 12.58 1.14
 13 12 -3 8.84 1.07
 13 12 -2 22.93 1.39
 13 12 -1 37.7 1.69
 13 12 0 29.09 1.52
 13 12 1 38.99 1.71
 13 12 2 24.12 1.42
 13 12 3 7.5 1.05
 13 12 4 11.25 1.12
 13 12 5 1.24 0.91
 13 12 6 12.58 1.18
 13 12 7 16.53 1.27
 13 12 8 12.35 1.13
 13 12 9 2.66 0.87
 13 12 10 0.33 0.8
 13 12 11 17.53 1.13
 13 13 -10 5.76 0.94
 13 13 -9 1.21 0.8
 13 13 -8 9.91 1.07
 13 13 -7 13.84 1.17
 13 13 -6 26.96 1.48
 13 13 -5 2.73 0.95
 13 13 -4 18.41 1.32
 13 13 -3 7.53 1.1
 13 13 -2 46.71 1.91
 13 13 -1 17.1 1.3
 13 13 0 -0.27 0.89
 13 13 1 16.53 1.29
 13 13 2 45.92 1.9
 13 13 3 8.19 1.09
 13 13 4 18.5 1.31
 13 13 5 3.37 0.95
 13 13 6 27.07 1.47
 13 13 7 13.22 1.14
 13 13 8 9.85 1.04
 13 13 9 0.16 0.78
 13 13 10 5.06 0.92
 13 14 -8 2.74 0.85
 13 14 -7 11.8 1.07
 13 14 -6 0.77 0.84
 13 14 -5 2.74 0.88
 13 14 -4 4.57 0.96
 13 14 -3 9.52 1.08
 13 14 -2 4.34 0.98
 13 14 -1 66.67 2.25
 13 14 0 -0.29 0.89
 13 14 1 64.82 2.22
 13 14 2 3.17 0.95
 13 14 3 9.51 1.09
 13 14 4 4.64 0.95
 13 14 5 2.4 0.9
 13 14 6 0.13 0.83
 13 14 7 11.29 1.05
 13 14 8 2.46 0.82
 13 15 -7 0.45 0.77
 13 15 -6 18 1.17
 13 15 -5 15.52 1.15
 13 15 -4 15.81 1.18
 13 15 -3 1.21 0.84
 13 15 -2 3.99 0.93
 13 15 -1 1.57 0.87
 13 15 0 2.99 0.9
 13 15 1 1.75 0.88
 13 15 2 5.05 0.94
 13 15 3 0.22 0.82
 13 15 4 16.21 1.19
 13 15 5 14.53 1.12
 13 15 6 17.67 1.17
 13 15 7 -0.24 0.78
 13 16 -4 3.42 0.87
 13 16 -3 8.02 0.95
 13 16 -2 -0.55 0.76
 13 16 -1 6.13 1.14
 13 16 0 3.09 0.86
 13 16 1 5.99 0.92
 13 16 2 -0.07 0.77
 13 16 3 8.19 0.94
 13 16 4 3.5 0.87
 14 0 0 165.52 3.81
 14 0 1 2.63 0.8
 14 0 2 15.2 1.08
 14 0 3 63.06 2.03
 14 0 4 26.59 1.34
 14 0 5 85.11 2.52
 14 0 6 19.47 1.27
 14 0 7 46.08 1.84
 14 0 8 123.46 3.28
 14 0 9 14.07 1.19
 14 0 10 6.92 1.02
 14 0 11 0.37 0.83
 14 0 12 6.84 1.04
 14 0 13 0.26 0.86
 14 0 14 30.65 1.5
 14 0 15 5.01 0.91
 14 1 -15 4.34 0.88
 14 1 -14 38.86 1.65
 14 1 -13 44.82 1.83
 14 1 -12 27.48 1.51
 14 1 -11 12.4 1.11
 14 1 -10 14.26 1.19
 14 1 -9 58.95 2.11
 14 1 -8 41.71 1.77
 14 1 -7 24.39 1.4
 14 1 -6 31.07 1.52
 14 1 -5 65.7 2.16
 14 1 -4 80.33 2.38
 14 1 -3 3.48 0.84
 14 1 -2 116.03 2.96
 14 1 -1 13.12 1.05
 14 1 0 7.36 0.92
 14 1 1 12.44 1.02
 14 1 2 116.52 2.97
 14 1 3 3.1 0.82
 14 1 4 78.71 2.36
 14 1 5 63.7 2.12
 14 1 6 30.66 1.51
 14 1 7 25.55 1.42
 14 1 8 41.15 1.75
 14 1 9 57.68 2.08
 14 1 10 12.34 1.14
 14 1 11 12.33 1.13
 14 1 12 27.13 1.49
 14 1 13 46.2 1.84
 14 1 14 41.45 1.7
 14 1 15 5.06 0.91
 14 2 -15 32.49 1.45
 14 2 -14 1.71 0.88
 14 2 -13 6.67 0.99
 14 2 -12 45.5 1.87
 14 2 -11 29.03 1.48
 14 2 -10 7.75 1.03
 14 2 -9 49.32 1.91
 14 2 -8 2.95 0.92
 14 2 -7 80.05 2.49
 14 2 -6 29.3 1.49
 14 2 -5 17.85 1.21
 14 2 -4 41.55 1.68
 14 2 -3 10.72 0.99
 14 2 -2 47.72 1.73
 14 2 -1 41.1 1.61
 14 2 0 0.5 0.74
 14 2 1 40.25 1.59
 14 2 2 47.27 1.72
 14 2 3 9.53 0.97
 14 2 4 40.82 1.68
 14 2 5 18.14 1.23
 14 2 6 29.77 1.49
 14 2 7 80.46 2.49
 14 2 8 3.31 0.92
 14 2 9 48.37 1.9
 14 2 10 8.13 1.02
 14 2 11 26.9 1.44
 14 2 12 45.84 1.88
 14 2 13 6.47 1
 14 2 14 2.62 0.9
 14 2 15 33.17 1.46
 14 3 -15 2.02 0.83
 14 3 -14 17.05 1.19
 14 3 -13 2.87 0.91
 14 3 -12 26.99 1.48
 14 3 -11 2.71 0.91
 14 3 -10 29.89 1.52
 14 3 -9 4.49 0.96
 14 3 -8 4.26 0.95
 14 3 -7 37.46 1.67
 14 3 -6 14.79 1.16
 14 3 -5 4.94 0.94
 14 3 -4 15.99 1.18
 14 3 -3 16.37 1.17
 14 3 -2 6.4 0.91
 14 3 -1 83.82 2.39
 14 3 0 9.48 0.98
 14 3 1 82.51 2.38
 14 3 2 6.91 0.91
 14 3 3 14.3 1.14
 14 3 4 16.39 1.18
 14 3 5 5.94 0.96
 14 3 6 14.02 1.16
 14 3 7 36.87 1.66
 14 3 8 3.77 0.93
 14 3 9 4.88 0.96
 14 3 10 29.61 1.51
 14 3 11 3.04 0.93
 14 3 12 25.93 1.46
 14 3 13 2.62 0.89
 14 3 14 18 1.21
 14 3 15 1.69 0.81
 14 4 -15 1.53 0.84
 14 4 -14 3.1 0.88
 14 4 -13 1.3 0.85
 14 4 -12 6.95 1.03
 14 4 -11 5.84 0.99
 14 4 -10 2.97 0.92
 14 4 -9 46.26 1.86
 14 4 -8 6.84 1
 14 4 -7 16.22 1.22
 14 4 -6 72.99 2.35
 14 4 -5 35.64 1.62
 14 4 -4 65.61 2.18
 14 4 -3 8.53 1.01
 14 4 -2 18 1.21
 14 4 -1 28.23 1.4
 14 4 0 2.11 0.81
 14 4 1 28.74 1.41
 14 4 2 17.07 1.19
 14 4 3 10.05 1.03
 14 4 4 64.53 2.17
 14 4 5 36.29 1.63
 14 4 6 71.67 2.33
 14 4 7 15.87 1.22
 14 4 8 7.37 1.01
 14 4 9 45 1.83
 14 4 10 2.16 0.9
 14 4 11 4.89 0.99
 14 4 12 6.15 1.01
 14 4 13 1.46 0.85
 14 4 14 1.64 0.84
 14 4 15 2.08 0.86
 14 5 -14 0.75 0.81
 14 5 -13 3.14 0.9
 14 5 -12 3.54 0.94
 14 5 -11 46.58 1.89
 14 5 -10 40.47 1.73
 14 5 -9 14.48 1.19
 14 5 -8 0.31 0.84
 14 5 -7 8.08 1.03
 14 5 -6 1.63 0.87
 14 5 -5 6.85 0.99
 14 5 -4 2.89 0.89
 14 5 -3 3.32 0.9
 14 5 -2 22.2 1.31
 14 5 -1 89.87 2.6
 14 5 0 42.43 1.72
 14 5 1 89.82 2.6
 14 5 2 21.66 1.3
 14 5 3 4.17 0.92
 14 5 4 2.43 0.87
 14 5 5 7.3 1.01
 14 5 6 1.27 0.86
 14 5 7 8.15 1.04
 14 5 8 0.21 0.85
 14 5 9 13.51 1.18
 14 5 10 40.17 1.72
 14 5 11 42.45 1.81
 14 5 12 2.95 0.92
 14 5 13 2.52 0.89
 14 5 14 1.22 0.81
 14 6 -14 -0.05 0.77
 14 6 -13 3.61 0.89
 14 6 -12 0.21 0.83
 14 6 -11 4.01 0.96
 14 6 -10 6.65 1
 14 6 -9 6.05 1.01
 14 6 -8 9.35 1.09
 14 6 -7 13.74 1.17
 14 6 -6 29.3 1.51
 14 6 -5 20.41 1.32
 14 6 -4 12.64 1.14
 14 6 -3 24.47 1.4
 14 6 -2 12.23 1.11
 14 6 -1 1.75 0.88
 14 6 0 35.07 1.61
 14 6 1 1.36 0.86
 14 6 2 12.42 1.12
 14 6 3 23.41 1.38
 14 6 4 13.84 1.16
 14 6 5 19.93 1.31
 14 6 6 29.01 1.5
 14 6 7 13.74 1.17
 14 6 8 10.12 1.1
 14 6 9 6.01 0.99
 14 6 10 7.5 1.01
 14 6 11 4.09 0.95
 14 6 12 0.61 0.84
 14 6 13 2.12 0.86
 14 6 14 0.27 0.77
 14 7 -13 1.85 0.84
 14 7 -12 3.35 0.88
 14 7 -11 33.35 1.59
 14 7 -10 8.16 1.08
 14 7 -9 12.67 1.15
 14 7 -8 11.32 1.12
 14 7 -7 15.44 1.23
 14 7 -6 23.39 1.38
 14 7 -5 3.51 0.93
 14 7 -4 8.8 1.06
 14 7 -3 5.41 0.97
 14 7 -2 14.68 1.18
 14 7 -1 37.52 1.66
 14 7 0 8.37 1.05
 14 7 1 37.17 1.66
 14 7 2 14.65 1.18
 14 7 3 4.85 0.96
 14 7 4 9.29 1.07
 14 7 5 3.3 0.92
 14 7 6 22.41 1.37
 14 7 7 16.45 1.24
 14 7 8 10.68 1.11
 14 7 9 13.17 1.16
 14 7 10 9 1.09
 14 7 11 33.08 1.59
 14 7 12 2.59 0.87
 14 7 13 1.28 0.82
 14 8 -13 0.02 0.77
 14 8 -12 6.02 0.97
 14 8 -11 6.4 0.98
 14 8 -10 1.01 0.87
 14 8 -9 15.54 1.26
 14 8 -8 3.85 0.94
 14 8 -7 3.42 0.95
 14 8 -6 23.97 1.42
 14 8 -5 28.28 1.5
 14 8 -4 4.79 0.97
 14 8 -3 4.5 0.97
 14 8 -2 2.4 0.92
 14 8 -1 4.03 0.94
 14 8 0 11.33 1.12
 14 8 1 3.7 0.96
 14 8 2 2.31 0.92
 14 8 3 4.5 0.96
 14 8 4 5.44 0.98
 14 8 5 28.34 1.49
 14 8 6 25.8 1.44
 14 8 7 3.18 0.94
 14 8 8 3.85 0.93
 14 8 9 16.02 1.25
 14 8 10 2.46 0.89
 14 8 11 5.34 0.95
 14 8 12 6.85 0.98
 14 8 13 0.48 0.77
 14 9 -12 10.09 1.01
 14 9 -11 0.62 0.85
 14 9 -10 0.47 0.85
 14 9 -9 5.75 1.01
 14 9 -8 27.51 1.52
 14 9 -7 0.72 0.86
 14 9 -6 0.84 0.89
 14 9 -5 1.45 0.89
 14 9 -4 3.23 0.92
 14 9 -3 1.94 0.9
 14 9 -2 0.44 0.85
 14 9 -1 9.46 1.06
 14 9 0 0.53 0.87
 14 9 1 7.4 1.03
 14 9 2 -0.85 0.84
 14 9 3 2.02 0.91
 14 9 4 2.55 0.91
 14 9 5 0.91 0.87
 14 9 6 0.55 0.86
 14 9 7 0.14 0.84
 14 9 8 26.89 1.5
 14 9 9 9.01 1.07
 14 9 10 -0.31 0.83
 14 9 11 0.39 0.83
 14 9 12 9.96 1.01
 14 10 -11 5.14 0.92
 14 10 -10 5.18 0.95
 14 10 -9 7.01 1.02
 14 10 -8 2.04 0.94
 14 10 -7 14.92 1.22
 14 10 -6 3.39 0.93
 14 10 -5 12.09 1.15
 14 10 -4 2.63 0.94
 14 10 -3 20.46 1.32
 14 10 -2 11.36 1.14
 14 10 -1 1.64 0.9
 14 10 0 0.62 0.86
 14 10 1 3.27 0.93
 14 10 2 12.17 1.15
 14 10 3 20.29 1.33
 14 10 4 4.22 0.94
 14 10 5 13.07 1.16
 14 10 6 3.18 0.91
 14 10 7 14.54 1.21
 14 10 8 3.19 0.92
 14 10 9 6.81 0.99
 14 10 10 4.07 0.92
 14 10 11 3.55 0.89
 14 11 -11 1.6 0.85
 14 11 -10 5.04 0.92
 14 11 -9 2.33 0.88
 14 11 -8 9 1.06
 14 11 -7 3.35 0.94
 14 11 -6 1.26 0.91
 14 11 -5 5.57 1.01
 14 11 -4 9.34 1.11
 14 11 -3 3.04 0.91
 14 11 -2 7.9 1.05
 14 11 -1 14.4 1.2
 14 11 0 9.05 1.07
 14 11 1 14.49 1.21
 14 11 2 7.33 1.03
 14 11 3 3.84 0.94
 14 11 4 10.05 1.14
 14 11 5 5.32 0.98
 14 11 6 1.04 0.89
 14 11 7 3.2 0.93
 14 11 8 8.15 1.04
 14 11 9 2.81 0.87
 14 11 10 5.56 0.91
 14 11 11 1.41 0.83
 14 12 -9 8.77 0.99
 14 12 -8 1.87 0.88
 14 12 -7 2.87 0.91
 14 12 -6 -0.33 0.84
 14 12 -5 1.54 0.91
 14 12 -4 7.05 1.04
 14 12 -3 4.41 0.99
 14 12 -2 18.69 1.32
 14 12 -1 0.39 0.88
 14 12 0 10.47 1.16
 14 12 1 0.36 0.89
 14 12 2 17.53 1.3
 14 12 3 4 0.98
 14 12 4 5.93 1.02
 14 12 5 2.52 0.92
 14 12 6 1.71 0.86
 14 12 7 2.51 0.87
 14 12 8 2.66 0.85
 14 12 9 9.05 0.98
 14 13 -8 4.5 0.87
 14 13 -7 6.93 0.95
 14 13 -6 5.15 0.96
 14 13 -5 20.45 1.31
 14 13 -4 27.28 1.44
 14 13 -3 5.12 0.97
 14 13 -2 3.81 0.94
 14 13 -1 2.79 0.95
 14 13 0 4.19 0.95
 14 13 1 3.35 0.94
 14 13 2 3.87 0.96
 14 13 3 4.98 0.95
 14 13 4 26.32 1.42
 14 13 5 21.55 1.33
 14 13 6 6.3 0.96
 14 13 7 6.27 0.94
 14 13 8 4.41 0.87
 14 14 -6 10.6 1.04
 14 14 -5 -0.2 0.81
 14 14 -4 3.31 0.9
 14 14 -3 3.97 0.9
 14 14 -2 3.65 0.92
 14 14 -1 24.06 1.38
 14 14 0 18.65 1.26
 14 14 1 25.97 1.4
 14 14 2 4.05 0.93
 14 14 3 2.8 0.87
 14 14 4 3.14 0.88
 14 14 5 0.18 0.81
 14 14 6 7.43 0.94
 14 15 -4 8.32 0.99
 14 15 -3 2.68 0.83
 14 15 -2 1.1 0.81
 14 15 -1 0.7 0.81
 14 15 0 1.64 0.82
 14 15 1 1.1 0.8
 14 15 2 1.57 0.81
 14 15 3 3.1 0.84
 14 15 4 7.97 0.97
 15 0 1 2.12 0.88
 15 0 2 0.55 0.83
 15 0 3 7.59 1.01
 15 0 4 14.98 1.19
 15 0 5 0.72 0.84
 15 0 6 58.29 2.08
 15 0 7 6.5 1
 15 0 8 3.17 0.91
 15 0 9 5.58 0.96
 15 0 10 0.62 0.84
 15 0 11 0.07 0.84
 15 0 12 22.99 1.36
 15 0 13 0.04 0.81
 15 0 14 2.84 0.83
 15 1 -14 4.68 0.88
 15 1 -13 7.42 0.99
 15 1 -12 5.69 0.96
 15 1 -11 20.83 1.35
 15 1 -10 3.98 0.92
 15 1 -9 7.52 1
 15 1 -8 20.13 1.31
 15 1 -7 1.05 0.84
 15 1 -6 8.92 1.05
 15 1 -5 0.98 0.86
 15 1 -4 3.16 0.91
 15 1 -3 15.39 1.17
 15 1 -2 56.31 2.02
 15 1 -1 6.94 1
 15 1 0 2.13 0.86
 15 1 1 8.72 1.03
 15 1 2 59.88 2.08
 15 1 3 16.56 1.22
 15 1 4 3.44 0.92
 15 1 5 1.18 0.87
 15 1 6 8.81 1.05
 15 1 7 -0.03 0.83
 15 1 8 20.42 1.31
 15 1 9 7.36 1
 15 1 10 3.31 0.91
 15 1 11 21.15 1.35
 15 1 12 5.89 0.97
 15 1 13 7.85 1
 15 1 14 5.13 0.88
 15 2 -14 12.51 1.04
 15 2 -13 3.51 0.91
 15 2 -12 5.52 0.96
 15 2 -11 5.69 0.99
 15 2 -10 21.72 1.39
 15 2 -9 1.5 0.87
 15 2 -8 15.46 1.19
 15 2 -7 11.11 1.11
 15 2 -6 11.55 1.11
 15 2 -5 1.71 0.86
 15 2 -4 29.06 1.49
 15 2 -3 26.65 1.45
 15 2 -2 9.14 1.05
 15 2 -1 2.34 0.87
 15 2 0 7.55 1
 15 2 1 1.24 0.85
 15 2 2 10.16 1.08
 15 2 3 25.57 1.43
 15 2 4 28.68 1.48
 15 2 5 -0.37 0.82
 15 2 6 10.62 1.09
 15 2 7 9.89 1.08
 15 2 8 14.67 1.19
 15 2 9 1.81 0.88
 15 2 10 24.08 1.43
 15 2 11 5.37 0.98
 15 2 12 4.02 0.93
 15 2 13 4.84 0.92
 15 2 14 11.67 1.03
 15 3 -14 4.27 0.9
 15 3 -13 1.5 0.83
 15 3 -12 3.29 0.9
 15 3 -11 10.61 1.11
 15 3 -10 13.24 1.2
 15 3 -9 0.73 0.85
 15 3 -8 0.86 0.85
 15 3 -7 6.22 0.99
 15 3 -6 3.28 0.91
 15 3 -5 33.67 1.59
 15 3 -4 20.19 1.31
 15 3 -3 24.39 1.38
 15 3 -2 7.25 1.01
 15 3 -1 7.17 1.02
 15 3 0 6.49 0.99
 15 3 1 6.84 0.99
 15 3 2 8.02 1.03
 15 3 3 24.16 1.38
 15 3 4 20.25 1.31
 15 3 5 32.37 1.57
 15 3 6 2.29 0.91
 15 3 7 4.81 0.96
 15 3 8 -0.05 0.84
 15 3 9 0.05 0.84
 15 3 10 14.25 1.21
 15 3 11 8.86 1.07
 15 3 12 3.72 0.91
 15 3 13 1.51 0.83
 15 3 14 3.58 0.89
 15 4 -13 -0.01 0.8
 15 4 -12 4.92 0.94
 15 4 -11 17.67 1.25
 15 4 -10 1.23 0.89
 15 4 -9 9.65 1.06
 15 4 -8 16.2 1.23
 15 4 -7 32.54 1.58
 15 4 -6 2.14 0.89
 15 4 -5 5.23 0.99
 15 4 -4 16.13 1.23
 15 4 -3 13.04 1.16
 15 4 -2 14.19 1.19
 15 4 -1 35.95 1.64
 15 4 0 17.5 1.24
 15 4 1 35.73 1.64
 15 4 2 15.02 1.19
 15 4 3 13.37 1.15
 15 4 4 15.89 1.23
 15 4 5 6.59 1.01
 15 4 6 3.02 0.92
 15 4 7 33.8 1.6
 15 4 8 17.1 1.24
 15 4 9 8.87 1.05
 15 4 10 1.67 0.91
 15 4 11 17.47 1.26
 15 4 12 4.78 0.94
 15 4 13 0.01 0.8
 15 5 -13 11.13 1.03
 15 5 -12 12.07 1.09
 15 5 -11 6.97 1.01
 15 5 -10 13.64 1.18
 15 5 -9 32.11 1.62
 15 5 -8 9.29 1.08
 15 5 -7 2.87 0.91
 15 5 -6 6.45 1.01
 15 5 -5 4.38 0.97
 15 5 -4 28.56 1.51
 15 5 -3 28.17 1.49
 15 5 -2 16.91 1.26
 15 5 -1 24.23 1.41
 15 5 0 1.74 0.9
 15 5 1 22.24 1.37
 15 5 2 16.35 1.24
 15 5 3 28.72 1.5
 15 5 4 29.06 1.51
 15 5 5 4.47 0.95
 15 5 6 7.07 1.01
 15 5 7 3.05 0.92
 15 5 8 9.66 1.08
 15 5 9 35.33 1.67
 15 5 10 15.27 1.21
 15 5 11 6.19 0.98
 15 5 12 11.7 1.11
 15 5 13 11.33 1.04
 15 6 -13 2.83 0.87
 15 6 -12 2.06 0.86
 15 6 -11 13.24 1.12
 15 6 -10 2.71 0.91
 15 6 -9 18.49 1.31
 15 6 -8 5.69 0.97
 15 6 -7 18.13 1.27
 15 6 -6 0.36 0.84
 15 6 -5 6.31 0.99
 15 6 -4 38.21 1.7
 15 6 -3 62.75 2.18
 15 6 -2 2.38 0.94
 15 6 -1 85.78 2.6
 15 6 0 19.16 1.31
 15 6 1 88.15 2.64
 15 6 2 3.62 0.96
 15 6 3 60.09 2.13
 15 6 4 34.09 1.63
 15 6 5 5.2 0.99
 15 6 6 0.82 0.84
 15 6 7 16.98 1.26
 15 6 8 4.78 0.98
 15 6 9 19.51 1.33
 15 6 10 3.01 0.94
 15 6 11 12.62 1.11
 15 6 12 1.26 0.85
 15 6 13 2.29 0.86
 15 7 -12 0.42 0.78
 15 7 -11 4.69 0.94
 15 7 -10 11.36 1.1
 15 7 -9 2.47 0.93
 15 7 -8 16.43 1.27
 15 7 -7 11.71 1.13
 15 7 -6 66.78 2.24
 15 7 -5 9.39 1.09
 15 7 -4 66.52 2.25
 15 7 -3 12.16 1.18
 15 7 -2 74.94 2.4
 15 7 -1 6.36 1.01
 15 7 0 0.73 0.88
 15 7 1 4.87 0.99
 15 7 2 76.13 2.44
 15 7 3 12.42 1.17
 15 7 4 68.51 2.29
 15 7 5 9.73 1.09
 15 7 6 69.01 2.28
 15 7 7 12.66 1.14
 15 7 8 16.47 1.25
 15 7 9 4.18 0.93
 15 7 10 10.92 1.08
 15 7 11 4.71 0.94
 15 7 12 0.16 0.79
 15 8 -12 9.72 1.02
 15 8 -11 0.88 0.83
 15 8 -10 30.83 1.5
 15 8 -9 21.16 1.34
 15 8 -8 0.14 0.89
 15 8 -7 33.32 1.63
 15 8 -6 0.62 0.86
 15 8 -5 5.68 1.01
 15 8 -4 12.04 1.16
 15 8 -3 75.3 2.4
 15 8 -2 12.14 1.17
 15 8 -1 57.41 2.08
 15 8 0 3.51 0.96
 15 8 1 57.47 2.08
 15 8 2 12.3 1.17
 15 8 3 73.5 2.37
 15 8 4 12.5 1.18
 15 8 5 5.92 0.99
 15 8 6 0.75 0.87
 15 8 7 32.96 1.61
 15 8 8 1.54 0.89
 15 8 9 21.12 1.31
 15 8 10 29.33 1.47
 15 8 11 3.13 0.86
 15 8 12 10.67 1.04
 15 9 -11 2.01 0.86
 15 9 -10 8.28 1.01
 15 9 -9 5.08 0.97
 15 9 -8 10.25 1.1
 15 9 -7 23.88 1.41
 15 9 -6 39.78 1.76
 15 9 -5 19.44 1.35
 15 9 -4 68.65 2.27
 15 9 -3 18.3 1.28
 15 9 -2 10.92 1.12
 15 9 -1 8.29 1.07
 15 9 0 13.35 1.19
 15 9 1 8.01 1.05
 15 9 2 10.29 1.13
 15 9 3 18.45 1.29
 15 9 4 71.74 2.32
 15 9 5 18.4 1.31
 15 9 6 37.27 1.7
 15 9 7 21.84 1.37
 15 9 8 11.17 1.11
 15 9 9 3.91 0.95
 15 9 10 9.31 1.03
 15 9 11 2.01 0.82
 15 10 -10 14.59 1.1
 15 10 -9 4.03 0.91
 15 10 -8 1.44 0.87
 15 10 -7 15.39 1.19
 15 10 -6 6.36 1
 15 10 -5 7.68 1.06
 15 10 -4 16.48 1.28
 15 10 -3 34.83 1.67
 15 10 -2 30.43 1.59
 15 10 -1 19.41 1.31
 15 10 0 59.48 2.09
 15 10 1 19.2 1.3
 15 10 2 29.26 1.56
 15 10 3 35.76 1.66
 15 10 4 17.41 1.28
 15 10 5 8.36 1.06
 15 10 6 5.99 0.99
 15 10 7 15.67 1.19
 15 10 8 0.05 0.86
 15 10 9 3.01 0.88
 15 10 10 12.49 1.05
 15 11 -9 14.41 1.11
 15 11 -8 6.74 0.98
 15 11 -7 13.16 1.13
 15 11 -6 4.1 0.92
 15 11 -5 9.25 1.07
 15 11 -4 2.31 0.92
 15 11 -3 32.32 1.6
 15 11 -2 7.42 1.06
 15 11 -1 34.23 1.64
 15 11 0 7.55 1.05
 15 11 1 34.66 1.63
 15 11 2 7.37 1.05
 15 11 3 31.09 1.55
 15 11 4 2.22 0.9
 15 11 5 10.35 1.08
 15 11 6 3.11 0.88
 15 11 7 11.62 1.08
 15 11 8 5.38 0.92
 15 11 9 13.78 1.09
 15 12 -8 1.31 0.84
 15 12 -7 3.12 0.87
 15 12 -6 8.22 1.01
 15 12 -5 0.49 0.84
 15 12 -4 13.36 1.14
 15 12 -3 5.44 0.96
 15 12 -2 9.17 1.05
 15 12 -1 0.26 0.84
 15 12 0 11.17 1.1
 15 12 1 1 0.84
 15 12 2 7.93 1.03
 15 12 3 4.52 0.92
 15 12 4 12.14 1.13
 15 12 5 0.2 0.83
 15 12 6 8.43 0.99
 15 12 7 3.5 0.86
 15 12 8 0.63 0.83
 15 13 -6 7.04 0.98
 15 13 -5 2.43 0.86
 15 13 -4 5.57 0.94
 15 13 -3 -0.56 0.81
 15 13 -2 6.13 0.95
 15 13 -1 2.15 0.86
 15 13 0 1.36 0.85
 15 13 1 0.94 0.86
 15 13 2 5.58 0.94
 15 13 3 -1.53 0.78
 15 13 4 5.88 0.92
 15 13 5 2.96 0.85
 15 13 6 7.9 1
 15 14 -3 1.12 0.84
 15 14 -2 -0.44 0.78
 15 14 -1 2.58 0.83
 15 14 0 16.16 1.13
 15 14 1 0.82 0.82
 15 14 2 -0.17 0.77
 15 14 3 2.18 0.83
 16 0 0 -0.31 0.84
 16 0 1 0.18 0.86
 16 0 2 6.64 1
 16 0 3 3.22 0.93
 16 0 4 18.08 1.29
 16 0 5 16.28 1.24
 16 0 6 3.08 0.93
 16 0 7 21.12 1.33
 16 0 8 5.87 0.97
 16 0 9 7.9 1.04
 16 0 10 17.57 1.25
 16 0 11 -0.06 0.83
 16 0 12 1.58 0.85
 16 0 13 2.18 0.84
 16 1 -13 1.48 0.82
 16 1 -12 12.57 1.09
 16 1 -11 14.34 1.14
 16 1 -10 7.61 1.03
 16 1 -9 2.06 0.91
 16 1 -8 0.51 0.84
 16 1 -7 5.2 0.95
 16 1 -6 15.7 1.22
 16 1 -5 4.2 0.95
 16 1 -4 4.81 0.97
 16 1 -3 8.25 1.06
 16 1 -2 22.59 1.37
 16 1 -1 4.55 0.97
 16 1 0 0.49 0.85
 16 1 1 3.95 0.96
 16 1 2 23.32 1.38
 16 1 3 8.18 1.06
 16 1 4 4.18 0.95
 16 1 5 4.17 0.93
 16 1 6 15.43 1.22
 16 1 7 5.3 0.98
 16 1 8 1.54 0.86
 16 1 9 3.37 0.95
 16 1 10 7.53 1.02
 16 1 11 13.23 1.13
 16 1 12 12.73 1.1
 16 1 13 0.97 0.82
 16 2 -13 4.35 0.91
 16 2 -12 10.12 1.02
 16 2 -11 8.33 1.04
 16 2 -10 7.38 1.04
 16 2 -9 4.36 0.99
 16 2 -8 3.51 0.97
 16 2 -7 11.85 1.13
 16 2 -6 14.38 1.18
 16 2 -5 17.68 1.27
 16 2 -4 0.51 0.88
 16 2 -3 11.37 1.12
 16 2 -2 7.15 1.04
 16 2 -1 13.39 1.18
 16 2 0 16.74 1.26
 16 2 1 13.26 1.16
 16 2 2 5.71 1.01
 16 2 3 10.81 1.11
 16 2 4 1.56 0.89
 16 2 5 16.8 1.25
 16 2 6 13.28 1.16
 16 2 7 12.97 1.16
 16 2 8 4.43 0.96
 16 2 9 4.35 0.98
 16 2 10 6.83 1.01
 16 2 11 8.62 1.04
 16 2 12 8.94 1
 16 2 13 5.4 0.91
 16 3 -12 6.63 0.95
 16 3 -11 5.32 0.96
 16 3 -10 31.1 1.53
 16 3 -9 23.83 1.4
 16 3 -8 42.2 1.81
 16 3 -7 14.39 1.17
 16 3 -6 0.59 0.87
 16 3 -5 16.56 1.24
 16 3 -4 2.93 0.92
 16 3 -3 0.74 0.88
 16 3 -2 18.37 1.29
 16 3 -1 48.34 1.9
 16 3 0 2.15 0.92
 16 3 1 48.56 1.9
 16 3 2 17.17 1.27
 16 3 3 0.25 0.88
 16 3 4 3 0.93
 16 3 5 14.84 1.21
 16 3 6 0.93 0.89
 16 3 7 12.36 1.15
 16 3 8 41.31 1.8
 16 3 9 24.11 1.41
 16 3 10 30.57 1.52
 16 3 11 5.87 0.97
 16 3 12 7.65 0.96
 16 4 -12 2.81 0.84
 16 4 -11 0.31 0.83
 16 4 -10 0.77 0.84
 16 4 -9 9.23 1.07
 16 4 -8 0.16 0.89
 16 4 -7 21.77 1.35
 16 4 -6 5.68 0.97
 16 4 -5 16.81 1.25
 16 4 -4 37.63 1.69
 16 4 -3 43.37 1.8
 16 4 -2 4.09 0.97
 16 4 -1 6.77 1.02
 16 4 0 -0.06 0.85
 16 4 1 7.23 1.03
 16 4 2 4.43 0.97
 16 4 3 41.24 1.77
 16 4 4 37.56 1.69
 16 4 5 17.13 1.25
 16 4 6 6.64 1.01
 16 4 7 23.26 1.37
 16 4 8 1.05 0.89
 16 4 9 7.49 1.05
 16 4 10 -0.34 0.83
 16 4 11 -0.41 0.8
 16 4 12 2.04 0.83
 16 5 -12 23.13 1.31
 16 5 -11 1.23 0.84
 16 5 -10 13.66 1.14
 16 5 -9 3.39 0.93
 16 5 -8 48.85 1.92
 16 5 -7 8.11 1.08
 16 5 -6 4.52 0.95
 16 5 -5 2.05 0.9
 16 5 -4 2.11 0.88
 16 5 -3 1.34 0.89
 16 5 -2 1.97 0.91
 16 5 -1 5.05 0.98
 16 5 0 1.18 0.88
 16 5 1 4.14 0.97
 16 5 2 1 0.89
 16 5 3 0.84 0.88
 16 5 4 1.18 0.89
 16 5 5 3.12 0.93
 16 5 6 4.24 0.95
 16 5 7 8.84 1.09
 16 5 8 49.72 1.92
 16 5 9 3.44 0.93
 16 5 10 12.98 1.15
 16 5 11 1.05 0.85
 16 5 12 22.79 1.31
 16 6 -11 1.06 0.83
 16 6 -10 11.96 1.09
 16 6 -9 4.92 0.95
 16 6 -8 21.29 1.35
 16 6 -7 17.7 1.29
 16 6 -6 7.69 1.05
 16 6 -5 8.85 1.07
 16 6 -4 2.81 0.92
 16 6 -3 29.6 1.52
 16 6 -2 44.77 1.83
 16 6 -1 8.68 1.07
 16 6 0 20.02 1.34
 16 6 1 7.83 1.06
 16 6 2 46.23 1.86
 16 6 3 27.85 1.5
 16 6 4 3.69 0.92
 16 6 5 7.54 1.05
 16 6 6 6.22 1.02
 16 6 7 18.99 1.3
 16 6 8 21.84 1.35
 16 6 9 5.45 0.95
 16 6 10 11.04 1.08
 16 6 11 1.95 0.85
 16 7 -11 2.92 0.89
 16 7 -10 3.46 0.89
 16 7 -9 8.58 1.04
 16 7 -8 9.12 1.08
 16 7 -7 4.02 0.98
 16 7 -6 19.82 1.32
 16 7 -5 25.95 1.49
 16 7 -4 8.81 1.09
 16 7 -3 5.68 1.02
 16 7 -2 44.96 1.83
 16 7 -1 3.29 0.96
 16 7 0 8.95 1.07
 16 7 1 4.18 0.97
 16 7 2 43.57 1.81
 16 7 3 4.03 0.98
 16 7 4 9.11 1.08
 16 7 5 25.73 1.49
 16 7 6 19.86 1.34
 16 7 7 5.81 0.99
 16 7 8 9.85 1.08
 16 7 9 7.61 1.03
 16 7 10 4.2 0.9
 16 7 11 3.16 0.88
 16 8 -10 7.14 0.94
 16 8 -9 0.54 0.82
 16 8 -8 4.36 0.94
 16 8 -7 26.68 1.43
 16 8 -6 4.13 0.97
 16 8 -5 40.18 1.75
 16 8 -4 9.26 1.11
 16 8 -3 42.59 1.83
 16 8 -2 7.18 1.08
 16 8 -1 2.49 0.93
 16 8 0 -0.29 0.85
 16 8 1 1.89 0.89
 16 8 2 6.69 1.06
 16 8 3 42.16 1.8
 16 8 4 10.54 1.14
 16 8 5 36.32 1.67
 16 8 6 3.07 0.94
 16 8 7 25.08 1.4
 16 8 8 4.31 0.94
 16 8 9 0.36 0.81
 16 8 10 6.37 0.92
 16 9 -9 18.51 1.19
 16 9 -8 12.26 1.1
 16 9 -7 1.27 0.87
 16 9 -6 10.88 1.1
 16 9 -5 13.71 1.18
 16 9 -4 12.31 1.17
 16 9 -3 3.25 0.94
 16 9 -2 34.14 1.64
 16 9 -1 30.73 1.56
 16 9 0 3.86 0.96
 16 9 1 32.98 1.62
 16 9 2 33.26 1.61
 16 9 3 1.83 0.95
 16 9 4 13.54 1.2
 16 9 5 12.8 1.17
 16 9 6 11.2 1.09
 16 9 7 1.12 0.86
 16 9 8 12.39 1.09
 16 9 9 18.63 1.18
 16 10 -8 1.8 0.83
 16 10 -7 5.18 0.94
 16 10 -6 0.23 0.84
 16 10 -5 11.29 1.12
 16 10 -4 22.32 1.35
 16 10 -3 -0.34 0.85
 16 10 -2 6.56 1.01
 16 10 -1 2.88 0.94
 16 10 0 29.35 1.52
 16 10 1 2.17 0.9
 16 10 2 6.78 1
 16 10 3 0.18 0.85
 16 10 4 20.52 1.32
 16 10 5 10.91 1.11
 16 10 6 -0.67 0.83
 16 10 7 5.45 0.92
 16 10 8 2.98 0.83
 16 11 -7 7.72 0.99
 16 11 -6 4.07 0.91
 16 11 -5 17.64 1.21
 16 11 -4 5.52 0.96
 16 11 -3 9.37 1.05
 16 11 -2 5.93 0.98
 16 11 -1 7.51 1
 16 11 0 0.97 0.85
 16 11 1 6.71 0.98
 16 11 2 6.35 1
 16 11 3 10.11 1.06
 16 11 4 5.68 0.95
 16 11 5 17.87 1.21
 16 11 6 5.09 0.91
 16 11 7 7.63 0.98
 16 12 -5 3.74 0.9
 16 12 -4 1.51 0.82
 16 12 -3 0.94 0.82
 16 12 -2 5.39 0.93
 16 12 -1 4.03 0.91
 16 12 0 31.09 1.48
 16 12 1 2.22 0.89
 16 12 2 5.59 0.93
 16 12 3 0.74 0.81
 16 12 4 1.47 0.83
 16 12 5 4.17 0.9
 16 13 -2 4.79 0.89
 16 13 -1 3.58 0.87
 16 13 0 5.34 0.94
 16 13 1 2.84 0.87
 16 13 2 4.93 0.9
 17 0 1 183.71 4.31
 17 0 2 1.76 0.88
 17 0 3 65.35 2.22
 17 0 4 2.5 0.95
 17 0 5 26.35 1.46
 17 0 6 3.61 0.99
 17 0 7 79.6 2.5
 17 0 8 -0.17 0.86
 17 0 9 45.19 1.78
 17 0 10 -0.59 0.81
 17 0 11 1.05 0.8
 17 1 -11 5.18 0.9
 17 1 -10 22.02 1.29
 17 1 -9 1.51 0.87
 17 1 -8 11.64 1.14
 17 1 -7 7.91 1.08
 17 1 -6 70.97 2.36
 17 1 -5 8.37 1.08
 17 1 -4 129.63 3.37
 17 1 -3 23.68 1.41
 17 1 -2 26.41 1.47
 17 1 -1 29.29 1.54
 17 1 0 3.33 0.96
 17 1 1 29.49 1.55
 17 1 2 25.65 1.47
 17 1 3 23.18 1.4
 17 1 4 129.63 3.36
 17 1 5 8.53 1.08
 17 1 6 72.14 2.38
 17 1 7 8.58 1.08
 17 1 8 12.54 1.15
 17 1 9 1.31 0.86
 17 1 10 21.4 1.29
 17 1 11 4.25 0.89
 17 2 -11 1.28 0.8
 17 2 -10 3.91 0.9
 17 2 -9 17.28 1.22
 17 2 -8 20.41 1.32
 17 2 -7 0.89 0.89
 17 2 -6 11.26 1.15
 17 2 -5 22.05 1.41
 17 2 -4 1.29 0.89
 17 2 -3 21.88 1.38
 17 2 -2 13.9 1.21
 17 2 -1 39.42 1.72
 17 2 0 57.95 2.08
 17 2 1 38.3 1.71
 17 2 2 12.68 1.18
 17 2 3 21.78 1.36
 17 2 4 -0.04 0.87
 17 2 5 22.89 1.43
 17 2 6 12.72 1.18
 17 2 7 0.82 0.89
 17 2 8 21.06 1.33
 17 2 9 16.96 1.21
 17 2 10 3.97 0.92
 17 2 11 1.47 0.8
 17 3 -11 7.31 0.98
 17 3 -10 35.63 1.55
 17 3 -9 4.28 0.95
 17 3 -8 27.91 1.46
 17 3 -7 3.87 0.97
 17 3 -6 4.54 0.98
 17 3 -5 1.06 0.92
 17 3 -4 8.48 1.06
 17 3 -3 20.99 1.34
 17 3 -2 1.65 0.92
 17 3 -1 16.04 1.25
 17 3 0 3.23 0.96
 17 3 1 16.48 1.25
 17 3 2 1.34 0.91
 17 3 3 20.88 1.35
 17 3 4 9.8 1.08
 17 3 5 2.74 0.95
 17 3 6 3.73 0.97
 17 3 7 3.12 0.95
 17 3 8 26 1.43
 17 3 9 5.39 0.97
 17 3 10 35.57 1.55
 17 3 11 6.87 0.98
 17 4 -10 1.07 0.81
 17 4 -9 7.22 0.99
 17 4 -8 10.01 1.07
 17 4 -7 8.17 1.04
 17 4 -6 1.05 0.9
 17 4 -5 10.95 1.15
 17 4 -4 4.29 0.99
 17 4 -3 3.24 0.94
 17 4 -2 20.2 1.32
 17 4 -1 5.5 0.99
 17 4 0 20.28 1.33
 17 4 1 4.47 0.98
 17 4 2 19.77 1.32
 17 4 3 4.35 0.96
 17 4 4 3.79 0.96
 17 4 5 9.78 1.11
 17 4 6 0.59 0.89
 17 4 7 9.61 1.07
 17 4 8 8.1 1.03
 17 4 9 5.94 0.98
 17 4 10 -0.03 0.82
 17 5 -10 5.47 0.9
 17 5 -9 0.73 0.83
 17 5 -8 1.71 0.9
 17 5 -7 3.2 0.92
 17 5 -6 0.8 0.87
 17 5 -5 11.79 1.15
 17 5 -4 1.48 0.92
 17 5 -3 1.13 0.93
 17 5 -2 2.01 0.96
 17 5 -1 12.21 1.15
 17 5 0 5.71 1
 17 5 1 14.33 1.2
 17 5 2 1.05 0.93
 17 5 3 0.93 0.93
 17 5 4 1.37 0.92
 17 5 5 11.72 1.15
 17 5 6 0.53 0.88
 17 5 7 3.92 0.93
 17 5 8 2.14 0.89
 17 5 9 0.87 0.84
 17 5 10 6.11 0.92
 17 6 -9 4.6 0.9
 17 6 -8 1.77 0.86
 17 6 -7 2.79 0.9
 17 6 -6 25.29 1.4
 17 6 -5 4.27 0.96
 17 6 -4 7.19 1.06
 17 6 -3 13.21 1.2
 17 6 -2 3.78 0.99
 17 6 -1 0.99 0.92
 17 6 0 23.75 1.45
 17 6 1 1.1 0.92
 17 6 2 4.46 0.98
 17 6 3 14.26 1.22
 17 6 4 8.01 1.06
 17 6 5 3.73 0.94
 17 6 6 23.2 1.36
 17 6 7 2.4 0.89
 17 6 8 1.32 0.87
 17 6 9 4.26 0.91
 17 7 -9 11.15 1.09
 17 7 -8 9.64 1.02
 17 7 -7 0.04 0.83
 17 7 -6 2.21 0.89
 17 7 -5 2.8 0.92
 17 7 -4 3.56 0.95
 17 7 -3 3.06 0.96
 17 7 -2 11.35 1.16
 17 7 -1 10.34 1.14
 17 7 0 0.16 0.87
 17 7 1 10.29 1.13
 17 7 2 11.61 1.16
 17 7 3 4.77 0.97
 17 7 4 4.92 0.97
 17 7 5 4.87 0.93
 17 7 6 2.23 0.87
 17 7 7 0.69 0.84
 17 7 8 8.34 0.99
 17 7 9 11.22 1.07
 17 8 -8 1.4 0.86
 17 8 -7 2.6 0.87
 17 8 -6 13.85 1.14
 17 8 -5 0.72 0.85
 17 8 -4 1.79 0.88
 17 8 -3 2.49 0.91
 17 8 -2 5.47 0.99
 17 8 -1 11.89 1.15
 17 8 0 29.25 1.51
 17 8 1 12.15 1.14
 17 8 2 5.3 0.99
 17 8 3 2.55 0.89
 17 8 4 1.21 0.86
 17 8 5 0.1 0.86
 17 8 6 13.05 1.13
 17 8 7 1.75 0.85
 17 8 8 0.87 0.82
 17 9 -7 -0.04 0.83
 17 9 -6 1.52 0.86
 17 9 -5 29.8 1.45
 17 9 -4 0.46 0.86
 17 9 -3 4.05 0.95
 17 9 -2 21.16 1.31
 17 9 -1 1.23 0.89
 17 9 0 1.78 0.89
 17 9 1 2.14 0.88
 17 9 2 20.96 1.31
 17 9 3 5.7 0.99
 17 9 4 0.79 0.85
 17 9 5 27.35 1.42
 17 9 6 0.78 0.83
 17 9 7 1.59 0.85
 17 10 -5 2.15 0.86
 17 10 -4 5.28 0.93
 17 10 -3 3.76 0.91
 17 10 -2 2.04 0.86
 17 10 -1 0.61 0.84
 17 10 0 25.31 1.4
 17 10 1 -0.36 0.82
 17 10 2 1.47 0.84
 17 10 3 4.06 0.91
 17 10 4 4.45 0.91
 17 10 5 2.32 0.84
 17 11 -3 0.59 0.84
 17 11 -2 -0.38 0.79
 17 11 -1 8.7 1
 17 11 0 1.65 0.85
 17 11 1 9.79 1.02
 17 11 2 -0.19 0.78
 17 11 3 0.65 0.83
 18 0 0 -0.25 0.9
 18 0 1 15.32 1.26
 18 0 2 0.06 0.89
 18 0 3 0.58 0.89
 18 0 4 0.73 0.88
 18 0 5 0.47 0.86
 18 0 6 0.13 0.87
 18 0 7 7.23 1.01
 18 0 8 -0.05 0.83
 18 0 9 4.84 0.9
 18 1 -9 1.83 0.83
 18 1 -8 1.72 0.85
 18 1 -7 5.75 0.98
 18 1 -6 24.24 1.39
 18 1 -5 14.81 1.21
 18 1 -4 18.07 1.3
 18 1 -3 3.29 0.96
 18 1 -2 5.5 1.03
 18 1 -1 5.2 1.01
 18 1 0 4.83 1.02
 18 1 1 4.31 1
 18 1 2 6.57 1.05
 18 1 3 3.43 0.95
 18 1 4 19.66 1.33
 18 1 5 16.26 1.23
 18 1 6 24.72 1.4
 18 1 7 6.12 0.98
 18 1 8 1.38 0.86
 18 1 9 1.79 0.84
 18 2 -9 1.44 0.82
 18 2 -8 2.33 0.87
 18 2 -7 10.86 1.08
 18 2 -6 4.5 0.95
 18 2 -5 4.3 0.96
 18 2 -4 0.66 0.89
 18 2 -3 33.63 1.62
 18 2 -2 22.64 1.41
 18 2 -1 11.39 1.18
 18 2 0 34.28 1.65
 18 2 1 10.46 1.16
 18 2 2 21.98 1.41
 18 2 3 32.88 1.62
 18 2 4 0.2 0.87
 18 2 5 4.26 0.97
 18 2 6 4.51 0.93
 18 2 7 10.9 1.1
 18 2 8 3.56 0.9
 18 2 9 1.91 0.85
 18 3 -9 7.8 1
 18 3 -8 14.74 1.13
 18 3 -7 10.13 1.07
 18 3 -6 8.86 1.04
 18 3 -5 26.09 1.43
 18 3 -4 0.65 0.89
 18 3 -3 25.5 1.46
 18 3 -2 9.92 1.13
 18 3 -1 15.07 1.25
 18 3 0 9.16 1.12
 18 3 1 13.9 1.21
 18 3 2 7.95 1.11
 18 3 3 24.97 1.44
 18 3 4 1.17 0.88
 18 3 5 26.07 1.43
 18 3 6 7.94 1.06
 18 3 7 10.15 1.08
 18 3 8 14.35 1.13
 18 3 9 8.29 1
 18 4 -8 2.84 0.86
 18 4 -7 9.92 1.04
 18 4 -6 -0.4 0.84
 18 4 -5 31.42 1.52
 18 4 -4 21.31 1.34
 18 4 -3 13.36 1.17
 18 4 -2 13.77 1.2
 18 4 -1 7.47 1.07
 18 4 0 36.11 1.68
 18 4 1 8.02 1.07
 18 4 2 14.56 1.21
 18 4 3 13.33 1.18
 18 4 4 20.85 1.33
 18 4 5 30.19 1.49
 18 4 6 -0.88 0.84
 18 4 7 7.58 1
 18 4 8 3.52 0.88
 18 5 -8 21.95 1.3
 18 5 -7 7.7 0.99
 18 5 -6 1.37 0.86
 18 5 -5 0.78 0.87
 18 5 -4 7.57 1.02
 18 5 -3 1.36 0.91
 18 5 -2 3.29 0.93
 18 5 -1 2.07 0.92
 18 5 0 -0.04 0.86
 18 5 1 2.4 0.92
 18 5 2 3.22 0.92
 18 5 3 1.78 0.88
 18 5 4 8.69 1.03
 18 5 5 1.66 0.88
 18 5 6 2.16 0.86
 18 5 7 7.89 1
 18 5 8 22.67 1.3
 18 6 -7 6.14 0.92
 18 6 -6 7.11 0.97
 18 6 -5 2.89 0.9
 18 6 -4 7.1 1.01
 18 6 -3 5.74 1.01
 18 6 -2 3.21 0.93
 18 6 -1 8.62 1.04
 18 6 0 0.88 0.87
 18 6 1 7.95 1.04
 18 6 2 3 0.93
 18 6 3 6.47 1.02
 18 6 4 6.73 1.01
 18 6 5 1.48 0.88
 18 6 6 7.79 1
 18 6 7 5.61 0.93
 18 7 -6 1.87 0.83
 18 7 -5 10.9 1.07
 18 7 -4 1.84 0.9
 18 7 -3 0.7 0.87
 18 7 -2 14.27 1.19
 18 7 -1 0.03 0.86
 18 7 0 0.9 0.86
 18 7 1 -0.08 0.85
 18 7 2 16.21 1.2
 18 7 3 0.95 0.86
 18 7 4 1.66 0.88
 18 7 5 12.2 1.09
 18 7 6 2.29 0.85
 18 8 -5 7.08 1
 18 8 -4 7.91 0.99
 18 8 -3 6.06 0.99
 18 8 -2 2.05 0.9
 18 8 -1 0.99 0.87
 18 8 0 2.83 0.9
 18 8 1 -0.01 0.83
 18 8 2 2.56 0.9
 18 8 3 7.76 1
 18 8 4 7.58 0.99
 18 8 5 6.97 0.99
 18 9 -3 0.02 0.83
 18 9 -2 10.35 1.06
 18 9 -1 5.21 0.91
 18 9 0 -0.84 0.81
 18 9 1 3.33 0.89
 18 9 2 12.68 1.07
 18 9 3 0.29 0.85
 19 0 1 3.51 0.94
 19 0 2 5.12 0.99
 19 0 3 31.39 1.52
 19 0 4 8.82 1.06
 19 0 5 -0.48 0.85
 19 0 6 1.26 0.83
 19 0 7 0.52 0.82
 19 1 -7 0.61 0.83
 19 1 -6 -0.64 0.8
 19 1 -5 0.88 0.85
 19 1 -4 0.88 0.86
 19 1 -3 6.22 1
 19 1 -2 26.47 1.44
 19 1 -1 1.29 0.91
 19 1 0 3.88 0.93
 19 1 1 0.81 0.9
 19 1 2 27.06 1.45
 19 1 3 5.07 0.99
 19 1 4 0.16 0.86
 19 1 5 1.32 0.86
 19 1 6 -0.55 0.81
 19 1 7 0.91 0.85
 19 2 -6 2.14 0.83
 19 2 -5 1.66 0.84
 19 2 -4 1.95 0.88
 19 2 -3 15.42 1.19
 19 2 -2 9.66 1.09
 19 2 -1 1.58 0.91
 19 2 0 -0.13 0.85
 19 2 1 2.1 0.9
 19 2 2 10.76 1.11
 19 2 3 15.43 1.19
 19 2 4 3.03 0.92
 19 2 5 0.56 0.85
 19 2 6 1.08 0.81
 19 3 -6 2.1 0.87
 19 3 -5 3.31 0.88
 19 3 -4 6.44 0.98
 19 3 -3 5.18 0.97
 19 3 -2 4.62 0.98
 19 3 -1 4.32 0.95
 19 3 0 3.63 0.93
 19 3 1 3.35 0.93
 19 3 2 7.31 1.01
 19 3 3 5.65 0.97
 19 3 4 8.31 1.02
 19 3 5 4.96 0.91
 19 3 6 1.6 0.87
 19 4 -5 1.77 0.82
 19 4 -4 13.46 1.12
 19 4 -3 4.81 0.94
 19 4 -2 3.19 0.91
 19 4 -1 5.95 0.99
 19 4 0 3.26 0.94
 19 4 1 5.5 0.99
 19 4 2 2.75 0.91
 19 4 3 4.66 0.93
 19 4 4 12.52 1.1
 19 4 5 2.08 0.85
 19 5 -5 0.78 0.84
 19 5 -4 5.18 0.93
 19 5 -3 2.24 0.87
 19 5 -2 8.68 1.04
 19 5 -1 19.93 1.25
 19 5 0 5.25 0.97
 19 5 1 19.76 1.27
 19 5 2 11.08 1.06
 19 5 3 1.52 0.86
 19 5 4 4.58 0.93
 19 5 5 -0.03 0.83
 19 6 -3 9.77 1.09
 19 6 -2 1.58 0.86
 19 6 -1 15.99 1.16
 19 6 0 2.69 0.88
 19 6 1 15.84 1.15
 19 6 2 0.78 0.84
 19 6 3 11.53 1.09
 19 7 -1 -0.1 0.86
 19 7 0 7.17 0.99
 19 7 1 0.49 0.86
 20 0 0 22.51 1.31
 20 0 1 1.94 0.89
 20 0 2 10.56 1.08
 20 1 -2 3.37 0.9
 20 1 -1 2.59 0.9
 20 1 0 0.37 0.85
 20 1 1 2.47 0.89
 20 1 2 3.63 0.91
 20 2 -1 0.44 0.86
 20 2 0 -0.41 0.84
 20 2 1 1.46 0.86

_iucr_refine_fcf_details
;
data_tz
_computing_structure_refinement   ''
_computing_data_collection         'Enraf-Nonius Express'
_computing_structure_solution      'SHELXS-97 (Sheldrick, 1990)'
_shelx_refln_list_code            4
loop_
  _space_group_symop_id
  _space_group_symop_operation_xyz
  1  x,y,z
  2  x+1/2,-y+1/2,-z
  3  -x,y+1/2,-z+1/2
  4  -x+1/2,-y,z+1/2

_space_group_crystal_system       orthorhombic
_space_group_IT_number            19
_space_group_name_H-M_alt         'P 21 21 21'
_space_group_name_Hall            ' P 2ac 2ab'
_symmetry_space_group_name_H-M    'P 21 21 21'
_symmetry_space_group_name_Hall   ' P 2ac 2ab'
_symmetry_Int_Tables_number       19
_cell_length_a                    8.264(4)
_cell_length_b                    8.901(2)
_cell_length_c                    8.9223(14)
_cell_angle_alpha                 90
_cell_angle_beta                  90
_cell_angle_gamma                 90
_cell_volume                      656.3(4)
loop_
  _refln_index_h
  _refln_index_k
  _refln_index_l
  _refln_F_squared_calc
  _refln_F_squared_meas
  _refln_F_squared_sigma
  _refln_F_squared_weight
  _refln_observed_status
-20 -2 -1 0.571 0.308 0.601 147.212 o
-20 -1 -2 1.844 2.356 0.629 134.417 o
-20 -1 -1 1.783 1.811 0.629 134.417 o
-19 -7 -1 0.216 -0.070 0.601 147.212 o
-19 -6 -3 7.580 6.830 0.762 91.640 o
-19 -6 -2 1.042 1.105 0.601 147.212 o
-19 -6 -1 10.984 11.178 0.811 80.914 o
-19 -5 -5 0.273 0.545 0.587 154.305 o
-19 -5 -4 3.776 3.621 0.650 125.885 o
-19 -5 -3 1.948 1.566 0.608 143.847 o
-19 -5 -2 7.107 6.068 0.727 100.664 o
-19 -5 -1 14.348 13.932 0.874 69.682 o
-19 -4 -5 0.964 1.237 0.573 161.924 o
-19 -4 -4 9.472 9.409 0.783 86.797 o
-19 -4 -3 3.295 3.362 0.657 123.221 o
-19 -4 -2 1.821 2.230 0.636 131.479 o
-19 -4 -1 4.228 4.159 0.692 111.088 o
-19 -3 -6 1.433 1.468 0.608 143.847 o
-19 -3 -5 2.173 2.314 0.615 140.596 o
-19 -3 -4 4.991 4.502 0.685 113.367 o
-19 -3 -3 3.597 3.621 0.678 115.717 o
-19 -3 -2 4.312 3.230 0.685 113.367 o
-19 -3 -1 2.409 3.020 0.664 120.640 o
-19 -2 -6 0.748 1.496 0.580 158.046 o
-19 -2 -5 1.090 1.160 0.587 154.305 o
-19 -2 -4 2.073 1.363 0.615 140.596 o
-19 -2 -3 10.344 10.779 0.832 76.886 o
-19 -2 -2 7.275 6.753 0.762 91.640 o
-19 -2 -1 1.418 1.105 0.636 131.479 o
-19 -1 -7 0.478 0.426 0.580 158.046 o
-19 -1 -6 0.033 -0.447 0.559 170.121 o
-19 -1 -5 1.147 0.615 0.594 150.696 o
-19 -1 -4 0.687 0.615 0.601 147.212 o
-19 -1 -3 3.827 4.348 0.699 108.878 o
-19 -1 -2 18.577 18.504 1.007 52.507 o
-19 -1 -1 1.008 0.902 0.636 131.479 o
-18 -9 -3 0.341 0.014 0.580 158.046 o
-18 -9 -2 8.561 7.235 0.741 96.901 o
-18 -9 -1 3.111 3.642 0.636 131.479 o
-18 -8 -5 4.872 4.949 0.699 108.878 o
-18 -8 -4 5.982 5.529 0.692 111.088 o
-18 -8 -3 5.204 4.236 0.692 111.088 o
-18 -8 -2 1.736 1.433 0.629 134.417 o
-18 -8 -1 0.623 0.692 0.608 143.847 o
-18 -7 -6 1.320 1.307 0.580 158.046 o
-18 -7 -5 8.418 7.620 0.748 95.098 o
-18 -7 -4 1.979 1.286 0.629 134.417 o
-18 -7 -3 0.559 0.489 0.608 143.847 o
-18 -7 -2 10.854 9.975 0.832 76.886 o
-18 -7 -1 0.029 0.021 0.601 147.212 o
-18 -6 -7 4.548 4.292 0.643 128.636 o
-18 -6 -6 5.407 4.970 0.678 115.717 o
-18 -6 -5 1.626 2.020 0.629 134.417 o
-18 -6 -4 4.484 4.963 0.706 106.732 o
-18 -6 -3 4.451 4.013 0.706 106.732 o
-18 -6 -2 2.174 2.244 0.650 125.885 o
-18 -6 -1 5.117 6.026 0.727 100.664 o
-18 -5 -8 15.398 15.344 0.909 64.425 o
-18 -5 -7 5.781 5.383 0.692 111.088 o
-18 -5 -6 0.718 0.958 0.601 147.212 o
-18 -5 -5 0.335 0.545 0.608 143.847 o
-18 -5 -4 5.105 5.292 0.713 104.650 o
-18 -5 -3 1.569 0.951 0.636 131.479 o
-18 -5 -2 2.375 2.300 0.650 125.885 o
-18 -5 -1 1.802 1.447 0.643 128.636 o
-18 -4 -8 1.996 1.985 0.601 147.212 o
-18 -4 -7 6.121 6.935 0.727 100.664 o
-18 -4 -6 0.163 -0.280 0.587 154.305 o
-18 -4 -5 20.662 21.964 1.063 47.125 o
-18 -4 -4 14.443 14.897 0.937 60.636 o
-18 -4 -3 9.079 9.339 0.818 79.537 o
-18 -4 -2 9.731 9.626 0.839 75.609 o
-18 -4 -1 5.336 5.222 0.748 95.098 o
-18 -3 -9 5.742 5.453 0.699 108.878 o
-18 -3 -8 10.486 10.304 0.790 85.267 o
-18 -3 -7 7.781 7.081 0.748 95.098 o
-18 -3 -6 6.030 6.194 0.727 100.664 o
-18 -3 -5 18.596 18.238 1.000 53.243 o
-18 -3 -4 0.294 0.454 0.622 137.454 o
-18 -3 -3 17.506 17.826 1.021 51.078 o
-18 -3 -2 6.665 6.935 0.790 85.267 o
-18 -3 -1 10.794 10.535 0.874 69.682 o
-18 -2 -9 0.980 1.007 0.573 161.924 o
-18 -2 -8 2.044 1.629 0.608 143.847 o
-18 -2 -7 7.298 7.592 0.755 93.345 o
-18 -2 -6 3.201 3.146 0.664 120.640 o
-18 -2 -5 2.673 3.006 0.671 118.140 o
-18 -2 -4 0.350 0.461 0.622 137.454 o
-18 -2 -3 23.721 23.509 1.132 41.487 o
-18 -2 -2 16.358 15.826 0.986 54.765 o
-18 -2 -1 7.868 7.962 0.825 78.194 o
-18 -1 -9 1.561 1.279 0.580 158.046 o
-18 -1 -8 1.350 1.202 0.594 150.696 o
-18 -1 -7 4.308 4.020 0.685 113.367 o
-18 -1 -6 17.390 16.945 0.972 56.352 o
-18 -1 -5 11.205 10.353 0.846 74.365 o
-18 -1 -4 13.607 12.632 0.909 64.425 o
-18 -1 -3 1.957 2.300 0.671 118.140 o
-18 -1 -2 4.738 3.845 0.720 102.628 o
-18 -1 -1 3.216 3.635 0.706 106.732 o
-17 -11 -3 0.284 0.412 0.587 154.305 o
-17 -11 -2 0.013 -0.266 0.552 174.455 o
-17 -11 -1 7.055 6.082 0.699 108.878 o
-17 -10 -5 1.663 1.503 0.601 147.212 o
-17 -10 -4 3.671 3.691 0.650 125.885 o
-17 -10 -3 2.636 2.628 0.636 131.479 o
-17 -10 -2 0.800 1.426 0.601 147.212 o
-17 -10 -1 0.052 0.426 0.587 154.305 o
-17 -9 -7 0.355 -0.028 0.580 158.046 o
-17 -9 -6 0.988 1.063 0.601 147.212 o
-17 -9 -5 20.707 20.832 1.014 51.785 o
-17 -9 -4 0.501 0.322 0.601 147.212 o
-17 -9 -3 3.162 2.831 0.664 120.640 o
-17 -9 -2 14.162 14.792 0.916 63.445 o
-17 -9 -1 0.635 0.860 0.622 137.454 o
-17 -8 -8 0.804 0.979 0.601 147.212 o
-17 -8 -7 1.676 1.818 0.608 143.847 o
-17 -8 -6 9.382 9.682 0.797 83.778 o
-17 -8 -5 0.505 0.503 0.594 150.696 o
-17 -8 -4 0.931 1.251 0.615 140.596 o
-17 -8 -3 1.436 1.741 0.636 131.479 o
-17 -8 -2 3.495 3.824 0.692 111.088 o
-17 -8 -1 8.207 8.312 0.804 82.327 o
-17 -7 -9 7.824 7.794 0.762 91.640 o
-17 -7 -8 6.435 6.739 0.713 104.650 o
-17 -7 -7 0.049 0.028 0.580 158.046 o
-17 -7 -6 1.170 1.545 0.622 137.454 o
-17 -7 -5 2.469 1.957 0.643 128.636 o
-17 -7 -4 2.307 2.489 0.664 120.640 o
-17 -7 -3 2.869 2.139 0.671 118.140 o
-17 -7 -2 8.502 7.934 0.811 80.914 o
-17 -7 -1 7.333 7.228 0.797 83.778 o
-17 -6 -9 2.960 3.216 0.629 134.417 o
-17 -6 -8 1.225 1.237 0.601 147.212 o
-17 -6 -7 1.868 1.950 0.629 134.417 o
-17 -6 -6 16.498 17.679 0.979 55.550 o
-17 -6 -5 2.287 2.985 0.671 118.140 o
-17 -6 -4 5.949 5.026 0.741 96.901 o
-17 -6 -3 9.564 9.234 0.839 75.609 o
-17 -6 -2 2.954 2.642 0.692 111.088 o
-17 -6 -1 0.983 0.692 0.643 128.636 o
-17 -5 -10 3.907 3.824 0.629 134.417 o
-17 -5 -9 0.628 0.510 0.580 158.046 o
-17 -5 -8 1.285 1.195 0.629 134.417 o
-17 -5 -7 2.414 2.237 0.643 128.636 o
-17 -5 -6 0.280 0.559 0.608 143.847 o
-17 -5 -5 8.534 8.242 0.804 82.327 o
-17 -5 -4 1.356 1.035 0.643 128.636 o
-17 -5 -3 0.642 0.790 0.650 125.885 o
-17 -5 -2 1.443 1.405 0.671 118.140 o
-17 -5 -1 9.258 8.535 0.804 82.327 o
-17 -4 -10 0.479 0.748 0.566 165.947 o
-17 -4 -9 4.505 5.047 0.692 111.088 o
-17 -4 -8 6.183 6.997 0.748 95.098 o
-17 -4 -7 6.073 5.711 0.727 100.664 o
-17 -4 -6 0.791 0.734 0.629 134.417 o
-17 -4 -5 7.456 7.655 0.804 82.327 o
-17 -4 -4 3.009 2.999 0.692 111.088 o
-17 -4 -3 2.743 2.265 0.657 123.221 o
-17 -4 -2 14.879 14.121 0.923 62.487 o
-17 -4 -1 3.312 3.845 0.692 111.088 o
-17 -3 -11 5.402 5.110 0.685 113.367 o
-17 -3 -10 24.449 24.907 1.084 45.319 o
-17 -3 -9 3.352 2.992 0.664 120.640 o
-17 -3 -8 19.064 19.510 1.021 51.078 o
-17 -3 -7 2.702 2.705 0.678 115.717 o
-17 -3 -6 3.285 3.174 0.685 113.367 o
-17 -3 -5 1.261 0.741 0.643 128.636 o
-17 -3 -4 6.695 5.928 0.741 96.901 o
-17 -3 -3 14.906 14.673 0.937 60.636 o
-17 -3 -2 1.373 1.153 0.643 128.636 o
-17 -3 -1 10.830 11.213 0.874 69.682 o
-17 -2 -11 0.715 0.895 0.559 170.121 o
-17 -2 -10 2.542 2.733 0.629 134.417 o
-17 -2 -9 12.162 12.079 0.853 73.151 o
-17 -2 -8 14.041 14.268 0.923 62.487 o
-17 -2 -7 0.725 0.622 0.622 137.454 o
-17 -2 -6 7.966 7.871 0.804 82.327 o
-17 -2 -5 15.351 15.414 0.986 54.765 o
-17 -2 -4 0.394 0.902 0.622 137.454 o
-17 -2 -3 15.471 15.295 0.965 57.172 o
-17 -2 -2 9.580 9.717 0.846 74.365 o
-17 -2 -1 26.536 27.556 1.202 36.803 o
-17 -1 -11 3.324 3.621 0.629 134.417 o
-17 -1 -10 14.930 15.393 0.902 65.427 o
-17 -1 -9 0.890 1.056 0.608 143.847 o
-17 -1 -8 8.702 8.137 0.797 83.778 o
-17 -1 -7 5.926 5.529 0.755 93.345 o
-17 -1 -6 50.590 49.611 1.650 19.549 o
-17 -1 -5 6.163 5.851 0.755 93.345 o
-17 -1 -4 91.369 90.618 2.356 9.587 o
-17 -1 -3 16.060 16.553 0.986 54.765 o
-17 -1 -2 18.689 18.462 1.028 50.385 o
-17 -1 -1 20.752 20.475 1.077 45.909 o
-16 -13 -2 3.620 3.348 0.622 137.454 o
-16 -13 -1 2.039 2.503 0.608 143.847 o
-16 -12 -5 2.582 2.614 0.629 134.417 o
-16 -12 -4 1.341 1.056 0.573 161.924 o
-16 -12 -3 0.433 0.657 0.573 161.924 o
-16 -12 -2 3.559 3.768 0.650 125.885 o
-16 -12 -1 2.525 2.817 0.636 131.479 o
-16 -11 -7 5.229 5.397 0.692 111.088 o
-16 -11 -6 3.230 2.845 0.636 131.479 o
-16 -11 -5 12.189 12.331 0.846 74.365 o
-16 -11 -4 4.015 3.859 0.671 118.140 o
-16 -11 -3 6.804 6.550 0.734 98.755 o
-16 -11 -2 3.981 4.145 0.685 113.367 o
-16 -11 -1 5.314 5.250 0.699 108.878 o
-16 -10 -8 1.450 1.258 0.580 158.046 o
-16 -10 -7 4.002 3.621 0.657 123.221 o
-16 -10 -6 0.088 0.161 0.587 154.305 o
-16 -10 -5 7.675 7.892 0.783 86.797 o
-16 -10 -4 15.743 15.603 0.944 59.741 o
-16 -10 -3 0.366 -0.238 0.594 150.696 o
-16 -10 -2 4.434 4.586 0.706 106.732 o
-16 -10 -1 1.863 2.013 0.657 123.221 o
-16 -9 -9 12.252 12.939 0.832 76.886 o
-16 -9 -8 9.291 8.570 0.769 89.981 o
-16 -9 -7 0.474 0.888 0.608 143.847 o
-16 -9 -6 7.852 7.606 0.769 89.981 o
-16 -9 -5 9.556 9.584 0.825 78.194 o
-16 -9 -4 9.506 8.605 0.818 79.537 o
-16 -9 -3 1.893 2.272 0.657 123.221 o
-16 -9 -2 24.026 23.866 1.146 40.481 o
-16 -9 -1 23.219 21.482 1.091 44.739 o
-16 -8 -10 4.321 4.991 0.657 123.221 o
-16 -8 -9 0.167 0.377 0.573 161.924 o
-16 -8 -8 3.176 3.048 0.657 123.221 o
-16 -8 -7 17.878 18.651 1.000 53.243 o
-16 -8 -6 2.669 2.887 0.678 115.717 o
-16 -8 -5 26.952 28.088 1.223 35.552 o
-16 -8 -4 6.885 6.473 0.776 88.368 o
-16 -8 -3 29.299 29.772 1.279 32.511 o
-16 -8 -2 4.724 5.019 0.755 93.345 o
-16 -8 -1 1.117 1.741 0.650 125.885 o
-16 -7 -11 2.452 2.041 0.622 137.454 o
-16 -7 -10 2.705 2.419 0.622 137.454 o
-16 -7 -9 6.095 5.998 0.727 100.664 o
-16 -7 -8 7.219 6.375 0.755 93.345 o
-16 -7 -7 3.168 2.810 0.685 113.367 o
-16 -7 -6 14.007 13.855 0.923 62.487 o
-16 -7 -5 18.370 18.140 1.042 49.042 o
-16 -7 -4 6.906 6.159 0.762 91.640 o
-16 -7 -3 3.965 3.971 0.713 104.650 o
-16 -7 -2 32.193 31.429 1.279 32.511 o
-16 -7 -1 2.273 2.300 0.671 118.140 o
-16 -6 -11 1.386 0.741 0.580 158.046 o
-16 -6 -10 8.086 8.361 0.762 91.640 o
-16 -6 -9 3.855 3.439 0.664 120.640 o
-16 -6 -8 14.631 14.883 0.944 59.741 o
-16 -6 -7 12.704 12.373 0.902 65.427 o
-16 -6 -6 4.412 5.376 0.734 98.755 o
-16 -6 -5 6.550 6.187 0.748 95.098 o
-16 -6 -4 1.672 1.964 0.643 128.636 o
-16 -6 -3 20.664 20.692 1.063 47.125 o
-16 -6 -2 32.996 31.296 1.279 32.511 o
-16 -6 -1 5.492 6.068 0.748 95.098 o
-16 -5 -12 16.493 16.169 0.916 63.445 o
-16 -5 -11 0.936 0.860 0.587 154.305 o
-16 -5 -10 8.743 9.549 0.797 83.778 o
-16 -5 -9 2.495 2.370 0.650 125.885 o
-16 -5 -8 34.616 34.148 1.342 29.535 o
-16 -5 -7 5.747 5.669 0.755 93.345 o
-16 -5 -6 3.284 3.160 0.664 120.640 o
-16 -5 -5 1.955 1.433 0.629 134.417 o
-16 -5 -4 0.570 1.475 0.615 140.596 o
-16 -5 -3 0.634 0.937 0.622 137.454 o
-16 -5 -2 0.847 1.377 0.636 131.479 o
-16 -5 -1 3.515 3.530 0.685 113.367 o
-16 -4 -12 1.455 1.964 0.587 154.305 o
-16 -4 -11 0.167 0.217 0.580 158.046 o
-16 -4 -10 0.221 0.538 0.587 154.305 o
-16 -4 -9 5.879 6.452 0.748 95.098 o
-16 -4 -8 0.283 0.112 0.622 137.454 o
-16 -4 -7 15.963 15.218 0.944 59.741 o
-16 -4 -6 3.774 3.971 0.678 115.717 o
-16 -4 -5 12.013 11.751 0.874 69.682 o
-16 -4 -4 26.491 26.305 1.181 38.121 o
-16 -4 -3 30.119 30.318 1.258 33.604 o
-16 -4 -2 3.126 2.859 0.678 115.717 o
-16 -4 -1 4.639 4.733 0.713 104.650 o
-16 -3 -12 5.465 4.635 0.664 120.640 o
-16 -3 -11 4.111 3.719 0.671 118.140 o
-16 -3 -10 22.939 21.740 1.070 46.511 o
-16 -3 -9 16.788 16.658 0.979 55.550 o
-16 -3 -8 29.505 29.500 1.265 33.234 o
-16 -3 -7 8.904 10.059 0.818 79.537 o
-16 -3 -6 1.169 0.412 0.608 143.847 o
-16 -3 -5 10.796 11.576 0.867 70.810 o
-16 -3 -4 2.241 2.048 0.643 128.636 o
-16 -3 -3 0.774 0.517 0.615 140.596 o
-16 -3 -2 13.018 12.841 0.902 65.427 o
-16 -3 -1 34.327 33.792 1.328 30.160 o
-16 -2 -13 3.927 3.041 0.636 131.479 o
-16 -2 -12 6.382 7.074 0.713 104.650 o
-16 -2 -11 5.773 5.823 0.727 100.664 o
-16 -2 -10 4.794 5.159 0.727 100.664 o
-16 -2 -9 3.259 3.048 0.692 111.088 o
-16 -2 -8 2.462 2.454 0.678 115.717 o
-16 -2 -7 9.319 8.284 0.790 85.267 o
-16 -2 -6 9.292 10.052 0.825 78.194 o
-16 -2 -5 11.626 12.359 0.888 67.504 o
-16 -2 -4 0.687 0.357 0.615 140.596 o
-16 -2 -3 7.746 7.948 0.783 86.797 o
-16 -2 -2 5.060 4.998 0.727 100.664 o
-16 -2 -1 9.363 9.360 0.825 78.194 o
-16 -1 -13 0.363 1.035 0.573 161.924 o
-16 -1 -12 9.176 8.787 0.762 91.640 o
-16 -1 -11 9.633 10.024 0.797 83.778 o
-16 -1 -10 5.346 5.320 0.720 102.628 o
-16 -1 -9 2.120 1.440 0.636 131.479 o
-16 -1 -8 1.011 0.357 0.587 154.305 o
-16 -1 -7 3.309 3.635 0.664 120.640 o
-16 -1 -6 10.809 10.975 0.853 73.151 o
-16 -1 -5 2.550 2.936 0.664 120.640 o
-16 -1 -4 3.120 3.362 0.678 115.717 o
-16 -1 -3 5.925 5.767 0.741 96.901 o
-16 -1 -2 15.925 15.791 0.958 58.009 o
-16 -1 -1 3.413 3.181 0.678 115.717 o
-15 -14 -3 0.742 0.783 0.587 154.305 o
-15 -14 -2 0.088 -0.308 0.545 178.957 o
-15 -14 -1 1.070 1.804 0.580 158.046 o
-15 -13 -6 5.654 4.921 0.685 113.367 o
-15 -13 -5 2.000 1.699 0.601 147.212 o
-15 -13 -4 4.415 3.894 0.657 123.221 o
-15 -13 -3 0.005 -0.391 0.566 165.947 o
-15 -13 -2 3.699 4.285 0.664 120.640 o
-15 -13 -1 0.707 1.503 0.601 147.212 o
-15 -12 -8 0.793 0.916 0.587 154.305 o
-15 -12 -7 2.402 2.181 0.608 143.847 o
-15 -12 -6 6.058 5.746 0.706 106.732 o
-15 -12 -5 0.556 0.343 0.587 154.305 o
-15 -12 -4 8.886 9.339 0.797 83.778 o
-15 -12 -3 3.349 3.803 0.671 118.140 o
-15 -12 -2 6.122 6.410 0.734 98.755 o
-15 -12 -1 0.402 0.182 0.587 154.305 o
-15 -11 -9 9.493 10.073 0.776 88.368 o
-15 -11 -8 4.530 4.712 0.685 113.367 o
-15 -11 -7 9.168 9.199 0.790 85.267 o
-15 -11 -6 2.467 2.866 0.643 128.636 o
-15 -11 -5 6.724 6.466 0.748 95.098 o
-15 -11 -4 1.471 1.615 0.643 128.636 o
-15 -11 -3 22.668 22.593 1.118 42.530 o
-15 -11 -2 5.507 5.187 0.741 96.901 o
-15 -11 -1 24.038 23.928 1.146 40.481 o
-15 -10 -10 9.631 10.199 0.769 89.981 o
-15 -10 -9 2.855 2.817 0.636 131.479 o
-15 -10 -8 0.815 1.007 0.608 143.847 o
-15 -10 -7 10.234 10.758 0.832 76.886 o
-15 -10 -6 4.325 4.446 0.699 108.878 o
-15 -10 -5 5.597 5.369 0.741 96.901 o
-15 -10 -4 11.576 11.520 0.895 66.454 o
-15 -10 -3 25.415 24.348 1.167 39.040 o
-15 -10 -2 21.518 21.272 1.111 43.067 o
-15 -10 -1 14.014 13.569 0.916 63.445 o
-15 -9 -11 1.650 1.405 0.601 147.212 o
-15 -9 -10 6.153 5.788 0.706 106.732 o
-15 -9 -9 3.138 3.551 0.678 115.717 o
-15 -9 -8 7.634 7.165 0.769 89.981 o
-15 -9 -7 16.084 16.693 0.986 54.765 o
-15 -9 -6 27.419 27.808 1.230 35.149 o
-15 -9 -5 13.216 13.589 0.944 59.741 o
-15 -9 -4 49.225 47.990 1.587 21.129 o
-15 -9 -3 13.033 12.793 0.895 66.454 o
-15 -9 -2 8.229 7.634 0.783 86.797 o
-15 -9 -1 5.781 5.795 0.748 95.098 o
-15 -8 -12 7.295 6.795 0.713 104.650 o
-15 -8 -11 1.358 0.615 0.580 158.046 o
-15 -8 -10 20.633 21.552 1.049 48.390 o
-15 -8 -9 15.238 14.792 0.937 60.636 o
-15 -8 -8 0.887 0.098 0.622 137.454 o
-15 -8 -7 23.526 23.292 1.139 40.979 o
-15 -8 -6 0.490 0.433 0.601 147.212 o
-15 -8 -5 3.557 3.971 0.706 106.732 o
-15 -8 -4 8.706 8.417 0.811 80.914 o
-15 -8 -3 52.348 52.638 1.678 18.902 o
-15 -8 -2 9.082 8.486 0.818 79.537 o
-15 -8 -1 41.502 40.132 1.454 25.166 o
-15 -7 -12 0.082 0.294 0.545 178.957 o
-15 -7 -11 3.709 3.279 0.657 123.221 o
-15 -7 -10 7.769 7.941 0.769 89.981 o
-15 -7 -9 2.226 1.727 0.650 125.885 o
-15 -7 -8 11.710 11.485 0.888 67.504 o
-15 -7 -7 8.410 8.186 0.790 85.267 o
-15 -7 -6 47.164 46.682 1.566 21.699 o
-15 -7 -5 7.422 6.564 0.762 91.640 o
-15 -7 -4 49.542 46.501 1.573 21.507 o
-15 -7 -3 8.713 8.500 0.825 78.194 o
-15 -7 -2 54.568 52.387 1.678 18.902 o
-15 -7 -1 3.548 4.446 0.706 106.732 o
-15 -6 -13 1.912 1.978 0.608 143.847 o
-15 -6 -12 1.648 1.440 0.601 147.212 o
-15 -6 -11 9.470 9.255 0.783 86.797 o
-15 -6 -10 2.243 1.894 0.636 131.479 o
-15 -6 -9 13.181 12.925 0.916 63.445 o
-15 -6 -8 3.825 3.978 0.678 115.717 o
-15 -6 -7 12.408 12.674 0.888 67.504 o
-15 -6 -6 0.156 0.252 0.587 154.305 o
-15 -6 -5 3.923 4.411 0.692 111.088 o
-15 -6 -4 25.711 26.711 1.188 37.674 o
-15 -6 -3 44.557 43.865 1.524 22.910 o
-15 -6 -2 2.219 1.664 0.657 123.221 o
-15 -6 -1 62.730 59.964 1.818 16.106 o
-15 -5 -13 7.800 7.780 0.720 102.628 o
-15 -5 -12 8.452 8.438 0.762 91.640 o
-15 -5 -11 4.897 4.872 0.706 106.732 o
-15 -5 -10 9.402 9.535 0.825 78.194 o
-15 -5 -9 23.911 22.446 1.132 41.487 o
-15 -5 -8 7.069 6.494 0.755 93.345 o
-15 -5 -7 1.936 2.006 0.636 131.479 o
-15 -5 -6 4.887 4.509 0.706 106.732 o
-15 -5 -5 3.267 3.062 0.678 115.717 o
-15 -5 -4 21.265 19.965 1.056 47.751 o
-15 -5 -3 20.909 19.692 1.042 49.042 o
-15 -5 -2 12.171 11.821 0.881 68.580 o
-15 -5 -1 16.056 16.938 0.986 54.765 o
-15 -4 -13 0.253 -0.007 0.559 170.121 o
-15 -4 -12 3.742 3.439 0.657 123.221 o
-15 -4 -11 12.364 12.352 0.874 69.682 o
-15 -4 -10 0.950 0.860 0.622 137.454 o
-15 -4 -9 6.463 6.746 0.741 96.901 o
-15 -4 -8 11.736 11.325 0.860 71.966 o
-15 -4 -7 22.858 22.747 1.105 43.614 o
-15 -4 -6 1.901 1.496 0.622 137.454 o
-15 -4 -5 4.929 3.656 0.692 111.088 o
-15 -4 -4 11.456 11.276 0.860 71.966 o
-15 -4 -3 9.674 9.116 0.811 80.914 o
-15 -4 -2 10.514 9.919 0.832 76.886 o
-15 -4 -1 26.813 25.131 1.146 40.481 o
-15 -3 -14 2.806 2.985 0.629 134.417 o
-15 -3 -13 1.064 1.049 0.580 158.046 o
-15 -3 -12 2.309 2.300 0.629 134.417 o
-15 -3 -11 6.688 7.417 0.776 88.368 o
-15 -3 -10 8.904 9.255 0.839 75.609 o
-15 -3 -9 0.273 0.510 0.594 150.696 o
-15 -3 -8 0.576 0.601 0.594 150.696 o
-15 -3 -7 3.611 4.348 0.692 111.088 o
-15 -3 -6 1.990 2.293 0.636 131.479 o
-15 -3 -5 23.684 23.537 1.111 43.067 o
-15 -3 -4 14.506 14.114 0.916 63.445 o
-15 -3 -3 16.800 17.050 0.965 57.172 o
-15 -3 -2 5.688 5.068 0.706 106.732 o
-15 -3 -1 5.536 5.012 0.713 104.650 o
-15 -2 -14 8.468 8.745 0.727 100.664 o
-15 -2 -13 3.604 2.454 0.636 131.479 o
-15 -2 -12 3.601 3.859 0.671 118.140 o
-15 -2 -11 3.169 3.978 0.692 111.088 o
-15 -2 -10 15.923 15.183 0.972 56.352 o
-15 -2 -9 1.587 1.049 0.608 143.847 o
-15 -2 -8 10.544 10.807 0.832 76.886 o
-15 -2 -7 7.373 7.766 0.776 88.368 o
-15 -2 -6 7.888 8.074 0.776 88.368 o
-15 -2 -5 0.627 1.195 0.601 147.212 o
-15 -2 -4 19.827 20.314 1.042 49.042 o
-15 -2 -3 19.564 18.630 1.014 51.785 o
-15 -2 -2 6.451 6.389 0.734 98.755 o
-15 -2 -1 1.131 1.636 0.608 143.847 o
-15 -1 -14 3.419 3.272 0.615 140.596 o
-15 -1 -13 5.558 5.187 0.692 111.088 o
-15 -1 -12 3.751 3.978 0.671 118.140 o
-15 -1 -11 14.791 14.561 0.944 59.741 o
-15 -1 -10 2.525 2.782 0.643 128.636 o
-15 -1 -9 4.910 5.257 0.699 108.878 o
-15 -1 -8 14.608 14.072 0.916 63.445 o
-15 -1 -7 0.047 0.734 0.587 154.305 o
-15 -1 -6 5.919 6.236 0.734 98.755 o
-15 -1 -5 0.887 0.685 0.601 147.212 o
-15 -1 -4 2.425 2.209 0.636 131.479 o
-15 -1 -3 10.589 10.758 0.818 79.537 o
-15 -1 -2 42.542 39.363 1.412 26.683 o
-15 -1 -1 5.889 4.851 0.699 108.878 o
-14 -15 -4 5.778 5.816 0.692 111.088 o
-14 -15 -3 2.481 1.873 0.580 158.046 o
-14 -15 -2 1.135 0.769 0.566 165.947 o
-14 -15 -1 0.637 0.489 0.566 165.947 o
-14 -14 -6 5.348 7.410 0.727 100.664 o
-14 -14 -5 0.207 -0.140 0.566 165.947 o
-14 -14 -4 2.571 2.314 0.629 134.417 o
-14 -14 -3 1.959 2.775 0.629 134.417 o
-14 -14 -2 3.190 2.552 0.643 128.636 o
-14 -14 -1 17.900 16.819 0.965 57.172 o
-14 -13 -8 3.667 3.146 0.608 143.847 o
-14 -13 -7 4.774 4.844 0.664 120.640 o
-14 -13 -6 4.265 3.600 0.671 118.140 o
-14 -13 -5 15.250 14.296 0.916 63.445 o
-14 -13 -4 18.500 19.070 1.007 52.507 o
-14 -13 -3 3.505 3.579 0.678 115.717 o
-14 -13 -2 3.025 2.663 0.657 123.221 o
-14 -13 -1 2.564 1.950 0.664 120.640 o
-14 -12 -9 6.141 6.131 0.692 111.088 o
-14 -12 -8 1.791 1.307 0.615 140.596 o
-14 -12 -7 2.005 2.006 0.636 131.479 o
-14 -12 -6 0.504 -0.231 0.587 154.305 o
-14 -12 -5 1.233 1.077 0.636 131.479 o
-14 -12 -4 4.496 4.928 0.727 100.664 o
-14 -12 -3 2.651 3.083 0.692 111.088 o
-14 -12 -2 12.423 13.065 0.923 62.487 o
-14 -12 -1 0.014 0.273 0.615 140.596 o
-14 -11 -11 1.761 1.118 0.594 150.696 o
-14 -11 -10 4.030 3.523 0.643 128.636 o
-14 -11 -9 1.656 1.629 0.615 140.596 o
-14 -11 -8 6.259 6.291 0.741 96.901 o
-14 -11 -7 2.297 2.342 0.657 123.221 o
-14 -11 -6 1.466 0.881 0.636 131.479 o
-14 -11 -5 3.477 3.894 0.706 106.732 o
-14 -11 -4 6.917 6.529 0.776 88.368 o
-14 -11 -3 2.275 2.125 0.636 131.479 o
-14 -11 -2 5.596 5.522 0.734 98.755 o
-14 -11 -1 10.238 10.066 0.839 75.609 o
-14 -10 -11 3.366 3.593 0.643 128.636 o
-14 -10 -10 3.418 3.621 0.664 120.640 o
-14 -10 -9 4.914 4.900 0.713 104.650 o
-14 -10 -8 1.803 1.426 0.657 123.221 o
-14 -10 -7 10.361 10.430 0.853 73.151 o
-14 -10 -6 2.089 2.370 0.650 125.885 o
-14 -10 -5 8.839 8.451 0.804 82.327 o
-14 -10 -4 2.561 1.839 0.657 123.221 o
-14 -10 -3 14.427 14.303 0.923 62.487 o
-14 -10 -2 7.826 7.941 0.797 83.778 o
-14 -10 -1 1.811 1.146 0.629 134.417 o
-14 -9 -12 6.519 7.053 0.706 106.732 o
-14 -9 -11 0.603 0.433 0.594 150.696 o
-14 -9 -10 0.075 0.329 0.594 150.696 o
-14 -9 -9 6.192 4.020 0.706 106.732 o
-14 -9 -8 18.668 19.231 1.063 47.125 o
-14 -9 -7 0.252 0.503 0.601 147.212 o
-14 -9 -6 0.701 0.587 0.622 137.454 o
-14 -9 -5 0.523 1.014 0.622 137.454 o
-14 -9 -4 1.939 2.258 0.643 128.636 o
-14 -9 -3 1.279 1.356 0.629 134.417 o
-14 -9 -2 0.166 0.308 0.594 150.696 o
-14 -9 -1 4.949 6.613 0.741 96.901 o
-14 -8 -13 0.253 0.014 0.538 183.636 o
-14 -8 -12 4.722 4.208 0.678 115.717 o
-14 -8 -11 4.695 4.474 0.685 113.367 o
-14 -8 -10 0.923 0.706 0.608 143.847 o
-14 -8 -9 11.121 10.863 0.881 68.580 o
-14 -8 -8 2.796 2.691 0.657 123.221 o
-14 -8 -7 2.071 2.391 0.664 120.640 o
-14 -8 -6 17.031 16.756 0.993 53.996 o
-14 -8 -5 19.232 19.769 1.049 48.390 o
-14 -8 -4 3.381 3.348 0.678 115.717 o
-14 -8 -3 3.558 3.146 0.678 115.717 o
-14 -8 -2 2.222 1.678 0.643 128.636 o
-14 -8 -1 3.023 2.817 0.657 123.221 o
-14 -7 -13 1.279 1.293 0.587 154.305 o
-14 -7 -12 1.704 2.342 0.615 140.596 o
-14 -7 -11 23.239 23.313 1.111 43.067 o
-14 -7 -10 5.964 5.704 0.755 93.345 o
-14 -7 -9 8.959 8.857 0.804 82.327 o
-14 -7 -8 7.783 7.913 0.783 86.797 o
-14 -7 -7 11.828 10.793 0.860 71.966 o
-14 -7 -6 16.311 16.351 0.965 57.172 o
-14 -7 -5 2.135 2.454 0.650 125.885 o
-14 -7 -4 6.438 6.152 0.741 96.901 o
-14 -7 -3 3.903 3.782 0.678 115.717 o
-14 -7 -2 10.133 10.262 0.825 78.194 o
-14 -7 -1 26.022 26.228 1.160 39.511 o
-14 -6 -14 0.180 -0.035 0.538 183.636 o
-14 -6 -13 1.935 2.524 0.622 137.454 o
-14 -6 -12 0.058 0.147 0.580 158.046 o
-14 -6 -11 2.524 2.803 0.671 118.140 o
-14 -6 -10 4.973 4.649 0.699 108.878 o
-14 -6 -9 4.574 4.229 0.706 106.732 o
-14 -6 -8 7.261 6.536 0.762 91.640 o
-14 -6 -7 9.227 9.605 0.818 79.537 o
-14 -6 -6 19.440 20.482 1.056 47.751 o
-14 -6 -5 13.730 14.268 0.923 62.487 o
-14 -6 -4 9.737 8.836 0.797 83.778 o
-14 -6 -3 16.815 17.106 0.979 55.550 o
-14 -6 -2 8.427 8.549 0.776 88.368 o
-14 -6 -1 1.438 1.223 0.615 140.596 o
-14 -5 -14 0.844 0.524 0.566 165.947 o
-14 -5 -13 1.642 2.195 0.629 134.417 o
-14 -5 -12 2.621 2.475 0.657 123.221 o
-14 -5 -11 30.187 32.562 1.321 30.480 o
-14 -5 -10 27.623 28.291 1.209 36.379 o
-14 -5 -9 9.544 10.122 0.832 76.886 o
-14 -5 -8 0.569 0.217 0.587 154.305 o
-14 -5 -7 5.513 5.648 0.720 102.628 o
-14 -5 -6 1.435 1.139 0.608 143.847 o
-14 -5 -5 4.931 4.788 0.692 111.088 o
-14 -5 -4 1.978 2.020 0.622 137.454 o
-14 -5 -3 2.203 2.321 0.629 134.417 o
-14 -5 -2 15.222 15.519 0.916 63.445 o
-14 -5 -1 64.153 62.823 1.818 16.106 o
-14 -4 -15 1.778 1.070 0.587 154.305 o
-14 -4 -14 1.491 2.167 0.615 140.596 o
-14 -4 -13 1.329 0.909 0.594 150.696 o
-14 -4 -12 4.634 4.858 0.720 102.628 o
-14 -4 -11 3.740 4.082 0.692 111.088 o
-14 -4 -10 1.327 2.076 0.643 128.636 o
-14 -4 -9 31.960 32.338 1.300 31.471 o
-14 -4 -8 4.941 4.781 0.699 108.878 o
-14 -4 -7 10.944 11.339 0.853 73.151 o
-14 -4 -6 50.448 51.023 1.643 19.715 o
-14 -4 -5 25.897 24.914 1.132 41.487 o
-14 -4 -4 46.315 45.864 1.524 22.910 o
-14 -4 -3 6.551 5.963 0.706 106.732 o
-14 -4 -2 12.484 12.583 0.846 74.365 o
-14 -4 -1 19.955 19.734 0.979 55.550 o
-14 -3 -15 1.309 1.412 0.580 158.046 o
-14 -3 -14 12.203 11.919 0.832 76.886 o
-14 -3 -13 2.139 2.006 0.636 131.479 o
-14 -3 -12 17.562 18.867 1.035 49.707 o
-14 -3 -11 1.940 1.894 0.636 131.479 o
-14 -3 -10 21.470 20.895 1.063 47.125 o
-14 -3 -9 2.704 3.139 0.671 118.140 o
-14 -3 -8 2.633 2.978 0.664 120.640 o
-14 -3 -7 26.370 26.186 1.167 39.040 o
-14 -3 -6 9.785 10.339 0.811 80.914 o
-14 -3 -5 4.241 3.453 0.657 123.221 o
-14 -3 -4 11.279 11.178 0.825 78.194 o
-14 -3 -3 11.218 11.443 0.818 79.537 o
-14 -3 -2 4.324 4.474 0.636 131.479 o
-14 -3 -1 58.696 58.594 1.671 19.061 o
-14 -2 -15 23.166 22.712 1.014 51.785 o
-14 -2 -14 1.612 1.195 0.615 140.596 o
-14 -2 -13 4.695 4.663 0.692 111.088 o
-14 -2 -12 31.876 31.807 1.307 31.136 o
-14 -2 -11 18.864 20.293 1.035 49.707 o
-14 -2 -10 5.183 5.418 0.720 102.628 o
-14 -2 -9 33.930 34.477 1.335 29.845 o
-14 -2 -8 2.206 2.062 0.643 128.636 o
-14 -2 -7 56.914 55.959 1.741 17.561 o
-14 -2 -6 20.693 20.482 1.042 49.042 o
-14 -2 -5 13.028 12.478 0.846 74.365 o
-14 -2 -4 29.039 29.045 1.174 38.576 o
-14 -2 -3 7.099 7.494 0.692 111.088 o
-14 -2 -2 32.634 33.359 1.209 36.379 o
-14 -2 -1 28.879 28.731 1.125 42.004 o
-14 -1 -15 3.204 3.034 0.615 140.596 o
-14 -1 -14 27.113 27.165 1.153 39.992 o
-14 -1 -13 30.969 31.331 1.279 32.511 o
-14 -1 -12 18.067 19.210 1.056 47.751 o
-14 -1 -11 8.681 8.668 0.776 88.368 o
-14 -1 -10 9.154 9.968 0.832 76.886 o
-14 -1 -9 41.285 41.209 1.475 24.455 o
-14 -1 -8 28.715 29.157 1.237 34.753 o
-14 -1 -7 17.257 17.050 0.979 55.550 o
-14 -1 -6 21.141 21.719 1.063 47.125 o
-14 -1 -5 44.767 45.927 1.510 23.336 o
-14 -1 -4 55.929 56.154 1.664 19.221 o
-14 -1 -3 2.226 2.433 0.587 154.305 o
-14 -1 -2 81.575 81.111 2.069 12.427 o
-14 -1 -1 9.233 9.171 0.734 98.755 o
-13 -16 -4 1.828 2.391 0.608 143.847 o
-13 -16 -3 5.788 5.606 0.664 120.640 o
-13 -16 -2 0.131 -0.384 0.531 188.500 o
-13 -16 -1 4.152 4.285 0.797 83.778 o
-13 -15 -7 0.104 0.315 0.538 183.636 o
-13 -15 -6 12.646 12.583 0.818 79.537 o
-13 -15 -5 10.900 10.849 0.804 82.327 o
-13 -15 -4 10.617 11.052 0.825 78.194 o
-13 -15 -3 0.159 0.846 0.587 154.305 o
-13 -15 -2 3.158 2.789 0.650 125.885 o
-13 -15 -1 1.472 1.097 0.608 143.847 o
-13 -14 -8 1.874 1.915 0.594 150.696 o
-13 -14 -7 7.440 8.249 0.748 95.098 o
-13 -14 -6 0.335 0.538 0.587 154.305 o
-13 -14 -5 1.552 1.915 0.615 140.596 o
-13 -14 -4 3.432 3.195 0.671 118.140 o
-13 -14 -3 6.652 6.655 0.755 93.345 o
-13 -14 -2 2.823 3.034 0.685 113.367 o
-13 -14 -1 46.378 46.605 1.573 21.507 o
-13 -13 -10 3.741 4.027 0.657 123.221 o
-13 -13 -9 0.063 0.846 0.559 170.121 o
-13 -13 -8 6.888 6.928 0.748 95.098 o
-13 -13 -7 8.727 9.675 0.818 79.537 o
-13 -13 -6 18.950 18.846 1.035 49.707 o
-13 -13 -5 2.187 1.908 0.664 120.640 o
-13 -13 -4 13.447 12.870 0.923 62.487 o
-13 -13 -3 5.860 5.264 0.769 89.981 o
-13 -13 -2 32.395 32.653 1.335 29.845 o
-13 -13 -1 10.786 11.954 0.909 64.425 o
-13 -12 -11 12.890 12.184 0.804 82.327 o
-13 -12 -10 0.643 -0.049 0.580 158.046 o
-13 -12 -9 1.581 1.517 0.622 137.454 o
-13 -12 -8 8.205 9.192 0.811 80.914 o
-13 -12 -7 11.812 11.464 0.881 68.580 o
-13 -12 -6 7.801 7.955 0.818 79.537 o
-13 -12 -5 0.823 0.699 0.643 128.636 o
-13 -12 -4 7.853 8.794 0.797 83.778 o
-13 -12 -3 5.942 6.180 0.748 95.098 o
-13 -12 -2 16.295 16.029 0.972 56.352 o
-13 -12 -1 27.173 26.354 1.181 38.121 o
-13 -11 -12 5.903 5.830 0.678 115.717 o
-13 -11 -11 1.490 1.650 0.601 147.212 o
-13 -11 -10 8.366 8.941 0.790 85.267 o
-13 -11 -9 6.325 6.131 0.755 93.345 o
-13 -11 -8 18.258 17.951 1.035 49.707 o
-13 -11 -7 11.402 11.660 0.909 64.425 o
-13 -11 -6 3.567 3.558 0.692 111.088 o
-13 -11 -5 19.271 19.853 1.042 49.042 o
-13 -11 -4 0.977 0.615 0.615 140.596 o
-13 -11 -3 12.529 12.639 0.895 66.454 o
-13 -11 -2 1.109 0.713 0.622 137.454 o
-13 -11 -1 0.180 0.447 0.601 147.212 o
-13 -10 -13 8.188 8.340 0.748 95.098 o
-13 -10 -12 4.223 4.020 0.657 123.221 o
-13 -10 -11 2.627 2.377 0.643 128.636 o
-13 -10 -10 1.017 1.125 0.629 134.417 o
-13 -10 -9 6.093 6.557 0.783 86.797 o
-13 -10 -8 1.150 1.454 0.636 131.479 o
-13 -10 -7 5.753 5.557 0.741 96.901 o
-13 -10 -6 2.098 2.160 0.657 123.221 o
-13 -10 -5 4.898 4.467 0.720 102.628 o
-13 -10 -4 12.303 12.373 0.902 65.427 o
-13 -10 -3 14.026 13.750 0.930 61.551 o
-13 -10 -2 16.098 16.323 0.972 56.352 o
-13 -10 -1 3.612 3.593 0.685 113.367 o
-13 -9 -13 12.091 13.240 0.846 74.365 o
-13 -9 -12 5.451 5.173 0.713 104.650 o
-13 -9 -11 2.388 2.321 0.664 120.640 o
-13 -9 -10 3.516 3.684 0.713 104.650 o
-13 -9 -9 0.879 1.139 0.629 134.417 o
-13 -9 -8 8.215 8.137 0.804 82.327 o
-13 -9 -7 7.495 7.333 0.790 85.267 o
-13 -9 -6 22.069 21.908 1.097 44.171 o
-13 -9 -5 1.772 1.552 0.650 125.885 o
-13 -9 -4 1.168 1.818 0.636 131.479 o
-13 -9 -3 1.400 1.922 0.636 131.479 o
-13 -9 -2 7.142 6.851 0.762 91.640 o
-13 -9 -1 4.009 3.796 0.678 115.717 o
-13 -8 -14 3.339 3.041 0.615 140.596 o
-13 -8 -13 7.472 7.620 0.741 96.901 o
-13 -8 -12 1.226 1.517 0.629 134.417 o
-13 -8 -11 2.090 1.790 0.650 125.885 o
-13 -8 -10 8.517 9.192 0.797 83.778 o
-13 -8 -9 6.997 7.165 0.776 88.368 o
-13 -8 -8 2.663 2.342 0.671 118.140 o
-13 -8 -7 23.881 24.187 1.146 40.481 o
-13 -8 -6 0.610 0.762 0.615 140.596 o
-13 -8 -5 3.983 4.208 0.699 108.878 o
-13 -8 -4 4.019 3.712 0.685 113.367 o
-13 -8 -3 8.574 9.095 0.790 85.267 o
-13 -8 -2 0.638 1.021 0.594 150.696 o
-13 -8 -1 0.497 0.881 0.580 158.046 o
-13 -7 -15 3.352 3.544 0.636 131.479 o
-13 -7 -14 6.759 6.655 0.713 104.650 o
-13 -7 -13 5.510 5.369 0.713 104.650 o
-13 -7 -12 0.495 0.650 0.622 137.454 o
-13 -7 -11 4.560 4.432 0.741 96.901 o
-13 -7 -10 6.440 7.123 0.776 88.368 o
-13 -7 -9 5.273 5.313 0.741 96.901 o
-13 -7 -8 7.072 7.697 0.783 86.797 o
-13 -7 -7 0.106 -0.587 0.573 161.924 o
-13 -7 -6 6.704 6.886 0.769 89.981 o
-13 -7 -5 3.436 4.061 0.685 113.367 o
-13 -7 -4 13.177 13.478 0.895 66.454 o
-13 -7 -3 2.445 2.817 0.615 140.596 o
-13 -7 -2 4.697 4.439 0.657 123.221 o
-13 -7 -1 18.538 18.623 0.965 57.172 o
-13 -6 -15 6.766 6.983 0.699 108.878 o
-13 -6 -14 21.250 21.817 1.049 48.390 o
-13 -6 -13 4.171 3.481 0.685 113.367 o
-13 -6 -12 1.135 1.349 0.650 125.885 o
-13 -6 -11 13.521 14.009 0.909 64.425 o
-13 -6 -10 2.164 2.265 0.657 123.221 o
-13 -6 -9 13.632 13.792 0.930 61.551 o
-13 -6 -8 4.311 4.383 0.706 106.732 o
-13 -6 -7 14.050 14.184 0.916 63.445 o
-13 -6 -6 0.454 0.461 0.587 154.305 o
-13 -6 -5 1.138 1.237 0.601 147.212 o
-13 -6 -4 53.558 53.554 1.643 19.715 o
-13 -6 -3 0.139 0.077 0.524 193.560 o
-13 -6 -2 13.363 13.268 0.811 80.914 o
-13 -6 -1 20.385 20.433 0.965 57.172 o
-13 -5 -15 2.852 2.740 0.615 140.596 o
-13 -5 -14 18.793 19.168 1.000 53.243 o
-13 -5 -13 0.341 0.881 0.615 140.596 o
-13 -5 -12 3.016 2.531 0.685 113.367 o
-13 -5 -11 3.587 3.320 0.671 118.140 o
-13 -5 -10 2.357 1.839 0.650 125.885 o
-13 -5 -9 40.759 41.055 1.468 24.689 o
-13 -5 -8 22.625 22.810 1.105 43.614 o
-13 -5 -7 14.772 14.589 0.923 62.487 o
-13 -5 -6 25.244 26.298 1.139 40.979 o
-13 -5 -5 56.802 57.154 1.706 18.288 o
-13 -5 -4 25.732 26.347 1.077 45.909 o
-13 -5 -3 22.717 22.412 1.000 53.243 o
-13 -5 -2 3.609 3.593 0.594 150.696 o
-13 -5 -1 44.200 44.774 1.405 26.949 o
-13 -4 -16 0.640 0.706 0.566 165.947 o
-13 -4 -15 1.278 1.328 0.580 158.046 o
-13 -4 -14 5.563 6.138 0.727 100.664 o
-13 -4 -13 1.223 1.671 0.636 131.479 o
-13 -4 -12 3.510 3.971 0.685 113.367 o
-13 -4 -11 12.439 13.562 0.909 64.425 o
-13 -4 -10 3.202 2.852 0.671 118.140 o
-13 -4 -9 17.025 18.063 1.007 52.507 o
-13 -4 -8 30.427 29.870 1.237 34.753 o
-13 -4 -7 0.974 1.615 0.608 143.847 o
-13 -4 -6 45.302 45.809 1.496 23.774 o
-13 -4 -5 4.282 3.817 0.615 140.596 o
-13 -4 -4 100.885 101.355 2.412 9.147 o
-13 -4 -3 35.861 35.868 1.237 34.753 o
-13 -4 -2 50.800 50.010 1.496 23.774 o
-13 -4 -1 3.402 3.558 0.594 150.696 o
-13 -3 -16 2.867 3.132 0.601 147.212 o
-13 -3 -15 6.777 7.046 0.727 100.664 o
-13 -3 -14 3.702 3.635 0.685 113.367 o
-13 -3 -13 5.449 5.655 0.748 95.098 o
-13 -3 -12 13.037 12.995 0.902 65.427 o
-13 -3 -11 9.715 9.989 0.832 76.886 o
-13 -3 -10 5.180 5.208 0.720 102.628 o
-13 -3 -9 39.358 39.776 1.433 25.908 o
-13 -3 -8 28.823 28.500 1.209 36.379 o
-13 -3 -7 20.559 20.566 1.021 51.078 o
-13 -3 -6 16.450 17.036 0.895 66.454 o
-13 -3 -5 39.561 39.978 1.328 30.160 o
-13 -3 -4 5.601 5.676 0.629 134.417 o
-13 -3 -3 59.706 59.538 1.657 19.384 o
-13 -3 -2 109.224 108.891 2.510 8.448 o
-13 -3 -1 111.010 109.771 2.517 8.401 o
-13 -2 -16 2.103 2.475 0.587 154.305 o
-13 -2 -15 2.151 1.300 0.615 140.596 o
-13 -2 -14 3.441 3.544 0.685 113.367 o
-13 -2 -13 23.535 23.719 1.160 39.511 o
-13 -2 -12 4.666 4.893 0.720 102.628 o
-13 -2 -11 3.237 3.908 0.678 115.717 o
-13 -2 -10 37.316 35.693 1.363 28.633 o
-13 -2 -9 2.218 2.265 0.650 125.885 o
-13 -2 -8 6.938 7.102 0.748 95.098 o
-13 -2 -7 42.241 42.803 1.440 25.657 o
-13 -2 -6 56.348 56.665 1.636 19.884 o
-13 -2 -5 22.012 21.705 0.972 56.352 o
-13 -2 -4 27.895 27.410 1.070 46.511 o
-13 -2 -3 55.779 54.889 1.566 21.699 o
-13 -2 -2 30.036 30.241 1.111 43.067 o
-13 -2 -1 53.894 52.701 1.517 23.122 o
-13 -1 -16 2.799 2.691 0.601 147.212 o
-13 -1 -15 16.026 16.595 0.951 58.865 o
-13 -1 -14 1.840 2.020 0.650 125.885 o
-13 -1 -13 8.276 8.591 0.832 76.886 o
-13 -1 -12 5.721 5.767 0.741 96.901 o
-13 -1 -11 3.893 3.810 0.685 113.367 o
-13 -1 -10 0.246 0.098 0.594 150.696 o
-13 -1 -9 39.304 38.643 1.412 26.683 o
-13 -1 -8 27.619 28.640 1.202 36.803 o
-13 -1 -7 51.481 51.890 1.608 20.582 o
-13 -1 -6 17.832 17.840 0.902 65.427 o
-13 -1 -5 20.353 20.650 0.944 59.741 o
-13 -1 -4 16.456 15.771 0.839 75.609 o
-13 -1 -3 11.850 12.143 0.755 93.345 o
-13 -1 -2 6.396 6.403 0.629 134.417 o
-13 -1 -1 28.672 28.472 1.063 47.125 o
-12 -17 -3 3.652 2.670 0.629 134.417 o
-12 -17 -2 6.084 5.467 0.657 123.221 o
-12 -17 -1 0.173 0.210 0.538 183.636 o
-12 -16 -6 0.372 -0.049 0.538 183.636 o
-12 -16 -5 4.704 5.033 0.664 120.640 o
-12 -16 -4 1.983 2.391 0.615 140.596 o
-12 -16 -3 7.973 7.913 0.755 93.345 o
-12 -16 -2 2.583 2.335 0.629 134.417 o
-12 -16 -1 4.851 5.131 0.692 111.088 o
-12 -15 -8 6.677 6.578 0.692 111.088 o
-12 -15 -7 8.151 7.836 0.741 96.901 o
-12 -15 -6 3.858 3.915 0.671 118.140 o
-12 -15 -5 2.560 2.607 0.636 131.479 o
-12 -15 -4 5.414 5.746 0.720 102.628 o
-12 -15 -3 4.075 3.859 0.692 111.088 o
-12 -15 -2 4.926 4.977 0.720 102.628 o
-12 -15 -1 7.337 8.207 0.797 83.778 o
-12 -14 -10 0.982 1.244 0.573 161.924 o
-12 -14 -9 3.060 2.552 0.615 140.596 o
-12 -14 -8 1.356 0.888 0.601 147.212 o
-12 -14 -7 3.984 3.481 0.678 115.717 o
-12 -14 -6 0.313 0.357 0.594 150.696 o
-12 -14 -5 0.022 -0.364 0.601 147.212 o
-12 -14 -4 4.184 3.698 0.706 106.732 o
-12 -14 -3 2.916 2.440 0.678 115.717 o
-12 -14 -2 0.560 0.643 0.629 134.417 o
-12 -14 -1 11.750 12.031 0.916 63.445 o
-12 -13 -11 0.412 0.245 0.545 178.957 o
-12 -13 -10 0.541 0.496 0.580 158.046 o
-12 -13 -9 0.410 0.678 0.601 147.212 o
-12 -13 -8 0.166 0.042 0.601 147.212 o
-12 -13 -7 2.298 2.656 0.664 120.640 o
-12 -13 -6 0.741 1.209 0.636 131.479 o
-12 -13 -5 6.425 6.215 0.748 95.098 o
-12 -13 -4 7.200 7.011 0.769 89.981 o
-12 -13 -3 13.729 13.673 0.916 63.445 o
-12 -13 -2 0.319 0.741 0.622 137.454 o
-12 -13 -1 6.683 6.508 0.769 89.981 o
-12 -12 -12 1.251 0.762 0.573 161.924 o
-12 -12 -11 2.194 1.831 0.615 140.596 o
-12 -12 -10 11.575 10.891 0.853 73.151 o
-12 -12 -9 21.661 22.125 1.105 43.614 o
-12 -12 -8 19.536 19.098 1.070 46.511 o
-12 -12 -7 3.725 3.698 0.685 113.367 o
-12 -12 -6 7.265 6.949 0.769 89.981 o
-12 -12 -5 1.823 1.727 0.643 128.636 o
-12 -12 -4 1.434 0.902 0.615 140.596 o
-12 -12 -3 19.093 19.168 1.042 49.042 o
-12 -12 -2 18.898 18.091 1.028 50.385 o
-12 -12 -1 11.315 11.080 0.874 69.682 o
-12 -11 -13 1.063 1.063 0.566 165.947 o
-12 -11 -12 5.019 4.236 0.671 118.140 o
-12 -11 -11 7.205 6.872 0.769 89.981 o
-12 -11 -10 20.183 20.922 1.084 45.319 o
-12 -11 -9 5.387 4.956 0.762 91.640 o
-12 -11 -8 4.445 4.551 0.720 102.628 o
-12 -11 -7 16.817 17.413 1.000 53.243 o
-12 -11 -6 1.438 0.979 0.622 137.454 o
-12 -11 -5 23.765 22.880 1.111 43.067 o
-12 -11 -4 0.255 0.210 0.608 143.847 o
-12 -11 -3 32.949 32.799 1.314 30.805 o
-12 -11 -2 28.055 28.479 1.230 35.149 o
-12 -11 -1 1.936 1.922 0.636 131.479 o
-12 -10 -14 5.923 6.082 0.692 111.088 o
-12 -10 -13 5.292 5.446 0.692 111.088 o
-12 -10 -12 4.361 4.250 0.692 111.088 o
-12 -10 -11 0.664 0.329 0.636 131.479 o
-12 -10 -10 6.878 6.837 0.804 82.327 o
-12 -10 -9 12.304 13.429 0.916 63.445 o
-12 -10 -8 2.599 2.055 0.664 120.640 o
-12 -10 -7 22.891 23.439 1.132 41.487 o
-12 -10 -6 0.347 0.741 0.615 140.596 o
-12 -10 -5 35.320 36.253 1.370 28.342 o
-12 -10 -4 57.859 58.874 1.797 16.484 o
-12 -10 -3 11.576 11.835 0.874 69.682 o
-12 -10 -2 29.272 28.850 1.216 35.962 o
-12 -10 -1 0.737 0.517 0.587 154.305 o
-12 -9 -14 15.721 15.743 0.902 65.427 o
-12 -9 -13 9.261 9.528 0.811 80.914 o
-12 -9 -12 16.391 17.183 1.007 52.507 o
-12 -9 -11 41.090 41.013 1.503 23.554 o
-12 -9 -10 49.873 50.143 1.643 19.715 o
-12 -9 -9 43.971 43.460 1.517 23.122 o
-12 -9 -8 5.445 5.306 0.734 98.755 o
-12 -9 -7 24.709 25.285 1.160 39.511 o
-12 -9 -6 2.103 2.006 0.650 125.885 o
-12 -9 -5 2.207 2.062 0.650 125.885 o
-12 -9 -4 30.170 30.416 1.244 34.364 o
-12 -9 -3 5.306 5.040 0.671 118.140 o
-12 -9 -2 13.881 14.163 0.867 70.810 o
-12 -9 -1 2.214 1.587 0.580 158.046 o
-12 -8 -15 4.550 4.788 0.657 123.221 o
-12 -8 -14 19.474 18.930 0.986 54.765 o
-12 -8 -13 2.756 2.754 0.671 118.140 o
-12 -8 -12 24.468 24.145 1.153 39.992 o
-12 -8 -11 36.940 37.770 1.398 27.219 o
-12 -8 -10 8.153 8.277 0.818 79.537 o
-12 -8 -9 5.818 5.907 0.755 93.345 o
-12 -8 -8 27.660 28.193 1.216 35.962 o
-12 -8 -7 1.992 3.160 0.664 120.640 o
-12 -8 -6 34.219 34.491 1.328 30.160 o
-12 -8 -5 6.758 7.445 0.734 98.755 o
-12 -8 -4 34.746 35.931 1.307 31.136 o
-12 -8 -3 34.923 35.540 1.244 34.364 o
-12 -8 -2 2.600 2.698 0.580 158.046 o
-12 -8 -1 25.065 25.529 1.049 48.390 o
-12 -7 -15 1.682 1.685 0.601 147.212 o
-12 -7 -14 19.471 20.601 1.042 49.042 o
-12 -7 -13 15.915 15.603 0.972 56.352 o
-12 -7 -12 2.319 2.517 0.650 125.885 o
-12 -7 -11 34.826 34.938 1.349 29.230 o
-12 -7 -10 3.927 3.985 0.706 106.732 o
-12 -7 -9 45.287 46.934 1.580 21.317 o
-12 -7 -8 2.739 2.307 0.643 128.636 o
-12 -7 -7 28.855 29.388 1.223 35.552 o
-12 -7 -6 30.355 31.240 1.223 35.552 o
-12 -7 -5 21.642 22.355 1.007 52.507 o
-12 -7 -4 107.419 108.094 2.531 8.308 o
-12 -7 -3 40.267 40.216 1.321 30.480 o
-12 -7 -2 6.908 6.676 0.650 125.885 o
-12 -7 -1 10.920 12.094 0.762 91.640 o
-12 -6 -16 17.732 17.644 0.909 64.425 o
-12 -6 -15 0.938 1.132 0.587 154.305 o
-12 -6 -14 4.432 4.013 0.699 108.878 o
-12 -6 -13 0.022 0.266 0.608 143.847 o
-12 -6 -12 9.358 10.318 0.839 75.609 o
-12 -6 -11 5.771 5.222 0.727 100.664 o
-12 -6 -10 40.334 41.936 1.482 24.225 o
-12 -6 -9 50.932 50.143 1.636 19.884 o
-12 -6 -8 0.894 0.860 0.601 147.212 o
-12 -6 -7 10.123 10.605 0.790 85.267 o
-12 -6 -6 58.844 60.551 1.713 18.139 o
-12 -6 -5 3.679 3.936 0.615 140.596 o
-12 -6 -4 71.800 74.644 1.929 14.293 o
-12 -6 -3 14.410 14.526 0.811 80.914 o
-12 -6 -2 60.867 60.510 1.657 19.384 o
-12 -6 -1 90.564 89.716 2.160 11.403 o
-12 -5 -16 1.371 0.559 0.552 174.455 o
-12 -5 -15 4.813 4.698 0.692 111.088 o
-12 -5 -14 6.323 6.173 0.755 93.345 o
-12 -5 -13 1.599 2.034 0.629 134.417 o
-12 -5 -12 7.683 7.305 0.783 86.797 o
-12 -5 -11 14.369 14.925 0.944 59.741 o
-12 -5 -10 32.208 33.904 1.328 30.160 o
-12 -5 -9 4.735 5.802 0.727 100.664 o
-12 -5 -8 1.942 2.125 0.601 147.212 o
-12 -5 -7 49.525 50.366 1.531 22.701 o
-12 -5 -6 20.904 20.706 0.958 58.009 o
-12 -5 -5 24.359 24.446 1.014 51.785 o
-12 -5 -4 50.196 49.996 1.475 24.455 o
-12 -5 -3 43.866 43.348 1.342 29.535 o
-12 -5 -2 9.540 10.003 0.699 108.878 o
-12 -5 -1 24.401 25.452 1.000 53.243 o
-12 -4 -16 1.745 2.377 0.608 143.847 o
-12 -4 -15 0.517 1.363 0.601 147.212 o
-12 -4 -14 0.796 1.056 0.629 134.417 o
-12 -4 -13 13.852 14.226 0.923 62.487 o
-12 -4 -12 12.592 12.569 0.895 66.454 o
-12 -4 -11 2.431 1.370 0.643 128.636 o
-12 -4 -10 9.514 10.059 0.818 79.537 o
-12 -4 -9 6.470 6.368 0.720 102.628 o
-12 -4 -8 3.763 4.145 0.643 128.636 o
-12 -4 -7 1.084 1.202 0.524 193.560 o
-12 -4 -6 48.281 47.899 1.454 25.166 o
-12 -4 -5 8.532 8.759 0.678 115.717 o
-12 -4 -4 9.282 9.213 0.678 115.717 o
-12 -4 -3 20.781 21.104 0.909 64.425 o
-12 -4 -2 27.768 27.563 1.028 50.385 o
-12 -4 -1 2.667 2.146 0.517 198.827 o
-12 -3 -17 11.932 11.492 0.811 80.914 o
-12 -3 -16 2.037 2.503 0.608 143.847 o
-12 -3 -15 7.071 7.256 0.755 93.345 o
-12 -3 -14 2.825 2.055 0.664 120.640 o
-12 -3 -13 0.697 0.867 0.608 143.847 o
-12 -3 -12 6.540 6.844 0.769 89.981 o
-12 -3 -11 22.798 22.761 1.105 43.614 o
-12 -3 -10 5.329 5.536 0.713 104.650 o
-12 -3 -9 3.624 3.244 0.622 137.454 o
-12 -3 -8 4.123 4.334 0.608 143.847 o
-12 -3 -7 21.153 20.706 0.951 58.865 o
-12 -3 -6 31.657 31.129 1.132 41.487 o
-12 -3 -5 0.799 0.993 0.489 222.199 o
-12 -3 -4 8.957 9.255 0.671 118.140 o
-12 -3 -3 9.900 10.723 0.692 111.088 o
-12 -3 -2 27.098 26.732 1.000 53.243 o
-12 -3 -1 31.815 31.513 1.084 45.319 o
-12 -2 -17 1.134 1.545 0.559 170.121 o
-12 -2 -16 0.301 0.482 0.573 161.924 o
-12 -2 -15 0.018 0.343 0.587 154.305 o
-12 -2 -14 6.814 6.851 0.783 86.797 o
-12 -2 -13 3.470 3.293 0.671 118.140 o
-12 -2 -12 8.022 7.242 0.776 88.368 o
-12 -2 -11 16.005 15.771 0.958 58.009 o
-12 -2 -10 4.052 4.068 0.671 118.140 o
-12 -2 -9 9.285 9.640 0.769 89.981 o
-12 -2 -8 12.601 12.331 0.790 85.267 o
-12 -2 -7 1.489 1.279 0.524 193.560 o
-12 -2 -6 17.347 17.434 0.853 73.151 o
-12 -2 -5 44.911 45.361 1.363 28.633 o
-12 -2 -4 12.642 12.932 0.741 96.901 o
-12 -2 -3 8.900 9.283 0.650 125.885 o
-12 -2 -2 17.368 17.434 0.811 80.914 o
-12 -2 -1 12.374 12.156 0.699 108.878 o
-12 -1 -17 0.858 0.776 0.552 174.455 o
-12 -1 -16 0.586 1.146 0.594 150.696 o
-12 -1 -15 9.844 10.402 0.839 75.609 o
-12 -1 -14 1.159 1.063 0.601 147.212 o
-12 -1 -13 4.823 5.040 0.713 104.650 o
-12 -1 -12 7.998 8.067 0.783 86.797 o
-12 -1 -11 27.167 27.312 1.188 37.674 o
-12 -1 -10 12.287 12.772 0.874 69.682 o
-12 -1 -9 38.899 38.497 1.363 28.633 o
-12 -1 -8 8.092 8.598 0.692 111.088 o
-12 -1 -7 12.312 12.289 0.762 91.640 o
-12 -1 -6 3.520 4.054 0.566 165.947 o
-12 -1 -5 33.188 34.142 1.153 39.992 o
-12 -1 -4 14.214 14.198 0.762 91.640 o
-12 -1 -3 0.330 0.343 0.454 257.699 o
-12 -1 -2 1.518 1.873 0.475 235.462 o
-12 -1 -1 19.462 19.112 0.839 75.609 o
-11 -18 -2 2.610 1.601 0.594 150.696 o
-11 -18 -1 1.488 0.797 0.580 158.046 o
-11 -17 -6 1.365 1.419 0.587 154.305 o
-11 -17 -5 1.440 1.363 0.566 165.947 o
-11 -17 -4 2.566 2.475 0.608 143.847 o
-11 -17 -3 1.469 2.146 0.601 147.212 o
-11 -17 -2 8.582 7.934 0.748 95.098 o
-11 -17 -1 2.455 2.230 0.615 140.596 o
-11 -16 -8 2.417 2.572 0.594 150.696 o
-11 -16 -7 1.308 1.146 0.580 158.046 o
-11 -16 -6 1.029 1.118 0.580 158.046 o
-11 -16 -5 2.612 1.174 0.615 140.596 o
-11 -16 -4 0.516 0.538 0.594 150.696 o
-11 -16 -3 0.042 0.000 0.587 154.305 o
-11 -16 -2 3.107 3.300 0.664 120.640 o
-11 -16 -1 11.130 10.318 0.846 74.365 o
-11 -15 -10 1.825 1.608 0.594 150.696 o
-11 -15 -9 2.667 2.230 0.608 143.847 o
-11 -15 -8 5.155 5.571 0.706 106.732 o
-11 -15 -7 0.296 0.105 0.587 154.305 o
-11 -15 -6 4.777 4.502 0.706 106.732 o
-11 -15 -5 14.966 15.456 0.958 58.009 o
-11 -15 -4 7.147 6.970 0.776 88.368 o
-11 -15 -3 1.006 1.314 0.636 131.479 o
-11 -15 -2 13.155 12.464 0.916 63.445 o
-11 -15 -1 3.830 3.852 0.720 102.628 o
-11 -14 -11 0.255 0.657 0.538 183.636 o
-11 -14 -10 1.634 1.894 0.601 147.212 o
-11 -14 -9 3.041 3.649 0.657 123.221 o
-11 -14 -8 17.017 16.742 0.979 55.550 o
-11 -14 -7 1.593 1.957 0.657 123.221 o
-11 -14 -6 11.775 11.213 0.888 67.504 o
-11 -14 -5 7.067 6.900 0.769 89.981 o
-11 -14 -4 18.839 17.812 1.007 52.507 o
-11 -14 -3 24.731 24.432 1.146 40.481 o
-11 -14 -2 7.037 7.550 0.776 88.368 o
-11 -14 -1 7.300 7.864 0.783 86.797 o
-11 -13 -12 11.663 12.143 0.811 80.914 o
-11 -13 -11 8.385 8.808 0.776 88.368 o
-11 -13 -10 0.633 0.315 0.594 150.696 o
-11 -13 -9 11.121 10.395 0.860 71.966 o
-11 -13 -8 6.701 7.962 0.811 80.914 o
-11 -13 -7 3.049 2.503 0.664 120.640 o
-11 -13 -6 7.220 7.836 0.783 86.797 o
-11 -13 -5 26.933 26.662 1.188 37.674 o
-11 -13 -4 9.837 9.675 0.839 75.609 o
-11 -13 -3 17.517 18.455 1.021 51.078 o
-11 -13 -2 3.253 3.614 0.685 113.367 o
-11 -13 -1 44.292 44.550 1.531 22.701 o
-11 -12 -13 8.321 8.074 0.720 102.628 o
-11 -12 -12 4.914 5.068 0.685 113.367 o
-11 -12 -11 6.246 6.886 0.769 89.981 o
-11 -12 -10 8.067 8.403 0.818 79.537 o
-11 -12 -9 8.111 7.997 0.832 76.886 o
-11 -12 -8 0.973 0.678 0.622 137.454 o
-11 -12 -7 0.378 1.049 0.608 143.847 o
-11 -12 -6 23.297 23.768 1.132 41.487 o
-11 -12 -5 24.137 25.040 1.160 39.511 o
-11 -12 -4 11.544 11.485 0.874 69.682 o
-11 -12 -3 19.693 20.063 1.049 48.390 o
-11 -12 -2 11.626 12.038 0.874 69.682 o
-11 -12 -1 0.934 0.608 0.601 147.212 o
-11 -11 -14 2.306 2.908 0.587 154.305 o
-11 -11 -13 3.141 1.999 0.622 137.454 o
-11 -11 -12 8.528 9.025 0.811 80.914 o
-11 -11 -11 13.286 13.582 0.930 61.551 o
-11 -11 -10 10.961 11.898 0.867 70.810 o
-11 -11 -9 16.509 16.672 0.986 54.765 o
-11 -11 -8 10.322 11.443 0.867 70.810 o
-11 -11 -7 8.009 7.843 0.790 85.267 o
-11 -11 -6 21.333 21.328 1.084 45.319 o
-11 -11 -5 1.345 2.566 0.636 131.479 o
-11 -11 -4 2.364 2.412 0.643 128.636 o
-11 -11 -3 3.817 4.075 0.678 115.717 o
-11 -11 -2 3.560 3.104 0.650 125.885 o
-11 -11 -1 2.416 2.566 0.636 131.479 o
-11 -10 -15 0.857 1.377 0.580 158.046 o
-11 -10 -14 0.524 0.545 0.559 170.121 o
-11 -10 -13 0.668 0.454 0.594 150.696 o
-11 -10 -12 9.321 9.074 0.825 78.194 o
-11 -10 -11 1.022 0.937 0.615 140.596 o
-11 -10 -10 2.720 3.488 0.671 118.140 o
-11 -10 -9 0.922 1.468 0.622 137.454 o
-11 -10 -8 1.842 2.307 0.657 123.221 o
-11 -10 -7 0.653 1.370 0.608 143.847 o
-11 -10 -6 36.988 37.413 1.384 27.772 o
-11 -10 -5 8.431 9.486 0.804 82.327 o
-11 -10 -4 0.665 0.818 0.559 170.121 o
-11 -10 -3 2.111 2.391 0.601 147.212 o
-11 -10 -2 26.723 27.221 1.111 43.067 o
-11 -10 -1 6.207 5.627 0.650 125.885 o
-11 -9 -15 9.984 9.773 0.769 89.981 o
-11 -9 -14 0.839 1.091 0.601 147.212 o
-11 -9 -13 5.207 5.152 0.734 98.755 o
-11 -9 -12 5.668 5.418 0.755 93.345 o
-11 -9 -11 18.510 18.140 1.014 51.785 o
-11 -9 -10 0.968 1.279 0.629 134.417 o
-11 -9 -9 1.486 1.887 0.643 128.636 o
-11 -9 -8 7.657 7.983 0.790 85.267 o
-11 -9 -7 9.258 8.962 0.790 85.267 o
-11 -9 -6 12.318 12.247 0.839 75.609 o
-11 -9 -5 1.029 1.139 0.573 161.924 o
-11 -9 -4 9.943 10.605 0.741 96.901 o
-11 -9 -3 1.426 2.125 0.545 178.957 o
-11 -9 -2 2.558 3.244 0.559 170.121 o
-11 -9 -1 3.068 2.957 0.552 174.455 o
-11 -8 -16 1.820 2.125 0.580 158.046 o
-11 -8 -15 0.235 0.412 0.566 165.947 o
-11 -8 -14 1.141 0.720 0.608 143.847 o
-11 -8 -13 2.479 2.733 0.671 118.140 o
-11 -8 -12 13.020 13.645 0.909 64.425 o
-11 -8 -11 1.990 2.356 0.657 123.221 o
-11 -8 -10 0.409 -0.126 0.594 150.696 o
-11 -8 -9 23.807 24.313 1.132 41.487 o
-11 -8 -8 1.974 2.013 0.629 134.417 o
-11 -8 -7 19.608 19.245 0.979 55.550 o
-11 -8 -6 11.612 11.227 0.776 88.368 o
-11 -8 -5 19.757 19.622 0.930 61.551 o
-11 -8 -4 8.227 8.724 0.692 111.088 o
-11 -8 -3 12.769 13.597 0.783 86.797 o
-11 -8 -2 2.982 3.188 0.545 178.957 o
-11 -8 -1 7.455 7.899 0.650 125.885 o
-11 -7 -16 0.276 0.552 0.559 170.121 o
-11 -7 -15 7.731 8.144 0.762 91.640 o
-11 -7 -14 9.622 10.702 0.853 73.151 o
-11 -7 -13 3.961 4.166 0.685 113.367 o
-11 -7 -12 10.407 11.185 0.867 70.810 o
-11 -7 -11 8.076 8.584 0.804 82.327 o
-11 -7 -10 3.820 4.551 0.692 111.088 o
-11 -7 -9 6.809 7.731 0.755 93.345 o
-11 -7 -8 3.880 4.320 0.650 125.885 o
-11 -7 -7 26.145 27.172 1.091 44.739 o
-11 -7 -6 19.310 19.993 0.937 60.636 o
-11 -7 -5 13.365 13.191 0.790 85.267 o
-11 -7 -4 12.595 12.450 0.755 93.345 o
-11 -7 -3 1.087 1.328 0.496 215.984 o
-11 -7 -2 2.489 2.538 0.517 198.827 o
-11 -7 -1 74.364 74.442 1.866 15.273 o
-11 -6 -17 0.609 0.154 0.545 178.957 o
-11 -6 -16 11.105 11.576 0.825 78.194 o
-11 -6 -15 0.671 0.825 0.601 147.212 o
-11 -6 -14 1.299 1.153 0.636 131.479 o
-11 -6 -13 6.591 6.501 0.748 95.098 o
-11 -6 -12 31.221 30.821 1.265 33.234 o
-11 -6 -11 7.283 7.920 0.776 88.368 o
-11 -6 -10 20.666 20.825 1.056 47.751 o
-11 -6 -9 5.122 5.439 0.685 113.367 o
-11 -6 -8 24.265 24.823 1.049 48.390 o
-11 -6 -7 3.491 3.754 0.587 154.305 o
-11 -6 -6 2.418 2.496 0.545 178.957 o
-11 -6 -5 12.677 12.086 0.741 96.901 o
-11 -6 -4 9.289 10.066 0.685 113.367 o
-11 -6 -3 74.960 76.329 1.887 14.935 o
-11 -6 -2 16.530 17.462 0.818 79.537 o
-11 -6 -1 28.666 28.941 1.035 49.707 o
-11 -5 -17 0.857 1.181 0.552 174.455 o
-11 -5 -16 7.213 7.850 0.748 95.098 o
-11 -5 -15 10.465 10.115 0.846 74.365 o
-11 -5 -14 1.585 2.090 0.629 134.417 o
-11 -5 -13 25.973 26.102 1.167 39.040 o
-11 -5 -12 1.722 2.216 0.650 125.885 o
-11 -5 -11 3.837 3.418 0.678 115.717 o
-11 -5 -10 1.917 1.377 0.608 143.847 o
-11 -5 -9 51.541 52.862 1.622 20.229 o
-11 -5 -8 128.620 132.546 2.943 6.143 o
-11 -5 -7 52.502 54.134 1.559 21.894 o
-11 -5 -6 49.463 50.373 1.468 24.689 o
-11 -5 -5 13.058 12.744 0.741 96.901 o
-11 -5 -4 24.976 25.585 0.979 55.550 o
-11 -5 -3 45.818 45.955 1.342 29.535 o
-11 -5 -2 90.747 90.771 2.104 12.017 o
-11 -5 -1 17.345 16.931 0.790 85.267 o
-11 -4 -17 10.870 10.898 0.790 85.267 o
-11 -4 -16 0.486 0.692 0.580 158.046 o
-11 -4 -15 6.910 7.515 0.776 88.368 o
-11 -4 -14 15.946 15.582 0.951 58.865 o
-11 -4 -13 20.869 20.783 1.063 47.125 o
-11 -4 -12 8.895 9.563 0.818 79.537 o
-11 -4 -11 87.530 89.981 2.342 9.702 o
-11 -4 -10 18.455 19.210 0.979 55.550 o
-11 -4 -9 1.340 0.993 0.538 183.636 o
-11 -4 -8 18.714 19.210 0.909 64.425 o
-11 -4 -7 0.821 1.335 0.503 210.026 o
-11 -4 -6 11.672 11.884 0.720 102.628 o
-11 -4 -5 7.349 7.704 0.622 137.454 o
-11 -4 -4 53.382 54.239 1.482 24.225 o
-11 -4 -3 87.702 88.164 2.055 12.596 o
-11 -4 -2 223.216 219.075 4.257 2.936 o
-11 -4 -1 101.841 100.132 2.237 10.633 o
-11 -3 -17 3.689 3.362 0.636 131.479 o
-11 -3 -16 0.743 0.294 0.594 150.696 o
-11 -3 -15 1.462 1.314 0.636 131.479 o
-11 -3 -14 0.767 0.790 0.601 147.212 o
-11 -3 -13 11.448 11.262 0.867 70.810 o
-11 -3 -12 2.812 3.090 0.664 120.640 o
-11 -3 -11 2.464 2.461 0.636 131.479 o
-11 -3 -10 0.992 1.084 0.552 174.455 o
-11 -3 -9 51.978 52.526 1.545 22.292 o
-11 -3 -8 25.079 24.683 1.014 51.785 o
-11 -3 -7 141.020 141.725 3.041 5.754 o
-11 -3 -6 54.319 54.295 1.510 23.336 o
-11 -3 -5 102.339 102.452 2.321 9.878 o
-11 -3 -4 19.281 19.706 0.839 75.609 o
-11 -3 -3 96.087 95.916 2.174 11.257 o
-11 -3 -2 105.595 104.445 2.307 9.998 o
-11 -3 -1 90.981 88.709 2.027 12.946 o
-11 -2 -18 0.560 0.315 0.559 170.121 o
-11 -2 -17 10.399 10.702 0.804 82.327 o
-11 -2 -16 2.769 2.873 0.657 123.221 o
-11 -2 -15 2.005 2.062 0.657 123.221 o
-11 -2 -14 5.029 5.543 0.734 98.755 o
-11 -2 -13 6.653 6.886 0.762 91.640 o
-11 -2 -12 33.694 34.820 1.342 29.535 o
-11 -2 -11 22.300 22.656 1.077 45.909 o
-11 -2 -10 3.389 3.530 0.594 150.696 o
-11 -2 -9 23.570 23.837 1.000 53.243 o
-11 -2 -8 50.644 50.751 1.482 24.225 o
-11 -2 -7 8.475 9.053 0.664 120.640 o
-11 -2 -6 33.651 34.596 1.139 40.979 o
-11 -2 -5 35.568 35.617 1.139 40.979 o
-11 -2 -4 177.588 178.362 3.579 4.153 o
-11 -2 -3 17.899 16.896 0.769 89.981 o
-11 -2 -2 135.003 134.734 2.803 6.771 o
-11 -2 -1 1.941 2.321 0.461 249.949 o
-11 -1 -18 0.281 0.014 0.538 183.636 o
-11 -1 -17 1.124 1.111 0.587 154.305 o
-11 -1 -16 31.886 31.849 1.279 32.511 o
-11 -1 -15 15.078 16.344 1.000 53.243 o
-11 -1 -14 8.251 7.892 0.790 85.267 o
-11 -1 -13 16.810 16.833 0.993 53.996 o
-11 -1 -12 22.726 22.160 1.084 45.319 o
-11 -1 -11 8.577 9.165 0.783 86.797 o
-11 -1 -10 13.768 14.030 0.818 79.537 o
-11 -1 -9 9.025 8.640 0.692 111.088 o
-11 -1 -8 19.131 19.273 0.888 67.504 o
-11 -1 -7 35.342 35.050 1.167 39.040 o
-11 -1 -6 9.853 10.073 0.664 120.640 o
-11 -1 -5 77.703 78.272 1.887 14.935 o
-11 -1 -4 13.803 14.533 0.720 102.628 o
-11 -1 -3 38.006 38.210 1.153 39.992 o
-11 -1 -2 15.253 15.505 0.720 102.628 o
-11 -1 -1 18.894 18.140 0.769 89.981 o
-10 -18 -5 2.147 2.412 0.615 140.596 o
-10 -18 -4 9.797 8.885 0.734 98.755 o
-10 -18 -3 1.669 1.447 0.580 158.046 o
-10 -18 -2 3.566 3.300 0.622 137.454 o
-10 -18 -1 3.842 3.279 0.622 137.454 o
-10 -17 -8 6.763 6.291 0.706 106.732 o
-10 -17 -7 13.441 13.317 0.832 76.886 o
-10 -17 -6 5.282 5.529 0.685 113.367 o
-10 -17 -5 2.585 3.055 0.636 131.479 o
-10 -17 -4 2.941 2.761 0.629 134.417 o
-10 -17 -3 1.978 1.999 0.622 137.454 o
-10 -17 -2 2.147 2.614 0.636 131.479 o
-10 -17 -1 7.499 7.899 0.769 89.981 o
-10 -16 -9 0.071 -0.266 0.531 188.500 o
-10 -16 -8 3.439 2.531 0.636 131.479 o
-10 -16 -7 0.609 0.510 0.587 154.305 o
-10 -16 -6 2.595 2.265 0.636 131.479 o
-10 -16 -5 7.323 7.578 0.776 88.368 o
-10 -16 -4 5.163 4.593 0.720 102.628 o
-10 -16 -3 24.185 23.705 1.139 40.979 o
-10 -16 -2 3.006 3.544 0.706 106.732 o
-10 -16 -1 16.983 16.302 0.993 53.996 o
-10 -15 -11 2.300 1.825 0.580 158.046 o
-10 -15 -10 3.549 3.404 0.636 131.479 o
-10 -15 -9 3.762 3.852 0.664 120.640 o
-10 -15 -8 11.065 11.744 0.860 71.966 o
-10 -15 -7 25.773 25.956 1.181 38.121 o
-10 -15 -6 3.163 3.083 0.685 113.367 o
-10 -15 -5 2.681 2.600 0.678 115.717 o
-10 -15 -4 2.261 2.873 0.650 125.885 o
-10 -15 -3 3.431 3.544 0.685 113.367 o
-10 -15 -2 3.377 3.488 0.671 118.140 o
-10 -15 -1 1.240 1.398 0.629 134.417 o
-10 -14 -12 0.704 0.587 0.545 178.957 o
-10 -14 -11 1.574 1.859 0.608 143.847 o
-10 -14 -10 22.866 22.314 1.077 45.909 o
-10 -14 -9 0.994 0.580 0.629 134.417 o
-10 -14 -8 5.834 5.739 0.755 93.345 o
-10 -14 -7 1.696 1.440 0.622 137.454 o
-10 -14 -6 26.286 26.109 1.167 39.040 o
-10 -14 -5 1.146 1.056 0.629 134.417 o
-10 -14 -4 6.089 6.249 0.734 98.755 o
-10 -14 -3 5.450 5.655 0.734 98.755 o
-10 -14 -2 6.046 6.459 0.748 95.098 o
-10 -14 -1 4.583 4.509 0.706 106.732 o
-10 -13 -13 1.821 2.048 0.580 158.046 o
-10 -13 -12 6.126 5.578 0.699 108.878 o
-10 -13 -11 4.080 4.355 0.685 113.367 o
-10 -13 -10 8.281 8.465 0.811 80.914 o
-10 -13 -9 14.562 14.820 0.965 57.172 o
-10 -13 -8 0.048 -0.140 0.587 154.305 o
-10 -13 -7 5.118 4.628 0.720 102.628 o
-10 -13 -6 3.824 3.265 0.685 113.367 o
-10 -13 -5 12.192 12.639 0.895 66.454 o
-10 -13 -4 4.031 3.887 0.692 111.088 o
-10 -13 -3 12.858 12.897 0.888 67.504 o
-10 -13 -2 3.978 4.124 0.678 115.717 o
-10 -13 -1 0.194 -0.189 0.573 161.924 o
-10 -12 -14 1.538 1.629 0.573 161.924 o
-10 -12 -13 1.105 0.573 0.587 154.305 o
-10 -12 -12 2.217 2.216 0.643 128.636 o
-10 -12 -11 1.828 1.964 0.657 123.221 o
-10 -12 -10 8.426 8.465 0.797 83.778 o
-10 -12 -9 4.268 4.726 0.713 104.650 o
-10 -12 -8 9.468 8.584 0.811 80.914 o
-10 -12 -7 14.401 13.478 0.909 64.425 o
-10 -12 -6 5.344 4.544 0.713 104.650 o
-10 -12 -5 5.771 6.117 0.734 98.755 o
-10 -12 -4 3.120 3.209 0.664 120.640 o
-10 -12 -3 10.374 10.856 0.825 78.194 o
-10 -12 -2 3.887 3.544 0.664 120.640 o
-10 -12 -1 2.285 2.020 0.622 137.454 o
-10 -11 -15 3.089 3.313 0.601 147.212 o
-10 -11 -14 1.173 1.328 0.594 150.696 o
-10 -11 -13 3.616 3.789 0.678 115.717 o
-10 -11 -12 7.883 8.556 0.804 82.327 o
-10 -11 -11 5.894 6.215 0.734 98.755 o
-10 -11 -10 31.951 32.555 1.293 31.812 o
-10 -11 -9 4.127 5.089 0.706 106.732 o
-10 -11 -8 8.432 7.871 0.783 86.797 o
-10 -11 -7 4.264 4.726 0.699 108.878 o
-10 -11 -6 10.511 11.409 0.846 74.365 o
-10 -11 -5 16.890 16.323 0.951 58.865 o
-10 -11 -4 10.903 10.444 0.797 83.778 o
-10 -11 -3 5.040 5.418 0.664 120.640 o
-10 -11 -2 13.300 13.771 0.811 80.914 o
-10 -11 -1 5.082 5.753 0.636 131.479 o
-10 -10 -15 2.550 2.496 0.615 140.596 o
-10 -10 -14 0.391 0.713 0.587 154.305 o
-10 -10 -13 5.951 6.082 0.748 95.098 o
-10 -10 -12 4.453 4.124 0.685 113.367 o
-10 -10 -11 1.577 1.559 0.636 131.479 o
-10 -10 -10 1.345 1.077 0.622 137.454 o
-10 -10 -9 0.066 -0.077 0.580 158.046 o
-10 -10 -8 12.694 13.275 0.895 66.454 o
-10 -10 -7 1.863 2.370 0.629 134.417 o
-10 -10 -6 5.018 5.648 0.678 115.717 o
-10 -10 -5 34.754 35.393 1.251 33.981 o
-10 -10 -4 21.798 22.558 0.986 54.765 o
-10 -10 -3 7.082 7.543 0.671 118.140 o
-10 -10 -2 82.872 83.746 2.083 12.260 o
-10 -10 -1 32.874 33.484 1.181 38.121 o
-10 -9 -16 2.291 2.111 0.580 158.046 o
-10 -9 -15 8.839 8.263 0.769 89.981 o
-10 -9 -14 0.113 -0.126 0.587 154.305 o
-10 -9 -13 0.717 0.937 0.622 137.454 o
-10 -9 -12 1.508 2.265 0.643 128.636 o
-10 -9 -11 5.658 5.669 0.727 100.664 o
-10 -9 -10 6.264 6.522 0.748 95.098 o
-10 -9 -9 9.659 9.479 0.811 80.914 o
-10 -9 -8 10.043 9.752 0.804 82.327 o
-10 -9 -7 15.620 15.148 0.888 67.504 o
-10 -9 -6 23.301 23.649 1.014 51.785 o
-10 -9 -5 1.553 1.845 0.538 183.636 o
-10 -9 -4 20.334 20.601 0.923 62.487 o
-10 -9 -3 7.338 7.794 0.650 125.885 o
-10 -9 -2 7.237 6.949 0.629 134.417 o
-10 -9 -1 5.638 5.327 0.587 154.305 o
-10 -8 -17 1.141 1.146 0.566 165.947 o
-10 -8 -16 1.369 1.818 0.594 150.696 o
-10 -8 -15 4.626 4.397 0.692 111.088 o
-10 -8 -14 5.320 5.543 0.741 96.901 o
-10 -8 -13 1.181 1.601 0.629 134.417 o
-10 -8 -12 0.432 0.266 0.587 154.305 o
-10 -8 -11 10.041 10.290 0.832 76.886 o
-10 -8 -10 2.288 2.656 0.636 131.479 o
-10 -8 -9 32.020 31.709 1.265 33.234 o
-10 -8 -8 24.013 24.201 1.042 49.042 o
-10 -8 -7 3.412 3.251 0.580 158.046 o
-10 -8 -6 0.796 0.881 0.503 210.026 o
-10 -8 -5 104.722 106.367 2.447 8.888 o
-10 -8 -4 5.598 5.865 0.601 147.212 o
-10 -8 -3 7.411 7.941 0.629 134.417 o
-10 -8 -2 22.587 23.320 0.937 60.636 o
-10 -8 -1 21.324 21.880 0.902 65.427 o
-10 -7 -17 4.594 4.698 0.636 131.479 o
-10 -7 -16 0.700 0.937 0.587 154.305 o
-10 -7 -15 16.895 17.483 0.993 53.996 o
-10 -7 -14 1.968 2.174 0.643 128.636 o
-10 -7 -13 20.158 20.174 1.056 47.751 o
-10 -7 -12 4.245 4.040 0.685 113.367 o
-10 -7 -11 5.091 4.949 0.706 106.732 o
-10 -7 -10 9.339 9.367 0.797 83.778 o
-10 -7 -9 2.655 3.055 0.608 143.847 o
-10 -7 -8 25.050 25.438 1.042 49.042 o
-10 -7 -7 4.514 4.187 0.580 158.046 o
-10 -7 -6 1.682 1.174 0.503 210.026 o
-10 -7 -5 1.845 2.139 0.503 210.026 o
-10 -7 -4 2.258 2.027 0.496 215.984 o
-10 -7 -3 160.083 162.920 3.341 4.765 o
-10 -7 -2 0.758 0.818 0.440 274.320 o
-10 -7 -1 36.622 36.162 1.139 40.979 o
-10 -6 -17 0.887 0.832 0.559 170.121 o
-10 -6 -16 8.799 8.424 0.783 86.797 o
-10 -6 -15 3.923 3.838 0.699 108.878 o
-10 -6 -14 2.156 2.901 0.650 125.885 o
-10 -6 -13 1.245 1.363 0.622 137.454 o
-10 -6 -12 5.036 5.019 0.713 104.650 o
-10 -6 -11 1.681 1.482 0.608 143.847 o
-10 -6 -10 7.439 7.326 0.720 102.628 o
-10 -6 -9 11.353 10.653 0.741 96.901 o
-10 -6 -8 59.805 59.769 1.657 19.384 o
-10 -6 -7 11.598 11.541 0.727 100.664 o
-10 -6 -6 9.417 9.528 0.664 120.640 o
-10 -6 -5 1.799 2.041 0.489 222.199 o
-10 -6 -4 1.494 1.342 0.468 242.543 o
-10 -6 -3 7.159 7.298 0.587 154.305 o
-10 -6 -2 3.545 3.558 0.489 222.199 o
-10 -6 -1 30.997 30.262 1.007 52.507 o
-10 -5 -18 1.487 2.027 0.587 154.305 o
-10 -5 -17 0.799 0.993 0.573 161.924 o
-10 -5 -16 1.811 2.111 0.636 131.479 o
-10 -5 -15 1.640 1.517 0.650 125.885 o
-10 -5 -14 5.903 5.963 0.748 95.098 o
-10 -5 -13 28.235 28.095 1.216 35.962 o
-10 -5 -12 13.210 13.324 0.895 66.454 o
-10 -5 -11 3.934 4.425 0.671 118.140 o
-10 -5 -10 22.306 22.474 1.000 53.243 o
-10 -5 -9 5.059 5.173 0.615 140.596 o
-10 -5 -8 1.244 1.279 0.510 204.312 o
-10 -5 -7 82.542 82.907 2.013 13.127 o
-10 -5 -6 21.874 22.328 0.909 64.425 o
-10 -5 -5 41.018 41.712 1.244 34.364 o
-10 -5 -4 28.215 28.885 0.993 53.996 o
-10 -5 -3 128.992 130.030 2.726 7.158 o
-10 -5 -2 6.080 5.893 0.531 188.500 o
-10 -5 -1 15.234 14.904 0.706 106.732 o
-10 -4 -18 1.322 1.461 0.566 165.947 o
-10 -4 -17 6.895 6.655 0.734 98.755 o
-10 -4 -16 6.592 6.005 0.755 93.345 o
-10 -4 -15 8.391 8.801 0.797 83.778 o
-10 -4 -14 3.572 4.236 0.699 108.878 o
-10 -4 -13 66.058 67.626 1.957 13.887 o
-10 -4 -12 7.208 7.123 0.748 95.098 o
-10 -4 -11 7.116 7.298 0.713 104.650 o
-10 -4 -10 30.882 32.072 1.167 39.040 o
-10 -4 -9 19.786 20.349 0.916 63.445 o
-10 -4 -8 14.408 14.960 0.790 85.267 o
-10 -4 -7 54.784 54.638 1.503 23.554 o
-10 -4 -6 9.578 9.696 0.636 131.479 o
-10 -4 -5 2.712 3.153 0.482 228.687 o
-10 -4 -4 25.296 25.005 0.902 65.427 o
-10 -4 -3 43.151 42.418 1.202 36.803 o
-10 -4 -2 115.931 113.882 2.419 9.095 o
-10 -4 -1 27.595 26.340 0.902 65.427 o
-10 -3 -18 8.842 9.130 0.755 93.345 o
-10 -3 -17 14.841 14.764 0.916 63.445 o
-10 -3 -16 3.939 3.831 0.699 108.878 o
-10 -3 -15 5.004 5.606 0.720 102.628 o
-10 -3 -14 16.336 16.190 0.972 56.352 o
-10 -3 -13 5.753 5.299 0.727 100.664 o
-10 -3 -12 10.641 10.227 0.818 79.537 o
-10 -3 -11 11.858 11.590 0.804 82.327 o
-10 -3 -10 10.419 10.528 0.734 98.755 o
-10 -3 -9 87.880 86.633 2.111 11.938 o
-10 -3 -8 75.416 76.210 1.894 14.825 o
-10 -3 -7 37.510 37.735 1.188 37.674 o
-10 -3 -6 3.617 3.838 0.503 210.026 o
-10 -3 -5 28.777 29.514 0.986 54.765 o
-10 -3 -4 12.344 12.415 0.650 125.885 o
-10 -3 -3 17.578 18.378 0.748 95.098 o
-10 -3 -2 24.812 25.040 0.867 70.810 o
-10 -3 -1 13.736 13.617 0.650 125.885 o
-10 -2 -18 4.459 4.795 0.657 123.221 o
-10 -2 -17 7.601 7.683 0.769 89.981 o
-10 -2 -16 16.669 16.721 0.993 53.996 o
-10 -2 -15 10.952 10.709 0.860 71.966 o
-10 -2 -14 58.651 59.873 1.818 16.106 o
-10 -2 -13 43.073 43.292 1.496 23.774 o
-10 -2 -12 26.679 26.361 1.160 39.511 o
-10 -2 -11 2.175 2.579 0.559 170.121 o
-10 -2 -10 55.630 55.707 1.594 20.945 o
-10 -2 -9 2.925 3.635 0.552 174.455 o
-10 -2 -8 77.643 78.957 1.936 14.190 o
-10 -2 -7 47.188 47.892 1.363 28.633 o
-10 -2 -6 192.964 194.685 3.838 3.612 o
-10 -2 -5 8.310 8.871 0.587 154.305 o
-10 -2 -4 141.788 142.620 2.908 6.291 o
-10 -2 -3 3.175 3.167 0.440 274.320 o
-10 -2 -2 67.317 66.969 1.587 21.129 o
-10 -2 -1 7.322 7.515 0.524 193.560 o
-10 -1 -18 8.631 9.011 0.748 95.098 o
-10 -1 -17 5.354 5.774 0.720 102.628 o
-10 -1 -16 4.902 5.040 0.734 98.755 o
-10 -1 -15 14.127 14.030 0.923 62.487 o
-10 -1 -14 60.566 61.083 1.845 15.622 o
-10 -1 -13 7.106 7.620 0.769 89.981 o
-10 -1 -12 47.726 46.941 1.552 22.092 o
-10 -1 -11 54.990 55.630 1.608 20.582 o
-10 -1 -10 60.922 60.831 1.678 18.902 o
-10 -1 -9 67.085 68.632 1.776 16.876 o
-10 -1 -8 0.245 -0.168 0.447 265.815 o
-10 -1 -7 214.574 218.774 4.271 2.916 o
-10 -1 -6 32.062 33.135 1.063 47.125 o
-10 -1 -5 129.304 130.219 2.719 7.195 o
-10 -1 -4 3.429 4.215 0.468 242.543 o
-10 -1 -3 32.381 32.625 1.000 53.243 o
-10 -1 -2 109.244 111.107 2.335 9.760 o
-10 -1 -1 62.305 62.593 1.503 23.554 o
-9 -19 -3 0.052 0.336 0.545 178.957 o
-9 -19 -2 1.577 1.636 0.566 165.947 o
-9 -19 -1 0.049 0.468 0.538 183.636 o
-9 -18 -7 0.538 0.517 0.559 170.121 o
-9 -18 -6 2.769 2.852 0.601 147.212 o
-9 -18 -5 1.258 1.978 0.580 158.046 o
-9 -18 -4 2.302 2.922 0.615 140.596 o
-9 -18 -3 1.373 1.657 0.594 150.696 o
-9 -18 -2 1.797 1.999 0.615 140.596 o
-9 -18 -1 4.117 4.096 0.664 120.640 o
-9 -17 -9 2.027 1.685 0.594 150.696 o
-9 -17 -8 2.162 2.076 0.587 154.305 o
-9 -17 -7 2.306 2.545 0.608 143.847 o
-9 -17 -6 0.079 0.280 0.573 161.924 o
-9 -17 -5 3.124 3.237 0.650 125.885 o
-9 -17 -4 2.573 2.600 0.650 125.885 o
-9 -17 -3 3.006 2.579 0.650 125.885 o
-9 -17 -2 9.146 8.612 0.811 80.914 o
-9 -17 -1 1.029 1.272 0.629 134.417 o
-9 -16 -10 4.241 4.537 0.643 128.636 o
-9 -16 -9 0.839 1.105 0.580 158.046 o
-9 -16 -8 0.533 1.146 0.594 150.696 o
-9 -16 -7 3.864 4.418 0.685 113.367 o
-9 -16 -6 6.533 7.025 0.769 89.981 o
-9 -16 -5 2.377 1.545 0.657 123.221 o
-9 -16 -4 2.933 2.943 0.678 115.717 o
-9 -16 -3 4.052 3.712 0.671 118.140 o
-9 -16 -2 0.112 0.077 0.573 161.924 o
-9 -16 -1 2.627 2.572 0.643 128.636 o
-9 -15 -12 7.234 7.277 0.699 108.878 o
-9 -15 -11 8.037 8.102 0.741 96.901 o
-9 -15 -10 2.217 1.111 0.622 137.454 o
-9 -15 -9 0.682 0.797 0.601 147.212 o
-9 -15 -8 0.489 -0.014 0.594 150.696 o
-9 -15 -7 0.441 0.322 0.608 143.847 o
-9 -15 -6 1.268 1.223 0.622 137.454 o
-9 -15 -5 10.435 10.807 0.846 74.365 o
-9 -15 -4 0.760 0.741 0.608 143.847 o
-9 -15 -3 7.582 6.872 0.762 91.640 o
-9 -15 -2 0.950 1.021 0.594 150.696 o
-9 -15 -1 2.303 2.342 0.643 128.636 o
-9 -14 -13 2.258 2.006 0.580 158.046 o
-9 -14 -12 0.916 0.979 0.573 161.924 o
-9 -14 -11 0.574 -0.091 0.587 154.305 o
-9 -14 -10 8.855 8.284 0.804 82.327 o
-9 -14 -9 2.114 2.167 0.664 120.640 o
-9 -14 -8 31.750 32.072 1.279 32.511 o
-9 -14 -7 6.640 6.976 0.762 91.640 o
-9 -14 -6 1.428 0.902 0.622 137.454 o
-9 -14 -5 12.999 13.604 0.909 64.425 o
-9 -14 -4 5.382 4.816 0.706 106.732 o
-9 -14 -3 0.463 -0.028 0.580 158.046 o
-9 -14 -2 0.533 0.797 0.594 150.696 o
-9 -14 -1 4.216 4.411 0.699 108.878 o
-9 -13 -14 0.517 0.168 0.531 188.500 o
-9 -13 -13 7.897 7.955 0.748 95.098 o
-9 -13 -12 0.477 0.336 0.587 154.305 o
-9 -13 -11 5.554 5.341 0.741 96.901 o
-9 -13 -10 15.105 15.861 0.951 58.865 o
-9 -13 -9 3.158 3.334 0.664 120.640 o
-9 -13 -8 21.109 21.237 1.077 45.909 o
-9 -13 -7 5.160 5.194 0.713 104.650 o
-9 -13 -6 1.823 2.447 0.643 128.636 o
-9 -13 -5 12.286 12.352 0.874 69.682 o
-9 -13 -4 0.420 0.433 0.594 150.696 o
-9 -13 -3 18.153 17.560 0.979 55.550 o
-9 -13 -2 11.662 11.269 0.832 76.886 o
-9 -13 -1 10.241 10.150 0.804 82.327 o
-9 -12 -15 1.568 1.391 0.566 165.947 o
-9 -12 -14 0.401 -0.070 0.559 170.121 o
-9 -12 -13 15.796 16.036 0.958 58.009 o
-9 -12 -12 11.052 11.409 0.881 68.580 o
-9 -12 -11 5.189 5.124 0.713 104.650 o
-9 -12 -10 23.701 23.600 1.125 42.004 o
-9 -12 -9 8.804 8.724 0.811 80.914 o
-9 -12 -8 29.411 30.430 1.258 33.604 o
-9 -12 -7 1.644 2.188 0.629 134.417 o
-9 -12 -6 6.046 6.445 0.727 100.664 o
-9 -12 -5 9.368 8.661 0.783 86.797 o
-9 -12 -4 18.323 18.804 0.972 56.352 o
-9 -12 -3 4.659 4.684 0.650 125.885 o
-9 -12 -2 29.014 28.207 1.105 43.614 o
-9 -12 -1 40.466 40.769 1.342 29.535 o
-9 -11 -16 1.024 0.601 0.552 174.455 o
-9 -11 -15 4.747 4.607 0.657 123.221 o
-9 -11 -14 1.053 0.419 0.594 150.696 o
-9 -11 -13 19.547 20.286 1.056 47.751 o
-9 -11 -12 9.153 9.046 0.804 82.327 o
-9 -11 -11 5.566 6.047 0.741 96.901 o
-9 -11 -10 14.233 14.086 0.923 62.487 o
-9 -11 -9 0.778 1.021 0.608 143.847 o
-9 -11 -8 15.479 15.009 0.930 61.551 o
-9 -11 -7 46.439 48.451 1.580 21.317 o
-9 -11 -6 0.314 0.063 0.538 183.636 o
-9 -11 -5 32.093 33.128 1.202 36.803 o
-9 -11 -4 40.251 40.125 1.321 30.480 o
-9 -11 -3 27.321 28.388 1.091 44.739 o
-9 -11 -2 24.985 25.264 1.028 50.385 o
-9 -11 -1 27.777 27.249 1.056 47.751 o
-9 -10 -16 3.369 4.054 0.622 137.454 o
-9 -10 -15 1.588 0.986 0.594 150.696 o
-9 -10 -14 1.646 1.608 0.629 134.417 o
-9 -10 -13 1.435 0.895 0.608 143.847 o
-9 -10 -12 0.571 0.594 0.601 147.212 o
-9 -10 -11 4.240 4.047 0.692 111.088 o
-9 -10 -10 11.139 11.122 0.853 73.151 o
-9 -10 -9 3.121 3.279 0.657 123.221 o
-9 -10 -8 42.100 42.090 1.426 26.163 o
-9 -10 -7 4.976 5.606 0.643 128.636 o
-9 -10 -6 72.326 73.323 1.915 14.502 o
-9 -10 -5 19.355 20.098 0.923 62.487 o
-9 -10 -4 43.874 44.648 1.377 28.055 o
-9 -10 -3 28.480 28.458 1.070 46.511 o
-9 -10 -2 167.347 166.506 3.460 4.444 o
-9 -10 -1 7.653 8.039 0.650 125.885 o
-9 -9 -17 2.105 1.873 0.594 150.696 o
-9 -9 -16 1.476 1.286 0.587 154.305 o
-9 -9 -15 9.385 9.843 0.825 78.194 o
-9 -9 -14 1.537 1.887 0.650 125.885 o
-9 -9 -13 17.835 18.630 1.014 51.785 o
-9 -9 -12 10.031 10.192 0.839 75.609 o
-9 -9 -11 19.891 19.951 1.042 49.042 o
-9 -9 -10 22.467 22.467 1.084 45.319 o
-9 -9 -9 17.109 17.560 0.951 58.865 o
-9 -9 -8 17.758 17.497 0.902 65.427 o
-9 -9 -7 45.850 45.466 1.412 26.683 o
-9 -9 -6 6.218 5.858 0.622 137.454 o
-9 -9 -5 28.890 28.871 1.063 47.125 o
-9 -9 -4 55.251 56.707 1.559 21.894 o
-9 -9 -3 183.305 185.905 3.754 3.776 o
-9 -9 -2 37.306 37.441 1.195 37.235 o
-9 -9 -1 33.954 34.498 1.125 42.004 o
-9 -8 -17 2.260 2.552 0.594 150.696 o
-9 -8 -16 6.849 7.158 0.741 96.901 o
-9 -8 -15 4.361 4.558 0.699 108.878 o
-9 -8 -14 3.007 3.111 0.657 123.221 o
-9 -8 -13 3.884 3.369 0.671 118.140 o
-9 -8 -12 3.585 3.237 0.671 118.140 o
-9 -8 -11 20.492 20.265 1.049 48.390 o
-9 -8 -10 0.943 1.028 0.552 174.455 o
-9 -8 -9 70.204 72.219 1.915 14.502 o
-9 -8 -8 56.706 58.245 1.643 19.715 o
-9 -8 -7 1.509 1.880 0.517 198.827 o
-9 -8 -6 24.524 23.719 0.965 57.172 o
-9 -8 -5 80.336 80.880 1.964 13.789 o
-9 -8 -4 91.741 92.065 2.139 11.628 o
-9 -8 -3 10.697 11.003 0.671 118.140 o
-9 -8 -2 37.859 37.895 1.167 39.040 o
-9 -8 -1 230.000 232.594 4.474 2.658 o
-9 -7 -18 1.398 1.433 0.573 161.924 o
-9 -7 -17 1.268 1.091 0.587 154.305 o
-9 -7 -16 9.937 10.157 0.832 76.886 o
-9 -7 -15 6.063 5.474 0.748 95.098 o
-9 -7 -14 0.760 0.517 0.594 150.696 o
-9 -7 -13 6.847 7.494 0.769 89.981 o
-9 -7 -12 14.292 14.568 0.923 62.487 o
-9 -7 -11 21.603 22.635 1.077 45.909 o
-9 -7 -10 8.384 8.235 0.706 106.732 o
-9 -7 -9 21.306 21.817 0.965 57.172 o
-9 -7 -8 17.759 18.518 0.874 69.682 o
-9 -7 -7 35.515 35.351 1.174 38.576 o
-9 -7 -6 39.793 40.685 1.251 33.981 o
-9 -7 -5 130.980 132.707 2.817 6.704 o
-9 -7 -4 94.652 96.517 2.181 11.185 o
-9 -7 -3 145.050 147.366 3.020 5.834 o
-9 -7 -2 40.268 40.482 1.181 38.121 o
-9 -7 -1 93.826 95.658 2.125 11.781 o
-9 -6 -18 6.598 6.739 0.692 111.088 o
-9 -6 -17 6.498 6.599 0.727 100.664 o
-9 -6 -16 5.416 5.613 0.734 98.755 o
-9 -6 -15 12.054 12.212 0.874 69.682 o
-9 -6 -14 5.428 5.942 0.727 100.664 o
-9 -6 -13 18.808 18.189 1.007 52.507 o
-9 -6 -12 9.169 9.269 0.797 83.778 o
-9 -6 -11 52.705 52.855 1.629 20.055 o
-9 -6 -10 10.506 10.646 0.741 96.901 o
-9 -6 -9 1.029 0.902 0.503 210.026 o
-9 -6 -8 85.636 87.241 2.097 12.098 o
-9 -6 -7 4.535 4.614 0.552 174.455 o
-9 -6 -6 86.282 88.982 2.069 12.427 o
-9 -6 -5 131.698 132.959 2.789 6.839 o
-9 -6 -4 19.392 20.049 0.811 80.914 o
-9 -6 -3 17.450 18.147 0.762 91.640 o
-9 -6 -2 182.386 184.723 3.607 4.089 o
-9 -6 -1 49.290 49.367 1.300 31.471 o
-9 -5 -18 15.535 15.540 0.881 68.580 o
-9 -5 -17 8.473 8.969 0.790 85.267 o
-9 -5 -16 8.044 8.165 0.804 82.327 o
-9 -5 -15 3.450 3.076 0.664 120.640 o
-9 -5 -14 17.945 18.301 1.007 52.507 o
-9 -5 -13 0.912 0.930 0.601 147.212 o
-9 -5 -12 42.715 42.873 1.475 24.455 o
-9 -5 -11 46.258 48.178 1.482 24.225 o
-9 -5 -10 83.204 83.508 2.076 12.343 o
-9 -5 -9 0.500 0.161 0.461 249.949 o
-9 -5 -8 31.766 32.897 1.111 43.067 o
-9 -5 -7 19.829 20.370 0.846 74.365 o
-9 -5 -6 88.987 90.107 2.062 12.511 o
-9 -5 -5 121.219 122.019 2.579 7.996 o
-9 -5 -4 2.708 2.747 0.440 274.320 o
-9 -5 -3 4.809 5.229 0.482 228.687 o
-9 -5 -2 72.121 71.918 1.671 19.061 o
-9 -5 -1 49.372 49.325 1.272 32.870 o
-9 -4 -19 2.187 1.999 0.594 150.696 o
-9 -4 -18 2.324 1.943 0.608 143.847 o
-9 -4 -17 2.166 2.796 0.643 128.636 o
-9 -4 -16 22.998 22.978 1.139 40.979 o
-9 -4 -15 37.992 37.944 1.405 26.949 o
-9 -4 -14 7.848 8.256 0.790 85.267 o
-9 -4 -13 46.698 47.472 1.573 21.507 o
-9 -4 -12 13.286 13.687 0.860 71.966 o
-9 -4 -11 40.735 40.782 1.335 29.845 o
-9 -4 -10 2.971 2.705 0.545 178.957 o
-9 -4 -9 20.161 20.692 0.895 66.454 o
-9 -4 -8 18.231 19.203 0.839 75.609 o
-9 -4 -7 1.393 1.601 0.454 257.699 o
-9 -4 -6 65.620 66.731 1.636 19.884 o
-9 -4 -5 47.105 47.913 1.286 32.159 o
-9 -4 -4 25.950 26.438 0.881 68.580 o
-9 -4 -3 7.735 8.095 0.517 198.827 o
-9 -4 -2 8.869 8.368 0.524 193.560 o
-9 -4 -1 100.814 98.342 2.090 12.179 o
-9 -3 -19 7.127 7.004 0.706 106.732 o
-9 -3 -18 4.658 4.096 0.671 118.140 o
-9 -3 -17 3.502 3.859 0.678 115.717 o
-9 -3 -16 5.307 5.159 0.706 106.732 o
-9 -3 -15 12.759 12.513 0.888 67.504 o
-9 -3 -14 2.255 1.978 0.636 131.479 o
-9 -3 -13 2.735 2.461 0.636 131.479 o
-9 -3 -12 3.426 3.174 0.615 140.596 o
-9 -3 -11 55.831 57.175 1.622 20.229 o
-9 -3 -10 17.662 17.434 0.846 74.365 o
-9 -3 -9 58.002 58.734 1.580 21.317 o
-9 -3 -8 21.646 22.335 0.881 68.580 o
-9 -3 -7 64.008 64.732 1.615 20.404 o
-9 -3 -6 55.608 55.204 1.419 26.421 o
-9 -3 -5 31.727 32.359 0.993 53.996 o
-9 -3 -4 128.188 129.736 2.649 7.580 o
-9 -3 -3 2.378 2.300 0.384 359.926 o
-9 -3 -2 30.186 29.472 0.895 66.454 o
-9 -3 -1 7.900 7.955 0.496 215.984 o
-9 -2 -19 0.653 0.643 0.545 178.957 o
-9 -2 -18 13.673 13.114 0.867 70.810 o
-9 -2 -17 11.787 11.954 0.881 68.580 o
-9 -2 -16 27.639 27.780 1.195 37.235 o
-9 -2 -15 2.728 2.286 0.643 128.636 o
-9 -2 -14 3.056 2.202 0.636 131.479 o
-9 -2 -13 1.318 0.860 0.580 158.046 o
-9 -2 -12 18.941 19.986 0.944 59.741 o
-9 -2 -11 17.326 17.015 0.860 71.966 o
-9 -2 -10 27.253 27.298 1.028 50.385 o
-9 -2 -9 63.109 64.466 1.671 19.061 o
-9 -2 -8 17.806 18.091 0.797 83.778 o
-9 -2 -7 11.397 11.283 0.636 131.479 o
-9 -2 -6 31.030 30.534 0.972 56.352 o
-9 -2 -5 19.457 20.300 0.762 91.640 o
-9 -2 -4 26.977 26.906 0.867 70.810 o
-9 -2 -3 5.360 5.781 0.447 265.815 o
-9 -2 -2 51.994 51.002 1.258 33.604 o
-9 -2 -1 30.977 30.262 0.895 66.454 o
-9 -1 -19 0.648 0.517 0.545 178.957 o
-9 -1 -18 9.966 9.787 0.804 82.327 o
-9 -1 -17 11.631 10.933 0.867 70.810 o
-9 -1 -16 3.322 2.684 0.657 123.221 o
-9 -1 -15 8.860 9.640 0.811 80.914 o
-9 -1 -14 28.185 28.612 1.209 36.379 o
-9 -1 -13 1.674 2.083 0.608 143.847 o
-9 -1 -12 48.373 49.793 1.503 23.554 o
-9 -1 -11 27.357 26.906 1.049 48.390 o
-9 -1 -10 16.835 16.938 0.818 79.537 o
-9 -1 -9 32.757 33.352 1.105 43.614 o
-9 -1 -8 1.734 1.636 0.447 265.815 o
-9 -1 -7 1.337 1.391 0.426 292.603 o
-9 -1 -6 12.803 12.925 0.636 131.479 o
-9 -1 -5 3.542 3.838 0.433 283.241 o
-9 -1 -4 3.584 3.593 0.412 312.777 o
-9 -1 -3 69.505 69.814 1.587 21.129 o
-9 -1 -2 9.013 9.486 0.510 204.312 o
-9 -1 -1 7.092 6.837 0.454 257.699 o
-8 -19 -5 0.924 0.489 0.545 178.957 o
-8 -19 -4 0.514 0.720 0.552 174.455 o
-8 -19 -3 5.261 4.677 0.650 125.885 o
-8 -19 -2 2.562 2.062 0.608 143.847 o
-8 -19 -1 2.590 2.838 0.608 143.847 o
-8 -18 -8 5.133 5.439 0.657 123.221 o
-8 -18 -7 1.007 0.811 0.566 165.947 o
-8 -18 -6 3.361 3.041 0.622 137.454 o
-8 -18 -5 1.151 0.426 0.580 158.046 o
-8 -18 -4 3.419 2.894 0.643 128.636 o
-8 -18 -3 3.156 3.237 0.657 123.221 o
-8 -18 -2 11.817 11.968 0.860 71.966 o
-8 -18 -1 0.089 -0.531 0.559 170.121 o
-8 -17 -10 3.263 3.418 0.622 137.454 o
-8 -17 -9 0.743 0.853 0.566 165.947 o
-8 -17 -8 0.603 1.056 0.580 158.046 o
-8 -17 -7 4.706 4.502 0.685 113.367 o
-8 -17 -6 1.861 1.545 0.629 134.417 o
-8 -17 -5 3.667 4.103 0.699 108.878 o
-8 -17 -4 4.929 5.082 0.734 98.755 o
-8 -17 -3 3.110 3.362 0.685 113.367 o
-8 -17 -2 0.349 0.972 0.615 140.596 o
-8 -17 -1 2.327 2.405 0.671 118.140 o
-8 -16 -11 0.111 0.238 0.531 188.500 o
-8 -16 -10 0.814 0.692 0.580 158.046 o
-8 -16 -9 2.081 1.894 0.629 134.417 o
-8 -16 -8 2.791 2.950 0.657 123.221 o
-8 -16 -7 1.137 0.545 0.622 137.454 o
-8 -16 -6 2.117 1.713 0.657 123.221 o
-8 -16 -5 8.683 8.598 0.797 83.778 o
-8 -16 -4 3.838 3.901 0.685 113.367 o
-8 -16 -3 5.624 4.998 0.713 104.650 o
-8 -16 -2 2.705 2.286 0.650 125.885 o
-8 -16 -1 4.977 5.236 0.720 102.628 o
-8 -15 -13 1.410 0.776 0.573 161.924 o
-8 -15 -12 2.411 2.405 0.594 150.696 o
-8 -15 -11 3.701 3.796 0.657 123.221 o
-8 -15 -10 18.105 17.791 1.007 52.507 o
-8 -15 -9 0.697 0.790 0.608 143.847 o
-8 -15 -8 0.306 -0.280 0.573 161.924 o
-8 -15 -7 20.170 20.363 1.042 49.042 o
-8 -15 -6 2.149 1.174 0.629 134.417 o
-8 -15 -5 1.522 2.076 0.636 131.479 o
-8 -15 -4 3.007 3.230 0.664 120.640 o
-8 -15 -3 22.254 22.747 1.097 44.171 o
-8 -15 -2 1.689 2.356 0.636 131.479 o
-8 -15 -1 0.244 0.853 0.587 154.305 o
-8 -14 -14 0.310 -0.028 0.552 174.455 o
-8 -14 -13 3.962 3.600 0.643 128.636 o
-8 -14 -12 1.016 1.056 0.608 143.847 o
-8 -14 -11 6.362 7.053 0.762 91.640 o
-8 -14 -10 13.537 12.793 0.930 61.551 o
-8 -14 -9 4.870 4.879 0.706 106.732 o
-8 -14 -8 1.234 0.664 0.608 143.847 o
-8 -14 -7 2.308 2.202 0.636 131.479 o
-8 -14 -6 13.512 13.988 0.909 64.425 o
-8 -14 -5 7.688 7.571 0.762 91.640 o
-8 -14 -4 12.756 13.862 0.909 64.425 o
-8 -14 -3 8.850 7.662 0.762 91.640 o
-8 -14 -2 7.857 8.018 0.769 89.981 o
-8 -14 -1 10.990 10.325 0.818 79.537 o
-8 -13 -15 2.397 2.503 0.608 143.847 o
-8 -13 -14 15.867 15.491 0.895 66.454 o
-8 -13 -13 1.446 1.531 0.615 140.596 o
-8 -13 -12 11.776 11.695 0.881 68.580 o
-8 -13 -11 12.670 12.457 0.895 66.454 o
-8 -13 -10 2.208 2.041 0.643 128.636 o
-8 -13 -9 0.771 0.587 0.608 143.847 o
-8 -13 -8 4.424 4.320 0.699 108.878 o
-8 -13 -7 0.854 0.350 0.594 150.696 o
-8 -13 -6 14.780 14.736 0.930 61.551 o
-8 -13 -5 1.502 1.391 0.615 140.596 o
-8 -13 -4 30.612 29.297 1.209 36.379 o
-8 -13 -3 17.320 17.658 0.937 60.636 o
-8 -13 -2 1.609 1.580 0.566 165.947 o
-8 -13 -1 4.314 4.271 0.622 137.454 o
-8 -12 -15 2.093 2.782 0.594 150.696 o
-8 -12 -14 3.139 3.558 0.650 125.885 o
-8 -12 -13 17.547 18.133 1.021 51.078 o
-8 -12 -12 6.913 7.053 0.755 93.345 o
-8 -12 -11 25.530 25.935 1.174 38.576 o
-8 -12 -10 2.292 2.314 0.643 128.636 o
-8 -12 -9 23.147 24.544 1.139 40.979 o
-8 -12 -8 9.954 9.780 0.818 79.537 o
-8 -12 -7 10.352 10.367 0.825 78.194 o
-8 -12 -6 13.018 12.863 0.832 76.886 o
-8 -12 -5 49.557 49.451 1.510 23.336 o
-8 -12 -4 27.494 27.682 1.091 44.739 o
-8 -12 -3 8.122 8.081 0.685 113.367 o
-8 -12 -2 17.689 17.315 0.860 71.966 o
-8 -12 -1 15.331 15.106 0.811 80.914 o
-8 -11 -16 3.907 3.258 0.615 140.596 o
-8 -11 -15 0.504 1.209 0.580 158.046 o
-8 -11 -14 2.820 2.510 0.650 125.885 o
-8 -11 -13 0.580 0.902 0.608 143.847 o
-8 -11 -12 9.057 8.899 0.804 82.327 o
-8 -11 -11 21.273 20.531 1.070 46.511 o
-8 -11 -10 5.662 5.208 0.720 102.628 o
-8 -11 -9 18.542 18.490 1.007 52.507 o
-8 -11 -8 38.104 37.874 1.363 28.633 o
-8 -11 -7 43.702 43.369 1.405 26.949 o
-8 -11 -6 6.975 6.935 0.650 125.885 o
-8 -11 -5 2.104 2.258 0.531 188.500 o
-8 -11 -4 5.469 5.928 0.615 140.596 o
-8 -11 -3 45.389 44.536 1.363 28.633 o
-8 -11 -2 48.716 48.528 1.419 26.421 o
-8 -11 -1 20.595 21.321 0.909 64.425 o
-8 -10 -17 1.546 2.153 0.573 161.924 o
-8 -10 -16 2.566 2.244 0.608 143.847 o
-8 -10 -15 3.367 3.139 0.657 123.221 o
-8 -10 -14 4.767 5.404 0.727 100.664 o
-8 -10 -13 0.342 0.028 0.580 158.046 o
-8 -10 -12 6.700 6.459 0.748 95.098 o
-8 -10 -11 9.912 10.199 0.839 75.609 o
-8 -10 -10 1.490 1.587 0.615 140.596 o
-8 -10 -9 9.658 8.983 0.755 93.345 o
-8 -10 -8 0.013 0.154 0.496 215.984 o
-8 -10 -7 34.241 35.015 1.209 36.379 o
-8 -10 -6 24.022 23.432 0.979 55.550 o
-8 -10 -5 101.663 101.635 2.356 9.587 o
-8 -10 -4 67.953 68.709 1.769 17.010 o
-8 -10 -3 112.947 113.532 2.531 8.308 o
-8 -10 -2 0.796 1.608 0.482 228.687 o
-8 -10 -1 52.579 53.086 1.461 24.926 o
-8 -9 -17 3.870 4.075 0.629 134.417 o
-8 -9 -16 0.662 0.755 0.587 154.305 o
-8 -9 -15 12.659 13.142 0.916 63.445 o
-8 -9 -14 3.267 3.174 0.664 120.640 o
-8 -9 -13 5.013 5.047 0.713 104.650 o
-8 -9 -12 17.508 17.106 0.979 55.550 o
-8 -9 -11 3.227 2.838 0.650 125.885 o
-8 -9 -10 78.127 77.503 2.076 12.343 o
-8 -9 -9 15.091 15.749 0.860 71.966 o
-8 -9 -8 47.804 47.319 1.433 25.908 o
-8 -9 -7 20.701 21.971 0.937 60.636 o
-8 -9 -6 5.455 5.893 0.587 154.305 o
-8 -9 -5 86.204 86.074 2.048 12.682 o
-8 -9 -4 32.306 32.904 1.091 44.739 o
-8 -9 -3 73.073 72.848 1.783 16.744 o
-8 -9 -2 126.536 124.899 2.663 7.500 o
-8 -9 -1 19.495 20.168 0.825 78.194 o
-8 -8 -18 2.465 3.523 0.594 150.696 o
-8 -8 -17 2.943 2.593 0.622 137.454 o
-8 -8 -16 6.974 7.424 0.762 91.640 o
-8 -8 -15 4.347 4.124 0.678 115.717 o
-8 -8 -14 10.454 11.010 0.846 74.365 o
-8 -8 -13 4.355 4.963 0.699 108.878 o
-8 -8 -12 6.168 6.529 0.734 98.755 o
-8 -8 -11 4.599 4.691 0.664 120.640 o
-8 -8 -10 54.859 55.008 1.601 20.762 o
-8 -8 -9 32.252 32.583 1.167 39.040 o
-8 -8 -8 45.673 46.109 1.384 27.772 o
-8 -8 -7 51.853 52.652 1.475 24.455 o
-8 -8 -6 3.187 3.160 0.503 210.026 o
-8 -8 -5 36.501 36.511 1.139 40.979 o
-8 -8 -4 12.436 12.807 0.685 113.367 o
-8 -8 -3 110.972 112.707 2.426 9.042 o
-8 -8 -2 185.925 186.177 3.656 3.980 o
-8 -8 -1 18.082 18.902 0.776 88.368 o
-8 -7 -18 5.744 5.641 0.664 120.640 o
-8 -7 -17 2.243 2.510 0.636 131.479 o
-8 -7 -16 0.655 1.063 0.608 143.847 o
-8 -7 -15 6.294 6.445 0.727 100.664 o
-8 -7 -14 4.131 4.551 0.685 113.367 o
-8 -7 -13 2.531 2.775 0.650 125.885 o
-8 -7 -12 31.596 32.359 1.279 32.511 o
-8 -7 -11 6.140 5.690 0.650 125.885 o
-8 -7 -10 49.609 50.534 1.503 23.554 o
-8 -7 -9 13.691 13.785 0.776 88.368 o
-8 -7 -8 6.537 6.718 0.594 150.696 o
-8 -7 -7 19.942 20.209 0.853 73.151 o
-8 -7 -6 3.046 2.894 0.475 235.462 o
-8 -7 -5 146.783 145.178 2.985 5.971 o
-8 -7 -4 162.856 160.963 3.223 5.123 o
-8 -7 -3 49.493 50.269 1.321 30.480 o
-8 -7 -2 64.586 66.221 1.587 21.129 o
-8 -7 -1 23.602 24.215 0.839 75.609 o
-8 -6 -19 2.636 2.705 0.594 150.696 o
-8 -6 -18 6.613 6.753 0.713 104.650 o
-8 -6 -17 2.416 2.062 0.643 128.636 o
-8 -6 -16 38.975 39.594 1.461 24.926 o
-8 -6 -15 1.106 1.713 0.629 134.417 o
-8 -6 -14 12.455 13.254 0.895 66.454 o
-8 -6 -13 6.438 6.704 0.741 96.901 o
-8 -6 -12 20.105 20.552 1.000 53.243 o
-8 -6 -11 5.383 5.138 0.622 137.454 o
-8 -6 -10 77.702 78.629 1.978 13.595 o
-8 -6 -9 69.475 69.094 1.776 16.876 o
-8 -6 -8 41.792 42.733 1.272 32.870 o
-8 -6 -7 33.018 34.051 1.084 45.319 o
-8 -6 -6 85.936 88.052 2.006 13.218 o
-8 -6 -5 60.072 60.852 1.510 23.336 o
-8 -6 -4 35.413 35.596 1.049 48.390 o
-8 -6 -3 31.933 32.694 0.979 55.550 o
-8 -6 -2 61.052 62.013 1.475 24.455 o
-8 -6 -1 186.998 187.471 3.586 4.137 o
-8 -5 -19 20.964 20.475 0.958 58.009 o
-8 -5 -18 2.068 1.349 0.601 147.212 o
-8 -5 -17 5.732 5.662 0.734 98.755 o
-8 -5 -16 6.138 6.718 0.741 96.901 o
-8 -5 -15 46.982 47.633 1.587 21.129 o
-8 -5 -14 0.292 0.678 0.587 154.305 o
-8 -5 -13 20.167 21.048 1.042 49.042 o
-8 -5 -12 3.719 3.838 0.601 147.212 o
-8 -5 -11 107.014 107.688 2.503 8.495 o
-8 -5 -10 49.686 48.661 1.433 25.908 o
-8 -5 -9 62.249 64.026 1.664 19.221 o
-8 -5 -8 17.426 17.756 0.783 86.797 o
-8 -5 -7 35.043 36.497 1.111 43.067 o
-8 -5 -6 78.266 78.153 1.811 16.231 o
-8 -5 -5 39.214 40.181 1.125 42.004 o
-8 -5 -4 46.127 46.018 1.202 36.803 o
-8 -5 -3 20.169 20.664 0.741 96.901 o
-8 -5 -2 19.736 19.650 0.713 104.650 o
-8 -5 -1 3.640 3.824 0.398 335.111 o
-8 -4 -19 0.045 0.287 0.538 183.636 o
-8 -4 -18 6.963 7.046 0.748 95.098 o
-8 -4 -17 19.744 18.490 1.035 49.707 o
-8 -4 -16 9.683 9.206 0.811 80.914 o
-8 -4 -15 11.904 11.919 0.874 69.682 o
-8 -4 -14 22.476 21.482 1.077 45.909 o
-8 -4 -13 25.043 26.193 1.125 42.004 o
-8 -4 -12 8.992 8.871 0.706 106.732 o
-8 -4 -11 2.708 2.943 0.545 178.957 o
-8 -4 -10 81.330 82.334 2.006 13.218 o
-8 -4 -9 22.854 22.355 0.895 66.454 o
-8 -4 -8 52.966 53.575 1.419 26.421 o
-8 -4 -7 14.039 14.533 0.685 113.367 o
-8 -4 -6 95.284 97.384 2.118 11.859 o
-8 -4 -5 165.956 166.562 3.258 5.014 o
-8 -4 -4 6.342 6.152 0.461 249.949 o
-8 -4 -3 25.747 25.949 0.811 80.914 o
-8 -4 -2 4.881 4.998 0.398 335.111 o
-8 -4 -1 29.739 29.759 0.846 74.365 o
-8 -3 -19 7.503 7.969 0.720 102.628 o
-8 -3 -18 1.392 0.566 0.594 150.696 o
-8 -3 -17 4.191 5.250 0.727 100.664 o
-8 -3 -16 3.666 4.047 0.678 115.717 o
-8 -3 -15 30.572 30.066 1.251 33.981 o
-8 -3 -14 32.599 32.548 1.293 31.812 o
-8 -3 -13 28.192 28.633 1.160 39.511 o
-8 -3 -12 54.636 53.344 1.559 21.894 o
-8 -3 -11 14.832 15.638 0.811 80.914 o
-8 -3 -10 86.378 85.235 2.041 12.770 o
-8 -3 -9 41.386 41.391 1.230 35.149 o
-8 -3 -8 8.461 8.438 0.573 161.924 o
-8 -3 -7 10.535 10.311 0.580 158.046 o
-8 -3 -6 31.130 31.457 0.958 58.009 o
-8 -3 -5 62.492 62.956 1.482 24.225 o
-8 -3 -4 33.064 32.960 0.937 60.636 o
-8 -3 -3 227.540 226.680 4.187 3.034 o
-8 -3 -2 50.704 49.849 1.181 38.121 o
-8 -3 -1 60.196 59.762 1.342 29.535 o
-8 -2 -19 13.745 13.575 0.853 73.151 o
-8 -2 -18 5.881 4.956 0.713 104.650 o
-8 -2 -17 0.393 0.343 0.608 143.847 o
-8 -2 -16 2.604 2.293 0.643 128.636 o
-8 -2 -15 14.271 14.841 0.923 62.487 o
-8 -2 -14 21.132 21.475 1.056 47.751 o
-8 -2 -13 1.503 1.573 0.573 161.924 o
-8 -2 -12 14.041 14.037 0.797 83.778 o
-8 -2 -11 10.011 10.367 0.692 111.088 o
-8 -2 -10 32.324 33.002 1.097 44.171 o
-8 -2 -9 19.647 19.902 0.818 79.537 o
-8 -2 -8 62.092 62.453 1.552 22.092 o
-8 -2 -7 15.523 15.498 0.678 115.717 o
-8 -2 -6 50.528 51.429 1.293 31.812 o
-8 -2 -5 169.209 170.442 3.293 4.908 o
-8 -2 -4 39.685 40.356 1.035 49.707 o
-8 -2 -3 85.940 86.766 1.811 16.231 o
-8 -2 -2 23.713 23.614 0.720 102.628 o
-8 -2 -1 21.500 20.930 0.664 120.640 o
-8 -1 -19 8.837 9.241 0.762 91.640 o
-8 -1 -18 9.137 9.885 0.811 80.914 o
-8 -1 -17 5.014 6.040 0.713 104.650 o
-8 -1 -16 1.008 1.167 0.601 147.212 o
-8 -1 -15 2.560 2.265 0.629 134.417 o
-8 -1 -14 6.799 6.536 0.720 102.628 o
-8 -1 -13 50.801 51.667 1.545 22.292 o
-8 -1 -12 6.383 5.599 0.622 137.454 o
-8 -1 -11 8.313 8.577 0.643 128.636 o
-8 -1 -10 5.949 6.529 0.566 165.947 o
-8 -1 -9 2.304 2.125 0.447 265.815 o
-8 -1 -8 10.137 10.933 0.608 143.847 o
-8 -1 -7 80.865 80.803 1.831 15.861 o
-8 -1 -6 14.514 14.687 0.629 134.417 o
-8 -1 -5 74.447 75.602 1.678 18.902 o
-8 -1 -4 123.990 124.088 2.454 8.837 o
-8 -1 -3 35.375 35.519 0.930 61.551 o
-8 -1 -2 24.538 24.858 0.727 100.664 o
-8 -1 -1 20.268 20.405 0.643 128.636 o
-7 -20 -3 0.708 0.475 0.552 174.455 o
-7 -20 -2 0.471 0.084 0.531 188.500 o
-7 -20 -1 1.584 1.391 0.559 170.121 o
-7 -19 -7 8.254 8.514 0.741 96.901 o
-7 -19 -6 0.783 1.118 0.559 170.121 o
-7 -19 -5 4.484 4.257 0.643 128.636 o
-7 -19 -4 0.898 1.419 0.580 158.046 o
-7 -19 -3 0.636 1.132 0.573 161.924 o
-7 -19 -2 0.858 1.125 0.580 158.046 o
-7 -19 -1 0.999 1.160 0.594 150.696 o
-7 -18 -9 1.728 1.503 0.566 165.947 o
-7 -18 -8 2.151 2.251 0.601 147.212 o
-7 -18 -7 1.880 2.328 0.601 147.212 o
-7 -18 -6 0.915 0.909 0.601 147.212 o
-7 -18 -5 21.709 21.118 1.049 48.390 o
-7 -18 -4 11.375 10.954 0.853 73.151 o
-7 -18 -3 7.550 8.319 0.790 85.267 o
-7 -18 -2 11.324 10.996 0.867 70.810 o
-7 -18 -1 6.802 6.529 0.762 91.640 o
-7 -17 -11 1.296 1.776 0.580 158.046 o
-7 -17 -10 5.134 4.851 0.657 123.221 o
-7 -17 -9 7.100 7.697 0.741 96.901 o
-7 -17 -8 14.930 14.918 0.930 61.551 o
-7 -17 -7 25.982 26.361 1.174 38.576 o
-7 -17 -6 0.600 -0.238 0.601 147.212 o
-7 -17 -5 8.917 9.451 0.839 75.609 o
-7 -17 -4 2.303 2.356 0.636 131.479 o
-7 -17 -3 4.735 5.117 0.713 104.650 o
-7 -17 -2 9.405 8.822 0.811 80.914 o
-7 -17 -1 14.126 13.701 0.923 62.487 o
-7 -16 -12 6.362 5.872 0.664 120.640 o
-7 -16 -11 4.293 4.705 0.657 123.221 o
-7 -16 -10 3.200 2.985 0.650 125.885 o
-7 -16 -9 1.246 0.790 0.615 140.596 o
-7 -16 -8 6.383 6.543 0.762 91.640 o
-7 -16 -7 1.244 1.014 0.615 140.596 o
-7 -16 -6 40.601 40.622 1.447 25.410 o
-7 -16 -5 13.201 13.443 0.916 63.445 o
-7 -16 -4 37.024 37.846 1.405 26.949 o
-7 -16 -3 2.782 2.915 0.664 120.640 o
-7 -16 -2 12.777 13.002 0.895 66.454 o
-7 -16 -1 28.857 28.367 1.230 35.149 o
-7 -15 -13 1.100 0.846 0.559 170.121 o
-7 -15 -12 2.912 2.286 0.629 134.417 o
-7 -15 -11 3.634 3.894 0.671 118.140 o
-7 -15 -10 6.001 6.096 0.755 93.345 o
-7 -15 -9 31.785 31.702 1.265 33.234 o
-7 -15 -8 15.076 15.288 0.951 58.865 o
-7 -15 -7 9.146 8.591 0.811 80.914 o
-7 -15 -6 19.367 19.692 1.042 49.042 o
-7 -15 -5 3.341 3.272 0.664 120.640 o
-7 -15 -4 2.630 2.440 0.643 128.636 o
-7 -15 -3 2.699 3.446 0.664 120.640 o
-7 -15 -2 6.838 6.970 0.755 93.345 o
-7 -15 -1 29.395 29.661 1.230 35.149 o
-7 -14 -14 0.129 -0.294 0.538 183.636 o
-7 -14 -13 13.380 13.785 0.881 68.580 o
-7 -14 -12 1.532 2.496 0.650 125.885 o
-7 -14 -11 20.957 21.244 1.097 44.171 o
-7 -14 -10 2.760 1.831 0.643 128.636 o
-7 -14 -9 1.955 2.062 0.629 134.417 o
-7 -14 -8 3.333 3.362 0.671 118.140 o
-7 -14 -7 5.639 5.334 0.720 102.628 o
-7 -14 -6 5.416 5.369 0.713 104.650 o
-7 -14 -5 8.298 7.487 0.762 91.640 o
-7 -14 -4 9.416 9.500 0.790 85.267 o
-7 -14 -3 34.473 34.883 1.321 30.480 o
-7 -14 -2 4.761 4.670 0.657 123.221 o
-7 -14 -1 43.610 43.404 1.454 25.166 o
-7 -13 -15 0.622 1.377 0.559 170.121 o
-7 -13 -14 1.661 1.181 0.587 154.305 o
-7 -13 -13 1.721 1.049 0.615 140.596 o
-7 -13 -12 7.299 6.970 0.776 88.368 o
-7 -13 -11 1.893 2.461 0.629 134.417 o
-7 -13 -10 8.623 8.424 0.797 83.778 o
-7 -13 -9 1.646 2.251 0.636 131.479 o
-7 -13 -8 3.029 3.607 0.671 118.140 o
-7 -13 -7 46.515 45.466 1.531 22.701 o
-7 -13 -6 26.982 27.361 1.174 38.576 o
-7 -13 -5 2.175 1.908 0.580 158.046 o
-7 -13 -4 1.994 1.629 0.552 174.455 o
-7 -13 -3 17.993 17.525 0.888 67.504 o
-7 -13 -2 23.490 23.125 0.993 53.996 o
-7 -13 -1 2.138 2.209 0.531 188.500 o
-7 -12 -16 1.303 0.790 0.552 174.455 o
-7 -12 -15 11.407 11.450 0.832 76.886 o
-7 -12 -14 0.462 0.643 0.601 147.212 o
-7 -12 -13 14.878 14.526 0.951 58.865 o
-7 -12 -12 1.433 1.216 0.615 140.596 o
-7 -12 -11 10.160 11.150 0.853 73.151 o
-7 -12 -10 1.259 1.063 0.615 140.596 o
-7 -12 -9 0.252 0.587 0.580 158.046 o
-7 -12 -8 8.248 8.186 0.762 91.640 o
-7 -12 -7 9.596 9.234 0.748 95.098 o
-7 -12 -6 6.141 5.725 0.636 131.479 o
-7 -12 -5 12.343 13.079 0.776 88.368 o
-7 -12 -4 11.940 11.968 0.748 95.098 o
-7 -12 -3 34.026 33.023 1.160 39.511 o
-7 -12 -2 1.934 1.692 0.482 228.687 o
-7 -12 -1 0.787 0.958 0.468 242.543 o
-7 -11 -17 7.252 7.899 0.720 102.628 o
-7 -11 -16 0.449 0.154 0.559 170.121 o
-7 -11 -15 12.393 12.632 0.881 68.580 o
-7 -11 -14 0.267 0.699 0.622 137.454 o
-7 -11 -13 2.944 2.363 0.643 128.636 o
-7 -11 -12 2.522 2.419 0.643 128.636 o
-7 -11 -11 9.133 9.213 0.811 80.914 o
-7 -11 -10 4.790 4.747 0.692 111.088 o
-7 -11 -9 26.715 25.802 1.118 42.530 o
-7 -11 -8 3.504 3.509 0.587 154.305 o
-7 -11 -7 3.088 3.355 0.566 165.947 o
-7 -11 -6 19.168 19.273 0.895 66.454 o
-7 -11 -5 4.234 4.061 0.559 170.121 o
-7 -11 -4 13.973 13.757 0.755 93.345 o
-7 -11 -3 37.863 38.294 1.216 35.962 o
-7 -11 -2 4.780 4.795 0.545 178.957 o
-7 -11 -1 12.442 12.352 0.706 106.732 o
-7 -10 -17 1.733 1.922 0.573 161.924 o
-7 -10 -16 3.188 3.418 0.650 125.885 o
-7 -10 -15 0.116 0.175 0.594 150.696 o
-7 -10 -14 0.218 -0.671 0.566 165.947 o
-7 -10 -13 2.318 2.761 0.643 128.636 o
-7 -10 -12 3.618 3.090 0.657 123.221 o
-7 -10 -11 0.716 0.287 0.580 158.046 o
-7 -10 -10 7.686 7.480 0.720 102.628 o
-7 -10 -9 40.825 40.181 1.328 30.160 o
-7 -10 -8 19.018 18.811 0.895 66.454 o
-7 -10 -7 19.358 20.203 0.902 65.427 o
-7 -10 -6 27.447 27.172 1.021 51.078 o
-7 -10 -5 12.627 12.373 0.713 104.650 o
-7 -10 -4 0.142 0.657 0.433 283.241 o
-7 -10 -3 5.019 4.900 0.524 193.560 o
-7 -10 -2 17.278 17.245 0.769 89.981 o
-7 -10 -1 30.532 30.255 1.007 52.507 o
-7 -9 -18 5.852 5.627 0.650 125.885 o
-7 -9 -17 1.728 1.845 0.594 150.696 o
-7 -9 -16 0.477 0.825 0.594 150.696 o
-7 -9 -15 4.158 4.572 0.692 111.088 o
-7 -9 -14 24.924 25.103 1.146 40.481 o
-7 -9 -13 2.352 2.258 0.643 128.636 o
-7 -9 -12 34.169 34.002 1.314 30.805 o
-7 -9 -11 5.134 4.830 0.657 123.221 o
-7 -9 -10 1.437 1.608 0.524 193.560 o
-7 -9 -9 34.717 34.120 1.195 37.235 o
-7 -9 -8 1.866 1.755 0.503 210.026 o
-7 -9 -7 22.948 22.398 0.916 63.445 o
-7 -9 -6 38.775 38.301 1.188 37.674 o
-7 -9 -5 8.155 7.822 0.587 154.305 o
-7 -9 -4 13.266 13.345 0.685 113.367 o
-7 -9 -3 25.892 25.557 0.902 65.427 o
-7 -9 -2 29.733 29.807 0.972 56.352 o
-7 -9 -1 22.021 21.691 0.818 79.537 o
-7 -8 -18 0.775 1.405 0.559 170.121 o
-7 -8 -17 2.466 2.943 0.643 128.636 o
-7 -8 -16 41.787 42.705 1.510 23.336 o
-7 -8 -15 7.544 7.487 0.762 91.640 o
-7 -8 -14 10.158 10.793 0.832 76.886 o
-7 -8 -13 19.907 19.636 1.035 49.707 o
-7 -8 -12 28.345 27.717 1.181 38.121 o
-7 -8 -11 11.325 10.751 0.748 95.098 o
-7 -8 -10 5.276 5.697 0.615 140.596 o
-7 -8 -9 3.812 3.866 0.552 174.455 o
-7 -8 -8 13.384 13.191 0.734 98.755 o
-7 -8 -7 32.447 32.848 1.084 45.319 o
-7 -8 -6 1.595 1.566 0.433 283.241 o
-7 -8 -5 7.942 7.990 0.559 170.121 o
-7 -8 -4 29.518 30.150 0.972 56.352 o
-7 -8 -3 32.831 33.051 1.007 52.507 o
-7 -8 -2 97.235 95.993 2.090 12.179 o
-7 -8 -1 2.842 2.733 0.405 323.655 o
-7 -7 -19 0.657 0.343 0.545 178.957 o
-7 -7 -18 13.101 12.618 0.839 75.609 o
-7 -7 -17 1.491 1.105 0.608 143.847 o
-7 -7 -16 1.469 1.335 0.608 143.847 o
-7 -7 -15 0.218 0.147 0.573 161.924 o
-7 -7 -14 13.302 13.589 0.902 65.427 o
-7 -7 -13 6.212 5.795 0.713 104.650 o
-7 -7 -12 38.593 39.035 1.363 28.633 o
-7 -7 -11 17.853 17.910 0.888 67.504 o
-7 -7 -10 54.345 53.953 1.531 22.701 o
-7 -7 -9 6.182 5.739 0.580 158.046 o
-7 -7 -8 78.428 78.070 1.887 14.935 o
-7 -7 -7 10.161 9.158 0.601 147.212 o
-7 -7 -6 19.999 20.174 0.797 83.778 o
-7 -7 -5 13.808 13.617 0.650 125.885 o
-7 -7 -4 14.767 14.715 0.650 125.885 o
-7 -7 -3 16.702 17.329 0.685 113.367 o
-7 -7 -2 72.751 73.924 1.671 19.061 o
-7 -7 -1 11.083 11.646 0.559 170.121 o
-7 -6 -19 1.726 2.265 0.566 165.947 o
-7 -6 -18 5.401 4.844 0.692 111.088 o
-7 -6 -17 9.944 9.773 0.839 75.609 o
-7 -6 -16 0.211 0.161 0.573 161.924 o
-7 -6 -15 10.352 10.332 0.825 78.194 o
-7 -6 -14 13.855 15.009 0.923 62.487 o
-7 -6 -13 21.847 21.831 1.056 47.751 o
-7 -6 -12 0.027 0.273 0.496 215.984 o
-7 -6 -11 2.550 2.503 0.538 183.636 o
-7 -6 -10 5.775 5.313 0.573 161.924 o
-7 -6 -9 31.223 31.660 1.070 46.511 o
-7 -6 -8 29.196 29.640 1.000 53.243 o
-7 -6 -7 71.102 70.275 1.692 18.591 o
-7 -6 -6 66.175 67.178 1.608 20.582 o
-7 -6 -5 17.888 17.980 0.706 106.732 o
-7 -6 -4 92.118 91.254 1.964 13.789 o
-7 -6 -3 1.250 0.986 0.343 453.468 o
-7 -6 -2 69.853 70.723 1.580 21.317 o
-7 -6 -1 0.339 0.580 0.308 562.385 o
-7 -5 -19 0.208 0.245 0.545 178.957 o
-7 -5 -18 8.411 7.648 0.762 91.640 o
-7 -5 -17 24.850 24.593 1.160 39.511 o
-7 -5 -16 14.302 12.981 0.895 66.454 o
-7 -5 -15 6.810 7.053 0.748 95.098 o
-7 -5 -14 25.619 25.935 1.153 39.992 o
-7 -5 -13 4.044 4.453 0.636 131.479 o
-7 -5 -12 49.274 49.961 1.496 23.774 o
-7 -5 -11 34.578 35.826 1.195 37.235 o
-7 -5 -10 21.184 20.992 0.881 68.580 o
-7 -5 -9 24.600 25.676 0.937 60.636 o
-7 -5 -8 10.608 11.038 0.615 140.596 o
-7 -5 -7 13.542 13.883 0.657 123.221 o
-7 -5 -6 22.617 22.635 0.797 83.778 o
-7 -5 -5 17.765 17.819 0.678 115.717 o
-7 -5 -4 27.344 27.654 0.839 75.609 o
-7 -5 -3 19.479 19.238 0.657 123.221 o
-7 -5 -2 21.285 20.909 0.671 118.140 o
-7 -5 -1 20.015 19.916 0.650 125.885 o
-7 -4 -19 3.210 3.125 0.622 137.454 o
-7 -4 -18 5.164 4.935 0.713 104.650 o
-7 -4 -17 4.474 4.663 0.685 113.367 o
-7 -4 -16 3.184 4.075 0.671 118.140 o
-7 -4 -15 12.188 12.681 0.881 68.580 o
-7 -4 -14 9.051 8.983 0.783 86.797 o
-7 -4 -13 17.855 18.238 0.902 65.427 o
-7 -4 -12 5.425 5.243 0.608 143.847 o
-7 -4 -11 16.227 16.630 0.811 80.914 o
-7 -4 -10 9.191 9.269 0.629 134.417 o
-7 -4 -9 30.118 30.716 1.007 52.507 o
-7 -4 -8 132.279 133.301 2.761 6.978 o
-7 -4 -7 54.921 55.036 1.377 28.055 o
-7 -4 -6 30.760 31.317 0.930 61.551 o
-7 -4 -5 73.468 73.589 1.636 19.884 o
-7 -4 -4 79.330 79.237 1.685 18.746 o
-7 -4 -3 68.087 68.626 1.489 23.998 o
-7 -4 -2 84.989 84.557 1.748 17.420 o
-7 -4 -1 72.399 72.114 1.524 22.910 o
-7 -3 -20 0.801 0.818 0.566 165.947 o
-7 -3 -19 6.670 5.984 0.706 106.732 o
-7 -3 -18 16.132 15.847 0.958 58.009 o
-7 -3 -17 7.703 7.571 0.762 91.640 o
-7 -3 -16 20.048 20.846 1.056 47.751 o
-7 -3 -15 24.930 25.522 1.153 39.992 o
-7 -3 -14 1.954 1.454 0.594 150.696 o
-7 -3 -13 44.548 45.739 1.426 26.163 o
-7 -3 -12 54.751 53.820 1.538 22.495 o
-7 -3 -11 18.579 18.399 0.839 75.609 o
-7 -3 -10 32.236 31.779 1.056 47.751 o
-7 -3 -9 15.904 15.777 0.720 102.628 o
-7 -3 -8 46.907 46.780 1.251 33.981 o
-7 -3 -7 81.854 80.691 1.804 16.357 o
-7 -3 -6 111.498 114.217 2.342 9.702 o
-7 -3 -5 49.972 49.793 1.188 37.674 o
-7 -3 -4 35.468 35.679 0.923 62.487 o
-7 -3 -3 211.850 210.959 3.873 3.547 o
-7 -3 -2 14.535 14.142 0.517 198.827 o
-7 -3 -1 102.023 101.942 2.013 13.127 o
-7 -2 -20 9.522 9.011 0.720 102.628 o
-7 -2 -19 4.144 3.502 0.650 125.885 o
-7 -2 -18 0.408 0.398 0.601 147.212 o
-7 -2 -17 25.945 26.172 1.160 39.511 o
-7 -2 -16 17.588 16.770 0.986 54.765 o
-7 -2 -15 22.280 22.404 1.084 45.319 o
-7 -2 -14 3.660 3.341 0.622 137.454 o
-7 -2 -13 182.252 180.858 3.775 3.734 o
-7 -2 -12 2.539 2.859 0.524 193.560 o
-7 -2 -11 82.564 82.998 1.999 13.311 o
-7 -2 -10 0.901 1.321 0.433 283.241 o
-7 -2 -9 12.867 13.023 0.650 125.885 o
-7 -2 -8 237.880 239.815 4.530 2.593 o
-7 -2 -7 18.043 17.700 0.685 113.367 o
-7 -2 -6 6.921 6.872 0.454 257.699 o
-7 -2 -5 88.890 88.667 1.845 15.622 o
-7 -2 -4 21.661 21.936 0.671 118.140 o
-7 -2 -3 218.047 217.781 3.985 3.351 o
-7 -2 -2 123.430 122.152 2.356 9.587 o
-7 -2 -1 504.157 485.621 8.514 0.734 o
-7 -1 -20 2.964 2.489 0.587 154.305 o
-7 -1 -19 7.303 6.983 0.734 98.755 o
-7 -1 -18 6.795 6.732 0.755 93.345 o
-7 -1 -17 0.354 -0.168 0.573 161.924 o
-7 -1 -16 6.947 6.942 0.741 96.901 o
-7 -1 -15 5.138 4.663 0.692 111.088 o
-7 -1 -14 57.416 58.175 1.720 17.992 o
-7 -1 -13 19.835 20.042 0.923 62.487 o
-7 -1 -12 13.955 13.904 0.769 89.981 o
-7 -1 -11 28.344 28.696 1.021 51.078 o
-7 -1 -10 68.589 67.144 1.671 19.061 o
-7 -1 -9 13.084 13.631 0.657 123.221 o
-7 -1 -8 280.829 278.927 5.187 1.978 o
-7 -1 -7 402.607 404.057 7.242 1.014 o
-7 -1 -6 188.976 191.826 3.607 4.089 o
-7 -1 -5 56.162 56.602 1.286 32.159 o
-7 -1 -4 142.713 142.983 2.726 7.158 o
-7 -1 -3 646.489 637.021 11.185 0.425 o
-7 -1 -2 89.902 89.436 1.790 16.613 o
-7 -1 -1 183.704 178.173 3.279 4.950 o
-6 -20 -5 6.184 5.760 0.678 115.717 o
-6 -20 -4 7.108 6.788 0.685 113.367 o
-6 -20 -3 0.578 0.210 0.545 178.957 o
-6 -20 -2 5.445 5.502 0.671 118.140 o
-6 -20 -1 0.172 0.685 0.552 174.455 o
-6 -19 -8 4.289 4.809 0.657 123.221 o
-6 -19 -7 5.264 4.942 0.650 125.885 o
-6 -19 -6 1.554 1.363 0.580 158.046 o
-6 -19 -5 4.336 4.963 0.671 118.140 o
-6 -19 -4 1.237 1.342 0.594 150.696 o
-6 -19 -3 7.085 6.893 0.741 96.901 o
-6 -19 -2 13.488 13.631 0.895 66.454 o
-6 -19 -1 0.683 0.748 0.601 147.212 o
-6 -18 -10 0.132 -0.294 0.538 183.636 o
-6 -18 -9 0.639 0.650 0.552 174.455 o
-6 -18 -8 1.595 2.125 0.594 150.696 o
-6 -18 -7 6.081 5.914 0.706 106.732 o
-6 -18 -6 4.364 4.453 0.692 111.088 o
-6 -18 -5 3.239 2.880 0.671 118.140 o
-6 -18 -4 0.357 1.160 0.615 140.596 o
-6 -18 -3 5.188 5.222 0.727 100.664 o
-6 -18 -2 0.775 0.951 0.622 137.454 o
-6 -18 -1 7.063 7.403 0.797 83.778 o
-6 -17 -11 0.311 0.902 0.545 178.957 o
-6 -17 -10 4.768 4.404 0.657 123.221 o
-6 -17 -9 3.848 3.265 0.657 123.221 o
-6 -17 -8 1.944 2.342 0.629 134.417 o
-6 -17 -7 4.088 3.824 0.699 108.878 o
-6 -17 -6 1.334 1.307 0.636 131.479 o
-6 -17 -5 7.926 8.382 0.769 89.981 o
-6 -17 -4 1.426 1.671 0.615 140.596 o
-6 -17 -3 6.019 6.033 0.734 98.755 o
-6 -17 -2 12.825 12.953 0.895 66.454 o
-6 -17 -1 5.049 4.998 0.713 104.650 o
-6 -16 -13 0.120 -0.119 0.545 178.957 o
-6 -16 -12 6.542 6.585 0.692 111.088 o
-6 -16 -11 1.058 1.279 0.601 147.212 o
-6 -16 -10 0.316 0.245 0.594 150.696 o
-6 -16 -9 12.687 12.548 0.902 65.427 o
-6 -16 -8 8.130 8.717 0.790 85.267 o
-6 -16 -7 1.978 1.915 0.643 128.636 o
-6 -16 -6 4.790 4.802 0.706 106.732 o
-6 -16 -5 2.721 2.684 0.657 123.221 o
-6 -16 -4 17.176 17.029 0.986 54.765 o
-6 -16 -3 19.174 18.560 1.014 51.785 o
-6 -16 -2 19.960 19.084 1.021 51.078 o
-6 -16 -1 4.362 4.124 0.692 111.088 o
-6 -15 -14 2.978 2.489 0.601 147.212 o
-6 -15 -13 0.713 0.594 0.552 174.455 o
-6 -15 -12 6.248 5.425 0.720 102.628 o
-6 -15 -11 2.180 2.076 0.643 128.636 o
-6 -15 -10 6.301 5.914 0.755 93.345 o
-6 -15 -9 4.376 5.236 0.706 106.732 o
-6 -15 -8 2.878 3.446 0.678 115.717 o
-6 -15 -7 25.361 24.830 1.146 40.481 o
-6 -15 -6 5.556 5.418 0.720 102.628 o
-6 -15 -5 11.023 11.017 0.846 74.365 o
-6 -15 -4 1.803 1.852 0.622 137.454 o
-6 -15 -3 14.166 13.841 0.895 66.454 o
-6 -15 -2 7.385 7.298 0.755 93.345 o
-6 -15 -1 11.268 11.716 0.846 74.365 o
-6 -14 -15 0.305 0.440 0.517 198.827 o
-6 -14 -14 4.582 4.082 0.650 125.885 o
-6 -14 -13 7.293 7.850 0.769 89.981 o
-6 -14 -12 3.979 3.999 0.692 111.088 o
-6 -14 -11 5.384 4.900 0.692 111.088 o
-6 -14 -10 7.762 7.144 0.769 89.981 o
-6 -14 -9 11.816 10.828 0.853 73.151 o
-6 -14 -8 5.288 4.788 0.720 102.628 o
-6 -14 -7 8.294 7.885 0.776 88.368 o
-6 -14 -6 1.530 1.594 0.608 143.847 o
-6 -14 -5 23.638 23.928 1.097 44.171 o
-6 -14 -4 6.207 6.935 0.699 108.878 o
-6 -14 -3 26.145 26.081 1.111 43.067 o
-6 -14 -2 83.528 81.907 2.097 12.098 o
-6 -14 -1 56.307 56.490 1.636 19.884 o
-6 -13 -16 1.024 1.818 0.566 165.947 o
-6 -13 -15 3.781 3.950 0.636 131.479 o
-6 -13 -14 1.315 1.286 0.615 140.596 o
-6 -13 -13 4.494 4.607 0.713 104.650 o
-6 -13 -12 1.835 1.468 0.615 140.596 o
-6 -13 -11 0.755 0.776 0.587 154.305 o
-6 -13 -10 0.952 -0.364 0.587 154.305 o
-6 -13 -9 53.132 53.652 1.692 18.591 o
-6 -13 -8 45.924 45.648 1.538 22.495 o
-6 -13 -7 27.150 27.165 1.167 39.040 o
-6 -13 -6 26.063 26.040 1.105 43.614 o
-6 -13 -5 0.417 0.629 0.503 210.026 o
-6 -13 -4 89.643 89.198 2.195 11.043 o
-6 -13 -3 34.246 33.736 1.188 37.674 o
-6 -13 -2 22.687 23.020 0.972 56.352 o
-6 -13 -1 18.954 18.895 0.888 67.504 o
-6 -12 -16 18.292 17.259 0.923 62.487 o
-6 -12 -15 5.436 5.767 0.720 102.628 o
-6 -12 -14 7.671 6.515 0.776 88.368 o
-6 -12 -13 0.031 0.126 0.580 158.046 o
-6 -12 -12 21.060 21.384 1.077 45.909 o
-6 -12 -11 4.577 4.705 0.699 108.878 o
-6 -12 -10 3.009 3.572 0.671 118.140 o
-6 -12 -9 20.980 21.615 1.063 47.125 o
-6 -12 -8 11.310 11.080 0.797 83.778 o
-6 -12 -7 5.795 5.900 0.636 131.479 o
-6 -12 -6 30.270 30.150 1.118 42.530 o
-6 -12 -5 8.088 8.654 0.671 118.140 o
-6 -12 -4 41.320 41.265 1.300 31.471 o
-6 -12 -3 18.851 19.294 0.874 69.682 o
-6 -12 -2 22.980 23.642 0.944 59.741 o
-6 -12 -1 31.695 31.163 1.084 45.319 o
-6 -11 -17 1.769 1.748 0.573 161.924 o
-6 -11 -16 5.882 6.242 0.727 100.664 o
-6 -11 -15 9.914 9.542 0.839 75.609 o
-6 -11 -14 35.516 37.497 1.377 28.055 o
-6 -11 -13 3.969 4.117 0.678 115.717 o
-6 -11 -12 9.653 9.689 0.818 79.537 o
-6 -11 -11 44.143 44.606 1.517 23.122 o
-6 -11 -10 16.037 16.987 0.965 57.172 o
-6 -11 -9 50.822 50.688 1.531 22.701 o
-6 -11 -8 2.415 2.146 0.538 183.636 o
-6 -11 -7 11.590 11.625 0.727 100.664 o
-6 -11 -6 9.029 9.011 0.657 123.221 o
-6 -11 -5 2.758 2.482 0.503 210.026 o
-6 -11 -4 45.509 44.613 1.314 30.805 o
-6 -11 -3 5.488 4.991 0.538 183.636 o
-6 -11 -2 23.213 22.579 0.888 67.504 o
-6 -11 -1 69.258 69.073 1.720 17.992 o
-6 -10 -18 0.053 -0.063 0.545 178.957 o
-6 -10 -17 2.882 2.426 0.615 140.596 o
-6 -10 -16 6.506 6.047 0.727 100.664 o
-6 -10 -15 16.574 16.917 0.993 53.996 o
-6 -10 -14 18.119 18.343 1.007 52.507 o
-6 -10 -13 4.316 4.670 0.692 111.088 o
-6 -10 -12 13.465 13.541 0.895 66.454 o
-6 -10 -11 25.241 24.523 1.118 42.530 o
-6 -10 -10 6.333 6.620 0.664 120.640 o
-6 -10 -9 54.625 54.582 1.573 21.507 o
-6 -10 -8 14.602 14.904 0.797 83.778 o
-6 -10 -7 1.240 1.251 0.475 235.462 o
-6 -10 -6 24.128 23.963 0.930 61.551 o
-6 -10 -5 101.118 101.949 2.293 10.120 o
-6 -10 -4 41.627 41.775 1.223 35.552 o
-6 -10 -3 1.987 2.118 0.440 274.320 o
-6 -10 -2 5.295 5.236 0.503 210.026 o
-6 -10 -1 0.399 0.419 0.391 347.186 o
-6 -9 -18 3.418 3.530 0.615 140.596 o
-6 -9 -17 1.210 0.881 0.601 147.212 o
-6 -9 -16 15.696 14.813 0.958 58.009 o
-6 -9 -15 12.809 12.548 0.881 68.580 o
-6 -9 -14 2.549 2.314 0.636 131.479 o
-6 -9 -13 0.922 1.000 0.594 150.696 o
-6 -9 -12 13.711 12.877 0.881 68.580 o
-6 -9 -11 2.378 2.566 0.559 170.121 o
-6 -9 -10 50.153 48.598 1.468 24.689 o
-6 -9 -9 5.925 6.438 0.608 143.847 o
-6 -9 -8 11.714 11.723 0.699 108.878 o
-6 -9 -7 12.074 11.891 0.678 115.717 o
-6 -9 -6 4.291 4.187 0.503 210.026 o
-6 -9 -5 31.933 31.583 1.021 51.078 o
-6 -9 -4 10.332 9.954 0.594 150.696 o
-6 -9 -3 30.892 30.325 0.965 57.172 o
-6 -9 -2 24.455 24.502 0.846 74.365 o
-6 -9 -1 15.965 15.987 0.678 115.717 o
-6 -8 -19 6.618 6.410 0.692 111.088 o
-6 -8 -18 11.049 10.681 0.797 83.778 o
-6 -8 -17 3.878 3.586 0.685 113.367 o
-6 -8 -16 14.053 13.981 0.909 64.425 o
-6 -8 -15 8.854 9.360 0.811 80.914 o
-6 -8 -14 18.870 18.923 1.021 51.078 o
-6 -8 -13 22.594 21.838 1.070 46.511 o
-6 -8 -12 12.949 12.101 0.825 78.194 o
-6 -8 -11 21.548 21.580 0.958 58.009 o
-6 -8 -10 17.923 17.029 0.839 75.609 o
-6 -8 -9 29.532 29.255 1.049 48.390 o
-6 -8 -8 63.813 64.103 1.650 19.549 o
-6 -8 -7 7.834 7.606 0.566 165.947 o
-6 -8 -6 22.503 22.586 0.839 75.609 o
-6 -8 -5 2.895 2.572 0.426 292.603 o
-6 -8 -4 4.371 4.278 0.440 274.320 o
-6 -8 -3 28.314 28.521 0.895 66.454 o
-6 -8 -2 64.673 65.039 1.517 23.122 o
-6 -8 -1 63.861 64.187 1.496 23.774 o
-6 -7 -19 1.496 1.468 0.566 165.947 o
-6 -7 -18 4.028 4.844 0.678 115.717 o
-6 -7 -17 2.791 2.719 0.671 118.140 o
-6 -7 -16 12.364 12.877 0.888 67.504 o
-6 -7 -15 5.847 6.459 0.741 96.901 o
-6 -7 -14 13.606 13.317 0.895 66.454 o
-6 -7 -13 18.219 18.783 0.986 54.765 o
-6 -7 -12 61.865 61.642 1.720 17.992 o
-6 -7 -11 25.206 24.858 1.000 53.243 o
-6 -7 -10 6.100 6.298 0.580 158.046 o
-6 -7 -9 4.189 4.642 0.531 188.500 o
-6 -7 -8 1.727 1.412 0.440 274.320 o
-6 -7 -7 113.268 113.064 2.426 9.042 o
-6 -7 -6 129.132 129.876 2.677 7.422 o
-6 -7 -5 48.748 48.045 1.244 34.364 o
-6 -7 -4 39.432 40.062 1.084 45.319 o
-6 -7 -3 25.762 26.249 0.818 79.537 o
-6 -7 -2 2.846 3.188 0.357 418.599 o
-6 -7 -1 12.528 12.408 0.531 188.500 o
-6 -6 -19 12.023 11.947 0.804 82.327 o
-6 -6 -18 4.638 4.558 0.692 111.088 o
-6 -6 -17 36.240 36.183 1.398 27.219 o
-6 -6 -16 4.210 4.306 0.699 108.878 o
-6 -6 -15 11.719 11.905 0.867 70.810 o
-6 -6 -14 0.228 0.231 0.580 158.046 o
-6 -6 -13 32.148 31.870 1.223 35.552 o
-6 -6 -12 0.694 0.671 0.496 215.984 o
-6 -6 -11 32.670 32.191 1.118 42.530 o
-6 -6 -10 5.697 6.159 0.566 165.947 o
-6 -6 -9 114.267 113.169 2.468 8.738 o
-6 -6 -8 13.427 13.527 0.664 120.640 o
-6 -6 -7 2.647 2.894 0.419 302.438 o
-6 -6 -6 16.318 16.239 0.664 120.640 o
-6 -6 -5 39.794 40.286 1.077 45.909 o
-6 -6 -4 3.532 3.705 0.364 402.654 o
-6 -6 -3 93.159 95.392 1.957 13.887 o
-6 -6 -2 127.733 129.254 2.517 8.401 o
-6 -6 -1 71.292 72.624 1.552 22.092 o
-6 -5 -20 0.587 0.384 0.545 178.957 o
-6 -5 -19 13.056 12.709 0.853 73.151 o
-6 -5 -18 1.542 1.818 0.629 134.417 o
-6 -5 -17 2.301 2.090 0.636 131.479 o
-6 -5 -16 18.378 18.462 1.007 52.507 o
-6 -5 -15 50.420 50.877 1.636 19.884 o
-6 -5 -14 94.913 94.665 2.398 9.254 o
-6 -5 -13 32.801 33.163 1.195 37.235 o
-6 -5 -12 87.730 88.436 2.153 11.477 o
-6 -5 -11 64.613 65.116 1.699 18.439 o
-6 -5 -10 3.761 3.670 0.496 215.984 o
-6 -5 -9 8.218 8.703 0.573 161.924 o
-6 -5 -8 71.317 71.177 1.685 18.746 o
-6 -5 -7 57.371 58.021 1.419 26.421 o
-6 -5 -6 131.775 131.281 2.642 7.620 o
-6 -5 -5 61.816 61.649 1.398 27.219 o
-6 -5 -4 71.259 72.428 1.559 21.894 o
-6 -5 -3 114.306 115.294 2.272 10.308 o
-6 -5 -2 6.281 6.893 0.384 359.926 o
-6 -5 -1 121.946 122.872 2.377 9.418 o
-6 -4 -20 13.945 14.484 0.832 76.886 o
-6 -4 -19 18.326 18.700 0.986 54.765 o
-6 -4 -18 5.247 5.564 0.727 100.664 o
-6 -4 -17 15.335 15.645 0.944 59.741 o
-6 -4 -16 1.693 1.405 0.601 147.212 o
-6 -4 -15 11.428 11.765 0.860 71.966 o
-6 -4 -14 4.166 4.194 0.636 131.479 o
-6 -4 -13 2.514 2.712 0.545 178.957 o
-6 -4 -12 21.619 22.300 0.930 61.551 o
-6 -4 -11 43.352 43.439 1.293 31.812 o
-6 -4 -10 59.596 60.412 1.552 22.092 o
-6 -4 -9 23.621 24.047 0.860 71.966 o
-6 -4 -8 60.184 61.090 1.489 23.998 o
-6 -4 -7 55.112 55.372 1.349 29.230 o
-6 -4 -6 282.111 283.967 5.166 1.994 o
-6 -4 -5 267.427 266.554 4.844 2.267 o
-6 -4 -4 193.271 197.194 3.642 4.011 o
-6 -4 -3 308.963 309.371 5.508 1.753 o
-6 -4 -2 226.570 227.456 4.117 3.138 o
-6 -4 -1 361.497 363.917 6.410 1.295 o
-6 -3 -20 0.201 0.021 0.524 193.560 o
-6 -3 -19 2.060 2.482 0.622 137.454 o
-6 -3 -18 3.546 3.097 0.671 118.140 o
-6 -3 -17 6.263 6.879 0.741 96.901 o
-6 -3 -16 0.136 0.461 0.573 161.924 o
-6 -3 -15 10.393 10.094 0.811 80.914 o
-6 -3 -14 3.391 3.188 0.601 147.212 o
-6 -3 -13 4.080 3.782 0.559 170.121 o
-6 -3 -12 12.163 11.625 0.706 106.732 o
-6 -3 -11 2.384 2.335 0.468 242.543 o
-6 -3 -10 29.561 30.926 1.007 52.507 o
-6 -3 -9 9.262 9.570 0.566 165.947 o
-6 -3 -8 294.863 297.906 5.502 1.758 o
-6 -3 -7 123.726 122.033 2.475 8.688 o
-6 -3 -6 145.074 145.248 2.810 6.737 o
-6 -3 -5 4.838 5.334 0.370 387.603 o
-6 -3 -4 201.113 203.213 3.740 3.804 o
-6 -3 -3 34.580 34.966 0.860 71.966 o
-6 -3 -2 321.801 323.093 5.711 1.631 o
-6 -3 -1 222.390 222.262 4.020 3.293 o
-6 -2 -20 4.391 4.844 0.643 128.636 o
-6 -2 -19 0.054 0.336 0.580 158.046 o
-6 -2 -18 0.845 1.174 0.622 137.454 o
-6 -2 -17 18.411 18.434 1.000 53.243 o
-6 -2 -16 21.120 21.195 1.070 46.511 o
-6 -2 -15 9.257 8.822 0.769 89.981 o
-6 -2 -14 4.975 4.949 0.608 143.847 o
-6 -2 -13 17.848 17.315 0.853 73.151 o
-6 -2 -12 64.640 63.816 1.678 18.902 o
-6 -2 -11 101.501 102.634 2.307 9.998 o
-6 -2 -10 32.982 33.331 1.042 49.042 o
-6 -2 -9 9.825 9.864 0.566 165.947 o
-6 -2 -8 10.176 10.430 0.545 178.957 o
-6 -2 -7 36.958 36.987 0.979 55.550 o
-6 -2 -6 28.797 29.402 0.811 80.914 o
-6 -2 -5 483.738 486.670 8.556 0.727 o
-6 -2 -4 102.173 103.431 2.027 12.946 o
-6 -2 -3 135.727 133.385 2.517 8.401 o
-6 -2 -2 223.229 226.820 4.082 3.192 o
-6 -2 -1 681.960 664.640 11.688 0.389 o
-6 -1 -20 1.865 1.202 0.566 165.947 o
-6 -1 -19 3.065 3.258 0.650 125.885 o
-6 -1 -18 7.129 6.802 0.769 89.981 o
-6 -1 -17 0.602 0.405 0.594 150.696 o
-6 -1 -16 4.813 4.984 0.699 108.878 o
-6 -1 -15 10.523 11.171 0.818 79.537 o
-6 -1 -14 2.388 2.538 0.545 178.957 o
-6 -1 -13 10.826 10.786 0.713 104.650 o
-6 -1 -12 12.669 13.303 0.727 100.664 o
-6 -1 -11 19.219 19.678 0.818 79.537 o
-6 -1 -10 135.888 136.112 2.831 6.638 o
-6 -1 -9 31.748 31.338 0.965 57.172 o
-6 -1 -8 7.284 7.578 0.482 228.687 o
-6 -1 -7 45.126 44.949 1.111 43.067 o
-6 -1 -6 149.785 152.267 2.908 6.291 o
-6 -1 -5 300.802 300.381 5.397 1.827 o
-6 -1 -4 65.162 65.445 1.377 28.055 o
-6 -1 -3 19.822 20.475 0.587 154.305 o
-6 -1 -2 229.668 229.861 4.138 3.107 o
-6 -1 -1 296.760 294.537 5.215 1.956 o
-5 -20 -6 1.430 1.685 0.587 154.305 o
-5 -20 -5 5.560 5.760 0.657 123.221 o
-5 -20 -4 0.164 -0.350 0.531 188.500 o
-5 -20 -3 2.263 1.685 0.594 150.696 o
-5 -20 -2 2.676 2.740 0.608 143.847 o
-5 -20 -1 3.293 2.663 0.622 137.454 o
-5 -19 -8 0.212 0.440 0.538 183.636 o
-5 -19 -7 4.864 4.795 0.664 120.640 o
-5 -19 -6 7.497 6.683 0.720 102.628 o
-5 -19 -5 0.409 0.482 0.573 161.924 o
-5 -19 -4 0.457 0.545 0.580 158.046 o
-5 -19 -3 1.833 1.384 0.608 143.847 o
-5 -19 -2 0.496 0.993 0.587 154.305 o
-5 -19 -1 6.547 5.711 0.741 96.901 o
-5 -18 -10 0.547 0.965 0.545 178.957 o
-5 -18 -9 5.408 5.460 0.678 115.717 o
-5 -18 -8 1.682 1.286 0.601 147.212 o
-5 -18 -7 0.423 0.350 0.587 154.305 o
-5 -18 -6 1.311 1.859 0.636 131.479 o
-5 -18 -5 3.187 3.670 0.685 113.367 o
-5 -18 -4 7.411 7.151 0.776 88.368 o
-5 -18 -3 0.011 0.126 0.566 165.947 o
-5 -18 -2 3.969 3.985 0.664 120.640 o
-5 -18 -1 7.148 6.732 0.741 96.901 o
-5 -17 -12 1.516 2.188 0.559 170.121 o
-5 -17 -11 6.813 6.347 0.692 111.088 o
-5 -17 -10 0.282 0.189 0.566 165.947 o
-5 -17 -9 11.768 12.485 0.888 67.504 o
-5 -17 -8 5.516 5.201 0.734 98.755 o
-5 -17 -7 11.553 11.241 0.881 68.580 o
-5 -17 -6 1.044 1.580 0.608 143.847 o
-5 -17 -5 4.781 4.935 0.706 106.732 o
-5 -17 -4 12.935 13.534 0.902 65.427 o
-5 -17 -3 0.256 0.797 0.587 154.305 o
-5 -17 -2 1.746 2.069 0.636 131.479 o
-5 -17 -1 9.245 9.151 0.811 80.914 o
-5 -16 -13 0.231 0.112 0.531 188.500 o
-5 -16 -12 1.422 1.070 0.573 161.924 o
-5 -16 -11 2.813 3.265 0.650 125.885 o
-5 -16 -10 0.960 0.447 0.608 143.847 o
-5 -16 -9 14.361 14.512 0.951 58.865 o
-5 -16 -8 2.809 3.740 0.671 118.140 o
-5 -16 -7 1.098 1.139 0.608 143.847 o
-5 -16 -6 3.055 2.663 0.657 123.221 o
-5 -16 -5 7.158 7.941 0.769 89.981 o
-5 -16 -4 12.688 12.296 0.874 69.682 o
-5 -16 -3 1.397 1.769 0.622 137.454 o
-5 -16 -2 29.660 28.899 1.216 35.962 o
-5 -16 -1 16.846 16.526 0.965 57.172 o
-5 -15 -14 11.127 10.730 0.783 86.797 o
-5 -15 -13 9.464 9.165 0.776 88.368 o
-5 -15 -12 6.049 5.732 0.734 98.755 o
-5 -15 -11 3.029 2.782 0.671 118.140 o
-5 -15 -10 1.156 1.587 0.601 147.212 o
-5 -15 -9 2.691 3.348 0.657 123.221 o
-5 -15 -8 4.521 5.334 0.713 104.650 o
-5 -15 -7 8.843 9.081 0.797 83.778 o
-5 -15 -6 4.151 3.530 0.657 123.221 o
-5 -15 -5 3.158 3.600 0.657 123.221 o
-5 -15 -4 9.774 9.598 0.797 83.778 o
-5 -15 -3 14.592 13.764 0.888 67.504 o
-5 -15 -2 5.206 4.921 0.657 123.221 o
-5 -15 -1 1.596 1.195 0.566 165.947 o
-5 -14 -15 0.304 0.769 0.545 178.957 o
-5 -14 -14 1.213 0.531 0.587 154.305 o
-5 -14 -13 4.726 4.544 0.692 111.088 o
-5 -14 -12 1.524 1.461 0.636 131.479 o
-5 -14 -11 10.104 9.724 0.811 80.914 o
-5 -14 -10 2.093 2.433 0.629 134.417 o
-5 -14 -9 0.181 0.301 0.587 154.305 o
-5 -14 -8 4.059 4.250 0.678 115.717 o
-5 -14 -7 5.497 5.054 0.692 111.088 o
-5 -14 -6 23.806 23.998 1.097 44.171 o
-5 -14 -5 9.812 10.947 0.783 86.797 o
-5 -14 -4 14.634 14.701 0.839 75.609 o
-5 -14 -3 4.490 4.299 0.601 147.212 o
-5 -14 -2 15.153 15.176 0.832 76.886 o
-5 -14 -1 11.550 10.919 0.741 96.901 o
-5 -13 -16 11.187 10.283 0.762 91.640 o
-5 -13 -15 0.578 0.720 0.580 158.046 o
-5 -13 -14 7.395 7.648 0.762 91.640 o
-5 -13 -13 1.492 1.866 0.643 128.636 o
-5 -13 -12 2.079 1.818 0.629 134.417 o
-5 -13 -11 2.328 2.349 0.629 134.417 o
-5 -13 -10 3.802 3.544 0.671 118.140 o
-5 -13 -9 1.793 1.776 0.608 143.847 o
-5 -13 -8 5.213 5.054 0.692 111.088 o
-5 -13 -7 14.240 13.876 0.853 73.151 o
-5 -13 -6 47.432 47.521 1.461 24.926 o
-5 -13 -5 3.986 3.768 0.580 158.046 o
-5 -13 -4 9.802 9.332 0.692 111.088 o
-5 -13 -3 14.934 15.113 0.804 82.327 o
-5 -13 -2 7.513 7.375 0.636 131.479 o
-5 -13 -1 15.691 14.827 0.790 85.267 o
-5 -12 -17 0.874 1.160 0.531 188.500 o
-5 -12 -16 6.357 5.998 0.699 108.878 o
-5 -12 -15 3.387 3.097 0.664 120.640 o
-5 -12 -14 5.119 5.250 0.741 96.901 o
-5 -12 -13 12.914 13.226 0.895 66.454 o
-5 -12 -12 12.074 11.611 0.860 71.966 o
-5 -12 -11 11.905 10.877 0.853 73.151 o
-5 -12 -10 16.680 16.407 0.951 58.865 o
-5 -12 -9 28.573 28.130 1.160 39.511 o
-5 -12 -8 3.567 3.307 0.580 158.046 o
-5 -12 -7 4.590 4.761 0.594 150.696 o
-5 -12 -6 37.974 38.301 1.251 33.981 o
-5 -12 -5 4.650 4.432 0.559 170.121 o
-5 -12 -4 46.532 46.969 1.384 27.772 o
-5 -12 -3 25.900 25.368 0.965 57.172 o
-5 -12 -2 21.402 21.097 0.881 68.580 o
-5 -12 -1 35.050 34.834 1.132 41.487 o
-5 -11 -17 1.455 1.028 0.566 165.947 o
-5 -11 -16 16.806 16.994 0.965 57.172 o
-5 -11 -15 2.709 2.489 0.671 118.140 o
-5 -11 -14 4.053 3.845 0.678 115.717 o
-5 -11 -13 4.153 4.411 0.699 108.878 o
-5 -11 -12 0.846 0.860 0.594 150.696 o
-5 -11 -11 27.789 27.857 1.188 37.674 o
-5 -11 -10 31.634 31.898 1.230 35.149 o
-5 -11 -9 21.837 20.971 0.958 58.009 o
-5 -11 -8 30.754 31.184 1.132 41.487 o
-5 -11 -7 0.018 0.021 0.447 265.815 o
-5 -11 -6 59.019 59.894 1.608 20.582 o
-5 -11 -5 33.989 34.330 1.125 42.004 o
-5 -11 -4 186.703 185.940 3.761 3.762 o
-5 -11 -3 8.794 8.808 0.601 147.212 o
-5 -11 -2 3.270 3.607 0.482 228.687 o
-5 -11 -1 38.296 37.078 1.132 41.487 o
-5 -10 -18 0.065 -0.294 0.517 198.827 o
-5 -10 -17 10.577 10.646 0.811 80.914 o
-5 -10 -16 28.790 29.031 1.237 34.753 o
-5 -10 -15 2.172 1.482 0.636 131.479 o
-5 -10 -14 37.104 38.112 1.398 27.219 o
-5 -10 -13 24.958 25.264 1.146 40.481 o
-5 -10 -12 5.125 5.138 0.706 106.732 o
-5 -10 -11 60.442 61.174 1.783 16.744 o
-5 -10 -10 32.754 33.554 1.202 36.803 o
-5 -10 -9 15.783 16.910 0.839 75.609 o
-5 -10 -8 1.461 1.132 0.475 235.462 o
-5 -10 -7 5.333 5.488 0.552 174.455 o
-5 -10 -6 58.811 59.307 1.559 21.894 o
-5 -10 -5 24.271 25.019 0.916 63.445 o
-5 -10 -4 79.031 79.167 1.859 15.388 o
-5 -10 -3 140.610 141.382 2.922 6.231 o
-5 -10 -2 20.144 19.769 0.776 88.368 o
-5 -10 -1 125.419 124.465 2.614 7.784 o
-5 -9 -19 12.359 10.891 0.783 86.797 o
-5 -9 -18 12.451 11.926 0.818 79.537 o
-5 -9 -17 18.503 17.951 1.007 52.507 o
-5 -9 -16 8.957 8.857 0.832 76.886 o
-5 -9 -15 9.576 8.738 0.797 83.778 o
-5 -9 -14 9.433 9.199 0.811 80.914 o
-5 -9 -13 1.588 1.762 0.615 140.596 o
-5 -9 -12 43.502 44.292 1.475 24.455 o
-5 -9 -11 122.048 120.551 2.768 6.943 o
-5 -9 -10 111.721 110.869 2.559 8.128 o
-5 -9 -9 56.960 56.784 1.566 21.699 o
-5 -9 -8 61.534 61.516 1.615 20.404 o
-5 -9 -7 86.804 87.080 2.034 12.857 o
-5 -9 -6 66.916 66.955 1.650 19.549 o
-5 -9 -5 28.005 27.249 0.916 63.445 o
-5 -9 -4 41.575 41.572 1.160 39.511 o
-5 -9 -3 111.335 111.239 2.349 9.644 o
-5 -9 -2 24.890 24.844 0.825 78.194 o
-5 -9 -1 4.393 4.404 0.419 302.438 o
-5 -8 -19 1.797 1.818 0.573 161.924 o
-5 -8 -18 12.412 12.527 0.860 71.966 o
-5 -8 -17 77.579 77.601 2.146 11.552 o
-5 -8 -16 7.754 7.655 0.769 89.981 o
-5 -8 -15 19.105 19.063 1.021 51.078 o
-5 -8 -14 38.125 38.294 1.398 27.219 o
-5 -8 -13 46.780 46.801 1.545 22.292 o
-5 -8 -12 16.226 16.225 0.867 70.810 o
-5 -8 -11 69.368 70.814 1.859 15.388 o
-5 -8 -10 77.917 78.888 1.964 13.789 o
-5 -8 -9 69.634 71.401 1.790 16.613 o
-5 -8 -8 8.070 7.948 0.580 158.046 o
-5 -8 -7 111.282 110.659 2.405 9.201 o
-5 -8 -6 42.429 43.201 1.195 37.235 o
-5 -8 -5 162.133 163.808 3.258 5.014 o
-5 -8 -4 147.387 150.351 2.999 5.916 o
-5 -8 -3 8.567 8.927 0.503 210.026 o
-5 -8 -2 59.486 60.517 1.419 26.421 o
-5 -8 -1 73.258 72.680 1.601 20.762 o
-5 -7 -19 3.896 4.027 0.636 131.479 o
-5 -7 -18 6.009 5.816 0.734 98.755 o
-5 -7 -17 16.260 15.386 0.972 56.352 o
-5 -7 -16 6.691 6.942 0.748 95.098 o
-5 -7 -15 5.900 5.809 0.720 102.628 o
-5 -7 -14 13.634 13.638 0.881 68.580 o
-5 -7 -13 22.450 22.062 1.021 51.078 o
-5 -7 -12 61.017 61.104 1.692 18.591 o
-5 -7 -11 26.749 27.508 1.035 49.707 o
-5 -7 -10 113.420 114.294 2.545 8.217 o
-5 -7 -9 80.522 78.880 1.887 14.935 o
-5 -7 -8 136.710 135.308 2.831 6.638 o
-5 -7 -7 97.289 98.300 2.153 11.477 o
-5 -7 -6 69.346 69.290 1.615 20.404 o
-5 -7 -5 79.474 79.090 1.755 17.282 o
-5 -7 -4 4.540 4.977 0.391 347.186 o
-5 -7 -3 465.220 463.531 8.249 0.782 o
-5 -7 -2 153.253 150.847 2.908 6.291 o
-5 -7 -1 8.029 8.039 0.426 292.603 o
-5 -6 -20 1.943 1.818 0.580 158.046 o
-5 -6 -19 8.772 8.326 0.762 91.640 o
-5 -6 -18 3.843 3.635 0.678 115.717 o
-5 -6 -17 7.811 7.745 0.762 91.640 o
-5 -6 -16 5.847 5.522 0.720 102.628 o
-5 -6 -15 8.701 8.305 0.776 88.368 o
-5 -6 -14 1.974 1.873 0.594 150.696 o
-5 -6 -13 37.905 38.434 1.286 32.159 o
-5 -6 -12 3.888 4.110 0.566 165.947 o
-5 -6 -11 84.612 86.207 2.076 12.343 o
-5 -6 -10 69.258 69.618 1.741 17.561 o
-5 -6 -9 42.201 42.250 1.209 36.379 o
-5 -6 -8 91.641 90.960 2.027 12.946 o
-5 -6 -7 49.402 49.968 1.279 32.511 o
-5 -6 -6 14.337 14.240 0.601 147.212 o
-5 -6 -5 9.248 9.731 0.475 235.462 o
-5 -6 -4 38.345 37.721 0.965 57.172 o
-5 -6 -3 613.863 615.204 10.905 0.447 o
-5 -6 -2 172.634 169.638 3.188 5.236 o
-5 -6 -1 322.074 323.275 5.802 1.580 o
-5 -5 -20 0.391 0.049 0.517 198.827 o
-5 -5 -19 9.695 9.857 0.797 83.778 o
-5 -5 -18 6.606 5.718 0.741 96.901 o
-5 -5 -17 20.788 20.398 1.049 48.390 o
-5 -5 -16 16.363 17.029 0.972 56.352 o
-5 -5 -15 3.951 3.964 0.664 120.640 o
-5 -5 -14 5.345 5.299 0.657 123.221 o
-5 -5 -13 81.052 80.104 2.034 12.857 o
-5 -5 -12 12.563 11.828 0.720 102.628 o
-5 -5 -11 16.578 16.847 0.790 85.267 o
-5 -5 -10 21.608 20.951 0.832 76.886 o
-5 -5 -9 58.245 59.405 1.489 23.998 o
-5 -5 -8 119.755 121.634 2.524 8.355 o
-5 -5 -7 16.458 16.637 0.650 125.885 o
-5 -5 -6 124.469 123.480 2.461 8.787 o
-5 -5 -5 12.268 12.387 0.503 210.026 o
-5 -5 -4 256.895 259.116 4.712 2.397 o
-5 -5 -3 84.963 84.417 1.720 17.992 o
-5 -5 -2 111.852 112.001 2.174 11.257 o
-5 -5 -1 79.331 80.104 1.622 20.229 o
-5 -4 -20 3.407 2.859 0.608 143.847 o
-5 -4 -19 2.783 2.992 0.643 128.636 o
-5 -4 -18 8.562 8.382 0.804 82.327 o
-5 -4 -17 0.251 0.315 0.580 158.046 o
-5 -4 -16 5.115 5.495 0.706 106.732 o
-5 -4 -15 2.135 1.971 0.608 143.847 o
-5 -4 -14 15.443 16.505 0.867 70.810 o
-5 -4 -13 21.302 22.209 0.951 58.865 o
-5 -4 -12 15.945 16.686 0.797 83.778 o
-5 -4 -11 9.623 9.892 0.629 134.417 o
-5 -4 -10 16.465 16.630 0.734 98.755 o
-5 -4 -9 1.303 1.111 0.377 373.380 o
-5 -4 -8 53.206 53.806 1.335 29.845 o
-5 -4 -7 150.691 150.246 2.929 6.202 o
-5 -4 -6 28.546 29.164 0.811 80.914 o
-5 -4 -5 0.568 0.741 0.273 715.830 o
-5 -4 -4 169.616 170.393 3.195 5.213 o
-5 -4 -3 306.524 305.211 5.460 1.785 o
-5 -4 -2 212.234 216.132 3.936 3.435 o
-5 -4 -1 167.335 172.700 3.181 5.259 o
-5 -3 -20 1.478 1.482 0.573 161.924 o
-5 -3 -19 11.746 11.066 0.839 75.609 o
-5 -3 -18 11.146 10.737 0.825 78.194 o
-5 -3 -17 12.265 12.338 0.860 71.966 o
-5 -3 -16 9.528 9.528 0.804 82.327 o
-5 -3 -15 2.350 3.013 0.615 140.596 o
-5 -3 -14 11.852 12.541 0.769 89.981 o
-5 -3 -13 10.853 11.409 0.720 102.628 o
-5 -3 -12 0.233 0.126 0.426 292.603 o
-5 -3 -11 20.458 20.133 0.818 79.537 o
-5 -3 -10 29.987 30.541 0.979 55.550 o
-5 -3 -9 3.835 3.418 0.419 302.438 o
-5 -3 -8 13.002 13.450 0.587 154.305 o
-5 -3 -7 101.426 104.536 2.125 11.781 o
-5 -3 -6 84.341 84.732 1.755 17.282 o
-5 -3 -5 96.327 98.132 1.957 13.887 o
-5 -3 -4 441.585 442.155 7.822 0.870 o
-5 -3 -3 23.113 23.858 0.636 131.479 o
-5 -3 -2 65.366 65.899 1.342 29.535 o
-5 -3 -1 20.585 21.013 0.566 165.947 o
-5 -2 -20 1.530 1.713 0.594 150.696 o
-5 -2 -19 15.349 15.889 0.951 58.865 o
-5 -2 -18 7.945 7.501 0.755 93.345 o
-5 -2 -17 0.681 0.147 0.573 161.924 o
-5 -2 -16 19.838 19.622 1.021 51.078 o
-5 -2 -15 5.475 5.096 0.650 125.885 o
-5 -2 -14 23.017 22.761 0.986 54.765 o
-5 -2 -13 22.887 23.194 0.951 58.865 o
-5 -2 -12 60.683 60.307 1.601 20.762 o
-5 -2 -11 8.355 8.130 0.573 161.924 o
-5 -2 -10 18.000 18.574 0.748 95.098 o
-5 -2 -9 44.858 45.941 1.202 36.803 o
-5 -2 -8 68.659 66.969 1.531 22.701 o
-5 -2 -7 85.876 86.864 1.811 16.231 o
-5 -2 -6 60.438 59.741 1.314 30.805 o
-5 -2 -5 22.684 23.635 0.657 123.221 o
-5 -2 -4 1.048 1.461 0.238 941.848 o
-5 -2 -3 22.926 23.013 0.608 143.847 o
-5 -2 -2 142.849 143.417 2.656 7.540 o
-5 -2 -1 369.962 366.888 6.515 1.253 o
-5 -1 -21 0.943 1.272 0.559 170.121 o
-5 -1 -20 4.530 4.131 0.657 123.221 o
-5 -1 -19 0.943 0.881 0.608 143.847 o
-5 -1 -18 0.550 0.447 0.587 154.305 o
-5 -1 -17 9.408 9.612 0.811 80.914 o
-5 -1 -16 4.492 4.865 0.685 113.367 o
-5 -1 -15 5.413 5.991 0.671 118.140 o
-5 -1 -14 14.930 14.715 0.811 80.914 o
-5 -1 -13 8.028 8.312 0.636 131.479 o
-5 -1 -12 81.021 81.684 1.971 13.691 o
-5 -1 -11 62.992 62.935 1.587 21.129 o
-5 -1 -10 87.042 86.920 1.957 13.887 o
-5 -1 -9 40.364 39.685 1.084 45.319 o
-5 -1 -8 21.919 21.887 0.706 106.732 o
-5 -1 -7 3.993 3.824 0.343 453.468 o
-5 -1 -6 183.157 184.353 3.432 4.516 o
-5 -1 -5 45.294 46.102 1.042 49.042 o
-5 -1 -4 171.475 172.693 3.181 5.259 o
-5 -1 -3 360.476 362.994 6.431 1.286 o
-5 -1 -2 500.237 498.687 8.843 0.680 o
-5 -1 -1 112.031 112.700 2.104 12.017 o
-4 -21 -3 3.915 3.677 0.636 131.479 o
-4 -21 -2 9.171 9.514 0.769 89.981 o
-4 -21 -1 5.165 4.802 0.636 131.479 o
-4 -20 -7 13.526 13.555 0.846 74.365 o
-4 -20 -6 3.988 4.768 0.636 131.479 o
-4 -20 -5 6.315 5.956 0.678 115.717 o
-4 -20 -4 0.585 0.951 0.566 165.947 o
-4 -20 -3 3.978 4.236 0.650 125.885 o
-4 -20 -2 0.714 0.727 0.580 158.046 o
-4 -20 -1 6.140 6.690 0.720 102.628 o
-4 -19 -9 5.162 4.313 0.636 131.479 o
-4 -19 -8 3.574 2.691 0.608 143.847 o
-4 -19 -7 1.164 1.265 0.587 154.305 o
-4 -19 -6 4.017 3.978 0.657 123.221 o
-4 -19 -5 3.051 3.551 0.657 123.221 o
-4 -19 -4 8.696 8.438 0.790 85.267 o
-4 -19 -3 2.403 2.531 0.657 123.221 o
-4 -19 -2 3.071 2.985 0.664 120.640 o
-4 -19 -1 1.711 1.957 0.636 131.479 o
-4 -18 -11 4.225 3.915 0.636 131.479 o
-4 -18 -10 2.093 2.733 0.594 150.696 o
-4 -18 -9 2.179 2.153 0.622 137.454 o
-4 -18 -8 4.431 3.663 0.678 115.717 o
-4 -18 -7 5.215 5.271 0.713 104.650 o
-4 -18 -6 1.059 1.014 0.622 137.454 o
-4 -18 -5 2.951 3.502 0.678 115.717 o
-4 -18 -4 2.518 2.461 0.622 137.454 o
-4 -18 -3 8.323 7.976 0.776 88.368 o
-4 -18 -2 9.693 10.639 0.825 78.194 o
-4 -18 -1 6.395 6.606 0.741 96.901 o
-4 -17 -12 1.732 2.293 0.580 158.046 o
-4 -17 -11 0.858 0.566 0.573 161.924 o
-4 -17 -10 5.526 5.243 0.699 108.878 o
-4 -17 -9 7.275 7.641 0.776 88.368 o
-4 -17 -8 11.261 11.695 0.888 67.504 o
-4 -17 -7 8.377 8.976 0.790 85.267 o
-4 -17 -6 2.129 2.188 0.629 134.417 o
-4 -17 -5 2.448 1.762 0.622 137.454 o
-4 -17 -4 0.912 0.895 0.601 147.212 o
-4 -17 -3 4.337 4.166 0.678 115.717 o
-4 -17 -2 4.078 4.020 0.685 113.367 o
-4 -17 -1 3.877 4.215 0.671 118.140 o
-4 -16 -14 1.199 1.084 0.559 170.121 o
-4 -16 -13 8.775 8.864 0.748 95.098 o
-4 -16 -12 2.573 2.510 0.629 134.417 o
-4 -16 -11 0.901 0.154 0.587 154.305 o
-4 -16 -10 1.481 1.762 0.636 131.479 o
-4 -16 -9 14.069 14.631 0.923 62.487 o
-4 -16 -8 5.964 4.942 0.706 106.732 o
-4 -16 -7 0.263 0.126 0.580 158.046 o
-4 -16 -6 18.493 18.623 1.014 51.785 o
-4 -16 -5 17.144 16.050 0.965 57.172 o
-4 -16 -4 3.232 3.761 0.657 123.221 o
-4 -16 -3 1.072 1.335 0.601 147.212 o
-4 -16 -2 3.669 3.992 0.657 123.221 o
-4 -16 -1 4.395 4.579 0.671 118.140 o
-4 -15 -15 7.259 7.613 0.713 104.650 o
-4 -15 -14 0.848 1.014 0.573 161.924 o
-4 -15 -13 0.098 0.168 0.573 161.924 o
-4 -15 -12 17.565 18.762 1.021 51.078 o
-4 -15 -11 24.876 24.292 1.160 39.511 o
-4 -15 -10 0.597 0.594 0.587 154.305 o
-4 -15 -9 14.705 14.491 0.923 62.487 o
-4 -15 -8 14.329 14.631 0.923 62.487 o
-4 -15 -7 12.033 12.052 0.860 71.966 o
-4 -15 -6 5.216 4.781 0.685 113.367 o
-4 -15 -5 2.856 2.538 0.629 134.417 o
-4 -15 -4 1.997 1.587 0.587 154.305 o
-4 -15 -3 9.278 8.962 0.748 95.098 o
-4 -15 -2 34.575 34.414 1.279 32.511 o
-4 -15 -1 32.044 32.058 1.230 35.149 o
-4 -14 -16 0.765 1.132 0.559 170.121 o
-4 -14 -15 1.524 1.887 0.587 154.305 o
-4 -14 -14 3.401 3.160 0.650 125.885 o
-4 -14 -13 1.727 1.580 0.636 131.479 o
-4 -14 -12 3.732 3.649 0.664 120.640 o
-4 -14 -11 8.011 7.920 0.776 88.368 o
-4 -14 -10 4.767 4.425 0.692 111.088 o
-4 -14 -9 4.641 5.474 0.706 106.732 o
-4 -14 -8 25.558 25.187 1.139 40.979 o
-4 -14 -7 3.805 4.229 0.671 118.140 o
-4 -14 -6 27.957 27.515 1.146 40.481 o
-4 -14 -5 4.439 5.397 0.622 137.454 o
-4 -14 -4 35.473 36.120 1.251 33.981 o
-4 -14 -3 12.955 12.373 0.769 89.981 o
-4 -14 -2 99.416 99.425 2.384 9.363 o
-4 -14 -1 10.709 10.695 0.727 100.664 o
-4 -13 -16 0.138 0.000 0.538 183.636 o
-4 -13 -15 3.238 2.768 0.629 134.417 o
-4 -13 -14 1.639 1.587 0.629 134.417 o
-4 -13 -13 0.057 0.888 0.580 158.046 o
-4 -13 -12 8.166 8.011 0.769 89.981 o
-4 -13 -11 12.431 11.751 0.860 71.966 o
-4 -13 -10 2.301 3.558 0.650 125.885 o
-4 -13 -9 7.685 7.878 0.755 93.345 o
-4 -13 -8 8.199 8.431 0.734 98.755 o
-4 -13 -7 26.492 26.759 1.077 45.909 o
-4 -13 -6 23.852 24.746 1.021 51.078 o
-4 -13 -5 112.702 112.428 2.600 7.868 o
-4 -13 -4 13.313 13.247 0.762 91.640 o
-4 -13 -3 84.522 82.711 2.041 12.770 o
-4 -13 -2 1.184 1.300 0.489 222.199 o
-4 -13 -1 23.711 23.998 0.958 58.009 o
-4 -12 -17 2.088 1.943 0.573 161.924 o
-4 -12 -16 10.743 10.402 0.811 80.914 o
-4 -12 -15 15.660 16.141 0.965 57.172 o
-4 -12 -14 25.372 26.683 1.167 39.040 o
-4 -12 -13 3.259 3.894 0.664 120.640 o
-4 -12 -12 1.926 1.797 0.615 140.596 o
-4 -12 -11 10.741 10.591 0.832 76.886 o
-4 -12 -10 17.130 16.512 0.944 59.741 o
-4 -12 -9 10.783 10.059 0.741 96.901 o
-4 -12 -8 41.385 40.650 1.328 30.160 o
-4 -12 -7 11.898 12.366 0.748 95.098 o
-4 -12 -6 3.242 3.027 0.524 193.560 o
-4 -12 -5 41.233 40.356 1.265 33.234 o
-4 -12 -4 84.152 84.829 2.041 12.770 o
-4 -12 -3 20.269 20.091 0.853 73.151 o
-4 -12 -2 60.206 60.559 1.594 20.945 o
-4 -12 -1 96.419 96.294 2.216 10.835 o
-4 -11 -18 1.741 2.160 0.566 165.947 o
-4 -11 -17 3.172 3.516 0.643 128.636 o
-4 -11 -16 10.450 9.605 0.825 78.194 o
-4 -11 -15 0.267 0.832 0.615 140.596 o
-4 -11 -14 3.576 2.796 0.650 125.885 o
-4 -11 -13 3.961 4.551 0.685 113.367 o
-4 -11 -12 6.273 6.089 0.720 102.628 o
-4 -11 -11 12.209 12.674 0.881 68.580 o
-4 -11 -10 32.045 32.142 1.188 37.674 o
-4 -11 -9 48.747 49.213 1.482 24.225 o
-4 -11 -8 27.395 26.690 1.035 49.707 o
-4 -11 -7 19.599 20.328 0.881 68.580 o
-4 -11 -6 6.017 6.564 0.573 161.924 o
-4 -11 -5 2.131 2.111 0.468 242.543 o
-4 -11 -4 21.185 21.943 0.860 71.966 o
-4 -11 -3 33.369 33.603 1.063 47.125 o
-4 -11 -2 118.058 118.314 2.552 8.172 o
-4 -11 -1 10.875 11.143 0.615 140.596 o
-4 -10 -18 0.438 0.287 0.545 178.957 o
-4 -10 -17 4.506 4.495 0.678 115.717 o
-4 -10 -16 6.645 6.620 0.769 89.981 o
-4 -10 -15 3.703 4.453 0.671 118.140 o
-4 -10 -14 19.877 19.433 1.028 50.385 o
-4 -10 -13 0.108 0.391 0.566 165.947 o
-4 -10 -12 7.115 7.697 0.734 98.755 o
-4 -10 -11 8.455 8.906 0.706 106.732 o
-4 -10 -10 3.612 3.390 0.559 170.121 o
-4 -10 -9 0.209 -0.007 0.454 257.699 o
-4 -10 -8 11.103 11.513 0.685 113.367 o
-4 -10 -7 18.974 19.133 0.818 79.537 o
-4 -10 -6 29.882 29.612 1.000 53.243 o
-4 -10 -5 11.982 11.884 0.636 131.479 o
-4 -10 -4 79.629 79.866 1.859 15.388 o
-4 -10 -3 8.408 8.717 0.545 178.957 o
-4 -10 -2 14.057 13.645 0.636 131.479 o
-4 -10 -1 36.292 35.938 1.042 49.042 o
-4 -9 -19 8.303 8.151 0.706 106.732 o
-4 -9 -18 0.504 -0.231 0.552 174.455 o
-4 -9 -17 4.310 4.872 0.706 106.732 o
-4 -9 -16 4.180 3.635 0.671 118.140 o
-4 -9 -15 7.292 7.787 0.762 91.640 o
-4 -9 -14 7.370 7.836 0.769 89.981 o
-4 -9 -13 10.440 10.535 0.811 80.914 o
-4 -9 -12 8.131 8.535 0.699 108.878 o
-4 -9 -11 1.342 1.125 0.503 210.026 o
-4 -9 -10 17.178 17.120 0.832 76.886 o
-4 -9 -9 71.327 70.359 1.790 16.613 o
-4 -9 -8 33.950 35.064 1.118 42.530 o
-4 -9 -7 52.890 52.785 1.412 26.683 o
-4 -9 -6 16.490 16.337 0.713 104.650 o
-4 -9 -5 39.604 40.335 1.139 40.979 o
-4 -9 -4 19.259 18.721 0.720 102.628 o
-4 -9 -3 17.236 17.672 0.685 113.367 o
-4 -9 -2 43.868 43.900 1.146 40.481 o
-4 -9 -1 79.507 79.838 1.769 17.010 o
-4 -8 -19 4.498 4.865 0.636 131.479 o
-4 -8 -18 2.321 2.517 0.636 131.479 o
-4 -8 -17 1.236 0.601 0.629 134.417 o
-4 -8 -16 1.103 1.992 0.615 140.596 o
-4 -8 -15 6.661 7.214 0.748 95.098 o
-4 -8 -14 6.170 5.816 0.713 104.650 o
-4 -8 -13 24.070 24.362 1.077 45.909 o
-4 -8 -12 3.170 3.104 0.559 170.121 o
-4 -8 -11 22.147 22.377 0.944 59.741 o
-4 -8 -10 30.083 30.660 1.070 46.511 o
-4 -8 -9 5.958 5.613 0.538 183.636 o
-4 -8 -8 11.246 10.737 0.615 140.596 o
-4 -8 -7 16.614 16.218 0.699 108.878 o
-4 -8 -6 27.712 27.417 0.881 68.580 o
-4 -8 -5 16.549 17.224 0.671 118.140 o
-4 -8 -4 49.273 48.668 1.223 35.552 o
-4 -8 -3 24.703 24.019 0.741 96.901 o
-4 -8 -2 41.211 41.950 1.049 48.390 o
-4 -8 -1 43.140 42.551 1.056 47.751 o
-4 -7 -20 1.574 1.915 0.573 161.924 o
-4 -7 -19 4.211 4.285 0.650 125.885 o
-4 -7 -18 3.823 3.775 0.671 118.140 o
-4 -7 -17 7.011 7.494 0.748 95.098 o
-4 -7 -16 2.468 2.572 0.636 131.479 o
-4 -7 -15 3.569 3.341 0.650 125.885 o
-4 -7 -14 1.046 1.559 0.580 158.046 o
-4 -7 -13 8.743 8.340 0.692 111.088 o
-4 -7 -12 3.562 3.516 0.552 174.455 o
-4 -7 -11 3.360 2.824 0.510 204.312 o
-4 -7 -10 28.351 28.689 1.007 52.507 o
-4 -7 -9 2.652 3.055 0.447 265.815 o
-4 -7 -8 27.272 26.843 0.902 65.427 o
-4 -7 -7 14.719 14.107 0.629 134.417 o
-4 -7 -6 13.899 13.701 0.601 147.212 o
-4 -7 -5 200.388 199.145 3.789 3.706 o
-4 -7 -4 12.523 12.478 0.517 198.827 o
-4 -7 -3 47.387 46.263 1.105 43.614 o
-4 -7 -2 7.275 7.641 0.398 335.111 o
-4 -7 -1 97.579 98.838 1.992 13.405 o
-4 -6 -20 4.020 3.845 0.615 140.596 o
-4 -6 -19 7.044 6.942 0.727 100.664 o
-4 -6 -18 5.146 5.110 0.706 106.732 o
-4 -6 -17 10.550 10.304 0.818 79.537 o
-4 -6 -16 1.433 1.531 0.601 147.212 o
-4 -6 -15 9.923 9.584 0.797 83.778 o
-4 -6 -14 7.930 8.256 0.720 102.628 o
-4 -6 -13 0.239 0.329 0.482 228.687 o
-4 -6 -12 28.453 27.619 1.035 49.707 o
-4 -6 -11 70.987 70.569 1.783 16.744 o
-4 -6 -10 30.491 30.520 1.014 51.785 o
-4 -6 -9 43.251 43.453 1.209 36.379 o
-4 -6 -8 61.423 61.998 1.503 23.554 o
-4 -6 -7 126.536 125.199 2.566 8.084 o
-4 -6 -6 112.342 113.113 2.293 10.120 o
-4 -6 -5 71.392 71.135 1.545 22.292 o
-4 -6 -4 54.033 55.309 1.244 34.364 o
-4 -6 -3 131.010 130.778 2.531 8.308 o
-4 -6 -2 161.311 161.061 3.034 5.780 o
-4 -6 -1 396.219 400.757 7.137 1.044 o
-4 -5 -20 2.214 1.943 0.580 158.046 o
-4 -5 -19 6.233 6.145 0.720 102.628 o
-4 -5 -18 8.174 7.857 0.783 86.797 o
-4 -5 -17 12.406 12.520 0.874 69.682 o
-4 -5 -16 2.487 2.412 0.629 134.417 o
-4 -5 -15 39.214 39.475 1.398 27.219 o
-4 -5 -14 66.993 66.424 1.818 16.106 o
-4 -5 -13 11.476 11.003 0.720 102.628 o
-4 -5 -12 4.712 5.369 0.559 170.121 o
-4 -5 -11 5.431 5.802 0.538 183.636 o
-4 -5 -10 71.139 70.981 1.720 17.992 o
-4 -5 -9 45.425 45.382 1.223 35.552 o
-4 -5 -8 100.821 102.383 2.181 11.185 o
-4 -5 -7 52.288 52.897 1.258 33.604 o
-4 -5 -6 191.680 193.888 3.656 3.980 o
-4 -5 -5 9.197 9.696 0.433 283.241 o
-4 -5 -4 282.583 282.674 5.131 2.021 o
-4 -5 -3 168.181 170.735 3.188 5.236 o
-4 -5 -2 304.936 312.649 5.606 1.693 o
-4 -5 -1 252.786 255.397 4.614 2.499 o
-4 -4 -20 3.884 3.495 0.636 131.479 o
-4 -4 -19 11.085 12.149 0.853 73.151 o
-4 -4 -18 5.553 5.348 0.699 108.878 o
-4 -4 -17 5.257 4.152 0.685 113.367 o
-4 -4 -16 8.629 8.305 0.776 88.368 o
-4 -4 -15 7.265 7.487 0.713 104.650 o
-4 -4 -14 0.233 0.559 0.489 222.199 o
-4 -4 -13 37.143 36.728 1.216 35.962 o
-4 -4 -12 4.252 4.781 0.531 188.500 o
-4 -4 -11 37.829 38.273 1.160 39.511 o
-4 -4 -10 1.101 1.209 0.391 347.186 o
-4 -4 -9 70.204 67.857 1.601 20.762 o
-4 -4 -8 55.459 56.224 1.349 29.230 o
-4 -4 -7 43.383 45.138 1.097 44.171 o
-4 -4 -6 72.620 73.246 1.559 21.894 o
-4 -4 -5 552.523 557.987 9.933 0.539 o
-4 -4 -4 477.539 473.828 8.444 0.746 o
-4 -4 -3 203.676 206.687 3.768 3.748 o
-4 -4 -2 102.871 105.731 2.020 13.036 o
-4 -4 -1 1412.320 1417.560 25.222 0.084 o
-4 -3 -21 1.985 1.272 0.573 161.924 o
-4 -3 -20 3.508 3.383 0.629 134.417 o
-4 -3 -19 19.594 20.063 1.049 48.390 o
-4 -3 -18 13.630 14.254 0.909 64.425 o
-4 -3 -17 1.061 0.343 0.580 158.046 o
-4 -3 -16 8.867 8.095 0.769 89.981 o
-4 -3 -15 7.054 7.256 0.692 111.088 o
-4 -3 -14 25.869 25.543 1.028 50.385 o
-4 -3 -13 1.086 1.440 0.475 235.462 o
-4 -3 -12 68.475 69.471 1.755 17.282 o
-4 -3 -11 45.973 46.438 1.293 31.812 o
-4 -3 -10 2.167 2.607 0.412 312.777 o
-4 -3 -9 220.868 220.515 4.222 2.984 o
-4 -3 -8 276.519 273.761 5.068 2.071 o
-4 -3 -7 34.789 34.505 0.895 66.454 o
-4 -3 -6 385.064 386.063 6.928 1.109 o
-4 -3 -5 332.639 327.406 5.893 1.532 o
-4 -3 -4 712.448 713.867 12.800 0.325 o
-4 -3 -3 40.845 40.657 0.902 65.427 o
-4 -3 -2 10.170 10.835 0.370 387.603 o
-4 -3 -1 763.853 770.854 13.771 0.281 o
-4 -2 -21 1.441 0.797 0.531 188.500 o
-4 -2 -20 5.552 5.495 0.692 111.088 o
-4 -2 -19 33.768 34.966 1.349 29.230 o
-4 -2 -18 3.722 4.236 0.678 115.717 o
-4 -2 -17 6.691 7.039 0.741 96.901 o
-4 -2 -16 9.251 9.018 0.790 85.267 o
-4 -2 -15 40.368 40.929 1.398 27.219 o
-4 -2 -14 56.036 56.273 1.608 20.582 o
-4 -2 -13 72.049 72.226 1.845 15.622 o
-4 -2 -12 44.525 44.264 1.293 31.812 o
-4 -2 -11 98.696 98.831 2.209 10.903 o
-4 -2 -10 29.935 29.339 0.930 61.551 o
-4 -2 -9 96.335 95.784 2.055 12.596 o
-4 -2 -8 12.967 12.709 0.524 193.560 o
-4 -2 -7 23.698 23.166 0.685 113.367 o
-4 -2 -6 274.006 274.271 4.970 2.154 o
-4 -2 -5 455.008 450.285 8.053 0.820 o
-4 -2 -4 150.796 150.666 2.796 6.805 o
-4 -2 -3 238.776 240.437 4.313 2.860 o
-4 -2 -2 515.119 523.230 9.318 0.613 o
-4 -2 -1 5.921 6.096 0.266 754.001 o
-4 -1 -21 1.929 2.167 0.559 170.121 o
-4 -1 -20 4.704 4.614 0.671 118.140 o
-4 -1 -19 3.618 3.719 0.685 113.367 o
-4 -1 -18 2.040 2.083 0.629 134.417 o
-4 -1 -17 1.302 1.873 0.615 140.596 o
-4 -1 -16 39.072 37.930 1.377 28.055 o
-4 -1 -15 24.443 24.376 1.035 49.707 o
-4 -1 -14 175.856 172.686 3.663 3.965 o
-4 -1 -13 18.967 19.524 0.867 70.810 o
-4 -1 -12 81.863 80.992 1.943 14.088 o
-4 -1 -11 36.633 36.588 1.097 44.171 o
-4 -1 -10 34.423 34.491 1.014 51.785 o
-4 -1 -9 10.671 11.059 0.538 183.636 o
-4 -1 -8 2.222 2.377 0.315 537.668 o
-4 -1 -7 117.733 117.454 2.314 9.938 o
-4 -1 -6 382.083 372.376 6.683 1.191 o
-4 -1 -5 89.677 90.820 1.797 16.484 o
-4 -1 -4 11.375 11.101 0.384 359.926 o
-4 -1 -3 98.117 99.279 1.894 14.825 o
-4 -1 -2 587.411 585.865 10.528 0.480 o
-4 -1 -1 954.716 940.198 16.896 0.186 o
-3 -21 -4 4.563 4.201 0.636 131.479 o
-3 -21 -3 3.409 3.943 0.608 143.847 o
-3 -21 -2 1.542 1.873 0.566 165.947 o
-3 -21 -1 4.394 4.208 0.629 134.417 o
-3 -20 -7 6.225 5.536 0.650 125.885 o
-3 -20 -6 3.614 3.320 0.622 137.454 o
-3 -20 -5 0.100 -0.650 0.545 178.957 o
-3 -20 -4 5.236 5.495 0.685 113.367 o
-3 -20 -3 2.256 1.804 0.615 140.596 o
-3 -20 -2 1.660 1.859 0.601 147.212 o
-3 -20 -1 5.537 4.872 0.685 113.367 o
-3 -19 -9 3.312 2.796 0.601 147.212 o
-3 -19 -8 5.476 4.914 0.678 115.717 o
-3 -19 -7 1.953 2.083 0.608 143.847 o
-3 -19 -6 8.418 8.878 0.783 86.797 o
-3 -19 -5 1.329 1.615 0.629 134.417 o
-3 -19 -4 9.415 8.109 0.790 85.267 o
-3 -19 -3 1.098 1.468 0.622 137.454 o
-3 -19 -2 0.725 0.776 0.601 147.212 o
-3 -19 -1 2.465 1.964 0.650 125.885 o
-3 -18 -11 0.654 0.182 0.538 183.636 o
-3 -18 -10 4.653 4.761 0.657 123.221 o
-3 -18 -9 1.771 1.433 0.608 143.847 o
-3 -18 -8 7.470 7.683 0.769 89.981 o
-3 -18 -7 1.760 2.188 0.636 131.479 o
-3 -18 -6 9.995 9.528 0.832 76.886 o
-3 -18 -5 8.910 8.249 0.776 88.368 o
-3 -18 -4 3.405 2.978 0.650 125.885 o
-3 -18 -3 2.032 2.831 0.636 131.479 o
-3 -18 -2 0.624 0.755 0.587 154.305 o
-3 -18 -1 1.864 1.643 0.615 140.596 o
-3 -17 -13 2.999 3.083 0.608 143.847 o
-3 -17 -12 2.089 2.803 0.601 147.212 o
-3 -17 -11 11.845 11.464 0.825 78.194 o
-3 -17 -10 5.843 6.033 0.734 98.755 o
-3 -17 -9 19.549 19.573 1.049 48.390 o
-3 -17 -8 10.275 9.801 0.818 79.537 o
-3 -17 -7 1.554 1.650 0.615 140.596 o
-3 -17 -6 10.170 10.423 0.832 76.886 o
-3 -17 -5 1.507 1.342 0.608 143.847 o
-3 -17 -4 4.443 4.201 0.678 115.717 o
-3 -17 -3 2.527 2.663 0.636 131.479 o
-3 -17 -2 9.936 10.584 0.832 76.886 o
-3 -17 -1 13.849 13.680 0.909 64.425 o
-3 -16 -14 2.927 2.328 0.587 154.305 o
-3 -16 -13 3.338 3.307 0.622 137.454 o
-3 -16 -12 3.889 3.495 0.664 120.640 o
-3 -16 -11 0.610 0.496 0.594 150.696 o
-3 -16 -10 1.506 1.489 0.643 128.636 o
-3 -16 -9 11.439 10.940 0.853 73.151 o
-3 -16 -8 4.983 4.628 0.713 104.650 o
-3 -16 -7 45.601 45.291 1.538 22.495 o
-3 -16 -6 3.996 4.236 0.678 115.717 o
-3 -16 -5 3.431 2.754 0.643 128.636 o
-3 -16 -4 9.207 9.563 0.797 83.778 o
-3 -16 -3 3.633 3.397 0.650 125.885 o
-3 -16 -2 14.244 14.687 0.909 64.425 o
-3 -16 -1 4.088 4.089 0.657 123.221 o
-3 -15 -15 3.386 3.621 0.608 143.847 o
-3 -15 -14 3.688 3.272 0.622 137.454 o
-3 -15 -13 26.188 26.403 1.160 39.511 o
-3 -15 -12 7.168 6.634 0.762 91.640 o
-3 -15 -11 1.255 1.859 0.615 140.596 o
-3 -15 -10 38.055 39.063 1.412 26.683 o
-3 -15 -9 2.222 2.209 0.643 128.636 o
-3 -15 -8 13.847 13.261 0.888 67.504 o
-3 -15 -7 2.375 1.873 0.622 137.454 o
-3 -15 -6 13.139 12.555 0.867 70.810 o
-3 -15 -5 19.651 19.685 1.000 53.243 o
-3 -15 -4 2.283 2.146 0.587 154.305 o
-3 -15 -3 13.736 14.254 0.860 71.966 o
-3 -15 -2 0.493 0.951 0.517 198.827 o
-3 -15 -1 21.212 21.636 0.979 55.550 o
-3 -14 -16 3.092 3.216 0.594 150.696 o
-3 -14 -15 4.699 4.404 0.664 120.640 o
-3 -14 -14 0.134 0.084 0.573 161.924 o
-3 -14 -13 8.889 8.703 0.811 80.914 o
-3 -14 -12 3.339 2.796 0.636 131.479 o
-3 -14 -11 1.862 1.510 0.615 140.596 o
-3 -14 -10 9.545 9.123 0.804 82.327 o
-3 -14 -9 25.938 26.347 1.167 39.040 o
-3 -14 -8 36.337 37.119 1.363 28.633 o
-3 -14 -7 8.862 7.948 0.727 100.664 o
-3 -14 -6 5.308 5.760 0.636 131.479 o
-3 -14 -5 43.665 44.977 1.419 26.421 o
-3 -14 -4 2.846 2.719 0.545 178.957 o
-3 -14 -3 11.206 10.786 0.720 102.628 o
-3 -14 -2 16.839 16.379 0.832 76.886 o
-3 -14 -1 22.321 22.111 0.951 58.865 o
-3 -13 -17 2.936 3.418 0.615 140.596 o
-3 -13 -16 1.251 0.636 0.566 165.947 o
-3 -13 -15 9.335 8.682 0.790 85.267 o
-3 -13 -14 1.651 1.307 0.629 134.417 o
-3 -13 -13 16.901 17.735 0.986 54.765 o
-3 -13 -12 0.910 0.839 0.594 150.696 o
-3 -13 -11 18.030 17.483 0.986 54.765 o
-3 -13 -10 15.421 14.799 0.923 62.487 o
-3 -13 -9 8.483 8.228 0.748 95.098 o
-3 -13 -8 12.598 12.121 0.783 86.797 o
-3 -13 -7 5.167 4.949 0.601 147.212 o
-3 -13 -6 52.085 52.380 1.531 22.701 o
-3 -13 -5 9.406 9.696 0.685 113.367 o
-3 -13 -4 19.255 19.196 0.874 69.682 o
-3 -13 -3 44.358 45.019 1.349 29.230 o
-3 -13 -2 31.562 32.841 1.118 42.530 o
-3 -13 -1 60.452 60.880 1.629 20.055 o
-3 -12 -17 3.678 3.649 0.622 137.454 o
-3 -12 -16 4.638 4.446 0.678 115.717 o
-3 -12 -15 8.338 8.403 0.804 82.327 o
-3 -12 -14 8.317 8.144 0.776 88.368 o
-3 -12 -13 14.499 14.638 0.923 62.487 o
-3 -12 -12 19.272 19.650 1.028 50.385 o
-3 -12 -11 0.928 1.363 0.594 150.696 o
-3 -12 -10 8.644 8.633 0.741 96.901 o
-3 -12 -9 23.962 23.991 1.021 51.078 o
-3 -12 -8 13.177 13.247 0.776 88.368 o
-3 -12 -7 13.922 14.400 0.783 86.797 o
-3 -12 -6 2.026 2.188 0.489 222.199 o
-3 -12 -5 49.965 50.143 1.433 25.908 o
-3 -12 -4 18.557 18.993 0.832 76.886 o
-3 -12 -3 126.440 126.709 2.754 7.014 o
-3 -12 -2 8.221 7.983 0.587 154.305 o
-3 -12 -1 21.340 21.636 0.853 73.151 o
-3 -11 -18 2.569 2.747 0.594 150.696 o
-3 -11 -17 2.981 3.824 0.650 125.885 o
-3 -11 -16 5.720 5.830 0.727 100.664 o
-3 -11 -15 1.625 1.636 0.615 140.596 o
-3 -11 -14 0.975 1.070 0.594 150.696 o
-3 -11 -13 8.314 8.661 0.783 86.797 o
-3 -11 -12 3.072 2.992 0.629 134.417 o
-3 -11 -11 3.285 3.160 0.608 143.847 o
-3 -11 -10 1.124 1.049 0.517 198.827 o
-3 -11 -9 15.661 14.953 0.811 80.914 o
-3 -11 -8 94.806 94.735 2.258 10.436 o
-3 -11 -7 100.007 100.460 2.328 9.819 o
-3 -11 -6 14.018 13.939 0.720 102.628 o
-3 -11 -5 5.082 5.215 0.510 204.312 o
-3 -11 -4 54.865 54.351 1.440 25.657 o
-3 -11 -3 9.219 10.150 0.601 147.212 o
-3 -11 -2 17.035 17.245 0.727 100.664 o
-3 -11 -1 30.023 30.611 0.979 55.550 o
-3 -10 -18 5.041 5.970 0.678 115.717 o
-3 -10 -17 1.461 1.063 0.601 147.212 o
-3 -10 -16 1.520 1.964 0.643 128.636 o
-3 -10 -15 8.725 7.962 0.769 89.981 o
-3 -10 -14 7.045 7.641 0.762 91.640 o
-3 -10 -13 10.607 10.842 0.825 78.194 o
-3 -10 -12 26.992 26.899 1.132 41.487 o
-3 -10 -11 1.166 1.125 0.510 204.312 o
-3 -10 -10 16.182 16.372 0.832 76.886 o
-3 -10 -9 16.006 16.071 0.804 82.327 o
-3 -10 -8 30.688 31.240 1.070 46.511 o
-3 -10 -7 7.230 6.746 0.559 170.121 o
-3 -10 -6 0.571 0.475 0.391 347.186 o
-3 -10 -5 17.258 17.595 0.734 98.755 o
-3 -10 -4 8.980 9.192 0.552 174.455 o
-3 -10 -3 54.193 55.001 1.391 27.494 o
-3 -10 -2 166.581 167.072 3.327 4.805 o
-3 -10 -1 58.970 58.573 1.433 25.908 o
-3 -9 -19 0.494 0.210 0.531 188.500 o
-3 -9 -18 5.257 4.998 0.671 118.140 o
-3 -9 -17 0.222 -0.224 0.580 158.046 o
-3 -9 -16 1.584 1.664 0.615 140.596 o
-3 -9 -15 2.116 2.740 0.622 137.454 o
-3 -9 -14 6.255 6.180 0.713 104.650 o
-3 -9 -13 21.158 20.300 1.021 51.078 o
-3 -9 -12 22.465 23.264 1.000 53.243 o
-3 -9 -11 7.248 7.697 0.643 128.636 o
-3 -9 -10 2.231 2.342 0.496 215.984 o
-3 -9 -9 67.020 66.472 1.706 18.288 o
-3 -9 -8 1.763 1.922 0.440 274.320 o
-3 -9 -7 46.757 44.201 1.244 34.364 o
-3 -9 -6 6.055 6.110 0.482 228.687 o
-3 -9 -5 45.759 46.941 1.230 35.149 o
-3 -9 -4 16.423 16.260 0.650 125.885 o
-3 -9 -3 32.654 32.953 0.944 59.741 o
-3 -9 -2 148.451 147.415 2.922 6.231 o
-3 -9 -1 13.021 13.750 0.559 170.121 o
-3 -8 -19 4.996 5.054 0.664 120.640 o
-3 -8 -18 1.899 2.048 0.615 140.596 o
-3 -8 -17 4.478 4.858 0.678 115.717 o
-3 -8 -16 1.568 1.370 0.601 147.212 o
-3 -8 -15 9.336 9.885 0.811 80.914 o
-3 -8 -14 1.137 1.559 0.587 154.305 o
-3 -8 -13 1.742 1.957 0.545 178.957 o
-3 -8 -12 24.819 24.816 1.014 51.785 o
-3 -8 -11 12.427 12.198 0.720 102.628 o
-3 -8 -10 17.228 17.511 0.804 82.327 o
-3 -8 -9 15.288 15.330 0.727 100.664 o
-3 -8 -8 35.771 35.232 1.070 46.511 o
-3 -8 -7 109.383 108.625 2.328 9.819 o
-3 -8 -6 86.692 86.892 1.922 14.397 o
-3 -8 -5 3.386 3.320 0.377 373.380 o
-3 -8 -4 106.049 104.612 2.153 11.477 o
-3 -8 -3 14.321 14.827 0.559 170.121 o
-3 -8 -2 58.477 59.258 1.335 29.845 o
-3 -8 -1 8.101 8.123 0.412 312.777 o
-3 -7 -20 2.075 1.713 0.559 170.121 o
-3 -7 -19 0.554 0.790 0.566 165.947 o
-3 -7 -18 1.642 1.111 0.594 150.696 o
-3 -7 -17 0.212 0.734 0.573 161.924 o
-3 -7 -16 6.933 7.137 0.748 95.098 o
-3 -7 -15 10.041 8.983 0.790 85.267 o
-3 -7 -14 61.721 59.692 1.762 17.145 o
-3 -7 -13 2.195 2.055 0.531 188.500 o
-3 -7 -12 16.084 16.393 0.818 79.537 o
-3 -7 -11 14.502 14.498 0.748 95.098 o
-3 -7 -10 23.108 24.103 0.902 65.427 o
-3 -7 -9 11.382 11.436 0.622 137.454 o
-3 -7 -8 1.695 1.587 0.384 359.926 o
-3 -7 -7 22.626 22.307 0.769 89.981 o
-3 -7 -6 2.366 2.649 0.350 435.511 o
-3 -7 -5 10.788 10.856 0.489 222.199 o
-3 -7 -4 156.476 157.405 3.020 5.834 o
-3 -7 -3 10.811 10.989 0.454 257.699 o
-3 -7 -2 170.768 168.177 3.174 5.282 o
-3 -7 -1 283.128 281.632 5.117 2.032 o
-3 -6 -20 0.904 1.195 0.552 174.455 o
-3 -6 -19 0.272 0.287 0.559 170.121 o
-3 -6 -18 0.512 0.315 0.587 154.305 o
-3 -6 -17 7.405 7.109 0.748 95.098 o
-3 -6 -16 1.048 1.328 0.601 147.212 o
-3 -6 -15 4.183 4.376 0.664 120.640 o
-3 -6 -14 5.184 5.327 0.622 137.454 o
-3 -6 -13 16.092 16.449 0.832 76.886 o
-3 -6 -12 9.154 8.990 0.643 128.636 o
-3 -6 -11 20.423 19.811 0.832 76.886 o
-3 -6 -10 81.374 81.306 1.915 14.502 o
-3 -6 -9 19.282 18.839 0.748 95.098 o
-3 -6 -8 10.264 10.332 0.545 178.957 o
-3 -6 -7 42.476 42.467 1.105 43.614 o
-3 -6 -6 201.984 203.437 3.831 3.626 o
-3 -6 -5 195.044 196.076 3.677 3.935 o
-3 -6 -4 177.183 177.460 3.327 4.805 o
-3 -6 -3 114.457 115.091 2.237 10.633 o
-3 -6 -2 110.347 109.177 2.125 11.781 o
-3 -6 -1 76.284 76.294 1.552 22.092 o
-3 -5 -20 1.683 1.153 0.573 161.924 o
-3 -5 -19 0.650 0.545 0.587 154.305 o
-3 -5 -18 2.378 1.580 0.601 147.212 o
-3 -5 -17 0.506 0.252 0.573 161.924 o
-3 -5 -16 66.469 68.003 1.943 14.088 o
-3 -5 -15 3.176 2.831 0.608 143.847 o
-3 -5 -14 9.709 9.444 0.706 106.732 o
-3 -5 -13 6.526 6.746 0.615 140.596 o
-3 -5 -12 4.032 4.257 0.517 198.827 o
-3 -5 -11 40.817 39.790 1.188 37.674 o
-3 -5 -10 78.644 78.028 1.825 15.983 o
-3 -5 -9 11.556 11.234 0.573 161.924 o
-3 -5 -8 139.518 136.985 2.754 7.014 o
-3 -5 -7 193.247 191.071 3.621 4.058 o
-3 -5 -6 61.434 61.264 1.349 29.230 o
-3 -5 -5 188.268 189.029 3.516 4.303 o
-3 -5 -4 261.574 258.543 4.691 2.418 o
-3 -5 -3 261.544 262.499 4.726 2.383 o
-3 -5 -2 315.644 320.192 5.704 1.635 o
-3 -5 -1 140.992 145.919 2.712 7.232 o
-3 -4 -21 2.274 2.097 0.573 161.924 o
-3 -4 -20 2.583 2.356 0.608 143.847 o
-3 -4 -19 4.127 4.579 0.685 113.367 o
-3 -4 -18 5.451 4.670 0.685 113.367 o
-3 -4 -17 1.958 2.230 0.622 137.454 o
-3 -4 -16 38.133 38.818 1.398 27.219 o
-3 -4 -15 15.626 16.134 0.902 65.427 o
-3 -4 -14 6.707 6.990 0.636 131.479 o
-3 -4 -13 21.559 22.027 0.923 62.487 o
-3 -4 -12 54.833 53.904 1.475 24.455 o
-3 -4 -11 80.594 81.320 1.915 14.502 o
-3 -4 -10 1.562 2.076 0.398 335.111 o
-3 -4 -9 10.219 10.737 0.545 178.957 o
-3 -4 -8 1.046 1.384 0.315 537.668 o
-3 -4 -7 202.969 202.137 3.789 3.706 o
-3 -4 -6 321.152 321.108 5.795 1.584 o
-3 -4 -5 220.617 222.535 4.082 3.192 o
-3 -4 -4 123.057 125.157 2.384 9.363 o
-3 -4 -3 819.701 827.672 14.792 0.243 o
-3 -4 -2 100.354 101.306 1.929 14.293 o
-3 -4 -1 598.726 603.243 10.779 0.458 o
-3 -3 -21 2.509 2.034 0.559 170.121 o
-3 -3 -20 14.004 14.351 0.888 67.504 o
-3 -3 -19 0.925 0.426 0.601 147.212 o
-3 -3 -18 3.371 3.439 0.657 123.221 o
-3 -3 -17 6.509 6.774 0.741 96.901 o
-3 -3 -16 15.860 15.617 0.930 61.551 o
-3 -3 -15 53.328 53.274 1.594 20.945 o
-3 -3 -14 4.621 4.432 0.573 161.924 o
-3 -3 -13 103.018 102.837 2.384 9.363 o
-3 -3 -12 7.968 8.018 0.587 154.305 o
-3 -3 -11 155.830 154.902 3.181 5.259 o
-3 -3 -10 44.800 44.662 1.202 36.803 o
-3 -3 -9 3.655 3.985 0.384 359.926 o
-3 -3 -8 5.987 5.830 0.391 347.186 o
-3 -3 -7 37.791 37.742 0.937 60.636 o
-3 -3 -6 816.045 808.910 14.463 0.254 o
-3 -3 -5 141.372 139.327 2.628 7.701 o
-3 -3 -4 0.965 1.070 0.203 1294.620 o
-3 -3 -3 689.514 709.219 12.653 0.332 o
-3 -3 -2 1032.720 1050.800 18.748 0.151 o
-3 -3 -1 318.262 323.729 5.788 1.588 o
-3 -2 -21 2.823 3.167 0.587 154.305 o
-3 -2 -20 10.950 11.576 0.832 76.886 o
-3 -2 -19 9.993 9.912 0.839 75.609 o
-3 -2 -18 25.326 24.718 1.125 42.004 o
-3 -2 -17 58.358 57.727 1.762 17.145 o
-3 -2 -16 46.295 47.137 1.545 22.292 o
-3 -2 -15 8.314 8.389 0.692 111.088 o
-3 -2 -14 86.026 86.004 2.132 11.704 o
-3 -2 -13 11.823 11.898 0.699 108.878 o
-3 -2 -12 67.934 67.675 1.699 18.439 o
-3 -2 -11 142.425 141.998 2.950 6.114 o
-3 -2 -10 58.583 57.189 1.412 26.683 o
-3 -2 -9 202.391 197.390 3.796 3.693 o
-3 -2 -8 306.013 302.233 5.529 1.740 o
-3 -2 -7 20.724 20.608 0.622 137.454 o
-3 -2 -6 302.494 301.779 5.446 1.794 o
-3 -2 -5 200.473 199.725 3.656 3.980 o
-3 -2 -4 1.456 1.370 0.196 1388.750 o
-3 -2 -3 366.943 372.334 6.662 1.199 o
-3 -2 -2 17.640 18.049 0.454 257.699 o
-3 -2 -1 1029.040 1026.290 18.098 0.162 o
-3 -1 -21 7.237 7.599 0.699 108.878 o
-3 -1 -20 7.452 6.900 0.734 98.755 o
-3 -1 -19 4.756 4.691 0.720 102.628 o
-3 -1 -18 4.410 3.712 0.678 115.717 o
-3 -1 -17 30.308 29.919 1.237 34.753 o
-3 -1 -16 39.287 39.070 1.398 27.219 o
-3 -1 -15 1.605 1.755 0.531 188.500 o
-3 -1 -14 63.857 63.425 1.720 17.992 o
-3 -1 -13 138.110 135.308 2.936 6.172 o
-3 -1 -12 210.574 210.532 4.180 3.045 o
-3 -1 -11 160.021 159.243 3.230 5.101 o
-3 -1 -10 25.308 25.145 0.825 78.194 o
-3 -1 -9 60.021 59.545 1.370 28.342 o
-3 -1 -8 325.884 320.849 5.830 1.565 o
-3 -1 -7 61.953 62.327 1.342 29.535 o
-3 -1 -6 98.632 98.657 1.936 14.190 o
-3 -1 -5 53.330 53.792 1.125 42.004 o
-3 -1 -4 139.053 139.159 2.566 8.084 o
-3 -1 -3 129.710 133.022 2.433 8.990 o
-3 -1 -2 3.467 3.971 0.217 1132.960 o
-3 -1 -1 3723.010 3425.750 60.377 0.015 o
-2 -21 -4 0.071 -0.468 0.510 204.312 o
-2 -21 -3 0.147 -0.370 0.524 193.560 o
-2 -21 -2 2.893 3.132 0.594 150.696 o
-2 -21 -1 0.274 -0.056 0.531 188.500 o
-2 -20 -8 0.295 0.433 0.552 174.455 o
-2 -20 -7 1.714 1.971 0.566 165.947 o
-2 -20 -6 0.327 1.160 0.559 170.121 o
-2 -20 -5 1.541 1.657 0.587 154.305 o
-2 -20 -4 10.361 10.346 0.797 83.778 o
-2 -20 -3 0.242 0.664 0.580 158.046 o
-2 -20 -2 6.468 6.704 0.734 98.755 o
-2 -20 -1 3.988 4.404 0.678 115.717 o
-2 -19 -10 2.697 2.363 0.601 147.212 o
-2 -19 -9 3.739 3.677 0.622 137.454 o
-2 -19 -8 5.466 5.977 0.692 111.088 o
-2 -19 -7 2.794 2.489 0.622 137.454 o
-2 -19 -6 2.061 1.377 0.608 143.847 o
-2 -19 -5 0.402 0.979 0.601 147.212 o
-2 -19 -4 1.916 1.971 0.636 131.479 o
-2 -19 -3 2.011 1.650 0.629 134.417 o
-2 -19 -2 7.734 8.486 0.797 83.778 o
-2 -19 -1 4.004 4.257 0.699 108.878 o
-2 -18 -11 0.041 -0.007 0.531 188.500 o
-2 -18 -10 6.510 6.508 0.713 104.650 o
-2 -18 -9 1.314 0.790 0.587 154.305 o
-2 -18 -8 0.564 0.475 0.594 150.696 o
-2 -18 -7 6.537 6.452 0.755 93.345 o
-2 -18 -6 3.489 3.341 0.685 113.367 o
-2 -18 -5 0.402 1.097 0.587 154.305 o
-2 -18 -4 0.436 0.196 0.580 158.046 o
-2 -18 -3 1.726 1.797 0.615 140.596 o
-2 -18 -2 1.822 3.034 0.636 131.479 o
-2 -18 -1 7.369 7.095 0.748 95.098 o
-2 -17 -13 3.657 3.558 0.601 147.212 o
-2 -17 -12 0.001 0.007 0.545 178.957 o
-2 -17 -11 1.022 1.007 0.573 161.924 o
-2 -17 -10 10.304 10.276 0.825 78.194 o
-2 -17 -9 3.823 4.439 0.706 106.732 o
-2 -17 -8 7.468 7.305 0.762 91.640 o
-2 -17 -7 4.301 4.886 0.699 108.878 o
-2 -17 -6 1.112 1.762 0.615 140.596 o
-2 -17 -5 7.103 7.081 0.748 95.098 o
-2 -17 -4 6.276 6.033 0.727 100.664 o
-2 -17 -3 1.984 1.524 0.615 140.596 o
-2 -17 -2 12.460 13.436 0.895 66.454 o
-2 -17 -1 16.565 16.225 0.958 58.009 o
-2 -16 -14 1.854 2.174 0.566 165.947 o
-2 -16 -13 3.130 2.552 0.622 137.454 o
-2 -16 -12 11.012 11.387 0.839 75.609 o
-2 -16 -11 6.231 7.046 0.762 91.640 o
-2 -16 -10 4.356 4.250 0.671 118.140 o
-2 -16 -9 1.865 1.839 0.615 140.596 o
-2 -16 -8 1.565 1.503 0.615 140.596 o
-2 -16 -7 8.281 8.060 0.776 88.368 o
-2 -16 -6 1.252 1.992 0.601 147.212 o
-2 -16 -5 12.082 12.366 0.867 70.810 o
-2 -16 -4 15.112 15.134 0.916 63.445 o
-2 -16 -3 22.828 23.858 1.097 44.171 o
-2 -16 -2 4.777 4.411 0.671 118.140 o
-2 -16 -1 4.306 4.579 0.657 123.221 o
-2 -15 -15 5.618 5.187 0.650 125.885 o
-2 -15 -14 0.442 0.266 0.566 165.947 o
-2 -15 -13 0.350 0.280 0.580 158.046 o
-2 -15 -12 4.941 4.614 0.713 104.650 o
-2 -15 -11 2.119 2.132 0.629 134.417 o
-2 -15 -10 8.350 8.144 0.783 86.797 o
-2 -15 -9 10.277 10.199 0.832 76.886 o
-2 -15 -8 1.688 1.762 0.622 137.454 o
-2 -15 -7 1.719 1.000 0.594 150.696 o
-2 -15 -6 17.081 17.162 0.951 58.865 o
-2 -15 -5 1.510 1.831 0.580 158.046 o
-2 -15 -4 5.825 5.865 0.671 118.140 o
-2 -15 -3 2.223 2.489 0.552 174.455 o
-2 -15 -2 4.631 4.488 0.601 147.212 o
-2 -15 -1 7.550 7.564 0.671 118.140 o
-2 -14 -16 0.907 0.965 0.545 178.957 o
-2 -14 -15 6.464 6.236 0.713 104.650 o
-2 -14 -14 3.495 2.768 0.657 123.221 o
-2 -14 -13 3.343 3.628 0.671 118.140 o
-2 -14 -12 1.629 1.489 0.615 140.596 o
-2 -14 -11 21.319 21.852 1.077 45.909 o
-2 -14 -10 6.080 6.270 0.734 98.755 o
-2 -14 -9 4.220 4.872 0.685 113.367 o
-2 -14 -8 2.356 2.503 0.608 143.847 o
-2 -14 -7 24.112 23.949 1.077 45.909 o
-2 -14 -6 0.827 0.755 0.517 198.827 o
-2 -14 -5 14.352 15.155 0.832 76.886 o
-2 -14 -4 16.761 17.812 0.881 68.580 o
-2 -14 -3 10.223 10.297 0.706 106.732 o
-2 -14 -2 8.273 8.095 0.650 125.885 o
-2 -14 -1 12.792 12.960 0.755 93.345 o
-2 -13 -17 8.702 8.808 0.706 106.732 o
-2 -13 -16 2.964 3.146 0.622 137.454 o
-2 -13 -15 18.033 18.315 1.000 53.243 o
-2 -13 -14 6.098 6.487 0.755 93.345 o
-2 -13 -13 11.665 11.213 0.853 73.151 o
-2 -13 -12 17.269 16.330 0.958 58.009 o
-2 -13 -11 1.505 2.873 0.629 134.417 o
-2 -13 -10 0.136 0.231 0.559 170.121 o
-2 -13 -9 11.663 13.044 0.846 74.365 o
-2 -13 -8 4.438 4.278 0.594 150.696 o
-2 -13 -7 1.228 0.979 0.510 204.312 o
-2 -13 -6 6.856 6.494 0.615 140.596 o
-2 -13 -5 42.256 42.572 1.328 30.160 o
-2 -13 -4 34.546 34.547 1.167 39.040 o
-2 -13 -3 21.889 21.677 0.909 64.425 o
-2 -13 -2 24.345 24.956 0.965 57.172 o
-2 -13 -1 42.401 43.921 1.314 30.805 o
-2 -12 -17 2.281 2.761 0.608 143.847 o
-2 -12 -16 4.920 4.795 0.692 111.088 o
-2 -12 -15 6.525 6.599 0.769 89.981 o
-2 -12 -14 3.325 2.978 0.643 128.636 o
-2 -12 -13 2.029 2.090 0.629 134.417 o
-2 -12 -12 6.795 6.942 0.734 98.755 o
-2 -12 -11 6.409 6.983 0.727 100.664 o
-2 -12 -10 29.169 30.073 1.202 36.803 o
-2 -12 -9 12.841 12.261 0.783 86.797 o
-2 -12 -8 5.960 5.683 0.608 143.847 o
-2 -12 -7 53.504 53.253 1.524 22.910 o
-2 -12 -6 1.440 1.978 0.489 222.199 o
-2 -12 -5 53.892 52.925 1.475 24.455 o
-2 -12 -4 9.688 9.808 0.636 131.479 o
-2 -12 -3 82.628 81.873 1.964 13.789 o
-2 -12 -2 10.569 10.675 0.629 134.417 o
-2 -12 -1 16.171 16.686 0.748 95.098 o
-2 -11 -18 3.096 3.768 0.608 143.847 o
-2 -11 -17 14.308 13.331 0.867 70.810 o
-2 -11 -16 5.423 5.145 0.713 104.650 o
-2 -11 -15 1.324 1.391 0.601 147.212 o
-2 -11 -14 8.369 8.444 0.783 86.797 o
-2 -11 -13 1.645 1.447 0.594 150.696 o
-2 -11 -12 5.418 5.390 0.692 111.088 o
-2 -11 -11 19.493 18.832 0.972 56.352 o
-2 -11 -10 42.343 42.775 1.377 28.055 o
-2 -11 -9 24.984 26.040 1.028 50.385 o
-2 -11 -8 43.716 43.446 1.335 29.845 o
-2 -11 -7 13.575 13.687 0.734 98.755 o
-2 -11 -6 92.714 92.757 2.167 11.330 o
-2 -11 -5 72.119 70.841 1.748 17.420 o
-2 -11 -4 53.490 54.260 1.440 25.657 o
-2 -11 -3 22.351 23.145 0.853 73.151 o
-2 -11 -2 192.639 192.818 3.845 3.599 o
-2 -11 -1 20.155 20.538 0.783 86.797 o
-2 -10 -19 2.529 2.621 0.601 147.212 o
-2 -10 -18 10.372 10.157 0.797 83.778 o
-2 -10 -17 3.368 3.586 0.671 118.140 o
-2 -10 -16 6.037 6.222 0.713 104.650 o
-2 -10 -15 2.126 2.160 0.629 134.417 o
-2 -10 -14 7.955 7.885 0.762 91.640 o
-2 -10 -13 5.219 5.425 0.692 111.088 o
-2 -10 -12 60.355 61.034 1.790 16.613 o
-2 -10 -11 0.814 1.049 0.496 215.984 o
-2 -10 -10 45.792 45.508 1.391 27.494 o
-2 -10 -9 33.459 34.023 1.146 40.481 o
-2 -10 -8 0.549 0.391 0.433 283.241 o
-2 -10 -7 64.926 64.424 1.643 19.715 o
-2 -10 -6 15.863 15.861 0.720 102.628 o
-2 -10 -5 44.395 43.250 1.209 36.379 o
-2 -10 -4 171.938 172.308 3.453 4.462 o
-2 -10 -3 412.081 409.579 7.564 0.930 o
-2 -10 -2 29.410 29.877 0.923 62.487 o
-2 -10 -1 22.021 22.097 0.769 89.981 o
-2 -9 -19 1.053 0.951 0.559 170.121 o
-2 -9 -18 6.615 6.851 0.741 96.901 o
-2 -9 -17 24.547 25.243 1.160 39.511 o
-2 -9 -16 26.659 27.591 1.188 37.674 o
-2 -9 -15 5.244 5.564 0.713 104.650 o
-2 -9 -14 21.230 20.154 1.028 50.385 o
-2 -9 -13 18.261 19.000 0.972 56.352 o
-2 -9 -12 18.866 18.762 0.916 63.445 o
-2 -9 -11 9.569 9.759 0.692 111.088 o
-2 -9 -10 7.354 8.270 0.629 134.417 o
-2 -9 -9 121.682 122.214 2.691 7.345 o
-2 -9 -8 64.553 63.865 1.622 20.229 o
-2 -9 -7 70.385 71.205 1.720 17.992 o
-2 -9 -6 79.810 80.726 1.852 15.504 o
-2 -9 -5 138.023 140.571 2.880 6.414 o
-2 -9 -4 101.980 102.452 2.188 11.114 o
-2 -9 -3 180.659 179.739 3.488 4.373 o
-2 -9 -2 64.690 63.459 1.447 25.410 o
-2 -9 -1 54.960 54.805 1.286 32.159 o
-2 -8 -20 1.124 0.888 0.559 170.121 o
-2 -8 -19 26.681 25.501 1.111 43.067 o
-2 -8 -18 8.037 8.207 0.776 88.368 o
-2 -8 -17 13.314 13.114 0.881 68.580 o
-2 -8 -16 9.288 8.878 0.797 83.778 o
-2 -8 -15 10.585 10.332 0.811 80.914 o
-2 -8 -14 1.672 1.706 0.580 158.046 o
-2 -8 -13 5.689 5.795 0.629 134.417 o
-2 -8 -12 11.848 11.709 0.734 98.755 o
-2 -8 -11 153.699 153.783 3.307 4.867 o
-2 -8 -10 198.802 194.447 3.964 3.387 o
-2 -8 -9 74.279 74.567 1.811 16.231 o
-2 -8 -8 45.217 45.291 1.244 34.364 o
-2 -8 -7 14.993 15.057 0.650 125.885 o
-2 -8 -6 38.997 40.251 1.091 44.739 o
-2 -8 -5 27.778 28.032 0.825 78.194 o
-2 -8 -4 24.994 24.879 0.748 95.098 o
-2 -8 -3 184.309 183.570 3.502 4.338 o
-2 -8 -2 334.671 334.956 6.131 1.416 o
-2 -8 -1 11.325 11.688 0.482 228.687 o
-2 -7 -20 4.182 3.838 0.615 140.596 o
-2 -7 -19 4.064 3.083 0.650 125.885 o
-2 -7 -18 10.338 10.367 0.846 74.365 o
-2 -7 -17 1.560 2.132 0.622 137.454 o
-2 -7 -16 29.710 29.367 1.223 35.552 o
-2 -7 -15 8.717 8.305 0.769 89.981 o
-2 -7 -14 32.276 32.303 1.237 34.753 o
-2 -7 -13 5.114 5.411 0.608 143.847 o
-2 -7 -12 8.048 8.088 0.636 131.479 o
-2 -7 -11 42.964 43.397 1.300 31.471 o
-2 -7 -10 48.704 48.025 1.349 29.230 o
-2 -7 -9 132.674 134.252 2.824 6.671 o
-2 -7 -8 67.633 65.892 1.580 21.317 o
-2 -7 -7 93.095 94.204 2.041 12.770 o
-2 -7 -6 102.283 101.851 2.118 11.859 o
-2 -7 -5 342.686 340.863 6.242 1.365 o
-2 -7 -4 208.834 208.113 3.915 3.472 o
-2 -7 -3 508.933 505.845 9.130 0.638 o
-2 -7 -2 354.834 348.685 6.326 1.329 o
-2 -7 -1 363.844 361.079 6.529 1.248 o
-2 -6 -20 3.633 3.293 0.615 140.596 o
-2 -6 -19 1.201 1.160 0.601 147.212 o
-2 -6 -18 7.478 7.396 0.741 96.901 o
-2 -6 -17 16.071 15.085 0.937 60.636 o
-2 -6 -16 16.166 15.896 0.944 59.741 o
-2 -6 -15 3.775 4.075 0.650 125.885 o
-2 -6 -14 9.378 9.647 0.720 102.628 o
-2 -6 -13 5.812 5.453 0.594 150.696 o
-2 -6 -12 34.673 33.729 1.132 41.487 o
-2 -6 -11 7.392 7.277 0.573 161.924 o
-2 -6 -10 37.363 37.735 1.132 41.487 o
-2 -6 -9 65.236 65.410 1.580 21.317 o
-2 -6 -8 125.698 124.668 2.579 7.996 o
-2 -6 -7 18.896 18.245 0.636 131.479 o
-2 -6 -6 145.567 144.032 2.817 6.704 o
-2 -6 -5 108.152 109.422 2.181 11.185 o
-2 -6 -4 433.040 432.703 7.794 0.876 o
-2 -6 -3 228.265 226.974 4.180 3.045 o
-2 -6 -2 450.850 445.636 8.032 0.825 o
-2 -6 -1 85.849 85.745 1.713 18.139 o
-2 -5 -21 0.537 0.189 0.538 183.636 o
-2 -5 -20 18.902 19.468 0.979 55.550 o
-2 -5 -19 2.839 2.670 0.636 131.479 o
-2 -5 -18 7.404 7.627 0.748 95.098 o
-2 -5 -17 12.539 11.688 0.860 71.966 o
-2 -5 -16 13.280 12.709 0.867 70.810 o
-2 -5 -15 3.898 4.474 0.636 131.479 o
-2 -5 -14 5.424 5.411 0.608 143.847 o
-2 -5 -13 6.843 7.445 0.615 140.596 o
-2 -5 -12 26.056 25.879 0.972 56.352 o
-2 -5 -11 162.783 161.613 3.348 4.745 o
-2 -5 -10 72.618 73.791 1.755 17.282 o
-2 -5 -9 2.180 2.579 0.384 359.926 o
-2 -5 -8 200.785 199.026 3.817 3.652 o
-2 -5 -7 24.232 24.089 0.720 102.628 o
-2 -5 -6 271.986 272.691 5.019 2.112 o
-2 -5 -5 302.589 300.052 5.467 1.780 o
-2 -5 -4 139.470 138.307 2.635 7.660 o
-2 -5 -3 92.447 94.323 1.845 15.622 o
-2 -5 -2 425.922 429.047 7.752 0.885 o
-2 -5 -1 267.529 272.657 4.928 2.191 o
-2 -4 -21 5.136 5.026 0.629 134.417 o
-2 -4 -20 4.442 4.006 0.650 125.885 o
-2 -4 -19 0.239 -0.028 0.573 161.924 o
-2 -4 -18 17.052 16.449 0.965 57.172 o
-2 -4 -17 9.180 8.731 0.783 86.797 o
-2 -4 -16 9.017 8.647 0.769 89.981 o
-2 -4 -15 10.995 11.136 0.783 86.797 o
-2 -4 -14 97.606 96.797 2.349 9.644 o
-2 -4 -13 31.855 30.905 1.091 44.739 o
-2 -4 -12 36.769 35.854 1.139 40.979 o
-2 -4 -11 18.636 18.776 0.769 89.981 o
-2 -4 -10 73.058 72.855 1.713 18.139 o
-2 -4 -9 5.705 5.767 0.433 283.241 o
-2 -4 -8 55.173 55.190 1.286 32.159 o
-2 -4 -7 6.096 6.173 0.364 402.654 o
-2 -4 -6 169.029 165.248 3.132 5.425 o
-2 -4 -5 328.108 327.147 5.900 1.528 o
-2 -4 -4 432.095 433.165 7.794 0.876 o
-2 -4 -3 200.563 197.446 3.614 4.073 o
-2 -4 -2 46.440 47.046 0.979 55.550 o
-2 -4 -1 613.413 621.978 11.220 0.423 o
-2 -3 -21 2.007 2.160 0.559 170.121 o
-2 -3 -20 1.070 0.713 0.573 161.924 o
-2 -3 -19 9.238 8.815 0.804 82.327 o
-2 -3 -18 8.813 9.633 0.797 83.778 o
-2 -3 -17 15.791 15.351 0.937 60.636 o
-2 -3 -16 13.767 13.002 0.867 70.810 o
-2 -3 -15 8.497 8.731 0.699 108.878 o
-2 -3 -14 3.792 4.201 0.559 170.121 o
-2 -3 -13 13.389 13.960 0.741 96.901 o
-2 -3 -12 6.391 7.011 0.559 170.121 o
-2 -3 -11 6.889 7.235 0.524 193.560 o
-2 -3 -10 19.220 19.140 0.720 102.628 o
-2 -3 -9 53.311 52.149 1.258 33.604 o
-2 -3 -8 19.907 20.091 0.643 128.636 o
-2 -3 -7 33.327 32.834 0.839 75.609 o
-2 -3 -6 79.338 80.929 1.643 19.715 o
-2 -3 -5 68.710 69.367 1.412 26.683 o
-2 -3 -4 6.297 6.494 0.287 647.696 o
-2 -3 -3 69.450 70.156 1.384 27.772 o
-2 -3 -2 751.672 753.280 13.701 0.283 o
-2 -3 -1 1043.520 1046.120 18.539 0.155 o
-2 -2 -21 2.658 3.188 0.587 154.305 o
-2 -2 -20 1.016 1.412 0.587 154.305 o
-2 -2 -19 21.855 21.412 1.091 44.739 o
-2 -2 -18 18.407 18.441 1.007 52.507 o
-2 -2 -17 10.796 10.653 0.832 76.886 o
-2 -2 -16 4.110 4.327 0.650 125.885 o
-2 -2 -15 1.878 1.594 0.524 193.560 o
-2 -2 -14 56.277 57.322 1.608 20.582 o
-2 -2 -13 33.038 32.429 1.105 43.614 o
-2 -2 -12 32.010 32.079 1.042 49.042 o
-2 -2 -11 56.354 56.721 1.447 25.410 o
-2 -2 -10 20.522 20.195 0.734 98.755 o
-2 -2 -9 27.950 28.346 0.818 79.537 o
-2 -2 -8 50.946 50.898 1.181 38.121 o
-2 -2 -7 414.275 409.670 7.396 0.973 o
-2 -2 -6 13.793 13.960 0.454 257.699 o
-2 -2 -5 54.202 54.316 1.139 40.979 o
-2 -2 -4 386.150 396.724 7.144 1.042 o
-2 -2 -3 779.116 786.806 14.184 0.264 o
-2 -2 -2 68.287 69.311 1.321 30.480 o
-2 -2 -1 1197.010 1205.280 21.601 0.114 o
-2 -1 -21 0.051 0.217 0.524 193.560 o
-2 -1 -20 4.678 4.425 0.671 118.140 o
-2 -1 -19 39.748 40.090 1.461 24.926 o
-2 -1 -18 3.554 3.481 0.664 120.640 o
-2 -1 -17 1.814 1.783 0.601 147.212 o
-2 -1 -16 4.420 4.138 0.636 131.479 o
-2 -1 -15 2.162 2.111 0.524 193.560 o
-2 -1 -14 5.321 5.369 0.580 158.046 o
-2 -1 -13 160.639 159.795 3.376 4.667 o
-2 -1 -12 38.873 39.084 1.174 38.576 o
-2 -1 -11 5.276 5.460 0.468 242.543 o
-2 -1 -10 18.392 18.119 0.685 113.367 o
-2 -1 -9 98.790 98.125 2.048 12.682 o
-2 -1 -8 80.620 78.643 1.664 19.221 o
-2 -1 -7 100.788 101.446 2.020 13.036 o
-2 -1 -6 184.249 185.401 3.453 4.462 o
-2 -1 -5 601.237 605.760 10.989 0.441 o
-2 -1 -4 618.364 627.172 11.360 0.412 o
-2 -1 -3 415.762 424.455 7.683 0.901 o
-2 -1 -2 194.007 198.949 3.593 4.121 o
-2 -1 -1 373.884 372.676 6.732 1.174 o
-1 -21 -5 7.424 7.354 0.706 106.732 o
-1 -21 -4 1.433 1.608 0.552 174.455 o
-1 -21 -3 1.591 1.790 0.559 170.121 o
-1 -21 -2 0.439 0.517 0.545 178.957 o
-1 -21 -1 2.059 2.048 0.580 158.046 o
-1 -20 -8 3.263 2.929 0.608 143.847 o
-1 -20 -7 0.822 0.301 0.538 183.636 o
-1 -20 -6 1.313 1.077 0.580 158.046 o
-1 -20 -5 6.684 7.109 0.720 102.628 o
-1 -20 -4 2.749 2.628 0.622 137.454 o
-1 -20 -3 5.603 5.578 0.713 104.650 o
-1 -20 -2 8.128 9.039 0.783 86.797 o
-1 -20 -1 8.578 8.088 0.783 86.797 o
-1 -19 -10 1.754 1.524 0.552 174.455 o
-1 -19 -9 6.458 6.900 0.692 111.088 o
-1 -19 -8 7.501 7.382 0.734 98.755 o
-1 -19 -7 0.597 0.874 0.587 154.305 o
-1 -19 -6 10.623 11.276 0.853 73.151 o
-1 -19 -5 4.009 3.880 0.678 115.717 o
-1 -19 -4 9.739 9.451 0.832 76.886 o
-1 -19 -3 1.916 2.244 0.643 128.636 o
-1 -19 -2 5.885 6.452 0.755 93.345 o
-1 -19 -1 1.194 0.741 0.587 154.305 o
-1 -18 -12 1.727 1.510 0.566 165.947 o
-1 -18 -11 1.619 1.762 0.573 161.924 o
-1 -18 -10 2.492 2.181 0.608 143.847 o
-1 -18 -9 8.973 9.801 0.804 82.327 o
-1 -18 -8 1.634 1.776 0.629 134.417 o
-1 -18 -7 1.274 0.748 0.622 137.454 o
-1 -18 -6 0.762 1.028 0.594 150.696 o
-1 -18 -5 13.145 13.597 0.888 67.504 o
-1 -18 -4 8.781 9.004 0.797 83.778 o
-1 -18 -3 4.485 4.306 0.692 111.088 o
-1 -18 -2 2.379 2.090 0.629 134.417 o
-1 -18 -1 10.312 10.045 0.832 76.886 o
-1 -17 -13 0.410 0.559 0.524 193.560 o
-1 -17 -12 0.069 -0.112 0.538 183.636 o
-1 -17 -11 9.456 8.773 0.783 86.797 o
-1 -17 -10 0.251 -0.217 0.580 158.046 o
-1 -17 -9 3.508 3.383 0.685 113.367 o
-1 -17 -8 4.882 4.614 0.692 111.088 o
-1 -17 -7 1.104 1.790 0.615 140.596 o
-1 -17 -6 0.507 0.098 0.580 158.046 o
-1 -17 -5 4.637 4.991 0.699 108.878 o
-1 -17 -4 2.497 2.838 0.650 125.885 o
-1 -17 -3 8.817 9.885 0.818 79.537 o
-1 -17 -2 2.567 2.992 0.643 128.636 o
-1 -17 -1 31.253 31.457 1.272 32.870 o
-1 -16 -14 5.998 6.620 0.671 118.140 o
-1 -16 -13 0.786 0.993 0.566 165.947 o
-1 -16 -12 4.540 3.712 0.671 118.140 o
-1 -16 -11 2.129 2.244 0.636 131.479 o
-1 -16 -10 12.865 13.051 0.881 68.580 o
-1 -16 -9 1.412 1.377 0.615 140.596 o
-1 -16 -8 2.977 3.055 0.650 125.885 o
-1 -16 -7 6.649 7.186 0.748 95.098 o
-1 -16 -6 7.980 7.759 0.762 91.640 o
-1 -16 -5 1.139 1.091 0.587 154.305 o
-1 -16 -4 5.821 5.837 0.706 106.732 o
-1 -16 -3 5.690 6.445 0.720 102.628 o
-1 -16 -2 20.316 19.483 1.000 53.243 o
-1 -16 -1 4.511 4.327 0.664 120.640 o
-1 -15 -15 0.162 1.021 0.538 183.636 o
-1 -15 -14 1.503 1.461 0.594 150.696 o
-1 -15 -13 4.798 4.131 0.692 111.088 o
-1 -15 -12 11.245 11.311 0.874 69.682 o
-1 -15 -11 7.381 7.088 0.748 95.098 o
-1 -15 -10 14.742 14.673 0.930 61.551 o
-1 -15 -9 18.932 19.378 1.021 51.078 o
-1 -15 -8 10.444 10.716 0.832 76.886 o
-1 -15 -7 0.096 -0.168 0.559 170.121 o
-1 -15 -6 8.662 8.920 0.762 91.640 o
-1 -15 -5 20.111 20.098 1.000 53.243 o
-1 -15 -4 33.578 34.009 1.237 34.753 o
-1 -15 -3 3.131 2.943 0.573 161.924 o
-1 -15 -2 1.552 1.992 0.545 178.957 o
-1 -15 -1 34.280 34.855 1.237 34.753 o
-1 -14 -16 3.823 3.726 0.615 140.596 o
-1 -14 -15 15.800 15.288 0.909 64.425 o
-1 -14 -14 1.127 0.517 0.594 150.696 o
-1 -14 -13 9.494 8.941 0.818 79.537 o
-1 -14 -12 0.297 0.538 0.580 158.046 o
-1 -14 -11 1.238 1.091 0.608 143.847 o
-1 -14 -10 4.800 4.677 0.692 111.088 o
-1 -14 -9 11.997 11.492 0.846 74.365 o
-1 -14 -8 9.070 8.396 0.755 93.345 o
-1 -14 -7 31.008 32.317 1.244 34.364 o
-1 -14 -6 9.232 8.878 0.706 106.732 o
-1 -14 -5 20.118 21.230 0.958 58.009 o
-1 -14 -4 83.229 84.165 2.132 11.704 o
-1 -14 -3 21.641 22.076 0.958 58.009 o
-1 -14 -2 0.937 0.741 0.482 228.687 o
-1 -14 -1 4.144 4.215 0.552 174.455 o
-1 -13 -17 0.508 -0.685 0.517 198.827 o
-1 -13 -16 4.219 3.600 0.643 128.636 o
-1 -13 -15 10.568 10.346 0.839 75.609 o
-1 -13 -14 6.945 6.795 0.769 89.981 o
-1 -13 -13 10.398 10.402 0.825 78.194 o
-1 -13 -12 12.011 12.191 0.874 69.682 o
-1 -13 -11 8.609 8.633 0.783 86.797 o
-1 -13 -10 45.178 44.138 1.489 23.998 o
-1 -13 -9 16.445 16.330 0.930 61.551 o
-1 -13 -8 47.441 48.143 1.503 23.554 o
-1 -13 -7 2.717 3.425 0.559 170.121 o
-1 -13 -6 32.904 33.519 1.181 38.121 o
-1 -13 -5 1.160 1.237 0.489 222.199 o
-1 -13 -4 10.189 11.129 0.699 108.878 o
-1 -13 -3 52.731 52.009 1.482 24.225 o
-1 -13 -2 57.752 56.336 1.552 22.092 o
-1 -13 -1 20.093 19.951 0.853 73.151 o
-1 -12 -18 6.818 7.235 0.699 108.878 o
-1 -12 -17 3.824 3.251 0.622 137.454 o
-1 -12 -16 11.061 11.073 0.839 75.609 o
-1 -12 -15 10.582 11.380 0.874 69.682 o
-1 -12 -14 22.533 22.908 1.097 44.171 o
-1 -12 -13 12.510 12.513 0.881 68.580 o
-1 -12 -12 28.515 27.801 1.188 37.674 o
-1 -12 -11 37.554 38.420 1.377 28.055 o
-1 -12 -10 10.509 11.360 0.797 83.778 o
-1 -12 -9 4.737 3.929 0.587 154.305 o
-1 -12 -8 29.060 29.143 1.097 44.171 o
-1 -12 -7 7.201 6.921 0.615 140.596 o
-1 -12 -6 114.925 111.945 2.572 8.040 o
-1 -12 -5 29.768 30.262 1.049 48.390 o
-1 -12 -4 3.747 4.061 0.503 210.026 o
-1 -12 -3 59.288 59.573 1.566 21.699 o
-1 -12 -2 15.582 16.826 0.755 93.345 o
-1 -12 -1 6.285 6.208 0.524 193.560 o
-1 -11 -18 8.467 8.773 0.741 96.901 o
-1 -11 -17 16.480 16.714 0.951 58.865 o
-1 -11 -16 10.213 11.276 0.860 71.966 o
-1 -11 -15 19.909 19.832 1.035 49.707 o
-1 -11 -14 15.621 15.743 0.944 59.741 o
-1 -11 -13 37.709 37.923 1.391 27.494 o
-1 -11 -12 7.075 6.739 0.713 104.650 o
-1 -11 -11 52.118 53.072 1.601 20.762 o
-1 -11 -10 11.221 11.436 0.755 93.345 o
-1 -11 -9 45.828 44.501 1.384 27.772 o
-1 -11 -8 39.577 39.720 1.258 33.604 o
-1 -11 -7 1.090 0.951 0.447 265.815 o
-1 -11 -6 8.973 9.011 0.601 147.212 o
-1 -11 -5 79.134 79.349 1.908 14.609 o
-1 -11 -4 12.827 13.450 0.664 120.640 o
-1 -11 -3 17.384 17.099 0.727 100.664 o
-1 -11 -2 69.488 70.345 1.699 18.439 o
-1 -11 -1 12.438 12.807 0.622 137.454 o
-1 -10 -19 1.283 1.559 0.545 178.957 o
-1 -10 -18 10.003 10.723 0.797 83.778 o
-1 -10 -17 2.349 1.901 0.629 134.417 o
-1 -10 -16 8.873 8.822 0.783 86.797 o
-1 -10 -15 12.262 12.296 0.867 70.810 o
-1 -10 -14 5.758 5.956 0.713 104.650 o
-1 -10 -13 0.820 0.322 0.552 174.455 o
-1 -10 -12 4.734 4.558 0.636 131.479 o
-1 -10 -11 11.566 11.290 0.741 96.901 o
-1 -10 -10 37.706 37.084 1.237 34.753 o
-1 -10 -9 10.620 10.500 0.678 115.717 o
-1 -10 -8 29.314 29.213 1.021 51.078 o
-1 -10 -7 59.006 58.133 1.531 22.701 o
-1 -10 -6 51.224 52.338 1.398 27.219 o
-1 -10 -5 166.879 169.813 3.467 4.426 o
-1 -10 -4 26.026 26.780 0.881 68.580 o
-1 -10 -3 107.322 107.528 2.321 9.878 o
-1 -10 -2 17.891 18.112 0.692 111.088 o
-1 -10 -1 144.087 145.758 2.978 6.000 o
-1 -9 -19 1.775 1.908 0.573 161.924 o
-1 -9 -18 7.672 7.976 0.762 91.640 o
-1 -9 -17 4.808 4.949 0.720 102.628 o
-1 -9 -16 5.420 5.355 0.720 102.628 o
-1 -9 -15 13.740 14.491 0.916 63.445 o
-1 -9 -14 18.153 17.308 0.965 57.172 o
-1 -9 -13 2.458 2.412 0.587 154.305 o
-1 -9 -12 40.525 39.748 1.321 30.480 o
-1 -9 -11 72.963 73.043 1.908 14.609 o
-1 -9 -10 22.557 21.440 0.902 65.427 o
-1 -9 -9 59.580 60.691 1.608 20.582 o
-1 -9 -8 74.739 73.917 1.804 16.357 o
-1 -9 -7 21.293 21.587 0.811 80.914 o
-1 -9 -6 4.491 4.768 0.447 265.815 o
-1 -9 -5 21.299 21.601 0.762 91.640 o
-1 -9 -4 30.402 29.772 0.895 66.454 o
-1 -9 -3 42.118 42.271 1.084 45.319 o
-1 -9 -2 83.753 85.934 1.852 15.504 o
-1 -9 -1 190.253 190.127 3.677 3.935 o
-1 -8 -20 4.995 4.621 0.650 125.885 o
-1 -8 -19 7.400 6.718 0.713 104.650 o
-1 -8 -18 4.647 4.677 0.692 111.088 o
-1 -8 -17 16.830 16.742 0.958 58.009 o
-1 -8 -16 4.744 5.627 0.699 108.878 o
-1 -8 -15 4.782 4.844 0.685 113.367 o
-1 -8 -14 11.674 11.436 0.818 79.537 o
-1 -8 -13 13.756 13.569 0.804 82.327 o
-1 -8 -12 38.859 38.455 1.272 32.870 o
-1 -8 -11 17.107 17.420 0.825 78.194 o
-1 -8 -10 15.261 14.407 0.734 98.755 o
-1 -8 -9 33.094 33.687 1.070 46.511 o
-1 -8 -8 204.280 204.248 4.068 3.214 o
-1 -8 -7 15.696 16.218 0.671 118.140 o
-1 -8 -6 4.414 4.579 0.412 312.777 o
-1 -8 -5 36.601 37.518 1.000 53.243 o
-1 -8 -4 189.895 191.092 3.691 3.905 o
-1 -8 -3 9.046 9.458 0.447 265.815 o
-1 -8 -2 297.010 296.648 5.522 1.745 o
-1 -8 -1 11.687 11.297 0.461 249.949 o
-1 -7 -20 0.317 0.196 0.524 193.560 o
-1 -7 -19 2.846 2.167 0.622 137.454 o
-1 -7 -18 1.952 1.650 0.629 134.417 o
-1 -7 -17 5.426 5.432 0.713 104.650 o
-1 -7 -16 29.338 30.003 1.230 35.149 o
-1 -7 -15 2.194 2.489 0.622 137.454 o
-1 -7 -14 14.273 13.967 0.860 71.966 o
-1 -7 -13 13.745 13.352 0.783 86.797 o
-1 -7 -12 56.548 57.448 1.608 20.582 o
-1 -7 -11 87.085 88.639 2.125 11.781 o
-1 -7 -10 20.570 20.608 0.832 76.886 o
-1 -7 -9 34.020 34.260 1.049 48.390 o
-1 -7 -8 25.506 25.606 0.853 73.151 o
-1 -7 -7 44.737 44.285 1.160 39.511 o
-1 -7 -6 201.656 202.248 3.894 3.509 o
-1 -7 -5 96.935 96.161 1.999 13.311 o
-1 -7 -4 22.081 21.684 0.657 123.221 o
-1 -7 -3 58.496 59.447 1.314 30.805 o
-1 -7 -2 244.953 241.961 4.523 2.601 o
-1 -7 -1 194.772 195.908 3.691 3.905 o
-1 -6 -20 0.311 0.608 0.538 183.636 o
-1 -6 -19 33.211 32.890 1.286 32.159 o
-1 -6 -18 34.489 33.233 1.286 32.159 o
-1 -6 -17 11.061 10.926 0.846 74.365 o
-1 -6 -16 21.743 20.895 1.049 48.390 o
-1 -6 -15 49.881 48.479 1.566 21.699 o
-1 -6 -14 0.385 -0.021 0.482 228.687 o
-1 -6 -13 33.205 33.813 1.181 38.121 o
-1 -6 -12 42.500 42.614 1.307 31.136 o
-1 -6 -11 68.602 67.381 1.713 18.139 o
-1 -6 -10 22.265 22.502 0.839 75.609 o
-1 -6 -9 123.876 122.508 2.607 7.826 o
-1 -6 -8 42.731 42.173 1.125 42.004 o
-1 -6 -7 125.494 123.794 2.510 8.448 o
-1 -6 -6 134.770 135.021 2.677 7.422 o
-1 -6 -5 67.608 68.479 1.475 24.455 o
-1 -6 -4 142.553 145.842 2.817 6.704 o
-1 -6 -3 136.775 136.349 2.628 7.701 o
-1 -6 -2 143.143 145.087 2.768 6.943 o
-1 -6 -1 86.352 87.584 1.748 17.420 o
-1 -5 -21 4.773 4.830 0.650 125.885 o
-1 -5 -20 6.049 5.753 0.685 113.367 o
-1 -5 -19 3.361 3.139 0.650 125.885 o
-1 -5 -18 3.026 3.307 0.650 125.885 o
-1 -5 -17 31.245 30.709 1.251 33.981 o
-1 -5 -16 8.453 8.396 0.769 89.981 o
-1 -5 -15 12.083 12.129 0.818 79.537 o
-1 -5 -14 17.982 17.854 0.881 68.580 o
-1 -5 -13 211.006 210.966 4.355 2.805 o
-1 -5 -12 39.566 39.468 1.230 35.149 o
-1 -5 -11 119.739 119.635 2.628 7.701 o
-1 -5 -10 56.700 56.840 1.447 25.410 o
-1 -5 -9 191.591 191.099 3.775 3.734 o
-1 -5 -8 138.821 140.033 2.810 6.737 o
-1 -5 -7 133.932 132.421 2.635 7.660 o
-1 -5 -6 81.090 80.376 1.685 18.746 o
-1 -5 -5 148.152 148.680 2.852 6.541 o
-1 -5 -4 78.875 77.308 1.580 21.317 o
-1 -5 -3 263.362 263.723 4.844 2.267 o
-1 -5 -2 78.975 81.362 1.615 20.404 o
-1 -5 -1 345.751 356.263 6.501 1.259 o
-1 -4 -21 0.647 0.259 0.524 193.560 o
-1 -4 -20 0.985 1.070 0.566 165.947 o
-1 -4 -19 0.296 0.825 0.594 150.696 o
-1 -4 -18 41.098 39.888 1.426 26.163 o
-1 -4 -17 6.656 6.242 0.720 102.628 o
-1 -4 -16 80.746 81.579 2.174 11.257 o
-1 -4 -15 6.414 5.704 0.636 131.479 o
-1 -4 -14 53.881 53.917 1.573 21.507 o
-1 -4 -13 15.019 15.470 0.790 85.267 o
-1 -4 -12 110.027 108.520 2.461 8.787 o
-1 -4 -11 35.805 35.575 1.091 44.739 o
-1 -4 -10 18.706 18.049 0.713 104.650 o
-1 -4 -9 22.224 22.726 0.762 91.640 o
-1 -4 -8 309.898 304.645 5.676 1.651 o
-1 -4 -7 62.030 61.761 1.370 28.342 o
-1 -4 -6 366.667 365.399 6.655 1.201 o
-1 -4 -5 244.544 252.314 4.649 2.462 o
-1 -4 -4 95.838 94.777 1.859 15.388 o
-1 -4 -3 1485.390 1509.640 27.689 0.069 o
-1 -4 -2 327.964 335.228 6.110 1.425 o
-1 -4 -1 210.846 218.173 3.978 3.363 o
-1 -3 -21 3.632 3.775 0.608 143.847 o
-1 -3 -20 2.972 2.957 0.622 137.454 o
-1 -3 -19 2.899 2.922 0.657 123.221 o
-1 -3 -18 10.386 10.318 0.825 78.194 o
-1 -3 -17 4.632 4.781 0.685 113.367 o
-1 -3 -16 5.349 5.502 0.678 115.717 o
-1 -3 -15 3.741 3.404 0.573 161.924 o
-1 -3 -14 26.134 26.291 1.035 49.707 o
-1 -3 -13 88.954 88.157 2.132 11.704 o
-1 -3 -12 47.773 46.647 1.328 30.160 o
-1 -3 -11 94.153 93.484 2.118 11.859 o
-1 -3 -10 12.057 11.800 0.573 161.924 o
-1 -3 -9 93.541 90.904 1.943 14.088 o
-1 -3 -8 185.912 186.541 3.593 4.121 o
-1 -3 -7 156.883 153.455 2.957 6.085 o
-1 -3 -6 346.419 348.266 6.333 1.326 o
-1 -3 -5 370.903 372.061 6.767 1.162 o
-1 -3 -4 249.847 251.098 4.572 2.546 o
-1 -3 -3 1610.620 1607.750 29.213 0.062 o
-1 -3 -2 2158.080 2121.900 38.091 0.037 o
-1 -3 -1 306.570 313.858 5.739 1.615 o
-1 -2 -21 4.113 4.201 0.622 137.454 o
-1 -2 -20 1.765 2.132 0.608 143.847 o
-1 -2 -19 4.686 3.754 0.685 113.367 o
-1 -2 -18 14.416 13.988 0.895 66.454 o
-1 -2 -17 7.710 7.641 0.748 95.098 o
-1 -2 -16 27.770 27.563 1.153 39.992 o
-1 -2 -15 4.596 4.823 0.601 147.212 o
-1 -2 -14 3.359 3.397 0.531 188.500 o
-1 -2 -13 12.463 13.198 0.713 104.650 o
-1 -2 -12 38.371 39.077 1.174 38.576 o
-1 -2 -11 41.982 41.663 1.174 38.576 o
-1 -2 -10 104.272 103.606 2.237 10.633 o
-1 -2 -9 57.437 56.721 1.328 30.160 o
-1 -2 -8 151.337 149.932 2.929 6.202 o
-1 -2 -7 429.015 423.630 7.731 0.890 o
-1 -2 -6 5.086 5.264 0.294 617.220 o
-1 -2 -5 753.161 758.271 13.827 0.278 o
-1 -2 -4 109.454 112.819 2.132 11.704 o
-1 -2 -3 990.991 1002.870 18.441 0.156 o
-1 -2 -2 948.522 955.032 17.525 0.173 o
-1 -2 -1 559.731 560.923 10.262 0.505 o
-1 -1 -21 6.374 5.977 0.678 115.717 o
-1 -1 -20 10.333 10.311 0.804 82.327 o
-1 -1 -19 6.627 6.550 0.727 100.664 o
-1 -1 -18 10.495 10.535 0.832 76.886 o
-1 -1 -17 9.146 9.102 0.783 86.797 o
-1 -1 -16 4.168 4.530 0.636 131.479 o
-1 -1 -15 27.884 28.710 1.105 43.614 o
-1 -1 -14 4.633 4.949 0.566 165.947 o
-1 -1 -13 2.947 3.174 0.489 222.199 o
-1 -1 -12 44.100 46.389 1.300 31.471 o
-1 -1 -11 138.149 136.342 2.866 6.477 o
-1 -1 -10 46.566 46.144 1.202 36.803 o
-1 -1 -9 5.984 5.809 0.384 359.926 o
-1 -1 -8 206.468 200.186 3.810 3.666 o
-1 -1 -7 89.576 88.954 1.804 16.357 o
-1 -1 -6 2.526 2.628 0.231 999.795 o
-1 -1 -5 356.685 356.444 6.501 1.259 o
-1 -1 -4 818.751 842.940 15.428 0.224 o
-1 -1 -3 258.563 262.080 4.774 2.334 o
-1 -1 -2 1634.650 1606.130 28.871 0.064 o
-1 -1 -1 604.753 608.696 11.101 0.432 o
0 0 2 3650.240 3294.940 56.078 0.017 o
0 0 4 0.643 0.552 0.161 2058.180 o
0 0 6 170.448 170.952 3.223 5.123 o
0 0 8 586.889 584.425 10.702 0.465 o
0 0 10 526.137 524.412 9.640 0.573 o
0 0 12 138.895 139.439 2.978 6.000 o
0 0 14 39.381 39.105 1.272 32.870 o
0 0 16 4.107 4.243 0.629 134.417 o
0 0 18 7.413 7.843 0.755 93.345 o
0 0 20 4.675 5.229 0.706 106.732 o
0 1 1 349.710 357.689 6.543 1.243 o
0 1 2 622.650 618.077 11.380 0.411 o
0 1 3 3639.870 3389.830 61.209 0.014 o
0 1 4 297.150 293.376 5.376 1.841 o
0 1 5 3856.330 3605.120 65.906 0.012 o
0 1 6 1283.380 1281.660 23.117 0.100 o
0 1 7 328.134 324.169 5.956 1.500 o
0 1 8 156.224 153.616 2.992 5.944 o
0 1 9 134.794 132.938 2.677 7.422 o
0 1 10 61.495 60.258 1.454 25.166 o
0 1 11 44.570 43.809 1.209 36.379 o
0 1 12 15.323 15.323 0.713 104.650 o
0 1 13 60.663 60.013 1.608 20.582 o
0 1 14 12.470 12.443 0.734 98.755 o
0 1 15 0.567 0.839 0.482 228.687 o
0 1 16 0.758 0.657 0.538 183.636 o
0 1 17 0.069 0.440 0.545 178.957 o
0 1 18 4.206 4.607 0.678 115.717 o
0 1 19 4.617 4.628 0.671 118.140 o
0 1 20 38.767 38.385 1.384 27.772 o
0 1 21 0.635 0.440 0.545 178.957 o
0 2 0 6250.980 5221.630 93.176 0.006 o
0 2 1 1659.320 1620.320 29.052 0.063 o
0 2 2 1468.870 1442.370 25.606 0.081 o
0 2 3 538.768 544.649 9.975 0.535 o
0 2 4 16.855 16.847 0.447 265.815 o
0 2 5 36.480 37.511 0.839 75.609 o
0 2 6 563.190 552.744 10.122 0.519 o
0 2 7 916.602 904.379 16.204 0.203 o
0 2 8 2.385 2.845 0.294 617.220 o
0 2 9 22.032 22.342 0.706 106.732 o
0 2 10 246.830 242.989 4.712 2.397 o
0 2 11 9.276 8.997 0.545 178.957 o
0 2 12 7.100 6.844 0.538 183.636 o
0 2 13 5.085 5.103 0.531 188.500 o
0 2 14 116.497 115.350 2.677 7.422 o
0 2 15 54.708 54.253 1.608 20.582 o
0 2 16 20.972 20.839 1.021 51.078 o
0 2 17 4.745 4.740 0.678 115.717 o
0 2 18 8.671 8.899 0.783 86.797 o
0 2 19 4.383 4.362 0.671 118.140 o
0 2 20 3.689 3.929 0.657 123.221 o
0 2 21 13.264 13.547 0.839 75.609 o
0 3 1 4724.840 4356.250 74.421 0.010 o
0 3 2 170.668 175.272 3.216 5.145 o
0 3 3 0.624 0.496 0.161 2058.180 o
0 3 4 247.157 251.343 4.607 2.507 o
0 3 5 603.516 596.826 10.947 0.444 o
0 3 6 208.377 205.443 3.852 3.586 o
0 3 7 2.190 2.391 0.273 715.830 o
0 3 8 1.595 1.866 0.287 647.696 o
0 3 9 126.068 123.927 2.538 8.263 o
0 3 10 89.297 87.577 1.971 13.691 o
0 3 11 131.364 128.674 2.754 7.014 o
0 3 12 18.123 17.434 0.769 89.981 o
0 3 13 103.328 101.271 2.377 9.418 o
0 3 14 1.150 1.195 0.489 222.199 o
0 3 15 21.608 21.300 0.972 56.352 o
0 3 16 23.348 22.782 1.063 47.125 o
0 3 17 16.595 16.127 0.944 59.741 o
0 3 18 18.095 17.735 0.986 54.765 o
0 3 19 21.181 20.818 1.070 46.511 o
0 3 20 17.094 16.483 0.937 60.636 o
0 3 21 8.417 8.563 0.720 102.628 o
0 4 0 16.925 17.113 0.440 274.320 o
0 4 1 422.113 436.283 7.976 0.836 o
0 4 2 20.610 20.978 0.517 198.827 o
0 4 3 79.727 81.138 1.594 20.945 o
0 4 4 90.705 90.499 1.783 16.744 o
0 4 5 235.565 238.501 4.418 2.726 o
0 4 6 67.018 67.731 1.440 25.657 o
0 4 7 232.918 230.050 4.341 2.823 o
0 4 8 26.636 26.040 0.762 91.640 o
0 4 9 0.245 0.748 0.315 537.668 o
0 4 10 0.531 0.937 0.357 418.599 o
0 4 11 5.368 5.390 0.489 222.199 o
0 4 12 0.367 0.755 0.412 312.777 o
0 4 13 0.813 0.748 0.454 257.699 o
0 4 14 118.287 117.377 2.740 7.085 o
0 4 15 0.300 -0.119 0.496 215.984 o
0 4 16 18.305 17.434 0.958 58.009 o
0 4 17 0.245 0.028 0.566 165.947 o
0 4 18 0.149 0.566 0.580 158.046 o
0 4 19 9.831 9.360 0.818 79.537 o
0 4 20 2.555 2.628 0.608 143.847 o
0 4 21 7.725 7.871 0.699 108.878 o
0 5 1 69.698 71.687 1.433 25.908 o
0 5 2 1.910 2.055 0.203 1294.620 o
0 5 3 28.112 28.514 0.692 111.088 o
0 5 4 99.672 98.650 1.957 13.887 o
0 5 5 624.118 615.672 11.269 0.419 o
0 5 6 66.868 66.256 1.440 25.657 o
0 5 7 8.355 8.018 0.412 312.777 o
0 5 8 11.497 11.409 0.510 204.312 o
0 5 9 63.040 61.446 1.489 23.998 o
0 5 10 29.159 28.563 0.930 61.551 o
0 5 11 46.492 46.696 1.314 30.805 o
0 5 12 20.436 20.636 0.867 70.810 o
0 5 13 21.785 21.964 0.937 60.636 o
0 5 14 19.701 18.741 0.902 65.427 o
0 5 15 0.088 0.266 0.517 198.827 o
0 5 16 4.432 4.621 0.671 118.140 o
0 5 17 8.812 8.549 0.776 88.368 o
0 5 18 7.812 7.676 0.755 93.345 o
0 5 19 3.783 3.593 0.664 120.640 o
0 5 20 0.018 0.112 0.552 174.455 o
0 5 21 0.003 -0.280 0.531 188.500 o
0 6 0 501.962 513.674 9.388 0.604 o
0 6 1 27.744 27.794 0.692 111.088 o
0 6 2 142.856 144.633 2.761 6.978 o
0 6 3 251.893 257.823 4.774 2.334 o
0 6 4 1.441 1.475 0.245 888.797 o
0 6 5 75.296 77.531 1.636 19.884 o
0 6 6 1.707 1.643 0.287 647.696 o
0 6 7 24.223 24.061 0.741 96.901 o
0 6 8 113.750 110.701 2.356 9.587 o
0 6 9 32.965 32.757 0.993 53.996 o
0 6 10 0.633 0.916 0.384 359.926 o
0 6 11 57.187 55.770 1.503 23.554 o
0 6 12 5.922 5.669 0.566 165.947 o
0 6 13 43.600 43.117 1.363 28.633 o
0 6 14 0.051 0.161 0.482 228.687 o
0 6 15 86.845 84.151 2.209 10.903 o
0 6 16 0.043 0.126 0.559 170.121 o
0 6 17 31.779 31.506 1.265 33.234 o
0 6 18 12.016 12.534 0.860 71.966 o
0 6 19 1.419 1.021 0.601 147.212 o
0 6 20 0.427 0.972 0.559 170.121 o
0 7 1 8.176 8.535 0.377 373.380 o
0 7 2 248.463 253.202 4.705 2.404 o
0 7 3 0.346 0.405 0.238 941.848 o
0 7 4 220.566 215.656 4.082 3.192 o
0 7 5 39.867 39.748 1.000 53.243 o
0 7 6 13.342 13.827 0.545 178.957 o
0 7 7 33.326 33.687 0.965 57.172 o
0 7 8 56.583 55.476 1.398 27.219 o
0 7 9 27.476 27.773 0.930 61.551 o
0 7 10 49.063 47.780 1.342 29.535 o
0 7 11 3.001 3.432 0.496 215.984 o
0 7 12 10.569 10.493 0.692 111.088 o
0 7 13 56.350 57.203 1.650 19.549 o
0 7 14 0.079 -0.112 0.489 222.199 o
0 7 15 4.781 4.851 0.671 118.140 o
0 7 16 3.486 3.188 0.643 128.636 o
0 7 17 2.459 2.524 0.636 131.479 o
0 7 18 0.399 0.419 0.587 154.305 o
0 7 19 15.203 15.400 0.909 64.425 o
0 7 20 12.755 12.345 0.804 82.327 o
0 8 0 132.273 131.092 2.579 7.996 o
0 8 1 54.403 53.379 1.223 35.552 o
0 8 2 38.402 38.329 0.958 58.009 o
0 8 3 63.761 63.068 1.412 26.683 o
0 8 4 124.716 123.969 2.503 8.495 o
0 8 5 40.646 40.636 1.049 48.390 o
0 8 6 56.100 55.197 1.363 28.633 o
0 8 7 0.122 0.370 0.343 453.468 o
0 8 8 12.197 11.989 0.615 140.596 o
0 8 9 24.075 23.439 0.874 69.682 o
0 8 10 48.342 47.570 1.363 28.633 o
0 8 11 20.165 20.000 0.874 69.682 o
0 8 12 2.611 2.922 0.531 188.500 o
0 8 13 14.681 15.127 0.839 75.609 o
0 8 14 22.619 22.167 1.056 47.751 o
0 8 15 43.837 42.628 1.475 24.455 o
0 8 16 2.420 2.125 0.622 137.454 o
0 8 17 2.679 2.740 0.636 131.479 o
0 8 18 4.373 4.194 0.685 113.367 o
0 8 19 2.354 2.726 0.615 140.596 o
0 8 20 5.458 4.670 0.657 123.221 o
0 9 1 2.041 1.811 0.308 562.385 o
0 9 2 100.250 99.614 2.090 12.179 o
0 9 3 15.631 16.008 0.601 147.212 o
0 9 4 46.958 46.578 1.195 37.235 o
0 9 5 138.285 138.272 2.852 6.541 o
0 9 6 27.974 27.766 0.902 65.427 o
0 9 7 15.623 15.736 0.692 111.088 o
0 9 8 0.720 0.538 0.398 335.111 o
0 9 9 71.346 71.156 1.797 16.484 o
0 9 10 83.154 83.208 2.055 12.596 o
0 9 11 18.629 17.889 0.860 71.966 o
0 9 12 7.358 7.515 0.657 123.221 o
0 9 13 22.045 22.020 1.042 49.042 o
0 9 14 0.632 0.364 0.559 170.121 o
0 9 15 1.810 1.908 0.615 140.596 o
0 9 16 56.637 54.791 1.706 18.288 o
0 9 17 0.003 0.259 0.580 158.046 o
0 9 18 2.138 2.006 0.615 140.596 o
0 9 19 15.568 15.470 0.874 69.682 o
0 10 0 2.049 2.517 0.377 373.380 o
0 10 1 244.432 246.156 4.726 2.383 o
0 10 2 8.034 8.025 0.489 222.199 o
0 10 3 52.428 52.918 1.342 29.535 o
0 10 4 1.149 1.510 0.370 387.603 o
0 10 5 65.735 66.235 1.622 20.229 o
0 10 6 3.173 3.446 0.447 265.815 o
0 10 7 0.394 0.741 0.398 335.111 o
0 10 8 24.597 24.760 0.937 60.636 o
0 10 9 2.086 1.992 0.475 235.462 o
0 10 10 1.502 1.398 0.489 222.199 o
0 10 11 0.993 1.188 0.503 210.026 o
0 10 12 0.000 0.370 0.496 215.984 o
0 10 13 0.796 0.776 0.559 170.121 o
0 10 14 0.189 0.217 0.566 165.947 o
0 10 15 0.193 0.231 0.573 161.924 o
0 10 16 0.026 0.433 0.580 158.046 o
0 10 17 9.867 10.437 0.825 78.194 o
0 10 18 2.901 2.908 0.615 140.596 o
0 10 19 1.861 1.797 0.559 170.121 o
0 11 1 45.025 46.284 1.251 33.981 o
0 11 2 5.890 6.082 0.482 228.687 o
0 11 3 1.770 1.769 0.405 323.655 o
0 11 4 8.923 9.367 0.580 158.046 o
0 11 5 3.337 4.013 0.475 235.462 o
0 11 6 4.038 4.292 0.496 215.984 o
0 11 7 0.567 0.748 0.440 274.320 o
0 11 8 8.362 8.235 0.629 134.417 o
0 11 9 1.984 2.153 0.510 204.312 o
0 11 10 52.614 53.128 1.573 21.507 o
0 11 11 5.290 5.550 0.629 134.417 o
0 11 12 1.116 1.293 0.580 158.046 o
0 11 13 11.625 11.485 0.846 74.365 o
0 11 14 0.856 1.014 0.587 154.305 o
0 11 15 8.150 8.207 0.776 88.368 o
0 11 16 22.310 21.663 1.084 45.319 o
0 11 17 0.111 0.238 0.559 170.121 o
0 11 18 1.065 1.300 0.559 170.121 o
0 12 0 31.554 32.135 1.035 49.707 o
0 12 1 10.290 10.206 0.608 143.847 o
0 12 2 0.001 0.266 0.391 347.186 o
0 12 3 2.366 2.069 0.447 265.815 o
0 12 4 87.647 88.569 2.104 12.017 o
0 12 5 0.000 0.070 0.419 302.438 o
0 12 6 3.509 3.516 0.517 198.827 o
0 12 7 52.776 53.547 1.531 22.701 o
0 12 8 7.314 7.018 0.629 134.417 o
0 12 9 20.344 20.678 0.951 58.865 o
0 12 10 40.946 41.593 1.391 27.494 o
0 12 11 2.508 2.754 0.622 137.454 o
0 12 12 0.119 0.482 0.559 170.121 o
0 12 13 0.504 0.454 0.587 154.305 o
0 12 14 19.133 19.322 1.014 51.785 o
0 12 15 8.516 8.270 0.804 82.327 o
0 12 16 5.839 5.900 0.713 104.650 o
0 12 17 1.589 1.608 0.573 161.924 o
0 12 18 0.812 1.216 0.552 174.455 o
0 13 1 13.083 13.429 0.720 102.628 o
0 13 2 27.474 28.409 1.021 51.078 o
0 13 3 0.006 0.028 0.433 283.241 o
0 13 4 75.680 75.099 1.915 14.502 o
0 13 5 0.035 0.496 0.454 257.699 o
0 13 6 0.058 0.098 0.454 257.699 o
0 13 7 2.911 2.859 0.552 174.455 o
0 13 8 1.980 2.181 0.552 174.455 o
0 13 9 17.834 17.875 0.958 58.009 o
0 13 10 4.412 3.831 0.657 123.221 o
0 13 11 7.310 6.956 0.741 96.901 o
0 13 12 0.607 1.007 0.587 154.305 o
0 13 13 22.005 21.671 1.070 46.511 o
0 13 14 0.593 0.804 0.608 143.847 o
0 13 15 0.300 0.629 0.587 154.305 o
0 13 16 0.306 0.503 0.566 165.947 o
0 13 17 0.399 -0.175 0.524 193.560 o
0 14 0 11.857 12.296 0.741 96.901 o
0 14 1 13.583 12.953 0.755 93.345 o
0 14 2 64.745 66.948 1.790 16.613 o
0 14 3 1.682 2.370 0.531 188.500 o
0 14 4 18.596 19.126 0.909 64.425 o
0 14 5 0.919 0.412 0.489 222.199 o
0 14 6 0.835 1.237 0.517 198.827 o
0 14 7 43.925 45.082 1.496 23.774 o
0 14 8 0.005 -0.252 0.552 174.455 o
0 14 9 24.236 23.817 1.105 43.614 o
0 14 10 0.306 0.217 0.580 158.046 o
0 14 11 4.331 4.131 0.678 115.717 o
0 14 12 0.158 -0.077 0.566 165.947 o
0 14 13 4.774 4.544 0.713 104.650 o
0 14 14 21.197 21.691 1.070 46.511 o
0 14 15 4.627 4.921 0.678 115.717 o
0 14 16 0.003 0.035 0.517 198.827 o
0 15 1 22.886 23.698 1.014 51.785 o
0 15 2 9.557 9.738 0.727 100.664 o
0 15 3 69.462 71.310 1.929 14.293 o
0 15 4 11.549 12.094 0.790 85.267 o
0 15 5 16.654 17.106 0.937 60.636 o
0 15 6 30.259 30.227 1.216 35.962 o
0 15 7 22.230 22.293 1.077 45.909 o
0 15 8 87.431 86.675 2.279 10.245 o
0 15 9 7.428 7.186 0.769 89.981 o
0 15 10 13.436 13.953 0.909 64.425 o
0 15 11 5.017 5.376 0.706 106.732 o
0 15 12 4.850 5.299 0.720 102.628 o
0 15 13 2.378 2.419 0.643 128.636 o
0 15 14 9.160 9.570 0.783 86.797 o
0 15 15 0.026 -0.315 0.524 193.560 o
0 16 0 171.426 175.817 3.894 3.509 o
0 16 1 8.622 8.766 0.776 88.368 o
0 16 2 33.963 35.679 1.328 30.160 o
0 16 3 42.479 41.335 1.440 25.657 o
0 16 4 1.949 2.517 0.622 137.454 o
0 16 5 0.036 0.007 0.552 174.455 o
0 16 6 13.106 13.953 0.902 65.427 o
0 16 7 1.057 0.951 0.608 143.847 o
0 16 8 19.872 20.084 1.049 48.390 o
0 16 9 0.271 0.294 0.580 158.046 o
0 16 10 12.072 11.723 0.853 73.151 o
0 16 11 1.581 1.419 0.622 137.454 o
0 16 12 11.242 11.737 0.853 73.151 o
0 16 13 1.668 1.929 0.601 147.212 o
0 16 14 13.178 13.254 0.825 78.194 o
0 17 1 48.358 49.234 1.608 20.582 o
0 17 2 49.406 48.605 1.601 20.762 o
0 17 3 19.301 19.203 1.028 50.385 o
0 17 4 18.163 17.595 0.986 54.765 o
0 17 5 6.995 6.424 0.748 95.098 o
0 17 6 39.875 41.118 1.454 25.166 o
0 17 7 17.896 18.525 1.014 51.785 o
0 17 8 9.365 9.717 0.804 82.327 o
0 17 9 0.978 1.084 0.615 140.596 o
0 17 10 0.139 0.182 0.573 161.924 o
0 17 11 1.792 1.524 0.601 147.212 o
0 17 12 0.904 1.125 0.573 161.924 o
0 17 13 10.699 10.891 0.762 91.640 o
0 18 0 1.805 2.286 0.629 134.417 o
0 18 1 28.997 28.270 1.209 36.379 o
0 18 2 2.226 2.419 0.643 128.636 o
0 18 3 42.294 42.006 1.475 24.455 o
0 18 4 0.028 0.049 0.587 154.305 o
0 18 5 3.595 3.845 0.678 115.717 o
0 18 6 0.102 -0.112 0.587 154.305 o
0 18 7 57.029 56.001 1.762 17.145 o
0 18 8 1.081 1.153 0.615 140.596 o
0 18 9 1.403 1.426 0.601 147.212 o
0 18 10 3.471 3.069 0.629 134.417 o
0 18 11 0.713 0.951 0.552 174.455 o
0 18 12 3.966 4.201 0.636 131.479 o
0 19 1 4.498 4.642 0.685 113.367 o
0 19 2 4.408 3.985 0.706 106.732 o
0 19 3 0.936 1.398 0.622 137.454 o
0 19 4 7.029 6.976 0.769 89.981 o
0 19 5 1.917 1.859 0.636 131.479 o
0 19 6 19.296 19.454 1.021 51.078 o
0 19 7 1.253 1.070 0.601 147.212 o
0 19 8 1.116 1.091 0.580 158.046 o
0 19 9 1.791 1.839 0.580 158.046 o
0 19 10 0.003 0.168 0.517 198.827 o
0 20 0 15.934 15.987 0.958 58.009 o
0 20 1 0.270 0.301 0.587 154.305 o
0 20 2 0.614 1.216 0.594 150.696 o
0 20 3 11.481 11.129 0.832 76.886 o
0 20 4 0.468 0.587 0.573 161.924 o
0 20 5 0.035 -0.063 0.552 174.455 o
0 20 6 0.073 0.084 0.545 178.957 o
0 20 7 0.012 -0.091 0.524 193.560 o
0 20 8 1.279 0.699 0.559 170.121 o
0 21 1 0.155 0.350 0.538 183.636 o
0 21 2 0.009 -0.084 0.531 188.500 o
0 21 3 1.110 1.063 0.552 174.455 o
0 21 4 0.013 -0.042 0.517 198.827 o
0 21 5 2.543 2.174 0.601 147.212 o
1 0 1 455.294 450.508 8.298 0.773 o
1 0 2 4128.500 3651.970 65.641 0.012 o
1 0 3 1255.180 1247.460 22.817 0.102 o
1 0 4 1535.420 1528.620 27.941 0.068 o
1 0 5 28.636 28.745 0.678 115.717 o
1 0 6 43.697 43.621 0.972 56.352 o
1 0 7 2.632 2.621 0.259 795.308 o
1 0 8 48.395 48.731 1.132 41.487 o
1 0 9 0.651 0.825 0.280 680.485 o
1 0 10 3.564 3.649 0.384 359.926 o
1 0 11 0.044 0.587 0.357 418.599 o
1 0 12 39.431 39.503 1.174 38.576 o
1 0 13 24.088 23.970 0.930 61.551 o
1 0 14 12.148 12.995 0.741 96.901 o
1 0 15 16.454 16.567 0.853 73.151 o
1 0 16 0.108 -0.238 0.503 210.026 o
1 0 17 1.012 0.580 0.566 165.947 o
1 0 18 12.025 11.779 0.853 73.151 o
1 0 19 0.807 0.042 0.573 161.924 o
1 0 20 0.434 0.419 0.573 161.924 o
1 0 21 3.818 4.530 0.622 137.454 o
1 1 0 98.521 100.495 1.825 15.983 o
1 1 1 603.328 627.682 11.443 0.406 o
1 1 2 1633.020 1606.820 29.171 0.063 o
1 1 3 257.889 263.184 4.802 2.307 o
1 1 4 818.010 825.268 15.162 0.231 o
1 1 5 356.417 360.128 6.578 1.230 o
1 1 6 2.517 2.663 0.231 999.795 o
1 1 7 89.829 89.618 1.818 16.106 o
1 1 8 206.693 205.261 3.901 3.497 o
1 1 9 5.955 5.844 0.384 359.926 o
1 1 10 46.398 44.830 1.181 38.121 o
1 1 11 137.969 137.670 2.894 6.352 o
1 1 12 44.426 45.109 1.286 32.159 o
1 1 13 2.890 3.390 0.496 215.984 o
1 1 14 4.699 4.642 0.559 170.121 o
1 1 15 27.894 28.339 1.097 44.171 o
1 1 16 4.172 4.243 0.636 131.479 o
1 1 17 9.148 8.934 0.776 88.368 o
1 1 18 10.489 11.108 0.832 76.886 o
1 1 19 6.624 6.019 0.713 104.650 o
1 1 20 10.333 9.472 0.797 83.778 o
1 1 21 6.378 6.403 0.678 115.717 o
1 2 0 2998.460 2759.920 47.256 0.024 o
1 2 1 559.987 567.822 10.444 0.488 o
1 2 2 948.562 945.259 17.434 0.175 o
1 2 3 992.255 982.127 18.175 0.161 o
1 2 4 109.665 109.911 2.097 12.098 o
1 2 5 753.275 749.204 13.771 0.281 o
1 2 6 5.162 5.313 0.294 617.220 o
1 2 7 428.963 423.847 7.773 0.880 o
1 2 8 151.039 149.156 2.929 6.202 o
1 2 9 57.307 56.791 1.335 29.845 o
1 2 10 103.999 104.172 2.251 10.501 o
1 2 11 41.995 40.943 1.160 39.511 o
1 2 12 38.344 38.692 1.167 39.040 o
1 2 13 12.524 11.793 0.685 113.367 o
1 2 14 3.334 3.076 0.531 188.500 o
1 2 15 4.574 4.362 0.594 150.696 o
1 2 16 27.716 27.452 1.160 39.511 o
1 2 17 7.818 8.179 0.762 91.640 o
1 2 18 14.545 14.624 0.916 63.445 o
1 2 19 4.686 4.781 0.713 104.650 o
1 2 20 1.777 1.839 0.608 143.847 o
1 2 21 4.104 3.663 0.608 143.847 o
1 3 0 79.981 78.391 1.489 23.998 o
1 3 1 307.096 319.535 5.837 1.562 o
1 3 2 2157.920 2083.620 37.686 0.037 o
1 3 3 1610.100 1599.390 29.227 0.062 o
1 3 4 250.066 251.580 4.614 2.499 o
1 3 5 370.262 375.535 6.886 1.122 o
1 3 6 346.871 353.718 6.473 1.270 o
1 3 7 156.719 155.846 3.020 5.834 o
1 3 8 185.725 186.618 3.614 4.073 o
1 3 9 93.608 90.981 1.957 13.887 o
1 3 10 11.999 12.170 0.580 158.046 o
1 3 11 94.361 95.133 2.160 11.403 o
1 3 12 47.618 49.199 1.377 28.055 o
1 3 13 89.176 88.576 2.146 11.552 o
1 3 14 26.285 25.879 1.021 51.078 o
1 3 15 3.730 3.663 0.573 161.924 o
1 3 16 5.350 5.292 0.685 113.367 o
1 3 17 4.577 4.768 0.678 115.717 o
1 3 18 10.374 10.059 0.811 80.914 o
1 3 19 2.881 3.313 0.664 120.640 o
1 3 20 2.982 3.397 0.643 128.636 o
1 3 21 3.641 3.817 0.608 143.847 o
1 4 0 13.997 13.890 0.384 359.926 o
1 4 1 211.016 215.607 3.943 3.423 o
1 4 2 328.093 328.217 6.040 1.459 o
1 4 3 1484.960 1461.650 27.060 0.073 o
1 4 4 95.835 94.427 1.866 15.273 o
1 4 5 244.430 248.071 4.614 2.499 o
1 4 6 366.333 362.281 6.690 1.189 o
1 4 7 61.977 60.503 1.356 28.929 o
1 4 8 310.131 301.338 5.669 1.655 o
1 4 9 22.325 21.363 0.734 98.755 o
1 4 10 18.561 18.574 0.727 100.664 o
1 4 11 35.775 36.295 1.105 43.614 o
1 4 12 110.056 110.638 2.510 8.448 o
1 4 13 15.056 15.316 0.783 86.797 o
1 4 14 53.847 54.113 1.580 21.317 o
1 4 15 6.384 6.410 0.650 125.885 o
1 4 16 80.568 79.258 2.132 11.704 o
1 4 17 6.626 6.816 0.727 100.664 o
1 4 18 41.282 40.943 1.447 25.410 o
1 4 19 0.296 0.412 0.594 150.696 o
1 4 20 0.994 1.440 0.573 161.924 o
1 4 21 0.642 0.832 0.531 188.500 o
1 5 0 359.454 365.889 6.690 1.189 o
1 5 1 346.352 354.466 6.480 1.267 o
1 5 2 78.938 80.391 1.601 20.762 o
1 5 3 262.856 264.687 4.865 2.248 o
1 5 4 78.748 78.412 1.608 20.582 o
1 5 5 148.114 148.680 2.873 6.445 o
1 5 6 81.354 81.530 1.720 17.992 o
1 5 7 133.679 132.099 2.649 7.580 o
1 5 8 138.744 138.495 2.796 6.805 o
1 5 9 191.610 190.791 3.803 3.679 o
1 5 10 56.374 56.770 1.454 25.166 o
1 5 11 119.775 120.334 2.649 7.580 o
1 5 12 39.595 39.608 1.237 34.753 o
1 5 13 210.848 210.336 4.383 2.770 o
1 5 14 17.995 18.853 0.902 65.427 o
1 5 15 12.036 11.919 0.818 79.537 o
1 5 16 8.411 8.291 0.776 88.368 o
1 5 17 31.243 31.150 1.265 33.234 o
1 5 18 3.030 3.362 0.657 123.221 o
1 5 19 3.363 2.440 0.636 131.479 o
1 5 20 6.056 5.795 0.692 111.088 o
1 5 21 4.791 4.481 0.643 128.636 o
1 6 0 222.990 227.170 4.208 3.004 o
1 6 1 86.305 84.871 1.706 18.288 o
1 6 2 143.301 144.311 2.768 6.943 o
1 6 3 136.746 138.167 2.670 7.461 o
1 6 4 142.525 142.109 2.768 6.943 o
1 6 5 67.775 67.367 1.468 24.689 o
1 6 6 134.265 134.175 2.684 7.384 o
1 6 7 125.511 124.326 2.545 8.217 o
1 6 8 42.733 42.621 1.139 40.979 o
1 6 9 123.777 121.138 2.600 7.868 o
1 6 10 22.229 22.656 0.846 74.365 o
1 6 11 68.699 67.318 1.720 17.992 o
1 6 12 42.512 42.956 1.321 30.480 o
1 6 13 32.981 32.562 1.153 39.992 o
1 6 14 0.380 -0.217 0.482 228.687 o
1 6 15 50.016 48.199 1.559 21.894 o
1 6 16 21.735 20.804 1.042 49.042 o
1 6 17 11.073 10.975 0.839 75.609 o
1 6 18 34.444 33.694 1.286 32.159 o
1 6 19 33.134 32.590 1.286 32.159 o
1 6 20 0.319 0.489 0.552 174.455 o
1 7 0 338.533 342.261 6.263 1.356 o
1 7 1 194.251 194.237 3.677 3.935 o
1 7 2 245.384 240.640 4.509 2.617 o
1 7 3 58.179 58.818 1.307 31.136 o
1 7 4 22.135 22.111 0.664 120.640 o
1 7 5 96.859 96.496 2.013 13.127 o
1 7 6 201.953 202.039 3.908 3.484 o
1 7 7 44.849 44.557 1.174 38.576 o
1 7 8 25.566 25.152 0.846 74.365 o
1 7 9 33.939 34.058 1.049 48.390 o
1 7 10 20.598 20.692 0.832 76.886 o
1 7 11 86.978 86.395 2.104 12.017 o
1 7 12 56.232 56.161 1.587 21.129 o
1 7 13 13.753 13.715 0.790 85.267 o
1 7 14 14.290 14.184 0.860 71.966 o
1 7 15 2.181 1.929 0.608 143.847 o
1 7 16 29.346 28.207 1.202 36.803 o
1 7 17 5.454 4.893 0.692 111.088 o
1 7 18 1.968 2.069 0.629 134.417 o
1 7 19 2.832 2.950 0.643 128.636 o
1 7 20 0.313 0.692 0.538 183.636 o
1 8 0 26.045 25.452 0.720 102.628 o
1 8 1 11.722 11.842 0.475 235.462 o
1 8 2 297.577 295.865 5.522 1.745 o
1 8 3 9.035 9.213 0.440 274.320 o
1 8 4 190.377 192.056 3.719 3.847 o
1 8 5 36.398 36.819 0.986 54.765 o
1 8 6 4.341 4.236 0.405 323.655 o
1 8 7 15.800 15.288 0.657 123.221 o
1 8 8 204.158 201.116 4.054 3.237 o
1 8 9 32.991 32.883 1.063 47.125 o
1 8 10 15.195 14.953 0.748 95.098 o
1 8 11 17.176 16.679 0.811 80.914 o
1 8 12 38.919 37.476 1.265 33.234 o
1 8 13 13.646 14.247 0.818 79.537 o
1 8 14 11.650 11.737 0.825 78.194 o
1 8 15 4.867 4.684 0.678 115.717 o
1 8 16 4.774 4.348 0.685 113.367 o
1 8 17 16.840 16.050 0.944 59.741 o
1 8 18 4.671 5.928 0.713 104.650 o
1 8 19 7.338 7.298 0.713 104.650 o
1 8 20 5.014 4.432 0.643 128.636 o
1 9 0 33.599 34.526 0.923 62.487 o
1 9 1 190.207 192.930 3.740 3.804 o
1 9 2 83.474 85.787 1.859 15.388 o
1 9 3 42.133 42.530 1.097 44.171 o
1 9 4 30.425 30.157 0.902 65.427 o
1 9 5 21.215 20.818 0.748 95.098 o
1 9 6 4.492 4.243 0.433 283.241 o
1 9 7 21.228 21.258 0.804 82.327 o
1 9 8 74.579 75.868 1.845 15.622 o
1 9 9 59.928 59.237 1.587 21.129 o
1 9 10 22.398 22.439 0.923 62.487 o
1 9 11 73.185 73.987 1.936 14.190 o
1 9 12 40.882 41.181 1.356 28.929 o
1 9 13 2.513 2.992 0.594 150.696 o
1 9 14 18.026 17.616 0.965 57.172 o
1 9 15 13.704 13.939 0.895 66.454 o
1 9 16 5.392 6.159 0.720 102.628 o
1 9 17 4.816 4.837 0.720 102.628 o
1 9 18 7.647 7.690 0.748 95.098 o
1 9 19 1.750 2.363 0.587 154.305 o
1 10 0 12.419 12.317 0.573 161.924 o
1 10 1 144.198 146.206 2.985 5.971 o
1 10 2 17.929 18.783 0.706 106.732 o
1 10 3 107.342 107.555 2.328 9.819 o
1 10 4 25.869 26.249 0.874 69.682 o
1 10 5 166.774 167.618 3.432 4.516 o
1 10 6 51.338 52.498 1.405 26.949 o
1 10 7 59.184 59.657 1.566 21.699 o
1 10 8 29.535 30.479 1.049 48.390 o
1 10 9 10.625 9.514 0.657 123.221 o
1 10 10 37.785 36.973 1.237 34.753 o
1 10 11 11.507 11.367 0.748 95.098 o
1 10 12 4.709 5.271 0.650 125.885 o
1 10 13 0.804 0.839 0.573 161.924 o
1 10 14 5.748 5.886 0.706 106.732 o
1 10 15 12.255 12.709 0.874 69.682 o
1 10 16 8.882 8.689 0.776 88.368 o
1 10 17 2.369 1.818 0.629 134.417 o
1 10 18 10.061 9.808 0.783 86.797 o
1 10 19 1.292 1.077 0.538 183.636 o
1 11 0 0.093 0.594 0.357 418.599 o
1 11 1 12.398 12.485 0.622 137.454 o
1 11 2 69.629 69.975 1.692 18.591 o
1 11 3 17.372 17.861 0.741 96.901 o
1 11 4 12.893 13.834 0.671 118.140 o
1 11 5 79.276 80.509 1.936 14.190 o
1 11 6 8.955 8.689 0.601 147.212 o
1 11 7 1.108 1.181 0.447 265.815 o
1 11 8 39.651 39.951 1.265 33.234 o
1 11 9 45.635 46.571 1.426 26.163 o
1 11 10 11.159 11.380 0.748 95.098 o
1 11 11 52.123 53.428 1.615 20.404 o
1 11 12 7.114 7.571 0.741 96.901 o
1 11 13 37.836 36.700 1.363 28.633 o
1 11 14 15.646 16.204 0.958 58.009 o
1 11 15 19.934 19.895 1.028 50.385 o
1 11 16 10.221 10.367 0.846 74.365 o
1 11 17 16.481 16.924 0.944 59.741 o
1 11 18 8.465 7.997 0.720 102.628 o
1 12 0 6.037 5.585 0.510 204.312 o
1 12 1 6.348 6.368 0.531 188.500 o
1 12 2 15.565 16.637 0.748 95.098 o
1 12 3 59.127 59.384 1.566 21.699 o
1 12 4 3.767 3.684 0.489 222.199 o
1 12 5 29.846 29.437 1.042 49.042 o
1 12 6 115.083 117.300 2.677 7.422 o
1 12 7 7.192 6.830 0.615 140.596 o
1 12 8 28.943 29.388 1.105 43.614 o
1 12 9 4.709 5.250 0.608 143.847 o
1 12 10 10.521 10.318 0.790 85.267 o
1 12 11 37.728 37.119 1.356 28.929 o
1 12 12 28.461 27.529 1.188 37.674 o
1 12 13 12.555 12.443 0.867 70.810 o
1 12 14 22.562 22.237 1.077 45.909 o
1 12 15 10.545 9.759 0.839 75.609 o
1 12 16 11.076 11.101 0.839 75.609 o
1 12 17 3.824 3.726 0.629 134.417 o
1 12 18 6.829 6.375 0.692 111.088 o
1 13 0 11.522 11.171 0.671 118.140 o
1 13 1 20.061 19.804 0.846 74.365 o
1 13 2 57.817 57.930 1.580 21.317 o
1 13 3 52.808 52.855 1.496 23.774 o
1 13 4 10.148 11.164 0.692 111.088 o
1 13 5 1.173 0.545 0.475 235.462 o
1 13 6 32.977 33.652 1.181 38.121 o
1 13 7 2.735 2.244 0.538 183.636 o
1 13 8 47.539 46.571 1.475 24.455 o
1 13 9 16.455 17.364 0.944 59.741 o
1 13 10 45.158 44.900 1.503 23.554 o
1 13 11 8.552 8.857 0.776 88.368 o
1 13 12 12.013 11.080 0.839 75.609 o
1 13 13 10.399 10.730 0.832 76.886 o
1 13 14 6.923 7.249 0.769 89.981 o
1 13 15 10.569 10.388 0.825 78.194 o
1 13 16 4.249 4.376 0.657 123.221 o
1 13 17 0.512 0.475 0.531 188.500 o
1 14 0 40.746 41.523 1.314 30.805 o
1 14 1 4.139 4.530 0.559 170.121 o
1 14 2 0.924 1.111 0.482 228.687 o
1 14 3 21.770 22.363 0.958 58.009 o
1 14 4 83.128 85.165 2.160 11.403 o
1 14 5 20.082 19.636 0.930 61.551 o
1 14 6 9.211 9.626 0.720 102.628 o
1 14 7 30.983 31.157 1.223 35.552 o
1 14 8 9.114 8.920 0.769 89.981 o
1 14 9 12.044 11.968 0.853 73.151 o
1 14 10 4.823 5.012 0.699 108.878 o
1 14 11 1.225 1.531 0.601 147.212 o
1 14 12 0.296 0.266 0.580 158.046 o
1 14 13 9.570 9.577 0.832 76.886 o
1 14 14 1.124 0.280 0.594 150.696 o
1 14 15 15.779 15.757 0.923 62.487 o
1 14 16 3.816 4.145 0.622 137.454 o
1 15 0 4.437 3.768 0.587 154.305 o
1 15 1 34.384 34.883 1.230 35.149 o
1 15 2 1.541 1.825 0.538 183.636 o
1 15 3 3.178 2.845 0.573 161.924 o
1 15 4 33.506 33.100 1.223 35.552 o
1 15 5 20.102 20.307 1.000 53.243 o
1 15 6 8.687 8.444 0.748 95.098 o
1 15 7 0.091 0.364 0.566 165.947 o
1 15 8 10.456 11.443 0.846 74.365 o
1 15 9 18.900 20.042 1.042 49.042 o
1 15 10 14.845 14.386 0.923 62.487 o
1 15 11 7.360 7.263 0.748 95.098 o
1 15 12 11.202 11.387 0.867 70.810 o
1 15 13 4.818 4.712 0.699 108.878 o
1 15 14 1.495 1.139 0.594 150.696 o
1 15 15 0.157 -0.196 0.517 198.827 o
1 16 0 12.355 12.492 0.839 75.609 o
1 16 1 4.528 4.460 0.657 123.221 o
1 16 2 20.266 19.972 1.014 51.785 o
1 16 3 5.697 5.474 0.699 108.878 o
1 16 4 5.874 5.446 0.699 108.878 o
1 16 5 1.127 1.321 0.601 147.212 o
1 16 6 7.944 7.466 0.755 93.345 o
1 16 7 6.640 6.515 0.727 100.664 o
1 16 8 2.994 2.433 0.643 128.636 o
1 16 9 1.425 1.195 0.608 143.847 o
1 16 10 12.824 13.016 0.874 69.682 o
1 16 11 2.118 2.649 0.650 125.885 o
1 16 12 4.529 4.481 0.685 113.367 o
1 16 13 0.790 0.587 0.573 161.924 o
1 16 14 5.971 5.474 0.657 123.221 o
1 17 0 2.790 3.083 0.657 123.221 o
1 17 1 31.228 31.380 1.265 33.234 o
1 17 2 2.556 3.048 0.650 125.885 o
1 17 3 8.753 8.850 0.790 85.267 o
1 17 4 2.503 3.118 0.643 128.636 o
1 17 5 4.632 4.844 0.699 108.878 o
1 17 6 0.507 0.993 0.594 150.696 o
1 17 7 1.120 0.447 0.594 150.696 o
1 17 8 4.892 5.040 0.699 108.878 o
1 17 9 3.478 3.209 0.671 118.140 o
1 17 10 0.256 -0.357 0.573 161.924 o
1 17 11 9.407 8.647 0.776 88.368 o
1 17 12 0.068 -0.364 0.538 183.636 o
1 17 13 0.404 0.329 0.517 198.827 o
[truncated: 173,337 more chars]
