# Supplementary material for: Transferable Hirshfeld atom model for rapid evaluation of aspherical atomic form factors
Source: IUCrJ. 2024 Mar 1;11(Pt 2):249–59. doi: 10.1107/S2052252524001507 (PMC10916294; doi:10.1107/S2052252524001507)
Supplement: Supplementary file 1 [file m-11-00249-sup1.zip › cifs/multipole_expansion_convergence/xylitol/5.cif]

data_tz
_audit_creation_date               2023-11-02
_audit_creation_method
;
Olex2 1.3
(compiled 2020.07.31 svn.rc2a77460 for OlexSys, GUI svn.r6145)
;
_audit_contact_author_address      ?
_audit_contact_author_email        ?
_audit_contact_author_name         ''
_audit_contact_author_phone        ?
_publ_contact_author_id_orcid      ?
_publ_section_references
;
Bourhis, L.J., Dolomanov, O.V., Gildea, R.J., Howard, J.A.K., Puschmann, H.
 (2015). Acta Cryst. A71, 59-75.

Dolomanov, O.V., Bourhis, L.J., Gildea, R.J, Howard, J.A.K. & Puschmann, H.
 (2009), J. Appl. Cryst. 42, 339-341.
;
_chemical_formula_moiety           'C5 H12 O5'
_chemical_formula_sum              'C5 H12 O5'
_chemical_formula_weight           152.148
_chemical_absolute_configuration   unk
loop_
  _atom_type_symbol
  _atom_type_scat_dispersion_real
  _atom_type_scat_dispersion_imag
  _atom_type_scat_Cromer_Mann_a1
  _atom_type_scat_Cromer_Mann_a2
  _atom_type_scat_Cromer_Mann_a3
  _atom_type_scat_Cromer_Mann_a4
  _atom_type_scat_Cromer_Mann_b1
  _atom_type_scat_Cromer_Mann_b2
  _atom_type_scat_Cromer_Mann_b3
  _atom_type_scat_Cromer_Mann_b4
  _atom_type_scat_Cromer_Mann_c
  _atom_type_scat_source
  _atom_type_scat_dispersion_source
 H 0.00000 0.00000 0.49300 0.32291 0.14019 0.04081 10.51090 26.12570 3.14236
 57.79970 0.0030380000826
 'International Tables Volume C Table 6.1.1.4 (pp. 500-502)' custom
 C 0.00330 0.00160 2.31000 1.02000 1.58860 0.86500 20.84390 10.20750 0.56870
 51.65120 0.215599998832
 'International Tables Volume C Table 6.1.1.4 (pp. 500-502)' custom
 O 0.01060 0.00600 3.04850 2.28680 1.54630 0.86700 13.27710 5.70110 0.32390
 32.90890 0.250800013542
 'International Tables Volume C Table 6.1.1.4 (pp. 500-502)' custom

_space_group_crystal_system        'orthorhombic'
_space_group_IT_number             19
_space_group_name_H-M_alt          'P 21 21 21'
_space_group_name_Hall             ' P 2ac 2ab'
loop_
  _space_group_symop_id
  _space_group_symop_operation_xyz
 1 x,y,z
 2 x+1/2,-y+1/2,-z
 3 -x,y+1/2,-z+1/2
 4 -x+1/2,-y,z+1/2

_symmetry_Int_Tables_number        19
_cell_length_a                     8.264(4)
_cell_length_b                     8.901(2)
_cell_length_c                     8.9223(14)
_cell_angle_alpha                  90
_cell_angle_beta                   90
_cell_angle_gamma                  90
_cell_volume                       656.3(4)
_cell_formula_units_Z              4
_cell_measurement_temperature      122.4(5)
_cell_measurement_reflns_used      20
_exptl_absorpt_coefficient_mu      0.139
_exptl_crystal_density_diffrn      1.540
_exptl_crystal_F_000               328.248
_exptl_crystal_size_max            0.37
_exptl_crystal_size_mid            0.32
_exptl_crystal_size_min            0.26
_exptl_crystal_description         prism
_exptl_crystal_colour              colourless
_diffrn_measurement_device_type    'Enraf Nonius CAD4'
_diffrn_reflns_av_R_equivalents    0.0000
_diffrn_reflns_av_unetI/netI       0.0312
_diffrn_reflns_Laue_measured_fraction_full  1.0000
_diffrn_reflns_Laue_measured_fraction_max  0.9998
_diffrn_reflns_limit_h_max         20
_diffrn_reflns_limit_h_min         0
_diffrn_reflns_limit_k_max         21
_diffrn_reflns_limit_k_min         0
_diffrn_reflns_limit_l_max         21
_diffrn_reflns_limit_l_min         -21
_diffrn_reflns_number              9942
_diffrn_reflns_point_group_measured_fraction_full  1.0000
_diffrn_reflns_point_group_measured_fraction_max  0.9998
_diffrn_reflns_theta_full          25.2417
_diffrn_reflns_theta_max           59.94
_diffrn_reflns_theta_min           3.23
_diffrn_ambient_temperature        122.4(5)
_diffrn_measured_fraction_theta_full  1.0000
_diffrn_measured_fraction_theta_max  0.9998
_diffrn_radiation_type             'Mo K\a'
_diffrn_radiation_wavelength       0.71073
_reflns_Friedel_coverage           1.000
_reflns_limit_h_max                20
_reflns_limit_h_min                -20
_reflns_limit_k_max                21
_reflns_limit_k_min                -21
_reflns_limit_l_max                21
_reflns_limit_l_min                -21
_reflns_number_gt                  8775
_reflns_number_total               9942
_reflns_threshold_expression       I>=2u(I)
_computing_molecular_graphics      'Olex2 1.3 (Dolomanov et al., 2009)'
_computing_publication_material    'Olex2 1.3 (Dolomanov et al., 2009)'
_computing_structure_refinement    'olex2.refine 1.3 (Bourhis et al., 2015)'
_computing_data_collection         'Enraf-Nonius Express'
_computing_structure_solution      'SHELXS-97 (Sheldrick, 1990)'
_refine_diff_density_max           0.1630
_refine_diff_density_min           -0.2025
_refine_diff_density_rms           0.0411
_refine_ls_abs_structure_details  
 'Flack, H. D. (1983). Acta Cryst. A39, 876-881.'
_refine_ls_abs_structure_Flack     0.1(2)
_refine_ls_d_res_high              0.4106
_refine_ls_d_res_low               6.3015
_refine_ls_goodness_of_fit_ref     0.6596
_refine_ls_hydrogen_treatment      refall
_refine_ls_matrix_type             full
_refine_ls_number_constraints      0
_refine_ls_number_parameters       199
_refine_ls_number_reflns           9942
_refine_ls_number_restraints       0
_refine_ls_R_factor_all            0.0214
_refine_ls_R_factor_gt             0.0156
_refine_ls_restrained_S_all        0.6596
_refine_ls_shift/su_max            0.0010
_refine_ls_shift/su_mean           0.0001
_refine_ls_structure_factor_coef   Fsqd
_refine_ls_weighting_details      
 'w=1/[\s^2^(Fo^2^)+(0.0000P)^2^] where P=(Fo^2^+2Fc^2^)/3'
_refine_ls_weighting_scheme        calc
_refine_ls_wR_factor_gt            0.0268
_refine_ls_wR_factor_ref           0.0284
_refine_special_details
;
Aspherical atom refinement in Olex2
with DiSCaMB generated form factors
Hirshfeld Atom Refinement using
Orca5 generated wavefunction calculated
with B3LYP using cc-pVTZ basis set
atomic electron densities are aproximated
as multipole expansion with L_max = 5
;
loop_
  _atom_site_label
  _atom_site_type_symbol
  _atom_site_fract_x
  _atom_site_fract_y
  _atom_site_fract_z
  _atom_site_U_iso_or_equiv
  _atom_site_adp_type
  _atom_site_occupancy
  _atom_site_refinement_flags_posn
 O1 O 0.678523(14) 0.228811(14) 0.421643(13) 0.011874(15) Uani 1.000000 .
 O2 O 0.614780(13) 0.436047(14) 0.182503(13) 0.012129(16) Uani 1.000000 .
 O3 O 0.318148(15) 0.431200(13) 0.040157(12) 0.011696(15) Uani 1.000000 .
 O4 O 0.229108(14) 0.129558(13) 0.108496(13) 0.011469(15) Uani 1.000000 .
 O5 O -0.088676(14) 0.205107(14) 0.216074(14) 0.013209(17) Uani 1.000000 .
 C1 C 0.524598(16) 0.293778(17) 0.390588(16) 0.011001(18) Uani 1.000000 .
 C2 C 0.500680(16) 0.322880(16) 0.224427(15) 0.009194(16) Uani 1.000000 .
 C3 C 0.327684(16) 0.375482(15) 0.189863(15) 0.009280(16) Uani 1.000000 .
 C4 C 0.200822(15) 0.251730(15) 0.210090(15) 0.009338(16) Uani 1.000000 .
 C5 C 0.031840(17) 0.314809(17) 0.185564(18) 0.011879(19) Uani 1.000000 .
 H1A H 0.5116(5) 0.4023(5) 0.4517(4) 0.0308(9) Uani 1.000000 .
 H1B H 0.4339(5) 0.2170(5) 0.4330(4) 0.0318(10) Uani 1.000000 .
 H2 H 0.5261(4) 0.2181(4) 0.1620(4) 0.0207(8) Uani 1.000000 .
 H3 H 0.2970(4) 0.4672(4) 0.2674(4) 0.0221(8) Uani 1.000000 .
 H4 H 0.2062(5) 0.2103(4) 0.3254(4) 0.0260(8) Uani 1.000000 .
 H5B H 0.0208(5) 0.3562(5) 0.0714(4) 0.0316(9) Uani 1.000000 .
 H5A H 0.0126(5) 0.4102(4) 0.2622(5) 0.0324(9) Uani 1.000000 .
 H11 H 0.7548(5) 0.2434(6) 0.3398(5) 0.0263(10) Uani 1.000000 .
 H12 H 0.6518(6) 0.4165(5) 0.0823(5) 0.0319(11) Uani 1.000000 .
 H13 H 0.3287(6) 0.5405(5) 0.0452(5) 0.0265(10) Uani 1.000000 .
 H14 H 0.2786(5) 0.0505(4) 0.1661(5) 0.0260(10) Uani 1.000000 .
 H15 H -0.1191(6) 0.1586(5) 0.1235(5) 0.0310(11) Uani 1.000000 .

loop_
  _atom_site_aniso_label
  _atom_site_aniso_U_11
  _atom_site_aniso_U_22
  _atom_site_aniso_U_33
  _atom_site_aniso_U_12
  _atom_site_aniso_U_13
  _atom_site_aniso_U_23
 O1 0.00966(3) 0.01605(4) 0.00991(3) 0.00061(3) -0.00095(3) 0.00052(3)
 O2 0.01069(3) 0.01406(4) 0.01164(3) -0.00288(3) 0.00066(3) -0.00058(3)
 O3 0.01299(4) 0.01261(4) 0.00949(3) 0.00062(3) -0.00054(3) 0.00035(3)
 O4 0.01173(3) 0.01123(3) 0.01144(3) 0.00151(3) -0.00158(3) -0.00161(3)
 O5 0.00916(3) 0.01761(4) 0.01285(4) -0.00147(3) 0.00149(3) -0.00156(3)
 C1 0.00910(4) 0.01539(5) 0.00852(4) 0.00037(4) 0.00020(3) -0.00035(4)
 C2 0.00811(3) 0.01115(4) 0.00832(4) -0.00027(3) -0.00021(3) -0.00099(3)
 C3 0.00844(4) 0.01080(4) 0.00860(3) 0.00022(3) -0.00020(3) -0.00098(3)
 C4 0.00796(4) 0.01154(4) 0.00851(4) 0.00023(3) -0.00029(3) -0.00051(3)
 C5 0.00841(4) 0.01252(5) 0.01471(5) 0.00093(3) -0.00010(4) -0.00149(4)
 H1A 0.038(2) 0.031(2) 0.023(2) 0.0066(19) -0.0060(17) -0.0065(18)
 H1B 0.0210(18) 0.045(3) 0.030(2) -0.0004(19) 0.0035(17) 0.013(2)
 H2 0.0269(19) 0.0169(16) 0.0184(17) 0.0045(15) 0.0043(15) -0.0054(15)
 H3 0.028(2) 0.0219(18) 0.0163(17) 0.0049(16) 0.0017(16) -0.0051(15)
 H4 0.032(2) 0.0289(19) 0.0173(18) -0.0035(16) 0.0015(17) -0.0000(17)
 H5B 0.033(2) 0.035(2) 0.026(2) -0.0009(19) -0.0005(18) 0.0128(19)
 H5A 0.0203(18) 0.033(2) 0.043(2) 0.0049(18) -0.0017(17) -0.012(2)
 H11 0.019(2) 0.034(3) 0.026(2) 0.003(2) -0.0077(18) 0.003(2)
 H12 0.038(3) 0.034(3) 0.023(2) -0.006(2) 0.009(2) 0.003(2)
 H13 0.030(3) 0.030(2) 0.020(2) -0.000(2) -0.003(2) 0.0040(19)
 H14 0.028(2) 0.021(2) 0.029(2) 0.0046(19) -0.000(2) 0.0032(19)
 H15 0.037(3) 0.031(3) 0.025(2) -0.009(2) -0.001(2) -0.001(2)

loop_
  _geom_bond_atom_site_label_1
  _geom_bond_atom_site_label_2
  _geom_bond_distance
  _geom_bond_site_symmetry_2
  _geom_bond_publ_flag
 O1 C1 1.4245(6) . ?
 O1 H11 0.973(4) . ?
 O2 C2 1.4296(4) . ?
 O2 H12 0.961(4) . ?
 O3 C3 1.4270(3) . ?
 O3 H13 0.978(4) . ?
 O4 C4 1.4349(3) . ?
 O4 H14 0.963(4) . ?
 O5 C5 1.4211(4) . ?
 O5 H15 0.958(5) . ?
 C1 C2 1.5179(3) . ?
 C1 H1A 1.114(4) . ?
 C1 H1B 1.083(4) . ?
 C2 C3 1.5356(7) . ?
 C2 H2 1.106(3) . ?
 C3 C4 1.5313(4) . ?
 C3 H3 1.099(3) . ?
 C4 C5 1.5209(7) . ?
 C4 H4 1.094(3) . ?
 C5 H5B 1.087(4) . ?
 C5 H5A 1.101(4) . ?

loop_
  _geom_angle_atom_site_label_1
  _geom_angle_atom_site_label_2
  _geom_angle_atom_site_label_3
  _geom_angle
  _geom_angle_site_symmetry_1
  _geom_angle_site_symmetry_3
  _geom_angle_publ_flag
 H11 O1 C1 112.2(3) . . ?
 H12 O2 C2 109.0(3) . . ?
 H13 O3 C3 107.3(3) . . ?
 H14 O4 C4 106.6(3) . . ?
 H15 O5 C5 108.4(3) . . ?
 C2 C1 O1 112.057(11) . . ?
 H1A C1 O1 110.0(2) . . ?
 H1A C1 C2 108.5(2) . . ?
 H1B C1 O1 107.1(2) . . ?
 H1B C1 C2 111.0(2) . . ?
 H1B C1 H1A 108.0(3) . . ?
 C1 C2 O2 106.853(11) . . ?
 C3 C2 O2 110.284(11) . . ?
 C3 C2 C1 111.679(11) . . ?
 H2 C2 O2 109.68(18) . . ?
 H2 C2 C1 108.87(19) . . ?
 H2 C2 C3 109.43(19) . . ?
 C2 C3 O3 110.204(11) . . ?
 C4 C3 O3 108.814(10) . . ?
 C4 C3 C2 113.227(11) . . ?
 H3 C3 O3 108.55(18) . . ?
 H3 C3 C2 108.34(18) . . ?
 H3 C3 C4 107.57(19) . . ?
 C3 C4 O4 111.049(11) . . ?
 C5 C4 O4 109.783(11) . . ?
 C5 C4 C3 110.249(11) . . ?
 H4 C4 O4 109.4(2) . . ?
 H4 C4 C3 109.0(2) . . ?
 H4 C4 C5 107.3(2) . . ?
 C4 C5 O5 111.239(12) . . ?
 H5B C5 O5 110.7(2) . . ?
 H5B C5 C4 109.7(2) . . ?
 H5A C5 O5 108.0(2) . . ?
 H5A C5 C4 109.13(19) . . ?
 H5A C5 H5B 108.0(3) . . ?

loop_
  _geom_torsion_atom_site_label_1
  _geom_torsion_atom_site_label_2
  _geom_torsion_atom_site_label_3
  _geom_torsion_atom_site_label_4
  _geom_torsion
  _geom_torsion_site_symmetry_1
  _geom_torsion_site_symmetry_2
  _geom_torsion_site_symmetry_3
  _geom_torsion_site_symmetry_4
  _geom_torsion_publ_flag
 O1 C1 C2 O2 -65.989(13) . . . . ?
 O1 C1 C2 C3 173.332(12) . . . . ?
 O2 C2 C3 O3 49.378(11) . . . . ?
 O2 C2 C3 C4 171.511(10) . . . . ?
 O3 C3 C2 C1 168.033(11) . . . . ?
 O3 C3 C4 O4 60.518(11) . . . . ?
 O3 C3 C4 C5 -61.387(12) . . . . ?
 O4 C4 C3 C2 -62.386(12) . . . . ?
 O4 C4 C5 O5 62.264(12) . . . . ?
 O5 C5 C4 C3 -175.084(11) . . . . ?
 C1 C2 C3 C4 -69.834(12) . . . . ?
 C2 C3 C4 C5 175.708(11) . . . . ?

loop_
  _diffrn_refln_index_h
  _diffrn_refln_index_k
  _diffrn_refln_index_l
  _diffrn_refln_intensity_net
  _diffrn_refln_intensity_u
 0 0 2 4713.47 80.22
 0 0 4 0.79 0.23
 0 0 6 244.55 4.61
 0 0 8 836.03 15.31
 0 0 10 750.18 13.79
 0 0 12 199.47 4.26
 0 0 14 55.94 1.82
 0 0 16 6.07 0.9
 0 0 18 11.22 1.08
 0 0 20 7.48 1.01
 0 1 1 511.68 9.36
 0 1 2 884.17 16.28
 0 1 3 4849.21 87.56
 0 1 4 419.68 7.69
 0 1 5 5157.19 94.28
 0 1 6 1833.44 33.07
 0 1 7 463.73 8.52
 0 1 8 219.75 4.28
 0 1 9 190.17 3.83
 0 1 10 86.2 2.08
 0 1 11 62.67 1.73
 0 1 12 21.92 1.02
 0 1 13 85.85 2.3
 0 1 14 17.8 1.05
 0 1 15 1.2 0.69
 0 1 16 0.94 0.77
 0 1 17 0.63 0.78
 0 1 18 6.59 0.97
 0 1 19 6.62 0.96
 0 1 20 54.91 1.98
 0 1 21 0.63 0.78
 0 2 0 7469.63 133.29
 0 2 1 2317.9 41.56
 0 2 2 2063.34 36.63
 0 2 3 779.13 14.27
 0 2 4 24.1 0.64
 0 2 5 53.66 1.2
 0 2 6 790.71 14.48
 0 2 7 1293.73 23.18
 0 2 8 4.07 0.42
 0 2 9 31.96 1.01
 0 2 10 347.6 6.74
 0 2 11 12.87 0.78
 0 2 12 9.79 0.77
 0 2 13 7.3 0.76
 0 2 14 165.01 3.83
 0 2 15 77.61 2.3
 0 2 16 29.81 1.46
 0 2 17 6.78 0.97
 0 2 18 12.73 1.12
 0 2 19 6.24 0.96
 0 2 20 5.62 0.94
 0 2 21 19.38 1.2
 0 3 1 6231.69 106.46
 0 3 2 250.73 4.6
 0 3 3 0.71 0.23
 0 3 4 359.55 6.59
 0 3 5 853.77 15.66
 0 3 6 293.89 5.51
 0 3 7 3.42 0.39
 0 3 8 2.67 0.41
 0 3 9 177.28 3.63
 0 3 10 125.28 2.82
 0 3 11 184.07 3.94
 0 3 12 24.94 1.1
 0 3 13 144.87 3.4
 0 3 14 1.71 0.7
 0 3 15 30.47 1.39
 0 3 16 32.59 1.52
 0 3 17 23.07 1.35
 0 3 18 25.37 1.41
 0 3 19 29.78 1.53
 0 3 20 23.58 1.34
 0 3 21 12.25 1.03
 0 4 0 24.48 0.63
 0 4 1 624.11 11.41
 0 4 2 30.01 0.74
 0 4 3 116.07 2.28
 0 4 4 129.46 2.55
 0 4 5 341.18 6.32
 0 4 6 96.89 2.06
 0 4 7 329.09 6.21
 0 4 8 37.25 1.09
 0 4 9 1.07 0.45
 0 4 10 1.34 0.51
 0 4 11 7.71 0.7
 0 4 12 1.08 0.59
 0 4 13 1.07 0.65
 0 4 14 167.91 3.92
 0 4 15 -0.17 0.71
 0 4 16 24.94 1.37
 0 4 17 0.04 0.81
 0 4 18 0.81 0.83
 0 4 19 13.39 1.17
 0 4 20 3.76 0.87
 0 4 21 11.26 1
 0 5 1 102.55 2.05
 0 5 2 2.94 0.29
 0 5 3 40.79 0.99
 0 5 4 141.12 2.8
 0 5 5 880.73 16.12
 0 5 6 94.78 2.06
 0 5 7 11.47 0.59
 0 5 8 16.32 0.73
 0 5 9 87.9 2.13
 0 5 10 40.86 1.33
 0 5 11 66.8 1.88
 0 5 12 29.52 1.24
 0 5 13 31.42 1.34
 0 5 14 26.81 1.29
 0 5 15 0.38 0.74
 0 5 16 6.61 0.96
 0 5 17 12.23 1.11
 0 5 18 10.98 1.08
 0 5 19 5.14 0.95
 0 5 20 0.16 0.79
 0 5 21 -0.4 0.76
 0 6 0 734.82 13.43
 0 6 1 39.76 0.99
 0 6 2 206.9 3.95
 0 6 3 368.82 6.83
 0 6 4 2.11 0.35
 0 6 5 110.91 2.34
 0 6 6 2.35 0.41
 0 6 7 34.42 1.06
 0 6 8 158.36 3.37
 0 6 9 46.86 1.42
 0 6 10 1.31 0.55
 0 6 11 79.78 2.15
 0 6 12 8.11 0.81
 0 6 13 61.68 1.95
 0 6 14 0.23 0.69
 0 6 15 120.38 3.16
 0 6 16 0.18 0.8
 0 6 17 45.07 1.81
 0 6 18 17.93 1.23
 0 6 19 1.46 0.86
 0 6 20 1.39 0.8
 0 7 1 12.21 0.54
 0 7 2 362.21 6.73
 0 7 3 0.58 0.34
 0 7 4 308.5 5.84
 0 7 5 56.86 1.43
 0 7 6 19.78 0.78
 0 7 7 48.19 1.38
 0 7 8 79.36 2
 0 7 9 39.73 1.33
 0 7 10 68.35 1.92
 0 7 11 4.91 0.71
 0 7 12 15.01 0.99
 0 7 13 81.83 2.36
 0 7 14 -0.16 0.7
 0 7 15 6.94 0.96
 0 7 16 4.56 0.92
 0 7 17 3.61 0.91
 0 7 18 0.6 0.84
 0 7 19 22.03 1.3
 0 7 20 17.66 1.15
 0 8 0 187.53 3.69
 0 8 1 76.36 1.75
 0 8 2 54.83 1.37
 0 8 3 90.22 2.02
 0 8 4 177.34 3.58
 0 8 5 58.13 1.5
 0 8 6 78.96 1.95
 0 8 7 0.53 0.49
 0 8 8 17.15 0.88
 0 8 9 33.53 1.25
 0 8 10 68.05 1.95
 0 8 11 28.61 1.25
 0 8 12 4.18 0.76
 0 8 13 21.64 1.2
 0 8 14 31.71 1.51
 0 8 15 60.98 2.11
 0 8 16 3.04 0.89
 0 8 17 3.92 0.91
 0 8 18 6 0.98
 0 8 19 3.9 0.88
 0 8 20 6.68 0.94
 0 9 1 2.59 0.44
 0 9 2 142.5 2.99
 0 9 3 22.9 0.86
 0 9 4 66.63 1.71
 0 9 5 197.8 4.08
 0 9 6 39.72 1.29
 0 9 7 22.51 0.99
 0 9 8 0.77 0.57
 0 9 9 101.79 2.57
 0 9 10 119.03 2.94
 0 9 11 25.59 1.23
 0 9 12 10.75 0.94
 0 9 13 31.5 1.49
 0 9 14 0.52 0.8
 0 9 15 2.73 0.88
 0 9 16 78.38 2.44
 0 9 17 0.37 0.83
 0 9 18 2.87 0.88
 0 9 19 22.13 1.25
 0 10 0 3.6 0.54
 0 10 1 352.13 6.76
 0 10 2 11.48 0.7
 0 10 3 75.7 1.92
 0 10 4 2.16 0.53
 0 10 5 94.75 2.32
 0 10 6 4.93 0.64
 0 10 7 1.06 0.57
 0 10 8 35.42 1.34
 0 10 9 2.85 0.68
 0 10 10 2 0.7
 0 10 11 1.7 0.72
 0 10 12 0.53 0.71
 0 10 13 1.11 0.8
 0 10 14 0.31 0.81
 0 10 15 0.33 0.82
 0 10 16 0.62 0.83
 0 10 17 14.93 1.18
 0 10 18 4.16 0.88
 0 10 19 2.57 0.8
 0 11 1 66.21 1.79
 0 11 2 8.7 0.69
 0 11 3 2.53 0.58
 0 11 4 13.4 0.83
 0 11 5 5.74 0.68
 0 11 6 6.14 0.71
 0 11 7 1.07 0.63
 0 11 8 11.78 0.9
 0 11 9 3.08 0.73
 0 11 10 76 2.25
 0 11 11 7.94 0.9
 0 11 12 1.85 0.83
 0 11 13 16.43 1.21
 0 11 14 1.45 0.84
 0 11 15 11.74 1.11
 0 11 16 30.99 1.55
 0 11 17 0.34 0.8
 0 11 18 1.86 0.8
 0 12 0 45.97 1.48
 0 12 1 14.6 0.87
 0 12 2 0.38 0.56
 0 12 3 2.96 0.64
 0 12 4 126.7 3.01
 0 12 5 0.1 0.6
 0 12 6 5.03 0.74
 0 12 7 76.6 2.19
 0 12 8 10.04 0.9
 0 12 9 29.58 1.36
 0 12 10 59.5 1.99
 0 12 11 3.94 0.89
 0 12 12 0.69 0.8
 0 12 13 0.65 0.84
 0 12 14 27.64 1.45
 0 12 15 11.83 1.15
 0 12 16 8.44 1.02
 0 12 17 2.3 0.82
 0 12 18 1.74 0.79
 0 13 1 19.21 1.03
 0 13 2 40.64 1.46
 0 13 3 0.04 0.62
 0 13 4 107.43 2.74
 0 13 5 0.71 0.65
 0 13 6 0.14 0.65
 0 13 7 4.09 0.79
 0 13 8 3.12 0.79
 0 13 9 25.57 1.37
 0 13 10 5.48 0.94
 0 13 11 9.95 1.06
 0 13 12 1.44 0.84
 0 13 13 31 1.53
 0 13 14 1.15 0.87
 0 13 15 0.9 0.84
 0 13 16 0.72 0.81
 0 13 17 -0.25 0.75
 0 14 0 17.59 1.06
 0 14 1 18.53 1.08
 0 14 2 95.77 2.56
 0 14 3 3.39 0.76
 0 14 4 27.36 1.3
 0 14 5 0.59 0.7
 0 14 6 1.77 0.74
 0 14 7 64.49 2.14
 0 14 8 -0.36 0.79
 0 14 9 34.07 1.58
 0 14 10 0.31 0.83
 0 14 11 5.91 0.97
 0 14 12 -0.11 0.81
 0 14 13 6.5 1.02
 0 14 14 31.03 1.53
 0 14 15 7.04 0.97
 0 14 16 0.05 0.74
 0 15 1 33.9 1.45
 0 15 2 13.93 1.04
 0 15 3 102.01 2.76
 0 15 4 17.3 1.13
 0 15 5 24.47 1.34
 0 15 6 43.24 1.74
 0 15 7 31.89 1.54
 0 15 8 123.99 3.26
 0 15 9 10.28 1.1
 0 15 10 19.96 1.3
 0 15 11 7.69 1.01
 0 15 12 7.58 1.03
 0 15 13 3.46 0.92
 0 15 14 13.69 1.12
 0 15 15 -0.45 0.75
 0 16 0 251.51 5.57
 0 16 1 12.54 1.11
 0 16 2 51.04 1.9
 0 16 3 59.13 2.06
 0 16 4 3.6 0.89
 0 16 5 0.01 0.79
 0 16 6 19.96 1.29
 0 16 7 1.36 0.87
 0 16 8 28.73 1.5
 0 16 9 0.42 0.83
 0 16 10 16.77 1.22
 0 16 11 2.03 0.89
 0 16 12 16.79 1.22
 0 16 13 2.76 0.86
 0 16 14 18.96 1.18
 0 17 1 70.43 2.3
 0 17 2 69.53 2.29
 0 17 3 27.47 1.47
 0 17 4 25.17 1.41
 0 17 5 9.19 1.07
 0 17 6 58.82 2.08
 0 17 7 26.5 1.45
 0 17 8 13.9 1.15
 0 17 9 1.55 0.88
 0 17 10 0.26 0.82
 0 17 11 2.18 0.86
 0 17 12 1.61 0.82
 0 17 13 15.58 1.09
 0 18 0 3.27 0.9
 0 18 1 40.44 1.73
 0 18 2 3.46 0.92
 0 18 3 60.09 2.11
 0 18 4 0.07 0.84
 0 18 5 5.5 0.97
 0 18 6 -0.16 0.84
 0 18 7 80.11 2.52
 0 18 8 1.65 0.88
 0 18 9 2.04 0.86
 0 18 10 4.39 0.9
 0 18 11 1.36 0.79
 0 18 12 6.01 0.91
 0 19 1 6.64 0.98
 0 19 2 5.7 1.01
 0 19 3 2 0.89
 0 19 4 9.98 1.1
 0 19 5 2.66 0.91
 0 19 6 27.83 1.46
 0 19 7 1.53 0.86
 0 19 8 1.56 0.83
 0 19 9 2.63 0.83
 0 19 10 0.24 0.74
 0 20 0 22.87 1.37
 0 20 1 0.43 0.84
 0 20 2 1.74 0.85
 0 20 3 15.92 1.19
 0 20 4 0.84 0.82
 0 20 5 -0.09 0.79
 0 20 6 0.12 0.78
 0 20 7 -0.13 0.75
 0 20 8 1 0.8
 0 21 1 0.5 0.77
 0 21 2 -0.12 0.76
 0 21 3 1.52 0.79
 0 21 4 -0.06 0.74
 0 21 5 3.11 0.86
 1 0 1 644.46 11.87
 1 0 2 5224.21 93.9
 1 0 3 1784.52 32.64
 1 0 4 2186.72 39.97
 1 0 5 41.12 0.97
 1 0 6 62.4 1.39
 1 0 7 3.75 0.37
 1 0 8 69.71 1.62
 1 0 9 1.18 0.4
 1 0 10 5.22 0.55
 1 0 11 0.84 0.51
 1 0 12 56.51 1.68
 1 0 13 34.29 1.33
 1 0 14 18.59 1.06
 1 0 15 23.7 1.22
 1 0 16 -0.34 0.72
 1 0 17 0.83 0.81
 1 0 18 16.85 1.22
 1 0 19 0.06 0.82
 1 0 20 0.6 0.82
 1 0 21 6.48 0.89
 1 1 -21 8.55 0.97
 1 1 -20 14.75 1.15
 1 1 -19 9.37 1.04
 1 1 -18 15.07 1.19
 1 1 -17 13.02 1.12
 1 1 -16 6.48 0.91
 1 1 -15 41.07 1.58
 1 1 -14 7.08 0.81
 1 1 -13 4.54 0.7
 1 1 -12 66.36 1.86
 1 1 -11 195.04 4.1
 1 1 -10 66.01 1.72
 1 1 -9 8.31 0.55
 1 1 -8 286.37 5.45
 1 1 -7 127.25 2.58
 1 1 -6 3.76 0.33
 1 1 -5 509.9 9.3
 1 1 -4 1205.84 22.07
 1 1 -3 374.91 6.83
 1 1 -2 2297.6 41.3
 1 1 -1 870.75 15.88
 1 1 0 143.76 2.61
 1 1 1 897.91 16.37
 1 1 2 2298.58 41.73
 1 1 3 376.49 6.87
 1 1 4 1180.56 21.69
 1 1 5 515.17 9.41
 1 1 6 3.81 0.33
 1 1 7 128.2 2.6
 1 1 8 293.63 5.58
 1 1 9 8.36 0.55
 1 1 10 64.13 1.69
 1 1 11 196.94 4.14
 1 1 12 64.53 1.84
 1 1 13 4.85 0.71
 1 1 14 6.64 0.8
 1 1 15 40.54 1.57
 1 1 16 6.07 0.91
 1 1 17 12.78 1.11
 1 1 18 15.89 1.19
 1 1 19 8.61 1.02
 1 1 20 13.55 1.14
 1 1 21 9.16 0.97
 1 2 -21 6.01 0.89
 1 2 -20 3.05 0.87
 1 2 -19 5.37 0.98
 1 2 -18 20.01 1.28
 1 2 -17 10.93 1.07
 1 2 -16 39.43 1.65
 1 2 -15 6.9 0.86
 1 2 -14 4.86 0.76
 1 2 -13 18.88 1.02
 1 2 -12 55.9 1.68
 1 2 -11 59.6 1.68
 1 2 -10 148.21 3.2
 1 2 -9 81.14 1.9
 1 2 -8 214.48 4.19
 1 2 -7 606.01 11.06
 1 2 -6 7.53 0.42
 1 2 -5 1084.72 19.78
 1 2 -4 161.39 3.05
 1 2 -3 1434.62 26.38
 1 2 -2 1366.19 25.07
 1 2 -1 802.41 14.68
 1 2 0 3948.11 67.6
 1 2 1 812.28 14.94
 1 2 2 1352.21 24.94
 1 2 3 1404.95 26
 1 2 4 157.23 3
 1 2 5 1071.75 19.7
 1 2 6 7.6 0.42
 1 2 7 606.32 11.12
 1 2 8 213.37 4.19
 1 2 9 81.24 1.91
 1 2 10 149.02 3.22
 1 2 11 58.57 1.66
 1 2 12 55.35 1.67
 1 2 13 16.87 0.98
 1 2 14 4.4 0.76
 1 2 15 6.24 0.85
 1 2 16 39.27 1.66
 1 2 17 11.7 1.09
 1 2 18 20.92 1.31
 1 2 19 6.84 1.02
 1 2 20 2.63 0.87
 1 2 21 5.24 0.87
 1 3 -21 5.4 0.87
 1 3 -20 4.23 0.89
 1 3 -19 4.18 0.94
 1 3 -18 14.76 1.18
 1 3 -17 6.84 0.98
 1 3 -16 7.87 0.97
 1 3 -15 4.87 0.82
 1 3 -14 37.61 1.48
 1 3 -13 126.11 3.05
 1 3 -12 66.73 1.9
 1 3 -11 133.73 3.03
 1 3 -10 16.88 0.82
 1 3 -9 130.04 2.78
 1 3 -8 266.85 5.14
 1 3 -7 219.52 4.23
 1 3 -6 498.2 9.06
 1 3 -5 532.24 9.68
 1 3 -4 359.2 6.54
 1 3 -3 2299.92 41.79
 1 3 -2 3035.42 54.49
 1 3 -1 448.98 8.21
 1 3 0 112.14 2.13
 1 3 1 457.1 8.35
 1 3 2 2980.65 53.91
 1 3 3 2287.96 41.81
 1 3 4 359.89 6.6
 1 3 5 537.21 9.85
 1 3 6 506 9.26
 1 3 7 222.94 4.32
 1 3 8 266.96 5.17
 1 3 9 130.15 2.8
 1 3 10 17.41 0.83
 1 3 11 136.09 3.09
 1 3 12 70.38 1.97
 1 3 13 126.71 3.07
 1 3 14 37.02 1.46
 1 3 15 5.24 0.82
 1 3 16 7.57 0.98
 1 3 17 6.82 0.97
 1 3 18 14.39 1.16
 1 3 19 4.74 0.95
 1 3 20 4.86 0.92
 1 3 21 5.46 0.87
 1 4 -21 0.37 0.75
 1 4 -20 1.53 0.81
 1 4 -19 1.18 0.85
 1 4 -18 57.06 2.04
 1 4 -17 8.93 1.03
 1 4 -16 116.7 3.11
 1 4 -15 8.16 0.91
 1 4 -14 77.13 2.25
 1 4 -13 22.13 1.13
 1 4 -12 155.24 3.52
 1 4 -11 50.89 1.56
 1 4 -10 25.82 1.02
 1 4 -9 32.51 1.09
 1 4 -8 435.8 8.12
 1 4 -7 88.35 1.96
 1 4 -6 522.71 9.52
 1 4 -5 360.94 6.65
 1 4 -4 135.58 2.66
 1 4 -3 2159.57 39.61
 1 4 -2 479.55 8.74
 1 4 -1 312.1 5.69
 1 4 0 19.87 0.55
 1 4 1 308.43 5.64
 1 4 2 469.52 8.64
 1 4 3 2090.92 38.71
 1 4 4 135.08 2.67
 1 4 5 354.87 6.6
 1 4 6 518.25 9.57
 1 4 7 86.55 1.94
 1 4 8 431.07 8.11
 1 4 9 30.56 1.05
 1 4 10 26.57 1.04
 1 4 11 51.92 1.58
 1 4 12 158.27 3.59
 1 4 13 21.91 1.12
 1 4 14 77.41 2.26
 1 4 15 9.17 0.93
 1 4 16 113.38 3.05
 1 4 17 9.75 1.04
 1 4 18 58.57 2.07
 1 4 19 0.59 0.85
 1 4 20 2.06 0.82
 1 4 21 1.19 0.76
 1 5 -21 6.91 0.93
 1 5 -20 8.23 0.98
 1 5 -19 4.49 0.93
 1 5 -18 4.73 0.93
 1 5 -17 43.93 1.79
 1 5 -16 12.01 1.1
 1 5 -15 17.35 1.17
 1 5 -14 25.54 1.26
 1 5 -13 301.79 6.23
 1 5 -12 56.46 1.76
 1 5 -11 171.14 3.76
 1 5 -10 81.31 2.07
 1 5 -9 273.37 5.4
 1 5 -8 200.32 4.02
 1 5 -7 189.43 3.77
 1 5 -6 114.98 2.41
 1 5 -5 212.69 4.08
 1 5 -4 110.59 2.26
 1 5 -3 377.26 6.93
 1 5 -2 116.39 2.31
 1 5 -1 509.64 9.3
 1 5 0 523.41 9.57
 1 5 1 507.07 9.27
 1 5 2 115 2.29
 1 5 3 378.64 6.96
 1 5 4 112.17 2.3
 1 5 5 212.69 4.11
 1 5 6 116.63 2.46
 1 5 7 188.97 3.79
 1 5 8 198.12 4
 1 5 9 272.93 5.44
 1 5 10 81.21 2.08
 1 5 11 172.14 3.79
 1 5 12 56.66 1.77
 1 5 13 300.89 6.27
 1 5 14 26.97 1.29
 1 5 15 17.05 1.17
 1 5 16 11.86 1.11
 1 5 17 44.56 1.81
 1 5 18 4.81 0.94
 1 5 19 3.49 0.91
 1 5 20 8.29 0.99
 1 5 21 6.41 0.92
 1 6 -20 0.87 0.77
 1 6 -19 47.05 1.84
 1 6 -18 47.54 1.84
 1 6 -17 15.63 1.21
 1 6 -16 29.89 1.5
 1 6 -15 69.35 2.24
 1 6 -14 -0.03 0.69
 1 6 -13 48.37 1.69
 1 6 -12 60.96 1.87
 1 6 -11 96.39 2.45
 1 6 -10 32.19 1.2
 1 6 -9 175.25 3.73
 1 6 -8 60.33 1.61
 1 6 -7 177.09 3.59
 1 6 -6 193.15 3.83
 1 6 -5 97.96 2.11
 1 6 -4 208.63 4.03
 1 6 -3 195.05 3.76
 1 6 -2 207.55 3.96
 1 6 -1 125.29 2.5
 1 6 0 324.97 6.02
 1 6 1 121.41 2.44
 1 6 2 206.44 3.96
 1 6 3 197.65 3.82
 1 6 4 203.29 3.96
 1 6 5 96.37 2.1
 1 6 6 191.94 3.84
 1 6 7 177.85 3.64
 1 6 8 60.97 1.63
 1 6 9 173.29 3.72
 1 6 10 32.41 1.21
 1 6 11 96.3 2.46
 1 6 12 61.45 1.89
 1 6 13 46.58 1.65
 1 6 14 -0.31 0.69
 1 6 15 68.95 2.23
 1 6 16 29.76 1.49
 1 6 17 15.7 1.2
 1 6 18 48.2 1.84
 1 6 19 46.62 1.84
 1 6 20 0.7 0.79
 1 7 -20 0.28 0.75
 1 7 -19 3.1 0.89
 1 7 -18 2.36 0.9
 1 7 -17 7.77 1.02
 1 7 -16 42.92 1.76
 1 7 -15 3.56 0.89
 1 7 -14 19.98 1.23
 1 7 -13 19.1 1.12
 1 7 -12 82.18 2.3
 1 7 -11 126.8 3.04
 1 7 -10 29.48 1.19
 1 7 -9 49.01 1.5
 1 7 -8 36.63 1.22
 1 7 -7 63.35 1.66
 1 7 -6 289.32 5.57
 1 7 -5 137.56 2.86
 1 7 -4 31.02 0.94
 1 7 -3 85.04 1.88
 1 7 -2 346.13 6.47
 1 7 -1 280.25 5.28
 1 7 0 489.61 8.96
 1 7 1 277.86 5.26
 1 7 2 344.24 6.45
 1 7 3 84.14 1.87
 1 7 4 31.63 0.95
 1 7 5 138.04 2.88
 1 7 6 289.02 5.59
 1 7 7 63.74 1.68
 1 7 8 35.98 1.21
 1 7 9 48.72 1.5
 1 7 10 29.6 1.19
 1 7 11 123.59 3.01
 1 7 12 80.34 2.27
 1 7 13 19.62 1.13
 1 7 14 20.29 1.23
 1 7 15 2.76 0.87
 1 7 16 40.35 1.72
 1 7 17 7 0.99
 1 7 18 2.96 0.9
 1 7 19 4.22 0.92
 1 7 20 0.99 0.77
 1 8 -20 6.61 0.93
 1 8 -19 9.61 1.02
 1 8 -18 6.69 0.99
 1 8 -17 23.95 1.37
 1 8 -16 8.05 1
 1 8 -15 6.93 0.98
 1 8 -14 16.36 1.17
 1 8 -13 19.41 1.15
 1 8 -12 55.01 1.82
 1 8 -11 24.92 1.18
 1 8 -10 20.61 1.05
 1 8 -9 48.19 1.53
 1 8 -8 292.18 5.82
 1 8 -7 23.2 0.96
 1 8 -6 6.55 0.59
 1 8 -5 53.67 1.43
 1 8 -4 273.36 5.28
 1 8 -3 13.53 0.64
 1 8 -2 424.36 7.9
 1 8 -1 16.16 0.66
 1 8 0 36.41 1.03
 1 8 1 16.94 0.68
 1 8 2 423.24 7.9
 1 8 3 13.18 0.63
 1 8 4 274.74 5.32
 1 8 5 52.67 1.41
 1 8 6 6.06 0.58
 1 8 7 21.87 0.94
 1 8 8 287.7 5.8
 1 8 9 47.04 1.52
 1 8 10 21.39 1.07
 1 8 11 23.86 1.16
 1 8 12 53.61 1.81
 1 8 13 20.38 1.17
 1 8 14 16.79 1.18
 1 8 15 6.7 0.97
 1 8 16 6.22 0.98
 1 8 17 22.96 1.35
 1 8 18 8.48 1.02
 1 8 19 10.44 1.02
 1 8 20 6.34 0.92
 1 9 -19 2.73 0.82
 1 9 -18 11.41 1.09
 1 9 -17 7.08 1.03
 1 9 -16 7.66 1.03
 1 9 -15 20.73 1.31
 1 9 -14 24.76 1.38
 1 9 -13 3.45 0.84
 1 9 -12 56.86 1.89
 1 9 -11 104.49 2.73
 1 9 -10 30.67 1.29
 1 9 -9 86.82 2.3
 1 9 -8 105.74 2.58
 1 9 -7 30.88 1.16
 1 9 -6 6.82 0.64
 1 9 -5 30.9 1.09
 1 9 -4 42.59 1.28
 1 9 -3 60.47 1.55
 1 9 -2 122.93 2.65
 1 9 -1 271.98 5.26
 1 9 0 49.39 1.32
 1 9 1 275.99 5.35
 1 9 2 122.72 2.66
 1 9 3 60.84 1.57
 1 9 4 43.14 1.29
 1 9 5 29.78 1.07
 1 9 6 6.07 0.62
 1 9 7 30.41 1.15
 1 9 8 108.53 2.64
 1 9 9 84.74 2.27
 1 9 10 32.1 1.32
 1 9 11 105.84 2.77
 1 9 12 58.91 1.94
 1 9 13 4.28 0.85
 1 9 14 25.2 1.38
 1 9 15 19.94 1.28
 1 9 16 8.81 1.03
 1 9 17 6.92 1.03
 1 9 18 11 1.07
 1 9 19 3.38 0.84
 1 10 -19 2.23 0.78
 1 10 -18 15.34 1.14
 1 10 -17 2.72 0.9
 1 10 -16 12.62 1.12
 1 10 -15 17.59 1.24
 1 10 -14 8.52 1.02
 1 10 -13 0.46 0.79
 1 10 -12 6.52 0.91
 1 10 -11 16.15 1.06
 1 10 -10 53.05 1.77
 1 10 -9 15.02 0.97
 1 10 -8 41.79 1.46
 1 10 -7 83.16 2.19
 1 10 -6 74.87 2
 1 10 -5 242.92 4.96
 1 10 -4 38.31 1.26
 1 10 -3 153.82 3.32
 1 10 -2 25.91 0.99
 1 10 -1 208.51 4.26
 1 10 0 17.62 0.82
 1 10 1 209.15 4.27
 1 10 2 26.87 1.01
 1 10 3 153.86 3.33
 1 10 4 37.55 1.25
 1 10 5 239.78 4.91
 1 10 6 75.1 2.01
 1 10 7 85.34 2.24
 1 10 8 43.6 1.5
 1 10 9 13.61 0.94
 1 10 10 52.89 1.77
 1 10 11 16.26 1.07
 1 10 12 7.54 0.93
 1 10 13 1.2 0.82
 1 10 14 8.42 1.01
 1 10 15 18.18 1.25
 1 10 16 12.43 1.11
 1 10 17 2.6 0.9
 1 10 18 14.03 1.12
 1 10 19 1.54 0.77
 1 11 -18 12.55 1.06
 1 11 -17 23.91 1.36
 1 11 -16 16.13 1.23
 1 11 -15 28.37 1.48
 1 11 -14 22.52 1.35
 1 11 -13 54.25 1.99
 1 11 -12 9.64 1.02
 1 11 -11 75.92 2.29
 1 11 -10 16.36 1.08
 1 11 -9 63.66 1.98
 1 11 -8 56.82 1.8
 1 11 -7 1.36 0.64
 1 11 -6 12.89 0.86
 1 11 -5 113.51 2.73
 1 11 -4 19.24 0.95
 1 11 -3 24.46 1.04
 1 11 -2 100.63 2.43
 1 11 -1 18.32 0.89
 1 11 0 0.85 0.51
 1 11 1 17.86 0.89
 1 11 2 100.1 2.42
 1 11 3 25.55 1.06
 1 11 4 19.79 0.96
 1 11 5 115.17 2.77
 1 11 6 12.43 0.86
 1 11 7 1.69 0.64
 1 11 8 57.15 1.81
 1 11 9 66.62 2.04
 1 11 10 16.28 1.07
 1 11 11 76.43 2.31
 1 11 12 10.83 1.06
 1 11 13 52.5 1.95
 1 11 14 23.18 1.37
 1 11 15 28.46 1.47
 1 11 16 14.83 1.21
 1 11 17 24.21 1.35
 1 11 18 11.44 1.03
 1 12 -18 10.35 1
 1 12 -17 4.65 0.89
 1 12 -16 15.84 1.2
 1 12 -15 16.28 1.25
 1 12 -14 32.77 1.57
 1 12 -13 17.9 1.26
 1 12 -12 39.77 1.7
 1 12 -11 54.96 1.97
 1 12 -10 16.25 1.14
 1 12 -9 5.62 0.84
 1 12 -8 41.69 1.57
 1 12 -7 9.9 0.88
 1 12 -6 160.14 3.68
 1 12 -5 43.29 1.5
 1 12 -4 5.81 0.72
 1 12 -3 85.22 2.24
 1 12 -2 24.07 1.08
 1 12 -1 8.88 0.75
 1 12 0 7.99 0.73
 1 12 1 9.11 0.76
 1 12 2 23.8 1.07
 1 12 3 84.95 2.24
 1 12 4 5.27 0.7
 1 12 5 42.11 1.49
 1 12 6 167.8 3.83
 1 12 7 9.77 0.88
 1 12 8 42.04 1.58
 1 12 9 7.51 0.87
 1 12 10 14.76 1.13
 1 12 11 53.1 1.94
 1 12 12 39.38 1.7
 1 12 13 17.8 1.24
 1 12 14 31.81 1.54
 1 12 15 13.96 1.2
 1 12 16 15.88 1.2
 1 12 17 5.33 0.9
 1 12 18 9.12 0.99
 1 13 -17 -0.98 0.74
 1 13 -16 5.15 0.92
 1 13 -15 14.8 1.2
 1 13 -14 9.72 1.1
 1 13 -13 14.88 1.18
 1 13 -12 17.44 1.25
 1 13 -11 12.35 1.12
 1 13 -10 63.14 2.13
 1 13 -9 23.36 1.33
 1 13 -8 68.87 2.15
 1 13 -7 4.9 0.8
 1 13 -6 47.95 1.69
 1 13 -5 1.77 0.7
 1 13 -4 15.92 1
 1 13 -3 74.4 2.12
 1 13 -2 80.59 2.22
 1 13 -1 28.54 1.22
 1 13 0 15.98 0.96
 1 13 1 28.33 1.21
 1 13 2 82.87 2.26
 1 13 3 75.61 2.14
 1 13 4 15.97 0.99
 1 13 5 0.78 0.68
 1 13 6 48.14 1.69
 1 13 7 3.21 0.77
 1 13 8 66.62 2.11
 1 13 9 24.84 1.35
 1 13 10 64.23 2.15
 1 13 11 12.67 1.11
 1 13 12 15.85 1.2
 1 13 13 15.35 1.19
 1 13 14 10.37 1.1
 1 13 15 14.86 1.18
 1 13 16 6.26 0.94
 1 13 17 0.68 0.76
 1 14 -16 5.33 0.88
 1 14 -15 21.87 1.3
 1 14 -14 0.74 0.85
 1 14 -13 12.79 1.17
 1 14 -12 0.77 0.83
 1 14 -11 1.56 0.87
 1 14 -10 6.69 0.99
 1 14 -9 16.44 1.21
 1 14 -8 12.01 1.08
 1 14 -7 46.23 1.78
 1 14 -6 12.7 1.01
 1 14 -5 30.37 1.37
 1 14 -4 120.4 3.05
 1 14 -3 31.58 1.37
 1 14 -2 1.06 0.69
 1 14 -1 6.03 0.79
 1 14 0 59.4 1.88
 1 14 1 6.48 0.8
 1 14 2 1.59 0.69
 1 14 3 31.99 1.37
 1 14 4 121.83 3.09
 1 14 5 28.09 1.33
 1 14 6 13.77 1.03
 1 14 7 44.57 1.75
 1 14 8 12.76 1.1
 1 14 9 17.12 1.22
 1 14 10 7.17 1
 1 14 11 2.19 0.86
 1 14 12 0.38 0.83
 1 14 13 13.7 1.19
 1 14 14 0.4 0.85
 1 14 15 22.54 1.32
 1 14 16 5.93 0.89
 1 15 -15 1.46 0.77
 1 15 -14 2.09 0.85
 1 15 -13 5.91 0.99
 1 15 -12 16.18 1.25
 1 15 -11 10.14 1.07
 1 15 -10 20.99 1.33
 1 15 -9 27.72 1.46
 1 15 -8 15.33 1.19
 1 15 -7 -0.24 0.8
 1 15 -6 12.76 1.09
 1 15 -5 28.75 1.43
 1 15 -4 48.65 1.77
 1 15 -3 4.21 0.82
 1 15 -2 2.85 0.78
 1 15 -1 49.86 1.77
 1 15 0 5.39 0.84
 1 15 1 49.9 1.76
 1 15 2 2.61 0.77
 1 15 3 4.07 0.82
 1 15 4 47.35 1.75
 1 15 5 29.05 1.43
 1 15 6 12.08 1.07
 1 15 7 0.52 0.81
 1 15 8 16.37 1.21
 1 15 9 28.67 1.49
 1 15 10 20.58 1.32
 1 15 11 10.39 1.07
 1 15 12 16.29 1.24
 1 15 13 6.74 1
 1 15 14 1.63 0.85
 1 15 15 -0.28 0.74
 1 16 -14 9.47 0.96
 1 16 -13 1.42 0.81
 1 16 -12 5.31 0.96
 1 16 -11 3.21 0.91
 1 16 -10 18.67 1.26
 1 16 -9 1.97 0.88
 1 16 -8 4.37 0.93
 1 16 -7 10.28 1.07
 1 16 -6 11.1 1.09
 1 16 -5 1.56 0.84
 1 16 -4 8.35 1.01
 1 16 -3 9.22 1.03
 1 16 -2 27.87 1.43
 1 16 -1 6.19 0.95
 1 16 0 17.87 1.2
 1 16 1 6.38 0.94
 1 16 2 28.57 1.45
 1 16 3 7.83 1
 1 16 4 7.79 1
 1 16 5 1.89 0.86
 1 16 6 10.68 1.08
 1 16 7 9.32 1.04
 1 16 8 3.48 0.92
 1 16 9 1.71 0.87
 1 16 10 18.62 1.25
 1 16 11 3.79 0.93
 1 16 12 6.41 0.98
 1 16 13 0.84 0.82
 1 16 14 7.83 0.94
 1 17 -13 0.8 0.75
 1 17 -12 -0.16 0.77
 1 17 -11 12.55 1.12
 1 17 -10 -0.31 0.83
 1 17 -9 4.84 0.98
 1 17 -8 6.6 0.99
 1 17 -7 2.56 0.88
 1 17 -6 0.14 0.83
 1 17 -5 7.14 1
 1 17 -4 4.06 0.93
 1 17 -3 14.14 1.17
 1 17 -2 4.28 0.92
 1 17 -1 45 1.82
 1 17 0 4.41 0.94
 1 17 1 44.89 1.81
 1 17 2 4.36 0.93
 1 17 3 12.66 1.13
 1 17 4 4.46 0.92
 1 17 5 6.93 1
 1 17 6 1.42 0.85
 1 17 7 0.64 0.85
 1 17 8 7.21 1
 1 17 9 4.59 0.96
 1 17 10 -0.51 0.82
 1 17 11 12.37 1.11
 1 17 12 -0.52 0.77
 1 17 13 0.47 0.74
 1 18 -12 2.16 0.81
 1 18 -11 2.52 0.82
 1 18 -10 3.12 0.87
 1 18 -9 14.02 1.15
 1 18 -8 2.54 0.9
 1 18 -7 1.07 0.89
 1 18 -6 1.47 0.85
 1 18 -5 19.45 1.27
 1 18 -4 12.88 1.14
 1 18 -3 6.16 0.99
 1 18 -2 2.99 0.9
 1 18 -1 14.37 1.19
 1 18 0 0.3 0.84
 1 18 1 15.81 1.21
 1 18 2 3.29 0.91
 1 18 3 6.82 1
 1 18 4 12.89 1.13
 1 18 5 17.95 1.24
 1 18 6 1.22 0.84
 1 18 7 1.26 0.9
 1 18 8 2.59 0.9
 1 18 9 13.62 1.14
 1 18 10 4.52 0.89
 1 18 11 2.36 0.81
 1 18 12 3.14 0.84
 1 19 -10 2.18 0.79
 1 19 -9 9.87 0.99
 1 19 -8 10.56 1.05
 1 19 -7 1.25 0.84
 1 19 -6 16.13 1.22
 1 19 -5 5.55 0.97
 1 19 -4 13.52 1.19
 1 19 -3 3.21 0.92
 1 19 -2 9.23 1.08
 1 19 -1 1.06 0.84
 1 19 0 0.98 0.83
 1 19 1 2.37 0.87
 1 19 2 8.27 1.08
 1 19 3 2.18 0.9
 1 19 4 14.14 1.2
 1 19 5 5.71 0.99
 1 19 6 17.04 1.23
 1 19 7 1.11 0.83
 1 19 8 11.15 1.06
 1 19 9 8.25 0.98
 1 19 10 3.09 0.8
 1 20 -8 4.19 0.87
 1 20 -7 0.43 0.77
 1 20 -6 1.54 0.83
 1 20 -5 10.17 1.03
 1 20 -4 3.76 0.89
 1 20 -3 7.98 1.02
 1 20 -2 12.93 1.12
 1 20 -1 11.57 1.12
 1 20 0 14.59 1.18
 1 20 1 11.48 1.11
 1 20 2 11.76 1.1
 1 20 3 9.26 1.02
 1 20 4 5.03 0.92
 1 20 5 9.74 1.04
 1 20 6 1.8 0.82
 1 20 7 1.51 0.78
 1 20 8 4.54 0.87
 1 21 -5 10.52 1.01
 1 21 -4 2.3 0.79
 1 21 -3 2.56 0.8
 1 21 -2 0.74 0.78
 1 21 -1 2.93 0.83
 1 21 0 0.31 0.78
 1 21 1 2.55 0.83
 1 21 2 0.88 0.78
 1 21 3 1.83 0.8
 1 21 4 1.61 0.79
 1 21 5 9.73 0.99
 2 0 0 387.15 6.97
 2 0 1 1424.77 25.53
 2 0 2 2243.65 39.09
 2 0 3 766.22 13.83
 2 0 4 209.28 3.85
 2 0 5 37.88 0.91
 2 0 6 43.32 1.05
 2 0 7 255.44 4.8
 2 0 8 31.74 0.95
 2 0 9 5.34 0.49
 2 0 10 0.51 0.45
 2 0 11 71.05 1.88
 2 0 12 5.08 0.66
 2 0 13 5.04 0.73
 2 0 14 0.71 0.65
 2 0 15 0.11 0.68
 2 0 16 1.07 0.77
 2 0 17 17.55 1.23
 2 0 18 28.31 1.47
 2 0 19 0.17 0.84
 2 0 20 9.56 1.04
 2 0 21 0.74 0.76
 2 1 -21 0.31 0.75
 2 1 -20 6.33 0.96
 2 1 -19 57.35 2.09
 2 1 -18 4.98 0.95
 2 1 -17 2.55 0.86
 2 1 -16 5.92 0.91
 2 1 -15 3.02 0.75
 2 1 -14 7.68 0.83
 2 1 -13 228.59 4.83
 2 1 -12 55.91 1.68
 2 1 -11 7.81 0.67
 2 1 -10 25.92 0.98
 2 1 -9 140.37 2.93
 2 1 -8 112.5 2.38
 2 1 -7 145.12 2.89
 2 1 -6 265.22 4.94
 2 1 -5 866.55 15.72
 2 1 -4 897.18 16.25
 2 1 -3 607.19 10.99
 2 1 -2 284.6 5.14
 2 1 -1 533.12 9.63
 2 1 0 403.56 7.31
 2 1 1 538.04 9.76
 2 1 2 279 5.04
 2 1 3 599.85 10.91
 2 1 4 894.1 16.22
 2 1 5 856.84 15.53
 2 1 6 264.21 4.92
 2 1 7 144.09 2.88
 2 1 8 112.96 2.39
 2 1 9 139.11 2.91
 2 1 10 25.86 0.98
 2 1 11 7.67 0.67
 2 1 12 57.62 1.71
 2 1 13 224.99 4.77
 2 1 14 7.66 0.83
 2 1 15 2.86 0.76
 2 1 16 7.01 0.93
 2 1 17 2.59 0.88
 2 1 18 4.93 0.94
 2 1 19 56.05 2.07
 2 1 20 6.78 0.98
 2 1 21 0.04 0.76
 2 2 -21 4.56 0.84
 2 2 -20 2.02 0.84
 2 2 -19 30.63 1.56
 2 2 -18 26.38 1.44
 2 2 -17 15.24 1.19
 2 2 -16 6.19 0.93
 2 2 -15 2.28 0.75
 2 2 -14 82 2.3
 2 2 -13 46.39 1.58
 2 2 -12 45.89 1.49
 2 2 -11 81.14 2.07
 2 2 -10 28.89 1.05
 2 2 -9 40.55 1.17
 2 2 -8 72.81 1.69
 2 2 -7 586.04 10.58
 2 2 -6 19.97 0.65
 2 2 -5 77.7 1.63
 2 2 -4 567.52 10.22
 2 2 -3 1125.54 20.29
 2 2 -2 99.15 1.89
 2 2 -1 1724.17 30.9
 2 2 0 894.18 16.17
 2 2 1 1730.32 31.1
 2 2 2 98.93 1.89
 2 2 3 1116.04 20.25
 2 2 4 570.7 10.31
 2 2 5 78.3 1.64
 2 2 6 20.32 0.66
 2 2 7 584.29 10.55
 2 2 8 72.52 1.69
 2 2 9 40.73 1.18
 2 2 10 28.96 1.05
 2 2 11 80.98 2.07
 2 2 12 45.74 1.49
 2 2 13 46.05 1.57
 2 2 14 80.72 2.29
 2 2 15 2.69 0.75
 2 2 16 5.4 0.92
 2 2 17 15.72 1.18
 2 2 18 25.77 1.42
 2 2 19 31.02 1.57
 2 2 20 1.77 0.84
 2 2 21 4.19 0.83
 2 3 -21 3.09 0.8
 2 3 -20 1.02 0.82
 2 3 -19 12.61 1.15
 2 3 -18 13.78 1.14
 2 3 -17 21.96 1.34
 2 3 -16 18.6 1.24
 2 3 -15 12.49 1
 2 3 -14 6.01 0.8
 2 3 -13 19.97 1.06
 2 3 -12 10.03 0.8
 2 3 -11 10.35 0.75
 2 3 -10 27.38 1.03
 2 3 -9 74.6 1.8
 2 3 -8 28.74 0.92
 2 3 -7 46.97 1.2
 2 3 -6 115.77 2.35
 2 3 -5 99.23 2.02
 2 3 -4 9.29 0.41
 2 3 -3 100.36 1.98
 2 3 -2 1077.58 19.6
 2 3 -1 1496.5 26.52
 2 3 0 274.99 4.97
 2 3 1 1488.91 26.46
 2 3 2 1090.9 19.72
 2 3 3 99.34 1.96
 2 3 4 9.37 0.41
 2 3 5 99.27 2.03
 2 3 6 115.07 2.35
 2 3 7 46.91 1.2
 2 3 8 28.42 0.92
 2 3 9 73.38 1.78
 2 3 10 26.27 1.02
 2 3 11 10.38 0.75
 2 3 12 9.8 0.79
 2 3 13 18.8 1.04
 2 3 14 5.77 0.8
 2 3 15 12.59 1.01
 2 3 16 19.64 1.26
 2 3 17 23 1.36
 2 3 18 11.43 1.1
 2 3 19 12.38 1.15
 2 3 20 1.72 0.84
 2 3 21 2.56 0.8
 2 4 -21 7.19 0.9
 2 4 -20 5.73 0.93
 2 4 -19 -0.04 0.82
 2 4 -18 23.53 1.38
 2 4 -17 12.49 1.12
 2 4 -16 12.37 1.1
 2 4 -15 15.93 1.12
 2 4 -14 138.47 3.36
 2 4 -13 44.21 1.56
 2 4 -12 51.29 1.63
 2 4 -11 26.86 1.1
 2 4 -10 104.22 2.45
 2 4 -9 8.25 0.62
 2 4 -8 78.95 1.84
 2 4 -7 8.83 0.52
 2 4 -6 236.39 4.48
 2 4 -5 467.99 8.44
 2 4 -4 619.65 11.15
 2 4 -3 282.45 5.17
 2 4 -2 67.3 1.4
 2 4 -1 889.75 16.05
 2 4 0 66.3 1.37
 2 4 1 903.78 16.33
 2 4 2 67.91 1.42
 2 4 3 292.81 5.36
 2 4 4 622.14 11.25
 2 4 5 467.06 8.47
 2 4 6 243.47 4.61
 2 4 7 8.04 0.51
 2 4 8 77.56 1.82
 2 4 9 8.43 0.62
 2 4 10 107.82 2.52
 2 4 11 26.49 1.1
 2 4 12 52.66 1.66
 2 4 13 45.28 1.58
 2 4 14 138.44 3.36
 2 4 15 16.81 1.15
 2 4 16 13.41 1.11
 2 4 17 12.93 1.13
 2 4 18 22.95 1.37
 2 4 19 1.27 0.83
 2 4 20 6.59 0.97
 2 4 21 6.89 0.9
 2 5 -21 0.27 0.77
 2 5 -20 27.85 1.4
 2 5 -19 3.82 0.91
 2 5 -18 10.91 1.07
 2 5 -17 16.72 1.23
 2 5 -16 18.18 1.24
 2 5 -15 6.4 0.91
 2 5 -14 7.74 0.87
 2 5 -13 10.65 0.88
 2 5 -12 37.02 1.39
 2 5 -11 231.19 4.79
 2 5 -10 105.56 2.51
 2 5 -9 3.69 0.55
 2 5 -8 284.71 5.46
 2 5 -7 34.46 1.03
 2 5 -6 390.09 7.18
 2 5 -5 429.23 7.82
 2 5 -4 197.85 3.77
 2 5 -3 134.93 2.64
 2 5 -2 613.76 11.09
 2 5 -1 390.04 7.05
 2 5 0 475.69 8.62
 2 5 1 386.29 7
 2 5 2 608.67 11.04
 2 5 3 130.89 2.59
 2 5 4 196.42 3.76
 2 5 5 419.98 7.7
 2 5 6 382.38 7.09
 2 5 7 33.63 1.02
 2 5 8 289.18 5.57
 2 5 9 3.25 0.54
 2 5 10 103.14 2.47
 2 5 11 232.6 4.84
 2 5 12 37.28 1.4
 2 5 13 9.47 0.87
 2 5 14 7.93 0.88
 2 5 15 5.62 0.89
 2 5 16 18.2 1.25
 2 5 17 18.58 1.25
 2 5 18 10.49 1.06
 2 5 19 4.08 0.91
 2 5 20 27.37 1.39
 2 5 21 0.35 0.77
 2 6 -20 4.71 0.88
 2 6 -19 1.66 0.86
 2 6 -18 10.58 1.06
 2 6 -17 21.58 1.34
 2 6 -16 22.74 1.35
 2 6 -15 5.83 0.93
 2 6 -14 13.8 1.03
 2 6 -13 7.8 0.85
 2 6 -12 48.25 1.62
 2 6 -11 10.41 0.82
 2 6 -10 53.98 1.62
 2 6 -9 93.57 2.26
 2 6 -8 178.34 3.69
 2 6 -7 26.1 0.91
 2 6 -6 206.04 4.03
 2 6 -5 156.53 3.12
 2 6 -4 618.99 11.15
 2 6 -3 324.69 5.98
 2 6 -2 637.49 11.49
 2 6 -1 122.66 2.45
 2 6 0 1236.9 22.36
 2 6 1 123.67 2.47
 2 6 2 648.69 11.75
 2 6 3 323.96 5.99
 2 6 4 607.09 10.98
 2 6 5 156.66 3.14
 2 6 6 206.96 4.07
 2 6 7 26.4 0.92
 2 6 8 179.83 3.73
 2 6 9 91.56 2.24
 2 6 10 53.5 1.61
 2 6 11 11.4 0.84
 2 6 12 48.34 1.63
 2 6 13 7.81 0.85
 2 6 14 13.8 1.04
 2 6 15 5.51 0.93
 2 6 16 22.52 1.35
 2 6 17 23.14 1.36
 2 6 18 10.75 1.07
 2 6 19 2.2 0.87
 2 6 20 5.17 0.89
 2 7 -20 5.49 0.88
 2 7 -19 4.41 0.93
 2 7 -18 14.83 1.21
 2 7 -17 3.05 0.89
 2 7 -16 42.01 1.75
 2 7 -15 11.88 1.1
 2 7 -14 46.21 1.77
 2 7 -13 7.74 0.87
 2 7 -12 11.57 0.91
 2 7 -11 62.08 1.86
 2 7 -10 68.7 1.93
 2 7 -9 192.05 4.04
 2 7 -8 94.26 2.26
 2 7 -7 134.76 2.92
 2 7 -6 145.7 3.03
 2 7 -5 487.61 8.93
 2 7 -4 297.71 5.6
 2 7 -3 723.62 13.06
 2 7 -2 498.8 9.05
 2 7 -1 516.53 9.34
 2 7 0 24.86 0.78
 2 7 1 518.26 9.38
 2 7 2 501.21 9.1
 2 7 3 711.54 12.89
 2 7 4 296.12 5.59
 2 7 5 482.92 8.9
 2 7 6 145.71 3.04
 2 7 7 133.74 2.92
 2 7 8 94.65 2.28
 2 7 9 185.12 3.95
 2 7 10 69.15 1.94
 2 7 11 60.52 1.84
 2 7 12 11.98 0.92
 2 7 13 6.81 0.85
 2 7 14 46.69 1.79
 2 7 15 12.7 1.09
 2 7 16 41.05 1.74
 2 7 17 2.56 0.86
 2 7 18 16.13 1.22
 2 7 19 6.35 0.95
 2 7 20 6.95 0.9
 2 8 -20 1.27 0.8
 2 8 -19 36.48 1.59
 2 8 -18 11.74 1.11
 2 8 -17 18.76 1.26
 2 8 -16 12.7 1.14
 2 8 -15 14.78 1.16
 2 8 -14 2.44 0.83
 2 8 -13 8.29 0.9
 2 8 -12 16.75 1.05
 2 8 -11 219.99 4.73
 2 8 -10 278.16 5.67
 2 8 -9 106.67 2.59
 2 8 -8 64.79 1.78
 2 8 -7 21.54 0.93
 2 8 -6 57.58 1.56
 2 8 -5 40.1 1.18
 2 8 -4 35.59 1.07
 2 8 -3 262.6 5.01
 2 8 -2 479.16 8.77
 2 8 -1 16.72 0.69
 2 8 0 1171.55 21.16
 2 8 1 17.05 0.69
 2 8 2 482.24 8.83
 2 8 3 261.84 5.03
 2 8 4 36.18 1.09
 2 8 5 40.02 1.18
 2 8 6 55.89 1.53
 2 8 7 21.55 0.94
 2 8 8 64.45 1.79
 2 8 9 104.48 2.56
 2 8 10 285.04 5.83
 2 8 11 217.47 4.71
 2 8 12 16.74 1.05
 2 8 13 8.29 0.9
 2 8 14 3.68 0.86
 2 8 15 14.81 1.16
 2 8 16 13.38 1.15
 2 8 17 18.36 1.24
 2 8 18 12.48 1.12
 2 8 19 38.37 1.62
 2 8 20 1.34 0.8
 2 9 -19 1.36 0.8
 2 9 -18 9.8 1.06
 2 9 -17 36.11 1.66
 2 9 -16 39.47 1.7
 2 9 -15 7.96 1.02
 2 9 -14 28.83 1.47
 2 9 -13 27.18 1.39
 2 9 -12 26.84 1.31
 2 9 -11 13.96 0.99
 2 9 -10 11.83 0.9
 2 9 -9 174.83 3.85
 2 9 -8 91.36 2.32
 2 9 -7 101.86 2.46
 2 9 -6 115.48 2.65
 2 9 -5 201.09 4.12
 2 9 -4 146.56 3.13
 2 9 -3 257.12 4.99
 2 9 -2 90.78 2.07
 2 9 -1 78.4 1.84
 2 9 0 44.64 1.24
 2 9 1 77.04 1.82
 2 9 2 90.75 2.08
 2 9 3 256.67 5
 2 9 4 146.05 3.13
 2 9 5 195.02 4.02
 2 9 6 113.15 2.62
 2 9 7 100.3 2.44
 2 9 8 90.6 2.32
 2 9 9 172.31 3.83
 2 9 10 11.75 0.91
 2 9 11 12.66 0.96
 2 9 12 26.65 1.3
 2 9 13 26.16 1.38
 2 9 14 30.46 1.49
 2 9 15 7.87 1.01
 2 9 16 38.28 1.67
 2 9 17 34.06 1.61
 2 9 18 9.01 1.04
 2 9 19 0.83 0.79
 2 10 -19 3.75 0.86
 2 10 -18 14.53 1.14
 2 10 -17 5.13 0.96
 2 10 -16 8.9 1.02
 2 10 -15 3.09 0.9
 2 10 -14 11.28 1.09
 2 10 -13 7.76 0.99
 2 10 -12 87.31 2.56
 2 10 -11 1.5 0.71
 2 10 -10 65.1 1.99
 2 10 -9 48.67 1.64
 2 10 -8 0.56 0.62
 2 10 -7 92.16 2.35
 2 10 -6 22.69 1.03
 2 10 -5 61.87 1.73
 2 10 -4 246.49 4.94
 2 10 -3 585.91 10.82
 2 10 -2 42.74 1.32
 2 10 -1 31.61 1.1
 2 10 0 371.89 7.07
 2 10 1 31.64 1.1
 2 10 2 42.19 1.31
 2 10 3 589.23 10.9
 2 10 4 249.9 5.02
 2 10 5 62.16 1.74
 2 10 6 24.01 1.05
 2 10 7 92.27 2.36
 2 10 8 0.3 0.62
 2 10 9 48.53 1.64
 2 10 10 65.88 2.02
 2 10 11 0.69 0.71
 2 10 12 85.97 2.55
 2 10 13 6.71 0.98
 2 10 14 12.49 1.11
 2 10 15 3.62 0.9
 2 10 16 8.55 1.02
 2 10 17 4.58 0.93
 2 10 18 14.59 1.13
 2 10 19 3.09 0.84
 2 11 -18 5.39 0.87
 2 11 -17 19.07 1.24
 2 11 -16 7.36 1.02
 2 11 -15 1.99 0.86
 2 11 -14 12.08 1.12
 2 11 -13 2.07 0.85
 2 11 -12 7.71 0.99
 2 11 -11 26.94 1.39
 2 11 -10 61.19 1.97
 2 11 -9 37.25 1.47
 2 11 -8 62.15 1.91
 2 11 -7 19.58 1.05
 2 11 -6 132.69 3.1
 2 11 -5 101.34 2.5
 2 11 -4 77.62 2.06
 2 11 -3 33.11 1.22
 2 11 -2 275.83 5.5
 2 11 -1 29.38 1.12
 2 11 0 82.56 2.09
 2 11 1 29.21 1.12
 2 11 2 274.35 5.49
 2 11 3 32.54 1.2
 2 11 4 78.79 2.07
 2 11 5 103.01 2.54
 2 11 6 134.38 3.14
 2 11 7 19.19 1.04
 2 11 8 63.64 1.94
 2 11 9 35.67 1.44
 2 11 10 60.73 1.96
 2 11 11 26.47 1.37
 2 11 12 8.26 1
 2 11 13 2.85 0.87
 2 11 14 10.71 1.09
 2 11 15 0.4 0.84
 2 11 16 8.68 1.04
 2 11 17 21.06 1.29
 2 11 18 4.27 0.85
 2 12 -17 3.95 0.87
 2 12 -16 6.86 0.99
 2 12 -15 9.44 1.1
 2 12 -14 4.26 0.92
 2 12 -13 2.99 0.9
 2 12 -12 9.93 1.05
 2 12 -11 9.99 1.04
 2 12 -10 43.02 1.72
 2 12 -9 17.54 1.12
 2 12 -8 8.13 0.87
 2 12 -7 76.18 2.18
 2 12 -6 2.83 0.7
 2 12 -5 75.71 2.11
 2 12 -4 14.03 0.91
 2 12 -3 117.12 2.81
 2 12 -2 15.27 0.9
 2 12 -1 23.87 1.07
 2 12 0 0.31 0.55
 2 12 1 23.11 1.06
 2 12 2 14.21 0.89
 2 12 3 120.12 2.86
 2 12 4 13.88 0.9
 2 12 5 77.37 2.15
 2 12 6 2.79 0.69
 2 12 7 76.41 2.2
 2 12 8 7.69 0.87
 2 12 9 19.2 1.14
 2 12 10 43.33 1.72
 2 12 11 8.89 1.02
 2 12 12 10.34 1.06
 2 12 13 2.93 0.9
 2 12 14 4.21 0.93
 2 12 15 9.76 1.1
 2 12 16 6.65 0.99
 2 12 17 3.58 0.87
 2 13 -17 12.6 1.01
 2 13 -16 4.5 0.89
 2 13 -15 26.2 1.43
 2 13 -14 9.28 1.08
 2 13 -13 16.04 1.22
 2 13 -12 23.36 1.37
 2 13 -11 4.11 0.9
 2 13 -10 0.33 0.8
 2 13 -9 18.66 1.21
 2 13 -8 6.12 0.85
 2 13 -7 1.4 0.73
 2 13 -6 9.29 0.88
 2 13 -5 60.9 1.9
 2 13 -4 49.42 1.67
 2 13 -3 31.01 1.3
 2 13 -2 35.7 1.38
 2 13 -1 62.83 1.88
 2 13 0 18.68 1.02
 2 13 1 61.4 1.86
 2 13 2 34.38 1.35
 2 13 3 32.08 1.32
 2 13 4 50.2 1.68
 2 13 5 62.7 1.94
 2 13 6 9.49 0.89
 2 13 7 1.77 0.73
 2 13 8 7.48 0.88
 2 13 9 16.52 1.15
 2 13 10 0.32 0.8
 2 13 11 1.04 0.86
 2 13 12 25.01 1.41
 2 13 13 16.26 1.22
 2 13 14 8.03 1.05
 2 13 15 25.77 1.42
 2 13 16 3.62 0.88
 2 13 17 12.39 1.01
 2 14 -16 1.38 0.78
 2 14 -15 8.92 1.02
 2 14 -14 3.96 0.94
 2 14 -13 5.19 0.96
 2 14 -12 2.13 0.88
 2 14 -11 31.26 1.54
 2 14 -10 8.97 1.05
 2 14 -9 6.97 0.98
 2 14 -8 3.58 0.87
 2 14 -7 34.26 1.54
 2 14 -6 1.08 0.74
 2 14 -5 21.68 1.19
 2 14 -4 25.48 1.26
 2 14 -3 14.73 1.01
 2 14 -2 11.58 0.93
 2 14 -1 18.54 1.08
 2 14 0 23.94 1.19
 2 14 1 19.22 1.1
 2 14 2 12.25 0.95
 2 14 3 14.42 1
 2 14 4 24.15 1.23
 2 14 5 21.08 1.17
 2 14 6 1.09 0.74
 2 14 7 34.83 1.55
 2 14 8 3.17 0.86
 2 14 9 5.93 0.94
 2 14 10 8.67 1.03
 2 14 11 30.11 1.52
 2 14 12 1.87 0.88
 2 14 13 5.55 0.99
 2 14 14 4.16 0.94
 2 14 15 9.6 1.03
 2 14 16 0.2 0.77
 2 15 -15 7.42 0.93
 2 15 -14 0.38 0.81
 2 15 -13 0.4 0.83
 2 15 -12 6.6 1.02
 2 15 -11 3.05 0.9
 2 15 -10 11.65 1.12
 2 15 -9 14.59 1.19
 2 15 -8 2.52 0.89
 2 15 -7 1.43 0.85
 2 15 -6 24.55 1.36
 2 15 -5 2.62 0.83
 2 15 -4 8.39 0.96
 2 15 -3 3.56 0.79
 2 15 -2 6.42 0.86
 2 15 -1 10.82 0.96
 2 15 0 5.9 0.85
 2 15 1 11.08 0.96
 2 15 2 6.59 0.86
 2 15 3 3.88 0.8
 2 15 4 9 0.98
 2 15 5 0.87 0.81
 2 15 6 24.97 1.37
 2 15 7 2.66 0.88
 2 15 8 2.81 0.88
 2 15 9 14.9 1.19
 2 15 10 10.61 1.1
 2 15 11 3.65 0.9
 2 15 12 7.37 1.03
 2 15 13 0.38 0.83
 2 15 14 -0.02 0.79
 2 15 15 7.87 0.93
 2 16 -14 3.11 0.81
 2 16 -13 3.65 0.89
 2 16 -12 16.29 1.2
 2 16 -11 10.08 1.09
 2 16 -10 6.08 0.96
 2 16 -9 2.63 0.88
 2 16 -8 2.15 0.88
 2 16 -7 11.53 1.11
 2 16 -6 2.85 0.86
 2 16 -5 17.69 1.24
 2 16 -4 21.65 1.31
 2 16 -3 34.13 1.57
 2 16 -2 6.31 0.96
 2 16 -1 6.55 0.94
 2 16 0 17.36 1.21
 2 16 1 6.23 0.94
 2 16 2 6.63 0.95
 2 16 3 32.92 1.53
 2 16 4 21.78 1.33
 2 16 5 17.38 1.23
 2 16 6 1.74 0.85
 2 16 7 11.16 1.1
 2 16 8 2.86 0.89
 2 16 9 1.74 0.88
 2 16 10 6.38 0.97
 2 16 11 8.05 1.04
 2 16 12 14.68 1.17
 2 16 13 2.75 0.87
 2 16 14 2.64 0.8
 2 17 -13 5.09 0.86
 2 17 -12 0.01 0.78
 2 17 -11 1.44 0.82
 2 17 -10 14.7 1.18
 2 17 -9 6.35 1.01
 2 17 -8 10.45 1.09
 2 17 -7 6.99 1
 2 17 -6 2.52 0.88
 2 17 -5 10.13 1.07
 2 17 -4 8.63 1.04
 2 17 -3 2.18 0.88
 2 17 -2 19.22 1.28
 2 17 -1 23.21 1.37
 2 17 0 -0.33 0.82
 2 17 1 23.45 1.37
 2 17 2 17.08 1.23
 2 17 3 2.44 0.88
 2 17 4 9.19 1.05
 2 17 5 10.24 1.07
 2 17 6 2.73 0.88
 2 17 7 6.06 0.96
 2 17 8 11.05 1.09
 2 17 9 4.21 0.96
 2 17 10 14.94 1.19
 2 17 11 1.77 0.84
 2 17 12 0.78 0.77
 2 17 13 4.85 0.84
 2 18 -11 -0.01 0.76
 2 18 -10 9.31 1.02
 2 18 -9 1.13 0.84
 2 18 -8 0.68 0.85
 2 18 -7 9.23 1.08
 2 18 -6 4.78 0.98
 2 18 -5 1.57 0.84
 2 18 -4 0.28 0.83
 2 18 -3 2.57 0.88
 2 18 -2 4.34 0.91
 2 18 -1 10.15 1.07
 2 18 0 2.14 0.88
 2 18 1 9.91 1.08
 2 18 2 2.85 0.88
 2 18 3 4.06 0.91
 2 18 4 0.47 0.82
 2 18 5 0.29 0.83
 2 18 6 4.16 0.96
 2 18 7 9.97 1.08
 2 18 8 1.05 0.86
 2 18 9 0.76 0.83
 2 18 10 8.64 1
 2 18 11 -0.08 0.76
 2 19 -10 3.38 0.86
 2 19 -9 5.26 0.89
 2 19 -8 8.55 0.99
 2 19 -7 3.56 0.89
 2 19 -6 1.97 0.87
 2 19 -5 1.4 0.86
 2 19 -4 2.82 0.91
 2 19 -3 2.36 0.9
 2 19 -2 12.14 1.14
 2 19 -1 6.09 1
 2 19 0 0.82 0.86
 2 19 1 6.07 1
 2 19 2 10.19 1.1
 2 19 3 3.23 0.92
 2 19 4 1.64 0.89
 2 19 5 1.87 0.86
 2 19 6 3.97 0.9
 2 19 7 3.13 0.89
 2 19 8 8.03 0.98
 2 19 9 5.84 0.9
 2 19 10 4.23 0.87
 2 20 -8 0.62 0.79
 2 20 -7 2.82 0.81
 2 20 -6 1.66 0.8
 2 20 -5 2.37 0.84
 2 20 -4 14.8 1.14
 2 20 -3 0.95 0.83
 2 20 -2 9.59 1.05
 2 20 -1 6.3 0.97
 2 20 0 4.36 0.93
 2 20 1 4.72 0.95
 2 20 2 9.05 1.02
 2 20 3 1.35 0.83
 2 20 4 14.72 1.14
 2 20 5 1.82 0.82
 2 20 6 0.88 0.78
 2 20 7 2.26 0.8
 2 20 8 0.45 0.76
 2 21 -4 -0.67 0.73
 2 21 -3 -0.53 0.75
 2 21 -2 4.48 0.85
 2 21 -1 -0.08 0.76
 2 21 0 -0.12 0.76
 2 21 1 0.14 0.76
 2 21 2 4.32 0.86
 2 21 3 0 0.74
 2 21 4 -0.62 0.73
 3 0 1 212.77 3.83
 3 0 2 2942.81 52.11
 3 0 3 649.74 11.67
 3 0 4 288.92 5.22
 3 0 5 143 2.75
 3 0 6 335.4 6.12
 3 0 7 1348.93 24.14
 3 0 8 187.77 3.68
 3 0 9 120.63 2.58
 3 0 10 33.04 1.13
 3 0 11 110.62 2.59
 3 0 12 2.43 0.62
 3 0 13 57.19 1.78
 3 0 14 1.26 0.69
 3 0 15 61.52 1.98
 3 0 16 0.4 0.79
 3 0 17 128.5 3.35
 3 0 18 6.21 0.98
 3 0 19 51.15 1.96
 3 0 20 2.89 0.88
 3 0 21 30.4 1.4
 3 1 -21 10.87 1
 3 1 -20 9.87 1.05
 3 1 -19 6.71 1.03
 3 1 -18 5.31 0.97
 3 1 -17 42.8 1.77
 3 1 -16 55.89 2
 3 1 -15 2.51 0.76
 3 1 -14 90.73 2.46
 3 1 -13 193.56 4.2
 3 1 -12 301.17 5.98
 3 1 -11 227.8 4.62
 3 1 -10 35.97 1.18
 3 1 -9 85.18 1.96
 3 1 -8 458.98 8.34
 3 1 -7 89.16 1.92
 3 1 -6 141.13 2.77
 3 1 -5 76.95 1.61
 3 1 -4 199.07 3.67
 3 1 -3 190.29 3.48
 3 1 -2 5.68 0.31
 3 1 -1 4900.6 86.37
 3 1 0 4.89 0.29
 3 1 1 4910.22 86.79
 3 1 2 5.05 0.29
 3 1 3 191.65 3.51
 3 1 4 201.29 3.71
 3 1 5 75.95 1.6
 3 1 6 141.86 2.78
 3 1 7 90.53 1.94
 3 1 8 463.57 8.42
 3 1 9 86.03 1.98
 3 1 10 37.27 1.21
 3 1 11 230.45 4.67
 3 1 12 299.5 5.95
 3 1 13 198.49 4.28
 3 1 14 90.37 2.45
 3 1 15 2.38 0.75
 3 1 16 55.99 2
 3 1 17 43.89 1.79
 3 1 18 6.36 0.99
 3 1 19 6.3 1.02
 3 1 20 9.95 1.05
 3 1 21 10.13 0.99
 3 2 -21 4.53 0.84
 3 2 -20 16.56 1.19
 3 2 -19 14.18 1.2
 3 2 -18 35.36 1.61
 3 2 -17 82.58 2.52
 3 2 -16 67.43 2.21
 3 2 -15 12 0.99
 3 2 -14 123.03 3.05
 3 2 -13 17.02 1
 3 2 -12 96.81 2.43
 3 2 -11 203.13 4.22
 3 2 -10 81.81 2.02
 3 2 -9 282.37 5.43
 3 2 -8 432.35 7.91
 3 2 -7 29.48 0.89
 3 2 -6 431.7 7.79
 3 2 -5 285.71 5.23
 3 2 -4 1.96 0.28
 3 2 -3 532.63 9.53
 3 2 -2 25.82 0.65
 3 2 -1 1468.13 25.89
 3 2 0 1938.36 34.65
 3 2 1 1470.04 25.91
 3 2 2 26.05 0.66
 3 2 3 526.69 9.43
 3 2 4 1.91 0.28
 3 2 5 292.88 5.36
 3 2 6 437.96 7.9
 3 2 7 29.69 0.89
 3 2 8 435.37 7.97
 3 2 9 285.9 5.49
 3 2 10 81.1 2.01
 3 2 11 203.38 4.22
 3 2 12 95.42 2.41
 3 2 13 16.68 1
 3 2 14 123.94 3.07
 3 2 15 11.45 0.98
 3 2 16 65.62 2.18
 3 2 17 81.38 2.5
 3 2 18 35.65 1.62
 3 2 19 13.82 1.19
 3 2 20 15.25 1.15
 3 2 21 3.56 0.83
 3 3 -21 2.91 0.8
 3 3 -20 20.53 1.27
 3 3 -19 0.61 0.86
 3 3 -18 4.92 0.94
 3 3 -17 9.69 1.06
 3 3 -16 22.34 1.33
 3 3 -15 76.21 2.28
 3 3 -14 6.34 0.82
 3 3 -13 147.11 3.41
 3 3 -12 11.47 0.84
 3 3 -11 221.59 4.55
 3 3 -10 63.89 1.72
 3 3 -9 5.7 0.55
 3 3 -8 8.34 0.56
 3 3 -7 53.99 1.34
 3 3 -6 1157.16 20.69
 3 3 -5 199.31 3.76
 3 3 -4 1.53 0.29
 3 3 -3 1014.55 18.1
 3 3 -2 1503.19 26.82
 3 3 -1 463.1 8.28
 3 3 0 2001.56 35.25
 3 3 1 447.14 7.98
 3 3 2 1489.21 26.62
 3 3 3 987.33 17.69
 3 3 4 1.5 0.29
 3 3 5 201.44 3.79
 3 3 6 1145.05 20.47
 3 3 7 53.19 1.33
 3 3 8 8.87 0.56
 3 3 9 5.34 0.55
 3 3 10 62.58 1.69
 3 3 11 219.79 4.53
 3 3 12 11.69 0.85
 3 3 13 147.12 3.41
 3 3 14 5.86 0.83
 3 3 15 75.69 2.26
 3 3 16 22.51 1.32
 3 3 17 8.31 1.05
 3 3 18 6.17 0.96
 3 3 19 0.83 0.85
 3 3 20 21 1.27
 3 3 21 3.95 0.82
 3 4 -21 3 0.82
 3 4 -20 3.37 0.87
 3 4 -19 6.55 0.98
 3 4 -18 6.68 0.98
 3 4 -17 3.19 0.89
 3 4 -16 55.53 2
 3 4 -15 23.08 1.29
 3 4 -14 10 0.91
 3 4 -13 31.51 1.32
 3 4 -12 77.11 2.11
 3 4 -11 116.33 2.74
 3 4 -10 2.97 0.57
 3 4 -9 15.36 0.78
 3 4 -8 1.98 0.45
 3 4 -7 289.16 5.42
 3 4 -6 459.35 8.29
 3 4 -5 318.34 5.84
 3 4 -4 179.04 3.41
 3 4 -3 1184 21.16
 3 4 -2 144.92 2.76
 3 4 -1 862.95 15.42
 3 4 0 2192.55 39.43
 3 4 1 858.81 15.39
 3 4 2 144.07 2.75
 3 4 3 1176.15 21.06
 3 4 4 172.45 3.29
 3 4 5 317.27 5.84
 3 4 6 452.9 8.2
 3 4 7 287.73 5.41
 3 4 8 2.85 0.46
 3 4 9 14.35 0.76
 3 4 10 2.75 0.55
 3 4 11 115.48 2.73
 3 4 12 78.96 2.15
 3 4 13 30.17 1.3
 3 4 14 9.75 0.91
 3 4 15 22.45 1.29
 3 4 16 54.16 1.98
 3 4 17 2.47 0.88
 3 4 18 7.95 1
 3 4 19 6.5 0.98
 3 4 20 3.26 0.86
 3 4 21 2.61 0.83
 3 5 -20 1.65 0.82
 3 5 -19 0.78 0.84
 3 5 -18 2.26 0.86
 3 5 -17 0.36 0.82
 3 5 -16 97.28 2.78
 3 5 -15 4.05 0.87
 3 5 -14 13.51 1.01
 3 5 -13 9.65 0.88
 3 5 -12 6.09 0.74
 3 5 -11 56.92 1.7
 3 5 -10 111.62 2.61
 3 5 -9 16.07 0.82
 3 5 -8 195.96 3.94
 3 5 -7 273.33 5.18
 3 5 -6 87.64 1.93
 3 5 -5 270.41 5.03
 3 5 -4 369.85 6.71
 3 5 -3 375.51 6.76
 3 5 -2 458.04 8.16
 3 5 -1 208.74 3.88
 3 5 0 188.54 3.53
 3 5 1 204.41 3.81
 3 5 2 452.04 8.07
 3 5 3 379.04 6.85
 3 5 4 369.99 6.72
 3 5 5 269.05 5.02
 3 5 6 88.9 1.96
 3 5 7 276.8 5.25
 3 5 8 200.01 4.02
 3 5 9 16.45 0.83
 3 5 10 113.92 2.66
 3 5 11 56.72 1.7
 3 5 12 5.62 0.74
 3 5 13 9.74 0.87
 3 5 14 13.67 1.01
 3 5 15 4.3 0.89
 3 5 16 94.06 2.72
 3 5 17 0.49 0.82
 3 5 18 3.58 0.9
 3 5 19 1.13 0.81
 3 5 20 2.03 0.82
 3 6 -20 1.71 0.79
 3 6 -19 0.41 0.8
 3 6 -18 0.45 0.84
 3 6 -17 10.17 1.07
 3 6 -16 1.9 0.86
 3 6 -15 6.26 0.95
 3 6 -14 7.62 0.89
 3 6 -13 23.53 1.19
 3 6 -12 12.86 0.92
 3 6 -11 28.34 1.19
 3 6 -10 116.31 2.74
 3 6 -9 26.95 1.07
 3 6 -8 14.78 0.78
 3 6 -7 60.75 1.58
 3 6 -6 291.02 5.48
 3 6 -5 280.49 5.26
 3 6 -4 253.86 4.76
 3 6 -3 164.64 3.2
 3 6 -2 156.18 3.04
 3 6 -1 109.14 2.22
 3 6 0 267.08 4.93
 3 6 1 107.68 2.2
 3 6 2 154.98 3.02
 3 6 3 163.9 3.2
 3 6 4 251.44 4.73
 3 6 5 276.45 5.2
 3 6 6 283.34 5.37
 3 6 7 58.26 1.54
 3 6 8 15.13 0.79
 3 6 9 27.32 1.07
 3 6 10 116.52 2.75
 3 6 11 28.93 1.21
 3 6 12 13.14 0.93
 3 6 13 22.35 1.16
 3 6 14 8.18 0.91
 3 6 15 5.18 0.93
 3 6 16 1.89 0.84
 3 6 17 9.76 1.06
 3 6 18 0.67 0.84
 3 6 19 0.52 0.82
 3 6 20 0.95 0.8
 3 7 -20 2.45 0.8
 3 7 -19 1.13 0.81
 3 7 -18 1.59 0.85
 3 7 -17 1.05 0.82
 3 7 -16 10.21 1.07
 3 7 -15 12.85 1.13
 3 7 -14 85.39 2.52
 3 7 -13 2.94 0.76
 3 7 -12 23.45 1.17
 3 7 -11 20.74 1.07
 3 7 -10 34.48 1.29
 3 7 -9 16.36 0.89
 3 7 -8 2.27 0.55
 3 7 -7 31.91 1.1
 3 7 -6 3.79 0.5
 3 7 -5 15.53 0.7
 3 7 -4 225.17 4.32
 3 7 -3 15.72 0.65
 3 7 -2 240.58 4.54
 3 7 -1 402.88 7.32
 3 7 0 213.49 4.06
 3 7 1 401.35 7.29
 3 7 2 240.33 4.54
 3 7 3 16.13 0.66
 3 7 4 224.94 4.33
 3 7 5 15.73 0.7
 3 7 6 3.65 0.51
 3 7 7 32.56 1.11
 3 7 8 2.72 0.55
 3 7 9 16.84 0.9
 3 7 10 32.77 1.27
 3 7 11 21.42 1.09
 3 7 12 23.15 1.16
 3 7 13 3.93 0.78
 3 7 14 86.33 2.54
 3 7 15 14.45 1.16
 3 7 16 10.61 1.09
 3 7 17 0.29 0.81
 3 7 18 1.95 0.88
 3 7 19 0.72 0.81
 3 7 20 2.61 0.81
 3 8 -19 7.23 0.95
 3 8 -18 2.93 0.88
 3 8 -17 6.95 0.97
 3 8 -16 1.96 0.86
 3 8 -15 14.14 1.16
 3 8 -14 2.23 0.84
 3 8 -13 2.8 0.78
 3 8 -12 35.5 1.45
 3 8 -11 17.45 1.03
 3 8 -10 25.05 1.15
 3 8 -9 21.93 1.04
 3 8 -8 50.4 1.53
 3 8 -7 155.39 3.33
 3 8 -6 124.3 2.75
 3 8 -5 4.75 0.54
 3 8 -4 149.65 3.08
 3 8 -3 21.21 0.8
 3 8 -2 84.77 1.91
 3 8 -1 11.62 0.59
 3 8 0 23.46 0.81
 3 8 1 11.53 0.6
 3 8 2 83.2 1.89
 3 8 3 20.27 0.78
 3 8 4 152.63 3.14
 3 8 5 4.96 0.55
 3 8 6 121.99 2.72
 3 8 7 154.4 3.33
 3 8 8 51.03 1.55
 3 8 9 21.48 1.04
 3 8 10 24.71 1.14
 3 8 11 17.35 1.04
 3 8 12 36.39 1.46
 3 8 13 4.13 0.8
 3 8 14 3.04 0.85
 3 8 15 14.4 1.16
 3 8 16 2.18 0.87
 3 8 17 6.78 0.98
 3 8 18 1.76 0.86
 3 8 19 6.89 0.95
 3 9 -19 0.3 0.76
 3 9 -18 7.15 0.96
 3 9 -17 -0.32 0.83
 3 9 -16 2.38 0.88
 3 9 -15 3.92 0.89
 3 9 -14 8.84 1.02
 3 9 -13 29.04 1.46
 3 9 -12 33.28 1.43
 3 9 -11 11.01 0.92
 3 9 -10 3.35 0.71
 3 9 -9 95.09 2.44
 3 9 -8 2.75 0.63
 3 9 -7 63.23 1.78
 3 9 -6 8.74 0.69
 3 9 -5 67.15 1.76
 3 9 -4 23.26 0.93
 3 9 -3 47.14 1.35
 3 9 -2 210.88 4.18
 3 9 -1 19.67 0.8
 3 9 0 81.15 1.89
 3 9 1 18.66 0.78
 3 9 2 210.66 4.2
 3 9 3 46.66 1.35
 3 9 4 24.51 0.96
 3 9 5 65.12 1.73
 3 9 6 8.62 0.69
 3 9 7 67.15 1.85
 3 9 8 2.99 0.64
 3 9 9 97.88 2.5
 3 9 10 3.99 0.72
 3 9 11 9.51 0.89
 3 9 12 32.47 1.42
 3 9 13 28.57 1.44
 3 9 14 9.12 1.03
 3 9 15 3.39 0.9
 3 9 16 1.36 0.86
 3 9 17 -0.64 0.83
 3 9 18 7.27 0.97
 3 9 19 1.18 0.77
 3 10 -18 8.54 0.97
 3 10 -17 1.52 0.86
 3 10 -16 2.81 0.92
 3 10 -15 11.39 1.1
 3 10 -14 10.93 1.09
 3 10 -13 15.51 1.18
 3 10 -12 38.48 1.62
 3 10 -11 1.61 0.73
 3 10 -10 23.42 1.19
 3 10 -9 22.99 1.15
 3 10 -8 44.69 1.53
 3 10 -7 9.65 0.8
 3 10 -6 0.68 0.56
 3 10 -5 25.17 1.05
 3 10 -4 13.15 0.79
 3 10 -3 78.68 1.99
 3 10 -2 239 4.76
 3 10 -1 83.79 2.05
 3 10 0 42.63 1.31
 3 10 1 84.02 2.05
 3 10 2 237.36 4.73
 3 10 3 79.11 2
 3 10 4 13.14 0.79
 3 10 5 24.29 1.04
 3 10 6 0.69 0.56
 3 10 7 10.82 0.82
 3 10 8 44.41 1.53
 3 10 9 21.12 1.11
 3 10 10 22.28 1.17
 3 10 11 1.72 0.73
 3 10 12 38.95 1.63
 3 10 13 13.95 1.15
 3 10 14 9.92 1.07
 3 10 15 11.78 1.12
 3 10 16 2.28 0.89
 3 10 17 2.33 0.87
 3 10 18 7.98 0.96
 3 11 -18 3.93 0.85
 3 11 -17 5.47 0.93
 3 11 -16 8.34 1.04
 3 11 -15 2.34 0.88
 3 11 -14 1.53 0.85
 3 11 -13 12.39 1.12
 3 11 -12 4.28 0.9
 3 11 -11 4.52 0.87
 3 11 -10 1.5 0.74
 3 11 -9 21.39 1.16
 3 11 -8 135.52 3.23
 3 11 -7 143.71 3.33
 3 11 -6 19.94 1.03
 3 11 -5 7.46 0.73
 3 11 -4 77.75 2.06
 3 11 -3 14.52 0.86
 3 11 -2 24.67 1.04
 3 11 -1 43.79 1.4
 3 11 0 0.84 0.54
 3 11 1 43.2 1.38
 3 11 2 25.32 1.06
 3 11 3 13.21 0.83
 3 11 4 80.63 2.11
 3 11 5 7.5 0.74
 3 11 6 19.47 1.02
 3 11 7 142.2 3.31
 3 11 8 133.21 3.21
 3 11 9 22.2 1.17
 3 11 10 1.93 0.73
 3 11 11 4.39 0.86
 3 11 12 3.9 0.89
 3 11 13 12.41 1.13
 3 11 14 0.72 0.84
 3 11 15 1.97 0.87
 3 11 16 8.1 1.04
 3 11 17 3.55 0.88
 3 11 18 2.74 0.82
 3 12 -17 5.22 0.89
 3 12 -16 6.36 0.97
 3 12 -15 12.02 1.15
 3 12 -14 11.65 1.11
 3 12 -13 20.94 1.32
 3 12 -12 28.11 1.47
 3 12 -11 1.95 0.85
 3 12 -10 12.35 1.06
 3 12 -9 34.32 1.46
 3 12 -8 18.95 1.11
 3 12 -7 20.6 1.12
 3 12 -6 3.13 0.7
 3 12 -5 71.73 2.05
 3 12 -4 27.17 1.19
 3 12 -3 181.26 3.94
 3 12 -2 11.42 0.84
 3 12 -1 30.95 1.22
 3 12 0 9.19 0.77
 3 12 1 32.43 1.25
 3 12 2 13.47 0.88
 3 12 3 179.41 3.91
 3 12 4 26.48 1.17
 3 12 5 71.82 2.05
 3 12 6 3.33 0.71
 3 12 7 19.18 1.1
 3 12 8 19.19 1.12
 3 12 9 34.6 1.47
 3 12 10 13.43 1.07
 3 12 11 1.81 0.84
 3 12 12 27.02 1.44
 3 12 13 19.77 1.3
 3 12 14 11.3 1.11
 3 12 15 11.42 1.13
 3 12 16 7.22 0.99
 3 12 17 4.65 0.88
 3 13 -17 4.89 0.88
 3 13 -16 0.91 0.81
 3 13 -15 12.42 1.13
 3 13 -14 1.87 0.9
 3 13 -13 25.37 1.41
 3 13 -12 1.2 0.85
 3 13 -11 25.01 1.41
 3 13 -10 21.17 1.32
 3 13 -9 11.77 1.07
 3 13 -8 17.34 1.12
 3 13 -7 7.08 0.86
 3 13 -6 74.93 2.19
 3 13 -5 13.87 0.98
 3 13 -4 27.46 1.25
 3 13 -3 64.4 1.93
 3 13 -2 46.98 1.6
 3 13 -1 87.09 2.33
 3 13 0 65.6 1.94
 3 13 1 87.27 2.34
 3 13 2 46.57 1.6
 3 13 3 62.17 1.9
 3 13 4 27.64 1.25
 3 13 5 14.7 1
 3 13 6 76.46 2.22
 3 13 7 7.93 0.88
 3 13 8 17.15 1.11
 3 13 9 11.9 1.08
 3 13 10 22.15 1.33
 3 13 11 27.06 1.45
 3 13 12 1.09 0.86
 3 13 13 22.85 1.36
 3 13 14 1.91 0.88
 3 13 15 14.45 1.16
 3 13 16 2.41 0.83
 3 13 17 4.61 0.87
 3 14 -16 4.6 0.85
 3 14 -15 6.3 0.95
 3 14 -14 0.12 0.82
 3 14 -13 12.45 1.16
 3 14 -12 4 0.91
 3 14 -11 2.16 0.88
 3 14 -10 13.05 1.15
 3 14 -9 37.69 1.67
 3 14 -8 53.1 1.95
 3 14 -7 11.37 1.04
 3 14 -6 8.24 0.91
 3 14 -5 64.34 2.03
 3 14 -4 3.89 0.78
 3 14 -3 15.43 1.03
 3 14 -2 23.43 1.19
 3 14 -1 31.63 1.36
 3 14 0 120.1 2.99
 3 14 1 32.67 1.38
 3 14 2 24.73 1.23
 3 14 3 15.35 1.03
 3 14 4 3.6 0.79
 3 14 5 63.24 2.01
 3 14 6 8.23 0.9
 3 14 7 12.44 1.08
 3 14 8 52.13 1.93
 3 14 9 37.55 1.67
 3 14 10 13.97 1.16
 3 14 11 2.96 0.91
 3 14 12 4.55 0.93
 3 14 13 12.95 1.16
 3 14 14 -0.11 0.81
 3 14 15 6.14 0.93
 3 14 16 3.29 0.83
 3 15 -15 5.18 0.87
 3 15 -14 4.68 0.89
 3 15 -13 37.77 1.66
 3 15 -12 9.49 1.09
 3 15 -11 2.66 0.88
 3 15 -10 55.88 2.02
 3 15 -9 3.16 0.92
 3 15 -8 18.97 1.27
 3 15 -7 2.68 0.89
 3 15 -6 17.96 1.24
 3 15 -5 28.16 1.43
 3 15 -4 3.07 0.84
 3 15 -3 20.39 1.23
 3 15 -2 1.36 0.74
 3 15 -1 30.95 1.4
 3 15 0 4.28 0.81
 3 15 1 29.39 1.37
 3 15 2 0.24 0.72
 3 15 3 21.49 1.25
 3 15 4 3.44 0.84
 3 15 5 28.21 1.44
 3 15 6 18.83 1.25
 3 15 7 2.88 0.91
 3 15 8 20.34 1.3
 3 15 9 3.56 0.93
 3 15 10 54.72 2
 3 15 11 2.12 0.88
 3 15 12 9.99 1.11
 3 15 13 38.52 1.67
 3 15 14 5.16 0.91
 3 15 15 4.43 0.86
 3 16 -14 3.33 0.84
 3 16 -13 4.73 0.89
 3 16 -12 5 0.95
 3 16 -11 0.71 0.85
 3 16 -10 2.13 0.92
 3 16 -9 15.65 1.22
 3 16 -8 6.62 1.02
 3 16 -7 64.79 2.2
 3 16 -6 6.06 0.97
 3 16 -5 3.94 0.92
 3 16 -4 13.68 1.14
 3 16 -3 4.86 0.93
 3 16 -2 21.01 1.3
 3 16 -1 5.85 0.94
 3 16 0 27.15 1.43
 3 16 1 4.89 0.93
 3 16 2 21.09 1.3
 3 16 3 5.03 0.93
 3 16 4 12.79 1.12
 3 16 5 5.21 0.95
 3 16 6 5.96 0.98
 3 16 7 65.84 2.22
 3 16 8 7.7 1.02
 3 16 9 16.33 1.22
 3 16 10 1.84 0.9
 3 16 11 1.36 0.86
 3 16 12 5.76 0.95
 3 16 13 5.12 0.89
 3 16 14 4.22 0.84
 3 17 -13 4.41 0.87
 3 17 -12 4.01 0.86
 3 17 -11 16.4 1.18
 3 17 -10 8.63 1.05
 3 17 -9 28 1.5
 3 17 -8 14.02 1.17
 3 17 -7 2.36 0.88
 3 17 -6 14.91 1.19
 3 17 -5 1.92 0.87
 3 17 -4 6.01 0.97
 3 17 -3 3.81 0.91
 3 17 -2 15.14 1.19
 3 17 -1 19.57 1.3
 3 17 0 5.36 0.96
 3 17 1 20.73 1.31
 3 17 2 14.35 1.17
 3 17 3 3.6 0.91
 3 17 4 6.58 0.98
 3 17 5 1.77 0.85
 3 17 6 13.47 1.16
 3 17 7 2 0.88
 3 17 8 14.58 1.17
 3 17 9 28.3 1.51
 3 17 10 8.34 1.03
 3 17 11 16.43 1.19
 3 17 12 3.63 0.85
 3 17 13 4.36 0.86
 3 18 -11 0.26 0.77
 3 18 -10 6.81 0.94
 3 18 -9 2.05 0.87
 3 18 -8 10.99 1.1
 3 18 -7 3.13 0.91
 3 18 -6 13.63 1.19
 3 18 -5 11.8 1.11
 3 18 -4 4.26 0.93
 3 18 -3 4.05 0.91
 3 18 -2 1.08 0.84
 3 18 -1 2.35 0.88
 3 18 0 28.67 1.48
 3 18 1 2.1 0.88
 3 18 2 0.97 0.85
 3 18 3 3.26 0.9
 3 18 4 6.31 0.97
 3 18 5 12.84 1.13
 3 18 6 13.53 1.19
 3 18 7 2.81 0.92
 3 18 8 11.95 1.12
 3 18 9 2.77 0.87
 3 18 10 7.02 0.95
 3 18 11 -0.32 0.76
 3 19 -9 4 0.86
 3 19 -8 7.03 0.97
 3 19 -7 2.98 0.87
 3 19 -6 12.7 1.12
 3 19 -5 2.31 0.9
 3 19 -4 11.6 1.13
 3 19 -3 2.1 0.89
 3 19 -2 1.11 0.86
 3 19 -1 2.81 0.93
 3 19 0 4.67 0.96
 3 19 1 3.52 0.94
 3 19 2 0.6 0.85
 3 19 3 2.91 0.89
 3 19 4 14.19 1.18
 3 19 5 2.07 0.9
 3 19 6 11.89 1.1
 3 19 7 1.84 0.85
 3 19 8 7.23 0.96
 3 19 9 3.87 0.86
 3 20 -7 7.92 0.93
 3 20 -6 4.75 0.89
 3 20 -5 -0.93 0.78
 3 20 -4 7.86 0.98
 3 20 -3 2.58 0.88
 3 20 -2 2.66 0.86
 3 20 -1 6.97 0.98
 3 20 0 0.96 0.84
 3 20 1 6.96 0.99
 3 20 2 1.66 0.85
 3 20 3 3.96 0.9
 3 20 4 7.18 0.98
 3 20 5 0.99 0.81
 3 20 6 5.76 0.9
 3 20 7 9.52 0.96
 3 21 -4 6.01 0.91
 3 21 -3 5.64 0.87
 3 21 -2 2.68 0.81
 3 21 -1 6.02 0.9
 3 21 0 0.94 0.78
 3 21 1 6.88 0.91
 3 21 2 2.34 0.8
 3 21 3 3.88 0.85
 3 21 4 4.82 0.91
 4 0 0 387.24 6.91
 4 0 1 1206.65 21.61
 4 0 2 15.98 0.5
 4 0 3 249.93 4.55
 4 0 4 232.2 4.28
 4 0 5 22.75 0.7
 4 0 6 287.19 5.3
 4 0 7 10.36 0.55
 4 0 8 329.36 6.14
 4 0 9 886.72 15.82
 4 0 10 34.15 1.17
 4 0 11 101.97 2.46
 4 0 12 21.33 1.04
 4 0 13 12.4 0.91
 4 0 14 7.24 0.86
 4 0 15 1.61 0.74
 4 0 16 18.1 1.23
 4 0 17 0.49 0.83
 4 0 18 48.9 1.89
 4 0 19 108.79 3.02
 4 0 20 1.42 0.84
 4 0 21 23.19 1.25
 4 1 -21 3.1 0.8
 4 1 -20 6.6 0.96
 4 1 -19 5.32 0.98
 4 1 -18 2.98 0.9
 4 1 -17 2.68 0.88
 4 1 -16 54.26 1.97
 4 1 -15 34.87 1.48
 4 1 -14 247.03 5.24
 4 1 -13 27.93 1.24
 4 1 -12 115.86 2.78
 4 1 -11 52.34 1.57
 4 1 -10 49.34 1.45
 4 1 -9 15.82 0.77
 4 1 -8 3.4 0.45
 4 1 -7 168.02 3.31
 4 1 -6 532.69 9.56
 4 1 -5 129.92 2.57
 4 1 -4 15.88 0.55
 4 1 -3 142.02 2.71
 4 1 -2 838.09 15.06
 4 1 -1 1344.97 24.17
 4 1 0 605.53 10.83
 4 1 1 1342.11 24.13
 4 1 2 844.1 15.16
 4 1 3 141.05 2.69
 4 1 4 16.62 0.56
 4 1 5 132.02 2.6
 4 1 6 546.32 9.79
 4 1 7 170.49 3.36
 4 1 8 3.04 0.45
 4 1 9 14.81 0.75
 4 1 10 49.01 1.45
 4 1 11 53.94 1.6
 4 1 12 116.95 2.8
 4 1 13 26.97 1.22
 4 1 14 251.42 5.31
 4 1 15 35.34 1.49
 4 1 16 54.91 1.98
 4 1 17 2.36 0.87
 4 1 18 2.86 0.91
 4 1 19 5.02 0.98
 4 1 20 6.13 0.97
 4 1 21 2.5 0.8
 4 2 -21 1.14 0.76
 4 2 -20 7.86 0.99
 4 2 -19 50.02 1.93
 4 2 -18 6.06 0.97
 4 2 -17 10.07 1.06
 4 2 -16 12.9 1.13
 4 2 -15 58.55 2
 4 2 -14 80.5 2.3
 4 2 -13 103.32 2.64
 4 2 -12 63.32 1.85
 4 2 -11 141.38 3.16
 4 2 -10 41.97 1.33
 4 2 -9 137.02 2.94
 4 2 -8 18.18 0.75
 4 2 -7 33.14 0.98
 4 2 -6 392.35 7.11
 4 2 -5 644.14 11.52
 4 2 -4 215.53 4
 4 2 -3 343.95 6.17
 4 2 -2 748.49 13.33
 4 2 -1 8.72 0.38
 4 2 0 1011.78 18.07
 4 2 1 8.2 0.37
 4 2 2 748.63 13.38
 4 2 3 341.43 6.13
 4 2 4 216.98 4.03
 4 2 5 637.14 11.4
 4 2 6 391.54 7.11
 4 2 7 34.34 1
 4 2 8 18.45 0.76
 4 2 9 138.05 2.96
 4 2 10 42.16 1.33
 4 2 11 141.58 3.17
 4 2 12 63.33 1.85
 4 2 13 101.6 2.62
 4 2 14 80.46 2.3
 4 2 15 59.1 2.02
 4 2 16 12.6 1.12
 4 2 17 11 1.08
 4 2 18 5.47 0.95
 4 2 19 48.46 1.9
 4 2 20 7.48 1
 4 2 21 2.64 0.79
 4 3 -21 1.82 0.82
 4 3 -20 4.84 0.9
 4 3 -19 28.7 1.5
 4 3 -18 20.39 1.3
 4 3 -17 0.49 0.83
 4 3 -16 11.58 1.1
 4 3 -15 10.38 0.99
 4 3 -14 36.54 1.47
 4 3 -13 2.06 0.68
 4 3 -12 99.38 2.51
 4 3 -11 66.43 1.85
 4 3 -10 3.73 0.59
 4 3 -9 315.45 6.04
 4 3 -8 391.62 7.25
 4 3 -7 49.36 1.28
 4 3 -6 552.27 9.91
 4 3 -5 468.36 8.43
 4 3 -4 1021.2 18.31
 4 3 -3 58.16 1.29
 4 3 -2 15.5 0.53
 4 3 -1 1102.72 19.7
 4 3 0 3140.9 55.71
 4 3 1 1114.78 19.91
 4 3 2 15.71 0.53
 4 3 3 58.55 1.3
 4 3 4 1019.56 18.25
 4 3 5 476.58 8.55
 4 3 6 550.36 9.86
 4 3 7 48.8 1.27
 4 3 8 393.95 7.3
 4 3 9 316.77 6.07
 4 3 10 2.93 0.57
 4 3 11 66.4 1.85
 4 3 12 98.67 2.5
 4 3 13 1.73 0.68
 4 3 14 36.35 1.47
 4 3 15 10.62 1.01
 4 3 16 12.28 1.1
 4 3 17 1.4 0.82
 4 3 18 18.94 1.27
 4 3 19 27.25 1.47
 4 3 20 4.62 0.9
 4 3 21 3.01 0.83
 4 4 -20 5 0.91
 4 4 -19 17.38 1.22
 4 4 -18 7.65 1
 4 4 -17 5.94 0.98
 4 4 -16 11.88 1.11
 4 4 -15 10.71 1.02
 4 4 -14 0.8 0.7
 4 4 -13 52.54 1.74
 4 4 -12 6.84 0.76
 4 4 -11 54.75 1.66
 4 4 -10 1.73 0.56
 4 4 -9 97.07 2.29
 4 4 -8 80.43 1.93
 4 4 -7 64.57 1.57
 4 4 -6 104.78 2.23
 4 4 -5 798.21 14.21
 4 4 -4 677.82 12.08
 4 4 -3 295.67 5.39
 4 4 -2 151.25 2.89
 4 4 -1 2027.84 36.08
 4 4 0 165.72 3.12
 4 4 1 2020.08 35.95
 4 4 2 150.75 2.89
 4 4 3 294.7 5.38
 4 4 4 690.25 12.08
 4 4 5 788.6 14.1
 4 4 6 103.15 2.2
 4 4 7 61.21 1.51
 4 4 8 80.23 1.93
 4 4 9 100.61 2.35
 4 4 10 1.7 0.56
 4 4 11 55.65 1.68
 4 4 12 6.23 0.75
 4 4 13 51.92 1.73
 4 4 14 0.7 0.7
 4 4 15 10.4 1.02
 4 4 16 11.09 1.07
 4 4 17 7.76 1.01
 4 4 18 8.08 1.02
 4 4 19 15.69 1.2
 4 4 20 4.45 0.88
 4 5 -20 2.78 0.83
 4 5 -19 8.79 1.03
 4 5 -18 11.24 1.12
 4 5 -17 17.91 1.25
 4 5 -16 3.45 0.9
 4 5 -15 56.47 2
 4 5 -14 95.02 2.6
 4 5 -13 15.74 1.03
 4 5 -12 7.68 0.8
 4 5 -11 8.3 0.77
 4 5 -10 101.54 2.46
 4 5 -9 64.92 1.75
 4 5 -8 146.46 3.12
 4 5 -7 75.67 1.8
 4 5 -6 277.36 5.23
 4 5 -5 13.87 0.62
 4 5 -4 404.37 7.34
 4 5 -3 244.24 4.56
 4 5 -2 447.25 8.02
 4 5 -1 365.35 6.6
 4 5 0 69.43 1.52
 4 5 1 363.41 6.57
 4 5 2 439.37 7.88
 4 5 3 239.68 4.48
 4 5 4 405.4 7.35
 4 5 5 13.22 0.61
 4 5 6 272.55 5.16
 4 5 7 75.08 1.79
 4 5 8 145.27 3.1
 4 5 9 65.31 1.76
 4 5 10 101.5 2.46
 4 5 11 8.21 0.77
 4 5 12 6.59 0.78
 4 5 13 17.63 1.06
 4 5 14 96.86 2.64
 4 5 15 56 2
 4 5 16 3.59 0.91
 4 5 17 18.28 1.25
 4 5 18 11.73 1.14
 4 5 19 9.63 1.04
 4 5 20 4.12 0.84
 4 6 -20 5.5 0.88
 4 6 -19 9.93 1.04
 4 6 -18 7.31 1.01
 4 6 -17 14.74 1.17
 4 6 -16 2.19 0.86
 4 6 -15 13.71 1.14
 4 6 -14 11.81 1.03
 4 6 -13 0.47 0.69
 4 6 -12 39.51 1.48
 4 6 -11 100.95 2.55
 4 6 -10 43.66 1.45
 4 6 -9 62.16 1.73
 4 6 -8 88.69 2.15
 4 6 -7 179.1 3.67
 4 6 -6 161.81 3.28
 4 6 -5 101.76 2.21
 4 6 -4 79.12 1.78
 4 6 -3 187.08 3.62
 4 6 -2 230.4 4.34
 4 6 -1 573.29 10.21
 4 6 0 453.92 8.15
 4 6 1 571.84 10.19
 4 6 2 230.17 4.34
 4 6 3 186.84 3.61
 4 6 4 78.13 1.77
 4 6 5 103.64 2.24
 4 6 6 160.45 3.26
 4 6 7 182.65 3.73
 4 6 8 88.92 2.16
 4 6 9 63.08 1.75
 4 6 10 44.34 1.47
 4 6 11 101.88 2.57
 4 6 12 40.53 1.5
 4 6 13 0.58 0.68
 4 6 14 11.58 1.04
 4 6 15 14.53 1.16
 4 6 16 2.67 0.87
 4 6 17 14.22 1.17
 4 6 18 6.9 1.01
 4 6 19 10.54 1.05
 4 6 20 5.9 0.88
 4 7 -20 2.74 0.82
 4 7 -19 6.13 0.93
 4 7 -18 5.4 0.96
 4 7 -17 10.72 1.07
 4 7 -16 3.68 0.91
 4 7 -15 4.78 0.93
 4 7 -14 2.23 0.83
 4 7 -13 11.93 0.99
 4 7 -12 5.03 0.79
 4 7 -11 4.04 0.73
 4 7 -10 41.04 1.44
 4 7 -9 4.37 0.64
 4 7 -8 38.4 1.29
 4 7 -7 20.18 0.9
 4 7 -6 19.6 0.86
 4 7 -5 284.88 5.42
 4 7 -4 17.85 0.74
 4 7 -3 66.18 1.58
 4 7 -2 10.93 0.57
 4 7 -1 141.39 2.85
 4 7 0 261.61 4.91
 4 7 1 141.21 2.85
 4 7 2 10.3 0.56
 4 7 3 67.14 1.6
 4 7 4 17.98 0.74
 4 7 5 283.9 5.4
 4 7 6 19.86 0.86
 4 7 7 20.94 0.91
 4 7 8 38.7 1.3
 4 7 9 4.36 0.64
 4 7 10 41.24 1.44
 4 7 11 4.35 0.73
 4 7 12 5.18 0.78
 4 7 13 13.17 1
 4 7 14 1.61 0.82
 4 7 15 4.89 0.93
 4 7 16 3.53 0.91
 4 7 17 9.62 1.05
 4 7 18 4.21 0.94
 4 7 19 5.53 0.91
 4 7 20 2.59 0.82
 4 8 -19 6.96 0.91
 4 8 -18 3.6 0.91
 4 8 -17 0.86 0.9
 4 8 -16 2.85 0.88
 4 8 -15 10.32 1.07
 4 8 -14 8.32 1.02
 4 8 -13 34.85 1.54
 4 8 -12 4.44 0.8
 4 8 -11 32.01 1.35
 4 8 -10 43.86 1.53
 4 8 -9 8.03 0.77
 4 8 -8 15.36 0.88
 4 8 -7 23.2 1
 4 8 -6 39.22 1.26
 4 8 -5 24.64 0.96
 4 8 -4 69.62 1.75
 4 8 -3 34.36 1.06
 4 8 -2 60.01 1.5
 4 8 -1 60.87 1.51
 4 8 0 36.55 1.07
 4 8 1 61.08 1.51
 4 8 2 58.16 1.47
 4 8 3 34.56 1.07
 4 8 4 69.85 1.75
 4 8 5 24.01 0.95
 4 8 6 39.57 1.27
 4 8 7 23.87 1.02
 4 8 8 16.77 0.91
 4 8 9 9.28 0.79
 4 8 10 43.04 1.52
 4 8 11 32.54 1.36
 4 8 12 5.73 0.81
 4 8 13 34.51 1.54
 4 8 14 8.6 1.01
 4 8 15 8.62 1.03
 4 8 16 0.98 0.86
 4 8 17 2.03 0.91
 4 8 18 2.86 0.89
 4 8 19 4.81 0.88
 4 9 -19 11.66 1.01
 4 9 -18 -0.33 0.79
 4 9 -17 6.97 1.01
 4 9 -16 5.2 0.96
 4 9 -15 11.14 1.09
 4 9 -14 11.21 1.1
 4 9 -13 15.07 1.16
 4 9 -12 12.21 1
 4 9 -11 1.61 0.72
 4 9 -10 24.49 1.19
 4 9 -9 100.65 2.56
 4 9 -8 50.16 1.6
 4 9 -7 75.51 2.02
 4 9 -6 23.37 1.02
 4 9 -5 57.7 1.63
 4 9 -4 26.78 1.03
 4 9 -3 25.28 0.98
 4 9 -2 62.8 1.64
 4 9 -1 114.21 2.53
 4 9 0 205.6 4.11
 4 9 1 115.17 2.55
 4 9 2 63.06 1.65
 4 9 3 25.11 0.97
 4 9 4 27.32 1.04
 4 9 5 56.36 1.6
 4 9 6 23.59 1.02
 4 9 7 74.75 2.01
 4 9 8 50.4 1.6
 4 9 9 102.66 2.6
 4 9 10 23.81 1.18
 4 9 11 2.24 0.73
 4 9 12 11.42 0.98
 4 9 13 13.84 1.15
 4 9 14 10.83 1.09
 4 9 15 10.47 1.09
 4 9 16 5.22 0.96
 4 9 17 5.59 0.98
 4 9 18 0.33 0.8
 4 9 19 12.31 1.02
 4 10 -18 0.41 0.78
 4 10 -17 6.43 0.97
 4 10 -16 9.47 1.1
 4 10 -15 6.37 0.96
 4 10 -14 27.8 1.47
 4 10 -13 0.56 0.81
 4 10 -12 11.01 1.05
 4 10 -11 12.74 1.01
 4 10 -10 4.85 0.8
 4 10 -9 -0.01 0.65
 4 10 -8 16.47 0.98
 4 10 -7 27.37 1.17
 4 10 -6 42.36 1.43
 4 10 -5 17 0.91
 4 10 -4 114.25 2.66
 4 10 -3 12.47 0.78
 4 10 -2 19.52 0.91
 4 10 -1 51.41 1.49
 4 10 0 14.87 0.8
 4 10 1 51.79 1.5
 4 10 2 19.57 0.91
 4 10 3 13.15 0.79
 4 10 4 114.95 2.67
 4 10 5 17.06 0.92
 4 10 6 43.28 1.45
 4 10 7 27.14 1.17
 4 10 8 15.87 0.98
 4 10 9 0.43 0.66
 4 10 10 4.86 0.79
 4 10 11 12.38 1.01
 4 10 12 9.6 1.04
 4 10 13 0.2 0.8
 4 10 14 26.9 1.45
 4 10 15 4.57 0.96
 4 10 16 9.07 1.24
 4 10 17 7.2 0.98
 4 10 18 0.53 0.77
 4 11 -18 3.09 0.81
 4 11 -17 5.03 0.92
 4 11 -16 13.74 1.18
 4 11 -15 1.19 0.88
 4 11 -14 4 0.93
 4 11 -13 6.51 0.98
 4 11 -12 8.71 1.03
 4 11 -11 18.13 1.26
 4 11 -10 45.98 1.7
 4 11 -9 70.4 2.12
 4 11 -8 38.18 1.48
 4 11 -7 29.08 1.26
 4 11 -6 9.39 0.82
 4 11 -5 3.02 0.67
 4 11 -4 31.39 1.23
 4 11 -3 48.07 1.52
 4 11 -2 169.25 3.65
 4 11 -1 15.94 0.88
 4 11 0 0.32 0.54
 4 11 1 15.84 0.88
 4 11 2 167.46 3.62
 4 11 3 48.17 1.52
 4 11 4 30.86 1.22
 4 11 5 2.58 0.65
 4 11 6 8.9 0.81
 4 11 7 28.54 1.25
 4 11 8 39.15 1.49
 4 11 9 68.18 2.08
 4 11 10 46.35 1.7
 4 11 11 16.96 1.19
 4 11 12 9.58 1.04
 4 11 13 5.71 0.96
 4 11 14 6.67 1.29
 4 11 15 0.49 0.84
 4 11 16 15.49 1.2
 4 11 17 4.86 0.91
 4 11 18 2.77 0.8
 4 12 -17 2.78 0.82
 4 12 -16 14.88 1.16
 4 12 -15 23.09 1.38
 4 12 -14 38.17 1.67
 4 12 -13 5.57 0.95
 4 12 -12 2.57 0.88
 4 12 -11 15.15 1.19
 4 12 -10 23.62 1.35
 4 12 -9 14.39 1.06
 4 12 -8 58.15 1.9
 4 12 -7 17.69 1.07
 4 12 -6 4.33 0.75
 4 12 -5 57.73 1.81
 4 12 -4 121.35 2.92
 4 12 -3 28.74 1.22
 4 12 -2 86.63 2.28
 4 12 -1 137.75 3.17
 4 12 0 2.14 0.64
 4 12 1 137.24 3.16
 4 12 2 88.22 2.3
 4 12 3 28.81 1.23
 4 12 4 120.86 2.92
 4 12 5 57.69 1.81
 4 12 6 4.05 0.75
 4 12 7 18.17 1.08
 4 12 8 58.38 1.91
 4 12 9 14.33 1.05
 4 12 10 24.14 1.36
 4 12 11 15.07 1.18
 4 12 12 2.85 0.89
 4 12 13 5.11 0.97
 4 12 14 36.83 1.64
 4 12 15 22.09 1.36
 4 12 16 16.06 1.18
 4 12 17 3.46 0.84
 4 13 -16 0 0.77
 4 13 -15 3.96 0.9
 4 13 -14 2.27 0.9
 4 13 -13 1.27 0.83
 4 13 -12 11.46 1.1
 4 13 -11 16.81 1.23
 4 13 -10 5.09 0.93
 4 13 -9 11.27 1.08
 4 13 -8 12.06 1.05
 4 13 -7 38.28 1.54
 4 13 -6 35.4 1.46
 4 13 -5 160.83 3.72
 4 13 -4 18.95 1.09
 4 13 -3 118.32 2.92
 4 13 -2 1.86 0.7
 4 13 -1 34.33 1.37
 4 13 0 23.34 1.15
 4 13 1 34.44 1.37
 4 13 2 2.16 0.69
 4 13 3 118.52 2.93
 4 13 4 19.09 1.1
 4 13 5 161.4 3.74
 4 13 6 35.77 1.46
 4 13 7 37.72 1.53
 4 13 8 13.61 1.09
 4 13 9 10.6 1.06
 4 13 10 3.89 0.91
 4 13 11 18.75 1.27
 4 13 12 11.91 1.11
 4 13 13 -0.08 0.8
 4 13 14 2.47 0.89
 4 13 15 4.2 0.91
 4 13 16 0.35 0.77
 4 14 -16 1.62 0.8
 4 14 -15 2.7 0.84
 4 14 -14 4.52 0.93
 4 14 -13 2.26 0.91
 4 14 -12 5.22 0.95
 4 14 -11 11.33 1.11
 4 14 -10 6.33 0.99
 4 14 -9 7.83 1.01
 4 14 -8 36.03 1.63
 4 14 -7 6.05 0.96
 4 14 -6 39.36 1.64
 4 14 -5 7.72 0.89
 4 14 -4 51.67 1.79
 4 14 -3 17.7 1.1
 4 14 -2 142.23 3.41
 4 14 -1 15.3 1.04
 4 14 0 63.23 1.97
 4 14 1 15.2 1.04
 4 14 2 142.37 3.41
 4 14 3 18.09 1.11
 4 14 4 48.9 1.74
 4 14 5 6.64 0.87
 4 14 6 40.07 1.65
 4 14 7 5.39 0.94
 4 14 8 36.59 1.63
 4 14 9 6.59 0.98
 4 14 10 6.97 1
 4 14 11 10.63 1.09
 4 14 12 5.35 0.94
 4 14 13 1.53 0.88
 4 14 14 5.05 0.93
 4 14 15 2.06 0.84
 4 14 16 1.83 0.8
 4 15 -15 10.89 1.02
 4 15 -14 1.45 0.82
 4 15 -13 0.24 0.82
 4 15 -12 26.84 1.46
 4 15 -11 34.75 1.66
 4 15 -10 0.85 0.84
 4 15 -9 20.73 1.32
 4 15 -8 20.93 1.32
 4 15 -7 17.24 1.23
 4 15 -6 6.84 0.98
 4 15 -5 3.63 0.9
 4 15 -4 2.27 0.84
 4 15 -3 12.82 1.07
 4 15 -2 49.23 1.83
 4 15 -1 45.86 1.76
 4 15 0 2.2 0.78
 4 15 1 46.32 1.76
 4 15 2 49.33 1.83
 4 15 3 13.62 1.09
 4 15 4 3.06 0.87
 4 15 5 4.3 0.9
 4 15 6 6.57 0.98
 4 15 7 17.18 1.23
 4 15 8 20.03 1.3
 4 15 9 19.54 1.31
 4 15 10 0.74 0.86
 4 15 11 35.13 1.66
 4 15 12 25.55 1.43
 4 15 13 0.26 0.82
 4 15 14 0.67 0.79
 4 15 15 9.79 1
 4 16 -14 1.55 0.8
 4 16 -13 12.68 1.07
 4 16 -12 3.59 0.9
 4 16 -11 0.22 0.84
 4 16 -10 2.52 0.91
 4 16 -9 20.93 1.32
 4 16 -8 7.07 1.01
 4 16 -7 0.18 0.83
 4 16 -6 26.64 1.45
 4 16 -5 22.96 1.38
 4 16 -4 5.38 0.94
 4 16 -3 1.91 0.86
 4 16 -2 5.71 0.94
 4 16 -1 6.55 0.96
 4 16 0 6.56 0.96
 4 16 1 6.09 0.96
 4 16 2 5.24 0.95
 4 16 3 1.2 0.84
 4 16 4 5.77 0.96
 4 16 5 23.47 1.37
 4 16 6 26.4 1.45
 4 16 7 0.55 0.84
 4 16 8 9.65 1.06
 4 16 9 21.14 1.33
 4 16 10 3.14 0.92
 4 16 11 0.39 0.85
 4 16 12 3.72 0.88
 4 16 13 11.63 1.04
 4 16 14 0.49 0.78
 4 17 -12 3.28 0.83
 4 17 -11 0.81 0.82
 4 17 -10 7.5 1
 4 17 -9 10.93 1.11
 4 17 -8 16.73 1.27
 4 17 -7 12.84 1.13
 4 17 -6 3.13 0.9
 4 17 -5 2.52 0.89
 4 17 -4 1.28 0.86
 4 17 -3 5.96 0.97
 4 17 -2 5.75 0.98
 4 17 -1 6.03 0.96
 4 17 0 6.8 1
 4 17 1 4.86 0.96
 4 17 2 5.79 0.98
 4 17 3 5.44 0.97
 4 17 4 1.35 0.85
 4 17 5 2.98 0.9
 4 17 6 2.8 0.89
 4 17 7 11.33 1.11
 4 17 8 16.33 1.26
 4 17 9 11.29 1.12
 4 17 10 7.94 1.02
 4 17 11 0.6 0.81
 4 17 12 1.85 0.81
 4 18 -11 5.6 0.91
 4 18 -10 3.91 0.85
 4 18 -9 3.08 0.89
 4 18 -8 5.24 0.97
 4 18 -7 7.54 1.02
 4 18 -6 1.45 0.89
 4 18 -5 5.01 0.97
 4 18 -4 3.52 0.89
 4 18 -3 11.41 1.11
 4 18 -2 15.22 1.18
 4 18 -1 9.45 1.06
 4 18 0 9.28 1.05
 4 18 1 9.67 1.06
 4 18 2 14.76 1.18
 4 18 3 10.53 1.08
 4 18 4 3.82 0.92
 4 18 5 3.8 0.94
 4 18 6 2.48 0.91
 4 18 7 8.08 1.03
 4 18 8 7.28 0.98
 4 18 9 3.4 0.87
 4 18 10 3.4 0.84
 4 18 11 5.88 0.91
 4 19 -9 6.17 0.91
 4 19 -8 3.85 0.87
 4 19 -7 1.81 0.84
 4 19 -6 5.69 0.94
 4 19 -5 5.08 0.94
 4 19 -4 12.07 1.13
 4 19 -3 3.62 0.94
 4 19 -2 4.27 0.95
 4 19 -1 2.8 0.91
 4 19 0 12.39 1.15
 4 19 1 1.87 0.89
 4 19 2 4.64 0.96
 4 19 3 3.09 0.91
 4 19 4 12.26 1.14
 4 19 5 4.19 0.93
 4 19 6 5.38 0.95
 4 19 7 1.79 0.84
 4 19 8 3.86 0.87
 4 19 9 7.33 0.92
 4 20 -7 19.39 1.21
 4 20 -6 6.82 0.91
 4 20 -5 8.52 0.97
 4 20 -4 1.36 0.81
 4 20 -3 6.06 0.93
 4 20 -2 1.04 0.83
 4 20 -1 9.57 1.03
 4 20 0 2.24 0.86
 4 20 1 7.68 0.99
 4 20 2 1.22 0.83
 4 20 3 6.47 0.94
 4 20 4 1.33 0.81
 4 20 5 8.07 0.97
 4 20 6 6.01 0.89
 4 20 7 18.86 1.19
 4 21 -3 5.26 0.91
 4 21 -2 13.61 1.1
 4 21 -1 6.87 0.91
 4 21 0 0.43 0.74
 4 21 1 7.68 0.92
 4 21 2 12.16 1.07
 4 21 3 5.63 0.91
 5 0 1 195.15 3.6
 5 0 2 164.52 3.1
 5 0 3 96.94 1.96
 5 0 4 126.54 2.5
 5 0 5 909.86 16.23
 5 0 6 405.25 7.35
 5 0 7 31.11 0.96
 5 0 8 16.86 0.74
 5 0 9 34.22 1.14
 5 0 10 2.26 0.55
 5 0 11 0.19 0.55
 5 0 12 107.2 2.64
 5 0 13 23.73 1.15
 5 0 14 2.35 0.73
 5 0 15 34.59 1.53
 5 0 16 44.61 1.79
 5 0 17 19.95 1.3
 5 0 18 0.38 0.83
 5 0 19 -0.05 0.82
 5 0 20 11.4 1.04
 5 0 21 12.84 1.04
 5 1 -21 1.82 0.8
 5 1 -20 5.91 0.94
 5 1 -19 1.26 0.87
 5 1 -18 0.64 0.84
 5 1 -17 13.75 1.16
 5 1 -16 6.96 0.98
 5 1 -15 8.57 0.96
 5 1 -14 21.05 1.16
 5 1 -13 11.89 0.91
 5 1 -12 116.85 2.82
 5 1 -11 90.03 2.27
 5 1 -10 124.34 2.8
 5 1 -9 56.77 1.55
 5 1 -8 31.31 1.01
 5 1 -7 5.47 0.49
 5 1 -6 263.72 4.91
 5 1 -5 65.95 1.49
 5 1 -4 247.04 4.55
 5 1 -3 519.27 9.2
 5 1 -2 713.38 12.65
 5 1 -1 161.22 3.01
 5 1 0 225.2 4.09
 5 1 1 159.82 2.99
 5 1 2 708.35 12.57
 5 1 3 519.35 9.22
 5 1 4 245.44 4.52
 5 1 5 65.38 1.48
 5 1 6 264.9 4.93
 5 1 7 5.96 0.49
 5 1 8 31.41 1.02
 5 1 9 57.69 1.57
 5 1 10 123.48 2.79
 5 1 11 88.65 2.25
 5 1 12 115.46 2.79
 5 1 13 12.57 0.92
 5 1 14 21.97 1.17
 5 1 15 8.27 0.94
 5 1 16 6.18 0.95
 5 1 17 12.63 1.13
 5 1 18 0.28 0.82
 5 1 19 1.54 0.87
 5 1 20 5.7 0.92
 5 1 21 0.4 0.78
 5 2 -20 2.45 0.85
 5 2 -19 22.73 1.36
 5 2 -18 10.73 1.08
 5 2 -17 0.21 0.82
 5 2 -16 28.07 1.46
 5 2 -15 7.29 0.93
 5 2 -14 32.56 1.41
 5 2 -13 33.18 1.36
 5 2 -12 86.27 2.29
 5 2 -11 11.63 0.82
 5 2 -10 26.57 1.07
 5 2 -9 65.72 1.72
 5 2 -8 95.8 2.19
 5 2 -7 124.26 2.59
 5 2 -6 85.46 1.88
 5 2 -5 33.81 0.94
 5 2 -4 2.09 0.34
 5 2 -3 32.92 0.87
 5 2 -2 205.16 3.8
 5 2 -1 524.84 9.32
 5 2 0 134.97 2.58
 5 2 1 519.28 9.21
 5 2 2 203.75 3.78
 5 2 3 32.78 0.87
 5 2 4 1.61 0.34
 5 2 5 33.42 0.94
 5 2 6 87.1 1.91
 5 2 7 124.18 2.59
 5 2 8 98.69 2.24
 5 2 9 65 1.71
 5 2 10 26.11 1.06
 5 2 11 11.46 0.82
 5 2 12 85.19 2.27
 5 2 13 32.44 1.34
 5 2 14 32.3 1.39
 5 2 15 8.75 0.97
 5 2 16 29.6 1.49
 5 2 17 0.8 0.83
 5 2 18 11.84 1.1
 5 2 19 21.47 1.33
 5 2 20 2.97 0.83
 5 3 -20 2.12 0.82
 5 3 -19 15.83 1.2
 5 3 -18 15.36 1.18
 5 3 -17 17.65 1.23
 5 3 -16 13.63 1.15
 5 3 -15 4.31 0.88
 5 3 -14 17.94 1.1
 5 3 -13 16.32 1.03
 5 3 -12 0.18 0.61
 5 3 -11 28.8 1.17
 5 3 -10 43.69 1.4
 5 3 -9 4.89 0.6
 5 3 -8 19.24 0.84
 5 3 -7 149.54 3.04
 5 3 -6 121.21 2.51
 5 3 -5 140.38 2.8
 5 3 -4 632.51 11.19
 5 3 -3 34.13 0.91
 5 3 -2 94.27 1.92
 5 3 -1 30.06 0.81
 5 3 0 111.81 2.2
 5 3 1 30.44 0.82
 5 3 2 93.8 1.91
 5 3 3 33.36 0.9
 5 3 4 634.74 11.24
 5 3 5 137.69 2.75
 5 3 6 120.84 2.5
 5 3 7 147.11 3
 5 3 8 18.47 0.82
 5 3 9 5.57 0.61
 5 3 10 42.22 1.38
 5 3 11 28.49 1.17
 5 3 12 0.66 0.62
 5 3 13 15.85 1.02
 5 3 14 17.79 1.1
 5 3 15 3.6 0.88
 5 3 16 14.64 1.17
 5 3 17 16.88 1.23
 5 3 18 15.45 1.17
 5 3 19 16.11 1.22
 5 3 20 2.33 0.82
 5 4 -20 4.09 0.87
 5 4 -19 4.28 0.92
 5 4 -18 11.99 1.15
 5 4 -17 0.45 0.83
 5 4 -16 7.86 1.01
 5 4 -15 2.82 0.87
 5 4 -14 23.61 1.24
 5 4 -13 31.77 1.36
 5 4 -12 23.87 1.14
 5 4 -11 14.15 0.9
 5 4 -10 23.79 1.05
 5 4 -9 1.59 0.54
 5 4 -8 76.97 1.91
 5 4 -7 214.93 4.19
 5 4 -6 41.72 1.16
 5 4 -5 1.06 0.39
 5 4 -4 243.75 4.57
 5 4 -3 436.61 7.81
 5 4 -2 309.18 5.63
 5 4 -1 247.05 4.55
 5 4 0 32.88 0.88
 5 4 1 244.78 4.51
 5 4 2 309.63 5.62
 5 4 3 428.12 7.67
 5 4 4 238.14 4.46
 5 4 5 1.57 0.4
 5 4 6 41.11 1.15
 5 4 7 214.21 4.18
 5 4 8 78.19 1.93
 5 4 9 2.35 0.55
 5 4 10 23.48 1.04
 5 4 11 13.89 0.89
 5 4 12 22.88 1.13
 5 4 13 31.01 1.34
 5 4 14 20.96 1.19
 5 4 15 3.04 0.87
 5 4 16 7.54 1
 5 4 17 0.41 0.82
 5 4 18 12.3 1.17
 5 4 19 4.21 0.92
 5 4 20 5.43 0.88
 5 5 -20 0.07 0.74
 5 5 -19 14.1 1.14
 5 5 -18 8.18 1.06
 5 5 -17 29.18 1.5
 5 5 -16 24.36 1.39
 5 5 -15 5.67 0.95
 5 5 -14 7.58 0.94
 5 5 -13 114.59 2.91
 5 5 -12 16.92 1.03
 5 5 -11 24.1 1.13
 5 5 -10 29.97 1.19
 5 5 -9 84.98 2.13
 5 5 -8 174 3.61
 5 5 -7 23.8 0.93
 5 5 -6 176.64 3.52
 5 5 -5 17.72 0.72
 5 5 -4 370.67 6.74
 5 5 -3 120.76 2.46
 5 5 -2 160.22 3.11
 5 5 -1 114.59 2.32
 5 5 0 92.74 1.94
 5 5 1 111.88 2.28
 5 5 2 158.4 3.08
 5 5 3 122.54 2.49
 5 5 4 368.65 6.71
 5 5 5 17.73 0.73
 5 5 6 177.09 3.53
 5 5 7 24.01 0.94
 5 5 8 170.99 3.57
 5 5 9 84.49 2.12
 5 5 10 30.59 1.2
 5 5 11 23.32 1.11
 5 5 12 18.5 1.06
 5 5 13 115.77 2.93
 5 5 14 7.53 0.94
 5 5 15 5.1 0.94
 5 5 16 24.98 1.4
 5 5 17 29.84 1.5
 5 5 18 9.54 1.08
 5 5 19 14.37 1.15
 5 5 20 0.57 0.75
 5 6 -20 2.6 0.83
 5 6 -19 11.91 1.09
 5 6 -18 5.2 0.97
 5 6 -17 11.08 1.09
 5 6 -16 7.9 1.03
 5 6 -15 11.88 1.11
 5 6 -14 2.68 0.85
 5 6 -13 54.98 1.84
 5 6 -12 5.88 0.81
 5 6 -11 123.32 2.97
 5 6 -10 99.59 2.49
 5 6 -9 60.44 1.73
 5 6 -8 130.12 2.9
 5 6 -7 71.48 1.83
 5 6 -6 20.37 0.86
 5 6 -5 13.92 0.68
 5 6 -4 53.96 1.38
 5 6 -3 880.06 15.6
 5 6 -2 242.67 4.56
 5 6 -1 462.45 8.3
 5 6 0 476.65 8.53
 5 6 1 456.59 8.2
 5 6 2 245.25 4.61
 5 6 3 873.27 15.53
 5 6 4 53.11 1.36
 5 6 5 13.59 0.67
 5 6 6 20.53 0.86
 5 6 7 69.68 1.79
 5 6 8 131.81 2.93
 5 6 9 59.49 1.72
 5 6 10 99.62 2.49
 5 6 11 121.4 2.94
 5 6 12 4.94 0.78
 5 6 13 54.19 1.84
 5 6 14 3.36 0.86
 5 6 15 11.65 1.1
 5 6 16 8.1 1.03
 5 6 17 10.48 1.1
 5 6 18 6.54 1
 5 6 19 12.41 1.08
 5 6 20 2.89 0.84
 5 7 -19 5.76 0.91
 5 7 -18 8.32 1.05
 5 7 -17 22.01 1.39
 5 7 -16 9.93 1.07
 5 7 -15 8.31 1.03
 5 7 -14 19.51 1.26
 5 7 -13 31.56 1.46
 5 7 -12 87.41 2.42
 5 7 -11 39.35 1.48
 5 7 -10 163.5 3.64
 5 7 -9 112.84 2.7
 5 7 -8 193.56 4.05
 5 7 -7 140.62 3.08
 5 7 -6 99.12 2.31
 5 7 -5 113.14 2.51
 5 7 -4 7.12 0.56
 5 7 -3 663.09 11.8
 5 7 -2 215.79 4.16
 5 7 -1 11.5 0.61
 5 7 0 17.01 0.7
 5 7 1 12.28 0.62
 5 7 2 215.68 4.16
 5 7 3 654.66 11.65
 5 7 4 6.3 0.55
 5 7 5 114 2.53
 5 7 6 97.86 2.29
 5 7 7 142.33 3.11
 5 7 8 193.29 4.05
 5 7 9 114.23 2.73
 5 7 10 160.56 3.6
 5 7 11 39.11 1.47
 5 7 12 86.17 2.4
 5 7 13 30.58 1.45
 5 7 14 20.12 1.28
 5 7 15 8.42 1.03
 5 7 16 9.53 1.07
 5 7 17 22.91 1.41
 5 7 18 8.28 1.02
 5 7 19 5.34 0.91
 5 8 -19 2.6 0.82
 5 8 -18 17.92 1.23
 5 8 -17 111.01 3.07
 5 8 -16 10.95 1.1
 5 8 -15 27.27 1.46
 5 8 -14 54.78 2
 5 8 -13 66.95 2.21
 5 8 -12 23.21 1.24
 5 8 -11 101.3 2.66
 5 8 -10 112.85 2.81
 5 8 -9 102.14 2.56
 5 8 -8 11.37 0.83
 5 8 -7 158.3 3.44
 5 8 -6 61.8 1.71
 5 8 -5 234.33 4.66
 5 8 -4 215.08 4.29
 5 8 -3 12.77 0.72
 5 8 -2 86.57 2.03
 5 8 -1 103.97 2.29
 5 8 0 66.57 1.63
 5 8 1 103.81 2.28
 5 8 2 84.92 2
 5 8 3 12.9 0.72
 5 8 4 211.99 4.24
 5 8 5 226.18 4.52
 5 8 6 60.09 1.68
 5 8 7 158.44 3.44
 5 8 8 11.57 0.84
 5 8 9 100.11 2.53
 5 8 10 110.45 2.77
 5 8 11 99.81 2.63
 5 8 12 23.03 1.24
 5 8 13 65.83 2.19
 5 8 14 53 1.98
 5 8 15 27.7 1.48
 5 8 16 10.6 1.11
 5 8 17 110.08 3.06
 5 8 18 17.5 1.23
 5 8 19 2.21 0.81
 5 9 -19 15.58 1.12
 5 9 -18 17.06 1.17
 5 9 -17 25.68 1.44
 5 9 -16 12.67 1.19
 5 9 -15 12.5 1.14
 5 9 -14 13.16 1.16
 5 9 -13 2.52 0.88
 5 9 -12 63.36 2.11
 5 9 -11 172.45 3.96
 5 9 -10 158.6 3.66
 5 9 -9 81.23 2.24
 5 9 -8 88 2.31
 5 9 -7 124.57 2.91
 5 9 -6 95.78 2.36
 5 9 -5 38.98 1.31
 5 9 -4 59.47 1.66
 5 9 -3 159.13 3.36
 5 9 -2 35.54 1.18
 5 9 -1 6.3 0.6
 5 9 0 170.71 3.53
 5 9 1 6.88 0.63
 5 9 2 36.16 1.19
 5 9 3 158.7 3.36
 5 9 4 59.63 1.66
 5 9 5 39.74 1.32
 5 9 6 97.83 2.4
 5 9 7 125.28 2.92
 5 9 8 87.83 2.31
 5 9 9 82.17 2.26
 5 9 10 159.74 3.68
 5 9 11 174.62 4
 5 9 12 60.67 2.06
 5 9 13 2.59 0.87
 5 9 14 13.14 1.16
 5 9 15 13.68 1.17
 5 9 16 12.06 1.18
 5 9 17 27.45 1.46
 5 9 18 18.03 1.21
 5 9 19 17.74 1.15
 5 10 -18 -0.42 0.74
 5 10 -17 15.23 1.16
 5 10 -16 41.53 1.77
 5 10 -15 2.12 0.91
 5 10 -14 54.52 2
 5 10 -13 36.14 1.64
 5 10 -12 7.35 1.01
 5 10 -11 87.51 2.55
 5 10 -10 48 1.72
 5 10 -9 24.19 1.2
 5 10 -8 1.62 0.68
 5 10 -7 7.85 0.79
 5 10 -6 84.84 2.23
 5 10 -5 35.79 1.31
 5 10 -4 113.25 2.66
 5 10 -3 202.25 4.18
 5 10 -2 28.28 1.11
 5 10 -1 178.05 3.74
 5 10 0 3.5 0.59
 5 10 1 176.91 3.72
 5 10 2 29.36 1.12
 5 10 3 198.78 4.13
 5 10 4 111.15 2.64
 5 10 5 35.63 1.31
 5 10 6 84.42 2.22
 5 10 7 7.91 0.8
 5 10 8 1.81 0.68
 5 10 9 22.81 1.18
 5 10 10 45.82 1.68
 5 10 11 86.89 2.54
 5 10 12 7.59 0.99
 5 10 13 35.63 1.63
 5 10 14 52.29 1.97
 5 10 15 3.36 0.92
 5 10 16 42.12 1.78
 5 10 17 15.65 1.18
 5 10 18 0.29 0.76
 5 11 -17 1.47 0.81
 5 11 -16 24.31 1.38
 5 11 -15 3.56 0.96
 5 11 -14 5.5 0.97
 5 11 -13 6.31 1
 5 11 -12 1.23 0.85
 5 11 -11 39.85 1.7
 5 11 -10 45.63 1.76
 5 11 -9 30 1.37
 5 11 -8 44.61 1.62
 5 11 -7 0.03 0.64
 5 11 -6 85.68 2.3
 5 11 -5 49.11 1.61
 5 11 -4 265.99 5.38
 5 11 -3 12.6 0.86
 5 11 -2 5.16 0.69
 5 11 -1 53.04 1.62
 5 11 0 169.56 3.66
 5 11 1 52.94 1.61
 5 11 2 4.47 0.68
 5 11 3 12.35 0.86
 5 11 4 263.73 5.35
 5 11 5 47.37 1.58
 5 11 6 82.99 2.26
 5 11 7 0.11 0.64
 5 11 8 43.77 1.59
 5 11 9 32.07 1.41
 5 11 10 44.92 1.75
 5 11 11 39.15 1.69
 5 11 12 1.13 0.85
 5 11 13 6.13 0.98
 5 11 14 7.02 0.99
 5 11 15 4.22 0.97
 5 11 16 24.6 1.39
 5 11 17 1.94 0.81
 5 12 -17 1.66 0.76
 5 12 -16 8.58 1
 5 12 -15 4.43 0.95
 5 12 -14 7.51 1.06
 5 12 -13 18.92 1.28
 5 12 -12 16.61 1.23
 5 12 -11 15.56 1.22
 5 12 -10 23.47 1.36
 5 12 -9 40.24 1.66
 5 12 -8 4.73 0.83
 5 12 -7 6.81 0.85
 5 12 -6 54.79 1.79
 5 12 -5 6.34 0.8
 5 12 -4 67.19 1.98
 5 12 -3 36.29 1.38
 5 12 -2 30.18 1.26
 5 12 -1 49.83 1.62
 5 12 0 16.15 0.97
 5 12 1 49.92 1.62
 5 12 2 29.57 1.25
 5 12 3 35.67 1.38
 5 12 4 65.01 1.95
 5 12 5 7.06 0.82
 5 12 6 53.85 1.78
 5 12 7 6.15 0.84
 5 12 8 5.37 0.84
 5 12 9 41.27 1.68
 5 12 10 23.97 1.37
 5 12 11 17.03 1.24
 5 12 12 16.38 1.22
 5 12 13 17.42 1.24
 5 12 14 7.13 1.04
 5 12 15 6.01 0.97
 5 12 16 8.35 1
 5 12 17 -0.03 0.76
 5 13 -16 14.71 1.09
 5 13 -15 1.03 0.83
 5 13 -14 10.94 1.09
 5 13 -13 2.67 0.92
 5 13 -12 2.6 0.9
 5 13 -11 3.36 0.9
 5 13 -10 5.07 0.96
 5 13 -9 2.54 0.87
 5 13 -8 7.23 0.99
 5 13 -7 19.85 1.22
 5 13 -6 67.98 2.09
 5 13 -5 5.39 0.83
 5 13 -4 13.35 0.99
 5 13 -3 21.62 1.15
 5 13 -2 10.55 0.91
 5 13 -1 21.21 1.13
 5 13 0 2.83 0.71
 5 13 1 21.02 1.12
 5 13 2 11.39 0.92
 5 13 3 20.9 1.13
 5 13 4 13.79 1
 5 13 5 5.74 0.83
 5 13 6 67.43 2.08
 5 13 7 20.47 1.23
 5 13 8 7.98 1
 5 13 9 3.37 0.88
 5 13 10 5.75 0.97
 5 13 11 4.1 0.93
 5 13 12 2.97 0.89
 5 13 13 2.59 0.93
 5 13 14 10.85 1.1
 5 13 15 0.91 0.83
 5 13 16 15.57 1.1
 5 14 -15 1.1 0.78
 5 14 -14 0.76 0.84
 5 14 -13 6.5 0.99
 5 14 -12 2.09 0.91
 5 14 -11 13.91 1.16
 5 14 -10 3.48 0.9
 5 14 -9 0.43 0.84
 5 14 -8 6.08 0.97
 5 14 -7 7.23 0.99
 5 14 -6 34.33 1.57
 5 14 -5 15.66 1.12
 5 14 -4 21.03 1.2
 5 14 -3 6.15 0.86
 5 14 -2 21.71 1.19
 5 14 -1 15.62 1.06
 5 14 0 14.49 1.03
 5 14 1 17.19 1.08
 5 14 2 22.9 1.22
 5 14 3 7.47 0.88
 5 14 4 21.69 1.21
 5 14 5 13.48 1.08
 5 14 6 33.37 1.54
 5 14 7 7.37 1
 5 14 8 4.2 0.93
 5 14 9 -0.22 0.81
 5 14 10 3.47 0.9
 5 14 11 14.21 1.17
 5 14 12 2.18 0.92
 5 14 13 7.17 1
 5 14 14 1.87 0.86
 5 14 15 -0.01 0.76
 5 15 -14 15.35 1.12
 5 15 -13 13.11 1.11
 5 15 -12 8.2 1.05
 5 15 -11 3.98 0.96
 5 15 -10 2.27 0.86
 5 15 -9 4.79 0.94
 5 15 -8 7.63 1.02
 5 15 -7 12.99 1.14
 5 15 -6 5.05 0.94
 5 15 -5 5.15 0.94
 5 15 -4 13.73 1.14
 5 15 -3 19.69 1.27
 5 15 -2 7.04 0.94
 5 15 -1 1.71 0.81
 5 15 0 11.43 1.03
 5 15 1 2.88 0.84
 5 15 2 7.12 0.95
 5 15 3 21.58 1.31
 5 15 4 13.81 1.15
 5 15 5 5.15 0.94
 5 15 6 5.42 0.96
 5 15 7 12.61 1.15
 5 15 8 6.85 1
 5 15 9 4.05 0.95
 5 15 10 1.99 0.87
 5 15 11 3.81 0.96
 5 15 12 8.67 1.06
 5 15 13 13.62 1.12
 5 15 14 15.65 1.12
 5 16 -13 0.16 0.76
 5 16 -12 1.53 0.82
 5 16 -11 4.67 0.93
 5 16 -10 0.64 0.87
 5 16 -9 20.76 1.36
 5 16 -8 5.35 0.96
 5 16 -7 1.63 0.87
 5 16 -6 3.81 0.94
 5 16 -5 11.36 1.1
 5 16 -4 17.59 1.25
 5 16 -3 2.53 0.89
 5 16 -2 41.34 1.74
 5 16 -1 23.64 1.38
 5 16 0 1.68 0.85
 5 16 1 24.84 1.4
 5 16 2 41.92 1.75
 5 16 3 2.36 0.89
 5 16 4 17.79 1.25
 5 16 5 9.33 1.06
 5 16 6 4.27 0.94
 5 16 7 1.96 0.88
 5 16 8 3.16 0.9
 5 16 9 21.25 1.36
 5 16 10 0.9 0.86
 5 16 11 3.48 0.91
 5 16 12 2.28 0.84
 5 16 13 0.3 0.76
 5 17 -12 3.13 0.8
 5 17 -11 9.08 0.99
 5 17 -10 0.27 0.81
 5 17 -9 17.86 1.27
 5 17 -8 7.44 1.05
 5 17 -7 16.08 1.26
 5 17 -6 2.26 0.87
 5 17 -5 7.06 1.01
 5 17 -4 19.36 1.29
 5 17 -3 1.14 0.84
 5 17 -2 2.96 0.91
 5 17 -1 13.09 1.16
 5 17 0 1.54 0.87
 5 17 1 13.17 1.16
 5 17 2 3.04 0.9
 5 17 3 0.55 0.83
 5 17 4 19.54 1.28
 5 17 5 6.58 1
 5 17 6 2.07 0.86
 5 17 7 16.59 1.25
 5 17 8 8.68 1.05
 5 17 9 16.74 1.23
 5 17 10 -0.12 0.8
 5 17 11 10.28 1.01
 5 17 12 1.63 0.78
 5 18 -10 1.38 0.78
 5 18 -9 7.81 0.97
 5 18 -8 1.84 0.86
 5 18 -7 0.5 0.84
 5 18 -6 2.66 0.91
 5 18 -5 5.25 0.98
 5 18 -4 10.23 1.11
 5 18 -3 0.18 0.81
 5 18 -2 5.7 0.95
 5 18 -1 9.63 1.06
 5 18 0 10.22 1.08
 5 18 1 9.4 1.06
 5 18 2 6.27 0.97
 5 18 3 0.89 0.83
 5 18 4 10.09 1.12
 5 18 5 5.09 0.99
 5 18 6 2.12 0.88
 5 18 7 0.74 0.85
 5 18 8 2.54 0.87
 5 18 9 6.46 0.95
 5 18 10 1.25 0.79
 5 19 -8 0.63 0.77
 5 19 -7 6.86 0.95
 5 19 -6 9.56 1.03
 5 19 -5 0.69 0.82
 5 19 -4 0.78 0.83
 5 19 -3 1.98 0.87
 5 19 -2 1.42 0.84
 5 19 -1 8.17 1.06
 5 19 0 3.6 0.91
 5 19 1 8.92 1.05
 5 19 2 1 0.85
 5 19 3 2.48 0.88
 5 19 4 0.6 0.83
 5 19 5 0.37 0.82
 5 19 6 9.6 1.04
 5 19 7 6.55 0.94
 5 19 8 -0.2 0.75
 5 20 -6 2.41 0.84
 5 20 -5 8.24 0.94
 5 20 -4 -0.5 0.76
 5 20 -3 2.41 0.85
 5 20 -2 3.92 0.87
 5 20 -1 3.81 0.89
 5 20 0 -0.29 0.78
 5 20 1 4.28 0.89
 5 20 2 2.69 0.87
 5 20 3 2.59 0.85
 5 20 4 0.62 0.76
 5 20 5 8.37 0.95
 5 20 6 1.59 0.84
 6 0 0 759.61 13.39
 6 0 1 106.51 2.12
 6 0 2 168.59 3.19
 6 0 3 58.59 1.34
 6 0 4 35.98 0.98
 6 0 5 23.9 0.8
 6 0 6 31.02 0.96
 6 0 7 8.92 0.58
 6 0 8 135.02 2.89
 6 0 9 104.41 2.42
 6 0 10 1.86 0.58
 6 0 11 11.05 0.82
 6 0 12 0.64 0.63
 6 0 13 2.57 0.72
 6 0 14 1.76 0.73
 6 0 15 10.65 1.04
 6 0 16 0.46 0.81
 6 0 17 6.13 0.97
 6 0 18 14.19 1.21
 6 0 19 15.75 1.21
 6 0 20 2.09 0.83
 6 1 -20 1.72 0.81
 6 1 -19 4.66 0.93
 6 1 -18 9.73 1.1
 6 1 -17 0.58 0.85
 6 1 -16 7.13 1
 6 1 -15 15.98 1.17
 6 1 -14 3.63 0.78
 6 1 -13 15.43 1.02
 6 1 -12 19.03 1.04
 6 1 -11 28.15 1.17
 6 1 -10 194.71 4.05
 6 1 -9 44.83 1.38
 6 1 -8 10.84 0.69
 6 1 -7 64.3 1.59
 6 1 -6 217.82 4.16
 6 1 -5 429.7 7.72
 6 1 -4 93.62 1.97
 6 1 -3 29.29 0.84
 6 1 -2 328.82 5.92
 6 1 -1 421.34 7.46
 6 1 0 1057.21 18.64
 6 1 1 421.51 7.47
 6 1 2 330.25 5.94
 6 1 3 29.18 0.84
 6 1 4 95.08 2
 6 1 5 426.57 7.67
 6 1 6 219.69 4.19
 6 1 7 64.99 1.6
 6 1 8 10.66 0.69
 6 1 9 45.62 1.39
 6 1 10 194.89 4.05
 6 1 11 28.14 1.18
 6 1 12 18.98 1.04
 6 1 13 16.17 1.03
 6 1 14 3.18 0.78
 6 1 15 15.73 1.17
 6 1 16 7.24 1
 6 1 17 1.52 0.86
 6 1 18 11.6 1.13
 6 1 19 3.9 0.91
 6 1 20 3.19 0.83
 6 2 -20 6.93 0.92
 6 2 -19 0.48 0.83
 6 2 -18 1.68 0.89
 6 2 -17 26.37 1.43
 6 2 -16 30.32 1.53
 6 2 -15 12.62 1.1
 6 2 -14 7.08 0.87
 6 2 -13 24.77 1.22
 6 2 -12 91.29 2.4
 6 2 -11 146.82 3.3
 6 2 -10 47.68 1.49
 6 2 -9 14.11 0.81
 6 2 -8 14.92 0.78
 6 2 -7 52.91 1.4
 6 2 -6 42.06 1.16
 6 2 -5 696.19 12.24
 6 2 -4 147.96 2.9
 6 2 -3 190.81 3.6
 6 2 -2 324.47 5.84
 6 2 -1 950.78 16.72
 6 2 0 92.8 1.9
 6 2 1 946.99 16.65
 6 2 2 321.22 5.8
 6 2 3 191.91 3.63
 6 2 4 147.71 2.9
 6 2 5 686.4 12.11
 6 2 6 41.5 1.16
 6 2 7 53.55 1.41
 6 2 8 14.98 0.78
 6 2 9 13.97 0.81
 6 2 10 48.53 1.51
 6 2 11 146.57 3.3
 6 2 12 91.56 2.41
 6 2 13 24.44 1.21
 6 2 14 7.07 0.87
 6 2 15 13.42 1.13
 6 2 16 28.96 1.5
 6 2 17 26.73 1.44
 6 2 18 1.26 0.86
 6 2 19 0.1 0.8
 6 2 20 6.95 0.92
 6 3 -20 0.03 0.75
 6 3 -19 3.55 0.89
 6 3 -18 4.43 0.96
 6 3 -17 9.84 1.06
 6 3 -16 0.66 0.82
 6 3 -15 14.44 1.16
 6 3 -14 4.56 0.86
 6 3 -13 5.41 0.8
 6 3 -12 16.63 1.01
 6 3 -11 3.34 0.67
 6 3 -10 44.24 1.44
 6 3 -9 13.69 0.81
 6 3 -8 426.16 7.87
 6 3 -7 174.57 3.54
 6 3 -6 207.78 4.02
 6 3 -5 7.63 0.53
 6 3 -4 290.7 5.35
 6 3 -3 50.02 1.23
 6 3 -2 462.19 8.17
 6 3 -1 317.95 5.75
 6 3 0 1259.9 22.2
 6 3 1 321.84 5.8
 6 3 2 461.44 8.19
 6 3 3 49.67 1.22
 6 3 4 285.94 5.26
 6 3 5 7.33 0.52
 6 3 6 209.28 4.04
 6 3 7 177.73 3.6
 6 3 8 420.19 7.77
 6 3 9 13.79 0.81
 6 3 10 42.62 1.42
 6 3 11 3.41 0.68
 6 3 12 16.2 1.01
 6 3 13 5.63 0.82
 6 3 14 5.96 0.88
 6 3 15 14.61 1.16
 6 3 16 0.94 0.83
 6 3 17 8.81 1.03
 6 3 18 5.18 0.97
 6 3 19 3.5 0.9
 6 3 20 0.29 0.76
 6 4 -20 20.72 1.19
 6 4 -19 26.75 1.41
 6 4 -18 7.96 1.04
 6 4 -17 22.38 1.35
 6 4 -16 2.01 0.86
 6 4 -15 16.83 1.23
 6 4 -14 6 0.91
 6 4 -13 3.88 0.78
 6 4 -12 31.9 1.33
 6 4 -11 62.14 1.85
 6 4 -10 86.42 2.22
 6 4 -9 34.4 1.23
 6 4 -8 87.39 2.13
 6 4 -7 79.21 1.93
 6 4 -6 406.22 7.39
 6 4 -5 381.31 6.93
 6 4 -4 282.09 5.21
 6 4 -3 442.56 7.88
 6 4 -2 325.38 5.89
 6 4 -1 520.59 9.17
 6 4 0 13.04 0.57
 6 4 1 513.25 9.04
 6 4 2 321.15 5.82
 6 4 3 448.47 8
 6 4 4 280.44 5.19
 6 4 5 381.56 6.94
 6 4 6 404.48 7.37
 6 4 7 77.97 1.91
 6 4 8 88.86 2.15
 6 4 9 34.66 1.24
 6 4 10 84.86 2.2
 6 4 11 61.74 1.84
 6 4 12 32.31 1.34
 6 4 13 4.11 0.79
 6 4 14 5.7 0.88
 6 4 15 16.94 1.22
 6 4 16 3.23 0.9
 6 4 17 20.81 1.31
 6 4 18 9.28 1.07
 6 4 19 25.82 1.39
 6 4 20 19.31 1.17
 6 5 -20 0.55 0.78
 6 5 -19 18.18 1.22
 6 5 -18 2.6 0.9
 6 5 -17 2.99 0.91
 6 5 -16 26.41 1.44
 6 5 -15 72.78 2.34
 6 5 -14 135.42 3.43
 6 5 -13 47.44 1.71
 6 5 -12 126.51 3.08
 6 5 -11 93.15 2.43
 6 5 -10 5.25 0.71
 6 5 -9 12.45 0.82
 6 5 -8 101.82 2.41
 6 5 -7 83 2.03
 6 5 -6 187.8 3.78
 6 5 -5 88.19 2
 6 5 -4 103.61 2.23
 6 5 -3 164.93 3.25
 6 5 -2 9.86 0.55
 6 5 -1 175.77 3.4
 6 5 0 99.58 2.1
 6 5 1 174.88 3.38
 6 5 2 9.32 0.55
 6 5 3 166.41 3.27
 6 5 4 101.58 2.19
 6 5 5 89.27 2.01
 6 5 6 189.42 3.8
 6 5 7 83.51 2.04
 6 5 8 101.82 2.41
 6 5 9 12.33 0.82
 6 5 10 5.53 0.71
 6 5 11 94.05 2.44
 6 5 12 123.96 3.04
 6 5 13 48.51 1.73
 6 5 14 136.95 3.46
 6 5 15 72.18 2.33
 6 5 16 27.49 1.46
 6 5 17 2.51 0.9
 6 5 18 2.88 0.91
 6 5 19 19.09 1.23
 6 5 20 1.24 0.8
 6 6 -19 17.09 1.15
 6 6 -18 6.52 0.99
 6 6 -17 51.76 2
 6 6 -16 6.16 1
 6 6 -15 17.03 1.24
 6 6 -14 0.33 0.83
 6 6 -13 45.59 1.75
 6 6 -12 0.96 0.71
 6 6 -11 46.05 1.6
 6 6 -10 8.81 0.81
 6 6 -9 161.89 3.53
 6 6 -8 19.35 0.95
 6 6 -7 4.14 0.6
 6 6 -6 23.23 0.95
 6 6 -5 57.63 1.54
 6 6 -4 5.3 0.52
 6 6 -3 136.46 2.8
 6 6 -2 184.9 3.6
 6 6 -1 103.89 2.22
 6 6 0 43.49 1.17
 6 6 1 102.5 2.19
 6 6 2 183.92 3.58
 6 6 3 133.91 2.76
 6 6 4 4.71 0.51
 6 6 5 58.63 1.55
 6 6 6 23.15 0.95
 6 6 7 4.03 0.6
 6 6 8 19.06 0.95
 6 6 9 167.94 3.64
 6 6 10 7.62 0.79
 6 6 11 46.84 1.62
 6 6 12 1.06 0.71
 6 6 13 45.49 1.75
 6 6 14 -0.25 0.8
 6 6 15 18.54 1.26
 6 6 16 5.43 0.97
 6 6 17 52.1 2
 6 6 18 7.31 1.01
 6 6 19 18.25 1.19
 6 7 -19 2.1 0.81
 6 7 -18 6.93 0.97
 6 7 -17 3.89 0.96
 6 7 -16 18.42 1.27
 6 7 -15 9.24 1.06
 6 7 -14 19.05 1.28
 6 7 -13 26.87 1.41
 6 7 -12 88.18 2.46
 6 7 -11 35.56 1.43
 6 7 -10 9.01 0.83
 6 7 -9 6.64 0.76
 6 7 -8 2.02 0.63
 6 7 -7 161.74 3.47
 6 7 -6 185.79 3.83
 6 7 -5 68.73 1.78
 6 7 -4 57.31 1.55
 6 7 -3 37.55 1.17
 6 7 -2 4.56 0.51
 6 7 -1 17.75 0.76
 6 7 0 33.49 1.04
 6 7 1 17.42 0.75
 6 7 2 4.82 0.51
 6 7 3 37.57 1.17
 6 7 4 56.74 1.53
 6 7 5 69.62 1.79
 6 7 6 185.24 3.82
 6 7 7 162.4 3.48
 6 7 8 2.49 0.64
 6 7 9 6.35 0.75
 6 7 10 8.89 0.83
 6 7 11 35.64 1.43
 6 7 12 89.2 2.48
 6 7 13 26.66 1.42
 6 7 14 19.16 1.27
 6 7 15 7.84 1.03
 6 7 16 18.04 1.26
 6 7 17 4.9 0.98
 6 7 18 6.03 0.95
 6 7 19 1.24 0.8
 6 8 -19 9.17 0.99
 6 8 -18 15.28 1.14
 6 8 -17 5.13 0.98
 6 8 -16 20 1.3
 6 8 -15 13.39 1.16
 6 8 -14 27.07 1.46
 6 8 -13 31.24 1.53
 6 8 -12 17.31 1.18
 6 8 -11 30.87 1.37
 6 8 -10 24.36 1.2
 6 8 -9 41.85 1.5
 6 8 -8 91.7 2.36
 6 8 -7 10.88 0.81
 6 8 -6 32.31 1.2
 6 8 -5 3.68 0.61
 6 8 -4 6.12 0.63
 6 8 -3 40.8 1.28
 6 8 -2 93.04 2.17
 6 8 -1 91.82 2.14
 6 8 0 4.72 0.56
 6 8 1 89.77 2.11
 6 8 2 92.34 2.16
 6 8 3 39.99 1.26
 6 8 4 6.08 0.63
 6 8 5 4.09 0.61
 6 8 6 31.92 1.2
 6 8 7 11.25 0.82
 6 8 8 91.58 2.35
 6 8 9 41.4 1.49
 6 8 10 25.74 1.23
 6 8 11 32.08 1.39
 6 8 12 19.6 1.22
 6 8 13 33.03 1.55
 6 8 14 28.14 1.48
 6 8 15 11.93 1.13
 6 8 16 19.1 1.29
 6 8 17 6.11 1
 6 8 18 16.18 1.16
 6 8 19 10.14 1.01
 6 9 -18 5.05 0.88
 6 9 -17 1.26 0.86
 6 9 -16 21.19 1.37
 6 9 -15 17.95 1.26
 6 9 -14 3.31 0.91
 6 9 -13 1.43 0.85
 6 9 -12 18.42 1.26
 6 9 -11 3.67 0.8
 6 9 -10 69.52 2.1
 6 9 -9 9.21 0.87
 6 9 -8 16.77 1
 6 9 -7 17.01 0.97
 6 9 -6 5.99 0.72
 6 9 -5 45.18 1.46
 6 9 -4 14.24 0.85
 6 9 -3 43.38 1.38
 6 9 -2 35.05 1.21
 6 9 -1 22.87 0.97
 6 9 0 38.42 1.26
 6 9 1 22.4 0.96
 6 9 2 35.04 1.21
 6 9 3 45.19 1.41
 6 9 4 15.87 0.87
 6 9 5 44.88 1.45
 6 9 6 6.76 0.72
 6 9 7 16.24 0.96
 6 9 8 16.99 1.01
 6 9 9 8.82 0.86
 6 9 10 72.66 2.16
 6 9 11 3 0.8
 6 9 12 19.28 1.27
 6 9 13 0.61 0.83
 6 9 14 3.19 0.92
 6 9 15 19.79 1.29
 6 9 16 22.1 1.38
 6 9 17 1.1 0.85
 6 9 18 4.65 0.87
 6 10 -18 -0.09 0.78
 6 10 -17 3.47 0.88
 6 10 -16 8.65 1.04
 6 10 -15 24.2 1.42
 6 10 -14 26.24 1.44
 6 10 -13 6.68 0.99
 6 10 -12 19.37 1.28
 6 10 -11 35.08 1.6
 6 10 -10 9.47 0.95
 6 10 -9 78.08 2.25
 6 10 -8 21.32 1.14
 6 10 -7 1.79 0.68
 6 10 -6 34.28 1.33
 6 10 -5 145.84 3.28
 6 10 -4 59.76 1.75
 6 10 -3 3.03 0.63
 6 10 -2 7.49 0.72
 6 10 -1 0.6 0.56
 6 10 0 0.85 0.55
 6 10 1 1.15 0.57
 6 10 2 7.34 0.71
 6 10 3 3.23 0.63
 6 10 4 59.44 1.75
 6 10 5 146.78 3.3
 6 10 6 36.01 1.36
 6 10 7 1.91 0.67
 6 10 8 21.13 1.13
 6 10 9 77.34 2.24
 6 10 10 8.51 0.93
 6 10 11 36.52 1.63
 6 10 12 18.99 1.28
 6 10 13 7.03 0.99
 6 10 14 27.55 1.46
 6 10 15 22.8 1.42
 6 10 16 9.63 1.07
 6 10 17 4.04 0.89
 6 10 18 0.72 0.78
 6 11 -17 2.5 0.82
 6 11 -16 8.93 1.04
 6 11 -15 13.65 1.2
 6 11 -14 53.64 1.97
 6 11 -13 5.89 0.97
 6 11 -12 13.86 1.17
 6 11 -11 63.81 2.17
 6 11 -10 24.3 1.38
 6 11 -9 72.51 2.19
 6 11 -8 3.07 0.77
 6 11 -7 16.63 1.04
 6 11 -6 12.89 0.94
 6 11 -5 3.55 0.72
 6 11 -4 63.82 1.88
 6 11 -3 7.14 0.77
 6 11 -2 32.3 1.27
 6 11 -1 98.81 2.46
 6 11 0 74.8 2.04
 6 11 1 96.47 2.42
 6 11 2 32.79 1.28
 6 11 3 7.74 0.78
 6 11 4 63.74 1.88
 6 11 5 3.71 0.73
 6 11 6 13.91 0.96
 6 11 7 17.22 1.05
 6 11 8 3.71 0.77
 6 11 9 71.47 2.18
 6 11 10 22.9 1.34
 6 11 11 62.64 2.15
 6 11 12 13.41 1.15
 6 11 13 5.43 0.95
 6 11 14 52 1.94
 6 11 15 14.69 1.21
 6 11 16 8.41 1.01
 6 11 17 1.86 0.81
 6 12 -16 24.69 1.32
 6 12 -15 8.25 1.03
 6 12 -14 9.32 1.11
 6 12 -13 0.18 0.83
 6 12 -12 30.59 1.54
 6 12 -11 6.73 1
 6 12 -10 5.11 0.96
 6 12 -9 30.92 1.52
 6 12 -8 15.85 1.14
 6 12 -7 8.44 0.91
 6 12 -6 43.13 1.6
 6 12 -5 12.38 0.96
 6 12 -4 59.03 1.86
 6 12 -3 27.6 1.25
 6 12 -2 33.82 1.35
 6 12 -1 44.58 1.55
 6 12 0 42.18 1.5
 6 12 1 45.09 1.56
 6 12 2 32.82 1.33
 6 12 3 27.75 1.25
 6 12 4 59.2 1.86
 6 12 5 11.88 0.94
 6 12 6 42.53 1.58
 6 12 7 8.53 0.91
 6 12 8 15.22 1.14
 6 12 9 30.51 1.51
 6 12 10 4.61 0.94
 6 12 11 6.44 0.99
 6 12 12 30.52 1.53
 6 12 13 -0.16 0.82
 6 12 14 11.01 1.14
 6 12 15 7.52 1.02
 6 12 16 25.78 1.34
 6 13 -16 2.6 0.81
 6 13 -15 5.65 0.91
 6 13 -14 1.84 0.88
 6 13 -13 6.59 1.02
 6 13 -12 2.1 0.88
 6 13 -11 1.11 0.84
 6 13 -10 -0.52 0.84
 6 13 -9 76.75 2.42
 6 13 -8 65.3 2.2
 6 13 -7 38.86 1.67
 6 13 -6 37.25 1.58
 6 13 -5 0.9 0.72
 6 13 -4 127.6 3.14
 6 13 -3 48.26 1.7
 6 13 -2 32.93 1.39
 6 13 -1 27.03 1.27
 6 13 0 17.6 1.07
 6 13 1 28.08 1.28
 6 13 2 32.21 1.38
 6 13 3 48.91 1.71
 6 13 4 127.85 3.14
 6 13 5 0.32 0.73
 6 13 6 37.33 1.58
 6 13 7 39.36 1.68
 6 13 8 66.33 2.22
 6 13 9 74.39 2.38
 6 13 10 1.49 0.87
 6 13 11 0.9 0.83
 6 13 12 3.12 0.9
 6 13 13 6.35 1.01
 6 13 14 1.61 0.86
 6 13 15 5.26 0.92
 6 13 16 0.62 0.79
 6 14 -15 0.63 0.74
 6 14 -14 5.84 0.93
 6 14 -13 11.23 1.1
 6 14 -12 5.72 0.99
 6 14 -11 7.01 0.99
 6 14 -10 10.22 1.1
 6 14 -9 15.49 1.22
 6 14 -8 6.85 1.03
 6 14 -7 11.28 1.11
 6 14 -6 2.28 0.87
 6 14 -5 34.23 1.57
 6 14 -4 9.92 1
 6 14 -3 37.31 1.59
 6 14 -2 117.17 3
 6 14 -1 80.81 2.34
 6 14 0 16.16 1.09
 6 14 1 80.32 2.32
 6 14 2 117.04 2.99
 6 14 3 36.46 1.58
 6 14 4 8.6 0.97
 6 14 5 33.34 1.56
 6 14 6 1.28 0.87
 6 14 7 12.23 1.13
 6 14 8 7.33 1.01
 6 14 9 17.73 1.24
 6 14 10 10.45 1.09
 6 14 11 6.91 1
 6 14 12 5.7 1
 6 14 13 9.7 1.07
 6 14 14 6.21 0.93
 6 14 15 0.43 0.75
 6 15 -14 3.56 0.86
 6 15 -13 0.85 0.79
 6 15 -12 7.76 1.03
 6 15 -11 2.97 0.92
 6 15 -10 8.46 1.08
 6 15 -9 7.49 1.01
 6 15 -8 4.93 0.97
 6 15 -7 35.52 1.64
 6 15 -6 7.75 1.03
 6 15 -5 15.76 1.21
 6 15 -4 2.65 0.89
 6 15 -3 19.8 1.28
 6 15 -2 10.44 1.08
 6 15 -1 16.76 1.21
 6 15 0 13.52 1.14
 6 15 1 17.44 1.22
 6 15 2 9.21 1.05
 6 15 3 18.07 1.25
 6 15 4 2.51 0.87
 6 15 5 14.75 1.18
 6 15 6 7.52 1.02
 6 15 7 34.74 1.61
 6 15 8 3.94 0.94
 6 15 9 5.04 0.97
 6 15 10 9.85 1.11
 6 15 11 3.47 0.93
 6 15 12 8.37 1.03
 6 15 13 -0.56 0.78
 6 15 14 3.64 0.84
 6 16 -13 -0.17 0.78
 6 16 -12 9.42 0.99
 6 16 -11 1.83 0.86
 6 16 -10 0.35 0.85
 6 16 -9 17.95 1.29
 6 16 -8 12.47 1.13
 6 16 -7 2.74 0.92
 6 16 -6 6.87 1.01
 6 16 -5 3.84 0.94
 6 16 -4 24.36 1.41
 6 16 -3 26.55 1.45
 6 16 -2 27.3 1.46
 6 16 -1 5.9 0.99
 6 16 0 9.07 1.05
 6 16 1 6.92 1
 6 16 2 28.71 1.49
 6 16 3 27.12 1.47
 6 16 4 23.59 1.39
 6 16 5 3.58 0.94
 6 16 6 7.06 1
 6 16 7 2.76 0.91
 6 16 8 12.21 1.12
 6 16 9 19.37 1.31
 6 16 10 0.5 0.84
 6 16 11 0.93 0.83
 6 16 12 9.39 0.99
 6 16 13 -0.53 0.76
 6 17 -11 1.29 0.78
 6 17 -10 6.3 0.94
 6 17 -9 4.67 0.94
 6 17 -8 3.35 0.9
 6 17 -7 5.47 1
 6 17 -6 1.87 0.91
 6 17 -5 11.99 1.1
 6 17 -4 2.39 0.88
 6 17 -3 8.63 1.05
 6 17 -2 18.53 1.28
 6 17 -1 7.15 1.02
 6 17 0 3.6 0.93
 6 17 1 6.55 1.01
 6 17 2 18.34 1.27
 6 17 3 8.73 1.04
 6 17 4 2.15 0.89
 6 17 5 10.13 1.08
 6 17 6 1.56 0.91
 6 17 7 4.2 0.99
 6 17 8 2.53 0.91
 6 17 9 5 0.95
 6 17 10 6.22 0.94
 6 17 11 -0.23 0.76
 6 18 -10 -0.42 0.77
 6 18 -9 0.93 0.79
 6 18 -8 3.04 0.85
 6 18 -7 8.46 1.01
 6 18 -6 6.37 0.99
 6 18 -5 4.12 0.96
 6 18 -4 1.66 0.88
 6 18 -3 7.47 1.04
 6 18 -2 1.36 0.89
 6 18 -1 10.59 1.14
 6 18 0 3.07 0.95
 6 18 1 11.31 1.14
 6 18 2 1.1 0.88
 6 18 3 8.96 1.07
 6 18 4 0.84 0.87
 6 18 5 4.68 0.95
 6 18 6 6.04 0.98
 6 18 7 9.02 1.02
 6 18 8 2.7 0.85
 6 18 9 0.82 0.77
 6 18 10 -0.65 0.76
 6 19 -8 6.88 0.94
 6 19 -7 7.07 0.93
 6 19 -6 1.95 0.83
 6 19 -5 7.1 0.96
 6 19 -4 1.92 0.85
 6 19 -3 9.86 1.06
 6 19 -2 19.5 1.28
 6 19 -1 1.07 0.86
 6 19 0 14.42 1.18
 6 19 1 1.03 0.85
 6 19 2 18.45 1.26
 6 19 3 10.09 1.07
 6 19 4 1.74 0.85
 6 19 5 7.22 0.96
 6 19 6 2.34 0.83
 6 19 7 7.88 0.94
 6 19 8 5.56 0.91
 6 20 -5 8.24 0.97
 6 20 -4 9.71 0.98
 6 20 -3 0.3 0.78
 6 20 -2 7.87 0.96
 6 20 -1 0.98 0.79
 6 20 0 12.49 1.07
 6 20 1 1.62 0.79
 6 20 2 6.53 0.93
 6 20 3 1.04 0.78
 6 20 4 9.81 0.97
 6 20 5 9.55 1
 7 0 1 1089.98 19.12
 7 0 2 1420.44 24.93
 7 0 3 86.6 1.88
 7 0 4 153.82 3.05
 7 0 5 16.95 0.71
 7 0 6 894.22 15.75
 7 0 7 69.23 1.76
 7 0 8 26.87 1.04
 7 0 9 52.99 1.57
 7 0 10 53.56 1.63
 7 0 11 161.9 3.6
 7 0 12 78.99 2.21
 7 0 13 18.82 1.12
 7 0 14 32.65 1.49
 7 0 15 5.93 0.95
 7 0 16 0.47 0.83
 7 0 17 30.54 1.51
 7 0 18 1.42 0.86
 7 0 19 15.44 1.16
 7 0 20 13.86 1.07
 7 1 -20 3.56 0.84
 7 1 -19 9.99 1.05
 7 1 -18 9.63 1.08
 7 1 -17 -0.24 0.82
 7 1 -16 9.93 1.06
 7 1 -15 6.67 0.99
 7 1 -14 83.22 2.46
 7 1 -13 28.67 1.32
 7 1 -12 19.89 1.1
 7 1 -11 41.05 1.46
 7 1 -10 96.05 2.39
 7 1 -9 19.5 0.94
 7 1 -8 399.01 7.42
 7 1 -7 578.01 10.36
 7 1 -6 274.41 5.16
 7 1 -5 80.97 1.84
 7 1 -4 204.54 3.9
 7 1 -3 911.27 16
 7 1 -2 127.94 2.56
 7 1 -1 254.88 4.69
 7 1 0 937.88 16.44
 7 1 1 252.27 4.64
 7 1 2 127.77 2.56
 7 1 3 906.85 15.92
 7 1 4 203.33 3.88
 7 1 5 81.86 1.86
 7 1 6 272.02 5.12
 7 1 7 581.51 10.43
 7 1 8 404.73 7.51
 7 1 9 18.51 0.93
 7 1 10 96.64 2.4
 7 1 11 40.75 1.46
 7 1 12 19.47 1.09
 7 1 13 28.73 1.34
 7 1 14 83.1 2.46
 7 1 15 6.9 0.99
 7 1 16 9.15 1.05
 7 1 17 -0.67 0.81
 7 1 18 9.76 1.09
 7 1 19 8.94 1.04
 7 1 20 4.4 0.85
 7 2 -20 12.89 1.03
 7 2 -19 5.01 0.93
 7 2 -18 0.57 0.86
 7 2 -17 37.44 1.66
 7 2 -16 23.99 1.41
 7 2 -15 32.05 1.55
 7 2 -14 4.78 0.89
 7 2 -13 258.72 5.4
 7 2 -12 4.09 0.75
 7 2 -11 118.73 2.86
 7 2 -10 1.89 0.62
 7 2 -9 18.63 0.93
 7 2 -8 343.06 6.48
 7 2 -7 25.32 0.98
 7 2 -6 9.83 0.65
 7 2 -5 126.84 2.64
 7 2 -4 31.38 0.96
 7 2 -3 311.54 5.7
 7 2 -2 174.74 3.37
 7 2 -1 694.69 12.18
 7 2 0 6.93 0.48
 7 2 1 696.64 12.21
 7 2 2 176.44 3.4
 7 2 3 309.83 5.68
 7 2 4 31.57 0.96
 7 2 5 129.68 2.69
 7 2 6 10.04 0.65
 7 2 7 25.57 0.98
 7 2 8 340.01 6.44
 7 2 9 18.74 0.94
 7 2 10 1.06 0.6
 7 2 11 120.23 2.89
 7 2 12 3.28 0.74
 7 2 13 264.36 5.5
 7 2 14 5.56 0.9
 7 2 15 33.55 1.58
 7 2 16 24.85 1.41
 7 2 17 37.36 1.66
 7 2 18 0.73 0.86
 7 2 19 5.62 0.94
 7 2 20 13.36 1.04
 7 3 -20 1.17 0.81
 7 3 -19 8.56 1.01
 7 3 -18 22.67 1.37
 7 3 -17 10.83 1.09
 7 3 -16 29.82 1.51
 7 3 -15 36.51 1.65
 7 3 -14 2.08 0.85
 7 3 -13 65.43 2.04
 7 3 -12 76.99 2.2
 7 3 -11 26.32 1.2
 7 3 -10 45.46 1.51
 7 3 -9 22.57 1.03
 7 3 -8 66.92 1.79
 7 3 -7 115.43 2.58
 7 3 -6 163.39 3.35
 7 3 -5 71.23 1.7
 7 3 -4 51.04 1.32
 7 3 -3 301.78 5.54
 7 3 -2 20.23 0.74
 7 3 -1 145.83 2.88
 7 3 0 9.55 0.54
 7 3 1 146.84 2.89
 7 3 2 20.23 0.74
 7 3 3 300.57 5.53
 7 3 4 51.32 1.33
 7 3 5 71.56 1.71
 7 3 6 159.82 3.29
 7 3 7 115.9 2.59
 7 3 8 68.49 1.82
 7 3 9 22.67 1.03
 7 3 10 46.58 1.53
 7 3 11 26.75 1.21
 7 3 12 78.74 2.23
 7 3 13 63.44 2
 7 3 14 3.27 0.88
 7 3 15 36.47 1.65
 7 3 16 28.87 1.49
 7 3 17 11.69 1.12
 7 3 18 23.32 1.38
 7 3 19 9.7 1.01
 7 3 20 0.2 0.8
 7 4 -19 4.47 0.89
 7 4 -18 7.06 1.02
 7 4 -17 6.67 0.98
 7 4 -16 5.83 0.96
 7 4 -15 18.14 1.26
 7 4 -14 12.85 1.12
 7 4 -13 26.09 1.29
 7 4 -12 7.5 0.87
 7 4 -11 23.79 1.16
 7 4 -10 13.26 0.9
 7 4 -9 43.94 1.44
 7 4 -8 190.69 3.95
 7 4 -7 78.73 1.97
 7 4 -6 44.8 1.33
 7 4 -5 105.27 2.34
 7 4 -4 113.35 2.41
 7 4 -3 98.17 2.13
 7 4 -2 120.96 2.5
 7 4 -1 103.16 2.18
 7 4 0 1.3 0.4
 7 4 1 104.77 2.21
 7 4 2 119.65 2.47
 7 4 3 98.35 2.13
 7 4 4 112.73 2.4
 7 4 5 105.5 2.35
 7 4 6 43.29 1.31
 7 4 7 78 1.96
 7 4 8 190.56 3.94
 7 4 9 42.12 1.42
 7 4 10 13.32 0.89
 7 4 11 24.02 1.17
 7 4 12 7.9 0.87
 7 4 13 25.83 1.29
 7 4 14 13.21 1.13
 7 4 15 18.14 1.26
 7 4 16 4.96 0.96
 7 4 17 6.07 0.99
 7 4 18 7.57 1.02
 7 4 19 5.08 0.91
 7 5 -19 0.35 0.78
 7 5 -18 10.94 1.09
 7 5 -17 35.18 1.66
 7 5 -16 18.57 1.28
 7 5 -15 10.09 1.07
 7 5 -14 37.1 1.65
 7 5 -13 6.37 0.91
 7 5 -12 71.47 2.14
 7 5 -11 51.25 1.71
 7 5 -10 30.03 1.26
 7 5 -9 36.73 1.34
 7 5 -8 15.79 0.88
 7 5 -7 19.86 0.94
 7 5 -6 32.38 1.14
 7 5 -5 25.49 0.97
 7 5 -4 39.56 1.2
 7 5 -3 27.52 0.94
 7 5 -2 29.91 0.96
 7 5 -1 28.49 0.93
 7 5 0 258.74 4.83
 7 5 1 28.88 0.93
 7 5 2 30.58 0.97
 7 5 3 27.87 0.94
 7 5 4 39.35 1.2
 7 5 5 25.22 0.97
 7 5 6 31.94 1.13
 7 5 7 19.33 0.92
 7 5 8 14.89 0.87
 7 5 9 35.81 1.32
 7 5 10 30.38 1.27
 7 5 11 49.95 1.69
 7 5 12 69.93 2.1
 7 5 13 6.2 0.91
 7 5 14 36.06 1.63
 7 5 15 9.02 1.06
 7 5 16 19.47 1.29
 7 5 17 35.57 1.67
 7 5 18 12.55 1.13
 7 5 19 0.88 0.79
 7 6 -19 3.24 0.81
 7 6 -18 6.93 0.99
 7 6 -17 13.98 1.2
 7 6 -16 0.23 0.82
 7 6 -15 14.78 1.18
 7 6 -14 21.47 1.32
 7 6 -13 31.23 1.51
 7 6 -12 0.39 0.71
 7 6 -11 3.58 0.77
 7 6 -10 7.6 0.82
 7 6 -9 45.29 1.53
 7 6 -8 42.4 1.43
 7 6 -7 100.53 2.42
 7 6 -6 96.1 2.3
 7 6 -5 25.72 1.01
 7 6 -4 130.54 2.81
 7 6 -3 1.41 0.49
 7 6 -2 101.17 2.26
 7 6 -1 0.83 0.44
 7 6 0 22.15 0.84
 7 6 1 1.12 0.44
 7 6 2 100.1 2.25
 7 6 3 1.48 0.48
 7 6 4 130.45 2.81
 7 6 5 25.15 1
 7 6 6 96.53 2.31
 7 6 7 103.48 2.47
 7 6 8 41.66 1.42
 7 6 9 43.97 1.5
 7 6 10 7.09 0.81
 7 6 11 3.85 0.76
 7 6 12 0.46 0.7
 7 6 13 31.52 1.51
 7 6 14 20.21 1.3
 7 6 15 14.48 1.19
 7 6 16 1.06 0.84
 7 6 17 14.01 1.2
 7 6 18 7.82 1
 7 6 19 2.31 0.81
 7 7 -19 0.49 0.78
 7 7 -18 18.05 1.2
 7 7 -17 1.58 0.87
 7 7 -16 1.91 0.87
 7 7 -15 0.21 0.82
 7 7 -14 19.44 1.29
 7 7 -13 8.29 1.02
 7 7 -12 55.84 1.95
 7 7 -11 25.62 1.27
 7 7 -10 77.18 2.19
 7 7 -9 8.21 0.83
 7 7 -8 111.68 2.7
 7 7 -7 13.1 0.86
 7 7 -6 28.86 1.14
 7 7 -5 19.48 0.93
 7 7 -4 21.05 0.93
 7 7 -3 24.79 0.98
 7 7 -2 105.75 2.39
 7 7 -1 16.66 0.8
 7 7 0 10.93 0.68
 7 7 1 15.61 0.79
 7 7 2 105.68 2.39
 7 7 3 23.83 0.96
 7 7 4 20.88 0.93
 7 7 5 19.57 0.93
 7 7 6 28.96 1.14
 7 7 7 15.45 0.91
 7 7 8 113.48 2.73
 7 7 9 8.99 0.84
 7 7 10 78.31 2.21
 7 7 11 25.53 1.26
 7 7 12 53.83 1.92
 7 7 13 8.18 1.02
 7 7 14 19.97 1.3
 7 7 15 1.29 0.85
 7 7 16 1.87 0.87
 7 7 17 1.78 0.88
 7 7 18 19.18 1.22
 7 7 19 0.67 0.78
 7 8 -18 2.01 0.8
 7 8 -17 4.21 0.92
 7 8 -16 61.09 2.16
 7 8 -15 10.71 1.09
 7 8 -14 15.44 1.19
 7 8 -13 28.09 1.48
 7 8 -12 39.65 1.69
 7 8 -11 15.38 1.07
 7 8 -10 8.15 0.88
 7 8 -9 5.53 0.79
 7 8 -8 18.87 1.05
 7 8 -7 46.99 1.55
 7 8 -6 2.24 0.62
 7 8 -5 11.43 0.8
 7 8 -4 43.13 1.39
 7 8 -3 47.28 1.44
 7 8 -2 137.32 2.99
 7 8 -1 3.91 0.58
 7 8 0 3.75 0.58
 7 8 1 3.74 0.58
 7 8 2 136.14 2.97
 7 8 3 46.1 1.42
 7 8 4 42.13 1.37
 7 8 5 11.67 0.8
 7 8 6 1.85 0.62
 7 8 7 46.38 1.54
 7 8 8 18.81 1.04
 7 8 9 5.66 0.78
 7 8 10 8.08 0.88
 7 8 11 16.28 1.1
 7 8 12 41.56 1.72
 7 8 13 28.16 1.47
 7 8 14 14.59 1.18
 7 8 15 10.4 1.08
 7 8 16 63.72 2.2
 7 8 17 3.4 0.9
 7 8 18 0.91 0.78
 7 9 -18 8.05 0.93
 7 9 -17 2.64 0.85
 7 9 -16 1.18 0.85
 7 9 -15 6.54 0.99
 7 9 -14 35.91 1.64
 7 9 -13 3.23 0.92
 7 9 -12 48.64 1.88
 7 9 -11 6.91 0.94
 7 9 -10 2.3 0.75
 7 9 -9 48.81 1.71
 7 9 -8 2.51 0.72
 7 9 -7 32.04 1.31
 7 9 -6 54.79 1.7
 7 9 -5 11.19 0.84
 7 9 -4 19.09 0.98
 7 9 -3 36.56 1.29
 7 9 -2 42.64 1.39
 7 9 -1 31.03 1.17
 7 9 0 34.29 1.23
 7 9 1 31.53 1.18
 7 9 2 43.11 1.41
 7 9 3 37.54 1.31
 7 9 4 18.62 0.97
 7 9 5 11.48 0.84
 7 9 6 55.43 1.72
 7 9 7 33.34 1.33
 7 9 8 2.37 0.71
 7 9 9 48.94 1.7
 7 9 10 1.96 0.75
 7 9 11 7.17 0.95
 7 9 12 50.08 1.91
 7 9 13 3.8 0.92
 7 9 14 34.48 1.62
 7 9 15 5.63 0.97
 7 9 16 0.63 0.84
 7 9 17 1.65 0.84
 7 9 18 8.18 0.92
 7 10 -17 2.75 0.82
 7 10 -16 4.89 0.93
 7 10 -15 0.25 0.85
 7 10 -14 -0.96 0.81
 7 10 -13 3.95 0.92
 7 10 -12 4.42 0.94
 7 10 -11 0.41 0.83
 7 10 -10 10.7 1.03
 7 10 -9 57.48 1.9
 7 10 -8 26.91 1.28
 7 10 -7 28.9 1.29
 7 10 -6 38.87 1.46
 7 10 -5 17.7 1.02
 7 10 -4 0.94 0.62
 7 10 -3 7.01 0.75
 7 10 -2 24.67 1.1
 7 10 -1 43.28 1.44
 7 10 0 57.82 1.71
 7 10 1 44.06 1.46
 7 10 2 24.52 1.11
 7 10 3 7.18 0.75
 7 10 4 0.44 0.61
 7 10 5 17.41 1.01
 7 10 6 38.26 1.45
 7 10 7 29.24 1.3
 7 10 8 26.83 1.27
 7 10 9 58.94 1.93
 7 10 10 10.25 1.02
 7 10 11 0.7 0.82
 7 10 12 5.52 0.97
 7 10 13 3.73 0.91
 7 10 14 0.25 0.83
 7 10 15 0.42 0.84
 7 10 16 6.09 0.95
 7 10 17 1.7 0.81
 7 11 -17 11.3 1.03
 7 11 -16 0.22 0.8
 7 11 -15 18.07 1.26
 7 11 -14 1 0.89
 7 11 -13 3.38 0.92
 7 11 -12 3.46 0.92
 7 11 -11 13.18 1.16
 7 11 -10 6.79 0.99
 7 11 -9 36.91 1.6
 7 11 -8 5.02 0.84
 7 11 -7 4.8 0.81
 7 11 -6 27.57 1.28
 7 11 -5 5.81 0.8
 7 11 -4 19.68 1.08
 7 11 -3 54.78 1.74
 7 11 -2 6.86 0.78
 7 11 -1 17.67 1.01
 7 11 0 44 1.52
 7 11 1 18.47 1.02
 7 11 2 6.97 0.78
 7 11 3 53.15 1.71
 7 11 4 19.97 1.09
 7 11 5 5.7 0.79
 7 11 6 27.7 1.28
 7 11 7 5.21 0.81
 7 11 8 4.08 0.82
 7 11 9 38.22 1.62
 7 11 10 7.54 1.01
 7 11 11 13.49 1.15
 7 11 12 3.98 0.92
 7 11 13 3.95 0.92
 7 11 14 -0.17 0.85
 7 11 15 17.25 1.23
 7 11 16 1.11 0.81
 7 11 17 9.46 1.01
 7 12 -16 1.13 0.79
 7 12 -15 16.38 1.19
 7 12 -14 0.92 0.86
 7 12 -13 20.78 1.36
 7 12 -12 1.74 0.88
 7 12 -11 15.95 1.22
 7 12 -10 1.52 0.88
 7 12 -9 0.84 0.83
 7 12 -8 11.71 1.09
 7 12 -7 13.21 1.07
 7 12 -6 8.19 0.91
 7 12 -5 18.71 1.11
 7 12 -4 17.12 1.07
 7 12 -3 47.24 1.66
 7 12 -2 2.42 0.69
 7 12 -1 1.37 0.67
 7 12 0 1.02 0.67
 7 12 1 1.23 0.67
 7 12 2 2.72 0.71
 7 12 3 47.04 1.65
 7 12 4 16.73 1.06
 7 12 5 18.59 1.11
 7 12 6 8.39 0.91
 7 12 7 13.54 1.08
 7 12 8 11.97 1.1
 7 12 9 0.32 0.82
 7 12 10 1.78 0.86
 7 12 11 14.77 1.19
 7 12 12 1.43 0.86
 7 12 13 22.55 1.4
 7 12 14 0.3 0.83
 7 12 15 15.77 1.16
 7 12 16 2.06 0.79
 7 13 -15 1.97 0.8
 7 13 -14 1.69 0.84
 7 13 -13 1.5 0.88
 7 13 -12 9.97 1.11
 7 13 -11 3.52 0.9
 7 13 -10 12.05 1.14
 7 13 -9 3.22 0.91
 7 13 -8 5.16 0.96
 7 13 -7 65.04 2.19
 7 13 -6 39.14 1.68
 7 13 -5 2.73 0.83
 7 13 -4 2.33 0.79
 7 13 -3 25.07 1.27
 7 13 -2 33.08 1.42
 7 13 -1 3.16 0.76
 7 13 0 14.9 1.04
 7 13 1 3.31 0.77
 7 13 2 32.47 1.41
 7 13 3 25.79 1.29
 7 13 4 2.85 0.79
 7 13 5 3.45 0.85
 7 13 6 38.24 1.66
 7 13 7 66.67 2.22
 7 13 8 3.89 0.93
 7 13 9 3.13 0.9
 7 13 10 11.72 1.13
 7 13 11 2.28 0.89
 7 13 12 9.52 1.11
 7 13 13 3.2 0.9
 7 13 14 2.4 0.86
 7 13 15 0.49 0.77
 7 14 -14 -0.42 0.77
 7 14 -13 19.72 1.26
 7 14 -12 3.57 0.93
 7 14 -11 30.39 1.57
 7 14 -10 2.62 0.92
 7 14 -9 2.95 0.9
 7 14 -8 4.81 0.96
 7 14 -7 7.63 1.03
 7 14 -6 7.68 1.02
 7 14 -5 10.71 1.09
 7 14 -4 13.59 1.13
 7 14 -3 49.9 1.89
 7 14 -2 6.68 0.94
 7 14 -1 62.09 2.08
 7 14 0 13.96 1.09
 7 14 1 60.63 2.05
 7 14 2 6.99 0.95
 7 14 3 49.76 1.88
 7 14 4 13.97 1.14
 7 14 5 10.84 1.08
 7 14 6 7.66 1.01
 7 14 7 8.44 1.03
 7 14 8 4.57 0.96
 7 14 9 2.62 0.92
 7 14 10 4 0.94
 7 14 11 29.98 1.56
 7 14 12 1.37 0.88
 7 14 13 18.35 1.24
 7 14 14 0.43 0.78
 7 15 -13 1.21 0.8
 7 15 -12 3.27 0.9
 7 15 -11 5.57 0.96
 7 15 -10 8.72 1.08
 7 15 -9 45.35 1.81
 7 15 -8 21.87 1.36
 7 15 -7 12.29 1.16
 7 15 -6 28.17 1.49
 7 15 -5 4.68 0.95
 7 15 -4 3.49 0.92
 7 15 -3 4.93 0.95
 7 15 -2 9.97 1.08
 7 15 -1 42.43 1.76
 7 15 0 15.26 1.2
 7 15 1 41.82 1.75
 7 15 2 9.97 1.07
 7 15 3 4.38 0.93
 7 15 4 3.04 0.91
 7 15 5 4.67 0.95
 7 15 6 29.63 1.51
 7 15 7 14.51 1.18
 7 15 8 22.08 1.35
 7 15 9 44.01 1.79
 7 15 10 8.5 1.09
 7 15 11 4.89 0.95
 7 15 12 3.88 0.89
 7 15 13 2.04 0.81
 7 16 -12 8.4 0.95
 7 16 -11 6.73 0.94
 7 16 -10 4.27 0.93
 7 16 -9 1.13 0.88
 7 16 -8 9.36 1.09
 7 16 -7 1.45 0.88
 7 16 -6 58.11 2.07
 7 16 -5 19.23 1.31
 7 16 -4 54.14 2.01
 7 16 -3 4.17 0.95
 7 16 -2 18.6 1.28
 7 16 -1 40.58 1.76
 7 16 0 13.21 1.17
 7 16 1 40.77 1.75
 7 16 2 18.52 1.27
 7 16 3 4.03 0.95
 7 16 4 53.04 1.99
 7 16 5 19.2 1.31
 7 16 6 58.26 2.08
 7 16 7 1.78 0.88
 7 16 8 9.75 1.1
 7 16 9 2.51 0.9
 7 16 10 4.6 0.93
 7 16 11 5.52 0.92
 7 16 12 8.38 0.95
 7 17 -11 2.54 0.83
 7 17 -10 6.94 0.94
 7 17 -9 11.01 1.06
 7 17 -8 21.34 1.33
 7 17 -7 37.71 1.68
 7 17 -6 -0.34 0.86
 7 17 -5 13.52 1.2
 7 17 -4 3.37 0.91
 7 17 -3 7.32 1.02
 7 17 -2 12.62 1.16
 7 17 -1 19.6 1.32
 7 17 0 85.02 2.58
 7 17 1 20.01 1.32
 7 17 2 14.14 1.17
 7 17 3 5.66 0.98
 7 17 4 2.8 0.9
 7 17 5 12.42 1.17
 7 17 6 0.27 0.87
 7 17 7 35.34 1.64
 7 17 8 21.41 1.32
 7 17 9 9.77 1.03
 7 17 10 7.01 0.94
 7 17 11 1.32 0.81
 7 18 -9 2.15 0.81
 7 18 -8 3.22 0.86
 7 18 -7 3.33 0.86
 7 18 -6 1.3 0.86
 7 18 -5 30.21 1.5
 7 18 -4 15.67 1.22
 7 18 -3 11.9 1.13
 7 18 -2 15.73 1.24
 7 18 -1 9.34 1.09
 7 18 0 0.92 0.89
 7 18 1 9.46 1.09
 7 18 2 15.09 1.22
 7 18 3 11.19 1.12
 7 18 4 16.13 1.22
 7 18 5 29.92 1.5
 7 18 6 0.81 0.85
 7 18 7 3.51 0.86
 7 18 8 2.07 0.82
 7 18 9 2.52 0.8
 7 19 -7 12.18 1.06
 7 19 -6 1.6 0.8
 7 19 -5 6.09 0.92
 7 19 -4 2.03 0.83
 7 19 -3 1.62 0.82
 7 19 -2 1.61 0.83
 7 19 -1 1.66 0.85
 7 19 0 31.32 1.51
 7 19 1 1.27 0.82
 7 19 2 0.9 0.82
 7 19 3 1.24 0.81
 7 19 4 1.65 0.81
 7 19 5 5.85 0.91
 7 19 6 1.89 0.79
 7 19 7 12.24 1.05
 7 20 -3 0.68 0.79
 7 20 -2 0.12 0.76
 7 20 -1 1.99 0.8
 7 20 0 -0.38 0.75
 7 20 1 2.12 0.8
 7 20 2 1.1 0.76
 7 20 3 -0.07 0.78
 8 0 0 52.38 1.32
 8 0 1 258.05 4.8
 8 0 2 149.43 2.98
 8 0 3 5.96 0.51
 8 0 4 53.96 1.4
 8 0 5 217.33 4.25
 8 0 6 9.07 0.67
 8 0 7 0.08 0.5
 8 0 8 128.15 2.88
 8 0 9 16.25 0.92
 8 0 10 6.22 0.74
 8 0 11 34.38 1.38
 8 0 12 11.79 0.96
 8 0 13 60.75 1.97
 8 0 14 20.49 1.29
 8 0 15 2.85 0.9
 8 0 16 2.29 0.87
 8 0 17 2.52 0.88
 8 0 18 33.28 1.58
 8 0 19 0.83 0.8
 8 1 -19 13.22 1.09
 8 1 -18 14.14 1.16
 8 1 -17 8.64 1.02
 8 1 -16 1.67 0.86
 8 1 -15 3.24 0.9
 8 1 -14 9.35 1.03
 8 1 -13 73.91 2.21
 8 1 -12 8.01 0.89
 8 1 -11 12.27 0.92
 8 1 -10 9.34 0.81
 8 1 -9 3.04 0.64
 8 1 -8 15.64 0.87
 8 1 -7 115.59 2.62
 8 1 -6 21.01 0.9
 8 1 -5 108.15 2.4
 8 1 -4 177.51 3.51
 8 1 -3 50.81 1.33
 8 1 -2 35.56 1.04
 8 1 -1 29.19 0.92
 8 1 0 123.07 2.52
 8 1 1 28.99 0.92
 8 1 2 34.44 1.03
 8 1 3 51.25 1.33
 8 1 4 175.41 3.48
 8 1 5 108.35 2.41
 8 1 6 19.95 0.89
 8 1 7 114.97 2.61
 8 1 8 15.17 0.86
 8 1 9 3.44 0.65
 8 1 10 9.42 0.82
 8 1 11 12.16 0.92
 8 1 12 8.48 0.88
 8 1 13 73.87 2.21
 8 1 14 9.79 1.04
 8 1 15 3.98 0.91
 8 1 16 1.66 0.86
 8 1 17 7.26 0.99
 8 1 18 12.69 1.13
 8 1 19 12.65 1.08
 8 2 -19 19.42 1.22
 8 2 -18 7.09 1.02
 8 2 -17 0.49 0.87
 8 2 -16 3.28 0.92
 8 2 -15 21.23 1.32
 8 2 -14 30.72 1.51
 8 2 -13 2.25 0.82
 8 2 -12 20.08 1.14
 8 2 -11 14.83 0.99
 8 2 -10 47.21 1.57
 8 2 -9 28.47 1.17
 8 2 -8 89.34 2.22
 8 2 -7 22.17 0.97
 8 2 -6 73.57 1.85
 8 2 -5 243.82 4.71
 8 2 -4 57.73 1.48
 8 2 -3 124.12 2.59
 8 2 -2 33.78 1.03
 8 2 -1 29.94 0.95
 8 2 0 65.52 1.56
 8 2 1 29.96 0.95
 8 2 2 34.63 1.04
 8 2 3 120.72 2.53
 8 2 4 56.73 1.46
 8 2 5 242.54 4.69
 8 2 6 73.17 1.85
 8 2 7 22.7 0.98
 8 2 8 89.3 2.22
 8 2 9 28.16 1.17
 8 2 10 47.29 1.57
 8 2 11 14.2 0.98
 8 2 12 20.39 1.15
 8 2 13 2.83 0.83
 8 2 14 30.1 1.51
 8 2 15 20.62 1.31
 8 2 16 4.66 0.94
 8 2 17 0.7 0.85
 8 2 18 8.28 1.03
 8 2 19 19.78 1.22
 8 3 -19 11.4 1.03
 8 3 -18 0.81 0.85
 8 3 -17 7.51 1.04
 8 3 -16 5.79 0.97
 8 3 -15 43.01 1.79
 8 3 -14 46.56 1.85
 8 3 -13 40.96 1.66
 8 3 -12 76.31 2.23
 8 3 -11 22.37 1.16
 8 3 -10 121.93 2.92
 8 3 -9 59.21 1.76
 8 3 -8 12.07 0.82
 8 3 -7 14.75 0.83
 8 3 -6 45 1.37
 8 3 -5 90.06 2.12
 8 3 -4 47.15 1.34
 8 3 -3 324.27 5.99
 8 3 -2 71.31 1.69
 8 3 -1 85.49 1.92
 8 3 0 547.54 9.55
 8 3 1 85.11 1.91
 8 3 2 71.96 1.7
 8 3 3 321.54 5.95
 8 3 4 47.93 1.36
 8 3 5 90.01 2.12
 8 3 6 45 1.37
 8 3 7 15.64 0.85
 8 3 8 12.34 0.83
 8 3 9 59.04 1.75
 8 3 10 123.95 2.95
 8 3 11 20.83 1.13
 8 3 12 78.96 2.27
 8 3 13 40.55 1.66
 8 3 14 46.08 1.83
 8 3 15 42.85 1.78
 8 3 16 4.52 0.95
 8 3 17 5.53 1
 8 3 18 2.35 0.88
 8 3 19 10.7 1.02
 8 4 -19 0.41 0.77
 8 4 -18 10.08 1.07
 8 4 -17 26.45 1.48
 8 4 -16 13.17 1.16
 8 4 -15 17.05 1.25
 8 4 -14 30.73 1.54
 8 4 -13 37.47 1.61
 8 4 -12 12.69 1.01
 8 4 -11 4.21 0.78
 8 4 -10 117.78 2.87
 8 4 -9 31.98 1.28
 8 4 -8 76.64 2.03
 8 4 -7 20.79 0.98
 8 4 -6 139.31 3.03
 8 4 -5 238.27 4.66
 8 4 -4 8.8 0.66
 8 4 -3 37.12 1.16
 8 4 -2 7.15 0.57
 8 4 -1 42.57 1.21
 8 4 0 127.68 2.65
 8 4 1 42.33 1.2
 8 4 2 7.33 0.57
 8 4 3 35.84 1.14
 8 4 4 8.75 0.65
 8 4 5 237.07 4.64
 8 4 6 138.52 3.01
 8 4 7 20.85 0.97
 8 4 8 75.94 2.03
 8 4 9 33.08 1.3
 8 4 10 114.81 2.82
 8 4 11 4.73 0.78
 8 4 12 12.91 1.01
 8 4 13 35.66 1.57
 8 4 14 32.48 1.56
 8 4 15 18.02 1.28
 8 4 16 14.3 1.17
 8 4 17 29.39 1.52
 8 4 18 10.15 1.04
 8 4 19 0.43 0.78
 8 5 -19 29.29 1.37
 8 5 -18 1.93 0.86
 8 5 -17 8.1 1.05
 8 5 -16 9.61 1.06
 8 5 -15 68.14 2.27
 8 5 -14 0.97 0.84
 8 5 -13 30.11 1.49
 8 5 -12 5.49 0.86
 8 5 -11 154.05 3.58
 8 5 -10 69.61 2.05
 8 5 -9 91.59 2.38
 8 5 -8 25.4 1.12
 8 5 -7 52.21 1.59
 8 5 -6 111.8 2.59
 8 5 -5 57.48 1.61
 8 5 -4 65.83 1.72
 8 5 -3 29.56 1.06
 8 5 -2 28.11 1.02
 8 5 -1 5.47 0.57
 8 5 0 0.02 0.46
 8 5 1 5.77 0.57
 8 5 2 29.05 1.03
 8 5 3 28.77 1.04
 8 5 4 67.41 1.75
 8 5 5 57.14 1.6
 8 5 6 113.06 2.61
 8 5 7 49.64 1.54
 8 5 8 25.8 1.13
 8 5 9 90.06 2.36
 8 5 10 72.08 2.09
 8 5 11 153.1 3.56
 8 5 12 5.31 0.85
 8 5 13 29.2 1.47
 8 5 14 0.12 0.83
 8 5 15 66.96 2.25
 8 5 16 9.26 1.07
 8 5 17 7.22 1.05
 8 5 18 3.04 0.87
 8 5 19 29.73 1.37
 8 6 -19 3.87 0.85
 8 6 -18 9.66 1.02
 8 6 -17 2.95 0.92
 8 6 -16 56.64 2.09
 8 6 -15 2.45 0.9
 8 6 -14 18.96 1.28
 8 6 -13 9.59 1.06
 8 6 -12 29.4 1.43
 8 6 -11 7.35 0.89
 8 6 -10 112.48 2.83
 8 6 -9 98.84 2.54
 8 6 -8 61.13 1.82
 8 6 -7 48.71 1.55
 8 6 -6 125.96 2.87
 8 6 -5 87.05 2.16
 8 6 -4 50.92 1.5
 8 6 -3 46.77 1.4
 8 6 -2 88.71 2.11
 8 6 -1 268.18 5.13
 8 6 0 231.26 4.51
 8 6 1 265.71 5.09
 8 6 2 87.6 2.1
 8 6 3 45.81 1.38
 8 6 4 52.09 1.52
 8 6 5 86.35 2.15
 8 6 6 124.05 2.83
 8 6 7 46.77 1.52
 8 6 8 59.77 1.79
 8 6 9 100.03 2.56
 8 6 10 108.78 2.76
 8 6 11 9.07 0.91
 8 6 12 28.47 1.41
 8 6 13 9.24 1.05
 8 6 14 19.2 1.29
 8 6 15 2.62 0.89
 8 6 16 57.03 2.11
 8 6 17 4.16 0.93
 8 6 18 8.9 1.01
 8 6 19 3.62 0.85
 8 7 -18 8.07 0.95
 8 7 -17 3.59 0.91
 8 7 -16 1.52 0.87
 8 7 -15 9.22 1.04
 8 7 -14 6.51 0.98
 8 7 -13 3.97 0.93
 8 7 -12 46.29 1.83
 8 7 -11 8.14 0.93
 8 7 -10 72.29 2.15
 8 7 -9 19.72 1.11
 8 7 -8 9.61 0.85
 8 7 -7 28.91 1.22
 8 7 -6 4.14 0.68
 8 7 -5 207.68 4.27
 8 7 -4 230.26 4.61
 8 7 -3 71.91 1.89
 8 7 -2 94.73 2.27
 8 7 -1 34.64 1.2
 8 7 0 247.14 4.83
 8 7 1 32.77 1.16
 8 7 2 93.24 2.24
 8 7 3 70.03 1.85
 8 7 4 233.64 4.67
 8 7 5 212.95 4.35
 8 7 6 4.12 0.69
 8 7 7 29.29 1.23
 8 7 8 9.02 0.85
 8 7 9 18.84 1.09
 8 7 10 70.84 2.12
 8 7 11 9.45 0.95
 8 7 12 45.78 1.81
 8 7 13 4.4 0.92
 8 7 14 6.93 1
 8 7 15 8.12 1.04
 8 7 16 0.94 0.88
 8 7 17 3.6 0.91
 8 7 18 7.73 0.95
 8 8 -18 5.04 0.85
 8 8 -17 3.71 0.89
 8 8 -16 10.62 1.09
 8 8 -15 5.9 0.97
 8 8 -14 15.75 1.21
 8 8 -13 7.1 1
 8 8 -12 9.34 1.05
 8 8 -11 6.71 0.95
 8 8 -10 78.69 2.29
 8 8 -9 46.61 1.67
 8 8 -8 65.96 1.98
 8 8 -7 75.32 2.11
 8 8 -6 4.52 0.72
 8 8 -5 52.23 1.63
 8 8 -4 18.32 0.98
 8 8 -3 161.23 3.47
 8 8 -2 266.33 5.23
 8 8 -1 27.04 1.11
 8 8 0 128.89 2.89
 8 8 1 25.44 1.08
 8 8 2 264.98 5.21
 8 8 3 158.65 3.43
 8 8 4 18.42 0.98
 8 8 5 52.17 1.63
 8 8 6 5.36 0.73
 8 8 7 74.54 2.1
 8 8 8 65.05 1.97
 8 8 9 47.75 1.68
 8 8 10 80.48 2.32
 8 8 11 6.02 0.93
 8 8 12 9.27 1.05
 8 8 13 5.28 0.97
 8 8 14 14.98 1.19
 8 8 15 6.61 0.98
 8 8 16 9.63 1.08
 8 8 17 4.44 0.89
 8 8 18 2.58 0.81
 8 9 -17 5.83 0.9
 8 9 -16 1.08 0.84
 8 9 -15 18.8 1.31
 8 9 -14 4.54 0.95
 8 9 -13 7.22 1.02
 8 9 -12 24.47 1.4
 8 9 -11 4.06 0.93
 8 9 -10 110.87 2.97
 8 9 -9 22.53 1.23
 8 9 -8 67.69 2.05
 8 9 -7 31.43 1.34
 8 9 -6 8.43 0.84
 8 9 -5 123.13 2.93
 8 9 -4 47.07 1.56
 8 9 -3 104.21 2.55
 8 9 -2 178.67 3.81
 8 9 -1 28.85 1.18
 8 9 0 325.17 6.27
 8 9 1 28.81 1.19
 8 9 2 180.66 3.84
 8 9 3 103.49 2.54
 8 9 4 45.54 1.54
 8 9 5 124.55 2.96
 8 9 6 8.06 0.83
 8 9 7 28.91 1.29
 8 9 8 70.31 2.1
 8 9 9 20.25 1.19
 8 9 10 114.53 3.03
 8 9 11 4.91 0.95
 8 9 12 24.82 1.4
 8 9 13 6.9 1.02
 8 9 14 4.39 0.96
 8 9 15 17.85 1.29
 8 9 16 0.96 0.84
 8 9 17 6.13 0.91
 8 10 -17 3.08 0.82
 8 10 -16 3.21 0.87
 8 10 -15 4.49 0.94
 8 10 -14 7.73 1.04
 8 10 -13 0.04 0.83
 8 10 -12 9.24 1.07
 8 10 -11 14.59 1.2
 8 10 -10 2.27 0.88
 8 10 -9 12.85 1.08
 8 10 -8 0.22 0.71
 8 10 -7 50.09 1.73
 8 10 -6 33.52 1.4
 8 10 -5 145.39 3.37
 8 10 -4 98.29 2.53
 8 10 -3 162.41 3.62
 8 10 -2 2.3 0.69
 8 10 -1 75.94 2.09
 8 10 0 9.53 0.83
 8 10 1 72.73 2.03
 8 10 2 1.55 0.67
 8 10 3 161.79 3.6
 8 10 4 97.32 2.51
 8 10 5 145.38 3.37
 8 10 6 34.06 1.41
 8 10 7 50.08 1.74
 8 10 8 0.4 0.72
 8 10 9 14.04 1.11
 8 10 10 1.38 0.87
 8 10 11 16.05 1.21
 8 10 12 8.99 1.06
 8 10 13 0.5 0.84
 8 10 14 6.66 1.02
 8 10 15 5.33 0.95
 8 10 16 2.92 0.86
 8 10 17 1.73 0.79
 8 11 -16 4.66 0.88
 8 11 -15 1.73 0.83
 8 11 -14 3.59 0.93
 8 11 -13 1.29 0.87
 8 11 -12 12.73 1.15
 8 11 -11 29.37 1.53
 8 11 -10 7.45 1.03
 8 11 -9 26.45 1.44
 8 11 -8 54.18 1.95
 8 11 -7 62.04 2.01
 8 11 -6 9.92 0.93
 8 11 -5 3.23 0.76
 8 11 -4 8.48 0.88
 8 11 -3 63.71 1.95
 8 11 -2 69.42 2.03
 8 11 -1 30.5 1.3
 8 11 0 82.39 2.26
 8 11 1 29.29 1.28
 8 11 2 68.44 2.02
 8 11 3 65.22 1.97
 8 11 4 7.97 0.86
 8 11 5 3.05 0.77
 8 11 6 10.18 0.95
 8 11 7 61.47 2.01
 8 11 8 54.65 1.96
 8 11 9 26.08 1.43
 8 11 10 7.84 1.02
 8 11 11 31.33 1.54
 8 11 12 13.41 1.16
 8 11 13 0.64 0.86
 8 11 14 3.81 0.92
 8 11 15 0.75 0.83
 8 11 16 4.85 0.88
 8 12 -15 3.98 0.85
 8 12 -14 5.09 0.93
 8 12 -13 25.94 1.46
 8 12 -12 10.09 1.08
 8 12 -11 37.1 1.68
 8 12 -10 3.31 0.92
 8 12 -9 35.11 1.63
 8 12 -8 13.99 1.17
 8 12 -7 14.83 1.18
 8 12 -6 18.4 1.19
 8 12 -5 70.74 2.16
 8 12 -4 39.6 1.56
 8 12 -3 11.56 0.98
 8 12 -2 24.77 1.23
 8 12 -1 21.61 1.16
 8 12 0 0.14 0.68
 8 12 1 21.33 1.16
 8 12 2 25.48 1.25
 8 12 3 11.21 0.96
 8 12 4 40.53 1.58
 8 12 5 70.42 2.15
 8 12 6 18.15 1.2
 8 12 7 13.88 1.16
 8 12 8 13.95 1.17
 8 12 9 32.71 1.58
 8 12 10 2.65 0.91
 8 12 11 37.84 1.68
 8 12 12 9.93 1.08
 8 12 13 25.34 1.44
 8 12 14 3.97 0.93
 8 12 15 2.26 0.85
 8 13 -15 3.58 0.87
 8 13 -14 22.16 1.28
 8 13 -13 2.19 0.88
 8 13 -12 16.73 1.26
 8 13 -11 17.82 1.28
 8 13 -10 2.92 0.92
 8 13 -9 0.84 0.87
 8 13 -8 6.18 1
 8 13 -7 0.5 0.85
 8 13 -6 21.08 1.33
 8 13 -5 1.99 0.88
 8 13 -4 41.91 1.73
 8 13 -3 25.26 1.34
 8 13 -2 2.26 0.81
 8 13 -1 6.11 0.89
 8 13 0 1.16 0.74
 8 13 1 5.84 0.87
 8 13 2 1.88 0.81
 8 13 3 24.88 1.33
 8 13 4 43.45 1.76
 8 13 5 2.27 0.86
 8 13 6 22 1.33
 8 13 7 1.02 0.85
 8 13 8 5.86 0.99
 8 13 9 0.94 0.86
 8 13 10 3.9 0.93
 8 13 11 18.88 1.3
 8 13 12 16.24 1.24
 8 13 13 2.42 0.89
 8 13 14 22.09 1.27
 8 13 15 3.4 0.86
 8 14 -14 -0.04 0.79
 8 14 -13 5.15 0.92
 8 14 -12 1.51 0.87
 8 14 -11 10.09 1.09
 8 14 -10 18.3 1.33
 8 14 -9 6.98 1.01
 8 14 -8 0.95 0.87
 8 14 -7 3.15 0.91
 8 14 -6 20.01 1.3
 8 14 -5 10.83 1.09
 8 14 -4 19.83 1.3
 8 14 -3 10.96 1.09
 8 14 -2 11.47 1.1
 8 14 -1 14.77 1.17
 8 14 0 0.34 0.8
 8 14 1 16.78 1.21
 8 14 2 11.39 1.1
 8 14 3 12.78 1.12
 8 14 4 16.94 1.25
 8 14 5 11 1.09
 8 14 6 20.81 1.32
 8 14 7 3.9 0.93
 8 14 8 1.56 0.88
 8 14 9 7 1.01
 8 14 10 19.97 1.36
 8 14 11 9.27 1.08
 8 14 12 1.32 0.85
 8 14 13 5.47 0.91
 8 14 14 0.64 0.78
 8 15 -13 1.11 0.82
 8 15 -12 3.44 0.85
 8 15 -11 5.43 0.94
 8 15 -10 25.45 1.44
 8 15 -9 1.13 0.87
 8 15 -8 -0.4 0.82
 8 15 -7 29.13 1.49
 8 15 -6 1.68 0.9
 8 15 -5 2.97 0.91
 8 15 -4 4.62 0.95
 8 15 -3 32.54 1.57
 8 15 -2 3.37 0.91
 8 15 -1 1.22 0.84
 8 15 0 22.3 1.34
 8 15 1 0.82 0.84
 8 15 2 1.85 0.89
 8 15 3 30.68 1.54
 8 15 4 4.3 0.94
 8 15 5 1.96 0.89
 8 15 6 2.7 0.91
 8 15 7 29.63 1.51
 8 15 8 0.65 0.82
 8 15 9 2.12 0.9
 8 15 10 25.81 1.43
 8 15 11 5.9 0.95
 8 15 12 3.49 0.86
 8 15 13 0.6 0.81
 8 16 -11 0.34 0.76
 8 16 -10 0.99 0.83
 8 16 -9 2.71 0.9
 8 16 -8 4.22 0.94
 8 16 -7 0.78 0.89
 8 16 -6 2.45 0.94
 8 16 -5 12.3 1.14
 8 16 -4 5.58 0.98
 8 16 -3 7.15 1.02
 8 16 -2 3.27 0.93
 8 16 -1 7.49 1.03
 8 16 0 0.55 0.86
 8 16 1 6.66 1.01
 8 16 2 3.31 0.92
 8 16 3 7.21 1.02
 8 16 4 5.23 0.97
 8 16 5 12.7 1.14
 8 16 6 2.45 0.95
 8 16 7 2.38 0.91
 8 16 8 5.1 0.95
 8 16 9 2.7 0.89
 8 16 10 2.04 0.83
 8 16 11 0.54 0.75
 8 17 -10 4.89 0.89
 8 17 -9 1.22 0.81
 8 17 -8 1.51 0.83
 8 17 -7 6.44 0.98
 8 17 -6 2.21 0.9
 8 17 -5 5.87 1
 8 17 -4 7.27 1.05
 8 17 -3 4.81 0.98
 8 17 -2 1.39 0.88
 8 17 -1 3.44 0.96
 8 17 0 12.61 1.17
 8 17 1 3.94 0.96
 8 17 2 0.05 0.86
 8 17 3 3.8 0.97
 8 17 4 6.26 1.02
 8 17 5 6.16 1
 8 17 6 2.22 0.9
 8 17 7 6.43 0.99
 8 17 8 0.17 0.81
 8 17 9 1.38 0.81
 8 17 10 5.48 0.9
 8 18 -8 7.78 0.94
 8 18 -7 1.16 0.81
 8 18 -6 4.35 0.89
 8 18 -5 0.61 0.83
 8 18 -4 4.14 0.92
 8 18 -3 4.63 0.94
 8 18 -2 17.12 1.23
 8 18 -1 -0.76 0.8
 8 18 0 0.67 0.85
 8 18 1 -0.29 0.83
 8 18 2 16.29 1.22
 8 18 3 4.01 0.94
 8 18 4 5.43 0.94
 8 18 5 2.78 0.86
 8 18 6 4.96 0.9
 8 18 7 0.88 0.79
 8 18 8 7.42 0.94
 8 19 -5 0.7 0.78
 8 19 -4 1.03 0.79
 8 19 -3 6.69 0.93
 8 19 -2 2.95 0.87
 8 19 -1 4.06 0.87
 8 19 0 3.67 0.88
 8 19 1 2.35 0.86
 8 19 2 3.55 0.87
 8 19 3 6.49 0.93
 8 19 4 0.26 0.77
 8 19 5 0.6 0.77
 9 0 1 13.28 0.69
 9 0 2 16.98 0.79
 9 0 3 263.97 5.05
 9 0 4 61.78 1.64
 9 0 5 35.96 1.2
 9 0 6 94.32 2.27
 9 0 7 2.28 0.59
 9 0 8 36.66 1.33
 9 0 9 16.68 0.98
 9 0 10 14.04 0.96
 9 0 11 20.26 1.12
 9 0 12 22.5 1.21
 9 0 13 1.15 0.83
 9 0 14 1.17 0.86
 9 0 15 0.44 0.82
 9 0 16 25.21 1.41
 9 0 17 0.49 0.86
 9 0 18 2 0.86
 9 0 19 12.14 1.03
 9 1 -19 0.74 0.78
 9 1 -18 14 1.15
 9 1 -17 15.64 1.24
 9 1 -16 3.84 0.94
 9 1 -15 13.79 1.16
 9 1 -14 40.93 1.73
 9 1 -13 2.98 0.87
 9 1 -12 71.23 2.15
 9 1 -11 38.49 1.5
 9 1 -10 24.23 1.17
 9 1 -9 47.71 1.58
 9 1 -8 2.34 0.64
 9 1 -7 1.99 0.61
 9 1 -6 18.49 0.91
 9 1 -5 5.49 0.62
 9 1 -4 5.14 0.59
 9 1 -3 99.87 2.27
 9 1 -2 13.57 0.73
 9 1 -1 9.78 0.65
 9 1 0 151.74 3.08
 9 1 1 9.68 0.65
 9 1 2 13.91 0.74
 9 1 3 98.9 2.25
 9 1 4 5.36 0.59
 9 1 5 4.67 0.6
 9 1 6 18.91 0.92
 9 1 7 2.27 0.6
 9 1 8 3.21 0.66
 9 1 9 48.42 1.59
 9 1 10 22.99 1.15
 9 1 11 39.57 1.52
 9 1 12 70.45 2.14
 9 1 13 3.6 0.87
 9 1 14 40.18 1.71
 9 1 15 12.23 1.15
 9 1 16 3.97 0.92
 9 1 17 15.87 1.25
 9 1 18 15.14 1.17
 9 1 19 0.32 0.78
 9 2 -19 0.92 0.78
 9 2 -18 18.76 1.24
 9 2 -17 17.1 1.26
 9 2 -16 39.74 1.71
 9 2 -15 3.27 0.92
 9 2 -14 3.15 0.91
 9 2 -13 1.23 0.83
 9 2 -12 28.59 1.35
 9 2 -11 24.34 1.23
 9 2 -10 39.05 1.47
 9 2 -9 92.22 2.39
 9 2 -8 25.88 1.14
 9 2 -7 16.14 0.91
 9 2 -6 43.68 1.39
 9 2 -5 29.04 1.09
 9 2 -4 38.49 1.24
 9 2 -3 8.27 0.64
 9 2 -2 72.96 1.8
 9 2 -1 43.29 1.28
 9 2 0 153.29 3.15
 9 2 1 44.29 1.3
 9 2 2 72.46 1.8
 9 2 3 7.82 0.64
 9 2 4 38.88 1.25
 9 2 5 28.55 1.08
 9 2 6 44.68 1.41
 9 2 7 17.35 0.93
 9 2 8 25.56 1.13
 9 2 9 92.29 2.39
 9 2 10 40.87 1.51
 9 2 11 25.06 1.24
 9 2 12 28.79 1.35
 9 2 13 1.85 0.84
 9 2 14 3.39 0.91
 9 2 15 4.5 0.96
 9 2 16 40.35 1.72
 9 2 17 16.89 1.26
 9 2 18 21.38 1.28
 9 2 19 0.6 0.77
 9 3 -19 10.02 1.01
 9 3 -18 5.86 0.96
 9 3 -17 5.52 0.97
 9 3 -16 7.38 1.01
 9 3 -15 17.9 1.27
 9 3 -14 2.83 0.91
 9 3 -13 3.52 0.91
 9 3 -12 4.54 0.88
 9 3 -11 81.79 2.32
 9 3 -10 24.94 1.21
 9 3 -9 84.02 2.26
 9 3 -8 31.95 1.26
 9 3 -7 92.6 2.31
 9 3 -6 78.97 2.03
 9 3 -5 46.29 1.42
 9 3 -4 185.59 3.79
 9 3 -3 3.29 0.55
 9 3 -2 42.16 1.28
 9 3 -1 11.38 0.71
 9 3 0 61.07 1.6
 9 3 1 11.74 0.72
 9 3 2 44.04 1.31
 9 3 3 3.4 0.55
 9 3 4 181.15 3.71
 9 3 5 46.17 1.42
 9 3 6 78.88 2.03
 9 3 7 90.5 2.28
 9 3 8 31.12 1.25
 9 3 9 84.21 2.26
 9 3 10 25.6 1.22
 9 3 11 82.55 2.33
 9 3 12 5.43 0.89
 9 3 13 4.58 0.92
 9 3 14 3.71 0.92
 9 3 15 17.59 1.27
 9 3 16 7.36 1.02
 9 3 17 5.39 0.98
 9 3 18 7.85 0.98
 9 3 19 9.75 1
 9 4 -19 2.86 0.85
 9 4 -18 2.78 0.87
 9 4 -17 4 0.92
 9 4 -16 32.87 1.63
 9 4 -15 54.28 2.01
 9 4 -14 11.81 1.13
 9 4 -13 67.91 2.25
 9 4 -12 19.58 1.23
 9 4 -11 58.34 1.91
 9 4 -10 3.87 0.78
 9 4 -9 29.6 1.28
 9 4 -8 27.47 1.2
 9 4 -7 2.29 0.65
 9 4 -6 95.46 2.34
 9 4 -5 68.54 1.84
 9 4 -4 37.82 1.26
 9 4 -3 11.58 0.74
 9 4 -2 11.97 0.75
 9 4 -1 140.68 2.99
 9 4 0 131.94 2.84
 9 4 1 142.84 3.03
 9 4 2 12.55 0.76
 9 4 3 11.37 0.74
 9 4 4 37.6 1.26
 9 4 5 68.07 1.83
 9 4 6 92.87 2.3
 9 4 7 1.75 0.64
 9 4 8 27.33 1.19
 9 4 9 28.71 1.26
 9 4 10 5.99 0.82
 9 4 11 57.88 1.9
 9 4 12 19.26 1.23
 9 4 13 68.92 2.27
 9 4 14 11.96 1.13
 9 4 15 55.12 2.02
 9 4 16 34.49 1.65
 9 4 17 4.47 0.93
 9 4 18 2.93 0.86
 9 4 19 3.27 0.85
 9 5 -18 22.23 1.26
 9 5 -17 12.83 1.13
 9 5 -16 11.68 1.15
 9 5 -15 4.4 0.95
 9 5 -14 26.18 1.44
 9 5 -13 1.33 0.86
 9 5 -12 61.33 2.11
 9 5 -11 68.92 2.12
 9 5 -10 119.46 2.97
 9 5 -9 0.23 0.66
 9 5 -8 47.06 1.59
 9 5 -7 29.14 1.21
 9 5 -6 128.9 2.95
 9 5 -5 174.55 3.69
 9 5 -4 3.93 0.63
 9 5 -3 7.48 0.69
 9 5 -2 102.88 2.39
 9 5 -1 70.56 1.82
 9 5 0 10.39 0.73
 9 5 1 70.92 1.83
 9 5 2 103.01 2.39
 9 5 3 7.33 0.68
 9 5 4 4.29 0.64
 9 5 5 173.49 3.67
 9 5 6 127.59 2.92
 9 5 7 29.55 1.22
 9 5 8 46.26 1.57
 9 5 9 0.62 0.67
 9 5 10 121.14 3
 9 5 11 66.86 2.08
 9 5 12 60.18 2.08
 9 5 13 1.84 0.88
 9 5 14 26.33 1.45
 9 5 15 4.55 0.96
 9 5 16 11.5 1.15
 9 5 17 13.26 1.15
 9 5 18 23.05 1.28
 9 6 -18 9.64 0.99
 9 6 -17 9.44 1.04
 9 6 -16 8.03 1.05
 9 6 -15 17.47 1.25
 9 6 -14 8.5 1.04
 9 6 -13 26.02 1.44
 9 6 -12 13.26 1.14
 9 6 -11 75.61 2.33
 9 6 -10 15.23 1.06
 9 6 -9 1.29 0.72
 9 6 -8 124.8 3
 9 6 -7 6.6 0.79
 9 6 -6 127.29 2.96
 9 6 -5 190.2 3.99
 9 6 -4 28.68 1.16
 9 6 -3 25.96 1.09
 9 6 -2 264.25 5.16
 9 6 -1 70.62 1.86
 9 6 0 124.36 2.79
 9 6 1 70.51 1.86
 9 6 2 264.47 5.17
 9 6 3 25.81 1.08
 9 6 4 28.91 1.16
 9 6 5 192.78 4.04
 9 6 6 122.79 2.88
 9 6 7 6.54 0.78
 9 6 8 125.93 3.02
 9 6 9 1.35 0.72
 9 6 10 14.7 1.05
 9 6 11 74.92 2.31
 9 6 12 13.47 1.15
 9 6 13 28.55 1.49
 9 6 14 6.79 1.01
 9 6 15 16.54 1.23
 9 6 16 8.15 1.05
 9 6 17 10.28 1.06
 9 6 18 8.25 0.95
 9 7 -18 2.05 0.82
 9 7 -17 1.56 0.84
 9 7 -16 14.53 1.19
 9 7 -15 7.83 1.07
 9 7 -14 0.74 0.85
 9 7 -13 10.72 1.1
 9 7 -12 20.84 1.32
 9 7 -11 32.38 1.54
 9 7 -10 11.78 1.01
 9 7 -9 31.21 1.38
 9 7 -8 26.49 1.25
 9 7 -7 50.57 1.68
 9 7 -6 58.2 1.79
 9 7 -5 189.84 4.03
 9 7 -4 138.07 3.12
 9 7 -3 210.81 4.32
 9 7 -2 57.91 1.69
 9 7 -1 136.84 3.04
 9 7 0 176.69 3.71
 9 7 1 132.77 2.98
 9 7 2 58.08 1.7
 9 7 3 205.74 4.24
 9 7 4 137.41 3.11
 9 7 5 187.1 3.99
 9 7 6 56.7 1.76
 9 7 7 52.27 1.71
 9 7 8 25.9 1.25
 9 7 9 31.56 1.38
 9 7 10 11.84 1.01
 9 7 11 32.02 1.54
 9 7 12 20.14 1.3
 9 7 13 7.92 1.05
 9 7 14 2.09 0.87
 9 7 15 9.51 1.11
 9 7 16 14.4 1.19
 9 7 17 1.35 0.83
 9 7 18 0.55 0.8
 9 8 -17 3.65 0.85
 9 8 -16 10.24 1.06
 9 8 -15 6.52 1
 9 8 -14 4.45 0.94
 9 8 -13 4.82 0.96
 9 8 -12 4.63 0.96
 9 8 -11 28.99 1.5
 9 8 -10 1.47 0.79
 9 8 -9 103.31 2.74
 9 8 -8 83.32 2.35
 9 8 -7 2.69 0.74
 9 8 -6 33.93 1.38
 9 8 -5 115.7 2.81
 9 8 -4 131.7 3.06
 9 8 -3 15.74 0.96
 9 8 -2 54.21 1.67
 9 8 -1 332.73 6.4
 9 8 0 1.85 0.64
 9 8 1 330.45 6.37
 9 8 2 55.56 1.69
 9 8 3 15.67 0.96
 9 8 4 133.33 3.09
 9 8 5 114.79 2.79
 9 8 6 35.66 1.41
 9 8 7 2.47 0.74
 9 8 8 82.11 2.33
 9 8 9 101.92 2.71
 9 8 10 1.63 0.81
 9 8 11 30.23 1.51
 9 8 12 5.19 0.95
 9 8 13 5.04 0.96
 9 8 14 4.02 0.93
 9 8 15 7.13 1.01
 9 8 16 8.58 1.04
 9 8 17 3.91 0.85
 9 9 -17 2.68 0.85
 9 9 -16 1.84 0.84
 9 9 -15 14.08 1.18
 9 9 -14 2.7 0.93
 9 9 -13 26.65 1.45
 9 9 -12 14.58 1.2
 9 9 -11 28.54 1.49
 9 9 -10 32.14 1.55
 9 9 -9 25.12 1.36
 9 9 -8 25.03 1.29
 9 9 -7 65.04 2.02
 9 9 -6 8.38 0.89
 9 9 -5 41.3 1.52
 9 9 -4 81.12 2.23
 9 9 -3 265.94 5.37
 9 9 -2 53.56 1.71
 9 9 -1 49.35 1.61
 9 9 0 63.7 1.87
 9 9 1 49.56 1.62
 9 9 2 56.05 1.75
 9 9 3 265.34 5.36
 9 9 4 79.79 2.21
 9 9 5 41.79 1.53
 9 9 6 8.85 0.89
 9 9 7 64.63 2.01
 9 9 8 25.16 1.29
 9 9 9 24.03 1.33
 9 9 10 32.41 1.57
 9 9 11 27.46 1.46
 9 9 12 14.99 1.2
 9 9 13 26.11 1.43
 9 9 14 2.33 0.92
 9 9 15 14.03 1.17
 9 9 16 2.92 0.85
 9 9 17 2.52 0.84
 9 10 -16 5.8 0.89
 9 10 -15 1.41 0.85
 9 10 -14 2.3 0.9
 9 10 -13 1.28 0.87
 9 10 -12 0.85 0.86
 9 10 -11 5.79 0.99
 9 10 -10 15.91 1.22
 9 10 -9 4.69 0.94
 9 10 -8 60.21 2.04
 9 10 -7 8.02 0.92
 9 10 -6 104.89 2.74
 9 10 -5 28.75 1.32
 9 10 -4 63.87 1.97
 9 10 -3 40.71 1.53
 9 10 -2 238.19 4.95
 9 10 -1 11.5 0.93
 9 10 0 1 0.66
 9 10 1 11.82 0.92
 9 10 2 239.51 4.97
 9 10 3 42.01 1.56
 9 10 4 63.84 1.97
 9 10 5 27.55 1.3
 9 10 6 106.28 2.77
 9 10 7 6.41 0.9
 9 10 8 59.33 2.03
 9 10 9 4.92 0.94
 9 10 10 15.23 1.21
 9 10 11 6.38 0.99
 9 10 12 1.63 0.87
 9 10 13 2.09 0.88
 9 10 14 2.12 0.9
 9 10 15 1.92 0.87
 9 10 16 5.28 0.88
 9 11 -16 0.86 0.79
 9 11 -15 6.59 0.94
 9 11 -14 0.6 0.85
 9 11 -13 29.02 1.51
 9 11 -12 12.94 1.15
 9 11 -11 8.65 1.06
 9 11 -10 20.15 1.32
 9 11 -9 1.46 0.87
 9 11 -8 21.47 1.33
 9 11 -7 69.31 2.26
 9 11 -6 0.09 0.77
 9 11 -5 47.39 1.72
 9 11 -4 57.4 1.89
 9 11 -3 40.61 1.56
 9 11 -2 36.14 1.47
 9 11 -1 38.98 1.51
 9 11 0 59.73 1.9
 9 11 1 39.15 1.52
 9 11 2 36.03 1.47
 9 11 3 38.41 1.52
 9 11 4 56.97 1.89
 9 11 5 45.18 1.68
 9 11 6 0.2 0.79
 9 11 7 66.29 2.2
 9 11 8 21.94 1.33
 9 11 9 0.73 0.85
 9 11 10 19.29 1.3
 9 11 11 7.45 1.04
 9 11 12 12.5 1.14
 9 11 13 28.55 1.51
 9 11 14 0.88 0.85
 9 11 15 6.92 0.94
 9 11 16 1.21 0.79
 9 12 -15 1.99 0.81
 9 12 -14 -0.1 0.8
 9 12 -13 22.94 1.37
 9 12 -12 16.32 1.26
 9 12 -11 7.33 1.02
 9 12 -10 33.76 1.61
 9 12 -9 12.48 1.16
 9 12 -8 43.53 1.8
 9 12 -7 3.13 0.9
 9 12 -6 9.22 1.04
 9 12 -5 12.39 1.12
 9 12 -4 26.9 1.39
 9 12 -3 6.7 0.93
 9 12 -2 40.35 1.58
 9 12 -1 58.32 1.92
 9 12 0 4.05 0.81
 9 12 1 57.62 1.91
 9 12 2 42.19 1.62
 9 12 3 7.14 0.95
 9 12 4 27.37 1.39
 9 12 5 13.46 1.13
 9 12 6 8.34 1.02
 9 12 7 2.56 0.86
 9 12 8 42.16 1.77
 9 12 9 12.16 1.16
 9 12 10 35.07 1.63
 9 12 11 7.08 1.04
 9 12 12 14.34 1.22
 9 12 13 22.45 1.35
 9 12 14 0.62 0.8
 9 12 15 2.58 0.83
 9 13 -14 0.24 0.76
 9 13 -13 11.38 1.07
 9 13 -12 0.48 0.84
 9 13 -11 7.64 1.06
 9 13 -10 22.69 1.36
 9 13 -9 4.77 0.95
 9 13 -8 30.38 1.54
 9 13 -7 7.43 1.02
 9 13 -6 3.5 0.92
 9 13 -5 17.67 1.25
 9 13 -4 0.62 0.85
 9 13 -3 25.12 1.4
 9 13 -2 16.12 1.19
 9 13 -1 14.52 1.15
 9 13 0 14.03 1.13
 9 13 1 14.83 1.16
 9 13 2 16.63 1.2
 9 13 3 26.52 1.43
 9 13 4 1.44 0.85
 9 13 5 18.76 1.27
 9 13 6 2.72 0.9
 9 13 7 7.58 1.03
 9 13 8 29.76 1.52
 9 13 9 4.7 0.96
 9 13 10 22.03 1.34
 9 13 11 8.3 1.07
 9 13 12 -0.31 0.85
 9 13 13 11.82 1.08
 9 13 14 1.4 0.78
 9 14 -13 2.87 0.83
 9 14 -12 1.4 0.82
 9 14 -11 -0.13 0.84
 9 14 -10 11.85 1.15
 9 14 -9 3.1 0.95
 9 14 -8 45.88 1.83
 9 14 -7 9.98 1.09
 9 14 -6 1.29 0.89
 9 14 -5 19.46 1.3
 9 14 -4 6.89 1.01
 9 14 -3 -0.04 0.83
 9 14 -2 1.14 0.85
 9 14 -1 6.31 1
 9 14 0 -0.69 0.81
 9 14 1 6.02 0.98
 9 14 2 0.02 0.83
 9 14 3 1.55 0.85
 9 14 4 7.35 1.02
 9 14 5 19.27 1.29
 9 14 6 2.53 0.91
 9 14 7 9.24 1.07
 9 14 8 45.81 1.83
 9 14 9 4.21 0.96
 9 14 10 12.77 1.16
 9 14 11 1.66 0.84
 9 14 12 1.12 0.82
 9 14 13 3.53 0.84
 9 15 -12 10.41 1
 9 15 -11 11.59 1.06
 9 15 -10 1.59 0.89
 9 15 -9 1.14 0.86
 9 15 -8 -0.02 0.85
 9 15 -7 0.46 0.87
 9 15 -6 1.75 0.89
 9 15 -5 15.46 1.21
 9 15 -4 1.06 0.87
 9 15 -3 9.83 1.09
 9 15 -2 1.46 0.85
 9 15 -1 3.35 0.92
 9 15 0 29.02 1.5
 9 15 1 3.24 0.9
 9 15 2 0.72 0.86
 9 15 3 10.55 1.1
 9 15 4 1.23 0.86
 9 15 5 15.04 1.2
 9 15 6 3.12 0.9
 9 15 7 1.8 0.9
 9 15 8 0.27 0.86
 9 15 9 0.65 0.86
 9 15 10 3.08 0.88
 9 15 11 11.53 1.05
 9 15 12 10.44 1.02
 9 16 -10 6.49 0.92
 9 16 -9 1.58 0.83
 9 16 -8 1.64 0.85
 9 16 -7 6.32 0.98
 9 16 -6 10.05 1.1
 9 16 -5 2.21 0.94
 9 16 -4 4.21 0.97
 9 16 -3 5.31 0.96
 9 16 -2 0.11 0.82
 9 16 -1 3.68 0.92
 9 16 0 4.13 0.94
 9 16 1 4.56 0.95
 9 16 2 0.42 0.82
 9 16 3 5.75 0.97
 9 16 4 3.53 0.94
 9 16 5 4.42 0.97
 9 16 6 8.63 1.08
 9 16 7 5.58 0.97
 9 16 8 0.75 0.82
 9 16 9 0.95 0.81
 9 16 10 5.62 0.9
 9 17 -9 2.41 0.85
 9 17 -8 2.97 0.84
 9 17 -7 3.64 0.87
 9 17 -6 0.4 0.82
 9 17 -5 4.63 0.93
 9 17 -4 3.72 0.93
 9 17 -3 3.69 0.93
 9 17 -2 12.32 1.16
 9 17 -1 1.82 0.9
 9 17 0 1.77 0.9
 9 17 1 0.67 0.87
 9 17 2 13.96 1.19
 9 17 3 4.93 0.95
 9 17 4 3.42 0.93
 9 17 5 3.58 0.91
 9 17 6 -0.02 0.8
 9 17 7 2.86 0.88
 9 17 8 3.28 0.84
 9 17 9 3.44 0.86
 9 18 -7 0.74 0.8
 9 18 -6 4.08 0.86
 9 18 -5 2.83 0.83
 9 18 -4 4.18 0.88
 9 18 -3 2.37 0.85
 9 18 -2 2.86 0.88
 9 18 -1 5.86 0.95
 9 18 0 3.69 0.9
 9 18 1 4.85 0.92
 9 18 2 3.66 0.89
 9 18 3 1.6 0.83
 9 18 4 3.88 0.88
 9 18 5 0.94 0.82
 9 18 6 4.67 0.87
 9 18 7 0.12 0.8
 9 19 -3 0.48 0.78
 9 19 -2 2.34 0.81
 9 19 -1 0.67 0.77
 9 19 0 0.02 0.76
 9 19 1 0.45 0.77
 9 19 2 2.58 0.8
 9 19 3 -0.5 0.78
 10 0 0 435.69 7.98
 10 0 1 373.4 6.93
 10 0 2 171.49 3.55
 10 0 3 160.48 3.38
 10 0 4 142.82 3.11
 10 0 5 184.43 3.85
 10 0 6 16.41 0.94
 10 0 7 202.97 4.25
 10 0 8 12.6 0.92
 10 0 9 30.98 1.31
 10 0 10 7.25 0.87
 10 0 11 39.77 1.56
 10 0 12 45.62 1.8
 10 0 13 25.76 1.43
 10 0 14 35.88 1.66
 10 0 15 1.11 0.86
 10 0 16 25.83 1.47
 10 0 17 -0.23 0.82
 10 0 18 5.3 0.92
 10 1 -18 12.89 1.07
 10 1 -17 8.26 1.03
 10 1 -16 7.21 1.05
 10 1 -15 20.07 1.32
 10 1 -14 87.38 2.64
 10 1 -13 10.9 1.1
 10 1 -12 67.15 2.22
 10 1 -11 79.58 2.3
 10 1 -10 87.02 2.4
 10 1 -9 98.18 2.54
 10 1 -8 -0.24 0.64
 10 1 -7 312.96 6.11
 10 1 -6 47.4 1.52
 10 1 -5 186.28 3.89
 10 1 -4 6.03 0.67
 10 1 -3 46.67 1.43
 10 1 -2 158.94 3.34
 10 1 -1 89.54 2.15
 10 1 0 473.51 8.61
 10 1 1 89.05 2.14
 10 1 2 154.91 3.28
 10 1 3 45.69 1.41
 10 1 4 4.84 0.64
 10 1 5 186.07 3.88
 10 1 6 47.21 1.52
 10 1 7 306.94 6.02
 10 1 8 0.7 0.65
 10 1 9 97.43 2.53
 10 1 10 88.67 2.43
 10 1 11 78.13 2.28
 10 1 12 69.68 2.26
 10 1 13 10.19 1.09
 10 1 14 86.03 2.61
 10 1 15 20.81 1.33
 10 1 16 8.11 1.06
 10 1 17 7.7 1.02
 10 1 18 13.19 1.09
 10 2 -18 6.86 0.94
 10 2 -17 10.99 1.1
 10 2 -16 23.92 1.42
 10 2 -15 15.32 1.23
 10 2 -14 85.65 2.6
 10 2 -13 61.93 2.14
 10 2 -12 37.71 1.66
 10 2 -11 3.69 0.8
 10 2 -10 79.69 2.28
 10 2 -9 5.2 0.79
 10 2 -8 112.95 2.77
 10 2 -7 68.51 1.95
 10 2 -6 278.5 5.49
 10 2 -5 12.69 0.84
 10 2 -4 204.02 4.16
 10 2 -3 4.53 0.63
 10 2 -2 95.8 2.27
 10 2 -1 10.75 0.75
 10 2 0 85.49 2.09
 10 2 1 10.47 0.74
 10 2 2 96.92 2.29
 10 2 3 3.7 0.61
 10 2 4 203.01 4.15
 10 2 5 11.43 0.81
 10 2 6 278.13 5.49
 10 2 7 69.39 1.96
 10 2 8 111.66 2.75
 10 2 9 5.62 0.8
 10 2 10 81.17 2.3
 10 2 11 3.46 0.78
 10 2 12 37.84 1.64
 10 2 13 62.72 2.16
 10 2 14 83.81 2.57
 10 2 15 16.36 1.23
 10 2 16 24.96 1.44
 10 2 17 11.05 1.1
 10 2 18 6.1 0.92
 10 3 -18 13.06 1.08
 10 3 -17 21.12 1.31
 10 3 -16 5.48 1
 10 3 -15 8.02 1.03
 10 3 -14 23.16 1.39
 10 3 -13 7.58 1.04
 10 3 -12 14.63 1.17
 10 3 -11 16.58 1.15
 10 3 -10 15.06 1.05
 10 3 -9 123.93 3.02
 10 3 -8 109.02 2.71
 10 3 -7 53.98 1.7
 10 3 -6 5.49 0.72
 10 3 -5 42.22 1.41
 10 3 -4 17.76 0.93
 10 3 -3 26.29 1.07
 10 3 -2 35.82 1.24
 10 3 -1 19.48 0.93
 10 3 0 228.27 4.52
 10 3 1 19.83 0.94
 10 3 2 35.83 1.24
 10 3 3 25.12 1.06
 10 3 4 17.63 0.92
 10 3 5 41.75 1.4
 10 3 6 4.86 0.71
 10 3 7 55.02 1.71
 10 3 8 108.91 2.71
 10 3 9 126.28 3.06
 10 3 10 16.13 1.06
 10 3 11 16.84 1.16
 10 3 12 15.13 1.18
 10 3 13 7.72 1.04
 10 3 14 22.63 1.39
 10 3 15 6.58 0.99
 10 3 16 6.51 1.02
 10 3 17 21.55 1.31
 10 3 18 12.43 1.05
 10 4 -18 2.09 0.81
 10 4 -17 9.52 1.05
 10 4 -16 8.59 1.08
 10 4 -15 12.59 1.14
 10 4 -14 6.06 1
 10 4 -13 96.74 2.8
 10 4 -12 10.19 1.07
 10 4 -11 10.44 1.02
 10 4 -10 45.88 1.67
 10 4 -9 29.11 1.31
 10 4 -8 21.4 1.13
 10 4 -7 78.16 2.15
 10 4 -6 13.87 0.91
 10 4 -5 4.51 0.69
 10 4 -4 35.77 1.29
 10 4 -3 60.68 1.72
 10 4 -2 162.91 3.46
 10 4 -1 37.68 1.29
 10 4 0 99.79 2.37
 10 4 1 38.44 1.3
 10 4 2 165.18 3.5
 10 4 3 62.17 1.74
 10 4 4 35.32 1.28
 10 4 5 4.36 0.69
 10 4 6 13.37 0.9
 10 4 7 79.47 2.17
 10 4 8 20.59 1.11
 10 4 9 27.39 1.28
 10 4 10 46.65 1.69
 10 4 11 9.78 1.01
 10 4 12 10.81 1.09
 10 4 13 96.68 2.8
 10 4 14 4.7 0.97
 10 4 15 11.9 1.12
 10 4 16 9.15 1.08
 10 4 17 10.01 1.05
 10 4 18 1.46 0.79
 10 5 -18 2.9 0.84
 10 5 -17 1.42 0.82
 10 5 -16 3.02 0.91
 10 5 -15 2.17 0.93
 10 5 -14 8.53 1.07
 10 5 -13 40.19 1.74
 10 5 -12 19.06 1.28
 10 5 -11 6.33 0.96
 10 5 -10 32.15 1.43
 10 5 -9 7.4 0.88
 10 5 -8 1.83 0.73
 10 5 -7 118.6 2.88
 10 5 -6 31.94 1.3
 10 5 -5 59.67 1.78
 10 5 -4 41.32 1.42
 10 5 -3 186.01 3.9
 10 5 -2 8.43 0.76
 10 5 -1 21.32 1.01
 10 5 0 24.36 1.06
 10 5 1 20.76 1
 10 5 2 9.31 0.77
 10 5 3 185.02 3.88
 10 5 4 39.44 1.39
 10 5 5 60.61 1.8
 10 5 6 32.95 1.32
 10 5 7 121.43 2.93
 10 5 8 1.82 0.71
 10 5 9 7.68 0.89
 10 5 10 30.85 1.4
 10 5 11 6.64 0.97
 10 5 12 18.95 1.28
 10 5 13 39.82 1.73
 10 5 14 8.56 1.04
 10 5 15 3.35 0.95
 10 5 16 3.25 0.9
 10 5 17 0.45 0.82
 10 5 18 2.31 0.84
 10 6 -17 1.19 0.8
 10 6 -16 12.05 1.12
 10 6 -15 5.49 1
 10 6 -14 4.15 0.93
 10 6 -13 1.95 0.89
 10 6 -12 7.18 1.02
 10 6 -11 2.12 0.87
 10 6 -10 10.48 1.03
 10 6 -9 15.24 1.06
 10 6 -8 85.5 2.37
 10 6 -7 16.51 1.04
 10 6 -6 13.63 0.95
 10 6 -5 2.92 0.7
 10 6 -4 1.92 0.67
 10 6 -3 10.44 0.84
 10 6 -2 5.09 0.7
 10 6 -1 43.29 1.44
 10 6 0 50.61 1.57
 10 6 1 44.04 1.46
 10 6 2 5.41 0.71
 10 6 3 10.26 0.83
 10 6 4 2.17 0.67
 10 6 5 2.46 0.69
 10 6 6 13.26 0.95
 10 6 7 16.09 1.03
 10 6 8 85.44 2.36
 10 6 9 16.92 1.1
 10 6 10 10.57 1.02
 10 6 11 3.01 0.88
 10 6 12 8.44 1.04
 10 6 13 2.06 0.88
 10 6 14 2.3 0.89
 10 6 15 4.96 0.99
 10 6 16 12.66 1.13
 10 6 17 1.02 0.8
 10 7 -17 6.72 0.91
 10 7 -16 1.34 0.84
 10 7 -15 25.01 1.42
 10 7 -14 3.11 0.92
 10 7 -13 28.86 1.51
 10 7 -12 5.78 0.98
 10 7 -11 7.08 1.01
 10 7 -10 13.4 1.14
 10 7 -9 4.37 0.87
 10 7 -8 36.39 1.49
 10 7 -7 5.99 0.83
 10 7 -6 1.68 0.72
 10 7 -5 3.06 0.72
 10 7 -4 2.9 0.71
 10 7 -3 233.06 4.78
 10 7 -2 1.17 0.63
 10 7 -1 51.73 1.63
 10 7 0 28.55 1.2
 10 7 1 52.11 1.64
 10 7 2 1.04 0.63
 10 7 3 232.25 4.77
 10 7 4 2.54 0.71
 10 7 5 2.91 0.72
 10 7 6 2.71 0.73
 10 7 7 6.58 0.85
 10 7 8 38.24 1.53
 10 7 9 2.84 0.85
 10 7 10 13.38 1.14
 10 7 11 6.49 0.99
 10 7 12 6.21 0.98
 10 7 13 29.03 1.5
 10 7 14 3.9 0.92
 10 7 15 25.08 1.43
 10 7 16 0.99 0.85
 10 7 17 6.61 0.91
 10 8 -17 1.64 0.81
 10 8 -16 2.6 0.85
 10 8 -15 6.29 0.99
 10 8 -14 7.93 1.06
 10 8 -13 2.29 0.9
 10 8 -12 0.38 0.84
 10 8 -11 14.72 1.19
 10 8 -10 3.8 0.91
 10 8 -9 45.36 1.81
 10 8 -8 34.62 1.49
 10 8 -7 4.65 0.83
 10 8 -6 1.26 0.72
 10 8 -5 152.16 3.5
 10 8 -4 8.39 0.86
 10 8 -3 11.36 0.9
 10 8 -2 33.36 1.34
 10 8 -1 31.3 1.29
 10 8 0 28.37 1.23
 10 8 1 31.56 1.3
 10 8 2 32.17 1.31
 10 8 3 11.6 0.91
 10 8 4 7.64 0.85
 10 8 5 153.55 3.52
 10 8 6 1.67 0.74
 10 8 7 5.05 0.84
 10 8 8 36.34 1.51
 10 8 9 46.09 1.82
 10 8 10 3.72 0.91
 10 8 11 15.27 1.2
 10 8 12 0.66 0.84
 10 8 13 2.27 0.88
 10 8 14 7.18 1.04
 10 8 15 6.13 0.99
 10 8 16 1.71 0.84
 10 8 17 2.39 0.82
 10 9 -16 3.02 0.83
 10 9 -15 11.82 1.1
 10 9 -14 -0.18 0.84
 10 9 -13 1.34 0.89
 10 9 -12 3.24 0.92
 10 9 -11 8.11 1.04
 10 9 -10 9.33 1.07
 10 9 -9 13.56 1.16
 10 9 -8 13.95 1.15
 10 9 -7 21.67 1.27
 10 9 -6 33.83 1.45
 10 9 -5 2.64 0.77
 10 9 -4 29.47 1.32
 10 9 -3 11.15 0.93
 10 9 -2 9.94 0.9
 10 9 -1 7.62 0.84
 10 9 0 62.44 1.91
 10 9 1 7.56 0.84
 10 9 2 9.72 0.89
 10 9 3 10.58 0.92
 10 9 4 29.59 1.32
 10 9 5 2.26 0.77
 10 9 6 35.78 1.48
 10 9 7 23.58 1.3
 10 9 8 15.41 1.17
 10 9 9 14.9 1.17
 10 9 10 8.74 1.06
 10 9 11 7.84 1.04
 10 9 12 1.56 0.89
 10 9 13 1.78 0.91
 10 9 14 -0.07 0.84
 10 9 15 13.84 1.12
 10 9 16 3.45 0.84
 10 10 -15 3.57 0.88
 10 10 -14 1.02 0.84
 10 10 -13 8.7 1.07
 10 10 -12 5.9 0.98
 10 10 -11 2.23 0.91
 10 10 -10 1.54 0.89
 10 10 -9 -0.11 0.83
 10 10 -8 18.99 1.28
 10 10 -7 3.39 0.9
 10 10 -6 8.08 0.97
 10 10 -5 50.63 1.79
 10 10 -4 32.27 1.41
 10 10 -3 10.79 0.96
 10 10 -2 119.8 2.98
 10 10 -1 47.9 1.69
 10 10 0 12.72 0.98
 10 10 1 49.04 1.71
 10 10 2 120.5 2.99
 10 10 3 10.19 0.94
 10 10 4 31.44 1.4
 10 10 5 50.18 1.78
 10 10 6 7.88 0.97
 10 10 7 2.83 0.88
 10 10 8 18.03 1.26
 10 10 9 0.7 0.84
 10 10 10 1.66 0.88
 10 10 11 2.9 0.92
 10 10 12 6.47 0.99
 10 10 13 10.05 1.1
 10 10 14 0.1 0.83
 10 10 15 2.83 0.86
 10 11 -15 4.74 0.86
 10 11 -14 1.9 0.85
 10 11 -13 5.42 0.97
 10 11 -12 12.24 1.15
 10 11 -11 8.89 1.05
 10 11 -10 46.57 1.85
 10 11 -9 7.28 1.01
 10 11 -8 11.26 1.12
 10 11 -7 6.76 1
 10 11 -6 16.32 1.21
 10 11 -5 23.35 1.36
 10 11 -4 14.94 1.14
 10 11 -3 7.75 0.95
 10 11 -2 19.7 1.16
 10 11 -1 8.23 0.91
 10 11 0 18.49 1.14
 10 11 1 8.13 0.91
 10 11 2 19.22 1.16
 10 11 3 8.25 0.95
 10 11 4 16.33 1.15
 10 11 5 24.87 1.38
 10 11 6 15.33 1.19
 10 11 7 5.6 0.97
 10 11 8 12.43 1.13
 10 11 9 6.47 1.01
 10 11 10 45.17 1.83
 10 11 11 8.33 1.05
 10 11 12 11.31 1.14
 10 11 13 4.98 0.96
 10 11 14 2.5 0.85
 10 11 15 4.93 0.87
 10 12 -14 2.33 0.82
 10 12 -13 0.82 0.84
 10 12 -12 3.17 0.92
 10 12 -11 2.81 0.94
 10 12 -10 12.11 1.14
 10 12 -9 6.76 1.02
 10 12 -8 12.28 1.16
 10 12 -7 19.28 1.3
 10 12 -6 6.5 1.02
 10 12 -5 8.75 1.05
 10 12 -4 4.59 0.95
 10 12 -3 15.53 1.18
 10 12 -2 5.07 0.95
 10 12 -1 2.89 0.89
 10 12 0 16.96 1.22
 10 12 1 3.21 0.9
 10 12 2 5.29 0.95
 10 12 3 14.24 1.16
 10 12 4 4.03 0.92
 10 12 5 7.95 1.01
 10 12 6 7.75 1.05
 10 12 7 20 1.31
 10 12 8 13.88 1.2
 10 12 9 5.76 0.99
 10 12 10 11.75 1.14
 10 12 11 1.71 0.92
 10 12 12 2.69 0.91
 10 12 13 1.29 0.85
 10 12 14 1.69 0.8
 10 13 -13 2.93 0.83
 10 13 -12 7.98 1
 10 13 -11 6.23 0.98
 10 13 -10 12.11 1.16
 10 13 -9 21.2 1.38
 10 13 -8 -0.2 0.84
 10 13 -7 6.62 1.03
 10 13 -6 4.67 0.98
 10 13 -5 18.08 1.28
 10 13 -4 5.56 0.99
 10 13 -3 18.45 1.27
 10 13 -2 5.9 0.97
 10 13 -1 -0.27 0.82
 10 13 0 85.87 2.59
 10 13 1 1.28 0.86
 10 13 2 5.62 0.98
 10 13 3 19.02 1.29
 10 13 4 5.03 0.97
 10 13 5 18.26 1.28
 10 13 6 5.76 1
 10 13 7 7.4 1.03
 10 13 8 0.58 0.85
 10 13 9 20.77 1.37
 10 13 10 11.5 1.17
 10 13 11 6.49 0.99
 10 13 12 7.94 1
 10 13 13 2.76 0.82
 10 14 -12 0.84 0.78
 10 14 -11 2.66 0.87
 10 14 -10 31.92 1.54
 10 14 -9 0.83 0.9
 10 14 -8 8.21 1.08
 10 14 -7 2.06 0.89
 10 14 -6 37.35 1.67
 10 14 -5 1.51 0.9
 10 14 -4 8.94 1.05
 10 14 -3 8.09 1.05
 10 14 -2 9.24 1.07
 10 14 -1 6.45 1.01
 10 14 0 0.78 0.86
 10 14 1 7.81 1.04
 10 14 2 9.59 1.08
 10 14 3 7.25 1.01
 10 14 4 8.26 1.05
 10 14 5 1.15 0.88
 10 14 6 35.48 1.64
 10 14 7 3.09 0.92
 10 14 8 9.8 1.11
 10 14 9 1.44 0.89
 10 14 10 31.98 1.54
 10 14 11 2.18 0.84
 10 14 12 0.33 0.78
 10 15 -11 2.61 0.83
 10 15 -10 4.87 0.91
 10 15 -9 5.51 0.95
 10 15 -8 16.8 1.23
 10 15 -7 37.13 1.69
 10 15 -6 4.41 0.98
 10 15 -5 3.72 0.97
 10 15 -4 4.11 0.93
 10 15 -3 5.07 0.98
 10 15 -2 4.99 0.96
 10 15 -1 2 0.9
 10 15 0 14.84 1.19
 10 15 1 2.06 0.88
 10 15 2 4.01 0.96
 10 15 3 5.04 0.96
 10 15 4 3.78 0.93
 10 15 5 3.05 0.97
 10 15 6 4.29 1
 10 15 7 36.95 1.68
 10 15 8 16.49 1.23
 10 15 9 4.58 0.93
 10 15 10 3.66 0.89
 10 15 11 3.22 0.83
 10 16 -9 -0.38 0.76
 10 16 -8 3.62 0.91
 10 16 -7 0.73 0.84
 10 16 -6 3.24 0.91
 10 16 -5 10.84 1.11
 10 16 -4 6.57 1.03
 10 16 -3 33.91 1.63
 10 16 -2 5.07 1.01
 10 16 -1 23.32 1.42
 10 16 0 7.43 1.05
 10 16 1 23.69 1.43
 10 16 2 4.17 0.97
 10 16 3 34.55 1.64
 10 16 4 7.97 1.05
 10 16 5 10.73 1.11
 10 16 6 4.24 0.94
 10 16 7 0.99 0.84
 10 16 8 3.8 0.9
 10 16 9 0.45 0.77
 10 17 -8 9 1.01
 10 17 -7 19.05 1.19
 10 17 -6 7.91 0.98
 10 17 -5 4.37 0.91
 10 17 -4 3.95 0.9
 10 17 -3 2.86 0.89
 10 17 -2 3.74 0.91
 10 17 -1 11.3 1.1
 10 17 0 55.86 2.02
 10 17 1 10.27 1.1
 10 17 2 3.43 0.91
 10 17 3 2.88 0.89
 10 17 4 4.52 0.92
 10 17 5 4.82 0.9
 10 17 6 6.55 0.95
 10 17 7 18.29 1.17
 10 17 8 10.06 1.02
 10 18 -5 3.45 0.88
 10 18 -4 12.71 1.05
 10 18 -3 2.07 0.83
 10 18 -2 4.72 0.89
 10 18 -1 4.69 0.89
 10 18 0 0.52 0.8
 10 18 1 6.33 0.92
 10 18 2 4.32 0.89
 10 18 3 2.03 0.83
 10 18 4 12.49 1.06
 10 18 5 2.77 0.86
 11 0 1 124.97 2.84
 11 0 2 6.14 0.71
 11 0 3 143.86 3.19
 11 0 4 0.27 0.6
 11 0 5 24.44 1.13
 11 0 6 2.29 0.67
 11 0 7 4.64 0.76
 11 0 8 39.96 1.51
 11 0 9 11.27 0.96
 11 0 10 65.25 2.05
 11 0 11 -0.77 0.79
 11 0 12 1.21 0.85
 11 0 13 18.08 1.29
 11 0 14 1.17 0.87
 11 0 15 12.97 1.2
 11 0 16 0.35 0.86
 11 0 17 0.75 0.81
 11 0 18 9.55 1.03
 11 1 -18 0.02 0.77
 11 1 -17 1.59 0.84
 11 1 -16 45.56 1.83
 11 1 -15 23.38 1.43
 11 1 -14 11.29 1.13
 11 1 -13 24.08 1.42
 11 1 -12 31.7 1.55
 11 1 -11 13.11 1.12
 11 1 -10 20.07 1.17
 11 1 -9 12.36 0.99
 11 1 -8 27.57 1.27
 11 1 -7 50.14 1.67
 11 1 -6 14.41 0.95
 11 1 -5 111.97 2.7
 11 1 -4 20.79 1.03
 11 1 -3 54.66 1.65
 11 1 -2 22.18 1.03
 11 1 -1 25.95 1.1
 11 1 0 52.45 1.58
 11 1 1 27.55 1.13
 11 1 2 22.48 1.04
 11 1 3 53.6 1.63
 11 1 4 20.99 1.03
 11 1 5 112.13 2.7
 11 1 6 15.2 0.96
 11 1 7 50.51 1.68
 11 1 8 27.31 1.27
 11 1 9 11.95 0.98
 11 1 10 19.58 1.17
 11 1 11 13.5 1.14
 11 1 12 32.97 1.58
 11 1 13 24.25 1.4
 11 1 14 12.03 1.13
 11 1 15 21.95 1.39
 11 1 16 45.48 1.84
 11 1 17 0.9 0.84
 11 1 18 0.39 0.79
 11 2 -18 0.45 0.8
 11 2 -17 15.31 1.15
 11 2 -16 4.11 0.94
 11 2 -15 2.95 0.94
 11 2 -14 7.93 1.05
 11 2 -13 9.85 1.09
 11 2 -12 49.81 1.92
 11 2 -11 32.41 1.54
 11 2 -10 5.05 0.85
 11 2 -9 34.1 1.43
 11 2 -8 72.6 2.12
 11 2 -7 12.95 0.95
 11 2 -6 49.49 1.63
 11 2 -5 50.95 1.63
 11 2 -4 255.15 5.12
 11 2 -3 24.17 1.1
 11 2 -2 192.74 4.01
 11 2 -1 3.32 0.66
 11 2 0 93.19 2.3
 11 2 1 3.14 0.65
 11 2 2 193.33 4.02
 11 2 3 26.48 1.14
 11 2 4 258.49 5.17
 11 2 5 51 1.63
 11 2 6 49.15 1.63
 11 2 7 12.84 0.95
 11 2 8 72.49 2.12
 11 2 9 33.43 1.43
 11 2 10 5.3 0.84
 11 2 11 34.54 1.58
 11 2 12 49.44 1.91
 11 2 13 9.45 1.07
 11 2 14 7.58 1.03
 11 2 15 3.46 0.95
 11 2 16 4.74 0.95
 11 2 17 15.21 1.15
 11 2 18 0.44 0.81
 11 3 -17 4.81 0.91
 11 3 -16 0.42 0.85
 11 3 -15 1.88 0.91
 11 3 -14 1.13 0.86
 11 3 -13 16.11 1.24
 11 3 -12 4.42 0.95
 11 3 -11 3.52 0.91
 11 3 -10 1.55 0.79
 11 3 -9 75.14 2.21
 11 3 -8 35.31 1.45
 11 3 -7 202.74 4.35
 11 3 -6 77.67 2.16
 11 3 -5 146.56 3.32
 11 3 -4 28.19 1.2
 11 3 -3 137.21 3.11
 11 3 -2 149.41 3.3
 11 3 -1 126.9 2.9
 11 3 0 1.24 0.62
 11 3 1 126.59 2.89
 11 3 2 151.19 3.33
 11 3 3 135.46 3.07
 11 3 4 28.34 1.2
 11 3 5 148.47 3.35
 11 3 6 77.68 2.15
 11 3 7 205.02 4.39
 11 3 8 36.63 1.47
 11 3 9 75.52 2.22
 11 3 10 1.39 0.79
 11 3 11 4.26 0.92
 11 3 12 4.84 0.96
 11 3 13 16.4 1.24
 11 3 14 1.4 0.87
 11 3 15 2.21 0.91
 11 3 16 1.7 0.86
 11 3 17 5.91 0.92
 11 4 -17 15.59 1.13
 11 4 -16 0.99 0.83
 11 4 -15 10.75 1.11
 11 4 -14 22.29 1.36
 11 4 -13 29.73 1.52
 11 4 -12 13.68 1.17
 11 4 -11 128.72 3.35
 11 4 -10 27.48 1.4
 11 4 -9 1.42 0.77
 11 4 -8 27.48 1.3
 11 4 -7 1.91 0.72
 11 4 -6 17 1.03
 11 4 -5 11.02 0.89
 11 4 -4 77.59 2.12
 11 4 -3 126.12 2.94
 11 4 -2 313.39 6.09
 11 4 -1 143.24 3.2
 11 4 0 18.76 1
 11 4 1 143.31 3.2
 11 4 2 307.84 6
 11 4 3 123.74 2.9
 11 4 4 78.83 2.14
 11 4 5 11.2 0.88
 11 4 6 16.82 1.03
 11 4 7 1.87 0.72
 11 4 8 27.9 1.31
 11 4 9 1.37 0.76
 11 4 10 26.63 1.39
 11 4 11 125.53 3.29
 11 4 12 13.04 1.16
 11 4 13 30.69 1.55
 11 4 14 23.17 1.37
 11 4 15 9.27 1.1
 11 4 16 0.95 0.83
 11 4 17 15.31 1.13
 11 5 -17 1.69 0.79
 11 5 -16 11.23 1.07
 11 5 -15 14.47 1.21
 11 5 -14 2.99 0.9
 11 5 -13 37.34 1.67
 11 5 -12 3.17 0.93
 11 5 -11 4.89 0.97
 11 5 -10 1.97 0.87
 11 5 -9 75.62 2.32
 11 5 -8 189.61 4.21
 11 5 -7 77.44 2.23
 11 5 -6 72.06 2.1
 11 5 -5 18.23 1.06
 11 5 -4 36.6 1.4
 11 5 -3 65.74 1.92
 11 5 -2 129.85 3.01
 11 5 -1 24.22 1.13
 11 5 0 2.56 0.67
 11 5 1 24.48 1.14
 11 5 2 128.01 2.98
 11 5 3 66.23 1.92
 11 5 4 36.32 1.39
 11 5 5 19.18 1.07
 11 5 6 71.83 2.09
 11 5 7 76.87 2.21
 11 5 8 186.88 4.17
 11 5 9 77.07 2.35
 11 5 10 3.03 0.88
 11 5 11 5.65 0.97
 11 5 12 2.03 0.91
 11 5 13 39.66 1.72
 11 5 14 1.5 0.89
 11 5 15 16.12 1.22
 11 5 16 10.87 1.07
 11 5 17 1.16 0.79
 11 6 -17 0.22 0.78
 11 6 -16 16.56 1.18
 11 6 -15 1.18 0.86
 11 6 -14 1.65 0.91
 11 6 -13 9.3 1.07
 11 6 -12 44.09 1.81
 11 6 -11 11.33 1.11
 11 6 -10 29.79 1.51
 11 6 -9 7.78 0.98
 11 6 -8 35.51 1.5
 11 6 -7 5.37 0.84
 11 6 -6 3.57 0.78
 11 6 -5 17.29 1.06
 11 6 -4 14.4 0.98
 11 6 -3 109.19 2.7
 11 6 -2 24.98 1.17
 11 6 -1 41.4 1.48
 11 6 0 58.05 1.78
 11 6 1 41.58 1.48
 11 6 2 24.48 1.16
 11 6 3 109.81 2.72
 11 6 4 12.8 0.96
 11 6 5 18.86 1.09
 11 6 6 4.3 0.78
 11 6 7 5.39 0.84
 11 6 8 35.33 1.49
 11 6 9 6.83 0.96
 11 6 10 30.91 1.53
 11 6 11 10.93 1.12
 11 6 12 44.15 1.82
 11 6 13 9.06 1.07
 11 6 14 1.95 0.91
 11 6 15 2.16 0.88
 11 6 16 16.71 1.17
 11 6 17 0.88 0.81
 11 7 -16 0.79 0.8
 11 7 -15 11.65 1.09
 11 7 -14 15.31 1.22
 11 7 -13 5.96 0.98
 11 7 -12 16 1.24
 11 7 -11 12.28 1.15
 11 7 -10 6.51 0.99
 11 7 -9 11.06 1.08
 11 7 -8 6.18 0.93
 11 7 -7 38.87 1.56
 11 7 -6 28.6 1.34
 11 7 -5 18.87 1.13
 11 7 -4 17.81 1.08
 11 7 -3 1.9 0.71
 11 7 -2 3.63 0.74
 11 7 -1 106.49 2.67
 11 7 0 46.56 1.6
 11 7 1 105.5 2.65
 11 7 2 3.48 0.74
 11 7 3 2.02 0.71
 11 7 4 18.48 1.09
 11 7 5 19.56 1.13
 11 7 6 27.72 1.32
 11 7 7 38.43 1.55
 11 7 8 5.96 0.93
 11 7 9 10.98 1.08
 11 7 10 4.93 0.96
 11 7 11 11.7 1.13
 11 7 12 14.04 1.19
 11 7 13 6.92 0.98
 11 7 14 13.97 1.19
 11 7 15 11.13 1.09
 11 7 16 1.02 0.8
 11 8 -16 3.04 0.83
 11 8 -15 0.59 0.81
 11 8 -14 1.03 0.87
 11 8 -13 3.91 0.96
 11 8 -12 19.52 1.3
 11 8 -11 3.37 0.94
 11 8 -10 -0.18 0.85
 11 8 -9 34.78 1.62
 11 8 -8 2.88 0.9
 11 8 -7 27.53 1.4
 11 8 -6 16.06 1.11
 11 8 -5 28.07 1.33
 11 8 -4 12.48 0.99
 11 8 -3 19.45 1.12
 11 8 -2 4.56 0.78
 11 8 -1 11.3 0.93
 11 8 0 2.59 0.73
 11 8 1 11.04 0.92
 11 8 2 4.42 0.78
 11 8 3 18.63 1.11
 11 8 4 12.51 0.99
 11 8 5 28.41 1.34
 11 8 6 17.15 1.13
 11 8 7 28.24 1.42
 11 8 8 2.53 0.9
 11 8 9 34.1 1.61
 11 8 10 1.01 0.86
 11 8 11 3.63 0.93
 11 8 12 18.91 1.29
 11 8 13 4.27 0.96
 11 8 14 2.77 0.88
 11 8 15 0.67 0.82
 11 8 16 2.37 0.82
 11 9 -15 13.98 1.1
 11 9 -14 1.56 0.86
 11 9 -13 7.37 1.05
 11 9 -12 7.75 1.08
 11 9 -11 25.95 1.45
 11 9 -10 1.83 0.9
 11 9 -9 2.7 0.92
 11 9 -8 11.42 1.13
 11 9 -7 12.82 1.13
 11 9 -6 17.52 1.2
 11 9 -5 1.63 0.82
 11 9 -4 15.17 1.06
 11 9 -3 3.04 0.78
 11 9 -2 4.64 0.8
 11 9 -1 4.23 0.79
 11 9 0 4.13 0.79
 11 9 1 4.76 0.81
 11 9 2 2.95 0.77
 11 9 3 1.01 0.75
 11 9 4 14.74 1.06
 11 9 5 1.88 0.81
 11 9 6 17.95 1.21
 11 9 7 13.39 1.14
 11 9 8 10.7 1.1
 11 9 9 2 0.89
 11 9 10 1.85 0.9
 11 9 11 26.42 1.45
 11 9 12 8.73 1.1
 11 9 13 7.39 1.05
 11 9 14 0.94 0.84
 11 9 15 15.47 1.12
 11 10 -15 1.97 0.83
 11 10 -14 0.78 0.8
 11 10 -13 0.65 0.85
 11 10 -12 12.98 1.18
 11 10 -11 1.34 0.88
 11 10 -10 4.99 0.96
 11 10 -9 2.1 0.89
 11 10 -8 3.3 0.94
 11 10 -7 1.96 0.87
 11 10 -6 53.52 1.98
 11 10 -5 13.57 1.15
 11 10 -4 1.17 0.8
 11 10 -3 3.42 0.86
 11 10 -2 38.94 1.59
 11 10 -1 8.05 0.93
 11 10 0 106.96 2.8
 11 10 1 7.85 0.91
 11 10 2 38.94 1.59
 11 10 3 2.77 0.85
 11 10 4 1.31 0.8
 11 10 5 13.12 1.14
 11 10 6 52.53 1.96
 11 10 7 0.21 0.84
 11 10 8 3.28 0.92
 11 10 9 1.12 0.88
 11 10 10 4.29 0.95
 11 10 11 1.19 0.87
 11 10 12 13.7 1.2
 11 10 13 1.01 0.85
 11 10 14 0.07 0.8
 11 10 15 2.46 0.85
 11 11 -14 4.16 0.84
 11 11 -13 2.86 0.89
 11 11 -12 12.91 1.16
 11 11 -11 19.43 1.33
 11 11 -10 17.02 1.24
 11 11 -9 23.85 1.41
 11 11 -8 16.37 1.24
 11 11 -7 11.22 1.13
 11 11 -6 30.51 1.55
 11 11 -5 3.67 0.91
 11 11 -4 3.45 0.92
 11 11 -3 5.83 0.97
 11 11 -2 4.44 0.93
 11 11 -1 3.67 0.91
 11 11 0 19.17 1.25
 11 11 1 3.45 0.9
 11 11 2 4.31 0.93
 11 11 3 4.85 0.95
 11 11 4 3.59 0.92
 11 11 5 1.4 0.89
 11 11 6 31.6 1.56
 11 11 7 10.13 1.11
 11 11 8 14.59 1.2
 11 11 9 24.72 1.41
 11 11 10 15.72 1.24
 11 11 11 19.27 1.33
 11 11 12 12.94 1.15
 11 11 13 5.49 0.91
 11 11 14 2.91 0.82
 11 12 -13 11.55 1.03
 11 12 -12 7.25 0.98
 11 12 -11 9.85 1.1
 11 12 -10 12.02 1.17
 11 12 -9 11.44 1.19
 11 12 -8 0.97 0.89
 11 12 -7 1.5 0.87
 11 12 -6 34 1.62
 11 12 -5 35.82 1.66
 11 12 -4 16.43 1.25
 11 12 -3 28.7 1.5
 11 12 -2 17.22 1.25
 11 12 -1 0.87 0.86
 11 12 0 31.19 1.54
 11 12 1 0.8 0.86
 11 12 2 16.68 1.23
 11 12 3 27.7 1.49
 11 12 4 17.08 1.26
 11 12 5 34.44 1.63
 11 12 6 32.89 1.6
 11 12 7 0.62 0.86
 11 12 8 1.09 0.88
 11 12 9 12.53 1.18
 11 12 10 11.12 1.14
 11 12 11 8.29 1.04
 11 12 12 7.71 0.99
 11 12 13 11.68 1.04
 11 13 -12 17.37 1.16
 11 13 -11 12.6 1.11
 11 13 -10 0.45 0.85
 11 13 -9 14.87 1.23
 11 13 -8 11.39 1.16
 11 13 -7 3.58 0.95
 11 13 -6 11.21 1.12
 11 13 -5 38.14 1.7
 11 13 -4 13.84 1.2
 11 13 -3 26.4 1.46
 11 13 -2 5.17 0.98
 11 13 -1 63.73 2.19
 11 13 0 0.68 0.88
 11 13 1 64.05 2.2
 11 13 2 4.56 0.97
 11 13 3 25.28 1.44
 11 13 4 14.9 1.22
 11 13 5 39.22 1.72
 11 13 6 10.73 1.1
 11 13 7 4.25 0.95
 11 13 8 9.5 1.11
 11 13 9 14.38 1.21
 11 13 10 1.85 0.87
 11 13 11 12.63 1.09
 11 13 12 18.07 1.16
 11 14 -11 0.94 0.77
 11 14 -10 2.71 0.86
 11 14 -9 5.22 0.94
 11 14 -8 23.95 1.4
 11 14 -7 2.8 0.94
 11 14 -6 16.04 1.27
 11 14 -5 9.87 1.1
 11 14 -4 25.48 1.44
 11 14 -3 34.95 1.64
 11 14 -2 10.8 1.11
 11 14 -1 11.25 1.12
 11 14 0 13.92 1.19
 11 14 1 10.45 1.1
 11 14 2 8.8 1.08
 11 14 3 35.9 1.65
 11 14 4 28.19 1.49
 11 14 5 8.99 1.07
 11 14 6 17.6 1.29
 11 14 7 1.62 0.91
 11 14 8 24.67 1.41
 11 14 9 4.03 0.93
 11 14 10 1.69 0.84
 11 14 11 0.24 0.77
 11 15 -10 2.3 0.85
 11 15 -9 3.19 0.87
 11 15 -8 7.97 1.01
 11 15 -7 0.15 0.84
 11 15 -6 6.44 1.01
 11 15 -5 22.11 1.37
 11 15 -4 9.97 1.11
 11 15 -3 1.88 0.91
 11 15 -2 17.83 1.31
 11 15 -1 5.51 1.03
 11 15 0 13 1.2
 11 15 1 5.33 1
 11 15 2 20.66 1.36
 11 15 3 1.05 0.89
 11 15 4 10.12 1.11
 11 15 5 20.45 1.33
 11 15 6 7.09 1.02
 11 15 7 1.77 0.87
 11 15 8 6.95 0.98
 11 15 9 4.47 0.87
 11 15 10 1.91 0.83
 11 16 -8 3.68 0.85
 11 16 -7 1.64 0.83
 11 16 -6 1.6 0.83
 11 16 -5 1.68 0.88
 11 16 -4 0.77 0.85
 11 16 -3 0 0.84
 11 16 -2 4.72 0.95
 11 16 -1 14.76 1.21
 11 16 0 1.01 0.87
 11 16 1 15.18 1.21
 11 16 2 4.47 0.97
 11 16 3 0.35 0.84
 11 16 4 0.41 0.83
 11 16 5 3.54 0.9
 11 16 6 1.64 0.84
 11 16 7 1.31 0.82
 11 16 8 3.11 0.84
 11 17 -6 2.03 0.84
 11 17 -5 1.95 0.81
 11 17 -4 3.54 0.87
 11 17 -3 3.07 0.86
 11 17 -2 11.35 1.07
 11 17 -1 3.19 0.88
 11 17 0 0.68 0.81
 11 17 1 4.07 0.9
 11 17 2 11.91 1.09
 11 17 3 1.95 0.84
 11 17 4 4.28 0.86
 11 17 5 1.85 0.82
 11 17 6 1.43 0.82
 11 18 -2 2.29 0.85
 11 18 -1 1.14 0.83
 11 18 0 0.94 0.79
 11 18 1 1.82 0.84
 11 18 2 3.98 0.86
 12 0 0 43.81 1.5
 12 0 1 164.02 3.6
 12 0 2 0.25 0.63
 12 0 3 17.13 1.01
 12 0 4 41.43 1.49
 12 0 5 197.23 4.24
 12 0 6 64.9 1.97
 12 0 7 6.84 0.86
 12 0 8 0.29 0.71
 12 0 9 34.14 1.53
 12 0 10 3.95 0.92
 12 0 11 2.54 0.9
 12 0 12 1.54 0.86
 12 0 13 7.79 1.03
 12 0 14 19.28 1.28
 12 0 15 9.32 1.09
 12 0 16 11.54 1.09
 12 0 17 -0.43 0.75
 12 1 -17 1.11 0.79
 12 1 -16 1.64 0.85
 12 1 -15 14.88 1.2
 12 1 -14 1.52 0.86
 12 1 -13 7.21 1.02
 12 1 -12 11.54 1.12
 12 1 -11 39.07 1.7
 12 1 -10 18.27 1.25
 12 1 -9 55.07 1.95
 12 1 -8 12.3 0.99
 12 1 -7 17.58 1.09
 12 1 -6 5.8 0.81
 12 1 -5 48.84 1.65
 12 1 -4 20.31 1.09
 12 1 -3 0.49 0.65
 12 1 -2 2.68 0.68
 12 1 -1 27.34 1.2
 12 1 0 49.44 1.6
 12 1 1 27.51 1.2
 12 1 2 2.86 0.68
 12 1 3 0.05 0.64
 12 1 4 21.48 1.11
 12 1 5 47.65 1.64
 12 1 6 5.47 0.79
 12 1 7 18.43 1.1
 12 1 8 11.95 0.99
 12 1 9 55.38 1.95
 12 1 10 17.97 1.25
 12 1 11 39.97 1.73
 12 1 12 12.03 1.14
 12 1 13 6.9 1.01
 12 1 14 1.11 0.87
 12 1 15 14.15 1.19
 12 1 16 0.84 0.83
 12 1 17 1.66 0.79
 12 2 -17 2.21 0.8
 12 2 -16 0.69 0.82
 12 2 -15 0.49 0.84
 12 2 -14 9.8 1.12
 12 2 -13 4.71 0.96
 12 2 -12 10.36 1.11
 12 2 -11 22.56 1.37
 12 2 -10 5.82 0.96
 12 2 -9 13.79 1.1
 12 2 -8 17.64 1.13
 12 2 -7 1.83 0.75
 12 2 -6 24.94 1.22
 12 2 -5 64.89 1.95
 12 2 -4 18.5 1.06
 12 2 -3 13.28 0.93
 12 2 -2 24.94 1.16
 12 2 -1 17.39 1
 12 2 0 16.98 1
 12 2 1 17.53 1.01
 12 2 2 24.73 1.15
 12 2 3 12.03 0.91
 12 2 4 18.33 1.05
 12 2 5 64.32 1.95
 12 2 6 25.75 1.23
 12 2 7 2.6 0.75
 12 2 8 19.03 1.14
 12 2 9 14.04 1.1
 12 2 10 5.2 0.94
 12 2 11 23.9 1.38
 12 2 12 10.62 1.12
 12 2 13 6.09 1
 12 2 14 8.96 1.1
 12 2 15 1.01 0.85
 12 2 16 -0.14 0.8
 12 2 17 1.91 0.79
 12 3 -17 16.44 1.16
 12 3 -16 3.58 0.87
 12 3 -15 10.38 1.08
 12 3 -14 2.94 0.95
 12 3 -13 1.24 0.87
 12 3 -12 9.79 1.1
 12 3 -11 32.56 1.58
 12 3 -10 7.92 1.02
 12 3 -9 4.64 0.89
 12 3 -8 6.2 0.87
 12 3 -7 29.62 1.36
 12 3 -6 44.53 1.62
 12 3 -5 1.42 0.7
 12 3 -4 13.24 0.96
 12 3 -3 15.34 0.99
 12 3 -2 38.24 1.43
 12 3 -1 45.08 1.55
 12 3 0 187.26 4.02
 12 3 1 45.32 1.55
 12 3 2 39.14 1.44
 12 3 3 14.34 0.97
 12 3 4 12.85 0.95
 12 3 5 1.66 0.7
 12 3 6 46.32 1.65
 12 3 7 30.45 1.37
 12 3 8 5.61 0.86
 12 3 9 5.57 0.91
 12 3 10 7.94 1.03
 12 3 11 33.62 1.61
 12 3 12 9.68 1.09
 12 3 13 1.1 0.87
 12 3 14 4.76 0.98
 12 3 15 9.71 1.08
 12 3 16 2.65 0.87
 12 3 17 17.89 1.18
 12 4 -16 3.4 0.87
 12 4 -15 1.95 0.86
 12 4 -14 1.51 0.9
 12 4 -13 20.35 1.32
 12 4 -12 17.98 1.28
 12 4 -11 1.96 0.92
 12 4 -10 14.39 1.17
 12 4 -9 9.11 1.03
 12 4 -8 5.93 0.92
 12 4 -7 1.72 0.75
 12 4 -6 68.52 2.08
 12 4 -5 12.53 0.97
 12 4 -4 13.18 0.97
 12 4 -3 30.19 1.3
 12 4 -2 39.43 1.47
 12 4 -1 3.07 0.74
 12 4 0 18.7 1.07
 12 4 1 3.02 0.74
 12 4 2 37.5 1.44
 12 4 3 29.64 1.3
 12 4 4 13.42 0.97
 12 4 5 12.36 0.97
 12 4 6 69.83 2.1
 12 4 7 1.02 0.75
 12 4 8 6.03 0.92
 12 4 9 8.7 1.04
 12 4 10 13.3 1.15
 12 4 11 4.49 0.96
 12 4 12 18.51 1.29
 12 4 13 20.83 1.32
 12 4 14 1.38 0.89
 12 4 15 0.5 0.85
 12 4 16 2.48 0.85
 12 5 -16 0.8 0.79
 12 5 -15 6.72 0.99
 12 5 -14 8.83 1.08
 12 5 -13 2.91 0.9
 12 5 -12 10.45 1.12
 12 5 -11 21.35 1.35
 12 5 -10 48.5 1.9
 12 5 -9 8.3 1.04
 12 5 -8 3.04 0.86
 12 5 -7 72.05 2.19
 12 5 -6 29.62 1.37
 12 5 -5 34.97 1.45
 12 5 -4 71.52 2.11
 12 5 -3 62.01 1.92
 12 5 -2 14.31 1
 12 5 -1 36.41 1.43
 12 5 0 76.56 2.16
 12 5 1 35.24 1.41
 12 5 2 13.6 0.98
 12 5 3 60.09 1.88
 12 5 4 71.67 2.11
 12 5 5 34.91 1.45
 12 5 6 28.75 1.35
 12 5 7 72.62 2.2
 12 5 8 3.46 0.87
 12 5 9 5.88 0.98
 12 5 10 45.76 1.85
 12 5 11 21.57 1.36
 12 5 12 11.02 1.11
 12 5 13 2.56 0.91
 12 5 14 8.06 1.06
 12 5 15 7.66 1
 12 5 16 1.72 0.82
 12 6 -16 25.24 1.3
 12 6 -15 1.62 0.84
 12 6 -14 5.74 1
 12 6 -13 0.38 0.87
 12 6 -12 14.76 1.2
 12 6 -11 7.47 1.04
 12 6 -10 59.99 2.12
 12 6 -9 71.73 2.34
 12 6 -8 1.23 0.86
 12 6 -7 15.17 1.13
 12 6 -6 86.62 2.45
 12 6 -5 5.63 0.88
 12 6 -4 106.78 2.76
 12 6 -3 20.78 1.16
 12 6 -2 86.56 2.37
 12 6 -1 128.34 3.09
 12 6 0 23.88 1.2
 12 6 1 129.11 3.11
 12 6 2 85.81 2.36
 12 6 3 21.37 1.17
 12 6 4 102.6 2.69
 12 6 5 5.8 0.87
 12 6 6 85.47 2.42
 12 6 7 14.25 1.13
 12 6 8 1.2 0.85
 12 6 9 71.38 2.32
 12 6 10 57.25 2.07
 12 6 11 6.98 1.04
 12 6 12 12.76 1.16
 12 6 13 -0.46 0.85
 12 6 14 6.19 1
 12 6 15 0.72 0.84
 12 6 16 25.63 1.32
 12 7 -15 2.41 0.86
 12 7 -14 29.47 1.49
 12 7 -13 22.32 1.39
 12 7 -12 3.6 0.93
 12 7 -11 49.98 1.93
 12 7 -10 5.7 1.01
 12 7 -9 67.14 2.26
 12 7 -8 3.3 0.92
 12 7 -7 42.04 1.75
 12 7 -6 44.69 1.75
 12 7 -5 31.98 1.44
 12 7 -4 154.63 3.62
 12 7 -3 57.53 1.89
 12 7 -2 9.55 0.93
 12 7 -1 17.3 1.09
 12 7 0 14.68 1.03
 12 7 1 15.81 1.07
 12 7 2 9.87 0.93
 12 7 3 58.15 1.9
 12 7 4 153.47 3.6
 12 7 5 29.8 1.4
 12 7 6 46.21 1.78
 12 7 7 41.7 1.74
 12 7 8 4.23 0.95
 12 7 9 64.67 2.21
 12 7 10 5.31 1
 12 7 11 49.83 1.93
 12 7 12 2.92 0.93
 12 7 13 22.48 1.4
 12 7 14 29.14 1.49
 12 7 15 1.62 0.84
 12 8 -15 6.85 0.94
 12 8 -14 27.08 1.41
 12 8 -13 3.94 0.96
 12 8 -12 34.54 1.65
 12 8 -11 54.03 2
 12 8 -10 11.84 1.17
 12 8 -9 8.45 1.08
 12 8 -8 40.33 1.74
 12 8 -7 4.52 0.95
 12 8 -6 49.34 1.9
 12 8 -5 10.65 1.05
 12 8 -4 51.4 1.87
 12 8 -3 50.84 1.78
 12 8 -2 3.86 0.83
 12 8 -1 36.52 1.5
 12 8 0 -0.24 0.71
 12 8 1 34.68 1.47
 12 8 2 4.38 0.82
 12 8 3 51.07 1.79
 12 8 4 50.63 1.86
 12 8 5 9.43 1.03
 12 8 6 48.14 1.88
 12 8 7 3.56 0.92
 12 8 8 40.3 1.74
 12 8 9 9.08 1.09
 12 8 10 10.94 1.15
 12 8 11 53.62 2
 12 8 12 35.41 1.69
 12 8 13 4.49 0.96
 12 8 14 27.52 1.42
 12 8 15 6.97 0.94
 12 9 -14 22.52 1.29
 12 9 -13 13.63 1.16
 12 9 -12 24.58 1.44
 12 9 -11 58.67 2.15
 12 9 -10 71.73 2.35
 12 9 -9 62.17 2.17
 12 9 -8 7.59 1.05
 12 9 -7 36.17 1.66
 12 9 -6 2.87 0.93
 12 9 -5 2.95 0.93
 12 9 -4 43.51 1.78
 12 9 -3 7.21 0.96
 12 9 -2 20.26 1.24
 12 9 -1 2.27 0.83
 12 9 0 9.85 1
 12 9 1 3.65 0.85
 12 9 2 21.37 1.27
 12 9 3 6.9 0.96
 12 9 4 43.24 1.77
 12 9 5 3.18 0.92
 12 9 6 4.09 0.95
 12 9 7 33.25 1.62
 12 9 8 8.47 1.08
 12 9 9 61.91 2.17
 12 9 10 73.15 2.36
 12 9 11 58.87 2.15
 12 9 12 22.73 1.4
 12 9 13 13.55 1.16
 12 9 14 22.8 1.29
 12 10 -14 8.7 0.99
 12 10 -13 7.79 0.99
 12 10 -12 6.08 0.99
 12 10 -11 0.47 0.91
 12 10 -10 9.78 1.15
 12 10 -9 19.21 1.31
 12 10 -8 2.94 0.95
 12 10 -7 33.53 1.62
 12 10 -6 1.06 0.88
 12 10 -5 51.86 1.96
 12 10 -4 84.22 2.57
 12 10 -3 16.93 1.25
 12 10 -2 41.27 1.74
 12 10 -1 0.74 0.84
 12 10 0 14.63 1.17
 12 10 1 1.66 0.86
 12 10 2 42.92 1.76
 12 10 3 17.32 1.24
 12 10 4 84.43 2.56
 12 10 5 49.07 1.91
 12 10 6 1.28 0.88
 12 10 7 33.18 1.61
 12 10 8 3.99 0.97
 12 10 9 18.28 1.29
 12 10 10 9.09 1.13
 12 10 11 0.86 0.89
 12 10 12 7.26 1.01
 12 10 13 6.54 0.97
 12 10 14 8.34 0.98
 12 11 -13 1.52 0.81
 12 11 -12 6.06 0.96
 12 11 -11 9.83 1.1
 12 11 -10 29.93 1.55
 12 11 -9 7.09 1.09
 12 11 -8 6.51 1.03
 12 11 -7 24.91 1.43
 12 11 -6 1.4 0.89
 12 11 -5 32.73 1.59
 12 11 -4 0.3 0.87
 12 11 -3 46.92 1.88
 12 11 -2 40.74 1.76
 12 11 -1 2.75 0.91
 12 11 0 2.86 0.92
 12 11 1 3 0.92
 12 11 2 40.99 1.75
 12 11 3 47.84 1.89
 12 11 4 1.68 0.88
 12 11 5 32.34 1.6
 12 11 6 2.08 0.9
 12 11 7 23.9 1.41
 12 11 8 7.03 1.04
 12 11 9 7.86 1.09
 12 11 10 28.76 1.52
 12 11 11 9.37 1.09
 12 11 12 6.59 0.97
 12 11 13 1.24 0.8
 12 12 -12 1.09 0.82
 12 12 -11 2.62 0.88
 12 12 -10 15.58 1.22
 12 12 -9 31.65 1.58
 12 12 -8 27.32 1.53
 12 12 -7 5.29 0.98
 12 12 -6 9.94 1.1
 12 12 -5 2.47 0.92
 12 12 -4 1.29 0.88
 12 12 -3 27.42 1.49
 12 12 -2 25.88 1.47
 12 12 -1 15.85 1.25
 12 12 0 24.81 1.42
 12 12 1 16.49 1.25
 12 12 2 28.74 1.51
 12 12 3 27.65 1.49
 12 12 4 1.28 0.89
 12 12 5 2.78 0.93
 12 12 6 10.98 1.11
 12 12 7 5.05 0.99
 12 12 8 27.47 1.51
 12 12 9 31.06 1.58
 12 12 10 17.85 1.25
 12 12 11 3.35 0.88
 12 12 12 0.68 0.82
 12 13 -11 0.35 0.78
 12 13 -10 0.71 0.83
 12 13 -9 0.97 0.86
 12 13 -8 0.06 0.86
 12 13 -7 3.8 0.95
 12 13 -6 1.73 0.91
 12 13 -5 8.89 1.07
 12 13 -4 10.03 1.1
 12 13 -3 19.56 1.31
 12 13 -2 1.06 0.89
 12 13 -1 9.31 1.1
 12 13 0 13.27 1.18
 12 13 1 8.43 1.07
 12 13 2 1.29 0.89
 12 13 3 19.07 1.3
 12 13 4 10.39 1.1
 12 13 5 9.55 1.08
 12 13 6 1.23 0.89
 12 13 7 3.41 0.95
 12 13 8 0.63 0.86
 12 13 9 0.92 0.84
 12 13 10 0.2 0.8
 12 13 11 1.14 0.78
 12 14 -10 1.78 0.82
 12 14 -9 3.65 0.88
 12 14 -8 1.27 0.86
 12 14 -7 4.98 0.97
 12 14 -6 0.51 0.85
 12 14 -5 -0.52 0.86
 12 14 -4 5.29 1.01
 12 14 -3 3.49 0.97
 12 14 -2 0.92 0.9
 12 14 -1 17.21 1.31
 12 14 0 3.3 0.92
 12 14 1 16.35 1.29
 12 14 2 -0.37 0.89
 12 14 3 4.07 0.98
 12 14 4 5.29 1
 12 14 5 -0.11 0.85
 12 14 6 0.88 0.84
 12 14 7 5.83 0.97
 12 14 8 1.54 0.86
 12 14 9 4.21 0.89
 12 14 10 1.22 0.81
 12 15 -8 9.41 0.99
 12 15 -7 11.21 1.06
 12 15 -6 5.6 0.96
 12 15 -5 3.73 0.91
 12 15 -4 8.22 1.03
 12 15 -3 5.52 0.99
 12 15 -2 7.12 1.03
 12 15 -1 11.74 1.14
 12 15 0 1.85 0.92
 12 15 1 10.29 1.1
 12 15 2 6.61 1.02
 12 15 3 6.32 0.99
 12 15 4 7.19 1.01
 12 15 5 3.73 0.92
 12 15 6 6.21 0.96
 12 15 7 11.22 1.05
 12 15 8 8.8 0.97
 12 16 -6 -0.07 0.77
 12 16 -5 7.2 0.95
 12 16 -4 3.42 0.88
 12 16 -3 11.32 1.08
 12 16 -2 3.34 0.9
 12 16 -1 7.34 0.99
 12 16 0 1.42 0.85
 12 16 1 6.1 0.96
 12 16 2 2.73 0.88
 12 16 3 10.35 1.06
 12 16 4 2.4 0.86
 12 16 5 6.21 0.93
 12 16 6 0.75 0.79
 12 17 -3 3.82 0.9
 12 17 -2 7.82 0.94
 12 17 -1 0.3 0.77
 12 17 0 3.41 0.84
 12 17 1 -0.05 0.77
 12 17 2 7.46 0.93
 12 17 3 4.89 0.91
 13 0 1 2.12 0.73
 13 0 2 85.87 2.35
 13 0 3 155.3 3.56
 13 0 4 48.22 1.69
 13 0 5 1.59 0.74
 13 0 6 0.73 0.74
 13 0 7 4 0.88
 13 0 8 5.65 0.98
 13 0 9 -0.28 0.82
 13 0 10 44.39 1.82
 13 0 11 1.69 0.89
 13 0 12 35.36 1.64
 13 0 13 19.36 1.34
 13 0 14 1.38 0.92
 13 0 15 15.75 1.19
 13 0 16 2.06 0.81
 13 1 -16 3.85 0.86
 13 1 -15 23.74 1.36
 13 1 -14 2.89 0.93
 13 1 -13 12.29 1.19
 13 1 -12 8.25 1.06
 13 1 -11 5.45 0.98
 13 1 -10 0.14 0.85
 13 1 -9 55.28 2.02
 13 1 -8 40.97 1.72
 13 1 -7 74.23 2.3
 13 1 -6 25.52 1.29
 13 1 -5 29.54 1.35
 13 1 -4 22.56 1.2
 13 1 -3 17.37 1.08
 13 1 -2 9.16 0.9
 13 1 -1 40.73 1.52
 13 1 0 51.39 1.72
 13 1 1 41.21 1.53
 13 1 2 9.22 0.9
 13 1 3 17.01 1.07
 13 1 4 23.7 1.22
 13 1 5 30.57 1.38
 13 1 6 25.37 1.29
 13 1 7 74.26 2.3
 13 1 8 40.76 1.71
 13 1 9 56.93 2.05
 13 1 10 0 0.84
 13 1 11 5.02 0.97
 13 1 12 7.63 1.04
 13 1 13 12.38 1.18
 13 1 14 2.07 0.93
 13 1 15 22.16 1.33
 13 1 16 3.57 0.86
 13 2 -16 3.54 0.84
 13 2 -15 1.86 0.88
 13 2 -14 5.07 0.98
 13 2 -13 33.93 1.66
 13 2 -12 7 1.03
 13 2 -11 5.59 0.97
 13 2 -10 51.06 1.95
 13 2 -9 3.24 0.93
 13 2 -8 10.16 1.07
 13 2 -7 61.23 2.06
 13 2 -6 81.06 2.34
 13 2 -5 31.05 1.39
 13 2 -4 39.21 1.53
 13 2 -3 78.52 2.24
 13 2 -2 43.26 1.59
 13 2 -1 75.39 2.17
 13 2 0 37.37 1.47
 13 2 1 76.98 2.2
 13 2 2 42.53 1.58
 13 2 3 79.7 2.26
 13 2 4 40.02 1.55
 13 2 5 30.57 1.38
 13 2 6 80.82 2.33
 13 2 7 60.01 2.05
 13 2 8 10.19 1.07
 13 2 9 2.43 0.91
 13 2 10 53.8 2
 13 2 11 5.78 0.98
 13 2 12 6.99 1.02
 13 2 13 35.88 1.68
 13 2 14 4.7 0.97
 13 2 15 3.52 0.91
 13 2 16 2.81 0.83
 13 3 -16 4.48 0.86
 13 3 -15 10.08 1.04
 13 3 -14 5.2 0.98
 13 3 -13 8.09 1.07
 13 3 -12 18.59 1.29
 13 3 -11 14.29 1.19
 13 3 -10 7.45 1.03
 13 3 -9 56.9 2.05
 13 3 -8 40.77 1.73
 13 3 -7 29.42 1.46
 13 3 -6 24.37 1.28
 13 3 -5 57.19 1.9
 13 3 -4 8.12 0.9
 13 3 -3 85.17 2.37
 13 3 -2 155.77 3.59
 13 3 -1 157.03 3.6
 13 3 0 38.96 1.51
 13 3 1 157.95 3.61
 13 3 2 154.16 3.56
 13 3 3 86.12 2.38
 13 3 4 8.99 0.91
 13 3 5 56.1 1.87
 13 3 6 24.26 1.28
 13 3 7 29.32 1.45
 13 3 8 42.02 1.75
 13 3 9 56.98 2.06
 13 3 10 7.62 1.04
 13 3 11 14.6 1.21
 13 3 12 19.56 1.31
 13 3 13 7.22 1.07
 13 3 14 5.61 0.99
 13 3 15 10.73 1.06
 13 3 16 4.16 0.85
 13 4 -16 1.01 0.81
 13 4 -15 1.9 0.83
 13 4 -14 8.78 1.04
 13 4 -13 2.39 0.91
 13 4 -12 5.68 0.98
 13 4 -11 19.4 1.3
 13 4 -10 4.08 0.96
 13 4 -9 25.84 1.44
 13 4 -8 42.73 1.77
 13 4 -7 2.31 0.87
 13 4 -6 65.53 2.14
 13 4 -5 5.46 0.88
 13 4 -4 144.99 3.45
 13 4 -3 51.31 1.77
 13 4 -2 71.54 2.14
 13 4 -1 5.09 0.85
 13 4 0 256.79 5.31
 13 4 1 5.87 0.87
 13 4 2 72.93 2.15
 13 4 3 52.08 1.79
 13 4 4 145.54 3.46
 13 4 5 6.44 0.9
 13 4 6 65.53 2.14
 13 4 7 1.57 0.86
 13 4 8 45.35 1.83
 13 4 9 23.83 1.4
 13 4 10 5.09 0.99
 13 4 11 18.59 1.29
 13 4 12 5.39 0.97
 13 4 13 2.48 0.91
 13 4 14 8.61 1.03
 13 4 15 1.43 0.84
 13 4 16 0.93 0.8
 13 5 -15 3.92 0.88
 13 5 -14 27.42 1.43
 13 5 -13 1.26 0.88
 13 5 -12 3.62 0.98
 13 5 -11 4.75 0.96
 13 5 -10 2.63 0.93
 13 5 -9 58.73 2.1
 13 5 -8 32.63 1.58
 13 5 -7 20.87 1.32
 13 5 -6 37.62 1.63
 13 5 -5 81.76 2.44
 13 5 -4 37.69 1.54
 13 5 -3 32.06 1.43
 13 5 -2 5.14 0.85
 13 5 -1 64.05 2.01
 13 5 0 0.63 0.75
 13 5 1 62.73 1.99
 13 5 2 5.19 0.85
 13 5 3 33.01 1.44
 13 5 4 37.65 1.54
 13 5 5 80.75 2.42
 13 5 6 36.94 1.61
 13 5 7 21.64 1.34
 13 5 8 32.44 1.58
 13 5 9 57.24 2.07
 13 5 10 3.88 0.95
 13 5 11 4.76 0.98
 13 5 12 4.06 0.98
 13 5 13 -0.23 0.85
 13 5 14 28.62 1.45
 13 5 15 3.58 0.88
 13 6 -15 9.99 1
 13 6 -14 31.21 1.5
 13 6 -13 4.98 0.98
 13 6 -12 1.93 0.93
 13 6 -11 20.04 1.3
 13 6 -10 3.24 0.94
 13 6 -9 19.73 1.33
 13 6 -8 6.27 1.01
 13 6 -7 20.29 1.31
 13 6 -6 0.66 0.84
 13 6 -5 1.77 0.86
 13 6 -4 76.61 2.35
 13 6 -3 0.11 0.75
 13 6 -2 18.98 1.16
 13 6 -1 29.23 1.38
 13 6 0 3.77 0.82
 13 6 1 28.87 1.36
 13 6 2 19.59 1.17
 13 6 3 0.21 0.76
 13 6 4 77.14 2.36
 13 6 5 2 0.84
 13 6 6 1.2 0.85
 13 6 7 19.53 1.31
 13 6 8 6.74 1
 13 6 9 18.8 1.3
 13 6 10 3.34 0.94
 13 6 11 20.25 1.32
 13 6 12 2.94 0.93
 13 6 13 6.79 1.01
 13 6 14 29.75 1.47
 13 6 15 9.99 1.01
 13 7 -15 5.07 0.91
 13 7 -14 9.52 1.02
 13 7 -13 7.68 1.02
 13 7 -12 0.93 0.89
 13 7 -11 6.34 1.06
 13 7 -10 10.19 1.11
 13 7 -9 7.6 1.06
 13 7 -8 11.01 1.12
 13 7 -7 -0.84 0.82
 13 7 -6 9.85 1.1
 13 7 -5 5.81 0.98
 13 7 -4 19.28 1.28
 13 7 -3 4.03 0.88
 13 7 -2 6.35 0.94
 13 7 -1 26.64 1.38
 13 7 0 9.84 1.02
 13 7 1 27.53 1.39
 13 7 2 6.65 0.94
 13 7 3 4.54 0.89
 13 7 4 18.36 1.26
 13 7 5 5.21 0.96
 13 7 6 9.36 1.08
 13 7 7 0.36 0.84
 13 7 8 9.84 1.11
 13 7 9 7.63 1.04
 13 7 10 9.46 1.09
 13 7 11 6.29 1.04
 13 7 12 0.46 0.88
 13 7 13 7.61 1.03
 13 7 14 9.36 1.03
 13 7 15 5.36 0.92
 13 8 -14 4.35 0.88
 13 8 -13 10.9 1.06
 13 8 -12 2.17 0.9
 13 8 -11 2.56 0.93
 13 8 -10 13.15 1.14
 13 8 -9 10.25 1.11
 13 8 -8 3.35 0.96
 13 8 -7 34.6 1.64
 13 8 -6 1.09 0.88
 13 8 -5 6.02 1
 13 8 -4 5.31 0.98
 13 8 -3 13.01 1.13
 13 8 -2 1.46 0.85
 13 8 -1 1.26 0.83
 13 8 0 3.47 0.89
 13 8 1 1.34 0.84
 13 8 2 1.21 0.85
 13 8 3 12.67 1.13
 13 8 4 5.34 0.97
 13 8 5 5.96 0.99
 13 8 6 -0.19 0.86
 13 8 7 34.11 1.63
 13 8 8 3.8 0.95
 13 8 9 10.91 1.12
 13 8 10 12.75 1.15
 13 8 11 3.73 0.96
 13 8 12 1.74 0.89
 13 8 13 10.34 1.07
 13 8 14 5.12 0.89
 13 9 -13 18.94 1.21
 13 9 -12 7.4 1.02
 13 9 -11 3.32 0.95
 13 9 -10 5.27 1.02
 13 9 -9 1.63 0.9
 13 9 -8 11.64 1.15
 13 9 -7 10.49 1.13
 13 9 -6 31.34 1.57
 13 9 -5 2.22 0.93
 13 9 -4 2.6 0.91
 13 9 -3 2.75 0.91
 13 9 -2 9.8 1.09
 13 9 -1 5.43 0.97
 13 9 0 13.57 1.15
 13 9 1 6.14 0.97
 13 9 2 11.17 1.11
 13 9 3 2.45 0.9
 13 9 4 1.38 0.89
 13 9 5 3.22 0.93
 13 9 6 30.39 1.56
 13 9 7 9.75 1.1
 13 9 8 12.43 1.15
 13 9 9 1.64 0.89
 13 9 10 5.13 0.99
 13 9 11 3.71 0.93
 13 9 12 7.57 1.01
 13 9 13 16.14 1.15
 13 10 -13 11.93 1.07
 13 10 -12 5.75 0.94
 13 10 -11 3.4 0.92
 13 10 -10 1.61 0.9
 13 10 -9 9.38 1.12
 13 10 -8 2.08 0.91
 13 10 -7 7.95 1.06
 13 10 -6 3.09 0.94
 13 10 -5 6.39 1.03
 13 10 -4 17.7 1.29
 13 10 -3 19.67 1.33
 13 10 -2 23.35 1.39
 13 10 -1 5.14 0.98
 13 10 0 12.45 1.13
 13 10 1 5.01 0.96
 13 10 2 23.66 1.4
 13 10 3 20.6 1.35
 13 10 4 18.7 1.29
 13 10 5 6.52 1.03
 13 10 6 3.67 0.94
 13 10 7 8.16 1.06
 13 10 8 1.63 0.89
 13 10 9 7.87 1.08
 13 10 10 0.41 0.88
 13 10 11 3.24 0.92
 13 10 12 6.14 0.93
 13 10 13 12.04 1.08
 13 11 -12 8.34 0.97
 13 11 -11 2.36 0.86
 13 11 -10 12.79 1.13
 13 11 -9 8.77 1.08
 13 11 -8 25.68 1.48
 13 11 -7 16.68 1.3
 13 11 -6 5.09 0.99
 13 11 -5 28.4 1.49
 13 11 -4 0.88 0.88
 13 11 -3 18.08 1.28
 13 11 -2 1.02 0.89
 13 11 -1 0.64 0.86
 13 11 0 5.19 0.98
 13 11 1 -0.25 0.84
 13 11 2 1.34 0.9
 13 11 3 17.4 1.27
 13 11 4 1.81 0.9
 13 11 5 26.74 1.47
 13 11 6 5.24 0.98
 13 11 7 16.41 1.3
 13 11 8 24.95 1.46
 13 11 9 9.6 1.1
 13 11 10 12.23 1.12
 13 11 11 1.39 0.84
 13 11 12 8.28 0.96
 13 12 -11 17.43 1.15
 13 12 -10 -0.07 0.83
 13 12 -9 2.17 0.89
 13 12 -8 13.15 1.16
 13 12 -7 16.4 1.26
 13 12 -6 11.38 1.17
 13 12 -5 1 0.92
 13 12 -4 12.58 1.14
 13 12 -3 8.84 1.07
 13 12 -2 22.93 1.39
 13 12 -1 37.7 1.69
 13 12 0 29.09 1.52
 13 12 1 38.99 1.71
 13 12 2 24.12 1.42
 13 12 3 7.5 1.05
 13 12 4 11.25 1.12
 13 12 5 1.24 0.91
 13 12 6 12.58 1.18
 13 12 7 16.53 1.27
 13 12 8 12.35 1.13
 13 12 9 2.66 0.87
 13 12 10 0.33 0.8
 13 12 11 17.53 1.13
 13 13 -10 5.76 0.94
 13 13 -9 1.21 0.8
 13 13 -8 9.91 1.07
 13 13 -7 13.84 1.17
 13 13 -6 26.96 1.48
 13 13 -5 2.73 0.95
 13 13 -4 18.41 1.32
 13 13 -3 7.53 1.1
 13 13 -2 46.71 1.91
 13 13 -1 17.1 1.3
 13 13 0 -0.27 0.89
 13 13 1 16.53 1.29
 13 13 2 45.92 1.9
 13 13 3 8.19 1.09
 13 13 4 18.5 1.31
 13 13 5 3.37 0.95
 13 13 6 27.07 1.47
 13 13 7 13.22 1.14
 13 13 8 9.85 1.04
 13 13 9 0.16 0.78
 13 13 10 5.06 0.92
 13 14 -8 2.74 0.85
 13 14 -7 11.8 1.07
 13 14 -6 0.77 0.84
 13 14 -5 2.74 0.88
 13 14 -4 4.57 0.96
 13 14 -3 9.52 1.08
 13 14 -2 4.34 0.98
 13 14 -1 66.67 2.25
 13 14 0 -0.29 0.89
 13 14 1 64.82 2.22
 13 14 2 3.17 0.95
 13 14 3 9.51 1.09
 13 14 4 4.64 0.95
 13 14 5 2.4 0.9
 13 14 6 0.13 0.83
 13 14 7 11.29 1.05
 13 14 8 2.46 0.82
 13 15 -7 0.45 0.77
 13 15 -6 18 1.17
 13 15 -5 15.52 1.15
 13 15 -4 15.81 1.18
 13 15 -3 1.21 0.84
 13 15 -2 3.99 0.93
 13 15 -1 1.57 0.87
 13 15 0 2.99 0.9
 13 15 1 1.75 0.88
 13 15 2 5.05 0.94
 13 15 3 0.22 0.82
 13 15 4 16.21 1.19
 13 15 5 14.53 1.12
 13 15 6 17.67 1.17
 13 15 7 -0.24 0.78
 13 16 -4 3.42 0.87
 13 16 -3 8.02 0.95
 13 16 -2 -0.55 0.76
 13 16 -1 6.13 1.14
 13 16 0 3.09 0.86
 13 16 1 5.99 0.92
 13 16 2 -0.07 0.77
 13 16 3 8.19 0.94
 13 16 4 3.5 0.87
 14 0 0 165.52 3.81
 14 0 1 2.63 0.8
 14 0 2 15.2 1.08
 14 0 3 63.06 2.03
 14 0 4 26.59 1.34
 14 0 5 85.11 2.52
 14 0 6 19.47 1.27
 14 0 7 46.08 1.84
 14 0 8 123.46 3.28
 14 0 9 14.07 1.19
 14 0 10 6.92 1.02
 14 0 11 0.37 0.83
 14 0 12 6.84 1.04
 14 0 13 0.26 0.86
 14 0 14 30.65 1.5
 14 0 15 5.01 0.91
 14 1 -15 4.34 0.88
 14 1 -14 38.86 1.65
 14 1 -13 44.82 1.83
 14 1 -12 27.48 1.51
 14 1 -11 12.4 1.11
 14 1 -10 14.26 1.19
 14 1 -9 58.95 2.11
 14 1 -8 41.71 1.77
 14 1 -7 24.39 1.4
 14 1 -6 31.07 1.52
 14 1 -5 65.7 2.16
 14 1 -4 80.33 2.38
 14 1 -3 3.48 0.84
 14 1 -2 116.03 2.96
 14 1 -1 13.12 1.05
 14 1 0 7.36 0.92
 14 1 1 12.44 1.02
 14 1 2 116.52 2.97
 14 1 3 3.1 0.82
 14 1 4 78.71 2.36
 14 1 5 63.7 2.12
 14 1 6 30.66 1.51
 14 1 7 25.55 1.42
 14 1 8 41.15 1.75
 14 1 9 57.68 2.08
 14 1 10 12.34 1.14
 14 1 11 12.33 1.13
 14 1 12 27.13 1.49
 14 1 13 46.2 1.84
 14 1 14 41.45 1.7
 14 1 15 5.06 0.91
 14 2 -15 32.49 1.45
 14 2 -14 1.71 0.88
 14 2 -13 6.67 0.99
 14 2 -12 45.5 1.87
 14 2 -11 29.03 1.48
 14 2 -10 7.75 1.03
 14 2 -9 49.32 1.91
 14 2 -8 2.95 0.92
 14 2 -7 80.05 2.49
 14 2 -6 29.3 1.49
 14 2 -5 17.85 1.21
 14 2 -4 41.55 1.68
 14 2 -3 10.72 0.99
 14 2 -2 47.72 1.73
 14 2 -1 41.1 1.61
 14 2 0 0.5 0.74
 14 2 1 40.25 1.59
 14 2 2 47.27 1.72
 14 2 3 9.53 0.97
 14 2 4 40.82 1.68
 14 2 5 18.14 1.23
 14 2 6 29.77 1.49
 14 2 7 80.46 2.49
 14 2 8 3.31 0.92
 14 2 9 48.37 1.9
 14 2 10 8.13 1.02
 14 2 11 26.9 1.44
 14 2 12 45.84 1.88
 14 2 13 6.47 1
 14 2 14 2.62 0.9
 14 2 15 33.17 1.46
 14 3 -15 2.02 0.83
 14 3 -14 17.05 1.19
 14 3 -13 2.87 0.91
 14 3 -12 26.99 1.48
 14 3 -11 2.71 0.91
 14 3 -10 29.89 1.52
 14 3 -9 4.49 0.96
 14 3 -8 4.26 0.95
 14 3 -7 37.46 1.67
 14 3 -6 14.79 1.16
 14 3 -5 4.94 0.94
 14 3 -4 15.99 1.18
 14 3 -3 16.37 1.17
 14 3 -2 6.4 0.91
 14 3 -1 83.82 2.39
 14 3 0 9.48 0.98
 14 3 1 82.51 2.38
 14 3 2 6.91 0.91
 14 3 3 14.3 1.14
 14 3 4 16.39 1.18
 14 3 5 5.94 0.96
 14 3 6 14.02 1.16
 14 3 7 36.87 1.66
 14 3 8 3.77 0.93
 14 3 9 4.88 0.96
 14 3 10 29.61 1.51
 14 3 11 3.04 0.93
 14 3 12 25.93 1.46
 14 3 13 2.62 0.89
 14 3 14 18 1.21
 14 3 15 1.69 0.81
 14 4 -15 1.53 0.84
 14 4 -14 3.1 0.88
 14 4 -13 1.3 0.85
 14 4 -12 6.95 1.03
 14 4 -11 5.84 0.99
 14 4 -10 2.97 0.92
 14 4 -9 46.26 1.86
 14 4 -8 6.84 1
 14 4 -7 16.22 1.22
 14 4 -6 72.99 2.35
 14 4 -5 35.64 1.62
 14 4 -4 65.61 2.18
 14 4 -3 8.53 1.01
 14 4 -2 18 1.21
 14 4 -1 28.23 1.4
 14 4 0 2.11 0.81
 14 4 1 28.74 1.41
 14 4 2 17.07 1.19
 14 4 3 10.05 1.03
 14 4 4 64.53 2.17
 14 4 5 36.29 1.63
 14 4 6 71.67 2.33
 14 4 7 15.87 1.22
 14 4 8 7.37 1.01
 14 4 9 45 1.83
 14 4 10 2.16 0.9
 14 4 11 4.89 0.99
 14 4 12 6.15 1.01
 14 4 13 1.46 0.85
 14 4 14 1.64 0.84
 14 4 15 2.08 0.86
 14 5 -14 0.75 0.81
 14 5 -13 3.14 0.9
 14 5 -12 3.54 0.94
 14 5 -11 46.58 1.89
 14 5 -10 40.47 1.73
 14 5 -9 14.48 1.19
 14 5 -8 0.31 0.84
 14 5 -7 8.08 1.03
 14 5 -6 1.63 0.87
 14 5 -5 6.85 0.99
 14 5 -4 2.89 0.89
 14 5 -3 3.32 0.9
 14 5 -2 22.2 1.31
 14 5 -1 89.87 2.6
 14 5 0 42.43 1.72
 14 5 1 89.82 2.6
 14 5 2 21.66 1.3
 14 5 3 4.17 0.92
 14 5 4 2.43 0.87
 14 5 5 7.3 1.01
 14 5 6 1.27 0.86
 14 5 7 8.15 1.04
 14 5 8 0.21 0.85
 14 5 9 13.51 1.18
 14 5 10 40.17 1.72
 14 5 11 42.45 1.81
 14 5 12 2.95 0.92
 14 5 13 2.52 0.89
 14 5 14 1.22 0.81
 14 6 -14 -0.05 0.77
 14 6 -13 3.61 0.89
 14 6 -12 0.21 0.83
 14 6 -11 4.01 0.96
 14 6 -10 6.65 1
 14 6 -9 6.05 1.01
 14 6 -8 9.35 1.09
 14 6 -7 13.74 1.17
 14 6 -6 29.3 1.51
 14 6 -5 20.41 1.32
 14 6 -4 12.64 1.14
 14 6 -3 24.47 1.4
 14 6 -2 12.23 1.11
 14 6 -1 1.75 0.88
 14 6 0 35.07 1.61
 14 6 1 1.36 0.86
 14 6 2 12.42 1.12
 14 6 3 23.41 1.38
 14 6 4 13.84 1.16
 14 6 5 19.93 1.31
 14 6 6 29.01 1.5
 14 6 7 13.74 1.17
 14 6 8 10.12 1.1
 14 6 9 6.01 0.99
 14 6 10 7.5 1.01
 14 6 11 4.09 0.95
 14 6 12 0.61 0.84
 14 6 13 2.12 0.86
 14 6 14 0.27 0.77
 14 7 -13 1.85 0.84
 14 7 -12 3.35 0.88
 14 7 -11 33.35 1.59
 14 7 -10 8.16 1.08
 14 7 -9 12.67 1.15
 14 7 -8 11.32 1.12
 14 7 -7 15.44 1.23
 14 7 -6 23.39 1.38
 14 7 -5 3.51 0.93
 14 7 -4 8.8 1.06
 14 7 -3 5.41 0.97
 14 7 -2 14.68 1.18
 14 7 -1 37.52 1.66
 14 7 0 8.37 1.05
 14 7 1 37.17 1.66
 14 7 2 14.65 1.18
 14 7 3 4.85 0.96
 14 7 4 9.29 1.07
 14 7 5 3.3 0.92
 14 7 6 22.41 1.37
 14 7 7 16.45 1.24
 14 7 8 10.68 1.11
 14 7 9 13.17 1.16
 14 7 10 9 1.09
 14 7 11 33.08 1.59
 14 7 12 2.59 0.87
 14 7 13 1.28 0.82
 14 8 -13 0.02 0.77
 14 8 -12 6.02 0.97
 14 8 -11 6.4 0.98
 14 8 -10 1.01 0.87
 14 8 -9 15.54 1.26
 14 8 -8 3.85 0.94
 14 8 -7 3.42 0.95
 14 8 -6 23.97 1.42
 14 8 -5 28.28 1.5
 14 8 -4 4.79 0.97
 14 8 -3 4.5 0.97
 14 8 -2 2.4 0.92
 14 8 -1 4.03 0.94
 14 8 0 11.33 1.12
 14 8 1 3.7 0.96
 14 8 2 2.31 0.92
 14 8 3 4.5 0.96
 14 8 4 5.44 0.98
 14 8 5 28.34 1.49
 14 8 6 25.8 1.44
 14 8 7 3.18 0.94
 14 8 8 3.85 0.93
 14 8 9 16.02 1.25
 14 8 10 2.46 0.89
 14 8 11 5.34 0.95
 14 8 12 6.85 0.98
 14 8 13 0.48 0.77
 14 9 -12 10.09 1.01
 14 9 -11 0.62 0.85
 14 9 -10 0.47 0.85
 14 9 -9 5.75 1.01
 14 9 -8 27.51 1.52
 14 9 -7 0.72 0.86
 14 9 -6 0.84 0.89
 14 9 -5 1.45 0.89
 14 9 -4 3.23 0.92
 14 9 -3 1.94 0.9
 14 9 -2 0.44 0.85
 14 9 -1 9.46 1.06
 14 9 0 0.53 0.87
 14 9 1 7.4 1.03
 14 9 2 -0.85 0.84
 14 9 3 2.02 0.91
 14 9 4 2.55 0.91
 14 9 5 0.91 0.87
 14 9 6 0.55 0.86
 14 9 7 0.14 0.84
 14 9 8 26.89 1.5
 14 9 9 9.01 1.07
 14 9 10 -0.31 0.83
 14 9 11 0.39 0.83
 14 9 12 9.96 1.01
 14 10 -11 5.14 0.92
 14 10 -10 5.18 0.95
 14 10 -9 7.01 1.02
 14 10 -8 2.04 0.94
 14 10 -7 14.92 1.22
 14 10 -6 3.39 0.93
 14 10 -5 12.09 1.15
 14 10 -4 2.63 0.94
 14 10 -3 20.46 1.32
 14 10 -2 11.36 1.14
 14 10 -1 1.64 0.9
 14 10 0 0.62 0.86
 14 10 1 3.27 0.93
 14 10 2 12.17 1.15
 14 10 3 20.29 1.33
 14 10 4 4.22 0.94
 14 10 5 13.07 1.16
 14 10 6 3.18 0.91
 14 10 7 14.54 1.21
 14 10 8 3.19 0.92
 14 10 9 6.81 0.99
 14 10 10 4.07 0.92
 14 10 11 3.55 0.89
 14 11 -11 1.6 0.85
 14 11 -10 5.04 0.92
 14 11 -9 2.33 0.88
 14 11 -8 9 1.06
 14 11 -7 3.35 0.94
 14 11 -6 1.26 0.91
 14 11 -5 5.57 1.01
 14 11 -4 9.34 1.11
 14 11 -3 3.04 0.91
 14 11 -2 7.9 1.05
 14 11 -1 14.4 1.2
 14 11 0 9.05 1.07
 14 11 1 14.49 1.21
 14 11 2 7.33 1.03
 14 11 3 3.84 0.94
 14 11 4 10.05 1.14
 14 11 5 5.32 0.98
 14 11 6 1.04 0.89
 14 11 7 3.2 0.93
 14 11 8 8.15 1.04
 14 11 9 2.81 0.87
 14 11 10 5.56 0.91
 14 11 11 1.41 0.83
 14 12 -9 8.77 0.99
 14 12 -8 1.87 0.88
 14 12 -7 2.87 0.91
 14 12 -6 -0.33 0.84
 14 12 -5 1.54 0.91
 14 12 -4 7.05 1.04
 14 12 -3 4.41 0.99
 14 12 -2 18.69 1.32
 14 12 -1 0.39 0.88
 14 12 0 10.47 1.16
 14 12 1 0.36 0.89
 14 12 2 17.53 1.3
 14 12 3 4 0.98
 14 12 4 5.93 1.02
 14 12 5 2.52 0.92
 14 12 6 1.71 0.86
 14 12 7 2.51 0.87
 14 12 8 2.66 0.85
 14 12 9 9.05 0.98
 14 13 -8 4.5 0.87
 14 13 -7 6.93 0.95
 14 13 -6 5.15 0.96
 14 13 -5 20.45 1.31
 14 13 -4 27.28 1.44
 14 13 -3 5.12 0.97
 14 13 -2 3.81 0.94
 14 13 -1 2.79 0.95
 14 13 0 4.19 0.95
 14 13 1 3.35 0.94
 14 13 2 3.87 0.96
 14 13 3 4.98 0.95
 14 13 4 26.32 1.42
 14 13 5 21.55 1.33
 14 13 6 6.3 0.96
 14 13 7 6.27 0.94
 14 13 8 4.41 0.87
 14 14 -6 10.6 1.04
 14 14 -5 -0.2 0.81
 14 14 -4 3.31 0.9
 14 14 -3 3.97 0.9
 14 14 -2 3.65 0.92
 14 14 -1 24.06 1.38
 14 14 0 18.65 1.26
 14 14 1 25.97 1.4
 14 14 2 4.05 0.93
 14 14 3 2.8 0.87
 14 14 4 3.14 0.88
 14 14 5 0.18 0.81
 14 14 6 7.43 0.94
 14 15 -4 8.32 0.99
 14 15 -3 2.68 0.83
 14 15 -2 1.1 0.81
 14 15 -1 0.7 0.81
 14 15 0 1.64 0.82
 14 15 1 1.1 0.8
 14 15 2 1.57 0.81
 14 15 3 3.1 0.84
 14 15 4 7.97 0.97
 15 0 1 2.12 0.88
 15 0 2 0.55 0.83
 15 0 3 7.59 1.01
 15 0 4 14.98 1.19
 15 0 5 0.72 0.84
 15 0 6 58.29 2.08
 15 0 7 6.5 1
 15 0 8 3.17 0.91
 15 0 9 5.58 0.96
 15 0 10 0.62 0.84
 15 0 11 0.07 0.84
 15 0 12 22.99 1.36
 15 0 13 0.04 0.81
 15 0 14 2.84 0.83
 15 1 -14 4.68 0.88
 15 1 -13 7.42 0.99
 15 1 -12 5.69 0.96
 15 1 -11 20.83 1.35
 15 1 -10 3.98 0.92
 15 1 -9 7.52 1
 15 1 -8 20.13 1.31
 15 1 -7 1.05 0.84
 15 1 -6 8.92 1.05
 15 1 -5 0.98 0.86
 15 1 -4 3.16 0.91
 15 1 -3 15.39 1.17
 15 1 -2 56.31 2.02
 15 1 -1 6.94 1
 15 1 0 2.13 0.86
 15 1 1 8.72 1.03
 15 1 2 59.88 2.08
 15 1 3 16.56 1.22
 15 1 4 3.44 0.92
 15 1 5 1.18 0.87
 15 1 6 8.81 1.05
 15 1 7 -0.03 0.83
 15 1 8 20.42 1.31
 15 1 9 7.36 1
 15 1 10 3.31 0.91
 15 1 11 21.15 1.35
 15 1 12 5.89 0.97
 15 1 13 7.85 1
 15 1 14 5.13 0.88
 15 2 -14 12.51 1.04
 15 2 -13 3.51 0.91
 15 2 -12 5.52 0.96
 15 2 -11 5.69 0.99
 15 2 -10 21.72 1.39
 15 2 -9 1.5 0.87
 15 2 -8 15.46 1.19
 15 2 -7 11.11 1.11
 15 2 -6 11.55 1.11
 15 2 -5 1.71 0.86
 15 2 -4 29.06 1.49
 15 2 -3 26.65 1.45
 15 2 -2 9.14 1.05
 15 2 -1 2.34 0.87
 15 2 0 7.55 1
 15 2 1 1.24 0.85
 15 2 2 10.16 1.08
 15 2 3 25.57 1.43
 15 2 4 28.68 1.48
 15 2 5 -0.37 0.82
 15 2 6 10.62 1.09
 15 2 7 9.89 1.08
 15 2 8 14.67 1.19
 15 2 9 1.81 0.88
 15 2 10 24.08 1.43
 15 2 11 5.37 0.98
 15 2 12 4.02 0.93
 15 2 13 4.84 0.92
 15 2 14 11.67 1.03
 15 3 -14 4.27 0.9
 15 3 -13 1.5 0.83
 15 3 -12 3.29 0.9
 15 3 -11 10.61 1.11
 15 3 -10 13.24 1.2
 15 3 -9 0.73 0.85
 15 3 -8 0.86 0.85
 15 3 -7 6.22 0.99
 15 3 -6 3.28 0.91
 15 3 -5 33.67 1.59
 15 3 -4 20.19 1.31
 15 3 -3 24.39 1.38
 15 3 -2 7.25 1.01
 15 3 -1 7.17 1.02
 15 3 0 6.49 0.99
 15 3 1 6.84 0.99
 15 3 2 8.02 1.03
 15 3 3 24.16 1.38
 15 3 4 20.25 1.31
 15 3 5 32.37 1.57
 15 3 6 2.29 0.91
 15 3 7 4.81 0.96
 15 3 8 -0.05 0.84
 15 3 9 0.05 0.84
 15 3 10 14.25 1.21
 15 3 11 8.86 1.07
 15 3 12 3.72 0.91
 15 3 13 1.51 0.83
 15 3 14 3.58 0.89
 15 4 -13 -0.01 0.8
 15 4 -12 4.92 0.94
 15 4 -11 17.67 1.25
 15 4 -10 1.23 0.89
 15 4 -9 9.65 1.06
 15 4 -8 16.2 1.23
 15 4 -7 32.54 1.58
 15 4 -6 2.14 0.89
 15 4 -5 5.23 0.99
 15 4 -4 16.13 1.23
 15 4 -3 13.04 1.16
 15 4 -2 14.19 1.19
 15 4 -1 35.95 1.64
 15 4 0 17.5 1.24
 15 4 1 35.73 1.64
 15 4 2 15.02 1.19
 15 4 3 13.37 1.15
 15 4 4 15.89 1.23
 15 4 5 6.59 1.01
 15 4 6 3.02 0.92
 15 4 7 33.8 1.6
 15 4 8 17.1 1.24
 15 4 9 8.87 1.05
 15 4 10 1.67 0.91
 15 4 11 17.47 1.26
 15 4 12 4.78 0.94
 15 4 13 0.01 0.8
 15 5 -13 11.13 1.03
 15 5 -12 12.07 1.09
 15 5 -11 6.97 1.01
 15 5 -10 13.64 1.18
 15 5 -9 32.11 1.62
 15 5 -8 9.29 1.08
 15 5 -7 2.87 0.91
 15 5 -6 6.45 1.01
 15 5 -5 4.38 0.97
 15 5 -4 28.56 1.51
 15 5 -3 28.17 1.49
 15 5 -2 16.91 1.26
 15 5 -1 24.23 1.41
 15 5 0 1.74 0.9
 15 5 1 22.24 1.37
 15 5 2 16.35 1.24
 15 5 3 28.72 1.5
 15 5 4 29.06 1.51
 15 5 5 4.47 0.95
 15 5 6 7.07 1.01
 15 5 7 3.05 0.92
 15 5 8 9.66 1.08
 15 5 9 35.33 1.67
 15 5 10 15.27 1.21
 15 5 11 6.19 0.98
 15 5 12 11.7 1.11
 15 5 13 11.33 1.04
 15 6 -13 2.83 0.87
 15 6 -12 2.06 0.86
 15 6 -11 13.24 1.12
 15 6 -10 2.71 0.91
 15 6 -9 18.49 1.31
 15 6 -8 5.69 0.97
 15 6 -7 18.13 1.27
 15 6 -6 0.36 0.84
 15 6 -5 6.31 0.99
 15 6 -4 38.21 1.7
 15 6 -3 62.75 2.18
 15 6 -2 2.38 0.94
 15 6 -1 85.78 2.6
 15 6 0 19.16 1.31
 15 6 1 88.15 2.64
 15 6 2 3.62 0.96
 15 6 3 60.09 2.13
 15 6 4 34.09 1.63
 15 6 5 5.2 0.99
 15 6 6 0.82 0.84
 15 6 7 16.98 1.26
 15 6 8 4.78 0.98
 15 6 9 19.51 1.33
 15 6 10 3.01 0.94
 15 6 11 12.62 1.11
 15 6 12 1.26 0.85
 15 6 13 2.29 0.86
 15 7 -12 0.42 0.78
 15 7 -11 4.69 0.94
 15 7 -10 11.36 1.1
 15 7 -9 2.47 0.93
 15 7 -8 16.43 1.27
 15 7 -7 11.71 1.13
 15 7 -6 66.78 2.24
 15 7 -5 9.39 1.09
 15 7 -4 66.52 2.25
 15 7 -3 12.16 1.18
 15 7 -2 74.94 2.4
 15 7 -1 6.36 1.01
 15 7 0 0.73 0.88
 15 7 1 4.87 0.99
 15 7 2 76.13 2.44
 15 7 3 12.42 1.17
 15 7 4 68.51 2.29
 15 7 5 9.73 1.09
 15 7 6 69.01 2.28
 15 7 7 12.66 1.14
 15 7 8 16.47 1.25
 15 7 9 4.18 0.93
 15 7 10 10.92 1.08
 15 7 11 4.71 0.94
 15 7 12 0.16 0.79
 15 8 -12 9.72 1.02
 15 8 -11 0.88 0.83
 15 8 -10 30.83 1.5
 15 8 -9 21.16 1.34
 15 8 -8 0.14 0.89
 15 8 -7 33.32 1.63
 15 8 -6 0.62 0.86
 15 8 -5 5.68 1.01
 15 8 -4 12.04 1.16
 15 8 -3 75.3 2.4
 15 8 -2 12.14 1.17
 15 8 -1 57.41 2.08
 15 8 0 3.51 0.96
 15 8 1 57.47 2.08
 15 8 2 12.3 1.17
 15 8 3 73.5 2.37
 15 8 4 12.5 1.18
 15 8 5 5.92 0.99
 15 8 6 0.75 0.87
 15 8 7 32.96 1.61
 15 8 8 1.54 0.89
 15 8 9 21.12 1.31
 15 8 10 29.33 1.47
 15 8 11 3.13 0.86
 15 8 12 10.67 1.04
 15 9 -11 2.01 0.86
 15 9 -10 8.28 1.01
 15 9 -9 5.08 0.97
 15 9 -8 10.25 1.1
 15 9 -7 23.88 1.41
 15 9 -6 39.78 1.76
 15 9 -5 19.44 1.35
 15 9 -4 68.65 2.27
 15 9 -3 18.3 1.28
 15 9 -2 10.92 1.12
 15 9 -1 8.29 1.07
 15 9 0 13.35 1.19
 15 9 1 8.01 1.05
 15 9 2 10.29 1.13
 15 9 3 18.45 1.29
 15 9 4 71.74 2.32
 15 9 5 18.4 1.31
 15 9 6 37.27 1.7
 15 9 7 21.84 1.37
 15 9 8 11.17 1.11
 15 9 9 3.91 0.95
 15 9 10 9.31 1.03
 15 9 11 2.01 0.82
 15 10 -10 14.59 1.1
 15 10 -9 4.03 0.91
 15 10 -8 1.44 0.87
 15 10 -7 15.39 1.19
 15 10 -6 6.36 1
 15 10 -5 7.68 1.06
 15 10 -4 16.48 1.28
 15 10 -3 34.83 1.67
 15 10 -2 30.43 1.59
 15 10 -1 19.41 1.31
 15 10 0 59.48 2.09
 15 10 1 19.2 1.3
 15 10 2 29.26 1.56
 15 10 3 35.76 1.66
 15 10 4 17.41 1.28
 15 10 5 8.36 1.06
 15 10 6 5.99 0.99
 15 10 7 15.67 1.19
 15 10 8 0.05 0.86
 15 10 9 3.01 0.88
 15 10 10 12.49 1.05
 15 11 -9 14.41 1.11
 15 11 -8 6.74 0.98
 15 11 -7 13.16 1.13
 15 11 -6 4.1 0.92
 15 11 -5 9.25 1.07
 15 11 -4 2.31 0.92
 15 11 -3 32.32 1.6
 15 11 -2 7.42 1.06
 15 11 -1 34.23 1.64
 15 11 0 7.55 1.05
 15 11 1 34.66 1.63
 15 11 2 7.37 1.05
 15 11 3 31.09 1.55
 15 11 4 2.22 0.9
 15 11 5 10.35 1.08
 15 11 6 3.11 0.88
 15 11 7 11.62 1.08
 15 11 8 5.38 0.92
 15 11 9 13.78 1.09
 15 12 -8 1.31 0.84
 15 12 -7 3.12 0.87
 15 12 -6 8.22 1.01
 15 12 -5 0.49 0.84
 15 12 -4 13.36 1.14
 15 12 -3 5.44 0.96
 15 12 -2 9.17 1.05
 15 12 -1 0.26 0.84
 15 12 0 11.17 1.1
 15 12 1 1 0.84
 15 12 2 7.93 1.03
 15 12 3 4.52 0.92
 15 12 4 12.14 1.13
 15 12 5 0.2 0.83
 15 12 6 8.43 0.99
 15 12 7 3.5 0.86
 15 12 8 0.63 0.83
 15 13 -6 7.04 0.98
 15 13 -5 2.43 0.86
 15 13 -4 5.57 0.94
 15 13 -3 -0.56 0.81
 15 13 -2 6.13 0.95
 15 13 -1 2.15 0.86
 15 13 0 1.36 0.85
 15 13 1 0.94 0.86
 15 13 2 5.58 0.94
 15 13 3 -1.53 0.78
 15 13 4 5.88 0.92
 15 13 5 2.96 0.85
 15 13 6 7.9 1
 15 14 -3 1.12 0.84
 15 14 -2 -0.44 0.78
 15 14 -1 2.58 0.83
 15 14 0 16.16 1.13
 15 14 1 0.82 0.82
 15 14 2 -0.17 0.77
 15 14 3 2.18 0.83
 16 0 0 -0.31 0.84
 16 0 1 0.18 0.86
 16 0 2 6.64 1
 16 0 3 3.22 0.93
 16 0 4 18.08 1.29
 16 0 5 16.28 1.24
 16 0 6 3.08 0.93
 16 0 7 21.12 1.33
 16 0 8 5.87 0.97
 16 0 9 7.9 1.04
 16 0 10 17.57 1.25
 16 0 11 -0.06 0.83
 16 0 12 1.58 0.85
 16 0 13 2.18 0.84
 16 1 -13 1.48 0.82
 16 1 -12 12.57 1.09
 16 1 -11 14.34 1.14
 16 1 -10 7.61 1.03
 16 1 -9 2.06 0.91
 16 1 -8 0.51 0.84
 16 1 -7 5.2 0.95
 16 1 -6 15.7 1.22
 16 1 -5 4.2 0.95
 16 1 -4 4.81 0.97
 16 1 -3 8.25 1.06
 16 1 -2 22.59 1.37
 16 1 -1 4.55 0.97
 16 1 0 0.49 0.85
 16 1 1 3.95 0.96
 16 1 2 23.32 1.38
 16 1 3 8.18 1.06
 16 1 4 4.18 0.95
 16 1 5 4.17 0.93
 16 1 6 15.43 1.22
 16 1 7 5.3 0.98
 16 1 8 1.54 0.86
 16 1 9 3.37 0.95
 16 1 10 7.53 1.02
 16 1 11 13.23 1.13
 16 1 12 12.73 1.1
 16 1 13 0.97 0.82
 16 2 -13 4.35 0.91
 16 2 -12 10.12 1.02
 16 2 -11 8.33 1.04
 16 2 -10 7.38 1.04
 16 2 -9 4.36 0.99
 16 2 -8 3.51 0.97
 16 2 -7 11.85 1.13
 16 2 -6 14.38 1.18
 16 2 -5 17.68 1.27
 16 2 -4 0.51 0.88
 16 2 -3 11.37 1.12
 16 2 -2 7.15 1.04
 16 2 -1 13.39 1.18
 16 2 0 16.74 1.26
 16 2 1 13.26 1.16
 16 2 2 5.71 1.01
 16 2 3 10.81 1.11
 16 2 4 1.56 0.89
 16 2 5 16.8 1.25
 16 2 6 13.28 1.16
 16 2 7 12.97 1.16
 16 2 8 4.43 0.96
 16 2 9 4.35 0.98
 16 2 10 6.83 1.01
 16 2 11 8.62 1.04
 16 2 12 8.94 1
 16 2 13 5.4 0.91
 16 3 -12 6.63 0.95
 16 3 -11 5.32 0.96
 16 3 -10 31.1 1.53
 16 3 -9 23.83 1.4
 16 3 -8 42.2 1.81
 16 3 -7 14.39 1.17
 16 3 -6 0.59 0.87
 16 3 -5 16.56 1.24
 16 3 -4 2.93 0.92
 16 3 -3 0.74 0.88
 16 3 -2 18.37 1.29
 16 3 -1 48.34 1.9
 16 3 0 2.15 0.92
 16 3 1 48.56 1.9
 16 3 2 17.17 1.27
 16 3 3 0.25 0.88
 16 3 4 3 0.93
 16 3 5 14.84 1.21
 16 3 6 0.93 0.89
 16 3 7 12.36 1.15
 16 3 8 41.31 1.8
 16 3 9 24.11 1.41
 16 3 10 30.57 1.52
 16 3 11 5.87 0.97
 16 3 12 7.65 0.96
 16 4 -12 2.81 0.84
 16 4 -11 0.31 0.83
 16 4 -10 0.77 0.84
 16 4 -9 9.23 1.07
 16 4 -8 0.16 0.89
 16 4 -7 21.77 1.35
 16 4 -6 5.68 0.97
 16 4 -5 16.81 1.25
 16 4 -4 37.63 1.69
 16 4 -3 43.37 1.8
 16 4 -2 4.09 0.97
 16 4 -1 6.77 1.02
 16 4 0 -0.06 0.85
 16 4 1 7.23 1.03
 16 4 2 4.43 0.97
 16 4 3 41.24 1.77
 16 4 4 37.56 1.69
 16 4 5 17.13 1.25
 16 4 6 6.64 1.01
 16 4 7 23.26 1.37
 16 4 8 1.05 0.89
 16 4 9 7.49 1.05
 16 4 10 -0.34 0.83
 16 4 11 -0.41 0.8
 16 4 12 2.04 0.83
 16 5 -12 23.13 1.31
 16 5 -11 1.23 0.84
 16 5 -10 13.66 1.14
 16 5 -9 3.39 0.93
 16 5 -8 48.85 1.92
 16 5 -7 8.11 1.08
 16 5 -6 4.52 0.95
 16 5 -5 2.05 0.9
 16 5 -4 2.11 0.88
 16 5 -3 1.34 0.89
 16 5 -2 1.97 0.91
 16 5 -1 5.05 0.98
 16 5 0 1.18 0.88
 16 5 1 4.14 0.97
 16 5 2 1 0.89
 16 5 3 0.84 0.88
 16 5 4 1.18 0.89
 16 5 5 3.12 0.93
 16 5 6 4.24 0.95
 16 5 7 8.84 1.09
 16 5 8 49.72 1.92
 16 5 9 3.44 0.93
 16 5 10 12.98 1.15
 16 5 11 1.05 0.85
 16 5 12 22.79 1.31
 16 6 -11 1.06 0.83
 16 6 -10 11.96 1.09
 16 6 -9 4.92 0.95
 16 6 -8 21.29 1.35
 16 6 -7 17.7 1.29
 16 6 -6 7.69 1.05
 16 6 -5 8.85 1.07
 16 6 -4 2.81 0.92
 16 6 -3 29.6 1.52
 16 6 -2 44.77 1.83
 16 6 -1 8.68 1.07
 16 6 0 20.02 1.34
 16 6 1 7.83 1.06
 16 6 2 46.23 1.86
 16 6 3 27.85 1.5
 16 6 4 3.69 0.92
 16 6 5 7.54 1.05
 16 6 6 6.22 1.02
 16 6 7 18.99 1.3
 16 6 8 21.84 1.35
 16 6 9 5.45 0.95
 16 6 10 11.04 1.08
 16 6 11 1.95 0.85
 16 7 -11 2.92 0.89
 16 7 -10 3.46 0.89
 16 7 -9 8.58 1.04
 16 7 -8 9.12 1.08
 16 7 -7 4.02 0.98
 16 7 -6 19.82 1.32
 16 7 -5 25.95 1.49
 16 7 -4 8.81 1.09
 16 7 -3 5.68 1.02
 16 7 -2 44.96 1.83
 16 7 -1 3.29 0.96
 16 7 0 8.95 1.07
 16 7 1 4.18 0.97
 16 7 2 43.57 1.81
 16 7 3 4.03 0.98
 16 7 4 9.11 1.08
 16 7 5 25.73 1.49
 16 7 6 19.86 1.34
 16 7 7 5.81 0.99
 16 7 8 9.85 1.08
 16 7 9 7.61 1.03
 16 7 10 4.2 0.9
 16 7 11 3.16 0.88
 16 8 -10 7.14 0.94
 16 8 -9 0.54 0.82
 16 8 -8 4.36 0.94
 16 8 -7 26.68 1.43
 16 8 -6 4.13 0.97
 16 8 -5 40.18 1.75
 16 8 -4 9.26 1.11
 16 8 -3 42.59 1.83
 16 8 -2 7.18 1.08
 16 8 -1 2.49 0.93
 16 8 0 -0.29 0.85
 16 8 1 1.89 0.89
 16 8 2 6.69 1.06
 16 8 3 42.16 1.8
 16 8 4 10.54 1.14
 16 8 5 36.32 1.67
 16 8 6 3.07 0.94
 16 8 7 25.08 1.4
 16 8 8 4.31 0.94
 16 8 9 0.36 0.81
 16 8 10 6.37 0.92
 16 9 -9 18.51 1.19
 16 9 -8 12.26 1.1
 16 9 -7 1.27 0.87
 16 9 -6 10.88 1.1
 16 9 -5 13.71 1.18
 16 9 -4 12.31 1.17
 16 9 -3 3.25 0.94
 16 9 -2 34.14 1.64
 16 9 -1 30.73 1.56
 16 9 0 3.86 0.96
 16 9 1 32.98 1.62
 16 9 2 33.26 1.61
 16 9 3 1.83 0.95
 16 9 4 13.54 1.2
 16 9 5 12.8 1.17
 16 9 6 11.2 1.09
 16 9 7 1.12 0.86
 16 9 8 12.39 1.09
 16 9 9 18.63 1.18
 16 10 -8 1.8 0.83
 16 10 -7 5.18 0.94
 16 10 -6 0.23 0.84
 16 10 -5 11.29 1.12
 16 10 -4 22.32 1.35
 16 10 -3 -0.34 0.85
 16 10 -2 6.56 1.01
 16 10 -1 2.88 0.94
 16 10 0 29.35 1.52
 16 10 1 2.17 0.9
 16 10 2 6.78 1
 16 10 3 0.18 0.85
 16 10 4 20.52 1.32
 16 10 5 10.91 1.11
 16 10 6 -0.67 0.83
 16 10 7 5.45 0.92
 16 10 8 2.98 0.83
 16 11 -7 7.72 0.99
 16 11 -6 4.07 0.91
 16 11 -5 17.64 1.21
 16 11 -4 5.52 0.96
 16 11 -3 9.37 1.05
 16 11 -2 5.93 0.98
 16 11 -1 7.51 1
 16 11 0 0.97 0.85
 16 11 1 6.71 0.98
 16 11 2 6.35 1
 16 11 3 10.11 1.06
 16 11 4 5.68 0.95
 16 11 5 17.87 1.21
 16 11 6 5.09 0.91
 16 11 7 7.63 0.98
 16 12 -5 3.74 0.9
 16 12 -4 1.51 0.82
 16 12 -3 0.94 0.82
 16 12 -2 5.39 0.93
 16 12 -1 4.03 0.91
 16 12 0 31.09 1.48
 16 12 1 2.22 0.89
 16 12 2 5.59 0.93
 16 12 3 0.74 0.81
 16 12 4 1.47 0.83
 16 12 5 4.17 0.9
 16 13 -2 4.79 0.89
 16 13 -1 3.58 0.87
 16 13 0 5.34 0.94
 16 13 1 2.84 0.87
 16 13 2 4.93 0.9
 17 0 1 183.71 4.31
 17 0 2 1.76 0.88
 17 0 3 65.35 2.22
 17 0 4 2.5 0.95
 17 0 5 26.35 1.46
 17 0 6 3.61 0.99
 17 0 7 79.6 2.5
 17 0 8 -0.17 0.86
 17 0 9 45.19 1.78
 17 0 10 -0.59 0.81
 17 0 11 1.05 0.8
 17 1 -11 5.18 0.9
 17 1 -10 22.02 1.29
 17 1 -9 1.51 0.87
 17 1 -8 11.64 1.14
 17 1 -7 7.91 1.08
 17 1 -6 70.97 2.36
 17 1 -5 8.37 1.08
 17 1 -4 129.63 3.37
 17 1 -3 23.68 1.41
 17 1 -2 26.41 1.47
 17 1 -1 29.29 1.54
 17 1 0 3.33 0.96
 17 1 1 29.49 1.55
 17 1 2 25.65 1.47
 17 1 3 23.18 1.4
 17 1 4 129.63 3.36
 17 1 5 8.53 1.08
 17 1 6 72.14 2.38
 17 1 7 8.58 1.08
 17 1 8 12.54 1.15
 17 1 9 1.31 0.86
 17 1 10 21.4 1.29
 17 1 11 4.25 0.89
 17 2 -11 1.28 0.8
 17 2 -10 3.91 0.9
 17 2 -9 17.28 1.22
 17 2 -8 20.41 1.32
 17 2 -7 0.89 0.89
 17 2 -6 11.26 1.15
 17 2 -5 22.05 1.41
 17 2 -4 1.29 0.89
 17 2 -3 21.88 1.38
 17 2 -2 13.9 1.21
 17 2 -1 39.42 1.72
 17 2 0 57.95 2.08
 17 2 1 38.3 1.71
 17 2 2 12.68 1.18
 17 2 3 21.78 1.36
 17 2 4 -0.04 0.87
 17 2 5 22.89 1.43
 17 2 6 12.72 1.18
 17 2 7 0.82 0.89
 17 2 8 21.06 1.33
 17 2 9 16.96 1.21
 17 2 10 3.97 0.92
 17 2 11 1.47 0.8
 17 3 -11 7.31 0.98
 17 3 -10 35.63 1.55
 17 3 -9 4.28 0.95
 17 3 -8 27.91 1.46
 17 3 -7 3.87 0.97
 17 3 -6 4.54 0.98
 17 3 -5 1.06 0.92
 17 3 -4 8.48 1.06
 17 3 -3 20.99 1.34
 17 3 -2 1.65 0.92
 17 3 -1 16.04 1.25
 17 3 0 3.23 0.96
 17 3 1 16.48 1.25
 17 3 2 1.34 0.91
 17 3 3 20.88 1.35
 17 3 4 9.8 1.08
 17 3 5 2.74 0.95
 17 3 6 3.73 0.97
 17 3 7 3.12 0.95
 17 3 8 26 1.43
 17 3 9 5.39 0.97
 17 3 10 35.57 1.55
 17 3 11 6.87 0.98
 17 4 -10 1.07 0.81
 17 4 -9 7.22 0.99
 17 4 -8 10.01 1.07
 17 4 -7 8.17 1.04
 17 4 -6 1.05 0.9
 17 4 -5 10.95 1.15
 17 4 -4 4.29 0.99
 17 4 -3 3.24 0.94
 17 4 -2 20.2 1.32
 17 4 -1 5.5 0.99
 17 4 0 20.28 1.33
 17 4 1 4.47 0.98
 17 4 2 19.77 1.32
 17 4 3 4.35 0.96
 17 4 4 3.79 0.96
 17 4 5 9.78 1.11
 17 4 6 0.59 0.89
 17 4 7 9.61 1.07
 17 4 8 8.1 1.03
 17 4 9 5.94 0.98
 17 4 10 -0.03 0.82
 17 5 -10 5.47 0.9
 17 5 -9 0.73 0.83
 17 5 -8 1.71 0.9
 17 5 -7 3.2 0.92
 17 5 -6 0.8 0.87
 17 5 -5 11.79 1.15
 17 5 -4 1.48 0.92
 17 5 -3 1.13 0.93
 17 5 -2 2.01 0.96
 17 5 -1 12.21 1.15
 17 5 0 5.71 1
 17 5 1 14.33 1.2
 17 5 2 1.05 0.93
 17 5 3 0.93 0.93
 17 5 4 1.37 0.92
 17 5 5 11.72 1.15
 17 5 6 0.53 0.88
 17 5 7 3.92 0.93
 17 5 8 2.14 0.89
 17 5 9 0.87 0.84
 17 5 10 6.11 0.92
 17 6 -9 4.6 0.9
 17 6 -8 1.77 0.86
 17 6 -7 2.79 0.9
 17 6 -6 25.29 1.4
 17 6 -5 4.27 0.96
 17 6 -4 7.19 1.06
 17 6 -3 13.21 1.2
 17 6 -2 3.78 0.99
 17 6 -1 0.99 0.92
 17 6 0 23.75 1.45
 17 6 1 1.1 0.92
 17 6 2 4.46 0.98
 17 6 3 14.26 1.22
 17 6 4 8.01 1.06
 17 6 5 3.73 0.94
 17 6 6 23.2 1.36
 17 6 7 2.4 0.89
 17 6 8 1.32 0.87
 17 6 9 4.26 0.91
 17 7 -9 11.15 1.09
 17 7 -8 9.64 1.02
 17 7 -7 0.04 0.83
 17 7 -6 2.21 0.89
 17 7 -5 2.8 0.92
 17 7 -4 3.56 0.95
 17 7 -3 3.06 0.96
 17 7 -2 11.35 1.16
 17 7 -1 10.34 1.14
 17 7 0 0.16 0.87
 17 7 1 10.29 1.13
 17 7 2 11.61 1.16
 17 7 3 4.77 0.97
 17 7 4 4.92 0.97
 17 7 5 4.87 0.93
 17 7 6 2.23 0.87
 17 7 7 0.69 0.84
 17 7 8 8.34 0.99
 17 7 9 11.22 1.07
 17 8 -8 1.4 0.86
 17 8 -7 2.6 0.87
 17 8 -6 13.85 1.14
 17 8 -5 0.72 0.85
 17 8 -4 1.79 0.88
 17 8 -3 2.49 0.91
 17 8 -2 5.47 0.99
 17 8 -1 11.89 1.15
 17 8 0 29.25 1.51
 17 8 1 12.15 1.14
 17 8 2 5.3 0.99
 17 8 3 2.55 0.89
 17 8 4 1.21 0.86
 17 8 5 0.1 0.86
 17 8 6 13.05 1.13
 17 8 7 1.75 0.85
 17 8 8 0.87 0.82
 17 9 -7 -0.04 0.83
 17 9 -6 1.52 0.86
 17 9 -5 29.8 1.45
 17 9 -4 0.46 0.86
 17 9 -3 4.05 0.95
 17 9 -2 21.16 1.31
 17 9 -1 1.23 0.89
 17 9 0 1.78 0.89
 17 9 1 2.14 0.88
 17 9 2 20.96 1.31
 17 9 3 5.7 0.99
 17 9 4 0.79 0.85
 17 9 5 27.35 1.42
 17 9 6 0.78 0.83
 17 9 7 1.59 0.85
 17 10 -5 2.15 0.86
 17 10 -4 5.28 0.93
 17 10 -3 3.76 0.91
 17 10 -2 2.04 0.86
 17 10 -1 0.61 0.84
 17 10 0 25.31 1.4
 17 10 1 -0.36 0.82
 17 10 2 1.47 0.84
 17 10 3 4.06 0.91
 17 10 4 4.45 0.91
 17 10 5 2.32 0.84
 17 11 -3 0.59 0.84
 17 11 -2 -0.38 0.79
 17 11 -1 8.7 1
 17 11 0 1.65 0.85
 17 11 1 9.79 1.02
 17 11 2 -0.19 0.78
 17 11 3 0.65 0.83
 18 0 0 -0.25 0.9
 18 0 1 15.32 1.26
 18 0 2 0.06 0.89
 18 0 3 0.58 0.89
 18 0 4 0.73 0.88
 18 0 5 0.47 0.86
 18 0 6 0.13 0.87
 18 0 7 7.23 1.01
 18 0 8 -0.05 0.83
 18 0 9 4.84 0.9
 18 1 -9 1.83 0.83
 18 1 -8 1.72 0.85
 18 1 -7 5.75 0.98
 18 1 -6 24.24 1.39
 18 1 -5 14.81 1.21
 18 1 -4 18.07 1.3
 18 1 -3 3.29 0.96
 18 1 -2 5.5 1.03
 18 1 -1 5.2 1.01
 18 1 0 4.83 1.02
 18 1 1 4.31 1
 18 1 2 6.57 1.05
 18 1 3 3.43 0.95
 18 1 4 19.66 1.33
 18 1 5 16.26 1.23
 18 1 6 24.72 1.4
 18 1 7 6.12 0.98
 18 1 8 1.38 0.86
 18 1 9 1.79 0.84
 18 2 -9 1.44 0.82
 18 2 -8 2.33 0.87
 18 2 -7 10.86 1.08
 18 2 -6 4.5 0.95
 18 2 -5 4.3 0.96
 18 2 -4 0.66 0.89
 18 2 -3 33.63 1.62
 18 2 -2 22.64 1.41
 18 2 -1 11.39 1.18
 18 2 0 34.28 1.65
 18 2 1 10.46 1.16
 18 2 2 21.98 1.41
 18 2 3 32.88 1.62
 18 2 4 0.2 0.87
 18 2 5 4.26 0.97
 18 2 6 4.51 0.93
 18 2 7 10.9 1.1
 18 2 8 3.56 0.9
 18 2 9 1.91 0.85
 18 3 -9 7.8 1
 18 3 -8 14.74 1.13
 18 3 -7 10.13 1.07
 18 3 -6 8.86 1.04
 18 3 -5 26.09 1.43
 18 3 -4 0.65 0.89
 18 3 -3 25.5 1.46
 18 3 -2 9.92 1.13
 18 3 -1 15.07 1.25
 18 3 0 9.16 1.12
 18 3 1 13.9 1.21
 18 3 2 7.95 1.11
 18 3 3 24.97 1.44
 18 3 4 1.17 0.88
 18 3 5 26.07 1.43
 18 3 6 7.94 1.06
 18 3 7 10.15 1.08
 18 3 8 14.35 1.13
 18 3 9 8.29 1
 18 4 -8 2.84 0.86
 18 4 -7 9.92 1.04
 18 4 -6 -0.4 0.84
 18 4 -5 31.42 1.52
 18 4 -4 21.31 1.34
 18 4 -3 13.36 1.17
 18 4 -2 13.77 1.2
 18 4 -1 7.47 1.07
 18 4 0 36.11 1.68
 18 4 1 8.02 1.07
 18 4 2 14.56 1.21
 18 4 3 13.33 1.18
 18 4 4 20.85 1.33
 18 4 5 30.19 1.49
 18 4 6 -0.88 0.84
 18 4 7 7.58 1
 18 4 8 3.52 0.88
 18 5 -8 21.95 1.3
 18 5 -7 7.7 0.99
 18 5 -6 1.37 0.86
 18 5 -5 0.78 0.87
 18 5 -4 7.57 1.02
 18 5 -3 1.36 0.91
 18 5 -2 3.29 0.93
 18 5 -1 2.07 0.92
 18 5 0 -0.04 0.86
 18 5 1 2.4 0.92
 18 5 2 3.22 0.92
 18 5 3 1.78 0.88
 18 5 4 8.69 1.03
 18 5 5 1.66 0.88
 18 5 6 2.16 0.86
 18 5 7 7.89 1
 18 5 8 22.67 1.3
 18 6 -7 6.14 0.92
 18 6 -6 7.11 0.97
 18 6 -5 2.89 0.9
 18 6 -4 7.1 1.01
 18 6 -3 5.74 1.01
 18 6 -2 3.21 0.93
 18 6 -1 8.62 1.04
 18 6 0 0.88 0.87
 18 6 1 7.95 1.04
 18 6 2 3 0.93
 18 6 3 6.47 1.02
 18 6 4 6.73 1.01
 18 6 5 1.48 0.88
 18 6 6 7.79 1
 18 6 7 5.61 0.93
 18 7 -6 1.87 0.83
 18 7 -5 10.9 1.07
 18 7 -4 1.84 0.9
 18 7 -3 0.7 0.87
 18 7 -2 14.27 1.19
 18 7 -1 0.03 0.86
 18 7 0 0.9 0.86
 18 7 1 -0.08 0.85
 18 7 2 16.21 1.2
 18 7 3 0.95 0.86
 18 7 4 1.66 0.88
 18 7 5 12.2 1.09
 18 7 6 2.29 0.85
 18 8 -5 7.08 1
 18 8 -4 7.91 0.99
 18 8 -3 6.06 0.99
 18 8 -2 2.05 0.9
 18 8 -1 0.99 0.87
 18 8 0 2.83 0.9
 18 8 1 -0.01 0.83
 18 8 2 2.56 0.9
 18 8 3 7.76 1
 18 8 4 7.58 0.99
 18 8 5 6.97 0.99
 18 9 -3 0.02 0.83
 18 9 -2 10.35 1.06
 18 9 -1 5.21 0.91
 18 9 0 -0.84 0.81
 18 9 1 3.33 0.89
 18 9 2 12.68 1.07
 18 9 3 0.29 0.85
 19 0 1 3.51 0.94
 19 0 2 5.12 0.99
 19 0 3 31.39 1.52
 19 0 4 8.82 1.06
 19 0 5 -0.48 0.85
 19 0 6 1.26 0.83
 19 0 7 0.52 0.82
 19 1 -7 0.61 0.83
 19 1 -6 -0.64 0.8
 19 1 -5 0.88 0.85
 19 1 -4 0.88 0.86
 19 1 -3 6.22 1
 19 1 -2 26.47 1.44
 19 1 -1 1.29 0.91
 19 1 0 3.88 0.93
 19 1 1 0.81 0.9
 19 1 2 27.06 1.45
 19 1 3 5.07 0.99
 19 1 4 0.16 0.86
 19 1 5 1.32 0.86
 19 1 6 -0.55 0.81
 19 1 7 0.91 0.85
 19 2 -6 2.14 0.83
 19 2 -5 1.66 0.84
 19 2 -4 1.95 0.88
 19 2 -3 15.42 1.19
 19 2 -2 9.66 1.09
 19 2 -1 1.58 0.91
 19 2 0 -0.13 0.85
 19 2 1 2.1 0.9
 19 2 2 10.76 1.11
 19 2 3 15.43 1.19
 19 2 4 3.03 0.92
 19 2 5 0.56 0.85
 19 2 6 1.08 0.81
 19 3 -6 2.1 0.87
 19 3 -5 3.31 0.88
 19 3 -4 6.44 0.98
 19 3 -3 5.18 0.97
 19 3 -2 4.62 0.98
 19 3 -1 4.32 0.95
 19 3 0 3.63 0.93
 19 3 1 3.35 0.93
 19 3 2 7.31 1.01
 19 3 3 5.65 0.97
 19 3 4 8.31 1.02
 19 3 5 4.96 0.91
 19 3 6 1.6 0.87
 19 4 -5 1.77 0.82
 19 4 -4 13.46 1.12
 19 4 -3 4.81 0.94
 19 4 -2 3.19 0.91
 19 4 -1 5.95 0.99
 19 4 0 3.26 0.94
 19 4 1 5.5 0.99
 19 4 2 2.75 0.91
 19 4 3 4.66 0.93
 19 4 4 12.52 1.1
 19 4 5 2.08 0.85
 19 5 -5 0.78 0.84
 19 5 -4 5.18 0.93
 19 5 -3 2.24 0.87
 19 5 -2 8.68 1.04
 19 5 -1 19.93 1.25
 19 5 0 5.25 0.97
 19 5 1 19.76 1.27
 19 5 2 11.08 1.06
 19 5 3 1.52 0.86
 19 5 4 4.58 0.93
 19 5 5 -0.03 0.83
 19 6 -3 9.77 1.09
 19 6 -2 1.58 0.86
 19 6 -1 15.99 1.16
 19 6 0 2.69 0.88
 19 6 1 15.84 1.15
 19 6 2 0.78 0.84
 19 6 3 11.53 1.09
 19 7 -1 -0.1 0.86
 19 7 0 7.17 0.99
 19 7 1 0.49 0.86
 20 0 0 22.51 1.31
 20 0 1 1.94 0.89
 20 0 2 10.56 1.08
 20 1 -2 3.37 0.9
 20 1 -1 2.59 0.9
 20 1 0 0.37 0.85
 20 1 1 2.47 0.89
 20 1 2 3.63 0.91
 20 2 -1 0.44 0.86
 20 2 0 -0.41 0.84
 20 2 1 1.46 0.86

_iucr_refine_fcf_details
;
data_tz
_computing_structure_refinement   ''
_computing_data_collection         'Enraf-Nonius Express'
_computing_structure_solution      'SHELXS-97 (Sheldrick, 1990)'
_shelx_refln_list_code            4
loop_
  _space_group_symop_id
  _space_group_symop_operation_xyz
  1  x,y,z
  2  x+1/2,-y+1/2,-z
  3  -x,y+1/2,-z+1/2
  4  -x+1/2,-y,z+1/2

_space_group_crystal_system       orthorhombic
_space_group_IT_number            19
_space_group_name_H-M_alt         'P 21 21 21'
_space_group_name_Hall            ' P 2ac 2ab'
_symmetry_space_group_name_H-M    'P 21 21 21'
_symmetry_space_group_name_Hall   ' P 2ac 2ab'
_symmetry_Int_Tables_number       19
_cell_length_a                    8.264(4)
_cell_length_b                    8.901(2)
_cell_length_c                    8.9223(14)
_cell_angle_alpha                 90
_cell_angle_beta                  90
_cell_angle_gamma                 90
_cell_volume                      656.3(4)
loop_
  _refln_index_h
  _refln_index_k
  _refln_index_l
  _refln_F_squared_calc
  _refln_F_squared_meas
  _refln_F_squared_sigma
  _refln_F_squared_weight
  _refln_observed_status
-20 -2 -1 0.571 0.307 0.601 147.212 o
-20 -1 -2 1.840 2.355 0.629 134.417 o
-20 -1 -1 1.780 1.810 0.629 134.417 o
-19 -7 -1 0.215 -0.070 0.601 147.212 o
-19 -6 -3 7.571 6.827 0.762 91.640 o
-19 -6 -2 1.041 1.104 0.601 147.212 o
-19 -6 -1 10.978 11.174 0.811 80.914 o
-19 -5 -5 0.273 0.545 0.587 154.305 o
-19 -5 -4 3.773 3.620 0.650 125.885 o
-19 -5 -3 1.946 1.565 0.608 143.847 o
-19 -5 -2 7.105 6.066 0.727 100.664 o
-19 -5 -1 14.342 13.927 0.874 69.682 o
-19 -4 -5 0.963 1.237 0.573 161.924 o
-19 -4 -4 9.475 9.406 0.783 86.797 o
-19 -4 -3 3.287 3.361 0.657 123.221 o
-19 -4 -2 1.819 2.229 0.636 131.479 o
-19 -4 -1 4.223 4.158 0.692 111.088 o
-19 -3 -6 1.432 1.467 0.608 143.847 o
-19 -3 -5 2.171 2.313 0.615 140.596 o
-19 -3 -4 4.984 4.500 0.685 113.367 o
-19 -3 -3 3.599 3.620 0.678 115.717 o
-19 -3 -2 4.308 3.228 0.685 113.367 o
-19 -3 -1 2.412 3.019 0.664 120.640 o
-19 -2 -6 0.749 1.495 0.580 158.046 o
-19 -2 -5 1.092 1.160 0.587 154.305 o
-19 -2 -4 2.073 1.363 0.615 140.596 o
-19 -2 -3 10.324 10.776 0.832 76.886 o
-19 -2 -2 7.275 6.750 0.762 91.640 o
-19 -2 -1 1.417 1.104 0.636 131.479 o
-19 -1 -7 0.478 0.426 0.580 158.046 o
-19 -1 -6 0.033 -0.447 0.559 170.121 o
-19 -1 -5 1.147 0.615 0.594 150.696 o
-19 -1 -4 0.686 0.615 0.601 147.212 o
-19 -1 -3 3.827 4.347 0.699 108.878 o
-19 -1 -2 18.546 18.497 1.006 52.507 o
-19 -1 -1 1.007 0.901 0.636 131.479 o
-18 -9 -3 0.341 0.014 0.580 158.046 o
-18 -9 -2 8.550 7.233 0.741 96.901 o
-18 -9 -1 3.105 3.641 0.636 131.479 o
-18 -8 -5 4.863 4.948 0.699 108.878 o
-18 -8 -4 5.989 5.528 0.692 111.088 o
-18 -8 -3 5.205 4.235 0.692 111.088 o
-18 -8 -2 1.737 1.433 0.629 134.417 o
-18 -8 -1 0.622 0.692 0.608 143.847 o
-18 -7 -6 1.320 1.307 0.580 158.046 o
-18 -7 -5 8.408 7.617 0.748 95.098 o
-18 -7 -4 1.976 1.286 0.629 134.417 o
-18 -7 -3 0.558 0.489 0.608 143.847 o
-18 -7 -2 10.855 9.972 0.832 76.886 o
-18 -7 -1 0.028 0.021 0.601 147.212 o
-18 -6 -7 4.549 4.291 0.643 128.636 o
-18 -6 -6 5.398 4.968 0.678 115.717 o
-18 -6 -5 1.625 2.020 0.629 134.417 o
-18 -6 -4 4.483 4.962 0.706 106.732 o
-18 -6 -3 4.445 4.011 0.706 106.732 o
-18 -6 -2 2.174 2.243 0.650 125.885 o
-18 -6 -1 5.121 6.024 0.727 100.664 o
-18 -5 -8 15.390 15.339 0.908 64.425 o
-18 -5 -7 5.776 5.381 0.692 111.088 o
-18 -5 -6 0.718 0.957 0.601 147.212 o
-18 -5 -5 0.334 0.545 0.608 143.847 o
-18 -5 -4 5.105 5.290 0.713 104.650 o
-18 -5 -3 1.566 0.950 0.636 131.479 o
-18 -5 -2 2.373 2.299 0.650 125.885 o
-18 -5 -1 1.804 1.447 0.643 128.636 o
-18 -4 -8 1.996 1.985 0.601 147.212 o
-18 -4 -7 6.120 6.932 0.727 100.664 o
-18 -4 -6 0.163 -0.280 0.587 154.305 o
-18 -4 -5 20.651 21.956 1.062 47.125 o
-18 -4 -4 14.416 14.892 0.936 60.636 o
-18 -4 -3 9.077 9.336 0.818 79.537 o
-18 -4 -2 9.724 9.623 0.839 75.609 o
-18 -4 -1 5.329 5.220 0.748 95.098 o
-18 -3 -9 5.733 5.451 0.699 108.878 o
-18 -3 -8 10.481 10.300 0.790 85.267 o
-18 -3 -7 7.780 7.079 0.748 95.098 o
-18 -3 -6 6.023 6.191 0.727 100.664 o
-18 -3 -5 18.566 18.232 0.999 53.243 o
-18 -3 -4 0.293 0.454 0.622 137.454 o
-18 -3 -3 17.489 17.820 1.020 51.078 o
-18 -3 -2 6.654 6.932 0.790 85.267 o
-18 -3 -1 10.797 10.531 0.874 69.682 o
-18 -2 -9 0.980 1.006 0.573 161.924 o
-18 -2 -8 2.043 1.628 0.608 143.847 o
-18 -2 -7 7.290 7.589 0.755 93.345 o
-18 -2 -6 3.203 3.145 0.664 120.640 o
-18 -2 -5 2.667 3.005 0.671 118.140 o
-18 -2 -4 0.349 0.461 0.622 137.454 o
-18 -2 -3 23.702 23.501 1.132 41.487 o
-18 -2 -2 16.348 15.821 0.985 54.765 o
-18 -2 -1 7.853 7.959 0.825 78.194 o
-18 -1 -9 1.559 1.279 0.580 158.046 o
-18 -1 -8 1.351 1.202 0.594 150.696 o
-18 -1 -7 4.312 4.018 0.685 113.367 o
-18 -1 -6 17.374 16.939 0.971 56.352 o
-18 -1 -5 11.191 10.349 0.846 74.365 o
-18 -1 -4 13.586 12.627 0.908 64.425 o
-18 -1 -3 1.955 2.299 0.671 118.140 o
-18 -1 -2 4.732 3.843 0.720 102.628 o
-18 -1 -1 3.214 3.634 0.706 106.732 o
-17 -11 -3 0.286 0.412 0.587 154.305 o
-17 -11 -2 0.013 -0.266 0.552 174.455 o
-17 -11 -1 7.052 6.080 0.699 108.878 o
-17 -10 -5 1.668 1.502 0.601 147.212 o
-17 -10 -4 3.671 3.690 0.650 125.885 o
-17 -10 -3 2.637 2.628 0.636 131.479 o
-17 -10 -2 0.800 1.426 0.601 147.212 o
-17 -10 -1 0.051 0.426 0.587 154.305 o
-17 -9 -7 0.357 -0.028 0.580 158.046 o
-17 -9 -6 0.987 1.062 0.601 147.212 o
-17 -9 -5 20.680 20.824 1.013 51.785 o
-17 -9 -4 0.500 0.321 0.601 147.212 o
-17 -9 -3 3.158 2.830 0.664 120.640 o
-17 -9 -2 14.164 14.787 0.915 63.445 o
-17 -9 -1 0.633 0.860 0.622 137.454 o
-17 -8 -8 0.806 0.978 0.601 147.212 o
-17 -8 -7 1.670 1.817 0.608 143.847 o
-17 -8 -6 9.374 9.678 0.797 83.778 o
-17 -8 -5 0.506 0.503 0.594 150.696 o
-17 -8 -4 0.932 1.251 0.615 140.596 o
-17 -8 -3 1.438 1.740 0.636 131.479 o
-17 -8 -2 3.502 3.822 0.692 111.088 o
-17 -8 -1 8.200 8.309 0.804 82.327 o
-17 -7 -9 7.815 7.792 0.762 91.640 o
-17 -7 -8 6.443 6.736 0.713 104.650 o
-17 -7 -7 0.048 0.028 0.580 158.046 o
-17 -7 -6 1.173 1.544 0.622 137.454 o
-17 -7 -5 2.471 1.957 0.643 128.636 o
-17 -7 -4 2.308 2.488 0.664 120.640 o
-17 -7 -3 2.869 2.138 0.671 118.140 o
-17 -7 -2 8.488 7.931 0.811 80.914 o
-17 -7 -1 7.323 7.226 0.797 83.778 o
-17 -6 -9 2.963 3.215 0.629 134.417 o
-17 -6 -8 1.222 1.237 0.601 147.212 o
-17 -6 -7 1.866 1.950 0.629 134.417 o
-17 -6 -6 16.473 17.673 0.978 55.550 o
-17 -6 -5 2.288 2.984 0.671 118.140 o
-17 -6 -4 5.951 5.024 0.741 96.901 o
-17 -6 -3 9.569 9.231 0.839 75.609 o
-17 -6 -2 2.949 2.641 0.692 111.088 o
-17 -6 -1 0.982 0.692 0.643 128.636 o
-17 -5 -10 3.904 3.822 0.629 134.417 o
-17 -5 -9 0.630 0.510 0.580 158.046 o
-17 -5 -8 1.281 1.195 0.629 134.417 o
-17 -5 -7 2.412 2.236 0.643 128.636 o
-17 -5 -6 0.280 0.559 0.608 143.847 o
-17 -5 -5 8.524 8.239 0.804 82.327 o
-17 -5 -4 1.352 1.034 0.643 128.636 o
-17 -5 -3 0.638 0.790 0.650 125.885 o
-17 -5 -2 1.442 1.405 0.671 118.140 o
-17 -5 -1 9.268 8.532 0.804 82.327 o
-17 -4 -10 0.479 0.748 0.566 165.947 o
-17 -4 -9 4.502 5.045 0.692 111.088 o
-17 -4 -8 6.171 6.995 0.748 95.098 o
-17 -4 -7 6.065 5.709 0.727 100.664 o
-17 -4 -6 0.790 0.734 0.629 134.417 o
-17 -4 -5 7.460 7.652 0.804 82.327 o
-17 -4 -4 3.005 2.998 0.692 111.088 o
-17 -4 -3 2.739 2.264 0.657 123.221 o
-17 -4 -2 14.857 14.116 0.922 62.487 o
-17 -4 -1 3.308 3.843 0.692 111.088 o
-17 -3 -11 5.396 5.108 0.685 113.367 o
-17 -3 -10 24.427 24.898 1.083 45.319 o
-17 -3 -9 3.348 2.991 0.664 120.640 o
-17 -3 -8 19.052 19.504 1.020 51.078 o
-17 -3 -7 2.703 2.704 0.678 115.717 o
-17 -3 -6 3.285 3.173 0.685 113.367 o
-17 -3 -5 1.257 0.741 0.643 128.636 o
-17 -3 -4 6.703 5.926 0.741 96.901 o
-17 -3 -3 14.887 14.668 0.936 60.636 o
-17 -3 -2 1.373 1.153 0.643 128.636 o
-17 -3 -1 10.823 11.209 0.874 69.682 o
-17 -2 -11 0.715 0.894 0.559 170.121 o
-17 -2 -10 2.542 2.732 0.629 134.417 o
-17 -2 -9 12.150 12.075 0.853 73.151 o
-17 -2 -8 14.032 14.263 0.922 62.487 o
-17 -2 -7 0.723 0.622 0.622 137.454 o
-17 -2 -6 7.951 7.869 0.804 82.327 o
-17 -2 -5 15.335 15.409 0.985 54.765 o
-17 -2 -4 0.392 0.901 0.622 137.454 o
-17 -2 -3 15.483 15.290 0.964 57.172 o
-17 -2 -2 9.565 9.713 0.846 74.365 o
-17 -2 -1 26.514 27.547 1.202 36.803 o
-17 -1 -11 3.321 3.620 0.629 134.417 o
-17 -1 -10 14.912 15.388 0.901 65.427 o
-17 -1 -9 0.889 1.055 0.608 143.847 o
-17 -1 -8 8.697 8.134 0.797 83.778 o
-17 -1 -7 5.916 5.528 0.755 93.345 o
-17 -1 -6 50.553 49.594 1.649 19.549 o
-17 -1 -5 6.161 5.849 0.755 93.345 o
-17 -1 -4 91.328 90.586 2.355 9.587 o
-17 -1 -3 16.041 16.548 0.985 54.765 o
-17 -1 -2 18.704 18.455 1.027 50.385 o
-17 -1 -1 20.733 20.468 1.076 45.909 o
-16 -13 -2 3.617 3.347 0.622 137.454 o
-16 -13 -1 2.037 2.502 0.608 143.847 o
-16 -12 -5 2.578 2.614 0.629 134.417 o
-16 -12 -4 1.340 1.055 0.573 161.924 o
-16 -12 -3 0.432 0.657 0.573 161.924 o
-16 -12 -2 3.560 3.767 0.650 125.885 o
-16 -12 -1 2.522 2.816 0.636 131.479 o
-16 -11 -7 5.227 5.395 0.692 111.088 o
-16 -11 -6 3.228 2.844 0.636 131.479 o
-16 -11 -5 12.164 12.327 0.846 74.365 o
-16 -11 -4 4.017 3.857 0.671 118.140 o
-16 -11 -3 6.797 6.548 0.734 98.755 o
-16 -11 -2 3.970 4.144 0.685 113.367 o
-16 -11 -1 5.316 5.248 0.699 108.878 o
-16 -10 -8 1.443 1.258 0.580 158.046 o
-16 -10 -7 4.007 3.620 0.657 123.221 o
-16 -10 -6 0.088 0.161 0.587 154.305 o
-16 -10 -5 7.678 7.890 0.783 86.797 o
-16 -10 -4 15.738 15.597 0.943 59.741 o
-16 -10 -3 0.364 -0.238 0.594 150.696 o
-16 -10 -2 4.427 4.584 0.706 106.732 o
-16 -10 -1 1.857 2.013 0.657 123.221 o
-16 -9 -9 12.240 12.935 0.832 76.886 o
-16 -9 -8 9.279 8.567 0.769 89.981 o
-16 -9 -7 0.475 0.887 0.608 143.847 o
-16 -9 -6 7.848 7.603 0.769 89.981 o
-16 -9 -5 9.548 9.581 0.825 78.194 o
-16 -9 -4 9.504 8.602 0.818 79.537 o
-16 -9 -3 1.891 2.271 0.657 123.221 o
-16 -9 -2 24.020 23.857 1.146 40.481 o
-16 -9 -1 23.187 21.474 1.090 44.739 o
-16 -8 -10 4.318 4.989 0.657 123.221 o
-16 -8 -9 0.166 0.377 0.573 161.924 o
-16 -8 -8 3.175 3.047 0.657 123.221 o
-16 -8 -7 17.864 18.644 0.999 53.243 o
-16 -8 -6 2.668 2.886 0.678 115.717 o
-16 -8 -5 26.925 28.078 1.223 35.552 o
-16 -8 -4 6.878 6.471 0.776 88.368 o
-16 -8 -3 29.253 29.762 1.279 32.511 o
-16 -8 -2 4.728 5.017 0.755 93.345 o
-16 -8 -1 1.119 1.740 0.650 125.885 o
-16 -7 -11 2.455 2.041 0.622 137.454 o
-16 -7 -10 2.703 2.418 0.622 137.454 o
-16 -7 -9 6.095 5.996 0.727 100.664 o
-16 -7 -8 7.203 6.373 0.755 93.345 o
-16 -7 -7 3.162 2.809 0.685 113.367 o
-16 -7 -6 14.004 13.850 0.922 62.487 o
-16 -7 -5 18.346 18.134 1.041 49.042 o
-16 -7 -4 6.895 6.156 0.762 91.640 o
-16 -7 -3 3.963 3.969 0.713 104.650 o
-16 -7 -2 32.161 31.418 1.279 32.511 o
-16 -7 -1 2.270 2.299 0.671 118.140 o
-16 -6 -11 1.385 0.741 0.580 158.046 o
-16 -6 -10 8.078 8.358 0.762 91.640 o
-16 -6 -9 3.851 3.438 0.664 120.640 o
-16 -6 -8 14.608 14.878 0.943 59.741 o
-16 -6 -7 12.692 12.369 0.901 65.427 o
-16 -6 -6 4.413 5.374 0.734 98.755 o
-16 -6 -5 6.559 6.184 0.748 95.098 o
-16 -6 -4 1.670 1.964 0.643 128.636 o
-16 -6 -3 20.649 20.685 1.062 47.125 o
-16 -6 -2 32.938 31.285 1.279 32.511 o
-16 -6 -1 5.500 6.066 0.748 95.098 o
-16 -5 -12 16.489 16.163 0.915 63.445 o
-16 -5 -11 0.932 0.860 0.587 154.305 o
-16 -5 -10 8.739 9.546 0.797 83.778 o
-16 -5 -9 2.489 2.369 0.650 125.885 o
-16 -5 -8 34.585 34.137 1.342 29.535 o
-16 -5 -7 5.733 5.667 0.755 93.345 o
-16 -5 -6 3.289 3.159 0.664 120.640 o
-16 -5 -5 1.950 1.433 0.629 134.417 o
-16 -5 -4 0.568 1.474 0.615 140.596 o
-16 -5 -3 0.639 0.936 0.622 137.454 o
-16 -5 -2 0.845 1.377 0.636 131.479 o
-16 -5 -1 3.526 3.529 0.685 113.367 o
-16 -4 -12 1.448 1.964 0.587 154.305 o
-16 -4 -11 0.166 0.217 0.580 158.046 o
-16 -4 -10 0.220 0.538 0.587 154.305 o
-16 -4 -9 5.878 6.450 0.748 95.098 o
-16 -4 -8 0.286 0.112 0.622 137.454 o
-16 -4 -7 15.962 15.213 0.943 59.741 o
-16 -4 -6 3.765 3.969 0.678 115.717 o
-16 -4 -5 11.997 11.747 0.874 69.682 o
-16 -4 -4 26.435 26.296 1.181 38.121 o
-16 -4 -3 30.104 30.307 1.258 33.604 o
-16 -4 -2 3.116 2.858 0.678 115.717 o
-16 -4 -1 4.639 4.731 0.713 104.650 o
-16 -3 -12 5.468 4.633 0.664 120.640 o
-16 -3 -11 4.112 3.718 0.671 118.140 o
-16 -3 -10 22.936 21.733 1.069 46.511 o
-16 -3 -9 16.783 16.652 0.978 55.550 o
-16 -3 -8 29.482 29.490 1.265 33.234 o
-16 -3 -7 8.888 10.056 0.818 79.537 o
-16 -3 -6 1.169 0.412 0.608 143.847 o
-16 -3 -5 10.799 11.572 0.867 70.810 o
-16 -3 -4 2.230 2.047 0.643 128.636 o
-16 -3 -3 0.773 0.517 0.615 140.596 o
-16 -3 -2 13.020 12.837 0.901 65.427 o
-16 -3 -1 34.270 33.780 1.328 30.160 o
-16 -2 -13 3.925 3.040 0.636 131.479 o
-16 -2 -12 6.372 7.072 0.713 104.650 o
-16 -2 -11 5.777 5.821 0.727 100.664 o
-16 -2 -10 4.789 5.157 0.727 100.664 o
-16 -2 -9 3.263 3.047 0.692 111.088 o
-16 -2 -8 2.463 2.453 0.678 115.717 o
-16 -2 -7 9.309 8.281 0.790 85.267 o
-16 -2 -6 9.278 10.049 0.825 78.194 o
-16 -2 -5 11.633 12.355 0.887 67.504 o
-16 -2 -4 0.687 0.356 0.615 140.596 o
-16 -2 -3 7.740 7.945 0.783 86.797 o
-16 -2 -2 5.067 4.996 0.727 100.664 o
-16 -2 -1 9.369 9.357 0.825 78.194 o
-16 -1 -13 0.360 1.034 0.573 161.924 o
-16 -1 -12 9.173 8.784 0.762 91.640 o
-16 -1 -11 9.630 10.021 0.797 83.778 o
-16 -1 -10 5.351 5.318 0.720 102.628 o
-16 -1 -9 2.125 1.440 0.636 131.479 o
-16 -1 -8 1.013 0.356 0.587 154.305 o
-16 -1 -7 3.301 3.634 0.664 120.640 o
-16 -1 -6 10.806 10.971 0.853 73.151 o
-16 -1 -5 2.550 2.935 0.664 120.640 o
-16 -1 -4 3.123 3.361 0.678 115.717 o
-16 -1 -3 5.922 5.765 0.741 96.901 o
-16 -1 -2 15.940 15.786 0.957 58.009 o
-16 -1 -1 3.407 3.180 0.678 115.717 o
-15 -14 -3 0.739 0.783 0.587 154.305 o
-15 -14 -2 0.087 -0.307 0.545 178.957 o
-15 -14 -1 1.071 1.803 0.580 158.046 o
-15 -13 -6 5.654 4.920 0.685 113.367 o
-15 -13 -5 1.995 1.698 0.601 147.212 o
-15 -13 -4 4.413 3.892 0.657 123.221 o
-15 -13 -3 0.005 -0.391 0.566 165.947 o
-15 -13 -2 3.695 4.284 0.664 120.640 o
-15 -13 -1 0.709 1.502 0.601 147.212 o
-15 -12 -8 0.793 0.915 0.587 154.305 o
-15 -12 -7 2.398 2.180 0.608 143.847 o
-15 -12 -6 6.057 5.744 0.706 106.732 o
-15 -12 -5 0.555 0.342 0.587 154.305 o
-15 -12 -4 8.886 9.336 0.797 83.778 o
-15 -12 -3 3.345 3.801 0.671 118.140 o
-15 -12 -2 6.129 6.408 0.734 98.755 o
-15 -12 -1 0.401 0.182 0.587 154.305 o
-15 -11 -9 9.490 10.070 0.776 88.368 o
-15 -11 -8 4.523 4.710 0.685 113.367 o
-15 -11 -7 9.167 9.196 0.790 85.267 o
-15 -11 -6 2.460 2.865 0.643 128.636 o
-15 -11 -5 6.719 6.464 0.748 95.098 o
-15 -11 -4 1.473 1.614 0.643 128.636 o
-15 -11 -3 22.660 22.585 1.118 42.530 o
-15 -11 -2 5.497 5.185 0.741 96.901 o
-15 -11 -1 24.010 23.920 1.146 40.481 o
-15 -10 -10 9.617 10.196 0.769 89.981 o
-15 -10 -9 2.859 2.816 0.636 131.479 o
-15 -10 -8 0.814 1.006 0.608 143.847 o
-15 -10 -7 10.229 10.755 0.832 76.886 o
-15 -10 -6 4.320 4.444 0.699 108.878 o
-15 -10 -5 5.588 5.367 0.741 96.901 o
-15 -10 -4 11.563 11.516 0.894 66.454 o
-15 -10 -3 25.412 24.339 1.167 39.040 o
-15 -10 -2 21.503 21.265 1.111 43.067 o
-15 -10 -1 13.997 13.564 0.915 63.445 o
-15 -9 -11 1.649 1.405 0.601 147.212 o
-15 -9 -10 6.150 5.786 0.706 106.732 o
-15 -9 -9 3.139 3.550 0.678 115.717 o
-15 -9 -8 7.625 7.163 0.769 89.981 o
-15 -9 -7 16.064 16.688 0.985 54.765 o
-15 -9 -6 27.396 27.799 1.230 35.149 o
-15 -9 -5 13.202 13.585 0.943 59.741 o
-15 -9 -4 49.204 47.973 1.586 21.129 o
-15 -9 -3 13.011 12.788 0.894 66.454 o
-15 -9 -2 8.215 7.631 0.783 86.797 o
-15 -9 -1 5.776 5.793 0.748 95.098 o
-15 -8 -12 7.283 6.792 0.713 104.650 o
-15 -8 -11 1.352 0.615 0.580 158.046 o
-15 -8 -10 20.607 21.544 1.048 48.390 o
-15 -8 -9 15.227 14.787 0.936 60.636 o
-15 -8 -8 0.886 0.098 0.622 137.454 o
-15 -8 -7 23.504 23.284 1.139 40.979 o
-15 -8 -6 0.488 0.433 0.601 147.212 o
-15 -8 -5 3.557 3.969 0.706 106.732 o
-15 -8 -4 8.706 8.414 0.811 80.914 o
-15 -8 -3 52.279 52.620 1.677 18.902 o
-15 -8 -2 9.067 8.483 0.818 79.537 o
-15 -8 -1 41.518 40.118 1.454 25.166 o
-15 -7 -12 0.082 0.293 0.545 178.957 o
-15 -7 -11 3.702 3.277 0.657 123.221 o
-15 -7 -10 7.774 7.938 0.769 89.981 o
-15 -7 -9 2.229 1.726 0.650 125.885 o
-15 -7 -8 11.695 11.481 0.887 67.504 o
-15 -7 -7 8.393 8.183 0.790 85.267 o
-15 -7 -6 47.115 46.666 1.565 21.699 o
-15 -7 -5 7.425 6.562 0.762 91.640 o
-15 -7 -4 49.568 46.484 1.572 21.507 o
-15 -7 -3 8.710 8.497 0.825 78.194 o
-15 -7 -2 54.540 52.368 1.677 18.902 o
-15 -7 -1 3.547 4.444 0.706 106.732 o
-15 -6 -13 1.908 1.978 0.608 143.847 o
-15 -6 -12 1.648 1.440 0.601 147.212 o
-15 -6 -11 9.446 9.252 0.783 86.797 o
-15 -6 -10 2.243 1.894 0.636 131.479 o
-15 -6 -9 13.196 12.921 0.915 63.445 o
-15 -6 -8 3.822 3.976 0.678 115.717 o
-15 -6 -7 12.394 12.669 0.887 67.504 o
-15 -6 -6 0.156 0.252 0.587 154.305 o
-15 -6 -5 3.925 4.409 0.692 111.088 o
-15 -6 -4 25.654 26.701 1.188 37.674 o
-15 -6 -3 44.500 43.850 1.523 22.910 o
-15 -6 -2 2.221 1.663 0.657 123.221 o
-15 -6 -1 62.732 59.944 1.817 16.106 o
-15 -5 -13 7.795 7.778 0.720 102.628 o
-15 -5 -12 8.436 8.435 0.762 91.640 o
-15 -5 -11 4.895 4.871 0.706 106.732 o
-15 -5 -10 9.395 9.532 0.825 78.194 o
-15 -5 -9 23.893 22.439 1.132 41.487 o
-15 -5 -8 7.065 6.492 0.755 93.345 o
-15 -5 -7 1.935 2.006 0.636 131.479 o
-15 -5 -6 4.878 4.507 0.706 106.732 o
-15 -5 -5 3.265 3.061 0.678 115.717 o
-15 -5 -4 21.240 19.958 1.055 47.751 o
-15 -5 -3 20.914 19.685 1.041 49.042 o
-15 -5 -2 12.161 11.817 0.880 68.580 o
-15 -5 -1 16.016 16.932 0.985 54.765 o
-15 -4 -13 0.253 -0.007 0.559 170.121 o
-15 -4 -12 3.739 3.438 0.657 123.221 o
-15 -4 -11 12.362 12.348 0.874 69.682 o
-15 -4 -10 0.947 0.860 0.622 137.454 o
-15 -4 -9 6.451 6.743 0.741 96.901 o
-15 -4 -8 11.739 11.321 0.860 71.966 o
-15 -4 -7 22.861 22.739 1.104 43.614 o
-15 -4 -6 1.906 1.495 0.622 137.454 o
-15 -4 -5 4.926 3.655 0.692 111.088 o
-15 -4 -4 11.469 11.272 0.860 71.966 o
-15 -4 -3 9.706 9.112 0.811 80.914 o
-15 -4 -2 10.495 9.916 0.832 76.886 o
-15 -4 -1 26.776 25.122 1.146 40.481 o
-15 -3 -14 2.798 2.984 0.629 134.417 o
-15 -3 -13 1.063 1.048 0.580 158.046 o
-15 -3 -12 2.301 2.299 0.629 134.417 o
-15 -3 -11 6.692 7.414 0.776 88.368 o
-15 -3 -10 8.916 9.252 0.839 75.609 o
-15 -3 -9 0.273 0.510 0.594 150.696 o
-15 -3 -8 0.576 0.601 0.594 150.696 o
-15 -3 -7 3.621 4.347 0.692 111.088 o
-15 -3 -6 1.988 2.292 0.636 131.479 o
-15 -3 -5 23.659 23.529 1.111 43.067 o
-15 -3 -4 14.491 14.109 0.915 63.445 o
-15 -3 -3 16.763 17.044 0.964 57.172 o
-15 -3 -2 5.698 5.066 0.706 106.732 o
-15 -3 -1 5.516 5.010 0.713 104.650 o
-15 -2 -14 8.467 8.742 0.727 100.664 o
-15 -2 -13 3.605 2.453 0.636 131.479 o
-15 -2 -12 3.599 3.857 0.671 118.140 o
-15 -2 -11 3.168 3.976 0.692 111.088 o
-15 -2 -10 15.899 15.178 0.971 56.352 o
-15 -2 -9 1.588 1.048 0.608 143.847 o
-15 -2 -8 10.556 10.803 0.832 76.886 o
-15 -2 -7 7.367 7.764 0.776 88.368 o
-15 -2 -6 7.894 8.071 0.776 88.368 o
-15 -2 -5 0.631 1.195 0.601 147.212 o
-15 -2 -4 19.809 20.307 1.041 49.042 o
-15 -2 -3 19.560 18.623 1.013 51.785 o
-15 -2 -2 6.427 6.387 0.734 98.755 o
-15 -2 -1 1.134 1.635 0.608 143.847 o
-15 -1 -14 3.426 3.270 0.615 140.596 o
-15 -1 -13 5.560 5.185 0.692 111.088 o
-15 -1 -12 3.753 3.976 0.671 118.140 o
-15 -1 -11 14.784 14.556 0.943 59.741 o
-15 -1 -10 2.526 2.781 0.643 128.636 o
-15 -1 -9 4.903 5.255 0.699 108.878 o
-15 -1 -8 14.596 14.067 0.915 63.445 o
-15 -1 -7 0.048 0.734 0.587 154.305 o
-15 -1 -6 5.915 6.233 0.734 98.755 o
-15 -1 -5 0.883 0.685 0.601 147.212 o
-15 -1 -4 2.426 2.208 0.636 131.479 o
-15 -1 -3 10.566 10.755 0.818 79.537 o
-15 -1 -2 42.588 39.350 1.412 26.683 o
-15 -1 -1 5.884 4.850 0.699 108.878 o
-14 -15 -4 5.778 5.814 0.692 111.088 o
-14 -15 -3 2.474 1.873 0.580 158.046 o
-14 -15 -2 1.135 0.769 0.566 165.947 o
-14 -15 -1 0.633 0.489 0.566 165.947 o
-14 -14 -6 5.343 7.407 0.727 100.664 o
-14 -14 -5 0.207 -0.140 0.566 165.947 o
-14 -14 -4 2.569 2.313 0.629 134.417 o
-14 -14 -3 1.960 2.774 0.629 134.417 o
-14 -14 -2 3.188 2.551 0.643 128.636 o
-14 -14 -1 17.888 16.813 0.964 57.172 o
-14 -13 -8 3.668 3.145 0.608 143.847 o
-14 -13 -7 4.772 4.843 0.664 120.640 o
-14 -13 -6 4.253 3.599 0.671 118.140 o
-14 -13 -5 15.235 14.291 0.915 63.445 o
-14 -13 -4 18.483 19.063 1.006 52.507 o
-14 -13 -3 3.496 3.578 0.678 115.717 o
-14 -13 -2 3.020 2.662 0.657 123.221 o
-14 -13 -1 2.559 1.950 0.664 120.640 o
-14 -12 -9 6.135 6.129 0.692 111.088 o
-14 -12 -8 1.790 1.307 0.615 140.596 o
-14 -12 -7 2.001 2.006 0.636 131.479 o
-14 -12 -6 0.503 -0.231 0.587 154.305 o
-14 -12 -5 1.235 1.076 0.636 131.479 o
-14 -12 -4 4.494 4.927 0.727 100.664 o
-14 -12 -3 2.651 3.082 0.692 111.088 o
-14 -12 -2 12.409 13.061 0.922 62.487 o
-14 -12 -1 0.014 0.273 0.615 140.596 o
-14 -11 -11 1.761 1.118 0.594 150.696 o
-14 -11 -10 4.023 3.522 0.643 128.636 o
-14 -11 -9 1.654 1.628 0.615 140.596 o
-14 -11 -8 6.257 6.289 0.741 96.901 o
-14 -11 -7 2.291 2.341 0.657 123.221 o
-14 -11 -6 1.465 0.880 0.636 131.479 o
-14 -11 -5 3.478 3.892 0.706 106.732 o
-14 -11 -4 6.904 6.527 0.776 88.368 o
-14 -11 -3 2.272 2.124 0.636 131.479 o
-14 -11 -2 5.591 5.521 0.734 98.755 o
-14 -11 -1 10.247 10.063 0.839 75.609 o
-14 -10 -11 3.369 3.592 0.643 128.636 o
-14 -10 -10 3.414 3.620 0.664 120.640 o
-14 -10 -9 4.911 4.899 0.713 104.650 o
-14 -10 -8 1.796 1.426 0.657 123.221 o
-14 -10 -7 10.362 10.426 0.853 73.151 o
-14 -10 -6 2.081 2.369 0.650 125.885 o
-14 -10 -5 8.834 8.449 0.804 82.327 o
-14 -10 -4 2.558 1.838 0.657 123.221 o
-14 -10 -3 14.403 14.297 0.922 62.487 o
-14 -10 -2 7.816 7.938 0.797 83.778 o
-14 -10 -1 1.807 1.146 0.629 134.417 o
-14 -9 -12 6.514 7.051 0.706 106.732 o
-14 -9 -11 0.605 0.433 0.594 150.696 o
-14 -9 -10 0.075 0.328 0.594 150.696 o
-14 -9 -9 6.202 4.018 0.706 106.732 o
-14 -9 -8 18.654 19.224 1.062 47.125 o
-14 -9 -7 0.252 0.503 0.601 147.212 o
-14 -9 -6 0.707 0.587 0.622 137.454 o
-14 -9 -5 0.523 1.013 0.622 137.454 o
-14 -9 -4 1.933 2.257 0.643 128.636 o
-14 -9 -3 1.279 1.356 0.629 134.417 o
-14 -9 -2 0.170 0.307 0.594 150.696 o
-14 -9 -1 4.947 6.611 0.741 96.901 o
-14 -8 -13 0.253 0.014 0.538 183.636 o
-14 -8 -12 4.716 4.207 0.678 115.717 o
-14 -8 -11 4.683 4.472 0.685 113.367 o
-14 -8 -10 0.920 0.706 0.608 143.847 o
-14 -8 -9 11.102 10.859 0.880 68.580 o
-14 -8 -8 2.798 2.690 0.657 123.221 o
-14 -8 -7 2.078 2.390 0.664 120.640 o
-14 -8 -6 17.026 16.750 0.992 53.996 o
-14 -8 -5 19.228 19.762 1.048 48.390 o
-14 -8 -4 3.395 3.347 0.678 115.717 o
-14 -8 -3 3.545 3.145 0.678 115.717 o
-14 -8 -2 2.220 1.677 0.643 128.636 o
-14 -8 -1 2.999 2.816 0.657 123.221 o
-14 -7 -13 1.281 1.293 0.587 154.305 o
-14 -7 -12 1.705 2.341 0.615 140.596 o
-14 -7 -11 23.225 23.305 1.111 43.067 o
-14 -7 -10 5.971 5.702 0.755 93.345 o
-14 -7 -9 8.966 8.854 0.804 82.327 o
-14 -7 -8 7.778 7.910 0.783 86.797 o
-14 -7 -7 11.782 10.790 0.860 71.966 o
-14 -7 -6 16.353 16.345 0.964 57.172 o
-14 -7 -5 2.131 2.453 0.650 125.885 o
-14 -7 -4 6.427 6.149 0.741 96.901 o
-14 -7 -3 3.898 3.781 0.678 115.717 o
-14 -7 -2 10.124 10.258 0.825 78.194 o
-14 -7 -1 26.007 26.219 1.160 39.511 o
-14 -6 -14 0.180 -0.035 0.538 183.636 o
-14 -6 -13 1.930 2.523 0.622 137.454 o
-14 -6 -12 0.057 0.147 0.580 158.046 o
-14 -6 -11 2.525 2.802 0.671 118.140 o
-14 -6 -10 4.972 4.647 0.699 108.878 o
-14 -6 -9 4.565 4.228 0.706 106.732 o
-14 -6 -8 7.246 6.534 0.762 91.640 o
-14 -6 -7 9.239 9.602 0.818 79.537 o
-14 -6 -6 19.436 20.475 1.055 47.751 o
-14 -6 -5 13.681 14.263 0.922 62.487 o
-14 -6 -4 9.745 8.833 0.797 83.778 o
-14 -6 -3 16.812 17.100 0.978 55.550 o
-14 -6 -2 8.442 8.546 0.776 88.368 o
-14 -6 -1 1.455 1.223 0.615 140.596 o
-14 -5 -14 0.844 0.524 0.566 165.947 o
-14 -5 -13 1.637 2.194 0.629 134.417 o
-14 -5 -12 2.626 2.474 0.657 123.221 o
-14 -5 -11 30.174 32.550 1.321 30.480 o
-14 -5 -10 27.577 28.281 1.209 36.379 o
-14 -5 -9 9.529 10.119 0.832 76.886 o
-14 -5 -8 0.571 0.217 0.587 154.305 o
-14 -5 -7 5.513 5.646 0.720 102.628 o
-14 -5 -6 1.433 1.139 0.608 143.847 o
-14 -5 -5 4.915 4.787 0.692 111.088 o
-14 -5 -4 1.968 2.020 0.622 137.454 o
-14 -5 -3 2.204 2.320 0.629 134.417 o
-14 -5 -2 15.251 15.514 0.915 63.445 o
-14 -5 -1 64.108 62.802 1.817 16.106 o
-14 -4 -15 1.774 1.069 0.587 154.305 o
-14 -4 -14 1.489 2.166 0.615 140.596 o
-14 -4 -13 1.324 0.908 0.594 150.696 o
-14 -4 -12 4.629 4.857 0.720 102.628 o
-14 -4 -11 3.741 4.081 0.692 111.088 o
-14 -4 -10 1.324 2.075 0.643 128.636 o
-14 -4 -9 31.954 32.327 1.300 31.471 o
-14 -4 -8 4.943 4.780 0.699 108.878 o
-14 -4 -7 10.957 11.335 0.853 73.151 o
-14 -4 -6 50.423 51.006 1.642 19.715 o
-14 -4 -5 25.965 24.905 1.132 41.487 o
-14 -4 -4 46.331 45.849 1.523 22.910 o
-14 -4 -3 6.543 5.961 0.706 106.732 o
-14 -4 -2 12.522 12.579 0.846 74.365 o
-14 -4 -1 19.957 19.727 0.978 55.550 o
-14 -3 -15 1.308 1.412 0.580 158.046 o
-14 -3 -14 12.196 11.915 0.832 76.886 o
-14 -3 -13 2.142 2.006 0.636 131.479 o
-14 -3 -12 17.559 18.861 1.034 49.707 o
-14 -3 -11 1.941 1.894 0.636 131.479 o
-14 -3 -10 21.448 20.887 1.062 47.125 o
-14 -3 -9 2.709 3.138 0.671 118.140 o
-14 -3 -8 2.629 2.977 0.664 120.640 o
-14 -3 -7 26.400 26.177 1.167 39.040 o
-14 -3 -6 9.766 10.335 0.811 80.914 o
-14 -3 -5 4.250 3.452 0.657 123.221 o
-14 -3 -4 11.307 11.174 0.825 78.194 o
-14 -3 -3 11.255 11.439 0.818 79.537 o
-14 -3 -2 4.326 4.472 0.636 131.479 o
-14 -3 -1 58.730 58.574 1.670 19.061 o
-14 -2 -15 23.166 22.704 1.013 51.785 o
-14 -2 -14 1.613 1.195 0.615 140.596 o
-14 -2 -13 4.685 4.661 0.692 111.088 o
-14 -2 -12 31.851 31.796 1.307 31.136 o
-14 -2 -11 18.855 20.286 1.034 49.707 o
-14 -2 -10 5.182 5.416 0.720 102.628 o
-14 -2 -9 33.908 34.465 1.335 29.845 o
-14 -2 -8 2.204 2.061 0.643 128.636 o
-14 -2 -7 56.868 55.939 1.740 17.561 o
-14 -2 -6 20.693 20.475 1.041 49.042 o
-14 -2 -5 13.024 12.474 0.846 74.365 o
-14 -2 -4 28.970 29.035 1.174 38.576 o
-14 -2 -3 7.095 7.491 0.692 111.088 o
-14 -2 -2 32.601 33.347 1.209 36.379 o
-14 -2 -1 28.846 28.721 1.125 42.004 o
-14 -1 -15 3.203 3.033 0.615 140.596 o
-14 -1 -14 27.100 27.156 1.153 39.992 o
-14 -1 -13 30.927 31.320 1.279 32.511 o
-14 -1 -12 18.062 19.203 1.055 47.751 o
-14 -1 -11 8.688 8.665 0.776 88.368 o
-14 -1 -10 9.155 9.965 0.832 76.886 o
-14 -1 -9 41.296 41.194 1.474 24.455 o
-14 -1 -8 28.681 29.147 1.237 34.753 o
-14 -1 -7 17.253 17.044 0.978 55.550 o
-14 -1 -6 21.140 21.712 1.062 47.125 o
-14 -1 -5 44.705 45.911 1.509 23.336 o
-14 -1 -4 55.917 56.135 1.663 19.221 o
-14 -1 -3 2.242 2.432 0.587 154.305 o
-14 -1 -2 81.512 81.082 2.068 12.427 o
-14 -1 -1 9.234 9.168 0.734 98.755 o
-13 -16 -4 1.827 2.390 0.608 143.847 o
-13 -16 -3 5.783 5.604 0.664 120.640 o
-13 -16 -2 0.131 -0.384 0.531 188.500 o
-13 -16 -1 4.150 4.284 0.797 83.778 o
-13 -15 -7 0.105 0.314 0.538 183.636 o
-13 -15 -6 12.642 12.579 0.818 79.537 o
-13 -15 -5 10.880 10.845 0.804 82.327 o
-13 -15 -4 10.619 11.048 0.825 78.194 o
-13 -15 -3 0.158 0.846 0.587 154.305 o
-13 -15 -2 3.157 2.788 0.650 125.885 o
-13 -15 -1 1.471 1.097 0.608 143.847 o
-13 -14 -8 1.866 1.915 0.594 150.696 o
-13 -14 -7 7.427 8.246 0.748 95.098 o
-13 -14 -6 0.333 0.538 0.587 154.305 o
-13 -14 -5 1.558 1.915 0.615 140.596 o
-13 -14 -4 3.435 3.194 0.671 118.140 o
-13 -14 -3 6.655 6.653 0.755 93.345 o
-13 -14 -2 2.817 3.033 0.685 113.367 o
-13 -14 -1 46.376 46.589 1.572 21.507 o
-13 -13 -10 3.752 4.025 0.657 123.221 o
-13 -13 -9 0.062 0.846 0.559 170.121 o
-13 -13 -8 6.891 6.925 0.748 95.098 o
-13 -13 -7 8.717 9.671 0.818 79.537 o
-13 -13 -6 18.948 18.840 1.034 49.707 o
-13 -13 -5 2.189 1.908 0.664 120.640 o
-13 -13 -4 13.448 12.865 0.922 62.487 o
-13 -13 -3 5.856 5.262 0.769 89.981 o
-13 -13 -2 32.360 32.641 1.335 29.845 o
-13 -13 -1 10.780 11.950 0.908 64.425 o
-13 -12 -11 12.887 12.180 0.804 82.327 o
-13 -12 -10 0.643 -0.049 0.580 158.046 o
-13 -12 -9 1.580 1.516 0.622 137.454 o
-13 -12 -8 8.190 9.189 0.811 80.914 o
-13 -12 -7 11.815 11.460 0.880 68.580 o
-13 -12 -6 7.774 7.952 0.818 79.537 o
-13 -12 -5 0.822 0.699 0.643 128.636 o
-13 -12 -4 7.862 8.791 0.797 83.778 o
-13 -12 -3 5.945 6.177 0.748 95.098 o
-13 -12 -2 16.274 16.024 0.971 56.352 o
-13 -12 -1 27.172 26.345 1.181 38.121 o
-13 -11 -12 5.899 5.828 0.678 115.717 o
-13 -11 -11 1.491 1.649 0.601 147.212 o
-13 -11 -10 8.371 8.938 0.790 85.267 o
-13 -11 -9 6.330 6.129 0.755 93.345 o
-13 -11 -8 18.246 17.945 1.034 49.707 o
-13 -11 -7 11.409 11.656 0.908 64.425 o
-13 -11 -6 3.563 3.557 0.692 111.088 o
-13 -11 -5 19.255 19.846 1.041 49.042 o
-13 -11 -4 0.986 0.615 0.615 140.596 o
-13 -11 -3 12.515 12.634 0.894 66.454 o
-13 -11 -2 1.110 0.713 0.622 137.454 o
-13 -11 -1 0.175 0.447 0.601 147.212 o
-13 -10 -13 8.184 8.337 0.748 95.098 o
-13 -10 -12 4.221 4.018 0.657 123.221 o
-13 -10 -11 2.626 2.376 0.643 128.636 o
-13 -10 -10 1.014 1.125 0.629 134.417 o
-13 -10 -9 6.083 6.555 0.783 86.797 o
-13 -10 -8 1.149 1.454 0.636 131.479 o
-13 -10 -7 5.750 5.556 0.741 96.901 o
-13 -10 -6 2.094 2.159 0.657 123.221 o
-13 -10 -5 4.905 4.465 0.720 102.628 o
-13 -10 -4 12.291 12.369 0.901 65.427 o
-13 -10 -3 14.033 13.745 0.929 61.551 o
-13 -10 -2 16.099 16.317 0.971 56.352 o
-13 -10 -1 3.599 3.592 0.685 113.367 o
-13 -9 -13 12.081 13.235 0.846 74.365 o
-13 -9 -12 5.443 5.171 0.713 104.650 o
-13 -9 -11 2.389 2.320 0.664 120.640 o
-13 -9 -10 3.516 3.683 0.713 104.650 o
-13 -9 -9 0.876 1.139 0.629 134.417 o
-13 -9 -8 8.220 8.134 0.804 82.327 o
-13 -9 -7 7.470 7.330 0.790 85.267 o
-13 -9 -6 22.068 21.901 1.097 44.171 o
-13 -9 -5 1.776 1.551 0.650 125.885 o
-13 -9 -4 1.172 1.817 0.636 131.479 o
-13 -9 -3 1.401 1.922 0.636 131.479 o
-13 -9 -2 7.130 6.848 0.762 91.640 o
-13 -9 -1 4.004 3.795 0.678 115.717 o
-13 -8 -14 3.345 3.040 0.615 140.596 o
-13 -8 -13 7.458 7.617 0.741 96.901 o
-13 -8 -12 1.221 1.516 0.629 134.417 o
-13 -8 -11 2.085 1.789 0.650 125.885 o
-13 -8 -10 8.529 9.189 0.797 83.778 o
-13 -8 -9 6.996 7.163 0.776 88.368 o
-13 -8 -8 2.663 2.341 0.671 118.140 o
-13 -8 -7 23.850 24.179 1.146 40.481 o
-13 -8 -6 0.615 0.762 0.615 140.596 o
-13 -8 -5 3.969 4.207 0.699 108.878 o
-13 -8 -4 4.020 3.711 0.685 113.367 o
-13 -8 -3 8.553 9.091 0.790 85.267 o
-13 -8 -2 0.639 1.020 0.594 150.696 o
-13 -8 -1 0.500 0.880 0.580 158.046 o
-13 -7 -15 3.345 3.543 0.636 131.479 o
-13 -7 -14 6.759 6.653 0.713 104.650 o
-13 -7 -13 5.508 5.367 0.713 104.650 o
-13 -7 -12 0.496 0.650 0.622 137.454 o
-13 -7 -11 4.554 4.430 0.741 96.901 o
-13 -7 -10 6.436 7.121 0.776 88.368 o
-13 -7 -9 5.284 5.311 0.741 96.901 o
-13 -7 -8 7.053 7.694 0.783 86.797 o
-13 -7 -7 0.107 -0.587 0.573 161.924 o
-13 -7 -6 6.721 6.883 0.769 89.981 o
-13 -7 -5 3.466 4.060 0.685 113.367 o
-13 -7 -4 13.189 13.473 0.894 66.454 o
-13 -7 -3 2.445 2.816 0.615 140.596 o
-13 -7 -2 4.700 4.437 0.657 123.221 o
-13 -7 -1 18.533 18.616 0.964 57.172 o
-13 -6 -15 6.761 6.981 0.699 108.878 o
-13 -6 -14 21.249 21.810 1.048 48.390 o
-13 -6 -13 4.160 3.480 0.685 113.367 o
-13 -6 -12 1.143 1.349 0.650 125.885 o
-13 -6 -11 13.518 14.004 0.908 64.425 o
-13 -6 -10 2.156 2.264 0.657 123.221 o
-13 -6 -9 13.611 13.787 0.929 61.551 o
-13 -6 -8 4.311 4.382 0.706 106.732 o
-13 -6 -7 14.071 14.179 0.915 63.445 o
-13 -6 -6 0.449 0.461 0.587 154.305 o
-13 -6 -5 1.135 1.237 0.601 147.212 o
-13 -6 -4 53.527 53.535 1.642 19.715 o
-13 -6 -3 0.141 0.077 0.524 193.560 o
-13 -6 -2 13.363 13.263 0.811 80.914 o
-13 -6 -1 20.328 20.426 0.964 57.172 o
-13 -5 -15 2.849 2.739 0.615 140.596 o
-13 -5 -14 18.753 19.161 0.999 53.243 o
-13 -5 -13 0.337 0.880 0.615 140.596 o
-13 -5 -12 3.018 2.530 0.685 113.367 o
-13 -5 -11 3.586 3.319 0.671 118.140 o
-13 -5 -10 2.360 1.838 0.650 125.885 o
-13 -5 -9 40.843 41.041 1.467 24.689 o
-13 -5 -8 22.611 22.802 1.104 43.614 o
-13 -5 -7 14.799 14.584 0.922 62.487 o
-13 -5 -6 25.234 26.289 1.139 40.979 o
-13 -5 -5 56.698 57.134 1.705 18.288 o
-13 -5 -4 25.753 26.338 1.076 45.909 o
-13 -5 -3 22.744 22.404 0.999 53.243 o
-13 -5 -2 3.613 3.592 0.594 150.696 o
-13 -5 -1 44.081 44.758 1.405 26.949 o
-13 -4 -16 0.639 0.706 0.566 165.947 o
-13 -4 -15 1.276 1.328 0.580 158.046 o
-13 -4 -14 5.561 6.136 0.727 100.664 o
-13 -4 -13 1.224 1.670 0.636 131.479 o
-13 -4 -12 3.513 3.969 0.685 113.367 o
-13 -4 -11 12.438 13.557 0.908 64.425 o
-13 -4 -10 3.198 2.851 0.671 118.140 o
-13 -4 -9 16.974 18.057 1.006 52.507 o
-13 -4 -8 30.423 29.860 1.237 34.753 o
-13 -4 -7 0.982 1.614 0.608 143.847 o
-13 -4 -6 45.173 45.793 1.495 23.774 o
-13 -4 -5 4.280 3.815 0.615 140.596 o
-13 -4 -4 100.964 101.320 2.411 9.147 o
-13 -4 -3 35.922 35.856 1.237 34.753 o
-13 -4 -2 50.712 49.992 1.495 23.774 o
-13 -4 -1 3.412 3.557 0.594 150.696 o
-13 -3 -16 2.869 3.131 0.601 147.212 o
-13 -3 -15 6.776 7.044 0.727 100.664 o
-13 -3 -14 3.692 3.634 0.685 113.367 o
-13 -3 -13 5.456 5.653 0.748 95.098 o
-13 -3 -12 13.021 12.991 0.901 65.427 o
-13 -3 -11 9.706 9.986 0.832 76.886 o
-13 -3 -10 5.178 5.206 0.720 102.628 o
-13 -3 -9 39.327 39.762 1.433 25.908 o
-13 -3 -8 28.789 28.490 1.209 36.379 o
-13 -3 -7 20.577 20.559 1.020 51.078 o
-13 -3 -6 16.489 17.030 0.894 66.454 o
-13 -3 -5 39.567 39.965 1.328 30.160 o
-13 -3 -4 5.596 5.674 0.629 134.417 o
-13 -3 -3 59.669 59.517 1.656 19.384 o
-13 -3 -2 109.123 108.853 2.509 8.448 o
-13 -3 -1 111.140 109.733 2.516 8.401 o
-13 -2 -16 2.100 2.474 0.587 154.305 o
-13 -2 -15 2.146 1.300 0.615 140.596 o
-13 -2 -14 3.438 3.543 0.685 113.367 o
-13 -2 -13 23.515 23.710 1.160 39.511 o
-13 -2 -12 4.672 4.892 0.720 102.628 o
-13 -2 -11 3.232 3.906 0.678 115.717 o
-13 -2 -10 37.301 35.681 1.363 28.633 o
-13 -2 -9 2.213 2.264 0.650 125.885 o
-13 -2 -8 6.928 7.100 0.748 95.098 o
-13 -2 -7 42.241 42.788 1.440 25.657 o
-13 -2 -6 56.248 56.645 1.635 19.884 o
-13 -2 -5 21.969 21.698 0.971 56.352 o
-13 -2 -4 27.927 27.400 1.069 46.511 o
-13 -2 -3 55.886 54.870 1.565 21.699 o
-13 -2 -2 29.916 30.230 1.111 43.067 o
-13 -2 -1 54.030 52.683 1.516 23.122 o
-13 -1 -16 2.790 2.690 0.601 147.212 o
-13 -1 -15 16.007 16.590 0.950 58.865 o
-13 -1 -14 1.839 2.020 0.650 125.885 o
-13 -1 -13 8.262 8.588 0.832 76.886 o
-13 -1 -12 5.722 5.765 0.741 96.901 o
-13 -1 -11 3.900 3.808 0.685 113.367 o
-13 -1 -10 0.245 0.098 0.594 150.696 o
-13 -1 -9 39.276 38.630 1.412 26.683 o
-13 -1 -8 27.560 28.630 1.202 36.803 o
-13 -1 -7 51.419 51.872 1.607 20.582 o
-13 -1 -6 17.841 17.834 0.901 65.427 o
-13 -1 -5 20.384 20.643 0.943 59.741 o
-13 -1 -4 16.470 15.765 0.839 75.609 o
-13 -1 -3 11.787 12.138 0.755 93.345 o
-13 -1 -2 6.387 6.401 0.629 134.417 o
-13 -1 -1 28.607 28.462 1.062 47.125 o
-12 -17 -3 3.647 2.669 0.629 134.417 o
-12 -17 -2 6.093 5.465 0.657 123.221 o
-12 -17 -1 0.173 0.210 0.538 183.636 o
-12 -16 -6 0.372 -0.049 0.538 183.636 o
-12 -16 -5 4.699 5.031 0.664 120.640 o
-12 -16 -4 1.987 2.390 0.615 140.596 o
-12 -16 -3 7.973 7.910 0.755 93.345 o
-12 -16 -2 2.576 2.334 0.629 134.417 o
-12 -16 -1 4.858 5.129 0.692 111.088 o
-12 -15 -8 6.668 6.576 0.692 111.088 o
-12 -15 -7 8.131 7.834 0.741 96.901 o
-12 -15 -6 3.852 3.913 0.671 118.140 o
-12 -15 -5 2.562 2.607 0.636 131.479 o
-12 -15 -4 5.413 5.744 0.720 102.628 o
-12 -15 -3 4.067 3.857 0.692 111.088 o
-12 -15 -2 4.917 4.975 0.720 102.628 o
-12 -15 -1 7.332 8.204 0.797 83.778 o
-12 -14 -10 0.982 1.244 0.573 161.924 o
-12 -14 -9 3.063 2.551 0.615 140.596 o
-12 -14 -8 1.356 0.887 0.601 147.212 o
-12 -14 -7 3.985 3.480 0.678 115.717 o
-12 -14 -6 0.313 0.356 0.594 150.696 o
-12 -14 -5 0.022 -0.363 0.601 147.212 o
-12 -14 -4 4.173 3.697 0.706 106.732 o
-12 -14 -3 2.912 2.439 0.678 115.717 o
-12 -14 -2 0.560 0.643 0.629 134.417 o
-12 -14 -1 11.745 12.026 0.915 63.445 o
-12 -13 -11 0.413 0.245 0.545 178.957 o
-12 -13 -10 0.540 0.496 0.580 158.046 o
-12 -13 -9 0.407 0.678 0.601 147.212 o
-12 -13 -8 0.164 0.042 0.601 147.212 o
-12 -13 -7 2.299 2.655 0.664 120.640 o
-12 -13 -6 0.742 1.209 0.636 131.479 o
-12 -13 -5 6.418 6.212 0.748 95.098 o
-12 -13 -4 7.202 7.009 0.769 89.981 o
-12 -13 -3 13.729 13.669 0.915 63.445 o
-12 -13 -2 0.323 0.741 0.622 137.454 o
-12 -13 -1 6.664 6.506 0.769 89.981 o
-12 -12 -12 1.252 0.762 0.573 161.924 o
-12 -12 -11 2.191 1.831 0.615 140.596 o
-12 -12 -10 11.562 10.887 0.853 73.151 o
-12 -12 -9 21.650 22.117 1.104 43.614 o
-12 -12 -8 19.507 19.091 1.069 46.511 o
-12 -12 -7 3.729 3.697 0.685 113.367 o
-12 -12 -6 7.269 6.946 0.769 89.981 o
-12 -12 -5 1.822 1.726 0.643 128.636 o
-12 -12 -4 1.436 0.901 0.615 140.596 o
-12 -12 -3 19.095 19.161 1.041 49.042 o
-12 -12 -2 18.904 18.085 1.027 50.385 o
-12 -12 -1 11.307 11.076 0.874 69.682 o
-12 -11 -13 1.060 1.062 0.566 165.947 o
-12 -11 -12 5.024 4.235 0.671 118.140 o
-12 -11 -11 7.192 6.869 0.769 89.981 o
-12 -11 -10 20.198 20.915 1.083 45.319 o
-12 -11 -9 5.388 4.955 0.762 91.640 o
-12 -11 -8 4.442 4.549 0.720 102.628 o
-12 -11 -7 16.826 17.407 0.999 53.243 o
-12 -11 -6 1.436 0.978 0.622 137.454 o
-12 -11 -5 23.739 22.872 1.111 43.067 o
-12 -11 -4 0.256 0.210 0.608 143.847 o
-12 -11 -3 32.896 32.788 1.314 30.805 o
-12 -11 -2 28.070 28.469 1.230 35.149 o
-12 -11 -1 1.938 1.922 0.636 131.479 o
-12 -10 -14 5.917 6.080 0.692 111.088 o
-12 -10 -13 5.286 5.444 0.692 111.088 o
-12 -10 -12 4.368 4.249 0.692 111.088 o
-12 -10 -11 0.666 0.328 0.636 131.479 o
-12 -10 -10 6.874 6.834 0.804 82.327 o
-12 -10 -9 12.283 13.424 0.915 63.445 o
-12 -10 -8 2.582 2.054 0.664 120.640 o
-12 -10 -7 22.864 23.431 1.132 41.487 o
-12 -10 -6 0.348 0.741 0.615 140.596 o
-12 -10 -5 35.312 36.240 1.370 28.342 o
-12 -10 -4 57.879 58.853 1.796 16.484 o
-12 -10 -3 11.524 11.831 0.874 69.682 o
-12 -10 -2 29.264 28.840 1.216 35.962 o
-12 -10 -1 0.739 0.517 0.587 154.305 o
-12 -9 -14 15.714 15.737 0.901 65.427 o
-12 -9 -13 9.262 9.525 0.811 80.914 o
-12 -9 -12 16.389 17.177 1.006 52.507 o
-12 -9 -11 41.051 40.999 1.502 23.554 o
-12 -9 -10 49.845 50.125 1.642 19.715 o
-12 -9 -9 43.958 43.445 1.516 23.122 o
-12 -9 -8 5.432 5.304 0.734 98.755 o
-12 -9 -7 24.742 25.276 1.160 39.511 o
-12 -9 -6 2.107 2.006 0.650 125.885 o
-12 -9 -5 2.205 2.061 0.650 125.885 o
-12 -9 -4 30.164 30.405 1.244 34.364 o
-12 -9 -3 5.310 5.038 0.671 118.140 o
-12 -9 -2 13.905 14.158 0.867 70.810 o
-12 -9 -1 2.228 1.586 0.580 158.046 o
-12 -8 -15 4.549 4.787 0.657 123.221 o
-12 -8 -14 19.452 18.924 0.985 54.765 o
-12 -8 -13 2.757 2.753 0.671 118.140 o
-12 -8 -12 24.444 24.137 1.153 39.992 o
-12 -8 -11 36.948 37.756 1.398 27.219 o
-12 -8 -10 8.159 8.274 0.818 79.537 o
-12 -8 -9 5.807 5.905 0.755 93.345 o
-12 -8 -8 27.640 28.183 1.216 35.962 o
-12 -8 -7 1.981 3.159 0.664 120.640 o
-12 -8 -6 34.181 34.479 1.328 30.160 o
-12 -8 -5 6.749 7.442 0.734 98.755 o
-12 -8 -4 34.716 35.919 1.307 31.136 o
-12 -8 -3 34.911 35.527 1.244 34.364 o
-12 -8 -2 2.632 2.697 0.580 158.046 o
-12 -8 -1 25.037 25.520 1.048 48.390 o
-12 -7 -15 1.681 1.684 0.601 147.212 o
-12 -7 -14 19.448 20.594 1.041 49.042 o
-12 -7 -13 15.911 15.597 0.971 56.352 o
-12 -7 -12 2.313 2.516 0.650 125.885 o
-12 -7 -11 34.771 34.926 1.349 29.230 o
-12 -7 -10 3.937 3.983 0.706 106.732 o
-12 -7 -9 45.291 46.918 1.579 21.317 o
-12 -7 -8 2.736 2.306 0.643 128.636 o
-12 -7 -7 28.925 29.378 1.223 35.552 o
-12 -7 -6 30.336 31.230 1.223 35.552 o
-12 -7 -5 21.684 22.348 1.006 52.507 o
-12 -7 -4 107.351 108.056 2.530 8.308 o
-12 -7 -3 40.197 40.202 1.321 30.480 o
-12 -7 -2 6.908 6.674 0.650 125.885 o
-12 -7 -1 10.911 12.089 0.762 91.640 o
-12 -6 -16 17.715 17.638 0.908 64.425 o
-12 -6 -15 0.936 1.132 0.587 154.305 o
-12 -6 -14 4.423 4.011 0.699 108.878 o
-12 -6 -13 0.022 0.266 0.608 143.847 o
-12 -6 -12 9.354 10.314 0.839 75.609 o
-12 -6 -11 5.780 5.220 0.727 100.664 o
-12 -6 -10 40.355 41.921 1.481 24.225 o
-12 -6 -9 50.896 50.125 1.635 19.884 o
-12 -6 -8 0.902 0.860 0.601 147.212 o
-12 -6 -7 10.119 10.601 0.790 85.267 o
-12 -6 -6 58.783 60.531 1.712 18.139 o
-12 -6 -5 3.681 3.934 0.615 140.596 o
-12 -6 -4 71.948 74.618 1.929 14.293 o
-12 -6 -3 14.389 14.521 0.811 80.914 o
-12 -6 -2 60.832 60.489 1.656 19.384 o
-12 -6 -1 90.466 89.685 2.159 11.403 o
-12 -5 -16 1.370 0.559 0.552 174.455 o
-12 -5 -15 4.805 4.696 0.692 111.088 o
-12 -5 -14 6.321 6.170 0.755 93.345 o
-12 -5 -13 1.603 2.034 0.629 134.417 o
-12 -5 -12 7.680 7.303 0.783 86.797 o
-12 -5 -11 14.347 14.919 0.943 59.741 o
-12 -5 -10 32.224 33.892 1.328 30.160 o
-12 -5 -9 4.745 5.800 0.727 100.664 o
-12 -5 -8 1.939 2.124 0.601 147.212 o
-12 -5 -7 49.559 50.349 1.530 22.701 o
-12 -5 -6 20.895 20.699 0.957 58.009 o
-12 -5 -5 24.323 24.437 1.013 51.785 o
-12 -5 -4 50.144 49.978 1.474 24.455 o
-12 -5 -3 43.743 43.333 1.342 29.535 o
-12 -5 -2 9.511 10.000 0.699 108.878 o
-12 -5 -1 24.511 25.444 0.999 53.243 o
-12 -4 -16 1.742 2.376 0.608 143.847 o
-12 -4 -15 0.515 1.363 0.601 147.212 o
-12 -4 -14 0.795 1.055 0.629 134.417 o
-12 -4 -13 13.833 14.221 0.922 62.487 o
-12 -4 -12 12.575 12.565 0.894 66.454 o
-12 -4 -11 2.432 1.370 0.643 128.636 o
-12 -4 -10 9.502 10.056 0.818 79.537 o
-12 -4 -9 6.505 6.366 0.720 102.628 o
-12 -4 -8 3.769 4.144 0.643 128.636 o
-12 -4 -7 1.092 1.202 0.524 193.560 o
-12 -4 -6 48.258 47.882 1.454 25.166 o
-12 -4 -5 8.515 8.756 0.678 115.717 o
-12 -4 -4 9.273 9.210 0.678 115.717 o
-12 -4 -3 20.861 21.097 0.908 64.425 o
-12 -4 -2 27.857 27.554 1.027 50.385 o
-12 -4 -1 2.646 2.145 0.517 198.827 o
-12 -3 -17 11.921 11.488 0.811 80.914 o
-12 -3 -16 2.034 2.502 0.608 143.847 o
-12 -3 -15 7.074 7.254 0.755 93.345 o
-12 -3 -14 2.812 2.054 0.664 120.640 o
-12 -3 -13 0.700 0.867 0.608 143.847 o
-12 -3 -12 6.556 6.841 0.769 89.981 o
-12 -3 -11 22.794 22.753 1.104 43.614 o
-12 -3 -10 5.330 5.535 0.713 104.650 o
-12 -3 -9 3.649 3.242 0.622 137.454 o
-12 -3 -8 4.106 4.333 0.608 143.847 o
-12 -3 -7 21.109 20.699 0.950 58.865 o
-12 -3 -6 31.667 31.118 1.132 41.487 o
-12 -3 -5 0.795 0.992 0.489 222.199 o
-12 -3 -4 8.906 9.252 0.671 118.140 o
-12 -3 -3 9.938 10.720 0.692 111.088 o
-12 -3 -2 27.038 26.722 0.999 53.243 o
-12 -3 -1 32.026 31.502 1.083 45.319 o
-12 -2 -17 1.135 1.544 0.559 170.121 o
-12 -2 -16 0.304 0.482 0.573 161.924 o
-12 -2 -15 0.019 0.342 0.587 154.305 o
-12 -2 -14 6.810 6.848 0.783 86.797 o
-12 -2 -13 3.469 3.291 0.671 118.140 o
-12 -2 -12 8.031 7.240 0.776 88.368 o
-12 -2 -11 16.020 15.765 0.957 58.009 o
-12 -2 -10 4.065 4.067 0.671 118.140 o
-12 -2 -9 9.233 9.637 0.769 89.981 o
-12 -2 -8 12.561 12.327 0.790 85.267 o
-12 -2 -7 1.478 1.279 0.524 193.560 o
-12 -2 -6 17.332 17.428 0.853 73.151 o
-12 -2 -5 44.897 45.345 1.363 28.633 o
-12 -2 -4 12.672 12.928 0.741 96.901 o
-12 -2 -3 8.875 9.280 0.650 125.885 o
-12 -2 -2 17.340 17.428 0.811 80.914 o
-12 -2 -1 12.342 12.152 0.699 108.878 o
-12 -1 -17 0.861 0.776 0.552 174.455 o
-12 -1 -16 0.586 1.146 0.594 150.696 o
-12 -1 -15 9.850 10.398 0.839 75.609 o
-12 -1 -14 1.162 1.062 0.601 147.212 o
-12 -1 -13 4.834 5.038 0.713 104.650 o
-12 -1 -12 7.965 8.064 0.783 86.797 o
-12 -1 -11 27.190 27.302 1.188 37.674 o
-12 -1 -10 12.295 12.767 0.874 69.682 o
-12 -1 -9 38.890 38.483 1.363 28.633 o
-12 -1 -8 8.106 8.595 0.692 111.088 o
-12 -1 -7 12.297 12.285 0.762 91.640 o
-12 -1 -6 3.523 4.053 0.566 165.947 o
-12 -1 -5 33.204 34.130 1.153 39.992 o
-12 -1 -4 14.153 14.193 0.762 91.640 o
-12 -1 -3 0.337 0.342 0.454 257.699 o
-12 -1 -2 1.513 1.873 0.475 235.462 o
-12 -1 -1 19.484 19.105 0.839 75.609 o
-11 -18 -2 2.605 1.600 0.594 150.696 o
-11 -18 -1 1.488 0.797 0.580 158.046 o
-11 -17 -6 1.362 1.419 0.587 154.305 o
-11 -17 -5 1.443 1.363 0.566 165.947 o
-11 -17 -4 2.559 2.474 0.608 143.847 o
-11 -17 -3 1.467 2.145 0.601 147.212 o
-11 -17 -2 8.578 7.931 0.748 95.098 o
-11 -17 -1 2.452 2.229 0.615 140.596 o
-11 -16 -8 2.417 2.572 0.594 150.696 o
-11 -16 -7 1.312 1.146 0.580 158.046 o
-11 -16 -6 1.027 1.118 0.580 158.046 o
-11 -16 -5 2.611 1.174 0.615 140.596 o
-11 -16 -4 0.516 0.538 0.594 150.696 o
-11 -16 -3 0.041 0.000 0.587 154.305 o
-11 -16 -2 3.110 3.298 0.664 120.640 o
-11 -16 -1 11.127 10.314 0.846 74.365 o
-11 -15 -10 1.823 1.607 0.594 150.696 o
-11 -15 -9 2.669 2.229 0.608 143.847 o
-11 -15 -8 5.154 5.569 0.706 106.732 o
-11 -15 -7 0.296 0.105 0.587 154.305 o
-11 -15 -6 4.774 4.500 0.706 106.732 o
-11 -15 -5 14.940 15.451 0.957 58.009 o
-11 -15 -4 7.153 6.967 0.776 88.368 o
-11 -15 -3 1.003 1.314 0.636 131.479 o
-11 -15 -2 13.143 12.460 0.915 63.445 o
-11 -15 -1 3.838 3.850 0.720 102.628 o
-11 -14 -11 0.255 0.657 0.538 183.636 o
-11 -14 -10 1.630 1.894 0.601 147.212 o
-11 -14 -9 3.036 3.648 0.657 123.221 o
-11 -14 -8 17.006 16.736 0.978 55.550 o
-11 -14 -7 1.596 1.957 0.657 123.221 o
-11 -14 -6 11.757 11.209 0.887 67.504 o
-11 -14 -5 7.046 6.897 0.769 89.981 o
-11 -14 -4 18.832 17.805 1.006 52.507 o
-11 -14 -3 24.724 24.423 1.146 40.481 o
-11 -14 -2 7.030 7.547 0.776 88.368 o
-11 -14 -1 7.297 7.862 0.783 86.797 o
-11 -13 -12 11.665 12.138 0.811 80.914 o
-11 -13 -11 8.374 8.805 0.776 88.368 o
-11 -13 -10 0.635 0.314 0.594 150.696 o
-11 -13 -9 11.125 10.391 0.860 71.966 o
-11 -13 -8 6.718 7.959 0.811 80.914 o
-11 -13 -7 3.039 2.502 0.664 120.640 o
-11 -13 -6 7.230 7.834 0.783 86.797 o
-11 -13 -5 26.886 26.652 1.188 37.674 o
-11 -13 -4 9.815 9.671 0.839 75.609 o
-11 -13 -3 17.516 18.448 1.020 51.078 o
-11 -13 -2 3.249 3.613 0.685 113.367 o
-11 -13 -1 44.223 44.535 1.530 22.701 o
-11 -12 -13 8.319 8.071 0.720 102.628 o
-11 -12 -12 4.908 5.066 0.685 113.367 o
-11 -12 -11 6.238 6.883 0.769 89.981 o
-11 -12 -10 8.044 8.400 0.818 79.537 o
-11 -12 -9 8.096 7.994 0.832 76.886 o
-11 -12 -8 0.969 0.678 0.622 137.454 o
-11 -12 -7 0.378 1.048 0.608 143.847 o
-11 -12 -6 23.253 23.759 1.132 41.487 o
-11 -12 -5 24.158 25.031 1.160 39.511 o
-11 -12 -4 11.520 11.481 0.874 69.682 o
-11 -12 -3 19.684 20.056 1.048 48.390 o
-11 -12 -2 11.602 12.033 0.874 69.682 o
-11 -12 -1 0.932 0.608 0.601 147.212 o
-11 -11 -14 2.301 2.907 0.587 154.305 o
-11 -11 -13 3.134 1.999 0.622 137.454 o
-11 -11 -12 8.525 9.022 0.811 80.914 o
-11 -11 -11 13.276 13.578 0.929 61.551 o
-11 -11 -10 10.941 11.894 0.867 70.810 o
-11 -11 -9 16.505 16.666 0.985 54.765 o
-11 -11 -8 10.331 11.439 0.867 70.810 o
-11 -11 -7 7.995 7.841 0.790 85.267 o
-11 -11 -6 21.337 21.320 1.083 45.319 o
-11 -11 -5 1.351 2.565 0.636 131.479 o
-11 -11 -4 2.364 2.411 0.643 128.636 o
-11 -11 -3 3.825 4.074 0.678 115.717 o
-11 -11 -2 3.552 3.103 0.650 125.885 o
-11 -11 -1 2.404 2.565 0.636 131.479 o
-11 -10 -15 0.855 1.377 0.580 158.046 o
-11 -10 -14 0.523 0.545 0.559 170.121 o
-11 -10 -13 0.669 0.454 0.594 150.696 o
-11 -10 -12 9.318 9.070 0.825 78.194 o
-11 -10 -11 1.023 0.936 0.615 140.596 o
-11 -10 -10 2.725 3.487 0.671 118.140 o
-11 -10 -9 0.926 1.467 0.622 137.454 o
-11 -10 -8 1.833 2.306 0.657 123.221 o
-11 -10 -7 0.651 1.370 0.608 143.847 o
-11 -10 -6 36.946 37.400 1.384 27.772 o
-11 -10 -5 8.419 9.483 0.804 82.327 o
-11 -10 -4 0.658 0.818 0.559 170.121 o
-11 -10 -3 2.115 2.390 0.601 147.212 o
-11 -10 -2 26.701 27.212 1.111 43.067 o
-11 -10 -1 6.182 5.625 0.650 125.885 o
-11 -9 -15 9.978 9.769 0.769 89.981 o
-11 -9 -14 0.841 1.090 0.601 147.212 o
-11 -9 -13 5.204 5.150 0.734 98.755 o
-11 -9 -12 5.665 5.416 0.755 93.345 o
-11 -9 -11 18.483 18.134 1.013 51.785 o
-11 -9 -10 0.968 1.279 0.629 134.417 o
-11 -9 -9 1.488 1.887 0.643 128.636 o
-11 -9 -8 7.619 7.980 0.790 85.267 o
-11 -9 -7 9.257 8.959 0.790 85.267 o
-11 -9 -6 12.333 12.243 0.839 75.609 o
-11 -9 -5 1.024 1.139 0.573 161.924 o
-11 -9 -4 9.945 10.601 0.741 96.901 o
-11 -9 -3 1.419 2.124 0.545 178.957 o
-11 -9 -2 2.558 3.242 0.559 170.121 o
-11 -9 -1 3.070 2.956 0.552 174.455 o
-11 -8 -16 1.814 2.124 0.580 158.046 o
-11 -8 -15 0.236 0.412 0.566 165.947 o
-11 -8 -14 1.140 0.720 0.608 143.847 o
-11 -8 -13 2.475 2.732 0.671 118.140 o
-11 -8 -12 12.993 13.641 0.908 64.425 o
-11 -8 -11 1.990 2.355 0.657 123.221 o
-11 -8 -10 0.410 -0.126 0.594 150.696 o
-11 -8 -9 23.776 24.304 1.132 41.487 o
-11 -8 -8 1.968 2.013 0.629 134.417 o
-11 -8 -7 19.626 19.238 0.978 55.550 o
-11 -8 -6 11.585 11.223 0.776 88.368 o
-11 -8 -5 19.779 19.615 0.929 61.551 o
-11 -8 -4 8.226 8.721 0.692 111.088 o
-11 -8 -3 12.767 13.592 0.783 86.797 o
-11 -8 -2 2.990 3.187 0.545 178.957 o
-11 -8 -1 7.429 7.896 0.650 125.885 o
-11 -7 -16 0.276 0.552 0.559 170.121 o
-11 -7 -15 7.731 8.141 0.762 91.640 o
-11 -7 -14 9.618 10.699 0.853 73.151 o
-11 -7 -13 3.963 4.165 0.685 113.367 o
-11 -7 -12 10.412 11.181 0.867 70.810 o
-11 -7 -11 8.066 8.581 0.804 82.327 o
-11 -7 -10 3.831 4.549 0.692 111.088 o
-11 -7 -9 6.793 7.729 0.755 93.345 o
-11 -7 -8 3.867 4.319 0.650 125.885 o
-11 -7 -7 26.140 27.163 1.090 44.739 o
-11 -7 -6 19.333 19.986 0.936 60.636 o
-11 -7 -5 13.346 13.186 0.790 85.267 o
-11 -7 -4 12.582 12.446 0.755 93.345 o
-11 -7 -3 1.096 1.328 0.496 215.984 o
-11 -7 -2 2.498 2.537 0.517 198.827 o
-11 -7 -1 74.340 74.416 1.866 15.273 o
-11 -6 -17 0.612 0.154 0.545 178.957 o
-11 -6 -16 11.091 11.572 0.825 78.194 o
-11 -6 -15 0.671 0.825 0.601 147.212 o
-11 -6 -14 1.301 1.153 0.636 131.479 o
-11 -6 -13 6.594 6.499 0.748 95.098 o
-11 -6 -12 31.209 30.810 1.265 33.234 o
-11 -6 -11 7.289 7.917 0.776 88.368 o
-11 -6 -10 20.637 20.817 1.055 47.751 o
-11 -6 -9 5.084 5.437 0.685 113.367 o
-11 -6 -8 24.212 24.815 1.048 48.390 o
-11 -6 -7 3.493 3.753 0.587 154.305 o
-11 -6 -6 2.417 2.495 0.545 178.957 o
-11 -6 -5 12.708 12.082 0.741 96.901 o
-11 -6 -4 9.255 10.063 0.685 113.367 o
-11 -6 -3 74.771 76.302 1.887 14.935 o
-11 -6 -2 16.562 17.456 0.818 79.537 o
-11 -6 -1 28.683 28.930 1.034 49.707 o
-11 -5 -17 0.857 1.181 0.552 174.455 o
-11 -5 -16 7.211 7.848 0.748 95.098 o
-11 -5 -15 10.475 10.112 0.846 74.365 o
-11 -5 -14 1.590 2.089 0.629 134.417 o
-11 -5 -13 25.930 26.093 1.167 39.040 o
-11 -5 -12 1.724 2.215 0.650 125.885 o
-11 -5 -11 3.844 3.417 0.678 115.717 o
-11 -5 -10 1.903 1.377 0.608 143.847 o
-11 -5 -9 51.557 52.844 1.621 20.229 o
-11 -5 -8 128.678 132.500 2.942 6.143 o
-11 -5 -7 52.400 54.115 1.558 21.894 o
-11 -5 -6 49.362 50.356 1.467 24.689 o
-11 -5 -5 13.133 12.739 0.741 96.901 o
-11 -5 -4 24.954 25.576 0.978 55.550 o
-11 -5 -3 45.703 45.939 1.342 29.535 o
-11 -5 -2 90.687 90.740 2.103 12.017 o
-11 -5 -1 17.296 16.925 0.790 85.267 o
-11 -4 -17 10.872 10.894 0.790 85.267 o
-11 -4 -16 0.488 0.692 0.580 158.046 o
-11 -4 -15 6.908 7.512 0.776 88.368 o
-11 -4 -14 15.946 15.576 0.950 58.865 o
-11 -4 -13 20.857 20.776 1.062 47.125 o
-11 -4 -12 8.881 9.560 0.818 79.537 o
-11 -4 -11 87.471 89.950 2.341 9.702 o
-11 -4 -10 18.406 19.203 0.978 55.550 o
-11 -4 -9 1.348 0.992 0.538 183.636 o
-11 -4 -8 18.691 19.203 0.908 64.425 o
-11 -4 -7 0.828 1.335 0.503 210.026 o
-11 -4 -6 11.672 11.880 0.720 102.628 o
-11 -4 -5 7.323 7.701 0.622 137.454 o
-11 -4 -4 53.403 54.220 1.481 24.225 o
-11 -4 -3 87.629 88.133 2.054 12.596 o
-11 -4 -2 223.089 218.998 4.256 2.936 o
-11 -4 -1 101.958 100.097 2.236 10.633 o
-11 -3 -17 3.689 3.361 0.636 131.479 o
-11 -3 -16 0.741 0.293 0.594 150.696 o
-11 -3 -15 1.456 1.314 0.636 131.479 o
-11 -3 -14 0.766 0.790 0.601 147.212 o
-11 -3 -13 11.463 11.258 0.867 70.810 o
-11 -3 -12 2.829 3.089 0.664 120.640 o
-11 -3 -11 2.468 2.460 0.636 131.479 o
-11 -3 -10 0.987 1.083 0.552 174.455 o
-11 -3 -9 51.962 52.508 1.544 22.292 o
-11 -3 -8 25.110 24.675 1.013 51.785 o
-11 -3 -7 140.863 141.676 3.040 5.754 o
-11 -3 -6 54.386 54.276 1.509 23.336 o
-11 -3 -5 102.421 102.417 2.320 9.878 o
-11 -3 -4 19.284 19.699 0.839 75.609 o
-11 -3 -3 95.994 95.883 2.173 11.257 o
-11 -3 -2 105.466 104.408 2.306 9.998 o
-11 -3 -1 90.997 88.678 2.027 12.946 o
-11 -2 -18 0.558 0.314 0.559 170.121 o
-11 -2 -17 10.397 10.699 0.804 82.327 o
-11 -2 -16 2.767 2.872 0.657 123.221 o
-11 -2 -15 2.006 2.061 0.657 123.221 o
-11 -2 -14 5.042 5.542 0.734 98.755 o
-11 -2 -13 6.650 6.883 0.762 91.640 o
-11 -2 -12 33.597 34.807 1.342 29.535 o
-11 -2 -11 22.270 22.648 1.076 45.909 o
-11 -2 -10 3.385 3.529 0.594 150.696 o
-11 -2 -9 23.564 23.829 0.999 53.243 o
-11 -2 -8 50.711 50.733 1.481 24.225 o
-11 -2 -7 8.509 9.050 0.664 120.640 o
-11 -2 -6 33.578 34.584 1.139 40.979 o
-11 -2 -5 35.554 35.604 1.139 40.979 o
-11 -2 -4 177.668 178.300 3.578 4.153 o
-11 -2 -3 17.836 16.890 0.769 89.981 o
-11 -2 -2 134.927 134.688 2.802 6.771 o
-11 -2 -1 1.949 2.320 0.461 249.949 o
-11 -1 -18 0.280 0.014 0.538 183.636 o
-11 -1 -17 1.121 1.111 0.587 154.305 o
-11 -1 -16 31.881 31.837 1.279 32.511 o
-11 -1 -15 15.068 16.338 0.999 53.243 o
-11 -1 -14 8.258 7.890 0.790 85.267 o
-11 -1 -13 16.790 16.827 0.992 53.996 o
-11 -1 -12 22.730 22.152 1.083 45.319 o
-11 -1 -11 8.550 9.161 0.783 86.797 o
-11 -1 -10 13.746 14.025 0.818 79.537 o
-11 -1 -9 9.027 8.637 0.692 111.088 o
-11 -1 -8 19.106 19.266 0.887 67.504 o
-11 -1 -7 35.335 35.038 1.167 39.040 o
-11 -1 -6 9.829 10.070 0.664 120.640 o
-11 -1 -5 77.689 78.245 1.887 14.935 o
-11 -1 -4 13.805 14.528 0.720 102.628 o
-11 -1 -3 37.866 38.197 1.153 39.992 o
-11 -1 -2 15.252 15.499 0.720 102.628 o
-11 -1 -1 18.811 18.134 0.769 89.981 o
-10 -18 -5 2.150 2.411 0.615 140.596 o
-10 -18 -4 9.788 8.882 0.734 98.755 o
-10 -18 -3 1.671 1.447 0.580 158.046 o
-10 -18 -2 3.564 3.298 0.622 137.454 o
-10 -18 -1 3.847 3.277 0.622 137.454 o
-10 -17 -8 6.759 6.289 0.706 106.732 o
-10 -17 -7 13.423 13.312 0.832 76.886 o
-10 -17 -6 5.287 5.528 0.685 113.367 o
-10 -17 -5 2.583 3.054 0.636 131.479 o
-10 -17 -4 2.947 2.760 0.629 134.417 o
-10 -17 -3 1.978 1.999 0.622 137.454 o
-10 -17 -2 2.140 2.614 0.636 131.479 o
-10 -17 -1 7.491 7.896 0.769 89.981 o
-10 -16 -9 0.071 -0.266 0.531 188.500 o
-10 -16 -8 3.433 2.530 0.636 131.479 o
-10 -16 -7 0.610 0.510 0.587 154.305 o
-10 -16 -6 2.595 2.264 0.636 131.479 o
-10 -16 -5 7.314 7.575 0.776 88.368 o
-10 -16 -4 5.162 4.591 0.720 102.628 o
-10 -16 -3 24.164 23.697 1.139 40.979 o
-10 -16 -2 3.008 3.543 0.706 106.732 o
-10 -16 -1 16.967 16.296 0.992 53.996 o
-10 -15 -11 2.302 1.824 0.580 158.046 o
-10 -15 -10 3.550 3.403 0.636 131.479 o
-10 -15 -9 3.768 3.850 0.664 120.640 o
-10 -15 -8 11.049 11.740 0.860 71.966 o
-10 -15 -7 25.746 25.947 1.181 38.121 o
-10 -15 -6 3.165 3.082 0.685 113.367 o
-10 -15 -5 2.678 2.600 0.678 115.717 o
-10 -15 -4 2.264 2.872 0.650 125.885 o
-10 -15 -3 3.427 3.543 0.685 113.367 o
-10 -15 -2 3.378 3.487 0.671 118.140 o
-10 -15 -1 1.239 1.398 0.629 134.417 o
-10 -14 -12 0.705 0.587 0.545 178.957 o
-10 -14 -11 1.575 1.859 0.608 143.847 o
-10 -14 -10 22.864 22.306 1.076 45.909 o
-10 -14 -9 0.993 0.580 0.629 134.417 o
-10 -14 -8 5.832 5.737 0.755 93.345 o
-10 -14 -7 1.696 1.440 0.622 137.454 o
-10 -14 -6 26.260 26.100 1.167 39.040 o
-10 -14 -5 1.147 1.055 0.629 134.417 o
-10 -14 -4 6.087 6.247 0.734 98.755 o
-10 -14 -3 5.435 5.653 0.734 98.755 o
-10 -14 -2 6.054 6.457 0.748 95.098 o
-10 -14 -1 4.591 4.507 0.706 106.732 o
-10 -13 -13 1.824 2.047 0.580 158.046 o
-10 -13 -12 6.121 5.576 0.699 108.878 o
-10 -13 -11 4.080 4.354 0.685 113.367 o
-10 -13 -10 8.273 8.463 0.811 80.914 o
-10 -13 -9 14.552 14.815 0.964 57.172 o
-10 -13 -8 0.050 -0.140 0.587 154.305 o
-10 -13 -7 5.130 4.626 0.720 102.628 o
-10 -13 -6 3.822 3.263 0.685 113.367 o
-10 -13 -5 12.208 12.634 0.894 66.454 o
-10 -13 -4 4.031 3.885 0.692 111.088 o
-10 -13 -3 12.863 12.893 0.887 67.504 o
-10 -13 -2 3.993 4.123 0.678 115.717 o
-10 -13 -1 0.194 -0.189 0.573 161.924 o
-10 -12 -14 1.536 1.628 0.573 161.924 o
-10 -12 -13 1.109 0.573 0.587 154.305 o
-10 -12 -12 2.213 2.215 0.643 128.636 o
-10 -12 -11 1.827 1.964 0.657 123.221 o
-10 -12 -10 8.434 8.463 0.797 83.778 o
-10 -12 -9 4.263 4.724 0.713 104.650 o
-10 -12 -8 9.448 8.581 0.811 80.914 o
-10 -12 -7 14.380 13.473 0.908 64.425 o
-10 -12 -6 5.309 4.542 0.713 104.650 o
-10 -12 -5 5.782 6.115 0.734 98.755 o
-10 -12 -4 3.125 3.208 0.664 120.640 o
-10 -12 -3 10.405 10.852 0.825 78.194 o
-10 -12 -2 3.917 3.543 0.664 120.640 o
-10 -12 -1 2.277 2.020 0.622 137.454 o
-10 -11 -15 3.091 3.312 0.601 147.212 o
-10 -11 -14 1.170 1.328 0.594 150.696 o
-10 -11 -13 3.606 3.788 0.678 115.717 o
-10 -11 -12 7.872 8.553 0.804 82.327 o
-10 -11 -11 5.898 6.212 0.734 98.755 o
-10 -11 -10 31.914 32.543 1.293 31.812 o
-10 -11 -9 4.128 5.087 0.706 106.732 o
-10 -11 -8 8.427 7.869 0.783 86.797 o
-10 -11 -7 4.275 4.724 0.699 108.878 o
-10 -11 -6 10.495 11.405 0.846 74.365 o
-10 -11 -5 16.918 16.317 0.950 58.865 o
-10 -11 -4 10.897 10.440 0.797 83.778 o
-10 -11 -3 5.017 5.416 0.664 120.640 o
-10 -11 -2 13.269 13.767 0.811 80.914 o
-10 -11 -1 5.083 5.751 0.636 131.479 o
-10 -10 -15 2.538 2.495 0.615 140.596 o
-10 -10 -14 0.390 0.713 0.587 154.305 o
-10 -10 -13 5.946 6.080 0.748 95.098 o
-10 -10 -12 4.442 4.123 0.685 113.367 o
-10 -10 -11 1.571 1.558 0.636 131.479 o
-10 -10 -10 1.341 1.076 0.622 137.454 o
-10 -10 -9 0.066 -0.077 0.580 158.046 o
-10 -10 -8 12.688 13.270 0.894 66.454 o
-10 -10 -7 1.873 2.369 0.629 134.417 o
-10 -10 -6 5.019 5.646 0.678 115.717 o
-10 -10 -5 34.780 35.380 1.251 33.981 o
-10 -10 -4 21.806 22.550 0.985 54.765 o
-10 -10 -3 7.074 7.540 0.671 118.140 o
-10 -10 -2 82.915 83.717 2.082 12.260 o
-10 -10 -1 32.871 33.473 1.181 38.121 o
-10 -9 -16 2.291 2.110 0.580 158.046 o
-10 -9 -15 8.837 8.260 0.769 89.981 o
-10 -9 -14 0.113 -0.126 0.587 154.305 o
-10 -9 -13 0.715 0.936 0.622 137.454 o
-10 -9 -12 1.501 2.264 0.643 128.636 o
-10 -9 -11 5.671 5.667 0.727 100.664 o
-10 -9 -10 6.244 6.520 0.748 95.098 o
-10 -9 -9 9.652 9.476 0.811 80.914 o
-10 -9 -8 10.042 9.748 0.804 82.327 o
-10 -9 -7 15.532 15.143 0.887 67.504 o
-10 -9 -6 23.295 23.641 1.013 51.785 o
-10 -9 -5 1.543 1.845 0.538 183.636 o
-10 -9 -4 20.317 20.594 0.922 62.487 o
-10 -9 -3 7.353 7.792 0.650 125.885 o
-10 -9 -2 7.259 6.946 0.629 134.417 o
-10 -9 -1 5.628 5.325 0.587 154.305 o
-10 -8 -17 1.143 1.146 0.566 165.947 o
-10 -8 -16 1.372 1.817 0.594 150.696 o
-10 -8 -15 4.622 4.395 0.692 111.088 o
-10 -8 -14 5.317 5.542 0.741 96.901 o
-10 -8 -13 1.179 1.600 0.629 134.417 o
-10 -8 -12 0.429 0.266 0.587 154.305 o
-10 -8 -11 10.040 10.286 0.832 76.886 o
-10 -8 -10 2.277 2.655 0.636 131.479 o
-10 -8 -9 31.946 31.698 1.265 33.234 o
-10 -8 -8 24.019 24.193 1.041 49.042 o
-10 -8 -7 3.411 3.249 0.580 158.046 o
-10 -8 -6 0.786 0.880 0.503 210.026 o
-10 -8 -5 104.596 106.330 2.446 8.888 o
-10 -8 -4 5.613 5.863 0.601 147.212 o
-10 -8 -3 7.389 7.938 0.629 134.417 o
-10 -8 -2 22.511 23.312 0.936 60.636 o
-10 -8 -1 21.246 21.873 0.901 65.427 o
-10 -7 -17 4.594 4.696 0.636 131.479 o
-10 -7 -16 0.701 0.936 0.587 154.305 o
-10 -7 -15 16.908 17.477 0.992 53.996 o
-10 -7 -14 1.973 2.173 0.643 128.636 o
-10 -7 -13 20.140 20.168 1.055 47.751 o
-10 -7 -12 4.241 4.039 0.685 113.367 o
-10 -7 -11 5.096 4.948 0.706 106.732 o
-10 -7 -10 9.325 9.364 0.797 83.778 o
-10 -7 -9 2.639 3.054 0.608 143.847 o
-10 -7 -8 25.072 25.430 1.041 49.042 o
-10 -7 -7 4.491 4.186 0.580 158.046 o
-10 -7 -6 1.703 1.174 0.503 210.026 o
-10 -7 -5 1.845 2.138 0.503 210.026 o
-10 -7 -4 2.252 2.027 0.496 215.984 o
-10 -7 -3 160.131 162.863 3.340 4.765 o
-10 -7 -2 0.754 0.818 0.440 274.320 o
-10 -7 -1 36.547 36.149 1.139 40.979 o
-10 -6 -17 0.884 0.832 0.559 170.121 o
-10 -6 -16 8.801 8.421 0.783 86.797 o
-10 -6 -15 3.916 3.836 0.699 108.878 o
-10 -6 -14 2.157 2.900 0.650 125.885 o
-10 -6 -13 1.239 1.363 0.622 137.454 o
-10 -6 -12 5.029 5.017 0.713 104.650 o
-10 -6 -11 1.674 1.481 0.608 143.847 o
-10 -6 -10 7.471 7.323 0.720 102.628 o
-10 -6 -9 11.325 10.650 0.741 96.901 o
-10 -6 -8 59.885 59.748 1.656 19.384 o
-10 -6 -7 11.653 11.537 0.727 100.664 o
-10 -6 -6 9.399 9.525 0.664 120.640 o
-10 -6 -5 1.786 2.041 0.489 222.199 o
-10 -6 -4 1.488 1.342 0.468 242.543 o
-10 -6 -3 7.151 7.296 0.587 154.305 o
-10 -6 -2 3.545 3.557 0.489 222.199 o
-10 -6 -1 31.055 30.251 1.006 52.507 o
-10 -5 -18 1.484 2.027 0.587 154.305 o
-10 -5 -17 0.802 0.992 0.573 161.924 o
-10 -5 -16 1.806 2.110 0.636 131.479 o
-10 -5 -15 1.644 1.516 0.650 125.885 o
-10 -5 -14 5.907 5.961 0.748 95.098 o
-10 -5 -13 28.251 28.085 1.216 35.962 o
-10 -5 -12 13.210 13.319 0.894 66.454 o
-10 -5 -11 3.964 4.423 0.671 118.140 o
-10 -5 -10 22.325 22.467 0.999 53.243 o
-10 -5 -9 5.049 5.171 0.615 140.596 o
-10 -5 -8 1.255 1.279 0.510 204.312 o
-10 -5 -7 82.298 82.878 2.013 13.127 o
-10 -5 -6 21.874 22.320 0.908 64.425 o
-10 -5 -5 41.003 41.698 1.244 34.364 o
-10 -5 -4 28.284 28.875 0.992 53.996 o
-10 -5 -3 128.920 129.985 2.725 7.158 o
-10 -5 -2 6.104 5.891 0.531 188.500 o
-10 -5 -1 15.267 14.899 0.706 106.732 o
-10 -4 -18 1.317 1.460 0.566 165.947 o
-10 -4 -17 6.901 6.653 0.734 98.755 o
-10 -4 -16 6.589 6.003 0.755 93.345 o
-10 -4 -15 8.379 8.798 0.797 83.778 o
-10 -4 -14 3.567 4.235 0.699 108.878 o
-10 -4 -13 66.034 67.602 1.957 13.887 o
-10 -4 -12 7.200 7.121 0.748 95.098 o
-10 -4 -11 7.109 7.296 0.713 104.650 o
-10 -4 -10 30.877 32.061 1.167 39.040 o
-10 -4 -9 19.806 20.342 0.915 63.445 o
-10 -4 -8 14.394 14.954 0.790 85.267 o
-10 -4 -7 54.915 54.619 1.502 23.554 o
-10 -4 -6 9.594 9.692 0.636 131.479 o
-10 -4 -5 2.742 3.152 0.482 228.687 o
-10 -4 -4 25.389 24.996 0.901 65.427 o
-10 -4 -3 43.070 42.404 1.202 36.803 o
-10 -4 -2 116.061 113.842 2.418 9.095 o
-10 -4 -1 27.398 26.331 0.901 65.427 o
-10 -3 -18 8.827 9.126 0.755 93.345 o
-10 -3 -17 14.834 14.759 0.915 63.445 o
-10 -3 -16 3.935 3.829 0.699 108.878 o
-10 -3 -15 4.999 5.604 0.720 102.628 o
-10 -3 -14 16.335 16.184 0.971 56.352 o
-10 -3 -13 5.748 5.297 0.727 100.664 o
-10 -3 -12 10.657 10.223 0.818 79.537 o
-10 -3 -11 11.873 11.586 0.804 82.327 o
-10 -3 -10 10.417 10.524 0.734 98.755 o
-10 -3 -9 87.873 86.603 2.110 11.938 o
-10 -3 -8 75.286 76.184 1.894 14.825 o
-10 -3 -7 37.334 37.721 1.188 37.674 o
-10 -3 -6 3.615 3.836 0.503 210.026 o
-10 -3 -5 28.775 29.503 0.985 54.765 o
-10 -3 -4 12.325 12.411 0.650 125.885 o
-10 -3 -3 17.515 18.372 0.748 95.098 o
-10 -3 -2 24.800 25.031 0.867 70.810 o
-10 -3 -1 13.819 13.613 0.650 125.885 o
-10 -2 -18 4.457 4.794 0.657 123.221 o
-10 -2 -17 7.600 7.680 0.769 89.981 o
-10 -2 -16 16.646 16.715 0.992 53.996 o
-10 -2 -15 10.934 10.706 0.860 71.966 o
-10 -2 -14 58.618 59.853 1.817 16.106 o
-10 -2 -13 43.037 43.277 1.495 23.774 o
-10 -2 -12 26.615 26.352 1.160 39.511 o
-10 -2 -11 2.193 2.579 0.559 170.121 o
-10 -2 -10 55.580 55.688 1.593 20.945 o
-10 -2 -9 2.900 3.634 0.552 174.455 o
-10 -2 -8 77.564 78.930 1.936 14.190 o
-10 -2 -7 47.228 47.875 1.363 28.633 o
-10 -2 -6 192.838 194.617 3.836 3.612 o
-10 -2 -5 8.293 8.868 0.587 154.305 o
-10 -2 -4 141.705 142.570 2.907 6.291 o
-10 -2 -3 3.175 3.166 0.440 274.320 o
-10 -2 -2 67.558 66.945 1.586 21.129 o
-10 -2 -1 7.338 7.512 0.524 193.560 o
-10 -1 -18 8.627 9.008 0.748 95.098 o
-10 -1 -17 5.346 5.772 0.720 102.628 o
-10 -1 -16 4.906 5.038 0.734 98.755 o
-10 -1 -15 14.114 14.025 0.922 62.487 o
-10 -1 -14 60.507 61.062 1.845 15.622 o
-10 -1 -13 7.091 7.617 0.769 89.981 o
-10 -1 -12 47.783 46.925 1.551 22.092 o
-10 -1 -11 54.957 55.611 1.607 20.582 o
-10 -1 -10 60.885 60.810 1.677 18.902 o
-10 -1 -9 66.989 68.609 1.775 16.876 o
-10 -1 -8 0.245 -0.168 0.447 265.815 o
-10 -1 -7 214.118 218.698 4.270 2.916 o
-10 -1 -6 32.010 33.123 1.062 47.125 o
-10 -1 -5 129.330 130.173 2.718 7.195 o
-10 -1 -4 3.428 4.214 0.468 242.543 o
-10 -1 -3 32.527 32.613 0.999 53.243 o
-10 -1 -2 109.592 111.068 2.334 9.760 o
-10 -1 -1 62.651 62.571 1.502 23.554 o
-9 -19 -3 0.052 0.335 0.545 178.957 o
-9 -19 -2 1.576 1.635 0.566 165.947 o
-9 -19 -1 0.049 0.468 0.538 183.636 o
-9 -18 -7 0.537 0.517 0.559 170.121 o
-9 -18 -6 2.771 2.851 0.601 147.212 o
-9 -18 -5 1.256 1.978 0.580 158.046 o
-9 -18 -4 2.296 2.921 0.615 140.596 o
-9 -18 -3 1.371 1.656 0.594 150.696 o
-9 -18 -2 1.799 1.999 0.615 140.596 o
-9 -18 -1 4.109 4.095 0.664 120.640 o
-9 -17 -9 2.032 1.684 0.594 150.696 o
-9 -17 -8 2.160 2.075 0.587 154.305 o
-9 -17 -7 2.300 2.544 0.608 143.847 o
-9 -17 -6 0.078 0.280 0.573 161.924 o
-9 -17 -5 3.128 3.235 0.650 125.885 o
-9 -17 -4 2.573 2.600 0.650 125.885 o
-9 -17 -3 3.001 2.579 0.650 125.885 o
-9 -17 -2 9.124 8.609 0.811 80.914 o
-9 -17 -1 1.028 1.272 0.629 134.417 o
-9 -16 -10 4.241 4.535 0.643 128.636 o
-9 -16 -9 0.835 1.104 0.580 158.046 o
-9 -16 -8 0.534 1.146 0.594 150.696 o
-9 -16 -7 3.856 4.416 0.685 113.367 o
-9 -16 -6 6.527 7.023 0.769 89.981 o
-9 -16 -5 2.371 1.544 0.657 123.221 o
-9 -16 -4 2.934 2.942 0.678 115.717 o
-9 -16 -3 4.052 3.711 0.671 118.140 o
-9 -16 -2 0.112 0.077 0.573 161.924 o
-9 -16 -1 2.622 2.572 0.643 128.636 o
-9 -15 -12 7.239 7.275 0.699 108.878 o
-9 -15 -11 8.036 8.099 0.741 96.901 o
-9 -15 -10 2.220 1.111 0.622 137.454 o
-9 -15 -9 0.682 0.797 0.601 147.212 o
-9 -15 -8 0.492 -0.014 0.594 150.696 o
-9 -15 -7 0.439 0.321 0.608 143.847 o
-9 -15 -6 1.273 1.223 0.622 137.454 o
-9 -15 -5 10.428 10.803 0.846 74.365 o
-9 -15 -4 0.751 0.741 0.608 143.847 o
-9 -15 -3 7.578 6.869 0.762 91.640 o
-9 -15 -2 0.952 1.020 0.594 150.696 o
-9 -15 -1 2.306 2.341 0.643 128.636 o
-9 -14 -13 2.261 2.006 0.580 158.046 o
-9 -14 -12 0.916 0.978 0.573 161.924 o
-9 -14 -11 0.574 -0.091 0.587 154.305 o
-9 -14 -10 8.846 8.281 0.804 82.327 o
-9 -14 -9 2.116 2.166 0.664 120.640 o
-9 -14 -8 31.737 32.061 1.279 32.511 o
-9 -14 -7 6.636 6.974 0.762 91.640 o
-9 -14 -6 1.426 0.901 0.622 137.454 o
-9 -14 -5 13.011 13.599 0.908 64.425 o
-9 -14 -4 5.401 4.815 0.706 106.732 o
-9 -14 -3 0.464 -0.028 0.580 158.046 o
-9 -14 -2 0.530 0.797 0.594 150.696 o
-9 -14 -1 4.194 4.409 0.699 108.878 o
-9 -13 -14 0.516 0.168 0.531 188.500 o
-9 -13 -13 7.894 7.952 0.748 95.098 o
-9 -13 -12 0.474 0.335 0.587 154.305 o
-9 -13 -11 5.554 5.339 0.741 96.901 o
-9 -13 -10 15.095 15.856 0.950 58.865 o
-9 -13 -9 3.163 3.333 0.664 120.640 o
-9 -13 -8 21.091 21.230 1.076 45.909 o
-9 -13 -7 5.143 5.192 0.713 104.650 o
-9 -13 -6 1.825 2.446 0.643 128.636 o
-9 -13 -5 12.307 12.348 0.874 69.682 o
-9 -13 -4 0.414 0.433 0.594 150.696 o
-9 -13 -3 18.172 17.554 0.978 55.550 o
-9 -13 -2 11.661 11.265 0.832 76.886 o
-9 -13 -1 10.256 10.147 0.804 82.327 o
-9 -12 -15 1.569 1.391 0.566 165.947 o
-9 -12 -14 0.401 -0.070 0.559 170.121 o
-9 -12 -13 15.775 16.031 0.957 58.009 o
-9 -12 -12 11.044 11.405 0.880 68.580 o
-9 -12 -11 5.193 5.122 0.713 104.650 o
-9 -12 -10 23.695 23.592 1.125 42.004 o
-9 -12 -9 8.776 8.721 0.811 80.914 o
-9 -12 -8 29.396 30.419 1.258 33.604 o
-9 -12 -7 1.648 2.187 0.629 134.417 o
-9 -12 -6 6.048 6.443 0.727 100.664 o
-9 -12 -5 9.364 8.658 0.783 86.797 o
-9 -12 -4 18.283 18.798 0.971 56.352 o
-9 -12 -3 4.676 4.682 0.650 125.885 o
-9 -12 -2 28.988 28.197 1.104 43.614 o
-9 -12 -1 40.491 40.754 1.342 29.535 o
-9 -11 -16 1.022 0.601 0.552 174.455 o
-9 -11 -15 4.747 4.605 0.657 123.221 o
-9 -11 -14 1.049 0.419 0.594 150.696 o
-9 -11 -13 19.544 20.279 1.055 47.751 o
-9 -11 -12 9.144 9.043 0.804 82.327 o
-9 -11 -11 5.554 6.045 0.741 96.901 o
-9 -11 -10 14.222 14.081 0.922 62.487 o
-9 -11 -9 0.775 1.020 0.608 143.847 o
-9 -11 -8 15.469 15.003 0.929 61.551 o
-9 -11 -7 46.420 48.434 1.579 21.317 o
-9 -11 -6 0.314 0.063 0.538 183.636 o
-9 -11 -5 32.140 33.116 1.202 36.803 o
-9 -11 -4 40.224 40.111 1.321 30.480 o
-9 -11 -3 27.314 28.378 1.090 44.739 o
-9 -11 -2 24.969 25.255 1.027 50.385 o
-9 -11 -1 27.778 27.239 1.055 47.751 o
-9 -10 -16 3.361 4.053 0.622 137.454 o
-9 -10 -15 1.586 0.985 0.594 150.696 o
-9 -10 -14 1.644 1.607 0.629 134.417 o
-9 -10 -13 1.433 0.894 0.608 143.847 o
-9 -10 -12 0.569 0.594 0.601 147.212 o
-9 -10 -11 4.245 4.046 0.692 111.088 o
-9 -10 -10 11.151 11.118 0.853 73.151 o
-9 -10 -9 3.124 3.277 0.657 123.221 o
-9 -10 -8 42.107 42.075 1.426 26.163 o
-9 -10 -7 4.960 5.604 0.643 128.636 o
-9 -10 -6 72.297 73.298 1.915 14.502 o
-9 -10 -5 19.361 20.091 0.922 62.487 o
-9 -10 -4 43.888 44.633 1.377 28.055 o
-9 -10 -3 28.466 28.448 1.069 46.511 o
-9 -10 -2 167.293 166.448 3.459 4.444 o
-9 -10 -1 7.708 8.036 0.650 125.885 o
-9 -9 -17 2.102 1.873 0.594 150.696 o
-9 -9 -16 1.478 1.286 0.587 154.305 o
-9 -9 -15 9.380 9.839 0.825 78.194 o
-9 -9 -14 1.541 1.887 0.650 125.885 o
-9 -9 -13 17.809 18.623 1.013 51.785 o
-9 -9 -12 10.038 10.189 0.839 75.609 o
-9 -9 -11 19.855 19.944 1.041 49.042 o
-9 -9 -10 22.488 22.460 1.083 45.319 o
-9 -9 -9 17.147 17.554 0.950 58.865 o
-9 -9 -8 17.715 17.491 0.901 65.427 o
-9 -9 -7 45.892 45.450 1.412 26.683 o
-9 -9 -6 6.190 5.856 0.622 137.454 o
-9 -9 -5 28.927 28.861 1.062 47.125 o
-9 -9 -4 55.352 56.687 1.558 21.894 o
-9 -9 -3 183.056 185.840 3.753 3.776 o
-9 -9 -2 37.369 37.428 1.195 37.235 o
-9 -9 -1 33.998 34.486 1.125 42.004 o
-9 -8 -17 2.264 2.551 0.594 150.696 o
-9 -8 -16 6.835 7.156 0.741 96.901 o
-9 -8 -15 4.356 4.556 0.699 108.878 o
-9 -8 -14 3.004 3.110 0.657 123.221 o
-9 -8 -13 3.879 3.368 0.671 118.140 o
-9 -8 -12 3.580 3.235 0.671 118.140 o
-9 -8 -11 20.495 20.258 1.048 48.390 o
-9 -8 -10 0.956 1.027 0.552 174.455 o
-9 -8 -9 70.159 72.194 1.915 14.502 o
-9 -8 -8 56.584 58.224 1.642 19.715 o
-9 -8 -7 1.511 1.880 0.517 198.827 o
-9 -8 -6 24.507 23.710 0.964 57.172 o
-9 -8 -5 80.283 80.852 1.964 13.789 o
-9 -8 -4 91.823 92.033 2.138 11.628 o
-9 -8 -3 10.717 10.999 0.671 118.140 o
-9 -8 -2 37.864 37.882 1.167 39.040 o
-9 -8 -1 230.252 232.513 4.472 2.658 o
-9 -7 -18 1.400 1.433 0.573 161.924 o
-9 -7 -17 1.265 1.090 0.587 154.305 o
-9 -7 -16 9.932 10.154 0.832 76.886 o
-9 -7 -15 6.048 5.472 0.748 95.098 o
-9 -7 -14 0.764 0.517 0.594 150.696 o
-9 -7 -13 6.835 7.491 0.769 89.981 o
-9 -7 -12 14.315 14.563 0.922 62.487 o
-9 -7 -11 21.624 22.627 1.076 45.909 o
-9 -7 -10 8.397 8.232 0.706 106.732 o
-9 -7 -9 21.359 21.810 0.964 57.172 o
-9 -7 -8 17.754 18.511 0.874 69.682 o
-9 -7 -7 35.455 35.339 1.174 38.576 o
-9 -7 -6 39.663 40.670 1.251 33.981 o
-9 -7 -5 130.969 132.661 2.816 6.704 o
-9 -7 -4 94.863 96.484 2.180 11.185 o
-9 -7 -3 144.949 147.315 3.019 5.834 o
-9 -7 -2 40.234 40.468 1.181 38.121 o
-9 -7 -1 93.812 95.624 2.124 11.781 o
-9 -6 -18 6.595 6.736 0.692 111.088 o
-9 -6 -17 6.493 6.597 0.727 100.664 o
-9 -6 -16 5.407 5.611 0.734 98.755 o
-9 -6 -15 12.060 12.208 0.874 69.682 o
-9 -6 -14 5.436 5.940 0.727 100.664 o
-9 -6 -13 18.799 18.183 1.006 52.507 o
-9 -6 -12 9.166 9.266 0.797 83.778 o
-9 -6 -11 52.759 52.837 1.628 20.055 o
-9 -6 -10 10.507 10.643 0.741 96.901 o
-9 -6 -9 1.021 0.901 0.503 210.026 o
-9 -6 -8 85.606 87.211 2.096 12.098 o
-9 -6 -7 4.588 4.612 0.552 174.455 o
-9 -6 -6 86.262 88.951 2.068 12.427 o
-9 -6 -5 131.806 132.913 2.788 6.839 o
-9 -6 -4 19.303 20.042 0.811 80.914 o
-9 -6 -3 17.422 18.141 0.762 91.640 o
-9 -6 -2 182.453 184.659 3.606 4.089 o
-9 -6 -1 49.317 49.350 1.300 31.471 o
-9 -5 -18 15.530 15.534 0.880 68.580 o
-9 -5 -17 8.458 8.966 0.790 85.267 o
-9 -5 -16 8.046 8.162 0.804 82.327 o
-9 -5 -15 3.449 3.075 0.664 120.640 o
-9 -5 -14 17.912 18.295 1.006 52.507 o
-9 -5 -13 0.909 0.929 0.601 147.212 o
-9 -5 -12 42.694 42.858 1.474 24.455 o
-9 -5 -11 46.235 48.162 1.481 24.225 o
-9 -5 -10 83.144 83.479 2.075 12.343 o
-9 -5 -9 0.499 0.161 0.461 249.949 o
-9 -5 -8 31.615 32.886 1.111 43.067 o
-9 -5 -7 19.695 20.363 0.846 74.365 o
-9 -5 -6 88.899 90.076 2.061 12.511 o
-9 -5 -5 121.147 121.976 2.579 7.996 o
-9 -5 -4 2.665 2.746 0.440 274.320 o
-9 -5 -3 4.879 5.227 0.482 228.687 o
-9 -5 -2 72.085 71.893 1.670 19.061 o
-9 -5 -1 49.322 49.308 1.272 32.870 o
-9 -4 -19 2.183 1.999 0.594 150.696 o
-9 -4 -18 2.327 1.943 0.608 143.847 o
-9 -4 -17 2.170 2.795 0.643 128.636 o
-9 -4 -16 22.973 22.970 1.139 40.979 o
-9 -4 -15 37.982 37.931 1.405 26.949 o
-9 -4 -14 7.844 8.253 0.790 85.267 o
-9 -4 -13 46.694 47.456 1.572 21.507 o
-9 -4 -12 13.290 13.683 0.860 71.966 o
-9 -4 -11 40.660 40.768 1.335 29.845 o
-9 -4 -10 2.998 2.704 0.545 178.957 o
-9 -4 -9 20.082 20.685 0.894 66.454 o
-9 -4 -8 18.205 19.196 0.839 75.609 o
-9 -4 -7 1.418 1.600 0.454 257.699 o
-9 -4 -6 65.503 66.708 1.635 19.884 o
-9 -4 -5 47.350 47.896 1.286 32.159 o
-9 -4 -4 26.025 26.429 0.880 68.580 o
-9 -4 -3 7.689 8.092 0.517 198.827 o
-9 -4 -2 8.963 8.365 0.524 193.560 o
-9 -4 -1 100.771 98.308 2.089 12.179 o
-9 -3 -19 7.119 7.002 0.706 106.732 o
-9 -3 -18 4.659 4.095 0.671 118.140 o
-9 -3 -17 3.501 3.857 0.678 115.717 o
-9 -3 -16 5.309 5.157 0.706 106.732 o
-9 -3 -15 12.778 12.509 0.887 67.504 o
-9 -3 -14 2.265 1.978 0.636 131.479 o
-9 -3 -13 2.740 2.460 0.636 131.479 o
-9 -3 -12 3.410 3.173 0.615 140.596 o
-9 -3 -11 55.833 57.155 1.621 20.229 o
-9 -3 -10 17.696 17.428 0.846 74.365 o
-9 -3 -9 57.881 58.714 1.579 21.317 o
-9 -3 -8 21.626 22.327 0.880 68.580 o
-9 -3 -7 63.892 64.709 1.614 20.404 o
-9 -3 -6 55.555 55.185 1.419 26.421 o
-9 -3 -5 31.739 32.348 0.992 53.996 o
-9 -3 -4 128.344 129.691 2.648 7.580 o
-9 -3 -3 2.424 2.299 0.384 359.926 o
-9 -3 -2 30.140 29.462 0.894 66.454 o
-9 -3 -1 7.986 7.952 0.496 215.984 o
-9 -2 -19 0.655 0.643 0.545 178.957 o
-9 -2 -18 13.661 13.110 0.867 70.810 o
-9 -2 -17 11.787 11.950 0.880 68.580 o
-9 -2 -16 27.633 27.770 1.195 37.235 o
-9 -2 -15 2.725 2.285 0.643 128.636 o
-9 -2 -14 3.051 2.201 0.636 131.479 o
-9 -2 -13 1.311 0.860 0.580 158.046 o
-9 -2 -12 18.892 19.979 0.943 59.741 o
-9 -2 -11 17.349 17.009 0.860 71.966 o
-9 -2 -10 27.316 27.288 1.027 50.385 o
-9 -2 -9 62.952 64.444 1.670 19.061 o
-9 -2 -8 17.801 18.085 0.797 83.778 o
-9 -2 -7 11.336 11.279 0.636 131.479 o
-9 -2 -6 30.941 30.524 0.971 56.352 o
-9 -2 -5 19.456 20.293 0.762 91.640 o
-9 -2 -4 27.045 26.897 0.867 70.810 o
-9 -2 -3 5.343 5.779 0.447 265.815 o
-9 -2 -2 51.916 50.985 1.258 33.604 o
-9 -2 -1 31.154 30.251 0.894 66.454 o
-9 -1 -19 0.646 0.517 0.545 178.957 o
-9 -1 -18 9.948 9.783 0.804 82.327 o
-9 -1 -17 11.619 10.929 0.867 70.810 o
-9 -1 -16 3.321 2.683 0.657 123.221 o
-9 -1 -15 8.873 9.637 0.811 80.914 o
-9 -1 -14 28.216 28.602 1.209 36.379 o
-9 -1 -13 1.684 2.082 0.608 143.847 o
-9 -1 -12 48.327 49.776 1.502 23.554 o
-9 -1 -11 27.429 26.897 1.048 48.390 o
-9 -1 -10 16.701 16.932 0.818 79.537 o
-9 -1 -9 32.794 33.340 1.104 43.614 o
-9 -1 -8 1.747 1.635 0.447 265.815 o
-9 -1 -7 1.353 1.391 0.426 292.603 o
-9 -1 -6 12.847 12.921 0.636 131.479 o
-9 -1 -5 3.537 3.836 0.433 283.241 o
-9 -1 -4 3.610 3.592 0.412 312.777 o
-9 -1 -3 69.484 69.790 1.586 21.129 o
-9 -1 -2 8.890 9.483 0.510 204.312 o
-9 -1 -1 7.001 6.834 0.454 257.699 o
-8 -19 -5 0.925 0.489 0.545 178.957 o
-8 -19 -4 0.517 0.720 0.552 174.455 o
-8 -19 -3 5.251 4.675 0.650 125.885 o
-8 -19 -2 2.556 2.061 0.608 143.847 o
-8 -19 -1 2.580 2.837 0.608 143.847 o
-8 -18 -8 5.133 5.437 0.657 123.221 o
-8 -18 -7 1.008 0.811 0.566 165.947 o
-8 -18 -6 3.353 3.040 0.622 137.454 o
-8 -18 -5 1.148 0.426 0.580 158.046 o
-8 -18 -4 3.423 2.893 0.643 128.636 o
-8 -18 -3 3.153 3.235 0.657 123.221 o
-8 -18 -2 11.799 11.963 0.860 71.966 o
-8 -18 -1 0.089 -0.531 0.559 170.121 o
-8 -17 -10 3.271 3.417 0.622 137.454 o
-8 -17 -9 0.744 0.853 0.566 165.947 o
-8 -17 -8 0.603 1.055 0.580 158.046 o
-8 -17 -7 4.706 4.500 0.685 113.367 o
-8 -17 -6 1.857 1.544 0.629 134.417 o
-8 -17 -5 3.659 4.102 0.699 108.878 o
-8 -17 -4 4.919 5.080 0.734 98.755 o
-8 -17 -3 3.114 3.361 0.685 113.367 o
-8 -17 -2 0.347 0.971 0.615 140.596 o
-8 -17 -1 2.327 2.404 0.671 118.140 o
-8 -16 -11 0.111 0.238 0.531 188.500 o
-8 -16 -10 0.812 0.692 0.580 158.046 o
-8 -16 -9 2.081 1.894 0.629 134.417 o
-8 -16 -8 2.796 2.949 0.657 123.221 o
-8 -16 -7 1.138 0.545 0.622 137.454 o
-8 -16 -6 2.117 1.712 0.657 123.221 o
-8 -16 -5 8.683 8.595 0.797 83.778 o
-8 -16 -4 3.827 3.899 0.685 113.367 o
-8 -16 -3 5.622 4.996 0.713 104.650 o
-8 -16 -2 2.707 2.285 0.650 125.885 o
-8 -16 -1 4.978 5.234 0.720 102.628 o
-8 -15 -13 1.411 0.776 0.573 161.924 o
-8 -15 -12 2.410 2.404 0.594 150.696 o
-8 -15 -11 3.705 3.795 0.657 123.221 o
-8 -15 -10 18.091 17.785 1.006 52.507 o
-8 -15 -9 0.698 0.790 0.608 143.847 o
-8 -15 -8 0.306 -0.280 0.573 161.924 o
-8 -15 -7 20.143 20.356 1.041 49.042 o
-8 -15 -6 2.147 1.174 0.629 134.417 o
-8 -15 -5 1.521 2.075 0.636 131.479 o
-8 -15 -4 2.998 3.228 0.664 120.640 o
-8 -15 -3 22.245 22.739 1.097 44.171 o
-8 -15 -2 1.692 2.355 0.636 131.479 o
-8 -15 -1 0.244 0.853 0.587 154.305 o
-8 -14 -14 0.312 -0.028 0.552 174.455 o
-8 -14 -13 3.964 3.599 0.643 128.636 o
-8 -14 -12 1.015 1.055 0.608 143.847 o
-8 -14 -11 6.362 7.051 0.762 91.640 o
-8 -14 -10 13.530 12.788 0.929 61.551 o
-8 -14 -9 4.881 4.878 0.706 106.732 o
-8 -14 -8 1.230 0.664 0.608 143.847 o
-8 -14 -7 2.302 2.201 0.636 131.479 o
-8 -14 -6 13.508 13.983 0.908 64.425 o
-8 -14 -5 7.664 7.568 0.762 91.640 o
-8 -14 -4 12.757 13.857 0.908 64.425 o
-8 -14 -3 8.831 7.659 0.762 91.640 o
-8 -14 -2 7.856 8.015 0.769 89.981 o
-8 -14 -1 11.001 10.321 0.818 79.537 o
-8 -13 -15 2.398 2.502 0.608 143.847 o
-8 -13 -14 15.838 15.486 0.894 66.454 o
-8 -13 -13 1.446 1.530 0.615 140.596 o
-8 -13 -12 11.781 11.691 0.880 68.580 o
-8 -13 -11 12.653 12.453 0.894 66.454 o
-8 -13 -10 2.212 2.041 0.643 128.636 o
-8 -13 -9 0.778 0.587 0.608 143.847 o
-8 -13 -8 4.423 4.319 0.699 108.878 o
-8 -13 -7 0.856 0.349 0.594 150.696 o
-8 -13 -6 14.785 14.731 0.929 61.551 o
-8 -13 -5 1.504 1.391 0.615 140.596 o
-8 -13 -4 30.641 29.287 1.209 36.379 o
-8 -13 -3 17.290 17.652 0.936 60.636 o
-8 -13 -2 1.612 1.579 0.566 165.947 o
-8 -13 -1 4.317 4.270 0.622 137.454 o
-8 -12 -15 2.090 2.781 0.594 150.696 o
-8 -12 -14 3.140 3.557 0.650 125.885 o
-8 -12 -13 17.545 18.127 1.020 51.078 o
-8 -12 -12 6.916 7.051 0.755 93.345 o
-8 -12 -11 25.488 25.926 1.174 38.576 o
-8 -12 -10 2.288 2.313 0.643 128.636 o
-8 -12 -9 23.138 24.535 1.139 40.979 o
-8 -12 -8 9.931 9.776 0.818 79.537 o
-8 -12 -7 10.391 10.363 0.825 78.194 o
-8 -12 -6 13.005 12.858 0.832 76.886 o
-8 -12 -5 49.551 49.433 1.509 23.336 o
-8 -12 -4 27.455 27.673 1.090 44.739 o
-8 -12 -3 8.162 8.078 0.685 113.367 o
-8 -12 -2 17.731 17.309 0.860 71.966 o
-8 -12 -1 15.307 15.101 0.811 80.914 o
-8 -11 -16 3.894 3.256 0.615 140.596 o
-8 -11 -15 0.503 1.209 0.580 158.046 o
-8 -11 -14 2.818 2.509 0.650 125.885 o
-8 -11 -13 0.579 0.901 0.608 143.847 o
-8 -11 -12 9.051 8.896 0.804 82.327 o
-8 -11 -11 21.251 20.524 1.069 46.511 o
-8 -11 -10 5.676 5.206 0.720 102.628 o
-8 -11 -9 18.578 18.483 1.006 52.507 o
-8 -11 -8 38.113 37.861 1.363 28.633 o
-8 -11 -7 43.613 43.354 1.405 26.949 o
-8 -11 -6 6.941 6.932 0.650 125.885 o
-8 -11 -5 2.111 2.257 0.531 188.500 o
-8 -11 -4 5.462 5.926 0.615 140.596 o
-8 -11 -3 45.447 44.521 1.363 28.633 o
-8 -11 -2 48.615 48.511 1.419 26.421 o
-8 -11 -1 20.484 21.314 0.908 64.425 o
-8 -10 -17 1.545 2.152 0.573 161.924 o
-8 -10 -16 2.566 2.243 0.608 143.847 o
-8 -10 -15 3.365 3.138 0.657 123.221 o
-8 -10 -14 4.766 5.402 0.727 100.664 o
-8 -10 -13 0.342 0.028 0.580 158.046 o
-8 -10 -12 6.689 6.457 0.748 95.098 o
-8 -10 -11 9.921 10.196 0.839 75.609 o
-8 -10 -10 1.471 1.586 0.615 140.596 o
-8 -10 -9 9.658 8.980 0.755 93.345 o
-8 -10 -8 0.013 0.154 0.496 215.984 o
-8 -10 -7 34.249 35.003 1.209 36.379 o
-8 -10 -6 24.003 23.424 0.978 55.550 o
-8 -10 -5 101.614 101.599 2.355 9.587 o
-8 -10 -4 67.820 68.686 1.768 17.010 o
-8 -10 -3 112.910 113.493 2.530 8.308 o
-8 -10 -2 0.782 1.607 0.482 228.687 o
-8 -10 -1 52.395 53.067 1.460 24.926 o
-8 -9 -17 3.865 4.074 0.629 134.417 o
-8 -9 -16 0.660 0.755 0.587 154.305 o
-8 -9 -15 12.652 13.137 0.915 63.445 o
-8 -9 -14 3.267 3.173 0.664 120.640 o
-8 -9 -13 5.015 5.045 0.713 104.650 o
-8 -9 -12 17.543 17.100 0.978 55.550 o
-8 -9 -11 3.222 2.837 0.650 125.885 o
-8 -9 -10 77.966 77.477 2.075 12.343 o
-8 -9 -9 15.090 15.744 0.860 71.966 o
-8 -9 -8 47.839 47.302 1.433 25.908 o
-8 -9 -7 20.709 21.963 0.936 60.636 o
-8 -9 -6 5.415 5.891 0.587 154.305 o
-8 -9 -5 86.136 86.044 2.047 12.682 o
-8 -9 -4 32.190 32.893 1.090 44.739 o
-8 -9 -3 73.074 72.822 1.782 16.744 o
-8 -9 -2 126.308 124.855 2.662 7.500 o
-8 -9 -1 19.476 20.160 0.825 78.194 o
-8 -8 -18 2.463 3.522 0.594 150.696 o
-8 -8 -17 2.946 2.593 0.622 137.454 o
-8 -8 -16 6.967 7.421 0.762 91.640 o
-8 -8 -15 4.336 4.123 0.678 115.717 o
-8 -8 -14 10.457 11.006 0.846 74.365 o
-8 -8 -13 4.349 4.962 0.699 108.878 o
-8 -8 -12 6.165 6.527 0.734 98.755 o
-8 -8 -11 4.588 4.689 0.664 120.640 o
-8 -8 -10 54.820 54.989 1.600 20.762 o
-8 -8 -9 32.187 32.571 1.167 39.040 o
-8 -8 -8 45.677 46.093 1.384 27.772 o
-8 -8 -7 51.708 52.634 1.474 24.455 o
-8 -8 -6 3.173 3.159 0.503 210.026 o
-8 -8 -5 36.370 36.499 1.139 40.979 o
-8 -8 -4 12.458 12.802 0.685 113.367 o
-8 -8 -3 110.798 112.668 2.425 9.042 o
-8 -8 -2 185.550 186.113 3.655 3.980 o
-8 -8 -1 18.202 18.896 0.776 88.368 o
-8 -7 -18 5.736 5.639 0.664 120.640 o
-8 -7 -17 2.243 2.509 0.636 131.479 o
-8 -7 -16 0.656 1.062 0.608 143.847 o
-8 -7 -15 6.292 6.443 0.727 100.664 o
-8 -7 -14 4.136 4.549 0.685 113.367 o
-8 -7 -13 2.534 2.774 0.650 125.885 o
-8 -7 -12 31.607 32.348 1.279 32.511 o
-8 -7 -11 6.127 5.688 0.650 125.885 o
-8 -7 -10 49.556 50.517 1.502 23.554 o
-8 -7 -9 13.706 13.780 0.776 88.368 o
-8 -7 -8 6.530 6.716 0.594 150.696 o
-8 -7 -7 19.956 20.202 0.853 73.151 o
-8 -7 -6 3.073 2.893 0.475 235.462 o
-8 -7 -5 146.624 145.128 2.984 5.971 o
-8 -7 -4 162.854 160.907 3.221 5.123 o
-8 -7 -3 49.284 50.251 1.321 30.480 o
-8 -7 -2 64.503 66.198 1.586 21.129 o
-8 -7 -1 23.629 24.207 0.839 75.609 o
-8 -6 -19 2.635 2.704 0.594 150.696 o
-8 -6 -18 6.609 6.750 0.713 104.650 o
-8 -6 -17 2.420 2.061 0.643 128.636 o
-8 -6 -16 38.956 39.580 1.460 24.926 o
-8 -6 -15 1.103 1.712 0.629 134.417 o
-8 -6 -14 12.449 13.249 0.894 66.454 o
-8 -6 -13 6.428 6.702 0.741 96.901 o
-8 -6 -12 20.011 20.545 0.999 53.243 o
-8 -6 -11 5.415 5.136 0.622 137.454 o
-8 -6 -10 77.805 78.602 1.978 13.595 o
-8 -6 -9 69.384 69.070 1.775 16.876 o
-8 -6 -8 41.810 42.718 1.272 32.870 o
-8 -6 -7 33.069 34.039 1.083 45.319 o
-8 -6 -6 85.970 88.021 2.006 13.218 o
-8 -6 -5 59.973 60.831 1.509 23.336 o
-8 -6 -4 35.444 35.583 1.048 48.390 o
-8 -6 -3 31.974 32.683 0.978 55.550 o
-8 -6 -2 61.064 61.991 1.474 24.455 o
-8 -6 -1 186.928 187.405 3.585 4.137 o
-8 -5 -19 20.946 20.468 0.957 58.009 o
-8 -5 -18 2.063 1.349 0.601 147.212 o
-8 -5 -17 5.724 5.660 0.734 98.755 o
-8 -5 -16 6.134 6.716 0.741 96.901 o
-8 -5 -15 46.988 47.617 1.586 21.129 o
-8 -5 -14 0.293 0.678 0.587 154.305 o
-8 -5 -13 20.163 21.041 1.041 49.042 o
-8 -5 -12 3.734 3.836 0.601 147.212 o
-8 -5 -11 107.055 107.651 2.502 8.495 o
-8 -5 -10 49.598 48.644 1.433 25.908 o
-8 -5 -9 62.256 64.004 1.663 19.221 o
-8 -5 -8 17.459 17.750 0.783 86.797 o
-8 -5 -7 35.114 36.485 1.111 43.067 o
-8 -5 -6 78.202 78.126 1.810 16.231 o
-8 -5 -5 39.403 40.167 1.125 42.004 o
-8 -5 -4 45.961 46.002 1.202 36.803 o
-8 -5 -3 20.179 20.657 0.741 96.901 o
-8 -5 -2 19.734 19.643 0.713 104.650 o
-8 -5 -1 3.597 3.822 0.398 335.111 o
-8 -4 -19 0.046 0.287 0.538 183.636 o
-8 -4 -18 6.954 7.044 0.748 95.098 o
-8 -4 -17 19.736 18.483 1.034 49.707 o
-8 -4 -16 9.687 9.203 0.811 80.914 o
-8 -4 -15 11.890 11.915 0.874 69.682 o
-8 -4 -14 22.439 21.474 1.076 45.909 o
-8 -4 -13 25.045 26.184 1.125 42.004 o
-8 -4 -12 9.002 8.868 0.706 106.732 o
-8 -4 -11 2.723 2.942 0.545 178.957 o
-8 -4 -10 81.294 82.305 2.006 13.218 o
-8 -4 -9 22.941 22.348 0.894 66.454 o
-8 -4 -8 53.060 53.556 1.419 26.421 o
-8 -4 -7 13.980 14.528 0.685 113.367 o
-8 -4 -6 95.239 97.350 2.117 11.859 o
-8 -4 -5 165.980 166.504 3.256 5.014 o
-8 -4 -4 6.353 6.149 0.461 249.949 o
-8 -4 -3 25.807 25.940 0.811 80.914 o
-8 -4 -2 4.849 4.996 0.398 335.111 o
-8 -4 -1 29.532 29.748 0.846 74.365 o
-8 -3 -19 7.490 7.966 0.720 102.628 o
-8 -3 -18 1.391 0.566 0.594 150.696 o
-8 -3 -17 4.185 5.248 0.727 100.664 o
-8 -3 -16 3.671 4.046 0.678 115.717 o
-8 -3 -15 30.567 30.056 1.251 33.981 o
-8 -3 -14 32.586 32.536 1.293 31.812 o
-8 -3 -13 28.139 28.623 1.160 39.511 o
-8 -3 -12 54.596 53.326 1.558 21.894 o
-8 -3 -11 14.813 15.632 0.811 80.914 o
-8 -3 -10 86.583 85.205 2.041 12.770 o
-8 -3 -9 41.399 41.376 1.230 35.149 o
-8 -3 -8 8.551 8.435 0.573 161.924 o
-8 -3 -7 10.583 10.307 0.580 158.046 o
-8 -3 -6 31.219 31.446 0.957 58.009 o
-8 -3 -5 62.793 62.934 1.481 24.225 o
-8 -3 -4 33.039 32.949 0.936 60.636 o
-8 -3 -3 228.553 226.601 4.186 3.034 o
-8 -3 -2 50.636 49.832 1.181 38.121 o
-8 -3 -1 60.196 59.741 1.342 29.535 o
-8 -2 -19 13.732 13.571 0.853 73.151 o
-8 -2 -18 5.877 4.955 0.713 104.650 o
-8 -2 -17 0.395 0.342 0.608 143.847 o
-8 -2 -16 2.596 2.292 0.643 128.636 o
-8 -2 -15 14.245 14.836 0.922 62.487 o
-8 -2 -14 21.104 21.467 1.055 47.751 o
-8 -2 -13 1.487 1.572 0.573 161.924 o
-8 -2 -12 14.061 14.032 0.797 83.778 o
-8 -2 -11 9.961 10.363 0.692 111.088 o
-8 -2 -10 32.376 32.991 1.097 44.171 o
-8 -2 -9 19.689 19.895 0.818 79.537 o
-8 -2 -8 61.883 62.431 1.551 22.092 o
-8 -2 -7 15.498 15.492 0.678 115.717 o
-8 -2 -6 50.657 51.411 1.293 31.812 o
-8 -2 -5 169.258 170.383 3.291 4.908 o
-8 -2 -4 39.706 40.342 1.034 49.707 o
-8 -2 -3 85.888 86.736 1.810 16.231 o
-8 -2 -2 23.814 23.606 0.720 102.628 o
-8 -2 -1 21.427 20.922 0.664 120.640 o
-8 -1 -19 8.834 9.238 0.762 91.640 o
-8 -1 -18 9.127 9.881 0.811 80.914 o
-8 -1 -17 5.010 6.038 0.713 104.650 o
-8 -1 -16 1.007 1.167 0.601 147.212 o
-8 -1 -15 2.577 2.264 0.629 134.417 o
-8 -1 -14 6.799 6.534 0.720 102.628 o
-8 -1 -13 50.787 51.649 1.544 22.292 o
-8 -1 -12 6.366 5.597 0.622 137.454 o
-8 -1 -11 8.343 8.574 0.643 128.636 o
-8 -1 -10 5.950 6.527 0.566 165.947 o
-8 -1 -9 2.326 2.124 0.447 265.815 o
-8 -1 -8 10.130 10.929 0.608 143.847 o
-8 -1 -7 81.097 80.775 1.831 15.861 o
-8 -1 -6 14.450 14.682 0.629 134.417 o
-8 -1 -5 74.432 75.576 1.677 18.902 o
-8 -1 -4 124.262 124.045 2.453 8.837 o
-8 -1 -3 35.510 35.506 0.929 61.551 o
-8 -1 -2 24.547 24.849 0.727 100.664 o
-8 -1 -1 20.414 20.398 0.643 128.636 o
-7 -20 -3 0.707 0.475 0.552 174.455 o
-7 -20 -2 0.474 0.084 0.531 188.500 o
-7 -20 -1 1.584 1.391 0.559 170.121 o
-7 -19 -7 8.246 8.511 0.741 96.901 o
-7 -19 -6 0.782 1.118 0.559 170.121 o
-7 -19 -5 4.484 4.256 0.643 128.636 o
-7 -19 -4 0.896 1.419 0.580 158.046 o
-7 -19 -3 0.638 1.132 0.573 161.924 o
-7 -19 -2 0.858 1.125 0.580 158.046 o
-7 -19 -1 0.997 1.160 0.594 150.696 o
-7 -18 -9 1.728 1.502 0.566 165.947 o
-7 -18 -8 2.146 2.250 0.601 147.212 o
-7 -18 -7 1.879 2.327 0.601 147.212 o
-7 -18 -6 0.915 0.908 0.601 147.212 o
-7 -18 -5 21.704 21.111 1.048 48.390 o
-7 -18 -4 11.376 10.950 0.853 73.151 o
-7 -18 -3 7.541 8.316 0.790 85.267 o
-7 -18 -2 11.321 10.992 0.867 70.810 o
-7 -18 -1 6.789 6.527 0.762 91.640 o
-7 -17 -11 1.297 1.775 0.580 158.046 o
-7 -17 -10 5.131 4.850 0.657 123.221 o
-7 -17 -9 7.103 7.694 0.741 96.901 o
-7 -17 -8 14.911 14.912 0.929 61.551 o
-7 -17 -7 25.976 26.352 1.174 38.576 o
-7 -17 -6 0.595 -0.238 0.601 147.212 o
-7 -17 -5 8.918 9.448 0.839 75.609 o
-7 -17 -4 2.300 2.355 0.636 131.479 o
-7 -17 -3 4.730 5.115 0.713 104.650 o
-7 -17 -2 9.396 8.819 0.811 80.914 o
-7 -17 -1 14.135 13.697 0.922 62.487 o
-7 -16 -12 6.356 5.870 0.664 120.640 o
-7 -16 -11 4.288 4.703 0.657 123.221 o
-7 -16 -10 3.195 2.984 0.650 125.885 o
-7 -16 -9 1.243 0.790 0.615 140.596 o
-7 -16 -8 6.377 6.541 0.762 91.640 o
-7 -16 -7 1.242 1.013 0.615 140.596 o
-7 -16 -6 40.544 40.608 1.447 25.410 o
-7 -16 -5 13.180 13.438 0.915 63.445 o
-7 -16 -4 37.014 37.833 1.405 26.949 o
-7 -16 -3 2.770 2.914 0.664 120.640 o
-7 -16 -2 12.789 12.998 0.894 66.454 o
-7 -16 -1 28.877 28.358 1.230 35.149 o
-7 -15 -13 1.101 0.846 0.559 170.121 o
-7 -15 -12 2.911 2.285 0.629 134.417 o
-7 -15 -11 3.632 3.892 0.671 118.140 o
-7 -15 -10 6.007 6.094 0.755 93.345 o
-7 -15 -9 31.739 31.691 1.265 33.234 o
-7 -15 -8 15.085 15.283 0.950 58.865 o
-7 -15 -7 9.130 8.588 0.811 80.914 o
-7 -15 -6 19.372 19.685 1.041 49.042 o
-7 -15 -5 3.344 3.270 0.664 120.640 o
-7 -15 -4 2.635 2.439 0.643 128.636 o
-7 -15 -3 2.701 3.445 0.664 120.640 o
-7 -15 -2 6.837 6.967 0.755 93.345 o
-7 -15 -1 29.363 29.650 1.230 35.149 o
-7 -14 -14 0.129 -0.293 0.538 183.636 o
-7 -14 -13 13.364 13.780 0.880 68.580 o
-7 -14 -12 1.533 2.495 0.650 125.885 o
-7 -14 -11 20.959 21.237 1.097 44.171 o
-7 -14 -10 2.751 1.831 0.643 128.636 o
-7 -14 -9 1.954 2.061 0.629 134.417 o
-7 -14 -8 3.327 3.361 0.671 118.140 o
-7 -14 -7 5.636 5.332 0.720 102.628 o
-7 -14 -6 5.415 5.367 0.713 104.650 o
-7 -14 -5 8.295 7.484 0.762 91.640 o
-7 -14 -4 9.442 9.497 0.790 85.267 o
-7 -14 -3 34.475 34.870 1.321 30.480 o
-7 -14 -2 4.776 4.668 0.657 123.221 o
-7 -14 -1 43.525 43.389 1.454 25.166 o
-7 -13 -15 0.620 1.377 0.559 170.121 o
-7 -13 -14 1.663 1.181 0.587 154.305 o
-7 -13 -13 1.720 1.048 0.615 140.596 o
-7 -13 -12 7.292 6.967 0.776 88.368 o
-7 -13 -11 1.891 2.460 0.629 134.417 o
-7 -13 -10 8.643 8.421 0.797 83.778 o
-7 -13 -9 1.641 2.250 0.636 131.479 o
-7 -13 -8 3.039 3.606 0.671 118.140 o
-7 -13 -7 46.462 45.450 1.530 22.701 o
-7 -13 -6 26.950 27.351 1.174 38.576 o
-7 -13 -5 2.167 1.908 0.580 158.046 o
-7 -13 -4 2.001 1.628 0.552 174.455 o
-7 -13 -3 17.996 17.519 0.887 67.504 o
-7 -13 -2 23.473 23.116 0.992 53.996 o
-7 -13 -1 2.127 2.208 0.531 188.500 o
-7 -12 -16 1.303 0.790 0.552 174.455 o
-7 -12 -15 11.404 11.446 0.832 76.886 o
-7 -12 -14 0.461 0.643 0.601 147.212 o
-7 -12 -13 14.862 14.521 0.950 58.865 o
-7 -12 -12 1.432 1.216 0.615 140.596 o
-7 -12 -11 10.155 11.146 0.853 73.151 o
-7 -12 -10 1.259 1.062 0.615 140.596 o
-7 -12 -9 0.250 0.587 0.580 158.046 o
-7 -12 -8 8.230 8.183 0.762 91.640 o
-7 -12 -7 9.609 9.231 0.748 95.098 o
-7 -12 -6 6.149 5.723 0.636 131.479 o
-7 -12 -5 12.341 13.075 0.776 88.368 o
-7 -12 -4 11.955 11.963 0.748 95.098 o
-7 -12 -3 34.015 33.011 1.160 39.511 o
-7 -12 -2 1.933 1.691 0.482 228.687 o
-7 -12 -1 0.778 0.957 0.468 242.543 o
-7 -11 -17 7.244 7.896 0.720 102.628 o
-7 -11 -16 0.449 0.154 0.559 170.121 o
-7 -11 -15 12.393 12.627 0.880 68.580 o
-7 -11 -14 0.268 0.699 0.622 137.454 o
-7 -11 -13 2.937 2.362 0.643 128.636 o
-7 -11 -12 2.516 2.418 0.643 128.636 o
-7 -11 -11 9.157 9.210 0.811 80.914 o
-7 -11 -10 4.785 4.745 0.692 111.088 o
-7 -11 -9 26.714 25.793 1.118 42.530 o
-7 -11 -8 3.503 3.508 0.587 154.305 o
-7 -11 -7 3.073 3.354 0.566 165.947 o
-7 -11 -6 19.134 19.266 0.894 66.454 o
-7 -11 -5 4.227 4.060 0.559 170.121 o
-7 -11 -4 13.957 13.752 0.755 93.345 o
-7 -11 -3 37.842 38.281 1.216 35.962 o
-7 -11 -2 4.755 4.794 0.545 178.957 o
-7 -11 -1 12.504 12.348 0.706 106.732 o
-7 -10 -17 1.731 1.922 0.573 161.924 o
-7 -10 -16 3.192 3.417 0.650 125.885 o
-7 -10 -15 0.114 0.175 0.594 150.696 o
-7 -10 -14 0.219 -0.671 0.566 165.947 o
-7 -10 -13 2.317 2.760 0.643 128.636 o
-7 -10 -12 3.617 3.089 0.657 123.221 o
-7 -10 -11 0.711 0.287 0.580 158.046 o
-7 -10 -10 7.683 7.477 0.720 102.628 o
-7 -10 -9 40.840 40.167 1.328 30.160 o
-7 -10 -8 18.973 18.805 0.894 66.454 o
-7 -10 -7 19.393 20.195 0.901 65.427 o
-7 -10 -6 27.429 27.163 1.020 51.078 o
-7 -10 -5 12.636 12.369 0.713 104.650 o
-7 -10 -4 0.145 0.657 0.433 283.241 o
-7 -10 -3 5.000 4.899 0.524 193.560 o
-7 -10 -2 17.349 17.239 0.769 89.981 o
-7 -10 -1 30.584 30.244 1.006 52.507 o
-7 -9 -18 5.844 5.625 0.650 125.885 o
-7 -9 -17 1.730 1.845 0.594 150.696 o
-7 -9 -16 0.476 0.825 0.594 150.696 o
-7 -9 -15 4.154 4.570 0.692 111.088 o
-7 -9 -14 24.915 25.094 1.146 40.481 o
-7 -9 -13 2.350 2.257 0.643 128.636 o
-7 -9 -12 34.150 33.990 1.314 30.805 o
-7 -9 -11 5.147 4.829 0.657 123.221 o
-7 -9 -10 1.431 1.607 0.524 193.560 o
-7 -9 -9 34.781 34.109 1.195 37.235 o
-7 -9 -8 1.844 1.754 0.503 210.026 o
-7 -9 -7 22.916 22.390 0.915 63.445 o
-7 -9 -6 38.711 38.288 1.188 37.674 o
-7 -9 -5 8.106 7.820 0.587 154.305 o
-7 -9 -4 13.262 13.340 0.685 113.367 o
-7 -9 -3 25.959 25.548 0.901 65.427 o
-7 -9 -2 29.841 29.797 0.971 56.352 o
-7 -9 -1 22.051 21.684 0.818 79.537 o
-7 -8 -18 0.772 1.405 0.559 170.121 o
-7 -8 -17 2.470 2.942 0.643 128.636 o
-7 -8 -16 41.766 42.690 1.509 23.336 o
-7 -8 -15 7.535 7.484 0.762 91.640 o
-7 -8 -14 10.160 10.790 0.832 76.886 o
-7 -8 -13 19.882 19.629 1.034 49.707 o
-7 -8 -12 28.331 27.708 1.181 38.121 o
-7 -8 -11 11.310 10.748 0.748 95.098 o
-7 -8 -10 5.297 5.695 0.615 140.596 o
-7 -8 -9 3.825 3.864 0.552 174.455 o
-7 -8 -8 13.363 13.186 0.734 98.755 o
-7 -8 -7 32.383 32.837 1.083 45.319 o
-7 -8 -6 1.614 1.565 0.433 283.241 o
-7 -8 -5 7.984 7.987 0.559 170.121 o
-7 -8 -4 29.600 30.139 0.971 56.352 o
-7 -8 -3 33.054 33.039 1.006 52.507 o
-7 -8 -2 97.241 95.960 2.089 12.179 o
-7 -8 -1 2.815 2.732 0.405 323.655 o
-7 -7 -19 0.654 0.342 0.545 178.957 o
-7 -7 -18 13.086 12.613 0.839 75.609 o
-7 -7 -17 1.490 1.104 0.608 143.847 o
-7 -7 -16 1.469 1.335 0.608 143.847 o
-7 -7 -15 0.215 0.147 0.573 161.924 o
-7 -7 -14 13.332 13.585 0.901 65.427 o
-7 -7 -13 6.202 5.793 0.713 104.650 o
-7 -7 -12 38.606 39.021 1.363 28.633 o
-7 -7 -11 17.787 17.903 0.887 67.504 o
-7 -7 -10 54.251 53.934 1.530 22.701 o
-7 -7 -9 6.147 5.737 0.580 158.046 o
-7 -7 -8 78.517 78.043 1.887 14.935 o
-7 -7 -7 10.093 9.154 0.601 147.212 o
-7 -7 -6 19.998 20.168 0.797 83.778 o
-7 -7 -5 13.822 13.613 0.650 125.885 o
-7 -7 -4 14.788 14.710 0.650 125.885 o
-7 -7 -3 16.672 17.323 0.685 113.367 o
-7 -7 -2 73.107 73.899 1.670 19.061 o
-7 -7 -1 11.177 11.642 0.559 170.121 o
-7 -6 -19 1.730 2.264 0.566 165.947 o
-7 -6 -18 5.402 4.843 0.692 111.088 o
-7 -6 -17 9.941 9.769 0.839 75.609 o
-7 -6 -16 0.212 0.161 0.573 161.924 o
-7 -6 -15 10.335 10.328 0.825 78.194 o
-7 -6 -14 13.849 15.003 0.922 62.487 o
-7 -6 -13 21.848 21.824 1.055 47.751 o
-7 -6 -12 0.025 0.273 0.496 215.984 o
-7 -6 -11 2.564 2.502 0.538 183.636 o
-7 -6 -10 5.764 5.311 0.573 161.924 o
-7 -6 -9 31.336 31.649 1.069 46.511 o
-7 -6 -8 29.299 29.629 0.999 53.243 o
-7 -6 -7 70.826 70.251 1.691 18.591 o
-7 -6 -6 66.381 67.155 1.607 20.582 o
-7 -6 -5 18.027 17.973 0.706 106.732 o
-7 -6 -4 92.045 91.222 1.964 13.789 o
-7 -6 -3 1.220 0.985 0.342 453.468 o
-7 -6 -2 69.572 70.698 1.579 21.317 o
-7 -6 -1 0.340 0.580 0.307 562.385 o
-7 -5 -19 0.206 0.245 0.545 178.957 o
-7 -5 -18 8.414 7.645 0.762 91.640 o
-7 -5 -17 24.839 24.584 1.160 39.511 o
-7 -5 -16 14.270 12.977 0.894 66.454 o
-7 -5 -15 6.814 7.051 0.748 95.098 o
-7 -5 -14 25.587 25.926 1.153 39.992 o
-7 -5 -13 4.071 4.451 0.636 131.479 o
-7 -5 -12 49.182 49.944 1.495 23.774 o
-7 -5 -11 34.583 35.814 1.195 37.235 o
-7 -5 -10 21.176 20.985 0.880 68.580 o
-7 -5 -9 24.560 25.667 0.936 60.636 o
-7 -5 -8 10.574 11.034 0.615 140.596 o
-7 -5 -7 13.694 13.878 0.657 123.221 o
-7 -5 -6 22.633 22.627 0.797 83.778 o
-7 -5 -5 17.822 17.812 0.678 115.717 o
-7 -5 -4 27.372 27.645 0.839 75.609 o
-7 -5 -3 19.487 19.231 0.657 123.221 o
-7 -5 -2 21.293 20.901 0.671 118.140 o
-7 -5 -1 19.891 19.909 0.650 125.885 o
-7 -4 -19 3.208 3.124 0.622 137.454 o
-7 -4 -18 5.164 4.934 0.713 104.650 o
-7 -4 -17 4.464 4.661 0.685 113.367 o
-7 -4 -16 3.193 4.074 0.671 118.140 o
-7 -4 -15 12.202 12.676 0.880 68.580 o
-7 -4 -14 9.047 8.980 0.783 86.797 o
-7 -4 -13 17.828 18.232 0.901 65.427 o
-7 -4 -12 5.408 5.241 0.608 143.847 o
-7 -4 -11 16.252 16.625 0.811 80.914 o
-7 -4 -10 9.164 9.266 0.629 134.417 o
-7 -4 -9 30.113 30.706 1.006 52.507 o
-7 -4 -8 132.039 133.255 2.760 6.978 o
-7 -4 -7 54.712 55.017 1.377 28.055 o
-7 -4 -6 30.643 31.306 0.929 61.551 o
-7 -4 -5 73.622 73.563 1.635 19.884 o
-7 -4 -4 79.280 79.210 1.684 18.746 o
-7 -4 -3 68.023 68.602 1.488 23.998 o
-7 -4 -2 84.735 84.527 1.747 17.420 o
-7 -4 -1 72.216 72.089 1.523 22.910 o
-7 -3 -20 0.801 0.818 0.566 165.947 o
-7 -3 -19 6.663 5.982 0.706 106.732 o
-7 -3 -18 16.128 15.842 0.957 58.009 o
-7 -3 -17 7.706 7.568 0.762 91.640 o
-7 -3 -16 20.043 20.838 1.055 47.751 o
-7 -3 -15 24.916 25.513 1.153 39.992 o
-7 -3 -14 1.957 1.454 0.594 150.696 o
-7 -3 -13 44.571 45.723 1.426 26.163 o
-7 -3 -12 54.772 53.801 1.537 22.495 o
-7 -3 -11 18.554 18.392 0.839 75.609 o
-7 -3 -10 32.286 31.768 1.055 47.751 o
-7 -3 -9 15.973 15.772 0.720 102.628 o
-7 -3 -8 46.787 46.764 1.251 33.981 o
-7 -3 -7 81.713 80.663 1.803 16.357 o
-7 -3 -6 111.596 114.178 2.341 9.702 o
-7 -3 -5 50.100 49.776 1.188 37.674 o
-7 -3 -4 35.215 35.667 0.922 62.487 o
-7 -3 -3 211.614 210.885 3.871 3.547 o
-7 -3 -2 14.523 14.137 0.517 198.827 o
-7 -3 -1 101.713 101.907 2.013 13.127 o
-7 -2 -20 9.512 9.008 0.720 102.628 o
-7 -2 -19 4.140 3.501 0.650 125.885 o
-7 -2 -18 0.408 0.398 0.601 147.212 o
-7 -2 -17 25.923 26.163 1.160 39.511 o
-7 -2 -16 17.567 16.764 0.985 54.765 o
-7 -2 -15 22.269 22.397 1.083 45.319 o
-7 -2 -14 3.660 3.340 0.622 137.454 o
-7 -2 -13 182.124 180.795 3.774 3.734 o
-7 -2 -12 2.525 2.858 0.524 193.560 o
-7 -2 -11 82.610 82.969 1.999 13.311 o
-7 -2 -10 0.898 1.321 0.433 283.241 o
-7 -2 -9 12.842 13.019 0.650 125.885 o
-7 -2 -8 238.229 239.732 4.528 2.593 o
-7 -2 -7 18.015 17.694 0.685 113.367 o
-7 -2 -6 6.939 6.869 0.454 257.699 o
-7 -2 -5 88.766 88.636 1.845 15.622 o
-7 -2 -4 21.732 21.928 0.671 118.140 o
-7 -2 -3 218.012 217.706 3.983 3.351 o
-7 -2 -2 123.140 122.109 2.355 9.587 o
-7 -2 -1 503.440 485.453 8.511 0.734 o
-7 -1 -20 2.963 2.488 0.587 154.305 o
-7 -1 -19 7.296 6.981 0.734 98.755 o
-7 -1 -18 6.783 6.729 0.755 93.345 o
-7 -1 -17 0.353 -0.168 0.573 161.924 o
-7 -1 -16 6.946 6.939 0.741 96.901 o
-7 -1 -15 5.143 4.661 0.692 111.088 o
-7 -1 -14 57.325 58.154 1.719 17.992 o
-7 -1 -13 19.841 20.035 0.922 62.487 o
-7 -1 -12 13.883 13.899 0.769 89.981 o
-7 -1 -11 28.261 28.686 1.020 51.078 o
-7 -1 -10 68.511 67.120 1.670 19.061 o
-7 -1 -9 13.076 13.627 0.657 123.221 o
-7 -1 -8 280.906 278.830 5.185 1.978 o
-7 -1 -7 402.663 403.916 7.240 1.014 o
-7 -1 -6 189.233 191.759 3.606 4.089 o
-7 -1 -5 56.171 56.582 1.286 32.159 o
-7 -1 -4 142.441 142.934 2.725 7.158 o
-7 -1 -3 647.428 636.800 11.181 0.425 o
-7 -1 -2 89.460 89.405 1.789 16.613 o
-7 -1 -1 183.768 178.111 3.277 4.950 o
-6 -20 -5 6.181 5.758 0.678 115.717 o
-6 -20 -4 7.104 6.785 0.685 113.367 o
-6 -20 -3 0.579 0.210 0.545 178.957 o
-6 -20 -2 5.442 5.500 0.671 118.140 o
-6 -20 -1 0.171 0.685 0.552 174.455 o
-6 -19 -8 4.287 4.808 0.657 123.221 o
-6 -19 -7 5.255 4.941 0.650 125.885 o
-6 -19 -6 1.555 1.363 0.580 158.046 o
-6 -19 -5 4.329 4.962 0.671 118.140 o
-6 -19 -4 1.236 1.342 0.594 150.696 o
-6 -19 -3 7.077 6.890 0.741 96.901 o
-6 -19 -2 13.479 13.627 0.894 66.454 o
-6 -19 -1 0.683 0.748 0.601 147.212 o
-6 -18 -10 0.132 -0.293 0.538 183.636 o
-6 -18 -9 0.639 0.650 0.552 174.455 o
-6 -18 -8 1.595 2.124 0.594 150.696 o
-6 -18 -7 6.076 5.912 0.706 106.732 o
-6 -18 -6 4.357 4.451 0.692 111.088 o
-6 -18 -5 3.240 2.879 0.671 118.140 o
-6 -18 -4 0.356 1.160 0.615 140.596 o
-6 -18 -3 5.184 5.220 0.727 100.664 o
-6 -18 -2 0.772 0.950 0.622 137.454 o
-6 -18 -1 7.060 7.400 0.797 83.778 o
-6 -17 -11 0.312 0.901 0.545 178.957 o
-6 -17 -10 4.763 4.402 0.657 123.221 o
-6 -17 -9 3.840 3.263 0.657 123.221 o
-6 -17 -8 1.947 2.341 0.629 134.417 o
-6 -17 -7 4.091 3.822 0.699 108.878 o
-6 -17 -6 1.334 1.307 0.636 131.479 o
-6 -17 -5 7.916 8.379 0.769 89.981 o
-6 -17 -4 1.423 1.670 0.615 140.596 o
-6 -17 -3 6.016 6.031 0.734 98.755 o
-6 -17 -2 12.827 12.949 0.894 66.454 o
-6 -17 -1 5.050 4.996 0.713 104.650 o
-6 -16 -13 0.119 -0.119 0.545 178.957 o
-6 -16 -12 6.531 6.583 0.692 111.088 o
-6 -16 -11 1.057 1.279 0.601 147.212 o
-6 -16 -10 0.316 0.245 0.594 150.696 o
-6 -16 -9 12.665 12.543 0.901 65.427 o
-6 -16 -8 8.122 8.714 0.790 85.267 o
-6 -16 -7 1.978 1.915 0.643 128.636 o
-6 -16 -6 4.782 4.801 0.706 106.732 o
-6 -16 -5 2.713 2.683 0.657 123.221 o
-6 -16 -4 17.172 17.023 0.985 54.765 o
-6 -16 -3 19.179 18.553 1.013 51.785 o
-6 -16 -2 19.963 19.077 1.020 51.078 o
-6 -16 -1 4.357 4.123 0.692 111.088 o
-6 -15 -14 2.980 2.488 0.601 147.212 o
-6 -15 -13 0.713 0.594 0.552 174.455 o
-6 -15 -12 6.248 5.423 0.720 102.628 o
-6 -15 -11 2.177 2.075 0.643 128.636 o
-6 -15 -10 6.295 5.912 0.755 93.345 o
-6 -15 -9 4.387 5.234 0.706 106.732 o
-6 -15 -8 2.877 3.445 0.678 115.717 o
-6 -15 -7 25.335 24.822 1.146 40.481 o
-6 -15 -6 5.554 5.416 0.720 102.628 o
-6 -15 -5 11.037 11.013 0.846 74.365 o
-6 -15 -4 1.797 1.852 0.622 137.454 o
-6 -15 -3 14.203 13.836 0.894 66.454 o
-6 -15 -2 7.404 7.296 0.755 93.345 o
-6 -15 -1 11.251 11.712 0.846 74.365 o
-6 -14 -15 0.305 0.440 0.517 198.827 o
-6 -14 -14 4.576 4.081 0.650 125.885 o
-6 -14 -13 7.288 7.848 0.769 89.981 o
-6 -14 -12 3.970 3.997 0.692 111.088 o
-6 -14 -11 5.372 4.899 0.692 111.088 o
-6 -14 -10 7.757 7.142 0.769 89.981 o
-6 -14 -9 11.816 10.825 0.853 73.151 o
-6 -14 -8 5.286 4.787 0.720 102.628 o
-6 -14 -7 8.291 7.883 0.776 88.368 o
-6 -14 -6 1.534 1.593 0.608 143.847 o
-6 -14 -5 23.592 23.920 1.097 44.171 o
-6 -14 -4 6.213 6.932 0.699 108.878 o
-6 -14 -3 26.126 26.072 1.111 43.067 o
-6 -14 -2 83.568 81.879 2.096 12.098 o
-6 -14 -1 56.268 56.470 1.635 19.884 o
-6 -13 -16 1.025 1.817 0.566 165.947 o
-6 -13 -15 3.788 3.948 0.636 131.479 o
-6 -13 -14 1.312 1.286 0.615 140.596 o
-6 -13 -13 4.488 4.605 0.713 104.650 o
-6 -13 -12 1.841 1.467 0.615 140.596 o
-6 -13 -11 0.761 0.776 0.587 154.305 o
-6 -13 -10 0.947 -0.363 0.587 154.305 o
-6 -13 -9 53.123 53.633 1.691 18.591 o
-6 -13 -8 45.859 45.632 1.537 22.495 o
-6 -13 -7 27.145 27.156 1.167 39.040 o
-6 -13 -6 26.042 26.030 1.104 43.614 o
-6 -13 -5 0.425 0.629 0.503 210.026 o
-6 -13 -4 89.552 89.168 2.194 11.043 o
-6 -13 -3 34.201 33.724 1.188 37.674 o
-6 -13 -2 22.730 23.012 0.971 56.352 o
-6 -13 -1 18.983 18.889 0.887 67.504 o
-6 -12 -16 18.278 17.253 0.922 62.487 o
-6 -12 -15 5.434 5.765 0.720 102.628 o
-6 -12 -14 7.670 6.513 0.776 88.368 o
-6 -12 -13 0.031 0.126 0.580 158.046 o
-6 -12 -12 21.051 21.376 1.076 45.909 o
-6 -12 -11 4.587 4.703 0.699 108.878 o
-6 -12 -10 3.025 3.571 0.671 118.140 o
-6 -12 -9 21.000 21.607 1.062 47.125 o
-6 -12 -8 11.284 11.076 0.797 83.778 o
-6 -12 -7 5.812 5.898 0.636 131.479 o
-6 -12 -6 30.300 30.139 1.118 42.530 o
-6 -12 -5 8.076 8.651 0.671 118.140 o
-6 -12 -4 41.297 41.250 1.300 31.471 o
-6 -12 -3 18.775 19.287 0.874 69.682 o
-6 -12 -2 22.921 23.634 0.943 59.741 o
-6 -12 -1 31.609 31.153 1.083 45.319 o
-6 -11 -17 1.766 1.747 0.573 161.924 o
-6 -11 -16 5.890 6.240 0.727 100.664 o
-6 -11 -15 9.900 9.539 0.839 75.609 o
-6 -11 -14 35.481 37.484 1.377 28.055 o
-6 -11 -13 3.952 4.116 0.678 115.717 o
-6 -11 -12 9.649 9.685 0.818 79.537 o
-6 -11 -11 44.131 44.591 1.516 23.122 o
-6 -11 -10 16.027 16.981 0.964 57.172 o
-6 -11 -9 50.855 50.670 1.530 22.701 o
-6 -11 -8 2.424 2.145 0.538 183.636 o
-6 -11 -7 11.591 11.621 0.727 100.664 o
-6 -11 -6 9.029 9.008 0.657 123.221 o
-6 -11 -5 2.760 2.481 0.503 210.026 o
-6 -11 -4 45.376 44.598 1.314 30.805 o
-6 -11 -3 5.501 4.989 0.538 183.636 o
-6 -11 -2 23.168 22.571 0.887 67.504 o
-6 -11 -1 69.156 69.049 1.719 17.992 o
-6 -10 -18 0.053 -0.063 0.545 178.957 o
-6 -10 -17 2.881 2.425 0.615 140.596 o
-6 -10 -16 6.503 6.045 0.727 100.664 o
-6 -10 -15 16.575 16.911 0.992 53.996 o
-6 -10 -14 18.109 18.337 1.006 52.507 o
-6 -10 -13 4.319 4.668 0.692 111.088 o
-6 -10 -12 13.434 13.536 0.894 66.454 o
-6 -10 -11 25.278 24.514 1.118 42.530 o
-6 -10 -10 6.308 6.618 0.664 120.640 o
-6 -10 -9 54.490 54.563 1.572 21.507 o
-6 -10 -8 14.596 14.899 0.797 83.778 o
-6 -10 -7 1.245 1.251 0.475 235.462 o
-6 -10 -6 24.185 23.955 0.929 61.551 o
-6 -10 -5 101.084 101.914 2.292 10.120 o
-6 -10 -4 41.602 41.761 1.223 35.552 o
-6 -10 -3 1.979 2.117 0.440 274.320 o
-6 -10 -2 5.337 5.234 0.503 210.026 o
-6 -10 -1 0.404 0.419 0.391 347.186 o
-6 -9 -18 3.414 3.529 0.615 140.596 o
-6 -9 -17 1.211 0.880 0.601 147.212 o
-6 -9 -16 15.681 14.808 0.957 58.009 o
-6 -9 -15 12.792 12.543 0.880 68.580 o
-6 -9 -14 2.549 2.313 0.636 131.479 o
-6 -9 -13 0.931 0.999 0.594 150.696 o
-6 -9 -12 13.729 12.872 0.880 68.580 o
-6 -9 -11 2.371 2.565 0.559 170.121 o
-6 -9 -10 50.152 48.581 1.467 24.689 o
-6 -9 -9 5.890 6.436 0.608 143.847 o
-6 -9 -8 11.758 11.719 0.699 108.878 o
-6 -9 -7 12.072 11.887 0.678 115.717 o
-6 -9 -6 4.252 4.186 0.503 210.026 o
-6 -9 -5 31.840 31.572 1.020 51.078 o
-6 -9 -4 10.358 9.951 0.594 150.696 o
-6 -9 -3 30.904 30.314 0.964 57.172 o
-6 -9 -2 24.492 24.493 0.846 74.365 o
-6 -9 -1 15.938 15.982 0.678 115.717 o
-6 -8 -19 6.608 6.408 0.692 111.088 o
-6 -8 -18 11.053 10.678 0.797 83.778 o
-6 -8 -17 3.873 3.585 0.685 113.367 o
-6 -8 -16 14.021 13.976 0.908 64.425 o
-6 -8 -15 8.837 9.357 0.811 80.914 o
-6 -8 -14 18.860 18.917 1.020 51.078 o
-6 -8 -13 22.609 21.831 1.069 46.511 o
-6 -8 -12 12.977 12.096 0.825 78.194 o
-6 -8 -11 21.577 21.572 0.957 58.009 o
-6 -8 -10 17.934 17.023 0.839 75.609 o
-6 -8 -9 29.437 29.245 1.048 48.390 o
-6 -8 -8 64.029 64.080 1.649 19.549 o
-6 -8 -7 7.843 7.603 0.566 165.947 o
-6 -8 -6 22.637 22.578 0.839 75.609 o
-6 -8 -5 2.914 2.572 0.426 292.603 o
-6 -8 -4 4.377 4.277 0.440 274.320 o
-6 -8 -3 28.267 28.511 0.894 66.454 o
-6 -8 -2 64.569 65.017 1.516 23.122 o
-6 -8 -1 63.751 64.164 1.495 23.774 o
-6 -7 -19 1.497 1.467 0.566 165.947 o
-6 -7 -18 4.023 4.843 0.678 115.717 o
-6 -7 -17 2.790 2.718 0.671 118.140 o
-6 -7 -16 12.355 12.872 0.887 67.504 o
-6 -7 -15 5.859 6.457 0.741 96.901 o
-6 -7 -14 13.593 13.312 0.894 66.454 o
-6 -7 -13 18.236 18.777 0.985 54.765 o
-6 -7 -12 61.858 61.621 1.719 17.992 o
-6 -7 -11 25.083 24.849 0.999 53.243 o
-6 -7 -10 6.060 6.296 0.580 158.046 o
-6 -7 -9 4.195 4.640 0.531 188.500 o
-6 -7 -8 1.723 1.412 0.440 274.320 o
-6 -7 -7 112.956 113.025 2.425 9.042 o
-6 -7 -6 129.585 129.831 2.676 7.422 o
-6 -7 -5 49.010 48.029 1.244 34.364 o
-6 -7 -4 39.398 40.048 1.083 45.319 o
-6 -7 -3 25.816 26.240 0.818 79.537 o
-6 -7 -2 2.855 3.187 0.356 418.599 o
-6 -7 -1 12.544 12.404 0.531 188.500 o
-6 -6 -19 12.009 11.943 0.804 82.327 o
-6 -6 -18 4.633 4.556 0.692 111.088 o
-6 -6 -17 36.233 36.170 1.398 27.219 o
-6 -6 -16 4.200 4.305 0.699 108.878 o
-6 -6 -15 11.699 11.901 0.867 70.810 o
-6 -6 -14 0.226 0.231 0.580 158.046 o
-6 -6 -13 32.093 31.858 1.223 35.552 o
-6 -6 -12 0.684 0.671 0.496 215.984 o
-6 -6 -11 32.513 32.180 1.118 42.530 o
-6 -6 -10 5.673 6.156 0.566 165.947 o
-6 -6 -9 114.184 113.129 2.467 8.738 o
-6 -6 -8 13.474 13.522 0.664 120.640 o
-6 -6 -7 2.660 2.893 0.419 302.438 o
-6 -6 -6 16.222 16.233 0.664 120.640 o
-6 -6 -5 39.989 40.272 1.076 45.909 o
-6 -6 -4 3.569 3.704 0.363 402.654 o
-6 -6 -3 93.329 95.359 1.957 13.887 o
-6 -6 -2 127.917 129.209 2.516 8.401 o
-6 -6 -1 71.338 72.599 1.551 22.092 o
-6 -5 -20 0.586 0.384 0.545 178.957 o
-6 -5 -19 13.059 12.704 0.853 73.151 o
-6 -5 -18 1.542 1.817 0.629 134.417 o
-6 -5 -17 2.290 2.089 0.636 131.479 o
-6 -5 -16 18.342 18.455 1.006 52.507 o
-6 -5 -15 50.449 50.859 1.635 19.884 o
-6 -5 -14 94.893 94.632 2.397 9.254 o
-6 -5 -13 32.835 33.151 1.195 37.235 o
-6 -5 -12 87.607 88.406 2.152 11.477 o
-6 -5 -11 64.647 65.094 1.698 18.439 o
-6 -5 -10 3.789 3.669 0.496 215.984 o
-6 -5 -9 8.292 8.700 0.573 161.924 o
-6 -5 -8 71.267 71.152 1.684 18.746 o
-6 -5 -7 57.320 58.001 1.419 26.421 o
-6 -5 -6 131.957 131.236 2.641 7.620 o
-6 -5 -5 61.748 61.628 1.398 27.219 o
-6 -5 -4 70.937 72.403 1.558 21.894 o
-6 -5 -3 114.339 115.254 2.271 10.308 o
-6 -5 -2 6.314 6.890 0.384 359.926 o
-6 -5 -1 121.963 122.829 2.376 9.418 o
-6 -4 -20 13.934 14.479 0.832 76.886 o
-6 -4 -19 18.313 18.693 0.985 54.765 o
-6 -4 -18 5.238 5.562 0.727 100.664 o
-6 -4 -17 15.339 15.639 0.943 59.741 o
-6 -4 -16 1.697 1.405 0.601 147.212 o
-6 -4 -15 11.451 11.761 0.860 71.966 o
-6 -4 -14 4.159 4.193 0.636 131.479 o
-6 -4 -13 2.512 2.711 0.545 178.957 o
-6 -4 -12 21.700 22.292 0.929 61.551 o
-6 -4 -11 43.166 43.424 1.293 31.812 o
-6 -4 -10 59.507 60.391 1.551 22.092 o
-6 -4 -9 23.670 24.039 0.860 71.966 o
-6 -4 -8 60.001 61.069 1.488 23.998 o
-6 -4 -7 55.260 55.352 1.349 29.230 o
-6 -4 -6 282.181 283.868 5.164 1.994 o
-6 -4 -5 267.753 266.461 4.843 2.267 o
-6 -4 -4 192.698 197.126 3.641 4.011 o
-6 -4 -3 308.869 309.263 5.507 1.753 o
-6 -4 -2 226.473 227.377 4.116 3.138 o
-6 -4 -1 361.243 363.791 6.408 1.295 o
-6 -3 -20 0.201 0.021 0.524 193.560 o
-6 -3 -19 2.058 2.481 0.622 137.454 o
-6 -3 -18 3.545 3.096 0.671 118.140 o
-6 -3 -17 6.245 6.876 0.741 96.901 o
-6 -3 -16 0.134 0.461 0.573 161.924 o
-6 -3 -15 10.378 10.091 0.811 80.914 o
-6 -3 -14 3.399 3.187 0.601 147.212 o
-6 -3 -13 4.067 3.781 0.559 170.121 o
-6 -3 -12 12.180 11.621 0.706 106.732 o
-6 -3 -11 2.365 2.334 0.468 242.543 o
-6 -3 -10 29.712 30.915 1.006 52.507 o
-6 -3 -9 9.245 9.567 0.566 165.947 o
-6 -3 -8 295.551 297.803 5.500 1.758 o
-6 -3 -7 123.862 121.990 2.474 8.688 o
-6 -3 -6 145.000 145.198 2.809 6.737 o
-6 -3 -5 4.910 5.332 0.370 387.603 o
-6 -3 -4 200.892 203.143 3.739 3.804 o
-6 -3 -3 34.398 34.954 0.860 71.966 o
-6 -3 -2 320.926 322.981 5.709 1.631 o
-6 -3 -1 223.311 222.185 4.018 3.293 o
-6 -2 -20 4.398 4.843 0.643 128.636 o
-6 -2 -19 0.054 0.335 0.580 158.046 o
-6 -2 -18 0.841 1.174 0.622 137.454 o
-6 -2 -17 18.388 18.427 0.999 53.243 o
-6 -2 -16 21.121 21.188 1.069 46.511 o
-6 -2 -15 9.262 8.819 0.769 89.981 o
-6 -2 -14 4.983 4.948 0.608 143.847 o
-6 -2 -13 17.878 17.309 0.853 73.151 o
-6 -2 -12 64.612 63.794 1.677 18.902 o
-6 -2 -11 101.367 102.599 2.306 9.998 o
-6 -2 -10 33.089 33.319 1.041 49.042 o
-6 -2 -9 9.864 9.860 0.566 165.947 o
-6 -2 -8 10.140 10.426 0.545 178.957 o
-6 -2 -7 36.742 36.974 0.978 55.550 o
-6 -2 -6 28.685 29.392 0.811 80.914 o
-6 -2 -5 485.184 486.501 8.553 0.727 o
-6 -2 -4 102.090 103.395 2.027 12.946 o
-6 -2 -3 135.723 133.339 2.516 8.401 o
-6 -2 -2 223.604 226.741 4.081 3.192 o
-6 -2 -1 681.191 664.410 11.684 0.389 o
-6 -1 -20 1.861 1.202 0.566 165.947 o
-6 -1 -19 3.056 3.256 0.650 125.885 o
-6 -1 -18 7.124 6.799 0.769 89.981 o
-6 -1 -17 0.604 0.405 0.594 150.696 o
-6 -1 -16 4.825 4.982 0.699 108.878 o
-6 -1 -15 10.530 11.167 0.818 79.537 o
-6 -1 -14 2.386 2.537 0.545 178.957 o
-6 -1 -13 10.914 10.783 0.713 104.650 o
-6 -1 -12 12.717 13.298 0.727 100.664 o
-6 -1 -11 19.235 19.671 0.818 79.537 o
-6 -1 -10 136.355 136.064 2.830 6.638 o
-6 -1 -9 31.771 31.327 0.964 57.172 o
-6 -1 -8 7.253 7.575 0.482 228.687 o
-6 -1 -7 45.164 44.933 1.111 43.067 o
-6 -1 -6 150.223 152.214 2.907 6.291 o
-6 -1 -5 301.039 300.276 5.395 1.827 o
-6 -1 -4 64.991 65.422 1.377 28.055 o
-6 -1 -3 19.780 20.468 0.587 154.305 o
-6 -1 -2 229.472 229.781 4.137 3.107 o
-6 -1 -1 296.796 294.434 5.213 1.956 o
-5 -20 -6 1.427 1.684 0.587 154.305 o
-5 -20 -5 5.560 5.758 0.657 123.221 o
-5 -20 -4 0.164 -0.349 0.531 188.500 o
-5 -20 -3 2.263 1.684 0.594 150.696 o
-5 -20 -2 2.674 2.739 0.608 143.847 o
-5 -20 -1 3.295 2.662 0.622 137.454 o
-5 -19 -8 0.211 0.440 0.538 183.636 o
-5 -19 -7 4.868 4.794 0.664 120.640 o
-5 -19 -6 7.498 6.681 0.720 102.628 o
-5 -19 -5 0.407 0.482 0.573 161.924 o
-5 -19 -4 0.458 0.545 0.580 158.046 o
-5 -19 -3 1.829 1.384 0.608 143.847 o
-5 -19 -2 0.496 0.992 0.587 154.305 o
-5 -19 -1 6.538 5.709 0.741 96.901 o
-5 -18 -10 0.547 0.964 0.545 178.957 o
-5 -18 -9 5.405 5.458 0.678 115.717 o
-5 -18 -8 1.679 1.286 0.601 147.212 o
-5 -18 -7 0.420 0.349 0.587 154.305 o
-5 -18 -6 1.312 1.859 0.636 131.479 o
-5 -18 -5 3.180 3.669 0.685 113.367 o
-5 -18 -4 7.410 7.149 0.776 88.368 o
-5 -18 -3 0.011 0.126 0.566 165.947 o
-5 -18 -2 3.972 3.983 0.664 120.640 o
-5 -18 -1 7.150 6.729 0.741 96.901 o
-5 -17 -12 1.515 2.187 0.559 170.121 o
-5 -17 -11 6.808 6.345 0.692 111.088 o
-5 -17 -10 0.282 0.189 0.566 165.947 o
-5 -17 -9 11.771 12.481 0.887 67.504 o
-5 -17 -8 5.510 5.199 0.734 98.755 o
-5 -17 -7 11.544 11.237 0.880 68.580 o
-5 -17 -6 1.042 1.579 0.608 143.847 o
-5 -17 -5 4.775 4.934 0.706 106.732 o
-5 -17 -4 12.942 13.529 0.901 65.427 o
-5 -17 -3 0.260 0.797 0.587 154.305 o
-5 -17 -2 1.747 2.068 0.636 131.479 o
-5 -17 -1 9.252 9.147 0.811 80.914 o
-5 -16 -13 0.230 0.112 0.531 188.500 o
-5 -16 -12 1.417 1.069 0.573 161.924 o
-5 -16 -11 2.814 3.263 0.650 125.885 o
-5 -16 -10 0.956 0.447 0.608 143.847 o
-5 -16 -9 14.347 14.507 0.950 58.865 o
-5 -16 -8 2.808 3.739 0.671 118.140 o
-5 -16 -7 1.096 1.139 0.608 143.847 o
-5 -16 -6 3.056 2.662 0.657 123.221 o
-5 -16 -5 7.156 7.938 0.769 89.981 o
-5 -16 -4 12.688 12.292 0.874 69.682 o
-5 -16 -3 1.397 1.768 0.622 137.454 o
-5 -16 -2 29.675 28.889 1.216 35.962 o
-5 -16 -1 16.825 16.520 0.964 57.172 o
-5 -15 -14 11.125 10.727 0.783 86.797 o
-5 -15 -13 9.454 9.161 0.776 88.368 o
-5 -15 -12 6.054 5.730 0.734 98.755 o
-5 -15 -11 3.022 2.781 0.671 118.140 o
-5 -15 -10 1.157 1.586 0.601 147.212 o
-5 -15 -9 2.690 3.347 0.657 123.221 o
-5 -15 -8 4.517 5.332 0.713 104.650 o
-5 -15 -7 8.821 9.077 0.797 83.778 o
-5 -15 -6 4.134 3.529 0.657 123.221 o
-5 -15 -5 3.146 3.599 0.657 123.221 o
-5 -15 -4 9.755 9.595 0.797 83.778 o
-5 -15 -3 14.600 13.759 0.887 67.504 o
-5 -15 -2 5.199 4.920 0.657 123.221 o
-5 -15 -1 1.591 1.195 0.566 165.947 o
-5 -14 -15 0.304 0.769 0.545 178.957 o
-5 -14 -14 1.211 0.531 0.587 154.305 o
-5 -14 -13 4.729 4.542 0.692 111.088 o
-5 -14 -12 1.524 1.460 0.636 131.479 o
-5 -14 -11 10.110 9.720 0.811 80.914 o
-5 -14 -10 2.095 2.432 0.629 134.417 o
-5 -14 -9 0.181 0.300 0.587 154.305 o
-5 -14 -8 4.047 4.249 0.678 115.717 o
-5 -14 -7 5.487 5.052 0.692 111.088 o
-5 -14 -6 23.797 23.990 1.097 44.171 o
-5 -14 -5 9.805 10.943 0.783 86.797 o
-5 -14 -4 14.648 14.696 0.839 75.609 o
-5 -14 -3 4.486 4.298 0.601 147.212 o
-5 -14 -2 15.160 15.171 0.832 76.886 o
-5 -14 -1 11.514 10.915 0.741 96.901 o
-5 -13 -16 11.191 10.279 0.762 91.640 o
-5 -13 -15 0.574 0.720 0.580 158.046 o
-5 -13 -14 7.394 7.645 0.762 91.640 o
-5 -13 -13 1.489 1.866 0.643 128.636 o
-5 -13 -12 2.076 1.817 0.629 134.417 o
-5 -13 -11 2.324 2.348 0.629 134.417 o
-5 -13 -10 3.806 3.543 0.671 118.140 o
-5 -13 -9 1.807 1.775 0.608 143.847 o
-5 -13 -8 5.209 5.052 0.692 111.088 o
-5 -13 -7 14.224 13.871 0.853 73.151 o
-5 -13 -6 47.321 47.505 1.460 24.926 o
-5 -13 -5 4.003 3.767 0.580 158.046 o
-5 -13 -4 9.807 9.329 0.692 111.088 o
-5 -13 -3 14.929 15.108 0.804 82.327 o
-5 -13 -2 7.516 7.372 0.636 131.479 o
-5 -13 -1 15.700 14.822 0.790 85.267 o
-5 -12 -17 0.876 1.160 0.531 188.500 o
-5 -12 -16 6.356 5.996 0.699 108.878 o
-5 -12 -15 3.381 3.096 0.664 120.640 o
-5 -12 -14 5.113 5.248 0.741 96.901 o
-5 -12 -13 12.912 13.221 0.894 66.454 o
-5 -12 -12 12.033 11.607 0.860 71.966 o
-5 -12 -11 11.916 10.873 0.853 73.151 o
-5 -12 -10 16.662 16.401 0.950 58.865 o
-5 -12 -9 28.614 28.120 1.160 39.511 o
-5 -12 -8 3.554 3.305 0.580 158.046 o
-5 -12 -7 4.583 4.759 0.594 150.696 o
-5 -12 -6 37.816 38.288 1.251 33.981 o
-5 -12 -5 4.651 4.430 0.559 170.121 o
-5 -12 -4 46.603 46.953 1.384 27.772 o
-5 -12 -3 25.873 25.360 0.964 57.172 o
-5 -12 -2 21.355 21.090 0.880 68.580 o
-5 -12 -1 35.054 34.821 1.132 41.487 o
-5 -11 -17 1.456 1.027 0.566 165.947 o
-5 -11 -16 16.795 16.988 0.964 57.172 o
-5 -11 -15 2.715 2.488 0.671 118.140 o
-5 -11 -14 4.045 3.843 0.678 115.717 o
-5 -11 -13 4.154 4.409 0.699 108.878 o
-5 -11 -12 0.846 0.860 0.594 150.696 o
-5 -11 -11 27.812 27.847 1.188 37.674 o
-5 -11 -10 31.635 31.887 1.230 35.149 o
-5 -11 -9 21.801 20.964 0.957 58.009 o
-5 -11 -8 30.724 31.174 1.132 41.487 o
-5 -11 -7 0.017 0.021 0.447 265.815 o
-5 -11 -6 59.045 59.874 1.607 20.582 o
-5 -11 -5 33.964 34.318 1.125 42.004 o
-5 -11 -4 186.746 185.875 3.760 3.762 o
-5 -11 -3 8.827 8.805 0.601 147.212 o
-5 -11 -2 3.293 3.606 0.482 228.687 o
-5 -11 -1 38.394 37.065 1.132 41.487 o
-5 -10 -18 0.066 -0.293 0.517 198.827 o
-5 -10 -17 10.567 10.643 0.811 80.914 o
-5 -10 -16 28.774 29.021 1.237 34.753 o
-5 -10 -15 2.169 1.481 0.636 131.479 o
-5 -10 -14 37.090 38.099 1.398 27.219 o
-5 -10 -13 24.998 25.255 1.146 40.481 o
-5 -10 -12 5.127 5.136 0.706 106.732 o
-5 -10 -11 60.363 61.152 1.782 16.744 o
-5 -10 -10 32.736 33.543 1.202 36.803 o
-5 -10 -9 15.799 16.904 0.839 75.609 o
-5 -10 -8 1.452 1.132 0.475 235.462 o
-5 -10 -7 5.295 5.486 0.552 174.455 o
-5 -10 -6 58.955 59.287 1.558 21.894 o
-5 -10 -5 24.199 25.010 0.915 63.445 o
-5 -10 -4 79.327 79.140 1.859 15.388 o
-5 -10 -3 140.560 141.333 2.921 6.231 o
-5 -10 -2 20.188 19.762 0.776 88.368 o
-5 -10 -1 125.322 124.422 2.614 7.784 o
-5 -9 -19 12.353 10.887 0.783 86.797 o
-5 -9 -18 12.438 11.922 0.818 79.537 o
-5 -9 -17 18.479 17.945 1.006 52.507 o
-5 -9 -16 8.944 8.854 0.832 76.886 o
-5 -9 -15 9.580 8.735 0.797 83.778 o
-5 -9 -14 9.425 9.196 0.811 80.914 o
-5 -9 -13 1.598 1.761 0.615 140.596 o
-5 -9 -12 43.537 44.276 1.474 24.455 o
-5 -9 -11 121.981 120.509 2.767 6.943 o
-5 -9 -10 111.700 110.830 2.558 8.128 o
-5 -9 -9 57.043 56.764 1.565 21.699 o
-5 -9 -8 61.335 61.495 1.614 20.404 o
-5 -9 -7 86.800 87.050 2.034 12.857 o
-5 -9 -6 66.983 66.931 1.649 19.549 o
-5 -9 -5 28.036 27.239 0.915 63.445 o
-5 -9 -4 41.666 41.558 1.160 39.511 o
-5 -9 -3 111.191 111.201 2.348 9.644 o
-5 -9 -2 24.918 24.835 0.825 78.194 o
-5 -9 -1 4.478 4.402 0.419 302.438 o
-5 -8 -19 1.803 1.817 0.573 161.924 o
-5 -8 -18 12.405 12.523 0.860 71.966 o
-5 -8 -17 77.539 77.574 2.145 11.552 o
-5 -8 -16 7.751 7.652 0.769 89.981 o
-5 -8 -15 19.105 19.056 1.020 51.078 o
-5 -8 -14 38.049 38.281 1.398 27.219 o
-5 -8 -13 46.756 46.785 1.544 22.292 o
-5 -8 -12 16.179 16.219 0.867 70.810 o
-5 -8 -11 69.215 70.789 1.859 15.388 o
-5 -8 -10 77.892 78.860 1.964 13.789 o
-5 -8 -9 69.876 71.376 1.789 16.613 o
-5 -8 -8 8.113 7.945 0.580 158.046 o
-5 -8 -7 111.305 110.621 2.404 9.201 o
-5 -8 -6 42.475 43.186 1.195 37.235 o
-5 -8 -5 162.343 163.751 3.256 5.014 o
-5 -8 -4 147.527 150.299 2.998 5.916 o
-5 -8 -3 8.614 8.924 0.503 210.026 o
-5 -8 -2 59.353 60.495 1.419 26.421 o
-5 -8 -1 73.324 72.655 1.600 20.762 o
-5 -7 -19 3.887 4.025 0.636 131.479 o
-5 -7 -18 5.993 5.814 0.734 98.755 o
-5 -7 -17 16.235 15.381 0.971 56.352 o
-5 -7 -16 6.679 6.939 0.748 95.098 o
-5 -7 -15 5.904 5.807 0.720 102.628 o
-5 -7 -14 13.666 13.634 0.880 68.580 o
-5 -7 -13 22.451 22.054 1.020 51.078 o
-5 -7 -12 61.046 61.083 1.691 18.591 o
-5 -7 -11 26.721 27.498 1.034 49.707 o
-5 -7 -10 113.468 114.255 2.544 8.217 o
-5 -7 -9 80.390 78.853 1.887 14.935 o
-5 -7 -8 136.496 135.261 2.830 6.638 o
-5 -7 -7 97.371 98.266 2.152 11.477 o
-5 -7 -6 69.082 69.266 1.614 20.404 o
-5 -7 -5 79.391 79.063 1.754 17.282 o
-5 -7 -4 4.550 4.975 0.391 347.186 o
-5 -7 -3 464.382 463.370 8.246 0.782 o
-5 -7 -2 153.230 150.795 2.907 6.291 o
-5 -7 -1 8.074 8.036 0.426 292.603 o
-5 -6 -20 1.943 1.817 0.580 158.046 o
-5 -6 -19 8.763 8.323 0.762 91.640 o
-5 -6 -18 3.836 3.634 0.678 115.717 o
-5 -6 -17 7.821 7.743 0.762 91.640 o
-5 -6 -16 5.843 5.521 0.720 102.628 o
-5 -6 -15 8.716 8.302 0.776 88.368 o
-5 -6 -14 1.976 1.873 0.594 150.696 o
-5 -6 -13 37.875 38.420 1.286 32.159 o
-5 -6 -12 3.865 4.109 0.566 165.947 o
-5 -6 -11 84.522 86.177 2.075 12.343 o
-5 -6 -10 69.402 69.594 1.740 17.561 o
-5 -6 -9 42.090 42.236 1.209 36.379 o
-5 -6 -8 91.914 90.928 2.027 12.946 o
-5 -6 -7 49.299 49.951 1.279 32.511 o
-5 -6 -6 14.524 14.235 0.601 147.212 o
-5 -6 -5 9.269 9.727 0.475 235.462 o
-5 -6 -4 38.106 37.708 0.964 57.172 o
-5 -6 -3 614.771 614.990 10.901 0.447 o
-5 -6 -2 171.767 169.579 3.187 5.236 o
-5 -6 -1 321.468 323.162 5.800 1.580 o
-5 -5 -20 0.390 0.049 0.517 198.827 o
-5 -5 -19 9.690 9.853 0.797 83.778 o
-5 -5 -18 6.603 5.716 0.741 96.901 o
-5 -5 -17 20.792 20.391 1.048 48.390 o
-5 -5 -16 16.356 17.023 0.971 56.352 o
-5 -5 -15 3.957 3.962 0.664 120.640 o
-5 -5 -14 5.351 5.297 0.657 123.221 o
-5 -5 -13 80.895 80.076 2.034 12.857 o
-5 -5 -12 12.510 11.824 0.720 102.628 o
-5 -5 -11 16.606 16.841 0.790 85.267 o
-5 -5 -10 21.691 20.943 0.832 76.886 o
-5 -5 -9 58.396 59.384 1.488 23.998 o
-5 -5 -8 119.792 121.592 2.523 8.355 o
-5 -5 -7 16.436 16.632 0.650 125.885 o
-5 -5 -6 124.377 123.437 2.460 8.787 o
-5 -5 -5 12.319 12.383 0.503 210.026 o
-5 -5 -4 256.558 259.026 4.710 2.397 o
-5 -5 -3 85.123 84.388 1.719 17.992 o
-5 -5 -2 111.657 111.962 2.173 11.257 o
-5 -5 -1 79.240 80.076 1.621 20.229 o
-5 -4 -20 3.406 2.858 0.608 143.847 o
-5 -4 -19 2.785 2.991 0.643 128.636 o
-5 -4 -18 8.547 8.379 0.804 82.327 o
-5 -4 -17 0.250 0.314 0.580 158.046 o
-5 -4 -16 5.107 5.493 0.706 106.732 o
-5 -4 -15 2.129 1.971 0.608 143.847 o
-5 -4 -14 15.431 16.499 0.867 70.810 o
-5 -4 -13 21.314 22.201 0.950 58.865 o
-5 -4 -12 15.907 16.680 0.797 83.778 o
-5 -4 -11 9.581 9.888 0.629 134.417 o
-5 -4 -10 16.389 16.625 0.734 98.755 o
-5 -4 -9 1.285 1.111 0.377 373.380 o
-5 -4 -8 53.352 53.787 1.335 29.845 o
-5 -4 -7 150.739 150.194 2.928 6.202 o
-5 -4 -6 28.403 29.154 0.811 80.914 o
-5 -4 -5 0.602 0.741 0.273 715.830 o
-5 -4 -4 168.986 170.334 3.194 5.213 o
-5 -4 -3 306.308 305.105 5.458 1.785 o
-5 -4 -2 212.663 216.056 3.934 3.435 o
-5 -4 -1 166.988 172.640 3.180 5.259 o
-5 -3 -20 1.473 1.481 0.573 161.924 o
-5 -3 -19 11.732 11.062 0.839 75.609 o
-5 -3 -18 11.130 10.734 0.825 78.194 o
-5 -3 -17 12.252 12.334 0.860 71.966 o
-5 -3 -16 9.521 9.525 0.804 82.327 o
-5 -3 -15 2.371 3.012 0.615 140.596 o
-5 -3 -14 11.850 12.537 0.769 89.981 o
-5 -3 -13 10.837 11.405 0.720 102.628 o
-5 -3 -12 0.240 0.126 0.426 292.603 o
-5 -3 -11 20.485 20.126 0.818 79.537 o
-5 -3 -10 29.882 30.531 0.978 55.550 o
-5 -3 -9 3.878 3.417 0.419 302.438 o
-5 -3 -8 13.080 13.445 0.587 154.305 o
-5 -3 -7 101.806 104.499 2.124 11.781 o
-5 -3 -6 84.514 84.702 1.754 17.282 o
-5 -3 -5 96.021 98.098 1.957 13.887 o
-5 -3 -4 440.327 442.001 7.820 0.870 o
-5 -3 -3 23.054 23.850 0.636 131.479 o
-5 -3 -2 65.263 65.876 1.342 29.535 o
-5 -3 -1 20.509 21.006 0.566 165.947 o
-5 -2 -20 1.528 1.712 0.594 150.696 o
-5 -2 -19 15.348 15.884 0.950 58.865 o
-5 -2 -18 7.951 7.498 0.755 93.345 o
-5 -2 -17 0.680 0.147 0.573 161.924 o
-5 -2 -16 19.816 19.615 1.020 51.078 o
-5 -2 -15 5.487 5.094 0.650 125.885 o
-5 -2 -14 23.008 22.753 0.985 54.765 o
-5 -2 -13 22.807 23.186 0.950 58.865 o
-5 -2 -12 60.641 60.286 1.600 20.762 o
-5 -2 -11 8.373 8.127 0.573 161.924 o
-5 -2 -10 18.036 18.567 0.748 95.098 o
-5 -2 -9 44.976 45.925 1.202 36.803 o
-5 -2 -8 68.412 66.945 1.530 22.701 o
-5 -2 -7 86.290 86.834 1.810 16.231 o
-5 -2 -6 60.231 59.720 1.314 30.805 o
-5 -2 -5 22.781 23.627 0.657 123.221 o
-5 -2 -4 1.065 1.460 0.238 941.848 o
-5 -2 -3 23.139 23.005 0.608 143.847 o
-5 -2 -2 142.140 143.367 2.655 7.540 o
-5 -2 -1 369.452 366.761 6.513 1.253 o
-5 -1 -21 0.941 1.272 0.559 170.121 o
-5 -1 -20 4.528 4.130 0.657 123.221 o
-5 -1 -19 0.944 0.880 0.608 143.847 o
-5 -1 -18 0.552 0.447 0.587 154.305 o
-5 -1 -17 9.405 9.609 0.811 80.914 o
-5 -1 -16 4.497 4.864 0.685 113.367 o
-5 -1 -15 5.412 5.989 0.671 118.140 o
-5 -1 -14 14.891 14.710 0.811 80.914 o
-5 -1 -13 8.045 8.309 0.636 131.479 o
-5 -1 -12 81.271 81.655 1.971 13.691 o
-5 -1 -11 62.823 62.913 1.586 21.129 o
-5 -1 -10 87.172 86.889 1.957 13.887 o
-5 -1 -9 40.414 39.671 1.083 45.319 o
-5 -1 -8 22.046 21.880 0.706 106.732 o
-5 -1 -7 3.966 3.822 0.342 453.468 o
-5 -1 -6 182.881 184.289 3.431 4.516 o
-5 -1 -5 45.042 46.086 1.041 49.042 o
-5 -1 -4 171.016 172.633 3.180 5.259 o
-5 -1 -3 359.877 362.868 6.429 1.286 o
-5 -1 -2 500.149 498.513 8.840 0.680 o
-5 -1 -1 112.118 112.661 2.103 12.017 o
-4 -21 -3 3.907 3.676 0.636 131.479 o
-4 -21 -2 9.161 9.511 0.769 89.981 o
-4 -21 -1 5.158 4.801 0.636 131.479 o
-4 -20 -7 13.514 13.550 0.846 74.365 o
-4 -20 -6 3.988 4.766 0.636 131.479 o
-4 -20 -5 6.309 5.954 0.678 115.717 o
-4 -20 -4 0.585 0.950 0.566 165.947 o
-4 -20 -3 3.975 4.235 0.650 125.885 o
-4 -20 -2 0.715 0.727 0.580 158.046 o
-4 -20 -1 6.136 6.688 0.720 102.628 o
-4 -19 -9 5.163 4.312 0.636 131.479 o
-4 -19 -8 3.572 2.690 0.608 143.847 o
-4 -19 -7 1.167 1.265 0.587 154.305 o
-4 -19 -6 4.008 3.976 0.657 123.221 o
-4 -19 -5 3.044 3.550 0.657 123.221 o
-4 -19 -4 8.692 8.435 0.790 85.267 o
-4 -19 -3 2.405 2.530 0.657 123.221 o
-4 -19 -2 3.070 2.984 0.664 120.640 o
-4 -19 -1 1.709 1.957 0.636 131.479 o
-4 -18 -11 4.222 3.913 0.636 131.479 o
-4 -18 -10 2.089 2.732 0.594 150.696 o
-4 -18 -9 2.179 2.152 0.622 137.454 o
-4 -18 -8 4.427 3.662 0.678 115.717 o
-4 -18 -7 5.206 5.269 0.713 104.650 o
-4 -18 -6 1.059 1.013 0.622 137.454 o
-4 -18 -5 2.953 3.501 0.678 115.717 o
-4 -18 -4 2.519 2.460 0.622 137.454 o
-4 -18 -3 8.320 7.973 0.776 88.368 o
-4 -18 -2 9.682 10.636 0.825 78.194 o
-4 -18 -1 6.385 6.604 0.741 96.901 o
-4 -17 -12 1.731 2.292 0.580 158.046 o
-4 -17 -11 0.857 0.566 0.573 161.924 o
-4 -17 -10 5.531 5.241 0.699 108.878 o
-4 -17 -9 7.275 7.638 0.776 88.368 o
-4 -17 -8 11.259 11.691 0.887 67.504 o
-4 -17 -7 8.374 8.973 0.790 85.267 o
-4 -17 -6 2.128 2.187 0.629 134.417 o
-4 -17 -5 2.444 1.761 0.622 137.454 o
-4 -17 -4 0.905 0.894 0.601 147.212 o
-4 -17 -3 4.337 4.165 0.678 115.717 o
-4 -17 -2 4.066 4.018 0.685 113.367 o
-4 -17 -1 3.875 4.214 0.671 118.140 o
-4 -16 -14 1.199 1.083 0.559 170.121 o
-4 -16 -13 8.764 8.861 0.748 95.098 o
-4 -16 -12 2.576 2.509 0.629 134.417 o
-4 -16 -11 0.905 0.154 0.587 154.305 o
-4 -16 -10 1.477 1.761 0.636 131.479 o
-4 -16 -9 14.062 14.626 0.922 62.487 o
-4 -16 -8 5.959 4.941 0.706 106.732 o
-4 -16 -7 0.261 0.126 0.580 158.046 o
-4 -16 -6 18.489 18.616 1.013 51.785 o
-4 -16 -5 17.119 16.045 0.964 57.172 o
-4 -16 -4 3.234 3.760 0.657 123.221 o
-4 -16 -3 1.070 1.335 0.601 147.212 o
-4 -16 -2 3.676 3.990 0.657 123.221 o
-4 -16 -1 4.410 4.577 0.671 118.140 o
-4 -15 -15 7.262 7.610 0.713 104.650 o
-4 -15 -14 0.849 1.013 0.573 161.924 o
-4 -15 -13 0.098 0.168 0.573 161.924 o
-4 -15 -12 17.551 18.756 1.020 51.078 o
-4 -15 -11 24.840 24.284 1.160 39.511 o
-4 -15 -10 0.600 0.594 0.587 154.305 o
-4 -15 -9 14.714 14.486 0.922 62.487 o
-4 -15 -8 14.312 14.626 0.922 62.487 o
-4 -15 -7 12.055 12.047 0.860 71.966 o
-4 -15 -6 5.207 4.780 0.685 113.367 o
-4 -15 -5 2.863 2.537 0.629 134.417 o
-4 -15 -4 1.993 1.586 0.587 154.305 o
-4 -15 -3 9.266 8.959 0.748 95.098 o
-4 -15 -2 34.586 34.402 1.279 32.511 o
-4 -15 -1 32.051 32.047 1.230 35.149 o
-4 -14 -16 0.764 1.132 0.559 170.121 o
-4 -14 -15 1.518 1.887 0.587 154.305 o
-4 -14 -14 3.400 3.159 0.650 125.885 o
-4 -14 -13 1.728 1.579 0.636 131.479 o
-4 -14 -12 3.731 3.648 0.664 120.640 o
-4 -14 -11 8.010 7.917 0.776 88.368 o
-4 -14 -10 4.779 4.423 0.692 111.088 o
-4 -14 -9 4.653 5.472 0.706 106.732 o
-4 -14 -8 25.532 25.178 1.139 40.979 o
-4 -14 -7 3.787 4.228 0.671 118.140 o
-4 -14 -6 27.877 27.505 1.146 40.481 o
-4 -14 -5 4.437 5.395 0.622 137.454 o
-4 -14 -4 35.441 36.107 1.251 33.981 o
-4 -14 -3 12.928 12.369 0.769 89.981 o
-4 -14 -2 99.400 99.391 2.383 9.363 o
-4 -14 -1 10.655 10.692 0.727 100.664 o
-4 -13 -16 0.137 0.000 0.538 183.636 o
-4 -13 -15 3.240 2.767 0.629 134.417 o
-4 -13 -14 1.641 1.586 0.629 134.417 o
-4 -13 -13 0.056 0.887 0.580 158.046 o
-4 -13 -12 8.154 8.008 0.769 89.981 o
-4 -13 -11 12.418 11.747 0.860 71.966 o
-4 -13 -10 2.300 3.557 0.650 125.885 o
-4 -13 -9 7.665 7.876 0.755 93.345 o
-4 -13 -8 8.189 8.428 0.734 98.755 o
-4 -13 -7 26.521 26.750 1.076 45.909 o
-4 -13 -6 23.863 24.738 1.020 51.078 o
-4 -13 -5 112.655 112.389 2.600 7.868 o
-4 -13 -4 13.302 13.242 0.762 91.640 o
-4 -13 -3 84.417 82.683 2.041 12.770 o
-4 -13 -2 1.196 1.300 0.489 222.199 o
-4 -13 -1 23.690 23.990 0.957 58.009 o
-4 -12 -17 2.087 1.943 0.573 161.924 o
-4 -12 -16 10.731 10.398 0.811 80.914 o
-4 -12 -15 15.646 16.135 0.964 57.172 o
-4 -12 -14 25.369 26.673 1.167 39.040 o
-4 -12 -13 3.249 3.892 0.664 120.640 o
-4 -12 -12 1.923 1.796 0.615 140.596 o
-4 -12 -11 10.758 10.587 0.832 76.886 o
-4 -12 -10 17.098 16.506 0.943 59.741 o
-4 -12 -9 10.730 10.056 0.741 96.901 o
-4 -12 -8 41.297 40.636 1.328 30.160 o
-4 -12 -7 11.884 12.362 0.748 95.098 o
-4 -12 -6 3.246 3.026 0.524 193.560 o
-4 -12 -5 41.227 40.342 1.265 33.234 o
-4 -12 -4 84.028 84.800 2.041 12.770 o
-4 -12 -3 20.194 20.084 0.853 73.151 o
-4 -12 -2 60.258 60.538 1.593 20.945 o
-4 -12 -1 96.494 96.260 2.215 10.835 o
-4 -11 -18 1.744 2.159 0.566 165.947 o
-4 -11 -17 3.173 3.515 0.643 128.636 o
-4 -11 -16 10.447 9.602 0.825 78.194 o
-4 -11 -15 0.267 0.832 0.615 140.596 o
-4 -11 -14 3.567 2.795 0.650 125.885 o
-4 -11 -13 3.960 4.549 0.685 113.367 o
-4 -11 -12 6.260 6.087 0.720 102.628 o
-4 -11 -11 12.221 12.669 0.880 68.580 o
-4 -11 -10 32.039 32.131 1.188 37.674 o
-4 -11 -9 48.754 49.196 1.481 24.225 o
-4 -11 -8 27.395 26.680 1.034 49.707 o
-4 -11 -7 19.555 20.321 0.880 68.580 o
-4 -11 -6 5.998 6.562 0.573 161.924 o
-4 -11 -5 2.096 2.110 0.468 242.543 o
-4 -11 -4 21.231 21.936 0.860 71.966 o
-4 -11 -3 33.484 33.592 1.062 47.125 o
-4 -11 -2 117.956 118.273 2.551 8.172 o
-4 -11 -1 10.899 11.139 0.615 140.596 o
-4 -10 -18 0.439 0.287 0.545 178.957 o
-4 -10 -17 4.505 4.493 0.678 115.717 o
-4 -10 -16 6.641 6.618 0.769 89.981 o
-4 -10 -15 3.692 4.451 0.671 118.140 o
-4 -10 -14 19.848 19.427 1.027 50.385 o
-4 -10 -13 0.107 0.391 0.566 165.947 o
-4 -10 -12 7.128 7.694 0.734 98.755 o
-4 -10 -11 8.438 8.903 0.706 106.732 o
-4 -10 -10 3.597 3.389 0.559 170.121 o
-4 -10 -9 0.215 -0.007 0.454 257.699 o
-4 -10 -8 11.067 11.509 0.685 113.367 o
-4 -10 -7 19.015 19.126 0.818 79.537 o
-4 -10 -6 29.866 29.601 0.999 53.243 o
-4 -10 -5 12.004 11.880 0.636 131.479 o
-4 -10 -4 79.582 79.838 1.859 15.388 o
-4 -10 -3 8.303 8.714 0.545 178.957 o
-4 -10 -2 14.050 13.641 0.636 131.479 o
-4 -10 -1 36.276 35.926 1.041 49.042 o
-4 -9 -19 8.292 8.148 0.706 106.732 o
-4 -9 -18 0.506 -0.231 0.552 174.455 o
-4 -9 -17 4.309 4.871 0.706 106.732 o
-4 -9 -16 4.173 3.634 0.671 118.140 o
-4 -9 -15 7.261 7.785 0.762 91.640 o
-4 -9 -14 7.378 7.834 0.769 89.981 o
-4 -9 -13 10.455 10.531 0.811 80.914 o
-4 -9 -12 8.120 8.532 0.699 108.878 o
-4 -9 -11 1.331 1.125 0.503 210.026 o
-4 -9 -10 17.123 17.114 0.832 76.886 o
-4 -9 -9 71.186 70.335 1.789 16.613 o
-4 -9 -8 33.982 35.052 1.118 42.530 o
-4 -9 -7 52.706 52.767 1.412 26.683 o
-4 -9 -6 16.585 16.331 0.713 104.650 o
-4 -9 -5 39.649 40.321 1.139 40.979 o
-4 -9 -4 19.233 18.714 0.720 102.628 o
-4 -9 -3 17.258 17.666 0.685 113.367 o
-4 -9 -2 44.087 43.885 1.146 40.481 o
-4 -9 -1 79.473 79.811 1.768 17.010 o
-4 -8 -19 4.501 4.864 0.636 131.479 o
-4 -8 -18 2.314 2.516 0.636 131.479 o
-4 -8 -17 1.234 0.601 0.629 134.417 o
-4 -8 -16 1.107 1.992 0.615 140.596 o
-4 -8 -15 6.651 7.212 0.748 95.098 o
-4 -8 -14 6.155 5.814 0.713 104.650 o
-4 -8 -13 23.996 24.353 1.076 45.909 o
-4 -8 -12 3.178 3.103 0.559 170.121 o
-4 -8 -11 22.215 22.369 0.943 59.741 o
-4 -8 -10 29.963 30.650 1.069 46.511 o
-4 -8 -9 5.978 5.611 0.538 183.636 o
-4 -8 -8 11.275 10.734 0.615 140.596 o
-4 -8 -7 16.619 16.212 0.699 108.878 o
-4 -8 -6 27.633 27.407 0.880 68.580 o
-4 -8 -5 16.581 17.218 0.671 118.140 o
-4 -8 -4 49.360 48.651 1.223 35.552 o
-4 -8 -3 24.560 24.011 0.741 96.901 o
-4 -8 -2 41.351 41.935 1.048 48.390 o
-4 -8 -1 43.057 42.536 1.055 47.751 o
-4 -7 -20 1.575 1.915 0.573 161.924 o
-4 -7 -19 4.206 4.284 0.650 125.885 o
-4 -7 -18 3.823 3.774 0.671 118.140 o
-4 -7 -17 7.003 7.491 0.748 95.098 o
-4 -7 -16 2.462 2.572 0.636 131.479 o
-4 -7 -15 3.563 3.340 0.650 125.885 o
-4 -7 -14 1.054 1.558 0.580 158.046 o
-4 -7 -13 8.711 8.337 0.692 111.088 o
-4 -7 -12 3.553 3.515 0.552 174.455 o
-4 -7 -11 3.344 2.823 0.510 204.312 o
-4 -7 -10 28.372 28.679 1.006 52.507 o
-4 -7 -9 2.650 3.054 0.447 265.815 o
-4 -7 -8 27.180 26.834 0.901 65.427 o
-4 -7 -7 14.768 14.102 0.629 134.417 o
-4 -7 -6 14.004 13.697 0.601 147.212 o
-4 -7 -5 200.255 199.075 3.788 3.706 o
-4 -7 -4 12.579 12.474 0.517 198.827 o
-4 -7 -3 47.347 46.247 1.104 43.614 o
-4 -7 -2 7.324 7.638 0.398 335.111 o
-4 -7 -1 97.526 98.804 1.992 13.405 o
-4 -6 -20 4.022 3.843 0.615 140.596 o
-4 -6 -19 7.048 6.939 0.727 100.664 o
-4 -6 -18 5.145 5.108 0.706 106.732 o
-4 -6 -17 10.536 10.300 0.818 79.537 o
-4 -6 -16 1.432 1.530 0.601 147.212 o
-4 -6 -15 9.896 9.581 0.797 83.778 o
-4 -6 -14 7.953 8.253 0.720 102.628 o
-4 -6 -13 0.243 0.328 0.482 228.687 o
-4 -6 -12 28.410 27.610 1.034 49.707 o
-4 -6 -11 70.909 70.544 1.782 16.744 o
-4 -6 -10 30.528 30.510 1.013 51.785 o
-4 -6 -9 43.407 43.438 1.209 36.379 o
-4 -6 -8 61.274 61.977 1.502 23.554 o
-4 -6 -7 126.606 125.156 2.565 8.084 o
-4 -6 -6 112.323 113.074 2.292 10.120 o
-4 -6 -5 71.065 71.110 1.544 22.292 o
-4 -6 -4 53.952 55.289 1.244 34.364 o
-4 -6 -3 131.493 130.732 2.530 8.308 o
-4 -6 -2 161.581 161.005 3.033 5.780 o
-4 -6 -1 396.288 400.618 7.135 1.044 o
-4 -5 -20 2.217 1.943 0.580 158.046 o
-4 -5 -19 6.226 6.142 0.720 102.628 o
-4 -5 -18 8.182 7.855 0.783 86.797 o
-4 -5 -17 12.418 12.516 0.874 69.682 o
-4 -5 -16 2.493 2.411 0.629 134.417 o
-4 -5 -15 39.166 39.462 1.398 27.219 o
-4 -5 -14 66.886 66.400 1.817 16.106 o
-4 -5 -13 11.540 10.999 0.720 102.628 o
-4 -5 -12 4.777 5.367 0.559 170.121 o
-4 -5 -11 5.372 5.800 0.538 183.636 o
-4 -5 -10 71.134 70.957 1.719 17.992 o
-4 -5 -9 45.554 45.366 1.223 35.552 o
-4 -5 -8 100.688 102.347 2.180 11.185 o
-4 -5 -7 52.336 52.879 1.258 33.604 o
-4 -5 -6 191.729 193.820 3.655 3.980 o
-4 -5 -5 9.213 9.692 0.433 283.241 o
-4 -5 -4 281.876 282.576 5.129 2.021 o
-4 -5 -3 168.241 170.676 3.187 5.236 o
-4 -5 -2 304.182 312.540 5.604 1.693 o
-4 -5 -1 252.324 255.308 4.612 2.499 o
-4 -4 -20 3.876 3.494 0.636 131.479 o
-4 -4 -19 11.085 12.145 0.853 73.151 o
-4 -4 -18 5.549 5.346 0.699 108.878 o
-4 -4 -17 5.249 4.151 0.685 113.367 o
-4 -4 -16 8.631 8.302 0.776 88.368 o
-4 -4 -15 7.252 7.484 0.713 104.650 o
-4 -4 -14 0.233 0.559 0.489 222.199 o
-4 -4 -13 37.054 36.715 1.216 35.962 o
-4 -4 -12 4.192 4.780 0.531 188.500 o
-4 -4 -11 37.676 38.260 1.160 39.511 o
-4 -4 -10 1.099 1.209 0.391 347.186 o
-4 -4 -9 70.031 67.833 1.600 20.762 o
-4 -4 -8 55.597 56.205 1.349 29.230 o
-4 -4 -7 43.210 45.122 1.097 44.171 o
-4 -4 -6 72.491 73.221 1.558 21.894 o
-4 -4 -5 551.963 557.793 9.930 0.539 o
-4 -4 -4 476.556 473.664 8.442 0.746 o
-4 -4 -3 203.967 206.616 3.767 3.748 o
-4 -4 -2 102.456 105.694 2.020 13.036 o
-4 -4 -1 1411.990 1417.060 25.213 0.084 o
-4 -3 -21 1.988 1.272 0.573 161.924 o
-4 -3 -20 3.508 3.382 0.629 134.417 o
-4 -3 -19 19.598 20.056 1.048 48.390 o
-4 -3 -18 13.608 14.249 0.908 64.425 o
-4 -3 -17 1.058 0.342 0.580 158.046 o
-4 -3 -16 8.846 8.092 0.769 89.981 o
-4 -3 -15 7.050 7.254 0.692 111.088 o
-4 -3 -14 25.940 25.534 1.027 50.385 o
-4 -3 -13 1.095 1.440 0.475 235.462 o
-4 -3 -12 68.440 69.447 1.754 17.282 o
-4 -3 -11 46.191 46.422 1.293 31.812 o
-4 -3 -10 2.156 2.607 0.412 312.777 o
-4 -3 -9 221.167 220.438 4.221 2.984 o
-4 -3 -8 275.963 273.666 5.066 2.071 o
-4 -3 -7 34.711 34.493 0.894 66.454 o
-4 -3 -6 385.052 385.929 6.925 1.109 o
-4 -3 -5 332.810 327.292 5.891 1.532 o
-4 -3 -4 711.470 713.619 12.795 0.325 o
-4 -3 -3 40.739 40.642 0.901 65.427 o
-4 -3 -2 10.257 10.832 0.370 387.603 o
-4 -3 -1 763.019 770.586 13.767 0.281 o
-4 -2 -21 1.441 0.797 0.531 188.500 o
-4 -2 -20 5.542 5.493 0.692 111.088 o
-4 -2 -19 33.758 34.954 1.349 29.230 o
-4 -2 -18 3.719 4.235 0.678 115.717 o
-4 -2 -17 6.688 7.037 0.741 96.901 o
-4 -2 -16 9.259 9.015 0.790 85.267 o
-4 -2 -15 40.443 40.915 1.398 27.219 o
-4 -2 -14 56.058 56.254 1.607 20.582 o
-4 -2 -13 72.026 72.201 1.845 15.622 o
-4 -2 -12 44.382 44.248 1.293 31.812 o
-4 -2 -11 98.898 98.797 2.208 10.903 o
-4 -2 -10 29.960 29.329 0.929 61.551 o
-4 -2 -9 96.151 95.750 2.054 12.596 o
-4 -2 -8 12.966 12.704 0.524 193.560 o
-4 -2 -7 23.702 23.158 0.685 113.367 o
-4 -2 -6 273.942 274.176 4.968 2.154 o
-4 -2 -5 454.759 450.128 8.050 0.820 o
-4 -2 -4 150.284 150.613 2.795 6.805 o
-4 -2 -3 237.812 240.354 4.312 2.860 o
-4 -2 -2 515.208 523.048 9.315 0.613 o
-4 -2 -1 5.896 6.094 0.266 754.001 o
-4 -1 -21 1.925 2.166 0.559 170.121 o
-4 -1 -20 4.708 4.612 0.671 118.140 o
-4 -1 -19 3.610 3.718 0.685 113.367 o
-4 -1 -18 2.042 2.082 0.629 134.417 o
-4 -1 -17 1.305 1.873 0.615 140.596 o
-4 -1 -16 39.015 37.917 1.377 28.055 o
-4 -1 -15 24.388 24.367 1.034 49.707 o
-4 -1 -14 175.618 172.626 3.662 3.965 o
-4 -1 -13 18.939 19.518 0.867 70.810 o
-4 -1 -12 81.857 80.963 1.943 14.088 o
-4 -1 -11 36.641 36.575 1.097 44.171 o
-4 -1 -10 34.482 34.479 1.013 51.785 o
-4 -1 -9 10.686 11.055 0.538 183.636 o
-4 -1 -8 2.267 2.376 0.314 537.668 o
-4 -1 -7 117.701 117.413 2.313 9.938 o
-4 -1 -6 382.075 372.246 6.681 1.191 o
-4 -1 -5 89.350 90.789 1.796 16.484 o
-4 -1 -4 11.328 11.097 0.384 359.926 o
-4 -1 -3 97.712 99.244 1.894 14.825 o
-4 -1 -2 586.219 585.661 10.524 0.480 o
-4 -1 -1 956.843 939.871 16.890 0.186 o
-3 -21 -4 4.555 4.200 0.636 131.479 o
-3 -21 -3 3.404 3.941 0.608 143.847 o
-3 -21 -2 1.541 1.873 0.566 165.947 o
-3 -21 -1 4.391 4.207 0.629 134.417 o
-3 -20 -7 6.223 5.535 0.650 125.885 o
-3 -20 -6 3.609 3.319 0.622 137.454 o
-3 -20 -5 0.099 -0.650 0.545 178.957 o
-3 -20 -4 5.228 5.493 0.685 113.367 o
-3 -20 -3 2.256 1.803 0.615 140.596 o
-3 -20 -2 1.657 1.859 0.601 147.212 o
-3 -20 -1 5.528 4.871 0.685 113.367 o
-3 -19 -9 3.318 2.795 0.601 147.212 o
-3 -19 -8 5.470 4.913 0.678 115.717 o
-3 -19 -7 1.954 2.082 0.608 143.847 o
-3 -19 -6 8.409 8.875 0.783 86.797 o
-3 -19 -5 1.327 1.614 0.629 134.417 o
-3 -19 -4 9.400 8.106 0.790 85.267 o
-3 -19 -3 1.095 1.467 0.622 137.454 o
-3 -19 -2 0.726 0.776 0.601 147.212 o
-3 -19 -1 2.461 1.964 0.650 125.885 o
-3 -18 -11 0.652 0.182 0.538 183.636 o
-3 -18 -10 4.651 4.759 0.657 123.221 o
-3 -18 -9 1.769 1.433 0.608 143.847 o
-3 -18 -8 7.467 7.680 0.769 89.981 o
-3 -18 -7 1.758 2.187 0.636 131.479 o
-3 -18 -6 9.998 9.525 0.832 76.886 o
-3 -18 -5 8.898 8.246 0.776 88.368 o
-3 -18 -4 3.409 2.977 0.650 125.885 o
-3 -18 -3 2.032 2.830 0.636 131.479 o
-3 -18 -2 0.625 0.755 0.587 154.305 o
-3 -18 -1 1.864 1.642 0.615 140.596 o
-3 -17 -13 2.998 3.082 0.608 143.847 o
-3 -17 -12 2.085 2.802 0.601 147.212 o
-3 -17 -11 11.850 11.460 0.825 78.194 o
-3 -17 -10 5.843 6.031 0.734 98.755 o
-3 -17 -9 19.547 19.567 1.048 48.390 o
-3 -17 -8 10.264 9.797 0.818 79.537 o
-3 -17 -7 1.552 1.649 0.615 140.596 o
-3 -17 -6 10.147 10.419 0.832 76.886 o
-3 -17 -5 1.500 1.342 0.608 143.847 o
-3 -17 -4 4.433 4.200 0.678 115.717 o
-3 -17 -3 2.516 2.662 0.636 131.479 o
-3 -17 -2 9.913 10.580 0.832 76.886 o
-3 -17 -1 13.861 13.676 0.908 64.425 o
-3 -16 -14 2.928 2.327 0.587 154.305 o
-3 -16 -13 3.337 3.305 0.622 137.454 o
-3 -16 -12 3.886 3.494 0.664 120.640 o
-3 -16 -11 0.609 0.496 0.594 150.696 o
-3 -16 -10 1.505 1.488 0.643 128.636 o
-3 -16 -9 11.430 10.936 0.853 73.151 o
-3 -16 -8 4.981 4.626 0.713 104.650 o
-3 -16 -7 45.550 45.276 1.537 22.495 o
-3 -16 -6 4.009 4.235 0.678 115.717 o
-3 -16 -5 3.417 2.753 0.643 128.636 o
-3 -16 -4 9.201 9.560 0.797 83.778 o
-3 -16 -3 3.626 3.396 0.650 125.885 o
-3 -16 -2 14.213 14.682 0.908 64.425 o
-3 -16 -1 4.086 4.088 0.657 123.221 o
-3 -15 -15 3.383 3.620 0.608 143.847 o
-3 -15 -14 3.684 3.270 0.622 137.454 o
-3 -15 -13 26.159 26.394 1.160 39.511 o
-3 -15 -12 7.169 6.632 0.762 91.640 o
-3 -15 -11 1.259 1.859 0.615 140.596 o
-3 -15 -10 38.064 39.049 1.412 26.683 o
-3 -15 -9 2.217 2.208 0.643 128.636 o
-3 -15 -8 13.841 13.256 0.887 67.504 o
-3 -15 -7 2.368 1.873 0.622 137.454 o
-3 -15 -6 13.133 12.550 0.867 70.810 o
-3 -15 -5 19.656 19.678 0.999 53.243 o
-3 -15 -4 2.264 2.145 0.587 154.305 o
-3 -15 -3 13.740 14.249 0.860 71.966 o
-3 -15 -2 0.490 0.950 0.517 198.827 o
-3 -15 -1 21.229 21.628 0.978 55.550 o
-3 -14 -16 3.089 3.215 0.594 150.696 o
-3 -14 -15 4.694 4.402 0.664 120.640 o
-3 -14 -14 0.134 0.084 0.573 161.924 o
-3 -14 -13 8.890 8.700 0.811 80.914 o
-3 -14 -12 3.337 2.795 0.636 131.479 o
-3 -14 -11 1.861 1.509 0.615 140.596 o
-3 -14 -10 9.531 9.119 0.804 82.327 o
-3 -14 -9 25.904 26.338 1.167 39.040 o
-3 -14 -8 36.323 37.106 1.363 28.633 o
-3 -14 -7 8.853 7.945 0.727 100.664 o
-3 -14 -6 5.304 5.758 0.636 131.479 o
-3 -14 -5 43.557 44.961 1.419 26.421 o
-3 -14 -4 2.846 2.718 0.545 178.957 o
-3 -14 -3 11.234 10.783 0.720 102.628 o
-3 -14 -2 16.791 16.373 0.832 76.886 o
-3 -14 -1 22.360 22.103 0.950 58.865 o
-3 -13 -17 2.935 3.417 0.615 140.596 o
-3 -13 -16 1.252 0.636 0.566 165.947 o
-3 -13 -15 9.320 8.679 0.790 85.267 o
-3 -13 -14 1.648 1.307 0.629 134.417 o
-3 -13 -13 16.881 17.729 0.985 54.765 o
-3 -13 -12 0.906 0.839 0.594 150.696 o
-3 -13 -11 18.030 17.477 0.985 54.765 o
-3 -13 -10 15.413 14.794 0.922 62.487 o
-3 -13 -9 8.472 8.225 0.748 95.098 o
-3 -13 -8 12.585 12.117 0.783 86.797 o
-3 -13 -7 5.201 4.948 0.601 147.212 o
-3 -13 -6 52.025 52.361 1.530 22.701 o
-3 -13 -5 9.415 9.692 0.685 113.367 o
-3 -13 -4 19.235 19.189 0.874 69.682 o
-3 -13 -3 44.341 45.003 1.349 29.230 o
-3 -13 -2 31.656 32.830 1.118 42.530 o
-3 -13 -1 60.285 60.859 1.628 20.055 o
-3 -12 -17 3.675 3.648 0.622 137.454 o
-3 -12 -16 4.630 4.444 0.678 115.717 o
-3 -12 -15 8.333 8.400 0.804 82.327 o
-3 -12 -14 8.297 8.141 0.776 88.368 o
-3 -12 -13 14.445 14.633 0.922 62.487 o
-3 -12 -12 19.273 19.643 1.027 50.385 o
-3 -12 -11 0.933 1.363 0.594 150.696 o
-3 -12 -10 8.628 8.630 0.741 96.901 o
-3 -12 -9 24.015 23.983 1.020 51.078 o
-3 -12 -8 13.198 13.242 0.776 88.368 o
-3 -12 -7 13.919 14.395 0.783 86.797 o
-3 -12 -6 2.003 2.187 0.489 222.199 o
-3 -12 -5 49.791 50.125 1.433 25.908 o
-3 -12 -4 18.575 18.986 0.832 76.886 o
-3 -12 -3 126.384 126.665 2.753 7.014 o
-3 -12 -2 8.120 7.980 0.587 154.305 o
-3 -12 -1 21.334 21.628 0.853 73.151 o
-3 -11 -18 2.569 2.746 0.594 150.696 o
-3 -11 -17 2.980 3.822 0.650 125.885 o
-3 -11 -16 5.706 5.828 0.727 100.664 o
-3 -11 -15 1.622 1.635 0.615 140.596 o
-3 -11 -14 0.971 1.069 0.594 150.696 o
-3 -11 -13 8.331 8.658 0.783 86.797 o
-3 -11 -12 3.083 2.991 0.629 134.417 o
-3 -11 -11 3.284 3.159 0.608 143.847 o
-3 -11 -10 1.112 1.048 0.517 198.827 o
-3 -11 -9 15.648 14.947 0.811 80.914 o
-3 -11 -8 94.745 94.702 2.257 10.436 o
-3 -11 -7 100.107 100.425 2.327 9.819 o
-3 -11 -6 14.034 13.934 0.720 102.628 o
-3 -11 -5 5.101 5.213 0.510 204.312 o
-3 -11 -4 54.688 54.332 1.440 25.657 o
-3 -11 -3 9.194 10.147 0.601 147.212 o
-3 -11 -2 16.894 17.239 0.727 100.664 o
-3 -11 -1 30.118 30.601 0.978 55.550 o
-3 -10 -18 5.036 5.968 0.678 115.717 o
-3 -10 -17 1.461 1.062 0.601 147.212 o
-3 -10 -16 1.517 1.964 0.643 128.636 o
-3 -10 -15 8.697 7.959 0.769 89.981 o
-3 -10 -14 7.042 7.638 0.762 91.640 o
-3 -10 -13 10.604 10.838 0.825 78.194 o
-3 -10 -12 26.972 26.890 1.132 41.487 o
-3 -10 -11 1.147 1.125 0.510 204.312 o
-3 -10 -10 16.130 16.366 0.832 76.886 o
-3 -10 -9 16.067 16.066 0.804 82.327 o
-3 -10 -8 30.749 31.230 1.069 46.511 o
-3 -10 -7 7.293 6.743 0.559 170.121 o
-3 -10 -6 0.577 0.475 0.391 347.186 o
-3 -10 -5 17.166 17.589 0.734 98.755 o
-3 -10 -4 8.992 9.189 0.552 174.455 o
-3 -10 -3 54.214 54.982 1.391 27.494 o
-3 -10 -2 166.768 167.014 3.326 4.805 o
-3 -10 -1 59.209 58.553 1.433 25.908 o
-3 -9 -19 0.496 0.210 0.531 188.500 o
-3 -9 -18 5.242 4.996 0.671 118.140 o
-3 -9 -17 0.224 -0.224 0.580 158.046 o
-3 -9 -16 1.579 1.663 0.615 140.596 o
-3 -9 -15 2.110 2.739 0.622 137.454 o
-3 -9 -14 6.264 6.177 0.713 104.650 o
-3 -9 -13 21.135 20.293 1.020 51.078 o
-3 -9 -12 22.477 23.256 0.999 53.243 o
-3 -9 -11 7.228 7.694 0.643 128.636 o
-3 -9 -10 2.242 2.341 0.496 215.984 o
-3 -9 -9 66.880 66.449 1.705 18.288 o
-3 -9 -8 1.760 1.922 0.440 274.320 o
-3 -9 -7 46.698 44.185 1.244 34.364 o
-3 -9 -6 6.010 6.108 0.482 228.687 o
-3 -9 -5 45.865 46.925 1.230 35.149 o
-3 -9 -4 16.427 16.254 0.650 125.885 o
-3 -9 -3 32.750 32.942 0.943 59.741 o
-3 -9 -2 148.305 147.364 2.921 6.231 o
-3 -9 -1 12.980 13.745 0.559 170.121 o
-3 -8 -19 4.995 5.052 0.664 120.640 o
-3 -8 -18 1.896 2.047 0.615 140.596 o
-3 -8 -17 4.470 4.857 0.678 115.717 o
-3 -8 -16 1.563 1.370 0.601 147.212 o
-3 -8 -15 9.343 9.881 0.811 80.914 o
-3 -8 -14 1.145 1.558 0.587 154.305 o
-3 -8 -13 1.733 1.957 0.545 178.957 o
-3 -8 -12 24.868 24.808 1.013 51.785 o
-3 -8 -11 12.429 12.194 0.720 102.628 o
-3 -8 -10 17.215 17.505 0.804 82.327 o
-3 -8 -9 15.289 15.325 0.727 100.664 o
-3 -8 -8 35.791 35.220 1.069 46.511 o
-3 -8 -7 109.549 108.587 2.327 9.819 o
-3 -8 -6 86.946 86.861 1.922 14.397 o
-3 -8 -5 3.421 3.319 0.377 373.380 o
-3 -8 -4 106.219 104.576 2.152 11.477 o
-3 -8 -3 14.452 14.822 0.559 170.121 o
-3 -8 -2 58.720 59.238 1.335 29.845 o
-3 -8 -1 8.243 8.120 0.412 312.777 o
-3 -7 -20 2.076 1.712 0.559 170.121 o
-3 -7 -19 0.555 0.790 0.566 165.947 o
-3 -7 -18 1.643 1.111 0.594 150.696 o
-3 -7 -17 0.209 0.734 0.573 161.924 o
-3 -7 -16 6.952 7.135 0.748 95.098 o
-3 -7 -15 9.999 8.980 0.790 85.267 o
-3 -7 -14 61.774 59.671 1.761 17.145 o
-3 -7 -13 2.189 2.054 0.531 188.500 o
-3 -7 -12 16.076 16.387 0.818 79.537 o
-3 -7 -11 14.469 14.493 0.748 95.098 o
-3 -7 -10 23.069 24.095 0.901 65.427 o
-3 -7 -9 11.326 11.432 0.622 137.454 o
-3 -7 -8 1.695 1.586 0.384 359.926 o
-3 -7 -7 22.642 22.299 0.769 89.981 o
-3 -7 -6 2.341 2.648 0.349 435.511 o
-3 -7 -5 10.876 10.852 0.489 222.199 o
-3 -7 -4 155.933 157.350 3.019 5.834 o
-3 -7 -3 10.819 10.985 0.454 257.699 o
-3 -7 -2 169.918 168.118 3.173 5.282 o
-3 -7 -1 282.776 281.534 5.115 2.032 o
-3 -6 -20 0.907 1.195 0.552 174.455 o
-3 -6 -19 0.274 0.287 0.559 170.121 o
-3 -6 -18 0.514 0.314 0.587 154.305 o
-3 -6 -17 7.383 7.107 0.748 95.098 o
-3 -6 -16 1.054 1.328 0.601 147.212 o
-3 -6 -15 4.169 4.375 0.664 120.640 o
-3 -6 -14 5.201 5.325 0.622 137.454 o
-3 -6 -13 16.015 16.443 0.832 76.886 o
-3 -6 -12 9.159 8.987 0.643 128.636 o
-3 -6 -11 20.412 19.804 0.832 76.886 o
-3 -6 -10 81.181 81.278 1.915 14.502 o
-3 -6 -9 19.331 18.833 0.748 95.098 o
-3 -6 -8 10.272 10.328 0.545 178.957 o
-3 -6 -7 42.233 42.452 1.104 43.614 o
-3 -6 -6 201.810 203.366 3.829 3.626 o
-3 -6 -5 195.374 196.008 3.676 3.935 o
-3 -6 -4 176.827 177.399 3.326 4.805 o
-3 -6 -3 114.370 115.051 2.236 10.633 o
-3 -6 -2 109.946 109.139 2.124 11.781 o
-3 -6 -1 75.757 76.267 1.551 22.092 o
-3 -5 -20 1.679 1.153 0.573 161.924 o
-3 -5 -19 0.652 0.545 0.587 154.305 o
-3 -5 -18 2.377 1.579 0.601 147.212 o
-3 -5 -17 0.510 0.252 0.573 161.924 o
-3 -5 -16 66.522 67.980 1.943 14.088 o
-3 -5 -15 3.173 2.830 0.608 143.847 o
-3 -5 -14 9.718 9.441 0.706 106.732 o
-3 -5 -13 6.528 6.743 0.615 140.596 o
-3 -5 -12 4.026 4.256 0.517 198.827 o
-3 -5 -11 40.642 39.776 1.188 37.674 o
-3 -5 -10 78.683 78.001 1.824 15.983 o
-3 -5 -9 11.508 11.230 0.573 161.924 o
-3 -5 -8 139.676 136.938 2.753 7.014 o
-3 -5 -7 193.231 191.004 3.620 4.058 o
-3 -5 -6 61.412 61.243 1.349 29.230 o
-3 -5 -5 188.444 188.964 3.515 4.303 o
-3 -5 -4 261.511 258.453 4.689 2.418 o
-3 -5 -3 260.594 262.408 4.724 2.383 o
-3 -5 -2 314.761 320.081 5.702 1.635 o
-3 -5 -1 141.272 145.869 2.711 7.232 o
-3 -4 -21 2.272 2.096 0.573 161.924 o
-3 -4 -20 2.584 2.355 0.608 143.847 o
-3 -4 -19 4.130 4.577 0.685 113.367 o
-3 -4 -18 5.455 4.668 0.685 113.367 o
-3 -4 -17 1.961 2.229 0.622 137.454 o
-3 -4 -16 38.051 38.805 1.398 27.219 o
-3 -4 -15 15.654 16.128 0.901 65.427 o
-3 -4 -14 6.724 6.988 0.636 131.479 o
-3 -4 -13 21.562 22.019 0.922 62.487 o
-3 -4 -12 54.703 53.885 1.474 24.455 o
-3 -4 -11 80.870 81.292 1.915 14.502 o
-3 -4 -10 1.614 2.075 0.398 335.111 o
-3 -4 -9 10.317 10.734 0.545 178.957 o
-3 -4 -8 1.028 1.384 0.314 537.668 o
-3 -4 -7 203.237 202.066 3.788 3.706 o
-3 -4 -6 320.834 320.996 5.793 1.584 o
-3 -4 -5 221.539 222.458 4.081 3.192 o
-3 -4 -4 122.617 125.114 2.383 9.363 o
-3 -4 -3 820.577 827.385 14.787 0.243 o
-3 -4 -2 99.413 101.271 1.929 14.293 o
-3 -4 -1 598.214 603.034 10.776 0.458 o
-3 -3 -21 2.505 2.034 0.559 170.121 o
-3 -3 -20 13.993 14.347 0.887 67.504 o
-3 -3 -19 0.923 0.426 0.601 147.212 o
-3 -3 -18 3.361 3.438 0.657 123.221 o
-3 -3 -17 6.511 6.771 0.741 96.901 o
-3 -3 -16 15.845 15.611 0.929 61.551 o
-3 -3 -15 53.269 53.256 1.593 20.945 o
-3 -3 -14 4.621 4.430 0.573 161.924 o
-3 -3 -13 102.878 102.801 2.383 9.363 o
-3 -3 -12 8.021 8.015 0.587 154.305 o
-3 -3 -11 155.895 154.848 3.180 5.259 o
-3 -3 -10 44.847 44.647 1.202 36.803 o
-3 -3 -9 3.599 3.983 0.384 359.926 o
-3 -3 -8 5.971 5.828 0.391 347.186 o
-3 -3 -7 37.869 37.728 0.936 60.636 o
-3 -3 -6 815.768 808.629 14.458 0.254 o
-3 -3 -5 141.055 139.279 2.628 7.701 o
-3 -3 -4 0.968 1.069 0.203 1294.620 o
-3 -3 -3 689.668 708.972 12.648 0.332 o
-3 -3 -2 1032.000 1050.440 18.742 0.151 o
-3 -3 -1 318.783 323.616 5.786 1.588 o
-3 -2 -21 2.823 3.166 0.587 154.305 o
-3 -2 -20 10.947 11.572 0.832 76.886 o
-3 -2 -19 9.985 9.909 0.839 75.609 o
-3 -2 -18 25.271 24.710 1.125 42.004 o
-3 -2 -17 58.364 57.707 1.761 17.145 o
-3 -2 -16 46.280 47.120 1.544 22.292 o
-3 -2 -15 8.334 8.386 0.692 111.088 o
-3 -2 -14 86.167 85.974 2.131 11.704 o
-3 -2 -13 11.824 11.894 0.699 108.878 o
-3 -2 -12 67.788 67.651 1.698 18.439 o
-3 -2 -11 142.360 141.948 2.949 6.114 o
-3 -2 -10 58.623 57.169 1.412 26.683 o
-3 -2 -9 202.661 197.321 3.795 3.693 o
-3 -2 -8 306.483 302.128 5.528 1.740 o
-3 -2 -7 20.811 20.601 0.622 137.454 o
-3 -2 -6 302.824 301.674 5.444 1.794 o
-3 -2 -5 199.455 199.656 3.655 3.980 o
-3 -2 -4 1.434 1.370 0.196 1388.750 o
-3 -2 -3 368.168 372.204 6.660 1.199 o
-3 -2 -2 17.608 18.043 0.454 257.699 o
-3 -2 -1 1029.880 1025.940 18.092 0.162 o
-3 -1 -21 7.232 7.596 0.699 108.878 o
-3 -1 -20 7.447 6.897 0.734 98.755 o
-3 -1 -19 4.755 4.689 0.720 102.628 o
-3 -1 -18 4.407 3.711 0.678 115.717 o
-3 -1 -17 30.310 29.909 1.237 34.753 o
-3 -1 -16 39.268 39.056 1.398 27.219 o
-3 -1 -15 1.606 1.754 0.531 188.500 o
-3 -1 -14 63.833 63.403 1.719 17.992 o
-3 -1 -13 138.143 135.261 2.935 6.172 o
-3 -1 -12 210.634 210.459 4.179 3.045 o
-3 -1 -11 159.973 159.188 3.228 5.101 o
-3 -1 -10 25.395 25.136 0.825 78.194 o
-3 -1 -9 60.050 59.524 1.370 28.342 o
-3 -1 -8 325.772 320.737 5.828 1.565 o
-3 -1 -7 62.112 62.305 1.342 29.535 o
-3 -1 -6 98.928 98.622 1.936 14.190 o
-3 -1 -5 53.288 53.773 1.125 42.004 o
-3 -1 -4 138.410 139.111 2.565 8.084 o
-3 -1 -3 130.010 132.976 2.432 8.990 o
-3 -1 -2 3.437 3.969 0.217 1132.960 o
-3 -1 -1 3722.350 3424.560 60.356 0.015 o
-2 -21 -4 0.071 -0.468 0.510 204.312 o
-2 -21 -3 0.147 -0.370 0.524 193.560 o
-2 -21 -2 2.890 3.131 0.594 150.696 o
-2 -21 -1 0.275 -0.056 0.531 188.500 o
-2 -20 -8 0.294 0.433 0.552 174.455 o
-2 -20 -7 1.715 1.971 0.566 165.947 o
-2 -20 -6 0.324 1.160 0.559 170.121 o
-2 -20 -5 1.540 1.656 0.587 154.305 o
-2 -20 -4 10.357 10.342 0.797 83.778 o
-2 -20 -3 0.240 0.664 0.580 158.046 o
-2 -20 -2 6.469 6.702 0.734 98.755 o
-2 -20 -1 3.989 4.402 0.678 115.717 o
-2 -19 -10 2.700 2.362 0.601 147.212 o
-2 -19 -9 3.744 3.676 0.622 137.454 o
-2 -19 -8 5.464 5.975 0.692 111.088 o
-2 -19 -7 2.796 2.488 0.622 137.454 o
-2 -19 -6 2.055 1.377 0.608 143.847 o
-2 -19 -5 0.403 0.978 0.601 147.212 o
-2 -19 -4 1.916 1.971 0.636 131.479 o
-2 -19 -3 2.013 1.649 0.629 134.417 o
-2 -19 -2 7.728 8.483 0.797 83.778 o
-2 -19 -1 3.996 4.256 0.699 108.878 o
-2 -18 -11 0.041 -0.007 0.531 188.500 o
-2 -18 -10 6.506 6.506 0.713 104.650 o
-2 -18 -9 1.310 0.790 0.587 154.305 o
-2 -18 -8 0.563 0.475 0.594 150.696 o
-2 -18 -7 6.530 6.450 0.755 93.345 o
-2 -18 -6 3.489 3.340 0.685 113.367 o
-2 -18 -5 0.398 1.097 0.587 154.305 o
-2 -18 -4 0.434 0.196 0.580 158.046 o
-2 -18 -3 1.731 1.796 0.615 140.596 o
-2 -18 -2 1.821 3.033 0.636 131.479 o
-2 -18 -1 7.371 7.093 0.748 95.098 o
-2 -17 -13 3.652 3.557 0.601 147.212 o
-2 -17 -12 0.001 0.007 0.545 178.957 o
-2 -17 -11 1.021 1.006 0.573 161.924 o
-2 -17 -10 10.315 10.272 0.825 78.194 o
-2 -17 -9 3.818 4.437 0.706 106.732 o
-2 -17 -8 7.473 7.303 0.762 91.640 o
-2 -17 -7 4.300 4.885 0.699 108.878 o
-2 -17 -6 1.112 1.761 0.615 140.596 o
-2 -17 -5 7.103 7.079 0.748 95.098 o
-2 -17 -4 6.274 6.031 0.727 100.664 o
-2 -17 -3 1.981 1.523 0.615 140.596 o
-2 -17 -2 12.420 13.431 0.894 66.454 o
-2 -17 -1 16.538 16.219 0.957 58.009 o
-2 -16 -14 1.851 2.173 0.566 165.947 o
-2 -16 -13 3.131 2.551 0.622 137.454 o
-2 -16 -12 11.002 11.383 0.839 75.609 o
-2 -16 -11 6.222 7.044 0.762 91.640 o
-2 -16 -10 4.365 4.249 0.671 118.140 o
-2 -16 -9 1.865 1.838 0.615 140.596 o
-2 -16 -8 1.556 1.502 0.615 140.596 o
-2 -16 -7 8.257 8.057 0.776 88.368 o
-2 -16 -6 1.250 1.992 0.601 147.212 o
-2 -16 -5 12.089 12.362 0.867 70.810 o
-2 -16 -4 15.115 15.129 0.915 63.445 o
-2 -16 -3 22.844 23.850 1.097 44.171 o
-2 -16 -2 4.779 4.409 0.671 118.140 o
-2 -16 -1 4.303 4.577 0.657 123.221 o
-2 -15 -15 5.622 5.185 0.650 125.885 o
-2 -15 -14 0.443 0.266 0.566 165.947 o
-2 -15 -13 0.351 0.280 0.580 158.046 o
-2 -15 -12 4.948 4.612 0.713 104.650 o
-2 -15 -11 2.120 2.131 0.629 134.417 o
-2 -15 -10 8.348 8.141 0.783 86.797 o
-2 -15 -9 10.253 10.196 0.832 76.886 o
-2 -15 -8 1.683 1.761 0.622 137.454 o
-2 -15 -7 1.723 0.999 0.594 150.696 o
-2 -15 -6 17.056 17.156 0.950 58.865 o
-2 -15 -5 1.512 1.831 0.580 158.046 o
-2 -15 -4 5.818 5.863 0.671 118.140 o
-2 -15 -3 2.225 2.488 0.552 174.455 o
-2 -15 -2 4.637 4.486 0.601 147.212 o
-2 -15 -1 7.549 7.561 0.671 118.140 o
-2 -14 -16 0.908 0.964 0.545 178.957 o
-2 -14 -15 6.464 6.233 0.713 104.650 o
-2 -14 -14 3.483 2.767 0.657 123.221 o
-2 -14 -13 3.335 3.627 0.671 118.140 o
-2 -14 -12 1.626 1.488 0.615 140.596 o
-2 -14 -11 21.312 21.845 1.076 45.909 o
-2 -14 -10 6.088 6.268 0.734 98.755 o
-2 -14 -9 4.227 4.871 0.685 113.367 o
-2 -14 -8 2.358 2.502 0.608 143.847 o
-2 -14 -7 24.096 23.941 1.076 45.909 o
-2 -14 -6 0.826 0.755 0.517 198.827 o
-2 -14 -5 14.329 15.150 0.832 76.886 o
-2 -14 -4 16.745 17.805 0.880 68.580 o
-2 -14 -3 10.180 10.293 0.706 106.732 o
-2 -14 -2 8.301 8.092 0.650 125.885 o
-2 -14 -1 12.714 12.956 0.755 93.345 o
-2 -13 -17 8.703 8.805 0.706 106.732 o
-2 -13 -16 2.962 3.145 0.622 137.454 o
-2 -13 -15 18.027 18.309 0.999 53.243 o
-2 -13 -14 6.100 6.485 0.755 93.345 o
-2 -13 -13 11.643 11.209 0.853 73.151 o
-2 -13 -12 17.256 16.324 0.957 58.009 o
-2 -13 -11 1.509 2.872 0.629 134.417 o
-2 -13 -10 0.137 0.231 0.559 170.121 o
-2 -13 -9 11.674 13.040 0.846 74.365 o
-2 -13 -8 4.416 4.277 0.594 150.696 o
-2 -13 -7 1.232 0.978 0.510 204.312 o
-2 -13 -6 6.888 6.492 0.615 140.596 o
-2 -13 -5 42.311 42.557 1.328 30.160 o
-2 -13 -4 34.610 34.535 1.167 39.040 o
-2 -13 -3 21.865 21.670 0.908 64.425 o
-2 -13 -2 24.320 24.947 0.964 57.172 o
-2 -13 -1 42.506 43.906 1.314 30.805 o
-2 -12 -17 2.279 2.760 0.608 143.847 o
-2 -12 -16 4.915 4.794 0.692 111.088 o
-2 -12 -15 6.514 6.597 0.769 89.981 o
-2 -12 -14 3.315 2.977 0.643 128.636 o
-2 -12 -13 2.029 2.089 0.629 134.417 o
-2 -12 -12 6.807 6.939 0.734 98.755 o
-2 -12 -11 6.398 6.981 0.727 100.664 o
-2 -12 -10 29.108 30.063 1.202 36.803 o
-2 -12 -9 12.888 12.257 0.783 86.797 o
-2 -12 -8 5.959 5.681 0.608 143.847 o
-2 -12 -7 53.408 53.235 1.523 22.910 o
-2 -12 -6 1.441 1.978 0.489 222.199 o
-2 -12 -5 53.896 52.907 1.474 24.455 o
-2 -12 -4 9.733 9.804 0.636 131.479 o
-2 -12 -3 82.602 81.844 1.964 13.789 o
-2 -12 -2 10.523 10.671 0.629 134.417 o
-2 -12 -1 16.116 16.680 0.748 95.098 o
-2 -11 -18 3.097 3.767 0.608 143.847 o
-2 -11 -17 14.305 13.326 0.867 70.810 o
-2 -11 -16 5.414 5.143 0.713 104.650 o
-2 -11 -15 1.324 1.391 0.601 147.212 o
-2 -11 -14 8.358 8.442 0.783 86.797 o
-2 -11 -13 1.647 1.447 0.594 150.696 o
-2 -11 -12 5.432 5.388 0.692 111.088 o
-2 -11 -11 19.469 18.826 0.971 56.352 o
-2 -11 -10 42.368 42.760 1.377 28.055 o
-2 -11 -9 24.965 26.030 1.027 50.385 o
-2 -11 -8 43.812 43.431 1.335 29.845 o
-2 -11 -7 13.587 13.683 0.734 98.755 o
-2 -11 -6 92.995 92.724 2.166 11.330 o
-2 -11 -5 72.062 70.817 1.747 17.420 o
-2 -11 -4 53.563 54.241 1.440 25.657 o
-2 -11 -3 22.282 23.137 0.853 73.151 o
-2 -11 -2 192.755 192.751 3.843 3.599 o
-2 -11 -1 20.293 20.531 0.783 86.797 o
-2 -10 -19 2.525 2.621 0.601 147.212 o
-2 -10 -18 10.366 10.154 0.797 83.778 o
-2 -10 -17 3.363 3.585 0.671 118.140 o
-2 -10 -16 6.027 6.219 0.713 104.650 o
-2 -10 -15 2.129 2.159 0.629 134.417 o
-2 -10 -14 7.953 7.883 0.762 91.640 o
-2 -10 -13 5.194 5.423 0.692 111.088 o
-2 -10 -12 60.340 61.013 1.789 16.613 o
-2 -10 -11 0.814 1.048 0.496 215.984 o
-2 -10 -10 45.705 45.492 1.391 27.494 o
-2 -10 -9 33.443 34.011 1.146 40.481 o
-2 -10 -8 0.531 0.391 0.433 283.241 o
-2 -10 -7 65.034 64.402 1.642 19.715 o
-2 -10 -6 15.963 15.856 0.720 102.628 o
-2 -10 -5 44.554 43.235 1.209 36.379 o
-2 -10 -4 171.907 172.248 3.452 4.462 o
-2 -10 -3 411.961 409.437 7.561 0.930 o
-2 -10 -2 29.363 29.867 0.922 62.487 o
-2 -10 -1 21.940 22.089 0.769 89.981 o
-2 -9 -19 1.049 0.950 0.559 170.121 o
-2 -9 -18 6.616 6.848 0.741 96.901 o
-2 -9 -17 24.548 25.234 1.160 39.511 o
-2 -9 -16 26.637 27.582 1.188 37.674 o
-2 -9 -15 5.231 5.562 0.713 104.650 o
-2 -9 -14 21.239 20.146 1.027 50.385 o
-2 -9 -13 18.207 18.994 0.971 56.352 o
-2 -9 -12 18.855 18.756 0.915 63.445 o
-2 -9 -11 9.584 9.755 0.692 111.088 o
-2 -9 -10 7.340 8.267 0.629 134.417 o
-2 -9 -9 121.703 122.172 2.690 7.345 o
-2 -9 -8 64.420 63.843 1.621 20.229 o
-2 -9 -7 70.517 71.180 1.719 17.992 o
-2 -9 -6 79.796 80.698 1.852 15.504 o
-2 -9 -5 138.107 140.523 2.879 6.414 o
-2 -9 -4 102.149 102.417 2.187 11.114 o
-2 -9 -3 180.933 179.677 3.487 4.373 o
-2 -9 -2 64.485 63.438 1.447 25.410 o
-2 -9 -1 55.092 54.786 1.286 32.159 o
-2 -8 -20 1.129 0.887 0.559 170.121 o
-2 -8 -19 26.677 25.492 1.111 43.067 o
-2 -8 -18 8.031 8.204 0.776 88.368 o
-2 -8 -17 13.296 13.110 0.880 68.580 o
-2 -8 -16 9.287 8.875 0.797 83.778 o
-2 -8 -15 10.566 10.328 0.811 80.914 o
-2 -8 -14 1.669 1.705 0.580 158.046 o
-2 -8 -13 5.672 5.793 0.629 134.417 o
-2 -8 -12 11.875 11.705 0.734 98.755 o
-2 -8 -11 153.545 153.730 3.305 4.867 o
-2 -8 -10 198.782 194.380 3.962 3.387 o
-2 -8 -9 74.021 74.541 1.810 16.231 o
-2 -8 -8 45.410 45.276 1.244 34.364 o
-2 -8 -7 15.080 15.052 0.650 125.885 o
-2 -8 -6 38.958 40.237 1.090 44.739 o
-2 -8 -5 27.664 28.022 0.825 78.194 o
-2 -8 -4 25.008 24.870 0.748 95.098 o
-2 -8 -3 184.770 183.506 3.501 4.338 o
-2 -8 -2 334.704 334.839 6.129 1.416 o
-2 -8 -1 11.299 11.684 0.482 228.687 o
-2 -7 -20 4.187 3.836 0.615 140.596 o
-2 -7 -19 4.056 3.082 0.650 125.885 o
-2 -7 -18 10.320 10.363 0.846 74.365 o
-2 -7 -17 1.557 2.131 0.622 137.454 o
-2 -7 -16 29.707 29.357 1.223 35.552 o
-2 -7 -15 8.733 8.302 0.769 89.981 o
-2 -7 -14 32.258 32.292 1.237 34.753 o
-2 -7 -13 5.109 5.409 0.608 143.847 o
-2 -7 -12 8.051 8.085 0.636 131.479 o
-2 -7 -11 43.062 43.382 1.300 31.471 o
-2 -7 -10 48.739 48.008 1.349 29.230 o
-2 -7 -9 132.534 134.205 2.823 6.671 o
-2 -7 -8 67.471 65.869 1.579 21.317 o
-2 -7 -7 93.329 94.171 2.041 12.770 o
-2 -7 -6 101.865 101.816 2.117 11.859 o
-2 -7 -5 342.877 340.744 6.240 1.365 o
-2 -7 -4 209.159 208.041 3.913 3.472 o
-2 -7 -3 509.418 505.669 9.126 0.638 o
-2 -7 -2 353.403 348.564 6.324 1.329 o
-2 -7 -1 363.420 360.954 6.527 1.248 o
-2 -6 -20 3.635 3.291 0.615 140.596 o
-2 -6 -19 1.197 1.160 0.601 147.212 o
-2 -6 -18 7.483 7.393 0.741 96.901 o
-2 -6 -17 16.054 15.080 0.936 60.636 o
-2 -6 -16 16.137 15.891 0.943 59.741 o
-2 -6 -15 3.760 4.074 0.650 125.885 o
-2 -6 -14 9.402 9.644 0.720 102.628 o
-2 -6 -13 5.777 5.451 0.594 150.696 o
-2 -6 -12 34.642 33.717 1.132 41.487 o
-2 -6 -11 7.383 7.275 0.573 161.924 o
-2 -6 -10 37.238 37.721 1.132 41.487 o
-2 -6 -9 65.192 65.387 1.579 21.317 o
-2 -6 -8 126.070 124.625 2.579 7.996 o
-2 -6 -7 18.818 18.239 0.636 131.479 o
-2 -6 -6 146.079 143.982 2.816 6.704 o
-2 -6 -5 108.128 109.384 2.180 11.185 o
-2 -6 -4 432.850 432.553 7.792 0.876 o
-2 -6 -3 227.460 226.895 4.179 3.045 o
-2 -6 -2 450.360 445.481 8.029 0.825 o
-2 -6 -1 85.665 85.715 1.712 18.139 o
-2 -5 -21 0.534 0.189 0.538 183.636 o
-2 -5 -20 18.898 19.462 0.978 55.550 o
-2 -5 -19 2.836 2.669 0.636 131.479 o
-2 -5 -18 7.406 7.624 0.748 95.098 o
-2 -5 -17 12.552 11.684 0.860 71.966 o
-2 -5 -16 13.247 12.704 0.867 70.810 o
-2 -5 -15 3.894 4.472 0.636 131.479 o
-2 -5 -14 5.450 5.409 0.608 143.847 o
-2 -5 -13 6.845 7.442 0.615 140.596 o
-2 -5 -12 25.997 25.870 0.971 56.352 o
-2 -5 -11 162.620 161.557 3.347 4.745 o
-2 -5 -10 72.700 73.766 1.754 17.282 o
-2 -5 -9 2.193 2.579 0.384 359.926 o
-2 -5 -8 200.599 198.957 3.815 3.652 o
-2 -5 -7 24.111 24.081 0.720 102.628 o
-2 -5 -6 272.455 272.597 5.017 2.112 o
-2 -5 -5 301.992 299.948 5.465 1.780 o
-2 -5 -4 139.698 138.259 2.634 7.660 o
-2 -5 -3 92.432 94.290 1.845 15.622 o
-2 -5 -2 425.619 428.898 7.750 0.885 o
-2 -5 -1 267.234 272.562 4.927 2.191 o
-2 -4 -21 5.136 5.024 0.629 134.417 o
-2 -4 -20 4.441 4.004 0.650 125.885 o
-2 -4 -19 0.241 -0.028 0.573 161.924 o
-2 -4 -18 17.029 16.443 0.964 57.172 o
-2 -4 -17 9.175 8.728 0.783 86.797 o
-2 -4 -16 9.017 8.644 0.769 89.981 o
-2 -4 -15 11.011 11.132 0.783 86.797 o
-2 -4 -14 97.649 96.763 2.348 9.644 o
-2 -4 -13 31.709 30.894 1.090 44.739 o
-2 -4 -12 36.973 35.842 1.139 40.979 o
-2 -4 -11 18.703 18.770 0.769 89.981 o
-2 -4 -10 73.208 72.829 1.712 18.139 o
-2 -4 -9 5.585 5.765 0.433 283.241 o
-2 -4 -8 55.219 55.171 1.286 32.159 o
-2 -4 -7 6.029 6.170 0.363 402.654 o
-2 -4 -6 168.614 165.190 3.131 5.425 o
-2 -4 -5 328.293 327.034 5.898 1.528 o
-2 -4 -4 430.960 433.014 7.792 0.876 o
-2 -4 -3 200.247 197.377 3.613 4.073 o
-2 -4 -2 46.535 47.030 0.978 55.550 o
-2 -4 -1 613.668 621.762 11.216 0.423 o
-2 -3 -21 2.003 2.159 0.559 170.121 o
-2 -3 -20 1.069 0.713 0.573 161.924 o
-2 -3 -19 9.237 8.812 0.804 82.327 o
-2 -3 -18 8.791 9.630 0.797 83.778 o
-2 -3 -17 15.797 15.346 0.936 60.636 o
-2 -3 -16 13.785 12.998 0.867 70.810 o
-2 -3 -15 8.464 8.728 0.699 108.878 o
-2 -3 -14 3.804 4.200 0.559 170.121 o
-2 -3 -13 13.345 13.955 0.741 96.901 o
-2 -3 -12 6.402 7.009 0.559 170.121 o
-2 -3 -11 6.826 7.233 0.524 193.560 o
-2 -3 -10 19.315 19.133 0.720 102.628 o
-2 -3 -9 53.622 52.131 1.258 33.604 o
-2 -3 -8 19.851 20.084 0.643 128.636 o
-2 -3 -7 33.139 32.823 0.839 75.609 o
-2 -3 -6 79.786 80.901 1.642 19.715 o
-2 -3 -5 68.472 69.342 1.412 26.683 o
-2 -3 -4 6.304 6.492 0.287 647.696 o
-2 -3 -3 69.469 70.132 1.384 27.772 o
-2 -3 -2 750.919 753.018 13.697 0.283 o
-2 -3 -1 1042.710 1045.760 18.532 0.155 o
-2 -2 -21 2.655 3.187 0.587 154.305 o
-2 -2 -20 1.013 1.412 0.587 154.305 o
-2 -2 -19 21.852 21.404 1.090 44.739 o
-2 -2 -18 18.391 18.434 1.006 52.507 o
-2 -2 -17 10.792 10.650 0.832 76.886 o
-2 -2 -16 4.115 4.326 0.650 125.885 o
-2 -2 -15 1.863 1.593 0.524 193.560 o
-2 -2 -14 56.365 57.302 1.607 20.582 o
-2 -2 -13 33.005 32.418 1.104 43.614 o
-2 -2 -12 31.859 32.068 1.041 49.042 o
-2 -2 -11 56.494 56.701 1.447 25.410 o
-2 -2 -10 20.542 20.189 0.734 98.755 o
-2 -2 -9 27.819 28.337 0.818 79.537 o
-2 -2 -8 51.019 50.880 1.181 38.121 o
-2 -2 -7 414.701 409.528 7.393 0.973 o
-2 -2 -6 13.718 13.955 0.454 257.699 o
-2 -2 -5 54.029 54.297 1.139 40.979 o
-2 -2 -4 386.806 396.586 7.142 1.042 o
-2 -2 -3 779.325 786.533 14.179 0.264 o
-2 -2 -2 68.473 69.287 1.321 30.480 o
-2 -2 -1 1196.990 1204.860 21.593 0.114 o
-2 -1 -21 0.052 0.217 0.524 193.560 o
-2 -1 -20 4.676 4.423 0.671 118.140 o
-2 -1 -19 39.721 40.077 1.460 24.926 o
-2 -1 -18 3.545 3.480 0.664 120.640 o
-2 -1 -17 1.811 1.782 0.601 147.212 o
-2 -1 -16 4.419 4.137 0.636 131.479 o
-2 -1 -15 2.173 2.110 0.524 193.560 o
-2 -1 -14 5.338 5.367 0.580 158.046 o
-2 -1 -13 160.554 159.740 3.375 4.667 o
-2 -1 -12 38.865 39.070 1.174 38.576 o
-2 -1 -11 5.300 5.458 0.468 242.543 o
-2 -1 -10 18.422 18.113 0.685 113.367 o
-2 -1 -9 98.668 98.091 2.047 12.682 o
-2 -1 -8 80.616 78.615 1.663 19.221 o
-2 -1 -7 100.274 101.411 2.020 13.036 o
-2 -1 -6 183.668 185.337 3.452 4.462 o
-2 -1 -5 601.394 605.549 10.985 0.441 o
-2 -1 -4 619.090 626.954 11.356 0.412 o
-2 -1 -3 415.995 424.307 7.680 0.901 o
-2 -1 -2 193.433 198.880 3.592 4.121 o
-2 -1 -1 374.030 372.547 6.729 1.174 o
-1 -21 -5 7.420 7.351 0.706 106.732 o
-1 -21 -4 1.433 1.607 0.552 174.455 o
-1 -21 -3 1.591 1.789 0.559 170.121 o
-1 -21 -2 0.438 0.517 0.545 178.957 o
-1 -21 -1 2.053 2.047 0.580 158.046 o
-1 -20 -8 3.260 2.928 0.608 143.847 o
-1 -20 -7 0.821 0.300 0.538 183.636 o
-1 -20 -6 1.311 1.076 0.580 158.046 o
-1 -20 -5 6.681 7.107 0.720 102.628 o
-1 -20 -4 2.749 2.628 0.622 137.454 o
-1 -20 -3 5.605 5.576 0.713 104.650 o
-1 -20 -2 8.108 9.036 0.783 86.797 o
-1 -20 -1 8.587 8.085 0.783 86.797 o
-1 -19 -10 1.754 1.523 0.552 174.455 o
-1 -19 -9 6.455 6.897 0.692 111.088 o
-1 -19 -8 7.494 7.379 0.734 98.755 o
-1 -19 -7 0.597 0.874 0.587 154.305 o
-1 -19 -6 10.608 11.272 0.853 73.151 o
-1 -19 -5 4.003 3.878 0.678 115.717 o
-1 -19 -4 9.728 9.448 0.832 76.886 o
-1 -19 -3 1.908 2.243 0.643 128.636 o
-1 -19 -2 5.883 6.450 0.755 93.345 o
-1 -19 -1 1.196 0.741 0.587 154.305 o
-1 -18 -12 1.722 1.509 0.566 165.947 o
-1 -18 -11 1.615 1.761 0.573 161.924 o
-1 -18 -10 2.494 2.180 0.608 143.847 o
-1 -18 -9 8.964 9.797 0.804 82.327 o
-1 -18 -8 1.634 1.775 0.629 134.417 o
-1 -18 -7 1.272 0.748 0.622 137.454 o
-1 -18 -6 0.763 1.027 0.594 150.696 o
-1 -18 -5 13.135 13.592 0.887 67.504 o
-1 -18 -4 8.778 9.001 0.797 83.778 o
-1 -18 -3 4.474 4.305 0.692 111.088 o
-1 -18 -2 2.379 2.089 0.629 134.417 o
-1 -18 -1 10.302 10.042 0.832 76.886 o
-1 -17 -13 0.410 0.559 0.524 193.560 o
-1 -17 -12 0.070 -0.112 0.538 183.636 o
-1 -17 -11 9.447 8.770 0.783 86.797 o
-1 -17 -10 0.250 -0.217 0.580 158.046 o
-1 -17 -9 3.514 3.382 0.685 113.367 o
-1 -17 -8 4.872 4.612 0.692 111.088 o
-1 -17 -7 1.103 1.789 0.615 140.596 o
-1 -17 -6 0.508 0.098 0.580 158.046 o
-1 -17 -5 4.633 4.989 0.699 108.878 o
-1 -17 -4 2.488 2.837 0.650 125.885 o
-1 -17 -3 8.799 9.881 0.818 79.537 o
-1 -17 -2 2.572 2.991 0.643 128.636 o
-1 -17 -1 31.235 31.446 1.272 32.870 o
-1 -16 -14 5.994 6.618 0.671 118.140 o
-1 -16 -13 0.786 0.992 0.566 165.947 o
-1 -16 -12 4.537 3.711 0.671 118.140 o
-1 -16 -11 2.129 2.243 0.636 131.479 o
-1 -16 -10 12.849 13.047 0.880 68.580 o
-1 -16 -9 1.410 1.377 0.615 140.596 o
-1 -16 -8 2.978 3.054 0.650 125.885 o
-1 -16 -7 6.649 7.184 0.748 95.098 o
-1 -16 -6 8.003 7.757 0.762 91.640 o
-1 -16 -5 1.141 1.090 0.587 154.305 o
-1 -16 -4 5.814 5.835 0.706 106.732 o
-1 -16 -3 5.675 6.443 0.720 102.628 o
-1 -16 -2 20.296 19.476 0.999 53.243 o
-1 -16 -1 4.484 4.326 0.664 120.640 o
-1 -15 -15 0.162 1.020 0.538 183.636 o
-1 -15 -14 1.508 1.460 0.594 150.696 o
-1 -15 -13 4.793 4.130 0.692 111.088 o
-1 -15 -12 11.236 11.307 0.874 69.682 o
-1 -15 -11 7.378 7.086 0.748 95.098 o
-1 -15 -10 14.738 14.668 0.929 61.551 o
-1 -15 -9 18.935 19.371 1.020 51.078 o
-1 -15 -8 10.461 10.713 0.832 76.886 o
-1 -15 -7 0.096 -0.168 0.559 170.121 o
-1 -15 -6 8.650 8.917 0.762 91.640 o
-1 -15 -5 20.076 20.091 0.999 53.243 o
-1 -15 -4 33.601 33.997 1.237 34.753 o
-1 -15 -3 3.123 2.942 0.573 161.924 o
-1 -15 -2 1.549 1.992 0.545 178.957 o
-1 -15 -1 34.255 34.842 1.237 34.753 o
-1 -14 -16 3.822 3.725 0.615 140.596 o
-1 -14 -15 15.799 15.283 0.908 64.425 o
-1 -14 -14 1.123 0.517 0.594 150.696 o
-1 -14 -13 9.485 8.938 0.818 79.537 o
-1 -14 -12 0.296 0.538 0.580 158.046 o
-1 -14 -11 1.241 1.090 0.608 143.847 o
-1 -14 -10 4.793 4.675 0.692 111.088 o
-1 -14 -9 11.968 11.488 0.846 74.365 o
-1 -14 -8 9.062 8.393 0.755 93.345 o
-1 -14 -7 30.993 32.306 1.244 34.364 o
-1 -14 -6 9.237 8.875 0.706 106.732 o
-1 -14 -5 20.120 21.223 0.957 58.009 o
-1 -14 -4 83.141 84.136 2.131 11.704 o
-1 -14 -3 21.631 22.068 0.957 58.009 o
-1 -14 -2 0.923 0.741 0.482 228.687 o
-1 -14 -1 4.180 4.214 0.552 174.455 o
-1 -13 -17 0.507 -0.685 0.517 198.827 o
-1 -13 -16 4.220 3.599 0.643 128.636 o
-1 -13 -15 10.558 10.342 0.839 75.609 o
-1 -13 -14 6.948 6.792 0.769 89.981 o
-1 -13 -13 10.396 10.398 0.825 78.194 o
-1 -13 -12 12.018 12.187 0.874 69.682 o
-1 -13 -11 8.603 8.630 0.783 86.797 o
-1 -13 -10 45.216 44.123 1.488 23.998 o
-1 -13 -9 16.443 16.324 0.929 61.551 o
-1 -13 -8 47.391 48.127 1.502 23.554 o
-1 -13 -7 2.727 3.424 0.559 170.121 o
-1 -13 -6 32.934 33.508 1.181 38.121 o
-1 -13 -5 1.176 1.237 0.489 222.199 o
-1 -13 -4 10.144 11.125 0.699 108.878 o
-1 -13 -3 52.855 51.991 1.481 24.225 o
-1 -13 -2 57.622 56.317 1.551 22.092 o
-1 -13 -1 20.082 19.944 0.853 73.151 o
-1 -12 -18 6.821 7.233 0.699 108.878 o
-1 -12 -17 3.824 3.249 0.622 137.454 o
-1 -12 -16 11.054 11.069 0.839 75.609 o
-1 -12 -15 10.571 11.377 0.874 69.682 o
-1 -12 -14 22.502 22.900 1.097 44.171 o
-1 -12 -13 12.486 12.509 0.880 68.580 o
-1 -12 -12 28.491 27.791 1.188 37.674 o
-1 -12 -11 37.532 38.406 1.377 28.055 o
-1 -12 -10 10.520 11.356 0.797 83.778 o
-1 -12 -9 4.749 3.927 0.587 154.305 o
-1 -12 -8 29.119 29.133 1.097 44.171 o
-1 -12 -7 7.165 6.918 0.615 140.596 o
-1 -12 -6 114.824 111.907 2.572 8.040 o
-1 -12 -5 29.780 30.251 1.048 48.390 o
-1 -12 -4 3.721 4.060 0.503 210.026 o
-1 -12 -3 59.349 59.552 1.565 21.699 o
-1 -12 -2 15.617 16.820 0.755 93.345 o
-1 -12 -1 6.315 6.205 0.524 193.560 o
-1 -11 -18 8.463 8.770 0.741 96.901 o
-1 -11 -17 16.476 16.708 0.950 58.865 o
-1 -11 -16 10.213 11.272 0.860 71.966 o
-1 -11 -15 19.917 19.825 1.034 49.707 o
-1 -11 -14 15.629 15.737 0.943 59.741 o
-1 -11 -13 37.684 37.910 1.391 27.494 o
-1 -11 -12 7.076 6.736 0.713 104.650 o
-1 -11 -11 52.163 53.053 1.600 20.762 o
-1 -11 -10 11.208 11.432 0.755 93.345 o
-1 -11 -9 45.746 44.486 1.384 27.772 o
-1 -11 -8 39.437 39.706 1.258 33.604 o
-1 -11 -7 1.073 0.950 0.447 265.815 o
-1 -11 -6 8.915 9.008 0.601 147.212 o
-1 -11 -5 79.175 79.321 1.908 14.609 o
-1 -11 -4 12.814 13.445 0.664 120.640 o
-1 -11 -3 17.381 17.093 0.727 100.664 o
-1 -11 -2 69.594 70.321 1.698 18.439 o
-1 -11 -1 12.490 12.802 0.622 137.454 o
-1 -10 -19 1.284 1.558 0.545 178.957 o
-1 -10 -18 9.991 10.720 0.797 83.778 o
-1 -10 -17 2.345 1.901 0.629 134.417 o
-1 -10 -16 8.859 8.819 0.783 86.797 o
-1 -10 -15 12.230 12.292 0.867 70.810 o
-1 -10 -14 5.759 5.954 0.713 104.650 o
-1 -10 -13 0.821 0.321 0.552 174.455 o
-1 -10 -12 4.736 4.556 0.636 131.479 o
-1 -10 -11 11.563 11.286 0.741 96.901 o
-1 -10 -10 37.749 37.072 1.237 34.753 o
-1 -10 -9 10.603 10.496 0.678 115.717 o
-1 -10 -8 29.392 29.203 1.020 51.078 o
-1 -10 -7 58.942 58.113 1.530 22.701 o
-1 -10 -6 50.997 52.319 1.398 27.219 o
-1 -10 -5 167.297 169.754 3.466 4.426 o
-1 -10 -4 25.821 26.771 0.880 68.580 o
-1 -10 -3 107.344 107.490 2.320 9.878 o
-1 -10 -2 17.896 18.106 0.692 111.088 o
-1 -10 -1 144.141 145.708 2.977 6.000 o
-1 -9 -19 1.775 1.908 0.573 161.924 o
-1 -9 -18 7.669 7.973 0.762 91.640 o
-1 -9 -17 4.810 4.948 0.720 102.628 o
-1 -9 -16 5.421 5.353 0.720 102.628 o
-1 -9 -15 13.741 14.486 0.915 63.445 o
-1 -9 -14 18.114 17.302 0.964 57.172 o
-1 -9 -13 2.447 2.411 0.587 154.305 o
-1 -9 -12 40.483 39.734 1.321 30.480 o
-1 -9 -11 73.004 73.018 1.908 14.609 o
-1 -9 -10 22.611 21.432 0.901 65.427 o
-1 -9 -9 59.472 60.670 1.607 20.582 o
-1 -9 -8 74.964 73.892 1.803 16.357 o
-1 -9 -7 21.428 21.579 0.811 80.914 o
-1 -9 -6 4.559 4.766 0.447 265.815 o
-1 -9 -5 21.254 21.593 0.762 91.640 o
-1 -9 -4 30.205 29.762 0.894 66.454 o
-1 -9 -3 42.157 42.257 1.083 45.319 o
-1 -9 -2 84.008 85.904 1.852 15.504 o
-1 -9 -1 191.159 190.061 3.676 3.935 o
-1 -8 -20 4.986 4.619 0.650 125.885 o
-1 -8 -19 7.405 6.716 0.713 104.650 o
-1 -8 -18 4.648 4.675 0.692 111.088 o
-1 -8 -17 16.814 16.736 0.957 58.009 o
-1 -8 -16 4.741 5.625 0.699 108.878 o
-1 -8 -15 4.795 4.843 0.685 113.367 o
-1 -8 -14 11.717 11.432 0.818 79.537 o
-1 -8 -13 13.779 13.564 0.804 82.327 o
-1 -8 -12 38.857 38.441 1.272 32.870 o
-1 -8 -11 17.108 17.414 0.825 78.194 o
-1 -8 -10 15.200 14.402 0.734 98.755 o
-1 -8 -9 33.177 33.675 1.069 46.511 o
-1 -8 -8 204.273 204.177 4.067 3.214 o
-1 -8 -7 15.626 16.212 0.671 118.140 o
-1 -8 -6 4.429 4.577 0.412 312.777 o
-1 -8 -5 36.809 37.505 0.999 53.243 o
-1 -8 -4 189.917 191.025 3.690 3.905 o
-1 -8 -3 9.193 9.455 0.447 265.815 o
-1 -8 -2 297.255 296.545 5.521 1.745 o
-1 -8 -1 11.538 11.293 0.461 249.949 o
-1 -7 -20 0.316 0.196 0.524 193.560 o
-1 -7 -19 2.843 2.166 0.622 137.454 o
-1 -7 -18 1.959 1.649 0.629 134.417 o
-1 -7 -17 5.421 5.430 0.713 104.650 o
-1 -7 -16 29.274 29.993 1.230 35.149 o
-1 -7 -15 2.187 2.488 0.622 137.454 o
-1 -7 -14 14.308 13.962 0.860 71.966 o
-1 -7 -13 13.711 13.347 0.783 86.797 o
-1 -7 -12 56.564 57.428 1.607 20.582 o
-1 -7 -11 86.938 88.608 2.124 11.781 o
-1 -7 -10 20.540 20.601 0.832 76.886 o
-1 -7 -9 34.043 34.248 1.048 48.390 o
-1 -7 -8 25.468 25.597 0.853 73.151 o
-1 -7 -7 44.647 44.269 1.160 39.511 o
-1 -7 -6 201.904 202.178 3.892 3.509 o
-1 -7 -5 96.880 96.128 1.999 13.311 o
-1 -7 -4 21.704 21.677 0.657 123.221 o
-1 -7 -3 58.558 59.426 1.314 30.805 o
-1 -7 -2 244.066 241.877 4.521 2.601 o
-1 -7 -1 195.102 195.840 3.690 3.905 o
-1 -6 -20 0.310 0.608 0.538 183.636 o
-1 -6 -19 33.204 32.879 1.286 32.159 o
-1 -6 -18 34.449 33.221 1.286 32.159 o
-1 -6 -17 11.068 10.922 0.846 74.365 o
-1 -6 -16 21.749 20.887 1.048 48.390 o
-1 -6 -15 49.871 48.462 1.565 21.699 o
-1 -6 -14 0.383 -0.021 0.482 228.687 o
-1 -6 -13 33.178 33.801 1.181 38.121 o
-1 -6 -12 42.762 42.599 1.307 31.136 o
-1 -6 -11 68.560 67.358 1.712 18.139 o
-1 -6 -10 22.386 22.494 0.839 75.609 o
-1 -6 -9 123.929 122.466 2.607 7.826 o
-1 -6 -8 42.653 42.159 1.125 42.004 o
-1 -6 -7 125.498 123.751 2.509 8.448 o
-1 -6 -6 134.851 134.974 2.676 7.422 o
-1 -6 -5 67.371 68.455 1.474 24.455 o
-1 -6 -4 141.977 145.792 2.816 6.704 o
-1 -6 -3 136.413 136.302 2.628 7.701 o
-1 -6 -2 142.427 145.037 2.767 6.943 o
-1 -6 -1 85.990 87.553 1.747 17.420 o
-1 -5 -21 4.771 4.829 0.650 125.885 o
-1 -5 -20 6.049 5.751 0.685 113.367 o
-1 -5 -19 3.361 3.138 0.650 125.885 o
-1 -5 -18 3.017 3.305 0.650 125.885 o
-1 -5 -17 31.256 30.698 1.251 33.981 o
-1 -5 -16 8.427 8.393 0.769 89.981 o
-1 -5 -15 12.120 12.124 0.818 79.537 o
-1 -5 -14 17.989 17.848 0.880 68.580 o
-1 -5 -13 210.851 210.892 4.354 2.805 o
-1 -5 -12 39.570 39.455 1.230 35.149 o
-1 -5 -11 119.437 119.593 2.628 7.701 o
-1 -5 -10 56.636 56.820 1.447 25.410 o
-1 -5 -9 191.860 191.032 3.774 3.734 o
-1 -5 -8 139.067 139.985 2.809 6.737 o
-1 -5 -7 133.732 132.375 2.634 7.660 o
-1 -5 -6 81.010 80.349 1.684 18.746 o
-1 -5 -5 148.078 148.629 2.851 6.541 o
-1 -5 -4 78.703 77.281 1.579 21.317 o
-1 -5 -3 263.349 263.631 4.843 2.267 o
-1 -5 -2 78.928 81.334 1.614 20.404 o
-1 -5 -1 345.778 356.139 6.499 1.259 o
-1 -4 -21 0.647 0.259 0.524 193.560 o
-1 -4 -20 0.985 1.069 0.566 165.947 o
-1 -4 -19 0.295 0.825 0.594 150.696 o
-1 -4 -18 41.085 39.874 1.426 26.163 o
-1 -4 -17 6.628 6.240 0.720 102.628 o
-1 -4 -16 80.754 81.550 2.173 11.257 o
-1 -4 -15 6.387 5.702 0.636 131.479 o
-1 -4 -14 53.828 53.899 1.572 21.507 o
-1 -4 -13 14.944 15.464 0.790 85.267 o
-1 -4 -12 110.119 108.482 2.460 8.787 o
-1 -4 -11 35.880 35.562 1.090 44.739 o
-1 -4 -10 18.783 18.043 0.713 104.650 o
-1 -4 -9 22.032 22.718 0.762 91.640 o
-1 -4 -8 309.283 304.539 5.674 1.651 o
-1 -4 -7 61.714 61.739 1.370 28.342 o
-1 -4 -6 365.715 365.272 6.653 1.201 o
-1 -4 -5 245.450 252.227 4.647 2.462 o
-1 -4 -4 95.359 94.744 1.859 15.388 o
-1 -4 -3 1484.370 1509.120 27.680 0.069 o
-1 -4 -2 328.111 335.112 6.108 1.425 o
-1 -4 -1 211.540 218.097 3.976 3.363 o
-1 -3 -21 3.626 3.774 0.608 143.847 o
-1 -3 -20 2.973 2.956 0.622 137.454 o
-1 -3 -19 2.885 2.921 0.657 123.221 o
-1 -3 -18 10.377 10.314 0.825 78.194 o
-1 -3 -17 4.609 4.780 0.685 113.367 o
-1 -3 -16 5.343 5.500 0.678 115.717 o
-1 -3 -15 3.752 3.403 0.573 161.924 o
-1 -3 -14 26.126 26.282 1.034 49.707 o
-1 -3 -13 88.754 88.126 2.131 11.704 o
-1 -3 -12 47.635 46.631 1.328 30.160 o
-1 -3 -11 94.075 93.451 2.117 11.859 o
-1 -3 -10 11.974 11.796 0.573 161.924 o
-1 -3 -9 93.551 90.873 1.943 14.088 o
-1 -3 -8 186.137 186.476 3.592 4.121 o
-1 -3 -7 157.035 153.402 2.956 6.085 o
-1 -3 -6 346.663 348.145 6.331 1.326 o
-1 -3 -5 370.929 371.932 6.764 1.162 o
-1 -3 -4 249.949 251.011 4.570 2.546 o
-1 -3 -3 1611.490 1607.190 29.203 0.062 o
-1 -3 -2 2157.850 2121.170 38.078 0.037 o
-1 -3 -1 307.276 313.749 5.737 1.615 o
-1 -2 -21 4.113 4.200 0.622 137.454 o
-1 -2 -20 1.766 2.131 0.608 143.847 o
-1 -2 -19 4.681 3.753 0.685 113.367 o
-1 -2 -18 14.430 13.983 0.894 66.454 o
-1 -2 -17 7.697 7.638 0.748 95.098 o
-1 -2 -16 27.754 27.554 1.153 39.992 o
-1 -2 -15 4.589 4.822 0.601 147.212 o
-1 -2 -14 3.339 3.396 0.531 188.500 o
-1 -2 -13 12.392 13.193 0.713 104.650 o
-1 -2 -12 38.466 39.063 1.174 38.576 o
-1 -2 -11 41.935 41.649 1.174 38.576 o
-1 -2 -10 104.454 103.570 2.236 10.633 o
-1 -2 -9 57.355 56.701 1.328 30.160 o
-1 -2 -8 151.559 149.880 2.928 6.202 o
-1 -2 -7 427.237 423.483 7.729 0.890 o
-1 -2 -6 5.032 5.262 0.293 617.220 o
-1 -2 -5 752.652 758.007 13.822 0.278 o
-1 -2 -4 109.980 112.780 2.131 11.704 o
-1 -2 -3 991.739 1002.520 18.434 0.156 o
-1 -2 -2 948.240 954.700 17.519 0.173 o
-1 -2 -1 559.854 560.728 10.258 0.505 o
-1 -1 -21 6.374 5.975 0.678 115.717 o
-1 -1 -20 10.325 10.307 0.804 82.327 o
-1 -1 -19 6.620 6.548 0.727 100.664 o
-1 -1 -18 10.469 10.531 0.832 76.886 o
-1 -1 -17 9.164 9.098 0.783 86.797 o
-1 -1 -16 4.153 4.528 0.636 131.479 o
-1 -1 -15 27.841 28.700 1.104 43.614 o
-1 -1 -14 4.604 4.948 0.566 165.947 o
-1 -1 -13 2.936 3.173 0.489 222.199 o
-1 -1 -12 43.985 46.373 1.300 31.471 o
-1 -1 -11 138.132 136.295 2.865 6.477 o
-1 -1 -10 46.697 46.128 1.202 36.803 o
-1 -1 -9 5.955 5.807 0.384 359.926 o
-1 -1 -8 205.876 200.117 3.808 3.666 o
-1 -1 -7 89.566 88.923 1.803 16.357 o
-1 -1 -6 2.543 2.628 0.231 999.795 o
-1 -1 -5 356.898 356.321 6.499 1.259 o
-1 -1 -4 819.102 842.647 15.423 0.224 o
-1 -1 -3 258.632 261.989 4.773 2.334 o
-1 -1 -2 1633.160 1605.570 28.861 0.064 o
-1 -1 -1 603.898 608.484 11.097 0.432 o
0 0 2 3649.710 3293.800 56.058 0.017 o
0 0 4 0.635 0.552 0.161 2058.180 o
0 0 6 170.388 170.893 3.221 5.123 o
0 0 8 585.229 584.222 10.699 0.465 o
0 0 10 525.021 524.229 9.637 0.573 o
0 0 12 138.538 139.391 2.977 6.000 o
0 0 14 39.348 39.091 1.272 32.870 o
0 0 16 4.078 4.242 0.629 134.417 o
0 0 18 7.441 7.841 0.755 93.345 o
0 0 20 4.685 5.227 0.706 106.732 o
0 1 1 349.502 357.564 6.541 1.243 o
0 1 2 621.978 617.862 11.377 0.411 o
0 1 3 3641.370 3388.650 61.187 0.014 o
0 1 4 296.472 293.274 5.374 1.841 o
0 1 5 3853.820 3603.870 65.883 0.012 o
0 1 6 1283.920 1281.220 23.110 0.100 o
0 1 7 327.201 324.057 5.954 1.500 o
0 1 8 156.444 153.562 2.991 5.944 o
0 1 9 134.711 132.892 2.676 7.422 o
0 1 10 61.420 60.237 1.454 25.166 o
0 1 11 44.424 43.794 1.209 36.379 o
0 1 12 15.262 15.318 0.713 104.650 o
0 1 13 60.632 59.992 1.607 20.582 o
0 1 14 12.523 12.439 0.734 98.755 o
0 1 15 0.582 0.839 0.482 228.687 o
0 1 16 0.765 0.657 0.538 183.636 o
0 1 17 0.066 0.440 0.545 178.957 o
0 1 18 4.211 4.605 0.678 115.717 o
0 1 19 4.612 4.626 0.671 118.140 o
0 1 20 38.736 38.371 1.384 27.772 o
0 1 21 0.639 0.440 0.545 178.957 o
0 2 0 6248.240 5219.810 93.144 0.006 o
0 2 1 1658.950 1619.760 29.042 0.063 o
0 2 2 1467.590 1441.870 25.597 0.081 o
0 2 3 539.496 544.460 9.972 0.535 o
0 2 4 16.828 16.841 0.447 265.815 o
0 2 5 36.580 37.498 0.839 75.609 o
0 2 6 561.925 552.552 10.119 0.519 o
0 2 7 916.463 904.065 16.198 0.203 o
0 2 8 2.437 2.844 0.293 617.220 o
0 2 9 22.024 22.334 0.706 106.732 o
0 2 10 247.091 242.905 4.710 2.397 o
0 2 11 9.160 8.994 0.545 178.957 o
0 2 12 7.088 6.841 0.538 183.636 o
0 2 13 5.142 5.101 0.531 188.500 o
0 2 14 116.236 115.310 2.676 7.422 o
0 2 15 54.808 54.234 1.607 20.582 o
0 2 16 20.944 20.831 1.020 51.078 o
0 2 17 4.748 4.738 0.678 115.717 o
0 2 18 8.669 8.896 0.783 86.797 o
0 2 19 4.378 4.361 0.671 118.140 o
0 2 20 3.699 3.927 0.657 123.221 o
0 2 21 13.257 13.543 0.839 75.609 o
0 3 1 4727.080 4354.730 74.395 0.010 o
0 3 2 171.034 175.211 3.215 5.145 o
0 3 3 0.581 0.496 0.161 2058.180 o
0 3 4 248.399 251.255 4.605 2.507 o
0 3 5 602.706 596.619 10.943 0.444 o
0 3 6 208.454 205.372 3.850 3.586 o
0 3 7 2.106 2.390 0.273 715.830 o
0 3 8 1.656 1.866 0.287 647.696 o
0 3 9 126.075 123.884 2.537 8.263 o
0 3 10 89.791 87.546 1.971 13.691 o
0 3 11 130.757 128.629 2.753 7.014 o
0 3 12 18.015 17.428 0.769 89.981 o
0 3 13 103.265 101.236 2.376 9.418 o
0 3 14 1.146 1.195 0.489 222.199 o
0 3 15 21.531 21.293 0.971 56.352 o
0 3 16 23.312 22.774 1.062 47.125 o
0 3 17 16.635 16.121 0.943 59.741 o
0 3 18 18.096 17.729 0.985 54.765 o
0 3 19 21.153 20.810 1.069 46.511 o
0 3 20 17.088 16.478 0.936 60.636 o
0 3 21 8.408 8.560 0.720 102.628 o
0 4 0 16.835 17.107 0.440 274.320 o
0 4 1 421.314 436.131 7.973 0.836 o
0 4 2 20.704 20.971 0.517 198.827 o
0 4 3 79.875 81.110 1.593 20.945 o
0 4 4 90.224 90.467 1.782 16.744 o
0 4 5 235.995 238.418 4.416 2.726 o
0 4 6 67.050 67.707 1.440 25.657 o
0 4 7 232.421 229.970 4.340 2.823 o
0 4 8 26.424 26.030 0.762 91.640 o
0 4 9 0.247 0.748 0.314 537.668 o
0 4 10 0.566 0.936 0.356 418.599 o
0 4 11 5.272 5.388 0.489 222.199 o
0 4 12 0.372 0.755 0.412 312.777 o
0 4 13 0.854 0.748 0.454 257.699 o
0 4 14 118.264 117.336 2.739 7.085 o
0 4 15 0.295 -0.119 0.496 215.984 o
0 4 16 18.294 17.428 0.957 58.009 o
0 4 17 0.247 0.028 0.566 165.947 o
0 4 18 0.150 0.566 0.580 158.046 o
0 4 19 9.819 9.357 0.818 79.537 o
0 4 20 2.553 2.628 0.608 143.847 o
0 4 21 7.704 7.869 0.699 108.878 o
0 5 1 69.566 71.662 1.433 25.908 o
0 5 2 1.847 2.054 0.203 1294.620 o
0 5 3 28.186 28.504 0.692 111.088 o
0 5 4 98.981 98.615 1.957 13.887 o
0 5 5 623.362 615.458 11.265 0.419 o
0 5 6 66.610 66.233 1.440 25.657 o
0 5 7 8.438 8.015 0.412 312.777 o
0 5 8 11.452 11.405 0.510 204.312 o
0 5 9 62.983 61.425 1.488 23.998 o
0 5 10 29.373 28.553 0.929 61.551 o
0 5 11 46.618 46.680 1.314 30.805 o
0 5 12 20.506 20.629 0.867 70.810 o
0 5 13 21.702 21.956 0.936 60.636 o
0 5 14 19.739 18.735 0.901 65.427 o
0 5 15 0.091 0.266 0.517 198.827 o
0 5 16 4.447 4.619 0.671 118.140 o
0 5 17 8.814 8.546 0.776 88.368 o
0 5 18 7.798 7.673 0.755 93.345 o
0 5 19 3.782 3.592 0.664 120.640 o
0 5 20 0.018 0.112 0.552 174.455 o
0 5 21 0.003 -0.280 0.531 188.500 o
0 6 0 499.629 513.496 9.385 0.604 o
0 6 1 27.634 27.785 0.692 111.088 o
0 6 2 142.825 144.583 2.760 6.978 o
0 6 3 251.941 257.733 4.773 2.334 o
0 6 4 1.483 1.474 0.245 888.797 o
0 6 5 75.345 77.504 1.635 19.884 o
0 6 6 1.637 1.642 0.287 647.696 o
0 6 7 24.250 24.053 0.741 96.901 o
0 6 8 113.491 110.663 2.355 9.587 o
0 6 9 33.075 32.746 0.992 53.996 o
0 6 10 0.670 0.915 0.384 359.926 o
0 6 11 56.946 55.751 1.502 23.554 o
0 6 12 5.903 5.667 0.566 165.947 o
0 6 13 43.636 43.102 1.363 28.633 o
0 6 14 0.051 0.161 0.482 228.687 o
0 6 15 86.760 84.122 2.208 10.903 o
0 6 16 0.038 0.126 0.559 170.121 o
0 6 17 31.770 31.495 1.265 33.234 o
0 6 18 12.022 12.530 0.860 71.966 o
0 6 19 1.419 1.020 0.601 147.212 o
0 6 20 0.428 0.971 0.559 170.121 o
0 7 1 8.273 8.532 0.377 373.380 o
0 7 2 248.879 253.114 4.703 2.404 o
0 7 3 0.365 0.405 0.238 941.848 o
0 7 4 219.289 215.581 4.081 3.192 o
0 7 5 40.113 39.734 0.999 53.243 o
0 7 6 13.453 13.822 0.545 178.957 o
0 7 7 33.270 33.675 0.964 57.172 o
0 7 8 56.457 55.457 1.398 27.219 o
0 7 9 27.493 27.764 0.929 61.551 o
0 7 10 49.027 47.763 1.342 29.535 o
0 7 11 2.960 3.431 0.496 215.984 o
0 7 12 10.514 10.489 0.692 111.088 o
0 7 13 56.399 57.183 1.649 19.549 o
0 7 14 0.077 -0.112 0.489 222.199 o
0 7 15 4.792 4.850 0.671 118.140 o
0 7 16 3.488 3.187 0.643 128.636 o
0 7 17 2.450 2.523 0.636 131.479 o
0 7 18 0.403 0.419 0.587 154.305 o
0 7 19 15.182 15.395 0.908 64.425 o
0 7 20 12.731 12.341 0.804 82.327 o
0 8 0 132.340 131.047 2.579 7.996 o
0 8 1 54.438 53.361 1.223 35.552 o
0 8 2 38.177 38.316 0.957 58.009 o
0 8 3 63.631 63.046 1.412 26.683 o
0 8 4 124.134 123.926 2.502 8.495 o
0 8 5 40.420 40.621 1.048 48.390 o
0 8 6 56.299 55.178 1.363 28.633 o
0 8 7 0.115 0.370 0.342 453.468 o
0 8 8 12.232 11.985 0.615 140.596 o
0 8 9 24.163 23.431 0.874 69.682 o
0 8 10 48.207 47.554 1.363 28.633 o
0 8 11 20.127 19.993 0.874 69.682 o
0 8 12 2.611 2.921 0.531 188.500 o
0 8 13 14.728 15.122 0.839 75.609 o
0 8 14 22.562 22.159 1.055 47.751 o
0 8 15 43.911 42.613 1.474 24.455 o
0 8 16 2.418 2.124 0.622 137.454 o
0 8 17 2.680 2.739 0.636 131.479 o
0 8 18 4.377 4.193 0.685 113.367 o
0 8 19 2.350 2.725 0.615 140.596 o
0 8 20 5.451 4.668 0.657 123.221 o
0 9 1 2.009 1.810 0.307 562.385 o
0 9 2 100.154 99.580 2.089 12.179 o
0 9 3 15.479 16.003 0.601 147.212 o
0 9 4 46.865 46.561 1.195 37.235 o
0 9 5 138.582 138.224 2.851 6.541 o
0 9 6 27.938 27.756 0.901 65.427 o
0 9 7 15.728 15.730 0.692 111.088 o
0 9 8 0.711 0.538 0.398 335.111 o
0 9 9 71.447 71.131 1.796 16.484 o
0 9 10 83.056 83.179 2.054 12.596 o
0 9 11 18.604 17.882 0.860 71.966 o
0 9 12 7.358 7.512 0.657 123.221 o
0 9 13 22.030 22.012 1.041 49.042 o
0 9 14 0.633 0.363 0.559 170.121 o
0 9 15 1.808 1.908 0.615 140.596 o
0 9 16 56.550 54.772 1.705 18.288 o
0 9 17 0.003 0.259 0.580 158.046 o
0 9 18 2.139 2.006 0.615 140.596 o
0 9 19 15.560 15.464 0.874 69.682 o
0 10 0 2.122 2.516 0.377 373.380 o
0 10 1 244.448 246.070 4.724 2.383 o
0 10 2 8.113 8.022 0.489 222.199 o
0 10 3 52.581 52.900 1.342 29.535 o
0 10 4 1.121 1.509 0.370 387.603 o
0 10 5 65.464 66.212 1.621 20.229 o
0 10 6 3.217 3.445 0.447 265.815 o
0 10 7 0.369 0.741 0.398 335.111 o
0 10 8 24.564 24.752 0.936 60.636 o
0 10 9 2.084 1.992 0.475 235.462 o
0 10 10 1.484 1.398 0.489 222.199 o
0 10 11 1.000 1.188 0.503 210.026 o
0 10 12 0.000 0.370 0.496 215.984 o
0 10 13 0.782 0.776 0.559 170.121 o
0 10 14 0.191 0.217 0.566 165.947 o
0 10 15 0.192 0.231 0.573 161.924 o
0 10 16 0.026 0.433 0.580 158.046 o
0 10 17 9.842 10.433 0.825 78.194 o
0 10 18 2.901 2.907 0.615 140.596 o
0 10 19 1.865 1.796 0.559 170.121 o
0 11 1 45.029 46.268 1.251 33.981 o
0 11 2 5.825 6.080 0.482 228.687 o
0 11 3 1.770 1.768 0.405 323.655 o
0 11 4 8.959 9.364 0.580 158.046 o
0 11 5 3.302 4.011 0.475 235.462 o
0 11 6 3.942 4.291 0.496 215.984 o
0 11 7 0.549 0.748 0.440 274.320 o
0 11 8 8.354 8.232 0.629 134.417 o
0 11 9 1.989 2.152 0.510 204.312 o
0 11 10 52.683 53.109 1.572 21.507 o
0 11 11 5.295 5.549 0.629 134.417 o
0 11 12 1.113 1.293 0.580 158.046 o
0 11 13 11.627 11.481 0.846 74.365 o
0 11 14 0.853 1.013 0.587 154.305 o
0 11 15 8.127 8.204 0.776 88.368 o
0 11 16 22.326 21.656 1.083 45.319 o
0 11 17 0.111 0.238 0.559 170.121 o
0 11 18 1.064 1.300 0.559 170.121 o
0 12 0 31.455 32.124 1.034 49.707 o
0 12 1 10.232 10.203 0.608 143.847 o
0 12 2 0.001 0.266 0.391 347.186 o
0 12 3 2.381 2.068 0.447 265.815 o
0 12 4 87.281 88.539 2.103 12.017 o
0 12 5 0.000 0.070 0.419 302.438 o
0 12 6 3.515 3.515 0.517 198.827 o
0 12 7 52.810 53.528 1.530 22.701 o
0 12 8 7.327 7.016 0.629 134.417 o
0 12 9 20.354 20.671 0.950 58.865 o
0 12 10 40.949 41.579 1.391 27.494 o
0 12 11 2.494 2.753 0.622 137.454 o
0 12 12 0.120 0.482 0.559 170.121 o
0 12 13 0.502 0.454 0.587 154.305 o
0 12 14 19.111 19.315 1.013 51.785 o
0 12 15 8.508 8.267 0.804 82.327 o
0 12 16 5.836 5.898 0.713 104.650 o
0 12 17 1.590 1.607 0.573 161.924 o
0 12 18 0.812 1.216 0.552 174.455 o
0 13 1 13.227 13.424 0.720 102.628 o
0 13 2 27.459 28.399 1.020 51.078 o
0 13 3 0.005 0.028 0.433 283.241 o
0 13 4 75.678 75.073 1.915 14.502 o
0 13 5 0.032 0.496 0.454 257.699 o
0 13 6 0.066 0.098 0.454 257.699 o
0 13 7 2.907 2.858 0.552 174.455 o
0 13 8 1.963 2.180 0.552 174.455 o
0 13 9 17.822 17.868 0.957 58.009 o
0 13 10 4.411 3.829 0.657 123.221 o
0 13 11 7.321 6.953 0.741 96.901 o
0 13 12 0.610 1.006 0.587 154.305 o
0 13 13 21.983 21.663 1.069 46.511 o
0 13 14 0.588 0.804 0.608 143.847 o
0 13 15 0.297 0.629 0.587 154.305 o
0 13 16 0.305 0.503 0.566 165.947 o
0 13 17 0.398 -0.175 0.524 193.560 o
0 14 0 11.805 12.292 0.741 96.901 o
0 14 1 13.591 12.949 0.755 93.345 o
0 14 2 64.642 66.924 1.789 16.613 o
0 14 3 1.726 2.369 0.531 188.500 o
0 14 4 18.595 19.119 0.908 64.425 o
0 14 5 0.921 0.412 0.489 222.199 o
0 14 6 0.844 1.237 0.517 198.827 o
0 14 7 43.894 45.066 1.495 23.774 o
0 14 8 0.004 -0.252 0.552 174.455 o
0 14 9 24.273 23.808 1.104 43.614 o
0 14 10 0.308 0.217 0.580 158.046 o
0 14 11 4.319 4.130 0.678 115.717 o
0 14 12 0.160 -0.077 0.566 165.947 o
0 14 13 4.768 4.542 0.713 104.650 o
0 14 14 21.174 21.684 1.069 46.511 o
0 14 15 4.620 4.920 0.678 115.717 o
0 14 16 0.004 0.035 0.517 198.827 o
0 15 1 22.927 23.689 1.013 51.785 o
0 15 2 9.548 9.734 0.727 100.664 o
0 15 3 69.335 71.285 1.929 14.293 o
0 15 4 11.550 12.089 0.790 85.267 o
0 15 5 16.699 17.100 0.936 60.636 o
0 15 6 30.259 30.216 1.216 35.962 o
0 15 7 22.227 22.285 1.076 45.909 o
0 15 8 87.401 86.645 2.278 10.245 o
0 15 9 7.426 7.184 0.769 89.981 o
0 15 10 13.440 13.948 0.908 64.425 o
0 15 11 5.019 5.374 0.706 106.732 o
0 15 12 4.853 5.297 0.720 102.628 o
0 15 13 2.367 2.418 0.643 128.636 o
0 15 14 9.165 9.567 0.783 86.797 o
0 15 15 0.025 -0.314 0.524 193.560 o
0 16 0 171.575 175.756 3.892 3.509 o
0 16 1 8.618 8.763 0.776 88.368 o
0 16 2 33.928 35.667 1.328 30.160 o
0 16 3 42.446 41.320 1.440 25.657 o
0 16 4 1.959 2.516 0.622 137.454 o
0 16 5 0.033 0.007 0.552 174.455 o
0 16 6 13.088 13.948 0.901 65.427 o
0 16 7 1.058 0.950 0.608 143.847 o
0 16 8 19.875 20.077 1.048 48.390 o
0 16 9 0.268 0.293 0.580 158.046 o
0 16 10 12.047 11.719 0.853 73.151 o
0 16 11 1.578 1.419 0.622 137.454 o
0 16 12 11.223 11.733 0.853 73.151 o
0 16 13 1.664 1.929 0.601 147.212 o
0 16 14 13.158 13.249 0.825 78.194 o
0 17 1 48.282 49.217 1.607 20.582 o
0 17 2 49.479 48.588 1.600 20.762 o
0 17 3 19.324 19.196 1.027 50.385 o
0 17 4 18.114 17.589 0.985 54.765 o
0 17 5 6.993 6.422 0.748 95.098 o
0 17 6 39.839 41.104 1.454 25.166 o
0 17 7 17.886 18.518 1.013 51.785 o
0 17 8 9.379 9.713 0.804 82.327 o
0 17 9 0.975 1.083 0.615 140.596 o
0 17 10 0.138 0.182 0.573 161.924 o
0 17 11 1.790 1.523 0.601 147.212 o
0 17 12 0.898 1.125 0.573 161.924 o
0 17 13 10.688 10.887 0.762 91.640 o
0 18 0 1.807 2.285 0.629 134.417 o
0 18 1 29.016 28.260 1.209 36.379 o
0 18 2 2.236 2.418 0.643 128.636 o
0 18 3 42.318 41.991 1.474 24.455 o
0 18 4 0.028 0.049 0.587 154.305 o
0 18 5 3.601 3.843 0.678 115.717 o
0 18 6 0.102 -0.112 0.587 154.305 o
0 18 7 56.939 55.981 1.761 17.145 o
0 18 8 1.078 1.153 0.615 140.596 o
0 18 9 1.399 1.426 0.601 147.212 o
0 18 10 3.463 3.068 0.629 134.417 o
0 18 11 0.711 0.950 0.552 174.455 o
0 18 12 3.967 4.200 0.636 131.479 o
0 19 1 4.495 4.640 0.685 113.367 o
0 19 2 4.419 3.983 0.706 106.732 o
0 19 3 0.933 1.398 0.622 137.454 o
0 19 4 7.027 6.974 0.769 89.981 o
0 19 5 1.916 1.859 0.636 131.479 o
0 19 6 19.291 19.448 1.020 51.078 o
0 19 7 1.250 1.069 0.601 147.212 o
0 19 8 1.122 1.090 0.580 158.046 o
0 19 9 1.788 1.838 0.580 158.046 o
0 19 10 0.003 0.168 0.517 198.827 o
0 20 0 15.920 15.982 0.957 58.009 o
0 20 1 0.270 0.300 0.587 154.305 o
0 20 2 0.610 1.216 0.594 150.696 o
0 20 3 11.491 11.125 0.832 76.886 o
0 20 4 0.465 0.587 0.573 161.924 o
0 20 5 0.034 -0.063 0.552 174.455 o
0 20 6 0.073 0.084 0.545 178.957 o
0 20 7 0.012 -0.091 0.524 193.560 o
0 20 8 1.281 0.699 0.559 170.121 o
0 21 1 0.155 0.349 0.538 183.636 o
0 21 2 0.009 -0.084 0.531 188.500 o
0 21 3 1.110 1.062 0.552 174.455 o
0 21 4 0.013 -0.042 0.517 198.827 o
0 21 5 2.533 2.173 0.601 147.212 o
1 0 1 455.083 450.352 8.295 0.773 o
1 0 2 4129.630 3650.700 65.618 0.012 o
1 0 3 1254.860 1247.030 22.809 0.102 o
1 0 4 1534.630 1528.090 27.931 0.068 o
1 0 5 28.617 28.735 0.678 115.717 o
1 0 6 43.850 43.605 0.971 56.352 o
1 0 7 2.645 2.621 0.259 795.308 o
1 0 8 48.277 48.714 1.132 41.487 o
1 0 9 0.677 0.825 0.280 680.485 o
1 0 10 3.518 3.648 0.384 359.926 o
1 0 11 0.042 0.587 0.356 418.599 o
1 0 12 39.267 39.489 1.174 38.576 o
1 0 13 23.967 23.962 0.929 61.551 o
1 0 14 12.175 12.991 0.741 96.901 o
1 0 15 16.411 16.562 0.853 73.151 o
1 0 16 0.107 -0.238 0.503 210.026 o
1 0 17 1.009 0.580 0.566 165.947 o
1 0 18 11.986 11.775 0.853 73.151 o
1 0 19 0.810 0.042 0.573 161.924 o
1 0 20 0.430 0.419 0.573 161.924 o
1 0 21 3.817 4.528 0.622 137.454 o
1 1 0 98.738 100.460 1.824 15.983 o
1 1 1 602.474 627.464 11.439 0.406 o
1 1 2 1631.530 1606.260 29.161 0.063 o
1 1 3 257.959 263.093 4.801 2.307 o
1 1 4 818.359 824.981 15.157 0.231 o
1 1 5 356.632 360.003 6.576 1.230 o
1 1 6 2.533 2.662 0.231 999.795 o
1 1 7 89.819 89.587 1.817 16.106 o
1 1 8 206.101 205.190 3.899 3.497 o
1 1 9 5.927 5.842 0.384 359.926 o
1 1 10 46.529 44.814 1.181 38.121 o
1 1 11 137.950 137.623 2.893 6.352 o
1 1 12 44.310 45.094 1.286 32.159 o
1 1 13 2.878 3.389 0.496 215.984 o
1 1 14 4.670 4.640 0.559 170.121 o
1 1 15 27.851 28.329 1.097 44.171 o
1 1 16 4.156 4.242 0.636 131.479 o
1 1 17 9.166 8.931 0.776 88.368 o
1 1 18 10.462 11.104 0.832 76.886 o
1 1 19 6.618 6.017 0.713 104.650 o
1 1 20 10.326 9.469 0.797 83.778 o
1 1 21 6.378 6.401 0.678 115.717 o
1 2 0 2999.550 2758.960 47.239 0.024 o
1 2 1 560.111 567.625 10.440 0.488 o
1 2 2 948.279 944.931 17.428 0.175 o
1 2 3 993.003 981.786 18.169 0.161 o
1 2 4 110.193 109.873 2.096 12.098 o
1 2 5 752.766 748.944 13.767 0.281 o
1 2 6 5.108 5.311 0.293 617.220 o
1 2 7 427.184 423.699 7.771 0.880 o
1 2 8 151.260 149.104 2.928 6.202 o
1 2 9 57.227 56.771 1.335 29.845 o
1 2 10 104.179 104.136 2.250 10.501 o
1 2 11 41.947 40.929 1.160 39.511 o
1 2 12 38.439 38.679 1.167 39.040 o
1 2 13 12.453 11.789 0.685 113.367 o
1 2 14 3.313 3.075 0.531 188.500 o
1 2 15 4.567 4.361 0.594 150.696 o
1 2 16 27.700 27.442 1.160 39.511 o
1 2 17 7.805 8.176 0.762 91.640 o
1 2 18 14.558 14.619 0.915 63.445 o
1 2 19 4.681 4.780 0.713 104.650 o
1 2 20 1.778 1.838 0.608 143.847 o
1 2 21 4.105 3.662 0.608 143.847 o
1 3 0 79.484 78.364 1.488 23.998 o
1 3 1 307.804 319.424 5.835 1.562 o
1 3 2 2157.690 2082.890 37.673 0.037 o
1 3 3 1610.960 1598.840 29.217 0.062 o
1 3 4 250.167 251.493 4.612 2.499 o
1 3 5 370.289 375.405 6.883 1.122 o
1 3 6 347.116 353.595 6.471 1.270 o
1 3 7 156.870 155.792 3.019 5.834 o
1 3 8 185.951 186.553 3.613 4.073 o
1 3 9 93.618 90.949 1.957 13.887 o
1 3 10 11.916 12.166 0.580 158.046 o
1 3 11 94.284 95.100 2.159 11.403 o
1 3 12 47.482 49.182 1.377 28.055 o
1 3 13 88.975 88.546 2.145 11.552 o
1 3 14 26.276 25.870 1.020 51.078 o
1 3 15 3.741 3.662 0.573 161.924 o
1 3 16 5.344 5.290 0.685 113.367 o
1 3 17 4.554 4.766 0.678 115.717 o
1 3 18 10.365 10.056 0.811 80.914 o
1 3 19 2.867 3.312 0.664 120.640 o
1 3 20 2.983 3.396 0.643 128.636 o
1 3 21 3.635 3.815 0.608 143.847 o
1 4 0 14.009 13.885 0.384 359.926 o
1 4 1 211.711 215.532 3.941 3.423 o
1 4 2 328.240 328.103 6.038 1.459 o
1 4 3 1483.940 1461.140 27.051 0.073 o
1 4 4 95.356 94.394 1.866 15.273 o
1 4 5 245.334 247.985 4.612 2.499 o
1 4 6 365.381 362.156 6.688 1.189 o
1 4 7 61.661 60.482 1.356 28.929 o
1 4 8 309.514 301.234 5.667 1.655 o
1 4 9 22.133 21.355 0.734 98.755 o
1 4 10 18.637 18.567 0.727 100.664 o
1 4 11 35.851 36.282 1.104 43.614 o
1 4 12 110.147 110.600 2.509 8.448 o
1 4 13 14.982 15.311 0.783 86.797 o
1 4 14 53.794 54.094 1.579 21.317 o
1 4 15 6.358 6.408 0.650 125.885 o
1 4 16 80.576 79.231 2.131 11.704 o
1 4 17 6.598 6.813 0.727 100.664 o
1 4 18 41.269 40.929 1.447 25.410 o
1 4 19 0.295 0.412 0.594 150.696 o
1 4 20 0.994 1.440 0.573 161.924 o
1 4 21 0.643 0.832 0.531 188.500 o
1 5 0 357.050 365.761 6.688 1.189 o
1 5 1 346.382 354.343 6.478 1.267 o
1 5 2 78.893 80.362 1.600 20.762 o
1 5 3 262.844 264.595 4.864 2.248 o
1 5 4 78.577 78.385 1.607 20.582 o
1 5 5 148.040 148.629 2.872 6.445 o
1 5 6 81.274 81.502 1.719 17.992 o
1 5 7 133.476 132.053 2.648 7.580 o
1 5 8 138.991 138.447 2.795 6.805 o
1 5 9 191.875 190.725 3.801 3.679 o
1 5 10 56.310 56.750 1.454 25.166 o
1 5 11 119.473 120.292 2.648 7.580 o
1 5 12 39.599 39.594 1.237 34.753 o
1 5 13 210.694 210.263 4.382 2.770 o
1 5 14 18.002 18.847 0.901 65.427 o
1 5 15 12.072 11.915 0.818 79.537 o
1 5 16 8.386 8.288 0.776 88.368 o
1 5 17 31.253 31.139 1.265 33.234 o
1 5 18 3.021 3.361 0.657 123.221 o
1 5 19 3.363 2.439 0.636 131.479 o
1 5 20 6.055 5.793 0.692 111.088 o
1 5 21 4.789 4.479 0.643 128.636 o
1 6 0 222.359 227.091 4.207 3.004 o
1 6 1 85.943 84.842 1.705 18.288 o
1 6 2 142.585 144.261 2.767 6.943 o
1 6 3 136.382 138.119 2.669 7.461 o
1 6 4 141.950 142.060 2.767 6.943 o
1 6 5 67.537 67.344 1.467 24.689 o
1 6 6 134.347 134.129 2.683 7.384 o
1 6 7 125.514 124.282 2.544 8.217 o
1 6 8 42.656 42.606 1.139 40.979 o
1 6 9 123.830 121.096 2.600 7.868 o
1 6 10 22.349 22.648 0.846 74.365 o
1 6 11 68.657 67.295 1.719 17.992 o
1 6 12 42.773 42.942 1.321 30.480 o
1 6 13 32.954 32.550 1.153 39.992 o
1 6 14 0.379 -0.217 0.482 228.687 o
1 6 15 50.006 48.183 1.558 21.894 o
1 6 16 21.741 20.796 1.041 49.042 o
1 6 17 11.080 10.971 0.839 75.609 o
1 6 18 34.404 33.682 1.286 32.159 o
1 6 19 33.128 32.578 1.286 32.159 o
1 6 20 0.318 0.489 0.552 174.455 o
1 7 0 337.362 342.142 6.261 1.356 o
1 7 1 194.578 194.170 3.676 3.935 o
1 7 2 244.494 240.557 4.507 2.617 o
1 7 3 58.240 58.797 1.307 31.136 o
1 7 4 21.759 22.103 0.664 120.640 o
1 7 5 96.801 96.463 2.013 13.127 o
1 7 6 202.203 201.969 3.906 3.484 o
1 7 7 44.759 44.542 1.174 38.576 o
1 7 8 25.527 25.143 0.846 74.365 o
1 7 9 33.962 34.046 1.048 48.390 o
1 7 10 20.569 20.685 0.832 76.886 o
1 7 11 86.832 86.365 2.103 12.017 o
1 7 12 56.248 56.142 1.586 21.129 o
1 7 13 13.719 13.710 0.790 85.267 o
1 7 14 14.325 14.179 0.860 71.966 o
1 7 15 2.174 1.929 0.608 143.847 o
1 7 16 29.282 28.197 1.202 36.803 o
1 7 17 5.448 4.892 0.692 111.088 o
1 7 18 1.976 2.068 0.629 134.417 o
1 7 19 2.829 2.949 0.643 128.636 o
1 7 20 0.313 0.692 0.538 183.636 o
1 8 0 25.729 25.444 0.720 102.628 o
1 8 1 11.571 11.838 0.475 235.462 o
1 8 2 297.823 295.762 5.521 1.745 o
1 8 3 9.182 9.210 0.440 274.320 o
1 8 4 190.398 191.990 3.718 3.847 o
1 8 5 36.607 36.806 0.985 54.765 o
1 8 6 4.357 4.235 0.405 323.655 o
1 8 7 15.729 15.283 0.657 123.221 o
1 8 8 204.150 201.046 4.053 3.237 o
1 8 9 33.074 32.872 1.062 47.125 o
1 8 10 15.134 14.947 0.748 95.098 o
1 8 11 17.177 16.674 0.811 80.914 o
1 8 12 38.917 37.463 1.265 33.234 o
1 8 13 13.669 14.242 0.818 79.537 o
1 8 14 11.693 11.733 0.825 78.194 o
1 8 15 4.881 4.682 0.678 115.717 o
1 8 16 4.771 4.347 0.685 113.367 o
1 8 17 16.824 16.045 0.943 59.741 o
1 8 18 4.671 5.926 0.713 104.650 o
1 8 19 7.344 7.296 0.713 104.650 o
1 8 20 5.005 4.430 0.643 128.636 o
1 9 0 33.583 34.514 0.922 62.487 o
1 9 1 191.111 192.863 3.739 3.804 o
1 9 2 83.729 85.757 1.859 15.388 o
1 9 3 42.172 42.515 1.097 44.171 o
1 9 4 30.228 30.146 0.901 65.427 o
1 9 5 21.171 20.810 0.748 95.098 o
1 9 6 4.559 4.242 0.433 283.241 o
1 9 7 21.363 21.251 0.804 82.327 o
1 9 8 74.803 75.841 1.845 15.622 o
1 9 9 59.819 59.217 1.586 21.129 o
1 9 10 22.452 22.432 0.922 62.487 o
1 9 11 73.226 73.962 1.936 14.190 o
1 9 12 40.840 41.167 1.356 28.929 o
1 9 13 2.501 2.991 0.594 150.696 o
1 9 14 17.986 17.610 0.964 57.172 o
1 9 15 13.705 13.934 0.894 66.454 o
1 9 16 5.394 6.156 0.720 102.628 o
1 9 17 4.817 4.836 0.720 102.628 o
1 9 18 7.644 7.687 0.748 95.098 o
1 9 19 1.750 2.362 0.587 154.305 o
1 10 0 12.496 12.313 0.573 161.924 o
1 10 1 144.249 146.155 2.984 5.971 o
1 10 2 17.935 18.777 0.706 106.732 o
1 10 3 107.365 107.518 2.327 9.819 o
1 10 4 25.666 26.240 0.874 69.682 o
1 10 5 167.190 167.559 3.431 4.516 o
1 10 6 51.111 52.480 1.405 26.949 o
1 10 7 59.120 59.636 1.565 21.699 o
1 10 8 29.613 30.468 1.048 48.390 o
1 10 9 10.609 9.511 0.657 123.221 o
1 10 10 37.828 36.960 1.237 34.753 o
1 10 11 11.503 11.363 0.748 95.098 o
1 10 12 4.712 5.269 0.650 125.885 o
1 10 13 0.804 0.839 0.573 161.924 o
1 10 14 5.749 5.884 0.706 106.732 o
1 10 15 12.223 12.704 0.874 69.682 o
1 10 16 8.868 8.686 0.776 88.368 o
1 10 17 2.365 1.817 0.629 134.417 o
1 10 18 10.049 9.804 0.783 86.797 o
1 10 19 1.293 1.076 0.538 183.636 o
1 11 0 0.099 0.594 0.356 418.599 o
1 11 1 12.450 12.481 0.622 137.454 o
1 11 2 69.734 69.950 1.691 18.591 o
1 11 3 17.369 17.855 0.741 96.901 o
1 11 4 12.880 13.829 0.671 118.140 o
1 11 5 79.316 80.481 1.936 14.190 o
1 11 6 8.897 8.686 0.601 147.212 o
1 11 7 1.090 1.181 0.447 265.815 o
1 11 8 39.511 39.937 1.265 33.234 o
1 11 9 45.552 46.554 1.426 26.163 o
1 11 10 11.146 11.377 0.748 95.098 o
1 11 11 52.168 53.410 1.614 20.404 o
1 11 12 7.114 7.568 0.741 96.901 o
1 11 13 37.810 36.687 1.363 28.633 o
1 11 14 15.654 16.198 0.957 58.009 o
1 11 15 19.942 19.888 1.027 50.385 o
1 11 16 10.221 10.363 0.846 74.365 o
1 11 17 16.477 16.918 0.943 59.741 o
1 11 18 8.461 7.994 0.720 102.628 o
1 12 0 6.103 5.583 0.510 204.312 o
1 12 1 6.377 6.366 0.531 188.500 o
1 12 2 15.600 16.632 0.748 95.098 o
1 12 3 59.188 59.364 1.565 21.699 o
1 12 4 3.742 3.683 0.489 222.199 o
1 12 5 29.857 29.427 1.041 49.042 o
1 12 6 114.981 117.259 2.676 7.422 o
1 12 7 7.157 6.827 0.615 140.596 o
1 12 8 29.002 29.378 1.104 43.614 o
1 12 9 4.721 5.248 0.608 143.847 o
1 12 10 10.532 10.314 0.790 85.267 o
1 12 11 37.707 37.106 1.356 28.929 o
1 12 12 28.437 27.519 1.188 37.674 o
1 12 13 12.531 12.439 0.867 70.810 o
1 12 14 22.531 22.229 1.076 45.909 o
1 12 15 10.534 9.755 0.839 75.609 o
1 12 16 11.069 11.097 0.839 75.609 o
1 12 17 3.823 3.725 0.629 134.417 o
1 12 18 6.832 6.373 0.692 111.088 o
1 13 0 11.429 11.167 0.671 118.140 o
1 13 1 20.050 19.797 0.846 74.365 o
1 13 2 57.686 57.910 1.579 21.317 o
1 13 3 52.932 52.837 1.495 23.774 o
1 13 4 10.103 11.160 0.692 111.088 o
1 13 5 1.190 0.545 0.475 235.462 o
1 13 6 33.006 33.641 1.181 38.121 o
1 13 7 2.745 2.243 0.538 183.636 o
1 13 8 47.489 46.554 1.474 24.455 o
1 13 9 16.453 17.358 0.943 59.741 o
1 13 10 45.196 44.884 1.502 23.554 o
1 13 11 8.545 8.854 0.776 88.368 o
1 13 12 12.020 11.076 0.839 75.609 o
1 13 13 10.396 10.727 0.832 76.886 o
1 13 14 6.926 7.247 0.769 89.981 o
1 13 15 10.559 10.384 0.825 78.194 o
1 13 16 4.250 4.375 0.657 123.221 o
1 13 17 0.511 0.475 0.531 188.500 o
1 14 0 40.723 41.509 1.314 30.805 o
1 14 1 4.175 4.528 0.559 170.121 o
1 14 2 0.910 1.111 0.482 228.687 o
1 14 3 21.759 22.355 0.957 58.009 o
1 14 4 83.040 85.135 2.159 11.403 o
1 14 5 20.084 19.629 0.929 61.551 o
1 14 6 9.216 9.623 0.720 102.628 o
1 14 7 30.968 31.146 1.223 35.552 o
1 14 8 9.106 8.917 0.769 89.981 o
1 14 9 12.016 11.963 0.853 73.151 o
1 14 10 4.817 5.010 0.699 108.878 o
1 14 11 1.228 1.530 0.601 147.212 o
1 14 12 0.295 0.266 0.580 158.046 o
1 14 13 9.560 9.574 0.832 76.886 o
1 14 14 1.120 0.280 0.594 150.696 o
1 14 15 15.777 15.751 0.922 62.487 o
1 14 16 3.815 4.144 0.622 137.454 o
1 15 0 4.421 3.767 0.587 154.305 o
1 15 1 34.359 34.870 1.230 35.149 o
1 15 2 1.538 1.824 0.538 183.636 o
1 15 3 3.170 2.844 0.573 161.924 o
1 15 4 33.529 33.088 1.223 35.552 o
1 15 5 20.068 20.300 0.999 53.243 o
1 15 6 8.674 8.442 0.748 95.098 o
1 15 7 0.091 0.363 0.566 165.947 o
1 15 8 10.474 11.439 0.846 74.365 o
1 15 9 18.903 20.035 1.041 49.042 o
1 15 10 14.841 14.381 0.922 62.487 o
1 15 11 7.357 7.261 0.748 95.098 o
1 15 12 11.193 11.383 0.867 70.810 o
1 15 13 4.812 4.710 0.699 108.878 o
1 15 14 1.500 1.139 0.594 150.696 o
1 15 15 0.157 -0.196 0.517 198.827 o
1 16 0 12.343 12.488 0.839 75.609 o
1 16 1 4.500 4.458 0.657 123.221 o
1 16 2 20.246 19.965 1.013 51.785 o
1 16 3 5.682 5.472 0.699 108.878 o
1 16 4 5.867 5.444 0.699 108.878 o
1 16 5 1.130 1.321 0.601 147.212 o
1 16 6 7.967 7.463 0.755 93.345 o
1 16 7 6.639 6.513 0.727 100.664 o
1 16 8 2.996 2.432 0.643 128.636 o
1 16 9 1.423 1.195 0.608 143.847 o
1 16 10 12.808 13.012 0.874 69.682 o
1 16 11 2.119 2.648 0.650 125.885 o
1 16 12 4.525 4.479 0.685 113.367 o
1 16 13 0.790 0.587 0.573 161.924 o
1 16 14 5.968 5.472 0.657 123.221 o
1 17 0 2.821 3.082 0.657 123.221 o
1 17 1 31.210 31.369 1.265 33.234 o
1 17 2 2.560 3.047 0.650 125.885 o
1 17 3 8.735 8.847 0.790 85.267 o
1 17 4 2.494 3.117 0.643 128.636 o
1 17 5 4.628 4.843 0.699 108.878 o
1 17 6 0.508 0.992 0.594 150.696 o
1 17 7 1.119 0.447 0.594 150.696 o
1 17 8 4.882 5.038 0.699 108.878 o
1 17 9 3.484 3.208 0.671 118.140 o
1 17 10 0.255 -0.356 0.573 161.924 o
1 17 11 9.398 8.644 0.776 88.368 o
1 17 12 0.069 -0.363 0.538 183.636 o
1 17 13 0.404 0.328 0.517 198.827 o
1 18 0 0.288 0.210 0.587 154.305 o
[truncated: 173,300 more chars]
